# Supplementary material for: Fast but not furious: a streamlined selection method for genome-edited cells
Source: Life Sci Alliance. 2021 Apr 26;4(6):e202101051. doi: 10.26508/lsa.202101051 (PMC8127327; doi:10.26508/lsa.202101051)
Supplement: Supplementary file 1 [file LSA-2021-01051_Supplemental_Data_1.zip › SANGER and Deep Sequencing/AFP/171_S171_L001_R1_001.fastq]

@M05620:45:000000000-G6HP7:1:1101:14107:1886 1:N:0:171
AAACCAAGCAGACACTCACCGCTCCCTCGCCACAGGCCAATAGTTTGTCCTCACTGAGTTGGCAACAAGTGGCTGCTGTGGCTGCCATTTTTCTGGTGATGGCCATCAGCTCCGACGAGGTCAGCTGGGGGGCTTTCTTTGTGTAAGCAACGAGAAACCTGAAAGAAGCATTTTTTAACTAAGTCCTGCTGAGTCATTCATGAGTTTTTAGCCGCCTTGCTTCTTCTCACAGACTCTCTACTCTCATGCCA
+
33>AAABFBFCCEGGFGGGGGGGGGDFFECEFGHHFCFFHFFHHBGGHFFHFHHHFBFHH5GHFFHHGHGGFEGFFFGHHHHEEFHBGG@FGFFHBGHFGHHFCFGHHHHGEEE><</<<EFGHEHFHFCCGGGGGBBFGGGGBG0BBFFEB?D?D/9FBF/BFFF.FFBBBFFF@E/BBFF9:BBFBEFFBFFFFFFFFFBFFB9FFFFE/FD=-ADF/FFFFFF//99BFFFFFEFFB9BBBBBBFFFB
@M05620:45:000000000-G6HP7:1:1101:14158:1928 1:N:0:171
CATCCTGACCCTGAAGTACCCCGGCTTGATTTCTGACATTAGATCGGAAGAGCACACGTCTGAACTCCAGTCACAGAAGACCATCTCGTATGCCGTCTTCTGCTTGAAAAAAAAAAAAATTTATTTTAAAAGTCGTCATGGTGCGAACCTATGGGGGTTAGGCTTTTATCCGGCTATAGAGACCAACACGTCGCATGTTACAAGGTTTCATTTGTAGTACCGGAGTTTGCAGTCTGCTGTAGGAAGAGTAG
+
AAABCFFFFFFFGGGGGGGGGGGGGGGGHHHHHGHHHHHHHHHHHHGGFGHHHHHHHGHHHGFHHHHHHHHHH5FFHHHHHHHHFHHGGGHHHHGEGHGHHHGHGHHHHHHGGEGB//<0<11?<@?1111111.<..>><1=1-.---/<0<<..---..//;//;0000.---.000090/./...:.;.---..;;/////.//://///////////.---.///////9/////://///...///
@M05620:45:000000000-G6HP7:1:1101:15393:1985 1:N:0:171
AGATTACTGCAACAGTTCCCCCTGGACCTGGAAAAGTTTCTTGCCTGGCTTACAGAAGCTGAAACAACTGCCAATGTCCTACAGGATGCTACCCGTAAGGAAAGGCTCCTAGAAGACTCCAAGGGAGTAAAAGAGCTGATGAAACAATGGCAAGTAAGTCAGGCATTTCCGCTTTAGCACTCTTGTGGATCCAATTGAACAATTCTCAGCATTTGTACTTGTAACTGACAAGCCAGGGACAAAAAAAGATC
+
1>AAAFFFFFBFGGGGGGGGGGGGHHHHHHHHHHHHGHHHHHHGHHHHHHHHHHHHHGHHHHHHHHHGHHFHHHHFHHHHHHGHFFHHHHHHHHGEGGHHGHFHHHHHGHHHHHHHHHHH11BFE?EEHHHHFGHHHHGHHGFHHHHHHHHGHGHFHHHHHHHHHHHHHHGGGGGHGHHHHHHHHHHGFHHHGBGGHHHFGHHHHHHHHHHHHHHFHFHHHHEFGHHHFHHHHGEGGGG?EGGFG@AEEG;
@M05620:45:000000000-G6HP7:1:1101:15381:2006 1:N:0:171
AGATTACTGCAACAGTTCCCCCTGGACCTGGAAAAGTTTCTTGCCTGGCTTACAGAAGCTGAAACAACTGCCAATGTCCTACAGGATGCTACCCGTAAGGAAAGGCTCCTAGAAGACTCCAAGGGAGTAAAAGAGCTGATGAAACAATGGCAAGTAAGTCAGGCATTTCCGCTTTAGCACTCTTGTGGATCCAATTGAACAATTCTCAGCATTTGTACTTGTAACTGACAAGCCAGGGACAAAAAAAGATC
+
AAAABFFFFFFFGGGGGGGGGGGGGHHHHHHHHHHHGHHHHHHHHHHHHHHHHHHHHHHHHHHHHHHHHHHHHHHHHHHHHHHHGHHHHHHHHHGGGGHHHHFGHHHHGHHHHHHHHHHHFBGGG/FGHHHHHGHHHHFHHGHHHHHHHGHHHGHHHHHHHHHHHHHHHHGGGGGHBHHHHHHHHGHGEHHHHHHHHHHHHHHHHHGHFHHHHHHHHFHHHHHHHHHGHHHHHGGGGGGGGGBFGGGGGGG
@M05620:45:000000000-G6HP7:1:1101:15485:2166 1:N:0:171
AAACCAAGCAGACACTCACCGCTCCCTCGCCACAGGCCAATAGTTTGTCCTCACTGAGTTGGCAACAAGTGGCTGCTGTGGCTGCCATTTTTCTGGTGATGGCCATCAGCTCCGACGAGGTCAGCTGGGGGGCTTTCTTTGTGTAAGCAACGAGAAACCTGAAAGAAGCATTTTTTAACTAAGTCCTGCTGAGTCATTCATGAGTTTTTAGCCGCCTTGCTTCTTCTCACAGACTCTCTACTCTCATGCCA
+
CCCCCCCFCFFFGGGGGGGGGGGGGGHHGGGGGHHHGGHHHHHHHHHHHHHHHHHHHHGHHHHGHHHHHHHHGHGGHHHHHHHGGHHHHHHHHHHHHHHHHHHHHHHHHHHHHGGGGGGGGHHHHHHHGGGGGGGGGGGGGGGGGGFFFFFFFFFFFFFFFFFFFFFFFFFFFFFFFFFFFFFFFFFFFFFFFFFFFFFFFFFFFFFFFFFFFFFFFFFFFFFFFFFFFFFFFFFFFFFFFFFFFFFFFFB
@M05620:45:000000000-G6HP7:1:1101:20374:2180 1:N:0:171
AAACCAAGCAGACACTCACCGCTCCCTCGCCACAGGCCAATAGTTTGTCCTCACTGAGTTGGCAACAAGTGGCTGCTGTGGCTGCCATTTTTCTGGTGATGGCCATCAGCTCCGACGAGGTCAGCTGGGGGGCTTTCTTTGTGTAAGCAACGAGAAACCTGAAAGAAGCATTTTTTAACTAAGTCCTGCTGAGTCATTCATGAGTTTTTAGCCGCCTTGCTTCTTCTCACAGACTCTCTACTCTCATGCCA
+
BBBBBBBFBFFFGGGGGGGGGGGGGGHHGGGGGHHHGGHHHGHHHHHHHHHHHHHHHHFGHHHHHHHHHHHHGHGGHHHHHHHGGHHHHHHHHHHHHHGHHHHHGHHHHHHHHGGGGGGGGHHHHHHHGGGGGGGGGGGGGGGGGGFFFFFFFFFFFFFFFFFFFFFFFFFFFFFFFFFFFFFFFFFFFFFFFFFFFFFFFFFFFFFFFFFFFFFFFFFFFFFFFFFFFFFFEFFFFFFFFFFFFFFFFFF
@M05620:45:000000000-G6HP7:1:1101:20355:2183 1:N:0:171
AAACCAAGCAGACACTCACCGCTCCCTCGCCACAGGCCAATAGTTTGTCCTCACTGAGTTGGCAACAAGTGGCTGCTGTGGCTGCCATTTTTCTGGTGATGGCCATCAGCTCCGACGAGGTCAGCTGGGGGGCTTTCTTTGTGTAAGCAACGAGAAACCTGAAAGAAGCATTTTTTAACTAAGTCCTGCTGAGTCATTCATGAGTTTTTAGCCGCCTTGCTTCTTCTCACAGACTCTCTACTCTCATGCCA
+
BB?ABB?FAFFFFGFGGGGGEEEEFGHHGGGGGHGGGGHHGFHFGFHHFHFHHHHGHHFFGFHHHHHHHFGDFGFGHG@FFGHGGHHFGGDGFEFHFG34FEGHGHGHHFGHHGGGEGGGAGFHHHHHGGGGGGEFFFFFGBBCBFFFFFFBEDDFFFAFFF/FFFFFBFFFFFF?AFFFFFBFF9BFFFFFF9BFFFFFFFFFBBFFFFFFFABBFDFFFFFFFFFFEFFFBABFFBFFFFFFFFFF/BB
@M05620:45:000000000-G6HP7:1:1101:14873:2389 1:N:0:171
AAACCAAGCAGACACTCACCGCTCCCTCGCCACAGGCCAATAGTTTGTCCTCACTGAGTTGGCAACAAGTGGCTGCTGTGGCTGCCATTTTTCTGGTGATGGCCATCAGCTCCGACGAGGTCAGCTGGGGGGCTTTCTTTGTGTAAGCAACGAGAAACCTGAAAGAAGCATTTTTTAACTAAGTCCTGCTGAGTCATTCATGAGTTTTTAGCCGCCTTGCTTCTTCTCACAGACTCTCTACTCTCATGCCA
+
ABABBBBFBFFFFGGGGGGGFGGGGGGHGGGGGHGGGGEHHFHGHHHHHFGHHHHHGHGHHFFHHHHHGFHHGHEGHHDGHHHGGHGHHHHHHHHHHHHFHHHHHGHHHGHGHGGGGGGGFFGHHHHGGGGFGGGGGGGGGBFFGGFFFFFFEDFDFFFFFFFFFFFFFFFFFFFFEFFFFFFFFFFFFFFFF9FEFFFFFFFFFFFFFFFFFFFFFFFFFFFFFFFFFFFFFFFFFFFFFFFFFFFFFFF
@M05620:45:000000000-G6HP7:1:1101:19799:2405 1:N:0:171
CATCCTGACCCTGAAGTACCCCGGCTTGATTTCTGACATTAGATCGGAAGAGCACACGTCTGAACTCCAGTCACACAAGACCATCTCGTATGCCGTCTTCTGCTTGAAGAACAAACAAGGCCAGCTGGGGGGCTTTCTTTGTGTAAGCAACGAGAAACTTGAACGAAGCATTTTTTAACTCAGTCCTGCTGAGGCATTCATGATTTTTTAGCCGCCTTGCTTCTTCTCACACCCTCTCTACTCTCATGCCC
+
1A?AAFDFF111CGC13BGG1FE0AAE00122D2D2F1BB1D1DDFF//A0A0BF0CEGC0F1D11FC1F211B11/>>BFB01B110B/F021E>/0?2@FG1110B11000BB/0<<F/<//?1F<EGC--A9F00900;;;0900B/;-.-9-/;/////9--99@/;BFFB=-;BF//;;B/:9BBB/;-;AB/;;////;:9B@-9/B---;-//BB///F/F/:;/:9;--9F9BFFF///99/9
@M05620:45:000000000-G6HP7:1:1101:10399:2675 1:N:0:171
ATCTCTATCTCCTAAAAACCTGTTTAGATTTGGAGATAGACCTTCAGGTTTTTCATCATTTTCTGCATGAATTATACATTGACCACGTTCCAGCGTGGTCAGTTTGCAGCATTCTGTTATTTTGTTTGACAGAGTGTCTTGTTGAGAACATATGTAGGACATGATTTTTTCCTGCAACAGGGAAAATAAAGTATAAGTTTTAAAGATTTATTCTTTAATAAAGGATCTCAAAGCCAGCTTTAGAAAAAGGA
+
BCCBBFFFFFFFGGGGGGGGGGHHHHHHHHHHHGHHHHHHHHHHHHHHHHHGGHHHHHHHHIHIIHHHHGHHHHHHGHHHHHDHHHDFGHHHHHGEEFHGFHHHHHHHGGHHHHHHHHHHHGHHHHHHHHGHGFGHHHHHHHHHFCFGGHHHHHFHGHHHHGGGHHHHHGFDGGGHGGHFHGFFEGHHEFGGHHGFGFGHHHBGGGGFHFHHHGHHEHHGFFFHBHHHDFFHHHHGGGHHHHFFFHEGFG/
@M05620:45:000000000-G6HP7:1:1101:10386:2689 1:N:0:171
ATCTCTATCTCCTAAAAACCTGTTTAGATTTGGAGATAGACCTTCAGGTTTTTCATCATTTTCTGCATGAATTATACATTGACCACGTTCCAGCGTGGTCAGTTTGCAGCATTCTGTTATTTTGTTTGACAGAGTGTCTTGTTGAGAACATATGTAGGACATGATTTTTTCCTGCAACAGGGAAAATAAAGTATAAGTTTTAAAGATTTATTCTTTAATAAAGGATCTCAAAGCCAGCTTTAGAAAAAGGA
+
3AAABFFFFFFFGGGGGGGGGGFHHHHHHHHHHHHGHHHHHHHHHHHHHHHGGHFHHHHHHHHHHHHHHHHHHHHHFFHHHFHHFEEGHHHHHHGEGGGHHGHHGHHHHBGHHGHHFHHHHHHHHHHHHHHHGHHHHGHHHHHH4?FFFHHFHHHGHHGFGGHBHHHHHGHHHH2<2FCGHGGHHFGF?1FGHH11GGHHHGF1FFGGHGHHHHHH0DGFFHHECHHFHHFFH/CHGFFHFHHFGFCCDCB
@M05620:45:000000000-G6HP7:1:1101:10404:2693 1:N:0:171
ATCTCTATCTCCTAAAAACCTGTTTAGATTTGGAGATAGACCTTCAGGTTTTTCATCATTTTCTGCATGAATTATACATTGACCACGTTCCAGCGTGGTCAGTTTGCAGCATTCTGTTATTTTGTTTGACAGAGTGTCTTGTTGAGAACATATGTAGGACATGATTTTTTCCTGCAACAGGGAAAATAAAGTATAAGTTTTAAAGATTTATTCTTTAATAAAGGATCTCAAAGCCAGCTTTAGAAAAAGGA
+
CCCCCFFFFFFFGGGGGGGGGGHHHHHHHHHHHHHHHHHGHHHHHHHHHHHGGHHHHHHHHIHHHHHHHHHHHHHHHHHHHHHHHHGGHHHHHHGGGGHHHHHHHHHHHGHHHGHHHHGHHHHHHHHHHHHHFHHHHHHHHHHHHGHHHHHHHHHHHHHHHHHGHHHHHGHHHHHHHHHHHGGHHHHHGHHHHGHHHGHHHHGHHHHHHHHHHHHHHHHHHHHGHHHGHGHHHHHHHGHHHHHFHFHGGGG
@M05620:45:000000000-G6HP7:1:1101:21442:2705 1:N:0:171
ATCTCTATCTCCTAAAAACCTGTTTAGATTTGGAGATAGACCTTCAGGTTTTTCATCATTTTCTGCATGAATTATACATTGACCACGTTCCAGCGTGGTCAGTTTGCAGCATTCTGTTATTTTGCTTGACAGAGTGTCTTGTTGAGAACATATGTAGGACATGATTTTTTCCTGCAACAGGGAAAATAAAGTATAAGTTTTAAAGATTTATTCTTTAATAAAGGATCTCAAAGCCAGCTTTAGAAAAAGGA
+
BBBBBFBFFFFFGFGGDGFGGGHHHHHGHHHHHF4HHFHHHFGGGHHHHHHGGHFGFHHHHHHHHHHHHHHHHHHHHHHHHFGHHHGHHHHHHHGEGGHHGHHHHHGHHHHHHHHHHHHHHHHH3FHHHHHGHHHHHHHHHHHHGHEHHHHGHHHFHGHGFFBBFGHHHGFGHFHB2FGFGFFHHHHGGHGHHHGFFFFGGGFDDGGHHHGHGHHHHGG<0D0GFFHHD0GGFGGHGGFHHFHGGCFHFG/
@M05620:45:000000000-G6HP7:1:1101:10394:2708 1:N:0:171
ATCTCTATCTCCTAAAAACCTGTTTAGATTTGGAGATAGACCTTCAGGTTTTTCATCATTTTCTGCATGAATTATACATTGACCACGTTCCAGCGTGGTCAGTTTGCAGCATTCTGTTATTTTGTTTGACAGAGTGTCTTGTTGAGAACATATGTAGGACATGATTTTTTCCTGCAACAGGGAAAATAAAGTATAAGTTTTAAAGATTTATTCTTTAATAAAGGATCTCAAAGCCAGCTTTAGAAAAAGGA
+
BAABBFFFFFFFGGGGGGGGGGHHHHGFHHHHHHHHHHHHHHHHHHHHHHHGGHHHHHHHHHHHHHHHHGHHHHHHHFHHHEHHHHGGHHGHHHGE?EHFGHHHHHGFHGFHHGHGFHGHHFHFHHHHGFFHFFHHHGHHHHHGHEHHHHGHHGGHHHHHHHFFHHHHF@FFGEGH2FGGFAFGAHHGFDFHH1BDGFGHFGCH1FGBHHHHGHHHFGHHHHD0<DGDDGHHHGHHFGHGHHHGHHHGADG
@M05620:45:000000000-G6HP7:1:1101:21426:2730 1:N:0:171
ATCTCTATCTCCTAAAAACCTGTTTAGATTTGGAGATAGACCTTCAGGTTTTTCATCATTTTCTGCATGAATTATACATTGACCACGTTCCAGCGTGGTCAGTTTGCAGCATTCTGTTATTTTGTTTGACAGAGTGTCTTGTTGAGAACATATGTAGGACATGATTTTTTCCTGCAACAGGGAAAATAAAGTATAAGTTTTAAAGATTTATTCTTTAATAAAGGATCTCAAAGCCAGCTTTAGAAAAAGGA
+
1>1>AFDFFFFFFGGFEGGGGF11DAA1FGHFE1FGFHA1FAFGHBGEFFGCFGHHHFHGHHHGG1GEDAAEFGHHGDFFHGHHHCEAFGGBGHGFAEHHBGFGHHGHHHHHHHHHHHHHHHHHFHHHGHHHHHGHHHHHHHHHHHGHHHHHHHHHHHHHHHHHHHHHHGHHHHHFHHHHHGGHHHHHHHHHHHHHHFGHHHHHHGHHHHHHHHHHHGHHHHHHGHHHHHHHGHHHHGHHHHHHHHGHGGH
@M05620:45:000000000-G6HP7:1:1101:21447:2730 1:N:0:171
ATCTCTATCTCCTAAAAACCTGTTTAGATTTGGAGATAGACCTTCAGGTTTTTCATCATTTTCTGCATGAATTATACATTGACCACGTTCCAGCGTGGTCAGTTTGCAGCATTCTGTTATTTTGTTTGACAGAGTGTCTTGTTGAGAACATATGTAGGACATGATTTTTTCCTGCAACAGGGAAAATAAAGTATAAGTTTTAAAGATTTATTCTTTAATAAAGGATCTCAAAGCCAGCTTTAGAAAAAGGA
+
BBBBBFFFFFFFGFGGGGGGGGHHHHHHHHHHHHHHHHHHHHHHHHHHHHHGGHHHHHHHHHHHHHHHHHHHHHHFHFHHHHHHHHGHHHHHHHGGGGHHHHHHHHHHHHHHHHHHHHHHHHHHHHHHGHHHHHHHHHHHHHHHHHHHHHHHHHHGHHHHHHHHHHHHHGHHHHHHHHHHHGGGHHGHHHHHHHFGHFGHHHGFHHHHHHHHHHHHHHHHHHHHHHHHHHHHHHHHHGHHHHHHHHHHGGH
@M05620:45:000000000-G6HP7:1:1101:20269:2792 1:N:0:171
CATCCTGACCCTGAAGTACCCCGGCTTGATTTCTGACATTAGATCGGAAGAGCACACGTCTGAACTCCAGTCACAGAAGACCATCTCGTATGCCGTCTTCTGCTTGAAAAAAAAAAAACCAAGTCAGAAGAAGAGCTGATTAAACAATGGCAAGAAAATCAGTCATTTCCGCGTTCTCACTCTTGTGGTGCCAATGGACCCATTCTCAGCATTTGTACTTGTAACTGACCAGCCAGAGACAACACACAGCT
+
BBBBAFFDFFFFFGGGGGGGGGGGGGGAHHHHHGHGHGHHFFFHHHGGGGFHHHHGHGFGHGGHHFHHHHFHHHGHHHHHHHHFGGFH?EGHHHGEEGGFGHHHHHFGGGHGGGFGB/<??/01<1?11110<100<<D1111<>1F111><0.//C/0/D00=000<00:A---..0;B0009000:/.0/90///00/../00;;C0/99;/BB/://////9///9/9..9...;;..9.9;9.;../
@M05620:45:000000000-G6HP7:1:1101:13170:2907 1:N:0:171
CATCCTGACCCTGAAGTACCCCATTGAGCATGGCATCGTCACCAACTGGGACGACATGGAGAAGATCTGGCACCACACCTTCTACAACGAGCTGCGCGTGGCCCCGGAGGAGCACCCAGTGCTGCTGACCGAGGCCCCCCTGAACCCCAAGGCCAACAGAGAGAAGATGACTCAGGTGAGGCTCGGCCGACGCCCGTGCTCCTCCCGTCCTTTCCCCAGTCATTTTCTGCCCGGCTTGATTTCTGACATTA
+
BBBBBFFFFCFFGGGGGGGGGGGHHHHHHHHHHHHHHGHHHGHHHGHHHHHHGGGGGHHHHHHHHHHGHHHHHGGHHGGHHHHHHHHHGGGGGHHGGGEGGGHHGGGGGGGGHGHHGGHGHHHHHHHHHHGGGGGGGGGGGGHHHHGGGGHGHHGGGGGGGGGGGGGGGGGGGFGGGGGGFFGGBDEFBADFFFFFFFFFFFFFFFFFFFFFFFFFFFFBFFFFFFFBFFFFF>ACF>.BFFFFFBFFFF/
@M05620:45:000000000-G6HP7:1:1101:17704:2976 1:N:0:171
ATCTCTATCTCCTAAAAACCTGTTTAGATTTGGAGATAGACCTTCAGGTTTTTCATCATTTTCTGCATGAATTATACATTGACCACGTTCCAGCGTGGTCAGTTTGCAGCATTCTGTTATTTTGTTTGACAGAGTGTCTTGTTGAGAACATATGTAGGACATGATTTTTTCCTGCAACAGGGAAAATAAAGTATAAGTTTTAAAGATTTATTCTTTAATAAAGGATCTCAAAGCCAGCTTTAGAAAAAGGA
+
CCCCCFFFFFFFGGGGGGGGGGGHHHHHHHHHHHHHHHHHHHHHHHHHHHHGGHHHHHHHIIIIIHHHHHHHHHHHHHHHHHHHHHGHHHHHHHGGGGHHHHHHHHHHHHHHHHHHHHHHHHHHHHHHHHHHHHHHHHHHHHHHHHHHHHHHHHHHHHHHHHHHHHHHHGHHHHHHHHHHHGGHHHHHHHHHHHHHHGHHHHHHHHHHHHHHHHHHHHHHHHHHHHHHHHHHHHHHHGHHHHHHHHHHGGH
@M05620:45:000000000-G6HP7:1:1101:17276:2993 1:N:0:171
ATCTCTATCTCCTAAAAAGGAAGAAAGGGGAGGGAAGATCGGAAGAGCACACGTCTGAACTCCAGTCACAGAAGACCATCTCGTATGCCGTCTTCTGCTTGAAAAAAAAAAAAAAAAGAGAAAAAAAAAATGAAGATGCATCGAAGTTGCAAAGGAAAAAAGACTATAATTGTTGCACATACATTTGTGGGTGCTCAACATGACAGTACTAATTGTATGTATGAGACATCGCAAGGGAGACAGACATGCAA
+
CCCCCFFFFFFFGGGGGGGGGGHGFGHGGGGGGGGHGHHHHGGGGHHHHHHHGGHHGHHHHHHHHHHGHHHHGHHHHHHFHHHGGHHHHGGGHGHHHHHHHGHHHHGGGGGD<<<<-..001>00--:--.:0000000:00.//..0;0900////9/.-9.///////:///.//////////////.....//;/////////;//://///;////////99////.;9.-......///.:////:
@M05620:45:000000000-G6HP7:1:1101:11915:2993 1:N:0:171
AGATTACTGCAACAGTTCCCCCTGGACCTGGAAAAGTTTCTTGCCTGGCTTACAGAAGCTGAAACAACTGCCAATGTCCTACAGGATGCTACCCGTAAGGAAAGGCTCCTAGAAGACTCCAAGGGAGTAAAAGAGCTGATGAAACAATGGCAAGTAAGTCAGGCATTTCCGCTTTAGCACTCTTGTGGATCCAATTGAACAATTCTCAGCATTTGTACTTGTAACTGACAAGCCAGGGACAAAACAAAGAT
+
ABBBCFFFFFFFGGGGGGGGGGGGHHHHHHHHHHHHGHHHHHHHHHHHHHHHHHHHHHHHHHHHHHHHHHHHHHHHHHHHHHGHHGHHHHHHHHGGGGHHHHHHHHHHGHHHHHHHHHHHHHHGGHGGHHHHHGHHHHHHHHGHHHHHHHHHHGHHHHHHHHHHHHHHHHGGGGGHHHHHHHHHHHHGHHHHHHHHGHHHHHHHHHHGHHHHHHHHHHHHHGHHHHHGHHHHGGFGGGGGGGGGGGGGFGF
@M05620:45:000000000-G6HP7:1:1101:10215:3160 1:N:0:171
ATCTCTATCTCCTAAAAACCTGTTTAGATTTGGAGATAGACCTTCAGGTTTTTCATCATTTTCTGCATGAATTATACATTGACCACGTTCCAGCGTGGTCAGTTTGCAGCATTCTGTTATTTTGTTTGACAGAGTGTCTTGTTGAGAACATATGTAAGACATGATTTTTTCCTGCAACAGGGAAAATAAAGTATAAGTTTTAAAGATTTATTCTTTAATAAAGGATCTCAAAGCCAGCTTTAGAAAAAGGA
+
DDDDDFFFFFFFGGGGGGGGGGHHHHHHHHHHHHHHHHHHHHHHHHHHHHHGGHHHHHIHHIIIIHHHHHHHHHHHHHHHHHHHHHGHHHHHHHGGGGHHHHHHHHHHHHHHHHHHHHHHHHHHHHHHHHHHHHHHHHHHHHHHHHHHHHHHHHHH4GHHHHHHHHHHHGHHHHHHHHHHHGGHHHHHHHHHHHHHHHHHHHHHHHHHHHHHHHHHHHHHHHHHHHHHHHHHHHHHHGHHHHHGHHHHGGH
@M05620:45:000000000-G6HP7:1:1101:12306:3192 1:N:0:171
ATCTCTATCTCCTAAAAACCTGTTTAGATTTGGAGATAGACCTTCAGGTTTTTCATCATTTTCTGCATGAATTATACATTGACCACGTTCCAGCGTGGTCAGTTTGCAGCATTCTGTTATTTTGTTTGACAGAGTGTCTTGTTGAGAACATATGTAGGACATGATTTTTTCCTGCAACAGGGAAAATAAAGTATAAGTTTTAAAGATTTATTCTTTAATAAAGGATCTCAAAGCCAGCTTTAGAAAAAGGA
+
DCCCDFFFFFFFGGGGGGGGGGHHHHHHHHHHHHHHHHHHHHHHHHHHHHHGGHHHHIHHIIIHIHHHHGHHHHHHHHHHHHHHHHGHHHHHHHGGGGHHHHHHHHHHHHHHHHHHHHHHHHHHHHHHHHHHHHHHHHHHHHHHHHHHHHHHHHHHHHHHHHHHHHHHHGHHHHHHHHHHHGGHHHHHHGHHHHHHHHHHHHHHHHHHHHHHHHHHHGHHHHHHHHHHHHHGHHHHHGHHHHHGHHHHGGH
@M05620:45:000000000-G6HP7:1:1101:12316:3210 1:N:0:171
ATCTCTATCTCCTAAAAACCTGTTTAGATTTGGAGATAGACCTTCAGGTTTTTCATCATTTTCTGCATGAATTATACATTGACCACGTTCCAGCGTGGTCAGTTTGCAGCATTCTGTTATTTTGTTTGACAGAGTGTCTTGTTGAGAACATATGTAGGACATGATTTTTTCCTGCAACAGGGAAAATAAAGTATAGGTTTTAAAGATTTATTCTTTAATAAAGGATCTCAAAGCCAGCTTTAGAAAAAGGA
+
A@AAAFFFBDFFFGFFFGGGFCGGEGEGHEDF5FFFHHFFGFHFHHHHHHHFECFFHFFHHGHGFFHFFBGFFHHFGGGHFDGCFGDAFGGHHHGGE@?FGGFF4FFBFFHDFG4GFGGGGGFHHHFHHHHFGGFGHEGHHFDFGFHFF3GHGHHHHHGHHHGFFGHHF@CGHHBHBGHFE//<?<<DHBD@FGF1>==FCHCDGHF<FGHHGHHHHHHHFDD0CG/DGHHFBGFCGEFGGHHGHHHHGAC
@M05620:45:000000000-G6HP7:1:1101:21244:3260 1:N:0:171
CATCCTGACCCTGAAGTACCCCGGCTTGATTTCTGACATTAGATCGGAAGAGCACACGTCTGAACTCCAGTCACAGAAGACCATCTCGTATGCCGTCTTCTGCTTGAAAAAAAAAAAAAAAATAAGTTACAAAATCTCATGTTTAGTACATAAGCAGGACATCTAGATATCCTACAACAATTAAAAAACAATATCATTTTCATATATTTATTCACCACAAAATTTTAGCAAATCCTGTTTTATAAAAAGTA
+
CCCCCFFFFFFFGGGGGGGGGGGGGGGGHHHHHHHHHHHHHHHHHHGGGGHHHHHHHGHHHGHHHHHHHHHHHHDH33@F32BGEGHHGGHHHHGGGHGHHHHHHHHHHHHGGGGG</<//-01111111>110000=0000<0<00<<000000;:.:./:00;0000:0000:;0:..;000;00-9..;;B00;;000000;0BF0:;0;000;.....00000/0:000:0000:0;0000000.00
@M05620:45:000000000-G6HP7:1:1101:21228:3284 1:N:0:171
CATCCTGACCCTGAAGTACCCCGGCTTGATTTCTGACATTAGATCGGAAGAGCACACGTCTGAACTCCAGTCACAGAAGACCATCTCGTATGCCGTCTTCTGCTTGAAAAAAAAAAAACAAAAACTCCCTAACGCTCACTATCTCTCTCACGACCAGAGCGTATAGAGACATCATGTCATACCCTGTGTTGTTCTCACCCACGCCGCTCTAATACCTATCCCTTTCTGATCCCTGCTTACTGTCGCTTTGT
+
BBBBBFFDFFFFGGGCGGGGGGGGGGGEHHHHHHGHHHHHHDHHHAEGG?HFHHHHHGHHHGFHHHHHGHHHHHHEHHGHHHHHHGHGGGHFHHGEEHGGHHHHHEFGBGHGGE@@>>///00//11???100.-.<<11>>1<1000000..--:.../-.../0000//000;0;000;9//0/000/.9.0;000....-..----.//;/////////////9//;//.//.///;//9/....9//
@M05620:45:000000000-G6HP7:1:1101:19249:3387 1:N:0:171
AGATTACTGCAACAGTTCCCCCTGGACCTGGAAAAGTTTCTTGCCTGGCTTACAGAAGCTGAAACAACTGCCAATGTCCTACAGGATGCTACCCGTAAGGAAAGGCTCCTAGAAGACTCCAAGGGAGTAAAAGAGCTGATGAAACAATGGCAAGTAAGTCAGGCATTTCCGCTTTAGCACTCTTGTGGATCCAATTGAACAATTCTCAGCATTTGTACTTGTAACTGACAAGCCAGGGACAAAACAAAGAT
+
AA3AAFFFFFDFFGGGGGGGGGGGHHHHHHHHHHHHHHHHHHHGHGHGHHHHHHHHHGHHHHHGHGHHHHHHHGHHFHHHHHHHGGHHHGHHHHGGGGHHHHGHHHHHGHHHHHHGHHGHHHHGGHGGHGHHHGHHHFFGHHHHHHHHGGGHHGHHHHHHHHHHHHHHHHDFFGGFHHHHHHHGHGHEFGHHHCGGGEHFHHHGHHHDGHHHHHHHHHHHHFHFFHHFHHHHHGGGGGEGGGGF?EGGGGF
@M05620:45:000000000-G6HP7:1:1101:19234:3397 1:N:0:171
AGATTACTGCAACAGTTCCCCCTGGACCTGGAAAAGTTTCTTGCCTGGCTTACAGAAGCTGAAACAACTGCCAATGTCCTACAGGATGCTACCCGTAAGGAAAGGCTCCTAGAAGACTCCAAGGGAGTAAAAGAGCTGATGAAACAATGGCAAGTAAGTCAGGCATTTCCGCTTTAGCACTCTTGTGGATCCAATTGAACAATTCTCAGCATTTGTACTTGTAACTGACAAGCCAGGGACAAAACAAAGAT
+
BCCCCFFFFFFFGGGGGGGGGGGGHHHHHHHHHHHHHHHHHHHHHHHHHHHHHHHHHHHHHHHHHHHHHHHHHHHHHHHHHHHHHHHHHHHHHHGGGGHHHHHHHHHHGHHHHHHHHHHHHHHGFHGGHHHHHGHHHHHHHHHHHHHHHHHHHGHHHHHHHHFHHHHHGHGGGGGHHHHHHHHHHGHGHHHHHHHHHHHGFHHHHHHGGFHHHHHHHHHHHHHHHHHHHHHHHGGGGGGGGGGGGGGGGGG
@M05620:45:000000000-G6HP7:1:1101:19217:3404 1:N:0:171
AGATTACTGCAACAGTTCCCCCTGGACCTGGAAAAGTTTCTTGCCTGGCTTACAGAAGCTGAAACAACTGCCAATGTCCTACAGGATGCTACCCGTAAGGAAAGGCTCCTAGAAGACTCCAAGGGAGTAAAAGAGCTGATGAAACAATGGCAAGTAAGTCAGGCATTTCCGCTTTAGCACTCTTGTGGATCCAATTGAACAATTCTCAGCATTTGTACTTGTAACTGACAAGCCAGGGACAAAACAAAGAT
+
AA?AAFFFBDDFGG4FGGGGGGGGFHHHHG4GGFHHHHHHHHHHHHHHHHHHHHHGCGHHGHHHHHHHHHHHHHHFBFHHHHFHHHHFHHHHHHGGGGGHHHFHHHHHGHHHHHHHHHHHHFHGGGGGHFHHHGFHHHHHHGHHHHHHHHHHHGHHHHHHGHFFGHHHGHGGGGGHFHHHHHHHHHHGFHGHGBHHHHHFHCHHHHHHBGGHHHHHHGHHFHHHHHHHHHHHHGGGGGEGGGGGFGGGFGG
@M05620:45:000000000-G6HP7:1:1101:11899:3606 1:N:0:171
AAACCAAGCAGACACTCACCGCTCCCTCGCCACAGGCCAATAGTTTGTCCTCACTGAGTTGGCAACAAGTGGCTGCTGTGGCTGCCATTTTTCTGGTGATGGCCATCAGCTCCGACGAGGTCAGCTGGGGGGCTTTCTTTGTGTAAGCAACGAGAAACCTGAAAGAAGCATTTTTTAACTAAGTCCTGCTGAGTCATTCATGAGTTTTTAGCCGCCTTGCTTCTTCTCACAGACTCTCTACTCTCATGCCA
+
?AABABBFBFFFGGGGGGGGGGGFEGHFGGEEGHHHGGHHGGHHHHGGGFHHHHHHGHHHHFHFHGHGH5GHGHGGHHHGGHHGGHHHHHHHHHHHHGFGFFHHHHGHHHHFHGCGCFDFBFHHHHHGGGGGGGGGGFFGF;FCFFFFFFFFEFFFFFFFFFFBFFFFFFFFFFFFEFFFFFFFFBFFFFFEFFFBFFFFFFBFFFBFFFFFFAAFFFFFFFFFFFBFBBBF/FFFFFFFFFFFFFFFFF9
@M05620:45:000000000-G6HP7:1:1101:12681:3609 1:N:0:171
AAACCAAGCAGACACTCACCGCTCCCTCGCCACAGGCCAATAGTTTGTCCTCACTGAGTTGGCAACAAGTGGCTGCTGTGGCTGCCATTTTTCTGGTGATGGCCATCAGCTCCGACGAGGTCAGCTGGGGGGCTTTCTTTGTGTAAGCAACGAGAAACCTGAAAGAAGCATTTTTTAACTAAGTCCTGCTGAGTCATTCATGAGTTTTTAGCCGCCTTGCTTCTTCTCACAGACTCTCTACTCTCATGCCA
+
1A1AAA1CAFF11GEE1FGGAE0AAECEAEAAEHFCFCA/BAABD2AFABAGFEAD1FDBGCFDH/B?GDFDFCCGGC1B0FGCFGH1FFFDBFEHEG1@GEHHCG>GH1FFGFEG@ECG?FCHHHHGC<C@AGA9FFBBB;C90;9FFFF@EBFFFFFBFFFFFFFFFFFFFFF>ABFFF/B99BBFFFFFF9BBFFFFBB/9;9BFFFFFB9@@FFFFFFBFFFFFFFFFFAB9FFFFFFFFFFBBBB/
@M05620:45:000000000-G6HP7:1:1101:18301:3623 1:N:0:171
CATCCTGACCCTGAAGTACCCCATTGAGCATGGCATCGTCACCAACTGGGACGACATGGAGAAGATCTGGCACCACACCTTCTACAACGAGCTGCGCGTGGCCCCGGAGGAGCACCCAGTGCTGCTGACCGAGGCCCCCCTGAACCCCAAGGCCAACAGAGAGAAGATGACTCAGGTGAGGCTCGGCCGACGCCCGTGCTCCTCCCGTCCTTTCCCCAGTCATTTTCTGCCCGGCTTGATTTCTGACATTA
+
CCCCCFFFFFFFGGGGGGGGGGGHHHHHHHHHHHHHHGHHHGHHHGHHHHHHGGGGGHHHHHHHHHHHHHHHHGHHHGGHHHHHHHHHGGGGGHHGGGGGGGHHGGGGGGGGHGHHGGHGHHHHHHHHHHGGGGGGGGGGGGHHHHGGGGHGHHGGGGGGGGGGGGGGGGGGGGGGGGGGGGGGFFFFFFFFFFFFCADFFFFFFFFFDFFFFFFFFFFFFFFFFFFFFFFFFFFCFFFFFFFFFBFFFF0
@M05620:45:000000000-G6HP7:1:1101:11890:3625 1:N:0:171
AAACCAAGCAGACACTCACCGCTCCCTCGCCACAGGCCAATAGTTTGTCCTCACTGAGTTGGCAACAAGTGGCTGCTGTGGCTGCCATTTTTCTGGTGATGGCCATCAGCTCCGACGAGGTCAGCTGGGGGGCTTTCTTTGTGTAAGCAACGAGAAACCTGAAAGAAGCATTTTTTAACTAAGTCCTGCTGAGTCATTCATGAGTTTTTAGCCGCCTTGCTTCTTCTCACAGACTCTCTACTCTCATGCCA
+
CBCCCCBFCFFFGGGGGGGGGGGGGGHHGGGGGHHHGGHHHHHHHHHHHHHHHHHHHHHHHHHHHHHHHHHHGHGGHHHHHHHGGHHHHHHHHHHHHHHHHHHHHHHHHHHHHGGGGGGGGHHHHHHHGGGGGGGGGGGGGGGGGGFFFFFFFFFFFFFFFFFFFFFFFFFFFFFFFFFFFFFFFFFFFFFFFFFFFFFFFFFFFFFFFFFFFFFFFFFFFFFFFFFFFFFFFFFFFFFFFFFFFFFFFFB
@M05620:45:000000000-G6HP7:1:1101:19590:3688 1:N:0:171
AAACCAAGCAGACACTCACCGCTCCCTCGCCACAGGCCAATAGTTTGTCCTCACTGAGTTGGCAACAAGTGGCTGCTGTGGCTGCCATTTTTCTGGTGATGGCCATCAGCTCCGACGAGGTCAGCTGGGGGGCTTTCTTTGTGTAAGCAACGAGAAACCTGAAAGAAGCATTTTTTAACTAAGTCCTGCTGAGTCATTCATGAGTTTTTAGCCGCCTTGCTTCTTCTCCCAGGCTCTCTACTCTCATGCCA
+
>>1>AAA1A1>>1FECFGGG0AEEEFCF0AA0AGH/CE/AA1AFA2FFFAFFFHDA1AGGG1GECHHCH@@@/0>FFCG0GAC?FGFGHDDD0@GFGG1BBGC>>FHHHHBFE/E<//</EC1FCG<G///A?-EF00CFGG/9C9//BF-9-A-BBB9/://;B/-999//BFB=E/BB/9/9BFFFBBF:-FFF9FF/FBF999FFFF//;---9-/:999BF/////;/-;:-/BF/9999/FBBBFB
@M05620:45:000000000-G6HP7:1:1101:15461:3784 1:N:0:171
AGATTACTGCAACAGTTCCCCCTGGACCTGGAAAAGTTTCTTGCCTGGCTTACAGAAGCTGAAACAACTGCCAATGTCCTACAGGATGCTACCCGTAAGGAAAGGCTCCTAGAAGACTCCAAGGGAGTAAAAGAGCTGATGAAACAATGGCAAGTAAGTCAGGCATTTCCGCTTTAGCACTCTTGTGGATCCAATTGAACAATTCTCAGCATTTGTACCTGTAACTGACAAGCCAGGGACAAAACAAAGAT
+
BABABFFFDFDFGGGGGGGGGGGGHHHHHHHHGHHHGHHHHHHHHHHHHHHHHHHHHHHHHHHHHHHHHHHHHHHHHHHHHHHHFHHHHHHHHHGGGGHHHHEGHHHHGHHHHHHHHHHHFCHFGCFGHHHHHGHHHHHHHFHHHHHHHHHHHGHHHHHHHHGHHHHHHHGGGGGHHHHHHHHHHHHGHHHHHHHHHHHFHHHHHHHHGHHHHHHHHGHHHHHHHHHGHHHHHGGGGGGGGGGGGGGGGGF
@M05620:45:000000000-G6HP7:1:1101:15480:3796 1:N:0:171
AGATTACTGCAACAGTTCCCCCTGGACCTGGAAAAGTTTCTTGCCTGGCTTACAGAAGCTGAAACAACTGCCAATGTCCTACAGGATGCTACCCGTAAGGAAAGGCTCCTAGAAGACTCCAAGGGAGTAAAAGAGCTGATGAAACAATGGCAAGTAAGTCAGGCATTTCCGCTTTAGCACTCTTGTGGATCCAATTGAACAATTCTCAGCATTTGTACCTGTAACTGACAAGCCAGGGACAAAACAAAGAT
+
>3>AAFFFFD4FGGFGGGGGGGGGEGGHHHGHHHHHFGHHHHHHHHHGHHHHHHHFHHHGHHHHHHHHHHHHHHHHHBGHFHHG31C3B@FFGHF>/EGHEHH1GHFGFCFDGHDGFDGH3G?FG?EEGGHHFEGHDFFHHFHHFHHHHFHHHGGGHBFGHDGHFHHHHHGGAEGHFFFHGHGHHGFGHFHHHHHHFBHHHHHHHHHH0GHHHHHCCFGFCCCGHHFHHHHFGGGFGGGA.ACFFGGGEF0
@M05620:45:000000000-G6HP7:1:1101:20876:3814 1:N:0:171
AGATTACTGCAACAGTTCCCCCTGGACCTGGAAAAGTTTCTTGCCTGGCTTACAGAAGCTGAAACAACTGCCAATGTCCTACAGGATGCTACCCGTAAGGAACGGCTCCTAGAAGACTCCACGGGAGTAAAAGAGCTGATGAAACAATGGCAAGTAAGTCAGGCATTTCCGCTTTAGCACTCTTGTGGCTCCAATTGAACAATTCTCAGCATTTGCACTTGTCACTGACAAGCCAGGGACAACACAAAGAT
+
A@A1>DDF3BBDGG1GGEGGFGGAC00FGCAG1BFG1A2BGFHF1FH/F0F1BBAFHHGHHEAG1AF/GEDC11F1GBGHHG1GC01B0G21FCEE/B>@100///>E?>B11B1BB>1>G0<E//>?012B1/00<B1FG>>@<F<<11F0FF<FG11<110?/?1<G1<.EEG1111<1<GHB0<C.C<./<0<<00::/;CCHFCC/;00;:000:/9C000909C0FFEG/.........;C99///
@M05620:45:000000000-G6HP7:1:1101:20854:3834 1:N:0:171
AGATTACTGCAACAGTTCCCCCTGGACCTGGAAAAGTTTCTTGCCTGGCTTACAGAAGCTGAAACAACTGCCAATGTCCTACAGGATGCTACCCGTAAGGAAAGGCTCCTAGAAGACTCCAAGGGAGTAAAAGAGCTGATGAAACAATGGCAAGTAAGTCAGGCATTTCCGCTTTAGCACTCTTGTGGATCCAATTGAACAATTCTCAGCATTTGTACTTGTAACTGACAAGCCAGGGACAAAACAAAGAT
+
AA3AAFFFFFFFGGFGGGGGGGGGHHHHHHFHHHHHGHHHHHHHHHHHHHHHHHHGHHHHHHHHHHHHHHHHHHHHHHHHHHGHGHHHHHHHHHGFGGHHHHHHHHHHGHHHHHHGHHHHGHHGFGGEFHHHHGHHHHGHHHHFGHGHHGHHHGHHHHHHHHHHGHHHHFGGGGGHHHGHHGHHHGHGFHHHEGFHHFGHFGHHHHH0=CFHHHHHHGHHHHHGHHHHHGFHGGGGGGEEGGGGGGGGFGG
@M05620:45:000000000-G6HP7:1:1101:20873:3834 1:N:0:171
AGATTACTGCAACAGTTCCCCCTGGACCTGGAAAAGTTTCTTGCCTGGCTTACAGAAGCTGAAACAACTGCCAATGTCCTACAGGATGCTACCCGTAAGGAAAGGCTCCTAGAAGACTCCAAGGGAGTAAAAGAGCTGATGAAACAATGGCAAGTAAGTCAGGCATTTCCGCTTTAGCACTCTTGTGGATCCAATTGAACAATTCTCAGCATTTGTACTTGTAACTGACAAGCCAGGGACAAAACAAAGAT
+
ABBCCFFFFFFFGGGGGGGGGGGGHHHHHHHHHHHHGHHHHHHHHHHHHHHHHHHHHHHHHHHHHHHHHHHHHHHHHHHHHHHHHHHHHHHHHHGGGGHHHHGHHHHHGHHHHHHGHHHHHHHGGHGGHHHHHGHHHHHHHHHHHHHHHHHHHGHHHHHHHHHHHHHHHHGGGGGHHHHHHHHHHGHGHHHHGGHHHGHGHHHHHHHHHHHHHHHHHHHHHHHHHHHGGHHHHGGGGGGGGGGGGGGGGGG
@M05620:45:000000000-G6HP7:1:1101:21646:3892 1:N:0:171
ATCTCTATCTCCTAAAAACCTGTTTAGATTTGGAGATAGACCTTCAGGTTTTTCATCATTTTCTGCATGAATTATACATTGACCACGTTCCAGCGTGGTCAGTTTGCAGCATTCTGTTATTTTGTTTGACAGAGTGTCTTGTTGAGAACATATGTAGGACATGATTTTTTCCTGCAACAGGGAAAATAAAGTATAAGTTTTAAAGATTTATTCTTTAATAAAGGATCTCAAAGCCAGCTTTAGAAAAAGGA
+
BBBBCFFFFFFFGGGGGGGGGGHHHHHHHHHHHGHHHHHHHHHHHHHHHHHGGGHHHHHHHHHHHHHHHHHHHHHHHHHHHGHHGHGHHHHGHHGFGGHHHHHHHHHHHHHHHHHHHHHHHHHHHHHHGHHHHHHHHHHHHHHHGHGHHHHHHHHHHHHHHHHHHHHHHGHHHHHHHHHHHGGHHHHHHHHHHHHHHGGHHHHHHHHHHHHHHHHHHGHHHGGHHHHHHHHGGHHHHGHHHHHGHHHGDGG
@M05620:45:000000000-G6HP7:1:1101:21663:3908 1:N:0:171
ATCTCTATCTCCTAAAAACCTGTTTAGATTTGGAGATAGACCTTCAGGTTTTTCATCATTTTCTGCATGAATTATACATTGACCACGTTCCAGCGTGGTCAGTTTGCAGCATTCTGTTATTTTGTTTGACAGAGTGTCTTGTTGAGAACATATGTAGGACATGATTTTTTCCTGCAACAGGGAAAATAAAGTATAAGTTTTAAAGATTTATTCTTTAATAAAGGATCTCAAAGCCAGCTTTAGAAAAAGGA
+
AABBAFFFFFFFGGGGGGGGGGHGHHHHHHHGFCBFFGHFFFGHHHFHHHHGGHHHHHHFHHGGFHHHHHHHHHHHHHHFGBGHHEEGGHHHHGGFAEHHHHHHHHHHHHGFHHHHHGHHHHHHFHHHGHHGHHHHHHHHHHHHHHHBGGHGFHHHHHFHHHHBHHHHHGHHHHHHHHHGEGEFFGHHHHHHHGFHHHHHHHHFBGHHHEGHHHGHGGHHGB0<GHHHDFHHFHFHHGHHHHHBGGGHGGH
@M05620:45:000000000-G6HP7:1:1101:21861:3919 1:N:0:171
CATCCTGACCCTGAAGTACCCCGGCTTGATTTCTGACATTAGATCGGAAGAGCACACGTCTGAACTCCAGTCACAGAAGACCATCTCGTATGCCGTCTTCTGCTTGAAAAAAAAAAAAAAAACTAAACAAAAAACTATAATACATATGCGTAAGATATCAAACTATACAACCACAAAAACATAACTTATTGAAATCAACAGACAGTTTAAAAAACCAGCACTATGCTGATATTATACATGATGATCAATTG
+
CCCDDFFFFFFFGGGGGGGGGGGGGGGGHHHHHHHHHHHHHHHHHHGGGGHHHHHHHGHHHGHHHHHHHHHHGHHHHHHHHHHHFHHHGGHGHHGFGHGHHHHHHHHHHHHGGGGC@/></-.11<1<1.><.-.000000000000:0....:00000;000000000:0....;....;00000000000;00000/0//.//;00000:0-...../.0;0:00000:00000000000000000000
@M05620:45:000000000-G6HP7:1:1101:7580:3987 1:N:0:171
AGATTACTGCAACAGTTCCCCCTGGACCTGGAAAAGTTTCTTGCCTGGCTTACAGAAGCTGAAACAACTGCCAATGTCCTACAGGATGCTACCCGTAAGGAAAGGCTCCTAGAAGACTCCAAGGGAGTAAAAGAGCTGATGAAACAATGGCAAGTAAGTCAGGCATTTCCGCTTTAGCACTCTTGTGGATCCAATTGAACAATTCTCAGCATTTGTACTTGTAACTGACAAGCCAGGGACAAAACAAAGAT
+
AAABAFFFFFFFGGGGGGGGGGGFGHHHHHHHHHHHFGHHHHHGHHHHHHHHHHHHHHHHGHHHHHHHHHHHGHHHHHHHHHGHHHHHHHFHHHGFGGHGHFGHHHHHGHHHHHHGGHHHHHHGGFFEHHHHHGHHHHGHHDHHHHHHGHHHHGHHHHHHHHHHHHHHHHEGGGGHHHHHHHHHHHHGHHHHGHHHHHHHHHHHHHHHHHHHHHHHHHHHHHHHHHHHFFGHHGGGGGGGGGGGGGGGGGG
@M05620:45:000000000-G6HP7:1:1101:16714:4004 1:N:0:171
AAACCAAGCAGACACTCACCGCTCCCTCGCCACAGGCCAATAGTTTGTCCTCACTGAGTTGGCAACAAGTGGCTGCTGTGGCTGCCATTTTTCTGGTGATGGCCATCAGCTCCGACGAGGTCAGCTGGGGGGCTTTCTTTGTGTAAGCAACGAGAAACCTGAAAGAAGCATTTTTTAACTAAGTCCTGCTGAGTCATTCATGAGTTTTTAGCCGCCTTGCTTCTTCTCACAGACTCTCTACTCTCATGCCA
+
DDDDDCCFCFFFGGGGGGGGGGGGGGHHGGGGGHHHGGHHHHHHHHHHHHHHHHHHHHHHHHHHHHHHHHHHGHGGHHHHHHHGGHHHHHHHHHHHHHHHHHHHHHHHHHHHHGGGGGGGGHHHHHHHGGGGGGGGGGGGGGGGGGFFFFFFFFFFFFFFFFFFFFFFFFFFFFHFFFFFFFFFFFFFFFFFFFFFFFFHFFFFFFFFFFFFFFFFFFFFFFFFFFFFFFFFFFFFFFFFFFFFFFFFFF0
@M05620:45:000000000-G6HP7:1:1101:16726:4018 1:N:0:171
AAACCAAGCAGACACTCACCGCTCCCTCGCCACAGGCCAATAGTTTGTCCTCACTGAGTTGGCAACAAGTGGCTGCTGTGGCTGCCATTTTTCTGGTGATGGCCATCAGCTCCGACGAGGTCAGCTGGGGGGCTTTCTTTGTGTAAGCAACGAGAAACCTGAAAGAAGCATTTTTTAACTAAGTCCTGCTGAGTCATTCATGAGTTTTTAGCCGCCTTGCTTCTTCTCACAGACTCTCTACTCTCATGCCA
+
BABBAAAFBFFFGGGGGGGGGGGGGGHHGGGGGHHHGGHHHHHHHHHHHHHHHHHHHHGFEFHHHHHHGFGGGHGGGHGEFFGGGHHHHHHHHHHHFFFHGHHHHGHHHHHHHGGGGGCC?FGHHHHGGGGGGGGGGGGGGFGGGGFFFFFFFFFFFFFFFFFFFFFFFFFFFFFFFFFFFFFFFFFFFFFFF/FFFFFFFBFFFFFFFFFFFFFFFDFFFFFFFFFFFFFFFFFFFFFFFFFFFFFFFFB
@M05620:45:000000000-G6HP7:1:1101:16707:4023 1:N:0:171
AAACCAAGCAGACACTCACCGCTCCCTCGCCACAGGCCAATAGTTTGTCCTCACTGAGTTGGCAACAAGTGGCTGCTGTGGCTGCCATTTTTCTGGTGATGGCCATCAGCTCCGACGAGGTCAGCTGGGGGGCTTTCTTTGTGTAAGCAACGAGAAACCTGAAAGAAGCATTTTTTAACTAAGTCCTGCTGAGTCATTCATGAGTTTTTAGCCGCCTTGCTTCTTCTCACAGACTCTCTACTCTCATGCCA
+
BBBBBBAFBFFFGGGGGGGGGGGGGGHHGGGGGHHHGGHHHGHHHHHHHHHHHHHHHHGGGHHFHHHHHGGHGHGGHHHGHHHGGHHHHHHHHHHGHHHHHGHHHHGHHHHHHGGGGEGGGHHHHHHHGGGGGGGGGGGGGFGGGGFFFFFFFFFFFFFFFFFFFFFFFFFFFFFFFFFFFFFBFFFFFFFFFFFBFFFFFFFFFFFFFFBFFADFFFFFFFFFFFFFFFFFFFFFFFFFFFFFBFFFFF9
@M05620:45:000000000-G6HP7:1:1101:14136:4043 1:N:0:171
AAACCAAGCAGACACTCACCGCTCCCTCGCCACAGGCCAATAGTTTGTCCTCACTGAGTTGGCAACAAGTGGCTGCTGTGGCTGCCATTTTTCTGGTGATGGCCATCAGCTCCGACGAGGTCAGCTGGGGGGCTTTCTTTGTGTAAGCAACGAGAAACCTGAAAGAAGCATTTTTTAACTAAGTCCTGCTGAGTCATTCATGAGTTTTTAGCCGCCTTGCTTCTTCTCACAGACTCTCTACTCTCATGCCA
+
BB?ABBBFBFFFGGGGGGGGGGFGGGHHGGGGGHHHGGHHHHHHHHHHHHHHHHHHHHHHHHHHGHHGHGHHGHFGHHGHHHHGGHHHHHHHHHHHHHGHHHHHHHHHHHHHHGGGGGGGGHHHHHHHGGGGGGGGGGGGGFGGGGFFFFFFFFDFFFFFFFFFFFFFFFFFFFFFFFFFFFFFFFFFFFFFFFFFFFFFFFFFFFFFFFEFFFFFFFFFFFFFFFFFFFFFFFFFFFFFFFFFFFFFFFB
@M05620:45:000000000-G6HP7:1:1101:7957:4105 1:N:0:171
AGATTACTGCAACAGTTCCCCCTGGACCTGGAAAAGTTTCTTGCCTGGCTTACAGAAGCTGAAACAACTGCCAATGTCCTACAGGATGCTACCCGTAAGGAAAGGCTCCTAGAAGACTCCAAGGGAGTAAAAGAGCTGATGAAACAATGGCAAGTAAGTCAGGCATTTCCGCTTTAGCACTCTTGTGGATCCAATTGAACAATTCTCAGCATTTGTACTTGTAACTGACAAGCCAGGGACAAAACAAAGAT
+
AA1AAFFFFF1BCGGGGGGGGGGG0GHHHHFFFHHHGHHHHFFHHHHHHHHHHHHFGFFHHHHHHHHHHHHHGHHHHFHHHHHHGHGHFF2GFGGFGGHHHHG0>FGHFFHGHHHFHHHHH1>FC/EEHFHHHFHHHFBGHHHHHHHGFFHHHGHHHHHGHFHHHHHHFGCGGGGHHHHHHHHGHHHGHHHHGHHHHHGFDGGGHGFD=F0GFHEHHHHHCCCGHHFFFHHHHGGAEFEEEGFFGGGGGGG
@M05620:45:000000000-G6HP7:1:1101:14113:4127 1:N:0:171
AAACCAAGCAGACACTCACCGCTCCCTCGCCACAGGCCAATAGTTTGTCCTCACTGAGTTGGCAACAAGTGGCTGCTGTGGCTGCCATTTTTCTGGTGATGGCCATCAGCTCCGACGAGGTCAGCTGGGGGGCTTTCTTTGTGTAAGCAACGAGAAACCTGAAAGAAGCATTTTTTAACTAAGTCCTGCTGAGTCATTCATGAGTTTTTAGCCGCCTTGCTTCTTCTCACAGACTCTCTACTCTCATGCCA
+
CCCCCCCFCFFFGGGGGGGGGGGGGGHHGGGGGHHHGGHHHHHHHHHHHHHHHHHHHHHHHHHHHHHHHHHHGHFFHHHHHHHGGHGHHHHHHHHHHHHHHHHHHHHHHHHHHGGGGGGGGHHHHHHHGGGGGGGGGGGGGGGGGGFFFFFFFFFFFFFFFFFFFFFFFFFFFFFFFFFFFFFFFFFFFFFFFFFFFFFFFFFFFFFFFFFFFFFFFFFFFFFFFFFFFFFFFFFFFFFFFFFFFFFFFFF
@M05620:45:000000000-G6HP7:1:1101:7950:4128 1:N:0:171
AGATTACTGCAACAGTTCCCCCTGGACCTGGAAAAGTTTCTTGCCTGGCTTACAGAAGCTGAAACAACTGCCAATGTCCTACAGGATGCTACCCGTAAGGAAAGGCTCCTAGAAGACTCCAAGGGAGTAAAAGAGCTGATGAAACAATGGCAAGTAAGTCAGGCATTTCCGCTTTAGCACTCTTGTGGATCCAATTGAACAATTCTCAGCATTTGTACTTGTAACTGACAAGCCAGGGACAAAACAAAGAT
+
A1>AAFFFFFDFGF1GGGGGGGGG0BGFHGFHHHHHFFHHHHHGHHDCGHHFHHBFGGGGHGHHHGHHHHHHHHH1GFGHGFHHCGHHGGEGHHGFEFFHFHBB0?FHFHHHHHFHHHHHECBF?AFGHHHHHFBGHHGHHFFGHGHHHHHHGFFFG1GFHFBFGHFHHHGGGGGGHHHHHHHHHFF?FGHHHHHGHHHGHHHHGHGHDGHHHHGHHCCH0CFFHHCGGGHFGGG..9.CE?FGGGGGFFB
@M05620:45:000000000-G6HP7:1:1101:14115:4149 1:N:0:171
AAACCAAGCAGACACTCACCGCTCCCTCGCCACAGGCCAATAGTTTGTCCTCACTGAGTTGGCAACAAGTGGCTGCTGTGGCTGCCATTTTTCTGGTGATGGCCATCAGCTCCGACGAGGTCAGCTGGGGGGCTTTCTTTGTGTAAGCAACGAGAAACCTGAAAGAAGCATTTTTTAACTAAGTCCTGCTGAGTCATTCATGAGTTTTTAGCCGCCTTGCTTCTTCTCACAGACTCTCTACTCTCATGCCA
+
CCACCBCFCFFFGGGGGGGGGGGGGGHHGGGGGHFHGGHHHHHHHHGHHHHHHHHHHHHHHHHHHHHHHGFHGHGGHHHHHHHGGHHHHHHHHHHHHHHHHHHHHHHHHHHHHGGGGEDCFGHGHHHHGGGGGGGGGGGGGGGGGGFFFFFFFFFFFFFFFFFFFFFFFFFFFFFFFFFFFFFFFFFFFFFBFBFBFFFFFFFFFFFFFFFFFFFFFFFFFFFFFFFFFFFFFFFFFFFFFFFFFFFFFFB
@M05620:45:000000000-G6HP7:1:1101:15810:4224 1:N:0:171
AAACCAAGCAGACACTCACCGCTCCCTCGCCACAGGCCAATAGTTTGTCCTCACTGAGTTGGCAACAAGTGGCTGCTGTGGCTGCCATTTTTCTGGTGATGGCCATCAGCTCCGACGAGGTCAGCTGGGGGGCTTTCTTTGTGTAAGCAACGAGAAACCTGAAAGAAGCATTTTTTAACTAAGTCCTGCTGAGTCATTCATGAGTTTTTAGCCGCCTTGCTTCTTCTCACAGACTCTCTACTCTCATGCCA
+
BBABBBAFBFFFGGGGGGGGEGEGGGFHGGGGGHGHGGDFGHHGFGHHHHHHHHHGHHGFHHHGHFHHHHFFGHGGHH@GHHHGGHHHHGGHGFHHFGEGHHHHHHHHHHHHHGGGGGGGFGHHHHHHGCGFGGGFGGFFFGGFFGFFFFFFFFFFFFFFFFFFFFFFFFFFFFFFFFFFFFFFFFFFFFFFF:FFFFFFFFFFBFFFFEFF9AFFFFFFFFFFFFFFFFFFFFFFFFFFFFFFFFFFFF/
@M05620:45:000000000-G6HP7:1:1101:16959:4229 1:N:0:171
AGATTACTGCAACAGTTCCCCCTGGACCTGGAAAAGTTTCTTGCCTGGCTTACAGAAGCTGAAACAACTGCCAATGTCCTAAAGGATGCTACCCGTAAGGAAAGGCTCCTAGAAGACTCCAAGGGAGTAAAAGAGCTGATGAAACAATGGCAAGTAAGTCAGGCATTTCCGCTTTAGCACTCTTGTGGATCCAATGGAACAATTCTCAGCATTTGTACTTGTAACTGACAAGCCAGGGACAAAACAAAGAT
+
AAAABFFFBFFFGGGGGGGGGGGGFHHHHHHHHHHHFGHHHHHGHHHHHHHHHHHHHHHHHHHHHHHHHHHHHHHHHGHHHHFHB2@325GGHAE?E?GGHHGHFA3FC3@4F@3?B?GFGBGGDAF<FFHFBAF2FG2FDHHGDGEFD??CCF2@@@@2@F2@CGHDHDDAGGEB1?F<<CGGF<>AD<F0FCG//<0<GCGD0D000/<CFGFGH0GB:;GH0;CF/CCCEGBFG?A.CFGE?EGE//0
@M05620:45:000000000-G6HP7:1:1101:16949:4246 1:N:0:171
AGATTACTGCAACAGTTCCCCCTGGACCTGGAAAAGTTTCTTGCCTGGCTTACAGAAGCTGAAACAACTGCCAATGTCCTAAAGGATCCAACCCTAAAGGAAAGGCCCCAAGAGAACTCAAAGGGGGAAAAAGAGCTGATAAAACATTGGCAAGAAAGTAAGCCATTTCCGCTTAACCCCCCTTGGGGATCAAATGGAACAATCTTAACCTTTTGACCTTGAAACTGAAAAGCCAGGGAAAAAAAAAGAAC
+
BAABBFFFFFFFGGGGGGGGGGGGHHHHHHHHHHHHGFHHHHHHHHFFHHHHHHHGHHHHHHHHHHGHGHHHFHHGHHHHHG3F3233233BE112B3F3BG3B111?/111B12333B3B3BG////?FG?//2222222@F>2?22@22@2/0?01111?110?G1F1.<EE.111..--<.C/;-..;.<0;00:0::/;/00;0000;C90.00=000;000000;99A..;A.:.9B?--:B....
@M05620:45:000000000-G6HP7:1:1101:20395:4381 1:N:0:171
ATCTCTATCTCCTAAAAAGGAAGAAAGGGGAGGGAAGATCGGAAGAGCACACGTCTGAACTCCAGTCACAGAAGACCATCTCGTATGCCGTCTTCTGCTTGAAAAAAAAAAAAAAAAAAAAAAAAAAAAGAAAATAAAATGGATATAAAAATAAACAAAATAAAAAGAAATGAAAAAAAGTCAAGATATCAAAATGAAACAAAAGAGAAACGAATAAAGAAAATGAAAAAAACTATATAGATAAAAAGTCA
+
DDDCDFFFFFFFGGGGGGGGGGHHHHHHGGGGGGGHGHHHHGGGGHHHHHGHGGHHGHHHHHHFHHHGHHHHGHGHHHHCGHHGGHHHHGFGHGHHHHHHHGHHHHGGGGGB<<</><---<-------...:/000000000000<00<0.000:09..000<00.../000000.--.000000000:0000000000/.../<</00/.9...0000.//000000.--.:000<000000000.00<
@M05620:45:000000000-G6HP7:1:1101:24457:4479 1:N:0:171
ATCTCTATCTCCTAAAAACCTGTTTAGATTTGGCGATAGACCTTCAGGTTTTTCATCATTTTCTGCATGAATTATACATTGACCACGTTCCAGCGTGGTCAGTTTGCAGCATTCTGTTATTTTGTTTGACAGAGTGTCTTGTTGCGAACATATGTAGGACATGATTTTTTCCTGCAACAGGGAAAATAAAGTATAAGTTTTAAAGATTTATTCTTTAATAAAGGATCTCAAAGCCAGCTTTAGAAAAAGGA
+
A11>AFFFFFF@GGGFFGGG11BBGEGF33FHH1A00EE11BA1111FGHFCFC2ABAGAGF2EFD2GHB12B1BF2AAFEA111A>>B>FD@FEE?EHGGEGFDGFGHGGGD@@FF@BFHFHHBGHHGHFGEG1>FGFEGBF01>/<<CDGGFDGFBD1<FHHFHFHB@H11DCC1?GFHCFC<F=<1GG=DD1>DGGHGGF<==DHF0DGHDFDFHHH0GHBCGHHCC;CCFHCCF0FG;C0BFGGB.;
@M05620:45:000000000-G6HP7:1:1101:24443:4497 1:N:0:171
ATCTCTATCTCCTAAAAACCTGTTTAGATTTGGAGATAGACCTTCAGGTTTTTCATCATTTTCTGCATGAATTATACATTGACCACGTTCCAGCGTGGTCAGTTTGCAGCATTCTGTTATTTTGTTTGACAGAGTGTCTTGTTGAGAACATATGTAGGACATGATTTTTTCCTGCAACAGGGAAAATAAAGTATAAGTTTTAAAGATTTATTCTTTAATAAAGGATCTCAAAGCCAGCTTTAGAAAAAGGA
+
CCCCDFFFFFFFGGGGGGGGGGHHHHHHHHHHHHHHHHHHHHHHHHHHHHHGGHHHHHHHHIIIHHHHHHHHHHHHHHHHHHHHHHGHHHHHHHGFGGHHGHHHHHHHHHHHHHHHHHHHHHHHHHHHHHHHHHHHHHHHHHHHHHHHHHHHHHHHHHHHHHHHHHHHHGHHHHHHHHHHHGGHHHHHGHHHHHHHHHHHHHHHHHHHHHHHHHHHHHHHHHHHHHHHHGGHHHHHHGHHHHHHGGHHGGG
@M05620:45:000000000-G6HP7:1:1101:23638:4716 1:N:0:171
AGATTACTGCAACACGTCTGAACTCCAGTCACAGAAGACCATCTCGTATGCCGTCTTCTGCTTGAAAAAAAAAAAAACCCACTACCACTATCTTCACTTCACCCCACCAACCCACCCAATACTTCTTACCTCAACCCCCCTTCCCCCCCCATACCACAACACTCCTATACCCCATCCACGCCTCTCCCTCCACCATGTCTACACACATCTACTCCCCATTCAACTCCTTCCCATCCTTGTTCATAACACTA
+
BAABAFFFFFFFFFGGGGGGGGHHHHHHHHHHFFGGGHHHHFHHHGFEGHHHGEGHGHHHGHHHGGHGHFGGGEC/>////>0B3B3?334?444434B3432B<//?//?/??/////01111?111<?1<1?<>A<C@<.////<-:--////00A.9..09;009000/..//.//..;.;//;;..;.:..////9/;/:/9.//9//9;;AA:./://////////9//:./////9/:///////
@M05620:45:000000000-G6HP7:1:1101:17852:4862 1:N:0:171
AAACCAAGCAGACACTCACCGCTCCCTCGCCACAGGCCAATAGTTTGTCCTCACTGAGTTGGCAACAAGTGGCTGCTGTGGCTGCCATTTTTCTGGTGATGGCCATCAGCTCCGACGAGGTCAGCTGGGGGGCTTTCTTTGTGTAAGCAACGAGAAACCTGAAAGAAGCATTTTTTAACTAAGTCCTGCTGAGTCATTCATGAGTTTTTAGCCGCCTTGCTTCTTCTCACAGACTCTCTACTCTCATGCCA
+
A?AAAA1FAFFFGGGGGGGGGGGGGGHHGGGGGFGHGGEHHHHHHHHHHGHHHHHGHHHHHHHFHHGHHGHHGHGGHHHHHHHGGHHHHHHHHHHHHHHH2EHHHHHHHHHHHGGGGGGGGHHHHHFHGGGGGGGGGGGGGGGGFEFFFFF@FFFFFFFFFFFFFFFFFFFFFFF@EFFFFFFFFFFFFFFBFFFFFFFFFFFFFFFFFFFFFF@@FFBBFFFFFFFFFF/B/FFFFFFFFFFFF/BBFF/
@M05620:45:000000000-G6HP7:1:1101:17845:4882 1:N:0:171
AAACCAAGCAGACACTCACCGCTCCCTCGCCACAGGCCAATAGTTTGTCCTCACTGAGTTGGCAACAAGTGGCTGCTGTGGCTGCCATTTTTCTGGTGATGGCCATCAGCTCCGACGAGGTCAGCTGGGGGGCTTTCTTTGTGTAAGCAACGAGAAACCTGAAAGAAGCATTTTTTAACTAAGTCCTGCTGAGTCATTCATGAGTTTTTAGCCGCCTTGCTTCTTCTCACAGACTCTCTACTCTCATGCCA
+
BBBBBAAFBFFFGGGGGGGGGGGGGGHHGGGGGHGHGGHGHFHHHHHHHHHHHHHHHHHHHHFHHHHHHFHHGHGGHHHHHFHGGHGHHHHHHHHHHHGHHHHHHHHHHGHHHGGGGGGGBHHHHHHHGGGGGGGGGGGGGFGGGGFFFFFFFFFFFFFFFFFFFFFFFFFFFFFFFFFFFFFFFFFFFFFFFFFFFFFFFFFFFFFFFFFFFFFFFFFFFFFFFFFFFFFFFFFFFFFFFFFFFFFFFFF
@M05620:45:000000000-G6HP7:1:1101:10770:5029 1:N:0:171
ATCTCTATCTCCTAAAAACCTGTTTAGATTTGGAGATAGACCTTCAGGTTTTTCATCATTTTCTGCATGAATTATACATTGACCACGTTCCAGCGTGGTCAGTTTGCAGCATTCTGTTATTTTGTTTGACAGAGTGTCTTGTTGAGAACATATGTAGGACATGATTTTTTCCTGCAACAGGGAAAATAAAGTATAAGTTTTAAAGATTTATTCTTTAATAAAGGATCTCAAAGCCAGCTTTAGAAAAAGGA
+
BBBBBFFFFFFFFGGGGFGGFGHHHHHHHHHHGHHHHHHFFGHHHHHHFHHGGHHHHHFHHHHGFGHFHFHFFHHGHHGHHHHHFGFHFHHFGHGFGGHHHHGHHHHHFCHHHHHHHHEGHHHHHHHHHHHHHHGGHHHHHHHH4FHHHFFHFHHHHHGHHHHHGHHHG@GHHHGHHHHHHFAGHHHHHGGGGHHHG=FFGHFFGGGFHHHHHHHHHFHFHHHFBGHHHHHHHHHHHGHHHHHHGHHHGGF
@M05620:45:000000000-G6HP7:1:1101:24584:5031 1:N:0:171
ATCTCTATCTCCTAAAAAGGAAGAAAGGGGAGGGAAGATCGGAAGAGCACACGTCTGAACTCCAGTCACAGAAGACCATCTCGTATGCCGTCTTCTGCTTGAAAAAAAAAAAAAAAAAGAACACAAAACCAGAGGAAAAGGCAATGAGAAAAACACAGGAAGGATGTCGCAAAAGTATGGGAGAGGCATAAGACCATTCTCGCAGGCAGAACTGACAGGTAAGAACAAGCACTGGAAAACCACAGCGTCGA
+
CCCCDFFFFFFFGGGGGGGGGGHGHHHGGGGGGGGHGHHHHGGGGHHHHHHHGHHHGGHHHHHHHGHGHHHHGHHHHHHCGHHGGHHHHGFGHGHHHHHHHGHHHHGGGGG/<<//->.../</<..........;////....0000000:.....:../...0000..-.-//0000/:/....9.0;0000/:00:00..-.-....//:00000.;00000///:.//0/;/00//......-..-:
@M05620:45:000000000-G6HP7:1:1101:10783:5046 1:N:0:171
ATCTCTATCTCCTAAAAACCTGTTTAGATTTGGAGATAGACCTTCAGGTTTTTCATCATTTTCTGCATGAATTATACATTGACCACGTTCCAGCGTGGTCAGTTTGCAGCATTCTGTTATTTTGTTTGACAGAGTGTCTTGTTGAGAACATATGTAGGACATGATTTTTTCCTGCAACAGGGAAAATAAAGTATAAGTTTTAAAGATTTATTCTTTAATAAAGGATCTCAAAGCCAGCTTTAGAAAAAGGA
+
BABBBFFFFFFFGGGGGGGGGGHHHHHHHHHHHHHHHHHHHHHHHHHHHHHGGHHHHHHHHHHHHHHHHFHHHFHHHHHHHHHHHHGGHHHHHHGFFGGHFHGHHHHHHHHHHHHHHHHHHHHHHHHHHHHHHHGHHHHHHHHHHHHHHGHGHHHHHHGHHHHHHHHHHGHHHHGHHHHHHGGGHGHHHHHFGHHGHFGHHGFHHGEGHHHHHHHHHHHHHGFHHHHGGGHHHHFHHGHHHHHHGHHHGGG
@M05620:45:000000000-G6HP7:1:1101:12312:5057 1:N:0:171
CATCCTGACCCTGAAGTACCCCGCCTTGATTTCGGACATTAGATCGGAAGAGCACACGCCTGAACTCCAGTCACAGAAGACAATTCCGAATGCCGCCTTCTGCTGGAAAAAAAAAAAAAAAACAAAAAAAAGAAATGATTGTGTGTTACCATAGCCATTCATAAGCTAAATATGAAGCTAAGGAAATACGTTAGACGTTATATATTTCTAAGCGCGTCTATGTGTATCAAAGCTGACGTAAGTAAATGACT
+
AAAAAFFFFFFFGGGGGGGGGAE0AE011DG2200AA/B211121B/B//000B0B0///0/B111B11B21@1111B1B>001111B///1B1>//?/1>11B1>FFFHHGGGGB@><-<-...<<.---.../00000000/.9/0000000/0000090009;00000000000000/9//9////-//--//-;---///////////9-;-----/999;/9/////-///;-----/9////9//
@M05620:45:000000000-G6HP7:1:1101:20185:5060 1:N:0:171
TACCTGTACTGGGGAAGCGTGTAGCAATCGCCATTCCTACCCTAAAGATCGGAAGAGCACACGTCTGAACTCCAGTCACAGAAGACCATCTCGTATGCCGTCTTCTGCTTGAAAAAAAAAAATGCTACCCGACACCCCCCTGAACCCCAAGTCCCACAGAGAGAAGATGACTCATGTGACGCTCGGCCTACGCCCCTTCTCCACCCGTCCTTTCCCCAGTCAATTTCTGCCCGGCTTGATTTCTCACATTA
+
AAABBFFFFFFFGGGGGCAAAAFDFFHGHGDEEFHHHHFHHHFHHHHGHHHFDGDHHHFHFHEGHHEBFGGFHHHBFHHFGHFFHEFGG3GGHBEHFHFEEEC/GBGGHFFFHHHHGGC///01@22100/>//<<<@CC-./0/.C?.A.;<C/0:.:///::9:/900000;099;90.;;A--.:.9B.-@--..9;BF/;.;-;99A/99BBFB.//9/99BF/;//..-99--;/://9//9/BFB
@M05620:45:000000000-G6HP7:1:1101:15347:5086 1:N:0:171
AAACCAAGCAGACACTCACCGCTCCCTCGCCACAGGCCAATAGTTTGTCCTCACTGAGTTGGCAACAAGTGGCTGCTGTGGCTGCCATTTTTCTGGTGATGGCCATCAGCTCCGACGAGGTCAGCTGGGGGGCTTTCTTTGTGTAAGCAACGAGAAACCTGAAAGAAGCATTTTTTAACTAAGTCCTGCTGAGTCATTCATGAGTTTTTAGCCGCCTTGCTTCTTCTCACAGACTCTCTACTCTCATGCCA
+
CDCCCCDFDFFFGGGGGGGGGGGGGGHHGGGGGHHHGGHHHHHHHHHHHHHHHHHHHHHHHHHHHHHHHHHHGHGGHHHHHHHGGHHHHHHHHHHHHHHHHHHHHHHHHHHHHGGGGGGGGHHHHHHHGGGGGGGGGGGGGGGGGGFFFFFFFFFFFFFFFFFFFFFFFFFFFFHFFFFFFFFFFFFFFFFHFFFFFFFFFFFFFFFFFFFFFFFFFFFFHHHFFFFFHFFFFFFFFFFHHFFFFFFFFFF
@M05620:45:000000000-G6HP7:1:1101:9302:5146 1:N:0:171
AGATTACTGCAACAGTTCCCCCTGGACCTGGAAAAGTTTCTTGCCTGGCTTACAGAAGCTGAAACAACTGCCAATGTCCTACAGGATGCTACCCGTAAGGAAAGGCTCCTAGAAGACTCCAAGGGAGTAAAAGAGCTGATGAAACAATGGCAAGTAAGTCAGGCATTTCCGCTTTAGCACTCTTGTGGATCCAATTGAACAATTCTCAGCATTTGTACTTGTAACTGACAAGCCAGGGACAAAACAAAGAT
+
AAAAAFFFFFFFGGFFGGGGGGGFFHHHHHHHGHHHBGHHHHHHHHHHHHHHHHGHHHHHHHHHHGHHHHHHHHHHHHHHHHFHHFHHHHHHHHGGGGHHHGHHHHHHGHHHHHHHHHHHHHHGDGGEGFGHHEGHHHFHHHGGHGHHFFGGHGGGHHHHHHHHHHHGHHGGGGGHHHHHHHGHHHFGHHHHHGHHHGHHHHHHHHHFGFHHHHHHHHHHHHHGHHHHFHHHHGFFEGGGGGGGGGGGGGG
@M05620:45:000000000-G6HP7:1:1101:9319:5151 1:N:0:171
AGATTACTGCAACAGTTCCCCCTGGACCTGGAAAAGTTTCTTGCCTGGCTTACAGAAGCTGAAACAACTGCCAATGTCCTACAGGATGCTACCCGTAAGGAAAGGCTCCTAGAAGACTCCAAGGGAGTAAAAGAGCTGATGAAACAATGGCAAGTAAGTCAGGCATTTCCGCTTTAGCACTCTTGTGGATCCAATTGAACAATTCTCAGCATTTGTACTTGTAACTGACAAGCCAGGGACAAAACAAAGAT
+
A3>AAFFFFFFFGGGGGGGGGGGGHHHHHHFH3EFGGHHHHHHHGHHHHHHHHHHHGBGHHHFHHGGHHHHHGHHHHHHHHHFGGFHHHHHHHHGGGGHHHHHGHHFHFFFHGFHGHGHHGF?FFEFFHBGFG?BBFHFHHGFGFFFHHHHHHGGHHHHHHFBGHFGFGHGGGGGHHHGHGHHHHDGDHHHHGCGGHDGHFFHHHGHF=CDGGGCGGHGGCGHBGGGFGGFGEFFCEGGGGFGGGG?FCF0
@M05620:45:000000000-G6HP7:1:1101:19022:5166 1:N:0:171
AAACCAAGCAGACACTCACCGCTCCCTCGCCACAGGCCAATAGTTTGTCCTCACTGAGTTGGCAACAAGTGGCTGCTGTGGCTGCCATTTTTCTGGTGATGGCCATCAGCTCCGACGAGGTCAGCTGGGGGGCTTTCTTTGTGTAAGCAACGAGAAACCTGAAAGAAGCATTTTTTAACTAAGTCCTGCTGAGTCATTCATGAGTTTTTAGCCGCCTTGCTTCTTCTCACAGACTCTCTACTCTCATGCCA
+
CCCCCCCFCFFFGGGGGGGGGGGGGGHHGGGGGHHHGGHHHHHHHHHHHHHHHHHHHHFGFFHHHHHHHGHHGFFGHHGHHHHGGHHHHHHHHHHHHHGHHHHHHHHHHHHHHGGFGGGGBGHHHHHHGGGGGGGGGGGGGGGGGGFFEFFFFFFFFFFFAFFFFFFFFFFFFFFFFFFFFFFFFFFFFFFFF;B/BFFFFFFFFFFFFFFFFFFFFFFFFFFFFFFFFFFF/AFFFFFF9:BFBFBFFFF
@M05620:45:000000000-G6HP7:1:1101:19002:5168 1:N:0:171
AAACCAAGCAGACACTCACCGCTCCCTCGCCACAGGCCAATAGTTTGTCCTCACTGAGTTGGCAACAAGTGGCTGCTGTGGCTGCCATTTTTCTGGTGATGGCCATCAGCTCCGACGAGGTCAGCTGGGGGGCTTTCTTTGTGTAAGCAACGAGAAACCTGAAAGAAGCATTTTTTAACTAAGTCCTGCTGAGTCATTCATGAGTTTTTAGCCGCCTTGCTTCTTCTCACAGACTCTCTACTCTCATGCCA
+
BBBBBBBFBFFFGGGGGGGGGGGGGGHHGGGGGHHHGGHHHHHHHHHHHHHHHHHHHHGGHHHGHHHHHFHHGHGGHGHHHHHGGHHHHHHHHHHHHHHHHHHHHHHHHHHHHGGGGGGGGHHHHHHHGGGGGGGGGGGGGFGGGGFFFFFFFFFFFFFFFFFFFFFFFFFFFFFFFFFFFFFFFFFFFFFFFFFFFFFFFFFFFFFFFFFFFFFFFFFFFFFFFFFFFFFFFFFFFFFFFFFFFFFFFFF
@M05620:45:000000000-G6HP7:1:1101:21422:5234 1:N:0:171
AGATTACTGCAACAGTTCCCCCTGGACCTGGAAAAGTTTCTTGCCTGGCTTACAGAAGCTGAAACAACTGCCAATGTCCTACAGGATGCTACCCGTAAGGAAAGGCTCCTAGAAGACTCCAAGGGAGTAAAAGAGCTGATGAAACAATGGCAAGTAAGTCAGGCATTTCCGCTTTAGCACTCTTGTGGATCCAATTGAACAATTCTCAGCATTTGTACTTGTAACTGACAAGCCAGGGACAAAACAAAGAT
+
AAAAAFFFFFFFGGGFGGGGGGGGHHHHHHFHHHHHBGHHHHHHHHHHHHHHHHHHHHHHHHGHHHHHHHHHHHHHHHHHHHGHHGHHHHHHHHGGGGHGHHHHHHFHGHHHHHHGHHHHHGHGGHGFHGHHHGHHHHHHFHHGHHHHHFHHHGHHHHHHHHHHHHHHHHGGGGGHHHGHHHHHHGGGHHHGF<GGFFHFF<GGHHHGGHGHHHHCGGGHFF:CGHHHHGHHHGGGGGEEGGFFFEGFFFF
@M05620:45:000000000-G6HP7:1:1101:21440:5241 1:N:0:171
AGATTACTGCAACAGTTCCCCCTGGACCTGGAAAAGTTTCTTGCCTGGCTTACAGAAGCTGAAACAACTGCCAATGTCCTACAGGATGCTACCCGTAAGGAAAGGCTCCTAGAAGACTCCAAGGGAGTAAAAGAGCTGATGAAACAATGGCAAGTAAGTCAGGCATTTCCGCTTTAGCACTCTTGTGGATCCAATTGAACAATTCTCAGCATTTGTACTTGTAACTGACAAGCCAGGGACAAAACAAAGAT
+
BBABCFFFFFFFGGGGGGGGGGGGHHHHHHHHHHHHHHHHHHHHHHHHHHHHHHHHHHHHHHHHHHHHHHHHHHHHHHHHHHHHHHHHHHHHHHGGGGHHHHHHHHHHGHHHHGHGHHHHHHHGGHGGHHHHHGHHHHHHHHHHHHHHHFHHHGHHHHHHHHGHHHHHGHGGGGGHHHHHHHHHHHHGHHHHGHHHHHHHFGHHHHHHHHHHHHHHHHHFHHHHHHHHHGHHHGGGGGGGGGGFGGGGGGG
@M05620:45:000000000-G6HP7:1:1101:21426:5252 1:N:0:171
AGATTACTGCAACAGTTCCCCCTGGACCTGGAAAAGTTTCTTGCCTGGCTTACAGAAGCTGAAACAACTGCCAATGTCCTACAGGATGCTACCCGTAAGGAAAGGCTCCTAGAAGACTCCAAGGGAGTAAAAGAGCTGATGAAACAATGGCAAGTAAGTCAGGCATTTCCGCTTTAGCACTCTTGTGGATCCAATTGAACAATTCTCAGCATTTGTACTTGTAACTGACAAGCCAGGGACAAAACAAAGAT
+
A3AABFFFFFFFGG4GGGGGGGGGHHHHHHHHHHHHHHHHHHHHHHHHHHHHHHHHHHHHHGHHHHHHHHHHHHHHHHHHHHHHHGHHHHHHHHGFGGHHHGHHHHHHGGHHHHHGHHHHHHHGGHGGGHHHHGHHHGBHHHHGHGGHHBGFHGHGHGHHHGHHHHHHHHGGEGGHGHHHHHHHGGHGHGHHFGGHHHGFFGHGHHHFDGHHHHHHHHHHHHHFBHHEHFFAGEGGGGGGGGFGGGGGFGF
@M05620:45:000000000-G6HP7:1:1101:15106:5273 1:N:0:171
AGATTACTGCAACAGTTCCCCCTGGACCTGGAAAAGTTTCTTGCCTGGCTTACAGAAGCTGAAACAACTGCCAATGTCCTACAGGATGCTACCCGTAAGGAAAGGCTCCTAGAAGACTCCAAGGGAGTAAAAGAGCTGATGAAACAATGGCAAGTAAGTCAGGCATTTCCGCTTTAGCACTCTTGTGGATCCAATTGAACAATTCTCAGCATTTGTACTTGTAACTGACAAGCCAGGGACAAAACAAAGAT
+
CBBCCFFFFFFFGGGGGGGGGGGGHHHHHHHHHHHHGHHHHHHHHHHHHHHHHHHHHHHHHHGHHHHHHHHHHHHHHHHHHHGHGFHHHHHHHHGGGGHHHHHGHHHHGHHHHHHHHHHHHHHGGFGGHHHHHGHHHHHHHHHHHHHHGHHHHGGHHHHHHHHHHHHHHHGGGGGHHHGHHHHHHGHGHHHHHHHHHHHHGHHHHHHHHHHHHHHHHFHHHHHGHHHHHGGHHGFFGGGGGGGGGGGGGGF
@M05620:45:000000000-G6HP7:1:1101:19951:5282 1:N:0:171
CATCCTGACCCTGAAGTACCCCGGCTTGATTTCTGACATTAGATCGGAAGAGCACACGTCTGAACTCCAGTCACAGAAGACCATCTCGTATGCCGTCTTCTGCTTGAAAAAAAAAAAAAAACAAAAAAACATAATATAAGATCCACCACCACCAACCTCCCGACATAAAACCTACCAACATCCCGACACCAGAAAAATCTACCATCGCTACTCTCGCAACCATACACACACATTCTTCTTTATTACAGTCC
+
DDDDDFFFFFFFGGGGGGGGGGGGGGGGHHHHHHHHHHHHHHHHHHGGGGHHHHHHHGHHHGHHHHHHHHHHHHHHHHHHHHGHFHHHFGHHHHGGGHGHHHHHHHHHHHHGGGGG><>></..00.--<<000000000000000..:......:.//.9..-:.00000./0/:00../0/;.9-:;..:./0/..000;0F0;.:..-0000.;-.-..00/;:0.:..000:0:000:00:::0000
@M05620:45:000000000-G6HP7:1:1101:19817:5283 1:N:0:171
AAACCAAGCAGACACTCACCGCTCCCTCGCCACAGGCCAATAGTTTGTCCTCACTGAGTTGGCAACAAGTGGCTGCTGTGGCTGCCATTTTTCTGGTGATGGCCATCAGCTCCGACGAGGTCAGCTGGGGGGCTTTCTTTGTGTAAGCAACGAGAAACCTGAAAGAAGCATTTTTTAACTAAGTCCTGCTGAGTCATTCATGAGTTTTTAGCCGCCTTGCTTCTTCTCACAGACTCTCTACTCTCATGCCA
+
CCCCCCCFCFFFGGGGGGGGGGGGGGHHGGGGGHHHGGHHHHHHHHHHHHHHHHHHHHHHHHHHHHHHHGHHGHGGHHHHHHHGGHHHHHHHHHGHHHHHHHHHHHHHHHHHHGGGGGGGGHHHHHHHGGGGGGGGGGGGGGGGGGFFFFFFFFFFFFFFFFFFFFFFFFFFFFFFFFFFFFFFFFFFFFFFFFFFFFFFFFFFFFFFFFFFFFFFFFFFFFFFFFFFFFFFFFFFFFFFFFFFFFFFFF/
@M05620:45:000000000-G6HP7:1:1101:15095:5290 1:N:0:171
AGATTACTGCAACAGTTCCCCCTGGACCTGGAAAAGTTTCTTGCCTGGCTTACAGAAGCTGAAACAACTGCCAATGTCCTACAGGATGCTACCCGTAAGGAAAGGCTCCTAGAAGACTCCAAGGGAGTAAAAGAGCTGATGAAACAATGGCAAGTAAGTCAGGCATTTCCGCTTTAGCACTCTTGTGGATCCAATTGAACAATTCTCAGCATTTGTACTTGTAACTGACAAGCCAGGGACAAAACAAAGAT
+
A>ABBFFFBFFFGGGGGGGGGGGGGHHHHHHHHHHHBFHHHHHHHHHHHHHHHHHFHHHHHHHHHHHHHHHHHHHHHHHHHHHHBAGGHHHHHHGGGGGHHGFFHHHHGHHHHHHHHHHHHHGGGFGEFHHHHGHHHHGHHGFFHFHHGGHFHGGGGHGHGGHHGHHHHHGGGGGHEFGHHHHHHGHFGHHHFHHFGFHHHHHHHHHDDGFHHHHHHHHHGHHFHHHHHFGHGGFFFGGGGGGAFFGGGGC
@M05620:45:000000000-G6HP7:1:1101:23126:5325 1:N:0:171
AAACCAAGCAGACACTCACCGCTCCCTCGCCACAGGCCAATAGTTTGTCCTCACTGAGTTGGCAACAAGTGGCTGCTGTGGCTGCCATTTTTCTGGTGATGGCCATCAGCTCCGACGAGGTCAGCTGGGGGGCTTTCTTTGTGTAAGCAACGAGAAACCTGAAAGAAGCATTTTTTAACTAAGTCCTGCTGAGTCATTCATGAGTTTTTAGCCGCCTTGCTTCTTCTCACAGACTCTCTACTCTCATGCCA
+
DDCCCCDFCFFFGGGGGGGGGGGGGGHHGGGGGHHHGGHHHHHHHHHHHHHHHHHHHHHHHHHHHHHHHGHHGHGGHHHHHHHGGHHHHHHHHHHHHHHHHHHHHHHHHHHHHGGGGGGGGHHHHHHHGGGGGGGGGGGGGGGGGGFFFFFFFFFFFFFFFFFFFFFFFFFFFFHFFFFFFFFFFFFFFFFFFFFFFFFFFFFFFFFFFFFFFFFFFFFFHFHFHHHFHFFFFFFFFFFFFFFHFFFFFFF
@M05620:45:000000000-G6HP7:1:1101:13543:5329 1:N:0:171
ATCTCTATCTCCTAAAAACATGTTTAGATTTGGAGATAGACCTTCAGGTTTTTCATCATTTTCTGCATGAATTATACATTGACCACGTTCCAGCGTGGTCAGTTTGCAGCATTCTGTTATTTTGTTTGACAGAGTGTCTTGTTGAGAACATATGTAGGACATGATTTTTTCCTGCAACAGGGAAAATAAAGTATAAGTTTTAAAGATTTATTCTTTAATAAAGGATCTCAAAGCCAGCTTTAGAAAAAGGA
+
CCCCCFFFFFFFGGGGGGGGGGHHHHHHHHHHHHHHHHHHHHHHHHHHHHHGGHHHHHIHHIIHHHHHHHHHHHHHHHHHHHHHHHGHHHHHHHGFGGHHHHHHHHHHHHHHHHHHHHHHHHHHHHHHHHHHHHHHHHHHHHHHHHHHHHHHHHHHHHHHHHHHHHHHHGHHHHHHHHHHHGGHHHHHHHHHHHHHHGHHHHHHHHHHHHHHHHHHHHHHHHHHHHHHHGHHGHHHHGHHHHHFHHHHGGH
@M05620:45:000000000-G6HP7:1:1101:13527:5346 1:N:0:171
ATCTCTATCTCCTAAAAACATGTTTAGATTTGGAGATAGACCTTCAGGTTTTTCATCATTTTCTGCATGAATTATACATTGACCACGTTCCAGCGTGGTCAGTTTGCAGCATTCTGTTATTTTGTTTGACAGAGTGTCTTGTTGAGAACATATGTAGGACATGATTTTTTCCTGCAACAGGGAAAATAAAGTATAAGTTTTAAAGATTTATTCTTTAATAAAGGATCTCAAAGCCAGCTTTAGAAAAAGGA
+
CCCCCFFFFFFFGGGGGGGGGGHHHHHHHHHHHHHHHHHHHHHHHHHHHHHGGHHHHHHIHIHIHHHHHHHHHHHHHHHHHHHHHHGHHHHHHHGFGGHHHHHHHHHHHHHHHHHHHHHHHHHHHHHHHHHHHHHHHHHHHHHHHHGHHHHHHHHHHHHHHHHHHHHHHGHHHHHHHHHHHGGHHHHHHGHHHHHHHGHHHGGHHHHHHHHHHHHHHHHHHHGHHHHHHHHGHFHHHGHHHHHFHGHHGGG
@M05620:45:000000000-G6HP7:1:1101:13544:5353 1:N:0:171
ATCTCTATCTCCTAAAAACATGTTTAGATTTGGAGATAGACCTTCAGGTTTTTCATCATTTTCTGCATGAATTATACATTGACCACGTTCCAGCGTGGTCAGTTTGCAGCATTCTGTTATTTTGTTTGACAGAGTGTCTTGTTGAGAACATATGTAGGACATGATTTTTTCCTGCAACAGGGAAAATAAAGTATAAGTTTTAAAGATTTATTCTTTAATAAAGGATCTCAAAGCCAGCTTTAGAAAAAGGA
+
CCCCCFFFFFFFGGGGGGGGGGGHHHHHHHHHHGHHHHHHHHHHHHHHHHHGGHHHHHHHHHHIIHHHHHHHHHHHHHHHHHHHHHGGHHHHHHGGGGHHGHHHHHHGHHGHHHHHHHHHHHHHHHHHGHHHHHHHHHHHHHHHHHHHHHHHHHHHHHHHHHHHHHHHHGHHHHHHHHHHHGGGHHHHHHHGGHHHHHHHHHGHHHHHHHHHHHHHHGHGHHHHGHHHHGHHHHHHHGGHHHHHHGGHGGH
@M05620:45:000000000-G6HP7:1:1101:10411:5356 1:N:0:171
AGATTACTGCAACAGTTCCCCCTACACTCTTTCCCGACAAGCCAGGGACAAAACAAAGATCGGAAGAGCACACGTCTGAACTCCAGTCACAGAAGACCATCTCGTATGCCGTCTTCTGCTTGAAAAAAAAAAAATTCTTTGTGTAAGCAGCGAGCACCCTGAACGAAGCATTTTTTAACTAAGTCCTGCTGAGTCATTCATGAGTTTTTAGCCGCCTTGCTTCTTCTCACAGACTCTCTCCTCTCCTGCCC
+
BBBBBFFFFFFFGGFGGGGGGGGGHHHHHFDFHHHGEGGG2FFGHEGGGGFHHHGHHHHHHHAEGEHGHFHFHCGHHGHHHHHHHGHFFGDGHGHFGHHHEHHC??FFGHG/EHFHFHFGHFHFG3C<B/<//-01>==G110<><DDG/<----A.;.G//C/.:..;/;CFBF-.;;CFFB0B0B0/;:0.9B0;0C00/;/;;:9E9:FFD=CDF9//B/F9:BB/B;/B.;FBFF/BFFFF////AA
@M05620:45:000000000-G6HP7:1:1101:15296:5374 1:N:0:171
ATCTCTATCTCCTAAAAACCTGTTTAGATTTGGAGATAGACCTTCAGGTTTTTCATCATTTTCTGCATGAATTATACATTGACCACGTTCCAGCGTGGTCAGTTTGCAGCATTCTGTTATTTTGTTTGACAGAGTGTCTTGTTGAGAACATATGTAGGACATGATTTTTTCCTGCAACAGGGAAAATAAAGTATAAGTTTTAAAGATTTATTCTTTAATAAAGGATCTCAAAGCCAGCTTTAGAAAAAGGA
+
BBCCCFFFFFFFGGGGGGGGGGHHHHHHHHHHHHHHHHHHHHHHHHHHHHHGGHHHHIIHIHIIIHHHHHHHHHHHHHHHHHHHHHGHFHHFEE>?EE?FFFHHHEE@331FEDHFHFGHHHHDHHHB3F43B?GBB?GGDGF043?4BB?FG?B4BB3?BF22GHHHH@G2@2CG22FGH/FHH0?GHEG<1?G1DGGHDGHD11FH<=FDDHHHH0=GHFHF/<<D0DHBDHACCEHHFBGFHHHFGAF
@M05620:45:000000000-G6HP7:1:1101:15317:5384 1:N:0:171
ATCTCTATCTCCTAAAAACCTGTTTAGATTTGGAGATAGACCTTCAGGTTTTTCATCATTTTCTGCATGAATTATACATTGACCACGTTCCAGCGTGGTCAGTTTGCAGCATTCTGTTATTTTGTTTGACAGAGTGTCTTGTTGAGAACATATGTAGGACATGATTTTTTCCTGCAACAGGGAAAATAAAGTATAAGTTTTAAAGATTTATTCTTTAATAAAGGATCTCAAAGCCAGCTTTAGAAAAAGGA
+
CCCCCFFFFFFFGGGGGGGGGGHHHHHHHHHHHHHHHHHHHHHHHHHHHHHGGHHHHHHHHIHHIHHHHHHHHHHHHHHHHHHHHHGHHHHHHHGFGGHHHHHHHHHHHHHHHHHHHHHHHHHHHHHHGHHHHHGHHHHHHHHHHHHHHHHHHHHHHHHHHHHHHHHHHGHHHHHHHHHHHGGHHHHHHHHHHHHHHFHHHGHHHHHHHHHHHHHHHGHHHFHHHHHHHGHHHHHHHGHHHHHGHHHHGGH
@M05620:45:000000000-G6HP7:1:1101:7935:5388 1:N:0:171
AAACCAAGCAGACACTCACCGCTCCCTCGCCACAGGCCAATAGTTTGTCCTCACTGAGTTGGCAACAAGTGGCTGCTGTGGCTGCCATTTTTCTGGTGATGGCCATCAGCTCCGACGAGGTCAGCTGGGGGGCTTTCTTTGTGTAAGCAACGAGAAACCTGAAAGAAGCATTTTTTAACTAAGTCCTGCTGAGTCATTCATGAGTTTTTAGCCGCCTTGCTTCTTCTCACAGACTCTCTACTCTCATGCCA
+
CCCCCCCFCFFFGGGGGGGGGGGGGGHHGGGGGHHHGGHHHHHHHHHHHHHHHHHHHHHHHHHGHHHHHHHHGHGGHHHHHHHGGHHHHHHHHHHHHHHHHHHHHHHHHHHHHGGGGGGGFHHHHHHHGGGGGGGGGGGGGGGGGGFFFFFFFFFFFFFFFFFFFFFFFFFFFFFFFFFFFFFFFFFFFFFFFFFFFFFFFFFFFFFFFEFFFFFFFFFFFFFFFFFFFFFFFFFFFFFFFFFFFFFFFFF
@M05620:45:000000000-G6HP7:1:1101:7951:5411 1:N:0:171
AAACCAAGCAGACACTCACCGCTCCCTCGCCACAGGCCAATAGTTTGTCCTCACTGAGTTGGCAACAAGTGGCTGCTGTGGCTGCCATTTTTCTGGTGATGGCCATCAGCTCCGACGAGGTCAGCTGGGGGGCTTTCTTTGTGTAAGCAACGAGAAACCTGAAAGAAGCATTTTTTAACTAAGTCCTGCTGAGTCATTCATGAGTTTTTAGCCGCCTTGCTTCTTCTCACAGACTCTCTACTCTCATGCCA
+
AAAABBBFBFBFGGGGGGGGEEFEGGGHGGGDEHGGFGGHHHCHHHHHHHHHHHHHHGFGHHHHHHHHHFGHGHGGGFGHGFGGGHHHHHHGHHE3GFHHHGHHHGFHHGHHHGGGGGGGGGHGHGHGGGGGGGGGGGGGFCF/BFFFFFFFEFFFFFFFFFFFFFFFFFFFFFFF.BFFFFFFFFFFFFFFFFBFBFFFFFFFBFFFFFFFFFFADFFFFFFFFFFFFFFFFFFFBFFFFFFFFFFFFFF
@M05620:45:000000000-G6HP7:1:1101:12414:5546 1:N:0:171
AAACCAAGCAGACACTCACCGCTCCCTCGCCACAGGCCAATAGTTTGTCCTCACTGAGTTGGCAACAAGTGGCTGCTGTGGCTGCCATTTTTCTGGTGATGGCCATCAGCTCCGACGAGGTCAGCTGGGGGGCTTTCTTTGTGTAAGCAACGAGAAACCTGAAAGAAGCATTTTTTAACTAAGTCCTGCTGAGTCATTCATGAGTTTTTAGCCGCCTTGCTTCTTCTCACAGACTCTCTACTCTCATGCCA
+
CCCCCCCFCFFFGGGGGGGGGGGGGGGHGGGGGHHHGGHHHGHHHHHHHHHHHHHHHHFGHHHHHHHHHHHHGHGGHHHHHHHGGHHHHHHHHGHHHHGHHHHHHHHHHHGHHGGGGGFGGHHHHHHHGGGGGGGGFGGGGGGFGGFFFFFFFFFFFFFFFFFFFFFFFFFFFFFFFFFFFFFFFFFFFFFFFFFFFFFFFFFFFFFFFFFFFFFFFFFFFFFFFFFFFFFFFFFFFFFFFFFFFFFFFFB
@M05620:45:000000000-G6HP7:1:1101:20986:5550 1:N:0:171
TACCTGTACTGGGGAAGCAATCGCCATTCCTACCCTAAAGATCGGAAGTGCACACGTCTGAACTCCAGTCACAGAAGACCATATCGCATGCAGTCTTCTGCTTGAAAAAAAAAATCTTCTGCTTGAAAAAAAAAAAAAAAAAAATATTAAAAACCGGATGCACATATAAAACGATAAATATATCACATCGTACTGTAAGTAATTGTATGAATAATCATCAGGTAGTAAATAACCACTACATTGAAGAGAGC
+
AAAAAFFFFFFFGGGGGGG1G1FCFGAGH3G2GHHHH0G111BG//F/11D21BF/G/0/1D1111B12B1FG1F1F1F001B2@//B//B11111B@2BG1GC011BF///</01BB>GFGHH1BFGHHCGCG->-<------90000;0;0.;---.-/9000///////-9-;-/99///9///;/--:--/9:////////:/9/9///////9////9///99///////9//////////9----
@M05620:45:000000000-G6HP7:1:1101:22101:5551 1:N:0:171
AGATTACTGCAACAGTTCCCCCTGGACCTGGAAAAGTTTCTTGCCTGGCTTACAGAAGCTGAAACAACTGCCAATGTCCTACAGGATGCTACCCGTAAGGAAAGGCTCCTAGAAGACTCCAAGGGAGTAAAAGAGCTGATGAAACAATGGCAAGTAAGTCAGGCATTTCCGCTTTAGCACTCTTGTGGATCCAATTGAACAATTCTCAGCATTTGTACTTGTAACTGACAAGCCAGGGACAAAACAAAGAT
+
CBABBFFFFFFFGGGGGGGGGGGGHHHHHHHHHHHHGHHHHHHHHHHHHHHHHHHHHHHHHHHHHHHHHHHHHHHHHHHHHHGHGHHHHHHHHHGFGGHHHHHHHHHHGHHHHHHHHHHHHHHGGHGFHFHHHGHHHHGHHHHHHHHHHGFHHGGHHHHHHHHHHHHHHHGGGGGHHHHHHHHHHFHGHHHHHFHHHGHGFHHHHHHGGHHHHHHHHFHHHGHGHHHHHHGHHGGGGGGGGGGGGGGGGGC
@M05620:45:000000000-G6HP7:1:1101:12292:5584 1:N:0:171
ATCTCTATCTCCTAAAAACCTGTTTAGATTTGGAGATAGACCTTCAGGTTTTTCATCATTTTCTGCATGAATTATACATTGACCACGTTCCAGCGTGGTCAGTTTGCAGCATTCTGTTATTTTGTTTGACAGAGTGTCTTGTTGAGAACATATGTAGGACATGATTTTTTCCTGCAACAGGGAAAATAAAGTATAAGTTTTAAAGATTTATTCTTTAATAAAGGATCTCAAAGCCAGCTTTAGAAAAAGGA
+
CCCCCFFFFFFFGGGGGGGGGGHHHHHHHHHHHHHHHHHHHHHHHHHHHHHGGHHHHHHHHIIHHHHHHHHHHHHHHHHHHHHHHHGHHHHHHHGGGGHHHHHHHHHHHHHHHHHHHHHHHHHHHHHHHHHHHHHHHHHHHHHHHHHGHHHHHHHHHHHHHHHHHHHHHGHHHHHHHHHHHGGGHHHHHHHHHHHHH1FGHHHHHHHHHHHHHHHHGGHHHFGHHHHHHHHHHHHHHGHHHHHHHHHHGGH
@M05620:45:000000000-G6HP7:1:1101:6588:5584 1:N:0:171
ATCTCTATCTCCTAAAAACCTGTTTAGATTTGGAGATAGACCTTCAGGTTTTTCATCATTTTCTGCATGAATTATACATTGACCACGTTCCAGCGTGGTCAGTTTGCAGCATTCTGTTATTTTGTTTGACAGAGTGTCTTGTTGAGAACATATGTAGGACATGATTTTTTCCTGCAACAGGGAAAATAAAGTATAAGTTTTAAAGATTTATTCTTTAATAAAGGATCTCAAAGCCAGCTTTAGAAAAAGGA
+
CCCCBFFFFFFFGGGGGGGGGGHHHHHHHHHHHHHHHHHHHHHHHHHHHHHGGHHHHHHHHHHHIHHHHHHHHHHHHHHHHHHHHHGHHHHHHHGGGGHHHHHHHHHHHHHFGHHHHHHHHHHHHHHHGHHHHGHHHGHHHHHHHHHHHHHHHHHHHHHHHHHHHHHHHGHHHHGHHHHHHGGHHFHHGHHHHHHHH>GHHHFHHHHHHHHHHHHHHHHGHHFHHHHFHFHHHHHHHGHHHHHGHHHHGGH
@M05620:45:000000000-G6HP7:1:1101:9300:5664 1:N:0:171
ATCTCTATCTCCTAAAACCTGTTTAGATTTGGAGATAGACCTTCAGGTTTTTCATCATTTTCTGCATGAATTATACATTGACCACGTTCCAGCGTGGTCAGTTTGCAGCATTCTGTTATTTTGTTTGACAGAGTGTCTTGTTGAGAACATATGTAGGACATGATTTTTTCCTGCAACAGGGAAAATAAAGTATAAGTTTTAAAGATTTATTCTTTAATAAAGGATCTCAAAGCCAGCTTTAGAAAAAGGAA
+
CCCCCFFFFFFFGGGGGGGGGGHHDGHHHHHHGHHHHHHHHHHHHHHHHHGGHHHHHHHHHHHHHGHHGHHHFHHFHHHHHHHHHGHHHGHHHGFGGHHHHHHHHHHHHHHHHHHHHHHHHHHHHHHGHGHHHHHHHHHHHHHHHHFHGHHHHHGHHGHHHHHHHHHHGHHHHHHHHHHHGGHHHGGHFGFGHHHHGHHHHHGHBGHHHHHHHHHHFGGFGGGHHHHFHHHHHHBHGHHHHHFHGHHFEGG
@M05620:45:000000000-G6HP7:1:1101:9296:5687 1:N:0:171
ATCTCTATCTCCTAAAACCTGTTTAGATTTGGAGATAGACCTTCAGGTTTTTCATCATTTTCTGCATGAATTATACATTGACCACGTTCCAGCGTGGTCAGTTTGCAGCATTCTGTTATTTTGTTTGACAGAGTGTCTTGTTGAGAACATATGTAGGACATGATTTTTTCCTGCAACAGGGAAAATAAAGTATAAGTTTTAAAGATTTATTCTTTAATAAAGGATCTCAAAGCCAGCTTTAGAAAAAGGAA
+
BABBBFFFFFFFGGGGFGGGGGHHFGHHHHHHGGHHHGFHHHHHHHHHHHGGHHHHHHHHHHHHHHHHFHHHFHHHHHHHHHHHHGHHHFHHHGEF@GGFHHHHHHHHHHHHHHHHHGHHHHHHHGHGHHGHHGHHHHHHHHHHHEGGFFHGHFFGHGHHGHHHHHHHGHFGHHHHHHHHGGHGGHHGHHFHGHGHHHHHHHHBFFHFHHHHHHHFFGDD=GDCHHHDHHHGHHGHGHHHGGHHHHGGDHH
@M05620:45:000000000-G6HP7:1:1101:12343:5762 1:N:0:171
AGATTACTGCAACAGTTCCCCCTGGACCTGGAAAAGTTTCTTGCCTGGCTTACAGAAGCTGAAACAACTGCCAATGTCCTACAGGATGCTACCCGTAAGGAAAGGCTCCTAGAAGACTCCAAGGGAGTAAAAGAGCTGATGAAACAATGGCAAGTAAGTCAGGCATTTCCGCTTTAGCACTCTTGTGGATCCAATTGAACAATTCTCAGCATTTGTACTTGTAACTGACAAGCCAGGGACAAAACAAAGAT
+
CCCCCFFFFFFFGGGGGGGGGGGGHHHHHHHHHHHHHHHHHHHHHHHHHHHHHHHHHHHHHHHHHHHHHHHHHHHHHHHHHHHHHHHHHHHHHHGGGGHHHHHHHHHHGHHHHHHHHHHHHGHGGHGGHHHHHGHHHHHHHHHHHHHHHHHHHGHHHHHHHHHHHHHHHHGGGGGHHGHHHHHHHGHGHHHHFHHHHHGHHHHHHHHHHHHHHHHHHGHHHHHHHHHHGHHHHGGGGGGGGGGGGGGGGGF
@M05620:45:000000000-G6HP7:1:1101:12354:5782 1:N:0:171
AGATTACTGCAACAGTTCCCCCTGGACCTGGAAAAGTTTCTTGCCTGGCTTACAGAAGCTGAAACAACTGCCAATGTCCTACAGGATGCTACCCGTAAGGAAAGGCTCCTAGAAGACTCCAAGGGAGTAAAAGAGCTGATGAAACAATGGCAAGTAAGTCAGGCATTTCCGCTTTAGCACTCTTGTGGATCCAATTGAACAATTCTCAGCATTTGTACTTGTAACTGACAAGCCAGGGACAAAACAAAGAT
+
BBBAAFFBBFFFGGFGGGGGGGGFHHHHHGGHHHHHFGHHHHHHHHHHHHHHHHHHHHHHFHHHHHHFHHHHHHHHHHHHHHHHHGHHHHHHHHGEGGHHGHHHHHHGFHHHHHHHHHHHHGHGGHGFFGHHHGHHHHHHGHHGHHHHGGHHGGGGHHGGGGGGHHGHHHGGGGGHHHHHHHHGHGGGHHHHHHGHHHHHHHHHHHHHHHHHHHHHHHHHHFHHHHHFHGFGHGGGGGGGGGFGGFG./BB
@M05620:45:000000000-G6HP7:1:1101:25959:5797 1:N:0:171
AAACCAAGCAGACACTCACCGCTCCCTCGCCACAGGCCAATAGTTTGTCCTCACTGAGTTGGCAACAAGTGGCTGCTGTGGCTGCCATTTTTCTGGTGATGGCCATCAGCTCCGACGAGGTCAGCTGGGGGGCTTTCTTTGTGTAAGCAACGAGAAACCTGAAAGAAGCATTTTTTAACTAAGTCCTGCTGAGTCATTCATGAGTTTTTAGCCGCCTTGCTTCTTCTCACAGACTCTCTACTCTCATGCCA
+
AABBABBFBFFFGGGGGGGGGGGGGGHHGGGGGGHHGGHHHFHHHHHHFHHHHHHHHHGHHHHGHHHHGGHHGHGGHHHHHGHGGHHHHHHHHHHHHHHHHHGHHHHHHHHHHGGGGGGGGHHHHHHHGGGGGGGGGGGGGGGGGGFFFFFFFFFFFFFFFFFFFFFFFFFFFFFFFFFFFFFFFFFFFFFFFFFFFFFFFFFFBFFFFFFFFFFFFFFFFFFFFFFFFFFFFFFFFFFFFFFFFFFFFFF
@M05620:45:000000000-G6HP7:1:1101:21921:5835 1:N:0:171
AAACCAAGCAGACACTCACCGCTCCCTCGCCACAGGCCAATAGTTTGTCCTCACTGAGTTGGCAACAAGTGGCTGCTGTGGCTGCCATTTTTCTGGTGATGGCCATCAGCTCCGACGAGGTCAGCTGGGGGGCTTTCTTTGTGTAAGCAACGAGAAACCTGAAAGAAGCATTTTTTAACTAAGTCCTGCTGAGTCATTCATGAGTTTTTAGCCGCCTTGCTTCTTCTCACAGACTCTCTACTCTCATGCCA
+
BBBBBBAFBFFFGGGGGGGGGGGGGGHHGGGGGHHHGGHHHHHHHHHHHHHHHHHHHHHHHHHHHHHHHHHHGHGGHHHHHHHGGHHHHHHHHHHHHHHHHHHHHHHHHHHHHGGGGGGGGHHHHHHHGGGGGGGGGGGGGGGGGGFFFFFFFFFFFFFFFFFFFFFFFFFFFFFFFFFFFFFFFFFFFFFFFFFFFFFFFFFFFFFFFFFFFFFFFFFFFFFFFFFFFFFFFFFFFFFFFFFFFFFFFFF
@M05620:45:000000000-G6HP7:1:1101:7184:5847 1:N:0:171
ATCTCTATCTCCTAAAAACCTGTTTAGATTTGGAGATAGACCTTCAGGTTTTTCATCATTTTCTGCATGAATTATACATTGACCACGTTCCAGCGTGGTCAGTTTGCAGCATTCTGTTATTTTGTTTGACAGAGTGTCTTGTTGAGAACATATGTAGGACATGATTTTTTCCTGCAACAGGGAAAATAAAGTATAAGTTTTAAAGATTTATTCTTTAACAAAGGATCTCAAAGCCAGCTTTAGAAAAAGGA
+
BBBBBFFFFFFFGGFGGGGGGGHHHGHHHHHHHGHGHHHHHHHHHHHHHHHGGHHHHHHHHHHHHHHHHHHHHHHHHHHHHHHHHHGHHHHHHHGGGGHHHHHHHHHHHHGHHHHHHHHHHHHHHHHHHHHHHHHHHHHHHHHHHHHHHHHGHHHHHHHHHHHHHHHHHGHHHHHHHHHHHGGHHHHHHHHHHHHHHGHHHHHHHHHHHHHHHHHHHH0FHHHHHHHHHHHGHHHHHGHHHHHGHHHHGGG
@M05620:45:000000000-G6HP7:1:1101:15959:5878 1:N:0:171
CATCCTGACCCTGAAGTACCCCGGCTTGATTTCTGACATTAGATCGGAAGAGCACACGTCTGAACTCCAGTCACAGAAGACCATCTCGTATGCCGTCTTCTGCTTGAAAAAAAAAAAACAACACACCCCCCCCCCCCTCCTCCTTCCCATATGTCCTTCGCAAGTCCAAGATCACCCTCTCTCGTGCTTGTGCCTGCCCCGTGCACGCACCAGGCACTCGCCCCTATCGCTCAACCATCACCTCGTCCTTC
+
BBBBBFFFFFFFGFFGGGGGGGGCFGGGFHHHHHGFG3GGGHGHHHGGGGFHHHHHHGHHHFGHHHHHGHHHFGGHFFHHHHFHGHHHGGHHHHGGGHGHHHHHHGGGFFAE/<///<??/////<///---------..////00//00/00000000....-//////./9//.....///.....//./////....-..../9----......:/.--.99.//...9./...////./.:..../9
@M05620:45:000000000-G6HP7:1:1101:25186:5902 1:N:0:171
AAACCAAGCAGACACTCACCGCTCCCTCGCCTCAGGCCAATAGTTTGTCCTCACTGAGTTGGCAACAAGTGGCTGCTGTGGCTGCCATTTTTCTGGTGATGGCCATCAGCTCCGACGAGGTCAGCTGGGGGGCTTTCTTTGTGTAAGCAACGAGAAACCTGAAAGAAGCATTTTTTAACTAAGTCCTGCTGAGTCATTCATGAGTTTTTAGCCGCCTTGCTTCTTCTCACAGACTCTCTACTCTCATGCCA
+
BABBBBBFBFFFGGGGGGGGGGGGGGHHGGGGGHHHHGHCGGHHHHGHHHHHHHHHHHHHHHHHHHHGHHHHGHGGHGHHGHHGGHHHHHHHHHGGHGHHHHHHHHHHHHHHHGGGG?FGGHHHHHHHGGGGGGGGGGGGGGGGFGGFFFFFAFADFFFFFFFFFFFFFFFFFFFFFFFFFFFFFFFFFFFEFFFFFFFFFFFFFFFFFFFFFDFFFFFFFFFFFFFFFFFFFFFFFFFFFFFFFFFBFF/
@M05620:45:000000000-G6HP7:1:1101:7877:5912 1:N:0:171
CATCCTGACCCTGAAGTACCCCGGCTTGATTTCTGACATTAGATCGGAAGAGCACACGTCTGAACTCCAGTCACAGAAGACCATCTCGTATGCCGTCTTCTGCTTGAAAAAAAAAACAGCGCTGCTGACCTCGGCCCCCCTGCACCCCAAGCCCAACAGAGAGAAGATGACTCACGTGAGGCTCGGCCGCCGCCCTCCCTCCTCCCCTCCTTTCCCCAGTCCTCTTCTGCCCGCCTTCCTTTCTGCCTCTC
+
BABBBFFFFFFFGCGGGGGGGGG?EGGGCGHHHDHCGGHFGF5GHHGFGGFFHHHHGGHHHGHHHHHH3GGH3FGDGGF3FG?GHGH1FFHFDFEGGHGGHGHFFHBGBGGE/<///?00/>//?111?F11//??--A@<<.<GFDG....:;..C.;//:../9/C00BCFG/.99...;.;-9.;9-99@BB;..;FBD.BFE..;;.B/99B..99;/;//BFFFFFF.-;.;//;999B//;//;/
@M05620:45:000000000-G6HP7:1:1101:14014:5933 1:N:0:171
AAACCAAGCAGACACTCACCGCTCCCTCGCCACAGGCCAATAGTTTGTCCTCACTGAGTTGGCAACAAGTGGCTGCTGTGGCTGCCATTTTTCTGGTGATGGCCATCAGCTCCGACGAGGTCAGCTGGGGGGCTTTCTTTGTGTAAGCAACGAGAAACCTGAAAGAAGCATTTTTTAACTAAGTCCTGCTGAGTCATTCATGAGTTTTTAGCCGCCTTGCTTCTTCTCACAGACTCTCTACTCTCATGCCA
+
AA3AB?AFAFC4EGGGGGGGEGEGGGHHGGG2E2FAFGF2F3DGFFGHHHHHFHHHBGGHHGHHHH11GGFHFFFGHF@EBGHFFHHFHGHHHHFHHH3GHHHH3GHHHHGHHE>E@@DCFG1GGHHG?@CBBGGFGGGFFGGFB0/;FBFBA.AF/FFFFFBFFFFFFFFFFFFB9BFF//9;FFFEFFFF?9BBFFFFFB//;BFFEEBFFABBFFFFFFFFFFFF/B//BFFFFFFBFFFFFFFBFF/
@M05620:45:000000000-G6HP7:1:1101:14206:5953 1:N:0:171
AAACCAAGCAGACACTCACCGCTCCCTCGCCACAGGCCAATAGTTTGTCCTCACTGAGTTGGCAACAAGTGGCTGCTGTGGCTGCCATTTTTCTGGTGATGGCCATCAGCTCCGACGAGGTCAGCTGGGGGGCTTTCTTTGTGTAAGCAACGAGAAACCTGAAAGAAGCATTTTTTAACTAAGTCCTGCTGAGTCATTCATGAGTTTTTAGCCGCCTTGCTTCTTCTCACAGACTCTCTACTCTCATGCCA
+
A3>AAAAFBFFFGGGGGGGGGGGGGGHHEGGGGGHHGGEGGAGHHHHHHHHHHHHHHHHHHHHHHHHCHHHHGHGGHFGHHHHGGHCHHHHHHHHHHHFHHHHHHHHHHHHHHGEGEEGGGH1GHHHHGGGGGGGGGGGGGGGGGGFFFFFBEFFDFFFFFFBBFFFFFFFFFFFB.FFF/9FFFFFFFFFFFFFFFFFFFFFFFFFFFFFFFDBBFFFFFFFFFFFFFFBFFFFFFFFFFFFFFFFFFF/
@M05620:45:000000000-G6HP7:1:1101:14222:5963 1:N:0:171
AAACCAAGCAGACACTCACCGCTCCCTCGCCACAGGCCAATAGTTTGTCCTCACTGAGTTGGCAACAAGTGGCTGCTGTGGCTGCCATTTTTCTGGTGATGGCCATCAGCTCCGACGAGGTCAGCTGGGGGGCTTTCTTTGTGTAAGCAACGAGAAACCTGAAAGAAGCATTTTTTAACTAAGTCCTGCTGAGTCATTCATGAGTTTTTAGCCGCCTTGCTTCTTCTCACAGACTCTCTACTCTCATGCCA
+
A3>AAA?FBFFFGGGGGFGGEEGGGGHHEGGEGHGHFGA2F3GGHHHHHHHHHHHH3FDGHEGDGHCAH@GHGHGGGGGHHGHGGHFHHHHHHHHHHHGHHGHHFHHHHHHHGG?EGGCGGHCHGHHGGGGGBGGGGGGGGGBFFFFFFFF?EDFFFFFBF//BFFFFFFFFFFFB?BFFFFFFFFFFFFFFFBBFFFFFFFEFFFFFFFFFFABBFFFFFFFFFFFF/BBFFFFFFFFFFFFFFFFFFF/
@M05620:45:000000000-G6HP7:1:1101:14203:5971 1:N:0:171
AAACCAAGCAGACACTCACCGCTCCCTCGCCACAGGCCAATAGTTTGTCCTCACTGAGTTGGCAACAAGTGGCTGCTGTGGCTGCCATTTTTCTGGTGATGGCCATCAGCTCCGACGAGGTCAGCTGGGGGGCTTTCTTTGTGTAAGCAACGAGAAACCTGAAAGAAGCATTTTTTAACTAAGTCCTGCTGAGTCATTCATGAGTTTTTAGCCGCCTTGCTTCTTCTCACAGACTCTCTACTCTCATGCCA
+
CBCCCCCFCFFFGGGGGGGGGGGGGGHHGGGEGHHHGGHHHFHHHHHHHHHHHHHHHHHGHHHHHHHHHHHHGHGGHHHHHHHGGHGHHHHHHHHHHHFHHHHHHHHHHHHHHGGGGFGGGHFHHHHHGGGGGGGGGGGGGGGGGGFFFFFFFFFFFFFFFFFFFFFFFFFFFFFFFFFFFFFFFFFFFFFFFFFFFFFFFFFFFFFFFFFFFFFFFFFFFFFFFFFFFFFFFFFFFFFFFFFFFFFFFF/
@M05620:45:000000000-G6HP7:1:1101:13028:6046 1:N:0:171
CATCCTGACCCTGAAGTACCCCATTGAGCATGGCATCGTCACCAACTGGGACGACATGGAGAAGATCTGGCACCACACCTTCTACAACGAGCTGCGCGTGGCCCCGGAGGAGCACCCAGTGCTGCTGACCGAGGCCCCCCTGAACCCCAAGGCCAACAGAGAGAAGATGACTCAGGTGAGGCTCGGCCGACGCCCGTGCTCCTCCCGTCCTTTCCCCAGTCATTTTCTGCCCGGCTTGATTTCTGACATTT
+
CCCCCFFFFFFFGGGGGGGGGGGHHHHHHHHHHHHHHGHHHGHHHGHHHHHHGGGGGHHHHHHHHHHHHHHHHGHHHGGHHHHHHHHHGGGGGHHGGGGGGGHHGGGGGGGGHHHHGGHHHHHHHHHHHHGGGGGGGGGGGGHGHHGGGGHGHHGGGGGGGGGGGGGGGGGGGGGGGGGGGGGGFFFFFFFFFFFFFFFFFFFFFFFFFFFFFFFFFFFFFFFFFFFFFFFF.@CABA:FFFFFFBFFFF0
@M05620:45:000000000-G6HP7:1:1101:14604:6057 1:N:0:171
CATCCTGACCCTGAAGTACCCCGGCTTGATTTCTGACATTAGATCGGAAGAGCACACGTCTGAACTCCAGTCACAGAAGACCATCTCGTATGCCGTCTTCTGCTTGAAAAAAAAAAAAAAAAAAAAAACACACTTTAATTTAAACTCCTCACAACCATGAGATTAAAAGATTTAACGGCATCCCCCGCGCAACACCCTAATCCCACGGACTCATTTCCGCCTCACTACGCCCAGACTGTTACACGTGCTTT
+
DDDDDFFFFFFFGGGGGGGGGGGGGGGGHHHHHHHHHHHHHHHHHHGGGGHHHGHGHGGHHGHHHHHHHHHHHHHHHHHGHHHHHHHHGGHHHHGFGHGHHHHHHHHGGHHEEEDC>////-<-----.<.../00000:000<00000/0.00<.<00000000:000.000000.----//...-------....<//00000.-----/0<0000....90.00/9---....000<0000.....00
@M05620:45:000000000-G6HP7:1:1101:19525:6110 1:N:0:171
AAACCAAGCAGACACTCACCGCTCCCTCGCCACAGGCCAATAGTTTGTCCTCACTGAGTTGGCAACAAGTGGCTGCTGTGGCTGCCATTTTTCTGGTGATGGCCATCAGCTCCGACGAGGTCAGCTGGGGGGCTTTCTTTGTGTAAGCAACGAGAAACCTGAAAGAAGCATTTTTTAACTAAGTCCTGCTGAGTCATTCATGAGTTTTTAGCCGCCTTGCTTCTTCTCACAGACTCTCTACTCTCATGCCA
+
BABBBBBFBFFFGGGGFGGGGGCFGGHHFGGGGHGHGGHHHHHHHHHHGHHHHHHGHFHHHHHHHHHHHFHHGHGGHHHHHHHGGHHHHHHHHHHHHHGHHHHHHHHHHHHHHGGFGEGGGHHHHHHHGGGGGGGGGGGGGGGGGGFFFFFFFFFFFFFFFFFFFFFFFFFFFFFFFFFFFFFFFFFFFFFFFFFFFFFFFFFFFFFFFFFFFFFFFFFFFFFFFFFFFFFFFFFFFFFFFFFFFFFFFFF
@M05620:45:000000000-G6HP7:1:1101:6624:6264 1:N:0:171
CATCCTGACCCTGAAGTACCCCGGCTTGATTTCTGACATTAGATCGGAAGAGCACACGTCTGAACTCCAGTCACAGAAGACCATATCGTATGCCGTCTTCTGCTTGAAAAAAAAAAAACCAACATAATACCCGAGCTACTTCAACACTTTCACTTACTGCCCTCAATACCTAATTCTCCCTCTTTTTGCTTCCCTTCAGCAATTCTCACACTGTGAACTTCTACCTCAACCTCCTGTTATCGAGCACATCG
+
BBBAAFFFFFFFGGFGGGGGGGGGGEGEFGHHGFGFGHHHFHHHHHGGGGFHHGGHFFGGHFHHHHHHHGGGFHGHHHFFFHFH3BFFF1EGHHGGEHGFGGGHGG?3FDGGGGCC////////01111111/---.11111<>10<0=000000<000=/./.:0;0;:00/000;00///;BFF0-0000/:;0/0000/;;CFF000//000000;9////9//:/9.9/..//////:...-../9.
@M05620:45:000000000-G6HP7:1:1101:9434:6280 1:N:0:171
TACCTGTACTGGGGAAGCGTGTAGCAATCGCCATTCCTACCCTAAAGATCGGAAGAGCACACGTCTGAACTCCAGTCACAGAAGACCATCTCGTATGCCGTCTTCTGCTTGAAAAAAAAAACTACTTACCAAAGCCCCCCTTTCCCCCCATCCCACCCCCATTCTTTTTACCCACCTCCGTCTCCCTCGCCTCCCCTTTTTCCCCCTTCCTTCTCTCATCCATTTTCTCCCCGCCTTCTTTCCTCACCTTC
+
BBBBAFFFFFFFGGGGGGCAEEGEFGHHHGDEGFHHHHFHHHHHHHHGHGHGGGDFHHBGEGEHHHFBDGHHHHHEGGGBGHHFHHHHHHFGHFEHHGDEEEGFGHGHHFFAGGFGGEC///111@@2<@@1?<00/?/-<01<110<--/<..0..;;--/00000C0.;0/0:..9...9.9;//9---...9..;/;///:.ABF.;BF////;/;//////BFFBF/A--@..9/:F/////..99/
@M05620:45:000000000-G6HP7:1:1101:5073:6322 1:N:0:171
AAACCAAGCAGACACTCACCGCTCCCTCGCCACAGGCCAATAGTTTGTCCTCACTGAGTTGGCAACAAGTGGCTGCTGTGGCTGCCATTTTTCTGGTGATGGCCATCAGCTCCGACGAGGTCAGCTGGGGGGCTTTCTTTGTGTAAGCAACGAGAAACCTGAAAGAAGCATTTTTTAACTAAGTCCTGCTGAGTCATTCATGAGTTTTTAGCCGCCTTGCTTCTTCTCACAGACTCTCTACTCTCATGCCA
+
CCCCCBBFBFFFGGGGGGGGGGGGGGHHGGGGGHHHGGHHHHHHHHHHHHHHHHHHHHHHHHHGHHFHHHHHGHGGHHFHHHHGGHHHHHHHHHHHHHHHHHHHHHHHHHHHHGGGGGGGGHHHHHHHGGGGGGGGGGGGGFGGGGFFFFFFFFFFFFFFFFFFFFFFFFFFFFFFFFFFFFFFFFFFFFFFFBFFFFFFFFFFFFFFFFFFFFFFFFFFFFFFFFFFFFFFFFFFFFFFFFFFFFFFFFF
@M05620:45:000000000-G6HP7:1:1101:15649:6344 1:N:0:171
ATCTCTATCTCCTAAAAACCTGTTTAGATTTGGAGATAGACCTTCAGGTTTTTCATCATTTTCTGCATGAATTATACATTGACCACGTTCCAGCGTGGTCAGTTTGCAGCATTCTGTTATTTTGTTTGACAGAGTGTCTTGTTGAGAACATATGTAGGACATGATTTTTTCCTGCAACAGGGAAAATAAAGTATAAGTTTTAAAGATTTATTCTTTAATAAAGGATCTCAAAGCCAGCTTTAGAAAAAGGA
+
BBBBBFFFFFFFGGGGGGGGGGHHHHHHHHHHHHHHHHHHHHHHHHHHHHHGGHHHHHHHHHHHHHHHHHGHHHHHHHHHHHHHHHGHHHHHHHGGGGHHHHHHHHHHHHHHHHHHHHHHHHHHHHHHGHHHHHHHHHHHHHHHHHHHHHHHHHHHHHHHHHHHHHHHHGHHHHHGHHHHGGGHHHHHHHHGHHHHHGHHHHHHHHHHHHHHHHHHHHHHHHHHGHHHHHHHHHHHHGHHHHHHHHHHGGG
@M05620:45:000000000-G6HP7:1:1101:26332:6352 1:N:0:171
AAACCAAGCAGACACTCACCGCTCCCTCGCCACAGGCCAATAGTTTGTCCTCACTGAGTTGGCAACAAGTGGCTGCTGTGGCTGCCATTTTTCTGGTGATGGCCATCAGCTCCGACGAGGTCAGCTGGGGGGCTTTCTTTGTGTAAGCAACGAGAAACCTGAAAGAAGCATTTTTTAACTAAGTCCTGCTGAGTCATTCATGAGTTTTTAGCCGCCTTGCTTCTTCTCACAGACTCTCTACTCTCATGCCA
+
CCCCCBCFBFFFGGGGGGGGGGGGGGHHGGGGGHHHGGHHHHHHHHHHHHHHHHHHHHHHHHHHHHHHGGHHGHGGHHHHHHHGGHHHHHHHHHHHHHGHHHHHHHHHHHHHHGGGGFGGEGHHHHHHGGGGGGGGGGGGGFGGGGFFFFFFFFFFFFFFFFFFFFFFFFFFFFFFFFFFFFFFFFFFFFFFFFFFFFFFFFFFFFFFFFFFFFFFFFFFFFFFFFFFFFFFFFFFFFFFFFFFFFFFFFF
@M05620:45:000000000-G6HP7:1:1101:14575:6386 1:N:0:171
CATCCTGACCCTGAAGTACCCCGGCTTGATTTCTGACATTAGATCGGAAGAGCACACGTCTAAACTCCAGTCACAGAAGACCATCTCGTATGCCGTCTTCTGCTTGAAAAAAAAAAAAACAAATGAACCAATACACTTATCCCCCACTTTCCATTCATTCCTTCCTTTCCTCTTTCTCCCTCATTTTTATACCCTTTCACCCTTCTCCTGCTTTTTCCTTTTCCCTCCCCCGCCCCACTCCCCCCCCCACC
+
CCCCCFFFFFFFGGGGGGGGGGGGGGGGHHHHHHHHHHHHHHGHHHGGGGHHHHHHHGHHHHHHHHHHHHGHHHHHHHHHHHHHBGGHFGHHHHGGGGGHHHHHHHHHHHHEEEFC>/////011111/?.11111111>111<.-<C0000=00=000=0<0;:00000;00;00000///.;0000.000000/09090.99/000000000099;F0;0:0;0/....-----.../:9:.----:..
@M05620:45:000000000-G6HP7:1:1101:18926:6495 1:N:0:171
AGATTACTGCAACAGTTCCCCCTGGACCTGGAAAAGTTTCTTGCCTGGCTTACAGAAGCTGAAACAACTGCCAATGTCCTACAGGATGCTACCCGTAAGGAAAGGCTCCTAGAAGACTCCAAGGGAGTAAAAGAGCTGATGAAACAATGGCAAGTAAGTCAGGCATTTCCGCTTTAGCACTCTTGTGGATCCAATTGAACAATTCTCAGCATTTGTACTTGTAACTGACAAGCCAGGGACAAAACAAAGAT
+
CCCDDFFFFFFFGGGGGGGGGGGGHHHHHHHHHHHHHHHHHHHHHHHHHHHHHHFHHHHHHHHHHHHHHHHHHHHHHHHHHHHHHHHHHHHHHHGGGGHHHHHHGHHHGHHHHHHHHHHHHHHGGHGGHHHHHGHHHHHHHHHHHHHHHHHHHGHHHHHHHHGHHHHHHHGGGGGHHHHHHHHHHHHGHHHHHFHHHGGHHHHHHHHHHHHHHHHHHFHHHHHHHHHFHHHHHGGGGGGGEFGGGGGGG/F
@M05620:45:000000000-G6HP7:1:1101:8719:6529 1:N:0:171
CATCCTGACCCTGAAGTACCCCGGCTTGATTTCTGACATTAGATCGGAAGAGCACACGTCTGAACTCCAGTCACAGAAGACCATCTCGTATGCCGTCTTCTGCTTGAAAAAAAAAAAAAGTCAGCTGGGGAGCTTTCTTTGTTTAAACAACTCGACCCCTGAAATAATCCTTTTTTAACTAAGTCCTGCTTATTCATTCATGAGTTTTTATCCGCCTTGCTTCTTCTCACAGACTCTCTACTCTCCTGCCA
+
BBBBBFFFFFFFGGGGGFGGGGGGGGGFFHGHHHHGHHHHFHFHHHGGGGEHHHHGHGHGHGHHHFHHGHGHHHGFFHHFHHGHHDGHGGHHHHGEEHGHHHHFHFHHEHCEEEGC<<//??1DBD1?//.-<GGGGHFH1>/<<00<<<E/0..<-:::./00000;CCGHGEFCEB0C00/;;FF09/000;;CFGFFF0000;/BEA/;B.A9A.//9BFFFFF//;9//.9B99//9/;BF////9/
@M05620:45:000000000-G6HP7:1:1101:24379:6540 1:N:0:171
AAACCAAGCAGACACTCACCGCTCCCTCGCCACAGGCCAATAGTTTGTCCTCACTGAGTTGGCAACAAGTGGCTGCTGTGGCTGCCATTTTTCTGGTGATGGCCATCAGCTCCGACGAGGTCAGCTGGGGGGCTTTCTTTGTGTAAGCAACGAGAAACCTGAAAGAAGCATTTTTTAACTAAGTCCTGCTGAGTCATTCATGAGTTTTTAGCCGCCTTGCTTCTTCTCACAGACTCTCTACTCTCATGCCA
+
DDCDDCDFDFFFGGGGGGGGGGGGGGHHGGGGGHHHGGHHHHHHHHHHHHHHHHHHHHHHHHHHHHHHHHHHGHGGHHHHHHHGGHHHHHHHHHHHHHHHHHHHHHHHHHHHHGGGGGGGGHHHHHHHGGGGGGGGGGGGGGGGGGFFFFFFFFFFFFFFFFFFFFFFFFFFFFHFFFHHHFFFFFFFFFFFFFFFFFFHFFFFFFFFFFFFFFFFFFFFHHHFFFFFFFFFFFFFFFFFHFFFFFFFFFF
@M05620:45:000000000-G6HP7:1:1101:7776:6603 1:N:0:171
AAACCAAGCAGACACTCACCGCTCCCTCGCCACAGGCCAATAGTTTGTCCTCACTGAGTTGGCAACAAGTGGCTGCTGTGGCTGCCATTTTTCTGGTGATGGCCATCAGCTCCGACGAGGTCAGCTGGGGGGCTTTCTTTGTGTAAGCAACGAGAAACCTGAAAGAAGCATTTTTTAACTAAGTCCTGCTGAGTCATTCATGAGTTTTTAGCCGCCTTGCTTCTTCTCACAGACTCTCTACTCTCATGCCA
+
CBCCCCCFCFFFGGGGGGGGGGGGGGHHGGGGGHHHGGHHHHHHHHHHHHHHHHHHHHHHHHHHHHHHHHHHGHGGHHHHHHHGGHHHHHHHHHHHHHHHHHHHHHHHHHHHHGGGGGGGGHHHHHHHGGGGGGGGGGGGGGGGGGFFFFFFFFFFFFFFFFFFFFFFFFFFFFFFFFFFFFFFFFFFFFFFFFFFFFFFFFFFFFFFFFFFFFFFFFFFFFFFFFFFFFFFFFFFFFFFFFFFFFFFFF0
@M05620:45:000000000-G6HP7:1:1101:17068:6674 1:N:0:171
AAACCAAGCAGACACTCACCGCTCCCTCGCCACAGGCCAATAGTTTGTCCTCACTGAGTTGGCAACAAGTGGCTGCTGTGGCTGCCATTTTTCTGGTGATGGCCATCAGCTCCGACGAGGTCAGCTGGGGGGCTTTCTTTGTGTAAGCAACGAGAAACCTGAAAGAAGCATTTTTTAACTAAGTCCTGCTGAGTCATTCATGAGTTTTTAGCCGCCTTGCTTCTTCTCACAGACTCTCTACTCTCATGCCA
+
AAABBBBFBFFFGGGGGGGGGGGGGGHHGGGGGHHHGGHGHHHHHHHHHHHHHHHHHHHHHHHHHHHHHHGHGHGGHHGHHHHGGHHHHHHHHGHGHHHHHHHHHHHGHHHHHGGGGGGGGHGHHHHHGGGGGGGGGGGGGGGGGGFFFFFFFFFFFFFFFFFFFFFFFFFFFFFFFFFFFFFFFFFFFFFFFFFFFFFFFFFFBFFFFFFFFDFFFFFFFFFFFFFFFFFFFFFFFFFFFFFFFFFFFFB
@M05620:45:000000000-G6HP7:1:1101:19519:6675 1:N:0:171
AAACCAAGCAGACACTCACCGCTCCCTCGCCACAGGCCAATAGTTTGTCCTCACTGAGTTGGCAACAAGTGGCTGCTGTGGCTGCCATTTTTCTGGTGATGGCCATCAGCTCCGACGAGGTCAGCTGGGGGGCTTTCTTTGTGTAAGCAACGAGAAACCTGAAAGAAGCATTTTTTAACTAAGTCCTGCTGAGTCATTCATGAGTTTTTAGCCGCCTTGCTTCTTCTCACAGACTCTCTACTCTCATGCCA
+
CCCCCCCFCFFFGGGGGGGGGGGGGGHHGGGGGHHHGGHHHHHHHHHHHHHHHHHHHHHHHHHHHHHHHHHHGHGGHHHHHHHGGHHHHHHHHHHHHHHHHHHHHHHHHHHHHGGGGGGGFHHHHHHHGGGGGGGGGGGGGGGGGGFFFFFFFFFFFFFFFFFFFFFFFFFFFFFFFFFFFFFFFFFFFFFFFFFFFFFFFFFFFFFFFFFFFFFFFFFFFFFFFFFFFFFFFFFFFFFFFFFFFFFFFF0
@M05620:45:000000000-G6HP7:1:1101:19534:6685 1:N:0:171
AAACCAAGCAGACACTCACCGCTCCCTCGCCACAGGCCAATAGTTTGTCCTCACTGAGTTGGCAACAAGTGGCTGCTGTGGCTGCCATTTTTCTGGTGATGGCCATCAGCTCCGACGAGGTCAGCTGGGGGGCTTTCTTTGTGTAAGCAACGAGAAACCTGAAAGAAGCATTTTTTAACTAAGTCCTGCTGAGTCATTCATGAGTTTTTAGCCGCCTTGCTTCTTCTCACAGACTCTCTACTCTCATGCCA
+
BBBBBBAFBFFFGGGGGGGGGGGGGGHHGGGGGHGHGGHFHFHHHHHHHHHHHHHHHHGHFHHHHHFHHGHHGHGGHHHHHHHGGHHHHHHHHHHHHHHHHHHHHHHHHHHHHGGGGCDGGHHHHHHHGGGGGGGGGGGGGGGGGGFFFFFFFFFFFFFFFFFFFFFFFFFFFFFFFFFFFFFFFFFFFFFFF:BFFFFFFFFFFFFFFFFFFFFFFFFFFFFFFFFFFFFFFFFFFFFFFFFFFFFFFF/
@M05620:45:000000000-G6HP7:1:1101:17082:6686 1:N:0:171
AAACCAAGCAGACACTCACCGCTCCCTCGCCACAGGCCAATAGTTTGTCCTCACTGAGTTGGCAACAAGTGGCTGCTGTGGCTGCCATTTTTCTGGTGATGGCCATCAGCTCCGACGAGGTCAGCTGGGGGGCTTTCTTTGTGTAAGCAACGAGAAACCTGAAAGAAGCATTTTTTAACTAAGTCCTGCTGAGTCATTCATGAGTTTTTAGCCGCCTTGCTTCTTCTCACAGACTCTCTACTCTCATGCCA
+
CCCCCCCFCFFFGGGGGGGGGGGGGGHHGGGGGHHHGGHHHHHGHHHHHHHHHHHGHHHHHHHHHHHHHHHHGHGGHHHHHHHGGHHHHHHHHHHHHHHHHHHHHHHHHHHHHGGGGGGGGHHHHHHHGGGGGGGGGGGGGGGGGGFFFFFFFFFFFFFFFFFFFFFFFFFFFFFFFFFFFFFFFFFFFFFFFFFFFFFFFFFFFFFFFFFFFFFFFFFFFFFFFFFFFFFFFFFFFFFFFFFFFFFFFFB
@M05620:45:000000000-G6HP7:1:1101:21162:6698 1:N:0:171
CATCCTGACCCTGAAGTACCCCGTCTTGATTTCTGACATTAGATCGGAAGAGCACACGTCTGAACTCCAGTCACAGAACACCATCTCGTATCCCGTCTTCTGCTTGAAAAAAAAACCAGTGCTGCTGACCGAGTCCCCCCTGAACCCCAAGGCCACCAGAGAGCAGCTGACTCAGGTGCGTCTCGGCCGCCGCCCGTGCTCCTCCCGTCCTTTCCCCCGTCCTTTTCTGCCCTGCTTGCTTTCTGCCCTTC
+
AAAAAFFFFFFFGGGGGGGGGGA000AEADGHF2D2FAF2F11AF0/AAEH00GGH0EBAGEH2FHHCBG2B1DG1G1000B/1B1D0?B>02@/?BGGB21F1@F0FD1F//>//?//F1GG1BFB1BF/?//@1FHGGC/01<CAEA.<.<.<<A..../..::/:;GCGHGH/C::-.;;9;.;.9;-A-@?----;B/FFFFB9AB?/FFFFE-;-:-;/BBF/9//-/--9/9-/9//9//9;:B-
@M05620:45:000000000-G6HP7:1:1101:8106:6722 1:N:0:171
ATCTCTATCTCCTAAAAACCTGTTTAGATTTGGAGATAGACCTTCAGGTTTTTCATCATTTTCTGCATGAATTATACATTGACCACGTTCCAGCGTGGTCAGTTTGCAGCATTCTGTTATTTTGTTTGACAGAGTGTCTTGTTGAGAACATATGTAGGACATGATTTTTTCCTGCAACAGGGAAAATAAAGTATAAGTTTTAAAGATTTATTCTTTAATAAAGGATCTCAAAGCCAGCTTTAGAAAAAGGA
+
CBCCCFFFFFFFGGGGGGGGGGHHHHHHHHHHHHHHHHHHHHHHHHHHHHHGGHHHHIHHHHIHIHHHHHHHHHHHHHHHHHHHHHGHHHHHHHGGGGHHHHHHHHHHHHHHHHHHHHHHHHHHHHHHHHHHHHHHHHHHHHHHHHHHHHHHHHHHHHHHHHHHHHHHHGHHHHHHHHHHHGGGHHHFFGHHHHHHHGHHHGFHHHHHHHHHHHHHHHHHHFHHHHHHHFHHHHHHHGHHHHGHHHGHGGH
@M05620:45:000000000-G6HP7:1:1101:20812:6732 1:N:0:171
CATCCTGACCCTGAAGTACCCCGGCTTGATTTCTGACATTAGATCGGAAGAGCACACGTCTGAACTCCAGTCACAGAAGACCATCTCGTATGCCGTCTTCTGCTTGAAAAAAAAAAAAAATAAAAAAAAAAAAAAAAATTGAGTATAAAAGAAGTTTTAGATCTTATAATTATAAAACACAAATATTTATTTAAAAGAAAAAATGATTAAAACGTTAGAAACGACGAACAAATCTATATATAGAAAGCAGA
+
CCCDDFFFFFFFGGGGGFGGGGGGGGGGHHHHHHHHHHHHHHHHHHG2FGHHHHHHHGHHHGHHHHHHHHHHHHGGHHHGHHHHFHGHGGHFHHGGGHGHHHHHHHHFHHHGGGGB/</<01==1=----<-:-----.00;0;0000000..:;0000/90000;000;0000009:.:...00009000000090..//.-.00;0000:0-;//.000:.9------/.00000000900090;/0//
@M05620:45:000000000-G6HP7:1:1101:8094:6735 1:N:0:171
ATCTCTATCTCCTAAAAACCTGTTTAGATTTGGAGATAGACCTTCAGGTTTTTCATCATTTTCTGCATGAATTATACATTGACCACGTTCCAGCGTGGTCAGTTTGCAGCATTCTGTTATTTTGTTTGACAGAGTGTCTTGTTGAGAACATATGTAGGACATGATTTTTTCCTGCAACAGGGAAAATAAAGTATAAGTTTTAAAGATTTATTCTTTAATAAAGGATCTCAAAGCCAGCTTTAGAAAAAGGA
+
AABBBFFFFFFFGGGGGGGGGGHHHHHHHHHHHHHHHHHHHHHHHHHHHHHGGHHHHHHHHHHHHHHHHHHHHHHHHHHHHHHHHHGHHHHHHHGGGGHHHHHHHHHHHHHHHHHHHHHHHHHHHHHHHHHHHHHHHHHHHHHHHHHHHHHHHHHHHHGHHGHHHHHHHGHHHHHHGHHHHGGHHHHHHHHHHHHHHHHHHHHHHHHHHGHHHHHHHHHHHHHHGHHHHHHGHHHHHGHHHHFHFHHHDGH
@M05620:45:000000000-G6HP7:1:1101:20962:6749 1:N:0:171
AAACCAAGCAGACACTCACCGCTCCCTCGCCACAGGCCAATAGTTTGTCCTCACTGAGTTGGCAACAAGTGGCTGCTGTGGCTGCCATTTTTCTGGTGATGGCCATCAGCTCCGACGAGGTCAGCTGGGGGGCTTTCTTTGTGTAAGCAACGAGAAACCTGAAAGAAGCATTTTTTAACTAAGTCCTGCTGAGTCATTCATGAGTTTTTAGCCGCCTTGCTTCTTCTCACAGACTCTCTACTCTCATGCCA
+
CCCCCCCFCFFFGGGGGGGGGGGGGGHHGGGGGHHHGGHHHHHHHHHHHHHHHHHHHHGHHHHHHHHHHHHHGHGGHHHHHHHGGHHHHHHHHHHHHHHHHHHHHHHHHHHHHGGGGGGGGHHHHHHHGGGGGGGGGGGGGGGGGGFFFFFFFFFFFFFFFFFFFFFFFFFFFFFFFFFFFFFFFFFFFFFFFFFFFFFFFFFFFFFFFFFFFFFFFFFFFFFFFFFFFFFFFFFFFFFFFFFFFFFFFFB
@M05620:45:000000000-G6HP7:1:1101:20980:6751 1:N:0:171
AAACCAAGCAGACACTCACCGCTCCCTCGCCACAGGCCAATAGTTTGTCCTCACTGAGTTGGCAACAAGTGGCTGCTGTGGCTGCCATTTTTCTGGTGATGGCCATCAGCTCCGACGAGGTCAGCTGGGGGGCTTTCTTTGTGTAAGCAACGAGAAACCTGAAAGAAGCATTTTTTAACTAAGTCCTGCTGAGTCATTCATGAGTTTTTAGCCGCCTTGCTTCTTCTCACAGACTCTCTACTCTCATGCCA
+
A>AABBBFBFFFGGGGGGGGGGGGGGHHGGGGGHHHGGHHHGHHHHHHHHHHHHHHHHGHHHHHHHHHHHHHGHGGHHHHHHHGGHGHHHHHHHHHHHHHHHHHHHHHHHHHHGGGGGGGCGHHHHHHGGGGGGGGGGGGGGGGGGFFFFFBFFFFFFFFFFFFFFFFFFFFFFFBFFFFFFFFFFFFFFFFFBFFFFFFFFFFFFFFFFFFFFBBFFFFFFFFFFFFFFFFFFFFFFFFFFFFFFFFFFF
@M05620:45:000000000-G6HP7:1:1101:17284:6795 1:N:0:171
CATCCTGACCCTGAAGTACCCCGGCTTGATTTCTGACATAGATCGGAAGAGCACACGTCTGAACTCCAGTCACAGAAGACCATCTCGTATGCCGTCTTCTGCTTGAAAAAAAAAAAAAAAAAAAAAAAGCAGAGTAGTAGAGAGAATATAGACAACAACAATGAAGTGCAGAAGACAATAGATGAAAGAAAAACATATGTGCAAAATGAAATAAGGATAAAAGGATGATAGATAATCTGTGATCATAGTGA
+
DDDDDFFFFFFFGGGGGFGGGGGGGGGGHHHHHHHGHHHHHGHHHGGGGGHHHHHHGHHHGHHHHHHHHHHHHGHHHHGHHGGFGHGGEHHHHGEGHGHHHHHHHHHGFHGFECG<////----<:--..0//.0;0000000:.0000000:0:....9.0000;000000/00://0:0:000000/.;/...00:0000000/0000000000:::0000./:0000000000000:00000:00000
@M05620:45:000000000-G6HP7:1:1101:6984:6853 1:N:0:171
CATCCTGACCCTGAAGTACCCCGGCTTGATTTCTGACATTAGATCGGAAGAGCACACGTCTGAACTCCAGTCACAGAAGACCATCTCGTATGCCGTCTTCTGCTTGAAAAAAAAAAAAAAAAAAAAAAACAAGAATAAATTGAAAAACATATCAAAAAAAAGAAGAACGAATGATTAGTAAATAAGACAAAAGTGTGAAAGATAATGATATGTACCAAGATGAATATACAGTAGATGGATGAGACAGACTA
+
CCCCCFFFFFFFGGGGGFGGGGGGGGGGHHHHHGGHHHHHGHHHHGGGGGGHHHHHHGHHHGGHHHHHHHHHHHHHHHHFHHHHFHGGGFGHHHGFGHGHHHHHHHHGHHHGGGGD<>///-><-----...//900000000000...00;00000.---...;///....//////://////9/////.////////////99//////9/////..////////////////////////:///.//
@M05620:45:000000000-G6HP7:1:1101:14247:6865 1:N:0:171
AGATTACTGCAACAGTTCCCCCTGGACCTGGAAAAGTTTCTTGCCTGGCTTACAGAAGCTGAAACAACTGCCAATGTCCTACAGGATGCTACCCGTAAGGAAAGGCTCCTAGAAGACTCCAAGGGAGTAAAAGAGCTGATGAAACAATGGCAAGTAAGTCAGGCATTTCCGCTTTAGCACTCTTGTGGATCCAATTGAACAATTCTCAGCATTTGTACTTGTAACTGACAAGCCAGGGACAAAACAAAGAT
+
AAAAAFFFFF@FGGGGGGGGGGGGHHHHHHHHHHHHHHHHHHHHHHHHHHHHHHHHHHHHHHHHHHHHHHHHHHHHHHHHHHHHHHHHHHHHHHGGGGGGGHGGHHHHGHHHHHHHHHHHHHHFEFFEGFHHHGGHHHHHHHHHHHHHHGHHHGHHHHHHHHFHHHHHHHGGGGGHHHGHHHHHHHHGGHHHHEHHHHHGHHHHHHHHHHHHHHHHHGHHHHHHHHHHGHHHGGGGGGGGGGGGGGGGGGG
@M05620:45:000000000-G6HP7:1:1101:14231:6877 1:N:0:171
AGATTACTGCAACAGTTCCCCCTGGACCTGGAAAAGTTTCTTGCCTGGCTTACAGAAGCTGAAACAACTGCCAATGTCCTACAGGATGCTACCCGTAAGGAAAGGCTCCTAGAAGACTCCAAGGGAGTAAAAGAGCTGATGAAACAATGGCAAGTAAGTCAGGCATTTCCGCTTTAGCACTCTTGTGGATCCAATTGAACAATTCTCAGCATTTGTACTTGTAACTGACAAGCCAGGGACAAAACAAAGAT
+
BBCBBFFFFF4FGGGGGGGGGGGGHHHHHHHHHHHHGHHHHHHHHHHHHHHHHHHHHHHHHHHHHHHHHHHHHHHHHHHHHHHHHHHHHHHHHHGGGFGGHHCGHHHHGHHHHHHHHHHHHHHGEFFFHHHHHGHHHHGHHHHHHHHHHHHHHGHHHHHHHHFHHHHHHHGGGGGHHHHHHHHHHHHGHHHHHHHHHGFFHHHHHHHHHHHHHHHHHHHHHHHHHHHHGHHHHGGGGGGGGGFFGGGGGGG
@M05620:45:000000000-G6HP7:1:1101:24306:6884 1:N:0:171
AAACCAAGCAGACACTCACCGCTCCCTCGCCACAGGCCAATAGTTTGTCCTCACTGAGTTGGCAACAAGTGGCTGCTGTGGCTGCCATCTTTCTGGTGATGGCCATCAGCTCCGACGAGGTCAGCTGGGGGGCTTTCTTTGTGTAAGCAACGAGAAACCTGAAAGAAGCATTTTTTAACTAAGTCCTGCTGAGTCATTCATGAGTTTTTAGCCGCCTTGCTTCTTCTCACAGACTCTCTACTCTCATGCCA
+
DDCDDCCFCFFFGGGGGGGGGGGGGGHHGGGGGHHHGGHHHHHHHHHHHHHHHHHHHHHHHHHHHHHHHHHHGHGGHHHHHHHGGHHHHHHHHHHHHHHHHHHHHHHHHHHHHGGGGGGGEHHHHHHHGGGGGGGGGGGGGGGGGGFFFFFFFFFFFFFFFFFFFFFFFFFFFFHFFFFHHFFFFFFFFFFFFFFFFFFFFFFFFFFFFFFFFFFFFFFFFHHFFFFFFFFFFFFFFFFFFFFFFFFFHFF
@M05620:45:000000000-G6HP7:1:1101:24289:6893 1:N:0:171
AAACCAAGCAGACACTCACCGCTCCCTCGCCACAGGCCAATAGTTTGTCCTCACTGAGTTGGCAACAAGTGGCTGCTGTGGCTGCCATCTTTCTGGTGATGGCCATCAGCTCCGACGAGGTCAGCTGGGGGGCTTTCTTTGTGTAAGCAACGAGAAACCTGAAAGAAGCATTTTTTAACTAAGTCCTGCTGAGTCATTCATGAGTTTTTAGCCGCCTTGCTTCTTCTCACAGACTCTCTACTCTCATGCCA
+
BBBBAAB4AFCCGGGGGGGGFGGGGGGHGGGGGHHHGFGHHHHFFFHHHHHHHGHHGGGFFHHHHHHHHGHFFHFFHFGHHHHEFHHHHHHHHHHHGFGFHFHFGHGHHHHHHGGGGGDGGHHHHHHHGGGGGGGGGGGGGGFFGGFFFFFFFFFFFFFFFFFFFFFFFFFFFFFFFFFFFFFFFFFFFFFFFBB/9BFFFFFFFFFFFFFFF?DFFFEFFFFFFFFFFFFFFFFFFFFFFFFFFFB9FFF
@M05620:45:000000000-G6HP7:1:1101:24984:6940 1:N:0:171
AGATTACTGCAACAGTTCCCCCTGGACCTGGAAAAGTTTCTTGCCTGGCTTACAGAAGCTGAAACAACTGCCAATGTCCTACAGGATGCTACCCGTAAGGAAAGGCTCCTAGAAGACTCCAAGGGAGTAAAAGAGCTGATGAAACAATGGCAAGTAAGTCAGGCATTTCCGCTTTAGCACTCTTGTGGATCCAATTGAACAATTCTCAGCATTTGTACTTGTAACTGACAAGCCAGGGACAAAACAAAGAT
+
AAAABFFFFFBFGGGFGGGGGGGGHGHHHHHHHHHHGHHHHHHHHHHHHHHHHHHHHHHHHHHHHHHHHHGHHHHHHHHHHHHHHGHHHHHHHHGFGGHHHHHHHHHHGHHHHHHHHHHHHGHGFHGGHHHHHGHHHHHHHHHHHHHHHHHGHGHGHHHHHHHHHHHHHHGGGGGHHHHHHHHHHHHGHHHHHHHHH=GFGHHHHHHHHHHHHHHHHHHGHHHHHHHGFHHHHGGGGGGGGGGGGGGGGGF
@M05620:45:000000000-G6HP7:1:1101:6099:7028 1:N:0:171
CATCCTGACCCTGAAGTACCCCATTGAGCATGGCATCGTCACCAACTGGGACGACATGGAGAAGATCTGGCACCACACCTTCTACAACGAGCTGCGCGTGGCCCCGGAGGAGCACCCAGTGCTGCTGACCGAGGCCCCCCTGAACCCCAAGGCCAACAGAGAGAAGATGACTCAGGTGAGGCTCGGCCGACGCCCGTGCTCCTCCCGTCCTTTCCCCAGTCATTTTCTGTCCGGCTTGATTTCTGACATTT
+
DDDDDFFFFFFFGGGGGGGGGGGHHHHHHHHHHHHHHGHHHGHHHGHHHHHHGGGGGHHHHHHHHHHHHHHHHGHHHGGHHHHHHHHHGGGGGHHGGGGGGGHHGGGGGGGGHGHHGGHHHHHHHHHGHHGGGGGGGGGGGGHHHHGGGGGGHHGGGGGGGGGGGGGGGGGGGGGGHGGGGGGGFFFFFFFFFFFFFFFFFFFFFFFFFFFFFFFFFFFFFFFHFFFFFFFFFFFFFFFFFFFFFEFFFF0
@M05620:45:000000000-G6HP7:1:1101:19587:7042 1:N:0:171
CATCCTGACCCTGAAGTACCCCGGCTTGATTTCTGACATTAGATCGGAAGAGCACACGTCTGAACTCCAGTCACAGAAGACCATCTCGTATGCCGTCTTCTGCTTGAAAAAAAAAAAAATAATTTAATCCCTCTTAGCTTAATTCTCCCCTCTTTATTCCCTACAGTTATTCATCCCCCAATCACCTCCCTACTCATTAGTCCCTCTATCTTCTTACTGCCCTTCTCTCCCCTCCCTCTTTCTCACCCTCC
+
DDDDDFFFFFFFGGGGGGGGGGGGGGGGHHHHHHHHHHHHHHHHHHFAFFFHGHHHGGHFHGHHHEHHHHGHHHGFHHFHHHFFEDGHGGHHFGGE/FFFFHDGHHHHHHHGGGGC>//01111?111?111?01111111111=>110>0./0=000<0<00<00=0000;00:::..-.//0;/0CAA/0.;B00;00::0:0;/00;00;000000:/.://0:0::B./.../:/:::0000....9
@M05620:45:000000000-G6HP7:1:1101:7719:7066 1:N:0:171
AAACCAAGCAGACACTCACCGCTCCCTCGCCACAGGCCAATAGTTTGTCCTCACTGAGTTGGCAACAAGTGGCTGCTGTGGCTGCCATTTTTCTGGTGATGGCCATCAGCTCCGACGAGGTCAGCTGGGGGGCTTTCTTTGTGTAAGCAACGAGAAACCTGAAAGAAGCATTTTTTAACTAAGTCCTGCTGAGTCATTCATGAGTTTTTAGCCGCCTTGCTTCTTCTCACAGACTCTCTACTCTCATGCCA
+
CCCCCCCFCFFFGGGGGGGGGGGGGGHHGGGGGHHHGGHHHHHHHHHHHHHHHHHHHHHHHHHHHHHHHHHHGHGGHHHHHHHGGHHHHHHHHHHHHHHHHHHHHHHHHHHHHGGGGGGGFHHHHHHHGGGGGGGGGGGGGGGGGGFFFFFFFFFFFFFFFFFFFFFFFFFFFFFFFFFFFFFFFFFFFFFFFFFFFFFFFFFFFFFFFFFFFFFFFFFFFFFFFFFFFFFFFFFFFFFFFFFFFFFFFFF
@M05620:45:000000000-G6HP7:1:1101:14556:7122 1:N:0:171
AAACCAAGCAGACACTCACCGCTCCCTCGCCACAGGCCAATAGTTTGTCCTCACTGAGTTGGCAACAAGTGGCTGCTGTGGCTGCCATTTTTCTGGTGATGGCCATCAGCTCCGACGAGGTCAGCTGGGGGGCTTTCTTTGTGTAAGCAACGAGAAACCTGAAAGAAGCATTTTTTAACTAAGTCCTGCTGAGTCATTCATGAGTTTTTAGCCGCCTTGCTTCTTCTCACAGACTCTCTACTCTCATGCCA
+
BBBBBBBF@FFFGGFFFFEG2AEEEFGC2EAEEHHCFFH2B3FGFHHGDGHHDEFGECAFABAFCGAGGB5@FGEAG3@B2FG1FC@@GHFGHFGF@BGGHHHHHHHHHHHHHGGGGGGGDGEHHHHHGGGGGGGGGGGGGGGGGGFFFFFBFFFFFFFFFBFFFFFFFFFFFFFBEFFFFFFFFFFFFFFFFFFFFFFFFFFFFFFFFFFFFFBBFFFFFFFFFFFFFFFFFFFFFFFFFFFFFFFFFF/
@M05620:45:000000000-G6HP7:1:1101:14570:7137 1:N:0:171
AAACCAAGCAGACACTCACCGCTCCCTCGCCACAGGCCAATAGTTTGTCCTCACTGAGTTGGCAACAAGTGGCTGCTGTGGCTGCCATTTTTCTGGTGATGGCCATCAGCTCCGACGAGGTCAGCTGGGGGGCTTTCTTTGTGTAAGCAACGAGAAACCTGAAAGAAGCATTTTTTAACTAAGTCCTGCTGAGTCATTCATGAGTTTTTAGCCGCCTTGCTTCTTCTCACAGACTCTCTACTCTCATGCCA
+
CCCCCBBFCFFFGGGGGGGGGGGGGGHHGGGGGHHHGGHHHHHGHHHHHHHHHHHHHHDGHHHHHHHHHGHHGHGGHHHHHHHGGHHHHHHHHHHHHHHHHHHHHHHHHHHHHGGGGGGGEHHHGHHHGGGGGGGGGGGGGGGGGGFFFFFFFFFFFFFFFFFFFFFFFFFFFFFFFFFFFFFFFFFFFFFFFFFFFFFFFFFFFFFFFFFFFFFFFFFFFFFFFFFFFFFFFFFFFFFFFFFFFFFFFFF
@M05620:45:000000000-G6HP7:1:1101:16162:7175 1:N:0:171
AAACCAAGCAGACACTCACCGCTCCCTCGCCACAGGCCAATAGTTTGTCCTCACTGAGTTGGCAACAAGTGGCTGCTGTGGCTGCCATTTTTCTGGTGATGGCCATCAGCTCCGACGAGGTCAGCTGGGGGGCTTTCTTTGTGTAAGCAACGAGAAACCTGAAAGAAGCATTTTTTAACTAAGTCCTGCTGAGTCATTCATGAGTTTTTAGCCGCCTTGCTTCTTCTCACAGACTCTCTACTCTCATGCCA
+
CCCCCCCFBFFFGGGGGGGGGGGGGGHHGGGGGHHHGGHHHHHHHHHHHHHHHHHHHHHHHHHHHHHHHHHHGHGGHHHHHHHGGHHHHHHHHHHHHHHHHHHHHHHHHHHHHGGGGGGGGHHHHHHHGGGGGGGGGGGGGGGGGGFFFFFFFFFFFFFFFFFFFFFFFFFFFFFFFFFFFFFFFFFFFFFFFFFFFFFFFFFFBFFFFFFFFFFFFFFFFFFFFFFFFFFFFFFFFFFFFFFFFFFFFFB
@M05620:45:000000000-G6HP7:1:1101:13168:7176 1:N:0:171
AAACCAAGCAGACACTCACCGCTCCCTCGCCACAGGCCAATAGTTTGTCCTCACTGAGTTGGCAACAAGTGGCTGCTGTGGCTGCCATTTTTCTGGTGATGGCCATCAGCTCCGACGAGGTCAGCTGGGGGGCTTTCTTTGTGTAAGCAACGAGAAACCTGAAAGAAGCATTTTTTAACTAAGTCCTGCTGAGTCATTCATGAGTTTTTAGCCGCCTTGCTTCTTCTCACAGACTCTCTACTCTCATGCCA
+
BBCCCCCFCFFFGGGGGGGGGGGGGGHHGGGGGHHHGGHHHHHHHHHHHHHFGHHHHHGHHHHHHHHHHHHHGHGGHHHHHHHGGHHHHHHHHHHHHHHHHHHHHHHHHHHHHGGGGGGGGHHHGHHHGGGGGGGGGGGGGGGGGGFFFFFFFFFFFFFFFFFFFFFFFFFFFFFFFFFFFFFFFFFFFFFFFFFFFFFFFFFFFFFFFFFFFFFFFFFFFFFFFFFFFFFFFFFFFFFFFFFFFFFFFFF
@M05620:45:000000000-G6HP7:1:1101:13152:7184 1:N:0:171
AAACCAAGCAGACACTCACCGCTCCCTCGCCACAGGCCAATAGTTTGTCCTCACTGAGTTGGCAACAAGTGGCTGCTGTGGCTGCCATTTTTCTGGTGATGGCCATCAGCTCCGACGAGGTCAGCTGGGGGGCTTTCTTTGTGTAAGCAACGAGAAACCTGAAAGAAGCATTTTTTAACTAAGTCCTGCTGAGTCATTCATGAGTTTTTAGCCGCCTTGCTTCTTCTCACAGACTCTCTACTCTCATGCCA
+
CCCCCCCFCFFFGGGGGGGGGGCFGGHHGGGGGHHHGGHHHHHHHHHHHHHHHHHHHHHHHHHHHHHHHGHHGHGGHHHHHHHGGHHHHHHHHHHHHHHHHHHHHHHHHHHHHGGGGGGGGHHHHHHHGGGGGGGGGGGGGGGGGGFFFFFFFFFFFFFFFFFFFFFFFFFFFFFFFFFFFFFFFFFFFFFFFBFFFFFFFFFFFFFFFFFFFFFFFFFFFFFFFFFFFFFFFFFFFFFFFFFFFFFFFF0
@M05620:45:000000000-G6HP7:1:1101:12863:7225 1:N:0:171
AAACCAAGCAGACACTCACCGCTCCCTCGCCACAGGCCAATAGTTTGTCCTCACTGAGTTGGCAACAAGTGGCTGCTGTGGCTGCCATTTTTCTGGTGATGGCCATCAGCTCCGACGAGGTCAGCTGGGGGGCTTTCTTTGTGTAAGCAACGAGAAACCTGAAAGAAGCATTTTTTAACTAAGTCCTGCTGAGTCATTCATGAGTTTTTAGCCGCCTTGCTTCTTCTCACAGACTCTCTACTCTCATGCCA
+
CCCCCCCFCFFFGGGGGGGGGGGGGGHHGGGGGHHHGGHHHHHHHHHHHHHFHHHHHHHHHHHHHHHHHHHHGHGGHHHHHHHGGHHHHHHHHHHHHHHHHHHHHHHHHHHHHGGGGGGGGHHHFHHHGGGGGGGGGGGGGGGGGGFFFFFFFFFFFFFFFFFFFFFFFFFFFFFFFFFFFFFFFFFFFFFFFBFFFFFFFFFFFFFFFFFFFFFFFFFFFFFFFFFFFFFFFFFFFFFFFFFFFFFFFFB
@M05620:45:000000000-G6HP7:1:1101:13096:7282 1:N:0:171
ATCTCTATCTCCTAAAAACCTGTTTAGATTTGGAGATAGACCTTCAGGTTTTTCATCATTTTCTGCATGAATTATACATTGACCACGTTCCAGCGTGGTCAGTTTGCAGCATTCTGTTATTTTGTTTGACAGAGTGTCTTGTTGAGAACATATGTAGGACATGATTTTTTCCTGCAACAGGGAAAATAAAGTATAAGTTTTAAAGATTTATTCTTTAATAAAGGATCTCAAAGCCAGCTTTAGAAAAAGGA
+
BABABFFFFFFFGGGFGGGGGGHHHHHHHHFHFHHHCHHHFHHHHFHHGFHFFHHHHGHHHHHHHHHGHFHHFHHHHHHHHHGHHHGHHHFEGCFFGGGHFHFDHHHHHHFGFGHGHHHHHHHHGHHHGHFHHHHHHFHHHHHHHHHHHHFGGHGHHHHHFHHHHHHHFCCGHHFFHHHHHFEFHHGFGFGFFHHHHHHHHGHHHGHHHHHHHHHFFGHHHFHGFHHHHHHGHH.GGGHHHHHBGGFFGGC
@M05620:45:000000000-G6HP7:1:1101:13079:7284 1:N:0:171
ATCTCTATCTCCTAAAAACCTGTTTAGATTTGGAGATAGACCTTCAGGTTTTTCATCATTTTCTGCATGAATTATACATTGACCACGTTCCAGCGTGGTCAGTTTGCAGCATTCTGTTATTTTGTTTGACAGAGTGTCTTGTTGAGAACATATGTAGGACATGATTTTTTCCTGCAACAGGGAAAATAAAGTATAAGTTTTAAAGATTTATTCTTTAATAAAGGATCTCAAAGCCAGCTTTAGAAAAAGGA
+
CBCCCFFFFFFFGGGGGGGGGGHHHHHHHHHHHFHHHHHHHHHHHHHHHHHGGHHHHHHHHHHHHHHHHHHHHHHHHHHHHHHHHHGHHHHHHHGGGGHHHHHHHHHHHHHHHHHHHHHHHHHHHHHHGHHHHHHHHHHHHHHHHHFHHHHHHHHHHHHHHHHHHHHHHGHHHHGHHHHHHEFHHHHHGHHHHHHHHGHHHHHHHHHHHHHHHHHHHHHHHGHHHHGHHHHHHHHHHGHHHHHHHHHHGGH
@M05620:45:000000000-G6HP7:1:1101:11307:7297 1:N:0:171
AAACCAAGCAGACACTCACCGCTCCCTCGCCACAGGCCAATAGTTTGTCCTCACTGAGTTGGCAACAAGTGGCTGCTGTGGCTGCCATTTTTCTGGTGATGGCCATCAGCTCCGACGAGGTCAGCTGGGGGGCTTTCTTTGTGTAAGCAACGAGAAACCTGAAAGAAGCATTTTTTAACTAAGTCCTGCTGAGTCATTCATGAGTTTTTAGCCGCCTTGCTTCTTCTCACAGACTCTCTACTCTCATGCCA
+
ABBBB?AFAFFBFGGGGGGGEFGGEFHHCC2EEGHEFGDHHHHGHHHHGHHGHHHHHHFGHHHHGHHHHHFHGHGGHHHHHHHEGHFHHHHHHHHHHHHHHHECFHHHHHGHHGGGGEFGGHHHHHHHGGGGGGGGGGGGGGGGGGFFFFFFFFFFFFFFFFFFFFFFFFFFFFFFFFFFFFFFFFFFFFFFFFFFFFFFFFFFFFFFFFFFFFFFFFFFFFFFFFFFFFFFFFFFFFFFFFFFFFFFFFF
@M05620:45:000000000-G6HP7:1:1101:22788:7309 1:N:0:171
AAACCAGAAGACATGAGGTCAGCTAGATCGGAAGAGCACACGTCTGAACTCCAGTCACAGAAGACCATCTCGTATGCCGTCTTCTGCTTGAAAAAAAAAAACACCAGATGTGCACCCAGTGCTTCTTCCCTAGCCCCCCCTACACCCCACGTCCAACATAGAAAAGCGGACTCAGGTGCCCCTCGCCCGCCGCCCGTGCCCCTCCCCGCCCTTCCCCTCTCTTTTTCTTCCCTCGTTGCTTTCTTCCCTTC
+
BB@BBBAFFFFFGGGFGGFGGGHHGHHHHHGGGGHHHGGHHGGFHGFFHHHHHHGHFFFHGHHGHFHHEGHHFGHFHH?FFEFGDGHFHHAF@BC@EEE?///0//??2333BBB2?//<22>2@@222222@10?<<-<-../</<-<.-....0:./00000:/..--;:/09/0/9//;99--9.9-9--@;--9../;.....-;--9/9FF....;///9///9/9./.-;..9//:/:///.//.
@M05620:45:000000000-G6HP7:1:1101:11303:7315 1:N:0:171
AAACCAAGCAGACACTCACCGCTCCCTCGCCACAGGCCAATAGTTTGTCCTCACTGAGTTGGCAACAAGTGGCTGCTGTGGCTGCCATTTTTCTGGTGATGGCCATCAGCTCCGACGAGGTCAGCTGGGGGGCTTTCTTTGTGTAAGCAACGAGAAACCTGAAAGAAGCATTTTTTAACTAAGTCCTGCTGAGTCATTCATGAGTTTTTAGCCGCCTTGCTTCTTCTCACAGACTCTCTACTCTCATGCCA
+
A?AABAAFAFFFGGGGGGGGGGGGGGHHGGGGGHHHGGHHHHHGHHHHHHHHHHHHHGHHHHHHHHHHHGGHGHGGHHFGHHHGGHHHHHHHHHHGHHGHHHHHHHHHHGHHHGGGGGGGGHHHHHHGGGGGGGGGGGGGGGGGGGFFFFFFFFFFFFFFFFFFFFFFFFFFFFFFFFFFFFFFFFFFFFFFFFFFFFFFFFFFFFFFFFFFFFFFFFFFFFFFFFFFFFFFFFFFFFFFFFFFFFFFFF9
@M05620:45:000000000-G6HP7:1:1101:20957:7387 1:N:0:171
ATCTCTATCTCCTAAAAAGGAAGAAAGGGGAGGGAAGATCGGAAGAGCACACGTCTGAACTCCAGTCACAGAAGACCATCTCGTATGCCGTCTTCTGCTTGAAAAAAAAAAAAAATAACAAAACAAAACACACTTCCTCCTGTCTTTCACACATACAATACAACAAAACGGTCTCCCCGCTTACTCAGCGTGCCCCCTAACACCTACGCCACGGCACTACCCTTGACGACCCTTTTACACCTCCTCGTACC
+
BBBBBFDFFFFFGGGGGGGGGGHE4GHHGGGGGGGHGHHHHGGGGHHEHHHHGHHHGHGHHHHHHHHHHHHHHHHHHFG3GFHGGHHHHGGGHGHHHHHHHFHHHAECCGF//</01?1<1000..<00.0../00000///=/0000000/.0000000/00;:....-....909.---.9009;0/....9/.--9..//.//9.--..-----9/:..//.//..---/;//://///......;.9
@M05620:45:000000000-G6HP7:1:1101:22542:7607 1:N:0:171
ATCTCTATCTCCTAAAAACCTGTTTAGATTTGGAGATAGACCTTCAGGTTTTTCATCATTTTCTGCATGAATTATACATTGACCACGTTCCAGCGTGGTCAGTTTGCAGCATTCTGTTATTTTGTTTGACAGAGTGTCTTGTTGAGAACATATGTAGGACATGATTTTTTCCTGCAACAGGGAAAATAAAGTATAAGTTTTAAAGATTTATTCTTTAATAAAGGATCTCAAAGCCAGCTTTAGAAAAAGGA
+
CCCDDFFFFFFFGGGGGGGGGGHHHHHHHHHHHHHHHHHHHHHHHHHHHHHGGHHHHIHHHIHIHHHHHHHHHHHHHHHHHHHHHHGHHHHHHHGGGGHHHHHHHHHHHHHHHHHHHHHHHHHHHHHHHHHHHHGHHHHHHHHHHHHHHHHHHHHHHHHHHHHHHHHHHGHHHHHHHHHHHGGHHHHHHHHHHHHHHHHHHHHGHHHHHHHHHHHHHHHHHHGHHHHHHHHGHHHHHGHHHHHHHHHHGGH
@M05620:45:000000000-G6HP7:1:1101:23272:7610 1:N:0:171
CATCCTGACCCTGAAGTACCCCGGCTTGATTTCTGACATTAGATCGGAAGAGCACACGTCTGAACTCCAGTCACAGAAGACCATCTCGTATGCCGTCTTCTGCTTGAAAAAAAAAAAAGGACAGCTGGGGTTCTTTCTTTGTGTAAGCACCGAGTAACCTGCACGAATCATTTTTTAACTAATTCCTGCAGAGTCATTCATGAGTTTGTAGCCGCCTCGCTTCTTCTCACAGACTCTCTCCTCCCATGCCC
+
CCCCCFFFFFFFGGGGGGGGGGGGGGGGHHHHHHHHHHHHFHHHHHGGGGHHHHHHHGHHHGHHHHHHHHHHHHHHHHHHHHHHHFHHGGHHHHGGGHGHHHHHHFGHFGFE<ED//<//2=?//110/</->>FGF1<FDG0<DDDB0/<--@.<<;0C:.;C....C;GF0CF-.9;0C0;000;0:/:0.;00;0;9000099;0;09B0.@9...-:.9;FFBBF0BF0.0;BBB0;:B/9;0/0;/
@M05620:45:000000000-G6HP7:1:1101:27003:7623 1:N:0:171
CATCCTGACCCTGAAGTACCCCGGCTTGATTTCTGACATTAGATCGGAAGAGCACACGTCTGAACTCCAGTCACAGAAGACCATCTCGTATGCCGTCTTCTGCTTGAAAAACAAAAACAGTCAACTTGGGTTATTTCTTTGTCTAAGCAACAATAAACCTCAAAGAAGAATATTTAAACTAAGTCATGATGAGTCATTTATGACTTTTTAGCCGCCTTGCTTCTCATCACATACTCGCTACATTCATGACA
+
CCCCCFFFFFFFGGGGGGGGGGGGGGGGHHHHHHHGHHHHFHHHHHGAFFHHHHHHHGHHHGGHHHHHHHHHHHHHHHHHHHHHHHHHGGHGHHGGGHGHHHHHHHHHFGH/?GGE///243?BB4?32////2B33DFG322@>2222200?2@2110=0=111=0010<1=><1>F<1=11=1111000000000000<0000000<./00.-::.00:;0000;90000:B00.-9;-0009000000
@M05620:45:000000000-G6HP7:1:1101:19472:7665 1:N:0:171
AAACCAAGCAGACACTCACCGCTCCCTCGCCACAGGCCAATAGTTTGTCCTCACTGAGTTGGCAACAAGTGGCTGCTGTGGCTGCCATTTTTCTGGTGATGGCCATCAGCTCCGACGAGGTCAGCTGGGGGGCTTTCTTTGTGTAAGCAACGAGAAACCTGAAAGAAGCATTTTTTAACTAAGTCCTGCTGAGTCATTCATGAGTTTTTAGCCGCCTTGCTTCTTCTCACAGACTCTCTACTCTCATGCCA
+
>1AAAA1CAFFFGGGGGGGGGGGGAFHHGGGGGGHHGGHEG1GGHGGHHHHHHHHHHHGHFHHHHHFEFFFHGHGGHHHHHHHGGHHHHHHHHHGHHHHHHHHHHHHHHGGHHGGGGGGGCGHHGHHHGGGGGGGGGGGGGFFGGGFFFFA@E?BFFFFFFBFFFFFFFFFFFFF@AFFFBFFFFFFFFFFFFFFFFFFFFFFFFFFFFFF/FB@@BBFFFFFFFFFFFFFFEFFFFFFFFFFFFFFBFF/
@M05620:45:000000000-G6HP7:1:1101:23294:7670 1:N:0:171
AAACCAAGCAGACACTCACCGCTCCCTCGCCACAGGCCAATAGTTTGTCCTCACTGAGTTGGCAACAAGTGGCTGCTGTGGCTGCCATTTTTCTGGTGATGGCCATCAGCTCCGACGAGGTCAGCTGGGGGGCTTTCTTTGTGTAAGCAACGAGAAACCTGAAAGAAGCATTTTTTAACTAAGTCCTGCTGAGTCATTCATGAGTTTTTAGCCGCCTTGCTTCTTCTCACAGACTCTCTACTCTCATGCCA
+
AABABB@FAFFFGGGGGGGGGGGGGGHHGGGGGHHHGGEFGCGHHHHHHHHHHHHHGHHHHHHHHHGHHHHHGHGGHHHHHHHGGHFHHHHHHHHHHHGHHHHHFHHHHHHHHGGGFEGGEGBHHHHHGGGGGGGGGGGGGGGGFGFFFFFFFFFFFFFFFFBFFFFFFFFFFFFFFFFFBBFFFFFFFFFFFFFFFFFFFFEFFFFFFFFFFFFFFFFFFFFFFFFFFFFFBFFFFFFBFFFFFFFFFF/
@M05620:45:000000000-G6HP7:1:1101:6121:7670 1:N:0:171
AGATTACTGCAACAGTTCCCCCTGGACCTGGAAAAGTTTCTTGCCTGGCTTACAGAAGCTGAAACAACTGCCAATGTCCTACAGGATGCTACCCGTAAGGAAGGGCTCCTAGAAGACTCCAAGGGAGTAAAAGAGCTGATGAAACAATGGCAAGTAAGTCAGGCATTTCCGCTTTAGCACTCTTGTGGATCCAATTGAACAATTCTCAGCATTTGTACTTGTAACTGACAAGCCAGGGACAAAACAAAGAT
+
AAABBFFFFF4DGGGGGGGGGGGGHHHHHHHHHHHHGHHHHHHHHHHHHHHHHHHHHHHHHHHHHHHHHHHHHHHHHHHHHHHHHHHHHHHHHHGG@FHHHH1FFGHHGHHHHHHHHHHHHGHGGEGGHDHHHFHHHHHHH3FGHHHHHHHHHGHHHHHHHHHHHHHHHHGGGGGHHHHHHGHHHGHGGHHHH0GHH=DGBGHHHHHHHHGHHHHHHGHHHGGGHHHBFHHHGGGGGGGG9FFGGGGGGGG
@M05620:45:000000000-G6HP7:1:1101:10521:7688 1:N:0:171
ATCTCTATCTCCTAAAAACCTGTTTAGATTTGGAGATAGACCTTCAGGTTTTTCATCATTTTCTGCATGAATTATACATTGACCACGTTCCAGCGTGGTCAGTTTGCAGCATTCTGTTATTTTGTTTGACAGAGTGTCTTGTTGAGAACATATGTAGGACATGATTTTTTCCTGCAACAGGGAAAATAAAGTATAAGTTTTAAAGATTTATTCTTTAATAAAGGATCTCAAAGCCAGCTTTAGAAAAAGGA
+
CCDCDFFFFFFFGGGGGGGGGGHHHHHHHHHHHHHHHHHHHHHHHHHHHHHGGHHHHHHHHIHHHHHHHHHHHHHHHHHHHHHHHHGHHHHHHHGGGGHHHHHHHHHHHHHHHHHHHHHHHHHHHHHHHHHHHHHHHHHHHHHHHHHHHHHHHHHHHHHHHHHHHHHHHGHHHHHHHHHHHGGHHHGHHHHHHHHHHHFHHHHHHHHHHHHHHHHHHHHHHHHHHHHHHGHHHHHHHGHHHHGHHHHHGGH
@M05620:45:000000000-G6HP7:1:1101:23291:7690 1:N:0:171
AAACCAAGCAGACACTCACCGCTCCCTCGCCACAGGCCAATAGTTTGTCCTCACTGAGTTGGCAACAAGTGGCTGCTGTGGCTGCCATTTTTCTGGTGATGGCCATCAGCTCCGACGAGGTCAGCTGGGGGGCTTTCTTTGTGTAAGCAACGAGAAACCTGAAAGAAGCATTTTTTAACTAAGTCCTGCTGAGTCATTCATGAGTTTTTAGCCGCCTTGCTTCTTCTCACAGACTCTCTACTCTCATGCCA
+
CCCCCCCFCFFFGGGGGGGGGGGGGGHHGGGGGHHHGGHHHHHHHHHHHHHHHHHHHHHHHHHHHHHHHHHHGHGGHHHHHHHGGHHHHHHHHHHHHHHHHHHHHHHHHHHHHGGGGGGGGHHHHHHHGGGGGGGGGGGGGGGGGGFFFFFFFFFFFFFFFFFFFFFFFFFFFFFFFFFFFFFFFFFFFFFFFFFFFFFFFFFFFFFFFFFFFFFFFFFFFFFFFFFFFFFFFFFFFFFFFFFFFFFFFFF
@M05620:45:000000000-G6HP7:1:1101:10522:7709 1:N:0:171
ATCTCTATCTCCTAAAAACCTGTTTAGATTTGGAGATAGACCTTCAGATTTTTCATCATTTTCTGCATGAATTATACATTGACCGCGTTCCAGCGTGGTCAGTTTGCAGCATTCTGTTATTTTGTTTGACAGAGTGTCTTGTTGAGAACATATGTAGGACATGATTTTTTCCTGCAACAGGGAAAATAAAGTATAAGTTCTAAAGATTTATTCTTTAATAAAGGATCTCAAAGCCAGCTTTAGAAAAAGGA
+
AAABBFFFFFFFGGBGEGGGGGHHHHFHHHHHHFHHHFHHHH3FHHH5GHHHHHHHHHHHHHHHHHHHHDGHHHHHHBGHHHHH0EFGGGHHFHGGGGHHHGHHHHHHHHHHHHHHHHHHHHHHHHHHHHHGHHHHHHHHHHHGHHGHHHGHHHGHHHHHGHHGHHHHHGHHHHGHHHHEHFGH<FGGGHHHHFFHHHHFHHHHHHHHHHHHHHHHHHHHHHHGHHHHHHHHHHHHHGHGHHEHFHHF?DF
@M05620:45:000000000-G6HP7:1:1101:25005:7752 1:N:0:171
CATCCTGACCCTGAAGTACCCCATTGAGCATGGCATCGTCACCAACTGGGACGACATGGAGAAGATCTGGCACCACACCTTCTACAACGAGCTGCGCGTGGCCCCGGAGGAGCACCCAGTGCTGCTGACCGAGGCCCCCCTGAACCCCAAGGCCAACAGAGAGAAGATGACTCAGGTGAGGCTCGGCCGACGCCCGTGCTCCTCCCGTCCTTTCCCCAGTCATTTTCTGCCCGGCTTGATTTCTGACATTT
+
DDDDDFFFFFFFGGGGGGGGGGGHHHHHHHHHHHHHHGHHHGHHHGHHHHHHGGGGGHHHHHHHHHHHHHHHHGHHHGGHHHHHHHHHGGGGGHHGGGGGGGHHGGGGGGGGHHHHGGHHHHHHHHHHHHGGGGGGGGGGGGHHHHGGGGHGHHGGGGGGGGGGGGGGGGGGGGGGHGFGGGGGFFFFFFFFFFFFFFFFFFFFFFFEFFFFFFFFFFFFFBFFFFFFFEFEDAFFFF?FFFFFFBFFFF0
@M05620:45:000000000-G6HP7:1:1101:24987:7753 1:N:0:171
CATCCTGACCCTGAAGTACCCCATTGAGCATGGCATCGTCACCAACTGGGACGACATGGAGAAGATCTGGCACCACACCTTCTACAACGAGCTGCGCGTGGCCCCGGAGGAGCACCCAGTGCTGCTGACCGAGGCCCCCCTGAACCCCAAGGCCAACAGAGAGAAGATGACTCAGGTGAGGCTCGGCCGACGCCCGTGCTCCTCCCGTCCTTTCCCCAGTCATTTTCTGCCCGGCTTGATTTCTGACATTA
+
CCCCCFFFFFFFGGGGGGGGGGGHHHHHHHHHHHHHHGHHHGHHHGHHHHHHGGGGGHHHHHHHHHHHHHHHHGHHHGGHHHHHHHHHGGGGGHHGGGGGGGHHGGGGGGGGHHHHGGHHHHHHHHHHHHGGGGGGGGGGGGHHHHGGGGHGHHGGGGGGGGGGGGGGGGGGGGGGGGGGGGGGFFFFFFFFFFFFFDFFFFFFFFFFFFFFFFFFFFFFFFFFFFFFFFFFFFFFFF?FFFFFFBFFFF0
@M05620:45:000000000-G6HP7:1:1101:13763:7762 1:N:0:171
AAACCAAGCAGACACTCACCGCTCCCTCGCCACAGGCCAATAGTTTGTCCTCACTGAGTTGGCAACAAGTGGCTGCTGTGGCTGCCATTTTTCTGGTGATGGCCATCAGCTCCGACGAGGTCAGCTGGGGGGCTTTCTTTGTGTAAGCAACGAGAAACCTGAAAGAAGCATTTTTTAACTAAGTCCTGCTGAGTCATTCATGAGTTTTTAGCCGCCTTGCTTCTTCTCACAGACTCTCTACTCTCATGCCA
+
CCDDCCDFCFFFGGGGGGGGGGGGGGHHGGGGGHHHGGHHHHHHHHHHHHHHHHHHHHHHHHHHHHHHHHHHGHGGHHHHGHHGGHHHHHHHHHHHHHHHHHHHHHHHHHHHHGGGGGGGGHHHHHHHGGGGGGGGGGGGGGGGGGFFFFFFFFFFFFFFFFFFFFFFFFFFFFHFFFFFFFFFFFFFFFFFFFFFFFFFFFFFFFFFFFFFFDFFFFFFFFFFFFFFFFFFFFFFFFFFFFFFFBFFFFB
@M05620:45:000000000-G6HP7:1:1101:25867:7794 1:N:0:171
ATCTCTATCTCCTAAAAACCTGTTTAGATTTGGAGATAGACCTTCAGGTTTTTCATCATTTTCTGCATGAATTATACATTGACCACGTTCCAGCGTGGTCAGTTTGCAGCATTCTGTTATTTTGTTTGACAGAGTGTCTTGTTGAGAACATATGTAGGACATGATTTTTTCCTGCAACAGGGAAAATAAAGTATAAGTTTTAAAGATTTATTCTTTAATAAAGGATCTCAAAGCCAGCTTTAGAAAAAGGA
+
CDDCDFFFFFFFGGGGGGGGGGHHHHHHHHHHHHHHHHHGHHHHHHHHHHHGGHHHHIHHHHIIHHHHHHHHHHHHHHHHHHHHHHGHHHHHHHGGGGHHHHHHHHHHHHHHHHHHHHHHHHHHHHHHHHHHHHHHHHHHHHHHHHHHHHHHHHHHHHHHHHHHHHHHHGHHHHHHHHHHHGGHHHHHHHHHHHHHHHHHHHHGHHHHHHHHHHHHHHHHHHHHHHHHHHHHHHHHHGHHHHHHHHHHGGH
@M05620:45:000000000-G6HP7:1:1101:25869:7815 1:N:0:171
ATCTCTATCTCCTAAAAACCTGTTTAGATTTGGAGATAGACCTTCAGGTTTTTCATCATTTTCTGCATGAATTATACATTGACCACGTTCCAGCGTGGTCAGTTTGCAGCATTCTGTTATTTTGTTTGACAGAGTGTCTTGTTGAGAACATATGTAGGACATGATTTTTTCCTGCAACAGGGAAAATAAAGTATAAGTTTTAAAGATTTATTCTTTAATAAAGGATCTCAAAGCCAGCTTTAGAAAAAGGA
+
AABABFFFFFFFGGGFFFEGGGHHHGFHHHHFHHHHHHFFGHHHHH5GHHHGGHHHHHHHHHHHHHGHHHHHH5G5GFHHHEGHHHGHHHHFGFEGGGHHHGHHHHHHGHAHHHHFHHHHHHHHHHHFHHGFGHFHHHHHHHHHEHGEGHHHHHHFGH3GGHGHHHHHHGHHHHHHHGGHHGGAFFG1FHHHHHBDGGGHHHHFB<FGHBGHHHHHDBGHHHDBBGGGHHHHFFHHFFHHHHHF00::.CC
@M05620:45:000000000-G6HP7:1:1101:23562:7878 1:N:0:171
ATCTCTATCTCCTAAAAACCTGTTTAGATTTGGAGATAGACCTTCAGGTTTTTCATCATTTTCTGCATGAATTATACATTGACCACGTTCCAGCGTGGTCAGTTTGCAGCATTCTGTTATTTTGTTTGACAGAGTGTCTTGTTGAGAACATATGTAGGACATGATTTTTTCCTGCAACAGGGAAAATAAAGTATAAGTTTTAAAGATTTATTCTTTAATAAAGGATCTCAAAGCCAGCTTTAGAAAAAGGA
+
EEDDEFFFFFFFGGGGGGGGGGHHHHHHHHHHHHHHHHHHHHHHHHHHHHHGGHHHHIHHHIIIIHHHHHHHHHHHHHHHHHHHHHGHHHHHHHGGGGHHHHHHHHHHHHHHHHHHHHHHHHHHHHHHHHHHHHHHHHHHHHHHHHHHHHHHHHHHHHHHHHHHHHHHHGHHHHHHHHHHHGGHHHHHHHHHHHHHHHHHHHHHHHHHHHHHHHHHHHHHHHHHHHHHHHHHHHHHHGHHHHHHHHHHGGH
@M05620:45:000000000-G6HP7:1:1101:24185:7882 1:N:0:171
ATCTCTATCTCCTAAAAAGGAAGAAAGGGGAGGGAAGATCGGAAGAGCACACGTCTGAACTCCAGTCACAGAAGACCATCTCGTATGCCGTCTTCTGCTTGAAAAAAAAAAAAACAACTTATAAAAACTTATCTATTAGCAAAATTCTTCCTCCCTCAAACTCCACTTATCATAACTGACCTCGTTTCTACGACACCACCAATAGTTGCTCGCATTGACTGCGCTCCTGCGTCGTACCTCAGGTCCTATTC
+
BBBBBFFFFFFFGGGGGGGGGGHAAFFHGGGFGFEHGHHHHGGGGHHGFHHHGHHHGHGHHHHGHFGHHHHHHHGHHHHEHHHGGHHHHGEGHGHHHHHHHHHGHHGGGGGC///?/?1111?1111.111111111=1>111/</0000000/.//.000000//000:00000/:00;/;B....;0099..--;.....9000/////.;-..///9//.--..///-.---.;.//////////:/9
@M05620:45:000000000-G6HP7:1:1101:27123:7913 1:N:0:171
AAACCAAGCAGACACTCACCGCTCCCTCGCCACAGGCCAATAGTTTGTCCTCACTGAGTTGGCAACAAGTGGCTGCTGTGGCTGCCATTTTTCTGGTGATGGCCATCAGCTCCGACGAGGTCAGCTGGGGGGCTTTCTTTGTGTAAGCAACGAGAAACCTGAAAGAAGCATTTTTTAACTAAGTCCTGCTGAGTCATTCATGAGTTTTTAGCCGCCTTGCTTCTTCTCACAGACTCTCTACTCTCATGCCA
+
CCCCCCCFCFFFGGGGGGGGGGGGGGHHGGGGGHHHGGHHHGHHHHHHHHHHHHHHHHHHHHHHHHHHHHHHGHGGHHHHHHHGGHHHHHHHHHHHHHHHHHHHHHHHHHHHHGGGGGGGGHHHHHHHGGGGGGGGGGGGGGGGGGFFFFFFFFFFFFFFFFFFFFFFFFFFFFFFFFFFFFFFFFFFFFFFFFFFFFFFFFFFFFFFFFFFFFFFFFFFFFFFFFFFFFFFFFFFFFFFFFFFFFFFFFB
@M05620:45:000000000-G6HP7:1:1101:12436:8000 1:N:0:171
CATCCTGACCCTGAAGTACCCCGGCTTGATTTCTGACATTAGATCGGAAGAGCACACGTCTGAACTCCAGTCACAGAAGACCATCTCGTATGCCGTCTTCTGCTTGAAAAAAAAAAACAAACAACAACTAAACTATCATTTAGCCCGCTACTCACCACCTTCACAAAACCATTTTTCACTAATTCTTTCTTCTCCCTTCGTTTTCTTCTCGCCACCTTATTTCTTATCCCCCCCTCTCCCCTCCCCTCCCC
+
CCCCCFFFFFFFGGGGGGGGGGGGGGGGHHHHHHHGHHHHGHHHHHGGGGHHHHHHHGHHHGHHHHHHHHHHHHHHHHHGHHGHFHHHGGHHHHGFEHGHHHHFHHHGFHFFGFCB>///0/0///??=111111?1111111110-----0<00.0.<.<<0:00:....;0;00/00:0:0090009BFB000//0;.//..0;000:.:;.;9.B000000:0;000:.-:-.///;:/..;.:9.AA
@M05620:45:000000000-G6HP7:1:1101:22151:8111 1:N:0:171
AAACCAAGCAGACACTCACCGCTCCCTCGCCACAGGCCAATAGTTTGTCCTCACTGAGTTGGCAACAAGTGGCTGCTGTGGCTGCCATTTTTCTGGTGATGGCCATCAGCTCCGACGAGGTCAGCTGGGGGGCTTTCTTTGTGTAAGCAACGAGAAACCTGAAAGAAGCATTTTTTAACTAAGTCCTGCTGAGTCATTCATGAGTTTTTAGCCGCCTTGCTTCTTCTCACAGACTCTCTACTCTCATGCCA
+
>AABBABFAFFFGGGGGGGGEGEFGGHHGGGGGHHHGGEFHFDFGFHHHHGHHHHGHHGGHFHGHHHHHGFFGFEGHFBGGGHFGHHFHHHFFHFHGHGHHHHHHHHHHGFGHGGGGGGGEHHHHHHHFCGGGGGGGGGGGGGFFGFFFFFFFFFFFBFFFFFFFFFFFFFFFFFFFFFFFFFFFFFFFFFFF9BBFFFFBFBBBFFFFFFFFDFFFFFFFFFFFFFFFFFFFFFFFFFFFFFFFFFFEFF
@M05620:45:000000000-G6HP7:1:1101:21538:8128 1:N:0:171
AGATTACTGCAACAGTTCCCCCTGGACCTGGAAAAGTTTCTTGCCTGGCTTACAGAAGCTGAAACAACTGCCAATGTCCTACAGGATGCTACCCGTAAGGAAAGGCTCCTAGAAGACTCCAAGGGAGTAAAAGAGCTGATGAAACAATGGCAAGTAAGTCAGGCATTTCCGCTTTAGCACTCTTGTGGATCCAATTGAACAATTCTCAGCATTTGTACTTGTAACTGACAAGCCAGGGACAAAACAAAGAT
+
AA?AAFFFFFFFGGFBGGGGGGGGHHHHGHHHHHHHGHHHHHHHHHHHHHHHHHHHHHHHHHHHHHHHHHHHHHHFHHHHHHHHGHHHHHFHGHGGGGHHHHGGGHHHGHHHHHHGHHHHHHHGFGGEHHHHHGHHHHHHHHHHHHHHHFFGHGGGHHHHHHGGHHHHHHGGGGGHHHHHHHHHHHHGGHHHHHHFHGFFHHHHHHHGHHHHHHHHHFHHHHHHHHHEFHHHGGFGEFEGGGBAAEFGFGF
@M05620:45:000000000-G6HP7:1:1101:25577:8136 1:N:0:171
CATCCTGACCCTGAAGTACCCCGGCTTGATTTCTGACATTAGATCGGAAGAGCACACGTCTGAACTCCAGTCACAGAAGACCATCTCGTATGCCGTCTTCTGCTTGAAAAAAAAAAAAAAAAAAAAAACATCTTGAAAACTACACTTGGCACATCCTTCCCATCAACAACTCAAACCACAATCGTTGCCCTACACTCAGAACCCCCAACCGGCATGCCTCCCATCAGCTCCCTTCTAACAATATCCTAAAC
+
CCCCCFFFFFFFGGGGGGGGGGGGGGGGHHHHHHHGHHHHGHHHHHGGGGHHHGHGHGGHHGHHHHHHHHHHGHHHHHHGHHHHHHGHFGHHHHGGGGGHHHHHHHGHGHGGGGGG>>/<>-<---;-..000000:00/0000/0000/;0/0:/009//00/00/;.;0000099....00.../.000/.0/0//000/...-;...-----.0000../0/000000./0/0000000090000000
@M05620:45:000000000-G6HP7:1:1101:27338:8180 1:N:0:171
ATCTCTATCTCCTAAAAACCTGTTTAGATTTGGAGATAGACCTTCAGGTTTTTCATCATTTTCTGCATGAATTATACATTGACCACGTTCCAGCGTGGTCAGTTTGCAGCATTCTGTTATTTTGTTTGACAGAGTGTCTTGTTGAGAACATATGTAGGACATGATTTTTTCCTGCAACAGGGAAAATAAAGTATAAGTTTTAAAGATTTATTCTTTAATAAAGGATCTCAAAGCCAGCTTTAGAAAAAGGA
+
CCCCCFFFFFFFGGGGGGGGGGHHHHHHHHHHHHHHHHHHHHHHHHHHHHHGGHHHHHHHIIHIHHHHHHHHHHHHHHHHHHHHHHGHHHHHHHGFGGHHHHHHHHHHHHHHHHHHHHHHHHHHHHHHHHHHHHHHHHHHHHHHHHGHHHHHHHHHHHHHHHHHHHHHHGHHHHGHHHHHHGGHHHHHHGHHHHHHHHHHHHHHHHHHHHHHHHHHHHHHHGGHGHHHGHHHHHHHHGHHHHHHHHHGGGH
@M05620:45:000000000-G6HP7:1:1101:23141:8180 1:N:0:171
AAACCAAGCAGACACTCACCGCTCCCTCGCCACAGGCCAATAGTTTGTCCTCACTGAGTTGGCAACAAGTGGCTGCTGTGGCTGCCATTTTTCTGGTGATGGCCATCAGCTCCGACGAGGTCAGCTGGGGGGCTTTCTTTGTGTAAGCAACGAGAAACCTGAAAGAAGCATTTTTTAACTAAGTCCTGCTGAGTCATTCATGAGTTTTTAGCCGCCTTGCTTCTTCTCACAGACTCTCTACTCTCATGCCA
+
BCBCCCCFCFFFGGGGGGGGGGGGGGHHGGGGGHHHGGGHHHHHHHHHHHHHHHHHHFFGHHHHHHHHHGHHGHGGHHGHHHHGGHHHHHHHHHHHHHFHHHHHHHHHHHHHHGGGGGGGFHHHHHHHGGGGGGGGGGGGGGGGGGFFFFFFFFFFFFFFFFFFFFFFFFFFFFFFFFFFFFFFFFFFFFFFFFFFFFFFFFFFFFFFFFFFFFFFFFFFFFFFFFFFFFFFFFFFFFFFFFFFFFFFFFB
@M05620:45:000000000-G6HP7:1:1101:18076:8282 1:N:0:171
ATCTCTATCTCCTAAAAACCTGTTTAGATTTGGAGATAGACCTTCAGGTTTTTCATCATTTTCTGCATGAATTATACATTGACCACGTTCCAGCGTGGTCAGTTTGCAGCATTCTGTTATTTTGTTTGACAGAGTGTCTTGTTGAGAACATATGTAGGACATGATTTTTTCCTGCAACAGGGAAAATAAAGTATAAGTTTTAAAGATTTATTCTTTAATAAAGGATCTCAAAGCCAGCTTTAGAAAAAGGA
+
DDDEEFFFFFFFGGGGGGGGGGHHHHHHHHHHHHHHHHHHHHHHHHHHHHHGGHHHHIHHHIHHIHHHHHHHHHHHHHHHHHHHHHGHHHHHHHGGGGHHHHHHHHHHHHHHHHHHHHHHHHHHHHHHHGHHHHHHHHHHHHHHHHHHHHHHHHHHHHHHHHHHHHHHHGHHHHHHHHHHHGGHHHHHHHHHHHHHHHHHHHGHHHHHHHHHHHHHHHHHHHHHHHHHHGGHHFHHHGHHHHHHHHHHGGH
@M05620:45:000000000-G6HP7:1:1101:18057:8289 1:N:0:171
ATCTCTATCTCCTAAAAACCTGTTTAGATTTGGAGATAGACCTTCAGGTTTTTCATCATTTTCTGCATGAATTATACATTGACCACGTTCCAGCGTGGTCAGTTTGCAGCATTCTGTTATTTTGTTTGACAGAGTGTCTTGTTGAGAACATATGTAGGACATGATTTTTTCCTGCAACAGGGAAAATAAAGTATAAGTTTTAAAGATTTATTCTTTAATAAAGGATCTCAAAGCCAGCTTTAGAAAAAGGA
+
CCBCBFFFFFFFGGGGGGGGGGHHHHHHHHHHHCGHHHHHHHHHHHHHHHHGGHHHHHHHHHHHHHGHHHHHHHHHHHHHHHHHHHFGHHHFHHGEFEHHHHHHHHHHHHGHHHHHHHGHHHHHHHHHHHGHGHGGGHHHHGHHHHFFHHHHHHFGHHHHHHHHHHHHHGHHHHHHHHHHHGGFHFHFDDGGFHHGH>FGHHHHHHHHHHHHHHHHHGHHGFHHHHGHGFFFGCGFHFHGHGHGFFFFGGF
@M05620:45:000000000-G6HP7:1:1101:17472:8362 1:N:0:171
AAACCAAGCAGACACTCACCGCTCCCTCGCCACAGGCCAATAGTTTGTCCTCACTGAGTTGGCAACAAGTGGCTGCTGTGGCTGCCATTTTTCTGGTGATGGCCATCAGCTCCGACGAGGTCAGCTGGGGGGCTTTCTTTGTGTAAGCAACGAGAAACCTGAAAGAAGCATTTTTTAACTAAGTCCTGCTGAGTCATTCATGAGTTTTTAGCCGCCTTGCTTCTTCTCACAGACTCTCTACTCTCATGCCA
+
DDDDDDDFCFFFGGGGGGGGGGGGGGHHGGGGGHHHGGHHHHHHHHHHHHHHHHHHHHHHHHHHHHHHHHHHGHGGHHHHHHHGGHHHHHHHHHHHHHHHHHHHHHHHHHHHHGGGGGGGGHHHHHHHGGGGGGGGGGGGGGGGGGFFFFFFFFFFFFFFFFFFFFFFFFFFFFHFFFFHFFFFFFFFFFFFFFFFFFHHFFFFFFFFFFFFFFFFFFFFHHHFFFFFFFFFFFFFFFFFHFFFFFFFFFB
@M05620:45:000000000-G6HP7:1:1101:7748:8363 1:N:0:171
AGATTACTGCAACAGTTCCCCCTGGACCTGGAAAAGTTTCTTGCCTGGCTTACAGAAGCTGAAACAACTGCCAATGTCCTACAGGATGCTACCCGTAAGGAAAGGCTCCTAGAAGACTCCAAGGGAGTAAAAGAGCTGATGAAACAATGGCAAGTAAGTCAGGCATTTCCGCTTTAGCACTCTTGTGGATCCAATTGAACAATTCTCAGCATTTGTACTTGTAACTGACAAGCCAGGGACAAAACAAAGAT
+
CBCCCFFFFFFFGGGGGGGGGGGGHHHHHHHHHHHHGHHHHHHHHHHHHHHHHHHHHHHHHHHHHHHHHHHHHHHHHHHHHHHHHHHHHHHHHHGGGGHHHHHHHHHHGHHHHHHHHHHHHHHGGEGGHHHHHGHHHHHHHFFHHHHHHHHHHGHHHHHHHHHHHHHHHHGGGGGHHHHHHHHHHFHGHHHHGHHHHGGHHGHHHHHGHHGHHHHHHFHHHHHFHHHHHHHHHGGGGGGGGFGGGGGGGFF
@M05620:45:000000000-G6HP7:1:1101:21413:8376 1:N:0:171
ATCTCTATCTCCTAAAAACCTGTTTAGATTTGGAGATAGACCTTCAGGTTTTTCATCATTTTCTGCATGAATTATACATTGACCACGTTCCAGCGTGGTCAGTTTGCAGCATTCTGTTATTTTGTTTGACAGAGTGTCTTGTTGAGAACATATGTAGGACATGATTTTTTCCTGCAACAGGGAAAATAAAGTATAAGTTTTAAAGATTTATTCTTTAATAAAGGATCTCAAAGCCAGCTTTAGAAAAAGGA
+
CCCCCFFFFFFFGGGGGGGGGGHHHHHHHHHHHHHHHHHHHHHHHHHHHHHGGHHHHIHHHHIIIHHHHHHHHHHHHHHHHHHHHHGHHHHHHHGGGGHHHHHHHHHHHHHHHHHHHHHHHHHHHHHHHHHHHHHHHHHHHHHHHHHHHHHHHHHHHHHHHHHHHHHHHGHHHHHHHHHHHGGHHHGHHHHHHHHHHGGHHHHHHHHHHHHHHHHHHHHHHHFHHHHHHHHHHHHHHGHHHHHGHHHHGGH
@M05620:45:000000000-G6HP7:1:1101:21396:8384 1:N:0:171
ATCTCTATCTCCTAAAAACCTGTTTAGATTTGGAGATAGACCTTCAGGTTTTTCATCATTTTCTGCATGAATTATACATTGACCACGTTCCAGCGTGGTCAGTTTGCAGCATTCTGTTATTTTGTTTGACAGAGTGTCTTGTTGAGAACATATGTAGGACATGATTTTTTCCTGCAACAGGGAAAATAAAGTATAAGTTTTAAAGATTTATTCTTTAATAAAGGATCTCAAAGCCAGCTTTAGAAAAAGGA
+
AAABBFFFFFFFGCGFCGEGFGGHGGFFHHHHHGGFHGHFHHHHHHHHHHHGGHHHHHHHHHHGHHGHHFHHHHHGHHGHHGHHHHGHHHHHHHGGGGHHHHHHHHHHHHHHHHHHGHHHHHHHHHHHHHHHHHHHHHHHHHHHDGHHGGHHHHHHHHBHHHHGHGHHGDHHHHHHHHHHHGAHHHGHHGGFGFHFHGHHHHFHHHFGGHHHHHHHGHHHGFFFHHHHHHHHGHHGHGHHHHHFHHHHGGH
@M05620:45:000000000-G6HP7:1:1101:21427:8389 1:N:0:171
ATCTCTATCTCCTAAAAACCTGTTTAGATTTGGAGATAGACCTTCAGGTTTTTCATCATTTTCTGCATGAATTATACATTGACCACGTTCCAGCGTGGTCAGTTTGCAGCATTCTGTTATTTTGTTTGACAGAGTGTCTTGTTGAGAACATATGTAGGACATGATTTTTTCCTGCAACAGGGAAAATAAAGTATAAGTTTTAAAGATTTATTCTTTAATAAAGGATCTCAAAGCCAGCTTTAGAAAAAGGA
+
BCCCCFFFFFFFGGGGGGGGGGHHHHHHHHHHHHHHHHHHHHHHHHHHHHHGGHHHHIHHHHIIHHHHHHHHHHHHHHHHHHHHHHGHHHHHHHGGGGHHHHHHHHHHHHHHHHHHHHHHHHHHHHHHHHHHHHHHHHHHHHHHHHHHHHHHHHHHHHHHHHHHHHHHHGHHHHHHHHHHHGGHHHHHHHHHHHHHHHHHHHHHHHHHHHHHHHHHHHHHHHHHHHHHHHHHHHHHHGHHHHHHHHHHGGH
@M05620:45:000000000-G6HP7:1:1101:20528:8394 1:N:0:171
TACCTGTACTGGGGAAGAGCACACGTCTGAACTCCAGTCACAGAAGACCATCTCGTATGCCGTCTTCTGCTTGAAAAAAAAAAACTTTCCCATTCCTCTTCCTTCCCCTCCTTTCTTTTGCCTCGTTTCGCCCTACCTCCTTCTCCTCTTCTTTTTTCACCCCTCTTTTCTTCCCTTCCTCCCCTTTTTCTTCCCTTTCCCTTTTCTCCCTCTCCCTTCCTCCCCTACATCTCTGCCTCGCCCCCTTCTTC
+
CCCCCFFFFFFFGGGGGGGGCFFHEBGHFGHHGHHFHHHFHFHHHHHHHGBAFGHGGFHHHGGGGGHFGHHHHHHHGECGE?E>/34??DB333444BB33B??B3BC2//23?3BF3BB2232?///</?<//0?0?1??1<FHH1>111111DD-C0<D.AC./DG000000/0C//0;C.C/CCCCCFB0;BBFB0CFF9CFB0;0CGF/;B9B0BFBBFEFF.F/:/9;;9:/:;.;-.9@-.;F9/
@M05620:45:000000000-G6HP7:1:1101:18269:8433 1:N:0:171
CATCCTGACCCTGAAGTACCCCGGCTTGATTTCTGACATTAGATCGGAAGAGCACACGTCTGAACTCCAGTCACAGAAGACCATCTCGTATGCCGTCTTCTGCTTGAAAAAAAAAAACAGCTCTCGGAGGTTATTTTGCATCGGTGAGCCAGACATAATGATCCGATGATGTGTGCTACACTATTTGAGGAAAGTAAGCACCTTTTTATTACATTTACCTTTTCGCACTCGCCATTCCTACCCTAACTATC
+
ABAAAFFFFCFFGGGGGGGFCEFCEGEGHFDEGAGBEFHHHHCHHHGGGGHHHHHFGAGHCFBGGBHHHFGGGHGFFFHHHGHFGHHFEECGFFEE@GFFFGFH3GHH3GAE@EC<>?F0@GGHH///<//?1F=GG1FGHH.<C.<.<GHHHGG0=<GHHHHHH?E:G0;;<;.G00;GGGFG9FF0;/0/:909C0;;CEBBFFG.FFF00CFFBFFFFBB/-;.-9B.;9.9FFFF/FFFFE../9BB
@M05620:45:000000000-G6HP7:1:1101:24633:8464 1:N:0:171
CATCCTGACCCTGAAGTACCCCGGCTTGATTTCTGACATTAGATCGGAAGAGCACACGTCTGAACTCCAGTCACATAACACCATCTCGTATGCCGTCTTCTGCTTGAAAAAAAAAAAAACAAAATACACTATCCTTACACCCTCCTTCGGCAAATCATTAATCCCTCACCTCTTTCCCCCTTGCCCCCCTCTCCCTACACTCCCTCTATCATACCTGCCCCTCTCCTCCCGCCCTCTCTCCCACCCCCACC
+
DDDDDFFFFFFFGGGGGGGGGGGGGGGGHHHHHHHHHHHHHHHHHHGGGGHHHHHHHGHHHGHHHHHHHHHHHHH53D33B1BGGHHHGGHHHHGGGHGHHHHHHHHHEHHGGFGC<><?//?01?11111110111<110..../00..<--.000000;000:0/..:<.00000:/.-./00:.-:-.///:/0.0/0//./:/0000000/00....../;/0//..----.//00///...:--..
@M05620:45:000000000-G6HP7:1:1101:9740:8466 1:N:0:171
ATCTCTATCTCCTAAAAACCTGTTTAGATTTGGAGATAGACCTTCAGGTTTTTCATCATTTTCTGCATGAATTATACATTGACCACGTTCCAGCGTGGTCAGTTTGCAGCATTCTGTTATTTTGTTTGACAGAGTGTCTTGTTGAGAACATATGTAGGACATGATTTTTTCCTGCAACAGGGAAAATAAAGTATAAGTTTTAAAGATTTATTCTTTAATAAAGGATCTCAAAGCCAGCTTTAGAAAAAGGA
+
CCCCCFFFFFFFGGGGGGGGGGHHHHHHHHHHHHHHHHHHHHHHHHHHHHHGGHHHHIHHHHIHHHHHHHHHHHHHHHHHHHHHHHGHHHHHHHGGGGHHHHHHHHHHHHHHHHHHHHHHHHHHHHHHHHHHHHHHHHHHHHHHHHHHHHHHHHHHHHHHHHHHHHHHHGHHHHHHHHHHHGGHHHHHHHHHHHHHHGGHHHGHHHHHHHHHHHHHHHHHHHHHHHHHHHHHHHHHHGHHHHHHHHHHGGH
@M05620:45:000000000-G6HP7:1:1101:3728:8474 1:N:0:171
CATCCTGACCCTGAAGTACCCCGGCTTGATTTCTGACATTAGATAGGAAGAGCACACGTCTGAACTCCAGTCACAGAAGACCATCTCGTATGCCGTCTTCTGCTTGAAAAAAAAAAAAAAAAAAAAATATATATAAAATAACGGTTTGTTAAATTGTTATATATCCCACGAAGTACATCATAGAAATAACATGAATCATGATACTAATATCACATGACGAAGTACTCATGTAGTACATGTACGTACACACC
+
DDDDDFFFFFFFGGGGGGGGGGGGGGGGHHHHHHFHHHHHHHHHHHHHHHHHHHHHHGHHHGHHHHHHHHHHGHHHHHHHHHHHBGHHGGHHHHGGGHGHHHFHHHHHHHHFGEGC><///-<----.00000000000000.-....//0000:000;0000:0000.--...00:0000000000000000:0000000:00;000000::00000..-.90000000000000000000./0..00..
@M05620:45:000000000-G6HP7:1:1101:8461:8525 1:N:0:171
AAACCAAGCAGACACTCACCGCTCCCTCGCCACAGGCCAATAGTTTGTCCTCACTGAGTTGGCAACAAGTGGCTGCTGTGGCTGCCATTTTTCTGGTGATGGCCATCAGCTCCGACGAGGTCAGCTGGGGGGCTTTCTTTGTGTAAGCAACGAGAAACCTGAAAGAAGCATTTTTTAACTAAGTCCTGCTGAGTCATTCATGAGTTTTTAGCCGCCTTGCTTCTTCTCACAGACTCTCTACTCTCATGCCA
+
CCCCCCCFCFFFGGGGGGGGGGGGGGHHGGGGGHHHGGHHHHHHHHHHHHHHHHHHHHGHHHHHHHHHHHHHGHGGHHHHHHHGGHHHHHHHHHHHHHHHHHHHHHHHHHHHHGGGGGGGFHHHHHHHGGGGGGGGGGGGGGGGGGFFFFFFFFFFFFFFFFFFFFFFFFFFFFFFFFFFFFFFFFFFFFFFFFFFFFFFFFFFFFFFFFFFFFFFFFFFFFFFFFFFFFFFFFFFFFFFFFFFFFFFFFF
@M05620:45:000000000-G6HP7:1:1101:17742:8530 1:N:0:171
ATCTCTATCTCCTAAAAACCTGTTTAGATTTGGAGATAGACCTTCAGGTTTTTCATCATTTTCTGCATGAATTATACATTGACCACGTGGTCAGTTTGCAGCATTCTGTTATTTTGTTTGACAGAGTGTCTTGTTGAGAACATATGTAGGACATGATTTTTTCCTGCAACAGGGAAAATAAAGTATAAGTTTTAAAGATTTATTCTTTAATAAAGGATCTCAAAGCCAGCTTTAGAAAAAGGAAGAAAGGG
+
CBBCCFFFFFFFGGGGGGGGGGGHHHHHHHHHHHHHHHHHHHHHHHHHHHHGGHHHHHIHHHHHHHHHHHHHHHHHHHHHHGHHHHGHHGHHHHHHHHHHHHGHHHHHHHHHHHHHHHHHHHHHHHGHHHHHHHHHGHHHHCGHHHHHHHGHHHHHHHHHHGHHHHHGHHHHGGGHHHHHGHHFHHHHHGHHHGHHHGHHHHHHHHHHHHHHHGHHHHHHHGGHFFGHHFHHHGHFGGHGGGFFHHHHHHG
@M05620:45:000000000-G6HP7:1:1101:24757:8544 1:N:0:171
CATCCTGACCCTGAAGTACCCCGGCTTGATTTCTGACATTAGATCGGAAGAGCACACGTCTGAACTCCAGTCACAGAAGACCATCTCGTATGCCGTCTTCTGCTTGAAAAAAAAAAAAAAAAAAGAAACTAAAAACACGCAACCTTCTACAAAAGCATCACAAAAACAAAACAAGCTCCATATCCCCCATCATCCCAAGAACCCTCATACACAGTACGCCTCCTCCGTATCTCTTCTAGCCCACCCCCTCC
+
DDDDDFFFFFFFGGGGGGGGGGGGGGGGHHHHHHHHHHHHHHHHHHGGGGHHHHHHHGHHHGHHHHHHHHHHHHHHHHHHHHHHFHHHFGHHHHGGGHGHHHHHHHHHHHHGGGGF>>/>><>-.<./<000000..<.----./00000000./.00<0000....<....<.:.0:0<000000..-//0000.0:..//<<...000000.00<..<...///..<..0000<0000//....---..
@M05620:45:000000000-G6HP7:1:1101:26177:8599 1:N:0:171
AAACCAAGCAGACACTCACCGCTCCCTCGCCACAGGCCAATAGTTTGTCCTCACTGAGTTGGCAACAAGTGGCTGCTGTGGCTGCCATTTTTCTGGTGATGGCCATCAGCTCCGACGAGGTCAGCTGGGGGGCTTTCTTTGTGTAAGCAACGAGAAACCTGAAAGAAGCATTTTTTAACTAAGTCCTGCTGAGTCATTCATGAGTTTTTAGCCGCCTTGCTTCTTCTCACAGACTCTCTACTCTCATGCCA
+
CCCCCBCFCFFFGGGGGGGGGGGGGGHHGGGGGHHHGGHHHHHHHHHHHHHHHHHHHHHHHHHHHHHHHHHHGHGGHHHHHHHGGHHHHHHHHHHHHHHHHHHHHHHHHHHHHGGGGGGGDHHHHHHHGGGGGGGGGGGGGGGGGGFFFFFFFFFFFFFFFFFFFFFFFFFFFFFFFFFFFFFFFFFFFFFFFFFFFFFFFFFFFFFFFFFFFFFFFFFFFFFFFFFFFFFFFFFFFFFFFFFFFFFFFFF
@M05620:45:000000000-G6HP7:1:1101:12393:8620 1:N:0:171
AAACCAAGCAGACACTCACCGCTCCCTCGCCACAGGCCAATAGTTTGTCCTCACTGAGTTGGCAACAAGTGGCTGCTGTGGCTGCCATTTTTCTGGTGATGGCCATCAGCTCCGACGAGGTCAGCTGGGGGGCTTTCTTTGTGTAAGCAACGAGAAACCTGAAAGAAGCATTTTTTAACTAAGTCCTGCTGAGTCATTCATGAGTTTTTAGCCGCCTTGCTTCTTCTCACAGACTCTCTACTCTCATGCCA
+
CCCCCCCFCFFFGGGGGGGGGGGGGGHHGGGGGHHHGGHHHHHHHHHHHHHHHHHHHHHHHHHHHHHHHHHHGHGGHHHHHHHGGHHHHHHHHHHHHHHHHHHHHHHHHHHHHGGGGGGGFHHHGHHHGGGGGGGGGGGGGGGGGGFFFFFFFFFFFFFFFFFFFFFFFFFFFFFFFFFFFFFFFFFFFFFFFBFFFFFFFFFFFFFFFFFFFFFFFFFFFFFFFFFFFFFFFFFFFFFFFFFFFFFFFFF
@M05620:45:000000000-G6HP7:1:1101:4533:8686 1:N:0:171
ATCTCTATCTCCTAAAAACCTGTTTAGATTTGGAGATAGACCTTCAGGTTTTTCATCATTTTCTGCATGAATTATACATTGACCACGTTCCAGCGTGGTCAGTTTGCAGCATTCTGTTATTTTGTTTGACAGAGTGTCTTGTTGAGAACATATGTAGGACATGATTTTTTCCTGCAACAGGGAAAATAAAGTATAAGTTTTAAAGATTTATTCTTTAATAAAGGATCTCAAAGCCAGCTTTAGAAAAAGGA
+
CCCCCFFFFFFFGGGGGGGGGGHHHHHHHHHHHHHHHHHHHHHHHHHHHHHGGHHHHHHHHHIHHHHHHHGHHHHHHHHHHHHHHHGHHHHHHHGGGGHHHHHHHHHHHHHHHHHHHHHHHHHHHHHHHHHHHHHHHHHHHHHHHHHHHHHHHHHHHHHHHHHHHHHHHGHHHHHHHHHHHGGHHHHHHGHHHHHHHFGHHHHHHHHHHHHHHHHHHGHHHGHHHHGHHHHHHGHHHGHHHHHHHHGHGGG
@M05620:45:000000000-G6HP7:1:1101:16834:8721 1:N:0:171
ATCTCTATCTCCTAAAAACCTGTTTAGATTTGGAGATAGACCTTCAGGTTTTTCATCATTTTCTGCATGAATTATACATTGACCACGTTCCAGCGTGGTCAGTTTGCAGCATTCTGTTATTTTGTTTGACAGAGTGTCTTGTTGAGAACATATGTAGGACATGATTTTTTCCTGCAACAGGGAAAATAAAGTATAAGTTTTAAAGATTTATTCTTTAATAAAGGATCTCAAAGCCAGCTTTAGAAAAAGGA
+
CCCDDFFFFFFFGGGGGGGGGGHHHHHHHHHHHHHHHHHHHHHHHHHHHHHGGHHHHHHHHHHIIHHHHHHHHHHHHHHHHHHHHHGHHHHHHHGGGGHHHHHHHHHHHHHHHHHHHHHHHHHHHHHHHHHHHHEGHHHHHHHHHHHHHHHHHHHHHHHHHHHHHHHHHGHHHHHHHHHHHGGHHHHHHHHHHHHHHHHHHHGHHHHHHHHHHHHHHHHHHHHHHHHHHHHHHHHHHGHHHHHFHGHHGGH
@M05620:45:000000000-G6HP7:1:1101:16843:8740 1:N:0:171
ATCTCTATCTCCTAAAAACCTGTTTAGATTTGGAGATAGACCTTCAGGTTTTTCATCATTTTCTGCATGAATTATACATTGACCACGTTCCAGCGTGGTCAGTTTGCAGCATTCTGTTATTTTGTTTGACAGAGAGTCTTGTTGAGAACATATGTAGGACATGATTTTTTCCTGCAACAGGGAAAATAAAGTATAAGTTTTAAAGATTTATTCTTTAATAAAGGATCTCAAAGCCAGCTTTAGAAAAAGGA
+
A1AAAFDFFFFFFGDDDGEGGFG1ADECHDDF11EGEDGFEHHHFFHBGFHFFHGHHHHHHHHGGHHFHHHHFGHHHHHHHHFFFGEHHFGFD0FEEGGDFHGFEGHHHHHHEFGGHHHHHFFHEHHHFFFHFG0?BGGHHHHHFHGHHFDFFHGFGFDGHGHHHHHHFCGGHHBB1FCFFGACCCFGBDFDGFFDGGFFHGHHHBGHHHHGHHGFFGHFD00G/<GGHFHHBHAGGGHGF00:CC/:..9
@M05620:45:000000000-G6HP7:1:1101:21651:8767 1:N:0:171
AAACCAAGCAGACACTCACCGCTCCCTCGCCACAGGCCAATAGTTTGTCCTCACTGAGTTGGCAACAAGTGGCTGCTGTGGCTGCCATTTTTCTGGTGATGGCCATCAGCTCCGACGAGGTCAGCTGGGGGGCTTTCTTTGTGTAAGCAACGAGAAACCTGAAAGAAGCATTTTTTAACTAAGTCCTGCTGAGTCATTCATGAGTTTTTAGCCGCCTTGCTTCTTCTCACAGACTCTCTACTCTCATGCCA
+
CCCCCCCFCFFFGGGGGGGGGGGGGGHHGGGGGHHHGGHHHHHHHHHHHHHHHHHHHHHHHHHHHHHHHHHHGHGGHHHHHHHGGHHHHHHHHHHHHHHHHHHHHHHHHHHHHGGGGGGGGHHHHHHHGGGGGGGGGGGGGGGGGGFFFFFFFFFFFFFFFFFFFFFFFFFFFFFFFFFFFFFFFFFFFFFFFFFFFFFFFFFFFFFFFFFFFFFFFFFFFFFFFFFFFFFFFFFFFFFFFFFFFFFFFFF
@M05620:45:000000000-G6HP7:1:1101:18575:8798 1:N:0:171
CATCCTGACCCTGAAGTACCCCGGCTTGATTTCTGACATTAGATCGGAAGAGCACACGTCTGAACTCCAGTCACAGAAGACCATCTCGTATGCCGTCTTCTGCTTGAAAAAAAAAAAAGAACTACTGACCTAGACCCACCATAACCCCAAGAACAACATCACTGCAATGACTCATATACGGCTCAACCTCCTCCCACGCTCCTCCCATCCATTCCCCCGTCGTTTGAGTCCCTTCTTTCTTTCTGACCTTA
+
CCCCCFFFFFFFGGGGGGGGGGGFGGGGHHHHHHHHHHHHHHHHHHGGGGHHHHHHHGHHHGHHHHHHHHHHHHHHHHHGHHHHHGHHGGHHHHGGGHGHHHHHHHHHFHHEEEBB/></001111111F1F11??G.CD.1111>GA<.../<//<</00000000000:00C00;0;..:-C00;.//:/;9./;-...;09/./0/9:00BFFB.-.;-9.:.0.09::09:B0000009000;B000
@M05620:45:000000000-G6HP7:1:1101:18573:8817 1:N:0:171
CATCCTGACCCTGAAGTACCCCGTCGTGATTTCTGACATTAGCTCGGAAGAGCACACGTCTGAACTCCAGTCCCAGAAGACCATCTCCTATGCCGTCTTCTGCTTGAAAAAACAACCAGTGCTGCTGACCGAGGCCCCCCTGAACCCCAAGGCCAACAGAGAGAAGATGACTCAGGTGAGGCTCGGCCGACGCCCGTGCTCCTCCCGTCCTTTCCCCAGTCATTTTCTGCCCGGCTTGATTTCTGACATTA
+
AAAAAFFFFFFFGGGGGGGGGG?000AA00D22222D1F2F10AA////EG00FHHAE0AAAG21FGAAGA11BF1F>110F01B1111B2111//>>F221B@1F0B11F//?///??BGHHHHHHHHHGGGCGGGGGGGGGHHHGG?<.EGHHGGGFBFFGGFHFGFFFHHHGGHGHHHGGG@GGGGGG@G@@?@BBFFFFFFFFEBFFFFFFFF-ABF/BFFFFFFFFFB@?@@;FFB/BFB//9BF/
@M05620:45:000000000-G6HP7:1:1101:11121:8835 1:N:0:171
ATCTCTATCTCCTAAAAACCTGTTTAGATTTGGAGATAGACCTTCAGGTTTTTCATCATTTTCTGCATGAATTATACATTGACCACGTTCCAGCGTGGTCAGTTTGCAGCATTCTGTTATTTTGTTTGACAGAGTGTCTTGTTGAGAACATATGTAGGACATGATTTTTTCCTGCAACAGGGAAAATAAAGTATAAGTTTTAAAGATTTATTCTTTAATAAAGGATCTCAAAGCCAGCTTTAGAAAAAGGA
+
CABCCFFFFFFFGGGGGGGGGGHHHHHHHHHHHHHHHHHHHHHHHHHHHHHGGHHHHIHHHHHHHHHHHHHHHHHHHHHHHHHHHHGHHHHHHHGGGGHHHHHHHHHHHHHHHHHHHHHHHHHHHHHHHHHHHHHHHHHHHHHHHHHHHHHHHHHHHHHHHHHHHHHHHGHHHHHHHHHHHGGHHHHHHGHHHHHHHGHHHHGHHHHHHHHHHHHHHHHHHHHHHHHHHHHHHHHHHGHHHHHHHHHHGGH
@M05620:45:000000000-G6HP7:1:1101:11123:8857 1:N:0:171
ATCTCTATCTCCTAAAAACCTGTTTAGATTTGGAGATAGACCTTCAGGTTTTTCATCATTTTCTGCATGAATTATACATTGACCACGTTCCAGCGTGGTCAGTTTGCAGCATTCTGTTATTTTGTTTGACAGAGTGTCTTGTTGAGAACATATGTAGGACATGATTTTTTCCTGCAACAGGGAAAATAAAGTATAAGTTTTAAAGATTTATTCTTTAATAAAGGATCTCAAAGCCAGCTTTAGAAAAAGGA
+
A1>1>FF3FFFFFGGGBGGGFFDFGF3B33DGG10101ABDF1GE1FG1BA/FC2D2EHEGFGFB1AFGF1F2D22FDDGB11A1AEAEGGFF0@/?EHFDC@B2FFGHGGF2@2@@@FHHGHH0FFCGFBGHHDGGGD>FFGGFGGFHHGD2>>FFD<1BGGHDFGH1BGFHHBBBGGHHACCAFDF1FD?F1DDG1<F1=1<1GFHFHHHHHHHHHHFDG0<CGCHDGGFD<:/CEHHHF00CGHH..;
@M05620:45:000000000-G6HP7:1:1101:6362:8952 1:N:0:171
ATCTCTATCTCCTAAAAACCTGTTTAGATTTGGAGATAGACCTTCCGGTTTTTCATCATTTTCTGCATGAATTATACATTGACCACGTTCCAGCGTGGTCAGTTTGCAGCATTCTGTTATTTTGTTTGACAGAGTGTCTTGTTGAGAACATATGTAGGACATGATTTTTTCCTGCAACAGGGAAAATAAAGTATAAGTTTTAAAGATTTATTCTTTAATAAAGGATCTCAAAGCCAGCTTTAGAAAAAGGA
+
1>AAAFFFFFFFGFFFBGGGFFHHHHGHHHGHHBHGF1FFHHHHH0E0EEGGFHFHHHHHHHHHHHFHHEHHHGGHFFHHGHGHHHGHGHGHHGGEEGGHGHGHHHHHHHGHHHHHHHHHHHHHHHHHHHHHHGHHHGGHHHHHGHHHHHGFHHHFHHHHHHHHHHHHGCHHHHGFFHHHHGGHHHGHBGHHFHHFGHHHHFHHHGHHHHGHHHHHHHHH0<DGHHHHHGHHHHHGHGHHGHEFHHFFBEF
@M05620:45:000000000-G6HP7:1:1101:6348:8965 1:N:0:171
ATCTCTATCTCCTAAAAACCTGTTTAGATTTGGAGATAGACCTTCAGGTTTTTCATCATTTTCTGCATGAATTATACATTGACCACGTTCCAGCGTGGTCAGTTTGCAGCATTCTGTTATTTTGTTTGACAGAGTGTCTTGTTGAGAACATATGTAGGACATGATTTTTTCCTGCAACAGGGAAAATAAAGTATAAGTTTTAAAGATTTATTCTTTAATAAAGGATCTCAAAGCCAGCTTTAGAAAAAGGA
+
CCCDDFFFFFFFGGGGGGGGGGHHHHHHHHHHHHHHHHHHHHHHHHHHHHHGGHHHHHHHHHHIIHHHHHHHHHHHHHHHHHHHHHGHHHHHHHGFGGHHHHHHHHHHHHHHHHHHHHHHHHHHHHHHHHHHHHHHHHHHHHHHHHHHHHHHHHHHHHHHHHHHHHHHHGHHHHHHHHHHHGGHHHHHHHHHHHHHHHHHHHHHHHHHHHHHHHHHHHHHHHHHHHHHHHHHHHHHHGHHHHHGGHHHGGH
@M05620:45:000000000-G6HP7:1:1101:6353:8985 1:N:0:171
ATCTCTATCTCCTAAAAACCTGTTTAGATTTGGAGATAGACCTTCAGGTTTTTCATCATTTTCTGCATGAATTATACATTGACCACGTTCCAGCGTGGTCAGTTTGCAGCATTCTGTTATTTTGTTTGACAGAGTGTCTTGTTGAGAACATATGTAGGACATGATTTTTTCCTGCAACAGGGAAAATAAAGTATAAGTTTTAAAGATTTATTCTTTAATAAAGGATCTCAAAGCCAGCTTTAGAAAAAGGA
+
AABBBFFFFFFFGGGCFGGGGGHHHHHHHHHHHGHHHHHCHHHHHHHHHHHGGHHHHHHHHHHHHHHHHHHHHHHHHDGHHHHHHHGHHHHHHHEGEGHHHHHHHHHHHHHHHHHHHHHHHHHFHHHHHHHHFHHHHHHHHHHHHHGFHHHHHHHHHEGHHHHHHHHHHGHHHHHHHHHHHGGHGHGHH1?FFGHHHHHHHGHHHHHHHHHHHHHHHHHHBFHHFFGHHHFHFHHFHGHHHHGFHHHFGGG
@M05620:45:000000000-G6HP7:1:1101:5962:9054 1:N:0:171
AGATTACTGCAACAGTTCCCCCTGGACCTGGAAAAGTTTCTTGCCTGGCTTACAGAAGCTGAAACAACTGCCAATGTCCTACAGGATGCTACCCGTAAGGAAAGGCTCCTAGAAGACTCCAAGGGAGTAAAAGAGCTGATGAAACAATGGCAAGTAAGTCAGGCATTTCCGCTTTAGCACTCTTGTGGATCCAATTGAACAATTCTCAGCATTTGTACTTGTAACTGACAAGCCAGGGACAAAACAAAGAT
+
CCCBBFFFFFFFGGGGGGGGGGGGHHHHHGHHHHHHBFHHHHHHHHHHHHHHHHGHHHHHHHHHHHHHHHGHHGHGHGHHHGHHGGHGHHHGHHGGGGHHHHHGGGHHGHHHGHHGHHHHHHHGGFGGHHHHHEHFHHFHHGHHHHHFHHHHHGHHHHGHHHFGHHHHHHGGGGGHGHHEHHHHGFHGGHHHGHGHHFHHHHHHGHHHHHHHHHHHHCGCGHECGHFHHHHHGGGGFGGGEFBFFGGGFBC
@M05620:45:000000000-G6HP7:1:1101:7960:9066 1:N:0:171
AAACCAAGCAGACACTCACCGCTCCCTCGCCACAGGCCAATAGTTTGTCCTCACTGAGTTGGCAACAAGTGGCTGCTGTGGCTGCCATTTTTCTGGTGATGGCCATCAGCTCCGACGAGGTCAGCTGGGGGGCTTTCTTTGTGTAAGCAACGAGAAACCTGAAAGAAGCATTTTTTAACTAAGTCCTGCTGAGTCATTCATGAGTTTTTAGCCGCCTTGCTTCTTCTCACAGACTCTCTACTCTCATGCCA
+
DDCDDCDFCFFFGGGGGGGGGGGGGGHHGGGGGHHHGGHHHHHHHHHHHHHHHHHHHHHHHHHHHHHHHHHHGHGGHHHHHHHGGHHHHHHHHHHHHHHHHHHHHHHHHHHHHGGGGGGGGHHHHHHHGGGGGGGGGGGGGGGGGGFFFFFFFFFFFFFFFFFFFFFFFFFFFFHFFFFHHFFFFFFFFFFFFFFFFFFHHFHFFFFFFFFFFFFFFFFFHHHFHHHFFFFFFFFFFFFFHFFHFFFFFFF
@M05620:45:000000000-G6HP7:1:1101:7165:9074 1:N:0:171
AAACCAAGCAGACACTCACCGCTCCCTCGCCACAGGCCAATAGTTTGTCCTCACTGAGTTGGCAACAAGTGGCTGCTGTGGCTGCCATTTTTCTGGTGATGGCCATCAGCTCCGACGAGGTCAGCTGGGGGGCTTTCTTTGTGTAAGCAACGAGAAACCTGAAAGAAGCATTTTTTAACTAAGTCCTGCTGAGTCATTCATGAGTTTTTAGCCGCCTTGCTTCTTCTCACAGACTCTCTACTCTCATGCCA
+
CCCCCCCFCFFFGGGGGGGGGGGGGGHHGGGGGHHHGGHHHHHHHHHHHHHHHHHHHHHHHHHHHHHHHHHHGHGGHHHHHHHGGHHHHHHHHHHHHHHHHHHHHHHHHHHHHGGGGGGGGHHHHHHHGGGGGGGGGGGGGGGGGGFFFFFFFFFFFFFFFFFFFFFFFFFFFFFFFFFFFFFFFFFFFFFFFFFFFFFFFFFFFFFFFFFFFFFFFFFFFFFFFFFFFFFFFFFFFFFFFFFFFFFFFFF
@M05620:45:000000000-G6HP7:1:1101:8531:9078 1:N:0:171
AAACCAAGCAGACACTCACCGCTCCCTCGCCACAGGCCAATAGTTTGTCCTCACTGAGTTGGCAACAAGTGGCTGCTGTGGCTGCCATTTTTCTGGTGATGGCCATCAGCTCCGACGAGGTCAGCTGGGGGGCTTTCTTTGTGTAAGCAACGAGAAACCTGAAAGAAGCATTTTTTAACTAAGTCCTGCTGAGTCATTCATGAGTTTTTAGCCGCCTTGCTTCTTCTCACAGACTCTCTACTCTCATGCCA
+
CBBCCCCFCFFFGGGGGGGGGGGGGGHHGGGGGHHHGGHHHHHHHHHHHHHHHHHHHHHHHHHHHHHHHHHHGHGGHHHHHHHGGHHHHHHHHHHHHHHHHHHHHHHHHHHHHGGGGGGGGHHHHHHHGGGGGGGGGGGGGGGGGGFFFFFFFFFFFFFFFFFFFFFFFFFFFFFFFFFFFFFFFFFFFFFFFFFFFFFFFFFFFFFFFFFFFFFFFFFFFFFFFFFFFFFFFFFFFFFFFFFFFFFFFFF
@M05620:45:000000000-G6HP7:1:1101:5529:9097 1:N:0:171
ATCTCTATCTCCTAAAAACCTGTTTAGATTTGGAGATAGACCTTCAGGTTTTTCATCATTTTCTGCATGAATTATACATTGACCACGTTCCAGCGTGGTCAGTTTGCAGCATTCTGTTATTTTGTTTGACAGAGTGTCTTGTTGAGAACATATGTAGGACATGATTTTTTCCTGCAACAGGGAAAATAAAGTATAAGTTTTAAAGATTTATTCTTTAATAAAGGATCTCAAAGCCAGCTTTAGAAAAAGGA
+
CCCCCFFFFFFFGGGGGGGGGGHHHHHHHHHHHHHHHHHHHHHHHHHHHHHGGHHHHHHHHHHHHHHHHHHHHHHHHHHHHHHHHHGHHHHHHHGGGGHHHHGHHHHHHHHHHHHHHHHHHHHHHHHHHHGHHHHHHHHHHHHHHHHHHHHHHHHHHHHHHHHHHHHHHGHHHHHHHHHHHGGHHHHHHHHGHHHHHGHHHHHHHHHHHHHHHHHHHGHHHHFHHHHHHHHHHHHHHGHHHHGGHHHHGGH
@M05620:45:000000000-G6HP7:1:1101:14537:9116 1:N:0:171
CATCCTGACCCTGAAGTACCCCGGCTTGATTTCTGACATTAGATCGGAAGAGCACACGTCTGAACTCCAGTCACAGAAGACCATCTCGTATGCCGTCTTCTGCTTGAAAAAAAAAAAAGAGCTGCTGACCGAGGCCCCCCTGAACCCCAAGGCCAACAGAGATAAGATGACTCAGGTGAGGCTCGGCCGCAGCCCGTGCTCCTCCCGTCCTTTCCCCAGGCATTTTCTGCCCGGCTTGCTTTCTGACATTA
+
CCCCCFFFFFFFGGGGGGGGGGGAFEGGHHHHHHHFHHHHHHHHHHGGGGGHHHHHHGGGHGHHHHHHGHFGHHHGHHHFGHFGGDGFFEFGFHE?EHGFHHHFGGGHFHH@<EB</>//2011?1??0?<C@CDADCGGFEGHHGGGF.:CCG:EFGFGGF0;BBBC0;90;;FF0:BA.9:FFCEAB--;@ED=;A?.BB//;A..;DFFFBFF/9..:::9:BB///;9.@F-@B./:B/9BFF////
@M05620:45:000000000-G6HP7:1:1101:11797:9133 1:N:0:171
CATCCTGACCCTGAAGTACCCCGGCTTGATTTCTGACATTAGATCGGAAGAGCACACGTCTGAACTCCAGTCACAGAAGACCATCTCGTATGCCGTCTTCTGCTTGAAAAAAAAAAACAAAAACAAAAAAAAAACAAGTATACGACTTTAAACATTTATGTCCGTGTATCCGAAAATAGACGAGTCACTAATACGCCATGATGTGCTACTAAAAGTCGTTGTACAGAAGATCTTGTGTGCTCTAACACGTG
+
DDDDDFFFFFFFGGGGGGGGGGGGGGGGHHHHHHHHHHHHHHHHHHGGGGHGHHHHHGHHHGHGHHHHHHHHHHHHHHHHHHHHGHHHGGHHHHGGGHGHHHHHHHHHHHHEFFDCB/?/0=?//?00/<-<--<../000<0.....0000:00000000009..:/0;0...-9;0000.--./00000009..-:.000090009000000000..9/9000000000000000:.00;000000...
@M05620:45:000000000-G6HP7:1:1101:17877:9167 1:N:0:171
AAACCAAGCAGACACTCACCGCTCCCTCGCCACAGGCCAATAGTTTGTCCTCACTGAGTTGGCAACAAGTGGCTGCTGTGGCTGCCATTTTTCTGGTGATGGCCATCAGCTCCGACGAGGTCAGCTGGGGGGCTTTCTTTGTGTAAGCAACGAGAAACCTGAAAGAAGCATTTTTTAACTAAGTCCTGCTGAGTCATTCATGAGTTTTTAGCCGCCTTGCTTCTTCTCACAGACTCTCTACTCTCATGCCA
+
DDDDDDDFCFFFGGGGGGGGGGGGGGHHGGGGGHHHGGHHHHHHHHHHHHHHHHHHHHHHHHHHHHHHHHHHGHGGHHHHHHHGGHHHHHHHHHHHHHHHHHHHHHHHHHHHHGGGGGGGGHHHHHHHGGGGGGGGGGGGGGGGGGFFFFFFFFFFFFFFFFFFFFFFFFFFFFHFFFHHFFFFFFFFFFFFFFFFFFHHHHFFFFFFFFFFFFFFFFFFHHHFHHHFFFFFFFFFFFFFFFFHFFFFFFB
@M05620:45:000000000-G6HP7:1:1101:4183:9174 1:N:0:171
CATCCTGACCCTGAAGTACCCCGGCTTGATTTCTGACATTAGATCGGAATAGCACACGTCTGAACTCCAGTCACAGAAGACCATCTCGTATGCCGTCTTCTGCTTGAAAAAAAAAAATCTACATGCATCTTACTGGACTTGTTATGTGCGAGACGTGTTCATAATTTCATAATAGTCTTCTGCGAACATTATCCATCTTATTTAGGGTGATGCGACCCTCGAGCGTTGCATTGTGGTAGGGTTAAACTTGT
+
AAAAAFBFFFFFCC1GGFGGGGA0EECEHFHHHGFGHFHHBFFHGGGEA/ADB1BGHGHHHAG2FBGHGFGHFHHHFH1FHHGGHFHFFGHFGGGGGHG2G11BEB01BGGEEEC//<12211121121122111100111<11<1111..--....<.0000=<000000000=000:000::----000000000;00090000;/..000-.---/9---------//////-9//--;--///9//;
@M05620:45:000000000-G6HP7:1:1101:17892:9180 1:N:0:171
AAACCAAGCAGACACTCACCGCTCCCTCGCCACAGGCCAATAGTTTGTCCTCACTGAGTTGGCAACAAGTGGCTGCTGTGGCTGCCATTTTTCTGGTGATGGCCATCAGCTCCGACGAGGTCAGCTGGGGGGCTTTCTTTGTGTAAGCAACGAGAAACCTGAAAGAAGCATTTTTTAACTAAGTCCTGCTGAGTCATTCATGAGTTTTTAGCCGCCTTGCTTCTTCTCACAGACTCTCTACTCTCATGCCA
+
BBBBBBBFBFFFGGGGGGGGGGGGGGHHGGGGGHHHGGHHHHHHHHHHHHHHHHHHHHHHHHHHHHHHHGHHGHGGHHHHHHHGGHHHHHHHHHHHHHHHHHHHHHHGHHHHHGGGGGGGGHHHHHHGCGGGGGGGGGGGGFGFGGFFFFFFFFDAFFFFFFFFFFFFFBFFFFFFFFFFFFFFFFFFFFFFFFFFFFFEFFFFBFFFFFFFFDFFFFFFFFFFFFFFFFFFFFFFFFFFFFFFFFFFFFF
@M05620:45:000000000-G6HP7:1:1101:7960:9181 1:N:0:171
AAACCAAGCAGACACTCACCGCTCCCTCGCCACAGGCCAATAGTTTGTCCTCACTGAGTTGGCAACAAGTGGCTGCTGTGGCTGCCATTTTTCTGGTGATGGCCATCAGCTCCGACGAGGTCAGCTGGGGGGCTTTCTTTGTGTAAGCAACGAGAAACCTGAAAGAAGCATTTTTTAACTAAGTCCTGCTGAGTCATTCATGAGTTTTTAGCCGCCTTGCTTCTTCTCACAGACTCTCTACTCTCATGCCA
+
BABBBBBFBFFFGGGGGGGGGGGGGGHHGGEGFHHGGGHHHHGHHHHHHHHHHHHHHHHHHHHHGHHHHHHHGHGGHHHHHHHGGHHHHHHHHGHGHHHHHHGHHHHHHHHHHGGGGFFCGHHHGHHHGGGGGGGGGGGGGGGFGGFFFFFFFFFFFFFFFFFFFFFFFFFFFFFFFFFFFFFFFFFFFFFFFFFFFFFFFFFFFFFFFFFFFDAFFFFFFFFFFFFFFFFFFFFFFFFFFFFFFFFFFFB
@M05620:45:000000000-G6HP7:1:1101:25121:9232 1:N:0:171
AAACCAAGCAGACACTCACCGCTCCCTCGCCACAGGCCAATAGTTTGTCCTCACTGAGTTGGCAACAAGTGGCTGCTGTGGCTGCCATTTTTCTGGTGATGGCCATCAGCTCCGACGAGGTCAGCTGGGGGCTTTCTTTGTGTAAGCAACGAGAAACCTGAAAGAAGCATTTTTTAACTAAGTCCTGCTGAGTCATTCATGAGTTTTTAGCCGCCTTGCTTCTTCTCACAGACTCTCTACTCTCATGCCAA
+
CCABBCCFCFFFGGGGGGGGGGGGGGHHGGGGGHHHGGHHHHHHHHHHHHHHHHGHHHHHHHHHHHHHHHHHGHGGHHHHHHHGGHHHHHHHHHHHHHHHGHHHHHHHHHHHHGGGGGGGGHHHHHHHGGG/@GHFGHHD?0?1G1F<GCCE??DGCGB./CGGBHCC0<CGHHGEHEC:GC;CBGBB00;;B9FFGFGB09B;CFGG./0F.CF9DFFBFFFFFFBBFF00A9FFF0BFFFFFFF0BFF0
@M05620:45:000000000-G6HP7:1:1101:9980:9353 1:N:0:171
CATCCTGACCCTGAAGTACCCCGGCTTGATTTCGACATTAGATCGGAAGAGCACACGTCTGAACTCCAGTCACAGAAGACCATCTCGTATGCCGTCTTCTGCTTGAAAAAAAAAAAAAATTCTGCTTGAGGGCTTTTTTTGTTTAAGCCACAAGAAGCCCTTCATTATCATTTTTAACCTACAACCTGCTGAATCATTCTTGACTTTTTATTCTTTTTTCTTCTTCTTCCAGTCTCTCTTCTCTCATGCCC
+
ABAABFFFFCFFGGGGFGGGFGCCGEFCFHGHHHDGFGHHHFHBGGDEFGFGHHHGGHEGFFFHGHHHHHHGHHHHHH3EGHGH3BGGAGBFHCEEGGFHHEFGCE3FB0>E/>@////0?11<1>F1010.<<FG10<C<G/C0;0:/:/..:/;//..///90000;000;90.90;0///0;C;../:;0;;//BB/;/9/9/;BFA9/;B////9//9;B/////99//;//;;F/////9://///
@M05620:45:000000000-G6HP7:1:1101:8972:9363 1:N:0:171
CATCCTGACCCTGAAGTACCCCGGCTTGATTTCTGACATTAGATCGGAAGAGCACACGTCTGAACTCCAGTCACAGAAGACCATCTCGTATGCCGTCTTCTGCTTGAAAAAAAAAAAAAAAAAAAAACACAAGAAAGTTCATACATGTAACACAAATGAACATAACATGTTAAAACATCCACCCGATAGTGTATCGCCACAAGACGACAATCCAAGTGTACAGATACCCTCTCCAGGACTACGTCGATGCT
+
DDDDDFFFFFFFGGGGGGGGGGGGGGGGHHHHHHHHHHHHHHGHHHGGGGHHHHHHHGHHHGHHHHHHHHHHHHHHHHHHHHHHHHHHGGHHHHGGGHGHHHHHHHHHGHHGGEDC<</</<<<<-<::..<.://0000000<<0000000<...000000000:00000<0000.0:<00..-9--.000<00.....<../<.---900:000:0<0<00000000:<///00:..///..<--.0.0
@M05620:45:000000000-G6HP7:1:1101:9330:9383 1:N:0:171
AAACCAAGCAGACACTCACCGCTCCCTCGCCACAGGCCAATAGTTTGTCCTCACTGAGTTGGCAACAAGTGGCTGCTGTGGCTGCCATTTTTCTGGTGATGGCCATCAGCTCCGACGAGGTCAGCTGGGGGGCTTTCTTTGTGTAAGCAACGAGAAACCTGAAAGAAGCATTTTTTAACTAAGTCCTGCTGAGTCATTCATGAGTTTTTAGCCGCCTTGCTTCTTCTCACAGACTCTCTACTCTCATGCCA
+
CCCCCCCFCFFFGGGGGGGGGGGGGGHHGGGGGHHHGGHHHHHHHHHHHHHHHHHHHHHHHHHHHHHHHHHHGHGGHHHHHHHGGHHHHHHHHHHHHHHHHHHHHHHHHHHHHGGGGGGGGHHHHHHHGGGGGGGGGGGGGGGGGGFFFFFFFFFFFFFFFFFFFFFFFFFFFFFFFFFFFFFFFFFFFFFFFFFFFFFFFFFFFFFFFFFFFDFFFFFFFFFFFFFFFFFFFFFFFFFFFFFFFFFFFFF
@M05620:45:000000000-G6HP7:1:1101:23386:9428 1:N:0:171
AAACCAAGCAGACACTCACCGCTCCCTCGCCACAGGCCAATAGTTTGTCCTCACTGAGTTGGCAACAAGTGGCTGCTGTGGCTGCCATTTTTCTGGTGATGGCCATCAGCTCCGACGAGGTCAGCTGGGGGGCTTTCTTTGTGTAAGCAACGAGAAACCTGAAAGAAGCATTTTTTAACTAAGTCCTGCTGAGTCATTCATGAGTTTTTAGCCGCCTTGCTTCTTCTCACAGACTCTCTACTCTCATGCCA
+
CCCCCCCFBFFFGGGGGGGGGGGGGGHHGGGGGHHHGGHHHHHHHHHHHHHHHHHHHHHHHHHHHHHHHHHHGHGGHHHHHGHGGHHHHHHHHHHHHHHHHHHHHHHHHHHHHGGGGGGGGHHHHHHHGGGGGGGGGGGGGGGGGGFFFFFFFFFFFFFFFFFFFFFFFFFFFFFFFFFFFFFFFFFFFFFFFFFFFFFFFFFFFFFFFFFFFFFFFFFFFFFFFFFFFFFFFFFFFFFFFFFFFFFFFF9
@M05620:45:000000000-G6HP7:1:1101:9877:9445 1:N:0:171
ATCTCTATCTCCTAAAAACCTGTTTAGATTTGGAGATAGACCTTCAGGTTTTTCATCATTTTCTGCATGAATTATACATTGACCACGTTCCAGCGTGGTCAGTTTGCAGCATTCTGTTATTTTGTTTGACAGAGTGTCTTGTTGAGAACATATGTAGGACATGATTTTTTCCTGCAACAGGGAAAATAAAGTATAAGTTTTAAAGATTTATTCTTTAATAAAGGATCTCAAAGCCAGCTTTAGAAAAAGGA
+
BBBBBFFFFFFFGFGGGGGGGGHHHHHHHHHHHHHHHHHHHHHHHHHHHHHGGHHHHHHHHHHHHHHHHHHHHHHHHHHHHHHHHHGHHHHHHHGGGGHHHHHHHHHGHHHHHHHHHHHHHHHHHHHHHHHHHHHHHHHHHHHHHHHHHHHHHHHHHHHHHHHHHHHHHGHHHHGHHHHHHGGHHGFGGGHHHHHHHGHHHHGHHHHHHHHHHHHHHHHHHHHGHHHHHGHHHHHHHGHHHHGGHHHHGGH
@M05620:45:000000000-G6HP7:1:1101:24928:9460 1:N:0:171
AAACCAAGCAGACACTCACCGCTCCCTCGCCACAGGCCAATAGTTTGTCCTCACTGAGTTGGCAACAAGTGGCTGCTGTGGCTGCCATTTTTCTGGTGATGGCCATCAGCTCCGACGAGGTCAGCTGGGGGGCTTTCTTTGTGTAAGCAACGAGAAACCTGAAAGAAGCATTTTTTAACTAAGTCCTGCTGAGTCATTCATGAGTTTTTAGCCGCCTTGCTTCTTCTCACAGACTCTCTACTCTCATGCCA
+
CCCCCCCFBFFFGGGGGGGGGGGGGGHHGGGGGHHHGGHHHHHHHHHHHHHHHHHHHHHHHHHHHHHHHHHHGHGGHHHHHHHGGHHHHHHHHHHHHHHHHHHHHHHHHHHHHGGGGGGGGHHHHHHHGGGGGGGGGGGGGGGGGGFFFFFFFFFFFFFFFFFFFFFFFFFFFFFFFFFFFFFFFFFFFFFFFFFFFFFFFFFFFFFFFFFFFFFFFFFFFFFFFFFFFFFFFFFFFFFFFFFFFFFFFF9
@M05620:45:000000000-G6HP7:1:1101:9879:9463 1:N:0:171
ATCTCTATCTCCTAAAAACCTGTTTAGATTTGGAGATAGACCTTCAGGTTTTTCATCATTTTCTGCATGAATTATACATTGACCACGTTCCAGCGTGGTCAGTTTGCAGCATTCTGTTATTTTGTTTGACAGAGTGTCTTGTTGAGAACATATGTAGGACATGATTTTTTCCTGCAACAGGGAAAATAAAGTATAAGTTTTAAAGATTTATTCTTTAATAAAGGATCTCAAAGCCAGCTTTAGAAAAAGGA
+
BCBBCFFFFFFFGGGGGGGGGGHHHHHHHHHHHHHGHHHGHHHHHHHHHHHGGHHHHHHHHIHHHHHHHHHHHHHHHHHHHHGHHHGHHHHHHHGGGGHHHHHHHHHHGHHHHHHHHHHHHHHHHHHHHHHHHHHHHHHHHHHHHHHHHHHHHHHHHHHHHHHHHHHHHGHHHHHHHHGHHGGHHHGHHHHHHHHHHHHHHHHHHHHHHHHHHHHHHHHHGFHHHHHHHGHHGHHGHGHHHHHHGHHHDDF
@M05620:45:000000000-G6HP7:1:1101:24915:9474 1:N:0:171
AAACCAAGCAGACACTCACCGCTCCCTCGCCACAGGCCAATAGTTTGTCCTCACTGAGTTGGCAACAAGTGGCTGCTGTGGCTGCCATTTTTCTGGTGATGGCCATCAGCTCCGACGAGGTCAGCTGGGGGGCTTTCTTTGTGTAAGCAACGAGAAACCTGAAAGAAGCATTTTTTAACTAAGTCCTGCTGAGTCATTCATGAGTTTTTAGCCGCCTTGCTTCTTCTCACAGACTCTCTACTCTCATGCCA
+
B?ABBBBFBFFFGGGGGGGGGGGGGGHHGGGGGHHHGGHHHHHHHHHHHHHHHHHHHHHHHHHHHHHHHGHHGHGGHHHHHHHGGHHHHHHHHHHHHHHHHHHHHHHHHHHHHGGGGGGGGHHHHHHHGGGGGGGGGGGGGGGGGGFFFFFFFFFFFFFFFFFFFFFFFFFFFFFFFFFFFFFFFFFFFFFFFFFFFFFFFFFFFFFFFFFFFFFFFFFFFFFFFFFFFFFFFFFFFFFFFFFFFFFFFFF
@M05620:45:000000000-G6HP7:1:1101:16500:9494 1:N:0:171
TACCTGTACTGGGGAAGCGTGTAGCAATCGCCATTCCTACCCTAAAGATCGGAAGAGCACACGTCTGAACTCCAGTCACAGAAGACCATCTCGTATGCCGTCTTCTGCTTGAAAAAAAAAAAAAAAAAAAAAAAAGAAAGTAAACGTTTGTTGTTCGCAAACTCACGAAAAACAGACGAGTCTACGACAGTGACTCGAGGGACAAGACACAGTAAAAATAGCAAGGAGGCGTTTAGGTCGGGTGTGCATGC
+
CDCDDFFFFFFFGGGGGGGGGGHHHHHHHFGGGGHHHHHHHHHHHHHHHHHGGGGHHHGHHHGHHHGGHHHHHGHHHHHGHHHHHHHHHFHHHFGHHHHGFGHGHHHHHHHHHHHHGGGGB</</-----<---<..:/00::00..//<//./.0.-..-<00<0....-<..//.---./000...--<00000...--...:./////.<<0000.00000/...<.-.<-90000---<--.00:00
@M05620:45:000000000-G6HP7:1:1101:5568:9496 1:N:0:171
AAACCAAGCAGACACTCACCGCTCCCTCGCCACAGGCCAATAGTTTGTCCTCACTGATTTGGCAACAAGTGGCTGCTGTGGCTGCCATTTTTCTGGTGATGGCCATCAGCTCCGACGAGGTCAGCTGGGGGGCTTTCTTTGTGTAAGCAACGAGAAACCTGAAAGAAGCATTTTTTAACTAAGTCCTGCTGAGTCATTCATGAGTTTTTAGCCGCCTTGCTTCTTCTCACAGACTCTCTACTCTCATGCCA
+
CCBCCCCFCFFFGGGGGGGGGGGGGGHHGGGGGHHHGGHHHHHHHHHHHHHHHHHHHHHHHHHHHHHHHHHHGHGGHHHHHHHGGHHHHHHHHHHHHHHHHHHHHHHHGHHHHGGGGGGGGHHHHHHHGGGGGGGGGGGGGGGGGGGFFFFFFFFFFFFFFFFFFFFFFFFFFFFFFFFFFFFFFFFFFFFFFFFFFFFFFFFFFFFFFFFFFFFFFFFFFFFFFFFFFFFFFFFFFFFFFFFFFFFFFFB
@M05620:45:000000000-G6HP7:1:1101:7156:9644 1:N:0:171
AAACCAAGCAGACACTCACCGCTCCCTCGCCACAGGCCAATAGTTTGTCCTCACTGAGTTGGCAACAAGTGGCTGCTGTGGCTGCCATTTTTCTGGTGATGGCCATCAGCTCCGACGAGGTCAGCTGGGGGGCTTTCTTTGTGTAAGCAACGAGAAACCTGAAAGAAGCATTTTTTAACTAAGTCCTGCTGAGTCATTCATGAGTTTTTAGCCGCCTTGCTTCTTCTCACAGACTCTCTACTCTCATGCCA
+
CCBCCCCFCFFFGGGGGGGGGGGGGGHHGGGGGHHHGGHHHHHHHHHHHHHHHHHHHHHHHHHHHHHHHGHHGHGGHHHHHHHGGHHHHHHHHHHHHHHHHHHHHHHHHHHHHGGGGGGGGHHHHHHHGGGGGGGGGGGGGFGGGGFFFFFFFFFFFFFFFFFFFFFFFFFFFFFFFFFFFFFFFFFFFFFFFFFFFFFFFFFFFFFFFFFFFFFFFFFFFFFFFFFFFFFFFFFFFFFFFFFFFFFFFFF
@M05620:45:000000000-G6HP7:1:1101:8810:9698 1:N:0:171
ATCTCTATCTCCTAAAAACCTGTTTAGATTTGGAGATAGACCTTCAGGTTTTTCATCATTTTCTGCATGAATTATACATTGACCACGTTCCAGCGTGGTCAGTTTGCAGCATTCTGTTATTTTGTTTGACAGAGTGTCTTGTTGAGAACATATGTAGGACATGATTTTTTCCTGCAACAGGGAAAATAAAGTATAAGTTTTAAAGATTTATTCTTTAATAAAGGATCTCAAAGCCAGCTTTAGAAAAAGGA
+
DDDDDFFFFFFFGGGGGGGGGGHHHHHHHHHHHHHHHHHHHHHHHHHHHHHGGHHHHIHHHHHIIHHHHHHHHHHHHHHHHHHHHHGHHHHHHHGGGGHHHHHHHHHHHHHHHHHHHHHHHHHHHHHHHHHHHHHHHHHHHHHHHHHHHHHHHHHHHHHHHHHHHHHHHGHHHHHHHHHHHGGHHHHHHHHHHHHHHHHHHHHHHHHHHHHHHHHHHHHHHHHHHHHHHHHHHGHHHGHHHHHHHHHHGGH
@M05620:45:000000000-G6HP7:1:1101:8829:9702 1:N:0:171
ATCTCTATCTCCTAAAAACCTGTTTAGATTTGGAGATAGACCTTCAGGTTTTTCATCATTTTCTGCATGAATTATACATTGACCACGTTCCAGCGTGGTCAGTTTGCAGCATTCTGTTATTTTGTTTGACAGAGTGTCTTGTTGAGAACATATGTAGGACATGATTTTTTCCTGCAACAGGGAAAATAAAGTATAAGTTTTAAAGATTTATTCTTTAATAAAGGATCTCAAAGCCAGCTTTAGAAAAAGGA
+
CBBBCFFFFFFFGGGGGGGGGGHHHHHHHHHHHHHHHHHHHHHHHHHHHHHGGHHHHHHHHHHHHHHHHGHHHGHHHHHHHHHHHHGHHHHHHHGEGGHHHHHHHHHHHHHHHHHHHHHHHHHHHHHHGHGHHHGHHHHHHHHHHHHGHHHHHHGHHHHHGHHGHHHHFGHGHHHGHHGHHGGHHGHGGHHGGGHGHGHHHGGHHHHHHGHHHHHHHHHHHHGGHHHHHFGHHHHHHGHHHHHGGGGHFDG
@M05620:45:000000000-G6HP7:1:1101:25025:9745 1:N:0:171
ATCTCTATCTCCTAAAAACCTGTTTAGATTTGGAGATAGACCTTCAGGTTTTTCATCATTTTCTGCATGAATTATACATTGACCACGTTCCAGCGTGGTCAGTTTGCAGCATTCTGTTATTTTGTTTGACAGAGTGTCTTGTTGAGAACATATGTAGGACATGATTTTTTCCTGCAACAGGGAAAATAAAGTATAAGTTTTAAAGATTTATTCTTTAATAAAGGATCTCAAAGCCAGCTTTAGAAAAAGGA
+
CCCCCFFFFFFFGGGGGGGGGGHHHHHHHHHHHHHHHHHHHHHHHHHHHHHGGHHHHIHHHHIIHHHHHHHHHHHHHHHHHHHHHHGHHHHHHHGGGGHHHHHHHHHHHHHHHHHHHHHHHHHHHHHHHHHHHHHHHHHHHHHHHHHHHHHHHHHHHHHHHHHHHHHHHGHHHHHHHHHHHGGHHHHHHHHHHHHHHGGHHHHHHHHHHHHHHHHHHHHHHHHHHHHHHHHHHHHHHGHHHHHHGHHHGGH
@M05620:45:000000000-G6HP7:1:1101:25007:9748 1:N:0:171
ATCTCTATCTCCTAAAAACCTGTTTAGATTTGGAGATAGACCTTCAGGTTTTTCATCATTTTCTGCATGAATTATACATTGACCACGTTCCAGCGTGGTCAGTTTGCAGCATTCTGTTATTTTGTTTGACAGAGTGTCTTGTTGAGAACATATGTAGGACATGATTTTTTCCTGCAACAGGGAAAATAAAGTATAAGTTTTAAAGATTTATTCTTTAATAAAGGATCTCAAAGCCAGCTTTAGAAAAAGGA
+
CCCCCFFFFFFFGGGGGGGGGGHHHGHHHHHHHGHHHHHHHHHHHHHHHHHGGHHHHGFHHHHHHHHHHGHHHHHGHHHFHHHHHHGFHHHHHHGGGGHHFHGHHHHGHHHHHHHHHHGHHHHHFGHHFHHHHHFGGHHHHHHHGHEHHGFFHHHHHHHHFHHFHHHHHGHHHHHGHGFHHGGGHHHGGGHGDGHHHGHHHGHHHGHHHHHHHHHHGHHHHGHHFHHGHGGEHGGFHGHHHHHFHEFFGGF
@M05620:45:000000000-G6HP7:1:1101:9465:9768 1:N:0:171
AAACCAAGCAGACACTCACCGCTCCCTCGCCACAGGCCAATAGTTTGTCCTCACTGAGTTGGCAACAAGTGGCTGCTGTGGCTGCCATTTTTCTGGTGATGGCCATCAGCTCCGACGAGGTCAGCTGGGGGGCTTTCTTTGTGTAAGCAACGAGAAACCTGAAAGAAGCATTTTTTAACTAAGTCCTGCTGAGTCATTCATGAGTTTTTAGCCGCCTTGCTTCTTCTCACAGACTCTCTACTCTCATGCCA
+
CCCCCCCFBFFFGGGGGGGGGGGGGGFHGGGGGHHHGGHHHHHHHHHHHHHHHHHHHHHHHHHHHHHHHGHHGHGGHHHHHHHGGHHHHHHHHGHHHHHHHHHHHHHHHHHHHGGGGGGGGHHHHHHHGGGGGGGGGGGGGGGGGGFFFFFFFFFFFFFFFFFFFFFFFFFFFFFFFFFFFFFFFFFFFFFFFFFFFFFFFFFFFFFFFFFFFFFFFFFFFFFFFFFFEFFFFFFFFFFFFFFFFFBFFF9
@M05620:45:000000000-G6HP7:1:1101:25035:9772 1:N:0:171
ATCTCTATCTCCTAAAAACCTGTTTAGATTTGGAGATAGACCTTCAGGTTTTTCATCATTTTCTGCATGAATTATACATTGACCACGTTCCAGCGTGGTCAGTTTGCAGCATTCTGTTATTTTGTTTGACAGAGTGTCTTGTTGAGAACATATGTAGGACATGATTTTTTCCTGCAACAGGGAAAATAAAGTATAAGTTTTAAAGATTTATTCTTTAATAAAGGATCTCAAAGCCAGCTTTAGAAAAAGGA
+
A3AABFFFFFFFGGGGGGGGGGHHHGHHHHHHHHHGHHHFHHHHHHHHHHHGGGHHHHHHHHHHHHHHHFHHHHHHHHHHHGHHHHGHHHHHFHGG?FHHHHHHHHHHGHHHHHHHHHHHHHHHHHHHGHHHHHHHHHHHHHHHHFHHHHHHHHHHHHHHHHHHHHHHHGHHHHGHHHHHHGGHHHGHHGHHHHHHHHGHHHHHHHHHHGHHHGHHHHHHHGHHFHHHHHGHGHHHHGGHHHHFGGGHGDG
@M05620:45:000000000-G6HP7:1:1101:5810:9898 1:N:0:171
AGATTACTGCAACAGTTCCCCCTGGACCTGGAAAAGTTTCTTGCCTGGCTTACAGAAGCTGAAACAACTGCCAATGTCCTACAGGATGCTACCCGTAAGGAAAGGCTCCTAGAAGACTCCAAGGGAGTAAAAGAGCTGATGAAACAATGGCAAGTAAGTCAGGCATTTCCGCTTTAGCACTCTTGTGGATCCAATTGAACAATTCTCAGCATTTGTACTTGTAACTGACAAGCCAGGGACAAAACAAAGAT
+
A>>AAFFFFFFFGGGGGGGGGGGGHHHHGHHGHHHHGHHHHHHGHHHHGHHHHGHHHHHHHHHHHHHHHHHHHHHHHHHHHHGHHHHHHHGHHHGGGGHHHGHHGGHHGHHHHHHHHHHHHFHGGEGGHHHHHFHHHHHHHHHHHHGHHHGHHGGHHHHHHHHGHHHHHGGGGGGGHHHHHHHHHHHGHHHHGFHHHDGHHFHHHHHHHGHHHGHHHFHHHHFFHHGFCHHHGGGGGGGGEGEFGGGGEFF
@M05620:45:000000000-G6HP7:1:1101:9779:9902 1:N:0:171
AAACCAAGCAGACACTCACCGCTCCCTCGCCACAGGCCAATAGTTTGTCCTCACTGAGTTGGCAACAAGTGGCTGCTGTGGCTGCCATTTTTCTGGTGATGGCCATCAGCTCCGACGAGGTCAGCTGGGGGGCTTTCTTTGTGTAAGCAACGAGAAACCTGAAAGAAGCATTTTTTAACTAAGTCCTGCTGAGTCATTCATGAGTTTTTAGCCGCCTTGCTTCTTCTCACAGACTCTCTACTCTCATGCCA
+
CCDDDDDFCFFFGGGGGGGGGGGGGGHHGGGGGHHHGGHHHHHHHHHHHHHHHHHHHHHHHHHHHHHHHHHHGHGGHHHHHHHGGHHHHHHHHHHHHHHHHHHHHHHHHHHHHGGGGGGGGHHHHHHHGGGGGGGGGGGGGGGGGGFFFFFFFFFFFFFFFFFFFFFFFFFFFFHFFFHHFFFFFFFFFFFFFFFFFFHHHFFFFFFFFFFFFFFFFFFFHFHFFFHFFFFFFFFFFFFFFFFFFFFFFFF
@M05620:45:000000000-G6HP7:1:1101:9773:9920 1:N:0:171
ACACCAAGCAGACACTCACCGCTCCCTCGCCACAGGCCAATAGTTTGTCCTCACTGAGTTGGCAACAAGTGGCTGCTGTGGCTGCCATTTTTCTGGTGATGGCCATCAGCTCCGACGAGGTCAGCTGGGGGGCTTTCTTTGTGTAAGCAACGAGAAACCTGAAAGAAGCATTTTTTAACTAAGTCCTGCTGAGTCATTCATGAGTTTTTAGCCGCCTTGCTTCTTCTCACAGACTCTCTACTCTCATGCCA
+
>11AAAAFAFFFGGGGGGGGFGGGGGHHGGGGEHHHGGHHHHHHHGHHHHHHHHHHHHGHHHHHHHHHHHHHGHGGHHHHHHHGGHHHHHHHHHHHHHHHHHHHHHGHHHHHHGGGGGCCGHHHHHHHGGGGGGGGGGGGGGGGGGFFFFF@EFFFFFFFFFFFFFFFFEFFFFF@FFFFFFFFFFFFFFFFFBFFFFFFFFFFFFFFFFFFFA@@FFFFFFFFFFFFFFFFFFFFFFFFFFFFFFFFFF/
@M05620:45:000000000-G6HP7:1:1101:12975:9921 1:N:0:171
AGATTACTGCAACAGTTCCCCCTGGACCTGGAAAAGTTTCTTGCCTGGCTTACAGAAGCTGAAACAACTGCCAATGTCCTACAGGATGCTACCCGTAAGGAAAGGCTCCTAGAAGACTCCAAGGGAGTAAAAGAGCTGATGAAACAATGGCAAGTAAGTCAGGCATTTCCGCTTTAGCACTCTTGTGGATCCAATTGAACAATTCTCAGCATTTGTACTTGTAACTGACAAGCCAGGGACAAAACAAAGAT
+
AAAAAFFFD5D4BFBBBGGGGGGGHHHHHHHGHHHHHHHHFGHHHHHHHHH3BBEEGGHHHFHGHHHHHHHHFHHGAFFH5FFFFFGHFGFGGHGG@EHEGFBGHHGHGHHHHFHFFHHHFFHFEAEEHHHGHFHHHCBGHEFGHHHHGFGHFGHHFHFHHHHHHHHHGGDGGGEHGHHHHHHGFFHGHHHHHHHHHEFEDGHGGHHFGFDHFHHHHHHGFCCCHHFFHHHGHGGGGDEA.CBFGGGGGGB
@M05620:45:000000000-G6HP7:1:1101:15461:9973 1:N:0:171
AGATTACTGCAACAGTTCCCCCTGGACCTGGAAAAGTTTCTTGCCTGGCTTACAGAAGCTGAAACAACTGCCAATGTCCTACAGGATGCTACCCGTAAGGAAAGGCTCCTAGAAGACTCCAAGGGAGTAAAAGAGCTGATGAAACAATGGCAAGTAAGTCAGGCATTTCCGCTTTAGCACTCTTGTGGATCCAATTGAACAATTCTCAGCATTTGTACTTGTAACTGACAAGCCAGGGACAAAACAAAGAT
+
CCCCCFFFFFFFGGGGGGGGGGGGHHHHHHHHHHHHHHHHHHHHHHHHHHHHHHHHHHHHHHHHHHHHHHHHHHHHHHHHHHHHHHHHHHFHHHGGGEGGHHGHHHHHGHHHHHHHHHHHHHHGEFFFHFHHHGHHHHHHHHHHHHHHHGHHHGHHHHHHHHHHHHHHHHGGGGGHHHGHHHHHHHHGHHHHHHHHHGFFHHHHHHHHHHHHHHHHHHHHHHGHHHHHFHHHHGGGGGGGGGGGGGGGGGF
@M05620:45:000000000-G6HP7:1:1101:16004:9992 1:N:0:171
AAACCAAGCAGACACTCACCGCTCCCTCGCCACAGGCCAATAGTTTGTCCTCACTGAGTTGGCAACAAGTGGCTGCTGTGGCTGCCATTTTTCTGGTGATGGCCATCAGCTCCGACGAGGTCAGCTGGGGGGCTTTCTTTGTGTAAGCAACGAGAAACCTGAAAGAAGCATTTTTTAACTAAGTCCTGCTGAGTCATTCATGAGTTTTTAGCCGCCTTGCTTCTTCTCACAGACTCTCTACTCTCATGCCA
+
CCCCCCCFCFFFGGGGGGGGGGGGGGHHGGGGGHHHGGHHHHHHHHHHHHHHHHHHHHHHHHHHHHHHHHHHGHGGHHHHHHHGGHHHHHHHHHHHHHHHHHHHHHHHHHHHHGGGGGGGGHHHHHHHGGGGGGGGGGGGGGGGGGFFFFFFFFFFFFFFFFFFFFFFFFFFFFFFFFFFFFFFFFFFFFFFFFFFFFFFFFFFFFFFFFFFFFFFFFFFFFFFFFFFFFFFFFFFFFFFFFFFFFFFFFB
@M05620:45:000000000-G6HP7:1:1101:14677:10094 1:N:0:171
AAACCAAGCAGACACTCACCGCTCCCTCGCCACAGGCCAATAGTTTGTCCTCACTGAGTTGGCAACAAGTGGCTGCTGTGGCTGCCATTTTTCTGGTGATGGCCATCAGCTCCGACGAGGTCAGCTGGGGGGCTTTCTTTGTGTAAGCAACGAGAAACCTGAAAGAAGCATTTTTTAACTAAGTCCTGCTGAGTCATTCATGAGTTTTTAGCCGCCTTGCTTCTTCTCACAGACTCTCTACTCTCATGCCA
+
DDDDCCCFCFFFGGGGGGGGGGGGGGHHGGGGGHHHGGHHHHHHHHHHHHHHHHHHHHGHHHHHHHHHHGHHGHGGHHHHHHHGGHHHHHHHHHHHHHHHHHHHHHHHHHHHHGGGGGGGFHHHGHHHGGGGGGGGGGGGGGGGGGFFFFFFFFFFFFFFFFFFFFFFFFFFFFFFFFFFFFFFFFFFFFFFFBFFFFFFFFFFFFFFFFFFFFFFFFFFFFFFFFHFHHFFFFFFFFFFFFFFFFFFFFF
@M05620:45:000000000-G6HP7:1:1101:6167:10144 1:N:0:171
AAACCAAGCAGACACTCACCGCTCCCTCGCCACAGGCCAATAGTTTGTCCTCACTGAGTTGGCAACAAGTGGCTGCTGTGGCTGCCATTTTTCTGGTGATGGCCATCAGCTCCGACGAGGTCAGCTGGGGGGCTTTCTTTGTGTAAGCAACGAGAAACCTGAAAGAAGCATTTTTTAACTAAGTCCTGCTGAGTCATTCATGAGTTTTTAGCCGCCTTGCTTCTTCTCACAGACTCTCTACTCTCATGCCA
+
CBCCCCCFCFFFGGGGGGGGGGGGGGHHGGGGGHHHGGHHHHHHHHHHHHHHHHHHHHHHHHHHHHHHHHHHGHGGHHHHHHHGGHHHHHHHHHHHHHHHHHHHHHHHHHHHHGGGGGGGGHHHHHHHGGGGGGGGGGGGGGGGGGFFFFFFFFFFFFFFFFFFFFFFFFFFFFFFFFFFFFFFFFFFFFFFFFFFFFFFFFFFFFFFFFFFFFFFFFFFFFFFFFFFFFFFFFFFFFFFFFFFFFFFFFF
@M05620:45:000000000-G6HP7:1:1101:24832:10166 1:N:0:171
AAACCAAGCAGACACTCACCGCTCCCTCGCCACAGGCCAATAGTTTGTCCTCACTGAGTTGGCAACAAGTGGCTGCTGTGGCTGCCATTTTTCTGGTGATGGCCATCAGCTCCGACGAGGTCAGCTGGGGGGCTTTCTTTGTGTAAGCAACGAGAAACCTGAAAGAAGCATTTTTTAACTAAGTCCTGCTGAGTCATTCATGAGTTTTTAGCCGCCTTGCTTCTTCTCACAGACTCTCTACTCTCATGCCA
+
CCCCCCCFCFFFGGGGGGGGGGGGGGHHGGGGGHHHGGHHHHHHHHHHHHHHHHHHHHHHHHHHHHHHHHHHGHGGHHHHHHHGGHHHHHHHHHHHHHHHHHHHHHHHHHHHHGGGGGGGGHHHHHHHGGGGGGGGGGGGGGGGGGFFFFFFFFFFFFFFFFFFFFFFFFFFFFFFEFFFFFFFFFFFFFFFFBFFFFFFFFFFFFFFFFFFFFFFFFFFFFFFFFFFFFFFFFFFFFFFFFFFFFFFFFF
@M05620:45:000000000-G6HP7:1:1101:24825:10185 1:N:0:171
AAACCAAGCAGACACTCACCGCTCCCTCGCCACAGGCCAATAGTTTGTCCTCACTGAGTTGGCAACAAGTGGCTGCTGTGGCTGCCATTTTTCTGGTGATGGCCATCAGCTCCGACGAGGTCAGCTGGGGGGCTTTCTTTGTGTAAGCAACGAGAAACCTGAAAGAAGCATTTTTTAACTAAGTCCTGCTGAGTCATTCATGAGTTTTTAGCCGCCTTGCTTCTTCTCACAGACTCTCTACTCTCATGCCA
+
CCCCCCCFCFFFGGGGGGGGGGGGGGHHGGGGGGHGGGHHHHHHHHHHHHHHHHHHHHHHHHHHHHHHHGHHGHGGHHHHHHHGGHHHHHHHHGHHHHHHHHHHHHHHHHHHHGGGGGGGGHHHHHHHGGGGGGGGGGGGGGGGGGFFFFFFFFFFFFFFFFFFFFFFFFFFFFFFFFFFFFFFFFFFFFFFFFFFFFFFFFFFBFFFFFFFFFFFFFFFFFFFFFFFFFFFFFFFFFFFFFFFFFFFFFB
@M05620:45:000000000-G6HP7:1:1101:5378:10205 1:N:0:171
CATCCTGACCCTGAAGTACCCCGGCTTGATTTCTGACATTAGATCGGAAGAGCACACGTCTGAACTCCAGTCACAGAAGACCATCTCGTATGCCGTCTTCTGCTTGAAAAAAAAAAAAAAAAAAAAAAAAATACATATGAAAGCGTGTTCACAAACACTACATCACGAACTTGTATGCTAATCTTAATACTCTAGTATCAAGGTCTACATCCACACGTACTCACTGATAGGTCTAGCACCAGCACCTGACT
+
DDDDDFFFFFFFGGGGGGGGGGGGGGGGHHHHHHHHHHHHGHHHHHGGGGGHHHHHHGHHHGHHHHHHHHHHGHHHHHHHHHGHEHHHGDHHHHGGGHGHHHHHHHHHGHGGGFGCB><<><--<-----:.090090000;;/...:.0;000.9..0//00009..:-.0000000000000000000:000;0000000000:00000/09::-./.9090900000/090009009.../..////0
@M05620:45:000000000-G6HP7:1:1101:10367:10244 1:N:0:171
CATCCTGACCCTGAAGTACCCCGGCTTGATTTCTGACATTAGATCGGAAGAGCACACGTCTGAACTCCAGTCACAGAAGACCATCTCGTATGCCGTCTTCTGCTTGAAAAAAAAAAAAAACACACAATGTTTTAGTCACCACTCATTCTTCCCACTTGTTATCCTTCCCCCATCCCCCTCCCAACACCTGCTTCCCTCAGACATCTATCTGCCCATCTCTCCCCTGCCTCAATCTCGCCCCTCCTCCCTTT
+
CDDCDFFFFFFFGGGGGGGGGGGGGGGGHHHHHHHHHHHHHHGHHHGGGGHHHHHHHGHHHGHHHHHHHHHHGHGHHHHHHHHHGHHHEGHHHGGEGFGHHHHHHHHHFHHEEEGC><////=//.>1111101011111>.0//00000<0/0..0000000000://;C-//;;.9-...//;...//.0;00;0/.000/00000::000.0::B00://./.;.00000000..-.-...///./00
@M05620:45:000000000-G6HP7:1:1101:20393:10252 1:N:0:171
AGATTACTGCAACAGTTCCCCCTGGACCTGGAAAAGTTTCTTGCCTGGCTTACAGAAGCTGAAACAACTGCCAATGTCCTACAGGATGCTACCCGTTAGGAAAGGCTCCTAGAAGACTCCAAGGGAGTAAAAGAGCTGATGAAACAATGGCAAGTAAGTCAGGCATTTCCGCTTTAGCACTCTTGTGGATCCAATTGAACAATTCTCAGCATTTGTACTTGTAACTGACAAGCCAGGGACAAAACAAAGAT
+
BBABBFFFFFFFGGGGGGGGGGGGHHHHHHHHGGHHGHHHHHHHHHHHHHHHHHHHHHHHHHHHHHFHHHHHHHHHHHHHGHHHGGHHHGHHHHGAGEFHGHHHHHHHGHHHHHHHHHGGHHGFGEFFCHHHHGHHHHHHHHGFGFHHHHHHHGGFHHHHHFGHGHHHHHGGGGGHHHGHHHHHHFGGHHHHGFHHHG<CGFHGHHHGDGGHHHGGHFFHHHHHHHHHGFFGAEFGGGGG.:FFGGGGGFF
@M05620:45:000000000-G6HP7:1:1101:20411:10254 1:N:0:171
AGATTACTGCAACAGTTCCCCCTGGACCTGGAAAAGTTTCTTGCCTGGCTTACAGAAGCTGAAACAACTGCCAATGTCCTACAGGATGCTACCCGTTAGGAAAGGCTCCTAGAAGACTCCAAGGGAGTAAAAGAGCTGATGAAACAATGGCAAGTAAGTCAGGCATTTCCGCTTTAGCACTCTTGTGGATCCAATTGAACAATTCTCAGCATTTGTACTTGTAACTGACAAGCCAGGGACAAAACAAAGAT
+
CCCCCFFFFFFFGGGGGGGGGGGGHHHHHHHHHHHHGHHHHHHHHHHHHHHHHHHHHHHHHHHHHHHHHHHHHHHHHHHHHHHHHHHHHHHHHHGG1FGHHHHHHHHHGHHHHHHHHHHHHHHGGGGFHHHHHGHHHHHHHHHHHHHHHHHHHGHHHHHHHHHHHHHHHHGGGGGHGHGHHHHHHGHGHHHHGFHHHHHHHHHHHHHHHHHHHHHHHHHHHHHHHHHGGHHHHGGGGGGGGGGGGGGGGGF
@M05620:45:000000000-G6HP7:1:1101:24088:10285 1:N:0:171
AAACCAAGCAGACACTCACCGCTCCCTCGCCACAGGCCAATAGTTTGTCCTCACTGAGTTGGCAACAAGTGGCTGCTGTGGCTGCCATTTTTCTGGTGATGGCCATCAGCTCCGACGAGGTCAGCTGGGGGGCTTTCTTTGTGTAAGCAACGAGAAACCTGAAAGAAGCATTTTTTAACTAAGTCCTGCTGAGTCATTCATGAGTTTTTAGCCGCCTTGCTTCTTCTCACAGACTCTCTACTCTCATGCCA
+
CCBCCBCFCFFFGGGGGGGGGGGGGGHHGGGGGGHHGGGGHHHHHHHHHHHHHHHHHHHHHHHHHHHHHFGHGHGGHHHHHHHGGHHHHHHHHHHHHHHHHHHHHHHHHHHHHGGFGGGGGHHHHHHHGGGGGGGGGGGGGGGFGGFFFFFFFFFFFFFFFFFFFFFFFFFFFFFFFFFFFFFFFFFFFFFFFFFFFFFFFFFFFFFFFFFFFFFFFFFFFFFFFFFFFFFFFFFFFFFFFFFFFFFFFFF
@M05620:45:000000000-G6HP7:1:1101:24081:10330 1:N:0:171
CATCCTGACCCTGAAGTACCCCATTGAGCATGGCATCGTCACCAACTGGGACGACATGGAGAAGATCTGGCACCACACCTTCTACAACGAGCTGCGCGTGGCCCCGGAGGAGCACCCAGTGCTTCTGACCGAGGCCCCCCTGACCCCCAAGGCCAACAGAGAGAAGATGACTCAGGTGCGGCTCGGCCGACGCCCGTGCTCCTCCCGTCCTTTCCCCAGTCCTTTTCTGCCCGGCTTGATTTCTGACCTTA
+
A3ABBFBFFFFFGFBGGFGGGGGGGFBEBDFF4F4FHCGHHEH3FEGBHEGGEEEAECH3BCGHFHFF55B2BF1GHGGHHHHFHGBGEFGEEFGEE/>/EEHHG<@C/</DFFHHG/??<FG1???1?G?DGDAFGGGGG://;GDG-CEACEEGG.:FFFCA/B/;;FFGGG0BF/0:-;9DBBED@9@?BBB-9.9AFFFBFE9.;A?BFFFFF.9FF/B/FFFFFFFF.=-B-@.;FFBF//;/9;/
@M05620:45:000000000-G6HP7:1:1101:24073:10348 1:N:0:171
CATCCTGACCCTGAAGTACCCCATTGAGCATGGCATCGTCACCAACTGGGACGACATGGAGAAGATCTGGCACCACACCTTCTACAACGAGCTGCGCGTGGCCCCGGAGGAGCACCCAGTGCTGCTGACCGAGGCCCCCCTGAACCCCAAGGCCAACAGAGAGAAGATGACTCAGGTGAGGCTCGGCCGACGCCCGTGCTCCTCCCGTCCTTTCCCCAGTCATTTTCTGCCCGGCTTGATTTCTGACATTA
+
CCCCCFFFFFFFGGGGGGGGGGGHHHHHHHHHHHHHHGHHHGHHHGHHHHHHGGGGGHGHHHHHHHHHHHHHHGGHHGGHHHHHHHHHGGGGGHHGGGGGGGHHGGGGGGGGHHHHGGHGHHHHHHHHHHGGGGGGGGGGGGHHHHGGGGHGHHGGGGGGGGGGFGGGGGGGGGGGGGGGGGGGFFFFFFFFFFFFCDFFFFFFFFFEFFFFFFFFFFFFFFFFFFFFFFFFFFFFFAFFFFFFFFFFFF0
@M05620:45:000000000-G6HP7:1:1101:24085:10362 1:N:0:171
CATCCTGACCCTGAAGTACCCCATTGAGCATGGCATCGTCACCAACTGGGACGACATGGAGAAGATCTGGCACCACACCTTCTACAACGAGCTGCGCGTGGCCCCGGAGGAGCACCCAGTGCTGCTGACCGAGGCCCCCCTGAACCCCAAGGCCAACAGAGAGAAGATGACTCAGGTGAGGCTCGGCCGACGCCCGTGCTCCTCCCGTCCTTTCCCCAGTCATTTTCTGCCCGGCTTGATTTCTGACATTA
+
CCCCCFFFFFFFGGGGGGGGGGGHHHHHHHHHHHHHHGHHHGHHHGHHHHHHGGGGGHHHHHHHHHHHHHHHHGHHHGGHHHHHHHHHGGGGGHHGGGGGGGHHGGGGGGGGHHHHGGHHHHHHHHHHHHGGGGGGGGGGGGHHHHGGGGHGHHGGGGGGGGGGGGGGGGGGGGGGGGGGGGGGFFFFFFFFFFFF@DFFFFFFFFFFFFFFFFFFFFFFFFFFFFFFFFFFFFFFFFFFFFFFFFFFFF0
@M05620:45:000000000-G6HP7:1:1101:22567:10437 1:N:0:171
AGATTACTGCAACAGTTCCCCCTGGACCTGGAAAAGTTTCTTGCCTGGCTTACAGAAGCTGAAACAACTGCCAATGTCCTACAGGATGCTACCCGTAAGGAAAGGCTCCTAGAAGACTCCAAGGGAGTAAAAGAGCTGATGAAACAATGGCAAGTAAGTCAGGCATTTCCGCTTTAGCACTCTTGTGGATCCAATTGAACAATTCTCAGCATTTGTACTTGTAACTGACAAGCCAGGGACAAAACAAAGAT
+
ABABCFFFFFFFGGGBGGGGGGGGHHHHHHHHHHHHGHHHHHHHHHHHHHHFHHHHHHHHHHHHHHHHHHHHHHHHHHHHFHHHGHHHHHFGGHGGGGHHHHFHHHHHGHHHHHHHHHHHHHHGGGGFHHHHHGHHHHGHHFFHHHHHHGHHGGHGHHHHHHGHHHHHHHGGGGGHHHGHHHHHHGHGHHHHGHHHHGFFFHHHHHHDHHGHHHHHHGHHHFFFHHHGGHHHHGFGEGGGGGFGGFGGGGF
@M05620:45:000000000-G6HP7:1:1101:20700:10464 1:N:0:171
AAACCAAGCAGACACTCACCGCTCCCTCGCCACAGGCCAATAGTTTGTCCTCACTGAGTTGGCAACAAGTGGCTGCTGTGGCTGCCATTTTTCTGGTGATGGCCATCAGCTCCGACGAGGTCAGCTGGGGGGCTTTCTTTGTGTAAGCAACGAGAAACCTGAAAGAAGCATTTTTTAACTAAGTCCTGCTGAGTCATTCATGAGTTTTTAGCCGCCTTGCTTCTTCTCACAGACTCTCTACTCTCATGCCA
+
DDCDCCCFCFFFGGGGGGGGGGGGGGHHGGGGGHHHGGHHHHHHHHHHHHHHHHHHHHHHHHHHHHHHHGHHGHGGHHHHHHHGGHHHHHHHHHHHHHHHHHHHHHHHHHHHHGGGGGGGGHHHHHHHGGGGGGGGGGGGGGGGGGFFFFFFFFFFFFFFFFFFFFFFFFFFFFHFFFFFHFFFFFFFFFFFFFFFFFFFFFFFFFFFFFFFFFFFFFFFHHHFFFHFHHFFFFFFFFFFHFFFFFFFFFF
@M05620:45:000000000-G6HP7:1:1101:8068:10477 1:N:0:171
CATCCTGACCCTGAAGTACCCCGGCTTGATTTCTGACATTAGATCGGAAGAGCACACGTCTGAACTCCAGTCACAGAAGACCATCTCGTATGCCGTCTTCTGCTTGAAAAAAAAAAAAAAACCACTTATTTACTTTCTTTTTTTCCTCCACGCTCAACCTTCCCTCCTCATTTTTTCCCTCCTTCCTTCTTCTTCCTTCCTTCTTTTTTCTCCTCCTTTCTTCTTCTCCCCTCCTCTCTCCTCTCATTCCC
+
CCCCCFFFFFFFGGGGGGGGGGGGGFGEFHHHHHHHHHHHFHHHHHGGGGHHHHHGHGHHHGHHHHHHHHHHHHFFHGHGHHFHFGGHGFHGHHGFGHGHHHHFHHHHEGFGGFGC<////<<.>11111=11><1>1==<D-</0<C//;..;CA0/::0B/C0/./:099B0C9/9CFGDF0;:;/;B9;/;;9BFFBF//9/BBB-BFFFBFFFFB//BFFF/BFB/;.:.BB:FF/B/BFF/9/;//
@M05620:45:000000000-G6HP7:1:1101:20707:10482 1:N:0:171
AAACCAAGCAGACACTCACCGCTCCCTCGCCACAGGCCAATAGTTTGTCCTCACTGAGTTGGCAACAAGTGGCTGCTGTGGCTGCCATTTTTCTGGTGATGGCCATCAGCTCCGACGAGGTCAGCTGGGGGGCTTTCTTTGTGTAAGCAACGAGAAACCTGAAAGAAGCATTTTTTAACTAAGTCCTGCTGAGTCATTCATGAGTTTTTAGCCGCCTTGCTTCTTCTCACAGACTCTCTCCTCTCATTCCC
+
ABBBBBAFBFFFGGGGGGGGGGGFGGHHGGGDGHHHGGHAGGHHHHHHHHHHHHHHHHHGHHHHHHHHHHHHGHGGHHHHHHHGGHHHHHHHHHGHHHHHHHHHHHHHHHHHHGFG/EBFGGHHHHHHGCGAAGEGEGGB9;B9FB/BFFA;.:AA/9F/ABF//;99F/BFFFF=A:9BFFFFFFFFBFBF?/;9BFFFBBBFFFFFEA/FB9BCFFFFFFFFF/B:/9;//.9///9/:BFFB/B/;F/
@M05620:45:000000000-G6HP7:1:1101:15810:10483 1:N:0:171
AAACCAAGCAGACACTCACCGCTCCCTCGCCACAGGCCAATAGTTTGTCCTCACTGAGTTGGCAACAAGTGGCTGCTGTGGCTGCCATTTTTCTGGTGATGGCCATCAGCTCCGACGAGGTCAGCTGGGGGGCTTTCTTTGTGTAAGCAACGAGAAACCTGAAAGAAGCATTTTTTAACTAAGTCCTGCTGAGTCATTCATGAGTTTTTAGCCGCCTTGCTTCTTCTCACAGACTCTCTACTCTCATGCCA
+
DDDDDDCFCFFFGGGGGGGGGGGGGGHHGGGGGHHHGGHHHHHHHHHHHHHHHHHHHHHHHHHHHHHHHHHHGHGGHHHHHHHGGHHHHHHHHHHHHHHHHHHHHHHHHHHHHGGGGGGGGHHHHHHHGGGGGGGGGGGGGGGGGGFFFFFFFFFFFFFFFFFFFFFFFFFFFFHFFFFFFFFFFFFFFFFFFFFFFFHHFFFFFFFFFFFHFFFFFFFFFFHFFFHFFFFFFFFFFFFFFFFHFFFFFFB
@M05620:45:000000000-G6HP7:1:1101:5948:10541 1:N:0:171
ATCTCTATCTCCTAAAAACCTGTTTAGATTTGGAGATAGACCTTCAGGTTTTTCATCATTTTCTGCATGAATTATACATTGACCACGTTCCAGCGTGGTCAGTTTGCAGCATTCTGTTATTTTGTTTGACAGAGTGTCTTGTTGAGAACATATGTAGGACATGATTTTTTCCTGCAACAGGGAAAATAAAGTATAAGTTTTAAAGATTTATTCTTTAATAAAGGATCTCAAAGCCAGCTTTAGAAAAAGGA
+
BABBCFFFFFFFGGGGGGGGGGGHHHHHHFHHHGHHHHHGHHHHHHHHHHHGGHHHHHHHHHHHHHGHHHHHHGHGHHHHHHHHGHGHHHHHHHGFGGGHHHHHHHHGHHGHHHHHHHHHHHGHHHHHGHHHHHHHHHHHHHHHGHGFGHHHHHHGHHHHGHHHHHHHHGHHHHHHHHFHHGGHHHHHG<FFHHGHHGHHHGGGHGHHHDGHHHHHGHHGHFGHHHHFHFHHHHHHGGHHHFFFFCBGFGG
@M05620:45:000000000-G6HP7:1:1101:5931:10549 1:N:0:171
ATCTCTATCTCCTAAAAACCTGTTTAGATTTGGAGATAGACCTTCAGGTTTTTCATCATTTTCTGCATGAATTATACATTGACCACGTTCCAGCGTGGTCAGTTTGCAGCATTCTGTTATTTTGTTTGACAGAGTGTCTTGTTGAGAACATATGTAGGACATGATTTTTTCCTGCAACAGGGAAAATAAAGTATAAGTTTTAAAGATTTATTCTTTAATAAAGGATCTCAAAGCCAGCTTTAGAAAAAGGA
+
CCCCDFFFFFFFGGGGGGGGGGHHHHHHHHHHHHHHHHHHHHHHHHHHHHHGGHHHHHHHHHHIIHHHHHHHHHHHHHHHHHHHHHGHHHHHHHGGGGHHHHHHHHHHHHHHHHHHHHHHHHHHHHHHHHHHHHHHHHHHHHHHHHHHHHHHHHHGHHHHHHHHHHHHHGHHHHHHHHHHHGGHHHHHHHHHHHHHHHHHHHHHHHHHHHHHHHHHHGHHHHHHHHHHHGHHHHHHHGHHHHHHHHHHGGH
@M05620:45:000000000-G6HP7:1:1101:5943:10564 1:N:0:171
ATCTCTATCTCCTAAAAACCTGTTTAGATTTGGAGATAGACCTTCAGGTTTTTCATCATTTTCTGCATGAATTATACATTGACCACGTTCCAGCGTGGTCAGTTTGCAGCATTCTGTTATTTTGTTTGACAGAGTGTCTTGTTGAGAACATATGTAGGACATGATTTTTTCCTGCAACAGGGAAAATAAAGTATAAGTTTTAAAGATTTATTCTTTAATAAAGGATCTCAAAGCCAGCTTTAGAAAAAGGA
+
CCCCCFFFFFFFGGGGGGGGGGHHHHHHHHHHHHHHHHHHHHHHHHHHHHHGGHHHHHHHHHHIHHHHHGHHHHHHHHHHHHHHHHGHHHHHHHGGGGHHGHHHHHHHHHHHHHHHHHHHHHHHHHHHHHHHHHHHHHHHHHHHHHHHHHGHHHHHHHHHHHHHHHHHHGHHHHHHHHHHHGGHHHHHHHFHHHGHHHGHHGHHGHHHHGHHHHHHHHHHFHHHHHHHFGHHHHHHGGHHHHHHHHHHGGG
@M05620:45:000000000-G6HP7:1:1101:24658:10591 1:N:0:171
CATCCTGACCCTGAAGTACCCCATTGAGCATGGCATCGTCACCAACTGGGACGACATGGAGAAGATCTGGCACCACACCTTCTACAACGAGCTGCGCGTGGCCCCGGAGGAGCACCCAGTGCTGCTGACCGAGGCCCCCCTGAACCCCAAGGCCAACCGAGAGACGATGACTCAGGTGAGGCTCGGCCGACGCCCGTGCTCCTCCCGTCCTTTCCCCCGTCATTTTCTGCCCGGCTTTATTTCTGACCTTA
+
AAAAAFDFCCFFGB11FGGGGGGHGGHGGGHFAFAGHFHHHGH1GGHF0EFGG?EEGHFFH1FFHHHHG1F>GG0GFGGHHHH2GDGH>F/>E@G/E>EGCEHHGECGGCGGHGHHGGGH1FGGGGF<FGA-A?>FGGGGGG/0CGGGAAGEGGGAE.9A@@G?/E@EGFFGGB9BFFFFFEEF@@FB--@;@@@-;-;AFFFFFF?FBFFFFFFFF-99A-AFFFFFFFFFF-9@?//;9FFF/9B/;F/
@M05620:45:000000000-G6HP7:1:1101:24674:10606 1:N:0:171
CATCCTGACCCTGAAGTACCCCATTGAGCATGGCATCGTCACCAACTGGGACGACATGGAGAAGATCTGGCACCACACCTTCTACAACGAGCTGCGCGTGGCCCCGGAGGAGCACCCAGTGCTGCTGACCGAGGCCCCCCTGAACCCCAAGGCCAACAGAGAGAAGATGACTCAGGTGAGGCTCGGCCGACGCCCGTGCTCCTCCCGTCCTTTCCCCAGTCATTTTCTGCCCGGCTTGATTTCTGACATTA
+
DDDDDFFFFFFFGGGGGGGGGGGHHHHHHHHHHHHHHGHHHGHHHGHHHHHHGGGGGHHHHHHHHHHHHHHHHGHHHGGHHHHHHHHHGGGGGHHGGGGGGGHHGGGGGGGGHHHHGGHHHHHHHHHHHHGGGGGGGGGGGGHHHHGGGGHGHHGGGGGGGGGGGGGGGGGGGGGGGGGGGGGGFFFFFFFFFFFFFDFFFFFFFFFFFFFFFFFFFFFFFFFFFFFFFFFFFFFFFFFFFHFFFEFFFF0
@M05620:45:000000000-G6HP7:1:1101:24656:10609 1:N:0:171
CATCCTGACCCTGAAGTACCCCATTGAGCATGGCATCGTCACCAACTGGGACGACATGGAGAAGATCTGGCACCACACCTTCTACAACGAGCTGCGCGTGGCCCCGGAGGAGCACCCAGTGCTGCTGACCGAGGCCCCCCTGAACCCCAAGGCCAACAGAGAGAAGATGACTCAGGTGAGGCTCGGCCGACGCCCGTGCTCCTCCCGTCCTTTCCCCAGTCATTTTCTGCCCGGCTTGATTTCTGACATTA
+
DDDDDFFFFFFFGGGGGGGGGGGHHHHHHHHHHHHHHGHHHGHHHGHHHHHHGGGGGHHHHHHHHHHHHHHHHGGHHGGHHHHHHGHHGGGGGHHGGGGGGGHHGGGGGGGGHHHHGGHGHHHHHHHHHHGGGGGGGGGGGGHHHHGGGGHGHHGGGGGGGGGGGGGGGGGGGGGGGGGGGGGGFFFFFFFFFFFFFFFFFFFFFFFFFFFFFFFFFFFFFFFFFFFFFFFFFFFFFF?FFFFFFFFFFF0
@M05620:45:000000000-G6HP7:1:1101:18263:10626 1:N:0:171
AAACCAAGCAGACACTCACCGCTCCCTCGCCACAGGCCAATAGTTTGTCCTCACTGAGTTGGCAACAAGTGGCTGCTGTGGCTGCCATTTTTCTGGTGATGGCCATCAGCTCCGACAAGGTCAGCTGGGGGGCTTTCTTTGTGTAAGCAACGAGAAACCTGAAAGAAGCATTTTTTAACTAAGTCCTGCTGAGTCATTCATGAGTTTTTAGCCGCCTTGCTTCTTCTCACAGACTCTCTACTCTCATGCCA
+
AABBBBBFBFFFGGGGGGGGGGGGGGHHGGGGGHHHGGHHHHGHHHHHHHHHHHHHHHHHHHHHHHHHHGHHGHGGHHHHHHHGGHHHHHHHHHHHHHHHHHHHHHHHGHHHHGGG?EHHHHFHHHHHGGGGGGGGGGGGGGGGGGGGGGGFFFFFFFFFFFFFFFFFFFFFFFFFFFFFFFFFFFFFFFFFFFFFFFFFFFFFFFFFFFFFFFFFFFFFFFFFFFFFFFFFFFFFFFFFFFFFFFFFFFB
@M05620:45:000000000-G6HP7:1:1101:18266:10645 1:N:0:171
AAACCAAGCAGACACTCACCGCTCCCTCGCCACAGGCCAATAGTTTGTCCTCACTGAGTTGGCAACAAGTGGCTGCTGTGGCTGCCATTTTTCTGGTGATGGCCATCAGCTCCGACGAGGTCAGCTGGGGGGCTTTCTTTGTGTAAGCAACGAGAAACCTGAAAGAAGCATTTTTTAACTAAGTCCTGCTGAGTCATTCATGAGTTTTTAGCCGCCTTGCTTCTTCTCACAGACTCTCTACTCTCATGCCA
+
CCCCCCBFCFFFGGGGGGGGGGGGGGHHGGGGGHHHGGHHHHHHHHHHHHHHHHHHHHHHHHHHHHHHHGHHGHGGHHHHHHHGGHHHHHHHHHHHHHHHHHHHHHHHHHGHHGGGGEGGGHHHHHHHGGGGGGGGGGGGGGGGGGFFFFFFFFFFFFFFFFFFFFFFFFFFFFFFFFFFFFFFFFFFFFFFFFFFFFFFFFFFBFFFFFFFFFFFFFFFFFFFFFFFFFFFFFFFFFFFFFFFFFFFFF0
@M05620:45:000000000-G6HP7:1:1101:8277:10668 1:N:0:171
AAACCAAGCAGACACTCACCGCTCCCTCGCCACAGGCCAATAGTTTGTCCTCACTGAGTTGGCAACAAGTGGCTGCTGTGGCTGCCATTTTTCTGGTGATGGCCATCAGCTCCGACGAGGTCAGCTGGGGGGCTTTCTTTGTGTAAGCAACGAGAAACCTGAAAGAAGCATTTTTTAACTAAGTCCTGCTGAGTCATTCATGAGTTTTTAGCCGCCTTGCTTCTTCTCACAGACTCTCTACTCTCATGCCA
+
CABCCCCFCFFFGGGGGGGGGGGGGGHHGGGGGHHHGGHHHHHHHHHHHHHHHHHHHHHHHHHHHHHHHHHHGHGGHHHHHHHGGHHHHHHHHHHHHHHHHHHHHHHHHHHHHGGGGGGGGHHHHHHHGGGGGGGGGGGGGGGGGGFFFFFFFFFFFFFFFFFFFFFFFFFFFFFFFFFFFFFFFFFFFFFFFFFFFFFFFFFFFFFFFFFFFDFFFFFFFFFFFFFFFFFFFFFFFFFFFFFFFFFFFFB
@M05620:45:000000000-G6HP7:1:1101:27487:10672 1:N:0:171
ATCTCTATCTCCTAAAAAGGAAGAAAGGGGAGGGAAGATCGGAAGAGCACACGTCTGAACTCCAGTCACAGAAGACCATCTCGTATGCCGTCTTCTGCTTGAAAAAAAAAAAACAACCAATCTATCTCACTCACTCTCCTTTTCCCACCTCATTCCCCACCCTCCTCTCCCCTCTCTCCCTCAATATACCATCTCATCCTCCTCCACCACCACCTTCATTACTGATCTTCCCCTCATCTCTACCACCCCGC
+
DDCDDFFFFFFFGGGGGGEGGGGGGHHHGGGGGGGHEHHHHGGGGHHGHHHHGHHHGHGHHHHHHGHHHHHHHHHHHHHGHHHGGHHHHGEGHGHHHHHHHFHHHHGG?DD/<?///?//10111111111101111101111111>....0000<0</<:..:://;///;/./:00;//9.;00000;00900000900/////:...:....0009000000000000///..000000:;00..--:
@M05620:45:000000000-G6HP7:1:1101:8291:10682 1:N:0:171
AAACCAAGCAGACACTCACCGCTCCCTCGCCACAGGCCAATAGTTTGTCCTCACTGAGTTGGCAACAAGTGGCTGCTGTGGCTGCCATTTTTCTGGTGATGGCCATCAGCTCCGACGAGGTCAGCTGGGGGGCTTTCTTTGTGTAAGCAACGAGAAACCTGAAAGAAGCATTTTTTAACTAAGTCCTGCTGAGTCATTCATGAGTTTTTAGCCGCCTTGCTTCTTCTCACAGACTCTCTACTCTCATGCCA
+
DDCDDCCFCFFFGGGGGGGGGGGGGGHHGGGGGHHHGGHHHHHHHHHHHHHHHHHHHHHHHHHHHHHHHHHHGHGGHHHHHHHGGHHHHHHHHHHHHHHHHHHHHHHHHHHHHGGGGGGGGHHHHHHHGGGGGGGGGGGGGGGGGGFFFFFFFFFFFFFFFFFFFFFFFFFFFFHFFFFHFFFFFFFFFFFFFFFFFFHHFFFFFFFFFFFFFFFFFFFFFHHFFFFFFFFFFFFFFFFFHFFFFFFFFFF
@M05620:45:000000000-G6HP7:1:1101:8274:10690 1:N:0:171
AAACCAAGCAGACACTCACCGCTCCCTCGCCACAGGCCAATAGTTTGTCCTCACTGAGTTGGCAACAAGTGGCTGCTGTGGCTGCCATTTTTCTGGTGATGGCCATCAGCTCCGACGAGGTCAGCTGGGGGGCTTTCTTTGTGTAAGCAACGAGAAACCTGAAAGAAGCATTTTTTAACTAAGTCCTGCTGAGTCATTCATGAGTTTTTAGCCGCCTTGCTTCTTCTCACAGACTCTCTACTCTCATGCCA
+
AAABBBBFBFFFGGGGGGGGGGGGGGHHGGGGGFHHGGHHHHHHHHHHHHHHHHHHGHHHHHHHHHHHHHHGGHGGHHHHHHHGGHGHHHHHHHHGHHHHHHHHHHHHHHHHHGGGGGGGGGHHHHHHGGGGGGGGGGGGGGGGGGFFFFFFEDFFFFFFFFFFFFFFFFFFFFFFFFFFFFFFFFFFFFFFFFFFFFFFFFFFFFFFFFFFFDFFFFFFFFFFFFFFFFFFFFFFFFFFFFFFFFF9FF/
@M05620:45:000000000-G6HP7:1:1101:7246:10766 1:N:0:171
AGATTACTGCAACAGTTCCCCCTGGACCTGGAAAAGTTTCTTGCCTGGCTTACAGAAGCTGAAACAACTGCCAATGTCCTACAGGATGCTACCCGTAAGGAAAGGCTCCTAGAAGACTCCAAGGGAGTAAAAGAGCTGATGAAACAATGGCAAGTAAGTCAGGCATTTCCGCTTTAGCACTCTTGTGGATCCAATTGAACAATTCTCAGCATTTGTACTTGTAACTGACAAGCCAGGGACAAAACAAAGAT
+
BBABBFFFFF4FGGGGGGGGGGGGHHHHHHHGHHHHGHHHFHHHHHHHHHHHHHHHHHHHHHGFHHHHHHHHHHHHHHHHHHHHHGHHHHFHHHGGEFHHHHHFHHHHGHHHHHHHHHHHHHHGGAFEHHHHHGFHHHHHH?FGHHHHHHHHHGHHHHHHHFGHHHHHHHGGGGGHGHHHHHHHHGHGHHHGHFHHHHFFFHHHHHHFHHGHHGHFHGHHGGHEHHHHHGHHGGGGGGGGGFFFGFGGGGF
@M05620:45:000000000-G6HP7:1:1101:18281:10775 1:N:0:171
TCTCTATCTCCTAAAAACCTGTTTAGATTTGGAGATAGACCTTCAGGTTTTTCATCATTTTCTGCATGAATTATACATTGACCACGTTCCAGCGTGGTCAGTTTGCAGCATTCTGTTATTTTGTTTGACAGAGTGTCTTGTTGAGAACATATGTAGGACATGATTTTTTCCTGCAACAGGGAAAATAAAGTATAAGTTTTAAAGATTTATTCTTTAATAAAGGATCTCAAAGCCAGCTTTAGAAAAAGGAA
+
BBBBBFFFFFFFGGGGGGGGGGHHEGHHHHHHGHHHHHHHHHHHHHHHHHGGHHHHHHHHHHHHHHHHHHHHHHHHHHHHHHHHHGHHHHDHHGGGGHHHHHHHGHHHHHHHHHHHHHHHHHFGHHHGHGHHHHHHHHHHHHHGHHFHHHHHHHHHHHHHHHHHHHHHGHHHHHFHHHHHGGHGHHHGFHGHHFHHGHHHGFHHHHHHHHHHHHHHFFHHHHGHHHHHHHHHHHHHGHHHHHBFHHHGGGG
@M05620:45:000000000-G6HP7:1:1101:26090:10777 1:N:0:171
AGATTACTGCAACAGTTCCCCCTGGACCTGGAAAAGTTTCTTGCCTGGCTTACAGAAGCTGAAACAACTGCCAATGTCCTACAGGATGCTACCCGTAAGGAAAGGCTCCTAGAAGACTCCAAGGGAGTAAAAGAGCTGATGAAACAATGGCAAGTAAGTCAGGCATTTCCGCTTTAGCACTCTTGTGGATCCAATTGAACAATTCTCAGCATTTGTACTTGTAACTGACAAGCCAGGGACAAAACAAAGAT
+
BBABCFFFFFFFGGGGGGGGGGGGHHHHHHHHHHHHGHHHHHHHHHHHHHHHHHHHHHHHHHHHHHHHHHHHHHHHHHHHHHHHHHHHHHHHHHGGGGHHHHHHGHHHGHHHHHHHHHHHHGHGGGGFHHHHHGHHHHHHHHHHHHHHHHHHHGHHHHHHHHGHHHHHHHGGGGGHHHGHHHHHHGHGHHHHGHHHHHFFHHHHHHHGHHHHHGHHHHHHHHHGHHHHHHGHHGFGGGGGGGGGGGGGGGF
@M05620:45:000000000-G6HP7:1:1101:18308:10778 1:N:0:171
TCTCTATCTCCTAAAAACCTGTTTAGATTTGGAGATAGACCTTCAGGTTTTTCATCATTTTCTGCATGAATTATACATTGACCACGTTCCAGCGTGGTCAGTTTGCAGCATTCTGTTATTTTGTTTGACAGAGTGTCTTGTTGAGAACATATGTAGGACATGATTTTTTCCTGCAACAGGGAAAATAAAGTATAAGTTTTAAAGATTTATTCTTTAATAAAGGATCTCAAAGCCAGCTTTAGAAAAAGGAA
+
BBBBBFFFFFFFGGGGGGGGGGHHFHHHHHHHFHHHHHHHHHHHHHHHGHGGHHHHHHHHHHHHHHHHGHHHHHHHHHHHHHHHHGHHHH5GHGGGGHHHHHHHDHHHHHHHHHFHHHHHHH@GHHHHHGHHHHHHHHHHHHHHHGHHHHHHHHHHHHHHHHHHHHHHGHHHHHFHHHHHGGHHHHHGHHHHHFFHFHHHHHFDFHHHHHHHHHHHFFHFGHGHHHHGHGGHHHHEEGHHHHCGHGHDGFG
@M05620:45:000000000-G6HP7:1:1101:7255:10784 1:N:0:171
AGATTACTGCAACAGTTCCCCCTGGACCTGGAAAAGTTTCTTGCCTGGCTTACAGAAGCTGAAACAACTGCCAATGTCCTACAGGATGCTACCCGTAAGGAAAGGCTCCTAGAAGACTCCAAGGGAGTAAAAGAGCTGATGAAACAATGGCAAGTAAGTCAGGCATTTCCGCTTTAGCACTCTTGTGGATCCAATTGAACAATTCTCAGCATTTGTACTTGTAACTGACAAGCCAGGGACAAAACAAAGAT
+
CBBCCFFFFFFFGGGGGGGGGGGGHHHHHHHHHHHHFHHHHHHHHHHHHHHHHHHHHHHHHHHHHHGHHHHHHHHHHHHHHHHHHHHHHHFGHHGG?FHHHHHHHHHHGHHHHHHGHHHHHHHGGFGAFHHHHGHHHHGHGBFHHHHHHHHHHGGHHHHHHHHHHHHHHHGGGGGHFHGHHHHHHFGGHHHHGHHHHGFHHHHHHHHHHHGHHGGGHHHHHGHGHHHGGHHHGGGGGGGGGABFFGGGGGG
@M05620:45:000000000-G6HP7:1:1101:18293:10790 1:N:0:171
TCTCTATCTCCTAAAAACCTGTTTAGATTTGGAGATAGACCTTCAGGTTTTTCATCATTTTCTGCATGAATTATACATTGACCACGTTCCAGCGTGGTCAGTTTGCAGCATTCTGTTATTTTTTTTGACAGAGTGTCTTGTTGAGAACATATGTAGGACATGATTTTTTCCTGCAACAGGGAAAATAAAGTATAAGTTTTAAAGATTTATTCTTTAATAAAGGATCTCAAAGCCAGCTTTAGAAAAAGGAA
+
1AAAAFFFDFFFGGGGGGGFFBEG3FFHDG1FCCGHGHFHHFEHHHHHHHGFHHFHFHHGHHHHHEFFGHHHBEHHGHFF1GFHHGGFHHBFBF?EEHFHHGFG1GHFHHHGHHHGGHHHHH1>EEGGH1FGHHHGHGFGHHHHHGFHHFHHHDGHHHHHHHHHHHHHGHHHHHHHFGHHGGHHHHGHHHDHH1DGGHHH<CDDGGHHHHHHHHHHHGGCHHHFHHHHHHHHHHH.EGGG0B0BFFAGG/F
@M05620:45:000000000-G6HP7:1:1101:26083:10795 1:N:0:171
AGATTACTGCAACAGTTCCCCCTGGACCTGGAAAAGTTTCTTGCCTGGCTTACAGAAGCTGAAACAACTGCCAATGTCCTACAGGATGCTACCCGTAAGGAAAGGCTCCTAGAAGACTCCAAGGGAGTAAAAGAGCTGATGAAACAATGGCAAGTAAGTCAGGCATTTCCGCTTTAGCACTCTTGTGGATCCAATTGAACAATTCTCAGCATTTGTACTTGTAACTGACAAGCCAGGGACAAAACAAAGAT
+
>>AABFFFFFFFGGGGGGGGGGGGHHHHHHHHHHFHGHHHHHHHHHHHHHHHHHHGHHHHHGHHHHHHHHHHGFHHHHHHHHHHHHHHHHHHHHGGGGHFHFHGGHHHGGEHHHHHHHHHHHHGGHGGHHHHHGGHHHHHHHHHGHHHHHHHHGGGHHHHHHHHHHHHHHGGGGGHDGGHHHHHHGHGHHHHHHHHHHHGHHHHHHHHHHHHHGGHHGHFGHHGHHHBFGHFFFGFGBGGGGGGGGFGGGF
@M05620:45:000000000-G6HP7:1:1101:19471:10887 1:N:0:171
CATCCTGACCCTGAAGTACCCCGGCTTGATTTCGACATTAGATCGGAAGAGCACACGTCTGAACTCCAGTCACAGAAGACCATCTCGTATGCCGTCTTCTGCTTGAAAAAAAAAAAAAAACAAGCTAGTAGACGTTCTTCGATTATTCAACTCACACCCTGTACAACACATTTTTCAACTCATACCTTCTGCATCCATCCATAAATTTTATCCCCTTGTCTCCTTCCCCCATGCTCATCCCTCCCCTTCCC
+
DDDDDFFFFFFFGGGGGGGGGGGGGGGGHHHHHHGGGGHHHHHHHGGAEHHHHHHHGHHHGHHHHHHHHHHHHHHHHHHHHHHFFGHGEHHHHGFGHGHHHHHHHHHHHHGGGGG//</<...0>1=11111=.../.<0<.00.00;000;;0000;../0;;000.;.00090/00;B0;00;/0000;90;0/000.0000000;9;0;009/:;00:0900;/:/.-//;090000:0/:;././:;
@M05620:45:000000000-G6HP7:1:1101:24325:10903 1:N:0:171
AAACCAAGCAGACACTCACCGCTCCCTCGCCACAGGCCAATAGTTTGTCCTCACTGAGTTGGCAACAAGTGGCTGCTGTGGCTGCCATTTTTCTGGTGATGGCCATCAGCTCCGACGAGGTCAGCTGGGGGGCTTTCTTTGTGTAAGCAACGAGAAACCTGAAAGAAGCATTTTTTAACTAAGTCCTGCTGAGTCATTCATGAGTTTTTAGCCGCCTTGCTTCTTCTCACAGACTCTCTACTCTCATGCCA
+
CCCCCBCFCFFFGGGGGGGGGGGGGGHHGGCEFHHGGGGHGHHHDGHHHHHHHHHHHHGHHHHGHHHHHGFHGEFGFFFHHHHEGHHGHFHFHGHHHHGHHHHHHHGHHHHHHEGGGGGGGHGHHHHHGCGFGGGGGFFGGFBCGGFFFFFFFFFFFFFFFFFFFFFFFFFFFFFFEFFFFFFFFFFFFFFFA;FFFFFFFFFF:FFFEFFFFADFFFFFBFFFFFFFFFFFFFFFFFFFBFFFFFFFFFB
@M05620:45:000000000-G6HP7:1:1101:24702:10982 1:N:0:171
AAACCAAGCAGACACTCACCGCTCCCTCGCCACAGGCCAATAGTTTGTCCTCACTGAGTTGGCAACAAGTGGCTGCTGTGGCTGCCATTTTTCTGGTGATGGCCATCAGCTCCGACGAGGTCAGCTGGGGGGCTTTCTTTGTGTAAGCAACGAGAAACCTGAAAGAAGCATTTTTTAACTAAGTCCTGCTGAGTCATTCATGAGTTTTTAGCCGCCTTGCTTCTTCTCACAGACTCTCTACTCTCATGCCA
+
DDCDDDCFCFFFGGGGGGGGGGGGGGHHGGGGGHHHGGHHHHHHHHHHHHHHHHHHHHHHHHHHHHHHHHHHGHGGHHHHHHHGGHHHHHHHHHHHHHHHHHHHHHHHHHHHHGGGGGGGGHHHHHHHGGGGGGGGGGGGGGGGGGFFFFFFFFFFFFFFFFFFFFFFFFFFFFHFFFFFFFFFFFFFFFFFFBFFFFFFFFEFFFFFFFFFFFFFFFFFFFHFFFFFFFFFFFFFFFFFFFFHFFFFFFB
@M05620:45:000000000-G6HP7:1:1101:4682:11068 1:N:0:171
AGATTACTGCAACAGTTCCCCCTGGACCTGGAAAAGTTTCTTGCCTGGCTTACAGAAGCTGAAACAACTGCCAATGTCCTACAGGATGCTACCCGTAAGGAAAGGCTCCTAGAAGACTCCAAGGGAGTAAAAGAGCTGATGAAACAATGGCAAGTAAGTCAGGCATTTCCGCTTTAGCACTCTTGTGGATCCAATTGAACAATTCTCAGCATTTGTACTTGTAACTGACAAGCCAGGGACAAAACAAAGAT
+
A1>AAFFFDF@DGGFGGGGGGGGG0GHHHHGFHHHHHHHHHHHHHHHHHHHFHHGHHHGHHHFHHGHHHHHHGHHHHHHHHHHHBBFEGHFHHHGGGGHHGH0BFGHHGHHHHFHHHHHHCEGGGHGGHHHHHEHHHHHHH2GHHHGHHFHHHGHHHGHHHGHGGHHHHHGGGGGGFHFHHHHHHGHGGHHHHFHHH0DF0GGHHHHGHHHHHGHHGFHHGFHCGHHBCHGGGGFGGGGG?FGFGGGGGFF
@M05620:45:000000000-G6HP7:1:1101:20148:11242 1:N:0:171
AAACCAAGCAGACACTCACCGCTCCCTCGCCACAGGCCAATAGTTTGTCCTCACTGAGTTGGCAACAAGTGGCTGCTGTGGCTGCCATTTTTCTGGTGATGGCCATCAGCTCCGACGAGGTCAGCTGGGGGGCTTTCTTTGTGTAAGCAACGAGAAACCTGAAAGAAGCATTTTTTAACTAAGTCCTGCTGAGTCATTCATGAGTTTTTAGCCGCCTTGCTTCTTCTCACAGACTCTCTACTCTCATGCCA
+
CCCCCCBFCFFFGGGGGGGGGGGGGGHHGGGGGHHHGGHHHHHHHHHHHHHHHHHHHHHHHHHHHHHHHHHHGHGGHHHHHHHGGHHHHHHHHHHHHHHHHHHHHHHHHHHHHGGGGGGGGHHHHHHHGGGGGGGGGGGGGGGGGGFFFFFFFFFFFFFFFFFFFFFFFFFFFFFFFFFFFFFFFFFFFFFFFFFFFFFFFFFFFFFFFFFFFFFFFFFFFFFFFFFFFFFFFFFFFFFFFFFFFFFFFFF
@M05620:45:000000000-G6HP7:1:1101:26045:11269 1:N:0:171
CCCTGACCCTGAAGTACCCCGGCTTGATTTCTGACATTAGATCGGAAGAGCACACGTCTGAACTCCAGTCACAGAAGACCATCTCGTATGCCGTCTTCTGCTTGAAAAAAAAAAATTTTTTACATATTGTCTTGTTGAGCACATATTTAGTACATGATTTTTTCCTTCACCAGGTCAAATAAATAATAATTTTTAACTCTTTATTCTTTACTCAAGTATCTCACATCCATCTTTATAAAAATGAATAACGT
+
AABBAFF4FFFCCDFGGGGGGGGGGGFHHHFHHHGHHHGHHFFHEGEGFHFGGHHGAFGGBBGHGHHHGHHHFFBHFHCFGFHFHHFAGHHGEE@HF4F4FHFG0B?30E<E@//<2>@@/?G111<F1?FGFGFG01111<<GGF111111>==><>>DBD-<DF0=00<0..///::;00000:;C00;=FF?BF00;CB0FGGGFFF0;;F/090;CFFF00;CF099CFF//;/99/.//;///B?B
@M05620:45:000000000-G6HP7:1:1101:16845:11278 1:N:0:171
AAACCAAGCAGACACTCACCGCTCCCTCGCCACAGGCCAATAGTTTGTCCTCACTGAGTTGGCAACAAGTGGCTGCTGTGGCTGCCATTTTTCTGGTGATGGCCATCAGCTCCGACGAGGTCAGCTGGGGGGCTTTCTTTGTGTAAGCAACGAGAAACCTGAAAGAAGCATTTTTTAACTAAGTCCTGCTGAGTCATTCATGAGTTTTTAGCCGCCTTGCTTCTTCTCACAGACTCTCTACTCTCATGCCA
+
BBBBAABFBFFFGGGGFGGGGGGGGGHHGGGGGFFEGGHHHHHHHHHHHHHHHHHHHHGGHFFFHHHHHFGHGHGGHHEFHHHGGHGGHHHHHHHHHHFHGHFHHHHHHHHHHGGGGGGGGHHHHHHHGGGGGGGGGGGGGGGGGGFFFFFFFFFFFFFFFFFFFFFFFFFFFFFFFFFFFFFFFFFFFFFFFFFFFFFFFFFFFFFFFFFFFFFFFFFFFFFFFFFFFFFFFFFFFFFFFFFFFFFFFFF
@M05620:45:000000000-G6HP7:1:1101:28350:11339 1:N:0:171
AAACCAAGCAGACACTCACCGCTCCCTCGCCACAGGCCAATAGTTTGTCCTCACTGAGTTGGCAACAAGTGGCTGCTGTGGCTGCCATTTTTCTGGTGATGGCCATCAGCTCCGACGAGGTCAGCTGGGGGGCTTTCTTTGTGTAAGCAACGAGAAACCTGAAAGAAGCATTTTTTAACTAAGTCCTGCTGAGTCATTCATGAGTTTTTAGCCGCCTTGCTTCTTCTCACAGACTCTCTACTCTCATGCCA
+
CCCDCDCFCFFFGGGGGGGGGGGGGGHHGGGGGHHHGGHHHHHHHHHHHHHHHHHHHHHHHHHHHHHHHHHHGHGGHHHHHHHGGHHHHHHHHHHHHHHHHHHHHHHHHHHHHGGGGGGGGHHHHHHHGGGGGGGGGGGGGGGGGGFFFFFFFFFFFFFFFFFFFFFFFFFFFFHFFFFHHFFFFFFFFFFFFFFFFFFHFFFFFFFFFFFFFFFFFFFFFFHFHFHFFFFFFFFFFFFFFFFFFFFFFFF
@M05620:45:000000000-G6HP7:1:1101:6768:11365 1:N:0:171
ATCTCTATCTCCTAAAAAGGAAGAAAGGGGAGGGAAGATCGGAAGAGCACACGTCTGAACTCCAGTCACAGAAGACCATCTCGTATGCCGTCTTCTGCTTGAAAAAAAAAAAACACACAAATCTCTTCTCTTATTTTACCTCTTTTATCAACACATAAATCTCATCTAAGTATTTCTACCCTAGTTTAGTAAACGACGCGCCTTTTTCCTCGCATTCGCTCTTCTCCTTCTCGATTCCTCTCTCCCCCTCT
+
CCCCCFFFFFFFGGGGGGGGGGHGHHHHGGGGGGGHGHHHHGGGGHHHHHHHGHHHGHFHHHHHHHHHHHHHHHHHHHHFHHHGGHHHHGFGHGHHHHHHHHHHHHGGGGG<</<0?///0?<1111111>11=<1111111<1111<00=/<<G000000000=00000<00000;;;0;0:/000000;090..9;--:-..9/://::.-:..//...9///9/////;./;9://////9//.9-.9
@M05620:45:000000000-G6HP7:1:1101:7675:11441 1:N:0:171
AAACCAAGCAGACACTCACCGCTCCCTCGCCACAGGCCAATAGTTTGTCCTCACTGAGTTGGCAACAAGTGGCTGCTGTGGCTGCCATTTTTCTGGTGATGGCCATCAGCTCCGACGAGGTCAGCTGGGGGGCTTTCTTTGTGTAAGCAACGAGAAACCTGAAAGAAGCATTTTTTAACTAAGTCCTGCTGAGTCATTCATGAGTTTTTAGCCGCCTTGCTTCTTCTCACAGACTCTCTACTCTCATGCCA
+
CCCCCCCFCFFFGGGGGGGGGGGGGGHHGGGGGHHHGGHHHHHHHHHHHHHHHHHHHHHHHHHHHHHHHHHHGHGGHHHHHHHGGHHHHHHHHHHHHHHHHHHHHHHHHHHHHGGGGGGGGHHHHHHHGGGGGGGGGGGGGGGGGGFFFFFFFFFFFFFFFFFFFFFFFFFFFFFFFFFFFFFFFFFFFFFFFFFFFFFFFFFFFFFFFFFFFFFFFFFFFFFFFFFFFFFFFFFFFFFFFFFFFFFFFF0
@M05620:45:000000000-G6HP7:1:1101:7693:11452 1:N:0:171
AAACCAAGCAGACACTCACCGCTCCCTCGCCACAGGCCAATAGTTTGTCCTCACTGAGTTGGCAACAAGTGGCTGCTGTGGCTGCCATTTTTCTGGTGATGGCCATCAGCTCCGACGAGGTCAGCTGGGGGGCTTTCTTTGTGTAAGCAACGAGAAACCTGAAAGAAGCATTTTTTAACTAAGTCCTGCTGAGTCATTCATGAGTTTTTAGCCGCCTTGCTTCTTCTCACAGACTCTCTACTCTCATGCCA
+
BABBBBAFAFFBGFGGGCGGGGGGGGHHGGGAEGAGGGHHHFHHHHHHHHHHFHHEGGHHDGFHHHAGHFHHGFGGHCGFHHGFFGBGGGFHHHGBGHHHGEHHFGHFHHHHHGGGG/CGGH1GHHHHCCG??BGGGGGGGG/CFB/BF/FBFFFFFF?FFFFFFFFFFFFFFFFBEFBFFBBFFEBFEFBBAFFBFFF9FBB/;BFFFFFFF.@BFF/BFFFFFFFFBFF//9BFFFF/;FBB//;/9//
@M05620:45:000000000-G6HP7:1:1101:10223:11466 1:N:0:171
AGATTACTGCAACAGTTCCCCCTGGACCTGGAAAAGTTTCTTGCCTGGCTTACAGAAGCTGAAACAACTGCCAATGTCCTACAGGATGCTACCCGTAAGGAAAGGCTCCTAGAAGACTCCAAGGGAGTAAAAGAGCTGATGAAACAATGGCAAGTAAGTCAGGCATTTCCGCTTTAGCACTCTTGTGGATCCAATTGAACAATTCTCAGCATTTGTACTTGTAACTGACAAGCCAGGGACAAAACAAAGAT
+
AAAABFFFDDFBGGBBBFGGGGGGHHHHHEFBGFHHHHHHHHHHHHHHHHHHHHFFFFHHHHHHHHHHHHHHHHGADDFHHHHHHBGHHHHHHHGGGGGGHHHFHHHHGHHHHHHHHHHHFHHGEEGGHFHHHGHHHHGHHHHHHHHHFFGFGGHHHHHHHHFGHHHHHHGGGGGHGHHHHHHHHGHGFHHHHHHGHBGFFCGHHHHGHHHHHGHHHGHHHHHHHHHGHHHHHGFGEGEFGGGGGGGGGGF
@M05620:45:000000000-G6HP7:1:1101:10242:11471 1:N:0:171
AGATTACTGCAACAGTTCCCCCTGGACCTGGAAAAGTTTCTTGCCTGGCTTACAGAAGCTGAAACAACTGCCAATGTCCTACAGGATGCTACCCGTAAGGAAAGGCTCCTAGAAGACTCCAAGGGAGTAAAAGAGCTGATGAAACAATGGCAAGTAAGTCAGGCATTTCCGCTTTAGCACTCTTGTGGATCCAATTGAACAATTCTCAGCATTTGTACTTGTAACTGACAAGCCAGGGACAAAACAAAGAT
+
>>>AAFFFDD4BBEBBBBBFGGGGHHHHFEFBFGHHGHHHHHHHHHGHHHHHHHBDBFGHHHHHHHHHHHHHHHHADDDGGFFHHFHHHHFGGHGFGGGHGHFFHHHHGHHHHHHGHHHHFFGFEEFEGDGHHFHGHFEGHHHHHHHHFGFCHGGFFHHHHHHHHHHHHHGGGGGHHHGHHHHHHGHGHHHHGGHHHFFFECHHHHHHHHHHHHHHHHHGHHHHHHHHGFGHHGFFFGGGEFFFGGGGGFC
@M05620:45:000000000-G6HP7:1:1101:18324:11475 1:N:0:171
ATCTCTATCTCCTAAAAACCTGTTTAGATTTGGAGATAGACCTTCAGGTTTTTCATCATTTTCTGCATGAATTATACATTGACCACGTTCCAGCGTGGTCAGTTTGCAGCATTCTGTTATTTTGTTTGACAGAGTGACTTGTTGAGAACATATGTAGGACATGATTTTTTCCTGCAACAGGGAAAATAAAGTATAAGTTTTAAAGATTTATTCTTTAATAAAGGATCTCAAAGCCAGCTTTAGAAAAAGGA
+
CBBCCFFFFFFFGGGGGGGGGGHHHHHHHHHHHHHHHHHHHHHHHHHHHHHGGHHHHHHHHHHHIHHHHHHHHHHHHHHHHHHHHHGHHHHHHHGFGGHHGHHHHHHGHHHHHHHHHHHHHHHHHHHHHHHHHHHH3FHHHHHHHHHHHHHHHHHHHHHHHHHHHHHHHGHHHHGHHHHHHGGHHHHHHHHGHHHHHGHHHHHHHHHHHHHHHHHHHHHHHHHHHHHHHHHHHGHHHGHHHHHHHHHHGGF
@M05620:45:000000000-G6HP7:1:1101:18306:11482 1:N:0:171
ATCTCTATCTCCTAAAAACCTGTTTAGATTTGGAGATAGACCTTCAGGTTTTTCATCATTTTCTGCATGAATTATACATTGACCACGTTCCAGCGTGGTCAGTTTGCAGCATTCTGTTATTTTGTTTGACAGAGTGTCTTGTTGAGAACATATGTAGGACATGATTTTTTCCTGCAACAGGGAAAATAAAGTATAAGTTTTAAAGATTTATTCTTTAATAAAGGATCTCAAAGCCAGCTTTAGAAAAAGGA
+
BAABBFFFFFFFGGGGGGGGGGGHHHHHHHHHHHHHHHHHHHHHHHHHHHHGGHHHHHHHHHHHHHHHHHHHHHHHHHHHHHHHHHGHHHHHHHGFGGHHHHHHHHHHHHHHHHHHHHHHHHHHHHHHHHHHHHHHHHHHHHHHHHHHHHHHHHHHHHHHHGHHHHHHHGHHHHGHHHHHHGGHHHHHHHHHHHHHHHHHHHHHHHHHHHHHHHHHHHHHHHHHHHHHHHHHHHHHHGHHHHHFGHHHGGH
@M05620:45:000000000-G6HP7:1:1101:18650:11495 1:N:0:171
AAACCAAGCAGACACTCACCGCTCCCTCGCCACAGGCCAATAGTTTGTCCTCACTGAGTTGGCAACAAGTGGCTGCTGTGGCTGCCATTTTTCTGGTGATGGCCATCAGCTCCGACGAGGTCAGCTGGGGGGCTTTCTTTGTGTAAGCAACGAGAAACCTGAAAGAAGCATTTTTTAACTAAGTCCTGCTGAGTCATTCATGAGTTTTTAGCCGCCTTGCTTCTTCTCACAGACTCTCTACTCTCATGCCA
+
DCDDCDDFCFFFGGGGGGGGGGGGGGHHGGGGGHHHGGHHHHHHHHHHHHHHHHHHHHHHHHHHHHHHHHHHGHGGHHHHHHHGGHHHHHHHHHHHHHHHHHHHHHHHHHHHHGGGGGGGGHHHHHHHGGGGGGGGGGGGGGGGGGFFFFFFFFFFFFFFFFFFFFFFFFFFFFHFFFFHHFFFFHFFFFFFFFFFFFFFFFFFFFFFFFFFFFFFFFFFHHHFFFHFFFFFFFFFFFFFFFFFFFFFFFF
@M05620:45:000000000-G6HP7:1:1101:2403:11513 1:N:0:171
CATCCTGACCCTGAAGTACCCCGGCTTGATTTCTGACATTAGATCGGCAGAGCACACGTCTGAACTCCAGTCACAGAAGACCATCTCGTATGCCGTCTTCTGCTTGAAAAAAAAAAACAGAAATTCGTGGGTTATTTTGTATCTGTGTGCCGGACAGAATGAACCGAGGAGGGGTGCGCAACTATGTGGGGCTAGGTAGCACCTTTTTATTATATGTACTGTTTTGCAATCGCCATTCCAACCCTTTTGAT
+
BBBBAFFFFFFFGGGGGGGGGGGGGGGGGHHHHHHFGGHHH5FGHFD20EFHHHHHHGHHHGGHHHHHBHHHHHHHHHHHHFHFHHHHGGHHGGGGGHGGHBFHHHHH3GH/>CC/>/?2222111<0////.<<<F1=01D111<><<0<-<A-<.;/:;:00.:--9AA.;-;-.9-9--;///;B/.-.-.;.//:///.99///.;/////9;9///;//../////9....9///9/...////:/
@M05620:45:000000000-G6HP7:1:1101:9019:11529 1:N:0:171
ATCTCTATCTCCTAAAAACCTGTTTAGATTTGGAGATAGACCTTCAGGTTTTTCATCATTTTCTGCATGAATTATACATTGACCACGTGGTCAGTTTGCAGCATTCTGTTATTTTGTTTGACAGAGTGTCTTGTTGAGAACATATGTAGGACATGATTTTTTCCTGCAACAGGGAAAATAAAGTATAAGTTTTAAAGATTTATTCTTTAATAAAGGATCTCAAAGCCAGCTTTAGAAAAAGGAAGAAAGGG
+
BBBBBFFFFFFFGGGGGGGGGGHHHHHHHHHHHGHHHHHGHHHHHHHHHHHGGHHHHHHHHHHHHHHHHGGHHFHFHGHHHGHHGHGGHGHHFHGHHHHFHHFGHHHHHHHHHHHHHHHHDFFHGHFGGHHHHHHHFHEFFFDFHHFGBEBBCGHHHHHHHGHHHHHBHHFHHGGGGGHHHHHGHHGHHGHHHFFEGDFFFHHHHHHHGGHGFGHHGGGHFFFGHHHEHEGHHHHHGHFFDGFCHFFFHGG
@M05620:45:000000000-G6HP7:1:1101:8993:11539 1:N:0:171
ATCTCTATCTCCTAAAAACCTGTTTAGATTTGGAGATAGACCTTCAGGTTTTTCATCATTTTCTGCATGAATTATACATTGACCACGTGGTCAGTTTGCAGCATTCTGTTATTTTGTTTGACAGAGTGTCTTGTTGAGAACATATGTAGGACATGATTTTTTCCTGCAACAGGGAAAATAAAGTATAAGTTTTAAAGATTTATTCTTTAATAAAGGATCTCAAAGCCAGCTTTAGAAAAAGGAAGAAAGGG
+
AAABBFFFFFFFGGFGGFFGGGHHHGHHHHHHHFHGHHHHHHHHHHHGHHHGGHHHHHHHHHHHHHHHGHHHHHHHHHHHHHHHGHGGHGHHHHHHHGHHHHHHHHHHHHHHHHHHHHHHHHHHHHHHHHHHHHHHHHGHHHHHHHHFBFBFGHHHHHHHHGHHHHHGHHHHHGGHHHGHHHHHHHHHHHHHHHHHHFGHHHHHHHHHHHGHHHHHHHHHHHHHHHHHHGHHHFHHHHHHGGFHGGHHGHG
@M05620:45:000000000-G6HP7:1:1101:12785:11542 1:N:0:171
AAACCAAGCAGACACTCACCGCTCCCTCGCCACAGGCCAATAGTTTGTCCTCACTGAGTTGGCAACAAGTGGCTGCTGTGGCTGCCATTTTTCTGGTGATGGCCATCAGCTCCGACGAGGTCAGCTGGGGGGCTTTCTTTGTGTAAGCAACGAGAAACCTGAAAGAAGCATTTTTTAACTAAGTCCTGCTGAGTCATTCATGAGTTTTTAGCCGCCTTGCTTCTTCTCACAGACTCTCTACTCTCATGCCA
+
CCCCCCCFCFFFGGGGGGGGGGGGGGHHGGGGGHHHGGGHHHHHHHHHHHHHHHHHHHHHHHHHHHHHHHHHGGGGHHHHHHHGGHGHHHHHHHHHHHHHHHHHHHHHHHHHHGGGGGGGGHHHGHHHGGGGGGGGGGGGGGGGGGFFFFFFFFFFFFFFFFFFFFFFFFFFFFFFFFFFFFFFFFFFFFFFFFFFFFFFFFFFFFFFFFFFFFFFFFFFFFFFFFFFFFFFFFFFFFFFFFFFFFFFFFB
@M05620:45:000000000-G6HP7:1:1101:15275:11551 1:N:0:171
TACCTGTACTGGGGAAGCGTGTAGCAATCGCCATTCCTACCCTAAAGATCGGAAGAGCACACGTCTGAACTCCAGTCACAGAAGACCATCTCGTATGCCGTCTTCTGCTTGAAAAAAAAACCAACTAGGGTGCTTTCTTTTTGTACGCACCTAGCCACCTGAAACAAGCATTTTTTAACTAAGTCCTTCTGAGTCCTTCACGAGTTTTTCGCCGCCTTGCTTCTTCTCACCCACTCTCTCCTCTCCTCCCC
+
BBBBBFFFFFFFGGGGGGGEEEHHHHHHHEGGDFHHHHHHFHHHHHH5GHHGGG1BGHFFFHGFHFFHHHHHHFHFGHHFHHHHHHHFHFGFFGGHHGFFEEFEFHHHHGF03?G0<EC?/<?//@2@2/2</<1FGF1F1</01</>.->0<>FC1<..//0<0<.<./==CCC-:0;CC0:CGEB0;BF00;909BFB0:.;CEG0C/-.;--@AA////99/B/99/..;A9BFFB/9/BFF/9.;E.
@M05620:45:000000000-G6HP7:1:1101:9011:11551 1:N:0:171
ATCTCTATCTCCTAAAAACCTGTTTAGATTTGGAGATAGACCTTCAGGTTTTTCATCATTTTCTGCATGAATTATACATTGACCACGTGGTCAGTTTGCAGCATTCTGTTATTTTGTTTGACAGAGTGTCTTGTTGAGAACATATGTAGGACATGATTTTTTCCTGCAACAGGGAAAATAAAGTATAAGTTTTAAAGATTTATTCTTTAATAAAGGATCTCAAAGCCAGCTTTAGAAAAAGGAAGAAAGGG
+
ABBCCFFFFFFFGGGGGGGGGGHHHHHHHHHHHHHHHHHHHHHHHHHHHHHGGHHHHHHHHHHHHHHHHHHHHHHHHHHHHHHHHHGHHGHHHHHHHHHGHHHHHHHHHHHHHHHHHHHHFHHHHEHHHHHHHHHHHHEHGHHHHHHGBFBBGHHHHHHHHGHHHHHGHHHHHGGHHHGHHHHHHHHHHHHHHHGFHFHHGHHHHHHHHHGHGHHHHHGHHHHHHHHGHGHHHFHFGGHGGGHGHFHGHHG
@M05620:45:000000000-G6HP7:1:1101:8239:11562 1:N:0:171
AGATTACTGCAACAGTTCCCCCTGGACCTGGAAAAGTTTCTTGCCTGGCTTACAGAAGCTGAAACAACTGCCAATGTCCTACAGGATGCTACCCGTAAGGAAAGGCTCCTAGAAGACTCCAAGGGAGTAAAAGAGCTGATGAAACAATGGCAAGTAAGTCAGGCATTTCCGCTTTAGCACTCTTGTGGATCCAATTGAACAATTCTCAGCATTTGTACTTGTAACTGACAAGCCAGGGACAAAACAAAGAT
+
AAAABFFFFFDFGGFGGGGGGGGGDFFHHHFHHHHHBGHHHHHHGHHGHHHHHFHHHHGHHGAFHHHHHHHHFGGFHGHHHHHHF?FGGHFFHGGEEFHHGHHGGEFHGHGHHHHHHHHHHHGGGEGEHHHHHFHGHHBHHFFGFHHHHFHBHGHHHFFGHHBFFGHHHHGGGGGHGHHHGHHHGDGGFHFHFGFFHEHHHHHHHHHGHGHFGCCCG:GFGGHBHHHGFHHHGGFFFGEGGGGGGGGGBF9
@M05620:45:000000000-G6HP7:1:1101:24326:11577 1:N:0:171
AAACCAAGCAGACACTCACCGCTCCCTCGCCACAGGCCAATAGTTTGTCCTCACTGAGTTGGCAACAAGTGGCTGCTGTGGCTGCCATTTTTCTGGTGATGGCCATCAGCTCCGACGAGGTCAGCTGGGGGGCTTTCTTTGTGTAAGCAACGAGAAACCTGAAAGAAGCATTTTTTAACTAAGTCCTGCTGAGTCATTCATGAGTTTTTAGCCGCCTTGCTTCTTCTCACAGACTCTCTACTCTCATGCCA
+
DDDDDDDFCFFFGGGGGGGGGGGGGGHHGGGGGHHHGGHHHHHHHHHHHHHHHHHHHHHHHHHHHHHHHHHHGHGGHHHHHHHGGHHHHHHHHHHHHHHHHHHHHHHHHHHHHGGGGGGGGHHHHHHHGGGGGGGGGGGGGGGGGGFFFFFFFFFFFFFFFFFFFFFFFFFFFFHFFFFFHFFFFFFFFFFFFBFFFFFHFFHFFFFFFFFFFFFFFFFFFFHFFFFFFFFFFFFFFFFFHHFHFFFFFFF
@M05620:45:000000000-G6HP7:1:1101:16250:11584 1:N:0:171
TACCTGTACTGGGGAAGCGTGTAGCAATCGCCATTCCTACCCTAAAGATCGGAAGAGCACACGTCTGAACTCCAGTCACAGAAGACCATCTCGTATGCCGTCTTCTGCTTGAAAAAAAAACAAAACAGAGATAAAATATACTCTTTGGTCACGACCGCTTTAACCACAACGAGCAACTTAAACATATTATTAAAGAATGAAACTATTAATGAAGAATCCCTTCAAGTAATTGCTATACGAACGCAGAGACT
+
CCCCCFFFFFFFGGGGGGGEGGHHHHHHHGGGGGHHHHHHHHHHHHH5FHHGGGGHHHFHHHGFHHFHHHHHHFHFGHHHHHHHHHHGHHHHGFFFHHHGGGHGHHHHHHHCGFHFEEGC//?000?222@22221111111111110/111..-----..000<<....-..--/./0:0000000000;00000.0=9000009000000000/00000;/000000090000000...:-.---.9/0
@M05620:45:000000000-G6HP7:1:1101:5305:11691 1:N:0:171
AAACCAAGCAGACACTCACCGCTCCCTCGCCACAGGCCAATAGTTTGTCCTCACTGAGTTGGCAACAAGTGGCTGCTGTGGCTGCCATTTTTCTGGTGATGGCCATCAGCTCCGACGAGGTCAGCTGGGGGGCTTTCTTTGTGTAAGCAACGAGAAACCTGAAAGAAGCATTTTTTAACTAAGTCCTGCTGAGTCATTCATGAGTTTTTAGCCGCCTTGCTTCTTCTCACAGACTCTCTACTCTCATGCCA
+
CBBCCCCFCFFFGGGGGGGGGGGGGGHHGGGGGHHHGGHHHHHHHHHHHHHHHHHHHHGHHHHHHHHHHHHHGHGGHHHHHHHGGHHHHHHHHHHHHHHHHHHHHHHHHHHHHGGGGGGGGHHHHHHHGGGGGGGGGGGGGFGGGGFFFFFFFFFFFFFFFFFFFFFFFFFFFFFFFFFFFFFFFFFFFFFFFFFFFFFFFFFFFFFFFFFFFFFFFFFFFFFFFFFFFFFFFFFFFFFFFFFFFFFFFFF
@M05620:45:000000000-G6HP7:1:1101:5324:11695 1:N:0:171
AAACCAAGCAGACACTCACCGCTCCCTCGCCACAGGCCAATAGTTTGTCCTCACTGAGTTGGCAACAAGTGGCTGCTGTGGCTGCCATTTTTCTGGTGATGGCCATCAGCTCCGACGAGGTCAGCTGGGGGGCTTTCTTTGTGTAAGCAACGAGAAACCTGAAAGAAGCATTTTTTAACTAAGTCCTGCTGAGTCATTCATGAGTTTTTAGCCGCCTTGCTTCTTCTCACAGACTCTCTACTCTCATGCCA
+
CCCCCCBFCFFFGGGGGGGGGGGGGGHHGGGGGHHHGGHHHHHHHHHHHHHHHHHHHHHHHHHHHHHGHHHHGHGGHHHHHHHGGHHHHHHHHHHHHHHHHHHHHHHHHHFHHGGGGGGGGGHHHHHHGGGGGGGGGGGGGGGGGGFFFFFFFFFFFFFFFFFFFFFFFFFFFFFFFFFFFFFFFFFFFFFFFFFFFFFFFFFFFFFFFFFFFFFFFFFFFFFFFFFFFFFFFFFFFFFFFFFFFFFFFF/
@M05620:45:000000000-G6HP7:1:1101:6731:11764 1:N:0:171
AAACCAAGCAGACACTCACCGCTCCCTCGCCACAGGCCAATAGTTTGTCCTCACTGAGTTGGCAACAAGTGGCTGCTGTGGCTGCCATTTTTCTGGTGATGGCCATCAGCTCCGACGAGGTCAGCTGGGGGGCTTTCTTTGTGTAAGCAACGAGAAACCTGAAAGAAGCATTTTTTAACTAAGTCCTGCTGAGTCATTCATGAGTTTTTAGCCGCCTTGCTTCTTCTCACAGACTCTCTACTCTCATGCCA
+
AAABAAAFBFFFGGGGGGGGGGGGGGHHGGGGGHHHGGGHHHHHHHHHHHHHGHHHHHHHHHHGHHGHHGHHGHGGHHHHHHHGGHHHHHHHHHHHHHGHHHHHHHHHHHHHHGGGGCDGGHHHHHHHGGGGGGGGFGGGGGGGGGFFFFFFFFFFFFFFFBFFFFFFFFFFFFFFFFFFFFFFFFFFFFFFFFFFFFFFFFFFF/BFFFFFFFFCFFFFFFFFFFFBFFFFFFFFFFFFFFFBFFFFFFB
@M05620:45:000000000-G6HP7:1:1101:7845:11849 1:N:0:171
AAACCAAGCAGACACTCACCGCTCCCTCGCCACAGGCCAATAGTTTGTCCTCACTGAGTTGGCAACAAGTGGCTGCTGTGGCTGCCATTTTTCTGGTGATGGCCATCAGCTCCGACGAGGTCAGCTGGGGGGCTTTCTTTGTGTAAGCAACGAGAAACCTGAAAGAAGCATTTTTTAACTAAGTCCTGCTGAGTCATTCATGAGTTTTTAGCCGCCTTGCTTCTTCTCACAGACTCTCTACTCTCATGCCA
+
CBCCCCCFCFFFGGGGGGGGGGGGGGHHGGGGGHHHGGHHHHHHHHHHHHHHHHHHHHHHHHHHHHHHHHHHGHGGHHHHHHHGGHHHHHHHHHHHHHHHHHHHHHHHHHHHHGGGGGGGGHHHHHHHGGGGGGGGGGGGGGGGGGFFFFFFFFFFFFFFFFFFFFFFFFFFFFFFFFFFFFFFFFFFFFFFFFFFFFFFFFFFFFFFFFFFFFFFFFFFFFFFFFFFFFFFFFFFFFFFFFFFFFFFFFF
@M05620:45:000000000-G6HP7:1:1101:2628:11870 1:N:0:171
AAACCAAGCAGACACTCACCGCTCCCTCGCCACAGGCCAATAGTTTGTCCTCACTGAGTTGGCAACAAGTGGCTGCTGTGGCTGCCATTTTTCTGGTGATGGCCATCAGCTCCGACGAGGTCAGCTGGGGGGCTTTCTTTGTGTAAGCAACGAGAAACCTGAAAGAAGCATTTTTTAACTAAGTCCTGCTGAGTCATTCATGAGTTTTTAGCCGCCTTGCTTCTTCTCACAGACTCTCTACTCTCATGCCA
+
BAABABAFBFFFGGGGGGGGGGGGGGHHGGGGGHHHGGEFGGHGHHHHHHHHHHHHHHFGHHHHGHHHHHHHGHGGHHFHHHHGGHHHHHHHHHHHHHFHHHHHHHHGHHHHHGGGGGFC<GGHHHHHGGGGGGGGFGGGGGGFGGFFFFFFFFFFFFFFFFFFFFFFFFFFFFFFEFFFFFFFFFFFFFFFFFFFFBFFFFEFFFFFFFFFFFFFFFFFFFFFFFFFFFFFFFFFFFFFFFFFFFFFFF9
@M05620:45:000000000-G6HP7:1:1101:9702:11877 1:N:0:171
CATCCTGACCCTGAAGTACCCCGGCTTGATTTCTGACATTAGATCGGAAGAGCACACGTCTGAACTCCAGTCACAGAAGACCATCTCGTATGCCGTCTTCTGCTTGAAAAAAAAAAAAAAAAAAAAAACAAACATCAAAGAAACTATCGGACAAATATTAAAATGAAGACAAAATTTAGCATGTCCTTGTTAGATGAAAGCCACATGAACAATAAGCACTGCAACAAAGTCGATGTATAAGGTCGTTGTAC
+
DDDDDFFFFFFFGGGGGGGGGGGGGGGGHHHHHHHHHHHHHHHHHHGGGGHHHGHHHGHHHGHHHHHHHHHHHHHBBFGGHHGHFHHFFEHHHHGFGHGHHHHHHHHGGHGGGGGG>>>/<<-<-<-:...:.:000000/:::<000.-9-<./0<00000000000:////:00<0000000000::00<00000000/.</.<0000:/<00000:0/0000..:/00...0.00000000--.<.00
@M05620:45:000000000-G6HP7:1:1101:2614:11886 1:N:0:171
AAACCAAGCAGACACTCACCGCTCCATCGCCACAGGGCAATAGTTTGTCCTCACTGAGTTGGCAACCAGTGGCTGCTGTGGCTGCCATTTTTCTGGTGATGGCCATAAGCTCCGACGAGGTCAGCTGGGGGGCTTTCTTTGTGGAAGCAACGAGACACCTGAAAGAAGCATTTTTTAACTAAGTCCTGCTGAGTCATTCATGATTTTTTAGCCGCCTTGCTTCTTCTCACAGACTCTCTACTCTCATGCCC
+
?AAA1A?FAFFBEGCFGGGFEE0A01D1BECEE00//BA/BFGHHGFF2FD1FF1EE1DD1CFGHE0B/1BFFF>?@B1B0>F/BB1FGF2@0FF11B1221B>FF11B1GH1EEE?><B/C1GGFHGGGG--;EG0CFC00;.00;9F/----A-B9EFFFE/;BFFFBBBFFF--9FFFFFF/9/;/B9FFFBBF/BF/BB/9BFF@-9//9-999//BF/;BFFBBB9//;BBBFFFFFFF/BBFEF/
@M05620:45:000000000-G6HP7:1:1101:20025:11900 1:N:0:171
AAACCAAGCAGACACTCACCGCTCCCTCGCCACAGGCCAATAGTTTGTCCTCACTGAGTTGGCAACAAGTGGCTGCTGTGGCTGCCATTTTTCTGGTGATGGCCATCAGCTCCGACGAGGTCAGCTGGGGGGCTTTCTTTGTGTAAGCAACGAGAAACCTGAAAGAAGCATTTTTTAACTAAGTCCTGCTGAGTCATTCATGAGTTTTTAGCCGCCTTGCTTCTTCTCACAGACTCTCTACTCTCATGCCA
+
AA?ABBB@AFFFGGGGGGGGGGGGGGHHGGGGGHHHGGHHHHHHHHHHHHHHHHHHHFGHHHHHHHHGHFGHGGGGHHHHHHHGGHGHHHHHHHHGHHGHHHHHHHHHHHHHHGGGGEDGGHHHGHHHGGGGGGGGBFGGGGGGGGFFFFFBFFFFFFFFFFFFFFFFFFFFFFFBFFFFFFFFFFFFFFFFFFFFFFFFFFFFFFFFFFFFFA?BFDFFFFFFFFFFFFFFFFFFFFFFFFFFFFFFFFB
@M05620:45:000000000-G6HP7:1:1101:20046:11906 1:N:0:171
AAACCAAGCAGACACTCACCGCTCCCTCGCCACAGGCCAATAGTTTGTCCTCACTGAGTTGGCAACAAGTGGCTGCTGTGGCTGCCATTTTTCTGGTGATGGCCATCAGCTCCGACGAGGTCAGCTGGGGGGCTTTCTTTGTGTAAGCAACGAGAAACCTGAAAGAAGCATTTTTTAACTAAGTCCTGCTGAGTCATTCATGAGTTTTTAGCCGCCTTGCTTCTTCTCACAGACTCTCTACTCTCATGCCA
+
DDDDDDDFCFFFGGGGGGGGGGGGGGHHGGGGGHHHGGHHHHHHHHHHHHHHHHHHHHHHHHHHHHHHHHHHGHGGHHHHHHHGGHHHHHHHHHHHHHHHHHHHHHHHHHHHHGGGGGGGGHHHHHHHGGGGGGGGGGGGGGGGGGFFFFFFFFFFFFFFFFFFFFFFFFFFFFHFFFFFFFFFFFFFFFFFFFFFFFFFFFFFFFFFFFFFFFFFFFFFFHHFFFFFFFFFFFFFFFFFFFFHFFFFFFF
@M05620:45:000000000-G6HP7:1:1101:23628:11966 1:N:0:171
AGATTACTGCAACAGTTCCCCCTGGACCTGGAAAAGTTTCTTGCCTGGCTTACAGAAGCTGAAACAACTGCCAATGTCCTACAGGATGCTACCCGTAAGGAAAGGCTCCTAGAAGACTCCAAGGGAGTAAAAGAGCTGATGAAACAATGGCAAGTAAGTCAGGCATTTCCGCTTTAGCACTCTTGTGGATCCAATTGAACAATTCTCAGCATTTGTACTTGTAACTGACAAGCCAGGGACAAAACAAAGAT
+
>A>AAFFFBBDDGGGAGGGGGGGGGHHHHHHHGHHHGHHHHHHHHHHHGHHHHHHHHHHHHHHHHHHHHHHHGHHHHHHHHHHHHGHHHHDGFGGEEFHHHHFFGHGHGHHHHHHGHHHHFGHGGFGFHHHHHGHHHHGHHGGGHHHGHGHGHGHHHHHHHHHHHHHHHHGGGGGHGHHHHHHGHGHGHFHHHHHHHFGFFGHFHHHFHHGGHHGCHFHFHFHGHHGFFFGHGGFF=EEE?CFFGGGGGF;
@M05620:45:000000000-G6HP7:1:1101:10718:11966 1:N:0:171
ATCTCTATCTCCTAAAAACCTGTTTAGATTTGGAGATAGACCTTCAGGTTTTTCATCATTTTCTGCATGAATTATACATTGACCACGTTCCAGCGTGGTCAGTTTGCAGCATTCTGTTATTTTGTTTGACAGAGTGTCTTGTTGAGAACATATGTAGGACATGATTTTTTCCTGCAACAGGGAAAATAAAGTATAAGTTTTAAAGATTTATTCTTTAATAAAGGATCTCAAAGCCAGCTTTAGAAAAAGGA
+
CCCCCFFFFFFFGGGGGGGGGGHHHHHHHHHHHHHHHHHHHHHHHHHHHHHGGHHHHIHHHHIHHHHHHHHHHHHHHHHHHHHHHHGHHHHHHGGGGGHHHHHHHHHHHHHHHHHHHHHHHHHHHHHHHHGHHHHHHHHHHHHHHHHHHHHHHHHHHHHHHHHHHHHHHGHHHHHHHHHHHGGHHHHHHHHGHHHHHGHHHHGHHHHHHHHHHHHHHHHHHHHHHHHHHGGHHHGHHGHHHHHGHHHHGGG
@M05620:45:000000000-G6HP7:1:1101:10725:11989 1:N:0:171
ATCTCTATCTCCTAAAAACCTGTTTAGATTTGGAGATAGACCTTCAGGTTTTTCATCATTTTCTGCATGAATTATACATTGACCACGTTCCAGCGTGGTCAGTTTGCAGCATTCTGTTATTTTGTTTGACAGAGTGTCTTGTTGAGAACATATGTAGGACATGATTTTTTCCTGCAACAGGGAAAATAAAGTATAAGTTTTAAAGATTTATTCTTTAATAAAGGATCTCAAAGCCAGCTTTAGAAAAAGGA
+
BABBBFFFFF5DGGGGGGGGGGHHGGHHHHHHGGHHHHHHHHHHHHHHHHHGGGHHHHHHHHHHHHHHH3GHHHHHHHHHHEHHHHGHHHHHHHGEGGHHHGHHHHHHHHGHHHHHHHHHHHHHGGHHHFFHHHGHHHHHHHHGHHHHHHHHHHGHHHGHHHHHHHHHHGHHHHHHHHGHHGFFHHHHHHHHHHHHHFHHGHHHHGHHHGFHHGHHHGHHHGHHHHHHDGFHHH.CGGGHHHHHHGHADFC
@M05620:45:000000000-G6HP7:1:1101:22302:11993 1:N:0:171
ATCTCTATCTCCTAAAAACCTGTTTAGATTTGGAGATAGACCTTCAGGTTTTTCATCATTTTCTGCATGAATTATACATTGACCACGTTCCAGCGTGGTCAGTTTGCAGCATTCTGTTATTTTGTTTGACAGAGTGTCTTGTTGAGAACATATGTAGGACATGATTTTTTCCTGCAACAGGGAAAATAAAGTATAAGTTTTAAAGATTTATTCTTTAATAAAGGATCTCAAAGCCAGCTTTAGAAAAAGGA
+
BCCCCFFFFFFFGGGGGGGGGGHHHHHHHHHHHHHHHHHHHHHHHHHHHHHGGHHHHIHHIIHIIHHHHHGHHHHHHHHHHGHHHHGHHHHHHHGGGGHHHHHHHHHHHHHHHHHHHHHHHHHHHHHHHHHHGHHHHHHHHHHHHHHHHHHHHHHHHHHHHHHHHHHHHGHHHHHHHHHHHGGHHHGGHHHHHHHHHHHHHHHHHHHHHHHHHHHHHHHHHHHHHHHHHHHHHHHHHGHHHHHFHHHGGFG
@M05620:45:000000000-G6HP7:1:1101:22294:12013 1:N:0:171
ATCTCTATCTCCTAAAAACCTGTTTAGATTTGGAGATAGACCTTCAGGTTTTTCATCATTTTCTGCATGAATTATACATTGACCACGTTCCAGCGTGGTCAGTTTGCAGCATTCTGTTATTTTGTTTGACAGAGTGTCTTGTTGAGAACATATGTAGGACATGATTTTTTCCTGCAACAGGGAAAATAAAGTATAAGTTTTAAAGATTTATTCTTTAATAAAGGATCTCAAAGCCAGCTTTAGAAAAAGGA
+
BBBBBFFF5BBFGGFGFGGGGGGFHFHFHHHHHHFHFFHFHHHHGHHFHGHEFHHGHHHHHFHHHHHHHHHHHHHHHHHHHHHHHHGHGHGHHHGEGGHHGHHHHHHGHHHHHHHHHHHHHGFHGFHHHHGHHHGHHHHHHHHHHHHHHHHHHHHHHHHHHHHHHHHHHGHHHHHHHHHHHGGHHHHHHGHGHHHHHFHHHHGHHHHHHHHHHHHHHHHHHHHHHHHHHGGHHGHHHGHHHGHHHGHHGGG
@M05620:45:000000000-G6HP7:1:1101:14699:12038 1:N:0:171
CATCCTGACCCTGAAGTACCCCATTGAGCATGGCATCGTCACCAACTGGGACGACATGGAGAAGATCTGGCACCACACCTTCTACAACGAGCTGCGCGTGGCCCCGGAGGAGCACCCAGTGCTGCTGACCGAGGCCCCCCTGAACCCCAAGGCCAACAGAGAGAAGATGACTCAGGTGAGGCTCGGCCGACGCCCGTGCTCCTCCCGTCCTTTCCCCAGTCATTTTCTGCCCGGCTTGATTTCTGACATTA
+
DDDDDFFFFFFFGGGGGGGGGGGHHHHHHHHHHGHHHGHHHGHHHGHHHHHHGGGGGHHHHHHHHHHHHHHHHGHHHGGHHHHHHHHHGGGGGHHGGGGGGGHHGGGGGGGGHFHHGGHGHHHHHHHHHHGGGGGGGGGGGGHHHHGGGGHGHHGGGGGGGGGGGGGFGGGGGGGGGGGGGGGGFFFFFFFFFFFFCFFFFFFFFFFADFFFFFFFFFF;FFFFFFFFFFFF?FFFFFAFFFFFFBBFFF0
@M05620:45:000000000-G6HP7:1:1101:7074:12063 1:N:0:171
AAACCAAGCAGACACTCACCGCTCCCTCGCCACAGGCCAATAGTTTGTCCTCACTGAGTTGGCAACAAGTGGCTGCTGTGGCTGCCATTTTTCTGGTGATGGCCATCAGCTCCGACGAGGTCAGCTGGGGGGCTTTTTTTGTGTAAGCAACGAGAAACCTGAAAGAAGCATTTTTTAACTAAGTCCTGCTGAGTCATTCATGAGTTTTTAGCCGCCTTGCTTCTTCTCACAGACTCTCTACTCTCATGCCA
+
DDDDDBCFDFFFGGGGGGGGGGGGGGHHGGGGGHHHGGHHHHHHHHHHHHHHHHHHHHHHHHHGHHHHHHHHGHGGHHHHHHHGGHHHHHHHHHHHHHHHHHHHHHHHHHHHHGGGGGGGGHHHHHHHGGGGGGGGGGGFFFFFFFFFFFFFFFFFFFFFFFFFFFFFFFFFFFHFFFFFFFFFFFFFFFFFFFFFFFFFFFFFFFFFFFFFFFFFFFFFFFHFFFFFFFFFFFFFFFFFFFFFFFFFFFF
@M05620:45:000000000-G6HP7:1:1101:22520:12067 1:N:0:171
AAACCAAGCAGACACTCACCGCTCCCTCGCCACAGGCCAATAGTTTGTCCTCACTGAGTTGGCAACAAGTGGCTGCTGTGGCTTCCATTTTTCTGGTGATGGCCATCAGCTCCGACGAGGTCAGCTGGGGGGCTTTCTTTGTGTAAGCAACGAGAAACCTGAAAGAAGCATTTTTTAACTAAGTCCTGCTGAGTCATTCATGAGTTTTTAGCCGCCTTGCTTCTTCTCACAGACTCTCTACTCTCATGCCA
+
CCCCCCCFCFFFGGGGGGGGGGGGGGHHGGGGGHHHGGHHHHHHHHHHHHHHHHHHHHGHHHHHHHHHHFGHGFGGHHHHHHHHGHHHHHHHHHHHHHGHFHHHHHHHHHHHHGGGGGGGFHHHHHHHGGGGGGGGGGGGGGGGGGGGFFFBFFDFFFFFFFFFFFFFFFFFFFFFFFFFFFFFFFFFFFFFFFFFFFFFFFFFFFFFFFFFFFFFFFFFFFFFFFFFFFFFFFFFFFFFFFFFFFFFFFF
@M05620:45:000000000-G6HP7:1:1101:7073:12081 1:N:0:171
AAACCAAGCAGACACTCACCGCTCCCTCGCCACAGGCCAATAGTTTGTCCTCACTGAGTTGGCAACAAGTGGCTGCTGTGGCTGCCATTTTTCTGGTGATGGCCATCAGCTCCGACGAGGTCAGCTGGGGGGCTTTTTTTGTGTAAGCAACGAGAAACCTGAAAGAAGCATTTTTTAACTAAGTCCTGCTGAGTCATTCATGAGTTTTTAGCCGCCTTGCTTCTTCTCACAGACTCTCTACTCTCATGCCA
+
AABBBBAFAFFFGGGGGGGGGGGGGGHHGGGDGGGHGGHHGGGHHHHHHHHHGHHHHHHHHHHHHHHHHHHHGHGGHHHHHHHFGHHHHHHHHHHHHHHHHHHHGHHHHHHHHGGGGEGGGGFFGHHHGGCGGGGGBGGFFFFFFFFFFFFFFFFFFFFFFFFFFFFFFFFFFFFFEFFFBFFFFFFFFFFBFFFFFFFBFFFFFFFFFF/FFDFFFFFFFFFFFFFFFFBFBAFFFFFFFFFFFFFFFF/
@M05620:45:000000000-G6HP7:1:1101:25961:12106 1:N:0:171
AAACCAAGCAGACACTCACCGCTCCCTCGCCACAGGCCAATAGTTTGTCCTCACTGAGTTGGCAACAAGTGGCTGCTGTGGCTGCCATTTTTCTGGTGATGGCCATCAGCTCCGACGAGGTCAGCTGGGGGGCTTTCTTTGTGTAAGCAACGAGAAACCTGAAAGAAGCATTTTTTAACTAAGTCCTGCTGAGTCATTCATGAGTTTTTAGCCGCCTTGCTTCTTCTCACAGACTCTCTACTCTCATGCCA
+
DCDDDCDFBFFFGGGGGGGGGGGGGGHHGGGGGHHHGGHHHHHHHHHHHHHHHHHHHHHHHHHHHHHHHHHHGHGGHHHHHHHGGHHHHHHHHHHHHHGHHHHHHHHHHHHHHGGGGGGGGHHHHHHHGGGGGGGGGGGGGGGGGGFFFFFFFFFFFFFFFFFFFFFFFFFFFFHFFFFFFFFFFFFFFFFHFBFFFFFFFFFFFFFFFFFFFFFFFFFFFFFFFFHFFFFFFFFFFFFHHHFHFFFFFFF
@M05620:45:000000000-G6HP7:1:1101:4764:12109 1:N:0:171
AAACCAAGCAGACACTCACCGCTCCCTCGCCACAGGCCAATAGTTTGTCCTCACTGAGTTGGCAACAAGTGGCTGCTGTGGCTGCCATTTTTCTGGTGATGGCCATCAGCTCCGACGAGGTCAGCTGGGGGGCTTTCTTTGTGTAAGCAACGAGAAACCTGAAAGAAGCATTTTTTAACTAAGTCCTGCTGAGTCATTCATGAGTTTTTAGCCGCCTTGCTTCTTCTCACAGACTCTCTACTCTCATGCCA
+
BBBBBAB?BFFFGGGGGGGGGGGGGGGHGGGGGHHHGGGHHHHHHHHHHFHHHHHHHHHHHHHHHHHHHGGHGHGGHHHHHHGGGHHHHHHGHHHHHHFHHHGHHHHHHHHHHEGGGECDFGHHHHHHGGGGGGGGFGGGGFFFGEFFFFFFFFFFFFFFFBFFFFFFFFFFFFFFFFFFFFFFFFFFFFFFFFFFFFFFFFFFBFFFFFFEFDAAFDFFFFFFFFFFFFFFFFFFFFFFFFFFFFFFFFF
@M05620:45:000000000-G6HP7:1:1101:3705:12177 1:N:0:171
AAACCAAGCAGACACTCACCGCTCCCTCGCCACAGGCCAATAGTTTGTCCTCACTGAGTTGGCAACAAGTGGCTGCTGTGGCTGCCATTTTTCTGGTGATGGCCATCAGCTCCGACGAGGTCAGCTGGGGGGCTTTCTTTGTGTAAGCAACGAGAAACCTGAAAGAAGCATTTTTTAACTAAGTCCTGCTGAGTCATTCATGAGTTTTTAGCCGCCTTGCTTCTTCTCACAGACTCTCTACTCTCATGCCA
+
CDDDDDDFBFFFGGGGGGGGGGGGGGHHGGGGGHHHGGHHHHHHHHHHHHHHHHHHHHHHHHHHHHHHHHHHGHGGHHHHHHHGGHHGHHHHHHHHHHHHHHHHHHHHHHHHHGGGGGGGGHHHHHHHGGGGGGGGGGGGGGGGGGFFFFFFFFFFFFFFFFFFFFFFFFFFFFHFFFFFFFFFFFFFFFFFFFFFFFFFFFFFFFFFFFFFFFFFFFFFHHHFFFFFFFFFFFFFFFFFFFFFFFFFFFF
@M05620:45:000000000-G6HP7:1:1101:6379:12214 1:N:0:171
CATCCTGACCCTGAAGTACCCCGGCTTGATTTCTGACATTAGATCGGAAGAGCACACGTCTGAACTCCAGTCACAGAAGACCATCTCGTATGCCGTCTTCTGCTTGAAAAAAAAAAAAAAAAAAAAAAAAAAAAAACAAAAATGTAAAAAAGAAAATATAATAAACTTCATAAAAAACTTGATACTACAAAATATGTAATAGTAAATAGATAGATGACACCACTAATACAAATACTGTACGCATTATATAA
+
DDDDDFFFFFFFGGGGGGGGGGGGGGGGHHHHHHHHHHHHHHHHHHGGGGHHHHHHHGHHHGHHHHHHHHHHHHHHHHHGHHHHGHHHGGHHHHGGGHGHHHHHHHHHHHHGGGGG><</<--------<9-9---.......0000000<.A./:0<000<0000000:00:000-.00000000000:0.00000<0<00000:0000000:00000:...0/0:<000000000:0<..9..<00000
@M05620:45:000000000-G6HP7:1:1101:8626:12214 1:N:0:171
CATCCTGACATTAGATCGGAAGAGCACACGTCTGAACTCCAGTCACAGAAGACCATCTCGTATGCCGTCTTCTGCTTGAAAAAAAAAAAAGCTGCGCGTGGCCCCTGCTGAGCACCCAGTGCTTCTGACCCAGACCCCCCTGAACCCCACGCCCACCATCGATCATATGACTCAGGTTCATCTCGGCCCCCGCCCTTTCTCCTCCCGTCCTTTCCCCCACCCTTTTCTTCCCTGCTTTATTTCTTCCCTTC
+
BBBBBFFFFFFFFGGGGEAGGGHHHFGCHEHHHCHCHGFGHFDGHHFHGFF3BFHC3FGEFEGHGFAEEFCDBBFAGCG35F1EEGGE/>?B3?3>//>///0<?///<220?F0/?C/?1?D1??11=>0...<.<ACG-<<0:.AD.;-.:-C...0/./.;.00;90C0F0:/00000000.9.A---99;B-////;9/;/.:.;9.;9BFFBA-.;99///:///9.//.9////;//9//;FF/9
@M05620:45:000000000-G6HP7:1:1101:28122:12238 1:N:0:171
AAACAAAGCAGACACTCACCGCTCCCTCGCCACAGGCCAATAGTTTGTCCTCACTGAGTTGGCAACAAGTGGCTGCTGTGGCTGCCATTTTTCTGGTGATGGCCATCAGCTCCGACGAGGTCAGCTGGGGGGCTTTCTTTGTGTAAGCAACGAGAAACCTGAAAGAAGCATTTTTTAACTAAGTCCTGCTGAGTCATTCATGAGTTTTTAGCCGCCTTGCTTCTTCTCACAGACTCTCTACTCTCATGCCA
+
CCDCBCFFFFFFGGGGGGGGGGGGGGHHGGGGGHHHGGHHHGHHHHHHHHHHHHHHHHHHHHHHHHHHHHHHGHGGHHHHHHHGGHHHHHHHHHHHHHHHHHHHHHHHHHHHHGGGGGGGGHHHHHHHGGGGGGGGGGGGGGGGGGGFFFFFFFFFFFFFFFFFFFFFFFFFFFHFFFFHHFFFFFFFFFFFFFFFFFFFFFFFFFFFFFFFFFFFFFFFHHHFHFHFHFFFFFFFFFFHHHFFFFFFFFF
@M05620:45:000000000-G6HP7:1:1101:28137:12248 1:N:0:171
AAACAAAGCAGACACTCACCGCTCCCTCGCCACAGGCCAATAGTTTGTCCTCACTGAGTTGGCAACAAGTGGCTGCTGTGGCTGCCATTTTTCTGGTGATGGCCATCAGCTCCGACGAGGTCAGCTGGGGGGCTTTCTTTGTGTAAGCAACGAGAAACCTGAAAGAAGCATTTTTTAACTAAGTCCTGCTGAGTCATTCATGAGTTTTTAGCCGCCTTGCTTCTTCTCACAGACTCTCTACTCTCATGCCA
+
ACBBBCFFFFFFGGGGGGGGGGGGGGHHGGGGGHHHGGHHHHHHHHGHHHHHHHHHHHHHHHHHHHHHHGHHGHGGHHHHHHHGGHHHHHHHHHHHHHHHHHHHHHHHHHHHHGGGGGGGGGHHHHHHGGGGGGGGGGGGGGGGGGGFFFFFFFFFFFFFFFFFFFFFFFFFFFFFFFFFFFFFFFFFFFFFFFFFFFFFFFFFFFFFFFFFFFFFFFFFFFFFFFFFFFFFFFFFFFFFFFFFFFFFFFB
@M05620:45:000000000-G6HP7:1:1101:11041:12307 1:N:0:171
AAACCAAGCAGACACTCACCGCTCCCTCGCCACAGGCCAATAGTTTGTCCTCACTGAGTTGGCAACAAGTGGCTGCTGTGGCTGCCATTTTTCTGGTGATGGCCATCAGCTCCGACGAGGTCAGCTGGGGGGCTTTCTTTGTGTAAGCAACGAGAAACCTGAAAGAAGCATTTTTTAACTAAGTCCTGCTGAGTCATTCATGAGTTTTTAGCCGCCTTGCTTCTTCTCACAGACTCTCTACTCTCATGCCA
+
CCCCCCCF@FFFGGFGGGGGGGGGGGHHGGGGGHHHGGHHHHHHHHHHHHHHHHHHHHHHHHHGHHHHHHHHGHGGHHHHHHHGGHHHHHHHHHHHHHGHHHHHHHHGHHGHHGGGGGGGFHHHHHHHGGGGGGGGGGGGGGGFGGFFFFFFFFFFFFFFFFFFFFFFFFFFFFFFFFFFFFFFFFFFFFFFFBFBFFFFFFFFFFFFFFFFFFFFFFFFFFFFFFFFFFFFFFFFFFFFFFFFFFFFFFF
@M05620:45:000000000-G6HP7:1:1101:13618:12314 1:N:0:171
AGATTACTGCAACAGTTCCCCCTGGACCTGGAAAAGTTTCTTGCCTGGCTTACAGAAGCTGAAACAACTGCCAATGTCCTACAGGATGCTACCCGTAAGGAAAGGCTCCTAGAAGACTCCAAGGGAGTAAAAGAGCTGATGAAACAATGGCAAGTAAGTCAGGCATTTCCGCTTTAGCACTCTTGTGGATCCAATTGAACAATTCTCAGCATTTGTACTTGTAACTGACAAGCCAGGGACAAAACAAAGAT
+
AAABCFFFDDBBFGBBBBGGGGGGHHHHHHHHHHHHHHHHHHHHHHHHHHHHHHHHHHHHHHHHHHHHHHHHHHHFFFHHHHHHHHHHHHHHHHGGGGHGHHHHHHHHGHHHHHHHHHHHHGHGFEGEHDGHHGHHHHGHHHHHHHHHHHHHHGHHHHHHHHGHHHHHHHGGGGGHHHHHHHHHHGHGHHHHHHHHHHFGHHHHHHHHHHHHHHHHHGHHHHHGHHHHHHHHHGFGGGGGGGGGGGGGGGF
@M05620:45:000000000-G6HP7:1:1101:18204:12316 1:N:0:171
ATCTCTATCTCCTAAAAACCTGTTTAGATTTGGAGATAGACCTTCAGGTTTTTCATCATTTTCTGCATGAATTATACATTGACCACGTTCCAGCGTGGTCAGTTTGCAGCATTCTGTTATTTTGTTTGACAGAGTGTCTTGTTGAGAACATATGTAGGACATGATTTTTTCCTGCAACAGGGAAAATAAAGTATAAGTTTTAAAGATTTATTCTTTAATAAAGGATCTCAAAGCCAGCTTTAGAAAAAGGA
+
DDCCDFFFFFFFGGGGGGGGGGHHHHHHHHHHHHHHHHHHHHHHHHHHHHHGGHHHHHHHHHIIIHHHHHHHHHHHHHHHHHHHHHGHHHHHHHGFGGHHHHHHHHHHHHHHHHHHHHHHHHHHHHHHHHHHHHHHHHHHHHHHHHHHHHHHHHHHHHHHHHHHHHHHHGHHHHHHHHHHHGGHHHHHHHHHHHHHHHHHHHHHHHHHHHHHHHHHHHHHHHHHHHHHHHHHHHHHHGHHHHHHHHHHGGH
@M05620:45:000000000-G6HP7:1:1101:11020:12318 1:N:0:171
AAACCAAGCAGACACTCACCGCTCCCTCGCCACAGGCCAATAGTTTGTCCTCACTGAGTTGGCAACAAGTGGCTGCTGTGGCTGCCATTTTTCTGGTGATGGCCATCAGCTCCGACGAGGTCAGCTGGGGGGCTTTCTTTGTGTAAGCAACGAGAAACCTGAAAGAAGCATTTTTTAACTAAGTCCTGCTGAGTCATTCATGAGTTTTTAGCCGCCTTGCTTCTTCTCACAGACTCTCTACTCTCATGCCA
+
AAAAAA>111BFGGCG1GGGEEGEGGGH?EEEGHGHCE/AFCHF2GHHHDGFGG1EGH1FGFHHHHHHHHF1FFE/FE1B>G0FAHCFBGFDHDGFFH1GFFFEFG>FE1>FGGEGE/<//B<G1BFCCCGGG@FF0CFGGBFBBFF//9F@FFBFFFFFFEF9BB-;FBF/FFF@-BF/999FFFFFFFFFF;9/FBB9/9//9BBFEEF//;;?BA9/BFFFF/BFBFFFFFF/FFFBBB99FFBFFE/
@M05620:45:000000000-G6HP7:1:1101:9500:12322 1:N:0:171
CATCCTGACCCTGAAGTACCCCGGCTTGATTTCTGACATTAGATCGGAAGAGCACACGTCTGAACTCCAGTCACAGAAGACCATCTCGTATGCCGTCTTCTGCTTGAAAAAAAAAAACTCTTTTGTATCCACTTGCCCACTTCTCCGCCTTTCCCCTTGTAACTGACTAGCCCCGGACCACCTCCCCCTCCGACCATCACACTTCTGAACTCCCGTCACATCACTCGCTCTCGTCTGCCTTCTTCTCCTTT
+
BBBBBFFDFFFFFGFGGGGGGGGGGGEEG5GHHFFBGBHEEGFFHHGCFGGFHHHHHGGGHGHFHFHHFGAGHHF@B@BCEGHECHHB?EEG4F>EEFFDG@@4FGGG3FC@EGFCB?@2222@2<>2@F1<FD?11?1?GFG1F1.<.<><11<C/./000=00<<00/<//.---:-........9;D.9----//9//9//9/;//;B//..:;9A////9;/.-.;.;.9:A./;/:9:////;FF/
@M05620:45:000000000-G6HP7:1:1101:7951:12322 1:N:0:171
ATCTCTATCTCCTAAAAACCTGTTTAGATTTGGAGATAGACCTTCAGGTTTTTCATCATTTTCTGCATGAATTATACATTGACCACGTTCCAGCGTGGTCAGTTTGCAGCATTCTGTTATTTTGTTTGACAGAGTGTCTTGTTGAGAACATATGTAGGACATGATTTTTTCCTGCAACAGGGAAAATAAAGTATAAGTTTTAAAGATTTATTCTTTAATAAAGGATCTCAAAGCCAGCTTTAGAAAAAGGA
+
BABCCFFFFFFFGGGGGGGGGGHHHHHHHHHHHHHHHHHHHHHHHHGHHHHGGHHHHHHHHHHHHHHHHHHHHGHHHHHHHGHHHHGHHHHHHHGGGGHHHHHHHHHHHHHHHHHHHHHHHHHHHHHHHHHHHHGGGHHHHHHHHHHHHHHHHHHHHHHHHHHHHHHHHGHHHHHHHHHHHGGHH0FGHHHGHHHHHGHHHGGHHHHHHHHHHGHHHGHHHHHHHHHHHGHHHHHHHGHHHGHHGGGHGGH
@M05620:45:000000000-G6HP7:1:1101:18221:12327 1:N:0:171
ATCTCTATCTCCTAAAAACCTGTTTAGATTTGGAGATAGACCTTCAGGTTTTTCATCATTTTCTGCATGAATTATACATTGACCACGTTCCAGCGTGGTCAGTTTGCAGCATTCTGTTATTTTGTTTGACAGAGTGTCTTGTTGAGAACATATGTAGGACATGATTTTTTCCTGCAACAGGGAAAATAAAGTATAAGTTTTAAAGATTTATTCTTTAATAAAGGATCTCAAAGCCAGCTTTAGAAAAAGGA
+
CCCCCFFFFFFFGGGGGGGGGGGHHHHHHHHHHHHGHHHHHHHHHHHHHHHGGHHHHIIHHHHHIHHHHHHHHHHHHHHHHHHHHHGHHHHHHHGGGGHHGHHHHHHHHHHHHHHHHHHHHHHHHHHHGHHHHHGHHHHHHHHHHHHHHHHHHHHHHHHHHHHHHHHHHGHHHHHHHHHHHGGHHHHHHHHHHHHHHGHHHHGHHHHHHHHHHHHHHGHHHHHHHHHHHGHHHGHHHGHHHHHHHHHHGGH
@M05620:45:000000000-G6HP7:1:1101:9459:12397 1:N:0:171
AGATTACTGCAACAGTTCCCCCTGGACCTGGAAAAGTTTCTTGCCTGGCTTACAGAAGCTGAAACAACTGCCAATGTCCTACAGGATGCTACCCGTAAGGAAAGGCTCCTAGAAGACTCCAAGGGAGTAAAAGAGCTGATGAAACAATGGCAAGTAAGTCAGGCATTTCCGCTTTAGCACTCTTGTGGATCCAATTGAACAATTCTCAGCATTTGTACTTGTAACTGACAAGCCAGGGACAAAACAAAGAT
+
AAAABFFFDBBBFGBBBBBGGGGGHHHHFBFBEFHHGHHHHHHHHHHHHHHHHHADBFGHHHHHHHHHHHHHHHHBDDDGGFHHHGHHHHHHHHGGGGGHHHFFHGHHGHHHHHHGGHHHFFHFECFEGFHHHGHFHGEGHHHHHHHHFFBFGGGHGHHHHHHHHHHHHHGGGGGHGHGHHHHHHGHGHHHHHGHHHEFFBCGHGHHGHHHHHHHHHGHHFGHHHHHFGHHHFGFGEGGGEFBFFGGGGGF
@M05620:45:000000000-G6HP7:1:1101:10174:12465 1:N:0:171
AAACCAAGCAGACACTCACCGCTCCCTCGCCACAGGCCAATAGTTTGTCCTCACTGAGTTGGCAACAAGTGGCTGCTGTGGCTGCCATTTTTCTGGTGATGGCCATCAGCTCCGACGAGGTCAGCTGGGGGGCTTTCTTTGTGTAAGCAACGAGAAACCTGAAAGAAGCATTTTTTAACTAAGTCCTGCTGAGTCATTCATGAGTTTTTAGCCGCCTTGCTTCTTCTCACAGACTCTCTACTCTCATGCCA
+
CCCCCCCFBFFFGGGGGGGGGGGGGGHHGGGGGHHHGGHHHHHHHHHHHHHHHHGHHHGHHHHHHHHHHHHHGHGGHHHHHHHGGHHHHHHHHHHHHHHHHHHHHHHHHHHHHGGGGGGGDHHHFHHHGGGGGGGGGGGGGGGGGGFFFFFFFFFFFFFFFFFFFFFFFFFFFFFFFFFFFFFFFFFFFFFFFFFFFFFFFFFFFFFFFFFFFFFFFFFFFFFFFFFFFFFFFFFFFFFFFFFFFFFFFFF
@M05620:45:000000000-G6HP7:1:1101:7335:12482 1:N:0:171
ATCTCTATCTCCTAAAAACCTGTTTAGATTTGGAGATAGACCTTCAGGTTTTTCATCATTTTCTGCATGAATTATACATTGACCACGTTCCAGCGTGGTCAGTTTGCAGCATTCTGTTATTTTGTTTGACAGAGTGTCTTGTTGAGAACATATGTAGGACATGATTTTTTCCTGCAACAGGGAAAATAAAGTATAAGTTTTAAAGATTTATTCTTTAATAAAGGATCTCAAAGCCAGCTTTAGAAAAAGGA
+
CCCCCFFFFFFFGGGGGGGGGGHHGHHHHHHHHGHHHHHHHHHHHHHHHHHGGHHHHHHHHHHHHHHHHGHHHHDGHHHHHHGHGHGHHHHHHHGFGGGHGHHHHHHHHHHHHHHHHHHHHHHHHHHHGHHHHHGHGHHHHHHHHHGHHGHHHHHHHHHHFHHHHHHHHGHHHHGGHHHHHGGHHHHHHHHGHHGHHGHHHGGHHHHHHHHHHHHHHHHHHGHHHHHHHGGHHHHHHGHHHHHHFGFHGGH
@M05620:45:000000000-G6HP7:1:1101:2346:12590 1:N:0:171
AGATTACTGCAACAGTTCCCCCTGGACCTGGAAAAGTTTCTTGCCTGGCTTACAGAAGCTGAAACAACTGCCAATGTCCTACAGGATGCTACCCGTAAGGAAAGGCTCCTAGAAGACTCCAAGGGAGTAAAAGAGCTGATGAAACAATGGCAAGTAAGTCAGGCATTTCCGCTTTAGCACTCTTGTGGATCCAATTGAACAATTCTCAGCATTTGTACTTGTAACTGACAAGCCAGGGACAAAACAAAGAT
+
ABCCCFFFFFFFGGGGGGGGGGGGHHHHHHHHHHHHHHHHHHHHHHHHHHHHHHHHHHHHHHHHHHHHHHHHHHHHHHHHHHHHHHHHHHHHHHGGGGHHHHHHHHHHGHHHHHHGHHHHHHHGGHGGHHHHHGHHHHGHHHHHHHHHHHHHHGHHHHHHHHHHHHHHHHGGGGGHHHHHHHHHHHHGHHHHHHHHHHHHHGHHHHHHHHHHHHHHHHHHHGHHHHHGHHHHHGGGGGGGGGGGGGGGGGF
@M05620:45:000000000-G6HP7:1:1101:27880:12768 1:N:0:171
AAACCAAGCAGACACTCACCGCTCCCTCGCCACAGGCCAATAGTTTGTCCTCACTGAGTTGGCAACAAGTGGCTGCTGTGGCTGCCATTTTTCTGGTGATGGCCATCAGCTCCGACGAGGTCAGCTGGGGGGCTTTCTTTGTGTAAGCAACGAGAAACCTGAAAGAAGCATTTTTTAACTAAGTCCTGCTGAGTCATTCATGAGTTTTTAGCCGCCTTGCTTCTTCTCACAGACTCTCTACTCTCATGCCA
+
CCCCCBBFCFFFGGGGGGGGGGGGGGHHGGGGGHHHGGGHHHHHHHHHHHHHHHHHHHHHHHHHGHHHHHHHGGGGHHHHHHHGGHHHHHHHHHHHHHHHHHHHHHHHHHHHHGGGGGGGGHHHHHHHGGGGGGGGGGGGGGGGGGFFFFFFFFFFFFFFFFFFFFFFFFFFFFFFFFFFFFFFFFFFFFFFFFFFFFFFFFFFFFFFFFFFFFFFFFFFFFFFFFFFFFFFFFFFFFFFFFFFFFFFFFF
@M05620:45:000000000-G6HP7:1:1101:22592:12800 1:N:0:171
CATCCTGACCCTGAAGTACCCCGGCTTGATTTCTGACATTAGATCGGAAGAGCACACGTCTGAACTCCAGTCACAGAAGACCATCTCGTATGCCGTCTTCTGCTTGAAAAAAAAAAAAAAAAAAGAAGAAAAAAAAAAAAAATGAGGGGGAAAAAGATAAAAAAAAAAAAATAAAAATTAATAGTAGAAGGATGGAAAGGAGAAGAGAAATGAAGAAGATGCTTAAACAGAGCATAGTTAACAAGTAGACA
+
CCCDEFFFFFFFGGGGGFGGGGGGGGGGHHHHHHHHHHHHHHGHHHGGGGGHHHHGHGGHHGHHHHHHHHHHHHGHHHHHHHHHGHHHFGHHHHGGGHGHHHHHHHHGHHGGGGGG@></<>-<.../0<</.:--9<----.011/.---../...0111:0--------.0:11<.001111111111..00.:00../.../0./0011:111//01101111:01/://:0101<11110/<11111
@M05620:45:000000000-G6HP7:1:1101:20597:12811 1:N:0:171
AAACCAAGCAGACACTCACCGCTCCCTCGCCACAGGCCAATAGTTTGTCCTCACTGAGTTGGCAACAAGTGGCTGCTGTGGCTGCCATTTTTCTGGTGATGGCCATCAGCTCCGACGAGGTCAGCTGGGGGGCTTTCTTTGTGTAAGCAACGAGAAACCTGAAAGAAGCATTTTTTAACTAAGTCCTGCTGAGTCATTCATGAGTTTTTAGCCGCCTTGCTTCTTCTCACAGACTCTCTACTCTCATGCCA
+
CCCCCCCFCFFFGGGGGGGGGGGGGGHHGGGGGHHHGGHHHHHHHHHHHHHHHHHHHHHHHHHHHHHHHHHHGHGGHHHHHHHGGHHHHHHHHHHHHHHHHHHHHHHHHHHHHGGGGGGGGHHHHHHHGGGGGGGGGGGGGGGGGGFFFFFFFFFFFFFFFFFFFFFFFFFFFFFFFFFFFFFFFFFFFFFFFFFFFFFFFFFFFFFFFFFFFFFFFFFFFFFFFFFFFFFFFFFFFFFFFFFFFFFFFFF
@M05620:45:000000000-G6HP7:1:1101:25932:12943 1:N:0:171
ATCTCTATCTCCTAAAAACCTGTTTAGATTTGGAGATAGACCTTCAGGTTTTTCATCATTTTCTGCATGAATTATACATTGACCACGTTCCAGCGTGGTCAGTTTGCAGCATTCTGTTATTTTGTTTGACAGAGTGTCTTGTTGAGAACATATGTAGGACATGATTTTTTCCTGCAACAGGGAAAATAAAGTATAAGTTTTAAAGATTTATTCTTTAATAAAGGATCTCAAAGCCAGCTTTAGAAAAAGGA
+
CCCCCFFFFFFFGGGGGGGGGGHHHHHHHHHHGHHHHHHHHHHHHHHHHHHGGHGHHHHHHHHHHHHHHHHHHHHHHHHHHHHHHHGHGHHHHHGGGGHHHHHHHHHHHHGHHHHHHHHHHHHHHHHHGHHHHHHHHHHHHHHHHHHHHHHHHHHHHGHHGHHHHHHHHGHHHHHHHHHHEFFHHHGHHGFHHHHGHHHHHHHHGHHHHHHHHHHHHHGHFHHHHHHHHHGGFFHHHGHHHHHBFGFGGCG
@M05620:45:000000000-G6HP7:1:1101:16489:12952 1:N:0:171
AAACCAAGCAGACACTCACCGCTCCCTCGCCACAGGCCAATAGTTTGTCCTCACTGAGTTGGCAACAAGTGGCTGCTGTGGCTGCCATTTTTCTGGTGATGGCCATCAGCTCCGACGAGGTCAGCTGGGGGGCTTTCTTTGTGTAAGCAACGAGAAACCTGAAAGAAGCATTTTTTAACTAAGTCCTGCTGAGTCATTCATGAGTTTTTAGCCGCCTTGCTTCTTCTCACAGACTCTCTACTCTCATGCCA
+
DDDDDDDFCFFFGGGGGGGGGGGGGGHHGGGGGHHHGGHHHHHHHHHHHHHHHHHHHHHHHHHHHHHHHGHHGHGGHHHHHHHGGHHHHHHHHHHHHHHHHHHHHHHHHHHHHGGGGGGGGHHHHHHHGGGGGGGGGGGGGGGGGGFFFFFFFFFFFFFFFFFFFFFFFFFFFFHFFFFFFFFFFFFFFFFFFFFFFFFFFFFFFFFFFFFFFFFFFFFFHHHFFHHFFFFFFFFFFFFFHFFFFFFFFFF
@M05620:45:000000000-G6HP7:1:1101:25934:12963 1:N:0:171
ATCTCTATCTCCTAAAAACCTGTTTAGATTTGGAGATAGACCTTCAGGTTTTTCATCATTTTCTGCATGAATTATACATTGACCACGTTCCAGCGTGGTCAGTTTGCAGCATTCTGTTATTTTGTTTGACAGAGTGTCTTGTTGAGAACATATGTAGGACATGATTTTTTCCTGCAACAGGGAAAATAAAGTATAAGTTTTAAAGATTTATTCTTTAATAAAGGATCTCAAAGCCAGCTTTAGAAAAAGGA
+
DCCCDFFFFFFFGGGGGGGGGGHHHHHHHHHHHHHHHHHHHHHHHHHHHHHGGHHHHIIHHIIHIHHHHHHHHHHHHHHHHHHHHHGHHHHHHHGGGGHHHHHHHHHHHHHHHHHHHHHHHHHHHHHHHHGHHHHHHHHHHHHHHHHHHHHHHHHHHHHHHHHHHHHHHGHHHHHHHHHHHGGHHHHHHHHHHHHHHHHHHHHHHHHHHHHHHHHHHHHHHHHHHHHHHHHHHHHHHGHHHHHHHHHHGGH
@M05620:45:000000000-G6HP7:1:1101:23024:13105 1:N:0:171
CATCCTGACCCTGAAGTACCCCGGCTTGATTTCTGACATTAGATCGGAAGAGCACACGTCTGAACTCCAGTCACAGAAGACCATCTCGTATGCCGTCTTCTGCTTGAAAAAAAAAAAAAAAAACATATCCCTAGTGAACATGTCTCACACTAGAACTTGAGCAAGACAAAAACGATCGTAGAGGAGATACGATCGAACATCCAAGAGCCGTAAGTAGAGAAGGGAGATATTTATGTGACAGGGAGAACAGA
+
CDDDDFFFFFFFGGGGGGGGGGGGGGGGHHHHHHHHHHHHHHHHHHGGGGHHHHHHHGHHHGHHHHHHHHHHHHHHHHHHHHHHGHHHGGHHHHGGGHGHHHHHHHHHHHHEGGGBB></>--.<110=<<0</0000000000=00000//0:00:00:000///////...-...-:.:.0/;.;/00.:..-;/.-00/000../.-....0;;0000/...../009000000000;..9...0/;9
@M05620:45:000000000-G6HP7:1:1101:17474:13172 1:N:0:171
CATCCTGACCCTGAAGTACCCCGGCTTGATTTCTGACATTAGATCGGAAGAGCACACGTCTGAACTCCAGTCACAGAAGACCATCTCGTATGCCGTCTTCTGCTTGAAAAAAAAAAAAAAAAAGAAAAGTAAGGCGAAAAAAGTATTTAATAATTAAATACAAAAAATAATTATAATCTAGCATTGGGACGGAACGAAGCGATACAAACTATGATTGGTTATTAAGAAGTAGGAATGTCACTACATCTTGT
+
DDDDDFFFFFFFGGGGGGGGGGGGGGGGHHHHHHHHHHHHHHHHHHGGGGHHHHHHHGHHHGHHHHHHHHHHFHHHHHHHHHHHHHHGGGHHHHGGGHGHHHHHHHHHHHHGGGGD>>//>->..0///0=000/-----.-.000000000000000000000..::0:;00000;0;00000000...--..-..;.--.:.-000.00000000.::00;0:000/:000000:000000/0000000
@M05620:45:000000000-G6HP7:1:1101:17300:13192 1:N:0:171
AAACCAAGCAGACACTCACCGCTCCCTCGCCACAGGCCAATAGTTTGTCCTCACTGAGTTGGCAACAAGTGGCTGCTGTGGCTGCCATTTTTCTGGTGATGGCCATCAGCTCCGACGAGGTCAGCTGGGGGGCTTTCTTTGTGTAAGCAACGAGAAACCTGAAAGAAGCATTTTTTAACTAAGTCCTGCTGAGTCATTCATGAGTTTTTAGCCGCCTTGCTTCTTCTCACAGACTCTCTACTCTCATGCCA
+
CCCCCCCBBFFFGGGGGGGGGGGGGGHHGGGGGHHHGGHHHHFHHHHHHHHHHHHHHHHHHHHHHHHHHHHHGHGGHHHHHHHGGHHHHHHHHHGHHHHHHHHHHHHHHHHHHGGGGGGGGHHHHHHHGGGGGGGGGGGGGGGGGGFFFFFFFFFFFFFFFFFFFFFFFFFFFFFFFFFFFFFFFFFFFFFFFFFFFFFFFFFFFFFFFFFFFFFFFFFFFFFFFFFFFFFFFFFFFFFFFFFFFFFFFFB
@M05620:45:000000000-G6HP7:1:1101:18005:13222 1:N:0:171
AGATTACTGCAACAGTTCCCCCTGGACCTGGAAAAGTTTCTTGCCTGGCTTACAGAAGCTGAAACAACTGCCAATGTCCTACAGGATGCTACCCGTAAGGAAAGGCTCCTAGAAGACTCCAAGGGAGTAAAAGAGCTGATGAAACAATGGCAAGTAAGTCAGGCATTTCCGCTTTAGCACTCTTGTGGATCCAATTGAACAATTCTCAGCATTTGTACTTGTAACTGACAAGCCAGGGACAAAACAAAGAT
+
AAAACFFFFFFFGGFBGGGGGGGGHHHHHHHHHHHHGHHHHHHHHHHHHHHHHHHHHHHHHHHHHHHHHHHHFHHHHHHHHHHHHHHHHHHHHHGGEGHHHHHHHHHHGHHHHHHHHHHHHHHGGGGFHHHHHGHHHHGHHHHHHHHHHHHHHGHHHHHHHHGHHHHHHHGGGGGHGHHHHHHHHHHGHHHHHHHHHGHGGGHHHHHHHHHHHHHHHFHHHHHHHHHHHHHHHGFGEGGGGGGGGGGGGFC
@M05620:45:000000000-G6HP7:1:1101:17988:13231 1:N:0:171
AGATTACTGCAACAGTTCCCCCTGGACCTGGAAAAGTTTCTTGCCTGGCTTACAGAAGCTGAAACAACTGCCAATGTCCTACAGGATGCTACCCGTAAGGAAAGGCTCCTAGAAGACTCCAAGGGAGTAAAAGAGCTGATGAAACAATGGCAAGTAAGTCAGGCATTTCCGCTTTAGCACTCTTGTGGATCCAATTGAACAATTCTCAGCATTTGTACTTGTAACTGACAAGCCAGGGACAAAACAAAGAT
+
AA>AAFFFFFBFGFFFGFGGGGGGHHHHHHHHHHCFBFHHHHHHHHHHHHHHHHHHHHHHHHFHHHHHHHHHFHHGHHHHHGHHHGHFGHHHHGGGCGHHHHHGHHHGGHHHHHHHHHHHHHHGGHGEGGHGHGHHHHFHHHHHHHHHHHHGHGHFHHHHHHGGHHGHHHGGGGGHHHHHHHHHHHHGEFHFFFHHHGHFFCHHHHHHHGHHHGFGHFGFHHHHHHHCFGFHEGFGEDGFE.;?FGFGFFC
@M05620:45:000000000-G6HP7:1:1101:25144:13251 1:N:0:171
CATCCTGACCCTGAAGTACCCCGGCTTGATTTCTGACATTAGATCGGAAGAGCACACGTCTGAACTCCAGTCACAGAAGACCATCTCGTATGCCGTCTTCTGCTTGAAAAAAAAAAAAAAAACACAAAATAAATACCAATCCGATCAATCCCAACCACCAAGAAGACAGCGCAATTTTAACAGAGATTACTCTAATCTCATACAAACGATGCCCGGACGCAGTCAATCCAATTGCACTGACACTCTACACC
+
CCCCCFFFFFFFGGGGGGGGGGGGGGGGHHHHHHHHHHHHHHHHHHG2FGHHHHHHHGHHHGHHHHHHHHHHGHHHHHHHHHHHHHHHGGHGHHGGGHGGFHHHHHHHHHHCGGG/<////><>0..0010<00000000/<...-.000/00/:.:.....://:///.----.;0000;00///:0000000000090000000...;.;0/.-;-----.000:0/000000000/00000/;000/9
@M05620:45:000000000-G6HP7:1:1101:4586:13272 1:N:0:171
CATCCTGACCCTGAAGTACCCCGGCTTGATTTCTGACATTAGATCGGAAGAGCACACGTCTGAACTCCAGTCACAGAAGACCATCTCGTATGCCGTCTTCTGCTTGAAAAAAAAAAAAAAAAAAAAATAGAAAATAACAATTACAATTTTAGAATAAAAACAATACAAAAGAAATCAATAAAGGAGAAATGAAAGAACGACGATGTAACATTTCGTGCATAGACTGATGACTGTAGATGGGTAGATATATC
+
DDDDDFFFFFFFGGGGGGGGGGGGGGGGHHHHHHHHHHHHHHHHHHGGGGHHHHHHHGHHHGHHHHHHHHHHHHHHHHHHHHHHFHHHGGHHHHGGGHGHHHHHHHHHGHHGGGGF>>>//--<---.00<00<00000000000000000/<0000000...00:000./../00000<0000/.<.0000000/./..<--...0000:000/<...00000<0:<000000000000./0.0000000
@M05620:45:000000000-G6HP7:1:1101:16395:13283 1:N:0:171
AAACCAAGCAGACACTCACCGCTCCCTCGCCACAGGCCAATAGTTTGTCCTCACTGAGTTGGCAACAAGTGGCTGCTGTGGCTGCCATTTTTCTGGTGATGGCCATCAGCTCCGACGAGGTCAGCTGGGGGGCTTTCTTTGTGTAAGCAACGAGAAACCTGAAAGAAGCATTTTTTAACTAAGTCCTGCTGAGTCATTCATGAGTTTTTAGCCGCCTTGCTTCTTCTCACAGACTCTCTACTCTCATGCCA
+
CDDDCDDFBFFFGGGGGGGGGGGGGGHHGGGGGHHHGGHHHHHHHHHHHHHHHHHHHHHHHHHHHHHHHHHHGHGGHHHHHHHGGHHHHHHHHHHHHHHHHHHHHHHHHHHHHGGGGGGGGHHHHHHHGGGGGGGGGGGGGGGGGGFFFFFFFFFFFFFFFFFFFFFFFFFFFFHFFFFHHFFFFFFFFFFFFFFFFFHHFFFFFFFFFFFFFFFFFFFFHHHFFFHFFFFFFFFFFFFFFFFFFFFFFFB
@M05620:45:000000000-G6HP7:1:1101:12862:13283 1:N:0:171
AGATTACTGCAACAGTTCCCCCTGGACCTGGAAAAGTTTCTTGCCTGGCTTACAGAAGCTGAAACAACTGCCAATGTCCTACAGGATGCTACCCGTAAGGAAAGGCTCCTAGAAGACTCCAAGGGAGTAAAAGAGCTGATGAAACAATGGCAAGTAAGTCAGGCATTTCCGCTTTAGCACTCTTGTGGATCCAATTGAACAATTCTCAGCATTTGTACTTGTAACTGACAAGCCAGGGACAAAACAAAGAT
+
A@A11DFFBD1BGGABBBGGFGGEEGEGHFEGFHHH1BEGHGHCEHHAGEGGGDAEHHGHHF1GFFHHHFFHHFHAFABGHHCHGBGC>GFDHFFEEEFFFCGCGEFGGFE@FFHBGGHGHHGG//EEFBEGFCG0<G1GHBFD<GEFFCHFHGFGHF>>FF@GCGFGHHCCGGGF?DFDFGHHF<<E1GGHGF<DGBFHBCGHDHF<DFBC0C:;::G0;GC00;:0;CFHHGBA...;E?F.CFAF/:0
@M05620:45:000000000-G6HP7:1:1101:18756:13391 1:N:0:171
AGATTACTGCAACAGTTCCCCCTGGACCTGGAAAAGTTTCTTGCCTGGCTTACAGAAGCTGAAACAACTGCCAATGTCCTACAGGATGCTACCCGTAAGGAAAGGCTCCTAGAAGACTCCAAGGGAGTAAAAGAGCTGATGAAACAATGGCAAGTAAGTCAGGCATTTCCGCTTTAGCACTCTTGTGGATCCAATTGAACAATTCTCAGCATTTGTACTTGTAACTGACAAGCCAGGGACAAAACAAAGAT
+
AAAABFFFFFFFGGGGGGGGGGGGHHHHHHHHGHGHGHHHHHHHHHHHHHHGHHHGHGHHHHHHHHHHHHHH3GHHHHHHHHHHGGHHHHHHHHGG?EHHHHHHHHHHGHHHHHHHHHHHHHHGGGGGHHGHHGHHHHGHHHHHHGHHHHHFHGGHHHHHHHFGHHHHHHGGGGGHGHHHHHHHHFHDHHHHHHHHHHHGGGHHHHHHHHHHHHHHHFHHHHHHHHHGHHGFGFFFEGGGGFGFGGGFBFB
@M05620:45:000000000-G6HP7:1:1101:18735:13395 1:N:0:171
AGATTACTGCAACAGTTCCCCCTGGACCTGGAAAAGTTTCTTGCCTGGCTTACAGAAGCTGAAACAACTGCCAATGTCCTACAGGATGCTACCCGTAAGGAAAGGCTCCTAGAAGACTCCAAGGGAGTAAAAGAGCTGATGAAACAATGGCAAGTAAGTCAGGCATTTCCGCTTTAGCACTCTTGTGGATCCAATTGAACAATTCTCAGCATTTGTACTTGTAACTGACAAGCCAGGGACAAAACAAAGAT
+
A?A>>DFF@DBFGGAFAGGGFGGCEGEHHCAGCHGH1ADGHHHCAGH/F0FAFABDHHEGHG1BGFHHGFFFAAA1DAFGGHFHB0B10B@1F0FE/>GBBFF0C/@GFE@1BFDGFFFFGCBF>/E?<1>FE/B0BE1FHBBBDHF<DFHCHG@FH12>@D0F?FB1FG//EGGB?D111FGGD11>1><GBC0<<0=G0<GHDGD<0CB;CC::00<0:;000000:CGHEG/....CE.B9CF9C/C0
@M05620:45:000000000-G6HP7:1:1101:23051:13405 1:N:0:171
CATCCTGACCCTGAAGTACCCCGGCTTGATTTCTGACATTAGATCGGAAGAGCACACGTCTGAACTCCAGTCACAGAAGACCATCTCGTATGCCGTCTTCTGCTTGAAAAAAAAAAAAAAAAAAAAAAAAAAAAAAAAAAGTGGACTAAAAAAAAATATTACAAAAAAAAGAAAAATAAAATAAGAATGATGTAGATGGTAAAACGATGAGAAGAACAAAAAACATGTGAGTTATTGATTACGATATAATC
+
DDDDDFFFFFFFGGGGGGGGGGGGGGGGHHHHHHHHHHHHHHHHHHGGGGHHHHHHHGHHHGHHHHHHHHHHHHHHHHHHHHHHGHHHGGHHHHGGGHGHHHHHHHHHHHHGGGGC><//<>-<-@--<---<-------.000000/00009---.0<000000.9---..</:..0000000000000:00000:00000000-...0000/<////...-..<00000000000<0<00....-0000
@M05620:45:000000000-G6HP7:1:1101:24791:13446 1:N:0:171
ATCTCTATCTCCTAAAAACCTGTTTAGATTTGGAGATAGACCTTCAGGTTTTTCATCATTTTCTGCATGAATTATACATTGACCACGTTCCAGCGTGGTCAGTTTGCAGCATTCTGTTATTTTGTTTGACAGAGTGTCTTGTTGAGAACATATGTAGGACATGATTTTTTCCTGCAACAGGGAAAATAAAGTATAAGTTTTAAAGATTTATTCTTTAATAAAGGATCTCAAAGCCAGCTTTAGAAAAAGGA
+
AAAAAFFFFFFFGGGGGGGGGGHHHHHHHHHHHCHGHGHHHHHHHHHHHHHGGHHHHHHHHHHHHHHHHHHHHHHHHHHHHHHHBGGHHHHHHHGGGGHHHHHHHHHHHHHHHHHHHHHHHHHHHHHHGHHHHHHHHHHHHHHHFGGHHBHHHHGHHHHHHHHHHHHHHGHHHHHHHHHHHGGHFFGGGHHHHHHHGHHHHHFGHFGHGHHHHHHHHHHDGGGEHHHHHHHHFFHHHGHHHHHGGHHHGGH
@M05620:45:000000000-G6HP7:1:1101:24795:13464 1:N:0:171
ATCTCTATCTCCTAAAAACCTGTTTAGATTTGGAGATAGACCTTCAGGTTTTTCATCATTTTCTGCATGAATTATACATTGACCACGTTCCAGCGTGGTCAGTTTGCAGCATTCTGTTATTTTGTTTGACAGAGTGTCTTGTTGAGAACATATGTAGGACATGATTTTTTCCTGCAACAGGGAAAATAAAGTATAAGTTTTAAAGATTTATTCTTTAATAAAGGATCTCAAAGCCAGCTTTAGAAAAAGGA
+
DDDDDFFFFFFFGGGGGGGGGGHHHHHHHHHHHHHHHHHHHHHHHHHHHHHGGHHHHHHHHIIHIHHHHHHHHHHHHHHHHHHHHHGHHHHHHHGGGGHHHHHHHHHHHHHHHHHHHHHHHHHHHHHHHHHHHHHHHHHHHHHHHHHHHHHHHHHHHHHHHHHHHHHHHGHHHHHHHHHHHGGHHHGHHHHHHHHGHGHHHHHHHHHHHHHHHHHHHHHHHHHHHHHHHHHHHHHHHGHHHHGHHHHGGGH
@M05620:45:000000000-G6HP7:1:1101:7322:13491 1:N:0:171
AAACCAAGCAGACACTCACCGCTCCCTCGCCACAGGCCAATAGTTTGTCCTCACTGAGTTGGCAACAAGTGGCTGCTGTGGCTGCCATTTTTCTGGTGATGGCCATCAGCTCCGACGAGGTCAGCTGGGGGGCTTTCTTTGTGTAAGCAACGAGAAACCTGAAAGAAGCATTTTTTAACTAAGTCCTGCTGAGTCATTCATGAGTTTTTAGCCGCCTTGCTTCTTCTCACAGACTCTCTACTCTCATGCCA
+
CCCCCCCFCFFFGGGGGGGGGGGGGGHHGGGGGHHHGGHHHHHHHHHHHHHHHHHHHHHHHHHGHHHHHHHHGHGGHHHHHHHGGHHHHHHHHHHHHHGHHHHHHHHHHHHHHGGGGGGGGHHHHHHHGGGGGGGGGGGGGGGGGGFFFFFFFFFFFFFFFFFFFFFFFFFFFFFFFFFFFFFFFFFFFFFFFFFFFFFFFFFFFFFFFFFFFFFFFFFFFFFFFFFFFFFFFFFFFFFFFFFFFFFFFFF
@M05620:45:000000000-G6HP7:1:1101:4308:13503 1:N:0:171
AAACCAAGCAGACACTCACCGCTCCCTCGCCACAGGCCAATAGTTTGTCCTCACTGAGTTGGCAACAAGTGGCTGCTGTGGCTGCCATTTTTCTGGTGATGGCCATCAGCTCCGACGAGGTCAGCTGGGGGGCTTTCTTTGTGTAAGCAACGAGAAACCTGAAAGAAGCATTTTTTAACTAAGTCCTGCTGAGTCATTCATGAGTTTTTAGCCGCCTTGCTTCTTCTCACAGACTCTCTACTCTCATGCCA
+
CBCCCCCFCFFFGGGGGGGGGGGGGGHHGGGGGHHHGGHHHHHHHHHHHHHHHHHHHHHHHHHHHHHHHHHHGHGGHHHHHHHGGHHHHHHHHHHHHGHHHHHHHHHHHHHHHGGGGGGGGHHHHHHHGGGGGGGGGGGGGGGGGGFFFFFFFFFFFFFFFFFFFFFFFFFFFFFFFFFFFFFFFFFFFFFFFFFFFFFFFFFFFFFFFFFFFFFFFFFFFFFFFFFFFFFFFFFFFFFFFFFFFFFFFFB
@M05620:45:000000000-G6HP7:1:1101:26364:13518 1:N:0:171
AGATTACTGCAACAGTTCCCCCTGGACCTGGAAAAGTTTCTTGCCTGGCTTACAGAAGCTGAAACAACTGCCAATGTCCTACAGGATGCTACCCGTAAGGAAAGGCTCCTAGAAGACTCCAAGGGAGTAAAAGAGCTGATGAAACAATGGCAAGTAAGTCAGGCATTTCCGCTTTAGCACTCTTGTGGATCCAATTGAACAATTCTCAGCATTTGTACTTGTAACTGACAAGCCAGGGACAAAACAAAGAT
+
BAABBFFFFF4FGGGGGGGGGGGGHHHHHHHHHHHHHHHHHHHHHHHHHHHHHHHHHHHHHHHHHHHHHHHHHHHHHHHHHHHHHHHHHHHHHHGGGGHHHHHGHHHHGHHHHHHHHHHHHHHGGGGGHHHHHGHHHHHHHDHHHHHHHHHHHGHHHHHHHHHHHHHHHHGGGGGHHHHHHHHHHHHGHHHHHHHHHHHGHHHHHHHHHHHHHHHHHGHHHHHHHHHGGHHHHGGGGGGGGGGGGGGGGGG
@M05620:45:000000000-G6HP7:1:1101:7173:13527 1:N:0:171
AAACCAAGCAGACACTCACCGCTCCCTCGCCACAGGCCAATAGTTTGTCCTCACTGAGTTGGCAACAAGTGGCTGCTGTGGCTGCCATTTTTCTGGTGATGGCCATCAGCTCCGACGAGGTCAGCTGGGGGGCTTTCTTTGTGTAAGCAACGAGAAACCTGAAAGAAGCATTTTTTAACTAAGTCCTGCTGAGTCATTCATGAGTTTTTAGCCGCCTTGCTTCTTCTCACAGACTCTCTACTCTCATGCCA
+
BBBBBAAFBFFFGGGFGGGGGGCGGGHHGGGGGGHHGGGDFGHGGFHHFHHHHHHGHHGGHGHFHHHHFDGFFCFGGE@FHHHEGHHHHHHFGHFHHHFHHFHHFHHHHGHHHGGGFGGGGHHHHHHHGGGGGGGGGGGGGFGGGGFFFFFFFFFFFFFFFFFFFFFFFFFFFFFFFFFFFFFFFFFFFFFFFFFFFFFFFFFFFFFFFFFFFFFFFFFFFFFFFFFFFFFFFFFFFFFFFFFFFFFFFFF
@M05620:45:000000000-G6HP7:1:1101:22028:13548 1:N:0:171
ATCTCTATCTCCTAAAAACCTGTTTAGATTTGGAGATAGACCTTCAGGTTTTTCATCATTTTCTGCATGAATTATACATTGACCACGTTCCAGCGTGGTCAGTTTGCAGCATTCTGTTATTTTGTTTGACAGAGTGTCTTGTTGAGAACATATGTAGGACATGATTTTTTCCTGCAACAGGGAAAATAAAGTATAAGTTTTAAAGATTTATTCTTTAATAAAGGATCTCAAAGCCAGCTTTAGAAAAAGGA
+
CBCCCFFFFFFFGGGGGGGGGGHHHHHHHHHHHHHHHHHHHHHHHHHHHHHGGHHHHHHHHHHIHHHHHHHHHHHHHHHHHHHHHHGHHHHHHHGGGGHHHHHHHHHHHHHHHHHHHHHHHHHHHHHHHHHHHHHHHHHHHHHHHHHHHHHHHHHHHHHHHHHHHHHHHGHHHHHHHHHHHGGHHHGHHHHHHHHHHGHHHHHHHHHHHHHHHHHHHHHHHHHHHHHHHHHHHHHHHGHHHHHHHGHHGGH
@M05620:45:000000000-G6HP7:1:1101:26482:13561 1:N:0:171
CATCCTGACCCTGAAGTACCCCGGCTTGATTTCTGACATTAGATCGGAAGAGCACACGTCTGAACTCCAGTCACAGAAGACCATCTCGTATGCCGTCTTCTGCTTGAAAAAAAAAAAAAAAACATAAAAATATATATATACAAATGTTCGCACATGTATTATATCGCGAGGTAGAGTTCCTCTGCGGACACTACGGCAAGACGCTACGACCGGCGGCCTAGAGAAGATGAGTGTGGCATCTGTACCCTGAC
+
DEEEDFFFFFFFGGGGGGGGGGGGGGGGHHHHHHHHHHHHHHHHHHGEGGHHHHHHHGHHHGHHHHHHHHHHHHHHHHHHHHHHHHHHGGHHHHGGGHGHHHHHHHGHHHHGGGGD<////<.>1111110111111111110011111.-.--10111111111..----<0011111111100-----.0//..---.//.-.<-.<.--------./<0<10/01:10<011..<0/<11<1100//<
@M05620:45:000000000-G6HP7:1:1101:8272:13562 1:N:0:171
CATCCTGACCCTGAAGTACCCCGGCTTGATTTCTGACATTAGATCGGAAGAGCACACGTCTGAACTCCAGTCACAGAAGACCATCTCGTATGCCGTCTTCTGCTTGAAAAAAAAAAAACTAATATATGACAGAGTGTCTTGTTGCTCCCCTATGTAGGACATGATTATATTCTGCACCCTTGTAAATCCAGTCTCAGTTTTCACTCTTTATTCGTTACTCCCGAATCTCACATCCAGCTTTATAAACCTGA
+
BBBBBFFFFFFFGGGGGGGGGGGGGGGGHHHHHHHHHHHHHHGHHHGGGGGHHHHHHGHHHGFFHHHHHHHHGHHGHHHHHHFHHFHHGGHGHHGGGHGHHHHHHHHHHHHGG@D?///2222111?111?100<11<1?11=>1<11<.<.G1=<B00</<<00G0=0=0=D=0C//..//0;00;0C0:CC000;0;;;009000090FGG/;B..;0/.=.-9://///;///;/BFF/://///9;/
@M05620:45:000000000-G6HP7:1:1101:8294:13565 1:N:0:171
CATCCTGACCCTGAAGTACCCCGGCTTGATTTCTGACATTAGATCGGAAGAGCACACGTCTGAACTCCAGTCACAGAAGACCATCTCGTATGCCGTCTTCTGCTTGAAAAAAAAAAAACAAAAAAAAAACATTATATGACGTCCGTAATGAAAAAAATATCTATCACGATACTGAAGTGAAATACAAAACTCAACTTCAGAAGAGGACAAGAGCTACTTAGATCAGCGACATATAAAAATATACACGGCGC
+
CCCCCFFFFFFFGGGGGGGGGGGGGGGGHHHHHHHHHHHHHHHHHHGGGGHHHHHHHGHHHGHHHHHHHHGHHHHHHHHGHHHHBGGHGGHHHHGEGHGHHHHHHGHHHHHGGGGGB<//??0?/----.<000000000....-....0:000.9-.;000;0000....-00000000///////;.9/////////:////..../.././//99/9///////.---.////://.//////.----
@M05620:45:000000000-G6HP7:1:1101:22023:13570 1:N:0:171
ATCTCTATCTCCTAAAAACCTGTTTAGATTTGGAGATAGACCTTCAGGTTTTTCATCATTTTCTGCATGAATTATACATTGACCACGTTCCAGCGTGGTCAGTTTGCAGCATTCTGTTATTTTGTTTGACAGAGTGTCTTGTTGAGAACATATGTAGGACATGATTTTTTCCTGCAACAGGGAAAATAAAGTATAAGTTTTAAAGATTTATTCTTTAATAAAGGATCTCAAAGCCAGCTTTAGAAAAAGGA
+
CCCCCFFFFFFFGGGGGGGGGGHHHHHHHHHHHGHHHHHHHHHHHHHHHHHGGHHHHHIHHHIHIHHHHHHHHHHHHHHHHHHHHHGHHHHHHHGFGGHHHHHHHHHHHHHHHHHHHHHHHHHHHHHHHHHHHHHHHHHHHHHHHHHHHHHHHHHHHHHHHHHHHHHHHGHHHHHHHHHHHGGHHHHHGHHFGHHHHDHHHHGHHHHHHHHHHHHHHHHHHHHHGHHHHHGHHHHHHGHHHHHGHHHHGGH
@M05620:45:000000000-G6HP7:1:1101:2547:13697 1:N:0:171
ATCTCTATCTCCTAAAAAGGAAGAAAGGGGAGGGAAGATCGGAAGAGCACACGTCTGAACTCAGTCACAGAAGACCATCTCGTATGCCGTCTTCTGCTTGAAAAAAAAAAAAAAAACAGAAAAGAATAACGAGTCCTCCCTTAAACACCATAAAAAAATAAATAATATTACTTAAGAATGTTCTCTTAGACGAACACGGTTAACTAGACCTTACCTCCTGCCATAGCTGTTTGGCTAGAATAAATAAGTAA
+
CCCCCFFFFFFFGGGGGGGGGGGBBGGHGGEEGGGGGHHHHGGGGHHHHHHHGGHHGGHHHHHHGGHHHHHHHHHHGHGHHHFGHHHHEEEGGHHHFHHHGGFGFGGGBDB/><>-.<001100.<00=0....<<00/:/;:C000...00:00:--.90000;00;00000000000000900000000.----/.-...0000:00;0:0090;./00.00000;0000/.000.0009000000000
@M05620:45:000000000-G6HP7:1:1101:25287:13705 1:N:0:171
AGATTACTGCAACAGTTCCCCCTGGACCTGGAAAAGTTTCTTGCCTGGCTTACAGAAGCTGAAACAACTGCCAATGTCCTACAGGATGCTACCCGTAAGGAAAGGCTCCTAGAAGACTCCAAGGGAGTAAAAGAGCTGATGAAACAATGGCAAGTAAGTCAGGCATTTCCGCTTTAGCACTCTTGTGGATCCAATTGAACAATTCTCAGCATTTGTACTTGTAACTGACAAGCCAGGGACAAAACAAAGAT
+
BBBBBFFFDFDFGGFGGGGGGGGGHHHHHHHHHHHHGHHHHHHHHHHHHHHHHHHHHHHHHHHHHHHHHHHHHHHHHHHHHHHHHHHHHHHHHHGGGGHHHHFGHHHHGHHHHHHHHHHHHHHGGHGFHHHHHGHHHHHHHDGHHHHHHHHHGGHHHHHHHGFGHHHHHHGGGGGGGHHHHHHHHHHGHHHHHHHHHHGHHHHHHHHHHHHHHHHHHFHHHHHHHHHHHHHHGGGGEGGGEGFGGGGGGGF
@M05620:45:000000000-G6HP7:1:1101:26277:13812 1:N:0:171
AGATTACTGCAACAGTTCCCCCTGGACCTGGAAAAGTTTCTTGCCTGGCTTACAGAAGCTGAAACAACTGCCAATGTCCTACAGGATGCTACCCGTAAGGAAAGGCTCCTAGAAGACTCCAAGGGAGTAAAAGAGCTGATGAAACAATGGCAAGTAAGTCAGGCATTTCCGCTTTAGCACTCTTGTGGATCCAATTGAACAATTCTCAGCATTTGTACTTGTAACTGACAAGCCAGGGACAAAACAAAGAT
+
BABBBFFFFFFFGGFGGGGGGGGGHHHHGHHHHHFHGHHHHHHHHHHHHHHHHHHFHHHHHHHHHHHHGHGHHHHHHGHHGHHHFGHHHHHHHHGGGEHHHFGGHHHHEHHHHHHHFHHEHHHGGFGFGHHGHGHGHHGHHHFHHHHHHHHHHGHHHHHHGGGHHHHHHHGGGGGHFHHHHHHHHFHGHHFHFHHHHFFFHHGHHHHHHHGHHGFCGFHFHFHFHHHFHHHHGGGFGGEGEFFGGGGGGGF
@M05620:45:000000000-G6HP7:1:1101:24969:13822 1:N:0:171
AAACCAAGCAGACACTCACCGCTCCCTCGCCACAGGCCAATAGTTTGTCCTCACTGAGTTGGCAACAAGTGGCTGCTGTGGCTGCCATTTTTCTGGTGATGGCCATCAGCTCCGACGAGGTCAGCTGGGGGGCTTTCTTTGTGTAAGCAACGAGAAACCTGAAAGAAGCATTTTTTAACTAAGTCCTGCTGAGTCATTCATGAGTTTTTAGCCGCCTTGCTTCTTCTCACAGACTCTCTACTCTCATGCCA
+
BBBBBBBFBCCFFGGGGGGGGGGGGGHHGGGGGHHHGGGHHHHGHHHHHHHHHHHHHHHHHHHHHHHHHGHHGHGGHHHHGHHGGHHHHHHHHHHHHHGHHHHHHHHHHHHHHGGGGGGGBGHHHHHHGGGGGGGGGGGGGGGGGGFFFFFFFFFFFFFFFFFFFFFFFFFFFFFFFFFFFFFFFFFFFFFFFFFFFFFFFFFFFFFFFFFFFFCFFDFFFFFFFFFFFFFFFFFFFFFFFFFFFFFFFFF
@M05620:45:000000000-G6HP7:1:1101:20638:13828 1:N:0:171
CATCCTGACCCTGAAGTACCCCGGCTTGATTTCTGACATTAGATCGGAAGAGCACACGTCTGAACTCCAGTCCCAGAAGACCAACTCGTATGCCGTCTTCTGCCTGGAGAAGAACCCAGTGCTGCTGACCGAGGCCCCCCTGAACCCCAAGGCCAACAGAGAGAAGATGACTCAGGTGAGGCTCGGCCGACGCCCGTGCTCCTCCCGTCCTTTCCCCAGTCATTTTCTGCCCGGCTTGATTTCTGACATTA
+
AAAAAFFFFFFFGGGGGGGGGGC0000A01FF2A22D1F2G1B2AA///BG00BGH0EBA0/F2BGH11B2B1BG1F011>B0/B01/0B0021//>0?2@1B11B/B01F01B0<<?FFCFHGHHFEHHCGGCGGGGGGGFHHHHGGCGHGGHHHGGHHHHGGHHHGHHHFHHFFHHHHHFEGG;EE@GGGG@@<;ABEFFFFFFFEFFFFFFFFFF-;BFFFFFFFFFFFF@@@@?:FFFFB/9B/BF9
@M05620:45:000000000-G6HP7:1:1101:27925:13836 1:N:0:171
AAACCAAGCAGACACTCACCGCTCCCTCGCCACAGGCCAATAGTTTGTCCTCACTGAGTTGGCAACAAGTGGCTGCTGTGGCTGCCATTTTTCTGGTGATGGCCATCAGCTCCGACGAGGTCAGCTGGGGGGCTTTCTTTGTGTAAGCAACGAGAAACCTGAAAGAAGCATTTTTTAACTAAGTCCTGCTGAGTCATTCATGAGTTTTTAGCCGCCTTGCTTCTTCTCACAGACTCTCTACTCTCATGCCA
+
CCCCCCBFCFFFGGGGGGGGGGGGGGHHGGGGGHHHGGHHGHHHHHHHHHHHHHHHHHHHHHHHHHHGHGHHGHGGHHHHHHHGGHHHHHHHHHHHHHHHHHHHHHHHHHFHHGGGGGGGGHHHHHHHGGGGGGGGGGGGGGGGGGFFFFFFFFFFFFFFFFFFFFFFFFFFFFFFFFFFFFFFFFFFFFFFFFFFFFFFFFFFFFFFFFFFFFFFFFFFFFFFFFFFFFFFFFFFFFFFFFFFFFFFFFF
@M05620:45:000000000-G6HP7:1:1101:21677:13836 1:N:0:171
AGATTACTGCAACAGTTCCCCCTGGACCTGGAAAAGTTTCTTGCCTGGCTTACAGAAGCTGAAACAACTGCCAATGTCCTACAGGATGCTACCCGTAAGGAAAGGCTCCTAGAAGACTCCAAGGGAGTAAAAGAGCTGATGAAACAATGGCAAGTAAGTCAGGCATTTCCGCTTTAGCACTCTTGTGGATCCAATTGAACAATTCTCAGCATTTGTACTTGTAACTGACAAGCCAGGGACAAAACAAAGAT
+
3>3ABFFFDFFFGGGGGGGGGGGGHHHHHHHHHHHHHHHHHHHHHHHHHHHHHHHHHHHHHHHHHHHHHHHHHHHHHHHHHHHHHGHHHHFHHHGEEFHHHGHFHHGHGHHHHHHHHHHHHGHGGFGEHHHHHGHHHHGHHHHHHHHHHHHHHGGGHHHFHHGHHHHHHHGGGGGHHHGHHHHHHGHGHHHHGHHHHHFFHGHHHHHFGHFHHHGHHGHHHHHHHHHHHHGHHGBFGGGGFFFFGGGGGFB
@M05620:45:000000000-G6HP7:1:1101:24981:13838 1:N:0:171
AAACCAAGCAGACACTCACCGCTCCCTCGCCACAGGCCAATAGTTTGTCCTCACTGAGTTGGCAACAAGTGGCTGCTGTGGCTGCCATTTTTCTGGTGATGGCCATCAGCTCCGACGAGGTCAGCTGGGGGGCTTTCTTTGTGTAAGCAACGAGAAACCTGAAAGAAGCATTTTTTAACTAAGTCCTGCTGAGTCATTCATGAGTTTTTAGCCGCCTTGCTTCTTCTCACAGACTCTCTACTCTCATGCCA
+
DDDDDDDFDFFFGGGGGGGGGGGGGGHHGGGGGHHHGGHHHHHHHHHHHHHHHHHHHHHHHHHHHHHHHHHHGHGGHHHHHHHGGHHHHHHHHHHHHHHHHHHHHHHHHHHHHGGGGGGGGHHHHHHHGGGGGGGGGGGGGGGGGGFFFFFFFFFFFFFFFFFFFFFFFFFFFFHFFFFFHFFFFFFFFFFFFFFFFFHHHHFFFFFFFFFFFFFFFFFFFFFFFFFFFFFFFFFFFFFFFFFFFFFFFFB
@M05620:45:000000000-G6HP7:1:1101:26479:13847 1:N:0:171
AAACCAAGCAGACACTCACCGCTCCCTCGCCACAGGCCAATAGTTTGTCCTCACTGAGTTGGCAACAAGTGGCTGCTGTGGCTGCCATTTTTCTGGTGATGGCCATCAGCTCCGACGAGGTCAGCTGGGGGGCTTTCTTTGTGTAAGCAACGAGAAACCTGAAAGAAGCATTTTTTAACTAAGTCCTGCTGAGTCATTCATGAGTTTTTAGCCGCCTTGCTTCTTCTCACAGACTCTCTACTCTCATGCCA
+
CCCCCCCFCFFFGGGGGGGGGGGGGGHHGGGGGHHHGGHHHHHHHHHHHHHHHHHHHHHHHHHHHHHHHHHHGHGGHHHHHHHGGHHHHHHHHHHHHHGHHHHHHHHHHHHHHGGGGGGGGHHHHHHHGGGGGGGGGGGGGGGGGGFFFFFFFFFFFFFFFFFFFFFFFFFFFFFFFFFFFFFFFFFFFFFFFFFFFFFFFFFFFFFFFFFFFFFFFFFFFFFFFFFFFFFFEFFFFFFFFFFFFFFFFFF
@M05620:45:000000000-G6HP7:1:1101:25335:13851 1:N:0:171
CATCCTGACCCTGAAGTACCCCATTGAGCATGGCATCGTCACCAACTGGGACGACATGGAGAAGATCTGGCACCACACCTTCTACAACGAGCTGCGCGTGGCCCCGGAGGAGCACCCAGTGCTGCTGACCGAGGCCCCCCTGAACCCCAAGGCCAACAGAGAGAAGATGACTCAGGTGAGGCTCGGCCGACGCCCGTGCTCCTCCCGTCCTTTCCCCAGTCATTTTCTGCCCGGCTTGATTTCTGACATTA
+
DDDDDFFFFFFFGGGGGGGGGGGHHHHHHHHHHHHHHGHHHGHHHGHHHHHHGGGGGHHHHHHHHHHHHHHHHGHHHGGHHHHHHHHHGGGGGHHGGGGGGGHHGGGGGGGGHHHHGGHHHHHHHHHHHHGGGGGGGGGGGGHHHHGGGGHGHHGGGGGGGGGGGGGGGGGGGGGGGGGGGGGGFFFFFFFFAFFFFFFFFFFFFFFFFFFFFFFFFFFFFFFFHHFFFFFFFFFFFFAFFFFFFFFFFF0
@M05620:45:000000000-G6HP7:1:1101:21686:13853 1:N:0:171
AGATTACTGCAACAGTTCCCCCTGGACCTGGAAAAGTTTCTTGCCTGGCTTACAGAAGCTGAAACAACTGCCAATGTCCTACAGGATGCTACCCGTAAGGAAAGGCTCCTAGAAGACTCCAAGGGAGTAAAAGAGCTGATGAAACAATGGCAAGTAAGTCAGGCATTTCCGCTTTAGCACTCTTGTGGATCCAATTGAACAATTCTCAGCATTTGTACTTGTAACTGACAAGCCAGGGACAAAACAAAGAT
+
AAAACFFFDDFFGGGFGGGGGGGGHHHHHHHHHHHHGHHHHHHHHHHHHHHHHHHHHHHHHHHHHHHHHHHHHHHHHHHHHHHHHHHHHHHHHHGGGGHHHHHGHHHHGHHHHHHHHHHHHHHGGGGGHHHHHGHHHHGHHHHHHHHHHGHHHGHHHHHHHHHHHHHHHHGGGGGHHHHHHHHHHHHGHHHHHHHHHGGGHHHHHHHHHHHHHHHHHHHHHHHHHHHHHHHHHGGGGGGGGFGGGGGGGGF
@M05620:45:000000000-G6HP7:1:1101:15345:13872 1:N:0:171
CATCCTGACCCTGAAGTACCCCGGCTTGATTTCTGACATTAGATCGGAAGAGCACACGTCTGAACTCCAGTCACAGAAGACCATCTCGTATGCCGTCTTCTGCTTGAAAAAAAAAAAAAATCAGCTAGGTGTCTTTCTTTGCGAACTCCAAGAAAAACCTGAAACAAGCATTTTTTCACTCAGTCCTTCTACGTCATTCACGAGTTTTTCTCCGCCTTGCTTCTTCTCTCATACTCTCTACTCTCATTCCC
+
CCCCCFFFFFFFGGGGGGGGGGGGGGGGHHHHHHHGHHHHHHFHHHGEGEGHHHHGHGHHHGHHHHHHHHHHDGHGHHHGHHHHGFHFGGHHHHGEGHGFHHHGHHHHFGF/>EF/<///??=111110>1<1F11111<F1----.=00<DC/CBC?D/.;:G0/C/.B90B09-/9;90/;;C:C00=00.;;.9;;0099-:A00./0;:.ADFA0BFFFFFFBB0:000;B00B;9FBBF;0;0;FB
@M05620:45:000000000-G6HP7:1:1101:22794:13888 1:N:0:171
ATCTCTATCTCCTAAAAACCTGTTTAGATTTGGAGATAGACCTTCAGGTTTTTCATCATTTTCTGCATGAATTATACATTGACCACGTTCCAGCGTGGTCAGTTTGCAGCATTCTGTTATTTTGTTTGACAGAGTGTCTTGTTGAGAACATATGTAGGACATGATTTTTTCCTGCAACAGGGAAAATAAAGTATAAGTTTTAAAGATTTATTCTTTAATAAAGGATCTCAAAGCCAGCTTTAGAAAAAGGA
+
DEEDEFFFFFFFGGGGGGGGGGHHHHHHHHHHHHHHHHHHHHHHHHHHHHHGGHHHHIIHHHHHHHHHHHHHHHHHHHHHHHHHHHGHHHHHHHGGGGHHHHHHHHHHHHHHHHHHHHHHHHHHHHHHHHHHHHGHHHHHHHHHGHHHHHHHHHHHHHHHHHHHHHHHHGHHHHHHHHHHHGGHHHHHHGGHHHHHHHHHHHHHHHHHHHHHHHHHHHHHHHHHHHHHHHHHHHHHHGHHHHHHHHHHGGH
@M05620:45:000000000-G6HP7:1:1101:22773:13893 1:N:0:171
ATCTCTATCTCCTAAAAACCTGTTTAGATTTGGAGATAGACCTTCAGGTTTTTCATCATTTTCTGCATGAATTATACATTGACCACGTTCCAGCGTGGTCAGTTTGCAGCATTCTGTTATTTTGTTTGACAGAGTGTCTTGTTGAGAACATATGTAGGACATGATTTTTTCCTGCAACAGGGAAAATAAAGTATAAGTTTTAAAGATTTATTCTTTAATAAAGGATCTCAAAGCCAGCTTTAGAAAAAGGA
+
BABBBFFFFFFFGGGGGGGGGGHHHHHHHHHHHGHHHHHHHHHHHHHHHHHGGHHHHHHHHHHHHHHHHHHHHHHHHHHHHHHHGHGGHHHHHHGEGGGHFHGHHHHGHHHHHHHHHHHHHHHHHHHHGHHHHHHHHHHHHGHHHHGHFFFHHHHHHHHHGHHHHHHHHGHHHHHHGHFHHGGHHHHHFHGGGHHHH=GHHHEGHHHHHHHHHHHHGHHGGGHHHGHFGFEGHGGHGGFGGHGBGFFGGGF
@M05620:45:000000000-G6HP7:1:1101:17422:13940 1:N:0:171
ATCTCTATCTCCTAAAAACCTGTTTAGATTTGGAGATAGACCTTCAGGTTTTTCATCATTTTCTGCATGAATTATACATTGACCACGTTCCAGCGTGGTCAGTTTGCAGCATTCTGTTATTTTGTTTGACAGAGTGTCTTGTTGAGAACATATGTAGGACATGATTTTTTCCTGCAACAGGGAAAATAAAGTATAAGTTTTAAAGATTTATTCTTTAATAAAGGATCTCAAAGCCAGCTTTAGAAAAAGGA
+
CCCCCFFFFFFFGGGGGGGGGGHHHHHHHHHHHHGHHHHHHHHHHHHHHHHGGHHHHHHHHHHHHHHHHHHHHHHHHHHHHHHHHHGHHHHHHHGGGGHHHHHHHHHHHHHHHHHHHHHHHHHHHHHHHHHHHHHHHHHHHHHHHHHHHHHHHHHHHGHHHHHHHHHHHGHHHHHHHHHHHGGHHHHHHHHHHHHHHGHHHHHHHHHHHHHHHHHHHHHHHHHHHHHHHHHHHHHHHGHHHHHHHHHHGGH
@M05620:45:000000000-G6HP7:1:1101:21618:13989 1:N:0:171
ATCTCTATCTCCTAAAAACCTGTTTAGATTTGGAGATAGACCTTCAGGTTTTTCATCATTTTCTGCATGAATTATACATTGACCACGTGGTCAGTTTGCAGCATTCTGTTATTTTGTTTGACAGAGTGTCTTGTTGAGAACATATGTAGGACATGATTTTTTCCTGCAACAGGGAAAATAAAGTATAAGTTTTAAAGATTTATTCTTTAATAAAGGATCTCAAAGCCAGCTTTAGAAAAAGGAAGAAAGGG
+
DDDDDFFFFFFFGGGGGGGGGGHHHHHHHHHHHHHHHHHHHHHHHHHHHHHGGHHHHIHHHHHHIHHHHHHHHHHHHHHHHHHHHHGHHGHHHHHHHHHGHHHHHHHHHHHHHHHHHHHHHHHHHHGHHHHHHHHHHHGFHHHHHHHHHHGHHHHHHHHHHGHHHHHHHHHHHGGHHHHHHHHHHHHHHHHHHHHHHHHHHHHHHHHHHHHHGHHHHHHHHHHHHHHGHEHHHGHFHHHHGGGHHHHHHHG
@M05620:45:000000000-G6HP7:1:1101:4557:14043 1:N:0:171
AGATTACTGCAACAGTTCCCCCTGGACCTGGAAAAGTTTCTTGCCTGGCTTACAGAAGCTGAAACAACTGCCAATGTCCTACAGGATGCTACCCGTAAGGAAAGGCTCCTAGAAGACTCCAAGGGAGTAAAAGAGCTGATGAAACAATGGCAAGTAAGTCAGGCATTTCCGCTTTAGCACTCTTGTGGATCCAATTGAACAATTCTCAGCATTTGTACTTGTAACTGACAAGCCAGGGACAAAACAAAGAT
+
BBCCCFFFFFFFGGGGGGGGGGGGAGHHHHHHHHHHGHHHHHHHHHHHHHHHHHHHHHHHHHHHHHHHHHHHHHHHHHHHHHHHFHHHHHHHHHGGGGHHHHGHHHHHGHHHHHHHHHHHHHHGGHGGHHHHHGHHHHHHHHHGHHHHHHHHHGHHHHHHHHHHHHHHHHGGGGGHHHHHHHHHHFHGHHHHHHHHHHFGHHGHHHHHHHHHHHHHHHHHHFHHHHHGGHHFGGGGGGGGGGGGGGGGGGF
@M05620:45:000000000-G6HP7:1:1101:24069:14200 1:N:0:171
CATCCTGACCCTGAAGTACCCCGGCTTGATTTCTGACTTAGATCGGAAGAGCACACGTCTGAACTCCAGTCACAGAAGACCATCTCGTATGCCGTCTTCTGCTTGAAAAAAAAAAAAACAAAAAATAAATAAAAAGGAAATCTTGTAAATATTTCTCCACCGAGTGAAGATTTAAGTCCCTGCGAAATAAACCAATCTAGATGCCCTCGACCCAAGCTAACGACAACACAAATGATAGACAGACGCCTTAT
+
DDDDDFFFFFFFGGGGGGGGGGGGGGGGHHHHHHHHHHHHHHHHHGGGGHHHHHHHGHHHGHHHHHHHHHHHHHHHHHHHHHHHHHHGGHHHHGEGHGHHHHHHHHHHHHGGGGG>///=/?0//0111111111..00/00000000=<0000000<0/..--..0000000000000000.---:.0090/..:/00900000/0.-.9--....;00/..-9-......000:00000//.---..00
@M05620:45:000000000-G6HP7:1:1101:29411:14240 1:N:0:171
AAACCAAGCAGACACTCACCGCTCCCTCGCCACAGGCCAATAGTTTGTCCTCACTGAGTTGGCAACAAGTGGCTGCTGTGGCTGCCATTTTTCTGGTGATGGCCATCAGCTCCGACGAGGTCAGCTGGGGGGCTTTCTTTGTGTAAGCAACGAGAAACCTGAAAGAAGCATTTTTTAACTAAGTCCTGCTGAGACATTCATGAGTTTTTAGCCGCCTTGCTTCTTCTCACAGACTCTCTACTCTCATGCCA
+
BBAABA>F?>BCGFGGGGGGGGEGGGCHEAEEGHHHGGHGH3FDFHFHHDG5BADAEGHHHEBGHGHGHDGFFHGACEDFEGH1F?BBGGFGFGHFB13FGG1F3F3DEE4GGEGE@<C@?C1B1DFFGGC@@BACFFFGG9//;FF/B/F?EAADFFABFB/B/BFBFFFFFFF-;/F///9;;9BBFBB/;/9;B/BB/BB9BFFF??B/B.->DAB/9BFFFFBFFFFB/AFFF/BFFFF/FBB9/BB
@M05620:45:000000000-G6HP7:1:1101:2580:14243 1:N:0:171
AGATTACTGCAACAGTTCCCCCTGGACCTGGAAAAGTTTCTTGCCTGGCTTACAGAAGCTGAAACAACTGCCAATGTCCTACAGGATGCTACCCGTAAGGAAAGGCTCCTAGAAGACTCCAAGGGAGTAAAAGAGCTGATGAAACAATGGCAAGTAAGTCAGGCATTTCCGCTTTAGCACTCTTGTGGATCCAATTGAACAATTCTCAGCATTTGTACTTGTAACTGACAAGCCAGGGACAAAACAAAGAT
+
A@?AADFFB@FFAGCBFGGGFEEGHHGBGHFFFHGGHFHHFEGBGFHHFHHGFGGDGHHHHBGFFHHHHHEFBGHGAFAGFGHFFGFHGEHHHHGEGFHFHFCGHHFHGFHHFGFBBGHFCBGGGEEEFGHGHFHGHF1GHEDFGFHFFFCGCFGHEH@GHHHHFHHGD<AEGGEHBGHGGHGHHDGDHFFGHBGHHFB00CGFDFHDGF0G0CGHHHHFFCGCCGC0GGHFEEGFGD?A.F/FAFGGGG9
@M05620:45:000000000-G6HP7:1:1101:29428:14255 1:N:0:171
AAACCAAGCAGACACTCACCGCTCCCTCGCCACAGGCCAATAGTTTGTCCTCACTGAGTTGGCAACAAGTGGCTGCTGTGGCTGCCATTTTTCTGGTGATGGCCATCAGCTCCGACGAGGTCAGCTGGGGGGCTTTCTTTGTGTAAGCAACGAGAAACCTGAAAGAAGCATTTTTTAACTAAGTCCTGCTGAGTCATTCATGAGTTTTTAGCCGCCTTGCTTCTTCTCACAGACTCTCTACTCTCATGCCA
+
DDDDDBBFACCFGGGGGGGGGGGGGGHHAAAEFHHHGGHHHFGGHHHHHHHHHHHHHHGHHHHHHHHHHHHHGHGGHFFGHHHCFGHHHHHHHHHHHHGHHHHHFHHHHHHHHGGEE>CGCH?FFGHHGGGGGGGGGGGGGGGGGGFFFFFFFFFFFFFFFFBBFFFFFFFFFFFFEFFFFFFBFFFFFFFFA;;FFFFFFFFFBFFFFFFBFFFFFDFFFFFFFFFFFFFF:AFFFFFFFFFFFFFFFFB
@M05620:45:000000000-G6HP7:1:1101:22297:14261 1:N:0:171
AAACCAAGCAGACACTCACCGCTCCCTCGCCACAGGCCAATAGTTTGTCCTCACTGAGTTGGCAACAAGTGGCTGCTGTGGCTGCCATTTTTCTGGTGATGGCCATCAGCTCCGACGAGGTCAGCTGGGGGGCTTTCTTTGTGTAAGCAACGAGAAACCTGAAAGAAGCATTTTTTAACTAAGTCCTGCTGAGTCATTCATGAGTTTTTAGCCGCCTTGCTTCTTCTCACAGACTCTCTACTCTCATGCCA
+
CCCCCCCFCFFFGGGGGGGGGGGGGGHHGGGGGHHHGGHHHHHHHHHHHHHHHHHHHHHHHHHHHHHHHGHHGHGGHHHHHHHGGHHHHHHHHHHHHHHHHHHHHHHHHHHHHGGGGGGGGHHHHHHHGGGGGGGGGGGGGGGGGGFFFFFFFFFFFFFFFFFFFFFFFFFFFFFFFFFFFFFFFFFFFFFFFFFFFFFFFFFFFFFFFFFFFFFFFFFFFFFFFFFFFFFFFFFFFFFFFFFFFFFFFFF
@M05620:45:000000000-G6HP7:1:1101:9058:14266 1:N:0:171
AAACCAAGCAGACACTCACCGCTCCCTCGCCACAGGCCAATAGTTTGTCCTCACTGAGTTGGCAACAAGTGGCTGCTGTGGCTGCCATTTTTCTGGTGATGGCCATCAGCTCCGACGAGGTCAGCTGGGGGGCTTTCTTTGTGTAAGCAACGAGAAACCTGAAAGAAGCATTTTTTAACTAAGTCCTGCTGAGTCATTCATGAGTTTTTAGCCGCCTTGCTTCTTCTCACAGACTCTCTACTCTCATGCCA
+
BBBBBBB@BFFFFGGGGGGGGGGGGGHGGGGGGHHHGGHHFGHHHHHHHEGFHHEFHFGGHHGHHHHHHFHHGFFGFHGHHHFFGHHHHFHHHGHHHHGHHHHHHHHHHHBHHEGGGGCGFHHHGHHHGGGGGGGGGGGGGGGGGGFFFFFFFFFFFFFFFFFFFFFFFFFFFFFFFFFFFFFFFFFFFFFFFFFFFFFFFFFFFFFFFFFFFFFFFDFFFFFFFFFFFFFFFFFFFFFFFFFFFFFFFFF
@M05620:45:000000000-G6HP7:1:1101:23637:14305 1:N:0:171
CATCCTGACCCTGAAGTACCCCGGCTTGATTTCTGACATTAGATCGGAAGAGCACACGTCTGAACTCCAGTCACAGAAGACCATCTCGTATGCCGTCTTCTGCTTGAAAAAAAAAAAAAAAAAAAATACACCATCCCCACTACCACCCTACTCCCCCCTCTCAACACATACAACTTTTCATCTCTTACACCTCCCAAAACACTCCCTACTCATCACTTATCTTTCTATTCCGTTGTGTCCGTATTCCCTTT
+
DDDDDFFFFFFFGGGGGGGGGGGGGGGGHHHHHHHHHGHHHHHHHHGGGGHHHHHHHGHHHGHHHHHHHHHHHHHHHHGHHHHHGHHGFGHHHHGFGHGHHHHHFHHHHHGGGGGDB///<-----.00:0:.00.;./..://00..;/.0:0..;--./:00;0..00000000:0;0:00B000000//.9./;..:..0:/./0;0000:000000;0000000:00/00.../00....0000:00
@M05620:45:000000000-G6HP7:1:1101:2836:14307 1:N:0:171
AAACCAAGCAGACACTCACCGCTCCCTCGCCACAGGCCAATAGTTTGTCCTCACTGAGTTGGCAACAAGTGGCTGCTGTGGCTGCCATTTTTCTGGTGATGGCCATCAGCTCCGACGAGGTCAGCTGGGGGGCTTTCTTTGTGTAAGCAACGAGAAACCTGAAAGAAGCATTTTTTAACTAAGTCCTGCTGAGTCATTCATGAGTTTTTAGCCGCCTTGCTTCTTCTCACAGACTCTCTACTCTCATGCCA
+
CCCCCBBFCFFFGGGGGGGGGGGGGGHHGGGGGHHHGGHHHGHHHHHHHHHHHHHHHHHHHHHGHHHHHHHHGHGGHHHHHHHGGHHHHHHHHHHHHHGHHHHHHHHHHGHHHGGGGGGGDHHHHHHHGGGGGGGGFGGGGGGGGGFFFFFFFFFFFFFFFFFFFFFFFFFFFFFFEFFFFFFFFFFFFFFFFFFFFFFFFFFFFFFFFFFFFFFFFFFFFFFFFFFFFFFFFFFFFFFFFFFFFFFFFFF
@M05620:45:000000000-G6HP7:1:1101:19493:14334 1:N:0:171
AAACCAAGCAGACACTCACCGCTCCCTCGCCACAGGCCAATAGTTTGTCCTCACTGAGTTGGCAACAAGTGGCTGCTGTGGCTGCCATTTTTCTGGTGATGGCCATCAGCTCCGACGAGGTCAGCTGGGGGGCTTTCTTTGTGTAAGCAACGAGAAACCTGAAAGAAGCATTTTTTAACTAAGTCCTGCTGAGTCATTCATGAGTTTTTAGCCGCCTTGCTTCTTCTCACAGACTCTCTACTCTCATGCCA
+
CCCCCCCFCFFFGGGGGGGGGGGGGGHHGGGGGHHHGGHHHHHHHHHHHHHHHHHHHHHHHHHHHHHHHGHHGFFGHHHHHHHGGHHHHHHHHHHHHHHHHHHHHHHHHHHHGGGGGGGGGHHHGHHHGGGGGGGGGGGGGGGGGGFFFFFFFFFFFFFFFFFFFFFFFFFFFFFFFFFFFFFFFFFFFFFFFFFFFFFFFFFFFFFFFFFFFFFFFFFFFFFFFFFFFFFFFFFFFFFFFFFFFFFFFFF
@M05620:45:000000000-G6HP7:1:1101:7995:14376 1:N:0:171
AAACCAAGCAGACACTCACCGCTCCCTCGCCACAGGCCAATAGTTTGTCCTCACTGAGTTGGCAACAAGTGGCTGCTGTGGCTGCCATTTTTCTGGTGATGGCCATCAGCTCCGACGAGGTCAGCTGGGGGGCTTTCTTTGTGTAAGCAACGAGAAACCTGAAAGAAGCATTTTTTAACTAAGTCCTGCTGAGTCATTCATGAGTTTTTAGCCGCCTTGCTTCTTCTCACAGACTCTCTACTCTCATGCCA
+
BBBBBBBFBFFFGGGGGGGGGGGGGGHHGGGGGHHHGGGHHHHGHHHHHHHHHHHHHHHHHHHHHHHHHGHHGCFGHHHHHHHGGHHHHHHHHHHHHHHHHHHHHHHHHHHHHGGGGGGGGHHHHHHHGGGGGGGGGGGGFFGGGGFFFFFFFFFFFFFFFFFFFFFFFFFFFFFFFFFFFFFFFFFFFFFFFBFFFFFFFFFFFFFFFFFFFFFFFDFFFFFFFFFFFFFFFFFFFFFFFFFFFFFFFFB
@M05620:45:000000000-G6HP7:1:1101:12093:14380 1:N:0:171
AGATTACTGCAACAGTTCCCCCTGGACCTGGAAAAGTTTCTTGCCTGGCTTACAGAAGCTGAAACAACTGCCAATGTCCTACAGGATGCTACCCGTAAGGAAAGGCTCCTAGAAGACTCCAAGGGAGTAAAAGAGCTGATGAAACAATGGCAAGTAAGTCAGGCATTTCCGCTTTAGCACTCTTGTGGATCCAATTGAACAATTCTCAGCATTTGTACTTGTAACTGACAAGCCAGGGACAAAACAAAGAT
+
>>3ABFFFDFFDGGBBBBGGGGGGHHHHHHHHHHHHGGHHHHHHHHHHHHHHHHDGHHHGHHHHHHHHHHHHGFFADFHHFHFHFGGFHFHHHHGEEEGFGFC1?GGHGHHHHHFCHFHHHHHG?EE<GGHHHGFHGFHFHHFHHHGFHFHHHFDGGGGHHHFGHHHHHHGGGGGHBHHHFHHHHGFDHGHHHHFHHHHHHFHGHFHHFHHHHCGGGCGFCCHGHHHEHHGCHGGGFGGGGGGGGGGGGGB
@M05620:45:000000000-G6HP7:1:1101:23474:14388 1:N:0:171
AGATTACTGCAACAGTTCCCCCTGGACCTGGAAAAGTTTCTTGCCTGGCTTACAGAAGCTGAAACAACTGCCAATGTCCTACAGGATGCTACCCGTAAGGAAAGGCTCCTAGAAGACTCCAAGGGAGTAAAAGAGCTGATGAAACAATGGCAAGTAAGTCAGGCATTTCCGCTTTAGCACTCTTGTGGATCCAATTGAACAATTCTCAGCATTTGTACTTGTAACTGACAAGCCAGGGACAAAACAAAGAT
+
BBABCFFFDDFFGGGGGGGGGGGGHHHHHHHHHHHHHHHHHHHHHHHHHHHHHHHHHHHHHHHHHHHHHHHHHHHHHHHHHHHHHHHHHHGHHHGFEFHHHHFHGHHHGHHHHHHGHHHHHHHGGFGFHHHHHGHHHHGHHGHHHHHHHHHHHGHHHHHHHHHHHHHHHHGGGGGHHHHHHHHHHGHGHHHHHHHHHGGGHHHHHHHHHHHHHHHHHHHHHHHHHHHGHHHHHGFGGGGGGFGGGGGGGGF
@M05620:45:000000000-G6HP7:1:1101:16271:14432 1:N:0:171
AAACCAAGCAGACACTCACCGCTCCCTCGCCACAGGCCAATAGTTTGTCCTCACTGAGTTGGCAACAAGTGGCTGCTGTGGCTGCCATTTTTCTGGTGATGGCCATCAGCTCCGACGAGGTCAGCTGGGGGGCTTTCTTTGTGTAAGCAACGAGAAACCTGAAAGAAGCATTTTTTAACTAAGTCCTGCTGAGTCATTCATGAGTTTTTAGCCGCCTTGCTTCTTCTCACAGACTCTCTACTCTCATGCCA
+
DDDDDDDFCFFFGGGGGGGGGGGGGGHHGGGGGHHHGGHHHGHGHHHHHHHHHHHHHHHHHHHHHHHHHHHHGHGGHHHHHHHGGHHHHHHHHHHHHHGHHHHHHHHHHHHHHGGGGGGGGHHHHHHHGGGGGGGGGGGGGGGGGGFFFFFFFFFFFFFFFFFFFFFFFFFFFFHFFFFHFFFFFFFFFFFFFFFFFFHFFFFFFFFFFFFFFFFFFFFFFHHFFFFFFFFFFFFFFFFFHFFHFFFFFFB
@M05620:45:000000000-G6HP7:1:1101:2827:14435 1:N:0:171
AAACCAAGCAGACACTCACCGCTCCCTCGCCACAGGCCAATAGTTTGTCCTCACTGAGTTGGCAACAAGTGGCTGCTGTGGCTGCCATTTTTCTGGTGATGGCCATCAGCTCCGACGAGGTCAGCTGGGGGGCTTTCTTTGTGTAAGCAACGAGAAACCTGAAAGAAGCATTTTTTAACTAAGTCCTGCTGAGTCATTCATGAGTTTTTAGCCGCCTTGCTTCTTCTCACAGACTCTCTACTCTCATGCCA
+
CCCCCBCFCFFFGGGGGGGGGGGGGGHHGGGGGHHHGGHHHGHGHHHHHHHHHHHHHHGHHHHHHHHHHHHHGHGGHHHHHHHGGHHHHHHHHHHHHHGHHHHHHHHHHHHHHGGGGGGGEHHHHHHHGGGGGGGGGGGGGGGGGGFFFFFFFFFFFFFFFFFFFFFFFFFFFFFFFFFFFFFFFFFFFFFFFFFFFFFFFFFFFFFFFFFFFFFFFFFFFFFFFFFFFFFFFFFFFFFFFFFFFFFFFFF
@M05620:45:000000000-G6HP7:1:1101:16737:14448 1:N:0:171
AGATTACTGCAACAGTTCCCCCTGGACCTGGAAAAGTTTCTTGCCTGGCTTACAGAAGCTGAAACAACTGCCAATGTCCTACAGGATGCTACCCGTAAGGAAAGGCTCCTAGAAGACTCCAAGGGAGTAAAAGAGCTGATGAAACAATGGCAAGTAAGTCAGGCATTTCCGCTTTAGCACTCTTGTGGATCCAATTGAACAATTCTCAGCATTTGTACTTGTAACTGACAAGCCAGGGACAAAACAAAGAT
+
AAAABFFFFFFDGGGBGGGGGGGGHHHHHHHHHHHHHHHHHHHHHHHHHHHHHHHHHHHHHHHHHHHHHHHHHHHHHHHHHHHHHHHHHHHHHHGGEGHHHHHHHHHHGHHHHHHHHHHHHHHGGGGFHHHHHGHHHHGHHHHHHHHHHHHHHGHHHHHHHHHHHHHHHHGGGGGHFHGHHHHHHHHGHHHHHHHHHGGEFGFHHHHHHHHHHHHHHHHHHHHHHHHHGHHHHGFGGGGGGFFGGGGGGGF
@M05620:45:000000000-G6HP7:1:1101:20681:14459 1:N:0:171
AAACCAAGCAGACACTCACCGCTCCCTCGCCACAGGCCAATAGTTTGTCCTCACTGAGTTGGCAACAAGTGGCTGCTGTGGCTGCCATTTTTCTGGTGATGGCCATCAGCTCCGACGAGGTCAGCTGGGGGGCTTTCTTTGTGTAAGCAACGAGAAACCTGAAAGAAGCATTTTTTAACTAAGTCCTGCTGAGTCATTCATGAGTTTTTAGCCGCCTTGCTTCTTCTCACAGACTCTATACTCTCATGCCA
+
BBBBBBBFBFFFGGGGGGGGECGGGAECAE22EFFEFFG2BFGG5DFGBGHHHEBAFC55F3GBGHFHH55FFFFAE3BFCGGGGHFGHHHHHFHG3FGHFHHHHGHFHHEHHGGGGGGGAGHHHHHHFGGGGGGGGGGGGGGGGFFFFFFFFFFFFFFFFFFFFFFFFFFFFFFAFFFFFFFFFFFFFFFFFBFFFFFFFFFFFFFFFFFFFFFFFFFFEFFFFFFFFFFFFFFFFFFFFFFFFFFFEFB
@M05620:45:000000000-G6HP7:1:1101:14155:14461 1:N:0:171
CATCCTGACCCTGAAGTACCCCGGCTTGATTTCTGACATTAGATCGGAAGAGCACACGTCTGAACTCCAGTCACAGAAGACCATCTCGTATGCCGTCTTCTGCTTGAAAAAAAAACAAGGTCATCTGCCCGCCTCTCCTTTTCCCCCCACCTCCCACCCTTCACGACGCCTTCTTTTACTACGCCCTCCTCAGCCCTTCATGTCTCTTCCGCTCCCTTGCTTCTTCTCACCCACTTTCTACTCTCCTCCCC
+
BBBBBFFFFFFFGGGGGGGGGGGCFEFEGAGHHFGBHHHHFFHHHHG2FEFAFHHHHGGHHGHHHFHHHHDG3DF5FGHEFHBBG3G1FGHEF@EEEHG4GGH43BGHBGG//<>///2/BB22@F@>2///<//1?011@?1110.><<..<.<<.C<.//:C..---9.;00;900;900.-99-..//;/9;.9;F;//////9;//...-;A./.9///9B//;99...../9///9;9B/;/./..
@M05620:45:000000000-G6HP7:1:1101:20712:14508 1:N:0:171
AAACCAAGCAGACACTCACCGCTCCCTCGCCACAGGCCAATAGTTTGTCCTCACTGAGTTGGCAACAAGTGGCTGCTGTGGCTGCCATTTTTCTGGTGATCGCCATCAGCTCCGACGAGGTCAGCTGGGGGGCTTTCTTTGTGTAAGCAACGAGAAACCTGAAAGAAGCATTTTTTAACTAAGTCCTGCTGAGTCATTCATGAGTTTTTAGCCGCCTTGCTTCTTCTCACAGACTCTCTACTCTCATGCCA
+
DDDDDCCFCFFFGGGGGGGGGGGGGGHHGGGGGHHHGGHHGHHHHHHHHHHHHHHHHHHHHHHHHHHHHGHHGHGGHHHHHHHGGHHHHHHHHGHHHHHGHGGGGGHHHHHHHGGGGGGGGHHHHHHHGGGGGGGGGGGGGGGFFFFFFFFFFFFFFFFFFFFFFFFFFFFFFFHFFFFHHFFFFHFFFFFFFFFFFFFFFHHFFFFHFFFFFFFFFFFFHHHFFFHFFFFFFFFFFFFFFFFFFFFFFFF
@M05620:45:000000000-G6HP7:1:1101:20291:14516 1:N:0:171
AGATTACTGCAACAGTTCCCCCTGGACCTGGAAAAGTTTCTTGCCTGGCTTACAGAAGCTGAAACAACTGCCAATGTCCTACAGGATGCTACCCGTAAGGAAAGGCTCCTAGAAGACTCCAAGGGAGTAAAAGAGCTGATGAAACAATGGCAAGTAAGTCAGGCATTTCCGCTTTAGCACTCTTGTGGATCCAATTGAACAATTCTCAGCATTTGTACTTGTAACTGACAAGCCAGGGACAAAACAAAGAT
+
CCCCDFFFFFFFGGGGGGGGGGGGHHHHHHHHHHHHHHHHHHHHHHHHHHHHHHHHHHHHHHHHHHHHHHHHHHHHHHHHHHHHHHHHHHHHHHGGEFHHHHHHHHHHGHHHHHHHHHHHHHHGGHGGHHHHHGHHHHGHHHHHHHHHHHHHHGHGHHHHHHHHHHHHHHGGGGGHHHGHHHHHHGHGHHHHGHHHHHHGGHHHHHHHHHHHHHHHHHHGHHHGHHHHHHGHHGGGGGGGGGFGGGGGGGF
@M05620:45:000000000-G6HP7:1:1101:20299:14532 1:N:0:171
AGATTACTGCAACAGTTCCCCCTGGACCTGGAAAAGTTTCTTGCCTGGCTTACAGAAGCTGAAACAACTGCCAATGTCCTACAGGATGCTACCCGTAAGGAAAGGCTCCTAGAAGACTCCAAGGGAGTAAAAGAGCTGATGAAACAATGGCAAGTAAGTCAGGCATTTCCGCTTTAGCACTCTTGTGGATCCAATTGAACAATTCTCAGCATTTGTACTTGTAACTGACAAGCCAGGGACAAAACAAAGAT
+
BBABCFFFFFFFGGGGGGGGGGGGGHHHHHHHHHHHGHHHHHHHHHHHHHHHHHHHHHHHHHHHHHHHHHHHHHHHHHHHHHHHHHHHHHHHHHGGFFGHHHHHHHHHGHHHHHHHHHH3FGGGEHGEHHHHHGHHHHHHHFGFHHHHHHHHHGHGHHHHHHHHHHHHHHGGGGGHHHHHHHHHHFHGHHHHHHHHHHHFHHHHHHHGHHHHHHHGHHHHHGHGHHHEGFFHHGGGGGGGGGFGGGGGGGF
@M05620:45:000000000-G6HP7:1:1101:20282:14537 1:N:0:171
AGATTACTGCAACAGTTCCCCCTGGACCTGGAAAAGTTTCTTGCCTGGCTTACAGAAGCTGAAACAACTGCCAATGTCCTACAGGATGCTACCCGTAAGGAAAGGCTCCTAGAAGACTCCAAGGGAGTAAAAGAGCTGATGAAACAATGGCAAGTAAGTCAGGCATTTCCGCTTTAGCACTCTTGTGGATCCAATTGAACAATTCTCAGCATTTGTACTTGTAACTGACAAGCCAGGGACAAAACAAAGAT
+
BBAABFFFFFFFGGFGGGGGGGGGGHHHHHHHHHHHGHHHHHHGHHHHHHHHHHHHHHHHHHHHHHHHHHHHHHHHHHHHHHHHHGHHHHHHHHGGGGHHHHFHHHHHGHHHHHHHHHHFHHHGEHGGHHHHHGHHHHGHHFHHHGHHHHHHHFFGHHHHHHGHFHHHHHGGGGGHHHGHHHHHHFHGHHHHHHHHHHHFFHHHHHHHHHHHHGFHHFGFHHHBHHHHFHGGFFF.EGGGGGGGGGGGGGG
@M05620:45:000000000-G6HP7:1:1101:15532:14573 1:N:0:171
ATCTCTATCTCCTAAAAACCTGTTTAGATTTGGAGATAGACCTTCAGGTTTTTCATCATTTTCTGCATGAATTATACATTGACCACGTGGTCAGTTTGCAGCATTCTGTTATTTTGTTTGACAGAGTGTCTTGTTGAGAACCTATGTAGGACATGATTTTTTCCTGCAACAGGGAAAATAAAGTATAAGTTTTAAAGATTTATTCTTTAATAAAGGATCTCAAAGCCAGCTTTAGAAAAAGGAAGAAAGGG
+
CBCCCFFFFFFFGGGGGGGGGGHHHHHHHHHHHHHHHHHHHHHHHHHHHHHGGHHHHIHHHHIIHHHHHHHHHHHHHHHHHHHHHHGHHGHHHHHHHHHFHH1FHHHHHHHHHHHHHHHH3GGHHHGHHHHHHHHHHHGFH/FGGHGHHHHHHHHHHHHHHGHHHHHGHHHHHGGHHGHHHHHFHHHHHGHHHHHHHHHHHHHHHHHHHHHHHHHHGHHHHHGHHHHGHEHHHGHEGHHHGGEHHHHHHHG
@M05620:45:000000000-G6HP7:1:1101:21110:14589 1:N:0:171
CATCCTGACCCTGAAGTACCCCGGCTTGATTTCTGACATTAGATCGGAAGAGCACACGTCTGAACTCCAGTCACAGAAGACCATCTCGTATGCCGTCTTCTGCTTGAAAAAAAAAAAAATATTTCTTACCATAACCTCTTTTCTCCCCCCTTCCTATTCCATTATTTTTCCCTTCATCCGTCCCTCCCACCTCTCATTTTTCTCCCTTCCTTCTTCCCTACCTTATCTCACCTCCTGCTTTCTCCACCTTC
+
CCCCCFFFFFFFGGGGGGGGGGGGGGGGHHHHHHHHHHHHHHHHHHGGGGHHHHHHHGHHHGHHHHHHHHHHHHHHHHHFHHHFG@GHGGHHGHGFGHGHHHHHHHHH3GHCGGG@///0111111<11?11?111>>11<1<1F1>CA-<.//00000<0:000<0:0/;0:0/00;0:...;0/.;/....0;000;00;0;0/B0/://////;/B/:9///;::9//./9:////9//9//9/:.//
@M05620:45:000000000-G6HP7:1:1101:8837:14590 1:N:0:171
AAACCAAGCAGACACTCACCGCTCCCTCGCCACAGGCCAATAGTTTGTCCTCACTGAGTTGGCAACAAGTGGCTGCTGTGGCTGCCATTTTTCTGGTGATGGCCATCAGCTCCGACGAGGTCAGCTGGGGGGCTTTCTTTGTGTAAGCAACGAGAAACCTGAAAGAAGCATTTTTTAACTAAGTCCTGCTGAGTCATTCATGAGTTTTTAGCCGCCTTGCTTCTTCTCACAGACTCTCTACTCTCATGCCA
+
CCCCCCCFBFFFGGGGGGGGGGGGGGHHGGGGGGHGGGHHHGHHHHHHHHHHHHHHHHHHHHHGHHHHHHHHGHGGHHHHHHHGGHHHHHHHHHHHHHGHHHHHHHHHHHHHHGGGGGGGEHGHEHHHGGGGGGGGGGGGGGGGGGFFFFFFFFFFFFFFFFFFFFFFFFFFFFFFFFFFFFFFFFFFFFFFFFFFFFFFFFFFFFFFFFFFFFFFFFFFFFFFFFFFFFFFFFFFFFFFFFFFFFFFFFF
@M05620:45:000000000-G6HP7:1:1101:15534:14594 1:N:0:171
ATCTCTATCTCCTAAAAACCTGTTTAGATTTGGAGATAGACCTTCAGGTTTTTCATCATTTTCTGCATGAATTATACATTGACCACGTGGTCAGTTTGCAGCATTCTGTTATTTTGTTTGACAGAGTGTCTTGTTGAGAACCTATGTAGGACATGATTTTTTCCTGCAACAGGGAAAATAAAGTATAAGTTTTAAAGATTTATTCTTTAATAAAGGATCTCAAAGCCAGCTTTAGAAAAAGGAAGAAAGGG
+
BABBBFFFFFFFGGGGGGGGGGHHHHHHHHHHHHGHHHHGHHHHHHHHHHHGGHHHHHHHHHHHGHHHHHHHHHHGHHHHGHHHGHGHHGHHHHHHHHHHHH1BGGHHHGHHHHHHHHHH3FGHFHFGHHHHHHHHGHGGH/GHHHHHHFHHHHHHHHHHHGHHHHHGHHHHHGFHHHFHDGGFGHH1FFGHHDBGGDGHHHHHHHHHHHGGGHHHFHHHHG0DHFHHGEHHHHHBGHHHGGFFHHEHHHG
@M05620:45:000000000-G6HP7:1:1101:26114:14679 1:N:0:171
AAACCAAGCAGACACTCACCGCTCCCTCGCCACAGGCCAATAGTTTGTCCTCACTGAGTTGGCAACAAGTGGCTGCTGTGGCTGCCATTTTTCTGGTGATGGCCATCAGCTCCGACGAGGTCAGCTGGGGGGCTTTCTTTGTGTAAGCAACGAGAAACCTGAAAGAAGCATTTTTTAACTAAGTCCTGCTGAGTCATTCATGAGTTTTTAGCCGCCTTGCTTCTTCTCACAGACTCTCTACTCTCATGCCA
+
CCCCCCCFCFFFGGGGGGGGGGGGGGHHGGGGGHHHGGHHHHHHHHHHHHHHHHHHHHGHHHHGHHHHHHHHGHGGHHHHHHHGGHHHHHHHHHHHHHGHHHHHHHHHHHHHHEGGGGGGFHHHHHHHGGGGGGGGGGGGGGGGGGFFFFFFFFFFFFFFFFFFFFFFFFFFFFFFFFFFFFFBFFFFFFFFFFFFFFFFFFFFFFFFFFFFFFFFFFFFFFFFFFFFFFFFFFFFFFFFFFFFFFFFFFB
@M05620:45:000000000-G6HP7:1:1101:3659:14717 1:N:0:171
AAACCAAGCAGACACTCACCGCTCCCTCGCCACAGGCCAATAGTTTGTCCTCACTGAGTTGGCAACAAGTGGCTGCTGTGGCTGCCATTTTTCTGGTGATGGCCATCAGCTCCGACGAGGTCAGCTGGGGGGCTTTCTTTGTGTAAGCAACGAGAAACCTGAAAGAAGCATTTTTTAACTAAGTCCTGCTGAGTCATTCATGAGTTTTTAGCCGCCTTGCTTCTTCTCACAGACTCTCTACTCTCATGCCA
+
CCCCCCCFCFFFGGGGGGGGGGGGGGHHGGGGGHHHGGHHHHHHHHHHHHHHHHHHHHHHHHHHHHHHHHHHGHGGHHHHHHHGGHHHHHHHHHHHHHHHHHHHHHHHHHHHHGGGGGGGGHHHHHHHGGGGGGGGGGGGGGGGGGFFFFFFFFFFFFFFFFFFFFFFFFFFFFFFFFFFFFFFFFFFFFFFFFFFFFFFFFFFFFFFFFFFFFFFFFFFFFFFFFFFFFFFFFFFFFFFFFFFFFFFFFF
@M05620:45:000000000-G6HP7:1:1101:20983:14813 1:N:0:171
AAACCAAGCAGACACTCACCGCTCCCTCGCCACAGGCCAATAGTTTGTCCTCACTGAGTTGGCAACAAGTGGCTGCTGTGGCTGCCATTTTTCTGGTGATGGCCATCAGCTCCGACGAGGTCAGCTGGGGGGCTTTCTTTGTGTAAGCAACGAGAAACCTGAAAGAAGCATTTTTTAACTAAGTCCTGCTGAGTCATTCATGAGTTTTTAGCCGCCTTGCTTCTTCTCACAGACTCTCTACTCTCATGCCA
+
CBCCCCCFCFFFGGGGGGGGGGGGGGHHGGGGGHHHGGHGHHHHHHHHHHHHHHHHHHHHHHHHHHHHHHHHGHGGHGHHHHHGGHHHHHHHHHHHHHHHHHHHHHHHHHHHHGGGGGGGGHHHGHHHGGGGGGGGGGGGGGGGGGFFFFFFFFFFFFFFFFFFFFFFFFFFFFFFFFFFFFFFFFFFFFFFFFFFFFFFFFFFFFFFFFFFFFFFFFFFFFFFFFFFFFFFFFFFFFFFFFFFFFFFFF9
@M05620:45:000000000-G6HP7:1:1101:2404:14816 1:N:0:171
CATCCTGACCCTGAAGTACCCCATTGAGCATGGCATCGTCACCAACTGGGACGACATGGAGAAGATCTGGCACCACACCTTCTACAACGAGCTGCGCGTGGCCCCGGAGGAGCACCCAGTGCTGCTGACCGAGGCCCCCCTGAACCCCAAGGCCAACAGAGAGCAGATGACTCAGGTGAGGCTCGGCCGACGCCCGTGCTCCTCCCGTCCTTTCCCCAGTCATTTTCTGCCCGGCTTGATTTCTGACATTT
+
AAAAAF1BBCFFGCG1FGGGFGGGH1F1FBB1AF0GCEHHEEHDEGHB0EGGAEEECGBGGF0FBHFF1ABGGGGHGEGFFHGFHFFG@/?>EFHEEEEE/>FFE<<CC@A?GGGHG/?FGGG1FG?BGG<-AC@FGGCGG.;GFGGG.:;;CHGEGG9FGEC.:BFGFGFFGG09F9B.ACAF;-9A@;@=@@@;9AAABFFFFE-:ABBFFFFFFF-FB9BFFFFF/BFE--9@?--;99FF/:9/BF/
@M05620:45:000000000-G6HP7:1:1101:25366:14829 1:N:0:171
AAACCAAGCAGACACTCACCGCTCCCTCGCCACAGGCCAATAGTTTGTCCTCACTGAGTTGGCAACAAGTGGCTGCTGTGGCTGCCATTTTTCTGGTGATGGCCATCAGCTCCGACGAGGTCAGCTGGGGGGCTTTCTTTGTGTAAGCAACGAGAAACCTGAAAGAAGCATTTTTTAACTAAGTCCTGCTGAGTCATTCATGAGTTTTTAGCCGCCTTGCTTCTTCTCACAGACTCTCTACTCTCATGCCA
+
CCCCCCCFCFFFGGGGGGGGGGGGGGHHGGGGGHHHGGHHHHHHHHHHHHHHHHHHHHHHHHHHHHHHHHHHGHGGHHHHHHHGGHHHHHHHHHHHHHGHHHHHHHHHHHHHHGGGGGGGGHHHHHHHGGGGGGGGGGGGGGGGGGFFFFFFFFFFFFFFFFFFFFFFFFFFFFFFFFFFFFFFFFFFFFFFFFFFFFFFFFFFFFFFFFFFFFFFFFFFFFFFFFFFFFFFFFFFFFFFFFFFFFFFFFF
@M05620:45:000000000-G6HP7:1:1101:22305:14831 1:N:0:171
AAACCAAGCAGACACTCACCGCTCCCTCGCCACAGGCCAATAGTTTGTCCTCACTGAGTTGGCAACAAGTGGCTGCTGTGGCTGCCATTTTTCTGGTGATGGCCATCAGCTCCGACGAGGTCAGCTGGGGGGCTTTCTTTGTGTAAGCAACGAGAAACCTGAAAGAAGCATTTTTTAACTAAGTCCTGCTGAGTCATTCATGAGTTTTTAGCCGCCTTGCTTCTTCTCACAGACTCTCTACTCTCATGCCA
+
CCCCCCCFCFFFGGGGGGGGGGGGGGHHGGGGGHHHGGHHHHHHHHHHHHHHHHHHHHHHHHHHHHHHHHHHGHGGHHHHHHHGGHHHHHHHHHHHHHHHHGHHHHFHHHHHHGGGGCCGFFFGHFHHGGGGGGGGGGGGGGGGGGFFFFFFFDFFFFFFFFFFFFFFFFFFFFFFFFFFFFFFFFFFFFFFFBF0FFFFFFFFFFFFFFFFFFFFFFFFFFBFFFFFFFFFBFFFFFFFBFFFFFFFFFB
@M05620:45:000000000-G6HP7:1:1101:21803:14833 1:N:0:171
ATCTCTATCTCCTAAAAACCTGTTTAGATTTGGAGATAGACCTTCAGGTTTTTCATCATTTTCTGCATGAATTATACATTGACCACGTTCCAGCGTGGTCAGTTTGCAGCATTCTGTTATTTTGTTTGACAGAGTGTCTTGTTGAGAACATATGTAGGACATGATTTTTTCCTGCAACAGGGAAAATAAAGTATAAGTTTTAAAGATTTATTCTTTAATAAAGGATCTCAAAGCCAGCTTTAGAAAAAGGA
+
CCDDCFFFFFFFGGGGGGGGGGHHHHHHHHHHHHHHHHHHHHHHHHHHHHHGGHHHHHHHHIHHHHHHHHHHHHHHHHHHHHHHHHGHHHHHHHGGGGHHHHHHHHHHHHHHHHHHHHHHHHHHHHHHHHHHHHHHHHHHHHHHHHHHHHHHHHHHHHHHHHHHHHHHHGHHHHHHHHHHHGGHHHHHHHHHHHHHHGGHHHHHHHHHHHHHHHHHHHHHHHHHHHHHHHHHHHHHHGHHHHHHHHHHGGH
@M05620:45:000000000-G6HP7:1:1101:2391:14835 1:N:0:171
CATCCTGACCCTGAAGTACCCCATTGAGCATGGCATCGTCACCAACTGGGACGACATGGAGAAGATCTGGCACCACACCTTCTACAACGAGCTGCGCGTGGCCCCGGAGGAGCACCCAGTGCTGCTGACCGAGGCCCCCCTGAACCCCAAGGCCAACAGAGAGAAGATGACTCAGGTGAGGCTCGGCCGACGCCCGTGCTCCTCCCGTCCTTTCCCCAGTCATTTTCTGCCCGGCTTGATTTCTGACATTT
+
CCCCCFFFFFFFGGGGGGGGGGGHHHHHHHHHHHHHHGHHHGHHHGHHHHHHGGGGGHHHHHHHHHHHHGHHHGHHHGGHHHHHHHHHGGGGGHHGGGGGGGHHGGGGGGGGHHHHGGHHHHHHHHHHHHGGGGGGGGGGGGHHHHGGGGHGHHGGGGGGGGGGGGGFGGGGGGGGGGGGGGGGFFFFFDFFFFFFFFFFFFFFFFFEDFFFFFFFFFFFFFFFFFFFFFFFFFFFFFFFFFFFF9BFFF/
@M05620:45:000000000-G6HP7:1:1101:14031:14850 1:N:0:171
AAACCAAGCAGACACTCACCGCTCCCTCGCCACAGGCCAATAGTTTGTCCTCACTGAGTTGGCAACAAGTGGCTGCTGTGGCTGCCATTTTTCTGGTGATGGCCATCAGCTCCGACGAGGTCAGCTGGGGGGCTTTCTTTGTGTAAGCAACGAGAAACCTGAAAGAAGCATTTTTTAACTAAGTCCTGCTGAGTCATTCATGAGTTTTTAGCCGCCTTGCTTCTTCTCACAGACTCTCTACTCTCATGCCA
+
CCDDCCDFCFFFGGGGGGGGGGGGGGHHGGGGGHHHGGHHHHHHHHHHHHHHHHHHHHHHHHHHHHHHHHHHGHGGHHHHHHHGGHHHHHHHHHHHHHHHHHHHHHHHHHHHHFGGGGGGFHHHHHHHGGGGGGGGGGGGGGGGGGFFFFFFFFFFFFFFFFFFFFFFFFFFFFHFFFFFHFFFFFFFFFFFFBFFFFFFFFFFFFFFFFFFFFFFFFFFFHFFFFFFFFFFFFFFFFFFFFFFFFFFFFB
@M05620:45:000000000-G6HP7:1:1101:29091:14865 1:N:0:171
ATCTCTATCTCCTAAAAACCTGTTTAGATTTGGAGATAGACCTTCAGGTTTTTCATCATTTTCTGCATGAATTATACATTGACCACGTTCCAGCGTGGTCAGTTTGCAGCATTCTGTTATTTTGTTTGACAGAGTGTCTTGTTGAGAACATATGTAGGACATGATTTTTTCCTGCAACAGGGAAAATAAAGTATAAGTTTTAAAGATTTATTCTTTAATAAAGGATCTCAAAGCCAGCTTTAGAAAAAGGA
+
BBBBBFFFFFFFGGFGGGGGGGHHHHHHHHHHHGHGHHHHHHHHHHHHHHHGGHHHHHHHHHHHHHHHHHHHHHHHHHHHHHHHHHGHHHHHHHGGGGHHHHHHHHHHHHHHHHHHHHFHHHHHHHHHHGHHHHHHHHHHHHHHHHHHHHHHHHHHHHHHHHHHHHHHHGHHHGHHHHFHHGGHHHHHHGHHHHHGHHHHHHHHHHHHHHHHHHHHHBGHHHGHHHHHHHHHHHHHHGHHHHGFFHHHGGH
@M05620:45:000000000-G6HP7:1:1101:22698:14906 1:N:0:171
AAACCAAGCAGACACTCACCGCTCCCTCGCCACAGGCCAATAGTTTGTCCTCACTGAGTTGGCAACAAGTGGCTGCTGTGGCTGCCATTTTTCTGGTGATGGCCATCAGCTCCGACGAGGTCAGCTGGGGGGCTTTCTTTGTGTAAGCAACGAGAAACCTGAAAGAAGCATTTTTTAACTAAGTCCTGCTGAGTCATTCATGAGTTTTTAGCCGCCTTGCTTCTTCTCACAGACTCTCTACTCTCATGCCA
+
BBBBBBB?AFFFGGGGGGGGGGGGGGHHCGGGGHHHGGHHHHHHHHHHHHHHHHHHHHHHHGHHHHHHHGHHGHGGHHHHHHHGGHHHHHHHHHHHHHHHHHHHHHHHHHHHHGGGGGGGGHHHHHHHGGGGGGGGGGGGGFGBFFFFFFFFFDDDFFF/ABFFFFFFFFFEFFFFEBFFFFFFFFFFFBFBFFFBFFFFFFFBFFFFFFFFFFBFFFFFFFBFFFFFFFEFFFFBFFFFFFB/B/9:FFB
@M05620:45:000000000-G6HP7:1:1101:22724:14906 1:N:0:171
AAACCAAGCAGACACTCACCGCTCCCTCGCCACAGGCCAATAGTTTGTCCTCACTGAGTTGGCAACAAGTGGCTGCTGTGGCTGCCATTTTTCTGGTGATGGCCATCAGCTCCGACGAGGTCAGCTGGGGGGCTTTCTTTGTGTAAGCAACGAGAAACCTGAAAGAAGCATTTTTTAACTAAGTCCTGCTGAGTCATTCATGAGTTTTTAGCCGCCTTGCTTCTTCTCACAGACTCTCTACTCTCATGCCA
+
CCCCCCCFCFFFGGGGGGGGGGGGGGHHGGGGGHHHGGHHHHHHHHHHHHHHHHHHHHHHHHHHHHHHHHHHGHGGHHHHHHHGGHHHHHHHHHHHHHHHHHHHHHHHHHHHHGGGGGGGGHHHHHHHGGGGGGGGGGGGGGGGGGFFFFFFFFFFFFFFFFFFFFFFFFFFFFFFFFFFFFFFFFFFFFFFFFFFFFFFFFFFFFFFFFFFFFFFFFFFFFFFFFFFFFFFFFFFFFFFFFFFFFFFFFF
@M05620:45:000000000-G6HP7:1:1101:22716:14926 1:N:0:171
AAACCAAGCAGACACTCACCGCTCCCTCGCCACAGGCCAATAGTTTGTCCTCACTGAGTTGGCAACAAGTGGCTGCTGTGGCTGCCATTTTTCTGGTGATGGCCATCAGCTCCGACGAGGTCAGCTGGGGGGCTTTCTTTGTGTAAGCAACGAGAAACCTGAAAGAAGCATTTTTTAACTAAGTCCTGCTGAGTCATTCATGAGTTTTTAGCCGCCTTGCTTCTTCTCACAGACTCTCTACTCTCATGCCA
+
CCCCCCCFCFFFGGGGGGGGGGGGGGHHGGGGGHHHGGHHHHHHHHHHHHHHHHHHHHHHHHHHHHHHHHHHGHGGHHHHHHHGGHHHHHHHHHHHHHHHHHHHHHHHHHHHHGGGGGGGGHHHGHHHGGGGGGGGGGGGGGGGGGFFFFFFFFFFFFFFFFFFFFFFFFFFFFFFFFFFFFFFFFFFFFFFFFFFFFFFFFFFFFFFFFFFFFFFFFFFFFFFFFFFFFFFFFFFFFFFFFFFFFFFFF0
@M05620:45:000000000-G6HP7:1:1101:13219:14975 1:N:0:171
ATCTCTATCTCCTAAAAACCTGTTTAGATTTGGAGATAGACCTTCAGGTTTTTCATCATTTTCTGCATGAATTATACATTGACCACGTGGTCAGTTTGCAGCATTCTGTTATTTTGTTTGACAGAGTGTCTTGTTGAGAACATATGTAGGACATGATTTTTTCCTGCAACAGGGAAAATAAAGTATAAGTTTTAAAGATTTATTCTTTAATAAAGGATCTCAAAGCCAGCTTTAGAAAAAGGAAGAAAGGG
+
CCCCCFFFFFFFGGGGGGGGGGHHHHHHHHHHHHHHHHHHHHHHHHHHHHHGGHHHHIHHHIHHIHHHHHHHHHHHHHHHHHHHHHGHHGHHHHHHHHHHHHHHHHHHHHHHHHHHHHHHHHHHHHHHHHHHHHHHGHGGHHHHHHHHHHHHGHHHHHHHHGHHHHHGHHHHHGGHHHHHHHHHHHHHHHHHHHHHHHHHHHHHHHHHGHHHHHHHGHHHHGHHHHHGHCGHHHHFFHHHGGGHHHGHHHG
@M05620:45:000000000-G6HP7:1:1101:7710:14977 1:N:0:171
CATCCTGACCCTGAAGTACCCCATTGAGCATGGCATCGTCACCAACTGGGACGACATGGAGAAGATCTGGCACCACACCTTCTACAACGAGCTGCGCGTGGCCCCGGAGGAGCACCCAGTGCTGCTGACCGAGGCCCCCCTGAACCCCAAGGCCAACAGAGAGAAGATGACTCAGGTGAGGCTCGGCCGACGCCCGTGCTCCTCCCGTCCTTTCCCCAGTCATTTTCTGCCCGGCTTGATTTCTGACATTC
+
CBCCCFFFFFFFGGGGGFGGGGCGHHHGFGHHHHHHHGHHHGHHHGHHEFFGGGGGGHHHHHGGHHHHHGHHHGHHHGGHHHHHHHHHGGGGGHHGGGGGGGHHGGGFGGGGHHHHGGHHGHHHHHHHHHCCGGGGGGGGGGHHHHGGDDGGHHGGGGGGGFDGGGFGGGGGGGGGGGGGEEEADDFFDFFFCFF--.DAFFFFBEDADFDFFFFFFBA/B/:FFFFB/BFEDA>BFF?FBF;B//B/BF/
@M05620:45:000000000-G6HP7:1:1101:7733:14985 1:N:0:171
CATCCTGACCCTGAAGTACCCCATTGAGCATGGCATCGTCACCAACTGGGACGACATGGAGAAGATCTGGCACCACACCTTCTACAACGAGCTGCGCGTGGCCCCGGAGGAGCACCCAGTGCTGCTGACCGAGGCCCCCCTGAACCCCAAGGCCAACAGAGAGAAGATGACTCAGGTGAGGCTCGGCCGACGCCCGTGCTCCTCCCGTCCTTTCCCCAGTCATTTTCTGCCCGGCTTGATTTCTGACATTA
+
BBBBBFFFFFFFGGGGGGGGGGEGFGFHHHHFC44BGEHEHEGFEEFGBHHHEGGGEHF3FFGFHHHD5GFEFFHEFGEGGFGGHFFFEGEEECFEGGGC@@HFGGCGFCGDFHHHGGHHHHHHHHHHHHGGGGGGGGGGGGHHHHGGGGHGHHGGGGGGGGGGGGGGGGGGGGGGGGGGGGFGFFFFFFFFFFFFFDDFFFFFFFFFFFFFFFFFFFFFFFFFFFFFFFFFFFFFFF?FFFFFFFFFFF/
@M05620:45:000000000-G6HP7:1:1101:13223:14995 1:N:0:171
ATCTCTATCTCCTAAAAACCTGTTTAGATTTGGAGATAGACCTTCAGGTTTTTCATCATTTTCTGCATGAATTATACATTGACCACGTGGTCAGTTTGCAGCATTCTGTTATTTTGTTTGACAGAGTGTCTTGTTGAGAACATATGTAGGACATGATTTTTTCCTGCAACAGGGAAAATAAAGTATAAGTTTTAAAGATTTATTCTTTAATAAAGGATCTCAAAGCCAGCTTTAGAAAAAGGAAGAAAGGG
+
ABBB3BDFFFFFGGGGGGGGGGHHHHGHHHHHHHHHHHHHGHHHHHHHHHHGGHHHHHGHHHHHGHHHHHHHHHHHHHHHHFHHHHGHHGHHHHHHHHGHHHHHHHHHHHGHHHHHHHHHHHHHHHHHHHHHHHHHEHEFGHHHHHGGGHFHHHHHHHHHHGHGHHFBHHGFEGEHHHHHFDFGHHHHHHHHHHFFGHHHHHHHHHHHHHHBGHHGGFGGHGHFHEHHHGHHHFHBGHHCADHHHHHHHGG
@M05620:45:000000000-G6HP7:1:1101:18745:15075 1:N:0:171
ATCTCTATCTCCTAAAAACCTGTTTAGATTTGGAGATAGACCTTCAGGTTTTTCATCATTTTCTGCATGAATTATACATTGACCACGTTCCAGCGTGGTCAGTTTGCAGCATTCTGTTATTTTGTTTGACAGAGTGTCTTGTTGAGAACATATGTAGGACATGATTTTTTCCTGCAACAGGGAAAATAAAGTATAAGTTTTAAAGATTTATTCTTTAATAAAGGATCTCAAAGCCAGCTTTAGAAAAAGGA
+
CCCDDFFFFFFFGGGGGGGGGGHHHHHHHHHHHHHHHHHHHHHHHHHHHHHGGHHHHHHHHHIHHHHHHHHHHHHHHHHHHHHHHHGHHHHHHHGGGGHHHHHHHHHHHHHHHHHHHHHHHHHHHHHHHHHHHHHHHHHHHHHHHHHHHHHHHHHHHHHHHHHHHHHHHGHHHHHHHHHHHGGHHHHHHHHHHHHHHHHHHHHHHHHHHHHHHHHHHHHHHHHHHHHHHHHHHGHHHGHHHHHGHHGGGGH
@M05620:45:000000000-G6HP7:1:1101:18760:15085 1:N:0:171
ATCTCTATCTCCTAAAAACCTGTTTAGATTTGGAGATAGACCTTCAGGTTTTTCATCATTTTCTGCATGAATTATACATTGACCACGTTCCAGCGTGGTCAGTTTGCAGCATTCTGTTATTTTGTTTGACAGAGTGTCTTGTTGAGAACATATGTAGGACATGATTTTTTCCTGCAACAGGGAAAATAAAGTATAAGTTTTAAAGATTTATTCTTTAATAAAGGATCTCAAAGCCAGCTTTAGAAAAAGGA
+
BBBCCFFFFFFFGGGGGGGGGGHHHHHHHHHHHHHHHHHHHHHHHHHHHHHGGHHHHHHHHHIIIHHHHHHHHHHHHHHHHHHHHHGHHHHHHHGGGGHHHHHHHHHHHHHHHHHHHHHHHHHHHHHHHHHHHHHHHHHHHHHHHHHHHHHHHHHHHHHHHHHHHHHHHGHHHHHHHHHHHGGHHHHHHHHHHHHGHGHHHHHHHHHHHHHHHHHHHHHHHHHHHHHHHHHHHHGHHGHHHHHHGGHHGGH
@M05620:45:000000000-G6HP7:1:1101:22093:15094 1:N:0:171
AAACCAAGCAGACACTCACCGCTCCCTCGCCACAGGCCAATAGTTTGTCCTCACTGAGTTGGCAACAAGTGGCTGCTGTGGCTGCCATTTTTCTGGTGATGGCCATCAGCTCCGACGAGGTCAGCTGGGGGGCTTTCTTTGTGTAAGCAACGAGAAACCTGAAAGAAGCATTTTTTAACTAAGTCCTGCTGAGTCATTCATGAGTTTTTAGCCGCCTTGCTTCTTCTCACAGACTCTCTACTCTCATGCCA
+
AABBBBBFBFFFGGGGGGGGGGGGGGHHFGGGGHHHGGHHHHHHHHHHHHHHHHHHHHHHHHHHHHHHHFHHGHGGHHHHHHHGGHGHHHHHHHHHHHHHHHHHHHHHHHHHHGGGGGGGGHHHHHHHGGGGGGGGGGGGGGGGGGFFFFFFFFFFFFFFFFFFFFFFFFFFFFFAEFF/FFBBFFFB//:/A/;/BF9B::BBFFFFEEFFFABCF.99FFBFFFFFBFBB/AFBFFBBBBFB:9BBFFB
@M05620:45:000000000-G6HP7:1:1101:22086:15112 1:N:0:171
AAACCAAGCAGACACTCACCGCTCCCTCGCCACAGGCCAATAGTTTGTCCTCACTGAGTTGGCAACAAGTGGCTGCTGTGGCTGCCATTTTTCTGGTGATGGCCATCAGCTCCGACGAGGTCAGCTGGGGGGCTTTCTTTGTGTAAGCAACGAGAAACCTGAAAGAAGCATTTTTTAACTAAGTCCTGCTGAGTCATTCATGAGTTTTTAGCCGCCTTGCTTCTTCTCACAGACTCTCTACTCTCATGCCA
+
AAAAAAAFAFFFGGGGGGGG0ECE0FFF0EEEEFFAFF/GEHGGFFFGHEFHHHF1AFBFHCFGFHCHHHFDF>?FGC@0FGHFEHGHHHHHHHHFHFGHHFFHHHHHHHHFHGGGGGGGGHHHHHHHGGGGGGGGGGGGGGGGGGFFFFF@FFFFFFFFFFFFFFFFFFFFFFF@FFFFFFFFFFFFFFFFFFFFFFFFFFFFFFFFFFFFFF@@FFFFFFFFFFFFFFFFFFFFFFFFFFFFFFFFFFF
@M05620:45:000000000-G6HP7:1:1101:22109:15116 1:N:0:171
AAACCAAGCAGACACTCACCGCTCCCTCGCCACAGGCCAATAGTTTGTCCTCACTGAGTTGGCAACAAGTGGCTGCTGTGGCTGCCATTTTTCTGGTGATGGCCATCAGCTCCGACGAGGTCAGCTGGGGGGCTTTCTTTGTGTAAGCAACGAGAAACCTGAAAGAAGCATTTTTTAACTAAGTCCTGCTGAGTCATTCATGAGTTTTTAGCCGCCTTGCTTCTTCTCACAGACTCTCTACTCTCATGCCA
+
A?>ABBBFBFFFGGGGGGGGGGGGGGHHGGGGGHHHGGHHHHHHHHHHHHHHHHHHHHHHHGHHHHHHHHHHGHGGHHHHHHHGGHHHHHHHHHHHHHHHHHHHHHHHHHHHHGGGGGGGGHHHHHHHGGGGGGGGGGGGGGGGGGFFFFFBFFFFFFFFFFFFFFFFFFFFFFFBFFFFFFFFFFFFFFFFFFFFFFFFFFFFFFFFFFFFFFBBFFFFFFFFFFFFFFFFFFFFFFFFFFFFFFFFFF/
@M05620:45:000000000-G6HP7:1:1101:12857:15116 1:N:0:171
AGATTACTGCAACAGTTCCCCCTGGACCTGGAAAAGTTTCTTGCCTGGCTTACAGAAGCTGAAACAACTGCCAATGTCCTACAGGATGCTACCCGTAAGGAAAGGCTCCTAGAAGACTCCAAGGGAGTAAAAGAGCTGATGAAACAATGGCAAGTAAGTCAGGCATTTCCGCTTTAGCACTCTTGTGGATCCAATTGAACAATTCTCAGCATTTGTACTTGTAACTGACAAGCCAGGGACAAAACAAAGAT
+
AAAACFFFDDBBFFBBBFGGGGGGHHHHHHHHHHHHHHHHHHHHHHHHHHHHHHHHHHHHHHHHHHHHHHHHHHHFDFGHHHHHHHHHHHHHHHGGGGHGHHHHHHHHGHHHHHHHHHHHHHHGEEGEHFHHHGHHHHGHHHHHHHHHHHHHHGHHHHHHHHHHHHHHHHGGGGGHHHHHHHHHHGHGGHHHHHHHHHGGHHHHHHHHHHHHHHHHHGHGHHHHHHHGHHHHHGGGGGGGGGGGGGGGGGF
@M05620:45:000000000-G6HP7:1:1101:7120:15166 1:N:0:171
ATCTCTATCTCCTAAAAAGGAAGAAAGGGGAGGGAAGATCGGAAGAGCACACGTCTGAACTCCAGTCACAGAAGACCATCTCGTATGCCGTCTTCTGCTTGAAAAAAAAAAAAAAAAAAAAAAAAAAGAAAGTAAATAATCAGAAGAAGGAAAAGGTAAGATTATTAGATGAGATAAAAAGACAAAGTGAAGTATGAGATAAAGTGAGATAGGAAAAGTAAGAGAGAAGAAGATAAGGTAGTAAAGTACTG
+
CCCCDFFFFFFFGGGGGGGGGGHHHGHHGGGGGGGHGHHHHGGGGHHHHHGHGHHHGHBGHHHFHFHFHHHHHHGHHHHBGHHGGHHHHGFGHGHHHHHHHGHGHHGGGGG<<<//<<--<----:-...:9000000000000000//..////.9000000;0000000000090000../////000000000000000;009000000/00///:0;000/..0/0//9000009;000000:00;0
@M05620:45:000000000-G6HP7:1:1101:26393:15280 1:N:0:171
AAACCAAGCAGACACTCACCGCTCCCTCGCCACAGGCCAATAGTTTGTCCTCACTGAGTTGGCAACAAGTGGCTGCTGTGGCTGCCATTTTTCTGGTGATGGCCATCAGCTCCGACGAGGTCAGCTGGGGGGCTTTCTTTGTGTAAGCAACGAGAAACCTGAAAGAAGCATTTTTTAACTAAGTCCTGCTGAGTCATTCATGAGTTTTTAGCCGCCTTGCTTCTTCTCACAGACTCTCTACTCTCATGCCA
+
CCCCCCCFCFFFGGGGGGGGGGGGGGHHGGGGGHHHGGHHHHHHHHHHHHHHHHHHHHHHHHHHHHHHHHHHGHGGHHHHHHHGGHHHHHHHHHHHHHGHHHHHHHHHHHHHHGGGGGGGGHHHHHHHGGGGGGGGGGGGGGGGGGFFFFFFFFFFFFFFFFFFFFFFFFFFFFFFFFFFFFFFFFFFFFFFFFFFFFFFFFFFFFFFFFFFFFFFFFFFFFFFFFFFFFFFFFFFFFFFFFFFFFFFFFB
@M05620:45:000000000-G6HP7:1:1101:27228:15305 1:N:0:171
AGATTACTGCAACAGTTCCCCCTGGACCTGGAAAAGTTTCTTGCCTGGCTTACAGAAGCTGAAACAACTGCCAATGTCCTACAGGATGCTACCCGTAAGGAAAGGCTCCTAGAAGACTCCAAGGGAGTAAAAGAGCTGATGAAACAATGGCAAGTAAGTCAGGCATTTCCGCTTTAGCACTCTTGTGGATCCAATTGAACAATTCTCAGCATTTGTACTTGTAACTGACAAGCCAGGGACAACACAAAGAT
+
A3ABAFFFBDFDGG4BGGGGGGGGHFHHHHHHHHHHHHHHHHHHHHHHHHHHHHHHHHHHHHHHHHHHHHHHHGHHHHHHHHFGGHHEGHFHHHGFEEHHGFHGHHHHGHGHHHHGHHHHH3?FAGEGHHHHHGGHHHHHHDGFHHGHFFGFHGFHHHHHHGCGEHHHHHCGGGGHFHFHHHHHHGHGHHHHHHHHHHFGHHHHHHHHFHHHHCHHHFHHHHFFGHHHHHHFGGGGGGEGEA.9CEEGGGC
@M05620:45:000000000-G6HP7:1:1101:27240:15323 1:N:0:171
AGATTACTGCAACAGTTCCCCCTGGACCTGGAAAAGTTTCTTGCCTGGCTTACAGAAGCTGAAACAACTGCCAATGTCCTACAGGATGCTACCCGTAAGGAAAGGCTCCTAGAAGACTCCAAGGGAGTAAAAGAGCTGATGAAACAATGGCAAGTAAGTCAGGCATTTCCGCTTTAGCACTCTTGTGGATCCAATTGAACAATTCTCAGCATTTGTACTTGTAACTGACAAGCCAGGGACAAAACAAAGAT
+
BABABFFFDF4DGGBGGGGGGGGGHHHHHHHHHHHHHHHHHHHHHHHHHHHGHHHHHHHHHHHHHHHHHHHHFHHHHHHHHHHGHHHGHH5FGHGF/EGHHHHHHFHHEFHGHHH3GHHGH3BF>?EEHBGHGFHGHGFFG3FGHHHHFGGFFE@GFGHHFHBGHHHHHF?EGGGHBGFFCGHHF>GGFGHFHGHHGG0G0CGGFFBGGGFHH0GGGCGFGF0GCFG0CGBGFEFFGBAE?FGGGGGF/B9
@M05620:45:000000000-G6HP7:1:1101:5483:15418 1:N:0:171
AAACCAAGCAGACACTCACCGCTCCCTCGCCACAGGCCAATAGTTTGTCCTCACTGAGTTGGCAACAAGTGGCTGCTGTGGCTGCCATTTTTCTGGTGATGGCCATCAGCTCCGACGAGGTCAGCTGGGGGGCTTTCTTTGTGTAAGCAACGAGAAACCTGAAAGAAGCATTTTTTAACTAAGTCCTGCTGAGTCATTCATGAGTTTTTAGCCGCCTTGCTTCTTCTCACAGACTCTCTACTCTCATGCCA
+
CCCCCCCFCFFFGGGGGGGGGGGGGGHHGGGGGHHHGGHHHHHHHHHHHHHHHHHHHHHHHHHHHHHHHHHHGHGGHHHHHHHGGHHHHHHHHHHHHHHHHHHHHHHHHHHHHGGGGGGGGHHHHHHHGGGGGGGGGGGGGGGGGGFFFFFFFFFFFFFFFFFFFFFFFFFFFFFFFFFFFFFFFFFFFFFFFFFFFFFFFFFFBFFFFFFFFFFFFFFFFFFFFFFFFFFFFFFFFFFFFFFFFFFFFFF
@M05620:45:000000000-G6HP7:1:1101:19381:15432 1:N:0:171
AGATTACTGCAACAGTTCCCCCTGGACCTGGAAAAGTTTCTTGCCTGGCTTACAGAAGCTGAAACAACTGCCAATGTCCTACAGGATGCTACCCGTAAGGAAAGGCTCCTAGAAGACTCCAAGGGAGTAAAAGAGCTGATGAAACAATGGCAAGTAAGTCAGGCATTTCCGCTTTAGCACTCTTGTGGATCCAATTGAACAATTCTCAGCATTTGTACTTGTAACTGACAAGCCAGGGACAAAACAAAGAT
+
ABBCCFFFFFFFGGGGGGGGGGGGHHHHHHHHHHHHGHHHHHHHHHHHHHHHHHHHHHHHHHHHHHHHHHHHHHHHHHHHHHHHHHHHHHHHHHGGGFHHHHHHHHHHGHHHHHHHHHHHHHHGGHGGHHHHHGHHHHGHHHHHHHHHHHHHHGHHHHHHHHHHHHHHHHGGGGGHHHHHHHHHHHHGHHHHHHHHHHHGHHHHHHHHHHHHHHHHHFHHHHHHHHHHGHHHHGGGGGGGGGGGGGGGFGG
@M05620:45:000000000-G6HP7:1:1101:5468:15433 1:N:0:171
AAACCAAGCAGACACTCACCGCTCCCTCGCCACAGGCCAATAGTTTGTCCTCACTGAGTTGGCAACAAGTGGCTGCTGTGGCTGCCATTTTTCTGGTGATGGCCATCAGCTCCGACGAGGTCAGCTGGGGGGCTTTCTTTGTGTAAGCAACGAGAAACCTGAAAGAAGCATTTTTTAACTAAGTCCTGCTGAGTCATTCATGAGTTTTTAGCCGCCTTGCTTCTTCTCACAGACTCTCTACTCTCATGCCA
+
BBBBBBBFBFFFGGGGGGGGGGGGGGHHGGGGGHHHGGHHHHHHHHHHHHHHHHHHHHHHHHHHHHHHHHHHGHGGHHHHHHHGGHHHHHHHHHHHHHHHHHHHHHHHHHHHHGGGGGGGFHHHHHHHGGGGGGGGGGGGGGGGGGFFFFFFFFFFFFFFFFFFFFFFFFFFFFFFFFFFFFFFFFFFFFFFFFFFFFFFFFFFFFFFFFFFFFFFFFFFFFFFFFFFFFFFFFFFFFFFFFFFFFFFFFF
@M05620:45:000000000-G6HP7:1:1101:5490:15435 1:N:0:171
AAACCAAGCAGACACTCACCGCTCCCTCGCCACAGGCCAATAGTTTGTCCTCACTGAGTTGGCAACAAGTGGCTGCTGTGGCTGCCATTTTTCTGGTGATGGCCATCAGCTCCGACGAGGTCAGCTGGGGGGCTTTCTTTGTGTAAGCAACGAGAAACCTGAAAGAAGCATTTTTTAACTAAGTCCTGCTGAGTCATTCATGAGTTTTTAGCCGCCTTGCTTCTTCTCACAGACTCTCTACTCTCATGCCA
+
BBBBBBBFBFFFGGGGGGGGGGGGGGHHGGGGGHHHGGHHHHHHHHHHHHHHHHHHHHHHHHHHHHHHHHHHGHGGHHHHHHHGGHHHHHHHHHHHHHHHHHHHHHHHHHHHHGGGGGGGGHHHHHHHGGGGGGGGGGGGGGGGGGFFFFFFFFFFFFFFFFFFFFFFFFFFFFFFFFFFFFFFFFFFFFFFFFFFFFFFFFFFFFFFFFFFFFFFFFFFFFFFFFFFFFFFFFFFFFFFFFFFFFFFFFF
@M05620:45:000000000-G6HP7:1:1101:8558:15478 1:N:0:171
CATCCTGACCCTGAAGTACCCCGGCTTGATTTCTGACATTAGATCGGAAGAGCACACGTCTGAACTCCAGTCACAGAAGACCATCTCGTATGCCGTCTTCTGCTTGAAAAAAAAAAAAAAAAATAAATACATAGAAGAAAATAGAGAAACATAGCAGAAAGATACAAAGAATGAAGAAAAGAAAAAGAGAGCGAAGAGGTATACTACAGATAGAAGACATACATTCTTGGCACAATATAAGTATCTATGCT
+
EEEEEFFFFFFFGGGGGGGGGGGGGGGGHHHHHHHHHHHHHHHHHHGGGGHHHHHHHGHHHGHGHHHHHHHHHHGHHHHGHHHHHHHHGGHHHHGGGHGHHHHHHHHHHHHGGGGG>>><<<>0<111100111<110/</10011100//011010//0:/0111:0//.010111////<.//<9./<..----...0011:1110011111110//11001111110/<0//01:111<11111<101
@M05620:45:000000000-G6HP7:1:1101:12347:15492 1:N:0:171
AAACCAAGCAGACACTCACCGCTCCCTCGCCACAGGCCAATAGTTTGTCCTCACTGAGTTGGCAACAAGTGGCTGCTGTGGCTGCCATTTTTCTGGTGATGGCCATCAGCTCCGACGAGGTCAGCTGGGGGGCTTTCTTTGTGTAAGCAACGAGAAACCTGAAAGAAGCATTTTTTAACTAAGTCCTGCTGAGTCATTCATGAGTTTTTAGCCGCCTTGCTTCTTCTCACAGACTCTCTACTCTCATGCCA
+
CCCCCCCFCFFFGGGGGGGGGGGGGGHHGGGGGHHHGGHHHHHHHHHHHHHHHHHHHHHHHHHHHHHHHGHHGHGGHHHHHHHGGHHHHHHHHHHHHHHHHHHHHHHHHHHHHGGGGGGGGHHHGHHHGGGGGGGGGGGGGGGGGGFFFFFFFFFFFFFFFFFFFFFFFFFFFFFFFFFFFFFFFFFFFFFFFFFFFFFFFFFFFFFFFFFFFFFFFFFFFFFFFFFFFFFFFFFFFFFFFFFFFFFFFFF
@M05620:45:000000000-G6HP7:1:1101:8192:15516 1:N:0:171
CATCCTGACCCTGAAGTACCCCGGCTTGATTTCTGACATTAGATCGGAAGAGCACACGTCTGAACTCCAGTCACAGAAGACCATCTCGTATGCCGTCTTCTGCTTGAAAAAAAAAAAAAAAAATAATCACACAACACACCCATCACCCGCATCATCCCACTCAACTCAAAGACCTCAACTAATGATGATCATCCACATTGCAAATGTCTATATCTCACAACCATGACGTTTATTGTTTGCAGAGTTGCTTC
+
DDEEEFFFFFFFGGGGGGGGGGGGGGGGHHHHHHHHHHHHHHHHHHGGGGHHHHHHHGHHHGHHHHHHHHHHHHHHHHHHHHHHHGHHGGHHHHGGGHGHHHHHHHHHHHHGGGGGB///<<-01<111000.....<....//00<.-<-.-0110.0..//0/1<0<01/<:0000/1:011111111111:00001111<:111<1111:11<1100...01<0.../.111<1//:101.111<011
@M05620:45:000000000-G6HP7:1:1101:18144:15578 1:N:0:171
CATCCTGACCCTGAAGTACCCCGGCTTGATTTCTGACATTAGATCGGAAGAGCACACGTCTGAACTCCAGTCACAGAAGACCATCTCGTATGCCGTCTTCTGCTTGAAAAAAAAAAAACACAAAAAACTAATCTATTACCACCATTCTCCCCCCCTCATACTCCACTTCATATATCTCTCCTCTTTTCTCCCCTTCCTCCCCTTTTCCTCCCCAGCCCCTCCTCTCCCTCTCCCTTCCACCCCTCCCTCAC
+
CCCCCFFFFFFFGGGGGGGGGGGGGGGGHHHHHHHGHHHHHHGHHHGGGGHHHHHHHGHHHGHHHHHHHHHHHHHHGHHHHHHHHHHHGGHHHHGEGHGHFHHHHHHHHHHGGGGFB///0//00///1111>11111<11<..<00000/.<-:-:.00;0000/0000000009;00:/0/90000000/././;0;/../.099000:9./....;E..;;FFFF////;//0//0::.-.9../;.9
@M05620:45:000000000-G6HP7:1:1101:24607:15627 1:N:0:171
ATCTCTATCTCCTAAAAACCTGTTTAGATTTGGAGATAGACCTTCAGGTTTTTCATCATTTTCTGCATGAATTATACATTGACCACGTTCCAGCGTGGTCAGTTTGCAGCATTCTGTTATTTTGTTTGACAGAGTGTCTTGTTGAGAACATATGTAGGACATGATTTTTTCCTGCAACAGGGAAAATAAAGTATAAGTTTTAAAGATTTATTCTTTAATAAAGGATCTCAAAGCCAGCTTTAGAAAAAGGA
+
AABABFFFFFFFGGDFGGGGGGFHHHHHHHHHHHHHHHHHHHHHHHHHHHHGGHGHHHHHHHHHHHHHHGHHHGHHHHHHHHHHHHGHHHHHHHGGGGHHHHHHHHHHHHGHHHHHHHFHHHHHHHHHHHGHGHGHHHHHHHHHHHHHHHHHHHHFHHHHHHGHFGHHHGHHHHHHHHGHHGGFHGHHHHHGGHHFHGHHHHHHHHHHHHHHHHHHGFHHHHHHHHHHFHHGHHFHHGHHHFHFHFFFGDH
@M05620:45:000000000-G6HP7:1:1101:24633:15630 1:N:0:171
ATCTCTATCTCCTAAAAACCTGTTTAGATTTGGAGATAGACCTTCAGGTTTTTCATCATTTTCTGCATGAATTATACATTGACCACGTTCCAGCGTGGTCAGTTTGCAGCATTCTGTTATTTTGTTTGACAGAGTGTCTTGTTGAGAACATATGTAGGACATGATTTTTTCCTGCAACAGGGAAAATAAAGTATCAGTTTTAACGATTTATTCTTTAATAAAGGATCTCAAAGCCAGCTTTAGAAAAAGGA
+
1AAAAF3FFFFFGGCGGFEGGFHHH3FGHHHHBGFFHHHFHHHHHGHGHHHGGHBGHFGHHHHHHHHHEGHHHEHFHHHHFHHH1GEGHHHHFH?FGGHHBGHHHGHHEHEHGHHGHHHHHHHHHHHHFHHHBGHBGGHHDGHHHHEBFFFHHHHGHEFGFHFGHHHHHGGHHHHFFH0@//?0?0?1?GFHHG1FDGHHHFF1..>GGHHHHHHH0=G0G0GFHHHHHGHHEFGHHGGHHF0:0:CH..C
@M05620:45:000000000-G6HP7:1:1101:24618:15642 1:N:0:171
ATCTCTATCTCCTAAAAACCTGTTTAGATTTGGAGATAGACCTTCAGGTTTTTCATCATTTTCTGCATGAATTATACATTGACCACGTTCCAGCGTGGTCAGTTTGCAGCATTCTGTTATTTTGTTTGACAGAGTGTCTTGTTGAGAACATATGTAGGACATGATTTTTTCCTGCAACAGGGAAAATAAAGTATAAGTTTTAAAGATTTATTCTTTAATAAAGGATCTCAAAGCCAGCTTTAGAAAAAGGA
+
DDCDDFFFFFFFGGGGGGGGGGHHHHHHHHHHHHHHHHHHHHHHHHHHHHHGGHHHHHHHHIHIIHHHHHHHHHHHHHHHHHHHHHGHHHHHHHGGGGHHHHHHHHHHHHHHHHHHHHHHHHHHHHHHHHHHHHHHHHHHHHHHHHHHHHHHHHHHHHHHHHHHHHHHHGHHHHHHHHHHHGGHHHHHHHHHHHHHHHHHHHHHHHHHHHHHHHHHHHHHHHHHHHHHHHHHHHHHHGHHHHHHHHHHGGH
@M05620:45:000000000-G6HP7:1:1101:3180:15724 1:N:0:171
ATCTCTATCTCCTAAAAAGGAAGAAAGGGGAGGGAAGATCGGAAGAGCACACGTCTGAACTCCAGTCACAGAAGACCATCTCGTATGCCGTCTTCTGCTTGAAAAAAAGAATTCTGTTATTTTGTTTGACAGAGTGTCTTGTTGAGAACATATGTAGGACATGATTTTTTCCTGCAACAGGGAAAATAAAGTATAAGTTTTAAAGATTTATTCTTTAATAAAGGATCTCAAAGCCAGCTTTAGAAAAAGGA
+
AAAAAFFFFFFFGGGGGGE111B0BFG0A00EEA0F/G1F/A/AAGHFEA0AABAFFGFEGDGCHB@B@GFC1@1FGHHB1B0FEBGD@/>>0?2FHFHF101110>E/<G11B>FBFHHFFBBBBFGDDGHFG@F@@BGG@GF@F<GFBGFFG1<FGH1?GF1GGHHGGGHFD/<D0<<CFEFGGHHH0C<CGGG;=;CGFEG;<GGBGGGFFFGFBFFFBBFBFGFFFFBC/9;;AFGGFFGFFCFAB9
@M05620:45:000000000-G6HP7:1:1101:6051:15747 1:N:0:171
CATCCTGACCCTGAAGTACCCCGGCTTGATTTCTGACATTAGATCGGAAGAGCACACGTCTGAACTCCAGTCACAGAAGACCATCTCGTATGCCGTCTTCTGCTTGAAAAAAAAAAAAAAATAAAAAAAAATAAAAGAAAAATACTTTTTATGTGCGTAAACCTACCAAGACAACATCTCCGCATGCTAATCAGTCGCATATGCTGAGGTATGATTACAGATACGTATGGGAGTATAATTTGAATGACAGG
+
CCCDDFFFFFFFGGGGGGGGGGGGGGGGHHHHHHHHHHHHHHHHHHGGGGHHHHHHHGHHHGHHHHHHHHHHHHHHHHHHHHHHFHHHGGHHHHGGGHGHHHHHHHHHFHGGGGGC><<</01<111--<-.000<0..//..0000000.00000.....0//0/.<0..//:../0000..-..0000000000.--..000000..<:0000000000000.00</:./.</000000000000000.
@M05620:45:000000000-G6HP7:1:1101:4962:15752 1:N:0:171
AAACCAAGCAGACACTCACCGCTCCCTCGCCACAGGCCAATAGTTTGTCCTCACTGAGTTGGCAACAAGTGGCTGCTGTGGCTGCCATTTTTCTGGTGATGGCCATCAGCTCCGACGAGGTCAGCTGGGGGGCTTTCTTTGTGTAAGCAACGAGAAACCTGAAAGAAGCATTTTTTAACTAAGTCCTGCTGAGTCATTCATGAGTTTTTAGCCGCCTTGCTTCTTCTCACAGACTCTCTACTCTCATGCCA
+
CCCCCCCFCFFFGGGGGGGGGGGGGGHHGGGGGHHHGGHHHHHHHHHHHHHHHHHHHHHHHHHHHHHHHHHHGHGGHHHHHHHGGHHHHHHHHHHHHHHHHHHHHHHHHHHHHGGGGGGGGHHHHHHHGGGGGGGGGGGGGGGGGGFFFFFFFFFFFFFFFFFFFFFFFFFFFFFFFFFFFFFFFFFFFFFFFFFFFFFFFFFFFFFFFFFFFFFFFFFFFFFFFFFFFFFFFFFFFFFFFFFFFFFFFFF
@M05620:45:000000000-G6HP7:1:1101:12479:15800 1:N:0:171
AGATTACTGCAACAGTTCCCCCTGGACCTGGAAAAGTTTCTTGCCTGGCTTACAGAAGCTGAAACAACTGCCAATGTCCTACAGGATGCTACCCGTAAGGAAAGGCTCCTAGAAGACTCCAAGGGAGTAAAAGAGCTGATGAAACAATGGCAAGTAAGTCAGGCATTTCCGCTTTAGCACTCTTGTGGATCCAATTGAACAATTCTCAGCATTTGTACTTGTAACTGACAAGCCAGGGACAAAACAAAGAT
+
BABBCFFFBBBBFGBBBBGGGGGGHHHHHHHHHHHHHHHHHHHHHHHHHHHHHHHHHHHHHHHHHHHHHHHHHHHEDFHHHHHHHHHHHHHHHHGGGGGGHHHGHHHHGHHHHHHHHHHHHHHGEEGEHFHHHGHHHHGHHHHHHHHHHHHHHGHHHHHHHHHHHHHHHHGGGGGHHHHHHHHHHFHGHHHHHHHHHHGGHHHHHHHHHHHHHGHHHHHHHHHGHHHGHHHHHGFGGGGGGGGGGGGGGGF
@M05620:45:000000000-G6HP7:1:1101:26245:15832 1:N:0:171
TACCTGTACTGGGGAAGCAATCGCCATTCCTACCCTAAAGATCGGAAGAGCACACGTCTGAACTCCAGTCACAGAAGACCATCTCGTATGCCGTCTTCTGCTTGAAAAAAAAAAAAAAAAAAAAAAAAAAAACAGAAATTGAAAATAAAATAAAAACAAAAAGAAACAGATAAAAATATCGCCGAAATAAGACAATTATCAAACAAACAACAGAAAAATACAAGTGTCGAAGCACATTCGTTAAGTTATAG
+
EEDEEFFFFFFFGGGGGGGGGGGGGGGHHHHHHHHHHHHHHHHHGGGGHHHHHGHGGHHGGGHHHHHHGHHHHHHHHHHHHHHHHHFGHHHHGGGHGHHHHHHHHHHGHGGGGG><>//<>>?-<:------..//00111111:101<11011109........///</111110.011.9.----.:1110//0111:110<......<.//00/<.000001111....-0//1111//..<11:111
@M05620:45:000000000-G6HP7:1:1101:9291:15890 1:N:0:171
TACCTGTACTGGGGAAGCGTGTAGCAATCGCCATTCCTACCCTAAAGATCGGAAGAGCACACGTCTGAACTCCAGTCACAGAAGACCATCTCGTATGCCGTCTTCTGCTTGAAAAAAAAAAAAAAAACAACCCACATTCCACCATCCTCCCTCCCTCCCCCCCCCCCTCCCCTCCCCCCCCCCCTACCTCCCCTTCCACCCCTCCCACCCCCCCCCCCCCCCCCCCCCCCCCCCTCCCCCCCCCCCCCCCC
+
CCCDDFFFFFFFGGGGGGGEFGFGHFHHGABBEFHHHHHHHHHHHHHGHHHGGGABBGFHHHGGHFGGHHHHHGHFHHHGHHHHGHHHHFHHHFGHHHHGEEHGHGGGGHHHHHHHGGGCD</</--<....<...000=00..00;00/.//;.//...:-:9-:--:.../9...9:;--:--..:009;:/./9009.-.;.9/.;9----9--;;-9--9-------:-:-.:AA.:@----9--:;
@M05620:45:000000000-G6HP7:1:1101:14514:15980 1:N:0:171
AAACCAAGCAGACACTCACCGCTCCCTCGCCACAGGCCAATAGTTTGTCCTCACTGAGTTGGCAACAAGTGGCTGCTGTGGCTGCCATTTTTCTGGTGATGGCCATCAGCTCCGACGAGGTCAGCTGGGGGGCTTTCTTTGTGTAAGCAACGAGAAACCTGAAAGAAGCATTTTTTAACTAAGTCCTGCTGAGTCATTCATGAGTTTTTAGCCGCCTTGCTTCTTCTCACAGACTCTCTACTCTCATGCCA
+
CCCCBBCFCFFFGGGGGGGGGGGGGGHHFGGGGHHHGGHHHFHHHHHHHHHHHHHHHHHHHHHHHHHHHGHHGHGGHHHHHHFGGHHHHHHHHHHHHHEHHHHHHHHHHHHHHEFGGEDGDGHHHHHHGGGGGGGGFGGGGFGGGGFFFFFFFFFDFFFFFFFFFFFFFFFFFFFFFFFFFFFFFFFFFFFFF;FFFFFFFFFFFFFFFFFFFFAFFFFFFFFFFFFFFFFFFFFFFFFFFFFFFFFFFF9
@M05620:45:000000000-G6HP7:1:1101:25753:16014 1:N:0:171
AAACCAAGCAGACACTCACCGCTCCCTCGCCACAGGCCAATAGTTTGTCCTCACTGAGTTGGCAACAAGTGGCTGCTGTGGCTGCCATTTTTCTGGTGATGGCCATCAGCTCCGACGAGGTCAGCTGGGGGGCTTTCTTTGTGTAAGCAACGAGAAACCTGAAAGAAGCATTTTTTAACTAAGTCCTGCTGAGTCATTCATGAGTTTTTAGCCGCCTTGCTTCTTCTCACAGACTCTCTACTCTCATGCCA
+
DDDDDDDFCFFFGGGGGGGGGGGGGGHHGGGGGHHHGGHHHHHHHHHHHHHHHHHHHHHHHHHHHHHHHHHHGHGGHHHHHHHGGHHHHHHHHHHHHHGHHHHHHHHHHHHHHGGGGGGGGHHHHHHHGGGGGGGGGGGGGGGGGGFFFFFFFFFFFFFFFFFFFFFFFFFFFFHFFFFFHFFFFFFFFFFFFFFFFFFFFFFFFFFFFFFFFFFFFFFFHHHFFFFFFFFFFFFFFFFHHFFHFFFFFFB
@M05620:45:000000000-G6HP7:1:1101:25762:16030 1:N:0:171
AAACCAAGCAGACACTCACCGCTCCCTCGCCACAGGCCAATAGTTTGTCCTCACTGAGTTGGCAACAAGTGGCTGCTGTGGCTGCCATTTTTCTGGTGATGGCCATCAGCTCCGACGAGGTCAGCTGGGGGGCTTTCTTTGTGTAAGCAACGAGAAACCTGAAAGAAGCATTTTTTAACTAAGTCCTGCTGAGTCATTCATGAGTTTTTAGCCGCCTTGCTTCTTCTCACAGACTCTCTACTCTCATGCCA
+
?AABBBBFBFFFGGGGGGGGGGGGGGHHGGGEEAHHGGHHHHHHHHHHHHHHHHHHHHGHHHHHHHHHHHHHGHGGHHHHHHHGGHHHHHHHHHHHHHHHHHHHHHHGHHHHHGGGGGGGGHHHHHHHGGGGGGGGGGGGGGGGGGFFFFFFFFFFFFFFFFFFFFFFFFFFFFFFAFFFFFFFFFFFFFFFFBFFFFFFFFFFFFFFFFFFFFFFFFFFFFFFFFFFFFFFFFFFFFFFFFFFFFFFFF/
@M05620:45:000000000-G6HP7:1:1101:6854:16030 1:N:0:171
CATCCTGACCCTGAAGTACCCCGGCTTGATTTCTGACATTAGATCGGAAGAGCACACGTCTGAACTCCAGTCACAGAAGACCATCTCGTATGCCGTCTTCTGCTTGAAAAAAAAAAAAAAAAAAAAAAAAAAAAAGAAAGTAAAGTAAGGAAACAGGAGAAAATAATAAAAAGAAAGAAAGGAGAAGAGAAGAAGGAATGAAAAGAGAAATGATGAAAAGAAGAAGAAGAAAGAGAGGGGAAACGGAGAAG
+
CDCDDFFFFFFFGGGGGGGGGGGGGGGGHHHHHHHGHHHHHHGHHHGGGGHHHGHHHGHHHGHGHHHHHHHHHHGHHHHGHHHHEHHHGGHHHHGFGHGHHHHHHHHGHHGGGGGG>>>/<--<<<:<<-9----...:000000<00000/////.....0/000000000.../0/./0:/.../0.<0/0//..<0:::0:/.//000<00<000:<.::0//0/:0//0///...-.<./..<.-./
@M05620:45:000000000-G6HP7:1:1101:25744:16033 1:N:0:171
AAACCAAGCAGACACTCACCGCTCCCTCGCCACAGGCCAATAGTTTGTCCTCACTGAGTTGGCAACAAGTGGCTGCTGTGGCTGCCATTTTTCTGGTGATGGCCATCAGCTCCGACGAGGTCAGCTGGGGGGCTTTCTTTGTGTAAGCAACGAGAAACCTGAAAGAAGCATTTTTTAACTAAGTCCTGCTGAGTCATTCATGAGTTTTTAGCCGCCTTGCTTCTTCTCACAGACTCTCTACTCTCATGCCA
+
CCCCCCCFCFFFGGGGGGGGGGGGGGHHGGGGGHHGGGHHHHHHHHHHHHHHHHHHHHHHHHHGHHHHHFHHGHGGHHHHHHHGGHHHHHHHHHHHHHGHHHHHHHHHHHHHHGGGGGGGGHHHHHHHGGGGGGGGGGGGGGGGGFFFFFFFFFFFFFFFFFFFFFFFFFFFFFFFFFFFFFFBFFFFFFFFFBFFFFFFFFFFFFFFFEFFBAFFFFFFFF/FFBBFFFBFFFFFFFFFBFFFEBFBFBB
@M05620:45:000000000-G6HP7:1:1101:23185:16033 1:N:0:171
AAACCAAGCAGACACTCACCGCTCCCTCGCCACAGGCCAATAGTTTGTCCTCACTGAGTTGGCAACAAGTGGCTGCTGTGGCTGCCATTTTTCTGGTGATGGCCATCAGCTCCGACGAGGTCAGCTGGGGGGCTTTCTTTGTGTAAGCAACGAGAAACCTGAAAGAAGCATTTTTTAACTAAGTCCTGCTGAGTCATTCATGAGTTTTTAGCCGCCTTGCTTCTTCTCACAGACTCTCTACTCTCATGCCA
+
DDDDDCDFBFFFGGGGGGGGGGGGGGHHGGGGGHHHGGHHHHHHHHHHHHHHHHHHHHHHHHGHHHHHHHHHGHGGHHHHHHHGGHHHHHHHHHHHHHHHHHHHHHHHHHHHHGGGCFGGEHFHHHHHGGGGGGGGGGGGGGGGGGFFFFFFFFFFFFFFFFFFFFFFFFFFFFHFFFFFFFFFFFFFFFFFFFFFFFFFFFFFFFFFFFFFFFFFFFFFHHFFFFFFFFFFFFFFFFFFFFFFFFFFFFB
@M05620:45:000000000-G6HP7:1:1101:23183:16053 1:N:0:171
AAACCAAGCAGACACTCACCGCTCCCTCGCCACAGGCCAATAGTTTGTCCTCACTGAGTTGGCAACAAGTGGCTGCTGTGGCTGCCATTTTTCTGGTGATGGCCATCAGCTCCGACGAGGTCAGCTGGGGGGCTTTCTTTGTGTAAGCAACGAGAAACCTGAAAGAAGCATTTTTTAACTAAGTCCTGCTGAGTCATTCATGAGTTTTTAGCCGCCTTGCTTCTTCTCACAGACTCTCTACTCTCATGCCA
+
BBBBBBBFBFFFGGGGGGGGGGGGGGHHGGGGGHHHGGHHHFHHHHHHHHHHHHHHHHHHHHHHHHHHHHHHGHGGHHHHHHHGGHHHHHHHHHHHHHHHHHHHHHHHHHHHHGGGGGFGGHBGHHHHGGGGGGGGGGGGGGGGGGFFFFFFFFFFFFFFFFFFFFFFFFFFFFFFFFFFFFFFFFFFFFFFFFFFFFFFFFFFFFFFFFFFFFFFFFFFFFFFFFFFFFFFFFFFFFFFFFFFFFFFFFB
@M05620:45:000000000-G6HP7:1:1101:3275:16075 1:N:0:171
CATCCTGACCCTGAAGTACACCGGCTTGATTTCTGACATTAGATCGGAAGAGCACACGTCTGAACTCCAGTCACAGAAGACCATCTCGTATGCCGTCTTCTGCTTGAAAAAAAAAAAAAAAAAAAAAAGAAAACTGGGAAGTTGTATTCTATAATGACAGAGTTCTTGACGGTCCCTTCAAGCATTTGACTAAGTCCTGGAGCAAGAAGGAAAAGTTCAAACACGCAGTAAATACATTAATGTATGGGAAT
+
DDDDDFFFFFFFGGGGGFGGGGEGEFGEHHHHHHGHHHHHGHFHHHG2FFGHHGHFFFGHHFGGHHHHHHGHFHFGFFHHHHFG@GHFBAGHGHEEEFGFHGBGHHFFHFGEECCC////<-------...///00/..0.000;:0;000000000000//00000000.-..-.;0/0000/000000000000000//././;/;/;.////0000000...--:.0000000000000000:/./0/
@M05620:45:000000000-G6HP7:1:1101:12468:16145 1:N:0:171
CATCCTGACCCTGAAGTACCCCGGCTTGATTTCTGACATTAGATCGGAAGAGCACACGTCTGAACTCCAGTCACAGAAGACCATCTCGTATGCCGTCTTCTGCTTGAAAAAAAAAAAAAACCCAAAAACAGCACAGACCAACCCACCGATACCACGCACACACACCAAGCCAGAACTACACCCAACTACGAGCGTCACAACCCCAACCTACAAACACACCCGCCGAACCCCCCGTCACCCCTCCACCCCCC
+
CBBCCFFFFFFFGGGGGFGGGGGGGGGFFGHHHHHHHGHHGHGHHHGGGGHHHGHGHGGHHGHGHHHHHHGHHHFHFHHFHHGHFGHHGFHHGHGEGHGHHHHHHHHFGHG>EFGC@><<<//?.0....000<000<</.<......----000..---.9.........:..//0:00//..../00...--9...00......../:/0:0:;.;..:--:-----..-;-....0.:..9//.:9:-
@M05620:45:000000000-G6HP7:1:1101:8191:16177 1:N:0:171
CATCCTGACCCTGAAGTACCCCATTGAGCATGGCATCGTCACCAACTGGGACGACATGGAGAAGATCTGGCACCACACCTTCTACAACGAGCTGCGCGTGGCCCCGGAGGAGCACCCAGTGCTGCTGACCGAGGCCCCCCTGAACCCCAAGGCCAACAGAGAGAAGATGACTCAGGTGAGGCTCGGCCGACGCCCGTGCTCCTCCCGTCCTTTCCCCAGTCATTTTCTGCCCGGCTTGATTTCTGACATTA
+
CDDDDFFFFFFFGGGGGGGGGGGHHHHHHHHHHHHHHGHHHGHHHGHHHHHHGGGGGHHHHHHHHHHHHHHHHGHHHGGHHHHHHHHHGGGGGHHGGGGGGGHHGGGGGGGGHHHHGGHHHHHHHHHHHHGGGGGGGGGGGGHHHHGGGGHGHHGGGGGGGGGGGGGGGGGGGGGGGGGGGGFGFFFFFFFFFFFFBFFEFFFFFFFEDFFFFFFFFFFFFFFFFFFFFFFFFAFFFFFFFFFFFBFFFF0
@M05620:45:000000000-G6HP7:1:1101:8202:16193 1:N:0:171
CATCCTGACCCTGAAGTACCCCATTGAGCATGGCATCGTCACCAACTGGGACGACATGGAGAAGATCTGGCACCACACCTTCTACAACGAGCTGCGCGTGGCCCCGGAGGAGCACCCAGTGCTGCTGACCGAGGCCCCCCTGAACCCCAAGGCCAACAGAGAGAAGATGACTCAGGTGAGGCTCGGCCGACGCCCGTGCTCCTCCCGTCCTTTCCCCAGTCCTTTTCTGCCCGGCTTGATTTCTGACATTT
+
A@AAAFFFFFBFGG1AFGGGGGGHGFHHHHHH0BGHHGHHGGHGHGHHHHHHGGEGGHHHHHHGGHHGGHHHHGHHHGGHHHHHHHHHGGGGGHHGCGEEGGFHGGGGCGGGHHHHGGGHHHHHFHHEHHCCCGCGGGGGGGHGHHGGGCHGHHGGGGGGGFGGGGGGGGGGGGGGBC;A.;CF@@FF@-@@?@@-9;AEFF/BF?BF?ABFFFFFFFBFF/9BFFFFBB/A-;@?@@;BFFF//:B/BF/
@M05620:45:000000000-G6HP7:1:1101:12453:16213 1:N:0:171
AAACCAAGCAGACACTCACCGCTCCCTCGCCACAGGCCAATAGTTTGTCCTCACTGAGTTGGCAACAAGTGGCTGCTGTGGCTGCCATTTTTCTGGTGATGGCCATCAGCTCCGACGAGGTCAGCTGGGGGGCTTTCTTTGTGTAAGCAACGAGAAACCTGAAAGAAGCATTTTTTAACTAAGTCCTGCTGAGTCATTCATGAGTTTTTAGCCGCCTTGCTTCTTCTCACAGACTCTCTACTCTCATGCCA
+
BBBBBBAFBFFFGGGGGGGGGGGGGGHHGGGGGHHHGGHHHHHHHHHHHHHHHHHHHHHHHHHHHHHHGGHHGHGGHHHHHHHGGHHHHHHHHHHHHHGHHHHHHHHHHHHHHGGGGGGGCGHHHHHHGGGGGGGGGGGGGFGFGGFFFF.@EDDDFFFFFFFFFFFF/FFFFFFFFFFFFFFFFFFFFFFFF/BFFFFFFFFFFFFFFFFFFFFFFFFFFFFFFFFFFFFFFAFFFFFFFFFFFFFFFFF
@M05620:45:000000000-G6HP7:1:1101:3294:16229 1:N:0:171
AAACCAAGCAGACACTCACCGCTCCCTCGCCACAGGCCAATAGTTTGTCCTCACTGAGTTGGCAACAAGTGGCTGCTGTGGCTGCCATTTTTCTGGTGATGGCCATCAGCTCCGACGAGGTCAGCTGGGGGGCTTTCTTTGTGTAAGCAACGAGAAACCTGAAAGAAGCATTTTTTAACTAAGTCCTGCTGAGTCATTCATGAGTTTTTAGCCGCCTTGCTTCTTCTCACAGACTCTCTACTCTCATGCCA
+
CDBCCCCFCFFFGGGGGGGGGGGGGGHHGGGGGHHHGGHHHHHHHHHHHHHHHHHHHHGHHHHHHHHHHHHHGHGGHHHHHHHGGHHHHHHHHHHHHHHHHHHHHHHHHHHHHGGGGGGGFHHHHHHHGGGGGGGGGGGGGGGFGGFFFFFFFFFFFFFFFFFFFFFFFFFFFFHFFFFHFFFFFFHFFFFHFFFFFFFFFFFFFFFFFFFFFFFFFFFFFFHFFFFFHFFFFFFFFFFFFFFFFFFFHFF
@M05620:45:000000000-G6HP7:1:1101:14282:16254 1:N:0:171
ATCTCTATCTCCTAAAAACCTGTTTAGATTTGGAGATAGACCTTCAGGTTTTTCATCATTTTCTGCATGAATTATACATTGACCACGTTCCAGCGTGGTCAGTTTGCAGCATTCTGTTATTTTGTTTGACAGAGTGTCTTGTTGAGAACATATGTAGGACATGATTTTTTCCTGCAACAGGGAAAATAAAGTATAAGTTTTAAAGATTTATTCTTTAATAAAGGATCTCAAAGCCAGCTTTAGAAAAAGGA
+
CABCCFFFFFFFGGGGGGGGGGHHHHHHGHHHHHHGHHHHHHHHHHHHHHHGGHHHHHHHHHHHHHHHHGHHHHHHGHHHHHGHHHGGHHHHHGGEGGHHHHGHHHHHHHHHHHHHFHHHHHHHHHHHHHHHHHGHHHHHHHHHHHHHHHHHHHGHHHHHHHHHHHHHHGHHHHHHGHHHHGGHHHHHGHHGHHHHHHHHHHGHHHHHHHHHHHHHHHHHHHHHGHHHHHHHHGHHHGHHHGHHHGHHGGF
@M05620:45:000000000-G6HP7:1:1101:21276:16288 1:N:0:171
AAACCAAGCAGACACTCACCGCTCCCTCGCCACAGGCCAATAGTTTGTCCTCACTGAGTTGGCAACAAGTGGCTGCTGTGGCTGCCATTTTTCTGGTGATGGCCATCAGCTCCGACGAGGTCAGCTGGGGGGCTTTCTTTGTGTAAGCAACGAGAAACCTGAAAGAAGCATTTTTTAACTAAGTCCTGCTGAGTCATTCATGAGTTTTTAGCCGCCTTGCTTCTTCTCACAGACTCTCTACTCTCATGCCA
+
CCCCCCCFBFFFGGGGGGGGGGGGGGHHGGGGGHHHGGHHHHHHHHHHHHHHHHHHHHHHHHHHHHHHHHHHGHGGHHHHHHHGGHHHHHHHHHHHHHHHHHHHHHHHHHHHHGGGGGGGGHHHHHHHGGGGGGGGGGGGGGGGGGFFFFFFFFFFFFFFFFFFFFFFFFFFFFFFFFFFFFFFFFFFFFFFFFFFFFFFFFFFFFFFFFFFFFFFFFFFFFFFFFFFFFFFEFFFFFFFFFFFFFFFFFF
@M05620:45:000000000-G6HP7:1:1101:7527:16362 1:N:0:171
AAACCAAGCAGACACTCACCGCTCCCTCGCCACAGGCCAATAGTTTGTCCTCACTGAGTTGGCAACAAGTGGCTGCTGTGGCTGCCATTTTTCTGGTGATGGCCATCAGCTCCGACGAGGTCAGCTGGGGGGCTTTCTTTGTGTAAGCAACGAGAAACCTGAAAGAAGCATTTTTTAACTAAGTCCTGCTGAGTCATTCATGAGTTTTTAGCCGCCTTGCTTCTTCTCACAGACTCTCTACTCTCATGCCA
+
CCCCCBCFCFFFGGGGGGGGGGGGGGHHGGGGGHHHGGHHHHHHHHHHGHHHHHHHHHHHHHHHHHHHHHHHGGGGHHHHHHHEGHHHHHHHHGHHHHHHHHHHHHHHHHGHHGGGGGGGGHHHHHHHGGGGGGGGGGGGGGGGGGFFFFFFFFFFFFFFFFFFFFFFFFFFFFFFFFFFFFFFFFFFFFFFFFFFFFFFFFFFBFFFFFFFFFFFFFFFFFFFFFFFFFFFFFFFFFFFFFFFFFFFFFF
@M05620:45:000000000-G6HP7:1:1101:19735:16370 1:N:0:171
AAACCAAGCAGACACTCACCGCTCCCTCGCCACAGGCCAATAGTTTGTCCTCACTGAGTTGGCAACAAGTGGCTGCTGTGGCTGCCATTTTTCTGGTGATGGCCATCAGCTCCGACGAGGTCAGCTGGGGGGCTTTCTTTGTGTAAGCAACGAGAAACCTGAAAGAAGCATTTTTTAACTAAGTCCTGCTGAGTCATTCATGAGTTTTTAGCCGCCTTGCTTCTTCTCACAGACTCTCTACTCTCATGCCA
+
CCCCCCCFCFFFGGGGGGGGGGGGGGHHGGGGGHHHGGHHHHHHHHHHHHHHHHHHHHHHAGHHHHHHHGHHGHGGHHHHHHHGGHHHHHHHHHHHHHHHHHHHHHHHHHHHHGGGGGGGGHHHHHHHGGGGGGGGGGGGGGGGGGFFFFFFFFFFFFFFFFFFFFFFFFFFFFFFFFFFFFFFFFFFFFFFFFFFFFFFFFFFFFFFFFFFFFFFFFFFFFFFFFFFFFFFFFFFFFFFFFFFFFFFFFF
@M05620:45:000000000-G6HP7:1:1101:29129:16389 1:N:0:171
AAACCAAGCAGACACTCACCGCTCCCTCGCCACAGGCCAATAGTTTGTCCTCACTGAGTTGGCAATAAGTGGCTGCTGTGGCTGCCATTTTTCTGGTGATGGCCATCAGCTCCGACGAGGTCAGCTGGGGGGCTTTCTTTGTGTAAGCAACGAGAAACCTGAAAGAAGCATTTTTTAACTAAGTCCTGCTGAGTCATTCATGAGTTTTTAGCCGCCTTGCTTCTTCTCACAGACTCTCTACTCTCATGCCA
+
BABCCCBFBFFFGGGGGGGGGGGGGGHHGGGGGGHGGGHHHHHHHHHHHHHHHHHHHHHHHGHHHHHHHHGFGHGGHHHHHHHGGHHHHHHHHHHHHHHHHHHHHHHHHHHHHGGFEEGGGHHHHHHGGGGGGGGGGGGGGFFGGGGGFFFFFFDFFFFFFFFFBFFFFFFFFFFFEFFFFFBBFFFFFFFEAFFFFFFFFFBBFFFFFFFFFDFFFFFFFFFFFFFFFFFFFFFFFFFFFFFFFFFFFFF
@M05620:45:000000000-G6HP7:1:1101:27022:16396 1:N:0:171
CAACCAAGCAGACACTCACCGCTCCCTCGCCACAGGCCAATAGTTTGTCCTCACTGAGTTGGCAACAAGTGGCTGCTGTGGCTGCCATTTTTCTGGTGATGGCCATCAGCTCCGACGAGGTCAGCTGGGGGGCTTTCTTTGTGTAAGCAACGAGAAACCTGAAAGAAGCATTTTTTAACTAAGTCCTGCTGAGTCATTCATGAGTTTTTAGCCGCCTTGCTTCTTCTCACAGACTCTCTACTCTCATGCCA
+
3>3AABBFBFFFGGGGGFGGGGGGGGHHGGGGGCGFFGEGHFHGHHGHHHHHHHHHGHGGHHHHHHHHHHHHGHGGHHFGFHHGGHHHHHHHHHHHHHHHHHHHHGHGHHHHHGGGGGGGDGCGHHHFGGGG@BGGGGGGFFFFFGFFFFFB?DBDFFFFFFBFFFFFFFFFFFFB:FFFFFFFFFFFFFFFFBFFFFEFFFBBBBFFFFFFFFBBFFFFFFFFFFFFFFFFEFFFFFFFEFFFFFFFFFF
@M05620:45:000000000-G6HP7:1:1101:27006:16408 1:N:0:171
AAACCGAGCAGACACTCACCGCTCCCTCGCCACAGGCCAATAGTTTGTCCTCACTGAGTTGGCAACAAGTGGCTGCTGTGGCTGCCATTTTTCTGGTGATGGCCATCAGCTCCGACGAGGTCAGCTGGGGGGCTTTCTTTGTGTAAGCAACGAGAAACCTGAAAGAAGCATTTTTTAACTAAGTCCTGCTGAGTCATTCATGAGTTTTTAGCCGCCTTGCTTCTTCTCACAGACTCTCTACTCTCATGCCA
+
CCCCC3ADBCFFGGGGGGGGGGGGGGHHGGGGGHHHGGHHHHHHHHHHHHHHHHHHHHGHHHHHHHHHHHHHGHGGHHHHHHHGGHHHHHHHHHHHHHHHHHHHHHHHHHHHHGGGGGGGEHHHHHHHGGGGGGGGGGGGFFFFFFFFFFFFFFFFFFFFFFFFFFFFFFFFFFHFFFFFFFFFFFFFFFFHFFFFFFFFFFFFFFFHFFFFFFFFFFFFHFFFFFFFHFFFFFFFFFFHFFFFFFFFFFF
@M05620:45:000000000-G6HP7:1:1101:25473:16462 1:N:0:171
AAACCAGAAGACATGAGGTCAGCTAGATCGGAAGAGCACACGTCTGAACTCCAGTCACAGAAGACCATCTCGTATGCCGTCTTCTGCTTGAAAAAAAAAAAAAAACCCCTAAACAACACCACAGTAAACAAACATCTTATAAACCACCATCCAAACCTTCATTCCTTTCCGCTTTATCCCTCTGCTATATCCCACTTCCACACTCTCATCCATTCTCCCTTCACGTTACCCTCCATTTACAACCCCCCTCC
+
CCCCCBBFFFFFGGGGGGGGGGHHGHHHHHGGGGHHHHHHHGHHHGHHHHHHHHGHHHHHHHHHHHHHHHHGFFHHHHGGGGGHHHHHHHGHHHHGGGGEE<<<///?///01?1/=/??//.0111111.>.01><10000<<G....00<000:./00000:;:00;:....900;000:;00000000000..00;0:0.;/BF0000000:0:0/;0/90.9./90:09A/0090;0:;AD.-;9..
@M05620:45:000000000-G6HP7:1:1101:28136:16523 1:N:0:171
AAACCAAGCAGACACTCACCGCTCCCTCGCCACAGGCCAATAGTTTGTCCTCACTGAGTTGGCAACAAGTGGCTGCTGTGGCTGCCATTTTTCTGGTGATGGCCATCAGCTCCGACGAGGTCAGCTGGGGGGCTTTCTTTGTGTAAGCAACGAGAAACCTGAAAGAAGCATTTTTTAACTAAGTCCTGCTGAGTCATTCATGAGTTTTTAGCCGCCTTGCTTCTTCTCACAGACTCTCTACTCTCATGCCA
+
BBBBBBBFBFFFGGGGGGGGGGGGGGHHEGGGGHHHGGHHHHHHHHHHHHHHHHHHHHGHHHHGHHHHHHHHGHEGHHGHHHHGGHHHHHHHHHHHHHGHHHHHHHHHHHHHHGGGGGGGGHHHHHHHGGGGGGGGGGGGGGGFGGFFFFFFFFFFFFFFFFFFFFFFFFFFFFFFFFFFFFFFFFFFFFFFFFFFFFFFFFFFFFFFFFFFFFFFFFFFFFFFFFFFFFFFFFFFFFFFFFFFFFFFFFF
@M05620:45:000000000-G6HP7:1:1101:3934:16598 1:N:0:171
CATCCTGACCCTGAAGTACCCCGGCTTGATTTCTGACATTAGATCGGAAGAGCACACGTCTGAACTCCAGTCACAGAAGACCATCTCGTATGCCGTCTTCTGCTTGAAAAAAAAAAATACCCTTTCTTCCCGAGTCTCCTGTACCCATCTCCCGTCCGTCCTTCATTTTCTCTTTCTCACTCTTTTGACTCTCCATGTCTTATTCCCCTCCTTTTTACTTGTGGATGTCCCTCCCGGTGCACGCCACCGGT
+
BBBBBFFFFFFFGGGGGGGGGGGGGGGGHHHHHHHGHFHHFHGHHGGGFGGHHHHHHGHHHGHHHGHHHHGHGHHHHHHFHHHHBFGAFEGHFHGGGHGHHHGHHHFGHGHGFEG@/@2222@2@2@>@G0////0?11?F111>11001>10.<<.<.<??000;0;000<CGBH;<C00::000:.;B909/00;0000090;09//..;000=.00B000./;//99B/.9.9----//.-....:-9
@M05620:45:000000000-G6HP7:1:1101:7493:16604 1:N:0:171
AGATTACTGCAACAGTTCCCCCTGGACCTGGAAAAGTTTCTTGCCTGGCTTACAGAAGCTGAAACAACTGCCAATGTCCTACAGGATGCTACCCGTAAGGAAAGGCTCCTAGAAGACTCCAAGGGAGTAAAAGAGCTGATGAAACAATGGCAAGTAAGTCAGGCATTTCCGCTTTAGCACTCTTGTGGATCCAATTGAACAATTCTCAGCATTTGTACTTGTAACTGACAAGCCAGGGACAAAACAAAGAT
+
AA>ABFFFBB4BBEBBBBBGGGGGHHHHGECB3BBBBFGHHHHHHHHHHHHHHHBDBBFHHHHHHGHHHHHHFGHFDFGHDFFHHGHHHH5DFGGFEEFFGHCFGFFHGHHHHHHGHHHHFFHFEEEEGDHHHGHGHHEGHFGHHHHHHFFGHGGHHHHHHHFGHHHHHHGGGGGHBGFHHHHHHFHGHHHHGGHHGHEB0<DGGHHHHHHHHHHGHFHHHFHHHHHFGFHHGGFGFGGGGGFFGGGGGGC
@M05620:45:000000000-G6HP7:1:1101:4306:16636 1:N:0:171
CATCCTGACCCTGAAGTACCCCGGCTTGATTTCTGACATTAGATCGGAAGAGCACACGTCTGAACTCCAGTCACAGAAGACCATCTCGTATGCCGTCTTCTGCTTGAAAAAAAAAAAAAAATAAAAAAAAAAAAAAACTGATACTAAGACAAAAAATTAAAACAAAAGCAAATAAGTAAGAGCAATAAATGTGATGCTAGTGACTAACAATAACTGAAAGAGTGTAGTATACAGATAGAGTACGACATCAG
+
DDDDDFFFFFFFGGGGGGGGGGGGGGGGHHHHHHHHHHHHHHHHHHGGGGHHHHHHHGHHHGHHHHHHHHHHHHHHHHHHHHHHGHHHGGHHHHGGGHGHHHHHHHHHHHHGGGGC><</<0<11=<--<-------.000000;0000:///..-.000000..:./.0/0;000;00000/::00000000:;000000000000;00000::0:000//:0:00:000000000:0;000...9.000
@M05620:45:000000000-G6HP7:1:1101:5467:16640 1:N:0:171
CATCCTGACCCTGAAGTACCCCGGCTTGATTTCTGACATTAGATCGGAAGAGCACACGTCTGAACTCCAGTCACAGAAGACCATCTCGTATGCCGTCTTCTGCTTGAAAAAAAAAAAAAAATAAACAAAGAACAACAAAAATAGGGTAGTGGTAAAATAACAGTAATGAAGACGAGTATGAGTCAGACACAACAATAAAAACAATTACAGCGGAGTACTAGTGAATGGTAATGGAGATGGGATAAGTAGAA
+
CCCCCFFDFFFFGGGGGGGGGGGGGGGGFHHHHHHGHFHHHHFHHHGGGGGHHGHHHGHHHGGGHHHHHHHHHHGHHGHHHHHH3GGGFFHHHHGGGHGHHHHHFHGEGHHGGEG@B/<//0<111<<00000>0..<....<00.//.0/.00000000000000000000/.--:.00;000000////....00000:...///////----./;//////////////////////.;F/////;//
@M05620:45:000000000-G6HP7:1:1101:5452:16653 1:N:0:171
CATCCTGACCCTGAAGTACCCCGGCTTGATTTCTGACATTAGATCGGAAGAGCACACGTCTGAACTCCAGTCACAGAAGACCATCTCGTATGCCGTCTTCTGCTTGAAAAAAAAAAAATAACTACAAACACTTCAAGAAAACTACGCTCCTCCTCCCTTATTACTACACTACAGCGCCGCTTCGTTGTCCATTCCCCAGCGTCTGCACGCTTGTGACCTCCCGGCTGTGCCCTTCCATGTTCTGTCGCTCC
+
CCCCCFFFFFFFGGGGGGGGGGGGGGGGHHHHHHHHHHHHHHHHHHGGGGHHHHHHHGHHHGHHHHGGFHHHHHHHHHHHHHHHGHHHGGHHHHGGGHGHGHHHHHHGHHHEEEDB><0@22211111/0?1111?1?000<111.-...0/////./0<0000000;/0//;00------.:-///.09090000//..-....000.-....:00000.9.-;--:/00/;9/90;00000000...:.
@M05620:45:000000000-G6HP7:1:1101:23991:16655 1:N:0:171
ATCTCTATCTCCTAAAAACCTGTTTAGATTTGGAGATAGACCTTCAGGTTTTTCATCATTTTCTGCATGAATTATACATTGACCACGTTCCAGCGTGGTCAGTTTGCAGCATTCTGTTATTTTGTTTGACAGAGTGTCTTGTTGAGAACATATGTAGGACATGATTTTTTCCTGCAACAGGGAAAATAAAGTATAAGTTTTAAAGATTTATTCTTTAATAAAGGATCTCAAAGCCAGCTTTAGAAAAAGGA
+
CCCCCFFFFFFFGGGGGGGGGGHHHHHHHHGHHHHHHHHHHHHHHHHHHHHGGHHHHHHHHHHHHHHGHGHHHHHHHHHHHGHHHHGHHHHHGGGGGGHHHHHHHHHHHHHHHHHHHHHHHHHHHHHHHHHHHHHHHHHHHHHHHHHHHHGHHHHHHHHHHHHHHHHHHGHHHHGGHHHHHGGHHHGHHHHGHHHHHGHHHHHHHHHHHHGHHHHHHHHHHHHHGHHHHHHHHHHHHGHHHHGFHHHHGGG
@M05620:45:000000000-G6HP7:1:1101:3610:16663 1:N:0:171
ATCTCTATCTCCTAAAAACCTGTTTAGATTTGGAGATAGACCTTCAGGTTTTTCATCATTTTCTGCATGAATTATACATTGACCACGTGGTCAGTTTGCAGCATTCTGTTATTTTGTTTGACAGAGTGTCTTGTTGAGAACATATGTAGGACATGATTTTTTCCTGCAACAGGGAAAATAAAGTATAAGTTTTAAAGATTTATTCTTTAATAAAGGATCTCAAAGCCAGCTTTAGAAAAAGGAAGAAAGGG
+
BBBCCFFFFFFFGGGGGGGGGGGHHHHHHHHHHHHHHHHHHHHHHHHHHHHGGHHHHHHHHHHHGHHHHGHHHHHHHHHHHHHHHHGHHGHHHHHHHHHGHHFHHHHHHHHHHHHHHHHGHHHHHFHHHHHHHHHHHHHHHHHHHHHHHHHHHHHHHHHHHGHHHHHGHHHHHGGHHHHHHHHHHHHHHHHHHHGHHHHHHHHHHHHHGHHHHHHHHHHHHF=GBHHGHGHHHHHHGHFHDGHHHGGGHGG
@M05620:45:000000000-G6HP7:1:1101:22184:16671 1:N:0:171
CATCCTGACCCTGAAGTACCCCGGCTTGATTTCTGACATTAGATCGGAAGAGCACACGTCTGAACTCCAGTCACAGAAGACCATCTCGTATGCCGTCTTCTGCTTGAAAAAAAAAAAAACACTTCTTCACTTCTTTTCTCTTTTTTCCCCCGACACAATTATCCTCTGAGCCTTCCTCCCCTATCTTCATTTCTCCATTTCCTTTTTTTTTCCTTTCCCTTTTTATCTCCCCTCTTTCTTCCTCCAACTTC
+
AAABBFFFFFFFGGGGGGGGGGGEEEGFHHHHHHHHHGHGHHCHHHGGGGFHHHHFHGHHHGHGHHHHHHGHHHHGHHHHHHHG3GGGGGHHHHGFEGGHGHFGHHHFGHHGGGGG/////011111<11111<<=1<1<=11=1</0</.-----/.00:0;0;0<0;0//99C90=B..;.000;;0000;;0;00000000;0;-@--/9:BF//////;/./;////;.;.//;9/9///9;///9/
@M05620:45:000000000-G6HP7:1:1101:14920:16671 1:N:0:171
AAACCAAGCAGACACTCACCGCTCCCTCGCCACAGGCCAATAGTTTGTCCTCACTGAGTTGGCAACAAGTGGCTGCTGTGGCTGCCATTTTTCTGGTGATGGCCATCAGCTCCGACGAGGTCAGCTGGGGGGCTTTCTTTGTGTAAGCAACGAGAAACCTGAAAGAAGCATTTTTTAACTAAGTCCTGCTGAGTCATTCATGAGTTTTTAGCCGCCTTGCTTCTTCTCACAGACTCTCTACTCTCATGCCA
+
CCCCCBBFCFFFGGGGGGGGGGGGGGHHGGGGGGHHGGHHHHHHHHHHHHHHHHHHHHGHHHHGGHHHHFGHGHGGHHGHHHHGGHHHHHHHHHHHHHHHHHHHHHHHHHHHHGGGGGGGEGHHHHHHGGGGGGGGGGGGGFGGGGFFFFFFFFFFFFFFFFFFFFFFFFFFFFFFFFFFFFFFFFFFFFFFFBFBFFFFFFFFFFFFFFFFFFFFFFFFFFFFFFFFFFFFFFFFFFFFFFFFFFFFFFB
@M05620:45:000000000-G6HP7:1:1101:6771:16688 1:N:0:171
CATCCTGACCCTGAAGTACCCCGGCTTGATTTCTGACATTAGATCGGAAGAGCACACGTCTGAACTCCAGTCACAGAAGACCATCTCGTATGCCGTCTTCTGCTTGAAAAAAAAAAAAACAAAAGAAAAAAAAAAAGAATAGATAAGTTACATATTAAAAAAAAAAGTCATAACTGGGGGGTTAGAGGACGAGTGTACATAAAAAAGCGATCGCACGAAAGCGCAGGTTAAAGTAGGGCGAATTACTAATA
+
CCCCCFFFFFFFGGGGGGGGGGGGGGGGHFDHGFFFHFHHHHGHHHGGGGHHHFHGHGHHHGHGHHHHHHGHFHFFGFHFGHHHFHHHGGEHHHGE?GGHHHHHGHHHFHHEEEGF><<///?00/?000--<<--...00:000000000000000000:---:-./////9//;/.---;-;.;//..---..//////////-......-..-9..../.-;--./////:9//./----.////;//
@M05620:45:000000000-G6HP7:1:1101:18955:16693 1:N:0:171
AAACCAAGCAGACACTCACCGCTCCCTCGCCACAGGCCAATAGTTTGTCCTCACTGAGTTGGCAACAAGTGGCTGCTGTGGCTGCCATTTTTCTGGTGATGGCCATCAGCTCCGACGAGGTCAGCTGGGGGGCTTTCTTTGTGTAAGCAACGAGAAACCTGAAAGAAGCATTTTTTAACTAAGTCCTGCTGAGTCATTCATGAGTTTTTAGCCGCCTTGCTTCTTCTCACAGACTCTCTACTCTCATGCCA
+
DDDDDDDFCFFFGGGGGGGGGGGGGGHHGGGGGHHHGGHHHHHHHHHHHHHHHHHHHHHHHHHHHHHHHGHHGHGGHHHHHHHGGHHHHHHHHHHHHHHHHHHHHHHHHHHHHGGGGGGGGHHHHHHHGGGGGGGGGGGGGGGGGGFFFFFFFFFFFFFFFFFFFFFFFFFFFFHFFFFFHFFHFFFFFFFHFFFFFFFFFFFFFFFFFFFHFFFFFFFFHHHFFFHFFFFFEFFFFFFFFFFFFFFFFFB
@M05620:45:000000000-G6HP7:1:1101:18755:16721 1:N:0:171
ATCTCTATCTCCTAAAAACCTGTTTAGATTTGGAGATAGACCTTCAGGTTTTTCATCATTTTCTGCATGAATTATACATTGACCACGTGGTCAGTTTGCAGCATTCTGTTATTTTGTTTGACAGAGTGTCTTGTTGAGAACATATGTAGGACATGATTTTTTCCTGCAACAGGGAAAATAAAGTATAAGTTTTAAAGATTTATTCTTTAATAAAGGATCTCAAAGCCAGCTTTAGAAAAAGGAAGAAAGGG
+
CCCCCFFFFFFFGGGGGGGGGGHHHHHHHHHHHHHHHHHHHHHHHHHHHHHGGHHHHHIHHHHHIHHHHHHHHHHHHHHHGGFHHHGFGGHHHHHHHHHGHHGHHHHHHHHHHHHHHHHHFGFHHEFGHHHHHHHHHHGHHHHHHHGHFGFGHHHHHHHHHGHHHHHHHHHHHGGHHHHHHHHHHHHHHHHHHGHHHGHHHHHHHHHHHHHHHHHHGHHHHGGGGFHFHGHHHHHHHHHHGDHCGHFGHGG
@M05620:45:000000000-G6HP7:1:1101:6228:16731 1:N:0:171
ATCTCTATCTCCTAAAAACCTGTTTAGATTTGGAGATAGACCTTCAGGTTTTTCATCATTTTCTGCATGAATTATACATTGACCACGTTCCAGCGTGGTCAGTTTGCAGCATTCTGTTATTTTGTTTGACAGAGTGTCTTGTTGAGAACATATGTAGGACATGATTTTTTCCTGCAACAGGGAAAATAAAGTATAAGTTTTAAAGATTTATTCTTTAATAAAGGATCTCAAAGCCAGCTTTAGAAAAAGGA
+
CCBCCFFFFFFFGGGGGGGGGGHHHHHHHHHHHFHHHHHHHHHHHHHHHHHGGHHHHHIHHIHIHHHHHHHHHHHHHHHHHHGHHHGHHHHHHHGGGGHHHHHHHHHHHHHHHHHHHHHHHHHHHHHHHHGHHHHHHHHHHHHHHHHHHHHHHHHHHHHHHHHHHHHHHGHHHHHHHHHHHGGHHHHHHHHHHHHHHGHHHHHHHHHHHHHHHHHHHHHHHHHHHHHHHHHHHHHHHGHHHHHHGHHHGGH
@M05620:45:000000000-G6HP7:1:1101:18777:16737 1:N:0:171
ATCTCTATCTCCTAAAAACCTGTTTAGATTTGGAGATAGACCTTCAGGTTTTTCATCATTTTCTGCATGAATTATACATTGACCACGTGGTCAGTTTGCAGCATTCTGTTATTTTGTTTGACAGAGTGTCTTGTTGAGAACATATGTAGGACATGATTTTTTCCTGCAACAGGGAAAATAAAGTATAAGTTTTAAAGATTTATTCTTTAATAAAGGATCTCAAAGCCAGCTTTAGAAAAAGGAAGAAAGGG
+
DDDDDFFFFFFFGGGGGGGGGGHHHHHHHHHHHHHHHHHHHHHHHHHHHHHGGHHHHIIHHIIHHHHHHHHHHHHHHHHHHHHHHHGFHGHHGHHHHHHFHHFHHHHHHHHHHHHHHHHGGGFHFFGHHHHHHHHHGHEGHFHGHHGHDFFGHHHHHHHHHGHHHHHHHHFHHGGHHGGHHGHFHHHGHHHHHHHHHHHHEGHHHHHHHHHHHDGGFHHHGGHFGHHFHEHHHGFCFHHFGGH:GHGFHHG
@M05620:45:000000000-G6HP7:1:1101:18754:16739 1:N:0:171
ATCTCTATCTCCTAAAAACCTGTTTAGATTTGGAGATAGACCTTCAGGTTTTTCATCATTTTCTGCATGAATTATACATTGACCACGTGGTCAGTTTGCAGCATTCTGTTATTTTGTTTGACAGAGTGTCTTGTTGAGAACATATGTAGGACATGATTTTTTCCTGCAACAGGGAAAATAAAGTATAAGTTTTAAAGATTTATTCTTTAATAAAGGATCTCAAAGCCAGCTTTAGAAAAAGGAAGAAAGGG
+
CBCBCFFFFFFFGGGGGGGGGGHHHHHHHHHHHHHHHHHHHHHHHHHHHHHGGHHHHHHHHHHHHHHHHGHHHHHHHHHHHHHHHHGGHGHHHHHHHHHHHHGHHHHHHHHHHHHHHHHHFFHHHFGHHHHHHHHHHHEHHHHHHHHHHHGHHHHHHHHHHGHHHHHHHHHHHGGHHHGFHHHGHHHHHHHHHHHHHGHHHHHHHHHHHHHHHHHHGHHHHGHHHHHFHGHHHFFHHHHHGGHHGHHHHHG
@M05620:45:000000000-G6HP7:1:1101:2377:16766 1:N:0:171
AGATTACTGCAACAGTTCCCCCTGGACCTGGAAAAGTTTCTTGCCTGGCTTACAGAAGCTGAAACAACTGCCAATGTCCTACAGGATGCTACCCGTAAGGAAAGGCTCCTAGAAGACTCCAAGGGAGTAAAAGAGCTGATGAAACAATGGCAAGTAAGTCAGGCATTTCCGCTTTAGCACTCTTGTGGATCCAATTGAACAATTCTCAGCATTTGTACTTGTAACTGACAAGCCAGGGACAAAACAAAGAT
+
AABBBFFFBDFFGGBGGGGGGGGGDGHHHHHHHHHHHHHHHHHHHHHHHHHHHHHHHHHHHGHHHHHHHHHHHHHFHHHHHHHHFHHGHHHHHHGG@GFHHHGFHHHHGHHHHHGHHHHHHHHGGEGGHHHHHGHHHHFFHDGHHHHHHGHHHGHHHHHHHHHHHHHHHHGGGGGHHHHHHHHHHHHGHHHHHHHHHHGGHHHHHHHHGHHHHHHHHFHHGHHHHHHEHHHHHGGGGGGGGGFGGGGGGGF
@M05620:45:000000000-G6HP7:1:1101:11865:16771 1:N:0:171
ATCTCTATCTCCTAAAAACCTGTTTAGATTTGGAGATAGACCTTCAGGTTTTTCATCATTTTCTGCATGAATTATACATTGACCACGTGGTCAGTTTGCAGCATTCTGTTATTTTGTTTGACAGAGTGTCTTGTTGAGAACATATGTAGGACATGATTTTTTCCTGCAACAGGGAAAATAAAGTATAAGTTTTAAAGATTTATTCTTTAATAAAGGATCTCAAAGCCAGCTTTAGAAAAAGGAAGAAAGGG
+
CCCCDFFFFFFFGGGGGGGGGGHHHHHHHHHHHHHHHHHHHHHHHHHHHHHGGHHHHHHHHHHHHHHHHHHHHHHHHHHHHHHHHHGHHGHHHHGHHHHHHHAGHHHHHHHHHHHHHHHHEGHHHGDGHHHGHHHHHHHFGCGGGGGDHFGFHHHHHHHHHGHGHHHHFHHHGGGFGHGH2FGGHHGHGGHHHHHGHHHHHHHHHHHHHGGHFHHHGHHHHHHHFGGHHFHHHGH0DDHFFGFHHFHHHHG
@M05620:45:000000000-G6HP7:1:1101:4054:16773 1:N:0:171
AAACCAAGCAGACACTCACCGCTCCCTCGCCACAGGCCAATAGTTTGTCCTCACTGAGTTGGCAACAAGTGGCTGCTGTGGCTGCCATTTTTCTGGTGATGGCCATCAGCTCCGACGAGGTCAGCTGGGGGGCTTTCTTTGTGTAAGCAACGAGAAACCTGAAAGAAGCATTTTTTAACTAAGTCCTGCTGAGTCATTCATGAGTTTTTAGCCGCCTTGCTTCTTCTCACAGACTCTCTACTCTCATGCCA
+
CCCCCCCFCFFFGGGGGGGGGGGGGGHHGGGGGHHHGGHHHHHHHHHHHHHHHHHHHHHHHHHHHHHHHHHHGHGGHHHHHHHGGHHHHHHHHHHHHHHHHHHHHHHHHHHHHGGGGGGGGHHHHHHHGGGGGGGGGGGGGGGGGGFFFFFFFFFFFFFFFFFFFFFFFFFFFFFFFFFFFFFFFFFFFFFFFFFFFFFFFFFFFFFFFFFFFFFFFFFFFFFFFFFFFFFFFFFFFFFFFFFFFFFFFFF
@M05620:45:000000000-G6HP7:1:1101:15935:16778 1:N:0:171
AAACCAAGCAGACACTCACCGCTCCCTCGCCACAGGCCAATAGTTTGTCCTCACTGAGTTGGCAACAAGTGGCTGCTGTGGCTGCCATTTTTCTGGTGATGGCCATCAGCTCCGACGAGGTCAGCTGGGGGGCTTTCTTTGTGTAAGCAACGAGAAACCTGAAAGAAGCATTTTTTAACTAAGTCCTGCTGAGTCATTCATGAGTTTTTAGCCGCCTTGCTTCTTCTCACAGACTCTCTACTCTCATGCCA
+
CCCCCCCFBFFFGGGGGGGGGGGGGGHHGGGGGHHHGGHHHHHHHHHHHHHHHHHHHHHHHHHHHHHHHHHHGHGGHHHHHHHGGHHHHHHHHHHHHHHHHHHHHHHHHHHHHGGGGGGGEGHHHHHHGGGGGGGGGGGGGGGGGGFFFFFFFFFFFFFFFFFFFFFFFFFFFFFFFFFFFFFFFFFFFFFFFFFFFFFFFFFFFFFFFFFFFFFFFFFFFFFFFFFFFFFFFFFFFFFFFFFFFFFFFF0
@M05620:45:000000000-G6HP7:1:1101:3300:16808 1:N:0:171
AAACCAAGCAGACACTCACCGCTCCCTCGCCACAGGCCAATAGTTTGTCCTCACTGAGTTGGCAACAAGTGGCTGCTGTGGCTGCCATTTTTCTGGCGATGGCCATCAGCTCCGACGAGGTCAGCTGGGGGGCTTTCTTTGTGTAAGCAACGAGAAACCTGAAAGAAGCATTTTTTAACTACGTCCTGCTGAGTCATTCATGAGTTTTTATCCGCCTTGCTTCTTCTCACAGACTCTCTACTCTCATGCCA
+
>>1AA@ABACCCCFGGEGGG0EAEAFEF0AEEEHF/BF//B11D221BFFFHFHDDDHHFHGGDGEFAHF@GFEEFGFB00FH?FHHEHFFDBGFG1>/EGGHHHGFHHHHHHE@E<CC??F1GGHHH/@/@AGABFF9BBFBFB//BFFF@A-BFBFFFFF9FB/ABFFFFFFF?FFFFF/9;AEFBFFFB-B;FFFFFFF/9:9FFEA/;9-;AAA/B9B9FFFFFBFB/;ABBFFFFFFFFFFB;BB9
@M05620:45:000000000-G6HP7:1:1101:3289:16823 1:N:0:171
AAACCAAGCAGACACTCACCGCTCCCTCGCCACAGGCCAATAGTTTGTCCTCACTGAGTTGGCAACAAGTGGCTGCTGTGGCTGCCATTTTTCTGGTGATGGCCATCAGCTCCGACGAGGTCAGCTGGGGGGCTTTCTTTGTGTAAGCAACGAGAAACCTGAAAGAAGCATTTTTTAACTAAGTCCTGCTGAGTCATTCATGAGTTTTTAGCCGCCTTGCTTCTTCTCACAGACTCTCTACTCTCATGCCA
+
DDCDDDDFCFFFGGGGGGGGGGGGGGHHGGGGGHHHGGHHHHHHHHHHHHHHHHHHHHHHHHHGHHHHHGHHGHGGHHHHHHHGGHHHHHHHHHHHGHHHHHHHHHHHHHHHHGGGGGGGGHHHHHHHGGGGGGGGGGGGGGGGGGFFFFFFFFFDFFFFFFFFFFFFFFFFFFHFFFFFFFFFFFFFFFFFFFFFFFFFHHFFFFFFFFFFFFFFFFFFHHHFHHHFFFFFFFFFFFFFHFFFFFFFFFF
@M05620:45:000000000-G6HP7:1:1101:5818:16891 1:N:0:171
CATCCTGACCCTGAAGTACCCCATTGAGCATGGCATCGTCACCAACTGGGACGACATGGAGAAGATCTGGCACCACACCTTCTACAACGAGCTGCGCGTGGCCCCGGAGGAGCACCCAGTGCTGCTGACCGAGGCCCCCCTGAACCCCAAGGCCAACAGAGAGAAGATGACTCAGGTGAGGCTCGGCCGACGCCCGTGCTCCTCCCGTCCTTTCCCCAGTCATTTTCTGCCCGGCTTGATTTCTGACATTA
+
CCDDDFFFFFFFGGGGGGGGGGGHHHHHHHHHHHHHHGHHHGHHHGHHHHHHGGGGGHHHHHHHHHHHHHHHHGHHHGGHHHHHHHHHGGGGGHHGGGGGGGHHGGGGGGGGHHHHGGHHHHHHHHHHHHGGGGGGGGGGGGHHHHGGGGHGHHGGGGGGGGGGGGGGGGGGGGGGGGGGGGGGFFFFFFFFFFFFFFFFFFFFFFFFFFFFFFFFFFFFFFFFFHHHHFFFFFCFFFFFFFFFFFFFFF0
@M05620:45:000000000-G6HP7:1:1101:9756:16942 1:N:0:171
CATCCTGACCCTGAAGTACCCCGGCTTGATTTCTGACATTAGATCGGAAGAGCACACGTCTGAACTCCAGTCACAGAAGACCATCTCGTATGCCGTCTTCTGCTTGAAAAAAAAAAAAAAAAAGATACAAACCAGTCATACGCCGTAGTCAACCAGATGCACGAATGACGTCAGTGACGACACTGTCCGCGGCGCGCATGACTCCGTGTTCATCTCAACTGTCTGTACCCTCCGACGATCTCTGACCACTC
+
CCCCCFFFFFFFGGGGGGGGGGGGGGGGHHHHHHHGHHHHHHGHHHGGGGHHHHHGHGHHHGHHHHHHHHHHGHHHHHHGHHHHFHHHGGHHHHGGGHGHHHHHHHHHFHHGGEGG><>/<--..100000....000000..---...0000....00000...:/;9.=...0000;9---//://.9-9;-----..///:/.9..9///////////////////9/9..-:--...///////.//
@M05620:45:000000000-G6HP7:1:1101:9754:16961 1:N:0:171
CATCCTGACCCTGAAGTACCCCGGCTTGATTTCTGACATTAGATCGGAAGAGCACACGTCTGAACTCCAGTCACAGAAGACCATCTCGTATGCCGTCTTCTGCTTGAAAAAAAAAAAAAAAACAAAACAAATAATTATACCCACTTCGCCACAACTCGTATCACCTCTACAACTACCCCCGTCGTACTATACGCCATCAACTACTACCCACACATCCATAACACGCCCACATCAACATCACAGCTCACTCC
+
CCCCCFFFFFFFGGGGGGGGGGGGGGGGHHHHHHHHHHHHHHHHHHGGGGHHHHHHHGHHHGHHHHHHHHHHHHHHHHHHHHHHHHHHGGHHHHGGGHGHHHHHHHHHFHHGGGGD>/>/><.>.00<...0=0000000000..00.....:..00..:/.0;:0.0:0000000/.;--::--...:000..-..;09/000000/.0..:900/0000090.:.-:..0000/0/0000:.000:009
@M05620:45:000000000-G6HP7:1:1101:21614:16971 1:N:0:171
AGATTACTGCAACAGTTCCCCCTGGACCTGGAAAAGTTTCTTGCCTGGCTTACAGAAGCTGAAACAACTGCCAATGTCCTACAGGATGCTACCCGTAAGGAAAGGCTCCTAGAAGACTCCAAGGGAGTAAAAGAGCTGATGAAACAATGGCAAGTAAGTCAGGCATTTCCGCTTTAGCACTCTTGTGGATCCAATTGAACAATTCTCAGCATTTGTACTTGTAACTGACAAGCCAGGGACAAAACAAAGAT
+
AA>ABFFFDDDDGGBBBFGGGGGGFFFGHHGHHHHHGHHHHHHHHHHHHHHCFGHHHHHHHHHHHHHHHHHHHHHHHHHHHHHHHFHHHHHHHHGGEEHHGHGHHHHHGHHHHHHHHHHHHGHGGFGGHHHHHGHHHHGHHFGHHHHHHHHHHGHHHHHHHHHHHHHHHHGGGGGHHHHHHHHHHFHGHHHHHHHHHHFHHHHHHHHHHHHHHHHHHFGHHHHHHHHGGHHHEGFGFGGGGGGGGGGGGGG
@M05620:45:000000000-G6HP7:1:1101:11186:16980 1:N:0:171
ATCTCTATCTCCTAAAAACCTGTTTAGATTTGGAGATAGACCTTCAGGTTTTTCATCATTTTCTGCATGAATTATACATTGACCACGTTCCAGCGTGGTCAGTTTGCAGCATTCTGTTATTTTGTTTGACAGAGTGTCTTGTTGAGAACATATGTAGGACATGATTTTTTCCTGCAACAGGGAAAATAAAGTATAAGTTTTAAAGATTTATTCTTTAATAAAGGATCTCAAAGCCAGCTTTAGAAAAAGGA
+
CCCCCFFFFFFFGGGGGGGGGGHHHHHHHHHHHHHHHHHHHHHHHHHHHHHGGHHHHHHHHHHHHHHHHHHHHHHHHHHHHHHHHHGHHHHHHHGGGGHHHHHHHHHGHHHHHHHHHHHHHHHHHHHHHHHHHHHHHHHHHHGHHHHHHHHHHHHHHHHHHHHHHHHHHGHHHHHHHHHHHGGHHHHHHHHHHHHHHHHHHHHHHHHHHHHHHHHHHHHHHHHHHHHHHHHHHHHHHGHHHHHGHHHHGGH
@M05620:45:000000000-G6HP7:1:1101:4703:16984 1:N:0:171
CATCCTGACCCTGAAGTACCCCGGCTTGATTTCTGACATTAGATCGGAAGAGCACACGTCTGAACTCCAGTCACAGAAGACCATCTCGTATGCCGTCTTCTGCTTGAAAAAAAAAAAAAATAATATAAACAAAATTATTTAAAGCTTACTGTCTCCTACTACCATCCAACGAGTAATCTACTCATGGTTTAGTAACATACGTGTGTATACTGACTGATAGCATTAAAAAAATGTATATACGAGTTAACTTT
+
DDDDDFFFFFFFGGGGGGGGGGGGGGGGHHHHHHHHHHHHHHHHHHGGGGHHHHHHHGHHHGHHHHHHHHHHHHHHHHHHHHHHGHHHGGHHHHGGGHGHHHHHHHGGHHHGGGGB<//>0=1111111<1.0011111111111<000000=0000<0000<000.000..::.0;:0;:;000000:.000000;:00;0//.:0;B00000000;00000000000:-.000000;0.....000000
@M05620:45:000000000-G6HP7:1:1101:11185:16998 1:N:0:171
ATCTCTATCTCCTAAAAACCTGTTTAGATTTGGAGATAGACCTTCAGGTTTTTCATCATTTTCTGCATGAATTATACATTGACCACGTTCCAGCGTGGTCAGTTTGCAGCATTCTGTTATTTTGTTTGACAGAGTGTCTTGTTGAGAACATATGTAGGACATGATTTTTTCCTGCAACAGGGAAAATAAAGTATAAGTTTTAAAGATTTATTCTTTAATAAAGGATCTCAAAGCCAGCTTTAGAAAAAGGA
+
CCCCCFFFFFFFGGGGGGGGGGHHHHHHHHHHHHHHHHHHHHHHHHHHHHHGGHHHHHHHHHHHHHHHHHHHHHHHHHHHHHHHHHGHHHHHHHGFGGHHHHHHHHHHHHHHHHHHHHHHHHHHHHHHHHHHHHHHHHHHHHHHHHHHHHHHHHHHHHHHHHHHHHHHHGHHHHHHHHHHHGGHHHHHHHHHHHHHHHHHHHHHHHHHHHHHHHHHHHHHHHHHHHHHH0GHHHGGHGHHHHHHHHHHGGH
@M05620:45:000000000-G6HP7:1:1101:15782:17079 1:N:0:171
AAACCAAGCAGACACTCACCGCTCCCTCGCCACAGGCCAATAGTTTGTCCTCACTGAGTTGGCAACAAGTGGCTGCTGTGGCTGCCATTTTTCTGGTGATGGCCATCAGCTCCGACGAGGTCAGCTGGGGGGCTTTCTTTGTGTAAGCAACGAGAAACCTGAAAGAAGCATTTTTTAACTAAGTCCTGCTGAGTCATTCATGAGTTTTTAGCCGCCTTGCTTCTTCTCACAGACTCTCTACTCTCATGCCA
+
CCCCCCCFCFFFGGGGGGGGGGGGGGHHGGGGGHHHGGHHHHHHHHHHHHHHHHHHHHHHHHHHHHHHHHHHGHGGHHHHHHHGGHHHHHHHHHHHHHHHHHHHHHHHHHHHHGGGGEGGGHHHHHHHGGGGGGGGGGGGGGGGGGFFFFFFFFFFFFFFFFFFFFFFFFFFFFFFFFFFFFFFFFFFFFFFFFFFFFFFFFFFFFFFFFFFFFFFFFFFFFFFFFFFFFFFFFFFFFFFFFFFFFFFFFB
@M05620:45:000000000-G6HP7:1:1101:12509:17081 1:N:0:171
AAACCAAGCAGACACTCACCGCTCCCTCGCCACAGGCCAATAGTTTGTCCTCACTGAGTTGGCAACAAGTGGCTGCTGTGGCTGCCATTTTTCTGGTGATGGCCATCAGCTCCGACGAGGTCAGCTGGGGGGCTTTCTTTGTGTAAGCAACGAGAAACCTGAAAGAAGCATTTTTTAACTAAGTCCTGCTGAGTCATTCATGAGTTTTTAGCCGCCTTGCTTCTTCTCACAGACTCTCTACTCTCATGCCA
+
DCCDDDDFCFFFGGGGGGGGGGGGGGHHGGGGGHHHGGHHHHHHHHHHHHHHHHHHHHHHHHHHHHHHHHHHGHGGHHHHHHHGGHHHHHHHHHHHHHHHHHHHHHHHHHHHHGGGGGGGGHHHHHHHGGGGGGGGGGGGGGGGGGFFFFFFFFFFFFFFFFFFFFFFFFFFFFHFFFFFFFFFFFFFFFFFFBFFFFFFFHFFFFFFFFFFFFFFFFFFHFFFFFFFFFFFFFFFFFFFHHFHFFFHFFB
@M05620:45:000000000-G6HP7:1:1101:25231:17181 1:N:0:171
TACCTGTACTGGGGAAGCGTGTAGCAATCGCCATTCCTACCCTAAAGATCGGAAGAGCACACGTCTGAACTCCAGTCACAGAAGACCATCTCGTATGCCGTCTTCTGCTTGAAAAAAAAAAAAAATATACACAGAATCACAATTATACATAAATTAATATAATATACAAACAATAACCAATACCCAACCATGCTCATACATCCCCTAGCATACATTCAACATACATCACCTATCACTATATTGACACGTGA
+
ABBBBFFFFFFFGFGGGGGGGGHHHFHGHFGGGGHHHHHHHHHHHHHHHHEGGGGHGHHHGHGHHGFFHHHHHHHGHHHGHHHHHHHHHFHHHGGHHHHGFGHGHHHHHHHHHGHHGGGGG>>/>011<111101111>1111100<0<00000000000000=0;0:0:.:.00:0/0./0/:/0....00/00000;0;0C.././/00000090;/99/////;//9////////9//////;/....
@M05620:45:000000000-G6HP7:1:1101:25245:17194 1:N:0:171
TACCTGTACTGGGGAAGCGTGTAGCAATCGCCATTCCTACCCTAAAGATCGGAAGAGCACACGTCTGAACTCCAGTCACAGAAGACCATCTCGTATGCCGTCTTCTGCTTGAAAAAAAAAAAAAAAACACACGACCAATTAATATTCATTTACTGATTAATCAACTATCTCTTGCATCTAGTCAACAGCTGTTATTTATTTAACCAATCAGTTAGGAATACACTCTGCAATTTCAAGAGTGGTACTCTGCT
+
CCCCCFFFFFFFGGGGGGGGGGHHHHHHHFGGEGHHHHHHHHHHHHHHHHHGGGGHHHHHHHGHHHGHFHHHHHHHHHHHHHHHHHHHHHHHHGGHHHHGGGHGHHHGHHHHHHHHGGGGG/<>/<-..0..---<-.000000:0000:00:00000000000/0000000000000000000;00/.00000000000000000.9/0;0900/00:0090;/0900000000000.;0.00000000;
@M05620:45:000000000-G6HP7:1:1101:4848:17242 1:N:0:171
AAACCAAGCAGACACTCACCGCTCCCTCGCCACAGGCCAATAGTTTGTCCTCACTGAGTTGGCAACAAGTGGCTGCTGTGGCTGCCATTTTTCTGGTGATGGCCATCAGCTCCGACGAGGTCAGCTGGGGGGCTTTCTTTGTGTAAGCAACGAGAAACCTGAAAGAAGCATTTTTTAACTAAGTCCTGCTGAGTCATTCATGAGTTTTTAGCCGCCTTGCTTCTTCTCACAGACTCTCTACTCTCATGCCA
+
BCCCCCCFCFFFGGGGGGGGGGGGGGHHGGGGGHHHGGHHHHHHHHHHHHHHHHHHHHFHHGHHHHHHHHHHGHGGHHGGHHHGGHHHHHHHHHHHHHHHHHHHHHHHHHHHHGGGGGGGEHGHHHHHGGGGGGGGFGGGGFGGGGFFFFFFFFFDFFFFFFFFFFFFFFFFFFFFEFFFFFFFFFFFFFFFF;FFFFFFFFFFFFFFFFFFFFFFFFFFFFFFFFFFFFFFFFFFFFFFFFFFFFFFFFB
@M05620:45:000000000-G6HP7:1:1101:4866:17246 1:N:0:171
AAACCAAGCAGACACTCACCGCTCCCTCGCCACAGGCCAATAGTTTGTCCTCACTGAGTTGGCAACAAGTGGCTGCTGTGGCTGCCATTTTTCTGGTGATGGCCATCAGCTCCGACGAGGTCAGCTGGGGGGCTTTCTTTGTGTAAGCAACGAGAAACCTGAAAGAAGCATTTTTTAACTAAGTCCTGCTGAGTCATTCATGAGTTTTTAGCCGCCTTGCTTCTTCTCACAGACTCTCTACTCTCATGCCA
+
DDCCCDDFDFFFGGGGGGGGGGGGGGHHGGGGGHHHGGHHHHHHHHHHHHHHHHHHHHGHHHHHHHHHHHHHGHGGHHHHHHHGGHHHHHHHHHHHHHHHHHHHHHHHHHHHHGGGGGGGGHHHHHHHGGGGGGGGGGGGGGGGGGFFFFFFFFFFFFFFFFFFFFFFFFFFFFFFFFFFFFFFFFFFFFFHFFFFFFFFFFFFFFFHFFFHFFFFFFFFFFFFFFFFFFFFFFFFFFFFFHFFFFFFFFB
@M05620:45:000000000-G6HP7:1:1101:12050:17295 1:N:0:171
CATCCTGACCCTGAAGTACCCCGGCTTGATTTCTGACATTAGATCGGAAGAGCACACGTCTGAACTCCAGTCACAGAAGACCATCTCGTATGCCGTCTTCTGCTTGAAAAAAAAAAAAAAAAAAAGAAAAAAATAATAAACAATTATAGCAACACACAAAGCGAATGGACAGCAATCATGTTCTGGGACAAGACTTGACGATTATCGGTTATTACACAATCGTCGGATGCTAGAAGAGAAAAGCACCACGC
+
DDDDDFFFFFFFGGGGGGGGGGGGGGGGHHHHHHHHHHHHHHHHHHGGGGHHHHHHHGHHHGHHHHHHHHHHHHHHHHHHHHHHHHHHGGHHHHGFGHGHHHHHHHHHFHH/EEGCB>/>/--<-...</<--.00000000.000000000....9.;.::..--00:00..//09000000000/.....//00000....:00.-..90000000.00.;.---.:/000;00:.:00//;0/.....
@M05620:45:000000000-G6HP7:1:1101:23207:17296 1:N:0:171
AGATTACTGCAACAGTTCCCCCTGGACCTGGAAAAGTTTCTTGCCTGGCTTACAGAAGCTGAAACAACTGCCAATGTCCTACAGGATGCTACCCGTAAGGAAAGGCTCCTAGAAGACTCCAAGGGAGTAAAAGAGCTGATGAAACAATGGCAAGTAAGTCAGGCATTTCCGCTTTAGCACTCTTGTGGATCCAATTGAACAATTCTCAGCATTTGTACTTGTAACTGACAAGCCAGGGACAAAACAAAGAT
+
AAABCFFFBD4BBFBBBFFGGGGGGGGHHHHHHHHHHHHHHHHHHHGHHHHCFFGHHGHHHHHHHHHHHHHHHHHHHHHHHHHHHFFHHHHHHHGGEEGGGH3FGHHHGHHHHHHHHHHHHEFGGGGGHHGHHGHHHHGHGFGHHGEHHHHHHGHHHHHHHHHHGGHHHHGGGGGHHHGHHHHHHHHGHHHHHHHHHHFFGHHHHHHHHHGHHCGHHHHHHHHHHHHHFHHHHGGGGGGGGFCGGGGGGFC
@M05620:45:000000000-G6HP7:1:1101:23225:17306 1:N:0:171
AGATTACTGCAACAGTTCCCCCTGGACCTGGAAAAGTTTCTTGCCTGGCTTACAGAAGCTGAAACAACTGCCAATGTCCTACAGGATGCTACCCGTAAGGAAAGGCTCCTAGAAGACTCCAAGGGAGTAAAAGAGCTGATGAAACAATGGCAAGTAAGTCAGGCATTTCCGCTTTAGCACTCTTGTGGATCCAATTGAACAATTCTCAGCATTTGTACTTGTAACTGACAAGCCAGGGACAAAACAAAGAT
+
AAABBFFFDDFDGGBBBFGGGGGGFGGHHHHHHHHHGHHHHHHHHHHHHHHFGFHHHHHHHHHHHHHHHHHHBHHHHHHHHHHHHGHGHHHHHHGGEEHHHHCGHHHHGHHHHFHGHHHHFHHGGFGFHFHHHGHHHHFHHHGHHHHHFHHHHGHHHHHHHHHHHHHHHHGGGGGHGHHHHHHHHFHGEHHHHHHHHFHHBGGHHHHHHHHHHHHHHFHHHHHHHHHEHHHHHGGGFDGGAFGGGGEFFGF
@M05620:45:000000000-G6HP7:1:1101:22936:17380 1:N:0:171
ATCTCTATCTCCTAAAAACCTGTTTAGATTTGGAGATAGACCTTCAGGTTTTTCATCATTTTCTGCATGAATTATACATTGACCACGTTCCAGCGTGGTCAGTTTGCAGCATTCTGTTATTTTGTTTGACAGAGTGTCTTGTTGAGAACATATGTAGGACATGATTTTTTCCTGCAACAGGGAAAATAAAGTATAAGTTTTAAAGATTTATTCTTTAATAAAGGATCTCAAAGCCAGCTTTAGAAAAAGGA
+
CCCCCFFFFFFFGGGGGGGGGGHHHHHHHHHHHHHHHHHHHHHHHHHHHHHGGHHHHHHIHHHIHHHHHHHHHHHHHHHHHHHHHHGHHHHHHHGGGGHHHHHHHHHHHHHHHHHHHHHHHHHHHHHHHHHHHHHHHHHHHHHHHHHHHHHHHHHHHHHHHHHHHHHHHGHHHHHHHHHHHGGHHHHHHHHHHHHHHFGHHHHHHHHHHHHHHHHHHHHHHHHHHHHHHGHHHHHHHGHHHHHHHHGHGGF
@M05620:45:000000000-G6HP7:1:1101:20620:17401 1:N:0:171
AAACCAAGCAGACACTCACCGCTCCCTCGCCACAGGCCAATAGTTTGTCCTCACTGAGTTGGCAACAAGTGGCTGCTGTGGCTGCCATTTTTCTGGTGATGGCCATCAGCTCCGACGAGGTCAGCTGGGGGGCTTTCTTTGTGTAAGCAACGAGAAACCTGAAAGAAGCATTTTTTAACTAAGTCCTGCTGAGTCATTCATGAGTTTTTAGCCGCCTTGCTTCTTCTCACAGACTCTCTACTCTCATGCCA
+
DDDDDDDFCFFFGGGGGGGGGGGGGGHHGGGGGHHHGGHHHHHHHHHHHHHHHHHHHHHHHGHHHHHHHGHHGHGGHHHHHHHGGHHHHHHHHHHHHHHHHHHHHHHHHHHHHGGGGGGGGHHHHHHHGGGGGGGGGGGGGGGGGGFFFFFFFFFFFFFFFFFFFFFFFFFFFFHFFFFHHFFFFFFFFFFFFFFFFFFFFFFFFFFFFFFHFFFFFFFFHFFFHHFFFFFFFFFFFFFHHHFHFFFFHFF
@M05620:45:000000000-G6HP7:1:1101:20643:17402 1:N:0:171
AAACCAAGCAGACACTCACCGCTCCCTCGCCACAGGCCAATAGTTTGTCCTCACTGAGTTGGCAACAAGTGGCTGCTGTGGCTGCCATTTTTCTGGTGATGGCCATCAGCTCCGACGAGGTCAGCTGGGGGGCTTTCTTTGTGTAAGCAACGAGAAACCTGAAAGAAGCATTTTTTAACTAAGTCCTGCTGAGTCATTCATGAGTTTTTAGCCGCCTTGCTTCTTCTCACAGACTCTCTACTCTCATGCCA
+
CCCCCCCFCFFFGGGGGGGGGGGGGGHHGGGGGHHHGGEHHHHHHHHHHHHHHHHHHHHHHHHHHHHHHHHHGHGGHHHHHHHGGHHHHHHHHHHHHHHHHHHHHHHHHHHHHGGGGGGGGHHHHHHHGGGGGGGGGGGGGGGGGGFFFFFFFFFFFFFFFFFFFFFFFFFFFFFFFFFFFFFFFFFFFFFFFBFFFFFFFFFFFFFFFFFFFFFFFFFFFFFFFFFFFFFFFFFFFFFFFFFFFFFFFFF
@M05620:45:000000000-G6HP7:1:1101:20028:17425 1:N:0:171
CATCCTGACCCTGAAGTACCCCATTGAGCATGGCATCGTCACCAACTGGGACGACATGGAGAAGATCTGGCACCACACCTTCTACAACGAGCTGCGCGTGGCCCCGGAGGAGCACCCAGTGCTGCTGACCGAGGCCCCCCTGAACCCCAAGGCCAACAGAGAGAAGATGACTCAGGTGAGGCTCGGCCGACGCCCGTGCTCCTCCCGTCCTTTCCCCAGTCATTTTCTGCCCGGCTTGATTTCTGACATTT
+
CCCCCFFFFFFFGGGGGGGGGGGHHHHHHHHHHHHHHGHHHGHHHGHHHHHHGGGGGHHHHHHHHHHHHHHHHGHHHGGHHHHHHHHHGGGGGHHGGGGGGGHHGGGGGGGGHHHHGGHHHHHHHHHHHHGGGGGGGGGGGGGHHHGGGGHGHHGGGGGGGGGGGGGGGGGGGGGGGGGGGGGGFFFFFFFFFFFF@DFEFFFFFFFEFFDFFFFFFFAFFFFFFFFFFFFF?@>A>=A:FFFFF/FFFF/
@M05620:45:000000000-G6HP7:1:1101:26186:17432 1:N:0:171
ATCTCTATCTCCTAAAAACCTGTTTAGATTTGGAGATAGACCTTCAGGTTTTTCATCATTTTCTGCATGAATTATACATTGACCACGTTCCAGCGTGGTCAGTTTGCAGCATTCTGTTATTTTGTTTGACAGAGTGTCTTGTTGAGAACATATGTAGGACATGATTTTTTCCTGCAACAGGGAAAATAAAGTATAAGTTTTAAAGATTTATTCTTTAATAAAGGATCTCAAAGCCAGCTTTAGAAAAAGGA
+
BBBBBFFFFFFFGGGGGGGGGGHHHHHHHHHHHHHHHHHHHHHHHHHHHHHGGHHHHHHHHHHHHHHHHHHHHHHHHHHHHHHHHHGHHHHHHHGGGGHHHHHHHHHHHHHHHHHHHHHHHHHHHHHHHHHHHHHHHHHHHHHHHHHHHHHHHHHHHHHHHHHHHHHHHGHHHHHHHHHHHGGGHHHGHHHHHHGHHGHHHHHGHGHHHHHHHHHHHHHHHGHHHHHHHHHHHHHHHGHHHHHGHHHHGGF
@M05620:45:000000000-G6HP7:1:1101:13054:17438 1:N:0:171
ATCTCTATCTCCTAAAAACCTGTTTAGATTTGGAGATAGACCTTCAGGTTTTTCATCATTTTCTGCATGAATTATACATTGACCACGTTCCAGCGTGGTCAGTTTGCAGCATTCTGTTATTTTGTTTGACAGAGTGTCTTGTTGAGAACATATGTAGGACATGATTTTTTCCTGCAACAGGGAAAATAAAGTATAAGTTTTAAAGATTTATTCTTTAATAAAGGATCTCAAAGCCAGCTTTAGAAAAAGGA
+
AABBBFFFFFFFGGGGGGGGGGHHHHHHHHHHHHHHHHHHHHHHHHHHHHHGGHHHHHHHHHHHHHHHHHHHHHHHHHHHHHHHHHGHHHHHHHGGGGHHHHHHHHHHHHHHHHHHHHHHHHHHHHHHHHHHHHHHHHHHHHHHHHHHHHGHHHHHHHHGHHHHHHHHHGHHHHHHHHHHHGGHHHHHGHHHHGHHHHHHHHHHHHHHHHHHHHHHHHHHGHHGBHHHHHGHHBHHHGHHHHHHHFGHCEG
@M05620:45:000000000-G6HP7:1:1101:18748:17455 1:N:0:171
ATCTCTATCTCCTAAAAACCTGTTTAGATTTGGAGATAGACCTTCAGGTTTTTCATCATTTTCTGCATGAATTATACATTGACCACGTTCCAGCGTGGTCAGTTTGCAGCATTCTGTTATTTTGTTTGACAGAGTGTATTGTTGAGAACATATGTAGGACATGATTTTTTCCTGCAACAGGGAAAATAAAGTATAAGTTTTAAAGATTTATTCTTTAATAAAGGATCTCAAAGCCAGCTTTAGAAAAAGGA
+
CCCCCFFFFFFFGGGGGGGGGGGHHHHHHHHHHHHHHHHHHHHHHHHHHHHGGHHHHHHHHHHHHHHHHHHHHHHHHHHHHHHHHHGGHHGHHGGFGGHHHHHHHHHHHHHHHHHHHHHHHHHHHHHHHHHHHHGHHHHHHHHHHHGHHHHHHHHHHHHHHGHHHHHHHGHHHHGHHHHHHGGHHHHHGHHGHHHHHGHHHHHHHHHHHHHHHHHHHHHHHHHHHHHHHHHHHHHHHGHHHHHGHHGHGGH
@M05620:45:000000000-G6HP7:1:1101:13056:17457 1:N:0:171
ATCTCTATCTCCTAAAAACCTGTTTAGATTTGGAGATAGACCTTCAGGTTTTTCATCATTTTCTGCATGAATTATACATTGACCACGTTCCAGCGTGGTCAGTTTGCAGCATTCTGTTATTTTGTTTGACAGAGTGTCTTGTTGAGAACATATGTAGGACATGATTTTTTCCTGCAACAGGGAAAATAAAGTATAAGTTTTAAAGATTTATTCTTTAATAAAGGATCTCAAAGCCAGCTTTAGAAAAAGGA
+
DEDDEFFFFFFFGGGGGGGGGGHHHHHHHHHHHHHHHHHHHHHHHHHHHHHGGHHHHIIHHIHIIHHHHHHHHHHHHHHHHHHHHHGHHHHHHHGGGGHHHHHHHHHHHHHHHHHHHHHHHHHHHHHHHHHHHHHHHHHHHHHHHHHHHHGHHHHHHHHHHHHHHHHHHGHHHHHHHHHHHGGHHHHHHHHHHHHHHHHHHHHHHHHHHHHHHHHHHHHHHHHHGHGHHHHHHHHHHGHHHHHHHHHHGGH
@M05620:45:000000000-G6HP7:1:1101:12590:17488 1:N:0:171
ATCTCTATCTCCTAAAAACCTGTTTAGATTTGGAGATAGACCTTCAGGTTTTTCATCATTTTCTGCATGAATTATACATTGACCACGTTCCAGCGTGGTCAGTTTGCAGCATTCTGTTATTTTGTTTGACAGAGTGTCTTGTTGAGAACATATGTAGGACATGATTTTTTCCTGCAACAGGGAAAATAAAGTATAAGTTTTAAAGATTTATTCTTTAATAAAGGATCTCAAAGCCAGCTTTAGAAAAAGGA
+
CCCCCFFFFFFFGGGGGGGGGGHHHHHHHHHHHHHHHHHHHHHHHHHHHHHGGHHHHIHHHHHHIHHHHHHHHHHHHHHHHHHHHHGHHHHHHHGGGGHHHHHHHHHHHHHHHHHHHHHHHHHHHHHHHHHHHHHHHHHHHHHHHHHHHHHHHHHHHHHHHHHHHHHHHGHHHHHHHHHHHGGHHGHHHHHGHHHHHGHHHHHHHHHHHHHHHHHHHHHHHHHHHHHHHHHHHGHHHGHHHHHHHHHHGGH
@M05620:45:000000000-G6HP7:1:1101:18163:17494 1:N:0:171
ATCTCTATCTCCTAAAAACCTGTTTAGATTTGGAGATAGACCTTCAGGTTTTTCATCATTTTCTGCATGAATTATACATTGACCACGTTCCAGCGTGGTCAGTTTGCAGCATTCTGTTATTTTGTTTGACAGAGTGTCTTGTTGAGAACATATGTAGGACATGATTTTTTCCTGCAACAGGGAAAATAAAGTATAAGTTTTAAAGATTTATTCTTTAATAAAGGATCTCAAAGCCAGCTTTAGAAAAAGGA
+
CCCCCFFFFFFFGGGGGGGGGGHHHHHHHHHHHHHHHHHHHHHHHHHHHHHGGHHHHHHHHIHHIHHHHHHHHHHHHHHHHHHHHHGHHHHHHHGFGGHHHHHHHHHHHHHHHHHHHHHHHHHHHHHHHHHHHHHHHHHHHHHHHHHHHHHHHHHHHHHHHHHHHHHHHGHHHHHHHHHHHGGHHHHHHHHHHHHHHGHHHHHHHHHHHHHHHHHHHHHHHHHHHHHHHHHHHHHHHGHHHHHHGHHHGGH
@M05620:45:000000000-G6HP7:1:1101:18144:17508 1:N:0:171
ATCTCTATCTCCTAAAAACCTGTTTAGATTTGGAGATAGACCTTCAGGTTTTTCATCATTTTCTGCATGAATTATACATTGACCACGTTCCAGCGTGGTCAGTTTGCAGCATTCTGTTATTTTGTTTGACAGAGTGTCTTGTTGAGAACATATGTAGGACATGATTTTTTCCTGCAACAGGGAAAATAAAGTATAAGTTTTAAAGATTTATTCTTTAATAAAGGATCTCAAAGCCAGCTTTAGAAAAAGGA
+
BBBBBFFFFFFFGFGGGGGGGGHHHHHHHHHHHHHGHGHHHHHHHHHHHHHGGHHHHHHHHHHHHHHHHFFHHHHGHHHHGGGHHHGEGHHHHHGGGGHHHHHHHHHHHHHHHHHHHHHHHHHHHHHHHHHHHHHHHHHHHHHHHHHHHGHDHHHHHHHHHHHHHHHHHGHHHHHFGHHGHGFHHHGF1FGHHHHBGFGHHHHHHHHHHHHHHHHHHHHHGGGHBHHHHHHHHHGHHGHHHHHEHCGHGGG
@M05620:45:000000000-G6HP7:1:1101:3330:17532 1:N:0:171
CATCCTGACCCTGAAGTACCCCGGCTTGATTTCTGACATTAGATCGGAAGAGCACACGTCTGAACTCCAGTCACAGAAGACCATCTCGTATGCCGTCTTCTGCTTGAAAAAAAAAAAAAAAAAAAAGACAAAAAAAGTAAACATCAAGAAAGATAGAGTAAATAAGGAAGAGAAGCCTAAAGAGAGAAAGAAAGTGAAAACTAGTGTACAGAAGAAGAGTTGTACAAAACTTCACACAGAGTCTCGAGATT
+
DDDDCFFFFFFFGGGGGGGGGGGGGGGGHHHHHHHGHHHHHHHHHHGGGGHHHGHHHGHHHGHHHHHHHHHHBGFGFHHHHHHHBHHHGEHHHHGGGHGHHHHHHHGHHHHGGGGDB>/<<--<-<.<////..--.0000000000<0//0/00000000000<000/..:/:/0.000000//..00</./00000<0/000<0:0:000000//0:<00000000..0000000..0/<000/0...0
@M05620:45:000000000-G6HP7:1:1101:3312:17540 1:N:0:171
CATCCTGACCCTGAAGTACCCCGGCTTGATTTCTGACATTAGATCGGAAGAGCACACGTCTGAACTCCAGTCACAGAAGACCATCTCGTATGCCGTCTTCTGCTTGAAAAAAAAAAAAGAAACAATAAAAAGATGGAAAATGTTGGGAAAGGATAAGAGTGAGAAAGGAGATGTAATAAAAACATCTGTGATATGACGAGTGTTGTGTATAGTTTGTTTAAATGACATGGAATAATTTGTAGGTCAGAACT
+
AAAAAFFFC>BCFBBBBFAFGCAEEEGABBFGGGHGDGHHCHFGGFFEFEFGCBGBBEBAGFFF3FGGHFF@BGHGGHEBFBCC@FGFFGHGFFE>EHGFHGFGHHA?BEAEECC@<///<0?0/1111<1//11101101111<.<./.../000000000000//./../0000000000..9000000000000..-..00.;./000090;0//./////////9.//////;//9//////.//./
@M05620:45:000000000-G6HP7:1:1101:11568:17560 1:N:0:171
TACCTGTACTGGGGAAGCGTGTAGCAATCGCCATTCCTACCCTAAAGATCGGAAGAGCACACGTCTGAACTCCAGTCACAGAAGACCATCTCGTATGCCGTCTTCTGCTTGAAAAAAAAAAAAAAAAAATAAAAAAAAAAAGCAATTGAAAGGAGCTTCATACAAAAGAGAAGGAGATTAGAAGAGATTGAGTGCAAGAGTTGAGCAGTAGAGAAATACGCAGAAGAGAGGTGAGAATCAGCGGAGTGTCA
+
AAAAAFFFFFFFGGGGGGCAEAAAFGBGH00BE0A2DBDABAA00GFFGFECEG/0FG1AFFEGH0E1BGGHCHH@BFDGD1GFFEGHH1@GGFGHFHDE?/GFFHGHHGG>GFHGCCCC>/<//----.00000--:---.://0000000./.../000;////-/---//----9////;//--///////////--///////////9/;9////-----/:/----/-/-//;////------///
@M05620:45:000000000-G6HP7:1:1101:25014:17623 1:N:0:171
ATCTCTATCTCCTAAAAACCTGTTTAGATTTGGAGATAGACCTTCAGGTTTTTCATCATTTTCTGCATGAATTATACATTGACCACGTTCCAGCGTGGTCAGTTTGCAGCATTCTGTTATTTTGTTTGACAGAGTGTCTTGTTGAGAACATATGTAGGACATGATTTTTTCCTGCAACAGGGAAAATAAAGTATAAGTTTTAAAGATTTATTCTTTAATAAAGGATCTCAAAGCCAGCTTTAGAAAAAGGA
+
DDDDDFFFFFFFGGGGGGGGGGHHHHHHHHHHHHHHHHHHHHHHHHHHHHHGGHHHHIIHHIIIIHHHHHHHHHHHHHHHHHHHHHGHHHHHHHGGGGHHHHHHHHHHHHHHHHHHHHHHHHHHHHHHHHHHHHHHHHHHHHHHHHHHHHHHHHHHHHHHHHHHHHHHHGHHHHHHHHHHHGGHHHHHHHHHHHHHHHHHHHHHHHHHHHHHHHHHHHHHHHHHHHHHHHHHHHHHHGHHHHHHHHGHGGH
@M05620:45:000000000-G6HP7:1:1101:24996:17632 1:N:0:171
ATCTCTATCTCCTAAAAACCTGTTTAGATTTGGAGATAGACCTTCAGGTTTTTCATCATTTTCTGCATGAATTATACATTGACCACGTTCCAGCGTGGTCAGTTTGCAGCATTCTGTTATTTTGTTTGACAGAGTGTCTTGTTGAGAACATATGTAGGACATGATTTTTTCCTGCAACAGGGAAAATAAAGTATAAGTTTTAAAGATTTATTCTTTAATAAAGGATCTCAAAGCCAGCTTTAGAAAAAGGA
+
CCCCCFFFFFFFGGGGGGGGGGGHHHHHHHHHHHHHHHHHHHHHHHHHHHHGGHHHHHIIIIIHHHHHHHHHHHHHHHHHHHHHHHGHHHHHHHGGGGHHGHHHHHHGHHGHHHHHHHHHHHHHHHHHGHGHHHHHHHHHHHHHHHGHHHHHHHHGHHHHGHHGHHHHHGHHHHHHHHGHHGGHHHHHGHHGHHHGHFGHHGHHHHHHHHHHHHHHHHHHGGFHHHHHHGGFHGHHHGHGHHHGHHFHGGF
@M05620:45:000000000-G6HP7:1:1101:25029:17640 1:N:0:171
ATCTCTATCTCCTAAAAACCTGTTTAGATTTGGAGATAGACCTTCAGGTTTTTCATCATTTTCTGCATGAATTATACATTGACCACGTTCCAGCGTGGTCAGTTTGCAGCATTCTGTTATTTTGTTTGACAGAGTGTCTTGTTGAGAACATATGTAGGACATGATTTTTTCCTGCAACAGGGAAAATAAAGTATAAGTTTTAAAGATTTATTCTTTAATAAAGGATCTCAAAGCCAGCTTTAGAAAAAGGA
+
3>AAAFFFFFFFGGGGGGGGGGHHHFHFHHHGFHHHHHHHHHHHHHFHHHHGGHGHHHHHHHHHHHHHHFGHHHHHHFHHHDGHHHGHHHHGHHEGGGHHHHHHHHHHHHGHHHHHHHHHHHHGHHHHGHHGHFGHHHHHHHHFFFHGHHHDGHHHHHEHGGGHHHHHHGHHHHHBGHHHHGG0GHF1FHHHHHGHFHHHHHFGGGGHHHHHHHHHGGGHHH00/DGHHHHHGHHFHGHHHHHF0CHFGD/
@M05620:45:000000000-G6HP7:1:1101:15226:17646 1:N:0:171
AAACCAAGCAGACACTCACCGCTCCCTCGCCACAGGCCAATAGTTTGTCCTCACTGAGTTGGCAACAAGTGGCTGCTGTGGCTGCCATTTTTCTGGTGATGGCCATCAGCTCCGACGAGGTCAGCTGGGGGGCTTTCTTTGTGTAAGCAACGAGAAACCTGAAAGAAGCATTTTTTAACTAAGTCCTGCTGAGTCATTCATGAGTTTTTAGCCGCCTTGCTTCTTCTCACAGACTCTCTACTCTCATGCCA
+
BBBBBBBFBFFFGGGGGGGGGGGGGGHHGGGGGHHHGGHHHHHHHHHHHHHHHHHHHHHHHHHHHHHHHHHHGHGGHHHHHHHGGHHHHHHHHHHHHHHHHGHHHHHHHHHHHGGGGGGGGHHHHHHHGGGGGGGGGGGGGGGGGGFFFFFFFFFFFFFFFFFFFFFFFFFFFFFFFFFFFFFFFFFFFFFFFFFFFFFFFFFFFFFFFFFFFFFFFFFFFFFFFFFFFFFFFFFFFFFFFFFFFFFFFF/
@M05620:45:000000000-G6HP7:1:1101:4517:17664 1:N:0:171
AAACCAAGCAGACACTCACCGCTCCCTCGCCACAGGCCAATAGTTTGTCCTCACTGAGTTGGCAACAAGTGGCTGCTGTGGCTGCCATTTTTCTGGTGATGGCCATCAGCTCCGACGAGGTCAGCTGGGGGGCTTTCTTTGTGTAAGCAACGAGAAACCTGAAAGAAGCATTTTTTAACTAAGTCCTGCTGAGTCATTCATGAGCTTTTAGCCGCCTTGCTTCTTCTCACAGACTCTCTACTCTCATGCCA
+
1>1AA1>FAF11AGGGCGGG?EAAAFAFAA0EC00AFF//B1A2A2DFFFFHHH1D1GGFHFHFHF0>G@11F0/FC11B>FGAFHH1GFG10B2F1B1FG@GHCFFGHE1GHCEG?EG??B1GHHHE//C@@@9CFB00;CB999/BFFF@-9AF/9FBAFFFFEFFFFFFFBF@AFBFFBB9BFB9BBFF9/;/FFFFB//9/:;FFBF/99@@B-BF/B9FFB9:BF/BFFFFFFFF/FFFFFBBBBB
@M05620:45:000000000-G6HP7:1:1101:21704:17668 1:N:0:171
AAACCAAGCAGACACTCACCGCTCCCTCGCCACAGGCCAATAGTTTGTCCTCACTGAGTTGGCAACAAGTGGCTGCTGTGGCTGCCATTTTTCTGGTGATGGCCATCAGCTCCGACGAGGTCAGCTGGGGGGCTTTCTTTGTGTAAGCAACGAGAAACCTGAAAGAAGCATTTTTTAACTAAGTCCTGCTGAGTCATTCATGAGTTTTTAGCCGCCTTGCTTCTTCTCACAGACTCTCTACTCTCATGCCA
+
CCCCCCCFCFFFGGGGGGGGGGGGGGHHGGGGGHHHGGHHHHHHHHHHHHHHHHHHHHHHHHHHHHHHHHHHGHGGHHHHHHHGGHHHHHHHHHHHHHHHHHHHHHHHHHHHHGGGGGGGGHHHHHHHGGGGGGGGGGGGGGGGGGFFFFFFFFFFFFFFFFFFFFFFFFFFFFFFFFFFFFFFFFFFFFFFFFFFFFFFFFFFFFFFFFFFFFFFFFFFFFFFFFFFFFFFFFFFFFFFFFFFFFFFFFF
@M05620:45:000000000-G6HP7:1:1101:4533:17672 1:N:0:171
AAACCAAGCAGACACTCACCGCTCCCTCGCCACAGGCCAATAGTTTGTCCTCACTGAGTTGGCAACAAGTGGCTGCTGTGGCTGCCATTTTTCTGGTGATGGCCATCAGCTCCGACGAGGTCAGCTGGGGGGCTTTCTTTGTGTAAGCAACGAGAAACCTGAAAGAAGCATTTTTTAACTAAGTCCTGCTGAGTCATTCATGAGTTTTTAGCCGCCTTGCTTCTTCTCACAGACTCTCTACTCTCATGCCA
+
CCCCCCCFCFFFGGGGGGGGGGGGGGHHGGGGGHHHGGHHHHHHHHHHHHHHHHHHHHHHHHHHHHHHHHHHGHGGHHHHHHHGGHHHHHHHHHHHHHHHHHHHHHHHHHHHHGGGGGGGGHHHHHHHGGGGGGGGGGGGGGGGGGFFFFFFFFFFFFFFFFFFFFFFFFFFFFFFEFFFFFFFFFFFFFFFFFFFFFFFFFFFFFFFFFFFFFFFFFFFFFFFFFFFFFFFFFFFFFFFFFFFFFFFFFB
@M05620:45:000000000-G6HP7:1:1101:21694:17683 1:N:0:171
AAACCAAGCAGACACTCACCGCTCCCTCGCCACAGGCCAATAGTTTGTCCTCACTGAGTTGGCAACAAGTGGCTGCTGTGGCTGCCATTTTTCTGGTGATGGCCATCAGCTCCGACGAGGTCAGCTGGGGGGCTTTCTTTGTGTAAGCAACGAGAAACCTGAAAGAAGCATTTTTTAACTAAGTCCTGCTGAGTCATTCATGAGTTTTTAGCCGCCTTGCTTCTTCTCACAGACTCTCTACTCTCATGCCA
+
CCCCCCCFCFFFGGGGGGGGGGGGGGHHGGGGGHHHGGHHHHHHHHHHHHHHHHHHHHHHHHHHHHHHHHHHGHGGHHHHHHHGGHHHHHHHHHHHHHGHHHHHHHHHHHHHHGGGGGGGGHHHHHHHGGGGGGGGGGGGGGGGGGFFFFFFFFFFFFFFFFFFFFFFFFFFFFFFFFFFFFFFFFFFFFFFFFFFFFFFFFFFFFFFFFFFFFFFFFFFFFFFFFFFFFFFFFFFFFFFFFFFFFFFFFB
@M05620:45:000000000-G6HP7:1:1101:6651:17709 1:N:0:171
ATCTCTATCTCCTACAAACCTGTTTAGATTTGGAGATAGACCTTCAGGTTTTTCATCATTTTCTGCATGAATTATACATTGACCCCGTTCCAGCGTGGTCAGTTTGCAGCATTCTGTTATTTTGTTTGACAGAGTGTCTTGTTGAGAACATATGTAGGACATGATTTTTTCCTGCAACCGGGAAAATAATGTATAAGTTTTAAAGATTTATTCTTTACTAAAGGATCTCAAAGCCAGCTTTAGAAAAAGGA
+
AAA?ADFFFF3BDF111BFFGGHB3ABBG33F1CHC0BBGBFHHF1D1BFGAAG2DB2DFFHGFBF2AGFFGF1FD22FHF1DG0B/EGF0@10>>/@FEGFGGHBHHHH01@EF2FBBGHFBBFF0FF11F0>G>B2BFHHFADGE1BG1FGFHHHH11BBCFFGFG1/0<F<101@0>A/@@C0><<1><11111==GHF0<00<DGHG0GDDGB0=0<0:0/0::CCF0:C./:=GBC0B00C9...9
@M05620:45:000000000-G6HP7:1:1101:6627:17709 1:N:0:171
ATCTCTATCTCCTAAAAACCTGTTTAGATTTGGAGATAGACCTTCAGGTTTTTCATCATTTTCTGCATGAATTATACATTGACCACGTTCCAGCGTGGTCAGTTTGCAGCATTCTGTTATTTTGTTTGACAGAGTGTCTTGTTGAGAACATATGTAGGACATGATTTTTTCCTGCAACAGGGAAAATAAAGTATAAGTTTTAAAGATTTATTCTTTAATAAAGGATCTCAAAGCCAGCTTTAGAAAAAGGA
+
CCCCCFFFFFFFGGGGGGGGGGHHHHHHHHGHHHHHHHHHHHHHHHHHHHHGGHHHHHHIIIIHHHHHHHHHHGHHHHHHHHGHHHGHHHHHHHGFGGGFGHHHHHHHHHGHHHHHHHHHHHHHHHHHHHHHHHHHHHHHHHHHHHGHHHHHHHHHHHHHHHHHHHHHHGHFHHGHGHHHHGGHHHHHHGHGHHGGHGHHHHHHHHHHGHHHHHHHHHHHHHHHGHHHHHHHHHHGHGHHHHHHHHHHGGH
@M05620:45:000000000-G6HP7:1:1101:24157:17734 1:N:0:171
AAACCAAGCAGACACTCACCGCTCCCTCGCCACAGGCCAATAGTTTGTCCTCACTGAGTTGGCAACAAGTGGCTGCTGTGGCTGCCATTTTTCTGGTGATGGCCATCAGCTCCGACGAGGTCAGCTGGGGGGCTTTCTTTGTGTAAGCAACGAGAAACCTGAAAGAAGCATTTTTTAACTAAGTCCTGCTGAGTCATTCATGAGTTTTTAGCCGCCTTGCTTCTTCTCACAGACTCTCTACTCTCATGCCA
+
CCCCCCBFCFFFGGGGGGGGGGGGGGHHGGGGGHHHGGHHHHHHHHHHHHHHHHHHHHHHHHHHHHHHHHHHGHGGHHHHHHHGGHHHHHHHFHHHHHHHHHHHHHHHHHHHHGGGGGGGGHHHHHHHGGGGGGGGGGGGGGGGGGFFFFFFFFFFFFFFFFFFFFFFFFFFFFFFFFFFFFFFFFFFFFFFFFFFFFFFFFFFFFFFFFFFFFFFFFFFFFFFFFFFFFFFFFFFFFFFFFFFFFFFFFB
@M05620:45:000000000-G6HP7:1:1101:14963:17853 1:N:0:171
AGATTACTGCAACAGTTCCCCCTGGACCTGGAAAAGTTTCTTGCCTGGCTTACAGAAGCTGAAACAACTGCCAATGTCCTACAGGATGCTACCCGTAAGGAAAGGCTCCTAGAAGACTCCAAGGGAGTAAAAGAGCTGATGAAACAATGGCAAGTAAGTCAGGCATTTCCGCTTTAGCACTCTTGTGGATCCAATTGAACAATTCTCAGCATTTGTACTTGTAACTGACAAGCCAGGGACAAAACAAAGAT
+
AAABCFFFFFFFGGGGGGGGGGGGHHHHHGHHHHHHHHHHHHHHHHHHHHH3FHGHHHHHHHHHHHHHHHHHHHHHHHHHDHHHHHHHHHHHHHGGGGHHHH3FHHHHGHHHHHHHHHHHFHHGGFFFHHHHHGHHHHHHHHHHHHHHHBHHHGGHHHHHHHHHHHHHHHGGGGGHHHHHHHHHHHHGHHHHHHHHHHFHHHHHHHHHHHHHHHHHHGHHHHHHHHHGHHHHHGGGGGGGGFFGGGGGGGF
@M05620:45:000000000-G6HP7:1:1101:13386:17870 1:N:0:171
AAACCAAGCAGACACTCACCGCTCCCTCGCCACAGGCCAATAGTTTGTCCTCACTGAGTTGGCAACAAGTGGCTGCTGTGGCTGCCATTTTTCTGGTGATGGCCATCAGCTCCGACGAGGTCAGCTGGGGGGCTTTCTTTGTGTAAGCAACGAGAAACCTGAAAGAAGCATTTTTTAACTAAGTCCTGCTGAGTCATTCATGAGTTTTTAGCCGCCTTGCTTCTTCTCACAGACTCTCTACTCTCATGCCA
+
CCCCCCCFCFFFGGGGGGGGGGGGGGHHGGGGGHHHGGHHHHHHHHHHHHHHHHHHHHHHHHHGHHHHHGHHGHGGHHHHHHHGGHHHHHHHHHHHHHHHHHHHHHHHHHHHHGGGGGGGFHHHHHHHGGGGGGGGGGGGGGGGGGFFFFFFFFFFFFFFFFFFFFFFFFFFFFFFFFFFFFFFFFFFFFFFF:FFFFFFFFFFFFFFFFFFFFFFFFFFFFFFFFFFFFFFFFFFFFFFFFFFFFFFFFF
@M05620:45:000000000-G6HP7:1:1101:11277:17923 1:N:0:171
AGATTACTGCAACAGTTCCCCCTGGACCTGGAAAAGTTTCTTGCCTGGCTTACAGAAGCTGAAACAACTGCCAATGTCCTCCAGGATGCTACCCGTAAGGAAAGGCTCCTAGAAGACTCCAAGGGAGTAAAAGAGCTGATGAAACAATGGCAAGTAAGTCAGGCATTTCCGCTTTAGCACTCTTGTGGATCCAATTGAACAATTCTCAGCATTTGTACTTGTAACTGACAAGCCAGGGACAAAACAAAGAT
+
BBBBBFFFFFFFGGGGGGGGGGGGGHHHHFGHHHHHGHHHHHHHHHHHHHH3FGGHHHHHHHHHHHHHHHHHHHHHHHHH5FGHGHHHHHFHHHGGGGHHHHFGHHHHGHHHHHHHHHHHFHHGGGGGHHHHHGHHHHGHHHHHHHHHHHHHHGHHHHHHHHHHHHHHHHGGGGGHHHHHHHHHHHHGHHHHGHHHHGHHHHHHHHHHHHHHHGHHHHHHHHHGHHGHHHFHHGGGGGGGGGGGGGGGGGG
@M05620:45:000000000-G6HP7:1:1101:28565:17935 1:N:0:171
CATCCTGACCCTGAAGTACCCCATTGAGCATGGCATCGTCACCAACTGGGACGACATGGAGAAGATCTGGCACCACACCTTCTACAACGAGCTGCGCGTGGCCCCGGAGGAGCACCCAGTGCTGCTGACCGAGGCCCCCCTGAACCCCAAGGCCAACAGAGAGAAGATGACTCAGGTGAGGCTCGGCCGACGCCCGTGCTCCTCCCGTCCTTTCCCCAGTCATTTTCTGCCCGGCTTGATTTCTGACATTA
+
DDDDDFFFFFFFGGGGGGGGGGGHHHHHHHHHHHHHHGHHHGHHHGHHHHHHGGGGGHHHHHHHHHHHHHHHHGHHHGGHHHHHHHHHGGGGGHHGGGGGGGHHGGGGGGGGHHHHGGHGHHHHHHHHHHGGGGGGGGGGGGHHHHGGGGHGHHGGGGGGGGGGGGGGGGGGGGGGGGGGGGGGFFFFFFFFFFFFFFFFFFFFFFFFFFFFFFFFFFFFFFFHHHFFFFFFFFFFFFFFFFFFFFFFFF0
@M05620:45:000000000-G6HP7:1:1101:8835:17959 1:N:0:171
CATCCTGACCCTGAAGTACCCCATTGAGCATGGCATCGTCACCAACTGGGACGACATGGAGAAGATCTGGCACCACACCTTCTACAACGAGCTGCGCGTGGCCCCGGAGGAGCACCCAGTGCTGCTGACCGAGGCCCCCCTGAACCCCAAGGCCAACAGAGAGAAGATGACTCAGGTGAGGCTCGGCCGACGCCCGTGCTCCTCCCGTCCTTTCCCCAGTCATTTTCTGCCCGGCTTGATTTCTGACATTA
+
AAAAAFFFFFFFFFG1FFGGFG1FDF1BGAAEAGGHHEFHCEGFGEGHF/EFEAAAEHF1GFFFHBGEHFHHHFFHEEEHHHHGHFHFE/EEEHGGGGEEGGHHGECGGC?CGFGHFGHF1FGHHHHFFHGG@?-.C<--CCGCFHGEGC.EHEGGGEBBFGGGGGGFFGFG099/B99..CEA=9-A--;9=@@;@-A9/99FFE-ABB-/9BFF--;/9/9BFB//9BFE?---;-9/9BFF/;/99B/
@M05620:45:000000000-G6HP7:1:1101:8849:17971 1:N:0:171
CATCCTGACCCTGAAGTACCCCATTGAGCATGGCATCGTCACCAACTGGGACGACATGGAGAAGATCTGGCACCACACCTTCTACAACGAGCTGCGCGTGGCCCCGGAGGAGCACCCAGTGCTGCTGACCGAGGCCCCCCTGAACCCCAAGGCCAACAGAGAGAAGATGACTCAGGTGAGGCTCGGCCGACGCCCGTGCTCCTCCCGTCCTTTCCCCAGTCATTTTCTGCCCGGCTTGATTTCTGACATTT
+
CCCCCFFFFFFFGGGGGGGGGGGHHHHHHHHHHHHHHGHHHGHHHGHHHHHHGGGGGHHHHHHHHHHHHHHHHGHHHGGHHHHHHHHHGGGGGHHGGGGGGGHHGGGGGGGGHHHHGGHHHHHHHHHHHHGGGGGGGGGGGGHHHHGGGGHGHHGGGGGGGGGGGGGGGGGGGGGGGGGGGGGGFFFFFFFFFFFF@FFEFFFFFFFFFFFFFFFFFFFFFFFFFFFFFFFFBCFFFFFFFFFFFBFFFF0
@M05620:45:000000000-G6HP7:1:1101:23646:17987 1:N:0:171
AGATTACTGCAACAGTTCCCCCTGGACCTGGAAAAGTTTCTTGCCTGGCTTACAGAAGCTGAAACAACTGCCAATGTCCTACAGGATGCTACCCGTAAGGAAAGGCTCCTAGAAGACTCCAAGGGAGTAAAAGAGCTGATGAAACAATGGCAAGTAAGTCAGGCATTTCCGCTTTAGCACTCTTGTGGATCCAATTGAACAATTCTCAGCATTTGTACTTGTAACTGACAAGCCAGGGACAAAACAAAGAT
+
AA>ABFFFBBDDGGABBFGGGGGGCFGGHHHHHHHHGHHHHHHHHHHHHHHAFFFHHHHHHHHHHHHHHHHHHHHHHHHHHHHHHGHHHHHHHHGF@EGGGHCGHHHHGHHHHHHHHHHGFFHGGFGFHHHHHGHHHHGHHFGHHHHHHHHHHGGGHHHHHHHHGHHHHHGGGGGHHHHHHHHHHGHGGHHHGHHHHGFFHHGHHHHHHHHHHHHHHHHHHHHHHHHFHHHHGGGGGGGGGGGGGGGGGGF
@M05620:45:000000000-G6HP7:1:1101:7402:18003 1:N:0:171
ATCTCTATCTCCTAAAAACCTGTTTAGATTTGGAGATAGACCTTCAGGTTTTTCATCATTTTCTGCATGAATTATACATTGACCACGTTCCAGCGTGGTCAGTTTGCAGCATTCTGTTATTTTGTTTGACAGAGTGTCTTGTTGAGAACATATGTAGGACATGATTTTTTCCTGCAACAGGGAAAATGAAGTATAAGTTTTAAAGATTTATTCTTTAATAAAGGATCTCAAAGCCAGCTTTAGAAAAAGGA
+
B?AABFFFFFDFGGGFGGGGGGHHHGHHHF5G5ACGHHHHHHHHHHHHHHHGGGHHHHGHHGGGHHGHHHHHHHHGHHHHFHHGHHGHHHHGHGGEFGFDBGDGHGHHHEHHHHHHHHHHGHHHHFGHHHFHFFFGGHHHHFHGHHFFGGFHGHGHHHHHHHHHHHHHHGHHHHHHHHFHHGGGHHHBGFGGHHHHHFFFGHHHHHHHHHHHHGHHHGHHGFHHHGHHHGGGHGHHHGHHHFHFFFHFGGF
@M05620:45:000000000-G6HP7:1:1101:7424:18020 1:N:0:171
ATCTCTATCTCCTAAAAACCTGTTTAGATTTGGAGATAGACCTTCAGGTTTTTCATCATTTTCTGCATGAATTATACATTGACCACGTTCCAGCGTGGTCAGTTTGCAGCATTCTGTTATTTTGTTTGACAGAGTGTCTTGTTGAGAACATATGTAGGACATGATTTTTTCCTGCAACAGGGAAAATAAAGTATAAGTTTTAAAGATTTATTCTTTAATAAAGGATCTCAAAGCCAGCTTTAGAAAAAGGA
+
DDDDDFFFFFFFGGGGGGGGGGHHHHHHHHHHHGHHHHHHHHHHHHHHHHHGGHHHHHHHHIHHIHHHHHHHHHHHHHHHHHHHHHGHHHHHHHGGGGHHHHHHHHHHHHHHHHHHHHHHHHHHHHHHHHHHHHHHHHHHHHHHHHGHHHHHHHHHHHHHHHHHHHHHHGHHHHHHHHHHHGGHHHHHHHHGHGHHHGHHGHHHHHHHHHHHHHHHHHHHHHHHHHHHHHHHHHHHHGHHHHHHHHHHGGH
@M05620:45:000000000-G6HP7:1:1101:13593:18021 1:N:0:171
ATCTCTATCTCCTAAAAACCTGTTTAGATTTGGAGATAGACCTTCAGGTTTTTCATCATTTTCTGCATGAATTATACATTGACCACGTTCCAGCGTGGTCAGTTTGCAGCATTCTGTTATTTTGTTTGACAGAGTGTCTTGTTGAGAACATATGTAGGACATGATTTTTTCCTGCAACAGGGAAAATAAAGTATAAGTTTTAAAGATTTATTCTTTAATAAAGGATCTCAAAGCCAGCTTTAGAAAAAGGA
+
BBBBBFFFFFFFGGGGGGGGGGHHHHHHHHHHHHHGHHHHHHHHGHHHHHHGGHGHHHHHHHHHHHHHHGHHHHHHHHHHHHHHHHGHHHHHHHGEGGGHFHFHHHHGHHHHGHFHHHHHHHHHHHHHHGHHHHHGHHHHGHHHGHHHHHEHHGFFHHFGFHHGGHHHH/GHEFBFGGHFHGGFFCGHHGHDGFHHHGHGHHFFGHHHHHHHHHHHHHHFGFHHHHHHFEFHHBGHGFEGHHHHHGHHGGH
@M05620:45:000000000-G6HP7:1:1101:7441:18025 1:N:0:171
ATCTCTATCTCCTAAAAACCTGTTTAGATTTGGAGATAGACCTTCAGGTTTTTCATCATTTTCTGCATGAATTATACATTGACCACGTTCCAGCGTGGTCAGTTTGCAGCATTCTGTTATTTTGTTTGACAGAGTGTCTTGTTGAGAACATATGTAGGACATGATTTTTTCCTGCAACAGGGAAAATAAAGTATAAGTTTTAAAGATTTATTCTTTAATAAAGGATCTCAAAGCCAGCTTTAGAAAAAGGA
+
AAABBFFFFFBFGGCEGGGGGGHHHHHHHHFHHFHCHHHHHHHHHGHHHHHGGHHHHHHHGHHHHHFHHGHHHHHHHHHHHGHHGHGHHHHHHHGGFGGHHHHHFHHHHHHHHHHHHHHHHHHHFHHHHHHHFFGHHHHHHHHHHHHHHHHHHHHHHGHHHHHHFGHHGGHHHHHHHHHHHGGHHHHDGDHHHGHHHHHHGHGGGHHHHHHHHBHHGDGHFGHHHHHFHFGGHHF/CEHHHHHHHHHHGGG
@M05620:45:000000000-G6HP7:1:1101:13577:18028 1:N:0:171
ATCTCTATCTCCTAAAAACCTGTTTAGATTTGGAGATAGACCTTCAGGTTTTTCATCATTTTCTGCATGAATTATACATTGACCACGTTCCAGCGTGGTCAGTTTGCAGCATTCTGTTATTTTGTTTGACAGAGTGTCTTGTTGAGAACATATGTAGGACATGATTTTTTCCTGCAACAGGGAAAATAAAGTATAAGTTTTAAAGATTTATTCTTTAATAAAGGATCTCAAAGCCAGCTTTAGAAAAAGGA
+
DCDDDFFFFFFFGGGGGGGGGGHHHHHHHHHHHHHHHHHHHHHHHHHHHHHGGHHHHIHIHIHHIHHHHHHHHHHHHHHHHHHHHHGHHHHHHHGGGGHHHHHHHHHHHHHHHHHHHHHHHHHHHHHHHGHHHHHHHHHHHHHHHHHHHHHHHHHHHHHHHHHHHHHHHGHHHHHHHHHHHGGHHGHHHHHHHHHHHHHHHHHHHHHHHHHHHHHHHHHHHHHHGHHHHHHHHGHHHGHHHHHHHHHHGGH
@M05620:45:000000000-G6HP7:1:1101:27931:18042 1:N:0:171
AAACCAAGCAGACACTCACCGCTCCCTCGCCACAGGCCAATAGTTTGTCCTCACTGAGTTGGCAACAAGTGGCTGCTGTGGCTGCCATTTTTCTGGTGATGGCCATCAGCTCCGACGAGGTCAGCTGGGGGGCTTTCTTTGTGTAAGCAACGAGAAACCTGAAAGAAGCATTTTTTAACTAAGTCCTGCTGAGTCATTCATGAGTTTTTAGCCGCCTTGCTTCTTCTCACAGACTCTCTACTCTCATGCCA
+
CCCCCCCFBFFFGGGGGGGGGGGGGGHHGGGGGHHHGGHHHHHHHHHHHHHGHHHHHHHHHHHHHHHGHHHHGHGFHHHHHHGGGHHHHHHHHGHHHHHHHHHGHHHHHHHHHGGGGGGGGHGHHHHHGGGGGGGGGGGGGGGGGGFFFFFFFFFDFFFFFFFFFFFFFFFFFFFFFFFFFFFFFFFFFFFFFFFFFFFFFFFFFFFFFFFFFFFFFFFFFFFFFFFFFFFFFFFFFFFFFFFFFFFFFFF
@M05620:45:000000000-G6HP7:1:1101:13575:18048 1:N:0:171
ATCTCTATCTCCTAAAAACCTGTTTAGATTTGGAGATAGACCTTCAGGTTTTTCATCATTTTCTGCATGAATTATACATTGACCACGTTCCAGCGTGGTCAGTTTGCAGCATTCTGTTATTTTGTTTGACAGAGTGTCTTGTTGAGAACATATGTAGGACATGATTTTTTCCTGCAACAGGGAAAATAAAGTATAAGTTTTAAAGATTTATTCTTTAATAAAGGATCTCAAAGCCAGCTTTAGAACAAGGA
+
BBBBBFFFFFFFGGGGBGGGGGHHHHHGHHHHHBGFHFHHHHHHHGHGHHHGGHHHHGHHHHHHGHHHHBDHHHHHHFHHHBHHHHGHHHHHHHGGGGHHHHHHHGHHHHHHHHHHHHHHHHHHHHHHHHHHHHGHHHHHHHHHHHGHHHGGHHHHHHHHHHHFHHHHHGHHHHHFBGGHHGGHHHHH1GFGFHHGHGHHHHHHGHHHHHHHHHHHHHHH0DGFBGHHGHF0GGHHHGHHHHGBHBGHHGC
@M05620:45:000000000-G6HP7:1:1101:16871:18079 1:N:0:171
AAACCAAGCAGACACTCACCGCTCCCTCGCCACAGGCCAATAGTTTGTCCTCACTGAGTTGGCAACAAGTGGCTGCTGTGGCTGCCATTTTTCTGGTGATGGCCATCAGCTCCGACGAGGTCAGCTGGGGGGCTTTCTTTGTGTAAGCAACGAGAAACCTGAAAGAAGCATTTTTTAACTAAGTCCTGCTGAGTCATTCATGAGTTTTTAGCCGCCTTGCTTCTTCTCACAGACTCTCTACTCTCATGCCA
+
DDCCDBCFCFFFGGGGGGGGGGGGGGHHGGGGGGHHGGHHHHHHHHHHHHHHHHHHHHGHHHHGHHHHHGHHGHGGHHHHHHHGGHHHHHHHHHHHHHHHHHHHGHHHHHHHHGGGGGGGGHHHHHHHGGGGGGGGGGGGGGGGGGFFFFFFFFFFFFFFFFFFFFFFFFFFFFHFFFFFFFFFFFFFFFFFFFFFFFFFFFFFFFFFFFFFFFFFFFFFFFFFFFFFFFFFFFFFFFFHHFFHFFFFFFF
@M05620:45:000000000-G6HP7:1:1101:25485:18089 1:N:0:171
AAACCAAGCAGACACTCACCGCTCCCTCGCCACAGGCCAATAGTTTGTCCTCACTGAGTTGGCAACAAGTGGCTGCTGTGGCTGCCATTTTTCTGGTGATGGCCATCAGCTCCGACGAGGTCAGCTGGGGGGCTTTCTTTGTGTAAGCAACGAGAAACCTGAAAGAAGCATTTTTTAACTAAGTCCTGCTGAGTCATTCATGAGTTTTTAGCCGCCTTGCTTCTTCTCACAGACTCTCTACTCTCATGCCA
+
CCCCCCCFCFFFGGGGGGGGGGGGGGHHGGGGGHHHGGHHHHHHHHHHHHHHHHHHHHHHHHHHHHHHHHHHGHGGHHHHHHHGGHHHHHHHHHHHHHHHHHHHHHHHHHHHHGGGGGGGGHHHHHHHGGGGGGGGGGGGGGGGGGFFFFFFFFFFFFFFFFFFFFFFFFFFFFFFFFFFFFFFFFFFFFFFFFFFFFFFFFFFFFFFFFFFFFFFFFFFFFFFFFFFFFFFFFFFFFFFFFFFFFFFFFF
@M05620:45:000000000-G6HP7:1:1101:21996:18093 1:N:0:171
CATCCTGACCCTGAAGTACCCCGGCTTGATTTCTGACATTAGATCGGAAGAGCACACGTCTGAACTCCAGTCACAGAAGACCATCTCGTATGCCGTCTTCTGCTTGAAAAAAAAAAGAGGTCAGCTGGGGGGCTTTCTTTGTGTAAGCACCGAGAAACCTGAAAGAAGCATTTTTTCACTAAGTCCTGCTGAGTCATTCATGAGTTTTTAGCCGCCTTGCTTCTTCTCACAGACTCTCTACTCTCCTGCCC
+
ABABBFFFF>BBAFGF5FGGFGGEG2E2FA5AGFHFHFCFAD5GFFGEFA1CGHFFGEGGGFFGFAGHHHGFGBD53EGFGGE@G3BFGDHFH3E?/BE44FH43??F3F0/</B//?@?1@F0@1@0///-;>EFFFFF/B.9///:;.;-B9B./9AF.////;.;BFFFFFF?/;BFB//;:FF/;B//.;;9BFFFF///9/9:A.BFF.@BFF/;/BFFFFFFBB///;FFFFF/F//FF///;F.
@M05620:45:000000000-G6HP7:1:1101:16863:18100 1:N:0:171
AAACCAAGCAGACACTCACCGCTCCCTCGCCACAGGCCAATAGTTTGTCCTCACTGAGTTGGCAACAAGTGGCTGCTGTGGCTGCCATTTTTCTGGTGATGGCCATCAGCTCCGACGAGGTCAGCTGGGGGGCTTTCTTTGTGTAAGCAACGAGAAACCTGAAAGAAGCATTTTTTAACTAAGTCCTGCTGAGTCATTCATGAGTTTTTAGCCGCCTTGCTTCTTCTCACAGACTCTCTACTCTCATGCCA
+
CCCCCCCFAFFFGGGGGGGGGGGGGGHHGGGGGHGHGGHHHHHHHHHHHHHHHHHHHHHGHHHHHHHHHHHHGHGGHHHHHHHGGHHHHHHHHHHHHHHHHHHHHHHHHHHHHGGGGGGGGHHHHHHHGGGGGGGGGGGGGGGGGGFFFFFFFFFFFFFFFFFFFFFFFFFFFFFFFFFFFFFFFFFFFFFFFFFFFFFFFFFFFFFFFFFFFFFFFFFFFFFFFFFFFFFFFFFFFFFFFFFFFFFFFFB
@M05620:45:000000000-G6HP7:1:1101:7624:18110 1:N:0:171
ATCTCTATCTCCTAAAAACCTGTTTAGATTTGGAGATAGACCTTCAGGTTTTTCATCATTTTCTGCATGAATTATACATTGACCACGTTCCAGCGTGGTCAGTTTGCAGCATTCTGTTATTTTGTTTGACAGAGTGTCTTGTTGAGAACATATGTAGGACATGATTTTTTCCTGCAACAGGGAAAATAAAGTATAAGTTTTAAAGATTTATTCTTTAATAAAGGATCTCAAAGCCAGCTTTAGAAAAAGGA
+
ABBBBFFFFFFFGFGGFGGGGGHHHHHHHHHHFGHHHHHHHHHHHHHHHHHGGHHHHHHHHHHHHHHHHHHHGFHHHHHHGGHHHHGHHHFHHHGFGGHGHHHHGHHHHHHHHHHHHHHHHGHHGHHHHHHHGHHHHHHHHHHHHHGHHHHHHEHHHHFHHHHHHHHHHGHHHGHHEHHHHGGGHHHHHHHFHHHGGGHHFHHGHHHHHHHHHHHHHHHFHHHHHHHHHGHGHHHFHGHHHHFHGHHGGG/
@M05620:45:000000000-G6HP7:1:1101:7650:18111 1:N:0:171
ATCTCTATCTCCTAAAAACCTGTTTAGATTTGGAGATAGACCTTCAGGTTTTTCATCATTTTCTGCATGAATTATACATTGACCACGTTCCAGCGTGGTCAGTTTGCAGCATTCTGTTATTTTGTTTGACAGAGTGTCTTGTTGAGAACATATGTAGGACATGATTTTTTCCTGCAACAGGGAAAATAAAGTATAAGTTTTAAAGATTTATTCTTTAATAAAGGATCTCAAAGCCAGCTTTAGAAAAAGGA
+
BBBBBFFFFFFFGGGGGGGGGGHHHHHHHHHHHHHHHHHHHHHHHHHHHHHGGHHHHHHHHHHHHHHHHHHHHHHHHHHHHHHHHHGHHHHHHHGGGGHHHHHHHHHHHHHHHHHHHHHHHHHHHHHHHHHHHHHHHHHHHHHHHHHHHHHHHHHHHHHHHHHHHHHHHGHHHHHHHHHHHGGHHHHHHHHHHHHHHGHHHHHHHHHHHHHHHHHHHHHHHHHHHHHHHHHHHHHHHGHHHHHHHHHHGGH
@M05620:45:000000000-G6HP7:1:1101:25479:18116 1:N:0:171
AAACCAAGCAGACACTCACCGCTCCCTCGCCACAGGCCAATAGTTTGTCCTCACTGAGTTGGCAACAAGTGGCTGCTGTGGCTGCCATTTTTCTGGTGATGGCCATCAGCTCCGACGAGGTCAGCTGGGGGGCTTTCTTTGTGTAAGCAACGAGAAACCTGAAAGAAGCATTTTTTAACTAAGTCCTGCTGAGTCATTCATGAGTTTTTAGCCGCCTGGCTTCTTCCCACAGCCTCTCTCCTCTATTGCCA
+
CCCCCCCFCFFFGGGGGGGGGGGGGGHHGGGGGHHGGGHHHHHGHHHHHHHHFHHHHHFHHHHHHHHHHHGHGHGGHHHHHHHGGHHHHHHGHHHGHHHHHGHHHHHHHHHHHGGGGGCGEHHHHHHHGGGGGGGGGGGGGGGGGGFFFFFFFFFFFFFFFFFFFFFFFFFFFFFFFFFFFFFFFFFFFFFFFFFFFFFFFFFFFFFF?./B/.;9D?..B./;/////....9/:9:///9//////://
@M05620:45:000000000-G6HP7:1:1101:8229:18120 1:N:0:171
ATCTCTATCTCCTAAAACCTGTTTAGATTTGGAGATAGACCTTCAGGTTTTTCATCATTTTCTGCATGAATTATACATTGACCACGTTCCAGCGTGGTCAGTTTGCAGCATTCTGTTATTTTGTTTGACAGAGTGTCTTGTTGAGAACATATGTAGGACATGATTTTTTCCTGCAACAGGGAAAATAAAGTATAAGTTTTAAAGATTTATTCTTTAATAAAGGATCTCAAAGCCAGCTTTAGAAAAAGGAA
+
CCCCCFFFFFFFGGGGGGGGGFGH5GHHHHBD4BBBFGHHHHHHHHHHHHGGHHHHHHHIHHIIHIHHHHHHFHHHHHHHFGHHHGHHHHDFGGGGGHHHHHHHGGHHHHHHHHHHHHHHHHHHHHHHHFHHHHGGHHHHHHHHHHGHHHHHHHHHHHHHGHHHHHHHGHHHGHGHHHHHGGHHHHHHHHHHHGFHGHHGFFGHHHHHHHHHHHHGGDGHGHGHHHHHHHHHHHFHGHHHHHFHGHHGGHH
@M05620:45:000000000-G6HP7:1:1101:28904:18155 1:N:0:171
ATCTCTTCTCCTAAAAACCTGTTTAGATTTGGAGATAGACCTTCAGGTTTTTCATCATTTTCTGCATGAATTATACATTGACCACGTTCCAGCGTGGTCAGTTTGCAGCATTCTGTTATTTTGTTTGACAGAGTGTCTTGTTGAGAACTTATGTAGGACATGATTTTTTCCTGCAACAGGGAAAATAAAGTATAAGTTTTAAAGATTTATTCTTTAATAAAGAATCTCAAAGCCAGCTTTAGAAAAAGGAA
+
BBBBBFFFFFFFGGGGGGGGGGHHGHHHHHHHHGHHGHHHHHHHHHHHHHGGHHHHHHHHHHHHHHHGHHHHGHHHGHHHHHHHHGHHHHFFGEFGGHHHHHH4B3433?B444BF@4FHHB4GH2333433?B3B?F43B3043?B33??4344B33?2B22FHHHH/G2>2@@@<0FGEGHG0?DG1111<?11>FHHDF111>G1<F1<FGDG0=DD0<0.0000=F0=CF/..CG000;GHH.C.C9
@M05620:45:000000000-G6HP7:1:1101:23460:18158 1:N:0:171
CATCCTGACCCTGAAGTACCCCGGCTTGATTTCTGACATTAGATCGGAAGAGCACACGTCTGAACTCCAGTCACAGAAGACCATCTCGTATGCCGTCTTCTGCTTGAAAAAAAAAAAAAAAAAAAAAAAAAAAAAAAATTGAGTAAATAACATAAAAAAAAAAAATAAGAGAAATATGAATAAATCACATACATGTTAAAAGTAGAGATGTCACAAGAGAATTATAGTCACACTATGAGATACTTCTACTA
+
DDDDDFFFFFFFGGGGGGGGGGGGGGGGHHHHHHHHHHHHHHHHHHGGGGHHHHHHHGHHHGHHHHHHHHHHHHHHHHHGHHHHGHHHGGHHHHGEGHGHHHHHHHHHGHHGGGGG>><>>---<-:-<-@---<---.0000<00<0<000000000<------.00000/:000000000000:0000<0<00000<0000000000000000<././0000000000000//000000<000000000
@M05620:45:000000000-G6HP7:1:1101:28924:18162 1:N:0:171
ATCTCTTCTCCTAAAAACCTGTTTAGATTTGGAGATAGACCTTCAGGTTTTTCATCATTTTCTGCATGAATTATACATTGACCACGTTCCAGCGTGGTCAGTTTGCAGCATTCTGTTATTTTGTTTGACAGAGTGTCTTGTTGAGAACATATGTAGGACATGATTTTTTCCTGCAACAGGGAAAATAAAGTATAAGTTTTAAAGATTTATTCTTTAATAAAGGATCTCAAAGCCAGCTTTAGAAAAAGGAA
+
BBBBBFFFFFFFGGGGGGGGGGHH5GGHHHHHCGGHDHHHHHHHHHHHHHGGGHHHHFHHHHHHHHHHEGHHHHHHHHHHGHHHHGHHHHHHGGGGGHHHHHHHHGHHFHHHHHHHHHGGHHHHHHHGHGHFHHHHHHHHHHHFHGHHGHHHHFHGHFHHGHFHHHHHGHHHHHGHHHFHGGHHFGHFFF?GGGGGGHHHHHFHEHHHHHHHHHHHG=DGGDDFHHHHHHGHGHHHGHHHGHFHFHHDEHF
@M05620:45:000000000-G6HP7:1:1101:6383:18178 1:N:0:171
AAACCAAGCAGACACTCACCGCTCCCTCGCCACAGGCCAATAGTTTGTCCTCACTGAGTTGGCAACAAGTGGCTGCTGTGGCTGCCATTTTTCTGGTGATGGCCATCAGCTCCGACGAGGTCAGCTGGGGGGCTTTCTTTGTGTAAGCAACGAGAAACCTGAAAGAAGCATTTTTTAACTAAGTCCTGCTGAGTCATTCATGAGTTTTTAGCCGCCTTGCTTCTTCTCACAGACTCTCTACTCTCATGCCA
+
CCCCCCCFCFFFGGGGGGGGGGGGGGHHGGGGGHHHGGHHHHHHHHHHHHHHHHHHHHHHHHHHHHHHHHHHGHGGHHHHHHHGGHHHHHHHHHHHHHHHHHHHHHHHHHHHHGGGGGGGGHHHHHHHGGGGGGGGGGGGGGGGGGFFFFFFFFFFFFFFFFFFFFFFFFFFFFFFFFFFFFFFFFFFFFFFFFFFFFFFFFFFFFFFFFFFFFFFFFFFFFFFFFFFFFFFFFFFFFFFFFFFFFFFFFF
@M05620:45:000000000-G6HP7:1:1101:6394:18193 1:N:0:171
AAACCAAGCAGACACTCACCGCTCCCTCGCCACAGGCCAATAGTTTGTCCTCACTGAGTTGGCAACAAGTGGCTGCTGTGGCTGCCATTTTTCTGGTGATGGCCATCAGCTCCGACGAGGTCAGCTGGGGGGCTTTCTTTGTGTAAGCAACGAGAAACCTGAAAGAAGCATTTTTTAACTAAGTCCTGCTGAGTCATTCATGAGTTTTTAGCCGCCTTGCTTCTTCTCACAGACTCTCTACTCTCATGCCA
+
BBCCCC?FBFFFGGGGGGGGGGGGGGHHGGGGGHHHGGHHHHHHHHHHHHHHHHHHHHHHHHHHHHHHHHHHGHGGHHHHHHHGGHHHHHHHHHHGHHHHHHHHGHHHHHHHHGGGGFGGGHHHHHHHGGGGGGGGGGGGGGGGGGFFFFFFFFFFFFFFFFFFFFFFFFFFFFFFFFFFFFFFFFFFFFFFFFFFFFFFFFFFFFFFFFFFFFFFFFFFFFFFFFFFFFFFFFFFFFFFFFFFFFFFFFB
@M05620:45:000000000-G6HP7:1:1101:17099:18234 1:N:0:171
AAACCAAGCAGACACTCACCGCTCCCTCGCCACAGGCCAATAGTTTGTCCTCACTGAGTTGGCAACAAGTGGCTGCTGTGGCTGCCATTTTTCTGGTGATGGCCATCAGCTCCGACGAGGTCAGCTGGGGGGCTTTCTTTGTGTAAGCAACGAGAAACCTGAAAGAAGCATTTTTTAACTAAGTCCTGCTGAGTCATTCATGAGTTTTTAGCCGCCTTGCTTCTTCTCACAGACTCTCTACTCTCATGCCA
+
CABCCCCFBFFFGGGGGGGGGGGGGGHHGGGGGHGHGGHHHHHHHHHHGHHHHHHHHHHHHHHHHHHHHGHHGHGGHHHHHHHGGHHHHHHHHHHHHHHHHHHHHHHHHHHHHGGGGGGGGHHHGHHHGGGGGGGGGGGGGGGGGGFFFFFAFFFFFFFFFFFFFFFFFFFFFFFFFFFFFFFFFFFFFFFFFFFFFFFFFFFFFFFFFFFFFFFFFFFFFFFFFFFFFFFFFFFFFFFFFFFFFFFFFFB
@M05620:45:000000000-G6HP7:1:1101:17115:18243 1:N:0:171
AAACCAAGCAGACACTCACCGCTCCCTCGCCACAGGCCAATAGTTTGTCCTCACTGAGTTGGCAACAAGTGGCTGCTGTGGCTGCCATTTTTCTGGTGATGGCCATCAGCTCCGACGAGGTCAGCTGGGGGGCTTTCTTTGTGTAAGCAACGAGAAACCTGAAAGAAGCATTTTTTAACTAAGTCCTGCTGAGTCATTCATGAGTTTTTAGCCGCCTTGCTTCTTCTCACAGACTCTCTACTCTCATGCCA
+
CCCCCCCFBFFFGGGGGGGGGGGGGGHHGGGGGHHHGGGHHHHHHHHHHHHHHHHHHHGHHHHHHHHHHHHHGGGGHGGHHHHGGHHHHHHHHGHGHHHHHHHHHHHHHHHHHGGGGGGGFHHHHHHHGGGGGGGGGGGGGGGGGGFFFFFFFFFFFFFFFFFFFFFFFFFFFFFFFFFFFFFFFFFFFFFFFFFFFFFFFFFFFFFFFFFFFFFFFFFFFFFFFFFFFFFFFFFFFFFFFFFFFFFFFFB
@M05620:45:000000000-G6HP7:1:1101:2326:18268 1:N:0:171
AAACCAAGCAGACACTCACCGCTCCCTCGCCACAGGCCAATAGTTTGTCCTCACTGAGTTGGCAACAAGTGGCTGCTGTGGCTGCCATTTTTCTGGTGATGGCCATCAGCTCCGACGAGGTCAGCTGGGGGGCTTTCTTTGTGTAAGCAACGAGAAACCTGAAAGAAGCATTTTTTAACTAAGTCCTGCTGAGTCATTCATGAGTTTTTAGCCGCCTTGCTTCTTCTCACAGACTCTCTACTCTCATGCCA
+
BBBBBBBFBFFFGGGGGGGGGGGGGGHHGGGGGHHHGGHHHHHHHHHHHHHHHHHHHHHHHHHHHHHHHHHHGHGGHHHHHHHGGHFHHHHHHHHHHHHHHHHHHHHHHHHHHGGGGGGGGHHHHHHHGGGGGGGGGGGGGGGGGGFFFFFFFFFFFFFFFFFFFFFFFFFFFFFFFFFFFFFFFFFFFFFFFFFFFFFFFFFFFFFFFFFFFFFFFFFFFFFFFFFFFFFFFFFFFFFFFFFFFFFFFFF
@M05620:45:000000000-G6HP7:1:1101:2315:18283 1:N:0:171
AAACCAAGCAGACACTCACCGCTCCCTCGCCACAGGCCAATAGTTTGTCCTCACTGAGTTGGCAACAAGTGGCTGCTGTGGCTGCCATTTTTCTGGTGATGGCCATCAGCTCCGACGAGGTCAGCTGGGGGGCTTTCTTTGTGTAAGCAACGAGAAACCTGAAAGAAGCATTTTTTAACTAAGTCCTGCTGAGTCATTCATGAGTTTTTAGCCGCCTTGCTTCTTCTCACAGACTCTCTACTCTCATGCCA
+
BAAAA?AFAFFFGFGG4AFGGGFGEDHHFEEGFFHHFDGHGHHHHHHGGEHHFGHHGFGHHHFBGGCGGDFGFGGEGFGHHCHFGHGHHHHHGHHHHHBGGHFFGHG?F?FFGEGEECCGDCCGGFHHGGGG??EGBFGGFBFCFBFBFF;9AD?DBB;BA//BFBFF;BFFFFFFFFFFFFFBFFFBBFFBF:F/FF9FFFFFFFFFFEFBBD-9DAFBFFFFFFFFFFEFE:B:BFFFFFFFB/;B;9F
@M05620:45:000000000-G6HP7:1:1101:23216:18304 1:N:0:171
AGATTACTGCAACAGTTCCCCCTGGACCTGGAAAAGTTTCTTGCCTGGCTTACAGAAGCTGAAACAACTGCCAATGTCCTACAGGATGCTACCCGTAAGGAAAGGCTCCTAGAAGACTCCAAGGGAGTAAAAGAGCTGATGAAACAATGGCAAGTAAGTCAGGCATTTCCGCTTTAGCACTCTTGTGGATCCAATTGAACAATTCTCAGCATTTGTACTTGTAACTGACAAGCCAGGGACAAAACAAAGAT
+
AAAACFFFBBDBGGBBBFGGGGGGFGGHHHHHHHHHGHHHHHHHHHHHHHHAFFGHHHHHHHHHHHHHHHHHHHHHHHHHHHHHHHHHHHHHHHGGEEHHHHEGHHHHGHHHHHHHHHHHGFHGGFGEHHHHHGHHHHGHHGHHHHHHHHHHHGHHHHHHHHHHHHHHHHGGGGGHHHHHHHHHHHHGHHHHHHHHHGFHGHHHHHHHHHHHHHHHHHHHHGHHHHHGHHHHHGGGGGGGGGGGGGGGGGF
@M05620:45:000000000-G6HP7:1:1101:23195:18305 1:N:0:171
AGATTACTGCAACAGTTCCCCCTGGACCTGGAAAAGTTTCTTGCCTGGCTTACAGAAGCTGAAACAACTGCCAATGTCCTACAGGATGCTACCCGTAAGGAAAGGCTCCTAGAAGACTCCAAGGGAGTAAAAGAGCTGATGAAACAATGGCAAGTAAGTCAGGCATTTCCGCTTTAGCACTCTTGTGGATCCAATTGAACAATTCTCAGCATTTGTACTTGTAACTGACAAGCCAGGGACAAAACAAAGGT
+
AAAAAFFFBD4BFCABFEGGGGGEFHHHHFACGHHHGHHHHFHGFHHGHHHHH5GGHFGHHF3FHFGHHHHHFFGFGGGHHHHHH?GFFHFFHFGE/BFFFFECAGFHGFFHFHHHHHHHFHHGGAEEFHHHHAFHHHFGHFFDGGFGFFGGHGHHHFFGHHGF/GGHHHCDGGGG1FGHHHHHHFCFFHFHGFFFGBGHHFFHGHG00CB0CCGCF:GB:CH00CG0GHHHHGF??..C9A/CFFACB/0
@M05620:45:000000000-G6HP7:1:1101:22573:18323 1:N:0:171
CATCCTGACCCTGAAGTACCCCGGCTTGATTTCTGACATTAGATCGGAAGAGCACACGTCTGAACTCCAGTCCCAGAAGACCATCTCGTATGCCGTCTTCTGCTTGAAAAAACAACCCGTTCTGCTGCCCTAGGCCCCCCTTCCCCCCCCGACCCCCCGCTCGAAGCTTCCTCACGTCCGGCTCGTCCTACTCCCTTTCTCCTCCCTTCCTTTCCCCCTCCCTTTTCTGCCCGCCTTGCTTTCTCCCCTTC
+
AAAAAFFFFFFFGF1FGFGGGGE00A0E0BFGFAD2DBG211DAG//AAE00FGHGFGHHHFFHGGHBGH2F1BG1B0110F01F1F0F/F02F/?>GGHHBF11B>11B0E/?//?//?00<1>111BF10@00@<CCCC0?0?<ECC?--:;-.:------9/9-9//9/9/-------;-;--9;-/9/;BE-//;//:/;/;;;;BF//F9BF-----://999///;9---://///;////--;-
@M05620:45:000000000-G6HP7:1:1101:22556:18328 1:N:0:171
CATCCTGACCCTGAAGTACCCCGGCTTGATTTCTGACATTAGATCGGAAGAGCACACGTCTGAACTCCAGTCACAGAAGACCATCTCGTATGCCGTCTTCTGCTTGAAAAAAAAAAATCTTATTTTACACCTCTTCTTTTTTTTCACCTCTCTTTCACCTCTTTTTTTTCTCTTCCCCCTAACCTCTCACATCTGTTTTCACCCTTTATCTTCTTATCCCCCCTCTCCCACCTCCCTCTATCACCCCCTAC
+
CCCCCFFFFFFFGGGGGGGGGGGGGGGGHHHHHHHHHHHHHHHHHHGGGGGHHHHHHGHHHGHHHHHHHHHHHHHHBGHHHHHGGHFHFGHGHHGGGHGHHHFHHHFHHHHGGEF<>0222222222@22<?0111?11??---00=00.0/00000000.000;0::-/000000/:.;./9.0:0/900900000;90;//.9/:/;//9/F//////..--9/;///.;...;:;;//;/;/.---..
@M05620:45:000000000-G6HP7:1:1101:16447:18373 1:N:0:171
AAACCAAGCAGACACTCACCGCTCCCTCGCCACAGGCCAATAGTTTGTCCTCACTGAGTTGGCAACAAGTGGCTGCTGTGGCTGCCATTTTTCTGGTGATGGCCATCAGCTCCGACGAGGTCAGCTGGGGGGCTTTCTTTGTGTAAGCAACGAGAAACCTGAAAGAAGCATTTTTTAACTAAGTCCTGCTGAGTCATTCATGAGTTTTTAGCCGCCTTGCTTCTTCTCACAGACTCTCTACTCTCATGCCA
+
CCCCCBBFCFFFGGGGGGGGGGGGGGHHGGGGGHHHGGHHHHHHHHHHHHHHHHHHHHGHHHHHHHHHHGHHGHGGHHHHHHHGGHHHHHHHHHHHHHGHHHHHHHHHHHHHHGGGGGGGGHHHHHHHGGGGGGGGGGGGGGGGGGFFFFFFFFFFFFFFFFFFFFFFFFFFFFFFFFFFFFFFFFFFFFFFFFFFFFFFFFFFFFFFFFFFFFFFFFFFFFFFFFFFFFFFFFFFFFFFFFFFFFFFFFF
@M05620:45:000000000-G6HP7:1:1101:19404:18377 1:N:0:171
AAACCAAGCAGACACTCACCGCTCCCTCGCCACAGGCCAATAGTTTGTCCTCACTGAGTTGGCAACAAGTGGCTGCTGTGGCTGCCATTTTTCTGGTGATGGCCATCAGCTCCGACGAGGTCAGCTGGGGGGCTTTCTTTGTGTAAGCAACGAGAAACCTGAAAGAAGCATTTTTTAACTAAGTCCTGCTGAGTCATTCATGAGTTTTTAGCCGCCTTGCTTCTTCTCACAGACTCTCTACTCTCATGCCA
+
CCCCCCCFCFFFGGGGGGGGGGGGGGHHGGGGGHHHGGHHHHHHHHHHHHHHHHHHHHHHHHHHHHHHHHHHGHGGHHHHHHHGGHHHHHHHHHHHHHHHHHHHHHHHHHHHHGGGGGGGGHHHHGHHGGGGGGGGGGGGGGGGGGFFFFFFFFFFFFFFFFFFFFFFFFFFFFFFFFFFFFFFFFFFFFFFFFFFFFFFFFFFFFFFFFFFFFFFFFFFFFFFFFFFFFFFEFFFFFFFFFFFFFFFFFB
@M05620:45:000000000-G6HP7:1:1101:19268:18446 1:N:0:171
ATCTCTATCTCCTAAAAAGGAAGAAAGGGGAGGGAAGATCGGAAGAGCACACGTCTGAACTCCAGTCACAGAAGACCATCTCGTATGCCGTCTTCTGCTTGAAAAAAAAAAATCTGTTCTTTTGTTTGCCATCGTGTCTTGTTGCGCCCCTATTTATGACATTATTTTTTCCTGCACCCGTGCCAATCCCGTCTCCGTTTTCCCGCTTTCTTCTTTCCTCACGGATCTCACCGCCAGCTTTAGAAACCTGC
+
BBBBBFFFFFFFGGGGGGEECFHCFGHGGG?FGGDHGHHHEAAAEHHHFEC1EBGHEHBFHDHEH@GDHHHFEFFHHHH3GGFFFGHGFE>EGEFHHGHFFA33?CEE?B@/0@>2@@DDFFGGG0C011111?FGGGHHGG101--.<-<<CDF0000<0<000;CFHCFGE<///9C-.9.9009//0.;:A/0:.;BE9/9.-9.9:BFFFBFFBB//:..-;@FF//..9B--:BBF/////9A/;.
@M05620:45:000000000-G6HP7:1:1101:18754:18475 1:N:0:171
AAACCAAGCAGACACTCACCGCTCCCTCGCCACAGGCCAATAGTTTGTCCTCACTGAGTTGGCAACAAGTGGCTGCTGTGGCTGCCATTTTTCTGGTGATGGCCATCAGCTCCGACGAGGTCAGCTGGGGGGCTTTCTTTGTGTAAGCAACGAGAAACCTGAAAGAAGCATTTTTTAACTAAGTCCTGCTGAGTCATTCATGAGTTTTTAGCCGCCTTGCTTCTTCTCACAGACTCTCTACTCTCATGCCA
+
BBBBBABFBFFFGGGGGGGGGGGGGGHHFGGGGHHHGGGFHGGHGHHHHHHHHHHGHHHGHHHHHHHHGGHHGHGGHHHHHHHGGHHHHHHHHGHHHHFHHHHHHHHHHHHHHGGGGEDGFHHHFHHHGGGGGGGGGGGGGGGFGGFFFFFFFFFFFFFFFFFFFFFFFFFFFFFFFFFFFFFFFFFFFFFFFFFFFFFFFFFFFFFFFFFFFFFFFFFFFFFFFFFFFFFFFFFFFFFFFFFFEFFFFFF
@M05620:45:000000000-G6HP7:1:1101:24547:18507 1:N:0:171
AAACCAAGCAGACACTCACCGCTCCCTCGCCACAGGCCAATAGTTTGTCCTCACTGAGTTGGCAACAAGTGGCTGCTGTGGCTGCCATTTTTCTGGTGATGGCCATCAGCTCCGACGAGGTCAGCTGGGGGGCTTTCTTTGTGTAAGCAACGAGAAACCTGAAAGAAGCATTTTTTAACTAAGTCCTGCTGAGTCATTCATGAGTTTTTAGCCGCCTTGCTTCTTCTCACAGACTCTCTACTCTCATGCCA
+
CBBCCBBFBFFFGGGGGGGGGGGGGGHHGGGGGHHHGGGHHHHHHHHHHHHHHHHHHHHHHHHHHHHHHGHHGHGGHHHHHHHGGHHHHHHHHHHGHHGHHHHHHHHHHHHHHGGGGGGGGHHHHHHHGGGGGGGGGGGGGGGFGGFFFFFFFFFFFFFFFFFFFFFFFFFFFFFFFFFFFFFFFFFFFFFFFFFFFFFFFFFFFFFFFFFFFDFFFFFFFFFFFFFFFFFFFFFFFFFFFFFFFFFFFFF
@M05620:45:000000000-G6HP7:1:1101:24566:18513 1:N:0:171
AAACCAAGCAGACACTCACCGCTCCCTCGCCACAGGCCAATAGTTTGTCCTCACTGAGTTGGCAACAAGTGGCTGCTGTGGCTGCCATTTTTCTGGTGATGGCCATCAGCTCCGACGAGGTCAGCTGGGGGGCTTTCTTTGTGTAAGCAACGAGAAACCTGAAAGAAGCATTTTTTAACTAAGTCCTGCTGAGTCATTCATGAGTTTTTAGCCGCCTTGCTTCTTCTCACAGACTCTCTACTCTCATGCCA
+
DDDDDCCFCFFFGGGGGGGGGGGGGGHHGGGGGHHHGGHHHHHHHHHHHHHHHHHHHHHHHHHHHHHHHHHHGHGGHHHHHHHGGHHHHHHHHHHHHHHHHHHHHHHHHHHHHGGGGFGGGHHHHHHHGGGGGGGGGGGGGGGGGGFFFFFFFFFFFFFFFFFFFFFFFFFFFFHFFFFHHFFFFFFFFFFFFFFFFFFFFFFFFFFFFFFFFFFFFFFFHFHFFFHFFFFFFFFFFFFFHFFHFFFFFFB
@M05620:45:000000000-G6HP7:1:1101:15757:18582 1:N:0:171
AAACCAAGCAGACACTCACCGCTCCCTCGCCACAGGCCAATAGTTTGTCCTCACTGAGTTGGCAACAAGTGGCTGCTGTGGCTGCCATTTTTCTGGTGATGGCCATCAGCTCCGACGAGGTCAGCTGGGGGGCTTTCTTTGTGTAAGCAACGAGAAACCTGAAAGAAGCATTTTTTAACTAAGTCCTGCTGAGTCATTCATGAGTTTTTAGCCGCCTTGCTTCTTCTCACAGACTCTCTACTCTCATGCCA
+
BCCCCCCFBFFFGGGGGGGGGGGGGGHHGGGGGHHHGGHHHHHHHHHHHHHHHHHHHHHHHHHHHHHHHGHHGGGGHHHHHHHGGHHHHHHHHHHHHHHHHHHHHHHHHHHHHGGGGGGGGHHHHHHHGGGGGGGGGGGGGFGGGGFFFFFFFFFFFFFFFFFFFFFFFFFFFFFFFFFFFFFFFFFFFFFFFFFFFFFFFFFFFFFFFFFFFFFFFFFFFFFFFFFFFFFFFFFFFFFFFFFFFFFFFF/
@M05620:45:000000000-G6HP7:1:1101:27508:18625 1:N:0:171
AGATTACTGCAACAGTTCCCCCTGGACCTGGAAAAGTTTCTTGCCTGGCTTACAGAAGCTGAAACAACTGCCAATGTCCTACAGGATGCTACCCGTAAGGAAAGGCTCCTAGAAGACTCCAAGGGAGTAAAAGAGCTGATGAAACAATGGCAAGTAAGTCAGGCATTTCCGCTTTAGCACTCTTGTGGATCCAATTGAACAATTCTCAGCATTTGTACTTGTAACTGACAAGCCAGGGACAAAACAAAGAT
+
DCDDDFFFFFFFGGGGGGGGGGGGHHHHHHHHHHHHFHHHHHHHHHHHHHHFHHHHHHHHHHHHHHHHHHHHHHHFFFGHHHHHHHHHHHFHHHGFGGHHHHFHHHHHGHHHHHHGHHHHHHHGGHGGHHHHHGHHHHGHHHGHHHHHHHHHHGHHHHHHHHHHHHHHHHGGGGGHHHHHHHHHHGHGHHHHHHHHHGHGFCGHHHHFHHGHHGHHHFHHHGHHHHHGHHHHGGGGGGGGGGGGGGGGGFC
@M05620:45:000000000-G6HP7:1:1101:11403:18646 1:N:0:171
AAACCAAGCAGACACTCACCGCTCCCTCGCCACAGGCCAATAGTTTGTCCTCACTGAGTTGGCAACAAGTGGCTGCTGTGGCTGCCATTTTTCTGGTGATGGCCATCAGCTCCGACGAGGTCAGCTGGGGGGCTTTCTTTGTGTAAGCAACGAGAAACCTGAAAGAAGCATTTTTTAACTAAGTCCTGCTGAGTCATTCATGAGTTTTTAGCCGCCTTGCTTCTTCTCACAGACTCTCTACTCTCATGCCA
+
>A1A>>1BA1F1CCG1BAFA000A00AF00AEFFC/FF/GCEA22A1BFDGH1/B1AABA1FAFGHFCG1BB>0?CG@@BEHHGGH1GDGHD>GEDHHHFFGHHHHFHHHHHHGGGGGGGGHHHHHHHGGGGGGGGGGGGGGGGGGFFFFF@FFFFFFFFFFFFFFFFFFFFFFF@FFFFFFFFFFFFFFFFFBFFFFFFFFFFFFFFFFFFFB@@FFFFFFFFFFFFFFFFFFFFFFFFFFFFFFFFFFB
@M05620:45:000000000-G6HP7:1:1101:11425:18649 1:N:0:171
AAACCAAGCAGACACTCACCGCTCCCTCGCCACAGGCCAATAGTTTGTCCTCACTGAGTTGGCAACAAGTGGCTGCTGTGGCTGCCATTTTTCTGGTGATGGCCATCAGCTCCGACGAGGTCAGCTGGGGGGCTTTCTTTGTGTAAGCAACGAGAAACCTGAAAGAAGCATTTTTTAACTAAGTCCTGCTGAGTCATTCATGAGTTTTTAGCCGCCTTGCTTCTTCTCACAGACTCTCTACTCTCATGCCA
+
CCCCCBBFCFFFGGGGGGGGGGGGGGHHGGGGGGHHGGHHHHHGHHHHHHHHHHHHHHHHHHHHHHHHHFHHGHGGHHHHHHHGGHHHHHHHHHHHHHGHHHHHHHHHHHHHHGGGGGGGEHHHHHHHGGGGGGGGGGGGGGGGGGFFFFFFFFFFFFFFFFFFFFFFFFFFFFFFFFFFFFFFFFFFFFFFF;FBFFFFFFFFFFFFFFFFFFFFFFFFFFFFFFFFFFFFFFFFFFFFFFFFFFFFFFE
@M05620:45:000000000-G6HP7:1:1101:27545:18656 1:N:0:171
CATCCTGACCCTGAAGTACCCCGGCTTGATTTCTGACATTAGATCGGAAGAGCACACGTCTGAACTCCAGTCACAGAAGACCATCTCGTATGCCGTCTTCTGCTTGAAAAAAAAAAAAAAACTACAGACCAACTCCCCCCTAAACCCCCCCTCCCACCTACACAAAATAACTCCGATTAAGCTCTTCCGCCACCCATACTACTCCCCACCCTTCCCCCTCCCTTTTCTTCCCCCACTCAATTCTTACAATC
+
CCCCCFFFFFFFGGGGGGGGGGGGEGGGGHHHHDDDGGGFHHHHHGGGGGHGHHHHHGHHHGHHHHHHHGEGHHHFGFCFFHFGHFHEFFFGGHEFGHGFHGHGGHGHGGHE<E/</>/</?11><11>F0>.0><CFFC-./00;AD----.../...:/;/:...000;0F0.-:..00009;0:;..D9..;.///00909:A9/;9.9;B/BB.-.;./;0909099//.-..//0000000;0000
@M05620:45:000000000-G6HP7:1:1101:4695:18677 1:N:0:171
ATCTCTATCTCCTAAAAACCTGTTTAGATTTGGAGATAGACCTTCAGGTTTTTCATCATTTTCTGCATGAATTATACATTGACCACGTTCCAGCGTGGTCAGTTTGCAGCATTCTGTTATTTTGTTTGACAGAGTGTCTTGTTGAGAACATATGTAGGACATGATTTTTTCCTGCAACAGGGAAAATAAAGTATAAGTTTTAAAGATTTATTCTTTAATAAAGGATCTCAAAGCCAGCTTTAGAAAAAGGA
+
CCCCCFFFFFFFGGGGGGGGGGHHHHHHHHHHHHHHHHHHHHHHHHHHHHHGGHHHHHHHHHHHHHHHHHHHHHHGHHHHHGHHHHGHHHHHHHGGGGHHHHHHHHHHHHHHHHHHHHHHHHHHHHHHHHHHHHHHHHHHHHHHHHGHHHHHHHHHHHHHHHHHHHHHHGHHHHHHHHHHHGGHHHHHHHHHHHHHHHHHHGHHHHHHHHHHHGHHHHHHHFFHHHHHHGHGHHHHHGHHHHHHHHHHGGH
@M05620:45:000000000-G6HP7:1:1101:14400:18713 1:N:0:171
AGATTACTGCAACAGTTCCCCCTGGACCTGGAAAAGTTTCTTGCCTGGCTTACAGAAGCTGAAACAACTGCCAATGTCCTACAGGATGCTACCCGTAAGGAAAGGCTCCTAGAAGACTCCAAGGGAGTAAAAGAGCTGATGAAACAATGGCAAGTAAGTCAGGCATTTCCGCTTTAGCACTCTTGTGGATCCAATTGAACAATTCTCAGCATTTGTACTTGTAACTGACAAGCCAGGGACAAAACAAAGAT
+
BAAABFFFFFFFGGGGGGGGGGGGDHHHHGHHGHHFGHHHHHHHHHHHGHH3FG3GHFFHHGFHHHHHHHHHHGHHHHHG5GGFHAGHHHHHHHGEGGHGHG3BGHHFFFHHHHGGHFHH3C3C?/EGHEGFHGHHHHHHHHHHHHHHGFHHHGHHFHGHHHFHHHHHHHGGGGGEGHDHFHHHHFHDHHHHHHHHHGHFBCGDHHHHHGHHHHFHHHHHHHFCGGHFGHHHFABCEGGGEGGGFGFGFG;
@M05620:45:000000000-G6HP7:1:1101:10266:18721 1:N:0:171
AAACCAAGCAGACACTCACCGCTCCCTCGCCACAGGCCAATAGTTTGTCCTCACTGAGTTGGCAACAAGTGGCTGCTGTGGCTGCCATTTTTCTGGTGATGGCCATCAGCTCCGACGAGGTCAGCTGGGGGGCTTTCTTTGTGTAAGCAACGAGAAACCTGAAAGAAGCATTTTTTAACTAAGTCCTGCTGAGTCATTCATGAGTTTTTAGCCGCCTTGCTTCTTCTCACAGACTCTCTACTCTCATGCCA
+
AAAAAAA1ACCBEGCFEGGG0EEEEEGF?EEAAGHACFFHFAFGFFGAFFHHFHFBDCGGHBHFHHHEGDB1CEEFGFHFGEFEFHFHHFDGEFGGDG1EEGFFCFHHHHDFGEEE@/<@CHFFGHFHC@CA@?EFBBGGGGFFGFFFFFF@EFBBB9FFAB/BF/A/BBBBFFF?FFF/BBBBFBFFFFFBAFFF/FFFFFFB:9BFFFFBF--9AABBF9BFBBFFB/BFBFFFFFFB9F9BFF/;/9B
@M05620:45:000000000-G6HP7:1:1101:11972:18722 1:N:0:171
AAACCAAGCAGACACTCACCGCTCCCTCGCCACAGGCCAATAGTTTGTCCTCACTGAGTTGGCAACAAGTGGCTGCTGTGGCTGCCATTTTTCTGGTGATGGCCATCAGCTCCGACGAGGTCAGCTGGGGGGCTTTCTTTGTGTAAGCAACGAGAAACCTGAAAGAAGCATTTTTTAACTAAGTCCTGCTGAGTCATTCATGAGTTTTTAGCCGCCTTGCTTCTTCTCACAGACTCTCTACTCTCATGCCA
+
CCCCDDCFCFFFGGGGGGGGGGGGGGHHGGGGGHHHGGHHHHHHHHHHHHHHHHHHHHHHHHHHHHHHHHHHGHGGHHHHHHHGGHHHHHHHHHHHHHHHHHHHHHHHHHHHHGGGGGGGGHHHHHHHGGGGGGGGGGGGGGGGGGFFFFFFFFFFFFFFFFFFFFFFFFFFFFHFFFFFFFFFFFFFFFFFFFFFFFHFFFFFFFFFFFFFFFFFFFFFHFHFFFFFFFFFFFFFFFFFFFFHFFFFFFB
@M05620:45:000000000-G6HP7:1:1101:14398:18732 1:N:0:171
AGATTACTGCAACAGTTCCCCCTGGACCTGGAAAAGTTTCTTGCCTGGCTTCCAGAAGCTGAAACAACTGCCAATGTCCTACAGGATGCTACCCGTAAGGAAAGGCTCCTAGAAGACTCCAAGGGAGTAAAAGAGCTGATGAAACAATGGCAAGTAAGTCAGGCATTTCCGCTTTAGCACTCTTGTGGATCCAATTGAACAATTCTCAGCATTTGTACTTGTAACTGACAAGCCAGGGACAAAACAAAGAT
+
BBACCFFFFFFFGGGGGGGGGGGGGHHHHHHHHHHHHHHHHHHHHHHHHHH2FGDGHHHHHHHHHHHHHHHHHHHHHHHHFHHHHHHHHHHHHHGGGGHHHH3FHHHHGHHHHHHHHHHHHHHGGCFGHHHHHGHHHHHHHHHHHHHHHBHHHGHHHHHHHHFHHHHHHHGGGGGHHHHHHHHHHHHGHHHHHHHHHHGFHHHHHHHHHHHHHGHHHFHHHHHHHHHGHHHHHGGGGGGGGFFFGGGGGGF
@M05620:45:000000000-G6HP7:1:1101:25203:18736 1:N:0:171
ATCTCTATCTCCTAAAAACCTGTTTAGATTTGGAGATAGACCTTCAGGTTTTTCATCATTTTCTGCATGAATTATACATTGACCACGTGGTCAGTTTGCAGCATTCTGTTATTTTGTTTGACAGAGTGTCTTGTTGAGAACATATGTAGGACATGATTTTTTCCTGCAACAGGGAAAATAAAGTATAAGTTTTAAAGATTTATTCTTTAATAAAGGATCTCAAAGCCAGCTTTAGAAAAAGGAAGAAAGGG
+
CCDDCFFFFFFFGGGGGGGGGGHHHHHHHHHHHHHHHHHHHHHHHHHHHHHGGHHHHHHHHHHHHHHHHHHHHHHHHHHHHHHHHHGHHGHHHHHHHHHHHHHHHHHHHHHHHHHHHHHHHHHHHHHHHHHHHHHHHHHHHHHHHHHHHHHHHHHHHHHHHGHHHHHHHHHHHGGHHHGHHHHGHHHHHHHHHHHHHHHHHHHHHHHHHHHHHHHHHHHGHHHHHGHHHGHHHHHEHHHHGGGHHHHHHHG
@M05620:45:000000000-G6HP7:1:1101:9648:18767 1:N:0:171
ATCTCTATCTCCTAAAAACCTGTTTAGATTTGGAGATAGACCTTCAGGTTTTTCATCATTTTCTGCATGAATTATACATTGACCACGTGGTCAGTTTGCAGCATTCTGTTATTTTGTTGACAGAGTGTCTTGTTGAGAACATATTTAGGACATGATTTTTTCCTGCAACAGGGAAAATAAAGTATAAGTTTTAAAGATTTATTCTTTAATAAAGGATCTCAAAGCCAGCTTTAGAAAAAGGAAGAAAGGGG
+
AABBBFFFFFFFGGGGGGGGGGHHHHHHHHHHHHHHHHHHHHHHHHHHHHHGGHHHHHHHHHHHHHHHHHHHHHHHHHHHHGHHHHGHHGHHHHHHHHHGHHHHHHHHHHHHHHHHHHHE3BG3F4FFEFHFEGG4FA?BBF3B4?4BG3BFGGBGHHHHGBGD3?FGGHGHGAGHHG2FFFF2GFHFGHHHEHHHGFGH1DHB1FGBGHFFFGHBD<<1FFHHHHHHE<GH0D0GHGGGGEGHAGFHEGG
@M05620:45:000000000-G6HP7:1:1101:9661:18780 1:N:0:171
ATCTCTATCTCCTAAAAACCTGTTTAGATTTGGAGATAGACCTTCAGGTTTTTCATCATTTTCTGCATGAATTATACATTGACCACGTGGTCAGTTTGCAGCATTCTGTTATTTTGTTTGACAGAGTGTCTTGTTGAGAACATATGTAGGACATGATTTTTTCCTGCAACAGGGAAAATAAAGTATAAGTTTTAAAGATTTATTCTTTAATAAAGGATCTCAAAGCCAGCTTTAGAAAAAGGAAGAAAGGG
+
CDDDDFFFFFFFGGGGGGGGGGHHHHHHHHHHHHHHHHHHHHHHHHHHHHHGGHHHHIHHHIHIIHHHHHHHHHHHHHHHHHHHHHGHHGHHHHHHHHHGHHHHHHHHHHHHHHHHHHHHFHHHHHGHHHHHHHHHGHGHHHHHGFFDFGHHHHHGHHHHHGHHHHHGHHGHHGGHHHHHGHHGHHHHHHHHHHHHHHHHHHHHHHHHHFHGHHHHFHHHHHHHHHGGHEHHHFHFHFHHGGHHHHHGHHG
@M05620:45:000000000-G6HP7:1:1101:8273:18855 1:N:0:171
CATCCTGACCCTGAAGTACCCCGGCTTGATTTCTGACATTAGATCGGAAGAGCACACGTCTGAACTCCAGTCACAGAAGACCATCTCGTATGCCGTCTTCTGCTTGAAAAAAAAAAAAACAAAAGATCAACACAGCTTATAACCCCCTTCCAATCCATTCCCTCCTTTCCACTTTCCCCCTCTTTTGTACCCCATTACACCTCTCCCCTCCTCTATCCTCTTCCCTGCCCCTACCTGACCACCCCCCCTCC
+
CCCCCFFFFFFFGGGGGGGGGGGGGGGGHHHHHFFGGHHHHHGHHHGGGGHHHHHHHGHHHGHHHHHHHHHHHHHHFGHGFHHHEGGHFFGHHHGGGFGGHHBGHHHHFGHGGEGG<//?</000?111101..<.11=1<1>><C-<.//000//00;C000/./000;000000:0/9-9/0000/009:9./;000;//.0://./9://:/9/://////;//......9;://///...-----..
@M05620:45:000000000-G6HP7:1:1101:27680:18890 1:N:0:171
ATCTCTATCTCCTAAAAACCTGTTTAGATTTGGAGATAGACCTTCAGGTTTTTCATCATTTTCTGCATGAATTATACATTGACCACGTTCCAGCGTGGTCAGTTTGCAGCATTCTGTTATTTTGTTTGACAGAGTGTCTTGTTGAGAACATATGTAGGACATGATTTTTTCCTGCAACAGGGAAAATAAAGTATAAGTTTTAAAGATTTATTCTTTAATAAAGGATCTCAAAGCCAGCTTTAGAAAAAGGA
+
CDDDDFFFFFFFGGGGGGGGGGHHHHHHHHHHHHHHHHHHHHHHHHHHHHHGGHHHHIHHHHHIHHHHHHHHHHHHHHHHHHHHHHGHHHHHHHGGGGHHHHHHHHHHHHHHHHHHHHHHHHHHHHHHHHHHHHHHHHHHHHHHHHHHHHHHHHHHHHHHHHHHHHHHHGHHHHHHHHHHHGGHHHHHHHHHHHHHHGHHHHHHHHHHHHHHHHHHHHHHHHHHHHHHHHHHHHHHHGHHHHHGHHHHGGH
@M05620:45:000000000-G6HP7:1:1101:27183:18942 1:N:0:171
CATCCTGACCCTGAAGTACCCCGGCTTGATTTCTGACATTAGATCGGAAGAGCACACGTCTGAACTCCAGTCACAGAAGACCATCTCGTATGCCGTCTTCTGCTTGAAAAAAAAAAAAAAAACAAACAAAAACCACTAATCAAACAACCTAAATATAAAATGTAACGACAATGAACTCTAACACATTCCGTACCACAATCATCCCTAAGCAATACCACACGAAATTAAGCATGACTATATAAACTATATAT
+
EEEEDFFFFFFFGGGGGGGGGGGGGGGGHHHHHGHHHHHHHHHHHHGGGGHHHHHHHGHHHGHHHHHHGHHHHHHFGHHHHHHHFHHHGGHHHHGGGHGHHHHHHHHHHHHGGGGG><</>>...0.0.0.....<0/<=0<0<0<.<./0<:111:11110:1:1..-<-0011<111<1000.0111/0...1:..00<110.:0///1/010000..--..<<01101100:1:111:110111111:
@M05620:45:000000000-G6HP7:1:1101:18881:18953 1:N:0:171
AAACCAAGCAGACACTCACCGCTCCCTCGCCACAGGCCAATAGTTTGTCCTCACTGAGTTGGCAACAAGTGGCTGCTGTGGCTGCCATTTTTCTGGTGATGGCCATCAGCTCCGACGAGGTCAGCTGGGGGGCTTTCTTTGTGTAAGCAACGAGAAACCTGAAAGAAGCATTTTTTAACTAAGTCCTGCTGAGTCATTCATGAGTTTTTAGCCGCCTTGCTTCTTCTCACAGACTCTCTACTCTCATGCCA
+
B3ABBBBFBFFFGGGGGGGGGGGGGGHHGGGGGHHHGGHHHGHGHHHHHHHHHHHHHHHHHHHHHHHHHGHHGHGGHHHHHHHGGHHHHHHHHHHHHHGHHHHHHHHHH3GHHGGGGGGGGHHHHHHHGGGGGGGGGGGGGGGGGGFFFFFFFFFFFFFFFFFFFFFFFFFFFFFFFFFFFFFFFFFFFFFFFFFFFFFFFFFFFFFFFFFFFFFFFFFFFFFFFFFFFFFFFFFFFFFFFFFFFFFFFFF
@M05620:45:000000000-G6HP7:1:1101:23469:18955 1:N:0:171
AGATTACTGCAACAGTTCCCCCTGGACCTGGAAAAGTTTCTTGCCTGGCTTACAGAAGCTGAAACAACTGCCAATGTCCTACAGGATGCTACCCGTAAGGAAAGGCTCCTAGAAGACTCCAAGGGAGTAAAAGAGCTGATGAAACAATGGCAAGTAAGTCAGGCATTTCCGCTTTAGCACTCTTGTGGATCCAATTGAACAATTCTCAGCATTTGTACTTGTAACTGACAAGCCAGGGACAAAACAAAGAT
+
AAAABFFFDFFDGFBBBFGGGGGGEGGHHHHFHHHHHHHHHHHHHHHHHHHCFGGHHHHHHHHHHHHHHHHHHHHHHHHHHHHHHGFGHHHHHHGGEEHHGFCGHHHHGHHHHHHHHHHHHHHGGGGFHHHHHGHHHGFHHHGHHHHHHHHHHGHHHHHHHHCGHHHHHHGGGGGHGHHHHHHHHHHGHHHHHHHHHHFHHHHHHHHHHHHHHHHHHHGHHGHHHHGFFHHHHGGGEGGGGGGGGGGGGGF
@M05620:45:000000000-G6HP7:1:1101:26851:18957 1:N:0:171
AGATTACTGCAACAGTTCCCCCTGGACCTGGAAAAGTTTCTTGCCTGGCTTACAGAAGCTGAAACAACTGCCAATGTCCTACAGGATGCTACCCGTAAGGAAAGGCTCCTAGAAGACTCCAAGGGAGTAAAAGAGCTGATGAAACAATGGCAAGTAAGTCAGGCATTTCCGCTTTAGCACTCTTGTGGATCCAATTGAACAATTCTCAGCATTTGTACTTGTAACTGACAAGCCAGGGACAAAACAAAGAT
+
CCCCCFFFFFFFGGGFGGGGGGGGHHHHHHHHHHHHGHHHHHHHHHHHHHHFGHHHHGHHHHHHHHHHHHHHHHHGFGHHHHHHHHHHHHFHHHGGEEHHHHGGHHHHGHHHHHHGHHHHHHHGGHGGHHHHHGHHHHHHHHHHHHHHHHHHHGHHHHHHHHHHHHHHHHGGGGGHGHHHHHHHHHHGGHHHHHHHHGHGFCGHHHHHHHHHHHHHHHHHHHHHHHHHHHHHHGGFGGGGFFGGGGGGGGC
@M05620:45:000000000-G6HP7:1:1101:25526:18958 1:N:0:171
CATCCTGACCCTGAAGTACCCCGGCTTGATTTCTGACATTAGATCGGAAGAGCACACGTCTGAACTCCAGTCACAGAAGACCATCTCGTATGCCGTCTTCTGCTTGAAAAAAAAAAAAAAAACACAAATACTCACATACCACATTTCGACCTACAGAAGTCACCACGTCAGTCTTTTCAACAGTCTACTGCCAACGAGCGCCTTATGAATCCACAACCCTTCTATCGCACTCCCGTCCGACGTCCTCCCTT
+
CEEEEFFFFFFFGGGGGGGGGGGGGGGGHHHHHHHGHHHHHHHHHHGGGGHHHHHGHGHHHGHHHHHHHHHHHHHHHHHHHHHHHHHHGGHHHHGGGHGHHHHHHHHHGHHGGGGF>>></-..0<.01101010<10</00.0111/..-.</:01001111<0......11111<11110/<0111101/00....<---..::11111000<.....//01:1.<.--/<....9-.---...1/./1
@M05620:45:000000000-G6HP7:1:1101:23500:18977 1:N:0:171
AAACCAAGCAGACACTCACCGCTCCCTCGCCACAGGCCAATAGTTTGTCCTCACTGAGTTGGCAACAAGTGGCTGCTGTGGCTGCCATTTTTCTGGTGATGGCCATCAGCTCCGACGAGGTCAGCTGGGGGGCTTTCTTTGTGTAAGCAACGAGAAACCTGAAAGAAGCATTTTTTAACTAAGTCCTGCTGAGTCATTCATGAGTTTTTAGCCGCCTTGCTTCTTCTCACAGACTCTCTACTCTCATGCCA
+
CCCCCCCFCFFFGGGGGGGGGGGGGGHHGGGGGHHHGGHHHHHHHHHHHHHHHHHHHHHHHHHHHHHHHHHHGHGGHHHHHHHGGHHHHHHHHHHHHHHHHHHHHHHHHHHHHGGGGGGGGHGHHHHHGGGGGGGGGGGGGGGGGGFFFFFFFFFFFFFFFFFFFFFFFFFFFFFFFFFFFFFFFFFFFFFFFFFFFFFFFFFFFFFFFFFFFFFFFFFFFFFFFFFFFFFFFFFFFFFFFFFFFFFFFFF
@M05620:45:000000000-G6HP7:1:1101:23480:18983 1:N:0:171
AAACCAAGCAGACACTCACCGCTCCCTCGCCACAGGCCAATAGTTTGTCCTCACTGAGTTGGCGACAAGTGGCTGCTGTGGCTGCCATTTTTCTGGTGATGGCCATCAGCTCCGACGAGGTCAGCTGGGGGGCTTTCTTTGTGTAAGCAACGAGAAACCTGAAAGAAGCATTTTTTAACTAAGTCCTGCTGAGTCATTCATGAGTTTTTAGCCGCCTTGCTTCTTCTCACAGACTCTCTACTCTCATGCCA
+
BABAABAFAF4CGGGGGGGGEGGGGGFGEGGGGFGHFGHCHCG5GHGHHHH5DHGGHHDGHHH0EGGGEGHHGHEGFHGFFGFCFGGHGHHHHGHEF0GGHHFGHFHHHFHGGEGG?/BCEHHHFFFHGGGGGGGGFFFFFFFFFFFFFFFBFF?FFFEBFBFFFF?BFFFFFFFBFFFFFFFFFFFFFFF/ABFFFFFFFFF/9BFFEFFBBDBBFD/FFFFFFFFFBFFFBFFFFFFBFFF/BFFBFF/
@M05620:45:000000000-G6HP7:1:1101:9801:19008 1:N:0:171
AGATTACTGCAACAGTTCCCCCTGGACCTGGAAAAGTTTCTTGCCTGGCTTACAGAAGCTGAAACAACTGCCAATGTCCTACAGGATGCTACCCGTAAGGAAAGGCTCCTAGAAGACTCCAAGGGAGTAAAAGAGCTGATGAAACAATGGCAAGTAAGTCAGGCATTTCCGCTTTAGCACTCTTGTGGATCCAATTGAACAATTCTCAGCATTTGTACTTGTAACTGACAAGCCAGGGACAAAACAAAGAT
+
AAABCFFFFFFFGGFBFGGGGGGGHHHHHHHHHHHHHHHHHHHHHHHHHHHCHHHHHHHHHHHHHHHHHHHHGHHHHHHH5GHHHFHHHHFHHHGGGGHHHHHHHHHHGHHHHHHHHHHHHHHGGHGGHFGHHGHHHHGHHHHHHHHHHHHHHGHHHHHHHHFHHHHHHHGGGGGHHHHHHHHHHHHGHHHHHHHHHHGHGHHHHHHHHHHHHHHHHHHHHHHHHHHGHHHFHGGGGGGGGGFFGGGGGGC
@M05620:45:000000000-G6HP7:1:1101:10325:19013 1:N:0:171
ATCTCTATCTCCTAAAAACCTGTTTAGATTTGGAGATAGACCTTCAGGTTTTTCATCATTTTCTGCATGAATTATACATTGACCACGTGGTCAGTTTGCAGCATTCTGTTATTTTGTTTGACAGAGTGTCTTGTTGAGAACATATGTAGGACATGATTTTTTCCTGCAACAGGGAAAATAAAGTATAAGTTTTAAAGATTTATTCTTTAATAAAGGATCTCAAAGCCAGCTTTAGAAAAAGGAAGAAAGGG
+
BABBBFFFFFFFGGGGFGGGGGHHHHHHHHHHHGHHHHHFHHHHHGHHHHHGGHHHHGHHHHHHGHHHHHHHHGHHHGHHHHHHGHGHHGHHGHHHHHHGHHHHHHHHHHHFHHHHHHHGEFHHHHGHHHHHHHHHGHHGHHHHFFBBFGFHEHHBGHHHHGHHHBHFGHFGHGGHFCGHGHHFFHHGH@GGHFFDGGHHHGHHHHHHGFGFGHHGGGHFHHGDHGHFHGHHHHHFHGFHCGGHEFGHHFF
@M05620:45:000000000-G6HP7:1:1101:10307:19023 1:N:0:171
ATCTCTATCTCCTAAAAACCTGTTTAGATTTGGAGATAGACCTTCAGGTTTTTCATCATTTTCTGCATGAATTATACATTGACCACGTGGTCAGTTTGCAGCATTCTGTTATTTTGTTTGACAGAGTGTCTTGTTGAGAACATATGTAGGACATGATTTTTTCCTGCAACAGGGAAAATAAAGTATAAGTTTTAAAGATTTATTCTTTAATAAAGGATCTCAAAGCCAGCTTTAGAAAAAGGAAGAAAGGG
+
AABBBFFFFFFFGGGGGGGGGGHHHHHHHHHHHHHHHHHHHHHHHHHHHHHGGHHHHHHHHHHHHHHHHHGHHHHHHHHHHHHHHHGHHGHHGHHHHHGHHHHHHHHHHHHHHHHGHHHHFGHHHHHHHHHHHHHHHHHHHHHHGFFFGHHHHHHHHHHHHGHHHHHHHHHHHGGGGFGHGGHHHHHHHGHHHHHGHHHHHHHHHHHHHHHHGHHHHHHHGHHGHHHGHGHHHHHGGHHHGGFHGFHHHHG
@M05620:45:000000000-G6HP7:1:1101:10322:19034 1:N:0:171
ATCTCTATCTCCTAAAAACCTGTTTAGATTTGGAGATAGACCTTCAGGTTTTTCATCATTTTCTGCATGAATTATACATTGACCACGTGGTCAGTTTGCAGCATTCTGTTATTTTGTTTGACAGAGTGTCTTGTTGAGAACATATGTAGGACATGATTTTTTCCTGCAACAGGGAAAATAAAGTATAAGTTTTAAAGATTTATTCTTTAATAAAGGATCTCAAAGCCAGCTTTAGAAAAAGGAAGAAAGGG
+
CDDDDFFFFFFFGGGGGGGGGGHHHHHHHHHHHHHHHHHHHHHHHHHHHHHGGHHHHHIHHHHIHHHHHHHHHHHHHHHHHHHHHHGHHGHHGHHHHHHGHHHHHHHHHHHHHHHHHHHHFHHHHHGHHHHHHHHHHHGHHHHHGGGFGHHHHHHHHHHHHGHHHHHGHHHHHGGHHHHHGHHGHHHHHGHHHHHHHHHHHHHHHHHHHFHHGHHHHHHHHHHHHHHHHFHHHHHGHHHHGGHHHHHHGHG
@M05620:45:000000000-G6HP7:1:1101:27776:19054 1:N:0:171
CATCCTGACCCTGAAGTACCCCATTGAGCATGGCATCGTCACCAACTGGGACGACATGGAGAAGATCTGGCACCACACCTTCTACAACGAGCTGCGCGTGGCCCCGGAGGAGCACCCAGTGCTGCTGACCGAGGCCCCCCTGAACCCCAAGGCCAACAGAGAGAAGATGACTCAGGTGAGGCTCGGCCGACGCCCGTGCTCCTCCCGTCCTTTCCCCAGTCATTTTCTGCCCGGCTTGATTTCTGACATTA
+
CCCCCFFFFFFFGGGGGGGGGGGHHHHHHGHHHHHHHGHHHGHHHGHHHHHHGGGGGHHHHHGHHHHHHFHHHGHHHGGHHHHHHHHHGGGGGHHGGGGGGGHHGGGGGGGGHHHHGGHGHHHHHHHHHHGGGGGGGGGGGGHHHHGGGGHGHHGGGGGGGGGGGGGGGGGGGGGGGGGGGEEGFFFFFFFFFFFFCFDFFFFFFFFEDFDFFFFFFFFFFFFFFFFFFFFFDFFFAFFFFFFF//:BFF/
@M05620:45:000000000-G6HP7:1:1101:18447:19088 1:N:0:171
CATCCTGACCCTGAAGTACCCCGGCTTGATTTCTGACATTAGATCGGAAGAGCACACGTCTGAACTCCAGTCACAGAAGACCATCTCGTATGCCGTCTTCTGCTTGAAAAAAAAAAAAAAAAAAAAAGAAGATAATCTTTGTGGCATAACCAATAAACATTACAGCCACAGTTTTGCCGTGCTACCTGCTGATTCATATTTACTGTCTGATCCACATTGCAATGATGTGCCTACTGGCACTACCCCTAGCA
+
DDDDDFFFFFFFGGGGGGGGGGGGGGGGHHHHHHHHHHHHHHHHHHGGGGHHHHHHHGHHHGHHHHHHHHHHHHHFFGHHHHHHFHHFFFGHHHGGGHGHHHHHHHHHHHGGGGGG><///<-<<-:.../00000000000/../0<0000900<:BF0<0BB00..<..<0:0.0<-.-<.00/0::00000<<000000000:00000000000000000:0<0000000/000./0/0//.9../00
@M05620:45:000000000-G6HP7:1:1101:9582:19157 1:N:0:171
AAACCAAGCAGACACTCACCGCTCCCTCGCCACAGGCCAATAGTTTGTCCTCACTGAGTTGGCAACAAGTGGCTGCTGTGGCTGCCATTTTTCTGGTGATGGCCATCAGCTCCGACGAGGTCAGCTGGGGGGCTTTCTTTGTGTAAGCAACGAGAAACCTGAAAGAAGCATTTTTTAACTAAGTCCTGCTGAGTCATTCATGAGTTTTTAGCCGCCTTGCTTCTTCTCACAGACTCTCTACTCTCATGCCA
+
3AAAAAAFBFFFGGGGGGGGGGGGGGHHGGGGGHHHGGHGHHHHHHHHHHHHHHHHHHHHHHHHHHHHHGHHGGGGHHHGHHHGGHHHHHHHHHHHHHGHHHHHHHHHHHHHHGGGGGGGDHHHGHHHGGGGGGGGGGGGGGGGGGFFFFFFFFFFFFFFFFFFFFFFFFFFFFFFFFFFFFFFFFFFFFFFFBFFFFFFFFEFFFFFFEFFFFFFFFFFFFFFFFFFFFFFFFFFFFFFFFFFFFFFFFB
@M05620:45:000000000-G6HP7:1:1101:22737:19163 1:N:0:171
AGATTACTGCAACAGTTCCCCCTGGACCTGGAAAAGTTTCTTGCCTGGCTTACAGAAGCTGAAACAACTGCCAATGTCCTACAGGATGCTACCCGTAAGGAAAGGCTCCTAGAAGACTCCAAGGGAGTAAAAGAGCTGATGAAACAATGGCAAGTAAGTCAGGCATTTCCGCTTTAGCACTCTTGTGGATCCAATTGAACAATTCTCAGCATTTGTACTTGTAACTGACAAGCCAGGGACAAAACAAAGAT
+
AB3AA@FFD5D@BFABBFFEGGGGFGGGHHGGHHHHFGHHGHHGHHHEHHGFGFFDFGHFHFHHHHHHFHHHHHGGGHHHHHHGHCHFHHHHFCEEGEHFHGGHHGGHGHHHHHHHHHHHGGHGGEGEHHHHHGHHHHGHHHHHHHHHHGHHHGGGHHHHHHGHGHHHHHGGGGGHHHHHHHHHHGHGHHHHHFHHGDFHHHHHHHHHHGHHHGHHHHHHHGHHHHHGHHHHHGGGFGGGEGFGGGGGGGF
@M05620:45:000000000-G6HP7:1:1101:9562:19170 1:N:0:171
AAACCAAGCAGACACTCACCGCTCCCTCGCCACAGGCCAATAGTTTGTCCTCACTGAGTTGGCAACAAGTGGCTGCTGTGGCTGCCATTTTTCTGGTGATGGCCATCAGCTCCGACGAGGTCAGCTGGGGGGCTTTCTTTGTGTAAGCAACGAGAAACCTGAAAGAAGCATTTTTTAACTAAGTCCTGCTGAGTCATTCATGAGTTTTTAGCCGCCTTGCTTCTTCTCACAGACTCTCTACTCTCATGCCA
+
CBCCCCCFCFFFGGGGGGGGGGGGGGHHGGGGGHHHGGHHHHHHHHHHHHHHHHHHHHHHHHHHHHHHHHHHGHGGHHHHHHHGGHHHHHHHHHHHHHHHHHHHHHHHHHHHHGGGGGGGGHHHHHHHGGGGGGGGGGGGGGGGGGFFFFFFFFFFFFFFFFFFFFFFFFFFFFFFFFFFFFFFFFFFFFFFFFFFFFFFFFFFFFFFFFFFFFFFFFFFFFFFFFFFFFFFFFFFFFFFFFFFFFFFFFB
@M05620:45:000000000-G6HP7:1:1101:22718:19170 1:N:0:171
AGATTACTGCAACAGTTCCCCCTGGACCTGGAAAAGTTTCTTGCCTGGCTTACAGAAGCTGAAACAACTGCCAATGTCCTACAGGATGCTACCCGTAAGGAAAGGCTCCTAGAAGACTCCAAGGGAGTAAAAGAGCTGATGAAACAATGGCAAGTAAGTCAGGCATTTCCGCTTTAGCACTCTTGTGGATCCAATTGAACAATTCTCAGCATTTGTACTTGTAACTGACAAGCCAGGGACAAAACAAAGAT
+
AAAABFFFBDBBFFBBBFGGGGGGGHHHHHHHHHGHHHHHHHHHHHHHHHHCGFGHHHHHHHHHHHHHHHHHHHHHHHHHHHHHHGHHHHHHHHGFEEHHHHCGHHHHGHHHHHHGHHHHHFHGGGGFHHHHHGHHHHGHHFGHHHHHHHHHHGHHHHHHHHHHHHHHHHGGGGGHGHHHHHHHHHHGHHHHHHFHHHFFGHHHHHHHHHHHHHHHHHHHHHHHHHHFHGHHHGGGGGGGEGGGGGGGGGF
@M05620:45:000000000-G6HP7:1:1101:22736:19181 1:N:0:171
AGATTACTGCAACAGTTCCCCCTGGACCTGGAAAAGTTTCTTGCCTGGCTTACAGAAGCTGAAACAACTGCCAATGTCCTACAGGATGCTACCCGTAAGGAAAGGCTCCTAGAAGACTCCAAGGGAGTAAAAGAGCTGATGAAACAATGGCAAGTAAGTCAGGCATTTCCGCTTTAGCACTCTTGTGGATCCAATTGAACAATTCTCAGCATTTGTACTTGTAACTGACAAGCCAGGGACAAAACAAAGAT
+
>A3AAFFFDFFBGFBBFGGGGGGGGFGHFHH4GDHHHHHHHHHHHHHHHHHFGGHGHHHHHHGHHHHHHHHHFHHHHHHHHHHGHFHHHHFHHHGGF?GHHFHHHHHHGHHHHHHHHHHHHHHGGFGEHGHHHGHHHHHHHHHHHHHHHHHHFGHHHHHHHHGHHHHHHHGGGGGFGHHHHHHHHGHGGHHHH0GGHDDGFGHHHHHHHHHHHHHHHHHGHHFHHHHGHHHFHGGGGDGG?FGFGEFGGGG
@M05620:45:000000000-G6HP7:1:1101:9574:19182 1:N:0:171
AAACCAAGCAGACACTCACCTCTCCCTCGCCACAGGCCAATAGTTTGTCCTCACTGAGTTGGCAACAAGTGGCTGCTGTGGCTGCCATTTTTCTGGTGATGGCCATCAGCTCCGACGAGGTCAGCTGGGGGGCTTTCTTTGTGTAAGCAACGAGAAACCTGAAAGAAGCATTTTTTAACTAAGTCCTGCTGAGTCATTCATGAGTTTTTAGCCGCCTTGCTTCTTCTCACAGACTCTCTACTCTCATGCCC
+
1>1A>A1>>1CCCFGBF1GE1BFBG0FAAF0EG000//BBB11FG2DB2D2A1B1F1AFG1FF11BGFF111A0FAG@@0>>0/?>BBGGD1>F21B01B210>FGHH1GBCBEEGCE@EEGFHHHHHGGCGG@GGGGGGGGGGBFGGEGG;EFBFFFFF?BFFFBFFFFFFFFF@F/BFBFEFFFFFFFFB-9BFBFFBFFBFFFFFFFFFFB@@FFFFFFFFFFFFBFBBFFFFFFFBFFFFFF/;FF/
@M05620:45:000000000-G6HP7:1:1101:18379:19192 1:N:0:171
AAACCAAGCAGACACTCACCGCTCCCTCGCCACAGGCCAATAGTTTGTCCTCACTGAGTTGGCAACAAGTGGCTGCTGTGGCTGCCATTTTTCTGGTGATGGCCATCAGCTCCGACGAGGTCAGCTGGGGGGCTTTCTTTGTGTAAGCAACGAGAAACCTGAAAGAAGCATTTTTTAACTAAGTCCTGCTGAGTCATTCATGAGTTTTTAGCCGCCTTGCTTCTTCTCACAGACTCTCTACTCTCATGCCA
+
BBBBBBBFBFFFGGGGGGGGGGGGGGHHGGGGGHHHGGHHHHHHHHHHHHHHHHHHHHHHHHHHHHHHHGHHGHGGHHHHHHHGGHHHHHHHHHHGHGGHHGHHHHHHHHHHHGGGGGGGGHHHGHHHGGGGGGGGGGGGGGGGGGFFFFFFFFFDFFFFFFFFFFFFFFFFFFFFFFFFFFFFFFFFFFFFFFFFFFFFFFFFFFFFFFFFFFFFFFFFFFFFFFFFFFFFFFFFFFFFFFFFFFFFFFB
@M05620:45:000000000-G6HP7:1:1101:17093:19249 1:N:0:171
AGATTACTGCAACAGTTCCCCCTGGACCTGGAAAAGTTTCTTGCCTGGCTTACAGAAGCTGAAACAACTGCCAATGTCCTACAGGATGCTACCCGTAAGGAAAGGCTCCTAGAAGACTCCAAGGGAGTAAAAGAGCTGATGAAACAATGGCAAGTAAGTCAGGCATTTCCGCTTTAGCACTCTTGTGGATCCAATTGAACAATTCTCAGCATTTGTACTTGTAACTGACAAGCCAGGGACAAAACAAAGAT
+
BAAAAFFFDDBDGGBBBBFGGGGGHFGHFHHHHHHHBDGHHGHGGGHHHHGHHHGHHHHHGHHHHHHHGHHHHHHGHHHH5EFGHEHGFH@FFHGE>BGFGFFFHHFHGHHHHHHHHHHHFFHFACE?FDGHHGHHHHEFHHFFHHHHDGHFHGFFGGGGGGGGHHHHHHGGGGGHDHFHHHHHHHFFF1GHHHHGGFBC0<DDGHHDD<DGFGGGGFHGHHHEHHHHFHHGHGGGGFEGGFFFFEE?/CB
@M05620:45:000000000-G6HP7:1:1101:17071:19253 1:N:0:171
AGATTACTGCAACAGTTCCCCCTGGACCTGGAAAAGTTTCTTGCCTGGCTTACAGAAGCTGAAACAACTGCCAATGTCCTACAGGATGCTACCCGTAAGGAAAGGCTCCTAGAAGACTCCAAGGGAGTAAAAGAGCTGATGAAACAATGGCAAGTAAGTCAGGCATTTCCGCTTTAGCACTCTTGTGGATCCAATTGAACAATTCTCAGCATTTGTACTTGTAACTGACAAGCCAGGGACAAAACAAAGAT
+
AAABCFFFDDDDGGFBFGGGGGGGHHHHHHHHHHHHGHHHHHHHHHHHHHHHHHHHHHHHHHHHHHHHHHHHHHHGGGHHAFGHHGHHHHFGHHGGEEGGHHHHHHHHGHHHHHHHHHHHHGHGFEGFHFHHHGHHHHGHHHHHHHHHHHHHHGHHHHHHHHHHHHHHHHGGGGGHHHHHHHHHHGHGHHHHHHHHHGHFFCGHHHHHHHHHHGHHHFHHHHHHHHHFHHHHHGGGGGGGGGGGGGGGGGG
@M05620:45:000000000-G6HP7:1:1101:19127:19437 1:N:0:171
AAACCAAGCAGACACTCACCGCTCCCTCGCCACAGGCCAATAGTTTGTCCTCACTGAGTTGGCAACAAGTGGCTGCTGTGGCTGCCATTTTTCTGGTGATGGCCATCAGCTCCGACGAGGTCAGCTGGGGGGCTTTCTTTGTGTAAGCAACGAGAAACCTGAAAGAAGCATTTTTTAACTAAGTCCTGCTGAGTCATTCATGAGTTTTTAGCCGCCTTGCTTCTTCTCACAGACTCTCTACTCTCATGCCA
+
CCCCCCCFCFFFGGGGGGGGGGGGGGHHGGGGGHGHGGHHHHHHHHHHHHHHHHHHHHHHHHHHHHHHHGHHGHGGHHHHHHHGGHHHHHHHHHHHHHHHHHHHHHHHHHHHHGGGGGGGGHHHHHHHGGGGGGGGGGGGGGGGGGFFFFFFFFFFFFFFFFFFFFFFFFFFFFFFFFFFFFFFFFFFFFFFFFFFFFFFFFFFFFFFFFFFFFFFFFFFFFFFFFFFFFFFFFFFFFFFFFFFFFFFFFF
@M05620:45:000000000-G6HP7:1:1101:4244:19466 1:N:0:171
AAACCAAGCAGACACTCACCGCTCCCTCGCCACAGGCCAATAGTTTGTCCTCACTGAGTTGGCAACAAGTGGCTGCTGTGGCTGCCATCTTTCTGGTGATGGCCATCAGCTCCGACGAGGTCAGCTGGGGGGCTTTCTTTGTGTAAGCAACGAGAAACCTGAAAGAAGCATTTTTTAACTAAGTCCTGCTGAGTCATTCATGAGTTTTTAGCCGCCTTGCTTCTTCTCACAGACTCTCTACTCTCATGCCA
+
ABBBABAFAFFFGGGGGGGGGGGGGGHHGGGGGHGHGGHHHHHHHHHHHHHHHHHHHHHHHGGHHHHHHHHHGHGGHHHHHHHAFHHH3FHHHHHHHHHHHHHHHHHHHHHHHGGGGGGGGHHHHHHHGGGGGGGGGGGGGGGGGGFFFFFFFFFFFFFFFFFFFFFFFFFFFFFFFFFFFFFFFFFFFFFFFFFFFFFFFFFFFFFFFFFFFFFFFFFFFFFFFFFFFFFFFFFFFFFFFFFFFFFFFF/
@M05620:45:000000000-G6HP7:1:1101:3653:19476 1:N:0:171
AAACCAAGCAGACACTCACCGCTCCCTCGCCACAGGCCAATAGTTTGTCCTCACTGAGTTGGCAACAAGTGGCTGCTGTGGCTGCCATTTTTCTGGTGATGGCCATCAGCTCCGACGAGGTCAGCTGGGGGGCTTTCTTTGTGTAAGCAACGAGAAACCTGAAAGAAGCATTTTTTAACTAAGTCCTGCTGAGTCATTCATGAGTTTTTAGCCGCCTTGCTTCTTCTCACAGACTCTCTACTCTCATGCCA
+
CCCCCCCFCFFFGGGGGGGGGGGGGGHHGGGGGHHHGGHHHHHHHHHHHHHHHHHHHHHHHHHHHHHHHHHHGGGGHHHHHHHGGHHHHHHHHHHHHHHHHHHHHHHHHHHHHGGGGGGGGHHHGHHHGGGGGGGGGGGGGGGGGGFFFFFFFFFFFFFFFFFFFFFFFFFFFFFFFFFFFFFFFFFFFFFFFBFFFFFFFFFFFFFFFFFFFFFFFFFFFFFFFFFFFFFFFFFFFFFFFFFFFFFFFF/
@M05620:45:000000000-G6HP7:1:1101:8825:19488 1:N:0:171
AAACCAAGCAGACACTCACCGCTCCCTCGCCACAGGCCAATAGTTTGTCCTCACTGAGTTGGCAACAAGTGGCTGCTGTGGCTGCCATTTTTCTGGTGATGGCCATCAGCTCCGACGAGGTCAGCTGGGGGGCTTTCTTTGTGTAAGCAACGAGAAACCTGAAAGAAGCATTTTTTAACTAAGTCCTGCTGAGTCATTCATGAGTTTTTAGCCGCCTTGCTTCTTCTCACAGACTCTCTACTCTCATGCCA
+
BBBBBBBFBFFFGGGGGGGGGGGGGGHHGGGGGHHHGGGHHHHHHHHHHHHHHHHHHHHHHHHGHHHHHGHHGHGGHHHHHHHGGHHHHHHHHHHHHHGHHHHHHHHHHHHHHGGGGGGGGHHHHHHHGGGGGGGGGGGGGGGGGGFFFFFFFFFFFFFFFFFFFFFFFFFFFFFFFFFFFFFFFFFFFFFFFFFBFFFFFFFFFFFFFFFFFFFFFFFFFFFFFFFFFFFFFFFFFFFFFFFFFFFFFFB
@M05620:45:000000000-G6HP7:1:1101:25634:19489 1:N:0:171
AAACCAAGCAGACACTCACCGCTCCCTCGCCACAGGCCAATAGTTTGTCCTCACTGAGTTGGCAACAAGTGGCTGCTGTGGCTGCCATTTTTCTGGTGATGGCCATCAGCTCCGACGAGGTCAGCTGGGGGGCTTTCTTTGTGTAAGCAACGAGAAACCTGAAAGAAGCATTTTTTAACTAAGTCCTGCTGAGTCATTCATGAGTTTTTAGCCGCCTTGCTTCTTCTCACAGACTCTCTACTCTCATGCCA
+
CCCCCCCFCFFFGGGGGGGGGGGGGGHHGGGGGHHHGGGHHHHHHHHHHHHHHHHHHHHHHHHHHHHHHHHHGHGGHHHHHHHGGHHHHHHHHHHHHHHHHHHHHHHHHHHHHGGGGGGGGHHHHHHHGGGGGGGGGGGGGGGGGGFFFFFFFFFFFFFFFFFFFFFFFFFFFFFFFFFFFFFFFFFFFFFFFFFFFFFFFFFFFFFFFFFFFFFFFFFFFFFFFFFFFFFFFFFFFFFFFFFFFFFFFFF
@M05620:45:000000000-G6HP7:1:1101:23502:19504 1:N:0:171
AAACCAAGCAGACACTCACCGCTCCCTCGCCACAGGCCAATAGTTTGTCCTCACTGAGTTGGCAACAAGTGGCTGCTGTGGCTGCCATTTTTCTGGTGATGGCCATCAGCTCCGACGAGGTCAGCTGGGGGGCTTTCTTTGTGTAAGCAACGAGAAACCTGAAAGAAGCATTTTTTAACTAAGTCCTGCTGAGTCATTCATGAGTTTTTAGCCGCCTTGCTTCTTCTCACAGACTCTCTACTCTCATGCCA
+
CCCCCCCFCFFFGGGGGGGGGGGGGGHHGGGGGHHHGGHHHHHHHHHHHHHHHHHHHHHHHHHHHHHHHHHHGHGGHHHHHHHGGHHHHHHHHHHHHHHHHHHHHHHHHHHHHGGGGGGGGHHHHHHHGGGGGGGGGGGGGGGGGGFFFFFFFFFFFFFFFFFFFFFFFFFFFFFFFFFFFFFFFFFFFFFFFFFFFFFFFFFFFFFFFFFFFFFFFFFFFFFFFFFFFFFFFFFFFFFFFFFFFFFFFFB
@M05620:45:000000000-G6HP7:1:1101:17732:19507 1:N:0:171
AAACCAAGCAGACACTCACCGCTCCCTCGCCACAGGCCAATAGTTTGTCCTCACTGAGTTGGCAACAAGTGGCTGCTGTGGCTGCCATTTTTCTGGTGATGGCCATCAGCTCCGACGAGGTCAGCTGGGGGGCTTTCTTTGTGTAAGCAACGAGAAACCTGAAAGAAGCATTTTTTAACTAAGTCCTGCTGAGTCATTCATGAGTTTTTAGCCGCCTTGCTTCTTCTCACAGACTCTCTACTCTCATGCCA
+
1>1AA1ACAFBCFGGGAGGGAF?AAEFGEEAACCA/FF/AEG1BEAFFFFFHGHDF1GGFHGHFHFH>GD@DFCCFG11>0FGAFHHBGFHE>G@GFGBFHCHHGHFHHFFFGC@E<<CCCGBGHHHH/<C@GG?9F0909CFF0C/BFFF@A9BFFFFEFFBFEBFFFFFFBFF@-BBFFB//;BB/BF9BA/;BFFFFF///99BF?9//9:@@9?FF/99FF//99B//9F99BFFB/BFFFFBB/B/
@M05620:45:000000000-G6HP7:1:1101:17740:19524 1:N:0:171
AAACCAAGCAGACACTCACCGCTCCCTCGCCACAGGCCAATAGTTTGTCCTCACTGAGTTGGCAACAAGTGGCTGCTGTGGCTGCCATTTTTCTGGTGATGGCCATCAGCTCCGACGAGGTCAGCTGGGGGGCTTTCTTTGTGTAAGCAACGAGAAACCTGAAAGAAGCATTTTTTAACTAAGTCCTGCTGAGTCATTCATGAGTTTTTAGCCGCCTTGCTTCTTCTCACAGACTCTCTACTCTCATGCCA
+
CCCCCBCFCFFFGGGGGGGGGGGGGGHHGGGGGHHHGGHHHHHHHHHHHHHHHGHHHHHHHHHHHHHHHHHHGHGGHHHHHHHGGHGHGHHHHHHFHHHHHHHHHHHHHHHHHGGGGEDGFHHHGHHHGGGGGGGGGGGGGGGGGGFFFFFFFFFFFFFFFFFFFFFFFFFFFFFFFFFFFFFFFFFFFFFFFFFFFFFFFFFFFFFFFFFFFFFFFFFFFFFFFFFFFFFFFFFFFFFFFFFFFFFFFF/
@M05620:45:000000000-G6HP7:1:1101:23246:19547 1:N:0:171
TACCTGTACTGGGGAAGAGCACACGTCTGAACTCCAGTCACAGAAGACCATATCGTATGCCGTCTTCTGCTTGAAAAAAAAAAACCATTTTTCTTGTCATGTACATCCCCCCCGCCGAGGAACTCTGAGGTACTTTCTTTTAGTCATCAACGAACAACCTCACAGAAGCATTTTTTTACTAAGTCCCGCTGAGTCATTCACGAGTGTTTCTCTGCCTTGCTGCTTCTCACATACTTTCCACCCTCATTTCA
+
CCCCCFFFFFFFGGGGGGGGGGHHEBBFFFHHHHHHHHHHGHHHHHHHHHH3FGFFGHHHHGEGHGHGHGHHGFGHHGGGGCE////33444B?4B334444?44443///<>//A/<<--0011<111</0=000=00=<0/0<00=00;:..-::CC//;.9;0090000009A-.0;0009090-:@-:.;;;0::B0;.-..0;:00;0000;00:000BF00F9B90;9900009;..9:.90090
@M05620:45:000000000-G6HP7:1:1101:27992:19550 1:N:0:171
AAACCAAGCAGACACTCACCGCTCCCTCGCCACAGGCCAATAGTTTGTCCTCACTGAGTTGGCAACAAGTGGCTGCTGTGGCTGCCATTTTTCTGGTGATGGCCATCAGCTCCGACTAGGTCAGCTGGGGGGCTTTCTTTGTGTAAGCAACGAGAAACCTGAAAGAAGCATTTTTTAACTAAGTCCTGCTGAGTCATTCATGAGTTTTTAGCCGCCTTGCTTCTTCTCACAGACTCTCTACTCTCATGCCA
+
CCCCCCCFCFFFGGGGGGGGGGGGGGHHGGGGGHHGGGHHHHHHHHHHHHHHHHHHHHHHHHHHHHHHHHHHGHGGHHHHHHHGGHHHHHHHHGHHHHHHHHHHHHHHHHHHHEGFGGHHHHHHHHHHGGGGGGGGGGGGGGGGGGGGGGGGGFFFFFFFFFFFFFFFFFFFFFFFFFFFFFFFFFFFFFFFFFFFFFFFFFFFFFFFFFFFFFFFFFFFFFFFFFFFBFFFFFFFFFFFFFFFFFFFFFF
@M05620:45:000000000-G6HP7:1:1101:4752:19570 1:N:0:171
CATCCTGACCCTGAAGTACCCCGGCTTGATTTCTGACATTAGATCGGAAGAGCACACGTCTGAACTCCAGTCACAGAAGACCATCTCGTATGCCGTCTTCTGCTTGAAAAAAAAAAAAGAGCTGCTGAACGAGGCCCCCCTGAACACCAAGGCCAACAGAGAGAAGATGACTCAGGTGAGGCTCGGCAGACGCCCGTGGTCCTCCCGGCCTTTCCCCAGTCATTTTCTGCCCGGCTTGATTTCTGACATTA
+
CCCCCFFFFFFFGGGGGGGGGGGFGGGGHHHHHHHGHHHHHHHGHHGGGGHHHHHHHGGHHGHHHHHHHHHHHHHHHHHGHHGHFFHCGGHHHHGFGHGHHHHHHHFGFHHGEGGB>B//2011111?DG0?D--><-A--.CC0</:;::::;..:./C/B9.0FF9BF9;00:/09FFG.;.?-;--.;---;B-A-;00:BF..---.0000::/.009:BFFFBF00.9;-;-9.;00:0;0:0BF0
@M05620:45:000000000-G6HP7:1:1101:10234:19575 1:N:0:171
ATCTCTATCTCCTAAAAACCTGTTTAGATTTGGAGATAGACCTTCAGGTTTTTCATCATTTTCTGCATGAATTATACATTGACCACGTTCCAGCGTGGTCAGTTTGCAGCATTCTGTTATTTTGTTTGACAGAGTGTCTTGTTGAGAACATATGTAGGACATGATTTTTTCCTGCAACAGGGAAAATAAAGTATAAGTTTTAAAGATTTATTCTTTAATAAAGGATCTCAAAGCCAGCTTTAGAAAAAGGA
+
A1AAAF3F@33DAG1AAFEGBAFFGHDEHGGFCHFGHFD1ABFEHFHHAGHFCGBFHGFHHGHF2GH1FDADDHHFD2BGF1GGHHEHEEGF1GGGGG/FGHFFFEDFFCGGBHFHGGF2FFHHGHHHHGHHGHGGHFHHHHGHDFGFHHDGFGHHHHGHHHHEGGHHD/@GHG1GFHHHG//0??FFG1?1FGFGGFF<DH11<11<DDGHHHHHHFGDB<<0<DCFHHHF0C.CGGH0FHHFGHHHGCC
@M05620:45:000000000-G6HP7:1:1101:10215:19587 1:N:0:171
ATCTCTATCTCCTAAAAACCTGTTTAGATTTGGAGATAGACCTTCAGGTTTTTCATCATTTTCTGCATGAATTATACATTGACCACGTTCCAGCGTGGTCAGTTTGCAGCATTCTGTTATTTTGTTTGACAGAGTGTCTTGTTGAGAACATATGTAGGACATGATTTTTTCCTGCAACAGGGAAAATAAAGTATAAGTTTTAAAGATTTATTCTTTAATAAAGGATCTCAAAGCCAGCTTTAGAAAAAGGA
+
ABBCCFFFFFFFGGGGGGGGGGHHHHHHHHHHHHHHHHHHHHHHHHHHHHHGGHHHHHHHHHHHHHHHHHHHHHHHHHHHHHHHHHGHHHHHHHGGGGHHHHHHHHHHHHHHHHHHHHHHHHHHHHHHHHHHHHHHHHHHHHHHHHHHHHHHHHHHHHHHHHHHHHHHHGHHHHHHHHHHHGGHHHHHHHHHHHHHHHHHHHHHHHHHHHHHHHHHHHHHHHHHHHHHHHHHHHHHHGHHHHHHHHGHGGH
@M05620:45:000000000-G6HP7:1:1101:10232:19592 1:N:0:171
ATCTCTATCTCCTAAAAACCTGTTTAGATTTGGAGATAGACCTTCAGGTTTTTCATCATTTTCTGCATGAATTATACATTGACCACGTTCCAGCGTGGTCAGTTTGCAGCATTCTGTTATTTTGTTTGACAGAGTGTCTTGTTGAGAACATATGTAGGACATGATTTTTTCCTGCAACAGGGAAAATAAAGTATAAGTTTTAAAGATTTATTCTTTAATAAAGGATCTCAAAGCCAGCTTTAGAAAAAGGA
+
BBBBBFFFFFFFGGGGGGGGGFHHHHHHHHHHHGHHHHHFHHHHHHHHHHHGGHHHHHHHHHHHHHHGHGHHHHHGHHHHGHHHHHGHHHHHHHGFGGHHHHHHHHHHHGHHHHHHHHHHHHHHHHHHHHHHGHHHHHHHHHHHGHGHHHHHHHHHHHHHHHHHHHHHHGGHHHFHGHGHHEAGFFGGHFGGHHFFHGGFHDCDGGGGHGHHHHHHHFGDGFHHEHGHHHHHFHGHHGHHHEHFHHHHGGF
@M05620:45:000000000-G6HP7:1:1101:4279:19603 1:N:0:171
CATCCTGACCCTGAAGTACCCCGGCTTGATTTCTGACATTAGATCGGAAGAGCACACGTCTGAACTCCAGTCACAGAAGACCATCTCGTATGCCGTCTTCTGCTTGAAAAAAAAAAAAATACTTCTTCCCTCTACCTCCCTTTACCCCCCATCCCACCTCCATCCTTCTCCTCCTATTACTCTCTACCTACTCCCTTTTCTCCCCCTTCCTTACTCCATACCCTCTTTTCCCGTATTTCTTTCTTCCTCTC
+
BBBBBFFFFFFFGGGGGGGGGGGGGGGGHHHHHHHHHHHHHHHHHHGGGGHHHHHHHGHHHGHHHHHHHHHHHHHHHHHHHHHHHGHFGGHHGHGGGHGHHHHHHHFHHHHGGGGCB</01?1111?11?1001111<.<0<111<0>-<-//;C0.....;0:.0:00:C0/9/00000090;000;00/90/C/0000090/C?-..99/////////99/:.9///9/9..9.////:;////;////
@M05620:45:000000000-G6HP7:1:1101:6484:19613 1:N:0:171
CATCCTGACCCTGAAGTACCCCATTGAGCATGGCATCGTCACCAACTGGGACGACATGGAGAAGATCTGGCACCACACCTTCTACAACGAGCTGCGCGTGGCCCCGGAGGAGCACCCAGTGCTGCTGACCGAGGCCCCCCTGAACCCCAAGGCCAACAGAGAGAAGATGACTCAGGTGAGGCTCGGCCGACGCCCGTGCTCCTCCCGTCCTTTCCCCAGTCATTTTCTGCCCGGCTTGATTTCTGACATTT
+
BBBBBFFFFFFFGGGGGGGGGGGHHHHHHHHHHGGHHGHHHGHHHGHHHHHHGGGGGHHHHHHHHHHHHHHHHGHHHGGHHHHHHHHHGGGGGHHGGGGGGGHHGGGGGGGGHHHHGGHHHHHHFHHHHHGGGGGGGGGGGGHHHHGGGGHGHHGGGGGGGGGGGGGGGGGGGGGGGGGGGGGGFFFFFFFFFFFFDDFFFFFFFFDEDFFFFFFFFFFFFFFFFFFFFFFFDAFFFF?FFFBFF/BFFF/
@M05620:45:000000000-G6HP7:1:1101:6464:19624 1:N:0:171
CATCCTGACCCTGAAGTACCCCATTGAGCATGGCATCGTCACCAACTGGGACGACATGGAGAAGATCTGGCACCACACCTTCTACAACGAGCTGCGCGTGGCCCCGGAGGAGCACCCAGTGCTGCTGACCGAGGCCCCCCTGAACCCCAAGGCCAACAGAGAGAAGATGACTCAGGTGAGGCTCGGCCGACGCCCGTGCTCCTCCCGTCCTTTCCCCAGTCATTTTCTGCCCGGCTTGATTTCTGACATTA
+
CCCCCFFFFFFFGGGGGGGGGGGHHHHHHHHHHAGHHGHGHGHHHGHHGHHHGGGGGHHFHHHGGHHFGHGGHGHEEGGHGHHHHHHHGGGGGHHGGGGGGGHHGGGGGGGGHHHHGGGFGHHHGHGHHHGGGGGGGGGGGGHHHHGGGGHGHHGGGGGGGGGGGFGFGGGGGGGGGGGGGGGGFFFFFDFFFFFFFFFFFFFFFFFADFFFFFFFFFFFFFFFFFFFFFFFFFFFFFFFFFFFFBFFFF/
@M05620:45:000000000-G6HP7:1:1101:3931:19683 1:N:0:171
AAACCAAGCAGACACTCACCGCTCCCTCGCCACAGGCCAATAGTTTGTCCTCACTGAGTTGGCAACAAGTGGCTGCTGTGGCTGCCATTTTTCTGGTGATGGCCATCAGCTCCGACGAGGTCAGCTGGGGGGCTTTCTTTGTGTAAGCAACGAGAAACCTGAAAGAAGCATTTTTTAACTAAGTCCTGCTGAGTCATTCATGAGTTTTTAGCCGCCTTGCTTCTTCTCACAGACTCTCTACTCTCATGCCA
+
ABCCCCCFCFFFGGGGGGGGGGGGGGHHGGGGGHHHGGHHHHHHHHHHHHHHHHHHHHHHHHHHHHHHHHHHGHGGHHHHHHHGGHHHHHHHHHHHHHHHHHHHHHHHHHHHHGGGGGGGGHHHHHHHGGGGGGGGGGGGGGGGGGFFFFFFFFFFFFFFFFFFFFFFFFFFFFFFFFFFFFFFFFFFFFFFFFFFFFFFFFFFFFFFFFFFFFFFFFFFFFFFFFFFFFFFFFFFFFFFFFFFFFFFFF/
@M05620:45:000000000-G6HP7:1:1101:22898:19706 1:N:0:171
CATCCTGACCCTGAAGTACCCCGGCTTGATTTCTGACATTAGATCGGAAGAGCACACGTCTGAACTCCAGTCACAGAAGACCATCTCGTATGCCGTCTTCTGCTTGAAAAAAAAAAAAAAAAAAGAATCATAAAGACAAACAGATACAAAGACAACAAAAAAAGAAAACAAAAAATAAAACAAAATTTGAAGATAGCACAACAAAAGGAACATACAATAAAGCATGTTAGAAATCGTAACATATTTTGTTA
+
CCCCCFFFFFFFGGGGGGGGGGGGGGGGHHHHHHHHHHHHHHHHHHGGGGHHHHHHHGHHHGHHHHHHHHHHHHHHHHHHHHHHHHHHGGHHHHGGGHGHHHHHHHHHHHHGGGGG><//<<--..<00=000000////;C//000000/://:.;.;9.--.;.:/:...:.-.00090...90000:000000000//...9././/./00090000000000000000000.....00000000//0
@M05620:45:000000000-G6HP7:1:1101:28589:19709 1:N:0:171
ATCTCTATCTCCTAAAAAGGAAGAAAGGGGAGGGAAGATCGGAAGAGCACACGTCTGAACTCCAGTCACAGAAGACCATCTCGTATGCCGTCTTCTGCTTGAAAAAAAAAAAAAAAAAACAAGAGCAAAATAAAGCAGACAAAACCCAGAAAAAAAGATATAAACGAGGAGGAGAAGTAAATGGAACAAAGTAAGACGAGAAACCACACTATAGGCACGGATAACGCTCCTTCTATTACTATGTTACAGAG
+
CCCCCFFFFFFFGGGGGGGGGGHGHHHHGFEGGGGHGHHHHGGGGHHHHHHHGHHHGHHHHHHHHHHHHHHHHHHHHHHEFHHGGHHHHGGGHGHHHHHHHHGHHHGGGGGC>/><<><..A//./</0/0000;00//.///:....9./0/.-9..0;;00;0...-;....../000;0000;0//:/00:000.--..0/.....//000000..-:..00.-...00000000000000000;00/
@M05620:45:000000000-G6HP7:1:1101:6586:19740 1:N:0:171
CATCCTGACCCTGAAGTACCCCGGCTTGATTTCGACATTAGATCGGAAGAGCACACGTCTGAACTCCAGTCACAGAAGACCATCTCGTATGCCGTCTTCTGCTTGAAAAAAAAAAGTTATTTTGTTTGACAGAGTGTCTTGTTGAGAACATATGTAGGACATGATTTTTTCCTGCAACAGGGAAAATAAAGTATAAGTTTTAAAGATTTATTCTTTAATAAAGGATCTCAAAGCCAGCTTTAGAAAAAGGA
+
A>>1AFB1C1C1BGFEAFGGCAAE?A000FHF200F/AFHFHH1A///A0A0AFG0AAAFA1D1BGG@GDB11BBG@1100F1B@GHG/00B1///B?22B1BGG01B10>/////<@@F2DHHFHH0GHFHCCGHHHGHHHHHGFHHHHHGFHHHHHGHHHFHHHHHHGHHHHHHGHHHAEGFHFCGGCGHGGFBFFFGGFFGGGGGGGGGGGGGGFFGGGGGFGGGGGBFFGF-FFFFFBB/;/BFFB9
@M05620:45:000000000-G6HP7:1:1101:22350:19750 1:N:0:171
ATCTCTATCTCCTAAAAACCTGTTTAGATTTGGAGATAGACCTTCAGGTTTTTCATCATTTTCTGCATGAATTATACATTGACCACGTTCCAGCGTGGTCAGTTTGCAGCATTCTGTTATTTTGTTTGACAGAGTGTCTTGTTGAGAACATATGTAGGACATGATTTTTTCCTGCAACAGGGAAAATAAAGTATAAGTTTTAAAGATTTATTCTTTAATAAAGGATCTCAAAGCCAGCTTTAGAAAAAGGA
+
BAABBFFFFFFFGGGGGGGGGGHHHHHHHHHHGHFHHHHHGHHHHHHHHHHGGHHHHHHHHHHHHHHHHHHFFHHHHHHHHHHHHHGHHHHHHHGGGGGHHHGHHHHHHHHHHHHHGHHHHHHHHHHHGHHFHHFGHHHHHGHHHHHHHGFHHHHHHHHHHHHHEHHHHGHHHHGHFHHHHGEGHHHHFDGFGHHHHFGHHHEGHGFHHHHHHHGHHHHGHHHHHHHHHGHHHGHHHGHGHHHFGHHAFGF
@M05620:45:000000000-G6HP7:1:1101:13025:19764 1:N:0:171
CATCCTGACCCTGAAGTACCCCGGCTTGATTTCTGACATTAGATCGGAAGAGCACACGTCTGAACTCCAGTCACAGAAGACCATCTCGTATGCCGTCTTCTGCTTGAAAAAAAAAAAATAAAAAAAAACACACAAAAAAAACCATTTCTTATGTATAATGCAATCAAAACGGGAGGCACAAACCGCGGTTCATGGTAAGGATCCAGAACTAAAAAGCTGTGCAATGACGCGCATGGATGGCGACTGCGCAT
+
CCDDDFFFFFFFGGGGGGGGGGGGGGGGHHHHHHHGHHHHHHHHHHGGGGHHHGHHHGGHHGHHHHHHHHHHHHHHGHHHHHHHHHHHGGHHHHGFGHGHHHHHHHGHHHH/EEGDC<022221</--..0.......---...00<00<0000000000000000000.-...--...//...----.<.00000000000//000//000000..00</0000000..---...000./<---</.--.
@M05620:45:000000000-G6HP7:1:1101:22353:19768 1:N:0:171
ATCTCTATCTCCTAAAAACCTGTTTAGATTTGGAGATAGACCTTCAGGTTTTTCATCATTTTCTGCATGAATTATACATTGACCACGTTCCAGCGTGGTCAGTTTGCAGCATTCTGTTATTTTGTTTGACAGAGTGTCTTGTTGAGAACATATGTAGGACATGATTTTTTCCTGCAACAGGGAAAATAAAGTATAAGTTTTAAAGATTTATTCTTTAATAAAGGATCTCAAAGCCAGCTTTAGAAAAAGGA
+
CCCCCFFFFFFFGGGGGGGGGGGHHHHHHHHHHHHHHHHHHHHHHHHHHHHGGHHHHIHHHIHIHHHHHHHHHHHHHHHHHHHHHHGHHHHHHHGFGGGHHHHHHHHGHHHHHHHHHHHHHHHHHHHHHGHHHHHHHHHHHHHHHHHHHHHHHHHHHHHHHHHHHHHHHGHHHHHHHHHHHGGHHHHHHHHHHHHHHGHHHHHHHHHHHHHHHHHHHGHHHHHHHHHHHHHHHHHHHGHHHHGHGGFHGGH
@M05620:45:000000000-G6HP7:1:1101:22366:19781 1:N:0:171
ATCTCTATCTACTAAAAACCTGTTTAGATTTGGAGATAGACCTTCAGGTTTTTCATCATTTTCTGCATGAATTATACATTGACCACGTTCCAGCGTGGTCAGTTTGCAGCATTCTGTTATTTTGTTTGACAGAGTGTCTTGTTGAGAACATATGTAGGACATGATTTTTTCCTGCAACAGGGAAAATAAAGTATAAGTTTTAAAGATTTATTCTTTAATAAAGGATCTCAAAGCCAGCTTTAGAAAAAGGA
+
AAAAAF3D@D3DFGDGGDEGFCGHHFGAFGHHHFHHHHH1BFCFHGHHHHHGFHFGHFDGHHHGGFHD2B1FGGG2G2BHE1GFHH/FBFFEGHGG?@CGHF@GHFH2FHGHHHHHHH2BGFFFGGHHHHHHHHHHHHHHHHHG2BGFG<GHHHHHFHHHHHH1FHHHFBGHHHFG1FFFHE/GEFGHFFG?GHFGHDDDFHBDGF<FG1FGHHHHH0GGDDGE/GGFHGHHHHHHHGGHHECFHGHH?A:
@M05620:45:000000000-G6HP7:1:1101:20215:19829 1:N:0:171
AAACCAAGCAGACACTCACCGCTCCCTCGCTACAGGCCAATAGTTTGTCCTCACTGAGTTGGCAACAAGTGGCTGCTGTGGCTGCCATTTTTCTGGTGATGGCCATCAGCTCCGACGAGGTCAGCTGGGGGGCTTTCTTTGTGTAAGCAACGAGAAACCTGAAAGAAGCATTTTTTAACTAAGTCCTGCTGAGTCATTCATGAGTTTTTAGCCGCCTTGCTTCTTCTCACAGACTCTCTACTCTCATGCCA
+
CCCCCBBFCFFFGGGGGGGGGGGGGGHGGG2EEHHHGGHHHHHHHHHHHHHHHHHHHHHHHHHGHHHHHFGHGHGGHHFHHHHGGHHHHHHHHHHHHHGHHHHHHHHHHHHHHGGGGGGGGHHHHHHHGGGGGGGGGGGGGFGGGGGGFFFFFFFFFBFFFFFFFFFFFFFFFFFFFFFFFFFFFFFFFFFFFBFFFFFFFFFFFFFFFFFFFFFFFFFFFFFFFFFFFFFFFFFFFFFFFFFFFFFFFFF
@M05620:45:000000000-G6HP7:1:1101:20205:19845 1:N:0:171
AAACCAAGCAGACACTCACCGCTCCCTCGCCACAGGCCAATAGTTTGTCCTCACTGAGTTGGCAACAAGTGGCTGCTGTGGCTGCCATTTTTCTGGTGATGGCCATCAGCTCCGACGAGGTCAGCTGGGGGGCTTTCTTTGTGTAAGCAACGAGAAACCTGAAAGAAGCATTTTTTAACTAAGTCCTGCTGAGTCATTCATGAGTTTTTAGCCGCCTTGCTTCTTCTCACAGACTCTCTACTCTCATGCCA
+
A11AAAAFAFFFGGGGGBGGFGGGGGHHGGGGFFHCGGA/GAGGHHHHHHHHHHHHHHGHHHHHHHH/GHFHGHGGHHGHHHHGGHGHHHHHHHHHHHHHGHHHHHHHHHHHHGCGGEGGGHFHHHHHGGGGGGGGGGGGGGGGGGFFFFF@FFFFFFFFFFBFFFFFFFFFFFF@EFFFF/9FFFFFFFFFFBFFFFFBFFFFFFFFFFFFFF@@FFFFFFFFFFFFFFFF/FFFFFFFFFFFFFFFBF9
@M05620:45:000000000-G6HP7:1:1101:5211:19866 1:N:0:171
CATCCTGACCCTGAAGTACCCCGGCTTATTTCTGACATTAGATCGGAAGAGCACACGTCTGAACTCCAGTCACAGAAGACCATCTCGTATGCCGTCTTCTGCTTGAAAAAAAAAAAAAAAACTAATACCCACAACCCCCCTTCCTCCACCAACCACCAACTTGTCTCTTCCAACGATGAGTCTCTACAGCCGAAGCAGGTCCTAGCGTACGTTCCCCCTTCCTTTTCTTTCCTTCGAGAGTGAGTCCTTTC
+
DDDDDFFFFFFFGGGGGGGGGGGGGGGGHHHHHHHHHHHHHHHHHGGGGGHHFHHHGHHHGHHHHHHGHGHHHFHHHGHHHGGFGHGFEHHHHG?EGGHHHHHHHHHHGGGFEDG<>>//>>11<11>111...<.<.--:.//00/;/......;...:/000;00000:000....00;000000:00.-----0/.;000000-..--//;:0/.-.//00000000:00:0../.-0000:0:0000
@M05620:45:000000000-G6HP7:1:1101:2695:19917 1:N:0:171
ATCTCTATCTCCTAAAAACCTGTTTAGATTTGGAGATAGACCTTCAGGTTTTTCATCATTTTCTGCATGAATTATACATTGACCACGTTCCAGCGTGGTCAGTTTGCAGCATTCTGTTATTTTGTTTGACAGAGTGTCTTGTTGAGAACATATGTAGGACATGATTTTTTCCTGCAACAGGGAAAATAAAGTATAAGTTTTAAAGATTTATTCTTTAATAAAGGATCTCAAAGCCAGCTTTAGAAAAAGGA
+
CCCCCFFFFFFFGGGFGGGGGGFHHGHHHHHFHGHHHHFFBGHHGHGGGHHGGHFHGGHHHHHHGHHHHFHHHGHGFHHHHGGHHHFGHHHHGFE?EEFBDGFGHHEFG3FHHHHFFHFHHHHHGHHHFGFGGGFGFFHHGGHGFGCFFGHFHGFGGFGFFGHHHHHHHCHHHF@FFHFGHGEFGHHGGFGGFFHGF>FHHGFHGFHHHFHHFHHHFBGHFEFHFHBHGFFFG/;CCCGHHGGGFCCCDFC
@M05620:45:000000000-G6HP7:1:1101:2719:19925 1:N:0:171
ATCTCTATCTCCTAAAAACCTGTTTAGATTTGGAGATAGACCTTCAGGTTTTTCATCATTTTCTGCATGAATTATACATTGACCACGTTCCAGCGTGGTCAGTTTGCAGCATTCTGTTATTTTGTTTGACAGAGTTTCTTGTTGAGAACATATGTAGGACATGATTTTTTCCTGCAACAGGGAAAATAAAGTATAAGTTTTAAAGATTTATTCTTTAATAAAGGATCTCAAAGCCAGCTTTAGAAAAAGGA
+
AAAAAFFFFFFBFGFGFBEEF1FFF331GGDGAF01EB1ABCGHFBD1DFGGFF2DBDDGHHHEFGFHFHFGD1FDD2FAB1FF1AAGHGBE10@?E?FF2GHGF1FEBE0EBEGBGFFGHHHDGHC0BFDB00B212BFBGF0B1?1B0112>>2B1<B0BBDGHHHGBFD>11F1<CGH/FGF0?FB111?1F11>FGGGH<11>GGDGFGHHGH0=GFBG0<<CDDGHD0CFB.CGGFFGEHGHFC.C
@M05620:45:000000000-G6HP7:1:1101:14292:19961 1:N:0:171
ATCTCTATCTCCTAAAAACCTGTTTAGATTTGGAGATAGACCTTCAGGTTTTTCATCATTTTCTGCATGAATTATACATTGACCACGTTCCAGCGTGGTCAGTTTGCAGCATTCTGTTATTTTGTTTGACAGAGTGTCTTGTTGAGAACATATGTAGGACATGATTTTTTCCTGCAACAGGGAAAATAAAGTATAAGTTTTAAAGATTTATTCTTTAATAAAGGATCTCAAAGCCAGCTTTAGAAAAAGGA
+
CBCCCFFFFFFFGGGGGGGGGGHHHHHHHHHHHGHHHHHHHHHHHHHHHHHGGHHHHHHHHHHHHHHHHGHHHHHHHHHHHGHHHHGHHHHHHGGEGGGHGHHHHHHGHHHHHHHHHHHHHHHHHHHHHHHHHHHHHHHHHHHHHHHHHHHHHHHGHHHHHHHHHHHHHGHHHHHHHHHHHGGHHHHHHHHHHHHHHGHHHHGHHHHHHHHHHHHHHHHHHHHHHHHHHGGHHHHHHGHHHHHFHFHHGGH
@M05620:45:000000000-G6HP7:1:1101:18542:20017 1:N:0:171
AAACCAAGCAGACACTCACCGCTCCCTCGCCACAGGCCAATAGTTTGTCCTCACTGAGTTGGCAACAAGTGGCTGCTGTGGCTGCCATTTTTCTGGTGATGGCCATCAGCTCCGACGAGGTCAGCTGGGGGGCTTTCTTTGTGTAAGCAACGAGAAACCTGAAAGAAGCATTTTTTAACTAAGTCCTGCTGAGTCATTCATGAGTTTTTAGCCGCCTTGCTTCTTCTCACAGACTCTCTACTCTCATGCCA
+
BBBBBABFBBFFGGGBGGGGGGGGGGHHEGGGGHGHGGHHHFHHHHGHHHH5FHHHFFGHGGHFHHHHHDFFGHGGHHBGFHHGGHHHHHHHHHHHHHFHHHHGGHHHHHHHHFGEGGGGCHFHFHHHGGGGGGGGGGGGGGGFGFFFFFFFFFFDFFFFFFFFFFFFFFFFFFFFFFFFFFFFFFFFFFFFFFFFFFFFEFFFFFFFFFFFFFFFFFFFFFFFFFFFFFFFFFFFFFFFFFFFFFFFFFF
@M05620:45:000000000-G6HP7:1:1101:11126:20029 1:N:0:171
CATCCTGACCCTGAAGTACCCCATTGAGCATGGCATCGTCACCAACTGGGACGACATGGAGAAGATCTGGCACCACACCTTCTACAACGAGCTGCGCGTGGCCCCGGAGGAGCACCCAGTGCTGCTGACCGAGGCCCCCCTGAACCCCAAGGCCAACAGAGAGAAGATGACTCAGGTGAGGCTCGGCCGACGCCCGTGCTCCTCCCGTCCTTTCCCCAGTCATTTTCTGCCCGGCTTGATTTCTGACATTA
+
CDDDDFFFFFFFGGGGGGGGGGGHHHHHHHHHHHHHHGHHHGHHHGHHHHHHGGGGGHHHHHHHHHHHHHHHHGHHHGGHHHHHHHHHGGGGGHHGGGEFGGHHGGGGGGGGHGHHGGHGHHHHHHHHHHGGGGGGGGGGGGHHHHGGGGHGHHGGGGGGGGGGGGGFGGGGGGGGGGGGGGGGFFFFFFFFFFFFCFFFFFFFFFFEFFFFFFFFFFDFFFFFEFFFFFFFDFFFCFFFFFFFFBFFFF0
@M05620:45:000000000-G6HP7:1:1101:18540:20035 1:N:0:171
AAACCAAGCAGACACTCACCGCTCCCTCGCCACAGGCCAATAGTTTGTCCTCACTGAGTTGGCAACAAGTGGCTGCTGTGGCTGCCATTTTTCTGGTGATGGCCATCAGCTCCGACGAGGTCAGCTGGGGGGCTTTCTTTGTGTAAGCAACGAGAAACCTGAAAGAAGCATTTTTTAACTAAGTCCTGCTGAGTCATTCATGAGTTTTTAGCCGCCTTGCTTCTTCTCACAGACTCTCTACTCTCATGCCA
+
BBBBABBFBFFFGGGGGGGGGGGGGGHHGGGGGHGHGGHHHGHHHHHHHHHFHHHHHHHHHHHFHHHHHGHHGHGGHHGHHHHGGHHHHHHHHHHGHHFHHHHHHHHHHHHHHGGGGGGGGHHHGHHHGGGGGGGGGGGGGGGGGGFFFFFFFFFFFFFFFFFFFFFFFFFFFFFFFFFFFFFFFFFFFFFFFFFFFFFFFFFFFFFFFFFFFFFFFFFFFFFFFFFFFFFFFFFFFFFFFFFFFFFFFFF
@M05620:45:000000000-G6HP7:1:1101:22782:20044 1:N:0:171
AAACCAAGCAGACACTCACCGCTCCCTCGCCACAGGCCAATAGTTTGTCCTCACTGAGTTGGCAACAAGTGGCTGCTGTGGCTGCCATTTTTCTGGTGATGGCCATCAGCTCCGACGAGGTCAGCTGGGGGGCTTTCTTTGTGTAAGCAACGAGAAACCTGAAAGAAGCATTTTTTAACTAAGTCCTGCTGAGTCATTCATGAGTTTTTAGCCGCCTTGCTTCTTCTCACAGACTCTCTACTCTCATGCCA
+
CCCCCCCFCFFFGGGGGGGGGGGGGGHHGGGGGHHHGGHHHHHHHHHHHHHHHHHHHHHHHHHHHHHHHGHHGHGGHGHHHHHGGHHHHHHHHHHHHHHHHHHHHHHHHHHHHGGGGGGGGHHHHHHHGGGGGGGGGGGGGGGGGGFFFFFFFFFFFFFFFFFFFFFFFFFFFFFFFFFFFFFFFFFFFFFFFFFFFFFFFFFFFFFFFFFFFFFFFFFFFFFFFFFFFFFFFFFFFFFFFFFFFFFFFFF
@M05620:45:000000000-G6HP7:1:1101:7652:20075 1:N:0:171
CATCCTGACCCTGAAGTACCCCGGCTTGATTTCTGACATTAGATCGGAAGAGCACACGTCTGAACTCCAGTCACAGAAGACCATCTCGTATGCCGTCTTCTGCTTGAAAAAAAAAAAAAAAAAAGAAAAACAAAAAATATGACATAATAGAGATAATAATTAAGAAGAAAGGTTGCAATGACGATGAGGTTATAATAAAGATCAACAATGTATAAACTGATGAGTAGCATCGTTATAACGTAAATGTGTGT
+
DDDDDFFFFFFFGGGGGGGGGGGGGGGGHHHHHFFGHHHHHHGHHHGGGGHHHHHHHGHHHGHHHHHHHHHHFHHFFGHFHHHHFHHHGGGHHHGFGHGHHHHHHHHHFGGGGFGF>>///<--.<<//....<..-.000000:00000000:00;000000000/0//0.00/.00000:....00//;00000:0:0000:0/0.00:0000000000000;0:0000.....000./...00000.:
@M05620:45:000000000-G6HP7:1:1101:20735:20111 1:N:0:171
AGATTACTGCAACAGTTCCCCCTGGACCTGGAAAAGTTTCTTGCCTGGCTTACAGAAGCTGAAACAACTGCCAATGTCCTACAGGATGCTACCCGTAAGGAAAGGCTCCTAGAAGACTCCAAGGGAGTAAAAGAGCTGATGAAACAATGGCAAGTAAGTCAGGCATTTCCGCTTTAGCACTCTTGTGGATCCAATTGAACAATTCTCAGCATTTGTACTTGTAACTGACAAGCCAGGGACAAAACAAAGAT
+
ABABCFFFFFFFGGGBGGGGGGGGHHHHHHHHHHHHHHHHHHHHHHHHHHHGHHHHHHHHHHHHHHHHHHHHHHHHHHHHHHHHHHHHHHHHHHGGGGHHHHFHHHHHGHHHHHHGHHHHHGHGGHGGHHHHHGHHHGGHHHHHHHHHHHHHHGHHHHHHHHHHHHHHHHGGGGGHHHGHHHHHHHHGHHHHGHHHHHGGHHHHGHHHHHHHGHHHHHHHHHHHHGHGGHGHHGGGGGGGGGGGGGGGGGF
@M05620:45:000000000-G6HP7:1:1101:20753:20127 1:N:0:171
AGATTACTGCAACAGTTCCCCCTGGACCTGGAAAAGTTTCTTGCCTGGCTTACAGAAGCTGAAACAACTGCCAATGTCCTACAGGATGCTACCCGTAAGGAAAGGCTCCTAGAAGACTCCAAGGGAGTAAAAGAGCTGATGAAACAATGGCAAGTAAGTCAGGCATTTCCGCTTTAGCACTCTTGTGGATCCAATTGAACAATTCTCAGCATTTGTACTTGTAACTGACAAGCCAGGGACAAAACAAAGAT
+
AAAABFFFFFFFGGFFGGGGGGGGFHHHHHHGHHHHFGHHHHHHHHHHHHHHHHHHHHHHHHHHHHHHHHHHHHHHHHHHHHHHHGGHHHHHHHGGGGHHHHHHHHHHGHHHHHHHHHHHHHHGGHGGHHHHHGHHHHGHHHHHHHHHHHHHHGFHHHHHGHCGHHHHHHGGGGGHHHHHHHHHHFHDFHHHHHHHHHHGHHHHHHHGHHHHHHHHHGHHHFHHHHHHGHGHGGGGEGGGGGGGGGGGGGF
@M05620:45:000000000-G6HP7:1:1101:20734:20129 1:N:0:171
AGATTACTGCAACAGTTCCCCCTGGACCTGGAAAAGTTTCTTGCCTGGCTTACAGAAGCTGAAACAACTGCCAATGTCCTACAGGATGCTACCCGTAAGGAAAGGCTCCTAGAAGACTCCAAGGGAGTAAAAGAGCTGATGAAACAATGGCAAGTAAGTCAGGCATTTCCGCTTTAGCACTCTTGTGGATCCAATTGAACAATTTTCAGCATTTGTACTTGTAACTGACAAGCCAGGGACAAAACAAAGAT
+
AAAABFFFFFFFGGFBGFGGGGGGHHHHHHHHHHHHHHHHHHHHHHHHHHHHHHHHHHHHHHHHHHHHHHHHGHHHHHHHHHHFHFGHHHGHHHGGGGHHHHHHHHHHGHHHHFHGHHHHHGHGGHGGHHHHHGHHHHGHHGFHHHHHHHHHHGHHHHHHHHHGGHHHHHGGGGGHHHHHHHHHHHHGGHHHHHHHHHHGHHHHFHHHHHHHHHHHHHHGHHHHHHHHHHHHHGFGEGGGGGEGGEGGGGG
@M05620:45:000000000-G6HP7:1:1101:15920:20132 1:N:0:171
AAACCAAGCAGACACTCACCGCTCCCTCGCCACAGGCCAATAGTTTGTCCTCACTGAGTTGGCAACAAGTGGCTGCTGTGGCTGCCATTTTTCTGGTGATGGCCATCAGCTCCGACGAGGTCAGCTGGGGGGCTTTCTTTGTGTAAGCAACGAGAAACCTGAAAGAAGCATTTTTTAACTAAGTCCTGCTGAGTCATTCATGAGTTTTTAGCCGCCTTGCTTCTTCTCACAGACTCTCTACTCTCATGCCA
+
CCCCCCCFCFFFGGGGGGGGGGGGGGHHGGGGGHHHGGHHHHHHHHHHHHHHHHHHHHHHHHHHHHHHHGHHGHGGHHHHHHHGGHHHHHHHHHHHHHHHHHHHHHHHHHHHHGGGGGGGGHHHHHHHGGGGGGGGGGGGGGGGGGFFFFFFFFFFFFFFFFFFFFFFFFFFFFFFFFFFFFFFFFFFFFFFFFFFFFFFFFFFFFFFFFFFFFFFFFFFFFFFFFFFFFFFFFFFFFFFFFFFFFFFFF0
@M05620:45:000000000-G6HP7:1:1101:15936:20147 1:N:0:171
AAACCAAGCAGACACTCACCGCTCCCTCGCCACAGGCCAATAGTTTGTCCTCACTGAGTTGGCAACAAGTGGCTGCTGTGGCTGCCATTTTTCTGGTGATGGCCATCAGCTCCGACGAGGTCAGCTGGGGGGCTTTCTTTGTGTAAGCAACGAGAAACCTGAAAGAAGCATTTTTTAACTAAGTCCTGCTGAGTCATTCATGAGTTTTTAGCCGCCTTGCTTCTTCTCACAGACTCTCTACTCTCATGCCA
+
BBBBABBFBFFFGFGGGGGGGGGGGGGHGGGDGHHHGGGGHHHHGHGHHHHHHHHHHHFGGHHGHHHHHGHHGHGGHHGHHHHEFFHHHHHHHHGHHHHHHHHHHHHFBGHHHGGGGGGG?GGHHHHGGGGGGGGGGGGGGGGGGGFFFFFFFFFFFFFFFFFFFFFFFFFFFFFFFFFFFFFBFFFFFFFFFBFFFFFFFFFFFFEFFFFFFFFFFFFFFFFFFFFFFFFFFFFFFFFFFFFFFFFFFF9
@M05620:45:000000000-G6HP7:1:1101:25556:20159 1:N:0:171
ATCTCTATCTCCTAAAAACCTGTTTAGATTTGGAGATAGACCTTCAGGTTTTTCATCATTTTCTGCATGAATTATACATTGACCACGTTCCAGCGTGGTCAGTTTGCAGCATTCTGTTATTTTGTTTGACAGAGTGTCTTGTTGAGAACATATGTAGGACATGATTTTTTCCTGCAACAGGGAAAATAAAGTATAAGTTTTAAAGATTTATTCTTTAATAAAGGATCTCAAAGCCAGCTTTAGAAAAAGGA
+
BBBBAFFFFFFFGGGGGGGGGGHHHHHHHHFFHFHHHHHHHHHHHHHHGHHGGHHHHHHHHHHHHHHGHHHHHHHHHGHHHFHHHHGHHHHHHHGEGGHHHHHHHHHHHHGHHHHHHHHHHHHHFHHHGGFHHHHHHHHHHHHHHHHHHHHHHHHHHHHHHHHHHHHHHGHHHHHHHHHHHEGHFBGHHGHHHHHHHGHHHHHGHHHHHHHHHHHHHHHFFFDGFHHHHHHHGHGCGGHHHHHBGHHGGGH
@M05620:45:000000000-G6HP7:1:1101:26643:20192 1:N:0:171
AGATTACTGCAACAGTTCCCCCTGGACCTGGAAAAGCTTCTTGCCTGGCTTACAGAAGCTGAAACAACTGCCAATGTCCTACAGGATGCTACCCGTAAGGAAAGGCTCCTAGAAGACTCCAAGGGAGTAAAAGAGCTGATGAAACAATGGCAAGTAAGTCAGGCATTTCCGCTTTAGCACTCTTGTGGATCCAATTGAACAATTCTCAGCATTTGTACTTGTAACTGACAAGCCAGGGACAAAACAAAGAT
+
>1111B@@3DFD1GCBFDGGGG?FC0AA00A01BG001BGD11AFD1F00EGAGDHBG11GHHBFAF/BGHCAA112FHH2G110G110B2F0>/>>/FHBCH00?1B>1FHHHDGH11B1>FF//E?<>2FHF0G<<D1F2GHHHE<<1<0</1@@1>221FGH1<G11<?</<<1=F<FGHFH11.1<F<GG0=G0D0GCG0G0000<:GHCC;:GCHC0:0;CC0/CCCE.F?.CGA?.:.9AAFB/9
@M05620:45:000000000-G6HP7:1:1101:26652:20208 1:N:0:171
AGATTACTGCAACAGTTCCCCCTGGACCTGGAAAAGTTTCTTGCCTGGCTTACAGAAGCTGAAACAACTGCCAATGTCCTACAGGATGCTACCCGTAAGGAAAGGCTCCTAGAAGACTCCAAGGGAGTAAAAGAGCTGATGAAACAATGGCAAGTAAGTCAGGCATTTCCGCTTTAGCACTCTTGTGGATCCAATTGAACAATTCTCAGCATTTGTACTTGTAACTGACAAGCCAGGGACAAAACAAAGAT
+
A>>AAFFFDFFFGGGFGGGGGGGGHFGFHFHFHHHHBGHHGFGFHHHGFHHHHHFGGCGHHGHHHHHHHGHHFGHAFGHHFGGHHFFHHHFEGHGFEEGHGHHGHHGHGGHHHHGHHHHHGHGGGGGEHGHHHGHHHHGHHGHHHHHHHGHHHGHHHHHGHHGHHHHHHHGGGGGHHHHHHHHHHHHGHHHGGHHHHGHGHHFFHHHFHHGHHHHGHCFFHHHGHGHHFHFHHGEFFFGGGFFFGGEGGGG
@M05620:45:000000000-G6HP7:1:1101:13086:20248 1:N:0:171
AAACCAAGCAGACACTCACCACTCCCTCGCCACAGGCCAATAGTTTGTCCTCACTGAGTTGGCAACAAGTGGCTGCTGTGGCTGCCATTTTTCTGGTGATGGCCATCAGCTCCGACGAGGTCAGCTGGGGGGCTTTCTTTGTGTAAGCAACGAGAAACCTGAAAGAAGCATTTTTTAACTAAGTCCTGCTGAGTCATTCATGAGTTTTTAGCCGCCTTGCTTCTTCTCACAGACTCTCTACTCTCATGCCA
+
BBBBAAAFBBFFGFGFGGGFBEFHHHHFAFGGGFFEFEHGHFGHHFHHFGHHHHHGHCDDDAFAGFCHF5DEFFFEEF@BGHHCFFEFHHHHFHGHHHHHHGFGHHHGHFHHHGGGGGGGEHHHHHHHGGGGGGGGGGGGGFGFFGGGGGGFFFFFFFFFFFFFFFFFFFFFFFFFFFFFFFFFFFFFFFFFFBFFFFFFFFFFFFFFFFFFFFFFFFFFFFFFFFFFFFFFFFFFFFFFFFFFFFFFFFF
@M05620:45:000000000-G6HP7:1:1101:15871:20298 1:N:0:171
ATCTCTATCTCCTAAAAACCTGTTTAGATTTGGAGATAGACCTTCAGGTTTTTCATCATTTTCTGCATGAATTATACATTGACCACGTTCCAGCGTGGTCAGTTTGCAGCATTCTGTTATTTTGTTTGACAGAGTGTCTTGTTGAGAACATATGTAGGACATGATTTTTTCCTGCAACAGGGAAAATAAAGTATAAGTTTTAAAGATTTATTCTTTAATAAAGGATCTCAAAGCCAGCTTTAGAAAAAGGA
+
CCCCCFFFFFFFGGGGGGGGGGHHHHHHHHHHHHHHHHHHHHHHHHHHHHHGGHHHHHIHIHIIIHHHHHHHHHHHHHHHHHHHHHGHHHHHHHGGGGHHHHHHHHHHHHHHHHHHHHHHHHHHHHHHHHHHHHHHHHHHHHHHHHHHHHHHHHHHHHHHHHHHHHHHHGHHHHHHHHHHHGGHHHHHHHHGHHHHHHHHHHHHHHHHHHHHHHHHHHHHHHHHHHHHHHHHHHGHHGHHHHHGHHHHGGH
@M05620:45:000000000-G6HP7:1:1101:15887:20308 1:N:0:171
ATCTCTATCTCCTAAAAACCTGTTTAGATTTGGAGATAGACCTTCAGGTTTTTCATCATTTTCTGCATGAATTATACATTGACCACGTTCCAGCGTGGTCAGTTTGCAGCATTCTGTTATTTTGTTTGACAGAGTGTCTTGTTGAGAACATATGTAGGACATGATTTTTTCCTGCAACAGGGAAAATAAAGTATAAGTTTTAAAGATTTATTCTTTAATAAAGGATCTCAAAGCCAGCTTTAGAAAAAGGA
+
CCCCCFFFFFFFGGGGGGGGGGHHHHHHHHHHHHHHHHHHHHHHHHHHHHHGGHHHHHHHHHHHIHHHHHHHHHHHHHHHHHHHHHGHHHHHHHGGGGHHHHHHHHHGHHHHHHHHHHHHHHHHHHHHHHGHHHHHHHHHHHHHHHHHHHHHHHHHHHHHHHHHHHHHHGHHHHHHHHHHHGGHHHHHHHHHHHHHHHHHHHHHHHHHHHHHHHHHHHHHHHHHHHHHHGGHHHHHHGHHHHHHHGHHGGH
@M05620:45:000000000-G6HP7:1:1101:9469:20341 1:N:0:171
AAACCAAGCAGACACTCACCGCTCCCTCGCCACAGGCCAATAGTTTGTCCTCACTGAGTTGGCAACAAGTGGCTGCTGTGGCTGCCATTTTTCTGGTGATGGCCATCAGCTCCGACGAGGTCAGCTGGGGGGCTTTCTTTGTGTAAGCAACGAGAAACCTGAAAGAAGCATTTTTTAACTAAGTCCTGCTGAGTCATTCATGAGTTTTTAGCCGCCTTGCTTCTTCTCACAGACTCTCTACTCTCATGCCA
+
DDDDCCCFCFFFGGGGGGGGGGGGGGHHGGGGGHHHGGHHHHHHHHHHHHHHHHHHHHHHHHHHHHHHHHHHGHGGHHHHHHHGGHHHHHHHHHHHHHGHHHHHHHHHHHHHHGGGGGGGGHHHHHHHGGGGGGGGGGGGGGGGGGFFFFFFFFFFFFFFFFFFFFFFFFFFFFHFFFFFFFFFFFFFFFFFFFFFFFFHFHHFFFFFFFFFFFFFFFFFHHHFHHFFFFFFFFFFFFFFFFFFFFFFFFF
@M05620:45:000000000-G6HP7:1:1101:16282:20347 1:N:0:171
CATCCTGACCCTGAAGTACCCCATTGAGCATGGCATCGTCACCAACTGGGACGACATGGAGAAGATCTGGCACCACACCTTCTACAACGAGCTGCGCGTGGCCCCGGAGGAGCACCCAGTGCTGCTGACCGAGGCCCCCCTGAACCCCAAGGCCAACAGAGAGAAGATGACTCAGGTGAGGCTCGGCCGACGCCCGTGCTCCTCCCGTCCTTTCCCCAGTCATTTTCTGCCCGGCTTGATTTCTGACATTT
+
CCCCCFFFFFFFGGGGGGGGGGGHHHGHHHHHHGHHHGHHHGHHHGHHHHGHGGGGGGHHHFHHHHHHGHHHHGGHHGGHHHHHHHHHGGGGGGFGGGGEEGHHGGGGGFGGHHHHGGHGHHHHHHHHHHGGGGGGGGGGGGGHHGGGGGHEHGGGGGFGFFEGGGEFGGGGFFFGFFGGFFEFDFEFDFFFFFFFFFFFFFBFFFFFFFFFFFFFFFF/B9FBFFFFFEFFFAFCACAFFFFB//;FFF/
@M05620:45:000000000-G6HP7:1:1101:5108:20476 1:N:0:171
AAACCAAGCAGACACTCACCGCTCCCTCGCCACAGGCCAATAGTTTGTCCTCACTGAGTTGGCAACAAGTGGCTGCTGTGGCTGCCATTTTTCTGGTGATGGCCATCAGCTCCGACGAGGTCAGCTGGGGGGCTTTCTTTGTGTAAGCAACGAGAAACCTGAAAGAAGCATTTTTTAACTAAGTCCTGCTGAGTCATTCATGAGTTTTTAGCCGCCTTGCTTCTTCTCACAGACTCTCTACTCTCATGCCA
+
BBBBBBA?AFFFGGGGGGGGGGGGGGHHGGGGGGHHGGGHHHGHHHHHHHHHHHHGHHHHFGGHHHHHHHHFGHGGHFHHHHHGGHGHHHHHHHHFHHHHHHGHHHHHHHHHHGGGGGGGGGHHHHBHDGGGFGGGGGGGGGGGGGEFFFFCFFDFFFFFFFFFFFFFFFFFFFFFFFFFFFFFFFFFFFBFFFFFFFFFFFFFFFFFFFFFFDFFFFFFFFFFFFFFFFFFFFFFFFFFFFFFFFFFFF/
@M05620:45:000000000-G6HP7:1:1101:5092:20487 1:N:0:171
AAACCAAGCAGACACTCACCGCTCCCTCGCCACAGGCCAATAGTTTGTCCTCACTGAGTTGGCAACAAGTGGCTGCTGTGGCTGCCATTTTTCTGGTGATGGCCATCAGCTCCGACGAGGTCAGCTGGGGGGCTTTCTTTGTGTAAGCAACGAGAAACCTGAAAGAAGCATTTTTTAACTAAGTCCTGCTGAGTCATTCATGAGTTTTTAGCCGCCTTGCTTCTTCTCACAGACTCTCTACTCTCATGCCA
+
DDDDDDDF3FFFGGGGGGGGGGGGGGHHGGGGGHHHGGHHHHHHHHHHHHHHHHHHHHHHHHHHHHHHHGHHGHGGHHHHHHHGGHHHHHHHHHHHHHHHHHHHHHHHHHFHHGGGGGGGFHHHHHHHGGGGGGGGGGGGGGGGGGFFFFFFFFFFFFFFFFFFFFFFFFFFFFFFFFFFFFFFFFFFFFFFFFFFFFFFFFFFFFFFFFFFFFFFFFFFHHHFFFFFFFFFFFFFFFFFFHFHFFFFFFF
@M05620:45:000000000-G6HP7:1:1101:8528:20523 1:N:0:171
CATCCTGACCCTGAAGTACCCCATTGAGCATGGCATCGTCACCAACTGGGACGACATGGGGAAGATCTGGCACCACACCTTCTACAACGAGCTGCGCGTGGCCCCGGAGGAGCACCCAGTGCTGCTGACCGAGGCCCCCCTGAACCCCAAGGCCCACAGAGAGCAGATGACTCAGGTGAGGCTCGGCCGACGCCCGTGCTCCTCCCGTCCTTTCCCCAGTCATTTTCTGCCCGGCTTGTTTTCTGCCCTTT
+
AAAAAFF1BFFFC11FG3GGGG1FGA1EG1F1G0BFGEGGCEHC/BG0BAAGCAEAEHEF/FAE0DF@1BF0BFFF/EEHHHHHHG1G>//EEFF@E@E?/<FCEG//BC/<GEGGG/FFFFHHGH11?F<->@CEACGCGF/:GGGF.:.CCE.;AE9/F/9.BF/FFBBFBB0BF/0..;EF@??B?-@>?@@@@---9BBBFE?EBBBFF9/:B--;:/;BBFFF/BB----;@--9;B/9///-;B9
@M05620:45:000000000-G6HP7:1:1101:25136:20532 1:N:0:171
AAACCAAGCAGACACTCACCGCTCCCTCGCCACAGGCCAATAGTTTGTCCTCACTGAGTTGGCAACAAGTGGCTGCTGTGGCTGCCATTTTTCTGGTGATGGCCATCAGCTCCGACGAGGTCAGCTGGGGGGCTTTCTTTGTGTAAGCAACGAGAAACCTGAAAGAAGCATTTTTTAACTAAGTCCTGCTGAGTCATTCATGAGTTTTTAGCCGCCTTGCTTCTTCTCACAGACTCTCTACTCTCATGCCA
+
CCCCCCCFCFFFGGGGGGGGGGGGGGHHGGGGGHHHGGHHHHHHHHHHHHHHHHHHHHHHHHHHHHHHHHHHGHGGHHHHHHHGGHHHHHHHHHHHHHHHHHHHHHHHGHHHHGGGGGGGGHHHHHHHGGGGGGGGGGGGGGGGGGFFFFFFFFFFFFFFFFFFFFFFFFFFFFFFFFFFFFFFFFFFFFFFFFFFFFFFFFFFFFFFFFFFFFFFFFFFFFFFFFFFFFFFFFFFFFFFFFFFFFFFFF/
@M05620:45:000000000-G6HP7:1:1101:5494:20538 1:N:0:171
ATCTCTATCTCCGAAAAAGGAAGAAAGGGGAGGGAAGATCGGAAGAGCACACGTCTGAACTCCAGTCACAGAAGACCATCTCGTATGCCGTCTTCTGCTTGAAAAAAAAAAAAACAACAAATCAGAAAGTTAAAGTCATATCTATGTTGCGCACACATAATATCATTTGCTGTGAGCGATGGCTTGGTAATGACGTGATTTATCGTGCGGTTTGAGTTAAGCTGGACAGCTCCAGAGGGTATGTTTATGAC
+
AAAAAFFFFFFF?FGGGGEEGGGA0FG0ECAEG?EGEHHGAEGGEGHHHHHHCFHHGFGHHHHHGGGGHHHHHHHHHHGGHHFGEGBGHEGGFFHHEGHH1BGFGHG@CGGGA@?///.>0111111111111>000000000==00=00-----..0000000000090009/00/--...//.-.0000090..--//////----------/-/9//////---/--//////---;///;///////
@M05620:45:000000000-G6HP7:1:1101:25322:20556 1:N:0:171
AGATTACTGCAACAGTTCCCCCTGGACCTGGAAAAGTTTCTTGCCTGGCTTACAGAAGCTGAAACAACTGCCAATGTCCTACAGGATGCTACCCGTAAGGAAAGGCTCCTAGAAGACTCCAAGGGAGTAAAAGAGCTGATGAAACAATGGCAAGTAAGTCAGGCATTTCCGCTTTAGCACTCTTGTGGATCCAATTGAACAATTCTCAGCATTTGTACTTGTAACTGACAAGCCAGGGACAAAACAAAGAT
+
CCCCCFFFFFFFGGGGGGGGGGGGHHHHHHHHHHHHGHHHHHHHHHHHHHHHHHHHHHHHHHHHHHHHHHHHHHHHHHHHHHHHHHHHHHHHHHGGGGHHHHHHHHHHGHHHHHHGHHHHHHHGGHGGHHHHHGHHHHHHHHHHHHHHHHHHHGHHHHHHHHFHHHHHHHGGGGGHFHHHHHHHHHHGFHHHHHHHHHHHHHHHHHHHGHHHHHHHHGHHHHHGHHHFHHGHFGGGEGGGGGGGGGGGGGG
@M05620:45:000000000-G6HP7:1:1101:8244:20557 1:N:0:171
ATCTCTATCTCCTAAAAACCTGTTTAGATTTGGAGATAGACCTTCAGGTTTTTCATCATTTTCTGCATGAATTATACATTGACCACGTTCCAGCGTGGTCAGTTTGCAGCATTCTGTTATTTTGTTTGACAGAGTGTCTTGTTGAGAACATATGTAGGACATGATTTTTTCCTGCAACAGGGAAAATAAAGTATAAGTTTTAAAGATTTATTCTTTAATAAAGGATCTCAAAGCCAGCTTTAGAAAAAGGA
+
AAAAAFFFFFFFG1GDE1EGGGHHHHHHHHHHGCFHHFHHHHHHHHHHHHHGGHFHHHHHHHHHHHEHHHHHHHHHHDHHHHHHHHGHHHHHHHGGFGHHHHHHHHHHHHHHHHHHHHHGHHHHHHHHHHHHHHHHHHHHHHHHGHHFHGHHHHHGHHHHHHHHHHHHHGHHHHHFBGGHHGGHHCFG?FHHHHHGHGHHHHHBGGHHHHHHHHHHDHHHFGFHEHHHHEGHHHHHHGHHHHHBHHHHGCC
@M05620:45:000000000-G6HP7:1:1101:8258:20570 1:N:0:171
ATCTCTATCTCCTAAAAACCTGTTTAGATTTGGAGATAGACCTTCAGGTTTTTCATCATTTTCTGCATGAATTATACATTGACCACGTTCCAGCGTGGTCAGTTTGCAGCATTCTGTTATTTTGTTTGACAGAGTGTCTTGTTGAGAACATATGTAGGACATGATTTTTTCCTGCAACAGGGAAAATAAAGTATAAGTTTTAAAGATTTATTCTTTAATAAAGGATCTCAAAGCCAGCTTTAGAAAAAGGA
+
ABBCCFFFFFFFGGGGGGGGGGHHHHHHHGHHGGHFGHHHHHHHHGHHHHHGGHGHHHHHHHHHHHHHHHGHHHHHHHHHHHHHHHGHHHHHHHGGGGHHHHHHGHHHHHHHHHHHHHHHHHHHHHHHGHHHHHHHHHHHHHHHHHHHGHHHHHHHHHHHHHHGHHHHHGHHHHHHHHHHHGGHHHGHGHHHHHHHHGGHGHHBGGHHHHHHHHHHHHHHEHFHGHHHHHHHHHHHHGHHHEHHGGHHGFC
@M05620:45:000000000-G6HP7:1:1101:5089:20606 1:N:0:171
AGATTACTGCAACAGTTCCCCCTGGACCTGGAAAAGTTTCTTGCCTGGCTTACAGAAGCTGAAACAACTGCCAATGTCCTACAGGATGCTACCCGTAAGGAAAGGCTCCTAGAAGACTCCAAGGGAGTAAAAGAGCTGATGAAACAATGGCAAGTAAGTCAGGCATTTCCGCTTTAGCACTCTTGTGGATCCAATTGAACAATTCTCAGCATTTGTACTTGTAACTGACAAGCCAGGGACAAAACAAAGAT
+
BCCCCFFFFFFFGGGGGGGGGGGGHHHHHHHHHHHHFGHHHHHHHHHHHHHHHHHHHHHHHHHHHHHHHHHHHHHHHHHHHHHHHHHHHHGHHHGGGGHHHHHHHHHHGHHHHHHHHHHHHHHGGGGGHHHHHGHHHHHHHHHHHHHHHHHHHGHHHHHHHHHHHHHHHHGGGGGHHHHHHHHHHGHGGHHHHHHHHHHHHHHHHHHHHHHHHHHHHFHHHHHGHHHHHHGHHGGGGGGGGGGGGGGGGGC
@M05620:45:000000000-G6HP7:1:1101:5405:20651 1:N:0:171
TACCTGTACTGGGGAAGCGTGTAGCAATCGCCATTCCTACCCTAAAGATCGGAAGAGCACACGTCTGAACTCCAGTCACAGAAGACCATCTCGTATGCCGTCTTCTGCTTGAAAAAAAAAACTGCTGACCGAGGCCCCCCTGAACCCCCCGTCCAACAGATAGCAGCTGACTCAGGTGAGGCTCGGCCTACGCCCGTGCTCCTCCCGTCCTTTCCCCAGTCCTTTTCTGCCCGGCTTTATTTCTGCCATTC
+
AAAAAFFFFFFFGGGGGGEAEAF1FEHGHECEGFFHHHFHHHFHHHHFHHHFEGEHHFEHGHGHHHFEFHHHHHGFGGHFHFF1GHGEBEGGGFEHEFGGFGC>GHHHGHHF>GGE<EC/</1@1D1>GF////>FGGGGCA/0CHCG--A.=AA0=E;/00000;9:/0=FFBF/=FBA?=EF--9;-;B9@@@-;9-A9BFFFF-;9ABFFFFFF--BFBFBFFFFF;B?B;@99//BF;/;//:/;;/
@M05620:45:000000000-G6HP7:1:1101:7636:20666 1:N:0:171
ATCTCTATCTCCTAAAAACCTGTTTAGATTTGGAGATAGACCTTCAGGTTTTTCATCATTTTCTGCATGAATTATACATTGACCACGTTCCAGCGTGGTCAGTTTGCAGCATTCTGTTATTTTGTTTGACAGAGTGTCTTGTTGAGAACATATGTAGGACATGATTTTTTCCTGCAACAGGGAAAATAAAGTATAAGTTTTAAAGATTTATTCTTTAATAAAGGATCTCAAAGCCAGCTTTAGAAAAAGGA
+
CCCCCFFFFFFFGGGGGGGGGGHHHHHHHHHHHHHHHHHHHHHHHHHHHHHGGHHHHIHHHHHIIHHHHHHHHHHHHHHHHHHHHHGHHHHHHHGGGGHHHHHHHHHHHHHHHHHHHHHHHHHHHHHHHHHHHHHHHHHHHHHHHHHHHHHHHHHHHHHHHHHHHHHHHGHHHHHHHHHHHGGHHHGHHHHHHHHHHHHHHHHHHHHHHHHHHHHHHHHHHHEHHHHHHHHHHHHHHGHHHHHGHHHHGGH
@M05620:45:000000000-G6HP7:1:1101:14894:20699 1:N:0:171
AAACCAAGCAGACACTCACCGCTCCCTCGCCACAGGCCAATAGTTTGTCCTCACTGAGTTGGCAACAAGTGGCTGCTGTGGCTGCCATTTTTCTGGTGATGGCCATCAGCTCCGACGAGGTCAGCTGGGGGGCTTTCTTTGTGTAAGCAACGAGAAACCTGAAAGAAGCATTTTTTAACTAAGTCCTGCTGAGTCATTCATGAGTTTTTAGCCGCCTTGCTTCTTCTCACAGACTCTCTACTCTCATGCCA
+
CCCCCCCFBFFFGGGGGGGGGGGGGGHHGGGGGHHHGGHHHHHHHHHHHHHHHHHHHHHHHHHHHHHHHGHHGHGGHHHHHHHGGHHHHHHHHHHHHHHHHHHHHHHHHHHHHGGGGGFGGHHHHHHHGGGGGGGGGGGGGGGGGGFFFFFFFFFFFFFFFFFFFFFFFFFFFFFFFFFFFFFFFFFFFFFFFFFFFFFFFFFFFFFFFFFFFFFFFFFFFFFFFFFFFFFFFFFFFFFFFFFFFFFFFFB
@M05620:45:000000000-G6HP7:1:1101:19107:20742 1:N:0:171
AAACCAAGCAGACACTCACCGCTCCCTCGCCACAGGCCAATAGTTTGTCCTCACTGAGTTGGCAACAAGTGGCTGCTGTGGCTGCCATTTTTCTGGTGATGGCCATCAGCTCCGACGAGGTCAGCTGGGGGGCTTTCTTTGTGTAAGCAACGAGAAACCTGAAAGAAGCATTTTTTAACTAAGTCCTGCTGAGTCATTCATGAGTTTTTAGCCGCCTTGCTTCTTCTCACAGACTCTCTACTCTCATGCCA
+
BCCCCCCFBFFFGGGGGGGGGGGGGGHHGGGGGHHHGGHHHGHHHHHHHHHHHHHHHHHHHHHHHHHHHGHHGHGGHHHHHHHGGHHHHHHHHHHHHHHHHHHHHHHHHHHHHGGGGGGGGHHHHHHHGGGGGGGGGGGGGGGGGGFFFFFFFFFFFFFFFFFFFFFFFFFFFFFFFFFFFFFFFFFFFFFFFFFFFFFFFFFFFFFFFFFFFFFFFFFFFFFFFFFFFFFFBFFFFFFFFFFFFFFFFFF
@M05620:45:000000000-G6HP7:1:1101:13186:20800 1:N:0:171
ATCTCTATCTCCTAAAAAGGAAGAAAGGGGAGGGAAGATCGGAAGAGCACACGTCTGAACTCCAGTCACAGAAGACCATCTCGTATGCCGTCTTCTGCTTGAAAAAAAAAACCAACAAAAACAAAATAGGTGCTGTATTAATATAATCAAAGAGACACTAGAAAGCAACATGTATTAAAAAAGAACTTCGTAATCCTTCATTACGTTTTATTCTCCTTGCTACTTCTCAAATCCTCTCTTCTCTTCTTCCA
+
BBBBBFFFFFFFGGGGGGEEFGHHHHHHGCEGEGGHEHHHHGGGGHHGHHHHGHHHGGEHHHHHHHHHHGHHHHGHHHHGHHHGGHHGHGGGHGGHGGHHHEFGHHGGGFG///<///<0//?/0011<?1<111?111111111=<>1>1100<<//0/<<00//</..//;00000;0;-..:/000.//.:000000;090./9;.;;0000;;00/0//;/////////////99/://9///////
@M05620:45:000000000-G6HP7:1:1101:27393:20817 1:N:0:171
CATCCTGACCCTGAAGTACCCCGGCTTGATTTCTGACATTAGATCGGAAGAGCACACGTCTGAACTCCAGTCACAGAAGACCATCTCGTATGCCGTCTTCTGCTTGAAAAAAAAAAAAAAACAGACAGACTGAATGGTCCGTAGTGAAACTGGACAGAACAAGTAGAAGAAATAAGGATGATGAGAGAAGGAGAGAAAGAATGAGTGGAAGGAGAGAAAGAAAGTAAAGTGGAAGAGCTGAGGAACATCGT
+
CCCCCFFFFFFFGGGGGGGGGGFGGGGGHHHHHHHHHHHHHGHHHHGGGGHHHHHHHGHHHGHHHHHHHHHHHHHHHHHHHHHHGHGHGGHGHHGGGHGHHHHHHHHHFHGGGEFC<//></.0000000111<11/000-..../00000://.0.//////000000///0000000//00000/.//....9.////.///9//.///......////.////;//://9//..////9://.///..
@M05620:45:000000000-G6HP7:1:1101:20651:20837 1:N:0:171
AAACCAAGCAGACACTCACCGCTCCCTCGCCACAGGCCAATAGTTTGTCCTCACTGAGTTGGCAACAAGTGGCTGCTGTGGCTGCCATTTTTCTGGTGATGGCCATCAGCTCCGACGAGGTCAGCTGGGGGGCTTTCTTTGTGTAGCCACGAGAAACCTGAAAGAAGCATTTTTTAACTAAGTCCTTCTGAGTCCTTCATGAGTTTTTAGCCGCCTTGCTTCTTCTCACAGACTCTCTACTCTCATGCCAG
+
ABBBBBB4AFFFGGGGGGGGGGGGGGHHGGGGGHHHGGHHHHHHHHHHHHHHHHGHHHHHHHHHHHHHHHHHGHGGGHHHHHHGGHHHHHHHHHHHHHHHHHHHGHHHHHHHHGGGGGGGGGHHHHHHGGGGDGGGGGGGGGGGGGE/;.--9.:B:FBA/BFB/;//99;FFFF.:///;:F9BF//////99//B/9//9/;BFFF?//F.-;.AFE/B/9F/99/B///;///B//BBBFFBB/;B//
@M05620:45:000000000-G6HP7:1:1101:7495:20843 1:N:0:171
ATCTCTATCTCCTAAAAACCTGTTTAGATTTGGAGATAGACCTTCAGGTTTTTCATCATTTTCTGCATGAATTATACATTGACCACGTTCCAGCGTGGTCAGTTTGCAGCATTCTGTTATTTTGTTTGACAGAGTGTCTTGTTGAGAACATATGTAGGACATGATTTTTTCCTGCAACAGGGAAAATAAAGTATAAGTTTTAAAGATTTATTCTTTAATAAAGGATCTCAAAGCCAGCTTTAGAAAAAGGA
+
CCCCCFFFFFFFGGGGGGGGGGHHHHHHHHHHHGHHHHGHHHHHHHHHHHHGGHGHHIIHIHIIHHHHHHHHHHHHHHHHHHHHHHGHHHGHHHGGGGHHHHHHGHHHHHHHHHHHHHHHHHHHHHHHHHHHHHGHHHHHHHHHHHHHHHHHHHHHHHHHHHHHHHHHHGHHHHHHHHHHHGGHHHHHHHGHHHHHHGHHHHHHHHHHHHHHHHHHHHHHHHGHHHHHHHHHHHHHHGHHHHGGHHHHGCG
@M05620:45:000000000-G6HP7:1:1101:20671:20845 1:N:0:171
AAACCAAGCAGACACTCACCGCTCCCTCGCCACAGGCCAATAGTTTGTCCTCACTGAGTTGGCAACAAGTGGCTGCTGTGGCTGCCATTTTTCTGGTGATGGCCATCAGCTCCGACGAGGTCAGCTGGGGGGCTTTCTTTGTGTAAGCAACGAGAAACCTGAAAGAAGCATTTTTTAACTAAGTCCTGCTGAGTCATTCATGAGTTTTTAGCCGCCTTGCTTCTTCTCACAGACTCTCTACTCTCATGCCA
+
CBCCCCCFBFFFGGGGGGGGGGGGGGHHGGGG2GHHGGHHHFHHHHHHHHHHHHHHHHHHHHHHHHHHHHHHGHGGHHHHHHHGGHHHHHHHHHHHHHHHHHHHHHHHHHHHHGGGGGGGGHGHHHHHGGGGGGGGGGGGGGGGGGFFFFFFFFFFFFFFFFFFFFFFFFFFFFFFFFFFFFFFFFFFFFFFFFFFFFFFFFFFFFFFFFFFF?FFFFFFFFFFFFFFFFFF0FFFFFFFFFFFFFFFFF9
@M05620:45:000000000-G6HP7:1:1101:7512:20854 1:N:0:171
ATCTCTATCTCCTAAAAACCTGTTTAGATTTGGAGATAGACCTTCAGGTTTTTCATCATTTTCTGCATGAATTATACATTGACCACGTTCCAGCGTGGTCAGTTTGCAGCATTCTGTTATTTTGTTTGACAGAGTGTCTTGTTGAGAACATATGTAGGACATGATTTTTTCCTGCAACAGGGAAAATAAAGTATAAGTTTTAAAGATTTATTCTTTAATAAAGGATCTCAAAGCCAGCTTTAGAAAAAGGA
+
AAABBFFFFFFFGG5GGGGGGGHGHHHHHHHHCGHFHHHHHHGHHHHGHHHFGHBHHHHHHHHHHHHHHHGHHHHHHHHHHHHHGHGHHHHHHHGGGGHHHGHHHHHHHHHHHHHHHHHHHHHHHHHHGHHHGHHHHHHHHHHHHHHGHHHHFHGHHHHHHHHHHHHHHGHHHHHHGHHHHGGHHHHHGHHHGHGHHHHHHHHFHHGHHHHHHHHHHHHHGHFHGHHHHHHHHHHGHGHHHHHFFHHHGGH
@M05620:45:000000000-G6HP7:1:1101:18107:20877 1:N:0:171
AAACCAAGCAGACACTCACCGCTCCCTCGCCACAGGCCAATAGTTTGTCCTCACTGAGTTGGCAACAAGTGGCTGCTGTGGCTGCCATTTTTCTGGTGATGGCCATCAGCTCCGACGAGGTCAGCTGGGGGGCTTTCTTTGTGTAAGCAACGAGAAACCTGAAAGAAGCATTTTTTAACTAAGTCCTGCTGAGTCATTCATGAGTTTTTAGCCGCCTTGCTTCTTCTCACAGACTCTCTACTCTCATGCCA
+
DDDDDDDFCFFFGGGGGGGGGGGGGGHHGGGGGHHHGGHHHHHHHHHHHHHHHHHHHHHHHHHHHHHHHHHHGHGGHHHHHHHGGHHHHHHHHHHHHHHHHHHHHHHHHHHHHGGGGGGGGHHHGHHHGGGGGGGGGGGGGGGGGGFFFFFFFFFFFFFFFFFFFFFFFFFFFFHFFFFFHFFFFFHFFFFFFFFFFFFFFFFFFFFFFFFFFFFFFFFFFFFFHFHFFFFFFFFFFFFFFFFHFFHFHFF
@M05620:45:000000000-G6HP7:1:1101:4890:20924 1:N:0:171
ATCTCTATCTCCTAAAAAGGAAGAAAGGGGAGGGAAGATCGGAAGAGCACACGTCTGAACTCCAGTCACAGAAGACCATCTCGTATGCCGTCTTCTGCTTGAAAAAAAAAAAAAAGTTAACCTGTCTAACAGAGTTGCTTGATGAGAAAATACGCAGGAACATATATCTAAACATACATGTTAAAATAAATGATACGTTATAAAGATTGTTTCTTTAATAAGGGACATAACATCTATCTAACGGAAAAGGC
+
BBBBBFFFFFFFGGGGGGGGGGHACGHGGGGGGGGHGHHHHGGGGHHHHHHHGHHHGHHHHHHHHGHHHHHHHHHHHHHHHHHGGHHHHGGGHGHHHHHHHHHHHHGG?FGB<///11@11110<111<<<1001111100.000<00//0<0..:--././<00;0000009B000000;0000;;0900;0000.9/9.9000000000.9////99////..../99/9//////9///;-.9-./..
@M05620:45:000000000-G6HP7:1:1101:20815:20934 1:N:0:171
CATCCTGACCCTGAAGTACCCCGGCTTGATTCTGACATTAGATCGAAGAGCACACGTCTGAACTCCAGTCACAGAAGACCACCTCGTATGCCGTCTTCTGCTTGAAAAAAAACAACGAGGTCCGCTGGGGGGCTTTCTTTGTGTCCCCCACGAGAAACCTGACCGCCGCATTTTTTAACTCCTTCCTGCTGAGTCATTCCTGAGTTTTTCGCCGCCTTGCTTCTTCTCCCCGCCTCTCTCCTCTCCTGCCC
+
AA@AAFBFFFFCAGB13BGGFG00E0E0B1AF222DD2FG1BFDA?BAE00BC0BECAG/1DGEFGGCAAFG11B1B1B>B//BB///BB2@>E@EF@ED1E11011B0//////?/<?/<@1<>A>////--;ABFFFB/;-;///;--:@-;-9/;FFFFB/9---9-:BFFF@-/;F/9/BFB9/BB//A/;/:BF/9//-9/BFFE-;A-;@BBBBBB9BFFBF/9---99BFFF/FFFFF//;/A-
@M05620:45:000000000-G6HP7:1:1101:21640:20967 1:N:0:171
ATCTCTATCTCCTAAAAACCTGTTTAGATTTGGAGATAGACCTTCAGGTTTTTCATCATTTTCTGCATGAATTATACATTGACCACGTGGTCAGTTTGCAGCATTCTGTTATTTTGTTTGACAGAGTGTCTTGTTGAGAACATATGTAGGACATGATTTTTTCCTGCAACAGGGAAAACAAAGTATAAGTTTTAAAGATTTATTCTTTAATAAAGGATCTCAAAGCCAGCTTTAGAAAAAGGAAGAAAGGG
+
>AABBFFFFFFFGGGGGGGGGGHHHHHHHHHHHGHHHHHHHHHHHHHHHHHGGHHHHHHHHHHHHHHHHHHHHHHHHHHHHHGHHHGHGGHHGHHHHHHHHGFHHHHHHHHHHHHHHHHHHGHHHHGHHHHHHHHHGHEHHHHGHHHHHHGHHHHHHHHHHGHHHHHGHHHGHGGHHHHHHHHFGHHHGGHHHFFHFHHHHHHHHHHHHHHH1FHGFHHHHGGH0GHGHGHHHHHFGGHHGGFFHFGHHHG
@M05620:45:000000000-G6HP7:1:1101:21648:20984 1:N:0:171
ATCTCTATCTCCTAAAAACCTGTTTAGATTTGGAGATAGACCTTCAGGTTTTTCATCATTTTCTGCATGAATTATACATTGACCACGTGGTCAGTTTGCAGCATTCTGTTATTTTGTTTGACAGAGTGTCTTGTTGAGAACATATGTAGGACATGATTTTTTCCTGCAACAGGGAAAACAAAGTATAAGTTTTAAAGATTTATTCTTTAATAAAGGATCTCAAAGCCAGCTTTAGAAAAAGGAAGAAAGGG
+
CCDDCFFFFFFFGGGGGGGGGGHHHHHHHHHHHHHHHHHHHHHHHHHHHHHGGHHHHHHHHHHHHHHHHHHHHHHHHHHHHHHHHHGHHGHHHHHHHHHHHHHHHHHHHHHHHHHHHHHHHHHHHHHHHHHHHHHHHHGHHHHHHHHHHHFHHHHHHHHHHGHHHHHHHHHHHGGHHHHHHHHHHHHHHHHHHGHHHHHHHHHHHHHHHHHGHGHHGHHHHHHHHHHGHGHHHFHHHHHHGGGHHGHHHHG
@M05620:45:000000000-G6HP7:1:1101:21651:21003 1:N:0:171
ATCTCTATCTCCTAAAAACCTGTTTAGATTTGGAGATAGACCTTCAGGTTTTTCATCATTTTCTGCATGAATTATACATTGACCACGTGGTCAGTTTGCAGCATTCTGTTATTTTGTTTGACAGAGTGTCTTGTTGAGAACATATGTAGGACATGATTTTTTCCTGCAACAGGGAAAACAAAGTATAAGTTTTAAAGATTTATTCTTTAATAAAGGATCTCAAAGCCAGCTTTAGAAAAAGGAAGAAAGGG
+
AAAAAF3FFFFFGGGGGCEGGGHHHFHHHHHGHHHHHHH1GHHHHHHHHHHGGHHHHHHHHHHHHHHHHHHHHGHGHHHHGHHHHHGHHGHHHHHHHHHHHHHHHHHHHHHHHHHGHHHHGH1GCHHHHHHHHHHHHHGHHHHGHHG2FG1FHHGEHHHHHGHHHHGHHHGHHGGHHEGA<00?GGHFGGGHH1CGHFHHHBFHHHHHG1F<FFGHEHFGGHFGHHHFCCGHF0GCHHH.CEHHFH/CFGG
@M05620:45:000000000-G6HP7:1:1101:19080:21022 1:N:0:171
ATCTCTATCTCCTAAAAACCTGTTTAGATTTGGAGATAGACCTTCAGGTTTTTCATCATTTTCTGCATGAATTATACATTGACCACGTTCCAGCGTGGTCAGTTTGCAGCATTCTGTTATTTTGTTTGACAGAGTGTCTTGTTGAGAACATATGTAGGACATGATTTTTTCCTGCAACAGGGAAAATAAAGTATAAGTTTTAAAGATTTATTCTTTAATAAAGGATCTCAAAGCCAGCTTTAGAAAAAGGA
+
CCCCCFFFFFFFGGGGGGGGGGHHHHHHHHHHHHHHHHHHHHHHHHHHHHHGGHHHHHHHHHHIHHHHHHHHHHHHHHHHHHHHHHGHHHHHHHGGGGHHHHHHHHHHHHHHHHHHHHHHHHHHHHHHHHHHHHHHHHHHHHHHHHHHHHHHHHHHHHHHHHHHHHHHHGHHHHHHHHHHHGGHHGHHHHHHHHHHHHHHHHHHHHHHHHHHHHHHHHHHHHHGHHHHHHHHGGHHHGHHHHHHHHHHGGH
@M05620:45:000000000-G6HP7:1:1101:19098:21032 1:N:0:171
ATCTCTATCTCCTAAAAACCTGTTTAGATTTGGAGATAGACCTTCAGGTTTTTCATCATTTTCTGCATGAATTATACATTGACCACGTTCCAGCGTGGTCAGTTTGCAGCATTCTGTTATTTTGTTTGACAGAGTGTCTTGTTGAGAACATATGTAGGACATGATTTTTTCCTGCAACAGGGAAAATAAAGTATAAGTTTTAAAGATTTATTCTTTAATAAAGGATCTCAAAGCCAGCTTTAGAAAAAGGA
+
AABBBFFFFFFFGFGGGGGGGGHHHFHHHHGHHGHGHHHHHHHHHHHBHHHGGHHHHHHHHHHHGHHHHFGHHHHHHFHHHHHHHHGHHHHHHHGFGGHHHHHHHHHHHHHHHHHHHHHHHHHHHHHHGHHHHHHHHHHHHHHHFEFHHHHFHGHHHGHHHHGFHHHHHGHHHHFHHHHHHGGHHBGHHGHHHHHHHHHHHFH111>GHGHHHHHHHHHHHHF0CHHHHHHHGHGHHGHHHBCGFHHH.AG
@M05620:45:000000000-G6HP7:1:1101:25730:21044 1:N:0:171
ATCTCTATCTCCTAAAAACCTGTTTAGATTTGGAGATAGACCTTCAGGTTTTTCATCATTTTCTGCATGAATTATACATTGACCACGTTCCAGCGTGGTCAGTTTGCAGCATTCTGTTATTTTGTTTGACAGAGTGTCTTGTTGAGAACATATGTAGGACATGATTTTTTCCTGCAACAGGGAAAATAAAGTATAAGTTTTAAAGATTTATTCTTTAATAAAGGATCTCAAAGCCAGCTTTAGAAAAATGA
+
BAAAAFFFFFFFGGGG4GEGGGHGHFBGHHGHHHHGHFFFHHHHHGHHHHHGGHFHHFHHHHHHDGFHHHGHHHHHHFHHHGHHFHGHHHHGDHEGEGHHHHHHHHHHHHHHHHHHHHHHHHHHHHHHHHHGGGHHHGHHHGHHEBG4GHGFHGHFFHBHHGHHHHHHHGHHHFHGFHHFHGGE/0?GD<FGHHHHHHHHHHHHHFGHHHHHHGHHHFHHFH0DHHHHHHHHHHHEFEHHHGB0:CGG.0;
@M05620:45:000000000-G6HP7:1:1101:7204:21045 1:N:0:171
AAACCAAGCAGACACTCACCGCTCCCTCGCCACAGGCCAATAGTTTGTCCTCACTGAGTTGGCAACAAGTGGCTGCTGTGGCTGCCATTTTTCTGGTGATGGCCATCAGCTCCGACGAGGTCAGCTGGGGGGCTTTCTTTGTGTAAGCAACGAGAAACCTGAAAGAAGCATTTTTTAACTAAGTCCTGCTGAGTCATTCATGAGTTTTTAGCCGCCTTGCTTCTTCTCACAGACTCTCTACTCTCATGCCA
+
CBCCCCBFCFFFGGFGGGGGGGGGGGHHGGGGGFHHGGHHHGHHHHHHHHHHHHHHHHHHHGHHHHHHHHHHGHGGHHHHHHHGGHHHHHHHHHHHHHHHHHHHHHHHHHHHHGGGGGGGGHHHHHHGGGGGGGGGGGGGGGGGGGFFFFFFFFFFFFFFFFFFFFFFFFFFFFFFFFFFFFFFFFFFFFFFFFFFFFFFFFFFFFFFFFFFFFFFFFFFFFFFFFFFFFFFFFFFFFFFFFFFFFFFFF9
@M05620:45:000000000-G6HP7:1:1101:10312:21055 1:N:0:171
AAACCAAGCAGACACTCACCGCTCCCTCGCCACAGGCCAATAGTTTGTCCTCACTGAGTTGGCAACAAGTGGCTGCTGTGGCTGCCATTTTTCTGGTGATGGCCATCAGCTCCGACGAGGTCAGCTGGGGGGCTTTCTTTGTGTAAGCAACGAGAAACCTGAAAGAAGCATTTTTTAACTAAGTCCTGCTGAGTCATTCATGAGTTTTTAGCCGCCTTGCTTCTTCTCACAGACTCTCTACTCTCATGCCA
+
CBBCCCCFCFFFGGGGGGGGGGGGGGHHGGGGGHHHGGHHHHHHHHHHHHHHHHHHHHHHHHHHHHHHHHHHGHGGHHHHHHHGGHHHHHHHHHHHHHGHHHHHHHHHHHHHHGGGGGGGGHHHHHHHGGGGGGGGGGGGGGGGGGFFFFFFFFFFFFFFFFFFFFFFFFFFFFFFFFFFFFFFFFFFFFFFFFFFFFFFFFFFFFFFFFFFFFFFFFFFFFFFFFFFFFFFFFFFFFFFFFFFFFFFFFF
@M05620:45:000000000-G6HP7:1:1101:26535:21056 1:N:0:171
AAACCAAGCAGACACTCACCGCTCCCTCGCCACAGGCCAATAGTTTGTCCTCACTGAGTTGGCAACAAGTGGCTGCTGTGGCTGCCATTTTTCTGGTGATGGCCATCAGCTCCGACGAGGTCAGCTGGGGGGCTTTCTTTGTGTAAGCAACGAGAAACCTGAAAGAAGCATTTTTTAACTAAGTCCTGCTGAGTCATTCATGAGTTTTTAGCCGCCTTGCTTCTTCTCACAGACTCTCTACTCTCATGCCA
+
1AAAAA11>CFFGGFFGGGGAEEGGFHG0EEEGAF/BFFCHG1GHFHGFEGHHEHFHHHHFFHHHHCHF@1BFG/FH1@0GF>/FGHHGHHFGHG1B01@DFHHHHFHEHHHHGGGGGGC/BGFHGGHCCC?AAGGGGGGGFBFFFFFFBF@EF-BFFFFEFFFFF9;FFFFFFF@EFFFFFFFFFFFFFFFFFFBBFFFFFFFFFFFFFFFFF?@FBFFFFFBFFFFFFFB9FFFFFFEFFFBFFFFFFF
@M05620:45:000000000-G6HP7:1:1101:25722:21060 1:N:0:171
ATCTCTATCTCCTAAAAACCTGTTTAGATTTGGAGATAGACCTTCAGGTTTTTCATCATTTTCTGCATGAATTATACATTGACCACGTTCCAGCGTGGTCAGTTTGCAGCATTCTGTTATTTTGTTTGACAGAGTGTCTTGTTGAGAACATATGTAGGACATGATTTTTTCCTGCAACAGGGAAAATAAAGTATAAGTTTTAAAGATTTATTCTTTAATAAAGGATCTCAAAGCCAGCTTTAGAAAAAGGA
+
CCCCCFFFFFFFGGGGGGGGGGHHHHHHHHHHHHHHHHHHHHHHHHHHHHHGGHHHHIIHHIHHHHHHHHHHHHHHHHHHHHHHHHGHHHHHHHGGGGHHHHHHHHHHHHHHHHHHHHHHHHHHHHHHHHHHHHHHHHHHHHHHHHHHHHHHHHHHHHHHHHHHHHHHHGHHHHHHHHHHHGGHHHGHGHHHHHHHHHHHHHHHHHHHHHHHHHHHHHHHHHHHHHHHHHHHHHHHHGHHHHGGHHHHGGH
@M05620:45:000000000-G6HP7:1:1101:25741:21064 1:N:0:171
ATCTCTATCTCCTAAAAACCTGTTTAGATTTGGAGATAGACCTTCAGGTTTTTCATCATTTTCTGCATGAATTATACATTGACCACGTTCCAGCGTGGTCAGTTTGCAGCATTCTGTTATTTTGTTTGACAGAGTGTCTTGTTGAGAACATATGTAGGACATGATTTTTTCCTGCAACAGGGAAAATAAAGTATAAGTTTTAAAGATTTATTCTTTAATAAAGGATCTCAAAGCCAGCTTTAGAAAAAGGA
+
BBBBBFFFFFFFGBGGGGGGGGHHHFHGHHHHHHHHHHHHHHHHHHHGHHHGGHFHHHHHHHHHHHHHHHHHHHHHHHHHHHHHHHGHGHHHHHGGGGHHHHHHHHHHHHHHHHHHHHHHHHHHHHHHHHHHHHHHHHHHHHHHGHG4GGHHHHHHHHFHHHHHHHHHHGHHHHHGHHHHHGGFGHGDGFHHHH1GHHHHHDH1F=FHHFHHHHHHFDHHHHGGGHHHHHHHHCHHFGHHHHHHHHHFA?G
@M05620:45:000000000-G6HP7:1:1101:26553:21068 1:N:0:171
AAACCAAGCAGACACTCACCGCTCCCTCGCCACAGGCCAATAGTTTGTCCTCACTGAGTTGGCAACAAGTGGCTGCTGTGGCTGCCATTTTTCTGGTGATGGCCATCAGCTCCGACGAGGTCAGCTGGGGGGCTTTCTTTGTGTAAGCAACGAGAAACCTGAAAGAAGCATTTTTTAACTAAGTCCTGCTGAGTCATTCATGAGTTTTTAGCCGCCTTGCTTCTTCTCACAGACTCTCTACTCTCATGCCA
+
AAAABBBFBFFFGGGGGGGGGGGGGGHHGGGAEFHHGGGHGGHHHHHHHHHHGHHHHHHHHHHHHHHGHHHHGHGGHHHHHHHGGHFHHHHHHHHHHHHHHHHHGHHHHHHHHGGGGGGGGHHHHHHHGGGGGGGGGGGGGGGGGGFFFFFFFFFFFFFFFFFFFFFFFFFFFFFFFFFFFFFFFFFFFFFFFFFFFFFFFFFFFFFFFFFFFFFFFFFFFFFFFFFFFFFFFFFFFFFFFFFFFFFFFF/
@M05620:45:000000000-G6HP7:1:1101:10306:21072 1:N:0:171
AAACCAAGCAGACACTCACCGCTCCCTCGCCACAGGCCAATAGTTTGTCCTCACTGAGTTGGCAACAAGTGGCTGCTGTGGCTGCCATTTTTCTGGTGATGGCCATCAGCTCCGACGAGGTCAGCTGGGGGGCTTTCTTTGTGTAAGCAACGAGAAACCTGAAAGAAGCATTTTTTAACTAAGTCCTGCTGAGTCATTCATGAGTTTTTAGCCGCCTTGCTTCTTCTCACAGACTCTCTACTCTCATGCCA
+
33AABBBFAFFFGGGGGGGGCGGGGGHHGGGEEGHHGGDHHHHHHHHHHHHHHHHHFHGHHHHHHHHHHFHHGHGGHHHGHHHGGFHHHHHHHHHHHGHGGHHHHHHHHHHHHG/EEECGGHCGHHHHGGGGGGGGGGGGGGGGFFFFFFFBFFFFFFFFEF/FFFEFFFFFFFFBAFFFFBFFFFFFFFFFFFFFFFFFFFFFFFFFFFFFFFBBFFFFFFFFFFFFFFFFFFBFFFFFFFFFFFFFFFB
@M05620:45:000000000-G6HP7:1:1101:12828:21073 1:N:0:171
CATCCTGACCCTGAAGTACCCCATTGAGCATGGCATCGTCACCAACTGGGACGACATGGAGAAGATCTGGCACCACACCTTCTACAACGAGCTGCGCGTGGCCCCGGAGGAGCACCCAGTGCTGCTGACCGAGGCCCCCCTGAACCCCAAGGCCAACAGAGAGAAGATGACTCAGGTGAGGCTCGGCCGACGCCCGTGCTCCTCCCGTCCTTTCCCCAGTCATTTTCTGCCCGGCTTGATTTCTGACATTT
+
CCCCCFFFFFFFGGGGGGGGGGGHHHHHHHHHHHHHHGHHHGHHHGHHHHHHGGGGGHHHHHHHHHHHHHHHHGHHHGGHHHHHHHHHGGGGGHHGGGGGGGHHGGGGGGGGHHHHGGHFHHHHGHHHHGGGGGFGGGGGGGHHEHGGGGHGHHGGGGGGGGGGGGGGGGGGGGGGFFGFCAEGFFFFA-@FFDFC-;DEFFEFFFD;AD.FFFFFFF.;::9BFFFFFFFE.:>F-9.BFFFFF0B0;F0
@M05620:45:000000000-G6HP7:1:1101:26536:21074 1:N:0:171
AAACCAAGCAGACACTCACCGCTCCCTCGCCACAGGCCAATAGTTTGTCCTCACTGAGTTGGCAACAAGTGGCTGCTGTGGCTGCCATTTTTCTGGTGATGGCCATCAGCTCCGACGAGGTCAGCTGGGGGGCTTTCTTTGTGTAAGCAACGAGAAACCTGAAAGAAGCATTTTTTAACTAAGTCCTGCTGAGTCATTCATGAGTTTTTAGCCGCCTTGCTTCTTCTCACAGACTCTCTACTCTCATGCCA
+
A1AAAAACAFCFGGGGGGGGEGGGGGHHGGGGGGHHGGCHHHHHHHHHHHHHHHHHFHHHHHHHHHHHHHHGFHGGHHHHHHHGGHHHHHHHHHHEHHHHHGHHHHHHHHHHHGGGGGGGGHHHHHHHGGGGGGGGGGGGGGGGGGFFFFF@FFFFFFFFFFFFFFFFFFFFFFF@FFFFFFFFFFFFFFFEFFFFFFFFFFFFFFFFFFFFFB@@FFFFFFFFFFFFFFFFFFFFFFFFFFFFFFFFFF/
@M05620:45:000000000-G6HP7:1:1101:10334:21087 1:N:0:171
AGATTAATGCAACAGTTCCCCCTGGACCTGGAAAAGTTTCTTGCCTGGCTTACAGAAGCTGAAACAACTGCCAATGTCCTACAGGATGCTACCCGTAAGGAAAGGCTCCTAGAAGACTCCAAGGGAGTAAAAGAGCTGATGAAACAATGGCAAGTAAGTCAGGCATTTCCGCTTTAGCACTCTTGTGGATCCAATTGAACAATTCTCAGCATTTGTACTTGTAACTGACAAGCCAGGGACAAAACAAAGAT
+
BAABBFFF@DDDFGFBGGGGGGGGHHHHHHHHHHHHGHHHHHHHHHHHHHHHHHGHHHHHHHHGHHHHHHHHHHHHHHHHHHHHHHHHHHHHHHGEEEGGGHFHGHHHGHHGHHHHHHHH?FFFEEGGHHHHHFHHHHFHHHHHHHHHHHHHHGHHHFHHHGGGHHHHHHGGGGGHHHHHHHHHHHHGGHHHHHHHGHFGGCGGGHHDGHGHHHHHHHHHHGGFHHHFHHHHHGGGGGGGGGGGGGGGFGF
@M05620:45:000000000-G6HP7:1:1101:10332:21106 1:N:0:171
AGATTAATGCAACAGTTCCCCCTGGACCTGGAAAAGTTTCTTGCCTGGCTTACAGAAGCTGAAACAACTGCCAATGTCCTACAGGATGCTACCCGTAAGGAAAGGCTCCTAGAAGACTCCAAGGGAGTAAAAGAGCTGATGAAACAATGGCAAGTAAGTCAGGCATTTCCGCTTTAGCACTCTTGTGGATCCAATTGAACAATTCTCAGCATTTGTACTTGTAACTGACAAGCCAGGGACAAAACAAAGAT
+
BAACCFFFDFFDGGFBGGGGGGGGHHHHHHHHHHHHGHHHHHHHHHHHHHHHHHHHHHHHHHHHHHHHHHHHHHHHHHHHHHHHHGHHHHHHHHGGEEGHHHFHHHHHGHHHHHHHHHHHFGHGFGGGHFHHHGHHHHHHHHHHHHHHHHHHHGHHHHHHHHHGHHHHHHGGGGGHEHHHHHHHHHHGGHHHHHHHHHHGHHHHHHHHHHHHHHHHHFHHHHHGHHHHGHHHGGGGFGGGGGGGGGGGGGG
@M05620:45:000000000-G6HP7:1:1101:21229:21189 1:N:0:171
AAACCAAGCAGACACTCACCGCTCCCTCGCCACAGGCCAATAGTTTGTCCTCACTGAGTTGGCAACAAGTGGCTGCTGTGGCTGCCATTTTTCTGGTGATGGCCATCAGCTCCGACGAGGTCAGCTGGGGGGCTTTCTTTGTGTAAGCAACGAGAAACCTGAAAGAAGCATTTTTTAACTAAGTCCTGCTGAGTCATTCATGAGTTTTTAGCCGCCTTGCTTCTTCTCACAGACTCTCTACTCTCATGCCA
+
CCCCCAAFCFFFGGGGGGGGGGGGGGHHEFGGGHHGGGHHHHHFGHHHHHHHHHHHHHHHHHHGHHHHEFGHGHGGHHGGHHGGGHHHHHHHHHHHGHHHHHHHGHHGHHGHHGGGGGGGEHHHHGHHGGGGGGGGGGGGGGGGGGFFFFFFFFFFFFFFFF/FFFFFFFFFFFFFFFFFFFFFFFFFFFFFFFFFFFFFFFFFFFFFFFFFFFFFFFFFFFFFFFFFFFFFFFFFFFFEFFFFFFFFFFF
@M05620:45:000000000-G6HP7:1:1101:9055:21209 1:N:0:171
AAACCAAGCAGACACTCACCGCTCCCTCGCCACAGGCCAATAGTTTGTCCTCACTGAGTTGGCAACAAGTGGCTGCTGTGGCTGCCATTTTTCTGGTGATGGCCATCAGCTCCGACGAGGTCAGCTGGGGGGCTTTCTTTGTGTAAGCAACGAGAAACCTGAAAGAAGCATTTTTTAACTAAGTCCTGCTGAGTCATTCATGAGTTTTTAGCCGCCTTGCTTCTTCTCACAGACTCTCTACTCTCATGCCA
+
BBBBBAAFABFFGGGGGGGGGGFGGGGGEGGGGFGGFGDFFFHFGHGHGHHHHHHFHHFHHHHHHHHHHHHHGGFFGHGGHHGFGHHHHHHHHHHHHHFHHHHHHHHHHHHHHEEEGEGGGHHHHHHHGGGGGGGGGGGGGGFCFGFFFFFFFFFFFFFFFFFFFFFFFFFFFFFFFFFFFFFFFFFFFFFEF;FFFFFFFFFFFFFFFFFFFFFFFFFFFFFFFFFFFFFFFFFFFFFFFFFFFFFFFFF
@M05620:45:000000000-G6HP7:1:1101:24638:21210 1:N:0:171
TACCTGTACTGGGGAAGCGTGTAGCAATCGCCATTCCTACCCTAAAGATCGGAAGAGCACACGTCTGAACTCCAGTCACAGAAGACCATCTCGTATGCCGTCTTCTGCTTGAAAAAAAAAAAAAAAGTTGAATAGGAAATAACCAAATTTCAGTCATGGAAGTCAGAAAAATGTTGATCTTAGAAATGAGCGTATATATTAGTATACTAGATTGGATGATGTATATGGGTTGCTGCGTGCATGATTCAGCT
+
BBCCCFFDFFFFGGFFGGGEEAAGFAEBBFFEGFGHHH5BBGHCFFHHHHHGFFGGHHFFFHFGHHGHFHHHH3GDBDGFHFEFCFHGE3GGGB1BFGHGGGHGHHGGGHGFG3FFFFGGF/>//<.<11111111<1/000000..000000=0:00000/00:0000/..00000000;00;0000000-...0000000000000000;;9.0000900000090./:-.000-..9.0000000:00
@M05620:45:000000000-G6HP7:1:1101:21222:21215 1:N:0:171
AAACCAAGCAGACACTCACCGCTCCCTCGCCACAGGCCAATAGTTTGTCCTCACTGAGTTGGCAACAAGTGGCTGCTGTGGCTGCCATTTTTCTGGTGATGGCCATCAGCTCCGACGAGGTCAGCTGGGGGGCTTTCTTTGTGTAAGCAACGAGAAACCTGAAAGAAGCATTTTTTAACTAAGTCCTGCTGAGTCATTCATGAGTTTTTAGCCGCCTTGCTTCTTCTCACAGACTCTCTACTCTCATGCCA
+
CBCCBAAFBFFFGGGGGGGGGGGGGGHHGGGGGHHHGGDHHHHGHHHHHHHHHHHGHHFHHHHHHHHEHHHHGHGGHHFGHHHGGHHHHHHHHHHHHGFHHHHHGHHHHHHHHGGG@ECDEGHHGHHHGGGGGGGGFGGGGFFCFGFFFFFFFFBDBFFFFBBBFFFFFFFFFFFFEFFFE//FFFFFFFFFF;BFFFFFFFBFBFFFFFFFFFFFFDFFFFFFFFFFFFFFFFFFFFFFFFFFFFFFFFB
@M05620:45:000000000-G6HP7:1:1101:24790:21234 1:N:0:171
AAACCAAGCAGACACTCACCGCTCCCTCGCCACAGGCCAATAGTTTGTCCTCACTGAGTTGGCAACAAGTGGCTGCTGTGGCTGCCATTTTTCTGGTGATGGCCATCAGCTCCGACGAGGTCAGCTGGGGGGCTTTCTTTGTGTAAGCAACGAGAAACCTGAAAGAAGCATTTTTTAACTAAGTCCTGCTGAGTCATTCATGAGTTTTTAGCCGCCTTGCTTCTTCTCACAGACTCTCTACTCTCATGCCA
+
BBBBB4ACACFFGFGGFEGGGGGGGGHHEEE2EAFGGG2CFBGFGGHHHGHHFFGHFFDFGFFFCBGHHFGHGHGGHHGGHHHGGHCBGHHHHHHHFGBGFHHHFFFFGGHHHEEEE?CG?FCFGHHHGGGGGGGGGGGGG9CBFBFFEFFCFFDFEFFFFEBBFEFF9BBFFFFFEBBFBBF;B/;BFFFFFBFFFFFB;:BB/BFFFEFFBDADD?BFFFFFFFFFBBFFB;;FFFFBBFFB/9BB/BF
@M05620:45:000000000-G6HP7:1:1101:8347:21235 1:N:0:171
AAACCAAGCAGACACTCACCGCTCCCTCGCCACAGGCCAATAGTTTGTCCTCACTGAGTTGGCAACAAGTGGCTGCTGTGGCTGCCATTTTTCTGGTGATGGCCATCAGCTCCGACGAGGTCAGCTGGGGGGCTTTCTTTGTGTAAGCAACGAGAAACCTGAAAGAAGCATTTTTTAACTAAGTCCTGCTGAGTCATTCATGAGTTTTTAGCCGCCTTGCTTCTTCTCACAGACTCTCTACTCTCATGCCA
+
AAAABABFBFFFGGGGGGGGGGGGGGHHGGGAEFHHGGGHHFHGHHHHHHHHHHHHHHGHHGHHGHHHHFHHGHGGHHFGHHHEFHFGHHHHHHHHHHEHHHHHFGHHHHHHHGE>ECCG?GFHHHHHGGGGGFGGGGGGGFGFGBFFFFFFFFBFFFFFFFFBFFFFFFFFFFFFFFFFFFFBFFFFFFFFFBF/9BFFFFFF;BFFFEFBFFFFFFFFFFFFFFFFFFFFFFFFFFFFFFFFFFFFFFF
@M05620:45:000000000-G6HP7:1:1101:8369:21246 1:N:0:171
AAACCAAGCAGACACTCACCGCTCCCTCGCCACAGGCCAATAGTTTGTCCTCACTGAGTTGGCAACAAGTGGCTGCTGTGGCTGCCATTTTTCTGGTGATGGCCATCAGCTCCGACGAGGTCAGCTGGGGGGCTTTCTTTGTGTAAGCAACGAGAAACCTGAAAGAAGCATTTTTTAACTAAGTCCTGCTGAGTCATTCATGAGTTTTTAGCCGCCTTGCTTCTTCTCACAGACTCTCTACTCTCATGCCA
+
BBBBB4AFBFFFFGGGGGGGGGGGGGHCEEE2EAGHFFDEHCGGHHGHGHHHGFHHGHFFHGHFFGHHGDGFFHFFFCFGHHHGGHHHHHHHHHHHHHEHHHHHCF?GHHHHHEE>ECDG?GCGGHHHGGGGGGGGGGGGGFFFFBFFFFFFFFFFFFFFFFFFFFFFFFFFFFFFFFFFFFF9FFFFFFFFFBF9BFFB;FFFBFFFFEFFFDCFFFFFFFFFFFFFFFFFFFFFFFFFFFFFFFBFFFF
@M05620:45:000000000-G6HP7:1:1101:8333:21247 1:N:0:171
AAACCAAGCAGACACTCACCGCTCCCTCGCCACAGGCCAATAGTTTGTCCTCACTGAGTTGGCAACAAGTGGCTGCTGTGGCTGCCATTTTTCTGGTGATGGCCATCAGCTCCGACGAGGTCAGCTGGGGGGCTTTCTTTGTGTAAGCAACGAGAAACCTGAAAGAAGCATTTTTTAACTAAGTCCTGCTGAGTCATTCATGAGTTTTTAGCCGCCTTGCTTCTTCTCACAGACTCTCTACTCTCATGCCA
+
BABBBABF@FFFFGCGGFGGFGGGGGHHEEFGEAFHDFDHHBF5DGFGGGHHGEGEGHEEHFFGGGFHHGHGFFFFHHDGHFGFGHHHHHHHHHHHFGDFGGBGFGBGFFGGHEEEECDGAGCGGHHHGGGGBCGGGGGGGCFCFBFFEFFDFFFDFFFFFFFFFFFFBFFFFFFFFBBFBFFFFFFBFFFFF/BBFFBBFFFF/9FFAEF;;A@DFFFFFFFFFFFFFFFFB9BFFFFFEFFFFFFF9FF
@M05620:45:000000000-G6HP7:1:1101:24808:21249 1:N:0:171
AAACCAAGCAGACACTCACCGCTCCCTCGCCACAGGCCAATAGTTTGTCCTCACTGAGTTGGCAACAAGTGGCTGCTGTGGCTGCCATTTTTCTGGTGATGGCCATCAGCTCCGACGAGGTCAGCTGGGGGGCTTTCTTTGTGTAAGCAACGAGAAACCTGAAAGAAGCATTTTTTAACTAAGTCCTGCTGAGTCATTCATGAGTTTTTAGCCGCCTTGCTTCTTCTCACAGACTCTCTACTCTCATGCCA
+
3AACCBBFBFFFGGGGGGGGGGGGGGHGEGGGGGHGGGCDGFHGHHHHHHHHHHHFGHGHHHHFFGHFHFGHGGCFGHFEGHGGGHHHHHHHHHHHBGFHHHHHHHHFHHHHHEGFGGGGCHFHHHHHGGGGDGGGGGGGGFFFGEFFFFABEFFFFFFFFFFFFFFFFFFFFFFFFFFFFFFBFFFFFFFFF;FBFFFFBFFFFFFFFEF9BDDFFFFFFFFFFFFFFFFFFFFFFFFFFFFFFFFFFFF
@M05620:45:000000000-G6HP7:1:1101:24794:21263 1:N:0:171
AAACCAAGCAGACACTCACCGCTCCCTCGCCACAGGCCAATAGTTTGTCCTCACTGAGTTGGCAACAAGTGGCTGCTGTGGCTGCCATTTTTCTGGTGATGGCCATCAGCTCCGACGAGGTCAGCTGGGGGGCTTTCTTTGTGTAAGCAACGAGAAACCTGAAAGAAGCATTTTTTAACTAAGTCCTGCTGAGTCATTCATGAGTTTTTAGCCGCCTTGCTTCTTCTCACAGACTCTCTACTCTCATGCCA
+
CDBCCBCFCFFFGGGGGGGGGGGGGGHHGGGGGHHGGGCHHFHGHHHHHHHHHHHGHHGHHHHGGHHGHGHHGHFFHFGGHHHGGHHHHHHHHHHHGHGHHHHHGHHHHHHHHFGEGFGG?GFHHHHHGGGGGGGGGGGGGGGGGGFFFFFFFFFFFFFFFFFFFFFFFFFFFFHFFFFFFFFBFFFFFFFFF;F0BFFFFFFFBFFFFEFBFFFFFFFFFFFFFFFFFFFFFFFFFFFFFFFFFFFFFFF
@M05620:45:000000000-G6HP7:1:1101:20511:21358 1:N:0:171
ATCTCTATCTCCTAAAAACCTGTTTAGATTTGGAGATAGACCTTCAGGTTTTTCATCATTTTCTGCATGAATTATACATTGACCACGTTCCAGCGTGGTCAGTTTGCAGCATTCTGTTATTTTGTTTGACAGAGTGTCTTGTTGAGAACATATGTAGGACATGATTTTTTCCTGCAACAGGGAAAATAAAGTATAAGTTTTAAAGATTTATTCTTTAATAAAGGATCTCAAAGCCAGCTTTAGAAAAAGGA
+
CDDDDFFFFFFFGGGGGGGGGGHHHHHHHHHHHHHHHHHHHHHHHHHHHHHGGHHHHIHHHHHHHHHHHHHHHHHHHHHHHHHHHHGHHHHHHHGGGGHHHHHHHHHHHHHHHHHHHHHHHHHHHHHHHHHHHHHHHHHHHHHHHHHHHHHHHHHHHHHHHHHHHHHHHGHHHHHHHHHHHGGHHHHHHHHHHHHHHGHHHHGHHHHHHHHHHHHHHHHHGFHHHHHHGHHHHHHHHGHHHHHHHHHHGGH
@M05620:45:000000000-G6HP7:1:1101:24646:21443 1:N:0:171
AAACCAAGCAGACACTCACCGCTCCCTCGCCACAGGCCAATAGTTTGTCCTCACTGAGTTGGCAACAAGTGGCTGCTGTGGCTGCCATTTTTCTGGTGATGGCCATCAGCTCCGACGAGGTCAGCTGGGGGGCTTTCTTTGTGTAAGCAACGAGAAACCTGAAAGAAGCATTTTTTAACTAAGTCCTGCTGAGTCATTCATGAGTTTTTAGCCGCCTTGCTTCTTCTCACAGACTCTCTACTCTCATGCCA
+
CCBCCBCFCFFFGGGGGGGGGGGGGGHHGGGGGHHHGGHHHGHHHHHHHHHFHHHHHHHHHHHGHHHHHHHHGHGFHHHFHHHGGHHHHHHHHHHHGHHHHHHHHHGHHHHHHGGGGGGGGHHHHHHHGGGGGGGGGGGGGGGGGGFFFFFFFFFFFFFFFFFFFFFFFFFFFFFFFFFFFFFFFFFFFFFFFBFFFFFFFFFFFFFFFFFFFFFFFFFFFFFFFFFFFFFFFFFFFFFFFFFFFFFFFFF
@M05620:45:000000000-G6HP7:1:1101:18240:21447 1:N:0:171
AGATTACTGCAACAGTTCCCCCTGGACCTGGAAAAGTTTCTTGCCTGGCTTACAGAAGCTGAAACAACTGCCAATGTCCTACAGGATGCTACCCGTAAGGAAAGGCTCCTAGAAGACTCCAAGGGAGTAAAAGAGCTGATGAAACAATGGCAAGTAAGTCAGGCATTTCCGCTTTAGCACTCTTGTGGATCCAATTGAACAATTCTCAGCATTTGTACTTGTAACTGACAAGCCAGGGACAAAACAAAGAT
+
BBACCFFFFFFFGGGGGGGGGGGGHHHHHHHHHHHHHHHHHHHHHHHHHHHHHHHHHHHHHHHHHHHHHHHHHHHHHHHHHHHHHHHHHHHHHHGGGGHHHHHHHHHHGHHHHHHHHHHHHHHGGGGGHHHHHGHHHHGHHHHHHHHHHHHHHGHHHHHHHHHHHHHHHHGGGGGHFHHHHHHHHHHGGHHHHHHHHHHGHGHHHHHHHHHHHHHHHFHHHGHHHHHHHHHHGGGGGGGGGGGGGGGGGGF
@M05620:45:000000000-G6HP7:1:1101:14169:21476 1:N:0:171
AGATTACTGCAACAGTTCCCCCTGGACCTGGAAAAGTTTCTTGCCTGGCTTACAGAAGCTGAAACAACTGCCAATGTCCTACAGGATGCTACCCGTAAGGAAAGGCTCCTAGAAGACTCCAAGGGAGTAAAAGAGCTGATGAAACAATGGCAAGTAAGTCAGGCATTTCCGCTTTAGCACTCTTGTGGATCCAATTGAACAATTCTCAGCATTTGTACTTGTAACTGACAAGCCAGGGACAAAACAAAGAT
+
ABCCCFFFFFFFGGGGGGGGGGGGHHHHHHHHHHHHGHHHHHHHHHHHHHHHHHHHHHHHHHGGHHGHHHGHHHHHGFHHHHHHGFHHHHHHHHGGGGHHHHGHHHHHGHHHHGHFHHHHHGHGGFGFHFHHHGHHHHGHHGGHGHHHHHHGHGHFFHHGGHHFHHHHHHGGGGGHFHGHHHGHHHHGHHHHFHHHHFFFHHHHHHGFGGHHHHHHHFHGHHHHHHHHHHHHHGFGGGEFGGFGGGGGGGC
@M05620:45:000000000-G6HP7:1:1101:18994:21481 1:N:0:171
[truncated: 4,487,898 more chars]
