# Supplementary material for: Fast but not furious: a streamlined selection method for genome-edited cells
Source: Life Sci Alliance. 2021 Apr 26;4(6):e202101051. doi: 10.26508/lsa.202101051 (PMC8127327; doi:10.26508/lsa.202101051)
Supplement: Supplementary file 1 [file LSA-2021-01051_Supplemental_Data_1.zip › SANGER and Deep Sequencing/AFP/172_S172_L001_R1_001.fastq]

@M05620:45:000000000-G6HP7:1:1101:13689:1855 1:N:0:172
TTCTCTATCTCCTAAAAACCTGTTTAGATTTGGAGATAGACCTTCAGGTTTTTCATCATTTTCTGCATGAATTATACATTGACCACGTTCCAGCGTGGTCAGTTTGCAGCATTCTGTTATTTTGTTTGACAGAGTGTCTTGTTGAGAACATATGTAGGACATGATTTTTTCCTGCAACAGGGAAAATAAAGTATAAGTTTTAAAGATTTATTCTTTAATAAAGGATCTCAAAGCCAGCTTTAGAAAAAGGA
+
3>ABCFFFFFFFGGGGGGGGGGGGHHHHHHHHHFHHHHHGHHHHHHHHHHHGGHHHHHHHHHHHHHHHHHHHHGHGHHHHHHHHHHGHHHHHHHGEEGHHHHHHHHFHHHHHHHHHHHHHHHHHHHHHGHHHHHHHHHHHHHHHGGFHHHHHHHHHHHHHHHHHHHHHHGFHHFHHHHHHHGGHHHHFHHHGGHHHHGGHHGFHHFHHHHHHHHHHFHHFHHHHGHHHHHHHHGHHHGHHHHHFHGHHGGC
@M05620:45:000000000-G6HP7:1:1101:11682:1925 1:N:0:172
TACCTGTACTGGGGAAGAGCACACGTCTGAACTCCAGTCACAGAAGACCATCTCGTATGCCGTCTTCTGCTTGAAAAAAAAAAAAAACAAGCTGCACACGACTCCGGCGGATCACCCAATTTTTTAAACATACGCACTCATAAACCCACATTTCAACACATATAACCTTACACAGGTTAGGCCCTTCAGATGCCTGTAGATATACCGATTCATCGTAGTTAATAGTCCCTTCTGCTTTATGACTACAATTT
+
AABBBFFFFFFFGGGGGGGGFGHHFHHHGHHHHHHHHHHHHHHHHHGHHHHGHHHGGHHHHGGGHGHHEGHHGHHHHGG/E@E/>><</?2/32B2?2B/////2///<--->G/<<.</0000-.00;00<0...--//000;9/9...00009000..0000C0/000/00:..://..//.././/9//////9///////;/..-.//9//....///;;/9/////.///////9///////////
@M05620:45:000000000-G6HP7:1:1101:14648:2003 1:N:0:172
ATCTCTATCTCCTAAAAACCTGTTTAGATTTGGAGATAGACCTTCAGGTTTTTCATCATTTTCTGCATGAATTATACATTGACCACGTTCCAGCGTGGTCAGTTTGCAGCATTCTGTTATTTTGTTTGACAGAGTGTCTTGTTGAGAACATATGTAGGACATGATTTTTTCCTGCAACAGGGAAAATAAAGTATAAGTTTTAAAGATTTATTCTTTAATAAAGGATCTCAAAGCCAGCTTTAGAAAAAGGA
+
ABCCCFFFFFFFGGGGGGGGGGGHHHHHHHHHHHHHHHHGHHHHHHHHHHHGGHHHHIHHHHHHHHHHHHHHHHHHHHHHHGHHHHGHHHHHHHGGGGHHHHHHHHHHHHGHHHHHHHHHHHHHHHHHGGGHHHHHHHHHHHHHHHHHHHHHHHHHHHHHHHHHHHHHHGHHHHHHHHHHHGGGHHHGHGHHHHHHHGHHHHHHHGHHHHHHHHHHHHHHHBGHHHHHHHHHHHHHHGHHHHGFGGHHGGH
@M05620:45:000000000-G6HP7:1:1101:16072:2107 1:N:0:172
ATCTCTATCTCCTAAAAACCTGTTTAGATTTGGAGATAGACCTTCAGGTTTTTCATCATTTTCTGCATGAATTATACATTGACCACGTTCCAGCGTGGTCAGTTTGCAGCATTCTGTTATTTTGTTTGACAGAGTGTCTTGTTGAGAACATATGTAGGACATGATTTTTTCCTGCAACAGGGAAAATAAAGTATAAGTTTTAAAGATTTATTCTTTAATAAAGGATCTCAAAGCCAGCTTTAGAAAAAGGA
+
BCCCCFFFFFFFGGGGGGGGGGGHHHHHHHHHHHHHHHHHHHHHHHHHHHHGGHHHHIHHHHIIHHHHHHHHHHHHHHHHHHHHHHGHHHHHHHGGGGHHHHHHHHHHHHHHHHHHHHHHHHHHHHHHHHHHHHHHHHHHHHHHGHHHHHHHHHHHHHHHHHHFHHHHHGHHHHHHHHHHHGGHHHGHGHHHHHHHHGHHHHHHHHHHHHHHHHHHHHHHHFHHHHHHHHHHHHHHHGHHHHHFGGHHGGH
@M05620:45:000000000-G6HP7:1:1101:11272:2111 1:N:0:172
AAACCAAGCAGACACTCACCGCTCCCTCGCCACAGGCCAATAGTTTGTCCTCACTGAGTTGGCAACAAGTGGCTGCTGTGGCTGCTATTTTTCTGGTGATGGCCATCAGCTCCGACGAGGTCAGCTGGGGGGCTTTCTTTGTGTAAGCAACGAGAAACCTGAAAGAAGCATTTTTTAACTAAGTCCTGCTGAGTCATTCATGAGTTTTTAGCCGCCTTGCTTCTTCTCACAGACTCTCTACTCTCATGCCA
+
1AAA111BACFCAB11B1BA00EE0ABAAEG0EE0/EFA/A1FFGDFBBDDFGFDGFFGD111FH/AF0@GHGFEGFHH>0>0?F11B2BBFCGFFFF1BBBC>1B1BG1BGGA>E//<B<<1BGFHHGGGG?AGG0FFFGFGBBBFBFF-@EBFBB/AFFB/9BFFFBFFFFFF<EFFFBFBFB/BFFFFFFBBFFFFFFB/BFFFFF-9B/9--:A/BFFBBFFFBBBFF/AF/9FFFFFFF/BBFFB/
@M05620:45:000000000-G6HP7:1:1101:16086:2123 1:N:0:172
ATCTCTATCTCCTAAAAACCTGTTTAGATTTGGAGATAGACCTTCAGGTTTTTCATCATTTTCTGCATGAATTATACATTGACCACGTTCCAGCGTGGTCAGTTTGCAGCATTCTGTTATTTTGTTTGACAGAGTGTCTTGTTGAGAACATATGTAGGACATGATTTTTTCCTGCAACAGGGAAAATAAAGTATAAGTTTTAAAGATTTATTCTTTAATAAAGGATCTCAAAGCCAGCTTTAGAAAAAGGA
+
CCCCCFFFFFFFGGGGGGGGGGHHHHHHHHHHHHHHHHHHHHHHHHHHHHHGGHGHHHHIIIHHIHHHHGHHHHHHHHHHHHHHHHGHHHHHHHGFGGHHHHHHHHHHHHGHHHHHHHHHHHHHHHHHGGHHHHHHHHHHHHHHHHHHHHHHHHHHHHHHHHHHHHHHHGHHHHGHHHHHHGGGHHHGHFHHHHHHHHHHHGHGHGHHHHHHHHHHGFHHHFHHHHHHHGHHHHHHHGHHHHHGHHGHGGH
@M05620:45:000000000-G6HP7:1:1101:19453:2405 1:N:0:172
AAACCAAGCAGACACTCACCGCTCCCTCGCCACAGGCCAATAGTTTGTCCTCACTGAGTTGGCAACAAGTGGCTGCTGTGGCTGCCATTTTTCTGGTGATGGCCATCAGCTCCGACGAGGTCAGCTGGGGGGCTTTCTTTGTGTAAGCAACGAGAAACCTGAAAGAAGCATTTTTTAACTAAGTCCTGCTGAGTCATTCATGAGTTTTTAGCCGCCTTGCTTCTTCTCACAGACTCTCTACTCTCATGCCA
+
CCCCCCCFCFFFGGGGGGGGGGGGGGHHGGGGGHHGGGHHHHHHHHHHHHHHHHHHHHGHHHHHHHHHHHHHGHGGHHHHHHHGGHHHHHHHHHHHHHHHHHHHHHHHHHHHHGGGGGDGEHGHHHHHGGGGGGGGGGGGGGGGGGFFFFFFFFFFFFFFFFFFFFFFFFFFFFFFFFFFFFFFFFFFFFFFFFFFFFFFFFFFFFFFFFFFFFFFFFFFFFFFFFFFFFFFBFFFFFFFFFFFFFFFFFF
@M05620:45:000000000-G6HP7:1:1101:12432:2430 1:N:0:172
AAACCAAGCAGACACTCACCGCTCCCTCGCCACAGGCCAATAGTTTGTCCTCACTGAGTTGGCAACAAGTGGCTGCTGTGGCTGCCATTTTTCTGGTGATGGCCATCAGCTCCGACGAGGTCAGCTGGGGGGCTTTCTTTGTGTAAGCAACGAGAAACCTGAAAGAAGCATTTTTTAACTAAGTCCTGCTGAGTCATTCATGAGTTTTTAGCCGCCTTGCTTCTTCTCACAGACTCTCTACTCTCATGCCA
+
BBCCCBCFCFFFGGGGGGGGGGGGGGHHGGGGGHHHGGHHGHHHHHHHHHHHHHHHHHHHHHHHHHHHHHHHGHGGHHHHHHHGGHGGHHHHHHHHHHFHGHHHGHHHGHHHHGGGGEGGEHGHHHHHGGGGGGGGFGGGGGGGGGFFFFFFFFFFFFFFFFFFFFFFFFFFFFFFFFFFFFFFFFFFFFFFFFFFFFFFFFFFFFFFFFFFFFFFFFFFFFFFFFFFBFFFEFFFFFFFFFFFFFFFFFB
@M05620:45:000000000-G6HP7:1:1101:12439:2446 1:N:0:172
AAACCAAGCAGACACTCACCGCTCCCTCGCCACAGGCCAATAGTTTGTCCTCACTGAGTTGGCAACAAGTGGCTGCTGTGGCTGCCATTTTTCTGGTGATGGCCATCAGCTCCGACGAGGTCAGCTGGGGGGCTTTCTTTGTGTAAGCAACGAGAAACCTGAAAGAAGCATTTTTTAACTAAGTCCTGCTGAGTCATTCATGAGTTTTTAGCCGCCTTGCTTCTTCTCACAGACTCTCTACTCTCATGCCA
+
CCCCCCCFCFFFGGGGGGGGGGGGGGHHGGGGGHHHGGHHHGHHHHHHHHHHHHHHHHGHHHHHHHHHHHHHGHGGHHHGHHHGGHHHHHHHHHHHHHHHHHHHHHHHHHHHHGGGGGGGGHHHHHHHGGGGGGGGGGGGGGGGGGFFFFFFFFFFFFFFFFFFFFFFFFFFFFFFFFFFFFFFFFFFFFFFFFFFFFFFFFFFFFFFFFFFFFFFFFFFFFFFFFFFFFFFFFFFFFFFFFFFFFFFFFF
@M05620:45:000000000-G6HP7:1:1101:12435:2464 1:N:0:172
AAACCAAGCAGACACTCACCGCTCCCTCGCCACAGGCCAATAGTTTGTCCTCACTGAGTTGGCAACAAGTGGCTGCTGTGGCTGCCATTTTTCTGGTGATGGCCATCAGCTCCGACGAGGTCAGCTGGGGGGCTTTCTTTGTGTAAGCAACGAGAAACCTGAAAGAAGCATTTTTTAACTAAGTCCTGCTGAGTCATTCATGAGTTTTTAGCCGCCTTGCTTCTTCTCACAGACTCTCTACTCTCATGCCA
+
BBBBBAAFBFFFGGGGGGGGGGGGGGHHCGGGGHHHGGHGHHHHHHHHHHHHHHHHHHHHHHHHHHHHHGHGGHGGHHHHHHHFGHHHHHHHHHHHHHHHHHHHGHGHHHHHHGFGEGGGGHHFGHHHGGGGGGGGGGGGGGGGGGFFFFFFFFFFFFFFFFFFFFFFFFFFFFFFFFFFFFFFFFFFFFFFFFFFFFFFFFFFFFFFFFBFFDDFFFFFFFFFFFFFFFFFBFFFFFFFFFFFFFFFFF/
@M05620:45:000000000-G6HP7:1:1101:15530:2474 1:N:0:172
CATCCTGACCCTGAAGTACCCCATTGAGCATGGCATCGTCACCAACTGGGACGACATGGAGAAGATCTGGCACCACACCTTCTACAACGAGCTGCGCGTGGCCCCGGAGGAGCACCCAGTGCTGCTGACCGAGGCCCCCCTGAACCCCAAGGCCAACAGAGAGAAGATGACTCAGGTGAGGCTCGGCCGACGCCCGTGCTCCTCCCGTCCTTTCCCCAGTCATTTTCTGCCCGGCTTGATTTCTGACATTA
+
BBBBBFFFFFFFGGGGGGGGGGGHHHGHHHHHHHHHHGHHHGHHHGHHGHGHGGGGGHHHHHHHHHHGHHHHHGHHHGGHHHHHHHHHGGGGGHHGGGEGGGHHGGGGGGGGHHHHGGHHHHHHHHHGHHGGGGGGGGGFGGGHHHGGGGHGHHGGGGGGGGGGGGGGGGGGGGGGGGGGGGGGFFFFFFAF;DFA@DDFFFFFFFFFFFFFFFFFFFFFFFFFFFFFFFFFBDAFFA.FFFFFFBBFFF9
@M05620:45:000000000-G6HP7:1:1101:20629:2474 1:N:0:172
ATCTCTATCTCCTAAAAACCTGTTTAGATTTGGAGATAGACCTTCAGGTTTTTCATCATTTTCTGCATGAATTATACATTGACCACGTTCCAGCGTGGTCAGTTTGCAGCATTCTGTTATTTTGTTTGACAGAGTGTCTTGTTGAGAACATATGTAGGACATGATTTTTTCCTGCAACAGGGAAAATAAAGTATAAGTTTTAAAGATTTATTCTTTAATAAAGGATCTCAAAGCCAGCTTTAGAAAAAGGA
+
AABABFFFFFFFGGGGGGGGGGHHHHHHHHGHHHHHHHHHHHHHHHHHHHHGGHHHHHHHHHHHHHHGHHHHHHHHHHHHHHHHHHGHHHHHHFGFGGHHHHFHHHHHHHHHHHHHHHHHHHHHFHHHGGHHFHHHGHHHHHHHHHHHHHHHHHHHHHHHHHHHHHHHGGHHHHGHHHHHHGGHHBFGHGHGGHFHHHHHHGHHHHHHHHHHHHHHHHHHHHHGHHHHHHHHHHFHHGGHHHHBGHHHGGH
@M05620:45:000000000-G6HP7:1:1101:14470:2545 1:N:0:172
AAACCAAGCAGACACTCACCGCTCCCTCGCCACAGGCCAATAGTTTGTCCTCACTGAGTTGGCAACAAGTGGCTGCTGTGGCTGCCATTTTTCTGGTGATGGCCATCAGCTCCGACGAGGTCAGCTGGGGGGCTTTCTTTGTGTAAGCAACGAGAAACCTGAAAGAAGCATTTTTTAACTAAGTCCTGCTGAGTCATTCATGAGTTTTTAGCCGCCTTGCTTCTTCTCACAGACTCTCTACTCTCATGCCA
+
CDDDCCCFDFFFGGGGGGGGGGGGGGHHGGGGGHHHGGHHHHHHHHHHHHHHHHHHHHHHHHHHHHHHHHHHGHGGHHHHHHHGGHHHHHHHHHHHHHHHHHHHHHHHHHHHHGGEG@CCAFGHCGHHGGGAC?EG0FGFGFFFGGBFFFFCFFFFFBFFFFFFFFFFFFFFFFF=.;:BFFFFFFFFFFFFFFFFFFFFFF0BFFBFAEFFFA=>DFBFFFFFFFBBFFFFFFFBBFFFBFFFFFF09BB
@M05620:45:000000000-G6HP7:1:1101:14493:2547 1:N:0:172
AAACCAAGCAGACACTCACCGCTCCCTCGCCACAGGCCAATAGTTTGTCCTCACTGAGTTGGCAACAAGTGGCTGCTGTGGCTGCCATTTTTCTGGTGATGGCCATCAGCTCCGACGAGGTCAGCTGGGGGGCTTTCTTTGTGTAAGCAACGAGAAACCTGAAAGAAGCATTTTTTAACTAAGTCCTGCTGAGTCATTCATGAGTTTTTAGCCGCCTTGCTTCTTCTCACAGACTCTCTACTCTCATGCCA
+
A1A>A1AFAFCCAGGCCGGGEEGCEFGHAE0AEGHFAEA/B1AGFEFFFDGGBGFF1AGGH1F11FG/GDD1/BFFBBGFHG0FEGEGHFEBE@GHFGBBDG0>BBGHHHFFFE@/E/</E<1F1GFGC/<A@@GF99FGGGFBGBFBFF?--BABB/ABA/9B//99/9/9BFF@EB////:BFFFBFFF/9FFFBF99FFFFBFFFFFB/;--99A//BFF9FB///;9FFFBFFFF//:99/B///;/
@M05620:45:000000000-G6HP7:1:1101:18392:2596 1:N:0:172
TACCTGTACTGGGGAAGCATTTGAATATCCCCCCATGGTGATGGGGACGGAGAACTGCTCCATAAACACAGGCAACGTGCCTAACTTTCCCGGGAAGATGAAGTCAAAGAGCGACCACAGCTCTTCGGAGGTTATTTTGCATCGGTGAGCCAGACAGAATGATCCGATGAGGGGTGCGAAACTATTTGAGGAAAGGAAGCACCTTTTTATTAAATTTACCTTTTAGCAATCGCCATTCCTACCCTAAAGAT
+
CCCCCFFFFFFFGGGGGGGGGGHHHHHHHHHGGGGHHHGHHHHHHGGGGGGGGHHHHHHHHHHHHHHHHHHHGHHHGHHHHHHHHHHHHHHGGGGGGHHHHHHHHHHHHHHHGGGGGHHHHHHHHHHGGGG?GHHHHHHHFHHGGGFCGFHHHHGHHHHHHHHHHHFGGHHHGGEEEGDGGGGGGGGGGGGCFGGGGGGGGGFFFFFFEFFFFFFFFFFFFFFFFFFFFFFFFFFFFFFFFFAFFFFFFFF
@M05620:45:000000000-G6HP7:1:1101:18391:2614 1:N:0:172
TACCTGTACTGGGGAAGCATTTGAATATCCCCCCATGGTGATGGGGACGGAGAACTGCTCCATAAACACAGGCAACGTGCCTAACTTTCCCGGGAAGATGAAGTCAAAGAGCGACCACAGCTCTTCGGAGGTTATTTTGCATCGGTGAGCCAGACAGAATGATCCGATGAGGGGGGCGAAACTATTTGAGGAAAGGAAGCACCTTTTTATTAAATTTACCTTTTAGCAATCGCCATTCCTACCCTAAAGAT
+
CCCCCFFFFFFFGGGGGGGGGGHHHHHHHHHGGGGHHHGHHHHHHGGGGGGGGHHHHHHHHHHHHHHHHHHHGHHHGHHHHHHHHHHHHHHGGGGGGHHHHHHHHHHHHHGHGGGGGHHHHHHHFFHDADGGHFHHHG1G1DDA>.>><GHBC<CCCHFGGFGHGHDAFGHHGG-@9@DFFFFFFFFFBEFFFFFFFB.AFFFFFFFFFFFFF0BFBFFFFFFFF/FBB:BAEFDFFFB9BFFABFFF:BB
@M05620:45:000000000-G6HP7:1:1101:13265:2643 1:N:0:172
ATCTCTATCTCCTAAAAACCTGTTTAGATTTGGAGATAGACCTTCAGGTTTTTCATCATTTTCTGCATGAATTATACATTGACCACGTTCCAGCGTGGTCAGTTTGCAGCATTCTGTTATTTTGTTTGACAGAGTGTCTTGTTGAGAACATATGTAGGACATGATTTTTTCCTGCAACAGGGAAAATAAAGTATAAGTTTTAAAGATTTATTCTTTAATAAAGGATCTCAAAGCCAGCTTTAGAAAAAGGA
+
CCCCCFFFFFFFGGGGGGGGGGHHHHHHHHHHHHHHHHHHHHHHHHHHHHHGGHHHHHHHHIIHIHHHHGHHHHHHHHHHHHHHGHGGHHHHHHGFGGHHHHHHHHHHHHHHHHHHHHHHHHHHHHHHHHHHHHHHHHHHHHHHHHGHHHHHHHHHHHHHHHHHHHHHHGHHHHHHHHHHHGGHHHHHHHGHHHHHHGHHHHHHHHHHHHHHHHHHHHHHHFHHHHHHHGHHHHHHHGGHHHHHFHHGGGG
@M05620:45:000000000-G6HP7:1:1101:13276:2659 1:N:0:172
ATCTCTATCTCCTAAAAACCTGTTTAGATTTGGAGATAGACCTTCAGGTTTTTCATCATTTTCTGCATGAATTATACATTGACCACGTTCCAGCGTGGTCAGTTTGCAGCATTCTGTTATTTTGTTTGACAGAGTGTCTTGTTGAGAACATATGTAGGACATGATTTTTTCCTGCAACAGGGAAAATAAAGTATAAGTTTTAAAGATTTATTCTTTAATAAAGGATCTCAAAGCCAGCTTTAGAAAAAGGA
+
CCCCCFFFFFFFGGGGGGGGGGHHHHHHHHHHHHHHHHHHHHHHHHHHHHHGGHHHHHHHIHHHHHHHHHHHHHHHHHHHHHHHHHGHHHHHHHGFGGGHHHGHHHHHHHGHHHHHHHHHHHHHHHHHHHHHHHGHHHHHHHHHHHHHHHHHHHHHHHHHHHHHHHHHHGHHHHHHHHHHHGGGHHHHHHHHHHHHHFGHHGGHHHHHHHHHHGHHGHHHHGHHHHHHHGHHHHHHHGHHHHHFHHHHGGG
@M05620:45:000000000-G6HP7:1:1101:13267:2674 1:N:0:172
ATCTCTATCTCCTAAAAACCTGTTTAGATTTGGAGATAGACCTTCAGGTTTTTCATCATTTTCTGCATGAATTATACATTGACCACGTTCCATCGTGGTCAGTTTGCAGCATTCTGTTATTTTGTTTGACAGAGTGTCTTGTTGAGAACATATGTAGGACATGATTTTTTCCTGCAACAGGGAAAATAAAGTATAAGTTTTAAAGATTTATTCTTTAATAAAGGATCTCAAAGCCAGCTTTAGAAAAAGGA
+
ABAABFFFFFFFGGGCGGGGGGHHHHHFFDGHHCGHHHGFHHHHGHHHHFHGGFHGHFFHHGHHFFGFDHHHHHHGHHGHGGHHHHEAGFFH5DE?1>FFHHHHHGHHGHHHHHHHHHGHHHHGHFHHGHHGHHGHHHHHHHHGHGGHHHHHHHGHHHHHGHHHHGHHHGHHHHHFHHGHHGCFGHHGGHHHHGHGHHHHHGHHGHHHHHHHHHHHHHHGHGHBFHHHHGHGHHHHGGHHHHGHHEHHC.C
@M05620:45:000000000-G6HP7:1:1101:17576:2731 1:N:0:172
ATCTCTATCTCCTAAAAACCTGTTTAGATTTGGAGATAGACCTTCAGGTTTTTCATCATTTTCTGCATGAATTATACATTGACCACGTGGTCAGTTTGCAGCATTCTGTTATTTTGTTTGACAGAGTGTCTTGTTGAGAACATATGTAGGACATGATTTTTTCCTGCAACAGGGAAAATAAAGTATAAGTTTTAAAGATTTATTCTTTAATAAAGGATCTCAAAGCCAGCTTTAGAAAAAGGAAGAAAGGG
+
BCCBCFFFFFFFGGGGGGGGGFGHHHHHHHHHHHHHHHHHHHHHHHHHHHHGGHHHHHHHHHHHHGHHHHHHHHHHHHHHHHHHHHGFFFHHHHHHHHHHHHHHHHHHHHHHHHHHGHHHHHHHHHFGGHHHHHHHFHHHHHHHHHHDFGHGHHHHHHHHHGHHHHHHHHHHHGGHHGHHHHHGHHHHHFHHHHEGHHHHHHHHHHHHHHHHFDHHEHHHHGHHHHHEHEGHHGGCGGHHDGEHHHHHHHG
@M05620:45:000000000-G6HP7:1:1101:17563:2751 1:N:0:172
ATCTCTATCTCCTAAAAACCTGTTTAGATTTGGAGATAGACCTTCAGGTTTTTCATCATTTTCTGCATGAATTATACATTGACCACGTGGTCAGTTTGCAGCATTCTGTTATTTTGTTTGACAGAGTGTCTTGTTGAGAACATATGTAGGACATGATTTTTTCCTGCAACAGGGAAAATAAAGTATAAGTTTTAAAGATTTATTCTTTAATAAAGGATCTCAAAGCCAGCTTTAGAAAAAGGAAGAAAGGG
+
AABCBFFFFFFFGGGGGGGGGGHHHHHHHHHHHHHHHHHHHHHHHHHHGHHGGHHHHGHHHHHHHHHHHHHHHHHHHHHHHHHHHHGGGFHHHHHHHHHHHHHHHHHHHHHHHHHHHHHHHHHHHGGHHHHHHHHHHHHHGHHHHHGGGGHHHHHGHHHHHGHHHHHGHHHHHGGHHHHHHHHGHHHHHGDGHHHHHHHHHHHHHHHHHHHHHHHHFHHFHGGHGHHGHEGHHHHGGHHHGGFHHHHHHHG
@M05620:45:000000000-G6HP7:1:1101:17581:2753 1:N:0:172
ATCTCTATCTCCTAAAAACCTGTTTAGATTTGGAGATAGACCTTCAGGTTTTTCATCATTTTCTGCATGAATTATACATTGACCACGTGGTCAGTTTGCAGCATTCTGTTATTTTGTTTGACAGAGTGTCTTGTTGAGAACATATGTAGGACATGATTTTTTCCTGCAACAGGGAAAATAAAGTATAAGTTTTAAAGATTTATTCTTTAATAAAGGATCTCAAAGCCAGCTTTAGAAAAAGGAAGAAAGGG
+
BCCCCFFFFFFFGGGGGGGGGGGGHHHHHHHHHGHHHHHHHHHHHHHHHHHGGHHHHHHHHHHHIHHHHHHHHHHGHHHHHHHHHHGGGFHHHHHHHHGHHHHHHHHHHHHHHHHHHHHHHHHHHHGHHHHHHHHHGHHHHHHHHHHEBGGHHHHHHHHHHGHHHHHHHHGHHGGHHHHHHHHFHHHHHGHHHHFHHHHHHHHHHHHHHFHHHGGFHHHHHGHHGHHGHGGHHHHGHEHHGGHHHHGHHHF
@M05620:45:000000000-G6HP7:1:1101:11412:2790 1:N:0:172
TACCTGTACTGGGGAAGCATCGCCATTCCTACCCTAAAGATCGGAAGAGCACACGTCTGAACTCCAGTCACAGAAGACCATCTCGTATGCCGTCTTCTGCTTGAAAAAAAAAAACCACAGCTCTCGAAGGTTATTTTGCATCGGTGAGCCAGACAGAATGATCCGATGAGGTGAGCGAAACTATTTGCGGACAGGAAGCACCTTTTTATTAAATTTACCTTTTATCAATCGCCATTCCTACCCTAAAGATC
+
BBBBBFFFFFFFGGFGGGGGFGDF2FGDHHHHHHGGFGHHHHHGEFF2GGHHHHGHHHGHHHHHHHHHHHHHFHHHGHH2@3FGGGEHHHHGGGFGFFFGHHH13GHHEFEE/</?FC/@F22>2?2??/?<1?1?F1?@GGFCE..<1>0<<CC<C/D00=0=..:.:://.0:;---;@B0B0;009A-9-.99/.;/.;FFBBB.;;//9:BB//99/;///9//9;;EA.;/9BBFBFFB..://:B
@M05620:45:000000000-G6HP7:1:1101:16771:2815 1:N:0:172
CATCCTGACCCTGAAGTACCCCATTGAGCATGGCATCGTCACCAACTGGGACGACATGGAGAAGATCTGGCACCACACCTTCTACAACGAGCTGCGCGTGGCCCCGGAGGAGCACCCAGTGCTGCTGACCGAGGCCCCCCTGAACCCCAAGGCCAACAGAGAGAAGATGACTCAGGTGAGGCTCGGCCGACGCCCGTGCTCCTCCCGTCCTTTCCCCAGCCCTTTTCTGCCCGGCTTGATTTCTGACATTT
+
AAAAAFD1C>FF1BGFFGGGFFEGHFEACFGGHHBGCEGGGEF1/EGHGE0BAEAEEGHCG1GGCBGHHHFE@E0>/A>GFCFFGFBGGFGGEB1///>>/<FGC/<<B//ACCC<BA<GG1?<D1GGBC/-<ACE?@CCC.CCGA.C.:C.CG..9;B/;/../:/0;FGFB9FF0/B..;9.-=-B=--9-9@9-ABA//99/;-:---FFFFB;9--9-9/9;F9B/;9----;;-B/B/9//;;BB/
@M05620:45:000000000-G6HP7:1:1101:16764:2841 1:N:0:172
CATCCTGACCCTGAAGTACCCCATTGAGCATGGCATCGTCACCAACTGGGACGACATGGAGAAGATCTGGCACCACACCTTCTACAACGAGCTGCGCGTGGCCCCGGAGGAGCACCCAGTGCTGCTGACCGAGGCCCCCCTGAACCCCAAGGCCAACAGAGAGAAGATGACTCAGGTGAGGCTCGGCCGACGCCCGTGCTCCTCCCGTCCTTTCCCCAGTCATTTTCTGCCCGGCTTGATTTCTGACATTA
+
BBCCCFFFFFFFGGGGGGGGGGGHHHHHHHHHHHHHHGHHGGHHHGHHHHGHGGGGGHHHHHHHHHHHHHHHHGHHHGGHHHHHHHHHGGGGGHHGGGEGGGHHGGGGGGGGHGHHGGHGHHHHHHHHHHGGGGGGGGGGGGHHHHGGGGHGHHGGGGGGGGGGGGGGGGGGGGGGGGGGGGGGFFFFFFFFFFFF@DFFFFFFFFFFFFFFFFFFFFFFFFFFFFFFFFFFFFFFFFFFFFFFFFFFFF0
@M05620:45:000000000-G6HP7:1:1101:14952:2874 1:N:0:172
TACCTGTACTGGGGAAGCAATCGCCATTCCTACCCTAAAGATCGGAAGAGCACACGTCTGAACTCCAGTCACAGAAGACCATCTCGTATGCCGTCTTCTGCTTGAAAAAAAAAAAAAAAAAAAAACAAAAAAAAAAAAGTACTATAAGGAAGAAAAATAAAAGAGAGTGAAAGGAATGTAGAGTGTTAATGTAATAGGATTATGTATTCAGCAGTCGTGATAGAATAAAAATTATATATAGATAAAGAACA
+
AABCCFFFFFFFGGGGGGGGGGGGGGGHHHHGHGHHHHHHGHHHGGGGHHHHHHHGHHHGHGHHHHHHFHHHHHHGHGHHHHFHHHFFHHHHGGGHGHHHHHHFHHHGHGGGGGB<////-<---......;------.:0000000000/..///..00000.//.000000.//;0000000000000000000:00000;000:000000;;0;9.//0000;00000.0000000000000000.//
@M05620:45:000000000-G6HP7:1:1101:11356:2976 1:N:0:172
AAACCAAGCAGACACTCACCGCTCCCTCGCCACAGGCCAATAGTTTGTCCTCACTGAGTTGGCAACAAGTGGCTGCTGTGGCTGCCATTTTTCTGGTGATGGCCATCAGCTCCACGAGGTCAGCTGGGGGGCTTTCTTTGTGTAAGCAACGTGAAACCTGAAAGAAGCATTTTTTAACTAAGTCCTGCTGAGTCATTCATGAGTTTTTAGCCGCCTTGCTTCTTCTCACAGACTCTCTACTCTCATGCCAG
+
BBBBBBB@AFFFGGGGGGGGGFGGGGHHCGGGGGEHGGGHHHGHHHHHHHHHHHHHBGGGGHHHHHHGHHGHGHGGGFHHHHGFFGFHHHHHHHHHHEHH4GHHHHHHHHGHHF2//</?23?33B2ACGGA-CF00;FGC9B0;000/;-.9;AF/A/.9:9B/;B/9BBBFFF.B///BBB/B/99/9/AFB//B///9:/BFFFFA9/:.-;.ABB/B//;;9//99//?///9///////////9//
@M05620:45:000000000-G6HP7:1:1101:15979:2985 1:N:0:172
AAACCAAGCAGACACTCACCGCTCCCTCGCCACAGGCCAATAGTTTGTCCTCACTGAGTTGGCAACAAGTGGCTGCTGTGGCTGCCATTTTTCTGGTGATGGCCATCAGCTCCACGAGGTCAGCTGGGGGGCTTTCTTTGTGTAAGCAACGAGAAACCTGAAAGAAGCATTTTTTAACTAAGTCCTGCTGAGTCATTCATGAGTTTTTAGCCGCCTTGCTTCTTCTCACAGACTCTCTACTCTCATGCCAG
+
CCCCCCCFCFFFGGGGGGGGGGGGGGHHGGGGGHHHGGHHHHHHHHHHHHHHHHHHHHHHHHHHHHHHHGHHGHGGHHHHHHHGGHHHHHHHHHHHHHHHHHHHHHHHHHHHHHHGEGGEHGFHHHHGGGGGGGGGGGGGGGGGGGGGGGGGFFFFFFFFFFFFFFFFFFFFFFFFFFFFFFFFFFFFFFFFFFFFFFFFFFFFFFFFFFFFFFFFFFFFFFFFFFFFFFFFFFFFFFFFFFFFFFFFFFB
@M05620:45:000000000-G6HP7:1:1101:15997:2988 1:N:0:172
AAACCAAGCAGACACTCACCGCTCCCTCGCCACAGGCCAATAGTTTGTCCTCACTGAGTTGGCAACAAGTGGCTGCTGTGGCTGCCATTTTTCTGGTGATGGCCATCAGCTCCACGAGGTCAGCTGGGGGGCTTTCTTTGTGTAAGCAACGAGAAACCTGAAAGAAGCATTTTTTAACTAAGTCCTGCTGAGTCATTCATGAGTTTTTAGCCGCCTTGCTTCTTCTCACAGACTCTCTACTCTCATGCCAG
+
ABBBBBBFBFFFGGGGGGGGGGGGGGFHGGGGGHGHGGHHHGHHHHHHHHHHHHHHHHGHHHHHHHHHHHHHGHGGHHGFHHHGGHHHHHHHHHHGHHHHHHHHHHHHHHHHHHHGGGG?GFFGHHHGGGGGGGGGGGGGGGGGGGGGGGGGFFFFFFFFFFFFFFFFFFFFFFFFFFFFFFFFFFFFFFFFFFFFFFFFFFFBFFFFFFFFFFFFFFFFFFFFFFFFFFBFFFFFFFFFFFFFFFBFFF/
@M05620:45:000000000-G6HP7:1:1101:11368:2995 1:N:0:172
AAACCAAGCAGACACTCACCGCTCCCTCGCCACAGGCCAATAGTTTGTCCTCACTGAGTTGGCAACAAGTGGCTGCTGTGGCTGCCATTTTTCTGGTGATGGCCATCAGCTCCACGAGGTCAGCTGGGGGGCTTTCTTTGTGTAAGCAACGAGAAACCTGAAAGAAGCATTTTTTAACTAAGTCCTGCTGAGTCATTCATGAGTTTTTAGCCGCCTTGCTTCTTCTCACAGACTCTCTACTCTCATGCCAG
+
CCDCDCCFDFFFGGGGGGGGGGGGGGHHGGGGGHHHGGHHHHHHHHHHHHHHHHHHHHHHHHHHHHHHHHHHGHGGHHHHHHHGGHHHHHHHHHHHHHHHHHHHHHHHHHHHHHHGGGGEGHHHHHHGGGGGGGGGGGGGGGGGGGGGGGGFFFFFFFFFFFFFFFFFFFFFFFFFFFFFFFFFFFFFFFFFFFFFFFFFFFFFFFFFFFFFFFFFFFFFFFFFFHFFFFFFFFFFFFFFFFFFFFFFFF:
@M05620:45:000000000-G6HP7:1:1101:10517:3001 1:N:0:172
CATCCTGACCCTGAAGTACCCCATTGAGCATGGCATCGTCACCAACTGGGACGACATGGAGAAGATCTGGCACCACACCTTCTACAACGAGCTGCGCGTGGCCCCGGAGGAGCACCCAGTGCTGCTGACCGAGGCCCCCCTGAACCCCAAGGCCAACAGAGAGAAGATGACTCAGGTGAGGCTCGGCCGACGCCCGTGCTCCTCCCGTCCTTTCCCCAGTCATTTTCTGCCCGGCTTGATTTCTGACATTA
+
CCCCCFFFFFFFGGGGGGGGGGGHHHHHHHHHHHHHHGHHHGHHHGHHHHHHGGGGGHHHHHHHHHHHHHHHHGHHHGGHHHHHHHHHGGGGGHHGGGGGGGHHGGGGGGGGHHHHGGHGHHHHHHHHHHGGGGGGGGGGGGHHHHGGGGHGHHGGGGGGGGGGGGGGGGGGGGGGGGGGGGGGFFFFFFFFFFFFFFFFFFFFFFFFFFFFFFFFFFFFFFFFFFFFFFFFDFFFFFAFFFFFFBFFFF0
@M05620:45:000000000-G6HP7:1:1101:15987:3003 1:N:0:172
AAACCAAGCAGACACTCACCGCTCCCTCGCCACAGGCCAATAGTTTGTCCTCACTGAGTTGGCAACAAGTGGCTGCTGTGGCTGCCATTTTTCTGGTGATGGCCATCAGCTCCACGAGGTCAGCTGGGGGGCTTTCTTTGTGTAAGCAACGAGAAACCTGAAAGAAGCATTTTTTAACTAAGTCCTGCTGAGTCATTCATGAGTTTTTAGCCGCCTTGCTTCTTCTCACAGACTCTCTACTCTCATGCCAG
+
AABCCBBFCFFFGGGGGGGGEGGGGGCHGGGGGGHHGGFHHGHFHHGHHHGHHHHHHHDGHHHHHHGHHFHHGGGGHHHHHHHGGHHHHHHHHHHHHHHHHHHHHHHGHHHHHHHGFGGGGHHHHFHGGGGGGGGGGGGFFGFFFFGGGGGEDFFFFFFFFFFFFFFFFFFFFFFFFFFFFFFFFFFFFFFFFFFEFFFFFFF9FFFFFFFFDCFFFFFFBFFFFFFFFF;FFFFFFFFFFFFFFF0;FF0
@M05620:45:000000000-G6HP7:1:1101:11373:3014 1:N:0:172
AAACCAAGCAGACACTCACCGCTCCCTCGCCACAGGCCAATAGTTTGTCCTCACTGAGTTGGCAACAAGTGGCTGCTGTGGCTGCCATTTTTCTGGTGATGGCCATCAGCTCCACGAGGTCAGCTGGGGGGCTTTCTTTGTGTAAGCAACGAGAAACCTGAAAGAAGCATTTTTTAACTAAGTCCTGCTGAGTCATTCATGAGTTTTTAGCCGCCTTGCTTCTTCTCACAGACTCTCTACTCTCATGCCAG
+
BCCCCCCFCFFFGGGGGGGGGGGGGGHHGGGGGHHHGGHHHHHHHHHHHHHHHHHHHHHHHHHHHHHHHHHHGHGGHHHHHHHGGHHHHHHHHHHHHHHHHHHHHHHHGHHHHGHGGGGEHFHHHHHGGGGGGGGGGGGGGGGGGGGGGGGGFFFFFFFFFFFFFFFFFFFFFFFFFFFFFFFFFFFFFFFFFFFFFFFFFFFFFFFFFEFFDFFFFFFFFFFFFFFFFFFFFFFFFFFFFFFFFF/BFF/
@M05620:45:000000000-G6HP7:1:1101:10531:3018 1:N:0:172
CATCCTGACCCTGAAGTACCCCATTGAGCATGGCATCGTCACCAACTGGGACGACATGGAGAAGATCTGGCACCACACCTTCTACAACGAGCTGCGCGTGGCCCCGGAGGAGCACCCAGTGCTGCTGACCGAGGCCCCCCTGAACCCCAAGGCCAACAGAGAGAAGATGACTCAGGTGAGGCTCGGCCGACGCCCGTGCTCCTCCCGTCCTTTCCCCAGTCATTTTCTGCCCGGCTTGATTTCTGACATTA
+
AABBBFFFFFFFGGFGGFGGGGGGHGHGGHHFFHHHHGHHHGHHHGHHHHHHGGGGGHHHHHHHHHHHFHGHHGHHHGGHHHHHHHHHGGGGGHHEGGG?EGHHGGGGGGGGHHHHGGGHHHHGHHFGHGGGGGGGGGGGDEGHHHGGGGHGHHGEGGBFGGGGGGGEFGGGGGGECFF?.;.AFFE?DAFFFFFBB?A;BFFFFF.ADFDFFFFFFEDFFFFFFFFFEFFE.;BF--AFFBFFB/9;BF/
@M05620:45:000000000-G6HP7:1:1101:9202:3092 1:N:0:172
ATCTCTATCTCCTAAAAACCTGTTTAGATTTGGAGATAGACCTTCAGGTTTTTCATCATTTTCTGCATGAATTATACATTGACCACGTTCCAGCGTGGTCAGTTTGCAGCATTCTGTTATTTTGTTTGACAGAGTGTCTTGTTGAGAACATATGTAGGACATGATTTTTTCCTGCAACAGGGAAAATAAAGTATAAGTTTTAAAGATTTATTCTTTAATAAAGGATCTCAAAGCCAGCTTTAGAAAAAGGA
+
BCCCCFFFFFFFGGGGGGGGGGGHHHHHHHHHHHHHHHHHHHHHHHHHHHHGGHHHHHHHHIHIHHHHHGHHHHHHHHHHHHHHHHGFHHHHHHGFGGGHHGGHHHHHGGHHHHHHHHHHHHHHHHHHGHHHHHGGHHHHHHHHGGEHHHHHHHHGHHGFHHHHGHHHHGHHHHHHHHGGHGFHHHHHHGGGFHHHHDGHHGHHHHHFHHHHHHHHGHHHHFHHHHHHHHHHG<GHGGHHHHHFGFHHGGF
@M05620:45:000000000-G6HP7:1:1101:16262:3109 1:N:0:172
ATCTCTATCTCCTAAAAACCTGTTTAGATTTGGAGATAGACCTTCAGGTTTTTCATCATTTTCTGCATGAATTATACATTGACCACGTTCCAGCGTGGTCAGTTTGCAGCATTCTGTTATTTTGTTTGACAGAGTGTCTTGTTGAGAACATATGTAGGACATGATTTTTTCCTGCAACAGGGAAAATAAAGTATAAGTTTTAAAGATTTATTCTTTAATAAAGGATCTCAAAGCCAGCTTTAGAAAAAGGA
+
CCCCDFFFFFFFGGGGGGGGGGGHHHHHHHHHHHHHHHHHHHHHHHHHHHHGGHHHHHHHHHIHHHHHHGHHHHHHHHHHHHHHHHGHHHHHHHGGGGHHHHHHHHHHHHHHHHHHHHHHHHHHHHHHGHHHHHHHHHHHHHHHHHHHHHHHHHHHHHHHHHHHHHHHHGHHHHHHHHHHHGGHHHHHHGHHHHHHHHHHHHHHHHHHHHHHHHHHHHHHHHHHHHHHHGHHHHHHHGHHHHHFFHHHGGH
@M05620:45:000000000-G6HP7:1:1101:9214:3110 1:N:0:172
ATCTCTATCTCCTAAAAACCTGTTTAGATTTGGAGATAGACCTTCAGGTTTTTCATCATTTTCTGCATGAATTATACATTGACCACGTTCCAGCGTGGTCAGTTTGCAGCATTCTGTTATTTTGTTTGACAGAGTGTCTTGTTGAGAACATATGTAGGACATGATTTTTTCCTGCAACAGGGAAAATAAAGTATAAGTTTTAAAGATTTATTCTTTAATAAAGGATCTCAAAGCCAGCTTTAGAAAAAGGA
+
BCCCCFFFFFFFGGGGGGGGGGHHHHHHHHHHHHHHHHHHHHHHHHHHHHHGGHHHHHHHHHHHHHHHHHHHHHHHHHHHHHHHHHGHHHHHHHGGGGHHHHHHHHHHHHHHHHHHHHHHHHHHHHHHHHHHHHHHHHHHHHHHHHHHHHHHHHHHHHHHHHHHHHHHHGHHHHHHHHHHHGGHHHGHHHHHHHHHHHHHHHHHHHHHHHHHHHHHHHHHHHHHGHHHHHHHHHHHHGHHHHHHHHHHGGH
@M05620:45:000000000-G6HP7:1:1101:20117:3120 1:N:0:172
AAACCAAGCAGACACTCACCGCTCCCTCGCCACAGGCCAATAGTTTGTCCTCACTGAGTTGGCAACAAGTGGCTGCTGTGGCTGCCATTTTTCTGGTGATGGCCATCAGCTCCGACGAGGTCAGCTGGGGGGCTTTCTTTGTGTAAGCAACGAGAAACCTGAAAGAAGCATTTTTTAACTAAGTCCTGCTGAGTCATTCATGAGTTTTTAGCCGCCTTGCTTCTTCTCACAGACTCTCTACTCTCATGCCA
+
DCDDDCCFCFFFGGGGGGGGGGGGGGHHGGGGGHHHGGHHHHHHHHHHHHHHHHHHHHGHHHHHHHHHHHHHGHGGHHHHHHHGGHHHHHHHHHHHHHHHHHHHHHHHHHHHHGGGGGGGGHHHHHHHGGGGGGGGGGGGGGGGGGFFFFFFFFFFFFFFFFFFFFFFFFFFFFHFFFFFFFFFFFFFFFFFFFFFFFFFHFFFFFFFFFFFFFFFFFFFHFFFFFFFFFFFFFFFFFFFHFFFFFFFFFF
@M05620:45:000000000-G6HP7:1:1101:17625:3137 1:N:0:172
AAACCAAGCAGACACTCACCGCTCCCTCGCCACAGGCCAATAGTTTGTCCTCACTGAGTTGGCAACAAGTGGCTGCTGTGGCTGCCATTTTTCTGGTGATGGCCATCAGCTCCGACGAGGTCAGCTGGGGGGCTTTCTTTGTGTAAGCAACGAGAAACCTGAAAGAAGCATTTTTTAACTAAGTCCTGCTGAGTCATTCATGAGTTTTTAGCCGCCTTGCTTCTTCTCACAGACTCTCTACTCTCATGCCA
+
BBABBBBFBFFFGGGGGGGGGGGGGGHHGGFEGFHHGGFFHGHHGHHHHHHHHHHHGHHHHHHHHHHFGGGHGHGGHHGGFHHGGHHHHHHHHHHHHHGHHHHHHHHHHHHHHGGGGGGGCGHHHHHHGGGGGGGGGGGGGGGGGGFFFFFFFFFFFFFFFFFFFFFFFFFFFFFFFFFFFFFFFFFFFFFFFFFFFFFFFFFFFFFFFFFFFFFFFFFFFFFFFFFFFFFFFFFFFFFFFFFFFFFFFFB
@M05620:45:000000000-G6HP7:1:1101:20118:3139 1:N:0:172
AAACCAAGCAGACACTCACCGCTCCCTCGCCACAGGCCAATAGTTTGTCCTCACTGAGTTGGCAACAAGTGGCTGCTGTGGCTGCCATTTTTCTGGTGATGGCCATCAGCTCCGACGAGGTCAGCTGGGGGGCTTTCTTTGTGTAAGCAACGAGAAACCTGAAAGAAGCATTTTTTAACTAAGTCCTGCTGAGTCATTCATGAGTTTTTAGCCGCCTTGCTTCTTCTCACAGACTCTCTACTCTCATGCCA
+
AABCCCCFCFFFGGGGGGGGGGGGGGHHGGGGGHHGGGHGHHHHHHHHHHHHHHHHHHGHHHHHHHHHHFGHGHGGHHHHHHHGGHHHHHHHHHHHHHHHHHHHHHHHHHHHHGGGGGGGFHHHHHHHGGGGGGGGGGGGGFGGGGFFFFFFFFFFFFFFFFFFFFFFFFFFFFFFFFFFFFFFFFFFFFFFFFFFFFFFFFFFFFFFFFFFFDFFFFFFFFFFFFFFFFFFFFFFFFFFFFFFFFFBFFF
@M05620:45:000000000-G6HP7:1:1101:9139:3149 1:N:0:172
CATCCTGACCCTGAAGTACCCCATTGAGCATGGCATCGTCACCAACTGGGACGACATGGAGAAGATCTGGCACCACACCTTCTACAACGAGCTGCGCGTGGCCCCGGAGGAGCACCCAGTGCTGCTGACCGAGGCCCCCCTGAACCCCAAGGCCAACAGAGAGAAGATGACTCAGGTGAGGCTCGGCCGACGCCCGTGCTCCTCCCGTCCTTTCCCCAGTCATTTTCTGCCCGGCTTGATTTCTGACATTT
+
BBBBCFFFFFFFGGGGGGGGGGGHHHHHHHHHHHHHHGHGHGHHHGHHHHHHGGGGGHGHHHHHGHHHHHGHHGHHHGGHHHHHHGHGEGGGGHEFGGEEGGHHGGGCFGGGHHHHDFHGFHHHHHHHHHGGGGGGGGGGGGHHHHGGGFHGHHGGGEGGGFGEFFFFGGFFFGGGGGGGGGGGDF?DF>CF@FFF;AAEFFFFFFFEFFFFFFFFFFFBFFFFFFFFF/BEDFBFFF.BFFFFF/::9F/
@M05620:45:000000000-G6HP7:1:1101:18608:3156 1:N:0:172
CATCCTGACCCTGAAGTACCCGGCTTGATTTCTGACATTAGATCGGAAGAGCACACGTCTGAACTCCAGTCACAGAAGACCATCTCGTATGCCGTCTTCTGCTTGAAAAAAAAAAAAAGGAAAGTAAAAAGAGAATGGGACGACAAATTAAGGAGAAAATTGATGAAAAATAGTCAAAGGATAAGAGAAATGTGTGAGTGTAAAGAATGTATATTGAAGATCGTAGTTGAAAGAATGGTACAGACAATGGA
+
AABBBFFFFFFFGGGGGGGGGGGGGGGHHHHHHHHHHHHHHHHHHGGGGHHHHHHHGHHHGHFHHHHHHGHHHFHHHHHHHHHFHHFFGHHHHEEEHGHHHHHHHHHHGHGGGDG<////00<0111111//001111000-----/0=00000...//0/000:0000..00000000//000000///00009.0000000000.0000///////9///.9...///////./////////...////
@M05620:45:000000000-G6HP7:1:1101:9155:3160 1:N:0:172
CATCCTGACCCTGAAGTACCCCATTGAGCATGGCATCGTCACCAACTGGGACGACATGGAGAAGATCTGGCACCACACCTTCTACAACGAGCTGCGCGTGGCCCCGGAGGAGCACCCAGTGCTGCTGACCGAGGCCCCCCTGAACCCCAAGGCCAACAGAGAGAAGATGACTCAGGTGAGGCTCGGCCGACGCCCGTGCTCCTCCCGTCCTTTCCCCAGTCATTTTCTGCCCGGCTTGATTTCTGACATTA
+
BBBBBFFFFFFFEGGGGGGGGGGHFHFHHFGFFHHHHFHHFGHHGEHHGEFHGGGGGHHFHGHHHHHGHHHHHGHHHGGHHHHHHHHHGEGGGHHGGGEGGGHHGGGGGGFGHGHHGGHGHHHHHHHHHHGGCGGGGGFGGGGFHHGGGGGGHHGGGGGGGGGGGGGFBGFGFBBFGF0AFEEF@BED@-BB;FFCFDFEFFFFFFFFFFF/BFFFB.ABBBFFFF9/BFF.A9-@@@.::BFFBB/;B//
@M05620:45:000000000-G6HP7:1:1101:18604:3173 1:N:0:172
CATCCTGACCCTGAAGTACCCGGCTTGATTTCTGACATTAGATCGGAAGAGCACACGTCTGAACTCCAGTCACAGAAGACCATCTCGTATGCCGTCTTCTGCTTGAAAAAAAAAAAAAAATAAAGAAGACAAAAGAACAAAGGGAAGAAAAAAACAACAAAAAATAATGAACAAAAAAAAATAAGATAAACAAAATAATAAAACGACTAAGATCATATGGGAGGATATGAAAGCAATAGAAATATAGAGCA
+
AABCCFFFFFFFGGGGGFGGGGGGGGGGHHHHHHHHHHHHHHHHHGGGGHHHHHHHGHHHGFFHHHHHHHHHHHHHHFFHHGF3GHHGEHHHHGFFHGHHHHHHHHHHHHGGGGF<//>/01<1<100<000<0<.00//.//<<...///.--.:.......-.000;0900/..;----.////9/////.../////////-.-.-/://///////./9-./////9//9////9///:////////
@M05620:45:000000000-G6HP7:1:1101:13702:3195 1:N:0:172
ATCTCTATCTCCTAAAAACCTGTTTAGATTTGGAGATAGACCTTCAGGTTTTTCATCATTTTCTGCATGAATTATACATTGACCACGTTCCAGCGTGGTCAGTTTGCAGCATTCTGTTATTTTGTTTGACAGAGTGTCTTGTTGAGAACATATGTAGGACATGATTTTTTCCTGCAACAGGGAAAATAAAGTATAAGTTTTAAAGATTTATTCTTTAATAAAGGATCTCAAAGCCAGCTTTAGAAAAAGGA
+
BBBBBFFFFFFFGGGGGGGGGGGHHHHHHHHHHHHHHHHHHHHHHHHHHHHGGHHHHGHHHHHHGHHGHGHHHHHHHHHHHHHHHHGHHHHHHHGGGGHHHHHHHHHHHHHHHHHHGHHHHHHHHHHHHHHHHHHHHHHHHHHHHHHHHHHHHHHHHHHHHHHHHHHHHGHHHHHHHHHHHGFFHHHGHHHGHHGHGFGHHHFGHFFHHHHHHHHHHHHGHFHGHHHHHHHHHHHHHGHHHHHGHHGHGGG
@M05620:45:000000000-G6HP7:1:1101:16532:3207 1:N:0:172
CATCCTGACCCTGAAGTACCCCATTGAGCATGGCATCGTCACCAACTGGGACGACATGGAGAAGATCTGGCACCACACCTTCTACAACGAGCTGCGCGTGGCCCCGGAGGAGCACCCAGTGCTGCTGACCGAGGCCCCCCTGAACCCCAAGGCCAACAGAGAGAAGATGACTCAGGTGAGGCTCGGCCGACGCCCGTGCTCCTCCCGTCCTTTCCCCAGTCATTTTCTGCCCGGCTTGATTTCTGACATTA
+
CCCCCFFFFFFFGGGGGGGGGGGHHHHHHHHGHHHHHGHHHGHHHGHHHHHHGGGGGHHHHHHHHHHGHHHHHGHHHGGHHHHHHGHHGGGGGHHGGGGGGGHHGGGGGGGGHHHHGGHGHHHHHHHHHHGGGGGGGGGGGGHHHHGGGGHGHHGGGGGGGGGGFGGGGGGGGGGGGGGFGGGGFFFFFFFFFFFF@DFFFFFFFFFADFFFFFFFFFDFFFFFFFFFFFFFFFCFF=FFFFFFFFBFFF/
@M05620:45:000000000-G6HP7:1:1101:14972:3208 1:N:0:172
AAACCAAGCAGACACTCACCGCTCCCTCGCCACAGGCCAATAGTTTGTCCTCACTGAGTTGGCAACAAGTGGCTGCTGTGGCTGCCATTTTTCTGGTGATGGCCATCAGCTCCGACGAGGTCAGCTGGGGGGCTTTCTTTGTGTAAGCAACGAGAAACCTGAAAGAAGCATTTTTTAACTAAGTCCTGCTGAGTCATTCATGAGTTTTTAGCCGCCTTGCTTCTTCTCACAGACTCTCTACTCTCATGCCA
+
CCCCCCCFCFFFGGGGGGGGGGGGGGHHGGGGGHHHGGHFGHHHHHHHHHHHHHHHHHGHHHHHHHHHHHHHGHGGHHHHHHHGGHHHHHHHHHHHHHHHHHHHHHHHHHHHHGGGGGGGGHHHHHHHGGGGGGGGGGGGGGGGGGFFFFFFFFFFFFFFFFFFFFFFFFFFFFFFFFFFFFFFFFFFFFFFFFFFFFFFFFFFFFFFFFFFFFFFFFFFFFFFFFFFFFFFFFFFFFFFFFFFFFFFFFB
@M05620:45:000000000-G6HP7:1:1101:16540:3223 1:N:0:172
CATCCTGACCCTGAAGTACCCCATTGAGCATGGCATCGTCACCAACTGGGACGACATGGAGAAGATCTGGCACCACACCTTCTACAACGAGCTGCGCGTGGCCCCGGAGGAGCACCCAGTGCTGCTGACCGAGGCCCCCCTGAACCCCAAGGCCAACAGAGAGAAGATGACTCAGGTGAGGCTCGGCCGACGCCCGTGCTCCTCCCGTCCTTTCCCCAGTCATTTTCTGCCCGGCTTGATTTCTGACATTT
+
A>AAAFBDCFFFGGF4GGGGGGGFHGDGFGFDGGHHHCHHDEFHHGGHGFFHEGGGGHFHHHFFHDHF5DGHHFFGHGGHFHDGHGFG?FDGGFHGGCEE/EGEE?CG@CEGEHFHGGA?1B1GGGHEFGCCG@CGA-CDGEHHHHGG.ACEGHGGGGBF//EACF/CBF99FF0BBBF..;EAB=AABBB>>99>99;.:BF.FE..:A.FFBB/B..;B/99:FB9BFFF.99--;A//;FFBF/;/F/
@M05620:45:000000000-G6HP7:1:1101:14966:3226 1:N:0:172
AAACCAAGCAGACACTCACCGCTCCCTCGCCACAGGCCAATAGTTTGTCCTCACTGAGTTGGCAACAAGTGGCTGCTGTGGCTGCCATTTTTCTGGTGATGGCCATCAGCTCCGACGAGGTCAGCTGGGGGGCTTTCTTTGTGTAAGCAACGAGAAACCTGAAAGAAGCATTTTTTAACTAAGTCCTGCTGAGTCATTCATGAGTTTTTAGCCGCCTTGCTTCTTCTCACAGACTCTCTACTCTCATGCCA
+
AABBABAFBFFFGGGGGGGGGGGGGGHHCGGGGHHHGFHFHFHHHHHHHHHHHHHHHHFGGHHHHHHHHHFHGHGGHGHHFGFEFHHHHHHHHHFHHHHHHHHHHHHHHHHHHGGGGGGGFGHHHHHHGGGGGGGGGGGGGGGGGGFFFFFFFFFFFFFFFFFFFFFFFFFFFFFFFFFFFFFFFFFFFFFFFFFFFFFFFFEFFFFFFEFFFDCFFFFFFFFFFFFFFFFFFFFFFFFFFFFFFFFBFFB
@M05620:45:000000000-G6HP7:1:1101:13376:3229 1:N:0:172
AAACCAAGCAGACACTCACCGCTCCCTCGCCACAGGCCAATAGTTTGTCCTCACTGAGTTGGCAACAAGTGGCTGCTGTGGCTGCCATTTTTCTGGTGATGGCCATCAGCTCCGACGAGGTCAGCTGGGGGGCTTTCTTTGTGTAAGCAACGAGAAACCTGAAAGAAGCATTTTTTAACTAAGTCCTGCTGAGTCATTCATGAGTTTTTAGCCGCCTTGCTTCTTCTCACAGACTCTCTACTCTCATGCCA
+
AAAAAAAFBFFFGGGGFGGGGGGGGGGHGGEFGHGHGFCCFCGEGHHHHHHHHHFFHHBGHGHHHHHHHGFGFGGEHFFGGHFGEH3FGGFGHBHHFGFGHHFFFGFHGFFHHGEEE@CCCGCGFHHHGGGGGGGF0BFGGFFFGGFFFFF?FFDFFFFBFFFFFFFFFFFFFFFBEFFFFFFFFFFFFFFBF;BBFFFFFFBFBFFFE?FBFFBBFDFFFFFFFFFF9BFFFFFFFFFFFFFFFFFFFFF
@M05620:45:000000000-G6HP7:1:1101:16562:3260 1:N:0:172
AAACCAAGCAGACACTCACCGCTCCCTCGCCACAGGCCAATAGTTTGTCCTCACTGAGTTGGCAACAAGTGGCTGCTGTGGCTGCCATTTTTCTGGTGATGGCCATCAGCTCCACGAGGTCAGCTGGGGGGCTTTCTTTGTGTAAGCAACGAGAAACCTGAAAGAAGCATTTTTTAACTAAGTCCTGCTGAGTCATTCATGAGTTTTTAGCCGCCTTGCTTCTTCTCACAGACTCTCTACTCTCATGCCAG
+
A?BBBA44AFFBAFGGGGGGEGGGGDGHEGGGGFGAFGH2BADFAG5FHHHHGHGHHHHHHHHHHHFEHGHFGHGGGFFGHHH1FHHGHHHHHH4GHHHHH3GHHHHHHHFHHHHGCCGEHBGHFHHDCCGGGGGGGGFBFGGFFGF9CFB99ADFFFF?;FFFF.BFBBFFFFBEFBBBFFBF9BFFFF/FFF//FFBFF/BBFFFF.FFB?BBDDFFF9FBFFFFFBB//AFFFFFFFFFFFEF:FFF;
@M05620:45:000000000-G6HP7:1:1101:16562:3279 1:N:0:172
AAACCAAGCAGACACTCACCGCTCCCTCGCCACAGGCCAATAGTTTGTCCTCACTGAGTTGGCAACAAGTGGCTGCTGTGGCTGCCATTTTTCTGGTGATGGCCATCAGCTCCACGAGGTCAGCTGGGGGGCTTTCTTTGTGTAAGCAACGAGAAACCTGAAAGAAGCATTTTTTAACTAAGTCCTGCTGAGTCATTCATGAGTTTTTAGCCGCCTTGCTTCTTCTCACAGACTCTCTACTCTCATGCCAG
+
CBCCCCCFDFFFGGGGGGGGGGGGGGHHGGGGGHHHGGHHHHHHHHHHHHHHHHHHHHGHHHHHHHHHHGHHGHGGHHHHHHHGGHHHHHHHHHHHHHHHHHHHHHHHHHHHHGHGGGGEGFHHHHHGGGGGGGGGGGGGGGGGGGGGGGFFFFFFFFFFFFFFFFFFFFFFFFFFFFFFFFFHFFFFFFFFFFFFFFFFFFFFFFFFFFFFFFFFFFFFFFFFFHFFFFFFFFFFFFFFFFFFFFFFFF:
@M05620:45:000000000-G6HP7:1:1101:16561:3297 1:N:0:172
AAACCAAGCAGACACTCACCGCTCCCTCGCCACAGGCCAATAGTTTGTCCTCACTGAGTTGGCAACAAGTGGCTGCTGTGGCTGCCATTTTTCTGGTGATGGCCATCAGCTCCACGAGGTCAGCTGGGGGGCTTTCTTTGTGTAAGCAACGAGAAACCTGAAAGAAGCATTTTTTAACTAAGTCCTGCTGAGTCATTCATGAGTTTTTAGCCGCCTTGCTTCTTCTCACAGACTCTCTACTCTCATTCCAG
+
A3AABBBFBFBFGGGGGGGGGGGGGGGHCGGGGHHAFGHGHFGGGHHHHHHHHHHHHHGHHHHHHHHHHFFFGHGGHHHHHHHGGHHHHHHHHHHBGBGHHEHHHHHHHHHHHGHGG?FGHHGHHHHGGCGGGGGGGGG0CBFFGGGGGGGGDDFFFFF.;/BBFFFFFFFFFFFFFFFFFFFFFFFFFFFFFFFFFFFFFFFFFFFFF/BF.@BFFFFFFFFFFFFFFF9;AFFFFFFFFFFFFF/;FF/
@M05620:45:000000000-G6HP7:1:1101:16686:3326 1:N:0:172
AAACCAAGCAGACACTCACCGCTCCCTCGCCACAGGCCAATAGTTTGTCCTCACTGAGTTGGCAACAAGTGGCTGCTGTGGCTGCCATTTTTCTGGTGATGGCCATCAGCTCCGACGAGGTCAGCTGGGGGGCTTTCTTTGTGTAAGCAACGAGAAACCTGAAAGAAGCATTTTTTAACTAAGTCCTGCTGAGTCATTCATGAGTTTTTAGCCGCCTTGCTTCTTCTCACAGACTCTCTACTCTCATGCCA
+
CCCCCCCFCFFFGGGGGGGGGGGGGFHHGGGGGHHHGGHHHHHHHHHHHHHHHHHHHHGHHHHHHHHHHHHHGHGGHHHHHHHGGHHHHHHHHHHHHHHHHHHHHHHHHHHHHGGGGGGGEHHHHHHHGGGGGGGGGGGGGGGGGGFFFFFFFFFFFFFFFFFFFFFFFFFFFFFFFFFFFFFFFFFFFFFFFFFFFFFFFFFFFFFFFFFFFFFFFFFFFFFFFFFFFFFFFFFFFFFFFFFFFFFFFFB
@M05620:45:000000000-G6HP7:1:1101:19140:3329 1:N:0:172
AAACCAAGCAGACACTCACCGCTCCCTCGCCACAGGCCAATAGTTTGTCCTCACTGAGTTGGCAACAAGTGGCTGCTGTGGCTGCCATTTTTCTGGTGATGGCCATCAGCTCCACGAGGTCAGCTGGGGGGCTTTCTTTGTGTAAGCAACGAGAAACCTGAAAGAAGCATTTTTTAACTAAGTCCTGCTGAGTCATTCATGAGTTTTTAGCCGCCTTGCTTCTTCTCACAGACTCTCTACTCTCATGCCAG
+
CCCCCCCFCFFFGGGGGGGGGGGGGGHHGGGGGHHHGGHHHHHHHHHHHHHHHHHHHHHHHHHHHHHHHHHHGHGGHHHHHHHGGHHHHHHHHHHHHHHHHHHHHHHHHHHHHHHGGGGEHHHHHHHGGGGGGGGGGGGGGGGGGGGGGGGFFFFFFFFFFFFFFFFFFFFFFFFFFFFFFFFFFFFFFFFFFFFFFFFFFFFFFFFFFFFFFFFFFFFFFFFFFFFFFFFFFFFFFFFFFFFFFFBFFF;
@M05620:45:000000000-G6HP7:1:1101:15010:3330 1:N:0:172
TACCTGTACTGGGGAAGCAATCGCCATTCCTACCCTAAAGATCGGAAGAGCACACGTCTGAACTCCAGTCACAGAAGACCATCTCGTATGCCGTCTTCTGCTTGAAAAAAAAAAACTAGTTTTGTTTACCAACGTGTCTTGTTACCCCCATACCAAGAACGTGATGTTTTCCTACACCAGGGTCGCTAGAGTCTCGGTTTTCCCTCTTTCTTCTTTCATCCAGTTTCTCCCCTCCTTCTTTAGCGCCATGA
+
AABBAFFFFFFFGGGGGGGGGGGAEGGHHGHGFHHHFHGCHFGDCFEGCGEFHHHGGGHGEDGHGHHHFHHGHEFHEHF2G3EFGF?EGFHHGAEFFDGFGHH3?BEG0EGEED//111@>2@<0GB21@11////0?111111110.-->0001<..<<.<../00=</CC000//::GA./:--9..000990/...:90000/9;0CFGFF/9/;F99////9;B/9/...;.//;;F///--;;./9
@M05620:45:000000000-G6HP7:1:1101:16848:3445 1:N:0:172
ATCTCTATCTCCTAAAAACCTGTTTAGATTTGGAGATAGACCTTCAGGTTTTTCATCATTTTCTGCATGAATTATACATTGACCACGTTCCAGCGTGGTCAGTTTGCAGCATTCTGTTATTTTGTTTGACAGAGTGTCTTGTTGAGAACATATGTAGGACATGATTTTTTCCTGCAACAGGGAAAATAAAGTATAAGTTTTAAAGATTTATTCTTTAATAAAGGATCTCAAAGCCAGCTTTAGAAAAAGGA
+
BCCCCFFFFFFFGGGGGGGGGGHHHHHHHHHHHHHHHHHHHHHHHHHHHHHGGHHHHHHHHHIHHHHHHHHHHHHHHHHHHHHHHHGHHHHHHHGGGGHHHHHHHHHHHHHHHHHHHHHHHHHHHHHHHHHHHHGHHHHHHHHHHHHHHHHHHHHHHHHHHHHHHHHHHGHHHHHHHHHHHGGHHHHHGHHHHHHGHFGHGHHHHHHHHHHHHHHHHGHHHHHHHHHHHGHGHHHHHGHHHHGHGGHHGGG
@M05620:45:000000000-G6HP7:1:1101:23159:3483 1:N:0:172
TACCTGTACTGGGGAAGAGCACACGTCTGAACTCCAGTCACAGAAGACCATCTCGTATGCCGTCTTCTGCTTGAAAAAACAAACTTTCCCGGGAAGATGCAGTCAAAGAGCGACCACAGCTCTCGGAGGATATTTTGCATCGGTGAGACAGACAGAATGATCCGATGAGGGGTGCGAAACTATTTGAGGAAAGGAAGCACCTTTTTATTAAATTTACCTTTTAGCAATCGCCATTCCTACCCTAAAGATCG
+
AAAAAFFFFFFFGEGCEG111AG00BAFFBBGDFEEGGBHGFH11FAAFHB11F0A/FAGGC//AAF2A1D11B1BDE/>>GG/1FB@1@EEE/>AE1E1BFG1FFD1FG0/<>/E/?0?G1DGG?/B@/<1@>FGHHDDDC/?/?F1>FC0FFGG<=G1<>DG.AE00<<-:::C.--@GF0FFFB.C99BFFFBF.BB.990FF.CFF000;BBB/B;BBBBF//B/;E-AFB////;-::-B/;/BB;
@M05620:45:000000000-G6HP7:1:1101:18240:3500 1:N:0:172
ATCTCTATCTCCTAAAAACCTGTTTAGATTTGGAGATAGACCTTCAGGTTTTTCATCATTTTCTGCATGAATTATACATTGACCACGTTCCAGCGTGGTCAGTTTGCAGCATTCTGTTATTTTGTTTGACAGAGTGTCTTGTTGAGAACATATGTAGGACATGATTTTTTCCTGCAACAGGGAAAATAAAGTATAAGTTTTAAAGATTTATTCTTTAATAAAGGATCTCAAAGCCAGCTTTAGAAAAAGGA
+
CCCCCFFFFFFFGGGGGGGGGGHHHHHHHHHHHHHHHHHHHHHHHHHHHHHGGHHHHHHHHHIHIHHHHHHHHHHGHHHHHHHHHHGHHHHHHHGFGGHHHHHHHHHHHHHHHHHHHHHHHHHHHHHHHHGHHHHHHHHHHHHHHHHHHHHHHHHHHHHHHHHHHHHHHGHHHHHGHHHHHGGHHHHHHHHGHHHHHHHHHHHHHHHHHHHHHHHHHHHHHHHHHHHHHGHHHHHHHGHHHHGHHHHHGGH
@M05620:45:000000000-G6HP7:1:1101:18225:3512 1:N:0:172
ATCTCTATCTCCTAAAAACCTGTTTAGATTTGGAGATAGACCTTCAGGTTTTTCATCATTTTCTGCATGAATTATACATTGACCACGTTCCAGCGTGGTCAGTTTGCAGCATTCTGTTATTTTGTTTGACAGAGTGTCTTGTTGAGAACATATGTAGGACATGATTTTTTCCTGCAACAGGGAAAATAAAGTATAAGTTTTAAAGATTTATTCTTTAATAAAGGATCTCAAAGCCAGCTTTAGAAAAAGGA
+
BCCCCFFFFFFFGGGGGGGGGGHHHHHHHHHHHHHHHHHHHHHHHHHFHHHGGHHHHHHHHIIIHHGHHHHHHHHHHHHHHGHHHHGHHHHHHHGGGGHHHHHHHHHHHHGHHHHHHHHHHHHHHHHHHHGHHHGHHHHHHHHHHHHHHHHHHHHHHHHHHHHHHHHHHGHHHHHHHHHHHGGHHHHHHHHHGHHHHHHHHHHHHHHHHHHHHHHHHGHHHHHGHHHGHGHHHHGHHGGHHHGHHGGFFGH
@M05620:45:000000000-G6HP7:1:1101:9007:3518 1:N:0:172
AAACCAAGCAGACACTCACCGCTCCCTCGCCACAGGCCAATAGTTTGTCCTCACTGAGTTGGCAACAAGTGGCTGCTGTGGCTGCCATTTTTCTGGTGATGGCCATCAGCTCCGACGAGGTCAGCTGGGGGGCTTTCTTTGTGTAAGCAACGAGAAACCTGAAAGAAGCATTTTTTAACTAAGTCCTGCTGAGTCATTCATGAGTTTTTAGCCGCCTTGCTTCTTCTCACAGACTCTCTACTCTCATGCCA
+
AABBBBAFCFFFGGGGGGGGGGGGGGHHGGGGGHHHGGGHHGHHHHHHHHHHHHHHHHHHHHHHHHHHHHHHGHGGHHHHHHHGGHHHHHHHHHHHGHHHHGHHHHHHHHHHHGGGGGGGEGGHHHHHGGGGGGGGGGGGGGGGGGFFFFFFFFFFFFFFFFFFFFFFFFFFFFFFFFFFFFFFFFFFFFFFFFFFFFFFFFFFFFFFFFFFFFFFFFFFFFFFFFFFFFFFFFFFFFFFFFFFFFFFFFB
@M05620:45:000000000-G6HP7:1:1101:8622:3528 1:N:0:172
CATCCTGACCCTGAAGTACCCCATTGAGCATGGCATCGTCACCAACTGGGACGACATGGAGAAGATCTGGCACCACACCTTCTACAACGAGCTGCGCGTGGCCCCGGAGGAGCACCCAGTGCTGCTGACCGAGGCCCCCCTGAACCCCAAGGCCAACAGAGAGAAGATGACTCAGGTGAGGCTCGGCCGACGCCCGTGCTCCTCCCGTCCTTTCCCCAGTCATTTTCTGCCCGGCTTGATTTCTGACATTT
+
BABBCFFFFFFFGGFGGGGGGGGHHHHHHHHHHHHHHGHHHGHHHGHHHHHHGGGGGHHFHHHHHHHHGHHHHGHHHGGHHHHHHGHHFEGGGHHGGFFGGGGHGGGGGGGGHGHHGGHFGHHHHHGGHHGGGGGGGGGGGGHHHHGGGGHGHHGGGGGGGGGGGGFFFGGGGGGGGGGGGGGGFFAFDFFFFFFFBDFFFFFFFFD;DFFFFBBFFFDFFFFBFFFFFFFEDF=FFFFFFFFFF/BFFF/
@M05620:45:000000000-G6HP7:1:1101:20148:3559 1:N:0:172
ATCTCTATCTCCTAAAAACCTGTTTAGATTTGGAGATAGACCTTCAGGTTTTTCATCATTTTCTGCATGAATTATACATTGACCACGTTCCAGCGTGGTCAGTTTGCAGCATTCTGTTATTTTGTTTGACAGAGTGTCTTGTTGCGAACATATGTAGGACATGATTTTTTCCTGCAACAGGGAAAATAAAGTATAAGTTTTAAAGATTTATTCTTTACTAAAGGATCTCAAAGCCAGCTTTAGACAAAGGA
+
AAAAAF3FFFFFGGGFE1AEA1GHGHFHHHHHGHCHHHH1FFHHHHHFHHHFEF2EGFGFHFEFEFGG2DBHGHHFHHHHFHFFBFEHGHHEBGEFGCHHHHHHHHHHFHHHFHHGHHFGGFFHHHHHHHHHHEGGHFHHFGHF1EECE?GHHHHHGHBGHHHFFHHHGGFHHFFHFGHFEAEA/0>1><1>FH11F=FD<F<1=D00DDFGGHGHH0D==<D0/<CGGHFC0CCCGGHHHHHG0CBB9//
@M05620:45:000000000-G6HP7:1:1101:20155:3579 1:N:0:172
ATCTCTATCTCCTAAAAACCTGTTTAGATTTGGAGATAGACCTTCAGGTTTTTCATCATTTTCTGCATGAATTATACATTGACCACGTTCCAGCGTGGTCAGTTTGCAGCATTCTGTTATTTTGTTTGACAGAGTGTCTTGTTGAGAACATATGTAGGACATGATTTTTTCCTGCAACAGGGAAAATAAAGTATAAGTTTTAAAGATTTATTCTTTAATAAAGGATCTCAAAGCCAGCTTTAGAAAAAGGA
+
CCCCCFFFFFFFGGGGGGGGGGHHHHHHHHHHHHHHHHHHHHHHHHHHHHHGGHHHHIHHHHHHIHHHHHHHHHHHHHHHHHHHHHGHHHHHHHGGGGHHHHHHHHHHHHHHHHHHHHHHHHHHHHHHHHHHHHHHHHHHHHHHHHHHHHHHHHHHHHHHHHHHHHHHHGHHHHHHHHHHHGGHHHHHHHHHHHHHHHHHHHHHHHHHHHHHHHHHHHHHHHHHHHHHHHHHGHHHHGHHHHHHFHHHGGG
@M05620:45:000000000-G6HP7:1:1101:20158:3597 1:N:0:172
ATCTCTATCTCCTAAAAACCTGTTTAGATTTGGAGATAGACCTTCAGGTTTTTCATCATTTTCTGCATGAATTATACATTGACCACGTTCCAGCGTGGTCAGTTTGCAGCATTCTGTTATTTTGTTTGACAGAGTGTCTTGTTGAGAACATATGTAGGACATGATTTTTTCCTGCAACAGGGAAAATAAAGTATAAGTTTTAAAGATTTATTCTTTAATAAAGGATCTCAAAGCCAGCTTTAGAAAAAGGA
+
A3ABAFFFFFFFGGGGGGGGGGAGHFGHHHHHHHHHFHHHHHHHHGHHHHHGGHHFHHHHHHGFHHFGFFHHHHHHFHHHHHHGHHGHHHHHHHGGGGHHHHHHHHHHHHHHHHHGHHHHHHHHHHHHGHGHHHHHHHHHHFHHHHHHHHHHHHHHHGHHFHHGHHHHHGHHHGHHHHHHHGGHHHHHHHHHHHHGHHHHHHGHGHHHHHHHHHHHHHHFHHHGFHHHHGHHHFHHHEHHHHGFFHHHDDH
@M05620:45:000000000-G6HP7:1:1101:21018:3645 1:N:0:172
AAACCAAGCAGACACTCACCGCTCCCTCGCCACAGGCCAATAGTTTGCCCTCACTGAGTTGGCAACAAGTGGCTGCTGTGGCTGCCATTTTTCTGGTGATAGCCATCAGCTCCGACGAGGTCAGCTGGGGGGCTTTCTTTGTGTAAGCAACGAGAAACCTGAAAGAAGCATTTTTTAACTAAGTCCTGCTGAGTCATTCATGAGTTTTTAGCCGCCTTGCTTCTTCTCACAGACTCTCTACTCTCATGCCA
+
1A1AAAAFABFFFFGGGGGF?0E?EFHCEGG0E0BGCGEFHEGHHHH1BGGGHHHHHFGFFFFGHFHHFFHHGFFFGHHFFEGEFHHHGHHGHHFFHHFFHGHHHHGHHHHHHGGGGECG?FBGHHHHGGGGGGGGGFGGGCFBBFFFFFF@FFFFFFFFFF/9FFFFFFFFFFF@AFFF//9FFFFFFFFFFFFFFFFFFFFBFFFFFFFFFB??FFFFFFBBFFFFFFFF/9FFFFFFFFFFBFFFBB9
@M05620:45:000000000-G6HP7:1:1101:21036:3651 1:N:0:172
AAACCAAGCAGACACTCACCGCTCCCTCGCCACAGGCCAATAGTTTGTCCTCACTGAGTTGGCAACAAGTGGCTGCTGTGGCTGCCATTTTTCTGGTGATAGCCATCAGCTCCGACGAGGTCAGCTGGGGGGCTTTCTTTGTGTAAGCAACGAGAAACCTGAAAGAAGCATTTTTTAACTAAGTCCTGCTGAGTCATTCATGAGTTTTTAGCCGCCTTGCTTCTTCTCACAGACTCTCTACTCTCATGCCA
+
CCCCCCCFCFFFGGGGGGGGGGGGGGHHGGGGGHHHGGHHHHHHHHHHHHHHHHHHHHHHHHHHHHHHHHHHGHGGHHHHHHHGGHHHHHHHHHHHHHHHHHHHHHHHHHHHHGGGGGGGGHHHHHHHGGGGGGGGGGGGGGGGGGGFFFFFFFFFFFFFFFFFFFFFFFFFFFFFFFFFFFFFFFFFFFFFFFFFFFFFFFFFFFFFFFFFFFFFFFFFFFFFFFFFFFFFFFFFFFFFFFFFFFFFFFF
@M05620:45:000000000-G6HP7:1:1101:16239:3656 1:N:0:172
CATCCTGACCCTGAAGTACCCCATTGAGCATGGCATCGTCACCAACTGGGACGACATGGAGAAGATCTGGCACCACACCTTCTACAACGAGCTGCGCGTGGCCCCGGAGGAGCACCCAGTGCTGCTGACCGAGGCCCCCCTGAACCCCAAGGCCAACAGAGAGAAGATGACTCAGGTGAGGCTCGGCCGACGCCCGTGCTCCTCCCGTCCTTTCCCCAGTCATTTTCTGCCCGGCTTGATTTCTGACATTA
+
BBBBBFFFFFFFGGGFGGGGGGGHHHHHHBGHHHHHHGHHHGHHHGHHHHHHGGGGGHHEHHHHHHHFGGHHHGHHHGGHHHHGHHHHGGGGGHHGGGGGGGHHGGGGGGDGHHHHGEHGFFHHHHHHHHFDGGGFGGGGGGGHHHGGDGEEFHGGGAFBFCDFGGGFGGGGGFFGGGFGGG.CDFFDBAC->DFF;ADFFFFFFFDAAFFFFFFFFFFFFFFFFFFFFFFFDFFFFAAFFFFFBBF/:F/
@M05620:45:000000000-G6HP7:1:1101:22923:3684 1:N:0:172
CATCCTGACCCTGAAGTACCCGGCTTGATTTCTGACATTAGATCGGAAGAGCACACGTCTGAACTCCAGTCACAGAAGACCATCTCGTATGCCGTCTTCTGCTTGAAAAAAAAAAAAAAGTCATATGGACAACATTCTTTGTTTAAGATATAAGAAAACTCAAAGACTCGCTTTTAACCAAATACATACGGAATCATTCTTAAGTATTTAGTCGACATTCATCTTCTCAAAAACGCTCTTCTCTGCATTCA
+
CCCCCFFFFFFFGGGGGGGGGGGGGGGHHHHHHHHHHHHHHHHHHGGCGGHHHHHHGHHHGHHHHHHHHHHHHHHHHHHHHHHGHHHGGHHHHGFGHGHHHGHHHAFHHHGFGCG>////11=11?111110>.>=11=11>00<1<00<000=0<///000<<0:/00.-.::0:G000..0;00009:....00;0009900;0;0;;00;..-..;:000;0;0000;0:9--:AA009:000000:0
@M05620:45:000000000-G6HP7:1:1101:21086:3750 1:N:0:172
AAACCAAGCAGACACTCACCGCTCCCTCGCCACAGGCCAATAGTTTGTCCTCACTGAGTTGGCAACAAGTGGCTGCTGTGGCTGCCATTTTTCTGGTGATGGCCATCAGCTCCGACGAGGTCAGCTGGGGGGCTTTCTTTGTGTAAGCAACGAGAAACCTGAAAGAAGCATTTTTTAACTAAGTCCTGCTGAGTCATTCATGAGTTTTTAGCCGCCTTGCTTCTTCTCACAGACTCTCTACTCTCATGCCA
+
CCDDCCDFDFFFGGGGGGGGGGGGGGHHGGGGGHHHGGHHHHHHHHHHHHHHHHHHHHHHHHHHHHHHHHHHGHGGHHHHHHHGGHHHHHHHHHHHHHHHHHHHHHHHHHHHHGGGGGGGGHGHHHHHGGGGGGGGGGGGGGGGGGFFFFFFFFFFFFFFFFFFFFFFFFFFFFHFFFFHFFFFFFFFFFFFFFFFFFFHFFFFFFFFFFFFFFFFFFFFHHHFFHFFFFFFEFFFFFFFFFFFFFFFFFB
@M05620:45:000000000-G6HP7:1:1101:21101:3765 1:N:0:172
AAACCAAGCAGACACTCACCGCTCCCTCGCCACAGGCCAATAGTTTGTCCTCACTGAGTTGGCAACAAGTGGCTGCTGTGGCTGCCATTTTTCTGGTGATGGCCATCAGCTCCGACGAGGTCAGCTGGGGGGCTTTCTTTGTGTAAGCAACGAGAAACCTGAAAGAAGCATTTTTTAACTAAGTCCTGCTGAGTCATTCATGAGTTTTTAGCCGCCTTGCTTCTTCTCACAGCCTCTCTACTCTCATGCCA
+
AAAABAAFAFBFFGGGGGGG2EEEGFHHGGGGGFHEFFGFGCFGGHFGHHGHHHHHFHGFHHHHHHHFHGGHFHGGHFF?GGHFFHHFGFHHGHHHGHBFHHGHBFGHHHHHHE@E/EGCGHHHHHHHDCGGGGEFGFFGBCFFFBBFFFFBEFFF/FFFFFFFFFFFFFFFFFFBFFFFB//BFFFFFFFFFFFFFFFFFBFFBFFFFFFFFABBFDFFFFFFFFFFFFFF.;FFFFFFFFFFFFFFFF9
@M05620:45:000000000-G6HP7:1:1101:10807:3836 1:N:0:172
AAACCAAGCAGACACTCACCGCTCCCTCGCCACAGGCCAATAGTTTGTCCTCACTGAGTTGGCAACAAGTGGCTGCTGTGGCTGCCATTTTTCTGGTGATGGCCATCAGCTCCGACGAGGTCAGCTGGGGGGCTTTCTTTGTGTAAGCAACGAGAAACCTGAAAGAAGCATTTTTTAACTAAGTCCTGCTGAGTCATTCATGAGTTTTTAGCCGCCTTGCTTCTTCTCACAGACTCTCTACTCTCATGCCA
+
1>1AA11BAFFC1GGCFGGGCGEEEAFAAEAE/FA/FAA/BB1BFBFF2ADGDF1FEG1AGCG1F/A/G1@BFF/FBE@>0FH/FHHGHGFEFHFHGHBFFGHHCF1GH1>1FEEEEGGG/FFGHHHGCCGG9?:9FFFB0;FF0CBFFFF@EBFFF/-FFFBFB/;FFFFFFFF>-/;BB9BBB/;BFB/99;BFFFFBFEB/;9/;--BF9A@@FFFFBF9BFBBF/F/:/9B9B9FFFFFFFFFF/9/
@M05620:45:000000000-G6HP7:1:1101:10810:3854 1:N:0:172
AAACCAAGCAGACACTCACCGCTCCCTCGCCACAGGCCAATAGTTTGTCCTCACTGAGTTGGCAACAAGTGGCTGCTGTGGCTGCCATTTTTCTGGTGATGGCCATCAGCTCCGACGAGGTCAGCTGGGGGGCTTTCTTTGTGTAAGCAACGAGAAACCTGAAAGAAGCATTTTTTAACTAAGTCCTGCTGAGTCATTCATGAGTTTTTAGCCGCCTTGCTTCTTCTCACAGACTCTCTACTCTCATGCCA
+
BCCCBAAFCFFFGGGGGGGGGGGGGGHHGGGGGHHHGGHHGHHHHHHHHHHHHHHHHHHHHGGHHHHHHGHHGHGGHHHHHHHGGHHHHHHHHHHHHHGHHGHHHHHHHHHHHGGGGGGGGHHHHHHHGGGGGGGGGGGGGGGGGGFFFFFFFFFFFFFFFFFFFFFFFFFFFFFFFFFFFFFFFFFFFFFFFFFFFFFFFFFFFFFFFFFFFFFFFFFFFFFFFFFFFFFFFFFFFFFFFFFFFFFEFFB
@M05620:45:000000000-G6HP7:1:1101:9973:3869 1:N:0:172
ATCTCTATCTCCTAAAAAGGAAGAAAGGGGAGGGAAGATCGGAAGAGCACACGTCTGAACTCCAGTCACAGAAGACCATCTCGTATGCCGTCTTCTGCTTGAAAAAAAAAAGAAGAATCCAAGGGAGTAAAAGAGCTGATGAAACAATGGCAAGAAAGTCAGGCATTTCCGCTTTAGCACTCTTGTGGATCCAATTGACCAATTCTCAGCATTTGTACCTGTAACTGACCAGCCATGCACAAATAAAATAT
+
AAAAAFFFDF@DBFDFEBEE11BA0GCAEEAEEEGHFCGHFCEEEGHHAAFEEEGFFF2FFHFHHDHFFHHBGGGHGFC1@F0BAFG2FE?EEEBGGDGHHFHFF>EE//>/?F0101@<DF1//F//?FGFF/0FFB>F1=1<1><<F<0<C./<<<G0DD/<.<D000::;CE0:0:C0;0;GFG.000;0900;000:.;;;0BC0;;C0;000;0;;;CBFB//9/;;:--///;//-AB/BFB99/
@M05620:45:000000000-G6HP7:1:1101:10954:3874 1:N:0:172
AAACCAAGCAGACACTCACCGCTCCCTCGCCACAGGCCAATAGTTTGTCCTCACTGAGTTGGCAACAAGTGGCTGCTGTGGCTGCCATTTTTCTGGTGATGGCCATCAGCTCCGACGAGGTCAGCTGGGGGGCTTTCTTTGTGTAAGCAACGAGAAACCTGAAAGAAGCATTTTTTAACTAAGTCCTGCTGAGTCATTCATGAGTTTTTAGCCGCCTTGCTTCTTCTCACAGACTCTCTACTCTCATGCCA
+
BBBBBAAFBFFFGGGGGGGGGGGGGGHHGGGGGHHHGGHDGHHHHHHHHHHHHHHHHHHHHGHGHHHGHGFHGHGGHHGHHHHGGHHHHHHHHHHHHHGHHHHHHHHHHHHHHGGGGGGGGHHHHHHHGGGGGGGGGGGGGGGGGGFFFFFFFFFFFFFFFFFFFFFFFFFFFFFFFFFFFFFFFFFFFFFFFBFFFFFFFFFFFFFFFFFFFFFFFFFFFFFFFFFFFFFFFFFFFFFFFFFFFFFFFF9
@M05620:45:000000000-G6HP7:1:1101:23058:3910 1:N:0:172
AAACCAAGCAGACACTCACCGCTCCCTCGCCACAGGCCAATAGTTTGTCCTCACTGAGTTGGCAACAAGTGGCTGCTGTGGCTGCCATTTTTCTGGTGATGGCCATCAGCTCCGACGAGGTCAGCTGGGGGGCTTTCTTTGTGTAAGCAACGAGAAACCTGAAAGAAGCATTTTTTAACTAAGTCCTGCTGAGTCATTCATGAGTTTTTAGCCGCCTTGCTTCTTCTCACAGACTCTCTACTCTCATGCCA
+
>AAABBACAFCFFGFGGGGGCFGFGGHHGGFEEFGGGGC2B3DFHHHHHGGHHHGFFGGFHFFHHFHFHGGHGGEGHHFFHHHGGGHHHGHFFHGHHHDHHHHH3GGHHFGGHGGGGGGGDHHHHHHHGFGGGGGFGFFGGGGFFGFFFFFFEFDFFFFFFFFFFFFFFFFFFFFFFFFFFFFFFFFFFBFFFBFFFFFFFFFBFFFFFFBFF?BFFDFFFFFFFFFFFFFFEFFFFFFFFFFFFFFFFFF
@M05620:45:000000000-G6HP7:1:1101:17594:4048 1:N:0:172
ATCTCTATCTCCTAAAAAGGAAGAAAGGGGAGGGAAGATCGGAAGAGCACACGTCTGAACTCCAGTCACAGAAGACCATCTCGTATGCCGTCTTCTGCTTGAAAAAAAAAAAAAAGAAATTTTGTTTGACATAGCGTCTTTTTACGCCGATATGTAGGAAGTTAATTTTTCCTTCAACAGGCATAATCAAGTATAATGTTTCACGATTTCTTCTTTCATAAAGTATCTGCCAGGCATCTATAGAGAAATTA
+
BBBBBFFFFFFFGGGGGGGGFGHFCFHHGGFGGGGHGHHHHGGGGHHHHHHHGHHHGGHHHHHHHHHFHHHHGHHHHHHGHHHGGHHGGGFGHGHHHHHHHGHFHHGGGGG@<>//?001?1110000>F11>D1<....0=0.0<.----:-09B9000.9000;9;;0/0000000;/...000;9000//9//;///;;/9....9:/9:9/9/B;////99/:/9////..;////;;/9//:////
@M05620:45:000000000-G6HP7:1:1101:19649:4056 1:N:0:172
AAACCAAGCAGACACTCACCGCTCCCTCGCCACAGGCCAATAGTTTGTCCTCACTGAGTTGGCAACAAGTGGCTGCTGTGGCTGCCATTTTTCTGGTGATGGCCATCAGCTCCACGAGGTCAGCTGGGGGGCTTTCTTTGTGTAAGCAACGAGAAACCTGAAAGAAGCATTTTTTAACTAAGTCCTGCTGAGTCATTCATGAGTTTTTAGCCGCCTTGCTTCTTCTCACAGACTCTCTACTCTCATGCCAG
+
CCCCCCCFCFFFGGGGGGGGGGGGGGHHGGGGGHHHGGHHHHHHHHHHHHHHHHHHHHHHHHHHHHHHHHHHGHGGHHHHHHHGGHHHHHHHHHHHHHHHHHHHHHHHHHHHHHHGGGGFHHHHGHHGGGGGGGGGGGGGGGGGGGGGGGGFFFFFFFFFFFFFFFFFFFFFFFFFFFFFFFFFFFFFFFFFFFFFFFFFFFFFFFFFFFFFFFFFFFFFFFFFFFFFFFFFFFFFFFFFFFFFFFBFFF0
@M05620:45:000000000-G6HP7:1:1101:20169:4079 1:N:0:172
CATCCTGACCCTGAAGTACCCCATTGAGCATGGCATCGTCACCAACTGGGACGACATGGAGAAGATCTGGCACCACACCTTCTACAACGAGCTGCGCGTGGCCCCGGAGGAGCACCCAGTGCTGCTGACCGAGGCCCCCCTGAACCCCAAGGCCAACAGAGAGAAGATGACTCAGGTGAGGCTCGGCCGACGCCCGTGCTCCTCCCGTCCTTTCCCCAGTCATTTTCTGCCCGGCTTGCTTTCTGACATTT
+
BBBBBFFFFFFFGGGGGFGGGGGHHHHHHHHHHHHHHGHHHGHHHGHHHHHHGGGGGHHFHHHHHHHHHHHHHGHHHGGHHHHHHHHHGGGGGHHGGGGGGGHHGGGGGGGGHHHHGGHFHHHHHHHGHHGGGGGGGGGGGG/GHHGGCGHEHHGGGGGGGGGGGGFGGGGGGGGGGGBGGGGGFFFFFFFFFFFF-;DEFFFFFFFEDFDFFFFFFFFFFFFFFFFFFFFF.@=BAD.:BFFFF;9/;B/
@M05620:45:000000000-G6HP7:1:1101:15555:4109 1:N:0:172
ATCTCTATCTCCTAAAAACCTGTTTAGATTTGGAGATAGACCTTCAGGTTTTTCATCATTTTCTGCATGAATTATACATTGACCACGTTCCAGCGTGGTCAGTTTGCAGCATTCTGTTATTTTGTTTGACAGAGTGTCTTGTTGAGAACATATGTAGGACATGATTTTTTCCTGCAACAGGGAAAATAAAGTATAAGTTTTAAAGATTTATTCTTTAATAAAGGATCTCAAAGCCAGCTTTAGAAAAAGGA
+
BCCDCFFFFFFFGGGGGFGGGGHHHHHHHHHGHHHHHHHHHHHHHHHHHHHGGHHHHIIHHHIIHHHHHHHHHHHHHHHHHHHHGHGHHHHHHHGGGGHHHHHHHHHHHHHHHHHHHHHHHHHHHHHHGHHHHHHHHHHHHHHHGHGHHHHHHHGHHHHHHHHHHHHHHGHHHHHHHHGHHGGHHHHHHHHHHHHGHHHHHGHHHHHHHHHHHHHHHHHHHHHHHHHHHGHHHHFHHGHHHHHFFGHEEGH
@M05620:45:000000000-G6HP7:1:1101:15535:4111 1:N:0:172
ATCTCTATCTCCTAAAAACCTGTTTAGATTTGGAGATAGACCTTCAGGTTTTTCATCATTTTCTGCATGAATTATACATTGACCACGTTCCAGCGTGGTCAGTTTGCAGCATTCTGTTATTTTGTTTGACAGAGTGTCTTGTTGAGAACATATGTAGGACATGATTTTTTCCTGCAACAGGGAAAATAAAGTATAAGTTTTAAAGATTTATTCTTTAATAAAGGATCTCAAAGCCAGCTTTAGAAAAAGGA
+
CDDCDFFFFFFFGGGGGGGGGGHHHHHHHHHHHHHHHHHHHHHHHHHHHHHGGHHHHHIHHHIHHHHHHHHHHHHHHHHHHHHHGHGHHHHHHHGGGGHHHHHHHHHHHHHHHHHHHHGHHHHHHHHHGHHHHHHHHHHHHHHHHHGHHHHHHHHHHHHHHHHHHHHHHGHHHHHHHHHHHGGGHHHHHGHHHHHHHGGHHGHHHHHHHHHHHHHHHHHHHHHHHHHHHHGGHHHHHGHHHHHGGGHGGGH
@M05620:45:000000000-G6HP7:1:1101:17557:4114 1:N:0:172
ATCTCTATCTCCTAAAAACCTGTTTAGATTTGGAGATAGACCTTCAGGTTTTTCATCATTTTCTGCATGAATTATACATTGACCACGTTCCAGCGTGGTCAGTTTGCAGCATTCTGTTATTTTGTTTGACAGAGTGTCTTGTTGAGAACATATGTAGGACATGATTTTTTCCTGCAACAGGGAAAATAAAGTATAAGTTTTAAAGATTTATTCTTTAATAAAGGATCTCAAAGCCAGCTTTAGAAAAAGGA
+
BCCCCFFFFFFFGGGGGGGGGGHHHHHHHHHHHHHHHHHHHHHHHHHHHHHGGHHHHHHHHHIHIHHHHHHHHHHHHHHHHHHHHHGHHHHHHHGGGGHHHHHHHHHHHHHHHHHHHHHHHHHHHHHHHHHHHHHHHHHHHHHHHHGHHHHHHHHHHHHHHHHHHHHHHGHHHHHHHHHHHGGHHHHHHHHGHHHHHGHHHHHHHHHHHHHHHHHHHHHHHHHHHHHGHGHHHHGHHGHHHHHFHHHHGGH
@M05620:45:000000000-G6HP7:1:1101:23430:4123 1:N:0:172
ATCTCTATCTCCTAAAAACCTGTTTAGATTTGGAGATAGACCTTCAGGTTTTTCATCATTTTCTGCATGAATTATACATTGACCACGTGGTCAGTTTGCAGCATTCTGTTATTTTGTTTGACAGAGTGTCTTGTTGAGAACATATGTAGGACATGATTTTTTCCTGCAACAGGGAAAATAAAGTATAAGTTTTAAAGATTTATTCTTTAATAAAGGATCTCAAAGCCAGCTTTAGAAAAAGGAAGAAAGGG
+
BBCBCFFFFFFFGGGGGGGGGGHHHHHHHHHHHHHHHHHHHHHHHHHHHHHGGHHHHIHHHHHHHHHHHHHHHHHHHHHHHGHHHHGGHGHHHHHHHHHHHHHHHHHHHHHHHHHHHHHHGHHHGFDGHHHHHHHHHHGFGHHHHHHHHHHHHHHHHHHHHGHHHHHGHHHHHGFHGHHHGHHHHHHHHHHHHHHHHHHHHHHHHHHHHGHHGHHHHHHHHGHHHHHFHFHHHHHHHHHGGGGHHGHGHGG
@M05620:45:000000000-G6HP7:1:1101:9176:4132 1:N:0:172
AAACCAAGCAGACACTCACCGCTCCCTCGCCACAGGCCAATAGTTTGTCCTCACTGAGTTGGCAACAAGTGGCTGCTGTGGCTGCCATTTTTCTGGTGATGGCCATCAGCTCCGACGAGGTCAGCTGGGGGGCTTTCTTTGTGTAGGCAACGAGAAACCTGAAAGAAGCATTTTTTAACTAAGTCCTGCTGAGTCATTCATGAGTTTTTAGCCGCCTTGCTTCTTCTCACAGACTCTCTACTCTCATGCCA
+
BBBCCBBFCFFFGGGGGGGGGGGGGGHHGGGGGHHHGGHHHHHHHHHHHHHHHHHHHHHHHGHHHHHHHHHHGHGGHHHHHHHGGHHHHHHHHHHHHHHHHHHHHHHHHHHHHGGGGGGGFHHHHHHHGGGGGGGGGGGGGGGGG0BFFFFFFFFFFFFFFFFFFFFFFFFFFFFFEFFFHFFFFFFFFFFFFBFFFFFFFFFFFFFFFFFFFFFFFFFFHFFFFFHFFFFFFFFFFFFHFFFFFFFFHFF
@M05620:45:000000000-G6HP7:1:1101:20766:4134 1:N:0:172
AAACCAAGCAGACACTCACCGCTCCCTCGCCACAGGCCAATAGTTTGTCCTCACTGAGTTGGCAACAAGTGGCTGCTGTGGCTGCCATTTTTCTGGTGATGGCCATCAGCTCCGACGAGGTCAGCTGGGGGGCTTTCTTTGTGTAAGCAACGAGAAACCTGAAAGAAGCATTTTTTAACTAAGTCCTGCTGAGTCATTCATGAGTTTTTAGCCGCCTTGCTTCTTCTCACAGACTCTCTACTCTCATGCCA
+
CBBCCABFCFFFGGGGGGGGGGGGGGHHGGGGGHHHGGHHHHHHHHHHHHHHHHHHHHGHHHHHHHHHHGHHGHGGHHHHHHHGGHHHHHHHHHHHHHHHHHHHHHHGHHHHHGGGGGGGFHHHHHHHGGGGGGGGGGGGGGGGGGFFFFFFFFFFFFFFFFFFFFFFFFFFFFFFFFFFFFFFFFFFFFFFFFFBFFFFFFFFFFFFFFFFFFFFFFFFFFFFFFFFFFFFFFFFFFFFFFFFFFFFFFF
@M05620:45:000000000-G6HP7:1:1101:20783:4139 1:N:0:172
ACACCAAGCAGACACTCACCGCTCCCTCGCCACAGGCCAATAGTTTGTCCTCACTGAGTTGGCAACAAGTGGCTGCTGTGGCTGCCATTTTTCTGGTGATGGCCATCAGCTCCGACGAGGTCAGCTGGGGGGCTTTCTTTGTGTAAGCAACGAGAAACCTGAAAGAAGCATTTTTTAACTAAGTCCTGCTGAGTCATTCATGAGTTTTTAGCCGCCTTGCTTCTTCTCACAGACTCTCTACTCTCATGCCA
+
>3>AABBFBFFFGGGGGGGGGGGGGGHGGGGCGHGHGGHHGGHHHHHHHHHHHHHHHHGHHHHHGHHHHFHGGHGGHHHHGHGFGHHHHHHHHHHGHHHHHHHHGHHHHHHHHGGGGGGGGHHHHHHGGGGGGGGGGGGGGGBFFGFFFFFFFFFFFFFFFFFFFFFFFFFFFFFFFFFFFFFFFFFFFFFFFFFFFFFFFFBFFFFFFFFFFFFFFFFFFFFFFFFFFFFF/AFFFFFFFFFFFFFFFFF
@M05620:45:000000000-G6HP7:1:1101:23423:4142 1:N:0:172
ATCTCTATCTCCTAAAAACCTGTTTAGATTTGGAGATAGACCTTCAGGTTTTTCATCATTTTCTGCATGAATTATACATTGACCACGTGGTCAGTTTGCAGCATTCTGTTATTTTGTTTGACAGAGTGTCTTGTTGAGAACATATGTAGGACATGATTTTTTCCTGCAACAGGGAAAATAAAGTATAAGTTTTAAAGATTTATTCTTTAATAAAGGATCTCAAAGCCAGCTTTAGAAAAAGGAAGAAAGGG
+
BBCCCFFFFFFFGGGGGGGGGGHHHHHHHHHHHHHHHHHHHHHHHGHHHHHGGHHHHHHHHHHHHHGHHGHHHHHHHHHHHGHHGHGGHGHHHHHHHHHHHHHHHHHHHHHHHHHHHHHHGHHHHHHHHHHHHHHHGHGDGHHHHHHHHGGHGHHHHHHHHGHHHHHGHHHHHGGHHHHHHHHHHHHGHHHHHGHHHGHHHHHHHHHHHHHHHHHHGHHHHGHHHHHHHGHHHHGHHHHHFGHHHHHGHGG
@M05620:45:000000000-G6HP7:1:1101:9185:4149 1:N:0:172
AAACCAAGCAGACACTCACCGCTCCCTCGCCACAGGCCAATAGTTTGTCCTCACTGAGTTGGCAACAAGTGGCTGCTGTGGCTGCCATTTTTCTGGTGATGGCCATCAGCTCCGACGAGGTCAGCTGGGGGGCTTTCTTTGTGTAAGCAACGAGAAACCTGAAAGAAGCATTTTTTAACTAAGTCCTGCTGAGTCATTCATGAGTTTTTAGCCGCCTTGCTTCTTCTCACAGACTCTCTACTCTCATGCCA
+
BCBCCCCFCFFFGGGGGGGGGGGGGGHHGGGGGHHHGGHHHHHHHHHHHHHHHHHHHHHHHHHHHHHHHHHHGHGGHHHHHHHGGHHHHHHHHHHHHHHHHHHHHHHHHHHHHGGGGGGGGHHHHHHHGGGGGGGGGGGGGGGGG0BFFFFFFFFFFFFFFFFFFFFFFFFFFFFFEFFFFFFFFFFFFFFFFBFFFFFFFFFFFFFFFFFFFFFFFFFFFFFFFFFFFFFFFFFFFFFFFFFFFFFFFFB
@M05620:45:000000000-G6HP7:1:1101:23591:4162 1:N:0:172
ATCTCTATCTCCTAAAAACCTGTTTAGATTTGGAGATAGACCTTCAGGTTTTTCATCATTTTCTGCATGAATTATACATTGACCACGTTCCAGCGTGGTCAGTTTGCAGCATTCTGTTATTTTGTTTGACAGAGTGTCTTGTTGAGAACATATGTAGGACATGATTTTTTCCTGCAACAGGGAAAATAAAGTATAAGTTTTAAAGATTTATTCTTTAATAAAGGATCTCAAAGCCAGCTTTAGAAAAAGGA
+
CDCDDFFFFFFFGGGGGGGGGGHHHHHHHHHHHHHHHHHHHHHHHHHHHHHGGHHHHHHHHHIHIHHHHHHHHHHHHHHHHHHHHHGHHHHHHHGFGGHHHHHHHHHHHHHHHHHHHHHHHHHHHHHHGHHHHHHHHHHHHHHHHHHHHHHHHHHHHHHHHHHHHHHHHGHHHHHHHHHHHGGHHHHHHHHHHHHHHHHHHHHHHHHHHHHHHHHHHHHHHGHHHHHHHHHGHHHHHGHHHHHEGHHHGGH
@M05620:45:000000000-G6HP7:1:1101:14684:4179 1:N:0:172
ATCTCTATCTCCTAAAAACCTGTTTAGATTTGGAGATAGACCTTCAGGTTTTTCATCATTTTCTGCATGAATTATACATTGACCACGTTCCAGCGTGGTCAGTTTGCAGCATTCTGTTATTTTGTTTGACAGAGTGTCTTGTTGAGAACATATGTAGGACATGATTTTTTCCTGCAACAGGGAAAATAAAGTATAAGTTTTAAAGATTTATTCTTTAATAAAGGATCTCAAAGCCAGCTTTAGAAAAAGGA
+
CCCDDFFFFFFFGGGGGGGGGGHHHHHHHHHHHHHHHHHHHHHHHHHHHHHGGHHHHIIHHHIHIHHHHHHHHHHHHHHHHHHHHHGHHHHHHHGFGGHHHHHHHHHHHHHHHHHHHHHHHHHHHHHHHHHHHHHHHHHHHHHHHHHHHHHHHHHHHHHHHHHHHHHHHGHHHHHHHHHHHGGHHHHHHHHHHHHHHHHHHHHHHHHHHHHHHHHHHHHHHGHHHHHHHHHHHHHHHGHHHHHHHHHHGGH
@M05620:45:000000000-G6HP7:1:1101:14706:4195 1:N:0:172
ATCTCTATCTCCTAAAAACCTGTTTAGATTTGGAGATAGACCTTCAGGTTTTTCATCATTTTCTGCATGAATTATACATTGACCACGTTCCAGCGTGGTCAGTTTGCAGCATTCTGTTATTTTGTTTGACAGAGTGTCTTGTTGAGAACATATGTAGGACATGATTTTTTCCTGCAACAGGGAAAATAAAGTATAAGTTTTAAAGATTTATTCTTTAATAAAGGATCTCAAAGCCAGCTTTAGAAAAAGGA
+
1>A>1@BDFFFFGBGGGGGGGGEGBE3A33ABAB01CEEFH1FHHHFDGHGGGHGHHFHF2FFDFF21BGHHFGEFFF2FGDGFHEEHAHHHHGC?EEHGHGBG2DGHHHFFGGGEB@FHFHHH>FHFFFFGFFHHHHFHHFGHEHHGHHGFFBBGDB1FGHGHH2FDB/FGGGGHECAGFAF0/0GHD?F<?GGHHGDGGHBFBBGGHFDGDHHHHFGFD<0DB<GH0DFDGF./:EHCCFC0CGGC../
@M05620:45:000000000-G6HP7:1:1101:14687:4200 1:N:0:172
ATCTCTATCTCCTAAAAACCTGTTTAGATTTGGAGATAGACCTTCAGGTTTTTCATCATTTTCTGCATGAATTATACATTGACCACGTTCCAGCGTGGTCAGTTTGCAGCATTCTGTTATTTTGTTTGACAGAGTGTCTTGTTGAGAACATATGTAGGACATGATTTTTTCCTGCAACAGGGAAAATAAAGTATAAGTTTTAAAGATTTATTCTTTAATAAAGGATCTCAAAGCCAGCTTTAGAAAAAGGA
+
3AAAAFDFFFFFGGGGGGGGGGGDEFFC5BBEFGFFGHHFFGHHHFFFGGHFGHHHHHHFGHDGFFHFFHGGGHHHHFHFE5GGHEEHFHHFHFGBFEHHHGFGGGGHHHFEGHFGFFGHFHHHEGHHFFFHHHHHHGFHHGGHFHHFHHHFGFFFFHFHHHGHHHHHGGHHHHGHHHHHHGGAFCGHEFHGGHHHHGGHHHBDGBHGHGHHHHHHHHFFD0=GFHHFGHGHHGFGGGHGFHF0GHGGD.G
@M05620:45:000000000-G6HP7:1:1101:23168:4226 1:N:0:172
CATCCTGACCCTGAAGTACCCCATTGAGCATGGCATCGTCACCAACTGGGACGACATGGAGAAGATCTGGCACCACACCTTCTACAACGAGCTGCGCGTGGCCCCGGAGGAGCACCCAGTGCTGCTGACCGAGGCCCCCCTGAACCCCAAGGCCAACAGAGAGAAGATGACTCAGGTGAGGCTCGGCCGACGCCCGTGCTCCTCCCGTCCTTTCCCCAGTCATTTTCTGCCCGGCTTGATTTCTGACATTT
+
CCDDDFFFFFFFGGGGGGGGGGGHHHHHHHHHHHHHHGHHHGHHHGHHHGHHGGGGGHHHHHHHHHHHHHHHHGHHHGGHHHHHHHHHGGGGGHHGGGGGGGHHGGGGGGGGHHHHGGHGHHHHHHHHHHGGGGGGGGGGGGHHHHGGGGHGHHGGGGGGGGGGGGGGGGGGGGGGGGGGGGGGFFFFFAFFFFFF@DDEFFFFFFFEDFFFFFFFFFDFFFFFFFFFHFFFDFFFFFFFFFFFE<FFFF0
@M05620:45:000000000-G6HP7:1:1101:23157:4241 1:N:0:172
CATCCTGACCCTGAAGTACCCCATTGAGCATGGCATCGTCACCAACTGGGACGACATGGAGAAGATCTGGCACCACACCTTCTACAACGAGCTGCGCGTGGCCCCGGAGGAGCACCCAGTGCTGCTGACCGAGGCCCCCCTGAACCCCAAGGCCAACAGAGAGAAGATGACTCAGGTGAGGCTCGGCCGACGCCCTTGCTCCTCCCGTCCTTTCCCCAGTCATTTTCTGCCCGCCTTGATTTCTCACATTA
+
AAAAAFFBFFF11FE1FGGGGGEGHDDABDGBEFGFF0FFGEHCFEHHB/0B/AEEEF01FGHAFDG2AFGGHGEHHGGGHHGHHHHH/E/EE1G@EEEGCEGHGE////?/FGHHGG?<1?FHHBGFHH<CCCCFCCCGC;CHHHGGCCCACGEEEEBB/FEGF/CFF9FBFF099/;.99.:-9;A-;@-@=@-/;:99FBBFF--AA-BFFFFFF-/BFB/9BFF/;BE--;-A99/9FF//;9/FB/
@M05620:45:000000000-G6HP7:1:1101:10960:4275 1:N:0:172
AAACCAAGCAGACACTCACCGCTCCCTCGCCACAGGCCAATAGTTTGTCCTCACTGAGTTGGCAACAAGTGGCTGCTGTGGCTGCCATTTTTCTGGTGATGGCCATCAGCTCCACGAGGTCAGCTGGGGGGCTTTCTTTGTGTAAGCAACGAGAAACCTGAAAGAAGCATTTTTTAACTAAGTCCTGCTGAGTCATTCATGAGTTTTTAGCCGCCTTGCTTCTTCTCACAGACTCTCTACTCTCATGCCAG
+
CCCCCBBFCFFFGGGGGGGGGGGGGGHHGGGGGHHHGGHHHHHHHHHHHHHHHHHHHHGHHHHHHHHHHHHHGHGGHHHHHHHGGHHHHHHHHHHH3FFHHHHHHHHHHHHHHGHGGGGEGHHHHHHGGGGGGGGGGGGGGGGFGFGGFFGFDFFFFFFFFFFFFFFFFFFFFFFFFFFFFFFFFFFFFFFFFFFFFFFFFFFFFFFFFFFFFFFDFFFFFFFFFFFFFFBFFFFFFFFFFFFFFF9FFF0
@M05620:45:000000000-G6HP7:1:1101:20223:4278 1:N:0:172
ATCTCTATCTCCTAAAAACCTGTTTAGATTTGGAGATAGACCTTCAGGTTTTTCATCATTTTCTGCATGAATTATACATTGACCACGTTCCAGCGTGGTCAGTTTGCAGCATTCTGTTATTTTGTTTGACAGAGTGTCTTGTTGAGAACATATGTAGGACATGATTTTTTCCTGCAACAGGGAAAATAAAGTATAAGTTTTAAAGATTTATTCTTTAATAAAGGATCTCAAAGCCAGCTTTAGAAAAAGGA
+
CCCCCFFFFFFFGGGGGGGGGGHHHHHHHHHHHHGHHHHHHHHHHHHHHHHGGHHHHHHHHHIHHHHHHHHHHHHHHHHHHGHHHHGHHHHHHHGFGGHHHHHHHHHHHHHHHHHHHHHHHHHHHHHHHHHHHHHHHHHHHHHHHHHHHHHHHHHHHHHHHHHHHHHHHGHHHHHHHHHHHGGHHHGGGHHHHHHHHGGHHGGHHHHHHHHHHHHHHHHHHHHHHHGHHHHHGHHHHGHHHHHHHHHHGGF
@M05620:45:000000000-G6HP7:1:1101:7846:4296 1:N:0:172
CATCCTGACCCTGAAGTACCCCCGGCTTGATTTCTGACATTAGATCGGAAGAGCACACGTCTGAACTCCAGTCACAGAAGACCATCTCGTATGCCGTCTTCTGCTTGAAAAAAAAAAAATTTTGTTTGACAGAGTGTCTTGTTGAGAACATACGCACCACATGCCCCTTCCCCCCACCCCGCCACATACCGTACAACCTTTAACGCTCCACTCCTCACTAACGGCTCTCAAACCCAGCCTTAGAACAAGCA
+
AABABFFFFFFFGGGGGGGGGGGEEEFCEFHHHHHH5A3FFBGHHFFFEFFFHHHGHHEHHHGDDHHFHHHG3FFFFHFHFFHHFFHHFF1BFGBEFFHFFHHBHGHGFHHGCEC///<0111@000?D1?100>1<D1=<1<<11<1100=0...--.<.000:/.../;;:.;-.;.9:---:F000/.....//.////;/.-..9/.//./././///.--9:/:9/9/......./9/////.9..
@M05620:45:000000000-G6HP7:1:1101:20221:4299 1:N:0:172
ATCTCTATCTCCTAAAAACCTGTTTAGATTTGGAGATAGACCTTCAGGTTTTTCATCATTTTCTGCATGAATTATACATTGACCACGTTCCAGCGTGGTCAGTTTGCAGCATTCTGTTATTTTGTTTGACAGAGTGTCTTGTTGAGAACATATGTAGGACATGATTTTTTCCTGCAACAGGGAAAATAAAGTATAAGTTTTAAAGATTTATTCTTTAATAAAGGATCTCAAAGCCAGCTTTAGAAAAAGGA
+
BBCCCFFFFFFFGGGGGGGGGGGHHHHHHHHHHHHHHHHHHHHHHHHHHHHGGHHHHHHHIHIHIHHHHHHHHHHHHHHHHHHHHHGHHHHHHHGFGGHHHHHHHHHHHHGHHHHHHHHHHHHHHHHHGHHHHHGHHHHHHHHHHHHHHHHHHHHHHHHHHHHHHHHHHGHHHHHHHHGHHGGHHHHHGGHHHHHGHFGHHHGGHHGHHGHHHHHHHHHGHFHFHHHGHFHHFFHHHGHHHHHFFHGGGGH
@M05620:45:000000000-G6HP7:1:1101:13030:4322 1:N:0:172
CATCCTGACCCTGAAGTACCCCATTGAGCATGGCATCGTCACCAACTGGGACGACATGGAGAAGATCTGGCACCACACCTTCTACAACGAGCTGCGCGTGGCCCCGGAGGAGCACCCAGTGCTGCTGACCGAGGCCCCCCTGAACCCCAAGGCCAACAGAGAGAAGATGACTCAGGTGAGGCTCGGCCGACGCCCGTGCTCCTCCCGTCCTTTCCCCAGTCATTTTCTGCCCGGCTTGATTTCTGACATTA
+
DCDDCFFFFFFFGGGGGGGGGGGHHHGHHHHHHHHHHGHHHGHHHGHHHHHHGGGGGHHHHHHHHHHHHHHHHGHHHGGHHHHHHHHHGGGGGHHGGGGGGGHHGGGGGGGGHGHHGGHFHHHHHHHHHHGGGGGGGGGGGGHHHHGGGGHGHHGGGGGGGGGGGGGGGGGGGGGGGGGGFGGGFFFFDFFFFFFFBFFFFFFFFFFEFFFFFFFFFFFFFFFFFFFFFFFFFFFFFFFFFFFFF<FFFB0
@M05620:45:000000000-G6HP7:1:1101:19284:4399 1:N:0:172
ATCTCTATCTCCTAAAAACCTGTTTAGATTTGGAGATAGACCTTCAGGTTTTTCATCATTTTCTGCATGAATTATACATTGACCACGTTCCAGCGTGGTCAGTTTGCAGCATTCTGTTATTTTGTTTGACAGAGTGTCTTGTTGAGAACATATGTAGGACATGATTTTTTCCTGCAACAGGGAAAATAAAGTATAAGTTTTAAAGATTTATTCTTTAATAAAGGATCTCAAAGCCAGCTTTAGAAAAAGGA
+
CCCCCFFFFFFFGGGGGGGGGGHHHHHHHHHHHHHHHHHHHHHHHHHHHHHGGHHHHIHHHHIIIHHHHHHHHHHHHHHHHHHHHHGHHHHHHHGGGGHHHHHHHHHHHHHHHHHHHHHHHHHHHHHHHHHHHHHHHHHHHHHHHHHHHHHHHHHHHHHHHHHHHHHHHGHHHHHHHHHHHGGHHHGHHHHHHHHHHHHHHHHHHHHHHHHHHHHHHHHHHHHHHHHHHHHHHHHHHGHHHHHHHHGGGGH
@M05620:45:000000000-G6HP7:1:1101:19307:4407 1:N:0:172
ATCTCTATCTCCTAAAAACCTGTTTAGATTTGGAGATAGACCTTCAGGTTTTTCATCATTTTCTGCATGAATTATACATTGACCACGTTCCAGCGTGGTCAGTTTGCAGCATTCTGTTATTTTGTTTGACAGAGTGTCTTGTTGAGAACATATGTAGGACATGATTTTTTCCTGCAACAGGGAAAATAAAGTATAAGTTTTAAAGATTTATTCTTTAATAAAGGATCTCAAAGCCAGCTTTAGAAAAAGGA
+
AABBBFFFFFFFGGGGGGGGGGHHHGHHHHHHHHHGHHHHHHHHHHGGHHHGGHHHHHHHHHHHEHHHHHHHHBHFHHHHH5GFHHGHHHHHHHGEGGHHHHHHHHHHHGHHHHHHHHHHHHHHHHHHGHHHHHBFGGHHHHHHFHHHHHEHHHFHHHHHHHHHHHHHHGHHHHHGHHEFEFFHGHHHHGEHHHGHHFGHHHHHGHHHHHGHHHHHHHHHDG00/DGHFFHHFHGHGGHHHFFEFCGFGDG
@M05620:45:000000000-G6HP7:1:1101:19272:4413 1:N:0:172
ATCTCTATCTCCTAAAAACCTGTTTAGATTTGGAGATAGACCTTCAGGTTTTTCATCATTTTCTGCATGAATTATACATTGACCACGTTCCAGCGTGGTCAGTTTGCAGCATTCTGTTATTTTGTTTGACAGAGTGTCTTGTTGAGAACATATGTAGGACATGATTTTTTCCTGCAACAGGGAAAATAAAGTATAAGTTTTAAAGATTTATTCTTTAATAAAGGATCTCAAAGCCAGCTTTAGAAAAAGGA
+
ABCCCFFFFFFFGGGGGGGGGGHHHHHHHHHHHHHGHHHHHHHHHHHHHHHGGHHHHHHHHHHIIHGHHHHHHHHHHHHHHHHHHHGHHHHHHHGFGGHHHHHHHHHFHHHHHHHHHHHHHHHHHHHHHHHHHHGHHHHHHHHHHHGHHGHHHHHHHHHHFHHGHHHHHGHHHHHHHHHHHGGGHHHGGGHHGHHHHHHHHGHGHHHGHHHHHHHHHGHGGHGGHHHHHHGFFGHHHGHHHHHFGFHHGGF
@M05620:45:000000000-G6HP7:1:1101:19289:4421 1:N:0:172
ATCTCTATCTCCTAAAAACCTGTTTAGATTTGGAGATAGACCTTCAGGTTTTTCATCATTTTCTGCATGAATTATACATTGACCACGTTCCAGCGTGGTCAGTTTGCAGCATTCTGTTATTTTGTTTGACAGAGTGTCTTGTTGAGAACATATGTAGGACATGATTTTTTCCTGCAACAGGGAAAATAAAGTATAAGTTTTAAAGATTTATTCTTTAATAAAGGATCTCAAAGCCAGCTTTAGAAAAAGGA
+
CCDCCFFFFFFFGGGGGGGGGGHHHHHHHHHHHHHHHHHHHHHHHHHHHHHGGHHHHGIHIHIIIHHHHHHHHHHHHHHHHHHHHHGHHHHHHHGGGGHHHHHHHHHHHHGHHHHHHHHHHHHHHHHHHHGHHHHHHHHHHHHHHHHGHHHHHHHGHHHHHHHHHHHHHGHHHHHHHHHHHGGGHHHHHHHHHHHGHFHHHGHHHHHHHGHHHHHHGGHHHGHHHHHHHGHGGHHHHGHHHHHHGHHHGGH
@M05620:45:000000000-G6HP7:1:1101:12567:4445 1:N:0:172
AAACCAAGCAGACACTCACCGCTCCCTCGCCACAGGCCAATAGTTTGTCCTCACTGAGTTGGCAACAAGTGGCTGCTGTGGCTGCCATTTTTCTGGTGATGGCCATCAGCTCCGACGAGGTCAGCTGGGGGGCTTTCTTTGTGTAAGCAACGAGAAACCTGAAAGAAGCATTTTTTAACTAAGTCCTGCTGAGTCATTCATGAGTTTTTAGCCGCCTTGCTTCTTCTCACAGACTCTCTACTCTCATGCCA
+
BAAAAAAFBFFFGGGGFGGGGGGEGGFHGGEGGHGHGGCGHFHFFHHHHFHHHHHHHHEGHGHHHHHHHHHGGHGFHHFGGHHGFHFHFHHHHFHHGHFHHHHHHHHHFFGHHGEEE?CCCHGHFHHHGGGGGGGGBFGGGFFFGGFFFFFFFFFFFFFFFFFFFFAFFFFFFFFFFFFFFFFFFFFFFFFFFFFBFFFFFFFFBFFFFFFFFDFFFFFFFFFFFFFFFFFFFFFFFFFFFFFFFFFFFFF
@M05620:45:000000000-G6HP7:1:1101:7307:4451 1:N:0:172
ATCTCTATCTCCTAAAACCTGTTTAGATTTGGAGATAGACCTTCAGGTTTTTCATCATTTTCTGCATGAATTATACATTGACCACGTTCCAGCGTGGTCAGTTTGCAGCATTCTGTTATTTTGTTTGACAGAGTGTCTTGTTGAGAACATATGTAGGACATGATTTTTTCCTGCAACAGGGAAAATAAAGTATAAGTTTTAAAGATTTATTCTTTAATAAAGGATCTCAAAGCCAGCTTTAGAAAAAGGAA
+
BBBABFFFFFFFGGGGGGGGGEGHFHHGHHHHGGHH5GDGHHHHHHHHHHGGHGFHGHHHHHHHHFFHGFHHHHHHHHFHHHFHHGHGGGGGFGEGGHGGHFHHHHFHHGHHHHHHHHHHHHHHHHHHHHHHHGGGHHHHHHHHGHGHGHHHHHHHHHHHHHHHHHHHGHHHHHGHHGHHGGFHFGHHHH?FHHGG@1GHHHGHGHHHGHHHHHHGFFGD0D0CHHH0GHHHHHHAEFFHHHEHHHHGGHG
@M05620:45:000000000-G6HP7:1:1101:21104:4473 1:N:0:172
AAACCAAGCAGACACTCACCGCTCCCTCGCCACAGGCCAATAGTTTGTCCTCACTGAGTTGGCAACAAGTGGCTGCTGTGGCTGCCATTTTTCTGGTGATGGCCATCAGCTCCGACGAGGTCAGCTGGGGGGCTTTCTTTGTGTAAGCGACGAGAAACCTGAAAGAAGCATTTTTTAACTAAGTCCTGCTGAGTCATTCATGAGTTTTTAGCCGCCTTGCTTCTTCTCACAGACTCTCTACTCTCATGCCA
+
CCBCCCBFCFFFGGGGGGGGGGGGGGHHGGGGGHHHGGHGHHHHHHHHHHHHHHHHHHGHHHHHHHHHHHHHGHGGHHHHHHHGGHHHHHHHHHHHHHHHHHHHHHHHHHHHHGGGGGGGGHHHHHHHGGGGGGGGGGGGGFGGGGFFFFFFFFFFFFFFFFFFFFFFFFFFFFFFFFFFFFFFFFFFFFFFFFFFFFFFFFFFFFFFFFFFFFFFFFFFFFFFFFFFFFFFFFFFFFFFFFFFFFFFFFF
@M05620:45:000000000-G6HP7:1:1101:21121:4481 1:N:0:172
AAACCAAGCAGACACTCACCGCTCCCTCGCCACAGGCCAATAGTTTGTCCTCACTGAGTTGGCAACAAGTGGCTGCTGTGGCTGCCATTTTTCTGGTGATGGCCATCAGCTCCGACGAGGTCAGCTGGGGGGCTTTCTTTGTGTAAGCGACGAGAAACCTGAAAGAAGCATTTTTTAACTAAGTCCTGCTGAGTCATTCATGAGTTTTTAGCCGCCTTGCTTCTTCTCACAGACTCTCTACTCTCATGCCA
+
BCCCCBCFCFFFGGGGGGGGGGGGGGHHGGGGGHHHGGHHHHHHHHHHHHHHHHHHHHHHHHHHHHHHHHHHGHGGHHHHHHHGGHHHHHHHHHHHHHHHHHHHHHHHHHHHHGGGGGGGGHHHHHHHGGGGGGGGGGGGGGGGGGFFFFFFFFFFFFFFFFFFFFFFFFFFFFFFFFFFFFFFFFFFFFFFFFFFFFFFFFFFFFFFFFFFFFFFFFFFFFFFFFFFFFFFBAFFFFFFFFFFFFFFFFF
@M05620:45:000000000-G6HP7:1:1101:21097:4490 1:N:0:172
AAACCAAGCAGACACTCACCGCTCCCTCGCCACAGGCCAATAGTTTGTCCTCACTGAGTTGGCAACAAGTGGCTGCTGTGGCTGCCATTTTTCTGGTGATGGCCATCAGCTCCGACGAGGTCAGCTGGGGGGCTTTCTTTGTGTAAGCGACGAGAAACCTGAAAGAAGCATTTTTTAACTAAGTCCTGCTGAGTCATTCATGAGTTTTTAGCCGCCTTGCTTCTTCTCACAGACTCTCTACTCTCATGCCA
+
AABBBBAFBCFFGGGGGGGGGGGGGGHHGGGGGHHDGGFHHHHHFHHHHHHHHHHFGHGGGEGGHHFHHB@GFHGGCHFGHGHGGHHHHHHHHHHHHHGHHHHHHHHHHHHHHGEFEGGGGHHHHHHHCFGGGGGGGGGGGB/BFF/FFFFFFFFDFFFFFFF/FFFFFFFFFFFFFFFFFFBFFFFBBFFFABF/;BFFFFFF9BFFFEFFFADFFFFFFFFBBBFFFFFFFFFFBFFFFFFFBFFBFFF
@M05620:45:000000000-G6HP7:1:1101:21255:4592 1:N:0:172
ATCTCTACTCCTAAAAAGGAAGAAAGGGGAGGGAAGATCGGAAGAGCACACGTCTGAACTCCAGTCACAGAAGACCATCTCGTATGCCGTCTTCTGCTTGAAAAAAAAAAAAAAAAACACAAAAAAAGAGACATGTAAAGAATGTAAGACAAAAAAAAAAAGAACACTAAGAAGATAGATAGACAGAAAGTAACAAAATAGACACATAAACAGATTATCAATAACAAATAAAGCGAACTGTAAAGAGTCAA
+
CCDCDFFFFFFFGGGGGGGGGGHHHHHGGGGGGGHGHHHHGGGGHHHHHHHGHHHGHHHHHHGHHHGHHHHHHHHHHHHHHHGGHHHHGGGHGHHHHHHHGGHHHGGGGG>><//<->.0<.<..--:.////000000;0.00000000//;..------...///0;00;0/0000000000://000000000..000000//000000//0000;000;0000.000000..--.0000000/000:
@M05620:45:000000000-G6HP7:1:1101:8792:4598 1:N:0:172
ATCTCTATCTCCTAAAAACCTGTTTAGATTTGGAGATAGACCTTCAGGTTTTTCATCATTTTCTGCATGAATTATACATTGACCACGTTCCAGCGTGGTCAGTTTGCAGCATTCTGTTATTTTGTTTGACAGAGTGTCTTGTTGAGAACATATGTAGGACATGATTTTTTCCTGCAACAGGGAAAATAAAGTATAAGTTTTAAAGATTTATTCTTTAATAAAGGATCTCAAAGCCAGCTTTAGAAAAAGGA
+
CCBBCFFFFFFFGGGGGGGGGGHHHHHHHHHHHHHHHHHHHHHHHHHHHHHGGHHHHHHHHIIIIHHHHHHHHHHHHHHHHHHHHHGGHHHHHHGGGGHHHHHHHHHHHHHHHHHHHHHHHHHHHHHHHHHHHHHHHHHHHHHHHHHHHHHHHHHHHHHHHHHHHHHHHGHHHHHHHHHHHGGHHHHHHHGHHHHGHHHHHHHHHHHHHHHHHHHHHHHHHHHHHHHHHGHGHHHHHGHHHHHHGFHHGGF
@M05620:45:000000000-G6HP7:1:1101:8775:4606 1:N:0:172
ATCTCTATCTCCTAAAAACCTGTTTAGATTTGGAGATAGACCTTCAGGTTTTTCATCATTTTCTGCATGAATTATACATTGACCACGTTCCAGCGTGGTCAGTTTGCAGCATTCTGTTATTTTGTTTGACAGAGTGTCTTGTTGAGAACATATGTAGGACATGATTTTTTCCTGCAACAGGGGAAATAAAGTATAAGTTTTAAAGATTTATTCTTTAATGAAGGATCTCAAAGCCAGCTTTAGAAAAAGGA
+
AABBBFFFFFFFGFFGGFGGGGHHHBGHHHHHHGHHHHHGHHHHHHHHHHHGGHHHHFHHHHHHHHGHHHHHHHHHHHHHHHHHHGGAFGHHHFFBFFHHFFFHHHHGGGFHHGHGHHHHHHHHGHHHHGHHGHHHFHHHHGHHDFEHGHHGEHGDFHFGEGHGGHHHHGFHHHHCFGHHHG/AAGGFDFFGHGHHGFHHHGHHHHHHGHHHHHHHG0G0DDHFAHHFGGFFFGFHGGHHHHH0CCFFDGB
@M05620:45:000000000-G6HP7:1:1101:8796:4619 1:N:0:172
ATCTCTATCTCCTAAAAACCTGTTTAGATTTGGAGATAGACCTTCAGGTTTTTCATCATTTTCTGCATGAATTATACATTGACCACGTTCCAGCGTGGTCAGTTTGCAGCATTCTGTTATTTTGTTTGACAGAGTGTCTTGTTGAGAACATATGTAGGACATGATTTTTTCCTGCAACAGGGAAAATAAAGTATAAGTTTTAAAGATTTATTCTTTAATAAAGGATCTCAAAGCCAGCTTTAGAAAAAGGA
+
CCCCCFFFFFFFGGGGGGGGGGHHHHHHHHHHHHHHHHHHHHHHHHHHHHHGGHHHHHHHIIIHIHHHHHHHHHHGHHHHHHHHHHGHHHHHHHGGGGHHHHHHHHHHHHGHHHHHHHHHHHHHHHHHHHHHHHHHHHHHHHHHHHGHHHHHHHHHHHHHHHHHHHHHHGHHHHHHHHHHHGGGHHHHHHHHHHHHHGHHHGHHHHHHHHHHHHHHHGHHHHHGHHHHHHHGHHHHHGHHHHHHHHGHGGH
@M05620:45:000000000-G6HP7:1:1101:7172:4669 1:N:0:172
AAACCAAGCAGACACTCACCGCTCCCTCGCCACAGGCCAATAGTTTGTCCTCACTGAGTTGGCAACAAGTGGCTGCTGTGGCTGCCATTTTTCTGGTGATGGCCATCAGCTCCGACGAGGTCAGCTGGGGGGCTTTCTTTGTGTAAGCAACGAGAAACCTGAAAGAAGCATTTTTTAACTAAGTCCTGCTGAGTCATTCATGAGTTTTTAGCCGCCTTGCTTCTTCTCACAGACTCTCTACTCTCATGCCA
+
BBABCBCFCFFFGGGGGGGGGGGGGGHHEGGGGHHHGGHHHGHFGHHHGHHHHHHHHHHHHHHHHHHHGFHHFHFFHHHHHHHGGHGHFHHHHGHHHHGGHHHHHGHHHGFHHFGEEECCCGHHHHHHGGGGGGGGGGGGGGGGGGFFFFFFFFFFFFFFFFFFFFFFFFFFFFFFFFFFFFFFFFFFEFFFFBFBFFFFFFFFFFFFFFFFFDDFFFFFFFFFFFFFFFFFFFFFFFFFFFFFFFFFF0B
@M05620:45:000000000-G6HP7:1:1101:7153:4683 1:N:0:172
AAACCAAGCAGACACTCACCGCTCCCTCGCCACAGGCCAATAGTTTGTCCTCACTGAGTTGGCAACAAGTGGCTGCTGTGGCTGCCATTTTTCTGGTGATGGCCATCAGCTCCGACGAGGTCAGCTGGGGGGCTTTCTTTGTGTAAGCAACGAGAAACCTGAAAGAAGCATTTTTTAACTAAGTCCTGCTGAGTCATTCATGAGTTTTTAGCCGCCTTGCTTCTTCTCACAGACTCTCTACTCTCATGCCA
+
AAAABBAFBFFFGGGGGGGGGGGGGGHGGGGGGHHHGFCHHHHHHHHHHHHHHGHGGGFGHHHGHHHHHFHHGHGGHHHHHHHGGHHHHHHHHHHHHHFHHHHHHHHHHGGHGGGGG?BFCGHHHHHHGGGGGGGGGGGGGGGGGEFFFFFFEFDDFFFFA;FFFFFFFFFFFFFCFFFFFFFFFFFFBFFFFFFFFFFFFFFFFFFFFFFFFDADFFFFFFFFFFFFFFEFFFFBFFFFFFFFFFBFFFF
@M05620:45:000000000-G6HP7:1:1101:7171:4688 1:N:0:172
AAACCAAGCAGACACTCACCGCTCCCTCGCCACAGGCCAATAGTTTGTCCTCACTGAGTTGGCAACAAGTGGCTGCTGTGGCTGCCATTTTTCTGGTGATGGCCATCAGCTCCGACGAGGTCAGCTGGGGGGCTTTCTTTGTGTAAGCAACGAGAAACCTGAAAGAAGCATTTTTTAACTAAGTCCTGCTGAGTCATTCATGAGTTTTTAGCCGCCTTGCTTCTTCTCACAGACTCTCTACTCTCATGCCA
+
CCCDDBCFCFFFGGGGGGGGGGGGGGHHGGGGGHHHGGHHHHHHHHHHHHHHHHHHHHHHHHHHHHHHHHHHGHGGHHHHHHHGGHHHHHHHHHHHHHHHHHHHHHHHHHHHHGGGGGGGGHHHHHHHGGGGGGGGGGGGGGGGGGFFFFFFFFFFFFFFFFFFFFFFFFFFFFHFFFFFFFFFFFFFFFFFFFFFFFFFFHHFFFFFFFFFFFFFFFFFHFFFFFFFFFFFFFFFFFFFFFFHFFFFFFF
@M05620:45:000000000-G6HP7:1:1101:21024:4690 1:N:0:172
AAACCAAGCAGACACTCACCGCTCCCTCGCCACAGGCCAATAGTTTGTCCTCACTGAGTTGGCAACAAGTGGCTGCTGTGGCTGCCATTTTTCTGGTGATGGCCATCAGCTCCGACGAGGTCAGCTGGGGGGCTTTCTTTGTGTAAGCAACGAGAAACCTGAAAGAAGCATTTTTTAACTAAGTCCTGCTGAGTCATTCATGAGTTTTTAGCCGCCTTGCTTCTTCTCACAGACTCTCTACTCTCATGCCA
+
BBBBBBBFBFFFGGGGFGGGEEGFFFGEAFEAEGHAFFHGF3FHDHHGGHHHHGGGFBAFFFHFHHHHHFGFFHFEHFBGHHHFGHHFGHHFHHHHFHHHHHHHHHHHHHHHHGGGGGGGGHHHHHHHGGGGGGGGGGGGGGGGGGFFFFFFFFFFFFFFFFFFFFFFFFFFFFFFFFFFFFFFFFFFFFFFFBFFFFFFFFFFFFFFFFFFFFFFFFFFFFFFFFFFFFFFFFFFFFFFFFFFFFFFFFF
@M05620:45:000000000-G6HP7:1:1101:21010:4708 1:N:0:172
AAACCAAGCAGACACTCACCGCTCCCTCGCCACAGGCCAATAGTTTGTCCTCACTGAGTTGGCAACAAGTGGCTGCTGTGGCTGCCATTTTTCTGGTGATGGCCATCAGCTCCGACGAGGTCAGCTGGGGGGCTTTCTTTGTGTAAGCAACGAGAAACCTGAAAGAAGCATTTTTTAACTAAGTCCTGCTGAGTCATTCATGAGTTTTTAGCCGCCTTGCTTCTTCTCACAGACTCTCTACTCTCATGCCA
+
AABBAAAFBFFFGFGCGFGGEGEFFGFHEGGEEHHGGFHDGFHHHHHHHHHHHHHHHGFGGHHHFHHHHFGBFHGGGHHHHHHEGHGHHHHGHGHHHHHHHHHHHHHHHHHHHDEGEFGCGGHHHHFHFFGGGGGGGGGGGGFFFF/FFFFFFFFFEFFFFFFFFFFFFFFFFFFFFFFFFF/;FFFBFBFF.BFF/FFFFFFBFFFFFE/9B.@FFDFFFFFFFFFFFFFBFFFFFFFFFFFFFFBBFFB
@M05620:45:000000000-G6HP7:1:1101:23935:4759 1:N:0:172
CATCCTGACCCTGAAGTACCCCGGCTTGATTTCTGACATTAGATCGGAAGAGCACACGTCTGAACTCCAGTCACAGAAGACCATCTCGTATGCCGTCTTCTGCTTGAAAAAAAAAAACAACTCTCATATATTATTTTGCATCTTTGAACCAGACCGAATTATCCTATGACGTGTTCTACACGATTTTATTAAAAGAATCACCATTGTATTAAATGTACCTTTTAGCAATCTCCATTCCTACACTAAATATC
+
ABBCCFFFFFFFGGGGGGGGGGGGGGGGHHHHHHHGHHHHHHGHHHG2BEHHHHHGHEHHHGFFGHHHFFFHHHHGGGHHHHHHHHHHFGHHGHFEFHGGHHFHHHHHHHFEEGG<C<<//2@2@221111@<<1?D1111?1<@111>.0>0<.<--..00<=0=<GH0;:;;.0000</.-...000009;009.00;:F00;0;;0;09900;;BF00C00//:;FB://;BFF/:BB/:///;/://
@M05620:45:000000000-G6HP7:1:1101:9913:4812 1:N:0:172
AAACCAAGCAGACACTCACCGCTCCCTCGCCACAGGCCAATAGTTTGTCCTCACTGAGTTGGCAACAAGTGGCTGCTGTGGCTGCCATTTTTCTGGTGATGGCCATCAGCTCCACGAGGTCAGCTGGGGGGCTTTCTTTGTGTAAGCAACGAGAAACCTGAAAGAAGCATTTTTTAACTAAGTCCTGCTGAGTCATTCATGAGTTTTTAGCCGCCTTGCTTCTTCTCACAGACTCTCTACTCTCATGCCAG
+
AABBBAAFBFFFGGGGGGGGGGGGGGGHGGGGGHHGGGHHHHHHHHGHHHHHHHGHHHHHHHHHHHHHHHHHGHGGHHGHHHHGGHHHHHHHHHHHHHHHHHHHHHHHHHHHHGHFGGGEGHHHHHHGGGGGGGGGGGGGGGC0CFFFBADEDFFFFFFFFFFFFFFFFFFFFFFEFFFFFFFFFFFFFFFFFFFFFFFFFFFFFFFFFFFFFFF.DFFFFFFFFFFFFFBFFFFFFFFFFFFFFFBFFF9
@M05620:45:000000000-G6HP7:1:1101:9896:4824 1:N:0:172
AAACCAAGCAGACACTCACCGCTCCCTCGCCACAGGCCAATAGTTTGTCCTCACTGAGTTGGCAACAAGTGGCTGCTGTGGCTGCCATTTTTCTGGTGATGGCCATCAGCTCCACGAGGTCAGCTGGGGGGCTTTCTTTGTGTAAGCAACGAGAAACCTGAAAGAAGCATTTTTTAACTAAGTCCTGCTGAGTCATTCATGAGTTTTTAGCCGCCTTGCTTCTTCTCACAGACTCTCTACTCTCATGCCAG
+
CBCCCBBFCFFFGGGGGGGGGGGGGGHHGGGGGHHHGGHHHHHHHHHHHHHHHHHHHHGHHHHHHHHHHHHHGHGGHHHHHHHGGHHHHHHHHHHHHHGHHHHHHHHHHHHHHHHGGGG?GHHHHHHGGGGGGGGGGGGGCFFGGGGFBFGGFFFFFFFFFFFFFFFFFFFFFFFEFFFFFFFFFFFFFFFFFFFFFFFFFFFFFFFFFFFFFFFFFFFFFFFFFFFFFFFFFFFFFFFFFFFFFF0BFF0
@M05620:45:000000000-G6HP7:1:1101:18900:4836 1:N:0:172
ATCTCTATCTCCTAAAAACCTGTTTAGATTTGGAGATAGACCTTCAGGTTTTTCATCATTTTCTGCATGAATTATACATTGACCACGTTCCAGCGTGGTCAGTTTGCAGCATTCTGTTATTTTGTTTGACAGAGTGTCTTGTTGAGAACATATGTAGGACATGATTTTTTCCTGCAACAGGGAAAATAAAGTATAAGTTTTAAAGATTTATTCTTTAATAAAGGATCTCAAAGCCAGCTTTAGAAAAAGGA
+
A?AABFFFFFFFGGGGGGGGGGHHHHHHHHHHHHHHHGHHHFHHHHHHHHHGGHHHHGHHHHHHHGHGHHHHHHHHHHHHHHHHHHGGHHHHGHGFGGHHHHGHHHFHHGHHHHHHGHHHHHHHHHHHHHHHHHGGHHHHHHHHHHHHGHFGHHHHHHGHHHHHHHHHHGFHHHGHGHHHHFEFEFGFHHHFGHGFG>FFGHEFGBGGHHHHHHHHHHHFHEGHFHHHHHHHHHGGHGHHHHHHGHHHGGF
@M05620:45:000000000-G6HP7:1:1101:18918:4838 1:N:0:172
ATCTCTATCTCCTAAAAACCTGTTTAGATTTGGAGATAGACCTTCAGGTTTTTCATCATTTTCTGCATGAATTATACATTGACCACGTTCCAGCGTGGTCAGTTTGCAGCATTCTGTTATTTTGTTTGACAGAGTGTCTTGTTGAGAACATATGTAGGACATGATTTTTTCCTGCAACAGGGAAAATAAAGTATAAGTTTTAAAGATTTATTCTTTAATAAAGGATCTCAAAGCCAGCTTTAGAAAAAGGA
+
CCCCCFFFFFFFGGGGGGGGGGHHHHHHHHHHHHHHHHHFHHHHHHHHHHHGGHHHHHHHHHIHHHHHHHHHHHHHHHHHHHHGHHGHHHHHHHGGGGHHHHHHHHHHHHHHGHGHHHHHHHGHHHHHHHHHHHHHHHHHHHHHHHHGHHHHHHHHHHHHHHHHHHHHHGHHHHHHGGHHHFGGHHHHGGHHHHHHHHHHHHFHHHHHHHHHHHHHHHHGHHHHHHGHHHHHFGHHHGHHHHHHGHHHGGH
@M05620:45:000000000-G6HP7:1:1101:8129:4885 1:N:0:172
ATCTCTATCTCCTAAAAACCTGTTTAGATTTGGAGATAGACCTTCAGGTTTTTCATCATTTTCTGCATGAATTATACATTGACCACGTTCCAGCGTGGTCAGTTTGCAGCATTCTGTTATTTTGTTTGACAGAGTGTCTTGTTGAGAACATATGTAGGACATGATTTTTTCCTGCAACAGGGAAAATAAAGTATAAGTTTTAAAGATTTATTCTTTAATAAAGGATCTCAAAGCCAGCTTTAGAAAAAGGA
+
BCCCCFFFFFFFGGGGGGGGGGHHHHHHHHHHHHHHHHHHHHHHHHHHHHHGGHHHHIIHHHIHHHHHHHHHHHHHHHHHHHHHHHGHHHHHHHGGGGHHHHHHHHHHHHHHHHHHHHHHHHHHHHHHHHGHHHHHHHHHHHHHFHHHHHHHHHHHHHHHHHHHHHHHHGHHHHHHHHHHHGGHHHHHHHHHHHHHHGGHHHHHHHHHHHHHHHHHHHHGGHFGHHHHHHHHHHHHHGHHHHHGGHHHGGH
@M05620:45:000000000-G6HP7:1:1101:8152:4886 1:N:0:172
ATCTCTATCTCCTAAAAACCTGTTTAGATTTGGAGATAGACCTTCAGGTTTTTCATCATTTTCTGCATGAATTATACATTGACCACGTTCCAGCGTGGTCAGTTTGCAGCATTCTGTTATTTTGTTTGACAGAGTGTCTTGTTGAGAACATATGTAGGACATGATTTTTTCCTGCAACAGGGAAAATAAAGTATAAGTTTTAAAGATTTATTCTTTAATAAAGGATCTCAAAGCCAGCTTTAGAAAAAGGA
+
BCCCCFFFFFFFGGGGGGGGGGHHHHHHHHHHHHHHHHHHHHHHHHHHHHHGGHHHHHHHHHHIHHHHHHHHHHHGHHHHHHHHHHGHHHHHHHGGGGHHHHHHHHGHHHHHHHHHHHHHHHHHHHHHHHHHHHHHHHHHHHHHHHHHHHHHHHHHHHHHHHGHHHHHHGHHHHHHGHHHHGGHHHHHHFHHHHHHHFGHHHHHHHHHHGHHHHHHHHHGHHFHHHHHHGHHHHHHHGHHHHHGGHGHGGH
@M05620:45:000000000-G6HP7:1:1101:8599:4955 1:N:0:172
ATCTCTATCTCCTAAAAACCTGTTTAGATTTGGAGATAGACCTTCAGGTTTTTCATCATTTTCTGCATGAATTATACATTGACCACGTTCCAGCGTGGTCAGTTTGCAGCATTCTGTTATTTTGTTTGACAGAGTGTCTTGTTGAGAACATATGTAGGACATGATTTTTTCCTGCAACAGGGAAAATAAAGTATAAGTTTTAAAGATTTATTCTTTAATAAAGGATCTCAAAGCCAGCTTTAGAAAAAGGA
+
BCCCCFFFFFFFGGGGGGGGGGHHHHHHHHHHHHHHHHHHHHHHHHHHHHHGGHHHHHHHHIHHHHHHHHHHHHHHHHHHHHHHHHGHHHHHHHGGGGHHHHHHHHHHHHHHHHHHHHHHHHHHHHHHGHHHHHHHHHHHHHHHHHGHHHHHHHHHHHHHHHHHHHHHHGHHHHGHHHGHHGGHHHHHHHHHHHHGHFGHHHHHHHHHHGHHHHHHHHHGHGHHHHHHHGGHHHHHHGHHHHHGGHGGGFH
@M05620:45:000000000-G6HP7:1:1101:25008:4957 1:N:0:172
CATCCTGACCCTGAAGTACCCCATTGAGCATGGCATCGTCACCAACTGGGACGACATGGAGAAGATCTGGCACCACACCTTCTACAACGAGCTGCGCGTGGCCCCGGAGGAGCACCCAGTGCTGCTGACCGAGGCCCCCCTGAACCCCAAGGCCAACAGAGAGAAGATGACTCAGGTGAGGCTCGGCCGACGCCCGTGCTCCTCCCGTCCTTTCCCCAGTCATTTTCTGCCCGGCTTGATTTCTGACATTA
+
BCCCCFFFFFFFGGGGGGGGGGGHHHHHHHHHHHHHHGHHHGHHHGHHHHHHGGGGGHHHHHGHHHHHHHHHHGHHHGGHHHHHHGHHGGGGGHHGGGGGGGHHGGGGGGGGHHHHGGHHHHHHHHHHHHGGGGGGGGGGGGHHHHGGGGHGHHGGGGGGGGGGGGGGGGGGGGGGGGGGGGGGFFFFFFFFFFFFCDDFFFFFFFFADDFFFFFFFFFFFFFFFFFFFFFFFFFFFFFFFFFFFFFFFF0
@M05620:45:000000000-G6HP7:1:1101:23149:4991 1:N:0:172
ATCTCTATCTCCTAAAAACCTGTTTAGATTTGGAGATAGACCTTCAGGTTTTTCATCATTTTCTGCATGAATTATACATTGACCACGTTCCAGCGTGGTCAGTTTGCAGCATTCTGTTATTTTGTTTGACAGAGTGTCTTGTTGAGAACATATGTAGGACATGATTTTTTCCTGCAACAGGGAAAATAAAGTATAAGTTTTAAAGATTTATTCTTTAATAAAGGATCTCAAAGCCAGCTTTAGAAAAAGGA
+
A?ABBFFFFFFFGGGGGGGGGGHFHHHHHHHHHHHHHFHHHHHHHHHHHHHGGHHHHHHHHHHHHGHHHHHHHHHGHHHHHHHHHHGFGHHHHHGGGGHHHHHHHHHHHHHHHHHHHHHHHHHHHGHHGHHHHHHHHGHHHHHHHHHHHHHHGHHFGHHHHHGHHHHHHGHHHHHHGHHHHGGHFHHHGGH?GHHHHFGHHHGHHHHHHHHHHHHHHGHHHBDGHHHHHHHHHHHFHGHHHHHEGGFHGGG
@M05620:45:000000000-G6HP7:1:1101:23170:4992 1:N:0:172
ATCTCTATCTCCTAAAAACCTGTTTAGATTTGGAGATAGACCTTCAGGTTTTTCATCATTTTCTGCATGAATTATACATTGACCACGTTCCAGCGTGGTCAGTTTGCAGCATTCTGTTATTTTGTTTGACAGAGTGTCTTGTTGAGAACATATGTAGGACATGATTTTTTCCTGCAACAGGGAAAATAAAGTATAAGTTTTAAAGATTTATTCTTTAATAAAGGATCTCAAAGCCAGCTTTAGAAAAAGGA
+
ABBBBFFFFFFFGGGGGGGFGGHGFHHGGHHHFGHHHHHGHHGHGHGHHHHGGHHHHHHHGFHHGF5FHBGHHHHHHGHHHHFHFHGHHHHHHHFEDCHHHEHHHGHHGGGHHHHHHHHHHHHHHHHHHFHHFGGHHHHHHHHHFHHHHGHFHHHFFHHHHHHFHHHHHGFBGHHFH2GFEFGHHF??FFGGGFHBGGHHHHHGHHHEDFHHHHHHGFHHHFHHHHHHGFGFHHF/GEHHFFH0:CCC.AC
@M05620:45:000000000-G6HP7:1:1101:23151:5012 1:N:0:172
ATCTCTATCTCCTAAAAACCTGTTTAGATTTGGAGATAGACCTTCAGGTTTTTCATCATTTTCTGCATGAATTATACATTGACCACGTTCCAGCGTGGTCAGTTTGCAGCATTCTGTTATTTTGTTTGACAGAGTGTCTTGTTGAGAACATATGTAGGACATGATTTTTTCCTGCAACAGGGAAAATAAAGTATAAGTTTTAAAGATTTATTCTTTAATAAAGGATCTCAAAGCCAGCTTTAGAAAAAGGA
+
CDDDEFFFFFFFGGGGGGGGGGHHHHHHHHHHHHHHHHHHHHHHHHHHHHHGGHHHHHIIIIIIIHHHHHHHHHHGHHHHHHHHHHGHHHHHHHGGGGHHGHHHHHHHHHHHHHHHHHHHHHHHHHHHHHHHHHHHHHHHHHHHHHHHHHHHHHHHHHHHHHHHHHHHHGHHHHHHHHHHHGGHHHHHHGHHHHHHHHHHHGGHHHHHHHHHHHHHHHHHHHHHHHHHHGHGHHHHHGGHHHHHHGGHGGH
@M05620:45:000000000-G6HP7:1:1101:23149:5030 1:N:0:172
ATCTCTATCTCCTAAAAACCTGTTTAGATTTGGAGATAGACCTTCAGGTTTTTCATCATTTTCTGCATGAATTATACATTGACCACGTTCCAGCGTGGTCAGTTTGCAGCATTCTGTTATTTTGTTTGACAGAGTGTCTTGTTGAGAACATATGTAGGACATGATTTTTTCCTGCAACAGGGAAAATAAAGTATAAGTTTTAAAGATTTATTCTTTAATAAAGGATCTCAAAGCCAGCTTTAGAAAAAGGA
+
BCCCCFFFFFFFGGGGGGGGGGHHHHHHHHHHHHHHHHHHHHHHHHHFHHHGGHHHHHHIIIIHIHHHHHHHHHHHHHHHHGHHHHGHHHHHHHGFGGHHHHHHHHHGHHHHHHHHHHHHHHHHHHHHHHGHHHGHHHHHHHHHHHGFHHHHHHHHHHHHHHHFHHHHHGHHHHGHHHHHHGGFHHHGHHHHFHGHHGHHHGHHHHHHHHHHHHHHGFHHHHHGHHHHHGHFHHHHHGHHHHHHHGHHGGG
@M05620:45:000000000-G6HP7:1:1101:18854:5032 1:N:0:172
AAACCAAGCAGACACTCACCGCTCCCTCGCCACAGGCCAATAGTTTGTCCTCACTGAGTTGGCAACAAGTGGCTGCTGTGGCTGCCATTTTTCTGGTGATGGCCATCAGCTCCGACGAGGTCAGCTGGGGGGCTTTCTTTGTGTAAGCAACGAGAAACCTGAAAGAAGCATTTTTTAACTAAGTCCTGCTGAGTCATTCATGAGTTTTTAGCCGCCTTGCTTCTTCTCACAGACTCTCTACTCTCATGCCA
+
ABAAAABFBFFCEGGFGGGGEEGGGGHHGGGGGHHDFGHAA3FFFFGHHHHHFGGFFGHHHEHGHHGHHFHEEEFGFFHEFHCFGHHHHFGEFEHFGHBEBCGHHHHHHHGHHGEE?ECGGHHHHHEHG@DGGGGGFBFGGGFGGGFFFFF?EFBDBFFBFFFFFFFFFF9BFFFBFFFFFFFFFFFFFFFFFFFFFFFFFFFBBBFFFFFBF.=BD?/BFFFFFFBB99BBFFFFFFFFB9//9FB/9FB
@M05620:45:000000000-G6HP7:1:1101:18870:5045 1:N:0:172
AAACCAAGCAGACACTCACCGCTCCCTCGCCACAGGCCAATAGTTTGTCCTCACTGAGTTGGCAACAAGTGGCTGCTGTGGCTGCCATTTTTCTGGTGATGGCCATCAGCTCCGACGAGGTCAGCTGGGGGGCTTTCTTTGTGTAAGCAACGAGAAACCTGAAAGAAGCATTTTTTAACTAAGTCCTGCTGAGTCATTCATGAGTTTTTAGCCGCCTTGCTTCTTCTCACAGACTCTCTACTCTCATGCCA
+
CCCDDCCFDFFFGGGGGGGGGGGGGGHHGGGGGHHHGGHHHHHHHHHHHHHHHHHHHHGHHHHGHHHHHHHHGGGGHHHHHHHGGHHHHHHHHHHHHHHHHHHHHHHHHHHHHGGGGGGGFHHHHHHHGGGGGGGGGGGGGGGGGGFFFFFFFFFFFFFFFFFFFFFFFFFFFFHFFFFFFFFFFFFFFFFFFFFFFFFFFFFFFFFFFFFFFFFFFFFFFHFFFFFFFFFFFFFFFFFHFFFFFFFFFFF
@M05620:45:000000000-G6HP7:1:1101:14046:5048 1:N:0:172
ATCTCTATCTCCTAAAAACCTGTTTAGATTTGGAGATAGACCTTCAGGTTTTTCATCATTTTCTGCATGAATTATACATTGACCACGTTCCAGCGTGGTCAGTTTGCAGCATTCTGTTATTTTGTTTGACAGAGTGTCTTGTTGAGAACATATGTAGGACATGATTTTTTCCTGCAACAGGGAAAATAAAGTATAAGTTTTAAAGATTTATTCTTTAATAAAGGATCTCAAAGCCAGCTTTAGAAAAAGGA
+
BCCDDFFFFFFFGGGGGGGGGGHHHHHHHHHHHHHHHHHHHHHHHHHHHHHGGHHHHIHHHHIHIHHHHHHHHHHHHHHHHHHHHHGHHHHHHHGGGGHHHHHHHHHHHHHHHHHHHHHHHHHHHHHHHHHHHHHHHHHHHHHHHHHHHHHHHHHHHHHHHHHHHHHHHGHHHHGHHHHHHGGHHHHHHHHHHHHHHHHHHHGHHHHHHHHHHHHHHHHHHHHHHHHHHFHHHHHHHGHHHHHEGHHHGGH
@M05620:45:000000000-G6HP7:1:1101:14026:5064 1:N:0:172
ATCTCTATCTCCTAAAAACCTGTTTAGATTTGGAGATAGACCTTCAGGTTTTTCATCATTTTCTGCATGAATTATACATTGACCACGTTCCAGCGTGGTCAGTTTGCAGCATTCTGTTATTTTGTTTGACAGAGTGTCTTGTTGAGAACATATGTAGGACATGATTTTTTCCTGCAACAGGGAAAATAAAGTATAAGTTTTAAAGATTTATTCTTTAATAAAGGATCTCAAAGCCAGCTTTAGAAAAAGGA
+
CCBCCFFFFFFFGGGGGGGGGGHHHHHHHHHHHHHHHHHHHHHHHHHHHHHGGHHHHHHHHIHIHHHHHHHHHHHHHHHHHGHHHHGHHHHHHHGGGGHHHHHHHHHGHHHHHHHHHHHHHHHHHHHHHHHHHHHHHHHHHHHHHHGHHHHHHHHHHHHHHHHHHHHHHGHHHHHHHHGHHGGHHHHHGHHHHHHHHGHHHHHHHHGHHHHHHHHHHHHHHFHHHHHFHHHGHHFHHGHHHHHGFFHGGGF
@M05620:45:000000000-G6HP7:1:1101:18869:5067 1:N:0:172
AAACCAAGCAGACACTCACCGCTCCCTCGCCACAGGCCAATAGTTTGTCCTCACTGAGTTGGCAACAAGTGGCTGCTGTGGCTGCCATTTTTCTGGTGATGGCCATCAGCTCCGACGAGGTCAGCTGGGGGGCTTTCTTTGTGTAAGCAACGAGAAACCTGAAAGAAGCATTTTTTAACTAAGTCCTGCTGAGTCATTCATGAGTTTTTAGCCGCCTTGCTTCTTCTCACAGACTCTCTACTCTCATGCCA
+
?1AAAAAFAF>FGGGGGGGGEEGGGGHHCEEGGFGGGGFHHHHHGHHGHHHGHHHHHHBFHBGHHGHGH1D1FGGGHHGEHGGGFHHGHHGHHHHEHHGFFHHHFHGHHHEGEGGGGGGGGHHHGFGHG/C@@GGGGBFGGCFFGGFFBBF@FFFFFBFFFFFFFFFFFFFFFFF?FFFFFFFBFFFFFFFFFFFFBFFFFBBFFFFFFFFFB9>@BBFFFFFFFFFBFBFFFFFFFFF/B/BBFF;:FF/
@M05620:45:000000000-G6HP7:1:1101:14044:5067 1:N:0:172
ATCTCTATCTCCTAAAAACCTGTTTAGATTTGGAGATAGACCTTCAGGTTTTTCATCATTTTCTGCATGAATTATACATTGACCACGTTCCAGCGTGGTCAGTTTGCAGCATTCTGTTATTTTGTTTGACAGAGTGTCTTGTTGAGAACATATGTAGGACATGATTTTTTCCTGCAACAGGGAAAATAAAGTATAAGTTTTAAAGATTTATTCTTTAATAAAGGATCTCAAAGCCAGCTTTAGAAAAAGGA
+
BCCCCFFFFFFFGGGGGGGGGGHHHHHHHHHHHHHHHHHHHHHHHHHHHHHGGHHHHHIHHHHHHHHHHHHHHHHHHHHHHHHHHHGHHHHHHHGFGGHHHHHHHHHGHHHHHHHHHHHHHHHHHHHHGHHHHHHHHHHHHHHHHHHHHHHHHHHHHHHHHHHHHHHHHGHHHHHHHHHHHGGHHHHHHGHHGHHHHHHHHHHHHHHHHHHHHHHHHGHHHGHHHHHHHGGGHHHHHGHHHHHHGFHGGGH
@M05620:45:000000000-G6HP7:1:1101:15053:5068 1:N:0:172
ATCTCTATCTCCTAAAAAGGAAGAAAGGGGAGGGAAGATCGGAAGAGCACACGTCTGAACTCCAGTCACAGAAGACCATCTCGTATGCCGTCTTCTGCTTGAAAAAAAAAAAAAAAACGAAAAGGAATACAGGCAAAAATGTACTTGCTGTAAGGCAAAATAGACTAATACTAACGTAGGACTTGATCAAGAGCAAGATTCGCAAGGCTCTGTAGATAGAGAGGATCAGATAAGAAAAATTACCGAGATAA
+
BCCCCFFFFFFFGGGGGGFGFGHGGHHHGGGGGGGHGHHHHGGGGHHHHHGHGHHHGHHHHHHGHHHHHHHHHHHHHGHFHHHFGHHHHGGGHGHHHHHHHGHHHHGGGGGC><</-.-<>.</./<0<0<0/....;..0;0:0000000000;/...900000000;000000;/...00/00000;900.:0///000....-..0./0000000;;09...:/.00000;00//..9000..--.00
@M05620:45:000000000-G6HP7:1:1101:12240:5074 1:N:0:172
TACCTGTACTGGGGAAGCAATCGCCATTCCTACCCTAAAGATCGGAAGAGCACACGTCTGAACTCCAGTCACAGAAGACCATCTCGTATGCCGTCTTCTGCTTGAAAAAAAAAAAAAAAAAAAAAAATTAATAAGCCTAATAACACACAGATATCCCTGCGCAACAAAACAGAATAAAAAATACGAGCACTATATATACCAGTCTTACCAAAGAGCGGCGTACAAGTAGGTTTATATTAAATGAGTCGACT
+
BAACCFFFF5FFGGGFGGGGGGGGGGGHHHHEGFHHHHHHGHHHGGGGHHHHHHHGGHHGHHHHHHHHHHHHGHHGHGHHHGCGHHFGHHHHGFGHGHHHHHHHHHHGFGGGGCB/</>/<<<----.000000000000000000....0000;0000.-;--;..;;F.//0000009-.00...--.0000000:0;00;B0000/00.////-;----:.00900000000000000;000:0-.:.
@M05620:45:000000000-G6HP7:1:1101:15056:5087 1:N:0:172
ATCTCTATCTCCTAAAAAGGAAGAAAGGGGAGGGAAGATCGGAAGAGCACACGTCTGAACTCCAGTCACAGAAGACCATCTCGTATGCCGTCTTCTGCTTGAAAAAAAAAAAAAAAAAGTGGAGAAAGAAAAAGAGATAGATATATAAAATAGAAAGACACGATATAAGAAAAACAAAGCAAGAAAACACTCACATGAATAAACCACGAATGGAGAGAACCAATAAGTACCGATAGTGCGATAATCACGAA
+
ABCCDFFFFFFFGGGGGGGGGGHHHGHGGGGGGGGGGHHHHGGGGHHGHHGHGGHHGGGHHHHFHHHFHHHHGHGHHHGBHHHGDCGHHGFGHGHHHHHHHGHGGHGGGGGD</>/--.1100.0.00/<//..://000<00000000<0000000//</.-.<<00000</<....//0//:////..0//0000000000:/.<.-.90<:/0..00...0:000:0<..--.000-.<..000<.9.
@M05620:45:000000000-G6HP7:1:1101:21091:5102 1:N:0:172
CATCCTGACCCTGAAGTACCCCATTGAGCATGGCATCGTCACCAACTGGGACGACATGGAGAAGATCTGGCACCACACCTTCTACAACGAGCTGCGCGTGGCCCCGGAGGAGCACCCAGTGCTGCTGACCGAGGCCCCCCTGAACCCCAAGGCCAACAGAGAGAAGATGACTCAGGTGAGGCTCGGCCGACGCCCGTGCTCCTCCCGTCCTTTCCCCAGTCATTTTCTGCCCGGCTTGATTTCTGACATTT
+
CCDDDFFFFFFFGGGGGGGGGGGHHHHHHHHHHHHHHGHHHGHHHGHHHHHHGGGGGHHHHHHHHHHHHHHHHGHHHGGHHHHHHHHHGGGGGHHGGGGGGGHHGGGGGGGGHHHHGGHGHHHHHHHHHHGGGGGGGGGGGGHHHHGGGGHGHHGGGGGGGGGGGGGFGGGGGGGGGGGGGGGGFFFFFFFFFFFFCDFFFFFFFFDEFFAFFFFFFFFFFFFFFFFFFEFF?DFCFF.BFFFFFBF0FF0
@M05620:45:000000000-G6HP7:1:1101:21078:5116 1:N:0:172
CATCCTGACCCTGAAGTACCCCATTGAGCATGGCATCGTCACCAACTGGGACGACATGGAGAAGATCTGGCACCACACCTTCTACAACGAGCTGCGCGTGGCCCCGGAGGAGCACCCAGTGCTGCTGACCGAGGCCCCCCTGAACCCCAAGGCCAACAGAGAGAAGATGACTCAGGTGAGGCTCGGCCGACGCCCGTGCTCCTCCCGTCCTTTCCCCAGTCATTTTCTGCCCGGCTTGATTTCTGACATTA
+
ABCCCFFFFFFFGGGGGGGGGGGHHHHHHHHHHHHHHGHHHGHHHGHHHHHHGGGGGHHHHHHGHHHHHHHHHGHHHGGHHHHHHHHFGGGGGHHGGGGGEEHHGGGGGGGGHHHHGGHGFHHHHHHHHHGGGGGGGGGGGGGHHHGGGGHGHHGGGGGGGGGGGGGGGGGGGGGGGGGGGGGGFFFFFFFFFFFCBDFFFFFFFFFFFFFFFFFFFFFFFFFFFFFFFFFFFFFFC;AFFFFFF0FFFF0
@M05620:45:000000000-G6HP7:1:1101:21096:5119 1:N:0:172
CATCCTGACCCTGAAGTACCCCATTGAGCATGGCATCGTCACCAACTGGGACGACATGGAGAAGATCTGGCACCACACCTTCTACAACGAGCTGCGCGTGGCCCCGGAGGAGCACCCAGTGCTGCTGACCGAGGCCCCCCTGAACCCCAAGGCCAACAGAGAGAAGATGACTCAGGTGAGGCTCGGCCGACGCCCGTGCTCCTCCCGTCCTTTCCCCAGTCATTTTCTGCCCGGCTTGATTTCTGACATTT
+
CCDDDFFFFFFFGGGGGGGGGGGHHHHHHHHHHHHHHGHHHGHHHGHHHHHHGGGGGHHHHHHHHHHHHHHHHGHHHGGHHHHHHHHHGGGGGHHGGGGGGGHHGGGGGGGGHHHHGGHGHHHHHHHHHHGGGGGGGGGGGGHHHHGGGGHGHHGGGGGGGGGGGGGGGGGGGGGGGGGGGGGGFFFFFFFFFFFFFFFFFFFFFFFFFFFFFFFFFFFFFFFFFFFFFFFFFFFCFF:FFFFFFBFFFF0
@M05620:45:000000000-G6HP7:1:1101:21506:5140 1:N:0:172
TACCTGTACTGGGGAAGCATTTGAATATCCCCCCATGGTGATGGGGACGGAGAACTGCTCCATAAACACAGGCAACGTGCCTAACTTTCCCGGGAAGATGAAGTCAAAGAGCGACCACAGCTCTTCGGAGGTTATTTTGCATCGGTGAGCCAGACAGAATGATCCGATGAGGGGTGCGAAACTATTTGAGGAAAGGAAGCACCTTTTTATTAAATTTACCTTTTAGCAATCGCCATTCCTACCCTAAAGAT
+
BACCCFFFFFFFGGGGGGGGGGGGHHHHHHHGGGGHHHHHHHHHHGGGGGGGGHHHHHHHHHHHHHHHHHHHGGHHGHHHHHHHHHHHHHHGGGGGGHHHHHHHHHHGHHGHGGGGGHHHHHHHHHHGGGG?GFHHHHHHHHHGGGGGHGHHHHGHHHGHHGHHHHFGGGHHGGEFGGGCGGGGGGGGFFFBF/FFFGGGEFAFFFFFFFFFFFFFFFFFFFFFFFFFFFFFFFFFFFFFFFFFFFFFFFF
@M05620:45:000000000-G6HP7:1:1101:21521:5152 1:N:0:172
TACCTGTACTGGGGAAGCATTTGAATATCCCCCCATGGTGATGGGGACGGAGAACTGCTCCATAAACACAGGCAACGTGCCTAACTTTCCCGGGAAGATGAAGTCAAAGAGCGACCACAGCTCTTCGGAGGTTATTTTGCATCGGTGAGCCAGACAGAATGATCCGATGAGGGGTGCGAAACTATTTGAGGAAAGGAAGCACCTTTTTATTAAATTTACCTTTTAGCAATCGCCATTCCTACCCTAAAGAT
+
DCCDDFFFFFFFGGGGGGGGGGGHHHHHHHHGGGGHHHGGHHHHHGGGGGGGGHHHHHHHHHHHHHHHHHHHGHHHGHHHHHHHHHHHHHHGGGGGGHHHHGHHHHHHHHHHGGGGGHHHHHHHHHHGGGGCGGHHHHHHGHHGGEGFHGHHHHGGHGHHHHHHHHGGGHHGGGEGGGFGGGGGGGGHGGGFFFGFFGFGFFFFFFFFFHFFFFFFFFFFFFFFFFFFFFFFFFFFFFFFFFFFFFFFFFF
@M05620:45:000000000-G6HP7:1:1101:8288:5189 1:N:0:172
ATCTCTATCTCCTAAAAACCTGTTTAGATTTGGAGATAGACCTTCAGGTTTTTCATCATTTTCTGCATGAATTATACATTGACCACGTTCCAGCGTGGTCAGTTTGCAGCATTCTGTTATTTTGTTTGACAGAGTGTCTTGTTGAGAACATATGTAGGACATGATTTTTTCCTGCAACAGGGAAAATAAAGTATAAGTTTTAAAGATTTATTCTTTAATAAAGGATCTCAAAGCCAGCTTTAGAAAAAGGA
+
BABBBFFFFFFFGGGGGGGGGGGFHHHHHHGHHHHHGHHHHHHHHHHHHHHGGHHHHHHHHHHHHHHHHGHHHHHHHHHHHHHHHHGGHHHHHHGGGGHHHHHGHHHHHHHHGHHHHHHHHHHHHHHHGHGHGHHHHHHHHGHHHHHHHHHHHHHHHHGHHFGHHHHHGFHHHHHFHHHHHGFHHHHHGHGGHHHGH=GHHHHHHHHHHHHHHHHHHHHGHHFHHHHGHGHHHHHHHGHHHHHGHHGHGGF
@M05620:45:000000000-G6HP7:1:1101:9593:5193 1:N:0:172
AAACCAAGCAGACACTCACCAGAAGACATGAGGTCAGCTAGATCGGAAGAGCACACGTCTGAACTCCAGTCACAGAAGACCATCTCGTATGCCGTCTTCTGCTTGAAAAAAAAAAAAAAGATATTAGGAGGTTATTTTTCATCGATTCGGCCGACCTACTGATCAGTCTAGGGTTGCGAAACTATTTTAGTAAAGAAAGCAACTTTTTCTTAAATTTACCTTTTCGCAATCGACATTCCTCCCCTCAATAT
+
ABBBBABFBFFFGGGGGGGGGGGHGFHFFHGHHFHGHHHGHGHHHGGFGHHHHHHHGHHHGHFHGGHHHHHHHHGHGHGHHGE3BFGFFHHHHGEGHGFHHHHHHHHHHGEGFED<>>>//111?11110/><<>1F11011110.10..<<--:-.;/0000C;:000<;0./.-.---;AF0F0;00/0090;0./;/:/.//;/99/F/////;/;99:BF/-.9AA/.9-..9/////;.;:.B//9
@M05620:45:000000000-G6HP7:1:1101:8287:5210 1:N:0:172
ATCTCTATCTCCTAAAAACCTGTTTAGATTTGGAGATAGACCTTCAGGTTTTTCATCATTTTCTGCATGAATTATACATTGACCACGTTCCAGCGTGGTCAGTTTGCAGCATTCTGTTATTTTGTTTGACAGAGTGTCTTGTTGAGAACATATGTAGGACATGATTTTTTCCTGCAACAGGGAAAATAAAGTATAAGTTTTAAAGATTTATTCTTTAATAAAGGATCTCAAAGCCAGCTTTAGAAAAAGGA
+
ABCCCFFFFFFFGGGGGGGGGGHHHHHHHHHGHHHHHHHHHHHHHHHHHHHGGHHHGFHHHHHIFFFHHHHHHHHHHHHHHHHHHHGGHHHGFHGGGGHHHHHHHHHHHHHHHHHHHHHHHHHHHHHHHHGHGHFGHHHHHHHGHHHHHHHFHHHFGHHHHGHHHHHHHGHHHHHHGHHGHFGGH0GG1GHHHHHHHHHHFHHHHHHHGGHHHHHHHGHHHHB0CGHHHHHHHHHHGGHHHHHHHHHGDCH
@M05620:45:000000000-G6HP7:1:1101:23297:5223 1:N:0:172
ATCTCTATCTCCTAAAAACCTGTTTAGATTTGGAGATAGACCTTCAGGTTTTTCATCATTTTCTGCATGAATTATACATTGACCACGTTCCAGCGTGGTCAGTTTGCAGCATTCTGTTATTTTGTTTGACAGAGTGTCTTGTTGAGAACATATGTAGGACATGATTTTTTCCTGCAACAGGGAAAATAAAGTATAAGTTTTAAAGATTTATTCTTTAATAAAGGATCTCAAAGCCAGCTTTAGAAAAAGGA
+
BBCCCFFFFFFFGGGGGGGGGGGHHHHHHHHHHHHHHHHHHHHHHHHHHHHGGHHHHHHHHIHHHHHHHHHHHHHHHHHHHHHHHHGHHHHHHHGFGGHHHHHHHHHHHHHHHHHHHHHHHHHHHHHHHHHHHHHHHHHHHHHHHHGHHHHGHHHHHHHHHHHHHHHHHGHHHHHHHHHHHGGGHHHHHHHHHHHGHGHHHHHHHHHHHHHHHHHHHHHHHHHHHHHHHHHFHHHHHGHHHHHBCGGGGGF
@M05620:45:000000000-G6HP7:1:1101:23322:5231 1:N:0:172
ATCTCTATCTCCTAAAAACCTGTTTAGATTTGGAGATAGACCTTCAGGTTTTTCATCATTTTCTGCATGAATTATACATTGACCACGTTCCAGCGTGGTCAGTTTGCAGCATTCTGTTATTTTGTTTGACAGAGTGTCTTGTTGAGAACATATGTAGGACATGATTTTTTCCTGCAACAGGGAAAATAAAGTATAAGTTTTAAAGATTTATTCTTTAATAAAGGATCTCAAAGCCAGCTTTAGAAAAAGGA
+
ACCCCFFFFFFFGGGGGGGGGGHHHHHHHHHHHHHHHHHHHHHHHHHFHHHGGHHHHIHHHHIHHHHHHHHHHHHHHHHHHHHHHHGHHHHHHHGGGGHHHHHHHHHHHHHHHHHHHHHHHHHHHHHHHHHHHHHHHHHHHHHHHHHHHHHHHHHHHHHHHHHHHHHHHGHHHHHHHHHHHGGGHHHHHGGHHGHHHHHHHHHHHHHHHHHHHHHHHHHHHHHHHHHHGHHGHGHHHGHHHHHGGFHHGGH
@M05620:45:000000000-G6HP7:1:1101:23306:5243 1:N:0:172
ATCTCTATCTCCTAAAAACCTGTTTAGATTTGGAGATAGACCTTCAGGTTTTTCATCATTTTCTGCATGAATTATACATTGACCACGTTCCAGCGTGGTCAGTTTGCAGCATTCTGTTATTTTGTTTGACAGAGTGTCTTGTTGAGAACATATGTAGGACATGATTTTTTCCTGCAACAGGGAAAATAAAGTATAAGTTTTAAAGATTTATTCTTTAATAAAGGATCTCAAAGCCAGCTTTAGAAAAAGGA
+
BBCCCFFFFFFFGGGGGGGGGGHHHHHHHHHHHHHHHHHHHHHHHHHHHHHGGHHHHHIHIHIIHHHHHHHHHHHHHHHHHHHHGHGHHHHHHHGFGGHHHHHHHHHHHHHHHHHHHHHHHHHHHHHHGHHHHHHHHHHHHHHHHHGHHHHHHHHHHHHHHHHHHHHHHGHHHHHHHHHHHGGHHHHGHGHHGHHGHHHHHGHGHHHHHHHHHHHHHGHHHHHGHHHHGGGGHHGHHGHHHHHGHGHGGGH
@M05620:45:000000000-G6HP7:1:1101:12375:5247 1:N:0:172
AAACCAAGCAGACACTCACCGCTCCCTCGCCACAGGCCAATAGTTTGTCCTCACTGAGTTGGCAACAAGTGGCTGCTGTGGCTGCCATTTTTCTGGTGATGGCCATCAGCTCCGACGAGGTCAGCTGGGGGGCTTTTTTGGTGAAACAAAGGAGAAACTGGAAGGAAGAATTTTTTAATAAAGTCTGCTGGGTCAATTCAGAGTTTTTTACCGCCTTGCTTCTTTTCAACAGCTCTCCTACTCCATTGCAA
+
BBCCCBCFCFFFGGGGGGGGGGGGGGHHGGGGGHHHGGHHHGHHHHHHHHHHHHHHHHHHHHHGHHHHHGHHGHGGHHHHHHHGGHHHHHHHHHHHHHHHHHHHHHHHHHHHHGGGGGGGFHHHHHHHGGG--=E/0;C--..0;00/;.///.;A9F00/:F/.;/../;BFFF-;000;000;000000.//.0;0000000;BFF-.0;.-;.;000;00;0000000/.0000/0000000000;00
@M05620:45:000000000-G6HP7:1:1101:14183:5251 1:N:0:172
ATCTCTATCTCCTAAAAACCTGTTTAGATTTGGAGATAGACCTTCAGGTTTTTCATCATTTTCTGCATGAATTATACATTGACCACGTTCCAGCGTGGTCAGTTTGCAGCATTCTGTTATTTTGTTTGACAGAGTGTCTTGTTGAGAACATATGTAGGACATGATTTTTTCCTGCAACAGGGAAAATAAAGTATAAGTTTTAAAGATTTATTCTTTAATAAAGGATCTCAAAGCCAGCTTTAGAAAAAGGA
+
CCDDDFFFFFFFGGGGGGGGGGHHHHHHHHHHHHHHHHHHHHHHHHHHHHHGGHHHHIHHHHHHHHHHHHHHHHHHHHHHHHHHHHGHHHHHHHGGGGHHHHHHHHHHHHHHHHHHHHHHHHHHHHHHHHHHHHHHHHHHHHHHHHHHHHHHHHHHHHHHHHHHHHHHHGHHHHHHHHHHHGGHHHHHHHHHHHHHHGHHHHGHHHHHHHHHHHHHGHHHHGHHHHHHHGHHHHHHHGHHHHHFFHGHGGH
@M05620:45:000000000-G6HP7:1:1101:15360:5264 1:N:0:172
AAACCAAGCAGACACTCACCGCTCCCTCGCCACAGGCCAATAGTTTGTCCTCACTGAGTTGGCAACAAGTGGCTGCTGTGGCTGCCATTTTTCTGGTGATGGCCATCAGCTCCGACGAGGTCAGCTGGGGGGCTTTCTTTGTGTAAGCAACGAGAAACCTGAAAGAAGCATTTTTTAACTAAGTCCTGCTGAGTCATTCATGAGTTTTTAGCCGCCTTGCTTCTTCTCACAGACTCTCTACTCTCATGCCA
+
CCCDDDDFCFFFGGGGGGGGGGGGGGHHGGGGGHHHGGHHHHHHHHHHHHHHHHHHHHGHHHHHHHHHHHHHGHGGHHHHHHHGGHHHHHHHHHHHHHHHHHHHHHHHHHHHHGGGGGGGGHHHHHHHGGGGGGGGGGGGGGGGGGFFFFFFFFFFFFFFFFFFFFFFFFFFFFHFFFFFFFFFFFFFFFFFFFFFFFFFFHHFFFFFFFFFFFFFFFFFHHHFHHFFFFFFFFFFFFFHFHFFFFFFFF:
@M05620:45:000000000-G6HP7:1:1101:12377:5264 1:N:0:172
AAACCAAGCAGACACTCACCGCTCCCTCGCCACAGGCCAATAGTTTGTCCTCACTGAGTTGGCAACAAGTGGCTGCTGTGGCTGCCATTTTTCTGGTGATGGCCATCAGCTCCGACGAGGTCAGCTGGGGGCTTTCTTTGTGTAAGCAACGAGAAACCTGAAAGAAGCATTTTTTAACTAAGTCCTGCTGAGTCATTCATGAGTTTTTAGCCGCCTTGCTTCTTCTCACAGACTCTCTACTCTCATTCCAG
+
AAABCBBFCFFFGGGGGGGGGGGGGGHHGGGGGGHGGGHGHFHHHHHHGHHGGHHHHHFHHHHHGHHHGFHHGHGGHHHFHHHGGHHHHHHHHHHHHHHHHHHHFHHGHHHHHGGGGCGGGHGHHHHHGGGCGHHGHHHB1?==GFFHFFFFD?EHGHHHHFHHEHGBGBGHHHGHFFGGHHFCGHFBFFBFGGF0FFGFGBC0CFGG?/9CAGGFFFFFFFFFFFFFFFBFFBFFFF9FFFFFF00;BF0
@M05620:45:000000000-G6HP7:1:1101:22561:5265 1:N:0:172
CATCCTGACCCTGAAGTACCCGGCTTGATTTCTGACATTAGATCGGAAGAGCACACGTCTGAACTCCAGTCACAGAAGACCATCTCGTATGCCGTCTTCTGCTTGAAAAAAAAAAAAAAAACAACATTTTTAAGGTCATGTCTATATCAAGTACAGCCGATACTACTGACATCACAACATAATTAAGTCATGTGCATATTGTATTGATGAGTCTAAGTTGAAATGTGTACAAAATCGGTCCACGCCATCGA
+
@ABBCFFFFFFFGFGGGGGGGGGGGGGHHHHHHHGHHHHFHGHF2EGFGHHHHHHHGHHHGHHHHHHHHHHHHHHHHHHHHHH3FGHFFHHHHGGGHGHHHHHHHHHHHHFGGFG/////-.<...01111.11000/0000000000000=0000:.----:000000/0000000:.;0000000900000000;90;000900//:B///9/////////////9/////./9....-/;....././
@M05620:45:000000000-G6HP7:1:1101:15378:5275 1:N:0:172
AAACCAAGCAGACACTCACCGCTCCCTCGCCACAGGCCAATAGTTTGTCCTCACTGAGTTGGCAACAAGTGGCTGCTGTGGCTGCCATTTTTCTGGTGATGGCCATCAGCTCCGACGAGGTCAGCTGGGGGGCTTTCTTTGTGTAAGCAACGAGAAACCTGAAAGAAGCATTTTTTAACTAAGTCCTGCTGAGTCATTCATGAGTTTTTAGCCGCCTTGCTTCTTCTCACAGACTCTCTACTCTCATGCCA
+
AABCCAAFBFFFGGGGGGGGGGGGGGHHGGGGGHHFGGGHHHHFHHFGHHHHGHHFHHFGHHHHHHHHH@GGGHEGHHGGFHGEGHEGGHHHHHHHHHGHHHHHHGHGFHHHHGGGGGFGGHHHHHHHGGGGGGGGGGGGGFGFFFFFFFFFFFFFFFFFFFFFFFFFFFFFBFFFFFFFFFFFFFFFFFFFFFFFFBFFFFFF9FFFFFFFFFFFFFFFFFFFFFFFFFFFFFFFFFFFFFFEFFFFFFF
@M05620:45:000000000-G6HP7:1:1101:15360:5283 1:N:0:172
AAACCAAGCAGACACTCACCGCTCCCTCGCCACAGGCCAATAGTTTGTCCTCACTGAGTTGGCAACAAGTGGCTGCTGTGGCTGCCATTTTTCTGGTGATGGCCATCAGCTCCGACGAGGTCAGCTGGGGGGCTTTCTTTGTGTAAGCAACGAGAAACCTGAAAGAAGCATTTTTTAACTAAGTCCTGCTGAGTCATTCATGAGTTTTTAGCCGCCTTGCTTCTTCTCACAGACTCTCTACTCTCATGCCA
+
BCBCCBBFCFFFGGGGGGGGGGGGGGHHGGGGGGHHGGGHHHHGHHHHHHHHHHHHHHGHHHHHHHHHHHHGGHGGHHFHHHHGGHHHHHHHHHHHHHHHHHHHHHHHHHHHHGGGGGGGGHHHHHHHGGGGGGGGGGGGGGGGGGFFFFFFFFFFFFFFFFFFFFFFFFFFFFFFFFFFFFFBFFFFFFFFFFFFFFFFFFFFFFFFFFFFFFFFFFFFFFFFFFFFFFFFFFFFFFFFFFFFFFFFFFF
@M05620:45:000000000-G6HP7:1:1101:18316:5287 1:N:0:172
TACCTGTACTGGGGAAGCATTTGAATATCCCCCCATGGTGATGGGGACGGAGAACTGCTCCATAAACACAGGCAACGTGCCTAACTTTCCCGGGAAGATGAAGTCAAAGAGCGACCACAGCTCTTCGGAGGTTATTTTGCATCGGTGAGCCAGACAGAATGATCCGATGAGGGGTGCGAAACTATTTGAGGAAAGGAAGCACCTTTTTATTAAATTTACCTTTTAGCAATCGCCATTCCTACCCTAAAGAT
+
CCCCCFFFFFFFGGGGGGGGGGHHHHHHHHHGGGGHHHHHHHHHHGGGGGGGGHHHHHHHHHHHHHHHHHHHGHHHGHHHHHHHHHHHHHHGGGGGGHHHHHHHHHHHHHHHGGGGGHHHHHHHHHHGGGGEHHHHHHHHGHHGGGGGFGHHHHGHHHHHHHHHHHEGGHHGGGCEGGFGGFGGGGHHGGGFGGGGGGGGGGFFFFFFFFFFFBFFFFFFFFFFFFFFFFFFFFFFFFFFFFFFFFFFFFF
@M05620:45:000000000-G6HP7:1:1101:18333:5295 1:N:0:172
TACCTGTACTGGGGAAGCATTTGAATATCCCCCCATGGTGATGGGGACGGAGAACTGCTCCATAAACACAGGCAACGTGCCTAACTTTCCCGGGAAGATGAAGTCAAAGAGCGACCACAGCTCTTCGGAGGTTATTTTGCATCGGTGAGCCAGACAGAATGATCCGATGAGGGGTGCGAAACTATTTGAGGAAAGGAAGCACCTTTTTATTAAATTTACCTTTTAGCAATCGCCATTCCTACCCTAAAGAT
+
CCCCCFFFFFFFGGGGGGGGGGHHHHHHHHHGGGGHGHFGFHHHHGGGGGGGGHHHHHHHHHHHHHHHHHHHGGHHGHHHHHHHHHHHHHHGGGGGGHHHGHHHHHHHHHHHGGGGGHHHHHHHHHHGGGGCHHHHHHHHGHHGGEEAF<GHHHGHHHHHHHHHHHGGGHHHGGEEDCCGGGGGGGGGGGGFFGGGGFFGFGFFFFFFFFFFFFFFFFFFFFFFFFFFFFFFFFBFFFFFFFFFFFFFFFF
@M05620:45:000000000-G6HP7:1:1101:18330:5315 1:N:0:172
TACCTGTACTGGGGAAGCATTTGAATATCCCCCCATGGTGATGGGGACGGAGAACTGCTCCATAAACACAGGCAACGTGCCTAACTTTCCCGGGAAGATGAAGTCAAAGAGCGACCACAGCTCTTCGGAGGTTATTTTGCATCGGTGAGCCAGACAGAATGATCCGATGAGGGGTGCGAAACTATTTGAGGAAAGGAAGCACCTTTTTATTAAATTTACCTTTTAGCAATCGCCATTCCTACCCTAAAGAT
+
>AABBFDFFFFCAECEAFGGGGFGGHHFHHHGGGGHHBBE5FG32EEGGGG1EHHFFHHHHFFHHHHHHHFHGHGFCHFHHFHEHGHHGHHF/E@EGHHHBEHHGHHHHHGE/CCGGHHHHHHHHHEGGGG/?GHHHHHHFHHF<<C.FGCC<GEHFHHHHGHGGH.;EHHHGGACGCGADBFBBCFFF.FBFGFFBBFEFGFFFFFFEFFFB/BFFBFFFFB;B/9B//9AEDFEFFFFFF.AFFFFBFB
@M05620:45:000000000-G6HP7:1:1101:20404:5335 1:N:0:172
AAACCAAGCAGACACTCACCGCTCCCTCGCCACAGGCCAATAGTTTGTCCTCACTGAGTTGGCAACAAGTGGCTGCTGTGGCTGCCATTTTTCTGGTGATGGCCATCAGCTCCACGAGGTCAGCTGGGGGGCTTTCTCTGTGTAAGCAACGAGAAACCTGAAAGAAGCATTTTTTAACTAAGTCCTGCTGAGTCATTCATGAGTTTTTAGCCGCCTTGCTTCTTCTCACAGACTCTCTACTCTCATGCCAG
+
BBABAAAFBFFFGGGGGGGGGGGGGGHHGGGGGHHHGGHHHHHHHHGHHHHHHHFFHFGGFHHHHHHHGEHHGHGGHHHHHHHGGHGHHDGHGHHHHHEHHHHFHHHHHHHHHGHGCGGEF3GFHFGGCGGFGGGGG0CF;FGGGGGGGGGGGBDFFFFFFFFFFFFFFFFFFFFFFFFFFFFFFFFFFF/FFFFFFFFFFFF9FFFFEFFBDFFFDFFFBFFFFFFFFFFFFFFFFBFFFFFFFF/FFF9
@M05620:45:000000000-G6HP7:1:1101:14983:5387 1:N:0:172
CATCCTGACCCTGAAGTACCCCATTGAGCATGGCATCGTCACCAACTGGGACGACATGGAGAAGATCTGGCACCACACCTTCTACAACGAGCTGCGCGTGGCCCCGGAGGAGCACCCAGTGCTGCTGACCGAGGCCCCCCTGAACCCCAAGGCCAACAGAGAGAAGATGACTCAGGTGAGGCTCGGCCGACGCCCGTGCTCCTCCCGTCCTTTCCCCAGTCATTTTCTGCCCGGCTTGATTTCTGACATTA
+
CCCCCFFFFFFFGGGGGGGGGGGHHHHHHHFHHHHHHGHHHGHHHGHHHHHHGGGGGHHHHHHHHHHGHEHHHGHHHGGHHHHHHHHHGGGGGHHGGGGGGGHHGGGGGGGGHHHHGGHGHHHHHHHHHHGGGGGGGGGGGGHHHHGGGGHGHHGGGGGGGGGGGGGGGGGGGGGGGGGGGGGGFAEFCAFFFFFFBFDA9BFFFFFFFFFBFFFFFFFFFFFFFFFFFFFFFFFCF-;BBFFFFFFFBB/
@M05620:45:000000000-G6HP7:1:1101:8839:5403 1:N:0:172
ATCTCTATCTCCTAAAAGGAAGAAGGGGAGGGAAGATCGGAAGAGCACACGTCTGAACTCCAGTCACAGAAGACCATCTCGTATGCCGTCTTCTGCTTGAAAAAAAAAAAAACTACGAGGACAGCTGTGGGGCTTTCTTTTTGTAAGCAACGAGAAACCTGAAATCAGCATTTTTTAACTAAGTCCTGCTGATTCATTCATTAGTTGTTTGCCTCCTTTCTTCTTCTCACAGACTCTCTACTCTCCTGCCA
+
AAAAAFFFFFFFGGGGGDECGFHCFCEEGGCEGHGGHHGGFGFHGHFHFGABGGFHHHHHHHHHHHHHHHHHHGFCHFHHHFEHGGHGGGHGHHHGHHHCGDD>EEGGB////1<1/?///?0<.1>>FB.-<-.<=<DG0<-<0;;00/C@.;.:/:C/./0000;:BB0C00;@.0;C9BFFFFF0//0///;/;/:/B////9;/9-/9;9:A-B/:9/;9BF/9;B///9B//B9/9B//;/9BF?/
@M05620:45:000000000-G6HP7:1:1101:14996:5403 1:N:0:172
CATCCTGACCCTGAAGTACCCCATTGAGCATGGCATCGTCACCAACTGGGACGACATGGAGAAGATCTGGCACCACACCTTCTACAACGAGCTGCGCGTGGCCCCGGAGGAGCACCCAGTGCTGCTGACCGAGGCCCCCCTGAACCCCAAGGCCAACAGAGAGAAGATGACTCAGGTGAGGCTCGGCCGACGCCCGTGCTCCTCCCGTCCTTTCCCCAGTCATTTTCTGCCCGGCTTGATTTCTGACATTA
+
BABBCFFFFFFFGGGGGFGGGGGHHHHHHHHHHHHHHGHHGGHHHGHHHHHHGGGGGHHGHGHHGHHHHHHHHGFHHGGHHHHHHFGHGGGGGHHGGGGGGGHHGGGGGGGGHGHHGGHGHHHHHHHHHHGGGGGGGGGGGGGHHHGGGGHGHHGGGGGGGGGGGGGCFGGGGGGGGGGGGGEGFFFFFFFFFFFFDFFFFFFFFFFFFFFFFFFFFFFFFFFFFHHFFFFFFFFFFFFFFFFFFFFFFF0
@M05620:45:000000000-G6HP7:1:1101:8770:5423 1:N:0:172
ATCTCTATCTCCTAAAAACCTGTTTAGATTTGGAGATAGACCTTCAGGTTTTTCATCATTTTCTGCATGAATTATACATTGACCACGTTCCAGCGTGGTCAGTTTGCAGCATTCTGTTATTTTGTTTGACAGAGTGTCTTGTTGAGAACATATGTAGGACATGATTTTTTCCTGCAACAGGGAAAATAAAGTATAAGTTTTAAAGATTTATTCTTTAATAAAGGATCTCAAAGCCAGCTTTAGAAAAAGGA
+
ABBCCFFFFFFFGGGGGGGGGGHHHHHHHHHHHHHHHHHHHHHHHHHHHHHGGHHHHIHHHHIHIHHHHHHHHHHHHHHHHHHHHHGHHHHHHHGFGGHHHHHHHHHHHHHHHHHHHHHHHHHHHHHHHHHHHHFGHHHHHHHHHHHHHHHHHHHHHHHHHHGHHHHHHGHHHHHHGHHHHGGGFHHGGGHHHHHHHFGHHHGHHHHHHHHHHHHHGHHHFHHHGHHHGFHHHHHHHGGHHHHHHGGHGGH
@M05620:45:000000000-G6HP7:1:1101:8755:5434 1:N:0:172
ATCTCTATCTCCTAAAAACCTGTTTAGATTTGGAGATAGACCTTCAGGTTTTTCATCATTTTCTGCATGAATTATACATTGACCACGTTCCAGCGTGGTCAGTTTGCAGCATTCTGTTATTTTGTTTGACAGAGTGTCTTGTTGAGAACATATGTAGGACATGATTTTTTCCTGCAACAGGGAAAATAAAGTATAAGTTTTAAAGATTTATTCTTTAATAAAGGATCTCAAAGCCAGCTTTAGAAAAAGGA
+
BBBBBFFFFFFFGGGGGGGGGGHHHGHHHHHHHHHHHHHHHHHHHHHHHHHGGHHHHHHHHHHHHHHHHHHHHHHHHHHHHHHHHHGHHHHHHHGEFGHHHHHHHHGHHHHHHGHHHHHHHHHHHHHHHHHHHHHHHHHHHHHHFHGHHHHHHHHHHHFGHHHHHHHHHGHHHGHEHHHGHFGHHHGHGGHHHGHHGGHHHHHHHHHHHHHHHHHHHEGHHGHGHHHHHHHGHHHGHGHHHHHGHGHFGGF
@M05620:45:000000000-G6HP7:1:1101:8767:5448 1:N:0:172
ATCTCTATCTCCTAAAAACCTGTTTAGATTTGGAGATAGACCTTCAGGTTTTTCATCATTTTCTGCATGAATTATACATTGACCACGTTCCAGCGTGGTCAGTTTGCAGCATTCTGTTATTTTGTTTGACAGAGTGTCTTGTTGAGAACATATGTAGGACATGATTTTTTCCTGCAACAGGGAAAATAAAGTATAAGTTTTAAAGATTTATTCTTTAATAAAGGATCTCAAAGCCAGCTTTAGAAAAAGGA
+
AABBCFFFFFFFGGGGGGGGGGHHHHHHHHHHHHHHHHHHHHHHHHHHHHHGGHHHHHHHHHHIIHHHHHHHHHHHHHHHHHHHHHGHHHHHHHGGGGHHHHHHHHHGHHGHHHHHHHHHHHHHHHHHHHGHHHHHHHHHHHHHHHGHHHHHHHHHHHHHHHHHHHHHHGHHHHHHHHHHHGGGHHHHGFHGHHHHHGHHHHHHHHHHHHHHHHHHHGHHHHGEHHHHHHHHHHHHHGHHHHHHHHGGGGH
@M05620:45:000000000-G6HP7:1:1101:18082:5460 1:N:0:172
AAACCAAGCAGACACTCACCGCTCCCTCGCCACAGGCCAATAGTTTGTCCTCACTGAGTTGGCAACAAGTGGCTGCTGTGGCTGCCATTTTTCTGGTGATGGCCATCAGCTCCGACGAGGTCAGCTGGGGGGCTTTCTTTGTGTAAGCAACGAGAAACCTGAAAGAAGCATTTTTTAACTAAGTCCTGCTGAGTCATTCATGAGTTTTTAGCCGCCTTGCTTCTTCTCACAGACTCTCTACTCTCATGCCA
+
A@AAAA1FAFFFGGGGGBGGEGGGGGHHGGGGGHHHGGEHGCGHHHHHHHHHGHHHHHHHHHHHHHHEHHHHGHGGHGHHEGHFGHFHHHHHHHHHHGHHB1GHFHHHHHHHHGGGGEGGGHBFGHHHGGG@G@GGGGGGFGGGFFFFFFF@FBFFFFFFFFFFFFFFFFFFFFF@FFFFFB/FFFFFFFFFF9B9BFFBFBFFFFFFFEEFFF@@FFFFFFFFFFFFFFFFEFFFFFFFFFEFFFFFFF/
@M05620:45:000000000-G6HP7:1:1101:8654:5466 1:N:0:172
AAACCAAGCAGACACTCACCGCTCCCTCGCCACAGGCCAATAGTTTGTCCTCACTGAGTTGGCAACAAGTGGCTGCTGTGGCTGCCATTTTTCTGGTGATGGCCATCAGCTCCGACGAGGTCAGCTGGGGGGCTTTCTTTGTGTAAGCAACGAGAAACCTGAAAGAAGCATTTTTTAACTAAGTCCTGCTGAGTCATTCATGAGTTTTTAGCCGCCTTGCTTCTTCTCACAGACTCTCTACTCTCATGCCA
+
CCBBCCCFCFFFGGGGGGGGGGGGGGHHGGGGGHHHGGHHHHHHHHHHHHHHHHHHGHFHHHHHHHHHHHHHGHGGHHGHHHHGGHHHHHHHHGHHHHHHHHHHHHHFGHGGHGGEGGGGAGHHHHHHGGGGGGGGGGGGGGGGGFFFFFFFFFFFFFFFFBFFFFFFFFFFFFFFEFFFFFFFFFFFFFFFEBFFFFFFFFFFFFFFFFFFFFFFFFFFFFFFFFFFFFFFFFFFFFFFFFFFFFFFFFB
@M05620:45:000000000-G6HP7:1:1101:8661:5482 1:N:0:172
AAACCAAGCAGACACTCACCGCTCCCTCGCCACAGGCCAATAGTTTGTCCTCACTGAGTTGGCAACAAGTGGCTGCTGTGGCTGCCATTTTTCTGGTGATGGCCATCAGCTCCGACGAGGTCAGCTGGGGGGCTTTCTTTGTGTAAGCAACGAGAAACCTGAAAGAAGCATTTTTTAACTAAGTCCTGCTGAGTCATTCATGAGTTTTTAGCCGCCTTGCTTCTTCTCACAGACTCTCTACTCTCATGCCA
+
BBABBBBFBFFFGGGGGGGGGGGGGGHHGGGGGHHHGGHHHHGHGHHHHHHHHHHGHHFGHGHHHHHHHGGGGHGGHHFHHHHGGHHHHHHHHHGHHHGHHHHHHHHHHHHHHGGGGGGGEGHHHHHHGGGGGGGGGGGGGFGGGGFFFFFFFFFFFFFFFFFFFFFFFFFFFFFFFFFFFFFFFFFFFFFFFBFFFFFFFFFFFFFFFFFFFFFFFFFFFFFFFFFFFFFFFFFFFFFFFFFFFFFFFFB
@M05620:45:000000000-G6HP7:1:1101:8096:5484 1:N:0:172
CATCCTGACCCTGAAGTACCCCCGGCTTGATTTCTGACATTAGATCGGAAGAGCACACGTCTGAACTCCAGTCACAGAAGACCATCTCGTATGCCGTCTTCTGCTTGAAAAAAAAAAAAAATCAACTCATACAAACATATTCAGTGTTCAAACGAAAATAAAATAAAAAAGTCTAGGTGATATAAGAATGAGTCAGAATATAATACACTTAGCAACTGTTCCTCACTATGCTGAACTGACGCTCAGTATAC
+
BCCCCFFFFFFFGGGGGGGGGGGGEGGGGHHHHHHHDGHHHHHHHHHGGGGHHHHHHHGHHHGHHHHHHHHGHHHHHHHHHHHHF3FGHFAHHHHGGGHGHHHHHHHF3FHFFEGGG////01><01111<<<11.011<=00000<00000<....-0000000000:-.000000;0000000009:0090090009;;;00;00000000:0.//9000000.00:0000000:000...../0000;
@M05620:45:000000000-G6HP7:1:1101:18074:5484 1:N:0:172
AAACCAAGCAGACACTCACCGCTCCCTCGCCACAGGCCAATAGTTTGTCCTCACTGAGTTGGCAACAAGTGGCTGCTGTGGCTGCCATTTTTCTGGTGATGGCCATCAGCTCCGACGAGGTCAGCTGGGGGGCTTTCTTTGTGTAAGCAACGAGAAACCTGAAAGAAGCATTTTTTAACTAAGTCCTGCTGAGTCATTCATGAGTTTTTAGCCGCCTTGCTTCTTCTCACAGACTCTCTACTCTCATGCCA
+
CCCCCCCFCFFFGGGGGGGGGGGGGGHHGGGGGHHHGGHHHHHHHHHHHHHHHHHHHHHHHHHHHHHHHHHHGHGGHHHHHHHGGHHHHHHHHHHHHHHHHHHHHHHHHHHHHGGGGGGGGHHHHHHHGGGGGGGGGGGGGGGGGGFFFFFFFFFFFFFFFFFFFFFFFFFFFFFFFFFFFFFFFFFFFFFFFFFFFFFFFFFFFFFFFFFFFFFFFFFFFFFFFFFFFFFFFFFFFFFFFFFFFFFFFFB
@M05620:45:000000000-G6HP7:1:1101:8675:5499 1:N:0:172
AAACCAAGCAGACACTCACCGCTCCCTCGCCACAGGCCAATAGTTTGTCCTCACTGAGTTGGCAACAAGTGGCTGCTGTGGCTGCCATTTTTCTGGTGATGGCCATCAGCTCCGACGAGGTCAGCTGGGGGGCTTTCTTTGTGTAAGCAACGAGAAACCTGAAAGAAGCATTTTTTAACTAAGTCCTGCTGAGTCATTCATGAGTTTTTAGCCGCCTTGCTTCTTCTCACAGACTCTCTACTCTCATGCCA
+
3A3AB4AFBFCCFGGGG4FGCGAEEEHHGEEDEGHGFGGAGG5ABFFHHHGHHHHEHH5BFFEFGGHEHB@FFHGGHF5FFGHFF1FGHHHEGHDFGGHHHHHHHFGHHGFHHGGG?EGC<BCGHGHGD@C@B@EBFGFBF0BCBF/FBFABFFFFBB.9FFBFB9FFFFFFFBF?EBFF/FF;//;BFFFF./;BBFFFFFBBBBBFFFEBBABBFDFFFBFFFFFFFFFBFAFFFFFFFFFFFFB/BF9
@M05620:45:000000000-G6HP7:1:1101:12812:5505 1:N:0:172
ATCTCTATCTCCTAAAAACCTGTTTAGATTTGGAGATAGACCTTCAGGTTTTTCATCATTTTCTGCATGAATTATACATTGACCACGTTCCAGCGTGGTCAGTTTGCAGCATTCTGTTATTTTGTTTGACAGAGTGTCTTGTTGAGAACATATGTAGGACATGATTTTTTCCTGCAACAGGGAAAATAAAGTATAAGTTTTAAAGATTTATTCTTTAATAAAGGATCTCAAAGCCAGCTTTAGAAAAAGGA
+
BBBBBFFFFFFFGGGFGGGGGGHHHHHHHHHHHHHHHHHHHHHHHHHHHHHGGHHHHHHHHHHHHHHHHGHHHHHHHHHHHHHHHHGHHHHHHHGEGGHHHHHHHHHHHHHHHHHHHHHHHHHHHHHHFHHHHHHHHHHHHHHHHHHHHHHHHHHHHHHHHHHHHHHHHGHHHHHHHHHHHGGHHHHHHHHHHHHHHHHHHHGHHFHHHHHHHHHHHHHHHFHHHHHHHGGHHHHHHGGHHHHHHHGHGGF
@M05620:45:000000000-G6HP7:1:1101:12802:5523 1:N:0:172
ATCTCTATCTCCTAAAAACCTGTTTAGATTTGGAGATAGACCTTCAGGTTTTTCATCATTTTCTGCATGAATTATACATTGACCACGTTCCAGCGTGGTCAGTTTGCAGCATTCTGTTATTTTGTTTGACAGAGTGTCTTGTTGAGAACATATGTAGGACATGATTTTTTCCTGCAACAGGGAAAATAAAGTATAAGTTTTAAAGATTTATTCTTTAATAAAGGATCTCAAAGCCAGCTTTAGAAAAAGGA
+
CCDDCFFFFFFFGGGGGGGGGGHHHHHHHHHHHGHHHHHHHHHHHHHHHHHGGHHHHHHHHHHHHHHHHHHHHHHHHHHHHHHHHHGHHHHHHHGGGGHHHHHHHHHHHHHHHHHHHHHHHHHHHHHHHHHHHHHHHHHHHHHHHHHHHHHHHHHHHHHHHHHHHHHHHGHHHHHHHHHHHGGGHHHHHHHHHHHHHHHHHHHHHHHHHHHHHHHHHGHHHHHHHHHHHHHGHHHHHGHHHHHHGHGHGGH
@M05620:45:000000000-G6HP7:1:1101:12819:5529 1:N:0:172
ATCTCTATCTCCTAAAAACCTGTTTAGATTTGGAGATAGACCTTCAGGTTTTTCATCATTTTCTGCATGAATTATACATTGACCACGTTCCAGCGTGGTCAGTTTGCAGCATTCTGTTATTTTGTTTGACAGAGTGTCTTGTTGAGAACATATGTAGGACATGATTTTTTCCTGCAACAGGGAAAATAAAGTATAAGTTTTAAAGATTTATTCTTTAATAAAGGATCTCAAAGCCAGCTTTAGAAAAAGGA
+
BBBBBFFFFFFFGGGGGGGGGGGHHHHHHHHHHHHHHHHHHHHHHHHHHHHGGHHHHHHHHHHHHHHHHGHHHHHHHHHHHHHHHHGHHHHHHGGFGGHHGHGHHHHHHHGHHHHHHHHHHHHHHHHHGHHHHHGHHHHHHHHHHHGFHHHHHHHHHHHHHHHGHHHHHGHHHHHFHHHHHGGGHHHGHHHGHHHGHFHHHHHGHGHHHHHHHHHHGHHHHHHHGHGHHFHGHHHHHGGHHHHHFFHFFGH
@M05620:45:000000000-G6HP7:1:1101:11974:5546 1:N:0:172
AAACCAAGCAGACACTCACCGCTCCCTCGCCACAGGCCAATAGTTTGTCCTCACTGAGTTGGCAACAAGTGGCTGCTGTGGCTGCCATTTTTCTGGTGATGGCCATCAGCTCCGACGAGGTCAGCTGGGGGGCTTTCTTTGTGTAAGCAACGAGAAACCTGAAAGAAGCATTTTTTAACTAAGTCCTGCTGAGTCATTCATGAGTTTTTAGCCGCCTTGCTTCTTCTCACAGACTCTCTACTCTCATGCCA
+
BBABBAAFAFFFFGGGGGGGEG?EEFGHGCEEECFDFFDCFGDF5AAFFGFHHHHHGHGFHHHFHGHEHGEBFGFGFF5FGGHFGFHDGGGFCGBHGHGHHFHHHHFHHFFFHGEG/EGC?FGHHHHHDCGBGGAFFGFBFFFBBFBFFFFB9AFF/BFBFFFFFFFFFFFFFFFBFFFFFBFFFFFFFFFFF9BFFFFFFFEF9BFF9EFFB.BBFFFFFFFFFFFFFFFFFFFFFFFFFFFFFFFFFFB
@M05620:45:000000000-G6HP7:1:1101:11994:5562 1:N:0:172
AAACCAAGCAGACACTCACCGCTCCCTCGCCACAGGCCAATAGTTTGTCCTCACTGAGTTGGCAACAAGTGGCTGCTGTGGCTGCCATTTTTCTGGTGATGGCCATCAGCTCCGACGAGGTCAGCTGGGGGGCTTTCTTTGTGTAAGCAACGAGAAACCTGAAAGAAGCATTTTTTAACTAAGTCCTGCTGAGTCATTCATGAGTTTTTAGCCGCCTTGCTTCTTCTCACAGACTCTCTACTCTCATGCCA
+
>?A>>AAFB4BFGGGCGFGGFECFGFCGEGGGGFGAACGFHCHFHHGHFHGHFGHGFCFFHHHFGHFAGDFHGAFFHHD?GH1FAFFGHF4FHHHGFFFGGHHHHHGFHHHGHFGGGCCG?2FFHHHFGGGGAGGGGGGGGFGFBFFFFFFFFBFABFFBFEFFFFFFBFFFFFFB?FFFFFFFFFFEFFFF?BFFF9FFBFBBBFFFE?FFBDFDDAFFFFFFFFFB/;BFFFBBFFBFFFFFFFFFFFF
@M05620:45:000000000-G6HP7:1:1101:24834:5584 1:N:0:172
AAACCAAGCAGACACTCACCGCTCCCTCGCCACAGGCCAATAGTTTGTCCTCACTGAGTTGGCAACAAGTGGCTGCTGTGGCTGCCATTTTTCTGGTGATGGCCATCAGCTCCACGAGGTCAGCTGGGGGGCTTTCTTTGTGTAAGCAACGAGAAACCTGAAAGAAGCATTTTTTAACTAAGTCCTGCTGAGTCATTCATGAGTTTTTAGCCGCCTTGCTTCTTCTCACAGACTCTCTACTCTCATGCCAG
+
CCCCCCBFCFFFGGGGGGGGGGGGGGHHGGGGGHHHGGHHHHHHHHHHHHHHHHHHHHHHHHHHHHHHHHHHGHGGHHHHHHHGGHHHHHHHHHHHHHHHHHHHHHHHHHHHHHHGGGGEGGHHHGHGGGGGGGGGGGGGGGGGGGGGGGGEFFFFFFFFFFFFFFFFFFFFFFFFFFFFFFFFFFFFFFFFFFFFFFFFFFFFFFFFEFFFFFFFFFFFFFFFFFFFFFFFFFFFFFFFFFFFFFFFFFB
@M05620:45:000000000-G6HP7:1:1101:24820:5594 1:N:0:172
AAACCAAGCAGACACTCACCGCTCCCTCGCCACAGGCCAATAGTTTGTCCTCACTGAGTTGGCAACAAGTGGCTGCTGTGGCTGCCATTTTTCTGGTGATGGCCATCAGCTCCACGAGGTCAGCTGGGGGGCTTTCTTTGTGTAAGCAACGAGAAACCTGAAAGAAGCATTTTTTAACTAAGTCCTGCTGAGTCATTCATGAGTTTTTAGCCGCCTTGCTTCTTCTCACAGACTCTCTACTCTCATGCCAG
+
BBBCCCCFCFFFGGGGGGGGGGGGGGHHGGGGGHHHGGHHHHHHHHHHHHHHHHHHHHHHHHHHHHHHHFGHGHGGHHHHHHHGGHHHHHHHHHHHHHGHHHHHHHHHHHHHHHHGGGGEHHHHHHHGGGGGGGGGGGGGGGGGGGGGGGGGFFFFFFFFFFFFFFFFFFFFFFFFFFFFFFFFFFFFFFFFFFFFFFFFFFFFFFFFFFFFFFFFFFFFFFFFFFFFFFFFFFFFFFFFFFFFEFBFFF:
@M05620:45:000000000-G6HP7:1:1101:16379:5634 1:N:0:172
AAACCAAGCAGACACTCACCGCTCCCTCGCCACAGGCCAATAGTTTGTCCTCACTGAGTTGGCAACAAGTGGCTGCTGTGGCTGCCATTTTTCTGGTGATGGCCATCAGCTCCGACGAGGTCAGCTGGGGGGCTTTCTTTGTGTAAGCAACGAGAAACCTGAAAGAAGCATTTTTTAACTAAGTCCTGCTGAGTCATTCATGAGTTTTTAGCCGCCTTGCTTCTTCTCACAGACTCTCTACTCTCATGCCA
+
AABBBABFBFFFGGGGGGGGGGGGGGHHGGGGGHHHGGHHHHHHHHHHHHHHHHHHHHGGGHHHHHHHHHHHGHGGHEHHHHHEGHHHHHHHHHHHHHHHHHHHHHHFHHHHHGGGGGGGGHGHHHHHGGGGGGGGGGGGGGGGGGFFFFFFEFFFFFFFFFFFFFFFFFFFFFFF?FFFFFFFFFFFFFFFFFFFFFFFFFFFFBFFFE/FFDDFFFFFFFFFFFFFFF/BFFFFFFFFFFFFFBFFFF/
@M05620:45:000000000-G6HP7:1:1101:8365:5635 1:N:0:172
CATCCTGACCCTGAAGTACCCGGCTTGATTTCTGACATTAGATCGGAAGAGCACACGTCTGAACTCCAGTCACAGAAGACCATCTCGTATGCCGTCTTCTGCTTGAAAAAAAAAAAAAAAATAAATTAAAAGAATTTTTTGCTATGTATATGTGAATAAATAGATGCAATCGGATGAATATGTAGGGAAATGAACACCTAAATAGCCTCCATTGTTTGTATGGGCATCACAAGTGTGTTTTTCACAGTGTT
+
CCDDDFFFFFFFGGGGGGGGGGGGGGGHHHHHHHHHAGHHHHHHHGG2EGHHHHHHGHHHGHHHHHHHHHHHHGHHHHHHHHGCGHHGGHHHHGGGHGHHHHHHHHHHHHGGGCG<<///-0111111>1=1.>11000--00<00000;000000;0:0000000;:000....-0000000000./9.000;00:./000000000/./00000///000/9.///0000;0009.///./0900:0;0
@M05620:45:000000000-G6HP7:1:1101:10846:5635 1:N:0:172
ATCTCTATCTCCTAAAAACCTGTTTAGATTTGGAGATAGACCTTCAGGTTTTTCATCATTTTCTGCATGAATTATACATTGACCACGTTCCAGCGTGGTCAGTTTGCAGCATTCTGTTATTTTGTTTGACAGAGTGTCTTGTTGAGAACATATGTAGGACATGATTTTTTCCTGCAACAGGGAAAATAAAGTATAAGTTTTAAAGATTTATTCTTTAATAAAGGATCTCAAAGCCAGCTTTAGAAAAAGGA
+
BCBCCFFFFFFFGGGGGGGGGGHHHHHHHHHHHHHHHHHHHHHHHHHHHHHGGHHHHHIHIHIIHHHHHHHHHHHHHHHHHHHHHHGGHHHHHHGGGGHHFHHHHGHHHHHHHHHHHHHHHHHHHHHHHHHHGHHHHHHHHHHHFHHHHHHHHHHHGGHHHHHHHHHHHGHHHFHHBGHHHFGHHHHHHHHHHHHHHHHHHHFHHHHHHHHHHHHHHHHGHHHFCGFHHHHHHHHHHGHHHHHHFHHHGGH
@M05620:45:000000000-G6HP7:1:1101:10848:5653 1:N:0:172
ATCTCTATCTCCTAAAAACCTGTTTAGATTTGGAGATAGACCTTCAGGTTTTTCATCATTTTCTGCATGAATTATACATTGACCACGTTCCAGCGTGGTCAGTTTGCAGCATTCTGTTATTTTGTTTGACAGAGTGTCTTGTTGAGAACATATGTAGGACATGATTTTTTCCTGCAACAGGGAAAATAAAGTATAAGTTTTAAAGATTTATTCTTTAATAAAGGATCTCAAAGCCAGCTTTAGAAAAAGGA
+
BCCCCFFFFFFFGGGGGGGGGGHHHHHHHHHHHHHHHHHHHHHHHHHHHHHGGHHHHHHHIHIHHHHHHHHHHHHHHHHHHHHHHHGGHHHHHHGGGGHHHHHHHHHHHHHHHHHHHHHHHHHHHHHHHHHHHHHHHHHHHHHHHHHHHHHHHHHHHHHHHHHHHHHHHGHHHHHHHHHHHGGHHHHHHHHHHHHHHHHHHHHHHHHHHHHHHHHHHHHHHHHHHHHHHHHHHHHHHGHHHHHHHHHHGGH
@M05620:45:000000000-G6HP7:1:1101:8367:5654 1:N:0:172
CATCCTGACCCTGAAGTACCCGGCTTGATTTCTGACCTTAGATCGGACGAGCACACGTCTGAACTCCAGTCACAGAAGACCATCTCGTATGCCGTCTTCTGCTTGAAAAAAAAAAAAATCTCTACAAGTCCTTATTTTAATCTAAATTGTGCACTATATTGATACACACAATGGAAGTCCTTGTCACGAGAACTCTAGGACGGTGAGTCACTGTTATTCTGGTTGTGTCTTTCATTTTTTTTCTTCCTATT
+
ABBBBFFFFFFFGGGGGGGGGEEEGGCHHHHHHADG3FHH3BFFGGG2AAAEEHHHGHHHFHHHHHHHHHHGHHHHHHHHHGFFFFHFFHFGHGGGHGFGHGHH3FGH3GGFGCF></01111111111>111111111111<0000=00000000<00=00000000...00/00/0000000009;.9.:/00;;000/-:...:://9/9///:///////..9.///9;//////:--/////;///
@M05620:45:000000000-G6HP7:1:1101:15518:5658 1:N:0:172
CATCCTGACCCTGAAGTACCCCATTGAGCATGGCATCGTCACCAACTGGGACGACATGGAGAAGATCTGGCACCACACCTTCTACAACGAGCTGCGCGTGGCCCCGGAGGAGCACCCAGTGCTGCTGACCGAGGCCCCCCTGAACCCCAAGGCCAACAGAGAGAAGATGACTCAGGTGAGGCTCGGCCGACGCCCGTGCTCCTCCCGTCCTTTCCCCAGTCATTTTCTGCCCGGCTTGATTTCTGACATTA
+
AABBBFFFFFFFFGGGGGGGGGGHHHHHHHHHHHHHHGHHHGHHHGHHHHHHGGGGGHHHHHHHHHHGHHHHHGHHHGGHHHHHHHHHGGGGGHHGGGFGGGHHGGGGGGGGHHHHGGHGHHHHHHHHHHGGGGGGGGGGGGHHHHGGGGHGHHGGGGGGGGGGGGGGGGGGGGGGGGGGGGGGAFFFFFFFFFFFDFFFFFFFFFFADDDFFFFFFFFFFFFFFFFFFBFFFFFFFAFFFFFFFFBBFF/
@M05620:45:000000000-G6HP7:1:1101:14686:5663 1:N:0:172
CATCCTGACCCTGAAGTACCCCCGGCTTGATTTCTGACATTAGATCGGAAGAGCACACGTCTGAACTCCAGTCACAGAAGACCATCTCGTATGCCGTCTTCTGCTTGAAAAAAAAAAAAAACAAACACAAAATAAGACTTATAAACCTAACACCTTCCCCGATGCACCAACCAACGACATACTCCCAATACCCCCCGTGGCACCAACGAACGCGCGTACACATCATTGCGCTGGCAACGAGTGACGTTTAG
+
CCCCCFFFFFFFGGGGGGGGGGGG?EGFGFGHHHGB5DEFGA5FAGHAFGEGFFEF2BFGFFGHFGFHHGHDG@FFEB@@BEHF33@FGE1GHHFFEEHCDGBBGGFFFHHHGGGDC>////>.<.00..>0111000000<0<00///////./0///:---..00/..:......--.0090/.///9///.---..--//.99..A.--.------::9///////.-9--;//.-..9.//..././
@M05620:45:000000000-G6HP7:1:1101:6588:5666 1:N:0:172
ATCTCTATCTCCTAAAAACCTGTTTAGATTTGGAGATAGACCTTCAGGTTTTTCATCATTTTCTGCATGAATTATACATTGACCACGTGGTCAGTTTGCAGCATTCTGTTATTTTGTTTGACAGAGTGTCTTGTTGAGAACATATGTAGGACATGATTTTTTCCTGCAACAGGGAAAATAAAGTATAAGTTTTAAAGATTTATTCTTTAATAAAGGATCTCAAAGCCAGCTTTAGAAAAAGGAAGAAAGGG
+
AA>>AFFFFDD1BG111BFGGAHD3AABF33B1FHF0DAG1FGHEDGFBAF/AGEGDEHHHHHFDHHBHDEGAAG2AAGGHFBFAGAHGAH@DFGHGHB@GF012BFEGEE22F2@BEFHFGHH0BBGGFGHGHHC2F/B>BF>BBB2B>B<GHHHGFFHFCCFGD10<B0BA//@GHFGHHHHB?FD1GHHHG1FD11?G?FGGHHHBFGFHB110>FGF100DGCFFEFGDDD000/;:.//;GBC/CC
@M05620:45:000000000-G6HP7:1:1101:6570:5675 1:N:0:172
ATCTCTATCTCCTAAAAACCTGTTTAGATTTGGAGATAGACCTTCAGGTTTTTCATCATTTTCTGCATGAATTATACATTGACCACGTGGTCAGTTTGCAGCATTCTGTTATTTTGTTTGACAGAGTGTCTTGTTGAGAACATATGTAGGACATGATTTTTTCCTGCAACAGGGAAAATAAAGTATAAGTTTTAAAGATTTATTCTTTAATAAAGGATCTCAAAGCCAGCTTTAGAAAAAGGAAGAAAGGG
+
BCABCFFFFFFFGGGFFGGGGGGHHHHHHHHHHHFGHHHGHHFHHHHHHHHGGHHHHHHHHHGHHHHHHHHHHHHHGHHHHGHHHHGFEFFHHGEHHHHHHGFGHHHHHHHHHHHHHHHHHGHHFHHHHHHHHHHHHHGHHCGHHHGFHHHHHHHHHHHHHGHGHHHHHHHHGGGHEHGHFGHHHHHHHGHGHHGGGHHHHHHHHHHHHDFFFGHHHHHHHHDGFGGFGEHHHGHCDDCAEGFHGFGGHHG
@M05620:45:000000000-G6HP7:1:1101:6588:5685 1:N:0:172
ATCTCTATCTCCTAAAAACCTGTTTAGATTTGGAGATAGACCTTCAGGTTTTTCATCATTTTCTGCATGAATTATACATTGACCACGTGGTCAGTTTGCAGCATTCTGTTATTTTGTTTGACAGAGTGTCTTGTTGAGAACATATGTAGGACATGATTTTTTCCTGCAACAGGGAAAATAAAGTATAAGTTTTAAAGATTTATTCTTTAATAAAGGATCTCAAAGCCAGCTTTAGAAAAAGGAAGAAAGGG
+
ACCCCFFFFFFFGGGGGGGGGGHHHHHHHHHGHHHHHHHHHHHHHHHHHHHGGHHHHHHHHHHHHHHHHHHHHHHHHHHHHGHHHHGHHEHHHHHHHHHHHHGHHHHHHHHHHHHGHHHHHGHHFHHHHHHHHHHFHHHHHCHHHFHHHHHHHHHHHHHHHGHHHHHHHHHHHGGHHHHHHHGHHHHHHHHHHHHHHHHHHHHHHHHHGFHHEG1FCGHHHHGGFHHFHGHHHHHEBFHFDDHHFHHGHHG
@M05620:45:000000000-G6HP7:1:1101:23977:5685 1:N:0:172
CATCCTGACCCTGAAGTACCCCGGCTTGATTTCTGACATTAGCTCGGAAGAGCACACGTCTGAACTCCAGTCACAGAAGACCATCTCGTATGCCGTCTTCTGCTTGAAAAAAAAACCAGTGCTGCTGACCGAGGCCCCCCTGAACCCCAAGGCCCACAGAGAGAAGATGACTCAGGTGAGGCTCGGCCGACGCCCGTGCTCCTCCCGTCCTTTCCCCAGTCATTTTCTGCCCGGCTTGCTTTCTGACATTC
+
AAAAAFFFFFFFGGGGGGGGGGE000AE0AFGEAD2D1F2F10BDA///BG00FHH0FAAFEHBFGHA@F2BFGH1GE110B01B1B0?E0021>/>>F2E1G11B0F11G</C///?<BFFGBFGHHHHG?C@@FGGGGGGHFHHGGCAEGHH.CE.CGHCCAFF/FFFFGG0FGGGFGFEGGG@GG?;@@@@@@?BFEFFFFFEBEABBBBFFFFBB9F/;BF/FBBBBEA-?@@--;:;BF//;/:B/
@M05620:45:000000000-G6HP7:1:1101:5731:5737 1:N:0:172
ATTCTATCTCCTAAAAACCTGTTTAGATTTGGAGATAGACCTTCAGGTTTTTCATCATTTTCTGCATGAATTATACATTGACCACGTTCCAGCGTGGTCAGTTTGCAGCATTCTGTTATTTTGTTTGACAGAGTGTCTTGTTGAGAACATATGTAGGACATGATTTTTTCCTGCAACAGGGAAAATAAAGTATAAGTTTTAAAGATTTATTCTTTAATAAAGGATCTCAAAGCCAGCTTTAGAAAAAGGAA
+
AABCCFFFFFFFGGGGGGGGGGHHEHHHHHHHHHGHHHHHHHHHHHHHHHGGHHHHHHHHHHHHHHHHHHHHHHHHHHHHHHHHHGHHHHHHHGGGGHHHHHHHHHHHHHHHHHHHHHHHHHHHHHFHHHHHHHHHHHHHHHHHHHGHHHHHHHHHHHHHHHHHHHHHGHHHDHHHHHHHGGGHGHHHHHGHHHEHHHHHHHHHHHHHHHHHHHHGDDDDDGDGHHHHHHHHGHHHGHHHFHFHHHGGGHG
@M05620:45:000000000-G6HP7:1:1101:5712:5740 1:N:0:172
ATTCTATCTCCTAAAAACCTGTTTAGATTTGGAGATAGACCTTCAGGTTTTTCATCATTTTCTGCATGAATTATACATTGACCACGTTCCAGCGTGGTCAGTTTGCAGCATTCTGTTATTTTGTTTGACAGAGTGTCTTGTTGAGAACATATGTAGGACATGATTTTTTCCTGCAACAGGGAAAATAAAGTATAAGTTTTAAAGATTTATTCTTTAATAAAGGATCTCAAAGCCAGCTTTAGAAAAAGGAA
+
B@BBBBDFBFFF4FBFGGGGGGGH5FFGHH554FCF5BBFFHHF35BGHGGGFGHGGHFHHFHEDDFH35DD5FFFBGHHFFFBHCHHGG55G0EGGHH4BFGHBGHFHHHHHHDGHEFFHHFGFHFFGG3BCGHHGHHFGHGHEGHHHFFGGE4BDFGFGFFHHHHHGHFGGFHGHGH/?FFFEHFF11FGG<<GFGGHDCDFBGGG1FHHHHHB0=<<<00CGHGHFDHBGHB.EG<G0;0;<CA..:;
@M05620:45:000000000-G6HP7:1:1101:5746:5753 1:N:0:172
ATTCTATCTCCTAAAAACCTGTTTAGATTTGGAGATAGACCTTCAGGTTTTTCATCATTTTCTGCATGAATTATACATTGACCACGTTCCAGCGTGGTCAGTTTGCAGCATTCTGTTATTTTGTTTGACAGAGTGTCTTGTTGAGAACATATGTAGGACATGATTTTTTCCTGCAACAGGGAAAATAAAGTATAAGTTTTAAAGATTTATTCTTTATTAAAGGATCTCAAAGCCAGCTTTAGAAAAAGGAA
+
A@?AAFFBFBBFCG11BEGGGGHC331EB3111010D1FF1CB11AGHFFGGF2F2BGHHBEF212A211E2AD2D22GHEHFFHCGFC021B/?E/GG2GBFH1BF1@0FGHGBGFFHFHH2FGGH1DBHBFHFFHHH1>GFB1/>FG<1G22BGEHFFBC1FFHDF?FFF110@GF0//<0/0GF1?1<FBF1DFGGFF1FHEHHHFF1GGFH00=<=00</<GDGHDFD/CGF.0C:;000:C.A::C
@M05620:45:000000000-G6HP7:1:1101:16113:5788 1:N:0:172
AAACCAAGCAGACACTCACCGCTCCCTCGCCACAGGCCAATAGTTTGTCCTCACTGAGTTGGCAACAAGTGGCTGCTGTGGCTGCCATTTTTCTGGTGATGGCCATCAGCTCCGACGAGGTCAGCTGGGGGGCTTTCTTTGTGTAAGCAACGAGAAACCTGAAAGAAGCATTTTTTAACTAAGTCCTGCTGAGTCATTCATGAGTTTTTAGCCGCCTTGCTTCTTCTCACAGACTCTCTACTCTCATGCCA
+
AABAAABCABBCAFFEGGGGCEGGFFFFEEAEAHHDGFFGCFFHFHHGGDGFGHFHFFHHHFHBGHHEH@@FEEFAEFGFHE?FFHGHHFD@E4GGFGFFFHE?CFHHHHFFEAEEE/@?FECGFHFHA<<BB?GFB9FGGGFFGBBFFFF=AD?F/999A/9BBBAFFF/9F/99AFF9BBB:99BBFFF/9FFFBFBFFBFB;9FFFFB/FA--.9B/F99FBB99BBFFBFFBBFFBB99//;9/;FF
@M05620:45:000000000-G6HP7:1:1101:7238:5799 1:N:0:172
CATCCTGACCCTGAAGTACCCCATTGAGCATGGCATCGTCACCAACTGGGACGACATGGAGAAGATCTGGCACCACACCTTCTACAACGAGCTGCGCGTGGCCCCGGAGGAGCACCCAGTGCTGCTGACCGAGGCCCCCCTGAACCCCAAGGCCAACAGAGAGAAGATGACTCAGGTGAGGCTCGGCCGACGCCCGTGCTCCTCCCGTCCTTTCCCCAGTCATTTTCTGCCCGGCTTGATTTCTGACATTT
+
CCCCCFFFFFFFGGGGGGGGGGGHHHHHHHHHHHHHHGHHHGHHHGHHHHHHGGGGGHHHHHHHHHHHHHHHHGHHHGGHHHHHHHHHGGGGGHHGGGGGGGHHGGGGGGGGHHHHGGHHHHHHHHHHHHGGGGGGGGGGGGHHHHGGGGHGHHGGGGGGGGGGGGGGGGGGGGGGGGGGGGGGFFFFFFFFFFFF9ADFFFFFFFFEFFDFFFFFFFFFFFFFFFFFFFFFDFFFFA.FFFFFFFFFFF0
@M05620:45:000000000-G6HP7:1:1101:7226:5813 1:N:0:172
CATCCTGACCCTGAAGTACCCCATTGAGCATGGCATCGTCACCAACTGGGACGACATGGAGAAGATCTGGCACCACACCTTCTACAACGAGCTGCGCGTGGCCCCGGAGGAGCACCCAGTGCTGCTGACCGAGGCCCCCCTGAACCCCAAGGCCAACAGAGAGAAGATGACTCAGGTGAGGCTCGGCCGACGCCCGTGCTCCTCCCGTCCTTTCCCCAGTCATTTTCTGCCCGGCTTGATTTCTGACATTA
+
BBBBBFFFFFFFFGGGDFGGGGGHHHGFFHGGFHHHHGHHHGHGHGHHFEEHEEGGGHGHHGHHHHHFHGEHHGGHHGGHHHHHHHHHEE?EGHHGGGGGGGHHGGGGGGGGHGFHGGH1FGHHHHHFGFGFGFCFGGGGFGGHHGDFGGHGHHGGFGFFGGGEFFGFFGGGFF9FFBF?.;EFFFED@A@DDFF@@.AABFBFFEFFFDBFFFFFFFDBFBFFFFFFFFFEA>;BC-.99FFFBFB9FF/
@M05620:45:000000000-G6HP7:1:1101:12630:5822 1:N:0:172
AAACCAAGCAGACACTCACCGCTCCCTCGCCACAGGCCAATAGTTTGTCCTCACTGAGTTGGCAACAAGTGGCTGCTGTGGCTGCCATTTTTCTGGTGATGGCCATCAGCTCCACGAGGTCAGCTGGGGGGCTTTCTTTGTGTAAGCAACGAGAAACCTGAAAGAAGCATTTTTTAACTAAGTCCTGCTGAGTCATTCATGAGTTTTTAGCCGCCTTGCTTCTTCTCACAGACTCTCTACTCTCATGCCAG
+
CCBCCCCFCFFFGGGGGGGGGGGGGGH2EEGGGHHHGGHHHHHHHHHHHHHHHHHHHHHHHHHGHHHHHHHHGHGGHHGHHHHGGHHHHHHHHHHHHHGHHHHHHHHHHHHHHHHGGGGEHFHHHHHGGGGGGGGGGGGGGGGGGGGGGGGGFFFFFFFFFFFFFFFFFFFFFFFFFFFFFFFFFFFFFFFFFFFFFFFFFFFFFFFFFFFFFFFFFFFFFFFFFFFFFFFFFFFFFFFFFFFFFFBFFF/
@M05620:45:000000000-G6HP7:1:1101:17540:5958 1:N:0:172
CATCCTGACCCTGAAGTACCCCATTGAGCATGGCATCGTCACCAACTGGGACGACATGGAGAAGATCTGGCACCACACCTTCTACAACGAGCTGCGCGTGGCCCCGGAGGAGCACCCAGTGCTGCTGACCGAGGCCCCCCTGAACCCCAAGGCCAACAGAGAGAAGATGACTCAGGTGAGGCTCGGCCGACGCCCGTGCTCCTCCCGTCCTTTCCCCAGTCATTTTCTGACCGGCTTGATTTCTGACATTT
+
CBCCCFFFFFFFGGGGGGGGGGAGHHFFGEGHHHFHHGHHHGHDFFHHHHHHGEFEGHHGHHHHHHHHHHHHHGHHGGGHHHHHHHHHGFGGGHHGGGGGGGHHGGGGGGGGHHHHGGHHHGHHHHGFHHF@FGGGGGGGGEFGHHGGDDHGHHEAGGGFGEFG0FBGGFGGGFGGGGGGGFGGFFFFFFFFFFFCCADFFFFFFFFFDFDFFFFFFEAFFFFFFFFFF0FFAFFFFA:FFFFFB0FFFF0
@M05620:45:000000000-G6HP7:1:1101:18389:5986 1:N:0:172
ATCTCTATCTCCTAAAAACCTGTTTAGATTTGGAGATAGACCTTCAGGTTTTTCATCATTTTCTGCATGAATTATACATTGACCACGTGGTCAGTTTGCAGCATTCTGTTATTTTGTTTGACAGAGTGTCTTGTTGAGAACATATGTAGGACATGATTTTTTCCTGCAACAGGGAAAATAAAGTATAAGTTTTAAAGATTTATTCTTTAATAAAGGATCTCAAAGCCAGCTTTAGAAAAAGGAAGAAAGGG
+
BCCCCFFFFFFFGGGGGGGGGGGHGHHHHHHHHHHHHHHHHHGHHHHHHHHGGHHHHHIHHHIHHHHHHHHHHHHHHHHHHGHHHHGHHGHHHHHHHHHHHHFHHHHHHHHHHHHHHHHHHHHHHHHGGHHHHHHHGHHHHGGGHHHHHHHHHHHHHHHHHGHHHHHHGHHHHGGHHFGBDGGGHHHHHFHHHGFHG1GHHHHHHHHHGHHGGHHHGHHGHGHHHGHHHEHHHHHFHHGGGGGGHFHHHHG
@M05620:45:000000000-G6HP7:1:1101:21839:6011 1:N:0:172
AAACCAAGCAGACACTCACCGCTCCCTCGCCACAGGCCAATAGTTTGTCCTCACTGAGTTGGCAACAAGTGGCTGCTGTGGCTGCCATTTTTCTGGTGATGGCCATCAGCTCCGACGAGGTCAGCTGGGGGGCTTTCTTTGTGTAAGCAACGAGAAACCTGAAAGAAGCATTTTTTAACTAAGTCCTGCTGAGTCATTCATGAGTTTTTAGCCGCCTTGCTTCTTCTCACAGACTCTCTACTCTCATGCCA
+
CCCDCCCFCFFFGGGGGGGGGGGGGGHHGGGGGHHHGGHHHHHHHHHHHHHHHHHHHHHHHHHHHHHHHHHHGHGGHHHHHHHGGHHHHHHHHHHHHHHHHHHHHHHHHHHHHGGGGGGGGHHHHHHHGGGGGGGGGGGGGGGGGGFFFFFFFFFFFFFFFFFFFFFFFFFFFFHFFFFFFFFFFFFFFFFFFFFFFFFFFFFFFFFFFFFFFFFFFFFFHHFFFFHFFFFFFFFFFFFFFFFFFFFFFFB
@M05620:45:000000000-G6HP7:1:1101:21826:6024 1:N:0:172
AAACCAAGCAGACACTCACCGCTCCCTCGCCACAGGCCAATAGTTTGTCCTCACTGAGTTGGCAACAAGTGGCTGCTGTGGCTGCCATTTTTCTGGTGATGGCCATCAGCTCCGACGAGGTCAGCTGGGGGGCTTTCTTTGTGTAAGCAACGAGAAACCTGAAAGAAGCATTTTTTAACTAAGTCCTGCTGAGTCATTCATGAGTTTTTAGCCGCCTTGCTTCTTCTCACAGACTCTCTACTCTCATGCCA
+
AAB3A4A?AFCFFGGFGGGG?EGGGGHHEGAEEHHECFAGGBFHHGHHFFGFGHFBGHHHFBFAGGHCHFBGFFEFCCGEHHFEGHHHHDGHFFHEGGB4GGHHHHHHHHHFG?EGG?C/FGFHGHFGA/>B@BGGFFFGGGFFFGBFBFFBFFFDFFFFF/BFF/./BFBFFFFBFFFFFFFFFFFFFFFFFFFFFFFEFBBB;BFFFFBBF.-9AA9FFBFFFFF/BFFFFFFFFFFFBFFFFFB9FFF
@M05620:45:000000000-G6HP7:1:1101:22485:6029 1:N:0:172
AAACCAAGCAGACACTCACCGCTCCCTCGCCACAGGCCAATAGTTTGCCCTCACTGAGTTGGCAACAAGTGGCTGCTGTGGCTGCCATTTTTCTGGTGATGGCCATCAGCTCCACGAGGTCAGCTGGGGGGCTTTCTTTGTGTAAGCAACGAGAAACCTGAAAGAAGCATTTTTTAACTAAGTCCTGCTGAGTCATTCATGAGTTTTTAGCCGCCTTGCTTCTTCTCACAGACTCTCTACTCTCATGCCAG
+
CCCCCCCFCFFFGGGGGGGGGGGGGGHHGGGGGHHHGGHHHHHHHHHFHHHHHHHHHHHHHHHHHHHHHHHHGHGGHHHHHHHGGHHHHHHHHHHHHHHHHHHHHHHHHHHHHHHGGGGFHFHHHHHGGGGGGGGGGGGGGGGGGGGGGGGGFFFFFFFFFFFFFFFFFFFFFFFFFFFFFFFFFFFFFFFFFFFFFFFFFFFFFFFFFFFFFFFFFFFFFFFFFFFFFFFFFFFFFFFFFFFFFFFFFFB
@M05620:45:000000000-G6HP7:1:1101:12910:6030 1:N:0:172
AAACCAAGCAGACACTCACCAGAAGACATGAGGTCAGCTAGATCGGAAGAGCACACGTCTGAACTCCAGTCACAGAAGACCATCTCGTATGCCGTCTTCTGCTTGAAAAAAAAAACACGCAGAGCATAGAAACGGGACATGGAGATGCAAGTGTGTAAGACAGAAAAATGTATTACACAGGAAAGCTGTAAGAGGAGAGGTGACGCATTGCACAGCTACACCGTACTACTACACACAGTATGGAATCAACA
+
AAABBBBFBFFFGGGGGGGGGGHFFBGHHHGHHHHHHHHGHGHHHGGGGHHGHHFHGHHHGHHHHHHHHHHHHHHHHHHHHHHBGHHGGHHHHGFGHGHHHHHHHHFGHHGGG@B//B//////2@2221110/////.110101<1111<1100.00000//////..0;00000000...//./:00000;0....../.00..-:.00000/.0///9/-....//////./...////.//99////
@M05620:45:000000000-G6HP7:1:1101:14163:6035 1:N:0:172
AAACCAAGCAGACACTCACCAGAAGACATGAGGTCAGCTAGATCGGAAGAGCACACGTCTGAACTCCAGTCACAGAAGACCATCTCGTATGCCGTCTTCTGCTTGAAAAAAAAAAAAACAAAATGAGAAAGTCTTTTCATAGTACTACTTGCAAAATACAGTACAAATACACTTCATCCTAATCCCTGTCAGTTCTTGATGACATGTATCAACTTTCCGACCATCTACCTCCCCCCTGTATCTTCCCCTTA
+
AAABCBCFCFFFGGGGGGGGGGHHHHHHHHHHHHHHHHHHHHHHHGGGGHHHHHHHGHHHGHHHHHHHHHHHHHHHHHGHGHHFHHHGFHHHHGEEGGFHHGHHHHHHGHGFFFG///?//0011111?111?11?111<<111<1=111<111100000000=00000000=000000000000::00/000000000000000000;000/00000..---0/;00///....--.///////////./
@M05620:45:000000000-G6HP7:1:1101:15755:6035 1:N:0:172
ATCTCTATCTCCTAAAAACCTGTTTAGATTTGGAGATAGACCTTCAGGTTTTTCATCATTTTCTGCATGAATTATACATTGACCACGTTCCAGCGTGGTCAGTTTGCAGCATTCTGTTATTTTGTTTGACAGAGTGTCTTGTTGAGAACATATGTAGGACATGATTTTTTCCTGCAACAGGGAAAATAAAGTATAAGTTTTAAAGATTTATTCTTTAATAAAGGATCTCAAAGCCAGCTTTAGAAAAAGGA
+
CCCDDFFFFFFFGGGGGGGGGGHHHHHHHHHHHHHHHHHHHHHHHHHHHHHGGHHHHIHHHHIIIHHHHHHHHHHHHHHHHHHHHHGHHHHHHHGGGGHHHHHHHHHHHHHHHHHHHHHHHHHHHHHHHHHHHHHHHHHHHHHHHHHHHHHHHHHHHHHHHHHHHHHHHGHHHHHHHHHHHGGHHHHHHHHHHHHHHHHHHHHHHHHHHHHHHHHHHHHHHHHHHHHHHHHHHHHHHGHHHHHHHHHHGGH
@M05620:45:000000000-G6HP7:1:1101:12923:6046 1:N:0:172
AAACCAAGCAGACACTCACCAGAAGACATGAGGTCAGCTAGATCGGAAGAGCACACGTCTGAACTCCAGTCACAGAAGACCATCTCGTATGCCGTCTTCTGCTTGAAAAAAAAAACACAGCTCTCGGAGGTTATTTTGCATCGGTGAGCCATACAGAATGATCCGATGAGGGGTGCTAAACTATTTGCTGACAGGAAGCACCTTTTTATTACATTTACCTTTTAGCACTCGCCATTCCTCCCCTCACGATC
+
3AAAAAAFBBFFGFGGGGGFFGFGECGFFEGGGFGCHHHFGBGHHGGGGGHBFGGGGGHFFHBHGHHHGGHFHHFGFHEHHC@@E@BFFGGGHGEEHGFHHHHHGHHHEHCG@E//?B?0/@1@B/<A//<?1?FF?<FGHF?.<EAFFGC11>D0=/D0<DBG.<C.00;A-C-.0;:0BFFBFGF00;0/00.;9.C/=ABFBFB.CF00;CFF/9;BFFFF/BB/B/.9@AEFFFFBBADF....9;;
@M05620:45:000000000-G6HP7:1:1101:22477:6047 1:N:0:172
AAACCAAGCAGACACTCACCGCTCCCTCGCCACAGGCCAATAGTTTGTCCTCACTGAGTTGGCAACAAGTGGCTGCTGTGGCTGCCATTTTTCTGGTGATGGCCATCAGCTCCACGAGGTCAGCTGGGGGGCTTTCTTTGTGTAAGCAACGAGAAACCTGAAAGAAGCATTTTTTAACTAAGTCCTGCTGAGTCATTCATGAGTTTTTAGCCGCCTTGCTTCTTCTCACAGACTCTCTACTCTCATGCCAG
+
BABCCCCFCFFFGGGGGGGGGGGGGGHHGGGGGHHHGGHHHHHHHHHHHHHHHHHHHHHHHHHGHHHHHFHHGHGGHHHHHHHGGHHHHHHHHHHHHHGHHHHHHHHHHHHHHHHGGGGFHFHHHHHGGGGGGGGGGGGGGGGGGGGGGGGGFFFFFFFFFFFFFFFFFFFFFFFFFFFFFFFFFFFFFFFFFFFFFFEFFFFFFFFFFFFFFFFFFFFFFFFFFFFFFFFFFFFFFFFFFFFFFF;BFF;
@M05620:45:000000000-G6HP7:1:1101:15745:6052 1:N:0:172
ATCTCTATCTCCTAAAAACCTGTTTAGATTTGGAGATAGACCTTCAGGTTTTTCATCATTTTCTGCATGAATTATACATTGACCACGTTCCAGCGTGGTCAGTTTGCAGCATTCTGTTATTTTGTTTGACAGAGTGTCTTGTTGAGAACATATGTAGGACATGATTTTTTCCTGCAACAGGGAAAATAAAGTATAAGTTTTAAAGATTTATTCTTTAATAAAGGATCTCAAAGCCAGCTTTAGAAAAAGGA
+
AAABBFFFFFFFGGGGGGGGGGHHHHHHHHHHHHHHHHHHHHHHHHHHHHHGGHHHHHHHHHHHHHHHHHHHHHHHHHHHHHGGHHGHHHHHHHGFGGGHHGHHHHHGHHHEHHHHHHHHHHHHHHHHHHGHHHHHGHHHHHHHHHFHHHHHHHHFHHGHHHHHHHGHHGHHHHHHHHEHHGGGCCGHGGHHDGGFHFHHHGGHHHHHHHHHHGHGHGHHGHBFHHFFHGFGHHHFHGHHHHHFFFHFDGH
@M05620:45:000000000-G6HP7:1:1101:18613:6071 1:N:0:172
ATCTCTATCTCCTAAAAACCTGTTTAGATTTGGAGATAGACCTTCAGGTTTTTCATCATTTTCTGCATGAATTATACATTGACCACGTTCCAGCGTGGTCAGTTTGCAGCATTCTGTTATTTTGTTTGACAGAGTGTCTTGTTGAGAACATATGTAGGACATGATTTTTTCCTGCAACAGGGAAAATAAAGTATAAGTTTTAAAGATTTATTCTTTAATAAAGGATCTCAAAGCCAGCTTTAGAAAAAGGA
+
AAAAAFDFFDFFGGFG11AEFGDGF3GFBGGD11A1BGGAGFFHGGFHHFHFGHFGHFHFHHHHFFHHHHHHHHHHHHHHHHHHHHGHGHHHHHGGGGHHHHHHHHHHGHHHHHHHHHHHHHHHHHHHGGFHFHHHHHHHHHHHHHHFHHHEHHHGHHGHHGGGHHHHHGHHHHHGHHHHGGGFHHFFFFHHGHHHGGGFHGHHHHHHHHHHHHHHH0DGGHBDHHHHHHHHHHHHHFHHHGF0CFHFG.;
@M05620:45:000000000-G6HP7:1:1101:18640:6076 1:N:0:172
ATCTCTATCTCCTAAAAACCTGTTTAGATTTGGAGATAGACCTTCAGGTTTTTCATCATTTTCTGCATGAATTATACATTGACCACGTTCCAGCGTGGTCAGTTTGCAGCATTCTGTTATTTTGTTTGACAGAGTGTCTTGTTGAGAACATATGTAGGACATGATTTTTTCCTGCAACAGGGAAAATAAAGTATAAGTTTTAAAGATTTATTCTTTAATAAAGGATCTCAAAGCCAGCTTTAGAAAAAGGA
+
BBBBBFFFFFFFGGGGGGGGGGHHHHHHHHHHGFHHHHHHHHHHHHHHHHHGGHHHHHHHHHHHHHHHHHHHHHHHHHHHHHHHHHGHHHHHHHGGGGHHHHHHHHHHGHHHHHHHHHHHHHHHHHHHHGHHHHHHHHHHHHHHGFHHHFHHHHHHHGHHHHHHHHHHHGHHHHHHFHFHHGEGGFFGFFHHHHGGHHHHHHHHHHHHHHHHHHHHHHHHHGHHHHHHGHHHHHGHHGHHHHHHHHHF.EH
@M05620:45:000000000-G6HP7:1:1101:18622:6087 1:N:0:172
ATCTCTATCTCCTAAAAACCTGTTTAGATTTGGAGATAGACCTTCAGGTTTTTCATCATTTTCTGCATGAATTATACATTGACCACGTTCCAGCGTGGTCAGTTTGCAGCATTCTGTTATTTTGTTTGACAGAGTGTCTTGTTGAGAACATATGTAGGACATGATTTTTTCCTGCAACAGGGAAAATAAAGTATAAGTTTTAAAGATTTATTCTTTAATAAAGGATCTCAAAGCCAGCTTTAGAAAAAGGA
+
BBBCCFFFFFFFGGGGGGGGGGGHHHHHHHHHHHHHHHHHHHHHHHHHHHHGGHHHHHIHHIIIHHHHHHHHHHHHHHHHHHHHHHGHHHHHHHGGGGHHHHHHHHHHHHHHHHHHHHHHHHHHHHHHHHHHHHHHHHHHHHHHHHHHHHHHHHHHHHHHHHHHHHHHHGHHHHHHHHHHHGGHHHHHHHHHHHHHHGHHHHGHHHHHHHHHHHHHHHHHHHHHHHHHHHHHHFHHHGHHHHGHHHHHGGH
@M05620:45:000000000-G6HP7:1:1101:22324:6119 1:N:0:172
AAACCAAGCAGACACTCACCGCTCCCTCGCCACAGGCCAATAGTTTGTCCTCACTGAGTTGGCAACAAGTGGCTGCTGTGGCTGCCATTTTTCTGGTGATGGCCATCAGCTCCGACGAGGTCAGCTGGGGGGCTTTCTTTGTGTAAGCAACGAGAAACCTGAAAGAAGCATTTTTTAACTAAGTCCTGCTGAGTCATTCATGAGTTTTTAGCCGCCTTGCTTCTTCTCACAGACTCTCTACTCTCATGCCA
+
CCCCCCCFDFFFGGGGGGGGGGGGGGHHGGGGGHHHGGHHHHHHHHHHHHHHHHHHHHHHHHHHHHHHHHHHGHGGHHHHHHHGGHHHHHHHHHHHHHHHHHHHHHHHHHHHHGGGGGGGGHHHHHHHGGGGGGGGGGGGGGGGGGFFFFFFFFFFFFFFFFFFFFFFFFFFFFHFFFHHFFFFFHFFFFFFFFFFFFFHHFFFFFFHFFFFFFFFFFFFHFHFFFFFFFFFFFFFFFFFFFFFFFFFFFF
@M05620:45:000000000-G6HP7:1:1101:24447:6131 1:N:0:172
CATCCTGACCCTGAAGTACCCCGGCTTGATTTCTGACATTAGATCGGAAGAGCACACGTCTGAACTCCAGTCACAGAAGACCATCTCGTATGCCGTCTTCTGCTTGAAAAAAAAAAAAAAAAAACAAAACCCTAGATTAATAAAAATTTGCAATTAAATAAAACCTAAGATGTAAGTCTCAAAAATACATCATATTTATACAGACTCTCCAGACATCAGGATTACATACGTTGAACTTACATTCTTCATAC
+
CCCCDFFFFFFFGGGGGGGGGGGGGGGGHHHHHHHHHHHHHHHHHHGGGGHHHHHHHGHHHGHHHHHHHHHHHHHHHHHHHHHHEHHGFGHHHHGGGHGHHHHHHHHHHHHGGGGGB>><<<--.<....<..</0000;00<00;.00000000;:0;00000./00/0000000:0000000..000:;0000000000000.0000/000./0:000000000:;0.0/..00000000000;00:00
@M05620:45:000000000-G6HP7:1:1101:22849:6166 1:N:0:172
CATCCTGACCCTGAAGTACCCCATTGAGCATGGCATCGTCACCAACTGGGACGACATGGAGAAGATCTGGCACCACACCTTCTACAACCAGCTGCGCGTGGCCCCGGAGGAGCACCCAGTGCTGCTGACCGAGGCCCCCCTGAACCCCAAGGCCAACAGAGAGAAGATGACTCAGGTGAGGCTCGGCCGACGCCCGTGCTCCTCCCGTCCTTTCCCCAGTCATTTTCTGCCCGGCTTGATTTCTGACATTT
+
CCCDDFFFFFFFGGGGGGGGGGGHHHHGHHHHHHHHHGHHHGHHHGHHHHHHGGGGGHHHHHHHHHHHHHHHHGHHHGGHHHHHHHHH1FHHHHHGGGGGGGHHGGGGGGGGHGHHGGHHHHHHHHHHHHGGGGGGGGGGGGHHHHGGGGHGHHHHGGGGGGGGGGGGGGGGGGGGGGGGGGGGFFFFFFFFFFFFFFFFFFFFFFFFFFFFFFFFFFFFFFFFFFFFFFFFFFFFFFAFFFFFFBFFFF0
@M05620:45:000000000-G6HP7:1:1101:22833:6177 1:N:0:172
CATCCTGACCCTGAAGTACCCCATTGAGCATGGCATCGTCACCAACTGGGACGACATGGAGAAGATCTGGCACCACACCTTCTACAACCAGCTGCGCGTGGCCCCGGAGGAGCACCCAGTGCTGCTGACCGAGGCCCCCCTGAACCCCAAGGCCAACAGAGAGAAGATGACTCAGGTGAGGCTCGGCCGACGCCCGTGCTCCTCCCGTCCTTTCCCCAGTCATTTTCTGCCCGGCTTGATTTCTGACATTT
+
BBBBBFFFFFFFGGGFGFGGGGGHHHHGHHHHHHHHHGHHHGGHHGHGHHHHCFGGGHHHHFHFFGHHHHGHHGGHHGGHHHHHHHHHDGHHHHHGGGGGGGHHGGGGGFGGGGHHGGHHHFHHHHHHHHGGGGGGGGGGGGHFHHGFGGGFHHHGGGGGGGGGGGGGGGGGGGGGFGFGGGGGFFFFAFCFFFF@9DFFFFFFFFFEFFFFFFFFFFDBFFFFFFFFFFFFDFFFFAAFFFFFFFFFFF/
@M05620:45:000000000-G6HP7:1:1101:5175:6178 1:N:0:172
AAACCAAGCAGACACTCACCGCTCCCTCGCCACAGGCCAATAGTTTGTCCTCACTGAGTTGGCAACAAGTGGCTGCTGTGGCTGCCATTTTTCTGGTGATGGCCATCAGCTCCGACGAGGTCAGCTGGGGGGCTTTCTTTGTGTAAGCAACGAGAAACCTGAAAGAAGCATTTTTTAACTAAGTCCTGCTGAGTCATTCATGAGTTTTTAGCCGCCTTGCTTCTTCTCACAGACTCTCTACTCTCATGCCA
+
3>AAAAAFBFFFGFGGGGGGGGGGGGHHGGGGGHHHGGGHHGHHHHGGHHHHHHHHHGHHHHFHHHHHHGHHGHGGHGHHGHGGGHHHHFHHHHHFHHGHHHHHHHHHHHHHHGGGGGGGDFHHHHHHGGGGGGGGFGGGGGGGGGFFFFFCFFFFFFFFFFFFFFFFFFFFFFFFFFFFFFFFFFFFFFFFFFFFFFFFFFFFFFFFFFBFFDACFFFFFFFFFFFFFFFFFFFFFFFFFFFFFFFFFF/
@M05620:45:000000000-G6HP7:1:1101:22852:6187 1:N:0:172
CATCCTGACCCTGAAGTACCCCATTGAGCATGGCATCGTCACCAACTGGGACGACATGGAGAAGATCTGGCACCACACCTTCTACAACGAGCTGCGCGTGGCCCCGGAGGAGCACCCAGTGCTGCTGACCGAGGCCCCCCTGAACCCCAAGGCCAACAGAGAGAAGATGACTCAGGTGAGGCTCGGCCGACGCCCGTGCTCCTCCCGTCCTTTCCCCAGTCATTTTCTGCCCGGCTTGATTTCTGACATTT
+
BABBBFFFFFFFGGGCGGGGGGGHHGGHHHHGHHHHHGHHHGHHHGHEFGHHCCEEGHGBHHHBFHHHHHHHHGHHHGGHHHHHHHHHGGGGGHHGGGGGGFHHGGGGGGDGHHHHGGHHHHHHHHGHHHGGCCGGGGGGGEHHHHGGG?HGGH?EGGFBFCEGGGGGGGGGGGGGGGGGFECFFFFFFDFFFFF;BA?EFFFFFFFEFFFFFFFFFFDFFFFFFFFF/BFE.->D;B?FFFFFF/BFFF/
@M05620:45:000000000-G6HP7:1:1101:5193:6281 1:N:0:172
AAACCAAGCAGACACTCACCGCTCCCTCACCACAGGCCAATAGTTTGTCCTCACTGAGTTGGCAACAAGTGGCTGCTGTGGCTGCCATTTTTCTGGTGATGGCCATCAGCTCCGACGAGGTCAGCTGGGGGGCTTTCTTTGTGTAAGCAACGAGAAACCTGAAAGAAGCATTTTTTAACTAAGTCCTGCTGAGTCATTCATGAGTTTTTAGCCGCCTTGCTTCTTCTCACAGACTCTCTACTCTCATGCCA
+
BABBCBCFCFFFGGGGGGGGGGGGGGHHGHHHHGHHGGHHHHHHHHHHHHHHHHHHHHHHHHHHHHHHHHHHGHGGHHHHHHHGGHHHHHHHHHHHHHHHHHHHHHHHHGHHHGGGGGGGGHHHHHHHGGGGGGGGGGGGGGGGGGGGGGGFFFFFFFFFFFFFFFFFFFFFFFFFFFFFFFFFFFFFFFFFF:FFFFFFFFFFFFFFFFFFFFFFFFFFFFFFFFFFFFFFFFFFFFFFFFFFFFFFFFF
@M05620:45:000000000-G6HP7:1:1101:21445:6284 1:N:0:172
ATCTCTATCTCCTAAAAACCTGTTTAGATTTGGAGATAGACCTTCAGGTTTTTCATCATTTTCTGCATGAATTATACATTGACCACGTTCCAGCGTGGTCAGTTTGCAGCATTCTGTTATTTTGTTTGACAGAGTGTCTTGTTGAGAACATATGTAGGACATGATTTTTTCCTGCAACAGGGAAAATAAAGTATAAGTTTTAAAGATTTATTCTTTAATAAAGGATCTCAAAGCCAGCTTTAGAAAAAGGA
+
CDDDDFFFFFFFGGGGGGGGGGHHHHHHHHHHHHHHHHHHHHHHHHHHHHHGGHHHHIIHHIHIIHHHHHHHHHHHHHHHHHHHHHGHHHHHHHGGGGHHHHHHHHHHHHHHHHHHHHHHHHHHHHHHHHHHHHHHHHHHHHHHHHHHHHHHHHHHHHHHHHHHHHHHHGHHHHHHHHHHHGGHHHHHHHHHHHHHHHHHHHHHHHHHHHHHHHHHHHHHHHHHHHHHHHHHHHHHHGHHHHHGHHHHGGH
@M05620:45:000000000-G6HP7:1:1101:5205:6294 1:N:0:172
AAACCAAGCAGACACTCACCGCTCCCTCACCACAGGCCAATAGTTTGTCCTCACTGAGTTGGCAACAAGTGGCTGCTGTGGCTGCCATTTTTCTGGTGATGGCCATCAGCTCCGACGAGGTCAGCTGGGGGGCTTTCTTTGTGTAAGCAACGAGAAACCTGAAAGAAGCATTTTTTAACTAAGTCCTGCTGAGTCATTCATGAGTTTTTAGCCGCCTTGCTTCTTCTCACAGACTCTCTACTCTCATGCCA
+
BBCCCCCFCFCFGGGGGGGGGGGGGGHHGHHHHHHHGGHHHHHHHHHHHHHHHHHFHHHHHHHHHHHHHHHHGHGGHHHHGHHGGHHHHHHHHHHGHHHHHHHHHHHHHHHHHGGGGGGGGHHHHHHHGGGGGGGGGGGGGGGGGGGGGGGFFFFFFFFFFFFFFFFFFFFFFFFFFFFFFFFFFFFFFFFFFBFFFFFFFFFFFFFFFFFFFADFFFFFFFFFFFFFFFFFFFFFFFFFFFFFFFFFFFB
@M05620:45:000000000-G6HP7:1:1101:5188:6298 1:N:0:172
AAACCAAGCAGACACTCACCGCTCCCTCACCACAGGCCAATAGTTTGTCCTCACTGAGTTGGCAACAAGTGGCTGCTGTGGCTGCCATTTTTCTGGTGATGGCCATCAGCTCCGACGAGGTCAGCTGGGGGGCTTTCTTTGTGTAAGCAACGAGAAACCTGAAAGAAGCATTTTTTAACTAAGTCCTGCTGAGTCATTCATGAGTTTTTAGCCGCCTTGCTTCTTCTCACAGACTCTCTACTCTCATGCCA
+
AABBCCCFCFFFGGGGGGGGGGGGGGHHHHHHHHHHGGHHHHHHHHHHHHHHHHHHHHHHHHHHHHHHHHHHGHGGHHHHHHHGGHHHHHHHHHHHHHHHHHHHHHHHHHHHHGGGGGGGGHHHHHHHGGGGGGGGGGGGGGGGGGGGGGGFFFFFFFFFFFFFFFFFFFFFFFFFFFFFFFFFFFFFFFFFFFFFFFFFFFFFFFFFFFFFFFFFFFFFFFFFFFFFFFFFFFFFFFFFFFFFFFFFFFF
@M05620:45:000000000-G6HP7:1:1101:10947:6300 1:N:0:172
ATCTCTATCTCCTAAAAACCTGTTTAGATTTGGAGATAGACCTTCAGGTTTTTCATCATTTTCTGCATGAATTATACATTGACCACGTTCCAGCGTGGTCAGTTTGCAGCATTCTGTTATTTTGTTTGACAGAGTGTCTTGTTGAGAACATATGTAGGACATGATTTTTTCCTGCAACAGGGAAAATAAAGTATAAGTTTTAAAGATTTATTCTTTAATAAAGGATCTCAAAGCCAGCTTTAGAAAAAGGA
+
CCCCCFFFFFFFGGGGGGGGGGHHHHHHHHHHHHHHHHHHHHHHHHHHHHHGGHHHHHHHIHHHHHHHHGHHHGHHHHHHHHHHHHGHHHHHHHGGGGHHHHHHHHHHHHHHHHHHHHHHHHHHFHHHGHHHHHHHHHHHHHHHHHHHHHHHHHHHHHHHGHHHHHHHHGHHHHHHHHHHHGGGHHGHHGHHHHHHHHHHHHHHHHHHHHHHHHHHHHHHHGHHHHHHHHHHHHFHHGHHHGHFHHGHGGH
@M05620:45:000000000-G6HP7:1:1101:18315:6331 1:N:0:172
TACCTGTACTGGGGAAGCATTTGAATATCCCCCCATGGTGATGGGGACGGAGAACTGCTCCATAAACACAGGCAACGTGCCTAACTTTCCCGGGAAGATGAAGTCAAAGAGCGACCACAGCTCTCGGAGGTTATTTTGCATCGGTGAGCCAGACAGAATGATCCGATGAGGGGTGCGAAACTATTTGAGGAAAGGAAGCACCTTTTTATTAAATTTACCTTTTAGCAATCGCCATTCCTACCCTAAAGATC
+
CCCCCFFFFFFFGGEFGGGGGGHHHGHHHHHGGGGHHHFGGHHHHGGGGGGGGHHHHHHHHGHHHHHHHHHHGHHHGHHHHHHHHHHHHHHGGGEGGHHHHHHHHHHHGHHHGGGGGHHHHHHHHGGGGGGHHHHHHHGGHHGGGGGHHGHHHGHHHHHHHHHHHGGGHHHGGGGGGDGGGGGGGGGGEGFGGGGGGGGGGFFFFFB:FFFFFFFF0:9BFFFBF0F090.A9.ABFF09FF.:FF0BB9:
@M05620:45:000000000-G6HP7:1:1101:18311:6348 1:N:0:172
TACCTGTACTGGGGAAGCATTTGAATATCCCCCCATGGTGATGGGGACGGAGAACTGCTCCATAAACACAGGCAACGTGCCTAACTTTCCCGGGAAGATGAAGTCAAAGAGCGACCACAGCTCTCGGAGGTTATTTTGCATCGGTGAGCCAGACAGAATGATCCGATGAGGGGTGCGAAACTATTTGAGGAAAGGAAGCACCTTTTTATTAAATTTACCTTTTAGCAATCGCCATTCCTACCCTAAAGATC
+
A?AAAFFFFFFC4EGGEGGGGGHHHHHHHFFGGGGGHGFGHFHFFEGGGGDEEHHHFGHFFCEDFHHFGHHFAG?GEGEFHHHHHHHHFHHGGC@EGGHFHGHHFFEGHFGEECCCCFHHEHFHGGGFDC?GHHHHHGFDGGDGGGGGHHCFCCCHEBHFHHGHH.EEFFFA?::EGDBGGGGGGGFGGGEBFGGGBA.//ABFFFFFFFEBBFFFFF/BFFFBB/F//9;E?DAFFFFF/9.BFFFFFFF
@M05620:45:000000000-G6HP7:1:1101:6208:6355 1:N:0:172
ATCTCTATCTCCTAAAAACCTGTTTAGATTTGGAGATAGACCTTCAGGTTTTTCATCATTTTCTGCATGAATTATACATTGACCACGTTCCAGCGTGGTCAGTTTGCAGCATTCTGTTATTTTGTTTGACAGAGTGTCTTGTTGAGAACATATGTAGGACATGATTTTTTCCTGCAACAGGGAAAATAAAGTATAAGTTTTAAAGATTTATTCTTTAATAAAGGATCTCAAAGCCAGCTTTAGAAAAAGGA
+
AAABBFFFFFFFGGGGGGGGGGGHHHHHHHHGHBGHHHGFHHGHHHHHHHHGGHHHHHHHHHHHHHHHHGHHHHHHHHHHHHHGHHGHHHHHHHGGGGHHGHHHHHHHHHHHHHHHHHHHHHHHHHHHHHHHHHGHHHHHHHHHHGHHHHHHHHHHHHHHHHHHHHHHHGHHHHHHHHHHHGGHHHHHGHHHHHHHHHHHHHHHHHHHHHHHHHHHHHHHHHHGHHHHHHHGFHHHHGHHHHGHHGGHGGH
@M05620:45:000000000-G6HP7:1:1101:20811:6487 1:N:0:172
AAACCAAGAAGACACTCACCGCTCCCTCGCCACAGGCCAATAGTTTGTCCTCACTGAGTTGGCAACAAGTGGCTGCTGTGGCTGCCATTTTTCTGGTGATGGCCATCAGCTCCGACGAGGTCAGCTGGGGGGCTTTCTTTGTGTAAGCAACGAGAAACCTGAAAGAAGCATTTTTTAACTAAGTCCTGCTGAGTCATTCATGAGTTTTTAGCCGCCTTGCTTCTTCTCACAGACTCTCTACTCTCATGCCA
+
BBBBBBBFFFFFGGGGGGGGGGGGGGHHGGGGGHHHGGHHHHHHHHHHHHHHHHHHHHHHHHHHHHHHHHHHGHGGHHHHHHHGGHHHHHHHHHHHHHHHHHHHHHHGHHHHHGGGGEGGGHHHHHHHGGGGGGGGGGGGGGGGGGGFFFFFFFFFFFFFFFFFFFFFFFFFFFFFEFFFFFFFFFFFFFFFFBFFFFFFFFFFFFFFFFFFFFFFFFFFFFFFFFFFFFFFFFFFFFFFFFFFFFFFFFB
@M05620:45:000000000-G6HP7:1:1101:20787:6505 1:N:0:172
AAACCAAGAAGACACTCACCGCTCCCTCGCCACAGGCCAATAGTTTGTCCTCACTGAGTTGGCAACAAGTGGCTGCTGTGGCTGCCATTTTTCTGGTGATGGCCATCAGCTCCGACGAGGTCAGCTGGGGGGCTTTCTTTGTGTAAGCAACGAGAAACCTGAAAGAAGCATTTTTTAACTAAGTCCTGCTGAGTCATTCATGAGTTTTTAGCCGCCTTGCTTCTTCTCACAGACTCTCTACTCTCATGCCA
+
CCCCCCCFFFFFGGGGGGGGGGGGGGHHGGGGGHHHGGHHHHHHHHHHHHHHHHHHHHHHHHHHHHHHHHHHGHGGHHHHHHHGGHHHHHHHHHHHHHHHHHHHHHHHHHHHHGGGGGGGGHHHHHHHGGGGGGGGGGGGGGGGGGGFFFFFFFFFFFFFFFFFFFFFFFFFFFFFFFFFFFFFFFFFFFFFFFFFFFFFFFFFFFFFFFFFFDFFFFFFFFFFFFFFFFFFFFFFFFFFFFFFFFFFFFB
@M05620:45:000000000-G6HP7:1:1101:20809:6505 1:N:0:172
AAACCAAGAAGACACTCACCGCTCCCTCGCCACAGGCCAATAGTTTGTCCTCACTGAGTTGGCAACAAGTGGCTGCTGTGGCTGCCATTTTTCTGGTGATGGCCATCAGCTCCGACGAGGTCAGCTGGGGGGCTTTCTTTGTGTAAGCAACGAGAAACCTGAAAGAAGCATTTTTTAACTAAGTCCTGCTGAGTCATTCATGAGTTTTTAGCCGCCTTGCTTCTTCTCACAGACTCTCTACTCTCATGCCA
+
CCCCCCCFFFFFGGGGGGGGGGGGGGHHGGGGGHHHGGHHHHHHHHHHHHHHHHHHHHHHHHHHHHHHHHHHGHGGHHHHHHHGGHHHHHHHHHHHHHGHHHHHHHHHHHHHHGGGGGGGFHHHHHHHGGGGGGGGGGGGGGGGGGGFFFFFFFFFFFFFFFFFFFFFFFFFFFFFFFFFFFFFFFFFFFFFFFFFFFFFFFFFFFFFFFFFFFFFFFFFFFFFFFFFFFFFFFFFFFFFFFFFFFFFFF0
@M05620:45:000000000-G6HP7:1:1101:14948:6513 1:N:0:172
ATCTCTATCTCCTAAAAACCTGTTTAGATTTGGAGATAGACCTTCAGGTTTTTCATCATTTTCTGCATGAATTATACATTGACCACGTTCCAGCGTGGTCAGTTTGCAGCATTCTGTTATTTTGTTTGACAGAGTGTCTTGTTGAGAACATATGTAGGACATGATTTTTTCCTGCAACAGGGAAAATAAAGTATAAGTTTTAAAGATTTATTCTTTAATAAAGGATCTCAAAGCCAGCTTTAGAAAAAGGA
+
CCCCDFFFFFFFGGGGGGGGGGHHHHHHHHHHHHHHHHHHHHHHHHHHHHHGGHHHHIHHHHIHHHHHHHHHHHHHHHHHHHHHHHGHHHHHHHGGGGHHHHHHHHHHHHHHHHHHHHHHHHHHHHHHGHHHHHHHHHHHHHHHHHHHHHHHHHHHHHHHHHHHHHHHHGHHHHHHHHHHHGGHHHGHHHHGGFHHHHHHHHHHHHHHHHHHHHHHHHHHHHHHHHHHHHHHHHHHHGHHHHHFHGHHGGH
@M05620:45:000000000-G6HP7:1:1101:14962:6523 1:N:0:172
ATCTCTATCTCCTAAAAACCTGTTTAGATTTGGAGATAGACCTTCAGGTTTTTCATCATTTTCTGCATGAATTATACATTGACCACGTTCCAGCGTGGTCAGTTTGCAGCATTCTGTTATTTTGTTTGACAGAGTGTCTTGTTGAGAACATATGTAGGACATGATTTTTTCCTGCAACAGGGAAAATAAAGTATAAGTTTTAAAGATTTATTCTTTAATAAAGGATCTCAAAGCCAGCTTTAGAAAAAGGA
+
CCCCCFFFFFFFGGGGGGGGGGFGHHHHHHHHHHHGHHHHHHHHHHHHHHHGGHHHHIHHHIHHHHHHHHHHHHHHHHHHHHHHHHGHHHHHHHGEGEGHHHHHHHHHHHHHHHHHHHHHHHHHHHHHGHFHHHHHHHHHHHHHHHGHHHHGHHHHHHHHHHHHHHHHHGHHHHHHHHGHHGGHHGHHHFHHGGHHHFHHHHGGHHHHHGHHHHHHHHHHHGHHHHHHHHHHHHHHHGHHHHHFGHHHGGH
@M05620:45:000000000-G6HP7:1:1101:19325:6551 1:N:0:172
CATCCTGACCCTGAAGGTACCCCATTGAGCATGGCATCGTCACCAACTGGGACGACATGGAGAAGATCTGGCACCACACCTTCTACAACGAGCTGCGCGTGGCCCCGGAGGAGCACCCAGTGCTGCTGACCGAGGCCCCCCTGAACCCCAAGGCCAACAGAGAGAAGATGACTCAGGTGAGGCTCGGCCGACGCCCGTGCTCCTCCCGTCCTTTCCCCAGCCATTTTCTCCCCGGCTTGATTTCTGACATT
+
BBBBBFFFFFFFGGGGGGGGGGHEHHHHHHHHHHHHHHGHHHGHHHGHHHHHHGGGGGHHHHHHHHHHHHHHHHGHHHGGHHHHHHHHHGGEGGHHGGGGGGGHHGGGGGGGFHHHHGGHHHHHHGHHGHHGCGGGGGGGGGGHGHHGGGGHGGGGGG.FGGGGGGGGFGGGGGGGG0;FG.999@-AA@--9@F;-9.;.BF/:F?A.A.A9/BFBFB..;AFFBFBB/;BA9--@-B.9B/9/;/999F
@M05620:45:000000000-G6HP7:1:1101:12873:6555 1:N:0:172
CATCCTGACCCTGAAGTACCCGGCTTGATTTCTGACATTAGATCGGAAGAGCACACGTCTGAACTCCAGTCACAGAAGACCATCTCGTATGCCGTCTTCTGCTTGAAAAAAAAAAAAAAAAAAAAAAAAAAAAAAAAAAAAAAAAGAGGAAAAAAGAAAAAAAAAAATAGAGAGAGGAAAGTAAAGAAGAGTAAGAGACTAACTAAAAAGAAGTGAATAAAAAAGTAAAAAAAAAGAAGAAAGAGAAGAAG
+
CCCCCFFFFFFFGGGGGFGGGGGGGGGHHHHHHHGHFHHGHGHHHGGGGGHCGGHHGHHHGGGHHHHHHHHHHFHGHHGHHGGEHHHFFHHHHGEGHGHHHHHHGGHGFHGGGFD<>>/<><-<--::-----;--------9--../../9:.-...//.--:;--.00000.....//;00:000./0.000000/90:00090000.../0000900000-.0000:0----.../0/90/9/0/0//
@M05620:45:000000000-G6HP7:1:1101:12914:6564 1:N:0:172
AAACCAAGCAGACACTCACCGCTCCCTCGCCACAGGCCAATAGTTTGTCCTCACTGAGTTGGCAACAAGTGGCTGCTGTGGCTGCCATTTTTCTGGTGATGGCCATCAGCTCCGACGAGGTCAGCTGGGGGGCTTTCTTTGTGTAAGCAACGAGAAACCTGAAAGAAGCATTTTTTAACTAAGTCCTGCTGAGTCATTCATGAGTTTTTAGCCGCCTTGCTTCTTCTCACAGACTCTCTACTCTCATGCCA
+
CCCCCBBFCFFFGGGGGGGGGGGGGGHHGGGGGHHHGGHHHHHHHHHHHHHDGHHHHHGHHHHGHHHHHGHHGHGGHHHHHHHGGHHHHHHHHHHHHHHHHHHHHHHHHHHHHGGGGGGGGHHHHHHHGGGGGGGGGGGGGGGGGGFFFFFFFFFFFFFFFFFFFFFFFFFFFFFFFFFFFFFFFFFFFFFFFBFFFFFFFFFFFFFFFFFFFFFFFFFFFFFFFFFFFFFFFFFFFFFFFFFFFFFFFFF
@M05620:45:000000000-G6HP7:1:1101:19336:6581 1:N:0:172
CATCCTGACCCTGAAGGTACCCCATTGAGCATGGCATCGTCACCAACTGGGACGACATGGAGAAGATCTGGCACCACACCTTCTACAACGAGCTGCGCGTGGCCCCGGAGGAGCACCCAGTGCTGCTGACCGAGGCCCCCCTGAACCCCAAGGCCAACAGAGAGAAGATGACTCAGGTGAGGCTCGGCCGACGCCCGTGCTCCTCCCGTCCTTTCCCCAGTCATTTTCTGCCCGGCTTGATTTCTGACATT
+
BBBBBFFFFFFFGGGG4BFGGGHFGBHGHHHHHHHHHHGHHHGHHHGHHHEGHCGGGGHHHHHGGHHHHHHHHHGHHHGGHHHHHHGHHGGGGGHHGGGGGGGHHGGGGGDGGHHHHGGHHHHHHHHHHHHGFGGGEDGGGGGHFGHGGGGGEEFFEEGGGGGGGGGGFGGGGGGGG09FGGFAAFAEDFCFFAFFFBFF.FBBFFFFADFDFFFFFFFF/;BFFFFFFFF9.DCCADAAFFFFFEBFFFF
@M05620:45:000000000-G6HP7:1:1101:18358:6594 1:N:0:172
ATCTCTATCTCCTAAAAGGAAGAAAGGGGAGGGAAGATCGGAAGAGCACACGTCTGAACTCCAGTCACAGAAGACCATCTCGTATGCCGTCTTCTGCTTGAAAAAAAAAAAAAAAAAAAAATCGTAAAACAGAATGCACTTGTTGACAACAAAACACTAGCACAAAACGACTAATAACAGTTAAGTAGAATTAGAAATAACAACTATGCAATAGGCAAGAATGTATAAGAAAGGATGAGGAACTAAAACGG
+
BBCCCFFFFFFFGGGGGGGFGGGGCGHGGGGFGEHGHHHHGFGGHHHHGHHGHHHGHHHHHHHHHHHHHHHHHHHHHHFHHHGGHHHHGGGHGHHHHHHHHHHGHGGGCD/><</<--<-;.:.....00.///000000/000.0009...9.9..0/0/00//...;.-;-//////////99://///////9///////9////9////////..//:///////////.////////.//////-.
@M05620:45:000000000-G6HP7:1:1101:14550:6605 1:N:0:172
AAACCAAGCAGACACTCACCGCTCCCTCGCCACAGGCCAATAGTTTGTCCTCACTGAGTTGGCAACAAGTGGCTGCTGTGGCTGCCATTTTTCTGGTGATGGCCATCAGCTCCGACGAGGTCAGCTGGGGGGCTTTCTTTGTGTAAGCAACGAGAAACCTGAAAGAAGCATTTTTTAACTAAGTCCTGCTGAGTCATTCATGAGTTTTTAGCCGCCTTGCTTCTTCTCACAGACTCTCTACTCTCATGCCA
+
CCCCCCCFCFFFGGGGGGGGGGGGGGHHGGGGGHHHGGHHHHHHHHHHHHHHHHHHHHHHHHHHHHHHHHHHGHGGHHHHHHHGGHHHHHHHHHHHHHHHHHHHHHHHHHHHHGGGGGGGFHHHGHHHGGGGGGGGGGGGGGGGGGFFFFFFFFFFFFFFFFFFFFFFFFFFFFFFFFFFFFFFFFFFFFFFFBFFFFFFFFFFFFFFFFFFFFFFFFFFFFFFFFFFFFFFFFFFFFFFFFFFFFFFFFF
@M05620:45:000000000-G6HP7:1:1101:18374:6605 1:N:0:172
ATCTCTATCTCCTAAAAGGAAGAAAGGGGAGGGAAGATCGGAAGAGCACACGTCTGAACTCCAGTCACAGAAGACCATCTCGTATGCCGTCTTCTGCTTGAAAAAAAAAAAAAAAAAAAAGAAAACACACAAAGGGTTTAGTAGGAAAGAAAAGAAGAGTAAAAGAAAAAAAAAGAAGGAGCCAAAAAACACAGATGAGAAAGAGTACTATGAAGGAGAGAAGTGGTGAGAGAGAGAGTGAAGGTAAGATA
+
CCCCCFFFFFFFGGGGGGGGGGHHGGHGGGGGGGHGHHHHGEGGHHHGHFHGHHHGHHHHHHHHHHHHHHHHHHHHHHCHHHGGGHHHEEFHGHHHHHHHGFGHHGGGGD@C>><-----...///..:....//....00000090/././//../0.000000..9/.----.../.....///..-.....000000000//00900000000.:...0/000:.0.00......000000090090:
@M05620:45:000000000-G6HP7:1:1101:9719:6616 1:N:0:172
AAACCAAGCAGACACTCACCGCTCCCTCGCCACAGGCCAATAGTTTGTCCTCACTGAGTTGGCAACAAGTGGCTGCTGTGGCTGCCATTTTTCTGGTGATGGCCATCAGCTCCACGAGGTCAGCTGGGGGGCTTTCTTTGTGTAAGCAACGAGAAACCTGAAAGAAGCATTTTTTAACTAAGTCCTGCTGAGTCATTCATGAGTTTTTAGCCGCCTTGCTTCTTCTCACAGACTCTCTACTCTCATGCCAG
+
CCDDCDDFCFFFGGGGGGGGGGGGGGHHGGGGGHHHGGHHHHHHHHHHHHHHHHHHHHHHHHHHHHHHHHHHGHGGHHHHHHHGGHHHHHHHHHHHHHHHHHHHHHHHHHHHHHHGGGGGHHHHHHHGGGGGGGGGGGGGGGGGGGGGGGGGFFFFFFFFFFFFFFFFFFFFFFFFFFFFFFFFFFFFFFFFFFFFFFFFFFFFFFFFFFFFFFFFFFFFFFFFFFFFFFFFFFFFFFFFFFFFFFFFFF0
@M05620:45:000000000-G6HP7:1:1101:6239:6668 1:N:0:172
ATCTCTATCTCCTAAAAACCTGTTTAGATTTGGAGATAGACCTTCAGGTTTTTCATCATTTTCTGTATGAATTATACATTGACCACGTTCCAGCGTGGTCAGTTTGCAGCATTCTGTTATTTTGTTTGACAGAGTGTCTTGTTGAGAACATATGTAGGACATGATTTTTTCCTGCAACAGGGAAAATAAAGTATAAGTTTTAAAGATTTATTCTTTAATAAAGGATCTCAAAGCCAGCTTTAGAAAAAGGA
+
BBAAAFFFFFFFGGFDFGGGGGHHHGGGHGHFHHHGHHHHFHHHHHHHGHHFFHHHHHHHHHHGHFHGHGHHHHHHHHHHHGHHHHGHHFFFFGGGGGGHHHHHHHHHHHHHGHHHHHHHHHHHHHHHGHHHHHHHHGHHHHHHHHGHHHHHHHHHHHGHHHHHHHHHGFGHHHFHHHHGHGGFEHGDH1FGHHGHHHHHHHHHHGHHHHHHHHHHHGHHHGGEFGHHHGHFHHFFHGHHHHGHFHHGGEH
@M05620:45:000000000-G6HP7:1:1101:25235:6687 1:N:0:172
CATCCTGACCCTGAAGTACCCCATTGCGCATGGCATCGTCACCAACTGGGACGACATGGAGAAGATCTGGCACCACACCTTCTACAACGAGCTGCGCGTGGCCCCGGAGGAGCACCCAGTGCTGCTGACCGAGGCCCCCCTGAACCCCAAGGCCAACAGAGAGAAGATGACTCAGGTGAGGCTCGGCCGACGCCCGTGCTCCTCCCGTCCTTTCCCCAGTCATTTTCTGCCCGGCTTGATTTCTGACATTT
+
BBBBBFFFFFFFGFGFGGGGGGGHHH5EEFGGAHBGHGFGGEHAEFHFFGFHECFEGFHBGBFHHHGGGHHFGGHHHGGHHHHGHHFHGGGGGGHGGGGGGGHFFBC/B?/<?GHHGF/?GGHHHHF1FHF?FGDGGGGGGEHGHHGGGDEEEGG.EGFFGGGE//;BFGGGGGFFFFFFFAEFDDFFF;BBCFFD-;9AFFBBBFFAFFFFFFBFFB;/B/9;99BB//BA.;DFF-./99:B//;/;F/
@M05620:45:000000000-G6HP7:1:1101:6700:6710 1:N:0:172
ATCTCTATCTCCTAAAAACCTGTTTAGATTTGGAGATAGACCTTCAGGTTTTTCATCATTTTCTGCATGAATTATACATTGACCACGTTCCAGCGTGGTCAGTTTGCAGCATTCTGTTATTTTGTTTGACAGAGTGTCTTGTTGAGAACATATGTAGGACATGATTTTTTCCTGCAACAGGGAAAATAAAGTATAAGTTTTAAAGATTTATTCTTTAATAAAGGATCTCAAAGCCAGCTTTAGAAAAAGGA
+
CCCCCFFFFFFFGGGGGGGGGGHHHHHHHHHHHHHHHHHHHHHHHHHHHHHGGHHHHHHHIIIHHHHHHGHHHHHHHHHHHHHHHHGHHHHHHHGFGGGHGHHHHHHHHHHHHHHHHHHHHHHHHHHHHGHHHHHHHHHHHHHHHHHHHGHHHHHHHHHHGHHHGHHHHGHHHHGHHHHHHGGHHHGHHHHHHHHHHHHHHHGHHHHHHHHHHHHHHHHHHFHHHHHHHGHGHHHHHGHHHHHFGGHHGGH
@M05620:45:000000000-G6HP7:1:1101:20849:6717 1:N:0:172
CATCCTGACCCTGAAGTACCCCATTGAGCATGGCATCGTCACCAACTGGGACGACATGGAGAAGATCTGGCACCACACCTTCTACAACGAGCTGCGCGTGGCCCCGGAGGAGCACCCAGTGCTGCTGACCGAGGCCCCCCTGAACCCCAAGGCCAACAGAGAGAAGATGACTCAGGTGAGGCTCGGCCGACACCCGTGCTCCTCCCGTCCTTTCCCCAGTCATTTTCTGCCCGGCTTGATTTCTGACATTT
+
CCDDDFFFFFFFGGGGGGGGGGGHHHHHHHHHHHHHHGHHHGHHHGHHHHHHGGGGGHHHHHHHGHHHHHHHHGHHHGGHHHHHHHHHGGGGGHHGGGGGGGHHGGGGGGGGHHHHGGHHHHHHHHHHHHGGGGGGGGGGGGHHHHGGGGHGHHGGGGGGGGGGGGGGGGGGGGGGGGGGGGGGFFFFFFF-;EFFAFFFFFFFFFFEFFFFFFFFFFFFFFFFFFFFFFFFFFFFFFAFFFFFF0FFFF0
@M05620:45:000000000-G6HP7:1:1101:16743:6735 1:N:0:172
CATCCTGACCCTGAAGTACCCCATTGAGCATGGCATCGTCACCAACTGGGACGACATGGAGAAGATCTGGCACCACACCTTCTACAACGAGCTGCGCGTGGCCCCGGAGGAGCACCCAGTGCTGCTGACCGAGGCCCCCCTGAACCCCAAGGCCAACAGAGAGAAGATGACTCAGGTGAGGCTCGGCCGACGCCCGTGCTCCTCCCGTCCTTTCCCCAGTCATTTTCTGCCCGGCTTGATTTCTGACATTA
+
CCCCCFFFFFFFGGGGGGGGGGGHHGHHHGHHHFHHHGHHHGHHGGHHHHHHGGGGGHHHHHHHHHHFGHHHHGHEEFGHGFGHHHHHGGGGGFGGGGGEEGHHEGGGGGGGHHHHGGHHHHHHHHHHHHGGGGGGGGGGGGGHHHGGGGHGHHGGGGGGGGGGGGGGGGGGGGGGGGGGGGGGFFFFFFFFFFFF:DFFFFFFFFFFFFFFFFFFFFFFFFFFFFFFFFFFFFFFFFAFFFFFFBFFFF0
@M05620:45:000000000-G6HP7:1:1101:8899:6738 1:N:0:172
ATCTCTATCTCCTAAAAACCTGTTTAGATTTGGAGATAGACCTTCAGGTTTTTCATCATTTTCTGCATGAATTATACATTGACCACGTTCCAGCGTGGTCAGTTTGCAGCATTCTGTTATTTTGTTTGACAGAGTGTCTTGTTGAGAACATATGTAGGACATGATTTTTTCCTGCAACAGGGAAAATAAAGTATAAGTTTTAAAGATTTATTCTTTAATAAAGGATCTCAAAGCCAGCTTTAGAAAAAGGA
+
CDCCDFFFFFFFGGGGGGGGGGHHHHHHHHHHHHHHHHHHHHHHHHHHHHHGGHHHHIHHHHHHIHHHHHHHHHHHHHHHHHHHHHGHHHHHHHGFGGHHHHHHHHHHHHHHHHHHHHHHHHHHHHHHHHHHHHHHHHHHHHHHHHHHHHHHHHHHHHHHHHHHHHHHHGHHHHHHHHHHHGGHHHHHHHHHHHHHHHHHHHHHHHHHHHHHHHHHHHHHHHHHHHHHHGHHHGHHHGHHHHGHHHHHGGH
@M05620:45:000000000-G6HP7:1:1101:19130:6799 1:N:0:172
CATCCTGACCCTGAAGTACCCGGCTTGATTTCTGACATTAGATCGGAAGAGCACACGTCTGAACTCCAGTCACAGAAGACCATCTCGTATGCCGTCTTCTGCTTGAAAAAAAAAACACAAATAATGGAGTATGGTGGTAATATGTTCGTAGTAGTGGTAGAGAAGGAGCAAGTCAAGCTAGCTAGAGACAGTAGATGTGTAGAGCGGTAAGGTATTGACAGTAGATTGTAAATGGTTGGTGCACGCAGATT
+
A3ABBFFFFFFFGGGGGGGGGFGGGGGHHHHHHHAGDGHBG5FHHGG2EGHHHH2G0GHHGHHHGHH3FGHFHHHHHFHHHHHHHHGGEFBHHGGGHGFH4GHHFFHHE0E?//B//0//0222222@222222?1<<111111111/.0..111001111111/.....//000<0</00/;000:0///<0000;00000000--...0/000000000;000;;0000000///.-..//9.----9/
@M05620:45:000000000-G6HP7:1:1101:19117:6812 1:N:0:172
CATCCTGACCCTGAAGTACCCGGCTTGATTTCTGACATTAGATCGGAAGAGCACACGTCTGAACTCCAGTCACAGAAGACCATCTCGTATGCCGTCTTCTGCTTGAAAAAAAAAAAAAAAAAAAAAAAAAATATGTAAAATAAAAGACCAAAATAATAAAAAACAAACGAAGAAGATCACACGAGTTGTTAAAGTGTAACATATGTAAGAACGTAGTAGAGCTATATCTAGAGAATTGAATAAGAATGTTA
+
CCCDDFFFFFFFGGGGGGGGGGGGGGGHHHHHHHHHHHHHHHHHHGGEGHHHHHHHGHHHGHHHHHHHHHHHHFHHHHHHHHHBGHHGEHHHHGGGHGHHHHHHHHHHHHGGGGG>><//-<--<-:-::-.0000000000;000.///..:0000:B000-..........//0000;00-99..00.000990000009000000;009..9.:0;000;000000000;00;000000000000090
@M05620:45:000000000-G6HP7:1:1101:24258:6882 1:N:0:172
ATCTCTATCTCCTAAAAACCTGTTTAGATTTGGAGATAGACCTTCAGGTTTTTCATCATTTTCTGCATGAATTATACATTGACCACGTTCCAGCGTGGTCAGTTTGCAGCATTCTGTTATTTTGTTTGACAGAGTGTCTTGTTGAGAACATATGTAGGACATGATTTTTTCCTGCAACAGGGAAAATAAAGTATAAGTTTTAAAGATTTATTCTTTAATAAAGGATCTCAAAGCCAGCTTTAGAAAAAGGA
+
CCCCCFFFFFFFGGGGGGGGGGHHHHHHHHHHHHHHHHHHHHHHHHHHHHHGGHHHHIHHHHHIHHHHHHHHHHHHHGHHHFHHHHGHHHHHHHGGGGHHHHHHHHHHHHHHHHHHHHHHHHHHHHHHHHHHHHHHHHHHHHHHHHHHHHHHHHHHHHHHHHHHHHHHHGHHHHHHHHHHHGGHHHHHFGHHHHHHHGHHHHHHHHHHHHHHHHHHHHHHHHHHHHHHHHHHGHHHHGHHHHHFHHHHGGG
@M05620:45:000000000-G6HP7:1:1101:20209:6891 1:N:0:172
AAACCAAGCAGACACTCACCGCTCCCTCGCCACAGGCCAATAGTTTGTCCTCACTGAGTTGGCAACAAGTGGCTGCTGTGGCTGCCATTTTTCTGGTGATGGCCATCAGCTCCGACGAGGTCAGCTGGGGGGCTTTCTTTGTGTAAGCAACGAGAAACCTGAAAGAAGCATTTTTTAACTAAGTCCTGCTGAGTCATTCATGAGTTTTTAGCCGCCTTGCTTCTTCTCACAGACTCTCTACTCTCATGCCA
+
CCCCCBCFCFFFGGGGGGGGGGGGGGHHGGGGGHHHGGHHHHHHHHHHHHHHHHHHHHHHHHHHHHHHHHHHGHGGHHHHHHHGGHHHHHHHHHHHHHHHHHHHHHHHHHHHHGGGGGGGGHHHHHHHGGGGGGGGGGGGGGGGGGFFFFFFFFFFFFFFFFFFFFFFFFFFFFFFFFFFFFFFFFFFFFFFFBFFFFFFFFFFFFFFFFFFFFFFFFFFFFFFFFFFFFFFFFFFFFFFFFFFFFFFFFF
@M05620:45:000000000-G6HP7:1:1101:24262:6901 1:N:0:172
ATCTCTATCTCCTAAAAACCTGTTTAGATTTGGAGATAGACCTTCAGGTTTTTCATCATTTTCTGCATGAATTATACATTGACCACGTTCCAGCGTGGTCAGTTTGCAGCATTCTGTTATTTTGTTTGACAGAGTGTCTTGTTGAGAACATATGTAGGACATGATTTTTTCCTGCAACAGGGAAAATAAAGTATAAGTTTTAAAGATTTATTCTTTAATAAAGGATCTCAAAGCCAGCTTTAGAAAAAGGA
+
A?AAAFFFFFFFGGGGGGGGGGHHHHHHGHHCFBGBHHHGHHHHHHHHHHGGGHHHHGHGHHHHHHFFHHHHGHHGHHHHGFHHFGGHHHHHHHGGGGHHHHHHHHHHHHHHHHFHHHHHHHFHHHHHHHHHGHHHHHHHHHGHEHHHGFFHGHEHHHHFHHHFHHHHFCGHHHHH2CHHHGEHFHGGHHHGHHHFHGFHHHHHFHGHHHHHHHHHHBGFHFHEFFGDGGHHHHGFGGHHHHGH0GGHDFF
@M05620:45:000000000-G6HP7:1:1101:9201:6915 1:N:0:172
ATCTCTATCTCCTAAAAACCTGTTTAGATTTGGAGATAGACCTTCAGGTTTTTCATCATTTTCTGCATGAATTATACATTGACCACGTTCCAGCGTGGTCAGTTTGCAGCATTCTGTTATTTTGTTTGACAGAGTGTCTTGTTGAGAACATATGTAGGACATGATTTTTTCCTGCAACAGGGAAAATAAAGTATAAGTTTTAAAGATTTATTCTTTAATAAAGGATCTCAAAGCCAGCTTTAGAAAAAGGA
+
BCCCCFFFFFFFGGGGGGGGGGHHHHHHHHHHHGHHHHHGHHHHHHHHHHHGGHHHHHHHHHHHHHHGHHHHHHHHHHHHHFHHHHGHGHHHHHGGGGHHHHHHHHHHHHHHHHHHHHHHHHHHHHHHHHHHHHHHHHHHHHHHHHHHHHHHHHHHHHHHHHHHHHHHGGHHHHHHGHHHHGGHHFHHHGGHHGHHHGGHHHFHHHHHHHHHHHHHHHHHHFFHHHHHHHHHFGHFHGHHHHHFHHHHGGH
@M05620:45:000000000-G6HP7:1:1101:24956:6922 1:N:0:172
CATCCTGACCCTGAAGTACCCCATTGAGCATGGCATCGTCACCAACTGGGACGACATGGAGAAGATCTGGCACCACACCTTCTACAACGAGCTGCGCGTGGCCCCGGAGGAGCACCCAGTGCTGCTGACCGAGGCCCCCCTGAACCCCAAGGCCAACAGAGAGAAGATGACTCAGGTGAGGCTCGGCCGACGCCCGTGCTCCTCCCGTCCTTTCCCCAGTCATTTTCTGCTCGGCTTGATTTCTGACATTA
+
BBCCCFFFFFFFGGGGGGGGGGGHHHHHHHHHHHHHHDHHHGHHHGHHHHHHGGGGGHHHHHHHGHHHHHHHHGHHHGGHHHHHHGHHGGGGGHHGGGGGGGHHGGGGGGGGHHHHGGHHHHHHHHHHHHGGGGGGGGGGGGHHHHGGGGHGHHGGGGGGGGGGGGGGGGGGFGGGGGGGGGGGFFFFFFFFFFFF@DDFFFFFFFFFFFFFFFFFFFFFFFFFFFFFFFBFFFFFFFFFFFFFE0FFFF0
@M05620:45:000000000-G6HP7:1:1101:5318:6931 1:N:0:172
AAACCAAGCAGACACTCACCGCTCCCTCGCCACAGGCCAATAGTTTGTCCTCACTGAGTTGGCAACAAGTGGCTGCTGTGGCTGCCATTTTTCTGGTGATGGCCATCAGCTCCGACGAGGTCAGCTGGGGGGCTTTCTTTGTGTAAGCAACGAGAAACCTGAAAGAAGCATTTTTTAACTAAGTCCTGCTGAGTCATTCATGAGTTTTTAGCCGCCTTGCTTCTTCTCACAGACTCTCTACTCTCATGCCA
+
BBBBBAAFBFFFGGGGGGGGGGGGGGGGGGGGGHHHGGHHHHHFGHHHHHHHHHHHHHHHHHHHHHHHHHHHGHGGHHGHHHHGGHHHHHHHHHHHHHGHHHHHHHHHHHHHHGGGGCDGGHHHHHHHGGGGGGGGGGGGGGGFGGFFFFFFFFFFFFFFFFFFFFFFFFFFFFFFFFFFFFFFFFFFFFFFFBFFFFFFFFFFFFFFFFFFFFFFFFFFFFFFFFFFFFFFFFFFFFFFFFFFFFFFFFF
@M05620:45:000000000-G6HP7:1:1101:10468:6949 1:N:0:172
ATCTCTATCTCCTAAAAACCTGTTTAGATTTGGAGATAGACCTTCAGGTTTTTCATCATTTTCTGCATGAATTATACATTGACCACGTTCCAGCGTGGTCAGTTTGCAGCATTCTGTTATTTTGTTTGACAGAGTGTCTTGTTGAGAACATATGTAGGACATGATTTTTTCCTGCAACAGGGAAAATAAAGTATAAGTTTTAAAGATTTATTCTTTAATAAAGGATCTCAAAGCCAGCTTTAGAAAAAGGA
+
BCCCCFFFFFFFGGGGGGGGGGHHHHHHHHHHHHHHHHHHHHHHHHHHHHHGGHHHHHHHHHHHHHHHHHHHHHHHHHHHHHHHHHGHHHHHHHGGGGHHHHHHHHHHHHHHHHHHHHHHHHHHHHHHHHHHHHHHHHHHHHHHHHHHHHHHHHHHHHHHHHHHHHHHHGHHHHHHFHHHHGGHHHFGHFGHHHHHHHHHHHHHHHHHHHHHHHHHHFHHHHHHHHGHHHHHHGHHHGHHHHGFHHHHGGG
@M05620:45:000000000-G6HP7:1:1101:10482:6960 1:N:0:172
ATCTCTATCTCCTAAAAACCTGTTTAGATTTGGAGATAGACCTTCAGGTTTTTCATCATTTTCTGCATGAATTATACATTGACCACGTTCCAGCGTGGTCAGTTTGCAGCATTCTGTTATTTTGTTTGACAGAGTGTCTTGTTGAGAACATATGTAGGACATGATTTTTTCCTGCAACAGGGAAAATAAAGTATAAGTTTTAAAGATTTATTCTTTAATACAGGATCTCAAAGCCAGCTTTAGAAAAAGGA
+
1>11>F@DFDF1FGGA1FFG1A1BGD3E3ADGH1010DA1BB1AF1AFFGF/AG2AAAGDHEFBF12FHBDDAFFFH22FE11B1FE/BGCDFC>B/EGFFB2@@F1GHFHB2B@2@@BGG@GH>GGHEGDFFHB>BF>>FFGF2BF1FGGGF>BGEGEGFHGH2FFHDCGDDDFG1CGHHA/0FF<<FHF?111<FFDGDFC<>1<G<1GHFHGDDGHF0<=/CGHHFG00=CF/CEGHHFB00GHHC.;
@M05620:45:000000000-G6HP7:1:1101:23722:6968 1:N:0:172
ATCTCTATCTCCTAAAAACCTGTTTAGATTTGGAGATAGACCTTCAGGTTTTTCATCATTTTCTGCATGAATTATACATTGACCACGTTCCAGCGTGGTCAGTTTGCAGCATTCTGTTATTTTGTTTGACAGAGTGTCTTGTTGAGAACATATGTAGGACATGATTTTTTCCTGCAACAGGGAAAATAAAGTATAAGTTTTAAAGATTTATTCTTTAATAAAGGATCTCAAAGCCAGCTTTAGAAAAAGGA
+
BCCCCFFFFFFFGGGGGGGGGGHHHHHHHHHHHHHHHHHFHHHHHHHHHHHGGHHHHHHHHIHHHHHHHHHHHHHHHHHHHHHHHHGHHHHHHHGGGGHHHHHHHHHHHHHHHHHHHHHHHHHHHHHHHHHHHHHHHHHHHHHHHHHHHHHHHHHHHHHHHHHHHHHHHGHHHHHHHHHHHGGHHGGHHHHHHHHHHGHHHHHHHHHHHHHHHHHHHHHHHHHHGHHHHHHHHHHHHGHHHHHHHHHHGGH
@M05620:45:000000000-G6HP7:1:1101:10467:6972 1:N:0:172
ATCTCTATCTCCTAAAAACCTGTTTAGATTTGGAGATAGACCTTCAGGTTTTTCATCATTTTCTGCATGAATTATACATTGACCACGTTCCAGCGTGGTCAGTTTGCAGCATTCTGTTATTTTGTTTGACAGAGTGTCTTGTTGAGAACATATGTAGGACATGATTTTTTCCTGCAACAGGGAAAATAAAGTATAAGTTTTAAAGATTTATTCTTTAATAAAGGATCTCAAAGCCAGCTTTAGAAAAAGGA
+
BCCCCFFFFFFFGGGGGGGGGGHHHHHHHHHHHHHHHHHHHHHHHHHHHHHGGHHHHGHHHHHHHHHHHHGHHHHHHHHHHGHHHHGHHHHHHHGGGGHHHHHHHHHGHHHHHHHHHHHHHHHHHHHHGGGHHHHHHHHHHHHHHHHHHHHHHHHHHHHHHHHHHHHHHGHHHHGHHHHHHGGGHHHHHHHGGHHHHGHHHHGHHHHHHHHHHHHHHHHHGHHHHHHHHGHHHFGHHGHHHHGHGFFHGGH
@M05620:45:000000000-G6HP7:1:1101:7143:6975 1:N:0:172
AAACCAAGCAGACACTCACCGCTCCCTCGCCACAGGCCAATAGTTTGTCCTCACTGAGTTGGCAACAAGTGGCTGCTGTGGCTGCCATTTTTCTGGTGATGGCCATCAGCTCCGACGAGGTCAGCTGGGGGGCTTTCTTTGTGTAAGCAACGAGAAACCTGAAAGAAGCATTTTTTAACTAAGTCCTGCTGAGTCATTCATGAGTTTTTAGCCGCCTTGCTTCTTCTCACAGACTCTCTACTCTCATGCCA
+
CCDDCCCFDFFFGGGGGGGGGGGGGGHHGGGGGHHHGGHHHHHHHHHHHHHHHHHHHHHHHHHHHHHHHGHHGHGGHHHHHHHGGHHHHHHHHHHHHHHHHHHHHHHHHHHHHGGGGGGGGHHHHHHHGGGGGGGGGGGGGGGGGGFFFFFFFFFFFFFFFFFFFFFFFFFFFFHFFFFFFFFFFFFFFFFFFFFFFFFFFFFFFFFFFFFFFFFFFFFFHFHFFFFFFFFFFFFFFFFFHFFFFFFFFFF
@M05620:45:000000000-G6HP7:1:1101:7166:6983 1:N:0:172
AAACCAAGCAGACACTCACCGCTCCCTCGCCACAGGCCAATAGTTTGTCCTCACTGAGTTGGCAACAAGTGGCTGCTGTGGCTGCCATTTTTCTGGTGATGGCCATCAGCTCCGACGAGTTCAGCTGGGGGGCTTTCTTTGTGTAAGCAACGAGAAACCTGAAAGAAGCATTTTTTAACTAAGTCCTGCTGAGTCATTCATGAGGTTTTAGCCTCCTTGCTTCTTCTCACAGACTCTCTACTCTCATGCCA
+
A11>AAA1A1>11BGCGGGGAEEEEC00A000AGG/CE/GFC1G2BGF21DA1FE1F1FFB1FA1FGAH111/>//11F0GG0>BF1FE2@BE1F1@B1@@F00BFHHHHHF>/>///</?>FGEH<GA//;-9EB00FGGG//C000;F-=-B-BB/A9F//B//9//9/;F9B>FBFBB/9:B/BBFFF/9FFFBFB9FBF9/9BFFF//;/--99/:BB/9BFFBBBFF/AFF/FFB//99/FB/9BF
@M05620:45:000000000-G6HP7:1:1101:23714:6984 1:N:0:172
ATCTCTATCTCCTAAAAACCTGTTTAGATTTGGAGATAGACCTTCAGGTTTTTCATCATTTTCTGCATGAATTATACATTGACCACGTTCCAGCGTGGTCAGTTTGCAGCATTCTGTTATTTTGTTTGACAGAGTGTCTTGTTGAGAACATATGTAGGACATGATTTTTTCCTGCAACAGGGAAAATAAAGTATAAGTTTTAAAGATTTATTCTTTAATAAAGGATCTCAAAGCCAGCTTTAGAAAAAGGA
+
CCCDDFFFFFFFGGGGGGGGGGHHHHHHHHHHHGHHHHHHHHHHHHHHHHHGGHHHHHHHIIHIHHHHHHHHHHHHHHHHHHHHHHGHHHHHHHGFGGHHHHHHHHHHHHHHHHHHHHHHHHHHHHHHHHHHHHHHHHHHHHHHHHHHHHHHHHHHHHHHHHHHHHHHHGHHHHHHHHHHHGGHHHHHHHHHHHHHHHHHHHGHHHHHHHHHHHHHHHHHHHHHHHHHHGGGHHHHHGHHHHHHHHHHGGH
@M05620:45:000000000-G6HP7:1:1101:15346:6984 1:N:0:172
ATCTCTATCTCCTAAAAACCTGTTTAGATTTGGAGATAGACCTTCAGGTTTTTCATCATTTTCTGCATGAATTATACATTGACCACGTTCCAGCGTGGTCAGTTTGCAGCATTCTGTTATTTTGTTTGACAGAGTGTCTTGTTGAGAACATATGTAGGACATGATTTTTTCCTGCAACAGGGAAAATAAAGTATAAGTTTTAAAGATTTATTCTTTAATAAAGGATCTCAAAGCCAGCTTTAGAAAAAGGA
+
BABBBFFFFFFFGGGGGGGGGGHHHHHHHHGHHHHHHHHHHHHHHHHHHHHGGHHHHHHHHHHHHHHHHHHHHHHHHHHHHHHHHHGHHHHHHHGEFGFGHHHHHHHHHHGHHHGHFHHHHHHHGHHHGHHHHHGHHHHHHHHHHHHHHHHFHHHGHHHFHHHHHHHHHGHHHHHGHHHHHGGHHHHHGHGFGHHHHHHHHHGHHHHGHHHHHHHHHHHHFGFHHHHHFHHHHHCHHGFHHHFGHGHFGGF
@M05620:45:000000000-G6HP7:1:1101:15331:6996 1:N:0:172
ATCTCTATCTCCTAAAAACCTGTTTAGATTTGGAGATAGACCTTCAGGTTTTTCATCATTTTCTGCATGAATTATACATTGACCACGTTCCAGCGTGGTCAGTTTGCAGCATTCTGTTATTTTGTTTGACAGAGTGTCTTGTTGAGAACATATGTAGGACATGATTTTTTCCTGCAACAGGGAAAATAAAGTATAAGTTTTAAAGATTTATTCTTTAATAAAGGATCTCAAAGCCAGCTTTAGAAAAAGGA
+
BCCDCFFFFFFFGGGGGGGGGGHHHHHHHHHHHHHHHHHHHHHHHHHHHHHGGHHHHIIHHHHIIHHHHHHHHHHHHHHHHHHHHHGHHHHHHHGGGGHHHHHHHHHHHHHHHHHHHHHHHHHHHHHHHHHHHHHHHHHHHHHHHHHHHHHHHHHHHHHHHHHHHHHHHGHHHHHHHHHHHGGHHHHHHHHHHHHHHHHHHHHHHHHHHHHHHHHHHHHHHHHHHHHHHHHHHHHHHGHHHHHGHHHHGGH
@M05620:45:000000000-G6HP7:1:1101:22778:7003 1:N:0:172
AAACCAAGCAGACACTCACCGCTCCCTCGCCACAGGCCAATAGTTTGTCCTCACTGAGTTGGCAACAAGTGGCTGCTGTGGCTGCCATTTTTCTGGTGATGGCCATCAGCTCCGACGAGGTCAGCTGGGGGGCTTTCTTTGTGTAAGCAACGAGAAACCTGAAAGAAGCATTTTTTAACTAAGTCCTGCTGAGTCATTCATGAGTTTTTAGCCGCCTTGCTTCTTCTCACAGACTCTCTACTCTCATGCCA
+
DDDDDCCFCFFFGGGGGGGGGGGGGGHHGGGGGHHHGGHHHHHHHHHHHHHHHHHHHHHHHHHGHHHHHHHHGHGGHHHHHHHGGHHHHHHHHHHHHHHHHHHHHHHHHHHHHGGGGGGGGHHHHHHHGGGGGGGGGGGGGGGGGGFFFFFFFFFFFFFFFFFFFFFFFFFFFFHFFFFHFFFFFHFFFFFFFFFFFFHHHHHFFFFFFFFFFFFFFFFFFFHFFFHFFFFFFFFFFFFFFFFHFFFFFFB
@M05620:45:000000000-G6HP7:1:1101:15859:7009 1:N:0:172
TACCTGTACTGGGGAAGCCATTCCTACCCTAAAGATCGGAAGAGCACACGTCTGAACTCCAGTCACAGAAGACCATCTCGTATGCCGTCTTCTGCTTGAAAAAAAAAAAAAACCACGCAAACATCATCGGTGCTCTTCTTTTGTACGCATCCCCCCTCCTTAATCAAACCTTCTTTTACTAAGTCACTTTGATCCATTCACGTCTATTTATCTGCCTCACTCCTTCACACAGTTTCTTTCAGCTCTACACC
+
BCCCCFFFFFFFGGGGGGGGGGHHHHHHHHHHGHHHHHGGGGHHHHHHHGHHHGHHHHHHHHHHHHHHGHHHHHHGFHHHGGHHHHGFGHGHHHHHHHGFHHEEGFGG///<///?/////?011111>...-<11100=D00<0<.<D.-/...-:../0900;0000./009000000000;00000000;0000::00...;.0000;0009;900.00/0000000..009000900000:0009/:
@M05620:45:000000000-G6HP7:1:1101:24897:7052 1:N:0:172
CATCCTGACCCTGAAGTACCCCATTGAGCATGGCATCGTCACCAACTGGGACGACATGGAGAAGATCTGGCACCACACCTTCTACAACGAGCTGCGCGTGGCCCCGGAGGAGCACCCAGTGCTGCTGACCGAGGCCCCCCTGAACCCCAAGGCCAACAGAGAGAAGATGACTCAGGTGAGGCTCGGCCGACGCCCGTGCTCCTCCCGTCCTTTCCCCAGTCATTTTCTGCCCGGCTTGATTTCTGACATTT
+
CCABCFFFFFFFGGGGGGGGGGGHHHHHHHHHHHHHHGHHHGHHHGHHHHHHGGGGGHHGHHHHHHHHHHHHHGHHHGGHHHHHHHHHGGGGGHHGGGGGGGHHGGGGGGGGHHHHGGHHHHHHHHHHHHGGGGGGGGGGGGHHHHGGGGHGHHGGGGGGGGGGGGGGGGGGGGGGGGGGGGGGFFFFFFFFFFFFFFFFFFFFFFFFFFFFFFFFFFFFF0FFFFFFFFFFBCF=F;;FFFFFFBF0FF0
@M05620:45:000000000-G6HP7:1:1101:20361:7058 1:N:0:172
CATCCTGACCCTGAAGTACCCCATTGAGCATGGCATCGTCACCAACTGGGACGACATGGAGAAGATCTGGCACCACACCTTCTACAACGAGCTGCGCGTGGCCCCGGAGGAGCACCCAGTGCTGCTGACCGAGGCCCCCCTGAACCCCAAGGCCAACAGAGAGAAGATGACTCAGGTGAGGCTCGGCCGACGCCCGTGCTCCTCCCGTCCTTTCCCCAGTCATTTTCTGCCCGGCTTGATTTCTGACATTT
+
CDEDEFFFFFFFGGGGGGGGGGGHHHHHHHHHHHHHHGHHHGHHHGHHHHHHGGGGGHHHHHHHHHHHHHHHHGHHHGGHHHHHHHHHGGGGGHHGGGGGGGHHGGGGGGGGHGHHGGHGHHHHHHHGHHGGGGGGGGGGGGHHHHGGGGHGHHGGGGGGGGGGGGGGGGGGGGGGGGGGGGGGFFFFFFFFFFFFFFFFFFFFFFFEFFFFFFFFFFFFFFFFFFFFFFFFFFFAAFFFFFFFFBFBBF1
@M05620:45:000000000-G6HP7:1:1101:20342:7061 1:N:0:172
CATCCTGACCCTGAAGTACCCCATTGAGCATGGCATCGTCACCAACTGGGACGACATGGAGAAGATCTGGCACCACACCTTCTACAACGAGCTGCGCGTGGCCCCGGAGGAGCACCCAGTGCTGCTGACCGAGGCCCCCCTGAACCCCAAGGCCAACAGAGAGAAGATGACTCAGGTGAGGCTCGGCCGACGCCCGTGCTCCTCCCGTCCTTTCCCCAGTCATTTTCTGCCCGGCTTGTTTTCTGACATTC
+
BBBBBFFFFFFFGGGGGGGGGGGHHHGHGFHHHHHHHEHHHGHFHGHF3FGHEEECGHFBHHHHHGHHHHHFGGHHEGGHHHHHHHHH?CEEGHHGGGGGGGHHGGGGGGGGHGHHGGHHFGHHHHGHHHF?DGGGGGGGGGHHHHGGAAGEEHGEGGG/9BDGGGGGEGGGGGGBCBBCFEEFDFFFABFFFFFAA.AEFFFFFF.ADFFFFFFFFB?/;/BFFFFB//BED=DF;D.;.9//9/;/FF/
@M05620:45:000000000-G6HP7:1:1101:15182:7120 1:N:0:172
ATCTCTATCTCCTAAAAGGAAGAAAGGGGAGGGAAGATCGGAAGAGCACACGTCTGAACTCCAGTCACAGAAGACCATCTCGTATGCCGTCTTCTGCTTGAAAAAAAAAAAAAACCAAGAAACAGCATCCGAGATATCAATGTACAAATAGAACGAGCAAAAACAGGAAAATGAGCAAAACCTAAGAAGAGGACGCGGATAACAACGCAAATGTACAAATAAAAAACAGGAGTCTGTACAGACAAAACACA
+
BBBBBFFFFFFFGGGGGFFFGGHFFGHGGGGGGGHGHHHHGEGGHHHHHHHGHHHGHHHHHHHHHHHHHHHHHHHHHHFHHHFGHHHHGGGHGHHHHHHHGHGHFEGG@<>/<>////000<00000110..--.<=00000<000000000:0...--///9../..//:000000///..////00//....------.////.-----/://9//////9//-......./////////9....;...
@M05620:45:000000000-G6HP7:1:1101:9553:7142 1:N:0:172
TACCTGTACTGGGGAAGAGCACACGTCTGAACTCCAGTCACAGAAGACCATCTCGTATGCCGTCTTCTGCTTGAAAAAAAAAAAAAGTAAAAAAATGTAACAGTACTCTCAATCAAGATAATATTAACTAATCATTATGATAGGTGTCCCTATAGTACAGCCCGTCTGCGATGTACGTCCTTGTAATATAGTTAATTTAACTGGTGTCTGTTTATGTGGCTGTGGAGTATGTTCTTCTTACTGGAGAGTGT
+
CBCCDFFFFFFFGGGGGGGGGGGHGHHHGHHHHHHHHHHGHHHHHHHHHGHCHHHGGHHHHGEGHGHGHHHHHHGHHHGGGGG>>//B44443//0222222B33222222D222222222=11=11111111111111?111<F1<11111111111=00..-<C<.0--...00./...000900;009900000000;00/0/.000000900000...;//0.9/000:0;B00000000/.0;000
@M05620:45:000000000-G6HP7:1:1101:23419:7238 1:N:0:172
AAACCAAGCAGACACTCACCGCTCCCTCGCCACAGGCCAATAGTTTGTCCTCACTGAGTTGGCAACAAGTGGCTGCTGTGGCTGCCATTTTTCTGGTGATGGCCATCAGCTCCGACGAGGTCAGCTGGGGGGCTTTCTTTGTGTAAGCAACGAGAAACCTGAAAGAAGCATTTTTTAACTAAGTCCTGCTGAGTCATTCATGAGTTTTTAGCCGCCTTGCTTCTTCTCACAGACTCTCTACTCTCATGCCA
+
CCCCCCCFCFFFGGGGGGGGGGGGGGHHGGGGGHHHGGHHHHHHHHHHHHHHHHHHHHHHHHHHHHHHHHHHGHGGHHHHHHHGGHHHHHHHHHHHHHHHHHHHHHHHHHHHHGGGGGGGGHHHHHHHGGGGGGGGGGGGGGGGGGFFFFFFFFFFFFFFFFFFFFFFFFFFFFFFFFFFFFFFFFFFFFFFFFFFFFFFFFFFFFFFFFFFFFFFFFFFFFFFFFFFFFFFFFFFFFFFFFFFFFFFFFF
@M05620:45:000000000-G6HP7:1:1101:17163:7249 1:N:0:172
ATCTCTATCTCCTAAAAAGGAAGAAAGGGGAGGGAAGATCGGAAGAGCACACGTCTGAACTCCAGTCACAGAAGACCATCTCGTATGCCGTCTTCTGCTTGAAAAAAAAAAAAAAAAGAATAAAAAAAACACAGAAGATAACTATAAAAAAAAATAGAAAATGATGGGCAAATGATGAATATATCATATATGATAATGTAGCAGTATTAAATGAAATAAAATTAAGAGAGTATACAGATCTAAGAGAATAT
+
CCCCCFFFFFFFGGGGGGGGGGHGGGHHGGGEGGGHGHHHHGGGGHHHHHHHGHHHGGGHHHHGHGHHHHHHHHHHHHHFHHHGGHHHHGGGHGHHHHHHHGHHHHGGCDCC////-..01111<1<--.....////;00000000000----.00000///////../..//:///99//9////////;///////;///////:////////9////:9///99/.//:9/////;/////////:/
@M05620:45:000000000-G6HP7:1:1101:23429:7256 1:N:0:172
AAACCAAGCAGACACTCACCGCTCCCTCGCCACAGGCCAATAGTTTGTCCTCACTGAGTTGGCAACAAGTGGCTGCTGTGGCTGCCATTTTTCTGGTGATGGCCATCAGCTCCGACGAGGTCAGCTGGGGGGCTTTCTTTGTGTAAGCAACGAGAAACCTGAAAGAAGCATTTTTTAACTAAGTCCTGCTGAGTCATTCATGAGTTTTTAGCCGCCTTGCTTCTTCTCACAGACTCTCTACTCTCATGCCA
+
AAAABBBFBFFFGGGGGGGGGGGGGGHHGGGGGHHHGGHHHHHHHHHHHHHHHHHHHHHHHGHHHHHHHHHHGHGGHHHHHHHGGHHHHHHHHHHHHHFHHHHHHHHHHHHHHGGGGGGGGHHHHHHHGGGGGGGGGGGGGGGGGGFFFFFFFFFFFFFFFFFFFFFFFFFFFFFFFFFFFFFFFFFFFFFFFBBFFFFFFFFFFFFFEFFFFFFFFFFFFFFFFFFFFFFFFFFFFFFFFFFFFFFFFF/
@M05620:45:000000000-G6HP7:1:1101:4356:7258 1:N:0:172
ATCTCTATCTCCTAAAAACCTGTTTAGATTTGGAGATAGACCTTCAGGTTTTTCATCATTTTCTGCATGAATTATACATTGACCACGTTCCAGCGTGGTCAGTTTGCAGCATTCTGTTATTTTGTTTGACAGAGTGTCTTGTTGAGAACATATGTAGGACATGATTTTTTCCTGCAACAGGGAAAATAAAGTATAAGTTTTAAAGATTTATTCTTTAATAAGGATCTCAAAGCCAGCTTTAGAAAAAGGAA
+
3A3AAFFFBFFFGGGGGGEGFFGGHBGHHHHHH4FFHHGFFGHHHFGHHHHGGGHHHHHHHHFHHGFHHFFHHGHGFDHHHEG3AFEGHHGFF?E?FFGFGGGHHHGGG3BGHDGGGHHHHGHHHHHHFGFHHHGHFFFHGGHHEGCFEFFHFHFDFHGFCGHFGHHHHCFGHHBCFCHFHGGFEGGFFFFGFFFFF=GHHHFHF<GFHDHH1FFHHGHH0DBDBFDDGB0GF.:C.GGHGGCFF/;CDGC
@M05620:45:000000000-G6HP7:1:1101:4378:7263 1:N:0:172
ATCTCTATCTCCTAAAAACCTGTTTAGATTTGGAGATAGACCTTCAGGTTTTTCATCATTTTCTGCATGAATTATACATTGACCACGTTCCAGCGTGGTCAGTTTGCAGCATTCTGTTATTTTGTTTGACAGAGTGTCTTGTTGAGAACATATGTAGGACATGATTTTTTCCTGCAACAGGGAAAATAAAGTATAAGTTTTAAAGATTTATTCTTTAATAAGGATCTCAAAGCCAGCTTTAGAAAAAGGAA
+
BCBBCFFFFFFFGGGGGGGGGGHHHHHHHHHHHHHHHHHGHHHHHHHHHHHGGHHHHIHHHIHHHHHHHHHHHGHHHHHHHGHHHHGHHHHHHHGGGGHHHHHHHHHHHHHHHHHHHHHHHHHHHHHHHHHHHHHHHHHHHHHHHHHHHHHHHHHHHHGHHHHHHHHHHGHHHHGFHGHHHGGHHHHGGGGGHHGHHGGHHHHHHHHHHHHHHHHHHHHHGFGHHHGGHGFHHHHHGHHHHHHHHHGGGHH
@M05620:45:000000000-G6HP7:1:1101:4372:7283 1:N:0:172
ATCTCTATCTCCTAAAAACCTGTTTAGATTTGGAGATAGACCTTCAGGTTTTTCATCATTTTCTGCATGAATTATACATTGACCACGTTCCAGCGTGGTCAGTTTGCAGCATTCTGTTATTTTGTTTGACAGAGTGTCTTGTTGAGAACATATGTAGGACATGATTTTTTCCTGCAACAGGGAAAATAAAGTATAAGTTTTAAAGATTTATTCTTTAATAAGGATCTCAAAGCCAGCTTTAGAAAAAGGAA
+
BCCCCFFFFFFFGGGGGGGGGGHHHHHHHHHHGFHHHHHHHHHHHHHHHHHGGHHHHHHHHIHHIHHHHHHHHHHHHHHHHHHHHHGHHHHHHHGGGGHHHHHHHHHGHHHHHHHHHHHHHHHHHHHHHHHHHHHHHHHHHHHHHHHHHHHHHHHHHGHHHHHHHHHHHGHHHHHGHHHHHGGHGFHHHFHHFHHHGGGHHHHHHHHHHHHHHHHHHEGHFFGDHHHGHHGHGHHFGHHHCG0GGHGEDGG
@M05620:45:000000000-G6HP7:1:1101:4392:7284 1:N:0:172
ATCTCTATCTCCTAAAAACCTGTTTAGATTTGGAGATAGACCTTCAGGTTTTTCATCATTTTCTGCATGAATTATACATTGACCACGTTCCAGCGTGGTCAGTTTGCAGCATTCTGTTATTTTGTTTGACAGAGTGTCTTGTTGAGAACATATGTAGGACATGATTTTTTCCTGCAACAGGGAAAATAAAGTATAAGTTTTAAAGATTTATTCTTTAATAAGGATCTCAAAGCCAGCTTTAGAAAAAGGAA
+
AAAAAFBFFFFFFGGCBGGGFGFGHFDCFGHHHF44E5AFGHHHHHEGHHGGEHDGHHHHHHHHBEGHHGHHHHHHHDGH5DFHFHEFFHHH5BEEAEHGHFHGHHFHGHHFHHFFHGBGGHHHGHHEHHFFFGG3GFHHHHHGFHGHHHBGHFHHHGFHFHHHHHHHFGHFHHGHHHHGHFCGHFGFFFHHGHFH1GGHHFFFFGFHHHHHHHHHFHHH0<0<DHHHHGD0CGH.;GGH00::CGG?.:/
@M05620:45:000000000-G6HP7:1:1101:11821:7312 1:N:0:172
ATCTCTATCTCCTAAAAACCTGTTTAGATTTGGAGATAGACCTTCAGGTTTTTCATCATTTTCTGCATGAATTATACATTGACCACGTTCCAGCGTGGTCAGTTTGCAGCATTCTGTTATTTTGTTTGACAGAGTGTCTTGTTGAGAACATATGTAGGACATGATTTTTTCCTGCAACAGGGAAAATAAAGTATAAGTTTTAAAGATTTATTCTTTAATAAAGGATCTCAAAGCCAGCTTTAGAAAAAGGA
+
BCCCCFFFFFFFGGGGGGGGGGHHHHHHHHHHHFHHHHHHHHHHHHHHHHHGGHFHHHIHHHIHHHHHHHHHHHHHHHHHHHHHHHGHHHHHHHGGGGHHHHHHHHHHHHHHHHHHHHHHHHHHHHHHHHGHGHHHHHHHHHHHHHHHHHHHHHHHHGHHHHHHHHHHHGHHHHHHHHHHHGGGHHGFGHHHHHHGHGHHHHFFGHHHHGHHHHHHHFGGGFFHFHGHHHHHHGHHHGHHHHHEGGHFDGG
@M05620:45:000000000-G6HP7:1:1101:6797:7332 1:N:0:172
AAACCAAGCAGACACTCACCGCTCCCTCGCCACAGGCCAATAGTTTGTCCTCACTGAGTTGGCAACAAGTGGCTGCTGTGGCTGCCATTTTTCTGGTGATGGCCATCAGCTCCACGAGGTCAGCTGGGGGGCTTTCTTTGTGTAAGCAACGAGAAACCTGAAAGAAGCATTTTTTAACTAAGTCCTGCTGAGTCATTCATGAGTTTTTAGCCGCCTTGCTTCTTCTCACAGACTCTCTACTCTCATGCCAG
+
AAABBBAFBFFFGGGGGGGGGGGGGGHHGGFGGHHHGGHFHGHHHHHHHHHHHHHHHHGHHHHGHHHHHGHHGHGGHHHHHHHGGHHHHHHHHHHHHHHHHHHHHHHHHHHHHHHGEEGFHHHHHGHGGGGGGGGGGGGGGGGGGGGGGGGGFFFFFFFFFFFFFFFFFFFFFFFFFFFFFFFFFFFFFFFFFFFFFFFFFFFFFFFFFFFFFFFFFFFFFFFFFFFFFFBFFFFFFFFFFFFFFFBFFF;
@M05620:45:000000000-G6HP7:1:1101:24547:7386 1:N:0:172
ATCTCTATCTCCTAAAAACCTGTTTAGATTTGGAGATAGACCTTCAGGTTTTTCATCATTTTCTGCATGAATTATACATTGACCACGTTCCAGCGTGGTCAGTTTGCAGCATTCTGTTATTTTGTTTGACAGAGTGTCTTGTTGAGAACATATGTAGGACATGATTTTTTCCTGCAACAGGGAAAATAAAGTATAAGTTTTAAAGATTTATTCTTTAATAAAGGATCTCAAAGCCAGCTTTAGAAAAAGGA
+
BBBBBFFFFFFFGGGGGGGGGGHHHHHHHHHHHHHGHHHHHHHHHHHHHHHGGHHHHHHHHHHHHHHHHHHHHHHHHFGHHHHHHHGHHHHEHHGGGGHHEGHHHHHHHHHHHHHHHHFHHHHHHHHHHHHHHEHHHHHHHHHHHHHFHHHHHHHHGHHHGGHGHHHHHGHHHHHHHHGHEEGHHHFFGGGHHHHGFFFHHHHEHGGHHHHHHHHHHHGB=GFH/GGGHHHHHHHFGGGHHFFHHFGHCG/
@M05620:45:000000000-G6HP7:1:1101:25387:7404 1:N:0:172
TACCTGTACTGGGGAAGCATTTGAATATCCCCCCATGGTGATGGGGACGGAGAACTGCTCCATAAACACAGGCAACGTGCCTAACTTTCCCGGGAAGATGAAGTCAAAGAGCGACCACAGCTCTTCTCGGAGGTTATTTTGCATCGGTGAGCCAGACAGAATGATCCGATGAGGGGTGCGAAACTATTTGAGGAAAGGAAGCACCTTTTTATTAAATTTACCTTTTAGCAATCGCCATTCCTACCCTAAAG
+
BBBCCFFFFFFFGGGGGGGGGGHHHHHHHHHGGGGHHHHHGHHHHGGGGGGGGHHHHHHHHHHHHHHHHHHHGHHHGHHHHHHHHHHHHHHGGGGGGHHHHHFHHHHHHHHHGGGGGHHGHHHHHHHHGGGGGGHHHHHHHHGHHGGFECHHHHHHGHHHGHHHHHHHGGGHHHGGGGGGEFGGGGGGGGBEGFFGGGGGGGFFFFFFFFFFFFFFFFFFFBFFFFFFFFFFFFFFDFFFFBFFFFFFFF/
@M05620:45:000000000-G6HP7:1:1101:24547:7404 1:N:0:172
ATCTCTATCTCCTAAAAACCTGTTTAGATTTGGAGATAGACCTTCAGGTTTTTCATCATTTTCTGCATGAATTATACATTGACCACGTTCCAGCGTGGTCAGTTTGCAGCATTCTGTTATTTTGTTTGACAGAGTGTCTTGTTGAGAACATATGTAGGACATGATTTTTTCCTGCAACAGGGAAAATAAAGTATAAGTTTTAAAGATTTATTCTTTAATAAAGGATCTCAAAGCCAGCTTTAGAAAAAGGA
+
BBCCCFFFFFFFGGGGGGGGGGHHHHHHHHHHHHHHHHHGHHHHHHHHHHHGGHHHHHHHHHHHHHHHHHHHHHHHHHHHHGHHHHGHHHHHHHGGGGHHGHHHHHHHHHHHHHHHHHHHHHHHHHHGHHHHFHHGHHHHHHHHHHGHHFHHHHHHHHHHHGHHHHHHHGHHHHGHHHHHHGGHHHHHHHGHHHHEGGHHHHHGHGHHGGHHHHHHHHHHHHHHHHHHHHHHHHHHHGHHHHHHEGHGGGC
@M05620:45:000000000-G6HP7:1:1101:6255:7407 1:N:0:172
AAACCAAGCAGACACTCACCGCTCCCTCGCCACAGGCCAATAGTTTGTCCTCACTGAGTTGGCAACAAGTGGCTGCTGTGGCTGCCATTTTTCTGGTGATGGCCATCAGCTCCGACGAGGTCAGCTGGGGGGCTTTCTTTGTGTAAGCAACGAGAAACCTGAAAGAAGCATTTTTTAACTAAGTCCTGCTGAGTCATTCATGAGTTTTTAGCCGCCTTGCTTCTTCTCACAGACTCTCTACTCTCATGCCA
+
BBBBBBBFBFFFGGGGGGGGGGGGGGHHGGGGDHGHGGH2FHFFGFHGGFGHHEHFHHHHHHHFHEHEHHHHGFFGHFGHHCHEEFHFHHHHHHHGHHFHHHHHGHHGHHFFHFGGG?C?EFGHFHGFGGGGGGGGGGGGGGGGGGFFFFFFFFFFFFFFFFFFFFFFFFFFFFFFFFFFFFFFFFFFFFFFFFFFFFFFFFFFFFFFFFFFFDFFFFFFFFFFFFFFFFFFFFFFFFFFFFFFFFFFFFB
@M05620:45:000000000-G6HP7:1:1101:9357:7426 1:N:0:172
CATCCTGACCCTGAAGTACCCCATTGAGCATGGCATCGTCACCAACTGGGACGACATGGAGAAGATCTGGCACCACACCTTCTACAACGAGCTGCGCGTGGCCCCGGAGGAGCACCCAGTGCTGCTGACCGAGGCCCCCCTGAACCCCACGGCCAACAGAGAGAAGATGACTCAGGTGAGGCTCGGCCGACGCCCGTGCTCCTCCCGTCCTTTCCCCAGTCATTTTCTGCCCGGCTTGATTTCTGACCTTT
+
ABBBBFFFFFFFGGGGGGGGGGFHHGHGHHHDGFFHHGHHHGHF2EHHHGCGGGGEGHHCGHGHEGHHHHHFHGHHHGGHHHHHHHFHGFGEGHHEGFGG?EHHGGF>CGA/FHHHGACHHHHHHHGFGH@DFGGGGGGGGCCFHHGG..;?DD-9EAGBBFD.C/9FBFFFGGGGGFFFFEFFD-EDABBFFFFFFDFFFFFFFFF.AADFFFFFF..FF/B9FFFFFBBA?-=D;A.9FFFF//9/;B9
@M05620:45:000000000-G6HP7:1:1101:21424:7434 1:N:0:172
CATCCTGACCCTGAAGTACCCCATTGAGCATGGCATCGTCACCAACTGGGACGACATGGAGAAGATCTGGCACCACACCTTCTACAACGAGCTGCGCGTGGCCCCGGAGGAGCACCCAGTGCTGCTGACCGAGGCCCCCCTGAACCCCAAGGCCAACAGAGAGAAGATGACTCAGGTGAGGCTCGGCCGACGCCCGTGCTCCTCCCGTCCTTTCCCCAGTCATTTTCTGCCCGGCTTGATTTCTGACATTA
+
CCCCCFFFFFFFGGGGGGGGGGGHHHHHHHHHHHHHHGHHHGHFGGHHHHHHGGGGGHHHHHHHHHHHGHHHHGHHHGGHHHHHHHHHGGGGGHHGGGGGGGHHGGGGGGGGHHHHGGGGHHHHHHHHHHGGGGGGGGGGGGHHHHGGGFHGHHFEGGGFGGGGFGGGGGGGGGGGGGGGGFGGFFFFFFFFFFFFFFDEFFFFFFFFFFFFFFFFFBDFFFFFFFFFFFFFBAAFFFFFFFFFBBFFFF/
@M05620:45:000000000-G6HP7:1:1101:9372:7447 1:N:0:172
CATCCTGACCCTGAAGTACCCCATTGAGCATGGCATCGTCACCAACTGGGACGACATGGAGAAGATCTGGCACCACACCTTCTACAACGAGCTGCGCGTGGCCCCGGAGGAGCACCCAGTGCTGCTGACCGAGGCCCCCCTGAACCCCAAGGCCAACAGAGAGAAGATGACTCAGGTGAGGCTCGGCCGACGCCCGTGCTCCTCCCGTCCTTTCCCCAGTCATTTTCTGCCCGGCTTGATTTCTGACATTA
+
BCCCCFFFFFFFGGGGGGGGGGGHHHHHHHHHHGHHHGHHHGHHHGHHHHHHGGGGGHHHHHHHHHHHHHHHHGHHHGGHHHHHHHHHGGGGGHHGGGGGGGHHGGGGGGGGHHHHGGGHHHHHHHGHHHGGGGGGGGGGGGHHHHGGGGHGHHGGGGGGGGGGGGGGGGGGGGGGGGGGGGGGFFFFFFFFFFFFFFFFFFFFFFFFFFFFFFFFFEFBFFFFFFFFEFFF?CFFAFFFFFFFFEFFFF0
@M05620:45:000000000-G6HP7:1:1101:9354:7449 1:N:0:172
CATCCTGACCCTGAAGTACCCCATTGAGCATGGCATCGTCACCAACTGGGACGACATGGAGAAGATCTGGCACCACACCTTCTACAACGAGCTGCGCGTGGCCCCGGAGGAGCACCCAGTGCTGCTGACCGAGGCCCCCCTGAACCCCAAGGCCAACAGAGAGAAGATGACTCAGGTGAGGCTCGGCCGACGCCCGTGCTCCTCCCGTCCTTTCCCCAGTCATTTTCTGCCCGGCTTGATTTCTGACATTT
+
CCCCCFFFFFFFGGGGGGGGGGGHHHHHHHHHHHHHHGHHHGHHHGHHHHHHGGGGGHHHHHHHHHHHHHHHHGHHHGGHHHHHHHHHGGGGGHHGGGGGGGHHGGGGGGGGHHHHGGHHHHHHHHHHHHGGGGGGGGGGGGHHHHGGFGHGHHGGGGGGGGGGGGGGGGGGGGGGGGGGGGGGFFFFFFFFFFFFDFFFFFFFFFFFFFFFFFFFFFFFFFFFFFFFFFFFFFCFFF.FFFFFF0BFFF0
@M05620:45:000000000-G6HP7:1:1101:15268:7577 1:N:0:172
ATCTCTATCTCCTAAAAACCTGTTTAGATTTGGAGATAGACCTTCAGGTTTTTCATCATTTTCTGCATGAATTATACATTGACCACGTGGTCAGTTTGCAGCATTCTGTTATTTTGTTTGACAGAGTGTCTTGTTGAGAACATATGTAGGACATGATTTTTTCCTGCAACAGGGAAAATAAAGTATAAGTTTTAAAGATTTATTCTTTAATAAAGGATCTCAAAGCCAGCTTTAGAAAAAGGAAGAAAGGG
+
AAABBFDFFFFFGGGFFGGGGGHHHFGHHHHDGHBAF5G5BFHHHHHFHFHGGHFHHHGHHHHHDHHHDBGHHHHGHBHHFHHHBGEFHGHHHHHHHGGHEF1GHHHHHHFGHHHBHHHHHH4BGHHHHHHHHHHCGCCHHFH3FEF443FFHHFHHHHHHGHHHHGHHHEHEGF0/2@<2@FH2GH1DGHHH111F1FGHBGHHHHHD<GFDGHGEHHHHHHHHHH/.EFHGGFCGFCCEDHHEHGFHFG
@M05620:45:000000000-G6HP7:1:1101:15273:7599 1:N:0:172
ATCTCTATCTCCTAAAAACCTGTTTAGATTTGGAGATAGACCTTCAGGTTTTTCATCATTTTCTGCATGAATTATACATTGACCACGTGGTCAGTTTGCAGCATTCTGTTATTTTGTTTGACAGAGTGTCTTGTTGAGAACATATGTAGGACATGATTTTTTCCTGCAACAGGGAAAATAAAGTATAAGTTTTAAAGATTTATTCTTTAATAAAGGATCTCAAAGCCAGCTTTAGAAAAAGGAAGAAAGGG
+
CCCCCFFFFFFFGGGGGGGGGGHHHHHHHHHHHHHHHHHHHHHHHHHHHHHGGHHHHHHHHHHHIHHHHGHHHHHHHHHHHHHHHHGHHGHHHHHHHHHHHHAGHHHHHHHHHHHHHHHHHHHHHHGHHHHHHHHHHHHHHHHHHHHHHGHHHHHHHHHHHGHHHHHHHHHHHGGHHHHHGHHHHHHHHHHHHGHHHGHHHHHHHHHHHGHHHGHHGHHHHHGHHGHHGEHHHGHBGHHHGGHHHHHHHHG
@M05620:45:000000000-G6HP7:1:1101:17184:7622 1:N:0:172
AAACCAAGCAGACACTCACCGCTCCCTCGCCACAGGCCAATAGTTTGTCCTCACTGAGTTGGCAACAAGTGGCTGCTGTGGCTGCCATTTTTCTGGTGATGGCCATCAGCTCCGACGAGGTCAGCTGGGGGGCTTTCTTTGTGTAAGCAACGAGAAACCTGAAAGAAGCATTTTTTAACTAAGTCCTGCTGAGTCATTCATGAGTTTTTAGCCGCCTTGCTTCTTCTCACAGACTCTCTACTCTCATGCCA
+
CCCCCCCFCFFFGGGGGGGGGGGGGGHHGGGGGHHHGGHHHHHHHHHHHHHHHHHHHHHHHHHHHHHHHHHHGHGGHHEHHHHGGHHHHHHHHHHHHHHHHHHHHHHHHHHHHGGGGGGGGHHHHHHHGGGGGGGGGGGGGGGGGGFFFFFFFFFFFFFFFFFFFFFFFFFFFFFFFFFFFFFFFFFFFFFFFFFFFFFFFFFFFFFFFFFFFDFFFFFFFFFFFFFFFFFFFFFFFFFFFFFFFFFFFFB
@M05620:45:000000000-G6HP7:1:1101:10206:7641 1:N:0:172
AAACCAAGCAGACACTCACCGCTCCCTCGCCACAGGCCAATAGTTTGTCCTCACTGAGTTGGCAACAAGTGGCTGCTGTGGCTGCCATTTTTCTGGTGATGGCCATCAGCTCCGACGAGGTCAGCTGGGGGGCTTTCTTTGTGTAAGCAACGAGAAACCTGAAAGAAGCATTTTTTAACTAAGTCCTGCTGAGTCATTCATGAGTTTTTAGCCGCCTTGCTTCTTCTCACAGACTCTCTACTCTCATGCCA
+
CCCBCCCFCFFFGGGGGGGGGGGGGGHHGGGGGHHHGGHHHFHHHHHHHHHHHHHHHHHHHHHHHHHHHHHHGHGGHHHHHHHGGHHHHHHHHHHHHHHHHHHHHHHHHHHHHGGGGGGGGHHHHHHHGGGGGGGGGGGGGGGGGGFFFFFFFFFFFFFFFFFFFFFFFFFFFFFFFFFFFFFFFFFFFFFFFFFFFFFFFFFFFFFFFFFFFDFFFFFFFFFFFFFFFFFFFFFFFFFFFFFFFFFFFFF
@M05620:45:000000000-G6HP7:1:1101:12902:7678 1:N:0:172
TACCTGTACTGGGGAAGCATCGCCATTCCTACCCTAAAGATCGGAAGAGCACACGTCTGAACTCCAGTCACAAAAGACCATCTCGTATGCCGTCTTCTGCTTGAAAAAAAAAAAAAAAAAAAAAAAACAAAAAAAAAAAATAAAGAAGTTAAAAAAAATAATAAAAAAAATTAAAAAAAATAATGACAGAGATGAGTTATAGTAAGAGAAGTTAGAGGAACATAATAAAAGAGATTTAGCAAAAATATAAA
+
CBCCCFFFFFFFGGGGGGGGGGGGGGHHHHHHHHHHGHHHHHHGGGGHHHH1GHGGHHGHHHHHHHHHHHHH3FGHGHHGFCGHGFEHHHHGGGHGHHGGHHHFHHHHGGGGG>><></<>-A----......-------.00000./009:000---.00000000---.000000---.0000:000//9000000900090:00090/900009/././:00009000.//0000000:0/.900000
@M05620:45:000000000-G6HP7:1:1101:10611:7735 1:N:0:172
AAACCAAGCAGACACTCACCGCTCCCTCGCCACAGGCCAATAGTTTGTCCTCACTGAGTTGGCAACAAGTGGCTGCTGTGGCTGCCATTTTTCTGGTGATGGCCATCAGCTCCGACGAGGTCAGCTGGGGGGCTTTCTTTGTGTAAGCAACGAGAAACCTGAAAGAAGCATTTTTTAACTAAGTCCTGCTGAGTCATTCATGAGTTTTTAGCCGCCTTGCTTCTTCTCACAGACTCTCTACTCTCATGCCA
+
BBBBBBB@AFFFGGGGGGGGGGGGGGHHCGGGGHHHGGHHHHHHHHHHHHHHHHHHGHGHHHHHHHHHHHHHGHGGHFHHHHHGGHHHHHHHHHHGHGHHHHHHHHHHHHHHHGGGGGGGGHHHHHHHGGGGGGGGGGGGGGGGGGFFFFFFFFFFFFFFFFBFFFFFFFFFFFFFFFFFFFFFFFFFFFFFFFFFFFFFFFFFFFFFFFFFFFFFFFFFFFFFFFFFFFFFFFFFFFFFFFFFFFBBFFF
@M05620:45:000000000-G6HP7:1:1101:10596:7747 1:N:0:172
AAACCAAGCAGACACTCACCGCTCCCTCGCCACAGGCCAATAGTTTGTCCTCACTGAGTTGGCAACAAGTGGCTGCTGTGGCTGCCATTTTTCTGGTGATGGCCATCAGCTCCGACGAGGTCAGCTGGGGGGCTTTCTTTGTGTAAGCAACGAGAAACCTGAAAGAAGCATTTTTTAACTAAGTCCTGCTGAGTCATTCATGAGTTTTTAGCCGCCTTGCTTCTTCTCACAGACTCTCTACTCTCATGCCA
+
CCCCCCCFCFFFGGGGGGGGGGGGGGHHGGGGGHHFGGHHHHHHHHHHHHHHHHHHHHHHHHHHHHHHHHHHGHGGHHHHHHHGGHHHHHHHHHHHHHHHHHHHHHHHHHHHHGGGGGGGGHHHHHHHGGGGGGGGGGGGGGGGGGFFFFFFFFFFFFFFFFFFFFFFFFFFFFFFEFFFFFFFFFFFFFFFFFFFFFFFFFFFFFFFFFFFFFFFFFFFFFFFFFFFFFFFFFFFFFFFFFFFFFFFFFF
@M05620:45:000000000-G6HP7:1:1101:6109:7747 1:N:0:172
TACCTGTACTGGGGAAGCATTTGAATATCCCCCCATGGTGATGGGGACGGAGAACTGCTCCATAAACACAGGCAACGTGCCTAACTTTCCCGGGAAGATGAAGTCAAAGAGCGACCACAGCTCTCGGAGGTTATTTTGCATCGGTGAGCCAGACAGAATGATCCGATGAGGGGTGCGAAACTATTTGAGGAAAGGAAGCACCTTTTTATTAAATTTACCTTTTAGCAATCGCCATTCCTACACTAAAGATC
+
?AAABFFFFFFFGEC2EABGGGFFFGGHHHHGGGGFGHBBDDFCHGFGCGGGGGHHGGHFFFHHHGHFHHHHGFGHFHHHEHGFFGHHFFHFEGCFGFHHEGHGHHHFHHHFECF/<FGH/GHHH?F?CC?CGFH<FG<?FGEG<CFF<<0CCEF<<<DHDD0DG.:CC<CAF:AC?99?-FGFG0FFEFBCBFF//;9/;ABFFFFEFF/BFFFFFE9FFFFEFFF/:9E?.AEF/BFFB/.:;B;:BF/
@M05620:45:000000000-G6HP7:1:1101:6129:7750 1:N:0:172
TACCTGTACTGGGGAAGCATTTGAATATCCCCCCATGGTGATGGGGACGGAGAACTGCTCCATAAACACAGGCAACGTGCCTAACTTTCCCGGGAAGATGAAGTCAAAGAGCGACCACAGCTCTCGGAGGTTATTTTGCATCGGTGAGCCAGACAGAATGATCCGATGAGGGGTGCGAAACTATTTGAGGAAAGGAAGCACCTTTTTATTAAATTTACCTTTTAGCAATCGCCATTCCTACCCTAAAGATC
+
CCCCCFFFFFFFGGGGGGGGGGHHHHHHHHHGGGGHHHFGGHHHHGGGGGGGGHHHHHHHHHHHHHHHHHHHGHHHGHHHHHHHHHHHHHHGGGGGGHHHHHHHHHHHHHHHGGGGGHHHHHHHHFGGGGEHHHHHHHHFGHGGGGGHHHHHHGHHHHHHHHHHHGGGHHHGGGGGGEGGGGGFGGGGGE9FGGGGGGGGGFFFFFFFFFFBFFFFFFFFFFFFFFFFFFAEFFFFFFFFFFFFFFFFFFF
@M05620:45:000000000-G6HP7:1:1101:10612:7754 1:N:0:172
AAACCAAGCAGACACTCACCGCTCCCTCGCCACAGGCCAATAGTTTGTCCTCACTGAGTTGGCAACAAGTGGCTGCTGTGGCTGCCATTTTTCTGGTGATGGCCATCAGCTCCGACGAGGTCAGCTGGGGGGCTTTCTTTGTGTAAGCAACGAGAAACCTGAAAGAAGCATTTTTTAACTAAGTCCTGCTGAGTCATTCATGAGTTTTTAGCCGCCTTGCTTCTTCTCACAGACTCTCTACTCTCATGCCA
+
BBCCCCCFCFFFGGGGGGGGGGGGGGHHGGGGGHHHGGHHHHHHHHHHHHHHHHHHHHHHHHHHHHHHHHHHGHGGHHHHHHHGGHHHHHHHHHHHHHHHHHHHHHHHHHHHHGGGGGGGGHHHHHHHGGGGGGGGGGGGGGGGGGFFFFFFFFFFFFFFFFFFFFFFFFFFFFFFFFFFFFFFFFFFFFFFFFFFFFFFFFFFFFFFFFFFFDFFFFFFFFFFFFFFFFFFFFFFFFFFFFFFFFFFFF0
@M05620:45:000000000-G6HP7:1:1101:26194:7780 1:N:0:172
CATCCTGACCCTGAAGTACCCCATTGAGCATGGCATCGTCACCAACTGGGACGACATGGAGAAGATCTGGCACCACACCTTCTACAACGAGCTGCGCGTGGCCCCGGAGGAGCACCCAGTGCTGCTGACCGAGGCCCCCCTGAACCCCAAGGCCAACAGAGAGAAGATGACTCAGGTGAGGCTCGGCCGACGCCCGTGCTCCTCCCGTCCTTTCCCCAGTCATTTTCTGCCCGGCTTGATTTCTGACATTA
+
>A1>AD11C1>1BFGD3BFG1F1BFB11A1F10BGFCEFGEGHH/BGF0/AGC/A//A01FFHFE1ABGFFFFEHHGE/FHH1FGFFF@FE?EHBEGGG?EGHHGGGCGGFGEFFHC<GGHHHHHHHFHHGGGG?CGGGG?EBG/CCCFCHEHEFGFEFGGFFFFGGGGGGGFGBBB/0;FGAF??FF@<?>=@@?=-AE/BFFFEBFFBFFBFFBF9;FFFFFFFFBFFB-A-@@=@;BFFFFEFFFFF/
@M05620:45:000000000-G6HP7:1:1101:8897:7787 1:N:0:172
AAACCAAGCAGACACTCACCGCTCCCTCGCCACAGGCCAATAGTTTGTCCTCACTGAGTTGGCAACAAGTGGCTGCTGTGGCTGCCATTTTTCTGGTGATGGCCATCAGCTCCGACGAGGTCAGCTGGGGGGCTTTCTTTGTGTAAGCAACGAGAAACCTGAAAGAAGCATTTTTTAACTAAGTCCTGCTGAGTCATTCATGAGTTTTTAGCCGCCTTGCTTCTTCTCACAGACTCTCTACTCTCATGCCA
+
BCCDCBCFDFFFGGGGGGGGGGGGGGHHGGGGGHHHGGHHHHHHHHHHHHHHHHHHHHGHHHHGHHHHHHHHGHGGHHHHHHHGGHHHHHHHHGHHHHHHHHHHHHHHHHHHHGGGGGGGGHHHHHHHGGGGGGGGGGGGGGGGGGFFFFFFFFFFFFFFFFFFFFFFFFFFFFFFFFFFFFFFFFFFFFFFFFFFFFFFFFHFFFFFFFFFFFFFFFFFFFHFFFFFFFFFFFFFFFFFFFFFFFFFFFB
@M05620:45:000000000-G6HP7:1:1101:10160:7822 1:N:0:172
TACCTGTACTGGGGAAGCATTTGAATATCCCCCCATGGTGATGGGGACGGAGAACTGCTCCATAAACACAGGCAACGTGCCTAACTTTCCCGGGAAGATGAAGTCAAAGAGCGACCACAGCTCTCGGAGGTCATTTTGCATCGGTGAGCCAGACAGAATGATCCGATGAGGGGTGCGAAACTATTTGAGGAAAGGAAGCACCTTTTTATTAAATTTACCTTTTAGCAATCGCCATTCCTACCCTAAAGATC
+
DDCDDFFFFFFFGGGGGGGGGGHHHHHHHHHGGGGHHHGHHHHHHGGGGGGGGHHHHHHHHHHHHHHHHHHHGHHHGHHHHHHHHHHHHHHGGGGGGHHHHHHHHHHHHHHHGGGGGHHHHHHHHGGGGGGHHHHHHHHHHHGGGGGHHHHHHGHHHHHGHHHHHGGGHHHGGEFGGEGGGGGGGHHGGGFGGGGGGGGGGFFFFFFFFFFFFFFFFFFFFFFFFFFBFFFFFFFFFFFFFFFFFFFFFFF
@M05620:45:000000000-G6HP7:1:1101:10139:7828 1:N:0:172
TACCTGTACTGGGGAAGCATTTGAATATCCCCCCATGGTGATGGGGACGGAGAACTGCTCCATAAACACAGGCAACGTGCCTAACTTTCCCGGGAAGATGAAGTCAAAGAGCGACCACAGCTCTCGGAGGTCATTTTGCATCGGTGAGCCAGACAGAATGATCCGATGAGGGGTGCGAAACTATTTGAGGAAAGGAAGCACCTTTTTATTAAATTTACCTTTTAGCACTCGCCATTCCTACCCTAAAGATC
+
BABBBFFFFFFFGGGGGGGGGGGHGHHHHHHGGGGHHHHH5GHHFG2EEGFGGHHHHHHHHBGHHHHHHFEHGHHHGHHHHHBHHHHHHHHGGGGGG?FFH33FGDG4GCGHGGGGGHCGHHHHHGGACFEHHHHHHHHBGHGGGGGHHHCGHGHGBGHHHHHGHGGGHHGGGGGGG.A-;FFGGGGGFG0FFGGGEGGBBFFFFFFEFFFF/BFFFFFFFFFF/BF/;BEFF?EFFFFFFFFFFB:FFFF
@M05620:45:000000000-G6HP7:1:1101:6928:7837 1:N:0:172
ATCTCTATCTCCTAAAAACCTGTTTAGATTTGGAGATAGACCTTCAGGTTTTTCATCATTTTCTGCATGAATTATACATTGACCACGTTCCAGCGTGGTCAGTTTGCAGCATTCTGTTATTTTGTTTGACAGAGTGTCTTGTTGAGAACATATGTAGGACATGATTTTTTCCTGCAACAGGGAAAATAAAGTATAAGTTTTAAAGATTTATTCTTTAATAAAGGATCTCAAAGCCAGCTTTAGAAAAAGGA
+
CCCCCFFFFFFFGGGGGGGGGGGHHHHHHHHHHHHHHHHHHHHHHHHHHHHGGHHHHHIHHHHHHHHHHHHHHHHHHHHHHHHHHHGHHHHHHHGGGGHHHHHHHHHHHHHHHHHHHHHHHHHHHHHHHHHHHHHHHHHHHHHHFHHHHHHHHHHHHHHHHHHHHHHHHGHHHHHHHHHHHGGHHHHHHHHHHHHHHGHHHHHHHHHHHHHHHHHHHHHHHHHHHHHHHHHHHHHHHGHHHHHFGHHFGGH
@M05620:45:000000000-G6HP7:1:1101:6932:7855 1:N:0:172
ATCTCTATCTCCTAAAAACCTGTTTAGATTTGGAGATAGACCTTCAGGTTTTTCATCATTTTCTGCATGAATTATACATTGACCACGTTCCAGCGTGGTCAGTTTGCAGCATTCTGTTATTTTGTTTGACAGAGTGTCTTGTTGAGAACATATGTAGGACATGATTTTTTCCTGCAACAGGGAAAATAAAGTATAAGTTTTAAAGATTTATTCTTTAATAAAGGATCTCAAAGCCAGCTTTAGAAAAAGGA
+
CDDDDFFFFFFFGGGGGGGGGGHHHHHHHHHHHHHHHHHHHHHHHHHHHHHGGHHHHIIHHHIIIHHHHHHHHHHHHHHHHHHHHHGHHHHHHHGGGGHHHHHHHHHHHHHHHHHHHHHHHHHHHHHHHHHHHHHHHHHHHHHHHHHHHHHHHHHHHHHHHHHHHHHHHGHHHHHHHHHHHGGHHHHHHHHHHHHHHHHHHHHHHHHHHHHHHHHHHHHHHHHHHHHHHHHHHHHHHGHHHHGHHHHHGGH
@M05620:45:000000000-G6HP7:1:1101:24751:7872 1:N:0:172
ATCTCTATCTCCTAAAAACCTGTTTAGATTTGGAGATAGACCTTCAGGTTTTTCATCATTTTCTGCCTGAATTATACATTGACCACGTTCCAGCGTGGTCAGTTTGCAGCATTCTGTTCTTTTGTTTGACAGAGTGTCTTGTTGAGAACATATGTCGGACATGATTTTTTCCTGCAACAGGGAAAATAACGTATAAGTTTTAAAGATTTATTCTTTACTAAAGGATCTCAAAGCCAGCTTTAGCAAAAGTA
+
AAAAAFBFFFFFG1G1EGGGGGHHHHFBHHHHGHFFGFFHHHHHHBFGHHHGGGFGH2GHHHHH2H1BGBGHHHHHH2FHFFHGBGGHFHH21FEGAEHHBFHHHHGGHHHHFHHFFH2FHHBFBFGCGG1C00BEGHHHFFG0B1G>FGGBEFGB/B/CGHFHHHHHHGHHHBHHBFGBE/F0FFFFF1>FADGDFGGHHHHHEDGHHEGHHHHHF0=DGB0CGGHFHF0<0CH/.;:GGB00;;/C/0;
@M05620:45:000000000-G6HP7:1:1101:21333:7873 1:N:0:172
AAACCAAGCAGACACTCACCGCTCCCTCGCCACAGGCCAATAGTTTGTCCTCACTGAGTTGGCAACAAGTGGCTGCTGTGGCTGCCATTTTTCTGGTGATGGCCATCAGCTCCGACGAGGTCAGCTGGGGGGCTTTCTTTGTGTAAGCAACGAGAAACCTGAAAGAAGCATTTTTTAACTAAGTCCTGCTGAGTCATTCATGAGTTTTTAGCCGCCTTGCTTCTTCTCACAGACTCTCTACTCTCATGCCA
+
AAABBBBFBFFFGGGGGGGGCGGGGGHHCGGGGHHHGGHCGCGHHHHHHHHHHHHGGGHHHHHFHHHHHGHHGHGGHFHHHHHFGHFGHHHHHGHHHHHHHHHHHHHHHHHHHGGGEEDGGHHHHHHGGGGGGGGGGGGGGGGGGGFFFFFFFFFFFFFFFFFFFFFFFFFFFFFFEFFFFFFFFFFFFFFFFFFFFFFFFFFFFFFFFFFFFFFFFFFFFFFFFFFF/9B/BFFFFFFFFFFFFBFFFF/
@M05620:45:000000000-G6HP7:1:1101:15717:7886 1:N:0:172
AAACCAAGCAGACACTCACCGCTCCCTCGCCACAGGCCAATAGTTTGTCCTCACTGAGTTGGCAACAAGTGGCTGCTGTGGCTGCCATTTTTCTGGTGATGGCCATCAGCTCCGACGAGGTCAGCTGGGGGGCTTTCTTTGTGTAAGCAACGAGAAACCTGAAAGAAGCATTTTTTAACTAAGTCCTGCTGAGTCATTCATGAGTTTTTAGCCGCCTTGCTTCTTCTCACAGACTCTCTACTCTCATGCCA
+
CCDCCDDFCFFFGGGGGGGGGGGGGGHHGGGGGHHHGGHHHHHHHHHHHHHHHHHHHHHHHHHHHHHHHHHHGHGGHFGHHHHGGHGHHHHHHHHHHHHHHHHHHHHHHHHHHGGGGGGGFHHHFHHHGGGGGGGGGGGGGGGGGGFFFFFFFFFFFFFFFFFFFFFFFFFFFFFFFFFFFFFFFFFFFFFFFFFFFFFFFFFFFFFFFFFHFFFFFFFFFFFFFFFFFFFFFFFFFFFFFFFHFFFFFF:
@M05620:45:000000000-G6HP7:1:1101:21316:7886 1:N:0:172
AAACCAAGCAGACACTCACCGCTCCCTCGCCACAGGCCAATAGTTTGTCCTCACTGAGTTGGCAACAAGTGGCTGCTGTGGCTGCCATTTTTCTGGTGATGGCCATCAGCTCCGACGAGGTCAGCTGGGGGGCTTTCTTTGTGTAAGCAACGAGAAACCTGAAAGAAGCATTTTTTAACTAAGTCCTGCTGAGTCATTCATGAGTTTTTAGCCGCCTTGCTTCTTCTCACAGACTCTCTACTCTCATGCCA
+
CCCCCCCFCFFFGGGGGGGGGGGGGGHHGGGGGHHHGGHHHHHHHHHHHHHHHHHHHHGHHHHHHHHHHHHHGHGGHHHHHHHGGHHHHHHHHHHHHHHHHHHHHHHHHHHHHGGGGGGGGHHHHHHHGGGGGGGGGGGGGGGGGGFFFFFFFFFFFFFFFFFFFFFFFFFFFFFFFFFFFFFFFFFFFFFFFFFFFFFFFFFFFFFFFFFFFFFFFFFFFFFFFFFFFFFFFFFFFFFFFFFFFFFFFFF
@M05620:45:000000000-G6HP7:1:1101:24752:7891 1:N:0:172
ATCTCTATCTCCTAAAAACCTGTTTAGATTTGGAGATAGACCTTCAGGTTTTTCATCATTTTCTGCATGAATTATACATTGACCACGTTCCAGCGTGGTCAGTTTGCAGCATTCTGTTATTTTGTTTGACAGAGTGTCTTGTTGAGAACATATGTAGGACATGATTTTTTCCTGCAACAGGGAAAATAAAGTATAAGTTTTAAAGATTTATTCTTTAATAAAGGATCTCAAAGCCAGCTTTAGAAAAAGGA
+
CCDCDFFFFFFFGGGGGGGGGGHHHHHHHHHHHHHHHHHHHHHHHHHHHHHGGHHHHIHHHHIHIHHHHHHHHHHHHHHHHHHHHHGHHHHHHHGGGGHHHHHHHHHHHHHHHHHHHHHHHHHHHHHHHHHHHHHHHHHHHHHHHHHHHHHHHHHHHHHHHHHHHHHHHGHHHHHHHHHHHGGHHHHHHHHHHHHHHHHHHHHHHHHHHHHHHHHHHHHHHHHHHHHHHGHHHHHHHGHHHHHGHGHHGGH
@M05620:45:000000000-G6HP7:1:1101:17715:7899 1:N:0:172
AAACCAAGCAGACACTCACCGCTCCCTCGCCACAGGCCAATAGTTTGTCCTCACTGAGTTGGCAACAAGTGGCTGCTGTGGCTGCCATTTTTCTGGTGATGGCCATCAGCTCCGACGAGGTCAGCTGGGGGGCTTTCTTTGTGTAAGCAACGAGAAACCTGAAAGAAGCATTTTTTAACTAAGTCCTGCTGAGTCATTCATGAGTTTTTAGCCGCCTTGCTTCTTCTCACAGACTCTCTACTCTCATGCCA
+
>AAABAAFAFBCFGGGGGGGEGGEEGHHGGGGDAGHGGGCF3DFHGHHHHHHHHGHBGGGHHHHHHFEHHFFFGGGHBFFCGHFGHHGHHGGHFFHHHBGHGHHFHHHHHFGHF@E@GGGGG1GHHHGG?DGGGGGGFGGFGFFBBFFFFFBFFFFFFFFFFFFEFFFFFFFFFFBFFFFEBFFFFFFFFFFFFFFFFFFFBFBFFFFFFBFF:BBFFFFFFFFFFFFBFFFFFFFFFFFFFFFFFBFFF9
@M05620:45:000000000-G6HP7:1:1101:24736:7900 1:N:0:172
ATCTCTATCTCCTAAAAACCTGTTTAGATTTGGAGATAGACCTTCAGGTTTTTCATCATTTTCTGCATGAATTATACATTGACCACGTTCCAGCGTGGTCAGTTTGCAGCATTCTGTTATTTTGTTTGACAGAGTGTCTTGTTGAGAACATATGTAGGACATGATTTTTTCCTGCAACAGGGAAAATAAAGTATAAGTTTTAAAGATTTATTCTTTAATAAAGGATCTCAAAGCCAGCTTTAGAAAAAGGA
+
BBCCCFFFFFFFGGGGGGGGGGHHHHHHHHHHHHHHHHHHHHHHHHHHHHHGGHHHHGHIHIHHHHHHHHHHHHHHHHHHHHHHHHGHHHHHHHGFGGHHGHGHHHHGHHGHHHHHHHGHHHHHHHHHGHGHHHHHHHHHHHHHHHGGHGGHHHHHHHHHHHHHHHHHHGHHHHHHHHGHHGGFHHHHHHHFGHHGHHHHHGGGHGHHHHHHHEHHGHHHHFGHHHHHHFHGHHHHHGGHHHGHGHFFGGH
@M05620:45:000000000-G6HP7:1:1101:11420:7920 1:N:0:172
ATCTCTATCTCCTAAAAACCTGTTTAGATTTGGAGATAGACCTTCAGGTTTTTCATCATTTTCTGCATGAATTATACATTGACCACGTTCCAGCGTGGTCAGTTTGCAGCATTCTGTTATTTTGTTTGACAGAGTGTCTTGTTGAGAACATATGTAGGACATGATTTTTTCCTGCAACAGGGAAAATAAAGTATAAGTTTTAAAGATTTATTCTTTAATAAAGGATCTCAAAGCCAGCTTTAGAAAAAGGA
+
CCCCCFFFFFFFGGGGGGGGGGHHHHHHHHHHHHHHHHHHGHHHHHHHHHHGGHHHHIHHIIHHHHHHHHHHHHHHHHHHHHHHHHGHHHHHHHGFGGHHGHHHGHHHHHHHHHHHHHHHHHHHHHHHHHHHHHHHHHHHHHHHHFHHHHHHHHHHHHHHHHHHHHHHHGHHHHHHHHHHHGGGFHHHHHHGHHHHHGHHHHHHHHHHHHHHHHHHHHHHHHFHHHHHGHHHHHGGHGHHHHHHHHHHGGH
@M05620:45:000000000-G6HP7:1:1101:19194:7925 1:N:0:172
AAACCAAGCAGACACTCACCGCTCCCTCGCCACAGGCCAATAGTTTGTCCTCACTGAGTTGGCAACAAGTGGCTGCTGTGGCTGCCATTTTTCTGGTGATGGCCATCAGCTCCGACGAGGTCAGCTGGGGGGCTTTCTTTGTGTAAGCAACGAGAAACCTGAAAGAAGCATTTTTTAACTAAGTCCTGATGAGTCATTCATGAGTTTTTAGCCGCCTTGCTTCTTCTCACAGACTCTCTACTCTCATGCCA
+
BBCCCACFCFFFGGGGGGGGGGGGGGHHGGGGGHHHGGHHHHHHHHHHHHHHHHHHHHHHHHHHHHHHHHHHGHGGHHHHHHHGGHHHHHHHHHHHHHHHHHHHHHHHHHHHHGGGGGGGGHHHHHHHGGGGGGGGGGGGGFGGGGFFFFFFFFFFFFFFFFFFFFFFFFFFFFFFFFFFFFFFFFFFFFFFFFFFFFFFFFFFFFFFFFFFFFFFFFFFFFFFFFFFFFFFFFFFFFFFFFFFFFFFFFF
@M05620:45:000000000-G6HP7:1:1101:23218:7925 1:N:0:172
AAACCAAGCAGACACTCACCGCTCCCTCGCCACAGGCCAATAGTTTGTCCTCACTGAGTTGGCAACAAGTGGCTGCTGTGGCTGCCATTTTTCTGGTGATGGCCATCAGCTCCGACGAGGTCAGCTGGGGGGCTTTCTTTGTGTAAGCAACGAGAAACCTGAAAGAAGCATTTTTTAACTAAGTCCTGCTGAGTCATTCATGAGTTTTTAGCCGCCTTGCTTCTTCTCACAGACTCTCTACTCTCATGCCA
+
CCCCCCCFCFFFGGGGGGGGGGGGGGHHGGGGGHHHGGHHHHHHHHHHHHHHHHHHHHHHHHHHHHHHHHHHGHGGHHHHHHHGGHHHHHHHHHHHHHHHHHHHHHHHHHHHHGGGGGGGGHHHHHHHGGGGGGGGGGGGGGGGGGFFFFFFFFFFFFFFFFFFFFFFFFFFFFHFFFFFFFFFFHFFFFFFFFFFFFHHHHFFFFFFFFFFFFFFFFFFHHHFFFFFFFFFFFFFFFFFFFFFFFFFHFB
@M05620:45:000000000-G6HP7:1:1101:19211:7930 1:N:0:172
AAACCAAGCAGACACTCACCGCTCCCTCGCCACAGGCCAATAGTTTGTCCTCACTGAGTTGGCAACAAGTGGCTGCTGTGGCTGCCATTTTTCTGGTGATGGCCATCAGCTCCGACGAGGTCAGCTGGGGGGCTTTCTTTGTGTAAGCAACGAGAAACCTGAAAGAAGCATTTTTTAACTAAGTCCTGATGAGTCATTCATGAGTTTTTAGCCGCCTTGCTTCTTCTCACAGACTCTCTACTCTCATGCCA
+
CCCCCCCFCFFFGGGGGGGGGGGGGGHHGGGGGHHHGGHHHHHHHHHHHHHHHHHHHHGHHHHHHHHHGGHHGHGGHHHHHHHGGHHHHHHHHHHHHHHHHHHHHHHHHHHHHGGGGGGGFHHHHHHHGGGGGGGGGGGGGGGGGGFFFFFFFFFFFFFFFFFFFFFFFFFFFFFFFFFFFFFFFFFFFFFFFFFFFFFFFFFFFFFFFFFFFFFFFFFFFFFFFFFFFFFFFFFFFFFFFFFFFFFFFFF
@M05620:45:000000000-G6HP7:1:1101:10076:7934 1:N:0:172
ATCTCTATCTCCTAAAAACCTGTTTAGATTTGGAGATAGACCTTCAGGTTTTTCATCATTTTCTGCATGAATTATACATTGACCACGTTCCAGCGTGGTCAGTTTGCAGCATTCTGTTATTTTGTTTGACAGAGTGTCTTGTTGAGAACATATGTAGGACATGATTTTTTCCTGCAACAGGGAAAATAAAGTATAAGTTTTAAAGATTTATTCTTTAATAAAGGATCTCAAAGCCAGCTTTAGAAAAAGGA
+
CCCCCFFFFFFFGGGGGGGGGGHHHHHHHHHHHFHGHHHHHHHHHHHHHHHGGHHHHHHHHHHHIHHHHHGHHHHHHHHHHHHHHHGHHHHHHHGGGGHHHHHHHHHGHHHHHHHHHHHHHHHHHHHHHHHHHHHHHHHHHHHHFGFHHGHHHHHHHHHHHHHHHHHHHGHHHHHFGHHHHGGHHHGHGHHHHHHHHHGHHHHGHFGHHHHHHHHHHHHHHHHHGHHHHHHHHGHHHGHHHHGHHHHHCDG
@M05620:45:000000000-G6HP7:1:1101:23379:7947 1:N:0:172
ATCTCTATCTCCTAAAAACCTGTTTAGATTTGGAGATAGACCTTCAGGTTTTTCATCATTTTCTGCATGAATTATACATTGACCACGTTCCAGCGTGGTCAGTTTGCAGCATTCTGTTATTTTGTTTGACAGAGTGTCTTGTTGAGAACATATGTAGGACATGATTTTTTCCTGCAACAGGGAAAATAAAGTATAAGTTTTAAAGATTTATTCTTTAATAAAGGATCTCAAAGCCAGCTTTAGAAAAAGAA
+
BBBBBFFFFFFFGGGGGGGGGGHHHHHHHHHHHHHHHHHHHHHHHHHHHHHGGHHHHHHHHHHHHHHHHHHHHHHHHHHHHHHHHHGHHHHHHHGGGGHHHHHHHHHHHHHHHHHHHHHHHHHHHHHHHHHHHHHHHHHHHHHHHHHHHHHHHHHHHHHHHHHHHHHHHGHHHHGHHHHHHGGHHHHHHHHHHHHHHGGHHHHHHHHHHHHHHHHHHHHHHHHHHHHHHHHHHGHHHGHHHGGHHHHHGGH
@M05620:45:000000000-G6HP7:1:1101:10085:7950 1:N:0:172
ATCTCTATCTCCTAAAAACCTGTTTAGATTTGGAGATAGACCTTCAGGTTTTTCATCATTTTCTGCATGAATTATACATTGACCACGTTCCAGCGTGGTCAGTTTGCAGCATTCTGTTATTTTGTTTGACAGAGTGTCTTGTTGAGAACATATGTAGGACATGATTTTTTCCTGCAACAGGGAAAATAAAGTATAAGTTTTAAAGATTTATTCTTTAATAAAGGATCTCAAAGCCAGCTTTAGAAAAAGGA
+
CDDDCFFFFFFFGGGGGGGGGGHHHHHHHHHHHHHHHHHHHHHHHHHHHHHGGHHHHHIHHHIIIHHHHHHHHHHHHHHHHHHHHHGHHHHHHHGGGGHHHHHHHHHHHHHHHHHHHHHHHHHHHHHHHHHHHHHHHHHHHHHHHHHHHHHHHHHHHHHHHHHHHHHHHGHHHHHHHHHHHGGHHHHHHHHHHHHHHHHHHHHHHHHHHHHHHHHHHHHHHHHHHHHHHGHHHHHHHGHHHHHHHHHHGGH
@M05620:45:000000000-G6HP7:1:1101:6040:7989 1:N:0:172
TACCTGTACTGGGGAAGCAATCGCCATTCCTACCCTAAAGATCGGAAGAGCACACGTCTGAACTCCAGTCACAGAAGACCATCTCGTATGCCGTCTTCTGCTTGAAAAAAAAAAAAAAAAAAAAAAAACTAAACAAGGAATCAAATTGATATAAACAAGATAAAAGGAAAACGATATCCATATATATAGTAATAGATACATCAATAAGACCCACGACGATGCTATCGAGTATCACTTAATGATCTATAATT
+
CCCCDFFFFFFFGGGGGGGGGGGGGGGHHHHHHHHHHHHHHHHGGGGGGHHHHHHGHHHGHHHHHHHHHHHHHHHHHGHHHHGHHHGGHHHHGFGHFHHHHHHHHHHHHGEGFBC<</</--<---;-.0000009/.:/00000000000000000.//;0:0;0./////-.;.-0000:000000:00000000:000000:0;0:0/..;-----...0:0/...0.00000000000:00::0000
@M05620:45:000000000-G6HP7:1:1101:18963:8005 1:N:0:172
ATCTCTATCTCCTAAAAACCTGTTTAGATTTGGAGATAGACCTTCAGGTTTTTCATCATTTTCTGCATGAATTATACATTGACCACGTTCCAGCGTGGTCAGTTTGCAGCATTCTGTTATTTTGTTTGACAGAGTGTCTTGTTGAGAACATATGTAGGACATGATTTTTTCCTGCAACAGGGAAAATAAAGTATAAGTTTTAAAGATTTATTCTTTAATAAAGGATCTCAAAGCCAGCTTTAGAAAAAGGA
+
CCCCCFFFFFFFGGGGGGGGGGHHHHHHHHHHHHHHHHHHHHHHHHHHHHHGGHHHHHHHHHIHHHHHHHHHHHHHHHHHHHHHHHGHHHHHHHGGGGHHHHHHHHHHHHHHHHHHHHHHHHHHHHHHGHHHHHGHHHHHHHHHGHHHHHHHHHHHHHHHHHHHHHHHHGHHHHHHHHHHHGGHHHHHHHHHHHHHHHHHHHHHHHHHHHHHHHHHHHHHHHHHHHHHHHHHHHHHHGHHHHHHHGHHGGH
@M05620:45:000000000-G6HP7:1:1101:18962:8025 1:N:0:172
ATCTCTATCTCCTAAAAACCTGTTTAGATTTGGAGATAGACCTTCAGGTTTTTCATCATTTTCTGCATGAATTATACATTGACCACGTTCCAGCGTGGTCAGTTTGCAGCATTCTGTTATTTTGTTTGACAGAGTGTCTTGTTGAGAACATATGTAGGACATGATTTTTTCCTGCAACAGGGAAAATAAAGTATAAGTTTTAAAGATTTATTCTTTAATAAAGGATCTCAAAGCCAGCTTTAGAAAAAGGA
+
CCCCCFFFFFFFGGGGGGGGGGHHHHHHHHHHHHHHHHHHHHHHHHHHHHHGGHHHHHIHHHHIIHHHHHHHHHHGHHHHHHHHGHGHHHHHHHGFGGHHHHHHHHHHHHHHHHHHHHHHHHHHHHHHHHHHHHGHHHHHHHHHHHHHHHHHHHHHHHHHHHHHHHHHHGHHHHHHHHHHHGGHHHHHGHHHHHHHGFHHHHGHHHHHHHHHHHHHHHHGHHHHHHHHHGHHGFHHHGGHHHHGGHGHGGF
@M05620:45:000000000-G6HP7:1:1101:16651:8040 1:N:0:172
TACCTGTACTGGGGAAGCATTTGAATATCCCCCATGGTGATGGGGACGGAGAACTGCTCCATAAACACAGGCAACGTGCCTAACTTTCCCGGGAAGATGAAGTCAAAGAGCGACCACAGCTCTTCGGAGGTTATTTTGCATCGGTGAGCCAGACAGAATGATCCGATGAGGGGTGCGAAACTATTTGAGGAAAGGAAGCACCTTTTTATTAAATTTACCTTTTAGCAATCGCCATTCCTACCCTAAAGATC
+
DCCCDFFFFFFFGGGGGGGGGGHHHHHHHHHGGECHHBGBDGHHGGGEGDGEGHFBF5BFEGGHHHHHCBGF1FGE?1?F@EHHEGH4GHEGG@FEBFEFGGFGEHHFCGFE@GG@F?F??FDGDGGABGCGGHHHHHFGFFEGCDEGFHHHFEHHCGFGFGGHAAEEFHHGG.ADC:@GFFFFGGFGGG0FGGGFGFEGGGGGGGGFBFBFFFFFFFFFFFFBFBFFF0:EDDFFBFFFFFFFFFFFFFB
@M05620:45:000000000-G6HP7:1:1101:9146:8052 1:N:0:172
ATCTCTATCTCCTAAAAACCTGTTTAGATTTGGAGATAGACCTTCAGGTTTTTCATCATTTTCTGCATGAATTATACATTGACCACGTTCCAGCGTGGTCAGTTTGCAGCATTCTGTTATTTTGTTTGACAGAGTGTCTTGTTGAGAACATATGTAGGACATGATTTTTTCCTGCAACAGGGAAAATAAAGTATAAGTTTTAAAGATTTATTCTTTAATAAAGGATCTCAAAGCCAGCTTTAGAAAAAGGA
+
BCCCCFFFFFFFGGGGGGGGGGHHHHHHHHHHHHHHHHHHHHHHHHHHHHHGGHHHHHHHIHHHIHHHHHHHHHHHHHHHHHHHHHGHHHHHHHGGGGHHHHHHHHHHHHHHHHHHHHHHHHHHHHHHGHHHHHHHHHHHHHHHGHHHHHHHHHHHHHHHHHHFHHHHHGHHHHHHGHHHHGGHHHGHGHHHHHHHHGHHHHHHHHHHHHHHHHHHHHHHHGHHHHHHHHGHHGHHHGHHHHHHGHHHGGH
@M05620:45:000000000-G6HP7:1:1101:9165:8059 1:N:0:172
ATCTCTATCTCCTAAAAACCTGTTTAGATTTGGAGATAGACCTTCAGGTTTTTCATCATTTTCTGCATGAATTATACATTGACCACGTTCCAGCGTGGTCAGTTTGCAGCATTCTGTTATTTTGTTTGACAGAGTGTCTTGTTGAGAACATATGTAGGACATGATTTTTTCCTGCAACAGGGAAAATAAAGTATAAGTTTTAAAGATTTATTCTTTAATAAAGGATCTCAAAGCCAGCTTTAGAAAAAGGA
+
CCCCCFFFFFFFGGGGGGGGGGHHHHHHHHHHHHHHHHHHHHHHHHHHHHHGGHHHHHHHHHHHHHHHHGHHHHHHHHHHHHHHHHGHHHHHHHGGGGHHHHHHHHHHHHHHHHHHHHHHHHHHHHHHGHHHHHHHHHHHHHHHHHHHHHHHHHHHHHHHHHHHHHHHHGHHHHGHHHHHHGGHHHHHHHHHHHHHHHHHHHHHHHHHHHHHHHHHHHHHHHHHHHHHHGHHHHHHHGHHHHHHHHHHGGH
@M05620:45:000000000-G6HP7:1:1101:9156:8076 1:N:0:172
ATCTCTATCTCCTAAAAACCTGTTTAGATTTGGAGATAGACCTTCAGGTTTTTCATCATTTTCTGCATGAATTATACATTGACCACGTTCCAGCGTGGTCAGTTTGCAGCATTCTGTTATTTTGTTTGACAGAGTGTCTTGTTGAGAACATATGTAGGACATGATTTTTTCCTGCAACAGGGAAAATAAAGTATAAGTTTTAAAGATTTATTCTTTAATAAAGGATCTCAAAGCCAGCTTTAGAAAAAGGA
+
CCCCCFFFFFFFGGGGGGGGGGHHHHHHHHHHHHHHHGHHHHHHHHHHHHHGGHHHHHHHHHIIHHHHHHHHHHHHHHHHHHHHHHGHHHHHHHGGGGHHHHHHHHHHHHHHHHHHHHHHHHHHHHHHHHHHHHHHHHHHHHHHHHHHHHHHHHHHHHHHHHHHHHHHHGHHHHHHHHHHHGGHHHHHHHHHHHHHHHHHHHHHHHHHHHHHHHHHHHHHHHHHHHHHHHHHGHHHHGHHHHGGHHHHGGH
@M05620:45:000000000-G6HP7:1:1101:24230:8104 1:N:0:172
AGATTACTGCAACAGTTCCCCCTGGACCTGGAAAAGTTTCTTGCCTGGCTTACAGAAGCTGAAACAACTGCCAATGTCCTACAGGATGCTACCCGTAAGGAAAGGCTCCTAGAAGACTCCAAGGGAGTAAAAGAGCTGATGAAACAATGGCAAGTAAGTCAGGCATTTCCGCTTTAGCACTCTTGTGGATCCAATTGAACAATTCTCAGCATTTGTACTTGTAACTGAAAGCCAGGGACAAAACAAAGATC
+
ABBCCFFFFFFFGGGFGGGGGGGGHHHHHHHHHHHHGHHHHHHHHHHHHHHHHHHHHHHHHHHHHHHHHHHHGHHHHHHHHHHHHHHHHHHHHHGGGGHHHHHHHHHHGHHHHHHGHHHHHGHGFHGFHHHHHGHHHHGFHHHHHHHHHHHHHGHHHHHHHHGHHHHHHHGGGGGHGHGHHHHHHGGGHHHHGHHHHGFFHHHHHHHFHHGGHGHHHHHHHFHHGHHHHGHHHHGGGGGGGGGGGEGGGGG
@M05620:45:000000000-G6HP7:1:1101:11639:8124 1:N:0:172
TACCTGTACTGGGGAAGCCATTCCTACCCTAAGATCGGAAGAGCACACGTCTGAACTCCAGTCACAGAAGACCATCTCGTATGCCGTCTTCTGCTTGAAAAAAAAAAAAAAAAAAGAAAGAAAGAAGAGAAAAAGAGAACGAGAAATGGAAAAAAAGAAGAAAAAAAGAAGGGGGGAAAAAGAAGGGGAAAAAGTGAAGAAGAGAGGAGAGAAGATAGGAGGAAGAAAGAAGAGAGGCAGGAGAGAAGAAA
+
CCCCCFFFFFFFGGGGGGGGGGHHHHHHHHHHHHHHHGGGGHHHHHHHGHHHGHGHHHHHHHHHHHHHHHHHHHHFHHHGEFGGHGGGHGHHHHHHEGHHHHEEGGFC<></</-.<0<1<00100/0./00/...//00.:...0000000:.--.../0/9/.--..99..-:--..99.../..-...;..000000//0;/.......0/0:00/0/../..//0/./0.:.....-.....0/0//
@M05620:45:000000000-G6HP7:1:1101:27242:8136 1:N:0:172
AAACCAAGCAGACACTCACCGCTCCCTCGCCACAGGCCAATAGTTTGTCCTCACTGAGTTGGCAACAAGTGGCTGCTGTGGCTGCCATTTTTCTGGTGATGGCCATCAGCTCCGACGAGGTCAGCTGGGGGGCTTTCTTTGTGTAAGCAACGAGAAACCTGAAAGAAGCATTTTTTAACTAAGTCCTGCTGAGTCATTCATGAGTTTTTAGCCGCCTTGCTTCTTCTCACAGACTCTCTACTCTCATGCCA
+
DDDCDDCFCFFFGGGGGGGGGGGGGGHHGGGGGHHHGGHHHHHHHHHHHHHHHHHHHHHHHHHHHHHHHHHHGHGGHHHHHHHGGHHHHHHHHHHHHHHHHHHHHHHHHHHHHGGGGGGGGHHHHHHHGGGGGGGGGGGGGGGGGGFFFFFFFFFFFFFFFFFFFFFFFFFFFFHFFFFHHFFFHHFFFFFFFFFFFFFFHHHFFFFFFFFFFFFFFFFFHHHFHFFFFFFFFFFFFFFFFFFFFFFFFFB
@M05620:45:000000000-G6HP7:1:1101:8692:8136 1:N:0:172
ATCTCTATCTCCTAAAAACCTGTTTAGATTTGGAGATAGACCTTCAGGTTTTTCATCATTTTCTGCATGAATTATACATTGACCACGTTCCAGCGTGGTCAGTTTGCAGCATTCTGTTATTTTGTTTGACAGAGTGTCTTGTTGAGAACATATGTAGGACATGATTTTTTCCTGCAACAGGGAAAATAAAGTATAAGTTTTAAAGATTTATTCTTTAATAAAGGATCTCAAAGCCAGCTTTAGAAAAAGGA
+
AABBBFFFFFFFGGGGGGGGGGHHHFHHHHHHHCGHHHHHHHHHHHHHHHHGGHFHHHHHHHHHGGHHHHHGHGHFHHHHGHHGGHGHHHHHHHGGGGHHHHHHHHHHHHHHHGHHHHHHHHHHGHHHHHHHHHHHHHHHHHHHGGGFHHHHHGHGHGFHHGFHHHHHHGHHHHHHFHFGHGGHEHGFGHHGHHHGGHHHHFHFFGFHHHHHHHHHGHHFHHHHGHGHHHHHHFGGHGHHH0CCC;GA..:
@M05620:45:000000000-G6HP7:1:1101:23645:8144 1:N:0:172
ATCTCTATCTCCTAAAAACCTGTTTAGATTTGGAGATAGACCATCAGGTTTTTCATCATTTTCTGCATGAATTATACATTGACCACGTGGTCAGTTTGCAGCATTCTGTTATTTTGTTTGACAGAGTGTCTTGTTGAGAACATATGTAGGACATGATTTTTTCCTGCAACAGGGAAAATAAAGTATAAGTTTTAAAGATTTATTCTTTAATAAAGGATCTCAAAGCCAGCTTTAGAAAAAGGAAGAAAGGG
+
BCCCCFFFFFFFGGGGGGGGGGHHHHHHHHHHHHHHHHHHHHHHHHHHHHHGGHHHHHHHHIHHHHHHHHHHHHHHHHHHHHHHHHGHHGHHHHHHHHHHHHGHHHHHHHHHHHHHHHHHHGHHHHHHHHHHHHHHGHGDGHHGHHGHHHHGGHHHHHHHHGHHHHHGHHHHHGGHHHHHHHHHHHHHHGHHHHHHHHHHHHHHHHHHHHHHHHHHHHHHHGGHHFHGHEHHHFHEGHGHGGFHHHHHHHG
@M05620:45:000000000-G6HP7:1:1101:8702:8154 1:N:0:172
ATCTCTATCTCCTAAAAACCTGTTTAGATTTGGAGATAGACCTTCAGGTTTTTCATCATTTTCTGCATGAATTATACATTGACCACGTTCCAGCGTGGTCAGTTTGCAGCATTCTGTTATTTTGTTTGACAGAGTGTCTTGTTGAGAACATATGTAGGACATGATTTTTTCCTGCAACAGGGAAAATAAAGTATAAGTTTTAAAGATTTATTCTTTAATAAAGGATCTCAAAGCCAGCTTTAGAAAAAGGA
+
CDDDDFFFFFFFGGGGGGGGGGHHHHHHHHHHHHHHHHHHHHHHHHHHHHHGGHHHHIHIHHIHIHHHHHHHHHHHHHHHHHHHHHGHHHHHHHGGGGHHHHHHHHHHHHHHHHHHHHHHHHHHHHHHHHHHHHHHHHHHHHHHHHHHHHHHHHHHHHHHHHHHHHHHHGHHHHHHHHHHHGGHHHHHHHHHHHHHHHHHHHHHHHHHHHHHHHHHHHHHHHHHHHHHHHHHHHHHHGHHHHHHHHHHGGH
@M05620:45:000000000-G6HP7:1:1101:23640:8163 1:N:0:172
ATCTCTATCTCCTAAAAACCTGTTTAGATTTGGAGATAGACCATCAGGTTTTTCATCATTTTCTGCATGAATTATACATTGACCACGTGGTCAGTTTGCAGCATTCTGTTATTTTGTTTGACAGAGTGTCTTGTTGAGAACATATGTAGGACATGATTTTTTCCTGCAACAGGGAAAATAAAGTATAAGTTTTAAAGATTTATTCTTTAATAAAGGATCTCAAAGCCAGCTTTAGAAAAAGGAAGAAAGGG
+
ABBCCFFFFFFFGGGGGGGGGGGHHHHHHHHHHHHHHHHGGHCHHHHHHHHGGGHHHHHHHHHHHHGHHGHHHHHGHHHHHGHHHHGHHGHHHHHHHHHHHHCGHHHHHHHHHHHHHHHHHHHHHHHHHHHHHHHHGHFFGHGHHHFGFHHHGHHHHHHHHGHHHHHGHGFHHGGHHHHHHHHGHHHHHHHHHGFHHGHHHHHHHHHHGGHGGHHHHHHHHGHHHHHHHGHHHHHHGHHHGGGFHGGFHFG
@M05620:45:000000000-G6HP7:1:1101:26359:8225 1:N:0:172
AAACCAAGCAGACACTCACCGCTCCCTCGCCACAGGCCAATAGTTTGTCCTCACTGAGTTGGCAACAAGTGGCTGCTGTGGCTGCCATTTTTCTGGTGATGGCCATCAGCTCCGACGAGGTCAGCTGGGGGGCTTTCTTTGTGTAAGCAACGAGAAACCTGAAAGAAGCATTTTTTAACTAAGTCCTGCTGAGTCATTCATGAGTTTTTAGCCGCCTTGCTTCTTCTCACAGACTCTCTACTCTCATGCCA
+
DCDDCCCFDFFFGGGGGGGGGGGGGGHHGGGGGHHHGGHHHHHHHHHHHHHHHHHHHHBGHHHHHHHHHGHHGHGGHHHHHHHGGHHHHHHHHHHHHHHHHHHHHHHHHHHHHGGGGGGGGHHHHHHHGGGGGGGGGGGGGGGGGGFFFFFFFFFFFFFFFFFFFFFFFFFFFFHFFFFHFFFFFFFFFFFFFFFFFFHHFHHFFFFFFFFFFFFFFFFFHHFFFFHFHFFFFFFFFFFFHFFHFFFFHFF
@M05620:45:000000000-G6HP7:1:1101:18707:8226 1:N:0:172
TACCTGTACTGGGGAAGCATTTGAATATCCCCCCATGGTGATGGGGACGGAGAACTGCTCCATAAACACAGGCAACGTGCCTAACTTTCCCGGGAAGATGAAGTCAAAGAGCGACCACAGCTCTCGGAGGTTATTTTGCATCGGTGAGCCAGACAGAATGATCCGATGAGGGGTGCGAAACTATTTGAGGAAAGGAAGCACCTTTTTATTAAATTTACCTTTTAGCAATCGCCATTCCTACCCTAAAGATC
+
BBBBBFFFFFFFGEFEEGGGGGHHHHHHHHHGGGGHFGBBAFGHHGGGFGGFGHHHHHHGHHFHHHHHHGHHGFHHGHHHHHHHHFHHFGGGFGGFGGHHGHHGHHHHHHHHEFGGGHGHHHHHHGGGGGEHHHHHHHGGHHGGGGEGHHHHHGHGHHHHHHHHHGGGHHHGGGGGGEGGGGGGGGGGEGFFGGGGGGGGFFFFFFFFFFFFFFFFFFFFFFFFFFFFFFFFFFFFFFFFFAFFFFFFFFF
@M05620:45:000000000-G6HP7:1:1101:26343:8234 1:N:0:172
AAACCAAGCAGACACTCACCGCTCCCTCGCCACAGGCCAATAGTTTGTCCTCACTGAGCTGGCAACAAGTGGCTGCTGTGGCTGCCATTTTTCTGGTGATGGCCATCAGCTCCGACGAGGTCAGCTGGGGGGCTTTCTTTGTGTAAGCAACGAGAAACCTGAAAGAAGCATTTTTTAACTAAGTCCTGCTGAGTCATTCATGAGTTTTTAGCCGCCTTGCTTCTTCTCACAGACTCTCTACTCTCATGCCA
+
CCCCCBBFCFFFGFGGGGGGGGGGGGHHGGGGGHHHGGHHHHHHHHHHGHHHHHHHHHHHHGGHHHHHHEGFFHGGHHHHHHHGGHHHHHHHHHHHHHHHHHHHHHHHHHHHHGGGGGGGGHFHHHHHGGGGGGGGGGGGGGGGFFFFFFFFFFFFFFFFFFFFFFFFFFFFFFFFFFFFFFFFFFFFEFFFFFFFFFFFFFFFFFFFFFFFFDFFFFFFFFFFFFFFFFFFFFFFFFFFFFFFFFFFFFF
@M05620:45:000000000-G6HP7:1:1101:10677:8248 1:N:0:172
ATCTCTATCTCCTAAAAACCTGTTTAGATTTGGAGATAGACCTTCAGGTTTTTCATCATTTTCTGCATGAATTATACATTGACCACGTTCCAGCGTGGTCAGTTTGCAGCATTCTGTTATTTTGTTTGACATAGTGTCTTGTTGAGAACATATGTAGGACATGATTTTTTCCTGCAACAGGGAAAATAAAGTATAAGTTTTAAAGATTTATTCTTTAATAAAGGATCTCAAAGCCAGCTTTAGAAAAAGGA
+
BBBBBFBFFFFFFGGGBEEGCFHHHHFHHHHHHHGHHHG5FEHGHFGHFGHEEHHHHFFHHHHHHHHFHFGFGHHHFHHHHHHHGHGHHFHGGHGFFGHHHHHHHGFHHHHFDHHHEGFGHHHHHHHHHHHGHHGFHHHHHGGFFGHHHHDGFHHHHHFHHHHHGHHHGBGHHHEHGHHHGF/CFGFFGFGFGHFFG?FFGHCGGFFFHGHHHHHHHFHFHGHHHHHHHHHHFHHHHGFGHHHHGHHHGGC
@M05620:45:000000000-G6HP7:1:1101:6987:8249 1:N:0:172
ATCTCTATCTCCTAAAAACCTGTTTAGATTTGGAGATAGACCTTCAGGTTTTTCATCATTTTCTGCATGAATTATACATTGACCACGTTCCAGCGTGGTCAGTTTGCAGCATTCTGTTATTTTGTTTGACAGAGTGTCTTGTTGAGAACATATGTAGGACATGATTTTTTCCTGCAACAGGGAAAATAAAGTATAAGTTTTAAAGATTTATTCTTTAATAAAGGATCTCAAAGCCAGCTTTAGAAAAAGGA
+
CCCCCFFFFFFFGGGGGGGGGGHHHHHHHHHHHHHHHHHHHHHHHHHHHHHGGHHHHHHHHHIHIHHHHHHHHHHHHHHHHHHHHHGHHHHHHHGGGGHHHHHHHHHHHHHHHHHHHHHHHHHHHHHHHHHHHHHHHHHHHHHHHHHHHHHHHHHHHHHHHHHHHHHHHGHHHHHHHHHHHGGHHHGHHHHHHHHHHHHHHHHHHHHHHHHHHHHHHHHHHHHHHHHHHHHHHHHHHGHHHHHHHGHHGGH
@M05620:45:000000000-G6HP7:1:1101:10683:8264 1:N:0:172
ATCTCTATCTCCTAAAAACCTGTTTAGATTTGGAGATAGACCTTCAGGTTTTTCATCATTTTCTGCATGAATTATACATTGACCACGTTCCAGCGTGGTCAGTTTGCAGCATTCTGTTATTTTGTTTGACATAGTGTCTTGTTGAGAACATATGTAGGACATGATTTTTTCCTGCAACAGGGAAAATAAAGTATAAGTTTTAAAGATTTATTCTTTAATAAAGGATCTCAAAGCCAGCTTTAGAAAAAGGA
+
BBCCCFFFFFFFGGGGGGGGGGHHHHHGGHFHHFHFHHHGHHHHHHHHHHHGGHHHHHIHHHHHHHHHHHHHHHHHHHHHHFHHHHGHHHHHHHGFGGHHHHHHHHHHHHGHHHHHHHHHHHHHHHHHGHHHHHHHHHHHHGHHFHGHHHHFGHEFHHFHHHHHHHHHHGHHHHHHHHHHHGGGHHHHGHHGHGHHHGHHHHGHHGHHHGHHHHHHHHHGHGHHGHHHGHHHHHFFHGHHHHFFHHHHGGH
@M05620:45:000000000-G6HP7:1:1101:6989:8270 1:N:0:172
ATCTCTATCTCCTAAAAACCTGTTTAGATTTGGAGATAGACCTTCAGGTTTTTCATCATTTTCTGCATGAATTATACATTGACCACGTTCCAGCGTGGTCAGTTTGCAGCATTCTGTTATTTTGTTTGACAGAGTGTCTTGTTGAGAACATATGTAGGACATGATTTTTTCCTGCAACAGGGAAAATAAAGTATAAGTTTTAAAGATTTATTCTTTAATAAAGGATCTCAAAGCCAGCTTTAGAAAAAGGA
+
CDDDDFFFFFFFGGGGGGGGGGHHHHHHHHHHHHHHHHHHHHHHHHHHHHHGGHHHHHHHHIIIIHHHHHHHHHHHHHHHHHHHHHGHHHHHHHGGGGHHHHHHHHHHHHHHHHHHHHHHHHHHHHHHHHHHHHHHHHHHHHHHHHHHHHHHHHHHHHHHHHHHHHHHHGHHHHHHHHHHHGGHHHHHHHHHHHHHHHHHHHHHHHHHHHHHHHHHHHHHHHHHHHHHHGHHHHHHHGHHHHHHHHHHGGH
@M05620:45:000000000-G6HP7:1:1101:10133:8275 1:N:0:172
AAACCAAGCAGACACTCACCGCTCCCTCGCCACAGGCCAATAGTTTGTCCTCACTGAGTTGGCAACAAGTGGCTGCTGTGGCTGCCATTTTTCTGGTGATGGCCATCAGCTCCGACGAGGTCAGCTGGGGGGCTTTCTTTGTGTAAGCAACGAGAAACCTGAAAGAAGCATTTTTTAACTAAGTCCTGCTGAGTCATTCATGAGTTTTTAGCCGCCTTGCTTCTTCTCACAGACTCTCTACTCTCATGCCA
+
CCCCCCCFCFFFGGGGGGGGGGGGGGHHGGGGGHHHGGHHHHHHHHHHHHHHHHHHHHHHHHHHHHHHHHHHGHGGHHHHHHHGGHHHHHHHHHHHHHHHHHHHHHHHHHHHHGGGGGGGGHHHHHHHGGGGGGGGGGGGGGGGGGFFFFFFFFFFFFFFFFFFFFFFFFFFFFFFFFFFFFFFFFFFFFFFFFFFFFFFFFFFFFFFFFFFFFFFFFFFFFFFFFFFFFFFFFFFFFFFFFFFFFFFFFB
@M05620:45:000000000-G6HP7:1:1101:6301:8276 1:N:0:172
ATCTCTATCTCCTAAAAACCTGTTTAGATTTGGAGATAGACCTTCAGGTTTTTCATCATTTTCTGCATGAATTATACATTGACCACGTGGTCAGTTTGCCGCATTCTGTTATTTTGTTTGACAGATTGTCTTGGTGAGAAGTTATGAACGTCATGATTTTTTCATGCTACAGGGAAACTAGAGTATAAGTTTTAAAGATTTATTCTTTAATTCTGGATTTCAAAGTCAGCTTTCGAAATAGGAAGAAAGGG
+
ABBBBFFFFFFFGGGGGGGGGGGHHHHHHHHHHGHHHHHHHHHHHHHHHHHGGHHHHHHHHHHHHHHHHFHHHHHHHHHHHHHHHHGH1113525DDG5300/BE4@4B4BHHBHHHHB3334B33BG3F44?3BF304434B4?F4B30///0BF3D?33>23B22222222?/GH0111111@<1@<11@11?FG1>GHH1=11>G1GG1<1<0==000D0000=0<000=0.;...0000<:GHHHG?
@M05620:45:000000000-G6HP7:1:1101:18744:8276 1:N:0:172
CATCCTGACCCTGAAGTACCCCATTGAGCATGGCATCGTCACCAACTGGGACGACATGGAGAAGATCTGGCACCACACCTTCTACAACGAGCTGCGCGTGGCCCCGGAGGAGCACCCAGTGCTGCTGACCGAGGCCCCCCTGAACCCCAAGGCCAACAGAGAGAAGATGACTCAGGTGAGGCTCGGCCGACGCCCGTGCTCCTCCCGTCCTTTCCCCAGTCATTTTCTGCCCGGCTTGATTTCTGACATTA
+
CDDDDFFFFFFFGGGGGGGGGGGHHHHHHHHHHHHHHGHHHGHHHGHHHHHHGGGGGHHHHHHHHHHHHHHHHGHHHGGHHHHHHHHHGGGGGHHGGGGGGGHHGGGGGGGGHHHHGGHHHHHHHHHHHHGGGGGGGGGGGGHHHHGGGGHGHHGGGGGGGGGGGGGGGGGGGGGGHGGGGGGGFFFFFFFFFFFF9ADEFFFFFFFEFFFFFFFFFFFFFFFFFFFFFFFFFFFFFFFBFFFFFBFFFF0
@M05620:45:000000000-G6HP7:1:1101:24987:8290 1:N:0:172
CATCCTGACCCTGAAGTACCCGGCTTGATTTCTGACATTAGATCGGAAGAGCACACGTCTGAACTCCAGTCACAGAAGACCACCTCGTATGCCGTCTTCTGCTTGAAAAAAAACAGTTATATTGTTTGACAGAGTGTCATGTTGAGAACTTATGTCGGACATGTCTTTTTCCTGCAACAGGGAAAATAAAGTATAAGTTTTAAAGATTTGTTCTTTAATAAAGGATCTCAAAGTCAGCTTTAGAAAATAGA
+
AAAAAFBDF1FFFGGB3AGGCEE0E0EGHHHGHFEEGBGFF1DGHEE/AAHFFG0BEAFHCFHFFHHBHFF1DFFFB11>FH/B0GGHG00BD@E/FG22@@GHB0GD1B/E<?<01>B222BB220B>B1@F0111@2@1222>FADC1111111//<-<1F11<>1>F0111/<<0CCGACF./=C0C000;0:C00:0C0C000000;/;99CFBB00009F09000;9900000;0;0;090/0009
@M05620:45:000000000-G6HP7:1:1101:10134:8294 1:N:0:172
AAACCAAGCAGACACTCACCGCTCCCTCGCCACAGGCCAATAGTTTGTCCTCACTGAGTTGGCAACAAGTGGCTGCTGTGGCTGCCATTTTTCTGGTGATGGCCATCAGCTCCGACGAGGTCAGCTGGGGGGCTTTCTTTGTGTAAGCAACGAGAAACCTGAAAGAAGCATTTTTTAACTAAGTCCTGCTGAGTCATTCATGAGTTTTTAGCCTCCTTGCTTCTTCTCACAGACTCTCTACTCTCATGCCA
+
A111A>>1A1BC1FGBGGGG0EEEAFHG0AAECHGCAFFGAAAG2FGHD1FAEGGBACGH11FACHHCH@GB/E/FEEHHHHC/FGFHHD@FF@GGHHF@FGB>>GHHHHHCB>/<//</C<1F1G1FE/CGAGGGEBFGGGEFGEFFFFF@EF?BEFFBF/;B//-9/9/9FFF??FFFFFFFFFFFFFFFFFFFFFBBFFFFFFBFFFB/B/--;B/;FFFFFB99/BFFFFFFFFFB9FFFFFFFFF/
@M05620:45:000000000-G6HP7:1:1101:6323:8294 1:N:0:172
ATCTCTATCTCCTAAAAACCTGTTTAGATTTGGAGATAGACCTTCAGGTTTTTCATCATTTTCTGCATGAATTATACATTGACCACGTGGTCAGTTTGCAGCATTCTGTTATTTTGTTTGACAGAGTGTCTTGTTGAGAACATATGTAGGACATGATTTTTTCCTGCAACAGGGAAAATAAAGTATAAGTTTTAAAGATTTATTCTTTAATAAAGGATCTCAAAGCCAGCTTTAGAAAAAGGAAGAAAGGG
+
BBBBBFFFFFFFGGGGGGGGGGHHHHHHHHHHHFHHHHHHHHHHHHHHHHHGGHHHHHHHHHHHHHHGHHHHHHHHHHHHHGHHHHGHHGHHHHHHHHGHHHFHHHHHHHHHHHHHHHHHHHHHHBGHHHHHHGHHFFGHHFGFHGHHHHHHHHHHHHHHHGHHHHGEHHGGAGGHHHHFHHHHHHGHHGHHHHHHHFHHHHHHHHHHHHHF1=GECGFHHFHHHGHHHEFHHFHGFHHGGGHHHHHHHGG
@M05620:45:000000000-G6HP7:1:1101:6308:8304 1:N:0:172
ATCTCTATCTCCTAAAAACCTGTTTAGATTTGGAGATAGACCTTCAGGTTTTTCATCATTTTCTGCATGAATTATACATTGACCACGTGGTCAGTTTGCAGCATTCTGTTATTTTGTTTGACAGAGTGTCTTGTTGAGAACATATGTAGGACATGATTTTTTCCTGCAACAGGGAAAATAAAGTATAAGTTTTAAAGATTTATTCTTTAATAAAGGATCTCAAAGCCAGCTTTAGAAAAAGGAAGAAAGGG
+
CDDDDFFFFFFFGGGGGGGGGGHHHHHHHHHHHHHHHHHHHHHHHHHHHHHGGHHHHIHHHIHIHHHHHHHHHHHHHHHHHHHHHHGHHGHHHHHHHHHHHHAGHHHHHHHHHHHHHHHHHGHHHFHHHHHHHHHHHHHHHCGHHHHHHGHHHHHHHHHHHGHHHHHGHHHGHGGHHHHHHHHHHHHHHHHHHHHHHFGHHHHHHHHHHHHHDGHHGHHHHGHGFHHGHGHHHGHFHHHGGGEHHHHHHHG
@M05620:45:000000000-G6HP7:1:1101:24979:8311 1:N:0:172
CATCCTGACCCTGAAGTACCCGGCTTGATTTCTGACATTAGATCGGAAGAGCACACGTCTGAACTCCAGTCACAGAAGACCATCTCGTATGCCGTCTTCTGCTTGAAAAAAAAAAAAAAAAAAAAAATCACACTATTAGATTCTTTCTTCACTTCCTTACCGACACAATCTTAACACTCCTACGTCAGTCTGCATCAACGTCCCCTCAACGGCTAACCCCCCACTGCGCCCCTCCCTGATAATCATCTCTC
+
CBBCCFFFFFFFGGGGGGGGGGGGGGGHHHHHHHHHHHHHHHHHHGGGGHHHHHHHGHHHGHGHHHHHHHHHHGHHHHGHHHGFHHHGEHHHHGGGHGHHHHHHHHHHHHGGGGG>></<<<----;.0:000/:0000000000000000000000000/..---/.0000000000//000.....0000000000/....../..0/.---.0/:..---.:00.-.--..;./:/000000:0:000
@M05620:45:000000000-G6HP7:1:1101:11222:8326 1:N:0:172
ATCTCTATCTCCTAAAAACCTGTTTAGATTTGGAGATAGACCTTCAGGTTTTTCATCATTTTCTGCATGAATTATACATTGACCACGTTCCAGCGTGGTCAGTTTGCAGCATTCTGTTATTTTGTTTGACAGAGTGTCTTGTTGAGAACATATGTAGGACATGATTTTTTCCTGCAACAGGGAAAATAAAGTATAAGTTTTAAAGATTTATTCTTTAATAAAGGATCTCAAAGCCAGCTTTAGAAAAAGGA
+
AAABBFFFFFFFGGGGGGGGGGGFHHHHHGHHHGHHHHHHHHHHHHHHHHHGGHHGHGHHHHHGEHHHHGGHHHHGHHGHHGHHFHGCHFHGHHGEEGGHHHHHHHHGHHHGHHHHHHHHHHHHGGHGHHGHHHFHHHHHHHHHFHHHHHHHHHHHHHHHHHHHHHHHHGHHHHHHHHHHHGGHHGGFHEHDGHHGG>FGHHGHHGHFHHHHHHHHHGHGHHGEFEGFHFHGHHHHCFFGGHHHHHGHGGH
@M05620:45:000000000-G6HP7:1:1101:11211:8340 1:N:0:172
ATCTCTATCTCCTAAAAACCTGTTTAGATTTGGAGATAGACCTTCAGGTTTTTCATCATTTTCTGCATGAATTATACATTGACCACGTTCCAGCGTGGTCAGTTTGCAGCATTCTGTTATTTTGTTTGACAGAGTGTCTTGTTGAGAACATATGTAGGACATGATTTTTTCCTGCAACAGGGAAAATAAAGTATAAGTTTTAAAGATTTATTCTTTAATAAAGGATCTCAAAGCCAGCTTTAGAAAAAGGA
+
CCCCCFFFFFFFGGGGGGGGGGHHHHHHHHHHHHHHHHHHHHHHHHHHHHHGGHHHHHHIIIIIIHHHHHHHHHHHHHHHHHHHHHGHHHHHHHGFGGHHHHHHHHHHHHHHHHHHHHHHHHHHHHHHHHGHHHHHHHHHHHHHHHHHHHHHHHHHHHHHHHHHHHHHHGHHHHHGHHHHHGGGHHHHHGHGGHHGHGHHHHHHHHHHHHHHHHHHGHHHHGHHHHHHHHHHHHHHHGHHHHHGHHGHGGH
@M05620:45:000000000-G6HP7:1:1101:26477:8340 1:N:0:172
ATCTCTATCTCCTAAAAACCTGTTTAGATTTGGAGATAGACCTTCAGGTTTTTCATCATTTTCTGCATGAATTATACATTGACCACGTTCCAGCGTGGTCAGTTTGCAGCATTCTGTTATTTTGTTTGACAGAGTGTCTTGTTGAGAACATATGTAGGACATGATTTTTTCCTGCAACAGGGAAAATAAAGTATAAGTTTTAAAGATTTATTCTTTAATAAAGGATCTCAAAGCCAGCTTTAGAAAAAGGA
+
CCCCDFFFFFFFGGGGGGGGGGHHHHHHHHHHHHHHHHHHHHHHHHHHHHHGGHHHHHIHHIIIIHHHHHHHHHHHHHHHHHHHHHGHHHHHHHGGGGHHHHHHHHHHHHHHHHHHHHHHHHHHHHHHHHHHHHHHHHHHHHHHHHHHHHHHHHHHHHHHHHHHHHHHHGHHHHHHHHHHHGGHHHHHHHHHHHHHHHHHHHHHHHHHHHHHHHHHHGHHHHHHHHHHHGHGHHHHHGHHHHHHHHHHGGH
@M05620:45:000000000-G6HP7:1:1101:20686:8342 1:N:0:172
CATCCTGACCCTGAAGTACCCCATTGAGCATGGCATCGTCACCAACTGGGACGACATGGAGAAGATCTGGCACCACACCTTCTACAACGAGCTGCGCGTGGCCCCGGAGGAGCACCCAGTGCTGCTGACCGAGGCCCCCCTGAACCCCAAGGCCAACAGAGAGAAGATGACTCAGGTGAGGCTCGGCCGACGCCCGTGCTCCTCCCGTCCTTTCCCCAGTCATTTTCTGCCCGGCTTGATTTCTGACATTA
+
CBCCCFFFFFFFGGGGGGGGGGGHHHHHHHHHHHHHHGHHHGHHHGHHHHHHGGGGGHHHHHHHHHHHHHHHHGHHHGGHHHHHHHHHGGGGGHHGGGGGGGHHGGGGGGGGHHHHGGHHHHHHHHHHHHGGGGGGGGGGGGHHHHGGGGGGHHGGGGGGGGGGGGGGGGGGGGGGGGGGGGGGFFFFFFFFFFFF=DFFFFFFFFFFFFFFFFFFFFFBFFFFFFFFFFFFFFFFFF?FFFFFF0;FFF0
@M05620:45:000000000-G6HP7:1:1101:19402:8344 1:N:0:172
ATCTCTATCTCCTAAAAACCTGTTTAGATTTGGAGATAGACCTTCAGGTTTTTCATCATTTTCTGCATGAATTATACATTGACCACGTTCCAGCGTGGTCAGTTTGCAGCATTCTGTTATTTTGTTTGACAGAGTGTCTTGTTGAGAACATATGTAGGACATGATTTTTTCCTGCAACAGGGAAAATAAAGTATAAGTTTTAAAGATTTATTCTTTAATAAAGGATCTCAAAGCCAGCTTTAGAAAAAGGA
+
BABABFFFFFFFGGGGGFFGGFHGHGFGEFGGH4FFHHFFHFHHHHHHHHHGGHBGHBHFHGHHHGBFFHEHDHFHHFHHFHHH3FAGHHHHHHGFGGHGHGHHFHHHHHHEHHHFFEGHGHHHHHHHGHFGHHHHHGHDGHGHFGGGH3GHFHGGHFFHFGCGBGHHFCGHHHFHBGHHHC/FFF??G?FFGFBBG>GHGF11=1FGGDGHHHHHFHHHDD00CGHHHH0DDFHG.EGHHHFFGHHHGDC
@M05620:45:000000000-G6HP7:1:1101:20674:8355 1:N:0:172
CATCCTGACCCTGAAGTACCCCATTGAGCATGGCATCGTCACCAACTGGGACGACATGGAGAAGATCTGGCACCACACCTTCTACAACGAGCTGCGCGTGGCCCCGGAGGAGCACCCAGTGCTGCTGACCGAGGCCCCCCTGAACCCCAAGGCCAACAGAGAGAAGATGACTCAGGTGAGGCTCGGCCGACGCCCGTGCTCCTCCCGTCCTTTCCCCAGTCATTTTCTGCCCGGCTTGATTTCTGACATTA
+
DCDDDFFFFFFFGGGGGFGGGGGHHHHHHHHHHHHHHGHHHGHHHGHHHHHHGGGGGHHGHHHHHHHHHHHHHGHHHGGHHHHHHHHHGGGGGHHGGGGGGGHHGGGGGGGGHGHHGGHHHHHHHHHHHHGGGGGGGGGGGGHHHHGGGGHGHHGGGGGGGGGGGGGGGGGGGGGGHGGGGGGGFFFFFFFFFFFFFFFFFFFFFFFFFFFFFFFFFFFFFFFFHHFHFFFFFFFFFFFFFFFFFFFFFF0
@M05620:45:000000000-G6HP7:1:1101:13728:8356 1:N:0:172
AAACCAAGCAGACACTCACCGCTCCCTCGCCACAGGCCAATAGTTTGTCCTCACTGAGTTGGCAACAAGTGGCTGCTGTGGCTGCCATTTTTCTGGTGATGGCCATCAGCTCCGACGAGGTCAGCTGGGGGGCTTTCTTTGTGTAAGCAACGAGAAACCTGAAAGAAGCATTTTTTAACTAAGTCCTGCTGAGTCATTCATGAGTTTTTAGCCGCCTTGCTTCTTCTCACAGACTCTCTACTCTCATGCCA
+
CCCDCCDFDFFFGGGGGGGGGGGGGGHHGGGGGHHHGGHHHHHHHHHHHHHHHHHHHHHHHHHHHHHHHHHHGHGGHHHHHHHGGHHHHHHHHHHHHHHHHHHHHHHHHHHHHGGGGGGGGHHHHHHHGGGGGGGGGGGGGGGGGGFFFFFFFFFFFFFFFFFFFFFFFFFFFFHFFFFFHFFFFFFFFFFFFFFBFFFFFFFFFFFFFFFFFFFFFFFFHFFFFFFFFFFFFFFFFFFFFFFFFFFFFFF
@M05620:45:000000000-G6HP7:1:1101:11212:8358 1:N:0:172
ATCTCTATCTCCTAAAAACCTGTTTAGATTTGGAGATAGACCTTCAGGTTTTTCATCATTTTCTGCATGAATTATACATTGACCACGTTCCAGCGTGGTCAGTTTGCAGCATTCTGTTATTTTGTTTGACAGAGTGTCTTGTTGAGAACATATGTAGGACATGATTTTTTCCTGCAACAGGGAAAATAAAGTATAAGTTTTAAAGATTTATTCTTTAATAAAGGATCTCAAAGCCAGCTTTAGAAAAAGGA
+
BBBBCFFFFFFFGGGGGGGGGGHHHHHHHHHHHGHHHHHHHHHHHHHHHHHGGHHHHHIHHHIHGHHHHHHHHHHGHHHHHHHHHHGGHHHHHHGEGGHHGHHHGHHGHHHHHHHHHHHHHHHHHHHHHHHHHHGHHHHHHHHHHHGHHHHHHHFHHHHHHHHHHHHHH?HHHHHHHHFHHFGHHFHFBDGGDGHDFGFHDFFGHFHHDDHGDHHHGBGFGFGGHHHHHFGFFGHHHGHHHHHHHFHFFCG
@M05620:45:000000000-G6HP7:1:1101:16955:8361 1:N:0:172
ATCTCTATCTCCTAAAAACCTGTTTAGATTTGGAGATAGACCTTCAGGTTTTTCATCATTTTCTGCATGAATTATACATTGACCACGTTCCAGCGTGGTCAGTTTGCAGCATTCTGTTATTTTGTTTGACAGAGTGTCTTGTTGAGAACATATGTAGGACATGATTTTTTCCTGCAACAGGGAAAATAAAGTATAAGTTTTAAAGATTTATTCTTTAATAAAGGATCTCAAAGCCAGCTTTAGAAAAAGGA
+
CCDDDFFFFFFFGGGGGGGGGGHHHHHHHHHHHHHHHHHHHHHHHHHHHHHGGHHHHHHHHHHIIHHHHHHHHHHHHHHHHHHHHHGHHHHHHHGGGGHHHHHHHHHHHHHHHHHHHHHHHHHHHHHHHHHHHHHHHHHHHHHHHHHHHHHHHHHHHHHHHHHHHHHHHGHHHHHHHHHHHGGHHHHHHHHHHHHHHHHHHHGHHHHHGHHHHHHHHHHHGHHHHHHHHHHHGHHHHGHHHHGHHHHHGGH
@M05620:45:000000000-G6HP7:1:1101:19392:8365 1:N:0:172
ATCTCTATCTCCTAAAAACCTGTTTAGATTTGGAGATAGACCTTCAGGTTTTTCATCATTTTCTGCATGAATTATACATTGACCACGTTCCAGCGTGGTCAGTTTGCAGCATTCTGTTATTTTGTTTGACAGAGTGTCTTGTTGAGAACATATGTAGGACATGATTTTTTCCTGCAACAGGGAAAATAAAGTATAAGTTTTAAAGATTTATTCTTTAATAAAGGATCTCAAAGCCAGCTTTAGAAAAAGGA
+
CCCCCFFFFFFFGGGGGGGGGGHHHHHHHHHHHHHHHHHHHHHHHHHHHHHGGHHHHHHHHIHHIHHHHHHHHHHHHHHHHHHHHHGHHHHHHHGFGGHHHHHHHHHHHHHHHHHHHHHHHHHHHHHHGHHHHHHHHHHHHHHHHHHHHHHHHHHHHHHHHHHHHHHHHGHHHHHHHHHHHGGHHHHHHHHHHHHHHGHHHHHHHHHHHHHHHHHHHHHHHHHHHHHHHGHHHHHHHGHHHHHGHHHHGGH
@M05620:45:000000000-G6HP7:1:1101:16933:8368 1:N:0:172
ATCTCTATCTCCTAAAAACCTGTTTAGATTTGGAGATAGACCTTCAGGTTTTTCATCATTTTCTGCATGAATTATACATTGACCACGTTCCAGCGTGGTCAGTTTGCAGCATTCTGTTATTTTGTTTGACAGAGTGTCTTGTTGAGAACATATGTAGGACATGATTTTTTCCTGCAACAGGGAAAATAAAGTATAAGTTTTAAAGATTTATTCTTTAATAAAGGATCTCAAAGCCAGCTTTAGAAAAAGGA
+
CCCCCFFFFFFFGGGGGGGGGGGHHHHHHHHHHHHHHHHHHHHHHHHHHHHGGHHHHHHIHIIHIHHHHHHHHHHHHHHHHHHHHHGHHHHHHHGFGGHHHHHHHHHHHHHGHHHHHHHHHHHHHHHHGHGHHHHHHHHHHHHHHHHHHHHHHHHHHHHHHHHHHHHHHGHHHHHHHHHHHGGHHHHHHHHHFFHHGGHHHHGHHHHHHHHHHHHHHGHHHGHHHHHHHGGGHHHHHGGHHHHFFFHHGGF
@M05620:45:000000000-G6HP7:1:1101:13737:8374 1:N:0:172
AAACCAAGCAGACACTCACCGCTCCCTCGCCACAGGCCAATAGTTTGTCCTCACTGAGTTGGCAACAAGTGGCTGCTGTGGCTGCCATTTTTCTGGTGATGGCCATCAGCTCCGACGAGGTCAGCTGGGGGGCTTTCTTTGTGTAAGCAACGAGAAACCGGAAAGAAGCATTTTTTAACTAAGTCCGGCGGAGCCTTTCAGGAGTTTTTAGCCGCCTTGCTTCTTCTCACAGCCTCTCTACTCTCATGCAA
+
BBBBBAAFBFFFGGGGGGGGGGGGGGGHGGGGGFHHGGHGHFHGHHHHHHHHHHHHHHHHHHHGHGFHFDGHGHGGFHHHHHHGGHFHGHHHHHHHHGHHGHHHHHHHHHHHHGGGGGGGDHHHGGHHDGGGAGGGGGGGGGGGGGFFFFFFFFFFFF.--9B-.9.9/:;FFFF-E///;/;9;/.-------./;B/////9:BFF..9;/.;9A.9/F//;B///////....//99/BFB////B//
@M05620:45:000000000-G6HP7:1:1101:16964:8376 1:N:0:172
ATCTCTATCTCCTAAAAACCTGTTTAGATTTGGAGATAGACCTTCAGGTTTTTCATCATTTTCTGCATGAATTATACATTGACCACGTTCCAGCGTGGTCAGTTTGCAGCATTCTGTTATTTTGTTTGACAGAGTGTCTTGTTGAGAACATATGTAGGACATGATTTTTTCCTGCAACAGGGAAAATAAAGTATAAGTTTTAAAGATTTATTCTTTAATAAAGGATCTCAAAGCCAGCTTTAGAAAAAGGA
+
CCCCDFFFFFFFGGGGGGGGGGGHHHHHHHHHHHHHHHHHHHHHHHHHHHHGGHHHHHHIHHHIHHHHHHHHHHHGHHHHHHHHHHGHHHHHHHGGGGHHFHHHHHHHHHHHHHHHHHHHHHHHHHHHHHGHHHGHHHHHHHHHHHHHHHHHHHHHHHHHHHHHHHHHHGHHHHHHHHGHHGGHHHHGHHHHHHHHHHHHHHGHHHHHHHHHHHHHHHHGHHHHHHHHHHHHHHHHHGHHHGFFFHHHGGH
@M05620:45:000000000-G6HP7:1:1101:16949:8387 1:N:0:172
ATCTCTATCTCCTAAAAACCTGTTTAGATTTGGAGATAGACCTTCAGGTTTTTCATCATTTTCTGCATGAATTATACATTGACCACGTTCCAGCGTGGTCAGTTTGCAGCATTCTGTTATTTTGTTTGACAGAGTGTCTTGTTGAGAACATATGTAGGACATGATTTTTTCCTGCAACAGGGAAAATAAAGTATAAGTTTTAAAGATTTATTCTTTAATAAAGGATCTCAAAGCCAGCTTTAGAAAAAGGA
+
CCCCCFFFFFFFGGGGGGGGGGHHHHHHHHHHHHHHHHHHHHHHHHHHHHHGGHHHHHHHHHHHHHHHHHGHHHHGHFHHHHHHHHGHHHHHHHGGGGHHHHHHHHHHHHHHHHHHHHHHHHHHHHHHHHHHHHGHHHHHHHHHHHHGHHHHHHHHHHHHHHHHHHHHHGHHHHHHHHHHHGGGHHHHHFGHHHHHHGHHHHFHHHFHHHHHHHHHHHHHGFHHHHHHHHHHGHHHHGHHHHGHHHHHGGC
@M05620:45:000000000-G6HP7:1:1101:11528:8393 1:N:0:172
CATCCTGACCCTGAAGTACCCCATTGAGCATGGCATCGTCACCAACTGGGACGACATGGAGAAGATCTGGCACCACACCTTCTACAACGAGCTGCGCGTGGCCCCGGAGGAGCACCCAGTGCTGCTGACCGAGGCCCCCCTGAACCCCAAGGCCAACAGAGAGAAGATGACTCAGGTGAGGCTCGGCCGACGCCCGTGCTCCTCCCGTCCTTTCCCCAGTCATTTTCTGCCCGGCTTGATTTCTGACATTA
+
CBCCCFFFFFFFGGGGGGGGGGGHHHHHHHHHHHHHHGHHHGHHHGHHHHHHGGGGGHHHHHHHHHHHHHHHHGHHHGGHHHHHHHHHGGGGGHHGGGGGGGHHGGGGGGGGHHHHGGHHHHHHHHHHHHGGGGGGGGGGGGHHHHGGGGHGHHGGGGGGGGGGGGGGGGGGGGGGGGGGGGGGFFFFFCFFFFFFDFFFFFFFFFFEFFFFFFFFFFFFFFFFHFFFFFFFFFFFFFFFFFFFFEFFFF0
@M05620:45:000000000-G6HP7:1:1101:16991:8402 1:N:0:172
ATCTCTATCTCCTAAAAACCTGTTTAGATTTGGAGATAGACCTTCAGGTTTTTCATCATTTTCTGCATGAATTATACATTGACCACGTTCCAGCGTGGTCAGTTTGCAGCATTCTGTTATTTTGTTTGACAGAGTGTCTTGTTGAGAACATATGTAGGACATGATTTTTTCCTGCAACAGGGAAAATCAAGTATAAGTTTTAAAGATTTATTCTTTAATAAAGGATCTCAAAGCCAGCTTTAGAAAAAGGA
+
CDDDDFFFFFFFGGGGGGGGGGHHHHHHHHHHHHHHHHHHHHHHHHHHHHHGGHHHHHHHHHIIIHHHHHHHHHHHHHHHHHHHHHGHHHHHHHGGGGHHHHHHHHHHHHHHHHHHHHHHHHHHHHHHHHHHHHHHHHHHHHHHHHHHHHHHHHHHHHHHHHHHHHHHHGHHHHHHHHHHHGGHHHHHHHHHHHHHHHHHHHGHHHHHHHHHHHHHHHHHHHHHHHHHHHHHGHHHHGHHHHHHHHHHGGG
@M05620:45:000000000-G6HP7:1:1101:14708:8403 1:N:0:172
CATCCTGACCCTGAAGTACCCCATTGAGCATGGCATCGTCACCAACTGGGACGACATGGAGAAGATCTGGCACCACACCTTCTACAACGAGCTGCGCGTGGCCCCGGAGGAGCACCCAGTGCTGCTGACCGAGGCCCCCCTGAACCCCAAGGCCAACAGAGAGAAGATGACTCAGGTGAGGCTCGGCCGACGCCCGTGCTCCTCCCGTCCTTTCCCCAGTCATTTTCTGCCCGGCTTGATTTCTGACATTA
+
CCDDDFFFFFFFGGGGGGGGGGGHHHHHHHHHHHHHHGHHGGHHHGHHHGHHGGGGGHHHHHGHHHHHHHHHHGHHHGGHHHHHHHHHGGGGGHHGGGFGGGHHGGGGGGGGHHHHGGHFGHHHFHHHHHGGGGGGGGGGGGHHHHGGGGHGHHGGGGGGGGGGGGGFGGGGGGGGGGGGGGGGFFFFFFFFFFFFDFFEFFEFFFFBFFDFFFFFFFFFFFFFFFFFFFFFDFFFFF.BFFFFFFFFFF0
@M05620:45:000000000-G6HP7:1:1101:5286:8453 1:N:0:172
AAACCAAGCAGACACTCACCGCTCCCTCGCCACAGGCCAATAGTTTGTCCTCACTGAGTTGGCAACAAGTGGCTGCTGTGGCTGCCATTTTTCTGGTGATGGCCATCAGCTCCGACGAGGTCAGCTGGGGGGCTTTCTTTGTGTAAGCAACGAGAAACCTGAAAGAAGCATTTTTTAACTAAGTCCTGCTGAGTCATTCATGAGTTTTTAGCCGCCTTGCTTCTTCTCACAGACTCTCTACTCTCATGCCA
+
A3AAAAB?ABFBAGGFFGGGGAEEGDG2EEEEFHHFCEEGGFGHFFHHEEGFDGBE3AGH5GHDEHHGHDEF1GFFBGHHHH1?FFFGHDDGE@GDGHEEGHC33GHHHHFGFE@<E/<CGFHHFHHHDCCG@BGGBBFGGGGCFBB/FFF??D?DBBABA/9FF/9FBB/BFFF?EBFFFFB;BBFBBFFBFFFFFFFFFFFFBFFFFFF/BA--9AB/FFFFFFFB9/BBFFFFFFFB/9/BBFFFBFF
@M05620:45:000000000-G6HP7:1:1101:5304:8454 1:N:0:172
AAACCAAGCAGACACTCACCGCTCCCTCGCCACAGGCCAATAGTTTGTCCTCACTGAGTTGGCAACAAGTGGCTGCTGTGGCTGCCATTTTTCTGGTGATGGCCATCAGCTCCGACGAGGTCAGCTGGGGGGCTTTCTTTGTGTAAGCAACGAGAAACCTGAAAGAAGCATTTTTTAACTAAGTCCTGCTGAGTCATTCATGAGTTTTTAGCCGCCTTGCTTCTTCTCACAGACTCTCTACTCTCATGCCA
+
CCCCCCCFCFFFGGGGGGGGGGGGGGHHGGGGGHHHGGHHHHHHHHHHHHHHHHHHHHHHHHHHHHHHHHHHGHGGHHHHHHHGGHHHHHHHHHHHHHHHHHHHHHHHHHHHHGGGGGGGGHHHHHHHGGGGGGGGGGGGGGGGGGFFFFFFFFFFFFFFFFFFFFFFFFFFFFHFFFFFFFFFFFFFFFFFFBFFFFFFFFFFFFFFFFFFFFFFFFFFHHHFFFHFFFFFFFFFFFFHHHFHFFFFFFF
@M05620:45:000000000-G6HP7:1:1101:6776:8455 1:N:0:172
ATCTCTATCTCCTAAAAACCTGTTTAGATTTGGAGATAGACCTTCAGGTTTTTCATCATTTTCTGCATGAATTATACATTGACCACGTGGTCAGTTTGCAGCATTCTGTTATTTTGTTTGACAGAGTGTCTTGTTGAGAACATATGTAGGACATGATTTTTTCCTGCAACAGGGAAAATAAAGTATAAGTTTTAAAGATTTATTCTTTAATAAAGGATCTCAAAGCCAGCTTTAGAAAAAGGAAGAAAGGG
+
AAABBFFFFFFFGGGGGGGGGGHHHHHHHHGHHGHHHHHHHHHHHHHGHHHGGHHHHHHHHHHHHHHHHGHHHHHHHHHHHHHHHHGHHGHHGHHHHHHGHHAGGHHHHHHHHHHHHHHHHHHHGFHHHHHHHHHHFHGHGFGFHHHHHGHHHHHHHHHHHGHHHHGEFHEFEGEHHHHHHHHGHHHHHGHHGFHHHBGHHGHHHHHHHHHG=DGHFHGFHEGFGBHGGCGHHDGB0DB:EC/CGFFFHHD
@M05620:45:000000000-G6HP7:1:1101:5302:8476 1:N:0:172
AAACCAAGCAGACACTCACCGCTCCCTCGCCACAGGCCAATAGTTTGTCCTCACTGAGTTGGCAACAAGTGGCTGCTGTGGCTGCCATTTTTCTGGTGATGGCCATCAGCTCCGACGAGGTCAGCTGGGGGGCTTTCTTTGTGTAAGCAACGAGAAACCTGAAAGAAGCATTTTTTAACTAAGTCCTGCTGAGTCATTCATGAGTTTTTAGCCGCCTTGCTTCTTCTCACAGACTCTCTACTCTCATGCCA
+
1AAAAAAFABF1FGGGGGBEE?EAEFEBEGGEGAB/CFGGCG1FFF1FFGHHHHHEF1GH1CFGH/FGGGFGFHEFGFGFHAF/FEGHHHHHFH2@GHEHHHHHG0CGHHHHHCEGE@GGGFHFHHHHCCG@AGGGGGFGGFGGGGFFFFF@FFFBFFFFFFEFFFFFFFFFFFF@EFFFFFBFB9FFFFFF?9BFFFFFFFFBFFFFFE/BBA9@FBFFFFFFFFFFFFFBFFFFFFFFFFFFFFFFFF/
@M05620:45:000000000-G6HP7:1:1101:4512:8497 1:N:0:172
AAACCAAGCAGACACTCACCGCTCCCTCGCCACAGGCCAATAGTTTGTCCTCACTGAGTTGGCAACAAGTGGCTGCTGTGGCTGCCATTTTTCTGGTGATGGCCATCAGCTCCGACGAGGTCAGCTGGGGGGCTTTCTTTGTGTAAGCAACGAGAAACCTGAAAGAAGCATTTTTTAACTAAGTCCTGCTGAGTCATTCATGAGTTTTTAGCCGCCTTGCTTCTTCTCACAGACTCTCTACTCTCATGCCA
+
CCCCCBBFCFFFGGGGGGGGGGGGGGHHGGGGGHHHGGHHHHHHHGHHHHHHHHHHHHGHHHHHHHHHHHHHGHGGHHHHHHHGGHHHHHHHHHHHHHHHHHHHHHHHHHHHHGGGGGGGGHHHHHHHGGGGGGGGGGGGGGGGGGFFFFFFFFFFFFFFFFFFFFFFFFFFFFFFEFFFFFFFFFFFFFFFFBFFFFFFFFFFFFFFFFFFFFFFFFFFFFFFFFFFFFFFEFFFFFFFFFFFFFFFFFB
@M05620:45:000000000-G6HP7:1:1101:4530:8498 1:N:0:172
AAACCAAGCAGACACTCACCGCTCCCTCGCCACAGGCCAATAGTTTGTCCTCACTGAGTTGGCAACAAGTGGCTGCTGTGGCTGCCATTTTTCTGGTGATGGCCATCAGCTCCGACGAGGTCAGCTGGGGGGCTTTCTTTGTGTAAGCAACGAGAAACCTGAAAGAAGCATTTTTTAACTAAGTCCTGCTGAGTCATTCATGAGTTTTTAGCCGCCTTTCTTCTTCTCACAGACTCTCTACTCTCATGCCA
+
AABABAACAFCFGGGGGGGGGFGGGGHHGGGGGHHGGGHDHHGHHHHFHHHHHHHHHHHHFFGHFHGHHHHFFHGGHHHHHHHGGHGHHHHHHHHFGHFHBHHHHHHHHHHHHEEE/ECCGHHHGHBHG?CFDGGGGGGGGGEFGGFFFFFFFFFFFFFFFFFFFFFFFFFFFFFFFFFFFFFFFFFFFFFFAFFFFFFFFFF/;BFFFF/BF.@DFF/BFFFFFFFFFFF/BFFFFFFFFFFFFFFBFFF
@M05620:45:000000000-G6HP7:1:1101:10221:8512 1:N:0:172
CATCCTGACCCTGAAGTACCCCATTGAGCATGGCATCGTCACCAACTGGGACGACATGGAGAAGATCTGGCACCACACCTTCTACAACGAGCTGCGCGTGGCCCCGGAGGAGCACCCCGTGCTGCTGACCGAGGCCCCCCTGAACCCCAAGGCCAACAGAGAGAAGATGACTCAGGTGAGGCTCGGCCGACGCCCGTGCTCCTCCCGTCCTTTCCCCAGTCATTTTCTGCCCGGCTTCTTTTCTGACATTC
+
1A1AAFD1F1CFGGF1GAG3AABCFFD1B1ABFEGHGEHHGEFGCEHFHHFHGGE/EF0BAFAFHFGB1DGHHGHHGEEGB@EGGB1@///>EHHC?EE>EEFEEC@<?CEAFCGHG/@?ACCGGGGFFFC-<@-<<CCGGA:CCEFC.9.9CEEGGGGFGE?.;FFGGGGGFGGGGGGF-9-A--AA?@@@??@99:A-BFFFEEB:---;9///;--:9/;9FFF/FFFF---;--//99BF//;/FF/
@M05620:45:000000000-G6HP7:1:1101:26973:8534 1:N:0:172
ATCTCTATCTCCTAAAAACCTGTTTAGATTTGGAGATAGACCTTCAGGTTTTTCATCATTTTCTGCATGAATTATACATTGACCACGTTCCAGCGTGGTCAGTTTGCAGCATTCTGTTATTTTGTTTGACAGAGTGTCTTGTTGAGAACATATGTAGGACATGATTTTTTCCTGCAACAGGGAAAATAAAGTATAAGTTTTAAAGATTTATTCTTTAATAAAGGATCTCAAAGCCAGCTTTAGAAAAAGGA
+
CDCDDFFFFFFFGGGGGGGGGGHHHHHHHHHHHHHHHHHHHHHHHHHHHHHGGHHHHHHHIHHHHHHHHHHHHHHHHHHHHHHHHHGHHHHHHHGFGGHHHHHHHHHHHHHHHHHHHHHHHHHHHHHHHHHHHHHHHHHHHHHHHHHHHHHHHHHHHHHHHHHHHHHHHGHHHHHHHHHHHGGHHHHHHHHHHHHHHHHHHHHGHGHHHHHHHHHHHHHHHHHHHHHHHGHHHHHHHGHHHHHFFHHHGGH
@M05620:45:000000000-G6HP7:1:1101:26945:8547 1:N:0:172
ATCTCTATCTCCTAAAAACCTGTTTAGATTTGGAGATAGACCTTCAGGTTTTTCATCATTTTCTGCATGAATTATACATTGACCACGTTCCAGCGTGGTCAGTTTGCAGCATTCTGTTATTTTGTTTGACAGAGTGTCTTGTTGAGAACATATGTAGGACATGATTTTTTCCTGCAACAGGGAAAATAAAGTATAAGTTTTAAAGATTTATTCTTTAATAAAGGATCTCAAAGCCAGCTTTAGAAAAAGGA
+
BBCCCFFFFFFFGGGGGGGGGGHHHHGHFGFHHHFHHHGHGHHHHHHHHHHGGHGHHHHHHHHHHHHHGHHHHGHFGHHHHHFHFHCGHHHHHHGEEGGHGHHHHHHHGHHGHHHHHHHHHHHHHHHHFHHHHHHHHHHHHHHHGHHFGHHHHHHHGHHHHHHHHHHHHGHHHHHHHHHHHGGFHHHGHHHGGHGHHGGGHHHGHGFFHFGHHHHHGHHHHGHHHHHHHHHHHHHHHGHHHHHFHCCFDGH
@M05620:45:000000000-G6HP7:1:1101:22377:8556 1:N:0:172
AAACCAAGCAGACACTCACCGCTCCCTCGCCACAGGCCAATAGTTTGTCCTCACTGAGTTGGCAACAAGTGGCTGCTGTGGCTGCCATTTTTCTGGTGATGGCCATCAGCTCCGACGAGGTCAGCTGGGGGGCTTTCTTTGTGTAAGCAACGAGAAACCTGAAAGAAGCATTTTTTAACTAAGTCCTGCTGAGTCATTCATGAGTTTTTAGCCGCCTTGCTTCTTCTCACAGACTCTCTACTCTCATGCCA
+
CCCCCCCFCFFFGGGGGGGGGGGGGGHHGGGGGHHHGGHHHHHHHHHHHHHHHHHHHHHHHHHHHHHHHHHHGHGGHHHHHHHGGHHHHHHHHHHHHHHHHHHHHHHHHHHHHGGGGGGGGHHHHHHHGGGGGGGGGGGGGGGGGGFFFFFFFFFFFFFFFFFFFFFFFFFFFFFFFFFFFFFFFFFFFFFFFFFFFFFFFFFFFFFFFFFFFFFFFFFFFFFFFFFFFFFFFFFFFFFFFFFFFFFFFFF
@M05620:45:000000000-G6HP7:1:1101:19534:8637 1:N:0:172
TACCTGTACTGGGGAAGCATTTGAATATCCCCCCATGGTGATGGGGACGGAGAACTGCTCCATAAACACAGGCAACGTGCCTAACTTTCCCGGGAAGATGAAGTCAAAGAGCGACCACAGCTCTTCGGAGGTTATTTTGCATCGGTGAGCCAGACAGAATGATCCGATGAGGGGTGCGAAACTATTTGAGGAAAGGAAGCACCTTTTTATTAAATTTACCTTTTAGCAATCGCCATTCCTACCCTAAAGAT
+
DCCDDFFFFFFFGGGGGGGGGGHHHHHHHHHGGGGHHHGHHHHHHGGGGGGGGHHHHHHHHHHHHHHHHHHHGHHHGHHHHHHHHHHHHHHGGGGGGHHHHHHHHHHHHHHHGGGGGHHHHHHHHHHGGGGEHHHHHHHHGHHGGGGGHHHHHHGHHHHHHHHHHHGGGHHHGGGGGGGGGGGGHHHHGGGGGFGGGGGGGGFFFFFFFFFFFFFFFFFFFFFFFFFFFFFFFFFFFFFFFFFFFFFFFFF
@M05620:45:000000000-G6HP7:1:1101:19552:8642 1:N:0:172
TACCTGTACTGGGGAAGCATTTGAATATCCCCCCATGGTGATGGGGACGGAGAACTGCTCCATAAACACAGGCAACGTGCCTAACTTTCCCGGGAAGATGAAGTCAAAGAGCGACCACAGCTCTTCGGAGGTTATTTTGCATCGGTGAGCCAGACAGAATGATCCGATGAGGGGTGCGAAACTATTTGAGGAAAGGAAGCACCTTTTTATTAAATTTACCTTTTAGCAATCGCCATTCCTACCCTAAAGAT
+
BBBBBFFFFFFFGGGGGGGGGGHHHHHHHHHGGGGHHHHHFHHHHGGGGGGGGHHHHHHHHHHHHHHHHHHHGHHHGHHHHHHHHHHHHHHGGGGGGHHHHHHHHHHHHHHHGGGGGHHHHHHHHHHGGGGEHHHHHHHHHHHGGEFGHGHHHHGHHHHHHHHHHH?EGGHHGGCCGGGGGDGGGGGGGGGFFFGGGFGGFGFFFFFFFFFFF/FFFFFFFFFFFFFFFFFFFFFEFFBFFFFFFFFFFFF
@M05620:45:000000000-G6HP7:1:1101:18824:8690 1:N:0:172
CATCCTGACCCTGAAGTACCCGGCTTGATTTCTGACATTAGATCGGAAGAGCACACGTCTGAACTCCAGTCACAGAAGACCATCTCGTATGCCGTCTTCTGCTTGAAAAAAAAAAAAACACACCCCAAATAATTAACACCAGAACCCCCGACATACATATCCTCTGCTAATTTCACCCCGCTTTGCTTGCCATCCTCCCCTTTTTCTTCCATTGCCCTTTTCTCCATCTCCCTTCTTACGCTCGCTGTCCT
+
BBBCCFFFFFFFGGGGGGGGGGGGGGGFGHHHHHHHGHHGHGHHHGGGGGHHHHHHGHHHGHFHHHHHHGHHHGHHHHGHHGGEGHGFEHHHHGEGHGHHHHHHGHHHBGFEECC<<<//?/////</01111>>1>11<.00<<<..<-;@-.:0000000000000000000000.9-9-.:0;0;0.0090.00/;./.:;;B00;00:0:0:00/:0:099009099/:0/000:...;--...00:
@M05620:45:000000000-G6HP7:1:1101:3524:8692 1:N:0:172
CATCCTGACCCTGAAGTACCCCATTGAGCATGGCATCGTCACCAACTGGGACGACATGGAGAAGATCTGGCACCACACCTTCTACAACGAGCTGCGCGTGGCCCCGGAGGAGCACCCAGTGCTGCTGACCGAGGCCCCCCTGAACCCCAAGGCCAACAGAGAGAAGATGACTCAGGTGAGGCTCGGCCGACGCCCGTGCTCCTCCCGTCCTTTCCCCAGTCATTTTCTGCCCGGCTTGATTTCTGACATTA
+
BABBBFFFFFFFGFFGFGGGGGEHHHGHHHHHHHGHHGHHGGHHGGHHHHGHGGGGFHHHHFFHGGHHHHHGHGFHGGGHHHHGHGGHGGGGGHEEGGGGGGHHGGGGGGGGHEHHDGH?GHHHHHHGFHGGGGGGGGGGGGGFGHGGGGHGGHGGEEFFFFAEFFE9FFBFBFGGFGGFGGGGFFFFDA@B=@FFBFFEFBFFFFFFFFFFFFFFFFFFFFFFFFFFFFFFFFFFDA?FFFFFFEFFBF9
@M05620:45:000000000-G6HP7:1:1101:15273:8717 1:N:0:172
TACCTGTACTGGGGAAGAGCACCGTCTGAACTCCAGTCACAGAAGACCATCTCGTATGCCGTCTTCTGCTTGAAAAAAAAAACCCCATTCCCGCTTTGTCAGTTTTCCTCCTTCTCTTCTTTTTCTTGCCCGCTTTTCTTTTTTCGACCCTCTGTCTCCCCTAATTTTTTCCTTCCACCTTTCCCCTCCTTTCTCATTTTTCCCTCTTTCTTCTTTCTTCCCCTCTCTCCCCTCCCTCTTTCTCCACATCC
+
AAAA1FFFFFFCECFG?G1GBAA0FEHCBDFGHHCGGHHHHCB1FGEFCF1DG0B/AF21AEGHGHEHDGHF0F1FGG///////?/>FFH1//<?/1>B21B22BG11B001<11B21BG1110@F>1@1/<<</1?GH1FBC0-.>>-0./<0000<<.<.<0=0G0;/0<00/0<;C0000;CF.9/000;F0;F00;B09C/;FFBF0;F09000B/--;9-;/;B::;A-;-9B999//;/-///;
@M05620:45:000000000-G6HP7:1:1101:21106:8719 1:N:0:172
TACCTGTACTGGGGAAGCATTTGAATATCCCCCCATGGTGATGGGGACGGAGAACTGCTCCATAAACACAGGCAACGTGCCTAACTTTCCCGGGAAGATGAAGTCAAAGAGCGACCACAGCTCTTCGGAGGTTATTTTGCATCGGTGAGCCAGACAGAATGATCCGATGAGGGGTGCGAAACTATTTGAGGAAAGGAAGCACCTTTTTATTAAATTTACCTTTTAGCAATCGCCATTCCTACCCTAAAGAT
+
BBBBBFFFFFFFGEGGGGGGGGHHHHHHHHHGGGGHHHGHHHHHHGGGGGGGGHHHHHHHGHHHHHHGHHHHGHHHGHHHHHHHHHHHHHHGGGEGGHHHHHHHHHHHHHHHGGGGGHHHHHHHHHHGDDGEHGHHHHHHFHHGGGGGHHHHHHGHHHHHHHHHHHGGGHHHGGCDGGGGGGGGGGGGGGGFGFGGGGGGGGFFFFFFFFFFFBFFFFFFFFFFFFFEFFFFFFFFFFFFFFFFFFFFFFF
@M05620:45:000000000-G6HP7:1:1101:9936:8769 1:N:0:172
ATCTCTATCTCCTAAAAACCTGTTTAGATTTGGAGATAGACCTTCAGGTTTTTCATCATTTTCTGCATGAATTATACATTGACCACGTTCCAGCGTGGTCAGTTTGCAGCATTCTGTTATTTTGTTTGACAGAGTGTCTTGTTGAGAACATATGTAGGACATGATTTTTTCCTGCAACAGGGAAAATAAAGTATAAGTTTTAAAGATTTATTCTTTAATAAAGGATCTCAAAGCCAGCTTTAGAAAAAGGA
+
BCCCCFFFFFFFGGGGGGGGGGHHHHHHHHGHHHHHHHHGHHHHHHHHHHHGGHHHHIHHHHHHHHHHHHHHHHHHHHHHHGHHHHGHHHHHHHGGGGHHHHHHHHHGHHHHHHHHHHHHHHHHGHHHGHGHHHFHHHHHHHHHHHGHHHHHHHHHHHHHHHHHHHHHHGHHHHHHHHHHHGGHHHHHGHHGHHHHHHHHHHHHHHHHHHHHHHHHGGHHHHHHHHHHHHHGHFHHHGHHHHGHHGHHGGH
@M05620:45:000000000-G6HP7:1:1101:15272:8771 1:N:0:172
AAACCAAGCAGACACTCACCGCTCCCTCCCCACAGGCCAATAGCTTGTCCTCACTGAGTTGGCAACAAGTGGCTGCTGTGGCTGCCATTTTTCTGGTGATGGCCATCAGCTCCGACGAGGTCAGCTGGGGGGCTTTCTTTGTGTAAGCAACGAGAAACCTGAAAGAAGCATTTTTTAACTAAGTCCTGCTGAGTCATTCATGAGTTTTTAGCCGCCTTGCTTCTTCTCACAGACTCTCTACTCTCATGCCC
+
AAAAAAAFAFF1FFFGG1BGAEA0EC000000B00/AFE/1B11DF0FBB2F1/D1F1B21BFGHEH/0D1BAG//11B00>G//>1BF22BFB2B@F@B2FGH1GF1FEGHFCGGGCEGCGFHEHGH??CGGGGGGGGGGGGGFGGFFFF?FFBBBFFF?BBFFFFFFFFFFFF@-BFFFFFFFFFFFFFFFBBFFFFEFFBFBBFFFEFFFF@@FBFFFFFFFFFFFFFFFFFEFFFFFFFFFBBFFF/
@M05620:45:000000000-G6HP7:1:1101:15292:8781 1:N:0:172
AAACCAAGCAGACACTCACCGCTCCCTCGCCACAGGCCAATAGTTTGTCCTCACTGAGTTGGCAACAAGTGGCTGCTGTGGCTGCCATTTTTCTGGTGATGGCCATCAGCTCCGACGAGGTCAGCTGGGGGGCTTTCTTTGTGTAAGCAACGAGAAACCTGAAAGAAGCATTTTTTAACTAAGTCCTGCTGAGTCATTCATGAGTTTTTAGCCGCCTTGCTTCTTCTCACAGACTCTCTACTCTCATGCCA
+
CCCCCCCFCFFFGGGGGGGGGGGGGGHHGGGGGHHHGGHHHHHHHHHHHHHHHHHHHHHHHHHHHHHHHGHHGHGGHHHHHHHGGHHHHHHHHHHHHHFHHHHHHHHHHHHHHGGGGGGGDHFHGHHHGGGGGGGGGGGGGFFGGGFFFFFFFFFFFFFFFFFFFFFFFFFFFFFFFFFFFFFFFFFFFFFFFFFFFFFFFFFFFFFFFFFFFFFFFFFFFFFFFFFFFFFFFFFFFFFFFFFFFFFFFFF
@M05620:45:000000000-G6HP7:1:1101:10918:8829 1:N:0:172
ATCTCTATCTCCTAAAAACCTGTTTAGATTTGGAGATAGACCTTCAGGTTTTTCATCATTTTCTGCATGAATTATACATTGACCACGTTCCAGCGTGGTCAGTTTGCAGCATTCTGTTATTTTGTTTGACAGAGTGTCTTGTTGAGAACATATGTAGGACATGATTTTTTCCTGCAACAGGGAAAATAAAGTATAAGTTTTAAAGATTTATTCTTTAATAAAGGATCTCAAAGCCAGCTTTAGAAAAAGGA
+
CCCCCFFFFFFFGGGGGGGGGGHHHHHHHHHHHHHHHHHHHHHHHHHHHHHGGHHHHHHHHHHHHHHHHHHHHHHHHHHHHHGHHHG1FHHHHHGFGGHHHHGHHHHHHHHHHHHHHHHHHHHHHHHHHHGHHHFHHHHHHHHHHHHHHHHHHHHHHHHHHHHHHHHHHGHHHHHHHHHHHGGHHHHHGHHHHHHHHGHHHHHHHHHHHHHHHHHHHHHHHHHHHHHHHHHHHFHHHGHHHHGHGHHHGGH
@M05620:45:000000000-G6HP7:1:1101:10936:8831 1:N:0:172
ATCTCTATCTCCTAAAAACCTGTTTAGATTTGGAGATAGACCTTCAGGTTTTTCATCATTTTCTGCATGAATTATACATTGACCACGTTCCAGCGTGGTCAGTTTGCAGCATTCTGTTATTTTGTTTGACAGAGTGTCTTGTTGAGAACATATGTAGGACATGATTTTTTCCTGCAACAGGGAAAATAAAGTATAAGTTTTAAAGATTTATTCTTTAATAAAGGATCTCAAAGCCAGCTTTAGAAAAAGGA
+
BABBBFFBFFFFGGGFGGGGGGDHHFHGFGHHHBCGGHHGHHFHHHHGHHHGGHHHHHHGHHHGFHHHHFFBGHHHGHHHGGHGHGGBGHHHHHGGFGHHHHGHHHHHHHHHHHHHFFHHHHHHHHHHGHGHHHFGHFHHHHFHGHGHHGHGHHHHHHHHFGHHBGHHHGGGHH2FH2GGGEEHEFHHFHHFGFHGH>FFHGEHHGHHHHHHHHHHGHHHHHHGHHEHHBFGHFGHGGGGHHHHGGGHGGG
@M05620:45:000000000-G6HP7:1:1101:22149:8833 1:N:0:172
CATCCTGACCCTGCAGTACCCGGCTTGATTTCTGACATTAGATCGGAAGAGCACACGTCTTCACTCCAGTCACAGAAGACCATCTCGTATGCCGTCTTCTGCTTGAAAAAAAAAACAAGACCATACTACCTCACTACTCCACCCTCCGTCACCTCTCTGACATACCGGAGTGACCCATCAGTCGTGATCAATCGAGATCGCCGCGAGTCTCAGGCTCGCACGCCGTACTCTTAGCTTTCACCTTGTTTTCA
+
?1AAAFDFFFFFGGGGGGGGG1AEEE0AGFFHHF2FFHHHH1AFEE?FFHHHHF0F/BFG/ADAGFFBFGHFF@B111BFF0BCFFFFFH0FHGAEGFHGBFDGH0FGDF/<///<?<000001<01@10111/110111100/?....0..1101/00000000/.---..000/.//0000...//09000.....0...-------//////----;----9-9--//9///9///////////--//
@M05620:45:000000000-G6HP7:1:1101:22134:8847 1:N:0:172
CATCCTGACCCTGAAGTACCCGGCTTGATTTCTGACATTAGATCGGAAGAGCACACGTCTGAACTCCAGTCACAGAAGACCATCTCGTATGCCGTCTTCTGCTTGAAAAAAAAAAAAAAAAAAAAAAAAAAAGAAAAAAATGATGAGGTGAGCACAAATAGAAAAAAGAAAAACGTGAGACTAGAAATGGTGTGGATGTAGGGCAGACAGCAAGGATGAGAAACTGAAGTCATGTGAGCTGGTGACAGCAG
+
AAABCFFFFFFFGGFGGFGGGGGGGGGHHHHHHHGHFHHGHGHHHGGGGGHHGGHHGHHHGGGHHHHHGGHHHFHGHHGHHGG@GHHFEHHHHGGGHGHHHHHHHHHGFHGE>@B<<>//><<<<-A-----...//.--.00000;//.0.00./;9000000/;-...//..-....9000900:0000:;..0000000;/....//.///..0000000/00900000090000000//90000;/.
@M05620:45:000000000-G6HP7:1:1101:3300:8871 1:N:0:172
AAACCAAGCAGACACTCACCGCTCCCTCGCCACAGGCCAATAGTTTGTCCTCACTGAGTTGGCAACAAGTGGCTGCTGTGGCTGCCATTTTTCTGGTGATGGCCATCAGCTCCGACGAGGTCAGCTGGGGGGCTTTCTTTGTGTAAGCAACGAGAAACCTGAAAGAAGCATTTTTTAACTAAGTCCTGCTGAGTCATTCATGAGTTTTTAGCCGCCTTGCTTCTTCTCACAGACTCTCTACTCTCATGCCA
+
AAAAAABFAFBCFFGFFGGGEAEGGGFGEGEFEFF2FFGHGH5FGGHHHHHGHHHEHFHFEHGFFGHHHH5DEGGGHHHFHGG1FGEHHHHHGHH33FDG@CFFFGHFFHHHGGFGE/C/?CBFFH22??DDFGGGBFGGGGGGGB/BFFFAEFDDFBFF.B9;/9;9FFBFFFFFFFFFFFFFFFFBFFF/AFFFFFFFFFFFFFFFFF//F.;BDA/;FFFFFFFFFFF/9AFFFFFFFFFFFFF9BFB
@M05620:45:000000000-G6HP7:1:1101:11675:8893 1:N:0:172
CATCCTGACCCTGAAGTACCCCATTGAGCATGGCATCGTCACCAACTGGGACGACATGGAGAAGATCTGGCACCACACCTTCTACAACGAGCTGCGCGTGGCCCCGGAGGAGCACCCAGTGCTGCTGACCGAGGCCCCCCTGAACCCCAAGGCCAACAGAGAGAAGATGACTCAGGTGAGGCTCGGCCGACGCCCGTGCTCCTCCCGTCCTTTCCCCAGTCATTTTCTGCCCGGCTTGATTTCTGACATTA
+
CCCCCFFFFFFFGGGGGGGGGGGHHHHHHHHHHHHHHGHHHGHHHGHHHHHHGGGGGHHHHHHHHHHHHHHHHGHHHGGHHHHHHHHHGGGGGHHGGGGGGGHHGGGGGGGGHHHHGGHGHHHHHHHHHHGGGGGGGGGGGGHHHHGGGGHGHHGGGGGGGGGGGGGGGGGGGGGGGGGGGGGGFFFFFFFFFFFFDFFFFFFFFFFFFFFFFFFFFFFFFFFFFFFFFFFFFFFFFFFFFFFFFFFFFF0
@M05620:45:000000000-G6HP7:1:1101:14380:8909 1:N:0:172
ATCTCTATCTCCTAAAAACCTGTTTAGATTTGGAGATAGACCTTCAGGTTTTTCATCATTTTCTGCATGAATTATACATTGACCACGTTCCAGCGTGGTCAGTTTGCAGCATTCTGTTATTTTGTTTGACAGAGTGTCTTGTTGAGAACATATGTAGGACATGATTTTTTCCTGCAACAGGGAAAATAAAGTATAAGTTTTAAAGATTTATTCTTTAATAAAGGATCTCAAAGCCAGCTTTAGAAAAAGGA
+
CDDDDFFFFFFFGGGGGGGGGGHHHHHHHHHHHHHHHHHHHHHHHHHHHHHGGHHHHIHHIHIIIHHHHHHHHHHHHHHHHHHHHHGHHHHHHHGGGGHHHHHHHHHHHHHHHHHHHHHHHHHHHHHHHHHHHHHHHHHHHHHHHHHHHHHHHHHHHHHHHHHHHHHHHGHHHHHHHHHHHGGHHHHHHHHHHHHGHHGHHHHHHHHHHHHHHHHHHHHHHGHHHHHHHGHHHHHHHGHHHHHHHGHGGGH
@M05620:45:000000000-G6HP7:1:1101:3412:8912 1:N:0:172
TACCTGTACTGGGGAAGCATTTGAATATCCCCCCATGGTGATGGGGACGGAGAACTGCTCCATAAACACAGGCAACGTGCCTAACTTTCCCGGGAAGATGAAGTCAAAGAGCGACCACAGCTCTTCGGAGGTTATTTTGCATCGGTGAGCCAGACAGAATGATCCGATGAGGGGTGCGAAACTATTTGAGGAAAGGAAGCACCTTTTTATTAAATTTACCTTTTAGCAATCGCCATTCCTACCCTAAAGAT
+
CCBCCFFFFFFFGGGGGGGGGGHGHHHGHHHGGGGHHHGHGHHHHGGGGGGGGHHHHHHHHHHHHHHHHHHHGHHHGHHHHHHHHHHHHHHGGGGGGHHHGHHHHHHHHHHHGGGGGHGHHHHHGHHGEDG?GDGHHHFGGGHGFEFGFHHHHHGHHHHHHHBGHHGGGHHHGGFCDGDFGGGGGGGGGGGCCB;AC9:9:CFEFFFFFFFFFBFFFFFFFFFFFEFFFFFFFFBEFFFFFFFFBFFFBBF
@M05620:45:000000000-G6HP7:1:1101:8757:8915 1:N:0:172
ATCTCTATCTCCTAAAAACCTGTTTAGATTTGGAGATAGACCTTCAGGTTTTTCATCATTTTCTGCATGAATTATACATTGACCACGTTCCAGCGTGGTCAGTTTGCAGCATTCTGTTATTTTGTTTGACAGAGTGTCTTGTTGAGAACATATGTAGGACATGATTTTTTCCTGCAACAGGGAAAATAAAGTATAAGTTTTAAAGATTTATTCTTTAATAAAGGATCTCAAAGCCAGCTTTAGAAAAAGGA
+
3AABBFDDFFFFGGGGGGGGGGGHHBFFGHGHHFGFGHFHHGHHHHHHHHHGGHHHHHHHHHHGHHHHHHFHHHHHHHHHHHHHHHGHHHHHHHGFGGHHHHHHHHHHHHHHHHHHHHHHHHHHHHHHGHHHHHHHHHHHHHHHFGHHHHHHHHHHHHHHHHHFHHHHHGHHHHHHGHHHHGGHHGGGDGHHHHHHHHHHHHHFHHGHHHHHHHHHFHHHHHGHHHHHHGGHHHHHHGHHHHHHHGHHGGF
@M05620:45:000000000-G6HP7:1:1101:23542:8924 1:N:0:172
AAACCAAGCAGACACTCACCGCTCCCTCGCCACAGGCCAATAGTTTGTCCTCACTGAGTTGGCAACAAGTGGCTGCTGTGGCTGCCATTTTTCTGGTGATGGCCATCAGCTCCGACGAGGTCAGCTGGGGGGCTTTCTTTGTGTAAGCAACGAGAAACCTGAAAGAAGCATTTTTTAACTAAGTCCTGCTGAGTCATTCATGAGTTTTTAGCCGCCTTGCTTCTTCTCACAGACTCTCTACTCTCATGCCA
+
CCCCCBCFCFFFGGGGGGGGGGGGGGHHGGGGGHHHGGHHHHHHHHHHHHHHHHHHHHHHHHHHHHHHHHHHGHGGHHHHHHHGGHHHHHHHHHHHHHHHHGHHHHHHHHHHHGGGGGGGGHHHHHHHGGGGGGGGGGGGGGGGGGFFFFFFFFFFFFFFFFFFFFFFFFFFFFFFFFFFFFFFFFFFFFFFFFFFFFFFFFFFFFFFFFFFFFFFFFFFFFFFFFFFFFFFFFFFFFFFFFFFFFFFFFF
@M05620:45:000000000-G6HP7:1:1101:3395:8925 1:N:0:172
TACCTGTACTGGGGAAGCATTTGAATATCCCCCCATGGTGATGGGGACGGAGAACTGCTCCATAAACACAGGCAACGTGCCTAACTTTCCCGGGAAGATGAAGTCAAAGAGCGACCACAGCTCTTCGGAGGTTATTTTGCATCGGTGAGCCAGACAGAATGATCCGATGAGGGGTGCGAAACTATTTGAGGAAAGGAAGCACCTTTTTATTAAATTTACCTTTTAGCAATCGCCATTCCTACCCTAAAGAT
+
BBACCFFFFFFFGGFEEGGGGGHGHHHHHHHGGGGHHHFGFGHHHGGGGGEEEFHHFBDGHHHHHFHHHHHGGHHHGHGHHHFGHHHHHHGFGGGGGHHHFGHHFHHFHHGGGDGGGHGHHHHGHDGGAAD?GDGHHHHHFFHGGDC>FGBGGGGFHHFHHHHHHC<EEGGGGECECB;?CGGFFGGGFEFBB/;AB;;.09AFFFFFFFFFFFFFFBB0BFFFFFFFFFFE.AD;B;BFFF9;FF/BFEF
@M05620:45:000000000-G6HP7:1:1101:18658:8932 1:N:0:172
AAACCAAGCAGACACTCACCGCTCCCTCGCCACAGGCCAATAGTTTGTCCTCACTGAGTTGGCAACAAGTGGCTGCTGTGGCTGCCATTTTTCTGGTGATGGCCATCAGCTCCGACGAGGTCAGCTGGGGGGCTTTCTTTGTGTAAGCAACGAGAAACCTGAAAGAAGCATTTTTTAACTAAGTCCTGCTGAGTCATTCATGAGTTTTTAGCCGCCTTGCTTCTTCTCACAGACTCTCTACTCTCATGCCA
+
CCCCCBBFCFFFGGGGGGGGGGGGGGHHGGGGGHHHGGHHHHHHHHHHHHHHHHHHHHHHHHHHHHHHHHHHGHGGHHHHHHHGGHHHHHHHHHHHHHHHHHHHHHHHHHHHHGGGGGGGGHHHHHHHGGGGGGGGGGGGGGGGGGFFFFFFFFFFFFFFFFFFFFFFFFFFFFFFFFFFFFFFFFFFFFFFFFFFFFFFFFFFBFFFFFFFFFFFFFFFFFFFFFFFFFFFFFFFFFFFFFFFFFFFFFF
@M05620:45:000000000-G6HP7:1:1101:8755:8934 1:N:0:172
ATCTCTATCTCCTAAAAACCTGTTTAGATTTGGAGATAGACCTTCAGGTTTTTCATCATTTTCTGCATGAATTATACATTGACCACGTTCCAGCGTGGTCAGTTTGCAGCATTCTGTTATTTTGTTTGACAGAGTGTCTTGTTGAGAACATATGTAGGACATGATTTTTTCCTGCAACAGGGAAAATAAAGTATAAGTTTTAAAGATTTATTCTTTAATAAAGGATCTCAAAGCCAGCTTTAGAAAAAGGA
+
CCCCDFFFFFFFGGGGGGGGGGHHHHHHHHHHHHHHHHHHHHHHHHHHHHHGGHHHHIIHHHHHIHHHHHHHHHHHHHHHHHHHHHGHHHHHHHGGGGHHHHHHHHHHHHHHHHHHHHHHHHHHHHHHHHHHHHHHHHHHHHHHHHHHHHHHHHHHHHHHHHHHHHHHHGHHHHHHHHHHHGGHHHGHHHHHHHHHHGHHHHHHHHHHHHHHHHHHHHHHHHHHHHHHHGHHHHHHHGHHHHGHHHHHGGH
@M05620:45:000000000-G6HP7:1:1101:3416:8936 1:N:0:172
TACCTGTACTGGGGAAGCATTTGAATATCCCCCCATGGTGATGGGGACGGAGAACTGCTCCATAAACACAGGCAACGTGCCTAACTTTCCCGGGAAGATGAAGTCAAAGAGCGACCACAGCTCTTCGGAGGTTATTTTGCATCGGTGAGCCAGACAGAATGATCCGATGAGGGGTGCGAAACTATTTGAGGAAAGGAAGCACCTTTTTATTAAATTTACCTTTTAGCAATCGCCATTCCTACCCTAAAGAT
+
BABBBFFFFFFFFGGGGGGGGFGGHHHHHHHGGGGHHBBGGHGF2AFEFFGGGHH5FFGHG3GHHGHHHEAHGHFH/?FFHHHGHHHHHGGDE/EE?FFDEFDFFGHHHHHHGGGGGHEHHHHHHHHGGCFCGDGGGH1DGH1..<>.0>F0<CEHGEHHFHGHHHGCFHFHG-C-CDEBGGGGFGGGG.FFFBA;/999//;9BFFFFFFFBBFFFFFFFFFFFB9FFBF..;.AFFFF/B9FFF.FB/;
@M05620:45:000000000-G6HP7:1:1101:24250:8951 1:N:0:172
CATCCTGACCCTGAAGTACCCCATTGAGCATGGCATCGTCACCAACTGGGACGACATGGAGAAGATCTGGCACCACACCTTCTACAACGAGCTGCGCGTGGCCCCGGAGGAGCACCCAGTGCTGCTGACCGAGGCCCCCCTGAACCCCAAGGCCAACAGAGAGAAGATGACTCAGGTGAGGCTCGGCCGACGCCCGTGCTCCTCCCGTCCTTTCCCCAGTCATTTTCTGCCCGGCTTGATTTCTGACATTA
+
AAAABFFFFCFFGGGCFGGGGGEGHFGFFHHHGHHHGGHHEEGGEEHGHGFGA?EEAFH3FFGHFEFGHHHHFGGHHGGHFHHFHHEHGFEGGFFEGEE?<<FGEG?DCCGDEHHHGEEHFFHHHH1FHH<@CCGGGGC@CGFHFHDE.CHFHCEAEEFFGEGGBF/FFFFB0999FBFGGGEF>BEDBBB@?9@--..A/BFFFFFFFAFF//999.A;9BFFFFFFB9/;D-=9B-.;BF/9BBBFFF/
@M05620:45:000000000-G6HP7:1:1101:4152:8955 1:N:0:172
ATCTCTATCTCCTAAAAACCTGTTTAGATTTGGAGATAGACCTTCAGGTTTTTCATCATTTTCTGCATGAATTATACATTGACCACGTTCCAGCGTGGTCAGTTTGCAGCATTCTGTTATTTTGTTTGACAGAGTGTCTTGTTGAGAACATATGTAGGACATGATTTTTTCCTGCAACAGGGAAAATAAAGTATAAGTTTTAAAGATTTATTCTTTAATAAAGGATCTCAAAGCCAGCTTTAGAAAAAGGA
+
AAAAAFFFFFFFGGGGGGGGGGFHHHHHHHHHHGHHHHHHHHHHHHGHHHHGGHHHHGHHHHHHHHHHHHHHHGHGHHHHHGGHHHGHHHHHHHGEEGGGGHHHHHHHGCFHHHHHHHHHHHHHHGHHGHHHHHHHGFHHHHHHDGFFGHHHHHHGHHHHHHHHHHHHHGHHHHGHFGFGHGEFEHHFHFGFDFGFD>GHHHCHGGHFHGHHGHHHGFGHGFHFHHHHGDFFHBGFGCHHHHHFCCCAADC
@M05620:45:000000000-G6HP7:1:1101:24230:8969 1:N:0:172
CATCCTGACCCTGAAGTACCCCATTGAGCATGGCATCGTCACCAACTGGGACGACATGGAGAAGATCTGGCACCACACCTTCTACAACGAGCTGCGCGTGGCCCCGGAGGAGCACCCAGTGCTGCTGACCGAGGCCCCCCTGAACCCCAAGGCCAACAGAGAGAAGATGACTCAGGTGAGGCTCGGCCGACGCCCGTGCTCCTCCCGTCCTTTCCCCAGTCATTTTCTGCCCGGCTTGATTTCTGACATTA
+
CBCCCFFFFFFFGGGGGFGGGGGHHHHHHHHHHHHHHGHHHGHHHGHHHHHHGGGGGHHHHHHHHHHHHHHHHGHHHGGHHHHHHHHHGGGGGHHGGGFGGGHHGGGGGGGGHHHHGGHGHHHHHHHHHHGGGGGGGGGGGGHHHHGGGGHEHHGGGGGGGGGGGGGFGGGGGGGGGGGFGGGFFFFFAFFFFFFF@D?EFFFFFFFADFAFFFFFFFFFFFFFFFFFFFFFDAFAABFFFFFEF;BFBF0
@M05620:45:000000000-G6HP7:1:1101:4721:8976 1:N:0:172
ATCTCTATCTCCTAAAAACCTGTTTAGATTTGGAGATAGACCTTCAGGTTTTTCATCATTTTCTGCATGAATTATACATTGACCACGTTCCAGCGTGGTCAGTTTGCAGCATTCTGTTATTTTGTTTGACAGAGTGTCTTGTTGAGAACATATGTAGGACATGATTTTTTCCTGCAACAGGGAAAATAAAGTATAAGTTTTAAAGATTTATTCTTTAATAAAGGATCTCAAAGCCAGCTTTAGAAAAAGGA
+
ABBBBFFFFFFFGGGGGGGGGGHHHFHHHHGHH4FGHHHGGHHHHHHHHHHGGHFHHHHHGHHHHHHHHGHHHHHHFHHHHGHBGHGHHHHHHHGEGGHHHHHHHHHGHHGHGHHHHHHHHHHHHHHHGGHFHHHHHHHFHHHHGFGDHHHGHHHHFFGHHGGFHHHHHGHHHHHHFHHFHGGHEHHHFGHHHHBFFGHHH1FGGHGHHHHHHGHHGFHHHHHHHHHHHHHHHCCCGGHHH0:C;C:CDD/
@M05620:45:000000000-G6HP7:1:1101:4078:8977 1:N:0:172
AAACCAAGCAGACACTCACCGCTCCCTCGCCACAGGCCAATAGTTTGTCCTCACTGAGTTGGCAACAAGTGGCTGCTGTGGCTGCCATTTTTCTGGTGATGGCCATCAGCTCCACGAGGTCAGCTGGGGGGCTTTCTTTGTGTAAGCAACGAGAAACCTGAAAGAAGCATTTTTTAACTAAGTCCTGCTGAGTCATTCATGAGTTTTTAGCCGCCTTGCTTCTTCTCACAGACTCTCTACTCTCATGCCAG
+
AAAABBBFBFFFGGGGGGGGFEGGGGHHEEFGGHHGFGHGHHHFHHHHGHHHHHHHHHGHHHGBGFFHHFGHFHFFHHHGHHHGGHHHHHHHHHHHHHGHHHHHFHFGGGHHHFGE@EG?GFGGHFGFGGGAGGGGGGGGGGGGFFFFGGBEFFFFFFFF/BFFFFFFFFFFFFFFFFFFFFFFFFFFFFFFFFFFFFBFFBBBFFFFFFF/;-;DD;FFFFFFFFFFBFFFFFFFFFFBFFFBFFFFFF9
@M05620:45:000000000-G6HP7:1:1101:28026:8977 1:N:0:172
ATCTCTATCTCCTAAAAACCTGTTTAGATTTGGAGATAGACCTTCAGGTTTTTCATCATTTTCTGCATGAATTATACATTGACCACGTTCCAGCGTGGTCAGTTTGCAGCATTCTGTTATTTTGTTTGACAGAGTGTCTTGTTGAGAACATATGTAGGACATGATTTTTTCCTGCAACAGGGAAAATAAAGTATAAGTTTTAAAGATTTATTCTTTAATAAAGGATCTCAAAGCCAGCTTTAGAAAAAGGA
+
AABBBFFFFFFFGGFGGGGGGGHHHHHHHHHHHHHHHHHHHHHHHHHHHHHGGHHHHHHHHHHHHHHGHHHHHHHHHHHHHGHHHHGHHHHHHHGGGGHHHHGHHHHHHHHHHHHHHHHHHHHHGHHHHHHHHHHHHHHHHHHHHHHHHHHHHHHHHHHHHHHHHHHHGGHHHHHHGHHHHGGHHFHHGHHGGHHHH=GHHHHHGGGHHHHHHHHHHHHHGHEGGHFHHHHGHHHHHGHHHHGF;FHHGGE
@M05620:45:000000000-G6HP7:1:1101:4738:8988 1:N:0:172
ATCTCTATCTCCTAAAAACCTGTTTAGATTTGGAGATAGACCTTCAGGTTTTTCATCATTTTCTGCATGAATTATACATTGACCACGTTCCAGCGTGGTCAGTTTGCAGCATTCTGTTATTTTGTTTGACAGAGTGTCTTGTTGAGAACATATGTAGGACATGATTTTTTCCTGCAACAGGGAAAATAAAGTATAAGTTTTAAAGATTTATTCTTTAATAAAGGATCTCAAAGCCAGCTTTAGAAAAAGGA
+
CCCCCFFFFFFFGGGGGGGGGGHHHHHHHHHHHHHHHHHHHHHHHHHHHHHGGHHHHIHHHHHHIHHHHGHHHHHGHHHHHHHHHHGHHHHHHHGGGGHHHHHHHHHHHHHHHHHHHHHHHHHHHHHHGHHHHHHHHHHHHHHHHHHHHHHHHHHHHHHHHHHHHHHHHGHHHHHHHHHHHGGHHHHHHHHHHHHGHFGHHHHHHHHHHHHHHHHHHHHHHHHGHHGHHHHHGHHHHGGHHHHHHHHHFGH
@M05620:45:000000000-G6HP7:1:1101:16669:8989 1:N:0:172
ATCTCTATCTCCTAAAAAGGAAGAAAGGGGAGGGAAGATCGGAAGAGCACACGTCTGAACTCCAGTCACAGAAGACCATCTCGTATGCCGTCTTCTGCTTGAAAAAAAAAAAGCCTCCAATGTATTAAACGAGCTGATTCACCCATGGCCATTAAGTCACACATTTCCTCTTTCTCCCTCTTGTTAATCCAATTCACACATTCTCATCCTTTGTACTTTTCACTTCCAAGCCAGTGACAACACAACTATCC
+
BBBBBFFFFFFFGGGGGGEEGGHFGHGGGGGGGGGHGHHHHGGGFHHHHGHHGHHHGGHHHHHHHFHHHHHHHGFHHHGCHHHFDHGFHE?EHGHGHHHGHGHHHHGGEBCF/0@2@?CB1<<111<11<///->>1>1111>>GF0/<<C/000<==000<.::00;0<;CCG000CBCBG0<00000;B0900900/;B;0CCF0;0;CB0;0;0090;900;9BB//.;..//9/9;..:..9//:B9
@M05620:45:000000000-G6HP7:1:1101:4095:8990 1:N:0:172
AAACCAAGCAGACACTCACCGCTCCCTCGCCACAGGCCAATAGTTTGTCCTCACTGAGTTGGCAACAAGTGGCTGCTGTGGCTGCCATTTTTCTGGTGATGGCCATCAGCTCCACGAGGTCAGCTGGGGGGCTTTCTTTGTGTAAGCAACGAGAAACCTGAAAGAAGCATTTTTTAACTAAGTCCTGCTGAGTCATTCATGAGTTTTTAGCCGCCTTGCTTCTTCTCACAGACTCTCTACTCTCATGCCAG
+
CCCCCCCFCFFFGGGGGGGGGGGGGGHHGGGGGHHHGGHHHHHHHHHHHHHHHHHHHHHHHHHHHHHHHHHHGHGGHHHHHHHGGHHHHHHHHHHHHHHHHHHHHHHHHHHHHHHGGGGFHHHHHHHGGGGGGGGGGGGGGGGGGGGGGGGGFFFFFFFFFFFFFFFFFFFFFFFFFFFFFFFFFFFFFFFFFFFFFFFFFFFFFFFFFFFFFFFFFFFFFFFFFFFFFFFFFFFFFFFFFFFFFFBFFF9
@M05620:45:000000000-G6HP7:1:1101:28033:8994 1:N:0:172
ATCTCTATCTCCTAAAAACCTGTTTAGATTTGGAGATAGACCTTCAGGTTTTTCATCATTTTCTGCATGAATTATACATTGACCACGTTCCAGCGTGGTCAGTTTGCAGCATTCTGTTATTTTGTTTGACAGAGTGTCTTGTTGAGAACATATGTAGGACATGATTTTTTCCTGCAACAGGGAAAATAAAGTATAAGTTTTAAAGATTTATTCTTTAATAAAGGATCTCAAAGCCAGCTTTAGAAAAAGGA
+
CDDDDFFFFFFFGGGGGGGGGGHHHHHHHHHHHHHHHHHHHHHHHHHHHHHGGHHHHIHHIHIHIHHHHHHHHHHHHHHHHHHHHHGHHHHHHHGGGGHHHHHHHHHHHHHHHHHHHHHHHHHHHHHHHHHHHHHHHHHHHHHHHHHHHHHHHHHHHHHHHHHHHHHHHGHHHHHHHHHHHGGHHHHHHHHHHHHHHHHHHHHHHHHHHHHHHHHHHHHHHHHHHHHHHHHHHHHHHGHHHHHFHHHHGGH
@M05620:45:000000000-G6HP7:1:1101:28014:8999 1:N:0:172
ATCTCTATCTCCTAAAAACCTGTTTAGATTTGGAGATAGACCTTCAGGTTTTTCATCATTTTCTGCATGAATTATACATTGACCACGTTCCAGCGTGGTCAGTTTGCAGCATTCTGTTATTTTGTTTGACAGAGTGTCTTGTTGAGAACATATGTAGGACATGATTTTTTCCTGCAACAGGGAAAATAAAGTATAAGTTTTAAAGATTTATTCTTTAATAAAGGATCTCAAAGCCAGCTTTAGAAAAAGGA
+
AAABADFFFFFFFGCFBFEGF4FGHHFGHHHFBHFCHFHHDAGDHGGHAGHFFHFGHFGHGHHGFHHFDDGFFHHGFFFHFHHHEHEGCFGH5GGF1EHGGGGHHFFHFFHFFHHGGHHFHGHHHHHHGHHHGGHHHHHHHFHGHFHBEFBGHHHHHHFHHHHHHHHHHGHHHHFHFHHFFC/0FGGFHFH<@G11G1FDFHBBFB1<GG1GHGHHHHHGEFDFHHHHHGHFFFHFHGGFHHHEHHFHGFE
@M05620:45:000000000-G6HP7:1:1101:16943:9006 1:N:0:172
AAACCAAGCAGACACTCACCGCTCCCTCGCCACAGGCCAATAGTTTGTCCTCACTGAGTTGGCAACAAGTGGCTGCTGTGGCTGCCATTTTTCTGGTGATGGCCATCAGCTCCGACGAGGTCAGCTGGGGGGCTTTCTTTGTGTAAGCAACGAGAAACCTGAAAGAAGCATTTTTTAACTAAGTCCTGCTGAGTCATTCATGAGTTTTTAGCCGCCTTGCTTCTTCTCACAGACTCTCTACTCTCATGCCA
+
CCCCCCCFCFFFGGGGGGGGGGGGGGHHGGGGGHHHGGHHHHHHHHHHHHHHHHHHHHHHHHHGHHHHHHHHGHGGHHHHHHHGGHHHHGHHHHHHHHGHHHHHHHHHHHHHHGGGGGGGGHHHHHHHGGGGGGGGGGGGGGGGGGFFFFFFFFFFFFFFFFFFFFFFFFFFFFFFFFFFFFFFFFFFFFFFFFFFFFFFFFFFFFFFFFFFFFFFFFFFFFFFFFFFFFFFFFFFFFFFFFFFFFFFFFF
@M05620:45:000000000-G6HP7:1:1101:28049:9009 1:N:0:172
ATCTCTATCTCCTAAAAACCTGTTTAGATTTGGAGATAGACCTTCAGGTTTTTCATCATTTTCTGCATGAATTATACATTGACCACGTTCCAGCGTGGTCAGTTTGCAGCATTCTGTTATTTTGTTTGACAGAGTGTCTTGTTGAGAACATATGTAGGACATGATTTTTTCCTGCAACAGGGAAAATAAAGTATAAGTTTTAAAGATTTATTCTTTAATAAAGGATCTCAAAGCCAGCTTTAGAAAAAGGA
+
AA?ABFFFFFFBGGFGGGGGGGGHHGHHHHHHHGGHHHHBGHHHHHGHHHHGGHFHHHHGHHHHHHHHHHHHHFHHHFHHHHHGHHGHHHHHHHGEEEHHHHHHHHHGHHHHHHHHHHFHHHHHHHHHHHHHHHHHHHHHHHHHHHHHHHHHHHHGHGFHHHHGHHHHHGHHHHHBDGHGHGEHEGFGGHHHHHHHHHFHHGHFHHHHHHHHHHHHGHHHHHHHHHHHHHHHHHHHHGHHHHGCGBHGGGG
@M05620:45:000000000-G6HP7:1:1101:21020:9021 1:N:0:172
ATCTCTATCTCCTAAAAACCTGTTTAGATTTGGAGATAGACCTTCAGGTTTTTCATCATTTTCTGCATGAATTATACATTGACCACGTTCCAGCGTGGTCAGTTTGCAGCATTCTGTTATTTTGTTTGACAGAGTGTCTTGTTGAGAACATATGTAGGACATGATTTTTTCCTGCAACAGGGAAAATAAAGTATAAGTTTTAAAGATTTATTCTTTAATAAAGGATCTCAAAGCCAGCTTTAGAAAAAGGA
+
AABABFFFFFFFGGGGFFGGGGHGGCFGHDAF5AFFCGHHGGHHHGHGHHHGGHFHHHHHHHHFHHHFHFGFEHHHGHHGHBGHFHGHHHFFFBFEEGHHGHFGFHHHHHEE4FGDHFFHHHGHBGGHFFBGHEHHGBGHHHHHGHGEHHEBGGEFHF3CGHFGHGGHFCFFHHGFEFHGHGGFFHGHFBG?FGHHHHFGGHHFHBGHHHHFHHHHHBFHB0DHB<CFFHHHHHFFFEHHCCC0CGFAD.:
@M05620:45:000000000-G6HP7:1:1101:12462:9037 1:N:0:172
ATCTCTATCTCCTAAAAAGGAAGAAAGGGGAGGGAAGATCGGAAGAGCACACGTCTGAACTCCAGTCACAGAAGACCATCTCGTATGCCGTCTTCTGCTTGAAAAAAAAAAAAAACATCCAAATAAATACACAATCAGATTAACCAACTACACACATATCAGTCATTTACCCTGTAACACTCTTGCGCATCCACTAGAACACATCCCATCATCTTTACTTCTAACTCTCACACCTGTGCCCCCACAAACTA
+
BBBBBFFFFFFFGGGGGGEGGGHGGGHGGGGGGGGHGHHHHGGGGHHGHHHFGHHHGHFHHHHHHHHHHHHHHHGHHHHFHHHFGHHHHGEFHGHHHHHHHHCGHHGGGGGF>////110?1111111>1<11.1110000000<0..//<//0.;000=00:0:;000:0/;/009;0;0/0000---.;/9/0/00;;/;.///.;/9;;////;BB///9:/;;/;9///9////9/;.9-;....//
@M05620:45:000000000-G6HP7:1:1101:7579:9040 1:N:0:172
CATCCTGACCCTGAAGTACCCCCGGCTTGATTTCTGACATTAGATCGGAAGAGCACACGTCTGAACTCCAGTCACAGAAGACCATCTCGTATGCCGTCTTCTGCTTGAAAAAAAAAAAAAATATCATCCTATTCATTACCATCGTTACACCCACCTTACTTCTAATCTCCTATCCTCTCCACTCTTATCTTACCCACCTCCTCCTTTTCTTACACTTTCCTCATCACTCTCTCCCTTCCTCCCACCCCTAT
+
CCCCCFFFFFFFGGGGGGGGGGGGGGFGGFHFHFGGHFFGHHHHHHFGFGGHGHHHHHGHGFGGHHGHHHHFGHHFFHCFFHFHGFHDEFEEEGF>FECFF444FGHHGHHHGGGCC</</0111<111>111111111>11/..<..00<<....00/:0;000;00000::0/000::0/0/00;000009//09..../9;/0;00//////////:///////////;/9;///;9/;9/..:-..:
@M05620:45:000000000-G6HP7:1:1101:21023:9040 1:N:0:172
ATCTCTATCTCCTAAAAACCTGTTTAGATTTGGAGATAGACCTTCAGGTTTTTCATCATTTTCTGCATGAATTATACATTGACCACGTTCAGCGGGGTTAGTTTGCAGCATTCTGTTATTTTTTTTGACAGAGTGGCTTGGTGAGAACATATGTAGGACATGATTTTTTCCTGCAACAGGGAAAATAAAGGATTAGTTTTAAAGATTTATTCTTTTATAAAGGATCCTAAAGCCAGCCTTTGAAAAAGGAA
+
CCCCCFFFFFFFGGGGGGGGGGHHHHHHHHHHHHHHHHHHHHHHHHHHHHHGGHHHHIHHHHHIIHHHHHHHHHHHHHHHHHHHHHGH1FA55100>//?14BG4343303D4444D44FHH4/>B//33=22@2//0@</?/101?101111=11?1101111>FHHF/<000/D0</CE.CGH00<G:0/00<:0;CG0;F000CF00;00;F0BB0;C0B/0//00;C00;/...;C900;BFF.D/B
@M05620:45:000000000-G6HP7:1:1101:15163:9069 1:N:0:172
TACCTGTACTGGGGAAGCCATTCCTACCCTAAAGATCGGAAGAGCACACGTCTGAACTCCAGTCACAGAAGACCATCTCGTATGCCGTCTTCTGCTTGAAAAAAAAAAACAATCTGTTATTTTTGTCCACCGCTTCTCTTTTTTCCCCCATATGTACTCCATGATTTTTTCCTGCACCCTCCACACTCACCTCTCCTTTTTCACGATTTCTTCTCCCCCACATTATCTCACCGCCCGCTCTCGCCAACCCT
+
BBBBBFFFFFFFGGGG2GGGGGHHHHHGHHFHHHGHHHGGGGGHHHHGHGHHHGHHHHHHFHGHHHHHGHHHHHGCGGFHGGFGHHGFGEFHHHGHHH1GHFC@EECG<///223333333>>2/2222<@///?/<11?<?1-<<1>.->/=0<000=/<=000=DD=@H000;;//...::;/;/C/9.;;B//09;00/0;..=.;0B90B0//;.-..;;//;9B//:.:;:-;--:/..99-....
@M05620:45:000000000-G6HP7:1:1101:19782:9105 1:N:0:172
CATCCTGACCCTGAAGTACCCCATTGAGCATGGCATCGTCACCAACTGGGACGACATGGAGAAGATCTGGCACCACACCTTCTACAACGAGCTGCGCGTGGCCCCGGAGGAGCACCCAGTGCTGCTGACCGAGGCCCCCCTGAACCCCAAGGCCAACAGAGAGAAGATGACTCAGGTGAGGCTCGGCCGACGCCCGTGCTCCTCCCGTCCTTTCCCCAGTCATTTTCTGCCCGGCTTGATTTCTGACATTA
+
CDDDDFFFFFFFGGGGGGGGGGGHHHHHHHHHHHHHHGHHHGHHHGHHHHHHGGGGGHHGHHHHHHHHHHHHHGHHHGGHHHHHHHHHGGGGGHHGGGGGGGHHGGGGGGGGHHHHGGHHHHHHHHHHHHGGGGGGGGGGGGHHHHGGGGHGHHGGGGGGGGGGGGGGGGGGGGGGGGGGGGGGFFFFFFFFFFFFFFFFFFFFFFFEFFFFFFFFFFFFFFFFFFFFFFFFFFFFFFFFFFFFFEFFFF0
@M05620:45:000000000-G6HP7:1:1101:19782:9123 1:N:0:172
CATCCTGACCCTGAAGTACCCCATTGAGCATGGCATCGTCACCAACTGGGACGACATGGAGAAGATCTGGCACCACACCTTCTACAACGAGCTGCGCGTGGCCCCGGAGGAGCACCCAGTGCTGCTGACCGAGGCCCCCCTGAACCCCAAGGCCAACAGAGAGAAGATGACTCAGGTGAGGCTCGGCCGACGCCCGTGCTCCTCCCGTCCTTTCCCCAGTCATTTTCTGCCCGGCTTGATTTCTGACATTA
+
AABBBFFFFFFFGGGGGFGGGGGHHHHHHHHHHHHHHGHHHGHHHGHHHHHHGGGGGHHHHHHHHHHHHHHHHGHHHGGHHHHHHHHHGGGGGHHGGGEGGGHHGGGGGGGGHHHHGGHHHHHGHHHHHHGGGGGGGGGGGGHHHHGGGGHGHHGGGGGGGGGGGGGFGGGGGGGGGGGGGGEFFFFFCFFFFFFFDFFFFFFFFFF9ADDFFFFFFFFFFFFFFFFFFFFFFFFFFAAFBFFFFBFFFB9
@M05620:45:000000000-G6HP7:1:1101:4406:9135 1:N:0:172
AAACCAAGCAGACACTCACCGCTCCCTCGCCACAGGCCAATAGTTTGTCCTCACTGAGTTGGCAACAAGTGGCTGCTGTGGCTGCCATTTTTCTGGTGATGGCCATCAGCTCCACGAGGTCAGCTGGGGGGCTTTCTTTGTGTAAGCAACGAGAAACCTGAAAGAAGCATTTTTTAACTAAGTCCTGCTGAGTCATTCATGAGTTTTTAGCCGCCTTGCTTCTTCTCACAGACTCTCTACTCTCATGCCAG
+
CCCCCCCFCFFFGGGGGGGGGGGGGGHHGGGGGHHHGGHHHHHHHHHHHHHHHHHHHHGHHHHHHHHHHHHHGHGGHHHHHHHGGHHHHHHHHHHHHHGHHHHHHHGHHHHHHGHGGGGEHGHHHGHGGGGGGGGGGGGGGGGGGGGGGGDEFFFFFFFF;FFFFFFFFFFFFFFFFFFFFFFFFFFFFFFFFFFFFFFFFFFFFFFFFFFBDFCFFFFFFFFFFFFFFFFFFFFFFFFFFFFFFFFFFFB
@M05620:45:000000000-G6HP7:1:1101:12135:9140 1:N:0:172
CATCCTGACCCTGAAGTACCCGGCTTGATTTCTGACATTAGATCGGAAGAGCACACGTCTGAACTCCAGTCACAGAAGACCATCTCGTATGCCGTCTTCTGCTTGAAAAAAAAAAAAAAAAAAGAACTGAAAATGTTAAATATGTTAGTAATGAAGAATGACAATTATAAATCGAAAGATGCATAAATACATAGATTGATATATATCTACAGGTATACGACTAGTTGAACGCGAGCCACGAGGTGGAGATA
+
BABBBFFFFFFFGFGGGGGGG2EEGGGHHHHHHFFHHHHGHGHHHGGGGGHGHHBGGHHHGGHHHHHFGHHHHHHHHGFHHHHGGHHGGHEHHGGGHGGHDGHHHGHHHG/EE<@//</<---.../00<0<0000=00=00000:00;00000000/0;000:0000000909./../0000000000:00;00000:90;00//9////9//////....-//;////..-----/9----....9///
@M05620:45:000000000-G6HP7:1:1101:4421:9145 1:N:0:172
AAACCAAGCAGACACTCACCGCTCCCTCGCCACAGGCCAATAGTTTGTCCTCACTGAGTTGGCAACAAGTGGCTGCTGTGGCTGCCATTTTTCTGGTGATGGCCATCAGCTCCACGAGGTCAGCTGGGGGGCTTTCTTTGTGTAAGCAACGAGAAACCTGAAAGAAGCATTTTTTAACTAAGTCCTGCTGAGTCATTCATGAGTTTTTAGCCGCCTTGCTTCTTCTCACAGACTCTCTACTCTCATGCCAG
+
CCCCCCCFCFFFGGGGGGGGGGGGGGHHGGGGGHHHGGHHHHHHHHHHHHHHHHHHHHHHHHHHHHHHHHHHGHGGHHHHHHHGGHHHHHHHHHHHHHHHHHHHHHHHHHHHHHHGGGGGHHHHHHHGGGGGGGGGGGGGGGGGGGGGGGGGFFFFFFFFFFFFFFFFFFFFFFFFFFFFFFFFFFFFFFFFFFFFFFFFFFFFFFFFFFFFFFFFFFFFFFFFFFFFFFFFFFFFFFFFFFFFFFBFFF;
@M05620:45:000000000-G6HP7:1:1101:12138:9159 1:N:0:172
CATCCTGACCCTGAAGTACCCGGCTTGATTTCTGACATTAGATCGGAAGAGCACACGTCTGAACTCCAGTCACAGAAGACCATCTCGTATGCCGTCTTCTGCTTGAAAAAAAAAAAAAAAACAAAAAACAAAAAGGAAAATATGTGAAAATGAATACTAGAGAAAATAAAAGATTCATTAGATAGAGTCGAAGTTGAATAAAGAAGGCATGATGTAATTAGAGACAGAGTGCAGGCAGTAGTAATAGTTAG
+
CCCCCFFFFFFFGGGGGGGGGGGGGGGHHHHHHHGHGHHHHGHHHGGGGGHFGHHHGHHHGHHHHHHHHHHHHGHHHHGHHHHEHHHGGHGHHGGGHGHHHHHHHHHHHHGGGGF>><<<<...00.-<..<...<////;00000000000:000000000000/000000.00000000;0090000-....0000009000.9...0.9000000000;00/////00000....;0000099000:0
@M05620:45:000000000-G6HP7:1:1101:25426:9188 1:N:0:172
AAACCAAGCAGACACTCACCGCTCCCTCGCCACAGGCCAATAGTTTGTCCTCACTGAGTTGGCAACAAGTGGCTGCTGTGGCTGCCATTTTTCTGGTGATGGCCATCAGCTCCGACGAGGTCAGCTGGGGGGCTTTCTTTGTGTAAGCAACGAGAAACCTGAAAGAAGCATTTTTTAACTAAGTCCTGCTGAGTCATTCATGAGTTTTTAGCCGCCTTGCTTCTTCTCACAGACTCTCTACTCTCATGCCA
+
CCCCCCCFCFFFGGGGGGGGGGGGGGHHGGGGGHHHGGHHHHHHHHHHHHHHHHHHHHGHHHHHHHHHHHHHGHGGHHHHHHHGGHHHHHHHHHHHHHHHHHHHHHHHHHHHHGGGGGGGFHHHHHHHGGGGGGGGGGGGGGGGGGFFFFFFFFFFFFFFFFFFFFFFFFFFFFFFEFFFFFFFFFFFFFFFFFFFFFFFFFFFFFFFFFFFFFFFFFFFFFFFFFFFFFFEFFFFFFFFFFFFFFFFFF0
@M05620:45:000000000-G6HP7:1:1101:13380:9190 1:N:0:172
AAACCAAGCAGACACTCACCGCTCCCTCGCCACAGGCCAATAGTTTGTCCTCACTGAGTTGGCAACAAGTGGCTGCTGTGGCTGCCATTTTTCTGGTGATGGCCATCAGCTCCGACGAGGTCAGCTGGGGGGCTTTCTTTGTGTAAGCAACGAGAAACCTGAAAGAAGCATTTTTTAACTAAGTCCTGCTGAGTCATTCATGAGTTTTTAGCCGCCTTGCTTTTTCTCACAGACTCTCTACTCTCATGCCA
+
BBCCCBBFCFFFGGGGGGGGGGGGGGHHGGGGGHHHGGHHHHHHHFHHHHHFHHGHHHGHHHHHHHHHHHHHGHGGHHHHGHHGGHHHHHHGHHHHHHFHHHHHHHHHHHGHHGGGGGDGGHHHHHHHGGCGGGGGGGGGGGGGGGFFFFFFFFFFFFF/AFF/:B9:9/FFFFFAEFB/FFE/;/:///9:A/;/B99:9BBFFFFFEABFB.CAD.9/B//;///:/B/9/.///99:////;///9//
@M05620:45:000000000-G6HP7:1:1101:7297:9191 1:N:0:172
AAACCAAGCAGACACTCACCGCTCCCTCGCCACAGGCCAATAGTTTGTCCTCACTGAGTTGGCAACAAGTGGCTGCTGTGGCTGCCATTTTTCTGGTGATGGCCATCAGCTCCGACGAGGTCAGCTGGGGGGCTTTCTTTGTGTAAGCAACGAGAAACCTGAAAGAAGCATTTTTTAACTAAGTCCTGCTGAGTCATTCATGAGTTTTTAGCCGCCTTGCTTCTTCTCACAGACTCTCTACTCTCATGCCA
+
CCCCCCCFCFFFGGGGGGGGGGGGGGHHGGGGGHHHGGHHHHHHHHHHHHHHHHHHHHHHHHHHHHHHHGHHGHGGHHHHHHHGGHHHHHHHHHHHHHHHHHHHHHHHHHHHHGGGGGGGFHHHHHHHGGGGGGGGGGGGGGGGGGFFFFFFFFFFFFFFFFFFFFFFFFFFFFFFFFFFFFFFFFFFFFFFFFFFFFFFFFFFBFFFFFFFFFFFFFFFFFFFFFFFFFFFFFFFFFFFFFFFFFFFFFB
@M05620:45:000000000-G6HP7:1:1101:10842:9196 1:N:0:172
AAACCAAGCAGACACTCACCGCTCCCTCGCCACAGGCCAATAGTTTGTCCTCACTGAGTTGGCAACAAGTGGCTGCTGTGGCTGCCATTTTTCTGGTGATGGCCATCAGCTCCGACGAGGTCAGCTGGGGGGCTTTCTTTGTGTAAGCAACGAGAAACCTGAAAGAAGCATTTTTTAACTAAGTCCTGCTGAGTCATTCATGAGTTTTTAGCCGCCTTGCTTCTTCTCACAGACTCTCTACTCTCATGCCA
+
CCCCCCCFCFFFGGGGGGGGGGGGGGHHGGGGGHHHGGHHHHHHHHHHHHHHHHHHHHHHHHHHHHHHHHHHGHGGHHHHHHHGGHHHHHHHHHHHHHHHHHHHHHHHHHHHHGGGGGGGDGHHHHHHGGGGGGGGGGGGGGGGGGFFFFFFFFFFFFFFFFFFFFFFFFFFFFFFFFFFFFFFFFFFFFFFFBFFFFFFFFFFFFFFFFFFFFFFFFFFFFFFFFFFFFFFFFFFFFFFFFFFFFFFFFF
@M05620:45:000000000-G6HP7:1:1101:25435:9205 1:N:0:172
AAACCAAGCAGACACTCACCGCTCCCTCGCCACAGGCCAATAGTTTGTCCTCACTGAGTTGGCAACAAGTGGCTGCTGTGGCTGCCATTTTTCTGGTGATGGCCATCAGCTCCGACGAGGTCAGCTGGGGGGCTTTCTTTGTGTAAGCAACGAGAAACCTGAAAGAAGCATTTTTTAACTAAGTCCTGCTGAGTCATTCATGAGTTTTTAGCCGCCTTGCTTCTTCTCACAGACTCTCTACTCTCATGCCA
+
AAAABBBFBFFFGGGGGGGGGGGGGGHHGGGGGHHHGGHCGGHHHHHHHHHHHHHHFHGHHHHHHHHHHHHHGHGGHHHHHHHGGHGHHHHHHHHGHHHHHGHHHHHHHHHHHGGGGGGGGHHHGHHHGGGGGGGGGGGGGGGGGGFFFFFFFFFFFFFFFFFFFFFFFFFFFFFFEBFFFFFFFFFFFFFBABFFFFFFFFFFBFFFFFFFFFFFFFFFFFFFFFFFFFBFFFFFFFFFFFFFFFFFFF/
@M05620:45:000000000-G6HP7:1:1101:27187:9206 1:N:0:172
AAACCAAGCAGACACTCACCGCTCCCTCGCCACAGGCCAATAGTTTGTCCTCACTGAGTTGGCAACAAGTGGCTGCTGTGGCTGCCATTTTTCTGGTGATGGCCATCAGCTCCGACGAGGTCAGCTGGGGGGCTTTCTTTGTGTAAGCAACGAGAAACCTGAAAGAAGCATTTTTTAACTAAGTCCTGCTGAGTCATTCATGAGTTTTTAGCCGCCTTGCTTCTTCTCACAGACTCTCTACTCTCATGCCA
+
CCCCCCCFCFFFGGGGGGGGGGGGGGHHGGGGGHHHGGHHHHHHHHHHHHHHHHHHHHGHHHHHHHHHHHHHGHGGHHHHHHHGGHHHHHHHHHHHHHHHHHHHHHHHHHHHHGGGGGGGGHHHHHHHGGGGGGGGGGGGGGGGGGFFFFFFFFFFFFFFFFFFFFFFFFFFFFFFFFFFFFFFFFFFFFFFFFFFFFFFFFFFFFFFFFFFFFFFFFFFFFFFFFFFFFFFFFFBFFFFFFFFFFFFFFF
@M05620:45:000000000-G6HP7:1:1101:7305:9210 1:N:0:172
AAACCAAGCAGACACTCACCGCTCCCTCGCCACAGGCCAATAGTTTGTCCTCACTGAGTTGGCAACAAGTGGCTGCTGTGGCTGCCATTTTTCTGGTGATGGCCATCAGCTCCGACGAGGTCAGCTGGGGGGCTTTCTTTGTGTAAGCAACGAGAAACCTGAAAGAAGCATTTTTTAACTAAGTCCTGCTGAGTCATTCATGAGTTTTTAGCCGCCTTGCTTCTTCTCACAGACTCTCTACTCTCATGCCA
+
DEEDDDEFDFFFGGGGGGGGGGGGGGHHGGGGGHHHGGHHHHHHHHHHHHHHHHHHHHHHHHHHHHHHHHHHGHGGHHHHHHHGGHHHHHHHHHHHHHHHHHHHHHHHHHHHHGGGGGGGGHHHHHHHGGGGGGGGGGGGGGGGGGFFFFFFFFFFFFFFFFFFFFFFFFFFFFHFFFHHHFFFFFFFFFFFFFFFFFFFFFFFFFFFFFFFFFFFFFFFHHHFFFHFFFFFFFFFFFFHHFFHFFFFFFB
@M05620:45:000000000-G6HP7:1:1101:14802:9246 1:N:0:172
CATCCTGACCCTGAAGTACCCCATTGAGCATGGCATCGTCACCAACTGGGACGACATGGAGAAGATCTGGCACCACACCTTCTACAACGAGCTGCGCGTGGCCCCGGAGGAGCACCCAGTGCTGCTGACCGAGGCCCCCCTGAACCCCAAGGCCAACAGAGAGAAGATGACTCAGGTGAGGCTCGGCCGACGCCCGTGCTCCTCCCGTCCTTTCCCCAGTCATTTTCTGCCCGGCTTGATTTCTGACATTT
+
CDDDCFFFFFFFGGGGGGGGGGGHHHHHHHHHHHHHHGHHHGHHHGHHHHHHGGGGGHHHHHHHHHHHHHHHHGHHFGGHHHHHHHHHGGGGGHHFGGGGGFHHGGGGGGGGHHHHGGHHHHHHHHGHHHGGGGFGGGGGGGHHHHGGGGHGHHEEGGGGGGGGGGGGGGGGGGGGHGGGGGGGFFFFFFFFFFFA@DFFFFFFFFFFFFFFFFFFFFFFFEFFFFFFFFF.;=BFFFEFFFFFF0FFFF0
@M05620:45:000000000-G6HP7:1:1101:26453:9247 1:N:0:172
TACCTGTACTGGGGAAGCATTTGAATATCCCCCCATGGTGATGGGGACGGAGAACTGCTCCATAAACACAGGCAACGTGCCTAACTTTCCCGGGAAGATGAAGTCAAAGAGCGACCACAGCTCTTCGGAGGTTATTTTGCATCGGTGAGCCAGACAGAATGATCCGATGAGGGGTGCGAAACTATTTGAGGAAAGGAAGCACCTTTTTATTAAATTTACCTTTTAGCAATCGCCATTCCTACCCTAAAGAT
+
AAAAAFFFFFFFEE1AEGBAGAFFDEG3FHHGGGGHFGAGBFGGHCEGEEEEGHHHHGHEFFDHHFFHHGHHGGGHEHCHHDFFHDHHH1FEEECEGFGHGHFBFGHHHFFHEBCGGHEGF<FGFGGGACG/?1FHDHGEBHFAA<E.>FHFFHGHGF/GHHGFHFGGAGC/.@FCE@99AAFBBFFGB.C;BFFF//9EBBEFFFFFFFFF/BBBBBBFFFFF/;/;FBFFFF?EFFBFF/A-BF-:BB9
@M05620:45:000000000-G6HP7:1:1101:7486:9255 1:N:0:172
ATCTCTATCTCCTAAAAACCTGTTTAGATTTGGAGATAGACCTTCAGGTTTTTCATCATTTTCTGCATGAATTATACATTGACCACGTTCCAGCGTGGTCAGTTTGCAGCATTCTGTTATTTTGTTTGACAGAGTGTCTTGTTGAGAACATATGTAGGACATGATTTTTTCCTGCAACAGGGAAAATAAAGTATAAGTTTTAAAGATTTATTCTTTAATAAAGGATCTCAAAGCCAGCTTTAGAAAAAGGA
+
CCCCCFFFFFFFGGGGGGGGGGHHHHHHHHHHHHHHHHHHHHHHHHHHHHHGGHHHHIHHHHHHIHHHHHHHHHHHHHHHHHHHHHGHHHHHHHGFGGHHHHHHHHHHHHHHHHHHHHHHHHHHHHHHHHHHHHHHHHHHHHHHHHHHHHHHHHHHHHHHHHHHHHHHHGHHHHGHHHHHHGGHHHHHHHHHHHHHHGHHHHHHHHHHHHHHHHHHHHHHHHHHHHHHHGGHHHHHHGHHHHHHHFHHGGH
@M05620:45:000000000-G6HP7:1:1101:14817:9259 1:N:0:172
CATCCTGACCCTGAAGTACCCCATTGAGCATGGCATCGTCACCAACTGGGACGACATGGAGAAGATCTGGCACCACACCTTCTACAACGAGCTGCGCGTGGCCCCGGAGGAGCACCCAGTGCTGCTGACCGAGGCCCCCCTGAACCCCAAGGCCAACAGAGAGAAGATGACTCAGGTGAGGCTCGGCCGACGCCCGTGCTCCTCCCGTCCTTTCCCCAGTCATTTTCTGCCAGGCTTGATTTCTGACATTA
+
CCCCCFFFFFFFGGGGGGGGGGGHHHHHHHHHHHHHHGHHGGHHHGHHHHHHGGGGGHHGHHHHHHHHHHHHHGHHHGGHHHHHHHHHGGGGGHHGGGGGGGHHGGGGGGGGHGHHGGHGHHHHHHHHHHGGGGGGGGGGGGHHHHGGGGHGHHGGGGGGGGGGGGGGGGGGGGGGGGGGGGGGFFFFDFAFFFFFDFFFFFFFFFF:DFFFFFFFFFFFFFFFFHFFFFFFFFFEFFFFFFFFFFFBFF0
@M05620:45:000000000-G6HP7:1:1101:25105:9260 1:N:0:172
ATCTCTATCTCCTAAAAACCTGTTTAGATTTGGAGATAGACCTTCAGGTTTTTCATCATTTTCTGCATGAATTATACATTGACCACGTTCCAGCGTGGTCAGTTTGCAGCATTCTGTTATTTTGTTTGACAGAGTGTCTTGTTGAGAACATATGTAGGACATGATTTTTTCCTGCAACAGGGAAAATAAAGTATAAGTTTTAAAGATTTATTCTTTAATAAAGGATCTCAAAGCCAGCTTTAGAAAAAGGA
+
CDDCCFFFFFFFGGGGGGGGGGHHHHHHHHHHHHHHHHHHHHHHHHHHHHHGGHHHHIIHHHIIHHHHHHHHHHHHHHHHHHHHHHGHHHHHHHGGGGHHHHHHHHHHHHHHHHHHHHHHHHHHHHHHHHHHHHHHHHHHHHHHHHHHHHHHHHHHHHHHHHHHHHHHHGHHHHHHHHHHHGGHHHHHHHHHHHHHHHHHHHHHHHHHHHHHHHHHHHHHHHHHHHHHHGHHHHHHHGHHHHHHHHHHGGH
@M05620:45:000000000-G6HP7:1:1101:26436:9260 1:N:0:172
TACCTGTACTGGGGAAGCATTTGAATATCCCCCCATGGTGATGGGGACGGAGAACTGCTCCATAAACACAGGCAACGTGCCTAACTTTCCCGGGAAGATGAAGTCAAAGAGCGACCACAGCTCTTCGGAGGTTATTTTGCATCGGTGAGCCAGACAGAATGATCCGATGAGGGGTGCGAAACTATTTGAGGAAAGGAAGCACCTTTTTATTAAATTTACCTTTTAGCAATCGCCATTCCTACCCTAAAGAT
+
BBBBBFFFFFFFGGGEFGCEGFGFHHFHHHHGGGGHFCGFFHHFECEEECGGGGHHHGHHHHHHHGHHHHHHGHHH?GCGHHHHHFHHHHHCEGEGGFHHHHHHGHGHHHFHGGGGGHHHHGHHGHHGGGGEHEHHHHHGDHHFACA<GGHHHHGHHGHHHHHHHHGGGHHH.?DCGBABG@GGGFGGFEGFFGFGFFGGFFFFFFFFFFFF/BFFFFFFFFFFFFFFFBFFFFFFFFFFFFFFFFFFFFB
@M05620:45:000000000-G6HP7:1:1101:3999:9268 1:N:0:172
CATCCTGACCCTGAAGTACCCGGCTTGATTTCTGACATTAGATCGGAAGAGCACACGTCTGAACTCCAGTCACAGAAGACCATCTCGTATGCCGTCTTCTGCTTGAAAAAAAAAAGATATTTTGTTTGACAGAGTGTCTTGTTGAGAACATATGTAGGAAATGATTTTTTCCTGCAACAGGGAAAATAAAATATACGTTTTAAAGATTATTCTTTATTAAAGGATCTCTAAGCCAGCTTTAGAGAAAGGAA
+
AAA>AFFFFCFFCGGGGGGGFGGCGGGHHHHGHGFGFHHHHHHHHEEAECGHGHHFGFGHFBGCGHHHHHGGGHFHHFFFGHEGFHHGFHHHHGGGHGFFHHHHFFGHHHGGEC@//BB2BFD200@01111@01@<<<F11<01</11?1<>==1><11>FF11=GFF-/<=0<C0<C/;:.:CGF0;:00:0:0:::FE09CFB;;0F0BF;CC0BB0000:09BB00;;/9B../99/;////9/..:
@M05620:45:000000000-G6HP7:1:1101:7502:9269 1:N:0:172
ATCTCTATCTCCTAAAAACCTGTTTAGATTTGGAGATAGACCTTCAGGTTTTTCATCATTTTCTGCATGAATTATACATTGACCACGTTCCAGCGTGGTCAGTTTGCAGCATTCTGTTATTTTGTTTGACAGAGTGTCTTGTTGAGAACATATGTAGGACATGATTTTTTCCTGCAACAGGGAAAATAAAGTATAAGTTTTAAAGATTTATTCTTTAATAAAGGATCTCAAAGCCAGCTTTAGAAAAAGGA
+
CEDEEFFFFFFFGGGGGGGGGGHHHHHHHHHHHHHHHHHHHHHHHHHHHHHGGHHHHHHHHHIIIHHHHHHHHHHHHHHHHHHHHHGHHHHHHHGGGGHHHHHHHHHHHHHHHHHHHHHHHHHHHHHHHHHHHHHHHHHHHHHHHHHHHHHHHHHHHHHHHHHHHHHHHGHHHHHHHHHHHGGHHHHHHHHHHHHHHHHHHHHHHHHHHHHHHHHHHHHHHHHHHHHHHGHHHHHHHGHHHHHHHHHHGGH
@M05620:45:000000000-G6HP7:1:1101:15663:9275 1:N:0:172
CATCCTGACCCTGAAGTACCCCATTGAGCATGGCATCGTCACCAACTGGGACGACATGGAGAAGATCTGGCACCACACCTTCTACAACGAGCTGCGCGTGGCCCCGGAGGAGCACCCAGTGCTGCTGACCGAGGCCCCCCTGAACCCCAAGGCCAACAGAGAGAAGATGACTCAGGTGAGGCTCGGCCGACGCCCGTGCTCCTCCCGTCCTTTCCCCAGTCATTTTCTGCCCGGCTTGATTTCTGACATTT
+
BBCCCFFFFFFFGGGGGGGGGGGHHHHHHHHHHGFHHGHHHGHHHGHHHHHHGGGGGHHHHHHHHHHHFGHHHGHHHGGHHHHHHHHHGGGGGHHGGGGGGEHHGGGGGGGGHHHHGGHHHHGHHHHGHHGGGGGGGGGGGGHHHHGGG?HGHHFGGGGGGGGGGGFGGGGGGGGGGGGGFEEGFFFFF;AFFFFA@FFFFFFFFFFEFFDBFFFFFFFFFBFFFFFFFEFF?ADF;-.0BBFFB0B0BF0
@M05620:45:000000000-G6HP7:1:1101:25098:9279 1:N:0:172
ATCTCTATCTCCTAAAAACCTGTTTAGATTTGGAGATAGACCTTCAGGTTTTTCATCATTTTCTGCATGAATTATACATTGACCACGTTCCAGCGTGGTCAGTTTGCAGCATTCTGTTATTTTGTTTGACAGAGTGTCTTGTTGAGAACATATGTAGGACATGATTTTTTCCTGCAACAGGGAAAATAAAGTATAAGTTTTAAAGATTTATTCTTTAATAAAGGATCTCAAAGCCAGCTTTAGAAAAAGGA
+
ABCCCFFFFFFFGGGGGGGGGGGGHHHHHHHHHGHHHHHHHHHHHHHHHHHGGHHHHHIHIHIHHHHHHHHHHHHHHHHHHHGHHHGGGHHGHHGGEGHHGHHHHHHHHHHHHHHHHHHHHHHHHHHHHHHHHHHHHHHHHHHHHHHFHHHHHHHGHHHHHHHHGHHHHGHHHHHHHHGHHGGHHHHHHHHGHHHHHHHHHGHHHHHHHGHHHHHHHGHHHGHHGGHHGHHHHHHHHGHHHHHGGGFFGGG
@M05620:45:000000000-G6HP7:1:1101:7516:9280 1:N:0:172
ATCTCTATCTCCTAAAAACCTGTTTAGATTTGGAGATAGACCTTCAGGTTTTTCATCATTTTCTGCATGAATTATACATTGACCACGTTCCAGCGTGGTCAGTTTGCAGCATTCTGTTATTTTGTTTGACAGAGTGTCTTGTTGAGAACATATGTAGGACATGATTTTTTCCTGCAACAGGGAAAATAAAGTATAAGTTTTAAAGATTTATTCTTTAATAAAGGATCTCAAAGCCAGCTTTAGAAAAAGGA
+
AABCCFFFFFFFGGGGGGGGGGHHHHHHHHHHHGHHHHHHHHHHHHHHHGHGGHHHHHHHHHHHGHHHHHHGHHHHHHHHHHHHHHGHHHHHHHGGGGHGHHGHHHHHHHGHHHFHHHHHHHHHHHHHHHHHHHHHHHHHHHHHGHHHHHHHHHGHHHHHHHHHHHHHHGHHHHFHHHHHHGGGHHGGHFHHHHHHHHHHHEHHHHHHHHHHHHHHGFHHHEHFHHHHHHHGHHGHHGHHHHHHGHFFGGG
@M05620:45:000000000-G6HP7:1:1101:17216:9297 1:N:0:172
CATCCTGACCCTGAAGTACCCCATTGAGCATGGCATCGTCACCAACTGGGACGACATGGAGAAGATCTGGCACCACACCTTCTACAACGAGCTGCGCGTGGCCCCGGAGGAGCACCCAGTGCTGCTGACCGAGGCCCCCCTGAACCCCAAGGCCAACAGAGAGAAGATGACTCAGGTGAGGCTCGGCCGACGCCCGTGCTCCTCCCGTCCTTTCCCCAGTCATTTTCTGCCCGGCTTGATTTCTGACATTT
+
BCCBCFFFFFFFGGGGGGGGGGGHHGGHHHHHHHHHHGHHHGHHHGHHHHHHGGGGGHHHHHHHHHHGHHHHHGHHHGGHHHHHHHHHGGGGGHHFGGGGGGHHGGGGGGGCHHHHGGHHFHHHHHHHHHDGGGGGGGGGGEGHHHGGDGGGHHGGGGGBFFGGFGBFFGGGGGGGGGGFGGGGFFFFFFFFFFFA-AA?FFFFFFDADFFFFFFFFFDFFFFFFFFFFFFFF->DAF?FFF0B00B0:F0
@M05620:45:000000000-G6HP7:1:1101:14051:9297 1:N:0:172
ATCTCTATCTCCTAAAAACCTGTTTAGATTTGGAGATAGACCTTCAGGTTTTTCATCATTTTCTGCATGAATTATACATTGACCACGTTCCAGCGTGGTCAGTTTGCAGCATTCTGTTATTTTGTTTGACAGAGTGTCTTGTTGAGAACATATGTAGGACATGATTTTTTCCTGCAACAGGGAAAATAAAGTATAAGTTTTAAAGATTTATTCTTTAATAAAGGATCTCAAAGCCAGCTTTAGAAAAAGGA
+
CCCCCFFFFFFFGGGGGGGGGGHHHHHHHHHHHHHHHHHHHHHHHHHHHHHGGHHHHHHHHHHHHHHHHHHHHHHHHHHHHHHHHHGHHHHHHHGGGGHHHHHHHHHHHHHHHHHHHHHHHHHHHHHHHHHHHHHHHHHHHHHHHHHHHHHHHHHHHHHHHHHHHHHHHGHHHHHHHHHHHGGHHHHHHHHHHHHHHHHHHHHHHHHHHHHHHHHHHHHHHHHHHHHHHHHHHHGHHGHHHHHHHHHHGGH
@M05620:45:000000000-G6HP7:1:1101:17241:9303 1:N:0:172
CATCCTGACCCTGAAGTACCCCATTGAGCATGGCATCGTCACCAACTGGGACGACATGGAGAAGATCTGGCACCACACCTTCTACAACGAGCTGCGCGTGGCCCCGGAGGAGCACCCAGTGCTGCTGACCGAGGCCCCCCTGAACCCCAAGGCCAACAGAGAGAAGATGACTCAGGTGAGGCTCGGCCGACGCCCGTGCTCCTCCCGTCCTTTCCCCAGTCATTTTCTGCCCGGCTTGATTTCTGACATTA
+
CCCCCFFFFFFFGGGGGGGGGGGHHGHHHHHHHHHHHGHGGGHHHGHHHGHHGGGGGHHFHFHHHHGFGFHHHGHHHGGHHHHHHHHHGGGGGHHGGGGGGGHHGGGGGGGGHHHHGGHHHHHHHHHHHHGGGGGGGGGGGGHHHHGGGGHGHHGGGGGGGGGGGGGGGGGGGGGGGGGGGGGGFFFFFFFFFFFFBDFFFFFFFFFFFFFFFFFFFFFFFFFFFFFFFFFFFFFFFFFFFFFFFFFFFF/
@M05620:45:000000000-G6HP7:1:1101:28037:9325 1:N:0:172
AAACCAAGCAGACACTCACCGCTCCCTCGCCACAGGCCAATAGTTTGTCCTCACTGAGTTGGCAACAAGTGGCTGCTGTGGCTGCCATTTTTCTGGTGATGGCCATCAGCTCCGACGAGGTCAGCTGGGGGGCTTTCTTTGTGTAAGCAACGAGAAACCTGAAAGAAGCATTTTTTAACTAAGTCCTGCTGAGTCATTCATGAGTTTTTAGCCGCCTTGCTTCTTCTCACAGACTCTCTACTCTCATGCCA
+
BABBBBBFBFFFGGGGGGGGFGGGGGHHGGGGGHGGFGGHHGGHHHHHGFHHHHHHHGHHHHHGHHHHHGFHGHGGHHHHHHHEGHHHHHHGHGHHHHHHHHHHHHHHHHGHHGGEGCFFGHHHHHFHFCFGGGGGGGGGGGFFGGFFFFFFFFFFFFFFFEFFFFFFFFFFFFFFFFFFFFFFFFFFFFFFFFFFFFFFFFFFBFFFFFFFFDFFFFFFFFFFFFFFFFFFFFFFFFFFFFFFFFFFFFF
@M05620:45:000000000-G6HP7:1:1101:14926:9337 1:N:0:172
CTCTTATCTCCTAAAAACCTGTTTAGATTTGGAGATAGACCTTCAGGTTTTTCATCATTTTCTGCATGAATTATACATTGACCACGTTCCAGCGTGGTCAGTTTGCAGCATTCTGTTATTTTGTTTGACAGAGTGTCTTGTTGAGAACATATGTAGGACATGATTTTTTCCTGCAACCGGGAAAATAAAGTATAAGTTTTAAAGATTTATTCTTTAATAAAGGATCTCAAAGCCAGCTTTAGAAAAAGGAA
+
1>AAAFDFFFFFF1FGGEGGGGHHFGHGHHHBGGHHHC1FGHGHHHFHHHGGHGHHBGHHHHH2FGFGFHHHHHHHHHHFGHHHHGHHHHHGGGFGEHFHFFHHHHHGHGHHHHHHGEGHHHHHHH>GGHGFFFHHHHHHFHFG1?BG0FFGGF221FGHFH1FGHHHGHHH1GHBG0<C?//C0FD1=FG1F<<1FGGHB11DDGFHHGHHHHHHBF0=DF0GHHGH0;C0;GHHGHHH0CF909.9BB9
@M05620:45:000000000-G6HP7:1:1101:5587:9354 1:N:0:172
ATCTCTATCTCCTAAAAACCTGTTTAGATTTGGAGATAGACCTTCAGGTTTTTCATCATTTTCTGCATGAATTATACATTGACCACGTTCCAGCGTGGTCAGTTTGCAGCATTCTGTTATTTTGTTTGACAGAGTGTCTTGTTGAGAACATATGTAGGACATGATTTTTTCCTGCAACAGGGAAAATAAAGTATAAGTTTTAAAGATTTATTCTTTAATAAAGGATCTCAAAGCCAGCTTTAGAAAAAGGA
+
AAAAAFFFDFFFFG1GFDFGCGHC3D3GD3FFFF0GGF1FE1GHGGHGAGG/F0AAGFHHHGGFF1HF2ADDFHHGHBDF1DDGFEAF0FGBGHGEAEGDFF@221GFHEFF2@2F2GHF@FFHGEHFHHHGFHFFH2BEHB>CEFEFCFBGFGHHHHFHGBG1BFGHF/FGHHHGDHGB///0/<DDGBG<@?DFF==FDG11<111>GFGHHHHFGHFD0<0<D/0GGHGDFACCEC0GHHGFGGFCCC
@M05620:45:000000000-G6HP7:1:1101:19973:9355 1:N:0:172
ATCTCTATCTCCTAAAAACCTGTTTAGATTTGGAGATAGACCTTCAGGTTTTTCATCATTTTCTGCATGAATTATACATTGACCACGTTCCAGCGTGGTCAGTTTGCAGCATTCTGTTATTTTGTTTGACAGAGTGTCTTGTTGAGAACATATGTAGGACATGATTTTTTCCTGCAACAGGGAAAATAAAGTATAAGTTTTAAAGATTTATTCTTTAATAAAGGATCTCAAAGCCAGCTTTAGAAAAAGGA
+
CCDCDFFFFFFFGGGGGGGGGGHHHHHHHHHHHHHHHHHHHHHHHHHHHHHGGHHHHIHHHHHHIHHHHHHHHHHHHHHHHHHHHHGHHHHHHHGGGGHHHHHHHHHHHHHHHHHHHHHHHHHHHHHHHHHHHHHHHHHHHHHHHHHHHHHHHHHHHHHHHHHHHHHHHGHHHHHHHHHHHGGHHHHHHHHHHHHHHHHHHHHHHHHHHHHHHHHHHHHHHHHHHHHHHHHHHHHHHGHHHHHGHHHHGGH
@M05620:45:000000000-G6HP7:1:1101:14919:9357 1:N:0:172
ATCTTATCTCCTAAAAACCTGTTTAGATTTGGAGATAGACCTTCAGGTTTTTCATCATTTTCTGCATGAATTATACATTGACCACGTTCCAGCGTGGTCAGTTTGCAGCATTCTGTTATTTTGTTTGACAGAGTGTCTTGTTGAGAACATATGTAGGACATGATTTTTTCCTGCAACAGGGAAAATAAAGTATAAGTTTTAAAGATTTATTCTTTAATAAAGGATCTCAAAGCCAGCTTTAGAAAAAGGAA
+
CDDDDFFFFFFFGGGGGGGGGGHH5GGHHHHHHHHHHHHHHHHHHHHHHHGGHHHHHIHIHIHGHHHHHHHHHHHHHHHHHHHHHGHHHHHHHGGGGHHGHHHHHHHHHHHHHHHHHHHHHHHHHHHHHHHHHHHHHHHHHHHHHHHHHHHHHHHHHHHHHHHHHHHHGHHHGHGHHHHHGGHHHHHHHHHFHFFGHHHHHHGHHHHHHHHHHHHHHDHHFGGHHHHHHHHHHHHHGHHHHGHHHHHGGGG
@M05620:45:000000000-G6HP7:1:1101:16959:9428 1:N:0:172
AAACCAAGCAGACACTCACCGCTCCCTCGCCACAGGCCAATAGTTTGTCCTCACTGAGTTGGCAACAAGTGGCTGCTGTGGCTGCCATTTTTCTGGTGATGGCCATCAGCTCCGACGAGGTCAGCTGGGGGGCTTTCTTTGTGTAAGCAACGAGAAACCTGAAAGAAGCATTTTTTAACTAAGTCCTGCTGAGTCATTCATGAGTTTTTAGCCGCCTTGCTTCTTCTCACAGACTCTCTACTCTCATGCCA
+
BCCCCCCFBFFFGGGGGGGGGGGGGGHHGGGGGHHHGGHHHHHHHHHHHHHHHHHHHHHHHHHHHHHHHHHHGHGGHHHHHHHGGHGHHHHHHHHHHHHHHHHHHHHHHHHHHGGGGGGGGHHHHHHHGGGGGGGGGGGGGGGGGGFFFFFFFFFFFFFFFFFFFFFFFFFFFFFFFFFFFFFFFFFFFFFFFFFFFFFFFFFFFFFFFFFFFFFFFFFFFFFFFFFFFFFFFFFFFFFFFFFFFFFFFF/
@M05620:45:000000000-G6HP7:1:1101:16456:9452 1:N:0:172
ATCTCTATCTCCTAAAAACCTGTTTAGATTTGGAGATAGACCTTCAGGTTTTTCATCATTTTCTGCATGAATTATACATTGACCACGTTCCAGCGTGGTCAGTTTGCAGCATTCTGTTATTTTGTTTGACAGAGTGTCTTGTTGAGAACATATGTAGGACATGATTTTTTCCTGCAACAGGGAAAATAAAGTATAAGTTTTAAAGATTTATTCTTTAATAAAGGATCTCAAAGCCAGCTTTAGAAAAAGGA
+
BBBBBFFFFFFFGGGGGGGGGGHHHHHHHHHHGFFHHFHHHHHHHHHHHHHGGHHHHHHHHHHHHHHHHGHHHHHHHHHHHHHHHHGHHHHHHHGGGGHHHHHHHHHGHHHHHHHHHHHHHHHHHHHHGGHHFHHHHHHHHHHHFHHHHFHFHHHHHHGHHHHFHHHHHGHHHHHHGHHHHGGHHHHHHGGHHHHHHHHHHHHHHHHHHHHHHHHHHFGGDDDHHHHHHHHHHHHHHGGHHHGGH:CGGGG
@M05620:45:000000000-G6HP7:1:1101:6038:9469 1:N:0:172
ATCTCTATCTCCTAAAAACCTGTTTAGATTTGGAGATAGACCTTCAGGTTTTTCATCATTTTCTGCATGAATTATACATTGACCACGTTCCAGCGTGGTCAGTTTGCAGCATTCTGTTATTTTGTTTGACAGAGTGTCTTGTTGAGAACATATGTAGGACATGATTTTTTCCTGCAACAGGGAAAATAAAGTATAAGTTTTAAAGATTTATTCTTTAATAAAGGATCTCAAAGCCAGCTTTAGAAAAAGGA
+
CCCDCFFFFFFFGGGGGGGGGGHHHHHHHHHHHHHHHHHHHHHHHHHHHHHGGHHHHIHHHHHHHHHHHHHHHHHHHHHHHHHHHHGHHHHHHHGGGGHHHHHHHHHHHHHHHHHHHHHHHHHHHHHHHHHHHHHHHHHHHHHHHHHHHHHHHHHHHHHHHHHGHHHHHGHHHHHHHHHHHGGHHHHHHHHHHHHHHHHHHHHHHHHHHHHHHHHHHHHHHHHHHHHHHGHHHHHHHGHHHHGHHHHHGGH
@M05620:45:000000000-G6HP7:1:1101:6060:9472 1:N:0:172
ATCTCTATCTCCTAAAAACCTGTTTAGATTTGGAGATAGACCTTCAGGTTTTTCATCATTTTCTGCATGAATTATACATTGACCACGTTCCAGCGTGGTCAGTTTGCAGCATTCTGTTATTTTGTTTGACAGAGTGTCTTGTTGAGAACATATGTAGGACATGATTTTTTCCTGCAACAGGGAAAATAAAGTATAAGTTTTAAAGATTTATTCTTTAATAAAGGATCTCAAAGCCAGCTTTAGAAAAAGGA
+
BBCCCFFFFFFFGGGGGGGGGGHHHHHHHHHHHHHHHHHGHHHHHHHHHHHGGHHHHHHHHHHHHHHHHHGHHGHGHHHHHGHHHHGHHHHHHHGGGGHHHHHHHGHGHHGHHHHHHHGHHHHHHHHHGHGHHHGHHHHHHHHHGHGFHHHHHHHHHHHHHHHHHHHHHGHHHHHHHHGHHGGGHHHGHHHGGHGHHGHHHGGGHGHHHGHHHHHHGFHHHGHHHHGHGFGHHHHHHGHHHGHGFHEFGGG
@M05620:45:000000000-G6HP7:1:1101:20754:9475 1:N:0:172
CATCCTGACCCTGAAGTACCCCATTGAGCATGGCATCGTCACCAACTGGGACGACATGGAGAAGATCTGGCACCACACCTTCTACAACGAGCTGCGCGTGGCCCCGGAGGAGCACCCAGTGCTGCTGACCGAGGCCCCCCTGAACCCCCAGGCCAACAGAGAGAAGATGACTCAGGTGAGGCTCGGCCGACGCCCGGGCTCCTCCCGTCCTTTCCCCAGTCATTTTCTGCCCGGCTGGATTTCTGACATTA
+
AAAAAFB1FFFFGGGBGGGGGG?FHF11FEHHHHBGFEFGCEF1/EGH0FAFE?ECE101FGAFGGHHHEFFCFGHCEEHHHFFHFEHG/EEGHFEGGGEE@HHEGCGGGGFFEGCCEFHCFHHHHF1FF/-->C.CCCC::/0::CA-;::A9.EA.;/9/CFFEBFFGFFFB0/9/;FGEA9-;--;@-9-9-9---@--9-9A-A;-AF/9/9-;-99FF/99FF///-A-9----;B////;/9/B;
@M05620:45:000000000-G6HP7:1:1101:20734:9478 1:N:0:172
CATCCTGACCCTGAAGTACCCCATTGAGCATGGCATCGTCACCAACTGGGACGACATGGAGAAGATCTGGCACCACACCTTCTACAACGAGCTGCGCGTGGCCCCGGAGGAGCACCCAGTGCTGCTGACCGAGGCCCCCCTGAACCCCAAGGCCAACAGAGAGAAGATGACTCAGGTGAGGCTCGGCCGACGCCCGTGCTCCTCCCGTCCTTTCCCCAGTCATTTTCTGCCCGGCTTGATTTCTGACATTT
+
ABBBBFFFFFFFGGGGGGGGGGGHHHHHHHGHHGFHHGHHFGHHHGHHHHHHGGGGGHHGHHHHHHHHGHHHHGHHHGGHHHHHHHGHGGGGGHHGGGGGGGHHGGGGGGGGHHHHGGHHHHHHHHFFHHGGGGGGGGGGGGHHHHGGG?GGGHEEGGGGGGGGGFGGGGGGGGGGGGGGFGGFFFFFFFAFFFFABFFFFF/FFFFEFFFFFFFFFFFFFFFFFFFFFEFEFCFFFAABBFFFF99/;//
@M05620:45:000000000-G6HP7:1:1101:6039:9488 1:N:0:172
ATCTCTATCTCCTAAAAACCTGTTTAGATTTGGAGATAGACCTTCAGGTTTTTCATCATTTTCTGCATGAATTATACATTGACCACGTTCCAGCGTGGTCAGTTTGCAGCATTCTGTTATTTTGTTTGACAGAGTGTCTTGTTGAGAACATATGTAGGACATGATTTTTTCCTGCAACAGGGAAAATAAAGTATAAGTTTTAAAGATTTATTCTTTAATAAAGGATCTCAAAGCCAGCTTTAGAAAAAGGA
+
BBBBBFFFFFFFGGGGGGGGFFHHHHFBHHHHHBG4GFFHHHHHHHHHHHHGGHHHHHHHHHHHGFHHHFFGHFHGHBFHFHHHHHGHHHHHHHGGGGHHHHHHHHHFHHHHHHHHHHHHHHHHHHHHHHHHHHHHHHHHHFHFGFFHHHHGHHHHHGHHBHHFHHHHHFGHHHGB<FHHHEAHHGHHGGHHHHHHHHGHHHBGHEGHHHGHHHHHHFH0GFGECHHHHHHHGHHHHGHHHHHHHHHFFGG
@M05620:45:000000000-G6HP7:1:1101:20748:9496 1:N:0:172
CATCCTGACCCTGAAGTACCCCATTGAGCATGGCATCGTCACCAACTGGGACGACATGGAGAAGATCTGGCACCACACCTTCTACAACGAGCTGCGCGTGGCCCCGGAGGAGCACCCAGTGCTGCTGACCGAGGCCCCCCTGAACCCCAAGGCCAACAGAGAGAAGATGACTCAGGTGAGGCTCGGCCGACGCCCGTGCTCCTCCCGTCCTTTCCCCAGTCATTTTCTGCCCGGCTTGATTTCTGACATTA
+
CCCCCFFFFFFFGGGGGGGGGGGHHHHGHHHHHHHHHGHHHGHHHGHHHHHHGGGGGHHHHHHHHHHHHHHHHGHHHGGHHHHHHHHHGGGGGHHGGGGGGGHHGGGGGGGGHHHHGGHGHHHHHHHHGHGGGGGGGGGGGGHHHHGGGGHGHHGGGGGGGGGGGGGGGGGGGGGGFBFFFE?FFFFFCFFFCFFFDDFFFFFFFEFEFFFFBFFFFFF/BBFFFFBBFFFFDCFAA-:BBFFFEFFFFF/
@M05620:45:000000000-G6HP7:1:1101:8221:9535 1:N:0:172
AAACCAAGCAGACACTCACCGCTCCCTCGCCACAGGCCAATAGTTTGTCCTCACTGAGTTGGCAACAAGTGGCTGCTGTGGCTGCCATTTTTCTGGTGATGGCCATCAGCTCCGACGAGGTCAGCTGGGGGGCTTTCTTTGTGTAAGCAACGAGAAACCTGAAAGAAGCATTTTTTAACTAAGTCCTGCTGAGTCATTCATGAGTTTTTAGCCGCCTTGCTTCTTCTCACAGACTCTCTACTCTCATGCCA
+
DDDDDCDFCFFFGGGGGGGGGGGGGGHHGGGGGHHHGGHHHHHHHHHHHHHHHHHHHHHHHHHHHHHHHHHHGFGGHHHHHHHGGHHHHHHHHHHHHHHHHHHHGHHHHHGHHGGGGGGGGHHHHHHHGGGGGGGGGGGGGGGGGGFFFFFFFFFFFFFFFFFFFFFFFFFFFFHFFFFFHFFFFFFFFFFFFFFFFFFFFFFFFFFFFFFFFAFFFFFFFFHFFFFFFFFFFFFFFFFFFFFFFFFFFFF
@M05620:45:000000000-G6HP7:1:1101:12775:9551 1:N:0:172
AAACCAAGCAGACACTCACCGCTCCCTCGCCACAGGCCAATAGTTTGTCCTCACTGAGTTGGCAACAAGTGGCTGCTGTGGCTGCCATTTTTCTGGTGATGGCCATCAGCTCCGACGAGGTCAGCTGGGGGGCTTTCTTTGTGTAAGCAACGAGAAACCTGAAAGAAGCATTTTTTAACTAAGTCCTGCTGAGTCATTCATGAGTTTTTAGCCGCCTTGCTTCTTCTCACAGACTCTCTACTCTCATGCCA
+
CCCCCCCFCFFFGGGGGGGGGGGGGGHHGGGGGHHHGGHHHHHHHHHHHHHHHHHHHHHHHHHHHHHHHHHHGHGGHHHHHHHGGHHHHHHHHGHHHHHHHHHHHHHHHHHHHGGGGGGGGHHHHHHHGGGGGGGGGGGGGGGGGGFFFFFFFFFFFFFFFFFFFFFFFFFFFFFFFFFFFFFFFFFFFFFFFBBBFFFFFFFFFFFFFFFFFFFFFFFFFFFFFFFFBFFFFFFFFFFFFFFFEFFBFF/
@M05620:45:000000000-G6HP7:1:1101:8222:9556 1:N:0:172
AAACCAAGCAGACACTCACCGCTCCCTCGCCACAGGCCAATAGTTTGTCCTCACTGAGTTGGCAACAAGTGGCTGCTGTGGCTGCCATTTTTCTGGTGATGGCCATCAGCTCCGACGAGGTCAGCTGGGGGGCTTTCTTTGTGTAAGCAACGAGAAACCTGAAAGAAGCATTTTTTAACTAAGTCCTGCTGAGTCATTCATGAGTTTTTAGCCGCCTTGCTTCTTCTCACAGACTCTCTACTCTCATGCCA
+
BBCCCCCFCFFFGGGGGGGGGGGGGGHHGGGGGHHHGGHHHHHHHHHHHHHHHHHHHHHHHHHHHHHHHGHHGHGGHHHHHHHGGHHHHHGHHHHHHHHHHGHHHHHHHHHHHGGGGGGGGHHHHHHHGGGGGGGGGGGGGGGGGGFFFFFFFFFFFFFFFFFFFFFFFFFFFFFFFFFFFFFFFFFFFFFFFFFFFFFFFFFFFFFFFFFFFFFFFFFFFFFFFFFFFFFFFFFFFFFFFFFFFFFFFF0
@M05620:45:000000000-G6HP7:1:1101:21254:9561 1:N:0:172
AAACCAAGCAGACACTCACCGCTCCCTCGCCACAGGCCAATAGTTTGTCCTCACTGAGTTGGCAACAAGTGGCTGCTGTGGCTGCCATTTTTCTGGTGATGGCCATCAGCTCCGACGAGGTCAGCTGGGGGGCTTTCTTTGTGTAAGCAACGAGAAACCTGAAAGAAGCATTTTTTAACTAAGTCCTGCTGAGTCATTCATGAGTTTTTAGCCGCCTTGCTTCTTCTCACAGACTCTCTACTCTCATGCCA
+
ABAABBBFBFFFGGGGGGGGEFGGGGHHGGGGGHHHGGGGHCHHGHHHHHHHHHHGHHHHHGHHHHHHHHHHGHGGHGHHHHHGFHHHHHHHHHFHHHHHHHHHGHHHHHHHHGGGGGGGGHHHGHHHGGGGGGGGGGGGGFGGGGFFFFFFFFFFFFFFFFFFFFFFFFFFFFFFFFFFFFBFFFFFFFFFFFFFFFFFFFFFFFFFFFFFFFFFFFFFFFFFFFFFFFFFFFFFFFFFFFFFFFFFFF/
@M05620:45:000000000-G6HP7:1:1101:17813:9577 1:N:0:172
CATCCTGACCCTGAAGTACCCCATTGAGCATGGCATCGTCACCAACTGGGACGACATGGAGAAGATCTGGCACCACACCTTCTACAACGAGCTGCGCGTGGCCCCGGAGGAGCACCCAGTGCTGCTGACCGAGGCCCCCCTGAACCCCAAGGCCAACAGAGAGAAGATGACTCAGGTGAGGCTCGGCCGACGCCCGTGCTCCTCCCGTCCTTTCCCCAGTCATTTTCTGCCCGGCTTGATTTCTGACATTA
+
CCDCDFFFFFFFGGGGGGGGGGGHHHHHHHHHHHHHHGHHHGHHHGHHHHHHGGGGGHHHHHHHHHHHHHHHHGHHHGGHHHHHHHHHGGGGGHHGGGGGGGHHGGGGGGGGHHHHGGHHHHHHHHHHHHGGGGGGGGGGGGHHHHGGGGHGHHGGGGGGGGGGGGGGGGGGGGGGHGGGGGGGFFFFFFFFFFFFAFFFFFFFFFFFFFFFFFFFFFFFFFFFFFFFFEFFFFCFDA:FFFFFFFFFFF0
@M05620:45:000000000-G6HP7:1:1101:21258:9578 1:N:0:172
AAACCAAGCAGACACTCACCGCTCCCTCGCCACAGGCCAATAGTTTGTCCTCACTGAGTTGGCAACAAGTGGCTGCTGTGGCTGCCATTTTTCTGGTGATGGCCATCAGCTCCGACGAGGTCAGCTGGGGGGCTTTCTTTGTGTAAGCAACGAGAAACCTGAAAGAAGCATTTTTTAACTAAGTCCTGCTGAGTCATTCATGAGTTTTTAGCCGCCTTGCTTCTTCTCACAGACTCTCTACTCTCATGCCA
+
CCDDCCCFCFFFGGGGGGGGGGGGGGHHGGGGGHHHGGHHHHHHHHHHHHHHHHHHHHHHHHHHHHHHHHHHGHGGHHHHHHHGGHHHHHHHHHHHHHGHHHHHHHHHHHHHHGGGGGGGGHHHHHHHGGGGGGGGGGGGGGGGGGFFFFFFFFFFFFFFFFFFFFFFFFFFFFHFFFFHFFFFFFFFFFFFFFFFFFFHFHFFFFFFFFFFFFFFFFFFHFFFFFHFFFFFFFFFFFFFFFFFFFFFFFF
@M05620:45:000000000-G6HP7:1:1101:14023:9606 1:N:0:172
CATCCTGACCCTGAAGTACCCCATTGAGCATGGCATCGTCACCACCTGGGACGACATGGAGAAGATCTGGCACCACACCTTCTACAACGAGCTGCGCGTGGCCCCGGAGGAGCACCCAGTGCTGCTGACCGAGGCCCCCCTGAACCCCCAGGCCCACAGAAAGAATATGACTCAGGTCAGGCTAGGCCGACGCCCGGTCTCCTCCCGTCCTTTCCCCAGTCATTTTCTGCCCGGCTTGTTTTCTTACATTA
+
>>>AAF11C1C11AF1BGGGFEAGG1D1A1FGFFBEGA0B0EFA/AFG0/0F/AEEE10FGBA01BAF1BF01FAG/BEHHHD2G11F///EE1F/>EG//<BE/E/CC?E/C/<CB</?1?GHGH11<G/-->@.<A@@C.:;CAA.::.;9C.:9..///;BFBBC90;0;00/;/;FG/9/--//-@-9-;9;----99/9BA-AA9AFB///:B-/:/B/BFFF/;/-;-@>---:B-/9/;9BFF/
@M05620:45:000000000-G6HP7:1:1101:8472:9614 1:N:0:172
CATCCTGACCCTGAAGTACCCCATTGAGCATGGCATCGTCACCCACTGGGACGACATGGAGAAGATCTGGCACCACCCCTTCTACAACGAGCTGCGCGTGGCCCCGGAGGAGCACCCAGTGCTGCTGACCGAGGCCCCCCTGAACCCCAAGGCCAACAGAGAGAAGATGACTCAGGTGAGGCTCGGCCGACGCCCGTGCTCCTCCCGTCCTTTCCCCAGTCATTTTCTGCCCGGCTTGATTTCTGACATTT
+
AAAAAFFFFFFFGGGGGGGGGCA0F11111B100B1B0BAAE10/A0AEAAF//A/A101BFH011B2F1FGHA>>///FGFH2B11@>/?E>G1/////>E0//<<C@@E/FGHHGGHHHHHHHHHHHHGCGGGGGGGGGGHHHHGGGGHGGGGGGGGGGGGGGGGGGGGGGGGGGFGGGFFF@@FF@@@@@@@@@BFFFFFFFFF?BFFFFFFFFFBFFBFFFFFFFFFFF?@@@--BFFFFB/B/FF/
@M05620:45:000000000-G6HP7:1:1101:14025:9626 1:N:0:172
CATCCTGACCCTGAAGTACCCCATTGAGCATGGCATCGTCACCAACTGGGACGACATGGAGAAGATCTGGCACCACACCTTCTACAACGAGCTGCGCGTGGCCCCGGAGGAGCACCCAGTGCTGCTGACCGAGGCCCCCCTGAACCCCAAGGCCAACAGAGAGAAGATGACTCAGGTGAGGCTCGGCCGACGCCCGTGCTCCTCCCGTCCTTTCCCCAGTCATTTTCTGCCCGGCTTGATTTCTGACATTT
+
CCCCCFFFFFFFGGGGGGGGGGGHHHHHHHHHHHHHHGHHHGHHHGHHHHGHGGGGGHHHHHHHHHHHHHHHHGHHHGGHHHHHHHHHGGGGGHHGGGGGGGHHGGGGGGGGHHHHGGHHHHHHHHHHHHGGGGGGGGGGGGGHHHGGGGHGHHGGGGGGGGGGGGGGGGGGGGGGGGGGGGGGFFFFCABFFFFFFFFFFFFFFFFFFFFFFFFFFEFFFFFFFFFFFFFFFAF;D;9FFFFFFFFFFF/
@M05620:45:000000000-G6HP7:1:1101:8461:9629 1:N:0:172
CATCCTGACCCTGAAGTACCCCATTGAGCATGGCATCGTCACCAACTGGGACGACATGGAGAAGATCTGGCACCACACCTTCTACAACGAGCTGCGCGTGGCCCCGGAGGAGCACCCAGTGCTGCTGACCGAGGCCCCCCTGAACCCCAAGGCCAACAGAGAGAAGATGACTCAGGTGAGGCTCGGCCGACGCCCGTGCTCCTCCCGTCCTTTCCCCAGTCATTTTCTGCCCGGCTTGATTTCTGACATTT
+
BABBBFFFFFFFGGGGGGGGGGGHHHGHHHHHHHHHHGHHHGHHHGHHHHHHGGGGGHHHHHHHHHHHHHHHHGHHGGGHHHHHHHHHGGGGGHHGGGGGGGHHGGGGGGGGHHHHGGHHHHHHHHHHHHGCGGGGGGGGGGHHHHGGFGHGHHGGGGGGGFDCBFFFGGGGGGGGGGGGGGGGFFFFFAFFFFFFFFFFFFFFFFFFFFFFFFFFFFF9B/BFFFFFFFFFFFFFF;ABFFBBF/FFFF9
@M05620:45:000000000-G6HP7:1:1101:8479:9631 1:N:0:172
CATCCTGACCCTGAAGTACCCCATTGAGCATGGCATCGTCACCAACTGGGACGACATGGAGAAGATCTGGCACCACACCTTCTACAACGAGCTGCGCGTGGCCCCGGAGGAGCACCCAGTGCTGCTGACCGAGGCCCCCCTGAACCCCAAGGCCAACAGAGAGAAGATGACTCAGGTGAGGCTCGGCCGACGCCCGTGCTCCTCCCGTCCTTTCCCCAGTCATTTTCTGCCCGGCTTGATTTCTGACATTA
+
DDDDCFFFFFFFGGGGGGGGGGGHHHHHHHHHHHHHHGHHHGHHHGHHHHHHGGGGGHHHHHHHHHHHHHHHHGHHHGGHHHHHHHHHGGGGGHHGGGGGGGHHGGGGGGGGHHHHGGHHHHHHHHHHHHGGGGGGGGGGGGHHHHGGGGHGHHGGGGGGGGGGGGGGGGGGGGGGHGGGGGGGFFFFFFFFFFFFDDFFFFFFFFFEDFFFFFFFFFFFFFFFFFFFFFFFFFFCFFFFFFFFFFFFFF0
@M05620:45:000000000-G6HP7:1:1101:7289:9651 1:N:0:172
CATCCTGACCCTGAAGTACCCCATTGAGCATGGCATCGTCACCAACTGGGACGACATGGAGAAGATCTGGCACCACACCTTCTACAACGAGCTGCGCGTGGCCCCGGAGGAGCACCCAGTGCTGCTGACCGAGGCCCCCCTGAACCCCAAGGCCAACAGAGAGAAGATGACTCAGGTGAGGCTCGGCCGACGCCCGTGCTCCTCCCGTCCTTTCCCCAGTCATTTTCTGCCCGGCTTGATTTCTGACATTA
+
CDDDDFFFFFFFGGGGGGGGGGGHHHHHHHHHHHHHHGHHHGHHHGHHHHHHGGGGGHHHHHHHHHHHHHHHHGHHHGGHHHHHHHHHGGGGGHHGGGGGGGHHGGGGGGGGHHHHGGHHHHHHHHHHHHGGGGGGGGGGGGGHHHGGGGHGHHGGGGGGGGGGGGGGGGGGGGGGGGGGGGGGFFFFFFFFFFFFDDFFFFFFFFFEFFFFFFFFFFFFFFFFFFFFFFFFFFFFFFFFFFFFFBFFFF0
@M05620:45:000000000-G6HP7:1:1101:24307:9659 1:N:0:172
CATCCTGACCCTGAAGTACCCCATTGAGCATGGCATCGTCACCAACTGGGACGACATGGAGAAGATCTGGCACCACACCTTCTACAACGAGCTGCGCGTGGCCCCGGAGGAGCACCCAGTGCTGCTGACCGAGGCCCCCCTGAACCCCAAGGCCAACAGAGAGAAGATGACTCAGGTGAGGCTCGGCCGACGCCCGTGCTCCTCCCGTCCTTTCCCCAGTCATTTTCTGCCCGGCTTGATTTCTGACATTA
+
DDDDDFFFFFFFGGGGGGGGGGGHHHHHHHHHHHHHHGHHHGHHHGHHHHHHGGGGGHHHHHHHHHHHHHHHHGHHHGGHHHHHHHHHGGGGGHHGGGGGGGHHGGGGGGGGHHHHGGHHHHHHHHHHHHGGGGGGGGGGGGHHHHGGGGHGHHGGGGGGGGGGGGGGGGGGGGGGHGGGGGGGFFFFFFFFFFFFFFFFFFFFFFFFFFFFFFFFFFFFFFFFHHFFFFFFFFFFFFFFFFFFFEFFFF0
@M05620:45:000000000-G6HP7:1:1101:24290:9665 1:N:0:172
CATCCTGACCCTGAAGTACCCCATTGAGCATGGCATCGTCACCAACTGGGACGACATGGAGAAGATCTGGCACCACACCTTCTACAACGAGCTGCGCGTGGCCCCGGAGGAGCACCCAGTGCTGCTGACCGAGGCCCCCCTGAACCCCAAGGCCAACAGAGAGAAGATGACTCAGGTGAGGCTCGGCCGACGCCCGTGCTCCTCCCGTCCTTTCCCCAGTCATTTTCTGCCCGGCTTGATTTCTGACATTA
+
AAAABFFFFFFFGFFGF5BFGGDHHHHHHHHHHHHHHGHHHGHHHGHHHHHHGGGGGHHFHFHHHGHHHHHHHGGHHGGHHHHHHHHHGGGGGHHGGGGGGGHHGGFGGGGGHGHHGGGFHHHHHHGGHHGGGGGGGGG-AEFHFHGGGGHGHGGGFGFGGGGGGGGGGFGGFGGG;BFGGG.FFFFFFCFFFFFD@DFFFFFFFFFADD?FFFFFFFFBFFFEFFFFFFFFFFFFFFFFFFFFFBFFFFF
@M05620:45:000000000-G6HP7:1:1101:21708:9666 1:N:0:172
CATCCTGACCCTGAAGTACCCCATTGAGCATGGCATCGTCACCAACTGGGACGACATGGAGAAGATCTGGCACCACACCTTCTACAACGAGCTGCGCGTGGCCCCGGAGGAGCACCCAGTGCTGCTGACCGAGGCCCCCCTGAACCCCAAGGCCAACAGAGAGAAGATGACTCAGGTGAGGCTCGGCCGACGCCCGTGCTCCTCCCGTCCTTTCCCCAGTCATTTTCTGCCCGGCTTGATTTCTGAATTAG
+
BAABBFFFFFFFGGGGGGGGGGGHHFHGFHHHHHHHGGHHHGHFEGHHHFFHGGGCEFHCGFHHGFHHHHHHHGGHFGGHHHHHHHHHGEEGGGHGGGGCEGHHGGGGGGGGGHHHGGEHHFHHHHHGHHGGGGGGGFCDGGFFHHGGDDEEGHGGGGGFFFGGFFFGGGGFFGFGB9FGGGFFFCEFACDFFCFFDDBFFFBFFFFFFFFFFB/9BFFFFFFFFFFFEFFFF-DAF-.BFFB/9;9BB/9
@M05620:45:000000000-G6HP7:1:1101:22621:9679 1:N:0:172
ATCTCTATCTCCTAAAAACCTGTTTAGATTTGGAGATAGACCTTCAGGTTTTTCATCATTTTCTGCATGAATTATACATTGACCACGTTCCAGCGTGGTCAGTTTGCAGCATTCTGTTATTTTGTTTGACAGAGTGTCTTGTTGAGAACATATGTAGGACATGATTTTTTCCTGCAACAGGGAAAATAAAGTATAAGTTTTAAAGATTTATTCTTTAATAAAGGATCTCAAAGCCAGCTTTAGAAAAAGGA
+
BBBBBFFFFFFFGGGGGGGGFFFHHGHHHFHHHHHHGHHGHHHHHHHHHHHGGHHHGGHFHHHHHGHHHGHHHHGHHHHHHHHHHHGHHHHHGHGEEGHHFHGHHHHHHHHHGHHHHHGHHHHHHHHHHHGHHHGGGHHHHHHHHHHHHHHHFHGFHHHHFHHHHHHHHCHHHGHHHHHHHGEHFHHGGHHHHHHGHFGHHGGHHHHHHHHHHHHHHHHGHHHHGHHGHGGHHHFHHGHHHHHHFFFGGGF
@M05620:45:000000000-G6HP7:1:1101:22640:9681 1:N:0:172
ATCTCTATCTCCTAAAAACCTGTTTAGATTTGGAGATAGACCTTCAGGTTTTTCATCATTTTCTGCATGAATTATACATTGACCACGTTCCAGCGTGGTCAGTTTGCAGCATTCTGTTATTTTGTTTGACAGAGTGTCTTGTTGAGAACATATGTAGGACATGATTTTTTCCTGCAACAGGGAAAATAAAGTATAAGTTTTAAAGATTTATTCTTTAATAAAGGATCTCAAAGCCAGCTTTAGAAAAAGGA
+
CCCCCFFFFFFFGGGGGGGGGGHHHHHHHHHHHHHHHHHHHHHHHHHHHHHGGHHHHHHHHHHHHHHHHGHHHHHHHHHHHHHHHHGHHHHHHHGFGGHHHHHHHHHHHHHHHHHHHHHHHHHHHHHHHHHHHHGHHHHHHHHHHHHHHHHHHHHHHHHHHHHHHHHHHGHHHHHHHGHHHGGHHHHHHHHHHHHHHGHHHHHGHHHHHHHHHHHHHHHHHHHGHHHHGHHHGHHHHGHHHHHFGFHGGGG
@M05620:45:000000000-G6HP7:1:1101:20184:9728 1:N:0:172
CATCCTGACCCTGAAGTACCCCATTGAGCATGGCATCGTCACCAACTGGGACGACATGGAGAAGATCTGGCACCACACCTTCTACAACGAGCTGCGCGTGGCCCCGGAGGAGCACCCAGTGCTGCTGACCGAGGCCCCCCTGAACCCCAAGGCCAACAGAGAGAAGATGACTCAGGTGAGGCTCGGCCGACGCCCGTGCTCCTCCCGTCCTTTCCCCAGTCATTTTCTGCCCGGCTTGATTTCTGACATTA
+
CCCCCFFFFFFFGGGGGGGGGGGHHHHHHHHHHHHHHGHHHGHHHGHHHHHHGGGGGHHHHHHHHHHHGHHHHGHHHGGHHHHHHHHHGGGGGHHGGGGGGGHHGGFGGGGGHHHHGGHHHHHHHHGHHHCDCGGGGGGGGCHHHHGGF?EGHHAEGGGGGGGGGGGGGGGGGGGGBBFGGGEFFFFFFFFFCDF;;.DAFFFFFFDEADDFFFFFFFFFFBFFFFFF09BF.-9BD-.BFBBF00:0;F0
@M05620:45:000000000-G6HP7:1:1101:15602:9734 1:N:0:172
ATCTCTATCTCCTAAAAACCTGTTTAGATTTGGAGATAGACCTTCAGGTTTTTCATCATTTTCTGCATGAATTATACATTGACCACGTTCCAGCGTGGTCAGTTTGCAGCATTCTGTTATTTTGTTTGACAGAGTGTCTTGTTGAGAACATATGTAGGACATGATTTTTTCCTGCAACAGGGAAAATAAAGTATAAGTTTTAAAGATTTATTCTTTAATAAAGGATCTCAAAGCCAGCTTTAGAAAAAGGA
+
CDDDDFFFFFFFGGGGGGGGGGHHHHHHHHHHHHHHHHHHHHHHHHHHHHHGGHHHHIHHHHIIHHHHHHHHHHHHHHHHHHHHHHGHHHHHHHGGGGHHHHHHHHHHHHHHHHHHHHHHHHHHHHHHGHHHHHHHHHHHHHHHHHHHHHHHHHHHHHHHHHHHHHHHHGHHHHHHHHHHHGGHHHHHHHHHHHHHHHHHHHHHHHHHHHHHHHHHHHHHHHHHGHHHHHHHHHHHHGHHHHHGHHHHGGH
@M05620:45:000000000-G6HP7:1:1101:21746:9734 1:N:0:172
AAACCAAGCAGACACTCACCGCTCCCTCGCCACAGGCCAATAGTTTGTCCTCACTGAGTTGGCAACAAGTGGCTGCTGTGGCTGCCATTTTTCTGGTGATGGCCATCAGCTCCGACGAGGTCAGCTGGGGGGCTTTCTTTGTGTAAGCAACGAGAAACCTGAAAGAAGCATTTTTTAACTAAGTCCTGCTGAGTCATTCATGAGTTTTTAGCCGCCTTGCTTCTTCTCACAGACTCTCTACTCTCATGCCA
+
DDDCDCCFCFFFGGGGGGGGGGGGGGHHGGGGGHHHGGHHHHHHHHHHHHHHHHHHHHHHHHHHHHHHHHHHGHGGHHHHHHHGGHHHHHHHHHHHHHHHHHHHHHHHHHHHHGGGGGGGGHHHHHHHGGGGGGGGGGGGGGGGGGFFFFFFFFFFFFFFFFFFFFFFFFFFFFHFFFFHHFFFFFFFFFFFFFFFFFFFFFFFFFFFFFFFFFFFFFFFHHHFFFFFFFFFFFFFFFFFFFFHFFFFFFF
@M05620:45:000000000-G6HP7:1:1101:15587:9744 1:N:0:172
ATCTCTATCTCCTAAAAACCTGTTTAGATTTGGAGATAGACCTTCAGGTTTTTCATCATTTTCTGCATGAATTATACATTGACCACGTTCCAGCGTGGTCAGTTTGCAGCATTCTGTTATTTTGTTTGACAGAGTGTCTTGTTGAGAACATATGTAGGACATGATTTTTTCCTGCAACAGGGAAAATAAAGTATAAGTTTTAAAGATTTATTCTTTAATAAAGGATCTCAAAGCCAGCTTTAGAAAAAGGA
+
BCCCCFFFFFFFGGGGGGGGGGHHHHHHHHHHHHHHHHHFHHHHHHHHHHHGGHGHHIHHHIIIHHHHHHHHHHHHHHHHHHHHHHGHHHHHHHGGGGHHHHHHHHHGHHHHHHHHHHHHHHHHHHHHHHHHHHHHHHHHHHHHGHHHHGHHHHHHHHHHHHHHHHHHHGHHHHHHFGHHHGGHHHHHHHHHHHGHHHHHHHHGHGHHHHHHHHHHHHHHHHDHHHHHHHHHHGHHHGHHHHHHHGHHADH
@M05620:45:000000000-G6HP7:1:1101:20198:9748 1:N:0:172
CATCCTGACCCTGAAGTACCCCATTGAGCATGGCATCGTCACCAACTGGGACGACATGGAGAAGATCTGGCACCACACCTTCTACAACGAGCTGCGCGTGGCCCCGGAGGAGCACCCAGTGCTGCTGACCGAGGCCCCCCTGAACCCCAAGGCCAACAGAGAGAAGATGACTCAGGTGAGGCTCGGCCGACGCCCGTGCTCCTCCCGTCCTTTCCCCAGTCATTTTCTGCCCGGCTTGATTTCTGACATTT
+
CCDDDFFFFFFFGGGGGGGGGGGHHHHHHHHHHHHHHGHHHGHHHGHHHHHHGGGGGHHHHHHHHHHHHHHHHGHHHGGHHHHHHHHHGGGGGHHGGGGGGGHHGGGGGGGGHHHHGGHGHHHHHHHHHHGGGGGGGGGGGGHHHHGGGGHGHHGGGGGGGGGGGGGGGGGGGGGGHGGGGGGGFFFFFFFFFFFFDFFFFFFFFFFADFFFFFFFFFFFFFFFFFFFFFFFFFFFFFFFFFFFF0:FFF0
@M05620:45:000000000-G6HP7:1:1101:12252:9759 1:N:0:172
ATCTCTATCTCCTAAAAACCTGTTTAGATTTGGAGATAGACCTTCAGGTTTTTCATCATTTTCTGCATGAATTATACATTGACCACGTTCCAGCGTGGTCAGTTTGCAGCATTCTGTTATTTTGTTTGACAGAGTGTCTTGTTGAGAACATATGTAGGACATGATTTTTTCCTGCAACAGGGAAAATAAAGTATAAGTTTTAAAGATTTATTCTTTAATAAAGGATCTCAAAGCCAGCTTTAGAAAAAGGA
+
CDDDDFFFFFFFGGGGGGGGGGHHHHHHHHHHHHHHHHHHHHHHHHHHHHHGGHHHHIHIHHHHHHHHHHHHHHHHHHHHHHHHHHGHHHHHHHGGGGHHHHHHHHHHHHHHHHHHHHHHHHHHHHHHHHHHHHHHHHHHHHHHHHHHHHHHHHHHHHHHHHHHHHHHHGHHHHHHHHHHHGGHHHHHHHHHHHHHHFHHHHHHHHHHHHHHHHHHHHHHHHGHHHHHHHHHGHHHHGHHHHHGHHHHGCG
@M05620:45:000000000-G6HP7:1:1101:15114:9775 1:N:0:172
AAACCAAGCAGACACTCACCGCTCCCTCGCCACAGGCCAATAGTTTGTCCTCACTGAGTTGGCAACAAGTGGCTGCTGTGGCTGCCATTTTTCTGGTGATGGCCATCAGCTCCGACGAGGTCAGCTGGGGGGCTTTCTTTGTGTAAGCAACGAGAAACCTGAAAGAAGCATTTTTTAACTAAGTCCTGCTGAGTCATTCATGAGTTTTTAGCCGCCTTGCTTCTTCTCACAGACTCTCTACTCTCATGCCA
+
CCCCCBBFCFFFGGGGGGGGGGGGGGHHGGGGGHHHGGHHHHHHHHHHHHHHHHHHHHGHHHHHHHHHHFHHGHGGHHHHHHGGGHGHHHHHHHHHHHGHHHHHHHHHHHHHHGGGGGGGCGHHHHHHGGGGGGGGGGGGGGGGGGFFFFFFFFFDFFFFFFFFFFFFFFFFFFFFFFFFFFFFFFFFFFFFFFFFFFFFFFFFFFFFFFFFFFFFFFFFFFFFFFFFFFFFFFFFFFFFFFFFFFFFFFB
@M05620:45:000000000-G6HP7:1:1101:12336:9786 1:N:0:172
AAACCAAGCAGACACTCACCGCTCCCTCGCCACAGGCCAATAGTTTGTCCTCACTGAGTTGGCAACAAGTGGCTGCTGTGGCTGCCATTTTTCTGGTGATGGCCATCAGCTCCGACGAGGTCAGCTGGGGGGCTTTCTTTGTGTAAGCAACGAGAAACCTGAAAGAAGCATTTTTTAACTAAGTCCTGCTGAGTCATTCATGAGTTTTTAGCCGCCTTGCTTCTTCTCACAGACTCTCTACTCTCATGCCA
+
CCCCCCCFBFFFGGGGGGGGGGGGGGHHGGGGGHHHGGHGHHHHHHHHHHHHHHHHHGHFHHFHHHHHGEHHGHGGHHHGHGHGGHHHGHHHHHHHHHGHHHHHHHHHHHHHHGGGGGGGGHHHHHHHGGGGGGGGFGGGGFGGGFFFFFFFFFFFFFFFFBFFFFFFFFFFFFFFFFFFFFFFFFFFFFFFFFFFFFFFFFFFFFFFFFFFFFFFFFFFFFFFFFFFFFFFFFFFFFFFFFFFFFFFFF/
@M05620:45:000000000-G6HP7:1:1101:7665:9832 1:N:0:172
CATCCTGACCCTGAAGTACCCGGCTTGATTTCTGACATTAGATCGGAAGAGCACACGTCTGAACTCCAGTCACAGAAGACCATCTCGTATGCCGTCTTCTGCTTGAAAAAAAAAAAAAAAAAAAAAAGAAATAGATCAAAGTAATATGATAAATAAAAAAGTAAAGTGGAGCTATATTTAAAGAATAGTAAGAAAGTGTACTAAGTAAATACGAGATAGTAGGTAGTAGTCAATATAGGATATCAGAATTT
+
CCCCDFFFFFFFGGGGGGGGGGGGGGGHHHHHHHHGHHHHHHHHHGGGGHHHHHHHGHHHGHHHHHHHHHHHHGHGHHGHHHHEHHHFGHHHHGGGHGHHHHHHHHHHFHGGGGG>>///<--<--:.../0000000000000;00000000;0000:-.000000000./;:000000:000.000000000/00000000000000000...9.00:000:00000;00000;000000;00000000
@M05620:45:000000000-G6HP7:1:1101:25195:9834 1:N:0:172
TACCTGTACTGGGGAAGCAATCGCCATTCCTACCCTAAAGATCGGAAGAGCACACGTCTGAACTCCAGTCACAGAAGACCATCTCGTATGCCGTCTTCTGCTTGAAAAAAAAAAAAACTATAAACTACACTACGCCCCCACCTCCCCCCATACCACCAAATAAGCACAAACTCAATATCAACACAACATACACCCCTCCTCCACCCATACTCACCCTCCGACTGTTCCGTTCTACAAATATGCATACCTTA
+
DDCCCFFFFFFFGGGGGGGGGGGGGGGHHHHHHHHHHHHHHHHHGGGGHHHHHHHGHHHGHHHHHHHHHHHHHHHHHHHHHHHHHHFGHHHHGGGHGGHHGHHHHHHHHGGGG@</>/222111?11?10111/----<-.....<AED-////00....000000//<..<<00000:00/0...9./0000/.9.<./////..<//<00:<.<....---.<000.:0:90000:00<00000</0<0
@M05620:45:000000000-G6HP7:1:1101:23677:9851 1:N:0:172
ATCTCTATCTCCTAAAAACCTGTTTAGATTTGGAGATAGACCTTCAGGTTTTTCATCATTTTCTGCATGAATTATACATTGACCACGTTCCAGCGTGGTCAGTTTGCAGCATTCTGTTATTTTGTTTGACAGAGTGTCTTGTTGAGAACATATGTAGGACATGATTTTTTCCTGCAACAGGGAAAATAAAGTATAAGTTTTAAAGATTTATTCTTTAATAAAGGATCTCAAAGCCAGCTTTAGAAAAAGGA
+
AABCBFFFFFFFGGGGGGGGGGHGHHHHHHHHHHGHHHHGHHHHHGHHHHHGGHDHHGHHHHHHHHHHHHGHHHHHHFHHHFHHHHGHHHHFGHGGGGHHHGHHHHHHHHHHHHHHHHHHHHHHHHHHGHHHHHHHHHHHHHHFFHHEHHHHHHHHHGHHHHHHHHHHHGHHHHHHHHHHHGG0GHGHHFHHGHGFGHHHHHH1GHHHHHHHHHHHEDGHDGGHHHHHHHDGGHHGHGHHHHEBGHHFDDG
@M05620:45:000000000-G6HP7:1:1101:23657:9862 1:N:0:172
ATCTCTATCTCCTAAAAACCTGTTTAGATTTGGAGATAGACCTTCAGGTTTTTCATCATTTTCTGCATGAATTATACATTGACCACGTTCCAGCGTGGTCAGTTTGCAGCATTCTGTTATTTTGTTTGACAGAGTGTCTTGTTGAGAACATATGTAGGACATGATTTTTTCCTGCAACAGGGAAAATAAAGTATAAGTTTTAAAGATTTATTCTTTAATAAAGGATCTCAAAGCCAGCTTTAGAAAAAGGA
+
AABBBFFFFFFFGGGGGGGGGGGHHHHHHHHHHGHHHHHGHHHHHHHHHHHGGHHHHGHHHHHHHHHHHGHHHGHGHGHHHGHHGHGGHHHHHHG?FGGHFHGHHHHGHHHHHHHHHHGHHHHHGHHHGHHHHHGGGHHHHHHHHHFHHGHFHHHFHHHHFHHHHHHHHGHHHHHGHHHHHGGGHHHHFHHFFHHGHFGHHHFGHGHHGFHHHHHHHGHGHGHHGHHHHFGFHHGGHGGHHHHGFFGHGGF
@M05620:45:000000000-G6HP7:1:1101:23675:9869 1:N:0:172
ATCTCTATCTCCTAAAAACCTGTTTAGATTTGGAGATAGACCTTCAGGTTTTTCATCATTTTCTGCATGAATTATACATTGACCACGTTCCAGCGTGGTCAGTTTGCAGCATTCTGTTATTTTGTTTGACAGAGTGTCTTGTTGAGAACATATGTAGGACATGATTTTTTCCTGCAACAGGGAAAATAAAGTATAAGTTTTAAAGATTTATTCTTTAATAAAGGATCTCAAAGCCAGCTTTAGAAAAAGGA
+
DEEDEFFFFFFFGGGGGGGGGGHHHHHHHHHHHHHHHHHHHHHHHHHHHHHGGHHHHIHHHHHIIHHHHHHHHHHHHHHHHHHHHHGHHHHHHHGGGGHHHHHHHHHHHHHHHHHHHHHHHHHHHHHHHHHHHHHHHHHHHHHHHHHHHHHHHHHHHHHHHHHHHHHHHGHHHHHHHHHHHGGHHHHHHHHHHHHHHHHHHHHHHHHHHHHHHHHHHHHHHHHHHHHHHHHHHHHHHGHHHHHHHHHHGGH
@M05620:45:000000000-G6HP7:1:1101:23693:9875 1:N:0:172
ATCTCTATCTCCTAAAAACCTGTTTAGATTTGGAGATAGACCTTCAGGTTTTTCATCATTTTCTGCATGAATTATACATTGACCACGTTCCAGCGTGGTCAGTTTGCAGCATTCTGTTATTTTGTTTGACAGAGTGTCTTGTTGAGAACATATGTAGGACATGATTTTTTCCTGCAACAGGGAAAATAAAGTATAAGTTTTAAAGATTTATTCTTTAATAAAGGATCTCAAAGCCAGCTTTAGAAAAAGGA
+
AAABBFFFFFFFGGGBGGGGGGHHHFHHHHHHHFFFHHHHHHHHHHHHHHHGGHFHHGHHHHHHHHHHHHHHHHHHHHHHHHHHHHGHHHHFHHGGGGHHHHHHHHHHHHFGHHHHHHHHHHHHHHHHGHHHGHHHHHHHHHHHGHHHHHHHHHFGFHHHHHHHHHHHHGHHHHHHHHHHHGGHHHHGF<GHHHHHHGGHHHHGHHHHHHHHHHHHHBGHHHGGGHHHHGHFHGHCCEHHHHHHHGHHCDF
@M05620:45:000000000-G6HP7:1:1101:4553:9894 1:N:0:172
ATCTCTATCTCCTAAAAACCTGTTTAGATTTGGAGATAGACCTTCAGGTTTTTCATCATTTTCTGCATGAATTATACATTGACCACGTTCCAGCGTGGTCAGTTTGCAGCATTCTGTTATTTTGTTTGACAGAGTGTCTTGTTGAGAACATATGTAGGACATGATTTTTTCCTGCAACAGGGAAAATAAAGTATAAGTTTTAAAGATTTATTCTTTAATAAAGGATCTCAAAGCCAGCTTTAGAAAAAGGA
+
AAABCFFFFFFFGGGGGGGGGGGHHHHHHHHHHHHCHHHHHHHHGHHHHHHGGHHHHGGHHHHHHHHHHGGHHHHHHHHHHHHHGHGHHHHHHGGBEGHHHGHHHHHHHFGHHHHHHHHHHHHHHHHGGHHHHHHHHHHHHGHHHHEHHHHHHHHHHHHHGHHHHHHHHGHHHHEHHHGHHGGFHHHHFGHHFHHGGFGGHHHHHHHHHHHFHHHHHGHHHEFFFHHHFHFFHBGHGAGHHHHGCGGGGGF
@M05620:45:000000000-G6HP7:1:1101:4576:9903 1:N:0:172
ATCTCTATCTCCTAAAAACCTGTTTAGATTTGGAGATAGACCTTCAGGTTTTTCATCATTTTCTGCATGAATTATACATTGACCACGTTCCAGCGTGGTCAGTTTGCAGCATTCTGTTATTTTGTTTGACAGAGTGTCTTGTTGAGAACATATGTAGGACATGATTTTTTCCTGCAACAGGGAAAATAAAGTATAAGTTTTAAAGATTTATTCTTTAATAAAGGATCTCAAAGCCAGCTTTAGAAAAAGGA
+
CDCCCFFFFFFFGGGGGGGGGGHHHHHHHHHHHGHHHHHHHHHHHHHHHHHGGHHHHHHHHIHHGHHHHGHHHHHHHHHHHHGHHHGHHHHHHHGGGGHHHHHHHGHHHHGHHHHHHHHHHHHHHHHHGHHHHHGHHHHHHHHHHHHHHHHHHHHHHHHHHHHHHHHHHGHHHHHHHHHHHGGHHHHHHHHHHHHHHHHHHGHHHHHHHHHHHHHHHGHHHHHHHHHHHGHHHHHHHGGHHHHHHGHHGGH
@M05620:45:000000000-G6HP7:1:1101:10651:9905 1:N:0:172
AAACCCAGAAGACATGAGGTCAGCTAGATCGGAAGAGCACACGTCTGAACTCCAGTCACAGAAGACCATCTCGTATGCCGTCTTCTGCTTGAAAAAAAAAAAAACAACAAACAACCACAACTCTCGTATTTTCTTTTTCCTCTGTTCTCCACCCCTCATGCTCCACTGCGTTTTGCGCACCTCTTTTCTTAACGTACGCACCTTTTTCTTCACTTTACCTTTTCGCACTCGCCATTCCTCCCCTCCCTCTC
+
AAACBCABCFFFGGGGGGGGFFHHHHHGHHHGGGGGHHGHHHGHHHGHGHHHHHHHHHHHHHGHHHHHFEHHFFEGHHHFEEHGHHHGHHHHFFHHGGGGG><///??//0/0/?/F///?1<F1///0?<=1>==G1FD1>11=1110=0/.<-...=00<GG//:00;;.-..<--9-:B.09;C099909./..;..;@F//B//:B//;BFB9B:B/;B/:..-;:9;:.;FB/B//.:/.;.//;B
@M05620:45:000000000-G6HP7:1:1101:18620:9910 1:N:0:172
ATCTCTATCTCCTAAAAACCTGTTTAGATTTGGAGATAGACCTTCAGGTTTTTCATCATTTTCTGCATGAATTATACATTGACCACGTTCCAGCGTGGTCAGTTTGCAGCATTCTGTTATTTTGTTTGACAGAGTGTCTTGTTGAGAACATATGTAGGACATGATTTTTTCCTGCAACAGGGAAAATAAAGTATAAGTTTTAAAGATTTATTCTTTAATAAAGGATCTCAAAGCCAGCTTTAGAAAAAGGA
+
CCCCCFFFFFFFGGGGGGGGGGHHHHHHHHHHHHHHHHHHHHHHHHHHHHHGGHHHHHHHIHIIIHHHHHHHHHHHHHHHHHHHHHGHHHHHHHGGGGHHHHHHHHHHHHHHHHHHHHHHHHHHHHHHHHHHHHHHHHHHHHHHHHGHHHHHHHHHHHHHHHHHHHHHHGHHHHHHHHHHHGGHHHHHHGHGHHHHHGHHHHGHHHHHHHHHHHHHHHHHHHHHHHHHHGHHHFHHHGHHHHHHHHHHGGH
@M05620:45:000000000-G6HP7:1:1101:4556:9912 1:N:0:172
ATCTCTATCTCCTAAAAACCTGTTTAGATTTGGAGATAGACCTTCAGGTTTTTCATCATTTTCTGCATGAATTATACATTGACCACGTTCCAGCGTGGTCAGTTTGCAGCATTCTGTTATTTTGTTTGACAGAGTGTCTTGTTGAGAACATATGTAGGACATGATTTTTTCCTGCAACAGGGAAAATAAAGTATAAGTTTTAAAGATTTATTCTTTAATAAAGGATCTCAAAGCCAGCTTTAGAAAAAGGA
+
CDDCDFFFFFFFGGGGGGGGGGHHHHHHHHHHHHHHHHHHHHHHHHHHHHHGGHHHHHHHHHIHIHHHHHHHHHHHHHHHHHHHHHGHHFHFGFCGEGHFGHHHHFGGHGFFHFEFHHFHHHHHHHHHFHFHHHHHHHGHHHHGFGEHHFFGHHHFHHGGGGGFHHHHHGFHHGH2GFACGGGHHHGBHHGHFHDHFHHHHDHHHGHHHFFHGHHHFHH0HHFHHHGHDGHHHCGCGEFHHCGFHHHHGGC
@M05620:45:000000000-G6HP7:1:1101:4584:9920 1:N:0:172
ATCTCTATCTCCTAAAAACCTGTTTAGATTTGGAGATAGACCTTCAGGTTTTTCATCATTTTCTGCATGAATTATACATTGACCACGTTCCAGCGTGGTCAGTTTGCAGCATTCTGTTATTTTGTTTGACAGAGTGTCTTGTTGAGAACATATGTAGGACATGATTTTTTCCTGCAACAGGGAAAATAAAGTATAAGTTTTAAAGATTTATTCTTTAATAAAGGATCTCAAAGCCAGCTTTAGAAAAAGGA
+
AABBAFFFFFFFGGGFGGGGGGHHHFFGHHHHFHHHHFHHHHHHHHHEHHHGGHHHHHHHHHHHHHHGHFHHHHHHGHHHHHGHHGEHHHHFFHGGGGHHHHHHHFHHHHHHHHHHHHHHHHHHHHHHHHHHFHHFHHHHHHHFHHHHHGFHBGFHFHHHGHHHHHHHH?FHHHHGDHHHEEGHCFGHHGGHHHGHHHHHHHFGHHHHHHHHHHHHHDHEDGFBHFHHFHHGHHHHGFGHHHHFGHHFDGH
@M05620:45:000000000-G6HP7:1:1101:18606:9925 1:N:0:172
ATCTCTATCTCCTAAAAACCTGTTTAGATTTGGAGATAGACCTTCAGGTTTTTCATCATTTTCTGCATGAATTATACATTGACCACGTTCCAGCGTGGTCAGTTTGCAGCATTCTGTTATTCTGTTTGACAGAGTGTCTTGTTGAGAACATATGTAGGACATGATTTTTTCCTGCAACAGGGAAAATAAAGTATAAGTTTTAAAGATTTATTCTTTAATAAAGGATCTCAAAGCCAGCTTTAGAAAAAGGA
+
BCCCDFFFFFFFGGGGGGGGGGHHHHHHHHHHHGHHHHHHHHHHHHHHHHHGGHHHHHHHHIHHHGHHHHHHHHHGHHHHHHHHHHGHHHHGHHGFGGHHHHHHHHHHHHHHHHHHHHHHHHHHHHHHHGGHHHHGGHHHHHHHHHHHHHHHHHGFHHHHHHHHHHHHHGHHHHHHHHHHHGGGHHHHHHHHHHHHHHHHHHGHHHHHHHHHHGHHHHHHHGGGHHHHHGHFHGHHHGGHHGHGFGHHGGG
@M05620:45:000000000-G6HP7:1:1101:12354:9954 1:N:0:172
ATCTCTATCTCCTAAAAACCTGTTTAGATTTGGAGATAGACCTTCAGGTTTTTCATCATTTTCTGCATGAATTATACATTGACCACGTTCCAGCGTGGTCAGTTTGCAGCATTCTGTTATTTTGTTTGACAGAGTGTCTTGTTGAGAACATATGTAGGACATGATTTTTTCCTGCAACAGGGAAAATAAAGTATAAGTTTTAAAGATTTATTCTTTAATAAAGGATCTCAAAGCCAGCTTTAGAAAAAGGA
+
ABBBBFFFFFFFGGFF4GEGGGHHHHHGHHHGGGHGHFHHHHHHHHHFHHHGGHHHHHHHHHHHHHHGHGGHHHHHHHHHHGHHGHEHHHHHHHGGDGHHHHHHHHHHHHHHHHHHHHHHHHHHHHHHHHHHHFHHHHHHHHHHFHHHHHHGHHHHGHHHHHHDHHHHGGHHHHFBFGHHHGGHHFGH1FGHHHHHHDGHHHHHHGGHHHHHHHHHHHH0GDGFHHFHHHHHEHHFHFHHHFHGHHHHGGH
@M05620:45:000000000-G6HP7:1:1101:19075:9962 1:N:0:172
ATCTCTATCTCCTAAAAACCTGTTTAGATTTGGAGATAGACCTTCAGGTTTTTCATCATTTTCTGCATGAATTATACATTGACCACGTTCCAGCGTGGTCAGTTTGCAGCATTCTGTTATTTTGTTTGACAGAGTGTCTTGTTGAGAACATATGTAGGACATGATTTTTTCCTGCAACAGGGAAAATAAAGTATAAGTTTTAAAGATTTATTCTTTAATAAAGGATCTCAAAGCCAGCTTTAGAAAAAGGA
+
33AAAFFFFFFFGGGGFGGGGGFHHHGHDGHGH4FFHHFBHHFHHGBHHHHGGHFGHHHHHGHHHFHHHFHGFHGHHFGHFGDGFHGGHHHHGHGFGGHHGHGHDHHHHHHHHGBGGHGHHHHHGHHHGHGHHHGHHHFHHHHGGFHHHHGHFHGHFHGHHHHHHHHHHFHHHFHGGHHHHFFHHFGHFHHHHFHGHFGFHHGGHFHHGHHHHHHHHHHHFDDGHHHHHGHFHGHHHGHHHGG0CGHHFCG
@M05620:45:000000000-G6HP7:1:1101:12367:9966 1:N:0:172
ATCTCTATCTCCTAAAAACCTGTTTAGATTTGGAGATAGACCTTCAGGTTTTTCATCATTTTCTGCATGAATTATACATTGACCACGTTCCAGCGTGGTCAGTTTGCAGCATTCTGTTATTTTGTTTGACAGAGTGTCTTGTTGAGAACATATGTAGGACATGATTTTTTCCTGCAACAGGGAAAATAAAGTATAAGTTTTAAAGATTTATTCTTTAATAAAGGATCTCAAAGCCAGCTTTAGAAAAAGGA
+
DEEDEFFFFFFFGGGGGGGGGGHHHHHHHHHHHHHHHHHHHHHHHHHHHHHGGHHHHHHHHIHHIHHHHHHHHHHHHHHHHHHHHHGHHHHHHHGGGGHHHHHHHHHHHHHHHHHHHHHHHHHHHHHHHHHHHHHHHHHHHHHHHHHHHHHHHHHHHHHHHHHHHHHHHGHHHHGHHHHHHGGHHHHHHHHHHHHHHHHHHHHHHHHHHHHHHHHHHHHHHHHHGHHHHHHHHHHHHGHHHHHHHHHHGGH
@M05620:45:000000000-G6HP7:1:1101:14755:9972 1:N:0:172
CATCCTGACCCTGAAGTACCCCATTGAGCATGGCATCGTCACCAACTGGGACGACATGGAGAAGATCTGGCACCACACCTTCTACAACGAGCTGCGCGTGGCCCCGGAGGAGCACCCAGTGCTGCTGACCGAGGCCCCCCTGAACCCCAAGGCCAACAGAGAGAAGATGACTCAGGTGAGGCTCGGCCGACGCCCGTGCTCCTCCCGTCCTTTCCCCAGTCCTTTTCTGCCCGTCTTGATTTCTGACATTT
+
BBABBFFFFFFFGGFGGFGGGGDEEDFEHHFG4FGHHEGG2FHHFGHGCCCHEEEFFHHFHGFCABFABDGHGFHHFFGHHHHHHHHHF1>EEFGFGG@EGGHHGE?BCC?DGGHHGGFGGGDGGHGBFHGGCFCEG@@@FGGHHHGGD:CCGGEEGFBFFFGGGFGGGGBFBF9FBB0.;EGGCFEFFAFFFDF-;.AEFFFFFFBFDDA/BFFF9F9BF/FFBFFB/BBA.-:A.///;BB/;/9999/
@M05620:45:000000000-G6HP7:1:1101:19088:9974 1:N:0:172
ATCTCTATCTCCTAAAAACCTGTTTAGATTTGGAGATAGACCTTCAGGTTTTTCATCATTTTCTGCATGAATTATACATTGACCACGTTCCAGCGTGGTCAGTTTGCAGCATTCTGTTATTTTGTTTGACAGAGTGTCTTGTTGAGAACATATGTAGGACATGATTTTTTCCTGCAACAGGGAAAATAAAGTATAAGTTTTAAAGATTTATTCTTTAATAAAGGATCTCAAAGCCAGCTTTAGAAAAAGGA
+
CCCCDFFFFFFFGGGGGGGGGGHHHHHHHHHHHHHHHHHHHHHHHHHHHHHGGHHHHHHHHIHHHHHHHHHHHHHHHHHHHHHHHHGHHHHHHHGGGGHHHHHHHHHHHHHHHHHHHHHHHHHHHHHHGHHHHHHHHHHHHHHHHHGHHHHHHHHHHHHHHHHHHHHHHGHHHHHHHHHHHGGGHHHHHHHHHHHHHGHHHGHGHHHHHHHHHHHHHHHHHGHHHHHHHGGHHFHHHGHHHHHHHHGHGGG
@M05620:45:000000000-G6HP7:1:1101:4392:9977 1:N:0:172
CATCCTGACCCTGAAGTACCCCATTGAGCATGGCATCGTCACCAACTGGGACGACATGGAGAAGATCTGGCACCACACCTTCTACAACGAGCTGCGCGTGGCCCCGGAGGAGCACCCAGTGCTGCTGACCGAGGCCCCCCTGAACCCCAAGGCCAACAGAGAGAAGATGACTCAGGTGAGGCTCGGCCGACGCCCGTGCTCCTCCCGTCCTTTCCCCAGTCATTTTCTGCCCGGCTTGATTTCTGACATTT
+
A11>>DFDCFFB1GEEGGGGGG?GHGF1E1FAFGGFHGHHAEF1/ACHF/BEEGEGEH01FGHFCFGEAGH0GFHHGGGHFHDEGHFGEAEECC@EEE>E/E0?EE/C//CCEHGHGFC<FGDGGGHEHFCGGGCF.@CC?EHHHHGGFC:;CCEAEA/9;CEECBFGFFBBBB09FFFAFCEF@<-A=;@@@@@@9AB?FFFFFAA9AB9BF//BF--BF/BBBFBBFFFA--@-@@FBFBFFBFFF/F/
@M05620:45:000000000-G6HP7:1:1101:21191:9984 1:N:0:172
ATCTCTATCTCTAAAAACCTGTTTAGATTTGGAGATAGACCTTCAGGTTTTTCATCATTTTCTGCATGAATTATACATTGACCACGTTCCAGCGTGGTCAGTTTGCAGCATTCTGTTATTTTGTTTGACAGAGTGTCTTGTTGAGAACATATGTAGGACATGATTTTTTCCTGCAACAGGGAAAATAAAGTATAAGTTTTAAAGATTTATTCTTTAATAAAGGATCTCAAAGCCAGCTTTAGAAAAAGGAA
+
CCCCCFFFFFFFGGGGGGGGGGHHAGFHHHHHHHHHHHHHHHHHHHHHHHGGHHHHHHHHHHHHHHHHHHHHHHHHHHHHHHHHHGHHHHHHHGGGGHHGHHHHHHHHHHHHHHHHHHHHHHGHHHHHHHHHHHHHHHHHHHHGHHGHHHHHHGHHHHHHHHHHHHHHGHHHHHHHHHHHGGHHHHHHHHHHHHHHHHHHHGHHHHHHHHHHHHHHGHHG0GDGHHHHHHHHHHHHGHHHFHGHHHGGGCG
@M05620:45:000000000-G6HP7:1:1101:12371:9986 1:N:0:172
ATCTCTATCTCCTAAAAACCTGTTTAGATTTGGAGATAGACCTTCAGGTTTTTCATCATTTTCTGCATGAATTATACATTGACCACGTTCCAGCGTGGTCAGTTTGCAGCATTCTGTTATTTTGTTTGACAGAGTGTCTTGTTGAGAACATATGTAGGACATGATTTTTTCCTGCAACAGGGAAAATAAAGTATAAGTTTTAAAGATTTATTCTTTAATAAAGGATCTCAAAGCCAGCTTTAGAAAAAGGA
+
ABBBBFFFFFBFGGGGGGGGGGHHHGHHHGHHHHGHHGHGHHHHHGHGHHHGGHGHHHHHHHHHHHHHHGGHHHHHHHHHHHGHHHGHHHHHGHGGGGHHHHHHGHHHHHHHGHHHHHGHHHHHHHHHHHHHGHGGHHHHHHHHGHHFHHHHHHHHHHHHHEHHHHHHHGHHHHHHHHHHHGGHGHHGF1FFFGFHHDGHHEHHHGHHHHGHHHFHHFGG0DBGHHHHHGGGHFHGHFHHHHHGHHHHGCC
@M05620:45:000000000-G6HP7:1:1101:4379:9994 1:N:0:172
CATCCTGACCCTGAAGTACCCCATTGAGCATGGCATCGTCACCAACTGGGACGACATGGAGAAGATCTGGCACCACACCTTCTACAACGAGCTGCGCGTGGCCCCGGAGGAGCACCCAGTGCTGCTGACCGAGGCCCCCCTGAACCCCAAGGCCAACAGAGAGAAGATGACTCAGGTGAGGCTCGGCCGACGCCCGTGCTCCTCCCGTCCTTTCCCCAGTCATTTTCTGCCCGGCTTGATTTCTGACATTA
+
DDDDDFFFFFFFGGGGGGGGGGGHHHHHHHHHHHHHHGHHHGHHHGHHHHHHGGGGGHHHHHHHHHHHHHHHHGHHHGGHHHHHHHHHGGGGGHHGGGGGGGHHGGGGGGGGHHHHGGHHHHHHHHHHHHGGGGGGGGGGGGHHHHGGGGHGHHGGGGGGGGGGGGGGGGGGGGGGGGGGGGGGFFFFFFFFFFFFFFFFFFFFFFFEFFFFFFFFFFFFFFFHHFFFFFFFFFFFFFFFFFFFFFFFFF0
@M05620:45:000000000-G6HP7:1:1101:4397:9999 1:N:0:172
CATCCTGACCCTGAAGTACCCCATTGAGCATGGCATCGTCACCAACTGGGACGACATGGAGAAGATCTGGCACCACACCTTCTACAACGAGCTGCGCGTGGCCCCGGAGGAGCACCCAGTGCTGCTGACCGAGGCCCCCCTGAACCCCAAGGCCAACAGAGAGAAGATGACTCAGGTGAGGCTCGGCCGACGCCCGTGCTCCTCCCGTCCTTTCCCCAGTCATTTTCTGCCCGGCTTGATTTCTGACATTA
+
BBBBBFFFFFFFGGGBGGGGGGGHHAGHGFGHAFGHHGHHHGHHHGHHHHHHGGGGGHBFHHHCHHHHGHHHHGHHHGGHHHHHHHHHGGGGGFHGGGGGGGHHGFGGGGGGHHHHGGHHHGHHHHHHHHCGFGGGGGGGGEHHHHGGGGHGHHEGGGFGGGGGFFGGGGGGGGBGGFGGFCFGFCFDFFF@BFFA>.AEFFFFFFAEDFFFFFFFFFDFFFFFFFFFBFFFFFFFFFEFFFFFF/;BFF/
@M05620:45:000000000-G6HP7:1:1101:5999:10044 1:N:0:172
ATCTCTATCTCCTAAAAACCTGTTTAGATTTGGAGATAGACCTTCAGGTTTTTCATCATTTTCTGCATGAATTATACATTGACCACGTTCCAGCGTGGTCAGTTTGCAGCATTCTGTTATTTTGTTTGACAGAGTGTCTTGTTGAGAACATATGTAGGACATGATTTTTTCCTGCAACAGGGAAAATAAAGTATAAGTTTTAAAGATTTATTCTTTAATAAAGGATCTCAAAGCCAGCTTTAGAAAAAGGA
+
CCDDDFFFFFFFGGGGGGGGGGHHHHHHHHHHHHHHHHHHHHHHHHHHHHHGGHHHHHHIHHHHIHHHHHHHHHHHHHHHHHHHHHGHHHHHHHGGGGHHHHHHHHHHHHHHHHHHHHHHHHHHHHHHHHHHHHHHHHHHHHHHHHHHHHHHHHHHHHHHHHHHHHHHHGHHHHHHHHHHHGGHHHHFHHHHHHHHHHHHHHHHHHHHHHHHHHHHHHHHHHHHHHHHHHHHHHHHHGHHHHHGGHHGGGH
@M05620:45:000000000-G6HP7:1:1101:3556:10046 1:N:0:172
ATCTCTATCTCCTAAAAACCTGTTTAGATTTGGAGATAGACCTTCAGGTTTTTCATCATTTTCTGCATGAATTATACATTGACCACGTTCCAGCGTGGTCAGTTTGCAGCATTCTGTTATTTTGTTTGACAGAGTGTCTTGTTGAGAACATATGTAGGACATGATTTTTTCCTGCAACAGGGAAAATAAAGTATAAGTTTTAAAGATTTATTCTTTAATAAAGGATCTCAAAGCCAGCTTTAGAAAAAGGA
+
ABABBFFFFFFFGGGGGGGGGGDGHHHHHHHHHCHGGFFGGGHHHFHHGHHGGHFHHFHHHIIIHHFHHHHHHHHHHHHHHHHHCFFGHHHHHHGBEEGHHGGHHHHHHHHHHHHHHHHHHHHHHHHHHHHFGFFGFHHHHGHHGHGHHHHHHHHFHHHHHHHHHHHHHGHHHHGHHHHGHGFHHHHHHGGHHHHHF>HHHHHEFFHHHHHHHHHHHGHHHHFHGHHHHGHGHCGHGFHHHHGFCFGGDGC
@M05620:45:000000000-G6HP7:1:1101:5979:10052 1:N:0:172
ATCTCTATCTCCTAAAAACCTGTTTAGATTTGGAGATAGACCTTCAGGTTTTTCATCATTTTCTGCATGAATTATACATTGACCACGTTCCAGCGTGGTCAGTTTGCAGCATTCTGTTATTTTGTTTGACAGAGTGTCTTGTTGAGAACATATGTAGGACATGATTTTTTCCTGCAACAGGGAAAATAAAGTATAAGTTTTAAAGATTTATTCTTTAATAAAGGATCTCAAAGCCAGCTTTAGAAAAAGGA
+
BBBBBFFFFFFFGGGGGGGGGGHHHFHHHHHHHFHCHHHFHHGHHHHGHHHGGHHHHHHHHHHHHHHHHGFHHFHFHHHHHHGHHHGHHHHHHHGGGGHHHHHHHHHHHHHHHHHHHHHHHHHHGHHHHFHHHHDHHHHHHHHHFHEGHHHHHHHHHHHHHHHHHHHHHGHFHHHHHHHHHGGGHHHHHHHHHHFEGGHHHHHDHGGHHHHHHHHHGFHHHFFHHHHHHHHHHHHHHGHHHHEFGFCCDDG
@M05620:45:000000000-G6HP7:1:1101:3573:10054 1:N:0:172
ATCTCTATCTCCTAAAAACCTGTTTAGATTTGGAGATAGACCTTCAGGTTTTTCATCATTTTCTGCATGAATTATACATTGACCACGTTCCAGCGTGGTCAGTTTGCAGCATTCTGTTATTTTGTTTGACAGAGTGTCTTGTTGAGAACATATGTAGGACATGATTTTTTCCTGCAACAGGGAAAATAAAGTATAAGTTTTAAAGATTTATTCTTTAATAAAGGATCTCAAAGCCAGCTTTAGAAAAAGGA
+
CCCCCFFFFFFFGGGGGGGGGGFHHHHHHHHHHFHHHHHHHHHHHHHHHHHGGHHHGHHHIHIIHHHHHHHHHHHGHHHHHHHHHHGHHHHHHHGGGGHHHHHHHHHHHHHHHHHHHHHHHHHHHHHHHHHHHHHHHHHHHHHHHHHHHHHHHHHHHHHHHHHHHHHHHGHHHHHHHHHHHGGHHHHHHHHHHHHHHGHHHGHHHHHHHHHHHHHHHHHHHHHHHHHHHHHHHHHHHGHHHHHHHHHHGGH
@M05620:45:000000000-G6HP7:1:1101:5992:10064 1:N:0:172
ATCTCTATCTCCTAAAAACCTGTTTAGATTTGGAGATAGACCTTCAGGTTTTTCATCATTTTCTGCATGAATTATACATTGACCACGTTCCAGCGTGGTCAGTTTGCAGCATTCTGTTATTTTGTTTGACAGAGTGTCTTGTTGAGAACATATGTAGGACATGATTTTTTCCTGCAACAGGGAAAATAAAGTATAAGTTTTAAAGATTTATTCTTTAATAAAGGATCTCAAAGCCAGCTTTAGAAAAAGGA
+
?AAAAFDFFFFFGFGGGGGCG11BFFA1EGD1DCHHFGFBGFHFHHFFGHHEFFEGE2HFFHDA2EHFFGFHHHHHHBGFE1FCGCAHGHHBGGEFGGHHHHFGFBEGHCEGDHHGHGHGHHHGHHHHHGGFFHHFHGHHFHGHFFHHGHHHFHDGHHHFFHFFHHHHHGGGDGFHHHHGHFCHECGGF<DFFGFFFFGHHHHFFFGHHFHFHGHHFGFH0000C<CDFDDBGHGFCEHHGHB0CHHHFCC
@M05620:45:000000000-G6HP7:1:1101:23514:10140 1:N:0:172
ATCTCTATCTCCTAAAAGGAAGAAAGGGGAGGGAAGATCGGAAGAGCACACGTCTGAACTCCAGTCACAGAAGACCATCTCGTATGCCGTCTTCTGCTTGAAAAAAAAAAAAACAAACTAAAAAGAACAAAGATAGGAATAACCAAACTTATAAACACTTTAACCACACAAATGAAAACAACATTCTAACCGAAGATAACAGTGATCATAAAACAAACCACCAAGAAAGAAGCAAGATCAAAGAATTCAAC
+
CCCDDFFFFFFFGGGGGGGFGGGHHHHGGGGGGGHGGHHHGGGGHHHHHGHGHHHGHGHHHHHHGHGHHHHHHHHHGH@GHHFGHHHHGEGHGHHHHHHHGGFGHGGGCF>B</?/==11?=11/>00<0<<011101100000<.<.00<000000.00000000......;00000/.:.:/00000;.----:090000;0000000099;9..........://0/./00//9000000/.000000
@M05620:45:000000000-G6HP7:1:1101:15796:10177 1:N:0:172
CATCCTGACCCTGAAGTACCCCGGCTTGATTTCTGACATTAGATCGGAAGAGCACACGTCTGAACTCCAGTCACAGAAGACCATCTCGTATGCCGTCTTCTGCTTGAAAAAAAAAAAAAAAACAGGACTAAAAACAAAAAACGCTCCGCCAGCCAGAATAGTACTAGGAATAAAACTATATAAGTTGTGTACAAGCACCACCTCTTACATCCTCGAACATCCTATCCCGGTTCCTTCCCCCGATCTCGATA
+
BBCCCFFFFFFFGGGGGGGGGGGGGGGGHHHHHHHHHHHHHHHHHHGGGGHHHGHHHGHHHGGHHHHHHHHHHHHHHHHHHHHHEHHHGGGHHHGFCHGFHHHHGHHHGHHEEE@/<///<<..0.<.000000......-:--..:...-9....;/B00009000/009000000000000;0:09./;9000.//......00000:0909../.-00/0000/0.--..0090///;--:-.0.0/.
@M05620:45:000000000-G6HP7:1:1101:7574:10212 1:N:0:172
CATCCTGACCCTGAAGTACCCCATTGAGCATGGCATCGTCACCAACTGGGACGACATGGAGAAGATCTGGCACCACACCTTCTACAACGAGCTGCGCGTGGCCCCGGAGGAGCACCCAGTGCTGCTGACCGAGGCCCCCCTGAACCCCAAGGCCAACAGAGAGAAGATGACTCAGGTGAGGCTCGGCCGACGCCCGTGCTCCTCCCGTCCTTTCCCCAGTCATTTTCTGCCCGGCTTGATTTCTGACATTA
+
CDDDDFFFFFFFGGGGGGGGGGGHHHHHHHHHHHHHHGHHHGHHHGHHHHHHGGGGGHHHHHGHHHHHHHHHHGHHHGGHHHHHHHHHGGGGGHHGGGGGGGHHGGGGGGGGHHHHGGHHHHHHHHHHHHGGGGGGGGGGGGHHHHGGGGHGHHGGGGGGGGGGGGGGGGGGGGGGHGGGGGEGFFFFFFFFFFFF@FFFFFFFFFFEFFFFFFFFFFFFFFFFFHFFFFFFFFFFFFFFFFFFFEFFFF0
@M05620:45:000000000-G6HP7:1:1101:22448:10232 1:N:0:172
AAACCAAGCAGACACTCACCGCTCCCTCGCCACAGGCCAATAGTTTGTCCTCACTGAGTTGGCAACAAGTGGCTGCTGTGGCTGCCATTTTTCTGGTGATGGCCATCAGCTCCGACGAGGTCAGCTGGGGGGCTTTCTTTGTGTAAGCAACGAGAAACCTGAAAGAAGCATTTTTTAACTAAGTCCTGCTGAGTCATTCATGAGTTTTTAGCCGCCTTGCTTCTTCTCACAGACTCTCTACTCTCATGCCA
+
BBBBBBBFBFFFFGGGGGGGFGGGGGHHCGFGFHHHGGHHHFGHHHHHHHHHHHHHHHHHHGHGHHHHHGGFGHGGHHHHFHHGGHHHHHHHHFHGHHGHHHFGHHHHHHHHHEGGGFGCGHHHHHHHGGGGGGGGGGGGGGGGGGFFFFFFFFFFFFFFFFFFFFFFFFFFFFFFFFFFFFFFFFFFFFFFFFFFFFFFFFFF9BFFFFFEF.=BDD/FFFFFFFFFBBFBFFFFFFFFFFFFFFFFFFB
@M05620:45:000000000-G6HP7:1:1101:22471:10235 1:N:0:172
AAACCAAGCAGACACTCACCGCTCCCTCGCCACAGGCCAATAGTTTGTCCTCACTGAGTTGGCAACAAGTGGCTGCTGTGGCTGCCATTTTTCTGGTGATGGCCATCAGCTCCGACGAGGTCAGCTGGGGGGCTTTCTTTGTGTAAGCAACGAGAAACCTGAAAGAAGCATTTTTTAACTAAGTCCTGCTGAGTCATTCATGAGTTTTTAGCCGCCTTGCTTCTTCTCACAGACTCTCTACTCTCATGCCA
+
CCCCCCCFCFFFGGGGGGGGGGGGGGHHGGGGGHHHGGHHHHHHHHHHHHHHHHHHHHHHHHHHHHHHHHHHGHGGHHHHHHHGGHHHHHHHHHHHHHHHHHHHHHHHHHHHHGGGGGGGGHHHHHHHGGGGGGGGGGGGGGGGGGFFFFFFFFFFFFFFFFFFFFFFFFFFFFFFFFFFFFFFFFFFFFFFFFFFFFFFFFFFFFFFFFFFFFFFFFFFFFFFFFFFFFFFFFFFFFFFFFFFFFFFFFF
@M05620:45:000000000-G6HP7:1:1101:22458:10247 1:N:0:172
AAACCAAGCAGACACTCACCGCTCCCTCGCCACAGGCCAATAGTTTGTCCTCACTGAGTTGGCAACAAGTGGCTGCTGTGGCTGCCATTTTTCTGGTGATGGCCATCAGCTCCGACGAGGTCAGCTGGGGGGCTTTCTTTGTGTAAGCAACGAGAAACCTGAAAGAAGCATTTTTTAACTAAGTCCTGCTGAGTCATTCATGAGTTTTTAGCCGCCTTGCTTCTTCTCACAGACTCTCTACTCTCATGCCA
+
CCCCCCCFCFFFGGGGGGGGGGGGGGHHGGGGGHHHGGHHHHHHHHHHHHHHHHHHHHHHHHHHHHHHHHHHGHGGHHHHHHHGGHHHHHHHHHHHHHHHHHHHHHHHHHHHHGGGGGGGGHHHHHHHGGGGGGGGGGGGGGGGGGFFFFFFFFFFFFFFFFFFFFFFFFFFFFFFFFFFFFFFFFFFFFFFFFFFFFFFFFFFFFFFFFFFFFFFFFFFFFFFFFFFFFFFFFFFFFFFFFFFFFFFFFB
@M05620:45:000000000-G6HP7:1:1101:22480:10251 1:N:0:172
AAACCAAGCAGACACTCACCGCTCCCTCGCCACAGGCCAATAGTTTGTCCTCACTGAGTTGGCAACAAGTGGCTGCTGTGGCTGCCATTTTTCTGGTGATGGCCATCAGCTCCGACGAGGTCAGCTGGGGGGCTTTCTTTGTGTAAGCAACGAGAAACCTGAAAGAAGCATTTTTTAACTAAGTCCTGCTGAGTCATTCATGAGTTTTTAGCCGCCTTGCTTCTTCTCACAGACTCTCTACTCTCATGCCA
+
AAABBBBFBFFFGGGGGGGGGGGGGGHHGGGEGHHHGGGHHHHHHHHHHHHHHHHHHHHHHGHGHHHHHHHHGHGGHHHHHHHGGHHHHHHHHHHHHHHHHHHHHHHHHHHHHGGGGGGGGHHHHHHHGGGGGGGGGGGGGGGGGGFFFFFFFFFFFFFFFFFFFFFFF/FFFFFFEFFFFFFFFFFFFFFFF9BBFFFFFFFFFFFFFFFFFFFFFFFFFFFFFFFFFFFFFFFFFFFFFFFFFFFBFF/
@M05620:45:000000000-G6HP7:1:1101:20909:10256 1:N:0:172
AAACCAAGCAGACACTCACCGCTCCCTCGCCACAGGCCAATAGTTTGTCCTCACTGAGTTGGCAACAAGTGGCTGCTGTGGCTGCCATTTTTCTGGTGATGGCCATCAGCTCCGACGAGGTCAGCTGGGGGGCTTTCTTTGTGTAAGCAACGAGAAACCTGAAAGAAGCATTTTTTAACTAAGTCCTGCTGAGTCATTCATGAGTTTTTAGCCGCCTTGCTTCTTCTCACAGACTCTCTACTCTCATGCCA
+
CCCCCABFCFFFGGGGGGGGGGGGGGHHGGGGGHHHGGHHHGHHHHHHHHHHHHHHHHHHHHHHHHHHHGHHGHGGHHHHHHHGGHHHHHHHHHHHHHGHHHHHHHHHHHHHHGGGGGGGGHHHHHHHGGGGGGGGGGGGGGGGGGFFFFFFFFFFFFFFFFFFFFFFFFFFFFHFFFFFHFFFFFFFFFFFFFFFFFFFFFFFFFFFFFFFFFFFFFFFHHHFFFFFHFFFFFFFFFFFFFFFFFFFFFF
@M05620:45:000000000-G6HP7:1:1101:9480:10291 1:N:0:172
ATCTCTATCTCCTAAAAACCTGTTTAGATTTGGAGATAGACCTTCAGGTTTTTCATCATTTTCTGCATGAATTATACATTGACCACGTTCCAGCGTGGTCAGTTTGCAGCATTCTGTTATTTTGTTTGACAGAGTGTCTTGTTGAGAACATATGTAGGACATGATTTTTTCCTGCAACAGGGAAAATAAAGTATAAGTTTTAAAGATTTATTCTTTAATAAAGGATCTCAAAGCCAGCTTTAGAAAAAGGA
+
ABCCCFFFFFFFGGGGGGGGGGHHHHHHHHHHHHHHHHHFHHHHHHHHHHHGGHHHHHHHHHHHHHHGHGHHHHHHHHHHHHHHHHGGHHHHHHGGGGHHHHHHHHHHHHHHHHHHHHHHHHHHHHHHGHGHHHHHHHHHHHHHHHGHHHHHHHFHFHHHHHHEHHHHFFHHHHHHHHHHHGGFHHHHHFHHHHHHHHHHHHHHHHHHHHHHHHHHHHHHHHHHHHHHHHHHHHHHHGHHHHFHGGHHGDG
@M05620:45:000000000-G6HP7:1:1101:15518:10317 1:N:0:172
CATCCTGACCCTGAAGTACCCCATTGAGCATGGCATCGTCACCAACTGGGACGACATGGAGAAGATCTGGCACCACACCTTCTACAACGAGCTGCGCGTGGCCCCGGAGGAGCACCCAGTGCTGCTGACCGAGGCCCCCCTGAACCCCAAGGCCAACAGAGAGAAGATGACTCAGGTGAGGCTCGGCCGACGCCCGTGCTCCTCCCGTCCTTTCCCCAGTCATTTTCTGCCCGGCTTGATTTCTGACATTA
+
CCCDDFFFFFFFGGGGGGGGGGGHHHHHHHGHHHHHHGHHHGHHHGHHHHHHGGGGGHHHHGHHHHHHHHHHHGHHHGGHHHHHHHHHGGGGGHHGGGGGGGHHGGGGGGGGHHHHGGHGHHHHHHHHHHGGGGGGGGGGGGHHHHGGGGHGHHGGGGGGGGGGFGGGGGGGGGGGHGGGGGGGFFFFFFFFFFFFBDFFFFFFFFFFFFDFFFFFFFBFFFFFFFFFFEFFFFFFFF?FFFFFFBFFFF0
@M05620:45:000000000-G6HP7:1:1101:20176:10317 1:N:0:172
ATCTCTATCTCCTAAAAACCTGTTTAGATTTGGAGATAGACCTTCAGGTTTTTCATCATTTTCTGCATGAATTATACATTGACCACGTTCCAGCGTGGTCAGTTTGCAGCATTCTGTTATTTTGTTTGACAGAGTGTCTTGTTGAGAACATATGTAGGACATGATTTTTTCCTGCAACAGGGAAAATAAAGTATAAGTTTTAAAGATTTATTCTTTAATAAAGGATCTCAAAGCCAGCTTTAGAAAAAGGA
+
CCDDDFFFFFFFGGGGGGGGGGHHHHHHHHHHHHHHHHHHHHHHHHHHHHHGGHHHHHIHHHIIIHHHHHHHHHHHHHHHHHHHHHGHHHHHHHGFGGHHHHHHHHHHHHHHHHHHHHHHHHHHHHHHHHGHHHHHHHHHHHHHHHHHHHHHHHHHHHHHHHHHHHHHHGHHHHHHHHHHHGGGHHHHHHHHHGHHHHHHHHHHHHHHHHHHHHHHHHHHHGHHGHHHHHHHHHHHHGHHHHHHHHGHGGH
@M05620:45:000000000-G6HP7:1:1101:20158:10322 1:N:0:172
ATCTCTATCTCCTAAAAACCTGTTTAGATTTGGAGATAGACCTTCAGGTTTTTCATCATTTTCTGCATGAATTATACATTGACCACGTTCCAGCGTGGTCAGTTTGCAGCATTCTGTTATTTTGTTTGACAGAGTGTCTTGTTGAGAACATATGTAGGACATGATTTTTTCCTGCAACAGGGAAAATAAAGTATAAGTTTTAAAGATTTATTCTTTAATAAAGGATCTCAAAGCCAGCTTTAGAAAAAGGA
+
BBBCCFFFFFFFGGGGGGGGGGHHHHHHHHHHHHHHHHHHHHHHHHHHHHHGGHHHHHHHHHHHHHHHHGHHHGHGHHHHHGHHHHGHHHHHHHGFGGHHFHGHHHHHHHHHHHHHHHHHHHHHHHHHGHHHHHHHHHHHHHHHHHHHHHHHHHHHHHHHHHHHHHHHHGHHHHHHFHHHHGGHHHHHHHHHHHHHHGHHHHHHHHHHHHHHHGHHHHHHHHHHHHHHHHHHHHGHHGGHHHGHHFHHGGG
@M05620:45:000000000-G6HP7:1:1101:20185:10335 1:N:0:172
ATCTCTATCTCCTAAAAACCTGTTTAGATTTGGAGATAGACCTTCAGGTTTTTCATCATTTTCTGCATGAATTATACATTGACCACGTTCCAGCGTGGTCAGTTTGCAGCATTCTGTTATTTTGTTTGACAGAGTGTCTTGTTGAGAACATATGTAGGACATGATTTTTTCCTGCAACAGGGAAAATAAAGTATAAGTTTTAAAGATTTATTCTTTAATAAAGGATCTCAAAGCCAGCTTTAGAAAAAGGA
+
CCCCCFFFFFFFGGGGGGGGGGHHHHHHHHHHHHHHHHHHHHHHHHHHHHHGGHHHHHIIHHHIHHHHHHHHHHHHHHHHHHHHHHGHHHHHHHGGGGHHHHHHHHHHHHHHHHHHHHHHHHHHHHHHHHHHHHHHHHHHHHHHHHHHHHHHHHHHHHHHHHHHHHHHHGHHHHHHHHHHHGGHHHHHGHHGHHHHHHHHHHHHHHHHHHHHHHHHHHHHHHHHHHHHHHHHHHHHHGHHHHHHHHHHGGG
@M05620:45:000000000-G6HP7:1:1101:20168:10338 1:N:0:172
ATCTCTATCTCCTAAAAACCTGTTTAGATTTGGAGATAGACCTTCAGGTTTTTCATCATTTTCTGCATGAATTATACATTGACCACGTTCCAGCGTGGTCAGTTTGCAGCATTCTGTTATTTTGTTTGACAGAGTGTCTTGTTGAGAACATATGTAGGACATGATTTTTTCCTGCAACAGGGAAAATAAAGTATAAGTTTTAAAGATTTATTCTTTAATAAAGGATCTCAAAGCCAGCTTTAGAAAAAGGA
+
CCDDDFFFFFFFGGGGGGGGGGHHHHHHHHHHHHHHHHHGHHHHHHHHHHHGGHHHHHIIIHIIIHHHHHHHHHHGHHHHHHHHHHGHHHHHHHGFGGHHFHHHHHHHHHHHHHHHHHHHHHHHHHHHHHHHHHHHHHHHHHHHHHHHHHGHHHHHHHHHHHHHHHHHHGHHHHGHHHGHHGGHHGHHHHHGHHHFHHHHHGHGHHHHHHHHHHHHHGHHHGHHHHHHHGHGHHHHHGHHHHHHGGHGGGH
@M05620:45:000000000-G6HP7:1:1101:7481:10349 1:N:0:172
ATCTCTATCTCCTAAAAACCTGTTTAGATTTGGAGATAGACCTTCAGGTTTTTCATCATTTTCTGCATGAATTATACATTGACCACGTTCCAGCGTGGTCAGTTTGCAGCATTCTGTTATTTTGTTTGACAGAGTGTCTTGTTGAGAACATATGTAGGACATGATTTTTTCCTGCAACAGGGAAAATAAAGTATAAGTTTTAAAGATTTATTCTTTAATAAAGGATCTCAAAGCCAGCTTTAGAAAAAGGA
+
BBBABFFFFFFFDGGFGGGGGFHEAAAFFF5EAGHH4EDHDGHHFDGFEAGEEGFHFFHHHHHFFHHEHBGHEDHHDFHFHHFFHHGHHFCGFCEEEGFDBGBBEGHHHHHF@EFFGHFHHFGHEGHHFGFHFGHHFEGHHHHHHGEGGH?DDG?GHFE??GGHHFGH1<C@GGBCGFFFECACCGGDG1F?DHFHHHGHGEHGHFHHHHHFHHHFD<GHFDDFCGHFHHHFHHFCGEHGCB0:;GCC:?G
@M05620:45:000000000-G6HP7:1:1101:7490:10367 1:N:0:172
ATCTCTATCTCCTAAAAACCTGTTTAGATTTGGAGATAGACCTTCAGGTTTTTCATCATTTTCTGCATGAATTATACATTGACCACGTTCCAGCGTGGTCAGTTTGCAGCATTCTGTTATTTTGTTTGACAGAGTGTCTTGTTGAGAACATATGTAGGACATGATTTTTTCCTGCAACAGGGAAAATAAAGTATAAGTTTTAAAGATTTATTCTTTAATAAAGGATCTCAAAGCCAGCTTTAGAAAAAGGA
+
CCCDCFFFFFFFGGGGGGGGGGGHHHHHHHHHHHHHHHHHHHHHHHHHHHHGGHHHHHIHHHIIHHHHHHHHHHHHHHHHHHHHHHGHHHHHHHGGGGHHHHHHHHHHHHHHHHHHHHHHHHHHHHHHHHHHHHGHHHHHHHHHHHHHHHHHHHHHHHHHHHHHHHHHHGHHHHHHHHHHHGGHHHHHHHHHHHHHHHHHHHHHHHHHHHHHHHHHHHHHHHHHHHHHHHHHHHHHHGHHHHHHFGHHGGH
@M05620:45:000000000-G6HP7:1:1101:7506:10378 1:N:0:172
ATCTCTATCTCCTAAAAACCTGTTTAGATTTGGAGATAGACCTTCAGGTTTTTCATCATTTTCTGCATGAATTATACATTGACCACGTTCCAGCGTGGTCAGTTTGCAGCATTCTGTTATTTTGTTTGACAGAGTGTCTTGTTGAGAACATATGTAGGACATGATTTTTTCCTGCAACAGGGAAAATAAAGTATAAGTTTTAAAGATTTATTCTTTAATAAAGGATCTCAAAGCCAGCTTTAGAAAAAGGA
+
BBBBBFFFFFFFGGDGFGGGGGGHHGHHHHHFHCHFHFGHHHHHHGHFHHHGGHHHHGHHHHGHFHHHHHHHHHHHHHHHHHHHHHGHHHHHHHGGGGHHHHHHHHHHHGHHHHHHHHHHHHHHHHHGHHEHFHHHHHHHHHHHGHHHGHHHHHHHGHHGHHHHHHHHHGHHHHHHHHHHHFGHGGHHHFHHHHHHHGGHHHHHHHHHHHHHHHHHHHHHGHHHHHHHHHHHHHHHHGHHHHHGHCHHGGG
@M05620:45:000000000-G6HP7:1:1101:25609:10395 1:N:0:172
CATCCTGACCCTGAAGTACCCCATTGAGCATGGCATCGTCACCAACTGGGACGACATGGAGAAGATCTGGCACCACACCTTCTACAACGAGCTGCGCGTGGCCCCGGAGGAGCACCCAGTGCTGCTGACCGAGGCCCCCCTGAACCCCAAGGCCAACAGAGAGAAGATGACTCAGGTGAGGCTCGGCCGACGCCCGTGCTCCTCCCGTCCTTTCCCCAGTCATTTTCTGCCCGGCTTGATTTCTGACATTT
+
CDDDDFFFFFFFGGGGGGGGGGGHHHHHHHHHHHHHHGHHHGHHHGHHHHHHGGGGGHHHHHHHHHHHHHHHHGHHHGGHHHHHHHHHGGGGGHHGGGGGGGHHGGGGGGGGHHHHGGHHHHHHHHHHHHGGGGGGGGGGGGHHHHGGGGHGHHGGGGGGGGGGGGGGGGGGGGGGHGGGGG.CFFFFFFFFFFFFFFFFFFFFFFFFFFFFFFFFFFFFFFFFFHFFFFFFFFFFFFFFFFFFFBFFFF0
@M05620:45:000000000-G6HP7:1:1101:25624:10403 1:N:0:172
CATCCTGACCCTGAAGTACCCCATTGAGCATGGCATCGTCACCAACTGGGACGACATGGAGAAGATCTGGCACCACACCTTCTACAACGAGCTGCGCGTGGCCCCGGAGGAGCACCCAGTGCTGCTGACCGAGGCCCCCCTGAACCCCAAGGCCAACAGAGAGAAGATGACTCAGGTGAGGCTCGGCCGACGCCCGTGCTCCTCCCGTCCTTTCCCCAGTCATTTTCTGCCCGGCTTGATTTCTGACATTC
+
AABBBFFFFFFFGGGGGGGGGGGHHHHHHHHGGHFGHGHHHGHHEFHHHHHHGGGGGFHBGBGHEGHHHHHHHGHHEGGHHHHGHHHHGFGGGHHFGCGE?EHHGGGBCF/EHHHHGGGHHHFHHHHFGHGDG?AFGGGGGEH0CGGGCAGGCGEGGGF9/FA.9BFGGFGGGGFGGGBGACAFFFFFFFFFFFFFDDFEFFFFFFFFFFFFFFFFFBDFFBFFFFFFFEFEFF@FFA.FFFFF/;;:FF/
@M05620:45:000000000-G6HP7:1:1101:25596:10409 1:N:0:172
CATCCTGACCCTGAAGTACCCCATTGAGCATGGCATCGTCACCAACTGGGACGACATGGAGAAGATCTGGCACCACACCTTCTACAACGAGCTGCGCGTGGCCCCGGAGGAGCACCCAGTGCTGCTGACCGAGGCCCCCCTGAACCCCAAGGCCAACAGAGAGAAGATGACTCAGGTGAGGCTCGGCCGACGCCCGTGCTCCTCCCGTCCTTTCCCCAGTCATTTTCTGCCCGGCTTGATTTCTGACATTA
+
CCDCCFFFFFFFGGGGGGGGGGGHHHHHHHHHHHHHHGHHHGHHHGHHHHHHGGGGGHHHHHHHHHHHHHHHHGHHHGGHHHHHHHHHGGGGGHHGGGGGGGHHGGGGGGGGHHHHGGHGHHHHHHHHHHGGGGGGGGGGGGHHHHGGGGHGHHGGGGGGGGGGGGGGGGGGGGGGHGGGGG.FFFFFFFFFFFFD@DDFFFFFFFFFFFFFFFFFFFFFFFFFFFFFFFFFFFFFFFFFFFFFFFFFFF0
@M05620:45:000000000-G6HP7:1:1101:9665:10464 1:N:0:172
TACCTGTACTGGGGAAGCATTTGAATATCCCCCCATGGTGATGGGGACGGAGAACTGCTCCATAAACACAGGCAACGTGCCTAACTTTCCCGGGAAGATGAAGTCAAAGAGCGACCACAGCTCTTCGGAGGTTATTTTGCATCGGTGAGCCAGACAGAATGATCCGATGAGGGGTGCGAAACTATTTGAGGAAAGGAAGCACCTTTTTATTAAATTTACCTTTTAGCAATCGCCATTCCTACCCTAAAGAT
+
CCCCCFFFFFFFGGGGGGGGGGHHHHHHHHHGGGGHHHHHHHHHHGGGGGGGGHHHHHHHHHHHHHHHHHHHGHHHGHHHHHHHHHHHHHHGGGGGGHHHHHHHHHHHHHHHGGGGGHHHHHHHHHHGGGGEHHHHHHHHHHHGDEGGHHHHHHGHHHGHHHHHHHGGGHHHGGDDGGGGGDGGGGGGFGGGGFGGGGGGGGFFFFFFFFFFFFFFFFFFFFFFFFFFFFFFFFFEFFFFFFFFFFFFFFF
@M05620:45:000000000-G6HP7:1:1101:17360:10473 1:N:0:172
CATCCTGACCCTGAAGTACCCCATTGAGCATGGCATCGTCACCAACTGGGACGACATGGAGAAGATCTGGCACCACACCTTCTACAACGAGCTGCGCGTGGCCCCGGAGGAGCACCCAGTGCTGCTGACCGAGGCCCCCCTGAACCCCAAGGCCAACAGAGAGAAGATGACCCAGGTGAGGCTCGGCCGACGCCCGTGCTCCTCCCGTCCTTTTTCCAGTCATTTTCTGCCCGGCTTGATTTCTGACATTA
+
A11>AFFBF>F1EGGCFFGGCFAFGDFFCDGGHHHGFCHHHGFDAEHHEEFEAEE?/AEAG1FGF1GHHFFC@F0?FF/GGHGHHHGBE>/>E1BECEG//EF<<E@CC?E?AFCEB?CHC1GHFHCEHH??-CCF.A<-@:/CCCAA.C...CAEA?FBB/;EB//F00C//.99C/CFGGFF?<-B@@9@@-@-9--;/;9B/A-E--AF////;;/9BFFF/BFF/;BEF->----;B////9/;/B:
@M05620:45:000000000-G6HP7:1:1101:21858:10480 1:N:0:172
ATCTCTATCTCCTAAAAACCTGTTTAGATTTGGAGATAGACCTTCAGGTTTTTCATCATTTTCTGCATGAATTATACATTGACCACGTTCCAGCGTGGTCAGTTTGCAGCATTCTGTTATTTTGTTTGACAGAGTGTCTTGTTGAGAACATATGTAGGACATGATTTTTTCCTGCAACAGGGAAAATAAAGTATAAGTTTTAAAGATTTATTCTTTAATAAAGGATCTCAAAGCCAGCTTTAGAAAAAGGA
+
DDEEEFFFFFFFGGGGGGGGGGHHHHHHHHHHHHHHHHHHHHHHHHHHHHHGGHHHHIHHHHIHIHHHHHHHHHHHHHHHHHHHHHGHHHHHHHGGGGHHHHHHHHHHHHHHHHHHHHHHHHHHHHHHHHHHHHGHHHHHHHHHHHHHHHHHHHHHHHHHHHHHHHHHHGHHHHHHHHHHHGGHHHHHGHHHHHHHHHHHHHHGHHHHHHHHHHHHHHHHHHHHHHHHHHHHHHHHHGHHHHGGHHHHGGH
@M05620:45:000000000-G6HP7:1:1101:9668:10483 1:N:0:172
TACCTGTACTGGGGAAGCATTTGAATATCCCCCCATGGTGATGGGGACGGAGAACTGCTCCATAAACACAGGCAACGTGCCTAACTTTCCCGGGAAGATGAAGTCAAAGAGCGACCACAGCTCTTCGGAGGTTATTTTGCATCGGTGAGCCAGACAGAATGATCCGATGAGGGGTGCGAAACTATTTGAGGAAAGGAAGCACCTTTTTATTAAATTTACCTTTTAGCAATCGCCATTCCTACCCTAAAGAT
+
BBBBBFFFFFFFGGFGGGGGGGHGHHHHHHHGGGGHHHHHHHHHHGEGGGGGGHHHHHHHHHHHHHHHHHHHGHHHGHHHHHHHHHHHHHHGGGGGGHHHHHHHHHHHHHHHGGGGGHHHHHHHHHHGGGGGHGHHHHHHHHHGGGGEFFHHHHGHHHHHHHHHHHDGGHHGGGDGGG:DCDGFGGGGGGGGG/CFGGGGBFFFFFFFEFFFFFFFFFFFFFFFFFFFFFFFFFDAFFFF/FFFFFFFB/F
@M05620:45:000000000-G6HP7:1:1101:21841:10494 1:N:0:172
ATCTCTATCTCCTAAAAACCTGTTTAGATTTGGAGATAGACCTTCAGGTTTTTCATCATTTTCTGCATGAATTATACATTGACCACGTTCCAGCGTGGTCAGTTTGCAGCATTCTGTTATTTTGTTTGACAGAGTGTCTTGTTGAGAACATATGTAGGACATGATTTTTTCCTGCAACAGGGAAAATAAAGTATAAGTTTTAAAGATTTATTCTTTAATAAAGGATCTCAAAGCCAGCTTTAGAAAAAGGA
+
@ABCCFFFFFFFGGGGGGGGGGHHHHHHHHHHHHHHHHHHHHHHHHHHHHHGGHHHHHHHIIIIHHHHHHHHHHHHHHHHHGHHHHGHHHHHHHGGGGHHHHHHHHHGHHHHHHHHHHHHHHHHHHHHGHHHHHHGHHHHHHHHHHGHHGHHHHHHHHHHFHHHHHHHHGHHHHHHHHHHHGGHHHHHGHHGHHHHG>GHHHGHHHHHHHHHHHHHGHHHHHHHHHHHHGGGHHHHHGHHHHHHHFHHGGF
@M05620:45:000000000-G6HP7:1:1101:21869:10497 1:N:0:172
ATCTCTATCTCCTAAAAACCTGTTTAGATTTGGAGATAGACCTTCAGGTTTTTCATCATTTTCTGCATGAATTATACATTGACCACGTTCCAGCGTGGTCAGTTTGCAGCATTCTGTTATTTTGTTTGACAGAGTGTCTTGTTGAGAACATATGTAGGACATGATTTTTTCCTGCAACAGGGAAAATAAAGTATAAGTTTTAAAGATTTATTCTTTAATAAAGGATCTCAAAGCCAGCTTTAGAAAAAGGA
+
CCCCCFFFFFFFGGGGGGGGGGHHHHHHHHHHHHHHHHHHHHHHHHHHHHHGGHHHHIHHHHHHHHHHHHHHHHHHHHHHHHHHHHGHHHHHHHGGGGHHHHHHHHHGHHHHHHHHHHHHHHHHHHHHHHHHHHHHHHHHHHHHHHHHHHHHHHHHHHHHHHHHHHHHHGHHHHHHHHHHHGGHHHHHHHHHHHHHHGHHHHHHHHHHHHHHHHHHHHHHHHGHHHHHHHGHHHHHHGHHHHHHHHHHGGH
@M05620:45:000000000-G6HP7:1:1101:4560:10529 1:N:0:172
ATCTCTATCTCCTAAAAACCTGTTTAGATTTGGAGATAGACCTTCAGGTTTTTCATCATTTTCTGCATGAATTATACATTGACCACGTTCCAGCGTGGTCAGTTTGCAGCATTCTGTTATTTTGTTTGACAGAGTGTCTTGTTGAGAACATATGTAGGACATGATTTTTTCCTGCAACAGGGAAAATAAAGTATAAGTTTTAAAGATTTATTCTTTAATAAAGGATCTCAAAGCCAGCTTTAGAAAAAGGA
+
CCDCDFFFFFFFGGGGGGGGGGHHHHHHHHHHHHHHHHHHHHHHHHHHHHHGGHHHHIHHHIHHHHHHHHHHHGHGHHHHHGHHGHGHHHHHHHGGGGHHHHHHHHHHHHHHHHHHHHHHHHHHHHHHGHHHHHHHHHHHHHHHHHHHHHHHHHHHHHHHHHHHHHHHHGHHHHGHHHHHHGGGHHHHHHHHHHHHHGHHHHHHHHHHHHHHHHHHHHHGHGHHHHHHHGHGHGHHHGHHHHHHHHGHGGG
@M05620:45:000000000-G6HP7:1:1101:4544:10545 1:N:0:172
ATCTCTATCTCCTAAAAACCTGTTTAGATTTGGAGATAGACCTTCAGGTTTTTCATCATTTTCTGCATGAATTATACATTGACCACGTTCCAGCGTGGTCAGTTTGCAGCATTCTGTTATTTTGTTTGACAGAGTGTCTTGTTGAGAACATATGTAGGACATGATTTTTTCCTGCAACAGGGAAAATAAAGTATAAGTTTTAAAGATTTATTCTTTAATAAAGGATCTCAAAGCCAGCTTTAGAGAAAGGA
+
1AAAAFFFFFFFGFGG1AEAGF1ADFG1AFE111B1BGFBFEHGGFHHHHHGGHHGFFHDBFDGHH2FHHHFGHHHHBHFGFGGGGCHGHHFHGGEG/GGHHHHFDHHHGCDEGEFGEGHFHDFHGHHHEGBEGHFHHHFHHFHBCAFFGHFHG2GHHGCCGGBBFHHGCFFGHH0<CG0GFCG/0F<D<?GHHFGGGGHHF1FF1FGGDGHHHHHGFFFBG0<GHHHGFFHFHHBCEGHHFF00;GFBH:
@M05620:45:000000000-G6HP7:1:1101:4569:10547 1:N:0:172
ATCTCTATCTCCTAAAAACCTGTTTAGATTTGGAGATAGACCTTCAGGTTTTTCATCATTTTCTGCATGAATTATACATTGACCACGTTCCAGCGTGGTCAGTTTGCAGCATTCTGTTATTTTGTTTGACAGAGTGTCTTGTTGAGAACATATGTAGGACATGATTTTTTCCTGCAACAGGGAAAATAAAGTATAAGTTTTAAAGATTTATTCTTTAATAAAGTATCTCAAAGCCAGCTTTAGAAAAAGGA
+
ABBBBFFFFFFFGG5DDGGGGGFHHHGHHHG5A4GFGHHGHHHHHGGHHHHGGHHHHHHHHHHHHHHHHFHHHHHHHDHHHHHHHHEHHHHHHHGEGEHHGHHGGGHHHHHHHHHFHHHHHHHHHHHHGHHEHHHHHHHHHHHGHHHHHHHHHHHHHHHHGHHHHHHHHGHHHHHFFHHHEEFGHGHHHHFHHHHGHHHHHHHHHHHHHDFHHHHHHGHHGBD0==GH0DGDFG./:CGHHFGH00:.EAF
@M05620:45:000000000-G6HP7:1:1101:22827:10554 1:N:0:172
AAACCAAGCAGACACTCACCGCTCCCTCGCCACAGGCCAATAGTTTGTCCTCACTGAGTTGGCAACAAGTGGCTGCTGTGGCTGCCATTTTTCTGGTGATGGCCATCAGCTCCGACGAGGTCAGCTGGGGGGCTTTCTTTGTGTAAGCAACGAGAAACCTGAAAGAAGCATTTTTTAACTAAGTCCTGCTGAGTCATTCATGAGTTTTTAGCCGCCTTGCTTCTTCTCACAGACTCTCTACTCTCATGCCA
+
CCCCCCCFCFFFGGGGGGGGGGGGGGHHGGGGGHHHGGHHHHHHHHHHHHHHHHHHHHHHHHHGHHHHHGHHGHGGHHHHHHHGGHHHHHHHHHHHHHHHHHHHHHHHHHHHHGGGGGGGGHHHHHHHGGGGGGGGGGGGGGGGGGFFFFFFFFFFFFFFFFFFFFFFFFFFFFFFFFFFFFFFFFFFFFFFFFFFFFFFFFFFFFFFFFFFFFFFFFFFFFFFFFFFFFFFFFFFFFFFFFFFFFFFFFF
@M05620:45:000000000-G6HP7:1:1101:10216:10554 1:N:0:172
CATCCTGACCCTGAAGTACCCGGCTTGATTTCTGACATTAGATCGGAAGAGCACACGTCTGAACTCCAGTCACAGAAGACCATCTCGTATGCCGTCTTCTGCTTGAAAAAAAAAAACAGTTCTGCTTACCGAGGCCCCCCTGAACCCCAAGGCCAACAGAGAGAAGATTACTTAGGCCATGCTCGGCCGACGCCCGTGTTTCTCCCTTCCTTTCTTCAGTCATTCTCTGCCCTCCTTCATTTCTGACATTA
+
BBBBBFFFFFFFGGGGGGGGGGCAEEGHHGHFGFHFGHHAE5FDFE2EFEHHGHCFEGFGGHHFHHHCHFHHHHG3G3G??FF35DFFEFGHDEE@FF44GHFG3BFGBGGC?D///<@2>2F@2F22@F////@..>---./0C..<..:CEECGEAC://;.///;0;;00;00//./0/;C.-.;-9-9--;-9..:.:/;/B.99FF;////;B//;/;99BFFBB/?/.:.B//;/;9/////;B/
@M05620:45:000000000-G6HP7:1:1101:22814:10566 1:N:0:172
AAACCAAGCAGACACTCACCGCTCCCTCGCCACAGGCCAATAGTTTGTCCTCACTGAGTTGGCAACAAGGGGCTGCTGTGGCTGCCATTTTTCTGGTGATGGCCATCAGCTCCGACGAGGTCAGCTGGGGGGCTTTCTTTGTGTAAGCAACGAGAAACCTGAAAGAAGCATTTTTTAACTAAGTCCTGCTGAGTCATTCATGAGTTTTTAGCCGCCTTGCTTCTTCTCACAGACTCTCTACTCTCATGCCA
+
A>AABABFBFFFGGGGGGGGGGGGGGHHGGGGGHHHGGHGHHHHHHHHHHHHHHHHHHHHHGHHHHHHH1EEGGGGHHHHHHHGGHHHHHHHHHHGHHHHHHHHHHHGHHHHHGGGGGGGGGHHHHHH?CGGFGGGGGGGGFFFFFFFFFFFFFFFFFFFFFFFFFFEFFFFFFFFFFFFFFFFFFFFFFFEFFFFFFFFFFFFFFFFFFFFFFFFFFFFFFFFFFFFFFFFFFFFFFFFFFFFFFFFFFF
@M05620:45:000000000-G6HP7:1:1101:10224:10571 1:N:0:172
CATCCTGACCCTGAAGTACCCGGCTTGATTTCTGACATTAGATCGGAAGAGCACACGTCTGAACTCCAGTCACAGAAGACCATCTCGTATGCCGTCTTCTGCTTGAAAAAAAAAATATATTTTATTTTACATCTTTTCTTTTTTATAACCTCTTTCTTCCATTCTTTTTCCCTCCCCCCCTTCACCTACCTTCTACGTTTTCCCTCTTAATTCTTTCCTCCAGTCTCTCCAATCCATCTTTCTCCCCCTGC
+
A?AABFFFFFFFGGFFGGGGGGGGGGGHHHHHHHCHFFHHCHHDCEGEFCAGGHHHGHFGGFHFHHHGHGHFEHHHGHEGGHCG5FHGFFGFG@FEGGDFFBHH@BGH3FEE@//02?3B3333>22222222>2222@@2@?A/1111?101>=1111>1=<><=B110<0=/.<<.---.;:0;;/9.;;/C90..;;C900;9/00090;0;B909;///////9/;/;/9.//;;/9F////..;..
@M05620:45:000000000-G6HP7:1:1101:5508:10590 1:N:0:172
AAACCAAGCAGACACTCACCGCTCCCTCGCCACAGGCCAATAGTTTGTCCTCACTGAGTTGGCAACAAGTGGCTGCTGTGGCTGCCATTTTTCTGGTGATGGCCATCAGCTCCGACGAGGTCAGCTGGGGGGCTTTCTTTGTGTAAGCAACGAGAAACCTGAAAGAAGCATTTTTTAACTAAGTCCTGCTGAGTCATTCATGAGTTTTTAGCCGCCTTGCTTCTTCTCACAGACTCTCTACTCTCATGCCA
+
CCCCCABFCFFFGGGGGGGGGGGGGGHHGGGGGHHHGGHHHGHHHHHHHHHHHHHHHHGHHHHGHHHHHHHHGHGGHHHHHHHGGHHHHHHHHHHHHHHHHHHHHHGHGHHHHGGFGGGGEHGHHHHHGGGGGGGGGGGGGGGGGGFFFFFFFFFFFFFFFFFFFFFFFFFFFFFFFFFFFFFFFFFFFFFFFFFFFFFFFFFFFFFFFFFFFFFFFFFFFFFFFFFFFFFFFFFFFFFFFFFFFFFFFFF
@M05620:45:000000000-G6HP7:1:1101:5165:10599 1:N:0:172
AAACCAAGCAGACACTCACCGCTCCCTCGCCACAGGCCAATAGTTTGTCCTCACTGAGTTGGCAACAAGTGGCTGCTGTGGCTGCCATTTTTCTGGTGATGGCCATCAGCTCCGACGAGGTCAGCTGGGGGGCTTTCTTTGTGTAAGCAACGAGAAACCTGAAAGAAGCATTTTTTAACTAAGTCCTGCTGAGTCATTCATGAGTTTTTAGCCGCCTTGCTTCTTCTCACAGACTCTCTACTCTCATGCCA
+
BBCCCBBFCFFFGGGGGGGGGGGGGGHHGGGGGHHHGGHHHHHHHHHHHHHHHHHHHHHHHHHHHHHHHHHHGHGGHHHHHHHGGHHHHHHHHHHHHHHHHHHHHHHHHHHHHGGGGGGGFHHHHHHHGGGGGGGGGGGGGGGGGGFFFFFFFFFFFFFFFFFFFFFFFFFFFFFFFFFFFFFFFFFFFFFFFFFFFFFFFFFFFFFFFFFFFFFFFFFFFFFFFFFFFFFFFFFFFFFFFFFFFFFFFFF
@M05620:45:000000000-G6HP7:1:1101:19902:10638 1:N:0:172
AAACCAAGCAGACACTCACCGCTCCCTCGCCACAGGCCAATAGTTTGTCCTCACTGAGTTGGCAACAAGTGGCTGCTGTGGCTGCCATTTTTCTGGTGATGGCCATCAGCTCCGACGAGGTCAGCTGGGGGGCTTTCTTTGTGTAAGCAACGAGAAACCTGAAAGAAGCATTTTTTAACTAAGTCCTGCTGAGTCATTCATGAGTTTTTAGCCGCCTTGCTTCTTCTCACAGACTCTCTACTCTCATGCCA
+
BBBBBBBFBFFFGGGGGGGGGGFGGGFHGGGGGHFHGGHHHHHHHHHHHHHHHHHHHHHHHHHHHHHHHFGFFHGGHHFHHHHGGHHGHHHHHHGHHHGHHHHHHHHHHHHHHGGGGGGGGHHHHHHHGGGGGGGGGGGGGGGGGGFFFFFFFFFFFFFFFFFFFFFFFFFFFFFFFFFFFFFFFFFFFFFFFFFFFFFFFFFFFFFFFFFFFFFFFFFFFFFFFFFFFFFFFFFFFFFFFFFFFFFFFFB
@M05620:45:000000000-G6HP7:1:1101:10616:10639 1:N:0:172
CATCCTGACCCTGAAGTACCCCATTGAGCATGGCATCGTCACCAACTGGGACGACATGGAGAAGATCTGGCACCACACCTTCTACAACGAGCTGCGCGTGGCCCCGGAGGAGCACCCAGTGCTGCTGACCGAGGCCCCCCTGAACCCCAAGGCCAACAGAGAGAAGATGACTCAGGTGAGGCTCGGCCGACGCCCGTGCTCCTCCCGTCCTTTCCCCAGTCATTTTCTGCCCGGCTTGATTTCTGACATTA
+
BCCCCFFFFFFFGGGGGGGGGGGGHHHHHHHHHHHHHGHHHGHHHGHGHHHHGGGGGHHHHHGHHHHHHHHHHGHHHGGHHHHHHGHHGGGGGHHGGGGGGGHHGGGGGGGGHHHHGGFGHHHHHHHHGHGGGGGGGGGGGGHHHHGGGGHGHGGGGGGGGGGGFGGGGGGGGFGGFFGGGGGGFFFFFFFFFFFF@DF?FFFFFFFEDFAFFFFFFFFFFFFFFFFFFFFFFFFFFAFFFFF/BBFFFF/
@M05620:45:000000000-G6HP7:1:1101:19926:10645 1:N:0:172
AAACCAAGCAGACACTCACCGCTCCCTCGCCACAGGCCAATAGTTTGTCCTCACTGAGTTGGCAACAAGTGGCTGCTGTGGCTGCCATTTTTCTGGTGATGGCCATCAGCTCCGACGAGGTCAGCTGGGGGGCTTTCTTTGTGTAAGCAACGAGAAACCTGAAAGAAGCATTTTTTAACTAAGTCCTGCTGAGTCATTCATGAGTTTTTAGCCGCCTTGCTTCTTCTCACAGACTCTCTACTCTCATGCCA
+
BCCCCBBFCFFFGGGGGGGGFGGGGGHHGGGGGFHHGGHGHHHHHHHHHHHHHHHHHHHHHHHHGHHHHHHHGHGGHHHHHHFGGHHHHHHHHHHHHGHHFHHHHGHHHHHHHGGGGGGGGHHHHHGHGGGGGGGGGGGGGGGGGGFFFFFFFFFFFFFFFFFFFFFFFFFFFFFFFFFFFFFFFFFFFFFFFFFFFFFFEFFFFFFFFFFFF?DFFFFFFFFFFFFFFFFFFFFFFFFFFFFFFFFBFF/
@M05620:45:000000000-G6HP7:1:1101:5538:10646 1:N:0:172
ATCTCTATCTCCTAAAAACCTGTTTAGATTTGGAGATAGACCTTCAGGTTTTTCATCATTTTCTGCATGAATTATACATTGACCACGTTCCAGCGTGGTCAGTTTGCAGCATTCTGTTATTTTGTTTGACAGAGTGTCTTGTTGAGAACATATGTAGGACATGATTTTTTCCTGCAACAGGGAAAATAAAGTATAAGTTTTAAAGATTTATTCTTTAATAAAGGATCTCAAAGCCAGCTTTAGAAAAAGGA
+
CCCDDFFFFFFFGGGGGGGGGGGHHHHHHHHHHHHHHHHHHHHHHHHHHHHGGHHHHHHHHIHHIHHHHHHHHHHHHHHHHGHHHHGHHHHHHHGGGGHHHHHHHHHHHHHHHHHHHHHHHHHHHHHHHHGHHHGHHHHHHHHHHHGHHHHHHHHHHHHHHHHHHHHHHGHHHHGHHHHHHGGHHHHGHHHHFHHHHGHHHHHHHHHHHGHHHHHHHGHHHHHHHHHHHGHGHFHHHGHHHHHHGGHGGGH
@M05620:45:000000000-G6HP7:1:1101:19911:10655 1:N:0:172
AAACCAAGCAGACACTCACCGCTCCCTCGCCACAGGCCAATAGTTTGTCCTCACTGAGTTGGCAACAAGTGGCTGCTGTGGCTGCCATTTTTCTGGTGATGGCCATCAGCTCCGACGAGGTCAGCTGGGGGGCTTTCTTTGTGTAAGCAACGAGAAACCTGAAAGAAGCATTTTTTAACTAAGTCCTGCTGAGTCATTCATGAGTTTTTAGCCGCCTTGCTTCTTCTCACAGACTCTCTACTCTCATGCCA
+
CBCCCBCFCFFFGGGGGGGGGGGGGGHHGGGGGHHHGGHHHHHHHHHHHHHHHHHHHHGHHHHGHHHHHGHHGHGGHHHHHHHGGHHHHHHHHHHHHHGHHHHHHHHHHHHHHGGGGGGGGHHHHHHHGGGGGGGGGGGGGFGGGGFFFFFFFFFFFFFFFFFFFFFFFFFFFFFFFFFFFFFFFFFFFFFFFFFFFFFFFFFFBFFFFFFFFFFFFFFFFFFFFFFFFFBFFFFFFFFFFFFFFFFFFFF
@M05620:45:000000000-G6HP7:1:1101:25057:10699 1:N:0:172
ATCTCTATCTCCTAAAAACCTGTTTAGATTTGGAGATAGACCTTCAGGTTTTTCATCATTTTCTGCATGAATTATACATTGACCACGTTCCAGCGTGGTCAGTTTGCAGCATTCTGTTATTTTGTTTGACAGAGTGTCTTGTTGAGAACATATGTAGGACATGATTTTTTCCTGCAACAGGGAAAATAAAGTATAAGTTTTAAAGATTTATTCTTTAATAAAGGATCTCAAAGCCAGCTTTAGAAAAAGGA
+
CCCDCFFFFFFFGGGGGGGGGGHHHHHHHHHHHHHHHHHHHHHHHHHHHHHGGHHHHHHIHHIHHHHHHHHHHHHHHHHHHHHHHHGHHHHHHHGGGGHHHHHHHHHHHHHHHHHHHHHHHHHHHHHHHHHHHHHHHHHHHHHHHHHHHHHHHHHHHHHHHHHHHHHHHGHHHHHHHHHHHGGHHHHHHHHHHHHHHGHHHGHHHHHHHHHHHHHHHHHHHHHHHHHHHHHHHHHHHGHHHHHHHHHHGGH
@M05620:45:000000000-G6HP7:1:1101:25076:10700 1:N:0:172
ATCTCTATCTCCTAAAAACCTGTTTAGATTTGGAGATAGACCTTCAGGTTTTTCATCATTTTCTGCATGAATTATACATTGACCACGTTCCAGCGTTGTCAGTTTGCAGCATTCTGTTATTTTGTTTGACAGAGTGTCTTGTTGAGAACATATGTAGGACATGATTTTTTCCTGCAACAGGGAAAATAAAGTATAAGTTTTAAAGATTTATTCTTTAATAAAGGCTCTCAAAGCCAGCTTTAGAAAAAGGC
+
11>AAF3FFFFFGF1FGFEGGGHHF3DEHHHB1A01AFG1BGHHHB1DGFHGGHHHHHHHHHHHBHHHE1AAGAGDH2GHEAFGGHEGGHHBGHEG/>FG21GHHGH2BFAGHHHGHH2EGHHFGGCB1BFFEFFHHGHHFHH02B/>BFHDGFHH211FFFCFBDGHGGHHH<FF1@00/?FA/0F11<1F1FD1?FGHHH1111>FGBGHGHHHB0=<00D0CCHHHEGBDGF/CEHHH00:;C/.;..
@M05620:45:000000000-G6HP7:1:1101:23229:10745 1:N:0:172
CATCCTGACCCTGAAGTACCCCATTGAGCATGGCATCGTCACCAACTGGGACGACATGGAGAAGATCTGGCACCACACCTTCTACAACGAGCTGCGCGTGGCCCCGGAGGAGCACCCAGTGCTGCTGACCGAGGCCCCCCTGAACCCCAAGGCCAACAGAGAGAAGATGACTCAGGTGAGGCTCGGCCGACGCCCGTGCTCCTCCCGTCCTTTCCCCAGTCATTTTCTGCCCGGCTTGATTTCTGACATTA
+
BABBBFDFFFFFGGGGGGGGGGCHHHGHHHHGHGHHHGHHEGHHHGHHHHGHGGGGGHHHGHFHHHHHGFHHHGHHHGGHHHHHHHHHGGGGGHHGGGGGGEFGGGGFGGGGHHHHGGHHHHHHGHHGHHGCFGGGGGGGGGHHHHGGG.:EHHGFGGEFFFE.;CFFFFFGGGGGFFFFAEEFFFEFB@DFFFFFADFFFFFFFFFEDDDFFFFFFFBFFFFFFFFFFFFFFFFFFFFF/BFFFFBFFF/
@M05620:45:000000000-G6HP7:1:1101:28242:10749 1:N:0:172
AAACCAAGCAGACACTCACCGCTCCCTCGCCACAGGCCAATAGTTTGTCCTCACTGAGTTGGCAACAAGTGGCTGCTGTGGCTGCCATTTTTCTGGTGATGGCCATCAGCTCCGACGAGGTCAGCTGGGGGGCTTTCTTTGTGTAAGCAACGAGAAACCTGAAAGAAGCATTTTTTAACTAAGTCCTGCTGAGTCATTCATGAGTTTTTAGCCGCCTTGCTTCTTCTCACAGACTCTCTACTCTCATGCCA
+
AABBBBBFBFFFGGGGGGGGGGGGGGHHGGGGGHHHGGHHHHHHHHHHHHHHHHHHHHHHHHHHHHHHHHHHGHGGHHHHHHHGGHFHHHHHHHHHHHHHHHHHHHGHHHHHHGGGGGGGGHFHHHHHGGGGGGGGGGGGGGGGGGFFFFFFEFFFFFFFFFFFFFFFFFFFFFFFEFFFF/FFFFFFFFFFFFFFFFFFFFFFFFFFFFFFFFFFFFFFFFFFFFFFFFFFFFFFFFFFFFFFFFFFFFF
@M05620:45:000000000-G6HP7:1:1101:23106:10751 1:N:0:172
ATCTCTATCTCCTAAAAACCTGTTTAGATTTGGAGATAGACCTTCAGGTTTTTCATCATTTTCTGCATGAATTATACATTGACCACGTTCCAGCGTGGTCAGTTTGCAGCATTCTGTTATTTTGTTTGACAGAGTGTCTTGTTGAGAACATATGTAGGACATGATTTTTTCCTGCAACAGGGAAAATAAAGTATAAGTTTTAAAGATTTATTCTTTAATAAAGGATCTCAAAGCCAGCTTTAGAAAAAGGA
+
AAABBFFFFFFFGGGGFFGGGGHHHHHHHHHFHHFCGHHHHHHHHHHHHHHGGHHHHEHHHHHHHHHHFHHHHHHHHGHHHFFHHHGHHHHEHHGEEEHHHFHHHHHGGHHHHHHHHHHHHHHHHHHHHHHFFBHHHHHHHHHHGHHHHHHFHHHEFEGHHHHGHHHHHGHHHHHGHHHHEEGFCFFF?1<FGHGGF1GHHHHHGHHGFHHGGHHHGFGHHH0<CHFHHGGHHFHHHGFHHGH0;CGHGGF
@M05620:45:000000000-G6HP7:1:1101:23244:10756 1:N:0:172
CATCCTGACCCTGAAGTACCCCATTGAGCATGGCATCGTCACCAACTGGGACGACATGGAGAAGATCTGGCACCACACCTTCTACAACGAGCTGCGCGTGGCCCCGGAGGAGCACCCAGTGCTGCTGACCGAGGCCCCCCTGAACCCCAAGGCCAACAGAGAGAAGATGACTCAGGTGAGGCTCGGCCGACGCCCGTGCTCCTCCCGTCCTTTCCCCAGTCATTTTCTGCCCGGCTTGATTTCTGACATTT
+
CCDDDFFFFFFFGGGGGGGGGGGHHHHHHHHHHHHHHGHHHGHHHGHHHHHHGGGGGHHHHHHHHHHHHHHHHGHHHGGHHHHHHHHHGGGGGHHGGGGGGGHHGGGGGGGGHHHHGGHHHHHHHHHHHHGGGGGGGGGGGGHHHHGGGGHGHHGGGGGGGGGGGGGFGGGGGGGGHGGGGGGGFFFFFFFFFFFF@DFEFFFFFFF;ADDFFFFFFFFFFFFFFFFFFEFFFFFFFFFFFFFFE:BFFF0
@M05620:45:000000000-G6HP7:1:1101:23108:10772 1:N:0:172
ATCTCTATCTCCTAAAAACCTGTTTAGATTTGGAGATAGACCTTCAGGTTTTTCATCATTTTCTGCATGAATTATACATTGACCACGTTCCAGCGTGGTCAGTTTGCAGCATTCTGTTATTTTGTTTGACAGAGTGTCTTGTTGAGAACATATGTAGGACATGATTTTTTCCTGCAACAGGGAAAATAAAGTATAAGTTTTAAAGATTTATTCTTTAATAAAGGATCTCAAAGCCAGCTTTAGAAAAAGGA
+
CDDEDFFFFFFFGGGGGGGGGGHHHHHHHHHHHHHHHHHHHHHHHHHHHHHGGHHHHHIHHHHIIHHHHHHHHHHHHHHHHHHHHHGHHHHHHHGGGGHHHHHHHHHHHHHHHHHHHHHHHHHHHHHHHHHHHHHHHHHHHHHHHHHHHHHHHHHHHHHHHHHHHHHHHGHHHHHHHHHHHGGHHHHHGHHHHHHHHHHHHHHHHHHHHHHHHHHHHHHHHHHHHHHHHHHHHHHHHGHHHHGHHGHHGGG
@M05620:45:000000000-G6HP7:1:1101:23773:10772 1:N:0:172
TACCTGTACTGGGGAAGCAATCGCCATTCCTACCCTAAAGATCGGAAGAGCACACGTCTGAACTCCAGTCACAGAAGACCATCTCGTATGCCGTCTTCTGCTTGAAAAAAAAAAAACACTACTACTTCCCCCCTCCACCCTACTCCCCCCGCCCCCCTCCCCTCCCAAGCCTCCTCTTCTTCCCGCCCTCCCCCCTCTCTCCCCCCATCCTTTCCCCCGTCCTTCTCTACCCTCACTTCTTTCCCCCCTTC
+
CCBCCFFFFFFFGGFGGGGGGGGGGGGHHHHHHHHHHHHHHHHFGGFGHHHFFHHGGHHGGHHHHHHHHGHHHHHHGHHHC@BFHFFGHGHHGGGHGFHHGFHGFHHHHGG<>>//</022222@111?00/--..000>./<0<0<<<:;-:--9--..../...//...0/./90000000:.----:...:9-.//0;//:.9-/;A000:;9/9:.9;.000:0000.0...00;009000/.-:./
@M05620:45:000000000-G6HP7:1:1101:23101:10788 1:N:0:172
ATCTCTATCTCCTAAAAACCTGTTTAGATTTGGAGATAGACCTTCAGGTTTTTCATCATTTTCTGCATGAATTATACATTGACCACGTTCCAGCGTGGTCAGTTTGCAGCATTCTGTTATTTTGTTTGACAGAGTGTCTTGTTGAGAACATATGTAGGACATGATTTTTTCCTGCAACAGGGAAAATAAAGTATAAGTTTTAAAGATTTATTCTTTAATAAAGGATCTCAAAGCCAGCTTTAGAAAAAGGA
+
BBBCCFFFFFFFGGGGGGGGGGHHHHHHHHHHHHHHHHHHHHHHHHHHHHHGGHGHHHHIHHHHHHHHHHHHHHHHHHHHHHHHGHGHHHHHHHGEGGHHFHGHHHHHHHHHHHHHHHHHHHHHHHHHHHHHHHHHHHHHHGHHHHHHHHHHHHHHHHHHHHHHHHHHHGHHHHHHHHHHHGGHGHHHGHHHHHHHHGHHHHGHHHHHHHHHHHHHGHHHHGHHHHGHHGHHHHHHHGGHHHGFHCGHGGH
@M05620:45:000000000-G6HP7:1:1101:18658:10808 1:N:0:172
ATCTCTATCTCCTAAAAACCTGTTTAGATTTGGAGATAGACCTTCAGGTTTTTCATCATTTTCTGCATGAATTATACATTGACCACGTTCCAGCGTGGTCAGTTTGCAGCATTCTGTTATTTTGTTTGACAGAGTGTCTTGTTGAGAACATATGTAGGACATGATTTTTTCCTGCAACAGGGAAAATAAAGTATAAGTTTTAAAGATTTATTCTTTAATAAAGGATCTCAAAGCCAGCTTTAGAAAAAGGA
+
DDDDDFFFFFFFGGGGGGGGGGHHHHHHHHHHHHHHHHHHHHHHHHHHHHHGGHHHHIHHHHIHHHHHHHHHHHHHHHHHHHHHHHGHHHHHHHGFGGHHHHHHHHHHHHHHHHHHHHHHHHHHHHHHGHHHHHGHHHHHHHHHHHHHHHHHHHHHHHHHHHHHHHHHHGHHHHHHGHHHHGGHHHHHHGHHHGHHHHHHHHFHHHHHHHHHHHHHHHHHHHHHHHHHHGHHHHHHHGHHHHHHHHHHGGH
@M05620:45:000000000-G6HP7:1:1101:18643:10821 1:N:0:172
ATCTCTATCTCCTAAAAACCTGTTTAGATTTGGAGATAGACCTTCAGGTTTTTCATCATTTTCTGCATGAATTATACATTGACCACGTTCCAGCGTGGTCAGTTTGCAGCATTCTGTTATTTTGTTTGACAGAGTGTCTTGTTGAGAACATATGTAGGACATGATTTTTTCCTGCAACAGGGAAAATAAAGTATAAGTTTTAAAGATTTATTCTTTAATAAAGGATCTCAAAGCCAGCTTTAGAAAAAGGA
+
CCCCCFFFFFFFGGGGGGGGGGHHHHHHHHHHHHHHHHHHHHHHHHHHHHHGGHHHHIHHHIIIIHHHHHHHHHHHHHHHHHHHHHGHHHHHHHGFGGHHHHGHHHHHHHHHHHHHHHHHHHHHHHHHHGHHHHGHHHHHHHHHHHHHHHHHHHHHHHHHHHHHHHHHHGHHHHHHHHHHHGGGHHHGHHHHHGHHHGHHHHGHHHHHHHHHHHHHHHHHHHHHHHHHGGHHHHHHHGHHHHHGGFGHGGH
@M05620:45:000000000-G6HP7:1:1101:4494:10833 1:N:0:172
TACCTGTACTGGGGAAGCATTTGAATATCCCCCCATGGTGATGGGGACGGAGAACTGCTCCATAAACACAGGCAACGTGCCTAACTTTCCCGGGAAGATGAAGTCAAAGAGCGACCACAGCTCTCGGAGGTTATTTTGCATCGGTGAGCCAGACAGAATGATCCGATGAGGGGTGCGAAACTATTTGAGGAAAGGAAGCACCTTTTTATTAAATTTACCTTTTAGCAATCGCCATTCCTACCCTAAAGATC
+
AAABAFFFFFFFCE2AEFGGGGHHHHHHHHHGGGGFHGBGGHHGHGEGGGCEGHHHHHHHHHHHGGHHHHGHGHGHGHHHHHHHHHHHHHHGGGGGGHHHFFGFFGHGHGHHGGGGGHHHHHHHHBFEDGEHHHHHHHHGHHGGGGGHGHFGHGHG<CHHDGHHHFGFHHHGGEGGGFCDFGGGGGGGGGFFFGGFGGFFFFFFFFFFFFEEFFFFFEFFFFFFFFFFFFFEDDFFF9FBFFFFFBFFFFF
@M05620:45:000000000-G6HP7:1:1101:4499:10850 1:N:0:172
TACCTGTACTGGGGAAGCATTTGAATATCCCCCCATGGTGATGGGGACGGAGAACTGCTCCATAAACACAGGCAACGTGCCTAACTTTCCCGGGAAGATGAAGTCAAAGAGCGACCACAGCTCTCGGAGGTTATTTTGCATCGGTGAGCCAGACAGAATGATCCGATGAGGGGTGCGAAACTATTTGAGGAAAGGAAGCACCTTTTTATTAAATTTACCTTTTAGCAATCGCCATTCCTACCCTAAAGATC
+
DCCCDFFFFFFFGGGGGGGGGGHHHHHHHHHGGGGHHHHHHHHHHGGGGGGGGHHHHHHHHHHHHHHHHHHHGHHHGHHHHHHHHHHHHHHGGGGGGHHHHHHHHHHHHHHHGGGGGHHHHHHHHGGGGGGHHHHHHHHGHHGGGGGHHHHHHGHHHHHHHHHHHGGGHHHGGEGGGGGGGGGHHHHGGGGGGGGGGGGGGFFFFFFFHFFFFFFFHFFFFFFFFFFFFFFFFFFFFFFFFFFFFFFFFFF
@M05620:45:000000000-G6HP7:1:1101:4491:10868 1:N:0:172
TACCTGTACTGGGGAAGCATTTGAATATCCCCCCATGGTGATGGGGACGGAGAACTGCTCCATAAACACAGGCAACGTGCCTAACTTTCCCGGGAAGCTGAAGTCAAAGAGCGACCACAGCTCTCGGAGGTTATTTTGCATCGGTGAGCCAGCCAGAATGATCCGATGAGGTGTGCGAAACTATTTGAGGAAAGGAAGCACCTTTTTATTCAATTTACCTTTTAGCAATCGCCATTCCTACCCTAAACATC
+
BBABBFFFFFFF4EEEGGGGGGHHFHHGGEFGGFGHHGFGFHHHHG2EEEDEGFHHHFFGGGEDFHHHH1FFFHFHGHHHHHH3GHEHEGHGGG//?/BBF3BGFBGG3E22EB?FGHHHFHHHFDA///CG1FHHH1111>.<CAA>CGFA.<<<.CGD0<=G.:A:CGG/CC.GACD?AFB9FF09.90FFFAC99EBFFFFFFF.;C///;BF/BFFFFFBB/F/BF.9DAAFBFF/BFAFB.///99
@M05620:45:000000000-G6HP7:1:1101:8489:10887 1:N:0:172
ATCTCTATCTCCTAAAAACCTGTTTAGATTTGGAGATAGACCTTCAGGTTTTTCATCATTTTCTGCATGAATTATACATTGACCACGTTCCAGCGTGGTCAGTTTGCAGCATTCTGTTATTTTGTTTGACAGAGTGTCTTGTTGAGAACATATGTAGGACATGATTTTTTCCTGCAACAGGGAAAATAAAGTATAAGTTTTAAAGATTTATTCTTTAATAAAGGATCTCAAAGCCAGCTTTAGAAAAAGGA
+
ABBCCFFFFFFFGGGGGGGGGGFHHHHHHHHHHHHHHHHHHHHHHHHHHHHGGHHHHHHHHHHHHHHHHHHHHHHHHHHHHHHHHHGHHHHHHHGFGGHHHHHHHHHHHHHHHHHHHHHHHHHHHHHHHHHHHHHHHHHHHHHHHHHHHHHHHHHHHHHHGHHHHHHHHGHHHHHGHHHHHGGGHHHHHHHHHHGHHHHHHHGHHHHHHHHHHHHHHHHHHHGFHHHHHFHHHHHHHGGHHGHHHGHHGGH
@M05620:45:000000000-G6HP7:1:1101:8499:10903 1:N:0:172
ATCTCTATCTCCTAAAAACCTGTTTAGATTTGGAGATAGACCTTCAGGTTTTTCATCATTTTCTGCATGAATTATACATTGACCACGTTCCAGCGTGGTCAGTTTGCAGCATTCTGTTATTTTGTTTGACAGAGTGTCTTGTTGAGAACATATGTAGGACATGATTTTTTCCTGCAACAGGGAAAATAAAGTATAAGTTTTAAAGATTTATTCTTTAATAAAGGATCTCAAAGCCAGCTTTAGAAAAAGGA
+
BCCCCFFFFFFFGGGGGGGGGGGHHHHHHHHHHGHHHHHGHHHHHHHHHHHGGHGHHHHHHHHHHHHHHHGHHGHGHHHHHGHHHHGHHHHHHHGGGGHHHHHHHHHGHHHHHHHHHHHHHHHHHHHHGHGHHHGHGHHHHHHHHHGFHHHHHHHHHHHHHHHGHHFHHGHHHHHHHHHHHGGGHGHGHHHHHHFGHHHHHGGGHGHHHHHHHHHHHGHHHGHHHHHHHFGFHHHHHGHHHHHHGGGHGGG
@M05620:45:000000000-G6HP7:1:1101:4623:10906 1:N:0:172
CATCCTGACCCTGAAGTACCCCATTGAGCATGGCATCGTCACCAACTGGGACGACATGGAGAAGATCTGGCACCACACCTTCTACAACGAGCTGCGCGTGGCCCCGGAGGAGCACCCAGTGCTGCTGACCGAGGCCCCCCTGAACCCCAAGGCCAACAGAGAGAAGATGACTCAGGTGAGGCTCGGCCGACGCCCGTGCTCCTCCCGTCCTTTCCCCAGTCATTTTCTGCCCGGCTTGATTTCTGACATTA
+
DDDDDFFFFFFFGGGGGGGGGGGHHHHHHHHHHHHHHGHHHGHHHGHHHHHHGGGGGHHHHHHHHHHHHHHHHGHHHGGHHHHHHHHHGGGGGHHGGGGGGGHHGGGGGGGGHHHHGGHHHHHHHHHHHHGGGGGGGGGGGGHHHHGGGGHGHHGGGGGGGGGGGGGGGGGGGGGGGGGGGGGGFFFFFFFFFFFFFFFFFFFFFFFEDFFFFFFFFFFFFFFFFFFFFFFFFFFFFFFFFFFFF<FFFF0
@M05620:45:000000000-G6HP7:1:1101:5477:10960 1:N:0:172
CATCCTGACCCTGAAGTACCCCATTGAGCATGGCATCGTCACCAACTGGGACGACATGGAGAAGATCTGGCACCACACCTTCTACAACGAGCTGCGCGTGGCCCCGGAGGAGCACCCAGTGCTGCTGACCGAGGCCCCCCTGAACCCCAAGGCCAACAGAGAGAAGATGACTCAGGTGAGGCTCGGCCGACGCCCGTGCTCCTCCCGTCCTTTCCCCAGTCATTTTCTGCCCGGCTTGATTTCTGACATTA
+
CCCCCFFFFFFFGGGGGGGGGGGHHHHHHHHHHHHHHGHHHGHHHGHHHHHHGGGGGHHHHHHHHHHHHHHHHGHHHGGHHHHHHHHHGGGGGHHGGGGGGGHHGGGGGGGGHHHHGGHHHHHHHHHHHHGGGGGGGGGGGGHHHHGGGGHGHHGGGGGGGGGGGGGGGGGGGGGGGGGGGGGGFFFFFFBFFFFFDFFFFFFFFFFFFFDFFFFFFFFFFFFFFFFFFFFFFFFFF;?BFFFFFB0BFF0
@M05620:45:000000000-G6HP7:1:1101:5493:10973 1:N:0:172
CATCCTGACCCTGAAGTACCCCATTGAGCATGGCATCGTCACCAACTGGGACGACATGGAGAAGATCTGGCACCACACCTTCTACAACGAGCTGCGCGTGGCCCCGGAGGAGCACCCAGTGCTGCTGACCGAGGCCCCCCTGAACCCCAAGGCCAACAGAGAGAAGATGACTCAGGTGAGGCTCGGCCGACGCCCGTTCTCCTCCCGTCCTTTCCCCAGTCATTTTCTGCCCGGCTTGTTTTCTGACGTTA
+
>AAAAFDFFFFF1G1AABGGFG1BF11AA1BD0F0GG?FGAEF1/A0BBA0FA/A/EG01BBF0F1GBH1EEGC0G/??FEGHEGHHC/////1@>/EE>E/GH//<BC<//??FGCGH1<FFHHHH1<CC-<--<C-<<-./0:::EGGAEC.CEAA//CF.E/9F00;0C000/;/;..9.;9;----9-9>@-;-;-///;B9-;9--/99BF--;/9//;F//9/9/-----;--/-;FF/;/-;--
@M05620:45:000000000-G6HP7:1:1101:13880:10995 1:N:0:172
ATCTCTATCTCCTAAAAACCTGTTTAGATTTGGAGATAGACCTTCAGGTTTTTCATCATTTTCTGCATGAATTATACATTGACCACGTTCCAGCGTGGTCAGTTTGCAGCATTCTGTTATTTTGTTTGACAGAGTGTCTTGTTGAGAACATATGTAGGACATGATTTTTTCCTGCAACAGGGAAAATAAAGTATAAGTTTTAAAGATTTATTCTTTAATAAAGGATCTCAAAGCCAGCTTTAGAAAAAGGA
+
BCCCCFFFFFFFGGGGGGGGGGHHHGHHHHHHHHHFHFFHFHHHHGHHHHHGGHHHHHHGHHHHHHHHHFGHHHHHHFHHHHHHHHGHHHHHHHGGGGHHGHHHHHHGHHHHHHHHHHHHHHHHHHHHFFGHHHHHHHHHHHHHGHHHHGHHHHHGHGHHHHHHHHHHHGHHHHHGFHHHHGGHHFFGBFGHGHHHHGGHHHHDHFGHHHHHHHHHHFHFDGFHHHHHHHHFFHHGGFHHHHGHGHHHGGF
@M05620:45:000000000-G6HP7:1:1101:12827:11008 1:N:0:172
TACCTGTACTGGGGAAGCATTTGAATATCCCCCCATGGTGATGGGGACGGAGAACTGCTCCATAAACACAGGCAACGTGCCTAACTTTCCCGGGAAGATGAAGTCAAAGAGCGACCACAGCTCTTCGGAGGTTATTTTGCATCGGTGAGCCAGACAGAATGATCCGATGAGGGGTGCGAAACTATTTGAGGAAAGGAAGCACCTTTTTATTAAATTTACCTTTTAGCAATCGCCATCCTACCCTAAAGATC
+
BAABBFFFFFFFGGFGGGGGGGHHHHHHHHHGGGGHHHGHHHGHHGGGGGGGGHHHHHHHHHGHHHHGHHHHGHHHGHHHHHHHHHHHHHHGGGGGGGHHFHHFGHHGGHHHGGGGGHHHHHHHHHHGGGGGHHHHHHHHGGHGGEGGHFHFHHGGGHHHHFHHHHDEGGHHGGCCDGDFGGGGGGGGGGGFFGGGGGGGFGEFFFFFFFFEFFFFFBFFFFFFFFFFFFFFFF?EFFFFFFFFFFFFFFF
@M05620:45:000000000-G6HP7:1:1101:24853:11009 1:N:0:172
CATCCTGACCCTGAAGTACCCGGCTTGATTTCTGACATTAGATCGGAAGAGCACACGTCTGAACTCCAGTCACAGAAGACCATCTCGTATGCCGTCTTCTGCTTGAAAAAAAAAAAAATAAAAAAAAGAAAAACATACATCTATCATCATGCATTATAAATAATATATGCAACTAGTTACAGTAGGTTATTGGCAGTATGGTAAGAAACATTTAGTGAGAGAGGATCTATATGTATAGAGATGATTCATAT
+
CCDDDFFFFFFFGGGGGGGGGGGGGGGHHHHHHHHHHHHHHHHHHGGGGHHHHHHHGHHHGHHHHHHHHHHHHHHHHHHHHHHHHHHGGHHHHGGGHGHHHHHHHHHHHHGGGGG></021?11/--..0000..00000000000000000000:00000000<000:0000/<00:000000000000000/<./000/0000:0///00<:0000000<...//<0000000000000000000<000
@M05620:45:000000000-G6HP7:1:1101:12809:11013 1:N:0:172
TACCTGTACTGGGGAAGCATTTGAATATCCCCCCATGGTGATGGGGACGGAGAACTGCTCCATAAACACAGGCAACGTGCCTAACTTTCCCGGGAAGATGAAGTCAAAGAGCGACCACAGCTCTTCGGAGGTTATTTTGCATCGGTGAGCCAGACAGAATGATCCGATGAGGGGTGCGAAACTATTTGAGGAAAGGAAGCACCTTTTTATTAAATTTACCTTTTAGCAATCGCCATCCTACCCTAAAGATC
+
CBCCCFFFFFFFGGGGGGGGGGHHHHHHHHHGGGGHHHGHHHHHHGGGGGGGGHHHHHHHHHHHHHHHHHHHGHHHGHHHHHHHHHHHHHHGGGGGGHHHHHHHHHHHHHHHGGGGGHHHHHHHHHHGGGGEHHHHHHHHHHHGGEGGHHHHHHGHHHHHHHHHHHGGGHHHGGFFGGGGGDGGGGGGGGGFGGGGFGGGGGFFFFFFFFFFFFFFFFFFFFFFFFFFFFFFFFFFFFFFFFFFFFFFFFF
@M05620:45:000000000-G6HP7:1:1101:21841:11026 1:N:0:172
ATCTCTATCTCCTAAAAACCTGTTTAGATTTGGAGATAGACCTTCAGGTTTTTCATCATTTTCTGCATGAATTATACATTGACCACGTTCCAGCGTGGTCAGTTTGCAGCATTCTGTTATTTTGTTTGACAGAGTGTCTTGTTGAGAACATATGTAGGACATGATTTTTTCCTGCAACAGGGAAAATAAAGTATAAGTTTTAAAGATTTATTCTTTAATAAAGGATCTCAAAGCCAGCTTTAGAAAAAGGA
+
AAAAAFFFFFFFG1FGGDFGGGHHHEGGHHHHCG0GHHFFGHHHHHGHHHHGGHFGHFHHHHHH2GFGGFGHFFH2HDGHFBFG1FEHHHHHFGEGGGHGBFHHHHHHEHHHGHHBGHHHHHHGHHH01BFBGFHGHHHHFHHAB1<EG0F1GGHEB1GGGGG1FGHHHGGHHBHC1@<GEFAFC0?11FGHBGDGHHGHFF11>1FGHDGHHHHH0DG0<=D0/DCGHB0D0<CGHEHHH0000CGAC.;
@M05620:45:000000000-G6HP7:1:1101:7577:11033 1:N:0:172
ATCTCTATCTCCTAAAAACCTGTTTAGATTTGGAGATAGGCCTTCAGGTTTTTCATCATTTTCTGCATGAATTATACATTGACCACGTTCCAGCGTGGTCAGTTTGCAGCATTCTGTTATTTTGTTTGACAGAGTGTCTTGTTGAGAACATATGTAGGACATGATTTTTTCCTGCAACAGGGAAAATAAAGTATAAGTTTTAAAGATTTATTCTTTAATAAAGGATCTCAAAGCCAGCTTTAGAAAAAGGA
+
CCDDDFFFFFFFGGGGGGGGGGHHHHHHHHHHHHHHHHHHHHHHHHHHHHHGGHHHHHHHHHHHHHHHHHHHHHHHHHHHHHHHHHGHHHHHHHGGGGHHHHHHHHHHHHHHHHHHHHHHHHHHHHHHHHHHHHHHHHHHHHHHHHHHHHHHHHHGHHHHHHHHHHHHHGHHHHHHHHHHHGGHHHGHHHHHHHHGHGHHHHHHHHHHHHHHHHHHHHHHHHHHHHHHHHHHHHHHHGHHHHHGHHHHGGF
@M05620:45:000000000-G6HP7:1:1101:18079:11034 1:N:0:172
AAACCAAGCAGACACTCACCGCTCCCTCGCCACAGGCCAATAGTTTGTCCTCACTGAGTTGGCAACAAGTGGCTGCTGTGGCTGCCATTTTTCTGGTGATGGCCATCAGCTCCGACGAGGTCAGCTGGGGGGCTTTCTTTGTGTAAGCAACGAGAAACCTGAAAGAAGCATTTTTTAACTAAGTCCTGCTGAGTCATTCATGAGTTTTTAGCCGCCTTGCTTCTTCTCACAGACTCTCTACTCTCATGCCA
+
CCCBCCCFCFFFGGGGGGGGGGGGGGHHGGGGGHHHGGHGHHHHHHHHHHHHHHHHGHHHHHHHHHHHHHHHGHGGHHHHHHHGGHHHHHHHHHHHHHHHHHHHHHHHHHHHHGGGGGGGGHHHHHHHGGGGGGGGGGGGGGGGGGFFFFFFFFFFFFFFFFFFFFFFFFFFFFFFFFFFFFFFFFFFFFFFFFFFFFFFFFFFFFFFFFFFFDFFFFFFFFFFFFFFFFFFEFFFFFFFFFFFFFFFFFB
@M05620:45:000000000-G6HP7:1:1101:3568:11043 1:N:0:172
TACCTGTACTGGGGAAGCCATTCCTACCCTAAAGATCGGAAGAGCAAACGTCTGAACTCCAGTCACAGAAGACCATCTCGTATGCCGTCTTCTGCTTGAAAAAAAAAAAAAAAGCAAAGACCAGAGATTGGTGTGCATAAGTTAGTTTTAATAATAATAGAAGTAGTATGGTGTGTTAAGATGCATAGTTAGGCATGCTGTAGCGAGAGAGAGCGCAAGTGATGCGACCTCAATTGTAGGTAGTGAGCATG
+
CBCCCFFFFFFFGGGGGGGGGGHHHHHHHHHHHGGHHGGEFEFGHHFGHFGHHGFHHHHHHFFGGHHG3GHHHHHHGHHGFEHHHHEBEHGHHHHHHH1BGH1EGGGE></<//010100?0?00/011<0<...11111<00000000000000000000000000000/:0;../000;00000000000/000.0000000---:-.9...-----000000-.--.0000;09000000:/00000;
@M05620:45:000000000-G6HP7:1:1101:21837:11044 1:N:0:172
ATCTCTATCTCCTAAAAACCTGTTTAGATTTGGAGATAGACCTTCAGGTTTTTCATCATTTTCTGCATGAATTATACATTGACCACGTTCCAGCGTGGTCAGTTTGCAGCATTCTGTTATTTTGTTTGACAGAGTGTCTTGTTGAGAACATATGTAGGACATGATTTTTTCCTGCAACAGGGAAAATAAAGTATAAGTTTTAAAGATTTATTCTTTAATAAAGGATCTCAAAGCCAGCTTTAGAAAAAGGA
+
BCBCCFFFFFFFGGGGGGGGGGHHHHHHHHHHHHHHHHHHHHHHHHHHHHHGGHHHHHHHHHHHIHHHHHHHHHHHHHHHHHHHHHGHHHHHHHGGGGHHHHHHHHHHHHHHHHHHHHHHHHHHHHHHGHHHHHHHHHHHHHHHHHHHHHHHHHHHHHHHHHHHHHHHHGHHHHHHHHHHHGGHGHGHHGGHHHHHHHHHHHHHHHHHHHGHHHHHHHHHHHHGHHHHHHHHHHHHHGHHHHFFHHHGGGH
@M05620:45:000000000-G6HP7:1:1101:3585:11049 1:N:0:172
TACCTGTACTGGGGAAGCCATTCCTACCCTAAAGATCGGAAGAGCAAACGTCTGAACTCCAGTCACAGAAGACCATCTCGTATGCCGTCTTCTGCTTGAAAAAAAAAAAAAAACAAAAAACTTTTTTTTATACTACTATGGTTATGTGTCAAATAATCTAATTACAATTATTATTGTATCGTGACTCCTCATAGTCTCATCCATGTTTGCACTACGAATTGCATGTCTTTTTATACGTTTTTATACATATC
+
AAAAABFFFFFF11AE1AGGGGHHHHHHHHGFHBGHHAEGAEG0BFCGHAGHH/FGHHHHGCGGGGHDFGHGHHHEGHGFFFHGGH/EEHGHH1FGHF0BFH0EGC/E>//////<00///11111---.000<0000000000;0:0:0;0000:000000000009000;0000;000.9./.00/0/0000009000000////////////----9////////////;///-///-9-/////;;/
@M05620:45:000000000-G6HP7:1:1101:21289:11111 1:N:0:172
ATCTCTATCTCCTAAAAACCTGTTTAGATTTGGAGATAGACCTTCAGGTTTTTCATCATTTTCTGCATGAATTATACATTGACCACGTTCCAGCGTGGTCAGTTTGCAGCATTCTGTTATTTTGTTTGACAGAGTGTCTTGTTGAGAACATATGTAGGACATGATTTTTTCCTGCAACAGGGAAAATAAAGTATAAGTTTTAAAGATTTATTCTTTAATAAAGGATCTCAAAGCCAGCTTTAGAAAAAGGA
+
CCCDDFFFFFFFGGGGGGGGGGHHHHHHHHHHHHHHHHHHHHHHHHHHHHHGGHHHHIHHHHHHIHHHHHHHHHHHHHHHHHHHHHGHHHHHHHGGGGHHHHHHHHGHHHHHHHHHHHHHHHHHHHHHHHHHHHHHHHHHHHHHHHHHHHHHHHHHHHHHHHHHHHHHHGHHHHHHHHHHHGGHHHHHHHHHHHHHHHHHHHHHHHHHHHHHHHHHHHHHHHHHHHHHHHHHHHHHHGHHHHHHHHHHGGG
@M05620:45:000000000-G6HP7:1:1101:5946:11112 1:N:0:172
CATCCTGACCCTGAAGTACCCCGGCTTGATTTCTGACATTAGATCGGAAGAGCACACGTCTGAACTCCAGTCACAGAAGACCATCTCGTATGCCGTCTTCTGCTTGAAAAAAAAAAAAAAACAAAAAAGAAAAGAATAAAGTGTTGATTACCAGCTCTAAAGAAATATAGTAAGTATATCGAGAGTAGGAAGTGTAAGTCGAGTAAATAATTCCAATGGTTAACATGTGAACTATAAGCATTCTTATTAAC
+
DDDDDFFFFFFFGGGGGGGGGGGGGGGGHHHHHGHGHHHHHHGHHHGGGGHHHHHHHGHHHGHHHHHHFHHHHHHHHHHHHHHHGHHHGGHHHHGGGHGHHHHHHHHHGHHGGEGD<><///<<<0.-...///..000<0<0=0.00000000.00<00<00./0000000000000<0..9.<0:0000.<0000000.9-0.00000:000000000000<0<00:00000<00<:00000000000:
@M05620:45:000000000-G6HP7:1:1101:20066:11116 1:N:0:172
AAACCAAGCAGACACTCACCGCTCCCTCGCCACAGGCCAATAGTTTGTCCTCACTGAGTTGGCAACAAGTGGCTGCTGTGGCTGCCATTTTTCTGGTGATGGCCATCAGCTCCGACGAGGTCAGCTGGGGGGCTTTCTTTGTGTAAGCAACGAGAAACCTGAAAGAAGCATTTTTTAACTAAGTCCTGCTGAGTCATTCATGAGTTTTTAGCCGCCTTGCTTCTTCTCACAGACTCTCTACTCTCATGCCA
+
CCCCCCCFCFFFGGGGGGGGGGGGGGHHGGGGGHHHGGHHHHHHHHHHHHHHHHHHHHHHHHHHHHHHHHHHGHGGHHHHHHHGGHHHHHHHHHHHHHHHHHHHHHHHHHHHHGGGGGGGGHHHHHHHGGGGGGGGGGGGGGGGGGFFFFFFFFFFFFFFFFFFFFFFFFFFFFFFFFFFFFFFFFFFFFFFFFFFFFFFFFFFFFFFFFFFFFFFFFFFFFFFFFFFFFFFFFFFFFFFFFFFFFFFFFF
@M05620:45:000000000-G6HP7:1:1101:16323:11125 1:N:0:172
ATCTCTATCTCCTAAAAACCTGTTTAGATTTGGAGATAGACCTTCAGGTTTTTCATCATTTTCTGCATGAATTATACATTGACCACGTTCCAGCGTGGTCAGTTTGCAGCATTCTGTTATTTTGTTTGACAGAGTGTCTTGTTGAGAACATATGTAGGACATGATTTTTTCCTGCAACAGGGAAAATAAAGTATAAGTTTTAAAGATTTATTCTTTAATAAAGGATCTCAAAGCCAGCTTTAGAAAAAGGA
+
CDDDDFFFFFFFGGGGGGGGGGHHHHHHHHHHHHHHHHHHHHHHHHHHHHHGGHHHHIHHHIHHIHHHHHHHHHHHHHHHHHHHHHGHHHHHHHGGGGHHHHHHHHHHHHHHHHHHHHHHHHHHHHHHHHHHHHHHHHHHHHHHHHHHHHHHHHHHHHHHHHHHHHHHHGHHHHHHHHHHHGGHHHHHHHHHHHHHHHHHHHHHHHHHHHHHHHHHHHHHHHHHHHHHHHHHHHHFHGHHHHGHHHHHGGH
@M05620:45:000000000-G6HP7:1:1101:3669:11139 1:N:0:172
ATCTCTATCTCCTAAAAACCTGTTTAGATTTGGAGATAGACCTTCAGGTTTTTCATCATTTTCTGCATGAATTATACATTGACCACGTTCCAGCGTGGTCAGTTTGCAGCATTCTGTTATTTTGTTTGACAGAGTGTCTTGTTGAGAACATATGTAGGACATGATTTTTTCCTGCAACAGGGAAAATAAAGTATAAGTTTTAAAGATTTATTCTTTAATAAAGGATCTCAAAGCCAGCTTTAGAAAAAGGA
+
CCCCCFFFFFFFGGGGGGGGGGHHHHHHHHHHHHHHHHHHHHHHHHHHHHHGGHHHHHHHHIHHHHHHHHHHHHHHHHHHHHHHHHGHHHHHHHGGGGHHHHHHHHHHHHHHHHHHHHHHHHHHHHHHHHHHHHHHHHHHHHHHHHHHHHHHHHHHHHHHHHHHHHHHHGHHHHHHHHHHHGGHHHHHGHHHHHHHHHHHHHHHHHHHHHHHHHHHHHHHHHHHHHHHHHHHHHHHHGHHHHHGHHHHGGH
@M05620:45:000000000-G6HP7:1:1101:16431:11144 1:N:0:172
ATCTCTATCTCCTAAAAACCTGTTTAGATTTGGAGATAGACCTTCAGGTTTTTCATCATTTTCTGCATGAATTATACATTGACCACGTTCCAGCGTGGTCAGTTTGCAGCATTCTGTTATTTTGTTTGACAGAGTGTCTTGTTGAGAACATATGTAGGACATGATTTTTTCCTGCAACAGGGAAAATAAAGTATAAGTTTTAAAGATTTATTCTTTAATAAAGGATCTCAAAGCCAGCTTTAGAAAAAGGA
+
CCCDDFFFFFFFGGGGGGGGGGHHHHHHHHHHHHHHHHHHHHHHHHHHHHHGGHHHHHHHHHHHHHHHHHHHHHHHHHHHHHHHHHGHHHHHHHGGGGHHHHHHHHHHHHHHHHHHHHHHHHHHHHHHHHHHHHHHHHHHHHHHHHHHHHHHHHHHHHHHHHHHHHHHHGHHHHGHHHHHHGGHHHHHHHHHHHHHHHHHHHHHHHHHHHHHHHHHHHHHHHHHGHHHHHHHHHHHHGHHHHHGHHHHGGG
@M05620:45:000000000-G6HP7:1:1101:4558:11146 1:N:0:172
CATCCTGACCCTGAAGTACCCCATTGAGCATGGCATCGTCACCAACTGGGACGACATGGAGAAGATCTGGCACCACACCTTCTACAACGAGCTGCGCGTGGCCCCGGAGGAGCACCCAGTGCTGCTGACCGAGGCCCCCCTGAACCCCAAGGCCAACAGAGAGAAGATGACTCAGGTGAGGCTCGGCCGACACCCGTGCTCCTCCCGTCCTTTCCCCAGTCATTTTCTGCCCGGCTTGATTTCTGCCATTT
+
BBCCCFFFFFFFGGGGGGGGGGGHHGHHHHHGFGHHHGHHGGHHHGHHHGHHGGGGGHHHHHHHHHHHHHHHHGHHHGGHHHHHHHHHGGGGGHHGGGGGGGHHGGGGGGGGHHHHGGEGHHHFHHHEGHCFGGGGGGGGGGHHHHGGGGHGHHGGGGGGGGGGGGGGGGGGGEGGGFGGFEEFFCFDC;BFFFFAADFFFFFFFFDEDDDFFFFFFEFFFFFFFFFF00BEA-B@B;;FFFFF00:0BF0
@M05620:45:000000000-G6HP7:1:1101:15177:11178 1:N:0:172
ATCTCTATCTCCTAAAAACCTGTTTAGATTTGGAGATAGACCTTCAGGTTTTTCATCATTTTCTGCATGAATTATACATTGACCACGTGGTCAGTTTGCAGCATTCTGTTATTTTGTTTGACAGAGTGTCTTGTTGAGAACCTATGTAGGACATGATTTTTTCCTGCAACAGGGAAAATAAAGTATAAGTTTTAAAGATTTATTCTTTAATAAAGGATCTCAAAGCCAGCTTTAGAAAAAGGAAGAAAGGG
+
CCCDDFFFFFFFGGGGGGGGGGHHHHHHHHHHHHHHHHHHHHHHHHHHHHHGGHHHHHHHHHIHIHHHHHHHHHHHHHHHHHHHHHGHHGHHHHHHHHHGHH1FHHHHHHHHHHHHHHHH3GHHHHGHHHHHHHHHHHCFG?FHGHFDHBHHHHHGHHHHHGHHHHHHHHFHHGGHHHGHHHHFHHHHHGHHHHHHHHHHHHHHHHHHHHHHGHHHGHHHHHHHHHHGHEHHHHHBGGHHGGFHHHHHGHG
@M05620:45:000000000-G6HP7:1:1101:15188:11193 1:N:0:172
ATCTCTATCTCCTAAAAACCTGTTTAGATTTGGAGATAGACCTTCAGGTTTTTCATCATTTTCTGCATGAATTATACATTGACCACGTGGTCAGTTTGCAGCGTTCTGTTATTTTGTTTGACAGAGTGTCTTGTTGAGAACCTATGTAGGACATGATTTTTTCCTGCAACAGGGAAAATAAAGTATAAGTTTTAAAGATTTATTCTTTAATAAAGGATCTCAAAGCCAGCTTTAGAAAAAGGAAGAAAGGG
+
CCCCCFFFFFFFGGGGGGGGGGHHHHHHHHHHHHHHHHHHHHHHHHHHHHHGGHHHHHHHHHHIIHHHHHHHHHHHHHHHHHHHHHGHHGHHHHHHHHHGHH0EGGGHHHHHHHHHHHHHDFFHFHFHHHHHHHHHGH/?F/GHHHFGHFHFHHHHHHHHHGHHHHHGHHHHHGGHGHHHHHHGHHHHGGHHHHHHHHHHHHHHHHHHHHHHFHHHHHHHHGDHHGHHGFHHHHG0CGHHGGBGHHGHGGG
@M05620:45:000000000-G6HP7:1:1101:7321:11196 1:N:0:172
CATCCTGACCCTGAAGTACCCCATTGAGCATGGCATCGTCACCAACTGGGACGACATGGAGAAGATCTGGCACCACACCTTCTACAACGAGCTGCGCGTGGCCCCGGAGGAGCACCCAGTGCTGCTGACCGAGGCCCCCCTGAACCCCAAGGCCAACAGAGAGAAGATGACTCAGGTGAGGCTCGGCCGACGCCCGTGCTCCTCCCGTCCTTTCCCCAGTCATTTTCTGCCCGGCTTGATTTCTGACATTA
+
CCCCCFFFFFFFGGGGGGGGGGGHHHHHHHHHGHHHHGHHHGHHHGHHHHHHGGGGGHHHHHHHHHHHHHHHHGHHHGGHHHHHHHHHGGGGGHHGGGGGGGHHGGGGGGGGHHHHGGHHHHHHHHHHHHGGGGGGGGGGGGHHHHGGGGHGHHGGGGGGGGGGGGGGGGGGGGGGGGGGGGGGFFFFFFFFFFFFBFFFFFFFFFFFFFFFFFFFFFDFFFFFFFFFFEFFDFFFFAAFFFFFBBFFFF0
@M05620:45:000000000-G6HP7:1:1101:15168:11199 1:N:0:172
ATCTCTATCTCCTAAAAACCTGTTTAGATTTGGAGATAGACCTTCAGGTTTTTCATCATTTTCTGCATGAATTATACATTGACCACGTGGTCAGTTTGCAGCATTCTGTTATTTTGTTTGCCAGAGTGTCTTGTTGAGAACCTATGTAGGACATGATTTTTTCCTGCAACAGGGAAAATAAAGTATAAGTTTTAAAGATTTATTCTTTAATAAAGGATCTCAAAGCCAGCTTTAGAAAAAGGAAGAAAGGG
+
CCCCCFFFFFFFGGGGGGGGGGHHGGFHHHHHGGHGHGHHHHHHHHHGHHHGGHHHHHIHHHHHGHHHHHHHHHHFHHHHHGHHGHGHHGHHHHHHHHHGHH1DGHGGHFGHHHHHHHGE3GHHHF@EGFHHFHHGBFGGGEFFGGG4F3GHFHHFHHHHHGHGGGHHHHGGHGGHEFGHHGH?DGHHGGHHH=CDFFGHHFGHFHHHHFGHHDFFBGHHFF0<GHACHEHHFFHBGHHFGG//:GHCFHG
@M05620:45:000000000-G6HP7:1:1101:7341:11205 1:N:0:172
CATCCTGACCCTGAAGTACCCCATTGAGCATGGCATCGTCACCAACTGGGACGACATGGAGAAGATCTGGCACCACACCTTCTACAACGAGCTGCGCGTGGCCCCGGAGGAGCACCCAGTGCTGCTGACCGAGGCCCCCCTGAACCCCAAGGCCAACAGAGAGAAGATGACTCAGGTGAGGCTCGGCCGACGCCCGTGCTCCTCCCGTCCTTTCCCCAGTCATTTTCTGCCCGGCTTGATTTCTGACATTA
+
B@BBBFFFFFFFGGGGGGGGGGGHHHHHHGHHGHHHHGHHHGHHHGHHHHHHGGGGGHHFHGHHFHHHHHGHHGGHHGGHHHHGHHHHGGGGGHGGGGGGFGHHGGGGGGGGHEHHGGHHHHHHHHHHHHGGGGGGGGGGGEGGHHGGGGCEHGGGGGGGFGGE/FBBFGFGGGBFFGFGFGEGFFFFFFFFFFFFFFFFFFFFFFFE.;DFFFFFFFFFFEFFFFFFFFFFFFFFFFFFFFFF/BBFBF/
@M05620:45:000000000-G6HP7:1:1101:20840:11212 1:N:0:172
CATCCTGACCCTGAAGTACCCGGCTTGATTTCTGACATTAGATCGGAAGAGCACACGTCTGAACTCCAGTCACAGAAGACCATCTCGTATGCCGTCTTCTGCTTGAAAAAAAAAAAAACTACAACTTTGGCTCTTTCTTTGTGTAAGCAACGATAAATCTGAACGAAGCATTTTTTCACTAAGTCCTGCTTACTCATTCCTGAGTTTTTCGCCTCCTTTCCTCTTCTCCCCCACTCTCTACTCTCCCTCCC
+
BBBBBFFFFFFFFGGGEGGGGGGGGEGHHHHHGHGGHEFHHHHGHGGEGHHHHHHHGGHHGHHHGHHHHHHHHGHHGHEGHFHEDGGGDHHEHGGEHGHHHGHHHAHH3FE/ECG////21111?1111011?0<DFGHHGGFF111>10>-<.<.00=<000<<;..;/G0;CG-/0;00//0;CFBB/000;;00CGBB00/00;;C/-.:.;A9//;///:BFFF/BA.-;;9/BF//99/BB/.;AE
@M05620:45:000000000-G6HP7:1:1101:15026:11225 1:N:0:172
CATCCTGACCCTGAAGTACCCCATTGAGCATGGCATCGTCACCAACTGGGACGACATGGAGAAGATCTGGCACCACACCTTCTACAACGAGCTGCGCGTGGCCCCGGAGGAGCACCCAGTGCTGCTGACCGAGGCCCCCCTGAACCCCAAGGCCAACAGAGAGAAGATGACTCAGGTGAGGCTCGGCCGACGCCCGTGCTCCTCCCGTCCTTTCCCCAGTCATTTTCTGCCCGGCTTGATTTCTGACATTA
+
CDCDDFFFFFFFGGGGGGGGGGGHHHHHHHHHHHHHHGHHHGHHHGHHHHHHGGGGGHHHHHHHHHHHHHHHHGHHHGGHHHHHHHHHGGGGGHHGGGGGGGHHGGGGGGGGHHHHGGHHHHHHHHHHHHGGGGGGGGGGGGHHHHGGGGHGHHGGGGGGGGGGGGGGGGGGGGGGGGGGGGGGFFFFFFDFCFFFFFFFFFFFFFFFFFDFFFFFFFFFFFFFFFFFFFFFFFFFFFFFFFFFBBFFFF0
@M05620:45:000000000-G6HP7:1:1101:24751:11247 1:N:0:172
TACCTGTACTGGGGAAGAGCACACGTCTGAACTCCAGTCACAGAAGACCATCTCGTATGCCGTCTTCTGCTTGAAAAAAAAAAAAAAAAAAAAATGCAAATCAAATGATGTTAGACACTAAAAGAAAGTAATAGATAGTAATAAAGATATAGTAAATCAAAGAGATGTAATAAAAAGATAGGAAATGATGATAGCATTAGTATGTAGGTATATATAGTGTGTTCTTCAATGGTACTAGGACATGAATAAAT
+
CCCCDFFFFFFFGGGGGGGGGGHHGHHHFGFHHHHHHHHHHHHHHHHHHHHHHHHGGHHHHGGGHGHHHHHHHHHHHHGGGGGE>/>/<>//</0111111111111111>111=1<0>000<0<./00000=<000000000;00000000:000:00000//:0;00:000000..000/00/:00;0000;000000;0000000000000:00:0:0./;00000:00:00000/00/000000000
@M05620:45:000000000-G6HP7:1:1101:25873:11275 1:N:0:172
ATCTCTATCTCCTAAAAACCTGTTTAGATTTGGAGATAGACCTTCAGGTTTTTCATCATTTTCTGCATGAATTATACATTGACCACGTTCCAGCGTGGTCAGTTTGCAGCATTCTGTTATTTTGTTTGACAGAGTGTCTTGTTGAGAACATATGTAGGACATGATTTTTTCCTGCAACAGGGAAAATAAAGTATAAGTTTTAAAGATTTATTCTTTAATAAAGGATCTCAAAGCCAGCTTTAGAAAAAGGA
+
CDDDDFFFFFFFGGGGGGGGGGHHHHHHHHHHHHHHHHHHHHHHHHHHHHHGGHHHHHHHHHHIIHHHHHHHHHHHHHHHHHHHHHGHHHHHHHGGGGHHHHHHHHHHHHHHHHHHHHHHHHHHHHHHGHHHHHHHHHHHHHHHHHHHHHHHHHHHHHHHHHHHHHHHHGHHHHHHHHHHHGGHHHHHHHHHHHHHHHHHHHHHHHHHHHHHHHHHHHHHHHHHHHHHHHHHHHHHHGHHHHHHHHHGGGH
@M05620:45:000000000-G6HP7:1:1101:25851:11286 1:N:0:172
ATCTCTATCTCCTAAAAACCTGTTTAGATTTGGAGATAGACCTTCAGGTTTTTCATCATTTTCTGCATGAATTATACATTGACCACGTTCCAGCGTGGTCAGTTTGCAGCATTCTGTTATTTTGTTTGACAGAGTGTCTTGTTGAGAACATATGTAGGACATGATTTTTTCCTGCAACAGGGAAAATAAAGTATAAGTTTTAAAGATTTATTCTTTAATAAAGGATCTCAAAGCCAGCTTTAGAAAAAGGA
+
ABCCCFFFFFFFGFFFGGGGGGGHHHHGHHHHHGHGHGHHHHHHHHHGHHHGGHFHHHHHHHHHHHGHHGHHHHHGHHHHHHHHGHGHHHHFHHGEEFGFFHFHHHHFHHHHHHHHFHGHHHHHHHHHGHGHHHFGHHHHHHHHGHGFHFGHHHGHHHHHHHHGHHHHHGHHHHHFHHHHHGGFFFHGGHHGGHGFH=FHHGHGHHHHHHHHHHHHHGHGHHHHGHGHHFHHHHHHHGFHHHHHFFFFGGF
@M05620:45:000000000-G6HP7:1:1101:27142:11300 1:N:0:172
AAACCAAGCAGACACTCACCGCTCCCTCGCCACAGGCCAATAGTTTGTCCTCACTGAGTTGGCAACAAGTGGCTGCTGTGGCTGCCATTTTTCTGGTGATGGCCATCAGCTCCGACGAGGTCAGCTGGGGGGCTTTCTTTGTGTAAGCAACGAGAAACCTGAAAGAAGCATTTTTTAACTAAGTCCTGCTGAGTCATTCATGAGTTTTTAGCCGCCTTGCTTCTTCTCACAGACTCTCTACTCTCATGCCA
+
CCCCCCCFCFFFGGGGGGGGGGGGGGHHGGGGGHHHGGHHHHHHHHHHHHHHHHHHGHHHHHHHHHHHHHHHGHGGHHHHHHHGGHHHHHHHHHHHHHHHHHHHHHHHHHHHHGGGGGGGGHGHHHHHGGGGGGGGGGGGGGGGGGFFFFFFFFFFFFFFFFFFFFFFFFFFFFFFFFFFFFFFFFFFFFFFFFFFFFFFFFFFFFFFFFFFFDFFFFFFFFFFFFFFFF:BFFFFFFFFFFFFFFFFFF0
@M05620:45:000000000-G6HP7:1:1101:27673:11301 1:N:0:172
AGATTACTGCAACAGTTCCCCCTGGACCTGGAAAAGTTTCTTGCCTGGCTTACAGAAGCTGAAACAACTGCCAATGTCCTACAGGATGCTACCCGTAAGGAAAGGCTCCTAGAAGACTCCAAGGGAGTAAAAGAGCTGATGAAACAATGGCAAGTAAGTCAGGCATTTCCGCTTTAGCACTCTTGTGGATCCAATTGAACAATTCTCAGCATTTGTACTTGTAACTGACAAGCCAGGGACAAAACAAAGAT
+
BBCCBFFFDF@FGGGGGGGGGGGGHHHHHHHHHHHHHHHHHHHHHHHHHHHHHHHHHHHHHHHHHHHHHHHHFHHHHHHHHHHHHHHCHHDGHHGG/EGHHHHHHHHHGHHHHHHHHHHHH3BFEGFGH4GHHGHHHHFHH?FGHHHHHHHHHGHHHHHHHHHHHHHHHHGGGGGHHHHHHHHHHHHGHHHHHGHHHD<GFHHHHHHHHHHHHHHHHHHHHHFHHHHFHHHHHGFGGGGGGGFFGGGGGGG
@M05620:45:000000000-G6HP7:1:1101:27123:11306 1:N:0:172
AAACCAAGCAGACACTCACCGCTCCCTCGCCACAGGCCAATAGTTTGTCCTCACTGAGTTGGCAACAAGTGGCTGCTGTGGCTGCCATTTTTCTGGTGATGGCCATCAGCTCCGACGAGGTCAGCTGGGGGGCTTTCTTTGTGTAAGCAACGAGAAACCTGAAAGAAGCATTTTTTAACTAAGTCCTGCTGAGTCATTCATGAGTTTTTAGCCGCCTTGCTTCTTCTCACAGACTCTCTACTCTCATGCCA
+
CCCCCCCFCFFFGGGGGGGGGGGGGGHHGGGGGHHHGGHHHHHHHHHHHHHHHHHHHHHHHHHHHHHHHHHHGHGGHHHHHHHGGHHHHHHHHHHHHHHHHHHHHHHHHHHHHGGGGGGGGHHHHHHHGGGGGGGGGGGGGGGGGGFFFFFFFFFFFFFFFFFFFFFFFFFFFFFFFFFFFFFFFFFFFFFFFFFFFFFFFFFFFFFFFFFFFFFFFFFFFFFFFFFFFFFFFFFFFFFFFFFFFFFFFFB
@M05620:45:000000000-G6HP7:1:1101:27654:11306 1:N:0:172
AGATTACTGCAACAGTTCCCCCTGGACCTGGAAAAGTTTCTTGCCTGGCTTACAGAAGCTGAAACAACTGCCAATGTCCTACAGGATGCTACCCGTAAGGAAAGGCTCCTAGAAGACTCCAAGGGAGTAAAAGAGCTGATGAAACAATGGCAAGTAAGTCAGGCATTTCCGCTTTAGCACTCTTGTGGATCCAATTGAACAATTCTCAGCATTTGTACTTGTAACTGACAAGCCAGGGACAAAACAAAGAT
+
33AAAFFFDFFFGGEGFGGGGGGDHFGHHHFAGFGHHHHFHHHHHHHGHHHGHGHFHFHHHGHHHHFHHFGGHHHGGHHHFHHHHGHCFF5DGHGE@EHFGEGGEHFHGFFHHB3GHHHHGF3F?FGG?BGHHFHHHHHHDBFDFGE?FBFFFGGGFHFHDFGHEHHHHHGGGGGHDGDGGHHBGGGDD>FGDFDHHHHHHCDDDHHHBFFHGBGHFHHCFGCHHHFFHCFCGEFFEDEGEA;AFGFGFG9
@M05620:45:000000000-G6HP7:1:1101:26513:11340 1:N:0:172
CATCCTGACCCTGAAGTACCCCCGGCTTGATTTCGACATTAGATCGGAAGAGCACACGTCTGAACTCCAGTCACAGAAGACCATCTCGTATGCCGTCTTCTGCTTGAAAAAAAAAAAACAAAAAAAGACTGTCTCTTTAATCCATTCCTGGTATACTTTAGAACAGAGGAATGAGCTGCTCATCGCACGCTGCTCCTCCCACGTTGCGCGCCTGCACCACCGTTCCCATGCGTTGTCTCAGCACCCTGTTC
+
CCCDDFFFFFFFGGGGGGGGGGGGGGGGGGGFHHHGGGGHHHHHHHG?GFHHHHHHHGHHHGHHHHHHHHHGHHHHGHHHGHGHHHHHGGHHGHGGGFGHFHHHHHHHFHHGGGG?>//?/00/--..0100000000000000000000/0000000000000////../:0000000000000..-<-...0000//./.-....-9---.../0/...<..//000/0...-.0000000..../000
@M05620:45:000000000-G6HP7:1:1101:26396:11386 1:N:0:172
CATCCTGACCCTGAAGTACCCCATTGAGCATGGCATCGTCACCAACTGGGACGACATGGAGAAGATCTGGCACCACACCTTCTACAACGAGCTGCGCGTGGCCCCGGAGGAGCACCCAGTGCTGCTGACCGAGGCCCCCCTGAACCCCAAGGCCAACAGAGAGAAGATGACTCAGGTGAGGCTCGGCCGACGCCCGTGCTCCTCCCGTCCTTTCCCCAGTCATTTTCTGCCCGGCTTGATTTCTGACATTT
+
DDDDDFFFFFFFGGGGGGGGGGGHHHHHHHHHHHHHHGHHHGHHHGHHHHHHGGGGGHHHHHHHHHHHHHHHHGHHHGGHHHHHHHHHGGGGGHHGGGGGGGHHGGGGGGGGHHHHGGHHHHHHHHHHHHGGGGGGGGGGGGHHHHGGGGHGHHGGGGGGGGGGGGGGGGGGGGGGHGGGGGGGFFFFFFFFFFFFFFFFFFFFFFFFFFFFFHFFFFFFFFFFFFFFFFFFFFFFFFFFFFFFF0BFBF0
@M05620:45:000000000-G6HP7:1:1101:27602:11401 1:N:0:172
CATCCTGACCCTGAAGTACCCCATTGAGCATGGCATCGTCACCAACTGGGACGACATGGAGAAGATCTGGCACCACACCTTCTACAACGAGCTGCGCGTGGCCCCGGAGGAGCACCCAGTGCTGCTGACCGAGGCCCCCCTGAACCCCAAGGCCAACAGAGAGAAGATGACTCAGGTGAGGCTCGGCCGACGCCCGTGCTCCTCCCGTCCTTTCCCCAGTCATTTTCTGCCCGGCTTGATTTCTGACATTA
+
CCCCDFFFFFFFGGGGGGGGGGGHHHHHHHHHHHHHHGHHHGHHHGHHHHHHGGGGGHHHHHHHHHHHHHHHHGHHHGGHHHHHHHHHGGGGGHHGGGGGGGHHGGGGGGGGHHHHGGHHHHHHHHHHHHGGGGGGGGGGGGHHHHGGGGHGHHGGGGGGGGGGGGGGGGGGGGGGGGGGGGGGFFFFFFFFFFFFFDDFFFFFFFFFFFFFFFFFFFFFFFFFFHFFFFFFFFFFFFFFFFFFFFFFFF0
@M05620:45:000000000-G6HP7:1:1101:29077:11421 1:N:0:172
ATCTCTATCTCCTAAAAACCTGTTTAGATTTGGAGATAGACCTTCAGGTTTTTCATCATTTTCTGCATGAATTATACATTGACCACGTTCCAGCGTGGTCAGTTTGCAGCATTCTGTTATTTTGTTTGACAGAGTGTCTTGTTGAGAACATATGTAGGACATGATTTTTTCCTGCAACAGGGAAAATAAAGTATAAGTTTTAAAGATTTATTCTTTAATAAAGGATCTCAAAGCCAGCTTTAGAAAAAGGA
+
ACCCCFFFFFFFGGGGGGGGGGHHHHHHHHHHHGHHHHHHHHHHHHHGHHHGGHHHHEHHHHHHIHHHHHDHHEHBHEGHHHHHHHGHHHHHHHFGGGHHHHHHHHHHHHHHHGHHHHHHHHHHHHHHHGGHFGHHHHHHHHHHGHEHHFHHHHHHHHHHHHHHHHHHHGHHHFFGGHFGHGGGHEFDGGGHHHDGHHHHHFHBGDGHHHHHHHHHHBGHHHGHFHHHHHHGHHFHHGHHHCFFCGFHDG:
@M05620:45:000000000-G6HP7:1:1101:9957:11425 1:N:0:172
CATCCTGACCCTGAAGTACCCCATTGAGCATGGCATCGTCACCAACTGGGACGACATGGAGAAGATCTGGCACCACACCTTCTACAACGAGCTGCGCGTGGCCCGGAGGAGCACCCAGTGCTGCTTACCGAGGCCCCCCTGAACCCCCAGGCCAACAGAGAGAAGATGACTCAGGGGAGGCTCGGCCGACGCCCCTGCTCCTCCCGTCCCTTTCCCCGTCCTTTTTCTCCCCGCTTGATTTTTGACATTTT
+
BBBBBFFFFFFFGGGGGGGGGGGHHHHHGHHHHHHHHGHHHGHHHGHHHHHHGGGGGHHHHHHHHHHHHHHHHGHHHGGHHHHHHHHHGGGGGHHGGGGGGGHH<E//B/<<?@GG//@2<211111?F/</A@FGGGG-.<CCHGG-:.E.C.GC./999:.C/9;9090000C.-.-AA.9-;9A--:--;@-...//;/.;A.:.A.;F/BFF.-;.9.BFF////:B.9--;..:;B//-.///;//
@M05620:45:000000000-G6HP7:1:1101:9974:11433 1:N:0:172
CATCCTGACCCTGAAGTACCCCATTGAGCATGGCATCGTCACCAACTGGGACGACATGGAGAAGATCTGGCACCACACCTTCTACAACGAGCTGCGCGTGGCCCCGGAGGAGCACCCAGTGCTGCTGACCGAGGCCCCCCTGAACCCCAAGGCCAACAGAGAGAAGATGACTCAGGTGAGGCTCGGCCGACGCCCGTGCTCCTCCCGTCCTTTCCCCAGTCATTTTCTGCCCGGCTTGATTTCTGACATTT
+
CBCCCFFFFFFFGGGGGGGGGGGHHHHHHHHHHHHHHGHHHGHHHGHHHHHHGGGGGHHHHHHHHHHHHHHHHGHHHGGHHHHGHHHHGGGGGHHGGGGGGGHHGGGGGGGGHHHHGGHHHHHHHHHHHHGGGGGGGGGGGGHHHHGGGGHGHHGGGGGGGGGGGGGGGGGGGGGGGGGGGGGGFFFFFFAFFFFFDDDFFFFFFFFFFFDFFFBFFFFFFFFFFFFFFFFFD;ABFAAFFFFFFBFFFF/
@M05620:45:000000000-G6HP7:1:1101:29050:11435 1:N:0:172
ATCTCTATCTCCTAAAAACCTGTTCAGATTTGGAGATAGACCTTCAGGTTTTTCATCATTTTCTGCATGAATTATACATTGACCACGTTCCAGCGTGGTCAGTTTGCAGCATTCTGTTATTTTGTTTGACAGAGTGTCTTGTTGAGAACATATGTAGGACATGATTTTTTCCTGCAACAGGGAAAATAAAGTATAAGTTTTAAAGATTTATTCTTTAATAAAGGATCTCAAAGCCAGCTTTAGAAAAAGGA
+
CCCCCFFFFFFFGGGGGGGGGGHH5FHHHHHHHHHHHHHHHHHHHHHHHHHGGHHHHIHIHHHHIHHHHHHHHHHHHHHHHHHHHHGHHHHHHHGGGGHHHHHHHHHHHHHHHHHHHHHHHHHHHHHHHHHHHHHHHHHHHHHHHHHHHHHHHHHHHHHHHHHHHHHHHGHHHGHHHHHHHGGHHHHHHHHHHHHHHHHHHHHHHHHHHGHHHHHHHHHHHHHHHHHHHHHHHHHHHGHHHHFHHHHGGGH
@M05620:45:000000000-G6HP7:1:1101:3698:11437 1:N:0:172
AAACCAAGCAGACACTCACCGCTCCCTCGCCACAGGCCAATAGTTTGTCCTCACTGAGTTGGCAACAAGTGGCTGCTGTGGCTGCCATTTTTCTGGTGATGGCCATCAGCTCCGACGAGGTCAGCTGGGGGGCTTTCTTTGTGTAAGCAACGAGAAACCTGAAAGAAGCATTTTTTAACTAAGTCCTGCTGAGTCATTCATGAGTTTTTAGCCGCCTTGCTTCTTCTCACAGACTCTCTACTCTCATGCCA
+
BCCCCCCFCFFFGGGGGGGGGGGGGGHHGGGGGHHHGGHHHHHHHHHHHHHHHHHHHHHHHHHHHHHHHHHHGHGGHHHHHHHGGHHHHHHHHHHHHHHHHHHHHHHHHHHHHGGGGGGGGHHHHHHHGGGGGGGGGGGGGGGGGGFFFFFFFFFFFFFFFFFFFFFFFFFFFFFFFFFFFFFFFFFFFFFFFFFFFFFFFFFFFFFFFFFFFFFFFFFFFFFFFFFFFFFFFFFFFFFFFFFFFFFFFFF
@M05620:45:000000000-G6HP7:1:1101:29072:11440 1:N:0:172
ATCTCTATCTCCTAAAAACCTGTTTAGATTTGGAGATAGACCTTCAGGTTTTTCATCATTTTCTGCATGAATTATACATTGACCACGTTCCAGCGTGGTCAGTTTGCAGCATTCTGTTATTTTGTTTGACAGAGTGTCTTGTTGAGAACTTATGTAGGACATGATTTTTTCCTGCAACAGGGAAAATAAAGTATAAGTTTTAAAGATTTATTCTTTAATAAAGGATCTCAAAGCCAGCTTTAGAAAAAGGA
+
ABBCCFFFFFFFGGBGGGGGGGHHHHHHHHHHFFHHHHHHHHHHHHHHHHHGGHHHHHHHHHHHHHHHHFGHHHHHHHHHHHHHHHGHHHHHHHGGGGHHHHHHHHHHHHHHHHHHHHGHHHHHHHHHFFFHFFHHHHHHHHHHBHEGG3F?HHHGHHFHEGGFHHHHHGHHHHHF2GGGHGEFHHGGFDGHGHHHHHHHHHHGHGHHHHHHHHHHG0DGGHEHGHHHHHGFHHHHHGHHHHHBGCGHGGG
@M05620:45:000000000-G6HP7:1:1101:3713:11451 1:N:0:172
AAACCAAGCAGACACTCACCGCTCCCTCGCCACAGGCCAATAGTTTGTCCTCACTGAGTTGGCAACAAGTGGCTGCTGTGGCTGCCATTTTTCTGGTGATGGCCATCAGCTCCGACGAGGTCAGCTGGGGGGCTTTCTTTGTGTAAGCAACGAGAAACCTGAAAGAAGCATTTTTTAACTAAGTCCTGCTGAGTCATTCATGAGTTTTTAGCCGCCTTGCTTCTTCTCACAGACTCTCTACTCTCATGCCA
+
BCCCCCCFBFFFGGGGGGGGGGGGGGHHGGGGGHHHGGHHHHHHHHHHHHHHHHHHHHHHHHHHHHHHHHHGFHGGHHHHHGHGGHHHHHHHHHHGHHHHHGHHHHHHGHHHHGGGEEGGGGHHHHGHGGGGGGGGGGGGGGGGGGFFFFFFFFFFFFFFFFFFFFFFFFFFFFFFFFFFFFFFFFFFFFFFFFFFFFFFFFFFFFFFFFFFFDFFFFFFFFFFFFFFFFFFFFFFFFFFFFFFFFFBFF/
@M05620:45:000000000-G6HP7:1:1101:3696:11458 1:N:0:172
AAACCAAGCAGACACTCACCGCTCCCTCGCCACAGGCCAATAGTTTGTCCTCACTGAGTTGGCAACAAGTGGCTGCTGTGGCTGCCATTTTTCTGGTGATGGCCATCAGCTCCGACGAGGTCAGCTGGGGGGCTTTCTTTGTGTAAGCAACGAGAAACCTGAAAGAAGCATTTTTTAACTAAGTCCTGCTGAGTCATTCATGAGTTTTTAGCCGCCTTGCTTCTTCTCACAGACTCTCTACTCTCATGCCA
+
AABBBCCFCFFFGGGGGGGGGGGGGGHHGGGGGHHHGGHHHHHHHHHHHHHHHHHHHHFGHHHHHHHHHHHHGHGGHHHHHHHGGHHHHHHHHHHHHHHHHHHHHHHHHHHHHGGGGGGGGHHHHHHHGGGGGGGGGGGGGGGGGGFFFFFFFFDFFFFFFBFFFFFFFFFFFFFF.FFFFFFFFFFFFFFFFFFFFFFFFFFFFFFFFFFFFFFFFFFFFFFFFFFFFFFFFFFFFFFFFFFFFFFFFF/
@M05620:45:000000000-G6HP7:1:1101:28638:11494 1:N:0:172
AAACCAAGCAGACACTCACCGCTCCCTCGCCACAGGCCAATAGTTTGTCCTCACTGAGTTGGCAACAAGTGGCTGCTGTGGCTGCCATTTTTCTGGTGATGGCCATCAGCTCCGACGAGGTCAGCTGGGGGGCTTTCTTTGTGTAAGCAACGAGAAACCTGAAAGAAGCATTTTTTAACTAAGTCCTGCTGAGTCATTCATGAGTTTTTAGCCGCCTTGCTTCTTCTCACAGACTCTCTACTCTCATGCCA
+
CCCCCBBFCFFFGGGGGGGGGGGGGGHHGGGGGHHHGGHHHHHHHHHHHHHHHHHHHHHHHHHHHHHHHHHHGHGGHHHHHHHGGHHHHHHHHHHHHHHHHHHHHHHHHHHHHGGGGGGGGHHHHHHHGGGGGGGGGGGGGGGGGGFFFFFFFFFFFFFFFFFFFFFFFFFFFFFFFFFFFFFFFFFFFFFFFFFFFFFFFFFFFFFFFFFFFFFFFFFFFFFFFFFFFFFFFFFFFFFFFFFFFFFFFFF
@M05620:45:000000000-G6HP7:1:1101:9542:11540 1:N:0:172
TACCTGTACTGGGGAAGCATTTGAATATCCCCCCATGGTGATGGGGACGGAGAACTGCTCCATAAACACAGGCAACGTGCCTAACTTTCCCGGGAAGATGAAGTCAAAGAGCGACCACAGCTCTTCGGAGGTTATTTTGCATCGGTGAGCCAGACAGAATGATCCGATGAGGGGTGCGAAACTATTTGAGGAAAGGAAGCACCTTTTTATTAAATTTACCTTTTAGCAATCGCCATTCCTACCCTAAAGAT
+
CCCCCFFFFFFFGGGGGGGGGGHHHHHHHHHGGGGHHHGHHHHHHGGGGGGGGHHHHHHHHHHHHHHHHHHHGGHHGHHHHHHHHHHHHHHGGGGGGHHHHHHHHHHHHHHHGGGGGHHHHHHHHHHGGGGEHHHHHHHHEHHGGGGE><>GHHGHHHHHHHHHHHGGGHHHGGGFGGDGGGGGGGGGGGGFGGGGF9CEBFEFFFFFFFFFFFFFFFFFFFFFFFFFFFFFFFFFFFFFFFAFFFFFFFF
@M05620:45:000000000-G6HP7:1:1101:8897:11550 1:N:0:172
ATCTCTATCTCCTAAAAAGGAAGAAAGGGGAGGGAAGATCGGAAGAGCACACGTCTGAACTCCAGTCACAGAAGACCATCTCGTATGCCGTCTTCTGCTTGAAAAAAAAAAAAAAAAAAAAAAAAAAAAAAAAAGATTTCAACATATAAAAAAAACTACAATATAAGATATATCAAATACACGCATATTATCGATGTCACAAAATAACAACCGAAAGTACGATCCACACTAGTCAATCGGTTACGTCTACA
+
CCCCCFFFFFFFGGGGGGGGGGHFFGHHGABEFGGHGHHHHGGGGHHHHHHHGHHHGHHHHHHHHHHHHHHHHHHHHHHFHHHGGHHHHGFGHGHHHHHHHGFFHHGGGGCC<<><<<<---;-----------..00000000/0000000---.000000000000000000;0000:00.--..00900...0:00000..000000.:----.0;0.:...000.::00000:9.....0././.00
@M05620:45:000000000-G6HP7:1:1101:3579:11560 1:N:0:172
AAACCAAGCAGACACTCACCGCTCCCTCGCCACAGGCCAATAGTTTGTCCTCACTGAGTTGGCAACAAGTGGCTGCTGTGGCTGCCATTTTTCTGGTGATGGCCATCAGCTCCGACGAGGTCAGCTGGGGGGCTTTCTTTGTGTAAGCAACGAGAAACCTGAAAGAAGCATTTTTTAACTAAGTCCTGCTGAGTCATTCATGAGTTTTTAGCCGCCTTGCTTCTTCTCACAGACTCTCTACTCTCATGCCA
+
BBCBCBCFCFFFGGGGGGGGGGGGGGHHGGGGGHHHGGHHHHHHHHHHHHHHHHHHHHAGHHHHHHHHHHHHGHGGHHHHHHHGGHHHHHHHHHHHHHHHHHHHHHHHHHHHHGGGGGGGGHHHHHHHGGGGGGGGGGGGGGGGGGFFFFFFFFFFFFFFFFFFFFFFFFFFFFFFFFFFFFFFFFFFFFFFFFFFFFFFFFFFFFFFFFFFFFFFFFFFFFFFFFFFFFFFFFFFFFFFFFFFFFFFFFB
@M05620:45:000000000-G6HP7:1:1101:2626:11569 1:N:0:172
ATCTCTATCCCTAAAAACCTGTTTAGATTTGGAGATAGACCTTCAGGTTTTTCATCATTTTCTGCATGAATTATACATTGACCACGTTCCAGCGTGGTCAGTTTGCAGCATTCTGTTATTTTGTTTGACAGAGTGTCTTGTTGAGAACATATGTAGGACATGATTTTTTCCTGCAACAGGGAAAATAAAGTATAAGTTTTAAAGATTTATTCTTTAATAAAGGATCTCAAAGCCAGCTTTAGAAAAAGGAA
+
BAABBFFFFFFFGGGGGGGGGFHHFGGHHHHHHHHHHHHHHHHHHHHHHHGGHFHHHHHHHHHHHGHHHHHHGHGHHHGHHHHFHGHHHHGHHGFGGHHGGFHHHHGHHGHHHHHHHHHHHHHHHHHGHGHHHHHHHHHHHHHFHGFHFHHHHGFHHGHFHHHHHHHHGHGHHHEHHFHHGGHHHHHHGGFGHHHHGHHHGGGHHHHHHHHHHHHFDDDFFGFHHHGHHFFHGHFHEHHHGHFFFFFEDGF
@M05620:45:000000000-G6HP7:1:1101:3570:11580 1:N:0:172
AAACCAAGCAGACACTCACCGCTCCCTCGCCACAGGCCAATAGTTTGTCCTCACTGAGTTGGCAACAAGTGGCTGCTGTGGCTGCCATTTTTCTGGTGATGGCCATCAGCTCCGACGAGGTCAGCTGGGGGGCTTTCTTTGTGTAAGCAACGAGAAACCTGAAAGAAGCATTTTTTAACTAAGTCCTGCTGAGTCATTCATGAGTTTTTAGCCGCCTTGCTTCTTCTCACAGACTCTCTACTCTCATGCCA
+
BBBABBBFBFFBFF44AGGGGAEGGGFBEEE2AEHHGGAGGGHHHFH2DGHHHHBGFFGGHHHEAGHFHGGDEGFFHFHHHHHGGHHHHHHHCGHHFGBGGHFFFFHHHHHHHGGEGECCGFFHHHCHDC?BB@FBBFGGGGGBF0BFFFFBFFDDFFFFFBBFBFABFFFFFFFBFFFFBBFBFFFFFFFFFFFFFFFFFFFF/;BFFFFFFA=BFAFFFFBFFFFFFFF//FBBFFFFFF/:BFB;/99
@M05620:45:000000000-G6HP7:1:1101:13073:11609 1:N:0:172
AAACCAAGCAGACACTCACCGCTCCCTCGCCACAGGCCAATAGTTTGTCCTCACTGAGTTGGCAACAAGTGGCTGCTGTGGCTGCCATTTTTCTGGTGATGGCCATCAGCTCCACGAGGTCAGCTGGGGGGCTTTCTTTGTGTAAGCAACGAGAAACCTGAAAGAAGCATTTTTTAACTAAGTCCTGCTGAGTCATTCATGAGTTTTTAGCCGCCTTGCTTCTTCTCACAGACTCTCTACTCTCATGCCAG
+
CCDCDDDFCFFFGGGGGGGGGGGGGGHHGGGGGHHHGGHHHHHHHHHHHHHHHHHHHHHHHHHHHHHHHFHHGHGGHHHHHHHGGHHHHHHHHGHGHHGHHGHHHHHHHHHHHHHGEGGFHFHHHHHGGGGGGGGGGGGGGGGGGGGGGGFGFFFFFFFFFFFFFFFFFFFFFFFFFFFFFFFFFFFFFFFFFFFFFFFFFFFFFFFFFFFFFFFFFFFFFFFFFFFFFFBFFFFFFFFFFFFFFFBBFF;
@M05620:45:000000000-G6HP7:1:1101:2740:11666 1:N:0:172
ATCTCTATCTCCTAAAAACCTGTTTAGATTTGGAGATAGACCTTCAGGTTTTTCATCATTTTCTGCATGAATTATACATTGACCACGTTCCAGCGTGGTCAGTTTGCAGCATTCTGTTATTTTGTTTGACAGAGTGTCTTGTTGAGAACATATGTAGGACATGATTTTTTCCTGCAACAGGGAAAATAAAGTATAAGTTTTAAAGATTTATTCTTTAATAAAGGATCTCAAAGCCAGCTTTAGAAAAAGGA
+
ABBBBFFFFFFFGGGGGGGGGGHHHHHHHHHHHHHHHHHHHHHHHHHHHHHGGHHHHHHHHHHIIGHHHHHHHHHHHHHHHHHHHHGHHHHHHHGGGGHHHHHHHHHHHHHHHHHHHHHHHHHHHHHHHHHHHHHHHHHHHHHHHHHHHHHHHHHHHHHHHHHGHHHHHGHHHHHHHHHHHGGHHHHHHHHHHHHGHGHHHHHHHHHHHHHHHHHHHHHHHGHHHHHHHHHHHHFHHGHHHHHFGHGHGGH
@M05620:45:000000000-G6HP7:1:1101:23660:11673 1:N:0:172
CATCCTGACCCTGAAGTACCCGGCTTGATTTCTGACATTAGATCGGAAGAGCACACGTCTGAACTCCAGTCACAGAAGACCATCTCGTATGCCGTCTTCTGCTTGAAAAAAAAAAAAAAAAAAAAAACAATTATGAAGAAAAACCGTACGAAGACTACAGAGCCTACCAGGGGGAAGTTATTAATTTATCATAGTAAAACGAGAGACAAGAGGATGACAGGCGCAAGGTATGTTAGATGGAGTATTCGATG
+
CCCCCFFFFFFFGGGGGGGGGGGGGGGHHHHHHHHHGHHHHHHHHGGGGHHHHHHHGHHHGHHHHHHHHHHHHGHHHHGHHHHGGHHFFHHHHGGGHGHHHHHHGGGGHHGGGGF<<//<<------.:.000000000///...-:..-..../00/000//./;/.00..---..09000000000000090000;00-...-.///./..9/00000.9-----.900000000000//0/000/000
@M05620:45:000000000-G6HP7:1:1101:20889:11678 1:N:0:172
AAACCAAGCAGACACTCACCGCTCCCTCGCCACAGGCCAATAGTTTGTCCTCACTGAGTTGGCAACAAGTGGCTGCTGTGGCTGCCATTTTTCTGGTGATGGCCATCAGCTCCGACGAGGTCAGCTGGGGGGCTTTCTTTGTGTAAGCAACGAGAAACCTGAAAGAAGCATTTTTTAACTAAGTCCTGCTGAGTCATTCATGAGTTTTTAGCCGCCTTGCTTCTTCTCACAGACTCTCTACTCTCATGCCA
+
CCCDDCCFCFFFGGGGGGGGGGGGGGHHGGGGGHHHGGHHHHHHHHHHHHHHHHHHHHHHHHHHHHHHHHHHGHGGHHHHHHHGGHHHHHHHHHHHHHHHHHHHHHHHHHHHHGGGGGGGGHHHHHHHGGGGGGGGGGGGGGGGGGFFFFFFFFFFFFFFFFFFFFFFFFFFFFHFFFHHHFFFFHFFFFFFFFFFFFHFHHHFFFFFFFFFFFFFFFFFFHHFFFFFFFFFFFFFFFFHHFFFFFFFFFF
@M05620:45:000000000-G6HP7:1:1101:9352:11682 1:N:0:172
ATCTCTATCTCCTAAAAACCTGTTTAGATTTGGAGATAGACCTTCAGGTTTTTCATCATTTTCTGCATGAATTATACATTGACCACGTTCCAGCGTGGTCAGTTTGCAGCATTCTGTTATTTTGTTTGACAGAGTGTCTTGTTGAGAACATATGTAGGACATGATTTTTTCCTGCAACAGGGAAAATAAAGTATAAGTTTTAAAGATTTATTCTTTAATAAAGGATCTCAAAGCCAGCTTTAGAAAAAGGA
+
BBBBBFFFFFFFGGGGGGGGGGHHHHHHHHHHHFHHHHHHHHHHHHHHHHHGGHHHHHHHHHHHHHHHHHHHHHHHHHHHHHHHHHGHHHHHHHGGGGHHHHHHHHHHHHHHHHHHHHHHHHHHHHHHHHHHHHHHHHHHHHHHHHHHHHHHHHHHHHHHHHHHHHHHHGHHHHGHHHHHHGGHHHGHHFHHHHHHHDGHHHHHHHHHHHHHHHHHHHHHHHHHHHHHHGHHHHHHHGHHHHHGHHHHCGF
@M05620:45:000000000-G6HP7:1:1101:20909:11683 1:N:0:172
AAACCAAGCAGACACTCACCGCTCCCTCGCCACAGGCCAATAGTTTGTCCTCACTGAGTTGGCAACAAGTGGCTGCTGTGGCTGCCATTTCTCTGGTGATGGCCATCAGCTCCGACGAGGTCAGCTGGGGGGCTTTCTTTGTGTAAGCAACGAGAAACCTGAAGGAAGCATTTTTTAACTAAGTCCTGCTGAGTCATTCATGAGTTTTTAGCCGCCTTGCTTCTTCTCACAGACTCTCTACTCTCATGCCA
+
AA?ABBBFBFFFGGGGGGGGGGGGGGHHGGGFGHHHGGHDGHHHHHHHHHHHHHHHHHHHHHHHHHFHHHHHGHGGHGHHHHHEFHGHHH4FGHGHHGBGBHHHHHHHHHHHHGGGEEFGGHHHHHHHGGGGGGGGGGGGFGGGGGFFFFFFFFFFBFFFFFF/BFFFFFFFFFFFAFFFFFFFFFFFFFFFFFFFFFFFFBFBFFFFFFFFFDCFFFFFFFFFFFFFBFB9BFFFFFF/BFFFFBF/FF/
@M05620:45:000000000-G6HP7:1:1101:3915:11688 1:N:0:172
CATCCTGACCCTGAAGTACCCCATTGAGCATGGCATCGTCACCAACTGGGACGACATGGAGAAGATCTGGCACCACACCTTCTACAACGAGCTGCGCGTGGCCCCGGAGGAGCACCCAGTGCTGCTGACCGAGGCCCCCCTGAACCCCAAGGCCAACAGAGAGAAGATGACTCAGGAGAGGCTCGGCCGACGCCCGTGCTCCTCCCGTCCTTTCCCCAGTCATTTTCTGCCCGGCTTGATTTCTGACATTA
+
1>AAAFFDFBF>1GGBBFGG1EAFHCFFCFGHHGHFFCHHHGD1AEHHFACE?AAAAFB1B100BAFGHGFFCFCGFEAGGHFDDGGCEFEEFFG??EEEEEF<EEGGGGGCEHGGAFGHHFHHHHFDGGA?CG-CCCCC?E/GFEGGGGHCEEEE:AFGE/9EFFFFGGGG009BB?EGGGFF@@FB;@9@?@@<---;/:BFFF?EFFFFFF//9-AFFFF/;BFFFFFEF=--99-BFFFBBBFFFF/
@M05620:45:000000000-G6HP7:1:1101:20876:11692 1:N:0:172
AAACCAAGCAGACACTCACCGCTCCCTCGCCACAGGCCAATAGTTTGTCCTCACTGAGTTGGCAACAAGTGGCTGCTGTGGCTGCCATTTTTCTGGTGATGGCCATCAGCTCCGACGAGGTCAGCTGGGGGGCTTTCTTTGTGTAAGCAACGAGAAACCTGAAAGAAGCATTTTTTAACTAAGTCCTGCTGAGTCATTCATGAGTTTTTAGCCGCCTTGCTTCTTCTCACAGACTCTCTACTCTCATGCCA
+
BBBBBBBFBFFFGGGGGGGGGGGGGGHHGGGGGHHHGGHHHHHHHHHHHHHHHHHHHHFHHFHHHHHHHHHHGHGGHHHHHHGGGHHHHHHHHHHHHHFHHHHHHHHGGGHHHGGGGGFGGHGHHHHHGGGGGGGGGGGGGGGFGGFFFFFFFFFFFFFFFFFFFFFFFFFFFFFFFFFFFFFFFFFFFFFFFFBBFFFFFFFEFFFFFFFFFDAFFFFFFFFFFFFFFFFFFFFFFFFFFFFFFFFFFFF
@M05620:45:000000000-G6HP7:1:1101:7887:11697 1:N:0:172
CATCCTGACCCTGAAGTACCCCGGCTTGATTTCTGACATTAGATCGGAAGAGCACACGTCTGAACTCCAGTCACAGAAGACCATCTCGTATGCCGTCTTCTGCTTGAAAAAAAAAAAAAAAACAAAAACTCTAAATTAAAAACTATCCATACAAACATAAAATAAACCAAAATAAATAGTAACTGAACAGTAAACATTACGACCACACACAACAGTACTGCTATCTCACGACCACTTATTGTACCCCCTTC
+
CCCDDFFFFFFFGGGGGGGGGGGGGGGGHHHHHHHHHHHHHHHHHHGGGGHHHHHHHGHHHGHHHHHHHHHHHHHHHHHHHHHHHHHHGGHHHHGGGHGHHHHHHHHHHHHGGGGG><///-..<<<..00000000<0000<0000:000/:00..0000:000<0/.9..::0:0000000:0;000/:00000000:...;9.......;./:0000;0:0/;;00.9---:B0;00000000.:-./
@M05620:45:000000000-G6HP7:1:1101:11907:11716 1:N:0:172
ATCTCTATCTCCTAAAAACCTGTTTAGATTTGGAGATAGACCTTCAGGTTTTTCATCATTTTCTGCATGAATTATACATTGACCACGTTCCAGCGTGGTCAGTTTGCAGCATTCTGTTATTTTGTTTGACAGAGTGTCTTGTTGAGAACATATGTAGGACATGATTTTTTCCTGCAACAGGGAAAATAAAGTATAAGTTTTAAAGATTTATTCTTTAATAAAGGATCTCAAAGCCAGCTTTAGAAAAAGGA
+
CCCCDFFFFFFFGGGGGGGGGGHHHHHHHHHHHHHHHHHHHHHHHHHHHHHGGHHHHHHIHHIIIHHHHHHHHHHHHHHHHHHHHHGHHHHHHHGGGGHHHHHHHHHHHHHHHHHHHHHHHHHHHHHHHHHHHHHHHHHHHHHHHHHHHHHHHHHHHHHHHHHHHHHHHGHHHHHHHHHHHGGHHCDGHBGF=FHBGHHHGHHFFDGHFFHDGHHHH0<GHBH0CDGHFGHFFH.:CEGHHFFFHHGAG?F
@M05620:45:000000000-G6HP7:1:1101:17428:11739 1:N:0:172
AAACCAAGCAGACACTCACCGCTCCCTCGCCACAGGCCAATAGTTTGTCCTCACTGAGTTGGCAACAAGTGGCTGCTGTGGCTGCCATTTTTCTGGTGATGGCCATCAGCTCCGACGAGGTCAGCTGGGGGGCTTTCTTTGTGTAAGCAACGAGAAACCTGAAAGAAGCATTTTTTAACTAAGTCCTGCTGAGTCATTCATGAGTTTTTAGCCGCCTTGCTTCTTCTCACAGACTCTCTACTCTCATGCCA
+
BBBBBBBFBFFFGGGGGGGGGGGGGGHHGGGGGHHHGGHHHHHHHHHHHHHHHHHHHHHHHHHHHHHHHGHHGHGGHHHHHHGGGHHHHHHHHGHHHHFHHHHHHHHHHHHHHGGGGGGGGHHHHHHHGGGGGGGGGGGGGGGGGGFFFFFFFFFFFFFFFFFFFFFFFFFFFFFFFFFFFFFFFFFFFFFFFFFFFFFFFFFFFFFFFFFFFDFFFFFFFFFFFFFFFFFFFFFFFFFFFFFFFFFFFFF
@M05620:45:000000000-G6HP7:1:1101:22242:11745 1:N:0:172
CATCCTGACCCTGAAGTACCCCATTGAGCATGGCATCGTCACCAACTGGGACGACATGGAGAAGATCTGGCACCACACCTTCTACAACGAGCTGCGCGTGGCCCCGGAGGAGCACCCAGTGCTGCTGACCGAGGCCCCCCTGAACCCCAAGGCCAACAGAGAGAAGATGACTCAGGTGAGGCTCGGCCGACGCCCGTGCTCCTCCCGTCCTTTCCCCAGTCATTTTCTGCCCGGCTTGATTTCTGACATTA
+
CCCCCFFFFFFFGGGGGGGGGGGHHHHHHHHHHHHHHGHHHGHHHGHHHHHHGGGGGHHHHHHHHHHHHHHHHGHHHGGHHHHHGHGHGGGGGHHGGGFGGGHHGGGGGGGGHHHHGGHGHHHHHHHGHHGGGGGGGGGGGGHHHHGGGGHGHHGGGGGGGGGGGGGFGGGGFGGGGGGGGGGGFFFFFCFFFFFFFFFFFFFFFFDEFFDFFFFFFFFFFFFEFFFFFBFFDCFFFFFFFFF0BBF0FF0
@M05620:45:000000000-G6HP7:1:1101:9064:11776 1:N:0:172
ATCTCTATCTCCTAAAAACCTGTTTAGATTTGGAGATAGACCTTCAGGTTTTTCATCATTTTCTGCATGAATTATACATTGACCACGTGGTCAGTTTGCAGCATTCTGTTATTTTGTTTGACAGAGTGTCTTGTTGAGAACATATGTAGGACATGATTTTTTCCTGCAACAGGGAAAATAAAGTATAAGTTTTAAAGATTTATTCTTTAATAAAGGATCTCAAAGCCAGCTTTAGAAAAAGGAAGAAAGGG
+
CCCCCFFFFFFFGGGGGGGGGGGHHHHHHHHGHHHHHHHHHHHHHHHHHHHGGHHHHHHHHIHHHHHHHGHHHHHHHHHHHHHHHHGGHGHHHHHHHHHGHHHHHHHHHHHHHHHHHHHHFFFHHHHHHHHHHHHHGHEHGHHHHHHHDFBFGHHHHHHHHGHHHHHEHHGHHGGHGGHHGHHFHHHHHGHHHGHHHFGHHHHHHHHHHHHHGHHHHHHHHGGHHGHFHEHHHGHHGFHHGGGHHHHHHHG
@M05620:45:000000000-G6HP7:1:1101:15042:11796 1:N:0:172
ATCTCTATCTCCTAAAAACCTGTTTAGATTTGGAGATAGACCTTCAGGTTTTTCATCATTTTCTGCATGAATTATACATTGACCACGTTCCAGCGTGGTCAGTTTGCAGCATTCTGTTATTTTGTTTGACAGAGTGTCTTGTTGAGAACATATGTAGGACATGATTTTTTCCTGCAACAGGGAAAATAAAGTATAAGTTTTAAAGATTTATTCTTTAATAAAGGATCTCAAAGCCAGCTTTAGAAAAAGGA
+
DDDDDFFFFFFFGGGGGGGGGGHHHHHHHHHHHHHHHHHHHHHHHHHHHHHGGHHHHHHIHIHHIHHHHHHHHHHHHHHHHHHHHHGHHHHHHHGGGGHHHHHHHHHHHHHHHHHHHHHHHHHHHHHHHHHHHHHHHHHHHHHHHHHHHHHHHHHHHHHHHHHHHHHHHGHHHHHHHHHHHGGHHHHHHHHHHHHHHHHHHHHHHHHHHHHHHGHHHHHHHHHHHHHHHGHHHFHHHGHHHHHHHHHHGGH
@M05620:45:000000000-G6HP7:1:1101:13258:11837 1:N:0:172
AGATTACTGCAACAGTTCCCCCTGGACCTGGAAAAGTTTCTTGCCTGGCTTACAGAAGCTGAAACAACTGCCAATGTCCTACAGGATGCTACCCGTAAGGAAAGGCTCCTAGAAGACTCCAAGGGAGTAAAAGAGCTGATGAAACAATGGCAAGTAAGTCAGGCATTTCCGCTTTAGCACTCTTGTGGATCCAATTGAACAATTCTCAGCATTTGTACTTGTAACTGACAAGCCAGGGACAAAACAAAGAT
+
AAABCFFFBD4BBGBBBBFGGGGGHHHHHHHHHHHHHHHHHHHHHHHHHHHHHHHHHHHHHHHHHHHHHHHHHHHFDFGHHHHHHHHHHHHHHHGGGGHHHHHHHHHHGHHHHHHHHHHHHFHGEEFEHFHHHGHHHHGHHHHHHHHHHHHHHGHHHHHHHHHHHHHHHHGGGGGHHHHHHHHHHHHGHHHHGHHHHHFHHHHHHHHGHHGHHGHHHHHHHHHHHHHHHHHHHGGGGGGGGGGGGGGGGG;
@M05620:45:000000000-G6HP7:1:1101:3223:11857 1:N:0:172
ATTCTATCTCCTAAAAACCTGTTTAGATTTGGAGATAGACCTTCAGGTTTTTCATCATTTTCTGCATGAATTATACATTGACCACGTTCCAGCGTGGTCAGTTTGCAGCATTCTGTTATTTTGTTTGACAGAGTGTCTTGTTGAGAACATATGTAGGACATGATTTTTTCCTGCAACAGGGAAAATAAAGTATAAGTTTTAAAGATTTATTCTTTAATAAAGGATCTCAAAGCCAGCTTTAGAAAAAGGAA
+
AABBBFFBDFFFFGGGGGGGGGHHGHHFHHHHHHHHHHFHHHHHHHHHHHGGFHHHHHHHHHFHHHFHFFHHHHGHGHHHFHFFHGHHHHFHHGEGGHHHHHHHHHGHHHHHHHHHHHHHHHHGHHHHHGHHHHHHHHHHHHHGHHHHHHHHHHHHHHHGHHHHGHHHGGHHHGFHHGHHGGHHHHGHGHFFHGHGFGHHHHHHHHHHHHHHHHHHHGGFGGDHHHHHHGHHHHGHGHHHGHGGGHHEEGG
@M05620:45:000000000-G6HP7:1:1101:28087:11874 1:N:0:172
AAACCAAGCAGACACTCACCGCTCCCTCGCCACAGGCCAATAGTTTGTCCTCACTGAGTTGGCAACAAGTGGCTGCTGTGGCTGCCATTTTTCTGGTGATGGCCATCAGCTCCACGAGGTCAGCTGGGGGGCTTTCTTTGTGTAAGCAACGAGAAACCTGAAAGAAGCATTTTTTAACTAAGTCCTGCTGAGTCATTCATGAGTTTTTAGCCGCCTTGCTTCTTCTCACAGACTCTCTACTCTCATGCCAG
+
BBABCCCFCFFFGGGGGGGGGGGGGGHHGGGGGHHHGGHHHHHHHHHHHHHHHHHHHHGHHHHHHHHHHHHHGHGGHHHGHHHGGHHHHHHHHHHHHHHHHHHHHHHHHHHGHHHGGGGEH3GGHHHGGGGGGGGGGGGGGGGGGGGGFCCCDFFFFFFFBFFFFFFFFFFFFFFFFFFFFFFFFFFFFFFFFFFFFFFFFFFFFFFFFFFFFFFFFFFFFFFFFFFFFFFFFFFFFFFFFFFFFFFFFFF
@M05620:45:000000000-G6HP7:1:1101:3211:11874 1:N:0:172
ATTCTATCTCCTAAAAACCTGTTTAGATTTGGAGATAGACCTTCAGGTTTTTCATCATTTTCTGCATGAATTATACATTGACCACGTTCCAGCGTGGTCAGTTTGCAGCATTCTGTTATTTTGTTTGACAGAGTGTCTTGTTGAGAACATATGTAGGACATGATTTTTTCCTGCAACAGGGAAAATAAAGTATAAGTTTTAAAGATTTATTCTTTAATAAAGGATCTCAAAGCCAGCTTTAGAAAAAGGAA
+
BCDDDFFFFFFFGGGGGGGGGGHHHHHHHHHGHHHHHHHHHHHHGHHHHHGGHHHHHHHHHIHHIGHHGHHHHHHHHHHHHHHHHGHHHHHHHGFGGHHGHHHHHHHHHHHHHHHHHHHHHHHHHHHHHGHHHHHHHHHHHHHGHGFGFHHHHGGHHHHGHHHHHHHHGHHHHHGHHHHHGGHGHHGGHGHHHGHHHHHHGHHHGHHHHHHHHHHFFDHFDGGHHGHHHHGHFHFGEHHHHHFFGFFEEGF
@M05620:45:000000000-G6HP7:1:1101:28074:11889 1:N:0:172
AAACCAAGCAGACACTCACCGCTCCCTCGCCACAGGCCAATAGTTTGTCCTCACTGAGTTGGCAACAAGTGGCTGCTGTGGCTGCCATTTTTCTGGTGATGGCCATCAGCTCCACGAGGTCAGCTGGGGGGCTTTCTTTGTGTAAGCAACGAGAAACCTGAAAGAAGCATTTTTTAACTAAGTCCTGCTGAGTCATTCATGAGTTTTTAGCCGCCTTGCTTCTTCTCACAGACTCTCTACTCTCATGCCAG
+
@ABBCCCFCFFFGGGGGGGGGGGGGGHHGGGGGHHHGGHGHGHHHHHHHHHHHHHHHHHHHHHHFHHHHGHHGHGGHHHHHHHGGHHHHHHHHHHHHHHHHHHHHHHGHHGHHHHGGGGEHHFGHHHGGGGGGGGGGGGGGGGGGGGGGGGGFFFFFFFFFFFFFFFFFFFFFFFFFFFFFFFFFFFFFFFFFFFFFFFFFFFFFFFFFFFFFFFFFFFFFFFFFFFFFFFFFFFFFFFFHFHFFFBFFF0
@M05620:45:000000000-G6HP7:1:1101:18027:11916 1:N:0:172
ATCTCTATCTCCTAAAAACCTGTTTAGATTTGGAGATAGACCTTCAGGTTTTTCATCATTTTCTGCATGAATTATACATTGACCACGTTCCAGCGTGGTCAGTTTGCAGCATTCTGTTATTTTGTTTGACAGAGTGTCTTGTTGAGAACATATGTAGGACATGATTTTTTCCTGCAACAGGGAAAATAAAGTATAAGTTTTAAAGATTTATTCTTTAATAAAGGATCTCAAAGCCAGCTTTAGAAAAAGGA
+
BACCBFFFFFFFGGGGGGGGGGHHHHHHHHHGHHHHHHHHGHHHHHHHHHHGGHHHHHHHHHHHHHHGHHHHHHHHHHHHHHHHHHGHHHHHHGGFGGHHHHHHHHHHHHGHHHHGHHHHHHHHHHHHHHGHHHHHHHHHHHHHHHHHHHHHHHHHHHFHFHHHHHHHHGHHHHGFHHHHHGGGHHHHHGHGHHHHGHHHGHHHHGHHHHHHHHHHHHHHHHHEFHHHHHHHHHGHHGHHHHHHFHGHGGH
@M05620:45:000000000-G6HP7:1:1101:17641:11923 1:N:0:172
CATCCTGACCCTGAAGTACCCCATTGAGCATGGCATCGTCACCAACTGGGACGACATGGAGAAGATCTGGCACCACACCTTCTACAACGAGCTGCGCGTGGCCCCGGAGGAGCACCCAGTGCTGCTGACCGAGGCCCCCCTGAACCCCAAGGCCAACAGAGAGAAGATGACTCAGGTGAGGCTCGGCCGACGCCCGTGCTCCTCCCGTCCTTTCCCCAGTCATTTTCTGCCCGGCTTGATTTCTGACATTT
+
BABBBFFFFFFFGCGGGGGGGGGHHHHGGFHHHHHHHGHHHGHFHGHHHHHHGGGGGHHHHHHHHHHHHGFCGGFHCGGHHHHHHHHHGFGGGHHGGGGGGEHHGGGGGGGGHHHHGGHHHHHHHHHHHHGCGGGGGGGGGEHHHHGGGGHGHHGGGGGGGFG?FGGGGFGGGBFGGBFGGGGGFFFFFAFFFFFF@ADFFFFFFFFFFFFFFFFFFEDFF/FFFFFFFFFF?BA@=D.BFFFFB:BFFF/
@M05620:45:000000000-G6HP7:1:1101:18017:11934 1:N:0:172
ATCTCTATCTCCTAAAAACCTGTTTAGATTTGGAGATAGACCTTCAGGTTTTTCATCATTTTCTGCATGAATTATACATTGACCACGTTCCAGCGTGGTCAGTTTGCAGCATTCTGTTATTTTGTTTGACAGAGTGTCTTGTTGAGAACATATGTAGGACATGATTTTTTCCTGCAACAGGGAAAATAAAGTATAAGTTTTAAAGATTTATTCTTTAATAAAGGATCTCAAAGCCAGCTTTAGAAAAAGGA
+
CCCDDFFFFFFFGGGGGGGGGGHHHHHHHHHHHHHHHHHHHHHHHHHHHHHGGHHHHEHHHHHIIHHHHHHHHHHHHHHHHHHHHHGHHHHHHHGGGGHHHHHHHHHHHHHHHHHHHHHHHHHHHHHHHHHHHHHHHHHHHHHHHHHHHHHHHHHHHHHHHHHHHHHHHGHHHHHHHHHHHGGHHHHHGHHHHHHGHHHHHHHHHHHHHHHHHHHHHHHHHHHHHHHHHGHHHHHHHGHHHHHHHHHHGGH
@M05620:45:000000000-G6HP7:1:1101:17653:11938 1:N:0:172
CATCCTGACCCTGAAGTACCCCATTGAGCATGGCATCGTCACCAACTGGGACGACATGGAGAAGATCTGGCACCACACCTTCTACAACGAGCTGCGCGTGGCCCCGGAGGAGCACCCAGTGCTGCTGACCGAGGCCCCCCTGAACCCCAAGGCCAACAGAGAGAAGATGACTCAGGTGAGGCTCGGCCGACGCCCGTGCTCCTCCCGTCCTTTCCCCAGTCATTTTCTGCCCGGCTTGATTTCTGACATTT
+
CBCCDFFFFFFFGGGGGGGGGGGHHHHHHHHHHHHHHGHHHGHHHGHHHHHHGGGGGHHHHHHHHHHHHHHHHGHHHGGHHHHHHHHHGGGGGHHGGGGGGGHHGGGGGGGGHHHHGGHHHHHHHHHHHHGGGGGGGGGGGGHHHHGGGGHGHHGGGGGGGGGGGGGGGGGGGGGGHGGGGGGGFFFFFFFFFFFFFFFFFFFFFFFFFFFFFFFFFFFFFFFFFFFFHFFFBFFFFFFFFFFFFBFFFF0
@M05620:45:000000000-G6HP7:1:1101:28734:11944 1:N:0:172
ATCTCTATCTCCTAAAAACCTGTTTAGATTTGGAGATAGACCTTCAGGTTTTTCATCATTTTCTGCATGAATTATACATTGACCACGTTCCAGCGTGGTCAGTTTGCAGCATTCTGTTATTTTGTTTGACAGAGTGTCTTGTTGAGAACATATGTAGGACATGATTTTTTCCTGCAACAGGGAAAATAAAGTATAAGTTTTAAAGATTTATTCTTTAATAAAGGATCTCAAAGCCAGCTTTAGAAAAAGGA
+
CCCDDFFFFFFFGGGGGGGGGGHHHHHHHHHHHGHHHHHHHHHHHHHHHHHGGHHHHHHHHHIIHHHHHHHHHHHHHHHHHHHHHHGHHHHHHHGGGGHHHHHHHHHGHHHHHHHHHHHHHHHHHHHHHGHHHHHHHHHHHHHHHHHHHHHHHHHHHHHHHHHHHHHHHGHHHHHHHHHHHGGHHHHHHHHHHHHHHHHHHHHHHHHHHHHHHHHHHHHHHHHHHHHHHHHHHHGHHGHHHHHHHGHHGGH
@M05620:45:000000000-G6HP7:1:1101:5281:11945 1:N:0:172
ATCTCTATCTCCTAAAAACCTGTTTAGATTTGGAGATAGACCTTCAGGTTTCTCATCATTTTCTGCATGAATTATACATTGACCACGTTCCAGCGTGGTCAGTTTGCAGCATTCTGTTATTTTGTTTGACAGAGTGTCTTGTTGAGAACATATGTAGGACATGATTTTTTCCTGCAACAGGGAAAATAAAGTATAAGTTTTAAAGATTTATTCTTTAATAAAGGATCTCAAAGCCAGCTTTAGAAAAAGGA
+
AAB?AFFFFFFFGGGGGGGGGFFEGHHHGFFHCHHF4GGHHHGHFHHEGDG5GHHFHFHHHHHHGGHHHDGHFGHFGHHHHDEGHHCGHFEGFBE?EGH3DFB@BGHHHHGHDGHGFGFHHFGH?GGHFFBGHHHHEFHHHHHHHHHGHHHFFFBGFFGGFGHHHHGHHCF2GGBGHFHFHFGFHHHHF1GFGFGFGHHHHHHHHHHHHHHFFGFFHFHHHEFE/<CGGHHFHH.GGEHHF0C0CGHGDCC
@M05620:45:000000000-G6HP7:1:1101:20266:11955 1:N:0:172
TACCTGTACTGGGGAAGCAATCGCCATTCCTACCCTAAAGATCGGAAGAGCACACGTCTGAACTCCAGTCACAGAAGACCATCTCGTATGCCGTCTTCTGCTTGAAAAAAAAAAAAATACAATGAAATCACCAATCTAATGCCACAATGTCACATCCTTCCTGCATTACCACTTTCGCACGCTTGTTACTTCACTAGAACACTTCTCAGCAGTTGTACTTGTATCTGACCCGCCATTTACCAACCCAAGAT
+
A?AABFFDDFFFGGCCEGGGGGGGGEGHHHHGHHHHFFBFBGGGDDEGHHFHHHHGFGGFEFHHHHHFGFHHHGFFHHHCGE@GHFF?FGHHE1>GGHHHHFHHGHGH0>EEFG//<02@211<11111?1?1/10>11>11<<FC.111=1>000/<DFF00</<000=0:;0:0...:-::..;00000;00000:0;//;0;9CB0;0.000;0C;;/://;/9////---99///BB//..;9.9.B
@M05620:45:000000000-G6HP7:1:1101:28720:11958 1:N:0:172
ATCTCTATCTCCTAAAAACCTGTTTAGATTTGGAGATAGACCTTCAGGTTTTTCATCATTTTCTGCATGAATTATACATTGACCACGTTCCAGCGTGGTCAGTTTGCAGCATTCTGTTATTTTGTTTGACAGAGTGTCTTGTTGAGAACATATGTAGGACATGATTTTTTCCTGCAACAGGGAAAATAAAGTATAAGTTTTAAAGATTTATTCTTTAATAAAGGATCTCAAAGCCAGCTTTAGAAAAAGGA
+
3ABBAFFFFFFFGGGGGGGGGGGFEDGFFGF5F4FBGHHFHGHHFGHGHHHGGHHHHFHHFHFGHHHHHHFHGHGHHFHGFBGHHEEHGHHGHHGEGGHHHHHHHFHHHHHHHHHHHHHHHHHHFHHHGFFGHGHHHHHHHGHHDGHHHHHHHHGGHFFFHHGBGFHHHCFHHHHHFHHHEGGHHFHHEFGFGHFHHGGHHHFGFFHFHHHHHHHHHDGHGF0DGGFHHHGGHB.CGFHHFHE:GGHHFGG
@M05620:45:000000000-G6HP7:1:1101:19544:11968 1:N:0:172
CATCCTGACCCTGAAGTACCCCATTGAGCATGGCATCGTCACCAACTGGGACGACATGGAGAAGATCTGGCACCACACCTTCTACAACGAGCTGCGCGTGGCCCCGGAGGAGCACCCAGTGCTGCTGACCGAGGCCCCCCTGAACCCCAAGGCCAACAGAGAGAAGATGACTCAGGTGAGGCTCGGCCGACGCCCGTGCTCCTCCCGTCCTTTCCCCAGTCATTTTCTGCCCGGCTTGATTTCTGACATTT
+
CCCCCFFFFFFFGGGGGGGGGGGHHHHHHHHHHHHHHGHHHGHHHGHHHHHHGGGGGHHHHHHHHHHHHHHHHGHHHGGHHHHHHHHHGGGGGHHGGGGGGGHHGGGGGGGGHHHHGGHHHHHHHHGHGHGGGGGGGGGGGGHGHHGGGDHGHHGGGGGGGGGGGGGGGGGGGGGGGGGGGGGGFFFFFFFFFFFFF?DFFFFFFFFEDFFFFFFFFFF0B9FFFFFBBFFFBCCFF;:FFFFEBBFBBF0
@M05620:45:000000000-G6HP7:1:1101:19524:11971 1:N:0:172
CATCCTGACCCTGAAGTACCCCATTGAGCATGGCATCGTCACCAACTGGGACGACATGGAGAAGATCTGGCACCACACCTTCTACAACGAGCTGCGCGTGGCCCCGGAGGAGCACCCAGTGCTGCTGACCGAGGCCCCCCTGAACCCCAAGGCCAACAGAGAGAAGATGACTCAGGTGAGGCTCGGCCGACGCCCGTGCTCCTCCCGTCCTTTCCCCAGTCATTTTCTGCCCGGCTTGATTTCTGACATTA
+
CCCCCFFFFFFFGGGGGGGGGGGHHHHHHHHHHHHHHGHHHGHHHGHHHHHHGGGGGHHHHHHHHHHHHHHHHGHHHGGHHHHHHHHHGGGGGHHGGGGGGGHHGGGGGGGGHHHHGGHHHHHHHHHHHHGGGGGGGGGGGGHHHHGGGGHGHHGGGGGGGGGGGGGGGGGGGGGGGGGGGGGGFFFFFFFFFFFFDFFFFFFFFFFFFFFFFFFFFFFFFFFFFFFFHFFFFFFFFAFFFFFFF0FFFF0
@M05620:45:000000000-G6HP7:1:1101:16486:12048 1:N:0:172
AAACCAAGCAGACACTCACCGCTCCCTCGCCACAGGCCAATAGTTTGTCCTCACTGAGTTGGCAACAAGTGGCTGCTGTGGCTGCCATTTTTCTGGTGATGGCCATCAGCTCCGACGAGGTCAGCTGGGGGGCTTTCTTTGTGTAAGCAACGAGAAACCTGAAAGAAGCATTTTTTAACTAAGTCCTGCTGAGTCATTCATGAGTTTTTAGCCGCCTTGCTTCTTCTCACAGACTCTCTACTCTCATGCCA
+
DDDDDDDFCFFFGGGGGGGGGGGGGGHHGGGGGHHHGGHHHHHHHHHHHHHHHHHHHHHHHHHHHHHHHHHHGHGGHHHHHHHGGHHHHHHHHHHHHHHHHHHHHHHHHHHHHGGGGGGGGHHHHHHHGGGGGGGGGGGGGGGGGGFFFFFFFFFFFFFFFFFFFFFFFFFFFFHFFFFHHFFFFFFFFFFFFFFFFFFHFFFFFFFFFFFFFFFFFFFFHHHFFFHFFFFFFFFFFFFFFFFFFFFFFFF
@M05620:45:000000000-G6HP7:1:1101:23300:12065 1:N:0:172
ATCTCTATCTCCTAAAAACCTGTTTAGATTTGGAGATAGACCTTCAGGTTTTTCATCATTTTCTGCATGAATTATACATTGACCACGTTCCAGCGTGGTCAGTTTGCAGCATTCTGTTATTTTGTTTGACAGAGTGTCTTGTTGAGAACATATGTAGGACATGATTTTTTCCTGCAACAGGGAAAATAAAGTATAAGTTTTAAAGATTTATTCTTTAATAAAGGATCTCAAAGCCAGCTTTAGAAAAAGGA
+
AAABBFFFFFFFGFGGFDEGGGHHHHHHHHHHFHCFFFHGGHHHHHHFHHHGGHGHHHHHGHHHFHHHHHHHHHHHHHHHHHGHBGGHHHHHHHGFDGHG4FGHHHHHFHHHHHHHHGHHHHFHHHHHHHHHGHHHHHHHHHHFFFHHFFHHHHHHGEHHFHFHHHHHHGHHHHHHFHFHHEGHF0FG1GGHHGHHHHHHHH1FDGGHHHHHHHHHHGHFHEHB/GHHFGHHGHHHFGHHHEFBCGHHGGH
@M05620:45:000000000-G6HP7:1:1101:5347:12070 1:N:0:172
ATCTCTATCTCCTAAAACCTGTTTAGATTTGGAGATAGACCTTCAGGTTTTTCATCATTTTCTGCATGAATTATACATTGACCACGTTCCAGCGTGGTCAGTTTGCAGCATTCTGTTATTTTGTTTGACAGAGTGTCTTGTTGAGAACATATGTAGGACATGATTTTTTCCTGCAACAGGGAAAATAAAGTATAAGTTTTAAAGATTTATTCTTTAATAAAGGATCTCAAAGCCAGCTTTAGAAAAAGGAA
+
CCCCCFFFFFFFGGGGGGGGGGHHGHHHHHHHGHHHHHHHHHHHHHHHHHGGHHHHHHHHHHHIHHHHHHHHHHHHHHHHHHHHHGHHHHHHHGGGGHHGHHHHHHHHHHHHHHHHHHHHHHHHHHHHHHHHHHHHHHHHHHHHHGGHHHHHHHHHHHHHHHHHHHHHGHHHHHGHHHHHGGGHHHHHHHGGHHHHHHHHGFHHHHHHHHHHHHHGHFFGHHHHHHHHHGGHGHHHGHHHFHGHGHFGGHH
@M05620:45:000000000-G6HP7:1:1101:23300:12085 1:N:0:172
ATCTCTATCTCCTAAAAACCTGTTTAGATTTGGAGATAGACCTTCAGGTTTTTCATCATTTTCTGCATGAATTATACATTGACCACGTTCCAGCGTGGTCAGTTTGCAGCATTCTGTTATTTTGTTTGACAGAGTGTCTTGTTGAGAACATATGTAGGACATGATTTTTTCCTGCAACAGGGAAAATAAAGTATAAGTTTTAAAGATTTATTCTTTAATAAAGGATCTCAAAGCCAGCTTTAGAAAAAGGA
+
CCCCCFFFFFFFGGGGGGGGGGHHHHHHHHHHHHHHHHHHHHHHHHHHHHHGGHHHHHHHHHHIHHHHHHHHHHHHHGHHHFHHHHGHHHHHHHGGGGHHHHHHHHHHHHHHHHHHHHHHHHHHHHHHHHHHHHHHHHHHHHHHHHHHHHHHHHHHHGHHHHHHHHHHHGHHHHHHHHHHHGGHHGGHHHHHHHHHHHHHHHHHHHHHHHHHHHHHHHHHHHFHHHHHHHHHGHHGHGHHHHHFHHHHGCG
@M05620:45:000000000-G6HP7:1:1101:23282:12089 1:N:0:172
ATCTCTATCTCCTAAAAACCTGTTTAGATTTGGAGATAGACCTTCAGGTTTTTCATCATTTTCTGCATGAATTATACATTGACCACGTTCCAGCGTGGTCAGTTTGCAGCATTCTGTTATTTTGTTTGACAGAGTGTCTTGTTGAGAACATATGTAGGACATGATTTTTTCCTGCAACAGGGAAAATAAAGTATAAGTTTTAAAGATTTATTCTTTAATAAAGGATCTCAAAGCCAGCTTTAGAAAAAGGA
+
BBCCCFFFFFFFGGGGGGGGGGHHHHHHHHHHHHHHHHHHHHHHHHHHHHHGGHGHHHIHIHHIIHHHHHHHHHHHHHHHHHHHHHGHHHHHHHGGGGHHHHHHHHHHHHHHHHHHHHHHHHHHHHHHHHHHHHGHHHHHGGHHHHHGHHHHHHHHHHHHHHHHHHHHHGHHHHHHHHHHHGGHHHHHHHHHHHHHHFGHHHHHHHHHHHHHHHHHHHHHHHHHHHHHHHHHHFHHHGHHHHHHHHHHGGH
@M05620:45:000000000-G6HP7:1:1101:10143:12093 1:N:0:172
TACCTGTACTGGGGAAGCAATCGCCATTCCTACCCTAAAGATCGGAAGAGCACACGTCTGAACTCCAGTCACAGAAGACCATCTCGTATGCCGTCTTCTGCTTGAAAAAAAAAAAAAAACGAAGATAACCGCACCACCGCTTGATCCCCGCGCCAACTACGCGACCAAGACTCAAGTGCCATTCTGCCGCTTTCCTTCTACGTCCCTCCACACCTCCCCACCCTTGATACCCGTGTCTTCTACTTCCCCTT
+
CBBCCFFFFFFFGGGGGGGGGGGGGGGHHHHHHHHHHHHHHHHHGGGGHHHGGHHGHHHGGGHHHHHHHHHHHHHHHHHHG3BGGGFEHHHHGFGGGHHHHHHGFGHGFGGGGB>///////<..11111-<---<...--...000;.-----.:./009-----:.9./0:9000;000000000;--:..90000009.9..90/;//0../.;../.;..//090000..../0000000000///.
@M05620:45:000000000-G6HP7:1:1101:22134:12148 1:N:0:172
TACCTGTACTGGGGAAGCATTTGAATATCCCCCCATGGTGATGGGGACGGAGAACTGCTCCATAAACACAGGCAACGTGCCTAACTTTCCCGGGAAGATGAAGTCAAAGAGCGACCACAGCTCTTCTCGGAGGTTATTTTGCATCGGTGAGCCAGACAGAATGATCCGATGAGGGGTGCGAAACTATTTGAGGAAAGGAAGCACCTTTTTATTAAATTTACCTTTTAGCAATCGCCATTCCTACCCTAAAG
+
CBCCCFFFFFFFGGGGGGGGGGHHHHHHHHHGGGGHHHGHHHHHHGGGGGGGGHHHHHHHHHHHHHHHHGHHGHHHGHHHHHHHHHHHHHHGGGGGGHHHGHHGHHHHHHHHGGGGGHHHHHHHHHHHGGFGGEHHHHHHHHHHHGGGECHHHGHHGHHHHHHHHHHHGFGFHHGGGGGGGGFGGGGGFGBFGFFGGGGGGGEFEFFFFFFFFFFFFFFFFFFFFFFFBFFFFFFFFFFFFFFFAFFFFFB
@M05620:45:000000000-G6HP7:1:1101:18622:12189 1:N:0:172
ATCTCTATCTCCTAAAAACCTGTTTAGATTTGGAGATAGACCTTCAGGTTTTTCATCATTTTCTGCATGAATTATACATTGACCACGTTCCAGCGTGGTCAGTTTGCAGCATTCTGTTATTTTGTTTGACAGAGTGTCTTGTTGAGAACATATGTAGGACATGATTTTTTCCTGCAACAGGGAAAATAAAGTATAAGTTTTAAAGATTTATTCTTTAATAAAGGATCTCAAAGCCAGCTTTAGAAAAAGGA
+
CCCCDFFFFFFFGGGGGGGGGGHHHHHHHHHHHHHHHHHHHHHHHHHHHHHGGHHHHIHHHIIHHHHHHHHHHHHHHHHHHHHHHHGHHHHHHHGGGGHHHHHHHHHHHHHHHHHHHHHHHHHHHHHHHHHHHHHHHHHHHHHHHHHHHHHHHHHHHHHHHHHHHHHHHGHHHHHHHHHHHGGHHHHHHHHHHHHHHFHHHHHHHHHHHHHHHHHHHHHHHHHHHHHHHHHHHHHHHGHHHHHHHHHFGGH
@M05620:45:000000000-G6HP7:1:1101:23105:12254 1:N:0:172
ATCTCTATCTCCTAAAAACCTGTTTAGATTTGGAGATAGACCTTCAGGTTTTTCATCATTTTCTGCATGAATTATACATTGACCACGTTCCAGCGTGGTCAGTTTGCAGCATTCTGTTATTTTGTTTGACAGAGTGTCTTGTTGAGAACATATGTAGGACATGATTTTTTCCTGCAACAGGGAAAATAAAGTATAAGTTTTAAAGATTTATTCTTTAATAAAGGATCTCAAAGCCAGCTTTAGAAAAAGGA
+
CCDDDFFFFFFFGGGGGGGGGGHHHHHHHHHHHHHHHHHHHHHHHHHHHHHGGHHGHHHHHHIHHHHHHHHHHHHHHHHHHHHHHHGHHHHHHHGGGGHHHHHHHHHHHHHHHHHHHHHHHHHHHHHHHHHHHHHHHHHHHHHHHHHHHHHHHHHHHHHHHHHHHHHHHGHHHHHHHHHHHGGHHHHHHHHHHHHHHFGHHHHHHHHHHHHHHHHHHHHHHHHHHHHHHHHHHHHHHGHHHHHHHHHHGGG
@M05620:45:000000000-G6HP7:1:1101:16614:12271 1:N:0:172
ATCTCTATCTCCTAAAAACCTGTTTAGATTTGGAGATAGACCTTCAGGTTTTTCATCATTTTCTGCATGAATTATACATTGACCACGTTCCAGCGTGGTCAGTTTGCAGCATTCTGTTATTTTGTTTGACAGAGTGTCTTGTTGAGAACATATGTAGGACATGATTTTTTCCTGAACAGGGAAAATAAAGTATAAGTTTTAAAGATTTATTCTTTAATAAAGGATCTCAAAGCCAGCTTTAGAAAAAGGAA
+
A?ABBFFFFFFFGGGGGGGGGGHHHHHHHHHHHGHHFHGFHHHHHHHHHHHGGHHHHHHHHHHHHHHHHHHHHHHHHHHHHHFHHHGHHHHHHHGFGGHHHHHHHHHHHHHHHHHHHHHHHHHHHHHHHHHHHHHHHHHHHHHHHHHHHHHHHHHHHHHHHHHHHHHHHGHHHHHHHHHHGGHHHHHHHGFFGHHHGHHHHHFGHHHHHHHHHHHHGDGHFFBHHHGHHHHHHHFHGHHHGFHCGHGGGHH
@M05620:45:000000000-G6HP7:1:1101:6459:12284 1:N:0:172
AAACCAAGCAGACACTCACCGCTCCCTCGCCACAGGCCAATAGTTTGTCCTCACTGAGTTGGCAACAAGTGGCTGCTGTGGCTGCCATTTTTCTGGTGATGGCCATCAGCTCCGACGAGGTCAGCTGGGGGGCTTTCTTTGTGTAAGCAACGAGAAACCTGAAAGAAGCATTTTTTAACTAAGTCCTGCTGAGTCATTCATGAGTTTTTAGCCGCCTTGCTTCTTCTCACAGACTCTCTACTCTCATGCCC
+
AAABBABFBFFFGGGGGGGGGGGGGGHHGGGGGHCHGGHGHCGHHHHHHHHHHHHHHHHHHHGHHHHHHHHHGGGGHHHHHHHGGHFHHHHHHHHHHGHHHHHHHHHFHHHHHECGGGGGGHFHGHHFGGGGGGGGGGGGGGGGBFEFFFFFFFFFFFFFF/B/FFFFFFFFFFFFAFFFFFFFFFFFFFFFFFFFFFFFFFFFFFFFF?FFFAFFFFFFFFFFFFFF9BFFFFFFFFFFFFFFFFB/FF/
@M05620:45:000000000-G6HP7:1:1101:16622:12289 1:N:0:172
ATCTCTATCTCCTAAAAACCTGTTTAGATTTGGAGATAGACCTTCAGGTTTTTCATCATTTTCTGCATGAATTATACATTGACCACGTTCCAGCGTGGTCAGTTTGCAGCATTCTGTTATTTTGTTTGACAGAGTGTCTTGTTGAGAACATATGTAGGACATGATTTTTTCCTGAACAGGGAAAATAAAGTATAAGTTTTAAAGATTTATTCTTTAATAAAGGATCTCAAAGCCAGCTTTAGAAAAAGGAA
+
CCCDDFFFFFFFGGGGGGGGGGHHHHHHHHHHHHHHHHHHHHHHHHHHHHHGGHHHHIHHHHIIIHHHHHHHHHHHHHHHHHHHHHGHHHHHHHGGGGHHGHHHHHHHHHHHHHHHHHHHHHHHHHHHHHHHHHHHHHHHHHHHHHHHHHHHHHHHHHHHHHHHHHHHHGHHHHGHHGHHGGHHHHHHHHHHHHHHHHHHFGGHHHHHHHHHHHHGFGHHHHGHHHGHHHGHGHCHGHHHFGHGHHFGGHH
@M05620:45:000000000-G6HP7:1:1101:15324:12294 1:N:0:172
AAACCAAGCAGACACTCACCGCTCCCTCGCCACAGGCCAATAGTTTGTCCTCACTGAGTTGGCAACAAGTGGCTGCTGTGGCTGCCATTTTTCTGGTGATGGCCATCAGCTCCGACGAGGTCAGCTGGGGGGCTTTCTTTGTGTAAGCAACGAGAAACCTGAAAGAAGCATTTTTTAACTAAGTCCTGCTGAGTCATTCATGAGTTTTTAGCCGCCTTGCTTCTTCTCACAGACTCTCTACTCTCATGCCA
+
DDDDCCCFCFFFGGGGGGGGGGGGGGHHFGGGGHHHGGHHHHHGHHHHHHHHHHHHHHHHHHHHHHHHHHHHGHGGHHGHHHHGGHHHHHHHHHHHHHGHHHHHHHHHHHHHHEGGGGGGFGHHHHHHGGGGGGGGGGGGGGGGGGFFFFFFFFFFFFFFFFFFFFFFFFFFFFHFFFFFFFFFFFFFFFFFF;FFFFFFFFFFFFFFFFFFFFFFFFFFFHFFFFFFFFFFFFFFFFFFHFFFFFFFFFB
@M05620:45:000000000-G6HP7:1:1101:6472:12299 1:N:0:172
AAACCAAGCAGACACTCACCGCTCCCTCGCCACAGGCCAATAGTTTGTCCTCACTGAGTTGGCAACAAGTGGCTGCTGTGGCTGCCATTTTTCTGGTGATGGCCATCAGCTCCGACGAGGTCAGCTGGGGGGCTTTCTTTGTGTAAGCAACGAGAAACCTGAAAGAAGCATTTTTTAACTAAGTCCTGCTGAGTCATTCATGAGTTTTTAGCCGCCTTGCTTCTTCTCACAGACTCTCTACTCTCATGCCA
+
CCDCCDCFDFFFGGGGGGGGGGGGGGHHGGGGGHHHGGHHHHHHHHHHHHHHHHHHHHHHHHHHHHHHHHHHGHGGHHHHHHHGGHHHHHHHHHHHHHHHHHHHHHHHHHHHHGGGGGGGGHHHHHHHGGGGGGGGGGGGGGGGGGFFFFFFFFFFFFFFFFFFFFFFFFFFFFHFFFFFFFFFFFFFFFFFFFFFFFFHHFHFFFFFFFFFFFFFFFFFHHFFFFFFFFFFFFFFFFFFFFFFFFFFFFB
@M05620:45:000000000-G6HP7:1:1101:6870:12318 1:N:0:172
CATCCTGACCCTGAAGTACCCCGGCTTGATTTCTGACATTAGATCGGAAGAGCACACGTCTGAACTCCAGTCACAGAAGACCATCTCGTATGCCGTCTTCTGCTTGAAAAAAAAAAAAAAAGAAAAAACACAAAAGGAGATGATTGGTGGTTGACTGAAGAGCGGGCAACAGAAGACTAGCGTGGGATGACGAGTTGGGGATGAGGCACGCAGAGGAACGAGCTGAGAGTGTCGAGAGAAAGATGGAGTAG
+
BABCCFFFFFFFGGGGGGGGGGGGGGGGHHHHHHHHHHHHHHHHHHGGGGHHHGHGHGHHHGHGHHHHHHHHHHHHHHHHHHHHHHHHGGHGHHGFGHGHHHHHHHHHHHHGEEGD></<//.00<0<<<....././../00000.0.::../000/000:9-----...///////9//-..;-./9//..-..//--...///....----.../....-.//9//:///..-.-.//://///////
@M05620:45:000000000-G6HP7:1:1101:19083:12328 1:N:0:172
CATCCTGACCCTGAAGTACCCGGCTTGATTTCTGACATTAGATCGGAAGAGCACACGTCTGAACTCCAGTCACAGAAGACCATCTCGTATGCCGTCTTCTGCTTGAAAAAAAAAAGTTATTTTGTTTGACATATTGTCTTGTTGCGAACCTATGTATGACATGATTTTTTCCTTCAACATGGAACATCAAGTATCAGTTTTCACGCTTTATTCTTTAATAAAGGATCTCAAAGCCAGCTTTAGACAAATGA
+
A?1>AFFBF1C>FGGFBGGGBFE0EEFGHHHFGGBHBFGHFHHBA?AAE0GCAGHCEBAFF1GAGHHCGDFDAFFHHB10BF1BBGHG?00BB>B/FF22@1GHF0FG1BE//<//1>BBF>F2@@F<1GH2F22F@GDH1FG01/>/>-FGH1>G11<F0D<D0GHHHGHHG0C0;C0/CGBG//C0::;GHFBF00;CB000..::E0FFGGGG0BF00000/;BFF0CFFFEF?EFFF//99B-9//9
@M05620:45:000000000-G6HP7:1:1101:24758:12371 1:N:0:172
AAACCAAGCAGACACTCACCGCTCCCTCGCCACAGGCCAATAGTTTGTCCTCACTGAGTTGGCAACAAGTGGCTGCTGTGGCTGCCATTTTTCTGGTGATGGCCATCAGCTCCACGAGGTCAGCTGGGGGGCTTTCTTTGTGTAAGCAACGAGAAACCTGAAAGAAGCATTTTTTAACTAAGTCCTGCTGAGTCATTCATGAGTTTTTAGCCGCCTTGCTTCTTCTCACAGACTCTCTACTCTCATGCCAG
+
3ABBBBBFBFFFGGGGGGGGGGFGGGHHGGGGGGFFGGGFHHHGGHHHHHGHHHHHHHGGHHHHHHHHHHHHGHGGHHGHHHHGGHHHHHHHHHHHHHHHHHHHHHHHHHHHHHHDEEGFFHHHFHHGGCGGGGGGFFGGGGFFGFFGGGG?9ADFFFFFFFFFFFFBFFFFFFFAFFFFFBFFFFFFFFFFFFFFFFFFFFB/BBFFFF/BD;DADB/BBFFFFFFEFFBBFBFFFFFFFBBFFBBBBF/
@M05620:45:000000000-G6HP7:1:1101:28350:12377 1:N:0:172
AAACCAAGCAGACACTCACCGCTCCCTCGCCACAGGCCAATAGTTTGTCCTCACTGAGTTGGCAACAAGTGGCTGCTGTGGCTGCCATTTTTCTGGTGATGGCCATCAGCTCCGACGAGGTCAGCTGGGGGGCTTTCTTTGTGTAAGCAACGAGAAACCTGAAAGAAGCATTTTTTAACTAAGTCCTGCTGAGTCATTCATGAGTTTTTAGCCGCCTTGCTTCTTCTCACAGACTCTCTACTCTCATGCCA
+
AAAABBAFBFFFGGGGGGGGGGGGGGHHGGG2EGCEGGHHHHHHHHHHHHHHHHHHGHHHHGHHHHHHHHHHGHGGHHHHHHH1FHFHHHHHHHGHHHHHHHHHHHHGGHHHHGGGGGGGGHHHHHHHGGGGGGGGGGGGGGGGCFFFFFFFFFFFFFFFFFFFFFFFFFFFFFFF?FFFFFFFFFFFFFFFFFFFFFFFFFBFFFFFFFFFFFFFFFFFFFFFFFFFFFFFFFFFFFFFFFFFFFFFEF/
@M05620:45:000000000-G6HP7:1:1101:28331:12378 1:N:0:172
AAACCAAGCAGACACTCACCGCTCCCTCGCCACAGGCCAATAGTTTGTCCTCACTGAGTTGGCAACAAGTGGCTGCTGTGGCTGCCATTTTTCTGGTGATGGCCATCAGCTCCGACGAGGTCAGCTGGGGGGCTTTCTTTGTGTAAGCAACGAGAAACCTGAAAGAAGCATTTTTTAACTAAGTCCTGCTGAGTCATTCATGAGTTTTTAGCCGCCTTGCTTCTTCTCACAGACTCTCTACTCTCATGCCA
+
CBCCCBBFBFFFGFGGGFGGGGGGGGHHGGGGGGHGGGHHHHHHHHHGHHHHHHHHHHDGHHHFHHHGGFDGGFGGHHHHHHHGGHHHHHHHHHHHHHHHHHHHHHHHHHHHHGGGGGGGGHHHHHHHGGGGGGGGGGGGGFGFFFFFFFFFFFFDFFFFFFFFFFFFFFFFFFFFFFFFFFFFFFFFFFFFFFFFFFFFFFFFFFFFFFFFFFFFFFFFFFFFFFFFFFFFBFFFFFFFFFFFFFFFFFF
@M05620:45:000000000-G6HP7:1:1101:8642:12384 1:N:0:172
CATCCTGACCCTGAAGTACCCCATTGAGCATGGCATCGTCACCAACTGGGACGACATGGAGAAGATCTGGCACCACACCTTCTACAACGAGCTGCGCGTGGCCCCGGAGGAGCACCCAGTGCTGCTGACCGAGGCCCCCCTGAACCCCAAGGCCAACAGAGAGAAGATGACTCAGGTGAGGCTCGGCCGACGCCCGTGCTCCTCCCGTCCTTTCCCCAGTCATTTTCTGCCCGGCTTGATTTCTGACATTA
+
BBBCCFFFFFFFGGGGGFGGGGGHHHHHHHHHHGHHHGHHHGHHHGHHHHGHGGGGGHHHHGHGGHHHHHHHHGFHHGGHHHHGHHFGGGGGGHHGGGEGGGHHGGGGGGGGHHHHGGHGGHHHHHHGHHGGGGDGGGGGGGHHHHGGGGHGHHGGGGGGGGGGGGGFGGGGGFGGFGGGGGGGFFFFDFFFFFFFBADEFFFFFFF.AF?FFFFFFFFFFFFFFFFFFFFFFFFFFFFFFFFFFFFFFF0
@M05620:45:000000000-G6HP7:1:1101:28344:12394 1:N:0:172
AAACCAAGCAGACACTCACCGCTCCCTCGCCACAGGCCAATAGTTTGTCCTCACTGAGTTGGCAACAAGTGGCTGCTGTGGCTGCCATTTTTCTGGTGATGGCCATCAGCTCCGACGAGGTCAGCTGGGGGGCTTTCTTTGTGTAAGCAACGAGAAACCTGAAAGAAGCATTTTTTAACTAAGTCCTGCTGAGTCATTCATGAGTTTTTAGCCGCCTTGCTTCTTCTCACAGACTCTCTACTCTCATGCCA
+
CCCCCCCFCFFFGGGGGGGGGGGGGGHHGGGGGHHHGGHHHHHHHHHHHHHHHHHGHHHHHHHHHHHHHHHHGHGGHHFHHHHGGHHHHHHHHHHHHHGHHHHHHHHHHHHHHGGGGGGGGHHHHHHHGGGGGGGGGGGGGGGGGGFFFFFFFFFFFFFFFFFFFFFFFFFFFFFFFFFFFFFFFFFFFFFFFFFFFFFFFFFFFFFFFFFFFFFFFFFFFFFFFFFFFFFFFFFFFFFFFFFFFFFFFFF
@M05620:45:000000000-G6HP7:1:1101:8829:12401 1:N:0:172
CATCCTGACCCTGAAGTACCCCCGGCTTGATTTCTGACATTAGATCGGAAGAGCACACGTCTGAACTCCAGTCACAGAAGACCATCTCGTATGCCGTCTTCTGCTTGAAAAAAAAAAACAAAAAGAATCACTCAAATGAAAATATTCCGGATATACTTCACAACAATAAAACTTACCTCATACTCCTCCCAACTCCTATATCGCCCAAGCCACATTCCTCCCATCTCTACCCTCACTCGAACTCCCCCATC
+
A?AABFFFFFFFGGFGGFGGGGGEEFEEEFGHHHHHFHGHHGHGHHGGGEGHHGFGHHGHHHEFFGHHHFGFFFHDHFFHFGGEH@GGGFEEGGGEGGHGHHHFHHHFBGGFCEFCC//?/0?///011??1?011111111111111>-...0000000000...0000000000/00/00;0:/0//./:./00000000........./9.///////.;////////./...//../..//...-//
@M05620:45:000000000-G6HP7:1:1101:25857:12404 1:N:0:172
ATCTCTATCTCCTAAAAACCTGTTTAGATTTGGAGATAGACCTTCAGGTTTTTCATCATTTTCTGCATGAATTATACATTGACCACGTGGTCAGTTTGCAGCATTCTGTTATTTTGTTTGACAGAGTGTCTTGTTGAGAACATATGTAGGACATGATTTTTTCCTGCAACAGGGAAAATAAAGTATAAGTTTTAAAGATTTATTCTTTAATAAAGGATCTCAAAGCCAGCTTTAGAAAAAGGAAGAAAGGG
+
CCCDDFFFFFFFGGGGGGGGGGHHHHHHHHHHHHHHHHHHHHHHHHHHHHHGGHHHHIIHHHIHHHHHHHHHHHHHHHHHHHHHHHGGGGHHHHHHHHHGHHFHHHHHHHHHHHHHHHHHHHHHHHFHHHHHHHHHHHHHHFHHHHHHFHHGHHHHHHHHHGHHHHHHHHGHHGGHHFHHHHHFHHHHHGHHHHHHHHHHHHHHHHHHHHHHHHHHHHGHHGHHHGHHHEHHHGHBHFHHGGGHHHHHHHG
@M05620:45:000000000-G6HP7:1:1101:25839:12408 1:N:0:172
ATCTCTATCTCCTAAAAACCTGTTTAGATTTGGAGATAGACCTTCAGGTTTTTCATCATTTTCTGCATGAATTATACATTGACCACGTGGTCAGTTTGCAGCATTCTGTTATTTTGTTTGACAGAGTGTCTTGTTGAGAACATATGTAGGACATGATTTTTTCCTGCAACAGGGAAAATAAAGTATAAGTTTTAAAGATTTATTCTTTAATAAAGGATCTCAAAGCCAGCTTTAGAAAAAGGAAGAAAGGG
+
@ABABFFFFFFFGGGGGFEGGGDFFHHHHGGHHHHHHHHHGHHHHGHGGFHGFHHHHHHHHHHHGHHHHHHHHHHGGHHHHGHGGHGGFGGGFGHHHHHGHHHHHGGHHGGHHHGHHHHHHHFHFHBGGHHHHFGHEHEGHFHHHHHFHHHHGHHGHHGHHGHHHHGFFHHFHGGHFGFHGFH@FGHHH?GGHHEGGGHHHFHHHHHHHGHHHFHGGHHFHHEHGBFBGC<GHFHHGEHF?EFHFFFGHFG
@M05620:45:000000000-G6HP7:1:1101:25851:12421 1:N:0:172
ATCTCTATCTCCTAAAAACCTGTTTAGATTTGGAGATAGACCTTCAGGTTTTTCATCATTTTCTGCATGAATTATACATTGACCACGTGGTCAGTTTGCAGCATTCTGTTATTTTGTTTGACAGAGTGTCTTGTTGAGAACATATGTAGGACATGATTTTTTCCTGCAACAGGGAAAATAAAGTATAAGTTTTAAAGATTTATTCTTTAATAAAGGATCTCAAAGCCAGCTTTAGAAAAAGGAAGAAAGGG
+
BCCBCFFFFFFFGGGGGGGGGGHHHHHHHHHHHHHHHHHHHHHHHHHHHHHGGHHHHHHHHHHHHHHHHGHHHHHHHHHHHHHHHHGHHGHGHHHHHHHFHHFGHHHHHHHGHHHHHHHHHHHHHHGHHHHHHHHHHHGGHHHHHHHHHHHGHHHHHHHHHGHHHHHGHHEGEGEHGHHGHHHHHHHHHGHHHHHHHHHHHGFHHHHHHHHHFGHHFGGHHGHFHGHHHGHHHHHEFFHHGGGFHFFHHHG
@M05620:45:000000000-G6HP7:1:1101:19395:12471 1:N:0:172
ATCTCTATCTCCTAAAAACCTGTTTAGATTTGGAGATAGACCTTCAGGTTTTTCATCATTTTCTGCATGAATTATACATTGACCACGTTCCAGCGTGGTCAGTTTGCAGCATTCTGTTATTTTGTTTGACAGAGTGTCTTGTTGAGAACATATGTAGGACATGATTTTTTCCTGCAACAGGGAAAATAAAGTATAAGTTTTAAAGATTTATTCTTTAATAAAGGATCTCAAAGCCAGCTTTAGAAAAAGGA
+
AABCCFFFFFFFGGGGGGGGGGHHHHHHHHHGHFHHHHHGHHHHHHHHHHHGGHHHHHHHHHHHHHHHHHHHHHHHHHHHHGHHHHGHHHHHHHGGGGHHHHHHHHHHHHHHHHHHHHHHHHHHHHHHHHHHHHHHHHHHHHHHHHHHHHHHHHHHHHHHHHHHHHHHHGHHHHHHHHHHHGGHHHHHHGHHHHHHHGHHHHHHHHHHHHHHHHHHHHHHHHHHHHHHHHHHGHHHHGHHHHHEHHHHGGG
@M05620:45:000000000-G6HP7:1:1101:19412:12484 1:N:0:172
ATCTCTATCTCCTAAAAACCTGTTTAGATTTGGAGATAGACCTTCAGGTTTTTCATCATTTTCTGCATGAATTATACATTGACCACGTTCCAGCGTGGTCAGTTTGCAGCATTCTGTTATTTTGTTTGACAGAGTGTCTTGTTGAGAACATATGTAGGACATGATTTTTTCCTGCAACAGGGAAAATAAAGTATAAGTTTTAAAGATTTATTCTTTAATAAAGGATCTCAAAGCCAGCTTTAGAAAAAGGA
+
3AABBFFFFFFFGGGFGGGGGGHHH5GBHHFHFGHCGFH5BGHHHHHHHHHGGHGHHGHHHHHHHHFHHHGHHHHFHHHHHHHHFGEHHHHHHHGGGGHHHHHHHHHHHHHHHHHHHHHHHHHHHHHHHHHHHHHHHHHHHHHHBGHFHEHHHHHHGGHHHGHGHHHHHGHFHHHHFGHGHGGAEGF??GGHHHBGHGGHHGF<GFGHHHHHHHHHG0D<GDHHEHHHGHHFGHFGHGHHHGHBCGCGDGH
@M05620:45:000000000-G6HP7:1:1101:18643:12513 1:N:0:172
CATCCTGACCCTGAAGTACCCCATTGAGCATGGCATCGTCACCAACTGGGACGACATGGAGAAGATCTGGCACCACACCTTCTACAACGAGCTGCGCGTGGCCCCGGAGGAGCACCCAGTGCTGCTGACCGAGGCCCCCCTGAACCCCAAGGCCAACAGAGAGAAGATGACTCAGGTGAGGCTCGGCCGACGCCCGTGCTCCTCCCGTCCTTTCCCCAGTTATTTTCTGCCCGGCTTGATTTCTGACATTT
+
A3AABFFFFFFFGGGGGGGGGGGHHHHHHFHHHHHHHGHHGGHHHGHHHGHHGGGGGHHEHFHHHHHHHHHHHGHHHGGHGHHHHHHHGGGGGHHGGGFGGGHHGGGGGGGGHGHHGGHFGHHHHHGHHHGGGGGGGGGGGGGHHHGGGEHGHHGGGGGGGFDEGGGFGGGGGGGGGGGGGGGGFFEFFBBFFFFFAFF?FFEFFFFADDA/BFFFFFDFBFFFFFFFFFFF?DB-@AFF/BFFFFF/BF/
@M05620:45:000000000-G6HP7:1:1101:12750:12521 1:N:0:172
ATCTCTATCTCCTAAAAACCTGTTTAGATTTGGAGATAGACCTTCAGGTTTTTCATCATTTTCTGCATGAATTATACATTGACCACGTTCCAGCGTGGTCAGTTTGCAGCATTCTGTTATTTTGTTTGACAGAGTGTCTTGTTGAGAACATATGTAGGACATGATTTTTTCCTGCAACAGGGAAAATAAAGTATAAGTTTTAAAGATTTATTCTTTAATAAAGGATCTCAAAGCCAGCTTTAGAAAAAGGA
+
BCCCCFFFFFFFGGGGGGGGGGHHHHHHHHHHHHHHHHGHHHHHHHHHHHHGGHHHHHHHHHIHIHHHHHHHHHHHHHHHHHHHHHGHHHHHHHGGGGHHHHHHHHHHHHHHHHHHHHHHHHHHHHHHHHHHHHHHHHHHHHHHHHHHHHHHHHHHHHHHHHHHHHHHHGHHHHHHHHHHHGGHHHHHHGHHHHHHHGHHHHHHHHHHHHHHHHHHHHHHHHGHHHHHHHHHGHHHHGHHHHHGHGHHGGH
@M05620:45:000000000-G6HP7:1:1101:18626:12524 1:N:0:172
CATCCTGACCCTGAAGTACCCCATTGAGCATGGCATCGTCACCAACTGGGACGACATGGAGAAGATCTGGCACCACACCTTCTACAACGAGCTGCGCGTGGCCCCGGAGGAGCACCCAGTGCTGCTGACCGAGGCCCCCCTGAACCCCAAGGCCAACAGAGAGAAGATGACTCAGGTGAGGCTCGGCCGACGCCCGTGCTCCTCCCGTCCTTTCCCCAGTCATTTTCTGCCCGGCTTGATTTCTGACATTA
+
CDDDCFFFFFFFGGGGGGGGGGGHHHHHHHHHHHHHHGHHHGHHHGHHHHHHGGGGGHHHHHHHHHHHHHHHHGHHHGGHHHHHHHHHGGGGGHHGGGGGGGHHGGGGGGGGHHHHGGHHHHHHHHHHHHGGGGGGGGGGGGHHHHGGGGHGHHGGGGGGGGGGGGGGGGGGGGGGHGGGGFGGFFFFFFFFFFFFBFFFFFFFFFFFFFDFFFFFFFFFFFFFFFFFFFFF?FFFFF:FFFFFFFFFFF0
@M05620:45:000000000-G6HP7:1:1101:22213:12528 1:N:0:172
AAACCAAGCAGACACTCACCGCTCCCTCGCCACAGGCCAATAGTTTGTCCTCACTGAGTTGGCAACAAGTGGCTGCTGTGGCTGCCATTTTTCTGGTGATGGCCATCAGCTCCGACGAGGTCAGCTGGGGGGCTTTCTTTGTGTAAGCAACGAGAAACCTGAAAGAAGCATTTTTTAACTAAGTCCTGCTGAGTCATTCATGAGTTTTTAGCCGCCTTGCTTCTTCTCACAGACTCTCTACTCTCATGCCA
+
CCDDDCCFCFFFGGGGGGGGGGGGGGHHGGGGGHHHGGHHHHHHHHHHHHHHHHHHHHHHHHHHHHHHHGHHGHGGHHHHHHHGGHHHHHHHHHHHHHHHHHHHHHHHHHHHHGGGGGGGGHGHHHHHGGGGGGGGGGGGGGGGGGFFFFFFFFFFFFFFFFFFFFFFFFFFFFHFFFFHHFFFFFFFFFFHFFFFFFFFFFFFFFFFFFFFFFFFFFFFFHFFFFFFFFFFFFFFFFFFFFFFFFFFFFF
@M05620:45:000000000-G6HP7:1:1101:9382:12548 1:N:0:172
ATCTCTATCTCCTAAAAACCTGTTTAGATTTGGAGATAGACCTTCAGGTTTTTCATCATTTTCTGCATGAATTATACATTGACCACGTTCCAGCGTGGTCAGTTTGCAGCATTCTGTTATTTTGTTTGACAGAGTGTCTTGTTGAGAACATATGTAGGACATGATTTTTTCCTGCAACAGGGAAAATAAAGTATAAGTTTTAAAGATTTATTCTTTAATAAAGGATCTCAAAGCCAGCTTTAGAAAAAGGA
+
BABBBFFFFFFFGGGGGGGGGGHHHHHHHHHHHHHHHHHHHHHHHHHHHHHGGHHHHHHHHHHHHHHHHHHHHHHHHHHHHHHHHHGHHHHHHHGGGGHHHHHHHHHHHHHHHHHHHHHHHHHHHHHHHHHHHHHHHHHHHHHHHHHHHHHHHHHHHHHHHHHHHHHHHGFHHDG2GGHHHGEHHHH1GFHFDG<GH1>GHDHHHDFGHFGH1<FGDGH0GH0DCFGH0<DFB/CGCEBGH00:;GHHDG/
@M05620:45:000000000-G6HP7:1:1101:9381:12576 1:N:0:172
CATCCTGACCCTGAAGTACCCCATTGAGCATGGCATCGTCACCAACTGGGACGACATGGAGAAGATCTGGCACCACACCTTCTACAACGAGCTGCGCGTGGCCCCGGAGGAGCACCCAGGGCTGCTGACCGAGGCCCCCCTAAACCCCAGGCCCACCAGAAGGAAGATGACTCGGGTGAGGCTCGGCCGACGCCCGTGTTCCTCCCTTCCTTTCCCCAGTCATTTTCTCCCCGCCTGGATTCTTGCCATTA
+
A@?ABFFFFCFFGGFGGGGGGGGHHHHHHHHHHHGHHGHHHGHGHGHHHHGHGGGGFHHFHHHHGHHHHFHHHFGHFGGHHHHHHHHHGGGGGHGGGGGGEEHGGGGGGGGFHHHH////?/0?/111??-->-AEFCC--.;:GGFDD.C.;.;.....//.;/..000900.9-9-.A....;-9.99-@DFA-9..;9B/BFE.9;BBF/B:/9B./;/;FFFFF/:B?C-;....;B/////;/;;/
@M05620:45:000000000-G6HP7:1:1101:4672:12577 1:N:0:172
CATCCTGACCCTGAAGTACCCGGCTTGATTTCTGACATTAGATCGGAAGAGCACACGTCTGAACTCCAGTCACAGAAGACCATCTCGTATGCCGTCTTCTGCTTGAAAAAAAAAAAAAAACTACACACTACCATCTTATATTTTTGTTTACATCTATACGCCAACCAGAATAATCCTATACTGGTTTCTAACCTATGTATGGCAGGCAAGATCCTTTTTCTTACATTTGCCTTTTATCACTCTCCGTTCCT
+
BBBBBFFFFFFFGGGGGGGGGGGGGGGHHHHHHHHHGHHGHGHHHGGGGGHHHHHHGHHHGHGHHHHHGHHHHHHHHHGHHGGGEGHGGHHHHGGGHGHHHHHHGHHHGHGGGFG<<>///?11<01.<GGH1<FF1=10000=0-/</0=0=D00=00..;.-....:/900=0;0;0090;/00.00000.;9B0;000/./.-..;..//;;BB:///BF////://///;/;/:;/:B/B/.;/.;B
@M05620:45:000000000-G6HP7:1:1101:14590:12586 1:N:0:172
AAACCAAGCAGACACTCACCGCTCCCTCGCCACAGGCCAATAGTTTGTCCTCACTGAGTTGGCAACAAGTGGCTGCTGTGGCTGCCATTTTTCTGGTGATGGCCATCAGCTCCACGAGGTCAGCTGGGGGGCTTTCTTTGTGTAAGCAACGAGAAACCTGAAAGAAGCATTTTTTAACTAAGTCCTGCTGAGTCATTCATGAGTTTTTAGCCGCCTTGCTTCTTCTCACAGACTCTCTACTCTCATGCCAG
+
BBBBBBBFBFFFGGGGGGGGGGGGGGHHEGGGGHHHGGHHHFFBFGHHHHHHHHHHHHFGHGHFGGHHGFHHGHGGHHHHHHHGGHHHHHHHHHHHHHEHHHHHHCGFHHHHHFHGGGG?BGBFFGFGGGGGGGGGGGGGGGCBFGGGFFDEFFFFFFFFFFFFFFFFFBFFFFFFFFFFFFFFFFFFFFFFFFFFFFFFFFF;BFFFFFBFDFFDFBFBFFFFFFFFFFFFFFFFFFFFFFFFFFFFFF/
@M05620:45:000000000-G6HP7:1:1101:9391:12591 1:N:0:172
CATCCTGACCCTGAAGTACCCCATTGAGCATGGCATCGTCACCAACTGGGACGACATGGAGAAGATCTGGCACCACACCTTCTACAACGAGCTGCGCGTGGCCCCGGAGGAGCACCCAGTGCTGCTGACCGAGGCCCCCCTGAACCCCAAGGCCAACAGAGAGAAGATGACTCAGGTGAGGCTCGGCCGACGCCCGTGCTCCTCCCGTCCTTTCCCCAGTCATTTTCTGCCCGGCTTGATTTCTGACATTT
+
BBBCCFFFFFFFGGGFFGGGGGGHHGGHHHHHHFHGHGGHHGHHHGHHHGHHGGGGGHHHHHGHHHGHHGHHHGHGHGGHHHHHHHHHGGGGGHGGGGEGCGFHGGGGGGGGHGHGGGG?FHHHFHGFFGCGCDGEGGGGGGHHHGGGGGHEHFGGGGFGFFDGGGGFGGGGGFGGFGGGF?.ADAED=@AFAFF;:ADAFFBFFFF9DDDFFFFFFFF/F;FFFFFFFEF?9>A;BFFFFB///9;/:F/
@M05620:45:000000000-G6HP7:1:1101:18507:12592 1:N:0:172
AAACCAAGCAGACACTCACCGCTCCCTCGCCACAGGCCAATAGTTTGTCCTCACTGAGTTGGCAACAAGTGGCTGCTGTGGCTGCCATTTTTCTGGTGATGGCCATCAGCTCCGACGAGGTCAGCTGGGGGGCTTTCTTTGTGTAAGCAACGAGAAACCTGAAAGAAGCATTTTTTAACTAAGTCCTGCTGAGTCATTCATGAGTTTTTAGCCGCCTTGCTTCTTCTCACAGACTCTCTACTCTCATGCCA
+
CCCCCAAFBFFFGGGGGGGGGGGGGGHHGGGGGHHGGGHHHHHHHHHHHHHHHHHHHHHGHHHHHHHHGGHHGHGGHHHFHHHGGHHHHHHHHHHHHHFHHHHHHHHHHHHHHGGGGGGGGHHHHHHHGGGGGGGGGGGGGGGFGGFFFFFFFFFFFFFFFFFFFFFFFFFFFFFFFFFFFFFFFFFFFFFFFFFFFFFFFFFFFFFFFFFFFFFFFFFFFFFFFFFFFFFFFFFFFFFFFFFFFFFFFFF
@M05620:45:000000000-G6HP7:1:1101:21559:12595 1:N:0:172
AAACCAAGCAGACACTCACCGCTCCCTCGCCACAGGCCAATAGTTTGTCCTCACTGAGTTGGCAACAAGTGGCTGCTGTGGCTGCCATTTTTCTGGTGATGGCCATCAGCTCCGACGAGGTCAGCTGGGGGGCTTTCTTTGTGTAAGCAACGAGAAACCTGAAAGAAGCATTTTTTAACTAAGTCCTGCTGAGTCATTCATGAGTTTTTAGCCGCCTTGCTTCTTCTCACAGACTCTCTACTCTCATGCCA
+
CCCCCCCFCFFFGGGGGGGGGGGGGGHHGGGGGHHHGGHHHHHHHHHHHHHHHHHHHHHHHHHHHHHHHHHHGHGGHHHHHHHGGHHHHHHHHHHHHHHHHHHHHHHHHHHHHGGGGGGGGHHHHHHHGGGGGGGGGGGGGGGGGGFFFFFFFFFFFFFFFFFFFFFFFFFFFFFFFFFFFFFFFFFFFFFFFFFFFFFFFFFFFFFFFFFFFFFFFFFFFFFFFFFFFFFFFFFFFFFFFFFFFFFFFFF
@M05620:45:000000000-G6HP7:1:1101:14575:12595 1:N:0:172
AAACCAAGCAGACACTCACCGCTCCCTCGCCACAGGCCAATAGTTTGTCCTCACTGAGTTGGCAACAAGTGGCTGCTGTGGCTGCCATTTTTCTGGTGATGGCCATCAGCTCCACGAGGTCAGCTGGGGGGCTTTCTTTGTGTAAGCAACGAGAAACCTGAAAGAAGCATTTTTTAACTAAGTCCTGCTGAGTCATTCATGAGTTTTTAGCCGCCTTGCTTCTTCTCACAGACTCTCTACTCTCATGCCAG
+
CCDCCCCFCFFFGGGGGGGGGGGGGGHHGGGGGHHHGGHHHHHFGHHHHHHHHHHHHHHHHHHHHHHHHHHHGHGGHHHHHHHGGHHHHHHHHHHHHHGHHHHHHHHHHHHHHHHGGGGFHFCGGHHGGGGGGGGGGGGGGGFFGGGGGGGFFFFFFFFFFFFFFFFFFFFFFFFFFFFFFFFFFFFFFFFFFFFFFFFFFFFBFFFFFFFFFFFFFFFFFFFFFHFFFFFFFFFFFFFFFFFFFFBFFFB
@M05620:45:000000000-G6HP7:1:1101:21580:12598 1:N:0:172
AAACCAAGCAGACACTCACCGCTCCCTCGCCACAGGCCAATAGTTTGTCCTCACTGAGTTGGCAACAAGTGGCTGCTGTGGCTGCCATTTTTCTGGTGATGGCCATCAGCTCCGACGAGGTCAGCTGGGGGGCTTTCTTTGTGTAAGCAACGAGAAACCTGAAAGAAGCATTTTTTAACTAAGTCCTGCTGAGTCATTCATGAGTTTTTAGCCGCCTTGCTTCTTCTCACAGACTCTCTACTCTCATGCCA
+
>3>AAABFBFBFGGGGGGGGGGGGGGHHGGGGGHHGGGCFGHHHHHHHHHHHHHHHHHHHHGHHHHHHHGHHGHGGHHGHHHHEFHHHHHHHHHHHHHHHGHHHGHHFHHHHHGGGGFGGFGHHFHHHGGGGGGGGGGGGFFFFGGFFFFFFEFFFFFFFFFFFFFFFFFFFFFFFFFFFFFFFFFFFFFFFFFFFFFFFFFFFFFFFFFFFFFFFFFFFFFFFFFFFBFFFFFFFFFFFFFFFFFFFFFF
@M05620:45:000000000-G6HP7:1:1101:9404:12603 1:N:0:172
CATCCTGACCCTGAAGTACCCCATTGAGCATGGCATCGTCACCAACTGGGACGACATGGAGAAGATCTGGCACCACACCTTCTACAACGAGCTGCGCGTGGCCCCGGAGGAGCACCCAGTGCTGCTGACCGAGGCCCCCCTGAACCCCAAGGCCAACAGAGAGAAGATGACTCAGGTGAGGCTCGGCCGACGCCCGTGCTCCTCCCGTCCTTTCCCCAGTCATTTTCTGCCCGGCTTGATTTCTGACATTA
+
AA?ABFFFFCFFGGGDGGGGGGGHHHHGHFHHHHHBGEGHHGHHHGHHHHHHGGGGGGHGHGHHGHHGGFHGHGFHHGGHHHHGHHGFEGGGGFFGGGGEGGHHGGGGGGGGHHHGGGFGHEHHHHHHFHCCCCDFDGGGGGGGHEFGDAGEEHEGFGGGBFDGGGGGGGGGFFFF0CFGFGFGBBED=;BB=@BB;AFFBFBFBEFEFDAFBFBFFFF9FBFF/FFFFFFFF?B-99.9;BBFB/BFFB/
@M05620:45:000000000-G6HP7:1:1101:21555:12612 1:N:0:172
AAACCAAGCAGACACTCACCGCTCCCTCGCCACAGGCCAATAGTTTGTCCTCACTGAGTTGGCAACAAGTGGCTGCTGTGGCTGCCATTTTTCTGGTGATGGCCATCAGCTCCGACGAGGTCAGCTGGGGGGCTTTCTTTGTGTAAGCAACGAGAAACCTGAAAGAAGCATTTTTTAACTAAGTCCTGCTGAGTCATTCATGAGTTTTTAGCCGCCTTGCTTCTTCTCACAGACTCTCTACTCTCATGCCA
+
BBBBBBBFBFFFGGGGGGGGGGGGGGHHGGGGGHHHGGHGHHHHHHHHHHHHHHHHHHHHHHHGHHHHHGHHGHGGHHHHHHHGGHHHHHHHHHHHHHHHHHHHHHHHHHHHHGGGGGGGGHHHHGHHGGGGGGGGGGGGGGGGGGFFFFFFFFFFFFFFFFFFFFFFFFFFFFFFFFFFFFFFFFFFFFFFFFFFFFFFFFFFFFFFFFFFFFFFFFFFFFFFFFFFFFEFFFFFFFFFFFFFFFFFFFF
@M05620:45:000000000-G6HP7:1:1101:11069:12613 1:N:0:172
AAACCAAGCAGACACTCACCGCTCCCTCGCCACAGGCCAATAGTTTGTCCTCACTGAGTTGGCAACAAGTGGCTGCTGTGGCTGCCATTTTTCTGGTGATGGCCATCAGCTCCGACGAGGTCAGCTGGGGGGCTTTCTTTGTGTAAGCAACGAGAAACCTGAAAGAAGCATTTTTTAACTAAGTCCTGCTGAGTCATTCATGAGTTTTTAGCCGCCTTGCTTCTTCTCACAGACTCTCTACTCTCATGCCA
+
CBCCCCCFCFFFGGGGGGGGGGGGGGHHGGGGGHHHGGHHHHHHHHHHHHHHHHHHHHHHHHHHHHHHHHHHGHGGHHHHHHHGGHHHHHHHHHHHHHHHHHHHHHHHHHHHHGGGGGGGGHHHEHHHGGGGGGGGGGGGGGGGGGFFFFFFFFFFFFFFFFFFFFFFFFFFFFFFEFFFFFFFFFFFFFFFFFFFFFFFBFFFFFFFFFFFFFCFFFFFFFFFFFFFFFFFFFFFFFFFBFFFFFFFFF9
@M05620:45:000000000-G6HP7:1:1101:11064:12631 1:N:0:172
AAACCAAGCAGACACTCACCGCTCCCTCGCCACAGGCCAATAGTTTGTCCTCACTGAGTTGGCAACAAGTGGCTGCTGTGGCTGCCATTTTTCTGGTGATGGCCATCAGCTCCGACGAGGTCAGCTGGGGGGCTTTCTTTGTGTAAGCAACGAGAAACCTGAAAGAAGCATTTTTTAACTAAGTCCTGCTGAGTCATTCATGAGTTTTTAGCCGCCTTGCTTCTTCTCACAGACTCTCTACTCTCATGCCA
+
A3AAABAFBFFFGGGGGGGGGGGGGGHHGCGEGHHHGGHHHFHGHHHHHHHHHHFHHHDEHHHHHHHHHHHFFHF1GHGHHHHGGHHHHHHHHHGHHGFHHHHHHHHHHHHHHGGGGGGGEHHHFHHHGGGGGGGGGGGGGGGGGGFFFFFFFFFFFFFFFFFFFFFFFFFFFFFFEFFFFFFFFFFFFFFFFBFFFFF//;;FFFFFFFFFFD>FFDFFFFFFFFFFBFFFFFFFFFBFB999BFF9FF/
@M05620:45:000000000-G6HP7:1:1101:20953:12637 1:N:0:172
ATCTCTATCTCCTAAAAACCTGTTTAGATTTGGAGATAGACCTTCAGGTTTTTCATCATTTTCTGCATGAATTATACATTGACCACGTGGTCAGTTTGCAGCATTCTGTTATTTTGTTTGACAGAGTGTCTTGTTGAGAACATATGTAGGACATGATTTTTTCCTGCAACAGGGAAAATAAAGTATAAGTTTTAAAGATTTATTCTTTAATAAAGGATCTCAAAGCCAGCTTTAGAAAAAGGAAGAAAGGG
+
DDDDDFFFFFFFGGGGGGGGGGHHHHHHHHHHHHGHHHHHHHHHHHHHHHHGGHHHHHHHHHHHHHHHHHHHHHHHHHHHHHHHHHGGHGHHHHHHHHHHHGHHHHHHHHHHHHHHHHHHHHHHHHHHHHHHHHHHGHEHHFHHHHHHHHHHGHHHHHHHHGHHHHHGHHHHHGGHHHHHHHHHHHHHHGHHHHHHHHHHHHHHHHHHHHHHHHHHHHHHHGHHHHHGHFHHHFHFGGHHGGHHHHGHHHG
@M05620:45:000000000-G6HP7:1:1101:9424:12656 1:N:0:172
TACCTGTACTGGGGAAGCATTTGAATATCCCCCCATGGTGATGGGGACGGAGAACTGCTCCATAAACACAGGCAACGTGCCTAACTTTCCCGGGAAGATGAAGTCAAAGAGCGACCACAGCTCTCGGAGGTTATTTTGCATCGGTGAGCCAGACAGAATGATCCGATGAGGGGTGCGAAACTATTTGAGGAAAGGAAGCACCTTTTTATTAAATTTACCTTTTAGCAATCGCCATTCCTACCCTAAAGATC
+
AABBBFFFFFFFGCGEEGGGGGHHHFHHHHHGGGGHHHFGGFHHHGGGGGGGGHHHHHHHHHHGHHHHHGHHGHHHGHHHHHHHHHHHHHHGGGGGGHHHHHHHHHHHHHHHGGGGGHHHHHHHHGGGGGDHHHHHHHFFHHGGGGGHFHHHHGGHHGHHHHHHHGGGHHHGGEDGGGGGGGGGGGGGGGFGGGGGG?AFFFFFFFFFFFFFFFFFFFBFFFFFFFFBBF?EDFFFFFFFFFFFFFFFFFF
@M05620:45:000000000-G6HP7:1:1101:26554:12670 1:N:0:172
AAACCAAGCAGACACTCACCGCTCCCTCGCCACAGGCCAATAGTTTGTCCTCACTGAGTTGGCAACAAGTGGCTGCTGTGGCTGCCATTTTTCTGGTGATGGCCATCAGCTCCACGAGGTCAGCTGGGGGGCTTTCTTTGTGTAAGCAACGAGAAACCTGAAAGAAGCATTTTTTAACTAAGTCCTGCTGAGTCATTCATGAGTTTTTAGCCGCCTTGCTTCTTCTCACAGACTCTCTACTCTCATGCCAG
+
CCDDCDDFCFFFGGGGGGGGGGGGGGHHGGGGGHHHGGHHHHHHHHHHHHHHHHHHHHHHHHHHHHHHHHHHGHGGHHHHHHHGGHHHHHHHHHHHHHHHHHHHHHHHHHHHHHHGGGGEHHHHHHHGGGGGGGGGGGGGGGGGGGGGGGGFFFFFFFFFFFFFFFFFFFFFFFFFFFFFFFFFFFFFFFFFFFFFFFFFFFFBFFFFFFFFFFFFFFFFFFFFFFFFFFFFFFFFFFFFFFFFFFFFFFB
@M05620:45:000000000-G6HP7:1:1101:2462:12679 1:N:0:172
ATCTCTATCTCCTAAAAACCTGTTTAGATTTGGAGATAGACCTTCAGGTTTTTCATCATTTTCTGCATGAATTATACATTGACCACGTTCCAGCGTGGTCAGTTTGCAGCATTCTGTTATTTTGTTTGACAGAGTGTCTTGTTGAGAACATATGTAGGACATGATTTTTTCCTGCAACAGGGAAAATAAAGTATAAGTTTTAAAGATTTATTCTTTAATAAAGGATCTCAAAGCCAGCTTTAGAAAAAGGA
+
CCCDDFFFFFFFGGGGGGGGGGGHHHHHHHHHHHHHHHHHHHHHHHHHHHHGGHHHHHHHHHHHIHGHHHHHHHHHHHHHHHHHHHGHHHHHHHGGGGHHHHHHHHHHHHHHHHHHHHHHHHHHHHHHGHHHHHHHHHHHHHHHHHGHHHHHHHHHHHHHHHHHHHHHHGHHHHHHHHHHHGGGHHHHHFHHHHHHHGHHHHHHHHHHHHHHHHHHHGHHHGHHHHHHHHGHHHHHHGHHHHHHGGHHGGG
@M05620:45:000000000-G6HP7:1:1101:21079:12707 1:N:0:172
TACCTGTACTGGGGAAGCATTTGAATATCCCCCCATGGTGATGGGGACGGAGAACTGCTCCATAAACACAGGCAACGTGCCTAACTTTCCCGGGAAGATGAAGTCAAAGAGCGACCACAGCTCTCGGAGGTTATTTTGCATCGGTGAGCCAGACAGAATGATCCGATGAGGGGTGCGAAACTATTTGAGGAAAGGAAGCACCTTTTTATTAAATTTACCTTTTAGCAATCGCCATTCCTACCCTAAAGATC
+
CBCCCFFFFFFFGGGGGGGGGGHHHHHHHHHGGGGHHHFHHHHHHGGGGGGGGHHHHHHHHHHHHHHHHHHHGHHHGHHHHHHHHHHHHHHGGGGGGHHHHHHHHHHHHHHHGGGGGHHHHHHHHGGGGGFHHHHHHHHHHHGGGGGHHHHHHGHHHHHHHHHHHGGGHHHGGCEGGGGGGGGGGGGGGGGGGGGGGGGFGFFFFFFFFFFFFFFFFFFFFFFFFFFFFFFFFFFFFFFFFFFFFFFFFFF
@M05620:45:000000000-G6HP7:1:1101:24797:12713 1:N:0:172
AAACCAAGCAGACACTCACCGCTCCCTCGCCACAGGCCAATAGTTTGTCCTCACTGAGTTGGCAACAAGTGGCTGCTGTGGCTGCCATTTTTCTGGTGATGGCCATCAGCTCCGACGAGGTCAGCTGGGGGGCTTTCTTTGTGTAAGCAACGAGAAACCTGAAAGAAGCATTTTTTAACTAAGTCCTGCTGAGTCATTCATGAGTTTTTAGCCGCCTTGCTTCTTCTCACAGACTCTCTACTCTCATGCCA
+
A?AAA4AFBBCBAGGFGGGGGGGGEFHHGEEEGHHGGGGGFHHHFHGHDGGGFHHHHFHHHHHDGHHHHBFGEFGGCFHHHHFFGHHHHDFGGFHHHHEGGHFEGHHHHHHHF?EEG@CGGFGHHHHHGCGGGGGGFBFGGGGGGGFFFFFBAFDFFFFFF/BFFBAFFFBFFFFBFFFFFFFBFFFFFFFEFFFFFFFFFFFFFBFFFFF/FD?BFFFFFFFFFFFFFFFFFFFFFFFFBFFFFFFFFF/
@M05620:45:000000000-G6HP7:1:1101:4879:12713 1:N:0:172
AAACCAAGCAGACACTCACCGCTCCCTCGCCACAGGCCAATAGTTTGTCCTCACTGAGTTGGCAACAAGTGGCTGCTGTGGCTGCCATTTTTCTGGTGATGGCCATCAGCTCCGACGAGGTCAGCTGGGGGGCTTTCTTTGTGTAAGCAACGAGAAACCTGAAAGAAGCATTTTTTAACTAAGTCCTGCTGAGTCATTCATGAGTTTTTAGCCGCCTTGCTTCTTCTCACAGACTCTCTACTCTCATGCCA
+
CCDDCDDFDFFFGGGGGGGGGGGGGGHHGGGGGHHHGGHHHHHHHHHHHHHHHHHHHHHHHHHHHHHHHHHHGHGGHHHHHHHGGHHHHHHHHHHHHHHHHHHHHHHHHHHHHGGGGGGGGHHHHHHHGGGGGGGGGGGGGGGGGGFFFFFFFFFFFFFFFFFFFFFFFFFFFFHFFFFHHFFFFFFFFFFFFFFFFFFFFFHFFFFHFFFFFFFFFFFFFFHFFFFFFFFFFFFFFFFHHFFHFFFFFFF
@M05620:45:000000000-G6HP7:1:1101:4898:12717 1:N:0:172
AAACCAAGCAGACACTCACCGCTCCCTCGCCACAGGCCAATAGTTTGTCCTCACTGAGTTGGCAACAAGTGGCTGCTGTGGCTGCCATTTTTCTGGTGATGGCCATCAGCTCCGACGAGGTCAGCTGGGGGGCTTTCTTTGTGTAAGCAACGAGAAACCTGAAAGAAGCATTTTTTAACTAAGTCCTGCTGAGTCATTCATGAGTTTTTAGCCGCCTTGCTTCTTCTCACAGACTCTCTACTCTCATGCCA
+
AABBCBBFCFFFGGGGGGGGGGGGGGHHGGGGGGHGGGHHHHFHHHHHHHHHHHHHHHGHHHHHHHFHHHHHGHGGHHHHHHHGGHHHHHHHHHHHHHHHHHHHHHHHHHHHHGGGGGGGGHHHHHHGGGGGFGGGGGGGGGGGGGFFFFFFFFFFFFFFFFFFFFFFFFFFFFFFFFFFFFFFFFFFFFFFFFFFFFFFFFFFFFFFFFFFFFFFFFFFFFFFFFFFFEFFFFFFFFFFFFFFFFFBFF/
@M05620:45:000000000-G6HP7:1:1101:26695:12730 1:N:0:172
CATCCTGACCCTGAAGTACCCCATTGAGCATGGCATCGTCACCAACTGGGACGACATGGAGAAGATCTGGCACCACACCTTCTACAACGAGCTGCGCGTGGCCCCGGAGGAGCACCCAGTGCTGCTGACCGAGGCCCCCCTGAACCCCAAGGCCAACAGAGAGAAGATGACTCAGGTGAGGCTCGGCCGACGCCCGTGCTCCTCCCGTCCTTTCCCCAGTCATTTTCTGCCCGGCTTGATTTCTGACATTA
+
CCCCCFFFFFFFGGGGGGGGGGGHHHHHHHHHHHHHHGHHHGHHHGHHHHHHGGGGGHHHHHHHHHHHHHHHHGHHHGGHHHHHHHHHGGGGGHHGGGGGGGHHGGGGGGGGHGHHGGHHHHHHHHHHHHGGGGGGGGGGGGHHHHGGGGHGHHGGGGGGGGGGGGGGGGGGGGGGGGGGGGGGFFFFFFFFFFFFFFFFFFFFFFFFDFFFFFFFFFFFFFFFFFFFFFFFFAFFF;9BFFEF:BFFFF0
@M05620:45:000000000-G6HP7:1:1101:26677:12734 1:N:0:172
CATCCTGACCCTGAAGTACCCCATTGAGCATGGCATCGTCACCAACTGGGACGACATGGAGAAGATCTGGCACCACACCTTCTACAACGAGCTGCGCGTGGCCCCGGAGGAGCACCCAGTGCTGCTGACCGAGGCCCCCCTGAACCCCAAGGCCAACAGAGAGAAGATGACTCAGGTGAGGCTCGGCCGACGCCCGTGCTCCTCCCGTCCTTTCCCCAGTCATTTTCTGCCCGGCTTGATTTCTGACATTA
+
CBBCCFFFFFFFGGGGFGGGGGGHHHHGHHFHHFHGHGHHHGHHHGHHHHHHGGGGGHHHHHHHHHHHHFHHHGGHHGGHHHHHHHHHGGGGGHHGGGGGGGHHGGGGGGGGHHHHGGHHGHHHHHHGHHGGGGGGGGGGGEHHHGGGGGFGHHGGGGGGGGGGGGGGGGGGEFFFFFGFGGGGFFFFFFFFFFFF=DFFFFFFFFFFDFFFBFBBFFFFFFFFFFFFFFFFFCDA;=AFFFFFBBFFFF/
@M05620:45:000000000-G6HP7:1:1101:5209:12736 1:N:0:172
ATCTTATCTCCTAAAAACCTGTTTAGATTTGGAGATAGACCTTCAGGTTTTTCATCATTTTCTGCATGAATTATACATTGACCACGTTCCAGCGTGGTCAGTTTGCAGCATTCTGTTATTTTGTTTGACAGAGTGTCTTGTTGAGAACATATGTAGGACATGATTTTTTCCTGCAACAGGGAAAATAAAGTATAAGTTTTAAAGATTTATTCTTTAATAAAGGATCTCAAAGCCAGCTTTAGAAAAAGGAA
+
BCCCCFFFFFFFGGGGGGGGGGHHGHHHHHHHHHHHHHHHHHHHHHHHHHGGHHHHHHHHGHIHHHHHHHHHHHHHHHHHHHHHHGHHHHHHHGGGGHHHHHHHHHHHHHHHHHHHHHHHHHHHHHHHHHHHHHHGHHHHHHHHHHFGHHHHHHHGHGHHGHHHHHHHGHHHHGHHHHHHGGHHGHHHGHGHHHHHGHHHGHHHHHHHHHHHHHHGHGGGHGFHHHHHHHHHGHHHGHHHHHGHHHGGGHG
@M05620:45:000000000-G6HP7:1:1101:4892:12737 1:N:0:172
AAACCAAGCAGACACTCACCGCTCCCTCGCCACAGGCCAATAGTTTGTCCTCACTGAGTTGGCAACAAGTGGCTGCTGTGGCTGCCATTTTTCTGGTGATGGCCATCAGCTCCGACGAGGTCAGCTGGGGGGCTTTCTTTGTGTAAGCAACGAGAAACCTGAAAGAAGCATTTTTTAACTAAGTCCTGCTGAGTCATTCATGAGTTTTTAGCCGCCTTGCTTCTTCTCACAGACTCTCTACTCTCATGCCA
+
BBCCCCBFCFFFGGGGGGGGGGGGGGHHGGGGGHHHGGHHHHHHHHHHHHHHHHHHHHGHHHHHHHHHHHHHGHGGHHHHHHHGGHHHHHHHHHHHHHHHHHHHHHHHHHHHHGGGGGGGGGHHHHHHGGGGGGGGGGGGGGGGGGFFFFFFFFFFFFFFFFFFFFFFFFFFFFFFFFFFFFFFFFFFFFFFFFFFFFFFFFFFFFFFFFFFFFFFFFFFFFFFFFFFFFFFFFFFFFFFFFFFFFFFFFF
@M05620:45:000000000-G6HP7:1:1101:5199:12756 1:N:0:172
ATCTTATCTCCTAAAAACCTGTTTAGATTTGGAGATAGACCTTCAGGTTTTTCATCATTTTCTGCATGAATTATACATTGACCACGTTCCAGCGTGGTCAGTTTGCAGCATTCTGTTATTTTGTTTGACAGAGTGTCTTGTTGAGAACATATGTAGGACATGATTTTTTCCTGCAACAGGGAAAATAAAGTATAAGTTTTAAAGATTTATTCTTTAATAAAGGATCTCAAAGCCAGCTTTAGAAAAAGGAA
+
AAAAA3DDFFFF1GGFEEGFGGGHDGFFGHHFGCFHFGBGFHHH1FGHHHGGHHHHGHEHHHHHHHHHGDGGHHHHBDGFAGHFEGHHHCDFHEEECGFFHHHHHHFFHAGHFGHHHBFFGGGHHHE1GHHFHGHHFHHFHGHHHHHHHGHGHHFHFDGFGHBGHHHHCHDF<1<1F<<FA<F/FGGFF1?1@11?GGGH1GG1>>DG=GFFGHH0D=00==0/DCGE0=DHFHGFGHHG0CGHFHHF.:;
@M05620:45:000000000-G6HP7:1:1101:29379:12760 1:N:0:172
ATCTCTATCTCCTAAAAACCTGTTTAGATTTGGAGATAGACCTTCAGGTTTTTCATCATTTTCTGCATGAATTATACATTGACCACGTTCCAGCGTGGTCAGTTTGCAGCATTCTGTTATTTTGTTTGACAGAGTGTCTTGTTGAGAACATATGTAGGACATGATTTTTTCCTGCAACAGGGAAAATAAAGTATAAGTTTTAAAGATTTATTCTTTAATAAAGGATCTCAAAGCCAGCTTTAGAAAAAGGA
+
CCCCCFFBFFFFGGGGGGGGGGHHHHHHGHHHHHHHHHHHHHHHHHHHHHHGGHHHHHIHIHHIIHHHHHHHHHHHHHHHHHGHHHGGHHHHHHGGGGGGHHHHHHHGHHHHHHHHFHHHHHGHGHHHHGHHHHGHHHHHHHHHHHGHHHHHHHHHHHHHHHHHHHHHHGHHHHHHHHHHHGGHHHGHHHHGFHHHHFGHHGHHHHHHHHHHHHHHHHHHHHHHHHHHHHHHHHFHGGHHHHHHHGHHGGH
@M05620:45:000000000-G6HP7:1:1101:29361:12760 1:N:0:172
ATCTCTATCTCCTAAAAACCTGTTTAGATTTGGAGATAGACCTTCAGGTTTTTCATCATTTTCTGCATGAATTATACATTGACCACGTTCCAGCGTGGTCAGTTTGCAGCATTCTGTTATTTTGTTTGACAGAGTGTCTTGTTGAGAACATATGTAGGACATGATTTTTTCCTGCAACAGGGAAAATAAAGTATAAGTTTTAAAGATTTATTCTTTAATAAAGGATCTCAAAGCCAGCTTTAGAAAAAGGA
+
11AAA3BDFF31FEFGFFGFGGHF3FDF3FF1FHFHFFH1FCFFFHGFGEGGEFFGHHHHGDFDHHGD2GDDGDGFGFHBD1DFGFECFGHFHHGEEEHHFG2BGHHGGFCEEGHHBEFHHHFHB0FGBGFFHCGHHHHEHDGFBCAEGFFGGHF2FG1GHHFHFFHGG@FGH1CGGGHGHEF0C0<DFGH??1<GH1GHHD1<FBGFHHEFHGHHGHHBGD00<DGDGFHHBGFCFEGCCFG0GGHFCCF
@M05620:45:000000000-G6HP7:1:1101:4601:12779 1:N:0:172
CATCCTGACCCTGAAGTACCCCATTGAGCATGGCATCGTCACCAACTGGGACGACATGGAGAAGATCTGGCACCACACCTTCTACAACGAGCTGCGCGTGGCCCCGGAGGAGCACCCAGTGCTGCTGACCGAGGCCCCCCTGAACCCCAAGGCCAACAGAGAGAAGATGACTCAGGTGAGGCTCGGCCGACGCCCGTGCTCCTCCCGTCCTTTCCCCAGTCATTTTCTGCCCGGCTTGATTTCTGACATTA
+
BCCCCFFFFFFFGGGGGFGGGGGHHHHHHHHHHHHHHGHHHGHHHGHHHHHHGGGGGHHHHHHHHHHHHHHHHGHHHGGHHHHHHHHHGGGGGHHGGGGGGGHHGGGGGGGGHHHHGGHGHHHHHHHHHHGGGGGGGGGGGGHHHHGGGGHGHHGGGGGGGGGGGGGGGGGGGGGGGGGGGGGGFFFFFFFFFFFFFBDFFFFFFFDEDFFFFFFFFFFFFFFFFFFFFFFFFFFF-BEFFFFF9FFFFF/
@M05620:45:000000000-G6HP7:1:1101:4584:12784 1:N:0:172
CATCCTGACCCTGAAGTACCCCATTGAGCATGGCATCGTCACCAACTGGGACGACATGGAGAAGATCTGGCACCACACCTTCTACAACGAGCTGCGCGTGGCCCCGGAGGAGCACCCAGTGCTGCTGACCGAGGCCCCCCTGAACCCCAAGGCCAACAGAGAGAAGATGACTCAGGTGAGGCTCGGCCGACGCCCGTGCTCCTCCCGTCCTTTCCCCAGTCATTTTCTGCCCGGCTTGATTTCTGACATTT
+
DCDDDFFFFFFFGGGGGGGGGGGHHHHHHHHHHHHHHGHHHGHHHGHHHHHHGGGGGHHHHHHHHHHHHHHHHGHHHGGHHHHHHHHHGGGGGHHGGGGGGGHHGGGGGGGGHHHHGGHHHHHHHHHHHHGGGGGGGGGGGGHHHHGGGGHGHHGGGGGGGGGGGGGGGGGGGGGGGGGGGGGGFFFFFFFFFFFFFFFFFFFFFFFFFFFFFFFFFFFFFFFFHHFFFFFFFFFFFFAFFFFFFBFFFF0
@M05620:45:000000000-G6HP7:1:1101:5596:12787 1:N:0:172
AAACCAAGCAGACACTCACCGCTCCCTCGCCACAGGCCAATAGTTTGTCCTCACTGAGTTGGCAACAAGTGGCTGCTGTGGCTGCCATTTTTCTGGTGATGGCCATCAGCTCCGACGAGGTCAGCTGGGGGGCTTTCTTTGTGTAAGCAACGAGAAACCTGAAAGAAGCATTTTTTAACTAAGTCCTGCTGAGTCATTCATGAGTTTTTAGCCGCCTTGCTTCTTCTCACAGACTCTCTACTCTCATGCCA
+
CCCCCCCFCFFFGGGGGGGGGGGGGGHHGGGGGHHHGGHHHHHHHHHHHHHHHHHHHHHHHHHHHHHHHHHHGHGGHHHHHHHGGHHHHHHHHHHHHHHHHHHHHHHHHHHHHGGGGGGGGFHHHHHHGGGGGGGGGGGGGGGGGGFFFFFFFFFFFFFFFFFFFFFFFFFFFFFFFFFFFFFFFFFFFFFFFFFFFFFFFFFFFFFFFFFFFFFFFFFFFFFFFFFFFFFFFFFFFFFFFFFFFFFFFFF
@M05620:45:000000000-G6HP7:1:1101:14303:12790 1:N:0:172
ATCTCTATCTCCTAAAAACCTGTTTAGATTTGGAGATAGACCTTCAGGTTTTTCATCATTTTCTGCATGAATTATACATTGACCACGTTCCAGCGTGGTCAGTTTGCAGCATTCTGTTATTTTGTTTGACAGAGTGTCTTGTTGAGAACATATGTAGGACATGATTTTTTCCTGCAACAGGGAAAATAAAGTATAAGTTTTAAAGATTTATTCTTTAATAAAGGATCTCAAAGCCAGCTTTAGAAAAAGGA
+
CDDDDFFFFFFFGGGGGGGGGGHHHHHHHHHHHHHHHHHHHHHHHHHHHHHGGHHHHHHHHIHHHHHHHHHHHHHHHHHHHHHHHHGHHHHHHHGGGGHHHHHHHHHHHHHHHHHHHHHHHHHHHHHHHGHHHHHHHHHHHHHHHHHHHHHHHHHHHHHHHHFHHHHHHGHHHHHHHHHHHGGHHHHHHHHHHHHHHHHHHHHHGHHHHHHHHGHHHHHHHHGHHHHHHHHHHHHHHGHHHHHGHHHHGGH
@M05620:45:000000000-G6HP7:1:1101:14285:12792 1:N:0:172
ATCTCTATCTCCTAAAAACCTGTTTAGATTTGGAGATAGACCTTCAGGTTTTTCATCATTTTCTGCATGAATTATACATTGACCACGTTCCAGCGTGGTCAGTTTGCAGCATTCTGTTATTTTGTTTGACAGAGTGTCTTGTTGAGAACATATGTAGGACATAATTTTTTCCTGCAACAGGGAAAATAAAGTATAAGTTTTAAAGATTTATTCTTTAATAAAGGATCTCAAAGCCAGCTTTAGAAAAAGGA
+
ABBBBFFFFFFFGGGGGGGGGGHHHGHHHHHHHHHGHHHHHHHHHHHHHHHGGHHHHHHHHHHHHHHHHGHHHHHGHFHHHHHHHGGHHHHHHHGGGGHHHHHHHHHHHGHHHHHHHGHHHHHHHHHHHGHGHHGHHHHHHHHHHHHFHEHHHHHHHGHHHHFGHHHHHGHHHHHEGGHHHGGHGEGHGBFHHHHHHHHHHHGHGGGHHHHHHHHHHHHHHHGHGHHHGHHHHGHHHGHHHHG0CHHHGGG
@M05620:45:000000000-G6HP7:1:1101:5620:12795 1:N:0:172
AAACCAAGCAGACACTCACCGCTCCCTCGCCACAGGCCAATAGTTTGTCCTCACTGAGTTGGCAACAAGTGGCTGCTGTGGCTGCCATTTTTCTGGTGATGGCCATCAGCTCCGACGAGGTCAGCTGGGGGGCTTTCTTTGTGTAAGCAACGAGAAACCTGAAAGAAGCATTTTTTAACTAAGTCCTGCTGAGTCATTCATGAGTTTTTAGCCGCCTTGCTTCTTCTCACAGACTCTCTACTCTCATGCCA
+
BCCCCAAFBFFFGGGGGGGGGGGGGGHHGGGGGFHHGGHHHHHGHHHHHHHHHHHHHHFHHHHHGHHHHHHHGHGGHHHHHHHGGHHHHHHHHHHHHHHHHHHHHHHHHHHHHGGGGGGGFGHHHHHHGGGGGGGGGGGGGGGGGGFFFFFFFFFFFFFFFFFFFFFFFFFFFFFFFFFFFFFFFFFFFFFFFFFFFFFFFFFFFFFFFFFFFFAFFFFFFFFFFFFFFFFFFFFFFFFFFFFFFFFFFFF
@M05620:45:000000000-G6HP7:1:1101:3228:12805 1:N:0:172
ATCTCTATCTCCTAAAAACCTGTTTAGATTTGGAGATAGACCTTCAGGTTTTTCATCATTTTCTGCATGAATTATACATTGACCACGTTCCAGCGTGGTCAGTTTGCAGCATTCTGTTATTTTGTTTGACAGAGTGTCTTGTTGAGAACATATGTAGGACATGATTTTTTCCTGCAACAGGGAAAATAAAGTATAAGTTTTAAAGATTTATTCTTTAATAAAGGATCTCAAAGCCAGCTTTAGAAAAAGGA
+
CCCCDFFFFFFFGGGGGGGGGGHHHHHHHHHHHHHHHHHHHHHHHHHHHHHGGHHHHHHHHHHHHHHHHHHHHHHHHHHHHHHHHHGGHHHHHHGGGGHHHHGHHHHHHHHHHHHHHHHHHHHHHHHHHHHHHHGHHHHHHHHHHHGHHHHHHHHHHHHHHHHHHHHHHGHHHHHHHHHHHGGHHHHHHHHHHHHHHGHHHHHHHHHHHHHHHHHHHHHHHHHHHHHHHGHGHHHHHGHHHHHHHHHGGGH
@M05620:45:000000000-G6HP7:1:1101:14313:12809 1:N:0:172
ATCTCTATCTCCTAAAAACCTGTTTAGATTTGGAGATAGACCTTCAGGTTTTTCATCATTTTCTGCATGAATTATACATTGACCACGTTCCAGCGTGGTCAGTTTGCAGCATTCTGTTATTTTGTTTGACAGAGTGTCTTGTTGAGAACATATGTAGGACATGATTTTTTCCTGCAACAGGGAAAATAAAGTATAAGTTTTAAAGATTTATTCTTTAATAAAGGATCTCAAAGCCAGCTTTAGAAAAAGGA
+
1>>1AFB3DDFDFGGGAFFG111BGAAA33FGH1010111BF1B11DGAFE//FAB2AFD2AA12AAGH1122122222D111A1A/A0B02B0>//>GDDB2@@GEGHBGBB@22B@2FD2FH0G>>1B1BBG11BF2>>B1<></><F1F2B>F><<<<FFHDDDG1/F<@D<<DGGHHC/<C<?<1?GF1?1?F>FGD1<1>1>GFDGHF1DDDHHG0G00/DGH00D0=/G/CCCHHF0:CHBF..C
@M05620:45:000000000-G6HP7:1:1101:17309:12830 1:N:0:172
ATTCTATCTCCTAAAAACCTGTTTAGATTTGGAGATAGACCTTCAGGTTTTTCATCATTTTCTGCATGAATTATACATTGACCACGTTCCAGCGTGGTCAGTTTGCAGCATTCTGTTATTTTGTTTGACAGAGTGTCTTGTTGAGAACATATGTAGGACATGATTTTTTCCTGCAACAGGGAAAATAAAGTATAAGTTTTAAAGATTTATTCTTTAATAAAGGATCTCAAAGCCAGCTTTAGAAAAAGGAA
+
CDDDDFFFFFFFGGGGGGGGGGGHDGHHHHHHHHHHHHHHHHHHHHHHHHGGHHHHHIHIIHIHHHHHHHHHHHHHHHHHHHHHHGHHHHHHHGGGGHHHHHHHHHHHHHHHHHHHHHHHHHHHHHHHHHHHHHHHHHHHHHHHHHHHHHHHHHHHHHHHHHHHHHHHGHHHHHGHHHHHGGHHHHHHHHHHHHGHHHHGGGHHHHHHHHHHHHHHFDHHHHGHHHHHHHHHGHFHGGHHHGFGGHHGGHG
@M05620:45:000000000-G6HP7:1:1101:13239:12831 1:N:0:172
TACCTGTACTGGGGAAGCAATCGCCATTCCTACCCTAAAGATCGGAAGAGCACACGTCTGAACTCCAGTCACAGAAGACCATCTCGTATGCCGTCTTCTGCTTGAAAAAAAAAAAAAACTAATTGTATCCCTCTTTTCATTTATCTCCCCTCTTTCTTCCCTTCATTTTTCCTTCCCCCTTTCCCCTCCATACCCCCTATTCTCTCGTACATCTTTCCTCCCTCCCCCCCCCTCCCACTTACTCCCCCATC
+
BBCCCFFFFFFFGGGGGGGGGGGGGGGHHHHGHHHHHHHHHHHHGGGGHHHHGHHGGHHGGFHHHHHHHHHHHHFHHHHHHFFHHFGGHHHHGFGHFHHHHHHHFHHHHGGGGG<<//?111111111=?=1<011<>111<11111<></</0<=0=0DC=0/0=0;:;C<00C:CC?-.0:00//../00//0.--.0990909.....9:00000:09.//....9-9--9A./;9000090.9.-//
@M05620:45:000000000-G6HP7:1:1101:23423:12889 1:N:0:172
AAACCAAGCAGACACTCACCGCTCCCTCGCCACAGGCCAATAGTTTGTCCTCACTGAGTTGGCAACAAGTGGCTGCTGTGGCTGCCATTTTTCTGGTGATGGCCATCAGCTCCGACGAGGTCAGCTGGGGGGCTTTCTTTGTGTAAGCAACGAGAAACCTGAAAGAAGCATTTTTTAACTAAGTCCTGCTGAGTCATTCATGAGTTTTTAGCCGCCTTGCTTCTTCTCACAGACTCTCTACTCTCATGCCA
+
AAAAABBFBFFB4GGFFGGGCEGGGGHH?EEGGHHGDFHHFBGHFHHHHFHGGHHFFFHHHFHFHHHHHFHHFHEGFHHHHHFCFGGHHDEGHDHHHHGFHHFGFHHHHHHHGEEE??BDGFHHGHHHGCDGGGGGBBFGGGFFGGFFFFFBEFBFFFFBF/FFFFFFFFFBFFF?FBFFFFFFFFFFFFFFFFFFFFEFFFFFFFFFFFFEFA-9DFFFFFBFFFB/9BFFFFFFFFFFFFFFFFFFFFB
@M05620:45:000000000-G6HP7:1:1101:11899:12939 1:N:0:172
AAACCAAGCAGACACTCACCGCTCCCTCGCCACAGGCCAATAGTTTGTCCTCACTGAGTTGGCAACAAGTGGCTGCTGTGGCTGCCATTTTTCTGGTGATGGCCATCAGCTCCACGAGGTCAGCTGGGGGGCTTTCTTTGTGTAAGCAACGAGAAACCTGAAAGAAGCATTTTTTAACTAAGTCCTGCTGAGTCATTCATGAGTTTTTAGCCGCCTTGCTTCTTCTCACAGACTCTCTACTCTCATGCCAG
+
[truncated: 7,573,224 more chars]
