# Supplementary material for: Fast but not furious: a streamlined selection method for genome-edited cells
Source: Life Sci Alliance. 2021 Apr 26;4(6):e202101051. doi: 10.26508/lsa.202101051 (PMC8127327; doi:10.26508/lsa.202101051)
Supplement: Supplementary file 1 [file LSA-2021-01051_Supplemental_Data_1.zip › SANGER and Deep Sequencing/AFP/173_S173_L001_R1_001.fastq]

@M05620:45:000000000-G6HP7:1:1101:17422:1789 1:N:0:173
ATCTCTATCCCTAAAAACCTGTTTAGATTTGGAGATAGACCTTCAGGTTTTTCATCATTTTCTGCATGAATTATACATTGACCACGTTCCAGCGTGGTCAGTTTGCAGCATTCTGTTATTTTGTTTGACAGAGTGTCTTGTTGAGAACATATGTAGGACATGATTTTTTCCTGCAACAGGGAAAATAAAGTATAAGTTTTAAAGATTTATTCTTTAATAAAGGATCTCAAAGCCAGCTTTAGAAAAAGGAA
+
3AABBFFFFFFFGGGGGGGGGGHHBGGHGHHHGHHHHHHHHHHHHHHHHHGGHFHHHHHHHGHHHGGHGHHHGHHHHHHHHHHHHGHHHHHHHGGGGHHHHHHHHHHHHHHHHHHHHGGHHHHHHHHHHHHHHHHHHHHFHHHHHFFGGHHHHHHHHGHGHHHHHHHHGHHHHGFHHFGGGGHHHHGHFGGHHHFGHHHHFHGHHHHHHHHHHHHDDG<GGHHHHHHHHHHHGHGHGHHHFHFHFHGGGHG
@M05620:45:000000000-G6HP7:1:1101:11423:2013 1:N:0:173
TACCTGTACTGGGGAAGAGCACACGTCTGAACTCCAGTCACAGAAGACCATCTCGTATGCCGTCTTCTGCTTGAAAAAAAAAAAACAATTAACAGTTAGATCAGGATCCATAATGCTTTGCAGAGGTTAGTATGGATGAAGAGCTAATTGATAGTTGGCTATATTTACACGGTGTAGGTCACTGATGGAGTAGAACAACATACTCGTCGGCACATGTGTTATGGGTGATGTGCCTGCGACTCAGCAGTATT
+
AABBBFFFFFFFGGGGEGGGGGHHGHHHGHGHHHHHHHHHHHHHGFHHHHHHHHFGGHHHHGGGHGHHHHHHHHGHHHGG@EE/////344434?4?44344333322223323B33?3233<2//<220>222211<111100111<111111>11<1>1111=<1111.-.<.00000//=000:0////0000//../0900...-----/00000/090/./..////////.----.////.////
@M05620:45:000000000-G6HP7:1:1101:14304:2066 1:N:0:173
TACCTGTACTGGGGAAGCATTTGAATATCCCCCCATGGTGATGGGGACGGAGAACTGCTCCATAAACACAGGCAACGTGCCTAACTTTCCCGGGAAGATGAAGTCAAAGAGCGACCACAGCTCTTCGGAGGTTATTTTGCATCGGTGAGCCAGACAGAATGATCCGATGAGGGGTGCGAAACTATTTGAGGAAAGGAAGCACCTTTTTATTAAATTTACCTTTTAGCAATCGCCATTCCTACCCTAAAGAT
+
BCABCFFFFFFFGGGGGGGGGGHHHHHHHHHGGGGHHHGHHHHHHGGGGGGGGHHHHHHHHHHHHHHHHHHHGHHHGHHHHHHHHHHHHHHGGGGGGHHHGHHHHHHHHHHHGGGGGHHHHHHHHHHGGGG?GFHHHHHHGHHGGGGAGHGHHHGHHHHHHHHHHHEGGHHHGGEEFGDC?GGGGGGGGGGFFFGFCFGGGGFFFFFFEFFFFFFFFFFFFFFFFFFFFFFFFFFEFFFFFFFFFFFFFFF
@M05620:45:000000000-G6HP7:1:1101:19605:2240 1:N:0:173
ATCTCTATCTCCTAAAAACCTGTTTAGATTTGGAGATAGACCTTCAGGTTTTTCATCATTTTCTGCATGAATTATACATTGACCACGTTCCAGCGTGGTCAGTTTGCAGCATTCTGTTATTTTGTTTGACAGAGTGTCTTGTTGAGAACATATGTAGGACATGATTTTTTCCTGCAACAGGGAAAATAAAGTATAAGTTTTAAAGATTTATTCTTTAATAAAGGATCTCAAAGCCAGCTTTAGAAAAAGGA
+
BABABFFFFFFFGGGGBGGGGFHHHCHHHHFGGGGHHFHHFHFGFHHBGGHEGHHHHFHHHHHFHGHGHHHHFHHGHHHHHFFGHHGHHHHHFHGGGGHHFHHFHHHHHHHHHHHHHHFHHHHHEGHHGFHHHHHHHHHHHHHHGHHHHHHHHHGHHHHHHGHHHHHHHGHGHHGHHFHHHGEFHGGHGHGFHGHHHHHHHHFHHDHHHGHHHHHHHGGHHDHHGHGHFBGHHCGFHGHHHFHFHFFCDGC
@M05620:45:000000000-G6HP7:1:1101:19638:2244 1:N:0:173
ATCTCTATCTCCTAAAAACCTGTTTAGATTTGGAGATAGACCTTCAGGTTTTTCATCATTTTCTGCATGAATTATACATTGACCACGTTCCAGCGTGGTCAGTTTGCAGCATTCTGTTATTTTGTTTGACAGAGTGTCTTGTTGAGAACATATGTAGGACATGATTTTTTCCTGCAACAGGGAAAATAAAGTATAAGTTTTAAAGATTTATTCTTTAATAAAGGATCTCAAAGCCAGCTTTAGAAAAAGGA
+
BAABAFFFFFFFGGGGFGGGGGGHHHHHHHGHHFHHHHHHHHHHHHHHHHHGGHHHHHHHHHHGGGHHHHHHHHHGHFHHHBGHHFAGHHHHGGGGGGHHHHHHHHHHHHGEHHHHHHHHHHHHGHHHHHHHHHHHHGHHHHHHGHFHHHHGHHHHHHHHHHHGGGHHGFHHHHHHHGHGHGGHHHGHG1FGGFHHHHHHHHFFFGGHHGHHHHHHHHHH0DDGHHHHHHGBGHGEGEHHHHHHG:GHD.;
@M05620:45:000000000-G6HP7:1:1101:19629:2262 1:N:0:173
ATCTCTATCTCCTAAAAACCTGTTTAGATTTGGAGATAGACCTTCAGGTTTTTCATCATTTTCTGCATGAATTATACATTGACCACGTTCCAGCGTGGTCAGTTTGCAGCATTCTGTTATTTTGTTTGACAGAGTGTCTTGTTGAGAACATATGTAGGACATGATTTTTTCCTGCAACAGGGAAAATAAAGTATAAGTTTTAAAGATTTATTCTTTAATAAAGGATCTCAAAGCCAGCTTTAGAAAAAGGA
+
A?AABFFFFFFFGGGGGGGGGGDFGHFHGFHHHGFHHHHHFGGHHHFHHHGGGHHDGHHHHHHHGFHHHHFFHHGFHHHHHGFHHHGGHHHHFHGFGGHHHHHHHHHHHHGFHHHHHGHHHHHHFHHHHGGHHHFHHHHHHHHHGHEHHHHHHHHHGHHHHHHHGHHHHCHHHHHHHHHHHECGHHHHGEGHHHEHHDFFHHHHHHHHHHHHHHHHHFHHFFGGHHGHHHHHHHHHGGFHHFHBCFFFD.C
@M05620:45:000000000-G6HP7:1:1101:20163:2263 1:N:0:173
ATCTCTATCTCCTAAAAACCTGTTTAGATTTGGAGATAGACCTTCAGGTTTTTCATCATTTTCTGCATGAATTATACATTGACCACGTTCCAGCGTGGTCAGTTTGCAGCATTCTGTTATTTTGTTTGACAGAGTGTCTTGTTGAGAACATATGTAGGACATGATTTTTTCCTGCAACAGGGAAAATAAAGTATAAGTTTTAAAGATTTATTCTTTAATAAAGGATCTCAAAGCCAGCTTTAGAACAAGGA
+
BBBBAFFFFFFFGGGAGFGGGGGHHHHHHHHHHHHHHHHHHHHHGGFHHHHGGGEGHHHHHHHHGFHHHHFHHHHHHGHHGFHHHHGHHHHHHHGFGGHHHHHHHHHHHHHHHHHHHHHHHHHHHHHGHHHHHFHHHHHHFHHHFGFHHFHHHHHHHGE2GGG2FHGHGCHHHHHFHHGFEGGHHHGG1FGF1FGFGHHHHH1FGHGHHHHHHHHHH0DF0=GHEGFHGDGGHHAC;EGHHGH0;0;GHHG
@M05620:45:000000000-G6HP7:1:1101:20143:2277 1:N:0:173
ATCTCTATCTCCTAAAAACCTGTTTAGATTTGGAGATAGACCTTCAGGTTTTTCATCATTTTCTGCATGAATTATACATTGACCACGTTCCAGCGTGGTCAGTTTGCAGCATTCTGTTATTTTGTTTGACAGAGTGTCTTGTTGAGAACATATGTAGGACATGATTTTTTCCTGCAACAGGGAAAATAAAGTATAAGTTTTAAAGATTTATTCTTTAATAAAGGATCTCAAAGCCAGCTTTAGAAAAAGGA
+
BAABBFFFFFFFGGGGGGGGGGGHHHHHHHHHHHGHGGHHFHHHGGHGHHHAFHHHHHHHHHHHHHHHHHGHHHHHHHHHGFHHHHGHHHHHGHGFGGHHGHHHHHHHHHGHHHFHHHHGHHHHBGHHGFHHHFHHHHHHHHHHFHHHHHGHHHGHHHHHGHHHHHHHHGHHHHGHHHHGHFEFCHGFBDGFFHHEFFHHHHHGHFHGFHHHHHHHHHHHHHGGEFHHHGGGHHAHHGHHHGHBCGGHGGG
@M05620:45:000000000-G6HP7:1:1101:15261:2280 1:N:0:173
ATCTCTATCTCCTAAAAACCTGTTTAGATTTGGAGATAGACCTTCAGGTTTTTCATCATTTTCTGCATGAATTATACATTGACCACGTTCCAGCGTGGTCAGTTTGCAGCATTCTGTTATTTTGTTTGACAGAGTGTCTTGTTGAGAACATATGTAGGACATGATTTTTTCCTGCAACAGGGAAAATAAAGTATAAGTTTTAAAGATTTATTCTTTAATAAAGGATCTCAAAGCCAGCTTTAGAAAAAGGA
+
BCBCBFFFFFFFGGGGGGGGGGHHHHHHHHHHHHHHHHHHHHHHHHHHHHHGGHHHHHHHHHHHHHHHHHHHHHHHHHHHGGHHHHGGHHHGHHGEGGHGHHHHHHHHHHHHHGHHHHHHHHHHHHHHHHHHHHHHHHHHHHHHHHGHHHHHGHHHHHHHGHHGHHHHHGHHHHHHHHHHHGGFHHHGHFHHGHHHHHHHHGHHGHHHHHHHHGHHHBGHGHHHFHHHFFHEHHHHHGHHHHHHHFFFDGH
@M05620:45:000000000-G6HP7:1:1101:20165:2287 1:N:0:173
ATCTCTATCTCCTAAAAACCTGTTTAGATTTGGAGATAGACCTTCAGGTTTTTCATCATTTTCTGCATGAATTATACATTGACCACGTTCCAGCGTGGTCAGTTTGCAGCATTCTGTTATTTTGTTTGACAGAGTGTCTTGTTGAGAACATATGTAGGACATGATTTTTTCCTGCAACAGGGAAAATAAAGTATAAGTTTTAAAGATTTATTCTTTAATAAAGGATCTCAAAGCCAGCTTTAGAAAAAGGA
+
CCCCCFFFFFFFGGGGGGGGGGHHHHHHHHHHHHHHHHHHHHHHHHHHHHHGGHHHHIIHHHHHIHHHHHHHHHHHHHHHHHHHHHGHHHHHHHGGGGHHHHHHHHHHHHHHHHHHHHHHHHHHHHHHHHHHHHHHHHHHHHHHHHHHHHHHHHHHHHHHHHHHHHHHHGHHHHHHHHHHHGGHHHHHHHHHHHHGHGHHHHHHHHHHHHHHHHHHHHHHHHHHHHHHHHHHHHHHHGHHHHHHHHHHGGH
@M05620:45:000000000-G6HP7:1:1101:20837:2495 1:N:0:173
TACCTGTACTGGGGAAGCATTTGAATATCCCCCCATGGTGATGGGGACGGAGAACTGCTCCATAAACACAGGCAACGTGCCTAACTTTCCCGGGAAGATGAAGTCAAAGAGCGACCACAGCTCTTCGGAGGTTATTTTGCATCGGTGAGCCAGACAGAATGATCCGATGAGGGGTGCGAAACTATTTGAGGAAAGGAAGCACCTTTTTATTAAATTTACCTTTTAGCAATCGCCATTCCTACCCTAAAGAT
+
CBCCCFFFFFFFGGGGGGGGGGHHHHHHHHHGGGGHHHFGGHHHGGGGGGDGGHHHHHHHHHHHHHHHHHHHGHGHEHHHGHHFHGHHHHHGGGEGGGHHHHHHHHHHHHHHGGGGGHHHHHHHHHHGGGG?GHHHHHHGGHHGGFGGGHHHHHGHHHHHGHHHHHAFGGHFGGC@:A;DFGGGGGGGGEG9CFFFGFGFFFEFFFFFEFFFB/BFFFFFFFFFFFFFFFFEFFFEFFFFEB:FFFFFFFF
@M05620:45:000000000-G6HP7:1:1101:20827:2512 1:N:0:173
TACCTGTACTGGGGAAGCATTTGAATATCCCCCCATGGTGATGGGGACGGAGAACTGCTCCATAAACACAGGCAACGTGCCTAACTTTCCCGGGAAGATGAAGTCAAAGAGCGACCACAGCTCTTCGGAGGTTATTTTGCATCGGTGAGCCAGACAGAATGATCCGATGAGGGGTGCGAAACTATTTGAGGAAAGGAAGCACCTTTTTATTAAATTTACCTTTTAGCAATCGCCATTCCTACCCTAAAGAT
+
AABBBFFFFFFFGGGGEGGGGGHHHHHHHHHGGGGHHHHHHHHFEGGGGGGGGHHHHHHHHHHHHHHHHHHHGHHHGHHHHHHGHGHHHHHEGGGGGGHHHHHHHHHHHHHHGGGGGHHHHHHHHHHGGGGEHHHHHHHHGHHG.<CFHHHHHHGHHHHHHGHHHHGGGHHHGGACEGFGGGGGGGGGGGGGGBFCFFFFFGFFFFFFFFFFFFFFFFFFFFFFFBFFBBFFEFFEFFFFFFFFFFFFFFF
@M05620:45:000000000-G6HP7:1:1101:18264:2535 1:N:0:173
ATCTCTATCTCCTAAAAACCTGTTTAGATTTGGAGATAGACCTTCAGGTTTTTCATCATTTTCTGCATGAATTATACATTGACCACGTTCCAGCGTGGTCAGTTTGCAGCATTCTGTTATTTTGTTTGACAGAGTGTCTTGTTGAGAACATATGTAGGACATGATTTTTTCCTGCAACAGGGAAAATAAAGTATAAGTTTTAAAGATTTATTCTTTAATAAAGGATCTCAAAGCCAGCTTTAGAAAAAGGA
+
CCCCCFFFFFFFGGGGGGGGGGHHHHHHHHHHHHHHHHHHHHHHHHHHHHHGGHHHHHHHHHHHHHHHHHHHHHHHHHHHHHHHHHGHHHHHHHGGGGHHHHHHHHHHHHHHHHHHHHHHHHHHHHHHGHHHHHHHHHHHHHHHHHGHHHHHHHHHHHHHHHHHHHHHHGHHHHGHHHHHHGGGHHHHHHHGGHHHHGHHHHHHHHHHHHHHHHHHHHHHHFHHHHHHHFHGHHGHHGHHHHHFGHHHGGH
@M05620:45:000000000-G6HP7:1:1101:10155:2606 1:N:0:173
CATCCTGACCCTGAAGTACCCGGCTTGATTTCTGACATTAGATCGGAAGAGCACACGTCTGAACTCCAGTCACAGAAGACCATCTCGTATGCCGTCTTCTGCTTGAAAAAAAAAAAACAACTATTCAGAAGTTATTTTGCATCTTTGCGCCAGACAGAATTATCCTCTGAGGGTTTCAACACTATTGGATGAAAGTAAGCACCTTTTGATTAAATTTACCTTTTAGCAATCGCCATTCCTACCATACAAAT
+
3ABB@FFFFCCCGAFGFGGGGEEEEGGGHHHHHHHHBGHFHCHHGGGGGGHBHGFHEGGGFHFHHFHHFGFGHGGF@GEGHB3BF5FFEHHFFE?EGE@GHGGHHHHGFH>@@BC>@?<//@121111?111<11DFGGGF11=1=11<-.<<CCC///=<<0=G0<<0<;.....00000.</00;000/;;0F099B0B/;/0000;009099B;0CF00B00;/99//..:.9;9//:/;/:/B///9
@M05620:45:000000000-G6HP7:1:1101:12993:2626 1:N:0:173
TACCTGTACTGGGGAAGCATTTGAATATCCCCCCATGGTGATGGGGACGGAGAACTGCTCCATAAACACAGGCAACGTGCCTAACTTTCCCGGGAAGATGAAGTCAAAGAGCGACCACAGCTCTTCGGAGGTTATTTTGCATCGGTGAGCCAGACAGAATGATCCGATGAGGGGTGCGAAACTATTTGAGGAAAGGAAGCACCTTTTTATTAAATTTACCTTTTAGCAATCGCCATTCCTACCCTAAAGAT
+
A?AABFFFFFFFGGCFGGGGGGHHHHHHHHHGGGGHHGGHHHHHHGGGGGFGGGHHHHHGHGHHHFHHHHHHGHHHGHHHHHHFHHHHFHGFGGGGGFHHFHHHHHHHHHHHGGGGGHHHHHHHHHHGGGGEFHHHHHHHFHHGGDGFHFHHH.CFHFFHHFHHHHGGGGHHGG:DCADDAGFBFGGFGGGFGFGGGGGGGGFFFFFFFFFFFFFFFFFFFFFFFFFFBFFEFFFEFFFFFF.;BB9BFFF
@M05620:45:000000000-G6HP7:1:1101:12981:2639 1:N:0:173
TACCTGTACTGGGGAAGCATTTGAATATCCCCCCATGGTGATGGGGACGGAGAACTGCTCCATAAACACAGGCAACGTGCCTAACTTTCCCGGGAAGATGAAGTCAAAGAGCGACCACAGCTCTTCGGAGGTTATTTTGCATCGGTGAGCCAGACAGAATGATCCGATGAGGGGTGCGAAACTATTTGAGGAACGGAAGCACCTTTTTATTAAATTTACCTTTTAGCAATCGCCATTCCTACCCTAAAGAT
+
AA>ABFFFFFFFGGGGGGGGGGHHHGHHHHHGGGGHHGGHHHHHHGGGGGGGGHHHHHHHHHHGGHHHHHHGGHHHGHHHHHHHHHHHHHHGGGGGGGHHGHHHHHHFHHHHGGGGGHHHHHHHHHHGCDGCGFGHHHHHFHHGCFGFHHHHHGGGHHBFHEHHHH.CEHHGGGCCGGAA-@FFGGGGBFF;F.;EGACEFFEFFFFF9FFFFBBFFFFFFFFFFFFF/FFFFF?AFFFFFFAFFFF/FFF
@M05620:45:000000000-G6HP7:1:1101:10335:2646 1:N:0:173
ATCTCTATCTCCTAAAAACCTGTTTAGATTTGGAGATAGACCTTCAGGTTTTTCATCATTTTCTGCATGAATTATACATTGACCACGTTCCAGCGTGGTCAGTTTGCAGCATTCTGTTATTTTGTTTGACAGAGTGTCTTGTTGAGAACATATGTAGGACATGATTTTTTCCTGCAACAGGGAAAATAAAGTATAAGTTTTAAAGATTTATTCTTTAATAAAGGATCTCAAAGCCAGCTTTAGAAAAAGGA
+
CCCCCFFFFFFFGGGGGGGGGGHHHHHHHHHHHHHHHHHHHHHHHHHHHHHGGHHHHIIHHIHIHHHHHHHHHHHHHHHHHHHHHHGHHHHHHHGGGGHHHHHHHHHHHHHHHHHHHHHHHHHHHHHHHHHHHHHHHHHHHHHHHHHHHHHHHHHHHHHHHHHHHHHHHGHHHHHHHHHHHGGHHHHHHHHHHHHHHGHHHHHHHHHHHHHHHHHHHHHHHHHGHHHHHHHHHHGHHGHHHHHGHHHHGGG
@M05620:45:000000000-G6HP7:1:1101:12998:2649 1:N:0:173
TACCTGTACTGGGGAAGCATTTGAATATCCCCCCATGGTGATGGGGACGGAGAACTGCTCCATAAACACAGGCAACGTGCCTAACTTTCCCGGGAAGATGAAGTCAAAGAGCGACCACAGCTCTTCGGAGGTTATTTTGCATCGGTGAGCCAGACAGAATGATCCGATGAGGGGTGCGAAACTATTTGAGGAAAGGAAGCACCTTTTTATTAAATTTACCTTTTAGCAATCGCCATTCCTACCCTAAAGAT
+
BBBBCFFFFFFFGGGGGGGGGGHHHHHHHHHGGGGHHHHHHHHHHGGGGGGGGHHHHHHHHHHHHHHHHHHHGHHHGHHHHHHHHHHHHHHGGGGGGHHHHHHHHHHHHHHHGGGGGHHHHHHHHHHGGGGEHHHHHHHHGHHGGGGGHHHHHHGHHHHHHHHHHHDGGHHHGGEDGGGGGGGGGGGGGGGFFGGGGGGGGGFFFFFFFFFFFFFFFFFFFFFFFFFFFFFFFFFFFFFFFFFFFFFFFFF
@M05620:45:000000000-G6HP7:1:1101:16579:2656 1:N:0:173
ATCTCTATCTCCTAAAAACCTGTTTAGATTTGGAGATAGACCTTCAGGTTTTTCATCATTTTCTGCATGAATTATACATTGACCACGTTCCAGCGTGGTCAGTTTGCAGCATTCTGTTATTTTGTTTGACAGAGTGTCTTGTTGAGAACATATGTAGGACATGATTTTTTCCTGCAACAGGGAAAATAAAGTATAAGTTTTAAAGATTTATTCTTTAATAAAGGATCTCAAAGCCAGCTTTAGAAAAAGGA
+
CCCCCFFFFFFFGGGGGGGGGGHHHHHHHHHHHHHHHHHHHHHHHHHHHHHGGHHHHHHIHIIHIHHHHHHHHHHHHHHHHHHHHHGHHHHHHHGFGGHHHHHHHHHHHHHHHHHHHHHHHHHHHHHHHHHHHHHHHHHHHHHHHHGHHHHHHHHHHHHHHHHHHHHHHGHHHHHHHHHHHGGHHHHHHHHGHHHHHGHHHHHHHHHHHHHHHHHHHHHHHGHHHHHHHHHGHHHHHGHHHHHFHHHHGGH
@M05620:45:000000000-G6HP7:1:1101:18625:2753 1:N:0:173
TACCTGTACTGGGGAAGCATTTGAATATCCCCCCATGGTGATGGGGACGGAGAACTGCTCCATAAACACAGGCAACGTGCCTAACTTTCCCGGGAAGATGAAGTCAAAGAGCGACCACAGCTCTTCGGAGGTTATTTTGCATCGGTGAGCCAGACAGAATGATCCGATGAGGGGTGCGAAACTATTTGAGGAAAGGAAGCACCTTTTTATTAAATTTACCTTTTAGCAATCGCCATTCCTACCCTAAAGAT
+
CBBCCFFFFFFFGGGGGGGGGGHHHHHHHHHGGGGHHHGHHHHHHGGGGGGGGHHHHHHHHHHHHHHHHHHHGHHHGHHHHHHHHHHHHHHGGGGGGHHHHHHHHHHHHHHHGGGGGHHHHHHHHHHGGGGCHHHHHHHHGHHGGAEFFFGHHHGHHHGHHHHHHHEGGHHHGGACEGFGGGGGGGGGGGGCFGGGFGGGGGFFFFFFFFFFFFFFFFFFFFFFFFFFFFFFFFFFFFFFFFAFFFFFFFF
@M05620:45:000000000-G6HP7:1:1101:15657:2755 1:N:0:173
CATCCTGACCCTGAAGTACCCGGCTTGATTTCTGACATTAGATCGGAAGAGCACACGTCTGAACTCCAGTCACAGAAGACCATCTCGTATGCCGTCTTCTGCTTGAAAAAAAAAAAAAAAATAGATAAAAAGCGTGTCTTGGTAAGAATATATGTAGAAAAAGTTATGGACCCGGATAAGTGGACTCAAAGTATATAGTTTAAAGTTTTATACTCAAAAAAAGTTTATGAAAGATTAGTTTAGATACAGGA
+
CDDDDFFFFFFFGGGGGGGGGGGGGGGHHHHHHHHHHHHHHHHHHGGGGHHHHHHHGHHHGHHHHHHHHHHHHHHGHHHHHHHFFHGFGHHHHGFGHGHHHHHHHHHHHHGGGGG</></-011111111>.0<..</=00<<000000::C00000000/..00000000/.---..0:000000/00000;;000009090;09000:00:000000;-:.0000;00009/000000900000000/.
@M05620:45:000000000-G6HP7:1:1101:18633:2771 1:N:0:173
TACCTGTACTGGGGAAGCATTTGAATATCCCCCCATGGTGATGGGGACGGAGAACTGCTCCATAAACACAGGCAACGTGCCTAACTTTCCCGGGAAGATGAAGTCAAAGAGCGACCACAGCTCTTCGGAGGTTATTTTGCATCGGTGAGCCAGACAGAATGATCCGATGAGGGGTGCGAAACTATTTGAGGAAAGGAAGCACCTTTTTATTAAATTTACCTTTTAGCAATCGCCATTCCTACCCTAAAGAT
+
AAABCFFFFFFFGGGGGGGGGGHHHHHHHHHGGGGHHHGHGHHHHGGGGGGGGHHHHHHHHHHHHHHHHHHHGHHHGHHHHHHHHHHHHHHGGGGGGHHHHHHHHHHHHHHHGGGGGHHHHHHHHHHGGGG?GHHHHHHHGHHGGEGGGGHHHHGHHHHHHHHHHHGGGHHHGGGGGGGGGGGGGGGGGGGGGGGGGGGGGGFFFFFFFFFFFBFFFFFFFFFFFFFFFFFFFFFFFFFFFFFFFFFFFFF
@M05620:45:000000000-G6HP7:1:1101:17622:2878 1:N:0:173
TACCTGTACTGGGGAAGCAATCGCCATTCCTACCCTAAAGATCGGAAGAGCACACGTCTGAACTCCAGTCACAGAAGACCATCTCGTATGCCGTCTTCTGCTTGAAAAAAAAAAAAAAGGGATGCAGACCGAGGCCCCCCTGAACACCAAGGCAAACAGAGAGAAAATGACTCAGGTGTAGCTCGGCGGACGCCCGTAGTACGCCCGGACTTTCCCCAGTCATGTTCTGCCCGGCTTGATTTGAGCCGATC
+
BBABBFFFFFFFGGFGGGGFGGGGGGGHHHHHHHHHHHHHHHHHGGGGGHHHHHHGHHHGGHHHHHHHGFHHHHHHHHHHHF3FHHEFHGFHGFGHGHHHGHHHHHGHHGGGGG/</<////0/0<110.AC@-<C.C-??AFFB0/.9C..;.9CFFBB9/..;//00;;0;:090/0///;/.-;--;>B--9;99.;/9.9-;---;-/////;..9;///9//////;.9----;;////./9----
@M05620:45:000000000-G6HP7:1:1101:17120:3094 1:N:0:173
CATCCTGACCCTGAAGTACCCGGGCTTGATTTCTGACATTAGATCGGAAGAGCACACGTCTGAACTCCAGTCACAGAAGACCATCTCGTATGCCGTCTTCTGCTTGAAAAAAAAAAAAAAAAAAGAAGAAAGAAAGTGTGCTCGAGGTGAGAAACAGTAAAGATATATAGTGTGAAAAGAGGAAAAGAAGGAACAAGATGTAAAGAATCAAGCTTAAATAAGCGTACAGAAACCCAGAAGGAGAAGTTAGA
+
CBCCCFFFFFFFGGGGGGGGGGGGFFHGHHHHHHHHHHHHHHHHHHGGGGGHHHHHHGGHHGHHHHHHHHHHGHHHHHHHHHGHEGHGFGHHHHGGGHGHHHHHHHHHHHHGGGGD<///<->-..</0//0/./000:;000:-.-..0.000//900000000;009000000000/./.:///9.9/.././///000:0000.0;0:000:0000:00;-..-.0000/...../0...:A900000
@M05620:45:000000000-G6HP7:1:1101:22557:3185 1:N:0:173
ATCTCTATCTCCTAAAAACCTGTTTAGATTTGGAGATAGACCTTCAGGTTTTTCATCATTTTCTGCATGAATTATACATTGACCACGTTCCAGCGTGGTCAGTTTGCAGCATTCTGTTATTTTGTTTGACAGAGTGTCTTGTTGAGAACATATGTAGGACATGATTTTTTCCTGCAACAGGGAAAATAAAGTATAAGTTTTAAAGATTTATTCTTTAATAAAGGATCTCAAAGCCAGCTTTAGAAAAAGGA
+
BBBBBFFFFFFFGGGGGGGGGGHHHHHHHHHHHHFHHHHHHHHHHHHHHHHGGHHHHHHHHHHHHHHHHHHHHHHHHHHHHHHHHHGHHHHHHHGGGGHHHHHHHHHHHHHHHHHHBGHHHHHHHHHHHHHHHHHHHHHHHHHHGHHHHHHHHHHHHHHHHHGFHHHHHGHHHHHH2GHHHGGGHHGGFGHGHHHHG>GHHHCHHGHHHHHHHHHHHGHGFDGHBGFHDGHGHGHHGGHHHGGFGCGFGG:
@M05620:45:000000000-G6HP7:1:1101:19487:3206 1:N:0:173
CATCCTGACCCTGAAGTACCCGGCTTGATTTCTGACATTAGATCGGAAGAGCACACGTCTGAACTCCAGTCACAGAAGACCATCTCGTATGCCGTCTTCTGCTTGAAAAAAAAAAACAGTGCTGCTGACCGAGGCCCCCCTGAACCCCAAGGCCAACAGAGAGAAGATGACTCAGGTGAGGCTCGGCCGACTCCCGTGCTCCTCCCGGCCTTTCCCCAGTCATTTTCTGCCCTGCTTGATTTCTGACAATC
+
BBBBBFFFFFFFGGGGGGGGGGEEGGGHGFHHHHHHFHHEGAEGGEEEGHFHHHFGGHHHGHHHHHHFHHHHHHFFHGFEG2G3@EC?EFHHFGEEGGFGHHFFCFGHGFGGGG///?2>2@22@2@FGF////<FGDFG<.CG<GGGGDA.;GEGEE/:/;.9FBFB0;F0;C9/0;;..CAFD;;A--;-9;E..:.ABF/99EA-99;;/;9/:..;9//B;BF9;BFE/;AF9/.B/BBB/////;/
@M05620:45:000000000-G6HP7:1:1101:22550:3208 1:N:0:173
ATCTCTATCTCCTAAAAACCTGTTTAGATTTGGAGATAGACCTTCAGGTTTTTCATCATTTTCTGCATGAATTATACATTGACCACGTTCCAGCGTGGTCAGTTTGCAGCATTCTGTTATTTTGTTTGACAGAGTGTCTTGTTGAGAACATATGTAGGACATGATTTTTTCCTGCAACAGGGAAAATAAAGTATAAGTTTTAAAGATTTATTCTTTAATAAAGGATCTCAAAGCCAGCTTTAGAAAAAGGA
+
DDCCCFFFFFFFGGGGGGGGGGHHHHHHHHHHHHHHHHHHHHHHHHHHHHHGGHHHHHHHIIHIHHHHHHHHHHHHHHHHHHHHHHGHHHHHHHGGGGHHHHHHHHHHHHHHHHHHHHHHHHHHHHHHHHHHHHHHHHHHHHHHHHHHHHHHHHHHHHHHHHHHHHHHHGHHHHHHHHHHHGGHHHHHHHHHHGHHHHHHHHHHHHHHHHHHHHHHHHHHHFHHHHHHHHHHHHHHHGHHHHHEHHHHGGH
@M05620:45:000000000-G6HP7:1:1101:22570:3211 1:N:0:173
ATCTCTATCTCCTAAAAACCTGTTTAGATTTGGAGATAGACCTTCAGGTTTTTCATCATTTTCTGCATGAATTATACATTGACCACGTTCCAGCGTGGTCAGTTTGCAGCATTCTGATATTTTGTTTGACAGAGTGTCTTGTTGAGAACATATGTAGGACATGATTTTTTCCTGCAACAGGGAAAATAAAGTATAAGTTTTAAAGATTTATTCTTTAATAAAGGATCTCAAAGCCAGCTTTAGAAAAAGGA
+
BBBBBFFFFFFFGGGGGGEAFC5BGHHHHGFHHHHGFHGFFGFFGHHBGFGGGFHHHHFFHGHFHFHGGBFBFHHFHHHHHGFFHEGFEFHHFCEFGGHHHHGHHBBGGFHHHHHHFHHHHHHHHHHHHHHHHHGHHHHHHHHHHHHHHHHHHHHHHHHHHHGHHHHHHGHHHHHHHHHHHGGHHFHFFFHHFGHFHGHHHHHHHHHHHHHHHHHHHHHHHHHFHHHHGHHGHBHHHGHHHHHEGGFFGGG
@M05620:45:000000000-G6HP7:1:1101:11214:3234 1:N:0:173
CATCCTGACCCTGAAGTACCCCGGCTTGATTTCTGACATTAGATCGGAAGAGCACACGTCTGAACTCCAGTCACAGAAGACCATCTCGTATGCCGTCTTCTGCTTGAAAAAAAAAAAAAAACTGCAGACCGAGACCCCCCTGAACCCCAGGGCCAACAGAGAGAAGATGACTCAGGTGAGTCTCGGCCGACGCCCATGCTCCTCCCGTCCTTTCCCCAGTCCTTTTCTGCCCGGCTGCATTCGGCGATTAA
+
CCCCCFFFFFFFGGGGGGGGGGGGGGGGFHHHHHHFHHHHHHHHHHGGGGHHHHHHGGHHHGHGHHHGHGGGHHHGHHHFGHFHFFH?BEHHFGFEGHGHHHHGHHFHFFGGGGFDB<///<>1<11<G.----<.<<-:@./GCCA.....;;.A:A/FEFD?FBBBFC09BBB/;00.00;BB.:;>----9@.:/0000;//:..;9.000:0BB.00000;990B9F..;---./0;00.---:..0
@M05620:45:000000000-G6HP7:1:1101:11232:3245 1:N:0:173
CATCCTGACCCTGAAGTACCCCGGCTTGATTTCTGACATTAGATCGGAAGAGCACACGTCTGAACTCCAGTCACAGAAGACCATCTCGTATGCCGTCTTCTGCTTGAAAAAAAAAAAAAAAAAAGAATAAAAAACGCGAAAAAACGGTGAACAGTATACACAAAAACATAAAATATAACTATAACCGACTTAAACGAGTATGTAGAAACCACCTGTTAACAACAACTCGGCACACAGCGTCATACGGTTAA
+
CBCCCFFFFFFFGGGGGGGGGGGGGGGGHHHHHHHHHHHHGFFHHHGGGGGHHHHHHGHHHGHHHHHHHHGHFHHHHHHHHHFF@FGGFEHHHHGGGHGHHHGHHGHH3GFEEEGC>///>-<<.<.0=0000::-------.-.-....000:;;09000/......////////////////9/----.////...../////////.....//://///..../;...--;....-....//../..:
@M05620:45:000000000-G6HP7:1:1101:15340:3311 1:N:0:173
ATCTCTATCTCCTAAAAACCTGTTTAGATTTGGAGATAGACCTTCAGGTTTTTCATCATTTTCTGCATGAATTATACATTGACCACGTTCCAGCGTGGTCAGTTTGCAGCATTCTGTTATTTTGTTTGACAGAGTGTCTTGTTGAGAACATATGTAGGACATGATTTTTTCCTGCAACAGGGAAAATAAAGTATAAGTTTTAAAGATTTATTCTTTAATAAAGGATCTCAAAGCCAGCTTTAGAAAAAGGA
+
CCCCCFFFFFFFGGGGGGGGGGHHHHHHHHHHHHHHHHHHHHHHHHHHHHHGGHHHHHHHHIHHIHHHHHHHHHHHHHHHHHHHHHGHHHHHHHGGGGHHHHHHHHHHHHHHHHHHHHHHHHHHHHHHHHHHHHHHHHHHHHHHHHHHHHHHHHHHHHHHHHHHHHHHHGHHHHHHHHHHHGGHHHHHHHHHHHHHHGHHHHHHHHHHHHHHHHHHHHHHHHHHHHHHHHHHHHHHHGHHHHHGFHHHGGH
@M05620:45:000000000-G6HP7:1:1101:10187:3321 1:N:0:173
TACCTGTACTGGGGAAGCAATCGCCATTCCTACCCTAAAGATCGGAAGAGCACACGTCTGAACTCCAGTCACAGAAGACCATCTCGTATGCCGTCTTCTGCTTGAAAAAAAAAAAAATAAAAATGCATAATCAAGATAACACTCTCTACGTTGATTGTTATCTGTTCTGAGAGAAATTCATCTCAGACGACGTCGCCAGGGTGACAGAGTCGTATGACCACAGAATCACGCACTGTGGAGACTCGCCCGTT
+
BABBBFFFFFFFGGAAEGGGGGGGGGGHHHHHHGHHBGGFFHHHGGGGGHHHHFGGHHHGFHHHHHHHHHHHFHHHGHHHHHHGGFGEHHGGGGGFGHHHHHHG?GHFAEEGG?>/<022221011111111111?1111<110<1111.00..==000000=00<000000/.//0;000000000/-----.--..-../.;000////-../;////9..//////..--;/;/./././/.-9.-;.
@M05620:45:000000000-G6HP7:1:1101:15327:3326 1:N:0:173
ATCTCTATCTCCTAAAAACCTGTTTAGATTTGGAGATAGACCTTCAGGTTTTTCATCATTTTCTGCATGAATTATACATTGACCACGTTCCAGCGTGGTCAGTTTGCAGCATTCTGTTATTTTGTTTGACAGAGTGTCTTGTTGAGAACATATGTAGGACATGATTTTTTCCTGCAACAGGGAAAATAAAGTATAAGTTTTAAAGATTTATTCTTTAATAAAGGATCTCAAAGCCAGCTTTAGAAAAAGGA
+
BBBBBFFFFFFFGGGGGGGGGGHGHHHHHHHHFHHHHHHGHHHHHHHHHHHGGHHHHHHHHHHHHHHFHHHGHHHGHHHHHHHHHHGGFHHGHFGEEGHHHHHHHHHHHHGHHHHHHHGHHHHHHHHHHHGGHGGHHHHHHHHHHHGHHHHHHHGHHHHHGHHHHHHHHGHHHHHHHHHGHGGFHHHGGGHHHHHHHFFGHHHHHHHHHGHGHHHHHGHHHGHGHHHHHHHHHHHHHGGHHHGHGGFGGDG
@M05620:45:000000000-G6HP7:1:1101:10204:3335 1:N:0:173
TACCTGTACTGGGGAAGCAATCGCCATTCCTACCCTAAAGATCGGAAGAGCACACGTCTGAACTCCAGTCACAGAAGACCATCTCGTATGCCGTCTTCTGCTTGAAAAAAAAAAAAAAGAACAACTAGCATACTTACTTTTTGTAAGCCACGCCCCCCCTTTCAACCGCCTTTTTTACCTCCGTCCTTCTTAGTCATTCCTTAGTTTTTCGCCGCCTTCCTACTTCTCACATACCTTCTACTCTCATGCCC
+
BBBBBFFFFFFFGGGGGGGGGGFFGGGHHHGHHFHH2CGHHGHEDGCEAGFHHHHGFHHGFDFHHGHHHFFHHFFHBGGHHFGHHFCEG3GFEFGHFGE4GGHFHHHFEGFGG@B>/<//<000<1110111>11==11111<00000/<C@..-;--:-;0090099;-.AB9;-./9;/;.9FF.////9/;;/9B////9///9/./;..-;999/9B/://;/;9;///:////:////;B//;9;;
@M05620:45:000000000-G6HP7:1:1101:10654:3375 1:N:0:173
ATCTCTATCTCCTAAAAACCTGTTTAGATTTGGAGATAGACCTTCAGGTTTTTCATCATTTTCTGCATGAATTATACATTGACCACGTTCCAGCGTGGTCAGTTTGCAGCATTCTGTTATTTTGTTTGACAGAGTGTCTTGTTGAGAACATATGTAGGACATGATTTTTTCCTGCAACAGGGAAAATAAAGTATAAGTTTTAAAGATTTATTCTTTAATAAAGGATCTCAAAGCCAGCTTTAGAAAAAGGA
+
CCCCCFFFFFFFGGGGGGGGGGHHHHHHHHHHHHHHHHHHHHHHHHHHHHHGGHHHHIIHHIIIIHHHHHHHHHHHHHHHHHHHHHGGHHHHHHGGGGHHHHHHHHHHHHHHHHHHHHHHHHHHHHHHHHHHHHHHHHHHHHHHHHHHHHHHHHHHHHHHHHHHHHHHHGHHHHHHHHHHHGGHHHHHHHHHHHHHHHHHHHHHHHHHHHHHHHHHHHHHHHHHHHHHHHHHHHHHHGHHHHHEGHHHGGH
@M05620:45:000000000-G6HP7:1:1101:15544:3412 1:N:0:173
ATCTCTATCTCCTAAAAACCTGTTTAGATTTGGAGATAGACCTTCAGGTTTTTCATCATTTTCTGCATGAATTATACATTGACCACGTTCCAGCGTGGTCAGTTTGCAGCATTCTGTTATTTTGTTTGACAGAGTGTCTTGTTGAGAACATATGTAGGACATGATTTTTTCCTGCAACAGGGAAAATAAAGTATAAGTTTTAAAGATTTATTCTTTAATAAAGGATCTCAAAGCCAGCTTTAGAAAAAGGA
+
CCCCCFFFFFFFGGGGGGGGGGHHHHHHHHHHHHHHHHHHHHHHHHHHHHHGGHHHHIHHHHHHHHHHHHHHHHHHHHHHHHHHHHGHHHHHHHGFGGHHHHHHHHHHHHHHHHHHHHHHHHHHHHHHHHHHHHHHHHHHHHHHHHHHHHHHHHHHHHGHHHHHHHHHHGHHHHHHHHHHHGGHHHHHHHHHHHHHHGHHHHHHHHHHHHHHHHHHHHHHHHHHHHHHHHHHHHHHHGHHHHHFGGHFGGH
@M05620:45:000000000-G6HP7:1:1101:14036:3451 1:N:0:173
ATCTCTATCTCCTAAAAACCTGTTTAGATTTGGAGATAGACCTTCAGGTTTTTCATCATTTTCTGCATGAATTATACATTGACCACGTTCCAGCGTGGTCAGTTTGCAGCATTCTGTTATTTTGTTTGACAGAGTGTCTTGTTGAGAACATATGTAGGACATGATTTTTTCCTGCAACAGGGAAAATAAAGTATAAGTTTTAAAGATTTATTCTTTAATAAAGGATCTCAAAGCCAGCTTTAGAAAAAGGA
+
BBABBFFFFFFFGGFEGGGGFF5GHFGHHHHFGCGHHHHFHFFHHFHGGGHGFHFFHEHFHHHGBB5FHFHHHHFFGHHHBFHFHHGHHHHFHHGEDGHH4GHHHHHHHHHHFHHHHHHHHHFHGHHGHHHHGHGGGHHHHHHGFHHHFHHHHGF4FFEHHHHDFGHHHGFHHHGHFFGHHGGHEBGFFGGGHHFHG<FGHGBFHHHHHHHHHHHHGGGFDDHHHHHHFFFHHCHFHFFHHGHHECFGDD:
@M05620:45:000000000-G6HP7:1:1101:14008:3469 1:N:0:173
ATCTCTATCTCCTAAAAACCTGTTTAGATTTGGAGATAGACCTTCAGGTTTTTCATCATTTTCTGCATGAATTATACATTGACCACGTTCCAGCGTGGTCAGTTTGCAGCATTCTGTTATTTTGTTTGACAGAGTGTCTTGTTGAGAACATATGTAGGACATGATTTTTTCCTGCAACAGGGAAAATAAAGTATAAGTTTTAAAGATTTATTCTTTAATAAAGGATCTCAAAGCCAGCTTTAGAAAAAGGA
+
>1>>AF3@FFFDEGGBFFGG1ADFEF3AAGHA11FH0FA1FAEGHFFDFGFF/BAAGDHBHDG121B1D1AABADA2FFEA1DBAE/GHCFAFGGFA@HHBGEGHHDGHHHBGDDGHHHHHHHHHHHHHGHHHHFGHHHHHHHFHHGHHHHHHHHHHHHHFHHHHHHHHGHHHHHHHHHHHFGHHHHFFFGHHHHHHGFGHHGHHHHHHHHHHHHHHHHHGHHHHHHGHHFHHHHHHGHHHHHHCGGFCGB
@M05620:45:000000000-G6HP7:1:1101:14042:3478 1:N:0:173
ATCTCTATCTCCTAAAAACCTGTTTAGATTTGGAGATAGACCTTCAGGTTTTTCATCATTTTCTGCATGAATTATACATTGACCACGTTCCAGCGTGGTCAGTTTGCAGCATTCTGTTATTTTGTTTGACAGAGTGTCTTGTTGAGAACATATGTAGGACATGATTTTTTCCTGCAACAGGGAAAATAAAGTATAAGTCTTAAAGATTTATTCTTTAATAAAGGATCTCAAAGCCAGCTTTAGAAAAAGGA
+
BBBBBFFFFFFFGGGGGGGGGGHHHHHHGGHHHHHHHHHHHHHHHHHHHHHGGHGHHHHHHHHHHHHHHGHHHHHHHHHHHHHHHHGGHHHHHHGGGGHHHHHHHHHHHHGHHHHHHHHHHHHHHHHHHHHHHHHHHHHHHHHHHHGHHHHHHHHHHHHHHHHHHHHHHGHHHHHHHHHHHGGFHHHGHHHHHHGHHF1FHFHGHHHHHGHHHHHHGGHHHGHHHHHHHHHHHHHHHGHHHHHHGGGFGGF
@M05620:45:000000000-G6HP7:1:1101:14020:3488 1:N:0:173
ATCTCTATCTCCTAAAAACCTGTTTAGATTTGGAGATAGACCTTCAGGTTTTTCATCATTTTCTGCATGAATTATACATTGACCACGTTCCAGCGTGGTCAGTTTGCAGCATTCTGTTATTTTGTTTGACAGAGTGTCTTGTTGAGAACATATGTAGGACATGATTTTTTCCTGCAACAGGGAAAATAAAGTATAAGTTTTAAAGATTTATTCTTTAATAAAGGATCTCAAAGCCAGCTTTAGAAAAAGGA
+
AAAAAFFFFFFFFGGFFGGGFFGHHHEHHHHFFGHHCGB5FHFHHHFHGHHGGHHHHFHGHHHFGFHFEGHFGHHFGHHGHFHHHHGHHHGGFHGEECHHHHEHHHHHHHHHHHHHHHHHHHHHHHHHHHGHHGHHHHHHHHHHHGHHHHHHHHGHHHHHHHHHHHHHHGHHHHHHGHHHHGGGHHHGFDGHGHHHHF<GHGHHEHHHHHHHHGHHHGHHHFGFHHHHHHGGHHHGFGHHHHHFGFHH:EC
@M05620:45:000000000-G6HP7:1:1101:22284:3528 1:N:0:173
ATCTCTATCTCCTAAAAACCTGTTTAGATTTGGAGATAGACCTTCAGGTTTTTCATCATTTTCTGCATGAATTATACATTGACCACGTTCCAGCGTGGTCAGTTTGCAGCATTCTGTTATTTTGTTTGACAGAGTGTCTTGTTGAGAACATATGTAGGACATGATTTTTTCCTGCAACAGGGAAAATAAAGTATAAGTTTTAAAGATTTATTCTTTAATAAAGGATCTCAAAGCCAGCTTTAGAAAAAGGA
+
CCCCCFFFFFFFGGGGGGGGGGHHHHHHHHHHHHHHHHHHHHHHHHHHHHHGGHHHHHHHHHHHHHHHHHHHHHHHHHHHHHHHHHGHHHHHHHGGGGHHHHHHHHHHHHHHHHHHHHHHHHHHHHHHHHHHHHHHHHHHHHHHHHHHHHHHHHHHHHHHHHHHHHHHHGHHHHHHHHHHHGGHHHHHHHHHHHHHHHHHHHHHHHHHHHHHHHHHHHHHHHHHHHHHHHHHHHHHHGHHHHHHHHHHGGG
@M05620:45:000000000-G6HP7:1:1101:22284:3547 1:N:0:173
ATCTCTATCTCCTAAAAACCTGTTTAGATTTGGAGATAGACCTTCAGGTTTTTCATCATTTTCTGCATGAATTATACATTGACCACGTTCCAGCGTGGTCAGTTTGCAGCATTCTGTTATTTTGTTTGACAGAGTGTCTTGTTGAGAACATATGTAGGACATGATTTTTTCCTGCAACAGGGAAAATAAAGTATAAGTTTTAAAGATTTATTCTTTAATAAAGGATCTCAAAGCCAGCTTTAGAAAAAGGA
+
AAABAFFFFFFFGGGGGGGGGGHHHHHHHHHHHGHHHHHHHHHHHHHHHHHGGHHHHHHHHHHHHHHHHHHHHHHHHHHHHHHHHHGHHHHHFHGGGGHHHHHHHHHHHHHHHHHHHHGHHHHHHHHHGHHHHHHHHHHHHHHHHHHHHHHHHHHHHGFHHHHHHHHHHGHHHHHHHHHGHGGHHHHGHFGGHFHHHHFHHHGHHHHHHHHHHHHHHHHGDGHFHHHHHGHFHHHHHGHHHHGEBCGHDGH
@M05620:45:000000000-G6HP7:1:1101:22240:3554 1:N:0:173
CATCCTGACCCTGAAGTACCCCGGCTTGATTTCTGACATTAGATCGGAAGAGCACACGTCTGAACTCCAGTCACAGAAGACCATCTCGTATGCCGTCTTCTGCTTGAAAAAAAAAACAGTACTGCTGACCGAGGCCCCCCTGAACCCCAAGGCCAACATAGATAAGATGACTCAGGTGAGTCTCGGCCGACGCCCTTTCTCCTCCCGTCCTTTCCCCACTCCTTTTCTGCCCTGCTTGATTTCTTACATTA
+
BBBBBFFFFFFFGGGGGGGGGGEEEEEEAFGHH5D5GFHBG5DGFGDEFGHCGHHHFGHHHGHGHHHGHHFHHHHBGH3CGHGBG@F1FEH3DG/?EGGGGFHD3GFHHGHGGGC//?@@2<@2@222FG/<//>FEGGGC.<CFHCGF..;CCG..:/;000;00;;;FFGGG9/9/0.;;0C/;;CDFA-9-;-///9;FFFFF?9AA9/99/BBF..;9BB/9B//::A;.9;B/.B//B9//;9/9/
@M05620:45:000000000-G6HP7:1:1101:17406:3634 1:N:0:173
ATCTCTATCTCCTAAAAACCTGTTTAGATTTGGAGATAGACCTTCAGGTTTTTCATCATTTTCTGCATGAATTATACATTGACCACGTTCCAGCGTGGTCAGTTTGCAGCATTCTGTTATTTTGTTTGACAGAGTGTCTTGTTGAGAACATATGTAGGACATGATTTTTTCCTGCAACAGGGAAAATAAAGTATAAGTTTTAAAGATTTATTCTTTAATAAAGGATCTCAAAGCCAGCTTTAGAAAAAGGA
+
CCCCCFFFFFFFGGGGGGGGGGHHHHHHHHHHHHHHHHHHHHHHHHHHHHHGGHHHHHHHHHIHHHHHHHHHHHHHHHHHHHHHHHGHHHHHHHGGGGHHHHHHHHHHHHHHHHHHHHHHHHHHHHHHHHHHHHHHHHHHHHHHHHHHHHHHHHHFHGHHHHHHHHHHHGHHHHHHHHHHHGGHHHGGHGHHHHHHHHHHHHGGHHHHHHHHHHHHHHHHGHHHHHHHHHHHHHHHHGHHHHHFGCHFGGC
@M05620:45:000000000-G6HP7:1:1101:13889:3638 1:N:0:173
ATCTCTATCTCCTAAAAACCTGTTTAGATTTGGAGATAGACCTTCAGGTTTTTCATCATTTTCTGCATGAATTATACATTGACCACGTTCCAGCGTGGTCAGTTTGCAGCATTCTGTTATTTTGTTTGACAGAGTGTCTTGTTGAGAACATATGTAGGACATGATTTTTTCCTGCAACAGGGAAAATAAAGTATAAGTTTTAAAGATTTATTCTTTAATAAAGGATCTCAAAGCCAGCTTTAGAAAAAGGA
+
CCBCCFFFFFFFGGGGGGGGGGHHHHHHHHHHHHHHHHHHHHHHHHHHHHHGGHHHHHHIHIHHIHHHHHHHHHHHHHHHHHHHHHGHHHHHHHGGGGHHHHHHHHHHHHHHHHHHHHHHHHHHHHHHHHHHHHHHHHHHHHHHHHHHHHHHHHHHHHHHHHHHHHHHHGHHHHHHHHHHHGGGHHHHHHHHHHHHHHHHHHHHHHHHHHHHHHHHHHHHHGHHHHHHHHHGHHHHHGHHHHHHHHHHGGH
@M05620:45:000000000-G6HP7:1:1101:17420:3650 1:N:0:173
ATCTCTATCTCCTAAAAACCTGTTTAGATTTGGAGATAGACCTTCAGGTTTTTCATCATTTTCTGCATGAATTATACATTGACCACGTTCCAGCGTGGTCAGTTTGCAGCATTCTGTTATTTTGTTTGACAGAGTGTCTTGTTGAGAACATATGTAGGACATGATTTTTTCCTGCAACAGGGAAAATAAAGTATAAGTTTTAAAGATTTATTCTTTAATAAAGGATCTCAAAGCCAGCTTTAGAAAAAGGA
+
BAABBFFFFFFFGGGGGGGGGGGHHHHHHHHHHHHHHHHHHHHHHHHHHHHGGHHHHHHHHHHHHHHHHGHHHHHGHHHHHHHHHHGHHHHHHHGGGGHHHHHHHHHHHHHHHHHHHHHHHHHHHHHHHHHHHHGHHHHHHHHHHHHHHHHHHHHHHHHHHHHHHHHHHGHHHHHHGHHHHGGHHHHHHHHHHHHHHGHHHHHHHHHHHHHHHHHHHHHHHHHHHHHHHHHHHHHHHGHHHHHGHHFHFGH
@M05620:45:000000000-G6HP7:1:1101:17400:3651 1:N:0:173
ATCTCTATCTCCTAAAAACCTGTTTAGATTTGGAGATAGACCTTCAGGTTTTTCATCATTTTCTGCATGAATTATACATTGACCACGTTCCAGCGTGGTCAGTTTGCAGCATTCTGTTATTTTGTTTGACAGAGTGTCTTGTTGAGAACATATGTAGGACATGATTTTTTCCTGCAACAGGGAAAATAAAGTATAAGTTTTAAAGATTTATTCTTTAATAAAGGATCTCAAAGCCAGCTTTAGAAAAAGGA
+
CCCCCFFFFFFFGGGGGGGGGGHHHHHHHHHHHHHHHHHHHHHHHHHHHHHGGHHHHHHHHHHHIHHHHHHHHHHHHHHHHHHHHHGHHHHHHHGGFGHHHHHHHHHHHHHHHHHHHHHHHHHHHHHHHHHHHHHHHHHHHHHHHHHHHHHHHHHHHHHHHHHHHHHHHGHHHHHHHHHHHGGHHHHHHHHHHHHGHHHHHHHHHHHHHHHHHHHHHHHHHGHHHHHHHGHHHHGHHGHHHHGGHHHHGGG
@M05620:45:000000000-G6HP7:1:1101:19578:3672 1:N:0:173
ATCTCTATCTCCTAAAAACCTGTTTAGATTTGGAGATAGACCTTCAGGTTTTTCATCATTTTCTGCCTGAATTATACATTGACCACGTTCCAGCGTGGTCAGTTTGCAGCATTCTGTTATTTTGTTTGACAGAGTGTCTTGTTGAGAACATATGTAGGACATGATTTTTTCCTGCAACAGGGAAAATAAAGTATAAGTTTTAAAGATTTATTCTTTAATAAAGGATCTCAAAGCCAGCTTTAGAAAAAGGA
+
AAAAAFFFFFFFG1B1GGFGGFFGF3GHGGHHC1F1F1EFFHHHF1BGHHHGGHDGHGHHHHHHBG1FHFGHHHHHHHHH1BFGFHGHHHH2BG@BECHHH0GGGHHHFHHHHHHGHH2FHHHHHHHHFH1F0>FGHHHHHHHHFHE1FGGEHHG2GFFHFGFHHHHHHGHHGEHHHHHFHEGEEH?DD1?FGH1=GHHHHHB1=FFGFDGHGHHHF0=DD00DGHFDGFGF0/F/;EGHH000;;G..:9
@M05620:45:000000000-G6HP7:1:1101:19568:3688 1:N:0:173
ATCTCTATCTCCTAAAAACCTGTTTAGATTTGGAGATAGACCTTCAGGTTTTTCATCATTTTCTGCATGAATTATACATTGACCACGTTCCAGCGTGGTCAGTTTGCAGCATTCTGTTATTTTGTTTGACAGAGTGTCTTGTTGAGAACATATGTAGGACATGATTTTTTCCTGCAACAGGGAAAATAAAGTATAAGTTTTAAAGATTTATTCTTTAATAAAGGATCTCAAAGCCAGCTTTAGAAAAAGGA
+
BCCCCFFFFFFFGGGGGGGGGGHHHHHHHHHHHHHHHHHHHHHHHHHHHHHGGHHHHHHHHHHIHHHHHHHHHHHHHHHHHHHHHHGHHHHHHHGGGGHHHHHHHHHHHHHHHHHHHHHHHHHHHHHHHHHHHHHHHHHHHHHHHHHHHHHHHHHHHHHHHHHHHHHHHGHHHHHGGHHHHGGHHGGHHHHHHHHHHGHHHHHHHFHHHHHHHHHHHHHHHHHHFGHGHHHHHHHHHGHHHHHHHHHHGGH
@M05620:45:000000000-G6HP7:1:1101:18598:3717 1:N:0:173
ATCTCTATCTCCTAAAAACCTGTTTAGATTTGGAGATAGACCTTCAGGTTTTTCATCATTTTCTGCATGAATTATACATTGACCACGTTCCAGCGTGGTCAGTTTGCAGCATTCTGTTATTTTGTTTGACAGAGTGTCTTGTTGAGAACATATGTAGGACATGATTTTTTCCTGCAACAGGGAAAATAAAGTATAAGTTTTAAAGATTTATTCTTTAATAAAGGATCTCAAAGCCAGCTTTAGAAAAAGGA
+
BBABCFFFFFFFGGGGGGGGGGGHHHHHHHHHHHHHHHHHHHHHHHHHHHHGGHHHHHHHHHHHHHHHHHHHHGHHHHHHHHHHHHGHHHHHHHGFGGHHHHHHHHHGHHGHHHHHHHHHHHHHHHHHHHHHHHHHHHHHHHHHHHHHHHHHHHHHHHHHHHHHHHHHHGHHHHHHHHHHHGGGHHHHGHGGHHHHHGHHHGHHHHHHHGHHHHHHHGHHHGHHHHHHHHHHHHGHHGHHHHHHHHGHGGG
@M05620:45:000000000-G6HP7:1:1101:17917:3738 1:N:0:173
TACCTGTACTGGGGAAGCATTTGAATATCCCCCCATGGTGATGGGGACGGAGAACTGCTCCATAAACACAGGCAACGTGCCTAACTTTCCCGGGAAGATGAAGTCAAAGAGCGACCACAGCTCTTCGGAGGTTATTTTGCATCGGTGAGCCAGACAGAATGATCCGATGAGGGGTGCGAAACTATTTGAGGAAAGGAAGCACCTTTTTATTAAATTTACCTTTTAGCAATCGCCATTCCTACCCTAAAGAT
+
BCCCCFFFFFFFGGGGGGGGGGHHHHHHHHHGGGGHHHGHHHHHHGGGGGGGGHHHHHHHHHHHHHHHHHHHGHHHGHHHHHHHHHHHHHHGGGGGGHHHHHHHHHHHHHHHGGGGGHHHHHHHHHHGGGGEHHHHHHHHGHHGGGFFGGHHHHGHHHHHHHHHHHGGGFHHGGEEGGDGGGGGGGGGGGGGGGGGGGGGGGFFFFFFFFFFFFFFFFFFFFFFFFFFFFFFFFFFFFFFFFFFFFFFFFF
@M05620:45:000000000-G6HP7:1:1101:17928:3753 1:N:0:173
TACCTGTACTGGGGAAGCATTTGAATATCCCCCCATGGTGATGGGGACGGAGAACTGCTCCATAAACACAGGCAACGTGCCTAACTTTCCCGGGAAGATGAAGTCAAAGAGCGACCACAGCTCTTCGGAGGTTATTTTGCATCGGTGAGCCAGACAGAATGATCCGATGAGGGGTGCGAAACTATTTGAGGAAAGGAAGCACCTTTTTATTAAATTTACCTTTTAGCAATCGCCATTCCTACCCTAAAGAT
+
>AAABDFBFFFFFEFGGGGFGGHHHHHHGHHGGGGHHHHHFGHHE?FGGGGGGHHHGFHHHHHHHHHGHHHGGHHHGEHHHGGFHHHHHHHGGGGCFFHHFHGGHHHFGF0EEGGG/FGHHHHHHHHGGGGGHBFHHHDGDGHGD.>CFFHHHGFHH/GGHGGFHFDCEBGHGCCCF@CB@GGFFGGGGGGFGGGFE/..B/EFFFB9.BFF/;BFBFFFFFFFBFFFFBFAEDBFFFFBFFFFFFFF/B:
@M05620:45:000000000-G6HP7:1:1101:16281:3766 1:N:0:173
ATCTCTATCTCCTAAAAACCTGTTTAGATTTGGAGATAGACCTTCAGGTTTTTCATCATTTTCTGCATGAATTATACATTGACCACGTGGTCAGTTTGCAGCATTCTGTTATTTTGTTTGACAGAGTGTCTTGTTGAGAACATATGTAGGACATGATTTTTTCCTGCAACAGGGAAAATAAAGTATAAGTTTTAAAGATTTATTCTTTAATAAAGGATCTCAAAGCCAGCTTTAGAAAAAGGAAGAAAGGG
+
CCCCCFFFFFFFGGGGGGGGGGHHHHHHHHHHHHHHHHHHHHHHHHHHHHHGGHHHHHHHHHHHIHHHHHHHHHHHHHHHHHHHHHGHHGHHHHHHHHHHHHAGHHHHHHHHHHHHHHHHFHHHHHHHHHHHHHHHHHHHHCHHHHHHHHHHHHHHHHHHHGHHHHHGGHHHHGGHHHHFHHHFHHHHHGHHHHHHHHHHHHHHHHHHHHHHHGHHGHHHHGHHHHHGHFHHHFHFHHHHGGGHHHHHHGG
@M05620:45:000000000-G6HP7:1:1101:11074:3771 1:N:0:173
AGATTACTGCAACAGTTCCCCCTACACTCTTTCCCTACAAGCCAGGGACAAAACAAAGATCGGAAGAGCACACGTCTGCACTCCAGTCACAGAAGACCATCTCGTATGCCGTCTTCTGCTTGAAAAAAAAAATACCCCCAGTAACACCAGATATTCCCTTCCTGCAATAAGACTCGTTAAGATCATACAACAACGAAACGCTCTTCAACTAAACTCCACTCATAGGCAAACACATGATAATAACTAAATGA
+
>A>AAFDFFFFFGGFBGGGGGGGGHGHHHHHHHHHH3GHHHHGHHH?2FGHGGHEEEGFGHHGEFFGGHGHHHGHHHG5@FFGHHHHHHHHHGGHGHHHGHHHHFFGHHGEEEGGHHGHHHFGGDFGG@D/B<1111/>//111<11>.0011111<110//00//<00<00<00.:.:.000000:0:</...-...-.-...000000/;0/000//09/;/////...9../////;///////;;//
@M05620:45:000000000-G6HP7:1:1101:11087:3783 1:N:0:173
AGATTACTGCAACAGTTCCCCCTACACTCTTTCCCTACAAGCCAGGGACAAAACAAAGATCGGAAGAGCACACGTCTGAACTCCAGTCACAGAAGACCATCTCGTATGCCGTCTTCTGCTTGAAAAAAAAAAGACCCCCCTGAACCCCAAGGCCAACAGAGCGCAGATGACTCAGGTGAGGCTCGGCCGACGCCCGTGCTCCTCCCGTCCTTTCCCCAGTCATTTTCTGCCCGGATTGATTTCTGACATTT
+
AA3>>DBDDFFFFGFFGEGGGGEEFFHDGFGHFHHHDFCD3GFHHF2EFEHHFGFHFHCFFCAAF1FAFCGHHC?GGF@5@BBEEEEGEGD3@FCCHGFBB@GC??BFFB>/>B/F4??GB303330B@C/C//?FGACG?.<FCGGGGG.EHHHGGGHGG/--;@DGCHFGGBBBF/;A.CEFGG?DG??;BBB;BFDEBFFBBEDAA:.:9;BFF9.9BBFFFFFBB/:A?;-9:./BFFFFB//9B:/
@M05620:45:000000000-G6HP7:1:1101:9052:3808 1:N:0:173
CATCCTGACCCTGAAGTACCCCGGCTTGATTTCTGACATTAGATCGGAAGAGCACACGTCTGAACTCCAGTCACAGAAGACCATCTCGTATGCCGTCTTCTGCTTGAAAAAAAAAAAAAAATAAAAAAAAAGTAAAAGAAACTTCGAAGCAAATTAAGAAAGACGGCAACAGAAACACTATGAGAAAGCGAGAAATAAGGTAAACTCGATGAATAGATCACATAGACAGGAGGCTAAAACTTAAACATCGT
+
CBCCCFFFFFFFGGGGGGGGGGGFEEGGHHHHGHHHGHHHFHGHHHGEFGHHHHHHHGHHHGHHHHHHHGFHFHHHHHHGHHGHCGHBFEHHHHGGGHGHHHGHHHHHHHHGGEGC@///>011111----.000000..:/000;..:-//:0000000////..--:.;9/////:///////////..--.///9//://////..////;/9/9:/B////////......////////9/;///..
@M05620:45:000000000-G6HP7:1:1101:9047:3824 1:N:0:173
CATCCTGACCCTGAAGTACCCCGGCTTGATTTCTGACATTAGATCGGAAGAGCACACGTCTGAACTCCAGTCACAGAAGACCATCTCGTATGCCGTCTTCTGCTTGAAAAAAAAAAAAATATCTATTTACAAAACCTCTTGCACAAAACACAACTACAAAATTAAACTTATCTGCCCCATCCAACAGGTACAATAACTCATAACGATTCATTCTTTAACAATCATGAACAACACAAGCATTATTAACAATA
+
CCCCCFFFFFFFGGGGGGGGGGGGGGGGHHHHHHHHHHHHHHHHHHGGGGHHHHHHHGHHHGHGHHHHGHHHGHHHHHHGHHHHFHHHGGHHHHGGGHGHHHHHHHHHHHHGGGGG<//0?111?1111?=1100<<0111111=0000<....0<0000.0000000000000:0.;.//.90:./.0000009000000900.;A.0000;000;;00900;0000:09.99.:../0000000000;0
@M05620:45:000000000-G6HP7:1:1101:12507:4090 1:N:0:173
AAACCAAGCAGACACTCACCGCTACTGGAGTTAAGACATGAGGTCAGCTAGATCGGAAGAGCACACGTCTGAACTCCAGTCACAGAAGACCATCTCGTATGCCGTCTTCTGCTTGAAAAAAAAACAGACCGAGGCCCCCCTGAACCCCAAGGCCAACAGAGAGAAGATGACTCAGGTGAGGCTCGGCCGACGCCCTTGCTCCTCCCGTCCTTTCCCCAGTCATTTTCTGCCCGGCTTGATTTCTGACATTA
+
BB?AB?AFBFFFFFGGGGGGEEEAEFEHFFHHDGFBGFHCHFC3BGHHHHHHHFEE1CFHHHHFHGAGHHGHHHDH3FEGFHDGBGHBCGCGH3FF?FEGGHHE1>FEDGFF4??0BGBEEC<///0@@CBG/>AFGCGGCCBCHG.AE.C.;G..EE:/:C:;9/C9909B;BFG09CFAAAF@@EG=-@9-;B-:.9:FFFFFFF.AD9FFF/BB..;F/FB/;BF/;:AD-9@=-.;9;;9//BFFF/
@M05620:45:000000000-G6HP7:1:1101:13895:4295 1:N:0:173
AAACCCAGAAGACATGAGGTCAGCTAGATCGGAAGAGCACACGTCTGAACTCCAGTCACAGAAGACCATCTCGTATGCCGTCTTCTGCTTGAAAAAAAAAAAAAAAAGAAGCCACTAAGTATAAAGCAATGATGTCGGACTTATAAAAAAAAGAATTAAAGTGCCTATTAATGTAGATAGCAATAAGATAGTACCAGAGTGAAAGAGACGCATGAGCTTACTTTACCCTTAAGATAACGTGTGAGGTATAT
+
ABABAABABFFFGGFGGFGGGGHHHHGHHHGGFGGHHHHHHHGHHHGHGHHHHGHHHHHHHHHHHHHHHHHHGFEHHHHGFGHGEGGHHHHGFFGHEGGGG/</>//</?01000101111111111101111111.<---0000000<---...90000000000;00000000;00000000000000090000/..///////....--..///99////////9//;///////.../;9/.//9//
@M05620:45:000000000-G6HP7:1:1101:13895:4312 1:N:0:173
AAACCCAGAAGACATGAGGTCAGCTAGATCGGAAGAGCACACGTCTGAACTCCAGTCACAGAAGACCATCTCGTATGCCGTCTTCTGCTTGAAAAAAAAAAAAAAAAAAAAAAAATAAGTATAACTAGTTTAAAGATTAATGAAAAAAAAACATCGAAAGTAAAAGCAAAATTGGAAGAGAAAGAAAAGAGCATGATAAATTACGTACATGAAGTTTAGTAAGGACTAGAAATGACAGAGATCAAAGAAAT
+
AAABBCBCCFFFGGGGGGGGGGHHHHHHHHHGGGGHHHFHHHGHHHGHHHHHHHHHHHHHHHGHGHHGCEGHHGGHHHHGFGHGHHHHHHHHHHHHGGGGF</<//<//<<-<--.0000000000:0<0000000<000000::0.-<--..00.//..0:0000.:/0/000000/../0<0/.///.//00000<000000./0..<00000<000:00000.//<000000000//:<0000:/./0
@M05620:45:000000000-G6HP7:1:1101:7860:4336 1:N:0:173
CATCCTGACCCTGAAGTACCCGGCTTGATTTCTGACATTAGATCGGAAGAGCACACGTCTGAACTCCAGTCACAGAAGACCATCTCGTATGCCGTCTTCTGCTTGAAAAAAAAAAAAAATCGTGTTTGACAGAGTGTCTCGCTGAGAATATACCTAGGACACCATCTTCTCCTGCCACCATGACAATAACGAATATGTTTTAAAAATATACTCTGTAACAAAGGATCTCAAAGCCTGCTTTAGAAAAAGGA
+
CCCCCFFFFFFFGGGGGGGGGGGGGGGHHHHHHHGHFGHGHHHHHGG2EFGHHHHHGHHHGHHHHHHHHHFHHFHHHHGHHHEGGHHGGHHHHGGGHGGHHHHHBGHHHHGEECC////01/=0?000111100<11>==0..<..000=0000000<CF/..;00<:00;0:00.0:..0;000000:0.....00009/;0;09.0000;900:;00;9.///;BF00000/.0.9B0:900:0/.../
@M05620:45:000000000-G6HP7:1:1101:17550:4388 1:N:0:173
CATCCTGACCCTGAAGTACCCCGGCTTGATTTCTGACATTAGATCGGAAGAGCACACGTCTGAACTCCAGTCACAGAAGACCATCTCGTATGCCGTCTTCTGCTTGAAAAAAAAAAAAAAAAAAAAAAACAAAACATTCCATTAATAACTATTGAATTCATATAATATCCGTCATAATATACACATCATCTGATACTCAATAAACTGTCTTCCTTATATTCTTGTAACATTACACAGTGAAATAAAAATAA
+
CABCCFFFFFFFGGGGGGGGGGGGGGGGHHHHHHHHHHHHGHHHHHGGGGHHHHHHHGHHHGHHHHHHGHGHGHHHHHGHHHHHHHHHFEHHHHGGGHGHHHHHHHHGHHHGGGGC><>/<-<-----;...:...00000;0090000000000000000000;;900;.:...000900000000000000000000009000000000900:000000000:00000090000.000;00:0000.00
@M05620:45:000000000-G6HP7:1:1101:24082:4415 1:N:0:173
CATCCTGACCCTGAAGTACCCCGGCTTGATTTCTGACATTAGATCGGAAGAGCACACGTCTGAACTCCAGTCACAGAAGACCATCTCGTATGCCGTCTTCTGCTTGAAAAAAAAAAAAAACAAAAAAAAACAAGTGAAAAAGTACTAAACAAAGTTTCAAAAAAAAAAACACCAACAGACGAGTAACTACGAAACAGAGAAACAGAGACACAACGAACAAACACTCAAAATAATGAAGTACGTACAACAGA
+
CCCCCFFFFFFFGGGFGGGGGGGGGGGFHHHHHHHHHHHHHHHHHHGGGGHHHHHGHFGHHGGHHHHHHHHHFHHHHHHHHHGHHHHHFEGHHHGFGHGHHHHHHHHHFHG/EEGF>/<////0?.----.../000:00..000000000../0000:0:09-----<.......9//.-<-..00000....</////0<</////////..-..--/...<0//00:00000000000.<0..00<//
@M05620:45:000000000-G6HP7:1:1101:24075:4433 1:N:0:173
CATCCTGACCCTGAAGTACCCCGGCTTGATTTCTGACATTAGATCGGAAGAGCACACGTCTGAACTCCAGTCACAGAAGACCATCTCGCATGCCGTCTTCTGCTTGAAAAACAAACACAGCTCTCGGAGTTTATTTTGCCTCAGTGAGCCCGCCCGAATGATCCGGTGCGGTGTGCGAAACTATTTTAGGCACGGCAGCACCTTTTTATTAAATTTACCTTTTCGCAATCGCCATTCCTACCCTCAAGCTC
+
>AAAAFDFF1CFGGGFGGGDFC0AAEEEEEEAGD22E1GHH1DGFHGEFGHHHHHFFAGHB/1FCDGHFAFG1FGDFFGFGEE1BG10/>/BCC//>AF2211F11FGBBC/FG0/BBF0?<GD1C/C//0>2F2@D2@<GH1@@2@11@/>/A/<-<C11<FG0-<<--<.;;EG..--;C0;C900;0/0..----9.;EFF0BFE/BF//BB///;B9/B/9-9ABFEEA-ABF9B/B-;/--///9/
@M05620:45:000000000-G6HP7:1:1101:13520:4507 1:N:0:173
CATCCTGACCCTGAAGTACCCCGGCTTGATTTCTGACATTAGATCGGAAGAGCACACGTCTGAACTCCAGTCACAGAAGACCATCTCGTATGCCGTCTTCTGCTTGAAAAAAAAAAAAAAAACTTAGAAAATTATCTTGAATCGGCTAGCCATACAGAATAATCCGATGAGGGGTGCGAAGCTATTTTATGCAATGCAGCACTTGTCAATTATATTTCTCTTTTATCACACTCCATTTCCACCCTAAATAT
+
BBBBBFFFFFFFGGGGGGGGGGGGGGGGGHHHHGHHHGHHHHFHHHGGGGHHHHHHHGHHGGFHHHHHGHGHHHHHGHHGHHHHFGHG?EFHHHGFCFGHGHHHHHFH3FGGGGD@<////->1111111>11<<0=<0000=..-.../;:00:000/000000:..;00/9-C-:-.--9/9B////////9://;/9.9///:99///9//:///////9//;;;;///;9////;///;;...////
@M05620:45:000000000-G6HP7:1:1101:21879:4507 1:N:0:173
ATCTCTATCTCCTAAAAACCTGTTTAGATTTGGAGATAGACCTTCAGGTTTTTCATCATTTTCTGCATGAATTATACATTGACCACGTTCCAGCGTGGTCAGTTTGCAGCATTCTGTTATTTTGTTTGACAGAGTGTCTTGTTGAGAACATATGTAGGACATGATTTTTTCCTGCAACAGGGAAAATAAAGTATAAGTTTTAAAGATTTATTCTTTAATAAAGGATCTCAAAGCCAGCTTTAGAAAAAGGA
+
B@AABFFFFFFFGGGGGGGGFGGHHHHHHHHHHHHHHHHHHHHHHHHHHHHGGHHHHHHHHHHHHHHGHGHHHGHHHHGHHHHHHHGHHHHHGHGGGGHHHHHHHGHHHHHHHHHHHHHHHHHHHHHHHHHHHHHHHHHHHHHHGHHHHGHHHHHHHHHHHHHHHHHHHGHHHHHHHHHHHGGHHHHHHHHHHEHHGFGHFHGHHGHHHHHHHHHHHHHHHHHHGHGHHHHGHHGHHGHHHHHGHGGHDFG
@M05620:45:000000000-G6HP7:1:1101:21892:4533 1:N:0:173
ATCTCTATCTCCTAAAAACCTGTTTAGATTTGGAGATAGACCTTCAGGTTTTTCATCATTTTCTGCATGAATTATACATTGACCACGTTCCAGCGTGGTCAGTTTGCAGCATTCTGTTATTTTGTTTGACAGAGTGTCTTGTTGAGAACATATGTAGGACATGATTTTTTCCTGCAACAGGGAAAATAAAGTATAAGTTTTAAAGATTTATTCTTTAATAAAGGATCTCAAAGCCAGCTTTAGAAAAAGGA
+
CCCCCFFFFFFFGGGGGGGGGGGHHHHHHHHHHGHHHHHHHHHHHHHHHHHGGHHHHHHHHHIHHHHHHGHHHHHHHHHHHGHHHHGHHHHGHHGFGGHHHHHHHHHHHHHHHHHHHHHHHHHHHHHHGHHHHHHHHHHHHHHHHHHHHHHHHHHHHHHHHHHHHHHHHGHHHHHHHHHHHGGGHHHHHGHHHGHHHGHHHGGHHHHHHHHHHHHHHHHHHHHHHHHHHGHGHHHHHGGHHHHHHGHGGGG
@M05620:45:000000000-G6HP7:1:1101:24478:4595 1:N:0:173
TACCTGTACTGGGGAAGCATTTGAATATCCCCCCATGGTGATGGGGACGGAGAACTGCTCCATAAACACAGGCAACGTGCCTAACTTTCCCGGGAAGATGAAGTCAAAGAGCGACCACAGCTCTTCGGAGGTTATTTTGCATCGGTGAGCCAGACAGAATGATCCGATGAGGGGTGCGAAACTATTTGAGGAAAGGAAGCACCTTTTTATTAAATTTACCTTTTAGCAATCGCCATTCCTACCCTAAAGAT
+
BCBCCFFFFFFFGGGGGGGGGGHHHGHHHHHGGGGHHHGHGHHHHGGGGGGGGHHHHHHHHHHHHHHHHHHHGHHHGHHHHHHHHHHHHHHGGGGGGHHHHHHHHHHHHHHHGGGGGHGHHHHHHHHGGGGCGHHHHHHGFHHGGEGFGGHHHHGHHHHHHHHHHHGGFHHHGGECCDCADGGGGGGGGGGBFGGGCFFGGGFFFFFFFFFFFFFFFFBFFFFFFFFFFFFFFFFEFFFFFFFFFFFFFFF
@M05620:45:000000000-G6HP7:1:1101:24464:4607 1:N:0:173
TACCTGTACTGGGGAAGCATTTGAATATCCCCCCATGGTGATGGGGACGGAGAACTGCTCCATAAACACAGGCAACGTGCCTAACTTTCCCGGGAAGATGAAGTCAAAGAGCGACCACAGCTCTTCGGAGGTTATTTTGCATCGGTGAGCCAGACAGAATGATCCGATGAGGGGTGCGAAACTATTTGAGGAAAGGAAGCACCTTTTTATTAAATTTACCTTTTAGCAATCGCCATTCCTACCCTAAAGAT
+
AAABCFFFFFFFGGGGGGGGGGHGFGHHHHHGGGGHHHHHHHHHHGGGGGGGGGHHHHHHHFHGGHHHHHHHGHHHGHHHHHHHHHHHHHHGGGGGGHHHHHHHHHHHHHHHGGGGGHGHHHHHHHHGGGGCHHHHHHHHGHHGFADGHHHHHHGHHHHFHHHHHHGGGHHHGGCAEGGADGGGGGGGGGGFGGGGFGGGGGFFFFFFFFFFFFFFFBBFFFFFFFFFFFFFFFDEFFFFFFFFFFFFFFB
@M05620:45:000000000-G6HP7:1:1101:20818:4610 1:N:0:173
AAACCAAGCAGACACTCACCGCTACTGGAGTTAAGACATGAGGTCAGCTAGATCGGAAGAGCACACGTCTGAACTCCAGTCACAGAAGACCATCTCGTATGCCGTCTTCTGCTTGAAAAAAAAAAAAAAAAAAAACACCATAAACAACGCAAACACAAAAAAGCAAATAACAAAGAAAAACGACGAAATGTAAAAAAAAACAACACAACCATACGTACACACAATCAAAAAGCAATGAGATAACAAAATTC
+
CCBCCABFCFFFGGGGGGGGGGGGGHHHHHHHFFHGHGHHHHHHHHHHHHHHHHHGGGGHHHFHHHGHHHGHHHHHHHHHHHHHGGHGHHHHHFGHHGGHHHHGEFHGHHHHHHHGHHGHGGGGG</>-----<:.;...000;00.;-;--;...:9...-..9/009;000;//.//:.-.9--:..0000900----9......9;..00/.0:9.00...009000...0/00000000000..000
@M05620:45:000000000-G6HP7:1:1101:16151:4612 1:N:0:173
AAACCAAGCAGACACTCACCGCTACTGGAGTTAAGACATGAGGTCAGCTAGATCGGAAGAGCACACGTCTGAACTCCAGTCACAGAAGACCATCTCGTATGCCGTCTTCTGCTTGAAAAAAAAAAAAAACCAAGAGTCTAGAAAAGACAATATATAGAAAATAGATATATACTTCATAAGGAAAGAGAGAGTATCAGTTGTCACGATATCTGAATTGAGAAAGTATCACGAATCCATATTTATAAACATTA
+
CCCCCABFCFFFGGGGGGGGGGGGGHHHHHHHHHHHHHHHHHHGHHHHHHHHHHHGGGGHHHHHGHGHHHGHHHHHHHHHHGHHGHHHGHHHHHHHHGGHHHHGGGHGHHHHHHHEFHHGECDFC///<....00011<10000//.//<00000=<000;::0000000000:0:0:0000;/.//:..9000000000;009....-00000:00;0.000:0BB00...;.99B00090;000000:0
@M05620:45:000000000-G6HP7:1:1101:16139:4630 1:N:0:173
AAACCAAGCAGACACTCACCGCTACTGGAGTTAAGACATGAGGTCAGCTAGATCGGAAGAGCACACGTCTGAACTCCAGTCACAGAAGACCATCTCGTATGCCTTCTTCTGCTTGAAAAAAAAAACAACGCGACTGCAAGACAATATCTCGTCTGATAGACCCAGTATACAGAATGACACGCCAAGACTTCTGCCTGAATAGTCGTGTCTGGTGAAAAACTACTAAAACATCTGTAGCTGATCATACTTAC
+
BBBBBBBFBF4CFGFGGGGGFGEAEAAGG2GHGFGHHHGFGGCHHHHGH53ADF1BEFEHHHHGHH01BGFHHHBFBGH5FGHFB@G33GGF@GHF1F>BEFG4BEHHHHHFFF3BFGHH//><>/?///////-.0>110000<11110.<...0000000.../0000000/000000.-..9../000000000/00000;..../00/;.////..9/;//////./////////9////;//////
@M05620:45:000000000-G6HP7:1:1101:19286:4698 1:N:0:173
TACCTGTACTGGGGAAGCATTTGAATATCCCCCCATGGTGATGGGGACGGAGAACTGCTCCATAAACACAGGCAACGTGCCTAACTTTCCCGGGAAGATGAAGTCAAAGAGCGACCACAGCTCTTCGGAGGTTATTTTGCATCGGTGAGCCAGACAGAATGATCCGATGAGGGGTGCGAAACTATTTGAGGAAAGGAAGCACCTTTTTATTAAATTTACCTTTTAGCAATCGCCATTCCTACCCTAAAGAT
+
AABBBFFFFFFFGGGGGGGGGGHHHHHHHHHGGGGHHHGHFHHHHGGGGGGGGHHHHHHHHGHHHHHHHHHHGHHHGHHHHHHHHHHHHHHGGGFGGHHHHHHHHHHGHHHHGGGGGHHHGHHHHHHGGGGAHFHHHHHHEHHGGEGGGGHFHHGHHHHHHHHHHHAEGHHGGGCDEDDGGGGGGGGGGGGFGGFFFFGGBCAFFFFFFFFFFBFFFFFFFFFFFFFFFFFFFFFFFFFFFFFFFFFFFFF
@M05620:45:000000000-G6HP7:1:1101:17452:4904 1:N:0:173
AGATTACTGCAACAGTTCCCCCTACACTCTTTCCCTACAAGCCAGGGACAAAACAAAGATCGGAAGAGCACACGTCTGAACTCCAGTCACAGAAGACCATCTCGTATGCCGTCTTCTGCTTGAAAAAAAAAAAAAAACTAGATTATAACCAATGTCAGCCATACTTTATTACTACAACATGTATAATAACAGATAATTTTTAAAACATTATTCTTTACTACAGAATCTCAAATCCAGCTCTATCGAAGTTC
+
CCCCDFFFFFFFGGGGGGGGGGGGHHHHHHHHHHHHHHHHHHGHHHGGGGHHHHHHHHHHHHGGGGHHHHHHHGHHHGGHHHHHHHHHGHHHHHHHHHHF3GHHFFHHHHGFGHGHHGHHHHGHHHHGGGGG@/>><.00000000=000<.0000:0:/.;0:00:0000:00:0<0.90000;0;09000/;0BFB000.0000.0;0000;;BF0F09;0000;;00:000000/;;0000..9.;0:
@M05620:45:000000000-G6HP7:1:1101:25084:4927 1:N:0:173
CATCCTGACCCTGAAGTACCCGGCTTGATTTCTGACATTAGATCGGAAGAGCACACGTCTGAACTCCAGTCACAGAAGACCATCTCGTATGCCGTCTTCTGCTTGAAAAAAAAAAAAAAAAAAAACAAGAGGACAGATACAGACAGAGACATAGAAGATAAAAAATATAAAGTATAGAAGTGATGACAGAGATCATCGTGAGTAGAGAGATTTCATAGTGATGTGTGTGGTACAGTATGATTAGTAGTCAC
+
CCCCCFFFFFFFGGGGFFGGGGGGGGGHHHHHHHHHHHHHHHHGHGGGGHHHHHHHGHHHGGGHHHHHHHHHHHHHHHHHHHHGGGGFEFHHHEEGHGHHHHHHHHHHFHGEECG<>///-----<..//:..././000000.///////0000900000;009.00000000000000000090000///0;0000:9/.:00000..00000000000;0000.;../000000;0000009000000
@M05620:45:000000000-G6HP7:1:1101:8475:4972 1:N:0:173
AAACCAAGCAGACACTCACCGCTACTGGAGTTAAGACATGAGGTCAGCTAGATCGGAAGAGCACACGTCTGAACTCCAGTCACAGAAGACCATCTCGTATGCCGTCTTCTGCTTGAAAAAAAAAAAAAAGAAAAAAATAAGAAATAAGAAGTCGGTAATAGAAAATGGAAGAGAAGTGAAAATAGGAGAAGACAGAATAATGACAATATGAAAAATAAGTATAGAGAGGAGATGTAGAGTATGTTATACAT
+
AA@AAAAFCFFFGGGGGGGGGGGGGHHHHHHHHFHGHFHHGHHGHGHHHHHHHHHGGGGHGHFHGHFHHHGHGHHHHHHHHFHFHFGGHHHHGFHHHGGHHHGFFFHGHHHHHHGACFFHGCFB>//<-..0<00--.0<=00/00<00;/0;:--..000000/0000C/../0/000000000:0/../0////0000000000000:0000..00000000000...../00000000000000000;
@M05620:45:000000000-G6HP7:1:1101:15043:4980 1:N:0:173
CATCCTGACCCTGAAGTACCCCGGCTTGATTTCTGACATTAGATCGGAAGAGCACACGTCTGAACTCCAGTCACAGAAGACCATCTCGTATGCCGTCTTCTGCTTGAAAAAAAAAAAAAATTATATACACAAATATCTTGTTTCGACCCCCTTTCGTGCCAGACTTCTTCCTTTCCTCCTTACTCACTCCTGATCCGTTTACACCGTTATTTCGTAATCTCCTGTCCTCCCACCCCCCTTTCACCCACTCC
+
AAABBFFFFFFFGGGGFGGGGGGGGGGGHHHHHGFFHHHHHHGHHHGGGGHHHHHGHGGHHGHGGHHHHHHHGHHHHHHHHHHF@GHHGGHHHHGEEFGHHHFHHHHGHHGGGGG@<<</01?1111<<>1.>111<1<1<101...<-.--:0:.....00.;C:0;00;90090009/00/090/00/0:0000:CB/.000/-:9..;//.;...//;/////:///.....---;./////..../:
@M05620:45:000000000-G6HP7:1:1101:10642:5024 1:N:0:173
ATCTCTATCTCCTAAAAACCTGTTTAGATTTGGAGATAGACCTTCAGGTTTTTCATCATTTTCTGCATGAATTATACATTGACCACGTTCCAGCGTGGTCAGTTTGCAGCATTCTGTTATTTTGTTTGACAGAGTGTCTTGTTGAGAACATATGTAGGACATGATTTTTTCCTGCAACAGGGAAAATAAAGTATAAGTTTTAAAGATTTATTCTTTAATAAAGGATCTCAAAGCCAGCTTTAGAAAAAGGA
+
CCCCDFFFFFFFGGGGGGGGGGHHHHHHHHHHHHHHHHHHHHHHHHHHHHHGGHHHHHHHHIIIIHHHHHHHHHHHHHHHHHHHHHGHHHHHHHGFGGHHHHHHHHHHHHHHHHHHHHHHHHHHHHHHHHHHHHHHHHHHHHHHHHHHHHHHHHHHHHHHHHHHHHHHHGHHHHHHHHHHHGGHHHHHHHHHHHHHHGHHHHHHHHHHHHHHHHHHHHHHHHHHHHHHHHHHHHHHHGHHHHHHHHHHGGH
@M05620:45:000000000-G6HP7:1:1101:10656:5035 1:N:0:173
ATCTCTATCTCCTAAAAACCTGTTTAGATTTGGAGATAGACCTTCAGGTTTTTCATCATTTTCTGCATGAATTATACATTGACCACGTTCCAGCGTGGTCAGTTTGCAGCATTCTGTTATTTTGTTTGACAGAGTGTCTTGTTGAGAACATATGTAGGACATGATTTTTTCCTGCAACAGGGAAAATAAAGTATAAGTTTTAAAGATTTATTCTTTAATAAAGGATCTCAAAGCCAGCTTTAGAAAAAGGA
+
BA@ABFFFFFFFGGGGGGGGGGGGHGHHFHHHHHHHHGEHHHHHHGHHHHHGGHHFHHHFHHHHHFHHHHHFHHHHFFFHGHFGHHEBGHHBDGGEFGHHFHGGGHHHHHHHHHHHHHHHGHHHGHHHHHHHHFBFGGHHHHHFHHHHHHHHHHGGHFFGGHHHHHHHHCGHHGHHHHHHHGGHHHHHFHHGFHHHGFGHHGFHHHHHHHHHEHHHHGFFHHGHHHHHGHHHHHHGHGHHHGHEFHHHGGH
@M05620:45:000000000-G6HP7:1:1101:10635:5042 1:N:0:173
ATCTCTATCTCCTAAAAACCTGTTTAGATTTGGAGATAGACCTTCAGGTTTTTCATCATTTTCTGCATGAATTATACATTGACCACGTTCCAGCGTGGTCAGTTTGCAGCATTCTGTTATTTTGTTTGACAGAGTGTCTTGTTGAGAACATATGTAGGACATGATTTTTTCCTGCAACAGGGAAAATAAAGTATAAGTTTTAAAGATTTATTCTTTAATAAAGGATCTCAAAGCCAGCTTTAGAAAAAGGA
+
CCCCCFFFFFFFGGGGGGGGGGHHHHHHHHHHHHHHHHHHHHHHHHHHHHHGGHHHHHHHHIHHIHHHHHHHHHHHHHHHHHHHHHGGHHHHHHGGGGHHHHHHHHHHHHHHHHHHHHHHHHHHHHHHHHHHHHHHHHHHHHHHHHHHHHHHHHHHHHHHHHHHHHHHHGHHHHHHHHHHHGGHHHHHHHHHHHHHHHHHHHHHHHHHHHHHHHHHHGHHHHHHHHHHHHHGHHHHHGHHHHHHHHHHGGH
@M05620:45:000000000-G6HP7:1:1101:14252:5076 1:N:0:173
ATCTTATCTCCTAAAAACCTGTTTAGATTTGGAGATAGACCTTCAGGTTTTTCATCATTTTCTGCATGAATTATACATTGACCACGTTCCAGCGTGGTCAGTTTGCAGCATTCTGTTATTTTGTTTGACAGAGTGTCTTGTTGAGAACATATGTAGGACATGATTTTTTCCTGCAACAGGGAAAATAAAGTATAAGTTTTAAAGATTTATTCTTTAATAAAGGATCTCAAAGCCAGCTTTAGAAAAAGGAA
+
BBBBBFFFDFFFGGGGGGGGGGHHBGGHHHHHHHHHHHHHHHHHGHGHHHGGHHHHGHHHHHHHHHHHHHHHHHHHGHHHHHHHHGHHHHFHGGGGGHHHHHHHGHHHHHHHHHHHHFHHHHFGHHGHHFHHHHHHHHHHHHHHHGHHCFFGHGHHHHHGHBGHHHHHGHHGHHHHHHHHGGHHHHHHHHGHHHHHGHHHHHHHHHHHHHHHHHHDDGDHFHFHHHHHHHHGHHHHGHHHCHHHHHHGDHF
@M05620:45:000000000-G6HP7:1:1101:24943:5089 1:N:0:173
TACCTGTACTGGGGAAGCATTTGAATATCCCCCCATGGTGATGGGGACGGAGAACTGCTCCATAAACACAGGCAACGTGCCTAACTTTCCCGGGAAGATGAAGTCAAAGAGCGACCACAGCTCTTCGGAGGTTATTTTGCATCGGTGAGCCAGACAGAATGATCCGATGAGGGGTGCGAAACTATTTGAGGAAAGGAAGCACCTTTTTATTAAATTTACCTTTTAGCAATCGCCATTCCTACCCTAAAGAT
+
ABBBBFFFFFFFGGGGGGGGGGHHHHHHHHHGGGGHHHGHHHHHHGGGGGGGGHHHHHHHHHHHHHHHHHHHGHHHGHHHHHHHHHHHHHHGGGGGGHHHHHHHHHHHHHHHGGGGGHHHHHHHHHHGGGGAGHHHHHHGFHHGGDGEGGHHHHGHHHHHHHHHHHGGGHHHGGGDEGCAFGGGGGGGEGGFFFGGFFFFFGEFFFFF.9FFFFFFFFBFFFFFFFFFFFFFFFFEFFFFFFFFFFFFFFF
@M05620:45:000000000-G6HP7:1:1101:24925:5095 1:N:0:173
TACCTGTACTGGGGAAGCATTTGAATATCCCCCCATGGTGATGGGGACGGAGAACTGCTCCATAAACACAGGCAACGTGCCTAACTTTCCCGGGAAGATGAAGTCAAAGAGCGACCACAGCTCTTCGGAGGTTATTTTGCATCGGTGAGCCAGACAGAATGATCCGATGAGGGGTGCGAAACTATTTGAGGAAAGGAAGCACCTTTTTATTAAATTTACCTTTTAGCAATCGCCATTCCTACCCTAAAGAT
+
AAABBFFFFFFFGGGGEGGGGGHGFGHHHHHGGGGHHHHHHHHHHGGGGGGGGHHHHHHHHHHHHHHHHHHHGHHHGHHHHHHHHHHHHHHGGGGGGHHHHHHHHHHHHHHHGGGGGHHHHHHHHHHGGGGEHHHHHHHHHHHGCCEGHHHHHHGHHHHHHHHHHHGGGHHGGGFCDGGACFGGGGGGGGGEGGGGFGGGGGFFFFFFEFFFFFFFFFFFFFFFFBFFFFFFFFFFFFFFFFFFFFFFFFF
@M05620:45:000000000-G6HP7:1:1101:14263:5098 1:N:0:173
ATCTTATCTCCTAAAAACCTGTTTAGATTTGGAGATAGACCTTCAGGTTTTTCATCATTTTCTGCATGAATTATACATTGACCACGTTCCAGCGTGGTCAGTTTGCAGCATTCTGTTATTTTGTTTGACAGAGTGTCTTGTTGAGAACATATGTAGGACATGATTTTTTCCTGCAACAGGGAAAATAAAGTATAAGTTTTAAAGATTTATTCTTTAATAAAGGATCTCAAAGCCAGCTTTAGAAAAAGGAA
+
BCBCCFFFFFFFGGGGGGGGGFHHHHHHHHHHHHHHHHGHHHHHHHGHHHGGHGHHHIHHIIIIHGHHHHHHHHHHHHHHHHHGHGHHHHHHHGFFGHHGHGHHHHHHHHHHHHHHHHHHHHHHHHHGHGHHHGHHHHHHHHHGHGDGFFHHHHHHHGHHHHHHHHHHGHHHHHGHHGHHGGHHHHHGHHHHHHHHFHHHGGHHGHHHHHHHHHHHGGHGFHFHHHHHHHHHHHFHGHHHGHHGGGFGGHG
@M05620:45:000000000-G6HP7:1:1101:16047:5152 1:N:0:173
TACCTGTACTGGGGAAGCATTTGAATATCCCCCCGTGGTGATGGGGACGGAGAACTGCTCCATAAACACAGGCAACGTGCCTAACTTTCCCGGGAAGATGAAGTCAAAGAGCGACCACAGCTCTTCGGAGGTTATTTTGCATCGGTGAGCCAGACAGAATGATCCGATGAGGGGTGCGAAACTATTTGAGGAAAGGAAGCACCTTTTTATTAAATTTACCTTTTAGCAATCGCCATTCCTACCCTAAAGAT
+
BBBBCFFFFFFFGGGEGGGGGGHHHHHHHHHGGGGFGGFFHHHHHGGGGGGGGHHHHHHHHHHHHHHHHHHHGGHHGHHHHHHHHHHHHHHGGGGGGHHHHHHHHHHHHHHHGGGGGHHHHHHHHHHGGGGCHHHHHHHHHHHGGGGGHHHHHHGHHHHHHHHHHHDGGHHHGGCDGGGGCGGGGGGGGGGFFGGGFFFFFFFFFFFFFFFFFFFFFFFFFFFFFFFFFFFFFFFFFFFFFFFFFFFFFFF
@M05620:45:000000000-G6HP7:1:1101:21097:5183 1:N:0:173
AGATTACTGCAACAGTTCCCCCTACACTCTTTCCCTACAAGCCAGGGACAAAAAAGATCGGAAGAGCACACGTCTGAACTCCAGTCACAGAAGACCATCTCGTATGCCGTCTTCTGCTTGAAAAAAAAAAAAAAAAAAAAAACATCATGCGACTATGCTTTTCGACCAACAAAAACTCAACTATTTATCACAATACAGAGCATCTGGACTCATATTTACTTTAATCAGTTCTTATCACAACACGACTCGTT
+
BBABBFFFFFFFGGGGGGGGGGGGHHHHHHHHHHHHGHHGHHGHHHGGGGHHHHGGGHHHGGGGHHHGHHHGHHHGHGHHHHHHGHHHHHHHHHHHHHFHHHFFHHHHGGGFGHHHHHHHHGHHHGGGGG@>-<---;---:.;000000..---09000000-..--..9.....0000;090000000000000009//000000:.;/0:000;00900000000000000009009....--.:...
@M05620:45:000000000-G6HP7:1:1101:18439:5238 1:N:0:173
ATCTCTATCTCCTAAAAACCTGTTTAGATTTGGAGATAGACCTTCAGGTTTTTCATCATTTTCTGCATGAATTATACATTGACCACGTTCCAGCGTGGTCAGTTTGCAGCATTCTGTTATTTTGTTTGACAGAGTGTCTTGTTGAGAACATATGTAGGACATGATTTTTTCCTGCAACAGGGAAAATAAAGTATAAGTTTTAAAGATTTATTCTTTAATAAAGGATCTCAAAGCCAGCTTTAGAAAAAGGA
+
BAAAAFFFFFFFGGGGGGGGGGHHHHHHHHHHHHHHHHHGHHHHHHHHHHHGGHHHHHHHHHHHHHHHHHHHHHHHHHHHHHHHHHGHHHHHHHGEFGHHHHHHHHHGHHHHHHHHHHHHHHHHHHHHHHHHHHHHHHHHHHHHHHHHHHHHHHHHHHHHHHHHHHHHHGHHHHHHHHHHHGGGHGGHHHHHHHHHHGHHHHGFHHHHHHHHHHHHHHHHHHHGHHHHFGHHHHGFHGHHHHHHGGHGGGH
@M05620:45:000000000-G6HP7:1:1101:21358:5238 1:N:0:173
TACCTGTACTGGGGAAGCGTGTAGCAATCGCCATTCCTACCCTAAAGATCGGAAGAGCACACGTCTGAACTCCAGTCACAGAAGACCATCTCGTATGCCGTCTTCTGCTTGAAAAAAAAAAAAAAGAAACATCAACAGATTGAATATCCACAAAAGACAAATCTCACATAGAATTAACCACACCTTAATATAAGAAATACCATATCAAGTAGATAACCTAGCTTCGTAATTTCTAATTCCGTATAACATTG
+
BCCCCFFFFFFFGGGGGGGGGGHHHHHHHGGGGGHHHHHHHHHHHHHHHHHGGGGHHHHHHHGHHHGHHHHHHHHHHHHHHHHFHHHHGHHHHFEHHHHGGGHGHHHHHHHHHHHHGGG?D/////.>00<1>11<1001=0000000=0<0<.././///0000000000000000000:..:/00;00000000/00000000000000900000000000:0-//.;0000000000/0..000000;
@M05620:45:000000000-G6HP7:1:1101:18420:5239 1:N:0:173
ATCTCTATCTCCTAAAAACCTGTTTAGATTTGGAGATAGACCTTCAGGTTTTTCATCATTTTCTGCATGAATTATACATTGACCACGTTCCAGCGTGGTCAGTTTGCAGCATTCTGTTATTTTGTTTGACAGAGTGTCTTGTTGAGAACATATGTAGGACATGATTTTTTCCTGCAACAGGGAAAATAAAGTATAAGTTTTAAAGATTTATTCTTTAATAAAGGATCTCAAAGCCAGCTTTAGAAAAAGGA
+
A1>>A3DDFD@@BFBEAGGGFCHFFABAAD31BGHBF1AGDAGHGFHFFEGEAGFFFAHHDFH12GH1HFEAFGEEFAGEHEF1FG/GHGFGDCF>EECGDGFE2BGHHHGEE@@FBB2FHF2F>FFGEF1G>0GGBEHHHHFFHB<1<FD<2FBG2<FC0B1GDFBB1/FDHD1CH10<///??0?1<1F<<G1FFHB1F=G1==FHHHHHHHDDDDD0<0=</DGD0GHD=G:::.C0CCC00;:CA.G
@M05620:45:000000000-G6HP7:1:1101:8434:5244 1:N:0:173
TACCTGTACTGGGGAAGCATTTGAATATCCCCCCATGGTGATGGGGACGGAGAACTGCTCCATAAACACAGGCAACGTGCCTAACTTTCCCGGGAAGATGAAGTCAAAGAGCGACCACAGCTCTTCGGAGGTTATTTTGCATCGGTGAGCCAGACAGAATGATCCGATGAGGGGTGCGAAACTATTTGAGGAAAGGAAGCACCTTTTTATTAAATTTACCTTTTAGCAATCGCCATTCCTACCCTAAAGAT
+
CCCCCFFFFFFFGGGGGGGGGGHHHHHHHHHGGGGGHHGHHHHHHGGGGGGGGGHHHHHHHHHHHHHHHHHHGHHHGHHHHHHHHHHHHHHGGGGGGHHHHHHHHHHHHHHHGGGGGHHHHHHHHFHGACGGGFHHHGEHBDFG.>CFGHHHHGGHHHHFGFGHHHAFGGHHGG:A?CDF?AFFFGGGGGGFGFCFFGFEFFFFFFFFEFFFF0FFFFF0FFFFFFF0;:9:EDF;:FFBFFFFBFFFFBF
@M05620:45:000000000-G6HP7:1:1101:18430:5256 1:N:0:173
ATCTCTATCTCCTAAAAACCTGTTTAGATTTGGAGATAGACCTTCAGGTTTTTCATCATTTTCTGCATGAATTATACATTGACCACGTTCCAGCGTGGTCAGTTTGCAGCATTCTGTTATTTTGTTTGACAGAGTGTCTTGTTGAGAACATATGTAGGACATGATTTTTTCCTGCAACAGGGAAAATAAAGTATAAGTTTTAAAGATTTATTCTTTAATAAAGGATCTCAAAGCCAGCTTTAGAAAAAGGA
+
CBCCCFFFFFFFGGGGGGGGGGGHHHHHHHHHHHHHHHHHHHHHHHHHHHHGGHHHHHHHHIHIHHHHHGHHHHHGHHHHHGHHHHGHHHHHHHGGGGHHHHHHHHHHHHHHHHHHHHHHHHHHHHHHHHHHHHHHHHHHHHHHHHHHHHHHHHHHHHHHHHHHHHHHHGHHHHHHHHHHHGGHHHHHHHHHHHHHHGHHHHHHHHHHHHHHHHHHHHHHHHHHHHHGHGHHHHHHHGGHHHHHHHGHGGH
@M05620:45:000000000-G6HP7:1:1101:19431:5329 1:N:0:173
TACCTGTACTGGGGAAGCATTTGAATATCCCCCCATGGTGATGGGGACGGAGAACTGCTCCATAAACACAGGCAACGTGCCTAACTTTCCCGGGAAGATGAAGTCAAAGAGCGACCACAGCTCTTCGGAGGTTATTTTGCATCGGTGAGCCAGACAGAATGATCCGATGAGGGGTGCGAAACTATTTGAGGAAAGGAAGCACCTTTTTATTAAATTTACCTTTTAGCAATCGCCATTCCTACCCTAAAGAT
+
BBBBBFFFFFFFGGGGGGGGGGHHGHHHHHHGGGGHHHHGGHHHHGEGGGGGGHHHHHHHHHHHHHHHHHHHGHHHGHHEFFHGHGHHHHHGGCEFGFHHHHHHHHHHHHGHGGGGGHHHHHHHHHHGGGGDHFHHHGGFGHHGGGG.FFHGHGGHHHHHHHHHHHFGGHFFDGEFFDFGGGGGFGGGFGGCFFFAFEGGGGFFFFFFFFFFF/FFFFFFFFFFFFFB/9;EEFFEFFFFFF.AFFFFFFF
@M05620:45:000000000-G6HP7:1:1101:18834:5420 1:N:0:173
ATCTCTATCTCCTAAAAACCTGTTTAGATTTGGAGATAGACCTTCAGGTTTTTCATCATTTTCTGCATGAATTATACATTGACCACGTGGTCAGTTTGCAGCATTCTGTTATTTTGTTTGACAGAGTGTCTTGTTGAGAACATATGTAGGACATGATTTTTTCCTGCAACAGGGAAAATAAAGTATAAGTTTTAAAGATTTATTCTTTAATAAAGGATCTCAAAGCCAGCTTTAGCAAAAGGAAGAAAGGG
+
A?>A1DDFFFFFGBG1BGFGGGFHHHHHHHHHHGFFHHHHHHHHHGGHHGHGGHFHHHHGHHHHHHHHGHHHHGHHHHHHFFHHHEGHGFHHHHHHHGHHFHHHHGHHHHGHHHHHHFHHHHHHFHHHHHHHHGGHFHHHGHHHHHE2FGHHHHHFHHHHHGHHGGHFHHHHHGGHHHGHGBGFGHHFF?GHHH1<FGHGHHHHHHHHHHHGGBGHFFHHHGHHHECFHCFGH=D0==GGCFB/CGH/CFC
@M05620:45:000000000-G6HP7:1:1101:18822:5435 1:N:0:173
ATCTCTATCTCCTAAAAACCTGTTTAGATTTGGAGATAGACCTTCAGGTTTTTCATCATTTTCTGCATGAATTATACATTGACCACGTGGTCAGTTTGCAGCATTCTGTTATTTTGTTTGACAGAGTGTCTTGTTGAGAACATATGTAGGACATGATTTTTTCCTGCAACAGGGAAAATAAAGTATAAGTTTTAAAGATTTATTCTTTAATAAAGGATCTCAAAGCCAGCTTTAGAAAAAGGAAGAAAGGG
+
CCCCCFFFFFFFGGGGGGGGGGHHHHHHHHHHHHHHHHHHHHHHHHHHHHHGGHHHHHHHHHIIHHHHHHHHHHHHHHHHHHHHHHGHGFHHHHHHHHHHHHHHHHHHHHHHHHHHHHHHHHHHHHGGHHHHHHHHHHHHHHHHHHHFGHHHHHHHHHHHHGHHHHHGHHHHHGGHHHHHHHHFHHHHHFHHHHHHHHHHHHHHHHHHHHHHHHHHHHHHHGHHHHHGHEGHHHHFHHHGGGGHHHHHHHG
@M05620:45:000000000-G6HP7:1:1101:18813:5453 1:N:0:173
ATCTCTATCTCCTAAAAACCTGTTTAGATTTGGAGATAGACCTTCAGGTTTTTCATCATTTTCTGCATGAATTATACATTGACCACGTGGTCAGTTTGCAGCATTCTGTTATTTTGTTTGACAGAGTGTCTTGTTGAGAACATATGTAGGACATGATTTTTTCCTGCAACAGGGAAAATAAAGTATAAGTTTTAAAGATTTATTCTTTAATAAAGGATCTCAAAGCCAGCTTTAGAAAAAGGAAGAAAGGG
+
BBBCBFFFFFFFGGGGGGGGGGGHHHGHHHHHHHHGHHHHHHHHHHGHHHHGGHHHHHHHHHHHHHHHHHHHHHHHHHHHHGGHHHGGHGHHHHHHHHHHHHHHHHHHHHHHHHHHHHHHHHHHHFHHHHHHHGHHGHGFHHHHHHHFHGHHGHHHHHHHHGHHHHHGHHHHHGGHHHHHHHHHHHHHHHHHHHHHHHHHHGHHHHHHHHGHGGHHFHHHGHHHGHHHHEGHHHHHGHHHGGHHHGHFHGG
@M05620:45:000000000-G6HP7:1:1101:6488:5466 1:N:0:173
ATCTCTATCTCCTAAAAACCTGTTTAGATTTGGAGATAGACCTTCAGGTTTTTCATCATTTTCTGCATGAATTATACATTGACCACGTTCCAGCGTGGTCAGTTTGCAGCATTCTGTTATTTTGTTTGACAGAGTGTCTTGTTGAGAACATATGTAGGACATGATTTTTTCCTGCAACAGGGAAAATAAAGTATAAGTTTTAAAGATTTATTCTTTAATAAAGGATCTCAAAGCCAGCTTTAGAAAAAGGA
+
BCABCFFFFFFFGGGGGGGGGGHHHHHHHHHHHHHHHHHHHHHHHHHHHHHGGHHHHHHHHHHHIHHHHGHHHHHHHHHHHHHHHHGHHHHHHHGGGGHHHHHHHHHHHHHHHHHHHHHHHHHHHHHHGHGHHHHHHHHHHHHHFHEHHHHHHHHHHHHHHHHHHHHHHGHHHHHHHHGHHGGHHHGHHGGGGHHHGFGHHHGGHHHHHGHHHHHHGHHHHHHHGHHHHGHGHHHHHGHHHHHFFHGHGGG
@M05620:45:000000000-G6HP7:1:1101:6478:5487 1:N:0:173
ATCTCTATCTCCTAAAAACCTGTTTAGATTTGGAGATAGACCTTCAGGTTTTTCATCATTTTCTGCATGAATTATACATTGACCACGTTCCAGCGTGGTCAGTTTGCAGCATTCTGTTATTTTGTTTGACAGAGTGTCTTGTTGAGAACATATGTAGGACATGATTTTTTCCTGCAACAGGGAAAATAAAGTATAAGTTTTAAAGATTTATTCTTTAATAAAGGATCTCAAAGCCAGCTTTAGAAAAAGGA
+
BBBBBFFFFFFFGGGGGGGGGGHHHHHHHHHHHHHHHHHHHHHHHHHHHHHGGHHHHHHHHHHHHHGGHHHHHHHHHHHHHHHHHHGHHHHHHHGGGGHHHHHHHHHHHHHHHHHHHHHHHHHHHHHHHHHHHHHHHHHHHHHHHHGHHHHHHHHHHHHHHGHHHHHHHGHHHHHBGHHHHGFHHHGH1FGHGHHHHFFHHHHHHHHHHHGGHHHHHFHGHHGHHHHHHHGHHHHHHGHHHHHEFCGGGGG
@M05620:45:000000000-G6HP7:1:1101:6494:5500 1:N:0:173
ATCTCTATCTCCTAAAAACCTGTTTATATTTGGAGATAGACCTTCAGTTTTTTCATCATTTTCTGCATGAATTATACATTGACCACGTTCCAGCGTTGTCAGTTTGCAGCATTCTGTTATTTTGTTTGACAGAGTGTCTTGTTTAGAACATATGTAGGACATGAGTTTTTCCTGCAACAGGGAAAATAAAGTATAAGTTTTAAAGATTTATTCTTTAATAAAGTATCTCAAAGCCAGCTTTAGAAAAATGA
+
A1AAADFFFF3FFG1A1FGGGFHDE33B3D331BGB0D1F1F1GCEH2BAGEEGE2F2GHF2FA2DGDH1AEE122F2F2GBAF1FAGHCC@10E>/>?@BGF@21BGFHG1@B22@B2BGEFG>FGH11>GF0G1FDHHHHB0B1<>FHD<EGGHGBBF0B1F1B>B><<<G<1CGF00/</?/0F111F?1GFH1FDDH1C111>GHHGDG1>FF11<0000<0<=0DGD0C<C.;G:C000:C:..:C
@M05620:45:000000000-G6HP7:1:1101:11361:5520 1:N:0:173
ATCTCTATCTCCTAAAAACCTGTTTAGATTTGGAGATAGACCTTCAGGTTTTTCATCATTTTCTGCATGAATTATACATTGACCACGTTCCAGCGTGGTCAGTTTGCAGCATTCTGTTATTTTGTTTGACAGAGTGTCTTGTTGAGAACATATGTAGGACATGATTTTTTCCTGCAACAGGGAAAATAAAGTATAAGTTTTAAAGATTTATTCTTTAATAAAGGATCTCAAAGCCAGCTTTAGAAAAAGGA
+
CCCCCFFFFFFFGGGGGGGGGGHHHHHHHHHHHHHHHHHHHHHHHHHHHHHGGHHHHHHHIHIIHHHHHHHHHHHGHHHHHHHHHHGGHHHHHHGEGGHHHHHHHHHHHHHHHHHHHHHHHHHHHHHHHHHHHHGHHHHHHHHHHHHHHHHHHHHHHHHHHHHHHHHHHGHHHHHHHHHHHGGHHHHGHHHHHHBHHHHHHHGHHHHHHHHHHHHHHHHGHGHHHHHHHHGHHHHHHGGHHHHHHFHHGGH
@M05620:45:000000000-G6HP7:1:1101:22309:5578 1:N:0:173
ATCTCTATCTCCTAAAAACCTGTTTAGATTTGGAGATAGACCTTCAGGTTTTTCATCATTTTCTGCATGAATTATACATTGACCACGTTCCAGCGTGGTCAGTTTGCAGCATTCTGTTATTTTGTTTGACAGAGTGTCTTGTTGAGAACATATGTAGGACATGATTTTTTCCTGCAACAGGGAAAATAAAGTATAAGTTTTAAAGATTTATTCTTTAATAAAGGATCTCAAAGCCAGCTTTAGAAAAAGGA
+
A?AAAFFFFFFFGGGGGGGGGGGGHGGHHHHFHFHHHGH5GHHHHHFHHHHGGHHHHGHHHHDHHHFHHHHHHHHHHGHHHGHHHHDGHHHHFHGGGGHHHHHHHHHHHHHHHHHHHHHHHHHHHHHHHHHHHHHHHHHHHHHH4F/EGHHFHHHGHHGHHHHHHHHHHCHHHEHHDGFFHGFHEHGHGHHHGHFGHGGHHFGFHHHHHFGGHHHHDFHHDGHHHHHHHHHGHFFHHGFHHCF0CF;G.EG
@M05620:45:000000000-G6HP7:1:1101:13987:5600 1:N:0:173
CATCCTGACCCTGAAGTACCCGGCTTGATTTCGACATTAGATCGGAAGAGCACACGTCTGAACTCCAGTCACAGAAGACCATCTCGTATGCCGTCTTCTGCTTGAAAAAAAAAAAAAAAACCCACCTCTCCATACCATCCTCCATCACACGACCACAATAACATAAATACATCCTGTATATCGGTGCGTTATACCTATCTACTCACTACATATCCTCACTTCTTCTCTTCTTTTCTTTATTGCTTTCTTTT
+
CCCDDFFFFFFFGGGGGGGGGGGGGGGHHHHHHGGGGHHHHHHHGGGGHHHHHHHGHHHGHHHHHHHHHHHHHHHHHHHHHHFGHHGGHHHHGGGHGHHHHHHFHHHHHGGGGD@/<//>.<....<.0//000</000.00/:0;0<:0-----:..0:00:;000000000/00000000.-..--:...00000:000;;B;00;/0;0::00::.;000000000000000:0:0:00:0000000;
@M05620:45:000000000-G6HP7:1:1101:22338:5603 1:N:0:173
ATCTCTATCTCCTAAAAACCTGTTTAGATTTGGAGATAGACCTTCAGGTTTTTCATCATTTTCTGCATGAATTATACATTGACCACGTTCCAGCGTGGTCAGTTTGCAGCATTCTGTTATTTTGTTTGACAGAGTGTCTTGTTGAGAACATATGTAGGACATGATTTTTTCCTGCAACAGGGAAAATAAAGTATAAGTTTTAAAGATTTATTCTTTAATAAAGGATCTCAAAGCCAGCTTTAGAAAAAGGA
+
BAABAFFFFFFFFGGGEFGGCEGFDHDGHFHFFFFFHHHFD3F3GGGHEGHFFFFHHHFHHGHFDDGBFBGFHGGDGGGFEGHGFHG1FGHHHHGEA0GHFHFHHE3GFFHHHHHHHHHHGHHH?GHGBFGFHHBEHGHEGGFHHHHHHHHGEGHFFFFFGHFFGGDHHGHHHHEBD@CFFEGFACGHHHGHHHFGF1FFHFBFHHEHHGHFHHHHHHHHHHFGFGHHHFHHHHHHHGHHHHHGHHHHGFB
@M05620:45:000000000-G6HP7:1:1101:13988:5620 1:N:0:173
CATCCTGACCCTGAAGTACCCGGCTTGATTTCGACATTAGATCGGAAGAGCACACGTCTGAACTCCAGTCACAGAAGACCATCTCGTATGCCGTCTTCTGCTTGAAAAAAAAAAACGAGATCATCTGGGAGACTTTCTTTGTTTAAGCTACGACAAACCAGAAACATGCATTTTTTTATTAATTCCTTCTCAGTCTTTCATAATTTTATAGCCGCCATGCTTCTTCTCACAGTCTCTCTAATCTGCTGCCC
+
>AABBFFFFFFBFGFDGGGGGGGFEAEFGGHGHGGGGHHFHGHE?EFGAEGCHHHGAFGC5EGHHHHF5DEGGBFH3CGFHFFFHHB?G3FHEGGHFEF4FHH3GGFHG?<E//B//??//?F1<<1100?/?<1<>11=110<1=1<1>F...--/....:://:0/<0CF0:;9-;;0;0000090;B0090;;00;;;09;00000;0/9.---.//9;///9///9////;;;9///;9B//9BBA.
@M05620:45:000000000-G6HP7:1:1101:16450:5640 1:N:0:173
CATCCTGACCCTGAAGTACCCGGCTTGATTTCTGACATTAGATCGGAAGAGCACACGTCTGAACTCCAGTCACAGAAGACCATCTCGTATGCCGTCTTCTGCTTGAAAAAAAAAAAAAGATTAACTGAGGGGCATGTTTTTTGTATGCAAAGAGACACCTCAAAAAAGCTTGTTTTAACTAACACCTGCTGAGTAATTTATGAGTATTTAGACGCTTCGCCCGTTGCAACACACTCTCTACGCTCAGGTAA
+
>AABBFFFFFFFGGGGGGGGGGGGGGGHHHHHHGFHHHHHHGHHHGGGGHHHHHHHGHHHGHHHHHHHHHHGHHHHHHEHHHHFGHHGEHHHHGGGHGHHHGHHGHHHGHGGGCF/////?11111111//-<->011=F.<-<=0000=0//;//:C:/./0:0.-.900/;0;/09;000//9.;/9/90.00;900/;/////9/9///9.-...-;..--.../:/;..;/9/;//9.-.:;////:
@M05620:45:000000000-G6HP7:1:1101:24089:5690 1:N:0:173
CATCCTGACCCTGAAGTACCCGGCTTGATTTCTGACATTAGATCGGAAGAGCACACGTCTGAACTCCAGTCACAGAAGACCATCTCGTATGCCGTCTTCTGCTTGAAAAAAAAAAAAAAACGAAAATAACAGACATAAATGGTGTGAAGAAAAGGTGAAACTAATTGATCACAGCGTCAGGAAAAATGTAGAGTAAGTTATAACGATGCAGACTCTGCTCACCGAAATCATCTCAAGCGAAACAAAAAGAA
+
CCCCCFFFFFFFGGGGGGGGGGGGGGGHHHHHHHGHHHHHHGHHHGGGGHHHHHHHGHHHGHGHHHHHHHHHHHHHHHHHHHHHHHHFEHHHHGGGHGHHHHHHHHHHFHG/ECC<<<////<..-11=1<100/1=11110<1.<=111////.001<10:1<<111111/01.-..../0//<A.01<<1111:1111111<.....011.0001011:0..--<<10111<1100..---/..<...<
@M05620:45:000000000-G6HP7:1:1101:22286:5710 1:N:0:173
ATCTCTATCTCCTAAAAACCTGTTTAGATTTGGAGATAGACCTTCAGGTTTTTCATCATTTTCTGCATGAATTATACATTGACCACGTTCCAGCGTGGTCAGTTTGCAGCATTCTGTTATTTTGTTTGACAGAGTGTCTTGTTGAGAACATATGTAGGACATGATTTTTTCCTGCAACAGGGAAAATAAAGTATAAGTTTTAAAGATTTATTCTTTAATAAAGGATCTCAAAGCCAGCTTTAGAAAAAGGA
+
A?AABFFFFFFFGGGGGGGGGGGHHHHHFFHHHFGHGHHDGGFGGHHHHHHGGHHGHHHGHFGHHHHHHHGFGHGHHFGHHHHHHHFFGFHHHHGEFGHHHHHHHHHHHHHHHHHHHHFHHHHHGHHHHHHHHHEGHHHHHHHH4GGFHHHGHHHHHFHHHHHHHHHHHGHHHHHHHGHHHGGGHHGGHHHHHHFHHGGHHHHHHGHHHHHHHHHHHHHHDGFHHHHHGHHHHHHHHGFHHHHBCHHHGGH
@M05620:45:000000000-G6HP7:1:1101:22301:5729 1:N:0:173
ATCTCTATCTCCTAAAAACCTGTTTAGATTTGGAGATAGACCTTCAGGTTTTTCATCATTTTCTGCATGAATTATACATTGACCACGTTCCAGCGTGGTCAGTTTGCAGCATTCTGTTATTTTGTTTGACAGAGTGTCTTGTTGAGAACATATGTAGGACATGATTTTTTCCTGCAACAGGGAAAATAAAGTATAAGTTTTAAAGATTTATTCTTTAATAAAGGATCTCAAAGCCAGCTTTAGAAAAAGGA
+
AAAAAFFFFFFFGGGGGGGGCGFGHHHHFHHHHHGF4GHFFHFGHHHHHHHCGHHFHHHGHHHHGFGHHFHFGHHHHHFHHHGHHHG1FGHHGHGEAFHHGHBFDGHHHHHHGHFGFGGHHFHHEHHHHHGHGH?BBFFFHHHHHHHHHHHHGGGGHHGHHHHHGHHHHDHGFGHHHHHHHGGHHHGHFHGHHHHHHFHHHHGHHHGHFHHHHHHFHGHHHHHHHHHHFHHHGCGHHGHHHGHBBGGHGGH
@M05620:45:000000000-G6HP7:1:1101:22282:5730 1:N:0:173
ATCTCTATCTCCTAAAAACCTGTTTAGATTTGGAGATAGACCTTCAGGTTTTTCATCATTTTCTGCATGAATTATACATTGACCACGTTCCAGCGTGGTCAGTTTGCAGCATTCTGTTATTTTGTTTGACAGAGTGTCTTGTTGAGAACATATGTAGGACATGATTTTTTCCTGCAACAGGGAAAATAAAGTATAAGTTTTAAAGATTTATTCTTTAATAAAGGATCTCAAAGCCAGCTTTAGAAAAAGGA
+
CCCCCFFFFFFFGGGGGGGGGGGHHHHHHHHHHHHHHHHHHHHHHHHHHHHGGHHHHHHHHHIHHHHHHHHHHHHHHHHHHHHHHHGGHHHHHHGGGGHHHHHHHHHHHHHHHHHHHHHHHHHHHHHHHHHHHHHHHHHHHHHHHHHHHHHHHHHHHHHHHHHHHHHHHGHHHHHHHHHHHGGGHHHHHHHHHHHHHFGHHHGHHHHHHHHHHHHHHGHHHHHHHHHHHHGGHHHHHGHHHHHHHHHHGGH
@M05620:45:000000000-G6HP7:1:1101:10321:5747 1:N:0:173
CATCCTGACCCTGAAGTACCCCGGCTTGATTTCTGACATTAGATCGGAAGAGCACACGTCTGAACTCCAGTCACAGAAGACCATCTCGTATGCCGTCTTCTGCTTGAAAAAAAAAAAAGTGCTGCTGACCGAGGCCCCTCTGAACCCCAAGGCCAACAGAGAGAAGATGACTCAGGTGAGGCTCGGCCGACGCCCGTGCTCCTCCCGTCCTTTCCCCAGTCATTTTCTGCCCGGCTTGATTTCTGACATTC
+
BBBBBFFFFFFFGGGGGGGGGGGCCAFEFDGHFBFFGGHFHBDGGE?AFEHGFHHHFGFGHGHFHHHCCGAFGHGDHFG3?GB3B3FFFGHB4FEFGHGEHFHD3GFGBGHCGGCC/</@22FBFGC<?G//--<CAC..<000/.<A.....:..:.:://=CFFCF0090;B09CCB..A.;-A.C--9-99BA9..;BFBFBA.A..AF////;..9B/BF9BFF/BFE.--B;-.;B9/9////BF/
@M05620:45:000000000-G6HP7:1:1101:22125:5787 1:N:0:173
ATCTCTATCTCCTAAAAACCTGTTTAGATTTGGAGATAGACCTTCAGGTTTTTCATCATTTTCTGCATGAATTATACATTGACCACGTTCCAGCGTGGTCAGTTTGCAGCATTCTGTTATTTTGTTTGACAGAGTGTCTTGTTGAGAACATATGTAGGACATGATTTTTTCCTGCAACAGGGAAAATAAAGTATAAGTTTTAAAGATTTATTCTTTAATAAAGGATCTCAAAGCCAGCTTTAGAAAAAGGA
+
BBABBFFFFFFFGGGGG4FGGFHGHD5FGHHHHGHFGHH5FGHHHHHGHHHGGHHHHFGGHHHHFHGHHHHGHFH5H5GHHHHHFHGHHHHHFHCEGGHHFHHHHGHHHHGHHHHHHHHHHHHHHHHHEHEFHHHHHHHHHHHG4FEFH3GFHHHBDFGHHHG?GHHHHGHHHEGHDGHHHGGHGCFFF1FGHHGFEHGHHFCDDDGHGHGHHHHHGGHG0DGFFHHHHHHHBBGGHGHHHFCCGHHE.DG
@M05620:45:000000000-G6HP7:1:1101:15456:5788 1:N:0:173
TACCTGTACTGGGGAAGCGTGTAGCAATCGCCATTCCTACCCTAAAGATCGGAAGAGCACACGTCTGAACTCCAGTCACAGAAGACCATCTCGTATGCCGTCTTCTGCTTGAAAAAAAAAAAAAATTAAATAAAGTTACCACAAAGAAGACACATACTTAGCAACAAACAATTAACAAAGCTACACTATGGTCGCCCAGACAAGTATCAACCCATTACCGTGCCGCGAACGTGCTTTTTGAACACCCTCTC
+
CBBCDFFFFFFFGGGGGGGGGGHHHHHHHGGGGGHHHHHHHHHHHHHHHHHGGGGHHHHHHHGHHHGHHHHHHHHHHHHHHHHHHHHHHFHHHGGHHHHGGGHGHHHHHHHHHHHHGGGG@/</<01<11111111>=>111...//./0//</0000<00000;......0000<00.//;000/0:00000--......//.0:00:0/:../;:0:.;...-------....::00-.:00;....//
@M05620:45:000000000-G6HP7:1:1101:22121:5807 1:N:0:173
ATCTCTATCTCCTAAAAACCTGTTTAGATTTGGAGATAGACCTTCAGGTTTTTCATCATTTTCTGCATGAATTATACATTGACCACGTTCCAGCGTGGTCAGTTTGCAGCATTCTGTTATTTTGTTTGACAGAGTGTCTTGTTGAGAACATATGTAGGACATGATTTTTTCCTGCAACAGGGAAAATAAAGTATAAGTTTTAAAGATTTATTCTTTAATAAAGGATCTCAAAGCCAGCTTTAGAAAAAGGA
+
CCCDCFFFFFFFGGGGGGGGGGHHHHHHHHHHHHHHHHHHHHHHHHHHHHHGGHHHHHHHHHHHIHHHHHHHHHHHHHHHHHHHGHGHHHHHHHGFGGHHHHHHHHHHHHHHHHHHHHHHHHHHHHHHGHHHHHHHHHHHHHHHHHHHHHHHHHHHHHHHHHHHHHHHHGHHHHHHHHHHHGGGHHHHHHHHHHHHHHHHHGHGHHHHHGHHHHHHHGHHHFHHHHHHHGGGHFHHHGHHHHHGHHGHGGH
@M05620:45:000000000-G6HP7:1:1101:15976:5838 1:N:0:173
ATCTCTATCTCCTAAAAACCTGTTTAGATTTGGAGATAGACCTTCAGGTTTTTCATCATTTTCTGCATGAATTATACATTGACCACGTTCCAGCGTGGTCAGTTTGCAGCATTCTGTTATTTTGTTTGACAGAGTGTCTTGTTGAGAACATATGTAGGACATGATTTTTTCCTGCAACAGGGAAAATAAAGTATAAGTTTTAAAGATTTATTCTTTAATAAAGGATCTCAAAGCCAGCTTTAGAAAAAGGA
+
BBBBBFDFFFFFGGGGGGGGGGHHHHHGHHHHHHHHHHHHHHHHHHHHHHHGGHHHHHHHHHHHHHHHHHHHHHHHHFHHHHHHHHGHHHHHHHGGGGHHHHHHHHHHHHHHHHHHHHHHHHHHHHHHHHHHHHHHHHHHHHHHHHHHHHHHHHHHHHHHHHHHHHHHHGHHHHHHHHHHHGGHHHHHHHHGGHHHHHHHHHHHHHHHHHHHHHHHGGHHHGHHHHHHHGHHHHHHHGHHHHHHHGHHGGH
@M05620:45:000000000-G6HP7:1:1101:15974:5858 1:N:0:173
ATCTCTATCTCCTAAAAACCTGTTTAGATTTGGAGATAGACCTTCAGGTTTTTCATCATTTTCTGCATGAATTATACATTGACCACGTTCCAGCGTGGTCAGTTTGCAGCATTCTGTTATTTTGTTTGACAGAGTGTCTTGTTGAGAACATATGTAGGACATGATTTTTTCCTGCAACAGGGAAAATAAAGTATAAGTTTTAAAGATTTATTCTTTAATAAAGGATCTCAAAGCCAGCTTTAGAAAAAGGA
+
BBBBBFFFFFFFGGGGGGGGGGHHHGGGHHHHHFHFHDGFGHHHHHHHHHHGGHFHHHHHHHHHHHHHHHFGHHHHHDGHHBGHFHGHHHHFGHGFEEHHFHGHHHHHHHHHHHHHHHHHHHHHHHHHFHFGHHFGHHHHHHHHFHHFHGHGHHHHHHGHHHHHHHHHHGHHHHHEGHHHHGGHHHHF11?FGHGHHGHHHGGGHGFHHHHHHHHHHGHG<<DG<GGHHHHHHHHBGGHHHFHHGHF.EFC
@M05620:45:000000000-G6HP7:1:1101:16554:5871 1:N:0:173
CATCCTGACCCTGAAGTACCCCGGCTTGATTTCTGACATTAGATCGGAAGAGCACACGTCTGAACTCCAGTCACAGAAGACCATCTCGTATGCCGTCTTCTGCTTGAAAAAAAAAAAACAACTTACACTCCCCCTGCTGTACCCTCTTGCGTCACCTTCCCCCCCGATCCGACACCCCCCGCCACCGTCGTGTCCGAAATCCCTATAACCAACTGGACTCCGTACTGAGCCTCCACGCACCCCGTCCCACC
+
CABCCFFFFFFFGGGGGGGGGGGCGGGGHHHHHHHHHHHHFHHHHHGGGGHHHHHHHGHHHGHHHHHHHHGHFGHHHGHHHHHHHHHHGGHHHHGGGHGHHHHHHGFFGFFE<EB<B/////111111100//<-..11111<11.0000-.-..0000///;------...:-9..-------...9.--../0..9-900000000000..////:0/0;9..900;0///;//.:---.;-...90..
@M05620:45:000000000-G6HP7:1:1101:8679:5878 1:N:0:173
TACCTGTACTGGGGAAGCATTTGAATATCCCCCCATGGTGATGGGGACGGAGAACTGCTCCATAAACACAGGCAACGTGCCTAACTTTCCCGGGAAGATGAAGTCAAAGAGCGACCACAGCTCTTCGGAGGTTCTTTTGCATCGGTGAGCCAGACAGAATGATCCGATGAGGGGTGCGAAACTATTTGAGGAACGGAAGCACCTTTTTATTAAATTTACCTTTTAGCAATCGCCCTTCCTACCCTAAAGCT
+
AAAAAFFFFFFFGGGGGGCFGGH31FGHHHHGGGEHHHHFFGHHGGGFEG?EEEGHHHHHHHGH1GHHHAFFGHHHCHHHHH@FGHHHHHHGGGE?F0FHGDDGGDBBG<GHGCCGGHFFGHHHHHHG/@CEH1GHHHGFGHHGCEE.>GHCFCEFHH/DFEHHHH.CE:GHGGFGGGA--;C0CGGFBAF;9.:99.=A/;EFFFFF-BFB//;FFFFFFFFF/FFF/;BAEF-;FFFF/BAFFF-/;/;
@M05620:45:000000000-G6HP7:1:1101:11433:5887 1:N:0:173
TACCTGTACTGGGGAAGCATTTGAATATCCCCCCATGGTGATGGGGACGGAGAACTGCTCCATAAACACAGGCAACGTGCCTAACTTTCCCGGGAAGATGAAGTCAAAGAGCGACCACAGCTCTTCGGAGGTTATTTTGCATCGGTGAGCCAGACAGAATGATCCGATGAGGGGTGCGAAACTATTTGAGGAAAGGAAGCACCTTTTTATTAAATTTACCTTTTAGCAATCGCCATTCCTACCCTAAAGAT
+
BABBBFFFFFFFGGGGFGGGGGH6AGFHHHHGGGGHHHHHHGHHHGEEEGGGEHHHHHHHHHHHHHHGHEHHGHFHGHHHHHHEHHHHHHHGGGC/EFGHFHHHHHFEGCGHGGGGCHHHHHHHHHHGDGGGHHHHHHHHGHHGDDG<FGHFHFEHHF/DGFHHHHAGGCHHGGGCGG9@?BGFFGGG0AFCF/;FBFFFGGFFFFFFAFFBBBFFFFFFFFFF/FFFBBFFFFFFFFFFFFFFFFB99FF
@M05620:45:000000000-G6HP7:1:1101:8689:5892 1:N:0:173
TACCTGTACTGGGGAAGCATTTGAATATCCCCCCATGGTGATGGGGACGGAGAACTGCTCCATAAACACAGGCAACGTGCCTAACTTTCCCGGGAAGATGAAGTCAAAGAGCGACCACAGCTCTTCGGAGGTTATTTTGCATCGGTGAGCCAGACAGAATGATCCGATGAGGGGTGCGAAACTATTTGAGGAACGGAAGCACCTTTTTATTAAATTTACCTTTTAGCAATCGCCATTCCTACCCTAAAGCT
+
AAAAAFFFFFFFGGEFGGEGGGD3AFGHHHHGGGAHGHHHFGHGAEFFEGCGAEFHGHHHHHHFD@GFHCGHFEFH@HHGHHGGGHHHHHHGGGE/EBFGFGBFG2FEHEEGECCG/FFGGHHHHHHC?CCGH1FGHHDGFHHC.><.<>FGGCEGHH/GGDHHHH.EG:CCCCGCGGB@-;F9FFGF09B;F.CFB.CA/;EFFFFFEFFB//;FFFFFFFFFB/FF/BF9AB-;FFFF/BFFFF-/B/;
@M05620:45:000000000-G6HP7:1:1101:6519:5937 1:N:0:173
CATCCTGACCCTGAAGTACCCCGGCTTGATTTCTGACATTAGATCGGAAGAGCACACGTCTGAACTCCAGTCACAGAAGACCATCTCGTATGCCGTCTTCTGCTTGAAAAAAAAAAACCGAGAATCACCGCTACTAGCTACCATCACTCCCCAATCTGACCTCGTACCATGCTTCCCCCTTTCCCCCGTCTACATCTCTGTCTCACAAATCAGACTTTCGTCACCGTCTCTCCACTTCCTGCCGCTCCTTC
+
BBBABFFFFFFFGGGGGGGGGGGGGGGGGHHFFGFFGDFG5GGHHHGGGG1FFHHHHGHHGGHHHHHHCGHHHHHHFHHFHGBGHFGHGGHHHHGFEFGHFFFGHHFFFGCEGC/////////?11110//---111<111011/0000/..<.//0000:00.:...000/000/;/;-.0000/9-...9000000000000////./9////////.9..;/.....////.///99//.----.///
@M05620:45:000000000-G6HP7:1:1101:6526:5953 1:N:0:173
CATCCTGACCCTGAAGTACCCCGGCTTGATTTCTGACATTAGATCGGAAGAGCACACGTCTGAACTCCAGTCACAGAAGACCATCTCGTATGCCGTCTTCTGCTTGAAAAAAAAAATATTTTGTTTGACAGAGTGTCTTGTTGAGAACATATGTATGACATGATTTTTTCCTGCAACAGGGAAAATAAAGTATAAGTTTTAAAGATTTATTCTTTAATAACGGCTCTCAAAGCCAGCTTTAGAAAAAGGAA
+
AAAAAFDDFCFFGFGGGGGDFG00EEG0CGGHHDGCHHHH111DGHGGE/0AFGH0GEHHHE1AFFDC1BGGHFD1GB11BG0FHGH0?/BEGF@EEFFHHD1FF1B11B0/////0B>22F2@FCCBHH10<><FFDGGGFF1</?FGF1>GH>1=1G1<G1FGHGHG/<DDHEHGCCCG...;;;00;::<::CCCHH0B09;9CFFFFFGGGFCB090;:-9;FBFBBFBAFFFFB//;/;;--A--/
@M05620:45:000000000-G6HP7:1:1101:16055:5981 1:N:0:173
TACCTGTACTGGGGAAGCATTTGAATATCCCCCCATGGTGATGGGGACGGAGAACTGCTCCATAAACACAGGCAACGTGCCTAACTTTCCCGGGAAGATGAAGTCAAAGAGCGACCACAGCTCTTCGGAGGTTATTTTGCATCGGTGAGCCAGACAGAATGATCCGATGAGGGGTGCGAAACTATTTGAGGAAAGGAAGCACCTTTTTATTAAATTTACCTTTTAGCAATCGCCATTCCTACCCTAAAGAT
+
AABCCFFFFFFFGGGGGGGGGGHHHHHHHHHGGGGHHHHHHHHHHGGGGGGGGHHHHHHHHHHHHEHFHHHHGHHHGHHHHHHHHHHHHHHGGGGGGHHHHHHHHHFHHHHHGGGG@GFHHHHHHHHGGGGGHEHHHHHGFHHGGGGEHHHHHHGHHFHHHHHHHH?GGHHHGGFFGGE--=FBFGGGFGG;BBFGFBFAFGFFFFFFEFFB/9BFFFFFFFFFEFFF:FFFFFFFFFFFFFFFFFFBFBB
@M05620:45:000000000-G6HP7:1:1101:13588:6115 1:N:0:173
ATCTCTATCTCCTAAAAACCTGTTTAGATTTGGAGATAGACCTTCAGGTTTTTCATCATTTTCTGCATGAATTATACATTGACCACGTTCCAGCGTGGTCAGTTTGCAGCATTCTGTTATTTTGTTTGACAGAGTGTCTTGTTGAGAACATATGTAGGACATGATTTTTTCCTGCAACAGGGAAAATAAAGTATAAGTTTTAAAGATTTATTCTTTAATAAAGGATCTCAAAGCCAGCTTTAGAAAAAGGA
+
BBBBBFFFFFFFGGGGGGGGGGHHHHHHHHHHHHHCHHHHHHHHHHHHHHHGGHHHHHHHHHHHHHGHHHGHHHHHHGHHFHHHHHGHHHHGHGGGGGHHHHHHHHHHHHHHHHHHHHHHHHHHHHHHHHHHHHHHHHHHHHHHGHHHHHHHHGHHHHFHHHHGHHHHHGHHHHHHHHHHHGGHEFFDDHHHGHFHHHHHHHHBGFGHHHHHHHHHHHHHFHHHFHHHGHHHHHHEHGHHHHHHFHHHGDH
@M05620:45:000000000-G6HP7:1:1101:13604:6131 1:N:0:173
ATCTCTATCTCCTAAAAACCTGTTTAGATTTGGAGATAGACCTTCAGGTTTTTCATCATTTTCTGCATGAATTATACATTGACCACGTTCCAGCGTGGTCAGTTTGCAGCATTCTGTTATTTTGTTTGACAGAGTGTCTTGTTGAGAACATATGTAGGACATGATTTTTTCCTGCAACAGGGAAAATAAAGTATAAGTTTTAAAGATTTATTCTTTAATAAAGGATCTCAAAGCCAGCTTTAGAAAAAGGA
+
BBBBBFFFFFFFGGGGGGGGGGHHHHHHHHHHHHHHHHHHHHHHHHHHHHHGGHHHHHHHHHHHHHHHHGHHHHHHHHHHHHHHHHGHHHHHHHGGGGHHHHHHHHHHHHHHHHHHHHHHHHHHHHHHHHHHHHHHHHHHHHHHHHHHHHHHHHHHHHHHHHHHHHHHHGHHHHHHHHHHHGGHHHHHHHGHHHHHHHHHHHHHHGHHHHHHHHHHHHHHHFFHHHHHHHHHHHFHGFHHHHHGHHGHGGG
@M05620:45:000000000-G6HP7:1:1101:13571:6136 1:N:0:173
ATCTCTATCTCCTAAAAACCTGTTTAGATTTGGAGATAGACCTTCAGGTTTTTCATCATTTTCTGCATGAATTATACATTGACCACGTTCCAGCGTGGTCAGTTTGCAGCATTCTGTTATTTTGTTTGACAGAGTGTCTTGTTGAGAACATATGTAGGACATGATTTTTTCCTGCAACAGGGAAAATAAAGTATAAGTTTTAAAGATTTATTCTTTAATAAAGGATCTCAAAGCCAGCTTTAGAAAAAGGA
+
AAABBFFFFFFFGGGGGGGGGGHHHHHHHHHHGHHHHHHHHHHHHHHHHHHGGHHHHHHHHHHHHHGHHFHHHHHHHHHHHHHHHHGHHHHHHHGGCGHHHHHHHHHHHHHHHHHHHHHHHHHHHHHHFHHGHHHHHHHHHHHHHHHGHGHHHHHHHHFFHHHFHHHHH?HHHHGHFHGHGGGHHHHHHGHHFHHGGGHHHHHHHHGHHHHHHHHHHFHFHGHGEGHHHHHFFGFFHGHHHHHHHHHGF?G
@M05620:45:000000000-G6HP7:1:1101:8292:6138 1:N:0:173
ATCTCTATCTCCTAAAAACCTGTTTAGATTTGGAGATAGACCTTCAGGTTTTTCATCATTTTCTGCATGAATTATACATTGACCACGTGGTCAGTTTGCAGCATTCTGTTATTTTGTTTGACAGAGTGTCTTGTTGAGAACATATGTAGGACATGATTTTTTCCTGCAACAGGGAAAATAAAGTATAAGTTTTAAAGATTTATTCTTTAATAAAGGATCTCAAAGCCAGCTTTAGAAAAAGGAAGAAAGGG
+
BBABBFFFFFFFGGGGGGGGGGHHHHHHHHHHHGHHHHHGHHHHHHHHHHHGGGHHHHHHHHHHHHHHHHHHHGHGHHHHHHHHHHGGEGFGFHGGGHHHHHHHHHHHHHHHHHFHHHHHHHHHHHHHHHHHHFHHFHHHHFHHHHHHGHHHGHHGHHHHHGHGHHGGHHHHHGGHHHGHF2@FHHHHGFHHHHHBF1FGHHHHHHHHHHH1D<FHFHHHFHHHHHHGHEGHHDGCGDGGCGFHHFHEHHG
@M05620:45:000000000-G6HP7:1:1101:11539:6141 1:N:0:173
ATCTCTATCTCCTAAAAACCTGTTTAGATTTGGAGATAGACCTTCAGGTTTTTCATCATTTTCTGCATGAATTATACATTGACCACGTTCCAGCGTGGTCAGTTTGCAGCATTCTGTTATTTTGTTTGACAGAGTGTCTTGTTGAGAACATATGTAGGACATGATTTTTTCCTGCAACAGGGAAAATAAAGTATAAGTTTTAAAGATTTATTCTTTAATAAAGGATCTCAAAGCCAGCTTTAGAAAAAGGA
+
BCCCCFFFFFFFGGGGGGGGGGHHHHHHHHHHHHHHHHHHHHHHHHHHHHHGGHHHHHHHHIIHIHHHHHHHHHHHHHHHHHHHHHGHHHHHHHGGGGHHHHHHHHHHHHHHHHHHHHHHHHHHHHHHHHHHHHHHHHHHHHHHHHHHHHHHHHHHHHHHHHHHHHHHHGHHHHHHHHHHHGGHHHHHHHHHHHHHHGHHHHHHHHHHHHHHHHHHHGHHHHGHHHHHHGHHHHHHHGHHHHGHHHGHGGG
@M05620:45:000000000-G6HP7:1:1101:13592:6145 1:N:0:173
ATCTCTATCTCCTAAAAACCTGTTTAGATTTGGAGATAGACCTTCAGGTTTTTCATCATTTTCTGCATGAATTATACATTGACCACGTTCCAGCGTGGTCAGTTTGCAGCATTCTGTTATTTTGTTTGACAGAGTGTCTTGTTGAGAACATATGTAGGACATGATTTTTTCCTGCAACAGGGAAAATAAAGTATAAGTTTTAAAGATTTATTCTTTAATAAAGGATCTCAAAGCCAGCTTTAGAAAAAGGA
+
AAAAAFFFFFFFGGGGGGGGGGHHGHHHHHHHH4GHHHHCHHHHHHHHHHHGGHHHHHHHHHHHHHHHHHGHHHHHHHHHHHHHHHGHHHHHHHGGGGHHGHHHHHHHHHHHHHHHHHHHHHHHHHHHHHHHHHHHHHHHHHHHHHHHHHHHHHHHHHHHHHHHHHHHHGHHHHHHHHHHHGGHHHHHHHHHGHHHHGHHHHHHHHHHHHHHHHHHHHHHHGFHHHHHHHHHHHGHHGHHHHHHHHGHGGH
@M05620:45:000000000-G6HP7:1:1101:8292:6158 1:N:0:173
ATCTCTATCTCCTAAAAACCTGTTTAGATTTGGAGATAGACCTTCAGGTTTTTCATCATTTTCTGCATGAATTATACATTGACCACGTGGTCAGTTTGCAGCATTCTGTTATTTTGTTTGACAGAGTGTCTTGTTGAGAACATATGTAGGACATGATTTTTTCCTGCAACAGGGAAAATAAAGTATAAGTTTTAAAGATTTATTCTTTAATAAAGGATCTCAAAGCCAGCTTTAGAAAAAGGAAGAAAGGG
+
CCCCCFFFFFFFGGGGGGGGGGHHHHHHHHHHHHHHHHHHHHHHHHHHHHHGGHHHHHHHHHHHIHHHHHHHHHHHHHHHHHHHHHGHHGHHHHHHHHHHHHHHHHHHHHHHHHHHHHHHHHHHHGHHHHHHHHHHHHGHHFGHHHHHHHHHHHHHHHHHHGHHHHHGHHHHHGGHHHHHHHHHHHHHHHHHHHHHHGHHHHHHHHHHHHHGDGHHHHHHHGHHFHHGGEGHHHHGFFHFGGHHHHGGHHG
@M05620:45:000000000-G6HP7:1:1101:18369:6161 1:N:0:173
CATCCTGACCCTGAAGTACCCCGGCTTGATTTCTGACATTAGATCGGAAGAGCACACGTCTGAACTCCAGTCACAGAAGACCATCTCGTATGCCGTCTTCTGCTTGAAAAAAAAAAAAGGTCAGCTGGGGGGCGTTCTTTGTGTACGCAACGATAAACCTGAACGAATCATATTTTCACTCCGTCCTGCTGCGTCATTCATGAGTTTTTCGCCGCCTTGCTTCTTCTCCCCGCCTCTCTACTCTCATGCCC
+
BBBBBFFFFFFFGGGGGGGGGGGCGGGFHHHHHGHGHHHHHHGHHHGGGGGHHHHHHGHHHGHHHHHHHHGHFHHHHHHHHHGHHFHHGGHGHHGFEHGGHHHGGGGHEFHG<ED/<>//2210111<//-9@-;-9.BBB/.://9;.@=DE.9./:B/.///.;EAA/B/:9////;//.9.99.9/B//9.;AFFBB9/9//9BB9/9AD-;B.;//B/B/B/FFF/.-9@ADBFF/9BBF////;BB
@M05620:45:000000000-G6HP7:1:1101:18358:6178 1:N:0:173
CATCCTGACCCTGAAGTACCCCGGCTTGATTTCTGACATTAGATCGGAAGAGCACACGTCTGAACTCCAGTCACAGAAGACCATCTCGTATGCCGTCTTCTGCTTGAAAAAAAAAAAAAAAACAACACTATAAGAGTACACAAAGGAATGGTGATTGAGAATGCCGTAATAGAAGGCTGGGCAGTGAAAGTCAGGGGGATGATATCAACTAATAGGAGAGGAAGACGACGGTCGATAGGGGATAGTAGTGG
+
BBBBBFFFFFFFGFFBGGGGGGG2ECGGGHHHHGHHHHHHHFHGHHDGGFHHFGHGHGHHHAFHGHFFFHHHHHEFFFHGGHHG3GFHGGHHHHGGGHGHHGHHHHHHFHFEEEF@//<//-.>....10000000=00000..////00/00000;00:0000;-9.9.00000../..9././/000000;0/.--9;.//9//////////////......:/.---9..--.../.9.9.//////.
@M05620:45:000000000-G6HP7:1:1101:14382:6277 1:N:0:173
TACCTGTACTGGGGAAGCATTTGAATATCCCCCCATGGTGATGGGGACGGAGAACTGCTCCATAAACACAGGCAACGTGCCTAACTTTCCCGGGAAGATGAAGTCAAAGAGCGACCACAGCTCTTCGGAGGTTATTTTGCATCGGTGAGCCAGACAGAATGATCCGATGAGGGGTGCGAAACTATTTGAGGAAAGGAAGCACCTTTTTATTAAATTTACCTTTTAGCAATCGCCATTCCTACCCTAAAGAT
+
CCCCDFFFFFFFGGGGGGGGGGHHHHHHHHHGGGGHHHGGHHHHHGGGGGGGGHHHHHHHHHHHHHHHHHHHGHHHGHHHHHHHHHHHHHHGGGGGGHHHHHHHHHHHHHHGGGGGGHHHHHHHHHHGGGGEHHHHHHHHGHHGGEGGHHHHHHGHHHHHHHHHHHGGGHHHGGEEGGDFGGGGGHHHGGGFGGGGGGGGGGFFFFFFFHHFFFFFFFFFFFFFFFFFFFFFFFFFFFFFFFAFFFFFFFF
@M05620:45:000000000-G6HP7:1:1101:14384:6295 1:N:0:173
TACCTGTACTGGGGAAGCATTTGAATATCCCCCCATGGTGATGGGGACGGAGAACTGCTCCATAAACACAGGCAACGTGCCTAACTTTCCCGGGAAGATGAAGTCAAAGAGCGACCACAGCTCTTCGGAGGTTATTTTGCATCGGTGAGCCAGACAGAATGATCCGATGAGGGGTGCGAAACTATTTGAGGAAAGGAAGCACCTTTTTATTAAATTTACCTTTTAGCAATCGCCATTCCTACCCTAAAGAT
+
ABBABFFFFFFFGAFEEGFFGGFHHHHHHHHGGGGHFHGBGGGGEEGGGGGGCGGHFHHHHHHHHHHHHHHHGHHHGFGHHFHHHFFHHHHGGG/EGHHHHHHHHHHHHHHH/BDG/FGHHHHHFDHGGGGEHHHHHHHHFGHGAAD<<GHFCGGFFGHGGHHHHHFGGHG/CDCDDGGGGBGBGGGBFEGBFB.AFFGEFFFFFFFFFFF/BBFFFFFFFFFFFBFF/9FFEDFEFFFFFBAFFFFBFEF
@M05620:45:000000000-G6HP7:1:1101:13991:6310 1:N:0:173
ATCTCTATCTCCTAAAACCCTGTTTAGATTTGGAGATAGCCCTTCAGGTTTTTCATCATTTTCTGCATGAATTATACATTGCCCACGTTCCAGCGTGGTCGGTTTGCAGCATTCTGTTTTTTTGTTTGACAGAGGGTCTTGTTGAGACCATATGTAGGAAATGATTTTTTCCTGCAACAGGGAAATTAAAGTATAAGTTTTAAAGATTTATTCTTTATTAAAGGATCTCAAAGCCAGCTTTAGAAAAAGGA
+
AAAAAFFFFFF1AGGGG1EABAGGE3A1DGDH11010111B0FA01D1FHHG/02222DGHB2A212A2F1FD12222DA11B11//BBG0210>/B//1//>F//12110B2@22F>1BFG//BG00111<00///0B11F<021?1/01122>2@1110111@GHHH-F1<11>1<0>G.CGH00DH0000<D0=GGH<GH000<G0:C00CGCGB:GG0C0/0909CF00C./..CFB00CFGG.9.C
@M05620:45:000000000-G6HP7:1:1101:13983:6327 1:N:0:173
ATCTCTATCTCCTAAAAACCTGTTTAGATTTGGAGATAGACCTTCAGGTTTTTCATCATTTTCTGCATGAATTATACATTGACCACGTTCCAGCGTGGTCAGTTTGCAGCATTCTGTTATTTTGTTTGACAGAGTGTCTTGTTGAGAACATATGTAGGACATGATTTTTTCCTGCAACAGGGAAAATAAAGTATAAGTTTTAAAGATTTATTCTTTAATAAAGGATCTCAAAGCCAGCTTTAGAAAAAGGA
+
CDBCCFFFFFFFGGGGGGGGGGHHHHHHHHHHHHHHHHHHHHHHHHHHHHHGGHHHHIHHHHIHHHHHHHHHHHHHHHHHHHHHHHGHHHHHHHGGGGHHHHHHHHHHHHHHHHHHHHHHHHHHHHHHHHHHHHHHHHHHHHHHHHHHHHHHHHHHHHHHHHHHHHHHHGHHHHHHHHHHHGGHHHHHHHHGHHHHHHHHHHHHHHHHHHHHHHHHHHHHHHHHHHHHHHHHHHHHHGHHHHHGHFHHGGG
@M05620:45:000000000-G6HP7:1:1101:14005:6328 1:N:0:173
ATCTCTATCTCCTAAAAACCTGTTTAGATTTGGAGATAGACCTTCAGGTTTTTCATCATTTTCTGCATGAATTATACATTGACCACGTTCCAGCGTGGTCAGTTTGCAGCATTCTGTTATTTTGTTTGACAGAGTGTCTTGTTGAGAACATATGTAGGACATGATTTTTTCCTGCAACAGGGAAAATAAAGTATAAGTTTTAAAGATTTATTCTTTAATAAAGGATCTCAAAGCCAGCTTTAGAAAAAGGA
+
BBBBBFFFFFFFGGGFFGGGGGHHHGHGHHHHGHHHHHHGHHHHHHGGHHHGGHFHHGHHHHHHHHGHHHHHHHGFHFHHHHHHBHGHHHHBFHGGFFHHGHHHHHHHHHHHHHHHHHHHHHHHHHHHHHHHGHHHHHHHHHHGGFFHHHHHHHHGHHGHHHHHHHHHGGHHHHHFHHGHHGGHHGGHHHHFHHHGHHHHHHHHHHHHHHHHHHHHHEHH00FHHHHHHHHGHHHHHGHHHHHGGGHADGC
@M05620:45:000000000-G6HP7:1:1101:9859:6358 1:N:0:173
CATCCTGACCCTGAAGTACCCCGGCTTGATTTCTGACATTAGATCGGAAGAGCACACGTCTGAACTCCAGTCACAGAAGACCATCTCGTATGCCGTCTTCTGCTTGAAAAAAAAAAAAAAAAAAAAAAAAAGAGTGAAGTGTTGAGGTTATGTGTGGGAGTAGGTCTTATTGTCAGTATGTCGAAGTACGCAGTACGTAGTGAATGTCTAGTATGTATTACGAGATAGTCAAGACATATGGTGCACAGGGA
+
CCCCCFFFFFFFGGGGGGGGGGGGGGGGHHHHHHHHHHHHHHGHHHGGGGHHHHHHHGHHHGHHHHHHHHHHHHGHHHHHHHHHFHHHGGHHHHGGGHGHHHHHHHHHGHHFGGGC><>//----------../000000000.00///090900....../00000000900000000000..9..00...-9009/0.;/:000900000900;00000.....00090900/:0090009;090/...
@M05620:45:000000000-G6HP7:1:1101:15975:6360 1:N:0:173
ATCTCTATCTCTAAAAACCTGTTTAGATTTGGAGATAGACCTTCAGGTTTTTCATCATTTTCTGCATGAATTATACATTGACCACGTTCCAGCGTGGTCAGTTTGCAGCATTCTGTTATTTTGTTTGACAGAGTGTCTTGTTGAGAACATATGTAGGACATGATTTTTTCCTGCAACAGGGAAAATAAAGTATAAGTTTTAAAGATTTATTCTTTAATAAAGGATCTCAAAGCCAGCTTTAGAAAAAGGAA
+
CCCCCFFFFFFFGGGGGGGGGGHHFHHHHHHHFHHHHHHHHHHHHHHHHHGGHHHHHIHHHHHHIHHHHHHHHHHHHHHHHHHHHGHHHHFGHGEGGHHHHHHHHHHHHHHHHHHHHHHHHHHHHHHHHGHHHHHHHHHHHHHHHHHHHHHHHGHHHHHHHHHHHHHHGHHHHHGHHHHHGGGHHHHHHHGGHHFGFHHHHHHHHHHHHHHHHHHGHGGHDGDGHHHHHHHHHHHHGHHHHHFHHHHEEFG
@M05620:45:000000000-G6HP7:1:1101:13546:6373 1:N:0:173
ATCTCTATCTCCTAAAAACCTGTTTAGATTTGGAGATAGACCTTCAGGTTTTTCATCATTTTCTGCATGAATTATACATTGACCACGTTCCAGCGTGGTCAGTTTGCAGCATTCTGTTATTTTGTTTGACAGAGTGTCTTGTTGAGAACATATGTAGGACATGATTTTTTCCTGCAACAGGGAAAATAAAGTATAAGTTTTAAAGATTTATTCTTTAATAAAGGATCTCAAAGCCAGCTTTAGAAAAAGGA
+
CCCCCFFFFFFFGGGGGGGGGGHHHHHHHHHHHHHHHHHHHHHHHHHHHHHGGHHHHIHHHHHHIHHHHHHHHHHHHHHHHHHHHHGHHHHHHHGGGGHHHHHHHHHHHHHHHHHHHHHHHHHHHHHHGHHHHHHHHHHHHHHHHHHHHHHHHHHHHHHHHHHHHHHHHGHHHHHHHHHHHGGHHHGHHHHHHHHHHGGHHHHFHHHHHHHHHHHHHHHHHHHHHHGHHHHHHHHHHGHHHHHFGGHHGGH
@M05620:45:000000000-G6HP7:1:1101:15964:6374 1:N:0:173
ATCTCTATCTCTAAAAACCTGTTTAGATTTGGAGATAGACCTTCAGGTTTTTCATCATTTTCTGCATGAATTATACATTGACCACGTTCCAGCGTGGTCAGTTTGCAGCATTCTGTTATTTTGTTTGACAGAGTGTCTTGTTGAGAACATATGTAGGACATGATTTTTTCCTGCAACAGGGAAAATAAAGTATAAGTTTTAAAGATTTATTCTTTAATAAAGGATCTCAAAGCCAGCTTTAGAAAAAGGAA
+
CCCCCFFFFFFFGGGGGGGGGGHHFHHHHHHHHHHHHHHHHHHHHHHHHHGGHHHHHIHHIIHHHHHHGHHHHHHHHHHHHHHHHGHHHHGHHGGGGHHHHHHHHHHHHHHGHHHHHHHHHHHHHHHHHGHHHGHHHHHHHHHGHHGHGHHHHHHHHHHHHHHHHHHHGHHHHHGHHHHHGGHHHHHHGHGHHHHHGHHHHHHHHHHHHHHHHHHHFGHGFH0GHHHHHHGHGHFHGHHHHHGHHHGGFHG
@M05620:45:000000000-G6HP7:1:1101:15984:6377 1:N:0:173
ATCTCTATCTCTAAAAACCTGTTTAGATTTGGAGATAGACCTTCAGGTTTTTCATCATTTTCTGCATGAATTATACATTGACCACGTTCCAGCGTGGTCAGTTTGCAGCATTCTGTTATTTTGTTTGACAGAGTGTCTTGTTGAGAACATATGTAGGACATGATTTTTTCCTGCAACAGGGAAAATAAAGTATAAGTTTTAAAGATTTATTCTTTAATAAAGGATCTCAAAGCCAGCTTTAGAAAAAGGAA
+
AAABBFFFFFFFGGGGGGGGGGHH5GHHHHHHHHHHHHHHHHHHHHHHHHGGHHHHHHHHHHHHHHHHHHHHHHHHHHHHGHHHHGHHHHDGHGEGFHHFHHHHHHHHHHHHHHHHHHHHHHHHHHHHHFHHHHHHHHHHHHHHHHHHGHHHHHGHHHHHHHHHHHHHGHHHHHGHHGHHGGHGHHHGHHDFGGHHHHHHHGHHHHHHHHHHHHHHFDGGGHFHHGHGHHHHHHHHGHHHGGGGHHFGFHH
@M05620:45:000000000-G6HP7:1:1101:13527:6380 1:N:0:173
ATCTCTATCTCCTAAAAACCTGTTTAGATTTGGAGATAGACCTTCAGGTTTTTCATCATTTTCTGCATGAATTATACATCGACCACGTTCCAGCGTGGTCAGTTTGCAGCATTCTGTTATTTTGTTTGACAGAGTGTCTTGTTGAGAACATATGTAGGACATGATTTTTTCCTGCAACAGGGAAAATAAAGTATAAGTTTTAAAGATTTATTCTTTAATAAAGGATCTCAAAGCCAGCTTTAGAAAAAGGA
+
AAABAFFFFFFFGGGGGFFGGGHHHFFHHHHHHCFGGHHCHHHHHHHHHHHGGHFHHHHHHHHHHHHHHHHHHHHHHHHGGHGGGHGHHHHHHHGFGGHHHHHHHHHHHHHHHHHHHHHHHHHHHHHHHHHHGHHHHHHHHHHHBGHFFHHHHHHHHGFHHHHGHHHHHGHHHHGHGHHHHGGGHHGHFGGHHFFFGGHHHHGHHGGHHHHHHHHHHHHHGHHFFHHHHHFHHFHHHGHHHHHEGGHF?BC
@M05620:45:000000000-G6HP7:1:1101:13555:6392 1:N:0:173
ATCTCTATCTCCTAAAAACCTGTTTAGATTTGGAGATAGACCTTCAGGTTTTTCATCATTTTCTGCATGAATTATACATTGACCACGTTCCAGCGTGGTCAGTTTGCAGCATTCTGTTATTTTGTTTGACAGAGTGTCTTGTTGAGAACATATGTAGGACATGATTTTTTCCTGCAACAGGGAAAATAAAGTATAAGTTTTAAAGATTTATTCTTTAATAAAGGATCTCAAAGCCAGCTTTAGAAAAAGGA
+
AAAAAFFFFF3FGGFFGFGGGGGHHHGHEHHHHHGFGHHFHHHHHHHHHHFF/GHHFHGHHHHHHHHHHGGHHHHHHHHFHHHHHHGHHHBGHHGEGGHHHHFHHHHGHHHHHHHHHHHHHHHHGHHHHHGHHHGHHHHHHHHHHHHHHHHHHHHHHHHHGHHHHHHHHGHHHHHHHHHHHGGGHHHHGHHGGHHHHGHHHHHHHHHHHHHHHHHHHHHGHHGHHHGHHGHHHGHGHGHHHHHHHGHHGGH
@M05620:45:000000000-G6HP7:1:1101:20624:6531 1:N:0:173
ATCTCTATCTCCTAAAAACCTGTTTAGATTTGGAGATAGACCTTCAGGTTTTTCATCATTTTCTGCATGAATTATACATTGACCACGTTCCAGCGTGGTCAGTTTGCAGCATTCTGTTATTTTGTTTGACAGAGTGTCTTGTTGAGAACATATGTAGGACATGATTTTTTCCTGCAACAGGGAAAATAAAGTATAAGTTTTAAAGATTTATTCTTTAATAAAGGATCTCAAAGCCAGCTTTAGAAAAAGGA
+
CCCCCFFFFFFFGGGGGGGGGGHHHHHHHHHHHHHHHHHHHHHHHHHHHHHGGHHHHHHHHHHHHHGHHHGHHGHHHHHHHHHHHHGHHHHHHHGGGGHHHHHHHGHHHHHHHHHHHHGHHHHHHHHHHHGHHHHHHHHHHHHHGHHHHGHHGHHHHHHHGHHHHHHHHGHHHHHHHHHHHGGHHGHHHHHHGHHGHGFHHHHHHHHHHHGHHGHHHGHHHGHHHHHHHHHGHGHGHGHHHHHGHHHFGFG
@M05620:45:000000000-G6HP7:1:1101:20642:6535 1:N:0:173
ATCTCTATCTCCTAAAAACCTGTTTAGATTTGGAGATAGACCTTCAGGTTTTTCATCATTTTCTGCATGAATTATACATTGACCACGTTCCAGCGTGGTCAGTTTGCAGCATTCTGTTATTTTGTTTGACAGAGTGTCTTGTTGAGAACATATGTAGGACATGATTTTTTCCTGCAACAGGGAAAATAAAGTATAAGTTTTAAAGATTTATTCTTTAATAAAGGATCTCAAAGCCAGCTTTAGAAAAAGGA
+
DDDCDFFFFFFFGGGGGGGGGGHHHHHHHHHHHHHHHHHHHHHHHHHHHHHGGHHHHHIHHHHIHHHHHHHHHHHHHHHHHHHHHHGHHHHHHHGFGGHHGHHHHHHGHHHHHHHHHHHHHHHHHHHHGHGHHHHHHHHHHHHHGHHHHHHHHHHGHHHHHHHHHHHHHGHHHHHHHHGHHGGHHGHHHGHHHHHGHHHHHHHHHHHHHHHHHHHHHFHHHGHHHHHHHHHHHHHHHGHHHGHHHHHGGGH
@M05620:45:000000000-G6HP7:1:1101:20629:6551 1:N:0:173
ATCTCTATCTCCTAAAAACCTGTTTAGATTTGGAGATAGACCTTCAGGTTTTTCATCATTTTCTGCATGAATTATACATTGACCACGTTCCAGCGTGGTCAGTTTGCAGCATTCTGTTATTTTGTTTGACAGAGGGTCTTGTTGAGAACATATGAAGGACATGATTTTTTCCTGCAACAGGGAAAATAAAGTATAAGTTTTAAAGATTTATTCTTTATTAAAGGATCTCAAAGCCAGCTTTAGAAAAAGGA
+
BBBBBFFFFFFFGGGGG4EEBGHHCB5AFHFHDCB44555BBG3A3F3GHHG2F5BD5FHHB5A5B555FEFB55AB5D555F3BAEH1F25@3>1B0B342FGE434B31B4B4@GD4FGHD4GHE33B4?33///BF?BH3?43?4333?4B22B100?111BGHHH/F<>11F1<0?G/FCG0?GH1111=F1<FFHDFH1<1>G10=0=GHGH0<GH0G0/0/<0CG0;GA/:CGHFCBCGGH.EAF
@M05620:45:000000000-G6HP7:1:1101:24903:6554 1:N:0:173
AAACCCAGAAGACATGAGGTCAGCTAGATCGGAAGAGCACACGTCTGAACTCCAGTCACAGAAGACCATCTCGTATGCCGTCTTCTGCTTGAAAAAAAAAAAAAAAAAGCCCCAACAATCTACGGTTTGTGTCTTTATTTTACGAAACAACAAGAGATCTTAAATGAGAATTTTTGAATTAATGTCTTCTGAGTCATTAATTATTATATAACCTGCTGTCATCTTGTATAAGGTTCTCTGTTGTTATCTTG
+
BAABBBBBBFFFGGGGGGGBGGHHHHHHHHHGFFGHHHHHHHGHHHGHHHHHHHHHHHHHHHHHHHHHHGHHGGGHHHHGGGHGHHHFHHHGFHHHGGGGF/////<//00////...11111..>...</<0<0=0<0<00<....-/.;..//./0000000000;0;:0B00-.0000;000;00000;00000;/:////9/9/////:/9AF////;////;///////;///://9/../:////
@M05620:45:000000000-G6HP7:1:1101:24886:6562 1:N:0:173
AAACCCAGAAGACATGAGGTCAGCTAGATCGGAAGAGCACACGTCTGAACTCCAGTCACAGAAGACCATCTCGTATGCCGTCTTCTGCTTGAAAAAAAAAAAAAAAAAGAAAAAAATAAAAAAAGAGTACAGTAAGTGAAATAAAACATAGTGATATGACGTGACTCGAAAAGACAGTAGGGGCAAGCACGTAACAGAGTTGAGATGGAAGTTGGTAAGAGAACATCTGAAGAAAGGTAGACGGTAACAGC
+
AA@AABBAAFFFGGGFGCGFGFFHHFHHHHHGGFGHHHFHGHGHHHGHHHHHHGHHHFHFHGGGFHHHGFHHFGGHHHHGGGHGHHHHHHHHGHFHGGGFG/<///<///0000--011111--../;000000:000000000000.000000000;00.9...;0.;/.-/.///000/..--.....-9...9//////:/.//////99//./////.//////////////./////..:..///.
@M05620:45:000000000-G6HP7:1:1101:19876:6691 1:N:0:173
CATCCTGACATTAGATCGGAAGAGCACACGTCTGAACTCCAGTCACAGAAGACCATCTCGTATGCCGTCTTCTGCTTGAAAAAAAAAAAAAAAACATAAACCTTCCCCTCTCACTTACCTCACTAGTCTTATCTAAATACAACTAAACCCCTTACCCCACCCCCCCGCCTTTTGTACCCCCTCTTATTATCCACTACAACCTAATATATGACCTGGCCTCATTCTCCCTAACCCAACCTCCATAATCATCC
+
CBCCCFFFFFFFGGGGGGGGGGGHHHHFHGGHHGHFHHHHHHHHHHGHHGHGHHHH3GHGFEHHHHGEFHGHHHHHHHFHGFHGGGEC>/</>>//2?22222222?22?2=1=?11=01?1/111111111>1111111111<000<<....0<//.:.::-------..000/000:99-.:00000000000//000./00000000;0;0/...0.0090900//0/;9.....B/./090090000
@M05620:45:000000000-G6HP7:1:1101:4761:6697 1:N:0:173
ATCTCTATCTCCTAAAAACCTGTTTAGATTTGGAGATAGACCTTCAGGTTTTTCATCATTTTCTGCATGAATTATACATTGACCACGTTCCAGCGTGGTCAGTTTGCAGCATTCTGTTATTTTGTTTGACAGAGTGTCTTGTTGAGAACATATGTAGGACATGATTTTTTCCTGCAACAGGGAAAATAAAGTATAAGTTTTAAAGATTTATTCTTTAATAAAGGATCTCAAAGCCAGCTTTAGAAAAAGGA
+
BBBBBFFFFFFFGGGGGGGGGGHHHHHHHHHHGHHHHHHCFFHHHHHHHHHGGHGHHHHHHHHHHGHHHHHHHHHHHHHHHFGFHHGHHHHGHGGGGGHHHHHHHHHFFHHHHHHHHHHHHHHHHHHHHGHHHHHHHHHHHHHHGHHHHHHHHHHHHHHHHHHHHHHHFDHHHHHHFHHHHGEHHHGHFHHHHHGGGGHHHHHGGGHHHHHHHHHHHHHHGHHGGHGHHHHHHHHHGGHHHGHHGGHFGGG
@M05620:45:000000000-G6HP7:1:1101:6753:6698 1:N:0:173
TACCTGTACTGGGGAAGCATTTGAATATCCCCCCATGGTGATGGGGACGGAGAACTGCTCCATAAACACAGGCAACGTGCCTAACTTTCCCGGGAAGATGAAGTCAAAGAGCGACCACAGCTCTTCGGAGGTTATTTTGCATCGGTGAGCCAGACAGAATGATCCGATGAGGGGTGCGAAACTATTTGAGGAAAGGAAGCACCTTTTTATTAAATTTACCTTTTAGCAATCGCCATTCCTACCCTAAAGAT
+
AAAAAFFFFFFFGGCGGGGGGGHHHHHHHHHGGGGGHHGHHHHHHGGGGGGGGHHHHHHHHGHHHHGHHHHHGGGHGHHHHHHHHHHHHHHGGGEEGHHHGHHHHHHHHHHHGGGGGHHHGHHHHFGGGGGCGEGHHHHHHHHGDEGGHHHHHHGGHGGFGGHHHF<AGHHHGGACFACFFDGGGGGGGGG9BFFFB:CEFFEFFFFFFFFFFFFFBFBFFFFFFFFFFFFFEDFFFFFFFFAAFFFBFFF
@M05620:45:000000000-G6HP7:1:1101:4776:6711 1:N:0:173
ATCTCTATCTCCTAAAAACCTGTTTAGATTTGGAGATAGACCTTCAGGTTTTTCATCATTTTCTGCATGAATTATACATTGACCACGTTCCAGCGTGGTCAGTTTGCAGCATTCTGTTATTTTGTTTGACAGAGTGTCTTGTTGAGAACATATGTAGGACATGATTTTTTCCTGCAACAGGGAAAATAAAGTATAAGTTTTAAAGATTTATTCTTTAATAAAGGATCTCAAAGCCAGCTTTAGAAAAAGGA
+
CCCCCFFFFFFFGGGGGGGGGGHHHHHHHHHHHGHHHHHHHHHHHHHHHHHGGHHHHIIHHHIIIHHHHHHHHHHHHHHHHHHHHHGHHHHHHHGGGGHHHHHHHHHHHHHHHHHHHHHHHHHHHHHHHHHHHHHHHHHHHHHHHHHHHHHHHHHHHHHHHHHHHHHHHGHHHHHHHHHHHGGHHHHHHHHHHHHHHGHHHHHHHHHHHHHHHHHHHFHHHHHHHHHHHGHHHHHHHGHHHHHGHGHGGGH
@M05620:45:000000000-G6HP7:1:1101:4793:6721 1:N:0:173
ATCTCTATCTCCTAAAAACCTGTTTAGATTTGGAGATAGACCTTCAGGTTTTTCATCATTTTCTGCATGAATTATACATTGACCACGTTCCAGCGTGGTCAGTTTGCAGCATTCTGTTATTTTGTTTGACAGAGTGTCTTGTTGAGAACATATGTAGGACATGATTTTTTCCTGCAACAGGGAAAATAAAGTATAAGTTTTAAAGATTTATTCTTTAATAAAGGATCTCAAAGCCAGCTTTAGAAAAAGGA
+
AABAAFFFFF5FGGGFGGGGGFHHHFBFHHFDBGHHHG5FFHHHHHH3GGHGAGGHHFHHHGH5FHHHGFFFGFDHHHHHHHFHFHAGHHFHBCE?1>FGBGHHH4GHHHFHGGHFFGDGHHHHHHHHGHFE33F?FEGHHHFFGBGGHHHFHHHHHBBGGHFHBFGFGDGDG11FDC0</?CCCCF?11???GGHDHHHHFHGFFGHHHGHHGHGG0=D0<00<<<DDGHDGFC::;GGHG00CGCC.=G
@M05620:45:000000000-G6HP7:1:1101:6761:6721 1:N:0:173
TACCTGTACTGGGGAAGCATTTGAATATCCCCCCATGGTGATGGGGACGGAGAACTGCTCCATAAACACAGGCAACGTGCCTAACTTTCCCGGGAAGATGAAGTCAAAGAGCGACCACAGCTCTTCGGAGGTTATTTTGCATCGGTGAGCCAGACAGAATGATCCGATGAGGGGTGCGAAACTATTTGAGGAAAGGAAGCACCTTTTTATTAAATTTACCTTTTAGCAATCGCCATTCCTACCCTAAAGAT
+
BCCCCFFFFFFFGGGGGGGGGGHHHHHHHHHGGGGHHHHHHHHHHGGGGGGGGHHHHHHHHHHHHHHHHHHHGHHHGHHHHHHHHHHHHHHGGGGGGHHHHHHHHHHHHHGHGGGGGHHHHHHHHHHGGGGEHHHHHHHHGHHGGGGGHHHHHHGHHHHHHHHHHHDGGHHHGGEFGGGGGGGGGGGGGGGFFGGGGGGGGGFFFFFFFFFFFBFFFFFFFFFFFFFFFFFFFFFFFFFFFFFFFFFFFFF
@M05620:45:000000000-G6HP7:1:1101:6739:6728 1:N:0:173
TACCTGTACTGGGGAAGCATTTGAATATCCCCCCATGGTGATGGGGACGGAGAACTGCTCCATAAACACAGGCAACGTGCCTAACTTTCCCGGGAAGATGAAGTCAAAGAGCGACCACAGCTCTTCGGAGGTTATTTTGCATCGGTGAGCCAGACAGAATGATCCGATGAGGGGTGCGACACTATTTGAGGAAAGGAAGCACCTTTTTATTAAATTTACCTTTTAGCAATCGCCATTCCTCCCCTAAAGAT
+
AA>AAFFBFFFFGGGFAGGGGGHGBHHHHHHGGGGHHHHHHHHGGGEGGGGGGHHHGHHHHHHHHHHHHEHHGHHHGHHHHHHHHHHHHHHGGG@EGEGGFDGHHGHFHHGHGGGGCHHHHHHHHHHGACGCGFGHHHHGFHHGGGGFEFHHHGEHHHHHHGHHHHCGGFH/EGCCGG9-AAGGGGGG0.BBF/;FCB9ECFEFFFFF-FFB/;BFFFFFFFFFBBFFFFFAEA9AFFFF//ABFE9F/FF
@M05620:45:000000000-G6HP7:1:1101:9199:6729 1:N:0:173
TACCTGTACTGGGGAAGCGTGTAGCAATCGCCATTCCTACCCTAAAGATCGGAAGAGCACACGTCTGAACTCCAGTCACAGAAGACCATCTCGTATGCCGTCTTCTGCTTGAAAAAAAAAAAAAAAATACCTCTTTTCAGTATTCTCCCCTCATACTTCCACTCATATAACCTTCCCCCTTTGCCCTCCCCACTCCTTATCCCCTCTGTCTTCACTCCCCCCTTCTCACCCCTCCCTCTATCTCACCCTTC
+
BBBCCFFFFFFFGGGGGGGEGGHHHHHHHGGGGFHHHHHHHHHHHHHGHHHGGGEGHHFHGHFGGHFGFHHHHGHFHHHFHHHHHHGGHHHHHFEGHHHFEEHGGHHHGHFFHHHFGGGCC/>//>>0<><1D00000<<000000<=<</:.00;00<0:00//00;000000;/;;C-.009000..../:.9/000099::/./00;90;0000:.;.9-.;0900..-.:;.//:0;:0000.../9
@M05620:45:000000000-G6HP7:1:1101:26197:6800 1:N:0:173
TACCTGTACTGGGGAAGAGCACACGTCTGAACTCCAGTCACAGAAGACCATCTCGTATGCCGTCTTCTGCTTGAAAAAAAAAAACAACTTGCTTCGTGATTCCCATCAGCTCCGACCAGTTCAGCTGGCCGCCTCTCTTTTTCACACCAACGCCAAACCTGAAAAAATCATTTTTTAACTAATCCCTCCTCAGCCATTCATGCGCTTTCATCCCCCTTGCTTCTTCCCACAGACTCTCTACTCTCATTTCA
+
3A3AADFFFFFFFCGCAGAGGGBGE4AEFFGCFHHB3ABGFHFGHGEGHHGHFGFFEGHFBE1A1AGFHDBG3AGDEF?////>?/?/3334344<0/334?BG3G?FF?1BF//><<F<1@22@F<0/0//<<.1>11111>1111><<..-<<A/../.;:C:.-:/C0;000-.:;09000909/;//0//;.;;C////..-;A/////.;D=A./9//;B//9/9.././/;////;BF9B/////
@M05620:45:000000000-G6HP7:1:1101:8764:6824 1:N:0:173
CATCCTGACCCTGAAGTACCCCGGCTTGATTTCGACATTAGATCGGAAGAGCACACGTCTGAACTCCAGTCACAGAAGACCATCTCGTATGCCGTCTTCTGCTTGAAAAAAAAAAAAAAAACAGAAAAAAAAAGCAAAAGAAGACCAGAAGACGATCAGAAAAAAACAAGAGAAGATAACGAAAGACAGAGGCCAAGGATTGTAACGACCAGATCAAAGGAGAGGAGGTGACGGGGGTGATTTAAACAATG
+
CCCCCFFFFFFFGGGGGFGGGGGGGGGGHHHHHHGGGGHHHHHHHGGEGGHHHHHHGHHHGGHHHHHHHHHHHGHHHHGHHHHFGHGFEHHHHGGGHGHHHHHHHGHGFHGGGFC<<</--..0>11/.-<-:;.0/;//../0///.:900/.-...90;0/.9-...//.;0/00000;.9../99/;/;...;;..0;/:009..---..000000//.......:.00.------.90900000.;0
@M05620:45:000000000-G6HP7:1:1101:24933:6884 1:N:0:173
CATCCTGACCCTGAAGTACCCCGGCTTGATTTCTGACATTAGATCGGAAGAGCACACGTCTGAACTCCAGTCACAGAAGACCATCTCGTATGCCGTCTTCTGCTTGAAAAAAAAAAAAAAAAAAAAGAAGCAAATATATGGAAATTGCTAGAAAAAAACTGAAGAGGTAAAAAATGAATAAAGGAACGGAGTCGCTTACGAGTCGGACGAACAAAAGAATTAATCTTGGATCTTATTTTTAGAGTTATAAC
+
CCCCCFFFFFFFGGGGGGGGGGGGGGGGHHHHHHHHHHHHHHHHHHGGGGHHHGHHHGHHHGHHHHHHHHHHGHHHHHHHHHHHFHHGFGHHHHGFGHGHHHHHHHGGHHGGGGGF><>/<><<-<.../0::000;0000<000000000000/9--.000000..0;0000-.0000000;;/9.....;/--...0..../---------;../..0000000900000000:0000.;000000:00
@M05620:45:000000000-G6HP7:1:1101:4951:6958 1:N:0:173
TACCTGTACTGGGGAAGAGCACCACGTCTGAACTCCAGTCACAGAAGACCATCTCGTATGCCGTCTTCTGCTTGAAAAAAAAAAAAAAACACGTAAGCCGACTTCTGATAGAGAAAAAATAAAAATAGTGAAGATTTACAATTAGAGTAAACAAGGTTTGAAGAAGATAATATATATTGAGTTATTTTAAAAAAAGAAGTAAATTATTATTAAGTAAAATATTAATAGAATACATTTAATCACTTATAACT
+
BABBBFFFFFFFGGGGGGGGGGHGHGHHHGGHHHHHHHHHHHHHHHHHHHGG3FFGFEHHHHGGGHGHHHHHHHFGHHHEGCEE>//////0?020022<///?2222?11?1111?<@0<1>1101<111111<00000000000<000000./.000.0000/:/00000000000;;000900;000000--9../00/////9;/////////////9//////9//////9//////:////////
@M05620:45:000000000-G6HP7:1:1101:19351:6962 1:N:0:173
CATCCTGACCCTGAAGTACCCCGGCTTGATTTCTGACATTAGATCGGAAGAGCACACGTCTGAACTCCAGTCACAGAAGACCATCTCGTATGCCGTCTTCTGCTTGAAAAAAAAAAAAAAAAAAAAAAAAAACGAAGCTGGGACTTCCAAGTCCGTACCACGAAAAGACCAACAATACTAGTGAAGACTCATTTCGCTGCGTCCAGCAACTGTAACGCAAACATTCCTACACTCCTTTGGCTCCTCATCAT
+
CCCCCFFFFFFFGGGGGGGGGGGGGGGGHHHHHHHHHHHHHHHHHHGDGGHHHHHHHGGHHGHHHHHHHHHHHHHGHHHHHHHHHHHHGGHHHHGEGHGHHHHHHHHHHHHGGGGD><///--<--------.-.:.-00/....0090000:0.....90.-.9-/.///...:00000009000990000:00/..:.-.-9.0://./9;000:;---;.90000000/9//9900/0;0.0/00000
@M05620:45:000000000-G6HP7:1:1101:7338:6999 1:N:0:173
TACCTGTACTGGGGAAGCATTTGAATATCCCCCCATGGTGATGGGGACGGAGAACTGCTCCATAAACACAGGCAACGTGCCTAACTTTCCCGGGAAGATGAAGTCAAAGAGCGACCACAGCTCTTCGGAGGTTATTTTGCATCGGTGAGCCAGACAGAATGATCCGATGAGGGGTGCGAAACTATTTGAGGAAAGGAAGCACCTTTTTATTAAATTTACCTTTTAGCAATCGCCATTCCTACCCTAAAGAT
+
BCCCCFFFFFFFGGGGGGGGGGHHHHHHHHHGGGGHHHFHHHHHHGGGGGGGGHHHHHHHHHHHHHHHHHHHGHHHGHHHHHHHHHHHHHHGGGGGGHHHHHHHHHHHHHHHGGGGGHHHHHHHHHHGGGGCGHHHHHHHGHHGGGGGHHHHHHGHHHGHHHHHHHCEGHHHGGEEEGDGGFGGGGGGGGGCFGGGGFFGFGFFFFFFFFFBBBBFFFBFFFFFFFFFFFFFFFFFFFFFFFFFFFFEFFF
@M05620:45:000000000-G6HP7:1:1101:7328:7015 1:N:0:173
TACCTGTACTGGGGAAGCATTTGAATATCCCCCCATGGTGATGGGGACGGAGAACTGCTCCATAAACACAGGCAACGTGCCTAACTTTCCCGGGAAGATGAAGTCAAAGAGCGACCACAGCTCTTCGGAGGTTATTTTGCATCGGTGAGCCAGACAGAATGATCCGATGAGGGGTGCGAAACTATTTGAGGAAAGGAAGCACCTTTTTATTAAATTTACCTTTTAGCAATCGCCATTCCTACCCTAAAGAT
+
CCBCCFFFFFFFGGGGGGGGGGHHHHHHHHHGGGGHHHGHHHHHHGGGGGGGGHHHHHHHHHHHHHHHHHHHGHHHGHHHHHHHHHHHHHHGGGEEGHHHHHHHHGHHHHHHGGGGCHHHHHHHHHHGDCG?GFGHHHHHHHHGGDGGHGHHFHGHHHHHHHHHHHGGGHHHGGEDFGG?GFGGGGGGGGGBFFFGFBAEFGFFFFFFFFFB:BBFFFFFFFFFFFFFBFFFFFFEFFFFFFFFFFFFFFF
@M05620:45:000000000-G6HP7:1:1101:7351:7023 1:N:0:173
TACCTGTACTGGGGAAGCATTTGAATATCCCCCCATGGTGATGGGGACGGAGAACTGCTCCATAAACACAGGCAACGTGCCTAACTTTCCCGGGAAGATGAAGTCAAAGAGCGACCACAGCTCTTCGGAGGTTATTTTGCATCGGTGAGCCAGACAGAATGATCCGATGAGGGGTGCGAAACTATTTGAGGAAAGGAAGCACCTTTTTATTAAATTTACCTTTTAGCAATCGCCATTCCTACCCTAAAGAT
+
AAABBFFFFFFFGGFGGGFGGGHHHHHHHHHGGGGHHHHHHHHGHGGGGGGGGHHHFHHHHHHHHHHHHHHHGHHHGHHHHHHHHHHHHHHGGGGGGHHHHHHHHHHHHHFHGGGG?HHHHHHHHHHGGGGEHHHHHHHHHHHGEAEGGHHHHHGHHHHHHHHHHGGGGHG/CDEGGGGGGDGFGGGGGGGFFGGGGGGGGGFFFFFFFFFBBBBFFFFFFFFFFFFFFFFFFFFFFFFFFFFFFFFFFFF
@M05620:45:000000000-G6HP7:1:1101:7267:7024 1:N:0:173
ATCTCTATCTCCTAAAAACCTGTTTAGATTTGGAGATAGACCTTCAGGTTTTTCATCATTTTCTGCATGAATTATACATTGACCACGTTCCAGCGTGGTCAGTTTGCAGCATTCTGTTATTTTGTTTGACAGAGTGTCTTGTTGAGAACATATGTAGGACATGATTTTTTCCTGCAACAGGGAAAATAAAGTATAAGTTTTAAAGATTTATTCTTTAATAAAGGATCTCAAAGCCAGCTTTAGAAAAAGGA
+
CDCCCFFFFFFFGGGGGGGGGGHHHHHHHHHHHHHHHHHHHHHHHHHHHHHGGHHHHHIHHHHIIHHHHHHHHHHHHHHHHHHHHHGHHHHHHHGGGGHHHHHHHHHHHHHHHHHHHHHHHHHHHHHHHHHHHHHHHHHHHHHHHHHHHHHHHHHHHHHHHHHHHHHHHGHHHHHHHHHHHGGHHHHHHHHHHHHHHHHHHHHHHHHHHHHHHHHHHHHHHHHHHHHHHHHHHHHHHGHHHHHHHHHHGGH
@M05620:45:000000000-G6HP7:1:1101:5929:7048 1:N:0:173
ATTCTATCTCCTAAAAACCTGTTTAGATTTGGAGATAGACCTTCAGGTTTTTCATCATTTTCTGCATGAATTATACATTGACCACGTTCCAGCGTGGTCAGTTTGCAGCATTCTGTTATTTTGTTTGACAGAGTGTCTTGTTGAGAACATATGTAGGACATGATTTTTTCCTGCAACAGGGAAAATAAAGTATAAGTTTTAAAGATTTATTCTTTAATAAAGGATCTCAAAGCCAGCTTTAGAAAAAGGAA
+
BBBBBFFFF@BFGGG44EFGGEGFGE45FFAB4FGGHFHHFFHHFGHHHGGEBGHGHGHHGEAE5HFFDEHHHHGG5FHHGFEBGEFGEBFGHGEGGHHBHHFFEBGGGHHDFHFFHHHHHHGHHHHFGDHFGGGHHHHHHHHEGE4GGFHHHGHFF?GCGGFHHFGH@F<GH22<<GGHGGEE0FDDBF@FGF1FFHHGGCHHEHHHGHHHGHGH<==G0D0/<CFHHFFHBC/:::GFGGFBCGCE?GF
@M05620:45:000000000-G6HP7:1:1101:23141:7048 1:N:0:173
ATCTCTATCTCCTAAAAACCTGTTTAGATTTGGAGATAGACCTTCAGGTTTTTCATCATTTTCTGCATGAATTATACATTGACCACGTGGTCAGTTTGCAGCATTCTGTTATTTTGTTTGACAGAGTGTCTTGTTGAGAACATATGTAGGACATGATTTTTTCCTGCAACAGGGAAAATAAAGTATAAGTTTTAAAGATTTATTCTTTAATAAAGGATCTCAAAGCCAGCTTTAGAAAAAGGAAGAAAGGG
+
CCCCCFFFFFFFGGGGGGGGGGHHHHHHHHHHHHHHHHHHHHHHHHHHHHHGGHHHHHHHHHHHHHHHHHHHHHHHHHHHHHHHHHGGHGFGHH5GHHFECGFHHHFFGFFDHHEFFGGFGEGFCHHFHHFFHFHFFFGECGHGGFBFEFHFHHHDFHHHFF2DFHBFFFCGGFC0FGGHD>FFFHH1FFDFHH1FB1GHHDGHHHGHG1FFB<FB0FGGFHHHHGFFGFFHGFG0D0::AAFBGHHHGHG
@M05620:45:000000000-G6HP7:1:1101:8834:7055 1:N:0:173
TACCTGTACTGGGGAAGAGCACACGTCTGAACTCCAGTCACAGAAGACCATCTCGTATGCCGTCTTCTGCTTGAAAAAAAAAAAACCCGACATGCACTCTTCCCCAGCTGCACTCCCCTTCCATCTTACCCTCCCCCCCCTGCCCCCCCCCTCCCCCAGCTCCCCACACCCTCATCTCCCCCTCCCCTCCCGTCCGTCCCCTCCCCTCCCTATCCCCGTTCTCTTCTCTCCTCGTTTGCTCTTTCCCGTCC
+
BCBBCFFFFFFFGGGGGGGGGGHHGHHHGHHHHHHHHHHHHHHHHHHHHHHFHHHGGHHHHGEGGGHHHHHHHHHHHHGGGGE>>////////332B2B222BFF2/B22=2?22F//200?1111111=01//...<-<-..;.;-9-@--.9.;:-..:0;.AB........00000/.:-.:.:/9......-..9../....;.9.9B0B90.-../.0;BF0000/:/...9.00;000000.9;.
@M05620:45:000000000-G6HP7:1:1101:9942:7055 1:N:0:173
CATCCTGACCCTGAAGTACCCGGCTTGATTTCTGACATTAGATCGGAAGAGCACACGTCTGAACTCCAGTCACAGAAGACCATCCCGTATGCCGTCTTCTGCTTGAAAAAAAAACCCAGTGCTGCTGACCGAGGCCCCCCTGAACCCCAAGGCCAACAGAGAGAAGATGACTCAGGTGAGGCTCGGCCGACGCCCGTGCTCCTCCCGTCCTTTCCCCAGTCATTTTCTGCCCGGCTTGATTTCTGCCCTTA
+
AAAAAFFFFFFFGGGGGGGGG?A0E0AA1AF2DAG1AAGBA121A///B0AGBEAA/B/AFHHBA1F1FDGHHFD1G11000B10>///0BG1E//0?22FG11101BB0>//>/<?FGCCGHFHF@FFFC/CCGGCGGGGA/GHHGG.EF.;G.:EGHFHHC.GFBFFFFFFFFGFFBAFEEGGGGG@@@@?@@?@9A-9FFFFFFEBFBFFFFFFF?BF9BB/BFEFEBEB;@@@;-:BBBFB/;-;F/
@M05620:45:000000000-G6HP7:1:1101:19110:7061 1:N:0:173
TACATGTACTGGGGAAGAGCACACGTCTGAACTCCAGTCACAGAAGACCATCTCGTATGCCGTCTTCTGCTTGAAAAAAAAAAAACAATCCCTGCGCGTCCCCTCGCAGCATTCTCTTATTCTGTTTGCCATAGTGTCCTTTTGACCCCATACGAAGAACATGATTTTTACCTGCCACCGGTACAATCAACTCTAAGTTTTCACGCTTTATTCTTTCATACATGATCTGCCCGCCTTCTTTACTAACCTTA
+
AAAA3BFFFFFFGGGGGGFGGGHGEBFGFGDGHHHGHGHHHHHHHEFHHFHEHHHGGHHGGG1AGFHHHHGHGHGHHHE//E//////3B0333?//><////0///<</0F1@1111?@F1@?1@F01>1111111>11>FFB.0</.<///...../:/0;C0;:0:.<000;A/9..---.000/00/090000;9=9909.:.A./;BB9/9/9999BF//;BF///..-9.;9BFB//////.///
@M05620:45:000000000-G6HP7:1:1101:23128:7062 1:N:0:173
ATCTCTATCTCCTAAAAACCTGTTTAGATTTGGAGATAGACCTTCAGGTTTTTCATCATTTTCTGCATGAATTATACATTGACCACGTGGTCAGTTTGCAGCATTCTGTTATTTTGTTTGACAGAGTGTCTTGTTGAGAACATATGTAGGACATGATTTTTTCCTGCAACAGGGAAAATAAAGTATAAGTTTTAAAGATTTATTCTTTAATAAAGGATCTCAAAGCCAGCTTTAGAAAAAGGAAGAAAGGG
+
BBBBBFFFFFFFGGGGGGGGGGHHHHHHHHHHHHHGHHHHHHHHHHHHHHHGGHHHHHHHHHHHHHHGHHHHHHHHHHHHGGFHHHGHHGHHHHHHHHHGHHHHHHHHHHHHHHHHHHHHHHHHGHFGHHHHHHHHGHGGHHHHHHG4HHHHHHHHHHHHHGHGHHHHHHHHHGGHHHHHHHHHHHHHHHHHHHHHHHHHHHHHHHHHHHHGHHHHHHHHHGHFHHHHGGHHHFHBFEFHGGEHHHHHHHG
@M05620:45:000000000-G6HP7:1:1101:5938:7067 1:N:0:173
ATTCTATCTCCTAAAAACCTGTTTAGATTTGGAGATAGACCTTCAGGTTTTTCATCATTTTCTGCATGAATTATACATTGACCACGTTCCAGCGTGGTCAGTTTGCAGCATTCTGTTATTTTGTTTGACAGAGTGTCTTGTTGAGAACATATGTAGGACATGATTTTTTCCTGCAACAGGGAAAATAAAGTATAAGTTTTAAAGATTTATTCTTTAATAAAGGATCTCAAAGCCAGCTTTAGAAAAAGGAA
+
CCCCCFFFFFFFGGGGGGGGGGHHFHHHHHHHHHHHHHHHHHHHHHHHHHGGHHHHHHHHHHHHHHHHHHHHHHHHHHHHHHHHHGHHHHHHHGGGGHHHHHHHHHHHHHHHHHHHHHHHHHHHHHHHHHHHHHHHHHHHHHHHHGFHHHHHHHHHHHHHHHHHHHHHGHHHHHHHHHHHGGHHGHHHGGGHHHHHHHHHHHHHHHHHHHHHHHHHGDDGGHHHHGHHHHHHHHHHGHHHHHFFFHHGGHG
@M05620:45:000000000-G6HP7:1:1101:17887:7114 1:N:0:173
ATCTCTATCTCCTAAAACCTGTTTAGATTTGGAGATAGACCTTCAGGTTTTTCATCATTTTCTGCATGAATTATACATTGACCACGTTCCAGCGTGGTCAGTTTGCAGCATTCTGTTATTTTGTTTGACAGAGTGTCTTGTTGAGAACATATGTAGGACATGATTTTTTCCTGCAACAGGGAAAATAAAGTATAAGTTTTAAAGATTTATTCTTTAATAAAGGATCTCAAAGCCAGCTTTAGAAAAAGGAA
+
BBBBBFFFFFFFGGGGGGGGGGHHDGFGGHAG4FGHHHHHHHHHGFHHHHGGHHHHHHHHHHHHHGFHFHHHHHHHHGHHHHHHHGHHHHDFHEFGGHHHHHHHDHHGHHHHHHHHHHHHHH4FGHHFH4GHHHHHHHHHHHHGHHFHHHHHHHHHHGHHHHHHHHHHGHHHHGHHHGGHGFHHHHHGHHFHHGHHHHHH=GFFGHHHHHHHHHHGHGFFGHGHHHHHFHHHHHHHGHHHFHCFHHHG?GH
@M05620:45:000000000-G6HP7:1:1101:16212:7126 1:N:0:173
ATCTCTATCTCCTAAAAACCTGTTTAGATTTGGAGATAGACCTTCAGGTTTTTCATCATTTTCTGCATGAATTATACATTGACCACGTTCCAGCGTGGTCAGTTTGCAGCATTCTGTTATTTTGTTTGACAGAGTGTCTTGTTGAGAACATATGTAGGACATGATTTTTTCCTGCAACAGGGAAAATAAAGTATAAGTTTTAAAGATTTATTCTTTAATAAAGGATCTCAAAGCCAGCTTTAGAAAAAGGA
+
DDDDDFFFFFFFGGGGGGGGGGHHHHHHHHHHHHHHHHHHHHHHHHHHHHHGGHHHHHHHHHHHHHHHHHHHHHHHHHHHHHHHHHGHHHHHHHGFGGHHHHHHHHHHHHHHHHHHHHHHHHHHHHHHHHHHHHHHHHHHHHHHHHGHHHHHHHHHHHHHHHHHHHHHHGHHHHHHHHHHHGGHHHHHHHHGHHHHHGHHHHGHHHHHHHHHHHHHHHHHHHHHHHHHHHHHHHHHHGHHHHHGHHHHGGH
@M05620:45:000000000-G6HP7:1:1101:17883:7133 1:N:0:173
ATCTCTATCACCTAAAACCTGTTTAGATTTGGAGATAGACCTTCAGGTTTTTCATCATTTTCTGCATGAATTATACATTGACCACGTTCCAGCGTGGTCAGTTTGCAGCATTCTGTTATTTTGTTTGACAGAGTGTCTTGTTGAGAACATATGTAGGACATGATTTTTTCCTGCAACAGGGAAAATAAAGTATAAGTTTTAAAGATTTATTCTTTAATAAAGGATCTCAAAGCCAGCTTTAGAAAAAGGAA
+
BBBBBFFFFFFFGGGGGGGGGGHHDDHHHHFGEFHGHHCHHGFHHHHHHHGGHHHHHGHHHHHHHHHHHHHHFHHHHHHHFHGHHGGFHHDGFGGGGHHHHHHHFHHHHHGHHHHHHHHHHH4FGHHHHBGGHHHHHHHHHHHGHGGHHHHHHHHHHGHHHHHHHHHHGHHHHHHHHHHHGGGHHHHHGHGHHHHHGHHHBGHHGGGHHHHHHHHGDGGHHHHHHHHHHHGHHGHHGHHHCGBBGFGDDCF
@M05620:45:000000000-G6HP7:1:1101:12189:7272 1:N:0:173
ATCTCTATCTCCTAAAAACCTGTTTAGATTTGGAGATAGACCTTCAGGTTTTTCATCATTTTCTGCATGAATTATACATTGACCACGTGGTCAGTTTGCAGCATTCTGTTATTTTGTTTGACAGAGTGTCTTGTTGAGAACATATGTAGGACATGATTTTTTCCTGCAACAGGGAAAATAAAGTATAAGTTTTAAAGATTTATTCTTTAATAAAGGATCTCAAAGCCAGCTTTAGAAAAAGGAAGAAAGGG
+
CCCCCFFFFFFFGGGGGGGGGGHHHHHHHHHHHHHHHHHHHHHHHHHHHHHGGHHHHHHHHIHHHHHHHHHHHHHHHHHHHHHHHHGHHGHHHHHHHHHGHHFHHHHHHHHHHHHHHGHHFHHHHHHHHHHHHHHHHHEHHGHHHHGFFHHHHHHHHHHHHGHHHHHGHHHHHGGHHHHHHHHHHHHHHHHHHHHHHGHHHHHHHHHHGHHHHHHHEHHHHGFGHHHGHGHHHHHFHHHHGGFHHHGGHGG
@M05620:45:000000000-G6HP7:1:1101:10465:7281 1:N:0:173
ATCTCTATCTCCTAAAAACCTGTTTAGATTTGGAGATAGACCTTCAGGTTTTTCATCATTTTCTGCATGAATTATACATTGACCACGTTCCAGCGTGGTCAGTTTGCAGCATTCTGTTATTTTGTTTGACAGAGTGTCTTGTTGAGAACATATGTAGGACATGATTTTTTCCTGCAACAGGGAAAATAAAGTATAAGTTTTAAAGATTTATTCTTTAATAAAGGATCTCAAAGCCAGCTTTAGAAAAAGGA
+
AAAAAFFFFFFFGGGGGGGGGGHHHFFFGDEGDFFCGHHHHHHHHHHFHHHGEHFHHFHFDFDFHHDFGHHHFHHFHFHHH5GHHHCHHHHHHGGEGGHHHHHHFHHHHHGFHHGFFFGGGHHHEHHHGGGFHHHHHHDGFHHHFHHHHHHFHHHFHGFHHHGHHHHHGGHHHHGHHHHHEEGGEFGHDFHGGGHHHFGHGHBFGFGGHHHHHHHHHFGGBFFFHHFHHHHFGHCCGEHFFH00<CGHD.:
@M05620:45:000000000-G6HP7:1:1101:10440:7287 1:N:0:173
ATCTCTATCTCCTAAAAACCTGTTTAGATTTGGAGATAGACCTTCAGGTTTTTCATCATTTTCTGCATGAATTATACATTGACCACGTTCCAGCGTGGTCAGTTTGCAGCATTCTGTTATTTTGTTTGACAGAGTGTCTTGTTGAGAACATATGTAGGACATGATTTTTTCCTGCAACAGGGAAAATAAAGTATAAGTTTTAAAGATTTATTCTTTAATAAAGGATCTCAAAGCCAGCTTTAGAAAAAGGA
+
CCCCCFFFFFFFGGGGGGGGGGHHHHHHHHHHHHHHHHHHHHHHHHHHHHHGGHHHHHHHHIHHHHHHHFHHHHHHHHHHHHHHHHGHHHHHHHGGGGHHHHHHHHHHHHHHHHHHHHHHHHHHHHHHHHHHHHHHHHHHHHHHHHHFHHHHHHHHGHHHHHHHHHHHHGHHHHHHGHHHHGGHHHGHFHHHHHHHHHHHHHHFHHHHHHHHHHHHHHHFHHHHHHHHHHHHHHHHHGHHHHHHHHHHDGG
@M05620:45:000000000-G6HP7:1:1101:10455:7297 1:N:0:173
ATCTCTATCTCCTAAAAACCTGTTTAGATTTGGAGATAGACCTTCAGGTTTTTCATCATTTTCTGCATGAATTATACATTGACCACGTTCCAGCGTGGTCAGTTTGCAGCATTCTGTTATTTTGTTTGACAGAGTGTCTTGTTGAGAACATATGTAGGACATGATTTTTTCCTGCAACAGGGAAAATAAAGTATAAGTTTTAAAGATTTATTCTTTAATAAAGGATCTCAAAGCCAGCTTTAGAAAAAGGA
+
DDCDCFFFFFFFGGGGGGGGGGHHHHHHHHHHHHHHHHHHHHHHHHHHHHHGGHHHHHIHHHIIIHHHHHHHHHHHHHHHHHHHHHGHHHHHHHGGGGHHHHHHHHHHHHGHHHHHHHHHHHHHHHHHHHHHHHHHHHHHHHHHHHHHHHHHHHHHHHHHHHHHHHHHHGHHHHHHHHHHHGGHHHHHHHHHHHHHHGHHHGHHHHHHHHHHHHHHHHHHHGHHHHHHHHHHHHHHHGHHHHHHHHHHGGG
@M05620:45:000000000-G6HP7:1:1101:15359:7299 1:N:0:173
AAACCCAGAAGACATGAGGTCAGCTAGATCGGAAGAGCACACGTCTGAACTCCAGTCACAGAAGACCATCTCGTATGCCGTCTTCTGCTTGAAAAAAAAAAAAAAAATACAACAAATATTAAAAGCATAAAAGAGCTTGAGATCAAGTTATATATAATATTGAATAGATAAGTGAGATTGGATACATGTTGGTGCGTAAGTAGCAGAGAGTGGAGATGAGACAGAGCGGTCAACGAGTAGGTAGGTGTGCA
+
BBBCCDDDCFFFGGGGGGGGGGHHHHHHHHHGGGGHHHHHHHGHHHGHHHHHHHHHHHHHHHHHHHHHGGHHHGGHHHHGGGHGHHHHHHHHHHHHFFEFE</</</0?1=11/?=111111?1101111111.00110.0.0<<0000000000=000000000000000000;00:0<.0000000000...0-....0000;0/./.00.0.0/00000//://--.:.00...;:00000.;00.00
@M05620:45:000000000-G6HP7:1:1101:5357:7307 1:N:0:173
ATCTCTATCTCCTAAAAACCTGTTTAGATTTGGAGATAGACCTTCAGGTTTTTCATCATTTTCTGCATGAATTATACATTGACCACGTTCCAGCGTGGTCAGTTTGCAGCATTCTGTTATTTTGTTTGACAGAGTGTCTTGTTGAGAACATATGTAGGACATGATTTTTTCCTGCAACAGGGAAAATAAAGTATAAGTTTTAAAGATTTATTCTTTAATAAAGGATCTCAAAGCCAGCTTTAGAAAAAGGA
+
CDCCCFFFFFFFGGGGGGGGGGHHHHHHHHHHHHHHHHHHHHHHHHHHHHHGGHHHHIHHHHHHHHHHHHHHHHHHHHHHHHHHHHGHHHHHHHGGGGHHHHHHHHHHHHHHHHHHHHHHHHHHHHHHHHHHHHHHHHHHHHHHHHHHHHHHHHHHHHHHHHHHHHHHHGHHHHHHHHHHHGGHHHHHHHHHHHHHHGGHHHHHHHHHHHHHHHHHHHHHHHHHHHHHHHHGHGHHHGHHHHHHGHHHGGH
@M05620:45:000000000-G6HP7:1:1101:5375:7308 1:N:0:173
ATCTCTATCTCCTAAAAACCTGTTTAGATTTGGAGATAGACCTTCAGGTTTTTCATCATTTTCTGCATGAATTATACATTGACCACGTTCCAGCGTGGTCAGTTTGCAGCATTCTGTTATTTTGTTTGACAGAGTGTCTTGTTGAGAACATATGTAGGACATGATTTTTTCCTGCAACAGGGAAAATAAAGTATAAGTTTTAAAGATTTATTCTTTAATAAAGGATCTCAAAGCCAGCTTTAGAAAAAGGA
+
BBBBAFFFFFFFGGGGGGGGGGHHHHHHHHHGHGHHBGHFHHHHHHGHHHHGGHHHHHHHHHHHHHHHHHHHHGHHHHGHHHHHHHGGHHHHHHGGFGHHHHHHHHHHHHHHGHHGHHHHHHHHHHHHHHHGHHHHHHHHHHHHHHHGHHHHHHHHHHHHHHHHHHHHHGHHHHHHHHHHHGGHHHHHHHHHHHHGHHHHHHHHHHHHHHHHHHHHHHHHHHFFHHHHHGHHHHHHHGHHHHEGHGHHGGH
@M05620:45:000000000-G6HP7:1:1101:11328:7315 1:N:0:173
CATCCTGACCCTGAAGTACCCGGCTTGATTTCTGACATTAGATCGGAAGAGCACACGTCTGAACTCCAGTCACAGAAGACCATCTCGTATGCCGTCTTCTGCTTGAAAAAAAAAAAATAAAAGCGACCCACAAACCCCAATACCTCACCTTCCCCCCTGAATCCCCTCCCGCCATAGCATCTCCTGCTGCACCCTCACGCCTTCCCAGACTTCCCACACGGCAGTCATCAGAGGAGTGTCACTATTCGGTT
+
CBCCCFFFFFFFGGFGGGGGGGGGGGGGGGHHHHHHFHHHHHHHHGGEEFH2BGHGGHHHGHDFHHGHHGHHHHGHHGGHHHFFGGHFFHHHHGEEHGHHHHHGFGGBFHCGGC///02@@220///<//<..0.....>/0/000<..00<<//.-;./000:09:..:.99-:00/0000900///00//;.;........;9///..//////...----;/////////..;/9;///;///9/.;9
@M05620:45:000000000-G6HP7:1:1101:5619:7362 1:N:0:173
CATCCTGACCCTGAAGTACCCCGGCTTGATTTCTGACATTAGATCGGAAGAGCACACGTCTGAACTCCAGTCACAGAAGACCATCTCGTATGCCGTCTTCTGCTTGAAAAAAAAAAAAACAAAGCATGTAAGACTTTTTTTTTTTAACATCTAGTCATCTCAACACATCATTTTTTCAATCCTTGTTTATACTTCCTTAATTCTTTGTTATGATCCTATCTCTTTATCAACGACTCTCTATACCACAACCC
+
CDDDDFFFFFFFGGGGGGGGGGGGGGGGHHHHHHHHHHHHHHHHHHGGGGHHHHHHHGHHHGHHHHHHHHHHHHHHHHHHHHHHHHHHGGHHHHGGGHGGHHHHHHHHGHHGGFG@>>//=/01011111?111111<<---<--.0000000000;0000:0/:..CBF000::A:00;0/0000:/00000000000000000;00::0000::00000000000000/..;..000;0000;0.....
@M05620:45:000000000-G6HP7:1:1101:7182:7366 1:N:0:173
TACCTGTACTGGGGAAGCATTTGAATATCCCCCCATGGTGATGGGGACGGAGAACTGCTCCATAAACACAGGCAACGTGCCTAACTTTCCCGGGAAGATGAAGTCAAAGAGCGACCACAGCTCTTCGGAGGTTATTTTGCATCGGTGAGCCAGACAGAATGATCCGATGAGGGGTGCGAAACTATTTGAGGAAAGGAAGCACCTTTTTATTAAATTTACCTTTTAGCAATCGCCATTCCTACCCTAAAGAT
+
BBCCCFFFFFFFGGGGGGGGGGHHHHHHHHHGGGGHHHHHHHHHHGGGGGGGGHHHHHHHHHHHHHHHHHHHGHHHGHHHHHHHHHHHHHHGGGEGGHHHHHHHHHHHHHHHGGGGGHHHHHHHHHHGGGGCHHHHHHHGGHHGGEGGHHHHHHGHHHHHHHHHHHDGGHHHGGGGGGGBCGGGGGGGGGGFGGGGFFGGGGFFFFFFFFFFFBFFFFFFFFFFFFFFFFFFFFFFFFFFFFFFFFFFFFF
@M05620:45:000000000-G6HP7:1:1101:7189:7383 1:N:0:173
TACCTGTACTGGGGAAGCATTTGAATATCCCCCCATGGTGATGGGGACGGAGAACTGCTCCATAAACACAGGCAACGTGCCTAACTTTCCCGGGAAGATGAAGTCAAAGAGCGACCACAGCTCTTCGGAGGTTATTTTGCATCGGTGAGCCAGACAGAATGATCCGATGAGGGGTGCGAAACTATTTGAGGAAAGGAAGCACCTTTTTATTAAATTTACCTTTTAGCAATCGCCATTCCTACCCTAAAGAT
+
>AABBBFFFFFFGCGGGGGGGGFGHHHGHHHGGGGHFHHFHHHBHGGGGGGEEHHHFGHHHHHHHGHGHHHHGHGHGHEHHHGGGFHHHHHGGGGGGGHFHHHHHHHHHHFHEDDG/FHHHHHHHHHGGGGEHHHHHHHGHHG?CCA.GGGHHHGHHHHHHHHHHF<AGGH/:CFGGGBCAAFFGGGEF.BCFG.FFF?EFGFFFFFFFFF/;/FFFFFFFFFFFFBFFFFFEFFFFFFFFFFFFFFEBFF
@M05620:45:000000000-G6HP7:1:1101:8745:7407 1:N:0:173
CATCCTGACCCTGAAGTACCCCGGCTTGATTTCTGACATTAGATCGGAAGAGCACACGTCTGAACTCCAGTCACAGAAGACCATCTCGTATGCCGTCTTCTGCTTGAAAAAAAAAAAAAAAAAGATAAAAATGGAAAAATATAATAGTATAAAGTCATAAGTAGAAATGAAAGAAGCTATATCAGATGACTTACTTAATTGAGAGAGTAAGGCATCAGAAATGGCTACTATATAGCAGTAATAGAGTATGA
+
CBCCCFFFFFFFGGGGGGGGGGGGGGGGHHHHHHHHHHHHHHGHHHGGGGHHHHHHHGHHHGHHHHHHHHHHHHHHHHHHHHGGGGGHGGHHHHGGGHGHHHHHHHHHEHGGGEGCB<<//-<..100<00.00<0</.<D0000000000000<:00000000000000000;./000900099B0000;000000090000.0..00000/.0/00000000//0/0000;000000000000000:00
@M05620:45:000000000-G6HP7:1:1101:10372:7455 1:N:0:173
ATCTCTATCTCCTAAAAACCTGTTTAGATTTGGAGATAGACCTTCAGGTTTTTCATCATTTTCTGCATGAATTATACATTGACCACGTGGTCAGTTTGCAGCATTCTGTTATTTTGTTTGACAGAGTGTCTTGTTGAGAACATATGTAGGACATGATTTTTTCCTGCAACAGGGAAAATAAAGTATAAGTTTTAAAGATTTATTCTTTAATAAAGGATCTCAAAGCCAGCTTTAGAAAAAGGAAGAAAGGG
+
BBAABFFFFFFFGGGGGGGGGGHHHHFHHHHHHBGHHHHHHHHHHHHHHHHGGHHGHHHHHHHHHFHHHBGGHGGBHFHHGGHHFGGHHGHHFHHHGFGFFH1FGHHGHHHHHHHHHHHHGHHHHHHHHHHHHHHHHHHHHHHHGFF?4EGHHHHHHHHHHGHHHHHHHHHHHGGGCGFFGFFHGHGHHHHHH1FGGGHHHHHHHHHHDGGHGHHHGHHHHHHFHHHHHEHHHFF<GFHFFGEFHGHHHHG
@M05620:45:000000000-G6HP7:1:1101:20540:7464 1:N:0:173
AGATTACTGCAACAGTTCCCCCTACACTCTTTCCCTACAAGCCAGGGACAAAACAAAGATCGGAAGAGCACACGTCTGAACTCCAGTCACAGAAGACCATCTCGTATGCCGTCTTCTGCTTGAAAAAAAAAAAAAATAATAAAACGAAGAATCTGACACTATCCAGCTAGATAAAAGCAAACATAAAATCTCAATCGAACTTCACAGACCCTTAATAGTAGTAGAGCTCTCAGCCACGTCTAAATCAGTCC
+
CCCCDFFFFFFFGGGGGGGGGGGGHHHHHHHHHHHHHHHHHHGHHHGFGGHHHHHHHHHHHHGGGGHHHHHHHGHHHGHHHHHHHHHHHHHHHHHHHHHHCGHHGGHHHHGFGHGHHHHHHHHHHHGGGGGG<<<-0<11111<1-..../000000000::0/0:/00:00000;0.:/0..000:0000000;0../..0;00000...//:0000:000000000:00000;./-../.000000000
@M05620:45:000000000-G6HP7:1:1101:10851:7466 1:N:0:173
AGATTACTGGCAACAGTTCCCCCTACACTCTTTCCCGACAAGCCAGGGACAAAACAAAGATGGAAGAGCACACGTCTGAACTCCAGTCACAGAAGACCATCTCGTATGCCGTCTTCTGCTTGAAAAAAAAAAAAAAACAATAACCCATCAAACATCCCGATCCCCTTTAGCCATCATCTACCTCCCCATCTCCCCTTCTCCACCTTTGACCTTTTCACTTCCCACTCACTCCCGCACCACAAGACTGCATT
+
BBBBBFFFFFBFGGGGGGGGGGGGFGHHHHHHHHHHGGGGGHHGHHHGGGGHHHHHHHHHHHHHHHHHHGHHHGHHHGHHHHHHHHHHFHHHGHHHHHHHGHHHGGHHHHGEFHGHHHHHHHFGHGHGGCGG<-<-<...0=<0<../:0000.00;...--./;9.0900900;090000900.../:/00;/...;9B;/.../:///;//;9///9///./..///;/...:---.:....:////9/
@M05620:45:000000000-G6HP7:1:1101:10382:7476 1:N:0:173
ATCTCTATCTCCTAAAAACCTGTTTAGATTTGGAGATAGACCTTCAGGTTTTTCATCATTTTCTGCATGAATTATACATTGACCACGTGGTCAGTTTGCAGCTTTCTGTTATTTTGTTTGACAGATTGTCTTGTTGAGAACATATGTAGGACATGATTTTTTCCTGCTACAGGGAAAATAAAGTATAAGTTTTTAAGATTTATTCTTTAATAAATGATCTCAAAGCCAGCTTTAGAAAAATGAAGAAAGGG
+
BBBBBFFFFFFFGGGGGGGGGGHHHHHHHHHHHHHHHHHHHHHHHHHHHHHGGHHHHHHHHHHHHHHHGHHHHHHHHHHHHHHHHHGH111B5BDGGHBDCB3BG@4B@4BHH4FHHHF3334B33BGBGEGE@FG43/?33B3FH4F433B2B?FEGE4?>2BG32233B22??GGFFF2DG2FH2FG11G1/?FG1FHHHHBDBFH1FG11111><1==G100/</<.00=D0<00/..:0<;GHHHG?
@M05620:45:000000000-G6HP7:1:1101:12727:7488 1:N:0:173
ATCTCTATCTCCTAAAAACCTGTTTAGATTTGGAGATAGACCTTCAGGTTTTTCATCATTTTCTGCATGAATTATACATTGACCACGTTCCAGCGTGGTCAGTTTGCAGCATTCTGTTATTTTGTTTGACAGAGTGTCTTGTTGAGAACATATGTAGGACATGATTTTTTCCTGCAACAGGGAAAATAAAGTATAAGTTTTAAAGATTTATTCTTTAATAAAGGATCTCAAAGCCAGCTTTAGAAAAAGGA
+
BBBBBFFFFFFFGGGGGGGGGGHHHHHHHHHHHHHHHHHFHHHHHHHHHHHGGHHHHHHHHHHHGHHHHHHHHHHHHHHHHHHHHHGHHHHHHHGGGGHHHHHHHHHHHHHHHHHGHHHHHHHHHHHHHHHHHHHHHHHHHHHHHHHHHHHHHHHHHHHHHHGHHHHHHGHHHHHHGHHHGGGHHHGGHHHHHHHHHHHHHHHFGGHHHGHHHHHHHHHHHHEHHHGHHHHHHHHHHGHHHHHGEHHHGGH
@M05620:45:000000000-G6HP7:1:1101:12707:7492 1:N:0:173
ATCTCTATCTCCTAAAAACCTGTTTAGATTTGGAGATAGACCTTCAGGTTTTTCATCATTTTCTGCATGAATTATACATTGACCACGTTCCAGCGTGGTCAGTTTGCAGCATTCTGTTATTTTGTTTGACAGAGTGTCTTGTTGAGAACATATGTAGGACATGATTTTTTCCTGCAACAGGGAAAATAAAGTATAAGTTTTAAAGATTTATTCTTTAATAAAGGATCTCAAAGCCAGCTTTAGAAAAAGGA
+
BBBBBFFFBFFFGGGFGGFGGGHHHFGAGHHHH4G4G5FFGHHHHGHHHHHGGH5FHBGHHHHHH5FGFHFHHHHHHHHHEHHHHHCHHHHHHHGECCHHEGHHHHHHHHGHHHHHHH4GHHHHHHHHBGFGCGHHHHHHHHHH4FH4F3FFHHHHFEGHHGGDGHHHHGHHHHFG2FFFGEE0GBF1?FGHHH1?GFGHHD<1FDGHGFHHHHHHB0=<DGHGBGHHHHFGFHHBFEHHHHFEFFBFF.:
@M05620:45:000000000-G6HP7:1:1101:12724:7508 1:N:0:173
ATCTCTATCTCCTAAAAACCTGTTTAGATTTGGAGATAGACCTTCAGGTTTTTCATCATTTTCTGCATGAATTATACATTGACCACGTTCCAGCGTGGTCAGTTTGCAGCATTCTGTTATTTTGTTTGACAGAGTGTCTTGTTGAGAACATATGTAGGACATGATTTTTTCCTGCAACAGGGAAAATAAAGTATAAGTTTTAAAGATTTATTCTTTAATAAAGGATCTCAAAGCCAGCTTTAGAAAAAGGA
+
DDDDCFFFFFFFGGGGGGGGGGHHHHHHHHHHHHHHHHHHHHHHHHHHHHHGGHHHHHIHHHHIIHHHHHHHHHHHHHHHHHHHHHGHHHHHHHGGGGHHHHHHHHHHHHHHHHHHHHHHHHHHHHHHHHHHHHHHHHHHHHHHHHHHHHHHHHHHHHHHHHHHHHHHHGHHHHHHHHHHHGGHHHHHHHHHHHHHHHHHHHHHHHHHHHHHHHHHHHHHHHGHGHHHHGHHHHHHHGHHHHHHHHHHGGH
@M05620:45:000000000-G6HP7:1:1101:20189:7551 1:N:0:173
AAACCCAGAAGACATGAGGTCAGCTAGATCGGAAGAGCACACGTCTGAACTCCAGTCACAGAAGACCATCTCGTATGCCGTCTTCTGCTTGAAAAAAAAAAAAAAACGCAAAATCTTAAATGAAGAAATCTTAAGAGACATGTAATATAAGAAAACCAAATAAATTTTCCATGAGCATAAAAATCAGTTATTAGTCAGAAATATGTGTATCAGATAAGTAGTTCGAATGATAGTATGATAGCACAGTAGCC
+
BBACCCCCCFFFGGGGGGGGGGHHHHHHHHHGGGGHHHHHHHGHHHGEHHHHHHHHHHHHHHHHGHHHHFHHHFGHHHHGGGHGHHGHHHHHHHHHGGGGG>/<<//////<011111111111110011111111100/000<0==<<0<00///....000:0;00000:000000000009000000000000;0000000090000000000;0090000...0000;000:00000000//00000
@M05620:45:000000000-G6HP7:1:1101:10938:7565 1:N:0:173
ATCTCTATCTCCTAAAAACCTGTTTAGATTTGGAGATAGACCTTCAGGTTTTTCATCATTTTCTGCATGAATTATACATTGACCACGTTCCAGCGTGGTCAGTTTGCAGCATTCTGTTATTTTGTTTGACAGAGTGTCTTGTTGAGAACATATGTAGGACATGATTTTTTCCTGCAACAGGGAAAATAAAGTATAAGTTTTAAAGATTTATTCTTTAATAAAGGATCTCAAAGCCAGCTTTAGAAAAAGGA
+
DDCDCFFFFFFFGGGGGGGGGGHHHHHHHHHHHHHHHHHHHHHHHHHHHHHGGHHHHIHHHIIIIHHHHHHHHHHHHHHHHHHHHHGHHHHHHHGGGGHHHHHHHHHHHHHHHHHHHHHHHHHHHHHHHHHHHHHHHHHHHHHGHHHHHHHHHHHHHHHHHHHHHHHHHGHHHHHHHHHHHGGHHHHHHHHHHHHHHHHHHHHHHHHHHHHHHHHHHHHHHHHHHHHHHHHHHHHHHGHHBGHHHHHHGGH
@M05620:45:000000000-G6HP7:1:1101:10957:7568 1:N:0:173
ATCTCTATCTCCTAAAAACCTGTTTAGATTTGGAGATAGACCTTCAGGTTTTTCATCATTTTCTGCATGAATTATACATTGACCACGTTCCAGCGTGGTCAGTTTGCAGCATTCTGTTATTTTGTTTGACAGAGTGTCTTGTTGAGAACATATGTAGGACATGATTTTTTCCTGCAACAGGGAAAATAAAGTATAAGTTTTAAAGATTTATTCTTTAATAAAGGATCTCAAAGCCAGCTTTAGAAAAAGGA
+
CCCCCFFFFFFFGGGGGGGGGGHHHHHHHHHHHHHHHHHHHHHHHHHHHHHGGHHHHHIHHHIHIHHHHGHHHHHHHHHHHHHHHHGHHHHHHHGFFGHHHHHHHHHHHHHHHHHHHHHHHHHHFHHHHHHHHHGHHHHHHHHHHHHHHHHHHHHHHHHHGHHHHHHHHGHHHHHHHHHHHGGHHHHHGHHGHHHGHFGHHHHHHHHHHHHHHHHHHHHHHHHHHHHHHHHHHHHHHGHHHHHHHHHHGGH
@M05620:45:000000000-G6HP7:1:1101:19539:7569 1:N:0:173
TACCTGTACTGGGGAAGCATTTGAATATCCCCCCATGGTGATGGGGACGGAGAACTGCTCCATAAACACAGGCAACGTGCCTAACTTTCCCGGGAAGATGAAGTCAAAGAGCGACCACAGCTCTTCGGAGGTTATTTTGCATCGGTGAGCCAGACAGAATGATCCGATGAGGGGTGCGAAACTATTTGAGGAAAGGAAGCACCTTTTTATTAAATTTACCTTTTAGCAATCGCCATTCCTACCCTAAAGAT
+
CCCCCFFFFFFFGGGGGGGGGGHHHHHHHHHGGGGHHHHHHHHHFGGGGGGGGHHHGHHHHHHHHHHHHHHHGHHHGHHHHHHHHHHHHHHGGGEGGHHHHHHHHHHHHHGHGGGGGHHHHHHHHHHGGGGGHHHHHHHHHHHGGGGFHHHHHHGHHHGHHHHHHHGGGHHHGGEAFGGGGGGFGGGGGGGFGEFGGGGGFGFFFFFFFFFFBBFFFFFFFFFFFFFFFFFFFFFEFFFFFFFFFFFFFFF
@M05620:45:000000000-G6HP7:1:1101:27375:7577 1:N:0:173
ATCTCTATCTCCTAAAAACCTGTTTAGATTTGGAGATAGACCTTCAGGTTTTTCATCATTTTCTGCATGAATTATACATTGACCACGTTCCAGCGTGGTCAGTTTGCAGCATTCTGTTATTTTGTTTGACAGAGTGTCTTGTTGAGAACATATGTAGGACATGATTTTTTCCTGCAACAGGGAAAATAAAGTATAAGTTTTAAAGATTTATTCTTTAATAAAGGATCTCAAAGCCAGCTTTAGAAAAAGGA
+
CDCCCFFFFFFFGGGGGGGGGGHHHHHHHHHHHHHHHHHHHHHHHHHHHHHGGHHHHHHHHHIHHHHHHHHHHHHHHHHHHHHHHHGHHHHHHHGFGGHHHHHHHHHHHHHHHHHHHHHHHHHHHHHHHHHHHHHHHHHHHHHHHHHHHHHHHHHHHHHHHHHHHHHHHGHHHHHHHHHHHGGHHHHHHHHHHHHHHHHHHHHHHHHHHHHHHHHHHHHHHHHHHHHHHHHHHHHHHGHHHHHFHHHHGGH
@M05620:45:000000000-G6HP7:1:1101:19528:7586 1:N:0:173
TACCTGTACTGGGGAAGCATTTGAATATCCCCCCATGGTGATGGGGACGGAGAACTGCTCCATAAACACAGGCAACGTGCCTAACTTTCCCGGGAAGATGAAGTCAAAGAGCGACCACAGCTCTTCGGAGGTTATTTTGCATCGGTGAGCCAGACAGAATGATCCGATGAGGGGTGCGAAACTATTTGAGGAAAGGAAGCACCTTTTTATTAAATTTACCTTTTAGCAATCGCCATTCCTACCCTAAAGAT
+
>AABBFFFFFFFGGGGEGBGGGHHHHHHHHHGGGGHHHHHGHHHGGGGGGGGGHHHGHHHHHHHHHHHHHHHGHHHGHHHHHHGHHHHHHHDEGEEGGHGGHHHHHHHHHHHGGGGGHHHHHHHHHHGGGGDHFHHHHGHHHHGGDFGHGHHHHGHHHHHHHHHHHGGGHHGGGDCGGG@GGGGGGGGGFGFGGGFGGGGGGFFFFFFFFFF/BFFFFFFFFFFFFFFFFFFFFFFFFFFFFFFFFFBFFF
@M05620:45:000000000-G6HP7:1:1101:21170:7594 1:N:0:173
CATCCTGACCCTGAAGTACCCCGGCTTGATTTCTGACATTAGATCGGAAGAGCACACGTCTGAACTCCAGTCACAGAAGACCATCTCGTATGCCGTCTTCTGCTTGAAAAAAAAAAAACTAATGAATAACATCATCTCATGTCTCAACCCTCTTTCTTACATTCCTTTTTCCTTCCCCACTTCCCCTCACTCACCATATCCCCCTCTATCTTCTTTCCTCACAACTCACCAATCCAGCTCTCTCCACATCC
+
CCCCCFFFFFFFGGGGGGGGGGGFGGGGHHHHHHHHHHHHGHHHHHG2FFHGHHHHHGHHHGHHHHHGHHHHGHHGHHHHHHHHHBGHGGHHHHGGGHGGFHHHHHFFGHHEGGG?///2<22111111?111111??@?111111<0<.<.01<000<=0000<00=00<<0<0:/:/..0;0///...00//.0:000;/..-./9C;00;;09;;9;0:00:///;.9./;:////////;///::;/
@M05620:45:000000000-G6HP7:1:1101:13455:7633 1:N:0:173
ATCTCTATCTCCTAAAAACCTGTTTAGATTTGGAGATAGACCTTCAGGTTTTTCATCATTTTCTGCATGAATTATACATTGACCACGTTCCAGCGTGGTCAGTTTGCAGCATTCTGTTATTTTGTTTGACAGAGTGTCTTGTTGAGAACATATGTAGGACATGATTTTTTCCTGCAACAGGGAAAATAAAGTATAAGTTTTAAAGATTTATTCTTTAATAAAGGATCTCAAAGCCAGCTTTAGAAAAAGGA
+
CCCCCFFFFFFFGGGGGGGGGGHHHHHHHHHHHGHHHHHHHHHHHHHHHHHGGHHHHHHHHHHHHHHHHHHHHHHHHHHHHHHHHHGHHHHHHHGGGGHHHHHHHHHHHHHHHHHHHHHHHHHHHHHHHHHHHHHHHHHHHHHHHHHHHHHHHHHHHHHHHHHHHHHHHGHHHHHHHHHHHGGHHHHHHHHHHHHHHHHHHHGHHHHHHHHHHHHHHHHHHHGHHHHHHGGHHHHHHGHHHHHHHHGHGCG
@M05620:45:000000000-G6HP7:1:1101:13450:7652 1:N:0:173
ATCTCTATCTCCTAAAAACCTGTTTAGATTTGGAGATAGACCTTCAGGTTTTTCATCATTTTCTGCATGAATTATACATTGACCACGTTCCAGCGTGGTCAGTTTGCAGCATTCTGTTATTTTGTTTGACAGAGTGTCTTGTTGAGAACATATGTAGGACATGATTTTTTCCTGCAACAGGGAAAATAAAGTATAAGTTTTAAAGATTTATTCTTTAATAAAGGATCTCAAAGCCAGCTTTAGAAAAAGGA
+
BAABBFFFBFFFGGGGGGGGGGHHHHHHHHHHHGHHHHHHHHHHHHHHHHHGGHHHHHHHHHHHHHHHHHHHHHHHHHHHHHHHHHGHHHHHHHGGGGHGHHGHHHHHHHHGHHHHHHHHHHHHGHHHHHGHHHHHHHHHHHHHFHHHHHHHHHHGHHHHHHHHHHHHHGGHHHHHHHHHHGGGFHGGHHHGHHGHHGHHHHHHHHHHHHHHHHHHHGHHGGHHHHFHHHHHHHGHHGHHHHHGHHHFGGH
@M05620:45:000000000-G6HP7:1:1101:13767:7662 1:N:0:173
CATCCTGACCCTGAAGTACCCGGCTTGATTTCTGACATTAGATCGGAAGAGCACACGTCTGAACTCCAGTCACAGAAGACCATCTCGTATGCCGTCTTCTGCTTGAAAAAAAAAAAAAAAAAATAAACGAATAAGCGTAACACACTACGTATTAATAAAAATATCAAACTAACCTGTAATATCAGACTTATGTCATAATATTTCGTGTCAGTACACATATTCAGGAAACTTATTGGTGTTGTGTGTGTATT
+
DDDDDFFFFFFFGGGGGGGGGGGGGGGHHHHHHHHHHHHHHHHHHGGGGHHHHHHHGHHHGHHHHHHGHHHHHHHHHHHHGHHHHHHGGHHHHGGGHGHHHHHHHGGHFHGGGFD>>>//>--01000.....000-....0:..///.;C00000;0090.90000000;00.0.;;00000090:00000000900900:00:999/00000000:00090:00///00000009:.9./:/.;.;00:
@M05620:45:000000000-G6HP7:1:1101:13775:7678 1:N:0:173
CATCCTGACCCTGAAGTACCCGGCTTGATTTCTGACATTAGATCGGAAGAGCACACGTCTGAACTCCAGTCACAGAAGACCATCTCGTATGCCGTCTTCTGCTTGAAAAAAAAAACAACCTACCGATTCTATAATTCAACGTATTCAAGGTTCTTATAACTGATAATGTGTATTCCTTTATCTTCGGTATGTCATATTTGTTCAGGTCTGTTTAGTCCACTAATTGAAGTATTACATTGCGGTCTAATTTT
+
BBBBBFFFFFFFGGBGGDGGGGGGGGGFHHHHH5GHHHHHHHHHHGGFEHA2FGHHGHHHGHHHHHHHHHHGHGGHGHGHFFHFFHHGGHHHHGGGEFHHHHHHHHGBGFEGG/C/?///2220////111<111<1111//011111=111111>=1111000000000000000000000000:.:;./0000000000/00009/0/00000000000/:00000000000000000.-.-./////;
@M05620:45:000000000-G6HP7:1:1101:14057:7687 1:N:0:173
CATCCTGACCCTGAAGTACCCCGGCTTGATTTCTGACATTAGATCGGAAGAGCACACGTCTGAACTCCAGTCACAGAAGACCATCTCGTATGCCGTCTTCTGCTTGAAAAAAAAAAAAAAAAAAGAATATATCCTTTATCTAATCACCACCTCTAAATTACATGCTCAAGTTTTTCCTGCTACCTCTCCTTACTCCATGATCCCTCCTACATCTTACCACCTATCGTATCCCTCACACATACATCCTGTTC
+
DCCDDFFFFFFFGGGGGGGGGGGGGGGGHHHHHHHHHHHHHHHHHHGGGGHHHHHHHGHHHGHHHHHHHHHHHHHHHHHHHHHHHHHHGGHHHHGGGHGHHHHHHHHHHHHE>ED@><//<-<-...00000000000000000000/0....00000000:000000000000./00000;0:000/;0000;:;0000000/0/./000:0;:;0/00..000.:./.000/..00.:00000:00000
@M05620:45:000000000-G6HP7:1:1101:6150:7695 1:N:0:173
TACCTGTACTGGGGAAGCATTCCTACCCTAAAGATCGGAAGAGCACACGTCTGAACTCCAGTCACAGAAGACCATCTCGTATGCCGTCTTCTGCTTGAAAAAAAAAAAAAAACAACATGTGCGGCAGTATAAGAGCCGACTGAACCCTGCACATATAATGTGGACGAGGAGCAAAGTTTCACTTGCGGTGCGGATACACATCGTATCAGAAGTGGCTCGTGGACATGAGACGCGATTAGAGGAGCATATAT
+
BBBBBFFFFFFFGGGGGGGGGGHHDGHHHHHHHHHHHGGGGHHHHHHHGHHHGHHHHHHHHHHHHHHHHHHHHHHHHHHGGHGHGGGGHGHHHHHH@FGHHHEGGE@<<////////01?11//---01111==0/.----./0/..././/;00;0000:000/9---;...///;00;0000;0-9.-----;.//////..././//////;../-9...;////;//.----..///.....//9//
@M05620:45:000000000-G6HP7:1:1101:19206:7750 1:N:0:173
TACCTGTACTGGGGAAGCATTTGAATATCCCCCCATGGTGATGGGGACGGAGAACTGCTCCATAAACACAGGCAACGTGCCTAACTTTCCCGGGAAGATGAAGTCAAAGAGCGACCACAGCTCTTCGGAGGTTATTTTGCATCGGTGAGCCAGACAGAATGATCCGATGAGGGGTGCGAAACTATTTGAGGAAAGGAAGCACCTTTTTATTAAATTTACCTTTTAGCAATCGCCATTCCTACCCTAAAGAT
+
CCCCDFFFFFFFGGGGGGGGGGHHHHHHHHHGGGGHHHHHHHHHHGGGGGGGGHHHHHHHHHHHHHHHHHHHGHHHGHHHHHHHHHHHHHHGGGFGGHHHHHHHHHHHHHHHGGGGGHHHHHHHHHHGGGGEHHHHHHHHHHHGGGGGHHHHHHGHHHHHHHHHHHGGGHHHGGCEGGGGGGGGGGGHGGGFGGGGGGGGGGFFFFFFFHFFFFFFFFFFFFFFFFFFFFFFFFFEFFFFFFFFFFFFFFF
@M05620:45:000000000-G6HP7:1:1101:9556:7763 1:N:0:173
TACCTGTACTGGGGAAGCATTTGAATATCCCCCCATGGTGATGGGGACGGAGAACTGCTCCATAAACACAGGCAACGTGCCTAACTTTCCCGGGAAGATGAAGTCAAAGAGCGACCACAGCTCTTCGGAGGTTATTTTGCATCGGTGAGCCAGACAGAATGATCCGATGAGGGGTGCGAAACTATTTGAGGAAAGGAAGCACCTTTTTATTAAATTTACCTTTTAGCAATCGCCATTCCTACCCTAAAGAT
+
11AAADBFFFDFE1FG?GAFGGHFHDD3FGAEEE0CGF1AGAGHECAEEG?EEHHHHGHHFFEGHGHFFGFEAGGHGHHGHFH1FEGHGHHGGC?@FFHGHHGHHH2FG<<FEC@CCFFFHHHBGFGGG?C?F1F1GFHEBGHG.>CGF1<FCCEHHFH=0DGFHF<EG0GC?C;-AAB--9BFGFGGGGG0FCFFBFGGBB?B/BFFEFFB//;F/B//BBFFFBFB/:BEFFFFFFBF/B-9/BFFFFB
@M05620:45:000000000-G6HP7:1:1101:9553:7783 1:N:0:173
TACCTGTACTGGGGAAGCATTTGAATATCCCCCCATGGTGATGGGGACGGAGAACTGCTCCATAAACACAGGCAACGTGCCTAACTTTCCCGGGAAGATGAAGTCAAAGAGCGACCACAGCTCTTCGGAGGTTATTTTGCATCGGTGAGCCAGACAGAATGATCCGATGAGGGGTGCGAAACTATTTGAGGAAAGGAAGCACCTTTTTATTAAATTTACCTTTTAGCAATCGCCATTCCTACCCTAAAGAT
+
CBBCCFFFFFFFGGGGGGGGGGHHHHHHHHHGGGGHHHHHHHHHHGGGGGGGGHHHHHHHHHHHHHHHHHHHGHHHGHHHHHHHHHHHHHHGGGGGGHHHHHHHHHHHHHHHGGGGGHHHHHHHHHHGGGGGHGHHHHHHHHHGGDGGHHHHGHGHHHHHHHHHHHGGGHHHGGCEGGDGGFGGGGGGGGGFGFGGGGGGGGFFFFFFFFFFFFFFFFFFFFFFFFFFFFFFFFFEFFFFFFFFFFFEFFF
@M05620:45:000000000-G6HP7:1:1101:10188:7814 1:N:0:173
ATCTCTATCTCCTAAAAACCTGTTTAGATTTGGAGATAGACCTTCAGGTTTTTCATCATTTTCTGCATGAATTATACATTGACCACGTGGTCAGTTTGCAGCATTCTGTTATTTTGTTTGACAGAGTGTCTTGTTGAGAACATATGTAGGACATGATTTTTTCCTGCAACAGGGAAAATAAAGTATAAGTTTTAAAGATTTATTCTTTAATAAAGGATCTCAAAGCCAGCTTTAGAAAAAGGAAGAAAGGG
+
CCBCBFFFFFFFGGGGGGGGGGHHHHHHHHHHHHHHHHHHHHHHHHHHHHHGGHHHHHHHHHHHHHHHHHHHHHHHHHHHHHGHHHGFGGHHHHHHHHHHHHAGHHHHHHHHHHHHHHHHHHHHHHHHHHHHHHHHHHHHHGHHHHHGHGHHHHHGHHHHHGHHHHHHHHHHHGGHHHGHGHGFHHHHHGHHHFGHHHHHHHHHHHHHGHGHGHHHGHHHGGHHHGHGHFHHHHHCFFHFFGBGHFHHHHG
@M05620:45:000000000-G6HP7:1:1101:10189:7831 1:N:0:173
ATCTCTATCTCCTAAAAACCTGTTTAGATTTGGAGATAGACCTTCAGGTTTTTCATCATTTTCTGCATGAATTATACATTGACCACGTGGTCAGTTTGCAGCATTCTGTTATTTTGTTTGACAGAGTGTCTTGTTGAGAACATATGTAGGACATGATTTTTTCCTGCAACAGGGAAAATAAAGTATAAGTTTTAAAGATTTATTCTTTAATAAAGGATCTCAAAGCCAGCTTTAGAAAAAGGAAGAAAGGG
+
DDDDCFFFFFFFGGGGGGGGGGHHHHHHHHHHHHHHHHHHHHHHHHHHHHHGGHHHHIIHHHIIHHHHHHHHHHHHHHHHHHGHHHGGHGHHHHHHHHHHHHCHHHHHHHHHHHHHHHHHHHHHHHHHHHHHHHHHHHHHHGHHHHHGHHHHHHHHHHHHHGHHHHHHHHGHHGGHHHHHGHHGHHHHHFHHHHHHHHHHHHHHHHHHHHHHHHHHHHHHHGHHHHHHHGHHHHGGFGHHGGGHHHHHHHG
@M05620:45:000000000-G6HP7:1:1101:8472:7883 1:N:0:173
CATCCTGACCCTGAAGTACCCCGGCTTGATTTCTGACATTAGATCGGAAGAGCACACGTCTGAACTCCAGTCACAGAAGACCATCTCGTATGCCGTCTTCTGCTTGAAAAAAAAAAAAAAAAAACACAAAAACAAATAACATTAATGCCACACTACCGCATGTCACCTCATATCAACACTCCTACGTTACTCTCCTGTACTCAAAAGTACCCGATCTATCAACCTCGCGGAGCCACACCACTAGCCACTCC
+
DDDDDFFFFFFFGGGGGGGGGGGGGGGGHHHHHHHHHHHHHHHHHHGGGGHHHHHHHGHHHGHHHHHHHHHHHHHHHHHHHHHHFHHHGGHHHHGFGHGHHHHHHHHGHHGGGGGF>/<<<-<<.<....<C....0000000000:000:.<////-<-..000000.0000000/0.0:/00<../<.0000/00000000:00/:0000.---.00000<.:<.---<-<A//.....0/<//0/0/<
@M05620:45:000000000-G6HP7:1:1101:20991:7907 1:N:0:173
ATCTCTATCTCCTAAAAACCTGTTTAGATTTGGAGATAGACCTTCAGGTTTTTCATCATTTTCTGCATGAATTATACATTGACCACGTTCCAGCGTGGTCAGTTTGCAGCATTCTGTTATTTTGTTTGACAGAGTGTCTTGTTGAGAACATATGTAGGACATGATTTTTTCCTGCAACAGGGAAAATAAAGTATAAGTTTTAAAGATTTATTCTTTAATAAAGGATCTCAAAGCCAGCTTTAGAAAAAGGA
+
DDDDDFFFFFFFGGGGGGGGGGHHHHHHHHHHHHHHHHHHHHHHHHHHHHHGGHHHHHHHHHHHHHHHHHHHHHHHHHHHHHHHHHGHHHHHHHGGGGHHHHHHHHHHHHHHHHHHHHHHHHHHHHHHGHHHHHHHHHHHHHHHHHHHHHHHHHHHHHHHHHHHHHHHHGHHHHHHHHHHHGGHHHHHHHHHHHHHHHHHHHHHHHHHHHHHHHHHHHHHHHHHHHHHHHHHHHHHHGHHHHHHHHHHGGH
@M05620:45:000000000-G6HP7:1:1101:4610:7933 1:N:0:173
TACCTGTACTGGGGAAGCAATCGCCATTCCTACCCTAAAGATCGGAAGAGCACACGTCTGAACTCCAGTCACAGAAGACCATCTCGTATGCCGTCTTCTGCTTGAAAAAAAAAAAGACATTTTGCTTGCCACAGTGCCCCGTCGCGCCCCAACCCACCACATTATTTTTCCCTCCCACCGTCACACTCACCACCCTTTCTTCCAGCTTCCTTCTCTCCTACAGGATCTTACCTCCTGCTTTTCATACCGCA
+
ABBBAFFFFFFFGGFEGGGFGGFEEGGHHHHGHHHHHHGFGDGFDFEGGGHHFHHGGHGFEFHHHHHHHHHHHFFHFHGFFBEGHEBEGFHHEEEGEFGHGEGHFGHHEGGF/<///2@@22>22222/F<100111?0/<..-------.<:.....:C:000000:</=00/../...9..90//:;/.0....99/9/////9;///;9////9/9BF/:/9;/://///;:.;//;;///9//9.-;
@M05620:45:000000000-G6HP7:1:1101:4557:7961 1:N:0:173
TACCTGTACTGGGGAAGCATTTGAATATCCCCCCATGGTGATGGGGACGGAGAACTGCTCCATAAACACAGGCAACGTGCCTAACTTTCCCGGGAAGATGAAGTCAAAGAGCGACCACAGCTCTTCGGAGGTTATTTTGCATCGGTGAGCCAGACAGAATGATCCGATGAGGGGTGCGAAACTATTTGAGGAAAGGAAGCACCTTTTTATTAAATTTACCTTTTAGCAATCGCCATTCCTACCCTAAAGAT
+
BBBBBFFFFFFFCEGGGGGGGGHGHHHHHHHGGGGHHHHHHHGHHGGGGGGGGHHHHHHHHHHHHHHHHHHGGHHHGHHHHHHGHHHHHGHGGGGGGHHHHHHHHHHHHHHGGGGGGHHHHHHHHHHGGGGEHHHHHHHGHHHGD<EGHHHHHHGHHHHHHHHHHHDGGGHHGGGGGGGGGGGGGGGGGGGFGGF9FF?GGGFFFFFFFFFFFBFFFFFFFFFFFFFFFFFFFFFFFFFFFFFFFFFFFFF
@M05620:45:000000000-G6HP7:1:1101:13611:8056 1:N:0:173
TACCTGTACTGGGGAAGCATTTGAATATCCCCCCATGGTGATGGGGACGGAGAACTGCTCCATAAACACAGGCAACGTGCCTAACTTTCCCGGGAAGATGAAGTCAAAGAGCGACCACAGCTCTTCGGAGGTTATTTTGCATCGGTGAGCCAGACAGAATGATCCGATGAGGGGTGCGAAACTATTTGAGGAAAGGAAGCACCTTTTTATTAAATTTACCTTTTAGCAATCGCCATTCCTACCCTAAAGAT
+
CCCCCFFFFFFFGGGGGGGGGGHHHHHHHHHGGGGHHHGHHHHHHGGGGGGGGHHHHHHHHHHHHHHHHHHHGHHHGHHHHHHHHHHHHHHGGGGGGHHHHHHHHHHHHHHHGGGGGHHHHHHHHHHGGFGEHHHHHHHHGHHGGGGGGGHHHHGHHHHHHHHHHHGGGHHHGGEEGGGGGGGGGGGGGGGFGGFGEFGGFGFFFFFFFFFFFFFFFFFFFFFFFFFFFFFFFFFFFFFFFFFFFFFFFFF
@M05620:45:000000000-G6HP7:1:1101:17134:8147 1:N:0:173
CATCCTGACCCTGAAGTACCCCGGCTTGATTTCTGACATTAGATCGGAAGAGCACACGTCTGAACTCCAGTCACAGAAGACCATCTCGTATGCCGTCTTCTGCTTGAAAAAAAAAAAAAACCAGACTCCCCCACTCTTCTTCCCCCCTTTCCCATCCTTCCTTCCTTTACTCTGTCTCCCTCTACATTCTCCCCTCACCCCCTTCTCCCCCTTTTTCCGACACCCTTCCCCGCCCTTTCCCCTCCACCTCG
+
CCCCCFFFFFFFGGGGGGGGGGGGGGGGHHHHHHHHHHHHHHGHHHGGGGHHHGHHHGHHHGHGHHHHHHHHFHHHHHHGHHHHBHHHGGHHHHGGGHGHHHHHHHFHFHGE<>B<<///////0.111<.>-.0/00=00=0/<.--.000000/.000:000/;0900090000090:/CB900000009/9/.....:@-./090:;.-9900:0..;-9.;.//9//---;-/09009/9://....
@M05620:45:000000000-G6HP7:1:1101:10149:8152 1:N:0:173
CATCCTGACCCTGAAGTACCCCGGCTTGATTTCTGACATTAGATCGGAAGAGCACACGTCTGAACTCCAGTCACAGAAGACCATCTCGTATGCCGTCTTCTGCTTGAAAAAAAAAACCGTGCTGCTGCCCGCGGCCCCCCTTACCCCCAAGGCCAACAGCGCGAAGATGACTCAGGTGCGGCTCGGCCGACGCCCGTGCTCCTCCCGTCCTTTCCCCAGTCATTTTCTGCCCGGCTTGATTTCTGTCCTTC
+
BBBBBFFFFFFFGGGGGGGGGGGEEEEGHGHHGEG5GFHHHDGHHGGCEGHCGHHHFGHHHGHGHHHFGHFGHHHDHHFBBG23F3GEFFHFFHEEGHGFHFHD@GFHBGHC@E/<///?/?<2@222?F///->@DCGGG.//;CHG-...;;A.E./9--9---.;;/B;;/BBFB/-9;;A;;AD@9;9@DF-;;9:BBFFBED:DAAFBBFFF..;;/9BFFB9;FBEA--;@9.:9;/BB/:B/:/
@M05620:45:000000000-G6HP7:1:1101:18372:8270 1:N:0:173
AAACCAAGCAGACACTCACCGCTACTGGAGTTAAGACATGAGGTCAGCTAGATCGGAAGAGCACACGTCTGAACTCCAGTCACAGAAGACCATCTCGTATGCCGTCTTCTGCTTGAAAAAAAAAAAAACATCTACACACCTCACCCCCTCATCTGCCTTACCACCCCCACAACCTCCTCATCCCTTGCTCATCCTCATCACCTCCCAACCCAAACCGCACCCTTGAAATCCCTAGTAGGCATCGTCGCCTT
+
BAABBABFBFFFGGGGGGGGGGGGGHHHHHHHHFHHHHHFFHCBFHHFHHGFFHGGDGGGHHHHHHEFGFGHHHHHHHHFGHHFFFHEHHHGH33BGEEHHGHG?EHF4GEFGGHHHHGEEFGFG/>///111==101..001<..---.<000000000//00..--:...;.//.//0000.09//00;000;000;009;..../......:.----;../;//////9//.9///////...--...
@M05620:45:000000000-G6HP7:1:1101:6645:8318 1:N:0:173
ATCTCTATCTCCTAAAAACCTGTTTAGATTTGGAGATAGACCTTCAGGTTTTTCATCATTTTCTGCATGAATTATACATTGACCACGTTCCAGCGTGGTCAGTTTGCAGCATTCTGTTATTTTGTTTGACAGAGTGTCTTGTTGAGAACATATGTAGGACATGATTTTTTCCTGCAACAGGGAAAATAAAGTATAAGTTTTAAAGATTTATTCTTTAATAAAGGATCTCAAAGCCAGCTTTAGAAAAAGGA
+
BBBBBFFFFFFFGGGGGFGGGGGFHFFCADFFGFF4FGHHHFFGHHHGFHHGGHHHGEHGFFFHHGHGHHHHGHGHHHHHHFHHHHGHHHHHHHGFGGHGHHHHFHHHHHHFFHFGGEGHHHHHEHHHGGFHHHHHHHFGHHHHGHHHHHHGGHGHGHFGGHHHHHHHHGGHHHHHGHHHHGGFHHHHBFHGGFHHHGGHHHFFHFHHHHHHHHHHHHHEGFGHGHHHDHGHHFFFHGHHGHHCGGHGGGG
@M05620:45:000000000-G6HP7:1:1101:3933:8347 1:N:0:173
CATCCTGACCCTGAAGTACCCGGCTTGATTTCTGACATTAGATCGGAAGAGCACACGTCTGAACTCCAGTCACAGAAGACCATCTCGTATGCCGTCTTCTGCTTGAAAAAAAAAAAACACCACCCTTAAGTTCTTTTGCATCGTTAAGACATAAAGAATGATCATAATAGGTGTTCGACACTCTTTGAGTACGAGCCGCACATTTTTCTTCAATGTACCTTATCGCACACTCCATTCCGACCCTAAAGCTC
+
BBBBBFFFFFFFGGGGGGGGGGGEGGGGHHHHHGHHGHHHHCHHGGGFGHHHHHHHFGHFGHGHHHHHHHHHHGHFFHHHHEEFEEGFGHHHHGFFHGDHHHHHHHHHFHEGEFC//?/<//?///0111111?<111B11>C...>>11<0=0=0=<000=000=0=<<0000:0.:..:0/;0;00.00;..9-----9-0;00;:////9:/:/9B:F///.9.--./:;/9;B//.:-9:..99///
@M05620:45:000000000-G6HP7:1:1101:3948:8362 1:N:0:173
CATCCTGACCCTGAAGTACCCGGCTTGATTTCTGACATTAGATCGGAAGAGCACACGTCTGAACTCCAGTCACAGAAGACCATCTCGTATGCCGTCTTCTGCTTGAAAAAAAAAAAAACATATTTGGAATAACTGGACGTATGGAATTAAATAATAAGAGAGAAAGCTATAGGAGTATTGTGTACGGTTCGATGGGGTCTATAAGAGAAACGAGTGAAGGAATTGGGCTATATCAATATGCATCGATGAGT
+
BABBBFFFFFFFGCFGGGGGGEEFGGGHHHHHHHGGHFHGGFGHGGGAAFFGGHHHGHHHGHHHHHGFFGHHHFEHGBGFHHGGGG?FEH3GG?EEHGHHHHHH3FGHFFEGECG/<<//?1111?11<11<111000-..1001111000000000000/..////000:000;:/00<00/00..9..-.90...../000;000////.....////./////....//////////////././///
@M05620:45:000000000-G6HP7:1:1101:23557:8405 1:N:0:173
AAACCAAGCAGACACTCACCGCTACTGGAGTTAAGACATGAGGTCAGCTAGATCGGAGAGCACACGTCTGAACTCCAGTCACAGAAGACCATCTCGTATGCCGTCTTCTGCTTGAAAAAAAAAAAAAACATCATCCCCCATACCCCCCCCATCCCCCCTCCCTCCACATCCTCCCCTTCTCCCCCACCCCCGCCCCTTCTCCCCTCACCCGTTCCCCCTTCCTCTACTTCCCACCCTCTTTCCCCCCCTTC
+
AAAABABFBFFFFGGGGGGGGGGGGHHHHHHHGHHGHHHFHHHGHHHHHGHHHHHGGGGGGHHHHGGHHGFHHHHHHEHH3GFGHHHHHHF33BGHGGHHGHGEEHGHGHHFGHHGHHHGGGFC></-<.111111<F.-<////<-:-:-//..9.--.../9...///////....;////9.-...--99---...////;.9...:-;.;.9.9-.;////////9/./.9..../////..-@-AB
@M05620:45:000000000-G6HP7:1:1101:25158:8422 1:N:0:173
CATCCTGACCCTGAAGTACCCGGCTTATTTCTGACATTAGATCGGAAGAGCACACGTCTGAACTCCAGTCACAGAAGACCATCTCGTATGCCGTCTTCTGCTTGAAAAAAAAAAAACAAAAGAAAAACTCACCGCAACTCGATACTCTACCTCCCACAAACATAAGCCCCCTAACATCCCTACCGCCCATTGCCACCTACACACCCGGCCCTCAGGCAAACGCCCACCCATCTCCTCCATTCTACCCACCA
+
DDDDDFFFFFFFGGGGGGGGGGGGGGHHHHHHHHHHHHHHHHHHGGGGGHHHHHHGHHHGGHHHHHHHHHHHHHHHHHHHHHHHHHFGHHHHGGGHGHHHHHHHHFHHGGGGGB>>?//0@2/0100/11?10//-<-01..0.-0000=00<../.:..:<0<0000..--.</000:.0<..---<./000000<.0/0:0...-----..<0/<9....---.....//:000//<000<000:0.9.
@M05620:45:000000000-G6HP7:1:1101:6929:8428 1:N:0:173
ATCTCTATCTCCTAAAAACCTGTTTAGATTTGGAGATAGACCTTCAGGTTTTTCATCATTTTCTGCATGAATTATACATTGACCACGTGGTCAGTTTGCAGCATTCTGTTATTTTGTTTGACAGAGTGTCTTGTTGAGAACATATGTAGGACATGATTTTTTCCTGCAACAGGGAAAATAAAGTATAAGTTTTAAAGATTTATTCTTTAATAAAGGATCTCAAAGCCAGCTTTAGAAAAAGGAAGAAAGGG
+
CDCCCFFFFFFFGGGGGGGGGGGHHHHHHHHHHHHHHHHHHHHHHHHHHHHGGHHHHHHHHHHIIHGHHHHHHHHHHHHHHHHHGHGGGGHHHHHHHHHHHHHHHHHHHHHHHHHHHHHHHHHHHGHHHHHHHHHHGHGHHGGHHHHHHHHHHHHHHHHHHGHHHHHGHHHHHGGHHHHHHHHFHHHHHFHHHHHHHGHHHHHHHHHHHHHHHHHHHHHHHGGGHHHGGCGHHHHHGGHHGGGFHHHHHHG
@M05620:45:000000000-G6HP7:1:1101:6931:8446 1:N:0:173
ATCTCTATCTCCTAAAAACCTGTTTAGATTTGGAGATAGACCTTCAGGTTTTTCATCATTTTCTGCATGAATTATACATTGACCACGTGGTCAGTTTGCAGCATTCTGTTATTTTGTTTGACAGAGTGTCTTGTTGAGAACATATGTAGGACATGATTTTTTCCTGCAACAGGGAAAATAAAGTATAAGTTTTAAAGATTTATTCTTTAATAAAGGATCTCAAAGCCAGCTTTAGAAAAAGGAAGAAAGGG
+
ABAAAFFFFFFFGGGGFFGGGGHHHHHHHHHHHHHHHHHHHHHHHHHHHHHGGHHHHHHHHHHHHHHHHHHHHHHHHFHHHHHHHHGGHGHHHHHHHHHHHH1GHHHHHHHHHHHHHHHGHFHHHBGHHHHHHHHHHHHHHBGHHGHHGGHHHHHHHHHHHGHHHHHHHHGHHGGHHHHHHHHHHHHHHHHHHDGDG?FHHGGHHHHHHHHG1GHHHHHHHGHGBGGFHGHHH0GCFHHFE./;GAFHHHG
@M05620:45:000000000-G6HP7:1:1101:17266:8453 1:N:0:173
AGATTACTGCAACAGTTCCCCCTACACTCTTTCCCTACAAGCCAGGGACAAAACAAAGATCGGAAGAGCACACGTCTGAACTCCAGTCACAGAAGACCATCTCGTATGCCGTCTTCTGCTTGAAAAAAAAAAACAAAAAAACAAATTCAAAGACACCGCGTTATAACATGACGTGATCTTGAACACCATGATCGAATTTTCGTATCGAGACGACCCACGACCTGCATGTCGTAACATACAGGTAACAGTTG
+
BAABBFFFDFBFGGFGGGGGGGGDHHHHHHHHHHHHHHHHHHGHHHGGGGHHHHHHHHHHHHGGGGHHHHHHHGHHHFHHHHHHHHHHGHDGHHHHHHHGGHHHGGHHHHGEGHGHHHHHHHGHHHGGCBGG@//<00<--..>.00<0=00<///.-----..00000/0/..../00000000/..000;0../0.000-../:......----..--9-....////9....///////;////////
@M05620:45:000000000-G6HP7:1:1101:17289:8459 1:N:0:173
AGATTACTGCAACAGTTCCCCCTACACTCTTTCCCTACAAGCCAGGGACAAAACAAAGATCGGAAGAGCACACGTCTGAACTCCAGTCACAGAAGACCATATCGTATGCCGTCTTCTGCTTGAAAAAAAAAAGAGCTGATGCAACAATGGCAAGTAAGTCAGGCATTTCCGCTTTAGCACTCTTGTGGATCCAATTGAACAATTCTCAGCATTTGTACTTGTAACTAACAAGCCCGGGACCAAACAAAGAT
+
BAABBFFFDF4DGGBGGGGGGGGEGHHFFGHGHHHGFF33A2A222EEG22FCFGHHHFGFGEE1AG1ACHFH@HFH1@5FDDEFFHHBE@@BBGFGHFB3@FFH1GBG?//>?FG44BEBFC33F0@D/BD//<?G11FG1?DG0G11FGHHGFFGHHGH1FBC0GHBHGEGGEF0<00GGHHH0;AHHHGH0;0;;0F0CFFBFGF0;0;FGGGGGGFFF09BB009/;/9A9-@-;>.;AAEA.;//;
@M05620:45:000000000-G6HP7:1:1101:24217:8463 1:N:0:173
CATCCTGACCCTGAAGTACCCGGCTTGATTTCTGACATTAGATCGGAAGAGCACACGTCTGAACTCCAGTCACAGAAGACCATCTCGTATGCCGTCTTCTGCTTGAAAAAAAAAAAAAAAAAGAAAAAAAAAAAAAAGAAAAAAGGAACGAAAAGCTGAAAGCCATCAATAAAACGCCGGTAAGGAAAAAACAGAGGGGTGTGAGACGAGTGGATAGAGAGAGGCAGATGGACAAGAGAGAGAGGTATGGT
+
CCCCCFFFFFFFGGGGGGGGGGGGGGGHHHHHHHHHGHHHHGHHHGGGGHHHHHHHGHHHGHGHHHHHHHHHHGHGHHGHHGGEHHHFEHHHHGFGHGHHHHHHHHHHHHGGGFG>>/</<-..00><<--;-----...//.-..//.....9;.000900/./0000000000---:-9-.000///.-9.//9..-.--;0000.--...9000900........000900.././9.....000090
@M05620:45:000000000-G6HP7:1:1101:8697:8486 1:N:0:173
TACCTGTACTGGGGAAGCATTTGAATATCCCCCCATGGTGATGGGGACGGAGAACTGCTCCATAAACACAGGCAACGTGCCTAACTTTCCCGGGAAGATGAAGTCAAAGAGCGACCACAGCTCTTCGGAGGTTATTTTGCATCGGTGAGCCAGACAGAATGATCCGATGAGGGGTGCGAAACTATTTGAGGAAAGGAAGCACCTTTTTATTAAATTTACCTTTTAGCAATCGCCATTCCTACCCTAAAGAT
+
DDCCDFFFFFFFGGGGGGGGGGHHHHHHHHHGGGGHHHFGHHHHHGGGGGGGGHHHHHHHHHHHHHHHHHHHGGHHGHHHHHHHHHHHHHHGGGGGGHHFHHHHHHHHHHHHGGGGGHGHHHHHHHHGGGGEHHHHHHHHFHHGGAFGHHHHHHGGHHHGHHHHHHDGGHHHGGCEGGDGGGGGGGHHGGGGGFFGGGGGGGFFFFFFFHFFFFFFFFFFFFFFHFFFBFFFFFFFFFFFFFFFFFFFFFF
@M05620:45:000000000-G6HP7:1:1101:7824:8549 1:N:0:173
ATCTCTATCTCCTAAAAACCTGTTTAGATTTGGAGATAGACCTTCAGGTTTTTCATCATTTTCTGCATGAATTATACATTGACCACGTTCCAGCGTGGTCAGTTTGCAGCATTCTGTTATTTTGTTTGACAGAGTGTCTTGTTGAGAACATATGTAGGACATGATTTTTTCCTGCAACAGGGAAAATAAAGTATAAGTTTTAAAGATTTATTCTTTAATAAAGGATCTCAAAGCCAGCTTTAGAAAAAGGA
+
DDCDCFFFFFFFGGGGGGGGGGHHHHHHHHHHHHHHHHHHHHHHHHHHHHHGGHHHHIHHHHIHIHHHHHHHHHHHHHHHHHHHHHGHHHHHHHGGGGHHHHHHHHHHHHHHHHHHHHHHHHHHHHHHHHHHHHHHHHHHHHHHHHHHHHHHHHHHHHHHHHHHHHHHHGHHHHHHHHHHHGGHHHHHHHHHHHHHHHHHHHHHHHHHHHHHHHHHHHHHHHHHHHHHHGHHHHHHHGHHHHHHHHHHGGH
@M05620:45:000000000-G6HP7:1:1101:10267:8554 1:N:0:173
CATCCTGACCCTGAAGTACCCGGCTTGATTTCTGACATTAGATCGGAAGAGCACACGTCTGAACTCCAGTCACAGAAGACCATCTCGTATGCCGTCTTCTGCTTGAAAAAAAAAAAAACAAAAAAAATCCCTCTATATTATATTCTCCTCACATTCCTCTCAACTACACAGCGTCCCCCTTCCCCCACCCAACACCTTCCACCCTCTCACAACGAGCCACCCTTCACCACCCTCCCTCTCCCCCCCCCCTC
+
DCCCCFFFFFFFGGGGGGGGGGGGGGGHHHHHHHHHGGHHHHHHHGGGGHHHHHHHGHHHGHHHHHHHHHHHHGHHHHGHHHHHHHHFEHHHGGGGHGHHHGHHHHHHGHGGGFG/><?//0=//--01111//00000<000000000/0<00<000:0/00/0;00/0..-..99..-.//9/.-.9....;../00/00..../990009-..--//...//0000....:..//////..------:
@M05620:45:000000000-G6HP7:1:1101:7817:8566 1:N:0:173
ATCTCTATCTCCTAAAAACCTGTTTAGATTTGGAGATAGACCTTCAGGTTTTTCATCATTTTCTGCATGAATTATACATTGACCACGTTCCAGCGTGGTCAGTTTGCAGCATTCTGTTATTTTGTTTGACAGAGTGTCTTGTTGAGAACATATGTAGGACATGATTTTTTCCTGCAACAGGGAAAATACAGTATAAGTTTTAAAGATTTATTCTTTAATAAAGGATCTCAAAGCCAGCTTTAGAAAAAGGA
+
A?AAADFFFFFFGGFD1FGGGGHHFB31DFFGFHHGF1BGHHHHHGHDFDGFEHBFHFHHHHHFFHHGHB1GGHHFGFHGH1EGEGEHHHGHFCEB/EFGFHGFGHHHHHHHFFFFGHDGHGHHFHHHGFGHFGHFHHHHHHHHHBF>GHHHHHHHHFEFGHHHGGHHGCFGHFFCGHACGFGG/0FF1?F<FH1FGHGHHGHFHBGHHHHHHGHHGGHB0<<D/DGGGFHHGHA/CEHFFFB0CGGHG?F
@M05620:45:000000000-G6HP7:1:1101:19683:8567 1:N:0:173
CATCCTGACCCTGAAGTACCCGGCTTGATTTCTGACATTAGATCGGAAGAGCACACGTCTGAACTCCAGTCACAGAAGACCATCTCGTATGCCGTCTTCTGCTTGAAAAAAAAAAAAAAAAAAAAAAAATAAAGCAATAAGAAATAAAAAAAAGAACGAAAAAAAAAAGATATAATAGTAAACAAATAACGGAAAACAACTACGACACAACACGAATTGAGGGATGTCATAAGAGCTACGTATAGTAAGAG
+
DCCDDFFFFFFFGGGGGFGGGGGGGGGHHHHHHHHHHHHHHHHHHGGFGHHHHHHHGHHHGHHHHHHHHHHHHGHHHHHHHHHFHHHGGHHHHGGGHGHHHHHHHGHHHHGGGGG></>/>----<--<.0<0000/000000/000:00---.<./...<<.---<-..0000000000<0:0..0000.-<.-//...<00.9.-</9....-...:00/../.0000000:0/000..0000:00000
@M05620:45:000000000-G6HP7:1:1101:17087:8629 1:N:0:173
TACCTGTACTGGGGAAGCGTGTAGCAATAGCCATTCCTACCCTAAAGATCGGAAGAGCACACGTCTGAACTCCAGTCACAGAAGACCATCTCGTATGCCGTCTTCTGCTTGAAAAAAAAAAAAAATAACCCAAGCACCCCTCCCCCCCCCGTCCCCCAGCCCCCCGCTACCTCCGGTCCAGCTCGGCCTGCGCCCTGTTTCCCCCCATCCATTCGCCCCTCCGTCTCTCCCTTTCCCTCTTCCTTCCCTTC
+
BBBCCFFFFFFFGGGGGGGEGGHHHFHFHGGHHHHHHHGHHHHHHHHHHHHGGGGHHHFHGHGHHHGGHHHHHHHGHHHFHHHHHHHHHHHHHFGHGHHGFGHGHHHHHHHFGHHHGGGCB</>/0111?.....00>.<..<<<<;@CA-;;.;.:-;....--9---;B//..----//9/;.:9A...--9@-.////:/9.--/9./;:9/.AD-.;D..../://////9;/;////////;/BF/
@M05620:45:000000000-G6HP7:1:1101:9581:8675 1:N:0:173
AAACCCAGAAGACATGAGGTCAGCTAGATCGGAAGAGCACACGTCTGAACTCCAGTCACAGAAGACCATCTCGTATGCCGTCTTCTGCTTGAAAAAAAAAAAAAAAACGAGAGAAAAAAGGAAAAGTGACGTAAAAAAAAGAGATAAAAATAAAGTAGAAAATAGTAGAGGAGACGTGAAGATACAAACCACATCAGATAGAAAATGAGAAGCATGATACAGAGTACAGAGCGTAAAACATAAGAAAAACT
+
>>AAABABAFFFGGGGGGGGGFHHHHHHHHHDFGGHHHGHFHGGHHGGGHHHHFHHHFHDGHFHGHHFFAGHHFEFGHHGFGHGHHHHHHHHFGGGGFGGE<>//////?////1100-..000//<000..<..00;--..//0090;0.0000000009/0;9090C0/........./;://://.....////////://////////9//////:////////////-....//.////////../
@M05620:45:000000000-G6HP7:1:1101:20383:8714 1:N:0:173
CATCCTGACCCTGAAGTACCCCGGCTTGATTTCTGACATTAGATCGGAAGAGCACACGTCTGAACTCCAGTCACAGAAGACCATCTCGTATGCCGTCTTCTGCTTGAAAAAAAAAAAAAAAAAAAAAAGAAAAGAAAAAATAAAAAGAAGAAAATAAAAAAAACAAAGAAAGAAAAAAGATATGTAGAAGAAAGAACAGAAGGCGAGAAAACCAGAAAAAATGGTAGTGAAAATGAAGAACACTGAAAAAG
+
CBCCCFFFFFFFGGGGGFGGGGGGGGGGHHHHHHHGHHHHHHHHHHGEGGHHHGHGHGGHHGHGHHHHHHHHHHHGHHHHHHHHCGHHGGHHHHGFGHGHHHHHHHHGHHGGGGGF>>/<>><-<-:-...;//../9.-.00090..9/0///000;00---..../:./0/.//.9..00000000000//0/.////:0:.-9--.9//..../0/.-9000000/00000;9000////000000..
@M05620:45:000000000-G6HP7:1:1101:20401:8727 1:N:0:173
CATCCTGACCCTGAAGTACCCCGGCTTGATTTCTGACATTAGATCGGAAGAGCACACGTCTGAACTCCAGTCACAGAAGACCATCTCGTATGCCGTCTTCTGCTTGAAAAAAAAAAAAAGTACACAAGCAAAAAATAACACAAGCAGAAAAAGGAGATGACTGTAGTAGAGGCTACTGAATACGCACAGCGTTGACAGCACGACGAGGAGTCTGCAACCGAAACGATAAATCGGCACATGCGAAGCAGTGC
+
CBBBCFFFFFFFGGGGFGGGGGGGGGGGGHHHHHHHHHHHHHHHHHG?FEHHHHHHHGGHHGHHHHHHCHHHHHHHHHHHHHGFGHFBFGHBGHGGCGGGHHHHHHFHHHHGGGG/<>//1?1111/0/0010.-0<1<11....//////.../../000000;00000;/..0/:000000...--9.-;.-.000./:-.-:---:.////////.-----...../99..---////..---/////
@M05620:45:000000000-G6HP7:1:1101:21164:8817 1:N:0:173
CATCCTGACCCTGAAGTACCCGGCTTGATTTCTGACATTAGATCGGAAGAGCACACGTCTGAACTCCAGTCACAGAAGACCATCTCGTATGCCGTCTTCTGCTTGAAAAAAAAAAAAAAATAAAAAAGAAATCTAATTAACTCTTGATCCCAGACCACACTCATCTCTTGTACGAACCCACTACACTGACCAAAGAATTATAAAGTAAATACTGTTTTTATAAGAGGGTGTACTCGACTACATCCAGACAC
+
CCCCCFFFFFFFGGGGGGGGGGGGGGGHHHHHHHHHHHHHHHHHHGGFGHHHHHHHGHHHGGHHHHHHGHHHHGHHHHHHHHGHHGHFGHHHHGGGHGHHHHHHGHHGHHGGGGG>>></0?1111-..00>11000000000<0000<0/00.../...///0000000000..:--....//:/;000;0..//.0:00;0000000000;0000/..;00000....-0;00..;9-/000;000.//
@M05620:45:000000000-G6HP7:1:1101:4553:8833 1:N:0:173
TACCTGTACTGGGGAAGCATTTGAATATCCCCCCATGGTGATGGGGACGGAGAACTGCTCCATAAACACAGGCAACGTGCCTAACTTTCCCGGGAAGATGAAGTCAAAGAGCGACCACAGCTCTTCGGAGGTTATTTTGCATCGGTGAGCCAGACAGAATGATCCGATGAGGGGTGCGAAACTATTTGAGGAAAGGAAGCACCTTTTTATTAAATTTACCTTTTAGCAATCGCCATTCCTACCCTAAAGAT
+
AABBBFFFFFFFGFFFEGGGGGHFFGHHHGHGGGGFGGBFGEGHGGGGGGGGGHHHFFHBCFFFGHHHHHHHGHHHGHHFHHDFGHHHFDHEGGEEGCGHBGGHHHGG3FF2E/DBFHACFHHHHDGF?CDCGHHHHHH11FGDGADGHHC<CC<GCFGBDGHHHGCEGFHEEC.-9@;A?DFGGGGFFFC0/FF.F9FAF9.FFFFFFFFB/9FFFFF/9FFFFFBBB//A.99;B/FFFBAFFFFFBEF
@M05620:45:000000000-G6HP7:1:1101:4574:8841 1:N:0:173
TACCTGTACTGGGGAAGCATTTGAATATCCCCCCATGGTGATGGGGACGGAGAACTGCTCCATAAACACAGGCAACGTGCCTAACTTTCCCGGGAAGATGAAGTCAAAGAGCGACCACAGCTCTTCGGAGGTTATTTTGCATCGGTGAGCCAGACAGAATGATCCGATGAGGGGTGCGAAACTATTTGAGGAAAGGAAGCACCTTTTTATTAAATTTACCTTTTAGCAATCGCCATTCCTACCCTAAAGAT
+
CCCCCFFFFFFFGGGGGGGGGGHHHHHHHHHGGGGHHHHHHHHHHGGGGGGGGHHHHHHHHHHHHHHHHHHHGHHHGHHHHHHHHHHHHHHGGGGGGHHHHHHHHHHHHHHHGGGGGHHHHHHHHHHGGGGGHHHHHHHHGHHGGGGGHHHHHHGHHHHHHHHHHHGDGHHHGGGFGGGGGGGGGGGGGGGFFGGFGFGGGGFFFFFFFFFFFBFFFFFFFFFFFFFFFFFFFFFAFFFFFFFFFFFFFFF
@M05620:45:000000000-G6HP7:1:1101:9964:8904 1:N:0:173
TACCTGTACTGGGGAAGCATTTGAATATCCCCCCATGGTGATGGGGACGGAGAACTGCTCCATAAACACAGGCAACGTGCCTAACTTTCCCGGGAAGATGAAGTCAAAGAGCGACCACAGCTCTTCGGAGGTTATTTTGCATCGGTGAGCCAGACAGAATGATCCGATGAGGGGTGCGAAACTATTTGAGGAAAGGAAGCACCTTTTTATTAAATTTACCTTTTAGCAATCGCCATTCCTACCCTAAAGAT
+
BBBBBFFFFFFFGGGGGGGGGGHHHHHHHHHGGGGHHHHHHHHHHGGGGGGGGHHHHHHHHHHHHHHGHHHHGHHHGHHHHHHHHHHHHHHGGGFGGHHHHEHGGHHHHHHHGGGGGHHHHHHHGHHGDDGEHHGHHHFHGGHGDEF.FHHHHHGHHHGHHHHHHHGGGHHFDF:CGGGGGBG0FGGGGGG9B/CFFFGGFFFFFFFFFFFFFBFFFFFFFFFFFFFFBFFEFF?;FFFFEFFFFFFFBBF
@M05620:45:000000000-G6HP7:1:1101:7809:8905 1:N:0:173
ATCTCTATCTCCTAAAAACCTGTTTAGATTTGGAGATAGACCTTCAGGTTTTTCATCATTTTCTGCATGAATTATACATTGACCACGTTCCAGCGTGGTCAGTTTGCAGCATTCTGTTATTTTGTTTGACAGAGTGTCTTGTTGAGAACATATGTAGGACATGATTTTTTCCTGCAACAGGGAAAATAAAGTATAAGTTTTAAAGATTTATTCTTTAATAAAGGATCTCAAAGCCAGCTTTAGAAAAAGGA
+
CDCCCFFFFFFFGGGGGGGGGGGHHHHHHHHHHHHHHHHHHHHHHHHHHHHGGHHHHHIHHHHIHHHHHHHHHHHHHHHHHHHHHHGHHHHHHHGFGGHHHHHHHHHHHHHHHHHHHHHHHHHHHHHHHHHHHHHHHHHHHHHHHHHHHHHHHHHHHHHHHHHHHHHHHGHHHHHHHHHHHGGHHHHHHHHHHHHHHHHHHHHHHHHHHHHHHHHHHGHHHHHHHHHHHHHHHHHHHGHHHHHHHGHHGGH
@M05620:45:000000000-G6HP7:1:1101:9980:8917 1:N:0:173
TACCTGTACTGGGGAAGCATTTGAATATCCCCCCATGGTGATGGGGACGGAGAACTGCTCCATAAACACAGGCAACGTGCCTAACTTTCCCGGGAAGATGAAGTCAAAGAGCGACCACAGCTCTTCGGAGGTTATTTTGCATCGGTGAGCCAGACAGAATGATCCGATGAGGGGTGCGAAACTATTTGAGGAAAGGAAGCACCTTTTTATTAAATTTACCTTTTAGCAATCGCCATTCCTACCCTAAAGAT
+
ABBBBFFFFFFFGGGGGGGGGGHHHHHHHHHGGGGHHHBGFHHHGGGGGGGGGHHHHHHHHHHHHHHHGHHHGHHHGHHHHHHHHHHHHHHGGGGGGFHHHHHHHHHGHHHHGGGGGHHHHHHHHHHGGGGDHGHHHHFHHHGGACDCGHHGHHGHGHHFHFHHHHDGGHHHGGDGGGBGGAFFGGGGGGGFGBFFFFFGGGFFFFFFFFFFFFFFFFFFFFFFFFFB9;9AEDDEFFFFFFFFFFFEBBF
@M05620:45:000000000-G6HP7:1:1101:7825:8923 1:N:0:173
ATCTCTATCTCCTAAAAACCTGTTTAGATTTGGAGATAGACCTTCAGGTTTTTCATCATTTTCTGCATGAATTATACATTGACCACGTTCCAGCGTGGTCAGTTTGCAGCATTCTGTTATTTTGTTTGACAGAGTGTCTTGTTGAGAACATATGTAGGACATGATTTTTTCCTGCAACAGGGAAAATAAAGTATAAGTTTTAAAGATTTATTCTTTAATAAAGGATCTCAAAGCCAGCTTTAGAAAAAGGA
+
ABBABFFFFFFFGGGGGGGGGGHHHHHFFHHHFFHCHHHGHHHHHHHGHHHGGHHHHHHHFHHHHHHHHHHHHHHHHHHHHGHHHHGHHHHHHHGGGGHHHHHHFHHHHHGHHHHHHGHHHHHHHHHHHHGHHHGHHHHHHHHHHHHHHHHHHHHHHGHHGHHHHHHHHGHHHHHHHHHHHGEHHHHGHHHGHHHGHGGHHHHGHGHHHGHHHHHHHHHHHHHFHHHHHFDFHHHHHGHHHHHFCGHFGFF
@M05620:45:000000000-G6HP7:1:1101:27653:8923 1:N:0:173
ATCTCTATCTCCTAAAAACCTGTTTAGATTTGGAGATAGACCTTCAGGTTTTTCATCATTTTCTGCATGAATTATACATTGACCACGTTCCAGCGTGGTCAGTTTGCAGCATTCTGTTATTTTGTTTGACAGAGTGTCTTGTTGAGAACATATGTAGGACATGATTTTTTCCTGCAACAGGGAAAATAAAGTATAAGTTTTAAAGATTTATTCTTTAATAAAGGATCTCAAAGCCAGCTTTAGAAAAAGGA
+
CCCCCFFFFFFFGGGGGGGGGGHHHHHHHHHHHFHHHHHHHHHHHHHHHHHGGHHHHHHHHHHHIHHHHHHHHHHHHHHHHHHHHHGHHHHHHHGGGGHHHHHHHHHHHHHHHHHHHHHHHHHHHHHHGHHHHHHHHHHHHHHHHHHFHHHHHHHHHHHHHHHHHHHHHGHHHHHHGHHHHGGHHHHHFHHHHHGHHHHHHHHHHHHHHHHHHHHHGHHHHFHHHHHHGHHHHHHHHGHHHHHFGHHHGGC
@M05620:45:000000000-G6HP7:1:1101:27623:8928 1:N:0:173
ATCTCTATCTCCTAAAAACCTGTTTAGATTTGGAGATAGACCTTCAGGTTTTTCATCATTTTCTGCATGAATTATACATTGACCACGTTCCAGCGTGGTCAGTTTGCAGCATTCTGTTATTTTGTTTGACAGAGTGTCTTGTTGAGAACATATGTAGGACATGATTTTTTCCTGCAACAGGGAAAATAAAGTATAAGTTTTAAAGATTTATTCTTTAATAAAGGATCTCAAAGCCAGCTTTAGAAAAAGGA
+
BBBBBFFFFFFFGGGGGGGGGGHHHHHHHHHHFGHHFGHHHHHHHHHHHHHGGHHHGHHHHHHHHHHHHGHHHHHHHHHHHHHHHHGHHHHHHHGFGGHGHHHHHGHFHHGFGGHHHHGHHHHHFHHHEHHHHHHHHHHHHHHHHHGHHHHHHGHHHHHHHHFHHHHHHGHHHGHHHHHHHGFFGGGGHGE@<GGHHGHHHGHGHGHHHHHHHHHHHFHHGGGHHHHHHHHFHHFHHGHHHHGEGFHHGDH
@M05620:45:000000000-G6HP7:1:1101:6513:8944 1:N:0:173
ATCTCTATCTCCTAAAAACCTGTTTAGATTTGGAGATAGACCTTCAGGTTTTTCATCATTTTCTGCATGAATTATACATTGACCACGTGGTCAGTTTGCAGCATTCTGTTATTTTGTTTGACAGAGTGTCTTGTTGAGAACATATGTAGGACATGATTTTTTCCTGCAACAGGGAAAATAAAGTATAAGTTTTAAAGATTTATTCTTTAATAAAGGATCTCAAAGCCAGCTTTAGAAAAAGGAAGAAAGGG
+
AAAABFFFFFFFGGGGGGGGGGHHHHGHHHHHHHHHHHHHHHHHHHHHHHHGGHHHHHHHHHHHHHHHHGHHHHHHHHHHHHHHHHGGHGHHHHHHHHHGHHFHHHHHHHHHHHHHHHHHHHHHHBGHHHHHHHHHHHGHHHHHHHHHHHHHHHHHHHHHHGHHHHHEHHGHHGGHHHHGHHHHHHHHHGHHHHHHHGHHHHHHHHHHHHHGHGHHHHGHHGHGFHHEHFFHHEHFFHHFGGFFHHHHHHG
@M05620:45:000000000-G6HP7:1:1101:3687:8949 1:N:0:173
CATCCTGACCCTGAAGTACCCCGGCTTGATTTCTGACATTAGATCGGAAGAGCACACGTCTGAACTCCAGTCACAGAAGACCATCTCGTATGCCGTCTTCTGCTTGAAAAAAAAAAAAATAATGTATGACGATCATGCATGATGAGCCACAATTCAGTCTCCGCAATTCTTCTACCCAAAGTCAGAGTACATATGTACGTAACCAAGTTTATCATTAACTCGTACTATGGAAGACTCCTTTTGAATTAGGC
+
BABBBFFFFFFFGGGGGGGGGGE2ECGEFHHHHHHCHFGHHGHHHHGFGGHAGHHHHGHHHGHHHGHHHGHHEGHFFGGBGHHGHFGBFGHHFHCFGHGHHFHHHHGFHGHGE<C<</><11111111<1///..1111111=11110//.<000=0000=0<.--.00000<00:.0;./000;0000000;00000;90.900;.000000000000//.9.9:///////.////9////.///////
@M05620:45:000000000-G6HP7:1:1101:12337:8967 1:N:0:173
ATCTCTATCTCCTAAAAACCTGTTTAGATTTGGAGATAGACCTTCAGGTTTTTCATCATTTTCTGCATGAATTATACATTGACCACGTTCCAGCGTGGTCAGTTTGCAGCATTCTGTTATTTTGTTTGACAGAGTGTCTTGTTGAGAACATATGTAGGACATGATTTTTTCCTGCAACAGGGAAAATAAAGTATAAGTTTTAAAGATTTATTCTTTAATAAAGGATCTCAAAGCCAGCTTTAGAAAAAGGA
+
CCBCCFFFFFFFGGGGGGGGGGHHHHHHHHHHHHHHHHHHHHHHHHHHHHHGGHHHHHHHHHHHHHHHHHHHHHHHHHHHHHHHHHGHHHHHHHGGGGHHHHHHHHHHHHHHHHHHHHHHHHHHHHHHHHHHHHHHHHHHHHHHHHHHHHHHHHHHHHGHHHHHHHHHHGHHHHHHHHHHHGGHHGHHHHHHHGHHHFHHHHHHHHHHHHHHHHHHHHHHHHHHHHHHHHHHHHHGHGHHHHHFHHHHGGH
@M05620:45:000000000-G6HP7:1:1101:12312:8970 1:N:0:173
ATCTCTATCTCCTAAAAACCTGTTTAGATTTGGAGATAGACCTTCAGGTTTTTCATCATTTTCTGCATGAATTATACATTGACCACGTTCCAGCGTGGTCAGTTTGCAGCATTCTGTTATTTTGTTTGACAGAGTGTCTTGTTGAGAACATATGTAGGACATGATTTTTTCCTGCAACAGGGAAAATAAAGTATAAGTTTTAAAGATTTATTCTTTAATAAAGGATCTCAAAGCCAGCTTTAGAAAAAGGA
+
CCCCBFFFFFFFGGGGGGGGGGHHHHHHHHHHHHHHHHHHHHHHHHHHHHHGGHHHHHHHHHIHHHHHHHHHHHHHHHHHHHHHHHGHHHHHHHGFGGHHHHHHHHHHHHHHHHHHHHHHHHHHHHHHHHHHHHHHHHHHHHHHHGHHHHHHHHHHHHHHHHHGHHHHHGHHHHHHHHHHHGGHHHHHHGHHHHGHHGHHHHHHHHHHHHHHHHHHHHHHHHHGFHHHHHHHHGHHHGHHHHHGHHHHGGH
@M05620:45:000000000-G6HP7:1:1101:6051:8981 1:N:0:173
CATCCTGACCCTGAAGTACCCGGCTTGATTTCTGACATTAGATCGGAAGAGCACACGTCTGAACTCCAGTCACAGAAGACCATCTCGTATGCCGTCTTCTGCTTGAAAAAAAAAAAAAAAAAAAAAAAAAAGAGTTGATATAGATACGCAGCAGAAAAAAAAAAAACTACGCAGGATTCGTCAGCAGGTTAATAATATCTAGACAAGAAGTCTAAAAACGGATTGTACGAATCGTGTAGTATTAAGAGCTC
+
DCDDCFFFFFFFGGGGGGGGGGGGGGGHHHHHHHHHHHHHHHHHHGGGGHHHHHHHGHHHGHHHHHHHHHHHHHHHHHHHHHHHHHHGGHHHHGGGHGHHHHHHHHHHHHGGEBD<>///<->-------9.9/0000000000000...--..//0/.---:---.000.-.--.000./;..00..:00000000000000:0:.///00;00000;-..;./000.....;:../0:00000000/00
@M05620:45:000000000-G6HP7:1:1101:12326:8985 1:N:0:173
ATCTCTATCTCCTAAAAACCTGTTTAGATTTGGAGATAGACCTTCAGGTTTTTCATCATTTTCTGCATGAATTATACATTGACCACGTTCCAGCGTGGTCAGTTTGCAGCATTCTGTTATTTTGTTTGACAGAGTGTCTTGTTGAGAACATATGTAGGACATGATTTTTTCCTGCAACAGGGAAAATAAAGTATAAGTTTTAAAGATTTATTCTTTAATAAAGGATCTCAAAGCCAGCTTTAGAAAAAGGA
+
CBCCCFFFFFFFGGGGGGGGGGHHHHHHHHHHHHHHHHHHHHHHHHHHHHHGGHGHHHHIHIHHHHHHHHHHHHHHHHHHHHHHHHGHHHHHHHGFGGHHHHHHHHHHHHHHHHHHHHHHHHHHHHHHHHHHHHHHHHHHHHHHHHHHHHHHHHHHHHHHHHHHHHHHHGHHHHHHGHHHHGGHHHHHGHHHHGHHHHHHHHGGHHHHHHHHHHHHHHHHHHHFGHHHHHHHHFHHHGHHHHHHGGHGGG/
@M05620:45:000000000-G6HP7:1:1101:16640:8996 1:N:0:173
ATCTCTATCTCCTAAAAACCTGTTTAGATTTGGAGATAGACCTTCAGGTTTTTCATCATTTTCTGCATGAATTATACATTGACCACGTTCCAGCGTGGTCAGTTTGCAGCATTCTGTTATTTTGTTTGACAGAGTGTCTTGTTGAGAACATATGTAGGACATGATTTTTTCCTGCAACAGGGAAAATAAAGTATAAGTTTTAAAGATTTATTCTTTAATAAAGGATCTCAAAGCCAGCTTTAGAAAAAGGA
+
EEDEEFFFFFFFGGGGGGGGGGGHHHHHHHHHHHHHHHHHHHHHHHHHHHHGGHHHHHHHHHHHIHHHHHHHHHHHHHHHHHHHHHGHHHHHHHGFGGHHHHHHHHHHHHHHHHHHHHHHHHHHHHHHHHHHHHHHHHHHHHHHHHGHHHHHHHHHHHHHHHHHHHHHHGHHHHHHHHHHHGGHHHHHHHHHHHHHHHHHHHGHHHHHHHHHHHHHHHHHHGHHHHHHHHHGHFHHHGHHHHHFHHHHGGH
@M05620:45:000000000-G6HP7:1:1101:16638:9017 1:N:0:173
ATCTCTATCTCCTAAAAACCTGTTTAGATTTGGAGATAGACCTTCAGGTTTTTCATCATTTTCTGCATGAATTATACATTGACCACGTTCCAGCGTGGTCAGTTTGCAGCATTCTGTTATTTTGTTTGACAGAGTGTCTTGTTGAGAACATATGTAGGACATGATTTTTTCCTGCAACAGGGAAAATAAAGTATAAGTTTTAAAGATTTATTCTTTAATAAAGGATCTCAAAGCCAGCTTTAGAAAAAGGA
+
BCBCBFFFFFFFGGGGGGGGGGHHHHHHHHHHHHHHHHHHHHHHHHHHHHHGGHHHHHHIHIHHIHHHHHHHHHHGHHHHHHHHHHGHHHHHHHGFGGHHHHHHHHHHHHHHHHHHHHHHHHHHHHHHHHHHHHHHHHHHHHHHHHHHHHHHHHHHHHHHHHHHHHHHHGHHHHHHHHHHHGGHHHHHHHHHHHHHHGHHHHGHHHHHHHHHHHHHHHHHHGHHHHHHHHHHHHHHHGHHHGGHGHHHGGG
@M05620:45:000000000-G6HP7:1:1101:24030:9021 1:N:0:173
ATCTCTATCTCCTAAAAACCTGTTTAGATTTGGAGATAGACCTTCAGGTTTTTCATCATTTTCTGCATGAATTATACATTGACCACGTTCCAGCGTGGTCAGTTTGCAGCATTCTGTTATTTTGTTTGACAGAGTGTCTTGTTGAGAACATATGTAGGACATGATTTTTTCCTGCAACAGGGAAAATAAAGTATAAGTTTTAAAGATTTATTCTTTAATAAAGGATCTCAAAGCCAGCTTTAGAAAAAGGA
+
DDDDCFFFFFFFGGGGGGGGGGHHHHHHHHHHHHHHHHHHHHHHHHHHHHHGGHHHHIHHHHIIIHHHHHHHHHHHHHHHHHHHHHGHHHHHHHGGGGHHHHHHHHHHHHHHHHHHHHHHHHHHHHHHHHHHHHHHHHHHHHHHHHHHHHHHHHHHHHHHHHHHHHHHHGHHHHHHHHHHHGGHHHHHHHHHHHHHHHHHHHHHHHHHHHHHHHHHHHHHHHHHHHHHHHHHHHHHHGHHHHGHHHHGGGH
@M05620:45:000000000-G6HP7:1:1101:7361:9051 1:N:0:173
CATCCTGACCCTGAAGTACCCCGGCTTGATTTCTGACATTAGATCGGAAGAGCACACGTCTGAACTCCAGTCACAGAAGACCATCTCGTATGCCGTCTTCTGCTTGAAAAAAAAAAAAAAAAAAAAACAAAAAGTAGTATAAATTTTGTACAAGATAAAAATCTGAAGATGAAAGCATAAAACAAGACCTGAAGCAATTACAATGGGATGAAAAGCGAGCATACAGCTGTATAGTAACGGCACACTCTATC
+
CBCCCFFFFFFFGGGGGFGGGGGGGGGGHHHHHHHHHHHHHHHHHHGGGGHHHHHHHGHHHGHHHHHHHHHHHHGHHHHHHHHHCGGHGGHHHHGGGHGHHHHHHHHHGHHGGGGD<<<//--<---.......00000000000000/00000/00000<.0000000<00000/0000000..////0//0::0<00<00:000./0.0000/...---00000000<0000:000.----/.//0000
@M05620:45:000000000-G6HP7:1:1101:15985:9059 1:N:0:173
ATCTCTATCTCCTAAAAACCTGTTTAGATTTGGAGATAGACCTTCAGGTTTTTCATCATTTTCTGCATGAATTATACATTGACCACGTTCCAGCGTGGTCAGTTTGCAGCATTCTGTTATTTTGTTTGACAGAGTGTCTTGTTGAGAACATATGTAGGACATGATTTTTTCCTGCAACAGGGAAAATAAAGTATAAGTTTTAAAGATTTATTCTTTAATAAAGGATCTCAAAGCCAGCTTTAGAAAAAGGA
+
BBBBBFFFFFFFGGGGGFGGGGHHHHHHHHHHHHGHHHHGHHHHHHHHHHHGGHGHHGHHGHHHGHHHHHHHHHHHHHHHHHHHHHFHHHHHHHGGGGHHHHHHHHHHHHHHHHHHHHHHHHHHHHHHHHHHHHHHHHHHHHHHGHGGHHHHHHHHHHHHHHHHHHHHHGHHHHHHHHHHGGGHHHHHGFHHHHHHHFGHHHHGHGHHHHHHHHHHHHHHGHHHHHHHHHHHGHHHHGHHHHHHHHHHFGG
@M05620:45:000000000-G6HP7:1:1101:15976:9074 1:N:0:173
ATCTCTATCTCCTAAAAACCTGTTTAGATTTGGAGATAGACCTTCAGGTTTTTCATCATTTTCTGCATGAATTATACATTGACCACGTTCCAGCGTGGTCAGTTTGCAGCATTCTGTTATTTTGTTTGACAGAGTGTCTTGTTGAGAACATATGTAGGACATGATTTTTTCCTGCAACAGGGAAAATAAAGTATAAGTTTTAAAGATTTATTCTTTAATAAAGGATCTCAAAGCCAGCTTTAGAAAAAGGA
+
DEDEDFFFFFFFGGGGGGGGGGHHHHHHHHHHHHHHHHHHHHHHHHHHHHHGGHHHHHHHHHIIIHHHHHHHHHHHHHHHHHHHHHGHHHHHHHGGGGHHHHHHHHHHHHHHHHHHHHHHHHHHHHHHHHHHHHHHHHHHHHHHHHHHHHHHHHHHHHHHHHHHHHHHHGHHHHHHHHHHHGGHHHHHHHHHHHHHHHHHHHHHHHHHHHHHHHHHHHHHHHGHHHHHHHHHHHHHHGHHHHHHHHHHGGH
@M05620:45:000000000-G6HP7:1:1101:15980:9096 1:N:0:173
ATCTCTATCTCCTAAAAACCTGTTTAGATTTGGAGATAGACCTTCAGGTTTTTCATCATTTTCTGCATGAATTATACATTGACCACGTTCCAGCGTGGTCAGTTTGCAGCATTCTGTTATTTTGTTTGACAGAGTGTCTTGTTGAGAACATATGTAGGACATGATTTTTTCCTGCAACAGGGAAAATAAAGTATAAGTTTTAAAGATTTATTCTTTAATAAAGGATCTCAAAGCCAGCTTTAGAAAAAGGA
+
BBAAAFFBFFFFGGGGGGGGGGHFFGHHHHHHHHHGHHHHHGHHHEHHHHHGGHDHGFHHHHHHHHFHHHHHHHHGHHHHHHHHGHGGGHFFFHGFEEGFHHHHHHHFHHHHHHHHHHHHHHHHHHHHGHHHFHGGHFHHHHHHHHGHHHGHHHHHHHHFHHHHHHHHFCHHHHHHHHHHHGGHGHHHG1FFHHHHHHHGHHBGHGGHGHHHHHHHG0DGFFBGFHFHHGBGHHHHHGGHHFF0:0:..;C
@M05620:45:000000000-G6HP7:1:1101:8651:9110 1:N:0:173
ATCTCTATCTCCTAAAAACCTGTTTAGATTTGGAGATAGACCTTCAGGTTTTTCATCATTTTCTGCATGAATTATACATTGACCACGTTCCAGCGTGGTCAGTTTGCAGCATTCTGTTATTTTGTTTGACAGAGTGTCTTGTTGAGAACATATGTAGGACATGATTTTTTCCTGCAACAGGGAAAATAAAGTATAAGTTTTAAAGATTTATTCTTTAATAAAGGATCTCAAAGCCAGCTTTAGAAAAAGGA
+
ABAAAFFFFFFFGGFGG4EGGFGHHHHHHHHHHG4BHFHHHHHHHHHHHHHGGHHHHHGFHHHGHHHHGHHHHHHHHHHHHHHHHHGHHHHHHGGEGGHHHHHHHHHHHHHHHHHHHHHHHHHHHHHFHHEHFHGHHHHHHHHHGFHHHHHHHHHEHHHHHHFHHHHHGCHHHHEGBGGGHGGHGEGHHBGHHHHHHHHHHHHHHHHHHHHHHHHHH0DGGFHHHGHHHHHHEHCBCEHHHHHCCCGFDD/
@M05620:45:000000000-G6HP7:1:1101:8659:9131 1:N:0:173
ATCTCTATCTCCTAAAAACCTGTTTAGATTTGGAGATAGACCTTCAGGTTTTTCATCATTTTCTGCATGAATTATACATTGACCACGTTCCAGCGTGGTCAGTTTGCAGCATTCTGTTATTTTGTTTGACAGAGTGTCTTGTTGAGAACATATGTAGGACATGATTTTTTCCTGCAACAGGGAAAATAAAGTATAAGTTTTAAAGATTTATTCTTTAATAAAGGATCTCAAAGCCAGCTTTAGAAAAAGGA
+
DDCDCFFFFFFFGGGGGGGGGGHHHHHHHHHHHHHHHHHHHHHHHHHHHHHGGHHHHHIHHHHHIHHHHHHHHHHHHHHHHGHHHHGHHHHHHHGFGGHHHHHHHHHHHHHHHHHHHHHHHHHHHHHHHHHHHHHHHHHHHHHHHHGHHHHHHHHHHHHHHHHHHHHHHGHHHHHHHHHHHGGGHHHHHGHHHHHHHHHHHHHHHHHHHGHHHHHHHGHHHHHHHHHHHHGHHHHHHGHHHHHHHHHHGGG
@M05620:45:000000000-G6HP7:1:1101:24367:9243 1:N:0:173
TACCTGTACTGGGGAAGCATTTGAATATCCCCCCATGGTGATGGGGACGGAGAACTGCTCCATAAACACAGGCAACGTGCCTAACTTTCCCGGGAAGATGAAGTCAACGAGCGACCACAGCTCTTCGGAGGTTATTTTGCATCGGTGAGCCCGACAGAATGATCCGATGAGGGGTGCGAAACTATTTGCGGACAGGCAGCACCTTTTTATTAAATTTCCCTTTTAGCAATCGCCATTCCTACCCTCAAGAT
+
AA1AAFFBF3FFGGCFGGGGGFGB1GEHHHHGGGGHHHHHFGDGHG/EEEGGECGHFHHHHBG2GHFHH/GHFH0GEHHGHHHCGHHHHHHGGG//E0GHHDHHGHH1<?AECCGGGEAGFGHHHHH/<AC<F1FFGHGH1GHCCACCC<G.ACC?CF/CC00;GG.CCFFBC-.-C-A-AAGBFGGB0----99---9AA?EFFFFFABBB/BFFF/;FFFFF//BFBFF-EBFFFFFFFFFFF-;F//;
@M05620:45:000000000-G6HP7:1:1101:16869:9250 1:N:0:173
ATCTCTATCTCCTAAAAACCTGTTTAGATTTGGAGATAGACCTTCAGGTTTTTCATCATTTTCTGCATGAATTATACATTGACCACGTTCCAGCGTGGTCAGTTTGCAGCATTCTGTTATTTTGTTTGACAGAGTGTCTTGTTGAGAACATATGTAGGACATGATTTTTTCCTGCAACAGGGAAAATAAAGTATAAGTTTTAAAGATTTATTCTTTAATAAAGGATCTCAAAGCCAGCTTTAGAAAAAGGA
+
DDDDDFFFFFFFGGGGGGGGGGHHHHHHHHHHHHHHHHHHHHHHHHHHHHHGGHHHHHHHIHHHIHHHHGHHHHHHHHHHHHHHHHGHHHHHHHGGGGHHHHHHHHHHHHHHHHHHHHHHHHHHHHHHHHHHHHHHHHHHHHHHHHHHHHHHHHHHHHHHHHHHHHHHHGHHHHGHGHHHHGGHHHHHHGHHHGHHHHHHHHGHHHHHHHHHHHHHHHHHHHHHHHHHHHHHHHHHHGHHHHGHHHHHGGG
@M05620:45:000000000-G6HP7:1:1101:16886:9259 1:N:0:173
ATCTCTATCTCCTAAAAACCTGTTTAGATTTGGAGATAGACCTTCAGGTTTTTCATCATTTTCTGCATGAATTATACATTGACCACGTTCCAGCGTGGTCAGTTTGCAGCATTCTGTTATTTTGTTTGACAGAGTGTCTTGTTGAGAACATATGTAGGACATGATTTTTTCCTGCAACAGGGAAAATAAAGTATAAGTTTTAAAGATTTATTCTTTAATAAAGGATCTCAAAGCCAGCTTTAGAAAAAGGA
+
AAAABFFFFFFFGGGGGGGGGGHHHHHHHHHHGHHHHHHHHHHHHHHHHHHGGHHHHHHHHHHHHHHHHHHHHHHHHHHHHHHHHHGFGHHHHHGGGGHHHHHHHHGHGHHHHHHHHHHHHHHHHHHHHGGHHHGGGHHHHHHHHHHGHHGHHHGGHHHHGHHGHHHHHGHHHGHHHHFHHGGGGHHHHHHHHGHHHFGHHHGHHHHHHHHHHHHHHHHHHHHHFHHHHHGHHGHHHGHHHHHHFHHFGGB
@M05620:45:000000000-G6HP7:1:1101:24357:9266 1:N:0:173
TACCTGTACTGGGGAAGCATTTGAATATCCCCCCATGGTGATGGGGACGGAGAACTGCTCCATAAACACAGGCAACGTGCCTAACTTTCCCGGGAAGATGAAGTCAAAGAGCGACCACAGCTCTTCGGAGGTTATTTTGCATCGGTGAGCCAGACAGAATGATCCGATGAGGGGTGCGAAACTATTTGAGGAAAGGAAGCACCTTTTTATTAAATTTACCTTTTAGCAATCGCCATTCCTACCCTAAAGAT
+
BCBCCFFFFFFFGGGGGGGGGGHHHHHHHHHGGGGHHHHHHHHGHGGGGGGGGHHHHHHHHHHHHHHHHHHHGHHHGHHHHHHHHHHHHHHGGGGGGHHHHHHHHHHHHHGHGGGGGHHHHHHHHHHGGGGGHHHHHHHHHHHGGEGGHFHHHHGHHHHHHHHHHHGGGHHGGGCFGGGGGGGGGGGGGGGFGGFGGGGGGGFFFFFFFFFFFFFFFFFFFFFFFFFFFFFFFFFFFFFFFFFFFFFFFFF
@M05620:45:000000000-G6HP7:1:1101:16870:9268 1:N:0:173
ATCTCTATCTCCTAAAAACCTGTTTAGATTTGGAGATAGACCTTCAGGTTTTTCATCATTTTCTGCATGAATTATACATTGACCACGTTCCAGCGTGGTCAGTTTGCAGCATTCTGTTATTTTGTTTGACAGAGTGTCTTGTTGAGAACATATGTAGGACATGATTTTTTCCTGCAACAGGGAAAATAAAGTATAAGTTTTAAAGATTTATTCTTTAATAAAGGATCTCAAAGCCAGCTTTAGAAAAAGGA
+
CCBBCFFFFFFFGGGGGGGGGGGGHHHHHHHHHGGFHGHHHHHHHHHHHHHGGHHHHHHHHIIHIHHHHHHHHHHHHHHHHHHHHHGHHHHHHHGEEGHHHHHHHHHHHHHHHHHHHHHHHHHHHHHHGGHHHHHHHHHHHHHHHHHHHHHHHHHHHHHHHHHHHHHHHGHHHHHF2F@GHGGHHHHHHHHHHHHHHHHHHHHHHHHHHHHHHHHHHHHHDDGHGHHHHHHHHHHHHGHHHHEGF0CGGGG
@M05620:45:000000000-G6HP7:1:1101:17560:9305 1:N:0:173
TACCTGTACTGGGGAAGCATTTGAATATCCCCCCATGGTGATGGGGACGGAGAACTGCTCCATAAACACAGGCAACGTGCCTAACTTTCCCGGGAAGATGAAGTCAAAGAGCGACCACAGCTCTTCGGAGGTTATTTTGCATCGGTGAGCCAGACAGAATGATCCGATGAGGGGTGCGAAACTATTTGAGGAAAGGAAGCACCTTTTTATTAAATTTACCTTTTAGCAATCGCCATTCCTACCCTAAAGAT
+
DDCDDFFFFFFFGGGGGGGGGGHHHHHHHHHGGGGHHHGHHHHHHGGGGGGGGHHHHHHHHHHHHHHHHHHHGHHHGHHHHHHHHHHHHHHGGGGGGHHHHHHHHHHHHHHHGGGGGHHHHHHHHHHGGGGGHHHHHHHHGHHGGGGGHHHHHHGHHHHHHHHHHHGGGHHHGGEGGGGGGFGGGGHHGGGFGFFGGGGGGGFFFFFFFHHFFFFFFFFFFFFFFFFFFFFFFFFEFFFFFFFFFFFFFFF
@M05620:45:000000000-G6HP7:1:1101:17197:9306 1:N:0:173
CATCCTGACCCTGAAGTACCCGGCTTGATTTCTGACATTAGATCGGAAGAGCACACGTCTGAACTCCAGTCACAGAAGACCATCTCGTATGCCGTCTTCTGCTTGAAAAAAAAAAAAAAAAAAAACAGTAAGAATAAATAGTGTTGAGTTAAAAGTGTATAAATTAAGACAGACATAATAAGAGAAAAGCAATGTAGCGAGAAAGAACAACAAAAAAAAATGGGAAAAAAGACTTAAATGCGTGAGAGAGG
+
BCCCCFFFFFFFGGGGGGGGGGGGGGGHHHHHHHHHGHHHHHHHHGGGGHHHHHHHGHHHGHHHHHHHHHHHHGHGHHGHHGGGHHHFGHHHHGGGHGHHHHHHHHHHFHGEE>C<</<<---<-../<0=0;000000000000.000:000;000;000090;B00;0///./0000;0000/00//.0/000;00----.00/.///......----.00./0./9-;./00000:00....:00...
@M05620:45:000000000-G6HP7:1:1101:17875:9311 1:N:0:173
TACCTGTACTGGGGAAGCATTTGAATATCCCCCCATGGTGATGGGGACGGAGAACTGCTCCATAAACACAGGCAACGTGCCTAACTTTCCCGGGAAGATGAAGTCAAAGAGCGACCACAGCTCTTCGGAGGTTATTTTGCATCGGTGAGCCAGACAGAATGATCCGATGAGGGGTGCGAAACTATTTGAGGAAAGGAAGCACCTTTTTATTAAATTTACCTTTTAGCAATCGCCATTCCTACCCTAAAGAT
+
BBBBBFFFFFFFGGGGEGGGGGHHHHHHHHHGGGFHHHHHHHHHHGGGGGGGGHHHHHHHHGHGHHHHHHHHGHHHGHHHHHHHHHHHHHHGGGCFGHHHHGFHHHHHFHHHGGGGCHHHHHHHGHHGGGFCHFHHHHHGHHHG?CDGHHHHHHGGHFHHHGHHHH?FGFHHGGGGGGGABBGGGGGGGGGFG/FGGGGGFFFFFFFFFFFFF/FFFFFFFFFFFFFE:9FEEFDAFFFFFFFFFFFFFFF
@M05620:45:000000000-G6HP7:1:1101:17541:9313 1:N:0:173
TACCTGTACTGGGGAAGCATTTGAATATCCCCCCATGGTGATGGGGACGGAGAACTGCTCCATAAACACAGGCAACGTGCCTAACTTTCCCGGGAAGATGAAGTCAAAGAGCGACCACAGCTCTTCGGAGGTTATTTTGCATCGGTGAGCCAGACAGAATGATCCGATGAGGGGTGCGAAACTATTTGAGGAAAGGAAGCACCTTTTTATTAAATTTACCTTTTAGCAATCGCCATTCCTACCCTAAAGAT
+
BBBBBFFFFFFFGGGEEGEGGGHGHHHHHHHGGGGHHHHHHHHHHGGGGGGGGHHHHHHHHHHHHHHHHHHHGHHHGHHHHHGHHHHHHHHGGGEFGHHHHHHHHHHHHHHHGGGGCHHHHHHHHHHGGGGAHFHHHHGFHHHGGGGAGHHHFHGHHHHHHHHHHHEGGHHHGGEFGGGAFBGGGGGGGGGFG/:AFFFGFGEFFFFFFFFFFBFFFFFFFFFFFFFFFFFFFFAAFFFFBFFFFFFFF/B
@M05620:45:000000000-G6HP7:1:1101:13769:9331 1:N:0:173
TACCTGTACTGGGGAAGCATTTGAATATCCCCCCATGGTGATGGGGACGGAGAACTGCTCCATAAACACAGGCAACGTGCCTAACTTTCCCGGGAAGATGAAGTCAAAGAGCGACCACAGCTCTTCGGAGGTTATTTTGCATCGGTGAGCCAGACAGAATGATCCGATGAGGGGTGCGAAACTATTTGAGGAAAGGAAGCACCTTTTTATTAAATTTACCTTTTAGCAATCGCCATTCCTACCCTAAAGAT
+
CCCCCFFFFFFFGGGGGGGGGGHHHHHHHHHGGGGHHHGHHHHHHGGGGGGGGHHHHHHHHHHHHHHHHHHHGHHHGHHHHHHHHHHHHHHGGGGGGHHHHHHHHHHHHHHHGGGGGHHGHHHGHGHGGGGGHHHHHHHHHHHGGGGEFFHHHHGHHHGHHGHHHHEGGHHHGGEFGGGGGGGFGGGGFGGFGBFFGFGGGGFFFFFFFFHFFFFFFFFFHFFFFFFFFFFFFFDFFFFFFFAFFFFFFFF
@M05620:45:000000000-G6HP7:1:1101:17876:9333 1:N:0:173
TACCTGTACTGGGGAAGCATTTGAATATCCCCCCATGGTGATGGGGACGGAGAACTGCTCCATAAACACAGGCAACGTGCCTAACTTTCCCGGGAAGATGAAGTCAAAGAGCGACCACAGCTCTTCGGAGGTTATTTTGCATCGGTGAGCCAGACAGAATGATCCGATGAGGGGTGCGAAACTATTTGAGGAAAGGAAGCACCTTTTTATTAAATTTACCTTTTAGCAATCGCCATTCCTACCCTAAAGAT
+
ABBBBFFFFFFFGGGEEGGGGGHHGGHFHHHGGGGHHGDGFHHHGCGGGGGFGHGHHHHHHHHHHFHHHHHHGGHHGHHHHHHHHFHHHHHGGGGGGHGGFHHGGHHHGFHHGGGGFHHHHHHHFBHGGGGCFDGHGHGEFHGGGEGAGHHGHHEGGFFHHHHHHHGGGHHHGGG@GGADFGGEFGGGGGGFFC?FFB.C;CEFFFFFFFFFFBFFFFFFFFFFFBBFBFFFFFFFFFEFB/FFFFBFFFB
@M05620:45:000000000-G6HP7:1:1101:19500:9338 1:N:0:173
CATCCTGACCCTGAAGTACCCCGGCTTGATTTCTGACATTAGATCGGAAGAGCACACGTCTGAACTCCAGTCACAGAAGACCATCTCGTATGCCGTCTTCTGCTTGAAAAAAAAAAAAAAATAAATAATGCCAAAAATAAATGTATGAATACATCGTTAATTATGAGCATAGAGTAATGACTACAATATCAATGATACCACTACGATGCACGAAAAGACATGTTGGAGAGCATACACATGAGCTAAGCACT
+
DDDDDFFFFFFFGGGGGGGGGGGGGGGGHHHHHHHHHHHHHHHHHHGDGGHHHHHHHGHHHGHHHHHHHHHHHHHHHHHHHHHHGHHHGGHHHHGGGHGHHHHHHHGHHHHFGGGC>><</011<11111111<0.<00000000==00000000.<.:.00000000000000000000000/0000000<000000000://.....00....9:.//00000.0/0..0:0000000000000</0/<
@M05620:45:000000000-G6HP7:1:1101:9096:9354 1:N:0:173
ATTCTATCTCCTAAAAACCTGTTTAGATTTGGAGATAGACCTTCAGGTTTTTCATCATTTTCTGCATGAATTATACATTGACCACGTGGTCAGTTTGCAGCATTCTGTTATTTTGTTTGACAGAGTGTCTTGTTGAGAACATATGTAGGACATGATTTTTTCCTGCAACAGGGAAAATAAAGTATAAGTTTTAAAGATTTATTCTTTAATAAAGGATCTCAAAGCCAGCTTTAGAAAAAGGAAGAAAGGGG
+
A?ABBFFFFFFFGGFFGGGGGEGHHHFDHHHHGHGHFHFHHHHHFHGHHHGGHGHHHHHHHHHHHHHHHGHHGHGHGHHHHHHGHGGHGHHHHGHHHFHHHFHHHHHHHHHEHHHHHHHEFDGFHGGHHHHHHHHEHEFFFHFHHFDGGFHFFHHFHHHGGHHHHGEFGHHHGFFFFGDHHHGBGGFHFFHHGFFGGHHHGHHHHHHHBGGFGGHGHHFHGGFH<GCGECGHHHEHFFFGGGHHFGEFFDC
@M05620:45:000000000-G6HP7:1:1101:9075:9357 1:N:0:173
ATTCTATCTCCTAAAAACCTGTTTAGATTTGGAGATAGACCTTCAGGTTTTTCATCATTTTCTGCATGAATTATACATTGACCACGTGGTCAGTTTGCAGCATTCTGTTATTTTGTTTGACAGAGTGTCTTGTTGAGAACATATGTAGGACATGATTTTTTCCTGCAACAGGGAAAATAAAGTATAAGTTTTAAAGATTTATTCTTTAATAAAGGATCTCAAAGCCAGCTTTAGAAAAAGGAAGAAAGGGG
+
CCCCCFFFFFFFGGGGGGGGGGHH5FGFHHHHGGHHHHHHHHHHHHHHHHGGHHHHHHHHHHHHHHHHHHHHHHHHHHHHHHHHHGHHGHHHHHHHHHHHHHHHHHHHHHHHHHGHHHHGHHHHHHHHHHHHHHHFHEFGHHHHHHHHGHHHHHHHHHHHGHHHHHHHHHHHGGFHHHHHHHHHHGHHFHHHH1FGGHHHHHHHHHHHHHHHHHHHHHHHGHHHGHHFGHHHHHBGFHFGGFHHFHFHGFG
@M05620:45:000000000-G6HP7:1:1101:27191:9361 1:N:0:173
CATCCTGACCCTGAAGTACCCCGGCTTGATTTCTGACATTAGATCGGAAGAGCACACGTCTGAACTCCAGTCACAGAAGACCATCTCGTATGCCGTCTTCTGCTTGAAAAAAAAAAAAATTTTGCTTGCCAAAGCGTCCTGGTAAGAACATATTAAGAACATCAATATTACCTACAACAGGCAAAATAAAGTACAAGTTTTAAAGATTTATTCTTTAATAAATGATCTCAAAGCCATCATTCGAAAAATGA
+
BBBBBFDFFFFFGGGGFGGGGGGGGEGGFGHHHHHFHHHG555DGGGACEFHFFGFGEGHHFGFHFHGCGGH3FGFGHHFHHBCFBGAFE?34GFEFHGHFHGFHHFH33B/<<////<?11<11111/??10<0..<-.101000=<</000<==00=//00:0<0000;0:0::0:.;C.9;9C000;0000000=00;;BB0;000090;0;0;F00;;9::BB//;;//;9F///;;///..-9FBF
@M05620:45:000000000-G6HP7:1:1101:19714:9405 1:N:0:173
TACCTGTACTGGGGAAGCATTTGAATATCCCCCCATGGTGATGGGGACGGAGAACTGCTCCATAAACACAGGCAACGTGCCTAACTTTCCCGGGAAGATGAAGTCAAAGAGCGACCACAGCTCTTCGGAGGTTATTTTGCATCGGTGAGCCAGACAGAATGATCCGATGAGGGGTGCGAAACTATTTGAGGAAAGGAAGCACCTTTTTATTAATTTTACCTTTTAGCAATCGCCATTCCTACCCTAAAGAT
+
CCCCCFFFFFFFGGGGGGGGGGHHHHHHHHHGGGGHHHHGHHHHGGGGGGGGGHHHHHHHHHHHHHHHHHHHGHHHGHHHHHHHHHHHHHHGGGGGGHHHHHHHHHHHHHHHGGGGGHHHHHHHHHHGGGGEHHHHHHHHHHHGGGGGHGHHHHGHHHHHHHHHHHGGGHHHGGFDGGGGGGGGGGGGGGGFGFFGGGGGGGFFFFFFFFFFFFFFFFFFFFFFFFFFFFFFFFFFFFFFFFFFFFFFFFF
@M05620:45:000000000-G6HP7:1:1101:19729:9419 1:N:0:173
TACCTGTACTGGGGAAGCATTTGAATATCCCCCCATGGTGATGGGGACGGAGAACTGCTCCATAAACACAGGCAACGTGCCTAACTTTCCCGGGAAGATGAAGTCAAAGAGCGACCACAGCTCTTCGGAGGTTATTTTGCATCGGTGAGCCAGACAGAATGATCCGATGAGGGGTGCGAAACTATTTGAGGAAAGGAAGCACCTTTTTATTAAATTTACCTTTTAGCAATCGCCATTCCTACCCTAAAGAT
+
BBBBBFFFFFFFGGGGGGGGGGHHHHHHHHHGGGGHHHGHHHHHHGGGGGGGGHHHHHHHHHHHHHHHHHHHGHHHGHHHHHHHHHHHHHHGGGGGGHHHHHHHHHHHHHHHGGGGCHHHHHHHHHHGGGGEHHHHHHHHHHHGGGGGHHHHGHGHHHHHHHHHHHFGGHHHGGACGGGGGGGGGGGGGGGFFFGGGGGGGGFFFFFFFFFFF/FFFFFFFFFFFFFFFFFFFFFFFFFFFFFFFFFFFBF
@M05620:45:000000000-G6HP7:1:1101:10366:9463 1:N:0:173
CATCCTGACCCTGAAGTACCCCGGCTTGATTTCTGACATTAGATCGGAAGAGCACACGTCTGAACTCCAGTCACAGAAGACCATCTCGTATGCCGTCTTCTGCTTGAAAAAAAAAAAAAAAAAAAAAAAAAATACCAACTAAATTCTGATGGAAAGTATAACATATCAAGAAACAGTGGATCAGGAGGTGAGTCTCACACTACTCTAGACCGAAAACCAACGAATACGCTTTCTATTGACGATGTGCTACT
+
EEEEEFFFFFFFGGGGGGGGGGGGGGGGHHHHHHHHHHHHHHHHHHGGGGHHHHHHHGHHHGHHHHHHHHHHHHHHHHHHHHHHHHHHGGHHHHGGGHGHHHHHHHHHHHHGGGGF>////>---<<--<-@.000:0./0001<1:11110/00.111111011111100/////<1/:00:0:0....1.<1111100///:01111109---</.........0..<..1:1111<1.....11111:
@M05620:45:000000000-G6HP7:1:1101:15499:9466 1:N:0:173
CATCCTGACCCTGAAGTACCCCGGCTTGATTTCTGACATTAGATCGGAAGAGCACACGTCTGAACTCCAGTCACAGAAGACCATCTCGTATGCCGTCTTCTGCTTGAAAAAAAAAAAAAAAAAAGAAACAAAGTAAAAAATAAATTACAAGCATAAAACAAAATAAAGATAAAATTACAAGTCGGAAATTGATCAGGGTTCAAATAGTAAGTGAGACCTTCCAGGATACCTAATGATTAGGTTACGTGACT
+
EEEEEFFFFFFFGGGGGGGGGGGGGGGGHHHHHHHHHHHHHHHHHHGGGGHHHHHHHGHHHGHHHHHHHHHHHHHHHHHHHHHHGHHHGGHHHHGGGHGHHHHHHHHHHHHEEEGC><><<>--..</<<../111110-.01:1101110.<:<1<10.9.:0011110:11<1001110119--.-011111100.:..0111101111::1010.000/11/.<00011011:11101<110.:/..1
@M05620:45:000000000-G6HP7:1:1101:14422:9486 1:N:0:173
AAACCAAGCAGACACTCACCGCTACTGGAGTTAAGACATGAGGTCAGCTAGATCGGAAGAGCACACGTCTGAACTCCAGTCACAGAAGACCATCTCGTATGCCGTCTTCTGCTTGAAAAAAAAAAAAAAACAAAAAAAGCCGAACCCTCCCTCCCTCTGACGAGACCACCAAACACTCCCTCCCCGACTCCCCCTCCCGCACCCCGGCGCTGACGACGCGCCACCTCCGTCTCGAGCTCCCGTCCCGCTTC
+
CDCCDDDFDFFFGGGGGGGGGGGCGHHHHHHHHHHHHHHHHHHHHHHHHHHHHHHGGGGHHHHHHHGHHHGHHHHHHHHHHHHHHHHHHHHHHFFHHGGHHHHGEGHGHHHHHHHGHHHGGGCCD<//--..<00.<-...---::..:..//../:/000..-.../..:.....0//.//...---9.0.:.-....----.--------.:.9--;9--........:.//:;..00...9..---..
@M05620:45:000000000-G6HP7:1:1101:10487:9625 1:N:0:173
ATCTCTATCTCCTAAAAACCTGTTTAGATTTGGAGATAGACCTTCAGGTTTTTCATCATTTTCTGCATGAATTATACATTGACCACGTTCCAGCGTGGTCAGTTTGCAGCATTCTGTTATTTTGTTTGACAGAGTGTCTTGTTGAGAACATATGTAGGACATGATTTTTTCCTGCAACAGGGAAAATAAAGTATAAGTTTTAAAGATTTATTCTTTAATAAAGGATCTCAAAGCCAGCTTTAGAAAAAGGA
+
CDCDCFFFFFFFGGGGGGGGGGHHHHHHHHHHHHHHHHHGHHHHHHHHHHHGGHHHHHHHHHHHIHHHHHHHHHHHHHHHHHHHHHGHHHHHHHGGGGHHHHHHHHHHHHHHHHHHHHHHHHHHHHHHHHHHHHHHHHHHHHHHHHHHHHHHHHHHHHHHHHHHHHHHHGHHHHHHHHHHHGGHHHHHHHHHHHHHHHHHHHHHHHHHHHHHHHHHHHHHHHHHHHHHHHHHHHHHHGHHHHGHHHHHGGH
@M05620:45:000000000-G6HP7:1:1101:8143:9781 1:N:0:173
ATCTCTATCTCCTAAAAACCTGTTTAGATTTGGAGATAGACCTTCAGGTTTTTCATCATTTTCTGCATGAATTATACATTGACCACGTGGTCAGTTTGCAGCATTCTGTTATTTTGTTTGACAGAGTGTCTTGTTGAGAACATATGTAGGACATGATTTTTTCCTGCAACAGGGAAAATAAAGTATAAGTTTTAAAGATTTATTCTTTAATAAAGGATCTCAAAGCCAGCTTTAGAAAAAGGAAGAAAGGG
+
BBBBBFFFFFFFGGGGGGGGGGHHHHHHHHGHGHHHHFHHHHHHHHHGHHHGGHHHHHHHHHHHHHHHHHHHHHHHHHHHHHHHHHGHHGHHHHHHHHHHHHCGHHHHHHHHHHHHHHHHHHHHHBGHHHHHHHHHHHGHHHGHHHHHHHFHHHHHHHHHHGHHHHHGGHHHHGGHGHHHHHHHHHHHHGHHHHHHHFGHHHHHHHHHHHHD1FGHFHGHHGHHFHHHHGHHHBG0DGFGGGFHHHGHGHG
@M05620:45:000000000-G6HP7:1:1101:8163:9785 1:N:0:173
ATCTCTATCTCCTAAAAACCTGTTTAGATTTGGAGATAGACCTTCAGGTTTTTCATCATTTTCTGCATGAATTATACATTGACCACGTGGTCAGTTTGCAGCATTCTGTTATTTTGTTTGACAGAGTGTCTTGTTGAGAACATATGTAGGACATGATTTTTTCCTGCAACAGGGAAAATAAAGTATAAGTTTTAAAGATTTATTCTTTAATAAAGGATCTCAAAGCCAGCTTTAGAAAAAGGAAGAAAGGG
+
A11>ADFFFFFFBGGA1FFGGFGGBGGEGEAEECGGFGHHFGHHFFGBBAFFFHBGGDHHHHHHGHHHHEFGGGHHFEHHHDEGHHCHHEHFHHHHHHHEHF0BDFGGFGDEGGHFFFGHFGHHH0BFGFHHHHHFEC/FGFGFHFGGH1<EGDGHHHHHHGGFHHGBFHA0/?/FGHHHHHHGHGFFDFGHHHFHH1FFHBGFGHHHHHH11<FD0F0FHB=00CGGGGFHHBD00D:GC.::GHEFB:?
@M05620:45:000000000-G6HP7:1:1101:21798:9797 1:N:0:173
TACCTGTACTGGGGAAGCGTGTAGCAATCGCCATTCCTACCCTAAGATCGGAAGAGCACACGTCTGAACTCCAGTCACAGAAGACCATCTCGTATGCCGTCTTCTGCTTGAAAAAAAAAAATTATTAGACCGCAAGTCTTTGTGCGCCCATCTTTCTACCATTATTTTATCCTTCAACCTGCACCATCACATATCCAGTTTAACGATTTCTTCTTTCCTACCTTATCTCACCGCCCGCTCTATCCCACAGC
+
B@ABBFFFFFFFCEGGGGCEEGGBDGHHHGGGGGHHHHHHHHHGEFDHGHFEFEHFHHHGGEFGGEGHHHHHGHHHHHHHGHFBGHFGF@G1FEHHFHG?EHGBHHHGHFFF?EGEFFC//022>22221<////->F111=>>1<-.<<<BD00=000=0000:00<00;C00:00;./:./C/.;/09000;0000;;0000..9.=0000;0;90;9C.///99F/9/9A@=--9;-;:9////....
@M05620:45:000000000-G6HP7:1:1101:8149:9798 1:N:0:173
ATCTCTATCTCCTAAAAACCTGTTTAGATTTGGAGATAGACCTTCAGGTTTTTCATCATTTTCTGCATGAATTATACATTGACCACGTGGTCAGTTTGCAGCATTCTGTTATTTTGTTTGACAGAGTGTCTTGTTGAGAACATATGTAGGACATGATTTTTTCCTGCAACAGGGAAAATAAAGTATAAGTTTTAAAGATTTATTCTTTAATAAAGGATCTCAAAGCCAGCTTTAGAAAAAGGAAGAAAGGG
+
DDCDDFFFFFFFGGGGGGGGGGHHHHHHHHHHHFHHHHHHHHHHHHHHHHHGGHHHHHHHHHHIHHHHHHHHHHHHHHHHHHHHHHGHHGHHHHHHHHHHHHFHHHHHHHHHHHHHHHHHHGHHHGHHHHHHHHHHHHHHHFHHHHHHHGHHHHHHHHHHHGHGHHHHHHHHHGGHHHHHHHHHHHHHHHHHHHHHHGGHHHHHHHHHHHHH=GHHHHHGHGHFHHHHHGHHHHHHGGHGGGGFHHHHHHG
@M05620:45:000000000-G6HP7:1:1101:11303:9829 1:N:0:173
ATCTCTATCTCCTAAAAACCTGTTTAGATTTGGAGATAGACCTTCAGGTTTTTCATCATTTTCTGCATGAATTATACATTGACCACGTTCCAGCGTGGTCAGTTTGCAGCATTCTGTTATTTTGTTTGACAGAGTGTCTTGTTGAGAACATATGTAGGACATGATTTTTTCCTGCAACAGGGAAAATAAAGTATAAGTTTTAAAGATTTATTCTTTAATAAAGGATCTCAAAGCCAGCTTTAGAAAAAGGA
+
CCCCCFFFFFFFGGGGGGGGGGHHHHHHHHHHHHHHHHHHHHHHHHHHHHHGGHHHHHHHHIHIHHHHHHHHHHHHHHHHHHHHHHGHHHHHHHGGGGHHHHHHHHHHHHHHHHHHHHHHHHHHGHHHHHGHHHHHHHHHHHHHHHHHHHHHHHHHHHHHHHHHHHHHHGHHHHHHHHHHHGGGHHHHHHHHHHHHHFGHHHHHHHHHHHHHHHHHHHHHHHHHHHHHHGHHHHHHHGHHHHHHHHHHGGH
@M05620:45:000000000-G6HP7:1:1101:8408:9850 1:N:0:173
TACCTGTACTGGGGAAGCATTTGAATATCCCCCCATGGTGATGGGGACGGAGAACTGCTCCATAAACACAGGCAACGTGCCTAACTTTCCCGGGAAGATGAAGTCAAAGAGCGACCACAGCTCTTCGGAGGTTATTTTGCATCGGTGAGCCAGACAGAATGATCCGATGAGGGGTGCGAAACTATTTGAGGAAAGGAAGCACCTTTTTATTAAATTTACCTTTTAGCAATCGCCATTCCTACCCTAAAGAT
+
CCCCCFFFFFFFGGGGGGGGGGHHHHHHHHHGGGGHHHGHHHHHHGGGGGGGGHHHHHHHHHHHHHHHHHHHGHHHGHHHHHHHHHHHHHHGGGGGGHHHHHHHHHHHHHHHGGGGGHHHHHHGHHHGGGGDHHHHHHHHHHHGGGGGHGHHHHGHHHHHHHHHHHGGGHHHGGGEGGFGGGGGGGGGGGGGGFGGGGGGGGFFFFFFFFFFFFFFFFFFFFFFFFFFFFFFFFFFFFFFFFFFFFFFFFF
@M05620:45:000000000-G6HP7:1:1101:11637:9857 1:N:0:173
ATCTCTATCTCCTAAAAACCTGTTTAGATTTGGAGATAGACCTTCAGGTTTTTCATCATTTTCTGCATGAATTATACATTGACCACGTGGTCAGTTTGCAGCATTCTGTTATTTTGTTTGACAGAGTGTCTTGTTGAGAACATATGTAGGACATGATTTTTTCCTGCAACAGGGAAAATAAAGTATAAGTTTTAAAGATTTATTCTTTAATAAAGGATCTCAAAGCCAGCGTTAGAAAAAGGAAGAAAGGG
+
BBBBBFFFFFFFGGGGGGGGGGHHHHHHHHHHHFHHHHHHHHHHHHHHHHHGGHHHHHHHHHHHHHHHHHHHHHHHHHHHHHHHGHGHHGHHHHHHHHHHHHGHHHHHHHHHHHHHHHHHGHHHHHHHHHHHHHHHHHFHHHHHHHGFFGHHHHHHHHHHHGHHHHHHHHHHHGGGHHGHHHGGGHGHHGHHHGFHHHHHHHHHHHHHHHHHHGHHGHHHHGHGHHHHHGGGGGGFHGHHGGHHHHHHHGG
@M05620:45:000000000-G6HP7:1:1101:11660:9859 1:N:0:173
ATCTCTATCTCCTAAAAACCTGTTTAGATTTGGAGATAGACCTTCAGGTTTTTCATCATTTTCTGCATGAATTATACATTGACCACGTGGTCAGTTTGCAGCATTCTGTTATTTTGTTTGACAGAGTGTCTTGTTGAGAACATATGTAGGACATGATTTTTTCCTGCAACAGGGAAAATAAAGTATAAGTTTTAAAGATTTATTCTTTAATAAAGGATCTCAAAGCCAGCGTTAGAAAAAGGAAGAAAGGG
+
BB@BBFFFFFFFGGGGGFGGGGGHHHHHHHHFGCHHHHHHHHHHHHHHHHHGGHHHHHHHHHHHGHHHHGHHHHGHHFHHFHGHHHGGFGHHHHHHHHHGHHEHFHHHHHHHHHGHHHHHGGHHGHGHHHHHHHHHGGEHHFHHHHGHFGHHHHHHHHHHHGHHHHHHHHHHHGGHHHHHHHHHHHHHHGHHHHHHHGHHHHHHHHHHHGHHHFHHFHGGGFFHHHHEHEGGGGGFHEHFGGHHHHFFHFG
@M05620:45:000000000-G6HP7:1:1101:8414:9869 1:N:0:173
TACCTGTACTGGGGAAGCATTTGAATATCCCCCCATGGTGATGGGGACGGAGAACTGCTCCATAAACACAGGCAACGTGCCTAACTTTCCCGGGAAGATGAAGTCAAAGAGCGACCACAGCTCTTCGGAGGTTATTTTGCATCGGTGAGCCAGACAGAATGATCCGATGAGGGGTGCGAAACTATTTGAGGAAAGGAAGCACCTTTTTATTAAATTTACCTTTTAGCAATCGCCATTCCTACCCTAAAGAT
+
BBABBFFFFFFFGGGGGGGGGGHHGHHHHHHGGGGHHGFFFHHHHGGGGGGGGHHHHHHHHHHHHHHHHHHHGHHHGHHHGHHHHHGHGHGGFGGGGHHHHHHHHHHHHHGHGGGGGHHHHHHHHFHGGGGEHHHHHHHHHHHGGGGGGHGHHHGHHHGHHHHHHHGGGGHGGGEDDGDAFGGGEFGGGGGGG9FFFGFGGFFFFFFFFFFF:FFFFFFFFFFFBFFFFFFFFFFFFFFFFFFFFFFFBBF
@M05620:45:000000000-G6HP7:1:1101:11631:9884 1:N:0:173
ATCTCTATCTCCTAAAAACCTGTTTAGATTTGGAGATAGACCTTCAGGTTTTTCATCATTTTCTGCATGAATTATACATTGACCACGTGGTCAGTTTGCAGCATTCTGTTATTTTGTTTGACAGAGTGTCTTGTTGAGAACATATGTAGGACATGATTTTTTCCTGCAACAGGGAAAATAAAGTATAAGTTTTAAAGATTTATTCTTTAATAAAGGATCTCAAAGCCAGCTTTAGAAAAAGGAAGAAAGGG
+
BBBBBFFFBFFFGGGGGGGGGGHHHHGHHHHHHHGHHHHHHHHHHHHHHHHGGHGHHHHHGHHHHHHHHGHHHHHHHHHHHHHHHHGHHGHHHHHHHHHHHHGHHHHHHHHHHHHHHHHHHHHHHHHHHHHHGHHHGHGHHHHHHHHFFHHHHHHHHHHHHGHHHGHGHHHHHGGHGHHHHHHGHHHHHHHHHDFFGHHHHHHHHHHHHHGHHGHHHHHHHGHHGGHHHGHHHEGGGHHHFGFHHHHGHEG
@M05620:45:000000000-G6HP7:1:1101:12788:9906 1:N:0:173
ATCTCTATCTCCTAAAAACCTGTTTAGATTTGGAGATAGACCTTCAGGTTTTTCATCATTTTCTGCATGAATTATACATTGACCACGTTCCAGCGTGGTCAGTTTGCAGCATTCTGTTATTTTGTTTGACAGAGTGTCTTGTTGAGAACATATGTAGGACATGATTTTTTCCTGCAACAGGGAAAATAAAGTATAAGTTTTAAAGATTTATTCTTTAATAAAGGATCTCAAAGCCAGCTTTAGAAAAAGGA
+
CCCDDFFFFFFFGGGGGGGGGGHHHHHHHHHHHHHHHHHHHHHHHHHHHHHGGHHHHHHHHIHHHHHHHHHHHHHHHHHHHHHHHHGHHHHHHHGGGGHHHHHHHHHHHHHHHHHHHHHHHHHHGHHHHGHHHHGHHHHHHHHHHHGHHHHHHHHFHHHHHHHHHHHHHGHHHHHHHHHHHGGHHHHGHHHHGHGHHGHHHHHHHHHHHGHHHHHHGHHGHGFHHHHHHHHHHHGHHGHHHGHHHHGHGGF
@M05620:45:000000000-G6HP7:1:1101:8187:9915 1:N:0:173
ATCTCTATCTCTTAAAAACCTGTTTAGATTTGGAGATAGACCTTCAGGTTTTTCATCATTTTCTGCATGAATTATACATTGACCACGTTCCAGCGTGGTCAGTTTGCAGCATTCTGTTATTTTGTTTGACAGAGTGTCTTGTTGAGAACATATGTAGGACATGATTTTTTCCTGCAACAGGGAAAATAAAGTATAAGTTTTAAAGATTTATTCTTTAATAAAGGATCTCAAAGCCAGCTTTAGAAAAAGGA
+
CCCCCFFFFFFFGGGGGGGGGGHHHHHHHHHHHHHHHHHHHHHHHHHHHHHGGHHHHHHHHHIHIIHHHHHHHHHHHHHHHHHHHHGHHHHHHHGGGGHHHHHHHHHHHHHHHHHHHHHHHHHHHHHHHHHHHHHHHHHHHHHHHHHHHHHHHHHHHHHHHHHHHHHHHGHHHHHHHHHHHGGHHHHHGHHHHHHHHFGHHHHHHHHHHHHHHHHHHHHHHHHHHHHHHGHGHHHHHGHHHHHHHGHHGGG
@M05620:45:000000000-G6HP7:1:1101:25241:9915 1:N:0:173
CATCCTGACCCTGAAGTACCCCGGCTTGATTTCTGACATTAGATCGGAAGAGCACACGTCTGAACTCCAGTCACAGAAGACCATCTCGTATGCCGTCTTCTGCTTGAAAAAAAAAAAAAAAAAACAACATTATACGCATCAATAACTCCAGACTATCCATGAAAACCAAATAGTTACAGACCTCCCGTTTATTCCTTTACATCTTTTCTGATCAGCTTACTATTTCTCACCCGTTCTTCCTTCACATTCAC
+
DCCDDFFFFFFFGGGGGGGGGGGGGGGGHHHHHHHHHHHHHHHHHHGGGGHHHHHHHGHHHGHHHHHHHHHHHHHHHHHHHHHHFHHHGGHHHHGGGHGHHHHHHHHHHHHGGGGC<<//>--<...../000<0....-000000000000:0000/0000;;0/....000:0:0000;A:09..../.:0000000000:000:00000000000;00:0:000;00..-../.00000;0:::0000
@M05620:45:000000000-G6HP7:1:1101:12784:9925 1:N:0:173
ATCTCTATCTCCTAAAAACCTGTTTAGATTTGGAGATAGACCTTCAGGTTTTTCATCATTTTCTGCATGAATTATACATTGACCACGTTCCAGCGTGGTCAGTTTGCAGCATTCTGTTATTTTGTTTGACAGAGTGTCTTGTTGAGAACATATGTAGGACATGATTTTTTCCTGCAACAGGGAAAATAAAGTATAAGTTTTAAAGATTTATTCTTTAATAAAGGATCTCAAAGCCAGCTTTAGAAAAAGGA
+
A3AABFFFFFFFGGGGGGGGGGHHHHHHHHHHHGHHHHHHHHHHHHHGHHHGGHHHHGHHHHHHHHHHHHHHHHHGHHHHHHHHHHGHHHHHHHGGGGHHHHHHHHHHHHHHHHHHHHHHHHHHHHHHGHHHGHGHHHHHHHHHHHHGHHHHHHHHHHHHHHHHHHHHHGHHHHHHHHGHHEE0FGGHFGHHBFGDFFFHHHHHHHHHGHHHHHHHHFGH=DDFHHHHHGGGHHHFGGHHHGHHHHHHGCG
@M05620:45:000000000-G6HP7:1:1101:8201:9930 1:N:0:173
ATCTCTATCTCTTAAAAACCTGTTTAGATTTGGAGATAGACCTTCAGGTTTTTCATCATTTTCTGCATGAATTATACATTGACCACGTTCCAGCGTGGTCAGTTTGCAGCATTCTGTTATTTTGTTTGACAGAGTGTCTTGTTGAGAACATATGTAGGACATGATTTTTTCCTGCAACAGGGAAAATAAAGTATAAGTTTTAAAGATTTATTCTTTAATAAAGGATCTCAAAGCCAGCTTTAGAAAAAGGA
+
CCCCCFFFFFFFGGGGGGGGGGHHHHHHHHHHHGHHHHHHHHHHHHHHHHHGGHHHHIIIHHIHHIHHHGHHHHHGHHHHHHHHHHGHHHHHHHGGGGHHHHHHHHHHHHHHHHHHHHHHHHHHHHHHGHHHHHHHHHHHHHHHHHHHHHHHHHHHHHHHHHHHHHHHHGHHHHHHHHHHHGGHHHHHGHHHHHHGHHFHHHGHHHHHHHHHHHHHHHHHHHHHHHHHHGHHHHHHHGGHHHHHGGHHGGH
@M05620:45:000000000-G6HP7:1:1101:8186:9941 1:N:0:173
ATCTCTATCTCCTAAAAACCTGTTTAGATTTGGAGATAGACCTTCAGGTTTTTCATCATTTTCTGCATGAATTATACATTGACCACGTTCCAGCGTGGTCAGTTTGCAGCATTCTGTTATTTTGTTTGACAGAGTGTCTTGTTGAGAACATATGTAGGACATGATTTTTTCCTGCAACAGGGAAAATAAAGTATAAGTTTTAAAGATTTATTCTTTAATAAAGGATCTCAAAGCCAGCTTTAGAAAAAGGA
+
ABBAAFFFFFFFGGGGGGGGGGHHHHHHHHHHHHHHHHGHHHHHHHHHHHHGGHHHHHHHHHHHHHHHHHHHHHHHHHHHHHHHHHGHHHHHHHGGGGHHHHGHHHHGHHHHHHHHHHHHHHHHHHHHHHGHHHGHHHHHHHHHGHHHHHGHHHHHHHHHHHHGHHHHHGHHHHHHHHHHHGGHECGGGHHHHHHHHGHHHHHFHHHHHHHHHHHHHHHHHHHHHHHHHHHHHHHHGGHHHHGHHEHHGGH
@M05620:45:000000000-G6HP7:1:1101:27644:9977 1:N:0:173
ATCTCTATCTCCTAAAAACTGTTTAGATTTGGAGATAGACCTTCAGGTTTTTCATCATTTTCTGCATGAATTATACATTGACCACGTTCCAGCGTGGTCAGTTTGCAGCATTCTGTTATTTTGTTTGACAGAGTGTCTTGTTGAGAACATATGTAGGACATGATTTTTTCCTGCAACAGGGAAAATAAAGTATAAGTTTTAAAGATTTATTCTTTAATAAAGGATCTCAAAGCCAGCTTTAGAAAAAGGAA
+
?AABBFDFFFFFGGGGGGGGGDGGFFFBGHHHFGGHHHFHHHHHGHHGHHGGHFHHHGHHHHGHHGFFGHHGHGHHHHHGGHHHHGGHHHFGHGFGGHGHHHHHHHHHHHHFHHHHFHGHHGHGHHHFHFHGHFGHHHHHHHHEHE4FB?GGHGFHHGHFHHHHBGGHFHHGGHFHHGHHGGFGHHFFEG?FGDFG<GBGFFE>DGGHDGFHHHGFDGFDB<0<GFBGFFFGFH/;C0GGCGHFHHAFFFE
@M05620:45:000000000-G6HP7:1:1101:27663:9977 1:N:0:173
ATCTCTATCTCCTAAAAACTGTTTAGATTTGGAGATAGACCTTCAGGTTTTTCATCATTTTCTGCATGAATTATACATTGACCACGTTCCAGCGTGGTCAGTTTGCAGCATTCTGTTATTTTGTTTGACAGAGTGTCTTGTTGAGAACATATGTAGGACATGATTTTTTCCTGCAACAGGGAAAATAAAGTATAAGTTTTAAAGATTTATTCTTTAATAAAGGATCTCAAAGCCAGCTTTAGAAAAAGGAA
+
CDCDDFFFFFFFGGGGGGGGGGHHHHHHHHHHHHHHHHHHHHHHHHHHHHGGHHHHHHHHHIHIHHHHHHHHHHHHHHHHHHHHHGHHHHHHHGFGGHHGHHHHHHHHHHHHHHHHHHHHHHHHHHHHHHHHHHHHHHHHHHHGHHHGHHHHHGHHHHHHHHHHHHHHGHHHHHGHHHHHGGHHGHHHGH?GHHHHGHHHHHHGHHHHHHHHHHHGHHHHHGGHHHHHHGGHHHFHGHHHHHFHHHHGGHH
@M05620:45:000000000-G6HP7:1:1101:27338:9978 1:N:0:173
CATCCTGACCCTGAAGTACCCCGGCTTGATTTCTGACATTAGATCGGAAGAGCACACGTCTGAACTCCAGTCACAGAAGACCATCTCGTATGCCGTCTTCTGCTTGAAAAAAAAAAAAAACAAAAAAACCAACAAACTCAGCAAGAGACAGCCAACAATATAAAAAAAAACACAAATATAGGCATAATTACATCGTTCAGATTATCGGTGATGCCCATAATCTGTGTATATTCACTGAACTTATAATCAGA
+
DDDDDFFFFFFFGGGGGGGGGGGGGGGGHHHHHHHHHHHHHHHHHHGEFGHHHHHHHGHHHGHHHHHHHHHHHHHHHHHHHHHHHHHHGGHHHHGGGHGHHHHHHHHGGHH/EGCB>></??=00.-<.<.......0<0000///.////..:/..;0;000;B0----...;..000;00000000000;00....:0000:0:.-...0:00/0//00;;0000000:0:000000:00000:0:00:
@M05620:45:000000000-G6HP7:1:1101:26154:9994 1:N:0:173
ATCTCTATCTCCTAAAAACCTGTTTAGATTTGGAGATAGACCTTCAGGTTTTTCATCATTTTCTGCATGAATTATACATTGACCACGTGGTCAGTTTGCAGCATTCTGTTATTTTGTTTGACAGAGTGTCTTGTTGAGAACATATGTAGGACATGATTTTTTCCTGCAACAGGGAAAATAAAGTATAAGTTTTAAAGATTTATTCTTTAATAAAGGATCTCAAAGCCAGCTTTAGAAAAAGGAAGAAAGGG
+
CCCCCFFFFFFFGGGGGGGGGGHHHHHHHHHHHHHHHHHHHHHHHHHHHHHGGHHHHHHIHIHIHHHHHHHHHHHHHHHHHHHHHHGGHGHHHHHHHHHHHHHHHHHHHHHHHHHHHHHHHHGHHHGHHHHHHHHHHHGHHHHHHHHHHHHHGHHHHHHHHGHHHHHGHHGHHGGHHHHHHHHGHHHHHHHHHHHHHHHHHGHHHHHHHHHHHHHHGHHHHGHHHHHGHEGHHFHFFHHGGGHGHGHHHHG
@M05620:45:000000000-G6HP7:1:1101:4211:10033 1:N:0:173
ATCTCTATCTCCTAAAAACCTGTTTAGATTTGGAGATAGACCTTCAGGTTTTTCATCATTTTCTGCATGAATTATACATTGACCACGTTCCAGCGTGGTCAGTTTGCAGCATTCTGTTATTTTGTTTGACAGAGTGTCTTGTTGAGAACATATGTAGGACATGATTTTTTCCTGCAACAGGGAAAATAAAGTATAAGTTTTAAAGATTTATTCTTTAATAAAGGATCTCAAAGCCAGCTTTAGAAAAAGGA
+
BBBBAFFFFFFFGGGFFAFGFGGHHHGFHHHGGHGGHGHHHFHHHFHHFGHGGHHHHHFHHHHFFHHFHGHDGHHGHHHHHHHHGHGHHHHHGHGGGGHHHHHHHFFEFFHFFHHHHHHHGHHHHHHHHHHHHHHHHHHHHHHHHHGHHHFHHHHHHGGHHHHGHHHHG?GGHHGGGHHHFFEFHHHFHDGFGHFFGDGHHHHFHFGFHHHHHHHHHFGHFFGDCHGGHHHFFFHGHGGHHHHHHGHHGGG
@M05620:45:000000000-G6HP7:1:1101:4707:10033 1:N:0:173
AGATTACTGCAACAGTTCCCCCTACACTCTTTCCCGACAAGCCAGGGGACAAAACAAAGATCGGAAGAGCACACGTCTGAACTCCAGTCACAGAAGACCATCTCGTATGCCGTCTTCTGCTTGAAAAAAAAAAAAACCACTAAATCCCCCCGCCAACAGCTCACAGATACCTCAAGCCCCACTCTCCCCACACCCCTCCTCCCCCCGTCCTAACCCCCCCCCCATCCCGCCCGTCTTTGTACCTGCCCTTT
+
BBABBFFFFFFFGGGGGGGGGGGGHHHHHHHHHHHGGGEEHHGHHHGGGGGHHHHHHHHHHHHGGGGHHGHHHGG?GGFHHHHHHHHGHHHHHHHHHHHGHHFHGFEHHHHG?EHGFFHGHGHGHFGHGDGGF-<-....///00=/0<<--;;--:./.0:0000;0;0000/000......9////./;.;:.-.:.//:.99:@...://9...----:--//...----;.;.////////.9.///
@M05620:45:000000000-G6HP7:1:1101:17077:10045 1:N:0:173
AAACCCAGAAGACATGAGGTCAGCTAGATCGGAAGAGCACACGTCTGAACTCCAGTCACAGAAGACCATCTCGTATGCCGTCTTCTGCTTGAAAAAAAAAAAAAAAACAAAAAAATAATAAGATACATGCCTGTTATCAATTAACAACACACATAGTTTACATAAGCTTACAAATCCCTATTGCCCGCTCTCCTCGTGTATGCCTCAGATAGCTAGCCTGCTACCGCGGTGCAAACAGTGTGTTACCTTCC
+
BBBCCCBCCFFFGGGGGGGFGGHHHHHHHHHGGGGHHHHHHHGHHHGGHHHHHHHHHGHFHHHHGHHHHGHHGFEGHHHGGGHGHHHHHHHHHGHGEEEGE>/<<<<?//00/<>0111111<1<1111000000000=00000000......000000000000000009000000000000000.:--.0/09..../000:0000000000000/0.9;00/----.--000../:0009/000000/
@M05620:45:000000000-G6HP7:1:1101:16720:10045 1:N:0:173
CATCCTGACCCTGAAGTACCCCGGCTTGATTTCTGACATTAGATCGGAAGAGCACACGTCTGAACTCCAGTCACAGAAGACCATCTCGTATGCCGTCTTCTGCTTGAAAAAAAAAAAAAAAACAACAACCTAGAACAACATACCCTGCACAGAAACAACGCACGAACAACAACAACGTCAACCCCCACCGCACCCTTAACGCCCACAAACACAAGACCCGCCATCAAATACCAACCTACACGTCCCCCTTC
+
DDDDDFFFFFFFGGGGGGGGGGGGGGGGHHHHHHHHHHHHHHHHHHGGGGHHHHHHHGHHHGHHHHHHHHGHHHHHHHGHHHHHFHHHGGHHHHGFGHGHHHHHHHHHFHGEEEGB><///-..<...../00000//<</00/00/./0;/000//;:--:--..-;/.....9.-9...0..9--...-9--../000.---...........///;----.0000900000;./0/09.......-.;
@M05620:45:000000000-G6HP7:1:1101:4207:10051 1:N:0:173
ATCTCTATCTCCTAAAAACCTGTTTAGATTTGGAGATAGACCTTCAGGTTTTTCATCATTTTCTGCATGAATTATACATTGACCACGTTCCAGCGTGGTCAGTTTGCAGCATTCTGTTATTTTGTTTGACAGAGTGTCTTGTTGAGAACATATGTAGGACATGATTTTTTCCTGCAACAGGGAAAATAAAGTATAAGTTTTAAAGATTTATTCTTTAATAAAGGATCTCAAAGCCAGCTTTAGAAAAAGGA
+
CDCCCFFFFFFFGGGGGGGGGGHHHHHHHHHHHHHHHHHHHHHHHHHHHHHGGHHHHHHHHIHHHHHHHHHHHHHHHHHHHGHHHHGHHHHHHHGGGGHHHHHHHHHGHHHHHHHHHHHHHHHHHHHHHHHHHHHHHHHHHHHHHHHHHHHHHHHHHHHHHHHHHHHHHGHHHHHHHHHHHGGHHHHHHHHHHHHHHHGHHHHHHHHHHHHHHHHHHHHHHHHHHHHHHHHHHHHHHGHHHHHHHHHGGGH
@M05620:45:000000000-G6HP7:1:1101:6386:10057 1:N:0:173
TACCTGTACTGGGGAAGCAATCGCCATTCCTACCCTAAAGATCGGAAGAGCACACGTCTGAACTCCAGTCACAGAAGACCATCTCGTATGCCGTCTTCTGCTTGAAAAAAAAAAACCACTGCTTCTGACCGACGCCCCCCTGAACCCCCAGCCCAACACAGAGAAGATGACTCAGGTGCTTCTCGGCCGCCGCCCCTTCTCCTCCCGTCCTTTCCCCCGTCCTTCTCTGCCCTGCTTCTTTTCCTCCCTTC
+
>AAAAFFFFFFFGGGGGGGGGGGDEGGHHFHFHHHHHHFFHDGGFECGFHHHHHHGHHHGFFGHHHHHHHHGHDHHCHHBF33BFF?EFFFGE?EGFFHHFBFECGHFEGGGED/////2@2F2@FF2FG///>A-CFCCCE/0GAAE--;.:.;......//9;//9;FB0CB9/;/;009;0.;;:>-;--;B-..;;BF/BBE.:9AABBFFBF.-.;.A//;BB//99/.9/9///9/////:..;9
@M05620:45:000000000-G6HP7:1:1101:4218:10068 1:N:0:173
ATCTCTATCTCCTAAAAACCTGTTTAGATTTGGAGATAGACCTTCAGGTTTTTCATCATTTTCTGCATGAATTATACATTGACCACGTTCCAGCGTGGTCAGTTTGCAGCATTCTGTTATTTTGTTTGACAGAGTGTCTTGTTGAGAACATATGTAGGACATGATTTTTTCCTGCAACAGGTAAAATAAAGTATAAGTTTTAAAGATTTATTCTTTAATAAAGGATCTCAAAGCCAGCTTTAGAAAAAGGA
+
>>AAA3BFFFF1GBGG1FAAG111AB31AFA1ACG101A1BBE1A1A11AF/AGFG2AGGFHDF2DFAFDDFHHHHFBFEF1FGFA/GHHHDHFC?E@GFHF@FG1EGHHAF@GGFFFHHGHHD>0B>@>E>FCG1F>G2>B1G2GH>GE1FGHG2FB11BGB12BGF>/<1@@<01@GGE1?DD11?111?F11?F?GGFHHF1FFGHBGGHHHHHGGF0000/<<DDDDFHG.<GEHFGBF0CCGA:./
@M05620:45:000000000-G6HP7:1:1101:3876:10070 1:N:0:173
TACCTGTACTGGGGAAGCATTTGAATATCCCCCCATGGTGATGGGGACGGAGAACTGCTCCATAAACACAGGCAACGTGCCTAACTTTCCCGGGAAGATGAAGTCAAAGAGCGACCACAGCTCTTCGGAGGTTATTTTGCATCGGTGAGCCAGACAGAATGATCCGATGAGGGGTGCGAAACTATTTGAGGAAAGGAAGCACCTTTTTATTAAATTTACCTTTTAGCAATCGCCATTCCTACCCTAAAGAT
+
11>>A1DD3D@CCA1AEGGGFDHABAFGE3AAEEEHGHHFBHHFFGEEEEAEGHCFDFAEAGGHFGEGCCFFAFC/EFEC/BG10BGFHD@EEE?EEG1FFHDB1FGHDFECEC@<CFFC/<@GFBFEGCC/?D<FG<F111<<C<<.F1FGGACGC/CG<<GHGH.EGGGBC@EC.ABG@GGBBFBFFGG0BFF./C.EGF-FBF99-:B///9FBF///BBBF/://9/;ABFEBB/9BB9:BFFFFFF
@M05620:45:000000000-G6HP7:1:1101:15384:10077 1:N:0:173
ATCTCTATCTCCTAAAAACCTGTTTAGATTTGGAGATAGACCTTCAGGTTTTTCATCATTTTCTGCATGAATTATACATTGACCACGTGGTCAGTTTGCAGCATTCTGTTATTTTGTTTGACAGAGTGTCTTGTTGAGAACATATGTAGGACATGATTTTTTCCTGCAACAGGGAAAATAAAGTATAAGTTTTAAAGATTTATTCTTTAATAAAGGATCTCAAAGCCAGCTTTAGAAAAAGGAAGAAAGGG
+
DDCDCFFFFFFFGGGGGGGGGGHHHHHHHHHHHHHHHHHHHHHHHHHHHHHGGHHHHIHHHHIHIHHHHHHHHHHHHHHHHHHHHHGHHGHHHHHHHHHHHHCHHHHHHHHHHHHHHHHHHHHHHHHHHHHHHHHHHHHHHHHHHHHHHHHGHHHHHHHHHGHHHHHGHHHHHGGHHHHHHHHGHHHHHHHHHHHHHHHHHHHHHHHHHHHHHHHHHHHHHHHHHHHHHGHHHHHGHGHHGGHHHHHHHHG
@M05620:45:000000000-G6HP7:1:1101:15402:10077 1:N:0:173
ATCTCTATCTCCTAAAAACCTGTTTAGATTTGGAGATAGACCTTCAGGTTTTTCATCATTTTCTGCATGAATTATACATTGACCACGTGGTCAGTTTGCAGCATTCTGTTATTTTGTTTGACAGAGTGTCTTGTTGAGAACATATGTAGGACATGATTTTTTCCTGCAACAGGGAAAATAAAGTATAAGTTTTAAAGATTTATTCTTTAATAAAGGATCTCAAAGCCAGCTTTAGAAAAAGGAAGAAAGGG
+
CCCCCFFFFFFFGGGGGGGGGGHHHHHHHHHHHHHHHHHHHHHHHHHHHHHGGHHHHHHHHHHIHHHHHGHHHHHHHHHHHHHHHHGGGGHHGHGHHHHGHHFHHHHHHHHHHHHHHHHHHHHHHHGHHHHHHHHHGHHHHGHHHHGFHHHGHHHHHHHHHGHHHHHGHHGHHGGHHHHHHHGFHHHFGFHHHHFHHHHHHHHGHHHHHHHHGHHHGFGHHGHHHGHGHGHHGHHBGGFGGGFCGFHHHHG
@M05620:45:000000000-G6HP7:1:1101:6205:10083 1:N:0:173
TACCTGTACTGGGGAACCAATCGCCATTCCTACCCTAAAGATCGGAAGAGCACACGTCTGAACTCCAGTCACAGAAGACCATCTCGTATGCCGTCTTCTGCTTGAAAAAAAAAAAACAAAACTGAAAGATGACGCAACTCGGAAGTTCAAGACCGACCGAGAACAGATGATTAAGTTGGGTGTAGGTTGACGGCTGTTGACAGCATGACCTGTCCCCATACCTGTTGTGACTGGCGTTCTTTGATTCTATT
+
AAABCFFFFFFFGGGGGGGGGGGGGGGHHHHGHHHHHHHHGHHHGGGGHHHHHHHGHHHGGHHHHHHHHHHHHHHHHHHHHGFHHHGGHHHHGGGHGHHHGHHHHHHHGGGGGGB><//000211111?11?=?/---01.<...00=0<=0//--------.9///0000;;;00;;0-..;00000//0.--:-9000900./000000:;FF0./////00000/.0000..-;-..0;;0:00:090
@M05620:45:000000000-G6HP7:1:1101:8467:10087 1:N:0:173
ATCTCTATCTCCTAAAAACCTGTTTAGATTTGGAGATAGACCTTCAGGTTTTTCATCATTTTCTGCATGAATTATACATTGACCACGTTCCAGCGTGGTCAGTTTGCAGCATTCTGTTATTTTGTTTGACAGAGTGTCTTGTTGAGAACATATGTAGGACATGATTTTTTCCTGCAACAGGGAAAATAAAGTATAAGTTTTAAAGATTTATTCTTTAATAAAGGATCTCAAAGCCAGCTTTAGAAAAAGGA
+
BB@AAFFFFFFFFGFFDFFGBCGHHHFGHHHGHHGFHFFDDAGEGFHHGGHEFHHFHHFHHGHGEFHB5BGEFHHHFFDHHHHHGHGHHHCDGHGGDGHHHHFHHGFHEFHHFHHHFGFGGGHHHGFHHHHGGHEFHDGHHHFG4BGHHHDGFHHHHHGHHHHDFGHHF<CGHDBCFGHBA//<FFGBGD1FGGFDGFGFGHFHGFGHHEHHHHHHHFGFGGBF/<GGHHGHEHHHHGHHHHGHEHHHGGG
@M05620:45:000000000-G6HP7:1:1101:8472:10109 1:N:0:173
ATCTCTATCTCCTAAAAACCTGTTTAGATTTGGAGATAGACCTTCAGGTTTTTCATCATTTTCTGCATGAATTATACATTGACCACGTTCCAGCGTGGTCAGTTTGCAGCATTCTGTTATTTTGTTTGACAGAGTGTCTTGTTGAGAACATATGTAGGACATGATTTTTTCCTGCAACAGGGAAAATAAAGTATAAGTTTTAAAGATTTATTCTTTAATAAAGGATCTCAAAGCCAGCTTTAGAAAAAGGA
+
CCCCCFFFFFFFGGGGGGGGGGHHHHHHHHHHHHHHHHHHHHHHHHHHHHHGGHHHHHHHHIIIIHHHHHHHHHHHHHHHHHHHHHGHHHHHHHGGGGHHHHHHHHHHHHHHHHHHHHHHHHHHHHHHHHHHHHGHHHHHHHHHHHHHHHHHHHHHHHHHHHHHHHHHHGHHHHHHHHGHHGGHHHHHGHHHHHHHHHHHHGHHHHHHHHHHHHHHHGHHHHHHHHHHHGHGHHHHHGHHHHHHHHHGGGH
@M05620:45:000000000-G6HP7:1:1101:16301:10152 1:N:0:173
AGATTACTGCAACAGTTCCCCCTACACTCTTTCCCTACAAGCCAGGGACAAAACAAAGATCGGAAGAGCACACGTCTGAACTCCAGTCACAGAAGACCACCTCGTATGCCGTCTTCTGCTTGAAAAAAAAAAAATGTCTTGTTGAGAACATCTTTCTGACATGATTTTTTCCTGCACCATGGAAACTACCGTCTCCGTTTTAACGATTTCTTCTTTAATCCCTGCTCTCCCCGCCCGCTTTCTCACACTGC
+
AAAA1@FF311B1FBBFGGGFGGGGHHHHHHHGHHGBGBHFHECECGGF/AB0GH/FE0GEC//AAGHHHHFA@HH0A12FFGHHFF11GH1CCFGFB0//F0?F?00>F?E/0F2F>GHHG01110/BCC?</01?FGF1FF011.1>0F1F0=0000=0=00=DGGHCHHF0C//;.:0/0:0/;;//-;.;/0.;;CF0;09.;EC0CFFFGF9/;/;//;-:BFF//9-9@--;@BF////;////;
@M05620:45:000000000-G6HP7:1:1101:6630:10216 1:N:0:173
TACCTGTACTGGGGAAGCATTTGAATATCCCCCCATGGTGATGGGGACGGAGAACTGCTCCATAAACACAGGCAACGTGCCTAACTTTCCCGGGAAGATGAAGTCAAAGAGCGACCACAGCTCTTCGGAGGTTATTTTGCATCGGTGAGCCAGACAGAATGATCCGATGAGGGGTGCGAAACTATTTGAGGAAAGGAAGCACCTTTTTATTAAATTTACCTTTTAGCAATCGCCATTCCTACCCTAAAGAT
+
AAABBFFFFFFFGGGGGGGGGGHHHHHHHHHGGGGHHHFHFHHHGGGGGGGGGGHHHHHHHGHHHHHHHHHHGHHHGHHHHHHHHHHHHHHGGGEGGHHHHGHHGHHHHHHFGGGGGHHHHHHHHHHGGGGCGFGHHHHHHHHGGGGGHHHHHHEHHHHHHHHHHHGGGHHGGG?CADABADGGGGGGGEFFFFGGFGFEBFEFFFFFFFFB;BFFFBBFFFFFBFFFFFFF?DDEFBFFFFFFFBFFFFF
@M05620:45:000000000-G6HP7:1:1101:6645:10228 1:N:0:173
TACCTGTACTGGGGAAGCATTTGAATATCCCCCCATGGTGATGGGGACGGAGAACTGCTCCATAAACACAGGCAACGTGCCTAACTTTCCCGGGAAGATGAAGTCAAAGAGCGACCACAGCTCTTCGGAGGTTATTTTGCATCGGTGAGCCAGACAGAATGATCCGATGAGGGGTGCGAAACTATTTGAGGAAAGGAAGCACCTTTTTATTAAATTTACCTTTTAGCAATCGCCATTCCTACCCTAAAGAT
+
1>1AAFDFFFFFGGGGGGGGGGHHHHHHHHHGGGGHGHGGGHHHFGGCGGGGGFGFHHHHHGHHHHHHHHHHGHHHGHGHHHHHHGGHGHHGGGEGGHHHGHHFFHFHHHHHGCGGGHHHHHHHHHHGGGGCGHFHHFHHGHHGGACGFHGHHHGGHHHFHHGHHHGGGHHEECCCBGB@@GGGGFGGFEGCBFFFFGGGGGFFFFFFFFFFBFFFF9;BBFFFFFFFFFF?FFBFFFFFFFFEFFFFFFF
@M05620:45:000000000-G6HP7:1:1101:20129:10239 1:N:0:173
ATCTCTATCTCCTAAAAACCTGTTTAGATTTGGAGATAGACCTTCAGGTTTTTCATCATTTTCTGCATGAATTATACATTGACCACGTTCCAGAGTGGTCAGTTTGCAGCATTCTGTTATTTTGTTTGACAGAGTGTCTTGTTGAGAACATATGTAGGACATGATTTTTTCCTGCAACAGGGAAAATAAAGTATAAGTTTTAAAGATTTATTCTTTAATAAAGGATCTCAAAGCCAGCTTTAGAAAAAGGA
+
CCCCCFFFFFFFGGGGGGGGGGHHHHHHHHHHHHHHHHHHHHHHHHHHHHHGGHHHHIIHHIIHHHHHHHHHHHHHHHHHHHHHHHGHHHHHHHHGHGHHHHHHHHHHHHHHHHHHHHHHHHHHHHHHHHHHHHHHHHHHHHHHHHHHHHHHHHHHHHHHHHHHHHHHHGHHHHHHHHHHHGGHHHHHHHHHHHHHHGHHHHHHHHHHHHHHHHHHHHHHHHHHHHHHHHHHHHHHHGHHHHHHHGHHGGH
@M05620:45:000000000-G6HP7:1:1101:20141:10256 1:N:0:173
ATCTCTATCTCCTAAAAACCTGTTTAGATTTGGAGATAGACCTTCAGGTTTTTCATCATTTTCTGCATGAATTATACATTGACCACGTTCCAGAGTGGTCAGTTTGCAGCATTCTGTTATTTTGTTTGACAGAGTGTCTTGTTGAGAACATATGTAGGACATGATTTTTTCCTGCAACAGGGAAAATAAAGTATAAGTTTTAAAGATTTATTCTTTAATAAAGGATCTCAAAGCCAGCTTTAGAAAAAGGA
+
CCCCCFFFFFFFGGGGGGGGGGHHHHHHHHHHHHHHHHHHHHHHHHHHHHHGGHHHHIIHHHIIIHHHHHHHHHHHHHHHHHHHHHGHHHHHHGHGHGHHHHHHHHHHHHHHHHHHHHHHHHHHHHHHHHGHHHHHHHHHHHHHHHGHHHHHHHHHHHHHHHHHHHHHHGHHHHHHHHGHHGGHHHHHHHHGHHHHHFHHHHHHHHHHHHHHHHHHHHHHHHHHHHHHHGHHHHHHHGHHHHHHHGHHGGH
@M05620:45:000000000-G6HP7:1:1101:10472:10266 1:N:0:173
TACCTGTACTGGGGAAGCATTTGAATATCCCCCCATGGTGATGGGGACGGAGAACTGCTCCATAAACACAGGCAACGTGCCTAACTTTCCCGGGAAGATGAAGTCAAAGAGCGACCACAGCTCTTCGGAGGTTATTTTGCATCGGTGAGCCAGACAGAATGATCCGATGAGGGGTGCGAAACTATTTGAGGAAAGGAAGCACCTTTTTATTAAATTTACCTTTTAGCAATCGCCATTCCTACCCTAAAGAT
+
CCCCCFFFFFFFGGGGGGGGGGHHHHHHHHHGGGGHHHGHHHHHHGGGGGGGGHHHHHHHHHHHHHHHHHHHGHHHGHHHHHHHHHHHHHHGGGGGGHHHHHHHHHHHHHHHGGGGGHHHHHHGHHHGGGGCHHHHHHHHGHHGGFGGHHHHHHGHHHHHHHHHHHGGGHHHGGAEGGGGGGGGGGGGGGGGG/FGGGGGGGFFFFFFFHHFFFFFFFFFFFFFFFFFFFFFFFFFFFFFFFFFFFFFFFF
@M05620:45:000000000-G6HP7:1:1101:20651:10276 1:N:0:173
TACCTGTACTGGGGAAGCATTTGAATATCCCCCCATGGTGATGGGGACGGAGAACTGCTCCATAAACACAGGCAACGTGCCTAACTTTCCCGGGAAGATGAAGTCAAAGAGCGACCACAGCTCTTCGGAGGTTATTTTGCATCGGTGAGCCAGACAGAATGATCCGATGAGGGGTGCGAAACTATTTGAGGAAAGGAAGCACCTTTTTATTAAATTTACCTTTTAGCAATCGCCATTCCTACCCTAAAGAT
+
BABCCFFFFFFFGGGGGGGGGGHHHHHHHHHGGGGHHHGHHHHHHGGGGGGGGHHHHHHHHHHHGHHHHHHHGHHHGHHHHHHHHHHHHHHGGGGGGHHHHHHHHHHHHHHHGGGGGHHHHHHHHHHGGGGEHHHHHHHHGHHGGGGGHHHHHHGHHHHHHHHHHHGGGHHHGG:AGGGGGGGGGGGGGGGGGFGGGGGGGGFFFFFFFFFFBBFFFFFFFFFFFFFFFFFFFFFFFFFFFFFFFFFFFFF
@M05620:45:000000000-G6HP7:1:1101:25184:10290 1:N:0:173
CATCCTGACCCTGAAGTACCCCGGCTTGATTTCTGACATTAGATCGGAAGAGCACACGTCTGAACTCCAGTCACAGAAGACCATCTCGTATGCCGTCTTCTGCTTGAAAAAAAAAAAAAAAAAAAAAATAAGAAAGTAAGATGTCAATTGAAGAAAAGGTAGAAAGGACAAAAATAAGAAAAAAGGGAGTAAGAAAGAACGACAATAGTAGACGTATAGTAAACTGAAGAAACTATAGTGATTTAAAAGCG
+
CBCCCFFFFFFFGGGGGGGGGGGGGGGGHHHHHHHHHHHHHHGHHHGGGGHHHHHHHGHHHGGHHHHHHHHHHHHHHHHGHHGHGHHGFGHHHHGGGHGHHHHHHHHHHHHGGGGC<<<//<-<----.00000/0;00000000000000000////.0000000./././...00;09//.-.....:/0;00/0/./..---000900;0...00000000000000//;0000000000000009..
@M05620:45:000000000-G6HP7:1:1101:20652:10295 1:N:0:173
TACCTGTACTGGGGAAGCATTTGAATATCCCCCCATGGTGATGGGGACGGAGAACTGCTCCATAAACACAGGCAACGTGCCTAACTTTCCCGGGAAGATGAAGTCAAAGAGCGACCACAGCTCTTCGGAGGTTATTTTGCATCGGTGAGCCAGACAGAATGATCCGATGAGGGGTGCGAAACTATTTGAGGAAAGGAAGCACCTTTTTATTAAATTTACCTTTTAGCAATCGCCATTCCTACCCTAAAGAT
+
AAABBBDFFFFFGGGGFGGGGGHHHHHHHHHGGGGHHHGHHHHFHGGGGGGFGHHHHHHHHFHFFHHHHHHHGHFGEGEHHHHHHHHHHHHGGGEEGFHGHGFHHGHHHFHHGGGGGGHHHHHHHGHGGFG<GFHHHHHHFHHGGAEFGHHHHGGFHFHHHFHGHHFGGHHHFF;CGGFGGGGGGGGGGGGBFFGFBCFGGGFFFFFFFFFFBBFFFFFFFFFFFFFFFFFFFFFEFFFFFFAFBBFFFFB
@M05620:45:000000000-G6HP7:1:1101:21538:10370 1:N:0:173
CATCCTGACCCTGAAGTACCCGGCTTGATTTCTGACATTAGATCGGAAGAGCACACGTCTGAACTCCAGTCACAGAAGACCATCTCGTATGCCGTCTTCTGCTTGAAAAAAAAAAAACACAAATTAAAACCCAAACTTATAACCCACTTTCCAACCATACATATCAAAACCCTTTCTTCTTCATATTTACCCACTCTCTACACTGTCCTCCATATACGTTTCCCCACCCTTTACCCTTCCCCCCCCCCTCT
+
CCCCCFFFFFFFGGGGGGGGGGGGGGGHHHHHHHHHGHHHHHHHHGGGGHHHHHHHGHHHGHHHHHHHHHHHHHHHHHGHHHF@GGHGGHHHHGGGHGHHHHHHHHHHHHGE<>B/>//0?/0111111?///=0.<1>1<1=1...01100000<.0<<<0000=000;.../:000000000000000:/0../0:0900/00;0000//00000.0//;0;//..;./0009/0///:/.:--9--.;
@M05620:45:000000000-G6HP7:1:1101:18478:10391 1:N:0:173
ATCTCTATCTCCTAAAAACCTGTTTAGATTTGGAGATAGACCTTCAGGTTTTTCATCATTTTCTGCATGAATTATACATTGACCACGTTCCAGCGTGGTCAGTTTGCAGCATTCTGTTATTTTGTTTGACAGAGTGTCTTGTTGAGAACATATGTAGGACATGATTTTTTCCTGCAACAGGGAAAATAAAGTATAAGTTTTAAAGATTTATTCTTTAATAAAGGATCTCAAAGCCAGCTTTAGAAAAAGGA
+
CCBCCFFFFFFFGGGGGGGGGGFHHHHHHHHHHHHHHHHGHHHHHHHHHHHGGHHHHHHHHIHHHHHHHHHHHHHHHHHHHHHHHHGHHHHHHHGFGGHHHHHHHHHHHHHHHHHHHHHHHHHHHHHHGHGHHHGHHHHHHHHHHHGHHHHHHHHHHHDHHHHHHHHHHGHHHHHHHHHHHGGGHHHHGHHHHHHHHGHHHHGHHHHHHHHHHHHHHHHHHGHHHHHHHGGGHGHHHGHHHHHHGHHHGGH
@M05620:45:000000000-G6HP7:1:1101:3721:10409 1:N:0:173
AGATTACTGCAACAGTTCCCCCTACACTCTTTCCCTACAAGCCAGGGACAAAACAAAGATCGGAAGAGCACACGTCTGAACTCCAGTCACAGAAGACCATCTCGTATGCCGTCTTCTGCTTGAAAAAAAAAAAAAAAGAAGAAATAATGGCACTTGAATACGCCCAAAACGAGTTCGTGATACTGCGTCTAACATTCAACAGCTCTCAGCAATTGTGCAGCTCACAGATGCGTAATAAAACTAGTGTTCAT
+
CCCCCFFFFFFFGGGGGGGGGGGCHHHHHHHHHHHHHHHHGHGHHGGGGGHHHHHHHGHHHHFGGDHHHHHHHEHHHGHHHHHHHHHHHHHHHHHHHHHGHFHHFEGGHHGEEHGGHHGHHHHHGHHGGGGG/<---.<./<//0==000//0/0000<;0..--...9.-...90...//00000.;-..0090009009/.;0009000/000;90000/00;090000-.:..000000000000099
@M05620:45:000000000-G6HP7:1:1101:15040:10442 1:N:0:173
ATCTCTATCTCCTAAAAACCTGTTTAGATTTGGAGATAGACCTTCAGGTTTTTCATCATTTTCTGCATGAATTATACATTGACCACGTTCCAGCGTGGTCAGTTTGCAGCATTCTGTTATTTTGTTTGACAGAGTGTCTTGTTGAGAACATATGTAGGACATGATTTTTTCCTGCAACAGGGAAAATAAAGTATAAGTTTTAAAGATTTATTCTTTAATAAAGGATCTCAAAGCCAGCTTTAGTAAAAGGA
+
AAAAAFFFFFFFGG1A1FEGGFHDDF3AFAAE1FGGC1BFAFHHFFHBFBGEFGDGHBHHHHHFDHHFHBGHAEH2BFGDG1AEFGEHHHB2@CEE/EF1FGFFG1GGGHFFEDFDGFHHHDGH0FHHGHGF0BFEFFGHHHHEFHG1CGF1FGFGFG1F0F<FGFFHD@<<GBBCFBG0GEFC/<?F<1?D1G1FGHFFGGHHHFGHHHHFHGFFG<G00000<<GFGBFDBGC:.EHHGCG0;0:;0;:
@M05620:45:000000000-G6HP7:1:1101:15052:10455 1:N:0:173
ATCTCTATCTCCTAAAAACCTGTTTAGATTTGGAGATAGACCTTCAGGTTTTTCATCATTTTCTGCATGAATTATACATTGACCACGTTCCAGCGTGGTCAGTTTGCAGCATTCTGTTATTTTGTTTGACAGAGTGTCTTGTTGAGAACATATGTAGGACATGATTTTTTCCTGCAACAGGGAAAATAAAGTATAAGTTTTAAAGATTTATTCTTTAATAAAGGATCTCAAAGCCAGCTTTAGAAAAAGGA
+
BABAAFFFFFFFGGGGGGGGGGHHHHHHHHGHGHHHHHHHGHHHHHHHHHHFGHHHHGHHHHHHHHHGHGHHHFHHHHHHHHHHHHGHHGHHHFGFGGHFHHGGHHHHHHGHHHHHHHGHHHHHGHHHHHGHHHHHHHHHHHHHHHGHHHHGHHHHHFHGFHHHHHHHGGFHHHEHHHHHHGGFHHHHGFGGGHHHHHHHHGHHHHHHHHHHHHHHFDHHHFGFGHHHHHHHHHGHHGHHHGHFGHFFFFH
@M05620:45:000000000-G6HP7:1:1101:25913:10460 1:N:0:173
CATCCTGACCCTGAAGTACCCCGGCTTGATTTCTGACATTAGATCGGAAGAGCACACGTCTGAACTCCAGTCACAGAAGACCATCTCGTATGCCGTCTTCTGCTTGAAAAAAAAAAACACCTCTCTGAGTATATTTTGCCTCAGTGATCCAGCCCGAATTATCCTATTCATTTTTCTAACCTATTTAATTCAAGTACTCACCTTTTTCTTAACTTTACCTTTTATCACTCTCCATTCCTACCCTACAACTC
+
1AAAAFFFF1CFGFGGGGGFFCEEGECEHHFEHGHGHFHHHHCHHHGGFGHHHHHGGAGHEEEHHGHHHFHHHHHHHHHHHGHGHFHHFGHHEFCEECF@GEBH1GHHFGFEGG@/>//0/0@1F11?1?1?1FGFG@1FFH111=F1<>110>.---C.00<D00000000<00;;CFCFC/;:0000000000;0;00;.C990C/;900;9;;BFFBFFC0;;;0;;09;0999BF/BF-BF-:/9/9
@M05620:45:000000000-G6HP7:1:1101:17169:10494 1:N:0:173
TACCTGTACTGGGGAAGCATTTGAATATCCCCCCATGGTGATGGGGACGGAGAACTGCTCCATAAACACAGGCAACGTGCCTAACTTTCCCGGGAAGATGAAGTCAAAGAGCGACCACAGCTCTTCGGAGGTTATTTTGCATCGGTGAGCCAGACAGAATGATCCGATGAGGGGTGCGAAACTATTTGAGGAAAGGAAGCACCTTTTTATTAAATTTACCTTTTAGCAATCGCCATTCCTACCCTAAAGAT
+
BBAABFFBFFFFEGGGGGGGGGHHGHHHHHHGGGGHHHHHGHHHGGGGAEGGGHHHHHHHHHGHHHHHHFHHGHHHGHHHHHHHHHHHHHHGGGGGGFHHHFHHHHHHFHHGGGGGGHHHHHHGHHHGDGGGHHHHHHHHHHHGDCEGHHHHHGGHHHHHHGHHHHGGGHHHGGEDGGGB?BGGGGGFFGGFF/AFFGGGGGFFFFFFFFFFFFFFFFFFFFFFFFFFFFBEEFFFFFFFFF9FFFFFFFF
@M05620:45:000000000-G6HP7:1:1101:17184:10505 1:N:0:173
TACCTGTACTGGGGAAGCATTTGAATATCCCCCCATGGTGATGGGGACGGAGAACTGCTCCATAAACACAGGCAACGTGCCTAACTTTCCCGGGAAGATGAAGTCAAAGAGCGACCACAGCTCTTCGGAGGTTATTTTGCATCGGTGAGCCAGACAGAATGATCCGATGAGGGGTGCGAAACTATTTGAGGAAAGGAAGCACCTTTTTATTAAATTTACCTTTTAGCAATCGCCATTCCTACCCTAAAGAT
+
AAAABFFFFFFFGGGGGGGGGGGHHHHHHHHGGGGHHHGHHHHHHGGGGGGGGHHHHHHHHHHHHHHHHHHHGHHHGHHHHHHHHHHHHHHGGGFGGHHHGHHHHHHHHHHGGGGGGHHHHHHHHHHGGGGCHHHHHHHHHHHGGGGGHGHHHHGHHHHFHHHHHHGGGHHGGGCDDGDGGGGGGGGGGGGBFFGGGGGGGGFFFFFFFFFFFFFFFFFFFFFFFFFFFFFFFFFFFFFFFFFFFFFFFFF
@M05620:45:000000000-G6HP7:1:1101:17167:10515 1:N:0:173
TACCTGTACTGGGGAAGCATTTGAATATCCCCCCATGGTGATGGGGACGGAGAACTGCTCCATAAACACAGGCAACGTGCCTAACTTTCCCGGGAAGATGAAGTCAAAGAGCGACCACAGCTCTTCGGAGGTTATTTTGCATCGGTGAGCCAGACAGAATGATCCGATGAGGGGTGCGAAACTATTTGAGGAAAGGAAGCACCTTTTTATTAAATTTACCTTTTAGCAATCGCCATTCCTACCCTAAAGAT
+
CCCCCFFFFFFFGGGFGGGGGGHHHHHHHHHGGGGHHHFGHHHHHGGGGGGGGHHHHHHHHHHHHHHHHHHHGGHHGHHHHHHHHHHHHHHGGGFGGHHHHHHHHHHHHHHHGGGGGHHHHHHHHHHGGGGEHHHHHHHHGHHGGGGGHHHHHHGHHHHHHHHHHHGGGHHHGGCFGGGGGGGGGGGGGGGFGGGGGGGGGGFFFFFFFFFFFFFFFFFFFFFFFFFFBFFFFFFEFFFFFFFFFFFFFFF
@M05620:45:000000000-G6HP7:1:1101:4810:10552 1:N:0:173
AAACCAAGCAGACACTCACCGCTACTGGAGTTAAGACATGAGGTCAGCTAGATCGGAAGAGCACACGTCTGAACTCCAGTCACAGAAGACCATCTCGTATGCCGTCTTCTGCTTGAAAAAAAAAAAAAAAAATAGCTGATAAAACACTTTCAATTCACTACATCACTTCCGCTTTCTCCCTCTTTTGGATCCAATTTAACACTTTTCAGCATTCGGCCGTTTCTCTGCCTATCCATTGCCCCACCCCATAT
+
BBBBBAAFBFFFGGGGGGGGGGGGGHHFFGFFGHHGHGHHFHHGHHHGHGHHHHHGGGFGHHFHHHGEHHGHHHHHHHFHHHHGHGGFHHHHFFHGHFGHHHHG1EHEHHHHHHHGHGHHFGGC@B//>---.<D000<<000<<GAC00;00000;000//0;000909A.9.;09;;//CF;09;-/:;F09000//:/9:B/:///9//://;:.-:.////9///////9////9;/9....-../:
@M05620:45:000000000-G6HP7:1:1101:13105:10554 1:N:0:173
CATCCTGACCCTGAAGTACCCCGGCTTGATTTCTGACATTAGATCGGAAGAGCACACGTCTGAACTCCAGTCACAGAAGACCATCTCGTATGCCGTCTTCTGCTTGAAAAAAAAAAAACAAATACAAACCACCACCCCCCTTCCCCCCCCACCCCCCCTCTCTCCTCTTCCTCCCCCCCCTCTCTTCCTCCGCCCTTACTCCTCCCCTCCTTTCCCCCTCCCTTCTCTGCCCTCCTTTCTTTTTTCCCTGC
+
CCCCCFFFFFFFGGGGGGGGGGGGGGGGHHHHHHHGHHHHHHHHHHGGGGHHHHHHHGHHHGHGHHHHHHGHHHHGHHGFHHGFGDGFFGHHHHGFGHGFHHHHGHHHFHHGGGGF<>///011111=?///?/<.<A---.//</<:;--.;.A-D--;//9;/0/00;:0;F...----;/;;00:0;FA9;9990900;0BFF./9./00;:0;9-.;AF;/;:00:99;.;/000;0000-9;0:0:
@M05620:45:000000000-G6HP7:1:1101:15223:10555 1:N:0:173
CATCCTGACCCTGAAGTACCCCGGCTTGATTTCTGACATTAGATCGGAAGAGCACACGTCTGAACTCCAGTCACAGAAGACCATCTCGTATGCCGTCTTCTGCTTGAAAAAAAAAAAAAAAACAAAATAAATACATTATCCTCTTTACTCACACCCTCCCTCACATTCTCTTTTACCTCCCTCTCTTTCTTCCCTTCCTCCCCTCTCTCGACCCTACCCCTTCACAACACATCCCACATCCCCTCCCCACT
+
CCCCCFFFFFFFGGGGGGGGGGGGGGGGHHHHHHHHHHHHHHGHHHGGGGHHHGHGHGHHHGHHHHHHHHHHHHHHHHHHHHHHFHHHGGHHHHGEEHGFGHHHHHHHHHHFFEGC><>//-.><0011110=<000000<0<0<000000000:.....//;.000009000000009../9//00000000/00//0;9.;/.//00.0---//.;::..900009...00/.0..009../..../..
@M05620:45:000000000-G6HP7:1:1101:17940:10573 1:N:0:173
TACCTGTACTGGGGAAGCATTTGAATATCCCCCCATGGTGATGGGGACGGAGAACTGCTCCATAAACACAGGCAACGTGCCTAACTTTCCCGGGAAGATGAAGTCAAAGAGCGACCACAGCTCTTCGGAGGTTATTTTGCATCGGTGAGCCAGACAGAATGATCCGATGAGGGGTGCGAAACTATTTGAGGAAAGGAAGCACCTTTTTATTAAATTTACCTTTTAGCAATCGCCATTCCTACCCTAAAGAT
+
DDDDDFFFFFFFGGGGGGGGGGHHHHHHHHHGGGGHHHGHHHHHHGGGGGGGGHHHHHHHHHHHHHHHHHHHGHHHGHHHHHHHHHHHHHHGGGGGGHHHHHHHHHHHHHHHGGGGGHHHHHHHHHHGGGGEHHHHHHHHGHHGGGGGHHHHHHGHHHHHHHHHHHGGGHHHGGCFGGGGGGGGGHHHGGGFGGGGGGGGGGFFFFFFFHFFFFFFFFFFFFFFFFFFBFFFFFFFFFFFFFFFFFFFFFF
@M05620:45:000000000-G6HP7:1:1101:21228:10624 1:N:0:173
TACCTGTACTGGGGAAGCATTCCTACCCTAAAGATCGGAAGAGCACACGTCTGAACTCCAGTCACAGAAGACCATCTCGTATGCCGTCTTCTGCTTGAAAAAAAAAAAAAAAAAAAAAAAAAAAAAAGAAAAATAGAACAAAAAAAAAAAAAAAAAAAAAAAAAAATAAAGAAATAAAAAGAAAAAAACACGACAGTTCTGAGATACAAAATTAGGAAAGAAACATCAGAACACGAGAATGAGTAAAATGA
+
CBBCCFFFFFFFGGGGGGGGGGHHHHHHHHHHHHHHHGGGGGHHHHHHGHHHGHHHHHHHHHHGHHHHHHHHHHGFHHHGGHHHHGGGHGHHHHHHHGGHHHGGGGG@><<<><@->-A?-<--<-9..:/<.<0000://...---9--------<--<9-----.00<00.<000000.../<.--....----00<:0000000000.0000000/././/<00000<//<.--..000000000000
@M05620:45:000000000-G6HP7:1:1101:11394:10625 1:N:0:173
ATCTCTATCTCCTAAAAACCTGTTTAGATTTGGAGATAGACCTTCAGGTTTTTCATCATTTTCTGCATGAATTATACATTGACCACGTTCCAGCGTGGTCAGTTCGCAGCATTCTGTTATTTTGTTTGACAGAGTGTCTTGTTGAGAACATATGTAGGACATGATTTTTTCCTGCAACAGGGAAAATAAAGTATAAGTTTTAAAGATTTATTCTTTAATAAAGGATCTCAAAGCCAGCTTTAGAAAAAGGA
+
CCBCCFFFFFFFGGGGGGGGGGHHHHHHHHHHHHHHHHHHHHHHHHHHHHHGGHHHHIHHHIHHHHHHHHHHHHHHHHHHHHHHHHGHHHHHHHGGGGHHHHHH4FFGGGHHHHHHHHHHHHHHHHHHHHHHHHHHHHHHHHHHHHHHHHHHHHHHHHHHHHHHHHHHHGHHHHHHHHHHHGGHHHHHHHHHHHHHHGHHHHHHGHHHHHHHHHHHHHHHHHHHHHHHHGHHHGHHHGHHHHHGHHHGGGG
@M05620:45:000000000-G6HP7:1:1101:11420:10630 1:N:0:173
ATCTCTATCTCCTAAAAACCTGTTTAGATTTGGAGATAGACCTTCAGGTTTTTCATCATTTTCTGCATGAATTATACATTGACCACGTTCCAGCGTGGTCAGTTTGCAGCATTCTGTTATTTTGTTTGACAGAGTGTCTTGTTGAGAACATATGTAGGACATGATTTTTTCCTGCAACAGGGAAAATAAAGTATAAGTTTTAAAGATTTATTCTTTAATAAAGGATCTCAAAGCCAGCTTTAGAAAAAGGA
+
A33>AFFFFFFFGGGGGGGGGGFGHHHHFGHHHHHGHFHHHHGHHHHHHHHGGHHHGFHHHHHHHGHHHGHHHHHHHHHHHHFHHHGAGHHHHHGEEEHHFGFFGHHFHGFHHHHHGHFHHHHHGHHHHHFGFHBGBGFHHHHGHGFHHHFFFGFGFGFHFFHHHHHHH?GFGDFGFGGGHGGHGFGHEHHHHHHEHFGHHHFHHHHHFFHHHHHHGHHFHFHEFHHHHFGGHG.CGGHHHFHFFGFFGDH
@M05620:45:000000000-G6HP7:1:1101:15854:10645 1:N:0:173
ATCTCTATCTCCTAAAAACCTGTTTAGATTTGGAGATAGACCTTCAGGTTTTTCATCATTTTCTGCATGAATTATACATTGACCACGTGGTCAGTTTGCAGCATTCTGTTATTTTGTTTGACAGAGTGTCTTGTTGAGAACATATGTAGGACATGATTTTTTCCTGCAACAGGGAAAATAAAGTATAAGTTTTAAAGATTTATTCTTTAATAAAGGATCTCAAAGCCAGCTTTAGAAAAAGGAAGAAAGGG
+
DDCCCFFFFFFFGGGGGGGGGGHHHHHHHHHHHHHHHHHHHHHHHHHHHHHGGHHHHHHIHHIHHHHHHHHHHHHHHHHHHHHHHHGHGGHHHHHHHHHGHH1GHHHHHHHHHHHHHHHHHHHHHHGHHHHHHHHHGHGHHHHHHHGHHHHHHHHHHHHHHGHGHHHGHHHHHGGHHHHHHHHGHHHHHGHHHHHHHHHHHHHHHHHHHHHHHHHHHHHHHGHHHGHHHEHHHFHFHGHHGGHGHHHHHHG
@M05620:45:000000000-G6HP7:1:1101:19886:10647 1:N:0:173
CATCCTGACCCTGAAGTACCGGCTTGATTTCTGACATTAGATCGGAAGAGCACACGTCTGAACTCCAGTCACAGAAGACCATCTCGTATGCCGTCTTCTGCTTGAAAAAAAAAAAAATGTGAAACTAATAGACGATAATTATTTCCTCCCCTCTACCCCTCACGTCCTCCATTATCCCCTACGTCCTTCTATGTACTTCTTTCTGTTTTAGCCGCCTTGCTTGCTATCGCAGATCCGATCCTACCATGGCT
+
CCCCCFFFFFFFGGGGGGGGGGGGGGHHHHHHHHHHHHHHGHHHGGGGGHGGHHHGHHHGGFHHHHHHHHHHHHHHHFHHHFFHHHFGHHHHGEGGGHHHHHHGGHHHHGGGGGB//02>D1=1111111@11/<...1=111111110<</E/00<<...<....:.0//00000:0./.9..9..0000;0009000000;0090;/0900:9-..00000.;00/.:..-000..;-;F00.;09/./
@M05620:45:000000000-G6HP7:1:1101:15855:10664 1:N:0:173
ATCTCTATCTCCTAAAAACCTGTTTAGATTTGGAGATAGACCTTCAGGTTTTTCATCATTTTCTGCATGAATTATACATTGACCACGTGGTCAGTTTGCAGCATTCTGTTATTTTGTTTGACAGAGTGTCTTGTTGAGAACATATGTAGGACATGATTTTTTCCTGCAACAGGGAAAATAAAGTATAAGTTTTAAAGATTTATTCTTTAATAAAGGATCTCAAAGCCAGCTTTAGAAAAAGGAAGAAAGGG
+
CCBCCFFFFFFFGGGGGGGGGGGHHHHHHHHHHHHHHHHHHHHHHHHHHHHGGHHHHHHHGHHHHHHHHHHHHHHHHHHHHHHHGHGHGGGHFHGHHHHGHH1GHHHHGHHHHHHHHHHHHGHHHHHHHHHHHHHHGHHHHHHHHHHHHGHHHHHHHHHHHGHGHHGGHGGHHGGHHHHHHHHGGHHHHGHHHHHHHGHHHHHHHHHHHHHHGHHHHHGGHHHHHFHEGCGHHHHFHFHGDGGHHHHHHHG
@M05620:45:000000000-G6HP7:1:1101:27475:10744 1:N:0:173
AAACCCAGAAGACATGAGGTCAGCTAGATCGGAAGAGCACACGTCTGAACTCCAGTCACAGAAGACCATCTCGTATGCCGTCTTCTGCTTGAAAAAAAAAAAAACAAAGAGCGCCCACATCTCTTCTGAGTTTATTTTTCATCGATGAGCCAGACAGCATGATCCAATGAGGTGAGCGCAACTATATAAGGAAAGAAAGCACCTTATTATCAAATTTACCATGTAGCAATCTCCCTTCCTCTCCTCAACAC
+
BCBCCCCBCFFFGGGGGGGGGFHHHHHHHHGEEFGHGGHHHHGHHHGDGHHHHHHHHHGHHHHHHHHHGFHHFFEHHGHGEEHFHHHGHHHFFHHH/EEEGE///?/B?22?/</B?/C1?GF1<F1?DF111>>D111011F10.=><DC/..<//.<0<<C0;00;0;0//.0.0--9;-/:C0;0;000;;./.9090C.99;9000090;90FB000:0;00;0:0:09B//0;/000/:0/90/;:
@M05620:45:000000000-G6HP7:1:1101:22226:10774 1:N:0:173
ATCTCTATCTCCTAAAAACCTGTTTAGATTTGGAGATAGACCTTCAGGTTTTTCATCATTTTCTGCATGAATTATACATTGACCACGTTCCAGCGTGGTCAGTTTGCAGCATTCTGTTATTTTGTTTGACAGAGTGTCTTGTTGAGAACATATGTAGGACATGATTTTTTCCTGCAACAGGGAAAATAAAGTATAAGTTTTAAAGATTTATTCTTTAATAAAGGATCTCAAAGCCAGCTTTAGAAAAAGGA
+
AAAABFFFFFFFGGGGGDFGGGHHHHHHHGHFHHHHGHFFHHHHHGHHHHHGGHHHHHHHHHHHHHHHHGHHHHHHHHHHFFHHHHGHHHHFFHGGGGHHGHHHHHHHHHHHHHHHHHHHHHHHHHHHGGGGHHGHGHHHFHHHHHHHGHHHHHGHHHHHGGHHGHHHHGHHGHGHHHHHHGGHHHHHGHGGDGGHHFGHHHHHHHHHHHHHGHHHHGHHFHHHHGGHHGFFHFGGHGHHHHHGHFHHGFG
@M05620:45:000000000-G6HP7:1:1101:10188:10793 1:N:0:173
CATCCTGACCCTGAAGTACCCCGGCTTGATTTCTGACATTAGATCGGAAGAGCACACGTCTGAACTCCAGTCACAGAAGACCATCTCGTATGCCGTCTTCTGCTTGAAAAAAAAAAAACATAATTAATCCCTCTTTACTATCTTCTCCCCACATACTACACTACTATATACAATCCCCCTTCTCCCTCCCTTCTCCTCTATCCCTCTTTCTATCTTCCTCCCTTCTCTCCCCTTCCTGTTACTCCCCCTTC
+
DDDDDFFFFFFFGGGGGGGGGGGGGGGGHHHHHHHHHHHHHHHHHHFGGGHHHHHHHGHHHGHHHHHHGHHHHHHGHHHHHHHHHHHHGGHHEHGGGHGHHHGHHHHHFHGGGGGC>>??22111111111100111=11111111110.0<.0<000<0/0//0000000000:;0:.-./00;/;/../0/00;0/9000/00//;0000000;0000/./0:;000//./.9/000000009...-./
@M05620:45:000000000-G6HP7:1:1101:27239:10806 1:N:0:173
TACCTGTACTGGGGAAGCATTTGAATATCCCCCCATGGTGATGGGGACGGAGAACTGCTCCATAAACACAGGCAACGTGCCTAACTTTCCCGGGAAGATGAAGTCAAAGAGCGACCACAGCTCTTCGGAGGTTATTTTGCATCGGTGAGCCAGACAGAATGATCCGATGAGGGGTGCGAAACTATTTGAGGAAAGGAAGCACCTTTTTATTAAATTTACCTTTTAGCAATCGCCATTCCTACCCTAAAGAT
+
CCDCDFFFFFFFGGGGGGGGGGHHHHHHHHHGGGGHHHGHHHHHHGGGGGGGGHHHHHHHHHHHHHHHHHHHGHHHGHHHHHHHHHHHHHHGGGGGGHHHHHHHHHHHHHHHGGGGGHHHHHHHHHHGGGGGHHHHHHHHGHHGGEGGHHHHHHGHHHHHHHHHHHGGGHHHGGCEDGGGGGGGGGGHGGGCFFFCFFGGGGFFFFFFFFFFFFFHFFFFFFFFFFFFFFFFFFDFFFFFFFFFFFFFFFF
@M05620:45:000000000-G6HP7:1:1101:8764:10806 1:N:0:173
ATCTCTATCTCCTAAAAACCTGTTTAGATTTGGAGATAGACCTTCAGGTTTTTCATCATTTTCTGCATGAATTATACATTGACCACGTTCCAGCGTGGTCAGTTTGCAGCATTCTGTTATTTTGTTTGACAGAGTGTCTTGTTGAGAACATATGTAGGACATGATTTTTTCCTGCAACAGGGAAAATAAAGTATAAGTTTTAAAGATTTATTCTTTAATAAAGGATCTCAAAGCCAGCTTTAGAAAAAGGA
+
BBBBBFFFFFFFGGGGGGGGGGHHHHHHHHHHFFCHHHHHGHHHHHHHHGHGGHHHHHGHGHHHHHHHHGHHHHHHHHHHHHHHHHGHHHHHHGGEGGHHGHHHHHHHGHHHHHHHHHHHHHHHHHHGHHHHHHHHHHHHHHHHFHHHHCGHHHHGHGHHHHHHHHHHHGHHHHHHGHHHHGGHHGGHFHGHHHGHHHHHHHHHHHHHHHHHHHHHHHHHHFHHGHHHHHHHHGHHHGHHHHHHFHHHGGG
@M05620:45:000000000-G6HP7:1:1101:16662:10807 1:N:0:173
ATCTCTATCTCCTAAAAACCTGTTTAGATTTGGAGATAGACCTTCAGGTTTTTCATCATTTTCTGCATGAATTATACATTGACCACGTTCCAGCGTGGTCAGTTTGCAGCATTCTGTTATTTTGTTTGACAGAGTGTCTTGTTGAGAACATATGTAGGACATGATTTTTTCCTGCAACAGGGAAAATAAAGTATAAGTTTTAAAGATTTATTCTTTAATAAAGGATCTCAAAGCCAGCTTTAGAAAAAGGA
+
CCCCCFFFFFFFGGGGGGGGGGHHHHHHHHHHHHGHHHHHHHHHGHGHHHHGGHHHHHHHHHHHHHHHHGHHHHHHHHHHHHHHHHGHHHHHHHGGGGHHHHHHHHHHHHHHHHHHHHHHHHHHHHHHHHHHHHHHHHHHHHHHHHHHHHHHHHHFHFHHHHHHHHHHHGHHHHHHHHHHHGGHHHHHFHHHHHHHHGHHHHHHHHHHHHHHHHHHHHHHHHHGHHHHHHHHHHHHHGHHHHGHHHHGGGF
@M05620:45:000000000-G6HP7:1:1101:27251:10821 1:N:0:173
TACCTGTACTGGGGAAGCATTTGAATATCCCCCCATGGTGATGGGGACGGAGAACTGCTCCATAAACACAGGCAACGTGCCTAACTTTCCCGGGAAGATGAAGTCAAAGAGCGACCACAGCTCTTCGGAGGTTATTTTGCATCGGTGAGCCAGACAGAATGATCCGATGAGGGGTGCGAAACTATTTGAGGAAAGGAAGCACCTTTTTATTAAATTTACCTTTTAGCAATCGCCATTCCTACCCTAAAGAT
+
AAABBDFFFFFFGGFFGGGGGGHHHHHHHHHGGGGHGHFGHHHHHGFGGGGGGHHHHHHHHHHHHHHHHHHHGHHHGHHHHHD@GHHHHHHGGGGCEGGHHGHHGHHHHHHHGCGGGHHHHHHHHHHGDGGEHHHHHHHHHHHGGGGGHBGHHHGGHHHHHHHHHH.EG;GFFGCDFGGG?BF9FGGGFEB0CFC.B/CFGGFFFFFFFFFFFFFFFFFFFFFFFFFFFFFFFFFAFBFFFFFFFFFFFFF
@M05620:45:000000000-G6HP7:1:1101:24947:10821 1:N:0:173
TACCTGTACTGGGGAAGCATTTGAATATCCCCCCATGGTGATGGGGACGGAGAACTGCTCCATAAACACAGGCAACGTGCCTAACTTTCCCGGGAAGATGAAGTCAAAGAGCGACCACAGCTCTTCGGAGGTTATTTTGCATCGGTGAGCCAGACAGAATGATCCGATGAGGGGTGCGAAACTATTTGAGGAAAGGAAGCACCTTTTTATTAAATTTACCTTTTAGCAATCGCCATTCCTACCCTAAAGAT
+
CCCCDFFFFFFFGGGGGGGGGGHHHHHHHHHGGGGHHHHHHHHHHGGGGGGGGHHHHHHHHHHHHHHHHHHHGHHHGHHHHHHHHHHHHHHGGGGGGHHHHHHHHHHHHHHHGGGGGHHHHHHHHHHGGGGFHHHHHHHHGHHGGDGGHGHHHHGHHHHHHHHHHHEGGHHHGGEEGGGGGGGGGGHHGGGFGGGGGGGGGGFFFFFFFHHHFFFFFFFFFFFFFFFFFFFFFFFFFFFFFFFFFFFFFFF
@M05620:45:000000000-G6HP7:1:1101:16655:10825 1:N:0:173
ATCTCTATCTCCTAAAAACCTGTTTAGATTTGGAGATAGACCTTCAGGTTTTTCATCATTTTCTGCATGAATTATACATTGACCACGTTCCAGCGTGGTCAGTTTGCAGCATTCTGTTATTTTGTTTGACAGAGTGTCTTGTTGAGAACATATGTAGGACATGATTTTTTCCTGCAACAGGGAAAATAAAGTATAAGTTTTAAAGATTTATTCTTTAATAAAGGATCTCAAAGCCAGCTTTAGAAAAAGGA
+
CCCCCFFFFFFFGGGGGGGGGGHHHHHHHHHHHHHHHHHHHHHHHHHHHHHGGHHHHHHIIHHIIHHHHHHHHHHHHHHHHHHHHHGFGHHHHHGFGGHHHHHHHHHHHHHHHHHHHHHHHHHHHHHHHHGHHHGHHHHHHHHHHHHGHHHHHHHHHHHHHHHHHHHHHGHHHHHHHHHHHGGHHHHHHHHHHHHHHFHHHHGHHHHHHHHHHHHHHHHHHGHHHHHHHGHHHHHGHGHHHHHHHFHHGGG
@M05620:45:000000000-G6HP7:1:1101:8750:10826 1:N:0:173
ATCTCTATCTCCTAAAAACCTGTTTAGATTTGGAGATAGACCTTCAGGTTTTTCATCATTTTCTGCATGAATTATACATTGACCACGTTCCAGCGTGGTCAGTTTGCAGCATTCTGTTATTTTGTTTGACAGAGTGTCTTGTTGAGAACATATGTAGGACATGATTTTTTCCTGCAACAGGGAAAATAAAGTATAAGTTTTAAAGATTTATTCTTTAATAAAGGATCTCAAAGCCAGCTTTAGAAAAAGGA
+
CCABBFFFFFFFGGGGGGGGGGHHHHHHHHHHHHHHHHHHHHHHHHHHHHHGGHHHHHHHHHHHIHHHHGHHHHHHHHHHHHHHHHGHHHHHHHGGGGHHHHHHHHHHHHHHHHHHHHHHHHHHHHHHHHHHHHHHHHHHHHHHFHHHHHHHHHHHHHHHHHHFHHHHHGHHHHHGGGHHHGGHHHHHDGHHHHHHHFGHHHHHHHHHHHHHHHHHHFHFHGHHGHHHHHHHHHHHHGHHHHHHHFHHFG/
@M05620:45:000000000-G6HP7:1:1101:27233:10828 1:N:0:173
TACCTGTACTGGGGAAGCATTTGAATATCCCCCCATGGTGATGGGGACGGAGAACTGCTCCATAAACACAGGCAACGTGCCTAACTTTCCCGGGAAGATGAAGTCAAAGAGCGACCACAGCTCTTCGGAGGTTATTTTGCATCGGTGAGCCAGACAGAATGATCCGATGAGGGGTGCGAAACTATTTGAGGAAAGGAAGCACCTTTTTATTAAATTTACCTTTTAGCAATCGCCATTCCTACCCTAAAGAT
+
ABABBFFFFFFFCGGGGGGGGGFGHGHHHHHGGGGHHHHHGHHHHGGGEFGGGHHHHHHHHHHHHHHHHHHHGHHHGHHHHHHGHHHHHHHGGGEGGHHHFHHHHHHHHHHHGGGGGHHHHHHHHGHGGGGDHHHHGHHGHHHGDAEEHFHHGHGHHHGHHHHHHFDGGHHGGGCDGADGGGGGGGGGFFG;FFGFFGFGGGFFFFFFFFFFFFFFFFBFBFFFF/FFBFBEFFFFFFFFFFAFBFFFFFB
@M05620:45:000000000-G6HP7:1:1101:17154:10831 1:N:0:173
TACCTGTACTGGGGAAGCATTTGAATATCCCCCCATGGTGATGGGGACGGAGAACTGCTCCATAAACACAGGCAACGTGCCTAACTTTCCCGGGAAGATGAAGTCAAAGAGCGACCACAGCTCTTCGGAGGTTATTTTGCATCGGTGAGCCAGACAGAATGATCCGATGAGGGGTGCGAAACTATTTGAGGAAAGGAAGCACCTTTTTATTAAATTTACCTTTTAGCAATCGCCATTCCTACCCTAAAGAT
+
AA3AAFFFFFFFGGGGGGGGGGFGHHHHHHHGGGGHHHGHCHHHHGGGGGGGGHHHHHHHHHHHHFHHHHHEFHHH?HEHHHHHHHHHHHHGGGGCGHHHHHHHHHHHFHHGGGGGGGHHHHHHHHHGGFGDHHHGHHHHGHHGDEFGHHHHHGGHHHHEDFGHHHDGGGHHGGGGGGFFGFGFGGGGGGGFFFGEGFFGFFFBFFFFFFFFFFFFFFFFFFFFFFFF/BFEFDFEFFFFFFFEF.FFFBF
@M05620:45:000000000-G6HP7:1:1101:17129:10845 1:N:0:173
TACCTGTACTGGGGAAGCATTTGAATATCCCCCCATGGTGATGGGGACGGAGAACTGCTCCATAAACACAGGCAACGTGCCTAACTTTCCCGGGAAGATGAAGTCAAAGAGCGACCACAGCTCTTCGGAGGTTATTTTGCATCGGTGAGCCAGACAGAATGATCCGATGAGGGGTGCGAAACTATTTGAGGAAAGGAAGCACCTTTTTATTAAATTTACCTTTTAGCAATCGCCATTCCTACCCTAAAGAT
+
CCBCCFFFFFFFGGGGGGGGGGHHHHHHHHHGGGGHHHGHHHHHHGGGGGGGGHHHHHHHHHHHHHHHHHHHGHHHGHHHHHHHHHHHHHHGGGGGGHHHHHGHHHHHHHHHGGGGGHGHHHHHHHHGGGGGHHHHHHHHGHHGGGGGHHHGHHGHHHHHHGHHHHGGGHHHGGCDGGGAGFGGGGGGGGG9F/CFGFFGBFFFFFFFEFFFFFFFFFFFFFFFFBFF:BFFFFD;BFFFFFFFFFFFFFF
@M05620:45:000000000-G6HP7:1:1101:17147:10848 1:N:0:173
TACCTGTACTGGGGAAGCATTTGAATATCCCCCCATGGTGATGGGGACGGAGAACTGCTCCATAAACACAGGCAACGTGCCTAACTTTCCCGGGAAGATGAAGTCAAAGAGCGACCACAGCTCTTCGGAGGTTATTTTGCATCGGTGAGCCAGACAGAATGATCCGATGAGGGGTGCGAAACTATTTGAGGAAAGGAAGCACCTTTTTATTAAATTTACCTTTTAGCAATCGCCATTCCTACCCTAAAGAT
+
CCCCCFFFFFFFGGGGGGGGGGHHHHHHHHHGGGGHHHGGHHHHHGGGGGGGGHHHHHHHHHHHHHHHHHHHGHHHGHHHHHHHHHHHHHHGGGGGGHHHHHHHHHHHHHHHGGGGGHHHHHHHHHHGGGGEHHHHHHHHGHHGGGGGHHHHHHGHHHHHHHHHHHGGGHHHGGCCGGGGGGGGGGGGGGGFGGGGGGGGGGFFFFFFFFFFFFFFFFFFFFFFFFFFFFFFFFFEFFFFFFFFFFFFFFF
@M05620:45:000000000-G6HP7:1:1101:14367:10859 1:N:0:173
CATCCTGACCCTGAAGTACCCGGCTTGATTTCTGACATTAGATCGGAAGAGCACACGTCTGAACTCCAGTCACAGAAGACCATCTCGTATGCCGTCTTCTGCTTGAAAAAAAAAAAAAAAAAATGAAAGAATCTATACCCTCAAGGATCAAACCCTCAAAAAACAAATGGGATAGCGAACCTTAGGACGAAAACTCCTCATCATTAGATTCCCATTACATTTTATCAATCAGCCTTCCTCCCCTCCAACTC
+
BBBCCFFFFFFFGGGGGGGGGGGGGGGHHHHHHHHHGHHHHHHHHGGGGGHHHHHHGHHHGHGHHHHHHHHHHHHHGHFHHHG3FHHGEGHHHGEGHGFHHHHHHHHHGHGGGGF>/>//---010000/.0000=000<<..00::0;.:00.:..;000.-....000./0/99--:--/000000---.-/9000900000;00:000009000900000000000;000//00/00/.;/../00/0
@M05620:45:000000000-G6HP7:1:1101:17131:10864 1:N:0:173
TACCTGTACTGGGGAAGCATTTGAATATCCCCCCATGGTGATGGGGACGGAGAACTGCTCCATAAACACAGGCAACGTGCCTAACTTTCCCGGGAAGATGAAGTCAAAGAGCGACCACAGCTCTTCGGAGGTTATTTTGCATCGGTGAGCCAGACAGAATGATCCGATGAGGGGTGCGAAACTATTTGAGGAAAGGAAGCACCTTTTTATTAAATTTACCTTTTAGCAATCGCCATTCCTACCCTAAAGAT
+
B@AABFFFFFFFCEGGAGGFGFFFHGHHHHHGGGFGHHAGGHHGHG2EEGGGGGGGHHHFGHHGGGHHHHGHGHHHGHHHHHEHHGGHGHHGGGEGGHHHHHHHHHHHHGHGGGGGCHHHHHHHHHHGGGGCHHHHHHHHFHHGGGGGHHHHHHGHHHHHHHHHHH?GGHHHGGEFGGEC?AFGGGGGEFG9CBFFBFGGFGFFFFFFFFFFFFFFFFFEFFFFFFBF;BFEEFFAFFBF/BAFFFFFF/F
@M05620:45:000000000-G6HP7:1:1101:23832:10883 1:N:0:173
ATCTCTATCTCCTAAAAACCTGTTTAGATTTGGAGATAGACCTTCAGGTTTTTCATCATTTTCTGCATGAATTATACATTGACCACGTTCCAGCGTGGTCAGTTTGCAGCATTCTGTTATTTTGTTTGACAGAGTGTCTTGTTGAGAACATATGTAGGACATGATTTTTTCCTGCAACAGGGAAAATAAAGTATAAGTTTTAAAGATTTATTCTTTAATAAAGGATCTCAAAGCCAGCTTTAGAAAAAGGA
+
CBBCCFFFFFFFGGGGGGGGGGGHHHHHHHHHHHHHHHHHHHHHHHHHHHHGGHHHHGHHGHHHHHHHHHHGHHHHHHHHHHHHHHGGHHHHHHGGGGHHHHHHHHGHHHHHHHHHHHHHHHHHHHHHHHHHHHGHHHHHHHHHHHHHHHHHHHGHHHHHHHHHHHHHHGHHHHGHHGHHHGGHHHHHHHHHHHHHHGHHHHGHHHHHHHHHHHHHHHHHHHHHHHHHHGHHHFHHHGHHHHHHHGHHGGH
@M05620:45:000000000-G6HP7:1:1101:28135:10884 1:N:0:173
CATCCTGACCCTGAAGTACCCGGCTTGATTTCTGACATTAGATCGGAAGAGCACACGTCTGAACTCCAGTCACAGAAGACCATCTCGTATGCCGTCTTCTGCTTGAAAAAAAAAAAAAAACACACGGATTAAAATGATGATGTATGCAAAAAAAAGCGGGGTACAATAAATAAGGAAGTAGCAAAAGAAGAGATTGAGTAACTATATAGAATAATGCATAAATTGCCTAGAACCCTTGTATGGTCAATTGA
+
CCCCCFFFFFFFGGGGGFGGGGGGGGGHHHHHHHGHHHHHHHHHHGGFGHHHHHHHGHHHGHHHHHHHHGHHHHHHGHHHHGGFGHGFFHHHHGEGHGHHHHHHHHHHHHGEECC<>>/>//?..---..110<0000=00000<00=00/.--:...----.000000:000:0B/;0000000//../0:/00:00000000:00000000:00000:00;000000/000...//0000/00000000
@M05620:45:000000000-G6HP7:1:1101:3159:10916 1:N:0:173
ATCTCTATCTCCTAAAAACCTGTTTAGATTTGGAGATAGACCTTCAGGTTTTTCATCATTTTCTGCATGAATTATACATTGACCACGTGGTCAGTTTGCAGCATTCTGTTATTTTGTTTGACAGAGTGTCTTGTTGAGAACCTATGTAGGACATGATTTTTTCCTGCAACAGGGAAAATAAAGTATAAGTTTTAAAGATTTATTCTTTAATAAAGGATCTCACAGCCAGCTTTAGAAAAAGGAAGAAAGGG
+
BBBCCFFFFFFFGGGGGGGGGGHHHHHHHHHHHGHHHHHGHGHHHHHHHHHGGHHHHHIHHHHHIHHHHGHHHHHGHGHHHGHHGHGHGGHHHHHHHHHGHH1FHHHHHHHHHHHHHHHH3F@BBBFGHHHHHHHHGH??F/FGFFBFHBGHFHHHHHHHHGHHHHHGHHHHHGGHHGHHHHH@GHHHHHHHHGGHHGHHHGHFHHHHHGHGGF1FCGHHH0<<DGEHHGHHHGBHHGHFGGCGGGFGHGG
@M05620:45:000000000-G6HP7:1:1101:25788:10921 1:N:0:173
ATCTCTATCTCCTAAAAACCTGTTTAGATTTGGAGATAGACCTTCAGGTTTTTCATCATTTTCTGCATGAATTATACATTGACCACGTGGTCAGTTTGCAGCATTCTGTTATTTTGTTTGACAGAGTGTCTTGTTGAGAACATATGTAGGACATGATTTTTTCCTGCAACAGGGAAAATAAAGTATAAGTTTTAAAGATTTATTCTTTAATAAAGGATCTCAAAGCCAGCTTTAGAAAAAGGAAGAAAGGG
+
CDCCCFFFFFFFGGGGGGGGGGHHHHHHHHHHHHHHHHHHHHHHHHHHHHHGGHHHHHIHHHIIIHHHHHHHHHHHHHHHHHHHHHGHHGHHHHHHHHHGHHHHHHHHHHHHHHHHHHHHHHHHHHGHHHHHHHHHHHHHHHHHHHHHHHGHHHHHHHHHHGHHHHHGHHGHHGGHHHHHHHHFHHHHHHHHHHHHHHHHHHHHHHHHHHHHHHHHGHHHHGHHHHHHHEGHHHHFGFHHGGGHHHHHHHG
@M05620:45:000000000-G6HP7:1:1101:3147:10929 1:N:0:173
ATCTCTATCTCCTAAAAACCTGTTTAGATTTGGAGATAGACCTTCAGGTTTTTCATCATTTTCTGCATGAATTATACATTGACCACGTGGTCAGTTTGCAGCATTCTGTTATTTTGTTTGACAGAGTGTCTTGTTGAGAACCTATGTAGGACATGATTTTTTCCTGCAACAGGGAAAATAAAGTATAAGTTTTAAAGATTTATTCTTTAATAAAGGATCTCACAGCCAGCTTTAGAAAAAGGAAGAAAGGG
+
BCCBBFFFFFFFGGGGGGGGGGGHHHHHHHHHHHHHHHHGHHHHHHHGHHHGGHHHHGHHHHIHHHHHHGHHHHGHHHHHHHHHHHGGGGHHHHHHHHHGHH1BGHHHHHHHHHHHHHHH3BBFEGGHHHHHHHHHHH/BF/FGFGGGHGHHHHHHHHHHHGHHHHHFHHFHGGGHHHHHHHGDGHHHGGHHH?GGHFFHHGHHHHHHHHHHGHBGCHHHHB=CGHGHGEHHHH0GFGGHFF/:CG/CFFG
@M05620:45:000000000-G6HP7:1:1101:3168:10936 1:N:0:173
ATCTCTATCTCCTAAAAACCTGTTTAGATTTGGAGATAGACCTTCAGGTTTTTCATCATTTTCTGCATGAATTACACATTGACCACGTGGTCAGTTTGCAGCCTTCTGTTATTTTGTTTGCCAGAGTGTCTTGTTGAGCACCTATGTAGGACATGATTTTTTCCTGCAACAGGGAAAATAAAGTATAAGTTTTAAAGATTTATTCTTTAATAAAGGATCTCACAGCCAGCTTTAGAAAAAGGAAGAAAGGG
+
BBBBBFFFFFFFGGGGGGGGGGGHHHHHHHHHHGHHHHHHHHHHHHHGHHHGGHHHHHHHHHHHHHHHHHHHHHDFHHHHHGHHHHGGHEHHHHHHHHHGHH1BGHHHHHHHHHHGHHHH3B@@??FGHHHHHHHHHF3BG?FGFGFH4?FFHHGGHHHHHGHHHHHFHHHHHGGHHGHHHHHFGHHHHHHHHDFHHFGHHGHHHHHHHGHHHH1FCGGHHF0<0GHFHGHHHH0GGHHHFC/CAFCGHGG
@M05620:45:000000000-G6HP7:1:1101:25784:10938 1:N:0:173
ATCTCTATCTCCTAAAAACCTGTTTAGATTTGGAGATAGACCTTCAGGTTTTTCATCATTTTCTGCATGAATTATACATTGACCACGTGGTCAGTTTGCAGCATTCTGTTATTTTGTTTGACAGAGTGTCTTGTTGAGAACATATGTAGGACATGATTTTTTCCTGCAACAGGGAAAATAAAGTATAAGTTTTAAAGATTTATTCTTTAATAAAGGATCTCAAAGCCAGCTTTAGAAAAAGGAAGAAAGGG
+
A>ABBFFFFFFFGGGGGGGGGGGHHHHHHHHHHHHHHHHHHHHHHHHHHHHGGHHHHHHHHHHHHHHHHHHHHHHHHHHHHHHHHHGHHGGHHHHHHHHHFHHHHHHHHHHHHHHHHHHHGHGHHHGGHHGHHHHHHHHHHFHHHHHHHHHHHHHHHHHHHGHHHHHHHHGHHGGHHGHHHHHFHHHHHHHHHHGHHGHHHHHHHHHHHGHHBGHHHHHHHFHGGHHGHEHHHGHHHHHHDDFFHHHHHFG
@M05620:45:000000000-G6HP7:1:1101:21378:10942 1:N:0:173
TACCTGTACTGGGGAAGCATTTGAATATCCCCCCATGGTGATGGGGACGGAGAACTGCTCCATAAACACAGGCAACGTGCCTAACTTTCCCGGGAAGATGAAGTCAAAGAGCGACCACAGCTCTTCGGAGGTTATTTTGCATCGGTGAGCCAGACAGAATGATCCGATGAGGGGTGCGAAACTATTTGAGGAAAGGAAGCACCTTTTTATTAAATTTACCTTTTAGCAATCGCCATTCCTACCCTAAAGAT
+
CCCCCFFFFFFFGGGGGGGGGGHHHHHHHHHGGGGHHHHHHHHHHGGGGGGGGHHHHHHHHHHHHHHHHHHHGHHHGHHHHHHHHHHHHHHGGGGGGHHHHHHHHHHHHHHHGGGGGHHHHHHHHHHGGGGCHHHHHHHHHHHGGGGGHHHHHHGHHHHHHHHHHHEGGHHHGGEEGGGGGGGGGGGGGGGFGGGGGGGGGGFFFFFFFFFFFFFFFFFFFFFFFFFFFFFFFFFEFFFFFFFFFFFFFFF
@M05620:45:000000000-G6HP7:1:1101:21392:10954 1:N:0:173
TACCTGTACTGGGGAAGCATTTGAATATCCCCCCATGGTGATGGGGACGGAGAACTGCTCCATAAACACAGGCAACGTGCCTAACTTTCCCGGGAAGATGAAGTCAAAGAGCGACCACAGCTCTTCGGAGGTTATTTTGCATCGGTGAGCCAGACAGAATGATCCGATGAGGGGTGCGAAACTATTTGAGGAAAGGAAGCACCTTTTTATTAAATTTACCTTTTAGCAATCGCCATTCCTACCCTAAAGAT
+
CCBCCFFBFFFFGGGGGGGGGGHGHHHHHHHGGGGGHHGHHHHHHGGGGGGGGHHHHHHHHHHHHHHHHHHHGHHHGHHHHHFHHHHHHHHGGGEGGHHHHFHHHHHHHHHHGGGGGHHHHHHGHHHGDDGAGGHHHHHHHHHGGEGEHHHHHGGHHHGHHHHHHHDGGHHHGGDCFGCF?DGBFGGGGGGFG/FFGFGGBFFFFFFFEFFFFBFFFFFFFFFFFFFFFFFFFFFEFFFFFFAFFFFFF/F
@M05620:45:000000000-G6HP7:1:1101:21371:10960 1:N:0:173
TACCTGTACTGGGGAAGCATTTGAATATCCCCCCATGGTGATGGGGACGGAGAACTGCTCCATAAACACAGGCAACGTGCCTAACTTTCCCGGGAAGATGAAGTCAAAGAGCGACCACAGCTCTTCGGAGGTTATTTTGCATCGGTGAGCCAGACAGAATGATCCGATGAGGGGTGCGAAACTATTTGAGGAAAGGAAGCACCTTTTTATTAAATTTACCTTTTAGCAATCGCCATTCCTACCCTAAAGAT
+
AAAABFFFFFFFGGGGGGGGGGHHFHHHHHHGGGGHHHFHHHHGEGGGGGGGGHHHHHHHHHHHHHHGHHHHGHHHGHHHHHHHHHHHHHHGGGEFGHHHGHHHHHGHHHEHFGGGGHHHHHHHHHHGGGGFHHHHHHHHGHHGDEGGHHHHHGGHHHHHHHHHHHGGGHHHGG;AFCDFCGGGGGGGGGGFGFFGGGGGGGFFFFFFFFFF/9BFFFFFFFFFFFFFFFFFFFFFFFFFFFFFBFFFFBB
@M05620:45:000000000-G6HP7:1:1101:15135:10975 1:N:0:173
ATCTCTATCTCCTACAAACCTGTTTAGATTTGGAGATAGACCTTCAGGTTTTTCATCATTTTCTGCATGAATTATCCATTGACCCCGTTCCAGCGTGGTCAGTTTGCAGCATTCTGTTATTTTGTTTGACAGAGTGTCTTGTTGAGAACATATGTAGGACATGATTTTTTCCTGCAACAGGGAAAATAAAGTATAAGTTTTAAAGATTTATTCTTTAATAAAGGATCTCAAAGCCAGCTTTAGACAAAGGA
+
AAAAADDFFFFFDF1AAAFFGCGEA331DB3B1AF1A1BB1FHHFBGBFAFACG2GHGHHHHHFGHHEFD1FGBG2AAFHF1AF0EEGHFF210EE/EEEGG@FG1GFFHA@B@FBFFFHHGFH>FGHFDDGEEH1B>GHHHHAFGA>GHDFFHHHH11<FGFHGGFH1BC<G11<@C0<FFC</0??11???G1><GDDGDGGF1FHHHHFHDDD00=00000<<CD<0DDCC.::CGB00000;/://9
@M05620:45:000000000-G6HP7:1:1101:23585:10976 1:N:0:173
CATCCTGACCCTGAAGTACCCCGGCTTGATTTCTGACATTAGATCGGAAGAGCACACGTCTGAACTCCAGTCACAGAAGACCATCTCGTATGCCGTCTTCTGCTTGAAAAAAAAACCAGTGCTGCTGACCGAGGCCCCCCTGACCCCCAAGGCCACCCGAGAGAAGATAACTCAGGTGCGGCTCGGCCGACGCCCGTGCTCCTCCCGTCCTTTCCCCCGTCCTTTTCTGCCCGGCTTGATTTCGACATTAC
+
CCCCCFFFFFFFGGGGGGGGGGGGGGGGFHHHHHHFHHHHHHGHHHGGGGHHHHHHGGHHHGHHHHHHHHGHFGHHH3EGHHGGHGHGGGHHFHCFGHGHHGHFFHFHHGHGGG///?/323?>>222@F/AC/A=EGGC?<G/GGGF@CC.:.:...:--9;.0/0;00;BF0:;FG0-:?-;-;.;9->D=BA@;99900BFF9..;;9:BBFFF?-.;..0BBFF0;:A.;;;--.00;9/.;:9:00
@M05620:45:000000000-G6HP7:1:1101:15120:10987 1:N:0:173
ATCTCTATCTCCTAAAAACCTGTTTAGATTTGGAGATAGACCTTCAGGTTTTTCATCATTTTCTGCATGAATTATACATTGACCACGTTCCAGCGTGGTCAGTTTGCAGCATTCTGTTATTTTGTTTGACAGAGTGTCTTGTTGAGAACATATGTAGGACATGATTTTTTCCTGCAACAGGGAAAATAAAGTATAAGTTTTAAAGATTTATTCTTTAATAAAGGATCTCAAAGCCAGCTTTAGAAAAAGGA
+
BBBBBFFFFFFFGGGGGGGGGGHHHHHFHHHHHHHFHFHHHHHHHHGHHHHGGHHHHHHHHHHHHHHHHGGHHHHFHHHHHHHHHHGHHHHHHHGGGGHHHHHHHHHFHHHHHHHHHHHHHHHHHHHHGGHHHHHHHHHHHHHHHHHHHHHHHHHHHHHHHHHHHHHHHGHHHHHH<FHHHGGHHHHHGHHHHHGHHHHHHHHHHGGHHHHHHHHHGHHDGDHH/DGFHHHHGGHFHGHHHHEHHHG.:A=
@M05620:45:000000000-G6HP7:1:1101:15139:10996 1:N:0:173
ATCTCTATCTCCTAAAAACCTGTTTAGATTTGGAGATAGACCTTCAGGTTTTTCATCATTTTCTGCATGAATTATACATTGACCACGTTCCAGCGTGGTCAGTTTGCAGCATTCTGTTATTTTGTTTGACAGAGTGTCTTGTTGAGAACATATGTAGGACATGATTTTTTCCTGCAACAGGGAAAATAAAGTATAAGTTTTAAAGATTTATTCTTTAATAAAGGATCTCAAAGCCAGCTTTAGAAAAAGGA
+
CCCCCFFFFFFFGGGGGGGGGGHHHHHHHHHHHHHHHHHHHHHHHHHHHHHGGHHHHHHHHHHIHHHHHHHHHHHHHHHHHHHHHHGHHHHHHHGGGGHHHHHHHHHHHHHHHHHHHHHHHHHHHHHHHHHHHHHHHHHHHHHHHHHHHHHHHHHHHHHHHHHHHHHHHGHHHHHHFHHHHGGHHHGHHHHHHHHHHGGHHHHGHHHHHHHHHHHHHHHHGHHHHHHHHHHGHHHHHGHHHHHHHHHHGGH
@M05620:45:000000000-G6HP7:1:1101:25690:11015 1:N:0:173
TACCTGTACTGGGGAAGCATTTGAATATCCCCCCATGGTGATGGGGACGGAGAACTGCTCCATAAACACAGGCAACGTGCCTAACTTTCCCGGGAAGATGAAGTCAAAGAGCGACCACAGCTCTTCGGAGGTTATTTTGCATCGGTGAGCCAGACAGAATGATCCGATGAGGGGTGCGAAACTATTTGAGGAAAGGAAGCACCTTTTTATTAAATTTACCTTTTAGCAATCGCCATTCCTACCCTAAAGAT
+
AAAAAFFBFFFFAEAEFG1GGGCHHHHHHHHGGGAGHFGF1GGCEGEEECCFCGHHHHGGFHHFHHHHHEHHGHFHEHHHHHHHHHFHHGHGGG?EGFHHGEFHHHFHFFEHG?CGCHFGHHHGHHHC?@@<G1GHHHHHHFHFA>EECFH0GHGGG/FGHHHHHHECGCGGGCGGG@C-AAFCFGGGG?GFFFFEF/;ECFFFFFFFFFFF/FFFFEFFFFFFFFFFFFFF??AEFFFFFFFFFF-/FBF
@M05620:45:000000000-G6HP7:1:1101:14316:11080 1:N:0:173
ATCTCTATCTCCTAAAAACCTGTTTAGATTTGGAGATAGACCTTCAGGTTTTTCATCATTTTCTGCATGAATTATACATTGACCACGTTCCAGCGTGGTCAGTTTGCAGCATTCTGTTATTTTGTTTGACAGAGTGTCTTGTTGAGAACATATGTAGGACATGATTTTTTCCTGCAACAGGGAAAATAAAGTATAAGTTTTAAAGATTTATTCTTTAATAAAGGATCTCAAAGCCAGCTTTAGAAAAAGGA
+
CCCCCFFFFFFFGGGGGGGGGGHHHHHHHHHHHCHHHHHHHHHHHHHHHHHGGHHHHHIHHHHHIHHHHHHHHHHHHHHHHHHHHHGHHHHHHHGGGGHHHHHHHHHHHHHHHHHHHHHHHHHHHHHHGGHHHHHHHHHHHHHHHHGHHHHHHHHHHHHHHHHHHHHHHGHHHHHHHHHHHGGHHHHHHHHGHHHGHHHHHHHHHHHHHHHHHHHHHHHHHHHHHHHHHHHGHHHFHGHHHHGFHHHGGFC
@M05620:45:000000000-G6HP7:1:1101:25581:11088 1:N:0:173
TACCTGTACTGGGGAAGAGCACACGTCTGAACTCCAGTCACAGAAGACCATCTCGTATGCCGTCTTCTGCTTGAAAAAAAAAACTGCTTGAAAAAAAAAAACCACAGATGATATCGATCCACAATAATAAACACTATTATGAAAACCGTTGCTTAATAGCATTTATGTCCTCTGTATCCCTCTGTGTTCTTTGAACAAACAAGCATGCACGAGTTTACTGACACCTCCGTCTCGCACACATAGAGCATGCC
+
>AAAADFFDFFCEECFGCGGGFHCEFFGADBGDEGFGDGHHFHGEHHHHCAFAEFAE3FHD01AF1FFGFFDFHBDEF@/>>/13BB4?F0?FGHG?<C//?///?011111111//??/111>11111111101011100<000/.-....000;0000000:0;000;00000000090:/0000/0;0000000/.9.././90000.9-;./;99/////./......9/.---;.///////////
@M05620:45:000000000-G6HP7:1:1101:4834:11101 1:N:0:173
CATCCTGACCCTGAAGTACCCGGCTTGATTTCTGACATTAGATCGGAAGAGCACACGTCTGAACTCCAGTCACAGAAGACCATCTCGTATGCCGTCTTCTGCTTGAAAAAAAAAAAAAATCTAATAGACTAAACTTTCATTTTATACATGAAACACCTCACACGAAATATTCATCCACCGCACTCCGTGTTGTACTCATTGCCTACATCCTGTCCTCCTGCCAGGCTGTCCCTACGTAACGTATTTTCACT
+
CCCCCFFFFFFFGGGGGGGGGGGGGGGHHHHHHHGHHHHHHHHHHGGGGHHHHHHHGHHHGHHHHHHHHHHHHGHHHHGHHHHFGHHGEHHHHGGGHGHHHHHHHHHHHHGGGGG>///011?111?11111111111111111>11111<000/../<0.00--.:.:00;0:0000.:----//....../0000900;0000/009/000:000//00.00..9..00000;..:.../.00090000
@M05620:45:000000000-G6HP7:1:1101:6884:11104 1:N:0:173
CATCCTGACCCTGAAGTACCCCGGCTTGATTTCTGACATTAGATCGGAAGAGCACACGTCTGAACTCCAGTCACAGAAGACCATCTCGTATGCCGTCTTCTGCTTGAAAAAAAAAAAAAAACATAAAACTCTACTACACAACCCTGCGCAGCCTACCTCACAAATAAATTATACACTAGTATAGACTACGAACCCGTCTGCCACAGATCATAACAGCTAATATGTAAGACCTTGCTATCTGACCTGTGTGT
+
DDDDDFFFFFFFGGGGGFGGGGGGGGGGHHHHHHHHHHHHHHHHHHGGGGHHHHHHHGHHHGHHHHHHHHHHHHHHHHHHHHHHEHHHGGHHHHGGGHGHHHHHHHHGHHHGGGGF>>////.111111111111111/0...../.---<-./0/.000.:0.0000000<0:<00/00:0000000/...--.-....0000..0000000000.0:00000000000/0000000/0000/</000..
@M05620:45:000000000-G6HP7:1:1101:26347:11115 1:N:0:173
TACCTGTACTGGGGAAGCAATCGCCATTCCTACCCTAAAGATCGGAAGAGCACACGTCTGAACTCCAGTCACAGAAGACCATCTCGTATGCCGTCTTCTGCTTGAAAAAAAAAAAAAAAAAAAAAAAAGAGATAAAAAAACAGATACGAAATAGATAACATGAGCAAGCATTACAATACACATGTGAGATAAGAGTTGAGCGAGAGATACGATGAATCAGGTATGCACACAGAAGGATGAGGTGTGTGACG
+
BBBCCFFFFFFFGGGGGGGGGGGGGGGHHHHHHHHHHHHHHHHHGGGGHHHHHHHGGHHGGHHHHHHHHHHHHHHHHHHHHHHHHHFGHHHHGGGHGHHHHHHHHHHHHGGGGGB><><<--<-----../9000000--..//000.....;090B00000;000:/9/:0:000;00009990009000000:000:00----9.000....;00090900000000...000..0000//.9.9.00.
@M05620:45:000000000-G6HP7:1:1101:15462:11151 1:N:0:173
TACCTGTACTGGGGAAGCATTTGAATATCCCCCCATGGTGATGGGGACGGAGAACTGCTCCATAAACACAGGCAACGTGCCTAACTTTCCCGGGAAGATGAAGTCAAAGAGCGACCACAGCTCTTCGGAGGTTATTTTGCATCGGTGAGCCAGACAGAATGATCCGATGAGGGGTGCGAAACTATTTGAGGAAAGGAAGCACCTTTTTATTAAATTTACCTTTTAGCAATCGCCATTCCTACCCTAAAGAT
+
CCCCCFFFFFFFGGGGGGGGGGHHHHHHHHHGGGGHHHGHHHHHHGGGGGGGGHHHHHHHHHHHHHHHHHHHGGHHGHHHHHHHHHHHHHHGGGGGGHHHHHHHHHHHHHHHGGGGGHHHHHHHHHHGGGGEHHHHHHHHGHHGGGGFHHHHHHGGHGHHHHHHHHGGGHHHGGEEGGGGGGGGGGGGFGGFGGFGGFGGGGFFFFFFFFFFFFFFFFFFFFFFFFFFFFFFFFFEFFFFFFFFFFFFFFF
@M05620:45:000000000-G6HP7:1:1101:15443:11153 1:N:0:173
TACCTGTACTGGGGAAGCATTTGAATATCCCCCCATGGTGATGGGGACGGAGAACTGCTCCATAAACACAGGCAACGTGCCTAACTTTCCCGGGAAGATGAAGTCAAAGAGCGACCACAGCTCTTCGGAGGTTATTTTGCATCGGTGAGCCAGACAGAATGATCCGATGAGGGGTGCGAAACTATTTGAGGAAAGGAAGCACCTTTTTATTAAATTTACCTTTTAGCAATCGCCATTCCTACCCTAAAGAT
+
CCCCCFFFFFFFGGGGGGGGGGHHHHHHHHHGGGGHHHHHHHHHHGGGGGGGGHHHHHHHHHHHHHHHHHHHGHHHGHHHHHHHHHHHHHHGGGGGGHHHHFHHHHHHHHHHGGGGGHHHHHHHHHHGGGGEHHHHHHHHHHHGGGGGHHHHHHGHHHHHHHHHHHGGGHHHGGECGGGGGGGGGGGGGGGFFFFFGFGGGGFFFFFFFFFFFFFFFFFFFFFFFFFFFFFFFFFEFFFFFFFFFFFFFFF
@M05620:45:000000000-G6HP7:1:1101:4707:11229 1:N:0:173
ATCTCTATCTCCTAAAAACCTGTTTAGATTTGGAGATAGACCTTCAGGTTTTTCATCATTTTCTGCATGAATTATACATTGACCACGTGGTCAGTTTGCAGCATTCTGTTATTTTGTTTGACAGAGTGTCTTGTTGAGAACATATGTAGGACATGATTTTTTCCTGCAACAGGGAAAATAAAGTATAAGTTTTAAAGATTTATTCTTTAATAAAGGATCTCAAAGCCAGCTTTAGAAAAAGGAAGAAAGGG
+
CCABBFFFFFFFGGGGGGGGGGGHHHHHHHHHHGHHHHHHHHHHHHHHHHHGGHHHHHHHHHIHHHHHHGHHHHHHHHHHHHHHGHGHHGHHHHHHHHHGHHAGHHHHHHHHHHHHHHHHHHHHHHHHHHHHHHHHHHHFHGHHHHHGHHFGHHHHHHHHHGHHHHHHHHHHHGGHHHHHGHHGHHHHHHHHHHHHHGGHHHHHHHHHHHHHHHHHGFFGHGHDHHHGHCHHHHHFHGHGGGHGHGHHHHG
@M05620:45:000000000-G6HP7:1:1101:11972:11239 1:N:0:173
ATCTCTATCTCCTAAAAACCTGTTTAGATTTGGAGATAGACCTTCAGGTTTTTCATCATTTTCTGCATGAATTATACATTGACCACGTTCCAGCGTGGTCAGTTTGCAGCATTCTGTTATTTTGTTTGACAGAGTGTCTTGTTGAGAACATATGTAGGACATGATTTTTTCCTGCAACAGGGAAAATAAAGTATAAGTTTTAAAGATTTATTCTTTAATAAAGGATCTCAAAGCCAGCTTTAGAAAAAGGA
+
DDCDDFFFFFFFGGGGGGGGGGHHHHHHHHHHGHHHHHHHHHHHHHHHHHHGGHHHHIHHHHHHIHHHHHHHHHHHHHHHHHHHHHGHHHHHHHGGGGHHHHHHHHHHHHHHHHHHHHHHHHHHHHHHHHHHHHHHHHHHHHHHHHHHHHHHHHHHHHHHHHHHHHHHHGHHHHHHHHHHHGGHHHHHHHHHHHHHHHHHHHHHHHHHHHHHHHHHHHHHHHHGHHHHHHHHHHHHHGHHHHHEGGHHGGH
@M05620:45:000000000-G6HP7:1:1101:4695:11245 1:N:0:173
ATCTCTATCTCCTAAAAACCTGTTTAGATTTGGAGATAGACCTTCAGGTTTTTCATCATTTTCTGCATGAATTATACATTGACCACGTGGTCAGTTTGCAGCATTCTGTTATTTTGTTTGACAGAGTGTCTTGTTGAGAACATATGTAGGACATGATTTTTTCCTGCAACAGGGAAAATAAAGTATAAGTTTTAAAGATTTATTCTTTAATAAAGGATCTCAAAGCCAGCTTTAGAAAAAGGAAGAAAGGG
+
CCBCCFFFFFFFGGGGGGGGGGHHHHHHHHHHHHHHHHHHHHHHHHHHHHHGGHHHHHHHHHHHIHHHHHHHHHHHHHHHHHHHHHGHHGHHHHHHHHHGHH1GHHHHHHHHHHHHHHHHHHHHGHGHHHHHHHHHHHHHGGHHHHHHHHHHHHHHHHHHHGHHHHHHHHHHHGGHHHHHHHGFHHHHHHHHHHHHHFGHHHHHHHHHHHHGGHHHGHHHHGHHHHHGGEHHHHHFGHHGGGFHHFHHHHG
@M05620:45:000000000-G6HP7:1:1101:4720:11247 1:N:0:173
ATCTCTATCTCCTAAAAACCTGTTTAGATTTGGAGATAGACCTTCAGGTTTTTCATCATTTTCTGCATGAATTATACATTGACCACGTGGTCAGTTTGCAGCATTCTGTTATTTTGTTTGACAGAGTGTCTTGTTGAGAACATATGTAGGACATGATTTTTTCCTGCAACAGGGAAAATAAAGTATAAGTTTTAAAGATTTATTCTTTAATAAAGGATCTCAAAGCCAGCTTTAGAAAAAGGAAGAAAGGG
+
BBBBBFFFFFFFGGFBGGGGGGHHHHHHHHHFHHHHHHHHHHHHHHHHHHHGGHHHHHHHHHHHHHHHFHHHHHHHHHHHGHHHHHGHHGHHFHFHHGHHHHAHHHHHHGHHHHHHHHHHGGFGFGGHHHHHHHHHHHHHHHHHHHFDHHHHHHFHHHHHHGHHHHFHHHGEHGGHHHHHHHHHGHHGHFHHHHFHHHHHHHHHHHHHHHHHHHHHHFFFGFHFHEGEHFHHHHHEHHGGADGFHGHHHGG
@M05620:45:000000000-G6HP7:1:1101:13689:11287 1:N:0:173
ATCTCTATCTCCTAAAAACCTGTTTAGATTTGGAGATAGACCTTCAGGTTTTTCATCATTTTCTGCATGAATTATACATTGACCACGTGGTCAGTTTGCAGCATTCTGTTATTTTGTTTGACAGAGTGTCTTGTTGAGAACATATGTAGGACATGATTTTTTCCTGCAACAGGGAAAATAAAGTATAAGTTTTAAAGATTTATTCTTTAATAAAGGATCTCAAAGCCAGCTTTAGAAAAAGGAAGAAAGGG
+
?AABBFBFBFFFGGGGGGGGGGHHHFGHHHHHHHHGHHHGHHHHHHHGHHHGGHHHHHHHHHHHGHHHHHHHHHHFHHHHFFGHHHGHHGHHHHHHHHGHHHGHHHHFHHGHHHHHHHHHHHFFFEHGHHHHHHHHGHFHHGHHG?B4BGBGFHHHHHHHHGHHHHHFHHHHHGGHEBFF2>2@GGHGFGGHHH1FGHGHHGGHHHHHF1><DGFFEGHHHHHHHHHFGEHHH0G<DGHGAEFHHGCGFFG
@M05620:45:000000000-G6HP7:1:1101:13708:11290 1:N:0:173
ATCTCTATCTCCTAAAAACCTGTTTAGATTTGGAGATAGACCTTCAGGTTTTTCATCATTTTCTGCATGAATTATACATTGACCACGTGGTCAGTTTGCAGCATTCTGTTATTTTGTTTGACAGAGTGTCTTGTTGAGAACATATGTAGGACATGATTTTTTCCTGCAACAGGGAAAATAAAGTATAAGTTTTAAAGATTTATTCTTTAATAAAGGATCTCAAAGCCAGCTTTAGAAAAAGGAAGAAAGGG
+
BBBBBFF5DFFFGGGGGGGGGGHHHHHHGHHHHHHHHHHHHHHHHHHHHHHGGHHHHHHHHHHHHHHHHHHHHHHHHHHHHHHHHHGHHGHHHHHHHHHHHHHHHHHHHHHHHHHHHHHHHHGHHHGHHHHHHHHHGHGGGHHHHHGHHHGHGHHHHHHHHGHHHHHEHHHHHGGHHHHHHHHGHHGHHGHHHHHHHHHHHHHHHHHHHGHHHHHHFHGHHGHHHHHGHEGHHHHFFHGHGGGHHGGHHGG
@M05620:45:000000000-G6HP7:1:1101:13690:11306 1:N:0:173
ATCTCTATCTCCTAAAAACCTGTTTAGATTTGGAGATAGACCTTCAGGTTTTTCATCATTTTCTGCATGAATTATACATTGACCACGTGGTCAGTTTGCAGCATTCTGTTATTTTGTTTGACAGAGTGTCTTGTTGAGAACATATGTAGGACATGATTTTTTCCTGCAACAGGGAAAATAAAGTATAAGTTTTAAAGATTTATTCTTTAATAAAGGATCTCAAAGCCAGCTTTAGAAAAAGGAAGAAAGGG
+
CCCCCFFFFFFFGGGGGGGGGGHHHHHHHHHHHHHHHHHHHHHHHHHHHHHGGHHHHHHHHHHHHHHHHHHHHHHHHHHHHHGHHHGHHGHHHHHHGHHHHHHHHHHHHHHHHHHHHHHHGHHHHHHHHHHHHHHHHHGHHHHHHHHGHHHHHHHHHHHHHGHHHHHGHHHHHGGGHHFF@FFHHHHHHHHHHHFHHHHHHHHHHHHHGGHD1GHHGHHHHHHHHHHHHGHHHBG0GGHHGGGHHFHFHHG
@M05620:45:000000000-G6HP7:1:1101:27530:11315 1:N:0:173
CATCCTGACCCTGAAGTACCCGGCTTGATTTCTGACATTAGATCGGAAGAGCACACGTCTGAACTCCAGTCACAGAAGACCATCTCGTATGCCGTCTTCTGCTTGAAAAAAAAAACCACTGCTGCTGACCGCGGCCCCCCTGACCCCCAAGGCCAACAACTATCACACGACTCATTTTACCCTCTGCCGCCTCCCGTGCCCCTCCCTGCCCTCCCCCCCCCCTTTTCCTCCCCCCTTCCTTTCTCACCTCC
+
BBBBBFFFFFFFGGGGGGGGGGECGGGHFGGHHCHFHHHHHHGCHEEFGGGHHHFHFGHGGHHGGGHHHGHHHHGHHGHHFHH35DC?EGGH3E?EFFFHHHFFEFGHEFEFEGC/<//22<2222222<//>/>---<A-.<///.:-...:...:...//09000/-9-..9;009009;:./9/9---.9:A...9.;:.;A9./.9.9.;.;.----->.9/9//;;...--../9/////9:./..
@M05620:45:000000000-G6HP7:1:1101:22267:11356 1:N:0:173
ATCTCTATCTCCTAAAAACCTGTTTAGATTTGGAGATAGACCTTCAGGTTTTTCATCATTTTCTGCATGAATTATACATTGACCACGTTCCAGCGTGGTCAGTTTGCAGCATTCTGTTATTTTGTTTGACAGAGTGTCTTGTTGAGAACATATGTAGGACATGATTTTTTCCTGCAACAGGGAAAATAAAGTATAAGTTTTAAAGATTTATTCTTTAATAAAGGATCTCAAAGCCAGCTTTAGAAAAAGGA
+
B@ABBFFFFFFFGGGGGGGGGGHHHHHHHHHGHC4CGFF5GHHHHHHHHHHGGHHGHHHGHHHHHHHHGFEHHHHBGDHHHGHH3BDGHHHHHHGGCGHHGHHHHHHHHHHHHHHHHHHHHHHHHHHFFHHHHHHHHHHHHHHGFFHFHFFHHHHHHGHHGHHGHGHHHGHHHHHEFGHHHFGHG0?<<FFHHHBGFFGHHHG1D1FGGFHHHHHHHHHBDHF0/DGHGFGFGHHHEFHHHB0G0GCHD.C
@M05620:45:000000000-G6HP7:1:1101:13274:11362 1:N:0:173
ATCTCTATCTCCTAAAAACCTGTTTAGATTTGGAGATAGACCTTCAGGTTTTTCATCATTTTCTGCATGAATTATACATTGACCACGTTCCAGCGTGGTCAGTTTGCAGCATTCTGTTATTTTGTTTGACAGAGTGTCTTGTTGAGAACATATGTAGGACATGATTTTTTCCTGCAACAGGGAAAATAAAGTATAAGTTTTAAAGATTTATTCTTTAATAAAGGATCTCAAAGCCAGCTTTAGAAAAAGGA
+
CCCCCFFFFFFFGGGGGGGGGGHHHHHHHHHHHHHHHHHHHHHHHHHHHHHGGHHHHHHHHHHIIHHHHHHHHHHHHHHHHHGHHHGHHHHHHHGGGGHHHHHHHHHHHHHHHHHHHHHHHHHHHHHHHHHHHHHHHHHHHHHHHHHHHHHHHHHHHHHHHHHHHHHHHGHHHHHHHHHHHGGHHHHHHHHHHHHHHHHHHHGHHHHHHHHHHHHHHHHHHHHHHHHHHGHHHHHHHGHHHHHHGHHHGGG
@M05620:45:000000000-G6HP7:1:1101:22264:11374 1:N:0:173
ATCTCTATCTCCTAAAAACCTGTTTAGATTTGGAGATAGACCTTCAGGTTTTTCATCATTTTCTGCATGAATTATACATTGACCACGTTCCAGCGTGGTCAGTTTGCAGCATTCTGTTATTTTGTTTGACAGAGTGTCTTGTTGAGAACATATGTAGGACATGATTTTTTCCTGCAACAGGGAAAATAAAGTATAAGTTTTAAAGATTTATTCTTTAATAAAGGATCTCAAAGCCAGCTTTAGAAAAAGGA
+
CCCCCFFFFFFFGGGGGGGGGGHHHHHHHHHHHHHHHHHHHHHHHHHHHHHGGHHHHHHHHHHHHHHHHHHHHHHHHHHHHHHHHHGHHHHHHHGGGGHHHHHHHHHHHHHHHHHHHHHHHHHHHHHHHHHHHHHHHHHHHHHHHHHHHHHHHHHHHHHHHHHHHHHHHGHHHHHHHHHHHGGHHHGHHHHHHHHHHHHHHHHHHHHHHHHHHHHHHHHHHHHHHHHHHHHHHHGHHGHHHHHGHHHHGGH
@M05620:45:000000000-G6HP7:1:1101:22262:11395 1:N:0:173
ATCTCTATCTCCTAAAAACCTGTTTAGATTTGGAGATAGACCTTCAGGTTTTTCATCATTTTCTGCATGAATTATACATTGACCACGTTCCAGCGTGGTCAGTTTGCAGCATTCTGTTATTTTGTTTGACAGAGTGTCTTGTTGAGAACATATGTAGGACATGATTTTTTCCTGCAACAGGGAAAATAAAGTATAAGTTTTAAAGATTTATTCTTTAATAAAGGATCTCAAAGCCAGCTTTAGAAAAAGGA
+
CCCCCFFFFFFFGGGGGGGGGGHHHHHHHHHHHHHHHHHHHHHHHHHHHHHGGHHHHHHHHHHHHHHHHHHHHHFHHHHHHHHHHHGHHHHHHHGGGGHHHHHHHHHHHHHHHHHHHHFHHHHHHHHHGHHHFHHHHHHHHHHHHHHBGHHHHHHHHHHHHHHHHHHHHGHHHHHHGHEHHGGFHHGGGGGGHHGGHHHHHHH1GGHHHHHHHHHHHHHHHFHHHHHHHGHHGHHGHGHHHGHHHHFGGGF
@M05620:45:000000000-G6HP7:1:1101:17378:11415 1:N:0:173
TACCTGTACTGGGGAAGCATTTGAATATCCCCCCATGGTGATGGGGACGGAGAACTGCTCCATAAACACAGGCAACGTGCCTAACTTTCCCGGGAAGATGAAGTCAAAGAGCGACCACAGCTCTTCGGAGGTTATTTTGCATCGGTGAGCCAGACAGAATGATCCGATGAGGGGTGCGAAACTATTTGAGGAAAGGAAGCACCTTTTTATTAAATTTACCTTTTAGCAATCGCCATTCCTACCCTAAAGAT
+
CDCCDFFFFFFFGGGGGGGGGGHHHHHHHHHGGGGHHHGHHHHHHGGGGGGGGHHHHHHHHHHHHHHHHHHHGHHHGHHHHHHHHHHHHHHGGGGGGHHHHGHHHHHHHHHHGGGGGHHHHHHHHHHGGGGFHHHHHHHHHHHGGEGGHHHHHHGHHHGHHHHHHHGGGHHHGGEEGGGGGGGGGGGHGGGFFGGGEFFGEGFFFFFFFHHFFFFFFFFFFHFFFFFFFFFFFFFFFFFFFFAFFFFFFFF
@M05620:45:000000000-G6HP7:1:1101:17363:11426 1:N:0:173
TACCTGTACTGGGGAAGCATTTGAATATCCCCCCATGGTGATGGGGACGGAGAACTGCTCCATAAACACAGGCAACGTGCCTAACTTTCCCGGGAAGATGAAGTCAAAGAGCGACCACAGCTCTTCGGAGGTTATTTTGCATCGGTGAGCCAGACAGAATGATCCGATGAGGGGTGCGAAACTATTTGAGGAAAGGAAGCACCTTTTTATTAAATTTACCTTTTAGCAATCGCCATTCCTACCCTAAAGAT
+
BAAAAFFFFFFFGGCGGGGGGGHFHHHHHGHEEEGHFFHFHHHGHGEGFGGGGHHHHHHHHHHHHGHDGHFHGHEHGHHHHHF3GHHHGHHGGG/EGAGHHFFHHHHHHHHHGCGGGHHHHHHHHFHFFGGGFHHHHHHHHHHGDDDFFCFFFHEBGFHHGHGHHH.CDGHGGGCCDC?-A:FCFGGEFEB9/BAFCBFFFGFFFFFFFFFF/BFFFFFFFFFFFFFFBFFAAAFEFFFFFFAFFFF9FFF
@M05620:45:000000000-G6HP7:1:1101:5978:11432 1:N:0:173
CATCCTGACCCTGAAGTACCCGGCTTGATTTCTGACATTAGATCGGAAGAGCACACGTCTGAACTCCAGTCACAGAAGACCATCTCGTATGCCGTCTTCTGCTTGAAAAAAAAAAAATATAATATTTGTCCACTATTCTTGGCACTCCTATTCTCATTAAAAGATCTTATTTTTCACCTGTTGACATCCTTTCTCTTTTTTAACACTGTCTTCTTTCGTCCTGGATCTCTTATCCTGCTTTATACAATGTT
+
CCDDDFFFFFFFGGGGGGGGGGGGGGGHHHHHHHHHGHHHHHHHHGGGGHHHHHHHGHHHGHHHHHHHHHHHHHHHHHGHHHFHGHHGGHHHHGGGHGHHHHHHHHHHFHGGGGG</0@22D>222222=1111111@11111?1<>B11111=1=111111<.<00=000000/=0<0/=0000000/00000000000-.0<0000:<<C000::.:...0</<:<000<0:00000<00:0<000000
@M05620:45:000000000-G6HP7:1:1101:15406:11435 1:N:0:173
ATCTCTATCTCCTAAAAACCTGTTTAGATTTGGAGATAGACCTTCAGGTTTTTCATCATTTTCTGCATGAATTATACATTGACCACGTTCCAGCGTGGTCAGTTTGCAGCATTCTGTTATTTTGTTTGACAGAGTGTCTTGTTGAGAACATATGTAGGACATGATTTTTTCCTGCAACAGGGAAAATAAAGTATAAGTTTTAAAGATTTATTCTTTAATAAAGGATCTCAAAGCCAGCTTTAGAAAAAGGA
+
DDCDCFFFFFFFGGGGGGGGGGHHHHHHHHHHHHHHHHHHHHHHHHHHHHHGGHHHHIHHHHHHHHHHHHHHHHHHHHHHHHHHHHGHHHHHHHGGGGHHHHHHHHHHHHHHHHHHHHHHHHHHHHHHHGHHHHHHHHHHHHHHHHHHHHHHHHHHHGHHHHGHHHHHHGHHHHHHGHHHHGGHHHGHHHHHHHHHHHHHHHHHHHHHHHHHHHHHHGHHHHGHHHHHHHHHHHHHHGHHHHHGHHHHGGH
@M05620:45:000000000-G6HP7:1:1101:15385:11440 1:N:0:173
ATCTCTATCTCCTAAAAACCTGTTTAGATTTGGAGATAGACCTTCAGGTTTTTCATCATTTTCTGCATGAATTATACATTGACCACGTTCCAGCGTGGTCAGTTTGCAGCATTCTGTTATTTTGTTTGACAGAGTGTCTTGTTGAGAACATATGTAGGACATGATTTTTTCCTGCAACAGGGAAAATAAAGTATAAGTTTTAAAGATTTATTCTTTAATAAAGGATCTCAAAGCCAGCTTTAGAAAAAGGA
+
BCCCBFFFFFFFGGGGGGGGGGHHHHHHHHHHHHHHHHHHHHHHHHHHHHHGGHHHHHHHHHIIIHHHHHHHHHHHHHHHHHHHHHGHHHHHHHGFGGHHHHHHHHHHHHHHHHHHHHHHHHHHHHHHGHHHHHHHHHHHHHHHHHHHHHHHHHHHHHHHHHHHHHHHHGHHHHHHGHHHHGGHHHGHGHHHHHHHHGHHHHHHHHHHHHHHHHHHHHHFHHHHHHHHHHHHGHHHHGGHHHGHHHHHGGH
@M05620:45:000000000-G6HP7:1:1101:12684:11473 1:N:0:173
TACCTGTACTGGGGAAGCGTGTAGCAATCGCCATTCCTACCCTAAAGATCGGAAGAGCACACGTCTGAACTCCAGTCACAGAAGACCATCTCGTATGCCGTCTTCTGCTTGAAAAAAAAAAAAAAAAAAAAAAAAAAAAAAATTAGAAGGCCAACCATATATAGGATGAGGATTAAAACATAAAAAAAACATATTAATAATAAGTACATACAGAGGTAAAGTAGAGAAAGAGAAGTATCAGTACACATAAG
+
CCCDDFFFFFFFGGGGGGGFGGHHHHHHHGGGGGHHHHHHHHHHHHHHHHHGGGGHHHHHHHGHHHGHHHHHHGHHHHHHHHHHHHHHGHHHHFGHHHHGGGHGHHHGHHHHHHHHGGGGG?>//<>------9-------;.000000........;900:000::000/0/00;000:00000:---..000;0000000000000000000/.000:00:0:00000///0/0000000000000000
@M05620:45:000000000-G6HP7:1:1101:8597:11560 1:N:0:173
CATCCTGACCCTGAAGTACCCCGGCTTGATTTCTGACATTAGATCGGAAGAGCACACGTCTGAACTCCAGTCACAGAAGACCATCTCGTATGCCGTCTTCTGCTTGAAAAAAAAAAAAAAAAAAATATATAGTGGGTATAGAGGTGACAAAGGAGTACTGACAGTCAGAAAATAAATAGATATGCGCAGGATGGGCATGAGGAAAAAGTGCAAATTGTCAGCGCTGCAGGTTGGTGTTGACGGTCCTCACC
+
BBBBBFFFFFFFGFGGGGGGGGGGGGGGHHHHHHHGHHHGFHBGHHGGFGAEGHHHHEHHHGHGH5GHHHGFBGHFCGHGGG?@BGHFFEHHHHGEFHE@GFBGHHHHHHHGGGG/>>/</---<.00000000..;00000;/:.0000////.//0000/00900000//0000000000000..---./9..9.9.///9./..9/////9////////.-.-./9../.-;....//.-9.-///..
@M05620:45:000000000-G6HP7:1:1101:2990:11574 1:N:0:173
ATCTCTATCTCCTAAAAACCTGTTTAGATTTGGAGATAGACCTTCAGGTTTTTCATCATTTTCTGCATGAATTATACATTGACCACGTTCCAGCGTGGTCAGTTTGCAGCATTCTGTTATTTTGTTTGACAGAGTGTCTTGTTGAGAACATATGTAGGACATGATTTTTTCCTGCAACAGGGAAAATAAAGTATAAGTTTTAAAGATTTATTCTTTAATAAAGGATCTCAAAGCCAGCTTTAGAAAAAGGA
+
AA>AAFFFFFFFGGGGGGGGGGHHHHHHHHHHHHHHHHHHHHHHHHHHHHHGGHHHHGHHHHHGGHHHHFHGHHHHHHHHHHHHHHGHHHHHHHGEFFGHHHHHHHHHHHHHHHHHHHHHHHHHGHHHFHGHHHHHHHHHHGHHHFEHHHHHHHHHHHHHFHHHHHHHHGHHHHHHHHHHHGFFHHHHHGGFFHHHHHHHHHHFHHHHHHHHHHHHHGHHHGGHHHHHEHHGHGFHHGHHHHHHHHHHGGH
@M05620:45:000000000-G6HP7:1:1101:22889:11591 1:N:0:173
CATCCTGACCCTGAAGTACCCCGGCTTGATTTCTGACATTAGATCGGAAGAGCACACGTCTGAACTCCAGTCACAGAAGACCATCTCGTATGCCGTCTTCTGCTTGAAAAAAAAAAAAAAAAAAAAATGAAACGAAAAATCAATTCCGATGTAGTTACGATGAAAAAAATAAAAATTTGGGAACAGATGAGTGTCATCAGTGAAAAGTGACGGGGCCGTGGGCGCATCGAATTTGCGAGGTGAAGTCGTCA
+
DCCCCFFFFFFFGGGGGGGGGGGGGGGGHHHHHHHHHHHHHHHHHHGGGGHHHHHHHGHHHGHHHHHHHHHHHHGHHHHHHHHHEHHHGGHHHHGGGHGHHHHHHHHHHHHGGGGC>//</<-----.00000....-..0000000/....000000....000;.--.00000.0000..0.///0900;09900000;00000/0000.-;--------.---.-.//0.000----..00000....
@M05620:45:000000000-G6HP7:1:1101:2984:11595 1:N:0:173
ATCTCTATCTCCTAAAAACCTGTTTAGATTTGGAGATAGACCTTCAGGTTTTTCATCATTTTCTGCATGAATTATACATTGACCACGTTCCAGCGTGGTCAGTTTGCAGCATTCTGTTATTTTGTTTGACAGAGTGTCTTGTTGAGAACATATGTAGGACATGATTTTTTCCTGCAACAGGGAAAATAAAGTATAAGTTTTAAAGATTTATTCTTTAATAAAGGATCTCAAAGCCAGCTTTAGAAAAAGGA
+
CCBCBFFFFFFFGGGGGGGGGGHHHHHHHHHHHHHHHHHEHHHHHHHHHHHGGHHHHHHHHHHHHHHHHGHHHHHHHHHHHHHHHHGHHHHHHHGGGGHHHHHHHHHHHHHHHHHHHHHHHHHHHHHHHHHHHHHHHHHHHHHHHHHHHHHHHHHHHHHHHHHHHHHHHGHHHHHHHHHHHGGHHHHHHGHHHHHHGFHHHHHHHHHHHHHHHHHHHHHHHHHHHHHHHHHHHHHHHGHHHHHFFHHGGGG
@M05620:45:000000000-G6HP7:1:1101:26396:11609 1:N:0:173
CATCCTGACCCTGAAGTACCCCGGCTTGATTTCTGACATTAGATCGGAAGAGCACACGTCTGAACTCCAGTCACAGAAGACCATCTCGTATGCCGTCTTCTGCTTGAAAAAAAAAAAAAATCCTCTTGTTGGCTTTCTTTTTTTCATCCCCTCTCCCCCTTCCCTCCGCCTTTTTTCCCTCCGTCCTTCTGCTTCATTCCTTATTTTTTATCCTCCTTGCTTCTTCTCACCTCCTCTCTCCTCTCCTTCCC
+
BBABBFBFFFFFGGGGAFGGGGGCG2EAADBGGGHGHHGGDFBHGHGDG11FGHFFHGHHHFFHHDHHGHGGGFFDCFGEGHFHH3FGGAGGHDEE>GG4GHHBEGFHBG0>E?G/////??11?<11110.<>FGHFHH1<<</0=D0.;;;B///:EGA//;0:..;.9DFFGG/0;CFDA9.AD;;B///;B/;FFFF9//;BFFB./;B/9BBF/;BB9;;BFF/99/.;BFFFF/FFFFFBF/9:.
@M05620:45:000000000-G6HP7:1:1101:19400:11633 1:N:0:173
ATCTCTATCTCTAAAACCTGTTTAGATTTGGAGATAGACCTTCAGGTTTTTCATCATTTTCTGCATGAATTATACATTGACCACGTTCCAGCGTGGTCAGTTTGCAGCATTCTGTTATTTTGTTTGACAGAGTGTCTTGTTGAGAACATATGTAGGACATGATTTTTTCCTGCAACAGGGAAAATAAAGTATAAGTTTTAAAGATTTATTCTTTAATAAAGGATCTCAAAGCCAGCTTTAGAAAAAGGAAG
+
CCCCCFFFFFFFGGGGGGGGGGH5GHHHHHHHHHHGHHHHHHHHHHHGGFGHHHHHHHHHHHHHHHHGHHHHHHHHHHHHHHHHGHHHHHHHGEGGHHHHHHHHHHHHAHHHHHHHHHHHHHHHHHHGHHHHHHHHHHHHHHHHHHHHHGHHHHHHHFHHHFHHHHHGHHHHHHHHHHHGGHHHHGHGGFHHHHHHHHHHGHHHHHHHHHHHHHHHHHHHHHHHHGHF=DHGHGFGHHHHHHGGHHGGHHG
@M05620:45:000000000-G6HP7:1:1101:19383:11646 1:N:0:173
ATCTCTATCTCTAAAACCTGTTTAGATTTGGAGATAGACCTTCAGGTTTTTCATCATTTTCTGCATGAATTATACATTGACCACGTTCCAGCGTGGTCAGTTTGCAGCATTCTGTTATTTTGTTTGACAGAGTGTCTTGTTGAGAACATATGTAGGACATGATTTTTTCCTGCAACAGGGAAAATAAAGTATAAGTTTTAAAGATTTATTCTTTAATAAAGGATCTCAAAGCCAGCTTTAGAAAAAGGAAG
+
CCCCBFFFFFFFGGGGGGGGGGHBGHHHHGHHHHHHHHHHHHHHHHHGHGGHHHHHHHHHHHHHHHHHHHHHHHHHHHHHHHHHGFHHHHHHGFGGHHHHHHHHHHHHFHHHHHHHHHHHHHHHHHHHHHHHHGHHHHHHHHHHHHHHHGHHHHHHHHHHHHHHHHHGHHHHHFHHGHHGGHHHHHGHHFHHHHHHHHHHFHHHHHHHHHHHHHHHHHFHHHHHHHHGBFHHHHHGGHHGFHEFGHGGHHF
@M05620:45:000000000-G6HP7:1:1101:19581:11680 1:N:0:173
ATCTCTATCTCCTAAAAACCTGTTTAGATTTGGAGATAGACCTTCAGGTTTTTCATCATTTTCTGCATGAATTATACATTGACCACGTTCCAGCGTGGTCAGTTTGCAGCATTCTGTTATTTTGTTTGACAGAGTGTCTTGTTGAGAACATATGTAGGACATGATTTTTTCCTGCAACAGGGAAAATAAAGTATAAGTTTTAAAGATTTATTCTTTAATAAAGGATCTCAAAGCCAGCTTTAGAAAAAGGA
+
DECDDFFFFFFFGGGGGGGGGGHHHHHHHHHHHHHHHHHHHHHHHHHHHHHGGHHHHIHHHHHIIHHHHHHHHHHHHHHHHHGHHHGHHHHHHHGGGGHHHHHHHHHHHHHHHHHHHHHHHHHHHHHHHHHHHHHHHHHHHHHHHHHHHHHHHHHHHHHHHHHHHHHHHGHHHHHHHHHHHGGHHHHHHHHHHHHHHHHHHHHHHHHHHHHHHHHHHHHHHHHHHHHHHHHHHHHHHGHHHHHGHHHHGGH
@M05620:45:000000000-G6HP7:1:1101:19582:11697 1:N:0:173
ATCTCTATCTCCTAAAAACCTGTTTAGATTTGGAGATAGACCTTCAGGTTTTTCATCATTTTCTGCATGAATTATACATTGACCACGTTCCAGCGTGGTCAGTTTGCAGCATTCTGTTATTTTGTTTGACAGAGTGTCTTGTTGAGAACATATGTAGGACATGATTTTTTCCTGCAACAGGGAAAATAAAGTATAAGTTTTAAAGATTTATTCTTTAATAAAGGATCTCAAAGCCAGCTTTAGAAAAAGGA
+
CCBCCFFFFFFFGGGGGGGGGGHHHHHHHHHHHHHHHHHHHHHHHHHHHHHGGHHHHHHIHHHIHHHHHHHHHHHHHHHHHHHHHHGHHHHHHHGGGGHHHHHHHHHHHHHHHHHHHHHHHHHHHHHHHHHHHHGHHHHHHHHHHHHHHHHHHHHHHHHHHHHHHHHHHGHHHHHHHHHHHGGHHHHHHFHHHHHHHGHHHHGHHHHHHHHHHHHHHHHHDHHHHHHHHHHHHHHHHGHHHHHFFCGFGGC
@M05620:45:000000000-G6HP7:1:1101:25055:11705 1:N:0:173
ATCTCTATCTCCTAAAAACCTGTTTAGATTTGGAGATAGACCTTCAGGTTTTTCATCATTTTCTGCATGAATTATACATTGACCACGTTCCAGCGTGGTCAGTTTGCAGCATTCTGTTATTTTGTTTGACAGAGTGTCTTGTTGAGAACATATGTAGGACATGATTTTTTCCTGCAACAGGGAAAATAAAGTATAAGTTTTAAAGATTTATTCTTTAATAAAGGATCTCAAAGCCAGCTTTAGAAAAAGGA
+
BBABAFFFFFFFGGGGGGGGGGHHHHHHHHHHHBFGHFFBGHHHHGGHHHHGGHDGHHHHHHHHFHFHHHBHHGHDHFGHFDGH3GGHHHHGHHGGGGHHHHHHHHHHHHHHHHHHHHHHHHHHHHHGBGGHHHHHHHHHHHHA4CGEHHHGHHHHHGHHHHHHHHHHHGHHHGHH2FGHH?FGHGFFHHGD?GFDDGHHFBH1D1GHHEHFFHHHGDGFHFH0CDGHHFHGHHGFFGHHHFHBHFHHG?H
@M05620:45:000000000-G6HP7:1:1101:4907:11705 1:N:0:173
AGATTACTGCAACAGTTCCCCCTACACTCTTTCCCTACAAGCCAGGGACAAAACAAAGATCGGAAGAGCACACGTCTGAACTCCAGTCACAGAAGACCATCTCGTATGCCGTCTTCTGCTTGAAAAAAAAAAAAAAAAGCAAAAAACTGACACTTTTTAATTGTATGATATAACACTCGATGTAAGAGTATCTCACGAAGCAGCAAACACTGGAAACGAACGCCAACGGTTGTGAGAGATGAGATGCTGAC
+
AAABBFFFFFFFGGGGGGGGGGGGHHHHHHHHHHHHGHHHHHGHHHGGGGHHHHHHHHHHHHGGGGHHHHHHHGHHHGHHHHHHHHHHHHHHGHHHHHHFHHHHGGHHHHGEGHGHHHHHHHHHGHHGGGGD>/<<-<..///<.-.000/<0000:0.:0009090;000900:/0/../0.0009000090000.9..-//.../:..9:9:///...--.;.-..-9.-..///;.///////////.
@M05620:45:000000000-G6HP7:1:1101:25048:11721 1:N:0:173
ATCTCTATCTCCTAAAAACCTGTTTAGATTTGGAGATAGACCTTCAGGTTTTTCATCATTTTCTGCATGAATTATACATTGACCACGTTCCAGCGTGGTCAGTTTGCAGCATTCTGTTATTTTGTTTGACAGAGTGTCTTGTTGAGAACATATGTAGGACATGATTTTTTCCTGCAACAGGGAAAATAAAGTATAAGTTTTAAAGATTTATTCTTTAATAAAGGATCTCAAAGCCAGCTTTAGAAAAAGGA
+
DDDDDFFFFFFFGGGGGGGGGGHHHHHHHHHHHHHHHHHHHHHHHHHHHHHGGHHHHHHHHIHHHHHHHHHHHHHHHHHHHHHHHHGHHHHHHHGGGGHHHHHHHHHHHHHHHHHHHHHHHHHHHHHHGHHHHHHHHHHHHHHHHHHHHHHHHHHHHHHHHHHHHHHHHGHHHHGHHGHHHGGHHHHHHHHHHHHHHHHHHHHHHHHHHHHHHHHHHHHHHHHHHHHHHHHHHHHHHGHHHHHGHHHHGGH
@M05620:45:000000000-G6HP7:1:1101:10462:11777 1:N:0:173
ATCTCTATCTCCTAAAAACCTGTTTAGATTTGGAGATAGACCTTCAGGTTTTTCATCATTTTCTGCATGAATTATACATTGACCACGTTCCAGCGTGGTCAGTTTGCAGCATTCTGTTATTTTGTTTGACAGAGTGTCTTGTTGAGAACATATGTAGGACATGATTTTTTCCTGCAACAGGGAAAATAAAGTATAAGTTTTAAAGATTTATTCTTTAATAAAGGATCTCAAAGCCAGCTTTAGAAAAAGGA
+
>A?AAFFFFBFFGGGGGGGGGFFDFDFCFGHFB4FHAGFDHHGHHFHFFHHGEHHGHGHFHHHGDDG5DBFFFGHFHFFG5GGEFFEAFF2EEGGGG?GHEHGHHHFHGFHHGHHHHHHHHHHHGGHHGHHHHHHHHHHHHHHHHHGHHHHFHGHHHHHHHHHHHHHHHGHHHHHHHHHHHGGGHHHHHGHHFHHHHHHHHHHHHHHHHHHHHHHHGHHHFHHHHHHHHHHGHHHHHGHHHHHHHHHHGGH
@M05620:45:000000000-G6HP7:1:1101:10453:11796 1:N:0:173
ATCTCTATCTCCTAAAAACCTGTTTAGATTTGGAGATAGACCTTCAGGTTTTTCATCATTTTCTGCATGAATTATACATTGACCACGTTCCAGCGTGGTCAGTTTGCAGCATTCTGTTATTTTGTTTGACAGAGTGTCTTGTTGAGAACATATGTAGGACATGATTTTTTCCTGCAACAGGGAAAATAAAGTATAAGTTTTAAAGATTTATTCTTTAATAAAGGATCTCAAAGCCAGCTTTAGAAAAAGGA
+
BBBBBFFFFFFFGGGGGFFGGGHHHHHHHHHFHHHGHHHHGHFHHHHGHHHGGHHHHFHHHHHHFGGHHBFGGHHFHEHHHFEHFHGHHHHHHHGGGGHHHHHHHHHHHHHHHHHGHHHHHHHHHHHHFHHHHHHHHHHHHHHHHHFHHHHFHHHHGHHHHHGHHHHHHGHHHHHGFHGHGGGHHHGHFGHHHHHHHHHHHHHHHHHHHHHHHHHHHHHHHHFHHHHHHHFFHHHHHGHHHHHCCGHHGGG
@M05620:45:000000000-G6HP7:1:1101:29022:11812 1:N:0:173
ATCTCTATCTCCTAAAAACCTGTTTAGATTTGGAGATAGACCTTCAGGTTTTTCATCATTTTCTGCATGAATTATACATTGACCACGTTCCAGCGTGGTCAGTTTGCAGCATTCTGTTATTTTGTTTGACAGAGTGTCTTGTTGAGAACATATGTAGGACATGATTTTTTCCTGCAACAGGGAAAATAAAGTATAAGTTTTAAAGATTTATTCTTTAATAAAGGATCTCAAAGCCAGCTTTAGAAAAAGGA
+
CCCCCFFFFFFFGGGGGGGGGGGHHHHHHHHHHHHHHHHHHHHHHHHHHHHGGHHHHHHHHHIHHHHHHHHHHHHHHHHHHHHHHHGHHHHHHHGGGGHHHHHHHHHHHHHHHHHHHHHHHHHHHHHHGHHHHHHHHHHHHHHHHHHHHHHHHHHHHHHHHHHHHHHHHGHHHHHHHHHHHGGHHHHHHHHHHHHHHGHHHHGHHHHHHHHHHHHHHHHHHHHHHHHHHGHHHHHHHGHHHHGHGGHHGGH
@M05620:45:000000000-G6HP7:1:1101:10358:11839 1:N:0:173
TACCTGTACTGGGGAAGCATTTGAATATCCCCCCATGGTGATGGGGACGGAGAACTGCTCCATAAACACAGGCAACGTGCCTAACTTTCCCGGGAAGATGAAGTCAAAGAGCGACCACAGCTCTTCGGAGGTTATTTTGCATCGGTGAGCCAGACAGAATGATCCGATGAGGGGTGCGAAACTATTTGAGGAAAGGAAGCACCTTTTTATTAAATTTACCTTTTAGCAATCGCCATTCCTACCCTAAAGAT
+
A?ABAFFFFFDFGGECGGGGGGHHHGHHHHHGGGGHHHGFFHHHHGGGGGGGGHHHHHHHHHHGHHHHHGHHGEFGGHHHHHHHHHHHHHHGGGECGFHHHHH?GFGHHHHGGGGDGHHHHFHHHHGGGGGCG<??GHHHBGHGGCCC<<>FGHFHHHHHHHHHHHGGGHHFGG:@EGFGGGGGGGGGGGGGFFGGB/;A/;;BFFFFEFFFFFFFFFBFFFFFBFFFBBFEFD?EFFBF/B9AFFFEFF9
@M05620:45:000000000-G6HP7:1:1101:10336:11840 1:N:0:173
TACCTGTACTGGGGAAGCATTTGAATATCCCCCCATGGTGATGGGGACGGAGAACTGCTCCATAAACACAGGCAACGTGCCTAACTTTCCCGGGAAGATGAAGTCAAAGAGCGACCACAGCTCTTCGGAGGTTATTTTGCATCGGTGAGCCAGACAGAATGATCCGATGAGGGGTGCGAAACTATTTGAGGAAAGGAAGCACCTTTTTATTAAATTTACCTTTTAGCAATCGCCATTCCTACCCTAAAGAT
+
CCCCCFFFFFFFGGGGGGGGGGHHHHHHHHHGGGGHHHHHHHHHHGGGGGGGGHHHHHHHHHHHHHHHHHHHGHHHGHHHHHHHHHHHHHHGGGGGGHHHHHGHHHHHHHHHGGGGGHHHHHHHHHHGGGGEHHHHHHHHEHHGGGGG><FGHHGHHHHHHHHHHHGGGHHHGGGGGGGGGGGGGGGGGGGGGGGGF/:AFFEFFFFFFFFFFFFFFFFFFFFFFFFFFFFFFFFFFFFFFF.FFFFFFFF
@M05620:45:000000000-G6HP7:1:1101:10302:11893 1:N:0:173
CATCCTGACCCTGAAGTACCCGGCTTGATTTCTGACATTAGATCGGAAGAGCACACGTCTGAACTCCAGTCACAGAAGACCATCTCGTATGCCGTCTTCTGCTTGAAAAAAAAAAAAAAAAAAAAAAAAAAGACAAAAAGTAAATGTTGTGTAGCATAAAAGGCATAGACAGCGTGTGAACCATGGACAATTACTCATACACTAAAAATCAAAAAAGGATCAAAGTAGAACATTAGATAGTCACGAATTGG
+
CCCCCFFFFFFFGGGGGGGGGGGGGGGHHHHHHHHHHHHHHHHHHGGGGHHHHHHHGHHHGHHHHHHHHHHHHGHHHHHHHHHFFGHFEHHHHGGGHGFHHHHHHFGHFHGGGBB>>///>---------::.////.9.00;00090;/./0000000000...:0000:/.9..;.000..00/099.00090000000:0/0000.09000.-.;:0/.000990000/;00900000000.....00
@M05620:45:000000000-G6HP7:1:1101:5791:11933 1:N:0:173
CATCCTGACCCTGAAGTACCCCGGCTTGATTTCTGACATTAGATCGGAAGAGCACACGTCTGAACTCCAGTCACAGAAGACCATCTCGTATGCCGTCTTCTGCTTGAAAAAAAAAAAAAAAAAAAAAAGAGACAGAAAAACAAATTGCTGATATGGTAGAGACGACAGAAAGACACCAGCTAGTGGCTGTTCGGCCATGACGCGAGAACCGGAGAACCGGGTCAGAGCACTCAATCAAAGATCTCATGATC
+
CCBCCFFFFFFFGGFGGGGGGGGGGGGGHHHHHGHGHGHHHHHHHHGGGGHHHGHHHGHHHGHHHHHHHHGHHHHHHHHHHHHHFHHGGFHHHHGFGHGHHHHHHHGGGHHEGEGFB///<-<<--;-../////////:....00000000;000000000/9---9////////..../////...../;.--.-///9..9---./.-----./.---.-;/////.;/9//////////////////
@M05620:45:000000000-G6HP7:1:1101:5794:11952 1:N:0:173
CATCCTGACCCTGAAGTACCCCGGCTTGATTTCTGACATTAGATCGGAAGAGCACACGTCTGAACTCCAGTCACAGAAGACCATCTCGTATGCCGTCTTCTGCTTGAAAAAAAAAAAAAATAATAGAATTCAGAATAATGTGTATTCCACGTAGAAAATACACCAAAAGATAACAGCATAACGGTGCCGCACCACTCGCACGCGCGCGACCGCGTCCTACTCTTGTGAGCTCTTGCCATGGTACTACCACC
+
DCCDCFFFFFFFGGGGGGGGGGGGGGGGHHHHHHHHHHHHHHHHHHGGGGHHHHHHHGHHHGHHHHHHHHHHHHHHHHHHHHHHGHHHGGHHHHGGGHGHHHHHHHHHFHHFGFF>>>//0111111111=<111<11111111111=10.</..00/0<000/..../.000:00./00:0.-:.-/-----.;0/.-------------------.0000000009:90000;00000/090000/00;
@M05620:45:000000000-G6HP7:1:1101:8467:11987 1:N:0:173
ATCTCTATCTCCTAAAAACCTGTTTAGATTTGGAGATAGACCTTCAGGTTTTTCATCATTTTCTGCATGAATTATACATTGACCACGTTCCAGCGTGGTCAGTTTGCAGCATTCTGTTATTTTGTTTGACAGAGTGTCTTGTTGAGAACATATGTAGGACATGATTTTTTCCTGCAACAGGGAAAATAAAGTATAAGTTTTAAAGATTTATTCTTTAATAAAGGATCTCAAAGCCAGCTTTAGAAAAAGGA
+
CDCDCFFFFFFFGGGGGGGGGGHHHHHHHHHHHHHHHHHHHHHHHHHHHHHGGHHHHIHHHHHIIHHHHHHHHHHHHHHHHHHHHHGHHHHHHHGGGGHHHHHHHHHHHHHHHHHHHHHHHHHHHHHHHHHHHHHHHHHHHHHHHHHHHHHHHHHHHHHHHHHHHHHHHGHHHHHHHHHHHGGHHHHHHHHHHHHHHFHHHHHHHHHHHHHHHHHHHHHHHHHHHHHHHHHHHHHHHGHHHHHHGHHHGGH
@M05620:45:000000000-G6HP7:1:1101:25703:12071 1:N:0:173
ATCTCTATCTCCTAAAAACCTGTTTAGATTTGGAGATAGACCTTCAGGTTTTTCATCATTTTCTGCATGAATTATACATTGACCACGTTCCAGCGTGGTCAGTTTGCAGCATTCTGTTATTTTGTTTGACAGAGTGTCTTGTTGAGAACATATGTAGGACATGATTTTTTCCTGCAACAGGGAAAATAAAGTTTAAGTTTTAAAGATTTATTCTTTAATAAAGGATCTCAAAGCCAGCTTTAGAAAAAGGA
+
CCCCCFFFFFFFGGGGGGGGGGHHHHHHHHHHHHHHHHHHHHHHHHHHHHHGGHHHHHHHHHHHIHHHHHHHHHHHHHHHHHHHHHGHHHHHHHGFGGHHHHHHHHHHHHHHHHHHHHHHHHHHHHHHGHHHHHHHHHHHHHHHHHGHHHHHHHHHHHHHHHHHHHHHHGHHHHHHHHHHHGGGHHHHHHHH1GHHHGHHHGHHHHHHHHHHHHHHHHHHHHHHHHHHHHHHHHHHHGHHHHHHHHGHGGG
@M05620:45:000000000-G6HP7:1:1101:4779:12098 1:N:0:173
CATCCTGACCCTGAAGTACCCCGGCTTGATTTCTGACATTAGATCGGAAGAGCACACGTCTGAACTCCAGTCACAGAAGACCATCTCGTATGCCGTCTTCTGCTTGAAAAAAAAAAAACTTCATCTTTCCCTCTTTCTTTTTTTCTCCACCCATACTCCTCATCTAATCATTTTTCCACTAAGCCCTCCTTTGTCCTTCATACTTTTTTCTCCTCCTTTCCCTTTCCCCCCCTCTCTCTTCTCCCCTCCCC
+
BBBBBFFFFCFFGGGGFGGGGGGGGAGAFGHHHHHHHHGGFFDHHHGFGGEGHHHGHEGFHGGHH5GHHHHHHHFFFHHFGHFHH3GHGDHHHHGEEGGDGHHFHHEHBFGFGGG?///<@@21??DF1111?0FD1<FHFHC?000==/...</=00<0/000000;C000<G0/0;:0////=CC../;000;0CFF0C09000;CDB00;/.9./9;///;////;:---;.:;BB/9///;9..;9A
@M05620:45:000000000-G6HP7:1:1101:20393:12119 1:N:0:173
ATCTCTATCTCCTAAAAACCTGTTTAGATTTGGAGATAGACCTTCAGGTTTTTCATCATTTTCTGCATGAATTATACATTGACCACGTGGTCAGTTTGCAGCATTCTGTTATTTTGTTTGACAGAGTGTCTTGTTGAGAACATATGTAGGACATGATTTTTTCCTGCAACAGGGAAAATAAAGTATAAGTTTTAAAGATTTATTCTTTAATAAAGGATCTCAAAGCCAGCTTTAGAACAAGGAAGAAAGGG
+
AB?ABFFFFFFFGGGGG4EGGEGGH5AGHHHGGHHFGHH5FGHHHHHHHHHGGHDHHGHHHHHHGHHHHHGHHFHFHHHHGHHHHHGG11AFBGGGFHB5CGFGHHHHHH4FH4GGHHF3B34333FGGGGHHHHHB3/??3BEGGB4433B?FFFHHHFFCGDHB22?F0?<C/GC2@D22>F>D11D1@FFD1<DDGHH1GFGFHHD1>1<1=1<GGFGHH00<C<CEGFE0<C00///;.CGGCFGHF
@M05620:45:000000000-G6HP7:1:1101:12959:12123 1:N:0:173
CATCCTGACCCTGAAGTACCCGGCTTGATTTCTGACATTAGATCGGAAGAGCACACGTCTGAACTCCAGTCACAGAAGACCATATCGTATGCCGTCTTCTGCTTGGAAGAAACAACCAGTGCTGCTGACCGAGGCCCCCCTGAACCCCAAGGCCAACAGAGAGAAGATGACTCAGGTGAGGCTCGGTCGACGCCCGTGCTCCTCCCGTCCTTTCCCCAGTCATTTTCTGCCCGGTTTGATTTCTGACATTA
+
AAAAAFFFFFFFGGGGGGGGG100E00012F2AAG112FB1121/A//B00FBB00/0/BFFH11AFAGBGHHG@1F1B000F122/>0>BG@F//B/2@BF111/1B00B00B/???GBCFDGBEFGG<B<<CCAE?CCCFFH1FAEAACEHHHHACGHGFCGHFF=DGHG0:CH;/CGF.CG-@.;?-;;-9=-;9A-/:/BF9AFB-A99BFF-;A/;/BFFBBBFFFFB=9-;://;;BF/B9;FF/
@M05620:45:000000000-G6HP7:1:1101:20418:12130 1:N:0:173
ATCTCTATCTCCTAAAAACCTGTTTAGATTTGGAGATAGACCTTCAGGTTTTTCATCATTTTCTGCATGAATTATACATTGACCACGTGGTCAGTTTGCAGCATTCTGTTATTTTGTTTGACAGAGTGTCTTGTTGAGAACATATGTAGGACATGATTTTTTCCTGCAACAGGGAAAATAAAGTATAAGTTTTAAAGATTTATTCTTTAATAAAGGATCTCAAAGCCAGCTTTAGAAAAAGGAAGAAAGGG
+
B@3AAFFFFFFFGGGGGGGGGGFHHHHHHHHHHHHHHHHHHHHGHGHHHHHGGHGHHHHHHHHHFHDGHGHHHHHHHHHHHHHHHHGGHGHGFHHHHHHHHHGHHHHHHHHHHHHGHHHH3FGHHFHHHHHHGDGHHHHHHFHHGGFBEFFHHHHFGHHHHGHHHHHGHHHHHGGHHHHHD2DFGHHFGFFHHHCGHHHHHHHHHHHHHBGFHFGHGHHGHHHHFHHGHEHHHGH00GGHDGHGHHGEHHG
@M05620:45:000000000-G6HP7:1:1101:20403:12141 1:N:0:173
ATCTCTATCTCCTAAAAACCTGTTTAGATTTGGAGATAGACCTTCAGGTTTTTCATCATTTTCTGCATGAATTATACATTGACCACGTGGTCAGTTTGCAGCATTCTGTTATTTTGTTTGACAGAGTGTCTTGTTGAGAACATATGTAGGACATGATTTTTTCCTGCAACAGGGAAAATAAAGTATAAGTTTTAAAGATTTATTCTTTAATAAAGGATCTCAAAGCCAGCTTTAGAAAAAGGAAGAAAGGG
+
DDDDDFFFFFFFGGGGGGGGGGHHHHHHHHHHHHHHHHHHHHHHHHHHHHHGGHHHHHHHHHIHIHHHHHHHHHHHHHHHHHHHHHGHHGHHHHHHHHHGHHHHHHHHHHHHHHHHHHHHHHHHHHHHHHHHHHHHHHGHHGHHHHHHHHHHHHHHHHHHHGHHHHHGHHHHHGGHHHHHHHHHHHHHHGHHHHFHHHHHHHHHHHHHHHHHHHHHHHHHHHHHHHHHHGHHHHHGHHHHGGHHHHHHHGG
@M05620:45:000000000-G6HP7:1:1101:20386:12150 1:N:0:173
ATCTCTATCTCCTAAAAACCTGTTTAGATTTGGAGATAGACCTTCAGGTTTTTCATCATTTTCTGCATGAATTATACATTGACCACGTGGTCAGTTTGCAGCATTCTGTTATTTTGTTTGACAGAGTGTCTTGTTGAGAACATATGTAGGACATGATTTTTTCCTGCAACAGGGAAAATAAAGTATAAGTTTTAAAGATTTATTCTTTAATAAAGGATCTCAAAGCCAGCTTTAGAAAAAGGAAGAAAGGG
+
BBBBBFFFFFFFGGGGGGGGGGHHHHHHHHHHHGHFHHHHHHHHHHHHHHHGGHHHHHHHHHHHHHHHHHHHHHHHHHHHHHHHHHGHHGHHHHHHHHHGHHHHHHHHHHHHHHHHHHHHHHHHHHHHHHHHHHHHGHEHHHHHHHHHHHHHHHHHHHHHHGHHHHHHHHHHHGGHHHGHHHHHHHHHGHHHHHHGHHHHHHHHHHHHHHHHHFHHHHHHHEDGHHHGHGHHHHHHGHHGGGHHHHGFHHF
@M05620:45:000000000-G6HP7:1:1101:15856:12153 1:N:0:173
TACCTGTACTGGGGAAGCATTTGAATATCCCCCCATGGTGATGGGGACGGAGAACTGCTCCATAAACACAGGCAACGTGCCTAACTTTCCCGGGAAGATGAAGTCAAAGAGCGACCACAGCTCTTCGGAGGTTATTTTGCATCGGTGAGCCAGACAGAATGATCCGATGAGGGGTGCGAAACTATTTGAGGAAAGGAAGCACCTTTTTATTAAATTTACCTTTTAGCAATCGCCATTCCTACCCTAAAGAT
+
AAAAAFFFFFFFGGFGGG1FGF3GHHHHHHHGGGEHHHGFFHHHG?FEECE?A0BGDFHGHHHGFGGFHAHHGHHHGHHHHHHFGHHHHGHGGGGGGHHGGGD>GHHFHH0GECCGGHGHHHHHFFHG?CGCHFFGGHFFGHHF?AC<0FHHHHGGHGCGG0GGHF.CF0C/ECF@F?B?GAF9FGG00C/;C/CFEFFE9CEFFFFFEFFFB/BBFFFFFFFFBBFFFFF?EF?EFFFFF9AAFFF/;/;
@M05620:45:000000000-G6HP7:1:1101:15869:12167 1:N:0:173
TACCTGTACTGGGGAAGCATTTGAATATCCCCCCATGGTGATGGGGACGGAGAACTGCTCCATAAACACAGGCAACGTGCCTAACTTTCCCGGGAAGATGAAGTCAAAGAGCGACCACAGCTCTTCGGAGGTTATTTTGCATCGGTGAGCCAGACAGAATGATCCGATGAGGGGTGCGAAACTATTTGAGGAAAGGAAGCACCTTTTTATTAAATTTACCTTTTAGCAATCGCCATTCCTACCCTAAAGAT
+
DCCCDFFFFFFFGGGGGGGGGGHHHHHHHHHGGGGHHHGHHHHHHGGGGGGGGHHHHHHHHHHHHHHHHHHHGHHHGHHHHHHHHHHHHHHGGGGGGHHHHHHHHHHHHHHHGGGGGHHHHHHGHHHGGGGEHHHHHHHHGHHGGGGGHGHHHHGHHHHHHHHHHHGGGHHHGGDEFGDGGGGGGGGGGGGFGGGGGGGGGGFFFFFFFFFFFFFFFFFFHHFFFFFFFFFFFFFEFFFFFFAFFFFFFFF
@M05620:45:000000000-G6HP7:1:1101:29086:12181 1:N:0:173
AGATCGGAAGAGCACACGTCTGAACTCCAGTCACAGAAGACCATCTCGTATGCCGTCTTCTGCTTGAAAAAAAAAACATTCACCACTTACCAGCAATATCAATTTTCATCATTCTCTTATTTTTTTTTCCATATTTTCTTTTTTATAACCAATCACTTACATTCTTTTTCCCTTCCCCATCTCAAATAAATTATAATTTTTATATATTTACTCTTTACTAAATCCCCTCCAATCCACCTATACAACTATTA
+
AA>ABBBBBB4BFGGGGGGGGGHHHHHHHHHHGHHHGHHHHHHHHHHHGGHHHHGGGHGGHHHHHHHHHHHG0E@E1?3444B33?3??BGF?/0033BBBB4B?4B4444?B444441B2B21/>//0<1111<<<F11?1?<<B>1=C1.10</000=0=00<0=00/0<D;C/:/G//0=000<C0;000=BB0;000;00;9F0;0009CFFE0F90;F09;./../;0:9/;A9//9/:B//////
@M05620:45:000000000-G6HP7:1:1101:20752:12207 1:N:0:173
ATCTCTATCTCCTAAAAACCTGTTTAGATTTGGAGATAGACCTTCAGGTTTTTCATCATTTTCTGCATGAATTATACATTGACCACGTTCCAGCGTGGTCAGTTTGCAGCATTCTGTTATTTTGTTTGACAGAGTGTCTTGTTGAGAACATATGTAGGACATGATTTTTTCCCGCAACAGGGAAAATAAAGTATAAGTTTTAAAGATTTATTCTTTAATAAAGGATCTCAAAGCCAGCTTTAGAAAAAGGA
+
DDCDDFFFFFFFGGGGGGGGGGHHHHHHHHHHHHHHHHHHHHHHHHHHHHHGGHHHHIIHHHHIIHHHHHHHHHHHHHHHHHHHHHGHHHHHHHGGGGHHHHHHHHHHHHHHHHHHHHHHHHHHHHHHHHHHHHHHHHHHHHHHHHHHHHHHHHHHHHHHHHHHHHHHHGHHBEGGGGHHHGGHHHHHHHHHHHHHHHHHHHHHHHHHHHHHHHHHHHHHHHHHHHHHHHHHHHHHHGHHHHHHGGGGGGF
@M05620:45:000000000-G6HP7:1:1101:24547:12209 1:N:0:173
TACCTGTACTGGGGAAGCATTTGAATATCCCCCCATGGTGATGGGGACGGAGAACTGCTCCATAAACACAGGCAACGTGCCTAACTTTCCCGGGAAGATGAAGTCAAAGAGCGACCACAGCTCTTCGGAGGTTATTTTGCATCGGTGAGCCAGACAGAATGATCCGATGAGGGGTGCGAAACTATTTGAGGAAAGGAAGCACCTTTTTATTAAATTTACCTTTTAGCAATCGCCATTCCTACCCTAAAGAT
+
BBBBBFFFFFFFGGGFGGGGGGHHHHHHHHHGGGGHHHHHHHHHHGGGGGGGGHHHHHHHHHHHHHHHHHHHGHHHGHHHHHHHHHHHHHHGGGGGGHHHHHHHHHHHHHHHGGGGGHHHHHHHHHHGGGGCHHHHHHHHGHHGGEFGHHHHHHGHHHHHHHHHHHGGGHHHGGEDGGGGGGGGGGGGGGGFGGGGGGGGGGFFFFFFFFFFFFFFFFFFFFFFFFFFFFFFFFFFFFFFFFFFFFFFFFF
@M05620:45:000000000-G6HP7:1:1101:18996:12243 1:N:0:173
ATCTCTATCTCCTAAAAACCTGTTTAGATTTGGAGATAGACCTTCAGGTTTTTCATCATTTTCTGCATGAATTATACATTGACCACGTTCCAGCGTGGTCAGTTTGCAGCATTCTGTTATTTTGTTTGACAGAGTGTCTTGTTGAGAACATATGTAGGACATGATTTTTTCCTGCAACAGGGAAAATAAAGTATAAGTTTTAAAGATTTATTCTTTAATAAAGGATCTCAAAGCCAGCTTTAGAAAAAGGA
+
AAAAAFFFFFFFGGGGGGGGGGHHGHGHHHHHHHGHHGHGHHHHHFHHHHHGGHHHHHHHHHHHGHHHHHHHHHGHHHHHHHHHHHGHCGHHHGGGGGHHHHHHHHHHHHHHHHHHHHEHHHHHHGHGFHHHHHGHHHHGHHHHGFEGHHHGHHFGHGHHHHHHHHHHHGHHHHGGEGGFHGGHHHHHGFHHGHHHHGGHHHHHHHHHHHHHHHHHHEGHGGHHHHHHHHHHGHFHHGFHHHHFFHHFGGC
@M05620:45:000000000-G6HP7:1:1101:4490:12250 1:N:0:173
TACCTGTACTGGGGACACTCTTTCCCTACACGACGCCATTCCTACCCTAAAGATCGGAAGAGCACACGTCTGAACTCCAGTCACAGAAGACCATCTCGTATGCCGTCTTCTGCTTGAAAAAAAAAAAAAAAAAAAAAAAAACAAACTTTCATCTCCCGTAACGCCCTAATAATGAACTTATGAATTAATATGCAACACTCATTACATTACTGTTTAGGATAGCGCGGTGACACCACGCATGAACACATATT
+
CCCCCFFFFFFFGGFGGGGGGGHHHHHGGHHGGGGGGGGHHHHHHHHHHHHHHHHHGGGGHHHHHHHGHHHGHHHHHHHHHHHHHHHHHHGHGFFGHHFFHHHHGFGHGHHHHHHHHGHHHGGGGD</-->--:-----9-.....0000000000/..-...----//900009000000000909090000;00..0;/0000000900900000000009----.-.000.....-..0000/.0090
@M05620:45:000000000-G6HP7:1:1101:5739:12254 1:N:0:173
TACCTGTACTGGGGAAGCATTTGAATATCCCCCCATGGTGATGGGGACGGAGAACTGCTCCATAAACACAGGCAACGTGCCTAACTTTCCCGGGAAGATGAAGTCAAAGAGCGACCACAGCTCTTCGGAGGTTATTTTGCATCGGTGAGCCAGACAGAATGATCCGATGAGGGGTGCGAAACTATTTGAGGAAAGGAAGCACCTTTTTATTAAATTTACCTTTTAGCAATCGCCATTCCTACCCTAAAGAT
+
CCCCCFFFFFFFGCGGGGGGGGHHHHHHHHHGGGGHHHGHGHHHHGGGGGGGGHHHHHHHHHHHHHHHHHHHGHHHGHHHHHHHHHHHHHHGGGGGGGHHHHHHHHHHHHHHGGGGGHHHHHHGHHHGGGGEHHHHHHHHGHHGGGGGHGHHHHGHHHHHHHHHHHEGGHHHGGFDGGFGGGGGGGGGGGGFFGGGGGGGGGFFFFFFFFFFFFFFFFFFFFFFFFFFFFFFFFFFFFFFFFFFFFFFFFF
@M05620:45:000000000-G6HP7:1:1101:18976:12261 1:N:0:173
ATCTCTATCTCCTAAAAACCTGTTTAGATTTGGAGATAGACCTTCAGGTTTTTCATCATTTTCTGCATGAATTATACATTGACCACGTTCCAGCGTGGTCAGTTTGCAGCATTCTGTTATTTTGTTTGACAGAGTGTCTTGTTGAGAACATATGTAGGACATGATTTTTTCCTGCAACAGGGAAAATAAAGTATAAGTTTTAAAGATTTATTCTTTAATAAAGGATCTCAAAGCCAGCTTTAGAAAAAGGA
+
AA?AAFFFFBFFGGGGFFFGCGHHHBGHHHHF54F4A5FFGHHFHHHFHGHFGHHFFDAGHHHF5H55GBAGEDHHFGHHHHHHEHEHGCHHFHGE10FE4BGHHHGHBHHHHHHHHHGHHHHHHGHHEHHHHHGHHHHHHHHHGGHHG3GGHHHHHHHHGGHHHHHHHGHHHHFH1@FGHGGFHHHH1FDHHHHDHGGGHGFHHHHGHHHHHGHHGHHDGGFBGHGHHHHHHGFHFGHHHHGHGCFFDDC
@M05620:45:000000000-G6HP7:1:1101:9713:12277 1:N:0:173
ATCTCTATCTCCTAAAAACCTGTTTAGATTTGGAGATAGACCTTCAGGTTTTTCATCATTTTCTGCATGAATTATACATTGACCACGTTCCAGCGTGGTCAGTTTGCAGCATTCTGTTATTTTGTTTGACAGAGTGTCTTGTTGAGAACATATGTAGGACATGATTTTTTCCTGCAACAGGGAAAATAAAGTATAAGTTTTAAAGATTTATTCTTTAATAAAGGATCTCAAAGCCAGCTTTAGAAAAAGGA
+
CCCCCFFFFFFFGGGGGGGGGGHHHHHHHHHHHHHHHHHHHHHHHHHHHHHGGHHHHHHHHHHHHHHHHHHHHHHHHHHHHGHHHHGHHHHHHHGGGGHHHHHHHHHFHHHHHHHHHHHHHHHHGHHHHHHHHHGGHHHHHHHHHHGHHHHHHHHHHHHHHHHHHHHHHGHHHHHHHHHHHGGHHHHHGGHHGHHHHDHHGHHHHHHHHHHHHHHHHGHHGHHHHHHHHGHGHHHHHGHHHHGHHFHHGGF
@M05620:45:000000000-G6HP7:1:1101:9694:12283 1:N:0:173
ATCTCTATCTCCTAAAAACCTGTTTAGATTTGGAGATAGACCTTCAGGTTTTTCATCATTTTCTGCATGAATTATACATTGACCACGTTCCAGCGTGGTCAGTTTGCAGCATTCTGTTATTTTGTTTGACAGAGTGTCTTGTTGAGAACATATGTAGGCCATGATTTTTTCCTGCACCAGGGAAAATAAAGTATAAGTTTTAACGATTTATTCTTTAATAAAGGATCTCAAAGCCAGCTTTAGAAAAAGGA
+
A?AAAFFFFFFFG1FE1BAEGGHHHFHCHHHG11BAF11FGHHHHFGEHHHGGHGHH2GHHHHH2GGHFAGHHHHGHFHHGHHHFHAFGHHHFHGGCEHHBGHHHFHHFHFFHHHFHHFHHHHFHHHF1FGHFHHFHHHHFGHH2FGBGBG1B>G2>11BCG1BGGHHHGHHHFG<1@FFA//0/??111?FFHHEHHHHHBF1..>GGGHHHHHHG0D<<D0<<DGHHC00:CGFHFHHHGF00<CF?E:
@M05620:45:000000000-G6HP7:1:1101:16480:12285 1:N:0:173
ATCTCTATCTCCTAAAAACCTGTTTAGATTTGGAGATAGACCTTCAGGTTTTTCATCATTTTCTGCATGAATTATACATTGACCACGTTCCAGCGTGGTCAGTTTGCAGCATTCTGTTATTTTGTTTGACAGAGTGTCTTGTTGAGAACATATGTAGGACATGATTTTTTCCTGCAACAGGGAAAATAAAGTATAAGTTTTAAAGATTTATTCTTTAATAAAGGATCTCAAAGCCAGCTTTAGAAAAAGGA
+
CCCCCFFFFFFFGGGGGGGGGGHHGHHHHHHHHHHHHHHHHHHHHHHHHHHGGHHHHIIIHIIHHHHHHHHHHHHHHHHHHHGHHHGHHHHHHHGFGGHHHHHHHHHHHHHHHHHHHHHHHHHHHHHHHHHHHHHHHHHHHHHHHHHHHHHHGHFHHHHHHHHHHHHHHGHHHHGHHHHHHGGHHHHHHHHHHHHHHGHHHHHHHHHHHHHHHHHHHHHHHHHHHHHHHGHHHHHHHGHHHHHHHHHHGGH
@M05620:45:000000000-G6HP7:1:1101:9704:12299 1:N:0:173
ATCTCTATCTCCTAAAAACCTGTTTAGATTTGGAGATAGACCTTCAGGTTTTTCATCATTTTCTGCATGAATTATACATTGACCACGTTCCAGCGTGGTCAGTTTGCAGCATTCTGTTATTTTGTTTGACAGAGTGTCTTGTTGAGAACATATGTAGGACATGATTTTTTCCTGCAACAGGGAAAATAAAGTATAAGTTTTAAAGATTTATTCTTTAATAAAGGATCTCAAAGCCAGCTTTAGAAAAAGGA
+
CCCCBFFFFFFFGGGGGGGGGGHHHHHHHHHHHGHGHHHHHHHHHHHHHHHGGHHHHHHHHHHHHHHHHHHHHHHHHHHHHHHHGHGHHHHHHHGGGGHHHHHHHHHHHHHHHHHHHHHHHHHHHHHHHHHHHHHHHHHHHHHHHHGHHFHHHHHHHHHHHHHHHHHHHGHHHHHHFHHHHGGGHHHHHHHHHHHHHGHHHHHHHHHHHHHHHHHHHHHHHHHHHHHHHHHHHHHHHGHHHHHGHHHFGGG
@M05620:45:000000000-G6HP7:1:1101:8209:12358 1:N:0:173
ATCTCTATCTCCTAAAAACCTGTTTAGATTTGGAGATAGACCTTCAGGTTTTTCATCATTTTCTGCATGAATTATACATTGACCACGTTCCAGCGTGGTCAGTTTGCAGCATTCTGTTATTTTGTTTGACAGAGTGTCTTGTTGAGAACATATGTAGGACATGATTTTTTCCTGCAACAGGGAAAATAAAGTATAAGTTTTAAAGATTTATTCTTTAATAAAGGATCTCAAAGCCAGCTTTAGAAAAAGGA
+
DDDDCFFFFFFFGGGGGGGGGGHHHHHHHHHHHHHHHHHHHHHHHHHHHHHGGHHHHHHHHHHHIHHHHHHHHHHHHHHHHHHHHHGHHHHHHHGGGGHHHHHHHHHHHHHHHHHHHHHHHHHHHHHHHHGHHHHHHHHHHHHHHHHHHHHHHHHHHHHHHHHHHHHHHGHHHHHHHHHHHGGHHHHHHHHHHHHHHHHHHHHHHHHHHHHHHHHHHHHHHHHHHHHHHHHHHHHHHGHHHHHHHGHHGGH
@M05620:45:000000000-G6HP7:1:1101:13569:12404 1:N:0:173
ATCTCTATCTCCTAAAAACCTGTTTAGATTTGGAGATAGACCTTCAGGTTTTTCATCATTTTCTGCATGAATTATACATTGACCACGTGGTCAGTTTGCAGCATTCTGTTATTTTGTTTGACAGAGTGTCTTGTTGAGAACATATGTAGGACATGATTTTTTCCTGCAACAGGGAAAATAAAGTATAAGTTTTAAAGATTTATTCTTTAATAAAGGATCTCAAAGCCAGCTTTAGAAAAAGGAAGAAAGGG
+
CCCCCFFFFFFFGGGGGGGGGGHHHHHHHHHHHHHHHHHHHHHHHHHHHHHGGHHHHHHHIHHIHHHHHHHHHHHHHHHHHHHHHHGHHGHHGHHHHHHGHHHHHHHHHHHHHHHHHHHHHHHHHHHHHHHHHHHHHHFHGHHHHHHHHGGHGHHHHHHHHGHHHHHFHHHHHGGHHHHHHHHGHHHHHFHHHHHHHHHHHHHHHHHHHHHHHHHHHHHHHGHHHGHGHEGHHFHFFHGGGGHHHHGHHHG
@M05620:45:000000000-G6HP7:1:1101:13551:12408 1:N:0:173
ATCTCTATCTCCTAAAAACCTGTTTAGATTTGGAGATAGACCTTCAGGTTTTTCATCATTTTCTGCATGAATTATACATTGACCACGTGGTCAGTTTGCAGCATTCTGTTATTTTGTTTGACAGAGTGTCTTGTTGAGAACATATGTAGGACATGATTTTTTCCTGCAACAGGGAAAATAAAGTATAAGTTTTAAAGATTTATTCTTTAATAAAGGATCTCAAAGCCAGCTTTAGAAAAAGGAAGAAAGGG
+
AAAAAFFFFFFFGGGGFGGGFFDGHFEGDDGHH4FCAFD5FGCGFFFHHHGFFF5FDFHGHHHHFFGHHFEGF5D5DFFHB5AABCEAFCGGFHFHHHFFGH1@@FFGHHHFFGGFFFHFHHFHB3B@FGHHHHHHHFHHBGFHHG?4BFBEFFGHHHHFHGFFFHGBFC??F/FFCG@<F22>@GHHF?FGH11<?FFGHGGFHHHH11>=1=FHEGGGHHB0D<G<GFHHH=BB<0C:.?/CCFCHB.;
@M05620:45:000000000-G6HP7:1:1101:23739:12419 1:N:0:173
ATCTCTATCTCTAAAAACCTGTTTAGATTTGGAGATAGACCTTCAGGTTTTTCATCATTTTCTGCATGAATTATACATTGACCACGTGGTCAGTTTGCAGCATTCTGTTATTTTGTTTGACAGAGTGTCTTGTTGAGGACATATGTAGGACATGATTTTTTCCTGCAACAGGGAAAATAAAGTATAAGTTTTAAAGATTTATTCTTTAATAAAGGATCTCAAAGCCAGCTTTAGAAAAAGGAAGAAAGGGG
+
AAAAAFFFFFFFBGGGGGG11AFG3DBGGHHHEGEFFGBGH1GFGFHGGHGGFFFE2AHHHFDEEDDGAGFHBFGGFGHDBGGGGAFGF/FGHBGHHFFFGHHHGHHGHFFHHFHCGHH111FEGHFGH@GHFHHEG0>?0GEGGFGEDFGHHHHHHHHD@CDD11<1<F<CFFHHHGHFDGDGGHDFDGGGH1FGBGHHFDFGGFHFFGD1F1FBDGHHHHEHE.<CFGHF<GHEB/.C?GFGFHHHHGG
@M05620:45:000000000-G6HP7:1:1101:8949:12436 1:N:0:173
CATCCTGACCCTGAAGTACCCGGCTTGATTTCTGACATTCGATCGGAAGAGCACACGTCTGAACTCCAGTCACAGCACACCCTCTCGTATGCCGTCTTCTGCTTGAAAAAAACACCCAGTGCTGCTGACCGAGGCCCCCCTGAACCCCAAGGCCACCAGAGAGACGATGACTCAGGTGAGGCTCGGCCGCCGCCCGTGCTCCTCCCGTCCTTTCCCCCGTCATTTTCTGCCCCGCTTGATTTCGCCATTAG
+
AAAAAFFFFFFFGGGGGGGGG1A0EEA0A2FAF2F11BF1D2ABA///B0BF1F0BEBACFHHCBAF1FAGFG1@/B000//B/>0/>/BBG1E//0>22FG1>>>1B10>//?0?BF/11FFHHFHFHG?CCACGGGGCGFBCHHG?..<<=<C.CG.::C:E/:-.9BFFFEFBB/FF.;C.--A??-@-99@-;-;-BFFBBE-9;9-;BFF/F-9:;-;//;BFBFF?-9@?BE-/9/;--9--;//
@M05620:45:000000000-G6HP7:1:1101:23730:12439 1:N:0:173
ATCTCTATCTCTAAAAACCTGTTTAGATTTGGAGATAGACCTTCAGGTTTTTCATCATTTTCTGCATGAATTATACATTGACCACGTGGTCAGTTTGCAGCATTCTGTTATTTTGTTTGACAGAGTGTCTTGTTGAGAACATATGTAGGACATGATTTTTTCCTGCAACAGGGAAAATAAAGTATAAGTTTTAAAGATTTATTCTTTAATAAAGGATCTCAAAGCCAGCTTTAGAAAAAGGAAGAAAGGGG
+
CCCCCFFFFFFFGGGGGGGGGGHHFHHHHHHHHHHHHHHHHHHHHHHHHHGGHHHHHHHHHHHHHHHHGHHHHHHHHHHHHHHHHGHHGHHHHHHHHHHHHHHHHHHHHHHHHHHHHHHHHFHFHFGHHHHHHHHHHHFGHHHHHHHHHFHHHHHHHHHHGHHHHHGHHHHHGGGHGGHHHHHHHGHHGHHHHHHHHHHHHHHHHHHHHHHGHHHHHHHHGHHHHHCFEHHHHHFDGHHGGHHHHHGHHGG
@M05620:45:000000000-G6HP7:1:1101:3074:12464 1:N:0:173
ATCTCTATCTCCTAAAAACCTGTTTAGATTTGGAGATAGACCTTCAGGTTTTTCATCATTTTCTGCATGAATTATACATTGACCACGTTCCAGCGTGGTCAGTTTGCAGCATTCTGTTATTTTGTTTGACAGAGTGTCTTGTTGAGAACATATGTAGGACATGATTTTTTCCTGCAACAGGGAAAATAAAGTATAAGTTTTAAAGATTTATTCTTTAATAAAGGATCTCAAAGCCAGCTTTAGAAAAAGGA
+
CCCCCFFFFFFFGGGGGGGGGGHHHHHHHHHHHHHHHHHHHHHHHHHHHHHGGHHHHHHHHHIHIHHHHHHHHHHHHHHHHGHHGHGHHHHHHHGFGGHHHHHHHHHHHHHHHHHHHHHHHHHHHHHHHHGHHHHHHHHHHHHHHHGHHHHHHHHHHHHHHHHHHHHHHGHHHHGHHHHHHGFGHHHHHGHHFHHHHFGHHHHHHHHHHHHHHHHHGGHHHFHHHHHHHGHGHHHHHGHHHHHHHHHFGGH
@M05620:45:000000000-G6HP7:1:1101:3074:12485 1:N:0:173
ATCTCTATCTCCTAAAAACCTGTTTAGATTTGGAGATAGACCTTCAGGTTTTTCATCATTTTCTGCATGAATTATACATTGACCACGTTCCAGCGTGGTCAGTTTGCAGCATTCTGTTATTTTGTTTGACAGAGTGTCTTGTTGAGAACATATGTAGGACATGATTTTTTCCTGCAACAGGGAAAATAAAGTATAAGTTTTAAAGATTTATTCTTTAATAAAGGATCTCAAAGCCAGCTTTAGAAAAAGGA
+
B@ABBFFFFFFFGGGGGGGGGGHHHHHHHGHHHHHHHGHHHHHHHHHHHHHGGHGHHGHHHHHHFHHHHHHHHHHHHFHHHFHHHHGHHHHGHHGFGGHHHHHHHHHHHHHHHHHHHHHHHHHHHHHGEHHHHHGHHHHHHHHHHHHHHHHHHHHHHHGHFHHHHHHHHGHHHHHHHHHHHEFHHHHGBHHHHHHHHHGHHHHHHHHHFHHHHHHHDGHHEFHFHHHHGHBGGHHBGGHHHHHHFHHHGGC
@M05620:45:000000000-G6HP7:1:1101:28733:12531 1:N:0:173
TACCTGTACTGGGGAAGCATTTGAATATCCCCCCATGGTGATGGGGACGGAGAACTGCTCCATAAACACAGGCAACGTGCCTAACTTTCCCGGGAAGATGAAGTCAAAGAGCGACCACAGCTCTTCGGAGGTTATTTTGCATCGGTGAGCCAGACAGAATGATCCGATGAGGGGTGCGAAACTATTTGAGGAAAGGAAGCACCTTTTTATTAAATTTACCTTTTAGCAATCGCCATTCCTACCCTAAAGAT
+
3AAAAFFDFFFFA2FAAFE5FAGFGFGGHHHGGGGHCEFEBFHFEEFEEAAAFHFFGGHFHHHHHHHHGFHHGHGHEG?FE@@EGFFHGGGGECEEDEHHFF3?FFFGHHGHEDGGGHEHECGHD>FFDCGCGDFHGHFB1GGGDAEFGHHBGGGHFFHHHHHHHHGGFHE/ACG@FGG@GBGFFBFGGEGFFBAA//99/:EFFFFFEBFF/FBBFB9FFFFF//BFFBFFFF.AFF/B//A9BF.BBFB
@M05620:45:000000000-G6HP7:1:1101:8801:12557 1:N:0:173
CATCCTGACCCTGAAGTACCCCGGCTTGATTTCTGACATTAGATCGGAAGAGCACACGTCTGAACTCCAGTCACAGAAGACCATCTCGTATGCCGTCTTCTGCTTGAAAAAAAAAAAAAAAAATAAATTATTAATCCGACCCTCTTTCTTCCATTCTTTTTTCCTTCACCCTTTCACCTACCTTCTCATTTTGACAGATTACTTCTTTCCTAACTCCTCTCCACTCCCGCTTTCGCAAAATTATGACTGGG
+
CAABCFFFFFFFGGGGGGGGGGGGGGGGFGHHHHHHHHHHHGGHHHGGGGGHHHHGHGGHHGHFHHHHGHFGFHF@BFFFGGGGGDHBBAGHHHGGFHGHHHBGHHEFEFHCFCC?<///<--0111100000000=..<--/./000::0:CH00;C000-9000;90BC./00000C/9900::00009;9.;///;:/9//;//;//:;////;:F/F9///9/;.--..9.:..-/////9:///..
@M05620:45:000000000-G6HP7:1:1101:4630:12577 1:N:0:173
CATCCTGACCCTGAAGTACCCGGCTTGATTTCTGACATTAGATCGGGAAGAGCACACGTCTGAACTCCAGTCACAGAAGACCATCTCGTATGCCGTCTTCTGCTTGAAAAAAAAAAAAAATAAATTGTGACGCAAATCTCTTTGCTACACTCAGTAATCATACATTCTCTCATAACTTGTTCCCTCTCTCTTCTCGATTTTAGCTCTTTATGCTCGGCTCCCTTCGCTCGTCAGCGTGCGCCTCGCCCAAC
+
DCCDCFFFFFFFGGGGGGGGGGGGGGGHHHHHHHGHGHHHHHHGHGGGGGHHHHHHHGHHHGHGHHHGHHHHGHGHHHHGHHHHGHHHGGHHHHGGGHGHHHHHHHHHFHHEFFGC<///01111111111..---1100000000000/0//000000000000;00000000000000::000///000;00:.0/0.00/000000;00000.-...:;/0/::..--...0.9..--....--....
@M05620:45:000000000-G6HP7:1:1101:17048:12579 1:N:0:173
ATCTCTATCTCCTAAAAACCTGTTTAGATTTGGAGATAGACCTTCAGGTTTTTCATCATTTTCTGCATGAATTATACATTGACCACGTTCCAGCGTGGTCAGTTTGCAGCATTCTGTTATTTTGTTTGACAGAGTGTCTTGTTGAGAACATATGTAGGACATGATTTTTTCCTGCAACAGGGAAAATAAAGTATAAGTTTTAAAGATTTATTCTTTAATAAAGGATCTCAAAGCCAGCTTTAGAAAAAGGA
+
BBBBBFFFFFFFGGGGGFEGGGHHHHHHHHHHHCHHHHHHHHHHHHHHHHHGGHFHHGHHHHHHHHFHHFHHHGHFHFHHHFHHFHGHHHHHHHGGGGHHGHHHHHHHHHHHHHHHHHHHHHHHHHHHFHHHHHHHHHHHHHHHBHHHHFHHHHHHHHHHHHHHHHHHHGHHHHHHFHGHHGGHHFFGGFGHHHHHHHHHHHFDGGGHHHHHHHHHHGGDDGFFHHHHHHFFFHHHHGHHHFHEFHGHGGC
@M05620:45:000000000-G6HP7:1:1101:18461:12587 1:N:0:173
ATCTCTATCTCCTAAAAACCTGTTTAGATTTGGAGATAGACCTTCAGGTTTTTCATCATTTTCTGCATGAATTATACATTGACCACGTTCCAGCGTGGTCAGTTTGCAGCATTCTGTTATTTTGTTTGACAGAGTGTCTTGTTGAGAACATATGTAGGACATGATTTTTTCCTGCAACAGGGAAAATAAAGTATAAGTTTTAAAGATTTATTCTTTAATAAAGGATCTCAAAGCCAGCTTTAGAAAAAGGA
+
BABBBFFFFFFFGGGGGGGGGGHFHHHHHHHFFHHGFHGHHHHHHHHHHHHFFHHHHHHHHHHHHHHHHFHHHFHHHGHGHHHHHHGHHHHHFFGEGGGFDGGGHHHGHHGFFHHHHHGHHHHHGHHHFHFHHHHHHFHHHHHHHHGHHHHGHHGHHHHHFHHHHHHHHGFFHHHGHHHHHGFFHHHGHFG?FHHHHHHHHGHGHGHHHHHHHHHHGGHHGFFGEBGHHHHHHHAGGGHHHHHFHHGFDFH
@M05620:45:000000000-G6HP7:1:1101:27437:12604 1:N:0:173
AAACCAAGCAGACACTCACCGCTCCCTCGCCACAGGCCAATAGTTTGTCCTCACTGAGTTGGCAACAAGTGGCTGCTGTGGCTGCCATTTTTCTGGTGATGGCCATCAGCTCCGACGAGGTCAGCTGGGGGGCTTTCTTTGTGTAAGCAACGAGAAACCTGAAAGAAGCATTTTTTAACTAAGTCCTGCTGAGTCATTCATGAGTTTTTAGCCGCCTTGCTTCTTCTCACAGACTCTCTACTCTCATGCCA
+
BBBBBABFAFFFGGGGGGGGGGGGGGHHGGGGGFFGGGHHHHHHHHHHHHHHHHHHGHHHHGHHHHFHHHHGFHGGHHHGHGHFGHHHHHHHHHHHHHHHHHHHHHHHHHHHHGGGEGGCGGHHHHHGGGGGGGGGGGGGGGGGGGFFFFFFFFFFFFFFFEFFFFFBFFFFFFFFEFFFFFFFFFFFFFFFFFFFFFFFFFF/BFFFFFFFFADFFDFFFFFFFFFFFFFFFFFFFFFEFFFFFFF9BF9
@M05620:45:000000000-G6HP7:1:1101:19123:12649 1:N:0:173
ATCTCTATCTCCTAAAAACCTGTTTAGATTTGGAGATAGACCTTCAGGTTTTTCATCATTTTCTGCATGAATTATACATTGACCACGTTCCAGCGTGGTCAGTTTGCAGCATTCTGTTATTTTGTTTGACAGAGTGTCTTGTTGAGAACATATGTAGGACATGATTTTTTCCTGCAACAGGGAAAATAAAGTATAAGTTTTAAAGATTTATTCTTTAATAAAGGATCTCAAAGCCAGCTTTAGAAAAAGGA
+
DDDDDFFFFFFFGGGGGGGGGGHHHHHHHHHHHHHHHHHHHHHHHHHHHHHGGHHHHHHHHHIHIHHHHHHHHHHHHHHHHHHHHHGHHHHHHHGGGGHHHHHHHHHHHHHHHHHHHHHHHHHHHHHHHHHHHHHHHHHHHHHHHHHHHHHHHHHHHHHHHHHHHHHHHGHHHHHHHHHHHGGHHHHHHHHHHHHHHHHHHHHHHHHHHHHHHHHHHHHHHHHHHHHHHHHHHHHHHGHHHHHFHHHHGGH
@M05620:45:000000000-G6HP7:1:1101:23984:12650 1:N:0:173
AAACCAAAGCAGACACTCACCGCTACTGGAGTTAAGACATGAGGTCAGCTAGATCGGAAGAGCACACGTCTGAACTCCAGTCACAGAAGACCATCTCGTATGCCGTCTTCTGCTTGAAAAAAAAAAAAAAAAAAAAAAAAAAAAGAAGAGAGAAAGAAAAGATGAGAAAAGAAAGGCAGAATGTGGAGGGTACAGTTAGAAGACTGCACCACGAGTGGAGTTCAGAAAGCGGATATCAAAGGAGTTGCAAG
+
CCCCCBBCBCCFFGGGGGGGGGGGGGHHHHFGHHHHGHHHHHHGGHFHHHHHHHHHGGGGHHHHHHHGHHHGHHHHHHHHHHHHHHHHHHHHHGCGHHFEHHHHE?>GGHHHHHHHGHHGFC>CDC>>/----<<-<--<9?--...<0./<.000/./:/.0000<00//../0....9/000000.9-./00000000000/00/00/...--.9.0.0/0:00000/.---.0000:0//.//00000
@M05620:45:000000000-G6HP7:1:1101:21723:12650 1:N:0:173
CATCCTGACCCTGAAGTACCCCGGCTTGATTTCTGACATTAGATCGGAAGAGCACACGTCTGAACTCCAGTCACAGAAGACCATCTCGTATGCCGTCTTCTGCTTGAAAAAAAAAAAAAAACCTCTATTATTCTTTCTTTCTTTCATCCCCTCACACCCTTCCCTAATCCTTTTTTCCCTCCTTCCTTCTCCTTCATTCCAACTTTTTTCTCCTCCTTTCTATTTCTCACCTCCGCTCTCCTCTCCTTTCC
+
CCCCCFFFFFFFGGGGGGGGGGGGGGGGHHHHHHHHHHHHHHHHHHGGGGGHHHHHHGHHHGHHHHHHHHHHHGGGHHHGHHHHHFHHGGHHHHGGFHGHHHHGHHHHGHGGGGG@>/////<0<<11111=>11=11=0000=00000<./...00...///;00=0:;:00;0-/0B0B9/9CB0090000000;00;000/;;00-/0000://0009000000;0;.0...;9-.;/0/0//000;0
@M05620:45:000000000-G6HP7:1:1101:19131:12666 1:N:0:173
ATCTCTATCTCCTAAAAACCTGTTTAGATTTGGAGATAGACCTTCAGGTTTTTCATCATTTTCTGCATGAATTATACATTGACCACGTTCCAGCGTGGTCAGTTTGCAGCATTCTGTTATTTTGTTTGACAGAGTGTCTTGTTGAGAACATATGTAGGACATGATTTTTTCCTGCAACAGGGAAAATAAAGTATAAGTTTTAAAGATTTATTCTTTAATAAAGGATCTCAAAGCCAGCTTTAGAAAAAGGA
+
BBBBBFFFFFFFGGGFGGGGGGHHHHHHHHHHHHHHHHHGHHHHHHHHHHHGGHFHHGHHHHHHHHFHHHHHHHHHHHHHHHHHHHGHHHHHHHGGGGHHHHHHHHHHGHHHHHHHHHHHHHHHHHHHHHHHHHHHHHHHHHHHHHHHHHHHHHHHHHHHHHHHHHHHHGHHHHHHHHHHHGGHHHHHHFHHHHHHHGHHHHHHHHHHHHHHHHHHHFGHGHHHHHHHHHHHHHHHHGHHHHHEHHHFGGH
@M05620:45:000000000-G6HP7:1:1101:18613:12732 1:N:0:173
ATCTCTATCTCCTAAAAACCTGTTTAGATTTGGAGATAGACCTTCAGGTTTTTCATCATTTTCTGCATGAATTATACATTGACCACGTGGTCAGTTTGCAGCATTCTGTTATTTTGTTTGACAGAGTGTCTTGTTGAGAACATATGTAGGACATGATTTTTTCCTGCAACAGGGAAAATAAAGTATAAGTTTTAAAGATTTATTCTTTAATAAAGGATCTCAAAGCCAGCTTTAGAAAAAGGAAGAAAGGG
+
CBCCCFFFFFFFGGGGGGGGGGHHHHHHHHHHHHHHHHHHHHHHHHHHHHHGGHHHHHHHHIHHIHHHHHHHHHHHHHHHHHHHHHGHHGHHHHHHHHHGHHHHHHHHHHHHHHHHHHHHHHHHHHGHHHHHHHHHHHEFHHHHHHHGHGHHHHHHHHHHHGHHHHHGHHGHHGGHHHHHHHHHHHHHHGHHHHHHHHHHHHHHHHHHHHHHGHHHGHHHHHHHHGHHHFHHHHHFHGHHGGHHHHHHHHG
@M05620:45:000000000-G6HP7:1:1101:18628:12744 1:N:0:173
ATCTCTATCTCCTAAAAACCTGTTTAGATTTGGAGATAGACCTTCAGGTTTTTCATCATTTTCTGCATGAATTATACATTGACCACGTGGTCAGTTTGCAGCATTCTGTTATTTTGTTTGACAGAGTGTCTTGTTGAGAACATATGTAGGACATGATTTTTTCCTGCAACAGGGAAAATAAAGTATAAGTTTTAAAGATTTATTCTTTAATAAAGGATCTCAAAGCCAGCTTTAGAAAAAGGAAGAAAGGG
+
AAAAAFFFFFFFGGGGGGGGGGHHHHHHHHHHHHHHHHHHHHHHHHHHHHHGGHHHHHHHHHHHHHHHHHHHHHHHHHHHHHHHGHGHGGHHHHHHHHHFHGHHHHHGGHHHHHHHHHHHHHHHHHFGHHHHHGHHHHFFHHHHHHGGGGHGHHHHHHHHHGHGHHHGHHGHHGGHHFHHHHHGHHHGFGHGHHHGGGHHHHHHHHHHHHHHGHHHHHGHHHHEHHHHGEHHGGH0DGFGDAC;GGHFHED
@M05620:45:000000000-G6HP7:1:1101:2039:12764 1:N:0:173
AGATTACTGCAACAGTTCCCCCTACACTCTTTCCCTACAAGCCAGGGACAAAACAAAGATCGGAAGAGCACACGTCTGAACTCCAGTCACAGAAGACCATCTCGTATGCCGTCTTCTGCTTGAAAAAAAAAAAGTGTCTTATTGATAACCTATTTCTTCCATTATTTTTTCCTTCACCAGATCAACTACCTTCTAATTTTTAACGCTTTATTCTTTACTACCGGGTCTCAAAGCCAGCTTTAGACTCAGGC
+
BBBBBFFFFDFFFGFFGGGGGGGGHHHHHHHHHHHHGHHHHHGHGHG2FEFFFHHGHHHHHHGFGGHHHHHGHGHHHGGFHHHHGHHHFHHHHHHHHHFBEGHGFGHHHHGGGHGFHGHHHHGFFFC@GGGC</111?1@11<?11111<11D11=111=1>>10=DGG<<GB0000<0:.0;00/;///00/CC0000C9.00.-;.A00;BFFFF0;009---99;B/9/9;....;9////////:/9
@M05620:45:000000000-G6HP7:1:1101:5219:12812 1:N:0:173
ATCTCTATCTCCTAAAAACCTGTTTAGATTTGGAGATAGACCTTCAGGTTTTTCATCATTTTCTGCATGAATTATACATTGACCACGTGGTCAGTTTGCAGCATTCTGTTATTTTGTTTGACAGAGTGTCTTGTTGAGAACATATGTAGGACATGATTTTTTCCTGCAACAGGGAAAATAAAGTATAAGTTTTAAAGATTTATTCTTTAATAAAGGATCTCAAAGCCAGCTTTAGAAAAAGGAAGAAAGGG
+
DDCDDFFFFFFFGGGGGGGGGGHHHHHHHHHHHHHHHHHHHHHHHHHHHHHGGHHHHHIHHHIIIHHHHHHHHHHHHHHHHHHHHHGHHGHHGHHHHHHGHHAGHHHHHHHHHHHHHHHHHHHHHHGHHHHHHHHHGHGFHGHHHHHHHGFGHHHHHHHHHGHHHHHGHHGHHGGHHHHHHHHFHHHHHGHHHHHHHFHHHHHHHHHHHHHHHHHHFHHHHGHHHFHGGEGHGHHBDFGGFGFGHHHHHHG
@M05620:45:000000000-G6HP7:1:1101:5236:12817 1:N:0:173
ATCTCTATCTCCTAAAAACCTGTTTAGATTTGGAGATAGACCTTCAGGTTTTTCATCATTTTCTGCATGAATTATACATTGACCACGTGGTCAGTTTGCAGCATTCTGTTATTTTGTTTGACAGAGTGTCTTGTTGAGAACATATGTAGGACATGATTTTTTCCTGCAACAGGGAAAATAAAGTATAAGTTTTAAAGATTTATTCTTTAATAAAGGATCTCAAAGCCAGCTTTAGAAAAAGGAAGAAAGGG
+
ABACBFFFFFFFGGGGGGGGGGHHHHHHHHHHHGHHHHHHHHHHHHHHHHHGGHHHHHHHHHHHHHHHHHHHHHHHHGHHHHHHHHGHGFHFFHGHHHHFGFFHHHHHFHHHHHHHHHHHHHHHHHFGHHHHHGHHFHHHHHHHHHDGFHFFHHHHHHHHHGHHHHHGHHFFGGFHHFHHHHHHHHHGHFHHHHHGFHHHHHEFGHHHHHGHFGHBGFCGHGHHHHHHHFGHHGHHHGHFGGFHHFHGHHG
@M05620:45:000000000-G6HP7:1:1101:24491:12817 1:N:0:173
ATCTCTATCTCCTAAAAACCTGTTTAGATTTGGAGATAGACCTTCAGGTTTTTCATCATTTTCTGCATGAATTATACATTGACCACGTGGTCAGTTTGCAGCATTCTGTTATTTTGTTTGACAGAGTGTCTTGTTGAGAACATATGTAGGACATGATTTTTTCCTGCAACAGGGAAAATAAAGTATAAGTTTTAAAGATTTATTCTTTAATAAAGGATCTCAAAGCCAGCTTTAGAAAAAGGAAGAAAGGG
+
ABAAAFFFFFFFGGGGG4EGGGBGHHHHHHHFFHHFHHGFHHFHHHHFHGFGGHGHHEHHFFHHBGDHHFHHHHHHHHHHGHHHFHDFGFGHHHFFHFGFHHEHHHHGHHHHHGHBGEGGFHHEHHHHHHHHHGHHHHHHH3BFG?FBDEHHHHHBGGHHGGHHHHGHHHHGHGGC/F@GGDGFGHBGGGHHHFFFHBGHHFGHHHHHHGHHHHHGFGHGHHHHHFHHHGHHHFFBGFHHGGBCGGGFC.:
@M05620:45:000000000-G6HP7:1:1101:18818:12825 1:N:0:173
CATCCTGACCCTGAAGTACCCGGCTTGATTTCTGACATTAGATCGGAAGAGCACACGTCTGAACTCCAGTCACAGAAGACCATCTCGTATGCCGTCTTCTGCTTGAAAAAAAAAAAAAAAAAAAAAAAAAAAAGAAAATAAGAATTATGAAAAAAAAATAAAAAATAAAATTGTGCACATCACGTATTGTAGAAATTGATAAACGTTCAGTAGAATGAAGAGTTTGGCGTAGAGATGATAAGAATGGAAAT
+
CCCDDFFFFFFFGGGGGGGGGGGGGGGHHHHHHHHHHHHHHHHHHGGGGHHHHHHHGHHHGHHHHHHHHGHHHGHHHHGHHHHFHHHGEHHHHGGGHGHHHHHHHHHGHHGGGGG><<>><<--<-<------...//000000<00000000.----.000:0-.000:0000000:000<0../00<000000<00000000..//0000000000:00:00:0.0-<-9.000000<00000000000
@M05620:45:000000000-G6HP7:1:1101:24469:12828 1:N:0:173
ATCTCTATCTCCTAAAAACCTGTTTAGATTTGGAGATAGACCTTCAGGTTTTTCATCATTTTCTGCATGAATTATACATTGACCACGTGGTCAGTTTGCAGCATTCTGTTATTTTGTTTGACAGAGTGTCTTGTTGAGAACATATGTAGGACATGATTTTTTCCTGCAACAGGGAAAATAAAGTATAAGTTTTAAAGATTTATTCTTTAATAAAGGATCTCAAAGCCAGCTTTAGAAAAAGGAAGAAAGGG
+
DDCDCFFFFFFFGGGGGGGGGGHHHHHHHHHHHHHHHHHHHHHHHHHHHHHGGHHHHHHHHHHHHHHHHHHHHHHHHHHHHHHHHHGHHGHHHHHHHHHGHHHHHHHHHHHHHHHHHHHHHHHHHHGHHHHHHHHHGHGHHGHHHHHHHHHHHHHHHHHHHGHHHHHGHHGHHGGHHGHHHHHFHHHHHGHHHHHHHHHHHHHHHHHHHHHHHHHHHHGHHHHHHHHGHFHHHHHFHHHHGGHGHHHHHHG
@M05620:45:000000000-G6HP7:1:1101:10696:12829 1:N:0:173
ATCTCTATCTCCTAAAAACCTGTTTAGATTTGGAGATAGACCTTCAGGTTTTTCATCATTTTCTGCATGAATTATACATTGACCACGTTCCAGCGTGGTCAGTTTGCAGCATTCTGTTATTTTGTTTGACAGAGTGTCTTGTTGAGAACATATGTAGGACATGATTTTTTCCTGCAACAGGGAAAATAAAGTATAAGTTTTAAAGATTTATTCTTTAATAAAGGATCTCAAAGCCAGCTTTAGAAAAAGGA
+
CCCCCFFFFFFFGGGGGGGGGGGHHHHHHHHHHHHHHHHHHHHHHHHHHHHGGHGHHHHHHHIHHHHHHGHHHGHGHHHHHHHHHHGGHHHHHHGGGGGGHHHHHHHHHHGHHHHHHHHHHHHHHHHHGHFHHHGHHHHHHHHHHHGHHHHHGHGHHHHHFHHHHHHHHGHHHHFGHHHHHGGGHHHGHGHGFHHHHFHHHHHHHHHHHHHHHHHHGGHHGHHHHHHHHGHGHHHHHGHHHHHHHHHFEGG
@M05620:45:000000000-G6HP7:1:1101:24454:12838 1:N:0:173
ATCTCTATCTCCTAAAAACCTGTTTAGATTTGGAGATAGACCTTCAGGTTTTTCATCATTTTCTGCATGAATTATACATTGACCACGTGGTCAGTTTGCAGCATTCTGTTATTTTGTTTGACAGAGTGTCTTGTTGAGAACATATGTAGGACATGATTTTTTCCTGCAACAGGGAAAATAAAGTATAAGTTTTAAAGATTTATTCTTTAATAAAGGATCTCAAAGCCAGCTTTAGAAAAAGGAAGAAAGGG
+
AAAABFFBFFFFGGGGGGGGGGHHHHHHHGHHHHHHFHFFFGHHHHHGGFHGGHGHHHHHHEHHHHHHHHHHHHGGHHHHHHHHHHGHHGHHGHHHHHHFHGEGHHHHHHHHHGHHHHHHHHFHFHFGHHHHHHHHGHGFHFHHHHGFHHHHGHHFHHHHHGHHHHHFHGFHFGGHHGHHGHH@HHFFHGGHGGEGHDHHHGHHGHHHBDGHGDH1<GGHFFFDGHHFHEFHFHHHGHHFGFHHFHCCHFD
@M05620:45:000000000-G6HP7:1:1101:29419:12867 1:N:0:173
TACCTGTACTGGGGAAGCGTGTAGCAATCGCCATTCCTACCCTAAAGATCGGAAGAGCACACGTCTGAACTCCAGTCACAGAAGACCATCTCGTATGCCGTCTTCTGCTTGAAAAAAAAAAAAAAAAAGAAAACGAAAAATAGTATGGTAGTTGAGAATTATAATAAGAATTTTGCAATAATGGAGGGTATTGACAAGAAGTATATTAAAAAATATATGGCAGAGTAAGGTTTCATAAGAAATAGAAGACA
+
BBABBFFFFFFFGCFGGGGFEEHHHHHHFFGGGGHHHHHHHFHHHHHHHHHGGGGFHHHHHGGHHHGHHHHHHHHHHFGFHGHEBFGBFBGHHGGHHHHGEEHGGHHGHHHHHGHHGGGCF<///---...<//-...-..000000/:00:000/.;0000000000000;0C00000;00000/.;./000////..//;////;/////-.//////./...//9//;////9//9/////////9/;
@M05620:45:000000000-G6HP7:1:1101:2621:12876 1:N:0:173
AAACCCAGAAGACATGAGGTCAGCTAGATCGGAAGAGCACACGTCTGAACTCCAGTCACAGAAGACCATCTCGTATGCCGTCTTCTGCTTGAAAAAAAAAAAAAAAAAAGCCTGATATCAAACATCATGCCACATAACGTAACACTGCGTCAATGATTATCCTCAAGAGATTTACGTGCTTCTCCGTCGCCTCTTCTCAATCTCACACTCAGAATGCGCCCCTCGTCTCTCAACCTGTACGCTCCGCCCAC
+
BBBBBBBBBFFFGGGFGFGGGGHHHHHHHHHGGGGHHHHHHHGHHHG5DGHHHHHGHHHHHHHHHHHHHHHHHGGHHHHGGGHGHHHHHHHHGHHHGGGE/<>/>/>///0010>1=1111110>1>11000<<000/./...0;000;.-.;0000000;;0:0099.;00000.//..00;00.9.-9...9///////////////////////...--..-..;.////.9/.///.9......-.;
@M05620:45:000000000-G6HP7:1:1101:12455:12894 1:N:0:173
ATCTCTATCTCCTAAAAACCTGTTTAGATTTGGAGATAGACCTTCAGGTTTTTCATCATTTTCTGCATGAATTATACATTGACCACGTTCCAGCGTGGTCAGTTTGCAGCATTCTGTTATTTTGTTTGACAGAGTGTCTTGTTGAGAACATATGTAGGACATGATTTTTTCCTGCAACAGGGAAAATAAAGTATAAGTTTTAAAGATTTATTCTTTAATAAAGGATCTCAAAGCCAGCTTTAGAAAAAGGA
+
CCCCCFFFFFFFGGGGGGGGGGHHHHHHHHHHHHHHHHHHHHHHHHHHHHHGGHHHHIHHHHHIIHHHHHHHHHHHHHHHHHHHHHGHHHHHHHGGGGHHHHHHHHHHHHHHHHHHHHHHHHHHHHHHHHHHHHHHHHHHHHHHHHHHHHHHHHHHHHHHHHHHHHHHHGHHHHHHHHHHHGGHHHHHHHHHHHHHHHHHHHHHHHHHHHHHHHHHHHHHHHHHHHHHHGHHHHHHHGHHHHHGHHHHGGH
@M05620:45:000000000-G6HP7:1:1101:17836:12903 1:N:0:173
ATCTCTATCTCCTAAAAACCTGTTTAGATTTGGAGATAGACCTTCAGGTTTTTCATCATTTTCTGCATGAATTATACATTGACCACGTGGTCAGTTTGCAGCATTCTGTTATTTTGTTTGACAGAGTGTCTTGTTGAGAACATATGTAGGACATGATTTTTTCCTGCAACAGGGAAAATAAAGTATAAGTTTTAAAGATTTATTCTTTAATAAAGGATCTCAAAGCCAGCTTTAGAAAAAGGAAGAAAGGG
+
CDCDCFFFFFFFGGGGGGGGGGHHHHHHHHHHGHHHHHHHHHHHHHHHHHHGGHHHHHIHHIHIHHHHHHHHHHHHHHHHHHHHHHGHHGGHHHHHHHGHHGFHHHHHHHHHHHHHHHHHHGHHHFHHHHHHHHHHFHEDGHHHHHFHGFGHHHHHHHHHHGHHHHHFFHHHHGGHHHGHDHGHHHHHHGHHHHHHHGHHHHHHHHHHGHHHHHHHGHHHGHGHFEHFHGHHHHHHHHGHDFHHHHHHHHG
@M05620:45:000000000-G6HP7:1:1101:24366:12915 1:N:0:173
ATCTCTATCTCCTAAAAACCTGTTTAGATTTGGAGATAGACCTTCAGGTTTTTCATCATTTTCTGCATGAATTATACATTGACCACGTTCCAGCGTGGTCAGTTTGCAGCATTCTGTTATTTTGTTTGACAGAGTGTCTTGTTGTGAACATATGTAGGACATGATTTTTTCCTGCAACAGGGAAAATAAAGTATAAGTTTTAAAGATTTATTCTTTAATAAAGGATCTCAAAGCCAGCTTTAGAAAAAGGA
+
CCCCBFFFFFFFGGGGGGGGGGHHHHHHHHHHHHHHHHHHHHHHHHHHHHHGGHHHHHIHHHHIHHHHHHHHHHHHHHHHHHHHHHGHHHHHHHGGGGHHHHHHHHHHHHHHHHHHHHHHHHHHHHHHHHHHHHHHHHHHHHHH2EFHHHHHHHHHHHHHHHHHHHHHHGHHHHHHHHHHHGGHHHHHGHGHHHHHHHHHHHHHHHHHHHHHHHHHHHHHHHHHHHHHHHHHHHHHHGHHHHHHHHHHGGH
@M05620:45:000000000-G6HP7:1:1101:17848:12916 1:N:0:173
ATCTCTATCTCCTAAAAACCTGTTTAGATTTGGAGATAGACCTTCAGGTTTTTCATCATTTTCTGCATGAATTATACATTGACCACGTGGTCAGTTTGCAGCATTCTGTTATTTTGTTTGACAGAGTGTCTTGTTGAGAACATATGTAGGACATGATTTTTTCCTGCAACAGGGAAAATAAAGTATAAGTTTTAAAGATTTATTCTTTAATAAAGGATCTCAAAGCCAGCTTTAGAAAAAGGAAGAAAGGG
+
BBBBBFFFFFFFGGGGGGGGGGHHHHHHHHHHHHHHHHHHHHHHHHHHHHHGGHHHHHHHHHHHHHHGHHHHHHHHHHHHHHHHHHGHGGHHFHFHHHHGHHHHHHHHHHHHHHHHHHHHHHHHHHGHHHHHHHHHHHGFHHHHHHHGHHHGHHHHHHHHHGHHHHHGHHHHHGGHHHGHDFGHHHHEGGHHHHGDGHHHHHHHHHHGHFHFFHHHGHHHHHHGHGHHHGHHHHHGHHHH?AGGHFHHHHG
@M05620:45:000000000-G6HP7:1:1101:24349:12929 1:N:0:173
ATCTCTATCTCCTAAAAACCTGTTTAGATTTGGAGATAGACCTTCAGGTTTTTCATCATTTTCTGCATGAATTATACATTGACCACGTTCCAGCGTGGTCAGTTTGCAGCATTCTGTTATTTTGTTTGACAGAGTGTCTTGTTGAGAACATATGTAGGACATGATTTTTTCCTGCAACAGGGAAAATAAAGTATAAGTTTTAAAGATTTATTCTTTAATAAAGGATCTCAAAGCCAGCTTTAGAAAAAGGA
+
BBBCCFFFFFFFGGGGGGGGGGGHHHHHHHHHHHHGHHHHHHHHHHHHHHHGGHHHHHHHHHHHHHHHHGHHHHHHHHHHHHHHHHGHHHHHHHGEGGHHFHHHHHHHHHHHHHHHHHHHHHHHHHHHHHHHHHGHHHHHHHHHHHHHHHHGHHHHHHHHHHHHHHHHHGHHHHHHHHHHHGGHHHHHGGHGHHHHHFHHHHHHHHHHHHHHHHHHHHHHHHHHHHHHHHHHHGHHHGGHHHHFHHHHGGH
@M05620:45:000000000-G6HP7:1:1101:24368:12933 1:N:0:173
ATCTCTATCTCCTAAAAACCTGTTTAGATTTGGAGATAGACCTTCAGGTTTTTCATCATTTTCTGCATGAATTATACATTGACCACGTTCCAGCGTGGTCAGTTTGCAGCATTCTGTTATTTTGTTTGACAGAGTGTCTTGTTGTGAACATATGTAGGACATGATTTTTTCCTGCAACAGGGAAAATAAAGTATAAGTTTTAAAGATTTATTCTTTAATAAAGGATCTCAAAGCCAGCTTTAGAAAAAGGA
+
DDCDDFFFFFFFGGGGGGGGGGHHHHHHHHHHHHHHHHHHHHHHHHHHHHHGGHHHHHIIHIHIIHHHHHHHHHHHHHHHHHHHHHGHHHHHHHGGGGHHHHHHHHHGHHHHHHHHHHHHHHHHHHHHHHGHHHHHHHHHHHHHHGHHHHHHHHHHHHHHHHHHHHHHHGHHHHHHHHHHHGGHHHHHHHHHHHHHHHHHHHHHHHHHHHHHHHHHHHHHHHHHHHHHHHHHHHHHHGHHHHHGHGHHGGH
@M05620:45:000000000-G6HP7:1:1101:19697:12936 1:N:0:173
CATCCTGACCCTGAAGTACCCCGGCTTGATTTCTGACATTAGATCGGAAGAGCACACGTCTGAACTCCAGTCACAGAAGACCATCTCGTATGCCGTCTTCTGCTTGAAAAAAAAAACAGTGCTGCTGACCGACGCTCCTCTGAACCCCAAGTCCAACCGCGAGCAGATCACTCTGGTCCGGCTCCCTCCTCGCCCGTGCTCCTCCCTTCCTTCCCCCAGTCTTTTTCTGCCCGCCCTCTTTTCTCACATTA
+
BBBBBFFFFFFFGGGGGGGGGGGGCEEEFGHHHFGBGFHDG5GHHHGEGEFEGHHHHGHHHGFGFHHGGHAF@FH5F3F3EG2@F331FGHCFF@>ECFBGFH43FBG3BF/EE@//?2@2<22FGC2<<@?//-.><10>111<.A<...==<=DG.--;---::9F/99C0000900----....9....--;-;.;9///:/9.:.;9//;9B.-./://;/:;B/;BE.-9-;..9///;//9/9//
@M05620:45:000000000-G6HP7:1:1101:3223:12953 1:N:0:173
TACCTGTACTGGGGAAGCATCGCCATTCCTACCCTAAAGATCGGAAGAGCACACGTCTGAACTCCAGTCACAGAAGACCATCTCGTATGCCGTCTTCTGCTTGAAAAAAAAAAAAAAAAAAAAAAAAAAAGGAAAAGAAGAATTTAATGGGGTGTAAGGTAAAGAACAGTTAAGAGTTGAACAGAAAATACACTTGATTGAGAAAAACGAAAATAATACGAAAAGGAGTAAAATGGCAAGAGGGTCGATAA
+
AA>AADFFBFFFGGECEFFGGGGGGGHHHHFGFHHHHHFDGGGEEGGBEGFGGGABBFFDFGGGHFGFGHFGGFEECBFCG3FGBBEFFBBEB>GGFHBBBGHACHFFEFE@C//////---<<------../////..///0000000/...--9/////////..9////;///9//////////.///////////9//.//...-...-//////....-/....///////.//....../--.9.
@M05620:45:000000000-G6HP7:1:1101:5869:12964 1:N:0:173
CATCCTGACCCTGAAGTACCCCGGCTTGATTTCTGACATTAGATCGGAAGAGCACACGTCTGAACTCCAGTCACAGAAGACCATCTCGTATGCCGTCTTCTGCTTGAAAAAAAAAAAAAAAAAAAAATAAGAAGAAACATAAAAAACTAACTAATCATAAAAAAATAACACAAGAAATCGACTGAGTCGATTGCAGTATTGTGAAAACAGGCTGAGTGAGGGAGTGCTGAATGGCAGGAGTGGGTGTCGGA
+
CCCCCFFFFFFFGGGGGFGGGGGGGGGGHHHHHHHHHHHHHHHHHHGGGGHHHHHHHGHHHGHHHHHHHHHHHHHHHHHGHHHHEHHHGGHHHHGGGHGHHHHHHHHHFHHGGGGD></<>->----.;0000/0////:0000;-.000000000000;000-9.0:000...://00..-..0000-..0.000:000000000:/./..:...;000......0000000://.-..:.....;0.-9
@M05620:45:000000000-G6HP7:1:1101:3971:13026 1:N:0:173
AGATTACTGCAACAGTTCCCCCTACACTCTTTCCCTACAAGCCAGGGACAAAACAAAGATCGGAAGAGCACACGTCTGAACTCCAGTCACAGAAGACCATCTCGTATGCCGTCTTCTGCTTGAAAAAAAAAAATATAGCCTCAAATACCTAGCCAAACTATTGCAGTGGGGTCTTCTAAGCTTTATGCGAAGCTCATGCGCCATTTTCTTCTCCGTCCTTCGTTTTACGCACCATTCCATCCCTGTGTTGC
+
AAAABFFFDDFFGGGGGGGGGGGDHHHHHHHHHHHHHHHHHHGHHHGGGGHHHHHHHHHHHHGGGGFHHHHHHGHHHGHHHHHHHHHHGHHHHGHHHHHGFHHFFFHHHHGEFHEHHHHHGEHGHFHGGGG@/01111?11011>111>11110>00.11000=000//.-<./0:00;0/:000000C.---0000;0.....090;9;0;90.9.99//.9/..:/...--9/;9////;./////;./
@M05620:45:000000000-G6HP7:1:1101:2481:13027 1:N:0:173
ATCTCTATCTCCTAAAAACCTGTTTAGATTTGGAGATAGACCTTCAGGTTTTTCATCATTTTCTGCATGAATTATACATTGACCACGTTCCAGCGTGGTCAGTTTGCAGCATTCTGTTATTTTGTTTGACAGAGTGTCTTGTTGAGAACATATGTAGGACATGATTTTTTCCTGCAACAGGGAAAATAAAGTATAAGTTTTAAAGATTTATTCTTTAATAAAGGATCTCAAAGCCAGCTTTAGAAAAAGGA
+
A?1>A3FFFFB1AGE1EGGGGCGA3AFBFAAAAFHF0FDG1AGH1AFGB1FAEHBHEFHHHHHGHHHBH1FGDAGHDDHGHHFFHHCHHCE2@0EBEFE@BGF@BGGHHHE1EEEFFGFHHFDGBGGHBDDGFGHGB>FHHHHHHFAFHHDF2GBGGFD<<GCGHGFG1@<<GH10FFCFEEA0?FFD<1F<<G1FGGFFFDGBH1GHHHHFHHG000DDB00DC<CD<GHEFH./;EHFFBF00;/C..C
@M05620:45:000000000-G6HP7:1:1101:2498:13034 1:N:0:173
ATCTCTATCTCCTAAAAACCTGTTTAGATTTGGAGATAGACCTTCAGGTTTTTCATCATTTTCTGCATGAATTATACATTGACCACGTTCCAGCGTGGTCAGTTTGCAGCATTCTGTTATTTTGTTTGACAGAGTGTCTTGTTGAGAACATATGTAGGACATGATTTTTTCCTGCAACAGGGAAAATAAAGTATAAGTTTTAAAGATTTATTCTTTAATAAAGGATCTCAAAGCCAGCTTTAGAAAAAGGA
+
AAAAAFFFFBDFGGFGGGGGGGHHHHHGFHFHBHFHGEFHHFGHHHHBFFGFFHHHHFHHHHHFBHHFHBDEGHHHHHHFHHGHFG?GHHFFBCEE1EFGGGGHFEHHHHHHHHGHFGFGHHFHGHFHFEEHGCHFHFHHHHHCHBEGHHHFHHHHFGGGHHFHBFGGFCFHHFFGHHFFE/CGFFF1<?F?GHGHFGHGHFHBFDGHHHGGHFHHFHHHDDDFGGHHDGHG0GFGFEHFHFHBGHHC?AG
@M05620:45:000000000-G6HP7:1:1101:9657:13074 1:N:0:173
ATCTCTATCTCCTAAAAACCTGTTTAGATTTGGAGATAGACCTTCAGGTTTTTCATCATTTTCTGCATGAATTATACATTGACCACGTTCCAGCGTGGTAAGTTTGCAGCATTCTGTTATTTTGTTTGACAGAGTGTCTTGTTGAGAACATATGTAGGACATGATTTTTTCCTGCAACAGGGAAAATAAAGTATAAGTTTTAAAGATTTATTCTTTAATAAAGGATCTCAAAGCCAGCTTTAGAAAAAGGA
+
CDCCCFFFFFFFGGGGGGGGGGGHHHHHHHHHHHHHHHHHHHHHHHHHHHHGGHHHHIHHHHHHHHHHHHHHHHHGHHHHHHHHHHGHHHHHHHGGGGGGHHHHHHHHHHHHHHHHHHHHHHHHHHHHHHHHHHHHHHHHHHHHHHHHHHHHHHHHHHHHHHHHHHHHHGHHHHHHHHHHHGGHHHHHHHHHHHHHHFGHHHHHHHHHHHHHHHHHHHHHHHHHHHHHHGHHHHHHHGHHHHHHHHHHGGG
@M05620:45:000000000-G6HP7:1:1101:20108:13082 1:N:0:173
TACCTGTACTGGGGAAGAATTCCTACCCTAAAGATCGGAAGAGCACACGTCTGAACTCCAGTCACAGAAGACCATCTCGTATGCCGTCTTCTGCTTGAAAAAAAAAAACAAAAAAAAAAAAATAAAAAATGAGAGTTTAGTTATTAAAAAAAAAACAAACGAAAATATATAATTCGCAAAAACTGTGGCCTACAGATAAATTAAAAATAGATGATAACAACTGAATATGACGTTCTTCTGAGTCACGTATC
+
CCCCCFFFFFFFGGGEFGGGGGHHHHHHHHHHHHHHHGGGGHHHHHHHGHHHGGHHHHHHHHHHHHHHHHHHHHHHHHHGGHHHHGFGHGHHHHHHHGHGGHGGGGGB/?/?B?/<//<---.00=00-.0000;/;000::0000:000--:--.........-///9/;////....-/../////../9///;//;////////.////////////./////9/://..././/////////..//.
@M05620:45:000000000-G6HP7:1:1101:16401:13101 1:N:0:173
ATCTCTATCTCCTAAAAACCTGTTTAGATTTGGAGATAGACCTTCAGGTTTTTCATCATTTTCTGCATGAATTATACATTGACCACGTTCCAGCGTGGTCAGTTTGCAGCATTCTGTTATTTTGTTTGACAGAGTGTCTTGTTGAGAACATATGTAGGACATGATTTTTTCCTGCAACAGGGAAAATAAAGTATAAGTTTTAAAGATTTATTCTTTAATAAAGGATCTCAAAGCCAGCTTTAGAAAAAGGA
+
DDCDDFFFFFFFGGGGGGGGGGHHHHHHHHHHHHHHHHHHHHHHHHHHHHHGGHHHHHHHHHIIHHHHHHHHHHHHHHHHHHHHHHGHHHHHHHGGGGHHHHHHHHHHHHHHHHHHHHHHHHHHHHHHGHHHHHHHHHHHHHHHHHHHHHHHHHHHHHHHHHHHHHHHHGHHHHHHHHHHHGGHHHHHHHHHHHHHHHHHHHHHHHHHHHHHHHHHHHHHHHHHHHHHHHHHHHHHHGHHHHGHHHHHGGG
@M05620:45:000000000-G6HP7:1:1101:16408:13117 1:N:0:173
ATCTCTATCTCCTAAAAACCTGTTTAGATTTGGAGATAGACCTTCAGGTTTTTCATCATTTTCTGCATGAATTATACATTGACCACGTTCCAGCGTGGTCAGTTTGCAGCATTCTGTTATTTTGTTTGACAGAGTGTCTTGTTGAGAACATATGTAGGACATGATTTTTTCCTGCAACAGGGAAAATAAAGTATAAGTTTTAAAGATTTATTCTTTAATAAAGGATCTCAAAGCCAGCTTTAGAAAAAGGA
+
CCBCCFFFFFFFGGGGGGGGGGHHHHHHHHHHHHHHHHHHHHHHHHHHHHHGGHGHHHHHHHHHHHHHHHHHHHHHHHHHHHHHHHGHHHHHHHGGGGHHHHHHHHHHHHHHHHHHHHHHHHHHHHHHHHHHHHGHHHHHHHHHHGHHHFHHHHHHHGGHHHGHHHHHHGHHHHHHGHHHHGGHHGGHHHHHHHHHHHHHHHHHHHHHHHHHHHHHHHHHHHHGFHHHHHHHHHHHHGHHHHHHHGHGGGF
@M05620:45:000000000-G6HP7:1:1101:21849:13127 1:N:0:173
ATCTATCTCTAAAAACCTGTTTAGATTTGGAGATAGACCTTCAGGTTTTTCATCATTTTCTGCATGAATTATACATTGACCACGTTCCAGCGTGGTCAGTTTGCAGCATTCTGTTATTTTGTTTGACAGAGTGTCTTGTTGAGAACATATGTAGGACATGATTTTTTCCTGCAACAGGGAAAATAAAGTATAAGTTTTAAAGATTTATTCTTTAATAAAGGATCTCAAAGCCAGCTTTAGAAAAAGGAAGA
+
CCCCCFFFFFFFGGGGGGGGGGHHCHHHHHHHHHHHHHHHHHHHHHHHGGHHHHHHHHHHHGHHHHHHHHHHHHHHHGHHHHHGHHHHHHHGGGGHHHHHHHHHHHHHHHHHHHHHHHHHHHHHGFGHHHHHHHHHHHHHHHHHHHHHHHHHHHHHHHHHHHHHHHGHHHHHHHHHHHGGHHHHHHHHHHHHHHHHHHHHHHHHHHHHHHHHHHGHHHHHGHHHHHGGGGHHHFGGHHHHGGFHHGGHHHG
@M05620:45:000000000-G6HP7:1:1101:21866:13143 1:N:0:173
ATCTATCTCTAAAAACCTGTTTAGATTTGGAGATAGACCTTCAGGTTTTTCATCATTTTCTGCATGAATTATACATTGACCACGTTCCAGCGTGGTCAGTTTGCAGCATTCTGTTATTTTGTTTGACAGAGTGTCTTGTTGAGAACATATGTAGGACATGATTTTTTCCTGCAACAGGGAAAATAAAGTATAAGTTTTAAAGATTTATTCTTTAATAAAGGATCTCAAAGCCAGCTTTAGAAAAAGGAAGA
+
BBBBBFFFFFFDGGGGGGGGGGGHBGHHHHHHGHHHHHHHHHHHHHHHGGHHHHHHHHHHHHHHHHHHHHHHHHHHHFFHHHHGHHHHHHHGGGGHHHHHHHHHHHHHHHHHHHHHHHHHHHHHHGHHHHHHHHHHHHHHHHHHHHHHHHHHHHHHHHHHHHHHHHGHHHHGGGHGHHGGHHHHHHGHFHHHGHGGHHGGHHHHHHHHHHHHHHGHHHHHHFHHHHHGGHHHHHGHHHHHGCCGGFDFHHF
@M05620:45:000000000-G6HP7:1:1101:15526:13192 1:N:0:173
TACCTGTACTGGGGAAGCATTTGAATATCCCCCCATGGTGATGGGGACGGAGAACTGCTCCATAAACACAGGCAACGTGCCTAACTTTCCCGGGAAGATGAAGTCAAAGAGCGACCACAGCTCTTCGGAGGTTATTTTGCATCGGTGAGCCAGACAGAATGATCCGATGAGGGGTGCGAAACTATTTGAGGAAAGGAAGCACCTTTTTATTAAATTTACCTTTTAGCAATCGCCATTCCTACCCTAAAGAT
+
CDCDDFFFFFFFGGGGGGGGGGHHHHHHHHHGGGGHHHGHHHHHHGGGGGGGGHHHHHHHHHHHHHHHHHHHGHHHGHHHHHHHHHHHHHHGGGGGGHHHHHHHHHHHHHHHGGGGGHHHHHHHHHHGFGGEHHHHHHHHHHHGGEGEHGHHHHGHHHHHHHHHHHGGGHHHGGEEGGFGGGGFGGGGGGGFGGGGGGGGGGFFFFFFFFFFFFFFFFFFFFFFFFFFFFFFEFFEFFFFFFFFFFFFFFF
@M05620:45:000000000-G6HP7:1:1101:15541:13212 1:N:0:173
TACCTGTACTGGGGAAGCATTTGAATATCCCCCCATGGTGATGGGGACGGAGAACTGCTCCATAAACACAGGCAACGTGCCTAACTTTCCCGGGAAGATGAAGTCAAAGAGCGACCACAGCTCTTCGGAGGTTATTTTGCATCGGTGAGCCAGACAGAATGATCCGATGAGGGGTGCGAAACTATTTGAGGAAAGGAAGCACCTTTTTATTAAATTTACCTTTTAGCAATCGCCATTCCTACCCTAAAGAT
+
AAABBFFBFFFFGF2AEEGGGGFHHHHHHHHGGGGHHHFGGGHHHGGGGGGGGHHHHHHHHHHHHHHHHGHHGHHHGHHHHHHHHHHHHHHGGGGGGEHHFFHHHHHHHHHHGGGGGHEHHGHHHHHGDDGFHBGHHHHHHHHGGGG.CCHFGHGHHHGHHHHFHHAEGEFHGGGGGG.@FGGFGGGGBEFBBFCFF/FECFFFFFFFEFFFFFFFFEFFFFFFBFFFFFFFFFFFFFFFFFFFFF./B/B
@M05620:45:000000000-G6HP7:1:1101:28616:13266 1:N:0:173
CATCCTGACCCTGAAGTACCCGGCTTGATTTCTGACATTAGATCGGAAGAGCACACGTCTGAACTCCAGTCACAGAAGACCATCTCGTATGCCGTCTTCTGCTTGAAAAAAAAAAAAACAACAGCAAAACACCATAAACCTACATCCCATCAATGTAACAGATAACACCATCTATCCTCATAGCCCTCACTGCACCTTAATCTCACGACCAACGGACCAACCTTCTGAACCCAATCAGCAACTGCACCAGC
+
DDDDDFFFFFFFGGGGGGGGGGGGGGGHHHHHHHGHHHHHHGHHHGGGGHHHHHHHGHHHGHHHHHHHHHHHHHHHHHGHHHHHGHHGGHHHHGGGHGHHHHHHHHHHGHGGGFG/></////00001?0/0..111>10010110/.00<0000<000<0/000000..<00:<</00000:<0:/...00000//0:<000<00..---<..9.--..../0:0000:....//0000/.//00</:..
@M05620:45:000000000-G6HP7:1:1101:3943:13272 1:N:0:173
ATCTCTATCTCCTAAAAACCTGTTTAGATTTGGAGATAGACCTTCAGGTTTTTCATCATTTTCTGCATGAATTATACATTGACCACGTGGTCAGTTTGCAGCATTCTGTTATTTTGTTTGACAGAGTGTCTTGTTGAGAACATATGTAGGACATGATTTTTTCCTGCAACAGGGAAAATAAAGTATAAGTTTTAAAGATTTATTCTTTAATAAAGGATCTCAAAGCCAGCTTTAGAAAAAGGAAGAAAGGG
+
CCCCBFFFFFFFGGGGGGGGGGHHHHHHHHHHHHHHHHHHHHHHHHHHHHHGGHHHHHHHHHHHHHHHHHHHHHHHHHHHHHHHHHGHHGHHHHHHHHHGHH1FHHHHHHHHHHHHHHHHGGHHHHHHHHHHHHHHHHHHHHHHHHGHHGHHHHHHHHHHHGHHHHHHHHHGGGGHHHHHHHGFHHHHHFHHHFHHH1GHHHHHHHHHHHHHFHHHHHHHHFGGHGHGHGHHHGHGHGHGGGFHHHHHHHG
@M05620:45:000000000-G6HP7:1:1101:10223:13307 1:N:0:173
TACCTGTACTGGGGAAGCATTTGAATATCCCCCCATGGTGATGGGGACGGAGAACTGCTCCATAAACACAGGCAACGTGCCTAACTTTCCCGGGAAGATGAAGTCAAAGAGCGACCACAGCTCTTCGGAGGTTATTTTGCATCGGTGAGCCAGACAGAATGATCCGATGAGGGGTGCGAAACTATTTGAGGAAAGGAAGCACCTTTTTATTAAATTTACCTTTTAGCAATCGCCATTCCTACCCTAAAGAT
+
CCCCCFFFFFFFGGGGGGGGGGHHHHHHHHHGGGGHHHHHHHHHHGFGGGGEGHHHHHFHHHHHHHHHHHHHGHHFGHHHHHHHFGHHHHHGGGGGGGHGHFHFGHHH3GFHGGGGGHHFHHHHHHHGFGGDHHHHHHHHEHHGDAGF><FGHHGHHHHHHHGHHHEGGHHHGGEDGGGGGGGFGGGGGGGFGGGGF9:EFFFFFFFFFFFFFFFFFFFFFFFFFFFFBFFEFFFFFFFFFFFFFFFFFFF
@M05620:45:000000000-G6HP7:1:1101:29066:13309 1:N:0:173
AGATTACTTCAACAGTTCCCCCTACACTCTTTCCCTACAAGCCAGGGACAAAACAAAGATCGGAAGAGCACACGTCTGAACTCCAGTCACCGAAGACCATCTCGTATGCCGTCTTCTGCTTGAAAAAAAAAAAAAAATCAACACAATTTCCACCTTTTTCTACATCATTATTTTTAAATATATAATATATCTCATCTTATCTACTTATAATGTATATTGTATCATGTAATATTGTTTTACCGTGATTGTAT
+
AAAAAFFFDF3DGGGGGGGGGGG0GHHHHHHHHHHHHHHHHHGHHHGGGGHGHHHHHHHHHHGGGGHHHHHHHGHHHFFHHHHHHHHHHH1EEGGGHHHHHHHHGGHHHHGEGFFGHHHHHHFGHGHGG/BC>/<--.<0</0...0000000;:0000/000000000000009.000090;0000090000000090009009;0;9000000000/9////9/:///////9:--///--9-://///
@M05620:45:000000000-G6HP7:1:1101:18987:13313 1:N:0:173
CATCCTGACCCTGAAGTACCCCGGCTTGATTTCTGACATTAGATCGGAAGAGCACACGTCTGAACTCCAGTCACAGAAGACCATCTCGTATGCCGTCTTCTGCTTGAAAAAAAAAAAAGGACCGCTTCGGGTCTTTCTTTTTGTAACCAACCACAAACCTGACCGAATCATTTTTCTACTATCTCCTCCTCCGTCATTCATCCCTTTTTATCCTCCTTGCTTCTTCTCACCCACTCTCTCCCCTCCCTCCC
+
BBABBFFFFFFFGGFGFGGGGGGEGGGCFFFFHHHDHGGHHHFHGHGGEGGHHHHGHFHHHGGHHDGHHHHHGHH5EGGFHHFGHBFFGDGFFGGA/GGFFHHFFF0G3B?/>ED/<<//20//>//.-..<>0FD<DF0D0<CD00<0.<...:...::.///:-;.;09;BBF/00;0000;;0;/99//.9:;.9;/9//.9/;9;./;;/;;.//9/9//9;/B/9;..999/B9/:/.;AD..;.9
@M05620:45:000000000-G6HP7:1:1101:16805:13315 1:N:0:173
ATCTCTATCTCCTAAAAACCTGTTTAGATTTGGAGATAGACCTTCAGGTTTTTCATCATTTTCTGCATGAATTATACATTGACCACGTTCCAGCGTGGTCAGTTTGCAGCATTCTGTTATTTTGTTTGACAGAGTGTCTTGTTGAGAACATATGTAGGACATGATTTTTTCCTGCAACAGGGAAAATAAAGTATAAGTTTTAAAGATTTATTCTTTAATAAAGGATCTCAAAGCCAGCTTTAGAAAAAGGA
+
CDDDCFFFFFFFGGGGGGGGGGHHHHHHHHHHHHHHHHHHHHHHHHHHHHHGGHHHHIHHIIIIHHHHHHHHHHHHHHHHHHHHHHGHHHHHHHGGGGHHHHHHHHHHHHHHHHHHHHHHHHHHHHHHHHHHHHHHHHHHHHHHHHHHHHHHHHHHHHHHHHHHHHHHHGHHHHHHHHHHHGGHHHHHHHHHHHHHHHHHHHHHHHHHHHHHHHHHHHHHHHHHHHHHHHHHHHHHHGHHHHHGHHHHGGH
@M05620:45:000000000-G6HP7:1:1101:23652:13316 1:N:0:173
ATCTCTATCTCCTAAAAACCTGTTTAGATTTGGAGATAGACCTTCAGGTTTTTCATCATTTTCTGCATGAATTATACATTGACCACGTGGTCAGTTTGCAGCATTCTGTTATTTTGTTTGACAGAGTGTCTTGTTGAGAACATATGTAGGACATGATTTTTTCCTGCAACAGGGAAAATAAAGTATAAGTTTTAAAGATTTATTCTTTAATAAAGGATCTCAAAGCCAGCTTTAGAAAAAGGAAGAAAGGG
+
CCCCCFFFFFFFGGGGGGGGGGHHHHHHHHHHHHHHHHHHHHHHHHHHHHHGGHHHHHHHHHHHHHHHHHHHHHHHHHHHHHHHHHGHHGHHHHHHHHHGHHGHHHHHHHHHHHHHHHHHHHHHHHGHHHHHHHHHHHHHHHHHHGG4FGFGHHHFHHHHHGHHHHHHHHHHHGGHGHFHGGGGHHHHGGHHHHGHHHHHHHHHHHHHHFHHGFHHFHHHHHHHHHHGHGHHHGH0GGHHGGFGHFHHHGG
@M05620:45:000000000-G6HP7:1:1101:16793:13329 1:N:0:173
ATCTCTATCTCCTAAAAACCTGTTTAGATTTGGAGATAGACCTTCAGGTTTTTCATCATTTTCTGCATGAATTATACATTGACCACGTTCCAGCGTGGTCAGTTTGCAGCATTCTGTTATTTTGTTTGACAGAGTGTCTTGTTGAGAACATATGTAGGACATGATTTTTTCCTGCAACAGGGAAAATAAAGTATAAGTTTTAAAGATTTATTCTTTAATAAAGGATCTCAAAGCCAGCTTTAGAAAAAGGA
+
BAABBFFFFFFFGGGGGGGGGGHHHHHHHHHHHGHHHHHHHHHHHHHHHHHGGHHHHHHHHHHHHHHHHHHHHHHHHHHHHHHHHHGHHHHHHHGGGGHHFHHHHHHGHHHHHHHHHHHHHHHHHHHHHHHHGHHHHHHHHHHHFHEHHFHFHHHHGHGHHGGGHHHHHGHHHHHHHHHHHFGHHFGGGFHGFHHGHGHHHGFHHHHHHHHHHHHHHHHFHHHHHHHHHHHHHHGHHGHHHHHFFCGFFFC
@M05620:45:000000000-G6HP7:1:1101:19987:13356 1:N:0:173
ATCTCTATCTCCTAAAAACCTGTTTAGATTTGGAGATAGACCTTCAGGTTTTTCATCATTTTCTGCATGAATTATACATTGACCACGTGGTCAGTTTGCAGCATTCTGTTATTTTGTTTGACAGAGTGTCTTGTTGAGAACATATGTAGGACATGATTTTTTCCTGCAACAGGGAAAATAAAGTATAAGTTTTAAAGATTTATTCTTTAATAAAGGATCTCAAAGCCAGCTTTAGAAAAAGGAAGAAAGGG
+
BCCCCFFFFFFFGGGGGGGGGGHHHHHHHHHHHHHHHHHGHHHHHHHHHHHGGHHHHHHHHHIIHHHHHHHHHHHHHHHHHHHHHHGHE1ABE2DFHHBEC31DHDFFGDHHHDHHHHH33B4FF3FHGHFHFEGHEE/??3F?GH4FEB3G?FGGHHHFDDCGHF22??0B/FFHGBF222@@FGGGH1?FF<CHHFGHHHHDFFGHDGHDF1=1GHB1DG000/C/C.CDF0GC0D/.../CGFHHHGF
@M05620:45:000000000-G6HP7:1:1101:4330:13362 1:N:0:173
ATCTCTATCTCCTAAAAACCTGTTTAGATTTGGAGATAGACCTTCAGGTTTTTCATCATTTTCTGCATGAATTATACATTGACCACGTGGTCAGTTTGCAGCATTCTGTTATTTTGTTTGACAGAGTGTCTTGTTGAGAACATATGTAGGACATGATTTTTTCCTGCAACAGGGAAAATAAAGTATAAGTTTTAAAGATTTATTCTTTAATAAAGGATCTCAAAGCCAGCTTTAGAAAAAGGAAGAAAGGG
+
DDDDCFFFFFFFGGGGGGGGGGHHHHHHHHHHHHHHHHHHHHHHHHHHHHHGGHHHHHHHHHHHIHHHHHHHHHHHHHHHHHHHHHGHHGHHHHHHHHHHHHAGHHHHHHHHHHHHHHHHHHHHHHHHHHHHHHHHHHHHHGHHHHHHHHHHHHHHHHHHHGHHHHHHHHGHHGGHHHHHHHHHHHHHHGHHHHHHHFGHHHHHHHHHHHHHGHHHHHHHHGHHHGHGHGHHHGHFHHHHGGHHHHHHHHG
@M05620:45:000000000-G6HP7:1:1101:19971:13364 1:N:0:173
ATCTCTATCTCCTAAAAACCTGTTTAGATTTGGAGATAGACCTTCAGGTTTTTCATCATTTTCTGCATGAATTATACATTGACCACGTGGTCAGTTTGCAGCATTCTGTTATTTTGTTTGACAGAGTGTCTTGTTGAGAACATATGTAGGACATGATTTTTTCCTGCAACAGGGAAAATAAAGTATAAGTTTTAAAGATTTATTCTTTAATAAAGGATCTCAAAGCCAGCTTTAGAAAAAGGAAGAAAGGG
+
CCCCCFFFFFFFGGGGGGGGGGHHHHHHHHHHHHHHHHHHHHHHHHHHHHHGGHHHHIHHHHIHIHHHHHHHHHHHHHHHHHHHHHGHHGHHHHHHHHHGHHHHHHHHHHHHHHHHHHHHHHHHHHHHHHHHHHHHHHGHHHHHHHHHHHHHHHHHHHHHHGHHHHHHHHHHHGGHHHHHHHHHHHHHHHHHHHHHHHHHHHHHHHHHHHHHHHHHHHHHHGHHHHHHHGHHHFHFHHHHGGGHHHHHHHG
@M05620:45:000000000-G6HP7:1:1101:4347:13369 1:N:0:173
ATCTCTATCTCCTAAAAACCTGTTTAGATTTGGAGATAGACCTTCAGGTTTTTCATCATTTTCTGCATGAATTATACATTGACCACGTGGTCAGTTTGCAGCATTCTGTTATTTTGTTTGACAGAGTGTCTTGTTGAGAACATATGTAGGACATGATTTTTTCCTGCAACAGGGAAAATAAAGTATAAGTTTTAAAGATTTATTCTTTAATAAAGGATCTCAAAGCCAGCTTTAGAAAAAGGAAGAAAGGG
+
CCCCCFFFFFFFGGGGGGGGGGHHHHHHHHHHHHHHHHFHHHHHHHHHHHHGGHHHHHHHHHHHHHHHFHHHHHHHHGHHGHHHGHGHHGHHFHHHHHHHHH1GHHHHHHHHHHHHHHHHHHHHHHHHHHHHHHHHGHHHHHHHHFGHHBFGHHHFHHHHHGHHHHHHHHHHEGGHHHHGHHHHHHHHHHGHHHHHHHHHHHHHHHHHHHHHHHHGHGHFHHGHHHHHHGHHHHGFHHHHGGHHHHHHHHG
@M05620:45:000000000-G6HP7:1:1101:19980:13383 1:N:0:173
ATCTCTATCTCCTAAAAACCTGTTTAGATTTGGAGATAGACCTTCAGGTTTTTCATCATTTTCTGCATGAATTATACATTGACCACGTGGTCAGTTTGCAGCATTCTGTTATTTTGTTTGACAGAGTGTCTTGTTGAGAACATATGTAGGACATGATTTTTTCCTGCAACAGGGAAAATAAAGTATAAGTTTTAAAGATTTATTCTTTAATAAAGGATCTCAAAGCCAGCTTTAGAAAAAGGAAGAAAGGG
+
BBBBBFFFFFFFGGFGGFGGGGHHHHFHFHHHHCHFHHHFHHHHHHGHHHHGGHHHHHHHHHHHHHGHHFHHHHHHHHHHGFHHHHGFHGHHHHFHHHHHHHFHHHHHHHFHHHHHHHHHHHGHCHHHHHHHHHHHHHHHHGGHGHFEGHHHHHHHHHHHHGHHHHHGHHHHHGGHHFFHD2FHHHHHGGHHHHFGHGHHHHHHHHHHH1GDGFHHGHHHHHHHGHHHGEGHHFHCFHFFDGFGHGHGHGG
@M05620:45:000000000-G6HP7:1:1101:5593:13415 1:N:0:173
CATCCTGACCCTGAAGTACCCCGGCTTGATTTCTGACATTAGATCGGAAGAGCACACGTCTGAACTCCAGTCACAGAAGACCATCTCGTATGCCGTCTTCTGCTTGAAAAAAAAAAAAAGCTCTTCGTCGTTTATTTTGCATCGTTGATCCCGCCATCATGATCCGATGAGGGGTTCAAAACTATTTGAGGAACGGCAGCCCCTTTTTCTTACATTTACCTTTTCGCATTCGCCATTCCTACACTACAGAT
+
ABABAFFFFFFFGGGGGGGGGCEGGGGGHHHHHHGFGFHHHHGHHHGGGGHHHHHFGFHHGGFHHFHHHHGGHHHGGFHHHGHHFHHHFGHHFGFEEGGHHHEHGFHHBHFGFGFBB///011<<1<0/--.>.1DG11GBHF?.</<0==/.<:-./0<00:;G.:CC0;/.-.-;00009;0F0B0;./0/.:;9B@..;.99/;BBFFF//;;B//9B/FF/@....;/9A.:/B/B;9/:B/:////
@M05620:45:000000000-G6HP7:1:1101:28131:13421 1:N:0:173
CATCCTGACCCTGAAGTACCCCGGCTTGATTTCTGACATTAGATCGGAAGAGCACACGTCTGAACTCCAGTCACAGAAGACCATCTCGTATGCCGTCTTCTGCTTGAAAAAAAAAAAAAAAAATTATTACAATTTCTTTTTCGCATCTTTCCATTCATTCATTCCTTCACCCTCACTCCCTAATATTTGTTCCACTCTCACCAATTCCTAGTATTTCCTGCTCACTCACACTCCCTTTCCCACCCAACAAC
+
DCCCDFFFFFFFGGGGGGGGGGGGGGGGHHHHHGGGHHHHHHGHHHGGGGHHHHHHHGHHHGHHHHHHHHHHHHHHHHHGHHHHHHHHGGHHHHGGGHGHGHHHHHHHGHHEEEG@>///<-<01111==0<000000000/-...:;0000:000000;0000:000000:....0::./0:000000:/00000/0;:0.0.0000000:0000;000:0000;0/000://./00;0::........9
@M05620:45:000000000-G6HP7:1:1101:11214:13475 1:N:0:173
CATCCTGACCCTGAAGTACCCGGCTTGATTCTGACATTAGATCGGAAGAGCACACGTCTGAACTCCAGTCACAGAAGACCATCTCGTATGCCGTCTTCTGCTTGAAAAAAAAAAAAAAAAAACCCACCCCCCCACCCCCCACCCCCCCGGCCCCCCCCCCCCCCCCCCCCCCCCCCCCCCCCCCCCCCCCCCCCCCCACCACCCCCCCCCCCCCACCCCCCCCCCCCCACCACCCCCCCCCCCACCCCCCC
+
CCCCCFFFFFFFGGGGGGGGGGGGGGGHHGHHHHHHHHHHHHHHGGGGHHHGGHHGGHHGHHHHHHHGHHHHHGHHHHHHG@BGHFFEHFHHGEGHGHHHHHHHGHHHGGGGGG//////--...<..<<----;9CF-@-...--99--:----:-9----;-@B--;--@>-@FA--9@-:B--@--;-----9-;A...;ACA----9-9--..9------::-@-;9.9:9=;-:@D::;9DFAD--
@M05620:45:000000000-G6HP7:1:1101:5203:13482 1:N:0:173
TACCTGTACTGGGGAAGCATTTGAATATCCCCCCATGGTGATGGGGACGGAGAACTGCTCCATAAACACAGGCAACGTGCCTAACTTTCCCGGGAAGATGAAGTCAAAGAGCGACCACAGCTCTTCGGAGGTTATTTTGCATCGGTGAGCCAGACAGAATGATCCGATGAGGGGTGCGAAACTATTTGAGGAAAGGAAGCACCTTTTTATTAAATTTACCTTTTAGCAATCGCCATTCCTACCCTAAAGAT
+
DDCCDFFFFFFFGGGGGGGGGGHHHHHHHHHGGGGHHHGHHHHHHGGGGGGGGHHHHHHHHHHHHHHHHHHHGHHHGHHHHHHHHHHHHHHGGGGGGHHHHHHHHHHHHHHHGGGGGHHHHHHHHHHGGGGGHHHHHHHHGHHGGEGGHHHHHHGHHHHHHHHHHHGGGHHHGGEEGGGGGGGGGGHHGGGFGGGGGGGGFGFFFFFFFFFFFFFFFFFFFFFFFFFFFFFFFFFFFFFFFFFFFFFFFFF
@M05620:45:000000000-G6HP7:1:1101:21673:13483 1:N:0:173
TACCTGTACTGGGGAAGCATTTGAATATCCCCCCATGGTGATGGGGACGGAGAACTGCTCCATAAACACAGGCAACGTGCCTAACTTTCCCGGGAAGATGAAGTCAAAGAGCGACCACAGCTCTTCGGAGGTTATTTTGCATCGGTGAGCCAGACAGAATGATCCGATGAGGGGTGCGAAACTATTTGAGGAAAGGAAGCACCTTTTTATTAAATTTACCTTTTAGCAATCGCCATTCCTACCCTAAAGAT
+
BAABCFFFFFFFGGGGGGGGGGHHHHHHHHHGGGGHHHGHHHHHHGGGGGGGGHHHHHHHHHHHHHHHHHHHGHHHGHHHHHHHHHHHHHHGGGGGGHHHHHHHHHHHHHHHGGGGGHHHHHHHHHHGGGGGHHHHHHHHHHHGGGGGGHHHHHGHHHHHHHHHHHGGGHHHGGGGGGGGGGGFGGGGEFGFFGFFGGGGGGFFFFFFFFFFFFFFFFFFFFFFFFFFFFFEEFDEFFFFFFAFFFFFFFF
@M05620:45:000000000-G6HP7:1:1101:25038:13488 1:N:0:173
CATCCTGACCCTGAAGTACCCCGGCTTGATTTCTGACATTAGATCGGAAGAGCACACGTCTGAACTCCAGTCACAGAAGACCATCTCGTATGCCGTCTTCTGCTTGAAAAAAAAAAAAAACACAAAATCAGCCACTATAACCAACCTGACACACACAATTGGAGGAGGAAAAAAATTGCCACGCACGCGTCGGGCGCAACGCCTCCAGACACGACACGCTCGTCTCAGGTCTCTTTCACAACACCTCTTTT
+
DDDDDFFFFFFFGGGGGGGGGGGGGGGGHHHHHHHHHHHHHHHHHHGCGGHHHHHHHGHHHGHHHHHHHHHHHHHHHHHHHHHHHHHHGGHHHHGGGHGGHHHHHHHHHHHGGGGC<<///?0/?0011111000101=1000..././/00/.....00000/.....///.--.000000-:------9------------.../00.//.--;-.-..--../00/000000000000..../.0000
@M05620:45:000000000-G6HP7:1:1101:21655:13491 1:N:0:173
TACCTGTACTGGGGAAGCATTTGAATATCCCCCCATGGTGATGGGGACGGAGAACTGCTCCATAAACACAGGCAACGTGCCTAACTTTCCCGGGAAGATGAAGTCAAAGAGCGACCACAGCTCTTCGGAGGTTATTTTGCATCGGTGAGCCAGACAGAATGATCCGATGAGGGGTGCGAAACTATTTGAGGAAAGGAAGCACCTTTTTATTAAATTTACCTTTTAGCAATCGCCATTCCTACCCTAAAGAT
+
BAABBFFFFFFFGGGGGGGGGGHHHHHHHHHGGGGHHHHHHHHHHGGGGGGGGHHHHHHHHHHHHHHHHHHHGHHHGHHHHHHHHHHHHHHGGGGGGHHHHHHHHHHHHHHHGGGGGHHHHHHHHHHGGGGEHHHHHHHHHHHGGGGGHGHHHHGHHHHHHHHHHHGGGHHGGG:CGGFGGGGGGGGGEGGFGFGGGFGGGGFFFFFFFFFFFFFFFFFFFFFFFFFFFFFFFFDFFFFFFFFFFFFFFFF
@M05620:45:000000000-G6HP7:1:1101:5193:13497 1:N:0:173
TACCTGTACTGGGGAAGCATTTGAATATCCCCCCATGGTGATGGGGACGGAGAACTGCTCCATAAACACAGGCAACGTGCCTAACTTTCCCGGGAAGATGAAGTCAAAGAGCGACCACAGCTCTTCGGAGGTTATTTTGCATCGGTGAGCCAGACAGAATGATCCGATGAGGGGTGCGAAACTATTTGAGGAAAGGAAGCACCTTTTTATTAAATTTACCTTTTAGCAATCGCCATTCCTACCCTAAAGAT
+
BBBABFFFFFFFGGGGGGEGGGHHHHHHGHHGGGGHHHHCHHHHGGGGGGGGGHHHHHHHHHHGHHHHHHHHGHHHGHHHHHHHHHHHHHHGGGGGGGHHHGHHHHHHGHHHGGGGGHHHHHHHHHHGDFGGHHHHHHHHHHHGGGFEGFHFHHGHHHGHGHHHHHGGGHHEFG:CFGECGGG0FGGGGEEBC/AFFFGABFFFFFFFEFFF9FFFFFFFFFFFBFFFFFF.EFFEFFFFFFAAFBB//BF
@M05620:45:000000000-G6HP7:1:1101:12362:13498 1:N:0:173
AAACCAAGCAGACACTCACCGCTACTGGAGTTAAGACATGAGGTCAGCTAGATCGGAAGAGCACACGTCTGAACTCCAGTCACAGAAGACCATCTCGTATGCCGTCTTCTGCTTGAAAAAAAAAAAATCCACCAATCCTCTTCCCTCCCCTCCTCCCCCCCCTCCTTTTCCCTCCCCCCTTCTCCCTCTCCTCCCCCTTCTCTCCCTTCCTTCCTTCCTCCCTTCTCTCCCCTTCCTCTTTTTCCCCCTTC
+
CCBCCABFBFFFGGGGGGGGGGGEGHHHHHHHHHHHHHHGHHHHHHHGHFHHHHHGGGGHHGHHHGGHHHGHHFHHHHHHHHHHGHHHFHHHGFHHHGGHHHHGFGHGFHHHHHHFHFFFGGFC@//0?1110//1<<1<1111>1<C<</..//<...:--9;./0000;009....--.:0;0////:/0:/:..-;/;;0:/;;::BBB0:000/:0;:/0/;0:9/9;F.;/;000;00/00/9-.:
@M05620:45:000000000-G6HP7:1:1101:21670:13502 1:N:0:173
TACCTGTACTGGGGAAGCATTTGAATATCCCCCCATGGTGATGGGGACGGAGAACTGCTCCATAAACACAGGCAACGTGCCTAACTTTCCCGGGAAGATGAAGTCAAAGAGCGACCACAGCTCTTCGGAGGTTATTTTGCATCGGTGAGCCAGACAGAATGATCCGATGAGGGGTGCGAAACTATTTGAGGAAAGGAAGCACCTTTTTATTAAATTTACCTTTTAGCAATCGCCATTCCTACCCTAAAGAT
+
CCCCCFFFFFFFGGGGGGGGGGHHHHHHHHHGGGGHHHHHHHHHHGGGGGGGGHHHHHHHHHHHHHHHHHHHGHHHGHHHHHHHHHHHHHHGGGGGGHHHHHHHHHHHHHHHGGGGGHHHHHHHHHHGGGGEHHHHHHHHHHHGGGGFGGHHHHGHHHHHHHHHHHDGGHHHGG;CGGGGGGGGGGGGGGGFGGGGGGGGGGFFFFFFFFFFF9FFFFFFFFFFFFFFFFFFFFFFFFFFFFAFFFFFFFF
@M05620:45:000000000-G6HP7:1:1101:13351:13508 1:N:0:173
ATCTCTATCTCCTAAAAACCTGTTTAGATTTGGAGATAGACCTTCAGGTTTTTCATCATTTTCTGCATGAATTATACATTGACCACGTTCCAGCGTGGTCAGTTTGCAGCATTCTGTTATTTTGTTTGACAGAGTGTCTTGTTGAGAACATATGTAGGACATGATTTTTTCCTGCAACAGGGAAAATAAAGTATAAGTTTTAAAGATTTATTCTTTAATAAAGGATCTCAAAGCCAGCTTTAGAAAAAGGA
+
CDCCCFFFFFFFGGGGGGGGGGHHHHHHHHHHHHHHHHHHHHHHHHHHHHHGGHHHHHHHHIHIHHHHHHHHHHHHHHHHHHHHHHGHHHHHHHGGGGHHHHHHHHHHHHHHHHHHHHHHHHHHHHHHHHHHHHHHHHHHHHHHHHHHHHHHHHHHHHHHHHHHHHHHHGHHHHHHHHHHHGGHHHHHHHHHHHHHHHHHHHHHHHHHHHHHHHHHHHHHHHHHHHHHHHHHHHHHHGHHHHGHHHHHGGH
@M05620:45:000000000-G6HP7:1:1101:13898:13519 1:N:0:173
CATCCTGACCCTGAAGTACCCCGGCTTGATTTCTGACATTAATCGGAAGAGCACACGTCTGAACTCCAGTCACAGAAGACCATCTCGTATGCCGTCTTCTGCTTGAAAAAAAAAAAAAAACAAAAAAAAAAGAGAAAATATCATTTAGAAGAAAGTACAACAATAATAAATGTAAGAATAGATGTAGCTCATGGGGTAAAAGGAAATTTCCTAGTGAAATCATAGGTATGGCTAACATAAGTTGATGTATA
+
DDDDDFFFFFFFGGGGGGGGGGGGGGGGHHHHHHHHHHHHHFHHGGGAFHHHHHHHGHHHGHHHHHHHHHHHHHHHHHHHHHGEGHHGGHHHHGGGHGHHHHHHHHHHGHG/EDG><>/<?>F00.-----.://00/:00000;0;:0000//0000000..000000000000;00:000;0000000000:..../000.///0000000000000000:0000000/./00/:0000:000000;00
@M05620:45:000000000-G6HP7:1:1101:25834:13522 1:N:0:173
ATCTCTATCTCCTAAAAACCTGTTTAGATTTGGAGATAGACCTTCAGGTTTTTCATCATTTTCTGCATGAATTATACATTGACCACGTTCCAGCGTGGTCAGTTTGCAGCATTCTGTTATTTTGTTTGACAGAGTGTCTTGTTGAGAACATATGTAGGACATGATTTTTTCCTGCAACAGGGAAAATAAAGTATAAGTTTTAAAGATTTATTCTTTAATAAAGGATCTCAAAGCCAGCTTTAGAAAAAGGA
+
DDDDDFFFFFFFGGGGGGGGGGHHHHHHHHHHHHHHHHHHHHHHHHHHHHHGGHHHHHHHHIHHHHHHHHHHHHHHHHHHHHHHHHGHHHHHHHGGGGHHHHHHHHHHHHHHHHHHHHHHHHHHHHHHHHHHHHHHHHHHHHHHHHHHHHHHHGHHHHHHHHHHHHHHHGHHHHHHHHHHHGGHHHHHHHHHHHHHHHHHHHHHHHHHHHHHHHHHHHHHHHHHHHHHHHHHHHHHHGHHHHHHHHHHGGH
@M05620:45:000000000-G6HP7:1:1101:13411:13531 1:N:0:173
CATCCTGACCCTGAAGTACCCCGGCTTGATTTCTGACATTAGATCGGAAGAGCACACGTCTGAACTCCAGTCACAGAAGACCATCTCGTATGCCGTCTTCTGCTTGAAAAAAAAAAAACATTAAATTACCCTCTATGCTATTCTTTCCCCACTTTCTTCACTATCCTATTCTTACCCCCTATCCCCTCCCTACTCCTTAGTCCCTCTTCATGCGTGCGTCCCTTCGCACCCCTTACACTACCTCGCCCTTC
+
CCCCDFFFFFFFGGGGGGGGGGGGGGGGHHHHHHHHHHHHHHHHHHGGGGHHHHHGHGHHHGHHHHHHHHHHHHHFFGHHHHHHHHHHGGHHGHGGGHGHFHGHHHHHHHHGGGGC>///22?111111111?0=111111111111=<0<.010000=<000=0/0<0000000:::--.0:/0:/;../0.0;00000;0:B0:/:0000;....-.;-:00/...--.9..000:0://00.--.-/;
@M05620:45:000000000-G6HP7:1:1101:20938:13563 1:N:0:173
AGATTACTGCAACAGTTCCCCCTACACTCTTTCCCGACAAGCCAGGGACAAAACAAAGATCGGAAGAGCACACGTCTGAACTCCAGTCACAGAAGACCATCTCGTATGCCGTCTTCTGCTTGAAAAAAAAAAAAAAACAATTATCTCCCCTCTTTCTTCCCTACATAATTCCTTCCCCATATCCCCGCCCTTCGCTCTCATCCCTCTGTCTTCATTCCTCCATTCTCTCCCCTCCCTCTTTCTCCCCCTTC
+
CCBCCFFFFFFFGGGGGGGGGGGGHHHHHHHHHHHGGGGGHHGHHHGGGGHHHHHHHGGHHHGGGGHHHHHHHGHHHGGHHHHHHHHHFHHHGHHHHHHGGHHHGGHHHHGFGHGHHHHHHHGGHHHCGGGC/<<-<.=.0000<0=0;C/:/0:;000=:00:/090000000;//:///0;9/.--:--;;.:...///;9./////;;///:/;://:///;/;/9;/9/;AA/FB////9/9..-.:
@M05620:45:000000000-G6HP7:1:1101:20677:13583 1:N:0:173
CATCCTGACCCTGAAGTACCCCGGCTTGATTTCTGACATTAGATCGGAAGAGCACACGTCTGAACTCCAGTCACAGAAGACCATCTCGTATGCCGTCTTCTGCTTGAAAAAAAAAAAAAGTCAACTTGGGGGCTTTCTTTTTTTACTCAACTCTACCCCTCTAATAAACATTTTTTTACTAATTCCTTCTTATTCATCCATTAAGTTTTATCCACCTTCCTGCTTCTCACCAACTCTCTACTCTCCTGCCA
+
CCCCCFFFFFFFGGGGGGGGGGGGGGGGGHHHHHHGHHHHHHGHHHGGGGGHHHHHHGHHHGHHHHHHHHHHHHGHHHHGHHHHEFHHGGHHHHGFGGGGHHGFHHHH3FF/EEGB<>//1?111111=/<---./0==D00--.00000;000=00..C./0000;09000;0C--=09900009;00;000000:00;B0009;;0:009B00;900:0009;B0000.0.:/00;00;F009/00::0
@M05620:45:000000000-G6HP7:1:1101:27267:13652 1:N:0:173
ATCTCTATCTCCTAAAAACCTGTTTAGATTTGGAGATAGACCTTCAGGTTTTTCATCATTTTCTGCATGAATTATACATTGACCACGTTCCAGCGTGGTCAGTTTGCAGCATTCTGTTATTTTGTTTGACAGAGTGTCTTGTTGAGAACATATGTAGGACATGATTTTTTCCTGCAACAGGGAAAATAAAGTATAAGTTTCAAAGATTTATTCTTTAATAAAGGATCTCAAAGCCAGCTTTAGAAAAAGGA
+
CCCCCFFFFFFFGGGGGGGGGGHHHHHHHHHHHGHHHHHHHHHHHHHHHHHGGHHHHHHIHHIIIHHHHHHHHHHHHHHHHHHHHHGHHHHHHHGGGGHHHHHHHHHHHHHHHHHHHHHHHHHHHHHHHHHHHHHHHHHHHHHHHHHHHHHHHHHHHHHHHHHHHHHHHGHHHHHHHHGHHGGHHHHHHHHHHHHHHHHHGHHHHHHHHHHHHHHHHHHHHHHHHHHHHHHHHHHHHGHHHHGFHGHGGGH
@M05620:45:000000000-G6HP7:1:1101:27259:13670 1:N:0:173
ATCTCTATCTCCTAAAAACCTGTTTAGATTTGGTGATAGACCTTCAGGTTTTTCATCATTTTCTGCATGAATTATACATTGACCACGTTCCAGCGTGGTCAGTTTGCAGCATTCTGTTATTTTGTTTGACAGAGTGTCTTGTTGAGAACATATGTAGGACATGATTTTTTCCTGCAACAGGGAAAATAAAGTATAAGTTTTAAAGATTTATTCTTTAATAAAGGATCTCAAAGCCAGCTTTAGAAAAAGGA
+
AAAAAFFFFFFFGGGGGGGGC1DG3331DGHF10BF3FB1F1BGH1F1FGGF/AFBGBHEHB212121AF1DBDGHB2D2FBGFFA?HHHH21FEEE/FG2FGHHH1@F@>E@2GHHHDHHHHHHHHHHHGHHHHHFFHGHHGHEHGHHFHEFFGDGGHHCFG1GGHHHCHFHGGHFHFHHEGGHBGHHDF<DHHFHHHHHGHFGBHHGFHFHHHHG0DHHEHFFHGHHHHFFHHGHEHHHEHHHHHFGGH
@M05620:45:000000000-G6HP7:1:1101:27001:13709 1:N:0:173
ATCTCTATTCCTAAAAACCTGTTTAGATTTGGAGATAGACCTTCAGGTTTTTCATCATTTTCTGCATGAATTATACATTGACCACGTTCCAGCGTGGTCAGTTTGCAGCATTCTGTTATTTTGTTTGACAGAGTGTCTTGTTGAGAACATATGTAGGACATGATTTTTTCCTGCAACAGGGAAAATAAAGTATAAGTTTTAAAGATTTATTCTTTAATAAAGGATCTCAAAGCCAGCTTTAGAAAAAGGAA
+
CCCCCFFFFFFFGGGGGGGGGGHHDGHHHHHHFGHHHHHHHHHHHHHHHHGGHHHHHHHHHHIHHHHHHHHHGHHHHHHHHHHHHGHHHH5GHGFGGHHHHHHHHHHHHHHHHHHHHHHHHHGHHHHHHBGHHHHHHHHHHHHHHHGHHHHHHHHHHHHHHHHHHHHHGHHHHHHHHHHHGGHHHHHHHHHHHHHHHHHH1GHHHHHHHHHHHHHHHGHHFHHHHGHHHHHGHHHGGHHHBGCGHFGGGHH
@M05620:45:000000000-G6HP7:1:1101:5119:13711 1:N:0:173
TACCTGTACTGGGGAAGCATTTGAATATCCCCCCATGGTGATGGGGACGGAGAACTGCTCCATAAACACAGGCAACGTGCCTAACTTTCCCGGGAAGATGAAGTCAAAGAGCGACCACAGCTCTTCGGAGGTTATTTTGCATCGGTGAGCCAGACAGAATGATCCGATGAGGGGTGCGAAACTATTTGAGGAAAGGAAGCACCTTTTTATTAAATTTACCTTTTAGCAATCGCCATTCCTACCCTAAAGAT
+
>A?AAFFFFF3FGGGFGGC1B3E3ADGHHFCCEEEHFHGDH2BCE?/EFGGEEHHGHDHHFHFFHFHFGHFEGHHHGFGAF@FHHFHFGFG>EG>EECGHFFE>FFHHHHHFEGGGCHGHHCFHD1FC?@C??1?FDDDGBFGF<.<.<FCC<CFHFHHGHHHFHHGGGHFFCCCCAAB@?AGBFGFBFGF0C/:A//:A9CEFBBFFABF9:BBBBB;BFBFF/BFB;9FEFFFAFBFFF/FFFFFFFFF
@M05620:45:000000000-G6HP7:1:1101:5138:13721 1:N:0:173
TACCTGTACTGGGGAAGCATTTGAATATCCCCCCATGGTGATGGGGACGGAGAACTGCTCCATAAACACAGGCAACGTGCCTAACTTTCCCGGGAAGATGAAGTCAAAGAGCGACCACAGCTCTTCGGAGGTTATTTTGCATCGGTGAGCCAGACAGAATGATCCGATGAGGGGTGCGAAACTATTTGAGGAAAGGAAGCACCTTTTTATTAAATTTACCTTTTAGCAATCGCCATTCCTACCCTAAAGAT
+
AABBBFFFFFFFGGGEGGGGGGHHHHHHHHHGGGGHHHHHHHHHHGGGGGGGGHHHHHHHHHHHHHHHHHHHGHHHGHHHHHHHHHHHHHHGGGGGGHHHHHHHHHHHHHHHGGGGGHHHHHHHHHHGGGGGHHHHHHHHGHHGGGGGHGHHHHGHHHHHHHHHHHGGGHHHGGGGGGGGGGGGGGGGFFGFGFGGGGGGGGFFFFFFFFFFFFFFFFFFFFFFFFFFFFFFFFFEFFFFFFFFFFFBFFF
@M05620:45:000000000-G6HP7:1:1101:8536:13724 1:N:0:173
ATCTCTATCTCCTAAAAACCTGTTTAGATTTGGAGATAGACCTTCAGGTTTTTCATCATTTTCTGCATGAATTATACATTGACCACGTGGTCAGTTTGCAGCATTCTGTTATTTTGTTTGACAGAGTGTCTTGTTGAGAACATATGTAGGACATGATTTTTTCCTGCAACAGGGAAAATAAAGTATAAGTTTTAAAGATTTATTCTTTAATAAAGGATCTCAAAGCCAGCTTTAGAAAAAGGAAGAAAGGG
+
CABBBFFFFFFFGGGGGGGGGGHHHHHHHHHHHHHHHHHGHHHHHHHHHHGGGHHHHHHHHHHHHHHHHHHHHHHHHHHHHHHHHHGHHGHHHHHHHHHFHHCHHHHHHHHHHHHHHGHHHHHHHHGHHHHHHHHHHHGHHHHHHHHHHHHHHHHHHHHHHGHHHHHHHHHHHGGHHHHHHHHHHHHHHGHHHGEFFFHHHHHHHHHHHGHHFGHHHHHHHGHHHGHGHGHHHHHGGFGFGGGGHFHFHHG
@M05620:45:000000000-G6HP7:1:1101:27005:13729 1:N:0:173
ATCTCTATTCCTAAAAACCTGTTTAGATTTGGAGATAGACCTTCAGGTTTTTCATCATTTTCTGCATGAATTATACATTGACCACGTTCCAGCGTGGTCAGTTTGCAGCATTCTGTTATTTTGTTTGACAGAGTGTCTTGTTGAGAACATATGTAGGACATGATTTTTTCCTGCAACAGGGAAAATAAAGTATAAGTTTTAAAGATTTATTCTTTAATAAAGGATCTCAAAGCCAGCTTTAGAAAAAGGAA
+
CDDDCFFFFFFFGGGGGGGGGGHHBGHHHHHHFFGHHHHHHHHHHHHHHHGGHHHHHHHHHHIIHHHHHHHHHHHHHHHHHHHHHGHHHH5GHGGGGHHHHHHHHHHHHHHHHHHHHHHHHHHHHHHHHFHHHHHHHHHHHHHGHHHHHHHHHHHGHHHHHHHHHHHHGHHHGHHHHHHHGGHHHHHHHHGHHDGHGHHHFFHHHHHHHHHHHHHHFDGHGHFGHHHGHHHHHHHHGHHHEG0CGHFFFFH
@M05620:45:000000000-G6HP7:1:1101:8533:13745 1:N:0:173
ATCTCTATCTCCTAAAAACCTGTTTAGATTTGGAGATAGACCTTCAGGTTTTTCATCATTTTCTGCATGAATTATACATTGACCACGTGGTCAGTTTGCAGCATTCTGTTATTTTGTTTGACAGAGTGTCTTGTTGAGAACATATGTAGGACATGATTTTTTCCTGCAACAGGGAAAATAAAGTATAAGTTTTAAAGATTTATTCTTTAATAAAGGATCTCAAAGCCAGCTTTAGAAAAAGGAAGAAAGGG
+
CCCCCFFFFFFFGGGGGGGGGGHHHHHHHHHHHHHHHHHHHHHHHHHHHHHGGHHHHHHHGHHHHHHHHHHHHHHHHHHHHHHHHHGHHGHHGHHHHHHHHHFHHHHGHHHHHHHHHHHHHHHHHHHHHHHHHHHHGHGHHHHGHHHHHGGHHHHHHHHHHGHGHHHGHHHHHGGHHHHHHHHHHHHHHHHHHHFGHHHHHHHHHHHHHHHHHHHHGHHHHGHHHHHHHGHHHHHHHHHHGGEHHGHHHHG
@M05620:45:000000000-G6HP7:1:1101:21979:13763 1:N:0:173
ATCTCTATCTCTAAAAACCTGTTTAGATTTGGAGATAGACCTTCAGGTTTTTCATCATTTTCTGCATGAATTATACATTGACCACGTTCCAGCGTGGTCAGTTTGCAGCATTCTGTTATTTTGTTTGACAGAGTGTCTTGTTGAGAACATATGTAGGACATGATTTTTTCCTGCAACAGGGAAAATAAAGTATAAGTTTTAAAGATTTATTCTTTAATAAAGGATCTCAAAGCCAGCTTTAGAAAAAGGAA
+
CCCCCFFFFFFFGGGGGGGGGGHHEHHHHHHHHHHHHHHHHHHHHHHHHHGGHHHHHHHIHHIHHIHHHHHHHHHHHHHHHHHHHGHHHHGHHGGGGHHHHHHHHHHHHHHHHHHHHHHHHHHHHHHHHHHHHHHHHHHHHHHHHHGHHHHHHHHHHHHHHHHHHHHHGHHHHHGHHHHHGGHHHHHHHHGHHHHHGHHHHHHHHHHHHHHHHHHHGDGHFHGHHGGGHHGHGHFHGHHHHHHGHHGGEHH
@M05620:45:000000000-G6HP7:1:1101:27233:13766 1:N:0:173
TACCTGTACTGGGGAAGCAATCGCCATTCCTACCCTAAAGATCGGAAGAGCACACGTCTGAACTCCAGTCACAGAAGACCATCTCGTATGCCGTCTTCTGCTTGAAAAAAAAAAAAACAAACCAAAATTTGAGAATATGAACAATCTTCACTATACAATATACGACCAACAAAAACTCTACCGTCTATCGACCACCCGCGACCCCCAACCCAGACGTGATGCTACAAGTCTCCGTTAGCCACTGTCCTATC
+
CCBCCFFFFFFFGGGGGGGGGGGGGGGHHHHHHHHHHHHHHHHHGGGGHHHHHHHGHHHGHHHHHHHFGHHHHHHHHHHHHHFHHHGGHHHHGFGHGHHHHHHHHHHHHGGGEC//>//=0//////11111..111111<1101111100000000000=00...-:.<...<:.<00000-....00..---...-------.--........-.../00000000<0:00..0<.0:0/000000000
@M05620:45:000000000-G6HP7:1:1101:3289:13781 1:N:0:173
AGATTACTGCAACAGTTCCCCCTACACTCTTTCCCTACAAGCCAGGGACAAAACAAAGATCGGAAGAGCACACGTCTGAACTCCAGTCACAGAAGACCATCTCGTATGCCGTCTTCTGCTTGAAAAAAAAAAAAAAAAACAAAAAATACCGTCCCACCGTCAACTGTAGAATATTGTACCAACAACAGATGCGACTCAGCACAGTAGCAACCCAGACTACAGTCTGCGAACAACACAACTTACCTCAAGAT
+
CBBCCFFFFFFFGGGGGGGGGGGGHHHHHHHHHHHHGHHHFHGHHHG2FFHHHHHHHHHHHHGGGGHGHHHHHGEGHGHHHHHGHHHHHHHHHGHHHHGBGDGHFFFFHGGEEGFGBFFHHHHHHGGGGGDD<>><<-<.<<..;-.0:0..:;.0.......00/00000000000;0000.;...//000-.--.0;00.//000000.......00/0000000-:---/..:...000:900000;0
@M05620:45:000000000-G6HP7:1:1101:28813:13786 1:N:0:173
ATCTCTATCTCCTAAAAACCTGTTTAGATTTGGAGATAGACCTTCAGGTTTTTCATCATTTTCTGCATGAATTATACATTGACCACGTTCCAGCGTGGTCAGTTTGCAGCATTCTGTTATTTTGTTTGACAGAGTGTCTTGTTGAGAACATATGTAGGACATGATTTTTTCCTGCAACAGGGAAAATAAAGTATAAGTTTTAAAGATTTATTCTTTAATAAAGGATCTCAAAGCCAGCTTTAGAAAAAGGA
+
CCCCCFFFFFFFGGGGGGGGGGHHHHHHHHHHHGHHHHHHHHHHHHHHHHHGGHHHHIIHHIIHHHHHHHHHHHHHHHHHHHHHGHGHHHHHHHGGGGHHHHHHHHHHHHHHHHHHHHHHHHHHGHHHHHHHHHHHHHHHHHHHHHHHHHHHHHHHHHHHHHHHHHHHHGHHHHHGHHGHHGGHHHHHHHHHHHHHHGHHHHHHHHHHHHHHHHHHHHHHHHGHHHHHHGHHHHHHHGHHHHGFFHHGGGH
@M05620:45:000000000-G6HP7:1:1101:15217:13798 1:N:0:173
CATCCTGACCCTGAAGTACCCCGGCTTGATTTCTGACATTAGATCGGAAGAGCACACGTCTGAACTCCAGTCACAGAAGACCATCTCGTATGCCGTCTTCTGCTTGAAAAAAAAAAAAAACAAAAAAAAAAAAAAAAAAAACCCATGTTTAATATCACAAGTTGCTCAATAAAAAAATGAAAAAAAGATATTAAGAACAAGTGAAAAAATGAGAGAGGCGAGTAGCAGTGTTCTGAGTCAGATAATTAACT
+
CCCCCFFFFFFFGGGGGGGG4GGGGGGGHHHHHHHHHHHHHHGHHHGEGGHHHHHHHGHHHGHHHHHHHHHHHHHHHHHHHHHHFHHHGGHHHHGGGHGHHHHHHHHHFHG?EGGB@<<//=?00.---<----:------....:;:00:000000000.000000:9000000--.0:;:0;--..;00000000;///000000.-:0:00:....-9--.0;000;0000000000900000900;0
@M05620:45:000000000-G6HP7:1:1101:14271:13800 1:N:0:173
CATCCTGACCCTGAAGTACCCCGGCTTGATTTCTGACATTAGATCGGAAGAGCACACGTCTGAACTCCAGTCACAGAAGACCATCTCGTATGCCGTCTTCTGCTTGAAAAAAAAAAAACACTACCCCCCCCACGAACCACACCTCCTGCAAACACGGACCTAACAAGTACTTTCTTTACACAAATCTTCGCAACCATCTATTTCACTACCCTAGTCTCTTGGCTTACGACCTGTGTTCACCGCCCTAGCCT
+
BBBBBFFFFFFFGGGGGGGGGGGCGFGEHHHHHHHHHHHHHHGHHHGEFEGHHHHGHGGHHGHGHHHHHHGHEGFGHHHHHHHGGGHHFEFHHHGFGHGGHHGHHHHGDGH/EGG>><//0@0000/>--<-<--.--.;:../..:///90....----/0///0/00000000///////../////....-..///9//9///9/9../../;/9/////9.//...-../99;////.----..///
@M05620:45:000000000-G6HP7:1:1101:25910:13841 1:N:0:173
TACCTGTACTGGGGAAGAGCACACGTCTGAACTCCAGTCACAGAAGACCATCTCGTATGCCGTCTTCTGCTTGAAAAAAAAAAAAAAATAAAATAGAAAAGACAAAGTGCATAGAGCAAATTAAGAGTGGAAGGGGTGTGGAGTAAAAAAGTAGACAGCAGGATTGAGAATTTGTGTAGCGATGGTGCAGATGAGAATCAATAGACGCTAGAGCACGTAGACATGAATGTGAGTTGTGGAAGAGTATTGTG
+
CCBCCFFFFFFFGGGGGGGGGGHHGGHHFFHHHHHHHHHHHHHHHHHHHHHFHHHGGHHHHGGGHGHHHHHHHGHHHHGGGGG@>///0322222222?22/2?=222222222@22221111111=11/110..-.--..0.0/0000-.;00000/./...00/:;.0000009/000--...9;0000000000000000000.-...0900.-:99.00000000:0000000..00/..0000000
@M05620:45:000000000-G6HP7:1:1101:4457:13860 1:N:0:173
CATCCTGACCCTGAAGTACCCGGCTTGATTTCTGACATTAGATCGGAAGAGCACACGTCTGAACTCCAGTCACAGAAGACCATCTCGTATGCCGTCTTCTGCTTGAAAAAAAAAACAAGAGCATGGAATTCTCTCTGACATGCTTCTGTCAGCAACTACGCATGTGAGTCTTGTGGCACATTGCTGTCAGTGCACGTCGATGGCTGAGTGTCGGTTCGGACGCCGTAGTCCCTGTCCTCGCTTCTCGTTAC
+
BBBBBFFFFFFFGGFGGGGGGGGGGGGHHHHHHGFGHHHHGGHHHGEGGHHHHGHHGHHHGHHGHHGGHHHGGFHBGHHHHFHBEGHFFHHHHGGGHGGHHGHHHHHGEA@EGCC///22@22220@2222>@21111111111111111111<00011.-...00000000000.</0:000000;00000000...--:0.//:..;000.--..--.------.../////////:.-...9/..9..
@M05620:45:000000000-G6HP7:1:1101:13586:13882 1:N:0:173
AGATTACTGCAACAGTTCCCCCTACACTCTTTCCCTACAAGCCAGGACAAAACAAGATCGGAAGAGCACACGTCTGAACTCCAGTCACAGAAGACCATCTCGTATGCCGTCTTCTGCTTGAAAAAAAAAAAAAAATACATTATACAACCCTCTTTCTTCCCTTCTTTTATCCTTCCCCATTTCCCCTCCCTTCTCCTTCTTCCCTCTATCTTCTTTCCTCCAATCTCTCCCCTCCTTCTTTCTCCCACTTC
+
AAAABFFFDBBBFGBBBBGGGGGGHHHHHHHHHHHHHHHHHHGHHHHHHGHHHHHHHHHHGGGGHHHHHHHGHHHEFGHHHHHHHHHHFHHHHHHHHG@FGHGGHHHHGEGHGHHHGHHHHFGFG/<BBC<//--0111110000000C.../00<0000/00/0000000;00<::/;/000;0/9A:./0/00009;;0;BB0:C00909F000:0;09:00/9900B/;/.9/9:09:00:;//..0;
@M05620:45:000000000-G6HP7:1:1101:16909:13882 1:N:0:173
ATCTCTATCTCCTAAAAACCTGTTTAGATTTGGAGATAGACCTTCAGGTTTTTCATCATTTTCTGCATGAATTATACATTGACCACGTTCCAGCGTGGTCAGTTTGCAGCATTCTGTTATTTTGTTTGACAGAGTGTCTTGTTGAGAACATATGTAGGACATGATTTTTTCCTGCAACAGGGAAAATAAAGTATAAGTTTTAAAGATTTAATCTTTAATAAAGGATCTCAAAGCCAGCTTTAGAAAAAGGA
+
CDCCCFFFFFFFGGGGGGGGGGHHHHHHHHHHHHHHHHHHHHHHHHHHHHHGGHHHHIHHHIHHIHHHHHHHHHHHHHHHHHHHHHGHHHHHHHGFGGHHHHHHHHHHHHHHHHHHHHHHHHHHHHHHHHGHHHHHHHHHHHHHHHGHHHHHHHHHHHHHHHHHHHHHHGHHHHHHHHHHHGGHHHHHHHHHHHHHHGHHHHHHHHHHHHHHHHHHHHHHHHHHHHHHHHHHHHHHHGHHHHHHHHGHGGF
@M05620:45:000000000-G6HP7:1:1101:12212:13953 1:N:0:173
CATCCTGACCCTGAAGTACCCCGGCTTGATTTCTGACATTAGATCGGAAGAGCACACGTCTGAACTCCAGTCACAGAAGACCATCTCGTATGCCGTCTTCTGCTTGAAAAAAAAAACACCGCCGCTGACCCACCCCCCCCTCCCCCCCCCCGCCAACCCCGCCACGACCACTCCCCTACCCCTCGCCCGCCGCCCCTCCCCCTCCCTTCCTCCCCCCCGCCCTTTCCCGCCCCCCCTCCCCTCCCCCACCC
+
CBBCCFFFFFFFGGGGGGGGGGGGGGGGHHHHHHHFHGHHHHHHHHGGGGHHHHHHHGHHHGHHHHHHHHGHHHHDFFGGHHHFHEGFFGHHHHE?EHGHHGH4BGGHFGHGEGC//?0/////>///?00...>C@C-A@..::.AC---;99--:...;---;-----;BB/../......;--9:-:;-;-;-..;..:-;DE/0;900/:ADD;--:--:00;0.:9>-----...;/;.99A-...
@M05620:45:000000000-G6HP7:1:1101:18941:13965 1:N:0:173
ATCTCTATCTCCTAAAAACCTGTTTAGATTTGGAGATAGACCTTCAGGTTTTTCATCATTTTCTGCATGAATTATACATTGACCACGTGGTCAGTTTGCAGCATTCTGTTATTTTGTTTGACAGAGTGTCTTGTTGAGAACATATGTAGGACATGATTTTTTCCTGCAACAGGGAAAATAAAGTATAAGTTTTAAAGATTTATTCTTTAATAAAGGATCTCAAAGCCAGCTTTAGAAAAAGGAAGAAAGGG
+
BBBBBFFFFFFFGGGGGGGGGGHHHHHHHHHHHGHHHHHHHHHHHHHHHHHGGHHHHHHHHHHHHHHHHHHHHHHHHHHHHHGHHHGGHGHHHHHHHHHGHHHHHHHHHHHHHHHHHHHHHHHHHHHHHHHHHHHHHHHHHHHHHHHHHHHHHHHHHHHHHGHHHHHHHHHHHGGHGHGHHEGFGHHHHGHHHHHFHHHHHHHHHHHHHHHHHHHHFHHGHFGHHHHGGCGHHHHEHFHHGGFHHHGHGFG
@M05620:45:000000000-G6HP7:1:1101:18924:13974 1:N:0:173
ATCTCTATCTCCTAAAAACCTGTTTAGATTTGGAGATAGACCTTCAGGTTTTTCATCATTTTCTGCATGAATTATACATTGACCACGTGGTCAGTTTGCAGCATTCTGTTATTTTGTTTGACAGAGTGTCTTGTTGAGAACATATGTAGGACATGATTTTTTCCTGCAACAGGGAAAATAAAGTATAAGTTTTAAAGATTTATTCTTTAATAAAGGATCTCAAAGCCAGCTTTAGAAAAAGGAAGAAAGGG
+
CDCCCFFFFFFFGGGGGGGGGGHHHHHHHHHHHHHHHHHHHHHHHHHHHHHGGHHHHIHHHHIIIHHHHHHHHHHHHHHHHHHHHHGHHGHHHHHHHHHHHHHHHHHHHHHHHHHHHHHHHHHHHHHHHHHHHHHHHHGHHHHHHHHHHHHHHHHHHHHHHGHHHHHGHHHHHGGHHHHHHHHHHHHHHHHHHHHHHHHHHHHHHHHHHHHHHHHHHHHHHGHHHHHGHGHHHFHGHHHHGGHHHHHHHHG
@M05620:45:000000000-G6HP7:1:1101:18939:13984 1:N:0:173
ATCTCTATCTCCTAAAAACCTGTTTAGATTTGGAGATAGACCTTCAGGTTTTTCATCATTTTCTGCATGAATTATACATTGACCACGTGGTCAGTTTGCAGCATTCTGTTATTTTGTTTGACAGAGTGTCTTGTTGAGAACATATGTAGGACATGATTTTTTCCTGCAACAGGGAAAATAAAGTATAAGTTTTAAAGATTTATTCTTTAATAAAGGATCTCAAAGCCAGCTTTAGAAAAAGGAAGAAAGGG
+
BBABBFFFFFFFGGGGGGGGGGHHHDDGHHHHHHHHGHHGHHGHHGHGHHHGGHHHHHHHHHHHFGHHHGHHHHHHHHHHHHHHHHGBGFHHHHHHHHHHHGFHHHHHHHGHHHHGHHHEGHFHHBHHHHHHGHHHHHHHHFGFHFG4FBBFHHHFHHHHHGHHHHHHHHEHHGGHGFFHG>GGFHFBDGHHHHFFHHHHGGHHHHHHHGH=GBGFBGHHGHHFFHHCGEHHH0DCGHHFDDHHFF/CHGG
@M05620:45:000000000-G6HP7:1:1101:18923:13994 1:N:0:173
ATCTCTATCTCCTAAAAACCTGTTTAGATTTGGAGATAGACCTTCAGGTTTTTCATCATTTTCTGCATGAATTATACATTGACCACGTGGTCAGTTTGCAGCATTCTGTTATTTTGTTTGACAGAGTGTCTTGTTGAGAACATATGTAGGACATGATTTTTTCCTGCAACAGGGAAAATAAAGTATAAGTTTTAAAGATTTATTCTTTAATAAAGGATCTCAAAGCCAGCTTTAGAAAAAGGAAGAAAGGG
+
BBBBBFFFFFFFGGGGGGGGGGHHHFHHHHHFGFHHHHHDGHHHHHHHHHHGGHHHHHHHHHHHHHHHHGHHHFGFHHHHHHHHHHGGHEHHHHHHHHHHHHHHHHHHHHGHHHHHHHHGHHFHEFHGHHHHHHHHGHEHHFHHHHGG4EGHHHHHGHHHHGHHHHHGHHHHHGGHHFFH@22GHHHGHGHHHH1FGGHHHHHHHHHHH1GFFFHHGHHHGHHGGHHHHGHHHFFHGHGFGDFCFHBHHGG
@M05620:45:000000000-G6HP7:1:1101:28503:14140 1:N:0:173
ATCTCTATCTCCTAAAAACCTGTTTAGATTTGGAGATAGACCTTCAGGTTTTTCATCATTTTCTGCATGAATTATACATTGACCACGTTCCAGCGTGGTCAGTTTGCAGCATTCTGTTATTTTGTTTGACAGAGTGTCTTGTTGAGAACATATGTAGGACATGATTTTTTCCTGCAACAGGGAAAATAAAGTATAAGTTTTAAAGATTTATTCTTTAATAAAGGATCTCAAAGCCAGCTTTAGAAAAAGGA
+
DDCDDFFFFFFFGGGGGGGGGGHHHHHHHHHHHHHHHHHHHHHHHHHHHHHGGHHHHIHHHHIIIHHHHHHHHHHHHHHHHHHHHHGHHHHHHHGGGGHHHHHHHHHHHHHHHHHHHHHHHHHHHHHHHGHHHHHHHHHHHHHHHHHHHHHHHHHHHHHHHHHHHHHHHGHHHHHHHHHHHGGHHHHHHHHHHHHHHHHHHHHHHHHHHHHHHHHHHHHHHHHHHHHHHGHGHGHHHGHHHHHHHGHHGGH
@M05620:45:000000000-G6HP7:1:1101:28485:14144 1:N:0:173
ATCTCTATCTCCTAAAAACCTGTTTAGATTTGGAGATAGACCTTCAGGTTTTTCATCATTTTCTGCATGAATTATACATTGACCACGTTCCAGCGTGGTCAGTTTGCAGCATTCTGTTATTTTGTTTGACAGAGTGTCTTGTTGAGAACATATGTAGGACATGATTTTTTCCTGCAACAGGGAAAATAAAGTATAAGTTTTAAAGATTTATTCTTTAATAAAGGATCTCAAAGCCAGCTTTAGAAAAAGGA
+
ABABBFFFFFFFGFGGGFGGGGGHHHHFGGHHHGHHHFGFHHHHHHHHHHHGGHHHHHHHHHHHGHHHHGGHHHHGHGHHHFHHGHGHHHHHHHGFGGHHFHHHHHHFHHGHHHHHHHGHHHHHGHHGEFHHHHHHHHHHFHHHGHFHHHHGHFHHHHHHFHGFHHHHHGHHHHHGFHFHHGGHHGHHEGHFDGFHHFHBGFBFHGHHHFFHHFHHGHGHHGHHGFHGHBFFFHHGHGHHHGHHGFFHGGF
@M05620:45:000000000-G6HP7:1:1101:28505:14160 1:N:0:173
ATCTCTATCTCCTAAAAACCTGTTTAGATTTGGAGATAGACCTTCAGGTTTTTCATCATTTTCTGCATGAATTATACATTGACCACGTTCCAGCGTGGTCAGTTTGCAGCATTCTGTTATTTTGTTTGACAGAGTGTCTTGTTGAGAACATATGTAGGACATGATTTTTTCCTGCAACAGGGAAAATAAAGTATAAGTTTTAAAGATTTATTCTTTAATAAAGGATCTCAAAGCCAGCTTTAGAAAAAGGA
+
BBBBBFFFFFFFGGFF4FEFFGHHHHHGHHHHF4FHGHHGHFHHHFHGFGHGGHHGHHFHHHHGHHHHHHHGGGHHHFGHFEHHHHGHHHHHFHGGCEHHHHHHHHHHHHHHFHHHHHFGHHHHGHHHGFGHGHHHHHHHHHHHHHGHHFHGHHHGHHGHGHH1FHHHHGHHHHHH1FHHHGEGHHGH1FGFHHHHHGGHHHHGHFGGHHHHHHHHGGHH0<0GFHHHHGHFHHHHGGHHGHBFHFGFADF
@M05620:45:000000000-G6HP7:1:1101:20512:14160 1:N:0:173
CATCCTGACCCTGAAGTACCCGGCTTGATTTCTGACATTAGATCGGAAGAGCACACGTCTGAACTCCAGTCACAGAAGACCATCTCGTATGCCGTCTTCTGCTTGAAAAAAAAAAAAAAAAACTGAAATAAGAAGAAAATAAAGGTTTGCTTCTACGTAAATCCACCTGCAAAGCACCAGCCAATCATCAAGTGCCAATGATCAGACAGATGGTAGAGTGGACGTAGGCTCTCAGGTAAGGATGTCATTAG
+
CCBCCFFFFFFFGGGGGGGGGGGGGGGHHHHHHHGHHHHHHHHHHGGGGHHHHHHHGHHHGHHHHHHHHHHHHGHHHHFHHHGEGHHFFHHHHGGGHGHHHHHHHHHH3FEEGGF<<</>--.11<1111000=/0///=0=000000.0000000..0..0:;00.././:0//0/:...../0/000:00000000000000000///0;00000000.00-:..900./000/00000000:000000
@M05620:45:000000000-G6HP7:1:1101:21512:14170 1:N:0:173
ATCTCTATCTCCTAAAAACCTGTTTAGATTTGGAGATAGACCTTCAGGTTTTTCATCATTTTCTGCATGAATTATACATTGACCACGTTCCAGCGTGGTCAGTTTGCAGCATTCTGTTATTTTGTTTGACAGAGTGTCTTGTTGAGAACATATGTAGGACATGATTTTTTCCTGCAACAGGGAAAATAAAGTATAAGTTTTAAAGATTTATTCTTTAATAAAGGATCTCAAAGCCAGCTTTAGAAAAAGGA
+
DDCDCFFFFFFFGGGGGGGGGGHHHHHHHHHHHHHHHHHHHHHHHHHHHHHGGHHHHHHHHHHHIHHHHHHHHHHHHHHHHHHHHHGHHHGHHHGGGGHHHHHHHHHHHHHHHHHHHHHHHHHHHHHHHHHHHHHHHHHHHHHHHHHHHHHHHHHHHHHHHHHHHHHHHGHHHHHHHHHHHGGHHHHHHHHHHHHHHGHHHHGHHHHHHHHHHHHHHHHHHHHHHHHHHHHHHGHHHGHHHHHFHGHHGGH
@M05620:45:000000000-G6HP7:1:1101:16899:14209 1:N:0:173
CATCCTGACCCTGAAGTACCCGGCTTGATTTCTGACATTAGATCGGAAGAGCACACGTCTGAACTCCAGTCACAGAAGACCATCTCGTATGCCGTCTTCTGCTTGAAAAAAAAAAAAAAACCAAACAACCCCACATAACACGCCTCTATTTTCTCCGTTGCATACAAAAATTGAACTACACACAAGTTGCATCCCATCCACCACCAACAACTAGTGCACACGCCTGTCGGCTGTCTTTCTCCTCTCCCCTG
+
CABCCFFFFFFFGGGGGGGGGGGGGGGHHHHHHHHHGHHHHHHHHGGGGHHHHHHHGHHHGHHHHHHHHGHHHHHHHGGHHHGCGHHGEHHHHGFGHGHHHHHHHHHGGHGGGGG><>/<///.<.0..<..<..000000.-...0000000000..0..:0000:0...000:00000/0....00<0::0/.00/.00....<...9.:00000000.--...00.--.-<000000000/0///./.
@M05620:45:000000000-G6HP7:1:1101:13540:14229 1:N:0:173
ATCTCTATCTCCTAAAAACCTGTTTAGATTTGGAGATAGACCTTCAGGTTTTTCATCATTTTCTGCATGAATTATACATTGACCACGTTCCAGCGTGGTCAGTTTGCAGCATTCTGTTATTTTGTTTGACAGAGTGTCTTGTTGAGAACATATGTAGGACATGATTTTTTCCTGCAACAGGGAAAATAAAGTATAAGTTTTAAAGATTTATTCTTTAATAAAGGATCTCAAAGCCAGCTTTAGAAAAAGGA
+
CCCCCFFFFFFFGGGGGGGGGGHHHHHHHHHHHHHHHHHHHHHHHHHHHHHGGHHHHHHHHHHIIHHHHHHHHHHHHHHHHHHHHHGHHHHHHHGGGGHHHHHHHHHHHHHHHHHHHHHHHHHHHHHHHHHHHHHHHHHHHHHHHHHHHHHHHHHHHHHHHHHHHHHHHGHHHHHHHHHHHGGHHHHHHHHHHHHHHHHHHHHHHHHHHHHHHHHHHHHHHHHHHHHHHHHHHHHHHGHHHHHHHHHHGGG
@M05620:45:000000000-G6HP7:1:1101:13925:14278 1:N:0:173
AGATTACTGCAACAGTTCCCCCTACACTCTTTCCCTACAAGCCAGGGACAACACAAAGATCGGAAGAGCACACGTCTGAACTCCAGTCACCGAAGACCATCTCGTATGCCGTCTTCTGCTTGAAAAAAAAAAAAAAAACAACAATAAGACAGAATAATAAACAAAAAAAAATAAACTAAAAAGAAAAACTAATCAAAGAATGAATGCAAAGAAAACATCTAACTACACGATCAGCTTAGAGTTTGCGTTGA
+
BABBBFFFBFFFGGGGGGGGGGGGHHHHHHHHHHHHHHHHHHGHHHGCFGH2FFHGHHHHHHGGGGHHHHHHHGHHHGHHHHHHHHHHHH3BEEGGHHHHCHHHFEHHHHGEGHGGHHHHHHHHHGHGG@FGA<><<<.<....00:00:;//:000000000..:.99--.:00//9//:/.;;/...////9////9.///////9///9./9/.//////////.;;...////:////////-..-9
@M05620:45:000000000-G6HP7:1:1101:21152:14316 1:N:0:173
ATCTCTATCTCCTAAAAACCTGTTTAGATTTGGAGATAGACCTTCAGGTTTTTCATCATTTTCTGCATGAATTATACATTGACCACGTTCCAGCGTGGTCAGTTTGCAGCATTCTGTTATTTTGTTTGACAGAGTGTCTTGTTGAGAACATATGTAGGACATGATTTTTTCCTGCAACAGGGAAAATAAAGTATAAGTTTTAAAGATTTATTCTTTAATAAAGGATCTCAAAGCCAGCTTTAGAAAAAGGA
+
DDCDDFFFFFFFGGGGGGGGGGHHHHHHHHHHHHHHHHHHHHHHHHHHHHHGGHHHHIHHHHIHIHHHHHHHHHHHHHHHHHHHHHGHHHHHHHGGGGHHHHHHHHHHHHHHHHHHHHHHHHHHHHHHHHHHHHGHHHHHHHHHHHHHHHHHHHHHHHHHHHHHHHHHHGHHHHHHHHHHHGGHHHHHHHHHHHHHHHHHHHHHHHHHHHHHHHHHHHHHHHHHHHHHHHHHHHHHHGHHHHHFHHHHGGH
@M05620:45:000000000-G6HP7:1:1101:21168:14324 1:N:0:173
ATCTCTATCTCCTAAAAACCTGTTTAGATTTGGAGATAGACCTTCAGGTTTTTCATCATTTTCTGCATGAATTATACATTGACCACGTTCCAGCGTGGTCAGTTTGCAGCATTCTGTTATTTTGTTTGACAGAGTGTCTTGTTGAGAACATATGTAGGACATGATTTTTTCCTGCAACAGGGAAAATAAAGTATAAGTTTTAAAGATTTATTCTTTAATAAAGGATCTCAAAGCCAGCTTTAGAAAAAGGA
+
BBABAFFFFFFFGGGGGGGGGGGGHHHHHHHHHHHHHHHFHHHHGHHHHHHGGHHHHGHHHHHHFHFGHHHHHHHFHHHHHHHHHHGHHHHHHHGGEGHHHHHHHHHHHHHHHHHHHHGHHHHHHHHHHHHHHHHHHHHHHHHHHHEHHGHHHHHHHBHHHHHHHHHHHGHHHGHHGHFHHGGAHHHHHHHHHHHHHHHHHHHHHGHHHFGHHHHHFFHHFHHHHGGHHGHGFHHHHGHHHCHFGGGAAD:
@M05620:45:000000000-G6HP7:1:1101:21231:14338 1:N:0:173
TACCTGTACTGGGGAAGCATTTGAATATCCCCCCATGGTGATGGGGACGGAGAACTGCTCCATAAACACAGGCAACGTGCCTAACTTTCCCGGGAAGATGAAGTCAAAGAGCGACCACAGCTCTTCGGAGGTTATTTTGCATCGGTGAGCCAGACAGAATGATCCGATGAGGGGTGCGAAACTATTTGAGGAAAGGAAGCACCTTTTTATTAAATTTACCTTTTAGCAATCGCCATTCCTACCCTAAAGAT
+
AAABBFFFFFFFGGGGGGGGGGHHHHHHHHHGGGGHHHGHHHHHHGGGGGGGGHHHHHHHHHHHGHHHHHHHGHHHGHHHHHHHHHHHHHHGGGGGGHHHHHHHHHHHHHHHGGGGGHHHHHHHHHHDDFGGHFHHHHFGGDDE.CA.CHFHHFGHGGB0DBDGHH?DGFHHGG.AABGG??;CGGGFBFGFGBF?FBAFGGEFFFFFFFFFFEFFBFF/FFFFBBFFB9B.EFDEFFFBFFFFFFFFFB9
@M05620:45:000000000-G6HP7:1:1101:12325:14340 1:N:0:173
ATCTCTATCTCCTAAAAACCTGTTTAGATTTGGAGATAGACCTTCAGGTTTTTCATCATTTTCTGCATGAATTATACATTGACCACGTTCCAGCGTGGTCAGTTTGCAGCATTCTGTTATTTTGTTTGACAGAGTGTCTTGTTGAGAACATATGTAGGACATGATTTTTTCCTGCAACAGGGAAAATAAAGTATAAGTTTTAAAGATTTATTCTTTAATAAAGGATCTCAAAGCCAGCTTTAGAAAAAGGA
+
DDCDDFFFFFFFGGGGGGGGGGHHHHHHHHHHHHHHHHHHHHHHHHHHHHHGGHHHHHHHHHHHHHHHHHHHHHHHHHHHHHHHHHGHHHHHHHGFGGGHHHHHHHHHHHHHHHHHHHHHHH4FFGHHHHHHHHGHHHHHHHHHHHHHHHHHHHHHHHHHHHHHHHHHHGHHHHHHHHHHHGGHHHHHHHHHHHHHHGHHHHHHHHHHHHHHHHHHHHHHHHHHHHHHHHHHHHHHHGHHHHHHHHHHGGH
@M05620:45:000000000-G6HP7:1:1101:17531:14341 1:N:0:173
TACCTGTACTGGGGAAGCATTTGAATATCCCCCCATGGTGATGGGGACGGAGAACTGCTCCATAAACACAGGCAACGTGCCTAACTTTCCCGGGAAGATGAAGTCAAAGAGCGACCACAGCTCTTCGGAGGTTATTTTGCATCGGTGAGCCAGACAGAATGATCCGATGAGGGGTGCGAAACTATTTGAGGAAAGGAAGCACCTTTTTATTAAATTTACCTTTTAGCAATCGCCATTCCTACCCTAAAGAT
+
CCCCCFFFFFFFGGGGGGGGGGHHHHHHHHHGGGGHHHGHHHHHHGGGGGGGGHHHHHHHHHHHHHHHHHHHGHHHGHHHHHHHHHHHHHHGGGGGGHHHHHHGHHHHHHHHGGGGGHHGHHHHHHHGGGGFHHHHHHHHGHHGGGGFGFHHHHGHHHHHHGHHHHGGGHHHGGGGGGGGGGGFGGGGGGGGGGGGFFFGFFEFFFFFFFFFFFFFFFFFFFFFFFFFFFFFFFFFFFFFFFFFFFFFFFB
@M05620:45:000000000-G6HP7:1:1101:21328:14342 1:N:0:173
CATCCTGACCCTGAAGTACCCCGGCTTGATTTCTGACATTAGATCGGAAGAGCACACGTCTGAACTCCAGTCACAGAAGACCATCTCGTATGCCGTCTTCTGCTTGAAAAAAAAAAAAAAAAATAAAACAACTATCTATTTCCCCCCAAACACATCCTACCTACCTATCCGCTTTCTCACGATAAAAACGCCCATATCCCAATTCGCCAACCTGTGACATCTCCCTTGTCCTTCATTTACCACCACACTCC
+
CCBCCFFFFFFFGGGGGGGGGGGGGGGGHHHHHHHGHHHHHHGHHHGGGGGHHHHHHGHHHGHHHHHHHHHHHHGHHHHGHHHHFHHHGGHHHHGGGHGHHHHHHHHH3GHCGGGGB<>/<<-011110...0000<00<000</.--...;..00/00:.00;.9000;.....;F0B0.:.9.000.---;.;/0;;00//FB....-9./.90;00:09:09/0/009009;0900;000:...;///
@M05620:45:000000000-G6HP7:1:1101:21229:14356 1:N:0:173
TACCTGTACTGGGGAAGCATTTGAATATCCCCCCATGGTGATGGGGACGGAGAACTGCTCCATAAACACAGGCAACGTGCCTAACTTTCCCGGGAAGATGAAGTCAAAGAGCGACCACAGCTCTTCGGAGGTTATTTTGCATCGGTGAGCCAGACAGAATGATCCGATGAGGGGTGCGAAACTATTTGAGGAAAGGAAGCACCTTTTTATTAAATTTACCTTTTAGCAATCGCCATTCCTACCCTAAAGAT
+
DDDDDFFFFFFFGGGGGGGGGGHHHHHHHHHGGGGHHHHHHHHHHGGGGGGGGHHHHHHHHHHHHHHHHHHHGHHHGHHHHHHHHHHHHHHGGGGGGHHHHHHHHHHHHHHHGGGGGHHHHHHHHHHGGGGCHHHHHHHHGHHGGGGGHHHHHHGHHHHHHHHHHHGGGHHHGGEGGGGGGGGGGHHHGGGFGGGGGGGGFGFFFFFFFHFFFFFFFFFFFFFFFFFFFFFFFFFFFFFFFFFFFFFFFFF
@M05620:45:000000000-G6HP7:1:1101:22466:14362 1:N:0:173
CATCCTGACCCTGAAGTACCCGGCTTGATTTCTGACATAGATCGGAAGAGCACACGTCTGAACTCCAGTCACAGAAGACCATCTCGTATGCCGTCTTCTGCTTGAAAAAAAAAAAAAAAAAAAAAAAAAAAAAAAAAAAAAAAAAGAGAGACAAAAGAAAAAAAAGAAAAAAAATGAAAAGCAAAAAAGAGATAGTAAAGGGATAATTAGAAAAAAAAGGGAAAAGAGGGAACAGTGAAGAGAATAAAAAT
+
CABBCFFFFFFFGGGGGGGGGGGGGGGHHHHHHHHHGHHHHHHHGGGGHHHFGHHGHHHGGGHHHHHHHHHHHHHHHGHHHHGHHHGGHHHHGEEHGHHHHHHHGHHGHGGGGGB><</<<-=---:-<---99-----------.9//<9/<//./..//.-99...:/.---<00000/<0/0/.<..//000000000..//00000000/.---....../<./.....//000000./0000:00.
@M05620:45:000000000-G6HP7:1:1101:27944:14394 1:N:0:173
TACCTGTACTGGGGAAGCATTTGAATATCCCCCCATGGTGATGGGGACGGAGAACTGCTCCATAAACACAGGCAACGTGCCTAACTTTCCCGGGAAGATGAAGTCAAAGAGCGACCACAGCTCTTCGGAGGTTATTTTGCATCGGTGAGCCAGACAGAATGATCCGATGAGGGGTGCGAAACTATTTGAGGAAAGGAAGCACCTTTTTATTAAATTTACCTTTTAGCAATCGCCATTCCTACCCTAAAGAT
+
CCCCCFFFFFFFGGGGGGGGGGHHHHHHHHHGGGGHHHFGHHHHHGGGGGGGGHHHHHHHHHHHHHHHHHHHGHHHGHHHHHHHHHHHHHHGGGGGGHHHGHHHHHHHHHHHGGGGGHHHHHHHHHHGGGGCHHHHHHHHGHHGGGGGHHHHHHGHHHHHHHHHHHGGGHHHGGCEFGFGGGGGGGGGGGGGGFFGGFFFGGFFFFFFFFFFFFFFFFFFFFFFFFFFFFFFEFFEFFFFFFFFFFFFFFF
@M05620:45:000000000-G6HP7:1:1101:27960:14403 1:N:0:173
TACCTGTACTGGGGAAGCATTTGAATATCCCCCCATGGTGATGGGGACGGAGAACTGCTCCATAAACACAGGCAACGTGCCTAACTTTCCCGGGAAGATGAAGTCAAAGAGCGACCACAGCTCTTCGGAGGTTATTTTGCATCGGTGAGCCAGACAGAATGATCCGATGAGGGGTGCGAAACTATTTGAGGAGAGGAAGCCCCTTTTTATTAAATTTACCTTTTAGCAATCGCCCTTCCTACCCTAAAGAT
+
AAABBFFFFFFFGGGGGGFGGGHHHHHHHHFGGEGFHHFHAFGFGGAEEEEGGHHHHHHHHHHHHHHHHHHGGEHHGHHHHHB3FGHHHHHGGGE?FGGHGGHHHHHHHHHHGGGGFHHHHHHHHFGGE@FEH?FHHGHGHHHGDFD.<GFHFAEHGH/<GEHHHHEEDGFCDG;AFGGG-BF0CFGGFEGB..;AA;;E.;AEFFFF.9B;9:FFFB/BFFFFBFFF/BBEEF.;BFBF/B9FFFFFFFF
@M05620:45:000000000-G6HP7:1:1101:18027:14433 1:N:0:173
TACCTGTACTGGGGAAGCATTTGAATATCCCCCCATGGTGATGGGGACGGAGAACTGCTCCATAAACACAGGCAACGTGCCTAACTTTCCCGGGAAGATGAAGTCAAAGAGCGACCACAGCTCTTCGGAGGTTATTTTGCATCGGTGAGCCAGACAGAATGATCCGATGAGGGGTGCGAAACTATTTGAGGAAAGGAAGCACCTTTTTATTAAATTTACCTTTTAGCAATCGCCATTCCTACCCTAAAGAT
+
CCCCCFFFFFFFGGGGGGGGGGHHHHHHHHHGGGGHHHHHHHHHHGGGGGGGGHHHHHHHHHHHHHHHHHHHGHHHGHHHHHHHHHHHHHHGGGGGGHHHHHHHHHHHHHHHGGGGGHHHHHHHHHHGGGGEHHHHHHHHGHHGGGGGHFHHHHGHHHHHHHHHHHGGGHHHGGEEGGGGGGGGGGGGGGGGGGGGGFGGFFFFFFFFFFFFFFFFFFFFFFFFFFFFFFFFFFDFFFFFBFAFFFFFFFF
@M05620:45:000000000-G6HP7:1:1101:14594:14456 1:N:0:173
TACCTGTACTGGGGAAGCGTGTAGCAATCGCCATTCCTACCCTAAAGATCGGAAGAGCACACGTCTGAACTCCAGTCACAGAAGACCATCTCGTATGCCGTCTTCTGCTTGAAAAAAAAACAAAAAAAAAAAAGAAAAAAACAAAAGAAAAAAAAAAAAAGAAAAAAAAAAAAAGTAAGAAAAAATGAAAAGGAAAAGAAGAAAAATGAGGAACAGAAAACATAATAGAAACAATAAACATGAGTATATAT
+
BABCCFFFFFFFGGGGGGGEEFGHHFHHHGGGGGHHHHGHHHHHHHHGHHHGGGEHHHFGFHGGHHGGHHHHHFHFGHHFHHHHHHHHHHHHHGGHHHHGEFHGHHHHHHHFGHHGEEFC/?=@=/><//---.<.//.:-.:.../..//.--------.:.//.--------.000000//.-.:00::/./////../0///..00::0/.///00//.000000000//.0000000:00000000:
@M05620:45:000000000-G6HP7:1:1101:26356:14461 1:N:0:173
ATCTCTATCTCCTAAAAACCTGTTTAGATTTGGAGATAGACCTTCAGGTTTTTCATCATTTTCTGCATGAATTATACATTGACCACGTGGTCAGTTTGCAGCATTCTGTTATTTTGTTTGACAGAGTGTCTTGTTGAGAACATATGTAGGACATGATTTTTTCCTGCAACAGGGAAAATAAAGTATAAGTTTTAAAGATTTATTCTTTAATAAAGGATCTCAAAGCCAGCTTTAGAAAAAGGAAGAAAGGG
+
CCCCCFFFFFFFGGGGGGGGGGGHHHHHHHHHHHHHHHHHHHHHHHHHHHHGGHHHHGHHHHHHIHHHHHHHHHHHHHHHHHHHHHGHHGHHGHHHHHHHHHFHHHHHHHHHHHHHHHHHHHHHGHGHHHHHHHHHHHHHHCHHHHGEHHHHHHHFHHHHHGHHHHHGHHHHHGGHHHHHHHGFGHHHGFHHHHFHHFHHHHHHHHHHHGHHHHHHGGHHHHHHHGHHGEHHHHHFFGGHGEFGHHHHHHG
@M05620:45:000000000-G6HP7:1:1101:3739:14463 1:N:0:173
CATCCTGACCCTGAAGTACCCGGCTTGATTTCTGACATTAGATCGGAAGAGCACACGTCTGAACTCCAGTCACAGAAGACCATCTCGTATGCCGTCTTCTGCTTGAAAAAAAAAAAAAAAATATCGAATGTTATTTTAATTCTGTGGGCAATATCAAATGATACGATTAATTTAACTCAGGTATTTTCGAAGAGGCGTAAATATTTTGTTCCCTTGAGCTTGTTTGCCTGGACATTCCTCCTTTACCTGTT
+
CCCCCFFFFFFFGGGGGGGGGGGGGGGHHHHHHHHHGHHHHGHHHGGGGHHHHHHHGHHHGHHHHHHHGHHHHHHHGHGHHGG3GGHFGHHHHGFGHGHHHHHHHHHHGHGGGDG><>//-0111..>>1=11111=000000=<0/../<<0000000000;;.:.:.00000000009/9000000-....:.9-9-..009;:90;:00000/90000/;0/;0000./90009:00;/090:090;0
@M05620:45:000000000-G6HP7:1:1101:5049:14528 1:N:0:173
CATCCTGACCCTGAAGTACCCCGGCTTGATTTCTGACATTAGATCGGAAGAGCACACGTCTGAACTCCAGTCACAGAAGACCATCTCGTATGCCGTCTTCTGCTTGAAAAAAAAAAAACAAAAAAATTCACTCTGAACTTTATTCTGCACACATACTACACAACTGAATACCTTCCCCCATTCCCCACCCTTCACCTGTGTCCCACGTACTACAGTCCGCCCTTCTCTACCCTCCCTGTTTCTCGCCCTTC
+
DCCCCFFFFFFFGGGGGGGGGGGGGGGFHHHHHHHHHHHHGHGHHHGGGGHHHHHGHGGHHGHGHHHHHHGHGHHHHHHGHHHHFHHHGGHHHHGGGHGHHHHHHHHHFHGGGGGB<///=00//-011111111111111100000<<00..0000000/0..0/000000000///.;/0000//....//0000/0000000.-:9..;000000.-.-://000000.0.../00:0000..-.-//
@M05620:45:000000000-G6HP7:1:1101:2418:14546 1:N:0:173
ATCTCTATCTCCTAAAAACCTGTTTAGATTTGGAGATAGACCTTCAGGTTTTTCATCATTTTCTGCATGAATTATACATTGACCACGTTCCAGCGTGGTCAGTTTGCAGCATTCTGTTATTTTGTTTGACAGAGTGTCTTGTTGAGAACATATGTAGGACATGATTTTTTCCTGCAACAGGGAAAATAAAGTATAAGTTTTAAAGATTTATTCTTTAATAAAGGATCTCAAAGCCAGCTTTAGAAAAAGGA
+
CCCCCFFFFFFFGGGGGGGGGGHHHHHHHHHHHHGHHHHHHHHHHHHHHHHGGHHHGHIHHHHHIHHHHHHHHHHHHGHHHHHHHHGHHHHHHHGGGGHHHHHHHHHHHHHHHHHHHHHHHHHHHHHHHHHHHHHHHHHHHHHHHHHHHHHHHHHHHHHHHHHHHHHHHGHHHHHHHHHHHGGHHHHHHHHHHHHHHGHHHHHHHHHHHHHHHHHHHGHHHFHHHHHHHHHGHHGHHGHHHHGGHHHGGGH
@M05620:45:000000000-G6HP7:1:1101:22060:14574 1:N:0:173
ATCTCTATCTCCTAAAAACCTGTTTAGATTTGGAGATAGACCTTCAGGTTTTTCATCATTTTCTGCATGAATTATACATTGACCACGTTCCAGCGTGGTCAGTTTGCAGCATTCTGTTATTTTGTTTGACAGAGTGTCTTGTTGAGAACATATGTAGGACATGATTTTTTCCTGCAACAGGGAAAATAAAGTATAAGTTTTAAAGATTTATTCTTTAATAAAGGATCTCAAAGCCAGCTTTAGAAAAAGGA
+
B@ABBFFFFFFFGGGGGGGGGGHHHHHHHHHHHHHHHHHHHHHHHHHHHHHGGHHHHHHHHHHHHHHHHHHHHHHHHHHHHGHHGHGGHHHHHHGGGGHHHHHGHHHHHHHHHHHHHHHHHHHHHHHHHHHHHHHHHHHHHHHHGGHHHHHHHGHHHHHHHHHHHHHHHGHHHHHHHHHHHEFHHGFGGHHHHHHHHHHHHGHHHHHHHGHHHHHHHGHHHGFGHHFHHHHHGGFFGGHHHHHHHHHHGGF
@M05620:45:000000000-G6HP7:1:1101:15189:14576 1:N:0:173
ATCTCTATCTCCTAAAAACCTGTTTAGATTTGGAGATAGACCTTCAGGTTTTTCATCATTTTCTGCATGAATTATACATTGACCACGTTCCAGCGTGGTCAGTTTGCAGCATTCTGTTATTTTGTTTGACAGAGTGTCTTGTTGAGAACATATGTAGGACATGATTTTTTCCTGCAACAGGGAAAATAAAGTATAAGTTTTAAAGATTTATTCTTTAATAAAGGATCTCAAAGCCAGCTTTAGAAAAAGGA
+
CCCCBFFFFFFFGGGGGGGGGGHHHHHHHHHHHGHHHHHHHHHHHHHHHHHGGHHHHHHIIIIHHHHHHGHHHHHHHHHHHHHHHHGHHHHHHHGFGGHHGHHHHHHGHHGHHHHHHHHHHHHHHHHHHHGHHHHHHHHHHHHHHHHHHHHHHHHHHHHHGHHHHHHHHGHHHHHHGHFHHGGHHHHHGHHGGGHHHGHHHGGHHHHHHHGHHGHHHGHHHHHHHHHHGFFHFGGHHGHHHHGHHHGHGGH
@M05620:45:000000000-G6HP7:1:1101:15171:14581 1:N:0:173
ATCTCTATCTCCTAAAAACCTGTTTAGATTTGGAGATAGACCTTCAGGTTTTTCATCATTTTCTGCATGAATTATACATTGACCACGTTCCAGCGTGGTCAGTTTGCAGCATTCTGTTATTTTGTTTGACAGAGTGTCTTGTTGAGAACATATGTAGGACATGATTTTTTCCTGCAACAGGGAAAATAAAGTATAAGTTTTAAAGATTTATTCTTTAATAAAGGATCTCAAAGCCAGCTTTAGAAAAAGGA
+
CDCCCFFFFFFFGGGGGGGGGGHHHHHHHHHHHHHHHHHHHHHHHHHHHHHGGHHHHIHIIHHIHHHHHHHHHHHHHHHHHHHHHHGHHHHHHHGGGGHHHHHHHHHHHHHHHHHHHHHHHHHHHHHHHHHHHHHHHHHHHHHHHHHHHHHHHHHHHHHHHHHHHHHHHGHHHHHHHHHHHGGHHHHHHHHHHHHHHGHHHHHGHHHHHHHHHHHHHHHHHHHHHHHHHHHHHHHHHGHHHHGHHHHHGGH
@M05620:45:000000000-G6HP7:1:1101:22043:14590 1:N:0:173
ATCTCTATCTCCTAAAAACCTGTTTAGATTTGGAGATAGACCTTCAGGTTTTTCATCATTTTCTGCATGAATTATACATTGACCACGTTCCAGCGTGGTCAGTTTGCAGCATTCTGTTATTTTGTTTGACAGAGTGTCTTGTTGAGAACATATGTAGGACATGATTTTTTCCTGCAACAGGGAAAATAAAGTATAAGTTTTAAAGATTTATTCTTTAATAAAGGATCTCAAAGCCAGCTTTAGAAAAAGGA
+
CCCCCFFFFFFFGGGGGGGGGGHHHHHHHHHHHHHHHHHHHHHHHHHHHHHGGHHHHHIHIIIIIHHHHHHHHHHHHHHHHHHHHHGHHHHHHHGGGGHHHHHHHHHHHHHHHHHHHHHHHHHHHHHHHHHHHHHHHHHHHHHHHHHHHHHHHHHHHHHHGHHHHHHHHGHHHHHHHHHHHGGHHHHHHHHGHHHHHFGHHHHHHHHHHHHHHHHHHHHHHHHHHHHHHGHHHHHHHGHHHHHGHHHHGGH
@M05620:45:000000000-G6HP7:1:1101:22065:14597 1:N:0:173
ATCTCTATCTCCTAAAAACCTGTTTAGATTTGGAGATAGACCTTCAGGTTTTTCATCATTTTCTGCATGAATTATACATTGACCACGTTCCAGCGTGGTCAGTTTGCAGCATTCTGTTATTTTGTTTGACAGAGTGTCTTGTTGAGAACATATGTAGGACATGATTTTTTCCTGCAACAGGGAAAATAAAGTATAAGTTTTAAAGATTTATTCTTTAATAAAGGATCTCAAAGCCAGCTTTAGAAAAAGGA
+
CCCCCFFFFFFFGGGGGGGGGGHHHHHHHHHHHHHHHHHHHHHHHHHHHHHGGHHHHHHHHHHHHHHHHHHHHHHHHHHHHHHHHHGHHHHHHHGGGGHHHHHHHHHHHHHHHHHHHHHHHHHHHHHHHHHHHHHHHHHHHHHHHHHHHHHHHHHHHHHHHHHHHHHHHGHHHHGHHHHHHGGHHHHHHHHGHHHHHHHHHHHHHHHHHHHHHHHHHHHHHHHGHHHHHHHHHHFHHGHHHHHFHHHHGGH
@M05620:45:000000000-G6HP7:1:1101:13263:14659 1:N:0:173
ATCTCTATCTCCTAAAAACCTGTTTAGATTTGGAGATAGACCTTCAGGTTTTTCATCATTTTCTGCATGAATTATACATTGACCACGTGGTCAGTTTGCAGCATTCTGTTATTTTGTTTGACAGAGTGTCTTGTTGAGAACATATGTAGGACATGATTTTTTCCTGCAACAGGGAAAATAAAGTATAAGTTTTAAAGATTTATTCTTTAATAAAGGATCTCAAAGCCAGCTTTAGAAAAAGGAAGAAAGGG
+
CCCCCFFFFFFFGGGGGGGGGGHHHHHHHHHHHHHHHHHHHHHHHHHHHHHGGHHHHHHHHHHIHHHHHHHHHHHHHHHHHHHHHHGHHGHHHHHHHHHHHHHHHHHHHHHHHHHHHHHFHHHHHHHHHHHHGHHHHHGHHHHHHHHHHHHHHHHHHHHHHGHHHHHGHHHHHGGHHHGGHHHGHHHHHHHHHHHHHHHHHHHHHHHHHHHHHHHGGHHHHHHHHHHHHGHHHFFHHHHHGGHHHHHHHGG
@M05620:45:000000000-G6HP7:1:1101:13280:14666 1:N:0:173
ATCTCTATCTCCTAAAAACCTGTTTAGATTTGGAGATAGACCTTCAGGTTTTTCATCATTTTCTGCATGAATTATACATTGACCACGTGGTCAGTTTGCAGCATTCTGTTATTTTGTTTGACAGAGTGTCTTGTTGAGAACATATGTAGGACATGATTTTTTCCTGCAACAGGGAAAATAAAGTATAAGTTTTAAAGATTTATTCTTTAATAAAGGATCTCAAAGCCAGCTTTAGAAAAAGGAAGAAAGGG
+
BBBBBFFFFFFFGGGGGGGGGGHHHHHHHHHHHHHHHHHHHHHHHHHHHHHGGHHHHHHHHHHHHHHHHHHHHHHHHHHHHHHHHHGHHGHHHHHHHHHHHGHHHHHHHHHHHHHHHHHHHHHHHGHHHHHHHHHHGHGHGHHHHHHGHGGGHHHHHHHHHGHHHHHGHHHHHGGHHHHHHHHHHHHGGFHHHHHHHGHHHHHHHHHHHHHHHHHHGHHHHFHHHHHGHEGHHHHHHHGGEGEGHFHHHHG
@M05620:45:000000000-G6HP7:1:1101:5480:14755 1:N:0:173
TACCTGTACTGGGGAAGCATTTGAATATCCCCCCATGGTGATGGGGACGGAGAACTGCTCCATAAACACAGGCAACGTGCCTAACTTTCCCGGGAAGATGAAGTCAAAGAGCGACCACAGCTCTTCGGAGGTTATTTTGCATCGGTGAGCCAGACAGAATGATCCGATGAGGGGTGCGAAACTATTTGAGGAAAGGAAGCACCTTTTTATTAAATTTACCTTTTAGCAATCGCCATTCCTACCCTAAAGAT
+
CCCCCFFFFFFFGGGGGGGGGGHHHHHHHHHGFGCHHHHHHHHHHGGGGGGGGHHHHHHHHHHHHHHHGHHHGHHHGHHHHHHHHHHHHHHGGGGGGHHHHHHHHHHHHHHGGGGGGHHHHHHGHHHGGGGCHFHHHHHHFHHGGFDFHFHHHHGHHHHHHHGHHHGGGHHHGGCDGGFFGGGGGGGGGGGFGGGGFGGGFGFFFFFFFFFFFFFFFFFFFFFFFFFFFFFF?DFFFFFFFFFFFFFFFFF
@M05620:45:000000000-G6HP7:1:1101:29181:14761 1:N:0:173
ATCTCTATCTCCTAAAAACCTGTTTAGATTTGGAGATAGACCTTCAGGTTTTTCATCATTTTCTGCATGAATTATACATTGACCACGTTCCAGCGTGGTCAGTTTGCAGCATTCTGTTATTTTGTTTGACAGAGTGTCTTGTTGAGAACATATGTAGGACATGATTTTTTCCTGCAACAGGGAAAATAAAGTATAAGTTTTAAAGATTTATTCTTTAATAAAGGATCTCAAAGCCAGCTTTAGAAAAAGGA
+
A>ABBFFDFFFFGGFGGFGGGGHFHHGHHHHHHFHHHHHGHGHHHHHHHHGFGHFGHHHHHHHHHHGHGHHHHGHHHHHH5FGHHHEFHHHHFGGEEC1BFGGHFHHHHHHGHHHHHHHHHHGHHHHHHHHHHHHHHHHHHGHHHHHFHHGGGGGGGHHHHHGGHHHHHGHGHGHHFHHHG/FFHHGFGBGFFGHHHHHHBDGHFHHHHHGHHHHHHBHHFGDGHHHHFHHHBGHFHGF:GGCGHHFHDGH
@M05620:45:000000000-G6HP7:1:1101:29199:14761 1:N:0:173
ATCTCTATCTCCTAAAAACCTGTTTAGATTTGGAGATAGACCTTCAGGTTTTTCATCATTTTCTGCATGAATTATACATTGACCACGTTCCAGCGTGGTCAGTTTGCAGCATTCTGTTATTTTGTTTGACAGAGTGTCTTGTTGAGAACATATGTAGGACATGATTTTTTCCTGCAACAGGGAAAATAAAGTATAAGTTTTAAAGATTTATTCTTTAATAAAGGATCTCAAAGCCAGCTTTAGAAAAAGGA
+
CCCCCFFFFFFFGGGGGGGGGGHHHHHHHHHHHHHHHHHHHHHHHHHHHHHGGHHHHHHHHIHHIHHHHHHHHHHHHHHHHHHHHHGGHHHHHHGGGGHHHHHHHHHHHHHHHHHHHHHHHHHHHHHHHHHHHHHHHHHHHHHHHHGHHHHHHHHHHHHHHHHHHHHHHGHHHHHHHHHHHGGHHHHHHHHHHGHHHGHHHHHHHHHHHHHHHHHHHFHHHHHGFHHHHHHHGHHHHGHHHHHGHHHHGGG
@M05620:45:000000000-G6HP7:1:1101:24841:14793 1:N:0:173
CATCCTGACCCTGAAGTACCCCGGCTTGATTTCTGACATTAGATCGGAAGAGCACACGTCTGAACTCCAGTCACAGAAGACCATCTCGTATGCCGTCTTCTGCTTGAAAAAAAAACCAGTGCTTCTGACCGAGGCCCCCCTGAACCCCAAGGCCAACAGAGAGAAGATGACTCAGGTGAGGCTCGGCCGACGCCCGTGCTCCTCCCGTCCTTTCCCCAGTCATTTTCTGCCCTGCTTGATTTCTGACATTA
+
AAAAAFFFFFFFGGGGGGGGGGA0000E0AFBDAD2FAGAGDDBAAA//EHAAGHHAF0EGEHECGHBFHA@@FG1GG11BG01B1@0?B>>2@//>0F2B@G11B0F11FE/>//<</1BGF1@<@GHGCC<@<FGGGGGFH0FHCGCCHAGHHCECGFHH.CGBC00CFFFBFFGGFFAAAFGGFGG<@@<@?@=-;-/BBBBE?:AA-;FFBFBB-;;/BBFFB/BBFE/9-BB/-9/9BF9/99:B/
@M05620:45:000000000-G6HP7:1:1101:15164:14826 1:N:0:173
TACCTGTACTGGGGAAGCATTTGAATATCCCCCCATGGTGATGGGGACGGAGAACTGCTCCATAAACACAGGCAACGTGCCTAACTTTCCCGGGAAGATGAAGTCAAAGAGCGACCACAGCTCTTCGGAGGTTATTTTGCATCGGTGAGCCAGACAGAATGATCCGATGAGGGGTGCGAAACTATTTGAGGAAAGGAAGCACCTTTTTATTAAATTTACCTTTTAGCAATCGCCATTCCTACCCTAAAGAT
+
CDDCDFFFFFFFGGGGGGGGGGHHHHHHHHHGGGGHHHGGHHHHHGGGGGGGGHHHHHHHHHHHHHHHHHHHGHHHGHHHHHHHHHHHHHHGGGGGGHHHHHHHHHHHHHHHGGGGGHHHHHHHHHHGGGGEHHHHHHHHFHHGGGGGHHHHHHGHHHHHHHHHHHGGGHHHGGAEGGDGGGGGGGGGGGGFGGGGGGGGGGFFFFFFFFHFFFFFFFFFFFFFFFFFFFFFFFFEFFFFFFFFFFFFFFF
@M05620:45:000000000-G6HP7:1:1101:6682:14827 1:N:0:173
ATCTCTATCTCCTAAAAACCTGTTTAGATTTGGAGATAGACCTTCAGGTTTTTCATCATTTTCTGCATGAATTATACATTGACCACGTTCCAGCGTGGTCAGTTTGCAGCATTCTGTTATTTTGTTTGACAGAGTGTCTTGTTGAGAACATATGTAGGACATGATTTTTTCCTGCAACAGGGAAAATAAAGTATAAGTTTTAAAGATTTATTCTTTAATAAAGGATCTCAAAGCCAGCTTTAGAAAAAGGA
+
BBABBFBFFFFFGGGGGDFGGGGHHGHHHHHGFGHHHHG5BEHHHHHHHHHGGHHGHGHHGHHHEHGHGHHHHHGHHHHGHHHHHHFHHHHHHHGGGGGHEHHHGHHHHHHHHHHHHHHHHHHHHHHHHHHHHHHHHHHHHHHH4FFHFBGHGFHHGHHHHHE?GGHHHGHHHHHHDGHHE/FFGHF<FFFGHHHDFFGFHHFFHHHHHDFHHHHHGHHHHEFHFGHHHGHHEGHHHGHHHGFHFHHHGGC
@M05620:45:000000000-G6HP7:1:1101:15155:14843 1:N:0:173
TACCTGTACTGGGGAAGCATTTGAATATCCCCCCATGGTGATGGGGACGGAGAACTGCTCCATAAACACAGGCAACGTGCCTAACTTTCCCGGGAAGATGAAGTCAAAGAGCGACCACAGCTCTTCGGAGGTTATTTTGCATCGGTGAGCCAGACAGAATGATCCGATGAGGGGTGCGAAACTATTTGAGGAAAGGAAGCACCTTTTTATTAAATTTACCTTTTAGCAATCGCCATTCCTACCCTAAAGAT
+
?AABBFFFFFFFGGGGGGGGGGGFHHHHHHHGGGGHHHHGGHHHGGGGGGGGGHHHHHHHHHHHHHHHHAGHGHGHGHGHHHFGHHHHHHHGGGEEGCGHGBGGHHHHHHHHGGGGGHHHHHHHHHHGDGGEHDGHHHHHHHHG.<ECCFHHHHEHHGHHHGHHHHGGGF0GGG;:EDAGGGGCFGGFFGG;F/CFGGGGFFFFFFFFEFFFFFFFFFFFFFFF/FFFFFFFFFFEFFFF/BFFFF.9B/F
@M05620:45:000000000-G6HP7:1:1101:6686:14845 1:N:0:173
ATCTCTATCTCCTAAAAACCTGTTTAGATTTGGAGATAGACCTTCAGGTTTTTCATCATTTTCTGCATGAATTATACATTGACCACGTTCCAGCGTGGTCAGTTTGCAGCATTCTGTTATTTTGTTTGACAGAGTGTCTTGTTGAGAACATATGTAGGACATGATTTTTTCCTGCAACAGGGAAAATAAAGTATAAGTTTTAAAGATTTATTCTTTAATAAAGGATCTCAAAGCCAGCTTTAGAAAAAGGA
+
DEDEDFFFFFFFGGGGGGGGGGHHHHHHHHHHHHHHHHHHHHHHHHHHHHHGGHHHHHHHHHHHHHHHHHHHHHHHHHHHHHHHHHGHHHHHHHGGGGHHHHHHHHHHHHHHHHHHHHHHHHHHHHHHHHHHHHHHHHHHHHHHHHHHHHHHHHHHHHHHHHHHHHHHHGHHHHHHHHHHHGGHHHHHHHHHHHHHHHHHHHGHHHHHHHHHHHHHHHHHHHHHHHHHHGHHHHHHHGHHHHHHHHHHGGH
@M05620:45:000000000-G6HP7:1:1101:6702:14854 1:N:0:173
ATCTCTATCTCCTAAAAACCTGTTTAGATTTGGAGATAGACCTTCAGGTTTTTCATCATTTTCTGCATGAATTATACATTGACCACGTTCCAGCGTGGTCAGTTTGCAGCATTCTGTTATTTTGTTTGACAGAGTGTCTTGTTGAGAACATATGTAGGACATGATTTTTTCCTGCAACAGGGAAAATAAAGTATAAGTTTTAAAGATTTATTCTTTAATAAAGGATCTCAAAGCCAGCTTTAGAAAAAGGA
+
AAAAAFFFFFFFGGGGGGGGGGGHGHHHHHHHHHHHHHGGHHHHHHHHHHHGGHHHHGHHHHHHHHHHHHHHHHHHHHHHHHHHGHGHHHHHHHGGGGHHFHHHFHHFHHHHHHHHHHHHHHHHHHHHGHHHHHGHHHHHHHHHHGHHHHHHHHHHHGHHHHGHHHHHHGHHHHHHHHHHHECGHHGGGGFHHHHHHGFHHHHHHHHHHHHHHHHHHHGHHHHHHHGHHHFGFHHHHGHHHHHHHGHFFGG
@M05620:45:000000000-G6HP7:1:1101:20037:14867 1:N:0:173
ATCTCTATCTCCTAAAAACCTGTTTAGATTTGGAGATAGACCTTCAGGTTTTTCATCATTTTCTGCATGAATTATACATTGACCACGTTCCAGCGTGGTCAGTTTGCAGCATTCTGTTATTTTGTTTGACAGAGTGTCTTGTTGAGAACATATGTAGGACATGATTTTTTCCTGCAACAGGGAAAATAAAGTATAAGTTTTAAAGATTTATTCTTTAATAAAGGATCTCAAAGCCAGCTTTAGAAAAAGGA
+
BBBBBFFFFFFFGGGGGGGGGGGHHHHHHHHHHHHHHHHHHHHHHGHHHHHGGHHHHHHHHHHHHHHHHGHHHHHHHHHHHHHHHHGHHHHHHHGGGGHHHHHHHHHHHHHHHHHHHHHHHHHHHHHHGHHHHHHHHHHHHHHHHHHHHHHHHHHHHHHHHHHHHHHHHGHHHHHHHHHHHGGHHHGHHHHHHHHHGFHHHHHHHHHHHHHHHHHHHHHHHHHHHHHHHGHGFHHHHGHHHHHEGECFGGF
@M05620:45:000000000-G6HP7:1:1101:20048:14883 1:N:0:173
ATCTCTATCTCCTAAAAACCTGTTTAGATTTGGAGATAGACCTTCAGGTTTTTCATCATTTTCTGCATGAATTATACATTGACCACGTTCCAGCGTGGTCAGTTTGCAGCATTCTGTTATTTTGTTTGACAGAGTGTCTTGTTGAGAACATATGTAGGACATGATTTTTTCCTGCAACAGGGAAAATAAAGTATAAGTTTTAAAGATTTATTCTTTAATAAAGGATCTCAAAGCCAGCTTTAGAAAAAGGA
+
DDCDDFFFFFFFGGGGGGGGGGHHHHHHHHHHHHHHHHHHHHHHHHHHHHHGGHHHHIHHHHHIIHHHHHHHHHHHHHHHHHHHHHGHHHHHHHGGGGHHHHHHHHHHHHHHHHHHHHHFHHHHHHHHHHHHHHHHHHHHHHHHHHHHHHHHHHHHHHHHHHHHHHHHHGHHHHHHHHHHHGGHHHHHHHHHHHHHHHHHHHHHHHHHHHHHHHHHHHHHHHHHHHHHHHHHHHHHHGHHHHHHHHHHGGH
@M05620:45:000000000-G6HP7:1:1101:20027:14884 1:N:0:173
ATCTCTATCTCCTAAAAACCTGTTTAGATTTGGAGATAGACCTTCAGGTTTTTCATCATTTTCTGCATGAATTATACATTGACCACGTTCCAGCGTGGTCAGTTTGCAGCATTCTGTTATTTTGTTTGACAGAGTGTCTTGTTGAGAACATATGTAGGACATGATTTTTTCCTGCAACAGGGAAAATAAAGTATAAGTTTTAAAGATTTATTCTTTAATAAAGGATCTCAAAGCCAGCTTTAGAAAAAGGA
+
BABBBFFFFFFFGGFBGGGGGGHHHHHGHHHHHGHHHHHHHHHHHHHHHHHGGHHHHHHHHHHHHHHHHGHHHHHHHHHHHHGHHHGHHHHHHHGGGGHHHHHHHHHHHHHHHHHHHHHHHHHHHHHHHHHHHHHHHHHHHHHHHHHHHHHHHHHHHHHHHHHHHHHHHGHHHHHHHHHHHGFHHHHHHGHGHFFHGFGHHHHHHHHHHHHHHHHHHHHHGHHHHHHHHGHHHHHHHGHHHHHFHGHCDGC
@M05620:45:000000000-G6HP7:1:1101:13171:14902 1:N:0:173
ATCTCTATCTCCTAAAAACCTGTTTAGATTTGGAGATAGACCTTCAGGTTTTTCATCATTTTCTGCATGAATTATACATTGACCACGTTCCAGCGTGGTCAGTTTGCAGCATTCTGTTATTTTGTTTGACAGAGCGTCTTGTTGAGAACATATGTAGGACATGATTTTTTCCTGCAACAGGGAAAATAAAGTATAAGTTTTAAAGATTTATTCTTTAATAAAGGATCTCAAAGCCAGCTTTAGAAAAAGGA
+
A?AAAFFFFFFFGGGGGGGGFFBGHGGHHHHHHCGFFHG5FHGHHHFHHHHGGGHFHHHGHHHHFFHHHFDGGDG5F5BHF5BF3FEGHHHHFFEEEGHFFBGGHHHHHHHHFHHFHHFHHGHH?GHF3GFGFHHGEEEFHHFH4BGGHHHHFHGHHEGHHHHHHGHHHGHHHHHHFHHHHGEHHFGHHHFDGGBGGHHHHGE1FFGHHEHHHFHHGHHGGFFHHGHHFGGCHHHHHGHHHFHBCGHG?FF
@M05620:45:000000000-G6HP7:1:1101:20507:14905 1:N:0:173
AAACCCAGAAGACATGAGGTCAGCTAGATCGGAAGAGCACACGTCTGAACTCCAGTCACAGAAGACCATCTCGTATGCCGTCTTCTGCTTGAAAAAAAAAAAAAGGGACAAGTCAGATCACTCGGAGTATGAGAAGGATAGGCGACAAAATAACATGGGCGTTAGCTTGAGTTAAGAGAAGGTCGTAGACGGACCAGGCGAACGAATTAATTCGTAAGGCGTGTTGATGCACGTATAATTGGGTGGACTAG
+
AAAABBBBBBFFGGGGGGGGGGHHHHHHHHHGGGGHHFHHHHGHHHG5FGHHHHHHHHHGHBCEHHHGHBGHHGGHHGHGGGHGHHFHHHHHHGFGE@EEG/>//////?0022222222211/?///0111<1100>11101---<-/.000000//..-::..000/.00900000///.90--9..0...-;....---9-....////:./...//9.-..9/////9...///;///.9.-./;//
@M05620:45:000000000-G6HP7:1:1101:13186:14918 1:N:0:173
ATCTCTATCTCCTAAAAACCTGTTTAGATTTGGAGATAGACCTTCAGGTTTTTCATCATTTTCTGCATGAATTATACATTGACCACGTTCCAGCGTGGTCAGTTTGCAGCATTCTGTTATTTTGTTTGACAGAGTGTCTTGTTGAGAACATATGTAGGACATGATTTTTTCCTGCAACAGGGAAAATAAAGTATAAGTTTTAAAGATTTATTCTTTAATAAAGGATCTCAAAGCCAGCTTTAGAAAAAGGA
+
BBBBBFFFFFFFGGGGGGGGGGHHHHHHHHHHHHHHHHHFHHHHHHHHHHHGGHHHHHHHHHHHHHHHHHHHHHHHHHHHHHHHHHGHHHHHHHGGGGHHHHHHHHHHGHHHHHHHHHHHHHHHHHHHHHHHHHGHHHHHHHHHHHHHHHHHHHHHHHHHHHHHHHHHHGHHHHHHFHGHHGGHGHGGHHGHHHHHHHHHHHHHHFGHHGHHHHHHHHHHHHHHGHHHHHHHGHHHHGHHHHGGFGHGDGH
@M05620:45:000000000-G6HP7:1:1101:27471:14947 1:N:0:173
ATCTCTATCTCCTAAAAACCTGTTTAGATTTGGAGATAGACCTTCAGGTTTTTCATCATTTTCTGCATGAATTATACATTGACCACGTTCCAGCGTGGTCAGTTTGCAGCATTCTGTTATTTTGTTTGACAGAGTGTCTTGTTGAGAACATATGTAGGACATGATTTTTTCCTGCAACAGGGAAAATAAAGTATAAGTTTTAAAGATTTATTCTTTAATAAAGGATCTCAAAGCCAGCTTTAGAAAAAGGA
+
DDCDDFFFFFFFGGGGGGGGGGHHHHHHHHHHHHHHHHHHHHHHHHHHHHHGGHHHHIHHHHHIIHHHHHHHHHHHHHHHHHHHHHGHHHHHHHGGGGHHHHHHHHHHHHHHHHHHHHHHHHHHHHHHHHHHHHHHHHHHHHHHHHHHHHHHHHHHHHHHHHHHHHHHHGHHHHHHHHHHHGGHHHHHHHHHHHHHHHHHHHHHHHHHHHHHHHHHHGHHHGHHHHHHHHHHHHHHHGHHHHGHHHHHGGH
@M05620:45:000000000-G6HP7:1:1101:24494:14955 1:N:0:173
ATCTCTATCTCCTAAAAACCTGTTTAGATTTGGAGATAGACCTTCAGGTTTTTCATCATTTTCTGCATGAATTATACATTGACCACGTGGTCAGTTTGCAGCATTCTGTTATTTTGTTTGACAGAGTGTCTTGTTGAGAACATATGTAGGACATGATTTTTTCCTGCAACAGGGAAAATAAAGTATAAGTTTTAAAGATTTATTCTTTAATAAAGGATCTCAAAGCCAGCTTTAGAAAAAGGAAGAAAGGG
+
BBBBBFFFFFFFGGGGGGGGGGHHHHHHHHHHHHHFHFHGHHHHHHHHHHHGGHFHHFHHHHHHHHHHHHHHHHHHHHHHHHHHBHEHGGHHHHHHHHHFGHCGHHHHHHHHHHHHHHHHHHHHGHGHHHHGHGHHHHHHHCGHHGG4GGHGHHHFHHHHHGHHHHHGHHGHHGGGHHGFHGGFGHFEFFGHHGCGGDGHHGFHHHHHH1GHGFHHFGHHHHHEHHHHGEHHGFH0DGHHGD/;GHCGCGF
@M05620:45:000000000-G6HP7:1:1101:16268:14965 1:N:0:173
AAACCAAGCAGACACTCACCGCTACTGGAGTTAAGACATGAGGTCAGCTAGATCGGAAGAGCACACGTCTGAACTCCAGTCACAGAAGACCATCTCGTATGCCGTCTTCTGCTTGAAAAACAAAAAAAAAAAAAAAAACAACGTAGAAATAGTTTACTTACGACCAAGAACGATAATATAAATAACGTAGTAATACAGAAAGTATCAACATAAGAGAGGCCATGTACGACAATAATTCGAGTCTCCATTGG
+
CCCCDCCFCFFFGGGGGGGGGGGGGHHHHHHHHHHHHHHHHHHHHHHHHHHHHHHGGGGHHHHHHHGHHHGHHHHHHHHHHHHHHHHBFHHHHFHHHGFHHHHGGGHGHHHHHHGFFGHE/?FFF/>///>//-<<<<..<<-....00000000000000...--..<//.....000000:000./...<0:<00000<<000:00/:/00000/.....:0:00...<-00000<.0/0/<0000000
@M05620:45:000000000-G6HP7:1:1101:17053:14983 1:N:0:173
ATCTCTATCTCCTAAAAACCTGTTTAGATTTGGAGATAGACCTTCAGGTTTTTCATCATTTTCTGCATGAATTATACATTGACCACGTTCCAGCGTGGTCAGTTTGCAGCATTCTGTTATTTTGTTTGACAGAGTGTCTTGTTGAGAACATATGTAGGACATGATTTTTTCCTGCAACAGGGAAAATAAAGTATAAGTTTTAAAGATTTATTCTTTAATAAAGGATCTCAAAGCCAGCTTTAGAAAAAGGA
+
A1AAAFFFFFFFGGGGGGGGGG1FHHHHHHHHHHHHHHHHHHHHHHHHHHHGGHHHHHHHHHHHHHHHHHHHHHHHHGHHHEHHHHGHHHHGHHGGGGHHHHHHHHHHHHGHHHHHHHHHHHHHHHHHHHHHHHHHHHHHHHHHHHHHHHHGHHHHHGHHHHHHHHHHHGHHHHHHHHHHHGGHHHHHGHHHHHHGHHHHGGHHHHHHHHHHHHHHHHHHHGHGHHCGDGGHHEHGHGHHHGFEGCCCG?C
@M05620:45:000000000-G6HP7:1:1101:17068:14992 1:N:0:173
ATCTCTATCTCCTAAAAACCTGTTTAGATTTGGAGATAGACCTTCAGGTTTTTCATCATTTTCTGCATGAATTATACATTGACCACGTTCCAGCGTGGTCAGTTTGCAGCATTCTGTTATTTTGTTTGACAGAGTGTCTTGTTGAGAACATATGTAGGACATGATTTTTTCCTGCAACAGGGAAAATAAAGTATAAGTTTTAAAGATTTATTCTTTAATAAAGGATCTCAAAGCCAGCTTTAGAAAAAGGA
+
CDDDCFFFFFFFGGGGGGGGGGHHHHHHHHHHHHHHHHHHHHHHHHHHHHHGGHHHHHHHHHIHIHHHHHHHHHHHHHHHHHHHHHGHHHHHHHGGGGHHHHHHHHHHHHHHHHHHHHHHHHHHHHHHHHHHHHHHHHHHHHHHHHHHHHHHHHHHHHHHHHHHHHHHHGHHHHHHHHHHHGGHHHHHHHHHHHHHHHHHHHHHHHHHHHHHHHHHHHHHHHHHHHHHHHHHHHHHHGHHHHHHHHHHGGH
@M05620:45:000000000-G6HP7:1:1101:17083:15003 1:N:0:173
ATCTCTATCTCCTAAAAACCTGTTTAGATTTGGAGATAGACCTTCAGGTTTTTCATCATTTTCTGCATGAATTATACATTGACCACGTTCCAGCGTGGTCAGTTTGCAGCATTCTGTTATTTTGTTTGACAGAGTGTCTTGTTGAGAACATATGTAGGACATGATTTTTTCCTGCAACAGGGAAAATAAAGTATAAGTTTTAAAGATTTATTCTTTAATAAAGGATCTCAAAGCCAGCTTTAGAAAAAGGA
+
BAAABFFFFFFFGGGGGGGGGGHHHHHHHHHHHHHHHHHFHHHHHHHHHHHGGHHHHHHHHHHHHHHHHHHHHHHHHHHHHHHGHHGHHHHHHHGGGGHHHHGHHHHHHHHHHHHHHHHHHHHHHHHHGHHHHHHHHHHHHHHHFHHHHHHHHHHHHHHHHHHHHHHHHGHHHHHHGHHHHGGHGHHHHHHHHHHGHGHHHHHFHGGHHHHHHHHHHFHGHHHHHHHHHHGHFHHHHGHHHHHGHFGGGCH
@M05620:45:000000000-G6HP7:1:1101:7937:15085 1:N:0:173
TACCTGTACTGGGGAAGCATTTGAATATCCCCCCATGGTGATGGGGACGGAGAACTGCTCCATAAACACAGGCAACGTGCCTAACTTTCCCGGGAAGATGAAGTCAAAGAGCGACCACAGCTCTTCGGAGGTTATTTTGCATCGGTGAGCCAGACAGAATGATCCGATGAGGGGTGCGAAACTATTTGAGGAAAGGAAGCACCTTTTTATTAAATTTACCTTTTAGCAATCGCCATTCCTACCCTAAAGAT
+
DDCCDFFFFFFFGGGGGGGGGGHHHHHHHHHGGGGHHHHHHHHHHGGGGGGGGHHHHHHHHHHHHHHHHHHHGHHHGHHHHHHHHHHHHHHGGGGGGHHHHHHHHHHHHHHHGGGGGHHHHHHHHHHGGGGEHHHHHHHHGHHGGGGGHHHHHHGHHHHHHHHHHHGGGHHHGGGGGGGGGGGGGHGHGGGFGGGGGGGGGGFFFFFFFHHFFFFFFFFFFFFFFFFFFFFFFFFFFFFFFFFFFFFFFFF
@M05620:45:000000000-G6HP7:1:1101:7918:15085 1:N:0:173
TACCTGTACTGGGGAAGCATTTGAATATCCCCCCATGGTGATGGGGACGGAGAACTGCTCCATAAACACAGGCAACGTGCCTAACTTTCCCGGGAAGATGAAGTCAAAGAGCGACCACAGCTCTTCGGAGGTTATTTTGCATCGGTGAGCCAGACAGAATGATCCGATGAGGGGTGCGAAACTATTTGAGGAAAGGAAGCACCTTTTTATTAAATTTACCTTTTAGCAATCGCCATTCCTACCCTAAAGAT
+
AAAABFFFFFFFGGGGGGGGGGHHHHHHHHHGGGFHHBGFDGGHFGCEECGGGGHHFHHHHFGFGGGHHFFHGHHHGHHHHHGFHHHHHHHGGGGGGGGHHHHHHHHBGFHHGGGGGHFHHHHHHHHF/<CDG<GHHHHHHHHFAEF<GGHFHHGHHHGHG0GHHHDGGHHHGGCDFACBFAFFGGGB0:FBB/CFBGFGBFEFFFFFEFFF/:BFFFFFFFFF/FFFBBF:EF.AFFFFFFFFFFBFBBF
@M05620:45:000000000-G6HP7:1:1101:7928:15104 1:N:0:173
TACCTGTACTGGGGAAGCATTTGAATATCCCCCCATGGTGATGGGGACGGAGAACTGCTCCATAAACACAGGCAACGTGCCTAACTTTCCCGGGAAGATGAAGTCAAAGAGCGACCACAGCTCTTCGGAGGTTATTTTGCATCGGTGAGCCAGACAGAATGATCCGATGAGGGGTGCGAAACTATTTGAGGAAAGGAAGCCCCTTTTTATTAAATTTACCTTTTAGCAATCGCCCTTCCTACCCTAAAGAT
+
ABABBFFFFFFFGGGGGGGGGGHDGHHHHHHGGGEHFHHF5GHFHGFEAEAEGHHHEHHHHHHHH5B@FFHCFFGHGHHHHH3FHHHHHHHGGGGGGFGHGGHHHDHHFC2F?BDG@GHHHHHHHHEDD?CEFFGHHHHHHHHDDE?.>CGHHFGHHHBHHHHHHH?EGHHEFGEDGG9D-;F0FGGFF9/0BFFAFEFE.ADFFFFFEFF/;/;FFFFFFFFFFFFF/BFFFF.;BFFFFFFFFF./99F
@M05620:45:000000000-G6HP7:1:1101:26399:15121 1:N:0:173
ATCTCTATCTCCTAAAAACCTGTTTAGATTTGGAGATAGACCTTCAGGTTTTTCATCATTTTCTGCATGAATTATACATTGACCACGTTCCAGCGTGGTCAGTTTGCAGCATTCTGTTATTTTGTTTGACAGAGTGTCTTGTTGAGAACATATGTAGGACATGATTTTTTCCTGCAACAGGGAAAATAAAGTATAAGTTTTAAAGATTTATTCTTTAATAAAGGATCTCAAAGCCAGCTTTAGAAAAAGGA
+
CCCCCFFFFFFFGGGGGGGGGGHHHHHHHHHHHHHHHHHHHHHHHHHHHHHGGHHHHHHHHHHHIHHHHGHHHHHHHHHHHHGHHHGHHHHHHHGGGGHHHHHHHHHHHHHHHHHHHHHHHHHHHHHHHHHHHHHHHHHHHHHHHHHHHHHHHHHHHHHHHHHHHHHHHGHHHHHHHHHHHGGHHHGFFHHHHHHHHHHHHHHHHHGHHHHHHHHHHGHHHHHHHHHHHHHHHHHHHGHHHHHGHGHFGGH
@M05620:45:000000000-G6HP7:1:1101:26394:15140 1:N:0:173
ATCTCTATCTCCTAAAAACCTGTTTAGATTTGGAGATAGACCTTCAGGTTTTTCATCATTTTCTGCATGAATTATACATTGACCACGTTCCAGCGTGGTCAGTTTGCAGCATTCTGTTATTTTGTTTGACAGAGTGTCTTGTTGAGAACATATGTAGGACATGATTTTTTCCTGCAACAGGGAAAATAAAGTATAAGTTTTAAAGATTTATTCTTTAATAAAGGATCTCAAAGCCAGCTTTAGAAAAAGGA
+
BBBBBFFFFFFFGGGGFGGGGGHHHHHHHHHHHHGHHGHGHHHHHHHHHHHGGHHHHHHHHHHHHHHHHHHHHHHHHHHHHHGHHHGHHHHHHHGFGGHHHGHHHHHGHHHHHHHHHHHHHHHHHHHHGHHHHGHHHHHHHHHHHHHHHGFFHHHHHHHHHHHGHHHHHGHHHHHHFHHHHGGHHHGHFGGGGHHHHHHHHHHHHHHHHHHHHHHHHHHHHHHHHHHHHGHHHHHHHGHGHHHGGCBCEFG
@M05620:45:000000000-G6HP7:1:1101:19016:15185 1:N:0:173
TACCTGTACTGGGGAAGCATTTGAATATCCCCCCATGGTGATGGGGACGGAGAACTGCTCCATAAACACAGGCAACGTGCCTAACTTTCCCGGGAAGATGAAGTCAAAGAGCGACCACAGCTCTTCGGAGGTTATTTTGCATCGGTGAGCCAGACAGAATGATCCGATGAGGGGTGCGAAACTATTTGAGGAAAGGAAGCACCTTTTTATTAAATTTACCTTTTAGCAATCGCCATTCCTACCCTAAAGAT
+
CCCCCFFFFFFFGGGGGGGGGGHHHHHHHHHGGGGHHHHHHHHHHGGGGGGGGHHHHHHHHHHHHHHHHHHHGHHHGHHHHHHHHHHHHHHGGGGGGHHHHHHHHHHHHHHHGGGGGHHHHHHHHHHGGGGGHHHHHHHHHHHGGGGGHHHHHHGHHHHHHHHHHHGGGHHHGGCEGGGGGGGGGGGGGGGFGGGGGGGGFGFFFFFFFFFFFFFFFFFFFFFFFFFFFFFFFFFFFFFFFFFFFFFFFFF
@M05620:45:000000000-G6HP7:1:1101:29401:15188 1:N:0:173
ATCTCTATCTCCTAAAAACCTGTTTAGATTTGGAGATAGACCTTCAGGTTTTTCATCATTTTCTGCATGAATTATACATTGACCACGTGGTCAGTTTGCAGCATTCTGTTATTTTGTTTGACAGAGTGTCTTGTTGAGAACATATGTAGGACATGATTTTTTCCTGCAACAGGGAAAATAAAGTATAAGTTTTAAAGATTTATTCTTTAATAAAGGATCTCAAAGCCAGCTTTAGAAAAAGGAAGAAAGGG
+
AAABBFFFFFFFGGGGGGGGGGHHHHHHGHHHHHHHHHHGHHHHHHHHHHHGGHHHHHHHHHHHHHHHHHHHHGHHHHHHFHHHHHGAFAGHGHHHHHHGHH1BEGHHHHHGHGFDFGHHFHDGGGFGGHHHHHHHHHE4EHGHHHHHFG3FFGHHHHGHHGHHGGHHHHH?GEFHFFHHGGHFGHHHHHHHHF<FGHHHGHHHHHHHHFDGFHHFFGGHHHHFHHCGHGHHHFGGFGHH?DFCGFFHEFG
@M05620:45:000000000-G6HP7:1:1101:29404:15205 1:N:0:173
ATCTCTATCTCCTAAAAACCTGTTTAGATTTGGAGATAGACCTTCAGGTTTTTCATCATTTTCTGCATGAATTATACATTGACCACGTGGTCAGTTTGCAGCATTCTGTTATTTTGTTTGACAGAGTGTCTTGTTGAGAACATATGTAGGACATGATTTTTTCCTGCAACAGGGAAAATAAAGTATAAGTTTTAAAGATTTATTCTTTAATAAAGGATCTCAAAGCCAGCTTTAGAAAAAGGAAGAAAGGG
+
CCCCCFFFFFFFGGGGGGGGGGHHHHHHHHHHHHHHHHHHHHHHHHHHHHHGGHHHHIIHIIIIIHHHHHHHHHHHHHHHGHHHHHGCGFHHHHHHHHHGHHAFGHHHHHHHHHHHGHHHHGDFFGDGHHHHHHHHHHG?EGGGHHHHDFBGFHHHHHHHHGHHHHHHHHHGHGGHHGHHGGHDGHHHHGHHHGFGHHHHGHHHHHHHHHHHHHHHGGCGGHHHHGHHHEHHHHHHFGGHDGFHHHHHHHG
@M05620:45:000000000-G6HP7:1:1101:29415:15221 1:N:0:173
ATCTCTATCTCCTAAAAACCTGTTTAGATTTGGAGATAGACCTTCAGGTTTTTCATCATTTTCTGCATGAATTATACATTGACCACGGGGTCAGTTTGCAGCATTCTGTTATTTTGTTTGACAGAGTGTCTTGTTGAGAACATATGTAGGACATGATTTTTTCCTGCAACAGGGAAAATAAAGTATAAGTTTTAAAGATTTATTCTTTAATAAAGGATCTCAAAGCCAGCTTTAGAAAAAGGAAGAAAGGG
+
BAABBFFFFFFFDGDGGGGGGFGHHHHC5GHHGHHBGFGHHFGGHFHHGGHGAGHHHFGHHFHDGHHHHEHHHHHHHFGHEHGHHGG00>EEFHHHGG3EGHFEFHBFG4GG4BBB1BGHHGFGFBBFGGGHHFHH?GHDEGGFGGGGBBBBGHHHHHHGGD0BFDGFHHGFEGEC/<GHHGGFGHFGHHHHGH<>GGHHHHHHHHHHD=GHGEDGFGCGDFBGDF<<CCGHFHF:0CGGEGHFFACF/.C
@M05620:45:000000000-G6HP7:1:1101:3640:15234 1:N:0:173
CATCCTGACCCTGAAGTACCCCGGCTTGATTTCTGACATTAGATCGGAAGAGCACACGTCTGAACTCCAGTCACAGAAGACCATCTCGTATGCCGTCTTCTGCTTGAAAAAAAAAAAATTTTAATTTCCCTCATATCTTTTTTCTGCCCTATTTCTTTCATGCTTGTTACCTTCCCCCTTTCCCCTCCAATCTCCTTTTTCTCTGTTGCTTCTTTGCTCACTTCTCTCCCAATCCTCTTTCTCCACCATCC
+
BBBBBFFFFFFFGGGGGGGGGGCCEGGGHHHHHHHHHHHFGHHHHHGGG1G1BGFHHGHHGAFHHGHHHHHHHEGGHH3CGHFGFFG?FEGEGHGGGHEHHHFHHFHFHFEEFEFC/<02>@221@11<110<11@11111>-0F11<<10<00=0000=0000=0<00=;:0/;:/.:.00:0/::C9/;/00;00009909000000;;;0000000000099//9/:././9//;////://...//9
@M05620:45:000000000-G6HP7:1:1101:5578:15259 1:N:0:173
ATCTCTATCTCCTAAAAACCTGTTTAGATTTGGAGATAGACCTTCAGGTTTTTCATCATTTTCTGCATGAATTATACATTGACCACGTTCCAGCGTGGTCAGTTTGCAGCATTCTGTTATTTTGTTTGACAGAGTGTCTTGTTGAGAACATATGTAGGACATGATTTTTTCCTGCAACAGGGAAAATAAAGTATAAGTTTTAAAGATTTATTCTTTAATAAAGGATCTCAAAGCCAGCTTTAGAAAAAGGA
+
AAAABFFFFFFFGGGGGGGGGFHHHHGHGFGHFHHHFGHHHHHHHHHFGFGFFHFFHGHHHHHHHHHGHEGHHFHHHHHGHHGHHHGHHFFHGFGFFGGGFGBGHHHHHHHHHHHHHHHHHGHHGHHHGFGHHHHHHHHHHHHHHHGHHHHHHHGHHHHHFHHHGHHHHGHHHHFFHHHHHGGGGHHFHFGGGHHHHHHHHGHHHGHHHHHHHGHHGGHHHFGHHHHHHGHGHHFHHGHHHHHFGFGFGGH
@M05620:45:000000000-G6HP7:1:1101:17048:15268 1:N:0:173
TACCTGTACTGGGGAAGCATTTGAATATCCCCCCATGGTGATGGGGACGGAGAACTGCTCCATAAACACAGGCAACGTGCCTAACTTTCCCGGGAAGATGAAGTCAAAGAGCGACCACAGCTCTTCGGAGGTTATTTTGCATCGGTGAGCCAGACAGAATGATCCGATGAGGGGTGCGAAACTATTTGAGGAAAGGAAGCACCTTTTTATTAAATTTACCTTTTAGCAATCGCCATTCCTACCCTAAAGAT
+
BBBBBFFFFFFFGGFAAGGGGFHHHGHCHHHGGGGHFFAGFHHHHCGEECFEGHGHHGHHGHHHHHHGHHHHGGHHFHHGHFFGHHGHHFHEEGFGEHHFHHGGGGHHHHGHEGGGGHHHHHGHHHHGCACCFFHHHHHHFHHGGDD.>FHHGFGHHE/GFHFHHGDEDFHEGCGCGGA?FDGCBFGG0.FFCGAFBBFFFFFFFFFFFFFBBFFFFFFFFFFF;BBFF/B..D..FFFBF/?.BF.99/B
@M05620:45:000000000-G6HP7:1:1101:5557:15270 1:N:0:173
ATCTCTATCTCCTAAAAACCTGTTTAGATTTGGAGATAGACCTTCAGGTTTTTCATCATTTTCTGCATGAATTATACATTGACCACGTTCCAGCGTGGTCAGTTTGCAGCATTCTGTTATTTTGTTTGACAGAGTGTCTTGTTGAGAACATATGTAGGACATGATTTTTTCCTGCAACAGGGAAAATAAAGTATAAGTTTTAAAGATTTATTCTTTAATAAAGGATCTCAAAGCCAGCTTTAGAAAAAGGA
+
DDCDDFFFFFFFGGGGGGGGGGHHHHHHHHHHHHHHHHHHHHHHHHHHHHHGGHHHHHHIHHIIHHHHHHHHHHHHHHHHHHHGHHGHHHHHHHGGGGHHHHHHHHHHHHHHHHHHHHHHHHHHHHHHHHHHHHHHHHHHHHHHHHHHHHHHHHHHHHHHHHHHHHHHHGHHHHHHGHHHHGGHHHHHHGHGHHHHHHHHHHHHHHHHHHHHHHHHHGHHHHHHHHHHHHHGHFHHHGHHHHHHHGHHGGH
@M05620:45:000000000-G6HP7:1:1101:23569:15280 1:N:0:173
ATCTCTATCTCCTAAAAACCTGTTTAGATTTGGAGATAGACCTTCAGGTTTTTCATCATTTTCTGCATGAATTATACATTGACCACGTTCCAGCGTGGTCAGTTTGCAGCATTCTGTTATTTTGTTTGACAGAGTGTCTTGTTGAGAACATATGTAGGACATGATTTTTTCCTGCAACAGGGAAAATAAAGTATAAGTTTTAAAGATTTATTCTTTAATAAAGGATCTCAAAGCCAGCTTTAGAAAAAGGA
+
CCCCCFFFFFFFGGGGGGGGGGHHHHHHHHHHHHHHHHHHHHHHHHHHHHHGGHHHHHHHHHHHIHHHHHHHHHHHHHHHHHHHHHGHHHHHHHGGGGHHHHHHHHHHHHHHHHHHHHHHHHHHHHHHHHHHHHHHHHHHHHHHHHHHHHHHHHHHHHHHHHHHHHHHHGHHHHHHHHHHHGGHHHHHHHHHHHHHHHHHHHHHHHHHHHHHHHHHHHHHHHHHHHHHHHHHHGHHHGHHHHHGHHHHGGH
@M05620:45:000000000-G6HP7:1:1101:6276:15292 1:N:0:173
AGATTACTGCAACAGTTCCCCCTACACTCTTTCCCTACAAGCCAGGGACAAAACAAAGATCGGAAGAGCACACGTCTGAACTCCAGTCACAGAAGACCATCTCGTATGCCGTCTTCTGCTTGAAAAAAAAAAAAAATCATATTTAGACCCTATTTATTACCTTCATTTTTCCTTCCCCACGGCACCTCACGGCTACGTTCTTCAGATCACTTCTTTCCTACAGGATCTCCTCGCCCGCTTTATCCCCCGGA
+
BBABCFFFFFFFGGGGGGGGGGGEHHHHHHHHHHHHHHHHHHGHHHGGGGHHHHHHHHGHHHGGGGHHHHHHHGHHHGGHHHHHHHHHHHHHHHHHHHHFFHHHGGHHHHGGGFGGHHHHHHHHHFGBF?DD//--011111111=000.//00000000==0;0;00;0/:;0<//;/.:-A--./:/;;.:-.;..//;///9/9///:BFBB://9//;B/./;;:///.--.---.;/B//;..---
@M05620:45:000000000-G6HP7:1:1101:4292:15302 1:N:0:173
CATCCTGACCCTGAAGTACCCGGCTTGATTTCTGACATTAGATCGGAAGAGCACACGTCTGAACTCCAGTCACAGAAGACCATCTCGTATGCCGTCTTCTGCTTGAAAAAAAAAAAAAAAACAAAGATTATATACAAAACTGAAAATTAGATAAAAAATAGAAAAAACAAATTAGCGTTAATGGTGAGGTTGGGTGTGAAGTTGTTGACGCAGAAATGATCTACGGTGCTTTCTGTGTGGGGCTGTGAATA
+
DDDDDFFFFFFFGGGGGGGGGGGGGGGHHHHHHHHHHHHHHHHHHGGGGHHHHHHHGHHHGHHHHHHHHHHHHHHHHHHHHHHGGHHGGHHHHGGGHGHHHHHHHHHHHHGGGDF<><//-.>.0001111111100<..000000=0000=000<0<<000<0/.-....00:0/-....000000..://<-..-.000<000<.<0<.-<-/:000<0000../.-000<:0<00...-.-.</0000
@M05620:45:000000000-G6HP7:1:1101:23569:15307 1:N:0:173
ATCTCTATCTCCTAAAAACCTGTTTAGATTTGGAGATAGACCTTCAGGTTTTTCATCATTTTCTGCATGAATTATACATTGACCACGTTCCAGCGTGGTCAGTTTGCAGCATTCTGTTATTTTGTTTGACAGAGTGTCTTGTTGAGAACATATGTAGGACATGATTTTTTCCTGCAACAGGGAAAATAAAGTATAAGTTTTAAAGATTTATTCTTTAATAAAGGATCTCAAAGCCAGCTTTAGAAAAAGGA
+
B@?AAFFFFFFFGFGFGFEGGGHHHGHHHHHHBGFHHHHHHHHHHHHGHHHGGHHHHFHHGHHHHHHHGHHHHHHHHHHHHHHHHHGGHHHFH3EEFGHGHHHHHHHHHHHHHHHHHHHHHHHHHHHHGGFHHHHHHHHHHHHHHHGHGHHHHHHHHHFHHHHHHHHHHGHHHHGHHHHHGGGEHHG1F?FGHHGGHGHHHHHHHFHHHHHHHHGHHHGFGGHGGHHHHHFFEBHFGGHHHGHFHFH.EDG
@M05620:45:000000000-G6HP7:1:1101:2613:15337 1:N:0:173
TACCTGTACTGGGGAAGCAATCGCCATTCCTACCCTAAAGATCGGAAGAGCACACGTCTGAACTCCAGTCACAGAAGACCATCTCGTATGCCGTCTTCTGCTTGAAAAAAAAAAAAGATTAGATTATCCAAGCGTGCTTCGTTTAACTATCAAGTTTGCACTAATCACTACTTATATTCAAATCGAACATCGTTCCGATCGTATCTGTGATCTCACTAGCATATTGTCGTTAGTACGTGTTTATCTTTTGT
+
ABBBBFFFFFFFGGGGCGGGGGGGGGGHHHHHHHHHGHHHHHHHGFGGGHGHHGHGHHHGGGHHHHHHHHHHHGHHFHHFHGHHHHFGHGHHGGGHGHF@GHHHGHHHGGG/E/<///222222221111<1/////.11-00..111111100000000000/000/00;00000000000:0../.-00..../...--9./.000000000;000/////;//;/.....///.9;/..////////.
@M05620:45:000000000-G6HP7:1:1101:22982:15339 1:N:0:173
ATCTCTATCTCCTAAAAACCTGTTTAGATTTGGAGATAGACCTTCAGGTTTTTCATCATTTTCTGCATGAATTATACATTGACCACGTGGTCAGTTTGCAGCATTCTGTTATTTTGTTTGACAGAGTGTCTTGTTGAGAACATATGTAGGACATGATTTTTTCCTGCAACAGGGAAAATAAAGTATAAGTTTTAAAGATTTATTCTTTAATAAAGGATCTCAAAGCCAGCTTTAGAAAAAGGAAGAAAGGG
+
B?ABBFFFFFFFGGGGGGGGGGHHHGGFHHHHHGFHHHHHHHHHHHHHHHHGGHHHHGHHHHHHHHHGHHHHHGHFHHHHHGHHHHGHFEGHFHGHHHHHHHGHFHHHHHHHHGGHHHGHHHHHHHGHHHHHHHHHEFEDFGHHHHBGDF3FHHHGHHHHHGHHHHGFHHGHHGFHHGGH2GHGGHHHHGGGHHHHGGFHHHHHHHHHHHHHHHHHGHHHHHHGHHHGHGHHHFHGFFHGD?HEHGHGHHG
@M05620:45:000000000-G6HP7:1:1101:22998:15349 1:N:0:173
ATCTCTATCTCCTAAAAACCTGTTTAGATTTGGAGATAGACCTTCAGGTTTTTCATCATTTTCTGCATGAATTATACATTGACCACGTGGCCAGGTTGCAGCATTCTGTTATTTTGTTTTACAGAGTGTCTTGTTGACAACATATGAAGGTCATGATTTTTTGCTGTTACCGGGAAACTAGGAAATTAGTTTTTAAGATTTATTCTTTAATAAAGTATCTCAAAGTCAGCTTTAGAGCTTTGGAGAAAGGG
+
CDDDDFFFFFFFGGGGGGGGGGHHHHHHHHHHHHHHHHHHHHHHHHHHHHHGGHHHHHHIHHHIHHHHHHHHHHHHHHHHHHHHHHGH1101311B@F13331DG4@444DHH4FHHHB2434B4?FH4G4B3?FH4343//B3BF4D3B33344D44443>/2F332222//>/AG1111111?11?<11>1.>GG1HHHHF110=G0=G0000<=0000=0000<000:000:C000000/;/;GGGG.
@M05620:45:000000000-G6HP7:1:1101:22981:15364 1:N:0:173
ATCTCTATCTCCTAAAAACCTGTTTAGATTTGGAGATAGACCTTCAGGTTTTTCATCATTTTCTGCATGAATTATACATTGACCACGTGGTCAGTTTGCAGCATTCTGTTATTTTGTTTGACAGAGTGTCTTGTTGAGAACATATGTAGGACATGATTTTTTCCTGCAACAGGGAAAATAAAGTATAAGTTTTAAAGATTTATTCTTTAATAAAGGATCTCAAAGCCAGCTTTAGAAAAAGGAAGAAAGGG
+
CBCCCFFFFFFFGGGGGGGGGGHHHHHHHHHHGHHHHHHHHHHHHHHHHHHGGHHHHHHHHHHHHHHHHHHHHHHHHHHHHGHHHHGGHGHHHHHHHHHGHHHHHHHHHHHHHHHHHHHHHHHHHHFHHHHHHHHHGHGHHHHHHHFFFGBGHHHHHHHHHGHHHHHGHHGHHGGHHHHHHHHHHHHHGFGHHHHHHGHHHHHHHHHHHHHHHHHHGHHHHHHHHGHHHGHHHHHFGHHC?EHFHHHHHHG
@M05620:45:000000000-G6HP7:1:1101:8256:15401 1:N:0:173
TACCTGTACTGGGGAAGCATTTGAATATCCCCCCATGGTGATGGGGACGGAGAACTGCTCCATAAACACAGGCAACGTGCCTAACTTTCCCGGGAAGATGAAGTCAAAGAGCGACCACAGCTCTTCGGAGGTTATTTTGCATCGGTGAGCCAGACAGAATGATCCGATGAGGGGTGCGAAACTATTTGAGGAAAGGAAGCACCTTTTTATTAAATTTACCTTTTAGCAATCGCCATTCCTACCCTAAAGAT
+
DCCDDFFFFFFFGGGGGGGGGGHHHHHHHHHGGGGHHHFGHHHHHGGGGGGGGHHHHHHHHHHH3GHHHHHHGHHHGHHHHHHHHHHHHHHGGGGGGHHHHHHHHHHHHHHHGGGGGHHHGHHHHHHGGGGGHHHHHHHHHHHGGGGGHFHHHHGHHHHHHHHHHHFGGHHHGGCEGGFGGGGGGGHHGGGFGGGGGGGGGGFFFFFFFFFFFFFFFFFFFHFFFFFFFFFFFFFFFFFFFFFFFFFFFFF
@M05620:45:000000000-G6HP7:1:1101:21131:15411 1:N:0:173
ATCTCTATCTCCTAAAAACCTGTTTAGATTTGGAGATAGACCTTCAGGTTTTTCATCATTTTCTGCATGAATTATACATTGACCACGTTCCAGCGTGGTCAGTTTGCAGCATTCTGTTATTTTGTTTGACAGAGTGTCTTGTTGAGAACATATGTAGGACATGATTTTTTCCTGCAACAGGGAAAATAAAGTATAAGTTTTAAAGATTTATTCTTTAATAAAGGATCTCAAAGCCAGCTTTAGAAAAAGGA
+
CCCCCFFFFFFFGGGGGGGGGGHHHHHHHHHHHHHHHHHHHHHHHHHHHHHGGHHHHHHHHHHHIHHHHHHHHHHHHHHHHHHHHHGHHHHHHHGGGGHHHHHHHHHHHHHHHHHHHHHHHHHHHHHHHHHHHHHHHHHHHHHHHHHHHHHHHHHHHHHHHHHHHHHHHGHHHHHHHHHHHGGHHHHHHHHHHHHGHGHHHHHHHHHHHHHHHHHHHHHHHHHHHHHHHHHHHHHHHGHHHHHFHHHHGGH
@M05620:45:000000000-G6HP7:1:1101:5059:15427 1:N:0:173
CATCCTGACCCTGAAGTACCCCGGCTTGATTTCTGACATTAGATCGGAAGAGCACACGTCTGAACTCCAGTCACAGAAGACCATCTCGTATGCCGTCTTCTGCTTGAAAAAAAAAAAAAAAAAAAAACACAAAGAAAAATAATTCTCACAGAAGCAAGGTAACGACAGAGTGAGCCTCTTCCTCCACCGCAGATCTGGAGCTGCTGAGCGACGAACCACCGTTGATATGGCATGCTAGTACCGCCCCTACC
+
CCCDDFFFFFFFGGGGGGGGGGGGGGGGHHHHHHHHHHHHHHHHHHGGGGHHHHHHHGHHHGHHHHHHHHHHHHHHHHHHHHHHEHHHGGHHHHGGGHGHHHHHHHHHFHHGGGGF>/></------......//.//..00000;00000:0:00//.0000..---:/00000/:/0000:0///..-9--000;00.:.00000.0--------:..:...:00000./0.00000000.----....
@M05620:45:000000000-G6HP7:1:1101:26239:15470 1:N:0:173
TACCTGTACTGGGGAAGCATCGCCATTCCTACCCTAAAGATCGGAAGAGCACACGTCTGAACTCCAGTCACAGAAGACCATCTCGTATGCCGTCTTCTGCTTGAAAAAAAAAAAAAAACAAAATTAATCACACTTTACTATGTTCTCCATACATACATCACATCATAAAACGTTCCTTCATTGCCCACGCTACACCTCGACCGCACTTACAGCCTTCCACCCTTTGGAGCCCTCCCTCTTACTCCTCCTTC
+
CCCCCFFFFFFFGGGGGGGGGGGGGGHHHHFHFHHHGHHHHHHGGGGFHHGHHHGHHHGHGHHHHHGGHHHHHHHHHHHGHHHHFBEGHHHGFGGGGHHHGHHGHHHHCGGGG>>/<<//?001111111111011<11100000000=00/<00000000000000000<-.///00000000000.-...-0///...-------000000./00/00.../00/0//../.<.//<0000000///00
@M05620:45:000000000-G6HP7:1:1101:27492:15477 1:N:0:173
TACCTGTACTGGGGAAGCATTTGAATATCCCCCCATGGTGATGGGGACGGAGAACTGCTCCATAAACACAGGCAACGTGCCTAACTTTCCCGGGAAGATGAAGTCAAAGAGCGACCACAGCTCTTCGGAGGTTATTTTGCATCGGTGAGCCAGACAGAATGATCCGATGAGGGGTGCGAAACTATTTGAGGAAAGGAAGCACCTTTTTATTAAATTTACCTTTTAGCAATCGCCATTCCTACCCTAAAGAT
+
DDCDDFFFFFFFGGGGGGGGGGHHHHHHHHHGGGGHHHGHHHHHHGGGGGGGGHHHHHHHHHHHHHHHHHHHGHHHGHHHHHHHHHHHHHHGGGGGGHHHHHHHHHHHHHHHGGGGGHHHHHHGHHHGGGGEHHHHHHHHHHHGGDGGHGHHHGGHHGHHHHHHHHGGGHHHGGEEGGGGGGGGGGGGGGGCFGGGGFFGGGFFFFFFFFFFFFFHHFFFFFFFFFFFFFFFFFFEFFFFFFFFFFFFFFF
@M05620:45:000000000-G6HP7:1:1101:26759:15482 1:N:0:173
ATCTCTATCTCCTAAAAACCTGTTTAGATTTGGAGATAGACCTTCAGGTTTTTCATCATTTTCTGCATGAATTATACATTGACCACGTGGTCAGTTTGCAGCATTCTGTTATTTTGTTTGACAGAGTGTCTTGTTGAGAACATATGTAGGACATGATTTTTTCCTGCAACAGGGAAAATAAAGTATAAGTTTTAAAGATTTATTCTTTAATAAAGGATCTCAAAGCCAGCTTTAGAAAAAGGAAGAAAGGG
+
DDDDCFFFFFFFGGGGGGGGGGHHHHHHHHHHHFHHHHHHHHHHHHHHHHHGGHHHHHHHHHIIHHHHHGHHHHHHHHHHHHHHHHGHHGHHHHHHHHHHHGGHHHHHHHHHHHHHHHHHHGHHHHHHHHHHHHHHHHHFH3FGHHHHHGHHGHHHHHHHHGHGHHHGHHHHHGGHHHHHHHHGHHHHHFHHHHHHHFHHHHGHHHHHHHHHHHHHHHEHHGDGHHHGHGHHHHGFHHHGGGBHHHGHHGG
@M05620:45:000000000-G6HP7:1:1101:15842:15489 1:N:0:173
TACCTGTACTGGGGAAGCAATCGCCATTCCTACCCTAAAGATCGGAAGAGCACACGTCTGAACTCCAGTCACAGAAGACCATCTCGTATGCCGTCTTCTGCTTGAAAAAAAAAAAAAAAACCACATAATAATCTAACATTGCATACATACATCACACCATTCACAAGTCCAATTTTCACTAATTGTAACAACTTCTTACACACTCATGTAGCCTCCTTACTACTTTCTACCTCCTCACAACGCTACGCACC
+
DDDDEFFFFFFFGGGGGGGGGGGGGGGHHHHHHHHHHHHHHHHHGGGGFHHHHHHGGHHGHHHHHHHHHHHHFHHHHHHHHHHHHHGGHHHHGGGHGHHHHHHFFHHHGGG/ECD/</</.<>.<11<111111110<11111=100110<1=000<<.01:::10.11<1111:1:11110111111110.011111<100.//<11111101<</<1<1111:11111100<//0.0:<--..9.-.<-
@M05620:45:000000000-G6HP7:1:1101:19844:15555 1:N:0:173
CATCCTGACCCTGAAGTACCCGGCTTGATTTCTGACATTAGATCGGAAGAGCACACGTCTGAACTCCAGTCACAGAAGACCATCTCGTATGCCGTCTTCTGCTTGAAAAAAAAAAAAAAAAAAAAACTGACCAAGAATATGACCTATACTATAAGCATATTGATCACAAATATGTCGAGACAGTAAGGAGAATATTAAAGAGCGTTCAGTGAAAGTCTACTTAAAGAATTGTCATGAATGAGAGATGCGGC
+
DDCDDFFFFFFFGGGGGGGGGGGGGGGHHHHHHHHHHHHHHHHHHGGGGHHHHHHHGHHHGHHHHHHHHHHHHHHHHHHHHHGHHHHGGHHHHGGGHGHHHHHHHHHH3FEEEBF><//<<-----.;000/0.../000000:00000::00000000000;000/00.000000..9..//:00000...;0:000000//-...00000000000000000000.00;00:0000:00000.000---
@M05620:45:000000000-G6HP7:1:1101:7707:15575 1:N:0:173
AAACCAAGCAGACACTCACCGCTACTGGAGTTAAGACATGAGGTCAGCTAGATCGGAAGAGCACACGTCTGAACTCCAGTCACAGAAGACCATCTCGTATGCCGTCTTCTGCTTGAAAAAAAAAAAAAAAAAAAAAAAAAAAAAAAAAAAGGAAAGGCAGAATACAAAAAGAACAATAAAAAACAATAGAAAAGAAGAAAAACGAGAGAAGACACCGAGAGGGAAGCAGTAAAGAGTAAGAATGAAGACGA
+
CCBCCBBFCFFFGGGGGGGGGGGGGHHHEHHHDFHHHGHHGHHGHHHHHHHHHHHGGGGHHHHHGHGGHHGHHHHHHHHFHHHHHGGHHHHHGCGHHGGHHHHGEEHFHHHHHHHFHGHEGFGGC@>><->---:-----9-----;---..///......///9///.9...///;/////-...////////../////..-...-.9:////.-----......////9//////;//////;///.-
@M05620:45:000000000-G6HP7:1:1101:9508:15660 1:N:0:173
ATCTCTATCTCCTAAAACCTGTTTAGATTTGGAGATAGACCTTCAGGTTTTTCATCATTTTCTGCATGAATTATACATTGACCACGTGGTCAGTTTGCAGCATTCTGTTATTTTGTTTGACAGAGTGTCTTGTTGAGAACATATGTAGGACATGATTTTTTCCTGCAACAGGGAAAATAAAGTATAAGTTTTAAAGATTTATTCTTTAATAAAGGATCTCAAAGCCAGCTTTAGAAAAAGGAAGAAAGGGG
+
CCCCCFFFFFFFGGGGGGGGGGHHFHHHHHHHGHHHHHHHHHHHHHHHHHGGHHGHFGGHHHHGHHHGGHHHHHHHHHGFHHHHHGGFEFGHHGHHHHHHHHHHHHHHHHHHHHHHHHHGHBFGGBGGHHHHHHHHHHDFFHHHHHHGBBBGGHHHHHHHGHHHHHHGHHHHGGHHHHHHHHHHHGHHGHHHHGFHHHHGFGHHHHHHHHHHHHGHHHHHHHHHHHHHGHHHHHHHHHHGGGFHFHHHHGG
@M05620:45:000000000-G6HP7:1:1101:8695:15707 1:N:0:173
TACCTGTACTGGGGAAGCATTTGAATATCCCCCCATGGTGATGGGGACGGAGAACTGCTCCATAAACACAGGCAACGTGCCTAACTTTCCCGGGAAGATGAAGTCAAAGAGCGACCACAGCTCTTCGGAGGTTATTTTGCATCGGTGAGCCAGACAGAATGATCCGATGAGGGGTGCGAAACTATTTGAGGAAAGGAAGCACCTTTTTATTAAATTTACCTTTTAGCAATCGCCATTCCTACCCTAAAGAT
+
CBCCCFFFFFFFGGGGGGGGGGHHHHHHHHHGGGGHHHGHHHHHHGGGGGGGGHHHHHHHHGHGGHHHHHHHGGHHGHHHHHHHHHHHHHHGGGGGGGHHHHHHHHHHHHHHGGGGGHHHHHHHHHHGGGGAGDGHHHHHBGHGGGDF><>GHHGHHGHHHHHHHHGGGHHGGGCEGGGGGGGGGGGGGGGCFFGGG/CEBBEFFFFFFFFFFFFFFFBFFFFFFFFEFFFFFFDFFFFFBF;FFFFFFFF
@M05620:45:000000000-G6HP7:1:1101:7100:15720 1:N:0:173
ATCTCTATCTCCTAAAAACCTGTTTAGATTTGGAGATAGACCTTCAGGTTTTTCATCATTTTCTGCATGAATTATACATTGACCACGTTCCAGCGTGGTCAGTTTGCAGCATTCTGTTATTTTGTTTGACAGAGTGTCTTGTTGAGAACATATGTAGGACATGATTTTTTCCTGCAACAGGGAAAATAAAGTATAAGTTTTAAAGATTTATTCTTTAATAAAGGATCTCAAAGCCAGCTTTAGAAAAAGGA
+
DDDDDFFFFFFFGGGGGGGGGGHHHHHHHHHHHHHHHHHHHHHHHHHHHHHGGHHHHIHHIIHHIHHHHHHHHHHHHHHHHHHHHHGHHHHHHHGGGGHHHHHHHHHHHHHHHHHHHHHHHHHHHHHHHHHHHHHHHHHHHHHHHHHHHHHHHHHHHHHHHHHHHHHHHGHHHHHHHHHHHGGHHHHHHHHHHHHHHHHHHHHHHHHHHHHHHHHHHHHHHHHHHHHHHGHHHHHHHGHHHHHHHHHHGGH
@M05620:45:000000000-G6HP7:1:1101:9215:15725 1:N:0:173
TACCTGTACTGGGGAAGCATTTGAATATCCCCCCATGGTGATGGGGACGGAGAACTGCTCCATAAACACAGGCAACGTGCCTAACTTTCCCGGGAAGATGAAGTCAAAGAGCGACCACAGCTCTTCGGAGGTTATTTTGCATCGGTGAGCCAGACAGAATGATCCGATGAGGGGTGCGAAACTATTTGAGGAAAGGAAGCACCTTTTTATTAAATTTACCTTTTAGCAATCGCCATTCCTACCCTAAAGAT
+
BBBBBFFFFFFFGGGGGGGGGGHHHHHHHHHGGGGHHHHHHHHHHGGGGGGGGHHHGHHHHHHHHHHHHHHHGHHHGHHHHHHHHHHHHHHGGGGGGHHHHHHHHHHHHHHHGGGGGHHHHHHHHHHGGGGEHGHHHHHHEHHGFFGG><FGHHGHHHHHHHHHHHGGGHHHGGADGGGGGGGGGGGGGGGFGGGGF9CEFFEFFFFFFFFFFFFFFFFFFFFFFFFFFFFFFFDFFFFFFFAFFFFFFFF
@M05620:45:000000000-G6HP7:1:1101:5353:15730 1:N:0:173
ATCTCTATCTCCTAAAAACCTGTTTAGATTTGGAGATAGACCTTCAGGTTTTTCATCATTTTCTGCATGAATTATACATTGACCACGTTCCAGCGTGGTCAGTTTGCAGCATTCTGTTATTTTGTTTGACAGAGTGTCTTGTTGAGAACATATGTAGGACATGATTTTTTCCTGCAACAGGGAAAATAAAGTATAAGTTTTAAAGATTTATTCTTTAATAAAGGATCTCAAAGCCAGCTTTAGAAAAAGGA
+
CCCCCFFFFFFFGGGGGGGGGGHHHHHHHHHHHGHHHHHHHHHHHHHHHHHGGHHHHHHHHHHHHHHHHGHHHHHHHHHHHHHHHHGHHHHHHHGGGGHHGHHHHHHGHHHHHHHHHHHHHHHHHHHHGHHHHHHHHHHHHHHHHHHHHHGHHHHHHGHHGHHHHHHHHGHHHHHHHHHHHGFHHHHHGHHHHGHHHHHHHHGHHGHHHHHHHHHHHHHHHHHHHHHHHGHGHHHHHGHHHHHGHGHHGGH
@M05620:45:000000000-G6HP7:1:1101:7098:15739 1:N:0:173
ATCTCTATCTCCTAAAAACCTGTTTAGATTTGGAGATAGACCTTCAGGTTTTTCATCATTTTCTGCATGAATTATACATTGACCACGTTCCAGCGTGGTCAGTTTGCAGCATTCTGTTATTTTGTTTGACAGAGTGTCTTGTTGAGAACATATGTAGGACATGATTTTTTCCTGCAACAGGGAAAATAAAGTATAAGTTTTAAAGATTTATTCTTTAATAAAGGATCTCAAAGCCAGCTTTAGAAAAAGGA
+
BBABAFFFFFFFGGFGGGGGGGHHHHHHHHHHHFHFHHHHHHHHHHHHHHHGGHHHHHHHHHHHGHHHH3BHHHHHHFHHHHHHHHGHHHHHHHGGGGHHHHHHHHHGHHHHHHHHHHHHHHHHHHHHBHGHHHGHHHHHHHHHHHHHHHHHGHHFHHHHHHHHHHHHHGHHHHGH2FFHHGAGHFFH1FGGHHFFFGFHHHGDGGHHHHHHHFGHHHHDFFFHBGHHBGHHHHHHHGHHHHHHF0GFCDG
@M05620:45:000000000-G6HP7:1:1101:5328:15741 1:N:0:173
ATCTCTATCTCCTAAAAACCTGTTTAGATTTGGAGATAGACCTTCAGGTTTTTCATCATTTTCTGCATGAATTATACATTGACCACGTTCCAGCGTGGTCAGTTTGCAGCATTCTGTTATTTTGTTTGACAGAGTGTCTTGTTGAGAACATATGTAGGACATGATTTTTTCCTGCAACAGGGAAAATAAAGTATAAGTTTTAAAGATTTATTCTTTAATAAAGGATCTCAAAGCCAGCTTTAGAAAAAGGA
+
CCCCCFFFFFFFGGGGGGGGGGHHHHHHHHHHHHHHHHHHHHHHHHHHHHHGGHHHHHHHIHIHHHHHHHHHHHHHHHHHHGHHHHGHHHHHHHGGGGHHHHHHHHHHHHHHHHHHHHHHHHHHHHHHHHHHHHHHHHHHHHHHHHHHHHHHHHHFHHHHHHHHHHHHHGHHHHHHHHHHHGGHHHHHHGHHHHHHHGHHHHGHHHHHHHHHHHHHHHHHHHGHHGHHHHGHH/CHHGHHHHHHHHHHGGG
@M05620:45:000000000-G6HP7:1:1101:5341:15752 1:N:0:173
ATCTCTATCTCCTAAAAACCTGTTTAGATTTGGAGATAGACCTTCAGGTTTTTCATCATTTTCTGCATGAATTATACATTGACCACGTTCCAGCGTGGTCAGTTTGCAGCATTCTGTTATTTTGTTTGACAGAGTGTCTTGTTGAGAACATATGTAGGACATGATTTTTTCCTGCAACAGGGAAAATAAAGTATAAGTTTTAAAGATTTATTCTTTAATAAAGGATCTCAAAGCCAGCTTTAGAAAAAGGA
+
DDCDCFFFFFFFGGGGGGGGGGHHHHHHHHHHHHHHHHHHHHHHHHHHHHHGGHHHHHHHHHHHIHHHHHHHHHHHHHHHHHHHHHGHHHHHHHGGGGHHHHHHHHHHHHHHHHHHHHHHHHHHHHHHHHHHHHHHHHHHHHHHHHHHHHHHHHHHHHHHHHHHHHHHHGHHHHHHHHHHHGGHHHHHGHGHHHHHHGHHHHHHHHHHHHHHHHHHHHHHHHHHHHHHHHHHHGHHHGHHHHHHHHHHGGH
@M05620:45:000000000-G6HP7:1:1101:18923:15762 1:N:0:173
ATCTCTATCTCCTAAAAACCTGTTTAGATTTGGAGATAGACCTTCAGGTTTTTCATCATTTTCTGCATGAATTATACATTGACCACGTTCCAGCGTGGTCAGTTTGCAGCATTCTGTTATTTTGTTTGACAGAGTGTCTTGTTGAGAACATATGTAGGACATGATTTTTTCCTGCAACAGGGAAAATAAAGTATAAGTTTTAAAGATTTATTCTTTAATAAAGGATCTCAAAGCCAGCTTTAGAAAAAGGA
+
DDCDCFFFFFFFGGGGGGGGGGHHHHHHHHHHHHHHHHHHHHHHHHHHHHHGGHHHHHHHHHHHIHHHHHHHHHHHHHHHHHHHHHGHHHHHHHGGGGHHHHHHHHHHHHHHHHHHHHHHHHHHHHHHHHHHHHHHHHHHHHHHHHHHHHHHHHHHHHHHHHHHHHHHHGHHHHHHHHHHHGGHHHHHHHHHHHHHHHHHHHHHHHHHHHHHHHHHHHHHHHHHHHHHHHGHHHHHHGHHHHHHHHHHGGH
@M05620:45:000000000-G6HP7:1:1101:13321:15765 1:N:0:173
ATCTCTATCTCCTAAAAACCTGTTTAGATTTGGAGATAGACCTTCAGGTTTTTCATCATTTTCTGCATGAATTATACATTGACCACGTTCCAGCGTGGTCAGTTTGCAGCATTCTGTTATTTTGTTTGACAGAGTGTCTTGTTGAGAACATATGTAGGACATGATTTTTTCCTGCAACAGGGAAAATAAAGTATAAGTTTTAAAGATTTATTCTTTAATAAAGGATCTCAAAGCCAGCTTTAGAAAAAGGA
+
DDCDCFFFFFFFGGGGGGGGGGHHHHHHHHHHHHHHHHHHHHHHHHHHHHHGGHHHHIHIHHHIIHHHHHHHHHHHHHHHHHHHHHGHHHHHHHGGGGHHHHHHHHHHHHHHHHHHHHHHHHHHHHHHHHHHHHHHHHHHHHHHHHHHHHHHHHHHHHHHHHHHHHHHHGHHHHHHHHHHHGGHHHHHHHHHHHHHHHHHHHHHHHHHHHHHHHHHHHHHHHHHHHHHHHHHHHHHHGHHHHHGHHHHGGH
@M05620:45:000000000-G6HP7:1:1101:13305:15773 1:N:0:173
ATCTCTATCTCCTAAAAACCTGTTTAGATTTGGAGATAGACCTTCAGGTTTTTCATCATTTTCTGCATGAATTATACATTGACCACGTTCCAGCGTGGTCAGTTTGCAGCATTCTGTTATTTTGTTTGACAGAGTGTCTTGTTGAGAACATATGTAGGACATGATTTTTTCCTGCAACAGGGAAAATAAAGTATAAGTTTTAAAGATTTATTCTTTAATAAAGGATCTCAAAGCCAGCTTTAGAAAAAGGA
+
BBBBBFFFFFFFGGGGGGGGGGHHHHHFHHHHFEFGHHHGHHHHHHHHHHHFGHHHHHHHHHHHHHHHHHHHHHHHHFGHHFHHGHGHHHHGHGGFGGHHGHGHHHHHHHHHHHHHHHHHHHHHHHHHHHHHHHHHHHHHHHHHFHHHHHHHHHHHHHHHHHHHHHHHGGHHHHGFGHHHHGGHFHGGGFHFGHFFHHHHHHHHHFGHHHHHHHHHHBFDGFGHFHHGHFGHHFECCFHHGGHBCHHHGGH
@M05620:45:000000000-G6HP7:1:1101:28208:15794 1:N:0:173
ATCTCTATCTCCTAAAAACCTGTTTAGATTTGGAGATAGACCTTCAGGTTTTTCATCATTTTCTGCATGAATTATACATTGACCACGTGGTCAGTTTGCAGCATTCTGTTATTTTGTTTGACAGAGTGTCTTGTTGAGAACATATGTAGGACATGATTTTTTCCTGCAACAGGGAAAATAAAGTATAAGTTTTAAAGATTTATTCTTTAATAAAGGATCTCAAAGCCAGCTTTAGAAAAAGGAAGAAAGGG
+
CDCDDFFFFFFFGGGGGGGGGGHHHHHHHHHHHFHHHHHHHHHHHHHHHHHGGHHHHHHHHHHIHHHHHHHHHGHGHHHHHHHHHHGHHGHHHHHHHHHGHHHHHHHHHHHHHHHHHHHHHGHHHHHHHHHHHHHHHHHGHFGHHHGHHGHHFHHHHHHHHGHHHHHGHHGHHGGHHHHHHHHGHHHHHGHHHHGHHFGHHHHHHHHHHHHHHHHHHHFHHF=GHHHGHEHHHHHFGHHHGGBFHHGHHGG
@M05620:45:000000000-G6HP7:1:1101:28480:15802 1:N:0:173
TACCTGTACTGGGGAAGCATTTGAATATCCCCCCATGGTGATGGGGACGGAGAACTGCTCCATAAACACAGGCAACGTGCCTAACTTTCCCGGGAAGATGAAGTCAAAGAGCGACCACAGCTCTTCGGAGGTTATTTTGCATCGGTGAGCCAGACAGAATGATCCGATGAGGGGTGCGAAACTATTTGAGGAAAGGAAGCACCTTTTTATTAAATTTACCTTTTAGCAATCGCCATTCCTACCCTAAAGAT
+
AB?ABFFFFFFFGGGGGGGGGGHGHHHHHHHGGGGHHHFGGHHHHGEGGGGGGHHHHHHHHHHHGGHHHHFHGHHHGHHFHHFCGHHHHHHGGGFEGHHHGBGHHHHHHHHHGGGGGHHHHHHHGHHGDDGEHFGHHHHHHHHDGFGEFHHHHHGHHH/DGBFHHHADGHHHGGAAEGDGGGG0FGGGFGFBF/;CF;FG/;AFFFFFFFFFBBBFFFFFFFFFFFFFBFFFFFD;FFBF/BAFFFFEFBF
@M05620:45:000000000-G6HP7:1:1101:24496:15810 1:N:0:173
CATCCTGACCCTGAAGTACCCGGCTTGATTTCTGACATTAGATCGGAAGAGCACACGTCTGAACTCCAGTCACAGAAGACCATCTCGTATGCCGTCTTCTGCTTGAAAAAAAAAAAAAGATCAACTTGTTGGCTTTCTTTGTTTCCTCACCTCTCACCCTGCAATAATCCTTTTTTCCCTCCTTCCTGCTTCGTCCTTCCTTAGTTTTTCGCCGCCTTGCTTCTTCTCCCCGCCTCTCTCCTCTCCTTCCC
+
BBBBBFFFFCFFFGGGFFGGGCEG?AEGGHGHGHFHHFHHHHHFHGGFEHHHHHGHGHHHGEHHHHHHHHGHHFHHCGFEGHHF5FCF?GHFHEECHGGHHG@@G1FGFH/<E/C/////??11?111?10/<>FGHFHH1F<0111=1.<0.</0=<G././0:00;;00:C0C@/:;C/./0;CB0/909-/:9C0BFF090;;CC;/9..;@FDA/;BFBBFFBF/9.--9ADFFFBFFFFFFB//99
@M05620:45:000000000-G6HP7:1:1101:28463:15811 1:N:0:173
TACCTGTACTGGGGAAGCATTTGAATATCCCCCCATGGTGATGGGGACGGAGAACTGCTCCATAAACACAGGCAACGTGCCTAACTTTCCCGGGAAGATGAAGTCAAAGAGCGACCACAGCTCTTCGGAGGTTATTTTGCATCGGTGAGCCAGACAGAATGATCCGATGAGGGGTGCGAAACTATTTGAGGAAAGGAAGCACCTTTTTATTAAATTTACCTTTTAGCAATCGCCATTCCTACCCTAAAGAT
+
CCCCCFFFFFFFGGGGGGGGGGHHHHHHHHHGGGGHHHGHHHHHHGGGGGGGGHHHHHHHHHHHHHHHHHHHGHHHGHHHHHHHHHHHHHHGGGGGGHHHHHHHHHHHHHHHGGGGGHHHHHHHHHHGGGGCHGHHHHHHHHHGGGGGHHHHHHGHHHHHHHHHHHGGGHHHGGCEGGGGGGGGGGGGGGGFFFGGGFFGGGFFFFFFFFFFFFFFFFFFFFFFFFFFFFFFFFFEFFFFFFFFFFFFFFF
@M05620:45:000000000-G6HP7:1:1101:23045:15815 1:N:0:173
TACCTGTACTGGGGAAGCATTTGAATATCCCCCCATGGTGATGGGGACGGAGAACTGCTCCATAAACACAGGCAACGTGCCTAACTTTCCCGGGAAGATGAAGTCAAAGAGCGACCACAGCTCTTCGGAGGTTATTTTGCATCGGTGAGCCAGACAGAATGATCCGATGAGGGGTGCGAAACTATTTGAGGAAAGGAAGCACCTTTTTATTAAATTTACCTTTTAGCAATCGCCATTCCTACCCTAAAGAT
+
B@ABBFFFDFDFGGGGGGGGGGHHHHHHHHHGGFGHHHGHHGHHGGGGGGGGGHHHHHHHHHHHHHHHHGHHGHGHGHHHHHHHHHHHHHGGGGCG/FGHHEHHHHHFHHFHGGGGGHAHHHHGHHHGDCGDHHHHHHHHHHHGGGCAFFHGHGGHHHHHHHHHHHEGGHHGGFCAFF.BG@F0FFGGFEBB/FF.CFGGGGFFFFFFFFFFFFFFFFFFFFFFFFFFFFF.EFFEFFFFFF.;FF.///B
@M05620:45:000000000-G6HP7:1:1101:23032:15830 1:N:0:173
TACCTGTACTGGGGAAGCATTTGAATATCCCCCCATGGTGATGGGGACGGAGAACTGCTCCATAAACACAGGCAACGTGCCTAACTTTCCCGGGAAGATGAAGTCAAAGAGCGACCACAGCTCTTCGGAGGTTATTTTGCATCGGTGAGCCAGACAGAATGATCCGATGAGGGGTGCGAAACTATTTGAGGAAAGGAAGCACCTTTTTATTAAATTTACCTTTTAGCAATCGCCATTCCTACCCTAAAGAT
+
CCCCCFFFFFFFGGGGGGGGGGHHHHHHHHHGGGGHHHHHHHHHHGGGGGGGGHHHHHHHHHHHHHHHHHHHGHHHGHHHHHHHHHHHHHHGGGGGGHHHHHHHHHHHHHHHGGGGGHHHHHHGHHHGGGGEHHHHHHHHHHHGGGGGGFHHHHGHHHHHHHHHHHGGGHHHGGCEGGDGGGGGGGGGEGGFFGFFGFGGGGFFFFFFFFFFFFFFFFFFFFFFFFFFFFFFFFFFFFFFFFAFFFFFFFF
@M05620:45:000000000-G6HP7:1:1101:8077:15836 1:N:0:173
TACCTGTACTGGGGAAGCATTTGAATATCCCCCCATGGTGATGGGGACGGAGAACTGCTCCATAAACACAGGCAACGTGCCTAACTTTCCCGGGAAGATGAAGTCAAAGAGCGACCACAGCTCTTCGGAGGTTATTTTGCATCGGTGAGCCAGACAGAATGATCCGATGAGGGGTGCGAAACTATTTGAGGAAAGGAAGCACCTTTTTATTAAATTTACCTTTTAGCAATCGCCATTCCTACCCTAAAGAT
+
CCDDDFFFFFFFGGGGGGGGGGHHHHHHHHHGGGGHHHGHHHHHHGGGGGGGGHHHHHHHHHHHHHHHHHHHGHHHGHHHHHHHHHHHHHHGGGGGGHHHHHHHHHHHHHHHGGGGGHHHHHHHHHHGGGGEHHHHHHHHGHHGGEGGHGHHHHGGHHHHHHHHHHGGGHHGGGAEGGGGGGGGGGHHGGGFGGGGGGGGGGFFFFFFFHHFFFFFFFFFFFFFFFFFFFFFFFFFFFFFFFFFFFFFFFF
@M05620:45:000000000-G6HP7:1:1101:8093:15846 1:N:0:173
TACCTGTACTGGGGAAGCATTTGAATATCCCCCCATGGTGATGGGGACGGAGAACTGCTCCATAAACACAGGCAACGTGCCTAACTTTCCCGGGAAGATGAAGTCAAAGAGCGACCACAGCTCTTCGGAGGTTATTTTGCATCGGTGAGCCAGACAGAATGATCCGATGAGGGGTGCGAAACTATTTGAGGAAAGGAAGCACCTTTTTATTAAATTTACCTTTTAGCAATCGCCATTCCTACCCTAAAGAT
+
BBABCFFFFFFFGGGGGGGGGGHHHHHHHHHGGGGHHHHHHHHHHGGGGGGGGHHHHHHHHHHHHHHHHHHHGGHHGHHHHHHHHHHHHHHGGGGGGHHHHHHHHHHHHHHHGGGGGHHHHHHHHHHGGGGFHHHHHHHHHHHGGGGGHHHHHHGHHHHHHHHHHHGGGHHHGGEFGGGGGGGGGGGGGGGFGGGGFGGGGGFFFFFFFFFFFFFFFFFFFFFFFFFFFFFFFFFFFFFFFFFFFFFFFFF
@M05620:45:000000000-G6HP7:1:1101:8070:15855 1:N:0:173
TACCTGTACTGGGGAAGCATTTGAATATCCCCCCATGGTGATGGGGACGGAGAACTGCTCCATAAACACAGGCAACGTGCCTAACTTTCCCGGGAAGATGAAGTCAAAGAGCGACCACAGCTCTTCGGAGGTTATTTTGCATCGGTGAGCCAGACAGAATGATCCGATGAGGGGTGCGAAACTATTTGAGGAAAGGAAGCACCTTTTTATTAAATTTACCTTTTAGCAATCGCCATTCCTACCCTAAAGAT
+
BBABBFFBFFFFGGCGGGGGGGHHGHHHHHHGGGGHHHHGFHHGHGFEGGGGCHHGHHHHHHHHHHHHHGAGFAFHEHGGHHGFHHHHHHHGGGGG/?FG4EHHGFFFHFFHGGGGGHHHHHHHHHHGCFGGHHHHHHHHGHHGGGD.FCHHHHEHHHEHH0GGHHGGGGHHGGEFGGDAGAF0FGGGGFFFF9..9CFEFFFFFFFF.FF/;9FFFFFFFFFFBFFFBFFAADAAFFFFFFFFF..///;
@M05620:45:000000000-G6HP7:1:1101:12641:15881 1:N:0:173
CATCCTGACCCTGAAGTACCCCGGCTTGATTTCTGACATTAGATCGGAAGAGCACACGTCTGAACTCCAGTCACAGAAGACCATCTCGTATGCCGTCTTCTGCTTGAAAAAAAAAAAACACCAATCTAGACCACACTTCTACCCGCCTTTCCCTCCGTCCCTCCCCCCCCTCTTCCCCCCCTTATCTTCCCCATTTCCCCCCCACTCCTCCCTCATCCTCTCCCCGCCACCTCCCCCTCACCCCCCCCCCC
+
CCBCCFFFFFFFGGGGGGGGGGGGGGGGFHHHHHHHHHHHHHGHHHGGGGHHHHHHHGHHHGHHHHHHHHGHHHGFFGHGHHHH3FHHGGHHHHGGGGGGHHHHHHHHHHHGGGFC><//0?//101?11110=.>0111111<.>-..0==00/<...:C0/:..:-:9-.:000//.---.0000000;///00:;09.---..;/0:/.//.000009/9/;9-:-...;....-:..9.@=--9:C;
@M05620:45:000000000-G6HP7:1:1101:5038:15891 1:N:0:173
ATCTCTATCTCCTAAAAACCTGTTTAGATTTGGAGATAGACCTTCAGGTTTTTCATCATTTTCTGCATGAATTATACATTGACCACGTTCCAGCGTGGTCAGTTTGCAACATTCTGTTATTTTGTTTGACAGAGTGTCTTGTTGAGAACATATGTAGGACATGATTTTTTCCTGCAACAGGGAAAATAAAGTATAAGTTTTAAAGATTTATTCTTTAATAAAGGATCTCAAAGCCAGCTTTAGAAAAAGGA
+
DDCDDFFFFFFFGGGGGGGGGGGHHHHHHHHHHGHHHHHHHHHHHHHHHHHGGHHHHHHHHHHHHHHHHHHHHHHHHHHHHHHHHHGHHHHHHHGGGGHHHHHHHHHHGHHHHHHHHHHHHHHHHHHHHHHHHHGHHHHHHHHHHHHHHHHHHHHHHHHHHHHHHHHHHGHHHHHHHHHHHGGHHHHHGHHHHHHHHGGHHGGHHHHHHHHHHHHHHHHHHGHHHHHHHHGGHHHHHGHHHGHHHHGHGGG
@M05620:45:000000000-G6HP7:1:1101:9757:15926 1:N:0:173
CATCCTGACCCTGAAGTACCCCGGCTTGATTTCTGACATTAGATCGGAAGAGCACACGTCTGAACTCCAGTCACAGAAGACCATCTCGTATGCCGTCTTCTGCTTGAAAAAAAAAAAACCACCTCCCCCCCCCTCCCCCTCCCTCCCCCCCCCCCCCCCTCCACCCCCCCTTTTCCCCCTCCCCCCTCCCCCCCCCTCCCCCCCCCCCCCCCCCCCTCCCCCCTCCCCCCCCCCTCTCCCCCCCCCCCCCC
+
CCCCCFFFFFFFGGGGGGGGGGGGGGGFHHHHHHHHHHHHGHHHHHGGGGHHHHHHHGGHHGHHHFHHHHGHFGH@BBBGGHHGH3GF?EHFHHFAEFEGDEHBGFGHHHFEEF<///<////0=//</---;-.....-.:;/;..:.:A---;@--9-../;..--;;-.0009;/9-....;=-.9...--;9-:9...;-----::-CF--@-..:..:-.;.A.99--:9:/;//;.--;=----C
@M05620:45:000000000-G6HP7:1:1101:4008:15943 1:N:0:173
TACCTGTACTGGGGAAGCATTTGAATATCCCCCCATGGTGATGGGGACGGAGAACTGCTCCATAAACACAGGCAACGTGCCTAACTTTCCCGGGAAGATGAAGTCAAAGAGCGACCACAGCTCTTCGGAGGTTATTTTGCATCGGTGAGCCAGACAGAATGATCCGATGAGGGGTGCGAAACTATTTGAGGAAAGGAAGCACCTTTTTATTAAATTTACCTTTTAGCAATCGCCATTCCTACCCTAAAGAT
+
BBBBBFFFFFFFG?FEFGGGGFHHHGHHHHHGGGGHHHFHGHHHHGGGGGGGGHHHHHHHHHHHHHHHHHHHGHGHGHHHHHHHHHHHHGHGGGGGGHHHHHHHHHHHHHHHGGGGGHHHHHHHHHHGGGGEHGHHHHHHGHHGGFGFHHHHHHGHHHHHHHHHHHGGGHHHDGGGGGGAGGGGGGGGFFGGGGGFBCAFGGFFFFFFFFFFFFFFFFFFFFFFFFFFFFFFFFFEFFFFFFFFFFFFFFF
@M05620:45:000000000-G6HP7:1:1101:3621:15953 1:N:0:173
ATCTCTATCTCCTAAAAACCTGTTTAGATTTGGAGATAGACCTTCAGGTTTTTCATCATTTTCTGCATGAATTATACATTGACCACGTTCCAGCGTGGTCAGTTTGCAGCATTCTGTTATTTTGTTTGACAGAGTGTCTTGTTGAGAACATATGTAGGACATGATTTTTTCCTGCAACAGGGAAAATAAAGTATAAGTTTTAAAGATTTATTCTTTAATAAAGGATCTCAAAGCCAGCTTTAGAAAAAGGA
+
BBBABFFFFFFFGGFGGGGGGFGHHHFHHHFHHCHHHHFHHHHHHHHHHHHGGHHFHHGDHHHHHHHFHGFHHGHHHFHHHFHHHHGHHHHHHFGEGGHHFHGHHHFEGHHHHHHHHHHHHHHHHHHHGHHHHHHHHHHHHHHHGHHHHHHHHHHHHHHHHHHHHHHHHGHGHHHHFHFHHGGGHHHGGGHHHHHHHGHHHGGHHHHHHHHHHHHHGGHHGHHFHHHHHFGHHHHHHGFHHHHFFFGHGGG
@M05620:45:000000000-G6HP7:1:1101:5156:15957 1:N:0:173
TACCTGTACTGGGGAAGCGTGTAGCAATCGCCATTCCTACCCTAAAGATCGGAAGAGCACACGTCTGAACTCCAGTCACAGAAGACCATCTCGTATGCCGTCTTCTGCTTGAAAAAAAAAAAAAAGAGAAACAAAGAAAGGGGTAGGTGAGGGAGAAGGATTAGAAAAATATTGGCAAGAGAGATAATGAGGATTATGAGTAGTTTCAATGTGTGTAAATTATTAAGAGTTATGTGTATTACGAAAGTTGT
+
BAACCFFFFFFFGGGCFGGEEECGHFHDGGFGGFHHHHFGHHHGHGHHHHGGGGGGHHFHFHEFFGFFFGHHH3GFFFHFHFFHGHHFHFHHFBEGFHHE?EGGHHGGHHGFFFGEECCCD/<///.0<1100.00000/..-....000:....../..;0:00:0/..09000/00././;.0000000/0/0000090//:///////://.;//////////////////9///////;..../9/;
@M05620:45:000000000-G6HP7:1:1101:3631:15970 1:N:0:173
ATCTCTATCTCCTAAAAACCTGTTTAGATTTGGAGATAGACCTTCAGGTTTTTCATCATTTTCTGCATGAATTATACATTGACCACGTTCCAGCGTGGTCAGTTTGCAGCATTCTGTTATTTTGTTTGACAGAGTGTCTTGTTGAGAACATATGTAGGACATGATTTTTTCCTGCAACAGGGAAAATAAAGTATAAGTTTTAAAGATTTATTCTTTAATAAAGGATCTCAAAGCCAGCTTTAGAAAAAGGA
+
CCCCCFFFFFFFGGGGGGGGGGHHHHHHHHHHHHHHHHHHHHHHHHHHHHHGGHHHHIHIIIIHIHHHHHHHHHHHHHHHHHHHHHGHHHHHHHGGGGHHHHHHHHHHHHHHHHHHHHHHHHHHHHHHHHHHHHHHHHHHHHHHHHHHHHHHHHHHHHHHHHHHHHHHHGHHHHHHHHHHHGGHHHHHHHHHHHHHHHHHHHHHHHHHHHHHHHHHHHHHHHHHHHHHHHHHHHHHHGHHHHHHHGHHGGH
@M05620:45:000000000-G6HP7:1:1101:5058:16021 1:N:0:173
ATCTCTATCTCCTAAAAACCTGTTTAGATTTGGAGATAGACCTTCAGGTTTTTCATCATTTTCTGCATGAATTATACATTGACCACGTTCCAGCGTGGTCAGTTTGCAGCATTCTGTTATTTTGTTTGACAGAGTGTCTTGTTGAGAACATATGTAGGACATGATTTTTTCCTGCAACAGGGAAAATAAAGTATAAGTTTTAAAGATTTATTCTTTAATAAAGGATCTCAAAGCCAGCTTTAGAAAAAGGA
+
BBABBFFFFFFFGGGGGGGGGGHHHHHHHHFHHGHHHHHHHHHHHHHHHHHGGHHHHHHHHHHHHHHGHGHHHFHHHHHHHHGHHHGHHHHHHGGFGGHHHHGHHHHGHHHHHHHHHHHHHHHHHHHHGHHHHHHHHHHHHHHHHHGHHHHGHHHHHHHHFHHHHHHHHGHHHHFGHHHHHGGGHHHGHBGGHHHHHHHHHGHHHGHHHHHHHHHHHHHHGFHHGHHHHHHGHHFHHGHHGFHFHGFHGGH
@M05620:45:000000000-G6HP7:1:1101:24573:16033 1:N:0:173
CATCCTGACCCTGAAGTACCCGGCTTGATTTCTGACATTAGATCGGAAGAGCACACGTCTGAACTCCAGTCACAGAAGACCATCTCGTATGCCGTCTTCTGCTTGAAAAAAAAAAAAAAACACACATCATAAACAAATGCTCTATTCTCCCACCCAGCAACGACAAATCATTTGTCTCCCCTCTATTCTACGCTTGCTCCTCCCATACTTGCCGAACGCTGATCTCCCTCTCCCCTCCTCCCTACCCTCAC
+
CBCCCFFFFFFFGGGGGGGGGGGGGGGHHHHHHHHHHHHHHGHHHGGGGHHHHHHHGHHHGHHHHHHHHHHHHHHHHHGHHHGFGGHGEHHHHGEGHGHHHHHHHHHHGHGGGGG>><////0...111111111.00=00000<00000</<<....:/:-.---/000000000000/././000:00:.-....0:00:/.;0//00000---:-....:000://;/://./9://:./0::.0.:9
@M05620:45:000000000-G6HP7:1:1101:5051:16040 1:N:0:173
ATCTCTATCTCCTAAAAACCTGTTTAGATTTGGAGATAGACCTTCAGGTTTTTCATCATTTTCTGCATGAATTATACATTGACCACGTTCCAGCGTGGTCAGTTTGCAGCATTCTGTTATTTTGTTTGACAGAGTGTCTTGTTGAGAACATATGTAGGACATGATTTTTTCCTGCAACAGGGAAAATAAAGTATAAGTTTTAAAGATTTATTCTTTAATAAAGGATCTCAAAGCCAGCTTTAGAAAAAGGA
+
CCCCCFFFFFFFGGGGGGGGGGHHHHHHHHHHHHHHHHHHHHHHHHHHHHHGGHHHHHHHHHHIHHHHHHHHHHHHHHHHHHHHHHGHHHHHHHGGGGHHHHHHHHHHHHHHHHHHHHHHHHHHHHHHHHHHHHGHHHHHHHHHHHHHHHHHHHHHHHHHHHHHHHHHHGHHHHHHHHHHHGGGHHHHHGHGHHHHHGHHHHHHHHHHHHHHHHHHHHHHHHHHHHHHHHGGHHHHHGHHHHHHGHHHGGH
@M05620:45:000000000-G6HP7:1:1101:17405:16085 1:N:0:173
CATCCTGACCCTGAAGTACCCCGGCTTGATTTCTGACATTAGATCGGAAGAGCACACGTCTGAACTCCAGTCACAGAAGACCATCTCGTATGCCGTCTTCTGCTTGAAAAAAAAAAAAAAAAAAAAAAAAAAAAGAAAAAGATAAGGGAAGAAAAAAGAAAAAAAAATAAAGAAAAAGATGATAGAGGTAGAATGAAAAAAGTAAGGAGGAATAGATGAAGAATTATGACATTGACTGGAAGATATAGGAA
+
CCCCCFFFFFFFGGGGGGGGGGGGGGGGHHHHHHHHHHHHHHHHHHGGGGHHHHHHHGGHHGHHHHHHHHHHHHHEFGHGHHHHHHHHGGHHHHGFGHGHHHHHHHHGHHGFFFGG></>>-<---:----:--..9//...00000.....///.:.;.//.----.9B000./;9..00;00000/00009000000.-.000000.../0000000000/0009000000000009/0/.;900:000
@M05620:45:000000000-G6HP7:1:1101:25253:16104 1:N:0:173
ATCTCTATCTCCTAAAAACCTGTTTAGATTTGGAGATAGACCTTCAGGTTTTTCATCATTTTCTGCATGAATTATACATTGACCACGTTCCAGCGTGGTCAGTTTGCAGCATTCTGTTATTTTGTTTGACAGAGTGTCTTGTTGAGAACATATGTAGGACATGATTTTTTCCTGCAACAGGGAAAATAAAGTATAAGTTTTAAAGATTTATTCTTTAATAAAGGATCTCAAAGCCAGCTTTAGAAAAAGGA
+
DDCDCFFFFFFFGGGGGGGGGGHHHHHHHHHHHHHHHHHHHHHHHHHHHHHGGHHHHIIIHHHIIHHHHHHHHHHHHHHHHHHHHHGHHHHHHHGFGGHHHHHHHHFHHHHHHHHHHHHHHHHHHHHHHHHHHHHHHHHHHHHHHHHHHHHHHHHHHHHHHHHHHHHHHGHHHHHHHHHHHGGHHHHHHHHHHHHHHHHHHHHHHHHHHHHHHHHHHHHHHHHHHHHHHHHHHHHHHGHHHHHEHHGHGGH
@M05620:45:000000000-G6HP7:1:1101:25233:16109 1:N:0:173
ATCTCTATCTCCTAAAAACCTGTTTAGATTTGGAGATAGACCTTCAGGTTTTTCATCATTTTCTGCATGAATTATACATTGACCACGTTCCAGCGTGGTCAGTTTGCAGCATTCTGTTATTTTGTTTGACAGAGTGTCTTGTTGAGAACATATGTAGGACATGATTTTTTCCTGCAACAGGGAAAATAAAGTATAAGTTTTAAAGATTTATTCTTTAATAAAGGATCTCAAAGCCAGCTTTAGAAAAAGGA
+
AAABAFFFFBFFGGGGGGGGGGHHFFHHHHHHGGHHHHHGHHHHHHHHHHHGGHHHHFGHHHHHHHHHHGHHHHHHHHHGHHHHFHGHHHHHGGGEFGHHFHHHHGHGHHFGHHHHHHGHHHHHHHHHGHHHHHGHHHGHHHHGGHFFFFHHHHHHHHGHFHHGHHHHFGHHHHHHGHFGFGFFGHGGFHGGHHHHHHHHHFHFHGHHHGGHHHHHFGHHHF=GHFHHHFFFHHFGHGGHHHHGH0:FEGG
@M05620:45:000000000-G6HP7:1:1101:22157:16120 1:N:0:173
TACCTGTACTGGGGAAGCATTTGAATATCCCCCCATGGTGATGGGGACGGAGAACTGCTCCATAAACACAGGCAACGTGCCTAACTTTCCCGGGAAGATGAAGTCAAAGAGCGACCACAGCTCTTCGGAGGTTATTTTGCATCGGTGAGCCAGACAGAATGATCCGATGAGGGGTGCGAAACTATTTGAGGAAAGGAAGCACCTTTTTATTAAATTTACCTTTTAGCAATCGCCATTCCTACCCTAAAGAT
+
BAABCFFFFFFFGGGGGGGGGGHHHHHHHHHGGGGHHHBGHHHHHGGGGGGGGGHHHHHHHHHGGHHHHHHHGGGHGHHHHHGHHHHHHHHGGGEGGGHHFHHGHHHGHHHHGGGGGHGHHHHHHHHGGGG?GHHHHHHHFFHGGEGGHHHFHHGFHHHHHGHHHHGGGHHHGGCDEGBFFGGGGGGGGGGFFFGGGGGGGGFFFFFFFFFFFFFFFFBFFFFFFFFFFF0EEFDFFFFFFFAFFFFFFFF
@M05620:45:000000000-G6HP7:1:1101:25508:16121 1:N:0:173
ATCTCTATCTCCTAAAAACCTGTTTAGATTTGGAGATAGACCTTCAGGTTTTTCATCATTTTCTGCATGAATTATACATTGACCACGTTCCAGCGTGGTCAGTTTGCAGCATTCTGTTATTTTGTTTGACAGAGTGTCTTGTTGAGAACATATGTAGGACATGATTTTTTCCTGCAACAGGGAAAATAAAGTATAAGTTTTAAAGATTTATTCTTTAATAAAGGATCTCAAAGCCAGCTTTAGAAAAAGGA
+
CCCCCFFFFFFFGGGGGGGGGGGHHHHHHHHHHHHHHHHHHHHHHHHHHHHGGHHHHIIHHHHIHHHHHGHHHHHHHHHHHHHHHHGHHHHHHHGEGGHHHHHHHHHHHHHHHHHHHHHHHHHHHHHHGHHHHHHHHHHHHHHHHHHHHHHFHHHHHHHHFFHHHHHHHGHHHHHHHHHHHGGHHHHHHHHHHHHHHFGHHHHHHHHHHHHHHHHHHHHHHHHHHHHHHGHGHHHHHGHHHHHHGGGGGGH
@M05620:45:000000000-G6HP7:1:1101:25523:16133 1:N:0:173
ATCTCTATCTCCTAAAAACCTGTTTAGATTTGGAGATAGACCTTCAGGTTTTTCATCATTTTCTGCATGAATTATACATTGACCACGTTCCAGCGTGGTCAGTTTGCAGCATTCTGTTATTTTGTTTGACAGAGTGTCTTGTTGAGAACATATGTAGGACATGATTTTTTCCTGCAACAGGGAAAATAAAGTATAAGTTTTAAAGATTTATTCTTTAATAAAGGATCTCAAAGCCAGCTTTAGAAAAAGGA
+
DDCDCFFFFFFFGGGGGGGGGGHHHHHHHHHHHHHHHHHHHHHHHHHHHHHGGHHHHHIHHHIIIHHHHGHHHHHHHHHHHHHHHHGHHHHHHHGFGGHHHHHHHHHHHHHHHHHHHHHHHHHHHHHHHHHHHHHHHHHHHHHHFHHHHHHHHHHHHHHHHHHHHHHHHGHHHHHHHHHHHGGHHHHHGHHHHHHHHFHHHHGHHHHHHHHHHHHHHHHHHHHHGHGHHGGHHHHHHGHHHHHHHGHHGGG
@M05620:45:000000000-G6HP7:1:1101:25502:16138 1:N:0:173
ATCTCTATCTCCTAAAAACCTGTTTAGATTTGGAGATAGACCTTCAGGTTTTTCATCATTTTCTGCATGAATTATACATTGACCACGTTCCAGCGTGGTCAGTTTGCAGCATTCTGTTATTTTGTTTGACAGAGTGTCTTGTTGAGAACATATGTAGGACATGATTTTTTCCTGCAACAGGGAAAATAAAGTATAAGTTTTAAAGATTTATTCTTTAATAAAGGATCTCAAAGCCAGCTTTAGAAAAAGGA
+
A?AAAFFFFFFFGGGGGGGGGGGHHHHHHHHHHGHHHHHHHHHHHHHHHHHGGHHHHHHHHHHHHHHHHGHHHHHHHHHHHHHHEGGGFHHHHHGFGGGHFHGHHHHGHHGHHHHHGHHHHHHHHHHHGHHHHHGGHHHHHGHHFHGHGFGHHHHHHHHHFHHHHHHHHGHHHHHHGHFGHGFFGGHGGFGFGGGHG<GFHBFFHGHHHHHHHGHHGFHGGFGHHGHFHFHHHHFHHGBGHHHHHGFHGGG
@M05620:45:000000000-G6HP7:1:1101:25122:16238 1:N:0:173
ATCTCTATCTCCTAAAAACCTGTTTAGATTTGGAGATAGACCTTCAGGTTTTTCATCATTTTCTGCATGAATTATACATTGACCACGTGGTCAGTTTGCAGCATTCTGTTATTTTGTTTGACAGAGTGTCTTGTTGAGAACATATGTAGGACATGATTTTTTCCTGCAACAGGGAAAATAAAGTATAAGTTTTAAAGATTTATTCTTTAATAAAGGATCTCAAAGCCAGCTTTAGAAAAAGGAAGAAAGGG
+
CCCCCFFFFFFFGGGGGGGGGGHHHHHHHHHHGHHHHHHHHHHHHHHHHHHGGHHHHHHHHIIHHHHHHHHHHHHHHHHHHHHHHHGHFEHHGHHHHHHGHHGHHHHHHHHHHHHHHHHHHHHHHHGHHHHHHHHHGHGHHHHHHHHFHHHHHHHGHHHHHGHHHHHFHHGHHGGHHGHHHHHHHHHHHGHHHHHGHHHHHHHHHHHHHHHHFHHHGFHHHGHFFFHFGCGHGGH0GEGHGGGHHHGHHHG
@M05620:45:000000000-G6HP7:1:1101:13166:16270 1:N:0:173
TACCTGTACTGGGGAAGCATTTGAATATCCCCCCATGGTGATGGGGACGGAGAACTGCTCCATAAACACAGGCAACGTGCCTAACTTTCCCGGGAAGATGAAGTCAAAGAGCGACCACAGCTCTTCGGAGGTTATTTTGCATCGGTGAGCCAGACAGAATGATCCGATGAGGGGTGCGAAACTATTTGAGGAAAGGAAGCACCTTTTTATTAAATTTACCTTTTAGCAATCGCCATTCCTACCCTAAAGAT
+
CCCCDFFFFFFFGGGGGGGGGGHHHGHHHHHGGGGHHHGHHHHHHGGGGGGGGHHHHHHHHHHHHHHHHHHHGGHHGHHHHHHHHHHHHHHGGGGGGHHHHHHHHHHHHHHHGGGGGHHHHHHHHHHGGGGCHHHHHHHHGHHGGEGEHGHHHHGGHHHGHHHHHHGGGHHHGGCEGGFFFGGGGGGHFEFCFGFFFGGGGGFFFFFFFFFFFFFFFFFFFFFFFFFFFFFFFFFFFFFFFFFFFFFFFFF
@M05620:45:000000000-G6HP7:1:1101:13186:16273 1:N:0:173
TACCTGTACTGGGGAAGCATTTGAATATCCCCCCATGGTGATGGGGACGGAGAACTGCTCCATAAACACAGGCAACGTGCCTAACTTTCCCGGGAAGATGAAGTCAAAGAGCGACCACAGCTCTTCGGAGGTTATTTTGCATCGGTGAGCCAGACAGAATGATCCGATGAGGGGTGCGAAACTATTTGAGGAAAGGAAGCACCTTTTTATTAAATTTACCTTTTAGCAATCGCCATTCCTACCCTAAAGAT
+
3>3A>FFFFFFFGGGGGGBGGGHDBBAFGGHGEEEHHHBFGHHGHGGGGGGGGGHHHHHHHHHFHFGHHHHHGHHHGHHHHHHGGFHHFHGEGGGGGFHHGHHHHHHE3GHFGGGGGHHHHFHHGHHGGGGDHFHHFHFHFFHGG>CEHG0FHHGHHHGDGGHHGGDGEHHFGD.;AB??ABFFGGGBFEB;BBFABCA?BCABFFFFFFFF/B/;/9B9FBBF/BFB;B9.99DAF:FFFBFFFFFFBF9
@M05620:45:000000000-G6HP7:1:1101:29490:16312 1:N:0:173
TACCTGTACTGGGGAAGCATTTGAATATCCCCCCATGGTGATGGGGCCGGAGAACTGCTCCATCCCCACAGGCAACGTGCCTAACTTTCCCGGGAAGATGAAGTCAAAGAGCGACCACAGCTCTTCGGAGGTTATTTTGCATCGGTGAGCCAGACAGAATGATCCGATGAGGGGTGCGAAACTATTTGAGGAAAGGAAGCACCTTTTTATTAAATTTACCTTTTAGCAATCGCCATTCCTACCCTAAAGAT
+
>1>AAFFF3D3FE?1EEGCGGGHHDGHHHFHGGGGHGHFGFFHHHGGEGGG?EFHHGHHHHGHHHHFFGGGHCGHGGHHH>GGHGHHDHHEEEGGEEHHHHHG>GHHHFHHHGGGGGHHHHGHGFGEGCCCCB=>FFHFHH1GGC.>.CCGCCFFGHC/==CGGHHCCCFGFGG;AGGBG-AFBBBFFBEGFF/..9B-A/;EBBF;FEFFFFFFFFF;B/BBB9/;/BBFA?BB-B/FF/;;AFFFFFB/
@M05620:45:000000000-G6HP7:1:1101:4075:16315 1:N:0:173
TACCTGTACTGGGGAAGCACACGTCTGAACTCCAGTCACAGAAGACCATCTCGTATGCCGTCTTCTGCTTGAAAAAAAAAAAAAAAAAAACAAAAATTATCTCAATCCATAGACTTATGAAGAAAAATATAAAAATGTAGCATAAACATCTACTCTTCACCGTTCGTTGTAAATTACCTGTTGACCTACATGACCACAGTTCCCACACCGTTCAAGTATCATGTCTCACAAATCGAACGCTTGTCCCATAA
+
CCCCCFFFFFFFGGFFGGGGGGGHHHGHGHHHHHHHHHHHHHHHHHHHHGHHHGGHHHHEEEFGHHHHHHHHGHGGGGGGE/>>/////////00/011111111110111111111<111110000000=00<0.0000000000000000000000<C0.:./..//.0000000000000;0000:0000000...000000....-.;/00000:::000000000:.00../.-.....00000/0
@M05620:45:000000000-G6HP7:1:1101:29527:16318 1:N:0:173
TACCTGTACTGGGGAAGCATTTGAATATCCCCCCATGGTGATGGGGCCGGAGAACTGCTCCATCCCCACAGGCAACGTGCCTAACTTTCCCGGGAAGATGCAGTCAAAGAGCGACCACAGCTCTTCGGAGGTTATTTTGCATCGGTGAGCCAGACAGAATGATCCGATGAGGGGTGCGCAACTATTTGAGGAAAGGAAGCACCTTTTTATTAAATTTACCTTTTAGCAATCGCCATTCCTACCCTATAGAT
+
A1>AAFFBDDFFGE1EEGGGGFHCFGHHFDGFGEGHGHBGDDHHHGGGGCE?FHFFFFHHHFGEGHEFGCGHE/FEEHGH/FBEGHGFFHB?EC>EEAFH11<FFHHFEGGHGCB@CHEGGGHHGBGACCCCHHHGHHHHHDGGCC<<<CCGGFFH/GFGGHFCGC:CEGFHF@9;A9-;AAGF0;BFBA/0/9F--;A?FBEFFFFF-BB/;BFFFFFFFFFFFB/BFFBEEB9;F/;BFE-AFB/9/9F
@M05620:45:000000000-G6HP7:1:1101:29508:16318 1:N:0:173
TACCTGTACTGGGGAAGCATTTGAATATCCCCCCATGGTGATGGGGCCGGAGAACTGCTCCATCCCCACAGGCAACGTGCCTAACTTTCCCGGGAAGATGAAGTCAAAGAGCGACCACAGCTCTTCGGAGGTTATTTTGCATCGGTGAGCCAGACAGAATGATCCGATGAGGGGTGCGAAACTATTTGAGGAAAGGAAGCACCTTTTTATTAAATTTACCTTTTAGCAATCGCCATTCCTACCCTAAAGAT
+
BBABCFFFFFFFGGGGGGGGGGHHHHHHHHHGGGGHHHFGHHHHHGGGGGGGGHHHHHHHHHHHHHGHGGHHGHHHFHHHGHHHHHHHHHHGGGEFGHHHHHGHHHHHHHHHGGGGGHHHHHHHHHHGGGGCHHHHHHHHHGHGGECCHCGFHHGGHHHHHHHHHHGGGHHHGGCDGGDG?CFFGGGGGGGFFFGGFFFFEFFFFFFFFFFFFFFFFFBFFFFFFFFFFFFEFFFFFFFFBB;FFFFFFFB
@M05620:45:000000000-G6HP7:1:1101:2178:16332 1:N:0:173
ATCTCTATCTCCTAAAAACCTGTTTAGATTTGGAGATAGACCTTCAGGTTTTTCATCATTTTCTGCATGAATTATACATTGACCACGTTCCAGCGTGGTCAGTTTGCAGCATTCTGTTATTTTGTTTGACAGAGTGTCTTGTTGAGAACATATGTAGGACATGATTTTTTCCTGCAACAGGGAAAATAAAGTATAAGTTTTAAAGATTTATTCTTTAATAAAGGATCTCAAAGCCAGCTTTAGAAAAAGGA
+
AAABBFFFFFFFGGGGGGGGGGHHHHHHHHHHHGHHHHHHHHHHHHHHHHHGGHHHHHHHHHHHGGHHHGHHHHHHHGHHHHHHGHCGHHHHHHGEGFHHFHGHHHHHHHHHHHHHHHHHHHHHHHHHGHHHHHHHHHHHHHHHHHGHHHEHHHHFHHHHGHHHHHHHHCFHHHHHHHHHHGGGHHHFGFHGHFFHHGHHHHHHHGHHHGHHGHHHHGHHFFHHHHEHHGFHHHHHHGHHHHHGFFHHGGG
@M05620:45:000000000-G6HP7:1:1101:2256:16332 1:N:0:173
TACCTGTACTGGGGAAGCATTTGAATATCCCCCCATGGTGATGGGGACGGAGAACTGCTCCATAAACACAGGCAACGTGCCTAACTTTCCCGGGAAGATGAAGTCAAAGAGCGACCACAGCTCTTCGGAGGTTATTTTGCATCGGTGAGCCAGACAGAATGATCCGATGAGGGGTGCGAAACTATTTGAGGAAAGGAAGCACCTTTTTATTAAATTTACCTTTTAGCAATCGCCATTCCTACCCTAAAGAT
+
BBBBBFFFFFFFGGGEEGGGGGHHHGHFHHHGGGGHHHGHFHHGHGGGGGGDAHHHHFHGFHHFHFHHHHHHGHHHGHHGHHFHHGHHGFFGGGGGGFHHFHHEGGGHHHGHFGGGGHFHHFHHHGHGGGGGHHHHHHDFFHHGDCEFHHFGGHGHHHHGHHGHHHGGGHHGGGDDGGEBCGGFGGGGGGGFGFGGEF?EFGFFFFFFEFFFFFFFFFFFFFFFFEFFFFFFFFAEFFFFFFFFFFFFFFF
@M05620:45:000000000-G6HP7:1:1101:11642:16339 1:N:0:173
CATCCTGACCCTGAAGTACCCCGGCTTGATTTCTGACATTAGATCGGAAGAGCACACGTCTGAACTCCAGTCACAGAAGACCATCTCGTATGCCGTCTTCTGCTTGAAAAACAAACAACCCCCCCCCCCCCGCCTTCTCCCCCCTTCCCACCACCCCCCCCCAACCCTCCTTTTCCATCCCCCCCCTTCTGACCCACCCACCCGTTCCCACCCCCCCCCCTTCCCCCCCCCCCCCCCCCACCCCCCCCCCC
+
BBBBBFFFFFFFGGGGGGGGGGGCFFGGHHHHHHHGHHHHHHHHHHGGGGHHHHHHHGHHHGFHHFHHHGHHDFGEGHHHGHFEG3GCFGGHHHF1E1FD44GDDFBGGEF///E/0//<<?///</-------..;000/..--./:/0:....;-9D----9:......////////....9-9-.9/////:........-....//.;A------;-.9/...9-:---;---9--9.:--@---:-
@M05620:45:000000000-G6HP7:1:1101:2163:16343 1:N:0:173
ATCTCTATCTCCTAAAAACCTGTTTAGATTTGGAGATAGACCTTCAGGTTTTTCATCATTTTCTGCATGAATTATACATTGACCACGTTCCAGCGTGGTCAGTTTGCAGCATTCTGTTATTTTGTTTGACAGAGTGTCTTGTTGAGAACATATGTAGGACATGATTTTTTCCTGCAACAGGGAAAATAAAGTATAAGTTTTAAAGATTTATTCTTTAATAAAGGATCTCAAAGCCAGCTTTAGAAAAAGGA
+
ABABBFFFFFFFGGFGGGEGGGFGHGHHHHHHHFHGHGHFGGHHHHGHHHHGGHHHHHHHHHHHHFGHHFHHHGHGFFHHHFHFFGFGHHHHHGFEEFGGHHFHHHFBGBEGHHHHHHGHHHHHGHHGFGFHFHGGGGHHHGHGDGEFFEFHHHG?HHGBFHHHHHHHHCHHHGGHFGFGHGGGGGHFFFGFFFFFG>GHHGGFGFHHHEHHHHHHGGHEFEHHHHFHGFBBG/;CC.CHHHGCGFFFDGB
@M05620:45:000000000-G6HP7:1:1101:2181:16353 1:N:0:173
ATCTCTATCTCCTAAAAACCTGTTTAGATTTGGAGATAGACCTTCAGGTTTTTCATCATTTTCTGCATGAATTATACATTGACCACGTTCCAGCGTGGTCAGTTTGCAGCATTCTGTTATTTTGTTTGACAGAGTGTCTTGTTGAGAACATATGTAGGACATGATTTTTTCCTGCAACAGGGAAAATAAAGTATAAGTTTTAAAGATTTATTCTTTAATAAAGGATCTCAAAGCCAGCTTTAGAAAAAGGA
+
DDCCDFFFFFFFGGGGGGGGGGHHHHHHHHHHHHHHHHHHHHHHHHHHHHHGGHHHHHIHHHHIIHHHHHHHHHHHHHHHHHHHHHGHHHHHHHGGGGHHHHHHHHHHHHHHHHHHHHHHHHHHHHHHHHHHHHHHHHHHHHHHHHHHHHGHHHHHHHHHHHHHHHHHHGHHHHHHHHHHHGGHHHHHHHHHHHHHHHHHHHHHHHHHHHHHHHHHHGHHHHHHHHGHHGHHGFHHHGHHHHHHHGHHGGH
@M05620:45:000000000-G6HP7:1:1101:6886:16372 1:N:0:173
CATCCTGACCCTGAAGTACCCCGGCTTGATTTCTGACATTAGATCGGAAGAGCACACGTCTGAACTCCAGTCACAGAAGACCATCTCGTATGCCGTCTTCTGCTTGAAAAAAAAAAAAAAAAAAGAAAAAGAAAAGAAAAAAATAAGTAAAAACAAAAAAAAAAAGAAAAAAAAAATGAAAAAAACAAACACAAGCACACAAGAGGAAAAGACAATGAAAGGTGAACAGGTGAGAGAGTAAAATATAAATA
+
CCCDDFFFFFFFGGGGGGGGGGGGGGGGHHHHHFGGHHHHHHGHHHGGGGHHHHHHHGGHHGHGHHHHHHHHFHGFGHHGHHHHFHHHGGHHHHGFFHGHHHGHFHHHBGGEEEGD><</<->-..<//..<.///..//.--.000000000...;::;-----...//.-----.00000.;-....9:.....///..../...////.///0000:0.0:0000/.00:.00..0000000000000
@M05620:45:000000000-G6HP7:1:1101:6901:16382 1:N:0:173
CATCCTGACCCTGAAGTACCCCGGCTTGATTTCTGACATTAGATCGGAAGAGCACACGTCTGAACTCCAGTCACAGAAGACCATCTCGTATGCCGTCTTCTGCTTGAAAAAAAAAAACGAAAAGAAAGAAAGAGGAAGGAGAACAGAGTATACACACGGAGTAAACATGACGTAGGGAAGGCAGTAGTCAGGAAAGGCGGATATTCGAAGGCTCATTGTGGCAGGTTTGGGGAGATGTGTACAGACAGAAG
+
?AAAAFFFCF1FGGF1GGGGGGCGGGGGHGHHFFBDFGHHHBGHHHGGAEFGHFHHHGHHHGHHHHHHFHFHHHHFFGGCHHGGHGGHGGHHHHGGCHGHHHGHFHCFF10>/E/B///////0/0010001?0.000.0>.>100//<000000<.---../00000/:/.....9/.9....;000000////...-----///9/----/-//////--9---//----9-9;/;//////;-9-///
@M05620:45:000000000-G6HP7:1:1101:12995:16402 1:N:0:173
CATCCTGACCCTGAAGTACCCCGGCTTGATTTCTGACATTAATCGGAAGAGCACACGTCTGAACTCCAGTCACAGAAGACCATCTCGTATGCCGTCTTCTGCTTGAAAAAAAAAAAAAAACAATAGAAAGTCAACAACAATGACTGGGAAAGCAAGAAGAGAAAAGAAAACGCACGAAAAGAAAAGCATAGATCAGACCACAAGCGATCTCATCTGCTATGCTTGATAGCCATACTCTCTTTGTCAGGTCC
+
CCCDDFFFFFFFGGGGGGGGGGGGGGGGHHHHHHHGHHHHHHHHGGGGGHHHHHHHGHHHGHHHHHHHHHHHHHHHHHGHHHH3FGHGAGHHHGFGHGHHHHHHHHHGFHG/<DG/><///..1111111111111....000<00...<..;0;////0.:00//../:/-----...-/..://:0000:000000./..........000000000:00:00.0000:000/;000:0;00000/0:0
@M05620:45:000000000-G6HP7:1:1101:13432:16407 1:N:0:173
ATCTCTATCTCCTAAAAACCTGTTAGATTTGGAGATAGACCTTCAGGTTTTTCATCATTTTCTGCATGAATTATACATTGCCCACGTTCCAGCGTGGTCAGTTTGCAGCATTCTGTTATTTTGTTTGACAGAGTGTCTTGTTGAGAACATATGTAGGACATGATTTTTTCCTGCAACAGGGAAAATAAAGTATAAGTTTTAAAGATTTATTCTTTAATAAAGGATCTCAAAGCCAGCTTTAGAAAAAGGAA
+
DDDDCFFFFFFFGGGGGGGGGGHHFHGHHHHHGHHHGHGHHHHHHHHHGHGGHHHHHHHHHHHIHHHHHHHHHHHHHHHF5FGHGGHHHH5GHGFGGHGHHHHHHHHHHHHHHHHHHHHHHHFHHHHGHHHHHHHHHHHHHHHFHFGHHHFHHHHGGFHHGHHHHHHHGHHHHHHHHHHHGGHHHHHHHH=HHHHHHHHHGHHHHHHHHHHHHHHEGHHHHHHHGHHHHHHHHHHHGHHHGHHHHHHGGGG
@M05620:45:000000000-G6HP7:1:1101:13416:16424 1:N:0:173
ATCTCTATCTCCTAAAAACCTGTTAGATTTGGAGATAGACCTTCCGGTTTTTCCTCCTTTTCTGCCTGAATTTTACATTGCCCACGTTCCCGCGTGGTCAGTTTGCAGCATTCTGTTATTTTGTTTGACCGAGTGTCTTGTTGAGAACATATGTAGGACATGATTTTTTCCTGCAACCGGGAAAATAAAGTATAAGTTTTAAAGATTTATTCTTTAATAAAGGATCTCAAAGCCAGCTTTTGAAAAAGGAA
+
AAAAAFFFFFFFGDDEDFEGGGHH3A13DG1D1ABA111FGAG10BAEEEGGE1B100FHHD1AA1A10ABG222F2DG11BF1F//F0F1///>>EF12BBFH1B2B10BG2>2BF2BGHH2BGH01F1>/<F<F22F1BG021?@F0112>@2@G1G011<1GHHHGBGF110<F0>CCC?CCG0D==<CG0;GHHHH0:0;0:CGBCHF0GG00;09CF0BF90C0;BCFG/.90CG0;.FB0AF?-9
@M05620:45:000000000-G6HP7:1:1101:24988:16452 1:N:0:173
CATCCTGACCCTGAAGTACCCGGCTTGATTTCTGACATTAGATCGGAAGATCACACGTCTGAACTCCAGTCACAGAAGACCATCTCGTATGCCGTCTTCTGCTTGAAAAAAAAAAAAAAAACAAAAAAGATCAAAAGATATTACTCGAAAAGAAAAGAGAGAAATAAAAATTAAGCATGAAAACAAACTATATCGAATGACCGCTATCTGGAAACAGTAGCATGAGAGGTTAGTTAGACACTGGGGTTTCG
+
CBCCDFFFFFFFGGGGGGGGGGGGGGGHHHHHHHGHHHHHHHHHHGGGGHHHHHHHGHHHGGGHHHHHHHHHHGHHGHGHHGHFGHHFEHHHHGGGHGHHHHHHHHHGFHGGGGG><>//<.><00<-<.000000/<00000000../.-/..///<//.90000<0:0.00000:000:00/....0:<000../00000----./000000///0000<0000<0.0/0.0000000/00/.-<-.0.
@M05620:45:000000000-G6HP7:1:1101:22507:16492 1:N:0:173
TACCTGTTCTGGGGAAGCATTTGAATATCCCCCCATGGTGATGGGGACGGAGAACTGCTCCATAAACACAGGCAACGTGCCTAACTTTCCCGGGAAGATGAAGTCAAAGAGCGACCACAGCTCTTCGGAGGTTATTTTGCATCGGTGAGCCAGACAGAATGATCCGATGAGGGGTGCGAAACTATTTGAGGAAAGGAAGCACCTTTTTATTAAATTTACCTTTTAGCAATCGCCATTCCTACCCTAAAGAT
+
ABBBBFFFFFFFGGFEEGFFGGHHHHFGHHHGGGGHGFBFEGHHHGGGGCCFGHHHHHHHHGBGHHHHHHHHGFHHGHHHHHHHHFHHFGGFCGEGGGHHGGH?GGHHHHHHGGGGGHGHEGHHHFHGDGGAFDGHGHHFBHFGGCEFFHHGHHGHGHHHHHHHHGGGDHHEDGG@DGECGGGGGFFGGFGFBBAF/9AEFFFFFFFFFFFFFFFFFF:FFFFFBBFFFBFFFFDFFFFFFFFFFFBFBF9
@M05620:45:000000000-G6HP7:1:1101:19234:16556 1:N:0:173
ATCTCTATCTCCTAAAAACCTGTTTAGATTTGGAGATAGACCTTCAGGTTTTTCATCATTTTCTGCATGAATTATACATTGACCACGTTCCAGCGTGGTCAGTTTGCAGCATTCTGTTATTTTGTTTGACAGAGTGTCTTGTTGAGAACATATGTAGGACATGATTTTTTCCTGCAACAGGGAAAATAAAGTATAAGTTTTAAAGATTTATTCTTTAATAAAGGATCTCAAAGCCAGCTTTAGAAAAAGGA
+
CCCCCFFFFFFFGGGGGGGGGGHHHHHHHHHHHHHHHHHGHHHHHHHHHHHGGHHHHHHIIHIIHHHHHHHHHHHHHGHHHHHHHHGHHHHHHHGEGGHHHHHHHHHGHHHHHHHHHHHHHHHHHHHHGHHHHHHHHHHHHHHHHHHHHGHHHHHGHHHHHHHHHHHHHGHHHHGHHHHHHGGHHHHHHHHHGHHHHGHHHHHHHHHHHHHHHHHHHGHHHHHHHHHHHGGHHHHHHGHHHHHGHGHHGGH
@M05620:45:000000000-G6HP7:1:1101:2259:16561 1:N:0:173
ATCTCTATCTCCTAAAAACCTGTTTAGATTTGGAGATAGACCTTCAGGTTTTTCATCATTTTCTGCATGAATTATACATTGACCACGTTCCAGCGTGGTCAGTTTGCAGCATTCTGTTATTTTGTTTGACAGAGTGTCTTGTTGAGAACATATGTAGGACATGATTTTTCCTGCAACAGGGAAAATAAAGTATAAGTTTTAAAGATTTATTCTTTAATAAAGGATCTCAAAGCCAGCTTTAGAAAAAGGAA
+
CCCCCFFFFFFFGGGGGGGGGGHHHHHHHHHHHHHHHHHHHHHHHHHHHHHGGHHHHHIHIIHHHHHHHGHHHHHHHHHHHGHHHHGHHHHHHHGFGGHHHHHHHHHHHHHHHHHHHHHHHHHHHHHHHHHHHHHHHHHHHHHHHHGHHHHHHHHHHHHHHHHHHHHHHHHHHHHHHHHHGGHHHHHHGH=GHGHHDGHHHHHHGHHHHHHHHHHFDFGHGFDGGHGHHHHHHFFHGHHHGHFGHHGGGGG
@M05620:45:000000000-G6HP7:1:1101:2243:16571 1:N:0:173
ATCTCTATCTCCTAAAAACCTGTTTAGATTTGGAGATAGACCTTCAGGTTTTTCATCATTTTCTGCATGAATTATACATTGACCACGTTCCAGCGTGGTCAGTTTGCAGCATTCTGTTATTTTGTTTGACAGAGTGTCTTGTTGAGAACATATGTAGGACATGATTTTTTCCGCAACCGGGAAAATTAAGTATAAGTTTTAAAGATTTATTTCTTTATTAAGGAATCTAAAGCCAGCTTTTGAAAAAGGAA
+
CCCCCFFFFFFFGGGGGGGGGGHHHHHHHHHHHHHHHHHHHHHHHHHHHHHGGHHHHIHHHIHHHHHHHHHHHHHHHHHHHHHHHHGHHHHHHHGFGGHHHHHHHHHGHHHHHHHHHHHHHHHHHHHHHHHHHHHHHHHHHHHHHHGHHHHHHHHHHHHHHHHHHHHHH/@2?/<B/0/AE-AGH<1>D11111>D=DGH0<G000=G00D00=G0;C0;CCGB/0000;:00;:..0=C00.;CFGDF/C
@M05620:45:000000000-G6HP7:1:1101:6389:16575 1:N:0:173
TACCTGTACTGGGGAAGCATTTGAATATCCCCCCATGGTGATGGGGACGGAGAACTGCTCCATAAACACAGGCAACGTGCCTAACTTTCCCGGGAAGATGAAGTCAAAGAGCGACCACAGCTCTTCGGAGGTTATTTTGCATCGGTGAGCCAGACAGAATGATCCGATGAGGGGTGCGAAACTATTTGAGGAAAGGAAGCACCTTTTTATTAAATTTACCTTTTAGCAATCGCCATTCCTACCCTAAAGAT
+
CCCCCFFFFFFFGGGGGGGGGGHHHHHHHHHGGGGHHHHHHHHHGGGGGGGGGHHHHHHHHHHHHHHHHHHHGHHHGHHHHHHHHHHHHHHGGGFGGHHHHHHHHHHHHHHHGGGGGHHHHHHHBDGDDDFGHGHHHG1G1FGGD<AF<GHBCCEFFHFFHFHGHHGGGHHGGGACDGGGGBGFGGGGGGGGGBFFFFFEFFAFFFFFFFFFE/BFBFFBFFFFFBFF/9BAEF?EFFBFFFA.9FFBB/;
@M05620:45:000000000-G6HP7:1:1101:19235:16575 1:N:0:173
ATCTCTATCTCCTAAAAACCTGTTTAGATTTGGAGATAGACCTTCAGGTTTTTCATCATTTTCTGCATGAATTATACATTGACCACGTTCCAGCGTGGTCAGTTTGCAGCATTCTGTTATTTTGTTTGACAGAGTGTCTTGTTGAGAACATATGTAGGACATGATTTTTTCCTGCAACAGGGAAAATAAAGTATAAGTTTTAAAGATTTATTCTTTAATAAAGGATCTCAAAGCCAGCTTTAGAAAAAGGA
+
DDCDCFFFFFFFGGGGGGGGGGHHHHHHHHHHHHHHHHHHHHHHHHHHHHHGGHHHHIHHHIIIIHHHHHHHHHHHHHHHHHHHHHGHHHHHHHGGGGHHHHHHHHHHHHHHHHHHHHHHHHHHHHHHHHHHHHHHHHHHHHHHHHHHHHHHHHHHHHHHHHHHHHHHHGHHHHHHHHHHHGGHHHHHHHHHHHHHHGHHHHHHHHHHHHHHHHHHHHHHHHHHHHHHHHHHHHHHHGHHHHHHHHHHGGH
@M05620:45:000000000-G6HP7:1:1101:6232:16582 1:N:0:173
CATCCTGACCCTGAAGTACCCGGCTTGATTTCTGACATTAGATCGGAAGAGCACACGTCTGAACTCCAGTCACAGAAGACCATCTCGTATGCCGTCTTCTGCTTGAAAAAAAAAAACACCAATTCTTCCCTACCCCCCCCTACACCCCCCTCCCAACACACAGTCTCTGACTCATCTGACCCCCTTCCGCCTCCCGTCCCTCTCCCCTCCTTTCCCCCGCCCCCTTCCTCCCGCCTTTCTTTCTCTCTTTC
+
BBBBBFFFFFFFGGGGGGGGGGGGGGGHHHHHHFHHHHHHHHGHHGDFGGHHHHGHGHHHGHHHHHHGHHHHHHHHHGHGHHH3DGFFEHHHFGEEGGFHHHFFFBBFDGEE@@////0///22@222201100?F/><<-..<<<.:-:-.;;/:.......0:90000;B0B00;000/;.9-.;9..;.9A9...;;/:B//B...;B//B/9FD;-:9;-99.//99A.-;;://9//////;/9/;
@M05620:45:000000000-G6HP7:1:1101:6375:16594 1:N:0:173
TACCTGTACTGGGGAAGCATTTGAATATCCCCCCATGGTGATGGGGACGGAGAACTGCTCCATAAACACAGGCAACGTGCCTAACTTTCCCGGGAAGATGAAGTCAAAGAGCGACCACAGCTCTTCGGAGGTTATTTTGCATCGGTGAGCCAGACAGAATGATCCGATGAGGGGTGCGAAACTATTTGAGGAAAGGAAGCACCTTTTTATTAAATTTACCTTTTAGCAATCGCCATTCCTACCCTAAAGAT
+
A1AAAFFF3F3CGC1EEEGFGGHBBHHHHFGGECEHHGFGDGHHHGGGGG?ECHGHHHHHHHHF1BBFHHHHGHHHEHEHGHFHHHHHHHHGGGGG?CGFFFHHF2BFDECGGGCC/CGAHFHHHHHGFGGEGHHHHHHGHGHCGGG.><CFHHEHGGHHHHHHFH.CFHHBCGGCG@.9-;F0CFGGGEF0;FFG9/F?FFEFFFFFFFF/;:BFFFFFFFFFFFFF/;BEFFBAFFFFFF-AFB-//FF
@M05620:45:000000000-G6HP7:1:1101:10546:16621 1:N:0:173
TACCTGTACTGGGGAAGCATTTGAATATCCCCCCATGGTGATGGGGACGGAGAACTGCTCCATAAACACAGGCAACGTGCCTAACTTTCCCGGGAAGATGAAGTCAAAGAGCGACCACAGCTCTTCGGAGGTTATTTTGCATCGGTGAGCCAGACAGAATGATCCGATGAGGGGTGCGAAACTATTTGAGGAAAGGAAGCACCTTTTTATTAAATTTACCTTTTAGCAATCGCCATTCCTACCCTAAAGAT
+
DCCDDFFFFFFFGGGGGGGGGGHHHHHHHHHGGGGHHHGHHHHHHGGGGGGGGHHHHHHHHHHHHHHHHHHHGHHHGHHHHHHHHHHHHHHGGGGGGHHHHHHHHHHHHHHHGGGGGHHHHHHHHHHGGGGEHHHHHHHHGHHGDCGGGHHHHHGHHHHHHHHHHHFGGHHHGGCEGGGGDGGGGGGHGGGGGGFFGGGGGGFFFFFFFFFFFFFFFFFFFFFFFFFFFFFFFFFFFFFFFFFFFFFFFFF
@M05620:45:000000000-G6HP7:1:1101:6205:16623 1:N:0:173
TACCTGTACTGGGGAAGCATTTGAATATCCCCCCATGGTGATGGGGACGGAGAACTGCTCCATAAACACAGGCAACGTGCCTAACTTTCCCGGGAAGATGAAGTCAAAGAGCGACCACAGCTCTTCGGAGGTTATTTTGCATCGGTGAGCCAGACAGAATGATCCGATGAGGGGTGCGAAACTATTTGAGGAAAGGAAGCACCTTTTTATTAAATTTACCTTTTAGCAATCGCCATTCCTACCCTAAAGAT
+
CCCCCFFFFFFFGGGGGGGGGGHHHHHHHHHGGGGHHHGHHHHHHGGGGGGGGHHHHHHHHHHHHHHHHHHHGHHHGHHHHHHHHHHHHHHGGGGGGHHHHHGHHHHHHHHHGGGGGHHGHHHHHHHGGGGEHHHHHHHHGHHGGGGGGFHHHHGHHHHHHHHHHHGGGHHHGGGGGGGGGGGGGGGGGGGFGFGGFGGGBFEFFFFFFFFFFFFFFFFFFFFFFFFFFFFFFFFFFFFFFFFFFFFFFFF
@M05620:45:000000000-G6HP7:1:1101:10279:16659 1:N:0:173
ATCTCTATCTCCTAAAAACCTGTTTAGATTTGGAGATAGACCTTCAGGTTTTTCATCATTTTCTGCATGAATTATACATTGACCACGTTCCAGCGTGGTCAGTTTGCAGCATTCTGTTATTTTGTTTGACAGAGTGTCTTGTTGAGAACATATGTAGGACATGATTTTTTCCTGCAACAGGGAAAATAAAGTATAAGTTTTAAAGATTTATTCTTTAATAAAGGATCTCAAAGCCAGCTTTAGAAAAAGGA
+
DDDDCFFFFFFFGGGGGGGGGGHHHHHHHHHHHHHHHHHHHHHHHHHHHHHGGHHHHGHHHHHHHHHHHHHHHHHHHHHHHHHHHHGHHHHHHHGGGGHHHHHHHHHHHHHHHHHHHHHHHHHHHHHHHHHGHHHHHHHHHHHHHHHHHHHHHHHHHHHHHHHHHHHHHGHHHHHHHHHHHGGHHHHHHHHHHHHHHHHHHHHHHHHHHHHHHHHHHHHHHHHHHHHHHHHHHHHHHGHHHHHHHHHHGGH
@M05620:45:000000000-G6HP7:1:1101:22167:16660 1:N:0:173
TACCGTACTGGGGAAGCATTTGAATATCCCCCCATGGTGATGGGGACGGAGAACTGCTCCATAAACACAGGCAACGTGCCTAACTTTCCCGGGAAGATGAAGTCAAAGAGCGACCACAGCTCTTCGGAGGTTATTTTGCATCGGTGAGCCAGACAGAATGATCCGATGAGGGGTGCGAAACTATTTGAGGAAAGGAAGCACCTTTTTATTAAATTTACCTTTTAGCAATCGCCATTCCTACCCTAAAGATC
+
3AABABABABFBGGGFGGGGG6FGFHHGGHGEEEHGGBEDFGFGGGGGGFGAFF5EGHHHGHHHFFHHHHHGHFEE?FGG4FHHHHHHHHGGEGGGHHHHGHGHHHHHHHHGGC@CGHHHHFHHHHGDDGEHHHHHHHHFHHFGDGGHHHHFHGHGHHGHHHHFHGGGGHGGGABGGF@@BGGGGGGFEFFFGGGFFGEBFFFFFFFFFFFFFFFFFFFFFFFFFFFFFFFFFFFF/BFFFFFFFFFBFFF
@M05620:45:000000000-G6HP7:1:1101:8265:16715 1:N:0:173
AAACCAAGCAGACACTCACCGCTACTGGAGTTAAGACATGAGGTCAGCTAGATCGGAAGAGCACATGTCTGAACTCCAGTCACAGAAGACCATCTCGTATGCCGTCTTCTGCTTGAAAAAAAAAAAAACATACACCCACCTAACCCCCCCGTCCACCCTATCTCCCCTAACTCAACTGCTCCTCCGACTCCCCCCCTGCCCCCCCCCCCCACTCCCCCATCGTTCATGTCCCCTGTTGCCATCCGCCCTTC
+
CCBCCBCFBFFFGGGGGGGGGGGGGHHHHABB5DDDBGHFFHGGHHHHHGHHHHAABBEGHHHHHHHGHHHHFFGHHHHHGHHHHHHGGHGFHBGHHGGHHHH@1EHGFHGHHHHFHHGHEEC@B/>//?111110>...0<100..-<--....0.../00000/././/0000/0/00090//.--:.09..---.....---------..//...-9:.:..0000000:/.00000000....-9//
@M05620:45:000000000-G6HP7:1:1101:23290:16724 1:N:0:173
ATCTCTATCTCCTAAAAACCTGTTTAGATTTGGAGATAGACCTTCAGGTTTTTCATCATTTTCTGCATGAATTATACATTGACCACGTTCCAGCGTGGTCAGTTTGCAGCATTCTGTTATTTTGTTTGACAGAGTGTCTTGTTGAGAACATATGTAGGACATGATTTTTTCCTGCAACAGGGAAAATAAAGTATAAGTTTTAAAGATTTATTCTTTAATAAAGGATCTCAAAGCCAGCTTTAGAAAAAGGA
+
CCCCCFFFFFFFGGGGGGGGGGHHHHHHHHHHHHHHHHHHHHHHHHHHHHHGGHHHHHHHHHHIIHHHHHHHHHHHHHHHHHHHHHGHHHHHHHGGGGHHHHHHHHHHHHHHHHHHHHHHHHHHHHHHHHHHHHHHHHHHHHHHHHHHHHHHHHHHHHHHHHHHHHHHHGHHHHHHHHHHHGGHHHHHHHHHHHHHHGHHHHHHHHHHHHHHHHHHHHHHHHHHHHHHHHHHHHHHHGHHHHHGHHHHGGG
@M05620:45:000000000-G6HP7:1:1101:23308:16725 1:N:0:173
ATCTCTATCTCCTAAAAACCTGTTTAGATTTGGAGATAGACCTTCAGGTTTTTCATCATTTTCTGCATGAATTATACATTGACCACGTTCCAGCGTGGTCAGTTTGCAGCATTCTGTTATTTTGTTTGACAGAGTGTCTTGTTGAGAACATATGTAGGACATGATTTTTTCCTGCAACAGGGAAAATAAAGTATAAGTTTTAAAGATTTATTCTTTAATAAAGGATCTCAAAGCCAGCTTTAGAAAAAGGA
+
AA>ABFFFFFFFGGGGGGGGGGHHHHHHHHHHH4GFHHHBHHHHHHHHHHHGGHHHHHHHHHHHHHHHGGFHHHHGHHHHGHHHHHGHHHHHHHGGGGHHGFHHHHHHHHHHHHHHHHEHHHHHGHHHGHHHHHHHHHHHGHHHHFFHHHHHHHHGHGHHHHGHHHHHHGHHHHHHGHHHGEGHHHHHHH1FFHHHHGGHHHFDGGHHHHHHHHHHHHHHHHGHHHHHHHHFFHHHHGEHHFGGHHHHG?:
@M05620:45:000000000-G6HP7:1:1101:23295:16742 1:N:0:173
ATCTCTATCTCCTAAAAACCTGTTTAGATTTGGAGATAGACCTTCAGGTTTTTCATCATTTTCTGCATGAATTATACATTGACCACGTTCCAGCGTGGTCAGTTTGCAGCATTCTGTTATTTTGTTTGACAGAGTGTCTTGTTGAGAACATATGTAGGACATGATTTTTTCCTGCAACAGGGAAAATAAAGTATAAGTTTTAAAGATTTATTCTTTAATAAAGGATCTCAAAGCCAGCTTTAGAAAAAGGA
+
CCBCCFFFFFFFGGGGGGGGGGHHHHHHHHHHHHHHHHHHHHHHHHHHHHHGGHHHHHHHHHHHHHHHHGHHHHHHHHHHHHHHHHGHHHHHHHGGGGHHHHHHHHHHHHHHHHHHHHHHHHHHHHHHHHHHHHHHHHHHHHHHHHHHHFHHHHHHHGHHHHHHHHHHHGHHHHHHFHHHHGGHHHHHHHHHHHHHHGHHHHHGHHHHHHHHHHHHHHHGHHHHGHHHHHHHHHHHHGHHHFGHHFHHGGF
@M05620:45:000000000-G6HP7:1:1101:20439:16752 1:N:0:173
ATCTCTATCTCCTAAAAACCTGTTTAGATTTGGAGATAGACCTTCAGGTTTTTCATCATTTTCTGCATGAATTATACATTGACCACGTTCCAGCGTGGTCAGTTTGCAGCATTCTGTTATTTTGTTTGACAGAGTGTCTTGTTGAGAACATATGTAGGACATGATTTTTTCCTGCAACAGGGAAAATAAAGTATAAGTTTTAAAGATTTATTCTTTAATAAAGGATCTCAAAGCCAGCTTTAGAAAAAGGA
+
CCCCCFFFFFFFGGGGGGGGGGHHHHHHHHHHHHHHHHHHHHHHHHHHHHHGGHHHHIHHHHHIHHHHHHHHHHHHHHHHHHHHHHGHHHHHHHGGGGHHHHHHHHHHHHHHHHHHHHHHHHHHHHHHHHHHHHHHHHHHHHHHHHHHHHHHHHHHHHHHHHHHHHHHGGHHHHHHHHHHHGGHHHHHHHHGHHHHHGHHHHGHHHHHHHHHHHHHHHHHHHHHHHHHHHHHHHHHHGHHHHHHHHHHGGH
@M05620:45:000000000-G6HP7:1:1101:5379:16761 1:N:0:173
AAACCAAGCAGACACTCACCGCTACTGGAGTTAAGACATGAGGTCAGCTAGATCGGAAGAGCACACGTCTGAACTCCAGTCACAGAAGACCATCTCGTATGCCGTCTTCTGCTTGAAAAAAAAAAAAAAACTAAAAACAATCTTGTACAACCATTCATGCCTACTTATTAAAAACCCCATTACCAGCACCATCCCCAAGTTCTCTACAACTGCTTGCCTCCAACCTCACCCCTGCCGCAATATCCGCCTAC
+
BBBCCBCFCFFFGGGGGGGGGGGGGHHHHHHHHHHHHHHHHHHGHHHHHHHHHHHGGGGGHHHHHHGHHHGHHHHHHHHGHGHHHHHHHHHHHGHHHGDHHHHGGGHGHHHHHHHFGHHHGGGGG>//--.111><1...0000000=000..0000;00000/00:0000000.;.;./000000.;.:.0;..9/..;00000900000/90;0.000./00./:9;..;...9----;0000.:.:.9
@M05620:45:000000000-G6HP7:1:1101:14263:16764 1:N:0:173
CATCCTGACCCTGAAGTACCCGGCTTGATTTCTGACATTAGATCGGAAGAGCACACGTCTGAACTCCAGTCACAGAAGACCATCTCGTATGCCGTCTTCTGCTTGAAAAAAAAAAAAAGACAAAAAAACACCCTAAAAAATGCCGTCCATACACGCCTTACAACAAAAAGATAAACCATTTACCCCATCCTACCCATGCACCCCTCGACGCATGGATCACCGTACATGTCTCATGCATGGGGCTCCTCATC
+
DCCDDFFFFFFFGGGGGGGGGGGGGGGHHHHHHGHHGHHHHHHHHGGGGHHHHHHHGHHHGHHHHHHHHHHHHHHHHHGHHHHFHHHGEHHHHGGGHGHHHHHHHHHGGHGGGGG/></?01?0=/<-..0...</0<0-.000-.-..00/00.-...00000.......0:000/.000000/9.//.0<0:.0//000/.-..-.----...000./<.....0000000000000..9.-..:/000
@M05620:45:000000000-G6HP7:1:1101:4796:16796 1:N:0:173
AAACCAAGCAGACACTCACCGCTACTGGAGTTAAGACATGAGGTCAGCTAGATCGGAAGAGCACACGTCTGAACTCCAGTCACAGAAGACCATCTCGTATGCCGTCTTCTGCTTGAAAAAAAAAAAACAAAACAATATTAATTAATCTTCCTCCCTTCTCCTCACCTTCCATTCTATCCCCTCTCCACTTCTCACCGTCTCCACGATCGTCCCAATCTCACGGCAGCCTTATACATAATCGCGTCCCTCAC
+
AABCCCCFCFFFGGGGGGGGGGGGGHHHGHHHHHHHHHHHHHHHHHHGHHHHHHHGGGGHHHHHHHGHHHGHHGHHHHHHHHHHHHHGFHHHHBHHHGGHHHHGGGHGHHHHHHGFHHHGEDGFG/////0=0=.1=1111111<11111<11/./0/0000<0..<00/00000<0:/0./:///;/0000;00...../0;/.-..-/:..0//9BB;0..--:../00090000000..---;.09..
@M05620:45:000000000-G6HP7:1:1101:22532:16846 1:N:0:173
ATCTCTATCTCCTAAAAACCTGTTTAGATTTGGAGATAGACCTTCAGGTTTTTCATCATTTTCTGCATGAATTATACATTGACCACGTGGTCAGTTTGCAGCATTCTGTTATTTTGTTTGACAGAGTGTCTTGTTGAGAACATATGTAGGACATGATTCTTTCCTGCAACAGGGAAAATAAAGTATAAGTTTTAAAGATTTATTCTTTAATAAAGGATCTCAAAGCCAGCTTTAGAAAAAGGAAGAAAGGG
+
CCCCCFFFFFFFGGGGGGGGGGHHHHHHHHHHHHHGHHHHHHHHHHHHHHHGGHHHHHHHHHHHHHHHHHHHHHHHHHHHHHHHHHGHHGHHHHHHHHHHHGFHHHHHHHHHHGHHHHHHFFFHFHHHHHHHHHHHGHAGGFHGHHGHGHBGFHHHHHBGHHHHHHGFHHHFFGGHHGGGFGH>GHHHHFHHHFHHHDGHHHHHHHHHHHHHDFHHHHHFFHGFFFGEGCCGHBGHEHFCDDFHHHHHHGG
@M05620:45:000000000-G6HP7:1:1101:15426:16849 1:N:0:173
TACCTGTACTGGGGAAGCATTTGAATATCCCCCCATGGTGATGGGGACGGAGAACTGCTCCATAAACACAGGCAACGTGCCTAACTTTCCCGGGAAGATGAAGTCAAAGAGCGACCACAGCTCTTCGGAGGTTATTTTGCATCGGTGAGCCAGACAGAATGATCCGATGAGGGGTGCGAAACTATTTGAGGAAAGGAAGCACCTTTTTATTAAATTTACCTTTTAGCAATCGCCATTCCTACCCTAAAGAT
+
11AA1DFFFFBFG?1EEGB1BFDDG3GFFH1FAAEGFFGFF22F/E/AEEEAEFGFFFHH1G12FEGFFHE>FHHHGGEAE1FGHFGFGHHAEG?EECHHGHFBFHFHHGHHGGGGCHHHHBCH1DGG/<C?FHGFGD<GBGHGA<<<FHGH.<EHCGHHHHHHHHGGGHFHE@:AAAG@GGGGGGGFGGB:;B9F9B9AFGEF/BFFE/FFBFFFFFFFFFFFFBFFBBFAEFFFFFFF//AAFFBFFFF
@M05620:45:000000000-G6HP7:1:1101:15411:16863 1:N:0:173
TACCTGTACTGGGGAAGCATTTGAATATCCCCCCATGGTGATGGGGACGGAGAACTGCTCCATAAACACAGGCAACGTGCCTAACTTTCCCGGGAAGATGAAGTCAAAGAGCGACCACAGCTCTTCGGAGGTTATTTTGCATCGGTGAGCCAGACAGAATGATCCGATGAGGGGTGCGAAACTATTTGAGGAAAGGAAGCACCTTTTTATTAAATTTACCTTTTAGCAATCGCCATTCCTACCCTAAAGAT
+
AABBBFFFFFFFGFAEEGGFGGHHHHHHHHHGGGGHHHHHFGHFHGGGGGFEGFGHHHHHHHGHHHHHHHHHGHHHGHHHHHHHHHHHHHHGGGGGGHHHHHHHHHHHHHHHGGGGGHHHHHHHGGHGDFGEHHHHHHFHGHHGDAGGHGHHHHGHHHGHHHHHHHGGGHHHGGFCGGGGGGGGGGGGGGGFGGGFFFGGGGFFFFFFFFFFFFFFFFFFFFFFFFFFFFFFFFDEFFFFFFFFFFFFFFF
@M05620:45:000000000-G6HP7:1:1101:16215:16924 1:N:0:173
CATCCTGACCCTGAAGTACCCCGGCTTGATTTCTGACATTAGATCGGAAGAGCACACGTCTGAACTCCAGTCACAGAAGACCATCTCGTATGCCGTCTTCTGCTTGAAAAAAAAAAAACTTTATTTTTACCTCATATCTTTTATCTCCCCTCTATCTTCCCTTCTTTTTTCCTTCCCCCTTTCCCCTCACTTCTCCTTTCTCCCGCTTACTTCTTTCCTACCATCTCTCCCCTCCCTCTTTCTCCTCCTTC
+
CCCCCFFFFFFFGGGGGGGGGGGGGGGGHHHHHHHHHHHHHHGHHHGGGGHHHHHHHGHHHGHHHHHHGHHHHHHGHHHGHHHHHHHHGGHHHHGGGHGHHHGHHHHHFHHGGGGC///222211111/111?1111???1>11<1=<<.0.01=000=0<00/0<<D0A/C000//;.-.:0;://..90;0;C000;00;9;.;-:.000;0/BBB//;9////;;9;;9BAAE/9;;9:////:/9/9
@M05620:45:000000000-G6HP7:1:1101:10733:16960 1:N:0:173
CATCCTGACCCTGAAGTACCCCGGCTTGATTTCTGACATTAGATCGGAAGAGCACACGTCTGAACTCCAGTCACAGAAGACCATCTCGTATGCCGTCTTCTGCTTGAAAAAAAAAAAAAAACAAACAACCCCACAAGTGACCCCTCCGCAACCTGCCCAACCAACACCGGTAAAACAGCACCACTGAACAGACCGGCCCACCACACACATCCAGAACGACCGCCGCTCGTGCACGCTACGCCCGCCCCCCC
+
DCCDCFFFFFFFGGGGGGGGGGGGGGGGHHHHHHHHHHHHHHHHHHGGGGHHHHHHHGHHHGHHHHHHHHHHHHHHHHHHHHHHFHHHGGHHHHGGGHGHHHHHHHHHGHHGEEFF>/<<>/..>.>......<.<.11111<.<....---</..:.0.....9.9.----.110././....000001//..-----<.........00/000//..-<-------<-...09-..-.-----------
@M05620:45:000000000-G6HP7:1:1101:16942:16965 1:N:0:173
TACCTGTACTGGGGAAGCATTTGAATATCCCCCCATGGTGATGGGGACGGAGAACTGCTCCATAAACACAGGCAACGTGCCTAACTTTCCCGGGAAGATGAAGTCAAAGAGCGACCACAGCTCTTCGGAGGTTATTTTGCATCGGTGAGCCAGACAGAATGATCCGATGAGGGGTGCGAAACTATTTGAGGAAAGGAAGCACCTTTTTATTAAATTTACCTTTTAGCAATCGCCATTCCTACCCTAAAGAT
+
CCCCCFFFFFFFGGGGGGGGGGHHHHHHHHHGGGGHHHHHHHHHHGGGGGGGGHHHGGHHHHHHHHHHHHHHGHHHGHHHHHHHHHHHHHHGGGGGGHHHHHGHHHHHHHHHGGGGGHHHHHHGHHHGGGGEHHHHHHHHHHHGGGGGF<GHHHGHHHHHHHHHHHGGGHHHGGCCFGFAFGGGGGGGGGGFGGGGGFGEBFEFFFFFFFFFFFFFFFFFFFFFFFFFFFFFFFFFFFFFFFAFFFFFFFF
@M05620:45:000000000-G6HP7:1:1101:25162:17015 1:N:0:173
ATCTCTATCTCCTAAAAACCTGTTTAGATTTGGAGATAGACCTTCAGGTTTTTCATCATTTTCTGCATGAATTATACATTGACCACGTTCCAGCGTGGTCAGTTTGCAGCATTCTGTTATTTTGTTTGACAGAGTGTCTTGTTGAGAACATATGTAGGACATGATTTTTTCCTGCAACAGGGAAAATAAAGTATAAGTTTTAAAGATTTATTCTTTAATAAAGGATCTCAAAGCCAGCTTTAGAAAAAGGA
+
BABCBFFFFFFFGGGGGGGGGGHHHGHHHHHHHHHHHHHGHHHHHHHHHHHGGHHHHHHHHHHHHHHHHHHHHHHHHHHHHHHHHHGHHHHHHHGFGGHHHHGHHHHHHHGHHHHHHHHHHHHHHHHHGHHHHHGHHHHHHHHHHHGHHHHHHHHGHHGHHHHHHHHHHGHHHHGHHHHHHGGGHHHHGGFGHHHHHGFHHGGHHHHHHHHHHGHHFHHHHHHHFGHHGFHHHHHHHGGHHHHEGGFHGGF
@M05620:45:000000000-G6HP7:1:1101:25183:17018 1:N:0:173
ATCTCTATCTCCTAAAAACCTGTTTAGATTTGGAGATAGACCTTCAGGTTTTTCATCATTTTCTGCATGAATTATACATTGACCACGTTCCAGCGTGGTCAGTTTGCAGCATTCTGTTATTTTGTTTGACAGAGTGTCTTGTTGAGAACATATGTAGGACATGATTTTTTCCTGCAACAGGGAAAATAAAGTATAAGTTTTAAAGATTTATTCTTTAATAAAGGATCTCAAAGCCAGCTTTAGAAAAAGGA
+
CCCCCFFFFFFFGGGGGGGGGGHHHHHHHHHHHHHHHHHGHHHHHHHHHHHGGHHHHIHHHIIIHHHHHHHHHHHHHHHHHHHHHHGHHHHHHHGGGGHHHHHHHHHHHHHHHHHHHHHHHHHHHHHHHHHHHHHHHHHHHHHHHHHHHHHHHHHHHHHHHHHHHHHHHGHHHHHHHHHHHGGHHHGGGHHHHHGHHGHHHHFHHHHHHHHHHHHHHHHHHHHGGHHHHHHHHHHHHGHHHHHHHGHHGGH
@M05620:45:000000000-G6HP7:1:1101:21271:17031 1:N:0:173
CATCCTGACCCTGAAGTACCCGGCTTGATTTCTGACATTAGATCGGAAGAGCACACGTCTGAACTCCAGTCACAGAAGACCATCTCGTATGCCGTCTTCTGCTTGAAAAAAAAAAAAAAAAACAAAATAACCAAAAGAATAATAACTATTATTGTCTGATTAAATAACATAGACAACATTAAAAACTATGACTATCAATCAACGAATCAGTGGAAGTGAAGGATAGGCAAAATGAGATGGAAGATTGTGGG
+
DCCDDFFFFFFFGGGGGGGGGGGGGGGHHHHHHHHHHHHHHHHHHGGGGHHHHHHHGHHHGHHHHHHHHHHHHHHHHHGHHHHHHHHGGHHHHGGGHGHHHHHHHHHHHHGGGFG>>/<<>-...00100000.../..00<000000<0:000<:0:000000000<00<0000/../00000<90000000<00000000/...<.00<0/00/000000.000:00../00000<00/0/.00000..
@M05620:45:000000000-G6HP7:1:1101:25176:17036 1:N:0:173
ATCTCTATCTCCTAAAAACCTGTTTAGATTTGGAGATAGACCTTCAGGTTTTTCATCATTTTCTGCATGAATTATACATTGACCACGTTCCAGCGTGGTCAGTTTGCAGCATTCTGTTATTTTGTTTGACAGAGTGTCTTGTTGAGAACATATGTAGGACATGATTTTTTCCTGCAACAGGGAAAATAAAGTATAAGTTTTAAAGATTTATTCTTTAATAAAGGATCTCAAAGCCAGCTTTAGAAAAAGGA
+
CCCCCFFFFFFFGGGGGGGGGCGHHHHHHHHHHHHHHHHHHHHHHHHHHHHGGHHHHHHHHHHHHHHHHHHHHHHHHHHHHHHHGHGHHHHHHHGGGGHHHHHHHHHHHHHHHHHHHHHHHHHHHHHHHHHHHHHHHHHHHHHHHHGHHHHHHHHHHHFHHGHHHHHHHGHHHHHHHHGHHGGHHHHHHDGHHHHHHGGHHHHHHHHHHGHHHHHHH0GHHHHHHHHHHHHHHHHHHGHHHHHEHHHFGGG
@M05620:45:000000000-G6HP7:1:1101:5012:17047 1:N:0:173
ATCTCTATCTCCTAAAAACCTGTTTAGATTTGGAGATAGACCTTCAGGTTTTTCATCATTTTCTGCATGAATTATACATTGACCACGTGGTCAGTTTGCAGCATTCTGTTATTTTGTTTGACAGAGTGTCTTGTTGAGAACATATGTAGGACATGATTTTTTCCTGCAACAGGGAAAATAAAGTATAAGTTTTAAAGATTTATTCTTTAATAAAGGATCTCAAAGCCAGCTTTAGAAAAAGGAAGAAAGGG
+
BBBBBFFFFFFFGGGGGGGGGGHHHHHHHHHHHHHHHHHHHHHHHHHHHHHGGHHHHHHHHHHHHHHHHGHHHHHHHHHHHGHHHHGGHGHHHHHHHHHGEHHHHHHHHHGHHHHHHHHHHHHHHHHHHHHHHHHHGHHHHHHHHHHHHHHFHHHHHHHHHGHGHHHGHHGHFGGHHHHHHHHGHHHHHHHHHHHHHHHHHHGHHHHHHGHHHHHHHHHHHG0GDGHHHGHHHFHEFFHHGGHGHGHHHGG
@M05620:45:000000000-G6HP7:1:1101:13304:17054 1:N:0:173
TACCTGTACTGGGGAAGCATTTGAATATCCCCCCATGGTGATGGGGACGGAGAACTGCTCCATAAACACAGGCAACGTGCCTAACTTTCCCGGGAAGATGAAGTCAAAGAGCGACCACAGCTCTTCGGAGGTTATTTTGCATCGGTGAGCCAGACAGAATGATCCGATGAGGGGTGCGAAACTATTTGAGGAAAGGAAGCACCTTTTTATTAAATTTACCTTTTAGCAATCGCCATTCCTACCCTAAAGAT
+
CCBCCFFFFFFFGGGGGGGGGGHGHHHHHHHGGGGHHHGHHHHHHGGGGGGGGHHHHHHHHGHHHHHHHHHHGHHHGHHHHHHHHHHHHHHGGGFGGHHHHHHGHHHHHHHHGGGGGHHHHHHHHHHGFGGEHHHHHHHHHHHGGGGEHGHHHHGHHHGHHGHHHHFGGGHHGGAAGGCGGGGGGGGGBEFFFFFCFGGGGGFFFFFFFFFFBFFFFFFFFFFFFFFFFFFFFFFFFFFFFFFFFFFFFFF
@M05620:45:000000000-G6HP7:1:1101:4985:17059 1:N:0:173
ATCTCTATCTCCTAAAAACCTGTTTAGATTTGGAGATAGACCTTCAGGTTTTTCATCATTTTCTGCATGAATTATACATTGACCACGTGGCCAGTTTGCAGCATTCTGTTATTTTGTTTGTCAGAGTGTCTTGTTGAGAACATATGTAGGACATGATTTTTTCCTGTTATAGGGAAAATAAAGTATAAGTTTTAAAGATTTATTCTTTAATACAGGATTTCAAAGCCAGCTTTAGAAAATGGAAGAAAGGG
+
[truncated: 4,997,489 more chars]
