# Supplementary material for: Fast but not furious: a streamlined selection method for genome-edited cells
Source: Life Sci Alliance. 2021 Apr 26;4(6):e202101051. doi: 10.26508/lsa.202101051 (PMC8127327; doi:10.26508/lsa.202101051)
Supplement: Supplementary file 1 [file LSA-2021-01051_Supplemental_Data_1.zip › SANGER and Deep Sequencing/AFP/175_S175_L001_R1_001.fastq]

@M05620:45:000000000-G6HP7:1:1101:14387:1741 1:N:0:175
CATCCTGACCCTGAAGTACCCCGCTTGATTTCTGACCTTAGATCGGTAGATCACACGTCTGAACTCCAGTCACAGAAGCCCCTCCCGTATGCCGTCTTCTGCTTCGAAGAAACAACCAGTTCTGCTGACCGAGTCCCCCCTTATCCCCAACGCCAACCCTGAGAAGATCACTTTTTTTCTTCTCCCTCCTCTGCCTTTCTTCTCCCTTCCTTTCCCTTGTCTTTTTCTGCCCCCCTTCTTTTCTCATTTTT
+
1AAAAFFFFFFFFFFDGGGGG100AABF12DD22D10BG11121////A12DBF1F/A/AFFBC11B1FGFHH1F11@10//B?//>>/B0@1///>/2BFE111/>B//000B/?///<1B21GF1100///<01@///>011111<0/..@-.-....///00//=00/;000::-/009;00///.//90090;0;000000//;//009099//-////;B//////-----;-///BBB///////
@M05620:45:000000000-G6HP7:1:1101:12342:1744 1:N:0:175
TACCTGTACTGGGGAAGCATTTGAATATCCCCCCATGGTGATGGGGACGGAGAACTGCTCCATAAACACAGGCAACGTGCCTAACTTTCCCGGGAAGATGAAGTCAAAGAGCGACCACAGCTCTCGGAGGTTATTTTGCATCGGTGAGCCAGACAGAATGATCCGATGAGGGGTGCGAAACTATTTGAGGAAAGGAAGCACCTTTTTATTAAATTTACCTTTTAGCAATCGCCATTCCTACCCTAAAGATC
+
>1>>AFFFFFFBF1111AEGGGFCFHGHHHFFEGEFGHHGHGHFECEE///EEHHHHHHHHFHFBBGBGEGEEGHHEHEFHHHEGGHHHFHGGGCGAFHHEF<GGHHHFEHGCCCCCGEFFHHHHCECCCGHHHHHHHF1GHCCGCAGGHGHGEEHGFGHHHHFH.CCFFF.@FCC-9?@AFFGGGGFEB0/;??BB9::BEFFFFFEFFF/BFFFEFFFFFFF99FBFF-9AAEFFFFFFFAFF-/99F/
@M05620:45:000000000-G6HP7:1:1101:17686:1757 1:N:0:175
TACCTGTACTGGGGAAGAGTGTAGCAATCGCCATTCCTACCCTAAAGATCGGAAGAGCACACGTCTGAACTCCAGTCACAGAAGACCATCTCGTATGCCGTCTTCTGCTTGAAAAAAAAAAATGTTTTAATAGAGCTTTTTTATTACTTTCAATTCATTTTGTCATTTCCTCTTTAGTCTTCTTTTTTATCCAATTGTCTACTTCTCTGTTTTTTTTCTTGTATTTCTTAATCCTTTGATTTATCCTATAT
+
A>AAAFFFFFFFGGGGAFGGGGHHHHFHHGGGFGGHHHHHEGHFCDGGGGEEGGGHHGCFGHGHHHFBFFHHHHHHHFGGH3GHHHFFG3GGFGGHEFFGGGHGGHFHGHHHHHHH?<//B/02222222222221<11<1//1111=111111=111>11>0>0=0D<000=0000000==<D00:-:C000:0<000:00990;00090;9A-?-/9;0;///;//////////;/////////////;
@M05620:45:000000000-G6HP7:1:1101:19330:1895 1:N:0:175
TACCTGTACTGGGGAAGCATTTGAATATCCCCCCATGGTGATGGGGACGGAGAACTGCTCCATAAACACAGGCAACGTGCCTAACTTTCCCGGGAAGATGAAGTCAAAGAGCGACCACAGCTCTCGGAGGTTATTTTGCATCGGTGAGCCAGACAGAATGATCCGATGAGGGGTGCGAAACTATTTGAGGAAAGGAAGCACCTTTTTATTAAATTTACCTTTTAGCAATCGCCATTCCTACCCTAAAGATC
+
>>>>AFDFFFFFGFFFGGFGGFHHHGHHHHHFGGGHFHGGGGHGHGAEEGEEEHHHEFHHFHHFHFHFGGGHGHGHGHHGHGFHHGFHFHHEFG//ABFG?3FFGGGHHHHHEGGGGHEGGGFFGGGECC/F1FGHFFH<GGEDGGGC<>GCGGHHGHHHDFGFGAADGHHGG:AAA?@CGG0BFGFCCF0BBFA/BFGGGFB/FFFFFFFFFFFFBFFFFFFBFFFBFFFFFDEFBBFFF.AFBFBFFF;
@M05620:45:000000000-G6HP7:1:1101:19320:1910 1:N:0:175
TACCTGTACTGGGGAAGCATTTGAATATCCCCCCATGGTGATGGGGACGGAGAACTGCTCCATAAACACAGGCAACGTGCCTAACTTTCCCGGGAAGATGAAGTCAAAGAGCGACCACAGCTCTCGGAGGTTATTTTGCATCGGTGAGCCAGACAGAATGATCCGATGAGGGGTGCGAAACTATTTGAGGAAAGGAAGCACCTTTTTATTAAATTTACCTTTTAGCAATCGCCATTCCTACCCTAAAGATC
+
AAABBFFFFFFFGEFFGGGGGGHHHFHHHHHGGGGHHHGHHHHGGGGGGGGGGHHHHHHHHHHHGFHHHHGHGHHHGHHHHHHGHHHHGGHGGGGGGGHHEFHHHGHHHGHHGGGGGHHHHHHHHGGGGGCHGHHHHHGFGHGGGGGHHHHHHGHHHGHHGHHHHGGGHHHGGGGGGGGGGGGGGGGGEF0FFGGFGFGGGFFFFFFFFFFFFFFFFFFFFFFFFFFFFFFFFFFFFFFFFFFFFFFFFFF
@M05620:45:000000000-G6HP7:1:1101:12281:2156 1:N:0:175
AAACCAAGCAGACACTCACCGCCAGAAGACATGAGGTCAGCTAGATCGGAAGAGCACACGTCTGAACTCCAGTCACAGAAGACCATCTCGTATGCCGTCTTCTGCTTGAAAAAAAAAAAAAAAAAAAGCGTGAATGTGTAGCCGTGAGCTGGAAACAAAAAACAACAGAAAAAGACAATAGAAGGCTAAATAACATATAGACAAGATAGAAGAGGTAGAAGACGATATGTTGACGTACTATAGAAAAGGCA
+
CCBBBBCFCFFFGGGGGGGGGGGGGHHHHHHHHGGHFHHHHHHHHHHHGGGGHGHHHHHGHHHGGHHHHHHHGGHHHHHHHGHHHHHHHHGGHHHHGGGHGHHHHHHH0GGHHGGBG/></<-<-<-.......:;0000000.:-../0//./0//....-.....:;///.../////////..////////9//9/:////./;//;//9..////////.-:.-//////...../////////...
@M05620:45:000000000-G6HP7:1:1101:12624:2169 1:N:0:175
CATCCTGACCCTGAAGTACCCCGGCTTGATTTCTGACATTAGATCGGAAGAGCACACGTCTGAACTCCAGTCACAGAAGACCATCTCGTATGCCGTCTTCTGCTTGAAAAAAAAAAAAAATAATTATGACATATTGTATTGTTGTGAATCATATTCTGATCTTCTATATCTCTGCACAAAGAGTACTACGTGTATGTTGGTAGAGATGTTGACTTTATAACGGGCACACTCGTCAGGTTTATGAATAATGC
+
CCCCCFFFFFFFGGGGGGGGGGGGGGGGHHHHHHHHHHHHHHHHHHGGGGHHHHHHHGHHHGHHHHHHHHHHHHHHHHHHHHHHFHFHGGHGHHGGFHGHHHGHHHHHFGHGGGGC@///011111111111111=11>11110<.10<00000000000=0000000000:000::0/:;//0000009./9/00000..0;0000090;0;009090;0.-;--.99/;.;.../0;000000000000
@M05620:45:000000000-G6HP7:1:1101:17987:2200 1:N:0:175
ATCTCTATCTCCTAAAAACCTGTTTAGATTTGGAGATAGACCTTCAGGTTTTTCATCATTTTCTGCATGAATTATACATTGACCACGTTCCAGCGTGGTCAGTTTGCAGCATTCTGTTATTTTGTTTGACAGAGTGTCTTGTTGAGAACATATGTAGGACATGATTTTTTCCTGCAACAGGGAAAATAAAGTATAAGTTTTAAAGATTTATTCTTTAATAAAGGATCTCAAAGCCAGCTTTAGAAAAAGGA
+
CCCCCFFFFFFFGGGGGGGGGGHHHHHHHHHHHHHHHHHHHHHHHHHHHHHGGHHHHHHHHHIHIHHHHHHHHHHHHHHHHHHHHHGHHHHHHHGGGGHHHHHHHHHHHHHHHHHHHHHHHHHHHHHHHHHHHHGHHHHHHHHHHHHHHHHHHHHHHHHHHHHHHHHHHGHHHHHHHHHHHGGHHHHHHHHHHHHHHFGHHHHHHHHHHHHHHHHHHHHHHHHHHHHHHHHHHHHHHGHHHHHGFHHHGGH
@M05620:45:000000000-G6HP7:1:1101:17981:2216 1:N:0:175
ATCTCTATCTCCTAAAAACCTGTTTAGATTTGGAGATAGACCTTCAGGTTTTTCATCATTTTCTGCATGAATTATACATTGACCACGTTCCAGCGTGGTCAGTTTGCAGCATTCTGTTATTTTGTTTGACAGAGTGTCTTGTTGAGAACATATGTAGGACATGATTTTTTCCTGCAACAGGGAAAATAAAGTATAAGTTTTAAAGATTTATTCTTTAATAAAGGATCTCAAAGCCAGCTTTAGAAAAAGGA
+
AA3AADFFFFFFGGGFFGGGGGHHHHHHHFFF5GHHFHHHDHHHHFHFGGGGFHGHHGHHHHHHHHHFHBGFGFHHFGHHHGFFHHEHHFGDDFGE1EGFFHFE4GHHHHGFGFFGGHGHHHHHGHHHHGHHGFHGGEHHHHHHHFEFHHHGHHHHFFFFHHHHHHFHFBGFHHCGHHFHHEEFHFGGFFGD<GGHHHFHHHHGHHHHHHHGHGGGFBGFG0=DCGHHHHHGHHA:CEHCGFBBCHFH?FH
@M05620:45:000000000-G6HP7:1:1101:19878:2347 1:N:0:175
CATCCTGACCCTGAAGTACCCGGCTTGATTTCTGACATTAAATCGGAAGAGCACACGTCTGAACTCCAGTCACAGAAGACCATCCCGTATGCCGTCTTCTGCTTGAAAAAAAAAACCAATGCTGCTGACCGAGGCCCCCCTGAACCCCAAGGCCAACAGAGACAAGATGACTCAGGTGATGCTCCGCCGACGCCCGTTCTCCTCCCGTCCTTTCCCCAGTCTTTTTCTTCCCCGCTTCATTTCTCCCACTC
+
AAAAAFFFFFFFGFGGGGGGG10AEE0A1AFGH2FD1FGD112D///BE00BFGCG/AACFHHFFAGEHBGFG111BB10>0B10////B>G1E//B?BFHH111B1BBBE/<B///?/1@@@1@<FGHGCCCC-<<<-@-<<<<<ACEC..::G.;.;C;C/;FAFF000909CFFBB000;B0;.C-;9-;@@-9-9-:/9BBE--99;B//9B---/;///B;B:;;B-----:-//;9BB//9--;/
@M05620:45:000000000-G6HP7:1:1101:17177:2406 1:N:0:175
AAACCAAGCAGACACTCACGTCTGAACTCCAGTCACAGAAGACCATCTCGTATGCCGTCTTCTGCTTGAAAAAAAAAAAATACAACGTTACAGCATGGATAGTTGGCAGAATTATGTAATTTTGTTTGACAGGGTGTCTTGTTGAGGACATATGTAGGACATGATTTTTTCCTGTATCAGGGAAACTGACGTTTAGATTTTCAAGATTTATTCTTTAATATTGGATCTCATAGCTATCTTTAGCAAAATGC
+
CCCCCBCFCFFFGGGGGGGGGGHGDGHHHHHHHHHHHHHHHHHHHHEHHHGGHHHHGGGHGHHHHHHHEGHHGGGGGE//0B3?33>?B2/4332330334B4?3222<?2B3DB?333?D222@2=22222//??A11=1?=F1101.>1>FG>11<110>>DG0000-<0000<0;0;:...:/:000.:.;.000;00909;BFFF0;0000;0000000000000000;:000/B;9000000/000
@M05620:45:000000000-G6HP7:1:1101:19234:2568 1:N:0:175
CATCCTGACCCTGAAGTACCCCGGCTTGATTTCTGACATTAGATCGGAAGAGCACACGTCTGAACTCCAGTCACAGAAGACCATCTCGTATGCCGTCTTCTGCTTGAAAAAAAAAAAAAAATTGTTGGACAGAATGGATAGTTGAGTAAATACGGAGATGATGAATATATCCGGCTAGTGGGAAAGTAGGGGACAGATTTTCATGATTTATGATGTTAGAAAGGATCGCAAAGTCGGCTTTGGAGTGTGGT
+
CCCCCFFFFFFFGGGGGGGGGGGGGGGGHHHHHHHHHHHHHHHHHHGEFFFHHHHHHGHHHGHHHHHHHHHHHHHHHHHHHHHH3GFGFGHHHHGFGHGHHHFHHHHGFHHGFEC?/////011><0>111<01>110=0<00=0<0000000<..:-/0:000000;000;.---..00;C.0;.0000...-../0000000000090B00:000000009.:09....-/;0.-9.-/0/0/0.90./
@M05620:45:000000000-G6HP7:1:1101:19230:2588 1:N:0:175
CATCCTGACCCTGAAGTACCCCGGCTTGATTTCTGACATTAGATCGGAAGAGCACACGTCTGAACTCCAGTCACAGAAGACCATCTCGTATGCCGTCTTCTGCTTGAAAAAAAAAAAAAATACGTAAAACAAAGTACAACTATATCAATCAACTTATGATAGAATATAGAGATCAAAAAAGATACGAATGACAACAGTCTCGAAGCTACAGAGCAGCTTCAGGTCGATGATACGTTGGATTTGATGTGATG
+
DDDDDFFFFFFFGGGGGFGGGGGGGGGGHHHHHHHHHHHHHHHHHHGGGGHHHHHHHGHHHGHGHHHHHHHHHHHHHHHHHHGHEHGHGGHHGHGGGHGHHHHHHHHHHHHGGEGF>///0?=/110.11..0011111111000000=000/00000000;0000000000000;:0.-..00;....00000;./0000/0/.-000:00//0://0;0000;-;.00000.:/..0;0000000;000
@M05620:45:000000000-G6HP7:1:1101:17714:2656 1:N:0:175
ATCTCTATCTCCTAAAAACCTGTTTAGATTTGGAGATAGACCTTCAGGTTTTTCATCATTTTCTGCATGAATTATACATTGACCACGTTCCAGCGTGGTCAGTTTGCAGCATTCTGTTATTTTGTTTGACAGAGTGTCTTGTTGAGAACATATGTAGGACATGATTTTTTCCTGCAACAGGGAAAATAAAGTATAAGTTTTAAAGATTTATTCTTTAATAAAGGATCTCAAAGCCAGCTTTAGAAAAAGGA
+
CDDCDFFFFFFFGGGGGGGGGGHHHHHHHHHHHHHHHHHHHHHHHHHHHHHGGHHHHIHHHHIHIHHHHHHHHHHHHHHHHHHHHHGHHHHHHHGGGGHHHHHHHHHHHHHHHHHHHHHHHHHHHHHHHHHHHHHHHHHHHHHHHHHHHHHHHHHHHHHHHHHHHHHHHGHHHHHHHHHHHGGHHHHHHHHHHHHHHHHHHHHHHHHHHHHHHHHHHHHHHGHHHHHHHHHHHHHHHGHHHHHHHHHHGGH
@M05620:45:000000000-G6HP7:1:1101:17719:2675 1:N:0:175
ATCTCTATCTCCTAAAAACCTGTTTAGATTTGGAGATAGACCTTCAGGTTTTTCATCATTTTCTGCATGAATTATACATTGACCACGTTCCAGCGTGGTCAGTTTGCAGCATTCTGTTATTTTGTTTGACAGAGTGTCTTGTTGAGAACATATGTAGGACATGATTTTTTCCTGCAACAGGGAAAATAAAGTATAAGTTTTAAAGATTTATTCTTTAATAAAGGATCTCAAAGCCAGCTTTAGAAAAAGGA
+
CDDCDFFFFFFFGGGGGGGGGGHHHHHHHHHHHHHHHHHHHHHHHHHHHHHGGHHHHHHHIIIHIHHHHHHHHHHHHHHHHHHHHHGHFHHGHGGGAFGHGHGHHHFDFFHHHHHHHHFHHHHHFHHHFHEHGHHHHFHGHHHHBGEHFHGHFHGHHGFCGHHHHHHGFCHFFHFHHGFHHGFHHHHHFDGHHHHHH>HHHHFFGFGHHHHFHGHHHDGFDGDGGHHGDHGFGHFHHGFHGHHHEHHHGGG
@M05620:45:000000000-G6HP7:1:1101:17026:2786 1:N:0:175
TACCTGTACTGGGGAAGCATTTGAATATCCCCCCATGGTGATGGGGACGGAGAACTGCTCCATAAACACAGGCAACGTGCCTAACTTTCCCGGGAAGATGAAGTCAAAGAGCGACCACAGCTCTCGGAGGTTATTTTGCATCGGTGAGCCAGACAGAATGATCCGATGAGGGGTGCGAAACTATTTGAGGAAAGGAAGCACCTTTTTATTAAATTTACCTTTTAGCAATCGCCATTCCTACCCTAAAGATC
+
CCCBBFFFFFFFGGGGGGGGGGHHHHHHHHHGGGGHHHGGGHHHHGGGGGGGGHHHHHHHHHHHHHHHHHHHGHHHGHHHHHHHHHHHGHHGGGEGGHHHGFHHHHHHHHHHGGGGGHHFHHHHHGGGFGCGHHHHHHHHHHGGGGGGHHHHHGHHHHHHHHHHHGGGHHHGGEDFGEDGGGGGGGGEEG:FFGFFGFGGGFFFFFFFFFFFFFFFFFFFFFFFFFFFFFEFFFFFFFFFFFFFFFFFFFB
@M05620:45:000000000-G6HP7:1:1101:21522:2851 1:N:0:175
TACCTGTACTGGGGAAGCATTTGAATATCCCCCCATGGTGATGGGGACGGAGAACTGCTCCATAAACACAGGCAACGTGCCTAACTTTCCCGGGAAGATGAAGTCAAAGAGCGACCACAGCTCTCGGAGGTTATTTTGCATCGGTGAGCCAGACAGAATGATCCGATGAGGGGTGCGAAACTATTTGAGGAAAGGAAGCACCTTTTTATTAAATTTACCTTTTAGCAATCGCCATTCCTACCCTAAAGATC
+
CCCCCFFFFFFFGGGGGGGGGGHHHHHHHHHGGGGHHHHHGHHHHGGGGGGGGHHHHHHHHHHHHHHHHHHHGHHHGHHHHHHHHHHHHHHGGGFGGHHHHHHHHHHHHHHHGGGGGHHHHHHHHDFCDGEHHHHHHHHFGHGGGGGGGGHHHGHGGHHHHHHHHFGGHHHDFEFGGEGGGGGGGGGGGF;BFGGGF?EGFFFFFFFFFFFFFFFFFFFFFFFFFFFFFFEFFFFFFFFFFFFFFFFFFFF
@M05620:45:000000000-G6HP7:1:1101:13826:2918 1:N:0:175
CATCCTGACCCTGAAGTACCCCGGCTTGATTTCTGACATTAGATCGGAAGAGCACACGTCTGAACTCCAGTCACAGAAGACCATCTCGTATGCCGTCTTCTGCTTGAAAAAAAAAAAAAACCAATCTAAGACTATCTTGCATCCCTGACACACACAGAATAATCCGCTAATTGCTTCGAAACTATTTGAGCACACGCACCACCTTTTTATTCCATTTAACCTTGTGCAAACGCCCTTCCTACCCTAACCAC
+
CCCCCFFFFFFFGGGGGGGGGGGGGGGGHHHHHGHGHHHHHHHHHHGGGGHHHHHHHGHHHGHHHHHHHHHHHHHHHHHHHHHHHHHHGGHHHHGGGHGHHHHHHHHHHHHGGGF<><//////?>111111=111<1<<<D1/.0<//00/.<...0:0000;<..:-:0000000-;9:-0;0;900.00::.----:....90;F.BF009;BB00;0090000;00;.@-;-//F000:.0//9.;.
@M05620:45:000000000-G6HP7:1:1101:11873:2934 1:N:0:175
AGATTACTGCAACAGTTCCCCCTGGACCTGGAAAAGTTTCTTGCCTGGCTTACAGAAGCTGAAACAACTGCCAATGTCCTACAGGATGCTACCCGTAAGGAAAGGCTCCTAGAAGACTCCAAGGGAGTAAAAGAGCTGATGAAACAATGGCAAGTAAGTCAGGCATTTCCGCTTTAGCACTCTTGTGGATCCAATTGAACAATTCTCAGCATTTGTACTTGTAACTGACAAGCCAGGGACAAAACAAAGAT
+
A?A?AF4F5BBFGGEGGGGGGGGDEHGFFFCFHHHHGHGHFHHFGHDFHGHHFHFFGHHGHHBGFHFHFGFGHFGCGGFGHCHHHAGHHHHHHGFEEFGHHHHHFHHHGHHHHHHGHGHHHGGGGGGEFHHHGFHHHHFGHBFF2FFHHHHHHEGFHHHHHHHHHHHHHFGGGGGHHHHHHGHHHHGGEHHHGGHHFFHHHHGHGHHDGGHHHHHHHFHHFFGHHHHHGHGHHGBFEDEEEGGFGGGF/B;
@M05620:45:000000000-G6HP7:1:1101:19661:2963 1:N:0:175
CATCCTGACCCTGAAGTACCCGGCTTGATTTCTGACCTTAGATCGGAAGAGCACACGTCTGAACTCCAGTCACAGCACACCATCTCGTATGCCGGCTTCTGCTTGAAAAAAAAAAAAAATACATCGTCAAAGCAGTAGTTGTTGAATCCACGATTAAACTGATATAATAATGTGCGACCTACTACGGACGTTGTCATTCGACAATTTGTAACTTGCTTTCCTCTTCACTCAGACGATCGATTCTCATCCTC
+
BBBBBFFFFFFFGGGGGGGGGCE?2E2C5FGB5D5535BB35AA2E2F22AAFGC1?A12CBD355B335B355B1F121EG@B3@1?13E4F////E03444BB0FGDFEEGCG@<//<11111.....11010=00=<00<.000=00/.-...00:00:0:000:0000;;;..-;.0/000...;-....///////.;-;/;/9////;////9//9//9/////////--..-..//////;//9
@M05620:45:000000000-G6HP7:1:1101:15234:3061 1:N:0:175
ATCTCTATCTCCTAAAAACCTGTTTAGATTTGGAGATAGACCTTCAGGTTTTTCATCATTTTCTGCATGAATTATACATTGACCACGTTCCAGCGTGGTCAGTTTGCAGCATTCTGTTATTTTGTTTGACAGAGTGTCTTGTTGAGAACATATGTAGGACATGATTTTTTCCTGCAACAGGGAAAATAAAGTATAAGTTTTAAAGATTTATTCTTTAATAAAGGATCTCAAAGCCAGCTTTAGAAAAAGGA
+
CCCCCFFFFFFFGGGGGGGGGGHHHHHHHHHHHHHHHHHHHHHHHHHHHHHGGHHHHGHHIHHHHHHHHGHHHHHGHHHHHHHHHHGHHHHHHHGEGGGHHHHHHHHGHHHGHHHHHHHHHHHHHHHHHHHHHHGHHFHHHHHHHHHHHHHHHHHHHHHHHHHHHHHHHGHHHHHHHHGHHGGEHHHGHGHHHHGHHGHHHGGGHGHHGHHHHHHHHGHGHFHFHHHHHHGFHHHHHGHHHHHHHGGHGGF
@M05620:45:000000000-G6HP7:1:1101:15567:3150 1:N:0:175
ATCTCTATCTCCTAAAAACCTGTTTAGATTTGGAGATAGACCTTCAGGTTTTTCATCATTTTCTGCATGAATTATACATTGACCACGTTCCAGCGTGGTCAGTTTGCAGCATTCTGTTATTTTGTTTGACAGAGTGTCTTGTTGAGAACATATGTAGGACATGATTTTTTCCTGCAACAGGGAAAATAAAGTATAAGTTTTAAAGATTTATTCTTTAATAAAGGATCTCAAAGCCAGCTTTAGAAAAAGGA
+
BCCBCFFFFFFFGGGGGGGGGGHHHHHHGHHHHGHHFHHHHHHHHHHHHHHGGHHHHHHHHHHHHHHGHHHHHHHHHHHHHHHHHHGHHHHHHHGGGGHHHHHHHHHHHHHHHHHHHHHHHHHHHHHHGHHHHHGHHHHHHHHHHHGHHHHHHHHHHHHHHHHHHHHHHGHHHHHHHHHHHGGGHHHHHGHGHHHHHGHHHGHHHHHHHHHHHHHHHHHHHGHHHHHHHHHHHHHHHGHHHHHFFHHFFGH
@M05620:45:000000000-G6HP7:1:1101:15549:3158 1:N:0:175
ATCTCTATCTCCTAAAAACCTGTTTAGATTTGGAGATAGACCTTCAGGTTTTTCATCATTTTCTGCATGAATTATACATTGACCACGTTCCAGCGTGGTCAGTTTGCAGCATTCTGTTATTTTGTTTGACAGAGTGTCTTGTTGAGAACATATGTAGGACATGATTTTTTCCTGCAACAGGGAAAATAAAGTATAAGTTTTAAAGATTTATTCTTTAATAAAGGATCTCAAAGCCAGCTTTAGAAAAAGGA
+
AA?ABFFFFFFFGGGGGGGGGGGHHHHHHHHHHFHHHHHGHHHHHHHGHHHGEHHHHHHHHHHHHHHHHGFFHGHFHHHHFEHHHHGGHHHHHHGEGGGHFHGHHHHGHHHHHHHHHHHHHHHHHHHGHHHHHHHHHHHHHHHHHHGHHHHHHHHHHHHHHHHGHHHHHGHGGHHHHHHHHGGHHHHGFFHHGHHHHHGHHHHHHHHHHHHHHGHHHGHHHHGFHHHHHGFGGFHHHGHHHHHGGEHF?AF
@M05620:45:000000000-G6HP7:1:1101:20359:3222 1:N:0:175
CATCCTGACCCTGAAGTACCCGGCTTGATTTCTGACATTAGATCGGAAGAGCACACGTCTGAACTCCAGTCACAGAAGACCATCTCGTATGCCGTCTTCTGCTTGAAAAAAAAAAAAAGGTCAGCTGGGGGGCTTTCTTTGTGTAAGCAACGAGAAACCTGAAAGAAGCATTTTTTAACTAAGTCCTGCTGAGTCATTCATGAGTTTTTAGCCGCCTTGCTTCTTCTCACAGACTCTCTACTCTCATGCCA
+
BBABBFFFFCCCEGCGBGGGGEGGE2EGFEAEEDAEGEGHHHHFGGCF?BFGHHHHGGGGGBGFDHCGHHGFHEHECHEFFEGB5FEFAGFBGGE@GFEGHB43B1@F??//<<B//>/???GHHHBCDGCBB?EFFFFFF9.BFF/9BFF;EDDDFFFFFFFFBFFFFFFFFFFBFFFFFFE/BFFFFFFF?FFBFFFFB////9BFFF/BF.@BFFFFFEFFFFFFFFFBFFFFFFFFFFFFFFFB/FB
@M05620:45:000000000-G6HP7:1:1101:20355:3241 1:N:0:175
CATCCTGACCCTGAAGTACCCGGCTTGATTTCTGACATTAGATCGGAAGAGCACACGTCTGAACTCCAGTCACAGAAGACCATCTCGTATGCCGTCTTCTGCTTGAAAAAAAAAAAAAAGATAGTTGCGAAGACCTGTTTGTTCTAGACACTAGCCCCCTACACGTTGACTGGTAAAACTTCGAACTATGGCTTACATCACACACATGAAGAGAAGTATCTAACGCAATACGCTTCCCTCAGACTCAGTAT
+
BBBBBFFFFFFFGGGFGGGGGGEFFGCGHHHHHGHHHHHH5GHHGGGGGGFGGHHHFGHHGHHHHHHHHHHHHGHHHGHHHHGFFFGFEHFHHGFGHFHHHGHHFHHHHGGGG@D///<//1111111---<.001/00=//<0000000/0/<///.--..:;.....000.00090:00;.....0000././900000/:.../9///9..////////:/;---./9.9..9/./;.//////////
@M05620:45:000000000-G6HP7:1:1101:19302:3282 1:N:0:175
AGATTACTGCAACAGTTCCCCCTGGACCTGGAAAAGTTTCTTGCCTGGCTTACAGAAGCTGAAACAACTGCCAATGTCCTACAGGATGCTACCCGTAAGGAAAGGCTCCTAGAAGACTCCAAGGGAGTAAAAGAGCTGATGAAACAATGGCAAGTAAGTCAGGCATTTCCGCTTTAGCACTCTTGTGGATCCAATTGAACAATTCTCAGCATTTGTACTTGTAACTGACAAGCCAGGGACAAAACAAAGAT
+
AAABCFFFFFFFGGGGGGGGGGGGHHHHHHHHHHHHHHHHHHHHHHHHHHHHHHHHHHHHHGHHHHHHHHHHHHHHHHHHHHHHHGHHHHHHHHGFGGHHHHHHHHHHGHHHHHHHHHHHHHHGGCFFHHHHGGHHHHFHHHHHHHHHHHHHHGHHHHHHHGGHHHHHHHGGGGGHHHHHHHHHHHHGHHHHHHHHHHHGHHHHHHHHHHHHHHHHHHHHHHHHGHHHHHHHHGGGGGGGGGGGGGGGGGG
@M05620:45:000000000-G6HP7:1:1101:20775:3346 1:N:0:175
ATCTCTATCTCCTAAAAACCTGTTTAGATTTGGAGATAGACCTTCAGGTTTTTCATCATTTTCTGCATGAATTATACATTGACCACGTTCCAGCGTGGTCAGTTTGCAGCATTCTGTTATTTTGTTTGACAGAGTGTCTTGTTGAGAACATATGTAGGACATGATTTTTTCCTGCAACAGGGAAAATAAAGTATAAGTTTTAAAGATTTATTCTTTAATAAAGGATCTCAAAGCCAGCTTTAGAAAAAGGA
+
BBBBBFFFFFFFGGFDDGGGGFHHFFFBEGHFFEFFFHHHHHHHHHHHGDECFHHF5BGHGFGFGHHFHFHHHFHHH5GDFHGFHHGGGHFBGFGBEEHHFGHHHHHGHGGHFFHHHHGHHHHHFHHHHHGHHHHHHHHHHHHHGHHFHEHHHHHHHGHHHHGHHHHHHGHHHHHHBGGFHFGGHHGHFHGGHHGHHGHHHHGHGHHHHHHHHHHHHGHHHHHHHHHHHHHHHGGHGGHHHHHHE:CGGCC
@M05620:45:000000000-G6HP7:1:1101:20747:3357 1:N:0:175
ATCTCTATCTCCTAAAAACCTGTTTAGATTTGGAGATAGACCTTCAGGTTTTTCATCATTTTCTGCATGAATTATACATTGACCACGTTCCAGCGTGGTCAGTTTGCAGCATTCTGTTATTTTGTTTGACAGAGTGTCTTGTTGAGAACATATGTAGGACATGATTTTTTCCTGCAACAGGGAAAATAAAGTATAAGTTTTAAAGATTTATTCTTTAATAAAGGATCTCAAAGCCAGCTTTAGAAAAAGGA
+
ABBBCFFFFFFFGGGGGGGGGGHHHHHHHHHHHHHHHHHHHHHHHHHHHHHGGHHHHHHHHHHHHGHHHHHHHHHHHHHHHGHHHHGHHHHHHHGGGGHHHHHHHHHHHGHHHHHHHHGHHHHHHHHHHHHHHHHHHHHHHHHHHHHHGHHHHHHHHHHHHHHHHHHHHGHHHHHHGHHHGFFHHGGHHGHHHHHHHGGHHHHHHEHHHHHHHHHHHHHHHFGHHHHHHHHGHHHHHGHHHHHHHGHHGGF
@M05620:45:000000000-G6HP7:1:1101:12211:3357 1:N:0:175
ATCTCTATCTCCTAAAAACCTGTTTAGATTTGGAGATAGACCTTCAGGTTTTTCATCATTTTCTGCATGAATTATACATTGACCACGTTCCAGCGTGGTCAGTTTGCAGCATTCTGTTATTTTGTTTGACAGAGTGTCTTGTTGAGAACATATGTAGGACATGATTTTTTCCTGCAACAGGGAAAATAAAGTATAAGTTTTAAAGATTTATTCTTTAATAAAGGATCTCAAAGCCAGCTTTAGAAAAAGGA
+
A11AAFFFFFFFGGGGDGGGCEBFHGFFDFHHHFFCEFF1FGBFABGHGHFEFGDDGGHFHHHHHFEHHEF2EGGHGHFHHGBCFGEAFAGFDGEE>FHHGGFEBGEGHGHGGGHHFFFGGFHHEHHHGHHGHG>FBGGDGGFGFFEHHHHHBGGHHHDGCGHHFGFHGCHFFFFFFGHHHGEHHGGBBGGHHGFFHGHHHHFGGHHHFHHHHHFFGHHGGHHBGHHHFGGHHGHHHGHHHFG0;CHHGAG
@M05620:45:000000000-G6HP7:1:1101:20765:3370 1:N:0:175
ATCTCTATCTCCTAAAAACCTGTTTAGATTTGGAGATAGACCTTCAGGTTTTTCATCATTTTCTGCATGAATTATACATTGACCACGTTCCAGCGTGGTCAGTTTGCAGCATTCTGTTATTTTGTTTGACAGAGTGTCTTGTTGAGAACATATGTAGGACATGATTTTTTCCTGCAACAGGGAAAATAAAGTATAAGTTTTAAAGATTTATTCTTTAATAAAGGATCTCAAAGCCAGCTTTAGAAAAAGGA
+
DDDDDFFFFFFFGGGGGGGGGGHHHHHHHHHHHHHHHHHHHHHHHHHHHHHGGHHHHHHHHHIHIHHHHHHHHHHHHHHHHHHHHHGHHHHHHHGGGGHHHHHHHHHHHHHHHHHHHHHHHHHHHHHHHHHHHHHHHHHHHHHHHHHHHHHHHHHHHHHHHHHHHHHHHGHHHHHHGHHHHGGHHHHHHHHHHHHHHHHHHHHHHHHHHHHHHHHHHHHHHHHHHHHHHHHHHHHHHGHHHHHHHHHHGGH
@M05620:45:000000000-G6HP7:1:1101:20747:3375 1:N:0:175
ATCTCTATCTCCTAAAAACCTGTTTAGATTTGGAGATAGACCTTCAGGTTTTTCATCATTTTCTGCATGAATTATACATTGACCACGTTCCAGCGTGGTCAGTTTGCAGCATTCTGTTATTTTGTTTGACAGAGTGTCTTGTTGAGAACATATGTAGGACATGATTTTTTCCTGCAACAGGGAAAATAAAGTATAAGTTTTAAAGATTTATTCTTTAATAAAGGATCTCAAAGCCAGCTTTAGAAAAAGGA
+
CBCCCFFFFFFFGGGGGGGGGGHHHHHHHHHHHHHHHHHHHHHHHHHHHHHGGHHHHIIHHHIHHHHHHHHHHHHHHHHHHGHHHHGHHHHHHHGFGGHHHHHHHHHGHHHHHHHHHHGHHHHHHHHHGHHHHHHHHHHHHHHHHHGHHHHHHHHHHHHHHHHHHHHHHGHHHHHHGHHHHGGHHHHHHGHHHHHHHGHHHGHGHHHHHGHHHHHHHGHGGGHHHHHHHGHGGGHHHGHHHFHFHGGHDGF
@M05620:45:000000000-G6HP7:1:1101:12208:3377 1:N:0:175
ATCTCTATCTCCTAAAAACCTGTTTAGATTTGGAGATAGACCTTCAGGTTTTTCATCATTTTCTGCATGAATTATACATTGACCACGTTCCAGCGTGGTCAGTTTGCAGCATTCTGTTATTTTGTTTGACAGAGTGTCTTGTTGAGAACATATGTAGGACATGATTTTTTCCTGCAACAGGGAAAATAAAGTATAAGTTTTAAAGATTTATTCTTTAATAAAGGATCTCAAAGCCAGCTTTAGAAAAAGGA
+
BBBBBFFFFFFFGGGGGGGGGGHHHHHHHHHHGHHHHHFHHHHHHHHHHHHGGHHHHGHHHHHHHHHGHGHHHHHHHHHHHHHHHHGHHHHHHHGEFGHHFHHHHHHGHHGHHHHHHHHHHHHHHHHHGHHHHHHHHHHHHHHHHHGHHHHGHHHHHHHHFHHHHHHHHGHHHHFHHHHHHGGHHHHGFFHFFHHGHHHHHGFHHHHHHHHHHHHHGGHHHHHFHHHHHGGHHHHHGGHHHHHHGFFHGCG
@M05620:45:000000000-G6HP7:1:1101:13720:3380 1:N:0:175
ATCTCTATCTCCTAAAAACCTGTTTAGATTTGGAGATAGACCTTCAGGTTTTTCATCATTTTCTGCATGAATTATACATTGACCACGTTCCAGCGTGGTCAGTTTGCAGCATTCTGTTATTTTGTTTGACAGAGTGTCTTGTTGAGAACATATGTAGGACATGATTTTTTCCTGCAACAGGGAAAATAAAGTATAAGTTTTAAAGATTTATTCTTTAATAAAGGATCTCAAAGCCAGCTTTAGAAAAAGGA
+
CDDDCFFFFFFFGGGGGGGGGGHHHHHHHHHHHHHHHHHHHHHHHHHHHHHGGHHHHHHHIIIHIHHHHHHHHHHHHHHHHHHHHHGHHHHHHHGGGGHHHHHHHHHHHHHHHHHHHHHHHHHHHHHHHHHHHHHHHHHHHHHHHHHHHHHHHHHHHHHHHHHHHHHHHGHHHHHHHHHHHGGHHHHHHHHHHHHHHHHHHHHHHHHHHHHHHHHHHGHHHHHHHHHHHHHHHHHHHGHHHHHHHHHHGGH
@M05620:45:000000000-G6HP7:1:1101:20761:3388 1:N:0:175
ATCTCTATCTCCTAAAAACCTGTTTAGATTTGGAGATAGACCTTCAGGTTTTTCATCATTTTCTGCATGAATTATACATTGACCACGTTCCAGCGTGGTCAGTTTGCAGCATTCTGTTATTTTGTTTGACAGAGTGTCTTGTTGAGAACATATGTAGGACATGATTTTTTCCTGCAACAGGGAAAATAAAGTATAAGTTTTAAAGATTTATTCTTTAATAAAGGATCTCAAAGCCAGCTTTAGAAAAAGGA
+
BBBBBFFFFFFFGGGGGGGGGGHHHHHGHHHHHHHHHHHGHHHHHHHHHHHGGHHHHHHHHHHHHGHHHHHGHGHHHHHHHHHHHHGHHHHHHHGFGGHHGHHHHHHHHHHHHHHHHHHHHHHHHHHHHHHHHHHHHHHHHHHHHHHHHHHHHHHHHHHHHHFHHHHHHGHHHHHHHHHGHGGFHHHGHDGHHHHHHHHHHHGGGHHHHHHHHHHHHFHHHHGFHHHHHHHHHHHHHGFHHGEHH;FH?DG
@M05620:45:000000000-G6HP7:1:1101:14491:3427 1:N:0:175
TACCTGTACTGGGGAAGCATTTGAATATCCCCCCATGGTGATGGGGACGGAGAACTGCTCCATAAACACAGGCAACGTGCCTAACTTTCCCGGGAAGATGAAGTCAAAGAGCGACCACAGCTCTCGGAGGTTATTTTGCATCGGTGAGCCAGACAGAATGATCCGATGAGGGGTGCGAAACTATTTGAGGAAAGGAAGCACCTTTTTATTAAATTTACCTTTTAGCAATCGCCATTCCTACCCTAAAGATC
+
AAABCFFFFFFFGGGGGGGGGGHHHHHHHHGGGGGHHHFGHHHHHGGGGGGGGHHHHHHHHGHHGHHHHHHHGHHHGHHHHHHHHHHHHHHGGGGGGHHHGHHHHHHGHHHHGGGGGHHHHHHHHGGGGGEHHHHHHHHFHHGGGGEHHHHHHGHHHHHHHHHHHGGGHHHGGGGGGGGGGGGGGGGGGGCFFGGGGGGFGFFFFFFFFFFFFFFFFFFFFFFFFFFFFFFFFFFFFFFFFFFFFFFFFFF
@M05620:45:000000000-G6HP7:1:1101:11817:3451 1:N:0:175
CATCCTGACCCTGAAGTACCCCGGCTTGATTTCTGACATTAGATCGGAAGAGCACACGTCTGAACTCCAGTCACAGAAGACCATCTCGTATGCCGTCTTCTGCTTGAAAAAAAAAAAAAAAAAATACAACACAATGTCATATTGTGAATAAAGAATAAAAATAATATTGTACTACAACAAGTAAAAGAAAAGAGAAACTTGATAGAAGATCATATTAGTAAAAGATCTCCACGGCAAGATAATAACAAAGA
+
CCCCCFFFFFFFGGGGGGGGGGGGGGGGHHHHHHHHHHHHHHHHHHGGGGHHHHHHHGHHHGHHHHHHHHHHHHHHHHHGHHHHEHHHGGHHHHGGGHGHHHHHHHHHHHHGGGGCB/>/<->-.00<00...C00=0000000;:C0:00000.00000:.0900000900;000:0../0;;000:.;//.//00:;0000:00000000000000000:00.;00000/.----.:00000:000.//
@M05620:45:000000000-G6HP7:1:1101:16500:3505 1:N:0:175
ATCTCTATCTCCTAAAAACCTGTTTAGATTTGGAGATAGACCTTCAGGTTTTTCATCATTTTCTGCATGAATTATACATTGACCACGTTCCAGCGTGGTCAGTTTGCAGCATTCTGTTATTTTGTTTGACAGAGTGTCTTGTTGAGAACATATGTAGGACATGATTTTTTCCTGCAACAGGGAAAATAAAGTATAAGTTTTAAAGATTTATTCTTTAATAAAGGATCTCAAAGCCAGCTTTAGAAAAAGGA
+
ABBBBFFFFFFFGGGGGGGGGGHHHFHHHGHHHGHGHHHHHHHHHHHHHHHGGHHHHHHHHHHHHHHHHHHHHHHHHHHHHHHHHHGHHHHHHHGFGGHHHHHHHHHHHHHHHHHHHHHHHHHHHHHGHHHHHHHHHHHHGHHHGGHHHHHHHHHFHHGHHHHHHHHHGGHHHHHHFHHHHGGHHHFGGFGGGHHHGFGHHHHGHGHHHHHHHHHHHHHHDFHHFHGHGHHHHHHHHGHHHHHHHHHHGGF
@M05620:45:000000000-G6HP7:1:1101:16489:3522 1:N:0:175
ATCTCTATCTCCTAAAAACCTGTTTAGATTTGGAGATAGACCTTCAGGTTTTTCATCATTTTCTGCATGAATTATACATTGACCACGTTCCAGCGTGGTCAGTTTGCAGCATTCTGTTATTTTGTTTGACAGAGTGTCTTGTTGAGAACATATGTAGGACATGATTTTTTCCTGCAACAGGGAAAATAAAGTATAAGTTTTAAAGATTTATTCTTTAATAAAGGATCTCAAAGCCAGCTTTAGAAAAAGGA
+
CDECDFFFFFFFGGGGGGGGGGHHHHHHHHHHHHHHHHHHHHHHHHHHHHHGGHHHHHHHHHIIIHHHHHHHHHHHHHHHHHHHHHGHHHHHHHGGGGHHHHHHHHHHHHHHHHHHHHHHHHHHHHHHHHHHHHHHHHHHHHHHHHHHHHHHHHHHHHHHHHHHHHHHHGHHHHHHHHHHHGGHHHHHHHHHHHHHHHHHHHHHHHHHHHHHHHHHHHHHHGHHHHHHHHHHHHHHHGHHHHHHHHHHGGH
@M05620:45:000000000-G6HP7:1:1101:17661:3570 1:N:0:175
ATCTCTACTCCTAAAAACCTGTTTAGATTTGGAGATAGACCTTCAGGTTTTTCATCATTTTCTGCATGAATTATACATTGACCACGTTCCAGCGTGGTCAGTTTGCAGCATTCTGTTATTTTGTTTGACAGAGTGTCTTGTTGAGAACATATGTAGGACATGATTTTTTCCTGCAACAGGGAAAATAAAGTATAAGTTTTAAAGATTTATTCTTTAATAAAGGATCTCAAAGCCAGCTTTAGAAAAAGGAA
+
3AABAFBFFFFFGFGGFEGGGFGHDFBGHHHHCGGHCFEGHHHHHHHHHHGGHFHHHHHHHHHHHHHHBHHHGHHHHHHHHHHHHGHHHHHGHGGGGHHHHHHHHHHHHHHHHHHHHHHHHHHGHHHHHHHHHGHHHHHHHHHHHFFGGHHHHGHHHHHHHHHHHHHHCHHGHHHHHHHHGFFCGFG1GGGFFH1F>GGFGG1F1FFHHHGHHHHBD<DD0DDFGHHGHHHGHHHHGHHHHHBB:GHEDHF
@M05620:45:000000000-G6HP7:1:1101:17654:3588 1:N:0:175
ATCTCTACTCCTAAAAACCTGTTTAGATTTGGAGATAGACCTTCAGGTTTTTCATCATTTTCTGCATGAATTATACATTGACCACGTTCCAGCGTGGTCAGTTTGCAGCATTCTGTTATTTTGTTTGACAGAGTGTCTTGTTGAGAACATATGTAGGACATGATTTTTTCCTGCAACAGGGAAAATAAAGTATAAGTTTTAAAGATTTATTCTTTAATAAAGGATCTCAAAGCCAGCTTTAGAAAAAGGAA
+
BBCCCFFFFFFFGGGGGGGGGGHHEHHHHHHHHHHHHHHHHHHHHHHHHHGGHHHHHHHHHHHHHHHHHHHHHHHHHHHHHHHHHGHHHHHHHGGGGHHHHHHHHHHHHHHHHHHHHHHHHHHHHHHHHHHHHHHHHHHHHHHHHHGHHHHHHFHGHHHHHHHHHHHHGHHHHHHHHHHHGGHHHHHHHHGHHHHGGHHHHHHHGHHHHHHHHHHHHGHFFFFHHGHHHHHHHGGHGHHHGHHHHHHGFHG
@M05620:45:000000000-G6HP7:1:1101:19169:3624 1:N:0:175
ATCTCTATCTCCTAAAAACCTGTTTAGATTTGGAGATAGACCTTCAGGTTTTTCATCATTTTCTGCATGAATTATACATTGACCACGTTCCAGCGTGGTCAGTTTGCAGCATTCTGTTATTTTGTTTGACAGAGTGTCTTGTTGAGAACATATGTAGGACATGATTTTTTCCTGCAACAGGGAAAATAAAGTATAAGTTTTAAAGATTTATTCTTTAATAAAGGATCTCAAAGCCAGCTTTAGAAAAAGGA
+
11>>AFFFFFFFGFGGFGGGFA1FGFFG3AFGF1B10FE1FGGGGHHHGHFFGFFFFHHGHGFHFBHHHHGGAFA2F2FGF1BBG//AGHHFGFEFEEHGHG2F2FGHHHHHGH2B@EGHHHHH0GHHHHHHHHEFGHFDFFFHGGEHHHHG2BBFGFGBGGGGHHHHH?GDGFFF<GHHGA<GHHDH1GHHHBGHG=>GF<F=B1GG1FGHHHHHHHGFB=<GGGFHGBGH<CG/GGHHHFEBFHHHCCG
@M05620:45:000000000-G6HP7:1:1101:19196:3629 1:N:0:175
ATCTCTATCTCCTAAAAACCTGTTTAGATTTGGAGATAGACCTTCAGGTTTTTCATCATTTTCTGCATGAATTATACATTGACCACGTTCCAGCGTGGTCAGTTTGCAGCATTCTGTTATTTTGTTTGACAGAGTGTCTTGTTGAGAACATATGTAGGACATGATTTTTTCCTGCAACAGGGAAAATAAAGTATAAGTTTTAAAGATTTATTCTTTAATAAAGGATCTCAAAGCCAGCTTTAGAAAAAGGA
+
BCCCCFFFFFFFGGGGGGGGGGHHHHHHHHHHHHHHHHHHHHHHHHHHHHHGGHHHHIHHIHHHIHHHHHHHHHHHHHHHHGHHHHGHHHHHHHGFGGHHHHHHHHHHHHHHHHHHHHHHHHHHHHHHGHHHHHGHHHHHHHHHHHHHHHHHHHHHHHHHHHHHHHHHHGHHHHHHHHHHHGGGHHHHHHHHHHHGHGHHHHHHHHHHHHHHHHHHHHHHHHHHHHHHHHHHHHHHHGHHHHHHFGHGGGG
@M05620:45:000000000-G6HP7:1:1101:20747:3717 1:N:0:175
ATCTCTATCTCCTAAAAACCTGTTTAGATTTGGAGATAGACCTTCAGGTTTTTCATCATTTTCTGCATGAATTATACATTGACCACGTTCCAGCGTGGTCAGTTTGCAGCATTCTGTTATTTTGTTTGACAGAGTGTCTTGTTGAGAACATATGTAGGACATGATTTTTTCCTGCAACAGGGAAAATAAAGTATAAGTTTTAAAGATTTATTCTTTAATAAAGGATCTCAAAGCCAGCTTTAGAAAAAGGA
+
CDDDDFFFFFFFGGGGGGGGGGHHHHHHHHHHHHHHHHHHHHHHHHHHHHHGGHHHHIIHHHIIHHHHHHHHHHHHHHHHHHHHHHGHHHHHHHGGGGHHHHHHHHHHHHHHHHHHHHHHHHHHHHHHHHHHHHHHHHHHHHHHHHHHHHHHHHHHHHHHHHHHHHHHHGHHHHHHHHHHHGGHHHHHHHHHHHHHHHHHHHHHHHHHHHHHHHHHHHHHHHHHHHHHHHHHHHHHHGHHHHHHHHHHGGH
@M05620:45:000000000-G6HP7:1:1101:20764:3723 1:N:0:175
ATCTCTATCTCCTAAAAACCTGTTTAGATTTGGAGATAGACCTTCAGGTTTTTCATCATTTTCTGCATGAATTATACATTGACCACGTTCCAGCGTGGTCAGTTTGCAGCATTCTGTTATTTTGTTTGACAGAGTGTCTTGTTGAGAACATATGTAGGACATGATTTTTTCCTGCAACAGGGAAAATAAAGTATAAGTTTTAAAGATTTATTCTTTAATAAAGGATCTCAAAGCCAGCTTTAGAAAAAGGA
+
BBBBBFBFFFFFGGGGGGGGGGHHHHHHHGHGHHGHHHHFGGHHHHHHHHHGGHEFFFGHHGHFDHHGHHHHHHHHHHHHGHHHHHGHHHHHGHGEFFHGHHHHHHHHGHHFGHEHGHHGHHHHHHHHGHHHHHGHHHHHHGGFHGHHHHFHGHHHHGHHHHHHHFHHHGHFHHHHHGGFEAEGH0FDGHHHFHHHHHGDGHHGHGHHHGHHHHHHHHHHGHFEHHHGHHHHHHHHHGHHHHHFHBGHCGH
@M05620:45:000000000-G6HP7:1:1101:12332:3779 1:N:0:175
CATCCTGACCCTGAAGTACCCCGGCTTGATTTCTGACATTAGATCGGAAGAGCACACGTCTGAACTCCAGTCACAGAAGACCATCTCGTATGCCGTCTTCTGCTTGAAAAAAAAAAAAAAAAAACAAAGGCAAAACCGTACAGATTCTCAACAACGATAATAATACCGAAAGCAAAAATACACAATATTATACATCAATCAATACTACCTCGACACACGACCATTGTGGTATCGGATGCAAGTCAGGCATG
+
DDDDDFFFFFFFGGGGGGGGGGGGGGGGHHHHHHHHHHHHHHHHHHGGGGHHHHHHHGHHHGHHHHHHFHHHHHHHHHHHHHHHHHHHGGHHHHGFGHGHHHHHHHHHEHGGGGG/>/</<>--.<<.//..<./.;-.:.:000000000/0..-..9.0000::0..--./;/0/..000:0.000000000000000:000:000/00..-.-/.-----00000./000;-..-:0000000//.0.
@M05620:45:000000000-G6HP7:1:1101:14170:3783 1:N:0:175
ATCTCTATCTCCTAAAAACCTGTTTAGATTTGGAGATAGACCTTCAGGTTTTTCATCATTTTCTGCATGAATTATACATTGACCACGTTCCAGCGTGGTCAGTTTGCAGCATTCTGTTATTTTGTTTGACAGAGTGTCTTGTTGAGAACATATGTAGGACATGATTTTTTCCTGCAACAGGGAAAATAAAGTATAAGTTTTAAAGATTTATTCTTTAATAAAGGATCTCAAAGCCAGCTTTAGAAAAAGGA
+
CCCCCFFFFFFFGGGGGGGGGGHHHHHHHHHHHHHHHHHHHHHHHHHHHHHGGHHHHHHHHHIHHHHHHHHHHHHHHHHHHHHHHHGHHHHHHHGGGGHHHHHHHHHHHHHHHHHHHHHHHHHHHHHHHHHHHHHHHHHHHHHHHHHHHHHHHHHHHHHHHHHHHHHHHGHHHHHHHHHHHGGHHHHHHHHHHHHHHHHHHHHHHHHHHHHHHHHHHHHHHFHHHHHHHHHHHHHHHGHHHHHFHGHHGGH
@M05620:45:000000000-G6HP7:1:1101:14161:3800 1:N:0:175
ATCTCTATCTCCTAAAAACCTGTTTAGATTTGGAGATAGACCTTCAGGTTTTTCATCATTTTCTGCATGAATTATACATTGACCACGTTCCAGCGTGGTCAGTTTGCAGCATTCTGTTATTTTGTTTGACAGAGTGTCTTGTTGAGAACATATGTAGGACATGATTTTTTCCTGCAACAGGGAAAATAAAGTATAAGTTTTAAAGATTTATTCTTTAATAAAGGATCTCAAAGCCAGCTTTAGAAAAAGGA
+
CCCCCFFFFFFFGGGGGGGGGGGHHHHHHHHHHHHHHHHHHHHHHHHHHHHGGHHHHHHHHIIHIHHHHHHHHHHHHHHHHHHHHHFFHHHHHHGFGGHHHHHHHHHHHHHHHHHHHHHHHHHHHHHHHHHHHHGHHHHHHHHHHHHHHHHHHHHHHHHHHHHHHHHHHGHHHHHHHHHHHGGHHHHHHHHHHHHHHGHHHHHHHHHHHHHHHHHHHHHHHGHHHHHHHHHHHHHHHGHHHHHGHGHHGGG
@M05620:45:000000000-G6HP7:1:1101:14179:3805 1:N:0:175
ATCTCTATCTCCTAAAAACCTGTTTAGATTTGGAGATAGACCTTCAGGTTTTTCATCATTTTCTGCATGAATTATACATTGACCACGTTCCAGCGTGGTCAGTTTGCAGCATTCTGTTATTTTGTTTGACAGAGTGTCTTGTTGAGAACATATGTAGGACATGATTTTTTCCTGCAACAGGGAAAATAAAGTATAAGTTTTAAAGATTTATTCTTTAATAAAGGATCTCAAAGCCAGCTTTAGAAAAAGGA
+
CCCCBFFFFFFFGGGGGGGGGGHHHHHHHHHHHHHHHHHHHHHHHFHHHHHGEHHHHHHHHHHHHHHHHHHHHHHGHHHHHHHHHHGHHHHHHHGGGGHHHHHHHHHGHHGHHHHHHHHHHHHHHHGHGHHHHHHHHHHHHHHHGHHHHHHHHHHHHHHHHHHHHHHHHGHHHHHHHHGHHGGHHHHGHHHHHHHHHHHHHGHGHGHHHHHHHGHHHHHFGHHFHHHGGFHGHHEHHGHHHGHGHHGGDDG
@M05620:45:000000000-G6HP7:1:1101:15297:3828 1:N:0:175
ATCTCTATCTCCTAAAAACCTGTTTAGATTTGGAGATAGACCTTCAGGTTTTTCATCATTTTCTGCATGAATTATACATTGACCACGTTCCAGCGTGGTCAGTTTGCAGCATTCTGTTATTTTGTTTGACAGAGTGTCTTGTTGAGAACATATGTAGGACATGATTTTTTCCTGCAACAGGGAAAATAAAGTATAAGTTTTAAAGATTTATTCTTTAATAAAGGATCTCAAAGCCAGCTTTAGAAAAAGGA
+
CCCCCFFFFFFFGGGGGGGGGGHHHHHHHHHHHHHHHHHHHHHHHHHHHHHGGHHHHIHHHHIHHHHHHGHHHHHHHHHHHHHHHHGGHHHHHHGGGGHHHHHHHHHHHHHHHHHHHHHHHHHHHHHHHHHHHHHHHHHHHHHHHHGHHHHHHHHHHHHHHHHHHHHHHGHHHHHHHHHHHGGHHHHGHHHHHHHGHGHHHHHHHHHHHHHHHHHHHGHHHFHHHHHGHHHHHHHHHGHHHHHBFGHHGGH
@M05620:45:000000000-G6HP7:1:1101:8636:3835 1:N:0:175
ATCTCTATCTCCTAAAAACCTGTTTAGATTTGGAGATAGACCTTCAGGTTTTTCATCATTTTCTGCATGAATTATACATTGACCACGTTCCAGCGTGGTCAGTTTGCAGCATTCTGTTATTTTGTTTGACAGAGTGTCTTGTTGAGAACATATGTAGGACATGATTTTTTCCTGCAACAGGGAAAATAAAGTATAAGTTTTAAAGATTTATTCTTTAATAAAGGATCTCAAAGCCAGCTTTAGAAAAAGGA
+
CDCCCFFFFFFFGGGGGGGGGGGHHHHHHHHHHHHHHHHHHHHHHHHHHHHGGHHHHHHHHHIHIHHHHGHHHHHHHHHHHHHHHHGHHHHHHHGGGGHHGHHHHHHHHHHHHHHHHHHHHHHHHHHHHHGHHHGHHHHHHHHHHHGHHHHHHHHHHHHHHHHHHHHHHGHHHHHHHHHHHGGGHHHHHGHHGHHHHFHHHHGHHHHHHHHHHHHHGHHHGGHHHHHHHGHFHHHGGFHHHHHHHHHHGGH
@M05620:45:000000000-G6HP7:1:1101:13158:3837 1:N:0:175
ATCTCTATCTCCTAAAAACCTGTTTAGATTTGGAGATAGACCTTCAGGTTTTTCATCATTTTCTGCATGAATTATACATTGACCACGTTCCAGCGTGGTCAGTTTGCAGCATTCTGTTATTTTGTTTGACAGAGTGTCTTGTTGAGAACATATGTAGGACATGATTTTTTCCTGCAACAGGGAAAATAAAGTATAAGTTTTAAAGATTTATTCTTTAATAAAGGATCTCAAAGCCAGCTTTAGAAAAAGGA
+
3>3A?FFFFFFFGGGFGFEEGFGHHHHHHHHHHHH4GHHFGHHHFHHHHHHGGHFGHFHHHHHHHHGHGHHHHGHHHHHHHGHHHHGHHHHFHHG1?EGHGFHHHGHFFHEHHHHHHHBGHHHFHHHFHGHHHHHHHHHHBHHG4?/GGGHHEBGHBDDFHFCDHHHHFDFHH1GHBG0@/CCGA0??D1?GGHB1>GHHH1F1FGGGFFHHHHHH<DGGHFHHEHHHHHGHHGHHHGHHH0C00;;.../
@M05620:45:000000000-G6HP7:1:1101:18818:3853 1:N:0:175
ATCTCTATCTCCTAAAAACCTGTTTAGATTTGGAGATAGACCTTCAGGTTTTTCATCATTTTCTGCATGAATTATACATTGACCACGTTCCAGCGTGGTCAGTTTGCAGCATTCTGTTATTTTGTTTGACAGAGTGTCTTGTTGAGAACATATGTAGGACATGATTTTTTCCTGCAACAGGGAAAATAAAGTATAAGTTTTAAAGATTTATTCTTTAATAAAGGATCTCAAAGCCAGCTTTAGAAAAAGGA
+
BBBBBFFFFFFFGGGGGGGGGGHHHHHHHHHHHHHHHHHHHHHHHHHHHHHGGHHHHHHHHHHHHHHHHHHHHHHHHHHHHHHHHHGHHHHGHHGGGGHHHHHHHHHHHHHHHHHHHHHHHHHHHHHHHFHHHHH3FHHHHHHHHHHGHHHHHHHEGHHHHHHHHHHHHGHHHHHHHHHHHGGHHHGHHFGHHHHHHHHHHHHHHHHHHHHHHHHHHHHHGHGHHHHHHGGHHHHHGGFHHHHBFGHFGGG
@M05620:45:000000000-G6HP7:1:1101:8640:3856 1:N:0:175
ATCTCTATCTCCTAAAAACCTGTTTAGATTTGGAGATAGACCTTCAGGTTTTTCATCATTTTCTGCATGAATTATACATTGACCACGTTCCAGCGTGGTCAGTTTGCAGCATTCTGTTATTTTGTTTGACAGAGTGTCTTGTTGAGAACATATGTAGGACATGATTTTTTCCTGCAACAGGGAAAATAAAGTATAAGTTTTAAAGATTTATTCTTTAATAAAGGATCTCAAAGCCAGCTTTAGAAAAAGGA
+
CCCCCFFFFFFFGGGGGGGGGGHHHHHHHHHHHHHHHHHHHHHHHHHHHHHGGHHHHHHHIIIHIHHHHHHHHHHHHHHHHHHHHHGHHHHHHHGGGGHHHHHHHHHHHHHHHHHHHHHHHHHHHHHHHHHHHHHHHHHHHHHHHHHHHHHHHHHHHHHHHHHHHHHHHGHHHHHHHHHHHGGHHHHHHGHHGHHHHGHHHGHHHGHHHHHHHHHHGFHHHGGHHHHHHGHGHHHHHGHHHHHGGGGHGGH
@M05620:45:000000000-G6HP7:1:1101:13163:3857 1:N:0:175
ATCTCTATCTCCTAAAAACCTGTTTAGATTTGGAGATAGACCTTCAGGTTTTTCATCATTTTCTGCATGAATTATACATTGACCACGTTCCAGCGTGGTCAGTTTGCAGCATTCTGTTATTTTGTTTGACAGAGTGTCTTGTTGAGAACATATGTAGGACATGATTTTTTCCTGCAACAGGGAAAATAAAGTATAAGTTTTAAAGATTTATTCTTTAATAAAGGATCTCAAAGCCAGCTTTAGAAAAAGGA
+
DDDDDFFFFFFFGGGGGGGGGGHHHHHHHHHHHHHHHHHHHHHHHHHHHHHGGHHHHHHHHIIHIHHHHHHHHHHHHHHHHHHHHHGHHHHHHHGFGGHHHHHHHHHHHHHHHHHHHHHHHHHHHHHHHHHHHHHHHHHHHHHHHHHHHHHHHHHHHHHHHHHHHHHHHGHHHHHHHHHHHGGHHHHGHGHHHHHHHHHHHHHHHHHHHHHHHHHHHHHHHHHHHHGHHGHHHHHHHGHHHHHHHHHHGGH
@M05620:45:000000000-G6HP7:1:1101:18809:3868 1:N:0:175
ATCTCTATCTCCTAAAAACCTGTTTAGATTTGGAGATAGACCTTCAGGTTTTTCATCATTTTCTGCATGAATTATACATTGACCACGTTCCAGCGTGGTCAGTTTGCAGCATTCTGTTATTTTGTTTGACAGAGTGTCTTGTTGAGAACATATGTAGGACATGATTTTTTCCTGCAACAGGGAAAATAAAGTATAAGTTTTAAAGATTTATTCTTTAATAAAGGATCTCAAAGCCAGCTTTAGAAAAAGGA
+
DDDDDFFFFFFFGGGGGGGGGGHHHHHHHHHHHHHHHHHHHHHHHHHHHHHGGHHHHHHHHHIHIHHHHHHHHHHHHHHHHHHHHHGHHHHHHHGGGGHHHHHHHHHHHHHHHHHHHHHHHHHHHHHHHHHHHHHHHHHHHHHHHHGHHHHHHHHHHHHHHHHHHHHHHGHHHHHHHHHHHGGHHHHHHHHHHHHHHHHHHHHHHHHHHHHHHHHHHHHHHHHHHHHHHHHHHHHHHGHHHHHHHHHHGGH
@M05620:45:000000000-G6HP7:1:1101:18828:3869 1:N:0:175
ATCTCTATCTCCTAAAAACCTGTTTAGATTTGGAGATAGACCTTCAGGTTTTTCATCATTTTCTGCATGAATTATACATTGACCACGTTCCAGCGTGGTCAGTTTGCAGCATTCTGTTATTTTGTTTGACAGAGTGTCTTGTTGAGAACATATGTAGGACATGATTTTTTCCTGCAACAGGGAAAATAAAGTATAAGTTTTAAAGATTTATTCTTTAATAAAGGATCTCAAAGCCAGCTTTAGAAAAAGGA
+
AAABBFFFFFFFGGGGGGGGGGFHHHGHHHHGHHGHHFHHHHHHHGHHHHHGGHHHGHHHHHHHHHHGHHHHHHHHHHHHHFHHEHGHHHHHHHGGGGHHFGHHHHHHGHHHHHHHHHHHHHHHHHHHFHHHHHGFHHHHGGGHHFHHHHHHHHFFHHHHHHHHHHHHHGHHHHHHHHHHHGGGHHHHHHHHHHHGHFFGHHHHGHHHHHHHHHHHHHHHHHFHFHHHBGHHHHAGCEHHHFGHGFHFGGH
@M05620:45:000000000-G6HP7:1:1101:21930:3875 1:N:0:175
AGATTACTGCAACAGTTCCCCCTGGACCTGGAAAAGTTTCTTGCCTGGCTTACAGAAGCTGAAACAACTGCCAATGTCCTACAGGATGCTACCCGTAAGGAAAGGCTCCTAGAAGACTCCAAGGGAGTAAAAGAGCTGATGAAACAATGGCAAGTAAGTCAGGCATTTCCGCTTTAGCACTCTTGTGGATCCAATTGAACAATTCTCAGCATTTGTACTTGTAACTGACAAGCCAGGGACAAAACAAAGAT
+
BBABBFFFFFFFGGGEFGGGGGGGHHHGHHHEFHHHHHHHHHHHHFHHHHHHHHEHF3FHHHHHHHHHHGHHFHHGGBGHGHHHBBFGHHDDGHGGGGHHHEHHHHHHGHHHHHHFHHHHHHHGGCEGHHHHGGHHHHFHHHGHFGHHGGGHHGHHFHFHHHHHHHHHHGGGGGGHGHHHHHHGB=G.GCCGHGHDGFGBFGGHGFGFHHFHFGHHHHHHHCGFHHHEHHFGHGGGGDEEEG/A.CEFGGF
@M05620:45:000000000-G6HP7:1:1101:20731:3878 1:N:0:175
ATCTCTATCTCCTAAAAACCTGTTTAGATTTGGAGATAGACCTTCAGGTTTTTCATCATTTTCTGCATGAATTATACATTGACCACGTTCCAGCGTGGTCAGTTTGCAGCATTCTGTTATTTTGTTTGACAGAGTGTCTTGTTGAGAACATATGTAGGACATGATTTTTTCCTGCAACAGGGAAAATAAAGTATAAGTTTTAAAGATTTATTCTTTAATAAAGGATCTCAAAGCCAGCTTTAGAAAAAGGA
+
CCCDCFFFFFFFGGGGGGGGGGHHHHHHHHHHHHHHHHHHHHHHHHHHHHHGGHHHHHHHHHHIHHHHHHHHHHHHHHHHHHHHHHGHHHHHHHGGGGHHHHHHHHHHHHHHHHHHHHHHHHHHHHHHHHHHGHHHHHHHHHHHHHHHHHHHHHHHHHHHHHHHHHHHHGHHHHHHHHHHHGGHHHHHHHHHHHHHHHHHHHHHHHHHHHHHHHHHHHHHHHHHHHHHHHHGGHHHHGHHHHHFHGHHGGG
@M05620:45:000000000-G6HP7:1:1101:18818:3887 1:N:0:175
ATCTCTATCTCCTAAAAACCTGTTTAGATTTGGAGATAGACCTTCAGGTTTTTCATCATTTTCTGCATGAATTATACATTGACCACGTTCCAGCGTGGTCAGTTTGCAGCATTCTGTTATTTTGTTTGACAGAGTGTCTTGTTGAGAACATATGTAGGACATGATTTTTTCCTGCAACAGGGAAAATAAAGTATAAGTTTTAAAGATTTATTCTTTAATAAAGGATCTCAAAGCCAGCTTTAGAAAAAGGA
+
B?ABBFFFFFFFGGGGGGGGGGGEAGGHHHFGBGGHHGHHHHHHHHHGHHHGGHHHGHHHHHHHHHHGHGHHFHHGHHHHHBHHHHGGGHHHHHGEGGHHHHGHHGHHHHHHHHHGGGHHHHHHHHHHGHHHFHHFHGHHHHHHHHHHHHHHHHHHHHHGHHHHGHHHGCHHHHGHHHHHHGGHEHHGHFGGGHHHHHFHHHHHHHHHHHHHHHHHHHHHFH00GGHHHHHFHHHFCCGGHGF0GGHHCAG
@M05620:45:000000000-G6HP7:1:1101:21925:3892 1:N:0:175
AGATTACTGCAACAGTTCCCCCTGGACCTGGAAAAGTTTCTTGCCTGGCTTACAGAAGCTGAAACAACTGCCAATGTCCTACAGGATGCTACCCGTAAGGAAAGGCTCCTAGAAGACTCCAAGGGAGTAAAAGAGCTGATGAAACAATGGCAAGTAAGTCAGGCATTTCCGCTTTAGCACTCTTGTGGATCCAATTGAACAATTCTCAGCATTTGTACTTGTAACTGACAAGCCAGGGACAAAACAAAGAT
+
ABCCCFFFFFFFGGGGGGGGGGGGHHHHHHHHHHHHGHHHHHHHHHHHFHHHHHHHHHHHHHHHHHHHHHHHHHHHHHHHHHHHHHHHHHHHHHGGGGHHHHHHHHHHGHHHHHHHHHHHHHHGGHGGHFHHHGHHHHGHHHHHHHHHHHHHHGHHHHHHHHHHHHHHHHGGGGGHHHHHHHHHHHHGHHHHGGHHHHHGFGHHHHHHHHHHHHHHHHHHHHHGHHHGHGHHHGFGGGGGGGGGGGGGGGF
@M05620:45:000000000-G6HP7:1:1101:21240:3896 1:N:0:175
ATCTCTATCTCCTAAAAACCTGTTTAGATTTGGAGATAGACCTTCAGGTTTTTCATCATTTTCTGCATGAATTATACATTGACCACGTTCCAGCGTGGTCAGTTTGCAGCATTCTGTTATTTTGTTTGACAGAGTGTCTTGTTGAGAACATATGTAGGACATGATTTTTTCCTGCAACAGGGAAAATAAAGTATAAGTTTTAAAGATTTATTCTTTAATAAAGGATCTCAAAGCCAGCTTTAGAAAAAGGA
+
ABCCCFFFFFFFGGGGGGGGGGHHHHHHHHHHHBGHHHHHHHHHHHHHHHHGGHHHHHHHHHHIHHHHHHHHHHHHHHHHHGHHHHGHHHHHHHGGGGHHHHHHHHHHHHHHHHHHHHHHHHHHHHHHHHHHHHHHHHHHHHHHHHHHHHHHHHHHHHHHHHHHHHHHHGHHHHHHFHGHHGGHHHGHFHHHHHHGHGHHHHHBGHHHHHHHHHHHHHHHHHHHHHHHHHHGHHHHHGHHHHHBGGGHGGF
@M05620:45:000000000-G6HP7:1:1101:21263:3898 1:N:0:175
ATCTCTATCTCCTAAAAACCTGTTTAGATTTGGAGATAGACCTTCAGGTTTTTCATCATTTTCTGCATGAATTATACATTGACCACGTTCCAGCGTGGTCAGTTTGCAGCATTCTGTTATTTTGTTTGACAGAGTGTCTTGTTGAGAACATATGTAGGACATGATTTTTTCCTGCAACAGGGAAAATAAAGTATAAGTTTTAAAGATTTATTCTTTAATAAAGGATCTCAAAGCCAGCTTTAGAAAAAGGA
+
CCCCCFFFFFFFGGGGGGGGGGHHHHHHHHHHHHHHHHHHHHHHHHHHHHHGGHHHHHHHHHHHHHHHHHHHHHHHHHHHHHHHHHGHHHHHHHGGGGHHHHHHHHHHHHHHHHHHHHHHHHHHHHHHHHHHHHHHHHHHHHHHHHHHHHHHHHHHHHHHHHHHHHHHHGHHHHHHHHHHGGGHHGHHHHHHHHHGHGHHHHHHHHHHHHHHHHHHHHHHHHHHHHHHHHHHFHHHHGHHHFHGGGHHGGG
@M05620:45:000000000-G6HP7:1:1101:8062:3933 1:N:0:175
TACCTGTACTGGGGAAGCATTTGAATATCCCCCCATGGTGATGGGGACGGAGAACTGCTCCATAAACACAGGCAACGTGCCTAACTTTCCCGGGAAGATGAAGTCAAAGAGCGACCACAGCTCTCGGAGGTTATTTTGCATCGGTGAGCCAGACAGAATGATCCGATGAGGGGTGCGAAACTATTTGAGGAAAGGAAGCACCTTTTTATTAAATTTACCTTTTAGCAATCGCCATTCCTACCCTAAAGATC
+
?AAAAFFFFF3CF1FCAFF133D3FHFFHBBCFGGHFCHCHHHF/EAEEEEGAGH1A1FGFFEGDFHFHEH//B0GEHEFGHHFGGG2G1GG?//>?FGGFFBGFHHHBGFG/CC?CHHFEHHHFGGGGGCHHFGHHHHFGHCAG?FGGGHHHGHGHFHHHHHHHGGGGFG:@CCFGCG@GGGGGGGFGGFFG?F//.CFFFFFFFFFFFFBFFFFFFFFFFFFFBFFFFAEFFFFFFFFFFFFFFFFFFB
@M05620:45:000000000-G6HP7:1:1101:13486:3944 1:N:0:175
AGATTACTGCAACAGTTCCCCCTGGACCTGGAAAAGTTTCTTGCCTGGCTTACAGAAGCTGAAACAACTGCCAATGTCCTACAGGATGCTACCCGTAAGGAAAGGCTCCTAGAAGACTCCAAGGGAGTAAAAGAGCTGATGAAACAATGGCAAGTAAGTCAGGCATTTCCGCTTTAGCACTCTTGTGGATCCAATTGAACAATTCTCAGCATTTGTACTTGTAACTGACAAGCCAGGGACAAAACAAAGAT
+
BAABAFFFBDDFFGFAGFGGFEGFFHHFHCECCHFGHGHHFFGFHDHHGHHFGGFEGECGGDFEEHHEGFFF3GHFGGFGHHHHHGHHCDGGEGGEEDHFHFF1FEFHAGGFFFE3?GF?E?FFF/E<GFHFBCGEGB1GGD1?B0FFFG0GFGHHEHDGHDGHHHHHFDAEGDEHFHHFHHHFHB<<GHCFG0<DG0D0<GH00D<D0<0C0GCHHHHFC0;:GGE0CGHCEGGFGD.9.C/FAGGGGG9
@M05620:45:000000000-G6HP7:1:1101:8050:3946 1:N:0:175
TACCTGTACTGGGGAAGCATTTGAATATCCCCCCATGGTGATGGGGACGGAGAACTGCTCCATAAACACAGGCAACGTGCCTAACTTTCCCGGGAAGATGAAGTCAAAGAGCGACCACAGCTCTCGGAGGTTATTTTGCATCGGTGAGCCAGACAGAATGATCCGATGAGGGGTGCGAAACTATTTGAGGAAAGGAAGCACCTTTTTATTAAATTTACCTTTTAGCAATCGCCATTCCTACCCTAAAGATC
+
AAAAAFFFFFFBGCGGGGGGGGFGHHHHHHHFGGFHHFB5FHHCEF2A0AAEGHHHEHHHHHHHHHHGHHCFEFHGGH?GHHHHHHHGHHHGGGGGF0B3FFFFFHHHHFFFEDCCCHHGHHHHHG<ACFGHHFHHHHGHHHDDGGGHHHHGHEHHGGHGHHH0GDFDHCG?CCCD?ADDBGFGGFFGGGFGF.CBBAEFFEFFFFFFFB/BBFFFFFBFFFFF/;FFFFEFDF.;BFFFFFAFF.//BFF
@M05620:45:000000000-G6HP7:1:1101:16084:3987 1:N:0:175
AGATTACTGCAACAGTTCCCCCTGGACCTGGAAAAGTTTCTTGCCTGGCTTACAGAAGATGAAACAACTGCCAATGTCCTACAGGATGCTACCCGTAAGGAAAGGCTCCTAGAAGACTCCAAGGGAGTAAAAGAGCTGATGAAACAATGGCAAGTAAGTCAGGCATTTCCGCTTTAGCACTCTTGTGGATCCAATTGAACAATTCTCAGCATTTGTACTTGTAACTGACAAGCCAGGGACAAAACAAAGAT
+
BBBCCFFFFFFFGGGGGGGGGGGGHHHHHHHHHHHHHHHHHHHHHHHHHHHHHHHHHHHHHHHHHHHHHHHHHHHHHHHHHHHHGGHHHHHHHHGGGGHHHHFHHHHHGHHHHHHHHHHHFFGGGFFGFGHHHGHHHHHHHHHHHHHHHHHHHGHHHHHHHHHHHHHHHHGGGGGHHHHHHHHHHHHGHHHHHHHHHHHHHHGHHHHHHHHHHHHHHHHHHHHHHHHHGHHHHGGGGGGGGGGGGGGGGGF
@M05620:45:000000000-G6HP7:1:1101:22728:3998 1:N:0:175
ATCTCTATCTCCTAAAAACCTGTTTAGATTTGGAGATAGACCTTCAGGTTTTTCATCATTTTCTGCATGAATTATACATTGACCACGTTCCAGCGTGGTCAGTTTGCAGCATTCTGTTATTTTGTTTGACAGAGTGTCTTGTTGAGAACATATGTAGGACATGATTTTTTCCTGCAACAGGGAAAATAAAGTATAAGTTTTAAAGATTTATTCTTTAATAAAGGATCTCAAAGCCAGCTTTAGAAAAAGGA
+
CCCCCFFFFFFFGGGGGGGGGGHHHHHHHHHHHHHHHHHHHHHHHHHHHHHGGHHHHHHHIHIHHHHHHGHHHHHGHGHHHGHHHHGGHHHFHHGGGGGHHHHHHHHHHHHHHHHHHHHHHHHHHHHHGHHHHHHHHHHHHHHHHHGHHHHHHHHHHHHHHHHHHHHHHGHHHHGHHHHHHGGGHHHHHGHGGFHHHGHHHHHHHGHHHHHHHGHHHGHHHHHHHGHHHGHFFHHHHGHHHHHFHGFHFFG
@M05620:45:000000000-G6HP7:1:1101:16081:4008 1:N:0:175
AGATTACTGCAACAGTTCCCCCTGGACCTGGAAAAGTTTCTTGCCTGGCTTACAGAAGATGAAACAACTGCCAATGTCCTACAGGATGCTACCCGTAAGGAAAGGCTCCTAGAAGACTCCAAGGGAGTAAAAGAGCTGATGAAACAATGGCAAGTAAGTCAGGCATTTCCGCTTTAGCACTCTTGTGGATCCAATTGAACAATTCTCAGCATTTGTACTTGTAACTGACAAGCCAGGGACAAAACAAAGAT
+
BABBBFFFFFFFGGGGGGGGGGGGHGHHHHHHHHHHGHHHHHHHHHHHHHHGHHGGHHHHHGHHHHHHHHHHHHHHHHHHHHHHBEHHHHHHHHGEFGHHHHFGGGHHGHHHHHHHHHHHHF3FFFGGHHHHGGHHHHHHFFFHHHHHHHHGHGHGHHHHHGHHHHHHHHGGGGGHHHGHHHHHHFGEHHHHHHHHHHHHHHHHHHHHHHGHHHHHHHHHHHHHHHGHHHHHHGGFGGGGGGFFGGGGGG;
@M05620:45:000000000-G6HP7:1:1101:22742:4012 1:N:0:175
ATCTCTATCTCCTAAAAACCTGTTTAGATTTGGAGATAGACCTTCAGGTTTTTCATCATTTTCTGCATGAATTATACATTGACCACGTTCCAGCGTGGTCAGTTTGCAGCATTCTGTTATTTTGTTTGACAGAGTGTCTTGTTGAGAACATATGTAGGACATGATTTTTTCCTGCAACAGGGAAAATAAAGTATAAGTTTTAAAGATTTATTCTTTAATAAAGGATCTCAAAGCCAGCTTTAGAAAAAGGA
+
CCDCDFFFFFFFGGGGGGGGGGHHHHHHHHHHHHHHHHHHHHHHHHHHHHHGGHHHHIIHHIIHHHHHHHHHHHHHHHHHHGHHGHGHHHHHHHGGGGHHHHHHHHHHHHHHHHHHHHHHHHHHHHHHHHHHHHHHHHHHHHHHHHHHHHHHHHHHHHHHHHHHHHHHHGHHHHHHHHHHHGGGHHHHHGHHHHHHHHHHHHGHHHHHHHHHHHHHHHHHHHHHHHHHHGGGHHHHHGHHHHHGHGHHGGH
@M05620:45:000000000-G6HP7:1:1101:20648:4040 1:N:0:175
TACCTGTACTGGGGAAGCATTTGAATATCCCCCCATGGTGATGGGGACGGAGAACTGCTCCATAAACACAGGCAACGTGCCTAACTTTCCCGGGAAGATGAAGTCAAAGAGCGACCACAGCTCTCGGAGGTTATTTTGCATCGGTGAGCCAGACAGAATGATCCGATGAGGGGTGCGAAACTATTTGAGGAAAGGAAGCACCTTTTTATTAAATTTACCTTTTAGCAATCGCCATTCCTACCCTAAAGATC
+
CDDDDFFFFFFFGGGGGGGGGGHHHHHHHHHGGGGHHHGHHHHHHGGGGGGGGHHHHHHHHHHHHHHHHHHEGHHHGHHHHHHHHHHHHHHGGGGGGHHHHHHHHHHHHHHHGGGGGHHHHHHHHGGGGGGHHHHHHHHHHHGGGGGHHHHHHGHHHHHHHHHHHGGGHHHGGAEGGBGGGGGGGFGGGGCFGGGGGGGGGFFFFFFFFFFFFFFFFFFFFFFFFFFFFFFFFFFFFFFFFFFFFFFFFFF
@M05620:45:000000000-G6HP7:1:1101:11499:4054 1:N:0:175
AGATTACTGCAACAGTTCCCCCTGGACCTGGAAAAGTTTCTTGCCTGGCTTACAGAAGCTGAAACAACTGCCAATGTCCTACAGGATGCTACCCGTAAGGAAAGGCTCCTAGAAGACTCCAAGGGAGTAAAAGAGCTGATGAAACAATGGCAAGTAAGTCAGGCATTTCCGCTTTAGCACTCTTGTGGATCCAATTGAACAATTCTCAGCATTTGTACTTGTAACTGACAAGCCAGGGACAAAACAAAGAT
+
3AABBFFFFDFFGGGGGGGGGGGGHHHHFHHHH3GHFGHHHHHHHHHHHHHHHHHHHHHHHHHHHHHHHHHHHHHHHHHHHHFHHHHHHHHHHHGGGGHHHHHHHHHHGHHHHHHHHHHHHHHGGHFGHHHHHGHHHHHHHGHHHHHHGHHHHGHHHHHHHHFHHHHHHHGGGGGHHHGHHHHHHHHFFHHHHEHHGFHGHHHHHHHGHHHHHHHHHHHGHHHHHHHHHHHHHGFGGGGGGFGGGEGGGGG
@M05620:45:000000000-G6HP7:1:1101:15734:4055 1:N:0:175
ATCTCTATCTCCTAAAAACCTGTTTAGATTTGGAGATAGACCTTCAGGTTTTTCATCATTTTCTGCATGAATTATACATTGACCACGTTCCAGCGTGGTCAGTTTGCAGCATTCTGTTATTTTGTTTGACAGAGTGTCTTGTTGAGAACATATGTAGGACATGATTTTTTCCTGCAACAGGGAAAATAAAGTATAAGTTTTAAAGATTTATTCTTTAATAAAGGATCTCAAAGCCAGCTTTAGAAAAAGGA
+
CCCCCFFFFFFFGGGGGGGGGGGHHHHHHHHHHHHHHHHHHHHHHHHHHHHGGHHHHIHHHHHIIHHHHHHHHHHHHHHHHHHHHHGHHHHHHHGGGGHHHHHHHHHGHHHHHHHHHHHHHHHHHHHHHHHHHHHHHHHHHHHHHHGHHHHHHHHHHHHHHHHHHHHHHGHHHHHHHHHHHGGHHHHHFGHHGHHHHHHGHHGHHHHHHHHHHHHHHHHGHHHHHHHHHGHGHHHHHGHHHHHGHGHHGGH
@M05620:45:000000000-G6HP7:1:1101:15754:4062 1:N:0:175
ATCTCTATCTCCTAAAAACCTGTTTAGATTTGGAGATAGACCTTCAGGTTTTTCATCATTTTCTGCATGAATTATACATTGACCACGTTCCAGCGTGGTCAGTTTGCAGCATTCTGTTATTTTGTTTGACAGAGTGTCTTGTTGAGAACATATGTAGGACATGATTTTTTCCTGCAACAGGGAAAATAAAGTATAAGTTTTAAAGATTTATTCTTTAATAAAGGATCTCAAAGCCAGCTTTAGAAAAAGGA
+
B?AAAFFFFFFFGGFGGGGGGGGBFDHGFA5A5FCBGCFFFBFFFFHEGHHGEHBGHHHHHBDB5GHDEGBAAFEGFFHFFBGHFFEHAGHEHFEEEEHEGFFFEGFHHHE3FHD@BEGGGHGH1F?GD34GHCHGHFHHHD3GGGHHHH33BF?4EDFFGGBGGFHFFCBFHHFHHFFHHAF0?<GHDDGDBHHGHFFDGFB=FFGGHEFFGHHHGGFF00<0/<CF0GHFHH.:ACHB0C:0<GHCAAG
@M05620:45:000000000-G6HP7:1:1101:11509:4072 1:N:0:175
AGATTACTGCAACAGTTCCCCCTGGACCTGGAAAAGTTTCTTGCCTGGCTTACAGAAGCTGAAACAACTGCCAATGTCCTACAGGATGCTACCCGTAAGGAAAGGCTCCTAGAAGACTCCAAGGGAGTAAAAGAGCTGATGAAACAATGGCAAGTAAGTCAGGCATTTCCGCTTTAGCACTCTTGTGGATCCAATTGAACAATTCTCAGCATTTGTACTTGTAACTGACAAGCCAGGGACAAAACAAAGAT
+
CCCCCFFFFFFFGGGGGGGGGGGGHHHHHHHHHHHHGHHHHHHHHHHHHHHHHHHHHHHHHHHHHHHHHHHHHHHHHHHHHHHHHHHHHHHHHHGGGGHHHHHHHHHHGHHHHHHHHHHHHHHGGHGGHHHHHGHHHHHHHHHHFHHHHHHHHGHHHHHHHHHHHHHHHHGGGGGHHHGHHHHHHHHGHHHHGHHHHGHHHHHHHHHHHHHHHHHHHFHHHHHHHHHHHHHHHGGGGGGGGGGGGGGGFGC
@M05620:45:000000000-G6HP7:1:1101:15743:4076 1:N:0:175
ATCTCTATCTCCTAAAAACCTGTTTAGATTTGGAGATAGACCTTCAGGTTTTTCATCATTTTCTGCATGAATTATACATTGACCACGTTCCAGCGTGGTCAGTTTGCAGCATTCTGTTATTTTGTTTGACAGAGTGTCTTGTTGAGAACATATGTAGGACATGATTTTTTCCTGCAACAGGGAAAATAAAGTATAAGTTTTAAAGATTTATTCTTTAATAAAGGATCTCAAAGCCAGCTTTAGAAAAAGGA
+
BBBBBFFFFFFFGGGGGGGGGGHHHHHHHHHHHHHHHHHGHHHHHHHHHHHGGHHHHHHHHHHHGHHHHGHHHHHHGHHHHGHHHHGHHHHHHHGEFGHHHGHHHHHHHHHHHHHHHHHHHHHHHHHHHHHHHHHHHHHHHHHHHHGHHHHHHHHHHHHHHHHGHHHHHGHHHHHHHHFHHGGHHHHGHGHHGFGHHHHFHGHHHHHHHHHHHGHHHHHHGHHHHHHGHHHGHHHHHGHHHHGEFFHGDGF
@M05620:45:000000000-G6HP7:1:1101:16485:4083 1:N:0:175
TACCTGTACTGGGGAAGCATTTGAATATCCCCCCATGGTGATGGGGACGGAGAACTGCTCCATAAACACAGGCAACGTGCCTAACTTTCCCGGGAAGATGAAGTCAAAGAGCGACCACAGCTCTCGGAGGTTATTTTGCATCGGTGAGCCAGACAGAATGATCCGATGAGGGGTGCGAAACTATTTGAGGAAAGGAAGCACCTTTTTATTAAATTTACCTTTTAGCAATCGCCATTCCTACCCTAAAGATC
+
CCBCCFFFFFFFGGGGGGGGGGHHHHHHHHHGGGGHHHGHHHHHHGGGGGGGGHHHHHHHHHHHHHHHHHHHGHHHGHHHHHHHHHHHHHHGGGGGGHHHGHHHHHHHHHHHGGGGGHHHHHHHHGGGGGEHHHHHHHHHHHGGGGGHHHHHHGHHHHHHHHHHHGGGHHHGGEDGGGGGGGGGGGGGGGBFGGGGGGGGGFFFFFFFFFFFFFFFFFFFFFFFFFFFFFEFFFFFFFFFFFFFFFFFFFF
@M05620:45:000000000-G6HP7:1:1101:11506:4176 1:N:0:175
ATCTCTATCTCCTAAAAACCTGTTTAGATTTGGAGATAGACCTTCAGGTTTTTCATCATTTTCTGCATGAATTATACATTGACCACGTTCCAGCGTGGTCAGTTTGCAGCATTCTGTTATTTTGTTTGACAGAGTGTCTTGTTGAGAACATATGTAGGACATGATTTTTTCCTGCAACAGGGAAAATAAAGTATAAGTTTTAAAGATTTATTCTTTAATAAAGGATCTCAAAGCCAGCTTTAGAAAAAGGA
+
DDDDDFFFFFFFGGGGGGGGGGHHHHHHHHHHHHHHHHHHHHHHHHHHHHHGGHHHHHHHHIHHHHHHHHHHHHHHHHHHHGHHHHGHHHHHHHGFGGHHHHHHHHHHHHHHHHHHHHHHHHHHHHHHHHHHHHHHHHHHHHHHHHHHHHHHHHHHHHHHHHHHHHHHHGHHHHHHHHHHHGGHHHHHHGHHHHHHHHHHHHHHHFHHHHHHHHHHHHHHHHHHHHHHHGHGHHHHHGHHHHHHHHGHGGH
@M05620:45:000000000-G6HP7:1:1101:11498:4195 1:N:0:175
ATCTCTATCTCCTAAAAACCTGTTTAGATTTGGAGATAGACCTTCAGGTTTTTCATCATTTTCTGCATGAATTATACATTGACCACGTTCCAGCGTGGTCAGTTTGCAGCATTCTGTTATTTTGTTTGACAGAGTGTCTTGTTGAGAACATATGTAGGACATGATTTTTTCCTGCAACAGGGAAAATAAAGTATAAGTTTTAAAGATTTATTCTTTAATAAAGGATCTCAAAGCCAGCTTTAGAAAAAGGA
+
CCCCCFFFFFFFGGGGGGGGGGHHHHHHHHHHHHHHHHHHHHHHHHHHHHHGGHHHHIHHHHHIHHHHHHHHHHHHHHHHHHHHHHGHHHHHHHGGGGHHHHHHHHHHHHHHHHHHHHHHHHHHHHHHHHHHHHHHHHHHHHHHHHHHHHHHHHHHHHHHHHHHHHHHHFHHHHHHHHHHHGGHHHHGHHHHHHHHHHGHHHHHHHHHHHHHHHHHHGHHHHHGHHHHHGHHHHHHHGHHHHHCGHHHGGH
@M05620:45:000000000-G6HP7:1:1101:16461:4211 1:N:0:175
ATCTCTATCTCTAAAAACCTGTTTAGATTTGGAGATAGACCTTCAGGTTTTTCATCATTTTCTGCATGAATTATACATTGACCACGTTCCAGCGTGGTCAGTTTGCAGCATTCTGTTATTTTGTTTGACAGAGTGTCTTGTTGAGAACATATGTAGGACATGATTTTTTCCTGCAACAGGGAAAATAAAGTATAAGTTTTAAAGATTTATTCTTTAATAAAGGATCTCAAAGCCAGCTTTAGAAAAAGGAA
+
CDCCDFFFFFFFGGGGGGGGGGHHGHHHHHHHHHHHHHHHHHHHHHHHHHGGHHHHHHHHHHIHHHHHHHHHGHHHHHHHHHHHHGHHHHHHHGGGGHHHHHHHHHHHHHHHHHHHHHHHHHHHHHHGHGHHHHHHHHHHHHHHHHFHGHHHHHGHHGHHHHHHHHHHGHHHHHGHHHHHGGHHHHHHHHHHHHHHFHHHGHHHHHHHHHHHHHHHGFHHHGGHHHHHHHHHGHFHGHHHHHFGHHHGGHH
@M05620:45:000000000-G6HP7:1:1101:16968:4266 1:N:0:175
ATCTCTATCTCCTAAAAACCTGTTTAGATTTGGAGATAGACCTTCAGGTTTTTCATCATTTTCTGCATGAATTATACATTGACCACGTTCCAGCGTGGTCAGTTTGCAGCATTCTGTTATTTTGTTTGACAGAGTGTCTTGTTGAGAACATATGTAGGACATGATTTTTTCCTGCAACAGGGAAAATAAAGTATAAGTTTTAAAGATTTATTCTTTAATAAAGGATCTCAAAGCCAGCTTTAGAAAAAGGA
+
DDDDDFFFFFFFGGGGGGGGGGHHHHHHHHHHHHHHHHHHHHHHHHHHHHHGGHHHHIHHHHIHHHHHHHHHHHHHHHHHHHHHHHGHHHHHHHGGGGHHHHHHHHHHHHHHHHHHHHHHHHHHHHHHHHHHHHHHHHHHHHHHHHHHHHHHHHHHHHHHHHHHHHHHHGHHHHHHHHHHHGGHHHGHGHHHHHHHHGHHHHHHHHHHHHHHHHHHHHHHHHHHHHHHHHHHHHGHHGHHHHHHHHHHGGH
@M05620:45:000000000-G6HP7:1:1101:23997:4267 1:N:0:175
TACCTGTACTGGGGAAGCATTTGAATATCCCCCCATGGTGATGGGGACGGAGAACTGCTCCATAAACACAGGCAACGTGCCTAACTTTCCCGGGAAGATGAAGTCAAAGAGCGACCACAGCTCTCGGAGGTTATTTTGCATCGGTGAGCCAGACAGAATGATCCGATGAGGGGTGCGAAACTATTTGAGGAAAGGAAGCACCTTTTTATTAAATTTACCTTTTAGCAATCGCCATTCCTACCTAAAGATCG
+
ABABBFFFFFFFGGGGGGGGGGHFFGHHHHHGGGGHHHHHHHHHHGFGGGGGGHHHHHHHHHHHHHHHHHHHGHHHGHHHHHGHHHHHHHHEGGGGGHHHGHHGHHHHHHHHGGGGGHGHHHHHHBFCDGCGHHHHHHHHHHGGGGGFGGHHHGHC<CGGHHHHHGGGHGGGG;DGGGGBFGGGGGGGGGBBFFFFFGGGFFFFFFFEBFFFFFFFFFFFFFFFFFFBFBEEFFFFFFFFFFFFFFFFFFA
@M05620:45:000000000-G6HP7:1:1101:16963:4285 1:N:0:175
ATCTCTATCTCCTAAAAACCTGTTTAGATTTGGAGATAGACCTTCAGGTTTTTCATCATTTTCTGCATGAATTATACATTGACCACGTTCCAGCGTGGTCAGTTTGCAGCATTCTGTTATTTTGTTTGACAGAGTGTCTTGTTGAGAACATATGTAGGACATGATTTTTTCCTGCAACAGGGAAAATAAAGTATAAGTTTTAAAGATTTATTCTTTAATAAAGGATCTCAAAGCCAGCTTTAGAAAAAGGA
+
CCDDDFFFFFFFGGGGGGGGGGHHHHHHHHHHHHHHHHHHHHHHHHHHHHHGGHHHHHHHHIHHHHHHHHHHHHHHHHHHHHHHHHGHHHHHHHGFGGHHHHHHHHHHHHHHHHHHHHHHHHHHHHHHGHHHHHHHHHHHHHHHHHHHHHHHHHHHHHHHHHHHHHHHHGHHHHHHHHHHHGGGHHHHGHHGGHHHHHHHHHHHHHHHHHHHHHHHHHHHHHHHHHHHHHHHHHHHHGHHHHHHHHHHGGH
@M05620:45:000000000-G6HP7:1:1101:8684:4412 1:N:0:175
ATCTCTATCTCCTAAAAACCTGTTTAGATTTGGAGATAGACCTTCAGGTTTTTCATCATTTTCTGCATGAATTATACATTGACCACGTTCCAGCGTGGTCAGTTTGCAGCATTCTGTTATTTTGTTTGACAGAGTGTCTTGTTGAGAACATATGTAGGACATGATTTTTTCCTGCAACAGGGAAAATAAAGTATAAGTTTTAAAGATTTATTCTTTAATAAAGGATCTCAAAGCCAGCTTTAGAAAAAGGA
+
CCCCCFFFFFFFGGGGGGGGGGGHHHHHHHHHHHHHHHHHHHHHHHHHHHHGGHHHHHIHHIIIIHHHHHHHHHHHHHHHHHHHHHGHHHHHHHGGGGHHHHHHHHHGHHHHHHHHHHHHHHHHHHHHHHGHHHHHHHHHHHHHHHHHHHHHHHHHHHHHHHHHHHHHHGHHHHHHHHHHHGGGHHHHHHHHHHHHHHHHHHHHHHHHHHHHHHHHHGHHHGHGHHHHHHHGHHFHHGHHHHHHHHHHGGH
@M05620:45:000000000-G6HP7:1:1101:8688:4432 1:N:0:175
ATCTCTATCTCCTAAAAACCTGTTTAGATTTGGAGATAGACCTTCAGGTTTTTCATCATTTTCTGCATGAATTATACATTGACCACGTTCCAGCGTGGTCAGTTTGCAGCATTCTGTTATTTTGTTTGACAGAGTGTCTTGTTGAGAACATATGTAGGACATGATTTTTTCCTGCAACAGGGAAAATAAAGTATAAGTTTTAAAGATTTATTCTTTAATAAAGGATCTCAAAGCCAGCTTTAGAAAAAGGA
+
BABAAFFFFFFFGGGGGGGGGGGHHHHHHHHHHHHHHGHHHHHHHHHHHHHGGHHHHHHHHHHHHHGHHHHHGHHHHHHHHHHHHHCFGHHGFHGGEGHHHGHHHHHHGHHHEHHHHHHHHHHHHHHGHHGHHHGHHHHHHHHHHGFHHHHHHHHHHHHHHHHHHHHHHGHGHGHHGHHHFGGHGBFHHHHGGFGHHHHHHHHGHHHGHHHHGHHHGBHFHFHBGHHGHHHGFHGHHGHHHGHHHFHACEF
@M05620:45:000000000-G6HP7:1:1101:15514:4451 1:N:0:175
AGATTACTGCAACAGTTCCCCCTGGACCTGGAAAAGTTTCTTGCCTGGCTTACAGAAGCTGAAACAACTGCCAATGTCCTACAGGATGCTACCCGTAAGGAAAGGCTCCTAGAAGACTCCAAGGGAGTAAAAGAGCTGATGAAACAATGGCAAGTAAGTCAGGCATTTCCGCTTTAGCACTCTTGTGGATCCAATTGAACAATTCTCAGCATTTGTACTTGTAACTGACAAGCCAGGGACAAAACAAAGAT
+
CBCCCFFFFFFFGGGGGGGGGGGGHHHHHHHHHHHHGHHHHHHHHHHHHHHHHHHHHHHHHHHHHHHHHHHHHHHHHHHHHHHHFFHHHHHHHHGGGGHHHHHHHHHHGHHHHHHHHHHHFHHGGGGGHHHHHGHHHHHHHHHHHHHHHHHHHGHHGHHHHHHHHHHHHHGGGGGHGHGHHHHHHHHGHHHHGHHHHHHHHHHHGHHHHHHHHHHHHFHHHHHHHHHHHHHHGGFGGGGGGGGGGGGGGGF
@M05620:45:000000000-G6HP7:1:1101:15493:4451 1:N:0:175
AGATTACTGCAACAGTTCCCCCTGGACCTGGAAAAGTTTCTTGCCTGGCTTACAGAAGCTGAAACAACTGCCAATGTCCTACAGGATGCTACCCGTAAGGAAAGGCTCCTAGAAGACTCCAAGGGAGTAAAAGAGCTGATGAAACAATGGCAAGTAAGTCAGGCATTTCCGCTTTAGCACTCTTGTGGATCCAATTGAACAATTCTCAGCATTTGTACTTGTAACTGACAAGCCAGGGACAAAACAAAGAT
+
AAAAAFFF3D1DGGGGGBGGGGGG0GHHHHHGHHHHHHHHHHHHHHHHHHHHHHHFHGHHHFHFHHHHHHHHHHHHHHGHHHHHCGHFFHFHFHGGEGHHHGCCAGHHGHHHHHFFGHHHEB1FE/EEG>GGGEHHHGBHHFFFFFHHGFHHHGHHFHFHH1GHHHHHGHGGGGGHGHGHHHHGHDHGHHFHFGHHHEGFFHHHHHH<DGDGFHHHHHHHHGHFHHGBGHHGFGGGGG?EAF/FCGGGGGF
@M05620:45:000000000-G6HP7:1:1101:15513:4469 1:N:0:175
AGATTACTGCAACAGTTCCCCCTGGACCTGGAAAAGTTTCTTGCCTGGCTTACAGAAGCTGAAACAACTGCCAATGTCCTACAGGATGCTACCCGTAAGGAAAGGCTCCTAGAAGACTCCAAGGGAGTAAAAGAGCTGATGAAACAATGGCAAGTAAGTCAGGCATTTCCGCTTTAGCACTCTTGTGGATCCAATTGAACAATTCTCAGCATTTGTACTTGTAACTGACAAGCCAGGGACAAAACAAAGAT
+
BAABCFFFFFFFGGGGGGGGGGGGHHHHHHHHHHHHHHHHHHHHHHHHHHHHHGHHHHHHHHHHHHHHHHHHHHHHHHHHHHGHCFHHHHHHHHGGGGHHHGGFHHHHGHHHHGHHHHHHFFHFGFGGGHHHHGHHHHHHHGFHHHGHHHHHHGDGHHGHHHHHHHHHHHGGGGGHHHHHHHHHHGHGHHHHGHHHHGFHGHHHHHHHHHGHHHHHHGHHHHHGHHHHHHHHGGGGGGGGGGGGFFGGEGC
@M05620:45:000000000-G6HP7:1:1101:15170:4619 1:N:0:175
TACCTGTACTGGGGAAGCATTTGAATATCCCCCCATGGTGATGGGGACGGAGAACTGCTCCATAAACACAGGCAACGTGCCTAACTTTCCCGGGAAGATGAAGTCAAAGAGCGACCACAGCTCTTCGGAGGTTATTTTGCATCGGTGAGCCAGACAGAATGATCCGATGAGGGGTGCGAAACTATTTGAGGAAAGGAAGCACCTTTTTATTAAATTTACCTTTTAGCAATCGCCATTCCTACCCTAACGAT
+
BBBABFFFFFFFCGGGGGGGGGHHHHGHHHHGGGGHHGHGFHHHHGGGGFGGFHHHHHHHHGHHFHHHHGGGGHHHGHFHHHGHHHHHHHHGGGGGGGHHGHHHHHHHHFHHGGGGGHEGHHHHHHHGGGFDHGHHHHHHGHHGGGG.FGHCFFFHHFBHE0GHHH.CAFHHGFEC.BAB?BFFGGGFEGF0;/AFFBFEFF?FFFFFEFF/99BFFFFFFFFFFFFF/BFEFF.AFFFFFFFFFF..;.;
@M05620:45:000000000-G6HP7:1:1101:15197:4639 1:N:0:175
TACCTGTACTGGGGAAGCATTTGAATATCCCCCCATGGTGATGGGGACGGAGAACTGCTCCATAAACACAGGCAACGTGCCTAACTTTCCCGGGAAGATGAAGTCAAAGAGCGACCACAGCTCTTCGGAGGTTATTTTGCATCGGTGAGCCAGACAGAATGATCCGATGAGGGGTGCGAAACTATTTGAGGAAAGGAAGCACCTTTTTATTAAATTTACCTTTTAGCAATCGCCATTCCTACCCTAAAGAT
+
BBCBBFFFFFFFGGGGGGGGGGHHHFHHHHHGGGGHHHGGGHHHGGGGGGGGGHHHHHHHGHHHHHHHHHHHGHHHGHHHHHHHHHHHHHHGGGGGGHHHGHHHHHHHHHHHGGGGGHHHHHHHHHHGGGG?GFGHHHHHFHHGG>CFHGHFHHGGGHHHHHFHHHGDGHHHFG.ADDDGGGGGGGGGGGGCFGGGGGGGFFAFFFFFFFFFFEFFBFBFFFFFFFFFFBFFEFFFFFFFFFFFFFFFFFB
@M05620:45:000000000-G6HP7:1:1101:15177:4640 1:N:0:175
TACCTGTACTGGGGAAGCATTTGAATATCCCCCCATGGTGATGGGGACGGAGAACTGCTCCATAAACACAGGCAACGTGCCTAACTTTCCCGGGAAGATGAAGTCAAAGAGCGACCACAGCTCTTCGGAGGTTATTTTGCATCGGTGAGCCAGACAGAATGATCCGATGAGGGGTGCGAAACTATTTGAGGAAAGGAAGCACCTTTTTATTAAATTTACCTTTTAGCAATCGCCATTCCTACCCTAAAGAT
+
BCCCCFFFFFFFGGGGGGGGGGHHHHHHHHHGGGGHHHGHHHHHHGGGGGGGGGHHHHHHHGHHHHHGHHHHGGHHGHHHHHHHHHHHHHHGGGGGGHHHGHHHHHHGHHHHGGGGGHHHHHHHHHHGGGGCGHHHHHHGGHHGGGFGHHHHHHGHHHHHHHHHHHGGGHHHGGCEGGGGCGGGGGGGGGGFFGGGGGGGFFFFFFFFFFFFFFFFFBB;FFFFFFFFFFFFFFFFFFFFFFFFFFFFFFF
@M05620:45:000000000-G6HP7:1:1101:18165:4694 1:N:0:175
ATCTCTATCTCCTAAAAACCTGTTTAGATTTGGAGATAGACCTTCAGGTTTTTCATCATTTTCTGCATGAATTATACATTGACCACGTTCCAGCGTGGTCAGTTTGCAGCATTCTGTTATTTTGTTTGACAGAGTGTCTTGTTGAGAACATATGTAGGACATGATTTTTTCCTGCAACAGGGAAAATAAAGTATAAGTTTTAAAGATTTATTCTTTAATAAAGGATCTCAAAGCCAGCTTTAGAAAAAGGA
+
CCACCFFFFFFFGGGGGGGGGGHHHHHHHHHHHHHHHHHHHHHHHHHHHHHGGHHHHHHHIHHIIHHHHHHHHHHHHHHHHGHHHHGGHHHHHHGFGGHHHHHHHHHHHHHHHHHHHHHHHHHHHHHHGHGHHHHHHHHHHHHHHHGHHHHHHHHHHHHHHHHHHHHHHGHHHHHHHHHHHGGHHHHGHHHGHHHHHGGHHHHHHHHHHHHHHHHHHGHHGHHHHHHHHHHGHHHHHGGHHHHHHHHFGGH
@M05620:45:000000000-G6HP7:1:1101:24100:4703 1:N:0:175
ATCTCTATCTCCTAAAAACCTGTTTAGATTTGGAGATAGACCTTCAGGTTTTTCATCATTTTCTGCATGAATTATACATTGACCACGTTCCAGCGTGGTCAGTTTGCAGCATTCTGTTATTTTGTTTGACAGAGTGTCTTGTTGAGAACATATGTAGGACATGATTTTTTCCTGCAACAGGGAAAATAAAGTATAAGTTTTAAAGATTTATTCTTTAATAAAGGATCTCAAAGCCAGCTTTAGAGAAAGGA
+
DDDDDFFFFFFFGGGGGGGGGGHHHHHHHHHHHHHHHHHHHHHHHHHHHHHGGHHHHHHIHHHHHHHHHHHHHHHHHHHHHHHHHHGHHHHHHHGFGGHHHHHHHHHHHHHHHHHHHHHHHHHHHHHHHHGHHHHHHHHHHHHHHHHHHHHHHHHHHHHHHHHHHHHHHGHHHHHHHHHHHGGHHHHHHHHHHHHHHFGHHHHHHHHHHHHHHHHHHGHHHHHHHHHHHHHGHFHHHGHHHHHEGGFGHGG
@M05620:45:000000000-G6HP7:1:1101:24118:4707 1:N:0:175
ATCTCTATCTCCTAAAAACCTGTTTAGATTTGGAGATAGACCTTCAGGTTTTTCATCATTTTCTGCATGAATTATACATTGACCACGTTCCAGCGTGGTCAGTTTGCAGCATTCTGTTATTTTGTTTGACAGAGTGTCTTGTTGAGAACATATGTAGGACATGATTTTTTCCTGCAACAGGGAAAATAAAGTATAAGTTTTAAAGATTTATTCTTTAATAAAGGATCTCAAAGCCAGCTTTAGAAAAAGGA
+
BAABBFFFFFFFGGGGGGGGGGHHHHHHHHHHHHGHHHHHHHHHHHHHHHHGGHHHHHHHHHHHHHHHHFGHHHHHHHHHHHHHHGGHHHHFHHGFGGHHHHHHHHHGHHHHHHHHHHHHHHHHHHHHHHGHHHGHHHHB3GFCB?GDBB3DBF?FFEF2?BF2GHHHHBG22@2F@@0@G<FHH0<GF1F11?G1>GGHHHHBFDGH1<FGFHHHHBGHH0GBCGHHBGHDDG./:CGHHCGFHHHEDDG
@M05620:45:000000000-G6HP7:1:1101:18174:4713 1:N:0:175
ATCTCTATCTCCTAAAAACCTGTTTAGATTTGGAGATAGACCTTCAGGTTTTTCATCATTTTCTGCATGAATTATACATTGACCACGTTCCAGCGTGGTCAGTTTGCAGCATTCTGTTATTTTGTTTGACAGAGTGTCTTGTTGAGAACATATGTAGGACATGATTTTTTCCTGCAACAGGGAAAATAAAGTATAAGTTTTAAAGATTTATTCTTTAATAAAGGATCTCAAAGCCAGCTTTAGAAAAAGGA
+
BBBBBFFFFFFFGFGGGGGGGGHHHGHHGHHHHGHFFHHHHHHHHGHHFHHGGHHHHFHHHHHGHHHFHGGHHHHHHHHHHGHGHHFEGHHGHHGGGGHHGHGHHHHHHHHFHHHHGHHHHHHHHHHHGHFHHHGHHHHHHHHHHHGGHHHFGHHGHHHHHHHHHHHHHGHHHHHHHHHHHGGGHHHHHGHFDGHGHFHHHGHHHHHHHGHHHHHHGEFHGFFFHHHHHFFEGGGHHGGHHGHGGHGGGGG
@M05620:45:000000000-G6HP7:1:1101:22773:4740 1:N:0:175
ATCTCTATCTCCTAAAAACCTGTTTAGATTTGGAGATAGACCTTCAGGTTTTTCATCATTTTCTGCATGAATTATACATTGACCACGTTCCAGCGTGGTCAGTTTGCAGCATTCTGTTATTTTGTTTGACAGAGTGTCTTGTTGAGAACATATGTAGGACATGATTTTTTCCTGCAACAGGGAAAATAAAGTATAAGTTTTAAAGATTTATTCTTTAATAAAGGATCTCAAAGCCAGCTTTAGAAAAAGGA
+
CDCCDFFFFFFFGGGGGGGGGGGHHHHHHHHHHHHHHHHHHHHHHHHHHHHGGHHHHHHHHHIIIHHHHHHHHHHHHHHHHHHHHHGHHHHHHHGGGGHHHHHHHHHGHHHHHHHHHHHHHHHHHHHHGHHHHHHHHHHHHHHHHHHHHHHHHHHHHHHHHHHHHHHHHGHHHHHHHHHHHGGGHHHHGGHHHHHHHHHHHGHHHHHHHHHHHHHHHHHHHHHHHHHHHGHHHHHHHGGHHHHFFGHHGGH
@M05620:45:000000000-G6HP7:1:1101:22753:4750 1:N:0:175
ATCTCTATCTCCTAAAAACCTGTTTAGATTTGGAGATAGACCTTCAGGTTTTTCATCATTTTCTGCATGAATTATACATTGACCACGTTCCAGCGTGGTCAGTTTGCAGCATTCTGTTATTTTGTTTGACAGAGTGTCTTGTTGAGAACATATGTAGGACATGATTTTTTCCTGCAACAGGGAAAATAAAGTATAAGTTTTAAAGATTTATTCTTTAATAAAGGATCTCAAAGCCAGCTTTAGAAAAAGGA
+
CBCCCFFFFFFFGGGGGGGGGGHHHHHHHHHHHGHHHHHHHHHHHGHHHHHGGHHHHHHHHHHIHHHHHGHHHHHHHHHHHHHHFHGHHHHGHHGEGGFGHHHHHHHGHHGHHHHHHHHHHHGHHHHHGHGHHHGHHHHHHHHHGHGFHFGFFHGEFFHHFHHHHHHHHCHHHHHGGHHHHGGFHGHFFFHGFFFHHFGHHGFFHGHHHHHHHGHHGFHGGFGFFHHHHEEFH<GGHGHHHHHGHHHGGGF
@M05620:45:000000000-G6HP7:1:1101:22773:4761 1:N:0:175
ATCTCTATCTCCTAAAAACCTGTTTAGATTTGGAGATAGACCTTCAGGTTTTTCATCATTTTCTGCATGAATTATACATTGACCACGTTCCAGCGTGGTCAGTTTGCAGCATTCTGTTATTTTGTTTGACAGAGTGTCTTGTTGAGAACATATGTAGGACATGATTTTTTCCTGCAACAGGGAAAATAAAGTATAAGTTTTAAAGATTTATTCTTTAATAAAGGATCTCAAAGCCAGCTTTAGAAAAAGGA
+
BBBBBFFFFFFFGGGGGGGGGGHHHHHHHHHGCHHHHGHHHHHHHGHHHHHGGHGHHGHHHHHHHHHHHGGHHHHHHGHHHHGHHHGHHHHFFFGFDFHHHHHHHHHHHHHHHHHHHHGHHHHHHHHHGHGHHHHGHHHHHHHHHHGHHHHHHHGHHHHGHHHHHHHHGGHHHHFHHHHHHGGFHHHGHFHGGGHGHHHHHGHHGHHHHHHGHHHHGFHHHDDFH0CGHHHGBHFHHFHHHHHBGHGGGDH
@M05620:45:000000000-G6HP7:1:1101:19079:4763 1:N:0:175
ATCTCTATCTCCTAAAAACCTGTTTAGATTTGGAGATAGACCTTCAGGTTTTTCATCATTTTCTGCATGAATTATACATTGACCACGTTCCAGCGTGGTCAGTTTGCAGCATTCTGTTATTTTGTTTGACAGAGTGTCTTGTTGAGAACATATGTAGGACATGATTTTTTCCTGCAACAGGGAAAATAAAGTATAAGTTTTAAAGATTTATTCTTTAATAAAGGATCTCAAAGCCAGCTTTAGAAAAAGGA
+
CCCCCFFFFFFFGGGGGGGGGGHHHHHHHHHHHHHHHHHHHHHHHHHHHHHGGHHHHIIHHHHIIHHHHHHHHHHHHHHHHHHHHHGHHHHHHHGGGGHHGHHHHHHHHHHHHHHHHHHHHHHHHHHHHHHHHHHHHHHHHHHHHHHHHHHHHHHHHHHHHHHHHHHHHGHHHHHHHHHHHGGHHHHHHHHHHHHHHGHHHHHHHHHHHHHHHHHHHHHHHHHHHHHHHGHHHHHHHGHHHHHEFHHHGGH
@M05620:45:000000000-G6HP7:1:1101:19087:4781 1:N:0:175
ATCTCTATCTCCTAAAAACCTGTTTAGATTTGGAGATAGACCTTCAGGTTTTTCATCATTTTCTGCATGAATTATACATTGACCACGTTCCAGCGTGGTCAGTTTGCAGCATTCTGTTATTTTGTTTGACAGAGTGTCTTGTTGAGAACATATGTAGGACATGATTTTTTCCTGCAACAGGGAAAATAAAGTATAAGTTTTAAAGATTTATTCTTTAATAAAGGATCTCAAAGCCAGCTTTAGAAAAAGGA
+
DDDDDFFFFFFFGGGGGGGGGGHHHHHHHHHHHHHHHHHHHHHHHHHHHHHGGHHHHHIHHIIIIHHHHHHHHHHHHHHHHHHHHHGGHHHHHHGGGGHHHHHHHHHHHHHHHHHHHHHHHHHHHHHHHHGHHHHHHHHHHHHHHHHHHHHHHHHHHHHHHHHHHHHHHGHHHHHHHHHHHGGGHHHHHHHHHHHHHHHHHHHHHHHHHHHHHHHHHGHGHGHHHHGHHHHGHHHHHGHHHHHHGHGGGGH
@M05620:45:000000000-G6HP7:1:1101:19068:4793 1:N:0:175
ATCTCTATCTCCTAAAAACCTGTTTAGATTTGGAGATAGACCTTCAGGTTTTTCATCATTTTCTGCATGAATTATACATTGACCACGTTCCAGCGTGGTCAGTTTGCAGCATTCTGTTATTTTGTTTGACAGAGTGTCTTGTTGAGAACATATGTAGGACATGATTTTTTCCTGCAACAGGGAAAATAAAGTATAAGTTTTAAAGATTTATTCTTTAATAAAGGATCTCAAAGCCAGCTTTAGAAAAAGGA
+
ABBBBFFFFFFFGGGGGGGGGGHHHGHHHHHHHHHHHHHHHHHHHHHHHHHGGHHHHHHHHHHHHHHHHHHGHHHHHFHHHHHHHHGHHHHHHHGEEGHHHHGHHHHHHHHHHHHHHHHHHHHHHHHHHHHHHHHHHHHHHHHHHHGHHHHHFHHGHHHHHHHFHHHHHGHHHHHHHHHHHGFHHHHHHGHGHHGHHGHGHHFHHHHHHHHHHHHHHHHHGHHHGGHHHHGEFGHHHGHHHHHFHECGFGG
@M05620:45:000000000-G6HP7:1:1101:23269:4810 1:N:0:175
ATCTCTATCTCCTAAAAACCTGTTTAGATTTGGAGATAGACCTTCAGGTTTTTCATCATTTTCTGCATGAATTATACATTGACCACGTTCCAGCGTGGTCAGTTTGCAGCATTCTGTTATTTTGTTTGACAGAGTGTCTTGTTGAGAACATATGTAGGACATGATTTTTTCCTGCAACAGGGAAAATAAAGTATAAGTTTTAAAGATTTATTCTTTAATAAAGGATCTCAAAGCCAGCTTTAGAAAAAGGA
+
CCDCDFFFFFFFGGGGGGGGGGHHHHHHHHHHHHHHHHHHHHHHHHHHHHHGGHHHHIHHHHIHHHHHHHHHHHHHHHHHHHHHHHGHHHHHHHGEGGHHHHHHHHHHHHHHHHHHHHHHHHHHHHHHGHHHHHHHHHHHHHHHHHGGHHHHHHHHHHHHHHHHHHHHHGHHHHHHHHHHHGGGHHHGGGHHHHHHHHHHHHGGHHHHHHHHHHHHHGHGHHHHHHHHHGHGGGHHHGHHHHHHHGGHGGH
@M05620:45:000000000-G6HP7:1:1101:18319:4824 1:N:0:175
ATCTCTATCTCCTAAAAACCTGTTTAGATTTGGATATAGACCTTCAGGTTTTTCATCATTTTCTGCATGAATTATACATTGACCACGTTCCAGCGTGGTCAGTTTGCAGCATTCTGTTATTTTGTTTGACAGAGTGTCTTGTTGAGAACATATGTAGGACATGATTTTTTCCTGCAACAGGGAAAATAAAGTATAAGTTTTAAAGATTTATTCTTTAATAAAGGATCTCAAAGCCAGCTTTAGAAAAAGGA
+
BBBBBFFFFFFFGGGGGGGGGFHHHHHHHHHHHHHHHHHHHHHHHHHHHHHGGHHHHGFHHHHHHGHGHGHHHHHGHHHHHHHHGHGHHHHHHHGGGGHHHHGHHHHHHHHHHHHHHHHHHHHHHHHHHHHHHHGHHHHHHHHHHHHHHGHHHHHHHHHHHHHHHHHHGGHHHHHHHHHHHGFFHHHGHHGGGHGGHFGHHHCHHGHHHHHHHHHHHHHHHGGHHHHHHGHHHHGHHGHHHHHHHHGHGGG
@M05620:45:000000000-G6HP7:1:1101:23261:4828 1:N:0:175
ATCTCTATCTCCTAAAAACCTGTTTAGATTTGGAGATAGACCTTCAGGTTTTTCATCATTTTCTGCATGAATTATACATTGACCACGTTCCAGCGTGGTCAGTTTGCAGCATTCTGTTATTTTGTTTGACAGAGTGTCTTGTTGAGAACATATGTAGGACATGATTTTTTCCTGCAACAGGGAAAATAAAGTATAAGTTTTAAAGATTTATTCTTTAATAAAGGATCTCAAAGCCAGCTTTAGAAAAAGGA
+
BABABFFBFFFFFGCGEGGGGFHFGFFHHBEGEHHHFGGGFHHHHFHEGEHGGHFHHGHHHHHFGHHEHFHHHHHHHGHGHHHHHHGHHHHFGFGEEGGHHHHGHBHHHHGFGHFHFHHHHHHHHHHHGGGHGHHHGGHHHHHHHHFHHHGGGHGHFGHGGHFHGDFHHGHFHHFFHFHHEFFFHHHGGBG?DGHHHGGGGEHFFFHHHHHHHFGDDFHHFD<DB<CGGGFFHHAGHFHFGGF0GCCA..C
@M05620:45:000000000-G6HP7:1:1101:16899:4854 1:N:0:175
TACCTGTACTGGGGAAGAGCACACGTCTGAACTCCAGTCACAGAAGACCATCTCGTATGCCGTCTTCTGCTTGAAAAAAAACTACCACTTTCTTCGCGATGCCCATCAGCTCCGACGAGGTCAGCTGGGCGGCTCTCCTTGTGTAAGCAACGAGAACCCTGAAAGAAGCATTTTTTAACTACGTCCTGCTGAGCCATTCATGAGCTTTCAGCCGCCTTGCCTCTTCCCACAGACTCTCTACTCTCATGCCA
+
1A1A1BDFFBFFG1A1EG1FEGHHGBCAFADADFGF1BBFFHFHHEBEHHGH1GFBEFHE1E/A0AFDH11110A1B0>///1@B0B1B1@12@2?/>//?/BG<0BGHGGEB//B/<C/?@10FHH0//>-<C./</00<=0/000<DGCC..;C/...CFBF09C/CF0;00;?.9BGF/..9A.0;9/9-/;9B9F9///////;/////-;@--9//9/;B//-9A--/:9/;B///;FF;B/////
@M05620:45:000000000-G6HP7:1:1101:10835:4924 1:N:0:175
CATCCTGACCCTGAAGTACCCGGCTTGATTTCTGACATTAGATCGGAAGAGCACACGTCTGAACTCCAGTCACAGAAGACCATCTCGCATGCCGTCTTCTGCTTGAAAAAAAAAAACAGTGCTGCTGACCGAGACCCCCCTGAACCCCAAGGCCAACAGAGAGCAGATGCCTCAGGTGAGGCTCGGCCGACGCCCGTGCTCCTCCCGTCCTTTCCCCAGTCATTTTCTGCCCGGCTTGATTTCTGACATTA
+
AAAAAFFFFFFFGGGGGGGGGAE0FAEE1BF2F2FA1BFF1F21CA/AE0AGFAFEEGECFHHCB1F1FBGHHHDFGB10>0F11@>//>EH1E//>/22FG1@B01GF0E@EC@//?@@@1211@@GGF////><GCGCGFFHFHCG?.CCHHAHGEHHCC..;FCFG00CBBFFGB0.AC?A@?EC?;@=;@@;-;AEBFFFFFFAF-9FFFFF-999FFF9BFBFBBFA--9@-;-9BF///;;BFF/
@M05620:45:000000000-G6HP7:1:1101:7054:4985 1:N:0:175
TACCTGTACTGGGGAAGCATTTGAATATCCCCCCATGGTGATGGGGACGGAGAACTGCTCCATAAACACAGGCAACGTGCCTAACTTTCCCGGGAAGATGAAGTCAAAGAGCGACCACAGCTCTCGGAGGTTATTTTGCATCGGTGAGCCAGACAGAATGATCCGATGAGGGGTGCGAAACTATTTGAGGAAAGGAAGCACCTTTTTATTAAATTTACCTTTTAGCAATCGCCATTCCTACCCTAAAGATC
+
BCBCCFFFFFFFGGGGGGGGGGHHHHHHHHHGGGGHFHGHHHHHGGGGGGGGGHHHHHHHHHHHHGHHHHHHGHHHGHHHHHHHHHHHHHHFGGFGGHHHGGHHHHHHHHGHGGGGGHHGHHHHHGGGGGCGHHHHHHHHHHGGGGGHHHHHHGHHHGHHHHHHHGGGHHGGGCEGFAAGGGGGGGGGGGFGGGFFGFGEGFFFFFFFFFFFFFFFFFFFFFFFFFFBFBEFFFFFFFFFFFFFFFFFFFF
@M05620:45:000000000-G6HP7:1:1101:7071:4994 1:N:0:175
TACCTGTACTGGGGAAGCATTTGAATATCCCCCCATGGTGATGGGGACGGAGAACTGCTCCATAAACACAGGCAACGTGCCTAACTTTCCCGGGAAGATGAAGTCAAAGAGCGACCACAGCTCTCGGAGGTTATTTTGCATCGGTGAGCCAGACAGAATGATCCGATGAGGGGTGCGAAACTATTTGAGGAAAGGAAGCACCTTTTTATTAAATTTACCTTTTAGCAATCGCCATTCCTACCCTAAAGATC
+
ABBBBFFFFFFFGGGGGGGGGGGFHHHHHHHGGGGHHHGHHHHHHGGGGGGGGHHHHHHHHFHHHHHHHHHHGHHHGHHHHHHHHHHHHHHGGGGGGHHHHHHHHHHHHHHHGGGGGHHGHHHHHGGGGGCGHHHHHHHHHHGGGGGHHHHHHGHHHHHHHHHHHGGGHCGGGGGGGGGBGGGGGGGGGGFGG?FFGAEEFFFFFFFFFFFFFFFFFFFFFFFFFFFBBB;EFFFFFFFFFFFFFFFFFFF
@M05620:45:000000000-G6HP7:1:1101:7066:5011 1:N:0:175
TACCTGTACTGGGGAAGCATTTGAATATCCCCCCATGGTGATGGGGACGGAGAACTGCTCCATAAACACAGGCAACGTGCCTAACTTTCCCGGGAAGATGAAGTCAAAGAGCGACCACAGCTCTCGGAGGTTATTTTGCATCGGTGAGCCAGACAGAATGATCCGATGAGGGGTGCGAAACTATTTGAGGAAAGGAAGCACCTTTTTATTAAATTTACCTTTTAGCAATCGCCATTCCTACCCTAAAGATC
+
AAAAA1DDFFDF11FE1GGBGGHGGBFGGFGGEGGCG0B1FF21ABAE/E/EEFHHFHHHFFFGFDHFHHHEAGFHGHFEEHH1GFGHGHHEE/>>EFHEGBGHFGHHHFCGCC@CCEH0GHFFG/??C/<FHGHHHFF1<F?<AEG0>GGCA<GC/<<<DHFFF.C.C0:.;.-9?.AAAFGG0F0F?F0CF.9FF.:/99/BFFFFFFF//BFFFFFB/BFB////9:-;A-;B9FFB/-;BFFB/BFF
@M05620:45:000000000-G6HP7:1:1101:11544:5107 1:N:0:175
ATCTCTATCTCCTAAAAACCTGTTTAGATTTGGAGATAGACCTTCAGGTTTTTCATCATTTTCTGCATGAATTATACATTGACCACGTTCCAGCGTGGTCAGTTTGCAGCATTCTGTTATTTTGTTTGACAGAGTGTCTTGTTGAGAACATATGTAGGACATGATTTTTTCCTGCAACAGGGAAAATAAAGTATAAGTTTTAAAGATTTATTCTTTAATAAAGGATCTCAAAGCCAGCTTTAGAAAAAGGA
+
CBCCCFFFFFFFGGGGGGGGGGGHHHHHHHHHHHHHHHHHHHHHHHHGHHHGGHHHHHHHHHHHHHGHHGHHHHHHHHHHHHHHHHGHHHHHHHGFGGHHHHHHHHHHGHHHHHHHHHHHHHHHHHHHGHHHHHHHHHHHHHHHHHHHHHHHHHHHHHHHHHHHHHHHHGHHHHHHHHHHHGGHHHGHHHHHHHHHHHHHHHHHHHHHHHHHHHHHHGHHHHHHHHHHHGHHHHHHHGHHHHHGGHHHGGH
@M05620:45:000000000-G6HP7:1:1101:11533:5125 1:N:0:175
ATCTCTATCTCCTAAAAACCTGTTTAGATTTGGAGATAGACCTTCAGGTTTTTCATCATTTTCTGCATGAATTATACATTGACCACGTTCCAGCGTGGTCAGTTTGCAGCATTCTGTTATTTTGTTTGACAGAGTGTCTTGTTGAGAACATATGTAGGACATGATTTTTTCCTGCAACAGGGAAAATAAAGTATAAGTTTTAAAGATTTATTCTTTAATAAAGGATCTCAAAGCCAGCTTTAGAAAAAGGA
+
CCCCCFFFFFFFGGGGGGGGGGGHHHHHHHHHHHHHHHHHHHHHHHHHHHHGGHHHHHHHHHHHHHHHHHHHHHHHHHHHHHHHHHGHHHHHHHGFGGHHHHHHHHHHHHHHHHHHHHGHHHHHHHHHHHHHHHHHHHHHHHHHHHHHHHHHHHHHHHGHHHHHHHHHHGHHHHHHHHHHHGGHHHHGFFHHHHHHHHHHHHHHHHHHHHHHHHHHHEHHHGHHHHHHHHHHHHHFHGHHHHHEHHHHGGH
@M05620:45:000000000-G6HP7:1:1101:11553:5134 1:N:0:175
ATCTCTATCTCCTAAAAACCTGTTTAGATTTGGAGATAGACCTTCAGGTTTTTCATCATTTTCTGCATGAATTATACATTGACCACGTTCCAGCGTGGTCAGTTTGCAGCATTCTGTTATTTTGTTTGACAGAGTGTCTTGTTGAGAACATATGTAGGACATGATTTTTTCCTGCAACAGGGAAAATAAAGTATAAGTTTTAAAGATTTATTCTTTAATAAAGGATCTCAAAGCCAGCTTTAGAAAAAGGA
+
CCCCCFFFFFFFGGGGGGGGGGHHHHHHHHHHHGHHHHHHHHHHHHHHHHHGGHHHHHHHHHIHHHHHHGGHHGHHHHHHHGHHFHGHHHHHHHGFGGHHFHHHHHHGHHHHHHHHHHHHHHHHHHHHGHHHHHGHHHHHHHHHGHGHHGGHHHHHHHGFFHHGHHHHHGHHHHHHGHGHHGEHHHHHGHHGFHHHHHHHHFHHHGHHHHHHHHHHGFHFDGHHHHHHHFGFHHHHHGHHHFHHGGFFGGF
@M05620:45:000000000-G6HP7:1:1101:17856:5148 1:N:0:175
TACCTGTACTGGGGAAGCAATCGCCATTCCTACCCTAAAGATCGGAAGAGCACACGTCTGAACTCCAGTCACAGAAGACCATCTCGTATGCCGTCTTCTGCTTGAAAAAAAAAATGTTATTTTGTTTGACAGAGTGTCTTGTTGAGAACATATGTAGGACATGATTTTTTCCTGCAACAGGCAAAATAAAGTATCAGTTTTAACGATTTATTCTTTAATAAAGGATCTCAAAGCCAGCTTTAGAAAAAGGA
+
>3AAAFFBFFFFFCGGCGGGGGGCFECEGGHFFFGFBGBFHFFHAFAFAFCCFGFEBAFFFBGHFHHHFGHA553G3G3BF3F5E??>G3FFG1>FFDH4BFHC1BEG0@EE?/012?BDDG22@0FFFBHHBGF1FHHF1GFGFHE1?<GHHBFG1>FHFD1<>FGG<@FFH0CC0<<GG.:CCGCG:CF0=G00;:::;CF09AFGEGGGFGGGGGGB09;B/CC00C9CBF?/A;:;B9BB/B.AA.:
@M05620:45:000000000-G6HP7:1:1101:9895:5247 1:N:0:175
AGATTACTGCAACAGTTCCCCCTGGACCTGGAAAAGTTTCTTGCCTGGCTTACAGAAGCTGAAACAACTGCCAATGTCCTACAGGATGCTACCCGTAAGGAAAGGCTCCTAGAAGACTCCAAGGGAGTAAAAGAGCTGATGAAACAATGGCAAGTAGTCAGGCATTTCCGCTTTAGCACTCTTGTGGATCCAATTGAACAATTCTCAGCATTTGTACTTGTAACTGACAAGCCAGGGACAAAACAAAGATC
+
3>>AAFBFDDFFGGFBGFGGGGEFGGFGHFFG3FHGBGHHHHHHHFHGHHHHHFFHHGHHGHFHHHHHHHHHHHHHFHHHFF3@GFHHHHHHHHGEGGFHBFFHGHGHGHHHHHHGHHHHFGHFEAE?GHHHHEHHHGFGHHHFHHHHFFGHGF@GGBFGGFHHBDFFGFGGGGBBFGGHFHHGHHF<BCGGFDGFDG<<CGHHDDGDG0=GFE:CGCGH0CGHHHC/GFF.EGF?E?EGFFF99EFBFF0
@M05620:45:000000000-G6HP7:1:1101:9890:5264 1:N:0:175
AGATTACTGCAACAGTTCCCCCTGGACCTGGAAAAGTTTCTTGCCTGGCTTACAGAAGCTGAAACAACTGCCAATGTCCTACAGGATGCTACCCGTAAGGAAAGGCTCCTAGAAGACTCCAAGGGAGTAAAAGAGCTGATGAAACAATGGCAAGTAAGTAAGCCATTTCCGCTTTACAACTCTTGTGGACCCAATTGACCATTTCTCACCATTGGTATTTGTAACTGAAAAGCCAGGGAAAAAAAAAAAAC
+
BBBBCFFFFFFFGGGFGGGGGGGGHHHHHHHHGHHHGHHHHHHHHHHHHHHHHHGHHHHHHHHHHHHHHHHHHHHHHHHHHHGHHHHHHHHHHHGGGGHHHHHHHHHHGHHHHHHGHHHHHHHGGHGGHGHHHFHHHHHHHHHHHHHHFHGGHGHH22222D222FG1F1//?C/111?111>11<<.11>.>.G00<00<0=000000.0<C00000;:00=:00000<0/;./;E...:BF--;C---.
@M05620:45:000000000-G6HP7:1:1101:11455:5369 1:N:0:175
ATCTCTATCTCCTAAAAACCTGTTTAGATTTGGAGATAGACCTTCAGGTTTTTCATCATTTTCTGCATGAATTATACATTGACCACGTTCCAGCGTGGTCAGTTTGCAGCATTCTGTTATTTTGTTTGACAGAGTGTCTTGTTGAGAATATATGTAGGACATGATTTTTTCCTGCAACAGGGAAAATAAAGTATAAGTTTTAAAGATTTATTCTTTAATAAAGGATCTCAAAGCCAGCTTTAGAAAAAGGA
+
AAABBFFFFFFFGGGGGGGGGGHHHFFHHHHHHHHHHHHFHHHHGGHHGHHGGHHHHHHHHGHHFHGFHGHHHHHHHHHHHGHHGHGHGHHHHHGFG0GHHBHGHHHHHHFHGGHHHHDGHHHHHGHHFHHFFHHHHHHHHHHHHHHB3BFHHHHFFH3CGHHDHHHHHGHHHHHHFHHHHGEF<GFFHHHGGHHFHDFGGHGBHGHHHHGGHHHHEFHHHGHGEHGHHGGGHGHHHGBGHHHFHHGHGGB
@M05620:45:000000000-G6HP7:1:1101:11451:5389 1:N:0:175
ATCTCTATCTCCTAAAAACCTGTTTAGATTTGGAGATAGACCTTCAGGTTTTTCATCATTTTCTGCATGAATTATACATTGACCACGTTCCAGCGTGGTCAGTTTGCAGCATTCTGTTATTTTGTTTGACAGAGTGTCTTGTTGAGAACATATGTAGGACATGATTTTTTCCTGCAACAGGGAAAATAAAGTATAAGTTTTAAAGATTTATTCTTTAATAAAGGATCTCAAAGCCAGCTTTAGAAAAAGGA
+
DDDDDFFFFFFFGGGGGGGGGGHHHHHHHHHHHHHHHHHHHHHHHHHHHHHGGHHHHHHHHIHIIHHHHHHHHHHHHHHHHHHHHHGHHHHHHHGGGGHHHHHHHHHHHHHHHHHHHHHHHHHHHHHHHHHHHHHHHHHHHHHHHHHHCHHHHHHHHHHHHHHHHHHHHGHHHHHHHHHHHGGHHHHHHHHHHHHHHHHHHHHHHHHHHHHHHHHHHHHHHHHHHHHHHHHHHHHHHGHHHHHGHHHHGGH
@M05620:45:000000000-G6HP7:1:1101:16644:5394 1:N:0:175
ATCTCTATCTCCTAAAAACCTGTTTAGATTTGGAGATAGACCTTCAGGTTTTTCATCATTTTCTGCATGAATTATACATTGACCACGTTCCAGCGTGGTCAGTTTGCAGCATTCTGTTATTTTGTTTGACAGAGTGTCTTGTTGAGAACATATGTAGGACATGATTTTTTCCTGCAACAGGGAAAATAAAGTATAAGTTTTAAAGATTTATTCTTTAATAAAGGATCTCAAAGCCAGCTTTAGAAAAAGGA
+
DDDDCFFFFFFFGGGGGGGGGGHHHHHHHHHHHHHHHHHHHHHHHHHHHHHGGHHHHHHHIIIIIHHHHHHHHHHHHHHHHHHHGHGHHHHHHHGGGGHHHHHHHHHHHHHHHHHHHHHHHHHHHHHHHHHHHHGHHHHHHHHHHHHHHHHHHHHHHHHHHHHHHHHHHGHHHHHHHHHHHGGHHHHHHHHHHHHHHGHHHHHHHHHHHHHHHHHHHHHHHHHHHHHHHGHHHHHHHGHHHHHHGGHHGGH
@M05620:45:000000000-G6HP7:1:1101:16652:5411 1:N:0:175
ATCTCTATCTCCTAAAAACCTGTTTAGATTTGGAGATAGACCTTCAGGTTTTTCATCATTTTCTGCATGAATTATACATTGACCACGTTCCAGCGTGGTCAGTTTGCAGCATTCTGTTATTTTGTTTGACAGAGTGTCTTGTTGAGAACATATGTAGGACATGATTTTTTCCTGCAACAGGGAAAATAAAGTATAAGTTTTAAAGATTTATTCTTTAATAAAGGATCTCAAAGCCAGCTTTAGAAAAAGGA
+
CCCBCFFFFFFFGGGGGGGGGGGHHHHHFHHHHHHHHHHGHHHHHHHHHHHGGHHHHHHHHHHHHHHHHHHHHHHGHHHHHGHHHHGHHHHGHHGFGGHHHHHHHHHHHHHHHHHHHHHHHHHHHHHHHHFHHHGHHHHHHHHHHHGHHHHHHHGHHHHHGHHHHHHHHGHHHHHHGHFHHGGGHHHHHHHGGGHGH<GHHHHHHHHHHHHHHHHHHHHHHGHHGHHGHFGFHHGGHGHHHHFHGGFFGFH
@M05620:45:000000000-G6HP7:1:1101:16527:5439 1:N:0:175
ATCTCTATCTCCTAAAAACCTGTTTAGATTTGGAGATAGACCTTCAGGTTTTTCATCATTTTCTGCATGAATTATACATTGACCACGTTCCAGCGTGGTCAGTTTGCAGCATTCTGTTATTTTGTTTGACAGAGTGTCTTGTTGAGAACATATGTAGGACATGATTTTTTCCTGCAACAGGGAAAATAAAGTATAAGTTTTAAAGATTTATTCTTTAATAAAGGATCTCAAAGCCAGCTTTAGAAAAAGGA
+
CCCCCFFFFFFFGGGGGGGGGGHHHHHHHHHHHHHHHHHHHHHHHHHHHHHGGHHHHHHHHIHHIHHHHHHHHHHHHHHHHHHHHHGHHHHHHHGGGGHHHHHHHHHHHHHHHHHHHHHHHHHHHHHHGHHHHHHHHHHHHHHHHHHHHHHHHHHHHHHHHHHHHHHHHGHHHHHHHHHHHGGHHHHHHHHHHHHHHGHHHHHHHHHHHHHHHHHHHHHHHHHHHHHHHHHHHHHHHGHHHHHHHHHHGGH
@M05620:45:000000000-G6HP7:1:1101:16522:5462 1:N:0:175
ATCTCTATCTCCTAAAAACCTGTTTAGATTTGGAGATAGACCTTCAGGTTTTTCATCATTTTCTGCATGAATTATACATTGACCACGTTCCAGCGTGGTCAGTTTGCAGCATTCTGTTATTTTGTTTGACAGAGTGTCTTGTTGAGAACATATGTAGGACATGATTTTTTCCTGCAACAGGGAAAATAAAGTATAAGTTTTAAAGATTTATTCTTTAATAAAGGATCTCAAAGCCAGCTTTAGAAAAAGGA
+
CCCCCFFFFFFFGGGGGGGGGGHHHHHHHHHHHHHHHHHHHHHHHHHHHHHGGHHHHHHHHIHIHHHHHHHHHHHHHHHHHGHHHHGGHHHHHHGGGGHHHHHHHHHHHHHHHHHHHHHHHHHHHHHHHHGHHHGHHHHHHHHHHHGHHHHHHHHFHHHHHHHHHHHHHGHHHHHHHHHHHGGFHHHGHGHGGHHHHHHHHGHHHHHHHHHHHHHHHGHHGHHHHHHHHGGGHHHHHGHHGHHGHHHHGGH
@M05620:45:000000000-G6HP7:1:1101:15547:5535 1:N:0:175
ATCTCTATCTCCTAAAAACCTGTTTAGATTTGGAGATAGACCTTCAGGTTTTTCATCATTTTCTGCATGAATTATACATTGACCACGTTCCAGCGTGGTCAGTTTGCAGCATTCTGTTATTTTGTTTGACAGAGTGTCTTGTTGAGAACATATGTAGGACATGATTTTTTCCTGCAACAGGGAAAATAAAGTATAAGTTTTAAAGATTTATTCTTTAATAAAGGATCTCAAAGCCAGCTTTAGAAAAAGGA
+
CCCCCFFFFFFFGGGGGGGGGGHHHHHHHHHHHHHHHHHHHHHHHHHHHHHGGHHHHIHIHHHHIHHHHHHHHGHHHHHHHHHHHHGHHHHHHHGFGGHHGHHHHHHHHHGHHHHHHHHHHHHHHHHHHHHHHHGHHHHHHHHHHHHHHGHHHHHHHHHHFHHHHHHHHGHHHHHHHHHHHGGGHGHHGHHGHHHHHGHHHHGHHHHHHHHHHHHHGHHHHGHHHHHHHFHHHHHHHGHHHHHHGHHHGGH
@M05620:45:000000000-G6HP7:1:1101:15521:5537 1:N:0:175
ATCTCTATCTCCTAAAAACCTGTTTAGATTTGGAGATAGACCTTCAGGTTTTTCATCATTTTCTGCATGAATTATACATTGACCACGTTCCAGCGTGGTCAGTTTGCAGCATTCTGTTATTTTGTTTGACAGAGTGTCTTGTTGAGAACATATGTAGGACATGATTTTTTCCTGCAACAGGGAAAATAAAGTATAAGTTTTAAAGATTTATTCTTTAATAAAGGATCTCAAAGCCAGCTTTAGAAAAAGGA
+
CCCCCFFFFFFFGGGGGGGGGGHHHHHHHHHHHHHHHCGGHHHHHHHHHHHGGHHHHHHHHHHHHHHHHHHHHHHHHHHHHHHHHHGHHHHHHHGFGGHHHHHHHHHHHHHHHHHHHHHHHHHHHHHHHHHHHHHHHHHHHHHHHHHHHHHHHHHHHHHHHHHGHHHHHGHHHHHHFHHHHGGGHHHHHHHGHHHHHGGHHHHHHHHHHHHHHGHHHHHHHHHHHHHHHGHHHHHHHGHHHHHHHHHGFDF
@M05620:45:000000000-G6HP7:1:1101:10182:5538 1:N:0:175
CATCCTGACCCTGAAGTACCCCGGCTTGATTTCTGACATTAGATCGGAAGAGCACACGTCTGAACTCCAGTCACAGAAGACCATCTCGTATGCCGTCTTCTGCTTGAAAAAAAAAAAAAAAACTCATAAAATATATTATATCTATTGTTCCACCCGCCATATCCACTGCGATTACCTTTACTATATGATGTAAAGCACAGACCACTAATTCACTTGTTCATATAGCCAGCTCTACTCCTCCTCCCCAGATT
+
CCCCCFFFFFFFGGGGGGGGGGGGGGGGHHHHHHHHHHHHHHHHHHGGGGHHHHHHHGHHHGHHHHHHGHHHHHHHHHHHHHHHHHHHFGHHHHGGGHGHHHHHHGHGFGGGGGGG>>//>-.1111<11111100000000===000<<00<.C?-:-;:0:00000:.-9..0000090000090;000000;00///0../9;/;::0:00000;;00009:000..09000;0:BFF/;/../..:0
@M05620:45:000000000-G6HP7:1:1101:18548:5539 1:N:0:175
ATCTCTATCTCCTAAAAACCTGTTTAGATTTGGAGATAGACCTTCAGGTTTTTCATCATTTTCTGCATGAATTATACATTGACCACGTTTCAGCGTGGTCAGTTTGCAGCATTCTGTTATTTTGTTTGACAGAGTGTCTTGTTGAGAACATATGTAGGACATGATTTTTTCCTGCAACAGGGAAAATGAAGTATAAGTTTTAAAGATTTATTCTTTAATAAAGGATCTCAAAGCCAGCTTTAGAAAAAGGA
+
CCCCCFFFFFFFGGGGGGGGGGHHHHHHHHHHHHHHHHHHHHHHHHHHHHHGGHHHHGHHHHHHHHHGHGHHHHHHHHHHHHHHHHGGHHHHHHGGGGHHHHGHHHHHHHHHHHHHHHHHHHHHHHHHHHHHHHGGHHHHHHHHHHHHHHHHHHHHHHHHHHHHHHHHHGHHHHHHHHHHHGGGHHHHHHHGHHHGHFGHHHHHHHHHHHHHHHHHHHHHHFGHHHHHHGHGHHHHHGHHHHHHHHHHGGH
@M05620:45:000000000-G6HP7:1:1101:15530:5554 1:N:0:175
ATCTCTATCTCCTAAAAACCTGTTTAGATTTGGAGATAGACCTTCAGGTTTTTCATCATTTTCTGCATGAATTATACATTGACCACGTTCCAGCGTGGTCAGTTTGCAGCATTCTGTTATTTTGTTTGACAGAGTGTCTTGTTGAGAACATATGTAGGACATGATTTTTTCCTGCAACAGGGAAAATAAAGTATAAGTTTTAAAGATTTATTCTTTAATAAAGGATCTCAAAGCCAGCTTTAGAAAAAGGA
+
BBBBCFFFFFFFGGGGGGGGGGHHHHHHHHHHHHHHHHHHHHHHHHHHHHHGGHHHHIIHIHHHHHHHHGHHHHHGHHHHHGHHGHGGHHHHHHGFGGHHHHHHHHHHHHHHHHHHHHHHHHHHHHHHHHHHHHHHHHHHHHHHHHHHHHHHHHHHHHHHHHHHHHHHHGHHHHHHGHHHHGGGHHHHHGHGHHHGHGHHHGHHHHHHHHHHHHHHHGHHHHHHHHHHHGHHHHHFHGHHHHHGFFHGGGH
@M05620:45:000000000-G6HP7:1:1101:25298:5582 1:N:0:175
ATCTCTATCTCCTAAAAACCTGTTTAGATTTGGAGATAGACCTTCAGGTTTTTCATCATTTTCTGCATGAATTATACATTGACCACGTTCCAGCGTGGTCAGTTTGCAGCATTCTGTTATTTTGTTTGACAGAGTGTCTTGTTGAGAACATATGTAGGACATGATTTTTTCCTGCAACAGGGAAAATAAAGTATAAGTTTTAAAGATTTATTCTTTAATAAAGGATCTCAAAGCCAGCTTTAGAAAAAGGA
+
BBBBBFFFFFFFGGGGGGGGGGHHHHHHHHHHHHHHHHHHHHHHHHHHHHHGGHHHHHHHHHHHHHHHGGHHHHHFFFHHHGHHHHG1FGHHFHGEFGGHHHGHHHHHHHHHHHHHFGFHHHHHHHHHGHGHHHHHHHHGHHHHFHGHHHHHEHGHHHHHHHHHHHHHHCHGHHHGDGFGHGGHEHHHDFGFGHHHHFGHHHHHHHHHHHHHHHHHHGHHHFFGHHHHGF<GGGFHGGCGHHFHFFHGDGH
@M05620:45:000000000-G6HP7:1:1101:25317:5583 1:N:0:175
ATCTCTATCTCCTAAAAACCTGTTTAGATTTGGAGATAGACCTTCAGGTTTTTCATCATTTTCTGCATGAATTATACATTGACCACGTTCCAGCGTGGTCAGTTTGCAGCATTCTGTTATTTTGTTTGACAGAGTGTCTTGTTGAGAACATATGTAGGACATGATTTTTTCCTGCAACAGGGAAAATAAAGTATAAGTTTTAAAGATTTATTCTTTAATAAAGGATCTCAAAGCCAGCTTTAGAAAAAGGA
+
CCCCDFFFFFFFGGGGGGGGGGHHHHHHHHHHHHHHHHHHHHHHHHHHHHHGGHHHHHIHHHHIHHHHHHHHHHHHHHHHHHHHHHGHHHHHHHGGGGHHHHHHHHHHHHHHHHHHHHHHHHHHHHHHHHHHHHHHHHHHHHHHHHHHHHHHHHHHHHHHHHHHHHHHHGHHHHHHHHHHHGGHHHHHHHHHHHHHHHHHHHHHHHHHHHHHHHHHHGHHHHHHHHHHHHHHHHHHHGHHHHHFHHHHGGH
@M05620:45:000000000-G6HP7:1:1101:25303:5602 1:N:0:175
ATCTCTATCTCCTAAAAACCTGTTTAGATTTGGAGATAGACCTTCAGGTTTTTCATCATTTTCTGCATGAATTATACATTGACCACGTTCCAGCGTGGTCAGTTTGCAGCATTCTGTTATTTTGTTTGACAGAGTGTCTTGTTGAGAACATATGTAGGACATGATTTTTTCCTGCAACAGGGAAAATAAAGTATAAGTTTTAAAGATTTATTCTTTAATAAAGGATCTCAAAGCCAGCTTTAGAAAAAGGA
+
CCCBCFFFFFFFGGGGGGGGGGHHHHHHHHHHHHHHHHHHHHHHHHHHHHHGGHHHHFHHIIIHHHGHHHHHHHHGHHHHHHHHHHGHHHHHHHGFGGHHGHHHHHHHHHHHHHHHHHGHHHHHHHHHGHHHHHHHHHHHHHHHGHHHHHHHHHHHHHHHHHHHHHHHHGHHHHHHGHHHHGGGHHHGGHHGGHHHHGHHHGHHHHHHHHHHHHHHHGHHHHHHHHHHHGHHHHHHHGHHHHHHHHGHGGH
@M05620:45:000000000-G6HP7:1:1101:9624:5640 1:N:0:175
ATCTCTATCTCCTAAAAACCTGTTTAGATTTGGAGATAGACCTTCAGGTTTTTCATCATTTTCTGCATGAATTATACATTGACCACGTTCCAGCGTGGTCAGTTTGCAGCATTCTGTTATTTTGTTTGACAGAGTGTCTTGTTGAGAACATATGTAGGACATGATTTTTTCCTGCAACAGGGAAAATAAAGTATAAGTTTTAAAGATTTATTCTTTAATAAAGGATCTCAAAGCCAGCTTTAGAAAAAGGA
+
BBCCBFFFFFFFGGGGGGGGGGHHGHCFHHHHGHHGHHHHHHHHHHHGHHHGGHHHHHHHHHHHHHHHHHHHHHHHHHHHHHHHHHGGGHHHHHGGGGHHHHHHHGHHHHHHHHHHHHHHHHHHHHHHHHHHHHHHHHHHHHHHHHHHHHHHHHHHHHHHHHGHHHHHHGHHHHHHHHHGGGGHHHHHHHHHHHHHHHHHHHHGHHHHHHHHHHHHHGHHHHHGHHHHFHHHHHHGGGHHHHHHHGHHFGH
@M05620:45:000000000-G6HP7:1:1101:10023:5652 1:N:0:175
ATCTTCTCTATCTCCTAAAAAGGAAGAAAGGGGAGGGAAGATCGGAAGAGCACACGTCTGAACTCCAGTCACAGAAGACCATCTCGTATGCCGTCTTCTGCTTGAAAAAAAAAAAAAACAAAAAAAAAAAAAAAAAATAACAATTCAGGTACATTAGAAAATAACAATAAATGAGCTTGATATGAGTAGACGAGTTGAAATATATTAATATCTGTGTATTATAAGAAAGTATTACTATAATGTAAACAATT
+
CCCCCFFFFFFFGGGGGGGGGGGHHHHHHHHGGGGGGGHGHHHHGGGGHHHHHHHGHHHGFHHHHHHHHHHHGGHHHGHHHH3GHHGGHHGHGGGHGHHHHHHHHHHHHGGGGD>/<////0<>-<-<-:-:--:;-.000000000000000;000000/00000;0000000000:/.00000:00000.--.9000000000009;000000090990900000900000000000000000000.00
@M05620:45:000000000-G6HP7:1:1101:24117:5661 1:N:0:175
ATCTCTATCTCCTAAAAACCTGTTTAGATTTGGAGATAGACCTTCAGGTTTTTCATCATTTTCTGCATGAATTATACATTGACCACGTTCCAGCGTGGTCAGTTTGCAGCATTCTGTTATTTTGTTTGACAGAGTGTCTTGTTGAGAACATATGTAGGACATGATTTTTTCCTGCAACAGGGAAAATAAAGTATAAGTTTTAAAGATTTATTCTTTAATAAAGGATCTCAAAGCCAGCTTTAGAAAAAGGA
+
CDCDDFFFFFFFGGGGGGGGGGHHHHHHHHHHHHHHHHHHHHHHHHHHHHHGGHHHHHIHHHIIIHHHHHHHHHHHHHHHHHHHHHGHHHHHHHGGGGHHHHHHHHHHHHHHHHHHHHHHHHHHHHHHHHHHHHHHHHHHHHHHHHHHHHHHHHHHHHHHGHHHHHHHHGHHHHHHHHHHHGGHHHHHGHHHHHHHHGHHHHHHHHHHHHHHHHHHHHHHHHHHHHHHHGHHHHHHHGHHHHHHHGHHGGH
@M05620:45:000000000-G6HP7:1:1101:24101:5671 1:N:0:175
ATCTCTATCTCCTAAAAACCTGTTTAGATTTGGAGATAGACCTTCAGGTTTTTCATCATTTTCTGCATGAATTATACATTGACCACGTTCCAGCGTGGTCAGTTTGCAGCATTCTGTTATTTTGTTTGACAGAGTGTCTTGTTGAGAACATATGTAGGACATGATTTTTTCCTGCAACAGGGAAAATAAAGTATAAGTTTTAAAGATTTATTCTTTAATAAAGGATCTCAAAGCCAGCTTTAGAAAAAGGA
+
BBABBFFFFFFFGGGGGGGGGGGHHHHHHHHHHFHHHHHHHHHHHHHHHGHGGHHHHHHHHHHHHHHHHGHHHHHHHGHHHGHHGHGHHHHHHHGEGGHHFHHHHHHHHHHHHHHHHHHHHHHHHHHHGHGHHHGHHHHHHHHHHHHHHHHHHHHHHHHHHHHHHHHHHGHHHHHHHHHHHGGHGGHHGHHGGHHHH>FHHHGHHHGHHHHHHHHHHGHHHHHHHHHHHGGGHGHHHGFHHHHGGFHHGGH
@M05620:45:000000000-G6HP7:1:1101:16034:5675 1:N:0:175
ATCTCTATCTCCTAAAAACCTGTTTAGATTTGGAGATAGACCTTCAGGTTTTTCATCATTTTCTGCATGAATTATACATTGACCACGTTCCAGCGTGGTCAGTTTGCAGCATTCTGTTATTTTGTTTGACAGAGTGTCTTGTTGAGAACATATGTAGGACATGATTTTTTCCTGCAACAGGGAAAATAAAGTATAAGTTTTAAAGATTTATTCTTTAATAAAGGATCTCAAAGCCAGCTTTAGAAAAAGGA
+
BCCCCFFFFFFFGGGGGGGGGGHHHHHHHHHHHGHHHHHHHHHHHGHHHHHGGHHHHHHHHIHIHHGHHHHHHHHFHHHHHEHGFHGHHHHFHHGEFGHHHHHHHHHFHHFHHHHHHHHHHHHHHHHHGGHHHHHHHHHHHHHHHHEHHGHGHH?FHHHHHHHHHHHHHFHHHHGHHHGHGGGGHHHGGFHFDGGHHGGHHFHGHGHHGGHHHHGHGFHFFFHHHHHGHFFFHGFHHGHHHHHHGFFFGGF
@M05620:45:000000000-G6HP7:1:1101:12313:5706 1:N:0:175
ATCTTATCTCCTAAAAACCTGTTTAGATTTGGAGATAGACCTTCAGGTTTTTCATCATTTTCTGCATGAATTATACATTGACCACGTTCCAGCGTGGTCAGTTTGCAGCATTCTGTTATTTTGTTTGACAGAGTGTCTTGTTGAGAACATATGTAGGACATGATTTTTTCCTGCAACAGGGAAAATAAAGTATAAGTTTTAAAGATTTATTCTTTAATAAAGGATCTCAAAGCCAGCTTTAGAAAAAGGAA
+
BBBBBFFFFFFFGGGGGGGGGGHGBHHHHHHHHHHHHHHHHHHHHHFHGHGGHFHHHHHHHHHHHEHH3DGHHHHHHHGHEHHHHGHHHHHHHGGGGFHHHHHHHHHFHHHHHHHHHHHHHHHHHHHHHHFHFGGHHHHHGHHHFHHHHHHHHFGHHHHHHHEHHHHHDHFHHHHFHHHGGGHHFHFF1F<GGGGDFGHHHFGHGHHHFHHHHHGFDDD<DDBCGHHHHHGHGHHHGHHHGH0GGHGEAFC
@M05620:45:000000000-G6HP7:1:1101:12329:5716 1:N:0:175
ATCTTATCTCCTAAAAACCTGTTTAGATTTGGAGATAGACCTTCAGGTTTTTCATCATTTTCTGCATGAATTATACATTGACCACGTTCCAGCGTGGTCAGTTTGCAGCATTCTGTTATTTTGTTTGACAGAGTGTCTTGTTGAGAACATATGTAGGACATGATTTTTTCCTGCAACAGGGAAAATAAAGTATAAGTTTTAAAGATTTATTCTTTAATAAAGGATCTCAAAGCCAGCTTTAGAAAAAGGAA
+
DDDDDFFFFFFFGGGGGGGGGGHHHHHHHHHHHHHHHHHHHHHHHHHHHHGGHHHHHHHHHIHHHHHHHHHHGHHHHHHHHHHHHGHHHHHHHGFGGHHHHHHHHHHHHHHHHHHHHHHHHHHHHHHHHGHHHHHHHHHHHHHHHGFHHHHHHHHHHHHHHHHHHHHHGHHHHHHHHHHHGGHHHHHGHHHHHHHHHHHHHGHHHHHHHHHHHHHHGGHFFHFGHHHHHHGHHHHHGHHHHHHGGHGGGHG
@M05620:45:000000000-G6HP7:1:1101:20265:5740 1:N:0:175
AGATTACTGCAACAGTTCCCCCTGGACCTGGAAAAGTTTCTTGCCTGGCTTACAGAAGCTGAAACAACTGCCAATGTCCTACAGGATGCTACCCGTAAGGAAAGGCTCCTAGAAGACTCCAAGGGAGTAAAAGAGCTGATGAAACAATGGCAAGTAAGTCAGGCATTTCCGCTTTAGCACTCTTGTGGATCCAATTGAACAATTCTCAGCATTTGTACTTGTAACTGACAAGCCAGGGACAAAACAAAGAT
+
CBBCCFFFFFFFGGGGGGGGGGGGHHHHHHHHHHHHGHHHHHHHHHHHHHHHHHHHHHHHHHHHHHHHHHHHHHHHHHHHHHHHGHHHHHHHHHGGGGHHHHHHHHHHGHHHHHHHHHHHHHHGGHGGHHHHHGHHHHHHHHHHHHHHHGHHHGHHHHHHHHHHHHHHHHGGGGGHHHHHHHHHHGHGHHHHHHHHHGHGGGHHHHHFGGHHHHHHHHHHHHHHHHHHHHHHHGGGGGGGGGGGGGGGGGG
@M05620:45:000000000-G6HP7:1:1101:12821:5839 1:N:0:175
TACCTGTACTGGGGAAGCATTTGAATATCCCCCCATGGTGATGGGGACGGAGAACTGCTCCATAAACACAGGCAACGTGCCTAACTTTCCCGGGAAGATGAAGTCAAAGAGCGACCACAGCTCTCGGAGGTTATTTTGCATCGGTGAGCCAGACAGAATGATCCGATGAGGGGTGCGAAACTATTTGAGGAAAGGAAGCACCTTTTTATTAAATTTACCTTTTAGCAATCGCCATTCCTACCCTAAAGATC
+
BBBBBFFFFFFFGGGGGGGGGGHCEHFHHHHGGGGHHHGHHHHHHGGGGGGGGHHHHHHHHHHGHHHHHHHHGHHHGHHHHHDCGHHHHHHGGGGGGHHHGHHHHHHGHHHHGGGGGHHHHHHHHGGGGGEHHHHHHHHGHHGGGGGHHHHHHGHHHHHHHHHHHGGGHHHGGCFGFFGGGGGGGGGGGGGGGGGGGGGFGFFFFFFFFFFFFFFFFFFFFFFFFFFBFFEFFFFFFFFFFFFFFFFFFFF
@M05620:45:000000000-G6HP7:1:1101:19612:5856 1:N:0:175
TACCTGTACTGGGGAAGCATTTGAATATCCCCCCATGGTGATGGGGACGGAGAACTGCTCCATAAACACAGGCAACGTGCCTAACTTTCCCGGGAAGATGAAGTCAAAGAGCGACCACAGCTCTCGGAGGTTATTTTGCATCGGTGAGCCAGACAGAATGATACGATGAGGGGTGCGAAACTATTTGAGGAAAGGAAGCACCTTTTTATTAAATTTACCTTTTAGCAATCGCCATTCCTACCCTAAAGATC
+
AAAAAFFFFFFFGGCGGG1FGFFF1GFHHHHGGGGHBHGFHHGCGEFGGGGCCHGHFGHHHHHHHHHHHHHHGHHHEHEHHHHGGHHHHHHGGG/>EFGHHHHFGDDGHFHGCCGGGHHHGHHHHGGAC?CGHHHHHFHGHHGGGAFHHHGHHGFH/<GFHHGHGGHGHHGGGCCGGBGGGGGGGFFGGF0/9FFGGGGFGGFFFFF-FFFFFFFFFFFFFFFFFFFFFFFFFFFFFFFFFFFFFFFFFFF
@M05620:45:000000000-G6HP7:1:1101:9503:5857 1:N:0:175
CATCCTGACCCTGAAGTACCCGGCTTGATTTCTGACATTAGATCGGAAGAGCACACGTCTGAACTCCAGTCACAGAAGACCATCTCGTATGCCGTCTTCTGCTTGAAAAAAAAACCAAAACCCACACCCTACGACCGTAATGACTGTGGGCTGATGAGGATCTGAACGAGGAACGACGGAACTGGAATGTCTTCTGAAAGGCGCTGGGACGATAAACTAGTGACTGTGAGGGTTGGCACGAGATCGTAAGT
+
BBBAAFFFFFFFGGGGGBGGGGGGGGGHHHHHHHEHGGH5FAFHHGEFGHHHHHFHGHHHGDGHHHHHHHH3FGH@G3GGHFHFHHGF1FGHHGFGHGFHGHHHH1BFDHFE/>//?///0/////////20////-....11111<10.</..0000/0//0000/...--/...---..-09///9090;0000009/..-9---...--...////////;;/////.9..--///9.-../...../
@M05620:45:000000000-G6HP7:1:1101:9519:5867 1:N:0:175
CATCCTGACCCTGAAGTACCCGGCTTGATTTCTGACATTAGATCGGAAGAGCACACGTCTGAACTCCAGTCACAGAAGACCATCTCGTATGCCGTCTTCTGCTTGAAAAAAAAAAAAACAGGACAGAACCCACCATCACATCGCGTCCGGGCATACTATAGAACCAGGAGAGCAGTGTCAAAGGTCGTGATAGACGAAAACCTCTTACAGAAGGAATCGCCCTAGCTGCTGGTTGCATGATCTGGGCCATC
+
AAAAAFBFFFFFGCCDGBGGGAAEEEEGHHHHHFCGFGH11AGF//EGGFGH1FGG/GHGF1GGGHHHHHGAGGGEHHHGGBFGHHHB?GFFGE>EFEHHGHBGGEFG1B>EE///>///0/0/0/?10/...>.1111111..---<-----/0000000000.9..9....//0/000000/00--.//////-----/-9///////;//-9/9/-------/////////--/////////99--//
@M05620:45:000000000-G6HP7:1:1101:9503:5875 1:N:0:175
CATCCTGACCCTGAAGTACCCGGCTTGATTTCTGACATTAGATCGGAAGAGCACACGTCTGAACTCCAGTCACAGAAGACCATCTCGTATGCCGTCTTCTGCTTGAAAAAAAAAAAATATCTCGATTGTCAGAGTGTCCTGTCTCGCACTTTTGTAGGACATGAGCTTTATCTGCAACAGGTATAATTTAGTTCAAGCTGTATAGATTTATTATGTTATACAGGATCTTAAAGCCAGCTTTAGAAAAATGA
+
BBBBBFF5CFFFGGGGGGGGGGGEGGEGHHHHHHGGAGHGGFGHEAEAFEGGGHCGAGHHFBEGHHHHHHH3GGHHCBBBG?BFFGGGDHCGHCGEHGHHFFHH3?@GHEFG?////0222220221/1111<11111111?1110.---<111<0<0<</0<000</=00;:0000:./.;0000000000000000/;;000000000000;0000;0000/;0/00;9000.;../://////.:.//
@M05620:45:000000000-G6HP7:1:1101:20869:5895 1:N:0:175
ATCTCTATCTCCTAAAAACCTGTTTAGATTTGGAGATAGACCTTCAGGTTTTTCATCATTTTCTGCATGAATTATACATTGACCACGTTCCAGCGTGGTCAGTTTGCAGCATTCTGTTATTTTGTTTGACAGAGTGTCTTGTTGAGAACATATGTAGGACATGATTTTTTCCTGCAACAGGGAAAATAAAGTATAAGTTTTAAAGATTTATTCTTTAATAAAGGATCTCAAAGCCAGCTTTAGAAAAAGGA
+
BBBBBFFFFFFFGGGGEGFGGGHHHFHHHHHHHGHHHFHGHHHHHHHHHHHGGHFHHFHHHHHHHHHHHHFHHHHHHGHHBFGHFHGHHHHGHHGGGGHHHHHHHHHHHHHHHHHHHHGHHHHHHHHHGHHHFHHHHHHHHHHHGHHHHFHHHHHHHHHHHHHHHHHHHGHHHHHFGHFHHGGHEHGGGFHHHHHFHHHHHHHFHHGHHHHHHHHHHHHHFHHHGHHHHHHHHHHHHGHHHHFHGHHHDGG
@M05620:45:000000000-G6HP7:1:1101:12747:5902 1:N:0:175
TACCTGTACTGGGGAAGCATTTGAATATCCCCCCATGGTGATGGGGACGGAGAACTGCTCCATAAACACAGGCAACGTGCCTAACTTTCCCGGGAAGATGAAGTCAAAGAGCGACCACAGCTCTTCGGAGGTTATTTTGCATCGGTGAGCCAGACAGAATGATCCGATGAGGGGTGCGAAACTATTTGAGGAAAGGAAGCACCTTTTTATTAAATTTACCTTTTAGCAATCGCCATTCCTACCCTAAAGAT
+
BBBBBFFFFFFFGGGGGGGGGGHEAGFHHHHGGGEHHHHHHHHHHGGGGGGGGHHHHHHHHHHFHHHHHHHHGHHHGHHHHHHGHHHHHHHGGGG?EHHHHHHHHHGHHFGHGGGGCHGHHHHHHHHGEGGGHHHHHHHHHHHGGGGAFGHHHHGHHH/GHHHHHHAFGHHHGGGGGGDG@BGBFGGGEFG:F/CFFGGGGGFFFFFFEFFFFBFFFFFFFFFFFFFF/FFEFFFFFFFFFFFFFFBBFFF
@M05620:45:000000000-G6HP7:1:1101:15774:6029 1:N:0:175
ATCTCTATCTCCTAAAAACCTGTTTAGATTTGGAGATAGACCTTCAGGTTTTTCATCATTTTCTGCATGAATTATACATTGACCACGTTCCAGCGTGGTCAGTTTGCAGCATTCTGTTATTTTGTTTGACAGAGTGTCTTGTTGAGAACATATGTAGGACATGATTTTTTCCTGCAACAGGGAAAATAAAGTATAAGTTTTAAAGATTTATTCTTTAATAAAGGATCTCAAAGCCAGCTTTAGAAAAAGGA
+
CCCCCFFFFFFFGGGGGGGGGGHHHHHHHHHHHHHHHHHHHHHHHHHHHHHGGHHHHHIHHHIIIHHHHHHHHHHHHHHHHHHHHHGHHHHHHHGGGGHHHHHHHHHHHHHHHHHGHHHHHHHHHHHHHHHHHHHHHHHHHHHHHHHGHHGHHHHHHHHHHHHHHHHHHGHHHHHHHHHHHGGHHHHHHHHHHHGGHHHHHHHFHHHHHHHHHHHHHFHHHHHHHHHHHHHHHHHHHGHHHHHHGHHGFGH
@M05620:45:000000000-G6HP7:1:1101:16540:6058 1:N:0:175
ATCTCTATCTCCTAAAAAGGAAGAAAGGGGAGGGAAGATCGGAAGAGCACACGTCTGAACTCCAGTCACAGAAGACCATCTCGTATGCCGTCTTCTGCTTGAAAAAAAACAATCTGTTATTTTGTTTGACAGAGTGTCTTGTTGCGAACATATGTAGGACATGATTTTTCCCTGCAACAGGGAAAATACAGTATAAGTTTTAAAGATTTATTCTTTAATAAAGGATCTCAAAGCCAGCTTTAGAAAAAGGC
+
AAAAAFFFFFFFGGGGGGCA1FG00FGA?00EEE0GEHCHF///EFHGGE0FEAAGEF2EG1GCG@B1GGHF1F1GHHHBGFFFGBFD1>/>AEBGHEHHHAC110/>//?/1<1>B22GH22>0@CG1<D10@DG1@>GE<FG1<//>>=<<1><<D1><D00DG0=0/<<DG./0C.C...:GFH0;:CGFFF0<CG0CFB0;0;FG0B0C9;09BGFB009C9FFFC0FGG?B.;9B9////;--9--
@M05620:45:000000000-G6HP7:1:1101:22857:6065 1:N:0:175
TACCTGTACTGGGGAAGCATTTGAATATCCCCCCATGGTGATGGGGACGGAGAACTGCTCCATAAACACAGGCAACGTGCCTAACTTTCCCGGGAAGATGAAGTCAAAGAGCGACGGAGGTTATTTTGCATCGGTGAGCCAGACAGAATGATCCGATGAGGGGTGCGAAACTATTTGAGGAAAGGAAGCACCTTTTTATTAAATTTACCTTTTAGCAATCGCCATTCCTACCCTAAAGATCGGAAGAGCAC
+
BCCCCFFFFFFFGGGGGGGGGGHHHHHHHHHGGGGHHHGGGHHHHGGGGGGGGHHHHHHHHHHHHHHHHHHHGHHHGHHHHHHHHHHHHHHGGGGGGHHHHHHHHHHHHHHHGGGGGGGGGHHHHHHHHHHHGGGGGHHHFGHGHHHHHHHHHHHGGGHHHGGFGGGEGGGGFGGGGGGGGGGGGGGGGFGFGGGGGFGFEFFFFFFFFFFFFFFFFFFFFFFFFFFFFFFFFFF/9BFFFFFDFFEFFFF
@M05620:45:000000000-G6HP7:1:1101:9688:6072 1:N:0:175
ATCTCTATCTCCTAAAAACCTGTTTAGATTTGGAGATAGACCTTCAGGTTTTTCATCATTTTCTGCATGAATTATACATTGACCACGTTCCAGCGTGGTCAGTTTGCAGCATTCTGTTATTTTGTTTGACAGAGTGTCTTGTTGAGAACATATGTAGGACATGATTTTTTCCTGCAACAGGGAAAATAAAGTATAAGTTTTAAAGATTTATTCTTTAATAAAGGATCTCAAAGCCAGCTTTAGAAAAAGGA
+
CCCCCFFFFFFFGGGGGGGGGGHHHHHHHHHHH4FCGFHEHHHHHHHGHHHGGHHHHHHHHHHHHHGHHHHHHHHHHHHHHHHHHHGHHHHHHHGGGGHHHHHHHHHGHHHHHHHHHHHHHHHHHHHHEHHHHHHHHHHHHHHHFHHHHHHGHHHHHHHHHHHGHHHHGGHHHHHHDGHGHGGHHHGHDGGHHHHHHHHHHHHHHFGHHHHHHHHHHGHFGHHHHHGHHHHHHHHHHGHHHHHHHHHHDGG
@M05620:45:000000000-G6HP7:1:1101:9710:6072 1:N:0:175
ATCTCTATCTCCTAAAAACCTGTTTAGATTTGGAGATAGACCTTCAGGTTTTTCATCATTTTCTGCATGAATTATACATTGACCACGTTCCAGCGTGGTCAGTTTGCAGCATTCTGTTATTTTGTTTGACAGAGTGTCTTGTTGAGAACATATGTAGGACATGATTTTTTCCTGCAACAGGGAAAATAAAGTATAAGTTTTAAAGATTTATTCTTTAATAAAGGATCTCAAAGCCAGCTTTAGAAAAAGGA
+
3AAABFBFFFFFGGGGFGGGFGEFHFFGDGGHHEGCGFDGHHFHHBGHHHHGFHHFEHHGHFHHFBDFHGDFGHHHHFFHHFDGGHGFEGF5FGEEAEHFFFBFFHHHHHGFGHHHEFGHHGHHFHFHHHFHHHBGFGGGHHHFHFHHHHHHHHFHHHFHHHHHGHHHFCHFDGFGFGFHFFEFEFFGBFHGHEHGHFGGHG1FGHHHGHHHFHGHHHHF<D0</GHHDFFFHGHBGGFHHGEBFGFHD?G
@M05620:45:000000000-G6HP7:1:1101:9693:6091 1:N:0:175
ATCTCTATCTCCTAAAAACCTGTTTAGATTTGGAGATAGACCTTCAGGTTTTTCATCATTTTCTGCATGAATTATACATTGACCACGTTCCAGCGTGGTCAGTTTGCAGCATTCTGTTATTTTGTTTGACAGAGTGTCTTGTTGAGAACATATGTAGGACATGATTTTTTCCTGCAACAGGGAAAATAAAGTATAAGTTTTAAAGATTTATTCTTTAATAAAGGATCTCAAAGCCAGCTTTAGAAAAAGGA
+
AAABBFFFFFFFGGGGGGGGGGGGHHHGFHHHHGHBFHHGHHFHHHHHHHHGGHHHHHHHHHHHHFHHHHGHHFHFHHHHHHHHHHGGHHHHHHFFEGHHHHHHHHHHHHHHHHHHHHHHHHHHFHHHHHGHHHGHHHHHHHHHHHHGHHHGFHFHHHHHGHHHHHHHHGHHHHHHGHHHHGFHHHGHEHHHHFGHHGHHHHGDGHHHHHHHHHHHHHHHHHFHHHHHHHHHHGHGHGHHHHEGHGCH..C
@M05620:45:000000000-G6HP7:1:1101:12168:6177 1:N:0:175
AAACCAAGCAGACACTCACCGCCAGAAGACATGAGGTCAGCTAGATCGGAAGAGCACACGTCTGAACTCCAGTCACAGAAGACCATCTCGTATGCCGTCTTCTGCTTGAAAAAAAAAAAAAAAAAAAACAATCAAACAATCAAATCCGCGATATCCCCACTATGCCCTACTACTAAATCAATCAAATACAAAATACAACGTATCTAACATACGTGGCCTAAGACACAGCTCTCAAGAACATACGACGCACC
+
CCCCCBCFCFFFGGGGGGGGGGGGEHHHFHGHHHHGGHFHHHHHHHHHGGGCHHHHHHHGHHHGHGHHHHHHHHHHHHHGHHHHHGFHHHGGHHHHGGGHGHHHHHHHGHGHHGGGGGB>@/>-----.:;0;:00;::0/00:09/..9--.-00/./../000///9./////////9/////////9//.//;///-../.;///////.//.-./////:///../:///9////;/;B?..-----
@M05620:45:000000000-G6HP7:1:1101:9222:6216 1:N:0:175
ATCTCTATCTCCTAAAAACCTGTTTAGATTTGGAGATAGACCTTCAGGTTTTTCATCATTTTCTGCATGAATTATACATTGACCACGTTCCAGCGTGGTCAGTTTGCAGCATTCTGTTATTTTGTTTGACAGAGTGTCTTGTTGAGAACATATGTAGGACATGATTTTTTCCTGCAACAGGGAAAATAAAGTATAAGTTTTAAAGATTTATTCTTTAATAAAGGATCTCAAAGCCAGCTTTAGAAAAAGGA
+
ABBCBFFFFFFFGGGGGGGGGGHHHHHHHHHHHHHHHHHHHHHHHHHHHHHGGHHHHHHHHHHHHHHHHHHHHHHHHHHHHHHHHHGGHHHHHHGGGGHHHHHHHHHHHHHHHHHHHHGHHHHHHHHHHHGHHHGHHHHHHHHHHHHHHHHHHHHHHHHHHHHHHHHHHGHHHHHHHHHHHGGHHHHHHHHHHHHHHGHHHHHHHHHHHHHHHHHHHHHHHHHHHHHHHHHHHHHHHGHHHHGHHHGHDGH
@M05620:45:000000000-G6HP7:1:1101:16080:6252 1:N:0:175
ATCTCTATCTCCTAAAAACCTGTTTAGATTTGGAGATAGACCTTCAGGTTTTTCATCATTTTCTGCATGAATTATACATTGACCACGTTCCAGCGTGGTCAGTTTGCAGCATTCTGTTATTTTGTTTGACAGAGTGTCTTGTTGAGAACATATGTAGGACATGATTTTTTCCTGCAACAGGGAAAATAAAGTATAAGTTTTAAAGATTTATTCTTTAATAAAGGATCTCAAAGCCAGCTTTAGAAAAAGGA
+
1AAAAFFFFFFFGFFEGBEGGGHGHFHGHHGHHGHHHHGHHHHHHDEHHHHGGH2GH2FGHHHHGH2GGFHHHHHHHHFHFFHHHH?HHHH2FGGFFGHHHHHHHHHGHHHHHHHGHHHHHHHHGHHFHHHGFGHHHHHHFHHGFFHHHHHFHGHFHEFHHHBGHHHHHGHHHHHHGHHHHAFFHFFDF<DFHHGHHHGHHHGGFHHHHHHHHHHHGHHHGHBGFHHHHHGH0GHGHFFHHGBCGHHHGC;
@M05620:45:000000000-G6HP7:1:1101:10582:6257 1:N:0:175
TACCTGTACTGGGGAAGCATTTGAATATCCCCCCATGGTGATGGGGACGGAGAACTGCTCCATAAACACAGGCAACGTGCCTAACTTTCCCGGGAAGATGAAGTCAAAGAGCGACCACAGCTCTTCGGAGGTTATTTTGCATCGGTGAGCCAGACAGAATGATCCGATGAGGGGTGCGAAACTATTTGAGGAAAGGAAGCACCTTTTTATTAAATTTACCTTTTAGCAATCGCCATTCCTACCCTAAAGAT
+
BBCCCFFFFFFFGGGGGGGGGGHHHHHHHHHGGGGHHHGHHHHHHGGGGGGGGHHHHHHHHHHHHHHHHHHHGHHHGHHHHHHHHHHHHHHGGGGGGHHHHHHHHHHHHHHHGGGGGHHHHHHHHHHGGGGEHHHHHHHHGHHGGEGGHHHHHHGHHHHHHHHHHHGGGHHHGGEEGGGGGGGGGGHHGGGFGBFGGGGGGGFFFFFFFFFFFFFFFFFFFFFFFFFFFFFFFFFEFFFFFFFFFFFFFFF
@M05620:45:000000000-G6HP7:1:1101:16070:6267 1:N:0:175
ATCTCTATCTCCTAAAAACCTGTTTAGATTTGGAGATAGACCTTCAGGTTTTTCATCATTTTCTGCATGAATTATACATTGACCACGTTCCAGCGTGGTCAGTTTGCAGCATTCTGTTATTTTGTTTGACAGAGTGTCTTGTTGAGAACATATGTAGGACATGATTTTTTCCTGCAACAGGGAAAATAAAGTATAAGTTTTAAAGATTTATTCTTTAATAAAGGATCTCAAAGCCAGCTTTAGAAAAAGGA
+
DDDDDFFFFFFFGGGGGGGGGGHHHHHHHHHHHHHHHHHHHHHHHHHHHHHGGHHHHIIHHIIIIHHHHHHHHHHHHHHHHHHHHHGHHHHHHHGGGGHHHHHHHHHHHHHHHHHHHHHHHHHHHHHHHHHHHHHHHHHHHHHHHHHHHHHHHHHHHHHHHHHHHHHHHGHHHHHHHHHHHGGHHHHHHHHHHHHHHHHHHHHHHHHHHHHHHHHHHHHHHHHHHHHHHHHHHHHHHGHHHHHHHHHHGGH
@M05620:45:000000000-G6HP7:1:1101:16078:6283 1:N:0:175
ATCTCTATCTCCTAAAAACCTGTTTAGATTTGGAGATAGACCTTCAGGTTTTTCATCATTTTCTGCATGAATTATACATTGACCACGTTCCAGCGTGGTCAGTTTGCAGCATTCTGTTATTTTGTTTGACAGAGTGTCTTGTTGAGAACATATGTAGGACATGATTTTTTCCTGCAACAGGGAAAATAAAGTATAAGTTTTAAAGATTTATTCTTTAATAAAGGATCTCAAAGCCAGCTTTAGAAAAAGGA
+
CCBCCFFFFFFFGGGGGGGGGGHHHHHHHHHHHGHHHHHHHHHHHHHHHHHGGHHHHGIHIHHHHHHHHHHHHHHHHHHGHHHHHHGHHHHHHHGEEGGHHHHHHHHHHHGHHHHHHHHHHHHHHHHHGHFHHHHHHHHHHHHHHHHHHHHGHHHFHHHHHHHHHHHHHGHHHHHHHHFHHGGHHHHHFGFFFHHHHGHHHGHHHHHHHHHHHHHHHGHHHGHHHHHHHHGHHGHHHGHHHGHHHHFGGGH
@M05620:45:000000000-G6HP7:1:1101:17563:6287 1:N:0:175
TACCTGTACTGGGGAAGCATTTGAATATCCCCCCATGGTGATGGGGACGGAGAACTGCTCCATAAACACAGGCAACGTGCCTAACTTTCCCGGGAAGATGAAGTCAAAGAGCGACGGAGGTTATTTTGCATCGGTGAGCCAGACAGAATGATCCGATGAGGGGTGCGAAACTATTTGAGGAAAGGAAGCACCTTTTTATTAAATTTACCTTTTAGCAATCGCCATTCCTACCCTAAAGATCGGAAGAGCAC
+
CCCCCFFFFFFFGGGGGGGGGGHHHHHHHHHGGGGHHHHHHHHHHGGGGGGGGHHHHHHHHHHHHHHHHHHHGHHHGHHHHHHHHHHHHHHGGGGGGHHHHHHHHHHHHHHHGGGGGGGGEHHHHHHHHBGHGGGGGHHHGHHGHHHHHHHHHHHGGGHHHGGGGGGGGGGGGGGGGFEGFGGGGGGGGGGGGGGGGGGFBFFFFFFFFFFFFFFFFFFFFFFFFFFFFFFFFFFFFFFFFFFFEFFFFF?
@M05620:45:000000000-G6HP7:1:1101:12130:6328 1:N:0:175
ATCTCTATCTCCTAAAAACCTGTTTAGATTTGGAGATAGACCTTCAGGTTTTTCATCATTTTCTGCATGAATTATACATTGACCACGTTCCAGCGTGGTCAGTTTGCAGCATTCTGTTATTTTGTTTGACAGAGTGTCTTGTTGAGAACATATGTAGGACATGATTTTTTCCTGCAACAGGGAAAATAAAGTATAAGTTTTAAAGATTTATTCTTTAATAAAGGATCTCAAAGCCAGCTTTAGAAAAAGGA
+
CDDCDFFFFFFFGGGGGGGGGGHHHHHHHHHHHHHHHHHHHHHHHHHHHHHGGHHHHHHHHIIHHHHHHHHHHHHHHHHHHHHHHHGHHHHHHHGGGGHHHHHHHHHHHHHHHHHHHHHHHHHHHHHHHHHHHHHHHHHHHHHHHHHHHHHHHHHHHHHHHHHHHHHHHGHHHHHHHHHHHGGHHHHHHHHHHHHHHGHHHHHHHHHHHHHHHHHHHHHHHHHHHHGHHGHHHGHHHGHHHHHHHHHHGGH
@M05620:45:000000000-G6HP7:1:1101:11924:6330 1:N:0:175
AAACCAAGCAGACACTCACCAGAAGACATGAGGTCAGCTAGATCGGAAGAGCACACGTCTGAACTCCAGTCACAGAAGACCATCTCGTATGCCGTCTTCTGCTTGAAAAAAAAAAAATCCAAGTGAGTAAAAAAGCTGATGAAACAATGCCACGTAAGTCAGGCATTTCCGCTTTCTCACTCTTGTGGATCCACTTGAACACTCCCCACCATTTGTCCTTCTCACTGACCAGCCATTTACAAAACACAGAT
+
CCCCCCBFCFFFGGGGGGGGGGHHBGHHHHHHHHHHHHHHHGHHHGGGGGH2GHHHGHHHGHHHHHHHHHHHHHHHHHHHGHFHHHHFGHGHHGGGHGFHHHHHHAEGHHGGGG@>/022@F2<22221??11/?C1<<1=111FFA1<1<F1-.<<.0000/<.<<;GHAD::.00;:CCG0;009.00:/;B09009;0/0/9..9.;;C;;00/9/9////BF//:/;:9..//////;/;?..:.//
@M05620:45:000000000-G6HP7:1:1101:12789:6482 1:N:0:175
TACCTGTACTGGGGAAGCAATCGCCATTCCTACCCTAAAGATCGGAAGAGCACACGTCTGAACTCCAGTCACAGAAGACCATCTCGTATGCCGTCTTCTGCTTGAAAAAAAAAAACCAGAACTGGTCCCCGAGTCCCCCCAACCCCCCGAGACACACCGAAACAAGAGGACTCACATGACGCTCGGCCTACGCCCGTCGTCAGCCCGGCCTTTCCCCAGTCCTTTACTACCCTGCTTGCTTTCGGACATTT
+
AAABBFFFFFFFGGFFGGGGGGGGGGGHHHHFGGHHHGGFHHHHGGFGGHHABBFCGGHFEFHHHHHHFGHHHFHHGHHH23@DFEBFHFBGGEGHGGHHGFHBFFGFEEGCEB/////022@@2<22@///>/011><--.<..<@D----;:/;:.-----9;//...;//;90;///9..9-:;../..-;9:-.-;A../;A=C@>D/;///...:9///9/////.;/..;//./;//.-.-;///
@M05620:45:000000000-G6HP7:1:1101:9627:6483 1:N:0:175
ATCTCTATCTCCTAAAAACCTGTTTAGATTTGGAGATAGACCTTCAGGTTTTTCATCATTTTCTGCATGAATTATACATTGACCACGTTCCAGCGTGGTCAGTTTGCAGCATTCTGTTATTTTGTTTGACAGAGTGTCTTGTTGAGAACATATGTAGGACATGATTTTTTCCTGCAACAGGGAAAATAAAGTATAAGTTTTAAAGATTTATTCTTTAATAAAGGATCTCAAAGCCAGCTTTAGAAAAAGGA
+
AAAAAFFFFFFFGGGGGGGGGGHHHHHHHHHHHHHHHHHHHHHHHHHHHHHGGHHHHHHHHHHHHHHHHGHHHHHHHHHHHHHHHHGHHHHHHHGFGGHHHHHHHHHHHHHHHHHHHHHHHHHHHHHHHHHHHHHHHHHHHHHHHHGHHHHHHHHHHHHHGHHHHHHHHGHHHHHHFHHHHGGHHHGHGHHHHGHHHGHHHHGHHHHHHHHHHHHHHHHFGFHHHHHHHHHHHFHHGEHHHHHHGCHFGGH
@M05620:45:000000000-G6HP7:1:1101:14012:6491 1:N:0:175
ATCTCTATCTCCTAAAAACCTGTTTAGATTTGGAGATAGACCTTCAGGTTTTTCATCATTTTCTGCATGAATTATACATTGACCACGTTCCAGCGTGGTCAGTTTGCAGCATTCTGTTATTTTGTTTGACAGAGTGTCTTGTTGAGAACATATGTAGGACATGATTTTTTCCTGCAACAGGGAAAATAAAGTATAAGTTTTAAAGATTTATTCTTTAATAAAGGATCTCAAAGCCAGCTTTAGAAAAAGGA
+
CCCCCFFFFFFFGGGGGGGGGGHHHHHHHHHHHFHHHHHHHHHHHHHHHHHGGHHHHIHHHHIHHHHHHHHHHHHHHHHHHHHHHHGHHHHHHHGGGGHHHHHHHHHHHGHHHHHHHHHHHHHHHHHHHHHHHHHHHHHHHHHHHHHHHHHHHHHHHHHHHHHHHHHHHCHHHHGHHHHHHFEHHFHHHGHFHHHGHHHHHHGHHGHHHHHHHHHHHGHHHFGHHHHHHHHHHHHHHGHHHHHHHHHHGGH
@M05620:45:000000000-G6HP7:1:1101:25679:6513 1:N:0:175
ATCTCTATCTCCTAAAAACCTGTTTAGATTTGGAGATAGACCTTCAGGTTTTTCATCATTTTCTGCATGAATTATACATTGACCACGTTCCAGCGTGGTCAGTTTGCAGCATTCTGTTATTTTGTTTGACAGAGTGTCTTGTTGAGAACATATGTAGGACATGATTTTTTCCTGCAACAGGGAAAATAAAGTATAAGTTTTAAAGATTTATTCTTTAATAAAGGATCTCAAAGCCAGCTTTAGAAAAAGGA
+
ABBBBFFFFFFFGGGGGGGGGGHHHHHHHHHHHHHHHHHHHHHHHHHHGHHGGHHHHGHHHHHHHHHHGHHHHFHGHFHHHGHHHHGHHHHHHHGFGGHHGHHHHHHHHHHHHHHHGHHHHHHHHHHHHHHHHHHHHHHHHHHHHHHHHHHHFHHHHHHHHHHHHHHHHGHHHGHGHHHHHGGHHHHHHFHHHHHHHFGFHHGHHHHHHHHHHHHHHHHHHHHHHHHHHGHHHHHHGGFHHHHGHGHHGGH
@M05620:45:000000000-G6HP7:1:1101:25682:6532 1:N:0:175
ATCTCTATCTCCTAAAAACCTGTTTAGATTTGGAGATAGACCTTCAGGTTTTTCATCATTTTCTGCATGAATTATACATTGACCACGTTCCAGCGTGGTCAGTTTGCAGCATTCTGTTATTTTGTTTGACAGAGTGTCTTGTTGAGAACATATGTAGGACATGATTTTTTCCTGCAACAGGGAAAATAAAGTATAAGTTTTAAAGATTTATTCTTTAATAAAGGATCTCAAAGCCAGCTTTAGAAAAAGGA
+
ABBBBFFFFFFFGGGGGGGGGGHFHHHGHHHHHHHHHHHGHHHHHGHHHHHGGHHHHHHHHHGHHHHGHHHHHHHHHHHHHFHHHHGHHHHGHHGEGGHHHHHHHHHHHGGHHHHHHHHHHHHHHHHHEFHFHHHHHHHHHHHHHHHHHHHFHHHGHHHHHHHHGHHHHGGHHHHHHHHHHGGEFFHHGFHGHHHHHHHHHHGHHGHHHHHHHHHHHHHHFHDGHHHFHHGHHGFFHGHHHHHFHGHFFCH
@M05620:45:000000000-G6HP7:1:1101:8970:6573 1:N:0:175
ATCTCTATCTCCTAAAAACCTGTTTAGATTTGGAGATAGACCTTCAGGTTTTTCATCATTTTCTGCATGAATTATACATTGACCACGTTCCAGCGTGGTCAGTTTGCAGCATTCTGTTATTTTGTTTGACAGAGTGTCTTGTTGAGAACATATGTAGGACATGATTTTTTCCTGCAACAGGGAAAATAAAGTATAAGTTTTAAAGATTTATTCTTTAATAAAGGATCTCAAAGCCAGCTTTAGAAAAAGGA
+
BABABFFFFFFFGGGGGGGGGGHHHHHHHHHHHFHHFHHHHHHHHHHHGHHGGHGHHHHHHHHHHHHGHHHHGHHHHHHHHHHHHHGHHHHHHHGFGGHHGHGGHHHHHHHHHHHHHHHHHHHHHHHHGGGHHHHHHHHHHHHHHHHHHHHHHHGHHHHHGHHHHHHHHGHHHHHHHHHHHGGGHHGFHFHGHHHHHGHHHHHHHHHHHHHHHHHHHHHHHFHHHHHHHHHHHHFHHGHHHGFCGGHGGGH
@M05620:45:000000000-G6HP7:1:1101:18200:6596 1:N:0:175
CATCCTGACCCTGAAGTACCCGGCTTGATTTCTGACATTAGATCGGAAGAGCACACGTCTGAACTCCAGTCACAGAAGACCATCTCGTATGCCGTCTTCTGCTTGAAAAAAAAAAAAAAAAAAAATAAACATCAACATAAACTGATAACCAACAGATAAAACACAATAAACAATCCCGCATCTTAAACCAAAGGACACCCCTGCTATGATCGAAGCGCACTCAACTAGCGTTCCGAATTGCGAACCCACTC
+
DDDDDFFFFFFFGGGGGGGGGGGGGGGHHHHHHHHHHHHHHHHHHGGGGHHHHHHHGHHHGHHHHHHHHHHHHHHHHHHHHHHCHHHFGHHHHGGGHGHHHHHHFHHH3GEEECC</<//----<.<0=00000:/0/:<0000:0000:0..9//00000<....00000:.00/0.--.-000:00/...///::...-...00:0000..:<--9<--//0/000/-..</.....:<.----..../
@M05620:45:000000000-G6HP7:1:1101:12524:6617 1:N:0:175
CATCCTGACCCTGAAGTACCCGGCTTGATTTCTGACATTAGATCGGAAGAGCACACGTCTGAACTCCAGTCACAGAAGACCATCTCGTATGCCGTCTTCTGCTTGAAAAAAAAAAACCTAACTACTACCCTAGTCCCCCCTGCCCCCCCCGTCCCCCAGCGCGCAGCTACCTCAGGTGCGGCTCGGCCGCCGCCCCTGCCCCTCCCGTCCTTTCCCCCTTCCTTTTCTTCCCTTCTTGCTTTCTTGCCTTT
+
CCCCCFFFFFFFGGGGGGGGGFGGGGGFFHHHHCHFHHHHHHHHHEAEGFHFFGFHGHHGGHGHFGFFHHHHHHGHHGHF2FHF@GF?EHHHFG>EHGFHHHGBBBFGFGGEFD@///222@22@222@?1001?1?CGGC..0<<@C-@-.:9.AD-..-------///9:B//////;-9-.--:;---;>D;-.:..;:ADAA.;;.:/9;BFBA-.;::B/://///.9/99B///://////:://
@M05620:45:000000000-G6HP7:1:1101:18203:6617 1:N:0:175
CATCCTGACCCTGAAGTACCCGGCTTGATTTCTGACATTAGATCGGAAGAGCACACGTCTGAACTCCAGTCACAGAAGACCATCCCGTATGCCGTCTTCTGCTTCACAACAACAACCAGTTCTGCTTCCCTTCTCTCCTCTTCTCAACAACTCCCACCCCTACACGATCACTCTTCACCTGCTCCCCCCTCTACCATTCATCACCCTTCATTCTCCCCTCCATTTCCTACAATCCTTCTCCTCTACCGTTA
+
AAAAAF11CFFF1G11FFGGG?0AEAFGD2EBA2AF1FGH112G///AEFFFGGCGAGFFF1ABDFGFHHHHGFEE11F000FF0B/?/>>GEE//BFDGFD1111>B1/?F//>?/?/1BB211F1B1B110B12B0101112122@1//111/0@C////?<0/-...01111111><<.<=CC.<--./00;000:00;0;/..;9900;0;;/.:.;/00;0000;/00//0;90///-//9/--9-
@M05620:45:000000000-G6HP7:1:1101:5108:6645 1:N:0:175
ATCTCTATCTCCTAAAAACCTGTTTAGATTTGGAGATAGACCTTCAGGTTTTTCATCATTTTCTGCATGAATTATACATTGACCACGTTCCAGCGTGGTCAGTTTGCAGCATTCTGTTATTTTGTTTGACAGAGTGTCTTGTTGAGAACATATGTAGGACATGATTTTTTCCTGCAACAGGGAAAATAAAGTATAAGTTTTAAAGATTTATTCTTTAATAAAGGATCTCAAAGCCAGCTTTAGAAAAAGGA
+
BAABAFFFFFFFGGGGGGGGGGFHHHHHHHHHHFGHHHHGGHGHHHHHHHHGGHHHHHHHHHHHHGHHHHHHHHHHHHHHHHHGHHGHHHHHHHGFGGHHFHGHHHHHHGHHHHHHHHHHHHHHGHHHFHGHHHGFGHHHHHHHGGGHHHHHHHHGHHHHHHHHHHHHHGHHHHHHHGHGHGGHHFHHGFG@GHHHGFGFHHGHGFHHHHHHHHHHHGHHHFHHHHHGDFFGG<CHGGGHHHHFCGFFGGC
@M05620:45:000000000-G6HP7:1:1101:9304:6651 1:N:0:175
ATCTCTATCTCCTAAAAACCTGTTTAGATTTGGAGATAGACCTTCAGGTTTTTCATCATTTTCTGCATGAATTATACATTGACCACGTTCCAGCGTGGTCAGTTTGCAGCATTCTGTTATTTTGTTTGACAGAGTGTCTTGTTGAGAACATATGTAGGACATGATTTTTTCCTGCAACAGGGAAAATAAAGTATAAGTTTTAAAGATTTATTCTTTAATAAAGGATCTCAAAGCCAGCTTTAGAAAAAGGA
+
CDDDDFFFFFFFGGGGGGGGGGHHHHHHHHHHHHHHHHHHHHHHHHHHHHHGGHHHHIHHHHIIIHHHHHHHHHHHHHHHHHHHHHGHHHHHHHGGGGHHHHHHHHHHHHHHHHHHHHHHHHHHHHHHHHHHHHHHHHHHHHHHHHHHHHHHHHHHHHHHHHHHHHHHHGHHHHHHHHHHHGGHHHHHHHHHHHHHHHHHHHHHHHHHHHHHHHHHHHHHHHHHHHHHHHHHHHHHHGHHHHHHHHHHGGH
@M05620:45:000000000-G6HP7:1:1101:22555:6691 1:N:0:175
ATCTCTATCTCCTAAAAACCTGTTTAGATTTGGAGATAGACCTTCAGGTTTTTCATCATTTTCTGCATGAATTATACATTGACCACGTTCCAGCGTGGTCAGTTTGCAGCATTCTGTTATTTTGTTTGACAGAGTGTCTTGTTGAGAACATATGTAGGACATGATTTTTTCCTGCAACAGGGAAAATAAAGTATAAGTTTTAAAGATTTATTCTTTAATAAAGGATCTCAAAGCCAGCTTTAGAAAAAGGA
+
CDCCCFFFFFFFGGGGGGGGGGHHHHHHHHHHHHHHHHHHHHHHHHHHHHHGGHHHHHHIIIHHHHHHHHHHHHHHHHHHHHHHHHGHHHHHHHGGGGHHHHHHHHHHHHHHHHHHHHHHHHHHHHHHHHHHHHGHHHHHHHHHHHHHHHHHHHHHHHHHHHHHHHHHHGHHHHHHHHHHHGGHHHHHHHHHHHHHHHHHHHGHHHHHHHHHHHHHHHHHHHHHHHHHHHHHHHHHHGHHHHHGHHHHGGH
@M05620:45:000000000-G6HP7:1:1101:22553:6711 1:N:0:175
ATCTCTATCTCCTAAAAACCTGTTTAGATTTGGAGATAGACCTTCAGGTTTTTCATCATTTTCTGCATGAATTATACATTGACCACGTTCCAGCGTGGTCAGTTTGCAGCATTCTGTTATTTTGTTTGACAGAGTGTCTTGTTGAGAACATATGTAGGACATGATTTTTTCCTGCAACAGGGAAAATAAAGTATAAGTTTTAAAGATTTATTCTTTAATAAAGGATCTCAAAGCCAGCTTTAGAAAAAGGA
+
CCCBCFFFFFFFGGFGGGGGGGHHHHHHHHHHHHHHHHHHHHHHHHHHHHHGGHHHHHHHHHHHHHHHHGHHHHHHHHHHFHHHHHGHHHFHFHFGGGHHHHHHGHHHHHHHHHGHHHHHHHGHHHHHHHHHHHGGHHHHGHHHHHHHHHHHHHHHHHHHHHHHHHHHHGHHHHHHHHHHHGGHHHHHHHHHHHHHHHHHHHHHHHHHHHHHHHHHHFHHGFFHHHHHHGHHHGHHHGHHHGHHHGCFDGH
@M05620:45:000000000-G6HP7:1:1101:7123:6732 1:N:0:175
TACCTGTACTGGGGAAGCATTTGAATATCCCCCCATGGTGATGGGGACGGAGAACTGCTCCATAAACACAGGCAACGTGCCTAACTTTCCCGGGAAGATGAAGTCAAAGAGCGACCACAGCTCTCGGAGGTTATTTTGCATCGGTGAGCCAGACAGAATGATCCGATGAGGGGTGCGAAACTATTTGAGGAAAGGAAGCACCTTTTTATTAAATTTACCTTTTAGCAATCGCCATTCCTACCCTAAAGACG
+
CCCCCFFFFFFFGGGGGGGGGGHHHHHHHHHGGGGHHHGHHHHHHGGGGGGGGHHHHHHHHHHHHHHHHHHHGHHHGHHHHHHHHHHHHHHGGGGGGHHHHHHHHHHHHHHHGGGGGHHHHHHHHGGGGGEHHHHHHHHHHHGGGGGHHHHHHGHHHHHHHHHHHGGGHHGGGEDGGGAGGGGGGGGGGGFGGGGGGGGFGFFFFFFFFFFFFFFFFFFFFFFFFFFFFFEFFFFFFFFFFFFFFFFFFFF
@M05620:45:000000000-G6HP7:1:1101:17058:6741 1:N:0:175
ATCTCTATCTCCTAAAAACCTGTTTAGATTTGGAGATAGACCTTCAGGTTTTTCATCATTTTCTGCATGAATTATACATTGACCACGTTCCAGCGTGGTCAGTTTGCAGCATTCTGTTATTTTGTTTGACAGAGTGTCTTGTTGAGAACATATGTAGGACATGATTTTTTCCTGCAACAGGGAAAATAAAGTATAAGTTTTAAAGATTTATTCTTTAATAAAGGATCTCAAAGCCAGCTTTAGAAAAAGGA
+
DDDEEFFFFFFFGGGGGGGGGGGHHHHHHHHHHHHHHHHHHHHHHHHHHHHGGHHHHHHHHHHIHHHHHHHHHHHHHHHHHHHHHHGHHHHHHHGGGGHHHHHHHHHHHHHHHHHHHHHHHHHHHHHHHHHHHHFGHHHHHHHHHHHHHHHHHHHHHHHHHHHHHHHHHGHHHHHHHHHHHGGHHHHHGHHHHHHHHHHHHHGHHHHHHHHHHHHHHHHHHHHHHHHHHHHHHHHHHGHHHHHHHGHHGGG
@M05620:45:000000000-G6HP7:1:1101:5279:6746 1:N:0:175
AGATTACTGCAACAGTTCCCCCTGGACCTGGAAAAGTTTCTTGCCTGGCTTACAGAAGCTGAAACAACTGCCAATGTCCTACAGGATGCTACCCGTAAGGAAAGGCTCCTAGAAGACTCCAAGGGAGTAAAAGAGCTGATGAAACAATGGCAAGTAAGTCAGGCATTTCCGCTTTAGCACTCTTGTGGATCCAATTGAACAATTCTCAGCATTTGTACTTGTAACTGACAAGCCAGGGACAAAACAAAGAT
+
BBBCCFFFFFFFGGGGGGGGGGGGHHHGHHGHHHHHGHHHHHHHHHHHHGHHGHHHHHHHHHHHHHGHHHHHHHHHHHHHHHGHHGFHHHHHHGGGGGHHHHGHHGHHGHHHHHHGHHHHHHHGGGGGHHHHHGHHHGFHHHHHHFGHHHGHHGHHGHHHHHHHHHHHGHGGGGGHGGHGHHHHHGHGEHHHGHHHHFFHHHHHHHHHHHHHHHHHHFHGHHHGHHHHHHHHGGGGGGGGGGGGGGGGGGF
@M05620:45:000000000-G6HP7:1:1101:17042:6752 1:N:0:175
ATCTCTATCTCCTAAAAACCTGTTTAGATTTGGAGATAGACCTTCAGGTTTTTCATCATTTTCTGCATGAATTATACATTGACCACGTTCCAGCGTGGTCAGTTTGCAGCATTCTGTTATTTTGTTTGACAGAGTGTCTTGTTGAGAACATATGTAGGACATGATTTTTTCCTGCAACAGGGAAAATAAAGTATAAGTTTTAAAGATTTATTCTTTAATAAAGGATCTCAAAGCCAGCTTTAGAAAAAGGA
+
CCCBCFFFFFFFGGGGGGGGGGHHHHHHHHHHHGHHHHHHHHHHHHHHHHHGGHHHHGHHHIHHHHGHHHHHHGHHHHHHHGHHHHGHHHHGHHGFEEHHHHHHHHHHHHHGHHHHHHHHHHHHHHHHGHHHHHFHHHHHHHHHHHHHHHHHHHHGHHHHHHHHHHHHGGHHHHHHHHHHHGGHHHHHHGHHHHHHFGHHHHGHHHHHHHHHHHHHHFHHHHHHHHHHHHGFFGHHHGHHHHHGHGHFGGH
@M05620:45:000000000-G6HP7:1:1101:14321:6787 1:N:0:175
ATCTCTATCTCCTAAAAAGGAAGAAAGGGGAGGGAAGATCGGAAGAGCACACGTCTGAACTCCAGTCACAGAAGACCATCTCGTATGCCGTCTTCTGCTTGAAAAAAAAAAAAAACACAAAAAAAATCACACAGACCCGTTTGCGGCAAAGAAAACGGAAGAAGCACGACATACTAGTCAACATTACCACCGACAATTGTGTCATCGTACGTACGTCCTTGCATTATATGTGTTCTTTGTAGATCCACGCT
+
CCDDDFFFFFFFGGGGGGGGFGHFFGHHGGGGGGGHGHHHHGGGGHHGGHGHGHHHGGFHHHHFHGHGHHHHHHHHHHHCFHHFGHHHHFEGHGHHHHHHHGHGHHGGGGGF</>/=0/=00.---.00000..0...-../.0-----.//./:/-..<..//00/-.-9<000<00000:0/000000..----00:00/<0000<..-/0.-/...000000:0000<00/<0000:<0000000...
@M05620:45:000000000-G6HP7:1:1101:12519:6840 1:N:0:175
ATCTCTATCTCCTAAAAACCTGTTTAGATTTGGAGATAGACCTTCAGGTTTTTCATCATTTTCTGCATGAATTATACATTGACCACGTTCCAGCGTGGTCAGTTTGCAGCATTCTGTTATTTTGTTTGACAGAGTGTCTTGTTGAGAACATATGTAGGACATGATTTTTTCCTGCAACAGGGAAAATAAAGTATAAGTTTTAAAGATTTATTCTTTAATAAAGGATCTCAAAGCCAGCTTTAGAAAAAGGA
+
DDDDDFFFFFFFGGGGGGGGGGHHHHHHHHHHHHHHHHHHHHHHHHHHHHHGGHHHHIHIHIHIIHHHHHHHHHHHHHHHHHHHHHGHHHHHHHGGGGHHHHHHHHHHHHHHHHHHHHHHHHHHHHHHHHHHHHHHHHHHHHHHHHHHHHHHHHHHHHHHHHHHHHHHHGHHHHHHHHHHHGGHHHHHHHHHHHHHHGHHHHGHHHHHHHHHHHHHHHHHHHHHHHHHHGHHHHHHHGHHHHHGHHHHGGH
@M05620:45:000000000-G6HP7:1:1101:12502:6842 1:N:0:175
ATCTCTATCTCCTAAAAACCTGTTTAGATTTGGAGATAGACCTTCAGGTTTTTCATCATTTTCTGCATGAATTATACATTGACCACGTTCCAGCGTGGTCAGTTTGCAGCATTCTGTTATTTTGTTTGACAGAGTGTCTTGTTGAGAACATATGTAGGACATGATTTTTTCCTGCAACAGGGAAAATAAAGTATAAGTTTTAAAGATTTATTCTTTAATAAAGGATCTCAAAGCCAGCTTTAGAAAAAGGA
+
BBBBBFFFFFFFGGGGGGGGGGHHHHHHHHHHHHHHHHHHHHHHHHHHHHHGGHHHHHHHHHHHHHHHHFDHHHHFHGHHHFHHHHGHHHHFHHGGGGHHHHHHHHHHHHHHHHHHHHHHHHHHHHHHHHHGHHHHHHHHHHHHHHHHHHHHHHHHHHHHHHHHHHHHHGHHHHHFHHHFHGGHAGGHFHHHHHHHHHHHHHHHHHHHHHHHHHHHHHHHGHBGGGHHHHHHHHHFHGHHHGGHGHHHGGG
@M05620:45:000000000-G6HP7:1:1101:19909:6920 1:N:0:175
TACCTGTACTGGGGAAGCATTTGAATATCCCCCCATGGTGATGGGGACGGAGAACTGCTCCATAAACACAGGCAACGTGCCTAACTTTCCCGGGAAGATGAAGTCAAAGAGCGACCACAGCTCTCGGAGGTTATTTTGCATCGGTGAGCCAGACAGAATGATCCGATGAGGGGTGCGAAACTATTTGAGGAAAGGAAGCACCTTTTTATTAAATTTACCTTTTAGCAATCGCCATTCCTACCCTAAAGATC
+
BBBBBFFFFFFFGGGGGGBGGGFHHHHHHHHGGGGHHHHHHHHHEGGGGGGGGHHHHHHHHHHHHHHHHHHGGHHHGHHHHHHHHHHHHHHGGG@EGHHHHFGHHHHHHHHHGGGGCHHHHHHHHGGGGGEGHHHHHHHHHHGGGGGHHHHHHGHGGFHHHHHHHGDGHGHGGEFGAEGFGGGGGGGGGGFFFF./9FFFGFFFFFFFFF/9BFFFFFFFFFF9FFBFFFFFFBEFFFFFFAFFFBFFEFF
@M05620:45:000000000-G6HP7:1:1101:19888:6924 1:N:0:175
TACCTGTACTGGGGAAGCATTTGAATATCCCCCCATGGTGATGGGGACGGAGAACTGCTCCATAAACACAGGCAACGTGCCTAACTTTCCCGGGAAGATGAAGTCAAAGAGCGACCACAGCTCTCGGAGGTTATTTTGCATCGGTGAGCCAGACAGAATGATCCGATGAGGGGTGCGAAACTATTTGAGGAAAGGAAGCACCTTTTTATTAAATTTACCTTTTAGCAATCGCCATTCCTACCCTAAAGATT
+
AABBBFFFFFFFGGGEEGGGGGHFHHFHHHHGGGGHHHGHHHHHHGGGGGGGGGHHHHHHHHHHHHHHHHHHGHHHCHHHHHFHHHHHHHHGGGGGGHHHHHHHHHHHHHHHGGGGGHGHHFHHHGGDGGGHGHHHHHHHHHGGGGGHHHHGHGHHHHHHEHHHHGGGHHHFCGGGF?DAFGGGGGGGFGFGGGGFFGGGGFFBFFFFFFFF/BFFFFFFFFFFFFFBFFEFFFFFFFFFFFFFFFFFFF/
@M05620:45:000000000-G6HP7:1:1101:19901:6936 1:N:0:175
TACCTGTACTGGGGAAGCATTTGAATATCCCCCCATGGTGATGGGGACGGAGAACTGCTCCATAAACACAGGCAACGTGCCTAACTTTCCCGGGAAGATGAAGTCAAAGAGCGACCACAGCTCTCGGAGGTTATTTTGCATCGGTGAGCCAGACAGAATGATCCGATGAGGGGTGCGAAACTATTTGAGGAAAGGAAGCACCTTTTTATTAAATTTACCTTTTAGCAATCGCCATTCCTACCCTAAAGATC
+
CCCCCFFFFFFFGGGGGGGGGGHHHHHHHHHGGGGHHHGHHHHHHGGGGGGGGHHHHHHHHHHHHHHHHHHHGHHHGHHHHHHHHHHHHHHGGGGGGHHHHHHHHHHHHHHHGGGGGHHHHHHHHGGGGGFHHHHHHHHHHHGGGGGHHHHHHGHHHHHHHHHHHGGGHHHGGEEGGGGGGGGGGGGGGGGGGGGGGGGGGFFFFFFFFFFFFFFFFFFFFFFFFFFFFFFFFFFFFFFFFFFFFFFFFFF
@M05620:45:000000000-G6HP7:1:1101:17012:6977 1:N:0:175
ATCTCTATCTCCTAAAAACCTGTTTAGATTTGGAGATAGACCTTCAGGTTTTTCATCATTTTCTGCATGAATTATACATTGACCACGTTCCAGCGTGGTCAGTTTGCAGCATTCTGTTATTTTGTTTGACAGAGTGTCTTGTTGAGAACATATGTAGGACATGATTTTTTCCTGCAACAGGGAAAATAAAGTATAAGTTTTAAAGATTTATTCTTTAATAAAGGATCTCAAAGCCAGCTTTAGAAAAAGGA
+
ABBBBFFFFFFFGGGGGGGGGGHHHHHHHHHHHHFHHGHHHHHHHHHHHHHGGHHHHHHHHHHHHHHHGHHHHHHHHHHHGHHHHHGHHHHHHHGGGGHHHHHHHHHHHHHHHHHHHHHHHHHHHHHHHHHHHHHHHHHHHHHHHHHHHHHGHGHHHHHHHHHHHHHHHGHHHGHHHHHHHGGHHHHHHGHHHHHHHHHHHHGGHHHGHHHHHHHHHHHHHHHHCHHHHHGGGGHHHGHHHGHFCGHFFGG
@M05620:45:000000000-G6HP7:1:1101:17028:6987 1:N:0:175
ATCTCTATCTCCTAAAAACCTGTTTAGATTTGGAGATAGACCTTCAGGTTTTTCATCATTTTCTGCATGAATTATACATTGACCACGTTCCAGCGTGGTCAGTTTGCAGCATTCTGTTATTTTGTTTGACAGAGTGTCTTGTTGAGAACATATGTAGGACATGATTTTTTCCTGCAACAGGGAAAATAAAGTATAAGTTTTAAAGATTTATTCTTTAATAAAGGATCTCAAAGCCAGCTTTAGAAAAAGGA
+
DDDCCFFFFFFFGGGGGGGGGGHHHHHHHHHHHHHHHHHHHHHHHHHHHHHGGHHHHHHHIHIIIHHHHHHHHHHHHHHHHHHHHHGHHHHHHHGGGGHHHHHHHHHHHHHHHHHHHHHHHHHHHHHHHHHHHHGHHHHHHHHHHHHHHHHHHHHHHHHHHHHHHHHHHGHHHHHHHHHHHGGHHHHHHHHHHHHHHHHHHHHHHHHHHHHHHHHHHHHHHHHHHHHHHHHHHHHHHGHHHHHFHHHHGGH
@M05620:45:000000000-G6HP7:1:1101:17015:7001 1:N:0:175
ATCTCTATCTCCTAAAAACCTGTTTAGATTTGGAGATAGACCTTCAGGTTTTTCATCATTTTCTGCATGAATTATACATTGACCACGTTCCAGCGTGGTCAGTTTGCAGCATTCTGTTATTTTGTTTGACAGAGTGTCTTGTTGAGAACATATGTAGGACATGATTTTTTCCTGCAACAGGGAAAATAAAGTATAAGTTTTAAAGATTTATTCTTTAATAAAGGATCTCAAAGCCAGCTTTAGAAAAAGGA
+
ABAABFFFFFFFGGGFGGGGGGGHHHHHHHHHHHHHHHHHHHHHHHHHHHHGGHHHHHHHHHHHHHHHHHHHHHHHHHHHHGHHHHGHHHHHHHGGGGHHHHHHHHHHHHHHHHHHHHGHHHHHHHHHHHHHHHHHHHHHHHHHHHGHHHHHHHHHHHHHHHHHHHHHHGHHHHHGHHHHHGGGHHHHHGHGGHHHHFGHHGHHHHHHHGHHHHHHHHHHGHHHHHHHHHGFHCHFHGHHHHHFGHGHGGF
@M05620:45:000000000-G6HP7:1:1101:12076:7082 1:N:0:175
ATCTCTATCTCCTAAAAACCTGTTTAGATTTGGAGATAGACCTTCAGGTTTTTCATCATTTTCTGCATGAATTATACATTGACCACGTTCCAGCGTGGTCAGTTTGCAGCATTCTGTTATTTTGTTTGACAGAGTGTCCTGTTGAGAACATATGTAGGACATGATTTTTTCCTGCAACAGGGAAAATAAAGTATAAGTTTTAAAGATTTATTCTTTAATAAAGGATCTCAAAGCCAGCTTTAGAAAAAGGA
+
CCCCCFFFFFFFGGGGGFGGGGHHHGHHHHHHGHHHHHHHHHHHHHHHHHHGGHHHHHHHHHHHHHHHHGHHHHHHHHHHHEHHHHGHHHGHHHGGGGHHHHHHHHHHHHHHHHHHHHHHHHHHHHHHHHHHFHHHHH4FHHHHHHHHHHHHHHHHHHFHHGHHGHHHHFHHHHHHHHHHHGGHGGGGGFGGGHGHHHHHHHHHHHHHHHHHHHHHHFHGD=GFHHHHHHHHHGHFHFHHHHGFFHHHGGC
@M05620:45:000000000-G6HP7:1:1101:12069:7102 1:N:0:175
ATCTCTATCTCCTAAAAACCTGTTTAGATTTGGAGATAGACCTTCAGGTTTTTCATCATTTTCTGCATGAATTATACATTGACCACGTTCCAGCGTGGTCAGTTTGCAGCATTCTGTTATTTTGTTTGACAGAGTGTCTTGTTGAGAACATATGTAGGACATGATTTTTTCCTGCAACAGGGAAAATAAAGTATAAGTTTTAAAGATTTATTCTTTAATAAAGGATCTCAAAGCCAGCTTTAGAAAAAGGA
+
BBBBBFFFFFFFGGFGGGGGGGHHHHHHHHHHGHHGHGHHHHHHHHHHHHHEGHHHHHHHHHHHHHHHHHHHHHHHHHHHGHHHHHGHHHHHHHGGGGHHHHHHHHHHHHHHHHHHHHHHHFFHGGHHHFHHHHHHHHHHHHHHGHHHGHHHHHHHHHHHHHHFHHHHHGHHHHHHFHHHGGGHHHHHHHHHHHHGH=GHHHHGHHHHHHHHHHHHHHHHDGHHBHFHHHHHGHHGHGHHHHHGHHGHGDG
@M05620:45:000000000-G6HP7:1:1101:22658:7106 1:N:0:175
CATCCTGACCCTGAAGTACCCCGGCTTGATTTCTGACATTAGATCGGAAGAGCACACGTCTGAACTCCAGTCACAGAAGACCATCTCGTATGCCGTCTTCTGCTTGAAAAAAAAAAAAAAAAAAGAAAAAAAAAAAAAAAAAAGTAAGAAAAAAGATGAAAGAAAACAAGTGTTGAGAACAGAAAAAGAAACAAAGAAGCTAAAATGAAAAAATAATATAGAAATGATAAAAAGACAGACAAATAGAAGAA
+
DCCDDFFFFFFFGGGGGGGGGGGGGGGGHHHHHHHGHHHHHHHHHHGGGGHHHGHGHGHHHGHGHHHHHHHHHHHHHHHGHHGHBGHHGGGHHHGEFHGHHHGHHHHGHHHEEEDC><//<--<...//.<------:-----.:00:00//.-..000;::/.///../0000.:0.0:///:0/....///..:/./0000000:0000.-.0000000000000000000..////.///0000000/
@M05620:45:000000000-G6HP7:1:1101:25351:7123 1:N:0:175
ATCTTATCTCCTAAAAACCTGTTTAGATTTGGAGATAGACCTTCAGGTTTTTCATCATTTTCTGCATGAATTATACATTGACCACGTTCCAGCGTGGTCAGTTTGCAGCATTCTGTTATTTTGTTTGACAGAGTGTCTTGTTGAGAACATATGTAGGACATGATTTTTTCCTGCAACAGGGAAAATAAAGTATAAGTTTTAAAGATTTATTCTTTAATAAAGGATCTCAAAGCCAGCTTTAGAAAAAGGAA
+
BBBBBFFFFFFFGGGGGGGGGGHHBFFFGHGGCHHHHFHHHHHHHHHHHHGGHGHHHHHHHHHGHHHHHHHHHHGHFHGHHGHGGGHGHGHGFGGGGHHHGHHHHHHGHHHHHHHHHHHHHHGHHHHGHHHHHFHHHHHHHHHHEGGHGHHHHHHFHHHFHHHGHHHHGHFHFHEHHGEHGGHHHHHHHEGHHHGF>GHHHHHHHGGHHHGHHHHH0DGDFB<CGGGHHHGHEHFHGGHHH0CFCFC.DHF
@M05620:45:000000000-G6HP7:1:1101:6322:7247 1:N:0:175
AAACCAAGCAGACACTCACCGCCAGAAGACATGAGGTCAGCTAGATCGGAAGAGCACACGTCTGAACTCCAGTCACAGAAGACCATCTCGTATGCCGTCTTCTGCTTGAAAAAAAAAAAGCTCACAGAGGTTATTTTGCATCGGTGAGCCAGACAGAATGATCCAATGAGGGGTGCTAAACTATTTGAGGAAAGGAGGCACCTTTTTATTACCGTTACCTTTTATACATCTCCATTCCTACTCTATATATC
+
CCCCCBBFCFFFGGGGGGGGGGGGEHHHHHHGHHHHHHHHHHHHHHHHGGGGHHHHHHHGGHHGHHHHHHHHHHHHHHGHHGHHHHGHHHFFHHHHGGGHGHHHHHHHFHHHGGGDGCB/0222111<0F1?111?11?>11<...<01CG..<<//<00<0DD00;/00;.-:@D090;9000;0C0./0/:..;....9./00;F./////.;..;/9B/;/////////;//;9F/9///9;////;/
@M05620:45:000000000-G6HP7:1:1101:6330:7264 1:N:0:175
AAACCAAGCAGACACTCACCGCCAGAAGACATGAGGTCAGCTAGATCGGAAGAGCACACGTCTGAACTCCAGTCACAGAAGACCATCTCGTATGCCGTCTTCTGCTTGAAAAAAAAAAAAAAAAAAAAAAAAAATGAGAGTGTAATCGATCAATTAGTTAATATAATGATGAAGTAGAACGATCGCCAGGTTTCGTGCTAATATTGTTCAATACGGATGACAGAGCTCGGTGACGTTCTATTGAGAAGTTT
+
DDCDDCCFCFFFGGGGGGGGGGGEFHHHGHHHHHHHHHHHHHHGHHHHGGGGHHHHHHHGHHHGHHHHHHHHHHHHHHHHHHHHHFEGHHGGHHHHGGGHGHHHHHHHFGHHHGGFBD>///------------.0000000000:0.....0:000:00000000000000000:0000....-...-.0000.....000000000;00:00....-0000///00.-:..0..:/.000000.0/:00
@M05620:45:000000000-G6HP7:1:1101:4484:7277 1:N:0:175
TACCTGTACTGGGGAAGCATTTGAATATCCCCCCATGGTGATGGGGACGGAGAACTGCTCCATAAACACAGGCAACGTGCCTAACTTTCCCGGGAAGATGAAGTCAAAGAGCGACCACAGCTCTCGGAGGTTATTTTGCATCGGTGAGCCAGACAGAATGATCCGATGAGGGGTGCGAAACTATTTGAGGAAAGGAAGCACCTTTTTATTAAATTTACCTTTTAGCAATCGCCATTCCTACCCTAAAGATC
+
AAABBFFFFFFFGGFAFGGGGGHHGHHHHHHGGGGHGHFGFHHHGGGGGGGGGGHHHHHHHGHGHHHHHHHHGHHHFHHHHHGHHHHHHHHFGGGFGGHHFGHHHHHGHHHEEBDBDHGFGHFGHCFCDGCHGHHHHHGFGHGGGGGHFGHHGEG<<<GHGHHHHAFGHHHGG;CEGDAFGGFGGGGFEFBFFGFBFGABFFFFFFFFFFFEFFFFFFFFFFFEFB99BFFADFAF::FFFAFFFFFFFF:
@M05620:45:000000000-G6HP7:1:1101:25746:7278 1:N:0:175
ATCTCTATCTCCTAAAAACCTGTTTAGATTTGGAGATAGACCTTCAGGTTTTTCATCATTTTCTGCATGAATTATACATTGACCACGTTCCAGCGTGGTCAGTTTGCAGCATTCTGTTATTTTGTTTGACAGAGTGTCTTGTTGAGAACATATGTAGGACATGATTTTTTCCTGCAACAGGGAAAATAAAGTATAAGTTTTAAAGATTTATTCTTTAATAAAGGATCTCAAAGCCAGCTTTAGAAAAAGGA
+
BBBBAF5FFFFFFGGGGGGGFFHHHHHFHHHGGHHHHHDEFGHHHHHHHHHGFHHHHHFHHHHGHHHGHFEGGHHHGEFHHFHHHHGHHHHFGHGGGGHHHHHHHHHHFHHHHHHHHHFGGGHHHGHHHHHHHHHHHHHHHGHH?GHHGHFHHHHHHHHHHHHFHHHHDCGHHHFHGHHHGFEFEFFFHDFFGHGGGDGHHHGGGFFGHFHHHHHHHFGDGFHHCGHHHHHHFHHHHGHHHHHGFHHHGGC
@M05620:45:000000000-G6HP7:1:1101:4509:7279 1:N:0:175
TACCTGTACTGGGGAAGCATTTGAATATCCCCCCATGGTGATGGGGACGGAGAACTGCTCCATAAACACAGGCAACGTGCCTAACTTTCCCGGGAAGATGAAGTCAAAGAGCGACCACAGCTCTCGGAGGTTATTTTGCATCGGTGAGCCAGACAGAATGATCCGATGAGGGGTGCGAAACTATTTGAGGAAAGGAAGCACCTTTTTATTAAATTTACCTTTTAGCAATCGCCATTCCTACCCTAAAGATC
+
BBBBBFFFFFFFGGGGGGGGGGFHHHHHHHHGGGGHHHHHGHHHG?FGGGGGGHHHHHHHHHHHHHHHHHHHGHHHGHHHHHHHHHHHHGHGGGGGGHHHHHHHHHHHHHHHGGGGGHGHHHHHHGGDGGDHHHHHHFHFHHGDGGGHHHHHHGHHHHHHHHHHHGGGHHFDGGGGGGFBGGGGGGGGFGFGGGGFFFFFGFFFFFFFFFFFFFFFFFFFFFFFFFFFFFEFFFFFFFFFFFFFFEBFFFF
@M05620:45:000000000-G6HP7:1:1101:17125:7284 1:N:0:175
ATCTCTATCTCCTAAAAACCTGTTTAGATTTGGAGATAGACCTTCAGGTTTTTCATCATTTTCTGCATGAATTATACATTGACCACGTTCCAGCGTGGTCAGTTTGCAGCATTCTGTTATTTTGTTTGACAGAGTGTCTTGTTGAGAACATATGTAGGACATGATTTTTTCCTGCAACAGGGAAAATAAAGTATAAGTTTTAAAGATTTATTCTTTAATAAAGGATCTCAAAGCCAGCTTTAGAAAAAGGA
+
AABBBFFFFFFFGGGGGGGGGGHHHHHHHHHHGCHHHFHHHHHHHHHHHHHGGHHHHHHHHHHHHHHHHGHHHHHHHHHHHHHHHHGHHHHHHHGGGGHHHHHHHHHHHHHHHHHHHHHHHHHHHHHHHHHHHHHHHHHHHHHHHHHHHHHHHHHHHHHHGGGFHHHHHGHHHHHHFHHGHGGHHHHHFHHHHHHHHHHHHHHHHHHHHHHHHHHHHHHHGFGHFHHHHGHHHHHHHGHHHHHBGFHHGGF
@M05620:45:000000000-G6HP7:1:1101:4493:7294 1:N:0:175
TACCTGTACTGGGGAAGCATTTGAATATCCCCCCATGGTGATGGGGACGGAGAACTGCTCCATAAACACAGGCAACGTGCCTAACTTTCCCGGGAAGATGAAGTCAAAGAGCGACCACAGCTCTCGGAGGTTATTTTGCATCGGTGAGCCAGACAGAATGATCCGATGAGGGGTGCGAAACTATTTGAGGAAAGGAAGCACCTTTTTATTAAATTTACCTTTTAGCAATCGCCATTCCTACCCTAAAGATC
+
BBCBCFFFFFFFGGGGGGGGGGHHHHHHHHHGGGGGHHGHHHHHHGGGGGGGGHHHHHHHHHHHGHHHHHHHGHHHGHHHHHGGHHHHHHHGGGGGEHHHGHHHHHHHDGHHGGGGGHHHHHHHHGGCGGGHHHHHHHHHHHGCGDFHHHHGFGFGGGHHFHHBGAFGGHHGGGGGGGFGGGGGGGGGGGFGGGG/FFFGGFFFFFFFFFFFFFFFFEFFFFFFFFFFFFAEDFEFFFFFFFFFFFF/FFF
@M05620:45:000000000-G6HP7:1:1101:25728:7296 1:N:0:175
ATCTCTATCTCCTAAAAACCTGTTTAGATTTGGAGATAGACCTTCAGGTTTTTCATCATTTTCTGCATGAATTATACATTGACCACGTTCCAGCGTGGTCAGTTTGCAGCATTCTGTTATTTTGTTTGACAGAGTGTCTTGTTGAGAACATATGTAGGACATGATTTTTTCCTGCAACAGGGAAAATAAAGTATAAGTTTTAAAGATTTATTCTTTAATAAAGGATCTCAAAGCCAGCTTTAGAAAAAGGA
+
CCCCCFFFFFFFGGGGGGGGGGHHHHHHHHHHHHHHHHHHHHHHHHHHHHHGGHHHHHIHHIIHHHHHHHGHHHHHHHHHHHHHHHGHHHHHHHGFGGHHHHHHHHHHHHHHHHHHHHHHHHHHHHHHGHHHHHHHHHHHHHHHHHHHHHHHHHHHHHHHHHHHHHHHHGHHHHHHHHHHHGGHHHHHGHHHGHHHHGHHHHHHHHHHHHHHHHHHHHHHHHHHHHHHHGHHHHHHHGFHHHGHHGGHGGH
@M05620:45:000000000-G6HP7:1:1101:4513:7298 1:N:0:175
TACCTGTACTGGGGAAGCATTTGAATATCCCCCCATGGTGATGGGGACGGAGAACTGCTCCATAAACACAGGCAACGTGCCTAACTTTCCCGGGAAGATGAAGTCAAAGAGCGACCACAGCTCTCGGAGGTTATTTTGCATCGGTGAGCCAGACAGAATGATCCGATGAGGGGTGCGAAACTATTTGAGGAAAGGAAGCACCTTTTTATTAAATTTACCTTTTAGCAATCGCCATTCCTACCCTAAAGATC
+
AAAABFFFFF5FGCFFCFGGGGHHHHHHHHHGGCEHHHGFHHHHHGEEEEDGGHHFGHHHHGHGHHHHGG1GFHGHEHGHHHHFFHHHHHHGGCGGGGHHEHHHGH4FECGHGCGGGHEGHHHGHGFDCGGG1FHHHHHGFHDDGGEHGHHGFGGHHHHHGFHHFDGFGGHGGC?C-CBBBGFFGGGGEFFFBFGBBFEFGFFFFFF.FFFFEFFFFFFFFBFF/BF;BFAADDEFFFFFFFFFFB//:FF
@M05620:45:000000000-G6HP7:1:1101:25746:7302 1:N:0:175
ATCTCTATCTCCTAAAAACCTGTTTAGATTTGGAGATAGACCTTCAGGTTTTTCATCATTTTCTGCATGAATTATACATTGACCACGTTCCAGCGTGGTCAGTTTGCAGCATTCTGTTATTTTGTTTGACAGAGTGTCTTGTTGAGAACATATGTAGGACATGATTTTTTCCTGCAACAGGGAAAATAAAGTATAAGTTTTAAAGATTTATTCTTTAATAAAGGATCTCAAAGCCAGCTTTAGAAAAAGGA
+
BBBBBFFFFFFFGGGGGGGGGGHHHHHHHHHHHHHHHHHHHHHHHHHHHHHGGHHHHHHHHHHHHHHHHHHHHHHGHHHHHHHHHHGHHHHHHHGGGGHHHHHHHHHHHHHHHHHHHHHHHHHHHHHHHHHHHHHHHHHHHHHHHHHHHHHHHHHHHHHHHHHHHHHHHGHHHHHHHHHGHGGHHHHHHHHHHHHHHHHHHHHHHHHHHHHHHHHHHHHHHHHHHHHHHHHHHHHHHGHHHHHHHHHHGGG
@M05620:45:000000000-G6HP7:1:1101:17131:7302 1:N:0:175
ATCTCTATCTCCTAAAAACCTGTTTAGATTTGGAGATAGACCTTCAGGTTTTTCATCATTTTCTGCATGAATTATACATTGACCACGTTCCAGCGTGGTCAGTTTGCAGCATTCTGTTATTTTGTTTGACAGAGTGTCTTGTTGAGAACATATGTAGGACATGATTTTTTCCTGCAACAGGGAAAATAAAGTATAAGTTTTAAAGATTTATTCTTTAATAAAGGATCTCAAAGCCAGCTTTAGAAAAAGGA
+
CCCDDFFFFFFFGGGGGGGGGGHHHHHHHHHHHHHHHHHHHHHHHHHHHHHGGHHHHIHHHHHHIHHHHHHHHHHHHHHHHHHHHHGHHHHHHHGGGGHHHHHHHHHHHHHHHHHHHHHHHHHHHHHHHHHHHHHHHHHHHHHHHHHHHHHHHHHHHHHHHHHHHHHHHGHHHHHHHHHHHGGHHHHHHHHHHHHHHHHHHHGHHHHHHHHHHHHHHHHHHHHHHHHHHHHHHHHHHGHHHHHHHGHHGGH
@M05620:45:000000000-G6HP7:1:1101:23296:7322 1:N:0:175
ATCTCTATCTCCTAAAAACCTGTTTAGATTTGGAGATAGACCTTCAGGTTTTTCATCATTTTCTGCATGAATTATACATTGACCACGTTCCAGCGTGGTCAGTTTGCAGCATTCTGTTATTTTGTTTGACAGAGTGTCTTGTTGAGAACATATGTAGGACATGATTTTTTCCTGCAACAGGGAAAATAAAGTATAAGTTTTAAAGATTTATTCTTTAATAAAGGATCTCAAAGCCAGCTTTAGAAAAAGGA
+
ABBBBFBFFFFFGGFGGFEGGAFFHEGHHHHGH4FFHHFDBGGHHBGDHHHGGH5FHHHHHHHHGHHHFG5FGGHGHFHHGDHHGHEHHHHHGHGGGGHHGGHHHHEHHHHHHHHHHHHHHHHHHHHHGGGHBGGHHHHHGHHHFGHHHHHHHHHHHHHHHHHHHHHHHGHHHHGHEGFHHFGEHBFDD1GHHH1FDGGHG1<<FHHHHGHHHHHHGBDG<D<DHHHHHHFDGEHHGGHHHHB0<C/GD.:
@M05620:45:000000000-G6HP7:1:1101:21670:7336 1:N:0:175
ATCTCTATCTCCTAAAAACCTGTTTAGATTTGGAGATAGACCTTCAGGTTTTTCATCATTTTCTGCATGAATTATACATTGACCACGTTCCAGCGTGGTCAGTTTGCAGCATTCTGTTATTTTGTTTGACAGAGTGTCTTGTTGAGAACATATGTAGGACATGATTTTTTCCTGCAACAGGGAAAATAAAGTATAAGTTTTAAAGATTTATTCTTTAATAAAGGATCTCAAAGCCAGCTTTAGAAAAAGGA
+
CCDDDFFFFFFFGGGGGGGGGGHHHHHHHHHHHHHHHHHHHHHHHHHHHHHGGHHHHHHHHIHIIHHHHHHHHHHHHHHHHHHHHHGHHHHHHHGGGGHHHHHHHHHHHHHHHHHHHHHHHHHHHHHHHHHHHHHHHHHHHHHHHHHHHHHHHHHHHHHHHHHHHHHHHGHHHHHHHHHHHGGHHHHHHHHHHHGHHHHHHHHHHHHHHHHHHHHHHHHHHHFHHHHHHHHHHHHHHGHHHHGHHHHHGGH
@M05620:45:000000000-G6HP7:1:1101:23282:7336 1:N:0:175
ATCTCTATCTCCTAAAAACCTGTTTAGATTTGGAGATAGACCTTCAGGTTTTTCATCATTTTCTGCATGAATTATACATTGACCACGTTCCAGCGTGGTCAGTTTGCAGCATTCTGTTATTTTGTTTGACAGAGTGTCTTGTTGAGAACATATGTAGGACATGATTTTTTCCTGCAACAGGGAAAATAAAGTATAAGTTTTAAAGATTTATTCTTTAATAAAGGATCTCAAAGCCAGCTTTAGAAAAAGGA
+
CCCCCFFFFFFFGGGGGGGGGGHHHHHHHHHHHFHHHHHHHHHHHHHHHHHGGHHHHIHHHHHIIHHHHHHHHHHHHHHHHHHHHHGHHHHHHHGGGGHHHHHHHHHHHHHHHHHHHHHHHHHHHHHHHHHHHHHHHHHHHHHHHHHHHHHHHHHHHHHHHHHHHHHHHGHHHHHHHHHHHGGHHHHHHHHHHHHHHHHHHHHGHHHHHHHHHHHHHHHHHHHHHHHHHHHHHHHHHGHHHHGHHHHHGGH
@M05620:45:000000000-G6HP7:1:1101:14979:7339 1:N:0:175
ATCTCTATCTCCTAAAAACCTGTTTAGATTTGGAGATAGACCTTCAGGTTTTTCATCATTTTCTGCATGAATTATACATTGACCACGTTCCAGCGTGGTCAGTTTGCAGCATTCTGTTATTTTGTTTGACAGAGTGTCTTGTTGAGAACATATGTAGGACATGATTTTTTCCTGCAACAGGGAAAATAAAGTATAAGTTTTAAAGATTTATTCTTTAATAAAGGATCTCAAAGCCAGCTTTAGAAAAAGGA
+
AABBBFFFFFFFGGGGGGGGGGGGHFFFGEHHHCGFGFFFGHGHHGFHHHHFFHFHHHHHHHHHHGHHHHFHGGGFGGFHHFFGFHGHHHHFFHGFFGHHHGGGHHHHHGHHFHHGGGGHHHHHHHHHEHGHHHFGHHHHHGHHFFFFHHGGHHHHHHFHFGHHHHHHHGHHHGGFHHHHHEFHHGGGDGHFGFFHHDGHHHFFHGGHHHHHHHHHHHHHDGGHHHHHHHHHHGHHHGHHHFHEGHHH??C
@M05620:45:000000000-G6HP7:1:1101:21655:7345 1:N:0:175
ATCTCTATCTCCTAAAAACCTGTTTAGATTTGGAGATAGACCTTCAGGTTTTTCATCATTTTCTGCATGAATTATACATTGACCACGTTCCAGCGTGGTCAGTTTGCAGCATTCTGTTATTTTGTTTGACAGAGTGTCTTGTTGAGAACATATGTAGGACATGATTTTTTCCTGCAACAGGGAAAATAAAGTATAAGTTTTAAAGATTTATTCTTTAATAAAGGATCTCAAAGCCAGCTTTAGAAAAAGGA
+
BBBBBFFFFFFFGGGGGGGGGGHHHHHHHHHHHHHHHHHHHHHHHHHHHHHGGHHHHHHHHHHHHHHHHHHHHHHHHHHHHHHHHHGHHHHHHHGGGGHHHHHHHHHHHHHHHHHHHHHHHHHHHHHHHHHHHHHHHHHHHHHHHHHHHHHHHHHHHHHHHHHHHHHHHGHHHHHHHHHHHGGHHHHHHHHGHHHHHGHHHHGHHHHHHHHHHHHHHHHHHGFHHHHHHGHHHHHHHGGHHHHFHFHHGGG
@M05620:45:000000000-G6HP7:1:1101:21685:7347 1:N:0:175
ATCTCTATCTCCTAAAAACCTGTTTAGATTTGGAGATAGACCTTCAGGTTTTTCATCATTTTCTGCATGAATTATACATTGACCACGTTCCAGCGTGGTCAGTTTGCAGCATTCTGTTATTTTGTTTGACAGAGTGTCTTGTTGAGAACATATGTAGGACATGATTTTTTCCTGCAACAGGGAAAATAAAGTATAAGTTTTAAAGATTTATTCTTTAATAAAGGATCTCAAAGCCAGCTTTAGAAAAAGGA
+
BBBBBFFFFFFFGGGGGGGGGGHHHFHHHHHHHHHHHHHGHHHHHHHEHHHGGHGHHHHHHHHHHHHHHHFHHHHFHFHHHGHHHHGHHHHHFHGGGGHHHHHHHHHHGHHHHHHHHHHHHHHHHHHHGHHHHHHHHHHHHHHHHHHGHHHHHHHHHHHHHHHHHHHHHGHHHHHFGHHHHGGHHHGGGHHHHHFFFGGHHGHBGGGHHHHHHHHHHHHH0DDBHGHHHHGFHHHHHGHHHHGGHHHHCDC
@M05620:45:000000000-G6HP7:1:1101:15666:7377 1:N:0:175
CATCCTGACCCTGAAGTACCCCGGCTTGATTTCTGACATTAGATCGGAAGAGCACACGTCTGAACTCCAGTCACAGAAGACCATCTCGTATGCCGTCTTCTGCTTGAAAAAAAAAAAAAAAAAAAAACCTAAAACAAAAGTATGTAAACACTCATTAATCAATAAAAAAATTTTCCACATCCAAAGCGCAAAACTCGGAACCCTAGTGCTGCGTATCACACTAGGCCCTAACTTCTAAACCTAAAAATAGC
+
DDDDDFFFFFFFGGGGGGGGGGGGGGGGHHHHHHHHHHHHHHHHHHGGGGHHHHHHHGHHHGHHHHHHHHHHHHHHHHHHHHHHGHHHGGHGHHGGGHGHHHHHHHGHHHHEEEGB><//>------../00:00...;/;000000000.://000;00:0000000-9:0:00000000;000//.----/::B..9.-;..//000000-:...0000//0//0;.///0;:00000//0000:.000
@M05620:45:000000000-G6HP7:1:1101:10517:7404 1:N:0:175
CATCCTGACCCTGAAGTACCCGGCTTGATTTCTGACATTAGATCGGAAGAGCACACGTCTGAACTCCAGTCACAGAAGACCATCTCGTATGCCGTCTTCTGCTTGAAAAAAAAAAAACAAACCTAAACACATACCGCCACGCCCCCATCCTATAACTCACACCTCCCTATCGGTCACCCCCCAGTCGTCCCTCCTAGTACCTGAAGTCACTGACGCGCACCCTGTTACCTCCCTCTCACTTCAGATCCTCC
+
DDDDDFFFFFFFGGGGGGGGGGGGGGGHHHHHHHHHHHHHHHHHHGGGGHHHHHHHGHHHGHHHHHHHHHHHHHHHHHHHHHHHGHHFGHHHHGGGHGHHHHHHHHHHFHGGG?C>/?/=0//011=110/1110/---.-.<-<--/<.0000000000:0;/;../0:0.-...00.--:-.00....;0/./00;0000:/0000;0000;.:-----.;/:00000:9.////0000;00000000/
@M05620:45:000000000-G6HP7:1:1101:4965:7410 1:N:0:175
ATTCTATCTCCTAAAAACCTGTTTAGATTTGGAGATAGACCTTCAGGTTTTTCATCATTTTCTGCATGAATTATACATTGACCACGTTCCAGCGTGGTCAGTTTGCAGCATTCTGTTATTTTGTTTGACAGAGTGTCTTGTTGAGAACATATGTAGGACATGATTTTTTCCTGCAACAGGGAAAATAAAGTATAAGTTTTAAAGATTTATTCTTTAATAAAGGATCTCAAAGCCAGCTTTAGAAAAAGGAA
+
BBCCCFFFFFFFGGGGGGGGGGHHHGHHHHHHHHHHHHHHHHHHHHHHHHGGHHHHHHHIHIHGHHHHHHHHHHHHHHHHHHHHHGHHHHHHHGGGGHHHHHHHHHHHHHHHHHGHHHHHHHHHHHHHHHHHHHHHHHHHHHHHFHGHHHHHHHHHHHHHHHHHHHHHGHHHHHHHHHHHGGHHHHHHHHHHHHHFHHHHHHHGHHHHHHHHHHHHFDDGGHHHHHHHHHHHHHHHGHHHHHFHHHGGGHG
@M05620:45:000000000-G6HP7:1:1101:7290:7479 1:N:0:175
ATCTCTATCTCCTAAAAACCTGTTTAGATTTGGAGATAGACCTTCAGGTTTTTCATCATTTTCTGCATGAATTATACATTGACCACGTTCCAGCGTGGTCAGTTTGCAGCATTCTGTTATTTTGTTTGACAGAGTGTCTTGTTGAGAACATATGTAGGACATGATTTTTTCCTGCAACAGGGAAAATAAAGTATAAGTTTTAAAGATCTATTCTTTAATAAAGGATCTCAAAGCCAGCTTTAGAAAAAGGA
+
CCCCCFFFFFFFGGGGGGGGGGHHHHHHHHHHHHHHHHHHHHHHHHHHHHHGGHHHHHHHHHIHIHHHHHHHHHHHHHHHHHHHHHGHHHHHHHGFGGHHHHHHHHHHHHHHHHHHHHHHHHHHHHHHHHHHHHHHHHHHHHHHHHHHHHHHHHHHHHHHHHHHHHHHHGHHHHHHHHHHHGGHHHHHHHHHHHHHHGHHHHHHHGHHGHHHHHHHHHHHHHHHHHHHHGHHHHHHHGHHHHHGHHHHGGG
@M05620:45:000000000-G6HP7:1:1101:13529:7488 1:N:0:175
ATCTCTATCTCCTAAAAACCTGTTTAGATTTGGAGATAGACCTTCAGGTTTTTCATCATTTTCTGCATGAATTATACATTGACCACGTTCCAGCGTGGTCAGTTTGCAGCATTCTGTTATTTTGTTTGACAGAGTGTCTTGTTGAGAACATATGTAGGACATGATTTTTTCCTGCAACAGGGAAAATAAAGTATAAGTTTTAAAGATTTATTCTTTAGTAAAGGATCTCAAAGCCAGCTTTAGAAAAAGGA
+
CCCCCFFFFFFFGGGGGGGGGGHHHHHHHHHHHGHHHHHHHHHHHHHHHHHGGHHHHHHHHHHHHHHHHHHHHHHHHHHHHHHHHHGHHHHHHHGGGGHHGHHHHHHHHHHHHHHHHHHHHHHHHHHHHHHHHHHHHHHHHHHHHHGHHHHHHHHHHHHHHHHGHHHHHGHHHHHHHHHHHGGHHHHHHHHHHHHHHHHHHHHHHHHHHHHHHHHHHHGFHHHHHHHHHHHHHHHHHGHHHGHGHHGHGGH
@M05620:45:000000000-G6HP7:1:1101:13550:7489 1:N:0:175
ATCTCTATCTCCTAAAAACCTGTTTAGATTTGGAGATAGACCTTCAGGTTTTTCATCATTTTCTGCATGAATTATACATTGACCACGTTCCAGCGTGGTCAGTTTGCAGCATTCTGTTATTTTGTTTGACAGAGTGTCTTGTTGAGAACATATGTAGGACATGATTTTTTCCTGCAACAGGGAAAATAAAGTATAAGTTTTAAAGATTTATTCTTTAGTAAAGGATCTCAAAGCCAGCTTTAGAAAAAGGA
+
CCCCCFFFFFFFGGGGGGGGGGHHHHHHHHHHHHHHHHHHHHHHHHHHHHHGGHHHHGHIHHHHIHHHHHHHHHHHHHHHHHHHHHGHHHFHHHGGGGEHGHHHHHHHHHHHHHHHHHHHHHHHHHHHGHHHHHHHHHHHHHHHHHGHHHHHHHHHHHHHHHHHHHHHHGHHHHHHHHHHHGGHHHGHHGGHHHHGHGGHHHHHHHHHHHHHHHHHFEDGHHHGHHHHHGHHHHHFHGHHHHHGHHHGGFH
@M05620:45:000000000-G6HP7:1:1101:7299:7495 1:N:0:175
ATCTCTATCTCCTAAAAACCTGTTTAGATTTGGAGATAGACCTTCAGGTTTTTCATCATTTTCTGCATGAATTATACATTGACCACGTTCCAGCGTGGTCAGTTTGCAGCATTCTGTTATTTTGTTTGACAGAGTGTCTTGTTGAGAACATATGTAGGACATGATTTTTTCCTGCAACAGGGAAAATAAAGTATAAGTTTTAAAGATTTATTCTTTAATAAAGGATCTCAAAGCCAGCTTTAGAAAAAGGA
+
CCCCCFFFFFFFGGGGGGGGGGHHHHHHHHHHHHHGHHHHHHHHHHHHHHHGGHHHHIHHHIHHIHHHHHHHHHHHHHHHHHHHHHGHHHHHHHGGGGHHHHHHHHHHHHHHHHHHHHHHHHHHHHHHHHHHHHHHHHHHHHHHHHHHHHHHHHHHHHHHHHHHHHHHHGHHHHHHHHHHHGGHHHHHHHHHHHHHHHHHHHHHHHHBGHHHHHHHHHHHHHHHHHHHHGHHHHHHHGHHHHHHHHHHGGH
@M05620:45:000000000-G6HP7:1:1101:27386:7595 1:N:0:175
ATCTCTATCTCCTAAAAACCTGTTTAGATTTGGAGATAGACCTTCAGGTTTTTCATCATTTTCTGCATGAATTATACATTGACCACGTTCCAGCGTGGTCAGTTTGCAGCATTCTGTTATTTTGTTTGACAGAGTGTCTTGTTGAGAACATATGTAGGACATGATTTTTTCCTGCAACAGGGAAAATAAAGTATAAGTTTTAAAGATTTATTCTTTAATAAAGGATCTCAAAGCCAGCTTTAGAAAAAGGA
+
BBBBBFFFFFFFGGGGGGGGGGHHHBGHHHHHHGHHHHHHGHHHHHHGHHHGGHHHHGHHHHHHGHHHHHHHHHHGHHHHHHHHGHDHHHHHHGGGGGHHHHHHHHHHHHFHHHHGHHHHHHHHHHHHHHHHHHHHHHHHHHHHHHHHGHHHHHHFHHHGHHGHHHHHHGHHHHHHHHHHHGGHHHHHHHHHHHHHHFGHHHGHHHHHGHHHHHHHHHHHHHGHHHHGHGFHGHHHHGHHHHHGFFGFGGG
@M05620:45:000000000-G6HP7:1:1101:8414:7640 1:N:0:175
ATCTCTATCTCCTAAAAACCTGTTTAGATTTGGAGATAGACCTTCAGGTTTTTCATCATTTTCTGCATGAATTATACATTGACCACGTTCCAGCGTGGTCAGTTTGCAGCATTCTGTTATTTTGTTTGACAGAGTGTCTTGTTGAGAACATATGTAGGACATGATTTTTTCCTGCAACAGGGAAAATAAAGTATAAGTTTTAAAGATTTATTCTTTAATAAAGGATCTCAAAGCCAGCTTTAGAAAAAGGA
+
DDCDCFFFFFFFGGGGGGGGGGHHHHHHHHHHHHHHHHHHHHHHHHHHHHHGGHHHHHIHHHIHIHHHHHHHHHHHHHHHHHHHHHGHHHHHHHGGGGHHHHHHHHHHHHHHHHHHHHHHHHHHHHHHHHHHHHHHHHHHHHHHHHHHHHHHHHHHHHHHHHHHHHHHHGHHHHHHHHHHHGGHHHHHHHHHHHHHHHHHHHHHHHHHHHHHHHHHHHHHHHHHHHHHHHHHHHHHHGHHHHHHHGHHGGG
@M05620:45:000000000-G6HP7:1:1101:23780:7737 1:N:0:175
ATCTCTATCTCCTAAAAACCTGTTTAGATTTGGAGATAGACCTTCAGGTTTTTCATCATTTTCTGCATGAATTATACATTGACCACGTTCCAGCGTGGTCAGTTTGCAGCATTCTGTTATTTTGTTTGACAGAGTGTCTTGTTGAGAACATATGTAGGACATGATTTTTTCCTGCAACAGGGAAAATAAAGTATAAGTTTTAAAGATTTATTCTTTAATAAAGGATCTCAAAGCCAGCTTTAGAAAAAGGA
+
CCCCCFFFFFFFGGGGGGGGGGHHHHHHHHHHHHHHHHHHHHHHHHHHHHHGGHHHHHHHHHHIHHHHHHHHHHHHHHHHHHHHHHGHHHHHHHGGGGHHHHHHHHHHHHHHHHHHHHHHHHHHHHHHHHHHHHHHHHHHHHHHHHHHHHHHHHHHHHHHHHHHHHHHHGHHHHHHHHHHHGGHHHHHHHHHHHHHHGHHHHHHHHHHHHHHHHHHHHHHHHHHHHHHHHHGGHHHHGHHHHGHHGHHGGH
@M05620:45:000000000-G6HP7:1:1101:5334:7802 1:N:0:175
ATCTCTATCTCCTAAAAACCTGTTTAGATTTGGAGATAGACCTTCAGGTTTTTCATCATTTTCTGCATGAATTATACATTGACCACGTTCCAGCGTGGTCAGTTTGCAGCATTCTGTTATTTTGTTTGACAGAGTGTCTTGTTGAGAACATATGTAGGACATGATTTTTTCCTGCAACAGGGAAAATAAAGTATAAGTTTTAAAGATTTATTCTTTAATAAAGGATCTCAAAGCCAGCTTTAGAAAAAGGA
+
BBBBBFFFFFFFGGGGFGGGGGHHHHHHHHHHGBGHFHFGHHHGHHHHHFHEEHHHGHHGHHHHHHHGHFFHFHFHHHHHHHHHHHGGHHHHHHGEGGFHFHGHFGHHHGHHGHHHHHHHHHHHGHHHHHHHHHGHHHHHHHHHFHHHHHHHGHHHGFGGHHHGHHHHHGHHHHHGHHFHHGFHHGHGGFHGHHHGHGHHHHGGHGHHHGHHHHHHGHHHHFHHHHEHDDGFHGFGGGHHHGGBCGFFGGC
@M05620:45:000000000-G6HP7:1:1101:16302:7815 1:N:0:175
AAACCAAGCAGACACTCACCAGAAGACATGAGGTCAGCTAGATCGGAAGAGCACACGTCTGAACTCCAGTCACAGAAGACCATCTCGTATGCCGTCTTCTGCTTGAAAAAAAAAAATTATTTTGTTTGACAGCGTGTCTTGTTTCGACCATATGTAGGACATGATTTTTTCCTGCAACAGGGACAATCACGTCTACGTTTTCACGATTTATTCTTTCCTACATTATCTCACAGCCAGCTTTAGAAAAAGTA
+
AAAAA?AFBBCFAFGFGGGGFGHEFHHGHB4FHBFGHHHHHGHFGDCEE2GGCHHHEFAGFBGCGHHFHFGFFGGHHE3?BG3B5FGF?3BFBE>EGF4@F4GHBCFGB0E@><</01<@>@D@0FG<@G1F<@AAAFGF1FD01...>-<<GHDBD00GB<00===DDCHGHFG/0C./:.....;/0;;C.9.0.;CFF090..;EABFGGGGG/9FBB///9;BBFB///.;.;:;FFB///99..//
@M05620:45:000000000-G6HP7:1:1101:5346:7818 1:N:0:175
ATCTCTATCTCCTAAAAACCTGTTTAGATTTGGAGATAGACCTTCAGGTTTTTCATCATTTTCTGCATGAATTATACATTGACCACGTTCCAGCGTGGTCAGTTTGCAGCATTCTGTTATTTTGTTTGACAGAGTGTCTTGTTGAGAACATATGTAGGACATGATTTTTTCCTGCAACAGGGAAAATAAAGTATAAGTTTTAAAGATTTATTCTTTAATAAAGGATCTCAAAGCCAGCTTTAGAAAAAGGA
+
BBBCCFFFFFFFGGGGGGGGGGHHHHHHHHHHHHHHHHHHHHHHHHHHHHHGGHHHHHHHIHHHHHHHHHHHHHHHHHHHHHHHHHGHHHHHHHGGGGHHHHHHHGHHHHHHHHHHFHHHHHHHHHHHHHHHHHHHHHHHHHHHHHHHHHHHHHHHHHHHHHHHHHHHGGHHHHHHHHHHHFGHHHHHGGFHHHHHHGGHHGHHHHHHHGHHHHHHHHHHHHHGHHHHHHHHHHHHHGHHHHHHHHHHGGH
@M05620:45:000000000-G6HP7:1:1101:24506:7821 1:N:0:175
CATCCTGACCCTGAAGTACCCCGGCTTGATTTCTGACATTAGATCGGAAGAGCACACGTCTGAACTCCAGTCACAGAAGACCATCTCGTATGCCGTCTTCTGCTTGAAAAAAAAAACCCACCCCCACACCATCTCCTTCCTCATCTCTCCCTCCATCATTCTCCCCGTAATATATCTACACCTAATCCTTCACACCCTCCCCTCTTTCACCCACCTCCCTCCACACCCTCTCCCCTCTACTATTCTCCGTC
+
BBBBBFFFFFFFGGGGGGGGGGGGGGGGHHHHHHHFHHHHHHGHHHGGGGHHHHHHHGHHHGGHHHHHGGHHGHHHHHHFHGHFHHHHEFFHFHGFGHGHHHHHHHHHBHGFFECB/?/////<>//////1<11111><1=<111>1100</</000=0=000/.-.-..0000:0;;0:////;090009009.....;././;0900;9....9.;F..../.;..../9;..;./;//////;/...
@M05620:45:000000000-G6HP7:1:1101:21154:7855 1:N:0:175
ATCTCTATCTCCTAAAAACCTGTTTAGATTTGGAGATAGACCTTCAGGTTTTTCATCATTTTCTGCATGAATTATACATTGACCACGTTCCAGCGTGGTCAGTTTGCAGCATTCTGTTATTTTGTTTGACAGAGTGTCTTGTTGAGAACATATGTAGGACATGATTTTTTCCTGCAACAGGGAAAATAAAGTATAAGTTTTAAAGATTTATTCTTTAATAAAGGATCTCAAAGCCAGCTTTAGAAAAAGGA
+
BBBBBFFFFFFFGGGGGGGGGGHGHGHHHHHHHHHHHGGFHHHHHFHHHHHGGHFHFFHHHHHHHHFHHHHHHHHHHHHHHHHHHHGHHHHHHHGGGGHHGHHHHHHHHHHHHHHHHHHHHHHHHHHHGHGHFHHHHHHHHHHHHHHHHHHHHHHHHHHHHHHHHHHHHGHHHGHGHHHHHGGHHHGHGHHGHHFHHFFGHHGHHHHHHHHHHHHHHHHHGGHHHHHHHGHHHHHHHGHHHHHGHHHHGGG
@M05620:45:000000000-G6HP7:1:1101:21129:7863 1:N:0:175
ATCTCTATCTCCTAAAAACCTGTTTAGATTTGGAGATAGACCTTCAGGTTTTTCATCATTTTCTGCATGAATTATACATTGACCACGTTCCAGCGTGGTCAGTTTGCAGCATTCTGTTATTTTGTTTGACAGAGTGTCTTGTTGAGAACATATGTAGGACATGATTTTTTCCTGCAACAGGGAAAATAAAGTATAAGTTTTAAAGATTTATTCTTTAATAAAGGATCTCAAAGCCAGCTTTAGAAAAAGGA
+
DDDCDFFFFFFFGGGGGGGGGGHHHHHHHHHHHHHHHHHHHHHHHHHHHHHGGHHHHHIHHHIIIHHHHHHHHHHHHHHHHHHHHHGHHHHHHHGFGGHHHHHHHHHHHHHHHHHHHHHHHHHHHHHHHHHHHHHHHHHHHHHHHHHHHHHHHHHGHHHHHHHHHHHHHGHHHHHHHHHHHGGHHHHHHHHHHHHHHGHHHHHHHHHHHHHHHHHHHHHHHGHHGHHHHGHHHHHHHGHHHHHFHHHFGGH
@M05620:45:000000000-G6HP7:1:1101:7316:7870 1:N:0:175
TACCTGTACTGGGGAAGCATTTGAATATCCCCCCATGGTGATGGGGACGGAGAACTGCTCCATAAACACAGGCAACGTGCCTAACTTTCCCGGGAAGATGAAGTCAAAGAGCGACCACAGCTCTTCGGAGGTTATTTTGCATCGGTGAGCCAGACAGAATGATCCGATGAGGGGTGCGAAACTATTTGAGGAAAGGAAGCACCTTTTTATTAAATTTACCTTTTAGCAATCGCCATTCCTACCCTAAAGAT
+
BCCABFFFFFFFGGGGGGGGGGHHHHHHHHHGGGGHHHGHHHHHHGGGGGGGGHHHHHHHHGHHHHHHHHHHGHHHGHHHHHHHHHHHHHHGGGGGGHHHHHHHHHHHHHHHGGGGGHHHHHHHHHHGGGGEHHHHHHHHGHHGGGGGHHHHHHGHHHHHHHHHHHFGGHHHGGEDGGGGGGGGGGGGGGGGGGGGGFGGGGFFFFFFFFFFF9BFFFFFFFFFFFFFFFFFFFFFFFFFFFFFFFFFFFF
@M05620:45:000000000-G6HP7:1:1101:8150:7883 1:N:0:175
ATCTCTATCTCCTAAAAACCTGTTTAGATTTGGAGATAGACCTTCAGGTTTTTCATCATTTTCTGCATGAATTATACATTGACCACGTTCCAGCGTGGTCAGTTTGCAGCATTCTGTTATTTTGTTTGACAGAGTGTCTTGTTGAGAACATATGTAGGACATGATTTTTTCCTGCAACAGGGAAAATAAAGTATAAGTTTTAAAGATTTATTCTTTAATAAAGGATCTCAAAGCCAGCTTTAGAAAAAGGA
+
CCCCCFFFFFFFGGGGGGGGGGHHHHHHHHHHHHHHHHHHHHHHHHHHHHHGGHHHHHHHHHHHIHHHHHHHHHHHHHHHHHHHHHGHHHHHHHGGGGHHHHHHHHHHHHHHHHHHHHHHHHHHHHHHGHHHHHHHHHHHHHHHHHHHHHHHHHHHHHHHHHHHHHHHHGHHHHHHHHHHHGGHHHHHHHHHHHHHHHHHHHHHHHHHHHHHHHHHHHHHHHHHHHHHHHHHHHHHHGHHHHHGGHHHGGF
@M05620:45:000000000-G6HP7:1:1101:10458:7908 1:N:0:175
TACCTGTACTGGGGAAGCATTTGAATATCCCCCCATGGTGATGGGGACGGAGAACTGCTCCATAAACACAGGCAACGTGCCTAACTTTCCCGGGAAGATGAAGTCAAAGAGCGACCACAGCTCTCGGAGGTTATTTTGCATCGGTGAGCCAGACAGAATGATCCGATGAGGGGTGCGAAACTATTTGAGGAAAGGAAGCACCTTTTTATTAAATTTACCTTTTAGCAATCGCCATTCCTACCCTAAAGATC
+
BBBBCFFFFFFFGGGGGGGGGGHHHHHHHHHGGGGHHHHHHHHHHGGGGGGGGHHHHHHHHHHGHHHHHHHHGHHHGHHHHHHHHHHHHHHGGGGGGHHHFHHHHHHHHHHHGGGGGHHHHHHHHGGGGGGHHGHHHHHHHHGGGGGHHHHHHGHHHHHGHHHHHAEGHHHGGACGGGGGGGGGGGGFEFCFGGGGGGGGGFFFFFFFFFFFFFFFFFBFFFFFFFFBFFFFFFFFFFFFFFFFFFFFFFF
@M05620:45:000000000-G6HP7:1:1101:10475:7922 1:N:0:175
TACCTGTACTGGGGAAGCATTTGAATATCCCCCCATGGTGATGGGGACGGAGAACTGCTCCATAAACACAGGCAACGTGCCTAACTTTCCCGGGAAGATGAAGTCAAAGAGCGACCACAGCTCTCGGAGGTTATTTTGCATCGGTGAGCCAGACAGAATGATCCGATGAGGGGTGCGAAACTATTTGGGGAAAGGAAGCACCTTTTTATTAAATTTACCTTTTAGCAATCGCCATTCCTACCCTAAAGATC
+
3A3AADFFFFFFGCGGGFGGGGHHHHHCHHHGGGEHGGADGHHGGGEGGGGGCHHHHHGGHHHGHHHHGHHHGGHHGHHHGHFGHHFHHHHGGGEEEFHHHHHGGHFHHHGGGGG?<//0F1@1@BA?CCG0?GHHHHGG11<.C?.<>GCCGA/<G<<D00=0....0CFGC:AA-;A9990CF000;9..;.CBBFEBF?FFFF/ABBFFBFF//9;BBF9/9/;9//.9A.E////;9F.9B./;FB/
@M05620:45:000000000-G6HP7:1:1101:10452:7926 1:N:0:175
TACCTGTACTGGGGAAGCATTTGAATATCCCCCCATGGTGATGGGGACGGAGAACTGCTCCATAAACACAGGCAACGTGCCTAACTTTCCCGGGAAGATGAAGTCAAAGAGCGACCACAGCTCTCGGAGGTTATTTTGCATCGGTGAGCCAGACAGAATGATCCGATGAGGGGTGCGAAACTATTTGAGGAAAGGAAGCACCTTTTTATTAAATTTACCTTTTAGCAATCGCCATTCCTACCCTAAAGATC
+
ABBBBFFFFFFFGGGGGGGFGGHHHHHHHHHGGGGHHHGHHHHHHGGGGGGGGHHHHHHHHHHHHHHHHHHHGHHHGHHHHHHHHHHHHHHGGGGGGHHHGHHGHHHHHHHHGGGGGHHHHHHHHGGGGGFHHHHHHHHGHHGGGGGHHHHHHGHHHHHHHHHHHGGGHHHGGGGGGGGGGGGGGGGGEFBGGGGGGGGGGFFFFFFFFFFFFFFFFFFFFFFFFFFFFFFFFFFFFFFFFFFFFFFFFFF
@M05620:45:000000000-G6HP7:1:1101:24447:7930 1:N:0:175
AGATTACTGCAACAGTTCCCCCTGGACCTGGAAAAGTTTCTTGCCTGGCTTACAGAAGCTGAAACAACTGCCAATGTCCTACAGGATGCTACCCGTAAGGAAAGGCTCCTAGAAGACTCCAAGGGAGTAAAAGAGCTGATGAAACAATGGCAAGTAAGTCAGGCATTTCCGCTTTAGCACTCTTGTGGATCCAATTGAACAATTCTCAGCATTTGTACTTGTAACTGACAAGCCAGGGACAAAACAAAGAT
+
CBBCCFFFFFFFGGGGGGGGGGGGHHHHHHGHHHHHGHHHHHHHHHHHHHHHHHHHHHHHHHHHHHHHHHHHHHHHHHHHHHHHHHHHHHHHHHGFGGHHHHHHHHHHGHHHHHHHHHHHHGHGGHGGHHHHHGHHHHGHHHHHHHHHHHHHHGHHHHHHHHHHHHHHHHGGGGGHHHHHHHHHHHHGHHHHGHHHHGFGHHHHHHHHHHHHHHHHHHHHHHHHHHHHHHHHGGFGGGGGGGGGGGGGGGF
@M05620:45:000000000-G6HP7:1:1101:10433:7931 1:N:0:175
TACCTGTACTGGGGAAGCATTTGAATATCCCCCCATGGTGATGGGGACGGAGAACTGCTCCATAAACACAGGCAACGTGCCTAACTTTCCCGGGAAGATGAAGTCAAAGAGCGACCACAGCTCTCGGAGGTTATTTTGCATCGGTGAGCCAGACAGAATGATCCGATGAGGGGTGCGAAACTATTTGAGGAAAGGAAGCACCTTTTTATTAAATTTACCTTTTAGCAATCGCCATTCCTACTCTAAAGATC
+
?AAAABDDFDFBC1AE1F1BFD3A1A33BGHGGEEHC0AE1AF1//AAAA/AEF1GDBG11BAFG1FGF/GHGAGHEFFAE@@CG1DG11FE/E>>EBFGBB12B2FHHCFF/@CGCHEHECHHHCGCCGCFHHHHF111?1CECCECGH0CCACGH/00BFHFHCCFEFC.-CCB?E?-;90C0900./0;/..C/.;F/;9BFFFEFFB//BBB9//9FFF//BBBFFAAFFAFBFFFF/;F/B/:FF9
@M05620:45:000000000-G6HP7:1:1101:9255:7966 1:N:0:175
ATCTCTATCTCCTAAAAACCTGTTTAGATTTGGAGATAGACCTTCAGGTTTTTCATCATTTTCTGCATGAATTATACATTGACCACGTTCCAGCGTGGTCAGTTTGCAGCATTCTGTTATTTTGTTTGACAGAGTGTCTTGTTGAGAACATATGTAGGACATGATTTTTTCCTGCAACAGGGAAAATAAAGTATAAGTTTTAAAGATTTATTCTTTAATAAAGGATCTCAAAGCCAGCTTTAGAAAAAGGA
+
DDCDDFFFFFFFGGGGGGGGGGHHHHHHHHHHHHHHHHHHHHHHHHHHHHHGGHHHHIIHHHHHIHHHHHHHHHHHHHHHHHHHHHGHHHHHHHGGGGHHHHHHHHHHHHHHHHHHHHHHHHHHHHHHHHHHHHHHHHHHHHHHHHHHHHHHHHHHHHHHHHHHHHHHHGHHHHHHHHHHHGGHHHHHHHHHHHHHHHHHHHHHHHHHHHHHHHHHHHHHHHHHHHHHHGGHHHHHHGHHHHHHHHHHGGH
@M05620:45:000000000-G6HP7:1:1101:22597:7970 1:N:0:175
ATCTCTATCTCCTAAAAACCTGTTTAGATTTGGAGATAGACCTTCAGGTTTTTCATCATTTTCTGCATGAATTATACATTGACCACGTTCCAGCGTGGTCAGTTTGCAGCATTCTGTTATTTTGTTTGACAGAGTGTCTTGTTGAGAACATATGTAGGACATGATTTTTTCCTGCAACAGGGAAAATAAAGTATAAGTTTTAAAGATTTATTCTTTAATAAAGGATCTCAAAGCCAGCTTTAGAAAAAGGA
+
AABCCFFFFFFFGGGGGGGGGGHHHGHHHHHHHHHHHHHHHHHHHHHHHHHGGHHHHIHHHHHHHHHHHHHHHHHHHHHHHHHHHHGHHHHHHHGFGGHHHHHHHHHHHHHHHHHHHHHHHHHHHHHHHHHHHHHGHHHHHHHHHHGHHHHHHHHHHHHHHHHHHHHHHGHHHHHHHHHHHGGHHHGHGHHHHHHHHHHHHHHGHHHHHHHHHHHHHHHHHHHHGHHHHHHHHHHHHGHHHHGHHHHGGGH
@M05620:45:000000000-G6HP7:1:1101:22586:7986 1:N:0:175
ATCTCTATCTCCTAAAAACCTGTTTAGATTTGGAGATAGACCTTCAGGTTTTTCATCATTTTCTGCATGAATTATACATTGACCACGTTCCAGCGTGGTCAGTTTGCAGCATTCTGTTATTTTGTTTGACAGAGTGTCTTGTTGAGAACATATGTAGGACATGATTTTTTCCTGCAACAGGGAAAATAAAGTATAAGTTTTAAAGATTTATTCTTTAATAAAGGATCTCAAAGCCAGCTTTAGAAAAAGGA
+
CDDDDFFFFFFFGGGGGGGGGGHHHHHHHHHHHHHHHHHHHHHHHHHHHHHGGHHHHHIHHIHIIHHHHHHHHHHHHHHHHHHHH11ABAB5@?FF10?BGH@DH4G4F313D4FDBG4F@@4@2?BE3?F33FGEE???3?B0FE/BG33F4BF4B3322D2?3F33?<FD2GBHHCG2=CF0=GGHH1DHBHHHG1=HH1G1<1FGHHHHHFDD<GHB0D0<GFGGD0D00/:/:CC:CCCGG0CH?F/
@M05620:45:000000000-G6HP7:1:1101:22604:7987 1:N:0:175
ATCTCTATCTCCTAAAAACCTGTTTAGATTTGGAGATAGACCTTCAGGTTTTTCATCATTTTCTGCATGAATTATACATTGACCACGTTCCAGCGTGGTCAGTTTGCAGCATTCTGTTATTTTGTTTGACAGAGTGTCTTGTTGAGAACATATGTAGGACATGATTTTTTCCTGCAACAGGGAAAATAAAGTATAAGTTTTAAAGATTTATTCTTTAATAAAGGATCTCAAAGCCAGCTTTAGAAAAAGGA
+
DCCDDFFFFFFFGGGGGGGGGGHHHHHHHHHHHHHHHHHHHHHHHHHHHHHGGHHHHIHHHHHHIHHHHHHHHHHHHHHHHHHHHHGHHHHHHHGGGGHHHHHHHHHHHHHHHHHHHHHHHHHHHHHHHHHHHHHHHHHHHHHHHHHHHHHHHHHHHHHHHHHHHHHHHGHHHHHHHHHHHGGHHHHHHHHHHHHHHGHHHHHHHHHHHHHHHHHHHHHHHHHHHHGHHHHHHHHHHGHHHHGHHHHHGGH
@M05620:45:000000000-G6HP7:1:1101:9616:7992 1:N:0:175
AGATTACTGCAACAGTTCCCCCTGGACCTGGAAAAGTTTCTTGCCTGGCTTACAGAAGCTGAAACAACTGCCAATGTCCTACAGGATGCTACCCGTAAGGAAAGGCTCCTAGAAGACTCCAAGGGAGTAAAAGAGCTGATGAAACAATGGCAAGTAAGTCAGGCATTTCCGCTTTAGCACTCTTGTGGATCCAATTGAACAATTCTCAGCATTTGTACTTGTAACTGACAAGCCAGGGACAAAACAAAGAT
+
AAAABFFFFFFFGGGGGGGGGGGGHHHHHHHHHHHHHHHHHHHHHHHHHHHHHHHHHHHHHHHHHHHHHHHHHHHHHHHHHHHHHHHHHHFHHHGGGGHHHHHHHHHHGHHHHHGHHHHHGHHGFHGGHHHHHGHHHHHHHGHHHHHHHHHHHGHHHHHHHHHHHHHHHHGGGGGHHHHHHHHHHHHGHHHHHFHHHHHGHHHHHHHHHHHHHHHHHHHHHHHHHHHHGHHHHGGGGGGGGFFFGGGGGGG
@M05620:45:000000000-G6HP7:1:1101:18645:8034 1:N:0:175
ATCTCTATCTCCTAAAAACCTGTTTAGATTTGGAGATAGACCTTCAGGTTTTTCATCATTTTCTGCATGAATTATACATTGACCACGTTCCAGCGTGGTCAGTTTGCAGCATTCTGTTATTTTGTTTGACAGAGTGTCTTGTTGAGAACATATGTAGGACATGATTTTTTCCTGCAACAGGGAAAATAAAGTATAAGTTTTAAAGATTTATTCTTTAATAAAGGATCTCAAAGCCAGCTTTAGAAAAAGGA
+
DCCDDFFFFFFFGGGGGGGGGGGHHHHHHHHHHHHHHHHHHHHHHHHHHHHGGHHHHHIHHHIIHHHHHHHHHHHHHHHHHHHHHHGHHHHHHHGEGGHHHHHHHHHHHHHHHHHHHHHHHHHHHHHHHHHHHHGHGHHHHHHHHHGGHHHHHHHHHHHHHHHHHHHHHGHHHHHHHHHHHGGGHHHHHGHHHHHHHFGHHHGHHHHHHHHHHHHHHHHHHGHGHHHHHHGHHHHGHGHHHHGFHHGFGGH
@M05620:45:000000000-G6HP7:1:1101:18650:8052 1:N:0:175
ATCTCTATCTCCTAAAAACCTGTTTAGATTTGGAGATAGACCTTCAGGTTTTTCATCATTTTCTGCATGAATTATACATTGACCACGTTCCAGCGTGGTCAGTTTGCAGCATTCTGTTATTTTGTTTGACAGAGTGTCTTGTTGAGAACATATGTAGGACATGATTTTTTCCTGCAACAGGGAAAATAAAGTATAAGTTTTAAAGATTTATTCTTTAATAAAGGATCTCAAAGCCAGCTTTAGAAAAAGGA
+
CCCCCFFFFFFFGGGGGGGGGGHHHHHHHHHHHHHHHHHHHHHHHGHHHHHGGHHHHHHHHHHHHHHHHHHHHHHHHHHHHGHHHHGHHHHHHHGFGGHHHHHHHHHHHHHHHHHHHHHHHHHHGHHHGHGHHHGHHHHHHHHHHHGHHHHHHHHHHHHHHHHHHHHHHGHHHHHHHHHHHGGHHHHHGGHHHHHHHFGHHHGHHHHHHHHHHHHHHHHHHHHHHHHHHGHGGFHGHGHHHHHGGFGHGGH
@M05620:45:000000000-G6HP7:1:1101:8671:8063 1:N:0:175
ATCTCTATCTCCTAAAAACCTGTTTAGATTTGGAGATAGACCTTCAGGTTTTTCATCATTTTCTGCATGAATTATACATTGACCACGTTCCAGCGTGGTCAGTTTGCAGCATTCTGTTATTTTGTTTGACAGAGTGTCTTGTTGAGAACATATGTAGGACATGATTTTTTCCTGCAACAGGGAAAATAAAGTATAAGTTTTAAAGATTTATTCTTTAATAAAGGATCTCAAAGCCAGCTTTAGAAAAAGGA
+
CCBCCFFFFFFFGGGGGGGGGGHHHHHHHHHHHGHHGHHHHHHHHHHHHHHGGHHHHHHHHHIIHHGHHHHHHHHGHHHHHHGHHHGGHHHHHGGFGGHHHHHHHHHHHHHHHHHHHHHHHHHHHHHHHHGHHHGGGHHHHHHHHHHFHHGHHHHHHHHHHHHGHHHHHGHHHHGHGHHHHGGHHHHHHHHHHHGHHGHHHHHHHHHHHHHHHHHHHGHHHFHHHHHHHFGHHHHHHGGHHGHHGHGHGGF
@M05620:45:000000000-G6HP7:1:1101:12349:8065 1:N:0:175
AGATTACTGCAACAGTTCCCCCTGGACCTGGAAAAGTTTCTTGCCTGGCTTACAGAAGCTGAAACAACTGCCAATGTCCTACAGGATGCTACCCGTAAGGAAAGGCTCCTAGAAGACTCCAAGGGAGTAAAAGAGCTGATGAAACAATGGCAAGTAAGTCAGGCATTTCCGCTTTAGCACTCTTGTGGATCCAATTGAACAATTCTCAGCATTTGTACTTGTAACTGACAAGCCAGGGACAAAACAAAGAT
+
BBBBBFFFDDBDGGBBBGGGGGGGHHHHHGHHGFHHBGHHHHHHGHGHGHH3BBFGHHHHHGFGHHHHHHHHGHHHHHHHAFGGHFFHFHDFGGGGCAGBFFCGHEHHGHHHFGGFHHHHFCHFEEFFFFHHHGHHHHGHHFFFFFHHGHFFHGHGHFHHHHEGHHHHGGGGGGGHFFGHHHHHHFGGFGHHGHHFHEFFBCHGGFHDG/DHHHHHHFHHHFFGHGHHFFGGFEFGGGFGEFFGGGGGGG;
@M05620:45:000000000-G6HP7:1:1101:8660:8077 1:N:0:175
ATCTCTATCTCCTAAAAACCTGTTTAGATTTGGAGATAGACCTTCAGGTTTTTCATCATTTTCTGCATGAATTATACATTGACCACGTTCCAGCGTGGTCAGTTTGCAGCATTCTGTTATTTTGTTTGACAGAGTGTCTTGTTGAGAACATATGTAGGACATGATTTTTTCCTGCAACAGGGAAAATAAAGTATAAGTTTTAAAGATTTATTCTTTAATAAAGGATCTCAAAGCCAGCTTTAGAAAAAGGA
+
BBAABFFFFFFFGFGGGGGGGGHHHHHHHHHHHHHHHHHGHHHHHHHHHHHGGHHHHGHHHHHHHHGHHHHHHHHHHHHHHHHHHHGGHHHGHHGEGGHHHHHHHHHHHHHHHHHHHHHHHHHHHHHHHGFHHHHHGHHHHGHHHHGHHHHHHHHHHHHHHHHHHHHHHGHHHHGHFHFFHGGGHHHF1DGGHHHGHHGHHHHHHHHHHHHHHHHHHGHHHFHGHHHHHHHGHHHFHGFHHGHGGFGEADF
@M05620:45:000000000-G6HP7:1:1101:12334:8080 1:N:0:175
AGATTACTGCAACAGTTCCCCCTGGACCTGGAAAAGTTTCTTGCCTGGCTTACAGAAGCTGAAACAACTGCCAATGTCCTACAGGATGCTACCCGTAAGGAAAGGCTCCTAGAAGACTCCAAGGGAGTAAAAGAGCTGATGAAACAATGGCAAGTAAGTCAGGCATTTCCGCTTTAGCACTCTTGTGGATCCAATTGAACAATTCTCAGCATTTGTACTTGTAACTGACAAGCCAGGGACAAAACAAAGAT
+
BA?AAFFF@DFDGGFBGGGGGGGGGFGHHGGCFGHHFGHHGGGHHHHHHHH3BBFFGHHHHGHFHFHHHHHHGFHHGHHH5BFCFFFGFH@GCGFE@EGFFFFFHEGHGHHHHHHHHHFF?EGFEAEEFFFHHGFGHGFHHEFFHGHHGFGGHGF@DFGHHHFHHHHHBGGGGGGHHHHHHHHHHGGGFFHHEGHHHEFBBCHGGHHDDFDHHGHHHHHHHFCBGHGFGFFGHGGFEFAE..9FFEFGGBC
@M05620:45:000000000-G6HP7:1:1101:27172:8157 1:N:0:175
ATCTCTATCTCCTAAAAACCTGTTTAGATTTGGAGATAGACCTTCAGGTTTTTCATCATTTTCTGCATGAATTATACATTGACCACGTTCCAGCGTGGTCAGTTTGCAGCATTCTGTTATTTTGTTTGACAGAGTGTCTTGTTGAGAACATATGTAGGACATGATTTTTTCCTGCAACAGGGAAAATAAAGTATAAGTTTTAAAGATTTATTCTTTAATAAAGGATCTCAAAGCCAGCTTTAGAAAAAGGA
+
CBBBCFFFFFFFGGGGGGGGGGHHHHHHHHHHHCHHHHHHHHHHHHHHHHHGGHHHHHHHHHHHHHHHHGHHHHHHHHHHHHHHHHGHHHHHHHGFGGHHHHHHHHHHHHHHHHHHHHGHHHHHHHHHHHHHHHHHHHHHHHHHHHEHHHHHHHHHGHHHHHFHHHHHHGHHHHGHHHHHHGGHHHHHHGFHHHBGHFGHHHHHHHHHHHHHHHHHGFHGHHGFGHHHHHHGHGFHHGHHHHFHHFHFGGF
@M05620:45:000000000-G6HP7:1:1101:10266:8170 1:N:0:175
CATCCTGACCCTGAAGTACCCGGCTTGATTTCTGACATTAGATCGGAAGAGCACACGTCTGAACTCCAGTCACAGAAGACCATCTCGTATGCCGTCTTCTGCTTGAAAAAAAAAAATATACCCAAATTTTTTTTCTCAACGTCTCCAGCCCTCACCCCCCTACCCTCTCCTTTTAACCCGCCATCTCTCGTGCTTCGTGCTTTAGTACACTCCTACTCTCACGTTTCATAATGCTCTCTCCACAACAATCC
+
BBBBBFFBFFFFFFGGGGGGGAEFEGGHHHHGHF5FFHG5G5DGHCCFFHHH3FFG?HHHF5FGGHHFFGHGHHGHHGHHGFHHFG1FFHHHHGFGHGGH4FHHB13BGFEEE@//0<222@11/011121//-011110...0<<0/<../<....----;...0://:090;9B00.-;--.9000;....9/;-....////9///9/:.////:////.9.///////////////:/.9.9..//:
@M05620:45:000000000-G6HP7:1:1101:27166:8174 1:N:0:175
ATCTCTATCTCCTAAAAACCTGTTTAGATTTGGAGATAGACCTTCAGGTTTTTCATCATTTTCTGCATGAATTATACATTGACCACGTTCCAGCGTGGTCAGTTTGCAGCATTCTGTTATTTTGTTTGACAGAGTGTCTTGTTGAGAACATATGTAGGACATGATTTTTTCCTGCAACAGGGAAAATAAAGTATAAGTTTTAAAGATTTATTCTTTAATAAAGGATCTCAAAGCCAGCTTTAGAAAAAGGA
+
CCCEEFFFFFFFGGGGGGGGGGGHHHHHHHHHHHHHHHHHHHHHHHHHHHHGGHHHHIHIHHIIIHHHHHHHHHHHHHHHHHHHHHGHHHHHHHGGGGHHHHHHHHHHHHHHHHHHHHHHHHHHHHHHHHHHHHHHHHHHHHHHHHHHHHHHHHHHHHHHHHHHHHHHHGHHHHHHHHHHHGGHHHHHHHHHHHHHHHHHHHHHHHHHHHHHHHHHHHHHHHHHHHHHHHHHHHHHHGHHHHHHHHHHGGH
@M05620:45:000000000-G6HP7:1:1101:27169:8192 1:N:0:175
ATCTCTATCTCCTAAAAACCTGTTTAGATTTGGAGATAGACCTTCAGGTTTTTCATCATTTTCTGCATGAATTATACATTGACCACGTTCCAGCGTGGTCAGTTTGCAGCATTCTGTTATTTTGTTTGACAGAGTGTCTTGTTGAGAACATATGTAGGACATGATTTTTTCCTGCAACAGGGAAAATAAAGTATAAGTTTTAAAGATTTATTCTTTAATAAAGGATCTCAAAGCCAGCTTTAGAAAAAGGA
+
BBBBBFFFFFFFGGGGFGGGGGHHHHHHHHHHHHHHHHHHHHHHHHHHHHHGGHHHHHHHHHHHHHHHHHHHHGHHHHHHHGHHHHGHHHHHHHGGGGHHHHHHHHHHHHHHHHHHHHHHHHHHHHHHHHHHHHHHHHHHHHHHHHHHHHHHHHHHHHHHHHHHGHHHHGHHHHGHHHHHHGGHHHHGHHHHHHHHHGGGHGHHHHHHHHHHHHHHHHHHHHGHHHHHHHHHHHHHHGHHHHHHGHHHGGH
@M05620:45:000000000-G6HP7:1:1101:16463:8243 1:N:0:175
AGATTACTGCAACAGTTCCCCCTGGACCTGGAAAAGTTTCTTGCCTGGCTTACAGAAGCTGAAACAACTGCCAATGTCCTACAGGATGCTACCCGTAAGGAAAGGCTCCTAGAAGACTCCAAGGGAGTAAAAGAGCTGATGAAACAATGGCAAGTAAGTCAGGCATTTCCGCTTTAGCACTCTTGTGGATCCAATTGAACAATTCTCAGCATTTGTACTTGTAACTGACAAGCCAGGGACAAAACAAAGAT
+
A11AAFFFDF1DGGBFGGGGGGGGEGHHHGCGFHHHGHHHHHHHHHHHHHHHHHHHHHHHHHGHHHHHHHHHHHHHHHHHHHHHHHHHHH2GHHGFEGHHHHHHHHHHGHHHHHHHHHHHHH1??FEGH1F>D/FGFEFFD>FGFHGDGFFGGGG@>FFFGFEFHGHHHBCCGGEGFGHHHHHHH1F?DFHGH0=0DFFHFHGFDHFHHHDGHFGFGGHHH:GHHHBCGHFCEEFEEB.AEF/9.EGA/99
@M05620:45:000000000-G6HP7:1:1101:16481:8243 1:N:0:175
AGATTACTGCAACAGTTCCCCCTGGACCTGGAAAAGTTTCTTGCCTGGCTTACAGAAGCTGAAACAACTGCCAATGTCCTACAGGATGCTACCCGTAAGGAAAGGCTCCTAGAAGACTCCAAGGGAGTAAAAGAGCTGATGAAACAATGGCAAGTAAGTCAGGCATTTCCGCTTTAGCACTCTTGTGGATCCAATTGAACAATTCTCAGCATTTGTACTTGTAACTGACAAGCCAGGGACAAAACAAAGAT
+
AAABBFFFFFDFGGFGGGGGGGGGHHHHHGFHHHHHHHHHHHHHHHHHHHHHHHHHHHHHHHHHHHHHHHHHHHHHHHHHHHHHHHHHHHFHHHGGGGHHHHHHHHHHGHHHHHHHHHHHHHDFEGEEHGHHHGHHHHFHHDFHHHHHHHHHHGHHHHHHHHHHHHHHHHGGGGGHHHGHHHHHHHHGHHHHHFHHHGHHHHHHHHHHHHHHHHHHHHHGHHHHHHHHGHHHHGGGGGGGGGFFGGGGGGF
@M05620:45:000000000-G6HP7:1:1101:16499:8243 1:N:0:175
AGATTACTGCAACAGTTCCCCCTGGACCTGGAAAAGTTTCTTGCCTGGCTTACAGAAGCTGAAACAACTGCCAATGTCCTACAGGATGCTACCCGTAAGGAAAGGCTCCTAGAAGACTCCAAGGGAGTAAAAGAGCTGATGAAACAATGGCAAGTAAGTCAGGCATTTCCGCTTTAGCACTCTTGTGGATCCAATTGAACAATTCTCAGCATTTGTACTTGTAACTGACAAGCCAGGGACAAAACAAAGAT
+
BAAAAFFFFF4FGGFFGGGGGGGGHHHHHHHHHHHHGHHHHHHHHHHHHHHHHHFHHHHHHHHHHHHHHHHHHHHHHHHHHHHHHGHHHHHHHHGEEEHHHHHHGHHHGHHHHHHHHHHHHHGFEGEEEDGHHGHHHHDGGFFFGHHHHHHHHGHHHHHGGHHHHHHGHHGGGGGHHHFHHHHHHGHGHGEHFCGHHFHHHHHHHHHHHHHHHHHHHHHHHHHHHGHHHFGHHGGGGGGGFF/AFEGGGGF
@M05620:45:000000000-G6HP7:1:1101:16473:8259 1:N:0:175
AGATTACTGCAACAGTTCCCCCTGGACCTGGAAAAGTTTCTTGCCTGGCTTACAGAAGCTGAAACAACTGCCAATGTCCTACAGGATGCTACCCGTAAGGAAAGGCTCCTAGAAGACTCCAAGGGAGTAAAAGAGCTGATGAAACAATGGCAAGTAAGTCAGGCATTTCCGCTTTAGCACTCTTGTGGATCCAATTGAACAATTCTCAGCATTTGTACTTGTAACTGACAAGCCAGGGACAAAACAAAGAT
+
A>3AAFFFFF4FGGBGGGGGGGGFAGHHHFAGGHHHHHHHHHHHHHHHHHHHHHHHHHHHHHHHHHHHHHHHHHHHHHHHFHHHHHHHHH5FGHGFEGHHGHGHFHHHGHHHHHHHHHHFGG3?>FEEHBGHHGHHHHGHHBGHHHHHHHHHHGHGGHHHHGHHHHHHGHGGGGGHHHGHHHHHHFHGGGHHHCHHHEHHHHHHHHHGHHGHHHHHHGHHHHHGHHHGGHGHHGGGGGGG.A/9FGGGGE;
@M05620:45:000000000-G6HP7:1:1101:16634:8264 1:N:0:175
TACCTGTACTGGGGAAGCATTTGAATATCCCCCCATGGTGATGGGGACGGAGAACTGCTCCATAAACACAGGCAACGTGCCTAACTTTCCCGGGAAGATGAAGTCAAAGAGCGACCACAGCTCTCGGAGGTTATTTTGCATCGGTGAGCCAGACAGAATGATCCGATGAGGGGTGCGAAACTATTTGAGGAAAGGAAGCACCTTTTTATTAAATTTACCTTTTAGCAATCGCCATTCCTACCCTAAAGATC
+
CCBBBFFFFFFFGGGGGGGGGGHHHHHHHHHGGGGHHHGGHHHHHGGGGGGGGHHHHHHHHHHHHHHHHHHHGHHHGHHHHHHHHHHHHHHGGGGGGHHHGHHHHHHHHHHHGGGGGHHHHHHHHGGGGGEHHHHHHHHHHHGGGGGHHHHHHGHHFHHHGHHHHGGGHHGGGCCGGGGGGGGGGGGGGGGFFGGGGGGGGFFFFFFFFFFFFFFFFFFFFFFFFFFFFFFFFFFFFFFFFAFFFFFFFFF
@M05620:45:000000000-G6HP7:1:1101:16617:8271 1:N:0:175
TACCTGTACTGGGGAAGCATTTGAATATCCCCCCATGGTGATGGGGACGGAGAACTGCTCCATAAACACAGGCAACGTGCCTAACTTTCCCGGGAAGATGAAGTCAAAGAGCGACCACAGCTCTCGGAGGTTATTTTGCATCGGTGAGCCAGACAGAATGATCCGATGAGGGGTGCGAAACTATTTGAGGAAAGGAAGCACCTTTTTATTAAATTTACCTTTTAGCAATCGCCATTCCTACCCTAAAGATC
+
CCCCCFFFFFFFGGGGGGGGGGHHHHHHHHHGGGGHHHGHHHHHHGGGGGGGGHHHHHHHHHHHHHHHHHHHGHHHGHHHHHHHHHHHHHHGGGGGGHHHHHHHHHHHHHHHGGGGGHHHHHHHHGGGGGGHHHHHHHHHHHGGGGGHHHHHHGHHHHHHHHHHHGGGHHHGGEGGGFGGGGGGGGGGGGGGGGGGGGGGGFFFFFFFFFFFFFFFFFFFFFFFFFFFFFFFFFFFFFFFFFFFFFFFFFF
@M05620:45:000000000-G6HP7:1:1101:3985:8276 1:N:0:175
ATCTCTATCTCCTAAAAACCTGTTTAGATTTGGAGATAGACCTTCAGGTTTTTCATCATTTTCTGCATGAATTATACATTGACCACGTTCCAGCGTGGTCAGTTTGCAGCATTCTGTTATTTTGTTTGACAGAGTGTCTTGTTGAGAACATATGTAGGACATGATTTTTTCCTGCAACAGGGAAAATAAAGTATAAGTTTTAAAGATTTATTCTTTAATAAAGGATCTCAAAGCCAGCTTTAGAAAAAGGA
+
DDDDDFFFFFFFGGGGGGGGGGHHHHHHHHHHHHHHHHHHHHHHHHHHHHHGGHHHHHHHHHHIIHHHHHHHHHHHHHHHHHHHHHGHHHHHHHGGGGHHHHHHHHHHHHHHHHHHHHHHHHHHHHHHHHHHHHHHHHHHHHHHHHHHHHHHHHHHHHHHHHHHHHHHHGHHHHHHHHHHHGGHHHHHHHHHHHHHHHHHHHHHHHHHHHHHHHHHHHHHHHHHHHHHHHHHHHHHHGHHHHHHHHHHGGH
@M05620:45:000000000-G6HP7:1:1101:25108:8300 1:N:0:175
TACCTGTACTGGGGAAGCATTTGAATATCCCCCCATGGTGATGGGGACGGAGAACTGCTCCATAAACACAGGCAACGTGCCTAACTTTCCCGGGAAGATGAAGTCAAAGAGCGACCACAGCTCTCGGAGGTTATTTTGCATCGGTGAGCCAGACAGAATGATCCGATGAGGGGTGCGAAACTATTTGAGGAAAGGAAGCACCTTTTTATTAAATTTACCTTTTAGCAATCGCCATTCCTACCCTAAAGATC
+
BBBBBFFFFFFFGGGGGGGGGGHHHHHHHHHGGGGHHHGHHHHHHGGGGGGGGHHHHHHHHHHHHHHHHHHHGHHHGHHHHHHGHHHHHHHGGGGGGHHHHHHHHHHHHHHHGGGGGHHHHHHHHGGGDGEHHHHHHHGGHHGGGGGGHHHHHGHHHHHHHHHHHGGGHHHGGFCGGGGGGGGGGGGGGGBFGGFGGGGEFEFFFFFFFFFFFFFFFFFFFFFFFFBBFFFFF.EFFFFFBFFFFFFFFFF
@M05620:45:000000000-G6HP7:1:1101:25117:8319 1:N:0:175
TACCTGTACTGGGGAAGCATTTGAATATCCCCCCATGGTGATGGGGACGGAGAACTGCTCCATAAACACAGGCAACGTGCCTAACTTTCCCGGGAAGATGAAGTCAAAGAGCGACCACAGCTCTCGGAGGTTATTTTGCATCGGTGAGCCAGACAGAATGATCCGATGAGGGGTGCGAAACTATTTGAGGAAAGGAAGCACCTTTTTATTAAATTTACCTTTTAGCAATCGCCATTCCTACCCTAAAGATC
+
AAAAAFFDFFFFAEFFGGGGGGHH1E3GHHHGGGGHHHHHGHHCEGGGG?GGGGHHHHHHHHHHHHHHH/GHGHGHCFEHHHHFHHHHHHHGGGCEGHHHGFHHHHF1FGGHGGGCCH/FGFHHHGGCCGCFEHHHHHHHHHGGAEGHGGHHHGHGGCFD0GFDGEGC0CGGG:AEAAA-@C0FGGGGGECB/FFF/AEFFFFFFFFEFF/;9FFFFB;FFBFFB//9FF?AF-AFFFFFBFFFFBBF/FF
@M05620:45:000000000-G6HP7:1:1101:3625:8327 1:N:0:175
AAACCAAGCAGACACTCACCAGAAGACATGAGGTCAGCTAGATCGGAAGAGCACACGTCTGAACTCCAGTCACAGAAGACCATCTCGTATGCCGTCTTCTGCTTGAAAAAAAAAAAAAGAACAGATGGCGAACTTTAGTTGTGTAAGCAAAGAGAAAACTGAATGAAGCATTTCTTAAATAAGTACTGCTGAGTAGATCATGAGTTTGTAGTCTTCTAGCTTCTGCTTACAGACTCGTTATTGCTATGCAA
+
BCCCCCCFCFFFGGGGGGGGGGHHHHHHHHHHHHHHHHHHDGHHGFGGGH2FGHHHGHHHGHHHHHHHHHHHHHHHHGHHHHHBHHHGGHBHH?EEHGHHGHHHHHHHGHGGFEG//<//=??0011?0//--.<111=>FFACB0000<0</</00/::CB00000;000000000;00:000000;9900.;0000;0;90990B0/0;000000000;0000000000:0:00..;..000000000:
@M05620:45:000000000-G6HP7:1:1101:20135:8346 1:N:0:175
ATCTCTATCTCCTAAAAACCTGTTTAGATTTGGAGATAGACCTTCAGGTTTTTCATCATTTTCTGCATGAATTATACATTGACCACGTTCCAGCGTGGTCAGTTTGCAGCATTCTGTTATTTTGTTTGACAGAGTGTCTTGTTGAGAACATATGTAGGACATGATTTTTTCCTGCAACAGGGAAAATAAAGTATAAGTTTTAAAGATTTATTCTTTAATAAAGGATCTCAAAGCCAGCTTTAGAAAAAGGA
+
CCCCCFFFFFFFGGGGGGGGGGGHHHHHHHHHHHHHHHHGHHHHHHHHHHHGGHHHHHHHHHHHHHHHHHHHHHHHHHHHHHHHHHGHHHHHHHGEGGHHHHHHHHHHHHHHHHHHHHHHHHHHHHHHHHGHHHHHHHHHHHHHHHHHHHHHHHGHHHHHHHHHHHHHHGHHHHHHHHHHHGGGHHHHGHHGHGHHHGHHHHGHHHHHHHHHHHHHHHHGHGHHHHHHHHGHHHHHHGHHHHHFHHHFGGH
@M05620:45:000000000-G6HP7:1:1101:14683:8358 1:N:0:175
TACCTGTACTGGGGAAGCATTTGAATATCCCCCCATGGTGATGGGGACGGAGAACTGCTCCATAAACACAGGCAACGTGCCTAACTTTCCCGGGAAGATGAAGTCAAAGAGCGACCACAGCTCTCGGAGGTTATTTTGCATCGGTGAGCCAGACAGAATGATCCGATGAGGGGTGCGAAACTATTTGAGGAAAGGAAGCACCTTTTTATTAAATTTACCTTTTAGCAATCGCCATTCCTACCCTAAAGATC
+
CCCCCFFFFFFFGGGGGGGGGGHHHHHHHHHGGGGHHHGHHHHHHGGGGGGGGHHHHHHHHHHGHHHGHHHHGHHHGHHHHHHHHHHHHHHGGGGGGHHHHHHHHHHHHHHHGGGGGHHHHHHHGGGGGGEHHHHHHHHHHHGGGGGHHHHHHGHHHHHHHHHHHGGGHHHGGFEGGDGGGGGGGGGGGGGGFGFGGGEGFFFFFFFFFFFFFFFFFFFFFFFFFFFBFFEFFFFFFFFFFFFFBFFFFFF
@M05620:45:000000000-G6HP7:1:1101:14703:8360 1:N:0:175
TACCTGTACTGGGGAAGCATTTGAATATCCCCCCATGGTGATGGGGACGGAGAACTGCTCCATAAACACAGGCAACGTGCCTAACTTTCCCGGGAAGATGAAGTCAAAGAGCGACCACAGCTCTCGGAGGTTATTTTGCATCGGTGAGCCAGACAGAATGATCCGATGAGGGGTGCGAAACTATTTGAGGAAAGGAAGCACCTTTTTATTAAATTTACCTTTTAGCAATCGCCATTCCTACCCTAAAGATC
+
CCCCCFFFFFFFGGGGGGGGGGHHHHHHHHHGGGGHHHGHHHHHHGGGGGGGGHHHHHHHHHHHHHHHHHHHGHHHGHHHHHHHHHHHHHHGGGGGGHHHHHHHHHHHHHHHGGGGGHHHHHHHHGGGGGEHHHHHHHHHHHGGGGGHHHHHHGHHHHHHHHHHHGGGHHHGFCEGGGGGGGGGGGGEEFFFGGGGGGGFGFFFFFFFFFFFFFFFFFFFFFFFFFFFFFFFFFFFFFFFFFFFFFFFFFF
@M05620:45:000000000-G6HP7:1:1101:13230:8369 1:N:0:175
ATCTCTATCTCCTAAAAACCTGTTTAGATTTGGAGATAGACCTTCAGGTTTTTCATCATTTTCTGCATGAATTATACATTGACCACGTTCCAGCGTGGTCAGTTTGCAGCATTCTGTTATTTTGTTTGACAGAGTGTCTTGTTGAGAACATATGTAGGACATGATTTTTTCCTGCAACAGGGAAAATAAAGTATAAGTTTTAAAGATTTATTCTTTAATAAAGGATCTCAAAGCCAGCTTTAGAAAAAGGA
+
ABABBFFFFFFFGGGGGGGGGGHHHHHHHHHHHGHHHHHHHHHHHHHGHHHGGHHHHHHHGHHHEHGHHHGHHHHHHHHHHHHHHHGHHHHHHHGGGGHHHHHHHGHHHHHHHHGHHHGHHHHGHHHHHHHHHHHHHHHHHHHHHEEHHHHHHHHHHHGHHHH2GHHHHGHHHHGHHHGHGGGHHFHHGGGHFHDBGDGHFHGHGFGHHHHHHHHHHFHGHHHH/GGHHHFHHGHGGGHHHHHHHHHHFGC
@M05620:45:000000000-G6HP7:1:1101:7398:8370 1:N:0:175
ATCTCTATCTCCTAAAAACCTGTTTAGATTTGGAGATAGACCTTCAGGTTTTTCATCATTTTCTGCATGAATTATACATTGACCACGTTCCAGCGTGGTCAGTTTGCAGCATTCTGTTATTTTGTTTGACAGAGTGTCTTGTTGAGAACATATGTAGGACATGATTTTTTCCTGCAACACGGAAAATAAAGTATAAGTTTTAAAGATTTATTCTTTAATAAAGGATCTCAAAGCCAGCTTTAGAAAAAGGA
+
CCCCCFFFFFFFGGGGGGGGGGHHHHHHHHHHHHHHHHHHHHHHHHHHHHHGGHHHHHHHHHIIHHHHHGHHHHHHHHHHHHHHGHGHHHHHHHGFGGHHHHHHHHHHHHHHHHHHHHHHHHHHHHHHHHHHHHHHHHHHHHHHHHHHHHHHHHHHHHHHHHHHHHHHHGHHHHHHHHHGGGGGGHHHHHHGHHHHHGHHHHGHHHHHHHHHHHHHHHHHHHHHHHHHHGHHHHHHHGHHHHHHHFHGGGG
@M05620:45:000000000-G6HP7:1:1101:13249:8372 1:N:0:175
ATCTCTATCTCCTAAAAACCTGTTTAGATTTGGAGATAGACCTTCAGGTTTTTCATCATTTTCTGCATGAATTATACATTGACCACGTTCCAGCGTGGTCAGTTTGCAGCATTCTGTTATTTTGTTTGACAGAGTGTCTTGTTGAGAACATATGTAGGACATGATTTTTTCCTGCAACAGGGAAAATAAAGTATAAGTTTTAAAGATTTATTCTTTAATAAAGGATCTCAAAGCCAGCTTTAGAAAAAGGA
+
CCCCCFFFFFFFGGGGGGGGGGHHHHHHHHHHHGHHHHHHHHHHHHHHHHHGGHHHHHHHHHHHHHHHHGHHHHGHHHHHHHHHHHGGHHFHHGGGGGHHHHHHHHHHHHHHHHHHHHHHHHHHGHHHGHGHHHHHHHHHHHHHHHHHHHHHHHHHHHHHHHHHHHHHHGHHHHHHHHHHHGGHHHHHHHHGGFHHHDGHHHHHHHHHHHHHHHHHHHHHHHHHHHGHHGHGHHHHHGHHHHHHHHGHGGH
@M05620:45:000000000-G6HP7:1:1101:14694:8379 1:N:0:175
TACCTGTACTGGGGAAGCATTTGAATATCCCCCCATGGTGATGGGGACGGAGAACTGCTCCATAAACACAGGCAACGTGCCTAACTTTCCCGGGAAGATGAAGTCAAAGAGCGACCACAGCTCTCGGAGGTTATTTTGCATCGGTGAGCCAGACAGAATGATCCGATGAGGGGTGCGAAACTATTTGAGGAAAGGAAGCACCTTTTTATTAAATTTACCTTTTAGCAATCGCCATTCCTACCCTAAAGATC
+
ABBBBFFFFFFFGFEFGGGGGGHHHHHHHHHGGGGHHHHGHFFGHGGGGGGGGHHHHHHHHHHHHHHGGHHHGHHHGHHHGHFHHHHHHHHGGG@EGHHHGHHGGHHHHHHHGGGGGHHHHHHHHGGGGGEHHHHHHHHDHHGFFGGHHHHHHGHHCHHGHHHHHDDGHHHGGCCGGGGGGGGGGGGGGGGGGFGFGGGFGFFFFFFFFFFFFFFFFFBFFFFFFFFBFFFFFFFFFFFFFAFFFFFFFFF
@M05620:45:000000000-G6HP7:1:1101:7403:8387 1:N:0:175
ATCTCTATCTCCTAAAAACCTGTTTAGATTTGGAGATAGACCTTCAGGTTTTTCATCATTTTCTGCATGAATTATACATTGACCACGTTCCAGCGTGGTCAGTTTGCAGCATTCTGTTATTTTGTTTGACAGAGTGTCTTGTTGAGAACATATGTAGGACATGATTTTTTCCTGCAACAGGGAAAATAAAGTATAAGTTTTAAAGATTTATTCTTTAATAAAGGATCTCAAAGCCAGCTTTAGAAAAAGGA
+
DDCDDFFFFFFFGGGGGGGGGGGHHHHHHHHHHHHHHHHHHHHHHHHHHHHGGHHHHHHHHIIHHHGHHHHHHHHHHHHHHHHHHHGHHHHHHHGGGGHHHHHHHHHHHHHHHHHHHHHHHHHHHHHHHHHHHHHHHHHHHHHHHHHHHHHHHHHHHHHHHHHHHHHHHGHHHHHHHHH2FGGHHHHHHHHHHHHHHGHHHHHHHHHHHHHHHHHHHHHHHHHHHHHHHHHGHHHHHGHHHHHHHHHHGGH
@M05620:45:000000000-G6HP7:1:1101:24845:8443 1:N:0:175
ATCTCTATCTCCTAAAAACCTGTTTAGATTTGGAGATAGACCTTCAGGTTTTTCATCATTTTCTGCATGAATTATACATTGACCACGTTCCAGCGTGGTCAGTTTGCAGCATTCTGTTATTTTGTTTGACAGAGTGTCTTGTTGAGAACATATGTAGGACATGATTTTTTCCTGCAACAGGGAAAATAAAGTATAAGTTTTAAAGATTTATTCTTTAATAAAGGATCTCAAAGCCAGCTTTAGAAAAAGGA
+
CCCCCFFFFFFFGGGGGGGGGGHHHHHHHHHHHHHHHHHHHHHHHHHHHHHGGHHHHIHHHHIIIHHHHHHHHHHHHHHHHHHHHHGHHHHHHHGGGGHHHHHHHHHHHHHHHHHHHHHHHHHHHHHHGHHHHHHHHHHHHHHHHHGHHGHHHHHHHHHHHHHHHHHHHGHHHHHHHHGHHGGHHHHHGHHHHHHHHGHHHGGHHHHHHHHHHHHHHHHHHHHHHHHHHGHHHHHHHGHHHHHGGHGHGGH
@M05620:45:000000000-G6HP7:1:1101:24865:8451 1:N:0:175
ATCTCTATCTCCTAAAAACCTGTTTAGATTTGGAGATAGACCTTCAGGTTTTTCATCATTTTCTGCATGAATTATACATTGACCACGTTCCAGCGTGGTCAGTTTGCAGCATTCTGTTATTTTGTTTGACAGAGTGTCTTGTTGAGAACATATGTAGGACATGATTTTTTCCTGCAACAGGGAAAATAAAGTATAAGTTTTAAAGATTTATTCTTTAATAAAGGATCTCAAAGCCAGCTTTAGAAAAAGGA
+
BBBCCFFFFFFFGGGGGGGGGGHHHGHHHHHHHHHHHHHFHHHHHHHHHHHGGHHHHHHHHHHHHHHHHGHHHHHHHHHHHHHHHHGHHHHHHHGGGGHHHHHHHHHHHHHHHHHHHHHHHHHHHHHHHHHHFHHHHHHHHHHHHHHHHHHHHHHHHHGHHHHHHHHHHGHHHHHHFHHHHGGHHFGGHHHHHHGHHGHHHHGHHFGHHHHHHHHHHHHFGGHGGHHHHHHHHHHHHGHHHHHHHHHHFGH
@M05620:45:000000000-G6HP7:1:1101:7706:8453 1:N:0:175
CATCCTGACCCTGAAGTACCCCGGCTTGATTTCTGACATTAGATCGGAAGAGCACACGTCTGAACTCCAGTCACAGAAGACCATCTCGTATGCCGTCTTCTGCTTGAAAAAAAAAAAAAAAAAAAAAAAAAAGGAGACGGGCTAATATTAGTAAAAATGAATTTAAACGTGAATGGTGTGTAATGTAGAAAGAAAGGAGTGAGACGTGCGTTGGTGACGGCCGGAGCAGTTATGCTGTATAGTAGTATAAT
+
CCDACFFFFFFFGGGGGGGGGGGGGGGGHHHHHHHHHHH5FGHHHHGGGGHHHHHGHGHHHGHHHHHHHHGHGHHHHHHHHHGHBGHHGDGHHHG?EHGHHHHHHHHHFHHGGGGF>/</<--<--:-----../9.:.9:--.0;00000000000.0:0:00:000.:...:0000...000;0000000/./0././.0000.;..-..-...00:-------9./00000000;0:00000;0000:
@M05620:45:000000000-G6HP7:1:1101:24997:8468 1:N:0:175
TACCTGTACTGGGGAAGCATTTGAATATCCCCCCATGGTGATGGGGACGGAGAACTGCTCCATAAACACAGGCAACGTGCCTAACTTTCCCGGGAAGATGAAGTCAAAGAGCGACCACAGCTCTCGGAGGTTATTTTGCATCGGTGAGCCAGACAGAATGATCCGATGAGGGGTGCGAAACTATTTGAGGAAAGGAAGCACCTTTTTATTAAATTTACCTTTTAGCAATCGCCATTCCTACCCTAAAGATC
+
DDDDDFFFFFFFGGGGGGGGGGHHHHHHHHHGGGGHHHFGHHHHGGGGGGGGGHHHHHHHHHHHHHHHHHHHGHHHGHHHHHHHHHHHHHHGGGFGGHHHHHHHHHHHHHHHGGGGGHHHHHHHHGGGGGEHHHHHHHHHHHGGGGGHHHHHHGHHHHHHHHHHHGGGHHHGGFFGGGGGGGGGHGHGGGBFFGGGGGGGGFFFFFFFFFFFFFFFFFFFFFFFFFFFFFFFFFFFFFFFFFFFFFBFFFF
@M05620:45:000000000-G6HP7:1:1101:7705:8472 1:N:0:175
CATCCTGACCCTGAAGTACCCCGGCTTGATTTCTGACATTAGATCGGAAGAGCACACGTCTGAACTCCAGTCACAGAAGACCATCTCGTATGCCGTCTTCTGCTTGAAAAAAAAAAAAAAATAACAAAAGAAATACGATGTCATAGTAAATGTTAGCAAAAAGAAAAATATAGATATTAAGCAGCAGATTAATCAATGTTTGAATCGTCGGGTGAGCAGTACTTTTAACTGCAAGATTAATAGGAGTATAA
+
CCCCCFFFFFFFGGGGGGGGGGGGGGGGHHHHHHHHHHHHHHHHHHGGGGHHHHHHHGHHHGHHHHHHHHHHHHGHHHHHHHHHHHGGGGHHHHGGGHGHHHHHHHHHGHGGEGGC/>>//01<1110<0<00111....<0000000000000000000/...://..00000;00000000//../;009000000000/;000..;--;.-..00/00;0;00000000000/000000000///00;
@M05620:45:000000000-G6HP7:1:1101:17119:8479 1:N:0:175
ATCTCTATCTCCTAAAAACCTGTTTAGATTTGGAGATAGACCTTCAGGTTTTTCATCATTTTCTGCATGAATTATACATTGACCACGTTCCAGCGTGGTCAGTTTGCAGCATTCTGTTATTTTGTTTGACAGAGTGTCTTGTTGAGAACATATGTAGGACATGATTTTTTCCTGCAACAGGGAAAATAAAGTATAAGTTTTAAAGATTTATTCTTTAATAAAGGATCTCAAAGCCAGCTTTAGAAAAAGGA
+
BCCCCFFFFFFFGGGGGGGGGGHHHHHHHHHHHHHHHHHHHHHHHHHHHHHGGHHHHHHHHIIHIHHHHHHHHHHHHHHHHHHHHHGHHHHHHHGGGGHHHHHHHHHHHHHHHHHHHHHHHHHHHHHHHHHHHHGHHHHHHHHHFHHHHHHHHHHHHHHHHHHHHHHHHGHHHHHHHHHHHGGHHHHHHHHHHHHHHGGHHHGHHHHHHHHHHHHHHHHHHHHHGHHHHHHHHHHHHGHHHHHHHGHHGGH
@M05620:45:000000000-G6HP7:1:1101:24982:8481 1:N:0:175
TACCTGTACTGGGGAAGCATTTGAATATCCCCCCATGGTGATGGGGACGGAGAACTGCTCCATAAACACAGGCAACGTGCCTAACTTTCCCGGGAAGATGAAGTCAAAGAGCGACCACAGCTCTCGGAGGTTATTTTGCATCGGTGAGCCAGACAGAATGATCCGATGAGGGGTGCGAAACTATTTGAGGAAAGGAAGCACCTTTTTATTAAATTTACCTTTTAGCAATCGCCATTCCTACCCTAAAGATC
+
AABBBFFFFFFFGGFEFGGGGGHHHHHGHHHGGGGHHHHHHHHHHGGGGGGGGHHHHHHHHHHHHHHHHHHHGGGHGHHGHHHHHHHHHHHGGGFGGHHHHHHHHHHHHHHHGGGGGHHHHGHHHGGGGGEHHHHHHHHHHHGGGGGHHHHHHGHHHHHHHHHHHGGGHHHGGGGGGGGGGGGGGGGGGGFGGGGFCFGGGFFFFFFFFFFFFFFFFFFFFFFFFFFFFFFFFFFFFFFFFFFFFFFFFFF
@M05620:45:000000000-G6HP7:1:1101:21038:8524 1:N:0:175
TACCTGTACTGGGGAAGCATTTGAATATCCCCCCATGGTGATGGGGACGGAGAACTGCTCCATAAACACAGGCAACGTGCCTAACTTTCCCGGGAAGATGAAGTCAAAGAGCGACCACAGCTCTCGGAGGTTATTTTGCATCGGTGAGCCAGACAGAATGATCCGATGAGGGGTGCGAAACTATTTGAGGAAAGGAAGCACCTTTTTATTAAATTTACCTTTTAGCAATCGCCATTCCTACCCTAAAGATC
+
BBBBBFFFFFFFGGGGGGGGGFHHHHHGHHHGGGGHHHHFHHHGHGGGGGGGGHHGHHHHHHHHHHHHHHHHGHHHGFEGHFHHHHHHHHHGGGFGGHHHHHGGGHHHHHHHGGGGGHHHHHHHHGGGGGCFHHHGHHHHHHGGDFGHHHHHHGHHHHGHHHHHHGGGHGHGGDFGGGGGGGGGGGGGCCCFGFAFFGGFGFFFFFFFFFFFFFFFFFFFFFFFFBFFFFFFFFFFFFFFFFFFFFFFFFF
@M05620:45:000000000-G6HP7:1:1101:5949:8575 1:N:0:175
ATCTCTATCTCCTAAAAACCTGTTTAGATTTGGAGATAGACCTTCAGGTTTTTCATCATTTTCTGCATGAATTATACATTGACCACGTTCCAGCGTGGTCAGTTTGCAGCATTCTGTTATTTTGTTTGACAGAGTGTCTTGTTGAGAACATATGTAGGACATGATTTTTTCCTGCAACAGGGAAAATAAAGTATAAGTTTTAAAGATTTATTCTTTAATAAAGGATCTCAAAGCCAGCTTTAGAAAAAGGA
+
CCCCCFFFFFFFGGGGGGGGGGHHHHHHHHHHHHHHHHHHHHHHHHHHHHHGGHHHHHHHHHHIIHHHHHHHHHHHHHHHHHHHHHGHHHHHHHGGGGHHHHHHHHHHHHHHHHHHHHHHHHHHHHHHHHHHHHHHHHHHHHHHHHHHHHHHHHHGHHHHHHHHHHHHHGHHHHHHGHHHHGGHHHHHHGHGHHHHHGHHHHGHHHHHHHHHHHHHHGHHHGHHHHHHHHGHHHGHHGHHHHHHHHHHGGH
@M05620:45:000000000-G6HP7:1:1101:5933:8583 1:N:0:175
ATCTCTATCTCCTAAAAACCTGTTTAGATTTGGAGATAGACCTTCAGGTTTTTCATCATTTTCTGCATGAATTATACATTGACCACGTTCCAGCGTGGTCAGTTTGCAGCATTCTGTTATTTTGTTTGACAGAGTGTCTTGTTGAGAACATATGTAGGACATGATTTTTTCCTGCAACAGGGAAAATAAAGTATAAGTTTTAAAGATTTATTCTTTAATAAAGGATCTCAAAGCCAGCTTTAGAAAAAGGA
+
CCBBCFFFFFFFGGGGGGGGGGGHHHHHHHHHHHHHHHHHHHHHHHHHHHHGGHHHHHHHHHHHIHHHHHHHHHHHHHHHHGHHHHGHHHHHHHGFGGHHHHHHHHHHHHHHHHHHHHGHHHHHHHHHHHHHHHHHHHHHHHHHHHHHHHHHHHHHHHHHHHHHGHHHHGHHHHHHHHHHHGGHHHGFDFGGHHHHHGFGHHHHHHHHHHHHHHHHHFHHHHHGGHHHHHHGHHHHHGHHHHHHHHHFGGH
@M05620:45:000000000-G6HP7:1:1101:5951:8597 1:N:0:175
ATCTCTATCTCCTAAAAACCTGTTTAGATTTGGAGATAGACCTTCAGGTTTTTCATCATTTTCTGCATGAATTATACATTGACCACGTTCCAGCGTGGTCAGTTTGCAGCATTCTGTTATTTTGTTTGACAGAGTGTCTTGTTGAGAACATATGTAGGACATGATTTTTTCCTGCAACAGGGAAAATAAAGTATAAGTTTTAAAGATTTATTCTTTAATAAAGGATCTCAAAGCCAGCTTTAGAAAAAGGA
+
DDDDDFFFFFFFGGGGGGGGGGHHHHHHHHHHHHHHHHHHHHHHHHHHHHHGGHHHHHHHHHHHHHHHHHHHHHHHHHHHHHHHHHGHHHHHHHGGGGHHHHHHHHHHHHHHHHHHHHHHHHHHHHHHHHHHHHHHHHHHHHHHHHHHHHHHHHHHHHHHHHHHHHHHHGHHHHHHGHHHHGGHHHHGHHHHHHHHHHHHHGHHHHHHHGHHHHHHHHHHHGHHHHHHHGHHHHHHHGHHHHGHHHGHGGH
@M05620:45:000000000-G6HP7:1:1101:8986:8630 1:N:0:175
ATCTCTATCTCCTAAAAACCTGTTTAGATTTGGAGATAGACCTTCAGGTTTTTCATCATTTTCTGCATGAATTATACATTGACCACGTTCCAGCGTGGTCAGTTTGCAGCATTCTGTTATTTTGTTTGACAGAGTGTCTTGTTGAGAACATATGTAGGACATGATTTTTTCCTGCAACAGGGAAAATAAAGTATAAGTTTTAAAGATTTATTCTTTAATAAAGGATCTCAAAGCCAGCTTTAGAAAAAGGA
+
DDDDDFFFFFFFGGGGGGGGGGHHHHHHHHHHHHHHHHHHHHHHHHHHHHHGGHHHHHHHHHIIIHHHHHHHHHHHHHHHHHHHHHGHHHHHHHGGGGHHHHHHHHHHHHHHHHHHHHHHHHHHHHHHHHHHHHHHHHHHHHHHHHHHHHHHHHHHHHHHHHHHHHHHHGHHHHHHHHHHHGGHHHHHHHHHHHHHHHHHHHGHHHHHHHHHHHHHHHHHHHHHHHHHHGHHHHHHHGHHHHGHHHHHGGH
@M05620:45:000000000-G6HP7:1:1101:12615:8673 1:N:0:175
ATCTCTATCTCCTAAAAACCTGTTTAGATTTGGAGATAGACCTTCAGGTTTTTCATCATTTTCTGCATGAATTATACATTGACCACGTTCCAGCGTGGTCAGTTTGCAGCATTCTGTTATTTTGTTTGACAGAGTGTCTTGTTGAGAACATATGTAGGACATGATTTTTTCCTGCAACAGGGAAAATAAAGTATAAGTTTTAAAGATTTATTCTTTAATAAAGGATCTCAAAGCCAGCTTTAGAAAAAGGA
+
ABBCCFFFFFFFGGGGGGGGGGHHHHHHHHHHHHHGHHHHHHHHHHGHHHHGGHHHHHHHHHHIHHHHHHHHHHHHHHHHHHHHHHGHHHHHHHGGGGHHHHHHHHHHHHHHHHGHHHHHHHHHHHHHGHHHHHHHHHHHHHHHGHHHGFHHHHHHHHHHHHHHHHHHHGHHHHHHHHHHHGGHHHHHHHHHHHHHHFHHHHHHHHHHHHHHHHHHHHHHHHFHHHGHHHHHHGHHHGHHHHHGHHHHGCG
@M05620:45:000000000-G6HP7:1:1101:3488:8679 1:N:0:175
ATCTCTATCTCCTAAAAACCTGTTTAGATTTGGAGATAGACCTTCAGGTTTTTCATCATTTTCTGCATGAATTATACATTGACCACGTTCCAGCGTGGTCAGTTTGCAGCATTCTGTTATTTTGTTTGACAGAGTGTCTTGTTGAGAACATATGTAGGACATGATTTTTTCCTGCAACAGGGAAAATAAAGTATAAGTTTTAAAGATTTATTCTTTAATAAAGGATCTCAAAGCCAGCTTTAGAAAAAGGA
+
AAA>AFFFFFFFGGGFBFFECAFHHFFEAFGHGB44EFF5FFBFHHHHHGFEFFHGBGGFFB5GDBGFGFHFBHHHHHFHH5GHHEAGGHHHGGGGEGHFFFBFFG3FGCEDFFFE4BGHHGHHCGGHHHFGHBGEHHDGHFDGEGHHHHHFDEEDEFBGHHFHHHHHFBCGFFEHBHHHGECFACGHFBFFGGHHHG<GDHCDB1GHHFHHHHHHHHHEG<00/DGGFHHGHHFBCFHHGH00CGCCDDC
@M05620:45:000000000-G6HP7:1:1101:12628:8685 1:N:0:175
ATCTCTATCTCCTAAAAACCTGTTTAGATTTGGAGATAGACCTTCAGGTTTTTCATCATTTTCTGCATGAATTATACATTGACCACGTTCCAGCGTGGTCAGTTTGCAGCATTCTGTTATTTTGTTTGACAGAGTGTCTTGTTGAGAACATATGTAGGACATGATTTTTTCCTGCAACAGGGAAAATAAAGTATAAGTTTTAAAGATTTATTCTTTAATAAAGGATCTCAAAGCCAGCTTTAGAAAAAGGA
+
EEDDEFFFFFFFGGGGGGGGGGHHHHHHHHHHHHHHHHHHHHHHHHHHHHHGGHHHHIIHHHHIIHHHHHHHHHHHHHHHHHHHHHGHHHHHHHGGGGHHHHHHHHHHHHHHHHHHHHHHHHHHHHHHHHHHHHHHHHHHHHHHHHHHHHHHHHHHHHHHHHHHHHHHHGHHHHHHHHHHHGGHHHHHHHHHHHHHHGHHHHHHHHHHHHHHHHHHHHHHHHHHHHHHHGHHHHHHHGHHHHHHHHHHGGH
@M05620:45:000000000-G6HP7:1:1101:12610:8691 1:N:0:175
ATCTCTATCTCCTAAAAACCTGTTTAGATTTGGAGATAGACCTTCAGGTTTTTCATCATTTTCTGCATGAATTATACATTGACCACGTTCCAGCGTGGTCAGTTTGCAGCATTCTGTTATTTTGTTTGACAGAGTGTCTTGTTGAGAACATATGTAGGACATGATTTTTTCCTGCAACAGGGAAAATAAAGTATAAGTTTTAAAGATTTATTCTTTAATAAAGGATCTCAAAGCCAGCTTTAGAAAAAGGA
+
BBBBBFFFFFFFGGGGGGGGGGHHHHHHHHHHHHHHHHHHHHHHHHHHHHHGGHHHHHHHHHHHHHHHHHGHHHHHHHHHHHHHHHGHHHHHHHGFGGHHHHGHHHHHHHHHHHHGHHHHHHHHHHHEGHHHHGHHHHHHHHHHGFHHHHHHHHHGHHHGHHBGHHHHHGHHHHGHGHHHG/FGHHHHGFGHHHFHHDFHGHGFHHGHHHHHHHHHHHHEHHBB<GGHHHGHGHHHHGHHHHHFHFGH.AG
@M05620:45:000000000-G6HP7:1:1101:4613:8787 1:N:0:175
ATCACTATCTCCTAAAAACCTGTTTAGATTTGGAGATAGACCTTCAGGTTTTTCATCATTTTCTGCATGAATTATACATTGACCACGTTCCAGCGTGGTCAGTTTGCAGCATTCTGTTATTTTGTTTGACAGAGTGTCTTGTTGAGAACATATGTAGGACATGATTTTTTCCTGCAACAGGGAAAATAAAGTATAAGTTTTAAAGATTTATTCTTTAATAAAGGATCTCAAAGCCAGCTTTAGAAAAAGGA
+
BBBBBFFFFFFFGGGGGGGGGGHHHHHHHHHHHHHHHHHGHHHHHHHHHHHGGHHHGHHHHHHHHHHGHHHFHHHHHHHHHHHHHHGHHHHHHGGFGGHHHHHHHHHHHGHHHHHHHHHHHHHHHHHHGFFHHHHHHHHHHHHHHGFHHHHHHHHHHHHGHHHHHHHHHGGHHHGHHHHHHGGGHGGFHFGFGHGHHHHHHHHGHHHHHGHHHHHHGFHHHFGFHHHHGFHHHGHHHGHHHHGGHHHHGGF
@M05620:45:000000000-G6HP7:1:1101:20507:8808 1:N:0:175
ATCTCTATCTCCTAAAACCTGTTTAGATTTGGAGATAGACCTTCAGGTTTTTCATCATTTTCTGCATGAATTATACATTGACCACGTTCCAGCGTGGTCAGTTTGCAGCATTCTGTTATTTTGTTTGACAGAGTGTCTTGTTGAGAACATATGTAGGACATGATTTTTTCCTGCAACAGGGAAAATAAAGTATAAGTTTTAAAGATTTATTCTTTAATAAAGGATCTCAAAGCCAGCTTTAGAAAAAGGAA
+
CCCCCFFFFFFFGGGGGGGGGGGHFGHHHHHHGHHHHHGHHHHHHHHHHHGGHHGHHHHHHHHHHHHHHHHHHHHHHHHHHHHHHGHHHHGGFGEGFHHFHGHHHHHHGHHHHHHHHHHHHHHHHHHHHHHHHHHHHHHHHHHHHHGHHHHHHFHHHHHHHHHHHHHHGHHHHGGHHGHHGGHHHHHHHHDHGGHGGHHHHHHHHHHHHHHHHHHHHDFGDD<CHHHHHHHHBGHHGHHHHFFFHHGEDBH
@M05620:45:000000000-G6HP7:1:1101:26687:8842 1:N:0:175
AGATTACTGCAACAGTTCCCCCTGGACCTGGAAAAGTTTCTTGCCTGGCTTACAGAAGCTGAAACAACTGCCAATGTCCTACAGGATGCTACCCGTAAGGAAAGGCTCCTAGAAGACTCCAAGGGAGTAAAAGAGCTGATGAAACAATGGCAAGTAAGTCAGGCATTTCCGCTTTAGCACTCTTGTGGATCCAATTGAACAATTCTCAGCATTTGTACTTGTAACTGACAAGCCAGGGACAAAACAAAGAT
+
CCCCCFFFFFBFGGGGGGGGGGGGHHHHHHHHHHHHGHHHHHHHHHHHHHHHHHHHHHHHHHHHHHHHHHHHHHHHHHHHHHHHHHHHHHHHHHGF/EGHHHHHHHHHGHHHHHHHHHHH3FGGG?EFHHHHHGHHHHGHHFGHHHHHHHHHHGHHHHGHHHHHHHHHHHGGGGGHGHHHHHHHHFHGFHHHHGHHHGGHHHHHHHHHHGHHHHHHHHHHHHHGHHHHHHHHHGGGGGGGGGGGGGGGGGF
@M05620:45:000000000-G6HP7:1:1101:22208:8881 1:N:0:175
ATCTCTATCTCCTAAAAACCTGTTTAGATTTGGAGATAGACCTTCAGGTTTTTCATCATTTTCTGCATGAATTATACATTGACCACGTTCCAGCGTGGTCAGTTTGCAGCATTCTGTTATTTTGTTTGACAGAGTGTCTTGTTGAGAACATATGTAGGACATGATTTTTTCCTGCAACAGGGACAATAAAGTATAAGTTTTAAAGATTTATTCTTTAATAAAGGATCTCAAAGCCAGCTTTAGAAAAAGTA
+
AAAAAFFFFFFFGCG1FBEFGGHHHHCHHHHHHHHHHHHGHHHHHHHGHHHGGHFGHHHHHHHHFHFHHHHHHHHHHHHHGHHHHHGHHHH2EGEE>EHGHHHHHHHHHHHHHHHHHHHHHHHHGHHHGHBGHHHHHHHHHHHGFGHGGGHHHHHGHF<GGGHHHHHHGGHHHHHHHHHGHGE/?GFBD1FGGHB1GGGHHFHHHHHHHGHGHHHHGGHHBGF0CGHHHHGDFHHBFEFHHHB:C:G..0<
@M05620:45:000000000-G6HP7:1:1101:22233:8890 1:N:0:175
ATCTCTATCTCCTAAAAACCTGTTTAGATTTGGAGATAGACCTTCAGGTTTTTCATCATTTTCTGCATGAATTATACATTGACCACGTTCCAGCGTGGTCAGTTTGCAGCATTCTGTTATTTTGTTTGACAGAGTGTCTTGTTGAGAACATATGTAGGACATGATTTTTTCCTGCAACAGGGAAAATAAAGTATAAGTTTTAAAGATTTATTCTTTAATAAAGGATCTCAAAGCCAGCTTTAGAAAAAGGA
+
AABBBFFFFFFFGGGGGGGGGGHHHHHHHHHHHHHHHHHHHHHHHHHHHHHGGHHHHHHHHHHHHHHHGHHHHHHHHHHHHHHHHHGHHHHHHHGGGGHHHHGHHHHHHHHHHHHHHHHHHHHHHHHHHHHHHHHHHHHHHHHFDFHFHHHHHHHFHHHHHHHHHHHHHDHHHHHHHHHHHFGHHHGFGFHHHHBGGHGHHGHFHGGHFGHHHHHHHHHHHHHGEHHHHHHHFHGHHGHHHHGHHHHHGGG
@M05620:45:000000000-G6HP7:1:1101:22216:8899 1:N:0:175
ATCTCTATCTCCTAAAAACCTGTTTAGATTTGGAGATAGACCTTCAGGTTTTTCATCATTTTCTGCATGAATTATACATTGACCACGTTCCAGCGTGGTCAGTTTGCAGCATTCTGTTATTTTGTTTGACAGAGTGTCTTGTTGAGAACATATGTAGGACATGATTTTTTCCTGCAACAGGGAAAATAAAGTATAAGTTTTAAAGATTTATTCTTTAATAAAGGATCTCAAAGCCAGCTTTAGAAAAAGGA
+
DDDDDFFFFFFFGGGGGGGGGGHHHHHHHHHHHHHHHHHHHHHHHHHHHHHGGHHHHIHHHHHIIHHHHHHHHHHHHHHHHHHHHHGHHHHHHHGGGGHHHHHHHHHHHHHHHHHHHHHHHHHHHHHHHHHHHHHHHHHHHHHHHHHHHHHHHHHHHHHHHHHHHHHHHGHHHHHHHHHHHGGHHHHHGHHHHHHHHHHHHHHHHHHHHHHHHHHHHHHHHHHHHHHHHGHHHHHHHGHHHHHHHGHHGGH
@M05620:45:000000000-G6HP7:1:1101:22200:8914 1:N:0:175
ATCTCTATCTCCTAAAAACCTGTTTAGATTTGGAGATAGACCTTCAGGTTTTTCATCATTTTCTGCATGAATTATACATTGACCACGTTCCAGCGTGGTCAGTTTGCAGCATTCTGTTATTTTGTTTGACAGAGTGTCTTGTTGAGAACATATGTAGGACATGATTTTTTCCTGCAACAGGGAAAATAAAGTATAAGTTTTAAAGATTTATTCTTTAATAAAGGATCTCAAAGCCAGCTTTAGAAAAAGGA
+
BBBBBFFFFFFFGGGGGGGGGGGHHHHHHHHHHGHHHHHHHHHHHHHHHHHGGHHHHHHHHHHHHHGHHGHHHHHHHHHHHGHFCGGHHHHHHHGFGGHHHHGHHHHGHHHHHHHHHHHHHHHHHHHHGHHHHHGHHHHHHHHHHHGHHHHFHHHFHHHHHHHHHHHHHFHHHHHHHHHHHGGHHHHHEFHHFHHHHFGHHGHHHHHHHHHHHHHHHGHGHGHGHHHHHGGGHFHHHGHHHHHHHHHFGGF
@M05620:45:000000000-G6HP7:1:1101:22221:8919 1:N:0:175
ATCTCTATCTCCTAAAAACCTGTTTAGATTTGGAGATAGACCTTCAGGTTTTTCATCATTTTCTGCATGAATTATACATTGACCACGTTCCAGCGTGGTCAGTTTGCAGCATTCTGTTATTTTGTTTGACAGAGTGTCTTGTTGAGAACATATGTAGGACATGATTTTTTCCTGCAACAGGGAAAATAAAGTATAAGTTTTAAAGATTTATTCTTTAATAAAGGATCTCAAAGCCAGCTTTAGAAAAAGGA
+
CCCCCFFFFFFFGGGGGGGGGGHHHHHHHHHHHHHHHHHHHHHHHHHHHHHG2GHHHGHHHHHHHHHHHHHHHHHGHGHHHHHHHHGHHHHHHHGFGGHHFHHHHHHHHHHHHHHHHHHHHHHHHHHHHHHHHHHGGHHHHHHHHHHHHHHHHHHHHHHHHHHHHHHHHGHHHHHHFHHHHGGHHHHHHHHFHHHHHFGFHHHHHHHHHHHHHHHHHHHHGHEHHHGHHGHHHHHHHGHHHHHGGGHHGGH
@M05620:45:000000000-G6HP7:1:1101:9809:8960 1:N:0:175
TACCTGTACTGGGGAAGAGTGTAGCAATCGCCATTCCTACCCTAAAGATCGGAAGAGCACACGTCTGAACTCCAGTCACAGAAGACCATCTCGTATGCCGTCTTCTGCTTGAAAAAAAAAAAAAAATCGCAGATCAACGGCGATAATGTCTAATCCACCGTGATGAAGACCAAGTTGATCAATACAAGGGGGAGTGCATAATCGTATTCTAAGACAATCTACCTAGTAGTGTTAGTGAGAAGAGGCAGTTG
+
CCCBBFFFFFFFGGGGGGGGGGHBGHHHHGGGGGHHHHHHHHHHFHHHHHHGGGGHHHHHHHGHHHGHHHHHHHHHHGHHHHGHHHHHHHHHHGGHHHHGGGHGHHHGHHHHHHHHGGGGC/////01....-11110.-----..;0000000000/..;../00;0;9//..;0;0000:;0/000..-9--..//9////...//////9////9////;;//;//;/:////9//////....;/:/
@M05620:45:000000000-G6HP7:1:1101:20538:8972 1:N:0:175
TACCTGTACTGGGGAAGCATTTGAATATCCCCCCATGGTGATGGGGACGGAGAACTGCTCCATAAACACAGGCAACGTGCCTAACTTTCCCGGGAAGATGAAGTCAAAGAGCGACCACAGCTCTCGGAGGTTATTTTGCATCGGTGAGCCAGACAGAATGATCCGATGAGGGGTGCGAAACTATTTGAGGAAAGGAAGCACCTTTTTATTAAATTTACCTTTTAGCAATCGCCATTCCTACCCTAAAGATC
+
CDDDDFFFFFFFGGGGGGGGGGHHHHHHHHHGGGGHHHGHHHHHHGGGGGGGGHHHHHHHHHHHGHHHHHHHGHHHGHHHHHHHHHHHHHHGGGGGGHHHHHHHHHHHHHHHGGGGGHHHHHHHHGGGGGEHHHHHHHHGHHGGGGGHHHHHHGHHHHHHHHHHHGGGHHHGGEEGGGGGGGGHHHHGGGGGGGGGGGGFGFFFFFFFFFFFFFHHHFFFFFFFFFFFFFFFFFFFFFFFFFFFFFFFFFF
@M05620:45:000000000-G6HP7:1:1101:23331:9013 1:N:0:175
AAACCAAGCAGACACTCACCGCCAGAAGACATGAGGTCAGCTAGATCGGAAGAGCACACGTCTGAACTCCAGTCACAGAAGACCATCTCGTATGCCGTCTTCTGCTTGAAAAAAAAAAAAAAAAAAAAAAGAAAAAGAAAAATAAACTCAATCCTAATAACACAAGATAACCATTCAACGACAAAGCATAATGACTGTAGTACCTAGGCCGCTAGACCCGGCACAACCGCAATCATGTCCCACACCCATGC
+
DEDDECCFCFFFGGGGGGGGGGGGGHHHHHHHHHHHGHHHHHHHHHHHGGGGHHHHHHHGHHHGHHHHHHHHHHHHHHHHHHHHHGBHHHGGHHHHGGGHGHHHHHHHEHHGGFGGGF</</<>-<---<...//...://..0110100011/1:111:000.<.<01100001111<..---///01:11110110111111110:<0----.010.-----//..9---.:01<11100<..<.<//0
@M05620:45:000000000-G6HP7:1:1101:20840:9017 1:N:0:175
AAACCAAGCAGACACTCACCAGAAGACATGAGGTCAGCTAGATCGGAAGAGCACACGTCTGAACTCCAGTCACAGAAGACCATCTCGTATGCCGTCTTCTGCTTGAAAAAAAAAAAAAAAAAAAAAACTACAAAAAGTAAATAATGTCAAAGAGGAAAAAATACGAAGATACTAGGTACTAAGAAATAAGAGTGCCTATTTGACATCAGCGGCTGTAGTGCTAACACTATGGACCCGCAGCATACACCCTA
+
CCBCDBBFCFFFGGGGGGGGGGHHFGHHHHFHHHHHHHHHHHHHHGGEGFHHHHHHGHHHGGHHHHHHHHHHHHHHHGGHHHGEGHHFEHHHHGGGHGFHHHHHHHHHHHGGGGG>>>><>-><<--.00;000:.:0000:0000;00000//..///:-.00.....0:00;0/00000000:/000000;0000:000000000000.----.00:/000;/0;0/;0000/;--;--.;000:/../
@M05620:45:000000000-G6HP7:1:1101:24983:9062 1:N:0:175
TACCTGTACTGGGGAAGCATTTGAATATCCCCCCATGGTGATGGGGACGGAGAACTGCTCCATAAACACAGGCAACGTGCCTAACTTTCCCGGGAAGATGAAGTCAAAGAGCGACCACAGCTCTCGGAGGTTATTTTGCATCGGTGAGCCAGACAGAATGATCCGATGAGGGGTGCGAAACTATTTGAGGAAAGGAAGCACCTTTTTATTAAATTTACCTTTTAGCAATCGCCATTCCTACCCTAAAGATC
+
BBBBBFFFFFFFGGGGGGGGGGHHHHHGHHHGGGGHHHHHHHHHFGGGGGGGGHHHGFHHHHHHHHHHHHHHGHHHGHGHHHHGHHHHHHHGGGGGGHHHHHHHGHHHHHHHGGGGGHHHHHHGGDGGGG/GDDHHHGH1?GDDGDFHHCFHHGHHHHHGHFHGA.:EHHH.DEDDAAB?9B;CFGG0EF;FG?FFFFGFGFFFFFFFFFFFFBFFBFFFFFFFBB/B/B.AF.AFBFFFFF./:;/////
@M05620:45:000000000-G6HP7:1:1101:6109:9096 1:N:0:175
TACCTGTACTGGGGAAGCATTTGAATATCCCCCCATGGTGATGGGGACGGAGAACTGCTCCATAAACACAGGCAACGTGCCTAACTTTCCCGGGAAGATGAAGTCAAAGAGCGACCACAGCTCTCGGAGGTTATTTTGCATCGGTGAGCCAGACAGAATGATCCGATGAGGGGTGCGAAACTATTTGAGGAAAGGAAGCACCTTTTTATTAAATTTACCTTTTAGCAATCGCCATTCCTACCCTAAAGATC
+
ABBBBFFFFFFFGGGGGGGGGDGFHFHHGHHGGGGHHHFGFGHHHGFGGGGGGHFHHHGGHHFHHHHGHGHHGHEGEGGFGHGHHHHHHGHEGGEEGGGGFGEFGHHHHHHGFB@DGHHHEHHGFBF/>C?C1FGHHH111>ADCE.>>F0C<</<<<0<<D=DG.CEC:CEG;CEF.-;9F0;FGGB9F9CFFF/9FE9CEFFFFFAFFBFBFFFBFFFFFFBB/F;FBA?A.E:9BFFFAFFFFFFFF;
@M05620:45:000000000-G6HP7:1:1101:27827:9109 1:N:0:175
ATCTCTATCTCCTAAAAACCTGTTTAGATTTGGAGATAGACCTTCAGGTTTTTCATCATTTTCTGCATGAATTATACATTGACCACGTTCCAGCGTGGTCAGTTTGCAGCATTCTGTTATTTTGTTTGACAGAGTGTCTTGTTGAGAACATATGTAGGACATGATTTTTTCCTGCAACAGGGAAAATAAAGTATAAGTTTTAAAGATTTATTCTTTAATAAAGGATCTCAAAGCCAGCTTTAGAAAAAGGA
+
CCCCCFFFFFFFGGGGGGGGGGHHHHHHHHHHHHHHHHHHHHHHHHHHHHHGGHHHHIHHIIHHHHHHHHHHHHHHHHHHHHHHHHGHHHHHHHGGGGHHHHHHHHHHHHHHHHHHHHHHHHHHHHHHGHHHHHHHHHHHHHHHHHHHHHHHHHHHHHHHHHHHHHHHHGHHHHHHHHHHHGGGHHHHHHHHHHHHHGHHHHHHHHHHHHHHHHHHHHHHHHHHHHHHHHHHHHHHHGHHHHGFHHHHGGH
@M05620:45:000000000-G6HP7:1:1101:6121:9117 1:N:0:175
TACCTGTACTGGGGAAGCATTTGAATATCCCCCCATGGTGATGGGGACGGAGAACTGCTCCATAAACACAGGCAACGTGCCTAACTTTCCCGGGAAGATGAAGTCAAAGAGCGACCACAGCTCTCGGAGGTTATTTTGCATCGGTGAGCCAGACAGAATGATCCGATGAGGGGTGCGAAACTATTTGAGGAAAGGAAGCACCTTTTTATTAAATTTACCTTTTAGCAATCGCCATTCCTACCCTACAGATC
+
AAAABFFFFFFFGGGGGGCGGGFFHGHHHHHGGGGHHHFGFHHHHGGGGGGGGHHHHHHHHHHHGHHHHFHHGH1GGHHHHHGBHHHHGGHGGG/>E0FHH3FBGHHHGHGHGCGG/GFGHHHHHEGEGGEHFHGHHHHBGHGGGGGGHHFH.EFH<GHHHHHHHDGGEHHGGCADGDB-?B0FGGGGEC;;FFFB;FEFFFFFFFF?FFB9/;FFFFFFFFFFFFB9FFFEF?EFFFFFFFFFF.;B/BF
@M05620:45:000000000-G6HP7:1:1101:24596:9122 1:N:0:175
ATCTCTATCTCCTAAAAACCTGTTTAGATTTGGAGATAGACCTTCAGGTTTTTCATCATTTTCTGCATGAATTATACATTGACCACGTTCCAGCGTGGTCAGTTTGCAGCATTCTGTTATTTTGTTTGACAGAGTGTCTTGTTGAGAACATATGTAGGACATGATTTTTTCCTGCAACAGGGAAAATAAAGTATAAGTTTTAAAGATTTATTCTTTAATAAAGGATCTCAAAGCCAGCTTTAGAAAAAGGA
+
DDDDDFFFFFFFGGGGGGGGGGHHHHHHHHHHHHHHHHHHHHHHHHHHHHHGGHHHHHHHHHIHIHHHHHHHHHHHHHHHHFHHHHGHHHHHHHGGGGHHHHHHHHHHHHHHHHHHHHHHHHHHHHHHHHHHHHHHHHHHHHHHHHHHHHHHHHHHHHHHHHHHHHHHHGHHHHHGHHHHHGGHHHHHGGHGHHHHHHHHHGHHHHHHHHHHHGHHHHHHHHHHHHHHHGHHHHHHHGGHHHHGHHHFG?G
@M05620:45:000000000-G6HP7:1:1101:13150:9133 1:N:0:175
ATCTCTATCTCCTAAAAACCTGTTTAGATTTGGAGATAGACCTTCAGGTTTTTCATCATTTTCTGCATGAATTATACATTGACCACGTTCCAGCGTGGTCAGTTTGCAGCATTCTGTTATTTTGTTTGACAGAGTGTCTTGTTGAGAACATATGTAGGACATGATTTTTTCCTGCAACAGGGAAAATAAAGTATAAGTTTTAAAGATTTATTCTTTAATAAAGGATCTCAAAGCCAGCTTTAGAAAAAGGA
+
ABBBBFFFFFFFGGGGGGGGGGHHHHHHHHHHHGHGHHHHHHHHHHHHHHHGGHHHHHHHHHHHHHHHHHHHHHHHHHHHHGHHHHGHHHHFHHGGGGHHHHHHHHHHHHHHHHHHHHHHHHHHGHHHGHHHHHHHHHHHHHHHHHHHHHHHHHHHHHHHHHHHHHHHHGHHHHHHHHHHHGGHHHGHHHHHHHHGHGHHHHFFHHHHHHHHHHHHHHHHDGGFHHHHHHHHHHHHHGHHHHHGGHHHGCG
@M05620:45:000000000-G6HP7:1:1101:5437:9135 1:N:0:175
CATCCTGACCCTGAAGTACCCCGGCTTGATTTCTGACATTAGATCGGAAGAGCACACGTCTGAACTCCAGTCACAGAAGACCATCTCGTATGCCGTCTTCTGCTTGAAAAAAAAAAAAATACTACTAACCTAGGCCCCCCTAACCCCCAAGTCCAACAGATACAATCTGACTCATGTGAGGCTCGGCCTCCGCCCGTGCTCCTCCCGTCCTTTCCCCACTCATTTTCTGCCCGGCTTGCTTTCTTCCATTC
+
CCCCCFFFFFFFGGGGGGGGGGGGGGGGAGHHHFG5GHHHHHHHGEEEFGHGHHHHGGHHHGHGHHHHHHGFHHHGHHFFFHFFHGHCFFHHFHEEGHGGHFHGDGFGFDGE/EBB///01=1=?111?=111001<CC??.//<<CF-..;<000;./:000;0000000CB00;9;00.;..9;9A......9--.;.000;/A...9.0;FFFFF..;/9;00BF0009.-;:--.0009000;0BF0
@M05620:45:000000000-G6HP7:1:1101:12089:9145 1:N:0:175
ATCTCTATCTCCTAAAAACCTGTTTAGATTTGGAGATAGACCTTCAGGTTTTTCATCATTTTCTGCATGAATTATACATTGACCACGTTCCAGCGTGGTCAGTTTGCAGCATTCTGTTATTTTGTTTGACAGAGTGTCTTGTTGAGAACATATGTAGGACATGATTTTTTCCTGCAACAGGGAAAATAAAGTATAAGTTTTAAAGATTTATTCTTTAATAAAGGATCTCAAAGCCAGCTTTAGAAAAGGGA
+
BBBBBFFFFFFFGGGG4GGGGGHHHHHGHHHHHHHGHHHGHHHHHHHHHHHGGHHHHGHHHHHHHHHHHGHHHHHGHHHHHHHHHHEHGHFFHHGEGGHHHHHHHGHHHHHHHHHGHHHHHHHHHHHGHHHHHHHHHHHHHHHHGHHHHHGFHHHEGHFHHHHFHHHHHGHHHHGHFHFHECFGEFGHGDGGHHHHHFHHHHHGHGGHHGHHHHHHHHHGGFBF<DGHGHHFHHCGHGGHHFF0CCF/D.:
@M05620:45:000000000-G6HP7:1:1101:15033:9155 1:N:0:175
ATCTCTATCTCCTAAAAACCTGTTTAGATTTGGAGATAGACCTTCAGGTTTTTCATCATTTTCTGCATGAATTATACATTGACCACGTTCCAGCGTGGTCAGTTTGCAGCATTCTGTTATTTTGTTTGACAGAGTGTCTTGTTGAGAACATATGTAGGACATGATTTTTTCCTGCAACAGGGAAAATAAAGTATAAGTTTTAAAGATTTATTCTTTAATAAAGGATCTCAAAGCCAGCTTTAGAAAAAGGA
+
ABBBBFFFFFFFGGGGGGGGGGHHHHHHHHHGHHHGHHHFFGHHHHHHHHHGGHHHHHHHHHHHHHHHHHHHHHHGHHFHGHHHHHGGHHHGHHGGGFGFDGBGHHHHHHGGHHGHHHGHHHHHHHHHGHHHHHGHHHHEGHHHHHHHHHHHFGGFHHHHHEHHHHHHGGHBGHFHHHFHHGGGHHHHGHHGHBGFHHHHHHFHHHHHHHHHHHHHGHHHHFGHHHFHHGFHHHGHHGFHHHHHHGHGGGH
@M05620:45:000000000-G6HP7:1:1101:13148:9156 1:N:0:175
ATCTCTATCTCCTAAAAACCTGTTTAGATTTGGAGATAGACCTTCAGGTTTTTCATCATTTTCTGCATGAATTATACATTGACCACGTTCCAGCGTGGTCAGTTTGCAGCATTCTGTTATTTTGTTTGACAGAGTGTCTTGTTGAGAACATATGTAGGACATGATTTTTTCCTGCAACAGGGAAAATAAAGTATAAGTTTTAAAGATTTATTCTTTAATAAAGGATCTCAAAGCCAGCTTTAGAAAAAGGA
+
CCCCCFFFFFFFGGGGGGGGGGHHHHGHHGHHHHHHHHHHHHHHHHHHHHHGGHHHHHHHHHHHHHHHHHHHHHHHHHHHHHHHHHGHHHHHHHGGGGHHHHHHHHHHHHHHHHHHHHHHHHHHHHHHGHHHGHHHHHHHHHHHHHHHHHHHHHHHHHHHGHHHHHHHHGHHHHGHHHHHHGGHHHHHHHHGFHHHHHHHHHHHHHHHHHHHHHHHHHHHHHHHHHHHHHHGHHFGHGHHHHHEHHHHGGH
@M05620:45:000000000-G6HP7:1:1101:12077:9160 1:N:0:175
ATCTCTATCTCCTAAAAACCTGTTTAGATTTGGAGATAGACCTTCAGGTTTTTCATCATTTTCTGCATGAATTATACATTGACCACGTTCCAGCGTGGTCAGTTTGCAGCATTCTGTTATTTTGTTTGACAGAGTGTCTTGTTGAGAACATATGTAGGACATGATTTTTTCCTGCAACAGGGAAAATAAAGTATAAGTTTTAAAGATTTATTCTTTAATAAAGGATCTCAAAGCCAGCTTTAGAAAAAGGA
+
CDCCDFFFFFFFGGGGGGGGGGHHHHHHHHHHHHHHHHHHHHHHHHHHHHHGGHHHHHHHHHHHHHHHHHHHHHHHHHHHHHHHHHGHHHHHHHGGGGHHHHHHHHHHHHHHHHHHHHHHHHHHHHHHHHHHHHHHHHHHHHHHHHHHGHHHHHHHHHHHHHHHHHHHHGHHHHHHHHHHHGGHHHHHHHHHHHHHHGHHHHHHHHHHHHHHHHHHHHHHHHHHHHHHHHHHHHHHHGHHHHHFHHHHGGH
@M05620:45:000000000-G6HP7:1:1101:15014:9161 1:N:0:175
ATCTCTATCTCCTAAAAACCTGTTTAGATTTGGAGATAGACCTTCAGGTTTTTCATCATTTTCTGCATGAATTATACATTGACCACGTTCCAGCGTGGTCAGTTTGCAGCATTCTGTTATTTTGTTTGACAGAGTGTCTTGTTGAGAACATATGTAGGACATGATTTTTTCCTGCAACAGGGAAAATAAAGTATAAGTTTTAAAGATTTATTCTTTAATAAAGGATCTCAAAGCCAGCTTTAGAAAAAGGA
+
CDDEDFFFFFFFGGGGGGGGGGHHHHHHHHHHHHHHHHHHHHHHHHHHHHHGGHHHHIIHHHIIIHHHHHHHHHHHHHHHHHHHHHGHHHHHHHGGGGHHHHHHHHHHHHHHHHHHHHHHHHHHHHHHHHHHHHHHHHHHHHHHHHHHHHHHHHHHHHHHHHHHHHHHHGHHHHHHHHHHHGGHHHHHHHHHHHHHHHHHHHHHHHHHHHHHHHHHHHHHHHGHHHHHHHHHHHHHHGHHHHHHHHHHGGH
@M05620:45:000000000-G6HP7:1:1101:15009:9180 1:N:0:175
ATCTCTATCTCCTAAAAACCTGTTTAGATTTGGAGATAGACCTTCAGGTTTTTCATCATTTTCTGCATGAATTATACATTGACCACGTTCCAGCGTGGTCAGTTTGCAGCATTCTGTTATTTTGTTTGACAGAGTGTCTTGTTGAGAACATATGTAGGACATGATTTTTTCCTGCAACAGGGAAAATAAAGTATAAGTTTTAAAGATTTATTCTTTAATAAAGGATCTCAAAGCCAGCTTTAGAAAAAGGA
+
CCCCBFFFFFFFGGGGGGGGGGGHHHHHHHHHHGHHHHHHHHHHHHHHHHHGGHHHHHIHHIHHHHHHHHHHHHHHHHHHHHHHHHGHHHHHHHGFGGHHHHHHHHHHHHHHHHHHHHHHHHHHHHHHHHHHHHHHHHHHHHHHHHHHHHHHHHHGHHHHHHHHHHHHHGHHHHHGFHHHHGGHHHHHHGGHHHGHHGHHHHHHHHHHHHHHHHHHHGHHHHHHHHHHHHHHHHHHHGHHHGHHHHHHGGH
@M05620:45:000000000-G6HP7:1:1101:28187:9186 1:N:0:175
TACCTGTACTGGGGAAGCATTTGAATATCCCCCCATGGTGATGGGGACGGAGAACTGCTCCATAAACACAGGCAACGTGCCTAACTTTCCCGGGAAGATGAAGTCAAAGAGCGACCACAGCTCTCGGAGGTTATTTTGCATCGGTGAGCCAGACAGAATGATCCGATGAGGGGTGCGAAACTATTTGAGGAAAGGAAGCACCTTTTTATTAAATTTACCTTTTAGCAATCGCCATTCCTACCCTAAAGATC
+
ABAA@DFDFFFFGEEEECFGGGHHGHHHHHGGGGGFFHAGFFHFHGGGGGEFEFHHHHHHHHHHHHHHHHHHGHHGGHGHHHHHHHHGHGFEGGGGGFHFFGGBFHHEGHFGGCGGFHHGHHHHHGGEGGDHHHHHHHHGHHGGGGGHHHHHFGHGCGGHHHHHHGGGHGHGG;CEGDBDGGGGGGFBCFBFFFG/BF9BBEFFFFFEFFFFFFFFEFFBFFFFFFF;FBEFADAFB;FFFFFFF.BBFFB
@M05620:45:000000000-G6HP7:1:1101:4997:9192 1:N:0:175
TACCTGTACTGGGGAAGCATTTGAATATCCCCCCATGGTGATGGGGACGGAGAACTGCTCCATAAACACAGGCAACGTGCCTAACTTTCCCGGGAAGATGAAGTCAAAGAGCGACCACAGCTCTCGGAGGTTATTTTGCATCGGTGAGCCAGACAGAATGATCCGATGAGGGGTGCGAAACTATTTGAGGAAAGGAAGCACCTTTTTATTAAATTTACCTTTTAGCAATCGCCATTCCTACCCTAAAGATC
+
CCCCCFFFFFFFGGGGGGGGGGHHHHHHHHHGGGGHHHFGHHHHHGGGGGGGGHHHHHHHHHHHHHHHHHHHGHHHGHHHHHHHHHHHHHHGGGGGGHHHHHHHHHHHHHHHGGGGGHHHHHHHHFGEGGEHHHHHHHHGHHGGGGGHHHHHHGHHGHHHHHHHHDGGHHHGGCFGGDGGGGGGGGGGFGFFGGGFGGGGGFFFFFFFFFFFFFFFFFFFFFFFFFFBFFFFFFFFFFFFFFFFFFFFFFB
@M05620:45:000000000-G6HP7:1:1101:28186:9204 1:N:0:175
TACCTGTACTGGGGAAGCATTTGAATATCCCCCCATGGTGATGGGGACGGAGAACTGCTCCATAAACACAGGCAACGTGCCTAACTTTCCCGGGAAGATGAAGTCAAAGAGCGACCACAGCTCTCGGAGGTTATTTTGCATCGGTGAGCCAGACAGAATGATCCGATGAGGGGTGCGAAACTATTTGAGGAAAGGAAGCACCTTTTTATTAAATTTACCTTTTAGCAATCGCCATTCCTACCCTAAAGATC
+
CCCCCFFFFFFFGGGGGGGGGGHHHHHHHHHGGGGHHHGGGHHHHGGGGGGGGHHHHHHHHHHHHHHHHHHHGHHHGHHHHHHHHHHHHHHGGGGGGHHHHHHHHHHHHHHHGGGGGHHHHHHHHGGADGGGHHHHHHHHHHGGGGGHHHHHGGHGCGHHHHHHHDGGHHHGFCFGF;@GGGGGGGGFEGFFFFGFFGGGGFFFFFFFFFFFFFFFFFFFFFFFFFFFFFFFFDEFFFFFFFFFFFFFFFF
@M05620:45:000000000-G6HP7:1:1101:28164:9209 1:N:0:175
TACCTGTACTGGGGAAGCATTTGAATATCCCCCCATGGTGATGGGGACGGAGAACTGCTCCATAAACACAGGCAACGTGCCTAACTTTCCCGGGAAGATGAAGTCAAAGAGCGACCACAGCTCTCGGAGGTTATTTTGCATCGGTGAGCCAGACAGAATGATCCGATGAGGGGTGCGAAACTATTTGAGGAAAGGAAGCACCTTTTTATTAAATTTACCTTTTAGCAATCGCCATTCCTACCCTAAAGATC
+
BBBBBFFFFFFFGGGFGGGGGGHFFGHHHHHGGGGHHHHFGHHGHGGGGGGGGHHHHHHHHHHHHHHHHHHHGHHHGHHHHHHHHHHHHHHGGGGGGHHHHHHHHHHHHHHHGGGGGHHHHHHHGFFGGGEHHHHHHHHGHHGGGGGHHHHHHGHHHHHGHHHHHDGGHHHGGCFGGEGGGGGGGGGFGGGGGGGBFFFGGFFFFFFFFFFFFFFFFFFFFFFFFFFBBFEFFFFFFFFFFFFFFFFFFFF
@M05620:45:000000000-G6HP7:1:1101:6962:9221 1:N:0:175
ATCTCTATCTCCTAAAAACCTGTTTAGATTTGGAGATAGACCTTCAGGTTTTTCATCATTTTCTGCATGAATTATACATTGACCACGTTCCAGCGTGGTCAGTTTGCAGCATTCTGTTATTTTGTTTGACAGAGTGTCTTGTTGAGAACATATGTAGGACATGATTTTTTCCTGCAACAGGGAAAATAAAGTATAAGTTTTAAAGATTTATTCTTTAATAAAGGATCTCAAAGCCAGCTTTAGAAAAAGGA
+
DDDDDFFFFFFFGGGGGGGGGGHHHHHHHHHHHFHHHHHHHHHHHHHGHHHGGHHHHHHHHHHHHHHGHHHHHHHHHHHHHHHHHHGHHBHA5B>EEEG@GFGHHHGHHFGDHDDFFGFGHHHHGHHHEFHCCEDGFEEHHGHHDGAG3GGDDEFDGHD?FGGBFGHHHGFHGHHHHFHFHGEGHHFBHHH=DF1GF>GHHEFHFBGHHGHHHHHHFHFBHG0GC<GHDHHHH<GGCEGHHBHFFHFHGG:
@M05620:45:000000000-G6HP7:1:1101:11131:9287 1:N:0:175
AGATTACTGCAACAGTTCCCCCTGGACCTGGAAAAGTTTCTTGCCTGGCTTACAGAAGCTGAAACAACTGCCAATGTCCTACAGGATGCTACCCGTAAGGAAAGGCTCCTAGAAGACTCCAAGGGAGTAAAAGAGCTGATGAAACAATGGCAAGTAAGTCAGGCATTTCCGCTTTAGCACTCTTGTGGATCCAATTGAACAATTCTCAGCATTTGTACTTGTAACTGACAAGCCAGGGACAAAACAAAGAT
+
BBABBFFFFFFFGGGGGGGGGGGGHHHHHHHHHHHHH5GHHHHHHHHHHHHHHHHHGHHHHHHHHHHHHHHHHHHHHHHHHHHHHGHHHHDHHHGGGGHHHHGHHHHHGHHHHHGFHHHHHHHGGHGGHBGHHGHHHHGHHHHHHHHHHHHHHGHGHHHHHHHHHHHHHHGGGGGHHHHHHHHHHHHGHHHHG0GHHFHHHHHHHHHHHHGHHHHHHFHHHHHHHHHHGHHHHGGGGGGGEGFGGGGGGFF
@M05620:45:000000000-G6HP7:1:1101:11333:9301 1:N:0:175
ATCTCTATCTCCTAAAAACCTGTTTAGATTTGGAGATAGACCTTCAGGTTTTTCATCATTTTCTGCATGAATTATACATTGACCACGTTCCAGCGTGGTCAGTTTGCAGCATTCTGTTATTTTGTTTGACAGAGTGTCTTGTTGAGAACATATGTAGGACATGATTTTTTCCTGCAACAGGGAAAATAAAGTATAAGTTTTAAAGATTTATTCTTTAATAAAGGATCTCAAAGCCAGCTTTAGAAAAAGGA
+
CCCCCFFFFFFFGGGGGGGGGGHHHHHHHHHHHGHHHHHHHHHHHHHHHHHGGHHHHHHHHIHHHHHHHHHHHHHHHHHHHGHHHHGHHHHHHHGGGGHHHHHHHHHHHHHHHHHHHHHHHHHHHHHHHHHHHHHHHHHHHHHHHHHHHHHHHHHHHHHHHHHHHHHHHGHHHHHHHHHHHGGHHHHHHHHHHHHHHGHHHHHHHHHHHHHHHHHHHHHHHHHHGHHHHGHHHGHGHGHHHHHHHHHHGGH
@M05620:45:000000000-G6HP7:1:1101:18925:9309 1:N:0:175
ATCTCTATCTCTAAAAACCTGTTTAGATTTGGAGATAGACCTTCAGGTTTTTCATCATTTTCTGCATGAATTATACATTGACCACGTTCCAGCGTGGTCAGTTTGCAGCATTCTGTTATTTTGTTTGACAGAGTGTCTTGTTGAGAACATATGTAGGACATGATTTTTTCCTGCAACAGGGAAAATAAAGTATAAGTTTTAAAGATTTATTCTTTAATAAAGGATCTCAAAGCCAGCTTTAGAAAAAGGAA
+
BBCCCFFFFFFFGGGGGGGGGGHH5GHHHHHHHHHHHHHHHHHHHHHHHHGGHHHHHHHHHHHHHGHHGHHHHHHHHHHHHHHHHGHHHHHHHGGGGHHHHHHHHHHHHHHHHHHHHHHHHHHHHHHHHHHHHHHHHHHHHHHHHHHHHHHHHHHHHHHHHHHHHHHHGHHHHHHHHHHHGGHHHHHHHHHHHHHGGHHHHHHHHHHHHHHHHHHHHDGHHGGHGHHHHHHHGHHHGHHHEGHGHHGGGFH
@M05620:45:000000000-G6HP7:1:1101:11334:9320 1:N:0:175
ATCTCTATCTCCTAAAAACCTGTTTAGATTTGGAGATAGACCTTCAGGTTTTTCATCATTTTCTGCATGAATTATACATTGACCACGTTCCAGCGTGGTCAGTTTGCAGCATTCTGTTATTTTGTTTGACAGAGTGTCTTGTTGAGAACATATGTAGGACATGATTTTTTCCTGCAACAGGGAAAATAAAGTATAAGTTTTAAAGATTTATTCTTTAATAAAGGATCTCAAAGCCAGCTTTAGAAAAAGGA
+
CCCCCFFFFFFFGGGGGGGGGGHHHHHHHHHHHGHHHHHHHHHHHHHHHHHGGHHHHHHHHIHHHHHHHHHHHHHHHHHHHHHHHHGHHHHHHHGFGGHHHHHHGHHHHHHHHHHHHHHHHHHHHHHHHHHHHHHHHHHHHHHHHHHHHHHHHHHHHHHHHHHHHHHHHGHHHHHHGHHHHGGHHHHHHGHGHHHHHGHHHGHHGHHHHGHHHHHHHHHHHHHHGHGHHGHHHHHHHGHHHHHHHHGHGGH
@M05620:45:000000000-G6HP7:1:1101:28219:9356 1:N:0:175
AAACCAAGCAGACACTCACCAGAAGACATGAGGTCAGCTAGATCGGAAGAGCACACGTCTGAACTCCAGTCACAGAAGACCATCTCGTATGCCGTCTTCTGCTTGAAAAAAAAAAAAAAACAAAAAAAACAAAAAATAAAAGAATGAGAATATAAAAAAAAATAAAAAAAAAGAAATCTGTCTATGACAATGTACTCGCAAAACAGTATACTACTAAAGACAAAATAATTAGTACATGAAAACTACAAGAA
+
DDCDDBCFCFFFGGGGGGGGGGHHHHHHHHHHHHHHHHHHHHHHHGGFGHHHHHHHGHHHGHHHHHHHHHHHHHHHHHGHHHHHHHHFGHHHHGFGHGHHHHHHHHHHHHG>EGG<>>><?//??.-<<...=<.-.0000<..:000000000000:----.00000----...<0000<:000000000000000.--.-/<./<00:<:00000<00////.0<0000<<000000000/0000<0//
@M05620:45:000000000-G6HP7:1:1101:19372:9385 1:N:0:175
CATCCTGACCCTGAAGTACCCGGCTTGATTTCTGACATTAGATCGGAAGAGCACACGTCTGAACTCCAGTCACAGAAGACCATCTCGTATGCCGTCTTCTGCTTGAAAAAAAAAAAAAAAAAACAAACGAATATAAGTACTCATTTCCTCACTCACAATATAAGAAAAAAATACATTAGAAACAGTATGGAATGCAAGGAATTCGTGGATGAGGAAGTGTGCTGGGAGATTCTTATATCACTTGTGTCATG
+
DDDDDFFFFFFFGGGGGGGGGGGGGGGHHHHHHHHHHHHHHHHHGGGEGHHHHHHHGHHHGHHHHHHHHHHHHHHHHHHHHHHGHHHGFHHHHGGGHGHHHHHHHEGHHGGEEGG<><<<-<>.<.<......000000000:<0000000.00/000000<0000/<.<-.0000000<00///<000/00000000../000.<...0000/0/.<0<:0000..9./<:0000:0:0000000<0:00
@M05620:45:000000000-G6HP7:1:1101:26149:9404 1:N:0:175
ATCTCTATCTCCTAAAAACCTGTTTAGATTTGGAGATAGACCTTCAGGTTTTTCATCATTTTCTGCATGAATTATACATTGACCACGTTCCAGCGTGGTCAGTTTGCAGCATTCTGTTATTTTGTTTGACAGAGTGTCTTGTTGAGAACATATGTAGGACATGATTTTTTCCTGCAACAGGGAAAATAAAGTATAAGTTTTAAAGATTTATTCTTTAATAAAGGATCTCAAAGCCAGCTTTAGAAAAAGGA
+
DDDDDFFFFFFFGGGGGGGGGGHHHHHHHHHHHHHHHHHHHHHHHHHHHHHGGHHHHIHHHHHIIHHHHHHHHHHHHHHHHHHHHHAAGFEA53FF1@?FHHEBHDHEGC13GDH4BG@GH4B4?2BF@343BFGBFBGD3??BG?/FGCGG?4FF43322D???DGF3/F2DGEHH2G=//F=?FGHH1FHFGHHGFDGH1G111>GHHGHH1=DDGH00000CDGF0=000/./.:0::;GBG:CG.E:
@M05620:45:000000000-G6HP7:1:1101:3962:9410 1:N:0:175
ATCTCTATCTCCTAAAAACCTGTTTAGATTTGGAGATAGACCTTCAGGTTTTTCATCATTTTCTGCATGAATTATACATTGACCACGTTCCAGCGTGGTCAGTTTGCAGCATTCTGTTATTTTGTTTGACAGAGTGTCTTGTTGAGAACATATGTAGGACATGATTTTTTCCTGCAACAGGGAAAATAAAGTATAAGTTTTAAAGATTTATTCTTTAATAAAGGATCTCAAAGCCAGCTTTAGAAAAAGGA
+
AAAAAD3DDDBDBFBFA1EE11FGFHFFHGHFGGGGHFD1A1FGHEHH1FGEEFGEFFAGHFHF2GHEAAABEHHFGBAGF1FGFHAGFCEA@FEG?@GFHFBGGFFF@@GFFGFFFGDBEFGHHFHCHHHEGHHGHFGHHEGA2<FFHHDGFHHHHGBHHHH1FFHHD<<GH11G@GHFE//<F0FFH1F?FGG1F=DFGHC<G1<DDGGHGHHHHBGDDDD0<DGFHHHFFHFGGGFFHHHHFHHHF.:
@M05620:45:000000000-G6HP7:1:1101:26140:9421 1:N:0:175
ATCTCTATCTCCTAAAAACCTGTTTAGATTTGGAGATAGACCTTCAGGTTTTTCATCATTTTCTGCATGAATTATACATTGACCACGTTCCAGCGTGGTCAGTTTGCAGCATTCTGTTATTTTGTTTGACAGAGTGTCTTGTTGAGAACATATGTAGGACATGATTTTTTCCTGCAACAGGGAAAATAAAGTATAAGTTTTAAAGATTTATTCTTTAATAAAGGATCTCAAAGCCAGCTTTAGAAAAAGGA
+
DDDDCFFFFFFFGGGGGGGGGGHHHHHHHHHHHHHHHHHHHHHHHHHHHHHGGHHHHIHHHHIHIHHHHHHHHHHHHHHHHHHHHHGHHHHHHHGGGGHHHHHHHHHHHHHHHHHHHHHHHHHHHHHHHHHHHHHHHHHHHHHHHHHHHHHHHHHHHHHHHHHHHHHHHGHHHHHHHHHHHGGHHHHHHHHHHHHHHGHHHHHHHHHHHHHHHHHHHHHHHHHHHHHHHHHHHHHHHGHHHHHHHHHHGGH
@M05620:45:000000000-G6HP7:1:1101:26335:9423 1:N:0:175
TACCTGTACTGGGGAAGCATTTGAATATCCCCCCATGGTGATGGGGACGGAGAACTGCTCCATAAACACAGGCAACGTGCCTAACTTTCCCGGGAAGATGAAGTCAAAGAGCGACCACAGCTCTTCGGAGGTTATTTTGCATCGGTGAGCCAGACAGAATGATCCGATGAGGGGTGCGAAACTATTTGAGGAAAGGAAGCACCTTTTTATTAAATTTACCTTTTAGCAATCGCCATTCCTACCCTAAAGAT
+
CCCCCFFFFFFFGGGGGGGGGGHHHHHHHHHGGGGHHHHHGHHHHGGGGGGGGHHHHHHHHHHHHHHHHHHHGHHHGHHHHHHHHHHHHHHGGGEGGHHHHHHHHHHHHHGHGGGGGHHHHHHHHHHGGGGCHHHHHHHGGHHGGEGGHCHHHHGHHHHHHHHHHHEGGHHHGGEDGGGGGGGGGGGGGGGFFGGGFGGGGGFFFFFFFFFFFFFFFFFFFFFFFFFFFFFFFFFFFFFFFFFFFFFFFFF
@M05620:45:000000000-G6HP7:1:1101:3949:9428 1:N:0:175
ATCTCTATCTCCTAAAAACCTGTTTAGATTTGGAGATAGACCTTCAGGTTTTTCATCATTTTCTGCATGAATTATACATTGACCACGTTCCAGCGTGGTCAGTTTGCAGCATTCTGTTATTTTGTTTGACAGAGTGTCTTGTTGAGAACATATGTAGGACATGATTTTTTCCTGCAACAGGGAAAATAAAGTATAAGTTTTAAAGATTTATTCTTTAATAAAGGATCTCAAAGCCAGCTTTAGAAAAAGGA
+
ABBCCFFFFFFFGGGGGGGGGGHHHHHHHHHHHCHHHHHHHHHHHHHHHHHGGHHHHHIHHIHHHHHHHHHHHHHHHHHHHHHHHHGHHHHHHHGGGGHHHGHHHHHHHHHHHHHHHHHHHHHHHHHHFHHHHHHHHHHHHHHHHHHHHHHHHHHHHHHHHHHHHHHHHGHHHHHFHHHHHGGHHHGHGHHHHHGHHHHHHHHHHHHHHHHHHHHHHGHHFGFHHHHHFGHHHHHHHGHHHHEFFHHHGGH
@M05620:45:000000000-G6HP7:1:1101:11110:9431 1:N:0:175
TACCTGTACTGGGGAAGCATTTGAATATCCCCCCATGGTGATGGGGACGGAGAACTGCTCCATAAACACAGGCAACGTGCCTAACTTTCCCGGGAAGATGAAGTCAAAGAGCGACCACAGCTCTCGGAGGTTATTTTGCATCGGTGAGCCAGACAGAATGATCCGATGAGGGGTGCGAAACTATTTGAGGAAAGGAAGCACCTTTTTATTAAATTTACCTTTTAGCAATCGCCATTCCTACCCTAAAGATC
+
CCCDDFFFFFFFGGGGGGGGGGHHHHHHHHHGGGGHHHGHHHHHHGGGGGGGGHHHHHHHHHHHHHHHHHHHGHHHGHHHHHHHHHHHHHHGGGGGGHHHHHHHHHHHHHHHGGGGGHHHHHHHHGGGGGEHHHHHHHHHHHGGGGGHHHHHHGHHHHHHHHHHHGGGHHHGGFGGGGGGGGGGHHHGGGFGGGGGGGGGGFFFFFFFHHFFFFFHHFFFHFFFFFFFFFFFFFFFFFFFFFFFFFFFFFF
@M05620:45:000000000-G6HP7:1:1101:3965:9436 1:N:0:175
ATCTCTATCTCCTAAAAACCTGTTTAGATTTGGAGATAGACCTTCAGGTTTTTCATCATTTTCTGCATGAATTATACATTGACCACGTTCCAGCGTGGTCAGTTTGCAGCATTCTGTTATTTTGTTTGACAGAGTGTCTTGTTGAGAACATATGTAGGACATGATTTTTTCCTGCAACAGGGAAAATAAAGTATAAGTTTTAAAGATTTATTCTTTAATAAAGGATCTCAAAGCCAGCTTTAGAAAAAGGA
+
BBBBBFFFFFFFGGGGFGGGGGHHHHHHHHHHHGHHHHHHHHHHHGHHHHHGGHHHHHHHHHHHBGHHHHHHHHHHHHHHHHHHGHFHHHHHFHEGDEHGHHHHHHHHHHHHHHHHHHHHHHHHHHHHHHHGCFHFHHHHHHHGFGHGHHEFHFHGHGHHHHHHHHHHHGHGHFHGHHHFHEGHHHGHGBDGFHGHGHHHHHHHHHHHHHHHHGHHHHHGFH0<GGHHHHFGGHHHGEHHHHBFFCFH..C
@M05620:45:000000000-G6HP7:1:1101:26335:9444 1:N:0:175
TACCTGTACTGGGGAAGCATTTGAATATCCCCCCATGGTGATGGGGACGGAGAACTGCTCCATAAACACAGGCAACGTGCCTAACTTTCCCGGGAAGATGAAGTCAAAGAGCGACCACAGCTCTTCGGAGGTTATTTTGCATCGGTGAGCCAGACAGAATGATCCGATGAGGGGTGCGAAACTATTTGAGGAAAGGAAGCACCTTTTTATTAAATTTACCTTTTAGCAATCGCCATTCCTACCCTAAAGAT
+
BCCCCFFFFFFFGGGGGGGGGGHHHHHHHHHGGGGHHHHHHHHGHGGGGGGGGHHHHHHHHHHHHHHHHHHHGHHHGHHHHHHHHHHHHHHGGGGGGHHHHHHHHHHHHHHHGGGGGHHHHHHHHHHGGGGEHHHHHHHHHHHGGEGGHFHHHHGHHHHHHHHHHHGGGHHHGGDFGGGGGGGGGGGGGGGFGGGGGGGGGGFFFFFFFFFFFFFFFFFFFFFFFFFFFFFFFFFFFFFFFFFFFFFFFFF
@M05620:45:000000000-G6HP7:1:1101:17079:9444 1:N:0:175
ATCTCTATCTCCTAAAAACCTGTTTAGATTTGGAGATAGACCTTCAGGTTTTTCATCATTTTCTGCATGAATTATACATTGACCACGTTCCAGCGTGGTCAGTTTGCAGCATTCTGTTATTTTGTTTGACAGAGTGTCTTGTTGAGAACATATGTAGGACATGATTTTTTCCTGCAACAGGGAAAATAAAGTATAAGTTTTAAAGATTTATTCTTTAATAAAGGATCTCAAAGCCAGCTTTAGAAAAAGGA
+
DCCDDFFFFFFFGGGGGGGGGGHHHHHHHHHHHHHHHHHHHHHHHHHHHHHGGHHHHIIHHHHHIHHHHHHHHHHHHHHHHHHHHHGHHHHHHHGGGGHHHHHHHHHHHHHHHHHHHHHHHHHHHHHHHHHHHHHHHHHHHHHHHHHHHHHHHHHHHHHHHHHHHHHHHGHHHHHHHHHHHGGHHHHHHHHHHHHHHHHHHHGHHHHHHHHHHHHHHHHHHHHHHHHHHHHHHHHHHGHHHHGFFGHHGGH
@M05620:45:000000000-G6HP7:1:1101:27971:9460 1:N:0:175
TACCTGTACTGGGGAAGCATTTGAATATCCCCCCATGGTGATGGGGACGGAGAACTGCTCCATAAACACAGGCAACGTGCCTAACTTTCCCGGGAAGATGAAGTCAAAGAGCGACCACAGCTCTCGGAGGTTATTTTGCATCGGTGAGCCAGACAGAATGATCCGATGAGGGGTGCGAAACTATTTGAGGAAAGGAAGCACCTTTTTATTAAATTTACCTTTTAGCAATCGCCATTCCTACCCTAAAGATC
+
BCBCCFFFFFFFGGGGGGGGGGHHHHHHHHHGGGGHHHFFEGHHHGGGGGGGGHHHHHHHHHHHHHHHHHHHGHHHGHHHHHHHHHHHHHHGGGGGGHHHHHHHHHHHHHHHGGGGGHHHHHHHHDGEGGGHHHHHHHHGHHGGGGGHHHHHHGHHGHHHHHHHHFGGHHHGGCEGGC@DGGGGGGGFEGFFGGF/FGGGGFFFFFFFFFFFFFFFFFFFFFFFFFFFFFFFFFFFFFFFFFFFFFFFFFB
@M05620:45:000000000-G6HP7:1:1101:27958:9474 1:N:0:175
TACCTGTACTGGGGAAGCATTTGAATATCCCCCCATGGTGATGGGGACGGAGAACTGCTCCATAAACACAGGCAACGTGCCTAACTTTCCCGGGAAGATGAAGTCAAAGAGCGACCACAGCTCTCGGAGGTTATTTTGCATCGGTGAGCCAGACAGAATGATCCGATGAGGGGTGCGAAACTATTTGAGGAAAGGAAGCACCTTTTTATTAAATTTACCTTTTAGCAATCGCCATTCCTACCCTAAAGATC
+
CDDDDFFFFFFFGGGGGGGGGGHHHHHHHHHGGGGHHHFGHHHHHGGGGGGGGHHHHHHHHHHHHHHHHHHHGHHHGHHHHHHHHHHHHHHGGGGGGHHHHHHHHHHHHHHHGGGGGHHHHHHHHGGGGGGHHHHHHHHGHHGGGGGHHHHHHGHHHHHHHHHHHGGGHHHGGCGGGFGGGGGHHHHGGGGGGGGFGGGGGFFFFFFFFFFFFFFFFFFFFFFFFFFFFFFFFFFFFFFHFFFFFFFFFFF
@M05620:45:000000000-G6HP7:1:1101:17867:9509 1:N:0:175
ATCTCTATCTCCTAAAAACCTGTTTAGATTTGGAGATAGACCTTCAGGTTTTTCATCATTTTCTGCATGAATTATACATTGACCACGTTCCAGCGTGGTCAGTTTGCAGCATTCTGTTATTTTGTTTGACAGAGTGTCTTGTTGAGAACATATGTAGGACATGATTTTTTCCTGCAACAGGGAAAATAAAGTATAAGTTTTAAAGATTTATTCTTTAATAAAGGATCTCAAAGCCAGCTTTAGAAAAAGGA
+
3>AABFBFFFFFGGGGGGGGGGHGHGHFHHHHCFBCGGHBGHHHHFGHHHHGGHGHHHHHHHHHGHHHDEGHHHHHHFFHHHHHHHGHHHHFHHGGGCHHHHHHHHHHFHFGHHHHHHFGHHHHHHHFGHFHCGHHHHHHEHHGEGE4GHHFHHHHGFGHHHHFHHHHHGHHHFHFGHHF//FAFCFDGGHHHHBGHHHHHFG<GHHHHGHHHHHHD0=D0=GGHGGHHHFFFHFFHGHHHHH0=BGC.D:
@M05620:45:000000000-G6HP7:1:1101:21759:9534 1:N:0:175
CATCCTGACCCTGAAGTACCCCGGCTTGATTTCTGACATTAGATCGGAAGAGCACACGTCTGAACTCCAGTCACAGAAGACCATCTCGTATGCCGTCTTCTGCTTGAAAAAACACCCAGTGCTGCTGACCGAGGCCCCCCTGAACCCCAAGGCCAACAGAGAGAAGATGACTCAGGTGAGGCTCGGCCGACGCCCGTGCTCCTCCCGTCCTTTCCCCAGTCATTTTCTGCCCGGCTTGATTTCTGACATTA
+
BBBBBFFFFFFFGGGGGGGGGGE2AAAEGDGHFDF5FBGEGD5DGF2AFEHCFHHHFEFEFFHFFHHFFHBE@FH@GCB33F23F33B?EC34@>>ECF@D4G43F?F3BG@/?0//??B3BFGGFFDGHGGGCGGGGGGGEHHHHGGGGHGHHHGEEHHGHGGHFHHFHHHHHHBHBGHGGEFBBED-@B-@BBB@A?.BFFF/E9.;AA/;B/FFF.BFFFEFF9BBFF?DBB-B=F/;/9FFFFBFF9
@M05620:45:000000000-G6HP7:1:1101:17864:9536 1:N:0:175
ATCTCTATCTCCTAAAAACCTGTTTAGATTTGGAGATAGACCTTCAGGTTTTTCATCATTTTCTGCATGAATTATACATTGACCACGTTCCAGCGTGGTCAGTTTGCAGCATTCTGTTATTTTGTTTGACAGAGTGTCTTGTTGAGAACATATGTAGGACATGATTTTTTCCTGCAACAGGGAAAATAAAGTATAAGTTTTAAAGATTTATTCTTTAATAAAGGATCTCAAAGCCAGCTTTAGAAAAAGGA
+
CCCCCFFFFFFFGGGGGGGGGGHHHHHHHHHHHHHHHHHHHHHHHHHHHHHGGHHHHIHHHHIIIHHHHHHHHHHHHHHHHHHHHHGHHHHHHHGGGGHHHHHHHHHHHHHHHHHHHHHHHHHHHHHHHHHHHHHHHHHHHHHHHHHHHHHHHHHHHHHHHHHHHHHHHGHHHHHHHHHHHGGHHHHHHHHHHHHHHHHHHHGHHHHHHHHHHHHHHHHHHHHHHHHHHHHHHHHHHGHHHHHHHHHHGGH
@M05620:45:000000000-G6HP7:1:1101:5619:9536 1:N:0:175
ATCTCTATCTCCTAAAAACCTGTTTAGATTTGGAGATAGACCTTCAGGTTTTTCATCATTTTCTGCATGAATTATACATTGACCACGTTCCAGCGTGGTCAGTTTGCAGCATTCTGTTATTTTGTTTGACAGAGTGTCTTGTTGAGAACATATGTAGGACATGATTTTTTCCTGCAACAGGGAAAATAAAGTATAAGTTTTAAAGATTTATTCTTTAATAAAGGATCTCAAAGCCAGCTTTAGAAAAAGGA
+
CDDDDFFFFFFFGGGGGGGGGGHHHHHHHHHHHHHHHHHHHHHHHHHHHHHGGHHHHHHHHHHHIHHHHHHHHHHHHHHHHGHHHHGHHHHHHHGGGGHHHHHHHHHHHH1FHHHHHHHHHHHHHHHHGHGHHHHHHHHHHHHHHHHHHHHHHHHHHHHHHHHHHHHHHGHHHHHHHHHHHGGHHHHHHHHGHHHHHHHHHGHHHHHHHGGHHHHHHHHHHGHHHHHHHHHHHHHHHGHHHHGHGHHGGGH
@M05620:45:000000000-G6HP7:1:1101:6171:9596 1:N:0:175
ATCTCTATCTCCTAAAAACCTGTTTAGATTTGGAGATAGACCTTCAGGTTTTTCATCATTTTCTGCATGAATTATACATTGACCACGTTCCAGCGTGGTCAGTTTGCAGCATTCTGTTATTTTGTTTGACAGAGTGTCTTGTTGAGAACATATGTAGGACATGATTTTTTCCTGCAACAGGGAAAATAAAGTATAAGTTTTAAAGATTTATTCTTTAATAAAGGATCTCAAAGCCAGCTTTAGAAAAAGGA
+
AAABBFFFFFFFGGGGGGGGGFFHHFHHHHHHHGHHHHHFHHHHHHHHHHHGGHHHHHHGHHHHHHHHHFFHHHHHHHHHHHHHHHGHHHHHHHGGGGHHHHHHHHHHHHHHHHHHHHHHHHHHHHHHGHGHHHFGHHHHHHHHDGHHHHHHHHHHHHHGHGHHHHHHHDHHHHHHHHFHHGAGHHGHFHHHHHHHGFGHHGFGGHHHHGGHHHHHHHHHHGHGHHHHGHHHHHFHHGHHHGHFCB/CDGH
@M05620:45:000000000-G6HP7:1:1101:22743:9596 1:N:0:175
ATCTCTATCTCCTAAAAACCTGTTTAGATTTGGAGATAGACCTTCAGGTTTTTCATCATTTTCTGCATGAATTATACATTGACCACGTTCCAGCGTGGTCAGTTTGCAGCATTCTGTTATTTTGTTTGACAGAGTGTCTTGTTGAGAACATATGTAGGACATGATTTTTTCCTGCAACAGGGAAAATAAAGTATAAGTTTTAAAGATTTATTCTTTAATAAAGGATCTCAAAGCCAGCTTTAGAAAAAGGA
+
CDCDCFFFFFFFGGGGGGGGGGHHHHHHHHHHHHHHHHHHHHHHHHHHHHHGGHHHHHHHHHIHIHHHHHHHHHHHHHHHHHHHHHGHHHHHHHGGGGHHHHHHHHHHHHHHHHHHHHHHHHHHHHHHHHHHHHHHHHHHHHHHHHHHHHHHHHHHHHHHHHHHHHHHHGHHHHHHHHHHHGGHHHHHHHHHHHHHHHHHHHHHHHHHHHHHHHHHHHHHHHHHHHHHHHHHHHHHHGHHHHGGHHHHGGH
@M05620:45:000000000-G6HP7:1:1101:22756:9609 1:N:0:175
ATCTCTATCTCCTAAAAACCTGTTTAGATTTGGAGATAGACCTTCAGGTTTTTCATCATTTTCTGCATGAATTATACATTGACCACGTTCCAGCGTGGTCAGTTTGCAGCATTCTGTTATTTTGTTTGACAGAGTGTCTTGTTGAGAACATATGTAGGACATGATTTTTTCCTGCAACAGGGAAAATAAAGTATAAGTTTTAAAGATTTATTCTTTAATAAAGGATCTCAAAGCCAGCTTTAGAAAAAGGA
+
CBBCCFFFFFFFGGGGGGGGGGHHHHGHHHHHFGHFHHHGHHHHHHHEHHHGEHHHHHHHHHGHHHHHHHHHHHHHHGHHHHHHHHGHHHHHHHGFGGHHHHHHHHHHHHHHHHHHHHHHHHHHHHHHHHHHHHHHHHHHHHHHHHHHHHHHHHHHHHHHHGHHHHHHHGHHHHHHHHGHHGGHHHHHH1FGHHHHHGHHHHGHHHHHHHHHHHHHHHHHFHHHHHHHHHHHHHHHHGHHHHGHGCGHGGG
@M05620:45:000000000-G6HP7:1:1101:3634:9611 1:N:0:175
CATCCTGACCCTGAAGTACCCCGGCTTGATTTCTGACATTAGATCGGAAGAGCACACGTCTGAACTCCAGTCACAGAAGACCATCTCGTATGCCGTCTTCTGCTTGAAAAAAAAAAAAAAAAATAAATAGTGTACAGAAATATGAAGTTACACACCTAAGACTCAACAATTCAGAACGTAAAGATCCAATAAGTATATAAGGTAGCAAAGAAGAATAACTTGAGATAACTTGAAGCAATATACGACATATA
+
CCCCCFFFFFFFGGGGGGGGGGGGGGGGHHHHHHHHHHHHHHHHHHGFGGHHHHHHHGHHHGHHHHHHHHHHHHHHHHHHHHHHCHHHGGHHHHGGGHGHHHHHHHHHGHHFEFGD><//>><01111101<111111001111111=111100../00/001000<0901<1111<.....<101000:001:1111111011001<0//./0/011011100.111011:00100/0:111...-.<11
@M05620:45:000000000-G6HP7:1:1101:6178:9613 1:N:0:175
ATCTCTATCTCCTAAAAACCTGTTTAGATTTGGAGATAGACCTTCAGGTTTTTCATCATTTTCTGCATGAATTATACATTGACCACGTTCCAGCGTGGTCAGTTTGCAGCATTCTGTTATTTTGTTTGACAGAGTGTCTTGTTGAGAACATATGTAGGACATGATTTTTTCCTGCAACAGGGAAAATAAAGTATAAGTTTTAAAGATTTATTCTTTAATAAAGGATCTCAAAGCCAGCTTTAGAAAAAGGA
+
CCCCCFFFFFFFGGGGGGGGGGHHHHHHHHHHHGHHHHHHHHHHHHHHHHHGGHHHHHHHHIIHIHHHHHHHHHHHHHHHHHHHHHGHHHHHHHGGGGHHHHHHHHHHHHHHHHHHHHHHHHHHHHHHGHHHHHHHHHHHHHHHHHHHHHHHHHHHHHHHHHHHHHHHHGHHHHHHHHHHHGGHHHHHHHHHHHHHHHHHHHHHHHHHHHHHHHHHHHHHHHHHHHHHHGHGGHHHHGHHHHGHHHGHGGH
@M05620:45:000000000-G6HP7:1:1101:6177:9632 1:N:0:175
ATCTCTATCTCCTAAAAACCTGTTTAGATTTGGAGATAGACCTTCAGGTTTTTCATCATTTTCTGCATGAATTATACATTGACCACGTTCCAGCGTGGTCAGTTTGCAGCATTCTGTTATTTTGTTTGACAGAGTGTCTTGTTGAGAACATATGTAGGACATGATTTTTTCCTGCAACAGGGAAAATAAAGTATAAGTTTTAAAGATTTATTCTTTAATAAAGGATCTCAAAGCCAGCTTTAGAAAAAGGA
+
BBBAAFFFFFFFGGGGGGGGGGHHHFGGHHHHHCHFHHHHHHHHHHHGHHHGGHHHHHHHHHHHHHHHHHHHHFHHHHHHHHHHHHGHHHHHFHGGGGHHHHHHHHHHHHGHHHHHHHHHHHHHHGHHHHHHHHGHHHHHHHHHFHHGHHFHHHHHHHHHHHHGHHHHHGHHHHHHHHHHHGAGCFFGFHGHHHEHGGHHHHHGHGHHHHHHHHHHHHHHHBGBHHHHHHHHHHHHGGHHHHHHHB:G.AF
@M05620:45:000000000-G6HP7:1:1101:6510:9672 1:N:0:175
TACCTGTACTGGGGAAGCATTTGAATATCCCCCCATGGTGATGGGGACGGAGAACTGCTCCATAAACACAGGCAACGTGCCTAACTTTCCCGGGAAGATGAAGTCAAAGAGCGACCACAGCTCTCGGAGGTTATTTTGCATCGGTGAGCCAGACAGAATGATCCGATGAGGGGTGCGAAACTATTTGAGGAAAGGAAGCACCTTTTTATTAAATTTACCTTTTAGCAATCGCCATTCCTACCCTAAAGATC
+
CCCCCFFFFFFFGGGGGGGGGGHHHGHHHHHGGGGHHHGHHHHHHGGGGGGGGHHHHHHHHHHHHHHHHHHHGHHHGHHHHHHHHHHHHHHGGGEGGHHHHHHHHHHHHHHHGGGGGHHHHHHHHGGGGGGHHHHHHHHHHHGGGGGHHHHHHGHHHHHHHHHHHGGGHHHGGDGGFDGCGGGGGGGGGF;FGGGGGGGGGFFFFFFFFFFFBBFFFFFFFFFFFFFFFFEFFFFFFFFFFFFFFBFFFFF
@M05620:45:000000000-G6HP7:1:1101:23510:9689 1:N:0:175
ATCTCTATCTCCTAAAAACCTGTTTAGATTTGGAGATAGACCTTCAGGTTTTTCATCATTTTCTGCATGAATTATACATTGACCACGTTCCAGCGTGGTCAGTTTGCAGCATTCTGTTATTTTGTTTGACAGAGTGTCTTGTTGAGAACATATGTAGGACATGATTTTTTCCTGCAACAGGGAAAATAAAGTATAAGTTTTAAAGATTTATTCTTTAATAAAGGATCTCAAAGCCAGCTTTAGAAAAAGGA
+
DDDDDFFFFFFFGGGGGGGGGGHHHHHHHHHHHHHHHHHHHHHHHHHHHHHGGHHHHIHHHHHIHHHHHHHHHHHHHHHHHHHHHHGHHHHHHHGGGGHHHHHHHHHHHHHHHHHHHHHHHHHHHHHHHHHHHHHHHHHHHHHHHHHHHHHHHHHHHHHHHHHHHHHHHGHHHHHHHHHHHGGHHHHHHHHHHHHHHHHHHHHHHHHHHHHHHHHHHHHHHHHGHHHHHHHHHHHHHGHHHHHHHGHHGGH
@M05620:45:000000000-G6HP7:1:1101:23522:9704 1:N:0:175
ATCTCTATCTCCTAAAAACCTGTTTAGATTTGGAGATAGACCTTCAGGTTTTTCATCATTTTCTGCATGAATTATACATTGACCACGTTCCAGCGTGGTCAGTTTGCAGCATTCTGTTATTTTGTTTGACAGAGTGTCTTGTTGAGAACATATGTAGGACATGATTTTTTCCTGCAACAGGGAAAATAAAGTATAAGTTTTAAAGATTTATTCTTTAATAAAGGATCTCAAAGCCAGCTTTAGAAAAAGGA
+
?AABBFFFFFFFGDGGGGGGGGHHH5GHHHHHFHFHHHHFHHHHHHHHHHHGGHFHHHHHHHHHHHHHHGHHHGHHHHHHHHHHHHGHHHHHHHGGGGHHHHHHHHHHHHGHHHHHHHHHHHHHGGHHHFHHGHGHHHHHHHHH4GHFGGHHHHHHHHHHHHHHHHHHHGHHHHHHBGHHHGGHHHFHGHGHHH1FGFFHHGH1FDGHHHHHHHHHFBGHHGHGHHHHHHHHFHHGHGHHHHGHHGGHG?G
@M05620:45:000000000-G6HP7:1:1101:13592:9738 1:N:0:175
AGATTACTGCAACAGTTCCCCCACACTCTTTCCCGACAAGCCAGGGACAAAACAAAGATCGGAAGAGCACACGTCTGAACTCCAGTCACAGAAGACCATCTCGTATGCCGTCTTCTGCTTGAAAAAAAAAAAAAAAAAATAACCAATAATAAGTCTTCAATGTGTCGATAATTCAATTCTAACACCATTCTTTTACTATGATCAAGAAAAGCGAGAGATCACAGAATGATTGTCGGAACGAGATGCACCTC
+
BBACCFFFFFBDGGGBGGGGGGGG2FHHHHHHHHGGGGGHHGHHHGGGGHH1BBBGHHHHHGGGGHHHHHHHGHHHGHHHHHHHHGHHHHHHHHHHHHGFHHHFGHHHHGGGHGHHHHHHHGHHHHFGGGD<>>-----.0000:;000:0000000000000000.....000000000:0000..0000000000;000:;0:00//:/:..---.000/000000;00000.--.;.....0000//.
@M05620:45:000000000-G6HP7:1:1101:16216:9831 1:N:0:175
ATCTCTATCTCCTAAAAACCTGTTTAGATTTGGAGATAGACCTTCAGGTTTTTCATCATTTTCTGCATGAATTATACATTGACCACGTTCCAGCGTGGTCAGTTTGCAGCATTCTGTTATTTTGTTTGACAGAGTGTCTTGTTGAGAACATATGTAGGACATGATTTTTTCCTGCAACAGGGAAAATAAAGTATAAGTTTTAAAGATTTATTCTTTAATAAAGGATCTCAAAGCCAGCTTTAGAAAAAGGA
+
3>ABBFFFFFFFGGGBGGGGGGGGHHBGHHHHFFFFHFHHHHGHHFHFHHHGGGGHH5FHHHHHHHFHGBDHHHHHHFHHFFFHGHEHHHHBEGGGDEHHHFHHHFHHFHHHHHHFHHFHHHHHHHHHGHGH3GHHHHHHGHHHHFEHHHHGHHHBGBFHHHFHHHHHHGHHHHHHFHHEHGGHHGGFH1?FDHGGHHHHHHHHHGHHHHHHHHHHHGHH0=DFC<GHGF00DGHBHFHHHGECGFHFAA/
@M05620:45:000000000-G6HP7:1:1101:16213:9849 1:N:0:175
ATCTCTATCTCCTAAAAACCTGTTTAGATTTGGAGATAGACCTTCAGGTTTTTCATCATTTTCTGCATGAATTATACATTGACCACGTTCCAGCGTGGTCAGTTTGCAGCATTCTGTTATTTTGTTTGACAGAGTGTCTTGTTGAGAACATATGTAGGACATGATTTTTTCCTGCAACAGGGAAAATAAAGTATAAGTTTTAAAGATTTATTCTTTAATAAAGGATCTCAAAGCCAGCTTTAGAAAAAGGA
+
DDDDDFFFFFFFGGGGGGGGGGHHHHHHHHHHHHHHHHHHHHHHHHHHHHHGGHHHHHHHIIHHIHHHHHHHHHHHHHHHHHHHHHGHHHHHHHGGGGHHHHHHHHHHHHHHHHHHHHHHHHHHHHHHHHHHHHHHHHHHHHHHHHHHHHHHHHHHHHHHHHHHHHHHHGHHHHHHHHHHHGGHHHHHHHHHHHHHHHHHHHHHHHHHHHHHHHHHHHHHHHGHHHHHHHHHHHHHHGHHHHHHHHHHGGH
@M05620:45:000000000-G6HP7:1:1101:16192:9855 1:N:0:175
ATCTCTATCTCCTAAAAACCTGTTTAGATTTGGAGATAGACCTTCAGGTTTTTCATCATTTTCTGCATGAATTATACATTGACCACGTTCCAGCGTGGTCAGTTTGCAGCATTCTGTTATTTTGTTTGACAGAGTGTCTTGTTGAGAACATATGTAGGACATGATTTTTTCCTGCAACAGGGAAAATAAAGTATAAGTTTTAAAGATTTATTCTTTAATAAAGGATCTCAAAGCCAGCTTTAGAAAAAGGA
+
CCCCCFFFFFFFGGGGGGGGGGHHHHHHHHHHHHHHHHGHHHHHHHHHHHHGGHHHHIHHHHIHIHHHHHHHHHHHHHHHHHHHHHGHHHHHHHGFGGHHHHHHHHHHHHHHHHHHHHHHHHHHHHHHHHHHHHHHHHHHHHHHHHHHHHHHHHHHHHHHHHHHHHHHHGHHHHHHHHHHHGGHHHHHHHHGHHHGHGGHHHHHHHHHHHHHHHHHHGHHHHHHHHHHHHHHHHHHHGGHHHHHHHHGGGH
@M05620:45:000000000-G6HP7:1:1101:26377:9902 1:N:0:175
TACCTGTACTGGGGAAGCATTTGAATATCCCCCCATGGTGATGGGGACGGAGAACTGCTCCATAAACACAGGCAACGTGCCTAACTTTCCCGGGAAGATGAAGTCAAAGAGCGACCACAGCTCTTCGGAGGTTATTTTGCATCGGTGAGCCAGACAGAATGATCCGATGAGGGGTGCGAAACTATTTGAGGAAAGGAAGCACCTTTTTATTAAATTTACCTTTTAGCAATCGCCATTCCTACCCTAAAGAT
+
CCCCCFFFFFFFGGGGGGGGGGHHHHHHHHHGGGGHHHHHHHHHHGGGGGGGGHHHHHHHHHHHHHHHHHHHGHHHGHHHHHHHHHHHHHHGGGGGGHHHHHHHHHHHHHHHGGGGGHHHHHHHFFGD?CDGF1GHHF<D1=<ED>AA<FF0CHF/CGFGF0=GGH?ADBGGGG.:A?EGG-C0BFFFEFGGGBFAFFFFGGAFFFFF?FFFFBFFFFFBFFFEB/FFB:;.AF.EBF//BFF./BFFE/9
@M05620:45:000000000-G6HP7:1:1101:7538:9913 1:N:0:175
CATCCTGACCCTGAAGTACCCGGCTTGATTTCTGACATTAGATCGGAAGAGCACACGTCTGAACTCCAGTCACAGAAGACCATCTCGTATGCCGTCTTCTGCTTGAAAAAAAAAAAAAAGTCAGCTGGGGGGCTTTCTTTGTGTAATCAACGAGCCACCTGAAAGAAGCATTTGTTAACTAAGTCCTGCTGTTTCATTCATGAGTTTTTATCCGCCTTGCTTCTTCTCACAGACTCTCTCCTCTCATGCCA
+
CCCCCFFFFFFFGGGGGGGGGGGGGGGHHHHHHHGHGHHGHGHHHGGEGHHHHHGHGHHHGGGHHHHHHHHHHGHHGHFHHHHHHHGGDHHHHGEEHGHHHHGHHFHFBHCGGCG>/<//11@11110/----@.B09BFFFB/BF00;;BA?D9@B99AFF000/.9B:B;90;BF00909;BFBB00:000000;FFFFF9B0:BFAA9BF.;D?A0BF;0;B0009BB00;FFBFB0B0B0/9;0:B9
@M05620:45:000000000-G6HP7:1:1101:25412:9920 1:N:0:175
ATCTCTATCTCCTAAAAAGGAAGAAAGGGGAGGGAAGATCGGAAGAGCACACGTCTGAACTCCAGTCACAGAAGACCATCTCGTATGCCGTCTTCTGCTTGAAAAAAAAAAAACAAAACAAACTGAACACCCCTATACATTTTCTTACTCTAAAGCTTTCCCACGCTACCTCTCCACCCTATACCCCCTCTATTCTTTACTCATCGTCTCGGCAGGCCACCCACCTCGCTCTACTTCTTCACAACATCTAC
+
CCCCCFFFFFFFGGGGGGGGGGHFFGHHGGGGGGGHGHHHHGGGGHHGHHHHGHHHGHHHHHHHHGHHHHHHHHHHHHHBHHHGGHHHHGGGHGHHHHHHHHHHHHGGCGCC>/???00//0/11?1110.>-..11>1110000000000000000000000.-...-/0:0//0/.../;00;/.--./00000000000000/...//..---....:.9...9.-.9.////////;///..:///;
@M05620:45:000000000-G6HP7:1:1101:5720:9962 1:N:0:175
ATCTCTATCTCCTAAAAACCTGTTTAGATTTGGAGATAGACCTTCAGGTTTTTCATCATTTTCTGCATGAATTATACATTGACCACGTTCCAGCGTGGTCAGTTTGCAGCATTCTGTTATTTTGTTTGACAGAGTGTCTTGTTGAGAACATATGTAGGACATGATTTTTTCCTGCAACAGGGAAAATAAAGTATAAGTTTTAAAGATTTATTCTTTAATAAAGGATCTCAAAGCCAGCTTTAGAAAAAGGA
+
CCCCCFFFFFFFGGGGGGGGGGGHHHHHHHHHHHHHHHHHHHHHHHHHHHHGGHHHHHHHHHHHIHHHHHHHHHHHHHHHHGHHGHGHHHHHHHGFGGHHHHHHHHHHHHHHHHHHHHHHHHHHHHHHHHGHHHHHHHHHHHHHHHGHHHHHHHHHHHHHHHHHHHHHHGHHHHHHHHHHHGGGHHHGGFHHHHHGHFGHHHHHHHHHHHHHHHHHHGHHHFHHHHHHHHHHHHHGGGGHHHHFFGGFGGH
@M05620:45:000000000-G6HP7:1:1101:5737:9975 1:N:0:175
ATCTCTATCTCCTAAAAACCTGTTTAGATTTGGAGATAGACCTTCAGGTTTTTCATCATTTTCTGCATGAATTATACATTGACCACGTTCCAGCGTGGTCAGTTTGCAGCATTCTGTTATTTTGTTTGACAGAGTGTCTTGTTGAGAACATATGTAGGACATGATTTTTTCCTGCAACAGGGAAAATAAAGTATAAGTTTTAAAGATTTATTCTTTAATAAAGGATCTCAAAGCCAGCTTTAGAAAAAGGA
+
DDDDDFFFFFFFGGGGGGGGGGHHHHHHHHHHHGHHHHHHHHHHHHHHHHHGGHGHHHHHIIIIHHHHHHHHHHHHHHHHHHHHHHGHHHHHHHGGGGHHHHHHHHHGHHHHHHHHHHHHHHHHHHHHGHHHHHHHHHHHHHHHHHHHHHHHHHHHHHHHHHHHHHHHHGHHHHHHHHHHHGGGHHHHHHHGGGHHHGHHHGHHHHHHHHHHHHHHGHHHHGHHHHHGHGHGHHHHHGHHHHHHHHGHGGH
@M05620:45:000000000-G6HP7:1:1101:5718:9991 1:N:0:175
ATCTCTATCTCCTAAAAACCTGTTTAGATTTGGAGATAGACCTTCAGGTTTTTCATCATTTTCTGCATGAATTATACATTGACCACGTTCCAGCGTGGTCAGTTTGCAGCATTCTGTTATTTTGTTTGACAGAGTGTCTTGTTGAGAACATATGTAGGACATGATTTTTTCCTGCAACAGGGAAAATAAAGTATAAGTTTTAAAGATTTATTCTTTAATAAAGGATCTCAAAGCCAGCTTTAGAAAAAGGA
+
BCBCCFFFFFFFGGGGGGGGGGHHHHHHHHHHHGHHHHHHHHHHHHHHHHHGGHHHHHHHHHHHHHHHHHHHHHHHHHHHHHHHHHGHHHHHHHGGGGHHHHHHHHHHHHHHHHHHHHHHHHHHHHHHHHHHHHHHHHHHHHHHHHHHHHGHHHHHHHHHHHHHHHHHHGHHHHHGHHHHHGGHHHGHHHHHHHHHHGGHHHHGHHHHHHHHHHHHHHHHHHGHHHHHHHHHHGHHHGHHHHGHHGHH?DH
@M05620:45:000000000-G6HP7:1:1101:11442:10004 1:N:0:175
AGATTACTGCAACAGTTCCCCCTGGACCTGGAAAAGTTTCTTGCCTGGCTTACAGAAGCTGAAACAACTGCCAATGTCCTACAGGATGCTACCCGTAAGGAAAGGCTCCTAGAAGACTCCAAGGGAGTAAAAGAGCTGATGAAACAATGGCAAGTAAGTCAGGCATTTCCGCTTTAGCACTCTTGTGGATCCAATTGAACAATTCTCAGCATTTGTACTTGTAACTGACAAGCCAGGGACAAAACAAAGAT
+
BBACCFFFDDBDGGFBFGGGGGGGGHHHHHHHHHHHFHHHHHHHHHHHHHH3BBGHHHHHHHHHHHHHHHHHHHHHHHHHDFGHHGHHHHDGGHGGEFGGHHFFHHHHGHHHHHHHHHHHHHHGEEGEGFHHHGHHHHGHHGHHHHHHHHHHHGGHHHHHHHHHHHHHHHGGGGGHHHHHHHHHHHHGHHHHHHHHHGHGGHHHHHHHHHHHHHHHHHHHHHGHHHHHHHHHHGGGGGGGGGGGGGGGGGC
@M05620:45:000000000-G6HP7:1:1101:11424:10006 1:N:0:175
AGATTACTGCAACAGTTCCCCCTGGACCTGGAAAAGTTTCTTGCCTGGCTTACAGAAGCTGAAACAACTGCCAATGTCCTACAGGATGCTACCCGTAAGGAAAGGCTCCTAGAAGACTCCAAGGGAGTAAAAGAGCTGATGAAACAATGGCAAGTAAGTCAGGCATTTCCGCTTTAGCACTCTTGTGGATCCAATTGAACAATTCTCAGCATTTGTACTTGTAACTGACAAGCCAGGGACAAAACAAAGAT
+
AA>AAFFFDDFBGGFFGGGGGGGGHHHHHHHHHHHHHHHHHHHHHHHHHHHAFFGHHHHHHHHHHHHHHHHHHHHHHHHHHHHHHGHHHHHHHHGFEEEFGGGHHHHHGHHHHHHHHHHHHHHGGGGGHHHHFGHHHHGHHHHHHHHHHHHHEGGHHHHHHHFFHHHHHHGGGGGF<FGHHHHHHGHGHHHHGCHHHGGHHHHHHHHHGHHHHHHHHHHHGHHHHHHHHHHGHGGGGGGGGGGFGGGGGGG
@M05620:45:000000000-G6HP7:1:1101:6408:10052 1:N:0:175
ATCTCTATCTCCTAAAAACCTGTTTAGATTTGGAGATAGACCTTCAGGTTTTTCATCATTTTCTGCATGAATTATACATTGACCACGTTCCAGCGTGGTCAGTTTGCAGCATTCTGTTATTTTGTTTGACAGAGTGTCTTGTTGAGAACATATGTAGGACATGATTTTTTCCTGCAACAGGGAAAATAAAGTATAAGTTTTAAAGATTTATTCTTTAATAAAGGATCTCAAAGCCAGCTTTAGAAAAAGGA
+
BBBBBFFFFFFFGGGGGGGGFFHHHHHHHHHHHHHHHHHFFGHHHGHHFGHGFHHGHHFHHHHHGHHFHFFGGHHGHHHHHGHHGHEFGHHHHHGEFGHHHHGFHHHHHHHHHHFHHHHHHHHHGHHHHHHHHHHHGHHHHGHHHHHHHHHHHHGGHHGGFHHHHHGHHGHHHHHHHHFHHGGHHHFHHDGHHHHHHHHHHHHHHHHHHHHHHHHHHHHHGGHGHHHHHHGFHHHHHGHHHHHHGEHGGGH
@M05620:45:000000000-G6HP7:1:1101:13090:10070 1:N:0:175
ATCTCTATCTCCTAAAAACCTGTTTAGATTTGGAGATAGACCTTCAGGTTTTTCATCATTTTCTGCATGAATTATACATTGACCACGTTCCAGCGTGGTCAGTTTGCAGCATTCTGTTATTTTGTTTGACAGAGTGTCTTGTTGAGAACATATGTAGGACATGATTTTTTCCTGCAACAGGGAAAATAAAGTATAAGTTTTAAAGATTTATTCTTTAATAAAGGATCTCAAAGCCAGCTTTAGAAAAAGGA
+
CCCCCFFFFFFFGGGGGGGGGGHHHHHHHHHHHHHHHHHHHHHHHHHHHHHGGHHHHIHHHIHHIHHHHGHHHHHHHHHHHHHHHHGHHHHHHHGGGGHHHHHHHHHFHHHHHHHHHHHHHHHHHHHHGHHHHHHHHHHHHHHHHHHHHHHHHHHHHHHHHHHHHHHHHGHHHHHHHHHHHGGHHHHHGHHGGHHHHGGHHHHHHHHHHHHHHHHHHHHHHHHHHHGHHGHHHHHHHGHHHHHGHGHHGGH
@M05620:45:000000000-G6HP7:1:1101:13071:10070 1:N:0:175
ATCTCTATCTCCTAAAAACCTGTTTAGATTTGGAGATAGACCTTCAGGTTTTTCATCATTTTCTGCATGAATTATACATTGACCACGTTCCAGCGTGGTCAGTTTGCAGCATTCTGTTATTTTGTTTGACAGAGTGTCTTGTTGAGAACATATGTAGGACATGATTTTTTCCTGCAACAGGGAAAATAAAGTATAAGTTTTAAAGATTTATTCTTTAATAAAGGATCTCAAAGCCAGCTTTAGAAAAAGGA
+
AABBBFFFFFFFGGGGGGGGGGHHHHHHHHHHHHHHHHHHHHHHHHHHHHHGGHHHHHHHHHHHHHHHHHHHHHHHHHHHGHHHHHGHHHHHHHGGGGHHHGHHHHHHHHHHHHHHHHHHHHHHHHHHHHHHHHHHHHHHHHHHHHHBHHHHHHHHHHHHHHHFHHHHHGHHHHHHGHHFHGGHHHHHHHHHHHFHHGGHHHGGHHHHHHHHHHHHHHHHHHBGFHGHHHHHHHHHHGHHHHHHHHHHDDG
@M05620:45:000000000-G6HP7:1:1101:27738:10072 1:N:0:175
ATCTCTATCTCCTAAAAACCTGTTTAGATTTGGAGATAGACCTTCAGGTTTTTCATCATTTTCTGCATGAATTATACATTGACCACGTTCCAGCGTGGTCAGTTTGCAGCATTCTGTTATTTTGTTTGACAGAGTGTCTTGTTGAGAACATATGTAGGACATGATTTTTTCCTGCAACAGGGAAAATAAAGTATAAGTTTTAAAGATTTATTCTTTAATAAAGGATCTCAAAGCCAGCTTTAGAAAAAGGA
+
?A?ABFFFFFFFGGGCFGGGGGFGHFFHHHHHHHCGHHHGHHHHHGHHHGHGGHDGFBFHFHHHHHGGFHHHHHHHH5GHHGHHHGGHGHHHHH0EEEHFHHHHHHHHHEHHHHGHHHHHHHHGHHHHHHHHEHHHHHHHHHHHHGHHHHHGHHGHFGBGHHHFFGHHGGHHHHGFHHFHHFGFC0FFGDDGHHGBBHF1GDGHFHHHHHHHHHHHH0DHGDGFFHHHFHHHFH.GFAGHHFCFB0G:AD/
@M05620:45:000000000-G6HP7:1:1101:13078:10087 1:N:0:175
ATCTCTATCTCCTAAAAACCTGTTTAGATTTGGAGATAGACCTTCAGGTTTTTCATCATTTTCTGCATGAATTATACATTGACCACGTTCCAGCGTGGTCAGTTTGCAGCATTCTGTTATTTTGTTTGACAGAGTGTCTTGTTGAGAACATATGTAGGACATGATTTTTTCCTGCAACAGGGAAAATAAAGTATAAGTTTTAAAGATTTATTCTTTAATAAAGGATCTCAAAGCCAGCTTTAGAAAAAGGA
+
CCCCCFFFFFFFGGGGFGGGGGHHHHHHHHHHHHHHHHHHHHHHHHHHHHHGGHHHHHHHHHHHHHHHHHHHHHHHHHHHHHHHHHGHHHHHHHGGGGHHHHHHHHHHHHHHHHHHHHHHHHHHHHHHHHHHHHHHHHHHHHHHHHHHHHHHHHHHHHHHHHHHHHHHHGHHHHHHHHHHHGGHHHHHHHHHHHHHHHHHHHHHHHHHHHHHHHHHHHHHHHGHHHHHHHHHHHHHHGHHHHHGHHHHGGH
@M05620:45:000000000-G6HP7:1:1101:27720:10089 1:N:0:175
ATCTCTATCTCCTAAAAACCTGTTTAGATTTGGAGATAGACCTTCAGGTTTTTCATCATTTTCTGCATGAATTATACATTGACCACGTTCCAGCGTGGTCAGTTTGCAGCATTCTGTTATTTTGTTTGACAGAGTGTCTTGTTGAGAACATATGTAGGACATGATTTTTTCCTGCAACAGGGAAAATAAAGTATAAGTTTTAAAGATTTATTCTTTAATAAAGGATCTCAAAGCCAGCTTTAGAAAAAGGA
+
DDDDDFFFFFFFGGGGGGGGGGFHHHHHHHHHHGHHHHHHHHHHHHHHHHHGGHHHHHIHHHHIIHGHHHHHHHHGHHHHHGHHGHGGHHHHHHGFGGHHHHHHHHHHHHHHHHHHHHHHHHHHHHHHGHGHHHGHHHHHHHHHHHGFHHHHHHHFHHHHHHHHHHHHHGHHHHHHHHHHHGGHHHHHGHHHHHGHHHHHHHGHHHHHHHHHHGHHHHHHHGHHHHHHHGHHHHHHHGGHHHHHFFHHGGF
@M05620:45:000000000-G6HP7:1:1101:6634:10092 1:N:0:175
ATCTCTATCTCCTAAAAACCTGTTTAGATTTGGAGATAGACCTTCAGGTTTTTCATCATTTTCTGCATGAATTATACATTGACCACGTTCCAGCGTGGTCAGTTTGCAGCATTCTGTTATTTTGTTTGACAGAGTGTCTTGTTGAGAACATATGTAGGACATGATTTTTTCCTGCAACAGGGAAAATAAAGTATAAGTTTTAAAGATTTATTCTTTAATAAAGGATCTCAAAGCCAGCTTTAGAAAAAGGA
+
DDDDDFFFFFFFGGGGGGGGGGHHHHHHHHHHHHHHHHHHHHHHHHHHHHHGGHHHHHHHHIIHIHHHHHHHHHHHHHHHHHHHHHGHHHHHHHGGGGHHHHHHHHHHHHHHHHHHHHHHHHHHHHHHHHHHHHHHHHHHHHHHHHHHHHHHHHHHHHHHHHHHHHHHHGHHHHHHHHHHHGGGHHHHHHHHHHHHHHHHHHHHHHHHHHHHHHHHHHHHHHHHHHHHHGHGHHHHHGHHHHHHHHHHGGG
@M05620:45:000000000-G6HP7:1:1101:11303:10101 1:N:0:175
ATCTCTATCTCCTAAAAACCTGTTTAGATTTGGAGATAGACCTTCAGGTTTTTCATCATTTTCTGCATGAATTATACATTGACCACGTTCCAGCGTGGTCAGTTTGCAGCATTCTGTTATTTTGTTTGACAGAGTGTCTTGTTGAGAACATATGTAGGACATGATTTTTTCCTGCAACAGGGAAAATAAAGTATAAGTTTTAAAGATTTATTCTTTAATAAAGGATCTCAAAGCCAGCTTTAGAAAAAGGA
+
CCCCCFFFFFFFGGGGGGGGGGHHHHHHHHHHHGHHHHHHHHHHHHHHHHHGGHHHHHHHHHHIHHHHHHHHHHHHHHHHGHHHHHGHHHHHHHGGGGHHHHHHHHHHHHHHHHHHHHHHHHHHHHHHHHHHHHHHHHHHHHHHHHHHHHHHHHHHHHHHHHHHHHHHHGHHHHHHHHHHHGGHHHHHHHHHHHHHHGHHHHGHHHHHHHHHHHHHHHHHHHHHHHHHHGHHHHHHHGHHHHHHHHHHGGH
@M05620:45:000000000-G6HP7:1:1101:7076:10106 1:N:0:175
ATCTCTATCTCCTAAAAACCTGTTTAGATTTGGAGATAGACCTTCAGGTTTTTCATCATTTTCTGCATGAATTATACATTGACCACGTTCCAGCGTGGTCAGTTTGCAGCATTCTGTTATTTTGTTTGACAGAGTGTCTTGTTGAGAACATATGTAGGACATGATTTTTTCCTGCAACAGGGAAAATAAAGTATAAGTTTTAAAGATTTATTCTTTAATAAAGGATCTCAAAGCCAGCTTTAGAAAAAGGA
+
CCCCCFFFFFFFGGGGGGGGGGGHHHHHHHHHHHHHHHHHHHHHHHHHHHHGGHHHHHHHHHIHHHHHHGHHHHHHHHHHHHHHHHGHHHHHHHGGGGHHHHHHHHHHHHHHHHHHHHHHHHHHHHHHHHHHHHFGGHHHHHHHHHHHHHHHHHHHHHHHHHHHHHHHHGHHHHHHHHHHHGGHHHHHHHHHHHHHHGHHHHGHHHHHHHHHHHHHHHHHHGHHHHHHHHHHHGHHHGHHHGFGFGHHGGH
@M05620:45:000000000-G6HP7:1:1101:12359:10108 1:N:0:175
ATCTCTATCTCCTAAAAACCTGTTTAGATTTGGAGATAGACCTTCAGGTTTTTCATCATTTTCTGCATGAATTATACATTGACCACGTTCCAGCGTGGTCAGTTTGCAGCATTCTGTTATTTTGTTTGACAGAGTGTCTTGTTGAGAACATATGTAGGACATGATTTTTTCCTGCAACAGGGAAAATAAAGTATAAGTTTTAAAGATTTATTCTTTAATAAAGGATCTCAAAGCCAGCTTTAGAAAAAGGA
+
DCCDDFFFFFFFGGGGGGGGGGHHHHHHHHHHHHHHHHHHHHHHHHHHHHHGGHHHHHHHHHHIIHHHHGHHHHHHHHHHHHHHHHGHHHHHHHGGGGHHHHHHHHHHHHHHHHHHHHHHHHHHGHHHHHHHHHHHHHHHHHHHHHGHHHHHHHHFHHHHHHHHHHHHHGHHHHHHHHHHHGGHHHHHHHHGGGHHHGHHHHHHHHHHHHHHHHHHGHHHHHHHHHFHHHHHHHHHHGHHHHHGHHHHGGH
@M05620:45:000000000-G6HP7:1:1101:6638:10109 1:N:0:175
ATCTCTATCTCCTAAAAACCTGTTTAGATTTGGAGATAGACCTTCAGGTTTTTCATCATTTTCTGCATGAATTATACATTGACCACGTTCCAGCGTGGTCAGTTTGCAGCATTCTGTTATTTTGTTTGACAGAGTGTCTTGTTGAGAACATATGTAGGACATGATTTTTTCCTGCAACAGGGAAAATAAAGTATAAGTTTTAAAGATTTATTCTTTAATAAAGGATCTCAAAGCCAGCTTTAGAAAAAGGA
+
AAB@BFFFFFFFGGEFGGGGGGHHHGGHHGHHFFFHHFHHGHHGGHHHHGFGGGHHHGHHHHHHFHGHHEHHHHHHHHHHHGHHHHGHHHHHHGGGGGHHHHHHHHHHHHHGHGHHHGHHHHHHHHHGHHGHHHGHHHHHHHHHHHGHHCGHHHHHHHHHEGGHHHHHHGHHHHE2GHHHEFCGCFHHHHHHGHGHHGGHHGHFGHHHHHHHHHHHHHH0DGHGFHHHHHGGFFHHGEHHHHHHFEGHGGF
@M05620:45:000000000-G6HP7:1:1101:27634:10118 1:N:0:175
AGATTACTGCAACAGTTCCCCCTGGACCTGGAAAAGTTTCTTGCCTGGCTTACAGAAGCTGAAACAACTGCCAATGTCCTACAGGATGCTACCCGTAAGGAAAGGCTCCTAGAAGACTCCAAGGGAGTAAAAGAGCTGATGAAACAATGGCAAGTAAGTCAGGCATTTCCGCTTTAGCACTCTTGTGGATCCAATTGAACAATTCTCAGCATTTGTACTTGTAACTGACAAGCCAGGGACAAAACAAAGAT
+
CCCCCFFFFFFFGGGGGGGGGGGGHHHHHHHHHHHHGHHHHHHHHHHHHHHHHHHHHHHHHHHHHHHHHHHHHHHHHHHHHHGHHHHHHHHHHHGG/EHHHHHHHHHHGHHHHHHHHHHH3GHGG/EFHHHHHGHHHHGHH3GHHHHHHHHHHGHHHHHHHHHHHHHHHHGGGGGHHHGHHHHHHHHGHFHHHHHHHGFFHHHHHHHHHHHHHGHHHHHHHGHGHHHHGHHHHGGGGGGGGGGFGGGGGGF
@M05620:45:000000000-G6HP7:1:1101:12371:10121 1:N:0:175
ATCTCTATCTCCTAAAAACCTGTTTAGATTTGGAGATAGACCTTCAGGTTTTTCATCATTTTCTGCATGAATTATACATTGACCACGTTCCAGCGTGGTCAGTTTGCAGCATTCTGTTATTTTGTTTGACAGAGTGTCTTGTTGAGAACATATGTAGGACATGATTTTTTCCTGCAACAGGGAAAATAAAGTATAAGTTTTAAAGATTTATTCTTTAATAAAGGATCTCAAAGCCAGCTTTAGAAAAAGGA
+
AAAAAFFFFFFFDGG1AGGGGFGD3AFGHDAFDGHGCGFHDGHHHFGFDBGEFHFHHGHHHHHGGHHFHFFFGDGHFFHHHGFGHHGHHGFDFEF?EEFFDGBFGFHHHHE@2BGGGHDGHFGG0FGHEGBGHHHHGGHHHHHHHHFHHHGFGGBEFGHFFGFHHGFHDBF@GG1@GFHHHFEA<?FFG1FFDGBGHGFGHGHGHFHHHHHFHGHHD0DDD0<0GGGGHHHGHHCGFGHHGFG0CGBCC:G
@M05620:45:000000000-G6HP7:1:1101:17010:10140 1:N:0:175
CATCCTGACCCTGAAGTACCCCGGCTTGATTTCTGACATTAGATCAGAAGAGCACACGTCTGAACTCCAGTCACAGAAGACCATCTCGTATGCCGTCTTCTGCTTGAAAAAAAAAAAAAAACAGCTTACCAGAGCCCCCCTTCCCCTCCCCACCCCCAATAAAGCTCTTCCTCGCATCATGCTCATAAGACAACACAGCTCATCGCGTCATATCCCACTTCCATTTAGCAACGTCTGTCATATTCACGTAG
+
CCCCCFFFFFFFGGGGGGGGGGGGGGGGHHHHHHHHHHHHHHHHHHHHHHHHHHHHHGHHHGHHHHHHHHHHHHHHHHHGHHHHFHHHGGHHHHGGGHGHHHHHHHHHGHHEEEEB>//////0?>1>1<110.0>.<<<-./;/:/..../.:.--::/000000000;090.--9-000:90000:0:://..:...000:00.-;-..00990:..000000000000:-.:/.:900000009.:/.
@M05620:45:000000000-G6HP7:1:1101:16523:10150 1:N:0:175
ATCTCTATCTCCTAAAAACCTGTTTAGATTTGGAGATAGACCTTCAGGTTTTTCATCATTTTCTGCATGAATTATACATTGACCACGTTCCAGCGTGGTCAGTTTGCAGCATTCTGTTATTTTGTTTGACAGAGTGTCTTGTTGAGAACATATGTAGGACATGATTTTTTCCTGCAACAGGGAAAATAAAGTATAAGTTTTAAAGATTTATTCTTTAATAAAGGATCTCAAAGCCAGCTTTAGAAAAAGGA
+
BBBBBFBFFFFFGGGGGGGGGGHHHHHHHHHHHHHHHHHHGFHHHHHHHHHGGHHHHHHHHHHHHHHHGFHHHHHHHFFHHHGHHHGGHHHHHHGFGGHHHHHHHHHGHHHBGHHHHHHHHHHHFHHHGHHHGHBGGHHHHHHHHHHHHHHHHHHHHHHHHHHFGHHHHGHHHHHHFHFHHGGHHHHGHHHHHHHHHFGHHHHHHHHHHHHHHHHHHHHHHHHHHHFHHHHGHGHHHGHHHHHHGHHEGGH
@M05620:45:000000000-G6HP7:1:1101:26420:10164 1:N:0:175
CATCCTGACCCTGAAGTACCCGGCTTGATTTCTGACATTAGATCGGAAGAGCACACGTCTGAACTCCAGTCACAGAAGACCATCTCGTATGCCGTCTTCTGCTTGAAAAAAAAAACGAGGTCAGCTGGGGGGCTTTCTTTTTGTCAGCAACGCTACCCCTGAAAGACGCATTTTTTAACTACGTCCTTCTGAGTCATTCATGCGTTTTTATCCGCCTTGCTTCTTCTCACAGACTCTCTCCTCTCATTCCC
+
AAAAABFBFBBCCGCF3BGGG1AE00AGD2AF2A2DFAFHFHHBCE///BAGHHBFEGGGGDGHBGHHHHDFG1G11G100CGF1F0F/F02B>E/FABGHE11101B1>////<?/?/<?F10@G1@///9?@?FFEFF/:@F///;/-A------9AA-B//;/--;-9ABFF@-/;F//-;-E?/;BB/B9B/BBF//9/99A@FA-/;BAEFBBBFFFFFFFFF/9///;B/BFF/:FFFF/9/;B/
@M05620:45:000000000-G6HP7:1:1101:14441:10166 1:N:0:175
CATCCTGACCCTGAAGTACCCCGGCTTGATTTCTGACATTAGATCGGAAGAGCACACGTCTGAACTCCAGTCACAGAAGACCATCTCGTATGCCGTCTTCTGCTTGAAAAAAAAAAAACAAAGGGAGGCAAAGTACTTCTCACCCCACGGCCCTTCCTTCCGTACTTTCCTCTTTCGCACTCTAGTGGTCCCCCGTGACCCCTGCTCAGCACTTTTCCTCGTATCGGAGACGCCAGGTGCACACGTAACAC
+
BBABBFFFFFFFFGFDFGGGGGGGGGGCFEHHHGHHHHHHFHFHHHGGGGEGHHHHHGFGFGHHHHHHFFGHGHHHGHFFHHHHHFHGGDFHHHGEGHGHGHHHHHHHHHHEFEGB>///?000//////00<11111<11110<@..---<-.//:00</.0..:0000090009..9-;/90000.000...99.../;;.../9/99/./////;//;../9.-.--.;@A9-.//9/9/.-;9..//
@M05620:45:000000000-G6HP7:1:1101:21995:10225 1:N:0:175
AGATTACTGCAACCAGTTCCCCCTGGACCTGGAAAAGTTTCTTGCCTGGCTTACAGAAGCTGAAACAACTGCCAATGTCCTACAGGATGCTACCCGTAAGGAAAGGCTCCTAGAAGACTCCAAGGGAGTAAAAGAGCTGATGAAACAATGGCAAGTAAGTCAGGCATTTCCGCTTTAGCACTCTTGTGGATCCAATTGAACAATTCTCAGCATTTGTACTTGTAACTGACAAGCCAGGGACAAAACAAAGA
+
BABBCFFFFFFFGGGGGGGGGGGGGGHHHHHHHHHHHFHHHHHHHHHHHHHHHHHHHHHHHHHHHHHHHGHHHHHHHHHHHHHHGHHHHHHHHHHGGGGHHHFGHHHHHGHGFGHHHHHHHFHHGGFGFHHHHHGHHHHGHHHHHHGHHHHHHGGHHHHHHHHHHHHHHHGGGGGGHHHHHHHHHHHHGHHHHHHHHHGGHHHHHHHHFHHFHHHHFGHHGFHHHHHHHHHHHGGGGGGGGGFGGGGGGGF
@M05620:45:000000000-G6HP7:1:1101:6560:10258 1:N:0:175
ATCTCTATCTCCTAAAAACCTGTTTAGATTTGGAGATAGACCTTCAGGTTTTTCATCATTTTCTGCATGAATTATACATTGACCACGTTCCAGCGTGGTCAGTTTGCAGCATTCTGTTATTTTGTTTGACAGAGTGTCTTGTTGAGAACATATGTAGGACATGATTTTTTCCTGCAACAGGGAAAATAAAGTATAAGTTTTAAAGATTTATTCTTTAATAAAGGATCTCAAAGCCAGCTTTAGAAAAAGGA
+
CCCCCFFFF5DFGGGGGGGGGGHHHHHHHHHHHGHHHHHHHHHHHHHHHHHGGHHHHHHHHIIHHHHHHHHHHHHHHHHHHHHHHHGHHHHHHHGGGGHHHHHHHHHHHHHHHHHHHHHHHHHHHHHHHHHHHHHHHHHHHHHHHHHHHHHHHHHHHHHHHHHHHHHHHGHHHHHHHHHHHGGHHHHHHHHHHHHHGGHHHHHHHHHHHHHHHHHHHHHHHHHHHHHHHHHHHHHHHGHHHHHHHHHHGGH
@M05620:45:000000000-G6HP7:1:1101:6578:10267 1:N:0:175
ATCTCTATCTCCTAAAAACCTGTTTAGATTTGGAGATAGACCTTCAGGTTTTTCATCATTTTCTGCATGAATTATACATTGACCACGTTCCAGCGTGGTCAGTTTGCAGCATTCTGTTATTTTGTTTGACAGAGTGTCTTGTTGAGAACATATGTAGGACATGATTTTTTCCTGCAACAGGGAAAATAAAGTATAAGTTTTAAAGATTTATTCTTTAATAAAGGATCTCAAAGCCAGCTTTAGAAAAAGGA
+
DDCDCFFFFFFFGGGGGGGGGGHHHHHHHHHHHHHHHHHHHHHHHHHHHHHGGHHHHHIHHHIIIHHHHHHHHHHHHHHHHHHHHHGHHHHHHHGGGGHHHHHHHHHHHHHHHHHHHHHHHHHHHHHHHHHHHHHHHHHHHHHHHHHHHHHHHHHHHHHHHHHHHHHHHGHHHHHHHHGHHGGHHHHHHHHHHHHHHHHHHGHHHHHHHHHHHHHHHHHHHGHHHHHHHHHHHHHHHGHHHHHHGHHHGGH
@M05620:45:000000000-G6HP7:1:1101:18867:10280 1:N:0:175
AGATTACTGCAACAGTTCCCCCTGGACCTGGAAAAGTTTCTTGCCTGGCTTACAGAAGCTGAAACAACTGCCAATGTCCTACAGGATGCTACCCGTAAGGAAAGGCTCCTAGAAGACTCCAAGGGAGTAAAAGAGCTGATGAAACAATGGCAAGTAAGTCAGGCATTTCCGCTTTAGCACTCTTGTGGATCCAATTGAACAATTCTCAGCATTTGTACTTGTAACTGACAAGCCAGGGACAAAACAAAGAT
+
BBBBBFFFFF4FGGGGGGGGGGGGHHHHHHHHHHHHGHHHHHHHHHHHHHHHHHFHHHHHHHHHHHHHHHHHHHHHHHHHHHHHHHHHHHFHHHGGGGHHHHHHFHHHGHHHHHHHHHHHHHDFEGGGHEGHHGHHHHGHH3FHHHHHHHHHHGHHHHHHHHHHHHHHHHGGGGGHHHHHHHHHHGHGHHHHHFHHHHHGFHHHHHHHHHHHHHHHHHHHHHHGHHHHGHHHHGGGGGGGGFBAFGGGGFF
@M05620:45:000000000-G6HP7:1:1101:5893:10285 1:N:0:175
ATCTCTATCTCCTAAAAACCTGTTTAGATTTGGAGATAGACCTTCAGGTTTTTCATCATTTTCTGCATGAATTATACATTGACCACGTTCCAGCGTGGTCAGTTTGCAGCATTCTGTTATTTTGTTTGACAGAGTGTCTTGTTGAGAACATATGTAGGACATGATTTTTTCCTGCAACAGGGAAAATAAAGTATAAGTTTTAAAGATTTATTCTTTAATAAAGGATCTCAAAGCCAGCTTTAGAAAAAGGA
+
CCCCCFFFFFFFGGGGGGGGGFFHHHHHHHHHHHHHHHHHHHHHHHHHHHHGGHHHHHHHHHHHHHHHHHHHHHHHHGHHHHHHHHGGHHHHHHGGGGHHGHHHHHHHHHHHHHHHHHHHHHHHHHHHHHHHHHGHHHHHHHHHHHHHHHHHHHHHHHHHHHHHHHHHHGHHHHHHHHHHHGGHHHHHGHHGHHHHHGHHHHHHHHHHHHHHHHHHHHHGHFHHHHHHHHHHHHHHHGHHHGHFFHHHGGH
@M05620:45:000000000-G6HP7:1:1101:27060:10289 1:N:0:175
CATCCTGACCCTGAAGTACCCCGGCTTGATTTCTGACATTAGATCGGAAGAGCACACGTCTGAACTCCAGTCACAGAAGACCATCTCGTATGCCGTCTTCTGCTTGAAAAACAAAAAAGGTCAGCTGGGGGGCTTTCTTTTTGTAAGCAACGCGAACCCTGAAAGAAGCATTTTTTAACTAAGTCCTGCTGAGTCATTCATGAGTTTTTATCCGCCTTGCTTCTTCTCACCGACTCTCTACTCTCCTGCCA
+
BBBBBFFFFCFFGGGGFFGGGGGAEEEEFFEGHFHFHHHGDFFHFHG?FECEGFFFHGHHHGFHFDGHHHGHD@DD@CGFFHBFG@D1F1GCGEE1>?C4@FG43F0FDG?/??F0/<//BF22BB2BB/BGCD?FGBFF0:-C990;09AAA9---;AA.:/;9;.FF//;BFFF.//9//;/;FB/FF/B.9B/;FFFFE/9B/B9E./;B9EDD.FFFFFBF/9B/;..9@BFFFF/9FFFF/9/9A/
@M05620:45:000000000-G6HP7:1:1101:27456:10292 1:N:0:175
ATCTCTATCTCCTAAAAACCTGTTTAGATTTGGAGATAGACCTTCAGGTTTTTCATCATTTTCTGCATGAATTATACATTGACCACGTTCCAGCGTGGTCAGTTTGCAGCATTCTGTTATTTTGTTTGACAGAGTGTCTTGTTGAGAACATATGTAGGACATGATTTTTTCCTGCAACAGGGAAAATAAAGTATAAGTTTTAAAGATTTATTCTTTAATAAAGGATCTCAAAGCCAGCTTTAGAAAAAGGA
+
DDDDDFFFFFFFGGGGGGGGGGHHHHHHHHHHHHHHHHHHHHHHHHHHHHHGGHHHHIHHHHHHIHHHHHHHHHHHHHHHHHHHHHGHHHHHHHGGGGHHHHHHHHHHHHHHHHHHHHHHHHHHHHHHHHHHHHHHHHHHHHHHHHHHHHHHHHHHHHHHHHHHHHHHHGHHHHHHHHHHHGGHHHHHHHHHHHHHHHHHHHGHHHHHHHHHHHHHHHHHHHHHHHHHHHHHHHHHHGHHHHGHHHHHGGH
@M05620:45:000000000-G6HP7:1:1101:27641:10293 1:N:0:175
ATTCTATCCCCTAAAAACCTGTTTAGATTTGGAGATAGACCTTCAGGTTTTTCATCATTTTCTGCATGAATTATACATTGACCACGTTCCAGCGTGGTCAGTTTGCAGCATTCTGTTATTTTGTTTGACAGAGTGTCTTGTTGAGAACATATGTAGGACATGATTTTTTCCTGCAACAGGGAAAATAAAGTATAAGTTTTAAAGATTTATTCTTTAATAAAGGATCTCAAAGCCAGCTTTAGAAAAAGGAA
+
DDDDCFFFFFDFGGGGGGGGGGHHHHHHHHHHHHHHHHHHHHHHHHHHHHGGHHHHHIHHHIHHHHHHHHHHHHHHHHHHHHHHHGHHHHFHHGFGGHHGHHHHHHHHHHHHHHHHHHHHHHHHHHHHHHHHHHHHHHHHHHHHHHFHGHHHHHHHHHHHHHHHHHHHGHHHHHGHHHHHGGHHHHHHHGFHHHHHGHHHHHGHHHHHHHHHHHHHFFFHFFGGHHGHHHGHGHCHGHHHHHFFFGFGGGF
@M05620:45:000000000-G6HP7:1:1101:27295:10313 1:N:0:175
ATCTCTATCTCCTAAAAACCTGTTTAGATTTGGAGATAGACCTTCAGGTTTTTCATCATTTTCTGCATGAATTATACATTGACCACGTTCCAGCGTGGTCAGTTTGCAGCATTCTGTTATTTTGTTTGACAGAGTGTCTTGTTGAGAACATATGTAGGACATGATTTTTTCCTGCAACAGGGAAAATAAAGTATAAGTTTTAAAGATTTATTCTTTAATAAAGGATCTCAAAGCCAGCTTTAGAAAAAGGA
+
A>1>AFBDFDFFEGGFDGGGFFAFGCFB3DGHHGC10AFFGG1ABGGHABF/CGGEFBAD2FDDFDGHHEHHEGHHGFGHDFDGHHCFGGFHDFE?>EHHFFFE@GFGHCF@@@BBBE2GHGHH>GGFHHFFGHEEFGEFHHGFFFFHHHHFFEFGGHDGFHHGFGGHHGHFHHHFBGCHHGCGHHGG1FHFFFHEHFHHHHFHHHFHHHHHHHHHHFHGHHGHBHHGGHHHHGHCGGFHHHE0CCGFEGE
@M05620:45:000000000-G6HP7:1:1101:27315:10318 1:N:0:175
ATCTCTATCTCCTAAAAACCTGTTTAGATTTGGAGATAGACCTTCAGGTTTTTCATCATTTTCTGCATGAATTATACATTGACCACGTTCCAGCGTGGTCAGTTTGCAGCATTCTGTTATTTTGTTTGACAGAGTGTCTTGTTGAGAACATATGTAGGACATGATTTTTTCCTGCAACAGGGAAAATAAAGTATAAGTTTTAAAGATTTATTCTTTAATAAAGGATCTCAAAGCCAGCTTTAGAAAAAGGA
+
BCBCCFFFFFFFGGGGGGGGGGGHHHHHHHHHHFHHHHHHHHHHHHHHHHHGGHHHHHHHHHIHHHHHHHHHHHHHHHHHHHHHHHGGHHHHHHGGFGHHHHHHHHHHHHHHHHHHHHHHHHHHGHHHHHHHHHFHGHHHHHHHHHHHHHHHHHHHHHHHHHHHHHHHHGHHHHHHHHHHHGGHHHHHGHHHHHHHHGHHHHFHHHHHHHHHHHHHHHHHHHHHHHHHHHHHHHHHHGHHHHHFGHHHGGH
@M05620:45:000000000-G6HP7:1:1101:6522:10335 1:N:0:175
AAACCAAGCAGACACTCACCAGAAGACATGAGGTCAGCTAGATCGGAAGAGCACACGTCTGAACTCCAGTCACAGAAGACCATCTCGTATGCCGTCTTCTGCTTGAAAAAAAAAAACACACACACTTATTTTCTTTTTCCTCTTTTTTACCCCCCCACTTATCCTCGTACGTTTTCTTCCCTCTTTTATTACCTTCCTCACCATTTTCCTCCCTTTCCATTTTCCTCCTCTTCCTTCCTCCCCTACCCCCC
+
CCCCCBBFCBFFGFGGGGGGGGHFGFHFGGGHHHHGHHHGHGHHHGGGGGHHHHHHGHHHGHGHHHHHHHHHHHHHHHGHHFEEFHHGGHHHHGEGHGGHHHHHHHHHFHGGGEG</?@//////221111111???1<1?111<11-.><0.----.:0000;0:....-///.0000;BF//9000090;000/;0C0.90/:99/////;//;///:/:;/9///9;////9;//;9/:;/.....-:
@M05620:45:000000000-G6HP7:1:1101:21793:10349 1:N:0:175
TACCTGTACTGGGGAAGAGCACACGTCTGAACTCCAGTCACAGAAGACCATCTCGTATGCCGTCTTCTGCTTGAAAAAAAAAAAAAAAAAAAAAAAAAGAAAAAAAAACATGATATAAAAAAAAAAAAACATAAAAAAAAAAAGAAAAGAAGGAATAAAATGAAATATATCAGAAAAAGGAGATATGTACATAAAAGATAGAGTATGAAAGGATAATATATTAAAGAGAGCGAAAGAAGAATGAACTAACG
+
CBBCCFFFFFFFGGGGGGGGGGGHGFGHGHGHHHHHHGHHHHHHHHGHHHH3FHHGGHHHHGGGHGHHHHHHHGHHHGGGFEE>>/<///<>/</<-A..<//<<:--.<00000000000--<-----..00000:------...<//../../0000000000000000<000::.../../000:000000000.0000000000000</<000000000<000//..----././</0000000:09
@M05620:45:000000000-G6HP7:1:1101:17823:10384 1:N:0:175
TACCTGTACTGGGGAAGCATTTGAATATCCCCCCATGGTGATGGGGACGGGGAACTGCTCCATAAACACAGGCAACGTGCCTAACTTTCCCGGGAAGATGAAGTCAAAGAGCGACCACAGCTCTTCGGAGGTTATTTTGCATCGGTGAGCCAGACAGAATGATCCGATGAGGGGTGCGAAACTATTTGAGGAAAGGAAGCACCTTTTTATTAAATTTACCTTTTAGCAATCGCCATTCCTACCCTAAAGAT
+
CCCCCFFFFFFFGGGGGGGGGGHHHHHHHHHGGGGHHHGHHHHHHGGGGG?FGGGHHGHHHHHHHHHHHHHHGGHHGHHHHHHHHHHHHHHGGGGGGHHHHHHHHHHHGHHHGGGGGHHHHHHHHHHGGGGGHHHHHHHHGHHGGEGGHHHHHHGHHHHHHHHHHHEGGHHHGGEGGGGGGGGGGGGGGGGFGFGGGFFFFFFFFFFFFFFFFFFFFFFFFFFFFFFFFFFFFFFEFFFFFFFFFFFFFFF
@M05620:45:000000000-G6HP7:1:1101:17825:10402 1:N:0:175
TACCTGTACTGGGGAAGCATTTGAATATCCCCCCATGGTGATGGGGACGGAGAACTGCTCCATAAACACAGGCAACGTGCCTAACTTTCCCGGGAAGATGAAGTCAAAGAGCGACCACAGCTCTTCGGAGGTTATTTTGCATCGGTGAGCCAGACAGAATGATCCGATGAGGGGTGCGAAACTATTTGAGGAAAGGAAGCACCTTTTTATTAAATTTACCTTTTAGCAATCGCCATTCCTACCCTAAAGAT
+
BBBAABFFFFFFGCFEEAFGGGGGHHFHHHHFGGGHHHBF5AGFE2AAEGFGFGHHHHGGHBFHGEHHAAGFGHHHGGHHHGG3GBFGFFHFGGFGGAGFHHGHHHGH3BCBE@GGGHHHHHHGHEFDDGC/CBGHHHHHHFFGDA?CAFFGHHGFHGHFFDGHFH.CFFHGGG;CFGDGAFGGGGGGGEGFGBA;FFGFFGFFFFFFFFBFFBFFFFFFFFFFFFFFFFFFFFFFFFFFFFFFFFBFFF;
@M05620:45:000000000-G6HP7:1:1101:18465:10420 1:N:0:175
CATCCTGACCCTGAAGTACCCGGCTTGATTTCTGACATTAGATCGGAAGAGCACACGTCTGAACTCCAGTCACAGAAGACCATCTCGTATGCCGTCTTCTGCTTGAAAAAAAAAAAAACAACAAATAACCCACTATCTTTTTTTCTCCCCCCCTCCCCCCTCCCTCCACCTTTTCTCCCTCCCCCCTCCTTCCTCCTTCTTCCCACAGCCTCCCCCCCACCCACCCTCCCCCTCTCTCTCCGCCCCCCCCC
+
CCCCDFFFFFFFGGGGGGGGGGGGGGGHHHHHHHGHHHHHHHHHHGGGGGHHHHHHGHHHGHHHHHHHHHHHHGHHHHGHHHHHGHHFEGHHHGGGHGHHHHHHHHHHBGEEEBC/<</==//?011111//.001<11111--/00<<.<-;-....;--...//.//;.0000009///...;@-../00/0;//9:000:/0.....//...;---.......;.;...-;;/0:09/...-9--:--
@M05620:45:000000000-G6HP7:1:1101:2787:10454 1:N:0:175
ATCTCTATCTCCTAAAAAGGAAGAAAGGGGAGGGAAGATCGGAAGAGCACACGTCTGAACTCCAGTCACAGAAGACCATCTCGTATGCCGTCTTCTGCTTGACAAAAAAAAACGCCCCATTCATCTTCCCTGTGCGCCCCTTCACCCCCCAACCACAAACAAGACCCTACCGCCTTTCCTTCTACGCCAACAGCCATGCTCTACACTTCCATTCTCCCGACTGATGCTTACATGCTGGTTTATGTTCATTA
+
ABAABFFFFFFFGGFFFGEABBBABBFGFGEEGGEFEFGHAEBFEGHHGHHHEGGHB5ABGFGEFFFFGHGHHFFBCGG3FHBBBGFEB>EEGGHHHGGHGB3BGFF?<@</?/<////2@>11?111?011111/-.<-.001<0<-<--...........//9/./9..---.900;009000.--.-......9////////./////:/9////..;-./:///9///9//999//.///9///;;/
@M05620:45:000000000-G6HP7:1:1101:2804:10457 1:N:0:175
ATCTCTATCTCCTAAAAAGGAAGAAAGGGGAGGGAAGATCGGAAGAGCACACGTCTGAACTCCAGTCACAGAAGACCATCTCGTATGCCGTCTTCTGCTTGAAAAAAAAAAAAAAAAAATGTAATATAACAAAGATTCGAGTAGAGTACAGAATAAAAATATAAATATAAGTGAGAAACATAAAAATAAAAAAGAAATGTTAAAAAGATAGTCTTTACAAAAGAAAGAGAAAAACAAGGAGAGACGAAATA
+
CCCCCFFFFFFFGGGGGGGGGGHHHHHHGGGGGGGHGHHHHGGGGHHHHHHHGHHHGHGHHHHHHHHGHHHHGHGHHGGHHHHGGHHHHGGGHGHHHHHHHG3B?GGF@GF<<<//-<-.0=<0<0000000.//00;.0/:.0000:000:0000000.9;000;099000;000;9:/:00900.00000-.../;99000000..00:0000000000./../0/9/00/:99./...;../.--..0
@M05620:45:000000000-G6HP7:1:1101:21098:10460 1:N:0:175
TACCTGTACTGGGGAAGCATTTGAATATCCCCCCATGGTGATGGGGACGGAGAACTGCTCCATAAACACAGGCAACGTGCCTAACTTTCCCGGGAAGATGAAGTCAAAGAGCGACCACAGCTCTCGGAGGTTATTTTGCATCGGTGAGCCAGACAGAATGATCCGATGAGGGGTGCGAAACTATTTGAGGAAAGGAAGCACCTTTTTATTAAATTTACCTTTTAGCAATCGCCATTCCTACCCTAAAGATC
+
CCCCCFFFFFFFGGGGGGGGGGHHHHHHHHHGGGGHHHGHHHHHHGGGGGGGGHHHHHHHHHHHHHHHHHHHGHHHGHHHHHHHHHHHHHHGGGGGGHHHHHHHHHHHHHHHGGGGGHHHHHHHHGGGGGEHHHHHHHHHHHGGGGGHHHHHHGHHHHHHHHHHHGGGHHHGGFGGGGGGGGGGGGGGGFFGGGGGGGGFGFFFFFFFFFFFFFFFFFFFFFFFFFFFFFFFFFFFFFFFFFFFFFFFFFF
@M05620:45:000000000-G6HP7:1:1101:3509:10474 1:N:0:175
TACCTGTACTGGGGAAGAGTGTAGCAATCGCCATTCCTACCCTAAAGATCGGAAGAGCACACGTCTGAACTCCAGTCACAGAAGACCATCTCGTATGCCGTCTTCTGCTTGAAAAAAAAAAAAATTTAACAAAGAAGATAGGTTATAAAAGAGGGTGGAAAGGATGATGTATTATAACGTAGAAGATAAAGTATAATATGTAAAGGTCAATTCAAAGATAAGGTAGTTCAAAACAAGCTTTAGAAATAGAA
+
ABAAABDFDFFFGGCCAAGBFFFHGFFHHGFFGFGFDGEFFGHHHGHGHBFE?A1CFBBBFFABAFFBDFGBB3BDB@DDFFFHFFGEG3B3BB1BFBBEEEGGBEFBGF?0B3B0/<<<<///0111?111000001>11<111111>11.0...<-.00../0//00000000000./...:0/00;0;;0000000000000000/00000000/09000;;0///////..9/.//;9/////;///
@M05620:45:000000000-G6HP7:1:1101:21108:10476 1:N:0:175
TACCTGTACTGGGGAAGCATTTGAATATCCCCCCATGGTGATGGGGACGGAGAACTGCTCCATAAACACAGGCAACGTGCCTAACTTTCCCGGGAAGATGAAGTCAAAGAGCGACCACAGCTCTCGGAGGTTATTTTGCATCGGTGAGCCAGACAGAATGATCCGATGAGGGGTGCGAAACTATTTGAGGAAAGGAAGCACCTTTTTATTAAATTTACCTTTTAGCAATCGCCATTCCTACCCTAAAGATC
+
CCCCCFFFFFFFGGGGGGGGGGHHHHHHHHHGGGGHHHGHHHHHGGGGGGGGGHHHHHHHHHHHHHHHHHHHGHHHGHHHHHHHHHHHHHHGGGGGGHHHHHHHHHHFHHHHGGGGFHHHHHHHHGGGGGCHHHHHHHHGHHGGGGGHHHHHHGHHHHHHGHHHHGGGHHHGGFDGGGFGGGGGGGGGGGGGGGGGGGGFFFFFFFFFFFFFFFFFFFFFFFFFFFFFFFFFFFFFFFFFFFFFFFFFFFF
@M05620:45:000000000-G6HP7:1:1101:26047:10512 1:N:0:175
TACCTGTACTGGGGAAGAGTGTAGCAATCGCCATTCCTACCCTAAAGATCGGAAGAGCACACGTCTGAACTCCAGTCACAGAAGACCATCTCGTATGCCGTCTTCTGCTTGAAAAAAAAAAAATAAATCCCTCTTTTCATTTATCTCCCCACATGCTTCCCTTCCATATCACTTACCCCTTTCCCCTCCCTACTCCTATAACCCTCTAACGACTTTCCACCCTCCACTCCCCTCCCTCTACCTCCCCCCTC
+
CCCCCFFFFFFFGGGGGGGFGGFGHHHHHGGGGGHHHHHHHHHHHHHHHHHGGGGHHHHHHHGGHHFGGHGHHGGGHHHGHHHHHHHHGHHHHFFHHGHGEGHGHFHGHHHHHHHHGGGGG?>022221?11001111111111111<0.0..111111/<00//0<00<00000=//...0:00//::./0.0;;00000;9.../00:..-..0990:.C..9;;9//9./:;./9///:/:..;.:-.
@M05620:45:000000000-G6HP7:1:1101:3228:10590 1:N:0:175
ATCTCTATCTCCTAAAAACCTGTTTAGATTTGGAGATAGACCTTCAGGTTTTTCATCATTTTCTGCATGAATTATACATTGACCACGTTCCAGCGTGGTCAGTTTGCAGCATTCTGTTATTTTGTTTGACAGAGTGTCTTGTTGAGAACATATGTAGGACATGATTTTTTCCTGCAACAGGGAAAATAAAGTATAAGTTTTAAAGATTTATTCTTTAATAAAGGATCTCAAAGCCAGCTTTAGAAAAAGGA
+
BBABBFFFFFFFGGGGGGGGGGFGHHHHHHHHH4FGHHFGHHHHHHGHHHHGGFHHHHHHHHHHHGHGHEHHHFHEHHHHHGHHHHGHHHHHHFGEFGHHFHHHHHFGHFGHHGHHHHHHHHFHHHHHFFHHHHHHGFHHHHHHFHEFHHHGHHHHHHHHHGFGGHHHHGFHHHGHFFFGHGFFHHHFGFHGDGBFF<>GHBFFHEGHHEHHHHHHFFHFHFDGBDGHGFGBD<CGFEHHHFC0:;/C?E;
@M05620:45:000000000-G6HP7:1:1101:26437:10592 1:N:0:175
ATCTCTATCTCCTAAAAACCTGTTTAGATTTGGAGATAGACCTTCAGGTTTTTCATCATTTTCTGCATGAATTATACATTGACCACGTTCCAGCGTGGTCAGTTTGCAGCATTCTGTTATTTTGTTTGACAGAGTGTCTTGTTGAGAACATATGTAGGACATGATTTTTTCCTGCAACAGGGAAAATAAAGTATAAGTTTTAAAGATTTATTCTTTAATAAAGGATCTCAAAGCCAGCTTTAGAAAAAGGA
+
B?ABBFFFFFFFGGFGGGGGFFHHFHHHHHHHHHHHHHHHHHHHHFHHHHHGGHHHHFHHHHHHHHFHHHHHHHGFHHHHHFHHGHGGHHHFHHGEGGGHHHGHFGHGHHGHHHHHHHGHHHHGHHHHHGHHGFEGFHHHHGHHHHFHGFFHFHHHHHHHHHHHHHHHFFGHHHHGHHEHHGGFFHHGGHHFFGFFGFDGHEHHHGHHFDHHHHHHGEHHHFHHHHHGHHHEHHHFHFHHHHFGFHFFGGB
@M05620:45:000000000-G6HP7:1:1101:3235:10607 1:N:0:175
ATCTCTATCTCCTAAAAACCTGTTTAGATTTGGAGATAGACCTTCAGGTTTTTCATCATTTTCTGCATGAATTATACATTGACCACGTTCCAGCGTGGTCAGTTTGCAGCATTCTGTTATTTTGTTTGACAGAGTGTCTTGTTGAGAACATATGTAGGACATGATTTTTTCCTGCAACAGGGAAAATAAAGTATAAGTTTTAAAGATTTATTCTTTAATAAAGGATCTCAAAGCCAGCTTTAGAAAAAGGA
+
DCCCDFFFFFFFGGGGGGGGGGHHHHHHHHHHHGHHHHHGHHHHHHHHHHHGGHHHHHHHHIHHIHHHHGHHHHHGHGHHHHHHGHGHHHHGHHGFGGHHHHHHHHHHHHGHHHHHHHHHHHHHHHHHGGHHHHHHHHHHHHHHHHGFHHHHHHHFHHHHHHHHHHHHHGHHHHGHHHHHHGGHHHHHHGHGHHHHHGHHHGHGHGHHHGHHHHHHGEGGHGFHHHHHHFHFHHHHHGHHHHFFFGFFGDG
@M05620:45:000000000-G6HP7:1:1101:26543:10643 1:N:0:175
ATCTCTATCTCCTAAAAACCTGTTTAGATTTGGAGATAGACCTTCAGGTTTTTCATCATTTTCTGCATGAATTATACATTGACCACGTTCCAGCGTGGTCAGTTTGCAGCATTCTGTTATTTTGTTTGACAGAGTGTCTTGTTGAGAACATATGTAGGACATGATTTTTTCCTGCAACAGGGAAAATAAAGTATAAGTTTTAAAGATTTATTCTTTAATAAAGGATCTCAAAGCCAGCTTTAGAAAAAGGA
+
CCCCCFFFFFFFGGGGGGGGGGHHHHHHHHHHHHHHHHHGHHHHHHHHHHHGGHHHHHHHHHHHHHHGHHHHHHHHHHHHHHHHHHGHHHHHHHGFGGHHHHHHHHHHHHHHHHHHHHHHHHHHHHHHHHHHHHHHHHHHHHHHFHHHHHHHHHHHHHHHHHHHHHHHHGHHHHHHHHHHHGGHHHGHHHGHHHHHHGHHHHHHHHHHHHHHHHHHHHHHHHHHHHHHHHHHHHHHHGHHHHGFHHHHGGH
@M05620:45:000000000-G6HP7:1:1101:25623:10650 1:N:0:175
ATCTCTATCTCCTAAAAACCTGTTTAGATTTGGAGATAGACCTTCAGGTTTTTCATCATTTTCTGCATGAATTATACATTGACCACGTTCCAGCGTGGTCAGTTTGCAGCATTCTGTTATTTTGTTTGACAGAGTGTCTTGTTGAGAACATATGTAGGACATGATTTTTTCCTGCAACAGGGAAAATAAAGTATAAGTTTTAAAGATTTATTCTTTAATAAAGGATCTCAAAGCCAGCTTTAGAAAAAGGA
+
DCCDDFFFFFFFGGGGGGGGGGHHHHHHHHHHHHHHHHHHHHHHHHHHHHHGGHHHHHHHHHHHIHHHHHHHHHHHHHHHHHHHHHGHHHHHHHGGGGHHHHHHHHHHHHHHHHHHHHHHHHHHHHHHHHHHHHHHHHHHHHHHHHHHHHHHHHHHHHHHHHHHHHHHHGHHHHGHHHHHHGGHHHHHHHHHFHHHHHHHHHGHHHHHHHHHHHHHHHHHHHHHHHHHHFHGHHHHHGHHHHHHHHHHGGF
@M05620:45:000000000-G6HP7:1:1101:26526:10659 1:N:0:175
ATCTCTATCTCCTAAAAACCTGTTTAGATTTGGAGATAGACCTTCAGGTTTTTCATCATTTTCTGCATGAATTATACATTGACCACGTTCCAGCGTGGTCAGTTTGCAGCATTCTGTTATTTTGTTTGACAGAGTGTCTTGTTGAGAACATATGTAGGACATGATTTTTTCCTGCAACAGGGAAAATAAAGTATAAGTTTTAAAGATTTATTCTTTAATAAAGGATCTCAAAGCCAGCTTTAGAAAAAGGA
+
AAAAAFFFFFFFGBF1FBEGFGHFFD3FGHHHHHCGGDFBGHHHHFEFHHHGGHFHHGFHHHHHBHBFB1AFEAGGHHHHGGHHHHGHHHHFEF@E/EGHGFHHHEHBFGHHHHHHFHDGHHHHHHHHHH1GGHHGHHHHHHHG>GGHHHGHHFF2FH1FGHFFHGHHHGHHHBGCGGGHEEGH/GGFG1DGHHFHHHGHHHGHHHHHHHHHHHHHFHHHGFBG/GGGHHFGFFHHGFHHHH0CCGHHG?:
@M05620:45:000000000-G6HP7:1:1101:24458:10661 1:N:0:175
CATCCTGACCCTGAAGTACCCCGGCTTGATTTCTGACATTAGATCGGAAGAGCACACGTCTGAACTCCAGTCACAGAAGACCATCTCGTATGCCGTCTTCTGCTTGAAAAAAAAAAAAAAAAAAAAAGACAAGAAAACAGAAAAAAGATAGAGAGAGAGATGAGAAGACCAAAAAATGTGCACAAACGATGGCAATCTAGAAAAGAAGAACTGCAAGTAACAGGAGCTGAAAGTGAAGGTAATGCCGAGAT
+
CCCCCFFFFFFFGGGGGGGGGGGGGEGEFHHHHHHHHGHHHHGHHHGGGGGHHGHFHGGHHGHGHHHHHHGHGHGHHHHGHHGH3FGFFEHHHHGEGHGHHHHHGHGGHHHFGFGC>/<//----<-../<:://///.//00/:-<.000000......000000/0///<...-.0000000<..<<...//000000000</..<0//0:0000:00000.<...00<0:00000000000009--<.
@M05620:45:000000000-G6HP7:1:1101:5320:10662 1:N:0:175
ATCTCTATCTCCTAAAAACCTGTTTAGATTTGGAGATAGACCTTCAGGTTTTTCATCATTTTCTGCATGAATTATACATTGACCGCGTTCCAGCGTGGTCAGTTTGCAGCATTCTGTTATTTTGTTTGACAGAGTGTCTTGTTGAGAACATATGTAGGACATGATTTTTTCCTGCAACAGGGAAAATAAAGTATAAGTTTTAAAGATTTATTCTTTAATAAAGGATCTCAAAGCCAGCTTTAGAAAAAGGA
+
CCCCCFFFFFFFGGGGGGGGGGGHHHHHHHHHHHHHHHHHHHHHHHHHHHHGGHHHHHHHIHHHHHHHHHHHHHHHHHHHHHHH?EFGGGHHHHGFGGHHHHHHHHHHHHHHHHHHHHHHHHHHHHHHHHHHHHHHHHHHHHHHHHGHHHFHHHHHHHHHHHHHHHHHHGHHHHHHHHHHHGGHHHHHHGGGHHHHHGHHHHHHHHHHHHHHHHHHHHHHGFHHHHHHHHHHHHHHHGGHHHGGGGGGGGG
@M05620:45:000000000-G6HP7:1:1101:21231:10665 1:N:0:175
TACCTGTACTGGGGAAGCAATCGCCATTCCTACCCTAAAGATCGGAAGAGCACACGTCTGAACTCCAGTCACAGAAGACCATCTCGTATGCCGTCTTCTGCTTGAAAAAAAAAAAAAACAAAAATATAAAACCATTACATGTATCTCACCACTTTCTTCACTTCATTCAACCATCCCAATATTGCCGACGCTCTCCATTATCACTCTACGTTCCGTCGCGCAACCGCTGCACTCGATATTCGCTTCCATTT
+
CCCCCFFFFFFFGGGGGGGGGGGGGGGHHHHHHHHHHHHHHHHHGGGGHHHHHHHGHHHGGHHHHHHHHHHHHHHHHHHHHFGHHGGGHHHHGGGHGHHHHHHHGHHHHGGGGGC//<///00/01111111..11111111111110=.0<00000000<0000000:00;.00.C0//0:000;-----...0/0090000;00000..///.0.-------.-;--.900/../.-00/9..900;00
@M05620:45:000000000-G6HP7:1:1101:5310:10678 1:N:0:175
ATCTCTATCTCCTAAAAACCTGTTTAGATTTGGAGATAGACCTTCAGGTTTTTCATCATTTTCTGCATGAATTATACATTGACCGCGTTCCAGCGTGGTCAGTTTGCAGCATTCTGTTATTTTGTTTGACAGAGTGTCTTGTTGAGAACATATGTAGGACATGATTTTTTCCTGCAACAGGGAAAATAAAGTATAAGTTTTAAAGATTTATTCTTTAATAAAGGATCTCAAAGCCAGCTTTAGAAAAAGGA
+
BBBBBFFFFFFFGGGGGGGGGGHHHHHHHHHHHHHHHHHHHHHHHHHHHHHGGHHHHHHHHHHHHHHGHFGHHHHHHHHHHHHHGGGGGGHHHHGFGGHHHHHHHHHHHHHHHHHHHHHHHHHHHHHHHHHHHHHHHHHHHHHHHHHHHHHHHHHHHHHHHHHHHHHHHGHHHHHHBGHHHGGHHHHHFFGHFHHHHGGHHHHHHHHHHHHHHHHHHFHHHHHFFHHHGHHGHHHHHGHHHBGHFFGGGGF
@M05620:45:000000000-G6HP7:1:1101:5330:10682 1:N:0:175
ATCTCTATCTCCTAAAAACCTGTTTAGATTTGGAGATAGACCTTCAGGTTTTTCATCATTTTCTGCATGAATTATACATTGACCGCGTTCCAGCGTGGTCAGTTTGCAGCATTCTGTTATTTTGTTTGACAGAGTGTCTTGTTGAGAACATATGTAGGACATGATTTTTTCCTGCAACAGGGAAAATAAAGTATAAGTTTTAAAGATTTATTCTTTAATAAAGGATCTCAAAGCCAGCTTTAGAAAAAGGA
+
DEDDEFFFFFFFGGGGGGGGGGHHHHHHHHHHHHHHHHHHHHHHHHHHHHHGGHHHHHIHHIHHIHHHHHHHHHHHHHHHHGHHGGGGGGHHHHGGGGHHHHHHHHHHHHHHHHHHHHHHHHHHHHHHHHHHHHHHHHHHHHHHHHHHHHHHHHHHHHHHHHHHHHHHHGHHHHHHHHHHHGGHHHHHHHHHHHHHHHHHHHHHHHHHHHHHHHHHHHHHHGHHHHHHHHHHHHHHHGHHHHHGGGGGGGG
@M05620:45:000000000-G6HP7:1:1101:5329:10701 1:N:0:175
ATCTCTATCTCCTAAAAACCTGTTTAGATTTGGAGATAGACCTTCAGGTTTTTCATCATTTTCTGCATGAATTATACATTGACCGCGTTCCAGCGTGGTCAGTTTGCAGCATTCTGTTATTTTGTTTGACAGAGTGTCTTGTTGAGAACATATGTAGGACATGATTTTTTCCTGCAACAGGGAAAATAAAGTATAAGTTTTAAAGATTTATTCTTTAATAAAGGATCTCAAAGCCAGCTTTAGAAAAAGGA
+
BBBBBFFFFFFFGGG4GGEGGGHHHHHGHHHGHHHHGHHHHHHHHHHHHHHGGHHHHHHHHHHHGHHGHHHHHHHHHHHHGHHH0EFGGGHHHHGGGGHHHHHHHHHHHHGHHHHHHHHHHHHHHHHHHHHHHHHHHHHHHHHH4GGFHFFHHHHHGHHHHHHGHHHHGGHHHFHHFHHGHGGHHGGHDGHHHHGFGGGHHHHBGGGHHHHHHHHHHGHFHHHEFCGHHHGHGHHHHGHHHBFHGGFGDDF
@M05620:45:000000000-G6HP7:1:1101:18148:10750 1:N:0:175
ATCTCTATCTCCTAAAAACCTGTTTAGATTTGGAGATAGACCTTCAGGTTTTTCATCATTTTCTGCATGAATTATACATTGACCACGTTCCAGCGTGGTCAGTTTGCAGCATTCTGTTATTTTGTTTGACAGAGTGTCTTGTTGAGAACATATGTAGGACATGATTTTTTCCTGCAACAGGGAAAATAAAGTATAAGTTTTAAAGATTTATTCTTTAATAAAGGATCTCAAAGCCAGCTTTAGAAAAAGGA
+
DDDDDFFFFFFFGGGGGGGGGGHHHHHHHHHHHHHHHHHHHHHHHHHHHHHGGHHHHHHHHIHHIHHHHHHHHHHHHHHHHHHHHHGHHHHHHHGGGGHHHHHHHHHHHHHHHHHHHHHHHHHHHHHHGHHHHHHHHHHHHHHHHHGHHHHHHHHHHHHHHHHHHHHHHGHHHHHHHHHHHGGGHHHHHHHHHHGHHHHHHHGGHGHHHHHHHHHHHHHHHHHHHHHHHGHGGHHHHGHHHHHHHHHHGGH
@M05620:45:000000000-G6HP7:1:1101:12255:10751 1:N:0:175
CATCCTGACCCTGAAGTACCCCGGCTTGATTTCTGACATTAGATCGGAAGAGCACACGTCTGAACTCCAGTCACAGAAGACCATCTCGTATGCCGTCTTCTGCTTGAAAAAAAAAAAAAAAAAAAAAAAAACACTCTTATGCCCCACTTTACCTGTCATCCTACCTATCCTCTTTCTTCCACTTTATACTACCCGTCACCGCTACTCCACCTATTTTGTTTTCACTACACCTACTTTTCTCCAACCCATCT
+
CCBCCFFFFFFFGGGGGGGGGGGGGGGGGHHHHHHHHHHHHHGHHHGGGGHHHHHHHGGHHGHHHHHHHHHHHHGHFHHGHHHH@GHHFGHHHHGFGHGHHHHHHHGHGHHGGGGFB/<//----=----;;..0/0000000/..:.00;0900000:0;000.9009;000B000000009:00000;00/9.9...:.----0::0/..0009009//900:00/099;0/00;000:909:...:/0
@M05620:45:000000000-G6HP7:1:1101:21739:10765 1:N:0:175
ATCTCTATCTCCTAAAAACCTGTTTAGATTTGGAGATAGACCTTCAGGTTTTTCATCATTTTCTGCATGAATTATACATTGACCACGTTCCAGCGTGGTCAGTTTGCAGCATTCTGTTATTTTGTTTGACAGAGTGTCTTGTTGAGAACATATGTAGGACATGATTTTTTCCTGCAACAGGGAAAATAAAGTATAAGTTTTAAAGATTTATTCTTTAATAAAGGATCTCAAAGCCAGCTTTAGAAAAAGGA
+
EECDEFFFFFFFGGGGGGGGGGHHHHHHHHHHHHHHHHHHHHHHHHHHHHHGGHHHHHIHHHHIHHHHHHHHHHHHHHHHHHHHHHGHHHHHHHGGGGHHHHHHHHHHHHHHHHHHHHHHHHHHHHHHHHHHHHHHHHHHHHHHHHHHHHHHHHHHHHHHHHHHHHHHHGHHHHHHHHHHHGGHHHHHHHHHHHHHHHHHHHHHHHHHHHHHHHHHHHHHHHHHHHHHHGHHHHHHHGHHHHGHGGHHGGH
@M05620:45:000000000-G6HP7:1:1101:23510:10800 1:N:0:175
ATCTCTATCTCCTAAAAACCTGTTTAGATTTGGAGATAGACCTTCAGGTTTTTCATCATTTTCTGCATGAATTATACATTGACCACGTTCCAGCGTGGTCAGTTTGCAGCATTCTGTTATTTTGTTTGACAGAGTGTCTTGTTGAGAACATATGTAGGACATGATTTTTTCCTGCAACAGGGAAAATAAAGTATAAGTTTTAAAGATTTATTCTTTAATAAAGGATCTCAAAGCCAGCTTTAGAAAAAGGA
+
DDCDDFFFFFFFGGGGGGGGGGHHHHHHHHHHHHHHHHHHHGHHHHHHHHHGGHHHHIIIHHHHHHHHHHHHHHHHHHHHHHHHHHGHHHHHHHGGGGHHHHHHHHHHHHHHHHHHHHHHHHHHHHHHHHHHHHGHHHHHHHHHHHHHHHHHHHHHHHHHHHHHHHHHHGHHHHHHHHHHHGGHHHHHGHHHHHGHHHHHHHHHHHHHHHHHHHHHHHHHHHGHHHGHHGHHGHHHHGHHHHHHHHHHGGH
@M05620:45:000000000-G6HP7:1:1101:17283:10814 1:N:0:175
TACCTGTACTGGGGAAGCATTTGAATATCCCCCCATGGTGATGGGGACGGAGAACTGCTCCATAAACACAGGCAACGTGCCTAACTTTCCCGGGAAGATGAAGTCAAAGAGCGACCACAGCTCTCGGAGGTTATTTTGCATCGGTGAGCCAGACAGAATGATCCGATGAGGGGTGCGAAACTATTTGAGGAAAGGAAGCACCTTTTTATTAAATTTACCTTTTAGCAATCGCCATTCCTACCCTAAAGATC
+
CCCDDFFFFFFFGGGGGGGGGGHHHHHHHHHGGGGHHHGHHHHHHGGGGGGGGHHHHHHHHHHHHHHHHHHHGHHHGHHHHHHHHHHHHHHGGGGGGHHHHHHHHHHHHHHHGGGGGHHHHHHHHGGGGGEHHHHHHHHHHHGGGGGHHHHHHGHHHHHHHHHHHGGGHHHGGEGGGGGGGGGHHGHGGGGGGGGGGGGGGFFFFFFFHHFFFFFFFFFFFFFFFFFFFFFFFFFFFFFFFFFFFFFFFFF
@M05620:45:000000000-G6HP7:1:1101:3581:10819 1:N:0:175
CATCCTGACCCTGAAGTACCCGGTTTGATTTCTGACATTAGACCGGAAGAGCACACGTCTGAATCCCAGTCACGGAAATTTCTCTCGTACGCTGCCCTTGGCTCGAAAAAAAAACCAAATAATGCTTCCCTACTCCCCCATTACCCCCACAACCACCCGAAAGACGCTAACTCATTTTCAGCTCGTCCTACGCCCGTTCTCCTCCCTTCCCTTCCCCCTTCCTATTCTGACCGGCTTGATTTCTCACAGTA
+
AAAAAFFFFFFFF1CGDEGGG1E0BA0D32DAA2211AAB111BA///A0001000ABA0AGG211B1@FFBG/////1BB2B221////>E/E/0/B001B>1//0?/BCC/>/////11111<11<??1?01><FAC-<<1=1/<C-......;.C----.;/.:..:;9C900;900;C0C.-9;.009--;---;A/BBFFA-/;9-99;BFF---;9//99B;//9;9;-;---9/BF//://///
@M05620:45:000000000-G6HP7:1:1101:16875:10843 1:N:0:175
TACCTGTACTGGGGAAGCATTTGAATATCCCCCCATGGTGATGGGGACGGAGAACTGCTCCATAAACACAGGCAACGTGCCTAACTTTCCCGGGAAGATGAAGTCAAAGAGCGACCACAGCTCTCGGAGGTTATTTTGCATCGGTGAGCCAGACAGAATGATCCGATGAGGGGTGCGAAACTATTTGAGGAAAGGAAGCACCTTTTTATTAAATTTACCTTTTAGCAATCGCCATTCCTACCCTAAAGATC
+
AAAAAFFFFFFFGGGGGCBGFG3A13DGHDGGGA0AA011DAAB///AA//BFHH1GH1GE1AF@F1FC/0/BGCG/?/B/BGHFDHFFHFAEGG@E0BG111GHHF11CG0ECCCGGHFHHHHHGECCGGHHHHHHGGHHHGGGGGGGHHHFGHH/CHHHHHHGEGGHGHGGGCG@GGGGGGGGGGG.FFFGF?FGGGGGFFFFFFFFFFFFFFFFFFFFFFFFFFFFFFFFFFFFFFFFFFFFFFFFFF
@M05620:45:000000000-G6HP7:1:1101:16887:10860 1:N:0:175
TACCTGTACTGGGGAAGCATTTGAATATCCCCCCATGGTGATGGGGACGGAGAACTGCTCCATAAACACAGGCAACGTGCCTAACTTTCCCGGGAAGATGAAGTCAAAGAGCGACCACAGCTCTCGGAGGTTATTTTGCATCGGTGAGCCAGACAGAATGATCCGATGAGGGGTGCGAAACTATTTGAGGAAAGGAAGCACCTTTTTATTAAATTTACCTTTTAGCAATCGCCATTCCTACCCTAAAGATC
+
CCCCCFFFFFFFGGGGGGGGGGHHHHHHHHHGGGGHHHGHHHHHHGGGGGGGGHHHHHHHHHHHHHHHHHHHGHHHGHHHHHHHHHHHHHHGGGGGGHHHHHHHHHHHHHHHGGGGGHHHHHHHHGGGGGFHHHHHHHHHHHGGGGGHHHHHHGHHHHHHHHHHHGGGHHHGGCEGGGGGGGGGGGGGGGGFGGGGGGGGGFFFFFFFFFFFFFFFFFFFFFFFFFFFFFFFFFFFFFFFFFFFFFFFFFF
@M05620:45:000000000-G6HP7:1:1101:11290:10866 1:N:0:175
ATCTCTATCTCCTAAAAACCTGTTTAGATTTGGAGATAGACCTTCAGGTTTTTCATCATTTTCTGCATGAATTATACATTGACCACGTTCCAGCGTGGTCAGTTTGCAGCATTCTGTTATTTTGTTTGACAGAGTGTCTTGTTGAGAACATATGTAGGACATGATTTTTTCCTGCAACAGGGAAAATAAAGTATAAGTTTTAAAGATTTATTCTTTAATAAAGGATCTCAAAGCCAGCTTTAGAAAAAGGA
+
DDDCDFFFFFFFGGGGGGGGGGHHHHHHHHHHHHHHHHHHHHHHHHHHHHHGGHHHHHHHHHHHIHHHHHHHHHHHHHHHHHHHHHGHHHHHHHGFGGHHHHHHHHHHHHHHHHHHHHHHHHHHHHHHGHHHHHHHHHHHHHHHHHGHHHHHHHHHHHHHHHHHHHHHHGHHHHHHHHHHHGGGHHHHHGHHHHHHHGHHHHHHHHHHHHHHHHHHHHHHHHHHGHHHHGHHHHHHHGHHHHHHHHGHGGF
@M05620:45:000000000-G6HP7:1:1101:11279:10880 1:N:0:175
ATCTCTATCTCCTAAAAACCTGTTTAGATTTGGAGATAGACCTTCAGGTTTTTCATCATTTTCTGCATGAATTATACATTGACCACGTTCCAGCGTGGTCAGTTTGCAGCATTCTGTTATTTTGTTTGACAGAGTGTCTTGTTGAGAACATATGTAGGACATGATTTTTTCCTGCAACAGGGAAAATAAAGTATAAGTTTTAAAGATTTATTCTTTAATAAAGGATCTCAAAGCCAGCTTTAGAAAAAGGA
+
CCCCCFFFFFFFGGGGGGGGGGHHHHHHHHHHHHHHHHHHHHHHHHHHHHHGGHHHHHHHHHHHIHHHHHHHHHHHHHHHHHHHHHGHHHHHHHGGGGHHHHHHHHHHHHHHHHHHHHHHHHHHHHHHHHHHHHHHHHHHHHHHGHGHHHHHHHHGHHHHHHHHHHHHHGHHHHHHHHHHHGGHHHHHHGHHHHHHHGHHHHHHHHHHHHHHHHHHHHHHHHHGHHHHHHHHHHHHHGHHHHHHHHHHGGG
@M05620:45:000000000-G6HP7:1:1101:10984:10884 1:N:0:175
TACCTGTACTGGGGAAGCATTTGAATATCCCCCCATGGTGATGGGGACGGAGAACTGCTCCATAAACACAGGCAACGTGCCTAACTTTCCCGGGAAGATGAAGTCAAAGAGCGACCACAGCTCTCGGAGGTTATTTTGCATCGGTGAGCCAGACAGAATGATCCGATGAGGGGTGCGAAACTATTTGAGGAAAGGAAGCACCTTTTTATTAAATTTACCTTTTAGCAATCGCCATTCCTACCCTAAAGATC
+
CCCCCFFFFFFFGGGGGGGGGGHHHHHHHHHGGGGHHHGHHHHHHGGGGGGGGHHHHHHHHHHHHHHHHHHHGHHHGHHHHHHHHHHHHHHGGGGGGHHHHHHHHHHHHHHHGGGGGHHHHHHHFGGGGGDHHHHHHHFHGHDGGGGFHHHGFGHHFHHHGHHHHCFGFHHGGEGGFGGGGGFGGGGGGGBFGGGGGGGFFFFFFFFEFFFFFFFFFFFFFFFFFBFFFBEFFF.FFFFFFFFFFFFFFFF
@M05620:45:000000000-G6HP7:1:1101:18418:10938 1:N:0:175
AGATTACTGCAACAGTTCCCCCTGGACCTGGAAAAGTTTCTTGCCTGGCTTACAGAAGCTGAAACAACTGCCAATGTCCTACAGGATGCTACCCGTAAGGAAAGGCTCCTAGAAGACTCCAAGGGAGTAAAAGAGCTGATGCAACAATGGCAAGTAAGTCAGGCATTTCCGCTTTAGCACTCTTGTGGATCCAATTGAACAATTCTCAGCATTTGTACTTGTAACTGACAAGCCAGGGACAAAACAAAGAT
+
A1>AABFFFDBFGGBBGGGGGGGGHHHHHHAGHHHHGHHHHHHHHHHHHHHHHHHHHGHHHGHHHHGHHHHHHGHHHHHHHHHHHEFGGH2GHHGE>EGHHHCGCHHHGHHFHHHHHHHG1F1?/?EEHBGHGFHHHHGHH1<<GGHFHHHHHGHFGHHHHHHHGHHHHHGGGGGHFHHGHHGHHGHGGHHHG<GFGDGHBGGHEHHHHHHHHHHHHFHHFHHGHHHEHHHCGGB?EFGGGF/FFGGFFFF
@M05620:45:000000000-G6HP7:1:1101:18438:10939 1:N:0:175
AGATTACTGCAACAGTTCCCCCTGGACCTGGAAAAGTTTCTTGCCTGGCTTACAGAAGCTGAAACAACTGCCAATGTCCTACAGGATGCTACCCGTAAGGAAAGGCTCCTAGAAGACTCCAAGGGAGTAAAAGAGCTGATGAAACAATGGCAAGTAAGTCAGGCATTTCCGCTTTAGCACTCTTGTGGATCCAATTGAACAATTCTCAGCATTTGTACTTGTAACTGACAAGCCAGGGACAAAACAAAGAT
+
BABBBFFFFF4FGGGGGGGGGGGGHHHHHHHHGHHHHHHHHHHHHHHHHHHHHHHHHHHHHHHHHHHHHHHHHHHHHHHHHHHHHHHHHHFHHHGG@FHHHHHHHHHHGHHHHHHHHHHHGHDFEGFGHFGHHGHHHHGHH3FHHHHHHHHHHGHHHHHHHHHHHHHHHHGGGGGHHHHHHHHHHGHGHHHHHFHHHFHHFHHHHHHHHHHHHHHHHHHHHHHHHHHHHHHHHGGGGGGGGGGGGGGGGGF
@M05620:45:000000000-G6HP7:1:1101:18457:10944 1:N:0:175
AGATTACTGCAACAGTTCCCCCTGGACCTGGAAAAGTTTCTTGCCTGGCTTACAGAAGCTGAAACAACTGCCAATGTCCTACAGGATGCTACCCGTAAGGAAAGGCTCCTAGAAGACTCCAAGGGAGTAAAAGAGCTGATGAAACAATGGCAAGTAAGTCAGGCATTTCCGCTTTAGCACTCTTGTGGATCCAATTGAACAATTCTCAGCATTTGTACTTGTAACTGACAAGCCAGGGACAAAACAAAGAT
+
A1AAAFFFBD1BGGBFGGGGGGGGHHHHHFFHHHHHBFGHHHHHHHHHHHHHHHGHHFHHHHHHHHHHHHHHGHHHHHHHHHHHGGHHHHEHHHGE@GHGGHCFHHHHGHHHHHHHHHHGGFBF?GEEH>FHHGHHHHBGG2>GGFHHHHHHHGGGHHHHHFFHHHHHHHGGCGGHGHHHHHHHH<GGGGHHHGFHHDGHDGHHHHHHHHHHH<GHHFGHHHHHHHHHGHHHGGGFGGGGEF99FFGGG/;
@M05620:45:000000000-G6HP7:1:1101:18441:10958 1:N:0:175
AGATTACTGCAACAGTTCCCCCTGGACCTGGAAAAGTTTCTTGCCTGGCTTACAGAAGCTGAAACAACTGCCAATGTCCTACAGGATGCTACCCGTAAGGAAAGGCTCCTAGAAGACTCCAAGGGAGTAAAAGAGCTGATGAAACAATGGCAAGTAAGTCAGGCATTTCCGCTTTAGCACTCTTGTGGATCCAATTGAACAATTCTCAGCATTTGTACTTGTAACTGACAAGCCAGGGACAACACAAAGAT
+
BAAAAFFF@FFDG4BGGGGGGGGGHHHHHHAGBGGHFGHHHHHGHHHHHHHHHHHGHHHHHHHHHHHHHHHHFHHHHHHHHHGHHHHFHH5FGHGG/EHHHH3GFGHHGHGHFHHHHHHHEE3?>?EEH4EGHAGHHHFHF3FGHFHHHHHHHGHHHHHHHHHHHHHHGHGGGGGHHHHHHHHHHHHGHHHHHFFHHFGH0GGHHHHHHHHHHFHHHCGFHFHHHHHHGHGFAFGGGGGGEF.:EEGFFFC
@M05620:45:000000000-G6HP7:1:1101:12810:10983 1:N:0:175
CATCCTGACCCTGAAGTACCCCGGCTTGATTTCTGACATTAGATCGGAAGAGCACACGTCTGAACTCCAGTCACAGAAGACCATCTCGTATGCCGTCTTCTGCTTGAAAAAAAAAAAAAACACCCATACATTATTATTTGTGTTCCTCCCGTCTCTCCCTTCCCTCCTCCTTTTTCCCCCCCATCGCCCTCCTCCTTCCCTTCTTCTTCCCCCCCTCTCCTCCTCCTCCCCTCCCCTTCCCCTCCTTCCCC
+
DDDDDFFFFFFFGGGGGGGGGGGGGGGGHHHHHHHHHHHHHHHHHHGEGGHHHHHHHGHHHGHHHHHHHHHHHHHFFGGHHHHHHHHHGGHHHHGGGHGHHHHHHHGHFHHEGGGDB/////0/..00011111>1111110//<00=<<<.../00;//0:;/0/.//;/000:/0:/:9--/;....-..//;/00//;0:0:00;:0;/.;;-.://:/;BB/://../:..././///:../00/:/
@M05620:45:000000000-G6HP7:1:1101:27408:11020 1:N:0:175
TACCTGTACTGGGGAAGCATTTGAATATCCCCCCATGGTGATGGGGACGGAGAACTGCTCCATAAACACAGGCAACGTGCCTAACTTTCCCGGGAAGATGAAGTCAAAGAGCGACCACAGCTCTCGGAGGTTATTTTGCATCGGTGAGCCAGACAGAATGATCCGATGAGGGGTGCGAAACTATTTGAGGAAAGGAAGCACCTTTTTATTAAATTTACCTTTTAGCAATCGCCATTCCTACCCTAAAGATC
+
CCCCCFFFFFFFGGGGGGGGGGHHHHHHHHHGGGGHHHHHHHHHHGGGGGGGGHHHHHHHHHHHHHHHHHHHGHHHGHHHHHHHHHHHHHHGGGGEGHHHHHHHHHHHHHHHGGGGGHHHHHHHHGGGGGGHHHHHHHHHHHGGGGGHGHHHHGHHHHHHHHHHHDGGHHHGGGGGGGGGGGGGGGGGGGFGGGGGGGGGGFFFFFFFFFFBFFFFFFFFFFFFFFFFFFFFFFFFFFFFFFFFFFFFFFF
@M05620:45:000000000-G6HP7:1:1101:24335:11021 1:N:0:175
TACCTGTACTGGGGAAGCATTTGAATATCCCCCCATGGTGATGGGGACGGAGAACTGCTCCATAAACACAGGCAACGTGCCTAACTTTCCCGGGAAGATGAAGTCAAAGAGCGACCACAGCTCTCGGAGGTTATTTTGCATCGGTGAGCCAGACAGAATGATCCGATGAGGGGTGCGAAACTATTTGAGGAAAGGAAGCACCTTTTTATTAAATTTACCTTTTAGCAATCGCCATTCCTACCCTAAAGATC
+
CDCCCFFFFFFFGGGGGGGGGGHHHHHHHHHGGGGHHHHHHHHHHGGGGGGGGHHHHHHHHHHHHHHHHHHHGHHHGHHHHHHHHHHHHHHGGGGGGHHHHHHHHHHHHHHHGGGGGHHGHHHHHGGGGGGHHHHHHHHHHHGGGGGHHHHHHGHHHHHHHHHHHGGGHHHGGGGGGGGGGGGGGGGGFGGGGGGGGGGGGFFFFFFFFHFFFFFFFFFFFFFFFFFFFFFFFFFFFFFFFFFFFFFFFFF
@M05620:45:000000000-G6HP7:1:1101:24320:11030 1:N:0:175
TACCTGTACTGGGGAAGCATTTGAATATCCCCCCATGGTGATGGGGACGGAGAACTGCTCCATAAACACAGGCAACGTGCCTAACTTTCCCGGGAAGATGAAGTCAAAGAGCGACCACAGCTCTCGGAGGTTATTTTGCATCGGTGAGCCAGACAGAATGATCCGATGAGGGTTGCGAAACTATTTGAGGAAAGGAAGCACCTTTTTATTAAATTTACCTTTTAGCAATCGCCATTCCTACCCTAAAGATC
+
AAAAAFFBBDF1AEFECGGGGGHGBGHHGHHGGGGCHHFGFGGAGG/AEEA?EEGHGFEFGBHFHHHHHHHEFHFHEG/BGFGBHHHHHHHEEGGCG0G>F1<FFFGGFFFE/@BCCHECEHHHHGEB@@?FGHHHH1DFHHGGGGEGHHHG.EHCHHEDGHHHHGGGFHB.:;CG@AG-AFGGGGGFEFGFFGEF9FEGGGGGGGFFFFFF//BFFFFFFFFF/BF/9BAEFFFFFFFFFFFBFBBFFFF
@M05620:45:000000000-G6HP7:1:1101:24342:11037 1:N:0:175
TACCTGTACTGGGGAAGCATTTGAATATCCCCCCATGGTGATGGGGACGGAGAACTGCTCCATAAACACAGGCAACGTGCCTAACTTTCCCGGGAAGATGAAGTCAAAGAGCGACCACAGCTCTCGGAGGTTATTTTGCATCGGTGAGCCAGACAGAATGATCCGATGAGGGGTGCGAAACTATTTGAGGAAAGGAAGCACCTTTTTATTAAATTTACCTTTTAGCAATCGCCATTCCTACCCTACAGATC
+
AAAABFFFFFFFGGGGGGAGGGGGFGEHHHHGGGCHHHHHGHHHGGAEGGGGE1GHHHHHHCGFHEGHHEHHGHAHEHEHHHH3BGGHHHHGGGCGGFHHHHHHHF4BGCHHGCGGCGCGHFHHHGGEGGGHFGHHHGHEGHGDGGGHHHHH.CFG//D=DGHHHDFGFHBECE@D-CB-9FFGGFGGEFF99FGGBFFGGFFFFFFAFF/;/;FFFFBFFFF/BFFBFFFEF.AFFFFFFFFFF.;F/BF
@M05620:45:000000000-G6HP7:1:1101:27405:11042 1:N:0:175
TACCTGTACTGGGGAAGCATTTGAATATCCCCCCATGGTGATGGGGACGGAGAACTGCTCCATAAACACAGGCAACGTGCCTAACTTTCCCGGGAAGATGAAGTCAAAGAGCGACCACAGCTCTCGGAGGTTATTTTGCATCGGTGAGCCAGACAGAATGATCCGATGAGGGGTGCGAAACTATTTGAGGAAAGGAAGCACCTTTTTATTAAATTTACCTTTTAGCAATCGCCATTCCTACCCTAAAGATC
+
BBBBBFFBFFFFEGFG?GGGGGHFFHHHHHHGGGGFHFEGFGHGHD2AE?AEE1GHHHGHHHHHH5GHHHHE1GFHEGCFGGH3BGGHHHHGGEGCGEGFH33BFGHH3GGG//BD/GFGGHHFHGGDCCFHGHHHHHHHHHGGGGGHHHHHGGFFHHHHGHHHHFFDHHHGC.:C@FG?BGGGGGFFGFGGGGEGBFEFFEFFFFFAFFBF/FFFFFBFFFFFFFF;FFEEFFFFFFFFFFFBFBBFFFF
@M05620:45:000000000-G6HP7:1:1101:24430:11047 1:N:0:175
AGATTACTGCAACAGTTCCCCCTGGACCTGGAAAAGTTTCTTGCCTGGCTTACAGAAGCTGAAACAACTGCCAATGTCCTACAGGATGCTACCCGTAAGGAAAGGCTCCTAGAAGACTCCAAGGGAGTAAAAGAGCTGATGAAACAATGGCAAGTAAGTCAGGCATTTCCGCTTTAGCACTCTTGTGGATCCAATTGAACAATTCTCAGCATTTGTACTTGTAACTGACAAGCCAGGGACAAAACAAAGAT
+
BABBBFFF5FDFFGAFGGGGGGGGGHHHHHFHFHCGGHHHHGHHHHHHHHHHHHGFHHHHHGHFHHHHHHHHHHHHGHHHHHHHHHHGGHFHHHGGGGHHHHFAFHHHGHHHHHHGHHHHHFHGGHGGHFHHHGHHHHGHHBFHHHHHEHHHHGHHHHHHHHHHHHHHHHGGGGGHFGHHHHHGG>CEHFHHGFHHH0DCGHEGHHHGHHHHHCGHHHHHH:GHHHHFHHHHGGGGGGGGFGGFGGGGGGF
@M05620:45:000000000-G6HP7:1:1101:18667:11047 1:N:0:175
CATCCTGACCCTGAAGTACCCCGGCTTGATTTCTGACATTAGATCGGAAGAGCACACGTCTGAACTCCAGTCACAGAAGACCATCTCGTATGCCGTCTTCTGCTTGAAAAAAAAAAAAAAAAAAAAAAAGAAACGAAGACGAAATAATAGAAATAAAAGATATCATAAAACATAGACATCATTAGAGTAATATACAAGAGTACAAGATCGTGTGCAGGATATAACTCTGGATTGACTCAAGATGTACAGTA
+
CCCCCFFFFFFFGGGGGGGGGGGGGGGGHHHHHHHHHHHHHHHHHHGGGGHHHHHHHGHHHGHHHHHHHHGHHHHHHHHHHHHHHHHHGGHHHHGGGHGHHHHHHHHHHHHGGGGG><>//-><-<---...//.9...9.--..90000099000000.000000000;9.00000000000;00000000000000/9000000/00./...909..00000000000090/000000000000:0000
@M05620:45:000000000-G6HP7:1:1101:8025:11062 1:N:0:175
ATCTCTATCTCCTAAAAACCTGTTTAGATTTGGAGATAGACCTTCAGGTTTTTCATCATTTTCTGCATGAATTATACATTGACCACGTTCCAGCGTGGTCAGTTTGCAGCATTCTGTTATTTTGTTTGACAGAGTGTCTTGTTGAGAACATATGTAGGACATGATTTTTTCCTGCAACAGGGAAAATAAAGTATAAGTTTTAAAGATTTATTCTTTAATAAAGGATCTCAAAGCCAGCTTTAGAAAAAGGA
+
BBBBBFFFFFFFGGGGFFGGGGHHHHHHHHHHHGHHHGHFHHHHHHHHHHHGGHHHHHHHHHHHHHHHHHHHHHHHHHHHHHHHHHGHHHHHGHGGGGHHHHHHHHHHHHHHHHHHHHHHHHHHHHHHGHHHHHHHHHHHHHHHHHHHHHHHHHHHHHHHHHHGHHHHHGHHHHHHGHHHHGGHHHGHGHHHHHHGHHHHHHHHHGHHHHHHHHHHHHHHHHHHHHHHHHHHHHHHHGHHHHGEGGHGDGH
@M05620:45:000000000-G6HP7:1:1101:4148:11160 1:N:0:175
ATCTCTATCTCCTAAAAACCTGTTTAGATTTGGAGATAGACCTTCAGGTTTTTCATCATTTTCTGCATGAATTATACATTGACCACGTTCCAGCGTGGTCAGTTTGCAGCATTCTGTTATTTTGTTTGACAGAGTGTCTTGTTGAGAACATATGTAGGACATGATTTTTTCCTGCAACAGGGAAAATAAAGTATAAGTTTTAAAGATTTATTCTTTAATAAAGGATCTCAAAGCCAGCTTTAGAAAAAGGA
+
BBBBCFFFFFFFGGGGGGGGGGHHHHHHHHHHHGHHHHHHHHHHHHHHHHHGGHHHHHHHHHHIHHFHHHHHHHHGHHHHHHHHGHGHHHHHHHGGGGHHHHHHHHHGHHHHHHHHHHHHHHHHHHHGGHHHHHHHHHHHHHHHHHHHHHHHHHHHHHFHHHHHHHHHHGHHHHHHHHHHHGGHHHHHHFGGHHHHHGHHHHFHHHHHHHHHHHHHHFGFDGGHGHGHHFFHHHHGHGHHHHHFGHHHGGC
@M05620:45:000000000-G6HP7:1:1101:19567:11163 1:N:0:175
AGATTACTGCAACAGTTCCCCCTGGACCTGGAAAAGTTTCTTGCCTGGCTTACAGAAGCTGAAACAACTGCCAATGTCCTACAGGATGCTACCCGTAAGGAAAGGCTCCTAGAAGACTCCAAGGGAGTAAAAGAGCTGATGAAACAATGGCAAGTAAGTCAGGCATTTCCGCTTTAGCACTCTTGTGGATCCAATTGAACAATTCTCAGCATTTGTACTTGTAACTGACAAGCCAGGGACAAAACAAAGAT
+
BBABBFFFFFDDGFGGGGGGGGGGCHHHHHFHHGGHHHHHHHHHHHHHHHHHHHHGHHHHHGGHHFHHHHHHHHHHHHHHHHHHHCGHGHHHHHGGGFHGHHHHGHHHGHHHHHGHHHHHHGFGGHGGHHGHHGHHHHGHHBHHHHHHHGHGHGHHFHHHHHHHHHHHHHGGGGGHHHHHHHGGFGGDHHHHHHHHHFHGHHHHHHHHEHGHGHHHHHHGHFHHHHGHHHGGEFGGGGGFFGFFGGGGGGF
@M05620:45:000000000-G6HP7:1:1101:4132:11172 1:N:0:175
ATCTCTATCTCCTAAAAACCTGTTTAGATTTGGAGATAGACCTTCAGGTTTTTCATCATTTTCTGCATGAATTATACATTGACCACGTTCCAGCGTGGTCAGTTTGCAGCATTCTGTTATTTTGTTTGACAGAGTGTCTTGTTGAGAACATATGTAGGACATGATTTTTTCCTGCAACAGGGAAAATAAAGTATAAGTTTTAAAGATTTATTCTTTAATAAAGGATCTCAAAGCCAGCTTTAGAAAAAGGA
+
CCCCCFFFFFFFGGGGGGGGGGHHHHHHHHHHHHHHHHHHHHHHHHHHHHHGGHHHHIHHHHHHHHHHHHHHHHHHHHHHHHHHHHGHHHHHHHGGGGHHHHHHHHHHHHHHHHHHHHHHHHHHHHHHHHHHHHHHHHHHHHHHHHHHHHHHHHHHHHHHHHHHHHHHHGHHHHHHHHHHHGGHHHGHHHHHHHHHHHHHHHHHHHHHHHHHHHHHHHHHHHHHHHHHHHHHHHHHHGHHHHHHHGHFGGH
@M05620:45:000000000-G6HP7:1:1101:24747:11174 1:N:0:175
TACCTGTACTGGGGAAGCATTTGAATATCCCCCCATGGTGATGGGGACGGAGAACTGCTCCATAAACACAGGCAACGTGCCTAACTTTCCCGGGAAGATGAAGTCAAAGAGCGACCACAGCTCTCGGAGGTTATTTTGCATCGGTGAGCCAGACAGAATGATCCGATGAGGGGTGCGAAACTATTTGAGGAAAGGAAGCACCTTTTTATTAAATTTACCTTTTAGCAATCGCCATTCCTACCCTAAAGATC
+
BBBBBFFFFFFFGGGGGGCGGFGHHHHHHHHGGGGHGHHGHHGHHGGGGGGGGHHGHHFHHHHHHHHHHFHHGHGHGHFHHFFHHHHHHHHGGGEGGHHHHHHHHHHHFHHHGGGGCFEHHGHHHGGGGGDGGHHGHHHHHHGGEGFCHHHHFGHHGHHHHHHHHGGGCGEACFGGAEGABFFGGGGEEFFFGGGBFGFGGFFFFFFFFFFFBFFFFFFFFFFFFFFBFFFFFDEFFFFFFFFFBBBFFFF
@M05620:45:000000000-G6HP7:1:1101:19580:11177 1:N:0:175
AGATTACTGCAACAGTTCCCCCTGGACCTGGAAAAGTTTCTTGCCTGGCTTACAGAAGCTGAAACAACTGCCAATGTCCTACAGGATGCTACCCGTAAGGAAAGGCTCCTAGAAGACTCCAAGGGAGTAAAAGAGCTGATGAAACAATGGCAAGTAAGTCAGGCATTTCCGCTTTAGCACTCTTGTGGATCCAATTGAACAATTCTCAGCATTTGTACTTGTAACTGACAAGCCAGGGACAAAACAAAGAT
+
CCCCCFFFFFFFGGGGGGGGGGGGHHHHHHHHHHHHHHHHHHHHHHHHHHHHHHHHHHHHHHHHHHHHHHHHHHHHHHHHHHHHHGHHHHHHHHGGGEHHHHHHHHHHGHHHHHHHHHHHHHGGGHGGHHHHHGHHHHHHHFHHHHHHHHHHHGHHHHHHHHHHHHHHHHGGGGGHGHHHHHHHHHHGHHHHHHHHHHHGHHHHHHHHHHHHHHHHHHHHHHHHHHHHHHHHHGGGGGGGGGGGGGGGGGG
@M05620:45:000000000-G6HP7:1:1101:24729:11179 1:N:0:175
TACCTGTACTGGGGAAGCATTTGAATATCCCCCCATGGTGATGGGGACGGAGAACTGCTCCATAAACACAGGCAACGTGCCTAACTTTCCCGGGAAGATGAAGTCAAAGAGCGACCACAGCTCTCGGAGGTTATTTTGCATCGGTGAGCCAGACAGAATGATCCGATGAGGGGTGCGAAACTATTTGAGGAAAGGAAGCACCTTTTTATTAAATTTACCTTTTAGCAATCGCCATTCCTACCCTAAAGATC
+
AABBBFFFFFFFCEGGFGGFGGGHHGGHHHHGGGGHHHHFGHHHFGGGFGFGGHHHHFHFGHHHHHHHHGHHGHGHEGEEGDGHHGHHHHHGECCEFHHHHHFHHHHHHGHHGGGGGHHGHHFHHGGGCGCGHHHHHHHBHHGFDDGHHHHHHGEGHHHFHHGHHDGGHFBA:EFGFGGFGFGGGGGFEFFFGFGEFGGGGFFFFFFFFFFFFFFFFF/FFFFFFFFFFFFFFFEFFFFFFFFFFFFFFFF
@M05620:45:000000000-G6HP7:1:1101:4148:11180 1:N:0:175
ATCTCTATCTCCTAAAAACCTGTTTAGATTTGGAGATAGACCTTCAGGTTTTTCATCATTTTCTGCATGAATTATACATTGACCACGTTCCAGCGTGGTCAGTTTGCAGCATTCTGTTATTTTGTTTGACAGAGTGTCTTGTTGAGAACATATGTAGGACATGATTTTTTCCTGCAACAGGGAAAATAAAGTATAAGTTTTAAAGATTTATTCTTTAATAAAGGATCTCAAAGCCAGCTTTAGAAAAAGGA
+
BBBBBFFFFFFFGGGGGGGGGGHHHHHHHHHGHGGHHHHHHHHHHHHHHHHGGHHHHHHHHHHHHHGHHHHHHGHHHHHHHHHHGHGHHHHHHHGGGGHHHHHHHHHHHHHHHHHHHHHHHHHHHHHHHHHHHHGHHHHHHHHGHHHHHHHHHHHHHHHHHHHHHHHHHGHHHHHHHHHHEGGGGHGHHHHHHHFHHHHHHHHHHHGHHHHHHHHHHHHHHHFHHHHHHHHHFHHHHGHHHHHFHHHGGGH
@M05620:45:000000000-G6HP7:1:1101:19562:11186 1:N:0:175
AGATTACTGCAACAGTTCCCCCTGGACCTGGAAAAGTTTCTTGCCTGGCTTACAGAAGCTGAAACAACTGCCAATGTCCTACAGGATGCTACCCGTAAGGAAAGGCTCCTAGAAGACTCCAAGGGAGTAAAAGAGCTGATGAAACAATGGCAAGTAAGTCAGGCATTTCCGCTTTAGCACTCTTGTGGATCCAATTGAACAATTCTCAGCATTTGTACTTGTAACTGACAAGCCAGGGACAAAACAAAGAT
+
AA1AAFFFFFDDGGGGGGGGGGGG0FFGHG0EGHHHHGHHHHHHHHHHHHHHHHGHFHFHHFDBFCGHHHHHGHHGGHHHHHHGFFHHHF2GHHGGGCHFHGHFFGGHFGGHGDEFGHHHHGBFGEE?GFHHHGHHHHFHHFFDFGHHHHHHHFHHFHFHHFFFEHHHDGCGGGGHDGHGGHGHHGFGHFHFHHHGHFGBDGHHGHHF0CDCGHHHHGHGCGFFGGHBGFHHHGGGGG.AE?BFGEGFGGF
@M05620:45:000000000-G6HP7:1:1101:23383:11192 1:N:0:175
ATCTCTATCTCCTAAAAACCTGTTTAGATTTGGAGATAGACCTTCAGGTTTTTCATCATTTTCTGCATGAATTATACATTGACCACGTTCCAGCGTGGTCAGTTTGCAGCATTCTGTTATTTTGTTTGACAGAGTGTCTTGTTGAGAACATATGTAGGACATGATTTTTTCCTGCAACAGGGAAAATAAAGTATAAGTTTTAAAGATTTATTCTTTAATAAAGGATCTCAAAGCCAGCTTTAGAAAAAGGA
+
BBBBBFFFFFFFGGFGG4EEGAGHFGGHFFFHHBHFFHHGHHHHHGGHHHHGGHBFFDGFGFHHFHDFDGFHHHFGFGHHHBHHGH1GHHHHHHGGGGHHHHHHHHHGHHFHHHHHHHHHHHGHGHHHHHHHGFHHHHHHHHHHFHFFHHHHHGGGHGFGHHEFHHHHHGHGHHHFHHHHGEGAGB?FBFGHHHHHGHHHHDCDDDGGHGHHHHHHH0DD0=00CGCGHFGDBFACGEHHHCH0GHHCD.;
@M05620:45:000000000-G6HP7:1:1101:24743:11193 1:N:0:175
TACCTGTACTGGGGAAGCATTTGAATATCCCCCCATGGTGATGGGGACGGAGAACTGCTCCATAAACACAGGCAACGTGCCTAACTTTCCCGGGAAGATGAAGTCAAAGAGCGACCACAGCTCTCGGAGGTTATTTTGCATCGGTGAGCCAGACAGAATGATCCGATGAGGGGTGCGAAACTATTTGAGGAAAGGAAGCACCTTTTTATTAAATTTACCTTTTAGCAATCGCCATTCCTACCCTAAAGATC
+
CCCCCFFFFFFFGGGGGGGGGGHHHHHHHHHGGGGHHHFGDGHHHGGGGGGGGHHHHHHHHHHHHHHHHHHHGHHHGHHHHHHGHHHHHHHGGGGGGHHHHHHHHHHHHHHHGGGGGHHHHHHHHGGGGGGHHHHHHHHHHHGGGGGHHHHHHGHHHHHHHHHHHGGGHHGGGGGGGGAGGGFGGGGEFGGGGGGGGGGGGFFFFFFFFFFBFFFFFEBFFFFFFFFFFFFFFFFFFFFFFFFFFFFFFFF
@M05620:45:000000000-G6HP7:1:1101:23362:11198 1:N:0:175
ATCTCTATCTCCTAAAAACCTGTTTAGATTTGGAGATAGACCTTCAGGTTTTTCATCATTTTCTGCATGAATTATACATTGACCACGTTCCAGCGTGGTCAGTTTGCAGCATTCTGTTATTTTGTTTGACAGAGTGTCTTGTTGAGAACATATGTAGGACATGATTTTTTCCTGCAACAGGGAAAATAAAGTATAAGTTTTAAAGATTTATTCTTTAATAAAGGATCTCAAAGCCAGCTTTAGAAAAAGGA
+
CCCCCFFFFFFFGGGGGGGGGGHHHHHHHHHHHHHHHHHHHHHHHHHHHHHGGHHHHIHHHHHHIHHHHHHHHHHHHHHHHHHHHHGHHHHHHHGGGGHHHHHHHHHHHHHHHHHHHHHHHHHHHHHHHHHHHHHHHHHHHHHHHHHHHHHHHHHHHHHHHHHHHHHHHGHHHHHHHHHHHGGGHHGHGHHHHHHHHHHHHHHHHHHHHHHHHHHHHHHHHGFHHHGHHHHHGFHHHGHHHHHGHHHHGGH
@M05620:45:000000000-G6HP7:1:1101:22252:11200 1:N:0:175
ATCTCTATCTCCTAAAAACCTGTTTAGATTTGGAGATAGACCTTCAGGTTTTTCATCATTTTCTGCATGAATTATACATTGACCACGTTCCAGCGTGGTCAGTTTGCAGCATTCTGTTATTTTGTTTGACAGAGTGTCTTGTTGAGAACATATGTAGGACATGATTTTTTCCTGCAACAGGGAAAATAAAGTATAAGTTTTAAAGATTTATTCTTTAATAAAGGATCTCAAAGCCAGCTTTAGAAAAAGGA
+
3AABBFFFFFFFGGFFFFEGGGHHHDGFHHHFF4CGHFHBFHHHHHH3F3GFGF5GHEHHHHHHFHDGGBHHHHHHHHGHGHHHFGEGFHHHFHEFGCHGFFHHHHGHBGHGHGHHHHGHHHHFHHGHEGFBCFHHHHHHGHHHFGEFGFGGHHHGGEBGCHFEHHHHHCHHHGFGBG0CFAEHABFG<?GGDHHHGGGHHEGBGFGHHHGHHHHHBDG0GHHGHHGGGFHGFHHHFEHHHHHCFGHFDGF
@M05620:45:000000000-G6HP7:1:1101:22237:11210 1:N:0:175
ATCTCTATCTCCTAAAAACCTGTTTAGATTTGGAGATAGACCTTCAGGTTTTTCATCATTTTCTGCATGAATTATACATTGACCACGTTCCAGCGTGGTCAGTTTGCAGCATTCTGTTATTTTGTTTGACAGAGTGTCTTGTTGAGAACATATGTAGGACATGATTTTTTCCTGCAACAGGGAAAATAAAGTATAAGTTTTAAAGATTTATTCTTTAATAAAGGATCTCAAAGCCAGCTTTAGAAAAAGGA
+
DDDDDFFFFFFFGGGGGGGGGGHHHHHHHHHHHHHHHHHHHHHHHHHHHHHGGHHHHIHIHHHHHHHHHHHHHHHHHHHHHHHHHHGHHHHHHHGGGGHHHHHHHHHHHHHHHHHHHHHHHHHHHHHHHHHHHHHHHHHHHHHHHHHHHHHHHHHHHHHHHHHHHHHHHGHHHHHHHHHHHGGHHHHHHHHHHHHHHHHHHHHHHHHHHHHHHHHHHHHHHHHGHHHHHHHHHHHHHGHHHHHHHHHHGGH
@M05620:45:000000000-G6HP7:1:1101:12169:11259 1:N:0:175
CATCCTGACCCTGAAGTACCCGGCTTGATTTCTGACATTAGATCGGAAGAGCACACGTCTGAACTCCAGTCACAGAAGACCATCTCGTATGCCGTCTTCTGCTTGAAAAAAAAAAGTTATTTTGTTTGACAGAGTGTCTTGTTGAGAACATATGTAGGACATGATTTTTTCCTGCAACAGGGAAAATAAAGTATAAGTTTTAAAGATTTATTCTTTAATAAAGGATCTCAAAGCCAGCTTTAGAAAAAGGA
+
BBAABFFFFCFFFGGGFGGGGGFEGFGHHHHGHHFHGHHHFFHFGGGAE2FGFHHFEFGGFBGEGHHFHFGGFGEGGCCFGH3FEGHGD?GFFEEEFF@@GDGHGB@F??E<E///2?BFF3FB2<CGFFHFHB@DGHFFHHHGFGHHHEFGGHFHHGFCFBGHHFHFHCGHHHGHGHHFGGEGEFHHFHFGCHHHFGGHHHGGGGGEFGGGGBFGGGGFFBFFFGGFBFFGGGGGGFFGFFFBFFFAD?B
@M05620:45:000000000-G6HP7:1:1101:8557:11284 1:N:0:175
AGATTACTGAACAGTTCCCCCTGGACCTGGAAAAGTTTCTTGCCTGGCTTACAGAAGCTGAAACAACTGCCAATGTCCTACAGGATGCTACCCGTAAGGAAAGGCTCCTAGAAGACTCCAAGGGAGTAAAAGAGCTGATGAAACAATGGCAAGTAAGTCAGGCATTTCCGCTTTAGCACTCCTGTGGATCCAATTGAACAATTCTCAGCATTTGTACTTGTAACTGACAAGCCAGGGACAAAACAAAGATC
+
AAABBFFFFFFFGGGGGGGGGGGHHHHHHHHHHHHHHHHHHHHHHHHHHHHHHHHHHHHHHHHHHHHHHHHHHHHHHHHHHHHHHHHHHHHHHGGGGHHHHHHHHHHGHHHHHHHHHHHGHHGGHGGHHHHHGHHHHHHHHHHHHHHHHHHHGHHHHHHHHHHHHHHHHGGGGGHHHHHHHFHHHHHHHHHHHHHHHGHHHHHHHHGHHHHHHHHGHHHHGHHHHHHHHHHHGHGGGGGGGGGGGGGGGGG
@M05620:45:000000000-G6HP7:1:1101:16730:11297 1:N:0:175
TACCTGTACTGGGGAAGCATTTGAATATCCCCCCATGGTGATGGGGACGGAGAACTGCTCCATAAACACAGGCAACGTGCCTAACTTTCCCGGGAAGATGAAGTCAAAGAGCGACCACAGCTCTCGGAGGTTATTTTGCATCGGTGAGCCAGACAGAATGATCCGATGAGGGGTGCGAAACTATTTGAGGAAAGGAAGCACCTTTTTATTAAATTTACCTTTTAGCAATCGCCATTCCTACCCTAAAGATC
+
ABBBBFFFFFFFGGGFGGGGGGHHHHHHHHHGGGGHHHGHHHHHHGGGGGGGGHHHHHHHHHHHHHHHHHHHGHHHGHHHHHHGHHHHHHHGGGGGGHHHGHHHHHHHHHHHGGGGGHHHHHHHHGGGGGCGHHHHHHHHHHGGGGGHHHHHHGHGGHHHHHHHGGGGHHHGGADGGGGGGGGGGGGFGGFFGGGGGGGGGFFFFFFFFFFFFFFFFFFFFFFFFFFFFFFFFFFFFFFFFFFFFFFFFFF
@M05620:45:000000000-G6HP7:1:1101:16711:11299 1:N:0:175
TACCTGTACTGGGGAAGCATTTGAATATCCCCCCATGGTGATGGGGACGGAGAACTGCTCCATAAACACAGGCAACGTGCCTAACTTTCCCGGGAAGATGAAGTCAAAGAGCGACCACAGCTCTCGGAGGTTATTTTGCATCGGTGAGCCAGACAGAATGATCCGATGAGGGGTGCGAAACTATTTGAGGAAAGGAAGCACCTTTTTATTAAATTTACCTTTTAGCAATCGCCATTCCTACCCTAAAGATC
+
DDDDCFFFFFFFGGGGGGGGGGHHHHHHHHHGGGGHHHGHHHHHHGGGGGGGGHHHHHHHHHHHHHHHHHHHGHHHGHHHHHHHHHHHHHHGGGGGGHHHHHHHHHHHHHHHGGGGGHHHHHHHHGGGGGGHHHHHHHHGHHGGGGGHHHHHHGHHHHHHHHHHHGGGHHHGGGGGGGGGGGGGGHHGGGFGGGGGGGGGGFFFFFFFFFFFFFHHHFFFFFFFFFFBFFFFFFFFHFFFFFFFFFFFFFF
@M05620:45:000000000-G6HP7:1:1101:19113:11304 1:N:0:175
ATCTCTATCTCCTAAAAACCTGTTTAGATTTGGAGATAGACCTTCAGGTTTTTCATCATTTTCTGCATGAATTATACATTGACCACGTTCCAGCGTGGTCAGTTTGCAGCATTCTGTTATTTTGTTTGACAGAGTGTCTTGTTGAGAACATATGTAGGACATGATTTTTTCCTGCAACAGGGAAAATAAAGTATAAGTTTTAAAGATTTATTCTTTAATAAAGGATCTCAAAGCCAGCTTTAGAAAAAGGA
+
BBBBAF@FDDFFEGFF44EGCFHGHHFEHHHGHGHFHDDDABGGHFGHFGHFEFFFGFDHGFHE5GH5BAFEFHHFGEEHFDGFFHEGEFGGFHGG1E?FHFEGGGDE3@GGFHHHGG@BEEGHEEGEHHHHFFBBGFFGHFFH?GHFFFBGFHHHHHFHHHHFGGHHF@CGHFBHDGHGA</??<FDGDDFGGF1F<>=FH<1F1<DGGHHFHHHH0D==<=D/GGFHHHFBHCCGGGFHHHHFHHHGC/
@M05620:45:000000000-G6HP7:1:1101:19096:11310 1:N:0:175
ATCTCTATCTCCTAAAAACCTGTTTAGATTTGGAGATAGACCTTCAGGTTTTTCATCATTTTCTGCATGAATTATACATTGACCACGTTCCAGCGTGGTCAGTTTGCAGCATTCTGTTATTTTGTTTGACAGAGTGTCTTGTTGAGAACATATGTAGGACATGATTTTTTCCTGCAACAGGGAAAATAAAGTATAAGTTTTAAAGATTTATTCTTTAATAAAGGATCTCAAAGCCAGCTTTAGAAAAAGGA
+
AABBAFFFFFFFGGGBFEEFFEHFFHFGHHHHGHFHHHHBEFHFHFGHGGHGCHHHHGFHHHHGFHHDFBFGHHHHDGFHHGHGFHGHGFHHFHGGEEHHHGFHHFFFECGHGHHHGHGFHHHHGFHHHHHHHHFGHHHHHGHHGHHDFCDGHHHHHGGHHHHBGGHHFCGHHHBGFHGGHFCFF0FFH1F?GHG1G<GGGHFFFDDGGHHHHHHHHHHHHEFFHHHHHGGFFHCFHGHCHHHGCFHHGFB
@M05620:45:000000000-G6HP7:1:1101:23014:11311 1:N:0:175
CATCCTGACCCTGAAGTACCCCGGCTTGATTTCTGACATTAGATCGGAAGAGCACACGTCTGAACTCCAGTCACAGAAGACCATCTCGTATGCCGTCTTCTGCTTGAAAAAAAAAAAAAAAAACAACCAACAGACTCCAAATACTCCGTCCCGATCACCATAAGCAATATTATCTCCACAACAGTCATCCTTCATCAACGAGCCTCGAACGCGCGCCCTCCCTCGAGCTCCCAACTACTGGTTCTCGTACC
+
CCCCCFFFFFFFGGGGGGGGGGGGGGGGHHHHHHHHHHHHHHHHHHGGEGHHHHHHHGHHHGHHHHHHHHHHHHHHHHHHHHHHHHHHGGHHHHGGGGGHHHHHHHHHFHHGGGG?>/>/<<-.<F...<..//.0000000:0:00....::.--.:/9000000:00000000900/:.../00000000000009/.;.--/9.9/.-.-9--:--...//-9...00.//9::0;0099000....9
@M05620:45:000000000-G6HP7:1:1101:9248:11367 1:N:0:175
TACCTGTACTGGGGAAGCATTTGAATGTCCCCCCATGGTGATGGGGACGGAGAACTGCTCCATAAACACAGGCAACGTGCCTAACTTTCCCGGGAAGATGAAGTCAAAGAGCGACCACAGCTCTCGGAGGTTATTTTGCATCGGTGAGCCAGACAGAATGATCCGATGAGGGGTGCGAAACTATTTGAGGAAAGGAAGCACCTTTTTATTAAATTTACCTTTTAGCAATCGCCATTCCTACCCTAAAGATC
+
AAAAADDDFFFCCA1AECGDGFGD1DFFDGHHGGEHFHFG1AGFHGEGEECEGHBHFFHFFFFHHGEHCGHHGGFF/FGEEEFFFEFHDDGEE?///0>FBBGEDGFHHHFHGG?CCGCGHFFGF/F/CGECGHHHHHB<FDFC<.<01C0FHCG/CGF<0=DGFCCG00BA-C:B-AA@?FBFFFF9./0;/AAB9.CF/999BFFEFFFFFFFFF//BFFFBFFBFBF-AA-::9FFFF-FF-F:BBF/
@M05620:45:000000000-G6HP7:1:1101:6225:11402 1:N:0:175
ATCTCTATCTCCTAAAAAGGAAGAAAGGGGAGGGAAGATCGGAAGAGCACACGTCTGAACTCCAGTCACAGAAGACCATCTCGTATGCCGTCTTCTGCTTGAAAAAAAAAAAAAAAAAAAAAAATTCCGCGTATTTCAATTTTATGTTGGCAAACATTAAATAATTGTGATGTTGATGTCTTTAGTGACTTTTAATATGTTTATTGTTTGATCTAGATTATTATTGCTGATTTTGTGTCGATTAACTAAAT
+
CCCCCFFFFFFFGGGGGGGGGGHFGHHHGGGGGGGHGHHHHGGGGHHHHHHHGHHHGHGHHHHHHHHHHHHHHHHHHHHHHHHGGHHGHGGGHGHHHHHHHGHHHHGGEGGB</</<-------./00/.-;-;/00000000000000./00.../;////////9///////;///9/////////////://:://://;///:;B//////9///////9////://:///;///..././//////
@M05620:45:000000000-G6HP7:1:1101:17560:11407 1:N:0:175
ATCTCTATCTCCTAAAAACCTGTTTAGATTTGGAGATAGACCTTCAGGTTTTTCATCATTTTCTGCATGAATTATACATTGACCACGTTCCAGCGTGGTCAGTTTGCAGCATTCTGTTATTTTGTTTGACAGAGTGTCTTGTTGAGAACATATGTAGGACATGATTTTTTCCTGCAACAGGGAAAATAAAGTATAAGTTTTAAAGATTTATTCTTTAATAAAGGATCTCAAAGCCAGCTTTAGAAAAAGGA
+
3ABBBFFFFFFFGGGGGGGGGGHHHHHHHHHHGHFHHHHDFHHHHGHFHHHGGHHHHHHHHHHHHHHHHHHHHHHHHHHHHHHHHHGHHHHHHHGGGGHHHHHHHHHHHHHHHHHHHHHHHHHFHHHHHHHHHHHHHHHHHHHHHHHHHHHHHHHHHGHHHHHHHHHHHGHHHHHHGHHHHGGHHHGGHHHGHHHGGHHHHGGGHFGHHHHHHHHHHFHFHHHBGHHHHHHHGFHHHGHHHHBGGFHCD?G
@M05620:45:000000000-G6HP7:1:1101:14437:11415 1:N:0:175
CATCCTGACCCTGAAGTACCCCGGCTTGATTTCTGACATTAGATCGGAAGAGCACACGTCTGAACTCCAGTCACAGAAGACCATCTCGTATGCCGTCTTCTGCTTGAAAAAAAAAAAAAACAATACATCCCTCTATACCATCATCTCCCCACATACTTCCCTTCAACAAATCATACCCCTTTCCCCACCCAACCCCTAACCCCCTCACTCAAGCCACCACCCTTCGACCCTCCATCTGCGACTCCTCCTTC
+
CDDDDFFFFFFFGGGGGGGGGGGGGGGGHHHHHHHHHHHHHHHHHHGAEFHHHHHHHGHHHGHHHHHHHHHHGGHHHHHHHHHHHHHFGGHHHHGGGHGHHHHHHHHHBGH/EEG?B//<?/?1=1<11<.100111<1111000000<./..0000000/00/0000..00;000/0...0000//........9../:...--.9.00/000.//......//...--/../000;0-;--.00///00
@M05620:45:000000000-G6HP7:1:1101:17540:11418 1:N:0:175
ATCTCTATCTCCTAAAAACCTGTTTAGATTTGGAGATAGACCTTCAGGTTTTTCATCATTTTCTGCATGAATTATACATTGACCACGTTCCAGCGTGGTCAGTTTGCAGCATTCTGTTATTTTGTTTGACAGAGTGTCTTGTTGAGAACATATGTAGGACATGATTTTTTCCTGCAACAGGGAAAATAAAGTATAAGTTTTAAAGATTTATTCTTTAATAAAGGATCTCAAAGCCAGCTTTAGAAAAAGGA
+
CCCCCFFFFFFFGGGGGGGGGGHHHHHHHHHHHHHHHHHHHHHHHHHHHHHGGHHHHIHHIHHIHHHHHHHHHHHHHHHHHHHHHHGHHHHHHHGGGGHHHHHHHHHHHHHHHHHHHHHHHHHHHHHHHHHHHHHHHHHHHHHHFHHHHHHHHHHHHHHHHHHHHHHHHGHHHHHHHHHHHGGHHHHHGHHHHHHGHGGHHHHHHHHHHHHHHHHHHHHHHGHHGHHHHHHHHHHGHGHHHGHGHHHGGGH
@M05620:45:000000000-G6HP7:1:1101:17565:11426 1:N:0:175
ATCTCTATCTCCTAAAAACCTGTTTAGATTTGGAGATAGACCTTCAGGTTTTTCATCATTTTCTGCATGAATTATACATTGACCACGTTCCAGCGTGGTCAGTTTGCAGCATTCTGTTATTTTGTTTGACAGAGTGTCTTGTTGAGAACATATGTAGGACATGATTTTTTCCTGCAACAGGGAAAATAAAGTATAAGTTTTAAAGATTTATTCTTTAATAAAGGATCTCAAAGCCAGCTTTAGAAAAAGGA
+
CCCCCFFFFFFFGGGGGGGGGGHHHHHHHHHHHHHHHHHGHHHHHGHHHHHGGHHHHHHHHHHHIHHHHHHHHHHHHHHHHHHHHHGHHHHHHHGGGGHHHHHHHHHHHHHHHHHHHHHHHHHHHHHHHHHHHHHHHHHHHHHHHHHHHHHHHHHHHHHHHHHHHHHHHGHHHHEGFHGHHGGHHHHHHBGHHHHHHGHHHHHGHGHHHHHHHHHHHHHHHHHHHHHHHHFFHHHHHGHHHHHEHHHEGGG
@M05620:45:000000000-G6HP7:1:1101:11044:11445 1:N:0:175
ATCTCTATCTCCTAAAAACCTGTTTAGATTTGGAGATAGACCTTCAGGTTTTTCATCATTTTCTGCATGAATTATACATTGACAACGTTCCAGCGTGGTCAGTTTGCAGCATTCTGTTATTTTGTTTGACAGAGTGTCTTGTTGAGAACATATGTAGGACATGATTTTTTCCTGCAACAGGGAAAATAAAGTATAAGTTTTAAAGATTTATTCTTTAATAAAGGATCTCAAAGCCAGCTTTAGAAAAAGGA
+
CCCCCFFFFFFFGGGGGGGGGGHHHHHHHHHHHHHHHHHHHHHHHHHHHHHGGHHHHHHIHHIIGHHHHHHHHHHHHHHHHHHHHHGHHHHHHGGGGGHHHHHHHHHHHHHHHHHHHHHHHHHHHHHHHHHHHHHHHHHHHHHHHHHHHHHHHHHHHHHHHHHHHHHHHGHHHHHHHHHHHGGHHHHHHHHHHHHHHHHHHHHHHHHHHHHHHHHHHHHHHHHHHHHHHHHHHHHHHGHHHHHGHHHHGGF
@M05620:45:000000000-G6HP7:1:1101:28207:11511 1:N:0:175
AGATTACTGCAACAGTTCCCCCTGGACCTGGAAAAGTTTCTTGCCTGGCTTACAGAAGCTGAAACAACTGCCAATGTCCTACAGGATGCTACCCGTAAGGAAAGGCTCCTAGAAGACTCCAAGGGAGTAAAAGAGCTGATGAAACAATGGCAAGTAAGTCAGGCATTTCCGCTTTAGCACTCTTGTGGATCCAATTGAACAATTCTCAGCATTTGTACTTGTAACTGACAAGCCAGGGACAAAACAAAGAT
+
BBCCCFFFDF4FGGGGGGGGGGGGHHHHHHHHHHHHHHHHHHHHHHHHHHHHHHHHHHHHHHHHHHHHHHHHHHHHHHHHHHHHHHHFGH5GHHGG/FHHHHHHHHHHGHHHHHHHHHHHH3FFEGFGH4HHHGHHHHGHH3GGHHHHHHHHHGHHHHHHHHHHHHHHHHGGGGGHHHHHHHHHHGHGHHHHHHHHHGHHFHHHHHHHHHHHHHHHHHHHHHGHHHHGHHHHHGGGGGGGFF/AFGGGGGF
@M05620:45:000000000-G6HP7:1:1101:10967:11537 1:N:0:175
AGATTACTGCAACAGTTCCCCCTGGACCTGGAAAAGTTTCTTGCCTGGCTTACAGAAGCTGAAACAACTGCCAATGTCCTACAGGATGCTACCCGTAAGGAAAGGCTCCTAGAAGACTCCAAGGGAGTAAAAGAGCTGATGAAACAATGGCAAGTAAGTCAGGCATTTCCGCTTTAGCACTCTTGTGGATCCAATTGAACAATTCTCAGCATTTGTACTTGTAACTGACAAGCCAGGGACAAAACAAAGAT
+
3>AABFFFDFBBFGBBBBFGGGGGHHHHFEFBFAGHHHHHHHHHHHHHHHHHHHFFBFHHHHHHHHHHHHHHHHHBDDFGHHHHFFHHHHHHHHGGGGHHHHHHHHHHGHHHHHHHHHHHFGHCACEEGFHHHGHHHHGHHHGHHHHHFGGGHGHHHHHHHHHHHHHHHHGGGGGHDHHHHHHHHHHGGHHHHHHHHFFFF<DGHHHHHHHHHGHHHHHFGGHHHHHEFHHHHEGG?DGGGFBFGGGGGGG
@M05620:45:000000000-G6HP7:1:1101:21641:11542 1:N:0:175
ATCTCTATCTCCTAAAAACCTGTTTAGATTTGGAGATAGACCTTCAGGTTTTTCATCATTTTCTGCATGAATTATACATTGACCACGTTCCAGCGTGGTCAGTTTGCAGCATTCTGTTATTTTGTTTGACAGAGTGTCTTGTTGAGAACATATGTAGGACATGATTTTTTCCTGCAACAGGGAAAATAAAGTATAAGTTTTAAAGATTTATTCTTTAATAAAGGATCTCAAAGCCAGCTTTAGAAAAAGGA
+
CCCCCFFFFFFFGGGGGGGGGGHHHHHHHHHHHHHHHHHHHHHHHHHHHHHGGHHHHHHHHHHIHHHHHHHHHHHHHHHHHHHHHHGHHHHHHHGGGGHHHHHHHHHHHHHHHHHHHHHHHHHHHHHHHHHHHHHHHHHHHHHHHHHHHHHHHHHHHHHHHHHHHHHHHGHHHHHHHHHHHGGHHHGGHHHHHHHHHHHHHHHHHHHHHHHHHHHHHHHHHHHHHHHHHHHHHHHHHGHHHHHGHGHHGGH
@M05620:45:000000000-G6HP7:1:1101:10983:11551 1:N:0:175
AGATTACTGCAACAGTTCCCCCTGGACCTGGAAAAGTTTCTTGCCTGGCTTACAGAAGCTGAAACAACTGCCAATGTCCTACAGGATGCTACCCGTAAGGAAAGGCTCCTAGAAGACTCCAAGGGAGTAAAAGAGCTGATGAAACAATGGCAAGTAAGTCAGGCATTTCCGCTTTAGCACTCTTGTGGATCCAATTGAACAATTCTCAGCATTTGTACTTGTAACTGACAAGCCAGGGACAAAACAAAGAT
+
ABABCFFFBDBBFGBBBBFGGGGGHHHHGEFBGGHHGHHHHHHHHHHHHHHHHHBDBFHHHHHHHHHHHHHHHHHBDDFGHHHHHGHHHHHHHHGGGGHHHHGGHHHHGHHHHHHHHHHHGFHGEEFEGFHHHFHHHHEHHHHHHHHHFGFGHGGHHHHHHHHHHHHHHHGGGGGHHHHHHHHHHHHGHHHHHHHHHFGGFGHHHHHHHHHHHGHHHHHHHHHHHHHGFHHHHGGGGGGGGGFFGGGGGGF
@M05620:45:000000000-G6HP7:1:1101:10961:11554 1:N:0:175
AGATTACTGCAACAGTTCCCCCTGGACCTGGAAAAGTTTCTTGCCTGGCTTACAGAAGCTGAAACAACTGCCAATGTCCTACAGGATGCTACCCGTAAGGAAAGGCTCCTAGAAGACTCCAAGGGAGTAAAAGAGCTGATGAAACAATGGCAAGTAAGTCAGGCATTTCCGCTTTAGCACTCTTGTGGATCCAATTGAACAATTCTCAGCATTTGTACTTGTAACTGACAAGCCAGGGACAAAACAAAGAT
+
AA>ABFFFBDDBFGBBBFGGGGGGHHHHFEGBFGHHGHHHHHHHHHHHHHHHHHEFGGHHHHHHHHHHHHHHHHGEDFGHHHHHGGHHHHHHHHGGGGGHHHHFHHHHGHHHHHHHHHHHFGHGEEGEHHHHHGHHHHGHHHHHHHHHGHGGHGHHHHHHHHHHHHHHHHGGGGGHHHHHHHHHHHHGHHHHHHHHHGGFF<GHGHHGHHHHHHHHHHHGHHHHHHHHHHHHHGGGGGGGGGGGGGGGGGF
@M05620:45:000000000-G6HP7:1:1101:21931:11558 1:N:0:175
TACCTGTACTGGGGAAGCATTTGAATATCCCCCCATGGTGATGGGGACGGAGAACTGCTCCATAAACACAGGCAACGTGCCTAACTTTCCCGGGAAGATGAAGTCAAAGAGCGACCACAGCTCTCGGAGGTTATTTTGCATCGGTGAGCCAGACAGAATGATCCGATGAGGGGTGCGAAACTATTTGAGGCAAGGAAGCACCTTTTTATTAAATTTACCTTTTAGCAATCGCCATTCCTACCCTAAAGATC
+
?AAAAFFFFFBFE?FEEGE133DBDGGFHHCGGGGHHHHDGHHCEE/EECECEHHEGFEGFHFHHHHEGE>/FHFHGE//>1FGHEHGHHF>EEEC?FHHHHFBGHHHHFEGCGGGCHHFCCFFGEGCCCCCGHGDGGEFFGCC<ACGGHFGHGFFHHHFHHHHFACGHGHCGFGGGA@A@BBFGGGGGG.;FAE.BAEFFFFF/BBFF9F9BBFFFFBFFFFFF/B9BFFFFFEFFFFFBFFFBFFFBFB
@M05620:45:000000000-G6HP7:1:1101:2314:11563 1:N:0:175
ATCTCTATCTCCTAAAAACCTGTTTAGATTTGGAGATAGACCTTCAGGTTTTTCATCATTTTCTGCATGAATTATACATTGACCACGTTCCAGCGTGGTCAGTTTGCAGCATTCTGTTATTTTGTTTGACAGAGTGTCTTGTTGAGAACATATGTAGGACATGATTTTTTCCTGCAACAGGGAAAATAAAGTATAAGTTTTAAAGATTTATTCTTTAATAAAGGATCTCAAAGCCAGCTTTAGAAAAAGGA
+
AAABBFFFFFFFGGGGGGGGGGEFGHGFGFHHGGHFGFGHFHHHHHHGGGHGGHHFHFHHHHHHFFHHHGF5HHFHHFGHFFGHHH?HHHHFGFGEEEHFHFHHHHGHHHHHHGHDHGDGGHHHHHHB@FGHHHHHHGHHHHHGD?GFHHHHHHHHHBFFHHHHHHHHHGHHHFFF1FGHAFEGFFFGBDBGHHHBGHHFHHH11GGHHHHHHHHHHHHHBD=0CHGHGGDGHHGHFEBHHHFFGGFH?.;
@M05620:45:000000000-G6HP7:1:1101:10976:11568 1:N:0:175
AGATTACTGCAACAGTTCCCCCTGGACCTGGAAAAGTTTCTTGCCTGGCTTACAGAAGCTGAAACAACTGCCAATGTCCTACAGGATGCTACCCGTAAGGAAAGGCTCCTAGAAGACTCCAAGGGAGTAAAAGAGCTGATGAAACAATGGCAAGTAAGTCAGGCATTTCCGCTTTAGCACTCTTGTGGATCCAATTGAACAATTCTCAGCATTTGTACTTGTAACTGACAAGCCAGGGACAAAACAAAGAT
+
>A>AAFFFBD4BBFBBBBFGGGGGHHHHHEGBGFHHGHHHHHHHHHGHHHHHHHFEGHHHHHFHHHHHHHHHGHHADDFHHHHHH?GHHHHHHHGGGGGGFHHHHHHHGHHHHHHGHHHHHHHGGHGGHFHHHGHHHHGHHGHHHHHHGHGGHGGGHHHHGHFGCHHHHHGGGGGFGHGHGHHHHDHGFHHHHHHGGFDFD<GHHHHHHGHHHHHHHFHHHFHGHHHFFHFHGGFGFGEGECFGGEGGGGF
@M05620:45:000000000-G6HP7:1:1101:2298:11572 1:N:0:175
ATCTCTATCTCCTAAAAACCTGTTTAGATTTGGAGATAGACCTTCAGGTTTTTCATCATTTTCTGCATGAATTATACATTGACCACGTTCCAGCGTGGTCAGTTTGCAGCATTCTGTTATTTTGTTTGACAGAGTGTCTTGTTGAGAACATATGTAGGACATGATTTTTTCCTGCAACAGGGAAAATAAAGTATAAGTTTTAAAGATTTATTCTTTAATAAAGGATCTCAAAGCCAGCTTTAGAAAAAGGA
+
CCCCDFFFFFFFGGGGGGGGGGHHHHHHHHHHHHHHHHHHHHHHHHHHHHHGGHHHHHHHHHIHHHHHHHHHHHHHHHHHHHHHHHGHHHHHHHGGGGHHHHHHHHHHHHHHHHHHHHHHHHHHHHHHFHHHHHHHHHHHHHHHHHHHHHHHHHHHHHHHHHHHHHHHHGHHHHHHHHHHHGGHHHHHHGHHHHHHGGHHHHHHHHHHHHHHHHHHHHHHHFHHHHHHHGHHHHHHHGHHHHHHHHGHGGH
@M05620:45:000000000-G6HP7:1:1101:2317:11584 1:N:0:175
ATCTCTATCTCCTAAAAACCTGTTTAGATTTGGAGATAGACCTTCAGGTTTTTCATCATTTTCTGCATGAATTATACATTGACCACGTTCCAGCGTGGTCAGTTTGCAGCATTCTGTTATTTTGTTTGACAGAGTGTCTTGTTGAGAACATATGTAGGACATGATTTTTTCCTGCAACAGGGAAAATAAAGTATAAGTTTTAAAGATTTATTCTTTAATAAAGGATCTCAAAGCCAGCTTTAGAAAAAGGA
+
BBCCBFFFFFFFGGGGGGGGGGHHHGHGHHHHHHHHHHHHHHHHHHEHHHHGGHHHHGHHHHHHGHFHFGHHHHHHHFHHHHHHHHDHHHHHGGEGECHGHFHHHHHHHHHHHHHHHHFHHHHHHHHHFHHHFHHHHHHHHHHHGHAGHHHFHHHHHGHHHHHHHHHHGGHHHGHHHHHGGFGGGGGFHFGHHHFFFGGHHHFHHHHHHHHHHHHHFHHH0DDBGHHHHHFGHGHHGEHHHFFBCGFH.DC
@M05620:45:000000000-G6HP7:1:1101:28541:11589 1:N:0:175
TACCTGTACTGGGGAAGCATTTGAATATCCCCCCATGGTGATGGGGACGGAGAACTGCTCCATAAACACAGGCAACGTGCCTAACTTTCCCGGGAAGATGAAGTCAAAGAGCGACCACAGCTCTCGGAGGTTATTTTGCATCGGTGAGCCAGACAGAATGATCCGATGAGGGGTGCGAAACTATTTGAGGAAAGGAAGCACCTTTTTATTAAATTTACCTTTTAGCAATCGCCATTCCTACCCTAAAGATC
+
BCBBCFFFFFFFGGGGGGGGGGHHHHHHHHHGGGGHHHGHHHHHHGGGGGGGGHHHHHHHHHHHHHHHHHHHGHHHGHHHHHHHHHHHHHHGGGGGGHHHFHHHHHHHHHHHGGGGGHHHHHHHHGGGGGEHHHHHHHHHHHGGGGGHHHHHHGHHHHHHHHHHHCGGHHHGGEDGADGGGGGGGGGGGGFFFGGGGGG0CFFFFFFFFFFFFFFFFFFFFFFFFFFFFFFFFFEFFFFFF;AFFFFFFFF
@M05620:45:000000000-G6HP7:1:1101:13786:11596 1:N:0:175
AGATTACTGCAACAGTTCCCCCTGGACCTGGAAAAGTTTCTTGCCTGGCTTACAGAAGCTGAAACAACTGCCAATGTCCTACAGGATGCTACCCGTAAGGAAAGGCTCCTAGAAGACTCCAAGGGAGTAAAAGAGCTGATGAAACAATGGCAAGTAAGTCAGGCATTTCCGCTTTAGCACTCTTGTGGATCCAATTGAACAATTCTCAGCATTTGTACTTGTAACTGACAAGCCAGGGACAAAACAAAGAT
+
AAAABFFF@BBBBEBBBBGGGGGGHHHHHHHHHHHHHHHHHHHHHHHHHHHHHHHGHHHHHHHHHHHHHHHHHHHFDDGHHHHGHHHGHHHHHHGFGGGHGFHHHHHHGHHHHHHHHHHHHHHGDEEEHFHHFFHHHHGHHHGFHHHHHHHHHGHHHHGHGHGHHHHHGHGGGGGHFHHHHHHHHHHDHHHHFHHHHHHGHHHHHHGGHHGGHGHHGFHHHHHHHHHFHHFGHGFGEGFGGGEGGGEFGGF
@M05620:45:000000000-G6HP7:1:1101:13570:11601 1:N:0:175
AAACCAAGCAGACACTCACCGCCAGAAGACATGAGGTCAGCTAGATCGGAAGAGCACACGTCTGAACTCCAGTCACAGAAGACCATCTCGTATGCCGTCTTCTGCTTGAAAAAAAAAAAAAAGAGAGTAAAAAAGCAGACGAAACAATGGCACGTCAGATAGCTATGTCCGCTTTCGCATCCTTGCGGATGCACTTGAACAACTTTCATCACTCATACTTGCCAGCGCAAAGCCAGTCCACAACCAAAGAA
+
BBBBBBBFBFFFGGGGGGGGGGGGEHHHGHGHHHHHHHHHHHGHHHHHGGGGHHHGHHHGHHHGHHHHHHHHHHGHHHHGHHHHHHGHHHFGHHHHGGGHGHHHHHHHHHHHHGGGGF<<///.00.111=<1-.<///.-<-;-:.B0/=;0.;...000000090;;0.-.::0....-9;00/-:---./9;B////9.:////:/://;/////9////B/.-:9--/....;/;/;/..;...//.
@M05620:45:000000000-G6HP7:1:1101:28524:11602 1:N:0:175
TACCTGTACTGGGGAAGCATTTGAATATCCCCCCATGGTGATGGGGACGGAGAACTGCTCCATAAACACAGGCAACGTGCCTAACTTTCCCGGGAAGATGAAGTCAAAGAGCGACCACAGCTCTCGGAGGTTATTTTGCATCGGTGAGCCAGACAGAATGATCCGATGAGGGGTGCGAAACTATTTGAGGAAAGGAAGCACCTTTTTATTAAATTTACCTTTTAGCAATCGCCATTCCTACCCTAAAGATC
+
DCDDCFFFFFFFGGGGGGGGGGHHHHHHHHHGGGGHHHGHHHHHHGGGGGGGGHHHHHHHHHHHHHHHHHHHGHHHGHHHHHHHHHHHHHHGGGGGGHHHHHHHHHHHHHHHGGGGGHHHHHHHHGGGGGGHHHHHHHHGHHGGGGGHHHHHHGHHHHHHHHHHHGGGHHHGGGGGGGGGGGGGGHGGGGGGGGGGGGGFGFFFFFFFFFFFHHFFFFFFFFFFFFFFFFFFFFFFFFFHFFFFFFFFFFF
@M05620:45:000000000-G6HP7:1:1101:28542:11609 1:N:0:175
TACCTGTACTGGGGAAGCATTTGAATATCCCCCCATGGTGATGGGGACGGAGAACTGCTCCATAAACACAGGCAACGTGCCTAACTTTCCCGGGAAGATGAAGTCAAAGAGCGACCACAGCTCTCGGAGGTTATTTTGCATCGGTGAGCCAGACAGAATGATCCGATGAGGGGTGCGAAACTATTTGAGGAAAGGAAGCACCTTTTTATTAAATTTACCTTTTAGCAATCGCCATTCCTACCCTAAAGATC
+
BBBBBFFFFFFFGGGGGGGGGGHHGHHHHHHGGGGHHHGHHHHHHGGGGGGGGHHHHHHHHHHHHHHHHHHHGHHHGHHHHHHHHHHHHHHGGGEFGHHHHHHHHHHHHHHHGGGGGHHHHHHHHGGGGGGHHHHHHHHFGHGGGGGHHHHHHGHHHHHHGHHHHGGGHHHGGEFGGFGGGGGGGGGGEFBFFGGGGGGGGFFFFFFFFFFFFFFFFFFFFFFFFFFFFFFFFFEFFFFFFFFFFFFFFFF
@M05620:45:000000000-G6HP7:1:1101:13782:11616 1:N:0:175
AGATTACTGCAACAGTTCCCCCTGGACCTGGAAAAGTTTCTTGCCTGGCTTACAGAAGCTGAAACAACTGCCAATGTCCTACAGGATGCTACCCGTAAGGAAAGGCTCCTAGAAGACTCCAAGGGAGTAAAAGAGCTGATGAAACAATGGCAAGTAAGTCAGGCATTTCCGCTTTAGCACTCTTGTGGATCCAATTGAACAATTCTCAGCATTTGTACTTGTAACTGACAAGCCAGGGACAAAACAAAGAT
+
AAABCFFF@BDBFGABBFGGGGGGHHHHHHHHHHHHGHHHHHHHHHHHHHHHHHHHHHHHHHHHHHHHHHHHHHHEFGHHHHHHHHHHHHHHHHGGGGGHHHHHHHHHGHHHHHHHHHHHHHHGGFGFHFHHHGHHHHGHHHHHHHHHHHHHHGHHHHHHHHHHHHHHHHGGGGGHHHHHHHHHHHHGHHHHHHHHHHGGHHHHHHHHHHHHHHHHHGHHHHHHHHHHHHHHGGGGGGGGGFGGGGGGGGG
@M05620:45:000000000-G6HP7:1:1101:17476:11672 1:N:0:175
ATCTCTATCTCCTAAAAAGGAAGAAAGGGGAGGGAAGATCGGAAGAGCACACGTCTGAACTCCAGTCACAGAAGACCATCTCGTATGCCGTCTTCTGCTTGAAAAAAAAAAAAAAACACCAAGGGAATAAACGAGCTGATTAACCACTGGCAATAAAATAAGTCACTTCCTCTTTAGCACTCTTGTTGATCCACTTTAACAATTCGCCGCCGTTATACTTGGTACTGCCAATCTCGGGACATAACCTAAAT
+
CCCCCFFFFFFFGGGGGGEGGGHGFHHHGGGGGGGHGHHHHGGGGHHHHHHHGHHHGHHHHHHHHHHHHHHHGHHHHHGEHGHGGHHHHGFGHGHHHHHHHHHGHHGGGGGB><//<.0.<>0...0<<000.<.<.00:0CF000:C0/.::000:0;000090000;C9;B0B00;9B0:0;0;0.;90000;;090FF00:F...-;--;;..00;90000;0;0/09;B00..9-:.0900000000
@M05620:45:000000000-G6HP7:1:1101:2404:11697 1:N:0:175
AGATTACTGCAACAGTTCCCCCTGGACCTGGAAAAGTTTCTTGCCTGGCTTACAGAAGCTGAAACAACTGCCAATGTCCTACAGGATGCTACCCGTAAGGAAAGGCTCCTAGAAGACTCCAAGGGAGTAAAAGAGCTGATGAAACAATGGCAAGTAAGTCAGGCATTTCCGCTTTAGCACTCTTGTGGATCCAATTGAACAATTCTCAGCATTTGTACTTGTAACTGACAAGCCAGGGACAAAACAAAGAT
+
BCCCCFFFFFFFGGFFGDGGGGGGHHHHHGCCGHHHHHHHHHHHHHHHHHHHHHHHHGGHHHHHHHHHHFHHHHHHHHHHGHHHHHGHHHHHHHGGGFHH3BFGGEHHFHHGHHHFHHHHFFHGGEGFHHHHHEHHHHEHHHHGHFHHHHHHGGHHGHHHHFHHHHHHHGGGGGGHHHHHHHHHGGHGHHGHHFHHHHFFFGHHFHHHFHFGHHHHHHHHHFFHHHGEHHHHHGGGGGGGGGBFGGFGGGC
@M05620:45:000000000-G6HP7:1:1101:3794:11704 1:N:0:175
ATCTCTATCTCCTAAAAACCTGTTTAGATTTGGAGATAGACCTTCAGGTTTTTCATCATTTTCTGCATGAATTATACATTGACCACGTTCCAGCGTGGTCAGTTTGCAGCATTCTGTTATTTTGTTTGACAGAGTGTCTTGTTGAGAACATATGTAGGACATGATTTTTTCCTGCAACAGGGAAAATAAAGTATAAGTTTTAAAGATTTATTCTTTAATAAAGGATCTCAAAGCCAGCTTTAGAAAAAGGA
+
CBCCCFFFFFFFGGGGGGGGGGHHHHHHHHHHHHHHHHHHHHHHHHHHHHHGGHHHHHHHHHHHHHHHHGHHHHHHHGHHHHHHHHGHHHHHHHGGGGHHHHHHHHHHHHHHHHHHHHHHHHHHHHHHGHHHHHHHHHHHHHHHHHHHHHHHHHHHHHHHHHHHHHHHHGHHHHHHHHHHHGGHHHHHHHHHHHHHHHHHHHFHHGHHHHHHHHHHHHHHHGHHHHHHHHHGGGHHHGHHHHHEGFGHGGG
@M05620:45:000000000-G6HP7:1:1101:12652:11706 1:N:0:175
ATCTCTATCTCCTAAAAAGGAAGAAAGGGGAGGGAAGATCGGAAGAGCACACGTCTGAACTCCAGTCACAGAAGACCATCTCGTATGCCGTCTTCTGCTTGAAAAAAAAAAAAAAAAACAAAAAAAAACACTTTAAAGAAAAATCACTATACAAATAAGACGACAAAAAATTAAAGCATTATCGGCAGCCAGTACCTAATACATTGATCTAGTAAGTGACCCTCCATTTCCGTCACTCAAATAGCCGCTAT
+
CCCCCFFFFFFFGGGGGGGGGGHGHHHHGGGGGGGHGHHHHGGGGHHGHHHHEHHHGHFGHHHGHGHHHHHHGHHHHHHBGGHGGHHHHFEGHGHHHHHHHGHHHHGGGGGB><</<-.<.<C.-<--...00000900.//../0/900009::000090.----/..-./;//://9////.----...9/9//////:///////////9://///////..//////./9..//////////.9--.
@M05620:45:000000000-G6HP7:1:1101:2392:11712 1:N:0:175
AGATTACTGCAACAGTTCCCCCTGGACCTGGAAAAGTTTCTTGCCTGGCTTACAGAAGCTGAAACAACTGCCAATGTCCTACAGGATGCTACCCGTAAGGAAAGGCTCCTAGAAGACTCCAAGGGAGTAAAAGAGCTGATGAAACAATGGCAAGTAAGTCAGGCATTTCCGCTTTAGCACTCTTGTGGATCCAATTGAACAATTCTCAGCATTTGTACTTGTAACTGACAAGCCAGGGACAAAACAAAGAT
+
AAABCFFF@DDFGGFFGGGGGGGGHGFHHHHHHHHHFGHHHHHHHHHHHHHHHFHGGHHHHGHFHFHHHHHHHHHHHGHHHHGHHHHHHHHHHHGGGGGHFGGHHHGHGHHHHFHHHHHHEFHGGFGEEGFGHGHHHHFGGHHGHGHHFGGFFGHHFHHGHHHHGHHHHFEGGGGHHHHHHHHHHGHGFHHFDGHHHGFHHHGGGHHDGHEHH:GGHFFGHHFFGHHHGHFHEGGGGGGGGGGGG?CFGFF
@M05620:45:000000000-G6HP7:1:1101:2411:11713 1:N:0:175
AGATTACTGCAACAGTTCCCCCTGGACCTGGAAAAGTTTCTTGCCTGGCTTACAGAAGCTGAAACAACTGCCAATGTCCTACAGGATGCTACCCGTAAGGAAAGGCTCCTAGAAGACTCCAAGGGAGTAAAAGAGCTGATGAAACAATGGCAAGTAAGTCAGGCATTTCCGCTTTAGCACTCTTGTGGATCCAATTGAACAATTCTCAGCATTTGTACTTGTAACTGACAAGCCAGGGACAAAACAAAGAT
+
AABBBFFFFFFFGGGGGGGGGGGFHHHHHHGHHHHHHHHHHHHHHHHEGHHHHHHHHHGHGHHGHHGHHHHHHFHHHHHHHHHHHHHHHHHHHHGGGGHGHHHHHGHHGHHFHFGHHHHHHHHFCFGGHHDHFFGHHHGHHHHHHHHHHHHGHGHHHHHHHHFFFHHHHHGGGGGHGHGHHHHHGGHCHGHHHHHHFHHFFCHHHHHHGHHHHFHHHCGG:CG0CGHEFHGGHGFFADGFGFGFFGEFFFC
@M05620:45:000000000-G6HP7:1:1101:14882:11761 1:N:0:175
ATCTCTATCTCCTAAAAACCTGTTTAGATTTGGAGATAGACCTTCAGGTTTTTCATCATTTTCTGCATGAATTATACATTGACCACGTTCCAGCGTGGTCAGTTTGCAGCATTCTGTTATTTTGTTTGACAGAGTGTCTTGTTGAGAACATATGTAGGACATGATTTTTTCCTGCAACAGGGAAAATAAAGTATAAGTTTTAAAGATTTATTCTTTAATAAAGGATCTCAAAGCCAGCTTTAGAAAAAGGA
+
AAAABFFFFFFFGGGGGGGGGGHHHHHHHHHHHHHHHHHHHHHHHHHHHHHGGHHHHHHHHHHHHHHHHHHHHHHHHHHHHHHHHHGHHHHHHHGGGGHHHHHHHHHHHHHHHHHHGHHHHHHHHHHHHGHHHHHHHHHHHHHHHHHHHHHHHHHHHGHHHHHHHHHHHGHHHHHHHHHHHGGHHGGHEGGHHHHHHGHHHHGEFFGHHHHHHHHHHGHGFFDHHHHHHHHHFGHHHGFHHHHHGHGGFDG
@M05620:45:000000000-G6HP7:1:1101:14865:11766 1:N:0:175
ATCTCTATCTCCTAAAAACCTGTTTAGATTTGGAGATAGACCTTCAGGTTTTTCATCATTTTCTGCATGAATTATACATTGACCACGTTCCAGCGTGGTCAGTTTGCAGCATTCTGTTATTTTGTTTGACAGAGTGTCTTGTTGAGAACATATGTAGGACATGATTTTTTCCTGCAACAGGGAAAATAAAGTATAAGTTTTAAAGATTTATTCTTTAATAAAGGATCTCAAAGCCAGCTTTAGAAAAAGGA
+
BCCCCFFFFFFFGGGGGGGGGGHHHHHHHHHHHHHHHHHHHHHHHHHHHHHGGHHHHIHHHHHHHHHHHHHHHHHHHHHHHHHHGHGHHHHHHHGGGGHHHHHHHHHHHHHHHHHHHHHHHHHHHHHHGHHHHHHHHHHHHHHHHHHHHHHHHHHHHHHHHHHHHHHHHGHHHHGHHHHHHGGHEGGGHHHHHHHHHGHHHHHGHHHHHHHHHHHHHHHHHHGGHHHHHHHHGGHHHGHHHGHGGHHHGGH
@M05620:45:000000000-G6HP7:1:1101:11831:11771 1:N:0:175
ATCTCTATCTCCTAAAAACCTGTTTAGATTTGGAGATAGACCTTCAGGTTTTTCATCATTTTCTGCATGAATTATACATTGACCACGTTCCAGCGTGGTCAGTTTGCAGCATTCTGTTATTTTGTTTGACAGAGTGTCTTGTTGAGAACATATGTAGGACATGATTTTTTCCTGCAACAGGGAAAATAAAGTATAAGTTTTAAAGATTTATTCTTTAATAAAGGATCTCAAAGCCAGCTTTAGAAAAAGGA
+
BCCBCFFFFFFFGGGGGGGGGGHHHHHHHHHHHFHHHHHHHHHHHHHHHHHGGHHHHHHHHHHHHHHHHFHHHHHGHHHHHHHHHHGHHHHHHHGGGGHHHHHHHHHHHHHHHHHHHHFHHHHHHHHGHHHHHHHHHHHHHHHHBGHHHHHHHHHHHHHHHHFGHHHHHGHHHHHH2GGHHGGHHHHHHHHHHHGHHHHHHHHFHHHHHHHHHHHHHGHFHBFHHHHHHHHHHGHHHGHHHFGFCGGFGGG
@M05620:45:000000000-G6HP7:1:1101:11848:11775 1:N:0:175
ATCTCTATCTCCTAAAAACCTGTTTAGATTTGGAGATAGACCTTCAGGTTTTTCATCATTTTCTGCATGAATTATACATTGACCACGTTCCAGCGTGGTCAGTTTGCAGCATTCTGTTATTTTGTTTGACAGAGTGTCTTGTTGAGAACATATGTAGGACATGATTTTTTCCTGCAACAGGGAAAATAAAGTATAAGTTTTAAAGATTTATTCTTTAATAAAGGATCTCAAAGCCAGCTTTAGAAAAAGGA
+
DDDDDFFFFFFFGGGGGGGGGGHHHHHHHHHHHHHHHHHHHHHHHHHHHHHGGHHHHIHHHHIHIHHHHHHHHHHHHHHHHHHHHHGHHHHHHHGGGGHHHHHHHHHHHHHHHHHHHHHHHHHHHHHHHHHHHHHHHHHHHHHHHHHHHHHHHHHHHHHHHHHHHHHHHGHHHHHHHHHHHGGHHHHHHHHHHHHHHHHHHHHHHHHHHHHHHHHHHHHHHHHHHHHHHHHHHHHHHGHHHHHGHHHHGGH
@M05620:45:000000000-G6HP7:1:1101:16524:11778 1:N:0:175
CATCCTGACCCTGAAGTACCCGGCTTGATTTCTGACATTAGATCGGAAGAGCACACGTCTGAACTCCAGTCACAGAAGACCATCTCGTATGCCGTCTTCTGCTTGAAAAAAAAAAAAAGTTCAGCTTTGATGCTTTCTTTTTTTCATCCACGCGAACCCTGAACGACTCCTTTTTTCCCTCCTTCCTTCTTATTCCTTCCTTCTTTTTTAGCCTCCTTGCTTCTTCTCCCATCCTCTCTACTCTCCTGCCC
+
BBBBBFFFFFFFGGGGGGGGGGGGGGGHHHHHHHGHHHHHHHHHHGGGGHHHHHHHGHHHGGHHHHHHHHHHHGHHGHHHHHHHFGHGFHFHHGGGHGHHHGHHHFHHGHCGGFG/<//2<@DDB11<1111??1F?D1F1<-</0==00C..<----CCC/9;..-.;/;9CF;BB0:FF./9BFF/BF///;B/;/;/////9;9FC./://9:B/:/FFFFFFFF/99/99BFFFF9FFF/;;9/9A.
@M05620:45:000000000-G6HP7:1:1101:13053:11780 1:N:0:175
TACCTGTACTGGGGAAGCATTTGAATATCCCCCCATGGTGATGGGGACGGAGAACTGCTCCATAAACACAGGCAACGTGCCTAACTTTCCCGGGAAGATGAAGTCAAAGAGCGACCACAGCTCTTCGGAGGTTATTTTGCATCGGTGAGCCAGACAGAATGATCCGATGAGGGGTGCGAAACTATTTGAGGAAAGGAAGCACCTTTTTATTAAATTTACCTTTTAGCAATCGCCATTCCTACCCTAAAGAT
+
>AAAAFDD3@3BCE1AAFGAF3FDDFHBGGGCCEGGHHHD1GHBCEEEEEEAEHGFDBGFFGGHHHHHGEFFCHHEEEEEHGDGHHGFHHHECG@?CGGG1GH2FFHFFHHF?/CGGHGHFCFHH1?A?<C/F1?GFGFHFGHGGA.FC1FFFEECCFGFDFHBGFCAFEFCF@::.A.99AFBGGFBFGG0:CFFFGGEGBEFF/9B-FFBFBFFFFBFBBFFFFFBFBFFFBAEBB9:9B-AFF9/FF/
@M05620:45:000000000-G6HP7:1:1101:17289:11782 1:N:0:175
CATCCTGACCCTGAAGTACCCCATTGAGCATGGCATCGTCACCAACTGGGACGACATGGAGAAGATCTGGCACCACACCTTCTACAACGAGCTGCGCGTGGCCCCGGAGGAGCACCCAGTGCTGCTGACCGAGGCCCCCCTGAACCCCAAGGCCAACAGAGAGAAGATGACTCAGGTGAGGCTCGGCCGACGCCCGTGCTCCTCCCGTCCTTTCCCCAGTCATTTTCTGCCCGGCTTGATTTCTGACATTT
+
CCCCCFFFFFFFGGGGGGGGGGGHHHHHFGHHHHHHHGHHHGHFHGHHHHHHGGGGGHHHHHGHHHHHHEHHHGHHHGGHHHHHHHHHGGGGGHHGGGGGGGHHGGGGGGGGHHHHGGHGHHHHHHHHHHGGGGGGGGGGGFHHHHGGGGGGHHGGGGGGGGGGGGGGGGGGGGGGGGGGGFGGFFFFFAFFFFFC>DAEFFFFFFFFFFFFFFFFFFFFFFFFFFFFFEFFDFFFFA;FFFFFB;FBFF/
@M05620:45:000000000-G6HP7:1:1101:14879:11784 1:N:0:175
ATCTCTATCTCCTAAAAACCTGTTTAGATTTGGAGATAGACCTTCAGGTTTTTCATCATTTTCTGCATGAATTATACATTGACCACGTTCCAGCGTGGTCAGTTTGCAGCATTCTGTTATTTTGTTTGACAGAGTGTCTTGTTGAGAACATATGTAGGACATGATTTTTTCCTGCAACAGGGAAAATAAAGTATAAGTTTTAAAGATTTATTCTTTAATAAAGGATCTCAAAGCCAGCTTTAGAAAAAGGA
+
CCCCCFFFFFFFGGGGGGGGGGHHHHHHHHHHHHHHHHHHHHHHHHHHHHHGGHHHHIIHHIHIIHHHHHHHHHHHHHHHHHHHHHGHHHHHHHGFGGHHHHHHHHHGHHGHHHHHHHHHHHHHHHHHHHGHHHHHHHHHHHHHHHHHHHHHHHHHHHHHHHHHHHHHHGHHHHHHGHGHHGGHHHHHHHHHHHHHHHHHHHHHHHHHHHHHHHHHHHHHHHHHHHHHHHHHHHHHHGHHHHGFHHGHGGH
@M05620:45:000000000-G6HP7:1:1101:14864:11797 1:N:0:175
ATCTCTATCTCCTAAAAACCTGTTTAGATTTGGAGATAGACCTTCAGGTTTTTCATCATTTTCTGCATGAATTATACATTGACCACGTTCCAGCGTGGTCAGTTTGCAGCATTCTGTTATTTTGTTTGACAGAGTGTCTTGTTGAGAACATATGTAGGACATGATTTTTTCCTGCAACAGGGAAAATAAAGTATAAGTTTTAAAGATTTATTCTTTAATAAAGGATCTCAAAGCCAGCTTTAGAAAAAGGA
+
ABBBBFFFFFFFGGGGCGGGGGHHHFGGHHHHHGHHHGFGHHHHHDGBHHHGGHHHHFHHHHHHFHFHHGDHHHHFH5GHH5GHFHEHHHHGHHGGGGHHHGHHHGHHHHHHHHHHHHGHHHHHHHHHGGFGHHHHHHHHHHHHGHGFHBGGHHHHHHGHHHHHHHHHHGHHHHH2@GFHHGFHHHGHBHHHEHEHFGGHHHHEDFGHHHHHHBHHHBGD0DBDCGHHHFF00GHHGGFHHFFCG0CC:.:
@M05620:45:000000000-G6HP7:1:1101:16523:11799 1:N:0:175
CATCCTGACCCTGAAGTACCCGGCTTGATTTCTGACATTAGATCGGAAGAGCACACGTCTGAACTCCAGTCACAGAAGACCATCTCGTATGCCGTCTTCTGCTTGAAAAAAAAAAAAAAAAATGAAAAGATGAGAGTCTGTAGAGTGACGATTAGAGTAAATCTTATGAACGTAGCAGTATTTAGAAAGCATAAGGGTATGCAAACAGAGTATGTAGAAGAATGCACGTTGATACTGGACACGATAGATGT
+
CCCCCFFFFFFFGGGGGGGGGGGGGGGHHHHHHHHHHHHHHHHHHGGGGHHHHHHHGHHHGHHHHHHHHHHHHHHHBGFHHGHHHHHGGHHHHGGGHGFHHHHHHHFHHHGGGGG/////<-0111110>00000//00000=<00000.....000;0:000000:000;.....0000;0990000/9/00000../0/00;/..//////////9///:/:///.....9//////./..-..::B//
@M05620:45:000000000-G6HP7:1:1101:19637:11806 1:N:0:175
TACCTGTACTGGGGAAGCATTTGAATATCCCCCCATGGTGATGGGGACGGAGAACTGCTCCATAAACACAGGCAACGTGCCTAACTTTCCCGGGAAGATGAAGTCAAAGAGCGACCACAGCTCTTCGGAGGTTATTTTGCATCGGTGAGCCAGACAGAATGATCCGATGAGGGGTGCGAAACTATTTGAGGAAAGGAAGCACCTTTTTATTAAATTTACCTTTTAGCAATCGCCATTCCTACCCTAAAGAT
+
CCCCCFFFFFFFGGGGGGGGGGHHHHHHHHHGGGGHHHFHHHHHHGGGGGGGGHHHHHHHHHHHHHHHHHHHGHHHGHHHHHHHHHHHHHHGGGGGGHHHHHHHHHHHHHHHGGGGGHHHHHHHHHHGGGGEHHHHHHHHGHHGGGGGHHHHHHGHHHHHHGHHHHGGGHHHGGEFGGGGGGGGGGGGGGGFFFGGGGGGGGFFFFFFFFFFFFFFFFFFFFFFFFFFFFFFFFFFFFFFFFFFFFFFFFF
@M05620:45:000000000-G6HP7:1:1101:20682:11806 1:N:0:175
AGATTACTGCAACAGTTCCCCCTGGACCTGGAAAAGTTTCTTGCCTGGCTTACAGAAGCTGAAACAACTGCCAATGTCCTACAGGATGCTACCCGTAAGGAAAGGCTCCTAGAAGACTCCAAGGGAGTAAAAGAGCTGATGAAACAATGGCAAGTAAGTCAGGCATTTCCGCTTTAGCACTCTTGTGGATCCAATTGAACAATTCTCAGCATTTGTACTTGTAACTGACAAGCCAGGGACAAAACAAAGAT
+
BBABBFFFFFFFGGFGGGGGGGGGHHHHHHHGHHHHGHHHGHHHHHHHHHHHHHHHHHHHHHHHHHHHHHHHHHHHHHHHHHHHHGHHHHHHEHGGEFHGGHGHHHGHGGHHHFHHHHHHHHFGFHGGHHHHHGHHHHHHHFHHHHHHHHHHHGHHHHHGHHHHHHHHHHGGGGGHEHHHHHHHHGGGHHHHHHHGHGHFHGHHHHHHHHHFGGHHHGHHHHHEHHBBGHHHHGGGGGGGGGGGGGGFFGG
@M05620:45:000000000-G6HP7:1:1101:19653:11814 1:N:0:175
TACCTGTACTGGGGAAGCATTTGAATATCCCCCCATGGTGATGGGGACGGAGAACTGCTCCATAAACACAGGCAACGTGCCTAACTTTCCCGGGAAGATGAAGTCAAAGAGCGACCACAGCTCTTCGGAGGTTATTTTGCATCGGTGAGCCAGACAGAATGATCCGATGAGGGGTGCGAAACTATTTGAGGAAAGGAAGCACCTTTTTATTAAATTTACCTTTTAGCAATCGCCATTCCTACCCTAAAGAT
+
CCCCCFFFFFFFGGGGGGGGGGHHHHHHHHHGGGGHHHGHHHHHHGGGGGGGGHHHHHHHHHHHHHHHHHHHGHHHGHHHHHHHHHHHHHHGGGGGGHHHHHHHHHHHHHHHGGGGGHHHHHHHHHHGGGGEHHHHHHHHHHHGGGGGHHHHHHGHHHHHHHHHHHGGGHHHGGFGGGGGGGGGGGGGGGGFGGGGGGGGGGFFFFFFFFFFFFFFFFFFFFFFFFFFFFFFFFFFFFFFFFFFFFFFFFF
@M05620:45:000000000-G6HP7:1:1101:27488:11873 1:N:0:175
TACCTGTACTGGGGAAGCATTTGAATATCCCCCCATGGTGATGGGGACGGAGAACTGCTCCATAAACACAGGCAACGTGCCTAACTTTCCCGGGAAGATGAAGTCAAAGAGCGACCACAGCTCTCGGAGGTTATTTTGCATCGGTGAGCCAGACAGAATGATCCGATGAGGGGTGCGAAACTATTTGAGGAAAGGAAGCACCTTTTTATTAAATTTACCTTTTAGCAATCGCCATTCCTACCCTAAAGATC
+
BABBAFFFFFFFFCGGEGFFGGHHGHHHHHEFGGGGHHBGFDFGEFGGGGDGCHHHHHHHEF5EFGHFGHGHEHHHEGEEHHHFHDGHHHHGGGEEFFHGHHHHHGHHHGHEEGGCCEHHAHFHHDFDC<?FHHHHHDB?GDDGGGGGHHFGFEFGHHHGHHHHGAEFFHBA?C:DBGGGGFGGGGGGGFBBFEFFEFA//9FFFFFEFFB9/FFFFF/B9BFFF/9/999?AD.B9FFFF.AFFFFFFFB
@M05620:45:000000000-G6HP7:1:1101:6530:11919 1:N:0:175
CATCCTGACCCTGAAGTACCCCGGCTTGATTTCTGACATTAGATCGGAAGAGCACACGTCTGAACTCCAGTCACAGAAGACCATCTCGTATGCCGTCTTCTGCTTGAAAAAAAAAAAATTAAAGCATTCCCAGGCCCCCCTGCCCCCTCCCTCTCCCCTCGACACTCCTCCTCCGTTTTGCCTCTGACTCCTCCCTTGCTCCTCCCCACCTTTCCCGCTTCCTTTCCTCCCCGTCTGTCGTTCACTCCTTC
+
CDCCDFFFFFFFGGGGGGGGGGGGGGGGHHHHHHHGHHHHHHHHHHGGGGHHHHHHHGHHHGHGHHHGHHHHHHHHHHHGHHHFHFGHGGHHHHEGGHGHHFHHHHGHHHHGGGGD//022@2111111=111//??A->-<.<..--<../:///:A:.-.-990//0/9/:9..:/..090;00009900//./990;B00//..:...00;09.--;.00:;0000/..-.;9;09.9;.0000/;B0
@M05620:45:000000000-G6HP7:1:1101:18161:11921 1:N:0:175
TACCTGTACTGGGGAAGCATTTGAATATCCCCCCATGGTGATGGGGACGGAGAACTGCTCCATAAACACAGGCAACGTGCCTAACTTTCCCGGGAAGATGAAGTCAAAGAGCGACCACAGCTCTCGGAGGTTATTTTGCATCGGTGAGCCAGACAGAATGATCCGATGAGGGGTGCGAAACTATTTGAGGAAAGGAAGCACCTTTTTATTAAATTTACCTTTTAGCAATCGCCATTCCTACCCTAAAGATC
+
CCCCCFFFFFFFGGGGGGGGGGHHHHHHHHHGGGGHHHGHHHHHHGGGGGGGGHHHHHHHHHHHHHHHHHHHGHHHGHHHHHHHHHHHHHHGGGGGGHHHHHHHHHHHHHHHGGGGGHHHHHHHHGGGGGEHHHHHHHHGHHGGGGGHHHGHHGHHHHHHHHHHHGGGHHHGGGGGGEGGGGGGGGGGGGBFGGGGFEGGFFFFFFFFFFFFFFFFFFFFFFFFFFFFFFFFFFFFFFFFBFFFFFFFFFF
@M05620:45:000000000-G6HP7:1:1101:7233:11941 1:N:0:175
ATCTCTATCTCCTAAAAACCTGTTTAGATTTGGAGATAGACCTTCAGGTTTTTCATCATTTTCTGCATGAATTATACATTGACCACGTTCCAGCGTGGTCAGTTTGCAGCATTCTGTTATTTTGTTTGACAGAGTGTCTTGTTGAGAACATATGTAGGACATGATTTTTTCCTGCAACAGGGAAAATAAAGTATAAGTTTTAAAGATTTATTCTTTAATAAAGGATCTCAAAGCCAGCTTTAGAAAAAGGA
+
DDDDDFFFFFFFGGGGGGGGGGHHHHHHHHHHHHHHHHHHHHHHHHHHHHHGGHHHHHHHHHHIHHHHHHHHHHHHHHHHHHHHHHGHHHHHHGGFGGHHHHHHHHHHHHHHHHHHHHHHHHHHHHHHGHGHHHHHHHHHHHHHHHHHHHHHHHHHHHHHHHHHHHHHHGHHHHHHHHHHHGGHHHHHGGHHHHHHHHHHHHGHHHHHHHHHHHHHHGHHHGHHHHHHHGGGHHHHHGHHHHHHHGGHGGH
@M05620:45:000000000-G6HP7:1:1101:3338:11963 1:N:0:175
TACCTGTACTGGGGAAGCATTTGAATATCCCCCCATGGTGATGGGGACGGAGAACTGCTCCATAAACACAGGCAACGTGCCTAACTTTCCCGGGAAGATGAAGTCAAAGAGCGACCACAGCTCTCGGAGGTTATTTTGCATCGGTGAGCCAGACAGAATGATCCGATGAGGGGTGCGAAACTATTTGAGGAAAGGAAGCACCTTTTTATTAAATTTACCTTTTAGCAATCGCCATTCCTACCCTAAAGATC
+
AAABAFFFFFFFCCGGGFGDGGHHHGGHGHHGGGGHHGGGHFGHEGEEGG?ECGFHFFHDBBAFFGEDEGHHFEAGEFEEHFHFH3GHBGHGGC?CGEFGHBHHHHFHHHHHGGCGGHHHEHFGHDG/@C??GHHHHH11?DCDCDCFGFHFFCFHFGHFDGDDGAEGHBGD-C@E?EG@GFBCFGFGGG0BB.AFBA?//.::FFFEFFBBBFFFFF/BFFFEFFFBBFAEFDEFBFFFBAFFFFFFFFF
@M05620:45:000000000-G6HP7:1:1101:17856:11965 1:N:0:175
AGATTACTGCAACAGTTCCCCCTGGACCTGGAAAAGTTTCTTGCCTGGCTTACAGAAGCTGAAACAACTGCCAATGTCCTACAGGATGCTACCCGTAAGGAAAGGCTCCTAGAAGACTCCAAGGGAGTAAAAGAGCTGATGAAACAATGGCAAGTAAGTCAGGCATTTCCGCTTTAGCACTCTTGTGGATCCAATTGAACAATTCTCAGCATTTGTACTTGTAACTGACAAGCCAGGGACAAAACAAAGAT
+
AAAACFFFFFFFGGFBGGGGGGGGHHHHHHHGHHHHGHHHHHHHHHHHHHHHHHHHHHHHHHHHHHHHHHHHHHHHHHHHHHHHHGHHHHHHHHGGEFHHHHHGHHHHGHHHHHHHHHHHHHHGGGGEHHHHHGHHHHGHHHHHHHHHHHHHHGHHHHHHHHGHHHHHHHGGGGGHHHHHHHHHHGHGHHHHHHHHHGHGFCHHHHHHHHHHHHHGHFHHHHHHHHHHHHHHHGFGGGGGEAFFGGGGGGF
@M05620:45:000000000-G6HP7:1:1101:21217:12009 1:N:0:175
ATCTCTATCTCCTAAAAAGGAAGAAAGGGGAGGGAAGATCGGAAGAGCACACGTCTGAACTCCAGTCACAGAAGACCATCTCGTATGCCGTCTTCTGCTTGAAAAAAAAAAAACTGTACACACATATCCCCCTCACTCCTAATCTCCTCGTCCGCCCTACATGCCCTTCTTCTGACTCTCGTCGAGTTACCCCCTGCCCCCCCCCACCACCTGCTACCTAACGCCGTTCCCTCCGTGACCGACCTCCCTGC
+
BCCCCFFFFFFFGGGGGGEGFGHFFHHHGGGGGGEHGHHHHGGGGHHGHHHHGHHHGHGHHHHHHGGHHHHHHHHHHHHFHHGFGHHHHGEGGGHHHHHHHHHHHGGG/>D<<<2@211111/<111111/.-.>.110111110<00/..<.--.--/.00000/;//000000;000;...---09000/.:-..99.----:-..9.:;/.0009090/.----;//09/9.:...0----;0;./0.
@M05620:45:000000000-G6HP7:1:1101:23212:12016 1:N:0:175
TACCTGTACTGGGGAAGCATTTGAATATCCCCCCATGGTGATGGGGACGGAGAACTGCTCCATAAACACAGGCAACGTGCCTAACTTTCCCGGGAAGATGAAGTCAAAGAGCGACCACAGCTCTTCGGAGGTTATTTTGCATCGGTGAGCCAGACAGAATGATCCGATGAGGGGTGCGAAACTATTTGAGGAAAGGAAGCACCTTTTTATTAAATTTACCTTTTAGCAATCGCCATTCCTACCCTAAAGAT
+
CCCCCFFFFFFFGGGGGGGGGGHHHHHHHHHGGGGHHHGHHHHHHGGGGGGGGHHHHHHHHHHHHHHHHHHHGGHHGHHHHHHHHHHHHHHGGGGGGHHHHHHHHHHHHHHHGGGGGHHHHHHHHHHGGGGGHHHHHHHHHHHGGGGGGFHHHHGHHHGHHHHHHHGGGHHHGGEEGGDGGGGFGGGGEGGCFFFFGGGGGGFFFFFFFFFFFFFFFFFFFFFFFFFFFFFFFFDFFFFFFFAFFFFFFFF
@M05620:45:000000000-G6HP7:1:1101:28117:12019 1:N:0:175
AGATTACTGCAACAGTTCCCCCTGGACCTGGAAAAGTTTCTTGCCTGGCTTACAGAAGCTGAAACAACTGCCAATGTCCTACAGGATGCTCCCCGTAAGGAAAGGCTCCTAGAAGACTCCACGGGAGTAAAAGAGCTGATGAAACAATGGCAAGTAAGTCAGGCATTTCCGCTTTAGCACTCTTGTGGATCCAATTGAACAATTCTCAGCATTTGTACTTGTAACTGACAAGCCAGGGACAAAACAAAGAT
+
AAAAAFFF3F1FGGGGGGGGGGGGHHHHHHFHCHHHFGHHHHHHHHHHHGHCHHGHHHHHHHHHHHHHHHHH1FGHHHHHHHHHGFH1GH1FFEEE/BGHHHCGHHHHGHHHHHHHHHHHH0AE?EEEH1GHHFFHHH1FH2FGHHHHHGHHHGHHHHHHHHHHHHHHHHGGGGGHGHHHHHHHHFGGEHHHGBGGH0<GFHHHHHHHHGHHHHHHHHHHHHBCGHHGGGGGGGFGGGEG.C/CFGGGFB9
@M05620:45:000000000-G6HP7:1:1101:23191:12019 1:N:0:175
TACCTGTACTGGGGAAGCATTTGAATATCCCCCCATGGTGATGGGGACGGAGAACTGCTCCATAAACACAGGCAACGTGCCTAACTTTCCCGGGAAGATGAAGTCAAAGAGCGACCACAGCTCTTCGGAGGTTATTTTGCATCGGTGAGCCAGACAGAATGATCCGATGAGGGGTGCGAAACTATTTGAGGAAAGGAAGCACCTTTTTATTAAATTTACCTTTTAGCAATCGCCATTCCTACCCTAAAGAT
+
BBBBBFFFFFFFGGGGGGGGGGHHHHHHHHHGGGGHHHGGHHHHHGGGGGGGGHHHHHHHHHHHHHHGHHHHGHHHGHHHHHHHHHHHHHHGGGFGGHHGGHHHHHHHHHHHGGGGGHHHHHHHHHHGGGGCHGHHHHHHFFHGGEGGGFHHGHGGHHHHHHHHHHGGGHHHGG:CEGGGGGGGGGGGFGGCFFGFFFGGEFEFFFFFFFFFFFFFFFBFFFFFFFFFFFFFFFDFFFFFBF.AFFFFFFF
@M05620:45:000000000-G6HP7:1:1101:21208:12024 1:N:0:175
ATCTCTATCTCCTAAAAAGGAAGAAAGGGGAGGGAAGATCGGAAGAGCACACGTCTGAACTCCAGTCACAGAAGACCATCTCGTATGCCGTCTTCTGCTTGAAAAAAAAAAAACAATAGTTGAAGAAGCTTGTCAAAATTATTTGTGACTTACAGTGTCATCAGTACAGCAAAGAGACTGAAGATAAGCAGAGCACCCTCGTAGACATCACGCAAAGAAGAACGAACCATTTATGCACAGCGTCTCGTGAA
+
CCCCCFFFFFFFGGGGGGGGGGHGEGGFCGGGGGEHGHHHGGGGGHHGHHGHGFHHGGHHHGHGHFGHHHHHHHHHHHHBGHHGFFHHHGGGHGHHHFHHHAGHHHGG/B/>////?1?111@111001110011111111=111101110000000=000000000000//://///00/00;000000//.//.....-....;00000..-9-//.////:..--.////9/////9.-;../9../.
@M05620:45:000000000-G6HP7:1:1101:24845:12028 1:N:0:175
TACCTGTACTGGGGAAGCATTTGAATATCCCCCCATGGTGATGGGGACGGAGAACTGCTCCATAAACACAGGCAACGTGCCTAACTTTCCCGGGAAGATGAAGTCAAAGAGCGACCACAGCTCTTCGGAGGTTATTTTGCATCGGTGAGCCAGACAGAATGATCCGATGAGGGGTGCGAAACTATTTGAGGAAAGGAAGCACCTTTTTATTAAATTTACCTTTTAGCAATCGCCATTCCTACCCTAAAGAT
+
CCCCCFFFFFFFGCFEFGGGGGHHHGHHHHHGGGGHHHFGFHHHHGGGGGGGGHHHHHHHHFHHHHHHHHHHGGHHGHHHHHHGHHHHHHHGGGGGGHHHHHHHHHHHHHHHGGGGGHHHHHHHHHHGGGGEHHHHHHHGGHHGGDGGHHHHHHGHHHHHHHHHHHGGGHHHGGFCGGDGGGGGFFGGEGGFFFFGFGGGGGFFFFFFFFFFFFFFFFFFFFFFFFFFFFFFFFFFFFFFFFFFFFFFFFF
@M05620:45:000000000-G6HP7:1:1101:25474:12044 1:N:0:175
ATCTCTATCTCCTAAAAACCTGTTTAGATTTGGAGATAGACCTTCAGGTTTTTCATCATTTTCTGCATGAATTATACATTGACCACGTTCCAGCGTGGTCAGTTTGCAGCATTCTGTTATTTTGTTTGACAGAGTGTCTTGTTGAGAACATATGTAGGACATGATTTTTTCCTGCAACAGGGAAAATAAAGTATAAGTTTTAAAGATTTATTCTTTAATAAAGGATCTCAAAGCCAGCTTTAGAAAAAGGA
+
BCCCDFFFFFFFGGGGGGGGGGHHHHHHHHHHHHHGHHGHHHHHHHHHHHHGGHHHHHHHHHHIHHHHHHGHHHHHHHHHHHHHHHGHHHHHHHGGGGHHHHHHHHHHHHHHHHHHHHHHHHHHHHHHGHHHHHHHHHHHHHHHHHHHHHHHHHHHHHHHHHHHHHHHHGHHHHHHHHHHHGGHHHHHGHGHHHHGHHHHHHHHGHHHHHHHHHHHHHHHHHGHHHHHHHHHHHHHHGHHHHHHHHHHGGH
@M05620:45:000000000-G6HP7:1:1101:25456:12056 1:N:0:175
ATCTCTATCTCCTAAAAACCTGTTTAGATTTGGAGATAGACCTTCAGGTTTTTCATCATTTTCTGCATGAATTATACATTGACCACGTTCCAGCGTGGTCAGTTTGCAGCATTCTGTTATTTTGTTTGACAGAGTGTCTTGTTGAGAACATATGTAGGACATGATTTTTTCCTGCAACAGGGAAAATAAAGTATAAGTTTTAAAGATTTATTCTTTAATAAAGGATCTCAAAGCCAGCTTTAGAAAAAGGA
+
CCCCCFFFFFFFGGGGGGGGGGHHHHHHHHHHHHHHHHHHHHHHHHHHHHHGGHHHHIHHHHHHHHHHHHHHHGHHHGHHHGHHHHGHHHHHHGGFGGHHHHHHHHHHHHHHHHHHHHHHHHHHHHHHHHHHHHHHHHHHHGHHHHGHHHHHHHHHHHHHHHHGFHHHHGGHHHHHHHGHHGGHHHHGGGG@GHHGHGFHHGHHHHHHHHHHHHHHHHHHHGFHHHHGHGHGHFHHHGHHHHHHGHFHGGF
@M05620:45:000000000-G6HP7:1:1101:8076:12069 1:N:0:175
ATCTCTATCTCCTAAAAACCTGTTTAGATTTGGAGATAGACCTTCAGGTTTTTCATCATTTTCTGCATGAATTATACATTGACCACGTTCCAGCGTGGTCAGTTTGCAGCATTCTGTTATTTTGTTTGACAGAGTGTCTTGTTGAGAACATATGTAGGACATGATTTTTTCCTGCAACAGGGAAAATAAAGTATAAGTTTTAAAGATTTATTCTTTAATAAAGGATCTCAAAGCCAGCTTTAGAAAAAGGA
+
AABBBFFFFFFFGGGGGGGGGGHHHHHHHHHHHHHHHHHHHHHHHHHHHHHGGHHHHHHHHHHHHHHHHHHHHHHHHHHHHHHHHHGHHHHHHHGEGGHHHHHHHHHHHHHHHHHHHHHHHHHHHHHHHHHHHHHHHHHHHHHHEHHHHHHHHHHHHHHHHHHFHHHHHGHHHGHHEGHHHGFHHHHHDHHHHHHHHGHHHGHGHGGHHHHHHHHHHHHFHHGHGHHHHHHHHHHHHGHHHHHHHHHGGGG
@M05620:45:000000000-G6HP7:1:1101:8103:12069 1:N:0:175
ATCTCTATCTCCTAAAAACCTGTTTAGATTTGGAGATAGACCTTCAGGTTTTTCATCATTTTCTGCATGAATTATACATTGACCACGTTCCAGCGTGGTCAGTTTGCAGCATTCTGTTATTTTGTTTGACAGAGTGTCTTGTTGAGAACATATGTAGGACATGATTTTTTCCTGCAACAGGGAAAATAAAGTATAAGTTTTAAAGATTTATTCTTTAATAAAGGATCTCAAAGCCAGCTTTAGAAAAAGGA
+
ABBBBFFFFFFFGGGGGGGGGGHHHHHHHHHHGHHHHHHHFHHHHHHHHHHGGHHHHHHHHHHHHHHHHHHHHHHHHHHHHHHHHHGHHHHHHHGGGGHHGHGHHHHHHHHHHFHHHHHHHHHHFHHHGGHHGHGGHGHHGHHHHHHHHHHHHHHHHHGHGHHHHGHHHGHHHHFGHHHGHGGHHHHHHHHHHHHHHHHHHHHHHGHHHHHGHHHHHFHHHHHHHHHHHGHHHHFEGGHHHHHFHHHGGFH
@M05620:45:000000000-G6HP7:1:1101:13390:12082 1:N:0:175
ATCTCTATCTCCTAAAAACCTGTTTAGATTTGGAGATAGACCTTCAGGTTTTTCATCATTTTCTGCATGAATTATACATTGACCACGTTCCAGCGTGGTCAGTTTGCAGCATTCTGTTATTTTGTTTGACAGAGTGTCTTGTTGAGAACATATGTAGGACATGATTTTTTCCTGCAACAGGGAAAATAAAGTATAAGTTTTAAAGATTTATTCTTTAATAAAGGATCTCAAAGCCAGCTTTAGAAAAAGGA
+
DDDDDFFFFFFFGGGGGGGGGGHHHHHHHHHHHHHHHHHHHHHHHHHHHHHGGHHHHHHHIHIIIHHHHHHHHHHHHHHHHHHHHHGHHHHHHHGGGGHHHHHHHHHHHHHHHHHHHHHHHHHHHHHHHHHHHHHHHHHHHHHHHHHHHHHHHHHHHHHHHHHHHHHHHGHHHHHHHHHHHGGHHHHHHHHHHHHHHHHHHHHHHHHHHHHHHHHHHHHHHHHHHHHHHHHHHHHHHGHHHHHGHHHHGGG
@M05620:45:000000000-G6HP7:1:1101:8090:12084 1:N:0:175
ATCTCTATCTCCTAAAAACCTGTTTAGATTTGGAGATAGACCTTCAGGTTTTTCATCATTTTCTGCATGAATTATACATTGACCACGTTCCAGCGTGGTCAGTTTGCAGCATTCTGTTATTTTGTTTGACAGAGTGTCTTGTTGAGAACATATGTAGGACATGATTTTTTCCTGCAACAGGGAAAATAAAGTATAAGTTTTAAAGATTTATTCTTTAATAAAGGATCTCAAAGCCAGCTTTAGAAAAAGGA
+
DDDDDFFFFFFFGGGGGGGGGGHHHHHHHHHHHHHHHHHHHHHHHHHHHHHGGHHHHIIHHIHIIHHHHHHHHHHHHHHHHHHHHHGHHHHHHHGGGGHHHHHHHHHHHHHHHHHHHHHHHHHHHHHHHHHHHHHHHHHHHHHHHHHHHHHHHHHHHHHHHHHHHHHHHGHHHHHHHHHHHGGHHHHHHHHHHHHHHHHHHHHHHHHHHHHHHHHHHHHHHHHHHHHHHHHHHHHHHGHHHHHHHHHHGGH
@M05620:45:000000000-G6HP7:1:1101:26812:12088 1:N:0:175
ATCTCTATCTCCTAAAAACCTGTTTAGATTTGGAGATAGACCTTCAGGTTTTTCATCATTTTCTGCATGAATTATACATTGACCACGTTCCAGCGTGGTCAGTTTGCAGCATTCTGTTATTTTGTTTGACAGAGTGTCTTGTTGAGAACATATGTAGGACATGATTTTTTCCTGCAACAGGGAAAATAAAGTATAAGTTTTAAAGATTTATTCTTTAATAAAGGATCTCAAAGCCAGCTTTAGAAAAAGGA
+
DCDDDFFFFFFFGGGGGGGGGGHHHHHHHHHHHHHHHHHHHHHHHHHHHHHGGHHHHHHIHHHHIHHHHHHHHHHHHHHHHHHHHHGHHHHHHHGGGGHHHHHHHHHHHHHHHHHHHHHHHHHHHHHHHHHHHHHHHHHHHHHHHHHHHHHHHHHHHHHHHHHHHHHHHGHHHHHHHHHHHGGHHHHHHHHHHHHHHHHHHHGHHHHHHHHHHHHHHHHHHHHHHHHHHHHHHGHHHGHHHHGGHGHHGGH
@M05620:45:000000000-G6HP7:1:1101:13409:12089 1:N:0:175
ATCTCTATCTCCTAAAAACCTGTTTAGATTTGGAGATAGACCTTCAGGTTTTTCATCATTTTCTGCATGAATTATACATTGACCACGTTCCAGCGTGGTCAGTTTGCAGCATTCTGTTATTTTGTTTGACAGAGTGTCTTGTTGAGAACATATGTAGGACATGATTTTTTCCTGCAACAGGGAAAATAAAGTATAAGTTTTAAAGATTTATTCTTTAATAAAGGATCTCAAAGCCAGCTTTAGAAAAAGGA
+
BBB?AFFFFFBFFGGGFGGGGGHGHHHHHHDE5FHHBHHHGHHHHGHFHGHGFHHHHGHHHHHGHHHEHFHHFHHEGHHHHFFHHHGHHHHHHGGFGGHGGHGHGHHHHHEDGHHHHFHHHHHH?GGHEFDHHHHHHFHHHHHHHHGHHHHFGHFGHFFGGGFHHHHHFDFFHF2FHHHHHFFEC0FGHBGFFHHHHHFGHHHFFBGHHHHGHHHHFGHHF0DDBDGHHHHGFH.;GEHFFFF0:GGFADH
@M05620:45:000000000-G6HP7:1:1101:23096:12106 1:N:0:175
ATCTCTATCTCCTAAAAAGGAAGAAAGGGGAGGGAAGATCGGAAGAGCACACGTCTGAACTCCAGTCACAGAAGACCATCTCGTATGCCGTCTTCTGCTTGAAAAAAAAAAAAAAATAAAAACAAATTAAAACCTTCTTTGTTCACCATGCTCACACCCTTCTCACCTCCTATTTACCCCTCTGCATTCTTCAACCTTCCAACATGTCACCCCTCCTGTGAGCTCACCCCCGCCACTCTCAACCCCACCCC
+
DDDDDFFFFFFFGGGGGGEGGGHGGHHHGGGGGGFHGHHHHGGGGHHHHHHHGHHHGGHHHHHHHGHHHHHHHHHHHHHHHHHGGHHHHGFGHGHHHHHHHGGHHHGGGGG/>/</011111...<1111110./0<00=00/00=00:00000000.;.//0000.0;9/:009000/:.:/0:0000000000./00/00::/000000.:..:90000000000..------;0/0000/.......:
@M05620:45:000000000-G6HP7:1:1101:11198:12110 1:N:0:175
TACCTGTACTGGGGAAGCATTTGAATATCCCCCCATGGTGATGGGGACGGAGAACTGCTCCATAAACACAGGCAACGTGCCTAACTTTCCCGGGAAGATGAAGTCAAAGAGCGACCACAGCTCTCGGAGGTTATTTTGCATCGGTGAGCCAGACAGAATGATCCGATGAGGGGTGCGAAACTATTTGAGGAAAGGAAGCACCTTTTTATTAAATTTACCTTTTAGCAATCGCCATTCCTACCCTAAAGATC
+
ABBBBFFFFFFFGGFGGGGGGGHHHHHHHHHGGGGHHHFHHHHHHGGGGGGGGHHHHHHHHHHHHHHHHHHHGHHHGHHHHGHHHHHHHHHGGGGFGHHHHHHEHHHHHHHHGGGGGHHHHHHHHGGGFG<GHHHHHHHFHHGGGGGGFGHHHGGHHHHHHHHHHGGGHHHGGECGGGGGGGGGGGGGGGFGGGGGG?EFFFFFFFFFFFFFFFFFFF;FFFFFFFFFFFFFFFFFBFFF/FEFFFFFFFF
@M05620:45:000000000-G6HP7:1:1101:28873:12126 1:N:0:175
TACCTGTACTGGGGAAGCATTTGAATATCCCCCCATGGTGATGGGGACGGAGAACTGCTCCATAAACACAGGCAACGTGCCTAACTTTCCCGGGAAGATGAAGTCAAAGAGCGACCACAGCTCTCGGAGGTTATTTTGCATCGGTGAGCCAGACAGAATGATCCGATGAGGGGTGCGAAACTATTTGAGGAAAGGAAGCACCTTTTTATTAAATTTACCTTTTAGCAATCGCCATTCCTACCCTAAAGATC
+
BBBBBFFFFFFFGGCEEGGGGGHHHHHHHHHGGFGFHHFHGHHHHGFGGGGGGHHGHHHHHHHGHFHHHHHHGHHHGHHHHHFGHHHHHHHGGGECGHHH43FGHHHHGHFHGGGGGHCGHHHHHGGECCGHFGHHHHHDFGFFGG<GHHHGGGHG</GHDGHHE.CDGHHGGE@DC.9@BGFGGGGBCB0:/CGBBFGGGFFFFFF.FFB/BBFF/BFFFFFFFFF/FFFFF.AFB;FFF9FFFB;FFFF
@M05620:45:000000000-G6HP7:1:1101:11188:12126 1:N:0:175
TACCTGTACTGGGGAAGCATTTGAATATCCCCCCATGGTGATGGGGACGGAGAACTGCTCCATAAACACAGGCAACGTGCCTAACTTTCCCGGGAAGATGAAGTCAAAGAGCGACCACAGCTCTCGGAGGTTATTTTGCATCGGTGAGCCAGACAGAATGATCCGATGAGGGGTGCGAAACTATTTGAGGAAAGGAAGCACCTTTTTATTAAATTTACCTTTTAGCAATCGCCATTCCTACCCTAAAGATC
+
@BBBBFFFFFFFGEFGGGGGGGHHHFHFHHHGGGGHHHHFHHHGHGEGGGGGGHGHHHHHHHHHHHHHHHGHGHHHGHHHHFHHHHHHHHHGGGCFGHHHHGHHHHHHHHGHGGGGGHHHHHHHHGGGGGAGGHHHHHHHHHGGDGGFGHHHHGHEFHGHHHHGHDGGHHHGGGGGGEFGFGGGGGGEAC0FFGGGE?EGGFFFFFFFFFFFFFFFFFFFFFFFFFFFFF.ADAEFFFFFFFFFFFBFBFF
@M05620:45:000000000-G6HP7:1:1101:25522:12128 1:N:0:175
ATCTCTATCTCCTAAAAACCTGTTTAGATTTGGAGATAGACCTTCAGGTTTTTCATCATTTTCTGCATGAATTATACATTGACCACGTTCCAGCGTGGTCAGTTTGCAGCATTCTGTTATTTTGTTTGACAGAGTGTCTTGTTGAGAACATATGTAGGACATGATTTTTTCCTGCAACAGGGAAAATAAAGTATAAGTTTTAAAGATTTATTCTTTAATAAAGGATCTCAAAGCCAGCTTTAGAAAAAGGA
+
AAABBFFFFFFFGGGGGGGGGGHHHHHHHHHHHHHHHGHHHHHHHHHHHHHGGHHHHHHHHHHHHHHHHHGHHHHGHHHHHHHHFHGHHHHHHHGGGGHHHHHHHHHHHHGHGHHHHHHHHGHHHHHHGHHHHHHHHHHHHHHHHHHHHHHHGHGHHHHHHHHHHHHHHGHHHHHHHHHHHGGGAFFGHHHHHHHHHHHHHGHGFHGGHHHHHHHHHGHHHHBFHHHHHHHHGHHHGGHHHHFHGGFHFGG
@M05620:45:000000000-G6HP7:1:1101:28845:12135 1:N:0:175
TACCTGTACTGGGGAAGCATTTGAATATCCCCCCATGGTGATGGGGACGGAGAACTGCTCCATAAACACAGGCAACGTGCCTAACTTTCCCGGGAAGATGAAGTCAAAGAGCGACCACAGCTCTCGGAGGTTATTTTGCATCGGTGAGCCAGACAGAATGATCCGATGAGGGGTGCGAAACTATTTGAGGAAAGGAAGCACCTTTTTATTAAATTTACCTTTTAGCAATCGCCATTCCTACCCTAAAGATC
+
ABBBBFFFFFFFGFGEEGFGGGBGHHHFHHHGGGGHFHFFFHHHHGGGGEAAFHFHFHHHHGHHHHHHHHHHGGFHEH1GHHHHHHHHHFHGGGCGGHHHGHHHHHHHHHHHGFGGGHGHHHHHHGGDGG<GHHHHHGF1FGGFGGFHHHHHHGHHHHHHGHHHHGGGHHED?GGFFGGFGGGGGGBFEBBFB9CF/CEFF?FFFFFFFFFFFFFFFFBFFFFF/BFFFFFFFFFFFFFFF.AFFFEFFFF
@M05620:45:000000000-G6HP7:1:1101:25528:12148 1:N:0:175
ATCTCTATCTCCTAAAAACCTGTTTAGATTTGGAGATAGACCTTCAGGTTTTTCATCATTTTCTGCATGAATTATACATTGACCACGTTCCAGCGTGGTCAGTTTGCAGCATTCTGTTATTTTGTTTGACAGAGTGTCTTGTTGAGAACATATGTAGGACATGATTTTTTCCTGCAACAGGGAAAATAAAGTATAAGTTTTAAAGATTTATTCTTTAATAAAGGATCTCAAAGCCAGCTTTAGAAAAAGGA
+
DDDDEFFFFFFFGGGGGGGGGGHHHHHHHHHHHHHHHHHHHHHHHHHHHHHGGHHHHIIHHHIIIHHHHHHHHHHHHHHHHHHHHHGHHHHHHHGGGGHHHHHHHHHHHHHHHHHHHHHHHHHHHHHHHHHHHHHHHHHHHHHHHHHHHHHHHHHHHHHHHHHHHHHHHGHHHHHHHHHHHGGHHHHHHHHHHHHHHHHHHHHHHHHHHHHHHHHHHHHHHHGHHHHHHHHHHHHHHGHHHHHGHHHHGGH
@M05620:45:000000000-G6HP7:1:1101:17648:12183 1:N:0:175
ATCTCTATCTCCTAAAAACCTGTTTAGATTTGGAGATAGACCTTCAGGTTTTTCATCATTTTCTGCATGAATTATACATTGACCACGTTCCAGCGTGGTCAGTTTGCAGCATTCTGTTATTTTGTTTGACAGAGTGTCTTGTTGAGAACATATGTAGGACATGATTTTTTCCTGCAACAGGGAAAATAAAGTATAAGTTTTAAAGATTTATTCTTTAATAAAGGATCTCAAAGCCAGCTTTAGAAAAAGGA
+
CDCCCFFFFFFFGGGGGGGGGGHHHHHHHHHHHHHHHHHHHHHHHHHHHHHGGHHHHHHIHHHHHHHHHHHHHHHHHHHHHHHHHHGHHHHHHHGGGGHHHHHHHHHHHHHHHHHHHHHHHHHHHHHHHHHHHHHHHHHHHHHHHHHHHHHHHHHHHHHHHHHHHHHHHGHHHHHHHHHHGGGHHHHHHHHHHHHHHGHHGHHHHHHHHHHHHHHHHHHHHHHHHHHHHHHHHHHHHGHHHHHHHGHHGGF
@M05620:45:000000000-G6HP7:1:1101:17628:12184 1:N:0:175
ATCTCTATCTCCTAAAAACCTGTTTAGATTTGGAGATAGACCTTCAGGTTTTTCATCATTTTCTGCATGAATTATACATTGACCACGTTCCAGCGTGGTCAGTTTGCAGCATTCTGTTATTTTGTTTGACAGAGTGTCTTGTTGAGAACATATGTAGGACATGATTTTTTCCTGCAACAGGGAAAATAAAGTATAAGTTTTAAAGATTTATTCTTTAATAAAGGATCTCAAAGCCAGCTTTAGAAAAAGGA
+
DDDDDFFFFFFFGGGGGGGGGGHHHHHHHHHHHHHHHHHHHHHHHHHHHHHGGHHHHIHIHHHIIHHHHHHHHHHHHHHHHHHHHHGHHHHHHHGGGGHHHHHHHHHHHHHHHHHHHHHHHHHHHHHHHHHHHHHHHHHHHHHHHHHHHHHHHHHHHHHHHHHHHHHHHGHHHHHHHHGHHGGHHHHHHHHHHHHHHHHHHHHHHGHHHHHHHHHHHHHHHHHHHHHHHHHHGHHHHGHHHHHGHHHHGGH
@M05620:45:000000000-G6HP7:1:1101:17645:12201 1:N:0:175
ATCTCTATCTCCTAAAAACCTGTTTAGATTTGGAGATAGACCTTCAGGTTTTTCATCATTTTCTGCATGAATTATACATTGACCACGTTCCAGCGTGGTCAGTTTGCAGCATTCTGTTATTTTGTTTGACAGAGTGTCTTGTTGAGAACATATGTAGGACATGATTTTTTCCTGCAACAGGGAAAATAAAGTATAAGTTTTAAAGATTTATTCTTTAATAAAGGATCTCAAAGCCAGCTTTAGAAAAAGGA
+
AABBBFFFFFFFGGGGGGGGGGHHHHHHHHHHHHHHHHHHHHHHHHHHHHHGGHHHHHHHHHHHHHHHHHHHHHHGHHHHHHHHHHGHHHHHHHGGGGHHHHHHHHHHHHHHHHHHHHHHHHHHHHHHHHHHHHHHHHHHHHHHGHHHHHGHGHGGHHHHHHHHHHHHHGHHHHHHHHHHHGGFHHHHHFHGHHHHHGHHGGHHHHHHHHHHHHGHGGHHHHHHGGGHHHHHHFHHHGHHHHHHHHHHGGG
@M05620:45:000000000-G6HP7:1:1101:11084:12205 1:N:0:175
ATCTCTATCTCCTAAAAACCTGTTTAGATTTGGAGATAGACCTTCAGGTTTTTCATCATTTTCTGCATGAATTATACATTGACCACGTTCCAGCGTGGTCAGTTTGCAGCATTCTGTTATTTTGTTTGACAGAGTGTCTTGTTGAGAACATATGTAGGACATGATTTTTTCCTGCAACAGGGAAAATAAAGTATAAGTTTTAAAGATTTATTCTTTAATAAAGGATCTCAAAGCCAGCTTTAGAAAAAGGA
+
CCCCCFFFFFFFGGGGGGGGGGHHHHHHHHHHHHHHHHHHHHHHHHHHHHHGGHHHHHHHHHHIHHHHHHHHHHHHHHHHHHHHHHGHHHHHHHGGGGHHHHHHHHHHHHHHHHHHHHHHHHHHHHHHHHHHHHHHHHHHHHHHHHGHHHHHHHHHHHHHHHHHHHHHHGHHHHHHHHHHHGGHHHHHHHHHHHHGHFHHHHHHHHHHHHHHHHHHHHHHHHHHHHHHHHHHHHHHHGHHHHHHHHHHGGF
@M05620:45:000000000-G6HP7:1:1101:23187:12206 1:N:0:175
AGATTACTGCAACAGTTCCCCCTGGACCTGGAAAAGTTTCTTGCCTGGCTTACAGAAGCTGAAACAACTGCCAATGTCCTACAGGATGCTACCCGTAAGGAAAGGCTCCTAGAAGACTCCAAGGGAGTAAAAGAGCTGATGAAACAATGGCAAGTAAGTCAGGCATTTCCGCTTTAGCACTCTTGTGGATCCAATTGAACAATTCTCAGCATTTGTACTTGTAACTGACAAGCCAGGGACAAAACAAAGAT
+
AAAABFFFBDFDGGGFGGGGGGGGFHHHHHHHHHHHGHHHHHHHHHHHHHHFHHGGHHHHHHHHHHHHHHHHHHHHHHHHHHHHHGHHHHFHHHGGCFHHHHFHGHGHGHHHHHHHHHHHHGHGEEGFHHHHHGHHHHHHHHHHHHHHHGHGHGHFHHHHHHHHHGHHHHGGGGGHHHHHHHHHHGHGGHHHHHHHHGGGGCHHHHHHHHHHHHHHHHHGHHHHHHFGFHHHHGFGEDEGEAFFGGGGGGC
@M05620:45:000000000-G6HP7:1:1101:27446:12239 1:N:0:175
TACCTGTACTGGGGAAGCATTTGAATATCCCCCCATGGTGATGGGGACGGAGAACTGCTCCATAAACACAGGCAACGTGCCTAACTTTCCCGGGAAGATGAAGTCAAAGAGCGACCACAGCTCTCGGAGGTTATTTTGCATCGGTGAGCCAGACAGAATGATCCGATGAGGGGTGCGAAACTATTTGAGGAAAGGAAGCACCTTTTTATTAAATTTACCTTTTAGCAATCGCCATTCCTACCCTAAAGATC
+
BBBBBFFFFFFFGGGGGGGGGGHHHHHHHHHGGGGHHHFGHHHHHGGGGGGGGHHHHHHHHHHHGHHGHHHHGHHHGHHHHHHHHHHHHHHGGGGGGHHHHHHHHHHHHHHHGGGGGHGHHHHHHGGGGGCGHHHHHHHHHHGGGGGHHHHHHGHHHHHHHHHHHGGGHHHGGADGGGGGGGGGGGGGGGFGGGGGGGGGGFFFFFFFFFFFFFFFFFFFFFFFFFFFFFFFFFFFFFFFFFFFFFFFFFF
@M05620:45:000000000-G6HP7:1:1101:20470:12258 1:N:0:175
TACCTGTACTGGGGAAGCATTTGAATATCCCCCCATGGTGATGGGGACGGAGAACTGCTCCATAAACACAGGCAACGTGCCTAACTTTCCCGGGAAGATGAAGTCAAAGAGCGACCACAGCTCTCGGAGGTTATTTTGCATCGGTGAGCCAGACAGAATGATCCGATGAGGGGTGCGAAACTATTTGAGGAAAGGAAGCACCTTTTTATTAAATTTACCTTTTAGCAATCGCCATTCCTACCCTAAAGATC
+
CCCCDFFFFFFFGGGGGGGGGGHHHHHHHHHGGGGHHHFHHHHHHGGGGGGGGHHHHHHHHHHHHHHHHHHHGGGHGHHHHHHHHHHHHHHGGGGGGHHHGHHHHHHHHHHHGGGGGHHHHHHHHGGGGGEHHHHHHHHHHHGGGGGHHHHHHGHHHHHHHHHHHGGGHHHGGEFGGGGGGGGHHHGGFFFFGGGGGGGGFFFFFFFFFHFFFFHFFFFFFFFFFFFFFFFFFFFFFFFFFFFFFFFFFFF
@M05620:45:000000000-G6HP7:1:1101:20494:12261 1:N:0:175
TACCTGTACTGGGGAAGCATTTGAATATCCCCCCATGGTGATGGGGACGGAGAACTGCTCCATAAACACAGGCAACGTGCCTAACTTTCCCGGGAAGATGAAGTCAAAGAGCGACCACAGCTCTCGGAGGTTATTTTGCATCGGTGAGCCAGACAGAATGATCCGATGAGGGGTGCGAAACTATTTGAGGAAAGGAAGCACCTTTTTATTAAATTTACCTTTTAGCAATCGCCATTCCTACCCTAAAGATC
+
BBBBAFFFFFFFG2FFCGGGGGHFHHHHHHHGFGGHHHGFBGHCHDFEGGGGFHHHHHHHHHHH3FEFHHHGGHHHGHHHHHFHHHHHHHHGFGGGGGHHFHHHHBGFBEGHGGGGGH/FGGHHHGG/<CAG1GFGHHGHHHC.CA.<FHHFHGHHHHFHFHFHCDDGHHFGGDGGG?-ABGFBFGG0A/0C/:./BFGGGFFFFFFEFFFBFFFFF/;FB9BB9FF/BF?EDDEFBFFFFFFBF.:/BFF
@M05620:45:000000000-G6HP7:1:1101:16907:12311 1:N:0:175
ATCTCTATCTCCTAAAAACCTGTTTAGATTTGGAGATAGACCTTCAGGTTTTTCATCATTTTCTGCATGAATTATACATTGACCACGTTCCAGCGTGGTCAGTTTGCAGCATTCTGTTATTTTGTTTGACAGAGTGTCTTGTTGAGAACATATGTAGGACATGATTTTTTCCTGCAACAGGGAAAATAAAGTATAAGTTTTAAAGATTTATTCTTTAATAAAGGATCTCAAAGCCAGCTTTAGAAAAAGGA
+
CCCCCFFFFFFFGGGGGGGGGGHHHHHHHHHHHHHHHHHHHHHHHHHHHHHGGHHHHIHHHIIHHHHHHHHHHHHHHHHHHHHHHHGHHHHHHHGGGGHHHHHHHHHHHHHHHHHHHHHHHHHHHHHHHHHHHHHHHHHHHHHHHHHHHHHHHHHHHHHHHHHHHHHHHGHHHHHHHHHHHGGHHHHHHHHHGHHHHFHHHHGHHHHHHHHHHHHHHHHHHHGHHHHHHHHHHGHHHGHHHHHGHHHHGGG
@M05620:45:000000000-G6HP7:1:1101:16907:12329 1:N:0:175
ATCTCTATCTCCTAAAAACCTGTTTAGATTTGGAGATAGACCTTCAGGTTTTTCATCATTTTCTGCATGAATTATACATTGACCACGTTCCAGCGTGGTCAGTTTGCAGCATTCTGTTATTTTGTTTGACAGAGTGTCTTGTTGAGAACATATGTAGGACATGATTTTTTCCTGCAACAGGGAAAATAAAGTATAAGTTTTAAAGATTTATTCTTTAATAAAGGATCTCAAAGCCAGCTTTAGAAAAAGGA
+
EEEEEFFFFFFFGGGGGGGGGGHHHHHHHHHHHHHHHHHHHHHHHHHHHHHGGHHHHHHHHHIIIHHHHHHHHHHHHHHHHHHHHHGHHHHHHHGGGGHHHHHHHHHHHHHHHHHHHHHHHHHHHHHHHHHHHHHHHHHHHHHHHHHHHHHHHHHHHHHHHHHHHHHHHGHHHHHHHHHHHGGHHHHHHHHHHHHGHHHHHHHHHHHHHHHHHHHHHHHHHHHHHHHHHHHHHHHHHGHHHHHGHHHHGGH
@M05620:45:000000000-G6HP7:1:1101:16889:12332 1:N:0:175
ATCTCTATCTCCTAAAAACCTGTTTAGATTTGGAGATAGACCTTCAGGTTTTTCATCATTTTCTGCATGAATTATACATTGACCACGTTCCAGCGTGGTCAGTTTGCAGCATTCTGTTATTTTGTTTGACAGAGTGTCTTGTTGAGAACATATGTAGGACATGATTTTTTCCTGCAACAGGGAAAATAAAGTATAAGTTTTAAAGATTTATTCTTTAATAAAGGATCTCAAAGCCAGCTTTAGAAAAAGGA
+
CCCCCFFFFFFFGGGGGGGGGGHHHHHHHHHHHHHHHHHHHHHHHHHHHHHGGHHHHHHHHIHHIHHHHHHHHHHHHHHHHHHHHHGHHHHHHHGGGGHHHHHHHHHHHHHHHHHHHHHHHHHHHHHHHHHHHHHHHHHHHHHHHHHHHHHHHHHHHHHHHHHHHHHHHGHHHHHHHHHHHGGHHHHHHHHHHHHHHHHHHHHHHHHHHHHHHHHHHHHHHHHHHHHHHHHHHGHHHGHHHHHHHHHHGGH
@M05620:45:000000000-G6HP7:1:1101:25097:12346 1:N:0:175
TACCTGTACTGGGGAAGCATTTGAATATCCCCCCATGGTGATGGGGACGGAGAACTGCTCCATAAACACAGGCAACGTGCCTAACTTTCCCGGGAAGATGAAGTCAAAGAGCGACCACAGCTCTCGGAGGTTATTTTGCATCGGTGAGCCAGACAGAATGATCCGATGAGGGGTGCGAAACTATTTGAGGAAAGGAAGCACCTTTTTATTAAATTTACCTTTTAGCAATCGCCATTCCTACCCTAAAGATC
+
CCCCCFFFFFFFGGGGGGGGGGHHHHHHHHHGGGGHHHHHHHHHHGGGGGGGGHHHHHHHHHHHHHHHHHHHGHHHGHHHHHHHHHHHHHHGGGGGGHHHHHHHHHHHHHHHGGGGGHHHHHHHHGGGGGEHHHHHHHHHHHGGGGGHHHHHHGHHHHHHHHHHHGGGHHHGGFFGGGGGGGGGGGGGGGGGGGGGGGGGGFFFFFFFFFFFFFFFFFFFFFFFFFFBFFFFFFFFFFFFFFFFFFFFFFF
@M05620:45:000000000-G6HP7:1:1101:25112:12356 1:N:0:175
TACCTGTACTGGGGAAGCATTTGAATATCCCCCCATGGTGATGGGGACGGAGAACTGCTCCATAAACACAGGCAACGTGCCTAACTTTCCCGGGAAGATGAAGTCAAAGAGCGACCACAGCTCTCGGAGGTTATTTTGCATCGGTGAGCCAGACAGAATGATCCGATGAGGGGTGCGAAACTATTTGAGGAAAGGAAGCACCTTTTTATTAAATTTACCTTTTAGCAATCGCCATTCCTACCCTAAAGATC
+
CCCCCFFFFFFFGGGGGGGGGGHHHHHHHHHGGGGGHHGHHHHHHGGGGGGGGHHHHHHHHHHHHHHHHHHHGHHHGHHHHHHFHHHHHHHGGGGGGGHHHFHHHHHHHHHHGGGGGHHHHHHGHGGGGGGHHHHHHHHHHHGGGGGHHHHHFGHHGGHHHHHHHGGGHHHGGECGGDDGGGFGGGGEEFBFGGGGGGGGGFFFFFFFFFFFFFFFFFFFFFFFFFFFFFFFFFFFFFFFFFFFFFFFFFF
@M05620:45:000000000-G6HP7:1:1101:21434:12357 1:N:0:175
ATCTCTATCTCCTAAAAACCTGTTTAGATTTGGAGATAGACCTTCAGGTTTTTCATCATTTTCTGCATGAATTATACATTGACCACGTTCCAGCGTGGTCAGTTTGCAGCATTCTGTTATTTTGTTTGACAGAGTGTCTTGTTGAGAACATATGTAGGACATGATTTTTTCCTGCAACAGGGAAAATAAAGTATAAGTTTTAAAGATTTATTCTTTAATAAAGGATCTCAAAGCCAGCTTTAGAAAAAGGA
+
3>ABBFFFFFFFGGGGGFGGGGHHHD5EGHHHFCGHHHHFHHHHHHHGHHHGGHHHHHHHHHHHFHHHHHHHHHHFHHHHHHHHBGGHHHHHHHGGGGHHHGHHHHHHGHHHHHHHHHFHHHHFHHHGEHHHHEGHHHHHHHHFGFHHHBGGHHHHHHHHHHHHHHHHHGHHHBFH1GAGHGFHHFGHHGGFGGHHFGHHFFHHHHHHHGHGHFHHHFHFHHHBGHGHHHHHFHHHHGHHHB0GHFCCADH
@M05620:45:000000000-G6HP7:1:1101:11646:12360 1:N:0:175
TACCTGTACTGGGGAAGCATTTGAATATCCCCCCATGGTGATGGGGACGGAGAACTGCTCCATAAACACAGGCAACGTGCCTAACTTTCCCGGGAAGATGAAGTCAAAGAGCGACCACAGCTCTTCGGAGGTTATTTTGCATCGGTGAGCCAGACAGAATGATCCGATGAGGGGTGCGAAACTATTTGAGGAAAGGAAGCACCTTTTTATTAAATTTACCTTTTAGCAATCGCCATTCCTACCCTAAAGAT
+
BBBBBFFFFFFFGGGGGGGGGGHHHHHGHHHGGGGHHHGHHHHHHGGGGGGGGHHHHHHHHHHHHHHHGHHHGHHHGHHHHHHHHHHHHHHGGGGGGGHHHHHHHHHHHHGHGGGGGHHHHHHHHHHGGGGEHHHHHHHHBHHGGGGFGFHHHHGHHHHHHGHHHHGGGHHHGGA@DGEGGGGGGGGGGGGFGGGGGGGGGGFFFFFFFFFFFFFFFFFFFFFFFFFFFFFFEFFFFFFFFF.FFFFFFBB
@M05620:45:000000000-G6HP7:1:1101:21423:12371 1:N:0:175
ATCTCTATCTCCTAAAAACCTGTTTAGATTTGGAGATAGACCTTCAGGTTTTTCATCATTTTCTGCATGAATTATACATTGACCACGTTCCAGCGTGGTCAGTTTGCAGCATTCTGTTATTTTGTTTGACAGAGTGTCTTGTTGAGAACATATGTAGGACATGATTTTTTCCTGCAACAGGGAAAATAAAGTATAAGTTTTAAAGATTTATTCTTTAATAAAGGATCTCAAAGCCAGCTTTAGAAAAAGGA
+
CDDDDFFFFFFFGGGGGGGGGGHHHHHHHHHHHHHHHHHHHHHHHHHHHHHGGHHHHIHHHIHHIHHHHHHHHHHHHHHHHHHHHHGHHHHHHHGGGGHHHHHHHHHHHHHHHHHHHHHHHHHHHHHHHHHHHHHHHHHHHHHHHHHHHHHHHHHHHHHHHHHHHHHHHGHHHHHHHHHHHGGHHHHHHHHHHHHHHGHHHHHHHHHHHHHHHHHHHHHHHHHHHHHHHHHHHHHHHGHHHHHGHHHHGGH
@M05620:45:000000000-G6HP7:1:1101:4746:12437 1:N:0:175
TACCTGTACTGGGGAAGCAATCGCCATTCCTACCCTAAAGATCGGAAGAGCACACGTCTGAACTCCAGTCACAGAAGACCATCTCGTATGCCGTCTTCTGCTTGAAAAAAAAAAAAAACACTATTATTCTTTTCTTTTTCCTCTTGTCACCCACCCTCCATCTCCTCTACAATTTACTCCCCTCTTTTCTTCCCTTCCTCCCCTTTTTCTTCCCTTTCCCTTTTCACCCTCTCTCTTGCTCCCCTCCCTCT
+
DDDDDFFFFFFFGGGGGGGGGGGGGGFHHHHHHHHHGGGHHHHHGGGGHHHHHHHGHHHGHHHHHHHHHHHHHGHHHFHHHHHHHHG?GFHHGGGFGHHHHFHHHHHHGGGGGB</////?1011111@1=1<111>11>1=>1111<1=0..<<<.../0:0;;0;C0<0000C0;00::././000000;0:00:/;0/.C:;000;0;B0;:000;0:0:BB00;A..:/::;B:;;::A./.:.///
@M05620:45:000000000-G6HP7:1:1101:17007:12464 1:N:0:175
CATCCTGACCCTGAAGTACCCCGGCTTGATTTCTGACATTAGATCGGAAGAGCACACGTCTGAACTCCAGTCACAGAAGACCATCTCGTATGCCGTCTTCTGCTTGAAAAAAAAAAAAAAAAAAAAAAAGAAAAACAAATTGAAAAGCAAAAAAAGAAAAGAAAAAAAAATGAAAGAAAAAAAAGAATTAAAGAATGATGAAGATAGAAAGAGACGATGTAGAAGAGGAGTTGTACTAGAGGAGGAGCATA
+
CCCCDFFFFFFFGGGGGFGGGGGGGGGGHHHHHHHGHHHHGHGHHHGGGGHHHGHGHGHHHGHHHHHHHHHHHHHHHHHGHHHHFHHHGEHHHHGEGHGHHHHHHHGGGHGGGGGG>>/<><<<@---:...//.....00<0000/.0/:/9--...//<<.//.-9--.00000/.//.9--...0000000.0000000000000000////.-...000:<0A...:/000000000/.......00
@M05620:45:000000000-G6HP7:1:1101:10079:12465 1:N:0:175
TACCTGTACTGGGGAAGCATTTGAATATCCCCCCATGGTGATGGGGACGGAGAACTGCTCCATAAACACAGGCAACGTGCCTAACTTTCCCGGGAAGATGAAGTCAAAGAGCGACCACAGCTCTCGGAGGTTATTTTGCATCGGTGAGCCAGACAGAATGATCCGATGAGGGGTGCGAAACTATTTGAGGAAAGGAAGCACCTTTTTATTAAATTTACCTTTTAGCAATCGCCATTCCTACCCTAAAGATC
+
CCCCCFFFFFFFGGCGGGGGGGHHHHHHHHHGGGGHHHGHHHHHHGGGGGGGGHHHHHHHHHHHHHHHHHHHGHHHGHHHHHHHHHHHHHHGGGGGGHHHHHHHHHHHHHHHGGGGGHHHHHHHHGGGGGGHHHHHHHGHHHGGGGGHFHHHHGHHHHHHHHHHHGGGHHHGGGFGGGGGGGGGGGGGGGGGGGGGG?FGGFFFFFFFFFFFFFFFFFFFFFFFFFFFFFFFFFFFFFFFFFFFFFFFFFF
@M05620:45:000000000-G6HP7:1:1101:16771:12476 1:N:0:175
TACCTGTACTGGGGAAGCATTTGAATATCCCCCCATGGTGATGGGGACGGAGAACTGCTCCATAAACACAGGCAACGTGCCTAACTTTCCCGGGAAGATGAAGTCAAAGAGCGACCACAGCTCTTCGGAGGTTATTTTGCATCGGTGAGCCAGACAGAATGATCCGATGAGGGGTGCGAAACTATTTGAGGAAAGGAAGCACCTTTTTATTAAATTTACCTTTTAGCAATCGCCATTCCTACCCTAAAGAT
+
CCCCCFFFFFFFGGGGGGGGGGHHHHHHHHHGGGGHHHBGGHHHHGGGGGGGGHHHHHGHHHHHHHHHHHHHGHHHGHHHHHHHHHHHHHHGGGGGGHHHHHHHHHHHHHHHGGGGGHHHHHHHHHHGGGGCHHHHHHHHFGHGGEGGHFHHHHGGHHHHHHHHHHGGGHHHGGEEGGGGGGGGGGGGGGGFGGGGFFFGBFAFFFFFFFFFFFFFFFFFFFFFFFFFFFFFFFDFFFFFBFAFFFFFFFF
@M05620:45:000000000-G6HP7:1:1101:6426:12496 1:N:0:175
ATCTCTATCTCCTAAAAACCTGTTTAGATTTGGAGATAGACCTTCAGGTTTTTCATCATTTTCTGCATGAATTATACATTGACCACGTTCCAGCGTGGTCAGTTTGCAGCATTCTGTTATTTTGTTTGACAGAGTGTCTTGTTGAGAACATATGTAGGACATGATTTTTTCCTGCAACAGGGAAAATAAAGTATAAGTTTTAAAGATTTATTCTTTAATAAAGGATCTCAAAGCCAGCTTTAGAAAAAGGA
+
CBBCCFFFFFFFGGGGGGGGGGHHHHHHHHHHHHHHHHHHHHHHHHHHHHHGGHHHHHHHHHHHHHHHHHHHHHHHHHHHHHHHHHGHHHHHHHGGGGHHHHHHHHHHHHHHHHHHHHHHHHHHHHHHHHGHHHHHHHHHHHHHHHHHHHHHHHHHHHHHHHHHHHHHHGHHHHHHHHHHHGGHHHHHHGHHHHHHHHHHHHGHHHHHHHHHHHHHHHHHHGHHHGHHHFHHHHHHHGHHHHHHFHGGGGH
@M05620:45:000000000-G6HP7:1:1101:27180:12499 1:N:0:175
ATCTCTATCTCCTAAAAACCTGTTTAGATTTGGAGATAGACCTTCAGGTTTTTCATCATTTTCTGCATGAATTATACATTGACCACGTTCCAGCGTGGTCAGTTTGCAGCATTCTGTTATTTTGTTTGACAGAGTGTCTTGTTGAGAACATATGTAGGACATGATTTTTTCCTGCAACAGGGAAAATAAAGTATAAGTTTTAAAGATTTATTCTTTAATAAAGGATCTCAAAGCCAGCTTTAGAAAAAGGA
+
1AAAAFBFFFFFGFGGGBEGGFHHHHGHHHHHHCF1GFHFHHHHHGFHHHHGGHHHHFHHHHHHFHHHHEGGHHHHHFGHHHHHGHGHGHHGHHCEEEHHHHHHHHHHGHHGHHHHHHFHHHHHHHHHGHHGGHHHHHHHHHHHHFHEHHHHHGHFGHFGHGHHHHHHHGHHHGHGBGHHHGF0GBFDGHHHHHDGHHHHHFGHH<FHHFHHHHHHHHHFHHGEFHGHHHHHHGHGGGHHHG000CGFACC
@M05620:45:000000000-G6HP7:1:1101:27162:12500 1:N:0:175
ATCTCTATCTCCTAAAAACCTGTTTAGATTTGGAGATAGACCTTCAGGTTTTTCATCATTTTCTGCATGAATTATACATTGACCACGTTCCAGCGTGGTCAGTTTGCAGCATTCTGTTATTTTGTTTGACAGAGTGTCTTGTTGAGAACATATGTAGGACATGATTTTTTCCTGCAACAGGGAAAATAAAGTATAAGTTTTAAAGATTTATTCTTTAATAAAGGATCTCAAAGCCAGCTTTAGAAAAAGGA
+
DCCDCFFFFFFFGGGGGGGGGGHHHHHHHHHHHHHHHHHHHHHHHHHHHHHGGHHHHHHHHHHIIHHHHHHHHHHHHHHHHHHHHHGHHHHHHHGGGGHHHHHHHHHHHHHHHHHHHHHHHHHHHHHHHGHHHHGHHHHHHHHHHHHHHHHHHHHHHHHHHHHHHHHHHGHHHHHHHHHHHGGHHHHHGGHHHHHHHHHHHHHHHHHHHHHHHHHHHHHHHHHHHHHHHHHHHHHHHGHHHHGFGHHHGGH
@M05620:45:000000000-G6HP7:1:1101:2285:12505 1:N:0:175
TACCTGTACTGGGGAAGCATTTGAATATCCCCCCATGGTGATGGGGACGGAGAACTGCTCCATAAACACAGGCAACGTGCCTAACTTTCCCGGGAAGATGAAGTCAAAGAGCGACCACAGCTCTCGGAGGTTATTTTGCATCGGTGAGCCAGACAGAATGATCCGATGAGGGGTGCGAAACTATTTGAGGAAAGGAAGCACCTTTTTATTAAATTTACCTTTTAGCAATCGCCATTCCTACCCTAAAGATC
+
ABBAAFFFFFFFGAEEGGGGGGHHHHHHHHHGGGGHHHGHFHHHHGEGGGGGGGHHHHHHHGHHHHEGHHHHFEGGGHHHHHHGFHHHHHHGGGGGGHHHHGHFGGFHHGHHGGCCGHHFHHHHHGGFGG?GFHHGHHFFHHGGGGEHHHHHHGGHGFHBFHGHHDGGHFHGCCDFGGGGGGGGGGGGGGFGEGGGBAAFGFFFFFFEFFFFFFFFFFFFFFFFFFFFBBEEFFEFFFFFFFFFFFFFFFB
@M05620:45:000000000-G6HP7:1:1101:6407:12508 1:N:0:175
ATCTCTATCTCCTAAAAACCTGTTTAGATTTGGAGATAGACCTTCAGGTTTTTCATCATTTTCTGCATGAATTATACATTGACCACGTTCCAGCGTGGTCAGTTTGCAGCATTCTGTTATTTTGTTTGACAGAGTGTCTTGTTGAGAACATATGTAGGACATGATTTTTTCCTGCAACAGGGAAAATAAAGTATAAGTTTTAAAGATTTATTCTTTAATAAAGGATCTCAAAGCCAGCTTTAGAAAAAGGA
+
AABBBFFFFFFFGGGGGGGGGGHHHGHHHHHHGFHHHGHHHHHHHHHHHHHGGHHHHHHHHHHHHHHHHHHHHHHHHHHHHHHHHHGHHHHHHHGFGGHHHHHHHHHHHHHHHHHHHHHHHHHHHHHHHGHHHHHHHHHHHHHHBGGDGCHHHHHHHHHHHHHHHHHHHGHHHHHHDGHHHGGHEFFG1GGHHHHGGGGHHFGHHHGHHGHHHHHHGHHHHHHHHHGHHHHHHFHHHGHHHHHEHHHHGGH
@M05620:45:000000000-G6HP7:1:1101:2267:12518 1:N:0:175
TACCTGTACTGGGGAAGCATTTGAATATCCCCCCATGGTGATGGGGACGGAGAACTGCTCCATAAACACAGGCAACGTGCCTAACTTTCCCGGGAAGATGAAGTCAAAGAGCGACCACAGCTCTCGGAGGTTATTTTGCATCGGTGAGCCAGACAGAATGATCCGATGAGGGGTGCGAAACTATTTGAGGAAAGGAAGCACCTTTTTATTAAATTTACCTTTTAGCAATCGCCATTCCTACCCTAAAGATC
+
ABA?ADFFFFFFGGFGGGFGGGHHHHGHHHHGGGEHGHFGFGGGHGGGGGGGGFHHHGHHHFHHHHHFHHHHFEFFEGHGHHHFFGHHHHGEEGCEGGFGFFHGHHHHHHHGGFDDCHEHGHHHHEGEFGCGFHHHHHGFHHGGGGGHFGFGFEFGCFHHHHFFGCFDGHGGG;@CC??DGGGGGGFBEGBBBGGFFGEBCEFFFFFFFFFFFFFFFFFFFFFFFFFBF;AEADAFFFFFBAFFFFFFFF/
@M05620:45:000000000-G6HP7:1:1101:6427:12518 1:N:0:175
ATCTCTATCTCCTAAAAACCTGTTTAGATTTGGAGATAGACCTTCAGGTTTTTCATCATTTTCTGCATGAATTATACATTGACCACGTTCCAGCGTGGTCAGTTTGCAGCATTCTGTTATTTTGTTTGACAGAGTGTCTTGTTGAGAACATATGTAGGACATGATTTTTTCCTGCAACAGGGAAAATAAAGTATAAGTTTTAAAGATTTATTCTTTAATAAAGGATCTCAAAGCCAGCTTTAGAAAAAGGA
+
CCCCDFFFFFFFGGGGGGGGGGHHHHHHHHHHHGHHHHHHHHHHHHHHHHHGGHHHHHHHHHHHIHHHHHHHHHHHHHHHHHHHHHGHHHHHHHGGGGHHHHHHHHHHHHHHHHHHHHHHHHHHHHHHHHHHHHHHHHHHHHHHHHHHHHHHHHHHHHHHHHHHHHHHHGHHHHHHHHHHHGGHHHGHHHHHHHHHHHHHHHHHHHHHHHHHHHHHHHHHHHHHHHHHHHHHHHHHHGHHHHGHHHHHGGH
@M05620:45:000000000-G6HP7:1:1101:2293:12521 1:N:0:175
TACCTGTACTGGGGAAGCATTTGAATATCCCCCCATGGTGATGGGGACGGAGAACTGCTCCATAAACACAGGCAACGTGCCTAACTTTCCCGGGAAGATGAAGTCAAAGAGCGACCACAGCTCTCGGAGGTTATTTTGCATCGGTGAGCCAGACAGAATGATCCGATGAGGGGTGCGAAACTATTTGAGGAAAGGAAGCACCTTTTTATTAAATTTACCTTTTAGCAATCGCCATTCCTACCCTAAAGATC
+
CCCCCFFFFFFFGGGGGGGGGGHHHHHHHHHGGGGHHHHHHHHHHGGEEGGGGHHHHHHHHHHHHHHHHHHHGHHHFHHHHHHHHHHHHHHGGGGGGHHHHHHHHHHHHHHHGGGGGHHHHHHHHGGGGGGHHGHHHHHHHHGGGGGGHHHHHGHHHHHGHHHHHGGGHHHGGGGGGGGGGGGGGGGGGGBFGGGGGGFFGFFFFFFFFFFFFFFFFFFFFFFFBFFFFF9EFDFFFFFFFFFFFFFFFFF
@M05620:45:000000000-G6HP7:1:1101:2244:12536 1:N:0:175
AGATTACTGCAACAGTTCCCCCTGGACCTGGAAAAGTTTCTTGCCTGGCTTACAGAAGCTGAAACAACTGCCAATGTCCTACAGGATGCTACCCGTAAGGAAAGGCTCCTAGAAGACTCCAAGGGAGTAAAAGAGCTGATGAAACAATGGCAAGTAAGTCAGGCATTTCCGCTTTAGCACTCTTGTGGATCCAATTGAACAATTCTCAGCATTTGTACTTGTAACTGACAAGCCAGGGACAAAACAAAGAT
+
BBBBBFFFFFFFGGFFGGGGGGGGHHHHHHHHHHHHFHHHHHHHHHHHHHHHHHHHHHHHHHHHHHHHHHHHHHHHHHHHHHHHHHHHHHHHHHGGGFHHHHHHHHHHGHHHHHHHHHHHGHHGGHGGHFHHHGHHHHFHHHHHHHHHHHHHHGHHHHHHHHHHHHHHHHGGGGGHHHHHHHHGHGHGGHHHHHHHHHGGGHHHHHHHHHHHHCHHHGHHHGHHHHHGHHHHHGGGGGGGGGGGGGGGGFF
@M05620:45:000000000-G6HP7:1:1101:2283:12536 1:N:0:175
TACCTGTACTGGGGAAGCATTTGAATATCCCCCCATGGTGATGGGGACGGAGAACTGCTCCATAAACACAGGCAACGTGCCTAACTTTCCCGGGAAGATGAAGTCAAAGAGCGACCACAGCTCTCGGAGGTTATTTTGCATCGGTGAGCCAGACAGAATGATCCGATGAGGGGTGCGAAACTATTTGAGGAAAGGAAGCACCTTTTTATTAAATTTACCTTTTAGCAATCGCCATTCCTACCCTAAAGATC
+
CCCCCFFFFFFFGGGGGGGGGGHHHHHHHHHGGGGHHHGHHHHHHGGGGGGGGGHHHHHHHHHHHHHHHHHHGHHHGHHHHHHHHHHHHHHGGGGGGHHHHHHHHHHHHHHHGGGGGHHHHHHHHGGGGGEHHHHHHHHHHHGGGGGHHHHHHGHHHHHHHHHHHGGGHHHGGFGGGGGGGGGGGGGGGGFGGGGGGFGGGFFFFFFFFFFFFFFFFFFFFFFFFFFFFFFFFFFFFFFFFFF0BF000:0
@M05620:45:000000000-G6HP7:1:1101:24041:12598 1:N:0:175
TACCTGTACTGGGGAAGCATTTGAATATCCCCCCATGGTGATGGGGACGGAGAACTGCTCCATAAACACAGGCAACGTGCCTAACTTTCCCGGGAAGATGAAGTCAAAGAGCGACCACAGCTCTCGGAGGTTATTTTGCATCGGTGAGCCAGACAGAATGATCCGATGAGGGGTGCGAAACTATTTGAGGAAAGGAAGCACCTTTTTATTAAATTTACCTTTTAGCAATCGCCATTCCTACCCTAAAGATC
+
DDDDDFFFFFFFGGGGGGGGGGHHHHHHHHHGGGGHHHFHHHHHHGGGGGGGGHHHHHHHHHHHHHHHHHHHGHHHGHHHHHHHHHHHHHHGGGGGGHHHHHHHHHHHHHHHGGGGGHHHHHHHHGGGGGEHHHHHHHHHHHGGGGGHHHHHHGHHHHHHHHHHHGGGHHHGGEEGGGGGGGGGGGGGGGGGGGGGGGGGGFFFFFFFFFFFFFHFHFFFFFFFFFFFFFFFFFFFFFFFFFFFFFFFFFF
@M05620:45:000000000-G6HP7:1:1101:22649:12605 1:N:0:175
CATCCTGACCCTGAAGTACCCCGGCTTGATTTCTGACATTAGATCGGAAGAGCACACGTCTGAACTCCAGTCACAGAAGACCATCTCGTATGCCGTCTTCTGCTTGAAAAAAAAAAAAAAAAAAAAAAAATACAGTGAAGAAATATATCGGGAATAAAATTAAACAAAAAAAGAAGTTAAAGTTAAAATACTTGATGATAACACAAGTACATTAAGGAGAGTATGTAAATGTGAAGGATAATTATCTATAA
+
CCCCCFFFFFFFGGGGGGGGGGGGGGGGFHHHFHGHHGHHGHCHHHGGGGGHHHHHHGFHHGHHHHHHHHGHHHHGFGGFHHGGBFHHFDHHHHGEEHGEGFFGHHHGHHGGGGGC@<>/>>><------.0000000000//009000.--:-/00000//////....--;../:////////:/9/////////9//////...;//////////...////////////////.//////////9//
@M05620:45:000000000-G6HP7:1:1101:22650:12623 1:N:0:175
CATCCTGACCCTGAAGTACCCCGGCTTGATTTCTGACATTAGATCGGAAGAGCACACGTCTGAACTCCAGTCCCAGAAGACCATCTCGTATGCCGTCTTCTGCTTGAAAAAAACACACCAAGCATACCAAGAGCGAACGATAGCTCATACTAGGAACCGAAGAAATGAAGCTGAGACCTGGATATGCTGTCCATAAGAATACGAGACAACTAAACATCGTCTATGTCCGCTGTGTGAGTTAGTGTAAGGGG
+
AAAAAFFBFFFFGCGFGBFGGGEA0EEGAHHFDHHHHFHFFD1FFHEA//0BFGHCGGFFHGHFFEGHFAAF1@EFFG1BFG0111BGF/00GFGE@FEDG1@FGFGF>B0>///0<////0/0111011000@////////<<<111111110110.---<<</000=00000.00.0/./0000000<000000000000....9//.//0:/000:.---/////----9//-//////9////;/--
@M05620:45:000000000-G6HP7:1:1101:17349:12674 1:N:0:175
ATCTCTATCTCCTAAAACCTGTTTAGATTTGGAGATAGACCTTCAGGTTTTTCATCATTTTCTGCATGAATTATACATTGACCACGTTCCAGCGTGGTCAGTTTGCAGCATTCTGTTATTTTGTTTGACAGAGTGTCTTGTTGAGAACATATGTAGGACATGATTTTTTCCTGCAACAGGGAAAATAAAGTATAAGTTTTAAAGATTTATTCTTTAATAAAGGATCTCAAAGCCAGCTTTAGAAAAAGGAA
+
DDDDDFFFFFFFGGGGGGGGGGHHGHHHHHHHHHHHHHHHHHHHHHHHHHGGHHHHHHHIHHIHHIHHHHHHHHHHHHHHHHHHHGHHHHHHHGGGGHHHHHHHHHHHHHHHHHHHHHHHHHHHHHHHHGHHHHHHHHHHHHHHHHGHHHHHHHHHGGHHHHHHHHHHGHHHHHGHHHHHGGHHHHHHHHHHHHHHHHHHHHHHHHHHHHHHHHHHHDHHHGGHHHGHHHHHHHFHGHHHGGHGGHHGGHH
@M05620:45:000000000-G6HP7:1:1101:3864:12706 1:N:0:175
AGATTACTGCAACAGTTCCCCCTGGACCTGGAAAAGTTTCTTGCCTGGCTTACAGAAGCTGAAACAACTGCAATGTCCTACAGGATGCTACCCGTAAGGAAAGGCTCCTAGAAGACTCCAAGGGAGTAAAAGAGCTGATGAAACAATGGCAAGTAAGTCAGGCATTTCCGCTTTAGCACTCTTGTGGATCCAATTGAACAATTCTCAGCATTTGTACTTGTAACTGACAAGCCAGGGACAAAACAAAGATC
+
CBCCCFFFFFFFGGGGGGGGGGGGAGHHHHHHHHHHGHHHHHHHHHHHHHHHHHHHHHHHHHHHHHHHHHHHHHHHHHHHHHHHHHHHHHHHHGGGGHHHHHHHHHHGHHHHHHHHHHHHFHFGHGGHHHHHGHHHHHHHHHHHHHHHHHHHGGHHHHHHHHHHHHHHHGGGGGHHGHHHHHHHHHGHHHHHHHHHHHHHCGHHHHFHHHHHHHHHHHHGCFHGHHGGHHHHGHGGGGGGFGGGGGGGGGG
@M05620:45:000000000-G6HP7:1:1101:16397:12727 1:N:0:175
TACCTGTACTGGGGAAGCATTTGAATATCCCCCCATGGTGATGGGGACGGAGAACTGCTCCATAAACACAGGCAACGTGCCTAACTTTCCCGGGAAGATGAAGTCAAAGAGCGACCACAGCTCTTCGGAGGTTATTTTGCATCGGTGAGCCAGACAGAATGATCCGATGAGGGGTGCGAAACTATTTGAGGAAAGGAAGCACCTTTTTATTAAATTTACCTTTTAGCAATCGCCATTCCTACCCTAAAGAT
+
DDDDDFFFFFFFGGGGGGGGGGHHHHHHHHHGGGGHHHHHHHHHHGGGGGGGGHHHHHHHHHHHHHHHHHHHGHHHGHHHHHHHHHHHHHHGGGGGGHHHHHHHHHHHHHHHGGGGGHHHHHHHHHHGGGGEHHHHHHHHHHHGGGGGHFHHHHGHHHHHHHHHHHGGGHHHGGEEGGGGGGGGGGHGGGGFGGGGGFGGFGFFFFFFFHHHFFFHFFFFHHFFFFFFFFFFFFFFFFFFFFFFFFFFFFF
@M05620:45:000000000-G6HP7:1:1101:26812:12727 1:N:0:175
ATCTCTATCTCCTAAAAACCTGTTTAGATTTGGAGATAGACCTTCAGGTTTTTCATCATTTTCTGCATGAATTATACATTGACCACGTTCCAGCGTGGTCAGTTTGCAGCATTCTGTTATTTTGTTTGACAGAGTGTCTTGTTGAGAACATATGTAGGACATGATTTTTTCCTGCAACAGGGAAAATAAAGTATAAGTTTTAAAGATTTATTCTTTAATAAAGGATCTCAAAGCCAGCTTTAGAAAAAGGA
+
BBBBBFFFFFFFGGGGDGFGFFHHHHFHHHHHFFFFHFHHHFHHHHHHHHHGEHHHHHFHHHHHGHHFHFHFHHHGHHHHHHHHFHGHFFHHHHGGGGHHHHGHHHEHHFHGGHHHGHHHHHHHHHHHHHHGHHHHHHHHHHFHHHHFHHGHHHHHHHFHHHHHHHHHHCHHHHHHGHHHHACFHGHGHHHFGHF1F>GGGHEGGFFGHHHHHHHHHHHHGHHGHHHHHHHGHHHGHGHHHHHFHCHFGGC
@M05620:45:000000000-G6HP7:1:1101:16382:12740 1:N:0:175
TACCTGTACTGGGGAAGCATTTGAATATCCCCCCATGGTGATGGGGACGGAGAACTGCTCCATAAACACAGGCAACGTGCCTAACTTTCCCGGGAAGATGAAGTCAAAGAGCGACCACAGCTCTTCGGAGGTTATTTTGCATCGGTGAGCCAGACAGAATGATCCGATGAGGGGTGCGAAACTATTTGAGGAAAGGAAGCACCTTTTTATTAAATTTACCTTTTAGCAATCGCCATTCCTACCCTAAAGAT
+
AAAAAFFDFFFFCECEFGEGGGHHGHHHHHHGGGGHHHHHGHHHHGEFGGGGGHHHHHHHHHHHHHHHHEHHGEHHEHGHHHFBGHHHHHHGGG/>?BBGGBGGGHFHHHGHGCCG@HHHHHHHHHHGACG<FHHHGHFFHHHGGEGGH1GHHEEHFHHGGHHHHHCGGEHEFCCCFGCG@AGFGGGGGGG09CFG/9.CBCFFFFFFEFFFFFFFFFFFFFFFFFFFFFFFEFBFFFFFFFFFF-BBFFF
@M05620:45:000000000-G6HP7:1:1101:8195:12740 1:N:0:175
ATCTCTATCTCCTAAAAACCTGTTTAGATTTGGAGATAGTCCTTCAGGTTTTTCATCATTTTCTGCATGAATTATACATTGACCACGTTCCAGCGTGGTCAGTTTGCAGCATTCTGTTATTTTGTTTGACAGAGTGTCTTGTTGAGAACATATGTAGGACATGATTTTTTCCTGCAACAGGGAAAATAAAGTATAAGTTTTAAAGATTTATTCTTTAATAAAGGATCTCAAAGCCAGCTTTAGAAAAAGGA
+
BBBBBFFFFFFFGGGGGGEGFGBGGHHHHFHHHFHHGHF5FGHFGHHGHHGFFFHGHHGHGHHHHHHHHFHGHHHHHHHHHFFHHGGHHHHHHGGEEGHHHHHHHHHHHHHHHHHHHHHHHHHHHHHHHHHHHHHHHHHHHHHHHHHHHHHHHHHHHHHHHHHHHHHHHGHHHHHHHHHHHGGHHHHHHHHHHHHHHFHHHHGHHHHHHHHHHHHHHGHHHHHHHHHHHGHHHHHHHGHHHHHGHHHHGGH
@M05620:45:000000000-G6HP7:1:1101:16409:12740 1:N:0:175
TACCTGTACTGGGGAAGCATTTGAATATCCCCCCATGGTGATGGGGACGGAGAACTGCTCCATAAACACAGGCAACGTGCCTAACTTTCCCGGGAAGATGAAGTCAAAGAGCGACCACAGCTCTTCGGAGGTTATTTTGCATCGGTGAGCCAGACAGAATGATCCGATGAGGGGTGCGAAACTATTTGAGGAAAGGAAGCACCTTTTTATTAAATTTACCTTTTAGCAATCGCCATTCCTACCCTAAAGAT
+
AABBBFFFFFFFGGFEFGCEGGHGGHHHHFFFGGGGHHFFHHHFAFFGGE1EEGHHHHHFFCDEFFHHHGHHEHFHEGHEHHH3GEGHGHHGGG>EFFGGHHFHHGFHHFHHECCGGGHHEHHFHDHGDCC<FGGHHHDDDHFGFDGFGGFHHHFHHGGFHEFHHFAGGFFGDC;CGBG??BFGGGGGFFGBFBFF9/../;AFFFFFEFFB/BFFFFBFFFFFFFFBBBFAFFFFFF/F/B.AFFFFFFB
@M05620:45:000000000-G6HP7:1:1101:24267:12746 1:N:0:175
TACCTGTACTGGGGAAGCATTTGAATATCCCCCCATGGTGATGGGGACGGAGAACTGCTCCATAAACACAGGCAACGTGCCTAACTTTCCCGGGAAGATGAAGTCAAAGAGCGACCACAGCTCTCGGAGGTTATTTTGCATCGGTGAGCCAGACAGAATGATCCGATGAGGGGTGCGAAACTATTTGAGGAAAGGAAGCACCTTTTTATTAAATTTACCTTTTAGCAATCGCCATTCCTACCCTAAAGATC
+
ABBBBFFFFFFFGGGEEGEFGGHHHHHHHHHGGGGHHHGHGHHHEGGFGGGGGHHHHHHHHHHHHHHHHHHHGGGHGHHHHHHHHHHHHHHGFGGGGHHHHHHGGHHHHHHHGGGGGHHHHHHHHGGGGGCHHHHHHHFFHHGGGGFGHHHHHGHHHHHHHHHHHGGGHHE?DGGGGGGGGGGGGGGGEFFGGGGGFFGGGFFFFFFFFFFFBFFFFFFFFFFFFFF;BFFFFFFFFFFFFAFFFFFFFFF
@M05620:45:000000000-G6HP7:1:1101:24284:12754 1:N:0:175
TACCTGTACTGGGGAAGCATTTGAATATCCCCCCATGGTGATGGGGACGGAGAACTGCTCCATAAACACAGGCAACGTGCCTAACTTTCCCGGGAAGATGAAGTCAAAGAGCGACCACAGCTCTCGGAGGTTATTTTGCATCGGTGAGCCAGACAGAATGATCCGATGAGGGGTGCGAAACTATTTGAGGAAAGGAAGCACCTTTTTATTAAATTTACCTTTTAGCAATCGCCATTCCTACCCTAAAGATC
+
DDDDDFFFFFFFGGGGGGGGGGHHHHHHHHHGGGGHHHHHHHHHHGGGGGGGGHHHHHHHHHHHHHHHHHHHGHHHGHHHHHHHHHHHHHHGGGGGGHHHHHHHHHHHHHHHGGGGGHHHHHHHHGGFGGGHHHHHHHHHHHGGGGGHHHHGHGHHHHHHHHHHHGGGHHHGGGEGGGGGGGGGGGGEEFFFGGGGGGGGGFFFFFFFFFFFFFFFFFFFFFFFFFFFFFFFFFFFFFFHFFFFFFFFFFF
@M05620:45:000000000-G6HP7:1:1101:8183:12757 1:N:0:175
ATCTCTATCTCCTAAAAACCTGTTTAGATTTGGAGATAGACCTTCAGGTTTTTCATCATTTTCTGCATGAATTATACATTGACCACGTTCCAGCGTGGTCAGTTTGCAGCATTCTGTTATTTTGTTTGACAGAGTGTCTTGTTGAGAACATATGTAGGACATGATTTTTTCCTGCAACAGGGAAAATAAAGTATAAGTTTTAAAGATTTATTCTTTAATAAAGGATCTCAAAGCCAGCTTTAGAAAAAGGA
+
BBBBBFFFFFFFGGGGGGFGGGHHHHHHHHHHHGHHHHHGHHHHHHHHHHHGGHHHHHHHHHHHHHHHHFHHHHHHHHHHHHHHHHGHHHHHHHGGGGHHHHHHHHHHHHHHHHHHHHHHHHHHHHHHHHHHHHHHHHHHHHHHHHHHHHHHHHHHHHHHHHHHHHHHHGHHHHHHHHHHHGGHHHHHHHHHHHHGHGHHHHHHHHHHHHHHHHHHHHHHHHHHHHHHHHHHHGHHGGHHHHHGHHHHGGH
@M05620:45:000000000-G6HP7:1:1101:4134:12912 1:N:0:175
TACCTGTACTGGGGAAGCATTTGAATATCCCCCCATGGTGATGGGGACGGAGAACTGCTCCATAAACACAGGCAACGTGCCTAACTTTCCCGGGAAGATGAAGTCAAAGAGCGACCACAGCTCTCGGAGGTTATTTTGCATCGGTGAGCCAGACAGAATGATCCGATGAGGGGTGCGAAACTATTTGAGGAAAGGAAGCACCTTTTTATTAAATTTACCTTTTAGCAATCGCCATTCCTACCCTAAAGATC
+
CCCCCFFFFFFFGGGGGGGGGGHHHHHHHHHGGGGHHHGGHHHHHGGGGGGGGHHHHHHHHHHHHHHHHHHHGHHHGHHHHHHHHHHHHHHGGGGGGHHHHHHHHHHHHHHHGGGGGHHHHHHGHGGGGGGHHHHHHHHHHHGGGGGHHHHHHGHHHHHHHHHHHGGGHHHGGGEGGFGGGGGGGHHGGFGGGGGGGGGGGFFFFFFFFFFFFFFFFFFFFFFFFFFFFFFFFFFFFFFFFFFFFFFFFFF
@M05620:45:000000000-G6HP7:1:1101:13934:12922 1:N:0:175
AAACCAAGCAGACACTCACCGCCAGAAGACATGAGGTCAGCTAGATCGGAAGAGCACACGTCTGAACTCCAGTCACAGAAGACCATCTCGTATGCCGTCTTCTGCTTGAAAAAAAAAAAACAAAAAACTAAGTAATAATAATCGTTAGCTAAATCGACATACACCACAACACTGAAAATACTAAAAATATTTAAGTGAATAAGAGATGAACAGAAAGTATGACAATAGAATATAGAAACATGAACCACGGG
+
CCCCCCCFCFFFGGGGGGGGGGGG2GHHFHHHHHHHGHHHHHHHHHHHGGGGHHHHHHHGHHHGHHHHHHHHGHHHHHHHHHHHHHFHGHFGHHHHGGGHGHHGHHHHFGG3FEGDGD<</??0?//.1=<111111111>1>.<...0=00000..-.::000/.......0000000000000;0.:;000000000000000/000000//00000000000000;000000000//00000;...--
@M05620:45:000000000-G6HP7:1:1101:15202:12924 1:N:0:175
ATCTCTATCTCCTAAAAACCTGTTTAGATTTGGAGATAGACCTTCAGGTTTTTCATCATTTTCTGCATGAATTATACATTGACCACGTTCCAGCGTGGTCAGTTTGCAGCATTCTGTTATTTTGTTTGACAGAGTGTCTTGTTGAGAACATATGTAGGACATGATTTTTTCCTGCAACAGGGAAAATAAAGTATAAGTTTTAAAGATTTATTCTTTAATAAAGGATCTCAAAGCCAGCTTTAGAAAAAGGA
+
BCCCDFFFFFFFGGGGGGGGGGHHHHHHHHHHHHHHHHHHHHHHHHHHHHHGGHHHHHIHHHHIHHHHHHHHHHHHHHHHHHHHHHGHHHHHHHGGGGHHHHHHHHHHHHHHHHHHHHHHHHHHHHHHHHHHHHHHHHHHHHHHHHHHHHHHHHHHHHHHHHHHHHHHHGHHHHHHHHHHHGGHHHHHHHHHHHHHHHHHHHHHHHHHHHHHHHHHHHHHHHHHHHHHHGHHHHHHHGHHHHHHHHHHGGH
@M05620:45:000000000-G6HP7:1:1101:13923:12937 1:N:0:175
AAACCAAGCAGACACTCACCGCCAGAAGACATGAGGTCAGCTAGATCGGAAGAGCACACGTCTGAACTCCAGTCACAGAAGACCATCTCGTATGCCGTCTTCTGCTTGAAACAAAAAAAACTATATACAAACATATTGTCTCCCTTACCCACTACCGCAGACACCCTGACTATCTCCTTCAAGATATCATAATTTCACGATAATGATTAGTACGCATCTAATCATCAATAAGATATGACACAAGTCATGAC
+
B?ABBBBFBFFFGGGGGGGGGGEG2FGHHHHHHHHHHHHHHHHHHHHHGGGGHHHHHHHGHHHGHHHHHHHHHHFHDGHHHHHHHFGHHGGGHHHHGGGHGHH4FGHF0FG3BFG0F////1B22222211<01@2222221100111001/0000-----0//..<///00=0000000000000000;;0000000.....;000000000....;000000000000000//////:/...///;/:/
@M05620:45:000000000-G6HP7:1:1101:19740:12962 1:N:0:175
ATCTCTATCTCCTAAAAACCTGTTTAGATTTGGAGATAGACCTTCAGGTTTTTCATCATTTTCTGCATGAATTATACATTGACCACGTTCCAGCGTGGTCAGTTTGCAGCATTCTGTTATTTTGTTTGACAGAGTGTCTTGTTGAGAACATATGTAGGACATGATTTTTTCCTGCAACAGGGAAAATAAAGTATAAGTTTTAAAGATTTATTCTTTAATAAAGGATCTCAAAGCCAGCTTTAGAAAAAGGA
+
BBBBBFFFFFFFGGGGGGGGFGHHHHHHHHHHFHHHHHHFGHHHHHHHHHHGGHHHHHFHHHHHFHHFHGHHHHHGHHHHHBGHHHGHHHHHHHGFEGHHHHHHHHGHEHHHHHHHHHFGHHHHHFHFHHHHHHGGHHHHHHHHEHHHHHFHHHHHHHFHHHHFHHHHHCGHHGFHGHHHFCC0GFGHHFHHHHFGHFGFFHFFHFGHHHHHHHHHH0DDDDGHHHFHHHHHEHHHHGHHHHHGCHHHGGC
@M05620:45:000000000-G6HP7:1:1101:16625:12966 1:N:0:175
ATCTCTATCTCCTAAAAACCTGTTTAGATTTGGAGATAGACCTTCAGGTTTTTCATCATTTTCTGCATGAATTATACATTGACCACGTTCCAGCGTGGTCAGTTTGCAGCATTCTGTTATTTTGTTTGACAGAGTGTCTTGTTGAGAACATATGTAGGACATGATTTTTTCCTGCAACAGGGAAAATAAAGTATAAGTTTTAAAGATTTATTCTTTAATAAAGGATCTCAAAGCCAGCTTTAGAAAAAGGA
+
BCCCCFFFFFFFGGGGGGGGGGHHHHHHHHHHHHHHHHHHHHHHHHHHHHHGGHHHHIHHHHHHIHHHHHHHHHHHHHHHHHHHHHGHHHHHHHGGGGHHHHHHHHHHHHHHHHHHHHHHHHHHHHHHHHHHGHHHHHHHHHHHHHHHHHHHHHHGHGHHHHHHHHHHHGHHHHHHHHHHHGGHHHHHHHHHHHHGHHHHHHHHHHHHHHHHHHHHHHHHHHHGHHHHHHHHHHHHHGHHHHHGHHHHGGH
@M05620:45:000000000-G6HP7:1:1101:16645:12974 1:N:0:175
ATCTCTATCTCCTAAAAACCTGTTTAGATTTGGAGATAGACCTTCAGGTTTTTCATCATTTTCTGCATGAATTATACATTGACCACGTTCCAGCGTGGTCAGTTTGCAGCATTCTGTTATTTTGTTTGACAGAGTGTCTTGTTGAGAACATATGTAGGACATGATTTTTTCCTGCAACAGGGAAAATAAAGTATAAGTTTTAAAGATTTATTCTTTAATAAAGGATCTCAAAGCCAGCTTTAGAAAAAGGA
+
BBBBBFFFFFFFGGGGGGGGGGHHHHHHHHHHHHHHHHHHHHHHHHHFHHHGGHHHHHHHHHHHGHEHGHHHHHHHHGHHHHHHHHGHHHHHHHGGGGHHHHHHHHHHHHHHHHHHHHHHHHHHHHHHGHHHHHHHHHHHHHHGHHHHHHHHHHHHHHHHHHHHHHHHHGHHHHHHHHGHHFGHHHHHHHHHHHHHHHHHHHHGGFGHHHHHHHHHHHHHHHHGEGGHHHHFHHHHHGHHHHHEHHHHGGH
@M05620:45:000000000-G6HP7:1:1101:19728:12980 1:N:0:175
ATCTCTATCTCCTAAAAACCTGTTTAGATTTGGAGATAGACCTTCAGGTTTTTCATCATTTTCTGCATGAATTATACATTGACCACGTTCCAGCGTGGTCAGTTTGCAGCATTCTGTTATTTTGTTTGACAGAGTGTCTTGTTGAGAACATATGTAGGACATGATTTTTTCCTGCAACAGGGAAAATAAAGTATAAGTTTTAAAGATTTATTCTTTAATAAAGGATCTCAAAGCCAGCTTTAGAAAAAGGA
+
CCCCCFFFFFFFGGGGGGGGGGHHHHHHHHHHHHHHHHHGHHHHHHHHHHHGGHHHHHHHHHHHHHHHHHHHHHHHHHHHHHHHHHGHHHHHHHGEGGHHFHHHHHHHHHHHHHHHHHHHHHHHHHHHHHHHHHGHHHHHHHHHGHHHGHHHHHHHHHHHHHHHHHHHHGHHHHHHHHHHHGGHHHHHGHHGHHHHH>FHHHHHHHHHHHHHHHHHHFGFHHHHHHHHHHHHFHHHHGHHHHHHFHGHGGG
@M05620:45:000000000-G6HP7:1:1101:17103:12983 1:N:0:175
TACCTGTACTGGGGAAGCATTTGAATATCCCCCCATGGTGATGGGGACGGAGAACTGCTCCATAAACACAGGCAACGTGCCTAACTTTCCCGGGAAGATGAAGTCAAAGAGCGACCACAGCTCTCGGAGGTTATTTTGCATCGGTGAGCCAGACAGAATGATCCGATGAGGGGTGCGAAACTATTTGAGGAAAGGAAGCACCTTTTTATTAAATTTACCTTTTAGCAATCGCCATTCCTACCCTAAAGATC
+
CCCCCFFFFFFFGGGGGGGGGGHHHHHHHHHGGGGHHHGHHHHHHGGGGGGGGHHHHHHHHHHHHHHHHHHHGHHHGHHHHHHHHHHHHHHGGGGGGHHHHHHHHHHHHHHHGGGGGHHHHHHHHGGGGGGHHHHHHHHHHHGGGGGHHHHHHGHHHHHHHHHHHGGGHHHGGGGGGGGGGGGGGGGGFGFGGGGGGGGGGFFFFFFFFFFFFFFFFFFFFFFFFFFFFFFFFFFFFFFFFFFFFFFFFFF
@M05620:45:000000000-G6HP7:1:1101:17088:13001 1:N:0:175
TACCTGTACTGGGGAAGCATTTGAATATCCCCCCATGGTGATGGGGACGGAGAACTGCTCCATAAACACAGGCAACGTGCCTAACTTTCCCGGGAAGATGAAGTCAAAGAGCGACCACAGCTCTCGGAGGTTATTTTGCATCGGTGAGCCAGACAGAATGATCCGATGAGGGGTGCGAAACTATTTGAGGTAAGGAAGCACCTTTTTATTAAATTTACCTTTTAGCAATCGCCATTCCTACCCTAAAGATC
+
AAAAAFFDFFFFGGCEEGEGGGHHFHBGHHHGGGEHHCGHFHHGHGEEGGCGGAGHHHHHHHHFFGGGHFEGGHFHEHHFHHHGHHHHHHHGGG/@/FFH>GFGHHF1GFFHGCGGGHHHHHHHHGG/@GGGHHHHHHHHHHGGGGGGHHHHHGHHGHHHHHHHHGGGHHHGGGGGG9A-AFFFGGGGGG9FFFFGBFGBBGFFFFF?FFFFFFFFFFFFFFFFFFF;FFFFFFFFFFFFFFFFFFBFBFF
@M05620:45:000000000-G6HP7:1:1101:6645:13004 1:N:0:175
ATCTCTATCTCCTAAAAACCTGTTTAGATTTGGAGATAGACCTTCAGGTTTTTCATCATTTTCTGCATGAATTATACATTGACCACGTTCCAGCGTGGTCAGTTTGCAGCATTCTGTTATTTTGTTTGACAGAGTGTCTTGTTGAGAACATATGTAGGACATGATTTTTTCCTGCAACAGGGAAAATAAAGTATAAGTTTTAAAGATTTATTCTTTAATAAAGGATCTCAAAGCCAGCTTTAGAAAAAGGA
+
DDDDDFFFFFFFGGGGGGGGGGHHHHHHHHHHHHHHHHHHHHHHHHHHHHHGGHHHHHHHHHHHHHHHHHHHHHHHHHHHHHHHHHGHHHHHHHGGGGHHHHHHHHHHHHHHHHHHHHHHHHHHHHHHHHHHHHHHHHHHHHHHHHGHHHHHHHHHHHHHHHHHHHHHHGHHHHGHHHHHHGGHHHHHHHHHHHHHHHHHHHHHHHHHHHHHHHHHGHHHHHHHHHHHHGGHHHGHHGHHHHHHHHHHGGH
@M05620:45:000000000-G6HP7:1:1101:23297:13031 1:N:0:175
ATCTCTATCTCCTAAAAACCTGTTTAGATTTGGAGATAGACCTTCAGGTTTTTCATCATTTTCTGCATGAATTATACATTGACCACGTTCCAGCGTGGTCAGTTTGCAGCATTCTGTTATTTTGTTTGACAGAGTGTCTTGTTGAGAACATATGTAGGACATGATTTTTTCCTGCAACAGGGAAAATAAAGTATAAGTTTTAAAGATTTATTCTTTAATAAAGGATCTCAAAGCCAGCTTTAGAAAAAGGA
+
ABBBBFFFFFFFGGGGGGGGGGHHHHHHHHHHHHHHHHHHHHHHHHGGHHHGGHHHHHHHHHHHHHHHHHHHHHHHHHHHHGHHHHEHHHHFHHGGGGHHHHHHHHHHHHHHHHHHHHHHHHHHHHHHHHHHHHHHHHHHHHGHFFGHHHHHHHHHHHGHHHHHHHHHHGHHHHHHHHHHHGGHHHGFHHGHHHHHGGHHHGHFHHHHHHHHHHHHHHHHHHE0CGHHHHHFFHHGHGHHHHHBHHHHD?C
@M05620:45:000000000-G6HP7:1:1101:18544:13040 1:N:0:175
TACCTGTACTGGGGAAGCATTTGAATATCCCCCCATGGTGATGGGGACGGAGAACTGCTCCATAAACACAGGCAACGTGCCTAACTTTCCCGGGAAGATGAAGTCAAAGAGCGACCACAGCTCTCGGAGGTTATTTTGCATCGGTGAGCCAGACAGAATGATCCGATGAGGGGTGCGAAACTATTTGAGGAAAGGAAGCACCTTTTTATTAAATTTACCTTTTAGCAATCGCCATTCCTACCCTAAAGATC
+
CDCDDFFFFFFFGGGGGGGGGGHHHHHHHHHGGGGHHHGHHHHHHGGGGGGGGHHHHHHHHHHHHHHHHHHHGHHHGHHHHHHHHHHHHHHGGGGGGHHHHHHHHHHHHHHHGGGGGHHHHHHHHGGGGGGHHHHHHHHHHHGGGGGHHHHHHGHHGHHHHHHHHGGGHHHGGGGGGGGGGHGHHHHGGGGGGGGGGGGGGFFFFFFFFFFFFFHHHFFFFFFFFFFFFFFFFFFFFFFFFFFFFFFFFFF
@M05620:45:000000000-G6HP7:1:1101:23281:13041 1:N:0:175
ATCTCTATCTCCTAAAAACCTGTTTAGATTTGGAGATAGACCTTCAGGTTTTTCATCATTTTCTGCATGAATTATACATTGACCACGTTCCAGCGTGGTCAGTTTGCAGCATTCTGTTATTTTGTTTGACAGAGTGTCTTGTTGAGAACATATGTAGGACATGATTTTTTCCTGCAACAGGGAAAATAAAGTATAAGTTTTAAAGATTTATTCTTTAATAAAGGATCTCAAAGCCAGCTTTAGAAAAAGGA
+
CDDDDFFFFFFFGGGGGGGGGGHHHHHHHHHHHHHHHHHHHHHHHHHHHHHGGHHHHIHHHIHIHHHHHHHHHHHHHHHHHHHHHHGHHHHHHHGGGGHHHHHHHHHHHHHHHHHHHHHHHHHHHHHHHHHHHHHHHHHHHHHHHHHHHHHHHHHHHHHHHHHHHHHHHGHHHHHHHHHHHGGHHHHHHHHHHHHHHHHHHHHHHHHHHHHHHHHHHHHHHHGHHHHHHHHHHHHHHGHHHHHGHHHHGGH
@M05620:45:000000000-G6HP7:1:1101:20417:13042 1:N:0:175
ATCTCTATCTCCTAAAAACCTGTTAGATTTGGAGATAGACCTTCAGGTTTTTCATCATTTTCTGCATGAATTATACATTGACCACGTTCCAGCGTGGTCAGTTTGCAGCATTCTGTTATTTTGTTTGACAGAGTGTCTTGTTGAGAACATATGTAGGACATGATTTTTTCCTGCAACAGGGAAAATAAAGTATAAGTTTTAAAGATTTATTCTTTAATAAAGGATCTCAAAGCCAGCTTTAGAAAAAGGAA
+
ABBBBFFFFFFFGGGGGFGGCFGHAGBGGHHHFHHHHHHHGHGHGFHHHHGGHBHHGHHHHHHHGHFFFHHHGGHHHHHGFHHHHGHHGHHHGGEGEHHFHHHHHHHHHHGHHHHHHHHHHHEGHHHHHHHHHEGGHHHHHHHHHHGHFHGFHHHHHEHHHHGHHHHHGHGHHFFHFHHHGECGHHHGHHHHHGHHGHHHGHGFGHHHHHHHHHHHDDFFFFFHHHHHHGHHGHFHGGHHFHFGFHEFGHF
@M05620:45:000000000-G6HP7:1:1101:23298:13056 1:N:0:175
ATCTCTATCTCCTAAAAACCTGTTTAGATTTGGAGATAGACCTTCAGGTTTTTCATCATTTTCTGCATGAATTATACATTGACCACGTTCCAGCGTGGTCAGTTTGCAGCATTCTGTTATTTTGTTTGACAGAGTGTCTTGTTGAGAACATATGTAGGACATGATTTTTTCCTGCAACAGGGAAAATAAAGTATAAGTTTTAAAGATTTATTCTTTAATAAAGGATCTCAAAGCCAGCTTTAGAAAAAGGA
+
BBBBBFFFFFFFGGGGGGGGGGHHHHHHHHHHFHGHHHHGHHGHHFHHHHHGGHHHHHHHHHHHHHHHHBFHHHHHHGHHFFFHHHGHHHHFHHGGEGHHHHHHHHHHHHHHHGHHHHFHHHHHGGHHGHHHFHGHHHHHHHHHHGFGHHHHHHHFHHFHHHHHHHHHHGHHHHHHFFGHFGFGEBGFBFGHHHFHHFGHHHHHHGGHHHHHHHHHHDGHGHFEGGHHHHHHEHGCGEHHHGFCGFFGADG
@M05620:45:000000000-G6HP7:1:1101:20679:13125 1:N:0:175
ATCTCTATCTCCTAAAAACCTGTTTAGATTTGGAGATAGACCTTCAGGTTTTTCATCATTTTCTGCATGAATTATACATTGACCACGTTCCAGCGTGGTCAGTTTGCAGCATTCTGTTATTTTGTTTGACAGAGTGTCTTGTTGAGAACATATGTAGGACATGATTTTTTCCTGCAACAGGGAAAATAAAGTATAAGTTTTAAAGATTTATTCTTTAATAAAGGATCTCAAAGCCAGCTTTAGAAAAAGGA
+
CCCCCFFFFFFFGGGGGGGGGGHHHHHHHHHHHHHHHHHHHHHHHHHHHHHGGHHHHIHIHHHHIHHHHHHHHHHHHHHHHHHHHHGHHHHHHHGGGGHHHHHHHHHHHHGHHHHHHHHHHHHHHHHHHHHHHHHHHHHHHHHHHHHHHHHHHHHHHHHHHHHHHHHHHGHHHHHHHHHHHGGHHHHHHHHHHHHHHGHHHHHHHHHHHHHHHHHHHHHHHHHHHHHHHHHGHHHHHGHHHHHHGHHGGGH
@M05620:45:000000000-G6HP7:1:1101:20695:13133 1:N:0:175
ATCTCTATCTCCTAAAAACCTGTTTAGATTTGGAGATAGACCTTCAGGTTTTTCATCATTTTCTGCATGAATTATACATTGACCACGTTCCAGCGTGGTCAGTTTGCAGCATTCTGTTATTTTGTTTGACAGAGTGTCTTGTTGAGAACATATGTAGGACATGATTTTTTCCTGCAACAGGGAAAATAAAGTATAAGTTTTAAAGATTTATTCTTTAATAAAGGATCTCAAAGCCAGCTTTAGAAAAAGGA
+
DDDDDFFFFFFFGGGGGGGGGGHHHHHHHHHHHHHHHHHHHHHHHHHHHHHGGHHHHIHHHIHHIHHHHHHHHHHHHHHHHHHHHHGHHHHHHHGGGGHHHHHHHHHHHHHHHHHHHHHHHHHHHHHHHHHHHHGHHHHHHHHHHHHHHHHHHHHHHHHHHHHHHHHHHGHHHHHHHHHHHGGHHHHHHHHHHHHHHHHHHHHHHHHHHHHHHHHHHHHHHHHHHHHHHHHHHHHHHGHHHHHFHHHHGGH
@M05620:45:000000000-G6HP7:1:1101:28034:13135 1:N:0:175
ATCTCTATCTCCTAAAAACCTGTTTAGATTTGGAGATAGACCTTCAGGTTTTTCATCATTTTCTGCATGAATTATACATTGACCACGTTCCAGCGTGGTCAGTTTGCAGCATTCTGTTATTTTGTTTGACAGAGTGTCTTGTTGAGAACATATGTAGGACATGATTTTTTCCTGCAACAGGGAAAATAAAGTATAAGTTTTAAAGATTTATTCTTTAATAAAGGATCTCAAAGCCAGCTTTAGAAAAAGGA
+
CDDDCFFFFFFFGGGGGGGGGGHHHHHHHHHHHHHHHHHHHHHHHHHHHHHGGHHHHHHHHIHIIHHHHHHHHHHHHHHHHHHHHHGHHHHHHHGGGGHHHHHHHHHHHHHHHHHHHHHHHHHHHHHHHHHHHHHHHHHHHHHHHHHHHHHHHHHHHHHHHHHHHHHHHGHHHHHHHHHHHGGHHHHHHHHHHHHHHHHHHHHHHHHHHHHHHHHHHHHHHHHHHHHHHHHHHGHHHGHHHHGHHHHHGGH
@M05620:45:000000000-G6HP7:1:1101:23140:13138 1:N:0:175
TACCTGTACTGGGGAAGCATTTGAATATCCCCCCATGGTGATGGGGACGGAGAACTGCTCCATAAACACAGGCAACGTGCCTAACTTTCCCGGGAAGATGAAGTCAAAGAGCGACCACAGCTCTCGGAGGTTATTTTGCATCGGTGAGCCAGACAGAATGATCCGATGAGGGGTGCGAAACTATTTGAGGAAAGGAAGCACCTTTTTATTAAATTTACCTTTTAGCAATCGCCATTCCTACCCTAAAGATC
+
CCCCCFFFFFFFGGGGGGGGGGHHHHHHHHHGGGGHHHGHHHHHHGGGGGGGGHHHHHHHHHHHHHHHHGHHGHHHGHHHHHGHHHHHHHHGGGGGGHHHHHHHHHHHHHHHGGGGGHHHHHHHHGGGGGGHHHHHHHHHHHGGGGGHHGHHHGHGCCHHHHHHHGGGHHHGGCFGGDFGGGGGGGGEEGBFGFGGGGGGGFFFFFFFFFFFFFFFFFFFFFFFFFBBFFFFFFFFFFFFFFFFFFFFFFF
@M05620:45:000000000-G6HP7:1:1101:20675:13144 1:N:0:175
ATCTCTATCTCCTAAAAACCTGTTTAGATTTGGAGATAGACCTTCAGGTTTTTCATCATTTTCTGCATGAATTATACATTGACCACGTTCCAGCGTGGTCAGTTTGCAGCATTCTGTTATTTTGTTTGACAGAGTGTCTTGTTGAGAACATATGTAGGACATGATTTTTTCCTGCAACAGGGAAAATAAAGTATAAGTTTTAAAGATTTATTCTTTAATAAAGGATCTCAAAGCCAGCTTTAGAAAAAGGA
+
CCCCCFFFFFFFGGGGGGGGGGHHHHHHHHHHHHHHHHHHHHHHHHHHHHHGGHHHHHIIIIIIHHHHHHHHHHHHHHHHHHGHHHGHHHHHHHGGGGHHHHHHHHHHHHHHHHHHHHHHHHHHHHHHHHHHHHHHHHHHHHHHHHHHHHHHHHHHHHHHHHHHHHHHHGHHHHHHGHHHHGGHHHHHHHHHHHHHHFGHHHGHHHHHHHHHHHHHHHHHHGHHHHHHHGGHHHHHHGHHHHHFGGHHGGG
@M05620:45:000000000-G6HP7:1:1101:25032:13144 1:N:0:175
CATCCTGACCCTGAAGTACCCCGGCTTGATTTCTGACATTAGATCGGAAGAGCACACGTCTGAACTCCAGTCACAGAAGACCATCTCGTATGCCGTCTTCTGCTTGAAAAAAAAAATATTTTGTTTGCCAGAGTGTCTTGTTGAGAACCTATGTAGGACATGATTTTTTCCTGCACCAGGGACAATAACGTATAAGTTTTACAGATTTATTCTTTAATAACGGATCTCCAACCCCGCTTTAGAAAAAGGAA
+
AA?AAFFFF1FCFGGGGGGGGGEEGGGGFHHHHHHFHHFF1GBGHHG//A0FGHHHHGHEHE1FHFDFHHHHHFHEHC1BGHFFHHFF>>EGHGEEGHEHHHBGHBHC1F0/</</012B2220000>@110/@1?FFG1<D01?/?F/>1<<=1=11<0><GFHFHGCGFG0<//<...:....0000.:.;/C0;9CCBBB00;BBGF;FFGF09;090.-.;;FB////9:-;;>FE/:///-----/
@M05620:45:000000000-G6HP7:1:1101:23124:13147 1:N:0:175
TACCTGTACTGGGGAAGCATTTGAATATCCCCCCATGGTGATGGGGACGGAGAACTGCTCCATAAACACAGGCAACGTGCCTAACTTTCCCGGGAAGATGAAGTCAAAGAGCGACCACAGCTCTCGGAGGTTATTTTGCATCGGTGAGCCAGACAGAATGATCCGATGAGGGGTGCGAAACTATTTGAGGAAAGGAAGCACCTTTTTATTAAATTTACCTTTTAGCAATCGCCATTCCTACCCTAAAGATC
+
DDDDCFFFFFFFGGGGGGGGGGHHHHHHHHHGGGGHHHGHHHHHHGGGGGGGGHHHHHHHHHHHHHHHHHHHGHHHGHHHHHHHHHHHHHHGGGGGGHHHHHHHHHHHHHHHGGGGGHHHHHHHHGGGGGGHHHHHHHHGHHGGGGGHHHHHHGHHHHHHHHHHHGGGHHHGGGGGGGGGGHGGHHGGGGFGGGGGGGGFGFFFFFFFFHFFFFFFHFFFFFFFFFFBFFFFFFFFFFFFFFFFFFFFFFF
@M05620:45:000000000-G6HP7:1:1101:20692:13151 1:N:0:175
ATCTCTATCTCCTAAAAACCTGTTTAGATTTGGAGATAGACCTTCAGGTTTTTCATCATTTTCTGCATGAATTATACATTGACCACGTTCCAGCGTGGTCAGTTTGCAGCATTCTGTTATTTTGTTTGACAGAGTGTCTTGTTGAGAACATATGTAGGACATGATTTTTTCCTGCAACAGGGAAAATAAAGTATAAGTTTTAAAGATTTATTCTTTAATAAAGGATCTCAAAGCCAGCTTTAGAAAAAGGA
+
AABAAFFFFFFFGGGGGDEEGCGFFFECAFB5B4B4GGHGHFHHHFHFHHHGGHFHHFHEEF5GGHFFGHFHFHFDFFHGEAGHCFEHHHHHHGGFGGHHHHHHHGHHHHHFHHHHFGHHHHHFHFHHHGHGFHHHHHHFHHHHGFFHGCGHHHFGHHHHHHHFFHHHGGHHHHGH1FFHHG/GCCFFHFGGHGGFHGGHHF11FGGHHFGHHHHHGHHGGDD0CGGGHGHHEHF/CEGHHCGECHHHDF/
@M05620:45:000000000-G6HP7:1:1101:26493:13154 1:N:0:175
AGATTACTGCAACAGTTCCCCCTGGACCTGGAAAAGTTTCTTGCCTGGCTTACAGAAGCTGAAACAACTGCCAATGTCCTACAGGATGCTACCCGTAAGGAAAGGCTCCTAGAAGACTCCAAGGGAGTAAAAGAGCTGATGAAACAATGGCAAGTAAGTCAGGCATTTCCGCTTTAGCACTCTTGTGGATCCAATTGAACAATTCTCAGCATTTGTACTTGTAACTGACAAGCCAGGGACAAAACAAAGAT
+
BBCCCFFFDFFFGGGGGGGGGGGGHHHHHHHHHHHHGHHHHHHHHHHHHHHHHHHHHHHHHHHHHHHHHHHHHHHHHHHHHHHHGHHHHHHHHHGGGGHHHHHHHHHHGHHHHHHHHHHHHHHGGGGGHHHHHGHHHHHHHFGHHHHHHHHHHGHHHHHHHHHHHHHHHHGGGGGHHHHHHHHHHHHGHHHHGHHHHDGHHHHHHHHHHHHHHGHHHGHHHHHHHHHGGHHHGGGGGGGGGFGGGGGGGGG
@M05620:45:000000000-G6HP7:1:1101:20064:13160 1:N:0:175
ATCTCTATCTCCTAAAAACCTGTTTAGATTTGGAGATAGACCTTCAGGTTTTTCATCATTTTCTGCATGAATTATACATTGACCACGTTCCAGCGTGGTCAGTTTGCAGCATTCTGTTATTTTGTTTGACAGAGTGTCTTGTTGAGAACATATGTAGGACATGATTTTTTCCTGCAACAGGGAAAATAAAGTATAAGTTTTAAAGATTTATTCTTTAATAAAGGATCTCAAAGCCAGCTTTAGAAAAAGGA
+
DDDDDFFFFFFFGGGGGGGGGGHHHHHHHHHHHHHHHHHHHHHHHHHHHHHGGHHHHIIHIHHIHHHHHHHHHHHHHHHHHHHHHHGHHHHHHHGGGGHHHHHHHHHHHHHHHHHHHHHHHHHHHHHHHHHHHHHHHHHHHHHHHHHHHHHHHHHHHHHHHHHHHHHHHGHHHHHHHHHHHGGHHHHHHHHHHHHHHGHHHHHHHHHHHHHHHHHHHHHHHHHHHHHHHHHHHHHHHGHHHHHFHHHHGGH
@M05620:45:000000000-G6HP7:1:1101:26479:13166 1:N:0:175
AGATTACTGCAACAGTTCCCCCTGGACCTGGAAAAGTTTCTTGCCTGGCTTACAGAAGCTGAAACAACTGCCAATGTCCTACAGGATGCTACCCGTAAGGAAAGGCTCCTAGAAGACTCCAAGGGAGTAAAAGAGCTGATGAAACAATGGCAAGTAAGTCAGGCATTTCCGCTTTAGCACTCTTGTGGATCCAATTGAACAATTCTCAGCATTTGTACTTGTAACTGACAAGCCAGGGACAAAACAAAGAT
+
BBBBBFFFFFFFGGFGGGGGGGGGHHHHHHHHHHHHHGHHHHHHHHHHHHHHHHHHHHHHHHHHHGHHHHHHHHHHHFHHHHHHGFGFHHHFHHGGGGHHGGGGHHHHGHHFHHHHHHHHHHHGGEFFFHHHHFHHHHFHHFFFHHGHHHHGHGHGHHGHHHFHHHHHHH?EGGGHDGHHHHHHHHHGHHHHFHHHHBGHHHHHHHHFFHGHFCGGGCGFHHHFGHHFHHHHAEFFFDAEAAFFGGGGFG;
@M05620:45:000000000-G6HP7:1:1101:20058:13177 1:N:0:175
ATCTCTATCTCCTAAAAACCTGTTTAGATTTGGAGATAGACCTTCAGGTTTTTCATCATTTTCTGCATGAATTATACATTGACCACGTTCCAGCGTGGTCAGTTTGCAGCATTCTGTTATTTTGTTTGACAGAGTGTCTTGTTGAGAACATATGTAGGACATGATTTTTTCCTGCAACAGGGAAAATAAAGTATAAGTTTTAAAGATTTATTCTTTAATAAAGGATCTCAAAGCCAGCTTTAGAAAAAGGA
+
CCCCCFFFFFFFGGGGGGGGGGHHHHHHHHHHHGHFHHHHHHHHHHHHHHHGGHHHHHHHHHIHIHHHHGHHHHHHHHHHHHHHHHGHHHHHHHGGGGHHHHHHHHHHHHHHHHHHHHHHHHHHHHHHHHHHHHHHHHHHHHHHHHHHHHHHHHHHHHHHHHHHHHHHHGHHHHHHHHHHHGGHHHHHHGHHHHHHHGGHHHHHHHHHHHHHHHHHHHHHHHHHHHHHHHHHHHHHHGHHHHHFHHHGGGG
@M05620:45:000000000-G6HP7:1:1101:9799:13205 1:N:0:175
AGATTACTGCAACAGTTCCCCCTGGACCTGGAAAAGTTTCTTGCCTGGCTTACAGAAGCTGAAACAACTGCCAATGTCCTACAGGATGCTACCCGTAAGGAAAGGCTCCTAGAAGACTCCAAGGGAGTAAAAGAGCTGATGAAACAATGGCAAGTAAGTCAGGCATTTCCGCTTTAGCACTCTTGTGGATCCAATTGAACAATTCTCAGCATTTGTACTTGTAACTGACAAGCCAGGGACAAAACAAAGAT
+
AAABCFFFDDBBFGBBBBFGGGGGHHHHHFFFGGHHGHHHHHHHHHHHHHHHHHFDFFHHHHHHHHHHHHHHHHHBDDFGHHHGHFGGHHHHHHGGGGGHHHHHHHHHGHHHHHHGHHHHHFHFEGFEGFHHHGHHHHGHHHHHHHHHFGFFGGFHHHHHGHGGHHHHHHGGGGGHGGHHHHHHHGHGHHHHHHHHHFGFFCGHHHHHHHHHHHHHHFHHHGHHHHHGHHHHGGFGGGGGGGGGGGGGGGF
@M05620:45:000000000-G6HP7:1:1101:5414:13226 1:N:0:175
CATCCTGACCCTGAAGTACCCCGGCTTGATTTCTGACATTAGATCGGAAGAGCACACGTCTGAACTCCAGTCACAGAAGACCATCTCGTATGCCGTCTTCTGCTTGAAAAAAAAAAAAAAAAAAGAACAATCTAAAAGAAAACGTATGCCAAACGTACACCCACCACAACTGTCGAACCCTAACAATCTGTAGCTAAGACAGATAGACCAGAGTGGGCAGTTACAAAATATGAATAATGAGCTATTTTAAA
+
DDDDDFFFFFFFGGGGGGGGGGGGGGGGHHHHHHHHHHHHHHHHHHGGGGHHHHHHHGHHHGHHHHHHHHHHHHHHHHHHHHHHBFHHGGHHHHGGGHGHHHHHHHHHFHHFGGGB<><</---.<<<//00000000..//<-..0/0000/..:...0/.......<.0/00.<..-..///0:000000000000<0/:/00000</...009.././<00000.:00000000000<000000000:
@M05620:45:000000000-G6HP7:1:1101:17916:13276 1:N:0:175
ATCTCTATCTCCTAAAAACCTGTTTAGATTTGGAGATAGACCTTCAGGTTTTTCATCATTTTCTGCATGAATTATACATTGACCACGTTCCAGCGTGGTCAGTTTGCAGCATTCTGTTATTTTGTTTGACAGAGTGTCTTGTTGAGAACATATGTAGGACATGATTTTTTCCTGCAACAGGGAAAATAAAGTATAAGTTTTAAAGATTTATTCTTTAATAAAGGATCTCAAAGCCAGCTTTAGAAAAAGGA
+
BCCCCFFFFFFFGGGGGGGGGGHHHHHHHHHHHHHHHHHHHHHHHHHHHHHGGHHHHHHHHHHHHHHHHHGHHHHHHGHHHGHHHHGHHHHHHHGGGGHHHHHHHHHHHHHHHHHHHHHHHHHHHHHHGHHHHHHHHHHHHHHGHHHHHGGHHHHHHHHHHHHGHHHHHGHHHGHHFHHHHGGHHHHHHHHHGHHHHFGHHHHHHHGHHHHGHHHHHHHHHHHGHHHHHHHHHHFFHGGHHEGHHHGFGFH
@M05620:45:000000000-G6HP7:1:1101:21374:13281 1:N:0:175
ATCTCTATCTCTAAAAACCTGTTTAGATTTGGAGATAGACCTTCAGGTTTTTCATCATTTTCTGCATGAATTATACATTGACCACGTTCCAGCGTGGTCAGTTTGCAGCATTCTGTTATTTTGTTTGACAGAGTGTCTTGTTGAGAACATATGTAGGACATGATTTTTTCCTGCAACAGGGAAAATAAAGTATAAGTTTTAAAGATTTATTCTTTAATAAAGGATCTCAAAGCCAGCTTTAGAAAAAGGAA
+
33AAAFFFFFFFGGFFDEGGGGHH55FGHGFFAGFHHGHHHHGHHHHHHHGGHFHGHHHHHHHHHHHFBGGHHHGHHHHHBFFFHEHFHHEDHGGGCEGHHFFHHHGHHGHGHHHFHHHHHHBGFHGGFFHFHHHHHHHHHHFFGEGHHFFHHGHFH3GHHHHHHHHHGHHHGHHHGHHHGGHGGHGHGHFHHHHGFHHHGFHHHHHHHHHHHGHGFGHHHHEEHGHHHHHHHHFHGGHHFFB0;GFFG/C
@M05620:45:000000000-G6HP7:1:1101:17893:13283 1:N:0:175
ATCTCTATCTCCTAAAAACCTGTTTAGATTTGGAGATAGACCTTCAGGTTTTTCATCATTTTCTGCATGAATTATACATTGACCACGTTCCAGCGTGGTCAGTTTGCAGCATTCTGTTATTTTGTTTGACAGAGTGTCTTGTTGAGAACATATGTAGGACATGATTTTTTCCTGCAACAGGGAAAATAAAGTATAAGTTTTAAAGATTTATTCTTTAATAAAGGATCTCAAAGCCAGCTTTAGAAAAAGGA
+
AAAAAFFFFFFFGGGFAFEGGGHDGBA1FGAD1FFHHHDHFHHHGGHHFGGFGHHHHHHHHHHHGHHGHFGHHHHFGEGHH1FGGGGHHFEFGCEFEEHFHHGHHFHHHHHHHGHGHHHHHHHHHHHHFFHHH0GBGFHHHHHFFGGHHFH1FGGHHH1CGHHGHHHGGCCFH1CFGHFCEFGHE<?D11FGHHHHGHHFHFFFDDFGHHHHHHHHFFGFGFH0/DGHGFHFHHCCCEHHHCG00CCGCFC
@M05620:45:000000000-G6HP7:1:1101:17907:13294 1:N:0:175
ATCTCTATCTCCTAAAAACCTGTTTAGATTTGGAGATAGACCTTCAGGTTTTTCATCATTTTCTGCATGAATTATACATTGACCACGTTCCAGCGTGGTCAGTTTGCAGCATTCTGTTATTTTGTTTGACAGAGTGTCTTGTTGAGAACATATGTAGGACATGATTTTTTCCTGCAACAGGGAAAATAAAGTATAAGTTTTAAAGATTTATTCTTTAATAAAGGATCTCAAAGCCAGCTTTAGAAAAAGGA
+
DEDEEFFFFFFFGGGGGGGGGGHHHHHHHHHHHHHHHHHHHHHHHHHHHHHGGHHHHHHHHHHIHHHHHHHHHHHHHHHHHHHHHHGHHHHHHHGGGGHHHHHHHHHHHHHHHHHHHHHHHHHHHHHHHHHHHHHHHHHHHHHHHHHHHHHHHHHHHHHHHHHHHHHHHGHHHHHHHHHHHGGHHHHHHHHHHHHHHGHHHHHHHHHHHHHHHHHHHHHHHHHHHHHHHHHHHHHHHGHHHGHFHHHHGGH
@M05620:45:000000000-G6HP7:1:1101:17926:13295 1:N:0:175
ATCTCTATCTCCTAAAAACCTGTTTAGATTTGGAGATAGACCTTCAGGTTTTTCATCATTTTCTGCATGAATTATACATTGACCACGTTCCAGCGTGGTCAGTTTGCAGCATTCTGTTATTTTGTTTGACAGAGTGTCTTGTTGAGAACATATGTAGGACATGATTTTTTCCTGCAACAGGGAAAATAAAGTATAAGTTTTAAAGATTTATTCTTTAATAAAGGATCTCAAAGCCAGCTTTAGAAAAAGGA
+
CCCCCFFFFFFFGGGGGGGGGGHHHHGHHHHHHHHHHHHHHHHHHHHHHHHGGHHHHIHHIHHHHHHBHHHHHHHHHHHHHHHHHHGHHHHHHHGGGGHHHHHHHHHFHHHHHHHHHHHHHHHHHHHHGHHHHHHHHHHHHHHHHHHHHHHFHHHHHHHHHHHHHHHHHGHHHHHHGHHHHGGHHGHHGHHGHHHHHFGHHHHHHHHHHHHHHHHHHHHHHHHHHHHHHHHHHHGFGGHHHHGBGGHGGGG
@M05620:45:000000000-G6HP7:1:1101:21384:13298 1:N:0:175
ATCTCTATCTCTAAAAACCTGTTTAGATTTGGAGATAGACCTTCAGGTTTTTCATCATTTTCTGCATGAATTATACATTGACCACGTTCCAGCGTGGTCAGTTTGCAGCATTCTGTTATTTTGTTTGACAGAGTGTCTTGTTGAGAACATATGTAGGACATGATTTTTTCCTGCAACAGGGAAAATAAAGTATAAGTTTTAAAGATTTATTCTTTAATAAAGGATCTCAAAGCCAGCTTTAGAAAAAGGAA
+
CDDDCFFFFFFFGGGGGGGGGGHHDGHHHHHHHHHHHHHHHHHHHHHHHHGGHHHHHHHHHHIIHHHHHHHHHHHHHHHHHHHHHGHHHHHHHGGGGHHHHHHHHHHHHHHHHHHHHHHHHHHHHHHHHHHGHHGHHHHHHHHHHHGHHHHHHHHHHHHHHHHHHHHHGHHHHHHHHHHHGGHHHHHHHHHHHHHGGHHHHHHHHHHHHHHHHHHHGGHHHHHHHHHHHHHHHHHHGHHHGHGHHHHGGHH
@M05620:45:000000000-G6HP7:1:1101:21401:13304 1:N:0:175
ATCTCTATCTCTAAAAACCTGTTTAGATTTGGAGATAGACCTTCAGGTTTTTCATCATTTTCTGCATGAATTATACATTGACCACGTTCCAGCGTGGTCAGTTTGCAGCATTCTGTTATTTTGTTTGACAGAGTGTCTTGTTGAGAACATATGTAGGACATGATTTTTTCCTGCAACAGGGAAAATAAAGTATAAGTTTTAAAGATTTATTCTTTAATAAAGGATCTCAAAGCCAGCTTTAGAAAAAGGAA
+
3AABBFFFFFFFGGGGGGGGFGHHFHHHHHHFGGBHHHBGHHHHHHHHFGGGHGHHFGHHHHHHHEGH3GHHHHHHHHHHGHHHHGHHHHFHHGGGGHHHHHHHHHHHHHHHHHHHHHGHHHHGHHHHHHHHHHHHHHHHHHHGHHFHHHFGHFHFHHHHGH1GHHHGGHHHHHHHHHHHGCG/0FGBHHHFGFDGGHHHHFH1DGHHFHHHGFHG0D=DBG0CGHHHGHHHHFHGGHHHHHH0GFFDFFG
@M05620:45:000000000-G6HP7:1:1101:5727:13313 1:N:0:175
AGATTACTGCAACAGTTCCCCCTGGACCTGGAAAAGTTTCTTGCCTGGCTTACAGAAGCTGAAACAACTGCCAATGTCCTACAGGATGCTACCCGTAAGGAAAGGCTCCTAGAAGACTCCAAGGGAGTAAAAGAGCTGATGAAACAATGGCAAGTAAGTCAGGCATTTCCGCTTTAGCACTCTTGTGGATCCAATTGAACAATTCTCAGCATTTGTACTTGTAACTGACAAGCCAGGGACAAAACAAAGAT
+
CCCCCFFFFFFFGGGGGGGGGGGGEHHHHHHHHHHHGHHHHHHHHHHHHHHHHHGHHHHHHHHHHHHHHHHHHHHHHHHHHHHHCGHHHHHHHHGGGGHHHHCGGGHHGHHHHHHHHHHHHHHGGHGGHHHHHGHHHHHHHHHHHHHHHHHHHGHHHHHHHHHHHHHHHHGGGGGHHHHHHHHHHHHGHHHHHHHHHFHHHHHHHHHHHHHHHHHHHHHHHGHFHHHHHHHHHGGGGGGGGGGGGGGGGGG
@M05620:45:000000000-G6HP7:1:1101:22372:13384 1:N:0:175
TACCTGTACTGGGGAAGAGTGTAGCAATCGCCATTCCTACCCTAAGATCGGAAGAGCACACGTCTGAACTCCAGTCACAGAAGACCATCTCGTATGCCGTCTTCTGCTTGAAAAAAAAAAAAAAGAACCAACATCTACCATTTATCCCCCATCACATCTCTCCCCTCTACGGCCTTTACCCTTCTCCCTTGATCTTGTATACACCCATCGTGTCAACACTCCTGTTACCCTCTCATTCACTTTGCCCTTGT
+
CCCCCFFFFFFFGGGGGGGGGGHHHFHHHGGGGGHHHHHHHHHHHHHHHHGGGGHHHGHHHGHHHGHGHHHHHHHHHHHHHHHHHHHHCGHHGGHHHHGFGHGGHHHHHHGHHHHGGGGFC////??0/?...011111111111000..-/<0<0000000//././00..--.0:00;/0//000//0/00;0000;0000:/:.//..../0000.;//;00:000/0.//0:000:0::00000//;
@M05620:45:000000000-G6HP7:1:1101:26806:13414 1:N:0:175
AGATTACTGCAACAGTTCCCCCTGGACCTGGAAAAGTTTCTTGCCTGGCTTACAGAAGCTGAAACAACTGCCAATGTCCTACAGGATGCTACCCGTAAGGAAAGGCTCCTAGAAGACTCCAAGGGAGTAAAAGAGCTGATGAAACAATGGCAAGTAAGTCAGGCATTTCCGCTTTAGCACTCTTGTGGATCCAATTGAACAATTCTCAGCATTTGTACTTGTAACTGACAAGCCAGGGACAAAACAAAGAT
+
CBCCCFFFDFDFGGGGGGGGGGGGHHHHHHHHHHHHHHHHHHHHHHHHHHHHHHHHHHHHHHHHHHHHHHHHHHHHHHHHHHHHHHHHHHBGHHGG/EHHHHHHHHHHGHHHHHHHHHHHH3FFEHFGHBHHHGHHHHGHH3FHHHHHHHHHHGHHHHHHHHHHHHHHHHGGGGGHGHHHHHHHHGHGHHHHHHHHHGGHHHHHHHHHHHHHHHHHHFHHHHFHHHHGHHHHHGGGGGGGEF/FGGGGGGG
@M05620:45:000000000-G6HP7:1:1101:25163:13466 1:N:0:175
ATCTCTATCTCCTAAAAACCTGTTTAGATTTGGAGATAGACCTTCAGGTTTTTCATCATTTTCTGCATGAATTATACATTGACCACGTTCCAGCGTGGTCAGTTTGCAGCATTCTGTTATTTTGTTTGACAGAGTGTCTTGTTGAGAACATATGTAGGACATGATTTTTTCCTGCAACAGGGAAAATAAAGTATAAGTTTTAAAGATTTATTCTTTAATAAAGGATCTCAAAGCCAGCTTTAGAAAAAGGA
+
CCDDDFFFFFFFGGGGGGGGGGHHHHHHHHHHHHHHHHHHHHHHHHHHHHHGGHHHHIHHHHHHIHHHHHHHHHHHHHHHHHHHHHGHHHHHHHGGGGHHHHHHHHHHHHHHHHHHHHHHHHHHHHHHHHHHHHHHHHHHHHHHHHHHHHHHHHHHHHHHHHHHHHHHHGHHHHHHHHHHHGGHHHHHHHHHHHHHHHHHHHHHHHHHHHHHHHHHHHHFHHHHHHHHHHHHHHHHHGHHHHHGHHHHGGH
@M05620:45:000000000-G6HP7:1:1101:25183:13469 1:N:0:175
CTCTCTATCTCCTAAAAACCTGTTTAGATTTGGAGATAGACCTTCAGGTTTTTCATCATTTTCTGCATGAATTATACATTGACCACGTTCCAGCGTGGTCAGTTTGCAGCATTCTGTTATTTTGTTTGACAGAGTGTCTTGTTGAGAACATATGTAGGACATGATTTTTTCCTGCAACAGGGAAAATAAAGTATAAGTTTTAAAGCTTTATTCTTTAATAAAGGATCTCAAAGCCAGCTTTAGAAAAAGGA
+
1>AAAFFFFFFFGG1DE1EFGCGHH3D1GHHHG1F1F1B1BGHHHHHFHHHGGH2FG2GHHHHHGH2GAG1HHHHHHHHHGHHHFGAGHHHFHHGGA?GHGHHHHHHHHH0GHHHHHHGHHHHHHHHH1FGH0GHGHHHHFHHH2<<1FCHHHHHHFB<FGGF1GHHHHGHHHHHF1F0@/CA0C??11?<GGG1@FGGHH1>1<1>GH1GHHHHH00=0==DBBDGHHDDBDHHCCEHHHGFGBFG...:
@M05620:45:000000000-G6HP7:1:1101:4468:13489 1:N:0:175
ATCTCTATCTCCTAAAAACCTGTTTAGATTTGGAGATAGACCTTCAGGTTTTTCATCATTTTCTGCATGAATTATACATTGACCACGTTCCAGCGTGGTCAGTTTGCAGCATTCTGTTATTTTGTTTGACAGAGTGTCTTGTTGGGAACATATGTAGGACATGATTTTTTCCTGCAACAGGGAAAATAAAGTATAAGTTTTAAAGATTTATTCTTTAATAAAGGATCTCAAAGCCAGCTTTAGAAAAAGGA
+
AAB@AFFFFFFFGGGGGGGGFGGHHHHHHHHHHHHHHHHHHHHHHHHHHHHGGHHHHHHHHHHHHHHHHGHHHHHHHHHHHHHHGHGHHHHHHHGFGGHHGHHHHHHHHHHHHHHHHGHHHHHHHHHHHHHHHHFGGHHHHHHH/EGHGHHHHHHHHHHHHHGHHHHHHGHHHHHHHFHHHGGHHHHHHGHHHHHHG>GHHHHHHHHHHHHHHHHHHHHHHHHHEFHFHHHHHHHHHGHHHFHCFHGHGGB
@M05620:45:000000000-G6HP7:1:1101:22562:13497 1:N:0:175
ATCTCTATCTCCTAAAAACCTGTTTAGATTTGGAGATAGACCTTCAGGTTTTTCATCATTTTCTGCATGAATTATACATTGACCACGTTCCAGCGTGGTCAGTTTGCAGCATTCTGTTATTTTGTTTGACAGAGTGTCTTGTTGAGAACATATGTAGGACATGATTTTTTCCTGCAACAGGGAAAATAAAGTATAAGTTTTAAAGATTTATTCTTTAATAAAGGATCTTAAAGCCAGCTTTAGAAAAAGGA
+
DDDDDFFFFFFFGGGGGGGGGGHHHHHHHHHHHHHHHHHHHHHHHHHHHHHGGHHHHIHHHHHHIHHHHHHHHHHHHHHHHHHHHHGHHHHHHHGGGGHGHHHHHHHHHHHHHHHHHHHHHHHHHHHHHHHHHHHHHHHHHHHHHHHHHHHHHHHHHHHHHHHHHHHHHGHHHHHHHHHHHGGHHHHHHHHGHHHHHHHHHHHHHHHHHHHHHHHHHHHHHHHHHHHH0DFHHFHHHGHHHHHHHHHHGGH
@M05620:45:000000000-G6HP7:1:1101:4482:13506 1:N:0:175
ATCTCTATCTCCTAAAAACCTGTTTAGATTTGGAGATAGACCTTCAGGTTTTTCATCATTTTCTGCATGAATTATACATTGACCACGTTCCAGCGTGGTCAGTTTGCAGCATTCTGTTATTTTGTTTGACAGAGTGTCTTGTTGAGAACATATGTAGGACATGATTTTTTCCTGCAACAGGGAAAATAAAGTATAAGTTTTAAAGATTTATTCTTTAATAAAGGATCTCAAAGCCAGCTTTAGAAAAAGGA
+
DDDDDFFFFFFFGGGGGGGGGGHHHHHHHHHHHHHHHHHHHHHHHHHHHHHGGHHHHHHHHHIIIHHHHHHHHHHHHHHHHHHHHHGHHHHHHHGGGGHHHHHHHHHHHHHHHHHHHHHHHHHHHHHHHHHHHHHHHHHHHHHHFHHHHHHHHHHHHHHHHHHHHHHHHGHHHHHHHHHHHGGHHHHHHHHHHHHHHHHHHHHHHHHHHHHHHHHHHHHHHHHHHHHHHHHHHHHHHGHHHHHGHHHGGGH
@M05620:45:000000000-G6HP7:1:1101:4460:13507 1:N:0:175
ATCTCTATCTCCTAAAAACCTGTTTAGATTTGGAGATAGACCTTCAGGTTTTTCATCATTTTCTGCATGAATTATACATTGACCACGTTCCAGCGTGGTCAGTTTGCAGCATTCTGTTATTTTGTTTGACAGAGTGTCTTGTTGGGAACATATGTAGGACATGATTTTTTCCTGCAACAGGGAAAATAAAGTATAAGTTTTAAAGATTTATTCTTTAATAAAGGATCTCAAAGCCAGCTTTAGAAAAAGGA
+
BBABCFFFFFFFGGGGGGGGGGHHHHHHHHHHHFHHHHHHHHHHHHHHHHHGGHHHHHHHHHHHHHGHHHHHHHHHHHHHHGHHHHGHHHHHHHGFGGHHHHHHHHHHHHHHHHHHHHHHHHHHHHHHHHGHHHHHHHHHHHHH/>GHGHHHHHHGHHHHHHHHHHHHHGHHHHHHHHHHHGGHHHHHFFHHGHHHGFGHHHHHHHHHHHHHHHHHHGHFHHHHGHHHHHGGHCHFHGGHHHHHHGGHGGB
@M05620:45:000000000-G6HP7:1:1101:11221:13534 1:N:0:175
ATCTCTATCTCCTAAAAACCTGTTTAGATTTGGAGATAGACCTTCAGGTTTTTCATCATTTTCTGCATGAATTATACATTGACCACGTTCCAGCGTGGTCAGTTTGCAGCATTCTGTTATTTTGTTTGACAGAGTGTCTTGTTGAGAACATATGTAGGACATGATTTTTTCCTGCAACAGGGAAAATAAAGTATAAGTTTTAAAGATTTATTCTTTAATAAAGGATCTCAAAGCCAGCTTTAGAAAAAGGA
+
CCCCCFFFFFFFGGGGGGGGGGHHHHHHHHHHHHHHHHHHHHHHHHHHHHHGGHHHHIHHHHHHHHHHHHHHHHHHHHHHHHHHHHGHHHHHHHGFGGHHHHHHHHHHHHHHHHHHHHHHHHHHHHHHHHHHHHGGHHHHHHHHHHHHHHHHHHHHHHHHHHHHHHHHHGHHHHHHHHHHHGGHHHHHHHHHHHHHHFHHHHHHHHHHHHHHHHHHHHHHHHHHHHHHHHHHHHCHHGHHHHHHHHHHGGH
@M05620:45:000000000-G6HP7:1:1101:24666:13544 1:N:0:175
ATCTCTATCTCCTAAAAACCTGTTTAGATTTGGAGATAGACCTTCAGGTTTTTCATCATTTTCTGCATGAATTATACATTGACCACGTTCCAGCGTGGTCAGTTTGCAGCATTCTGTTATTTTGTTTGACAGAGTGTCTTGTTGAGAACATATGTAGGACATGATTTTTTCCTGCAACAGGGAAAATAAAGTATAAGTTTTAAAGATTTATTCTTTAATAAAGGATCTCAAAGCCAGCTTTAGAAAAAGGA
+
CCCDDFFFFFFFGGGGGGGGGGHHHHHHHHHHHHHHHHGHHHHHHHHHHHHGGHHHHHHHHHIIHHHHHHHHHHHHHHHHHHHHHHGHHHHHHHGGGGHHHHHHHHHHHHHHHHHHHHHHHHHHHHHHHHHHHHHHHHHHHHHHHHHHHHHHHHHHHHHHHHHHHHHHHGHHHHHHHHHHHGGHHHHHHHHHHHHHHHHHHHHHHHHHHHHHHHHHHHHHHHHHHHHHHHHHHHHHHGHHHHHGHHHHGGH
@M05620:45:000000000-G6HP7:1:1101:11221:13556 1:N:0:175
ATCTCTATCTCCTAAAAACCTGTTTAGATTTGGAGATAGACCTTCAGGTTTTTCATCATTTTCTGCATGAATTATACATTGACCACGTTCCAGCGTGGTCAGTTTGCAGCATTCTGTTATTTTGTTTGACAGAGTGTCTTGTTGAGAACATATGTAGGACATGATTTTTTCCTGCAACAGGGAAAATAAAGTATAAGTTTTAAAGATTTATTCTTTAATAAAGGATCTCAAAGCCAGCTTTAGAAAAAGGA
+
CCCCCFFFFFFFGGGGGGGGGGHHHHHHHHHHHHHHHHHHHHHHHHHHHHHGGHHHHHHHHHHHHHHHHHHHHHHHHHHHHGHHHHGHHHHHHHGFGGHHHHHHHHHHHHHHHHHHHHHHHHHHHHHHHHHHFHFHHHHHHHHHHHHHHHHHHHHHHHHHHHHHHHHHHGHHHHHHHHHHHGGHHHHHHHHHHHHHHFGHHHHHHHHHHHHHHHHHHHHHGHHGHHHHHHHHHHHHHGHHHHHEHHHFGGH
@M05620:45:000000000-G6HP7:1:1101:24666:13562 1:N:0:175
ATCTCTATCTCCTAAAAACCTGTTTAGATTTGGAGATAGACCTTCAGGTTTTTCATCATTTTCTGCATGAATTATACATTGACCACGTTCCAGCGTGGTCAGTTTGCAGCATTCTGTTATTTTGTTTGACAGAGTGTCTTGTTGAGAACATATGTAGGACATGATTTTTTCCTGCAACAGGGAAAATAAAGTATAAGTTTTAAAGATTTATTCTTTAATAAAGGATCTCAAAGCCAGCTTTAGAAAAAGGA
+
CCCCCFFFFFFFGGGGGGGGFGGHHHHHHHHHHHHHHHHHHHHHHHHHHHHGGHHHHHIHHHHHHHHHHHHHHHHHHHHHHHHHHHGHHHHHHHGGGGHHHHHHHHHHHHHHHHHHHHHHHHHHHHHHHHHHHHHHHHHHHHHHHHHHHHHHHHHHHHHHHHHHHHHHHGHHHHHHHHHHHGGHHHHHHHHHHHHHHGHHHHGHHHHHHHHHHHHHHHHHHHHHHHHHHGHHHHHHHGHHHHHHHHHHGGH
@M05620:45:000000000-G6HP7:1:1101:25946:13566 1:N:0:175
ATCTCTATCTCCTAAAAACCTGTTTAGATTTGGAGATAGACCTTCAGGTTTTTCATCATTTTCTGCATGAATTATACATTGACCACGTTCCAGCGTGGTCAGTTTGCAGCATTCTGTTATTTTGTTTGACAGAGTGTCTTGTTGAGAACATATGTAGGACATGATTTTTTCCTGCAACAGGGAAAATAAAGTATAAGTTTTAAAGATTTATTCTTTAATAAAGGATCTCAAAGCCAGCTTTAGAAAAAGGA
+
DDDDDFFFFFFFGGGGGGGGGGHHHHHHHHHHHHHHHHHHHHHHHHHHHHHGGHHHHHIHHHHIIHHHHHHHHHHHHHHHHHHHHHGHHHHHHHGGGGHHHHHHHHHHHHHHHHHHHHHHHHHHHHHHHHHHHHHHHHHHHHHHHHHHHHHHHHHHHHHHHHHHHHHHHGHHHHHHHHHHHGGHHHHHHHHHHHHHHHHHHHHHHHHHHHHHHHHHHHHHHHHHHHHHHGHHHHHHHGHHHHHFHGHHGGH
@M05620:45:000000000-G6HP7:1:1101:15322:13580 1:N:0:175
ATCTCTATCTCCTAAAAACCTGTTTAGATTTGGAGATAGACCTTCAGGTTTTTCATCATTTTCTGCATGAATTATACATTGACCACGTTCCAGCGTGGTCAGTTTGCAGCATTCTGTTATTTTGTTTGACAGAGTGTCTTGTTGAGAACATATGTAGGACATGATTTTTTCCTGCAACAGGGAAAATAAAGTATAAGTTTTAAAGATTTATTCTTTAATAAAGGATCTCAAAGCCAGCTTTAGAAAAAGGA
+
DCCCDFFFFFFFGGGGGGGGGGHHHHHHHHHHHHHHHHHHHHHHHHHHHHHGGHHHHHHHHHHHHHHHHHHHHHHHHHHHHHHHHHGHHHHHHHGGGGHHHHHHHHHHHHHHHHHHHHHHHHHHHHHHHHHHHHHHHHHHHHHHHHHHHHHHHHHHHHHHHHHHHHHHHGHHHHGHHHHHHGGHHHHHHHHHHHHHHHHHHHHHHHHHHHHHHHHHHHHHHHHHGHHHHHHHHGHHHGHHHHGHHHHHGGH
@M05620:45:000000000-G6HP7:1:1101:15305:13581 1:N:0:175
ATCTCTATCTCCTAAAAACCTGTTTAGATTTGGAGATAGACCTTCAGGTTTTTCATCATTTTCTGCATGAATTATACATTGACCACGTTCCAGCGTGGTCAGTTTGCAGCATTCTGTTATTTTGTTTGACAGAGTGTCTTGTTGAGAACATATGTAGGACATGATTTTTTCCTGCAACAGGGAAACTAAAGTATAAGTTTTAAAGATTTATTCTTTAATAAAGGATCTCAAAGCCAGCTTTAGAAAAAGGA
+
A11AADFFFBDFFF111FEGGFHFF3D1AAA1AGHC01AGDEGHCFGGF1G/EG2GGHHHHHHFGHHEH1FGAAD2FDHFH1AF1BEHHFAA10EE>EFBFGFEFBHHHHAE@@@2FGFHHB@GCHHHFFFGF0GBGBGHHHGFHHFFHHDGGHHHGB<<FFFHFGFGD@0<G1<0@F0@F<FG/0??11???GDHFHF<GFH<11>GHHBDGGFGB<D0<000/<<D<<D<0G:GGEHHCC000</:C.C
@M05620:45:000000000-G6HP7:1:1101:25935:13583 1:N:0:175
ATCTCTATCTCCTAAAAACCTGTTTAGATTTGGAGATAGACCTTCAGGTTTTTCATCATTTTCTGCATGAATTATACATTGACCACGTTCCAGCGTGGTCAGTTTGCAGCATTCTGTTATTTTGTTTGACAGAGTGTCTTGTTGAGAACATATGTAGGACATGATTTTTTCCTGCAACAGGGAAAATAAAGTATAAGTTTTAAAGATTTATTCTTTAATAAAGGATCTCAAAGCCAGCTTTAGAAAAAGGA
+
BBBBBFFFFFFFFFGGGDEGGGFHHHHHHGHHGFFHHHHHHCHHHHHHHHHGGHHHHHHHHHHHHHHHGFHHHHGFHHHHHHGHHHGHHHHHHHGEGGGHHHHHHHHGHHHHHHHHHHHHHHHHHHHHHHGHHHHGGHHHHGHHHHHHHHHHHHHHHHHHHHHHHHHHHGHHHHHHHHHHHGGFGHHHEHGGGHHGHGGHHHHHHHHHHHHHHGHHGHHHHFHHGHHHHGGHHHHHHGGGHHHGHFHGGGH
@M05620:45:000000000-G6HP7:1:1101:8612:13594 1:N:0:175
CATCCTGACCCTGAAGTACCCCGGCTTGATTTCTGACATTAGATCGGAAGAGCACACGTCTGAACTCCAGTCACAGAAGACCATCTCGTATGCCGTCTTCTGCTTGAAAAAAAAAACAGTGCTGCTGACCGAGGCCCCCCTGAACCCCAAGGCCAACAGAGAGAAGATGACTCAGGTGAGGCTCGGCCGCCGCCCTTGCTCCTCCCGTCCTTTCCCCACTCCTTTTCTGCCCCGCTTGATTTCTGACCTTT
+
CCCCCFFFFFFFGGGGGGGGGGGGGGGGHHHHHFHBHHHFHFGHHHGGGGHFGHHHGGHHHGHFHHHFFHGHHHHFHHGEFHCFGFGEFGHFFFEEEHGFHFHDDGFGFFHG@E@//?<22@>@FF22@G@D@/>FFGGGCC/CGHGG.:;.CEHCCACGFBCF/:/0;FFGGECBF/0:.;..--9C=-@B;CF-;;9:FFFFBE.;DA.9;BFFF/.9;/BFFFFF///:.-;@?..::BBF//;/9B/
@M05620:45:000000000-G6HP7:1:1101:16209:13627 1:N:0:175
ATCTCTATCTCCTAAAAACCTGTTTAGATTTGGAGATAGACCTTCAGGTTTTTCATCATTTTCTGCATGAATTATACATTGACCACGTTCCAGCGTGGTCAGTTTGCAGCATTCTGTTATTTTGTTTGACAGAGTGTCTTGTTGAGAACATATGTAGGACATGATTTTTTCCTGCAACAGGGAAAATAAAGTATAAGTTTTAAAGATTTATTCTTTAATAAAGGATCTCAAAGCCAGCTTTAGAAAAAGGA
+
DDDCDFFFFFFFGGGGGGGGGGHHHHHHHHHHHHHHHHHHHHHHHHHHHHHGGHHHHIHHHIHHHHHHHHHHHHHHHHHHHHHHHHGHHHHHHHGFGGHHHHHHHHHHHHHHHHHHHHHHHHHHHHHHHHHHHHHHHHHHHHHHHHHHHHHHHHHHHHHHHHHHHHHHHGHHHHHHHHHHHGGHHHHHHHHHHHHHHHHHHHHHHHHHHHHHHHHHHHHHHHGHHHHHHHHHHHHHHGHHHHGHHHGHGGH
@M05620:45:000000000-G6HP7:1:1101:16190:13629 1:N:0:175
ATCTCTATCTCCTAAAAACCTGTTTAGATTTGGAGATAGACCTTCAGGTTTTTCATCATTTTCTGCATGAATTATACATTGACCACGTTCCAGCGTGGTCAGTTTGCAGCATTCTGTTATTTTGTTTGACAGAGTGTCTTGTTGAGAACATATGTAGGACATGATTTTTTCCTGCAACAGGGAAAATAAAGTATAAGTTTTAAAGATTTATTCTTTAATAAAGGATCTCAAAGCCAGCTTTAGAAAAAGGA
+
CCCBCFFFFFFFGGGGGGGGGGHHHHHHHHHHHHHGHHHHHHHHHHHHHHHGGHHHHIHIHHHHIHHHHHHHHHHGHHHHHHHHHHGHHHHHHHGGGGHHHHHHHHHHHHHHHHHHHHHHHHHHHHHHHGHHHHHHHHHHHGHHHHHHHHHHHHHHHHHHHHHHHHHHHGHHHHHHHHHHHGGHHHHHHHGGHHHHHHHHHHGGHFGHHHHHHGHHHGHHHHHHHGGHHGHHFHHHHGGHHGHHHHHHGGG
@M05620:45:000000000-G6HP7:1:1101:8164:13669 1:N:0:175
AGATTACTGCAACAGTTCCCCCTGGACCTGGAAAAGTTTCTTGCCTGGCTTACAGAAGCTGAAACAACTGCCAATGTCCTACAGGATGCTACCCGTAAGGAAAGGCTCCTAGAAGACTCCAAGGGAGTAAAAGAGCTGATGAAACAATGGCAAGTAAGTCAGGCATTTCCGCTTTAGCACTCTTGTGGATCCAATTGAACAATTCTCAGCATTTGTACTTGTAACTGACAAGCCAGGGACAAAACAAAGAT
+
BBBCCFFFFFFFGGGGGGGGGGGGHHHHHHHHHHHHGHHHHHHHHHHHHHHHHHHHHHHHHHHHHHHHHHHHHHHHHHHHHHHHGGHHHHHHHHGGGGHHHHHHHHHHGHHHHHHHHHHHGHHGGGGGHHHHHGHHHHGHHGHHHHHHHHHHHGHHHHHHHHHHHHHHHHGGGGGHHHHHHHHHHHHGHHHHGHHHHGHGHHHHHHHHHHHHHHHHHHHHHHHHHHHGHHHHHGGGGGGGGGGGGGGGGGF
@M05620:45:000000000-G6HP7:1:1101:2023:13675 1:N:0:175
TACCTGTACTGGGGAAGCATTTGAATATCCCCCCATGGTGATGGGGACGGAGAACTGCTCCATAAACACAGGCAACGTGCCTAACTTTCCCGGGAAGATGAAGTCAAAGAGCGACCACAGCTCTCGGAGGTTATTTTGCATCGGTGAGCCAGACAGAATGATCCGATGAGGGGTGCGAAACTATTTGAGGAAAGGAAGCACCTTTTTATTAAATTTACCTTTTAGCAATCGCCATTCCTACCCTAAAGATC
+
BBBBBFFFFF5FCEFGAGFGGGHHHHHHHHGGGGGHFCHHHHHHEDEE0011EGGHFGHFGHHHGHHHHHHHGHHH>GACGGHEHHHHHHHEEEEGGHGHHHBHGFBGGHHF@CGGGHEFHHGHHAFEGGGHGGHHHHGDHH?DFGGCFGHHHEHGFHHDGHFHFDGDHCGG?D-CBEGGBGGGGGGGGGEFG.CF/.;CGFFFFFFFFFFEFFFFFFBFFFFFFBF/FF.;DAAFFFFEFFFFFFFFFFF
@M05620:45:000000000-G6HP7:1:1101:29435:13695 1:N:0:175
CATCCTGACCCTGAAGTACCCGGCTTGATTTCTGACATTAGATCGGAAGAGCACACGTCTGAACTCCAGTCACAGAAGACCATCTCGTATGCCGTCTTCTGCTTGAAAAAAAAAAAAAAAAAAAAAAAAACAAAAAATAACTAAACCAGACCTCTACCAAAAAACGTCATAACACACTTCCGTGCACGTCTCTATCACGCTGACCCGAACGTGATCTGTTCTCCACCATCACTAGAATGTACAGCGCTGAC
+
CCCCCFFFFFFFGGGGGGGGGGGGGGGHHHHHHGHHHHHHHBFGHGGGGHHHHHHHGHHHGHHHHHHHHHHHHGHHHFHHHHHBGHHFFHHHHGGGHGHHHHGHFBFFBGEGGDG</</<--<-<@-@:?..;.;C-.0;000000/....90000090:;..-.-....00000;./000.0..:9...//0;0000.....///-:---.../00000000;0/..00000000000000000-:.-:9
@M05620:45:000000000-G6HP7:1:1101:7099:13737 1:N:0:175
ATCTCTATCTCCTAAAAACCTGTTTAGATTTGGAGATAGACCTTCAGGTTTTTCATCATTTTCTGCATGAATTATACATTGACCACGTTCCAGCGTGGTCAGTTTGCAGCATTCTGTTATTTTGTTTGACAGAGTGTCTTGTTGAGAACATATGTAGGACATGATTTTTTCCTGCAACAGGGAAAATAAAGTATAAGTTTTAAAGATTTATTCTTTAATAAAGGATCTCAAAGCCAGCTTTAGAAAAAGGA
+
BBBBBFFFFFFFGGGGGGGGGGHHHHHHHHHHHHHHHHGHGHHHHGHGHGHGFHHHHGHHHHHHFHHHHHGHHFHHHHHHHHHHHGGHGGFFHHGGGGFFFHHHGHGHHGFHGFHHHHFHHHHHHHHHHHBGHHHHGHHHHHGHHHGHHHFGHHGHHHHHGGHGHHHHH@GGHHEHGEHHHGGGHFGFGEHGFHHHHHHHHHHGHGHHGGHFHHHHGDFHHGHHHHHHGHHGGGFHHGHHHGHHHHGFGGG
@M05620:45:000000000-G6HP7:1:1101:2080:13764 1:N:0:175
CATCCTGACCCTGAAGTACCCGGCTTGATTTCTGACATTAGATCGGACGAGCACACGTCTGAACTCCAGTCACAGAAGACCATCTCGTATGCCGTCTTCTGCTTGAAAAAAAAAAAAACCAAAAGATAAAAAGATCTGATGAAATACTTGCAAGGAAGTACAACAATTCAGTTTTCGAACTATATAGGGTCCAAGTGACTAATTCGCAACATATGTACTAGTATACGATACGCCTGTTACAGATGATTTGT
+
CCCCCFFFFFFFGGGGGGGGGFGGGGGHHHHHHGHGGHHHHFHHHGG2EEGGGHHHFHHHGHHHHHHHHHHHHHHHHHHHHHHHHHHFGHHHHGFGHGHHHHHHHGHH3GF/BBF@////?<<.<.111111..1<=00<00000=0=0==000..:.;0000/..0;00<00000-..:.0000099.//.0000990000000....-.9/9//://///;///....:..-../////;;:///////
@M05620:45:000000000-G6HP7:1:1101:18951:13828 1:N:0:175
TACCTGTACTAGGGAAGCATTTGAATATCCCCCCATGGTGATGGGGACGGAGAACTGCTCCATAAACACAGGCAACGTGCCTAACTTTCCCGGGAAGATGAAGTCAAAGAGCGACCACAGCTCTCGGAGGTTATTTTGCATCGGTGAGCCAGACAGAATGATCCGATGAGGGGTGCGAAACTATTTGAGGAAAGGAAGCACCTTTTTATTAAATTTACCTTTTAGCAATCGCCATTCCTACCCTAAAGATC
+
AAAAAFFFFFFFFGBEEG1FGFHHGEHHHHHGGGGHFHBGDHHHHGFEEE?EFCFHGHHGHHHHHBFHHHHHGGHHEGGHHDFEGEGHFFHGGGEECFGHGFF>FGGHHFHHCEGGGHHHEFHHHGGCGGCHHHHHHFB1@DECEFFCGGFGHGHGHHHHHHHHHGGGFHHGCGGGGGGGGGGGGFFFAB0FFGAFBFGGBEFFFFFFFFFBBFFFFFBBFFFF9FFBBFEFF-AFBFFFF-FFFFBFFFF
@M05620:45:000000000-G6HP7:1:1101:22082:13860 1:N:0:175
ATCTCTATCTCCTAAAAACCTGTTTAGATTTGGAGATAGACCTTCAGGTTTTTCATCATTTTCTGCATGAATTATACATTGACCACGTTCCAGCGTGGTCAGTTTGCAGCATTCTGTTATTTTGTTTGACAGAGTGTCTTGTTGAGAACATATGTAGGACATGATTTTTTCCTGCAACAGGGAAAATAAAGTATAAGTTTTAAAGATTTATTCTTTAATAAAGGATCTCAAAGCCAGCTTTAGAAAAAGGA
+
DDDDCFFFFFFFGGGGGGGGGGHHHHHHHHHHHHHHHHHHHHHHHHHHHHHGGHHHHIHHHIHHIHHHHHHHHHHHHHHHHHHHHHGHHHHHHHGGGGHHHHHHHHHHHHHHHHHHHHHHHHHHHHHHHHHHHHHHHHHHHHHHHHHHHHHHHHHHHHHHHHHHHHHHHGHHHHHHHHHHHGGHHHHHHHHHHHHHHGHHHHHHHHHHHHHHHHHHHHHHHHHHHHHHHGHHHHGHHGHHHHHGHHHHGGH
@M05620:45:000000000-G6HP7:1:1101:22071:13874 1:N:0:175
ATCTCTATCTCCTAAAAACCTGTTTAGATTTGGAGATAGACCTTCAGGTTTTTCATCATTTTCTGCATGAATTATACATTGACCACGTTCCAGCGTGGTCAGTTTGCAGCATTCTGTTATTTTGTTTGACAGAGTGTCTTGTTGAGAACATATGTAGGACATGATTTTTTCCTGCAACAGGGAAAATAAAGTATAAGTTTTAAAGATTTATTCTTTAATAAAGGATCTCAAAGCCAGCTTTAGAAAAAGGA
+
CCCCCFFFFFFFGGGGGGGGGGHHHHHHHHHHHHHHHHHHHHHHHHHHHHHGGHHHHIHHHIHHHHHHHHHHHHHHHHHHHHHHHHGHHHHHHHGFGGHHHHHHHHHHHHHHHHHHHHHHHHHHHHHHHHHHHHHHHHHHHHHHHHHHHHHHHHHHHHHHHHHHHHHHHGHHHHHGHHHHHGGGGHHGHHHGHHHHHGHHHHGHHHHHHHHHHHHHHHHHHHHHHHHHHGHHHHHHHGHHHHHHGHHHGGH
@M05620:45:000000000-G6HP7:1:1101:22089:13878 1:N:0:175
ATCTCTATCTCCTAAAAACCTGTTTAGATTTGGAGATAGACCTTCAGGTTTTTCATCATTTTCTGCATGAATTATACATTGACCACGTTCCAGCGTGGTCAGTTTGCAGCATTCTGTTATTTTGTTTGACAGAGTGTCTTGTTGAGAACATATGTAGGACATGATTTTTTCCTGCAACAGGGAAAATAAAGTATAAGTTTTAAAGATTTATTCTTTAATAAAGGATCTCAAAGCCAGCTTTAGAAAAAGGA
+
CCCCCFFFFFFFGGGGGGGGGGHHHHHHHHHHHHHHHHHHHHHHHHHHHHHGGHHHHHIHIHIIHHHHHHHHHHHHHHHHHHHHHHGHHHHHHHGGGGHHHHHHHHHHHHHHHHHHHHHHHHHHHHHHHHHHHHHHHHHHHHHHHHHHHHHHHHHHHHHHHHHHHHHHHGHHHHHHHHHHHGGHHHHHHHHHHHHHHDHHHHHHHHHHHHHHHHHHHHHHHGHHHHGHHHGHHGHHHGHHHHHHHHHHGGH
@M05620:45:000000000-G6HP7:1:1101:4066:13899 1:N:0:175
CATCCTGACCCTGAAGTACCCCGGCTTGATTTCTGACATTAGATCGGAAGAGCACACGTCTGAACTCCAGTCACAGAAGACCATCTCGTATGCCGTCTTCTGCTTGAAAAAAAAAAAAAAAAATAAAACCCTCTAAACAGTAGACTCCTCACATCCTTGACATCAAGCAATAGAACCACTTACCCGACCCTGCACCACACACCCACGACCATGAAACTGCCCTTCAGCGCCCTCACTGAGGCTCGCCCTAC
+
CCCCDFFFFFFFGGGGGGGGGGGGGGGGHHHHHHHHHHHHHHHHHHGGGGHHHHHHHGHHHGHHHHHHHHHHHHHHHHHHHHHHGHHHGGHHGHGGGHGHHHHHHHHHHHHGGGGD></</--011>10..../<0000/0000;0000/0.000;00000000:000/:000000...0000//.9---//./0/..........-----000000000/90//000.----...0000....---.-/:
@M05620:45:000000000-G6HP7:1:1101:21999:13905 1:N:0:175
ATCTCTATCTCCTAAAAACCTGTTTAGATTTGGAGATAGACCTTCAGGTTTTTCATCATTTTCTGCATGAATTATACATTGACCACGTTCCAGCGTGGTCAGTTTGCAGCATTCTGTTATTTTGTTTGACAGAGTGTCTTGTTGAGAACATATGTAGGACATGATTTTTTCCTGCAACAGGGAAAATAAAGTATAAGTTTTAAAGATTTATTCTTTAATAAAGGATCTCAAAGCCAGCTTTAGAAAAAGGA
+
DDDDDFFFFFFFGGGGGGGGGGHHHHHHHHHHHHHHHHHHHHHHHHHHHHHGGHHHHHIHHHHHHHHHHHHHHHHHHHHHHHHHHHGHHHHHHHGGGGHHHHHHHHHHHHHHHHHHHHHHHHHHHHHHHHHHHHHHHHHHHHHHHHHHHHHHHHHHHHHHHHHHHHHHHGHHHHHHHHHHHGGHHHGHHHHHHHHHHHHHHHHHHHHHHHHHHHHHHHHHHHHHHHHHHHHHGHHHHGHHHHHGHHHHGGH
@M05620:45:000000000-G6HP7:1:1101:6617:13941 1:N:0:175
ATCTCTATCTCCTAAAAACCTGTTTAGATTTGGAGATAGACCTTCAGGTTTTTCATCATTTTCTGCATGAATTATACATTGACCACGTTCCAGCGTGGTCAGTTTGCAGCATTCTGTTATTTTGTTTGACAGAGTGTCTTGTTGAGAACATATGTAGGACATGATTTTTTCCTGCAACAGGGAAAATAAAGTATAAGTTTTAAAGATTTATTCTTTAATAAAGGATCTCAAAGCCAGCTTTAGAAAAAGGA
+
DDDDDFFFFFFFGGGGGGGGGGHHHHHHHHHHHHHHHHHHHHHHHHHHHHHGGHHHHIHHHHIHIHHHHHHHHHHHHHHHHHHHHHGHHHHHHHGGGGHHHHHHHHHHHHHHHHHHHHHHHHHHHHHHHHHHHHHHHHHHHHHHHHHHHHHHHHHHHHHHHHHHHHHHHGHHHHHHHHHHHGGHHHHHHHHHHHHHHHHHHHGHHHHHHHHHHHHHHHHHHHHHHGHHHGHHHHHHHGHHHHHHHHHHGGH
@M05620:45:000000000-G6HP7:1:1101:6607:13955 1:N:0:175
ATCTCTATCTCCTAAAAACCTGTTTAGATTTGGAGATAGACCTTCAGGTTTTTCATCATTTTCTGCATGAATTATACATTGACCACGTTCCAGCGTGGTCAGTTTGCAGCATTCTGTTATTTTGTTTGACAGAGTGTCTTGTTGAGAACATATGTAGGACATGATTTTTTCCTGCAACAGGGAAAATAAAGTATAAGTTTTAAAGATTTATTCTTTAATAAAGGATCTCAAAGCCAGCTTTAGAAAAAGGA
+
BCCCCFFFFFFFGGGGGGGGGGHHHHHHHHHHHFHHHHHHHHHHHHHHHHHGGHHHHHHHHHIHHHHHHHHHHHHHHHHHHHHHHHGHHHHHHHGGGGHHHHHHHHHHHHHHHHHHHHHHHHHHHHHHHHHHHHHHHHHHHHHHHHHHHHHHHHHHHHHHHHHHHHHHHGHHHHHGHHHHHGGHFHGGFHHHHHHHHGHHHHHHHHHHHHHHHHHHHHHDHHHHHHHHHHHHHHHHHGHHHHHEHGHFGGH
@M05620:45:000000000-G6HP7:1:1101:6628:13957 1:N:0:175
ATCTCTATCTCCTAAAAACCTGTTTAGATTTGGAGATAGACCTTCAGGTTTTTCATCATTTTCTGCATGAATTATACATTGACCACGTTCCAGCGTGGTCAGTTTGCAGCATTCTGTTATTTTGTTTGACAGAGTGTCTTGTTGAGAACATATGTAGGACATGATTTTTTCCTGCAACAGGGAAAATAAAGTATAAGTTTTAAAGATTTATTCTTTAATAAAGGATCTCAAAGCCAGCTTTAGAAAAAGGA
+
CCCCCFFFFFFFGGGGGGGGGGHHHHHHHHHHHHHHHHHHHHHHHHHHHHHGGHHHHIHHHIHIIHHHHGHHHHHHHHHHHHHHHHGHHHHHHHGGGGHHGHHHHHHGHHGHHHHHHHHHHHHHHHHHGHHHHHHHHHHHHHHHHHHHHHHHHHHHHHHHHHHHHHHHHGHHHHHHGHGHHGGHHHHHHHHHHHHHHGHHHHGHHGHHHHHHHHHHHHHHHGHHHHHHHGGHHHHHGGHHHHHHHHGHGGH
@M05620:45:000000000-G6HP7:1:1101:9692:14001 1:N:0:175
TACCTGTACTGGGGAAGCATTTGAATATCCCCCCATGGTGATGGGGACGGAGAACTGCTCCATAAACACAGGCAACGTGCCTAACTTTCCCGGGAAGATGAAGTCAAAGAGCGACCACAGCTCTCGGAGGTTATTTTGCATCGGTGAGCCAGACAGAATGATCCGATGAGGGGTGCGAAACTATTTGAGGAAAGGAAGCACCTTTTTATTAAATTTACCTTTTAGCAATCGCCATTCCTACCCTAAAGATC
+
CCCCCFFFFFFFGGGFGGGGGGHHHHHHHHHGGGGHHHHHHHHHHGGGGGGGGHHHHHHHHHHHHHHHHHHGGHFHGHHHHHHHHHHHHHHGGGGGGGHHHGHEGHHHHHGGGGGGFHHFHHHGHGGGGGAGHFHHHHHHHHGGGGGHGGHHHGHGHHHHHHHHHDGGHHHGGEFGGGDFGGFGGFGGEFFFGGGGGGFGGFFFFFFFFFEFFFFFFFFFFFFFFFFFFFEFFFFFFFFFFFFFFFFFFFF
@M05620:45:000000000-G6HP7:1:1101:27033:14010 1:N:0:175
ATCTCTATCTCCTAAAAACCTGTTTAGATTTGGAGATAGACCTTCAGGTTTTTCATCATTTTCTGCATGAATTATACATTGACCACGTTCCAGCGTGGTCAGTTTGCAGCATTCTGTTATTTTGTTTGACAGAGTGTCTTGTTGAGAACATATGTAGGACATGATTTTTTCCTGCAACAGGGAAAATAAAGTATAAGTTTTAAAGATTTATTCTTTAATAAAGGATCTCAAAGCCAGCTTTAGAAAAAGGA
+
1?A1AFFFFFFFGGGFFGFGGGEEFHFFAGFDF1BAABD1BGHFGGHBH1GGEEHGH2AA2AGH2EHDFEEEFGHFHHFFHDEHHEEAGHHHHGGGGE>GGGHHHHHHHGHFFHHHHHHHHHHHHHHHHHHHHHGHHHHHHHHHHHHHHHHHHHHHHHHHHHHHHHHHHGHHHHHHHHGHHGGHHHHHGHHGHHHHHFHHHHHHHHHHHHHHHHHHHHHHHHHHHHHHHGHGHGHHHGHHHHHHHGHHGGF
@M05620:45:000000000-G6HP7:1:1101:20379:14144 1:N:0:175
TACCTGTACTGGGGAAGCATTTGAATATCCCCCCATGGTGATGGGGACGGAGAACTGCTCCATAAACACAGGCAACGTGCCTAACTTTCCCGGGAAGATGAAGTCAAAGAGCGACCACAGCTCTCGGAGGTTATTTTGCATCGGTGAGCCAGACAGAATGATCCGATGAGGGGTGCGAAACTATTTGAGGAAAGGAAGCACCTTTTTATTAAATTTACCTTTTAGCAATCGCCATTCCTACCCTAAAGATC
+
CCCBCFFFFFFFGGGGGGGGGGHHHHHHHHHGGGGHGHHHHHHHHGGGGGGGGHHHHHHHHHHHHHHHHHHHGHHHGHHHHHHHHHHHHHHGGGGGGHHHHHHHHHHHHHGHGGGGGHHHHGHHHGGGGG?GHHHHHHHHHHGGGGGHHHHHHGHHHHHHHHHHHGGGHHHGGFGGAA?GGGGGGGGGGGGGGGGGGGGGGFFFFFFFFFFFFFFFFFFFFFFFFFFFFFFFFFFFFFFFFFFFFFFFFFB
@M05620:45:000000000-G6HP7:1:1101:20400:14145 1:N:0:175
TACCTGTACTGGGGAAGCATTTGAATATCCCCCCATGGTGATGGGGACGGAGAACTGCTCCATAAACACAGGCAACGTGCCTAACTTTCCCGGGAAGATGAAGTCAAAGAGCGACCACAGCTCTCGGAGGTTATTTTGCATCGGTGAGCCAGACAGAATGATCCGATGAGGGGTGCGAAACTATTTGAGGAAAGGAAGCACCTTTTTATTAAATTTACCTTTTAGCAATCGCCATTCCTACCCTAAAGATC
+
CCCCCFFFFFFFGGGGGGGGGGHHHHHHHHHGGGGHHHGHHHHHHGGGGGGGGHHHHHHHHHHHHHHHHHHHGHHHGHHHHHHHHHHHHHHGGGGGGHHHHHHHHHHHHHHHGGGGGHHGHHHHHGGGGGEHHHHHHHHHHHGGGGGHHHHHHGHHHHHHHHHHHGGGHHHGGEGGGGFGGGGGGGGGGGGGGGGGGGGGGFFFFFFFFFFFFFFFFFFFFFFFFFFFFFFFFFFFFFFFFFFFFFFFFFF
@M05620:45:000000000-G6HP7:1:1101:20388:14160 1:N:0:175
TACCTGTACTGGGGAAGCATTTGAATATCCCCCCATGGTGATGGGGACGGAGAACTGCTCCATAAACACAGGCAACGTGCCTAACTTTCCCGGGAAGATGAAGTCAAAGAGCGACCACAGCTCTCGGAGGTTATTTTGCATCGGTGAGCCAGACAGAATGATCCGATGAGGGGTGCGAAACTATTTGAGGAAAGGAAGCACCTTTTTATTAAATTTACCTTTTAGCAATCGCCATTCCTACCCTAAAGATC
+
DDDDDFFFFFFFGGGGGGGGGGHHHHHHHHHGGGGHHHGHHHHHHGGGGGGGGHHHHHHHHHHHHHHHHHHHGHHHGHHHHHHHHHHHHHHGGGGGGHHHHHHHHHHHHHHHGGGGGHHHHHHHHGGGGGEHHHHHHHHHHHGGGGGHHHHHHGHHHHHHHHHHHGGGHHHGGGGGGGGGGGGHHHHGGGGGGGGGGGGGGFFFFFFFHFFFFHFFFFFFFFFFFFFFFFFFFFFFFFFFFFFFFFFFFFF
@M05620:45:000000000-G6HP7:1:1101:21719:14228 1:N:0:175
ATCTCTATCTCCTAAAAACCTGTTTAGATTTGGAGATAGACCTTCAGGTTTTTCATCATTTTCTGCATGAATTATACATTGACCACGTTCCAGCGTGGTCAGTTTGCAGCATTCTGTTATTTTGTTTGACAGAGTGTCTTGTTGAGAACATATGTAGGACATGATTTTTTCCTGCAACAGGGAAAATAAAGTATAAGTTTTAAAGATTTATTCTTTAATAAAGGATCTCAAAGCCAGCTTTAGAAAAAGGA
+
CCCDDFFFFFFFGGGGGGGGGGHHHHHHHHHHHHHHHHHHHHHHHHHHHHHGGHHHHIHHHHHHHHHHHHHHHHHHHHHHHHHHHHGGHHHHHHGGGGHHHHGHHHHHHHHHHHHHHHHHHHHHHHHHGHHHHHHHHHHHHHHHHHGHHHHHHHHHHHHHHHHHHHHHHGHHHHHHHHHHHGGGHHHHHHHHHHHHHGHHHHHHHHHHHHHHHHHHHHHHGHHHHHHHHGGHHHHHHGHHHHHHHGGHGGH
@M05620:45:000000000-G6HP7:1:1101:20304:14266 1:N:0:175
ATCTCTATCTCCTAAAAACCTGTTTAGATTTGGAGATAGACCTTCAGGTTTTTCATCATTTTCTGCATGAATTATACATTGACCACGTTCCAGCGTGGTCAGTTTGCAGCATTCTGTTATTTTGTTTGACAGAGTGTCTTGTTGAGAACATATGTAGGACATGATTTTTTCCTGCAACAGGGAAAATAAAGTATAAGTTTTAAAGATTTATTCTTTAATAAAGGATCTCAAAGCCAGCTTTAGAAAAAGGA
+
AABBBFFFFFFFGGGGGGGGGGHHHHGHHHHHGHHGHHFGHHHHHHHHHHHGGHHHHHHHHHHHHHHHGHHHHHGHHHHHHHHHHHGHHHHHHHGGGGHHHHHHHHHHHHHHHHHHHHHHHHHHHHHHHHHHHEHHHHHHHHHFGGEHHHHHHHHHHHHHHHGFHHHHHGHHHHHGGHHHHEGHGFGHHHFHHFGHHGGHHHHGHHHHHHHHHHHHHHHFHFFEHHHHHHHGBGFHHGHHHHHGHHGHGCE
@M05620:45:000000000-G6HP7:1:1101:20285:14271 1:N:0:175
ATCTCTATCTCCTAAAAACCTGTTTAGATTTGGAGATAGACCTTCAGGTTTTTCATCATTTTCTGCATGAATTATACATTGACCACGTTCCAGCGTGGTCAGTTTGCAGCATTCTGTTATTTTGTTTGACAGAGTGTCTTGTTGAGAACATATGTAGGACATGATTTTTTCCTGCAACAGGGAAAATAAAGTATAAGTTTTAAAGATTTATTCTTTAATAAAGGATCTCAAAGCCAGCTTTAGAAAAAGGA
+
DEEEEFFFFFFFGGGGGGGGGGHHHHHHHHHHHHHHHHHHHHHHHHHHHHHGGHHHHIHHHIIIHHHHHHHHHHHHHHHHHHHHHHGHHHHHHHGFGGHHHHHHHHHHHHHHHHHHHHHHHHHHHHHHHHHHHHGHHHHHHHHHHHHHHHHHHHHHHHHHHHHHHHHHHGHHHHHHHHHHHGGHHHHHHHHHHHHHHHHHHHHHHHHHHHHHHHHHHHHHHHHHHHHHHGHHHHHHHGHHHHHFHHHHGGH
@M05620:45:000000000-G6HP7:1:1101:20289:14288 1:N:0:175
ATCTCTATCTCCTAAAAACCTGTTTAGATTTGGAGATAGACCTTCAGGTTTTTCATCATTTTCTGCATGAATTATACATTGACCACGTTCCAGCGTGGTCAGTTTGCAGCATTCTGTTATTTTGTTTGACAGAGTGTCTTGTTGAGAACATATGTAGGACATGATTTTTTCCTGCAACAGGGAAAATAAAGTATAAGTTTTAAAGATTTATTCTTTAATAAAGGATCTCAAAGCCAGCTTTAGAAAAAGGA
+
CCCCCFFFFFFFGGGGGGGGGGHHHHHHHHHHHGHHHHHHHHHHHHHHHHHGGHHHHHHHHHIHHHHHHHHHHHHHHHHHHHHHHHGHHHHHHHGGGGHHHHHHHHHHHHHHHHHHHHHHHHHHHHHHHHHHHHHHHHHHHHHHHHHHHHHHHHHHHHHHHHHHHHHHHGHHHHHHHHHHHGGHHHHHHHHHHHHGHGHHHHHHHHHHHHHHHHHHHHHHHGHHHHHHHHHHHHHHHGHHHHHHHHHHGGH
@M05620:45:000000000-G6HP7:1:1101:14112:14304 1:N:0:175
CATCCTGACCCTGAAGTACCCCGGCTTGATTTCTGACATTAGATCGGAAGAGCACACGTCTGAACTCCAGTCACAGAAGACCATCTCGTATGCCGTCTTCTGCTTGAAAAAAAAAAAAAACAAAACAAAAAAAAAAGAGAACAAAATGAAAGTAAAAAAATAAAAAAAAAAAAAATAATGGACGAGAGTTAGAAGTGATAGGAAAGAGAATGCGGAACGAAGAGTAGAGAAAGAATAGTAAAGATGTGGTA
+
CCCCDFFFFFFFGGGGGGGGGGGGGGGGHHHHHHHHHHHHHHHHHHGEFGHHHHHHHGHHHGHGHHHHHHHHHHHHHHHHHHHHFHHHGGHGHHGGGHGHHHHHHHHHDGF/EEG><<<//=?000..00.<----..//00//..000000000000--.<00:0-------<-.0000000---.-000000:0000<0/00/.//<0:00.----......0000000<0/<00000000000<00:0
@M05620:45:000000000-G6HP7:1:1101:14365:14361 1:N:0:175
AGATTACTGCAACAGTTCCCCCTGGACCTGGAAAAGTTTCTTGCCTGGCTTCCAGAAGCTGAAACAACTGCCAATGTCCTCCAGGATGCTCCCCGTCAGGAAAGGCTCCTAGAAGACTCCAAGGGAGTAAAAGAGCTGATGCAACAATGGCAAGTAAGTCAGGCATTTCCGCTTTAGCACTCTTGTGGATCCAATTGAACAATTCTCAGCATTTGTACTTGTAACTGACAAGCCAGGGACAAAACAAAGAT
+
BBBBBFFFDFDFGGCGGGGGGGGG4FHHHHHHHHHHFGHHHHHHHHHHHHH2FGGGHHHHHHHHHHHHHHHHEHHHHHHH5FGHEGHFHH5FFGGF1BEHGH3BFHHHGHHHHHGFHHHF3B3?EFEEG4GHHGHHHHBGG1FGHHHHHEHHHGHFGHHHHFBGHHHHHHGGGGGHGHHHHHHHHGHGHHHHHGHHHGHGHHHHHHHHHHFHHBHHHFGHGHHHHHHEGHHGGGGFGGGGGGFAFFFGFFC
@M05620:45:000000000-G6HP7:1:1101:15720:14381 1:N:0:175
ATCTCTATCTCCTAAAAACCTGTTTAGATTTGGAGATAGACCTTCAGGTTTTTCATCATTTTCTGCATGAATTATACATTGACCACGTTCCAGCGTGGTCAGTTTGCAGCATTCTGTTATTTTGTTTGACAGAGTGTCTTGTTGAGAACATATGTAGGACATGATTTTTTCCTGCAACAGGGAAAATAAAGTATAAGTTTTAAAGATTTATTCTTTAATAAAGGATCTCAAAGCCAGCTTTAGAAAAAGGA
+
DDDDDFFFFFFFGGGGGGGGGGHHHHHHHHHHHHHHHHHHHHHHHHHHHHHGGHHHHHHHHHIIHHHHHHHHHHHHHHHHHHHHHHGHHHHHHHGGGGHHHHHHHHHHHHHHHHHHHHHHHHHHHHHHHHHHHHHHHHHHHHHHHHHHHHHHHHHHHHHHHHHHHHHHHGHHHHHHHHHHHGGHHHGHGHHHHHHHHHHHHHHHHHHHHHHHHHHHHHHHHHHHHHHHHHHHHGHHHGHHHHGEGGHHGGH
@M05620:45:000000000-G6HP7:1:1101:9016:14392 1:N:0:175
TACCTGTACTGGGGAAGCATTTGAATATCCCCCCATGGTGATGGGGACGGAGAACTGCTCCATAAACACAGGCAACGTGCCTAACTTTCCCGGGAAGATGAAGTCAAAGAGCGACCACAGCTCTCGGAGGTTATTTTGCATCGGTGAGCCAGACAGAATGATCCGATGAGGGGTGCGAAACTATTTGAGGAAAGGAAGCACCTTTTTATTAAATTTACCTTTTAGCAATCGCCATTCCTACCCTAAAGATC
+
CCCCCFFFFFFFGGGGGGGGGGHHHHHHHHHGGGGHHHHHHHHHHGGGGGGGGHHHHHHHHHHHHHHHHHHHGHHHGHHHHHHHHHHHHHHGGGGGGHHHHHHHHHHHHHHHGGGGGHHHHHHHHGGGGGEHHHHHHHHHHHGGGGGHGHHHHGHGHHHHHHHHHGGGHHHGGGGGGFGGGGGGGGGGGGFGGGGGG?FGGFFFFFFFFFFFFFFFFFFFFFFFFFFFFFFFFDFFFFFFFFFFFFFFFFF
@M05620:45:000000000-G6HP7:1:1101:15722:14399 1:N:0:175
ATCTCTATCTCCTAAAAACCTGTTTAGATTTGGAGATAGACCTTCAGGTTTTTCATCATTTTCTGCATGAATTATACATTGACCACGTTCCAGCGTGGTCAGTTTGCAGCATTCTGTTATTTTGTTTGACAGAGTGTCTTGTTGAGAACATATGTAGGACATGATTTTTTCCTGCAACAGGGAAAATAAAGTATAAGTTTTAAAGATTTATTCTTTAATAAAGGATCTCAAAGCCAGCTTTAGAAAAAGGA
+
CDDDDFFFFFFFGGGGGGGGGGHHHHHHHHHHHHHHHHHHHHHHHHHHHHHGGHHHHIHIHHHHIHHHHHHHHHHHHHHHHHHHHHGHHHHHHHGGGGHHHHHHHHHHHHHHHHHHHHHHHHHHHHHHHHHHHHHHHHHHHHHHHHHHHHHHHHHHHHHHHHHHHHHHHGHHHHHHHHHHHGGHHHHHHHGHHHHHHHHHHHHHHHHHHHHHHHHHHHHHFHFHHHHHHHHFFHHHHGHHHHGHHHHHGGH
@M05620:45:000000000-G6HP7:1:1101:4742:14402 1:N:0:175
ATCTCTATCTCCTAAAAACCTGTTTAGATTTGGAGATAGACCTTCAGGTTTTTCATCATTTTCTGCATGAATTATACATTGACCACGTTCCAGCGTGGTCAGTTTGCAGCATTCTGTTATTTTGTTTGACAGAGTGTCTTGTTGAGAACATATGTAGGACATGATTTTTTCCTGCAACAGGGAAAATAAAGTATAAGTTTTAAAGATTTATTCTTTAATAAAGGATCTCAAAGCCAGCTTTAGAAAAAGGA
+
CCCDDFFFFFFFGGGGGGGGGGHHHHHHHHHHHHHHHHHHHHHHHHHHHHHGGHHHHHHHHHHHHHHHHHHHHHHHHHHHHGHHHHGHHHHHHHGFGGHHHHHHHHHHHHHHHHHHHHHHHHHHHHHHHHHHHHHHHHHHHHHHHHHHHHHHHHHHHHHHHHHHHHHHHGHHHHHHHHHHHGGHHHHHGHHFHHHHHHHHHHGHHHHHHHHHHHHHHHHHHGHHHHHHHGHGHHHHHGHHHHHHHHHHGGG
@M05620:45:000000000-G6HP7:1:1101:29157:14406 1:N:0:175
CATCCTGACCCTGAAGTACCCCGGCTTGATTTCTGACATTAGATCGGAAGAGCACACGTCTGAACTCCAGTCACAGAAGACCATCTCGTATGCCGTCTTCTGCTTGAAAAAAAAAAAAGTGCAGCTGACCGAGGCCCCCCTGAACCCCAAGGCCAACAGAGAGCAGATGACTCAGGTGCGGCTCGGCCGACGCCCGTGCTCCTCCCGTCCTTTCCCCAGTCATTTTCTGACCGGCTTGGTTTCTGACATTT
+
BBBBBFFFFFFFGGGGGGGGGGEC?2AEAGHHFAF5FDGGHFFHHFDEEFHFEHHHFGAGGFHFHHHGGHFGGHHEBB333F?BF3F1BB3F4EE?EHGFHFGB3F0GF3G@GGGD/</2@2211?FFH0@/---FFGGFG<C0;GDD.:C.CHHEFG/BB/..;CCBB0CFGGFGGG0-9BD?DF.AB-@DA;==@?DEEBFFFFFEFFFFFFFFF.9FF/9FBFBBB///--9BF-.;99//B///;B9
@M05620:45:000000000-G6HP7:1:1101:15705:14407 1:N:0:175
ATCTCTATCTCCTAAAAACCTGTTTAGATTTGGAGATAGACCTTCAGGTTTTTCATCATTTTCTGCATGAATTATACATTGACCACGTTCCAGCGTGGTCAGTTTGCAGCATTCTGTTATTTTGTTTGACAGAGTGTCTTGTTGAGAACATATGTAGGACATGATTTTTTCCTGCAACAGGGAAAATAAAGTATAAGTTTTAAAGATTTATTCTTTAATAAAGGATCTCAAAGCCAGCTTTAGAAAAAGGA
+
BBBBBFFFFFFFGGGGGGGGGGHHHHHHHHHHHHHHHHHHHHHHHHHHHHHGGHHHHHHHHHHHHHHHHHGHHHHHHFHHHHHHHHGHHHHHHHGGGGHHHHHHHHHHHHHHHHHHHHHHHHHHHHHHHHHHHHHHHHHHHHHHHHHHHHHHHHHHHGHHHHGGHHHHHGHHHHHHHHHHHGGHHHGHG<FHHHHGHHHHHHGHHHHHGHHHHHHHHEHHGHHHGHHHHHHHFHHHHGHHHHHEHHFAEFG
@M05620:45:000000000-G6HP7:1:1101:4739:14429 1:N:0:175
ATCTCTATCTCCTAAAAACCTGTTTAGATTTGGAGATAGACCTTCAGGTTTTTCATCATTTTCTGCATGAATTATACATTGACCACGTTCCAGCGTGGTCAGTTTGCAGCATTCTGTTATTTTGTTTGACAGAGTGTCTTGTTGAGAACATATGTAGGACATGATTTTTTCCTGCAACAGGGAAAATAAAGTATAAGTTTTAAAGATTTATTCTTTAATAAAGGATCTCAAAGCCAGCTTTAGAAAAAGGA
+
CCCCCFFFFFFFGGGGGGGGGGHHHHHHHHHHHGHHHHHHHHHHHHHHHHHGGHHHHHHHHHHHHHHHHHHHHHHHHHHHHHHHHHGHHHHHHHGGGGHHHHHHHHHHHHGHHHHHHHHHHHHHHHHHHHHHHHHHHHHHHHHHHHHHHHHHHHHHHHHHHHHHHHHHHGHHHHHHHHHHHGGHHHHHHHHHHHHHHHHHHHGHHHHHHHHHHHHHHGHHHHHHHHHHHHHHHHHHHGHHHHHGHHHHGGH
@M05620:45:000000000-G6HP7:1:1101:28425:14460 1:N:0:175
ATCTCTATCTCCTAAAAACCTGTTTAGATTTGGAGATAGACCTTCAGGTTTTTCATCATTTTCTGCATGAATTATACATTGACCACGTTCCAGCGTGGTCAGTTTGCAGCATTCTGTTATTTTGTTTGACAGAGTGTCTTGTTGAGAACATATGTAGGACATGATTTTTTCCTGCAACAGGGAAAATAAAGTATAAGTTTTAAAGATTTATTCTTTAATAAAGGATCTCAAAGCCAGCTTTAGAAAAAGGA
+
EDDEEFFFFFFFGGGGGGGGGGHHHHHHHHHHHHHHHHHHHHHHHHHHHHHGGHHHHHHHIHIIIHHHHHHHHHHHHHHHHHHHHHGHHHHHHHGGGGHHHHHHHHHHHHHHHHHHHHHHHHHHHHHHHHHHHHHHHHHHHHHHHHHHHHHHHHHHHHHHHHHHHHHHHGHHHHHHHHHHHGGHHHHHGHHHHHHHHHHHHHHHHHHHHHHHHHHHHHHHHHHHHHHHHHHGHFGHHGHHHHGHHHHHGGH
@M05620:45:000000000-G6HP7:1:1101:28437:14474 1:N:0:175
ATCTCTATCTCCTAAAAACCTGTTTAGATTTGGAGATAGACCTTCAGGTTTTTCATCATTTTCTGCATGAATTATACATTGACCACGTTCCAGCGTGGTCAGTTTGCAGCATTCTGTTATTTTGTTTGACAGAGTGTCTTGTTGAGAACATATGTAGGACATGATTTTTTCCTGCAACAGGGAAAATAAAGTATAAGTTTTAAAGATTTATTCTTTAATAAAGGATCTCAAAGCCAGCTTTAGAAAAAGGA
+
CCCCCFFFFFFFGGGGGGGGGGHHHHHHHHHHHHHHHHHGHHHHHHHHHHHGGHHHHHHHHHIHHHHHHHHHHHHHHHHHHHHHHHGHHHHHHHGFGGHHHHHHHHHHHHHHHHHHHHHHHHHHHHHHHGHHHHHHHHHHHHHHHHHHHHHGHHHHHHHHHHHHHHHHHGHHHHHHHHGGHGGHHHHHHHHHHHHFGGHHHHHHHHHHHGHHHHHHHHHHHHHGHHHHHHGHHGHHHGGHHFHHHGFG.C:
@M05620:45:000000000-G6HP7:1:1101:7756:14501 1:N:0:175
ATCTCTATCTCCTAAAAACCTGTTTAGATTTGGAGATAGACCTTCAGGTTTTTCATCATTTTCTGCATGAATTATACATTGACCACGTTCCAGCGTGGTCAGTTTGCAGCATTCTGTTATTTTGTTTGACAGAGTGTCTTGTTGAGAACATATGTAGGACATGATTTTTTCCTGCAACAGGGAAAATAAAGTATAAGTTTTAAAGATTTATTCTTTAATAAAGGATCTCAAAGCCAGCTTTAGAAAAAGGA
+
DDDDCFFFFFFFGGGGGGGGGGGHHHHHHHHHHHHHHHHHHHHHHHHHHHHGGHHHHIHHHIHHIHHHHGHHHHHHHHHHHHHHHHGHHHHHHHGGGGHHHHHHHHHGHHHHHHHHHHHHHHHHHHHHGHHHHHHHHHHHHHHHHHHHHGHHHHHHHHHHGHHHHHHHHGHHHHGHHHHHHGGHHHHHHHHHHHHHHHHHHHGHHHHHHHHHHHHHHHHHHHHHHHHHHFHHHHFHHGHHHHHGHHGHGGH
@M05620:45:000000000-G6HP7:1:1101:8657:14516 1:N:0:175
ATCTCTATCTCCTAAAAACCTGTTTAGATTTGGAGATAGACCTTCAGGTTTTTCATCATTTTCTGCATGAATTATACATTGACCACGTTCCAGCGTGGTCAGTTTGCAGCATTCTGTTATTTTGTTTGACAGAGTGTCTTGTTGAGAACATATGTAGGACATGATTTTTTCCTGCAACAGGGAAAATAAAGTATAAGTTTTAAAGATTTATTCTTTAATAAAGGATCTCAAAGCCAGCTTTAGAAAAAGGA
+
CCCCCFFFFFFFGGGGGGGGGGHHHHHHHHHHHHHHHHHHHHHHHHHHHHHGGHHHHHHHHHHHHHHHHGHHHGHGHHHHHHHHGHGHHHHHHHGGGGHHHHHHHHHHHHHHHHHHHHHHHHHHHHHHHHHHHHHHHHHHHHHHHHGHHHHHHHHHHHHHHHHHHHHHHGHHHHHHHHHHHGGGHHHHHHHHHHHGHGHHHHHHHHHHHHHHHHHHHGHHHHHHHHHHHHHHHHHHHGHHHHHHGGHHGGF
@M05620:45:000000000-G6HP7:1:1101:14390:14542 1:N:0:175
ATCTCTATCTCCTAAAAACCTGTTTAGATTTGGAGATAGACCTTCAGGTTTTTCATCATTTTCTGCATGAATTATACATTGACCACGTTCCAGCGTGGTCAGTTTGCAGCATTCTGTTATTTTGTTTGACAGAGTGTCTTGTTGAGAACATATGTAGGACATGATTTTTTCCTGCAACAGGGAAAATAAAGTATAAGTTTTAAAGATTTATACTTTAATAAAGGATCTCAAAGCCAGCTTTAGAAAAAGGA
+
BBBBBFFBFFFFGGGFGGGGGGGHFHHHHHHHHHFHHHHBGHFFFFDFGFHFFHHHHHHHHFHHHHHHHHHHHHHHFHHHHHGHHHGGHHHHHEGEGGHGHHHHHGHHHHHHHGHHGHHHHHHHHHHHHHHHHHHHHHHHHHHHHHHHHGHHHHHHHHHHGHFHHHHHHGHHHHHGHHHHGGGHHHHHHHHHHHHGHHGHHGHHHHHHHHHBGGHHHGHHHHHHHHHHEFHHHHHHHGHHHHHHHHFHGGF
@M05620:45:000000000-G6HP7:1:1101:7973:14562 1:N:0:175
TACCTGTACTGGGGAAGCATTTGAATATCCCCCCATGGTGATGGGGACGGAGAACTGCTCCATAAACACAGGCAACGTGCCTAACTTTCCCGGGAAGATGAAGTCAAAGAGCGACCACAGCTCTCGGAGGTTATTTTGCATCGGTGAGCCAGACAGAATGATCCGATGAGGGGTGCGAAACTATTTGAGGAAAGGAAGCACCTTTTTATTAAATTTACCTTTTAGCAATCGCCATTCCTACCCTAAAGATC
+
AABBBFFBFFFFGGGGGGGGGGHHHHHHHHHGGGGHHHFGHHHHHGGGGGGGGHHHHHHHHHHHGHHHHHHHGHAHGHHHHHHFHHHHHHHGGGGGGHHGFHFHHHGHHHHHGGGGGHHHHHHHHGGGGGEHHHHHHHGHHFGGGGGFHHHHHGHHHHHHHHGHHGGGHHHGGEFGGGGGGGGGFFGFGGGGGGFGFFGFGFFFFFFEFFFFFFFFFFFFFFFFFFFFFFEFFFFFFFFFFFFFFBFFBFF
@M05620:45:000000000-G6HP7:1:1101:14401:14565 1:N:0:175
ATCTCTATCTCCTAAAAACCTGTTTAGATTTGGAGATAGACCTTCAGGTTTTTCATCATTTTCTGCATGAATTATACATTGACCACGTTCCAGCGTGGTCAGTTTGCAGCATTCTGTTATTTTGTTTGACAGAGTGTCTTGTTGAGAACATATGTAGGACATGATTTTTTCCTGCAACAGGGAAAATAAAGTATAAGTTTTAAAGATTTATTCTTTAATAAAGGATCTCAAAGCCAGCTTTAGAAAAAGGA
+
DCCDDFFFFFFFGGGGGGGGGGHHHHHHHHHHHHHHHHHHHHHHHHHHHHHGGHHHHIHHIHHIHHHHHHHHHHHHHHHHHHHHHHGHHHHHHHGFGGHHHHHHHHHHHHHHHHHHHHHHHHHHHHHHHHHHHHHHHHHHHHHHHHHHHHHHHHHHHHHHHHHHHHHHHGHHHHHGHHHHHGGHHHHHHHHHHHHHHHHHHHHHHHHHHHHHHGHHHHHHHHHHHHHHHHHHHHHHHGHHHHHHHGHGGGH
@M05620:45:000000000-G6HP7:1:1101:6457:14567 1:N:0:175
ATCTCTATCTCCTAAAAACCTGTTTAGATTTGGAGATAGACCTTCAGGTTTTTCATCATTTTCTGCATGAATTATACATTGACCACGTTCCAGCGTGGTCAGTTTGCAGCATTCTGTTATTTTGTTTGACAGAGTGTCTTGTTGAGAACATATGTAGGACATGATTTTTTCCTGCAACAGGGAAAATAAAGTATAAGTTTTAAAGATTTATTCTTTAATAAAGGATCTCAAAGCCAGCTTTAGAAAAAGGA
+
BCCCCFFFFFFFGGGGGGGGGGHHHHHHHHHHHFHHHHHHHHHHHHHHHHHGGHHHHIHHHHHIIHHHHGHHHHHHHHHHHHHHHHGHHHHHHHGGGGHHHHHHHHHHHHHHHHHHHHHHHHHHHHHHGHHHHHHHHHHHHHHHHHHHHHHHHHHHHHHHHHHFHHHHHGHHHHHHHHHHHGGHHHGHGHGHHHHGGFHHHHHHHHHHHHHHHHHHHHHGHHHHHHHHHHHHHHHHHGHHHHHFGFHHGGG
@M05620:45:000000000-G6HP7:1:1101:7955:14576 1:N:0:175
TACCTGTACTGGGGAAGCATTTGAATATCCCCCCATGGTGATGGGGACGGAGAACTGCTCCATAAACACAGGCAACGTGCCTAACTTTCCCGGGAAGATGAAGTCAAAGAGCGACCACAGCTCTCGGAGGTTATTTTGCATCGGTGAGCCAGACAGAATGATCCGATGAGGGGTGCGAAACTATTTGAGGAAAGGAAGCACCTTTTTATTAAATTTACCTTTTAGCAATCGCCATTCCTACCCTAAAGATC
+
AAAAAFFFFFFFGGCFGGGGGGGDGHHHHHHGGG2GGHGHGHHHGG2EFGEGGGHHHHHHHFGHFHHHGCFHGGHHGHHHHHGGHHHHHHHGGGCEGAGGB3?FGHGFHHGHGGGGFHHHHHHHHGGDCGGGGGHHHHH1GHDGGDAHHFCG.C/G/<GG0GHHH.CEGFHDGGGE-.;-BF;FGGGBAF9FFFGGGGGEFEFFFFFEFFFB/FFF/BFFFFF/BFFBFF9AADEFFFFFFEFFFB//9BB
@M05620:45:000000000-G6HP7:1:1101:6474:14580 1:N:0:175
ATCTCTATCTCCTAAAAACCTGTTTAGATTTGGAGATAGACCTTCAGGTTTTTCATCATTTTCTGCATGAATTATACATTGACCACGTTCCAGCGTGGTCAGTTTGCAGCATTCTGTTATTTTGTTTGACAGAGTGTCTTGTTGAGAACATATGTAGGACATGATTTTTTCCTGCAACAGGGAAAATAAAGTATAAGTTTTAAAGATTTATTCTTTAATAAAGGATCTCAAAGCCAGCTTTAGAAAAAGGA
+
DDDDDFFFFFFFGGGGGGGGGGHHHHHHHHHHHHHHHHHHHHHHHHHHHHHGGHHHHHHHIHHIIHHHHHHHHHHHHHHHHHHHHHGHHHHHHHGGGGHHHHHHHHHHHHGHHHHHHHHHHHHHHHHHHHGHHHGHHHHHHHHHHHHHHHHHHHHHHHHHHHHHHHHHHGHHHHHHHHHHHGGHHHHHHGHHHHHHHHHHHHHHHHHHHHHHHHHHHHHHHHHHHHHHHHHHHHGHHGHHHHHHHHHGGGH
@M05620:45:000000000-G6HP7:1:1101:7972:14582 1:N:0:175
TACCTGTACTGGGGAAGCATTTGAATATCCCCCCATGGTGATGGGGACGGAGAACTGCTCCATAAACACAGGCAACGTGCCTAACTTTCCCGGGAAGATGAAGTCAAAGAGCGACCACAGCTCTCGGAGGTTATTTTGCATCGGTGAGCCAGACAGAATGATCCGATGAGGGGTGCGAAACTATTTGAGGAAAGGAAGCACCTTTTTATTAAATTTACCTTTTAGCAATCGCCATTCCTACCCTAAAGATC
+
DDDDCFFFFFFFGGGGGGGGGGHHHHHHHHHGGGGHHHGHHHHHHGGGGGGGGHHHHHHHHHHHHHHHHHHHGHHHGHHHHHHHHHHHHHHGGGGGGHHHHHHHHHHHHHHHGGGGGHHHHHHGHGGGGGGHHHHHHHHHHHGGGGGHHHHHHGHHHHHHHHHHHGGGHHHGGGGGGGGGGGGGHGGGGGFGGGGGGGGGGFFFFFFFFFFFFHFHHFFFFFFFFFFFFFFFFFFFFFFHFFFFFFFFFFF
@M05620:45:000000000-G6HP7:1:1101:13359:14595 1:N:0:175
CATCCTGACCCTGAAGTACCCGGCTTGATTTCTGACATTAGATCGGAAGAGCACACGTCTGAACTCCAGTCACAGAAGACCATCTCGTATGCCGTCTTCTGCTTGAAAAAAAAAAAAAAAAAAAAAAAAAAAAAGAAAAGAAATTTATGGATGAGTAGAAAGAGCTCGTCGCAGAACTGATGAGAAAATCTAAAAAAATGAAAAAGCAAGAGGATGAGAGAGAGCAAGAGAATGAAGACAAGAAATAGTAG
+
DDDDDFFFFFFFGGGGGGGGGGGGGGGHHHHHHHHHHHHHHHHHHGGGGGHHHHHHGHHHGHHHHHHHHHHHHGHGHHGHHHHFHHHFEHHHHGGGHGHHHHHHHHHGHHGGGGG<<//>----------<---...///9./0000000000000000000://00.-.---.-//00000000:0/00000000--.00000...0///..:/00000.....0///./0000:00///.///000000
@M05620:45:000000000-G6HP7:1:1101:20959:14695 1:N:0:175
ATCTCTATCTCCTAAAAACCTGTTTAGATTTGGAGATAGACCTTCAGGTTTTTCATCATTTTCTGCATGAATTATACATTGACCACGTTCCAGCGTGGTCAGTTTGCAGCATTCTGTTATTTTGTTTGACAGAGTGTCTTGTTGAGAACATATGTAGGACATGATTTTTTCCTGCAACAGGGAAAATAAAGTATAAGTTTTAAAGATTTATTCTTTAATAAAGGATCTCAAAGCCAGCTTTAGAAAAAGGA
+
ABABBFFFFFFFGGGGGGGGGGHHHHHHHHHHHHGHHHHHHHHHHHHHHHHGGHHHHHHHHHHHHHHHHHHHHHHHHHHHHHHHHHGHHHHHHHGGGGHHHHHHHHHHHHHHHHHHHHHHHHHHHHHHHHGHGHHHHHHHHHHHGHHHHHHHHHHHHHHHHHHGHHHHHGHHHHHHHHHHHGGHHHHHHHHHHHHGHFGHHHHHHHHHHHHHHHHHHHHHHGHHHHHHHHFHHGHHHGHHHHHHHGHHGGH
@M05620:45:000000000-G6HP7:1:1101:20944:14713 1:N:0:175
ATCTCTATCTCCTAAAAACCTGTTTAGATTTGGAGATAGACCTTCAGGTTTTTCATCATTTTCTGCATGAATTATACATTGACCACGTTCCAGCGTGGTCAGTTTGCAGCATTCTGTTATTTTGTTTGACAGAGTGTCTTGTTGAGAACATATGTAGGACATGATTTTTTCCTGCAACAGGGAAAATAAAGTATAAGTTTTAAAGATTTATTCTTTAATAAAGGATCTCAAAGCCAGCTTTAGAAAAAGGA
+
DEDDDFFFFFFFGGGGGGGGGGHHHHHHHHHHHHHHHHHHHHHHHHHHHHHGGHHHHHHHHHHIIHHHHHHHHHHHHHHHHHHHHHGHHHHHHHGFGGHHHHHHHHHHHHHHHHHHHHHHHHHHHHHHHHHHHHGHHHHHHHHHHHHHHHHHHHHHHHHHHHHHHHHHHGHHHHHHHHHHHGGHHHHHHHHHHHHGHHHHHHHHHHHHHHHHHHHHHHHHHHHHHHHHHGHHHHHHHGHHHHHFFGHHGGH
@M05620:45:000000000-G6HP7:1:1101:13904:14721 1:N:0:175
ATCTCTATCTCCTAAAAACCTGTTTAGATTTGGAGATAGACCTTCAGGTTTTTCATCATTTTCTGCATGAATTATACATTGACCACGTTCCAGCGTGGTCAGTTTGCAGCATTCTGTTATTTTGTTTGACAGAGTGTCTTGTTGAGAACATATGTAGGACATGATTTTTTCCTGCAACAGGGAAAATAAAGTATAAGTTTTAAAGATTTATTCTTTAATAAAGGATCTCAAAGCCAGCTTTAGAAAAAGGA
+
CCCCCFFFFFFFGGGGGGGGGGHHHHHHHHHHHHHHHHHHHHHHHHHHHHHGGHHHHHHHIHHHIHHHHHHHHHHHHHHHHHHHHHGHHHHHHHGGGGHHHHHHHHHHHHHHHHHHHHHHHHHHHHHHHHHHHHHHHHHHHHHHHHHHHHHHHHHHHHHHHHGHHHHHHGHHHHHHHHHHHGGHHHHHHHHGGHHHHHHHHHGHHHHHHHGHHHHHHHHHHHHGHHHHHHHHHHHHHGHHHHHEHHHHGGH
@M05620:45:000000000-G6HP7:1:1101:13889:14733 1:N:0:175
ATCTCTATCTCCTAAAAACCTGTTTAGATTTGGAGATAGACCTTCAGGTTTTTCATCATTTTCTGCATGAATTATACATTGACCACGTTCCAGCGTGGTCAGTTTGCAGCATTCTGTTATTTTGTTTGACAGAGTGTCTTGTTGAGAACATATGTAGGACATGATTTTTTCCTGCAACAGGGAAAATAAAGTATAAGTTTTAAAGATTTATTCTTTAATAAAGGATCTCAAAGCCAGCTTTAGAAAAAGGA
+
CCCCCFFFFFFFGGGGGGGGGGHHHHHHHHHHHHHHHHHHHHHHHHHHHHHGGHHHHHHHHHHHHHHHHHHHHHHHHHHHHHHHHHGHHHHHHHGGGGHHHHHHHHHHHHHHHHHHHHHHHHHHHHHHHHHHHHHHHHHHHHHHHHHHHHHHHHHHHHHHHHGHHHHHHGHHHHHHHHHHHGGHHHHHHHHHHHHHHHHHHHHHGHHHHHHHHHHHHGHGHHFGGHHHHHHHHHHGHGHHHHGHHHHHGGG
@M05620:45:000000000-G6HP7:1:1101:13913:14738 1:N:0:175
ATCTCTATCTCCTAAAAACCTGTTTAGATTTGGAGATAGACCTTCAGGTTTTTCATCATTTTCTGCATGAATTATACATTGACCACGTTCCAGCGTGGTCAGTTTGCAGCATTCTGTTATTTTGTTTGACAGAGTGTCTTGTTGAGAACATATGTAGGACATGATTTTTTCCTGCAACAGGGAAAATAAAGTATAAGTTTTAAAGATTTATTCTTTAATAAAGGATCTCAAAGCCAGCTTTAGAAAAAGGA
+
CCCCCFFFFFFFGGGGGGGGGGHHHHHHHHHHHHHHHHHHHHHHHHHHHHHGGHHHHIHHIIIHIHHHHHHHHHHHHHHHHHHHHHGHHHHHHHGGGGHHGHHHHHHHHHHHHHHHHHHHHHHHHHHHHHGHHHHHHHHHHHHHHHHHHHHHHHHHHHHHHHHHHHHHHGHHHHHHHHHHHGGHHHHHHHHGHHHHHFHHHHHHHHHHHHHHHHHHHHHHHHHHHHHHHHHHHHHHHGHHHHGHHHGHGGH
@M05620:45:000000000-G6HP7:1:1101:13900:14750 1:N:0:175
ATCTCTATCTCCTAAAAACCTGTTTAGATTTGGAGATAGACCTTCAGGTTTTTCATCATTTTCTGCATGAATTATACATTGACCACGTTCCAGCGTGGTCAGTTTGCAGCATTCTGTTATTTTGTTTGACAGAGTGTCTTGTTGAGAACATATGTAGGACATGATTTTTTCCTGCAACAGGGAAAATAAAGTATAAGTTTTAAAGATTTATTCTTTAATAAAGGATCTCAAAGCCAGCTTTAGAAAAAGGA
+
BBCCCFFFFFFFGGGGGGGGGGHHHHHHHHHHHGHHHHHHHHHHHHHHHHHGGHHHHHHHHHHHHHHHHHHHHHHHHHHHHHHHHHGHHHHHHHGGGGHHHHHHHHHHHHHHHHHHHHHHHHHHHHHHHHHHHHHHHHHHHHHHHHHHHHHHHHHHHHHHHHHHHHHHHGHHHHHHHHHHHGGHHHHHHHGHHHHHHHHHHHHHHHHHHHHHHHHHHHHHHHHHHHHHGHHHFHHHHGHHHHGHHHHHGGH
@M05620:45:000000000-G6HP7:1:1101:29659:14751 1:N:0:175
TACCTGTACTGGGGAAGCAATCGCCATTCCTACCCTAAAGATCGGAAGAGCACACGTCTGAACTCCAGTCACAGAAGACCATCTCGTATGCCGTCTTCTGCTTGAAAAAAAAAAAAGAACACAAAAAGTAAACTTTCTTTATTTACTCGTCTCTTACCCTTAACTCATGCTTTTTTCCCTAATGCCTTCTTCTTCATTACATATATTATCGCCGCCTTTCTGCTTCTCACCTCCTCTCGCATGACCTACCC
+
CCCCCFFFFFFFGGGGGGGGGGGGGGGHHHHFHGHHHHHHGHHHGGGGHGHHHHHEBGHGHFHHHHHHHHHHHHGFHHHH?B@DGFFEHHFHEFGHGHHHHHHFFBGHGGEFG<>>//0222=/00//1111?11111<1<1111111.0..>0000//0/0<000000=<:0:0-:C0:::000<90000000;000000900;000;0.99---;.0000;0000909.0..//0/..-;.09;B0/.9
@M05620:45:000000000-G6HP7:1:1101:16459:14817 1:N:0:175
ATCTCTATCTCCTAAAAACCTGTTTAGATTTGGAGATAGACCTTCAGGTTTTTCATCATTTTCTGCATGAATTATACATTGACCACGTTCCAGCGTGGTCAGTTTGCAGCATTCTGTTATTTTGTTTGACAGAGTGTCTTGTTGAGAACATATGTAGGACATGATTTTTTCCTGCAACAGGGAAAATAAAGTATAAGTTTTAAAGATTTATTCTTTAATAAAGGATCTCAAAGCCAGCTTTAGAAAAAGGA
+
CCDDCFFFFFFFGGGGGGGGGGHHHHHHHHHHHHHHHHHHHHHHHHHHHHHGGHHHHHHHHHHIIHHHHHHHHHHHHHHHHHHHHHGHHHHHHHGGGGHHHHHHHHHHHHHHHHHHHHHHHHHHHHHHHHHHHHHHHHHHHHHHHHHHHHHHHHHHHHHHHHHHHHHHHGHHHHHHHHHHHGGHHHHHHHHHHHHHHGHHHHHHHHHHHHGHHHHHHHHHHHHHHHHHHHHHHGHHHGHHHHHGHHHHGGH
@M05620:45:000000000-G6HP7:1:1101:19779:14824 1:N:0:175
AGATTACTGCAACAGTTCCCCCTGGACCTGGAAAAGTTTCTTGCCTGGCTTACAGAAGCTGAAACAACTGCCAATGTCCTACAGGATGCTACCCGTAAGGAAAGGCTCCTAGAAGACTCCAAGGGAGTAAAAGAGCTGATGAAACAATGGCAAGTAAGTCAGGCATTTCCGCTTTAGCACTCTTGTGGATCCAATTGAACAATTCTCAGCATTTGTACTTGTAACTGACAAGCCAGGGACAAAACAAAGAT
+
BCCCCFFFFFFFGGGGGGGGGGGGHHHHHHHHHHHHGHHHGHHHHHHHHHHHHHHHHHHHHHHHHHHHHHHHHHHHHHHHHHHHHGHHHHHHHHGGFGHHHHHHHHHHGHHHHHHHHHHHHGGGGHGFHHHHHGHHHHGHHFHHHHHHHHHHHGHHHHHHHHHHHHHHHHGGGGGHHHHHHHHHHGHGGHHHHHHHHHHGGGHHHHHHHHHHHHHHHHHHHHHHHHHHHHHHHGFGGGGGGGGGGGGGGGF
@M05620:45:000000000-G6HP7:1:1101:4216:14865 1:N:0:175
ATCTCTATCTCCTAAAAACCTGTTTAGATTTGGAGATAGACCTTCAGGTTTTTCATCATTTTCTGCATGAATTATACATTGACCACGTTCCAGCGTGGTCAGTTTGCAGCATTCTGTTATTTTGTTTGACAGAGTGTCTTGTTGAGAACATATGTAGGACATGATTTTTTCCTGCAACAGGGAAAATAAAGTATAAGTTTTAAAGATTTATTCTTTAATAAAGGATCTCAAAGCCAGCTTTAGAAAAAGGA
+
BBBBBFFFFFFFGGGGGGGGGGHHHHHHHHHHHHHHHHHGHHHHHHHHHHHGGHHHHHHHHHHHHHHHHHHHHHHHHHHHHHHHHHGHHHHHHHGGGGHHHHHHHHHHHHHHHHHHHHHHHHHHGHHHHHHHHHHHHHHHHHHHHHHHHHHHHHHHHHHHHHHHHHHHHGHHHHHHHHHHHGGHHHHHGHHHHHHHHGGHHHGHHHHHHHHHHHHHHHHHHHHHHHHHHHHHHHHHHGHHHHHGGHHGGGH
@M05620:45:000000000-G6HP7:1:1101:5829:14898 1:N:0:175
AGATTACTGCAACAGTTCCCCCTGGACCTGGAAAAGTTTCTTGCCTGGCTTACAGAAGCTGAAACAACTGCCAATGTCCTACAGGATGCTACCCGTAAGGAAAGGCTCCTAGAAGACTCCAAGGGAGTAAAAGAGCTGATGAAACAATGGCAAGTAAGTCAGGCATTTCCGCTTTAGCACTCTTGTGGATCCAATTGAACAATTCTCAGCATTTGTACTTGTAACTGACAAGCCAGGGACAAAACAAAGAT
+
BCCCCFFFFFFFGGGGGGGGGGGGCGHHHHHHHHHHGHHHHHHHHHHHHHHHHHHHHHHHHHHHHHHHHHHHHHHHHHHHHHHHBHHHHHHHHHGGGGHHHHFFHHHHGHHHHHHHHHHHHHHGGHGGHHHHHGHHHHHHHHHHHHHHHHHHHGHHHHHHHHHHHHHHHHGGGGGHGHGHHHHHHHHGHHHHGHHHHGFFHHHHHHHHHHHHHHHHHFHHHGHHHHHHGHHHHGGGGGGGGGFGGGGGGGG
@M05620:45:000000000-G6HP7:1:1101:4883:14909 1:N:0:175
ATCTCTATCTCCTAAAAACCTGTTTAGATTTGGAGATAGACCTTCAGGTTTTTCATCATTTTCTGCATGAATTATACATTGACCACGTTCCAGCGTGGTCAGTTTGCAGCATTCTGTTATTTTGTTTGACAGAGTGTCTTGTTGAGAACATATGTAGGACATGATTTTTTCCTGCAACAGGGAAAATAAAGTATAAGTTTTAAAGATTTATTCTTTAATAAAGGATCTCAAAGCCAGCTTTAGAAAAAGGA
+
DCCDDFFFFFFFGGGGGGGGGGHHHHHHHHHHHHHGHHHHHHHHHHHHHHHGGHHHHHHHHHHHIHHHHHHHHHHHHHHHHHHHHHGHHHHHHHGFGGGHHHHHHHHHHHHHHHHHHHHHHHHHHHHHHHGHHHHHHHHHHHHHHHHHHHHHHHHHHHHHHHHHHHHHHGHHHHHHHHHHHGGHHHHHGHHHHGHHHGHHHHGHHHHHHHHHHHHHHHHHGGHHHHHHHHGGHHHHHGHHHHHHGFHHGGH
@M05620:45:000000000-G6HP7:1:1101:4901:14922 1:N:0:175
ATCTCTATCTCCTAAAAACCTGTTTAGATTTGGAGATAGACCTTCAGGTTTTTCATCATTTTCTGCATGAATTATACATTGACCACGTTCCAGCGTGGTCAGTTTGCAGCATTCTGTTATTTTGTTTGACAGAGTGTCTTGTTGAGAACATATGTAGGACATGATTTTTTCCTGCAACAGGGAAAATAAAGTATAAGTTTTAAAGATTTATTCTTTAATAAAGGATCTCAAAGCCAGCTTTAGAAAAAGGA
+
CCCBCFFFFFFFGGGGGGGGGGHHHHHHHHHHHHHHHHHHHHHHHHHHHHHGGGHHHHIHHHHIHHHHHHHHHHHHHHHHHHHHHHGHHHHHHHGGGGHHHHHHHHHGHHHHHHHHHHHHHHHHHHHHGHHHHHGHHHHHHHHHHHHHHHHHHHHHHHHHHHHHHHHHHGHHHHHHHHHHHGGHHHHHHHHHHHGGHHHHHHHHHHHHHHHHHHHHHHHHHHHHHHHHHGHHHHHHHGGHHHHHGFHHGGH
@M05620:45:000000000-G6HP7:1:1101:8894:14925 1:N:0:175
ATCTCTATCTCCTAAAAACCTGTTTAGATTTGGAGATAGACCTTCAGGTTTTTCATCATTTTCTGCATGAATTATACATTGACCACGTTCCAGCGTGGTCAGTTTGCAGCATTCTGTTATTTTGTTTGACAGAGTGTCTTGTTGAGAACATATGTAGGACATGATTTTTTCCTGCAACAGGGAAAATAAAGTATAAGTTTTAAAGATTTATTCTTTAATAAAGGATCTCAAAGCCAGCTTTAGAAAAAGGA
+
>AABBFFFFFFFGGGGGGGGGGHHHHHHHHHHHGFFGHHHHHHHHHHHHHHGGHHHHHHHHHHHHHHHHGHHHHHHHHHHHFHHBGGHHHHHHHGEFGHHFFHHHHHGHHHHHHHHHHHHHHHHHHHHGHHHHHHHHHHHHHHHHHHHGFHGHHHHHGHHFGCFHHHHHGHHHHHEBGHGHGGHCCFGFGHHHHHHHGGHHG1=GGHHHHHHHHHHHHHFHHFHFHHHHHHHHHHHHGHHHHHHFHHHGGG
@M05620:45:000000000-G6HP7:1:1101:8905:14939 1:N:0:175
ATCTCTATCTCCTAAAAACCTGTTTAGATTTGGAGATAGACCTTCAGGTTTTTCATCATTTTCTGCATGAATTATACATTGACCACGTTCCAGCGTGGTCAGTTTGCAGCATTCTGTTATTTTGTTTGACAGAGTGTCTTGTTGAGAACATATGTAGGACATGATTTTTTCCTGCAACAGGGAAAATAAAGTATAAGTTTTAAAGATTTATTCTTTAATAAAGGATCTCAAAGCCAGCTTTAGAAAAAGGA
+
DDDDDFFFFFFFGGGGGGGGGGHHHHHHHHHHHHHHHHHHHHHHHHHHHHHGGHHHHIHHHHHHHHHHHHHHHHHHHHHHHHHHHHGHHHHHHHGGGGHHHHHHHHHHHHHHHHHHHHHHHHHHHHHHHHHHHHHHHHHHHHHHHHHHHHHHHHHHHHHHHHHHHHHHHGHHHHHHHHHHHGGHHHHHHHHHHHHHHFHHHHHHHHHHHHHHHHHHHHHHHHHHHHHHHHHHHHHHHGHHHHHHHHHHGGH
@M05620:45:000000000-G6HP7:1:1101:18208:14993 1:N:0:175
ATCTCTATCTCCTAAAAACCTGTTTAGATTTGGAGATAGACCTTCAGGTTTTTCATCATTTTCTGCATGAATTATACATTGACCACGTTCCAGCGTGGTCAGTTTGCAGCATTCTGTTATTTTGTTTGACAGAGTGTCTTGTTGAGAACATATGTAGGACATGATTTTTTCCTGCAACAGGGAAAATAAAGTATAAGTTTTAAAGATTTATTCTTTAATAAAGGATCTCAAAGCCAGCTTTAGAAAAAGGA
+
111>AFDDFFFFEGGDFGGGFC11B33AAFH111BG0GA1BB1FH1G1DBF/AF2DG2G2G2GA212A2ABAEAGAAAABFAFEECAAFGCEFGGG?/GH@GFHHHFHFFHDGHGHHHHHHHHHHHHHHHHHGHHHHHHHHHHHHHHHHHHHHHHHHHHHHHHHHHHHHGHHHHHHHHHHHGGHHHHHHHHHHHHHHHHHHHHHHHGHHHHHHHHHHHHHHHHHHHHHHHHHHHHHHGHHHHGFHHHHGGH
@M05620:45:000000000-G6HP7:1:1101:3517:15029 1:N:0:175
ATCTCTATCTCCTAAAAACCTGTTTAGATTTGGAGATAGACCTTCAGGTTTTTCATCATTTTCTGCATGAATTATACATTGACCACGTTCCAGCGTGGTCAGTTTGCAGCATTCTGTTATTTTGTTTGACAGAGTGTCTTGTTGAGAACATATGTAGGACATGATTTTTTCCTGCAACAGGGAAAATAAAGTATAAGTTTTAAAGATTTATTCTTTAATAAAGGATCTCAAAGCCAGCTTTAGAAAAAGGA
+
BBABAFFFFFFFGFGFFGFGGGHHHHHHHHHHHGHGHGHHHHHHFHGHHHHGGHHHHFHIHIHHHGFHHEHHHFHGFDGHHFGGCGFGHHHHHHGEFGGGDGGHHHGFHGFHHHHHHHGHHHHHFGHHFGFHFHDFFGHHGFGGGHFHHFHFHHGDHHFGFHHGHHHHHGHHHGFFFGFGHGGGHFHGFFGFFGGFGFGHGGGHHGHHHHHHHHHHHGHHGFHHGHGHFDFFHCCFGGHHHGHFFEFFGGF
@M05620:45:000000000-G6HP7:1:1101:3535:15033 1:N:0:175
ATCTCTATCTCCTAAAAACCTGTTTAGATTTGGAGATAGACCTTCAGGTTTTTCATCATTTTCTGCATGAATTATACATTGACCACGTTCCAGCGTGGTCAGTTTGCAGCATTCTGTTATTTTGTTTGACAGAGTGTCTTGTTGAGAACATATGTAGGACATGATTTTTTCCTGCAACAGGGAAAATAAAGTATAAGTTTTAAAGATTTATTCTTTAATAAAGGATCTCAAAGCCAGCTTTAGAAAAAGGA
+
ABBBCFFFFFFFGFFGGFEFGGFHHFHHHHHHHCHGHHHGHHHHHHHHHHHGGHFHHFHHHIIIIHGHHGHHHHHGHHHHHGHHFGGEGHHHHHGEGGFHFHGHHHHFHHFGHHHHGHGHHHHHGHHHFHFHHHFFFHHHHHHHHHGFHFGFHHHFHHHHFHHGHHHHHGHHHHHFFGFHHGGGGGHFFGHFFGGHHFHHHFFGHGHHHFHHHHHHFFHFGGHHHHHHHFFFHCCGGFHHHHHFFFFEFGF
@M05620:45:000000000-G6HP7:1:1101:24281:15039 1:N:0:175
ATCTCTATCTCCTAAAAACCTGTTTAGATTTGGAGATAGACCTTCAGGTTTTTCATCATTTTCTGCATGAATTATACATTGACCACGTTCCAGCGTGGTCAGTTTGCAGCATTCTGTTATTTTGTTTGACAGAGTGTCTTGTTGAGAACATATGTAGGACATGATTTTTTCCTGCAACAGGGAAAATAAAGTATAAGTTTTAAAGATTTATTCTTTAATAAAGGATCTCAAAGCCAGCTTTAGAAAAAGGA
+
CCCCCFFBFFFFGGGGGGGGGGHHHHHHHGHHHHHHHHHHHHHHHHHHHHHGGHHHHHHHHHHHHHHHHHHHHHHHHHHHHHHHHHGHHHHHHHGGGGHHHHHHHHHHHHHHHHHHHHHHHHHHHHHHHHHHHHHHHHHHHHHHHHHHHHHHHHHHHHHHHHHHGHHHHGHHHHGHHHHHHGGHHHHHHHHHHHHHHGHHHHHHHHHHHHHHHHHHHGHHHHHHHHHHHGHHHGHHHGHHHHHHHGHHGGH
@M05620:45:000000000-G6HP7:1:1101:3528:15051 1:N:0:175
ATCTCTATCTCCTAAAAACCTGTTTAGATTTGGAGATAGACCTTCAGGTTTTTCATCATTTTCTGCATGAATTATACATTGACCACGTTCCAGCGTGGTCAGTTTGCAGCATTCTGTTATTTTGTTTGACAGAGTGTCTTGTTGAGAACATATGTAGGACATGATTTTTTCCTGCAACAGGGAAAATAAAGTATAAGTTTTAAAGATTTATTCTTTAATAAAGGATCTCAAAGCCAGCTTTAGAAAAAGGA
+
ABAAAFDFFD5DGGFFGFEGGGGHHHHGHHHHHFHBFHHHFHHHHHHHHHHGGHHHHHHHHHHHBHHHHGHHHHHHGHHHHHHHHHEHFHHHHHGEGCHFHHGHHHGGHFFHGHHFHGHHHHHHHFHHHHGGHGGHHHHHHHHEHFHHFFHHHHHGGHFHHH1GHHHHHCHHHHGHFHHHH//</?GGGFFFFFFEG1>G1GC1BGGGFHHFHGHHHFHFHHF0FHHHGHHHFHHHHGHHH0:0GFCGGCG
@M05620:45:000000000-G6HP7:1:1101:24278:15057 1:N:0:175
ATCTCTATCTCCTAAAAACCTGTTTAGATTTGGAGATAGACCTTCAGGTTTTTCATCATTTTCTGCATGAATTATACATTGACCACGTTCCAGCGTGGTCAGTTTGCAGCATTCTGTTATTTTGTTTGACAGAGTGTCTTGTTGAGAACATATGTAGGACATGATTTTTTCCTGCAACAGGGAAAATAACGTATAAGTTTTAAAGATTTATTCTTTAATAAAGGATCTCAAAGCCAGCTTTAGAAAAAGGA
+
BBAAAFFFFFFFGBGBGFEGGGHHHFHHHGHHGHGHHGHFGHHHHHHHHHHGGGHHH5GHGHGHHHHHHHHHHHGHHHHHHHHHHHFHHHHFHHGF?FHHHHHHHHHHHHHHHHHGHHHHHGHHHHHHGHFHBHHHHHHHHHHHHHHHHGHFHFH4BDDHFHHHHHHHHGHHHHHGHHGHHGGHHFF<F1?GFHHEHHHFHHFFGHHHGHHHGGHHH0DD=DHDFHHHHHBGFHHEGEHHHHFFFCG.D.9
@M05620:45:000000000-G6HP7:1:1101:20300:15080 1:N:0:175
AAACCAAGCAGACACTCACCGCCAGAAGACATGAGGTCAGCTAGATCGGAAGAGCACACGTCTGAACTCCAGTCACAGAAGACCATCTCGTATGCCGTCTTCTGCTTGAAAAAAAAAAAAAAAAAAAAGAAAGAAAGAAGAAAAGACTTTCACAATTAGACATGAGAAAAAAAAAGCTCAAAGCCCACCTTATACCCAGAACTCAGGGCGAGACAGTGACCGATCAGGGGGTCGGTAAAGGGAGTGGTCAC
+
DDCCDCCFDFFFGGGGGGGGGGGGGHHHGHHHHHHHHHHHHHHHHHHHGGGGHHHHHHHGGHHGHHHHHHHHHHHHHHHGHHHHHHCGHHFGHHHHGGGHGHHHHHHH0FGFHGGGGG<>><-<-<<-..::0/:C0/./0////./0000000000000000;;0:00/;----9.000000/..:.;.000:000;..//00;0/..----.//0:000---;.00.---.---;.00:..;:..0000
@M05620:45:000000000-G6HP7:1:1101:24442:15087 1:N:0:175
CATCCTGACCCTGAAGTACCCGGCTTGATTTCTGACATTAGATCGGAAGAGCACACGTCTGAACTCCAGTCACAGAAGACCATCTCGTATGCCGTCTTCTGCTTGAAAAAAAAAAAAAAACAAAAACGAAAACTAGAAATACATAGATCTAAAATGATAAACAAAGTACAAATAAAAAAATATGAAAAAATAAAATAGAATTAGATTGATGTAGAGAGCTGAAATGAGGTAACTATAGTAAGAACGATGAT
+
BCBCCFFFFFFFGGGGGGGGGGGGGGGHHHHHHHHHHHHHHHHHHGGEGHHHHHHHGHHHGHHHHHHHHHHHHHHHHHHHHGGFGHHGEHHHHGEGHGHHHHHHHHHHGHGGGGG>></<//?<<..-...-/00000000<0000000<0000000<000:0../;;0000000009--.0000000.-.000000000000000009;0000000..000:000:0//00;000009000:0/....00
@M05620:45:000000000-G6HP7:1:1101:23036:15115 1:N:0:175
ATCTCTATCTCCTAAAAACCTGTTTAGATTTGGAGATAGACCTTCAGGTTTTTCATCATTTTCTGCATGAATTATACATTGACCACGTTCCAGCGTGGTCAGTTTGCAGCATTCTGTTATTTTGTTTGACAGAGTGTCTTGTTGAGAACATATGTAGGACATGATTTTTTCCTGCAACAGGGAAAATAAAGTATAAGTTTTAAAGATTTATTCTTTAATAAAGGATCTCAAAGCCAGCTTTAGAAAAAGGA
+
CDDCCFFFFFFFGGGGGGGGGGHHHHHHHHHHHHHHHHHHHHHHHHHHHHHGGHHHHIHHHIIIHHHHHHHHHHHHHHHHHHHHHHGHHHHHHHGGGGHHHHHHHHHHHHHHHHHHHHHHHHHHHHHHGHHHHHGHHHHHHHHHHHHHHHHHHHHHHHHHHHHHHHHHHGHHHHGHHHHHHGECHHHHHHHHHHHHHGHHHHHHHHHHHHHHHHHHHHHHHHHGHHHHHGHHHHHHHGHHHHGHHHHHGGH
@M05620:45:000000000-G6HP7:1:1101:28423:15155 1:N:0:175
ATCTCTATCTCCTAAAAACCTGTTTAGATTTGGAGATAGACCTTCAGGTTTTTCATCATTTTCTGCATGAATTATACATTGACCACGTTCCAGCGTGGTCAGTTTGCAGCATTCTGTTATTTTGTTTGACAGAGTGTCTTGTTGAGAACATATGTAGGACATGATTTTTTCCTGCAACAGGGAAAATAAAGTATAAGTTTTAAAGATTTATTCTTTAATAAAGGATCTCAAAGCCAGCTTTAGAAAAAGGA
+
BBBBBFFFFFFFGGGGGFEGGGHHHHHHHHHHHHHHHHHGHHHHHHHHHHHGGHHHGHHHHHHHFGHGHHHHHHHHHHGHHHHHHHGHHHHHHHGGGGHHHHHHHHHHHHHHGHHHHHFHHHHHHHHHHHHHHHHHHHHHHHHHGGHHHHHHHHHHHHHHHHHHHHHHHGHHHHHHFHHHHGGHHHHGHHHHHHHHHFGHHHHHHGHHHGHHHHHHHHHHHHHHGHHHHHHHHHHHHGHHHHGHGHHGGGG
@M05620:45:000000000-G6HP7:1:1101:4208:15159 1:N:0:175
AGATTACTGCAACAGTTCCCCCTGGACCTGGAAAAGTTTCTTGCCTGGCTTACAGAAGCTGAAACAACTGCCAATGTCCTACAGGATGCTACCCGTAAGGAAAGGCTCCTAGAAGACTCCAAGGGAGTAAAAGAGCTGATGAAACAATGGCAAGTAAGTCAGGCATTTCCGCTTTAGCACTCTTGTGGATCCAATTGAACAATTCTCAGCATTTGTACTTGTAACTGACAAGCCAGGGACAAAACAAAGAT
+
BBCCCFFFFFFFGGGGGGGGGGGGCHHHHHHHHHHHFGHHHHHHHHHHGHHHHHHHHHHHHGHHHHHHHHHHHHHHHHHHHHHH3FGHHHHHHHGGGGHHHHBGHHHHGHHHHHHHHHHHHHHGGFGGHHHHHGHHHHHHHGHHHHHHHHHHHGHHHHHHHHHGHHHHHHGGGGGGGHHHHHHHHHHGHHHHHHHHHHHHHHHHHHHHHHHHHGHHHFGHHHHGHHHHHHHHGGGGGGGG?FGGGGGGGFG
@M05620:45:000000000-G6HP7:1:1101:3880:15180 1:N:0:175
ATCTCTATCTCCTAAAAACCTGTTTAGATTTGGAGATAGACCTTCAGGTTTTTCATCATTTTCTGCATGAATTATACATTGACCACGTTCCAGCGTGGTCAGTTTGCAGCATTCTGTTATTTTGTTTGACAGAGTGTCTTGTTGAGAACATATGTAGGACATGATTTTTTCCTGCAACAGGGAAAATAAAGTATAAGTTTTAAAGATTTATTCTTTAATAAAGGATCTCAAAGCCAGCTTTAGAAAAAGGA
+
AAA??FFFFFFFGGGGGGFGGGGGHHHHGHFHGEFGHHHHHHHHHHHHHHHGGGHHHFHFHHHHHGBGHFGHHHHHFGHGEFFFGHGGFHHHHHGEFGFHFHHHHHGHHGHHHHHHHHHHHHHHHHHHGHHHHHHGGHHHHHHHHHHHHGHHHHHGHHHGFHHHHHHHHCHHHHGHHHHHHGGHHHHHGGHGGHHHGGHGHHGHHHHHHHHHGHHHHHHHGGFHFHHHHGFFH<GHGGHHHHHGFGGHGG;
@M05620:45:000000000-G6HP7:1:1101:22644:15193 1:N:0:175
ATCTCTATCTCCTAAAAACCTGTTTAGATTTGGAGATAGACCTTCAGGTTTTTCATCATTTTCTGCATGAATTATACATTGACCACGTTCCAGCGTGGTCAGTTTGCAGCATTCTGTTATTTTGTTTGACAGAGTGTCTTGTTGAGAACATATGTAGGACATGATTTTTTCCTGCAACAGGGAAAATAAAGTATAAGTTTTAAAGATTTATTCTTTAATAAAGGATCTCAAAGCCAGCTTTAGAAAAAGGA
+
CCCCCFFFFFFFGGGGGGGGGGHHHHHHHHHHHHHHHHHHHHHHHHHHHHHGGHHHHHHHHIHIIHHHHHHHHHHHHHHHHHHHHHGHHHHHHHGGGGHHHHHHHHHHHHHHHHHHHHHHHHHHHHHHHHHHHHHHHHHHHHHHHHHHHHHHHHHHHHHHHHHHHHHHHGHHHHHHHHHHHGGHHHHHHHHHHHHHHHHHHHHHHHHHHHHHHHHHHHHHHHHHHHHHHHHHHHHHHGHHHHHHHHHHGGH
@M05620:45:000000000-G6HP7:1:1101:3895:15196 1:N:0:175
ATCTCTATCTCCTAAAAACCTGTTTAGATTTGGAGATAGACCTTCAGGTTTTTCATCATTTTCTGCATGAATTATACATTGACCACGTTCCAGCGTGGTCAGTTTGCAGCATTCTGTTATTTTGTTTGACAGAGTGTCTTGTTGAGAACATATGTAGGACATGATTTTTTCCTGCAACAGGGAAAATAAAGTATAAGTTTTAAAGATTTATTCTTTAATAAAGGATCTCAAAGCCAGCTTTAGAAAAAGGA
+
DDCDDFFFFFFFGGGGGGGGGGHHHHHHHHHHHFHHHHHHHHHHHHHHHHHGGHHHHIHHHHHIHHHHHHHHHHHHHHHHHHHHHHGHHHHHHHGGGGHHHHHHHHHHHHHHHHHHHHHHHHHHHHHHHHHHHHHHHHHHHHHHHHHHHHHHHHHHHHHHHHHHHHHHHGHHHHHHHHHHHGGHHHHHHHHHHHHHHHHHHHHHHHHHHHHHHHHHHHHHHHHHHHHHHHHHHHHHHGHHHHHFHHHHGGH
@M05620:45:000000000-G6HP7:1:1101:22630:15207 1:N:0:175
ATCTCTATCTCCTAAAAACCTGTTTAGATTTGGAGATAGACCTTCAGGTTTTTCATCATTTTCTGCATGAATTATACATTGACCACGTTCCAGCGTGGTCAGTTTGCAGCATTCTGTTATTTTGTTTGACAGAGTGTCTTGTTGAGAACATATGTAGGACATGATTTTTTCCTGCAACAGGGAAAATAAAGTATAAGTTTTAAAGATTTATTCTTTAATAAAGGATCTCAAAGCCAGCTTTAGAAAAAGGA
+
DDCDDFFFFFFFGGGGGGGGGGHHHHHHHHHHHHHHHHHHHHHHHHHHHHHGGHHHHHHIHHIHIHHHHHHHHHHHHHHHHHHHGHGHHHHHHHGGGGHHHHHHHHHHHHHHHHHHHHHHHHHHHHHHHHHHHHHHHHHHHHHHHHHHHHHHHHHHHHHHHHHHHHHHHGHHHHHHHHHHHGGHHHHHHHGHHHHHHHHHHHHHHHHHHHHHHHHHHHHHFHHHHHHHHHHHHHHHHGHHHHGGHHHHGGH
@M05620:45:000000000-G6HP7:1:1101:4861:15243 1:N:0:175
TACCTGTACTGGGGAAGCATTTGAATATCCCCCCATGGTGATGGGGACGGAGAACTGCTCCATAAACACAGGCAACGTGCCTAACTTTCCCGGGAAGATGAAGTCAAAGAGCGACCACAGCTCTCGGAGGTTATTTTGCATCGGTGAGCCAGACAGAATGATCCGATGAGGGGTGCGAAACTATTTGAGGAAAGGAAGCACCTTTTTATTAAATTTACCTTTTAGCAATCGCCATTCCTACCCTAAAGATC
+
CCCCCFFFFFFFGGGGGGGGGGHHHHHHHHHGGGGHHHFGHHHHHGGGGGGGGHHHHHHHHGHHHHHHHHHHGGHHGHHHHHHHHHHHHHHGGGGGGHHHHHHHHHHHHHHHGGGGGHHHHHHHHGGGGGGHHHHHHHHGHHGGGGGHHHGHHGHHHHHHHHHHHGGGHHHGGFEGGGGGGGGGGGGGGFEFFGGGGGGFFFFFFFFFFFFFFFFFFFBFFFFFFFFFFFFFFFFFFFFFFFFFFFFFFFF
@M05620:45:000000000-G6HP7:1:1101:28364:15285 1:N:0:175
AAACCAAGCAGACACTCACCGCCAGAAGACATGAGGTCAGCTAGATCGGAAGACACACGTCTGAACTCCAGTCACAGAAGACCATCTCGTATGCCGTCTTCTGCTTGAAAAAAAAAAAAAACAAAAAACTGAGTATGAAATCAATATCTTAACTCGTAGACGATACAAGCATACGTTACACAGGTCACGTCTTCGTAGCACGTTTTCGACACACACCCACCGTACAGATCGTCTCTCACGCTCGTGTGTTT
+
DDDCDCCFDFFFGGGGGGGGGGGGGHHHHHHHHHHHGHHHHHHHHHHHGGGGHHHHHGGHHHGHHHHHHHHHHHHHHHHHHHHHHHHHHG1GHHHGGGHGHHHHHHHGGHHHGGG@D<>////.00.<.11<0000000000<000000000000.....0.-<.-000./000.0:/.<00..0000.../.0./<.<00-.</.0-...9/............<0000./../0000....<-.<..//
@M05620:45:000000000-G6HP7:1:1101:4629:15370 1:N:0:175
TACCTGTACTGGGGAAGCATTTGAATATCCCCCCATGGTGATGGGGACGGAGAACTGCTCCATAAACACAGGCAACGTGCCTAACTTTCCCGGGAAGATGAAGTCAAAGAGCGACCACAGCTCTCGGAGGTTATTTTGCATCGGTGAGCCAGACAGAATGATCCGATGAGGGGTGCGAAACTATTTGAGGAAAGGAAGCACCTTTTTATTAAATTTACCTTTTAGCAATCGCCATTCCTACCCTAAAGATC
+
DDDDCFFFFFFFGGGGGGGGGGHHHHHHHHHGGGGHHHGHHHHHHGGGGGGGGHHHHHHHHHHHHHHHHHHHGHHHGHHHHHHHHHHHHHHGGGGGGHHHHHHHHHHHHHHHGGGGGHHHHHHHHGGGGGGHHHHHHHHGHHGGGGGHHHHHHGHHHHHHHHHHHGGGHHHGGGGGGGGGGGGGGHGGFFFGGGGGGGGGGFFFFFFFFHFFFFFFFFFFFFFFFFFFFFFFFFFFFFFFFFFFFFFFFFF
@M05620:45:000000000-G6HP7:1:1101:26710:15374 1:N:0:175
CATCCTGACCCTGAAGTACCCCGGCTTGATTTCTGACATTAGATCGGAAGAGCACACGTCTGAACTCCAGTCACAGAAGACCATCTCGTATGCCGTCTTCTGCTTGAAAAAAAAAAAACAACAAAAATCACACTACAGAATGCTTTGGTCGCAACCTACTCAACAAGAAATCATCCCAGTTACGGCAGCCTACTCCTGCACTCTTCCCAGCGTGCACCACCGTACAACACCCAATCCTACGCTCTCTATTC
+
CCCCCFFFFFFFGGGGGGGGGGGGGGGGHHHHHFDDGGHHHHHHHHGGGGHHHHHHHGHHHGHHHHHHHHHHHHHFHHHHHHHHHHHGGGHHGHGGGGGHHHHHHHHHHHHFFEG?></?////0?/011111000111111111110<0---.-./0/0000/0.///:000000.0000;0..99-../;/000000/00/0000/00.-....0/........00......///090.-...000000
@M05620:45:000000000-G6HP7:1:1101:12587:15377 1:N:0:175
CATCCTGACCCTGAAGTACCCCGGCTTGATTTCTGACATTAGATCGGAAGAGCACACGTCTGAACTCCAGTCACAGAAGACCATCTCGTATGCCGTCTTCTGCTTGAAAAAAAAAAAACCCACACATTCACCACTCTTATTCCCCCCTCTCCCCTCATCCCTTCCTTTCCCCTTTCTCCCTCTTCTTTCTCCCCTTCCCCCCTCCTCCCCCTTTTTCCTTGTCCCTCCCCCCCCCTCTCCACCCCCCCGCC
+
BCBCCFFFFFFFGGGGGGGGGGGGGGGFGHHHHHHGHHHHHHGHHHGGGGHHHHHHHGGHHGHHHHHHHHGHHHGEBGGFHHHHFFHHFFHFHHGGGHGHFHHHHGFHHHHGGGGF//<?/////?11?11F1>1<<1111>GGG.C-./<</:/;.00;;00::C00;G0;/909=FBB/;/0000000=F/A/./:/:AF>.;99/;;.-./;9BF////99;/.:;.;-;:;-../;/:..@B=D---
@M05620:45:000000000-G6HP7:1:1101:15584:15391 1:N:0:175
ATCTCTATCTCCTAAAAACCTGTTTAGATTTGGAGATAGACCTTCAGGTTTTTCATCATTTTCTGCATGAATTATACATTGACCACGTTCCAGCGTGGTCAGTTTGCAGCATTCTGTTATTTTGTTTGACAGAGTGTCTTGTTGAGAACATATGTAGGACATGATTTTTTCCTGCAACAGGGAAAATAAAGTATAAGTTTTAAAGATTTATTCTTTAATAAAGGATCTCAAAGCCAGCTTTAGAAAAAGGA
+
AAABBFFFFFFFGGGGGGGGGGGGHHHHHHHHHGCHHHHHHHHHHHHGHHHGGHGHHHHHHHHHHHHHHHHHHHHHHHHHHHHHHHGGFHHHHHGFGGHHHHHHHHHGFHHHHHHHHHHHHHHGHHHHGHHHHHHHHHHHFHHHHHHFHGHHHFFGFFFHFHGFGHHFFCFHHHHHFHHHGGGHHGHHFBDGFGH1FGHFHHFHHHHHGHHHHHHHHHHHHHHBFHHHGHHHHHFFHGHHHHGGFFHEG?G
@M05620:45:000000000-G6HP7:1:1101:15606:15407 1:N:0:175
ATCTCTATCTCCTAAAAACCTGTTTAGATTTGGAGATAGACCTTCAGGTTTTTCATCATTTTCTGCATGAATTATACATTGACCACGTTCCAGCGTGGTCAGTTTGCAGCATTCTGTTATTTTGTTTGACAGAGTGTCTTGTTGAGAACATATGTAGGACATGATTTTTTCCTGCAACAGGGAAAATAAAGTATAAGTTTTAAAGATTTATTCTTTAATAAAGGATCTCAAAGCCAGCTTTAGAAAAAGGA
+
ABBCCFFFFFFFGGGGGGGGGGHHHHHHHHHHHHFHHHHHHHHHHHGHHHHGGHHHHHHHHHHHHHHHHHHHHHHHHHHHHHHHHHGHHHHHHHGGGGHHHHHHHHHHHHHHHHHHHHHHHHHHHHHHGHFHHHGHHHHHHGHHHHFHHHEGHHHHHHHHHHHHHHHHHGHHHHGHHHHHHGGHHHHHHHHHHHHFHHGHHHHFHHHHHHHHHHHHHHHHHHGBHHHHHHHHHHHHHGHHHHHHHFHH?GH
@M05620:45:000000000-G6HP7:1:1101:15588:15410 1:N:0:175
ATCTCTATCTCCTAAAAACCTGTTTAGATTTGGAGATAGACCTTCAGGTTTTTCATCATTTTCTGCATGAATTATACATTGACCACGTTCCAGCGTGGTCAGTTTGCAGCATTCTGTTATTTTGTTTGACAGAGTGTCTTGTTGAGAACATATGTAGGACATGATTTTTTCCTGCAACAGGGAAAATAAAGTATAAGTTTTAAAGATTTATTCTTTAATAAAGGATCTCAAAGCCAGCTTTAGAAAAAGGA
+
CDDDDFFFFFFFGGGGGGGGGGHHHHHHHHHHHHHHHHHHHHHHHHHHHHHGGHHHHHHHHHHIHHHHHHHHHHHHHHHHHHHHGHGHHHHHHHGGGGHHHHHHHHHHHHHHHHHHHHHHHHHHHHHHHHHHHHHHHHHHHHHHHHHHHHHHHHHHHHHHHHGHHHHHHGHHHHHHHHHHHGGHHHGHHHHGHHHHHHHHHHHHHHHHHHHHHHHHHHHHHHGHHHHHHHHHGHHHHGHHHHHHHHHHGGH
@M05620:45:000000000-G6HP7:1:1101:18873:15448 1:N:0:175
TACCTGTACTGGGGAAGCATTTGAATATCCCCCCATGGTGATGGGGACGGAGAACTGCTCCATAAACACAGGCAACGTGCCTAACTTTCCCGGGAAGATGAAGTCAAAGAGCGACCACAGCTCTCGGAGGTTATTTTGCATCGGTGAGCCAGACAGAATGATCCGATGAGGGGTGCGAAACTATTTGAGGAAAGGAAGCACCTTTTTATTAAATTTACCTTTTAGCAATCGCCATTCCTACCCTAAAGATC
+
DDDDCFFFFFFFGGGGGGGGGGHHHHHHHHHGGGGHHHGHHHHHHGGGGGGGGHHHHHHHHHHHHHHHHHHHGHHHGHHHHHHHHHHHHHHGGGGGGHHHHHHHHHHHHHHHGGGGGHHHHHHHHGGGGGEHHHHHHHHGHHGGGGGHHHHHHGHHHHHHHHHHHGGGHHHGGGGGGGGGGHGHHHHGGGGGGGGGGFGFFFFFFFFFHHHFFFFFFFFFFFFFFFFFFFFFFFFFFFFFFFFFFFFFFFF
@M05620:45:000000000-G6HP7:1:1101:18890:15459 1:N:0:175
TACCTGTACTGGGGAAGCATTTGAATATCCCCCCATGGTGATGGGGACGGAGAACTGCTCCATAAACACAGGCAACGTGCCTAACTTTCCCGGGAAGATGAAGTCAAAGAGCGACCACAGCTCTCGGAGGTTATTTTGCATCGGTGAGCCAGACAGAATGATCCGATGAGGGGTGCGAAACTATTTGAGGAAAGGAAGCACCTTTTTATTAAATTTACCTTTTAGCAATCGCCATTCCTACCCTAAAGATC
+
AAAABFFFFFFFGFAEGGFGGGHGHHHHHHHGGGGHHHHHHHHHHGGGGGGGGHHHHHHHHHHHHHHHHHHHGHHHGHHHGHHFGHHHHHHGGGGGGHHH4EHHGHHHFHGHGGGGGHHHHHHGHGGGGGEHHHHHHHHHHHGGGGGHHHHHGGHG/CGGDGHGHGCAGHHGGEDGGGGGGGEFFGGFEB0CFGGFF.CFGFFFFFFFFFFFFBFFB9FFFFFFFFFFFFFFFFFFFBFFFFFFFFFBFFF
@M05620:45:000000000-G6HP7:1:1101:28196:15480 1:N:0:175
AGATTACTGCAAAGTTCCCCCTGGACCTGGAAAAGTTTCTTGCCTGGCTTACAGAAGCTGAAACAACTGCCAATGTCCTACAGGATGCTACCCGTAAGGAAAGGCTCCTAGAAGACTCCAAGGGAGTAAAAGAGCTGATGAAACAATGGCAAGTAAGTCAGGCATTTCCGCTTTAGCACTCTTGTGGATCCAATTGAACAATTCTCAGCATTTGTACTTGTAACTGACAAGCCAGGGACAAAACAAAGATC
+
BBBBBFFFDF@FGGGGGGGGGGGHFHHHHHHHHHHHHHHHHHHHHHHHHHHHHHHHHHHHHHHHHHHHHHHHHHHHHHHHHHHHHHHHHHHHHGGG1FHHHHHHHHHGHHHHHHHHHHHHHHCFHGGHHDGHGHHHHHHHH3FGHHHHGHHHGHHHHHHHHHHHHHHHHGGGGGHHHHHHHHHHHHFHHHHHHHHGHGHGCGHHHHFHHHHHHHHHGHHGCHCGHHGHHHHHGHGEGGGGFGFGGGGGGGG
@M05620:45:000000000-G6HP7:1:1101:28209:15492 1:N:0:175
AGATTACTGCAAAGTTCCCCCTGGACCTGGAAAAGTTTCTTGCCTGGCTTACAGAAGCTGAAACAACTGCCAATGTCCTACAGGATGCTACCCGTAAGGAAAGGCTCCTAGAAGACTCCAAGGGAGTAACAGAGCTGATGACACAATGGCAAGTAAGTCAGGCATTTCCGCTTTAGCACTCTTGTGGATCCAATTGAACACTTCTCAGCATTTGTACTTGTACCTGACAAGCCAGGGACAAAACAAAGATC
+
AA?AAFFF@D1@1BFGGGGGGGGHHGHHHHHC1FGGGHHHHHHHHHHHHHHHHHHHHHHHHHHHHHHGHHHG1FGHHHHHHHHBFGHHHHHHHGEE/BGGH0GFGHHGHHHGHHHHHHHHHH/EHGEHH2FHHHHHHHHHH1BFFFGHFHHEGHHHHHHHHFGHHHHHHGGGGGHHHFHHHHGHDGAHHHHHHHHHGHGH/DGHHHFHHDHHHHHHGHGHFG0CGHGGHHGEGGGEFGGG.BFGGGGGGGG
@M05620:45:000000000-G6HP7:1:1101:4026:15494 1:N:0:175
ATCTCTATCTCCTAAAAACCTGTTTAGATTTGGAGATAGACCTTCAGGTTTTTCATCATTTTCTGCATGAATTATACATTGACCACGTTCCAGCGTGGTCAGTTTGCAGCATTCTGTTATTTTGTTTGACAGAGTGTCTTGTTGAGAACATATGTAGGACATGATTTTTTCCTGCAACAGGGAAAATAAAGTATAAGTTTTAAAGATTTATTCTTTAATAAAGGATCTCAAAGCCAGCTTTAGAAAAAGGA
+
CCCCDFFFFFFFGGGGGGGGGGHHHHHHHHHHHGHHHHHHHHHHHHHHHHHGGHHHHHHHIHHIHHHHHHHHHHHHHHHHHHHHHHGHHHHHHHGGGGHHHHHHHHHHHHHHHHHHHHHHHHHHHHHHHHHHHHHHHHHHHHHGHHHHHHHHHHHHHGHHHHHHHHHHHGHHHHHHHHHHGGGHHHHHHGHHHHHHHHHHHHHHHHHHHHHHHHHHHHHHHHHHHHHHHGHHHHHHHGHHHHHHHHHHGGH
@M05620:45:000000000-G6HP7:1:1101:4021:15511 1:N:0:175
ATCTCTATCTCCTAAAAACCTGTTTAGATTTGGAGATAGACCTTCAGGTTTTTCATCATTTTCTGCATGAATTATACATTGACCACGTTCCAGCGTGGTCAGTTTGCAGCATTCTGTTATTTTGTTTGACAGAGTGTCTTGTTGAGAACATATGTAGGACATGATTTTTTCCTGCAACAGGGAAAATAAAGTATAAGTTTTAAAGATTTATTCTTTAATAAAGGATCTCAAAGCCAGCTTTAGAAAAAGGA
+
CCDDDFFFFFFFGGGGGGGGGGHHHHHHHHHHHHHHHHHHHHHHHHHHHHHGGHHHHHHHHIIHIHHHHHHHHHHHHHHHHHHHHHGHHHHHHHGGGGHHHHHHHHHHHHHHHHHHHHHHHHHHHHHHHHHHHHHHHHHHHHHHHHHHHHHHHHHHHHHHHHHHHHHHHGHHHHHHHHHHHGGHHHHHHHHHHHHHHHHHHHHHHHHHHHHHHHHHHHHHHHHHHHHHHHHHHGHHHGHHHHHHHHHHGGH
@M05620:45:000000000-G6HP7:1:1101:21641:15539 1:N:0:175
TACCTGTACTGGGGAAGCAATCGCCATTCCTACCCTAAAGATCGGAAGAGCACACGTCTGAACTCCAGTCACAGAAGACCATCTCGTATGCCGTCTTCTGCTTGAAAAAAAAAAAAAATAAAAAAACAACCTCAGTAAAACACTCACCTGAGAAACAAGATGCGAGACAGAGAAACCGTAACGCGCATCTTACGCTCAAGGCCCTCCACCGCCAAACCAGCCATCGCAGCCCCCTTTCAAGCTCTCCCTCC
+
CCCCCFFFFFFFGGGGGGFGGGGGGGGHHHHHHHHHHHHHHHHHGGGGHHHHHHHGHHHGHHHHHHHHHHHHHHHHHHHHHHHHHHGGHHHHGGGHGHHHGHHHGHHHHGGGGG</>/01?111/-...<.0000000000..0//0.0///:00//./;000-;--.////:00/.-.....----;-0000.....000.:..../;:.-:--/.......00....-...;-.0000000090////9
@M05620:45:000000000-G6HP7:1:1101:26476:15542 1:N:0:175
TACCTGTACTGGGGAAGCATTTGAATATCCCCCCATGGTGATGGGGACGGAGAACTGCTCCATAAACACAGGCAACGTGCCTAACTTTCCCGGGAAGATGAAGTCAAAGAGCGACGGAGGTTATTTTGCATCGGTGAGCCAGACAGAATGATCCGATGAGGGGTGCGAAACTATTTGAGGAAAGGAAGCACCTTTTTATTAAATTTACCTTTTAGCAATCGCCATTCCTACCCTAAAGATCGGAAGAGCAC
+
CCCCCFFFFFFFGGGEGGGGGGHHHHHHHHHGGGGHHHFGHHHHHGGGGGGGGHHHHHHHHHHHHHHHHHHHGHHHGHHHHHHHHHHHHHHGGGGGGHHHHGHHHHHHHHHHGGGGGGGGGHHHHHHHHHHHGGGGGHHHHHHGHHHHHHHHHHHEGGHHHGGEGGGGEGGGFGGGGGGGGGGGGGGGGGGEFFGGGFGFFFFFFFFFFFFFFFFFFFFFFFFFFFFFFFFFFFFFFFFFFFFFFFEFFFA
@M05620:45:000000000-G6HP7:1:1101:29640:15569 1:N:0:175
TACCTGTACTGGGGAAGCATTTGAATATCCCCCCATGGTGATGGGGACGGAGAACTGCTCCATAAACACAGGCAACGTGCCTAACTTTCCCGGGAAGATGAAGTCAAGAGCGACCACAGCTCTCGGAGGTTATTTTGCATCGGTGAGCCAGACAGAATGATCCGATGAGGGGTGCGAAACTATTTGAGGAAAGGAAGCACCTTTTTATTAAATTTACCTTTTAGCAATCGCCATTCCTACCCTAAAGATCG
+
1AAAABFFFFDFG?CEEAGFGGHDFFGFHHHGFGGHFHHHFHGBECAEEGCEEEHGGHGHFCDGHHHGHHHHGHHH/F>?/DFGHDHFFHHCGGGCEA11GG1BBGGF1FEEECGGHHFGHHHFGGCGG?FFGGGHDDFGHCEFGFGHHHHFGHHGHD0DGHEGGGGCFHF-.:.9A@A?FBBFBGGFEEFBC9;;A?BFAFFFFFFFB/999/;BBFBF9BF//9B9/-;BAABFFFFF-FBFBF/;FF-
@M05620:45:000000000-G6HP7:1:1101:29656:15583 1:N:0:175
TACCTGTACTGGGGAAGCATTTGAATATCCCCCCATGGTGATGGGGACGGAGAACTGCTCCATAAACACAGGCAACGTGCCTAACTTTCCCGGGAAGATGAAGTCAAGAGCGACCACAGCTCTCGGAGGTTATTTTGCATCGGTGAGCCAGACAGAATGATCCGATGAGGGGTGCGAAACTATTTGAGGAAAGGAAGCACCTTTTTATTAAATTTACCTTTTAGCAATCGCCATTCCTACCCTAAAGATCG
+
CCCCCFFFFFFFGGGGGGGGGGHHHHHHHHHGGGGHHHGHHHHHHGGGGGGGGHHHHHHHHHHHHHHHHHHHGHHHGHHHHHHHHHHHHHHGGGFGGHHHHHHHHHHHFHHGGGFGHHHHHHGHBE?CGCHHHHHHHHGHHGGGGGHHFHHHGHHHHHGHHHHHGGGHHHGCCADDAAFGGFFGFGFFGFGGC;:;FGFGEFFFFFFFFFFFFFFFFFFFFFFFFFFFFFFF.AFFFFFFAFFFFFFFFFA
@M05620:45:000000000-G6HP7:1:1101:23263:15593 1:N:0:175
CATCCTGACCCTGAAGTACCCCGGCTTGATTTCTGACATTAGATCGGAAGAGCACACGTCTGAACTCCAGTCACAGAAGACCATCTCGTATGCCGTCTTCTGCTTGAAAAAAAAAAAAAAAAATAAATAAATCAAAATAAAAGCCTGCTCACAACTATAGTCTTCCGGACGAACTCATGTTTAGTCATCCTAAATCTCGAGTCAAATAAGTAAAGACCACAACTGCAGACTATAGACACAAAACACAGAAT
+
DDDDDFFFFFFFGGGGGGGGGGGGGGGGHHHHHHHHHHHHHHHHHHGGGGHHHHHHHGHHHGHHHHHHHHHHHHHHHHHHHHHHHHHHGGHHHHGGGHGHHHHHHHHHHHHGGGGCB<///--0<111000000<00000000..<..000000.0:000000000.-.-----.0000000<000000000000000.<.0/0000000000000///...<0/0000.<0000000</........000
@M05620:45:000000000-G6HP7:1:1101:27676:15601 1:N:0:175
ATCTCTATCTCCTAAAAACCTGTTTAGATTTGGAGATAGACCTTCAGGTTTTTCATCATTTTCTGCATGAATTATACATTGACCACGTTCCAGCGTGGTCAGTTTGCAGCATTCTGTTATTTTGTTTGACAGAGTGTCTTGTTGAGAACATATGTAGGACATGATTTTTTCCTGCAACAGGGAAAATAAAGTATAAGTTTTAAAGATTTATTCTTTAATAAAGGATCTCAAAGCCAGCTTTAGAAAAAGGA
+
DCCCCFFFFFFFGGGGGGGGGGHHHHHHHHHHHHHHHHHHHHHHHHHHHHHGGHHHHIHHHHIIHHHHHHHHHHHHHHHHHHHHHHGHHHHHHHGGGGHHHHHHHHHHHHHHHHHHHHHHHHHHHHHHHHHHHHHHHHHHHHHHHHHHHHHHHHHHHHHHHHHHHHHHHGHHHHHHHHHHHGGHHHHHGHHHHHHHHHHHHHHHHHHHHHHHHHHHHHHHHHHHHHHHHHHHHHHHHGHHHHGHHGHHGGH
@M05620:45:000000000-G6HP7:1:1101:20596:15601 1:N:0:175
ATCTCTATCTCCTAAAAACCTGTTTAGATTTGGAGATAGACCTTCAGGTTTTTCATCATTTTCTGCATGAATTATACATTGACCACGTTCCAGCGTGGTCAGTTTGCAGCATTCTGTTATTTTGTTTGACAGAGTGTCTTGTTGAGAACATATGTAGGACATGATTTTTTCCTGCAACAGGGAAAATAAAGTATAAGTTTTAAAGATTTATTCTTTAATAAAGGATCTCAAAGCCAGCTTTAGAAAAAGGA
+
CCCCCFFFFFFFGGGGGGGGGGHHHHHHHHHHHHHHHHHHHHHHHHHHHHHGGHHHHHHHHHHHIHHHHHHHHHHGHHHHHHHHHHGHHHHHHHGGGGHHHHHHHHHHHHHHHHHHHHHHHHHHHHHHHHHHHHHHHHHHHHHHHHGHHHHHHHHHHHHHHHHHHHHHHGHHHHHHHHHHHGGHHHHHHHHHHHHHH>GHHHHHHHHHHHHHHHHHHHHHHGHHHHHHHGGGHHGHHGHHHHHHHFGHGGG
@M05620:45:000000000-G6HP7:1:1101:27691:15614 1:N:0:175
ATCTCTATCTCCTAAAAACCTGTTTAGATTTGGAGATAGACCTTCAGGTTTTTCATCATTTTCTGCATGAATTATACATTGACCACGTTCCAGCGTGGTCAGTTTGCAGCATTCTGTTATTTTGTTTGACAGAGTGTCTTGTTGAGAACATATGTAGGACATGATTTTTTCCTGCAACAGGGAAAATAAAGTATAAGTTTTAAAGATTTATTCTTTAATAAAGGATCTCAAAGCCAGCTTTAGAAAAAGGA
+
>AABBFFFFFFFGGGGFFFGGGHHHDGHHHHHGBHCGHHFHHHHHHHEHHHGGHHHHHHHHHHHHHHHHGHHHHHHHHHHHHHHGHGHHHHHHHGGGGHHHHHHHHHHGHHHHHHHHHHHHHHHHHHHHGHHHHHHHHHHHHHHGHHEGFHHHHHHHGFHHHHHHHHHHGHHHHHHFHFGHGE0FCF<FHHHHHHHHHHHHDG<G1FGHFHHHHHHF0GBHHGEHHHHHHHGFHHFFGHHHHEHHHHH?DF
@M05620:45:000000000-G6HP7:1:1101:20611:15617 1:N:0:175
ATCTCTATCTCCTAAAAACCTGTTTAGATTTGGAGATAGACCTTCAGGTTTTTCATCATTTTCTGCATGAATTATACATTGACCACGTTCCAGCGTGGTCAGTTTGCAGCATTCTGTTATTTTGTTTGACAGAGTGTCTTGTTGAGAACATATGTAGGACATGATTTTTTCCTGCAACAGGGAAAATAAAGTATAAGTTTTAAAGATTTATTCTTTAATAAAGGATCTCAAAGCCAGCTTTAGAAAAAGGA
+
DDDDDFFFFFFFGGGGGGGGGGHHHHHHHHHHHHHHHHHHHHHHHHHHHHHGGHHHHIHHHHHHIHHHHHHHHHHHHHHHHHHHHHGHHHHHHHGGGGHHHHHHHHHHHHHHHHHHHHHHHHHHHHHHHHHHHHHHHHHHHHHHHHHHHHHHHHHHHHHHHHHHHHHHHGHHHHHHHHHHHGGHHHHHHHHHHHHHHFGHHHHHHHHHHHHHHHHHHHHHHHHHHHHHHHGHHHHHHGHHHHHGHHHHGGG
@M05620:45:000000000-G6HP7:1:1101:19440:15623 1:N:0:175
ATCTCTATCTCCTAAAAACCTGTTTAGATTTGGAGATAGACCTTCAGGTTTTTCATCATTTTCTGCATGAATTATACATTGACCACGTTCCAGCGTGGTCAGTTTGCAGCATTCTGTTATTTTGTTTGACAGAGTGTCTTGTTGAGAACATATGTAGGACATGATTTTTTCCTGCAACAGGGAAAATAAAGTATAAGTTTTAAAGATTTATTCTTTAATAAAGGATCTCAAAGCCAGCTTTAGAAAAAGGA
+
CCCCCFFFFFFFGGGGGGGGGGHHHHHHHHHHHHHHHHHGHHHHHHHHHHHGGHHHHIHHHHHHIHHHHHHHHHHHHHHHHHHHHHGHHHHHHHGGGGHHHHHHHHHHHHHHHHHHHHHHHHHHHHHHHHHHHHHHHHHHHHHHHHHHHHHHHHHHHHHHHHHHHHHHHGHHHHHHHHHHHGGHHHHHHHHHHHHHHGHHHHHHHHHHHHHHHHHHHHHHHHHHHHHHHHHHHHHHHGHHHHHGHHHHGGG
@M05620:45:000000000-G6HP7:1:1101:26281:15627 1:N:0:175
ATCTCTATCTCCTAAAAACCTGTTTAGATTTGGAGATAGACCTTCAGGTTTTTCATCATTTTCTGCATGAATTATACATTGACCACGTTCCAGCGTGGTCAGTTTGCAGCATTCTGTTATTTTGTTTGACAGAGTGTCTTGTTGAGAACATATGTAGGACATGATTTTTTCCTGCAACAGGGAAAATAAAGTATAAGTTTTAAAGATTTATTCTTTAATAAAGGATCTCAAAGCCAGCTTTAGAAAAAGGA
+
DDCDDFFFFFFFGGGGGGGGGGHHHHHHHHHHHHHHHHHHHHHHHHHHHHHGGHHHHHHHHHHHHHHHHHHHHHHHHHHHHHHHHHEHHGHHHGGGEGHHHHFFHHHGHECFHFHHHHFHHHHHHHHHHFFGCHHHHHHHGFGHHHEHHHHHFHHGHGDG?GCFDFHGFEGHHHHHHEHHHGGFEHHHHFHHGHHHHHHHHDH=D1FHHHHHHGHHHHHDDFDGHHHHFGHFG/CFGGHHGGHGHFGHGGF
@M05620:45:000000000-G6HP7:1:1101:19460:15635 1:N:0:175
ATCTCTATCTCCTAAAAACCTGTTTAGATTTGGAGATAGACCTTCAGGTTTTTCATCATTTTCTGCATGAATTATACATTGACCACGTTCCAGCGTGGTCAGTTTGCAGCATTCTGTTATTTTGTTTGACAGAGTGTCTTGTTGAGAACATATGTAGGACATGATTTTTTCCTGCAACAGGGAAAATAAAGTATAAGTTTTAAAGATTTATTCTTTAATAAAGGATCTCAAAGCCAGCTTTAGAAAAAGGA
+
ABCCCFFFFFFFGGGGGGGGGGHHHHHHHHHHHFHHHHHHHHHHHHHHHHHGGHHHHHHHHHHHIHHHHHHHHHHHHHHHHHHHHHGHHHHHHHGGGGHHHHHHHHHHHHHHHHHHHHHHHHHHHHHHHHHHHHHHHHHHHHHHHHHHHHHHHHHHHHHHHHHHHHHHHGHHHHHHHHHHHGGHHHHHHHHHHHHHHHHHHHHHHHHHHHHHHHHHGHHHHHHHHHHHHHHHHHHHHGHHHHHHHHHHGGG
@M05620:45:000000000-G6HP7:1:1101:16258:15638 1:N:0:175
CTCTCTATCTCCTAAAAACCTGTTTAGATTTGGAGATAGACCTTCAGGTTTTTCATCATTTTCTGCATGAATTATACATTGACCACGTTCCAGCGTGGTCAGTTTGCAGCATTCTGTTATTTTGTTTGACAGAGTGTCTTGTTGAGAACATATGTAGGACATGATTTTTTCCTGCAACAGGGAAAATAAAGTATAAGTTTTAAAGATTTATTCTTTAATAAAGGATCTCAAAGCCAGCTTTAGACAAAGGA
+
[truncated: 5,932,045 more chars]
