# Supplementary material for: Fast but not furious: a streamlined selection method for genome-edited cells
Source: Life Sci Alliance. 2021 Apr 26;4(6):e202101051. doi: 10.26508/lsa.202101051 (PMC8127327; doi:10.26508/lsa.202101051)
Supplement: Supplementary file 1 [file LSA-2021-01051_Supplemental_Data_1.zip › SANGER and Deep Sequencing/AFP/176_S176_L001_R1_001.fastq]

@M05620:45:000000000-G6HP7:1:1101:13053:1643 1:N:0:176
CATCCTGACCCTGAAGTACCCCGGCTTGATTTCTGACATTAGATCGGAAGAGCACACGTCTGAACTCCAGTCACAGAAGACCATCTCGTATGCCGTCTTCTGCTTGAATAAAAAACTTTTTTTTCTTTTCTTTTTTTCTTTTTTTTTTCTTTCTTTTTTTTTTTTTTTTTTTTTTTTTTTTTTTTTTTTTTTTTTTTTTTTTTTTTTTTTTTTTTTTTTTTTTTTTCTTTTTTTCTTTTTTTTTTTTTTTT
+
11>>>F1BC>CFF111FBGEBA00AEEC0FGHFFF2BBFG111DEC////00EEGFCEHGHE12BFFB1BGHFEDE11110B0FCDD0F/G021/E>FF2FB1FE101221B11//11B>B//<0>@112@11>1//011?11-----/00;000000----9--;-9---9----9---9-9-------------99----9---9;--9-9----9-9--9-@-/9////--/;9/999;-9----;99
@M05620:45:000000000-G6HP7:1:1101:15459:1720 1:N:0:176
TTCTCTATCTCCTAAAAACCTGTTTAGATTTGGAGATAGACCTTCAGGTTTTTCATCATTTTCTGCATGAATTATACATTGACCACGTTCCAGCGTGGTCAGTTTGCAGCATTCTGTTATTTTGTTTGACAGAGTGTCTTGTTGAGAACATATGTAGGACATGATTTTTTCCTGCAACAGGGAAAATAAAGTATAAGTTTTAAAGATTTATTCTTTAATAAAGGATCTCAAAGCCAGCTTTAGAAAAAGGA
+
3>>AAFFFFFFFGFD4DBEEGGHHHHFHHHHHGBFFHFHFFHHHHGFFHHHGGHHHHHHHHHHHFFFHFBFHHHHHHHHHGFFHFHGHHHHHGHGGGGHHHFHHHHGHGHHHHHHHHHHHHHHHHHHGFGGHFHHHHHHHHHHF4FEGFHHHHHHGHHHHHGFFHHHHHGHHHHFFBFACEEEGFFFFDFGHHHHGFHGHHHFHHFHHHHHHHHHHFGHHGHFFFGHHHHFGHFHFFGHHHFG0;0::.A:
@M05620:45:000000000-G6HP7:1:1101:12076:1951 1:N:0:176
CATCCTGACCCTGAAGTACCCCGGCTTGATTTCTGACATTAGATCGGAAGAGCACACGTCTGAACTCCAGTCACAGAAGACCATCTCGTATGCCGTCTTCTGCTTGAAAAAAAAAAAAAAAAAAAAAAATAATAGATAAAATAAAGCTGCTAAATAATGAAGGCTGCAAGACACAACCAGTGTTATATAATCAGTACGGTAAATTAAAATAGTTATAATACATACGTGTACAGCGAAAGATAGAAAAAAGC
+
3AABBFFFFFFFGGGGGGGGGGGGGGGGHHHHHHHHHHHHHHGHHHGGGGHHHHHHHGHHHGHHHHHHGGGHHHHHGHHGHHHHFGHHFGHHHHGGGHGHHHHHHHHH3GHGGGG<<////<>---:--.0000000000;00000000/0000;00;0090/:/../;0/;///.....://///;//////////../..///////;/9///;/////////./////://-9--.;//:9///;-..
@M05620:45:000000000-G6HP7:1:1101:12831:2017 1:N:0:176
CATCCTGACCCTGAAGTACCCCGGCTTGATTTCTGACATTAGATCGGAAGAGCACACGTCTGAACTCCAGTCACAGAAGACCATCTCGTATGCCGTCTTCTGCTTGAAAAAAAAAAAAAGCACACAAAAGAAAATTCTGCTCATGATGAAAGAAAGAACTTACACGCGAAGGAGAGAGCACCTAAGCAAGAAATCAAGCCAATTTTTAATTCACCTAACCAATTTCACGACGCATGTCCAATACCAAGCCT
+
BCCCCFFFFFFFGGGGGGGGGGGGGGGGHHHHHHHHHHHHHHHHHHGGGGHHHHHHHGHHHGHHHHHHHHHHHHHHHHHHHHHHHHHHGGHHHHGGGHGHHHHHHHHHFHHGGGC/B<//0?000//000.00011111111<110000<00/</0/<<=00000.---9-........0../00//09/://000000://00000.0099000000/.0.00090:..---9..09000000000...0
@M05620:45:000000000-G6HP7:1:1101:16827:2176 1:N:0:176
ATCTCTATCTCCTAAAAACCTGTTTAGATTTGGAGATAGACCTTCAGGTTTTTCATCATTTTCTGCATGAATTATACATTGACCACGTTCCAGCGTGGTCAGTTTGCAGCATTCTGTTATTTTGTTTGACAGAGTGTCTTGTTGAGAACATATGTAGGACATGATTTTTTCCTGCAACAGGGAAAATAAAGTATAAGTTTTAAAGATTTATTCTTTAATAAAGGATCTCAAAGCCAGCTTTAGAAAAAGGA
+
ABAABFFFFFFFGGGGGGGGCGFGHHHHHHHGHGHHHHHGHHHHHHHHHHHGGHHHHHGHGHHHHHHGHFGHHHHHHGHHHHHHHHGHHHHHGHGEEGHHHHHHHHHHHHGHHHHHHHHHHHHHHHHHFHHHHHHHHHHHHHHHEGHFHHHHHHHHHHHHHHHGHHHHHGHHHHHHHHHHHGGGHHGHGFGGHHHHHGHHHHHHHHHHHHHHHHHHHHHHHFHHHHHHHGHHHHHHHGHHHHHHCFHHGGH
@M05620:45:000000000-G6HP7:1:1101:16846:2176 1:N:0:176
ATCTCTATCTCCTAAAAACCTGTTTAGATTTGGAGATAGACCTTCAGGTTTTTCATCATTTTCTGCATGAATTATACATTGACCACGTTCCAGCGTGGTCAGTTTGCAGCATTCTGTTATTTTGTTTGACAGAGTGTCTTGTTGAGAACATATGTAGGACATGATTTTTTCCTGCAACAGGGAAAATAAAGTATAAGTTTTAAAGATTTATTCTTTAATAAAGGATCTCAAAGCCAGCTTTAGAAAAAGGA
+
CCBBCFFFFFFFGGGGGGGGGGHHHHHHHHHHHHHHHHHHHHHHHHHHHHHGGHHHHHHHIHHIIHHHHHHHHHHHHHHHHHHHHHGHHHHHHHGGGGHHHHHHHHHHHHHHHHHHHHHHHHHHHHHHHHHHHHHHHHHHHHHHHHHHHHHHHHHHHHHHHHHHHHHHHGHHHHHHHHHHHGGHHHGHHHHHHHHHHHHHHHHHHHHHHHHHHHHHHHHHHHHHHHHHHHHHHHHHHGHHHHHHGGHHGGH
@M05620:45:000000000-G6HP7:1:1101:16849:2195 1:N:0:176
ATCTCTATCTCCTAAAAACCTGTTTAGATTTGGAGATAGACCTTCAGGTTTTTCATCATTTTCTGCATGAATTATACATTGACCACGTTCCAGCGTGGTCAGTTTGCAGCATTCTGTTATTTTGTTTGACAGAGTGTCTTGTTGAGAACATATGTAGGACATGATTTTTTCCTGCAACAGGGAAAATAAAGTATAAGTTTTAAAGATTTATTCTTTAATAAAGGATCTCAAAGCCAGCTTTAGAAAAAGGA
+
CCCCCFFFFFFFGGGGGGGGGGHHHHHHHHHHHHHHHHHHHHHHHHHHHHHGGHHHHIIHIHIIHHHHHHHHHHHHHHHHHHHHHHGHHHHHHHGGGGHHHHHHHHHHHHHHHHHHHHHHHHHHHHHHHHHHHHHHHHHHHHHHHHHHHHHHHHHHHHHHHHHHHHHHHGHHHHHHHHHHHGGHHHHHHHHHHHHHHHHHHHHGHHHHHHHHHHHHHHHHHHHHHHHHHGHHHHFHHGHHHHHGHHGHGGH
@M05620:45:000000000-G6HP7:1:1101:18796:2283 1:N:0:176
ATCTCTATCTCCTAAAAACCTGTTTAGATTTGGAGATAGACCTTCAGGTTTTTCATCATTTTCTGCATGAATTATACATTGACCACGTTCCAGCGTGGTCAGTTTGCAGCATTCTGTTATTTTGTTTGACAGAGTGTCTTGTTGAGAACATATGTAGGACATGATTTTTTCCTGCAACAGGGAAAATAAAGTATAAGTTTTAAAGATTTATTCTTTAATAAAGGATCTCAAAGCCAGCTTTAGAAAAAGGA
+
BCCCCFFFFFFFGGGGGGGGGGHHHHHHHHHHHHHHHHHHHHHHHHHHHHHGGHHHHHHIHIHHIHHHHHHHHHHHHHHHHHHHHHGHHHHHHHGGGGHHHHHHHHHHHHHHHHHHHHHHHHHHHHHHGHHHHHHHHHHHHHHHHHGHHHHHHHHHHHHHHHHHHHHHHGHHHHHHHHHHHGGHHHHHHHHHHHHHHFGHHHHHHHHHHHHHHHHHHGHHHGHHHHHHHHHHHHHHHGHHHHGGHHGHGGH
@M05620:45:000000000-G6HP7:1:1101:18815:2293 1:N:0:176
ATCTCTATCTCCTAAAAACCTGTTTAGATTTGGAGATAGACCTTCAGGTTTTTCATCATTTTCTGCATGAATTATACATTGACCACGTTCCAGCGTGGTCAGTTTGCAGCATTCTGTTATTTTGTTTGACAGAGTGTCTTGTTGAGAACATATGTAGGACATGATTTTTTCCTGCAACAGGGAAAATAAAGTATAAGTTTTAAAGATTTATTCTTTAATAAAGGATCTCAAAGCCAGCTTTAGAAAAAGGA
+
ABABAFFFFFFFGGGGGGGGGGHHHHHHHHHHGHHHHHHFHHGHHGHHGHHGGHHHHHHHHHHHGHHHHHHHHHHHHHHHHGHHHHGGHHGHHHGEGGHHHHHHHHGHHHHHHHHHHHHHHHHHHHHHHHHHHHGHHGHHHHHHHHHHHHHHFHGHHHHHHHHHHHHHGGHHHHHHHHHHGGEHFHHHGGGHHHHGHHHHHHGDGFGHGHHHHHHHHHHHHFHHGHHHFHHGHGHHHGHHHHGHFGHHGGH
@M05620:45:000000000-G6HP7:1:1101:11358:2293 1:N:0:176
CATCCTGACCCTGAAGTACCCCGGCTTGATTTCTGACATTAGATCGGAAGAGCACACGTCTGAACTCCAGTCACAGAAGACCATCTCGTATGCCGTCTTCTGCTTGAAAAAAAAAAACAAAACATAGTATTGTAAAAGGATCTCCTATCCCTCTTGATCAGCCGTCCTACTAAAGCTCGATCTACAGTCAATACCATCACGACGCAAATCTCGATTGGCATCTGCTGCTCTTGTACCCACGATGTCTATCT
+
BACCCFFFFFFFGFGGGGGGGGEEEFGEGHHHHHHHHHHHGHFHHGFEGEFHHGHHHFHHHGFHHHHHHGHHGHHGHGGGHHHH3FHFFEHHHHFEEFGGHHHHHHHFFGFGGGGB>///0=0/221=1111111111/010111=111<110011=10000/-.-<.000;000;0;.-/;.00::9000000090000..------90;0.;90../0:/;:9;0;0;000000000.--.:.;;0000
@M05620:45:000000000-G6HP7:1:1101:20139:2352 1:N:0:176
ATCTCTATCTCCTAAAAACCTGTTTAGATTTGGAGATAGACCTTCAGGTTTTTCATCATTTTCTGCATGAATTATACATTGACCACGTTCCAGCGTGGTCAGTTTGCAGCATTCTGTTATTTTGTTTGACAGAGTGTCTTGTTGAGAACATATGTAGGACATGATTTTTTCCTGCAACAGGGAAAATAAAGTATAAGTTTTAAAGATTTATTCTTTAATAAAGGATCTCAAAGCCAGCTTTAGAAAAAGGA
+
>A3AAFFFFFFFGGGGFGGGGGDGHGGHFGHHHCFFAGHGHHFHHHGHGHHGFHFGGGGGHHHHHBGGHFFHHHHGHGFHHGEGHHGFGHFGFGEEEFHFGHGGGHGHHHHHHHGHGGHHHHH4BGGHHGGHHHBFFGGGHHHHGGHHHHHHHHGHHHGHHHHHHHHHHDHHHHHHGHHHHGGHHFGHGHHFHFHHHGHHHHHGHFGHHHHHHHHHHHHHHHDGHHHHGHHHHGHHHGHHHFHFGHHGDGF
@M05620:45:000000000-G6HP7:1:1101:20158:2354 1:N:0:176
ATCTCTATCTCCTAAAAACCTGTTTAGATTTGGAGATAGACCTTCAGGTTTTTCATCATTTTCTGCATGAATTATACATTGACCACGTTCCAGCGTGGTCAGTTTGCAGCATTCTGTTATTTTGTTTGACAGAGTGTCTTGTTGAGAACATATGTAGGACATGATTTTTTCCTGCAACAGGGAAAATAAAGTATAAGTTTTAAAGATTTATTCTTTAATAAAGGATCTCAAAGCCAGCTTTAGAAAAAGGA
+
CCCCDFFFFFFFGGGGGGGGGGGHHHHHHHHHHHHHHHHHHHHHHHHHHHHGGHHHHHHHHIHIHHHHHHHHHHHHHHHHHHHHHHGHHHHHHHGGGGHHHHHHHHHHHHHHHHHHHHHHHHHFHHHHHHHHHHHHHHHHHHHHHHHHHHHHHHHHHHHHHHHHHHHHHGHHHHHHHHHHHGGHHHHHGHHHHHHHHGHHHHGHHHHHHHHHHHHHHHHHHHHHHHHHHGHHHHHHHGHHHHHHGHHHGGG
@M05620:45:000000000-G6HP7:1:1101:15612:2369 1:N:0:176
AAACCAAGCAGACACTCACCGCCAGAAGACATGAGGTCAGCTAGATCGGAAGAGCACACGTCTGAACTCCAGTCACAGAAGACCATCTCGTATGCCGTCTTCTGCTTGAAAAAAAAAAAAACAGACAAACGAACAGAAGCTGTAGCACACAGCAAACAAAACACGGGTCAGTACGGAAACGATAAAAGCAGGACAGAGCTATAAATGGAGGAGTATTAGTCACTGAGTAAACCGACAGGAATCCACATGAA
+
CCCCCCCFCFFFGGGGGGGGGGGGGHHHHHHHHHHHHHHHHHHHHHHHGGGGHHHHHHHGHHHGHGHHHHHHHHHHHGHHHHHHHHFHHHGGHHHHGGGHGHHHHHHHGHHHHGGGGC<<//?0=00?0....<-0/000<0000000/....//0...:.....----./90;....-/.....000.0/...9.///0000;00000/:..//00000900000090000/---;-9./000000000;
@M05620:45:000000000-G6HP7:1:1101:19362:2437 1:N:0:176
AGATTACTGCAACAGTTCCCCCTGGACCTGGAAAAGTTTCTTGCCTGGCTTACAGAAGCTGAAACAACTGCCAATGTCCTACAGGATGCTACCCGTAAGGAAAGGCTCCTAGAAGACTCCAAGGGAGTAAAAGAGCTGATGAAACAATGGCAAGTAAGTCAGGCATTTCCGCTTTAGCACTCTTGTGGATCCAATTGAACAATTCTCAGCATTTGTACTTGTAACTGACAAGCGAGGGACAAAGCAAGGAT
+
>A11AFFDDF1@AG1AAFEDEEEFGH00FHHHCE0FBFAGHHB1A11/0FG11AAF1B1FBA1110/AFG10BGBGG2BFFHFH0BFHBGDGBC>EC/FG1C0B0/1B/@@FG1G1>F1BFHHAE/EE0>22E/FFDCH<B2F>B0FDG1FGFF1@21@>2100<1<?G1C/</?GG1GFBGHED11C1F<0><D0<000=/<00=0D</DC:0C00<G:0:C0G:0:C00.:.;@-AG?.CF/:BF/.90
@M05620:45:000000000-G6HP7:1:1101:19343:2440 1:N:0:176
AGATTACTGCAACAGTTTCCCCTGGACCTGGAAAAGTTTCTTGCCTGGCTTACAGAAGCTGAAACAACTGCCAATGTCCTACAGGATGCTACCCGTAAGGAAAGGCTCCTAGAAGACTCCAAGGGAGTAAAAGAGCTGATGAAACAATGGCAAGTAAGTCAGGCATTTCCGCTTTAGCACTCTTGTGGATCCAATTGAACAATTCTCAGCATTTGTACTTGTAACTGACAAGCCAGGGACAAAACAAAGAT
+
BBBBBFFFFFFFGGFGG5FGGGHGHHHHHHHHHHHHHHHHHHHHHHHHHHHHHHHHHHHHHHHHHHHHHHHHHHHHHHHHHHHHHHHHHHHHHHGFGGHHHHHHGHHHGHHHHGHHHHHHHHHGEFGGHHHHHGHHHHHHHHHHHHHHHHHHHGHHHHHFHHHHHHHHHHGGGGGHHHHHHHHHHHHGHHHHGGHHHHHHFGHHHHHHGHHHHHHHHHHHHHHHHHHGHHHHHGHGGGGGGGGGGGGGGGG
@M05620:45:000000000-G6HP7:1:1101:20628:2529 1:N:0:176
CATCCTGACCCTGAAGTACCCCGGCTTGATTTCTGACATTAGATCGGAAGAGCACACGTCTGAACTCCAGTCACAGAAGACCATCTCGTATGCCGTCTTCTGCTTGAAAAAAAAAAAAACAAAAATAAACATATGTACATGGGGAGCGCGGGTATTTTGTATTAAAGTGTACTTGACCATTGGTGTTTGTAAACCAGATCATATTAGCTGAATTTGCTCACACTTGAACACAGTGTGCAGTTGATACATGT
+
BBCCBFFFFFFFGGGGGGGGGGEFFGGFHHHHHHHGHHHHHHHHHHGGGFHGGHHHHGHHHGHHHHHHHGGHHHHHHHHHHHHHFGHGFFHHHHGFGHGGHHGHHHGGGHHGGGGC>/////00/011111111111111>0..>-.-------00000/000000000000000000000009..:///0000/...000000000/00000;090000009/000090/9;0000000:0000000900
@M05620:45:000000000-G6HP7:1:1101:20611:2530 1:N:0:176
CATCCTGACCCTGAAGTACCCCGGCTTGATTTCTGACATTAGATCGGAAGAGCACACGTCTGAACTCCAGTCACAGAAGACCATCTCGTATGCCGTCTTCTGCTTGAAAAAAAAAAATATATTTTTTGACATCGTGTCTTGTTGATAACATATGTATGAAATTATTTTATCCTGCAACATTGACAATAAAGTATACGTGTTACAGATATATTCTTTACTAAAGGATCTCAAATCAAGCTTTATAAACATGA
+
BBBBBFFFFFFFGGGGFGGGGGGGGGGGHHHHHHHHGHHH5GGHHHGFCEFHHHHGHGHHHGHGHHHGHEFGFHHFFHHHHHHH3FHGGGHHEHGFEGGHHH@GHHGHDGFFGE@//0@@222222//?1?11/?0.01==GH0<1>11>11=10=00=0=00<=00=0==DD0<C00./00;0;0C0G000;000.0/;AF0B0;F0000;0;;CF000;000/9/00;9CBF00;B/;///9/9////9
@M05620:45:000000000-G6HP7:1:1101:20629:2549 1:N:0:176
CATCCTGACCCTGAAGTACCCCGGCTTGATTTCTGACATTAGATCGGAAGAGCACACGTCTGAACTCCAGTCACAGAAGACCATCTCGTATGCCGTCTTCTGCTTGAAAAAAAAAAATATTTTTTTTGACAGAGTGTCTTTTAGAGACCATATTACGCACATTCTTTTTTCCTACCACAGGTAATATCAAGTATCAGGTTTACAGATTTATTATTTAATACCGGCTCTTAAACCCCTCTTTATAATAATTA
+
AAAAAF1DF1FFFGFGDGGGFG00AEEGCHHGGFHFFHHHH11FHGAEEECFGHHHHGHGHADGHFHFHHHFHHH@1G11FGHH1DGFG?G>EG/EEHGHGHFHHE>GFEHGCE@B/012>>21///-.==10<1==1<=1<1<00=/<<G0=000...--0000;:;C@:0B00.90;FA0090;;0;00;0BB0;0;;0C00;0;090;//;BF:FBBF/---9-9//;;//---;9/://///;////
@M05620:45:000000000-G6HP7:1:1101:21372:2573 1:N:0:176
ATCTCTATCTCCTAAAAACCTGTTTAGATTTGGAGATAGACCTTCAGGTTTTTCATCATTTTCTGCATGAATTATACATTGACCACGTTCCAGCGTGGTCAGTTTGCAGCATTCTGTTATTTTGTTTGACAGAGTGTCTTGTTGAGAACATATGTAGGACATGATTTTTTCCTGCAACAGGGAAAATAAAGTATAAGTTTTAAAGATTTATTCTTTAATAAAGGATCTCAAAGCCAGCTTTAGAAAAAGGA
+
>AAABFFFFFFFGGGGGGGGGGGHHHHGHHHHH4FGFHHHHHHHHHHHHHHGGHFGHHHHHHHHHHHHHHFFHHHHHHHHHFHHHHFGHHHHHHCGGGHHHHHHHHHHHHHHHHHHHHHHHHHHGHHHFHHHFGHGHHHHHHHHFHEHHHGFHHHHHHHHHHHDHHHHHCGHHGHHGGHHHGEFEFFG1FG?FGFHGFGHHHGHHHHHGGHHHHHHHGHH00DGEHHHHGHHGGFFHGHHFGHFHCHFGGC
@M05620:45:000000000-G6HP7:1:1101:21387:2586 1:N:0:176
ATCTCTATCTCCTAAAAACCTGTTTAGATTTGGAGATAGACCTTCAGGTTTTTCATCATTTTCTGCATGAATTATACATTGACCACGTTCCAGCGTGGTCAGTTTGCAGCATTCTGTTATTTTGTTTGACAGAGTGTCTTGTTGAGAACATATGTAGGACATGATTTTTTCCTGCAACAGGGAAAATAAAGTATAAGTTTTAAAGATTTATTCTTTAATAAAGGATCTCAAAGCCAGCTTTAGAAAAAGGA
+
CCCCCFFFFFFFGGGGGGGGGGHHHHHHHHHHHHHHHHHHHHHHHHHHHHHGGHHHHHHHHIHHHHHHHHHHHHHHHHHHHHHHHHGHHHHHHHGFGGHHHHHHHHHHHHHHHHHHHHHHHHHHHHHHHHHHHHHHHHHHHHHHHHHHHHHHHHHHHHHHHHHHHHHHHGHHHHHHHHHHHGGGHHGHFHHHHHHHHGGHHHHHHHHHHHHHHHHHHHHHHHHHHHHHHHHHHHHHHGHHHHHHHHHHGGG
@M05620:45:000000000-G6HP7:1:1101:15486:2592 1:N:0:176
CATCCTGACCCTGAAGTACCCCGGCTTGATTTCTGACATTAGATCGGAAGAGCACACGTCTGAACTCCAGTCACAGAAGACCATCTCGTATGCCGTCTTCTGCTTGAAAAAAAAAAACAGTCATCTTGTGGCCTTTCTTTGTGGAAACCCCTATAGACCTACCACCCGCCTTGTTCACCTTATTCCTAAGTAGTCAGTCAATCTTTTTTTGCCTCCTTTCTCCTGCACCCAGACTCTCTACTGTTCTTCCC
+
BBBBBF4DFCFCGFFGGGGGGGGGGCGGGEGFFFGFF3FGGGEGFHFFG1AB2GGGHGHEFG5GFFHFHHHHHHHHGHGFGFFHHFHHGEHGFFEE/GG4FGDGHHFGFFGEGCG////01@12@22D1?//01??11<?1<0.111>0<.<.100=<<00/.<0..---../;00:;000;0:0;000/0009000;00000000;9A-9/9;/..;////////.;/9...9///99/;9/9///9//.
@M05620:45:000000000-G6HP7:1:1101:21182:2597 1:N:0:176
ATCTCTATCTCCTAAAAACCTGTTTAGATTTGGAGATAGACCTTCAGGTTTTTCATCATTTTCTGCATGAATTATACATTGACCACGTTCCAGCGTGGTCAGTTTGCAGCATTCTGTTATTTTGTTTGACAGAGTGTCTTGTTGAGAACATATGTAGGACATGATTTTTTCCTGCAACAGGGAAAATAAAGTATAAGTTTTAAAGATTTATTCTTTAATAAAGGATCTCAAAGCCAGCTTTAGAAAAAGGA
+
BCCBCFFFFFFFGGGFGGGGGGHHHHHHHHHHHHHHHHHGHHHHHHHHHHHGGHHHHIHHHIIHIHHHHHHHHHHHHHHHHHHHHHGHHHHHHHGFGGHHHHHHHHHHHHHHHHHHHHHHHHHHGHHHHHGHGHHHHHHHHHHHFGGHHHHGHHHHHHHHHHHHHHHHHGHHHHFHFHHHHGEHHHGGFFGGHHGGHGHHGGHGGFGGHHHHHHHHHHHHHHHHHHHHHHHGHHCFCFHHHHGB;GGFDDG
@M05620:45:000000000-G6HP7:1:1101:21378:2604 1:N:0:176
ATCTCTATCTCCTAAAAACCTGTTTAGATTTGGAGATAGACCTTCAGGTTTTTCATCATTTTCTGCATGAATTATACATTGACCACGTTCCAGCGTGGTCAGTTTGCAGCATTCTGTTATTTTGTTTGACAGAGTGTCTTGTTGAGAACATATGTAGGACATGATTTTTTCCTGCAACAGGGAAAATAAAGTATAAGTTTTAAAGATTTATTCTTTAATAAAGGATCTCAAAGCCAGCTTTAGAAAAAGGA
+
BCCCCFFFFFFFGGGGGGGGGGHHHHGHHHHHHHHGHHHHHHHHHHGHHHHGGHHHHIHHHIHGHHHHHGHHHHHHHHHHGHHHHHDFGHHHHHGGGGHHGHHHHHHHGHHHHHHHHHHHHHHHHHHHHHHHHHHHGGHHHHHGFGHHHHHHHHHHHHHHHHHGHHHHHGHHHGHHHHHHEAEHHHHHFFGHHHGHHHHHHHHHHHHHHHHHHHHHHHHHGHHFFGHHHGHHGHHFHGHHHGHFGEHF.AC
@M05620:45:000000000-G6HP7:1:1101:15479:2609 1:N:0:176
CATCCTGACCCTGAAGTACCCCGGCTTGATTTCTGACATTAGATCGGAAGAGCACACGTCTGAACTCCAGTCACAGAAGACCATCTCGTATGCCGTCTTCTGCTTGAAAAAAAAAAACTTTTCTTCTAACTCTTACTCCCAAGCGGCCCCGACATAGGAGACTCTTCGTATTTGTACTCTGGATGAACACGGACCACACATGTCTATCATACATATTCACCTGCATCATCTCTATGTTTTTGCAACCATGC
+
BBABBFFFFFFFGGGGGGGGGGG2EFGG2FGHHGGHHHHHBHHHHHGGEGHHGHHHHGHHHG5FGHHHHHHHGHHGFHHHHHHHFHFHGGHHHHGGGHFHHHFGHHEGGHHGE<@B<?2222222222211?1111?<1?00//.-<-------:0000/..00000.////000000900000//;00/.-:9-.....//////9//9////////////9..;9/9/////////9.;-///:..///
@M05620:45:000000000-G6HP7:1:1101:21189:2619 1:N:0:176
ATCTCTATCTCCTAAAAACCTGTTTAGATTTGGAGATAGACCTTCAGGTTTTTCATCATTTTCTGCATGAATTATACATTGACCACGTTCCAGCGTGGTCAGTTTGCAGCATTCTGTTATTTTGTTTGACAGAGTGTCTTGTTGAGAACATATGTAGGACATGATTTTTTCCTGCAACAGGGAAAATAAAGTATAAGTTTTAAAGATTTATTCTTTAATAAAGGATCTCAAAGCCAGCTTTAGAAAAAGGA
+
BBBBBFFFFFFFGGGGFGGGGGGHHHHGGHHHHHHHHGHHHHGHHEHGFHHGGHHHHGHHHGHHHHFHGBGGGHHGHFHHHGHHHHGHHHH5@GGGGGHHHHHHHHHHHHHHHHHHHHHHHHHHHHHHFHGHFHGFHHHHHGHHFHHHHHHHHHHHGEHHHHHHHHHHHGHHHHHHHHHHHEFHHCGHGHGHHHGHGFGHGHHHHHHHHHHHHHHHHHHGHHHGHHHHHHHHHHFHFGHHHGHGFHHH?DG
@M05620:45:000000000-G6HP7:1:1101:19798:2668 1:N:0:176
AGATTACTGCAACAGTTCCCCCTGGACCTGGAAAAGTTTCTTGCCTGGCTTACAGAAGCTGAAACAACTGCCAATGTCCTACAGGATGCTACCCGTAAGGAAAGGCTCCTAGAAGACTCCAAGGGAGTAAAAGAGCTGATGAAACAATGGCAAGTAAGTCAGGCATTTCCGCTTTAGCACTCTTGTGGATCCAATTGAACAATTCTCAGCATTTGTACTTGTAACTGACAAGCCAGGGACAAAACAAAGAT
+
AAAAAFFFFFFFGGGGGGGGGGGFGFGHFHHBHHHHGHHHHHHHHHHHHHHHHHHHHHHHHHHHHHHHHHHHHHHHHHHHHHHHGFHHHHHHHHGGGGHHHHHHHHHHGHHHHHHHHHHHHHHGGFFFHHHHHGHHHHBGHHHHHHHHHHHHHGHHHHHGHHHGHHHHHHGGGGGHHHHHHHHHHGHGGHHHHCGGHFGFH<DGHHHDFFDHHHHHHHHFHHHCHHGFHHHHHGGGGGGGGCGGGGGGGGG
@M05620:45:000000000-G6HP7:1:1101:12667:2700 1:N:0:176
TACCTGTACTGGGGAAGAGTGTAGCAATCGCCATTCCTACCCTAAAGATCGGAAGAGCACACGTCTGAACTCCAGTCACAGAAGACCATCTCGTATGCCGTCTTCTGCTTGAAAAAAAAAAACAGAGTCAGATATTTCGTATTTCTTCGCCAATCATTCCCATCCTATGAGCTGCCCCCAACCCCTTGAGCGAACTAAGCACCTTTTTACTTAATTCACCTTTTCTCAATCCCCATTCCTACTCTACCTAT
+
BBBBBFFFFFFFGGFGGEFGGGGHHHHHHGGGGGGHHHFHHHHHHHHGHHHGGGGGHHHHHHGHHGGHHHHHHFHFGHGHHFHHHHBFGFGHHFEGHFFEEEHGHHHHHHHHHHHGGEG?@///2222222211@1<1000011111?...>-1<<111100<<C00=00000//.:.--......./000-;:-;00//0BE/9990.0;000;B;//:/::9//9///:./9../B/9/;/:/:////;
@M05620:45:000000000-G6HP7:1:1101:16075:2705 1:N:0:176
CATCCTGACCCTGAAGTACCCCGGCTTGATTTCTGACATTAGATCGGAAGAGCACACGTCTGAACTCCAGTCACAGAAGACCATCTCGTATGCCGTCTTCTGCTTGAAAAAAAAAAAAAAAAAAAAAAAAATATAAAAATATAAAAATGAATAAAAAGTAGCACATGGGAATAAGGTAGACAAAAGTAAGGATAACGGAGATAGGTATATGATATATAAAATAATACAGGATGATATGGAATAGTCAGCAA
+
BBCCCFFFFFFFGGGGGGGGGGGGGGGGHHHHHHHHHHHHGHHHHHGGGGGHHGHGHGHHHGHHHHHHHHHHGHHHHHHHHHGHBGHHGGHHHHGEFHGHHHHHHHHHHHGGGGGD><///->----:---.0;00000.0000:00.:00000;00.000000/00/9/0/0000000000//./:000000000.-..-/00/000000:00:00000000::0000/;000;0000000:0000000/
@M05620:45:000000000-G6HP7:1:1101:19064:2716 1:N:0:176
ATCTCTATCTCCTAAAAACCTGTTTAGATTTGGAGATAGACCTTCAGGTTTTTCATCATTTTCTGCATGAATTATACATTGACCACGTTCCAGCGTGGTCAGTTTGCAGCATTCTGTTATTTTGTTTGACAGAGTGTCTTGTTGAGAACATATGTAGGACATGATTTTTTCCTGCAACAGGGAAAATAAAGTATAAGTTTTAAAGATTTATTCTTTAATAAAGGATCTCAAAGCCAGCTTTAGAAAAAGGA
+
CDCCDFFFFFFFGGGGGGGGGGHHHHHHHHHHHHHHHHHHHHHHHHHHHHHGGHHHHHIHHHHIIHHHHHHHHHHHHHHHHHHHHHGHHHHHHHGFGGHHHHHHHHHHHHHHHHHHHHHHHHHHHHHHHHHHHHGHHHHHHHHHHHHHHHHHHHHHHHHHHHHHHHHHHGHHHHHHHHHHHGGGHHHHHHHHHHHHHHHHHHHHHHHHHHHHHHHHHHHHHHHHHHHHHGHHHHHHHGGHHHHFGGGHGGF
@M05620:45:000000000-G6HP7:1:1101:19062:2737 1:N:0:176
ATCTCTATCTCCTAAAAACCTGTTTAGATTTGGAGATAGACCTTCAGGTTTTTCATCATTTTCTGCATGAATTATACATTGACCACGGTCCAGCGTGGTCAGTTTGCAGCATTCTGTTATTTTGTTTGACAGAGTGTCTTGTTGAGAACAGATGTAGGACATGATTTTTTCCTGCAACAGGGAAAATAAGGTATAAGGTTTAAAGATTTATTCTTTAATAAAGGATCTCAAAGTCAGCTTTAGAAAAAGGA
+
CCCCCFFFFFFFGGGGGGGGGGHHHHHHHHHHHHHHHHHHHHHHHHHHHHHGGHHHHIIHIHIIIHHHHHHHHHHHHHHHHHHHHA10F10@3?>F1/1BFG44F4G4B313D4F4BF4F444B2B2B33B33BF3?B?B?BB0F3/BF33B3?F3B2222D2B3D333/@22D2FHGH0=/F0?FGHH11F1HHH11=FG1G111>GHHFHF0<00DHB0=<0C0<::0:00000:;;::0CGH0;G.C/
@M05620:45:000000000-G6HP7:1:1101:16660:2741 1:N:0:176
CATCCTGACCCTGAAGTACCCCGGCTTGATTTCTGACATTAGATCGGAAGAGCACACGTCTGAACTCCAGTCACAGAAGACCATCTCGTATGCCGTCTTCTGCTTGAAAAAAAAAAAAATAAAAAAAGAAAAGCGTAGATAGTACATGAAGAATGAGCATGAAAAGAACAACAAAAAAAAGGGACAGTACGAGAAAGTTGAAAAAAGAGAATGTCCAAAAAAAATAATACAGAGATAGAAATAGTAAAGAA
+
ABCCCFFFFFFFGGGGGGGGGGGGGGGGHHHGHHHHHHHHHFHHHHGGGGGHHHHHHGFHHGHHHHHHHHGHHHGHHHHHHHHHHHHHGDGHHHGFGHGHHHHHHHHHHHHGGGGB//>011=11/-..<0000...-.=000<0000<000/0;0000000000/..///......---:.;....000.....00;000000.-..//000000000..;--.00000000//000000000000000.
@M05620:45:000000000-G6HP7:1:1101:11490:2749 1:N:0:176
ATCTCTATCTCCTAAAAACCTGTTTAGATTTGGAGATAGACCTTCAGGTTTTTCATCATTTTCTGCATGAATTATACATTGACCACGTTCCAGCGTGGTCAGTTTGCAGCATTCTGTTATTTTGTTTGACAGAGTGTCTTGTTGAGAACATATGTAGGACATGATTTTTTCCTGCAACAGGGAAAATAAAGTATAAGTTTTAAAGATTTATTCTTTAATAAAGGATCTCAAAGCCAGCTTTAGAAAAAGGA
+
BCCCCFFFFFFFGGGGGGGGGGGHHHHHHHHHHHHHHHHHHHHHHHHHHHHGGHHHHHHHHHHIHHHHHHHHHHHHHHHHHHHHHHGHHHHHHHGGGGHHHHHHHHHHHHHHHHHHHHHHHHHHHHHHHHHHHHHHHHHHHHHHHHHHHHGHHHHHHHHHHHHHHHHHHGHHHHHHHHHHHGGHHHHHGHHHHHHHHHHHHHHHHHHHHHHHHHHHHHHHHHHHHHHHHHHHHHHHHGHHHHHGHGFHGGH
@M05620:45:000000000-G6HP7:1:1101:14784:2807 1:N:0:176
AGATTACTGCAACAGTTCCCCCTGGACCTGGAAAAGTTTCTTGCCTGGCTTACAGAAGCTGAAACAACTGCCAATGTCCTACAGGATGCTACCCGTAAGGAAAGGCTCCTAGAAGACTCCAAGGGAGTAAAAGAGCTGATGAAACAATGGCAAGTAAGTCAGGCATTTCCGCTTTAGCACTCTTGTGGATCCAATTGAACAATTCTCAGCATTTGTACTTGTAACTGACAAGCCAGGGACAAAACAAAGAT
+
CCCCCFFFFFFFGGGGGGGGGGGGHHHHHHHHHHHHGHHHHHHHHHHHHHHHHHHHHHHHHGHHHHHHHHHHHHHHHHHHHHHHGHHHHHHHHHGGGGHHHHHHHHHHGHHHHHHHHHHHHFHGGGGFHHHHHGHHHHHHHGGHHHHHHHHHHGHHGHHHHHHHHHHHHHGGGGGHHHHHHHHHHGHGHHHHHHHHHGHHFHHHHHHFHHHHHHHHHHHHHHHHHHHHHHHHGGGGGGGGGGGFGGGGGGF
@M05620:45:000000000-G6HP7:1:1101:14095:2823 1:N:0:176
AGATTACTGCAACAGTTCCCCCTGGACCTGGAAAAGTTTCTTGCCTGGCTTACAGAAGCTGAAACAACTGCCAATGTCCTACAGGATGCTACCCGTAAGGAAAGGCTCCTAGAAGACTCCACGGGAGTAAAAGAGCTGATGAAACAATGGCAAGTAAGTCAGGCATTTCCGCTTTAGCACTCTTGTGGATCCAATTGAACAATTCTCAGCATTTGTACTTGTAACTGACAAGCCAGGGACAAAACAAAGAT
+
AABAABDFFFFFGGGGGFGGGGGGGHHHHHFFCHHH3AEHHHHHHHGHHHHHGGB5FGHHHFHFFHHHHHHFHHHGHGHHGH3G?CFHHHHGHHFEEGCGGFBFHHFGGFHHGHFHHGHF32?EE?EEGGHHHFHEFGBGHGFBB2FGGHH2GGFHHHFHHHBGFFFHGHGFGGGBFGGGHHHHHDGF0CGHFBFGFF0CHFDGHHHHGFBGHHF0;;GC0C00CGHGHGBFEE/9ADAEE./9;.C.//0
@M05620:45:000000000-G6HP7:1:1101:13043:2842 1:N:0:176
ATCTCTATCTCCTAAAAACCTGTTTAGATTTGGAGATAGACCTTCAGGTTTTTCATCATTTTCTGCATGAATTATACATTGACCACGTTCCAGCGTGGTCAGTTTGCAGCATTCTGTTATTTTGTTTGACAGAGTGTCTTGTTGAGAACATATGTAGGACATGATTTTTTCCTGCAACAGGGAAAATAAAGTATAAGTTTTAAAGATTTATTCTTTAATAAAGGATCTCAAAGCCAGCTTTAGAAAAAGGA
+
CBBCDFFFFFFFGGGGGGGGGGHHHHHHHHHHHHHHHHHHHHHHHHHHHHHGGHHHHIHHIHHHIHHHHHHHHHHGHHHHHHHHHHGHHHHHHHGGGGHHHHHHHHHHHHHHHHHHHHHHHHHHHHHHHHHHHHHHHHHHHHHHHHHHHHHHHHHHHHHHHHHHHHHHHGHHHHHHHHHHHGGHHHHHHHHHHHHHHGHHHHGHHHHHHHHHHHHHHHHHHGHHHHHHHGHHHHHHHGGHHHHEFHGHGGH
@M05620:45:000000000-G6HP7:1:1101:14094:2849 1:N:0:176
AGATTACTGCAACAGTTCCCCCTGGACCTGGAAAAGTTTCTTGCCTGGCTTACAGAAGCTGAAACAACTGCCAATGTCCTACAGGATGCTACCCGTAAGGAAAGGCTCCTAGAAGACTCCAAGGGAGTAAAAGAGCTGATGAAACAATGGCAAGTAAGTCAGGCATTTCCGCTTTAGCACTCTTGTGGATCCAATTGAACAATTCTCAGCATTTGTACTTGTAACTGACAAGCCAGGGACAAAACAAAGAT
+
AAAABFFFFFFFGGFGGGGGGGGFAGHHHHGHHHHHFHHHHHHHGHHHHHHHHHGGHHHHHHHHHHHHHHGHHHHHHHHHHHFHBGHHHHHHHHGEGGHHHGFGHGHHGHHHHHHHHHHHH3DFGEFGHHGHHGHHHHGHHGDFGHFHHFHFHGDGFHGHHFGHHHHFHHGGGGGHBGHHHHHHHGCFFHHHFHHGHFBGFHHFHHHFDHFGFGC;GCHHGHFGHHHBHHHGHGE9EFEEGGGAFEAFFFC
@M05620:45:000000000-G6HP7:1:1101:13048:2859 1:N:0:176
ATCTCTATCTCCTAAAAACCTGTTTAGATTTGGAGATAGACCTTCAGGTTTTTCATCATTTTCTGCATGAATTATACATTGACCACGTTCCAGCGTGGTCAGTTTGCAGCATTCTGTTATTTTGTTTGACAGAGTGTCTTGTTGAGAACATATGTAGGACATGATTTTTTCCTGCAACAGGGAAAATAAAGTATAAGTTTTAAAGATTTATTCTTTAATAAAGGATCTCAAAGCCAGCTTTAGAAAAAGGA
+
BCCDDFFFFFFFGGGGGGGGGGHHHHHHHHHHHHHHHHHHHHHHHHHHHHHGGHHHHHIHHIIIHHHHHHHHHHHHHHHHHGHHHHGHHHHHHHGGGGHHHHHHHHHGHHGHHHHHHHHHHHHHHHHHHHHHHHHHHHHHHHHHHHHHHHHHHHHHHHHHHHHHHHHHHGHHHHHHHHHHHGGHHHHHGGHHGHHHHHHHHGHHHHHHHGHHHHHHGGHHHGHHHHHHHGHGHHHHHGHHHHHGHHGHGGH
@M05620:45:000000000-G6HP7:1:1101:14465:2908 1:N:0:176
AAACCAAGCAGACACTCACCGCTCCCTCGCCACAGGCCAATAGTTTGTCCTCACTGAGTTGGCAACAAGTGGCTGCTGTGGCTGCCATTTTTCTGGTGATGGCCATCAGCTCCGACGAGGTCAGCTGGGGGGCTTTCTTTGTGTAAGCAACGAGAAACCTGAAAGAAGCATTTTTTAACTAAGTCCTGCTGAGTCATTCATGAGTTTTTAGCCGCCTTGCTTCTTCTCACAGACTCTCTACTCTCATGCCA
+
BCABCBCFCFFFGGGGGGGGGGGGGGHHGGGGGHHHGGHHHHHHHHHHHHHHHHHHHHHHHHHHHHHHHGHHGHFGHHGGHHHGGHHHHHHHHHHHHHHHHHHHHHHHHHHHHGGGGGGGGHHHHHHHGGGGGGGGGGGGGGGGGGFFFFFFFFFFFFFFFFFFFFFFFFFFFFFFFFFFFFFFFFFFFFFFFFFFFFFFFFFFBFFFFFFFFFFFFFFFFFFFFFFFFFFFFFFFFFFFFFFFFFFFFFF
@M05620:45:000000000-G6HP7:1:1101:14452:2922 1:N:0:176
AAACCAAGCAGACACTCACCGCTCCCTCGCCACAGGCCAATAGTTTGTCCTCACTGAGTTGGCAACAAGTGGCTGCTGTGGCTGCCATTTTTCTGGTGATGGCCATCAGCTCCGACGAGGTCAGCTGGGGGGCTTTCTTTGTGTAAGCAACGAGAAACCTGAAAGAAGCATTTTTTAACTAAGTCCTGCTGAGTCATTCATGAGTTTTTAGCCGCCTTGCTTCTTCTCACAGACTCTCTACTCTCATGCCA
+
BCABCBBFCFCFGGGGGGGGGGGGGGHHGGGGGHHHGGGHHHHHHHHHHHHHGHHGHHFGHHHFHGHHHFGHGHGGHGGHHHHGGHHGHHHHHHHHGHHHHHHHHHHHHHHHHGGGGGGGBGHHHHHHGGGGGGGGGGGGGFGGGGFFFFFFFFFFFFFFFFFFFFFFFFFFFFFFFFFFFFFFFFFFFFFFFFFFFFFFFFFF;BFFFFFFFFFFFFFFFFFFFFFFFFFFFFFFFFFFFFFFFFFFFFF
@M05620:45:000000000-G6HP7:1:1101:15018:2976 1:N:0:176
AAACCAAGCAGACACTCACCGCTCCCTCGCCACAGGCCAATAGTTTGTCCTCACTGAGTTGGCAACAAGTGGCTGCTGTGGCTGCCATTTTTCTGGTGATGGCCATCAGCTCCGACGAGGTCAGCTGGGGGGCTTTCTTTGTGTAAGCAACGAGAAACCTGAAAGAAGCATTTTTTAACTAAGTCCTGCTGAGTCATTCATGAGTTTTTAGCCGCCTTGCTTCTTCTCACAGACTCTCTACTCTCATGCCA
+
BBABCCCFBFFFGGGGGGGGGGGGGGHHGGGGGHHHGGHHHHHHHHHHHHHHHHHHHHHHHHHHHHHHHHHHGHGFHHHHHHHGGHHHHHHHHHHHHHHHHHHHHHHHHHHHHGGGGGGGFHHHHHHHGGGGGGGGGGGGGGGGGGFFFFFFFFFFFFFFFFFFFFFFFFFFFFFFFFFFFFFFFFFFFFFFFBFFFFFFFFFFFFFFFFFFFFFFFFFFFFFFFFFFFFFFFFFFFFFFFFFFFFFFFFF
@M05620:45:000000000-G6HP7:1:1101:15018:2996 1:N:0:176
AAACCAAGCAGACACTCACCGCTCCCTCGCCACAGGCCAATAGTTTGTCCTCACTGAGTTGGCAACAAGTGGCTGCTGTGGCTGCCATTTTTCTGGTGATGGCCATCAGCTCCGACGAGGTCAGCTGGGGGGCTTTCTTTGTGTAAGCAACGAGAAACCTGAAAGAAGCATTTTTTAACTAAGTCCTGCTGAGTCATTCATGAGTTTTTAGCCGCCTTGCTTCTTCTCACAGACTCTCTACTCTCATGCCA
+
BCBCCBCFCFFFGGGGGGGGGGGGGGHHGGGGGHHHGGHHHHHHHHHHHHHHHHHHHHFGHHHHHHHHHHHHGHGGHHHHHHHGGHHHHHHHHHHHHHHHHHHHHHHHHHHHHGGGGGGGGHHHHHHHGGGGGGGGGGGGGGGGGGFFFFFFFFFFFFFFFFFFFFFFFFFFFFFFFFFFFFFFFFFFFFFFFFFFFFFFFFFFFFFFFFFFFFFFFFFFFFFFFFFFFFFFFFFFFFFFFFFFFFFFFFF
@M05620:45:000000000-G6HP7:1:1101:19548:3057 1:N:0:176
TACCTGTACTGGGGAAGCATTTGAATATCCCCCCATGGTGATGGGGACGGAGAACTGCTCCATAAACACAGGCAACGTGCCTAACTTTCCCGGGAAGATGAAGTCAAAGAGCGACCACAGCTCTCGGAGGTTATTTTGCATCGGTGAGCCAGACAGAATGATCCGATGAGGGGTGCGAAACTATTTGAGGAAAGGAAGCACCTTTTTATTAAATTTACCTTTTAGCAATCGCCATTCCTACCCTAAAGATC
+
AAAAA@DFFFFFGA2EAAGFGFHGHFHHHHHFGAEHHGF55FGFEGGEGG?EGGAGHFHDEHGHGEGHHHHHGEHHGHFGHGHHHF@GFDGEEEEEGCGHEBEFFEGHHHHGCB@DGGCGGFHHHGGCCG?FDFHHFFE1F<C.EDEC<00<GCCCGHBGGGFGH?:DHHHGCGGDGF-9BGBCFFGFEG0CFAFGBFGGB9FFFFFFFFFFBFFFFBBBFFFBBFF/BB?9?.;BBFFFFAFF9B/;/F/
@M05620:45:000000000-G6HP7:1:1101:16839:3057 1:N:0:176
AAACCAAGCAGACACTCACCGCTCCCTCGCCACAGGCCAATAGTTTGTCCTCACTGAGTTGGCAACAAGTGGCTGCTGTGGCTGCCATTTTTCTGGTGATGGCCATCAGCTCCGACGAGGTCAGCTGGGGGGCTTTCTTTGTGTAAGCAACGAGAAACCTGAAAGAAGCATTTTTTAACTAAGTCCTGCTGAGTCATTCATGAGTTTTTAGCCGCCTTGCTTCTTCTCACAGACTCTCTACTCTCATGCCA
+
BBCCCBBFCFFFGGGGGGGGGGGGGGHHGGGGGHHHGGHHHHHHHHHHHHHHHHHHHHGHHGHHHHHHHHHHGHGGHGHHHHHGGHHHHHHHHHHHHHHHHHHHHHHHHHHHHGGGGGGGFHHHHHHHGGGGGGGGGGGGGGGGGGFFFFFFFFFFFFFFFFFFFFFFFFFFFFFFFFFFFFFFFFFFFFFFFFFFFFFFFFFFFFFFFFFFFFFFFFFFFFFFFFFFFFFFFFFFFFFFFFFFFFFFFFF
@M05620:45:000000000-G6HP7:1:1101:19555:3075 1:N:0:176
TACCTGTACTGGGGAAGCATTTGAATATCCCCCCATGGTGATGGGGACGGAGAACTGCTCCATAAACACAGGCAACGTGCCTAACTTTCCCGGGAAGATGAAGTCAAAGAGCGACCACAGCTCTCGGAGGTTATTTTGCATCGGTGAGCCAGACAGAATGATCCGATGAGGGGTGCGAAACTATTTGAGGAAAGGAAGCACCTTTTTATTAAATTTACCTTTTAGCAATCGCCATTCCTACCCTAAAGATC
+
CCCCCFFFFFFFGGGGGGGGGGHHHHHHHHHGGGGHHHHHGHHHHGGGGGGGGHHHHHHHHHHHHHHHHHHHGHHHGHHHHHHHHHHHHHHGGGGGGHHHGHHHHHHHHHHHGGGGGHHHHHHHHGGGGGEHGHHHHHHHHHGGGGGHHHHHHGHHHHHHHHHHHGGGHHHGGAEFGDGGGGGGGGGGGGBFGGGGGGGGGFFFFFFFFFFFFFFFFFFFFFFFFFFFFFFEDFFFFFFFFFFFFFFFFFF
@M05620:45:000000000-G6HP7:1:1101:16843:3078 1:N:0:176
AAACCAAGCAGACACTCACCGCTCCCTCGCCACAGGCCAATAGTTTGTCCTCACTGAGTTGGCAACAAGTGGCTGCTGTGGCTGCCATTTTTCTGGTGATGGCCATCAGCTCCGACGAGGTCAGCTGGGGGGCTTTCTTTGTGTAAGCAACGAGAAACCTGAAAGAAGCATTTTTTAACTAAGTCCTGCTGAGTCATTCATGAGTTTTTAGCCGCCTTGCTTCTTCTCACAGACTCTCTACTCTCATGCCA
+
BBABCBCFCFFFGGGGGGGGGGGGGGHHGGGGGHHHGGHGHHHHHHHHHHHHHHHHHHGHHHHGHHGHHGGHGHGGHHHHHHCFGHHHHHHHHHHGHHGHHHHHHHHHHHHHHGGGGGGGFHHHHHHHGGGGGGGGGGGGGGGFGGFFFFFFFFFFFFFFFFFFFFFFFFFFFFFFFFFFFFFBFFFFFFFFFFFFFFFFFFFFBFFFFFFFFFFFFFFFFFFFFFFFFFFFFFFFFFFFFFFFFFFFFFF
@M05620:45:000000000-G6HP7:1:1101:19545:3091 1:N:0:176
TACCTGTACTGGGGAAGCATTTGAATATCCCCCCATGGTGATGGGGACGGAGAACTGCTCCATAAACACAGGCAACGTGCCTAACTTTCCCGGGAAGATGAAGTCAAAGAGCGACCACAGCTCTCGGAGGTTATTTTGCATCGGTGAGCCAGACAGAATGATCCGATGAGGGGTGCGAAACTATTTGAGGAAAGGAAGCACCTTTTTATTAAATTTACCTTTTAGCAATCGCCATTCCTACCCTAAAGATC
+
A?AABFFFFFFFAAFAAGGGGDGGFGHHHHFGFGGHHFHFCHHHFDFEEE?EFHHFHF5FGHFHHHHHHGHEFHHHGHFFGGHEGFHHHFFEEE@EEHHHHHH?FHHHFFFFGGFGGGHFHHGHHGGGGGCHGGFFHHEDGHDDCEGHFHHHHGHGHFHGGFHHG?DFHFH?@EFGGACC?FFGFGGFGGGGGGE//CEGBEFFFFFFBBFBBFFFFFFFFFFFF/9B:BAEDDFFBFFFBAFBFFFFFF/
@M05620:45:000000000-G6HP7:1:1101:9573:3201 1:N:0:176
ATCTCTATCTCCTAAAAACCTGTTTAGATTTGGAGATAGACCTTCAGGTTTTTCATCATTTTCTGCATGAATTATACATTGACCACGTTCCAGCGTGGTCAGTTTGCAGCATTCTGTTATTTTGTTTGACAGAGTGTCTTGTTGAGAACATATGTAGGACATGATTTTTTCCTGCAACAGGGAAAATAAAGTATAAGTTTTAAAGATTTATTCTTTAATAAAGGATCTCAAAGCCAGCTTTAGAAAAAGGA
+
BCABBFFFFFFFGGGGFFGGGGGGHFHHHHHHHHHHHHHGHHHHFHHHHHHGGHFGHHHHHHHHHFGHHHHHHHHHHHHHHHHHHHEFGGHHHHGEGGHHGHHHHHHHHHHHHHHHHHHHHHHHHHHHHHGHEHGGGHHHHHHHDHHHGFHHHHHHHHEGHHHHHHHHHGHHHHHHFHHHHGGHHHGGGHGFHHEGF>FGHHGHHHHHHHHHHHHHHGHHHGHHFHEHGGFHHGGHCEHHHHHGCCGGGG;
@M05620:45:000000000-G6HP7:1:1101:14326:3202 1:N:0:176
ATCTCTATCTCCTAAAAACCTGTTTAGATTTGGAGATAGACCTTCAGGTTTTTCATCATTTTCTGCATGAATTATACATTGACCACGTTCCAGCGTGGTCAGTTTGCAGCATTCTGTTATTTTGTTTGACAGAGTGTCTTGTTGAGAACATATGTAGGACATGATTTTTTCCTGCAACAGGGAAAATAAAGTATAAGTTTTAAAGATTTATTCTTTAATAAAGGATCTCAAAGCCAGCTTTAGAAAAAGGA
+
CCCCCFFFFFFFGGGGGGGGGGHHHHHHHHHFHGHHHHHHHHHHHHHHHHHGGHHHHHHHHIIHIHHHHHHHHHHHHHHHHHHHHHGHHHHHHHGGGGHHHHHHHHHHHHHHHHHHHHHHHHHHHHHHHHHHHHHHHHHHHHHHHHHHHHHHHHHHHHHHHHHHHHHHHGHHHHHHHHHHHGGHHHHHHGGHHHHHHGHHHHHHHHHHHHHHHHHHHHHHFDGHHHHHHHHHHHHHHGHHHHHEGCHGGGH
@M05620:45:000000000-G6HP7:1:1101:11146:3205 1:N:0:176
ATCTCTATCTCCTAAAAACCTGTTTAGATTTGGAGATAGACCTTCAGGTTTTTCATCATTTTCTGCATGAATTATACATTGACCACGTTCCAGCGTGGTCAGTTTGCAGCATTCTGTTATTTTGTTTGACAGAGTGTCTTGTTGAGAACATATGTAGGACATGATTTTTTCCTGCAACAGGGAAAATAAAGTATAAGTTTTAAAGATTTATTCTTTAATAAAGGATCTCAAAGCCAGCTTTAGAAAAAGGA
+
BABBBFFFFFFFGGGGGGGGGGDGHHHFFHHHHGGGHBFBHHGHHHEFHHHGGHHGGHHHHHHHHEHGHGFHHHHHHHHHHHGHHHFFFHHHHGGFGGHHFFHHHHHHHCGHHHGGFHHHHHGHFGHHEGHFFFHHFHHHHHGHDGEFFFFGFHHHHHDFFB2BFGHHHGHGGHH22<@FHF/FG0?F<??@1B?FG1FGF1>1FFFGHHHGHGHHGFG0<<FF/DGFDGHHHG.GHGFHH00<;CC..C/
@M05620:45:000000000-G6HP7:1:1101:9589:3215 1:N:0:176
ATCTCTATCTCCTAAAAACCTGTTTAGATTTGGAGATAGACCTTCAGGTTTTTCATCATTTTCTGCATGAATTATACATTGACCACGTTCCAGCGTGGTCAGTTTGCAGCATTCTGTTATTTTGTTTGACAGAGTGTCTTGTTGAGAACATATGTAGGACATGATTTTTTCCTGCAACAGGGAAAATAAAGTATAAGTTTTAAAGATTTATTCTTTAATAAAGGATCTCAAAGCCAGCTTTAGAAAAAGGA
+
CCCCDFFFFFFFGGGGGGGGGGHHHHHHHHHHHHHHHHHHHHHHHHHHHHHGGHHHHHHHHHHHIHHHHHHHHHHHHHHHHHHHHHGGHHHHHHGGGGHHHHHHHHHGHHHHHHHHHHHHHHHHHHHHHHHHHHHHHHHHHHHHHHHHHHHHHHHHHHHHHHHHHHHHHGHHHHHHHHHHHGGHHHHHGHHHHHHHHHHHHHHHHHHHHHHHHHHHHHHHHHHGHHHGHGHHHHHHHGHHHHHHHFHHGGH
@M05620:45:000000000-G6HP7:1:1101:11162:3222 1:N:0:176
ATCTCTATCTCCTAAAAACCTGTTTAGATTTGGAGATAGACCTTCAGGTTTTTCATCATTTTCTGCATGAATTATACATTGACCACGTTCCAGCGTGGTCAGTTTGCAGCATTCTGTTATTTTGTTTGACAGAGTGTCTTGTTGAGAACATATGTAGGACATGATTTTTTCCTGCAACAGGGAAAATAAAGTATAAGTTTTAAAGATTTATTCTTTAATAAAGGATCTCAAAGCCAGCTTTAGAAAAAGGA
+
CCCCDFFFFFFFGGGGGGGGGGHHHHHHHHHHHHHHHHHHHHHHHHHHHHHGGHHHHHHHHIHHIHHHHHHHHHHHHHHHHHHHHHGGHHHHHHGGGGHHHHGHHHHGHHGHHHHHHHHHHHHHHHHHGHHHHHHHHHHHHHHHHHHHHHHHHHHHHHHHHHHHHHHHHGHHHHHHHHHHHGGGHHHHHHHHHHHHHHHHHGHHHHHHHHHHHHHHHGHHHHHHHHHHHHHHHHHHHGHHHHHHHHGHGGH
@M05620:45:000000000-G6HP7:1:1101:14319:3224 1:N:0:176
ATCTCTATCTCCTAAAAACCTGTTTAGATTTGGAGATAGACCTTCAGGTTTTTCATCATTTTCTGCATGAATTATACATTGACCACGTTCCAGCGTGGTCAGTTTGCAGCATTCTGTTATTTTGTTTGACAGAGTGTCTTGTTGAGAACATATGTAGGACATGATTTTTTCCTGCAACAGGGAAAATAAAGTATAAGTTTTAAAGATTTATTCTTTAATAAAGGATCTCAAAGCCAGCTTTAGAAAAAGGA
+
ABBCCFFFFFFFGGGGGGGGGGHHHHHHHHHHHHHHHHHHHHHHHHHHHHHGGHHHHHHHHIHHIHHHHHHHHHHHHHHHHHHHHHGGHHHHHHGFGGHHHHHHHHHHHHHHHHHHHHHHHHHHHHHHDGHHHHHHHHHHHHHHHHGHHHHHHHHHHHHHHHHHHHHHHGHHHHHHHHHHHGGHHHHGGHHHHHHHHHGHHHHHHHHHHHHHHHHHHGHHHHHHHHHHHHHGHHHHHGHHHHHFFGHHGGH
@M05620:45:000000000-G6HP7:1:1101:14337:3228 1:N:0:176
ATCTCTATCTCCTAAAAACCTGTTTAGATTTGGAGATAGACCTTCAGGTTTTTCATCATTTTCTGCATGAATTATACATTGACCACGTTCCAGCGTGGTCAGTTTGCAGCATTCTGTTATTTTGTTTGACAGAGTGTCTTGTTGAGAACATATGTAGGACATGATTTTTTCCTGCAACAGGGAAAATAAAGTATAAGTTTTAAAGATTTATTCTTTAATAAAGGATCTCAAAGCCAGCTTTAGAAAAAGGA
+
CDDDDFFFFFFFGGGGGGGGGGGHHHHHHHHHHHHHHHHHHHHHHHHHHHHGGHHHHHHHIIIHHHHHHHHHHHHHHHHHHHHHHHGHHHHHHHGGGGHHHHGHHHHHHHGHHHHHHHHHHHHHHHHHGHHHHHHHHHHHHHHHHHGHHHHHHHHHHHHHHHHHHHHHHGHHHHHHHHFHHGGGHHHHHHHHHHHGHHHHHGHHHHHHHHHHHHHHHGHHHFFHHHHHHHHGHHHHHGHHHHGHGGHFGGG
@M05620:45:000000000-G6HP7:1:1101:11145:3234 1:N:0:176
ATCTCTATCTCCTAAAAACCTGTTTAGATTTGGAGATAGACCTTCAGGTTTTTCATCATTTTCTGCATGAATTATACATTGACCACGTTCCAGCGTGGTCAGTTTGCAGCATTCTGTTATTTTGTTTGACAGAGTGTCTTGTTGAGAACATATGTAGGACATGATTTTTTCCTGCAACAGGGAAAATAAAGTATAAGTTTTAAAGATTTATTCTTTAATAAAGGATCTCAAAGCCAGCTTTAGAAAAAGGA
+
B@BBBFFFFFFFGGGGGGGGGGHHHHHGHHHHHHHHHGHGHHHHHHHHHHHGGHGHHHHHHHHHHHHHHHHHHHHHHHHHHHHHHHGFHHHHHHGFGGHHHHHHHHHHHHHHHHHHHHHHHHHHGHHHBHGHGHHHHHHHHHHHHHGGHHHHHHHHHHGHHHHHHHHHHGHHHHHHHHGHHGGHHHGHHHHFHHGHHGGHHHHHHHHHGHHHHHHHEFHHHHHGHHHHHGHHHHHHHGHHHHFGGGHHGGG
@M05620:45:000000000-G6HP7:1:1101:21687:3262 1:N:0:176
CATCCTGACCCTGAAGTACCCCGGCTTGATTTCTGACATTAGATCGGAAGAGCACACGTCTGAACTCCAGTCACAGAAGACCATCTCGTATGCCGTCTTCTGCTTGAAAAAAAAAAAAAAAAATCTTACAACAATCCTCATGAACCCCCAGGTCAGCATATATACGCGTGCGCTCGTGCTGCGCTTCTGACCTCACATCATATTCTTGCTTCGTCCACTTCCTTTCGTAAACTTGTTTGTATTACACCTTT
+
CDDDDFFFFFFFGFGGGGGGGGGGGGGGFHHHHHHHHHHHHHHHHHGEGGHHHHHHHGHHHGHHHHHHGHHHHHHHHHHEHHHHHHHHFGHHHHGEGHGHHHHHHHHHHHHGGEGC<<<>/--<11=10=00..00/0<<=0000..:--.:000/0;000;000..---.;--.--...0;---..0000/0:B.00000000;000000B-/.;.00:::::B0../.90000:0//;000000::/0:
@M05620:45:000000000-G6HP7:1:1101:21690:3282 1:N:0:176
CATCCTGACCCTGAAGTACCCCGGCTTGATTTCTGACATTAGATCGGAAGAGCACACGTCTGAACTCCAGTCACAGAAGACCATCTCGTATGCCGTCTTCTGCTTGAAAAAAAAAAAAAAAAAACTAAGAAAAATTAATATTAAAATCCACACATACACATAGAAGAGAGCCCATCTGATTAAAATATGTCATTCGTCTACTCACGTTAATATGACAAGTAGTGATTCGCCAGTAGTGTCGAATGTAATAA
+
BBBBBFFFFFFFGGGGGGGGGGGGGGGGHHHHHGHFHHHHHGFHHHGGGGHHHHHHHGHHHGHGHHHHHHHHHHHGHHHGHHHHFHGHGGHGHHGGGHGHHHHHHHHHHHHGGGGC>>//<->-.00</00//../000000:00:0//0//..0000000000;0/./.....//000900000900000900009...:9///.;9;A/////://9;9///////....-;/:////...////////
@M05620:45:000000000-G6HP7:1:1101:18588:3297 1:N:0:176
AAACCAAGCAGACACTCACCGCTCCCTCGCCACAGGCCAATAGTTTGTCCTCACTGAGTTGGCAACAAGTGGCTGCTGTGGCTGCCATTTTTCTGGTGATGGCCATCAGCTCCGAGGTCAGCAGGGGGGGTTTCTTTGTTGAGGCAACGAGGAACCTGATAGAAGCATTATTTATCTAAGACCTGCTGCGTCATTCATGAGGTTTTAGCCGCCTTCTTTCTTCTTACAGAATCCTTACTCCTATCCCACAA
+
CCDCCCCFDFFFGGGGGGGGGGGGGGHHGGGGGHHHGGHHHHHHHHHHHHHHHHHHHHGHHHHHHHHHHHHHGHGGHHHHHHHGGHHHHHHHHHHHHHHHHHHHHHHHHHHHHGG/E/232B3B//>CG-9-.0;F00;/.00/.;.;-A.-;/.9/./000;BF0B000;BF0000;0000/;/AFF0-.-.;000;0;0///;A0/00;@FD.00;0BFFFH0000000000000;B0000;0/00..;
@M05620:45:000000000-G6HP7:1:1101:21966:3353 1:N:0:176
AGATTACTGCAACAGTTCCCCCTGGACCTGGAAAAGTTTCTTGCCTGGCTTACAGAAGCTGAAACAACTGCCAATGTCCTACAGGATGCTACCCGTAAGGAAAGGCTCCTAGAAGACTCCAAGGGAGTAAAAGAGCTGATGAAACAATGGCAAGTAAGTCAGGCATTTCCGCTTTAGCACTCTTGTGGATCCAATTGAACAATTCTCAGCATTTGTACTTGTAACTGACAAGCCAGGGACAAAACAAAGAT
+
AAAABFFFFFFFGGGGGGGGGGGGHHHHHHGHHHHHFGHHHHHHHHGHHHHHHHHHHHHHHHHHHHHHHHHHHHHHHHHHHHHHGGHHHHHHHHGFEFGHHHHHGHHHGHHHHHHHGHHHHHHGGGGEHGHHHGHHHHHHHHHHHHHHHGFHHGHHHHHGHHHHHHHHHGGGGGGHGHHHGHHHHGGGGFHGHFHHHGHHGHHHHHHHHHHHHHHHHHHHHHHGHHHGGHHHHGGGGGGGGFFFGGGGFG:
@M05620:45:000000000-G6HP7:1:1101:13888:3363 1:N:0:176
AAACCAAGCAGACACTCACCGCTCCCTCGCCACAGGCCAATAGTTTGTCCTCACTGAGTTGGCAACAAGTGGCTGCTGTGGCTGCCATTTTTCTGGTGATGGCCATCAGCTCCGACGAGGTCAGCTGGGGGGCTTTCTTTGTGTAAGCAACGAGAAACCTGAAAGAAGCATTTTTTAACTAAGTCCTGCTGAGTCATTCATGAGTTTTTAGCCGCCTTGCTTCTTCTCACAGACTCTCTACTCTCATGCCA
+
BBBBBBAFBFFFGGGFFGGGGGFEEGHHGGGEGHHGGFHHHHHHHHGGHHHHHGGHHHHGHHGFHHHHGDHHGGEGHHHFFEFFGHHHHHHHGHHGGGBGHEHHFGHHHHHHGGGGG/<DAFCHHHHHGGGGAGGGFGGGGFGFGGFFFFFFFFFFFFFFFFFBFFFFFFFFFFFF?FFFFFBBFFFFFFFFFBFFFFFFFFBFFFFFFFFFFFAFFFFFFFFFFFFFFFFFFFFFFFFFFFFFFFBFFF/
@M05620:45:000000000-G6HP7:1:1101:19046:3366 1:N:0:176
AAACCAAGCAGACACTCACCGCTCCCTCGCCACAGGCCAATAGTTTGTCCTCACTGAGTTGGCAACAAGTGGCTGCTGTGGCTGCCATTTTTCTGGTGATGGCCATCAGCTCCGACGAGGTCAGCTGGGGGGCTTTCTTTGTGTAAGCAACGAGAAACCTGAAAGAAGCATTTTTTAACTAAGTCCTGCTGAGTCATTCATGAGTTTTTAGCCGCCTTGCTTCTTCTCACAGACTCTCTACTCTCATGCCA
+
AA?AAAAFBFF>CGGFFGGGEEGEGGHHCEEAEHHAFFFHG3DGGHHHFFHFHHFGAEHHHGGFHHHFH@DDCGGFH3GHHHFFFHBGHHHHHHHHHHBBGHHHFHHHGHHHFA@/@@@CDGCGHHHHGGC@GGGGFGGGGFFGGFFFFFFB9A.AF/AFF//9BBFF/BFFFFFBFFFFFFFFFBB9FBBB.FFFFFFFFFF/BBFFFFB/9.@@DDFFFFFFFFFFFFBB/F9BBFFFFFFBBB9BFF/
@M05620:45:000000000-G6HP7:1:1101:19046:3385 1:N:0:176
AAACCAAGCAGACACTCACCGCTCCCTCGCCACAGGCCAATAGTTTGTCCTCACTGAGTTGGCAACAAGTGGCTGCTGTGGCTGCCATTTTTCTGGTGATGGCCATCAGCTCCGACGAGGTCAGCTGGGGGGCTTTCTTTGTGTAAGCAACGAGAAACCTGAAAGAAGCATTTTTTAACTAAGTCCTGCTGAGTCATTCATGAGTTTTTAGCCGCCTTGCTTCTTCTCACAGACTCTCTACTCTCATGCCA
+
CCCDCCCFCFFFGGGGGGGGGGGGGGHHGGGGGHHHGGHHHHHHHHHHHHHHHHHHHHHHHHHHHHHHHHHHGHGGHHHHHHHGGHHHHHHHHHHHHHHHHHHHHHHHHHHHHGGGGGGGGHHHHHHHGGGGGGGGGGGGGGGGGGFFFFFFFFFFFFFFFFFFFFFFFFFFFFHFFFFFFFFFFFFFFFFHFFFFFFFFFFFFFFFFFFFFFFFFFFFFHFHFHHHFFFFFFFFFFFFHHFFFFFFFFFF
@M05620:45:000000000-G6HP7:1:1101:19231:3415 1:N:0:176
AGATTACTGCAACAGTTCCCCCTGGACCTGGAAAAGTTTCTTGCCTGGCTTACAGAAGCTGAAACAACTGCCAATGTCCTACAGGATGCTACCCGTAAGGAAAGGCTCCTAGAAGACTCCAAGGGAGTAAAAGAGCTGATGAAACAATGGCAAGTAAGTCAGGCATTTCCGCTTTAGCACTCTTGTGGATCCAATTGAACAATTCTCAGCATTTGTACTTGTAACTGACAAGCCAGGGACAAAACAAAGAT
+
ABBCCFFFFFFFGGGGGGGGGGGGHHHHHHHHHHHHHHHHHHHHHHHHHHHHHHHHHHHHHHHHHHHHHHHHHHHHEHHHHHHHHHHHHHHHHHGGGGHHHHHHHHHHGHHHHHHHHHHHHHHGGHGGHHHHHGHHHHHHHHHHHHHHHHHHHGHHHHHHHHHHHHHHHHGGGGGHHHHHHHHHHHHGHHHHGHHHHHHGGHHHHHHHHHHHHHHHHFHHHHHGHHHHGHHHHGGGGGGGGGGGGGGGGGG
@M05620:45:000000000-G6HP7:1:1101:19232:3435 1:N:0:176
AGATTACTGCAACAGTTCCCCCTGGACCTGGAAAAGTTTCTTGCCTGGCTTACAGAAGCTGAAACAACTGCCAATGTCCTACAGGATGCTACCCGTAAGGAAAGGCTCCTAGAAGACTCCAAGGGAGTAAAAGAGCTGATGAAACAATGGCAAGTAAGTCAGGCATTTCCGCTTTAGCACTCTTGTGGATCCAATTGAACAATTCTCAGCATTTGTACTTGTAACTGACAAGCCAGGGACAAAACAAAGAT
+
ABBBBFFFFFFFGGBFGGGGGGGGHHGHHFGCHHFHHGHHHHHHHHHGHHHGHHHHHHHHHHHHHFHGHGHHHHHBHHHHHHHGHHHHHHHHHHGEGGGHHHHHGHHHGHHHHHHHHHHHHHHGFADFHHGHGFHHHHHHGHHHHGHHHCHHHGHHHHHHHHHHGHHHHHGGGGGHHHHGHHHGH=GDHFHHHHHHFHHHHGHHGHHFDGFHHHHHGGHHCGHFGHHGGHGGAEG?EDEGGGFGGEEFBFF
@M05620:45:000000000-G6HP7:1:1101:9477:3524 1:N:0:176
AAACCAAGCAGACACTCACCGCCAGAAGACATGAGGTCAGCTAGATCGGAAGAGCACACGTCTGAACTCCAGTCACAGAAGACCATCTCGTATGCCGTCTTCTGCTTGAAAAAAAAAAAAAAGAGAGTAAAAAAGCTGATGATGTGATGGAGCGTTCGTTAGGCATTTCGGCGTTCGAACTGTTGTGGATACAATTGAACATGTCTGGGTATTAGTACTAGTACGTGAGACGCCGGGGGGAGACTGTGGTT
+
A3AAAABFAFFFGGBGGGGGGGGCAFFGFFGHHFHHFFFGCGGHHHFHGEEEGHEFFCHGFCGFF5BGGHHHGHFGHHFHGHHFFG3FGGEEGHEGCE/GFGHHGGHHFFFFHCECC</>></.0<A111=11-<<00000000000=0C///-:..:./..//09000/9--9-.....90///99.//:///9/;/9//9/;9///99/:9//9/////9//.9...//9----------..////..9
@M05620:45:000000000-G6HP7:1:1101:12745:3537 1:N:0:176
AAACCAAGCAGACACTCACCGCTCCCTCGCCACAGGCCAATAGTTTGTCCTCACTGAGTTGGCAACAAGTGGCTGCTGTGGCTGCCATTTTTCTGGTGATGGCCATCAGCTCCGACGAGGTCAGCTGGGGGGCTTTCTTTGTGTAAGCAACGAGAAACCTGAAAGAAGCATTTTTTAACTAAGTCCTGCTGAGTCATTCATGAGTTTTTAGCCGCCTTGCTTCTTCTCACAGACTCTCTACTCTCATGCCA
+
BBBBCBBFCFFFGGGGGGGGGGGGGGHHGGGGGHHHGGHHHHHHHHHHHHHHHHHHHHHHHHHHHHHHHHHHGHGGHHHHHHHGGHHHHHHHHHHHHHHHHHHHHHHHHHHHHGGGGGGGGHHHHHHHGGGGGGGGGGGGGGGGGGFFFFFFFFFFFFFFFFFFFFFFFFFFFFHFFFHHHFFFFFFFFFFFFFFFFFFFFFFFFFFFFFFHFFFFFFFFHHHFHHHFHFFFFFFFFFFHHFFFFFFFHFF
@M05620:45:000000000-G6HP7:1:1101:15754:3540 1:N:0:176
AAACCAAGCAGACACTCACCGCTCCCTCGCCACAGGCCAATAGTTTGTCCTCACTGAGTTGGCAACAAGTGGCTGCTGTGGCTGCCATTTTTCTGGTGATGGCCATCAGCTCCGACGAGGTCAGCTGGGGGGCTTTCTTTGTGTAAGCAACGAGAAACCTGAAAGAAGCATTTTTTAACTAAGTCCTGCTGAGTCATTCATGAGTTTTTAGCCGCCTTGCTTCTTCTCACAGACTCTCTACTCTCATGCCA
+
BCCCCCBFCFFFGGGGGGGGGGGGGGHHGGGGGHHHGGHHHHHHHHHHHHHHHHHHHHHHHHHHHHHGHHHHGHGGHHHHHHHGGHHHHHHHHHHHHHHHHHHHHHHHHHHHHGGGGGGGGHHHHHHHGGGGGGGGGGGGGGGGGGFFFFFFFFFFFFFFFFFFFFFFFFFFFFFFFFFFFFFFFFFFFFFFFFFFFFFFFFFFFFFFFFFFFFFFFFFFFFFFFFFFFFFFFFFFFFFFFFFFFFFFFFB
@M05620:45:000000000-G6HP7:1:1101:9483:3542 1:N:0:176
AAACCAAGCAGACACTCACCGCCAGAAGACATGAGGTCAGCTAGATCGGAAGAGCACACGTCTGAACTCCAGTCACAGAAGACCATCTCGTATGCCGTCTTCTGCTTGAAAAAAAAAAAAACAGCAAAAATAGACCACCCTTAACCCCGACGACAACAGAAAAAAAATCATTCAGATAAGCAGCGACCGCCCCACGCTCTCCTCCCCGCCATTCCCCTCACAACCACATCCCTGTTGGACTGCAGCCCCAA
+
BB@BBBBFBFFFGGGGGGGGEEGGGHHCGHHHHHGHGGHHGHHHHHHHGGGGHBFGHGHEFGFGHGHHHHHHFHHHHFEFHHGHHC3BFCFFHFHH>EFHGHHBGGGC0FGHHGGGCC/////0000?0.0>11110.<<./<000..-<---A-@EA/////9;--./0000000;/:////.---9;----..-..9.9//;9:9--9-.////:...9/9...../;/./////.;9/./9//.....
@M05620:45:000000000-G6HP7:1:1101:12763:3543 1:N:0:176
AAACCAAGCAGACACTCACCGCTCCCTCGCCACAGGCCAATAGTTTGTCCTCACTGAGTTGGCAACAAGTGGCTGCTGTGGCTGCCATTTTTCTGGTGATGGCCATCAGCTCCGACGAGGTCAGCTGGGGGGCTTTCTTTGTGTAAGCAACGAGAAACCTGAAAGAAGCATTTTTTAACTAAGTCCTGCTGAGTCATTCATGAGTTTTTAGCCGCCTTGCTTCTTCTCACAGACTCTCTACTCTCATGCCA
+
BBBCCBBFCFFFGGGGGGGGGGGGGGGHGGGGGGHGEGGHHHHFHHHHHHHHHHHHHHGHHHHHHHHHHGHHGHGGHHHHHHHGGHHHHHHHHHHHHHHHHHHHHHHHHHHHHGGGGGGGFHFHHHHHGGGGGGGGGGGGGGGFGGFFFFFFFFFFFFFFFFFFFFFFFFFFFFFFFFFFFFFBFFFFFFFFFFFFFFFFFFFFFFFFFEFFFFFFFFFFFFFFFFFFFFFFFFFFFFFFFFFFFFFFFFF
@M05620:45:000000000-G6HP7:1:1101:10662:3582 1:N:0:176
AGATTACTGCAACAGTTCCCCCTGGACCTGGAAAAGTTTCTTGCCTGGCTTACAGAAGCTGAAACAACTGCCAATGTCCTACAGGATGCTACCCGTAAGGAAAGGCTCCTAGAAGACTCCAAGGGAGTAAAAGAGCTGATGAAACAATGGCAAGTAAGTCAGGCATTTCCGCTTTAGCACTCTTGTGGATCCAATTGAACAATTCTCAGCATTTGTACTTGTAACTGACAAGCCAGGGACAAAACAAAGAT
+
AAAABFFFFFFFGGGFGGGGGGGFHHHHHHHHGHHHFHHHHHHHHHHHHHHGHHHHHHHHHHHHHGHHHHHHGHHHHHHHHHHHHFHHHHHHHHGGGGGHHGHHHHHHGHHHHHHFGHHHHGHGEFGEHFHHHGHHHHDGHHGHHHHHGHCFGGHHHHHHHHHHHHHHHHGGGGGHHGGHHHHHHGGFFHHHHGHHHGHHHHHHHGHHHFHHHHHHHGHGHHHHHHHGGHHHHGGGGGGGFGGGGGGGGGG
@M05620:45:000000000-G6HP7:1:1101:19068:3686 1:N:0:176
TACCTGTACTGGGGAAGCATTTGAATATCCCCCCATGGTGATGGGGACGGAGAACTGCTCCATAAACACAGGCAACGTGCCTAACTTTCCCGGGAAGATGAAGTCAAAGAGCGACCACAGCTCTTATTTTGCATCGGTGAGCCAGACAGAATGATCCGATGAGGGGTGCGAAACTATTTGAGGAAAGGAAGCACCTTTTTATTAAATTTACCTTTTAGCAATCGCCATTCCTACCCTAAAGATCGGAAGAG
+
CCCCCFFFFFFFGGGGGGGGGGHHHHHHHHHGGGGHHHGHHHHHHGGGGGGGGHHHHHHHHHHHHHHHHHHHGHHHGHHHHHHHHHHHHHHGGGGGGHHHHHHHHHHHHHHHGGGGGHHHHHHHHHHHHHHHHHHGGGGGHHHHHHGHGFHHHGHHHHGGGHHHGGFGGGGDGGHB=FFGFEGGGFFGGGGGGGGGGGGGGGGFFFGGGGGFFFFFFFFFFFFFFFFFFFFFFFFFFBBFFFFFFFFFFFA
@M05620:45:000000000-G6HP7:1:1101:19085:3695 1:N:0:176
TACCTGTACTGGGGAAGCATTTGAATATCCCCCCATGGTGATGGGGACGGAGAACTGCTCCATAAACACAGGCAACGTGCCTAACTTTCCCGGGAAGATGAAGTCAAAGAGCGACCACAGCTCTTATTTTGCATCGGTGAGCCAGACAGAATGATCCGATGAGGGGTGCGAAACTATTTGAGGAAAGGAAGCACCTTTTTATTAAATTTACCTTTTAGCAATCGCCATTCCTACCCTAAAGATCGGAAGAG
+
AAAAA1BDFFBFGCGGGEGFGGHDDFGGHF1FEEGGHGGFHBDGECEGGGCGCFHHHHHHFCFBFHHDFHFHEHEHCG>/FDGHHFHHFHHFGCEEGEHHHGHHFHFHHGHFCCCCCFHE/FCFG1GHFFFDHFGG//<<FC<0CCFHFHHHHHHFFHGAC0GF.AECA?A@CCHHFGGGFEFFGGFFGGGEFFEFBFGGEFGGEGGGGG0/9FFFFF/FFF9A?9BEFFBBFFFFF-999FB/E9BFF?:
@M05620:45:000000000-G6HP7:1:1101:13286:3744 1:N:0:176
CATCCTGACCCTGAAGTACCCCGGCTTGATTTCTGACATTAGATCGGAAGAGCACACGTCTGAACTCCAGTCACAGAAGACCATCTCGTATGCCGTCTTCTGCTTGAAAAAAAAAAAAGGACAGTGGGGGAGCGTCCATTGTGTACGCAAGGAGAAACCGGAAAGAAGCAGTCGTTAACGATGACACGTGTATGCACACAATACGTCTCAGTCGCCCTCCCCTTGTCTACTGCCTTTCTATGTGAAAGCCA
+
ABBBBFFFFFFFGGCFGGGGGGGGGGGCAFHHHFHFEDGGGHDFHHGCAEBGHHHHGGHHHGHHHFFHEHHHHHGHHEFGGFGGFFHGFEHHHHGE@GEFHHHGGHHHBGF@E@D/////2?</110//--<.-..<.00000<=0.;.--.;..;//9-9-:-9/.9///0/....90....////.../:/9////.9.//9./.9.////.9;9-.:9..9.//////9/9///////;///////..
@M05620:45:000000000-G6HP7:1:1101:13287:3765 1:N:0:176
CATCCTGACCCTGAAGTACCCCGGCTTGATTTCTGACATTAGATCGGAAGAGCACACGTCTGAACTCCAGTCACAGAAGACCATCTCGTATGCCGTCTTCTGCTTGAAAAAAAAAAAAAAAATAAATAATACAAAGACGTAATCATTAAATACCAATGTAACATATTATACAGCAAATAAGTACCGCACAGGCGATTGATCATATGTGCGTATATATAATGTGGAGCTCGTAGTAGGAAGAAGAGGAAGTT
+
CCCDDFFFFFFFGGGGGGGGGGGGGGGGHHHHHHHHHHHHHHHHHHGGGGHHHHHHHGHHHGHHHHHHHHHHHHHHHHHHHHHHCHHHGGHHHHGGGHGHHHHHHHHHFHHGGGGBB<</>-011=1111<1110///.<.<.000000000:00000000000000;000<00//0;0000::0.--:-:..---..000;0000000....00;000000000./.:.-.:.000:0;.//0;../:00
@M05620:45:000000000-G6HP7:1:1101:22614:3790 1:N:0:176
TACCTGTACTGGGGAAGCATTTGAATATCCCCCCATGGTGATGGGGACGGAGAACTGCTCCATAAACACAGGCAACGTGCCTAACTTTCCCGGGAAGATGAAGTCAAAGAGCGACCACAGCTCTTATTTTGCATCGGTGAGCCAGACAGAATGATCCGATGAGGGGTGCGAAACTATTTGAGGAAAGGAAGCACCTTTTTATTAAATTTACCTTTTAGCAATCGCCATTCCTACCCTAAAGATCGGAAGAG
+
BBBCBFFFFFFFGGFGGGGGGGHHHHHHHHHGGGGHGGFFGHHHHGGGGGGGGHHHHHHHHHGFHHHHHHHHGHHHGHHHHHHHHHHHHHHGGGGGGHHHFHHHHHHHHHHHGCGGGHHHHHHHHHHHHHHHFGHGGGGGEHHHGHG0>>FGFFGHHHAEGHGHGGCCDA;::AGC=CFFBEGFFF;FB/CGGGGFFFGGGGGFFFCFGFGFFFFFBFFB/;B?AFDFFBBF/:AAFFFFFFFFFFAEFF.
@M05620:45:000000000-G6HP7:1:1101:21676:3792 1:N:0:176
AAACCAAGCAGACACTCACCGCTCCCTCGCCACAGGCCAATAGTTTGTCCTCACTGAGTTGGCAACAAGTGGCTGCTGTGGCTGCCATTTTTCTGGTGATGGCCATCAGCTCCGAGGTCAGCTGGGGGGCTTTCTTTGTGTAAGCAACGAGAAACCTGAAAGAAGCATTTTTTAACTAAGTCCTGCTGAGTCATTCATGAGTTTTTATCCGCCTTGCTTCTTCTCACAGACTCTCTACTCTCATGCCAGAA
+
CCCCCCCFBFFFGGGGGGGGGGGGGGHHGGGGGHHGGGHGHGHHHHHHHHHHHHHHHHHHHGHHHHHHHHHHGHGGHHHHHHHGGHHHHHHHHHHHHHHHHHHHHHHHHHHHHGG/E?232BFG2AFGG-99:0CFB0=/:0009C/C9EA.A9/:/./000BFFFFF00;FF.00;B009:0B9FFF0.090B090B0B0:9:FE.00;AFF?.00;9BFFFF009:B0;BF00;0;F0909B00090.;
@M05620:45:000000000-G6HP7:1:1101:22207:3824 1:N:0:176
AAACCAAGCAGACACTCACCGCTCCCTCGCCACAGGCCAATAGTTTGTCCTCACTGAGTTGGCAACAAGTGGCTGCTGTGGCTGCCATTTTTCTGGTGATGGCCATCAGCTCCGAGGTCAGCTGGGGGGCTTTCTTTGTGTAAGCAACGAGAAACCTGAAAGAAGCATTTTTTAACTAAGTCCTGCTGAGTCATTCATGAGTTTTTAGCCGCCTTGCTTCTTCTCACAGACTCTCTACTCTCATGCCAGAA
+
DDDDDCBFCFFFGGGGGGGGGGGGGGHHGGGGGHHHGGHHHHHHHHHHHHHHHHHHHHHHHHHHHHHHHHHHGHGGHHHHHHHGGHHHHHHHHHHHHHHHHHHHHHHHHHHHHGGGGGHHHHHHHFDGGGGGGGGGGGGGGGGGGGGGGADFFFFFFFFFFFFFFFFFFFFFFFFFFBFFFFFFFFFFFFFFFFFFFFFFFFFFHFFFHFFFFFFFFFFFFFFFFFFFFFFFFFFFFFHFFFFFFFFFFFF
@M05620:45:000000000-G6HP7:1:1101:14112:3830 1:N:0:176
AGATTACTGCAACAGTTCCCCCTGGACCTGGAAAAGTTTCTTGCCTGGCTTACAGAAGCTGAAACAACTGCCAATGTCCTACAGGATGCTACCCGTAAGGAAAGGCTCCTAGAAGACTCCAAGGGAGTAAAAGAGCTGATGAAACAATGGCAAGTAAGTCAGGCATTTCCGCTTTAGCACTCTTGTGGATCCAATTGAACAATTCTCAGCATTTGTACTTGTAACTGACAAGCCAGGGACAAAACAAAGAT
+
A?BBBFFFDF4FGGGGGGGGGGGGGHHHHGHHHHHHGHHHHHHHHHHHHHHHHHHHHHHHHHHHHHHHHHHHHHHHHHHHHHHHGHHHHFHHHHGGEFHHHHHHHEHHGHHHHHHHHHHHGGHFGFEEHGHHHGHHHHGHHGHHHHHHHHHHHGGGHHHHFGHHHHHHHHGGGGGHHHHHHHHHHGHGHHHHHHHHHGHHHHHHHHGHHHHHHHHHGHHHHGHHHHHHHGGHGGGEGGGGGGFFGGGGGGG
@M05620:45:000000000-G6HP7:1:1101:16215:3906 1:N:0:176
AAACCAAGCAGACACTCACCGCTCCCTCGCCACAGGCCAATAGTTTGTCCTCACTGAGTTGGCAACAAGTGGCTGCTGTGGCTGCCATTTTTCTGGTGATGGCCATCAGCTCCGAGGTCAGCTGGGGGGCTTTCTTTGTGTAAGCAACGAGAACCCTGAAAGAAGCATTTTTTAACTAAGTCCTGCTGAGTCATTCATGAGTTTTTAGCCGCCTTGCTTCTTCTCACAGACTCTCTACTCTCATGCCAGAA
+
BBBBBBB@AFFFGGGGGGGGGFGGGGHHCGGDECEGFGHAGEBHHHHHHHHHHHHHHHHHFGHHHHHHHHHHGHGGGCGHFGHAFHHHHHHHHH4GHHHHGHHHHHHFHHHHHCECG?C3GGHGHGGGGGGGGGGGGFCFGBFGB9CFGEFDF/9AF..;BFF9BBFFFFFFFFFFBB9FBBBFFEFFF.;BFFFFFF9BF9BFFFEFFBDCCFF/F9BFFFFFFFFFFBAFFBFFFFFFFFBF/BB//99
@M05620:45:000000000-G6HP7:1:1101:8350:3916 1:N:0:176
AAACCAAGCAGACACTCACCGCTCCCTCGCCACAGGCCAATAGTTTGTCCTCACTGAGTTGGCAACAAGTGGCTGCTGTGGCTGCCATTTTTCTGGTGATGGCCATCAGCTCCGAGGTCAGCTGGGGGGCTTTCTTTGTGTAAGCAACGAGAAACCTGAAAGAAGCATTTTTTAACTAAGTCCTGCTGAGTCATTCATGAGTTTTTAGCCGCCTTGCTTCTTCTCACAGACTCTCTACTCTCATGCCAGAA
+
AB3ABAAFBFFFGGGGGGGGEGAEEFHHEEEGGGGHGGEGF3DDFGHHFHGHHHFEDGFDHHHGHHHFHGGHGFFGHFEFGHHEGHHFHFHFCHHHGHBHHHHHFHHHHFDFHGCEEEGCGHHHCAGGBGBGGGFFFB;9FBFFGFGGBEFAABBFFFFFFFFFFBFFFFBFBFBFB9BFFFFBFFFBFFBFFFFFFFFFB;;BBAEFFFF-@ADBFFFFFF9FF/F/F9FBFFFFBBFBFFFFFFFFBAB
@M05620:45:000000000-G6HP7:1:1101:16197:3928 1:N:0:176
AAACCAAGCAGACACTCACCGCTCCCTCGCCACAGGCCAATAGTTTGTCCTCACTGAGTTGGCAACAAGTGGCTGCTGTGGCTGCCATTTTTCTGGTGATGGCCATCAGCTCCGAGGTCAGCTGGGGGGCTTTCTTTGTGTAAGCAACGAGAAACCTGAAAGAAGCATTTTTTAACTAAGTCCTGCTGAGTCATTCATGAGTTTTTAGCCGCCTTGCTTCTTCTCACAGACTCTCTACTCTCATGCCAGAA
+
CCCCCCCFCFFFGGGGGGGGGGGGGGHHGGGGGHHHGGHHHHHHHHHHHHHHHHHHHHHHHHHHHHHHHHHHGHGGHHHHHHHGGHHHHHHHHHHHHHHHHHHHHHHHHHHHHGGCG<?3?FDGC/BGGF?AFFGGFBFBC00C0FBF-CA.DB/:B:/900BFFFFF09BFFA09BFB:00:FBFFF099:9B9BBFBFB99:FE?900ADFADB0;;FFFFFBFBB90:FFBBFFFFF00:F0:9B0.B
@M05620:45:000000000-G6HP7:1:1101:16220:3930 1:N:0:176
AAACCAAGCAGACACTCACCGCTCCCTCGCCACAGGCCAATAGTTTGTCCTCACTGAGTTGGCAACAAGTGGCTGCTGTGGCTGCCATTTTTCTGGTGATGGCCATCAGCTCCGAGGTCAGCTGGGGGGCTTTCTTTGTGTAAGCAACGAGAAACCTGAAAGAAGCATTTTTTAACTAAGACCTGCTGAGTCATTCATGAGTTTTTAGCCGCCTTGCTTCTTCTCACAGACTCTCTACTCTCATGCCAGAA
+
BCCCCCCFCFFFGGGGGGGGGGGGGGHHGGGGGHHHGGHHHHHHHHHHHHHHHHHHHHHHHHHHHHHHHHHHGHGGHHHHHHHGGHHHHHHHHHHHHHHHHHHHHHHHHHHHHGGGGGHHHHHHHGGGGGGGGGGGGGFGGGGGGGGGGGFFFFFFFFFFFFFFFFFFFFFFFFFFFFFF0BFFFFFFFFFFFFFFFFFFFFFFFFFFFFFFFFFFFFFFFFFFFFFFFFFFFFFFFFFFFFFFFFFFFFF
@M05620:45:000000000-G6HP7:1:1101:8354:3935 1:N:0:176
AAACCAAGCAGACACTCACCGCTCCCTCGCCACAGGCCAATAGTTTGTCCTCACTGAGTTGGCAACAAGTGGCTGCTGTGGCTGCCATTTTTCTGGTGATGGCCATCAGCTCCGAGGTCAGCTGGGGGGCTTTCTTTGTGTAAGCAACGAGAAACCTGAAAGAAGCATTTTTTAACTAAGTCCTGCTGAGTCATTCATGAGTTTTTAGCCGCCTTGCTTCTTCTCACAGACTCTCTACTCTCATGCCAGAA
+
BBBBBBBFAFFFGGGGGGGGFGGGGGHHGGGGGHHGGGHHHHHHHHHHHHHHHHHHHHHHHHHGHHHHHGHHGHGGHHHHHHHGGHHHHHHHHHFFHHHHHGHHHHHHHHHHHGGGGGHHHHHHFGGGGGGGGGGGGGGBGGGGGGGGGGFFFFFFFFFFFFFFFFFFFFFFFFFFFFFFFFFFFFFFFFFFFFFFFFFFFBBFFFFFFFFFFFFBFFFFFFFFFFFFFFFFFFFFFFFFFFFF/FFFFFF
@M05620:45:000000000-G6HP7:1:1101:16208:3945 1:N:0:176
AAACCAAGCAGACACTCACCGCTCCCTCGCCACAGGCCAATAGTTTGTCCTCACTGAGTTGGCAACAAGTGGCTGCTGTGGCTGCCATTTTTCTGGTGATGGCCATCAGCTCCGAGGTCAGCTGGGGGGCTTTCTTTGTGTAAGCAACGAGAAACCTGAAAGAAGCATTTTTTAACTAAGTCCTGCTGAGTCATTCATGAGTTTTTAGCCGCCTTGCTTCTTCTCACAGACTCTCTACTCTCATGCCAGAA
+
CBCCCCCFCFFFGGGGGGGGGGGGGGHHGGGGGHHHGGHHHHHHHHHHHHHHHHHHHHHHHHHHHHHHGGHHGHGGHHHGHHHGGHHHHHHHHHHHHHHHHHHHHHHHHHHHHGGGGGHGFHHHHGGGGGGGGGGGGGGGGGGGGGGGGGFFFFFFFFFFFFFFFFFFFFFFFFFFFFFFBFFFFFFFFFFFFFFFFFFFFFFFFFFFFFFFFFFFFFFFFHHHFFFFFFFFFFFFFFFFFFFFFFFFBFF
@M05620:45:000000000-G6HP7:1:1101:23725:3958 1:N:0:176
AAACCAAGCAGACACTCACCGCTCCCTCGCCACAGGCCAATAGTTTGTCCTCACTGAGTTGGCAACAAGTGGCTGCTGTGGCTGCCATTTTTCTGGTGATGGCCATCAGCTCCGAGGTCAGCTGGGGGGCTTTCTTTGTGTAAGCAACGAGAAACCTGAAAGAAGCATTTTTTAACTAAGTCCTGCTGAGTCATTCATGAGTTTTTAGCCGCCTTGCTTCTTCTCACAGACTCTCTACTCTCATGCCAGAA
+
CBCCCCDFDFFFGGGGGGGGGGGGGGHHGGGGGHHHGGHHHHHHHHHHHHHHHHHHHHHHHHHHHHHHHHHHGHGGHHHHHHHGGHHHHHHHHHHHHHHHHHHHHHHHHHHHHGGGGGHHHHHHHGGGGGGGGGGGGGGGGGGGGGGGGADFFFFFFFFFFFFFFFFFFFFFFFFFFFFFFFFFFFFFFFFFFFFFFFFFFFFFFFFFFFFFFFFFFFFFFFFHFFFFFFFFFFFFFFFFFFFFFFFFFFF
@M05620:45:000000000-G6HP7:1:1101:23020:3994 1:N:0:176
AGATTACTGCAACAGTTCCCCCTGGACCTGGAAAAGTTTTTTGCCTGGCTTACAGAAGCTGAAACAACTGCCAATGTCCTACAGGATGCTACCCGTAAGGAAAGGCTCCTAGAAGACTCCAAGGGAGTAAAAGAGCTGATGAAACAATGGCAAGTAAGTCAGGCATTTCCGCTTTAGCACTCTTGTGGATCCAATTGAACAATTCTCAGCATTTGTACTTGTAACTGACAAGCCAGGGACAAAACAAAGAT
+
AA3AAFFFBBDFFGGFGGGGGGGGHHHHHFFGHHHHHHHHGGGFHHHGHHHHHHHDHHFGHHHHHHHHHHHGFHHHHHGHGHHHHFGHGD4FEHGFEGHHHHGHHHGFFFHGFEHHHGCCFCFGEEGGHHHGFEHGHHGGHFFHHGHEGFFHHGHHHHHHHFHHHHHHEFGGGGGFHHHHHHGHHHHGHFHHHEHFHDHFFHHHHFFGC/GHFHHHHHHGGHHGGHHFFGGFGGFGGA.99FFFFGGGFGC
@M05620:45:000000000-G6HP7:1:1101:11631:4108 1:N:0:176
AAACCAAGCAGACACTCACCGCTCCCTCGCCACAGGCCAATAGTTTGTCCTCACTGAGTTGGCAACAAGTGGCTGCTGTGGCTGCCATTTTTCTGGTGATGGCCATCAGCTCCGAGGTCAGCTGGGGGGCTTTCTTTGTGTAAGCAACGGGAAACCTGAAAGCAGCATTTTTTAACTAAGTCCTGCTGAGTCATTCATGAGTTTTTAGCCGCCTTGCTTCTTCTCACAGACTCTCTACTCTCATGCCAGAA
+
1AAAAA11>CFFGGCFFFGGEGGCCCCGECG?EH0FFF//BBFBGHHHHHHHH/FGHHDGG1FFF/B/BFFGAHGEHGBFFFFFCG1G1FFHHHHGHBE@G1BF10BBFFGBFE/EEFH1011<<AC@A@AEBFFFGG;CFFFFGGGFA-:A@-;A/9;BFF///-FFBF/F@-BFB/BFFF;BF;9FFFFBFBFFFFBBF9BFFFEBFF9@-;BFFFFBBFFBFFFFFB9/FFFFFFFFEFFFF/;FFA;
@M05620:45:000000000-G6HP7:1:1101:11638:4132 1:N:0:176
AAACCAAGCAGACACTCACCGCTCCCTCGCCACAGGCCAATAGTTTGTCCTCACTGAGTTGGCAACAAGTGGCTGCTGTGGCTGCCATTTTTCTGGTGATGGCCATCAGCTCCGAGGTCAGCTGGGGGGCTTTCTTTGTGTAAGCAACGAGAAACCTGAAAGAAGCATTTTTTAACTAAGTCCTGCTGAGTCATTCATGAGTTTTTAGCCGCCTTGCTTCTTCTCACAGACTCTCTACTCTCATGCCAGAA
+
CCBCCBCFCFFFGGGGGGGGGGGGGGHHGGGGGHHHGGHHHHHHHHHHHHHHHHHHHHHHHHHHGHHHHHHHGHGGHHHHHHHGGHHHHHHHHHHHHHHHHHHHHHHHHHHHHGGGGGHHHHHHHGGGGGGGGGGGGGGGGGFGGGGGGFFFFFFFFFFFFFFFFFFFFFFFFFFFFFFFFFFFFFFFFFFFFFFFFFFFFFFFFFFFFFFFFFFFFFFFFFFFFBFFFFFFFFFFFFFFFFFFBFFFFFF
@M05620:45:000000000-G6HP7:1:1101:9114:4143 1:N:0:176
AAACCAAGCAGACACTCACCGCTCCCTCGCCACAGGCCAATAGTTTGTCCTCACTGAGTTGGCAACAAGTGGCTGCTGTGGCTGCCATTTTTCTGGTGATGGCCATCAGCTCCGACGAGGTCAGCTGGGGGGCTTTCTTTGTGTAAGCAACGAGAAACCTGAAAGAAGCATTTTTTAACTAAGTCCTGCTGAGTCATTCATGAGTTTTTAGCCGCCTTGCTTCTTCTCACAGACTCTCTACTCTCATGCCA
+
CCBCCABFCFFFGGGGGGGGGGGGGGHHGGGGGHHHGGHHHHHHHHHHHHHHHHHHHHGHHGHHHHHHHHHHGHGGHHHHHHHGGHHHHHHHHHHHHHGHHHHHHHHHHHHHHGGGGGGGFHHHHHHHGGGGGGGGGGGGGGGGGGFFFFFFFFFFFFFFFFFFFFFFFFFFFFFFFFFFFFFFFFFFFFFFFFFFFFFFFFFFFFFFFFFFFFFFFFFFFFFFFFFFFFFFFFFFFFFFFFFFFFFFFFB
@M05620:45:000000000-G6HP7:1:1101:11625:4146 1:N:0:176
AAACCAAGCAGACACTCACCGCTCCCTCGCCACAGGCCAATAGTTTGTCCTCACTGAGTTGGCAACAAGTGGCTGCTGTGGCTGCCATTTTTCTGGTGATGGCCATCAGCTCCGAGGTCAGCTGGGGGGCTTTCTTTGTGTAAGCAACGAGAAACCTGAAAGAAGCATTTTTTAACTAAGTCCTGCTGATCCATTCATGAGTTTTTAGCCGCCTTGCTTCTTCTCACAGACTCTCTACTCTCATGCCAGAA
+
BAABBABF?FFFGGGGGGGGGGGGGGHHGGGGGHHHGGHHHGHFHHHHHHHHHHHHHHFGHHHHHHHHHHHHGHGGHHHHHHHGGHHHHHHHHHHHHHGHHHHHHHHHGHHHHGGGGFHFHHHHHGGG?-BGB9FF000//;000;:.-..;A:F./:FF//B9/;9BFFFF;E///B//:;/9/////////;/:99/:/BBFF?.9B/.@>F.9/;/9BBB/9/;//:::B/9:///;/9/;/;///;/
@M05620:45:000000000-G6HP7:1:1101:7567:4162 1:N:0:176
CATCCTGACCCTGAAGTACCCCGTCTTGATTTCTGACATTAGATCGTAAGAGCACACGTCTGAACTCCAGTCACACAAGACCATCTCTTATGCCGTCTTCTGCTTGAAAAAAAAAAAAGTGCTGCTGACCGAGGCCCCCCTGATCCCCAAGGACACCAGAGAGACGATGACTCAGGTGAGGCTCGGCCGACGCCCGTGCTCCTCCCGTCCTTTCCCCAGTCATTTTCTGCCCGGCTTGATTGCTGACATTA
+
AAAAAFFFFFFFGGGGGGGGGG00ABFHBDFGD2DDFFFGH1BFGAA00FF1AGHHFEBFGFE2FHHB1FFG1FG1BE00BF0BF1B22DF11@/>>>F2GFF11B>G1@F//E@/<B?11@2@DC@1<0B<A//.<--<-./0==/</.C..;/...;::/.;/.;.999BFBFFB99A.CA.@@..--;9-@@@-A?99/9-;--;9--;///9-;A;B9/9//////:-9--@?;-/////;/-////
@M05620:45:000000000-G6HP7:1:1101:8632:4174 1:N:0:176
ATCTCTATCTCCTAAAAACCTGTTTAGATTTGGAGATAGACCTTCAGGTTTTTCATCATTTTCTGCATGAATTATACATTGACCACGTTCCAGCGTGGTCAGTTTGCAGCATTCTGTTATTTTGTTTGACAGAGTGTCTTGTTGAGAACATATGTAGGACATGATTTTTTCCTGCAACAGGGAAAATAAAGTATAAGTTTTAAAGATTTATTCTTTAATAAAGGATCTCAAAGCCAGCTTTAGAAAAAGGA
+
CCCCCFFFFFFFGGGGGGGGGGHHHHHHHHHHHHHGHHHHHHHHHHHHHHHGGHHHHGHHHHIHHHHGHGHHHHHHHHHHHGHHHHGGHHHHHHGFGGHHHHHHHHHGHHHHHHHHHHHHHHHHHHHHHHHHHHHHHHHHHHHHHHGHHHHHHHHHHHHHFHHHHHHHHGHHHHHHHHHHHGGHHHHHHGHGGHHHHFGHHGGHHHHHHHHHHHHHGGHHGGHHHHHGHGGGHGHHHGHHHHHHHHHHGGH
@M05620:45:000000000-G6HP7:1:1101:8655:4174 1:N:0:176
ATCTCTATCTCCTAAAAACCTGTTTAGATTTGGAGATAGACCTTCAGGTTTTTCATCATTTTCTGCATGAATTATACATTGACCACGTTCCAGCGTGGTCAGTTTGCAGCATTCTGTTATTTTGTTTGACAGAGTGTCTTGTTGAGAACATATGTAGGACATGATTTTTTCCTGCAACAGGGAAAATAAAGTATAAGTTTTAAAGATTTATTCTTTAATAAAGGATCTCAAAGCCAGCTTTAGAAAAAGGA
+
AAABBFFFFFFFGGGGGGGGGGHHHHHHHHHHHHHHFHHHHHHHHGHHGHHGGHHHHHHHHHHHFHHHHGHHHGHHHHHHHHHHHHGHHHHHHHGGGGHHFHGHHHHGHHGGHHFHHHHHHHHHHHHHGHGHHHHHHHHHHHHHHHHHHGHFHHHHHHHHFHHHHHHHHGHHHHHGHHHHHGGGHHHHHHHFGHHGHDHHHGGHHGGHHHHHHHHHFHHHHFHHHHHHHGHGHHCFHGHHHHHGGHHHGGH
@M05620:45:000000000-G6HP7:1:1101:19280:4177 1:N:0:176
CATCCTGACCCTGAAGTACCCCGGCTTGATTTCTGACATTAGATCGGAAGAGCACACGTCTGAACTCCAGTCACAGAAGACCATCTCGTATGCCGTCTTCTGCTTGAAAAAAAAAAAAGGTCAGCTGGGGGGCTTTCTTTGTGTAAGCAACGAGAAACCTGAAAGAAGCATTTTTTAACTAAGTCCTGCTGAGTCATTCATGAGTTTTTAGCCGCCTTGCTTCTTCTCACAGACTCTCTACTCTCATGCCA
+
>AABBFFFF>C>BGFFBFGGFGECGEFAFAAAG5GBGFFF5F5GFGGAFE1BBFGBEEGCAFFHA5FFFHGEGEDD3CFFGHCBG3@FF1GCGDE?/??4EGH433?F3?0/><B//>/?@11FGHHHD?C?BBFFFFFFFBFFFFBFFFFBFDDFFFFF99BFBFAFFFFFFFFBFFFFEFEBFFFBFFFFFFFFFFFFF;BFFFE/EE;BFA;>99//FFFFFFFFBFFF/AFFFFFFFFFFFFBFFFE
@M05620:45:000000000-G6HP7:1:1101:16254:4244 1:N:0:176
ATCTCTATCTCCTAAAAACCTGTTTAGATTTGGAGATAGACCTTCAGGTTTTTCATCATTTTCTGCATGAATTATACATTGACCACGTTCCAGCGTGGTCAGTTTGCAGCATTCTGTTATTTTGTTTGACAGAGTGTCTTGTTGAGAACATATGTAGGACATGATTTTTTCCTGCAACAGGGAAAATAAAGTATAAGTTTTAAAGATTTATTCTTTAATAAAGGATCTCAAAGCCAGCTTTAGAAAAAGGA
+
CDDCDFFFFFFFGGGGGGGGGGGHHHHHHHHHHHHHHHHHHHHHHHHHHHHGGHHHHHHHHHIIIHHHHHHHHHHHHHHHHHHHHHGHHHHHHHGGGGHHHHHHHHHGHHGHHHHHHHHHHHHHHHHHGGHHHHHHHHHHHHHHHHHFHHHHHHHHHHHHHHHHHHHHHGHHHHHHHHHHHGGGHHHHHGHHHHHHHHHHHGHHHHHHHHHHHHHHHGHHHFGHHHHHHGHGHHHHHGHHHHHFGGHHGGG
@M05620:45:000000000-G6HP7:1:1101:15784:4276 1:N:0:176
ATCTCTATCTCCTAAAAACCTGTTTAGATTTGGAGATAGACCTTCAGGTTTTTCATCATTTTCTGCATGAATTATACATTGACCACGTTCCAGCGTGGTCAGTTTGCAGCATTCTGTTATTTTGTTTGACAGAGTGTCTTGTTGAGAACATATGTAGGACATGATTTTTTCCTGCAACAGGGAAAATAAAGTATAAGTTTTAAAGATTTATTCTTTAATAAAGGATCTCAAAGCCAGCTTTAGAAAAAGGA
+
BCCCCFFFFFFFGGGGGGGGGGHHHHHHHHHHHHHHHHHHHHHHHHHHHHHGGHHH5GHHHHHHHHHHHHHHHHHHHHHHHHHHHHGHHHHHHHGGGGHHHHHHHHHHHHHHHHHHHHHHHHHHHHHHHHHHHHHHHHHHHHHHFHHHHHHHHHHHHHHHGHHHHHHHHGHHHHGHHHHHHGGHHHHGHGHHHHHHHHHHHHCGHGHHHHHHHHHHHHHGHHHHHHHHHGHHHHHHHGHHHHHHHGHHGGH
@M05620:45:000000000-G6HP7:1:1101:14330:4281 1:N:0:176
ATCTCTATCTCCTAAAAACCTGTTTAGATTTGGAGATAGACCTTCAGGTTTTTCATCATTTTCTGCATGAATTATACATTGACCACGTTCCAGCGTGGTCAGTTTGCAGCATTCTGTTATTTTGTTTGACAGAGTGTCTTGTTGAGAACATATGTAGGACATGATTTTTTCCTGCAACAGGGAAAATAAAGTATAAGTTTTAAAGATTTATTCTTTAATAAAGGATCTCAAAGCCAGCTTTAGAAAAAGGA
+
CCCCCFFFFFFFGGGGGGGGGGHHHHHHHHHHHGHHHHHGHHHHHHHHHHHGGHHHHHHHHHHIHHHHHHHHHHHHHHHHHHHHHHGHHHHHHHGGGGHHHHHHHHHHHHHHHHHHHHHHHHHHHHHHHHHHHHHHHHHHHHHHHHGHHHHHHHHHHHHHHHHHHHHHHGHHHHHHGHGHHGGHHHHHGHHHHHHHHHHHHHHHHHHHHHHHHHHHHHHHDFHHHHHHHHGHHHHGGGHHHHHEFGHHGGC
@M05620:45:000000000-G6HP7:1:1101:20016:4287 1:N:0:176
AAACCAAGCAGACACTCACCGCTCCCTCGCCACAGGCCAATAGTTTGTCCTCACTGAGTTGGCAACAAGTGGCTGCTGTGGCTGCCATTTTTCTGGTGATGGCCATCAGCTCCGACGAGGTCAGCTGGGGGGCTTTCTTTGTGTAAGCAACGAGAAACCTGAAAGAAGCATTTTTTAACTAAGTCCTGCTGAGTCATTCATGAGTTTTTAGCCGCCTTGCTTCTTCTCACAGACTCTCTACTCTCATGCCA
+
CCCCCCCFCFFFGGGGGGGGGGGGGGHHGGGGGHHHGGHHHHHHHHHHHHHHHHHHHHHHHHHHHHHHHHHHGHGGHHHHHHHGGHHHHHHHHHHHHHHHHHHHHHHHHHHHHGGGGGGGGHHHHHHHGGGGGGGGGGGGGGGGGGFFFFFFFFFFFFFFFFFFFFFFFFFFFFFFFFFFFFFFFFFFFFFFFFFFFFFFFFFFFFFFFFFFFFFFFFFFFFFFFFFFFFFFFFFFFFFFFFFFFFFFFFF
@M05620:45:000000000-G6HP7:1:1101:15792:4292 1:N:0:176
ATCTCTATCTCCTAAAAACCTGTTTAGATTTGGAGATAGACCTTCAGGTTTTTCATCATTTTCTGCATGAATTATACATTGACCACGTTCCAGCGTGGTCAGTTTGCAGCATTCTGTTATTTTGTTTGACAGAGTGTCTTGTTGAGAACATATGTAGGACATGATTTTTTCCTGCAACAGGGAAAATAAAGTATAAGTTTTAAAGATTTATTCTTTAATAAAGGATCTCAAAGCCAGCTTTAGAAAAAGGA
+
AAAAAFFFFFFFGGGGGGGGGGHHHGGHHHHHHHHHFFHGHHHHHHHGHHHGGHHHHHHGHHHHHHHHHHHHHHHHHHHHHHHHHHGHHHFHFHGGGGHHHHHHHHGHHHHHHHHHHHHHHHHHHHHHHHHHHHGHHHHHHHHHHHEHHHHHHHHHHHHHHHHHHHHHHGHHHHHHHHHHHGGHHHHHHHHHHHHGHGGFHHHHHHHHHHHHHHHHHHHHHHHGHHHGFHHHHHHHHGHHHGHGFFGFGDH
@M05620:45:000000000-G6HP7:1:1101:14339:4298 1:N:0:176
ATCTCTATCTCCTAAAAACCTGTTTAGATTTGGAGATAGACCTTCAGGTTTTTCATCATTTTCTGCATGAATTATACATTGACCACGTTCCAGCGTGGTCAGTTTGCAGCATTCTGTTATTTTGTTTGACAGAGTGTCTTGTTGAGAACATATGTAGGACATGATTTTTTCCTGCAACAGGGAAAATAAAGTATAAGTTTTAAAGATTTATTCTTTAATAAAGGATCTCAAAGCCAGCTTTAGAAAAAGGA
+
AAAAAFFFFFFFFGFFFGGGCCGHHHFHHHHGFHGGHHHHFFHFHEGHEGHFAEDFHFDHHGHFHHG5GBHGHHHGFHDHHHHHFHGGGHHHGHGGDEGGGGFHHFFHFHGGFHHHFGHHHHHHHHHHHHHGGGFEHGHHHHHGHHHFGF3GFGHHGHFHHHHHHHHHDBFGHHFHFHHFGAACCGHFHBD@FGFFG=FGHHBBGBDFHHHHHHHHHHHGFB<DGHGHHGHEGHFGHGFGHHHHHGHHGCB
@M05620:45:000000000-G6HP7:1:1101:20005:4303 1:N:0:176
AAACCAAGCAGACACTCACCGCTCCCTCGCCACAGGCCAATAGTTTGTCCTCACTGAGTTGGCAACAAGTGGCTGCTGTGGCTGCCATTTTTCTGGTGATGGCCATCAGCTCCGACGAGGTCAGCTGGGGGGCTTTCTTTGTGTAAGCAACGAGAAACCTGAAAGAAGCATTTTTTAACTAAGTCCTGCTGAGTCATTCATGAGTTTTTAGCCGCCTTGCTTCTTCTCACAGACTCTCTACTCTCATGCCA
+
BBBBBBAFBFFFGGGGGGGGGGFEGGHHGGGGGHHHGGHGHHHHHHHHHHHHHHHHHHHHHHHFHHHHHHHHGHGGHHHHHHHGGHHGHHGHHHHHGHHHHHHHHHHHHHFHHGGGGGGGEGHHHHHFGGGGGGGGGGGGGGGFGGFFFFFFFFFFFFFFFFFFFFFFFFFFFFFFFFFFFFFFFFFFFFFFFFBBBFFFFFFFBFFFFFFFFFFFFFFFFFFFFFFFFFFFFFFFFFFFFFFFFFFFFFF
@M05620:45:000000000-G6HP7:1:1101:20023:4305 1:N:0:176
AAACCAAGCAGACACTCACCGCTCCCTCGCCACAGGCCAATAGTTTGTCCTCACTGAGTTGGCAACAAGTGGCTGCTGTGGCTGCCATTTTTCTGGTGATGGCCATCAGCTCCGACGAGGTCAGCTGGGGGGCTTTCTTTGTGTAAGCAACGAGAAACCTGAAAGAAGCATTTTTTAACTAAGTCCTGCTGAGTCATTCATGAGTTTTTAGCCGCCTTGCTTCTTCTCACAGACTCTCTACTCTCATGCCA
+
A1AA>A>1>>CFGGCGCGGGAEGA0FAG0AAFEH0GEA/BF1GD2FHEHAGFAA11FG1DG1BGGEGEG1@@?0/>G@100B>F/BB@@FF@G1FDBB1@@@GCCE1B>111B?><</<//B<FCFHFA@@-99.900;FG9:9;F9//9F@FF?BF/:99/99//-9FB//BFF=99999//;9;/BBFB/-99///99/////;9/-9///--;9-9/9;B/9/////BF/;B9BB9/9;FBFF/99B/
@M05620:45:000000000-G6HP7:1:1101:20826:4373 1:N:0:176
AGATTACTGCAACAGTTCCCCCTGGACCTGGAAAAGTTTCTTGCCTGGCTTACAGAAGCTGAAACAACTGCCAATGTCCTACAGGATGCTACCCGTAAGGAAAGGCTCCTAGAAGACTCCAAGGGAGTAAAAGAGCTGATGAAACAATGGCAAGTAAGTCAGGCATTTCCGCTTTAGCACTCTTGTGGATCCAATTGAACAATTCTCAGCATTTGTACTTGTAACTGACAAGCCGGGACAAAACAAAGATC
+
BBBCCFFFFFFFGGFGGGGGGGGGHHHHHHHHHHHHGHHHHHHHHHHHHHHHHHHHHHHHHHHHHHHHHHHHHHHHHHHHHHHHHHHHHHHHHHGFGGHHHHHHHHHHGHHHHHHGHHHHHGHGGHGGHHHHHGHHHHGHHHHHHHHHHHHHHGHHHHHFHHHHHHHHHHGGGGGHHHGHHHHHHGHGHHHHHHHHHGHGFGHHHHHFGHGHHHHHHHHHHHHGHHHHGGGHHGGGGGGGGGGGFGGGGGF
@M05620:45:000000000-G6HP7:1:1101:22478:4377 1:N:0:176
CATCCTGACCCTGAAGTACCCCGGCTTGATTTCTGACATTAGATCGGAAGAGCACACGTCTGAACTCCAGTCACAGAAGACCATCTCGTATGCCGTCTTCTGCTTGAAAAAAAAAAACATAACACATAGTTAACTATATTCGTTTAACTTTATCCCTCACTCATCTTCCATTATTATTCACCCCTAGTCTTCTCTTCCTGCATACATGCACCCTCTGTCCAACCCCACTCATGTCAACGGCCACATCCACC
+
CCCCCFFFFFFFGGGGGGGGGGGGGGGGHHHHHHGHHHHHGHHHHHGACFGHHHHGHGHHHGHHHHHHHHHHGHHHHHHHHHFHHHHFFFHHHHGFFHGGFHGHHHFFDHFGGEGB>//222=>2/211111111?111110=0..111111111<100.00/000000000=000000<00.-.:/000;0000000000/0000000::/.../0000090....:.//000000:.-;--;.00/;0A
@M05620:45:000000000-G6HP7:1:1101:19873:4380 1:N:0:176
ATCTCTATCTCCTAAAAACCTGTTTAGATTTGGAGATAGACCTTCAGGTTTTTCATCATTTTCTGCATGAATTATACATTGACCACGTTCCAGCGTGGTCAGTTTGCAGCATTCTGTTATTTTGTTTGACAGAGTGTCTTGTTGAGAACATATGTAGGACATGATTTTTTCCTGCAACAGGGAAAATAAAGTATAAGTTTTAAAGATTTATTCTTTAATAAAGGATCTCAAAGCCAGCTTTAGAAAAAGGA
+
AABAAFFFFFFFGGGGGGGGGFGGHHHHFFFHHHHC4GHHGHCHHHHHHHHCFHHHHFHHHHHHGGHHHFHHFFHHHHHHHHFHHHGHHHHHGFEEGGHHEGB@EGHHHHGBBGHEFGFHHFHH?GHHGGFHHHFHGHHHHHHHHHHHHHGFGGGHGFHHFHHHHHHHHGHHHHGGHHHHHGEFHHHGGGGFGHHFHFGHHHHHHHGHHHHHHHHHHGHHHFHHFHHHHHHHHHHHHGHHHFC0CGGHGGH
@M05620:45:000000000-G6HP7:1:1101:22460:4386 1:N:0:176
CATCCTGACCCTGAAGTACCCCGGCTTGATTTCTGACATTAGATCGGAAGAGCACACGTCTGAACTCCAGTCACAGAAGACCATATCGTATGCCGTCTTCTGCTTGAAAAAAAAAAAAACAAAAAAATAAACAAAAGAAATATGATAACAAAAAGCTAACATAATCTAACACTCAAAAATATGAAAAAATATAGAAGAAATAAATAAGAACACAAAATTAAACGAACTAAAAGAGAGCTGAGAAAAAGTGA
+
AAABCFFFFFFFGGGGGFGGGGGGGECGGHHHHFGHHHHFHHGHHHGDGGHHHHHHHGGHHGGFGFHHHHHHFHFGHFGHHHGF3FGGGFHHHHGE@GGHHHFHHHHHHHHGGEC?////=/00//-011>1=.0./../0=000000000...:.000/:0:00000<0000//;00..0;000;0.;.000;0000//;009000009///.::.000;00...-.:0000.:/..000.000/..000
@M05620:45:000000000-G6HP7:1:1101:21652:4393 1:N:0:176
CATCCTGACCCTGAAGTACCCCGGCTTGATTTCTGACATTAGATGGAAGAGCACACGTCTGAACTCCAGTCACAGAAGACCATCTCGTATGCCGTCTTCTGCTTGAAAAAAAAAAAATATTTTGTTTGACAGAATGTCTTTTTGAGAACATATGTAGTACATGATTTTTGCCTGCAACCGGGAACATAAAGTATAAGTTTTAAAGATTTATTCTTTAATAAAGTATCTCAAACCCAGCTTTAGAAACACGA
+
BBABBFFFFFFFGGGGGGGGGGGGGGGGHHHHHHHHHHHHHHFHGHGFHGGHHHHHGGGHGFHHHHHHHGHHHHHHHFFHHG@FFHHFEHHHHEFGHGGFFFHHHHHHHHGGG@@//02@2@>2@2@01?GFH1?1?DF111?-..<1<FGG111=110=00=G0DGD<-0<D0.CFH.---::9/00;B;0;00;00;0;B00BFGB0000;B0C090CF09;0;B/9BFF/9.;.9/;F/////;F..-
@M05620:45:000000000-G6HP7:1:1101:14457:4417 1:N:0:176
CATCCTGACCCTGAAGTACCCCGGCTTGATTTCTGACATTAGATCGGAAGAGCACACGTCTGAACTCCAGTCACAGAAGACCATCTCGTATGCCGTCTTCTGCTTGAAAAAAAAAAAAATTTTATTTGACAGAGTGTCTTGTTGAGAACATATGTAAGACCTAATTTTTTCCTTCAACAGAGAAAATAAAGTATCAGTTTTAAATATTTATTCTTTAATAAATGAGCTCAAAGCCAGCTTTAGAAAAAGAA
+
CCCCCFFFFFFFGGGGGFGGGGGGGGGGHHHHHHHHHHHHHHGHHHGGGGHHHGHGHGGHHGHGGHHHHHHHFHFFHHHGHHHH3FGHGGHFHHGFGHGHHHGHHHHHGHHGGGGC//>01111==111?1=F0><=1GGHF101<.110>D00=000<</00000000-/000<CC0C//:;C0/000090000;900099C000900;9B900;=00;000;0009;:0B0;./..;09B090:/....
@M05620:45:000000000-G6HP7:1:1101:15415:4427 1:N:0:176
AAACCAAGCAGACACTCACCGCTCCCTCGCCACAGGCCAATAGTTTGTCCTCACTGAGTTGGCAACAAGTGGCTGCTGTGGCTGCCATTTTTCTGGTGATGGCCATCAGCTCCGAGGTCAGCTGGGGGGCTTTCTTTGTGTAAGCAACGAGAAACCTGAAAGAAGCATTTTTTAACTAAGTCCTGCTGAGTCATTCATGAGTTTTTAGCCGCCTTGCTTCTTCTCACAGACTCTCTACTCTCATGCCAGAA
+
BBBBBBBFBFFFGGGGGGGGGGGGGGHHGGFGGHHHGGHGHHHHHHHHHHHHHHHHGHHHHHHGHHHHHHHHGHGGHGHHHHHGGHHHHHHHHHHHHHGHHHHHHHHHHHHHHGGGGGHHHHHHHGGGGGGGGGGGGGGGGGFGGGGGGEFFFFFFFFFFFFFFFFFFFFFFFFFFFFFFFFFFFFFFFFFFFFFFFFFFFBFFFFFFFFFFFFFFFFFFFFFFFEFEFFFFFFFFFFFFFFFFFFFFFFF
@M05620:45:000000000-G6HP7:1:1101:20444:4444 1:N:0:176
AAACCAAGCAGACACTCACCGCTCCCTCGCCACAGGCCAATAGTTTGTCCTCACTGAGTTGGCAACAAGTGGCTGCTGTGGCTGCCATTTTTCTGGTGATGGCCATCAGCTCCGACGAGGTCAGCTGGGGGGCTTTCTTTGTGTAAGCAACGAGAAACCTGAAAGAAGCATTTTTTAACTAAGTCCTGCTGAGTCATTCATGAGTTTTTAGCCGCCTTGCTTCTTCTCACAGACTCTCTACTCTCATGCCA
+
DDDDDDDFCFFFGGGGGGGGGGGGGGHHGGGGGHHHGGHHHHHHHHHHHHHHHHHHHHHHHHHHHHHHHGHHGHGGHHHHHHHGGHHHHHHHHHHHHHHHHHHHHHHHHHHHHGGGGGGGGHHHHHHHGGGGGGGGGGGGGGGGGGFFFFFFFFFFFFFFFFFFFFFFFFFFFFHFFFFFFFFFFFFFFFFFFFFFFFFFFFFFFFFFFFFFFFFFFFFFHFFFFFFFFFFFFFFFFFFFFFFFFFFFFFF
@M05620:45:000000000-G6HP7:1:1101:20437:4465 1:N:0:176
AAACCAAGCAGACACTCACCGCTCCCTCGCCACAGGCCAATAGTTTGTCCTCACTGAGTTGGCAACAAGTGGCTGCTGTGGCTGCCATTTTTCTGGTGATGGCCATCAGCTCCGACGAGGTCAGCTGGGGGGCTTTCTTTGTGTAAGCAACGAGAAACCTGAAAGAAGCATTTTTTAACTAAGTCCTGCTGAGTCATTCATGAGTTTTTAGCCGCCTTGCTTCTTCTCACAGACTCTCTACTCTCATGCCA
+
CCCCCBCFCFFFGGGGGGGGGGGGGGHHGGGGGHHHGGHHHHHHHHHHHHHHHHHHHHGHHHHHHHHHHHHHGHGGHHHHHHHGGHHHHHHHHHHHHHHHHHHHHHHHHHHHHGGGGGGGFHHHHHHHGGGGGGGGGGGGGGGGGGFFFFFFFFFFFFFFFFFFFFFFFFFFFFFFFFFFFFFFFFFFFFFFFFFFFFFFFFFFFFFFFFFFFFFFFFFFFFFFFFFFFFFFFFFFFFFFFFFFFFFFFFF
@M05620:45:000000000-G6HP7:1:1101:24041:4472 1:N:0:176
AGATTACTGCAACAGTTCCCCCTGGACCTGGAAAAGTTTCTTGCCTGGCTTACAGAAGCTGAAACAACTGCCAATGTCCTACAGGATGCTACCCGTAAGGAAAGGCTCCTAGAAGACTCCAAGGGAGTAAAAGAGCTGATGAAACAATGGCAAGTAAGTCAGGCATTTCCGCTTTAGCACTCTTGTGGATCCAATTGAACAATTCTCAGCATTTGTACTTGTAACTGACAAGCCAGGGACAAAACAAAGAT
+
B?ABBFFFFFFFGGGDGGGGGGGG4GGHHHHHGHHHGHHHHHHGGHHHHHHHHHHHHHHHHHHHHHHHHHHHHGHHHHHHHHHHHHHHHHGHHHGEGGHHHHGGHGFHGHHHHHFHHHHFFHHGGHGGGFFHHGHHHHHHH?GGHHHHGFHHHGGGHHDGFHGHHHHHHHGGGGGHGHGHHHHHHGHGHHHHHHHHHHHHHHHHHHHGDHFHHGHHHHHHHHHHHHHGHFHHHGGFFGGGGGGFGEEGFG9
@M05620:45:000000000-G6HP7:1:1101:14336:4569 1:N:0:176
AAACCAAGCAGACACTCACCGCTCCCTCGCCACAGGCCAATAGTTTGTCCTCACTGAGTTGGCAACAAGTGGCTGCTGTGGCTGCCATTTTTCTGGTGATGGCCATCAGCTCCGACGAGGTCAGCTGGGGGGCTTTCTTTGTGTAAGCAACGAGAAACCTGAAAGAAGCATTTTTTAACTAAGTCCTGCTGAGTCATTCATGAGTTTTTAGCCGCCTTGCTTCTTCTCACAGACTCTCTACTCTCATGCCA
+
CCCCCCCFCFFFGGGGGGGGGGGGGGHHGGGGGHHHGGHHHHHHHHHHHHHHHHHHHHHHHHHHHHHHHHHHGHGGHHHHHHHGGHHHHHHHHHHHHHHHHHHHHHHHHHHHHGGGGGGGGHHHHHHHGGGGGGGGGGGGGGGGGGFFFFFFFFFFFFFFFFFFFFFFFFFFFFFFFFFFFFFFFFFFFFFFFFFFFFFFFFFFFFFFFFFFFFFFFFFFFFFFFFFFFFFFFFFFFFFFFFFFFFFFFF/
@M05620:45:000000000-G6HP7:1:1101:11589:4572 1:N:0:176
AGATTACTGCAACAGTTCCCCCTGGACCTGGAAAAGTTTCTTGCCTGGCTTACAGAAGCTGAAACAACTGCCAATGTCCTACAGGATGCTACCCGTAAGGAAAGGCTCCTAGAAGACTCCAAGGGAGTAAAAGAGCTGATGAAACAATGGCAAGTAAGTCAGGCATTTCCGCTTTAGCACTCTTGTGGATCCAATTGAACAATTCTCAGCATTTGTACTTGTAACTGACAAGCCAGGGACAAAACAAAGAT
+
BBBCCFFFDDFFGGGGGGGGGGGGHHHHFHHHGGHHGHHHHHHHHHHHHHHHHHHHHHHHHGHHHHHHHHGHGHHHGHHHHHHHHHHHHHHHHHGGGGHHHHHHHHHHGHHHHHHFFGHFHFHGGGGGHHHHHGHHHFFHHHHHGFHHHGCFHGHHGHHHHHHHHHHHGHGGGGGHHHGHHHHHHDGGHHHHGHHHHDGFHHHHHHHFHHHHHHHHHHGHHFHFHHHGFHGGHGFGGGEEEFFFGGGFFGF
@M05620:45:000000000-G6HP7:1:1101:11590:4593 1:N:0:176
AGATTACTGCAACAGTTCCCCCTGGACCTGGAAAAGTTTCTTGCCTGGCTTACAGAAGCTGAAACAACTGCCAATGTCCTACAGGATGCTACCCGTAAGGAAAGGCTCCTAGAAGACTCCAAGGGAGTAAAAGAGCTGATGAAACAATGGCAAGTAAGTCAGGCATTTCCGCTTTAGCACTCTTGTGGATCCAATTGAACAATTCTCAGCATTTGTACTTGTAACTGACAAGCCAGGGACAAAACAAAGAT
+
BBBBBFFFBFFFGGGGGGGGGGGGHHHHHHHHHGHHFHHHHHHHHHHHHHHHHHHHHHHHHGHGHHHHHHHHHHHGHGHHHHHHHHHHHHHHHHGFGDGHHFHGHHHHGHHHHHHHHGHHHHHGGGGGGHHHHGHHHHFHHHGHHHHGGHHHHGGGFGGHHGFHHHHHHHGGGGGHHHHHHHHHH<>EHHHHGHFGHFHHHHHHHHHD=GFGFGHFHHFHHHHGHHHFHHHHHGGGGBEGGGGFGGFGFGB
@M05620:45:000000000-G6HP7:1:1101:14347:4593 1:N:0:176
AAACCAAGCAGACACTCACCGCTCCCTCGCCACAGGCCAATAGTTTGTCCTCACTGAGTTGGCAACAAGTGGCTGCTGTGGCTGCCATTTTTCTGGTGATGGCCATCAGCTCCGACGAGGTCAGCTGGGGGGCTTTCTTTGTGTAAGCAACGAGAAACCTGAAAGAAGCATTTTTTAACTAAGTCCTGCTGAGTCATTCATGAGTTTTTAGCCGCCTTGCTTCTTCTCACAGACTCTCTACTCTCATGCCA
+
ABABBAAFCCFFGGGGGGGGGGGGGGHHGGGGGHHHGGGHHGHGHHHHHHHHHHHHGHDGHGHHHHHHHGHGGHGGHHGHHHGGGHHHHHHHHHHHHHHHHHHHHHHHHHHHHGGGGGGGFGHHGHHHGGGGGGGGGGGGGFFFGGFFEFFFFFFFFFFFFFFFFFFFFFFFFFFFFFFFFFFFFFFFFFFFFBFFFFFFFFFFBFFFFEFFFFFFFFFFFFFFFFFFFFFFFFBFFFFFFFFFFFFFFFB
@M05620:45:000000000-G6HP7:1:1101:14323:4595 1:N:0:176
AAACCAAGCAGACACTCACCGCTCCCTCGCCACAGGCCAATAGTTTGTCCTCACTGAGTTGGCAACAAGTGGCTGCTGTGGCTGCCATTTTTCTGGTGATGGCCATCAGCTCCGACGAGGTCAGCTGGGGGGCTTTCTTTGTGTAAGCAACGAGAAACCTGAAAGAAGCATTTTTTAACTAAGTCCTGCTGAGTCATTCATGAGTTTTTAGCCGCCTTGCTTCTTCTCACAGACTCTCTACTCTCATGCCA
+
BBBCBABFCFFFGGGGGGGGGGGGGGHHGGGGGHHHGGHHHHHHHHHHHHHHHHHHHHFGHHHGFGHHGFFHGHGGHHHHHHHGGHHHHHHHHHHHHHHHHHHHHHHHHHHHHGGEFGGGGHHHHHHHGGGGGGGGGGGGGFGFFFFFFFFFFFFFFFFFFFFFFFFFFFFFFFFFFFFFFFFFFFFFFFFFFFFFFFFFFFFFBFFFFFFFFFFFFFFFFFFFFFFFFFFFFFFFFFFFFFFFFFFFFFF
@M05620:45:000000000-G6HP7:1:1101:16764:4648 1:N:0:176
AAACCAAGCAGACACTCACCGCTCCCTCGCCACAGGCCAATAGTTTGTCCTCACTGAGTTGGCAACAAGTGGCTGCTGTGGCTGCCATTTTTCTGGTGATGGCCATCAGCTCCGAGGTCAGCTGGGGGGCTTTCTTTGTGTAAGCAACGAGAAACCTGAAAGAAGCATTTTTTAACTAAGTCCTGCTGAGTCATTCATGAGTTTTTAGCCGCCTTGCTTCTTCTCACAGACTCTCTACTCTCATGCCAGAA
+
CCCCCBBFDFFFGGGGGGGGGGGGGGHHGGGGGHHHGGHHHHHHHHHHHHHHHHHHHHGHHHHHHHHHHHHHGHGGHHHHHHHGGHHHHHHHHHHHHHHHHHHHHHHHHHHHHGGGGEHHHHHHHGGGGGGGGGGGGGGGGGGGGGGGDAFDFFFFFFFFFFFFFFFFFFFFFFFFFFFFFFFFFFFFFFFFFFFFFFFFFFFFFFFFFFFFFFFFFFFHFFHHFFFFFFAFFFFFFFHFFFFFFFFFFFF
@M05620:45:000000000-G6HP7:1:1101:16781:4659 1:N:0:176
AAACCAAGCAGACACTCACCGCTCCCTCGCCACAGGCCAATAGTTTGTCCTCACTGAGTTGGCAACAAGTGGCTGCTGTGGCTGCCATTTTTCTGGTGATGGCCATCAGCTCCGAGGTCAGCTGGGGGGCTTTCTTTGTGTAAGCAACGAGAAACCTGAAAGAAGCATTTTTTAACTAAGTCCTGCTGAGTCATTCATGAGTTTTTAGCCGCCTTGCTTCTTCTCACAGACTCTCTACTCTCATGCCAGAA
+
BBBBBAAFBFFFGGGGGGGGGGGGGGHHGGGDEGHGGGHGHGFGHHHHEHHHHHHHHHGFHHFHHHGHGFFHGHFGHGFGFHHGGHHHHHGHFHGHGHHGGHHHHHGHFGFHHGGEGEHFHEFHG/@CDGGGGGGGGGGGGGGBFGFGGEFFFFFFFFBFFFFFBFFBBFFFFEBBFFFFFFFFFFFFBFFFFFFFFBFFB;:FFFFFFFDBFFFEFBFFFFFFFFFFFFFFFFFFFFFFFFF/BFF9/;B
@M05620:45:000000000-G6HP7:1:1101:13345:4682 1:N:0:176
ATCTCTATCTCCTAAAAACCTGTTTAGATTTGGAGATAGACCTTCAGGTTTTTCATCATTTTCTGCATGAATTATACATTGACCACGTTCCAGCGTGGTCAGTTTGCAGCATTCTGTTATTTTGTTTGACAGAGTGTCTTGTTGAGAACATATGTAGGACATGATTTTTTCCTGCAACAGGGAAAATAAAGTATAAGTTTTAAAGATTTATTCTTTAATAAAGGATCTCAAAGCCAGCTTTAGAAAAAGGA
+
CCBCCFFFFFFFGGGGGGGGGGGHHHHHHHHHHFHGHHHHHHHHHHHHHHHGGHHHHIIHHHIHHHHHHGHHHHHHHHHHHHHHHHGHHHHHHHGGGGHHHHHHHHHHHHHHHHHHHHHHHHHHHHHHHHHHHHHHHHHHHHHHHHHHHHHHHHHHHHHHHHHHHHHHHGHHHHHHHHFHHGGHHHHHHHHFHHHHHGHHHHHHHHHHHHGHHHHHHHHHGHHHGHHHHHHHHHGHHGGHHHHFFCGCGGH
@M05620:45:000000000-G6HP7:1:1101:13331:4694 1:N:0:176
ATCTCTATCTCCTAAAAACCTGTTTAGATTTGGAGATAGACCTTCAGGTTTTTCATCATTTTCTGCATGAATTATACATTGACCACGTTCCAGCGTGGTCAGTTTGCAGCATTCTGTTATTTTGTTTGACAGAGTGTCTTGTTGAGAACATATGTAGGACATGATTTTTTCCTGCAACAGGGAAAATAAAGTATAAGTTTTAAAGATTTATTCTTTAATAAAGGATCTCAAAGCCAGCTTTAGAAAAAGGA
+
CCDCCFFFFFFFGGGGGGGGGGHHHHHHHHHHHHHHHHHHHHHHHHHHHHHGGHHHHHHHHHIHHHHHHHHHHHHHHHHHHHHHHHGHHHHHHHGFGGHHHHHHHHHHHHHHHHHHHHHHHHHHHHHHHHHHHHHHHHHHHHHHHHHGHHHHHHHHHHHHHHHHHHHHHGHHHHHHHHHHHGGHEHHHHGHGHHHHHFHHHHFHHGHHHHHHHHHHHGHHHHHHHHGHHGHHHHHHHGHHHHHGHHGHGGH
@M05620:45:000000000-G6HP7:1:1101:13358:4697 1:N:0:176
ATCTCTATCTCCTAAAAACCTGTTTAGATTTGGAGATAGACCTTCAGGTTTTTCATCATTTTCTGCATGAATTATACATTGACCACGTTCCAGCGTGGTCAGTTTGCAGCATTCTGTTATTTTGTTTGACAGAGTGTCTTGTTGAGAACATATGTAGGACATGATTTTTTCCTGCAACAGGGAAAATAAAGTATAAGTTTTAAAGATTTATTCTTTAATAAAGGATCTCAAAGCCAGCTTTAGAAAAAGGA
+
A?AABFFFFFFFGGGGGGGGGGHHHHHHGFGGHHHHHHHHHHHHHHHHHHHGGHHHHHHHHHHHHHHGHGHHHHHHHHHHHGHHHHEFFHHHHHGFGGGHHHFHFGHHHHFGHHHHHHHHHHHHHHHHGHHHHHHHHHHHHHHHHGHHHHHHHHHHHHHHFHHHHHHHEGHHHGHFFGHFGGEHGGHHGHGGGGHGH>GHHGFGHGHHHFGHHHHHGGHGGDDGHHHHHEGFHHHHHGBFHHHHGBCHGDH
@M05620:45:000000000-G6HP7:1:1101:16945:4704 1:N:0:176
AGATTACTGCAACAGTTCCCCCTGGACCTGGAAAAGTTTCTTGCCTGGCTTACAGAAGCTGAAACAACTGCCAATGTCCTACAGGATGCTACCCGTAAGGAAAGGCTCCTAGAAGACTCCAAGGGAGTAAAAGAGCTGATGAAACAATGGCAAGTAAGTCAGGCATTTCCGCTTTAGCACTCTTGTGGATCCAATTGAACAATTCTCAGCATTTGTACTTGTAACTGACAAGCCAGGGACAAAACAAAGAT
+
ABBBBFFFFFFFGGGFGGGGGGGGHHHHHHHHHGHHFHHHHHHHHHHHHHHHHHHHHGGHHHHHHHHHHHHHHHHHHHHHHHHHHHHHHHHHHHGEEGHGHEHHHHHHGHHHHHHHHHHHHHHGGGGGHHHHHGHHHHHHHFHHHHGHGEHHFGFG2GHHHHEHHHHHHHGGGGG1?GHHHHGHHGHGGHHHHHHHHHHFFGHHHHHGFHHHHHHHHHHHHFHFHHHHGHHHHGFGGGGGGGG.FEGGGGG
@M05620:45:000000000-G6HP7:1:1101:16965:4709 1:N:0:176
AGATTACTGCAACAGTTCCCCCTGGACCTGGAAAAGTTTCTTGCCTGGCTTACAGAAGCTGAAACAACTGCCAATGTCCTACAGGATGCTACCCGTAAGGAAAGGCTCCTAGAAGACTCCAAGGGAGTAAAAGAGCTGATGAAACAATGGCAAGTAAGTCAGGCATTTCCGCTTTAGCACTCTTGTGGATCCAATTGAACAATTCTCAGCATTTGTACTTGTAACTGACAAGCCAGGGACAAAACAAAGAT
+
CCCCCFFFFFFFGGGGGGGGGGGGHHHHHHHHHHHHGHHHHHHHHHHHHHHHHHHHHHHHHHHHHHHHHHHHGHHHHHHHHHHHHGHHHHHHHHGGGGHHHHHHHHHHGHHHHHHGHHHHHHHGGHGFHHHHHGHHHHGHHHHHHHHHHHHHHGHHHHHHHHHHHHHHHHGGGGGHHHGHHHHHHGHGHHHHGHHHHHHGFHHHHHHHHHHHHHHHHHHHHHHGHHHHHGHHHGFGGGGGGGGGGGGGGGF
@M05620:45:000000000-G6HP7:1:1101:13340:4711 1:N:0:176
ATCTCTATCTCCTAAAAACCTGTTTAGATTTGGAGATAGACCTTCAGGTTTTTCATCATTTTCTGCATGAATTATACATTGACCACGTTCCAGCGTGGTCAGTTTGCAGCATTCTGTTATTTTGTTTGACAGAGTGTCTTGTTGAGAACATATGTAGGACATGATTTTTTCCTGCAACAGGGAAAATAAAGTATAAGTTTTAAAGATTTATTCTTTAATAAAGGATCTCAAAGCCAGCTTTAGAAAAAGGA
+
CCCCCFFFFFFFGGGGGGGGGGHHHHHHHHHHHGHHHHHHHHHHHHHHHHHGGHHHHHHIHHIHHHGHHHHHHHHHHHHHHHHHHHGGHHHHHHGFGGHHHHHHHHHGHHHHHHHHHHHHHHHHHHHHGHHHHHGHHHHHHHHHHHGHHHHHHHGGHHHHHHHHHHHHHGHHHHHHHHHHHGGGHHHHGHHHFHHHHGHHHHHHHHHHHHHHHHHHHGHHHHHHHHHHHGGFHGHHHGHHHHHHHGGHGGG
@M05620:45:000000000-G6HP7:1:1101:16979:4723 1:N:0:176
AGATTACTGCAACAGTTCCCCCTGGACCTGGAAAAGTTTCTTGCCTGGCTTACAGAAGCTGAAACAACTGCCAATGTCCTACAGGATGCTACCCGTAAGGAAAGGCTCCTAGAAGACTCCAAGGGAGTAAAAGAGCTGATGAAACAATGGCAAGTAAGTCAGGCATTTCCGCTTTAGCACTCTTGTGGATCCAATTGAACAATTCTCAGCATTTGTACTTGTAACTGACAAGCCAGGGACAAAACAAAGAT
+
ABABCFFFFFFFGGGGGGGGGGGGDFHHHHHHGHHGGHHHHHHHHHHHHHHHHHHHHFHHHHFHHHHHHHHHHHHHHHHHHHHHHHHHHHHHHHGEEFHHHHHHHHHHGHHHHHHHHHHHHHHGGGGEGHHHHFHHHHHHHHHHHHHHGHHHHGHHHHHHHHHHHHHHHHGGGGGHFGHHHHHHHHHGH1FHFHHHHGHFFHHHHHHGGHGHGHHHHGHHHGHFHHHHCCGAAAFFEGFGGGGGGGGGGGB
@M05620:45:000000000-G6HP7:1:1101:24247:4835 1:N:0:176
ATCTCTATCTCCTAAAAACCTGTTTAGATTTGGAGATAGACCTTCAGGTTTTTCATCATTTTCTGCATGAATTATACATTGACCACGTTCCAGCGTGGTCAGTTTGCAGCATTCTGTTATTTTGTTTGACAGAGTGTCTTGTTGAGAACATATGTAGGACATGATTTTTTCCTGCAACAGGGAAAATAAAGTATAAGTTTTAAAGATTTATTCTTTAATAAAGGATCTCAAAGCCAGCTTTAGAAAAAGGA
+
CCCCDFFFFFFFGGGGGGGGGGHHHHHHHHHHHHHHHHHHHHHHHHHHHHHGGHHHHHIIHHIIHHHHHHHHHHHHHHHHHHHHHHGHHHHHHHGFGGHHHHHHHHHHHHHHHHHHHHHHHHHHHHHHHHGHHHHHHHHHHHHHHHHHHHHHHHHHHHHHHHHHHHHHHGHHHHHHHHHGHGGHHHHHGHHHHHHHHHHHHHHHHHHHHHHHHHHHHHHHHHHHHHHHHGHHHHHHHGHHHHHGGGHFGGH
@M05620:45:000000000-G6HP7:1:1101:24227:4835 1:N:0:176
ATCTCTATCTCCTAAAAACCTGTTTAGATTTGGAGATAGACCTTCAGGTTTTTCATCATTTTCTGCATGAATTATACATTGACCACGTTCCAGCGTGGTCAGTTTGCAGCATTCTGTTATTTTGTTTGACAGAGTGTCTTGTTGAGAACATATGTAGGACATGATTTTTTCCTGCAACAGGGAAAATAAAGTATAAGTTTTAAAGATTTATTCTTTAATAAAGGATCTCAAAGCCAGCTTTAGAAAAAGGA
+
CCCBCFFFFFFFGGGGGGGGGGGFHHHHHHHHHCFHHHHGHHHHHHHHHHHGGHHHHHHHHHHHHHHHHHHHHHHFHHHHHGHHHHGGHHHHHHGFGGHHHHGHHHHGHHHHHHHHHHGHHHHHHHHHHHHHHHGHHHHHHHHHHHHHHHHHHHHHHHHHHHHHHHHHHGHHHHHHHHHHHGGHHHHHFGHFGHHDG=GGHHHHHHHHHHHHHHHHHGHHHHHHGHGHHGGHHHHFHGGHHHGGFEGFGGG
@M05620:45:000000000-G6HP7:1:1101:24232:4853 1:N:0:176
ATCTCTATCTCCTAAAAACCTGTTTAGATTTGGAGATAGACCTTCAGGTTTTTCATCATTTTCTGCATGAATTATACATTGACCACGTTCCAGCGTGGTCAGTTTGCAGCATTCTGTTATTTTGTTTGACAGAGTGTCTTGTTGAGAACATATGTAGGACATGATTTTTTCCTGCAACAGGGAAAATAAAGTATAAGTTTTAAAGATTTATTCTTTAATAAAGGATCTCAAAGCCAGCTTTAGAAAAAGGA
+
BCBCCFFFFFFFGGGGGGGGGGHHHHHHHHHHHGHHHHHHHHHHHHHHHHHGGHHHHHHHHIHHHHGHHHHHHHHHHHHHHGHHGHGHHHHHHHGEGGHHGHHHHHHGHHHHHHHHHHHHHHHHHHHHGHHHHHGHHHHHHHHHHHGHHGHHHHHHHHHHGHHHHHHHHGHHHHHGHHHHHGGGHHHHGHHGHHHHHGHHHGHGHHHHHHHHHHHHHGHHHHHHHHHGHFFHHHHHHGGHHHHHHGHGFGG
@M05620:45:000000000-G6HP7:1:1101:14209:4854 1:N:0:176
AAACCAAGCAGACACTCACCGCTCCCTCGCCACAGGCCAATAGTTTGTCCTCACTGAGTTGGCAACAAGTGGCTGCTGTGGCTGCCATTTTTCTGGTGATGGCCATCAGCTCCGACGAGGTCAGCTGGGGGGCTTTCTTTGTGTAAGCAACGAGAAACCTGAAAGAAGCATTTTTTAACTAAGTCCTGCTGAGTCATTCATGAGTTTTTAGCCGCCTTGCTTCTTCTCACAGACTCTCTACTCTCATGCCA
+
ABCCCCCFCFFFGGGGGGGGGGGGGGHHGGGEGHHHGGHHHHHHHHHHHHHHHHHHHHHHHHHHHHHHGHHHGHGGHHHHHHHGGHHHHHHHHHHHHHHHHHHHHHHHHHHHHGGGGEGGGHGHHHHHGGGGGGGGGGGGGGGGGFFFFFFFFFFFFFFFF;FFFFFFFFFFFFFF?FFFFFFFFFFFFFFFFFFFFFFFFFFFFFFFFFFFFFFFFFFFFFFFFFFFFFFFFFFFFFFFFFFFFFFFFFB
@M05620:45:000000000-G6HP7:1:1101:7547:4856 1:N:0:176
ATCTCTATCTCCTAAAAACCTGTTTAGATTTGGAGATAGACCTTCAGGTTTTTCATCATTTTCTGCATGAATTATACATTGACCACGTTCCAGCGTGGTCAGTTTGCAGCATTCTGTTATTTTGTTTGACAGAGTGTCTTGTTGAGAACATATGTAGGACATGATTTTTTCCTGCAACAGGGAAAATAAAGTATAAGTTTTAAAGATTTATTCTTTAATAAAGGATCTCAAAGCCAGCTTTAGAAAAAGGA
+
BCCCCFFFFFFFGGGGGGGGGGHHHHHHHHHHHHHHHHHHHHHHHHHGHHHGGHHHHHHHHHIHHHHHHHHHHHHHHHHHHGHHGHGHHHHHHHGGGGHHHHHHHHHHHHHHHHHHHHHHHHHHHHHHGHGHHHHHHHHHHHHHHHGHHHHHHHHHHHHHHHHHHHHHHGHHHHHHHHHHHGGHHHHHGGHHHHHGH>HHHHHHHGHHHGHHHHHHHHHHHFHHHHHHHGFHHGHHGGHHHHHFFFFHGGG
@M05620:45:000000000-G6HP7:1:1101:14239:4856 1:N:0:176
AAACCAAGCAGACACTCACCGCTCCCTCGCCACAGGCCAATAGTTTGTCCTCACTGAGTTGGCAACAAGTGGCTGCTGTGGCTGCCATTTTTCTGGTGATGGCCATCAGCTCCGACGAGGTCAGCTGGGGGGCTTTCTTTGTGTAAGCAACGAGAAACCTGAAAGAAGCATTTTTTAACTAAGTCCTGCTGAGTCATTCATGAGTTTTTAGCCGCCTTGCTTCTTCTCACAGACTCTCTACTCTCATGCCA
+
AABBAAAFBBFFFGGFGGGGGCEEGGFGEGGEGHGHGGGGGHHHEHFFHFHHHHGHHFGHHGEHHHFFGBGHGFFGHHHHFE1CFFHHHFEGFGHHHHBGDFHGHHHHHHHHGDGGFG@DA?GHGHHHGGGGGGGG0FBFGGFCFFFFFFFFFFFFFFFFF/BFFF?BFEFFFFF@AFFFFFFFFFFFFFFFFFFFFFFFFFFFBFFFFEFEF?;>DAFFFFFFFF/9FFFFFFFFFFFFFFFFFFFFFFB
@M05620:45:000000000-G6HP7:1:1101:14223:4865 1:N:0:176
AAACCAAGCAGACACTCACCGCTCCCTCGCCACAGGCCAATAGTTTGTCCTCACTGAGTTGGCAACAAGTGGCTGCTGTGGCTGCCATTTTTCTGGTGATGGCCATCAGCTCCGACGAGGTCAGCTGGGGGGCTTTCTTTGTGTAAGCAACGAGAAACCTGAAAGAAGCATTTTTTAACTAAGTCCTGCTGAGTCATTCATGAGTTTTTAGCCGCCTTGCTTCTTCTCACAGACTCTCTACTCTCATGCCA
+
1AAA111CA1FCFBGFFGG1E0AAEACAEFGGGHCECFCAF1GDAFDADFDFGFAFD1FA111BGEGHB@FHGFAGEGD>>/>>F>@F1B@FEEFFGF1@EFCBGFCGHHFHHCEGC/<C/<FCGGHFGGG@@GGGBF9CF9CCB0BFFFF@FBFFFFAFF/BFFF?FFFFFFFF@EFBFFBFFB9BBFFFFFBFBBFFF/9/BFFFFF-BBFA-9A99/FFBBFFFFFFFFFFFBBFFFFFFFFFBFFB9
@M05620:45:000000000-G6HP7:1:1101:15248:4880 1:N:0:176
ATCTCTATCTCCTAAAAACCTGTTTAGATTTGGAGATAGACCTTCAGGTTTTTCATCATTTTCTGCATGAATTATACATTGACCACGTTCCAGCGTGGTCAGTTTGCAGCATTCTGTTATTTTGTTTGACAGAGTGTCTTGTTGAGAACATATGTAGGACATGATTTTTTCCTGCAACAGGGAAAATAAAGTATAAGTTTTAAAGATTTATTCTTTAATAAAGGATCTCAAAGCCAGCTTTAGAAAAAGGA
+
CCCCCFFFFFFFGGGGGGGGGGGHHHHHHHHHHHHHHHHHHHHHHHHHHHHGGHHHHIIHIIHIHHHHHHHHHHHGHHHHHHHHHHGHHHHHHHGFGGHHHHHHHHHGHHGHHHHHHHGHHHHHHHHHGGHHHHHHHHHHHHHHHHHGHHHHHHHHHHHHFHHHHHHHHGHHHHHHHHGHHGGGHHHGHGHHHHHHHFHHHGGHHHHHHHGHHGHHGHHGHFHGHHHHHFHGHHHHGGHHHHHGHHGHGGF
@M05620:45:000000000-G6HP7:1:1101:23670:4886 1:N:0:176
CATCCTGACCCTGAAGTACCCCGGCTTGATTTCTGACATTAGATCGGAAGAGCACACGTCTGAACTCCAGTCACAGAAGACCATCTCGTATGCCGTCTTCTGCTTGAAAAAAAAAAAAGAACAACAGCCAGACACCCGCCTGACTCCCGGGGCTACCAGATAACAACAGACTCTGTTACCACGCGGCCGGTCGCCTTGCCCCTTCCAGCCCCTGACGCGTCCTTGCCAGCCCTGCTATGACTCTGCCGTTC
+
BBCCBFFFFFFFGGGGGGGGGGGGGGGGHHHHHHHGHHHHFHHHHHG2EEHFHHHHHGGHHGHHHHHHFGGHHGHHHGFEFHGHHHGEBEHHFGFFGHGHHHHHHHGGHF0EGGG@B///0000//00=000/0<.<---.<//000..-----.//009;;F000.;//.00000000090..----9----;:;.0000...//00/9..:.//..----.000000.../..00;000000000-../
@M05620:45:000000000-G6HP7:1:1101:15229:4896 1:N:0:176
ATCTCTATCTCCTAAAAACCTGTTTAGATTTGGAGATAGACCTTCAGGTTTTTCATCATTTTCTGCATGAATTATACATTGACCACGTTCCAGCGTGGTCAGTTTGCAGCATTCTGTTATTTTGTTTGACAGAGTGTCTTGTTGAGAACATATGTAGGACATGATTTTTTCCTGCAACAGGGAAAATAAAGTATAAGTTTTAAAGATTTATTCTTTAATAAAGGATCTCAAAGCCAGCTTTAGAAAAAGGA
+
CDCDDFFFFFFFGGGGGGGGGGGHHHHHHHHHHHHHHHHHHHHHHHHHHHHGGHHHHHHHHHHHHHHHHHHHHHHGHHHHHGHHHHGGHHHHHHGFGGHHHHHHHHHHHHHHHHHHHHHHHHHHHHHHHHHHHHHHHHHHHHHHHHHHHHHHHHHHHHHHHHHHHHHHHGHHHHHHHHHHHGGGHHHGGGHHHHHHHHHHHHHHHHHHHHHHHHHHHHHHHHHHHHHHHGHGHHHHHGHHHHHHGGHGGGG
@M05620:45:000000000-G6HP7:1:1101:23656:4899 1:N:0:176
CATCCTGACCCTGAAGTACCCCGGCTTGATTTCTGACATTAGATCGGAAGAGCACACGTCTGAACTCCAGTCACAGAAGACCATCTCGTATGCCGTCTTCTGCTTGAAAAAAAAAAAAAAACAACAAAGAGACTTTCTTTTTGATAGCAACTATAGACATGAACGAAGCATTTATTAACAAAGTCAAGCTTCGACCTTCAATAGATTTTAGCCGCCTTGCTTCTACTCACCGCCTCTCTACTCTCCTTCCC
+
CCCCCFFFFFFFGGGGGGGGGGGGGGGGHHHHHHHGHHHHFHGHHHG?FFGHHHHGHGHHHGHHHHHHHHHHFHHHGGHHHHGHFFHHGFHHHHGEEHGHHHHGHHHHHHGFGCGC><////<....0>0>0010<D0<=00<.000<00C/00;0;00:000;....-00000;;00000./0000;0000-.9-.0;000000:0000/00.;-AA0B9BFF000;90..--.:9/0:0;:F0;00;//
@M05620:45:000000000-G6HP7:1:1101:21012:4905 1:N:0:176
TACCTGTACTGGGGAAGCATTTGAATATCCCCCCATGGTGATGGGGACGGAGAACTGCTCCATAAACACAGGCAACGTGCCTAACTTTCCCGGGAAGATGAAGTCAAAGAGCGACCACAGCTCTTATTTTGCATCGGTGAGCCAGACAGAATGATCCGATGAGGGGTGCGAAACTATTTGAGGAAAGGAAGCACCTTTTTATTAAATTTACCTTTTAGCAATCGCCATTCCTACCCTAAAGATCGGAAGAG
+
CCDDCFFFFFFFGGGGGGGGGGHHHHHHHHHGGGGHHHGHHHHHHGGGGGGGGGHHHHHHHHHHHHHHHHHHGHHHGHHHHHHHHHHHHHHGGGGGGHHHHHHHHHHHHHHHGGGGGHHHHHHHHHHHHHHHGHHGGGGGHHHHHHGHHFHHHHHHHHGGGHHHGGEEGGGGGGHHCFGGFGGGGGGGFFGGGGGGGGGGGGGGGGGGGGGFFFFFFFFFFFFFFFFFFFFFFFFFFFFFFFFFFFFFFFF
@M05620:45:000000000-G6HP7:1:1101:22586:4906 1:N:0:176
CATCCTGACCCTGAAGTACCCCGGCTTGATTTCTGACATTAGATCGGAAGAGCACACGTCTGAACTCCAGTCACAGAAGACCATCTCGTATGCCGTCTTCTGCTTGAAAAAAAAAAAAAAACAAGAACAAAAAATGCATTGAATTCTCGAATATTAACCATAAACCATCAAAATTAATACAGCACAGTCAGTTAAGTTCTAAACGCGTTATCCCCCTATCGACTACTAACCACCACTTGTAACTCTCACCC
+
DCCDDFFFFFFFGGGGGFGGGGGGGGGGHHHHHHHHHHHHGHHHHHGEGGHHHHHHHGGHHGHHHHHHHHHHGHHHHHHHHHGHCGHGFFHHHHGGGHGHHHHHHHHHHHGGGGGF><<<//..0<000<F0.-.00<000000000<.:/0.00:<00::00;0/:0000000000000000/.//0:00000000090099:.--:-..000;99.00.9-.-;0000.0...A000;000000000.9
@M05620:45:000000000-G6HP7:1:1101:15243:4912 1:N:0:176
ATCTCTATCTCCTAAAAACCTGTTTAGATTTGGAGATAGACCTTCAGGTTTTTCATCATTTTCTGCATGAATTATACATTGACCACGTTCCAGCGTGGTCAGTTTGCAGCATTCTGTTATTTTGTTTGACAGAGTGTCTTGTTGAGAACATATGTAGGACATGATTTTTTCCTGCAACAGGGAAAATAAAGTATAAGTTTTAAAGATTTATTCTTTAATAAAGGATCTCAAAGCCAGCTTTAGAAAAAGGA
+
ACBBBFFFFFFFGGGGGGGGGGHHHHHGGHHHHGHHHHHGHHHHHHHHHHHGGHHHHHHHHHHHHHHHHHHGHHHGHHHHHGHHHHGHHHHHHHGFGGHHHHHHHHHFHHHHHHHHHHHHHHHHHHHHGGHHHHGHHHHHGGHHHHHHHHHHHGHHHHGHGHHGHHHHHGHHHHGHHHFHHFGFEHHFHHHHHHHFHFGHHHHHHHHHHHHHHGHHHGHHHHHGHHHGHGHHHHHHHGGHHFGHFFGFDGG
@M05620:45:000000000-G6HP7:1:1101:21030:4916 1:N:0:176
TACCTGTACTGGGGAAGCATTTGAATATCCCCCCATGGTGATGGGGACGGAGAACTGCTCCATAAACACAGGCAACGTGCCTAACTTTCCCGGGAAGATGAAGTCAAAGAGCGACCACAGCTCTTATTTTGCATCGGTGAGCCAGACAGAATGATCCGATGAGGGGTGCGAAACTATTTGAGGAAAGGAAGCACCTTTTTATTAAATTTACCTTTTAGCAATCGCCATTCCTACTCTAAAGATCGGAAGAG
+
CCCCCFFFFFFFGGGGGGGGGGHHHHHHHHHGGGGHHHGHHHHHHGGGGGGGGHHHHHHHHHHHHHHHHHHHGHHHGHHHHHHHHHHHHHHGGGGGGHHHHHHHHHHHHHHHGGGGGHHGHHHHE2FFHHHEHHFAA?AFGHGHHFFCFFGHB1DDHF.<CGGGGCGGDE::AEHC;CFF;.=09/;:/BFEFFFFBFFFGFFF;BF0F0CFFFFFFFF0:FB.:AFFFF0BF009B000B0:0ADFFA.9
@M05620:45:000000000-G6HP7:1:1101:21006:4928 1:N:0:176
TACCTGTACTGGGGAAGCATTTGAATATCCCCCCATGGTGATGGGGACGGAGAACTGCTCCATAAACACAGGCAACGTGCCTAACTTTCCCGGGAAGATGAAGTCAAAGAGCGACCACAGCTCTTATTTTGCATCGGTGAGCCAGACAGAATGATCCGATGAGGGGTGCGAAACTATTTGAGGAAAGGAAGCACCTTTTTATTAAATTTACCTTTTAGCAATCGCCATTCCTACCCTAAAGATCGGAAGAG
+
CCCCCFFFFFFFGGGGGGGGGGHGHHHHHHHGGGGHHHGHHHHHHGGGGGGGGHHHHHHHHHHHHHHHHHHHGGHHGHHHHHHHHHHHHHHGGGGGGHHHHHHHHHHHHHHHGGGGGHHHHHHHB2@@F>FDGHF//<?F<GB0<0F0<>GF1<=1>F..<0</C-CFFG?--A00;CBF0./0//C;//C9B/./0;9FGFFFBBF0F0CB/BFFF/B//B:.9;DEFFBBFB..9//;/:/::.:9...
@M05620:45:000000000-G6HP7:1:1101:11587:5026 1:N:0:176
ATCTCTATCTCCTAAAAAGGAAGAAAGGGGAGGGAAGATCGGAAGAGCACACGTCTGAACTCCAGTCACAGAAGACCATCTCGTATGCCGTCTTCTGCTTGAAAAAAAAAAAAAACAAATAAGAGAAAAAAATACAAGGATGACTATATAATGAGACAGGAAGAAGAAACAGGAGGCGGAAAGAGGGTCGAAGGTCCGAGTGCATGCACGGGATTATGTCCTACGATGGTAATAGTCACGGCATAGTGGAA
+
BAAABFFFFFFFGGGGGGGEBBFABGGHFGEGGGFHGHHFFEFGGGHGHHHHGHHFGFHHHFEFGGHHHFHHHFHFGH3B3FBFEHG4FEFEFFFGFFHHFFHGGHGGCFD@D/////01?1111<<100--.00<0<..0//00000000000000/;../..//9//9//.....-9-9-./;.../9-...///-.-..///////.--9.//////////9....//////////9.---////.//
@M05620:45:000000000-G6HP7:1:1101:11586:5044 1:N:0:176
ATCTCTATCTCCTAAAAAGGAAGAAAGGGGAGGGAAGATCGGAAGAGCACACGTCTGAACTCCAGTCACAGAAGACCATCTCGTATGCCGTCTTCTGCTTGAAAAAAAAAAAAAAAAAAAAAAATAGAAAAGAAAGTTCGGGGCAATATAAAAGAAAAAACATTATCAAAGCACTCTACAACATAAAAAACCAGTAAACATTAAAAGAATAAAATATAAACAAAAGGCAGGGAATACAACAAGAACGAACA
+
BCCCCFFFFFFFGGGGGGGGGGHFHHHHGGGGGGGHGHHHHGGGGHHGHHHHGHHHGGHHHHHGHGHGHHHHGHHHHHGGHHHGFHHHHGGGHGHHHHHHHGHHHHGGEGG@>/</>--<<:-:.00090//../0000.-.---:00000090;.//.-..0090;00;0/0;0/009;00./00000;....;;000000000;09;0:000:0090000.../.;..--.:;000;0..//9/...-;
@M05620:45:000000000-G6HP7:1:1101:23596:5097 1:N:0:176
AAACCAGAAGACATGAGGTCAGCTAGATCGGAAGAGCACACGTCTGAACTCCAGTCACAGAAGACCATCTCGTATGCCGTCTTCTGCTTGAAAAAAAAAAGGACATCATCTCCGACGAGTTAAGCTGTTGGTCATTCTTTGTTTAAGCAACGAGCACCCTGAAATAAGCATTTTTTAACTAATTCCTGCTGATTCATTCATGAGTTTTTATCCCCCTTGCTTCTTCTCACAGACTCTCTACTCTCATGCCA
+
BBBBBAAFFFFFGFGFFFBGGGFH5FGHHHEGGGGHHHHHHGHHHGH5GHHHHHHHHGHHHGHHHHHBBGHGFEGFDGEEEFGDFEGHHH1@3EAE@EE//?00B33E4?4B1/>//B//<22>@1<111?/?1??1?<1?<00F<1<>G>-..--<CFH/<0<0=C000;<;CG@GFF0CH00;C;0/9;F00;9;;0090;09;;C9A00;/:.-;9/9/FFFFBFFF//;ABF9FBFFFF/9F//9/;
@M05620:45:000000000-G6HP7:1:1101:15862:5101 1:N:0:176
AAACCAAGCAGACACTCACCGCCAGAAGACATGAGGTCAGCTAGATCGGAAGAGCACACGTCTGAACTCCAGTCACAGAAGACCATCTCGTATGCCGTCTTCTGCTTGAAAAAAAAAAAACAAAACAGAGAAAAAAAAGAAAAGTTTAGAAGAGCGAGATAAAAAAAGAATAAAAAAAAACCGAAATAAGGTATAGTAGTAAAACAGAAAGAGGTTAAAATAGAAGAAAGACAGCAGAGAAGAGCTGGAGG
+
?AABBABFBFFFGGGGGGGGGGGGGGHHHHHHHGHGGHFHHHHHHHHHGGGGHHHFHFGFGFHGHFHHHHHHGGFHHGHHHHHHHH3GGHFEGHHHGGGFGHHHHHHHHHFHHGGGGC<///=00=/00001100---..<///000000000./----:00090--...:00000----..----90;0000000000000:00.:9000//.0:0000000:9009/0///9./././0/0./00/...
@M05620:45:000000000-G6HP7:1:1101:18341:5102 1:N:0:176
AGATTACTGCAACAGTTCCCCCTGGACCTGGAAAAGTTTCTTGCCTGGCTTACAGAAGCTGAAACAACTGCCAATGTCCTACAGGATGCTACCCGTAAGGAAAGGCTCCTAGAAGACTCCAAGGGAGTAAAAGAGCTGATGAAACAATGGCAAGTAAGTCAGGCATTTCCGCTTTAGCACTCTTGTGGATCCAATTGAACAATTCTCAGCATTTGTACTTGTAACTGACAAGCCAGGGACAAAACAAAGAT
+
>>>AADFFFFFFG4BFGGGGGGGGHHHHGHHHBACHHGHHHHHHHHH2GHHHHFHHHHGHHHHEGH1GHHHHHGHHHHHHHHHGHFHHHHHHHHGEEGHHHHHHHHHHGHHHHHHHHHHHFHFGGGGGHHBGHGHHHHBGHHHHH0FGHFHFHFF22FGHHHCGAGHHHGGGGGGHGHHHHHHHHGHGHHHHGHHHHG0CHGGGGHHHHHFHHHHHGGHHHFHEHHFHHH0GGGGFF?EEGG/AFEGFFFF
@M05620:45:000000000-G6HP7:1:1101:18337:5119 1:N:0:176
AGATTACTGCAACAGTTCCCCCTGGACCTGGAAAAGTTTCTTGCCTGGCTTACAGAAGCTGAAACAACTGCCAATGTCCTACAGGATGCTACCCGTAAGGAAAGGCTCCTAGAAGACTCCAAGGGAGTAAAAGAGCTGATGAAACAATGGCAAGTAAGTCAGGCATTTCCGCTTTAGCACTCTTGTGGATCCAATTGAACAATTCTCAGCATTTGTACTTGTAACTGACAAGCCAGGGACAAAACAAAGAT
+
BCCCCFFFFFFFGGGFGGGGGGGGHHHHHHHGHHHHGHHHHHHHHHHHHHHHHHHGHHHHHGHGHHHHHHHHGHHHHHHHHHHHGHHHHHHHHHGFGGHHHGFGHHHHGHHHHHHGHHHHHGHGGGGGHHHHHGHHHFBHHHGHHFHHFGGHHGHHFHHHHHGHHHHHHHGGGGGHHHHHHHHHHFHGHHHHFHHHHGFFFHHHHHHDGFBHFHHHHHHHHHHGHHHGHHHHEGGGGGEEEGFGGFGGGG:
@M05620:45:000000000-G6HP7:1:1101:18355:5130 1:N:0:176
AGATTACTGCAACAGTTCCCCCTGGACCTGGAAAAGTTTCTTGCCTGGCTTACAGAAGCTGAAACAACTGCCAATGTCCTACAGGATGCTACCCGTAAGGAAAGGCTCCTAGAAGACTCCAAGGGAGTAAAAGAGCTGATGAAACAATGGCAAGTAAGTCAGGCATTTCCGCTTTAGCACTCTTGTGGATCCAATTGAACAATTCTCAGCATTTGTACTTGTAACTGACAAGCCAGGGACAAAACAAAGAT
+
BCCCCFFFFFFFGGGGGGGGGGGGHHHHHHHGGHFHBGHHHHHHHHHHHHHHHHGHHGHHHHHGHHHHHHHHHHHHHHHHHHHHHHHHHHHHHHGGGGHHHHHHHHHHGHHHHHHHHHHHGHHGGGGGHHHHHGHHHHHHHHHHHHHHHHHHHGHHHHHHHHFHFHHHHHGGGGGHFHHHHHHHHGHGHHHHHGHGHHGHHHHHHGHHHHHHHHHHHHHGHHEHHHHHHHHHHGGGGGGGGGGGGGGGFFF
@M05620:45:000000000-G6HP7:1:1101:24952:5141 1:N:0:176
AAACCAAGCAGACACTCACCGCTCCCTCGCCACAGGCCAATAGTTTGTCCTCACTGAGTTGGCAACAAGTGGCTGCTGTGGCTGCCATTTTTCTGGTGATGGCCATCAGCTCCGACGAGGTCAGCTGGGGGGCTTTCTTTGTGTAAGCAACGAGAAACCTGAAAGAAGCATTTTTTAACTAAGTCCTGCTGAGTCATTCATGAGTTTTTAGCCGCCTTGCTTCTTCTCACAGACTCTCTACTCTCATGCCA
+
CCBCCCCFCFFFGGGGGGGGGGGGGGHHGGGGGHHHGGHHHFHHHHHHHHHHHHHHHHHHHHHGHHHHHHHHGHGGHHHHHHHGGHHHHHHHHHHHHHGHHHHHHHHHHHHHHGGGGGGGGHHHHHHHGGGGGGGGGGGGGGGGGGFFFFFFFFFFFFFFFFFFFFFFFFFFFFFFFFFFFFFFFFFFFFFFFFFFFFFFFFFFFFFFFFFFFFFFFFFFFFFFFFFFFFFFFFFFFFFFFFFFFFFFFFB
@M05620:45:000000000-G6HP7:1:1101:7167:5181 1:N:0:176
AAACCAAGCAGACACTCACCGCTCCCTCGCCACAGGCCAATAGTTTGTCCTCACTGAGTTGGCAACAAGTGGCTGCTGTGGCTGCCATTTTTCTGGTGATGGCCATCAGCTCCGAGGTCAGCTGGGGGGCTTTCTTTGTGTAAGCAACGAGAAACCTGAAAGAAGCATTTTTTAACTAAGTCCTGCTGAGTCATTCATGAGTTTTTAGCCGCCTTGCTTCTTCTCACAGACTCTCTACTCTCATGCCAGAA
+
?AAA11>CABFFGFGCGG1BEC?EGGGHGEGGGFFCGFHHHFF2DGHHHHHGHGFGGHFFDGHBFFGHFF@DFGCBGHHHEHFFGHGHHFGFFHFEGGGFBGFHEGFHHG1F1EEEG/0EFFGHHGGCG@@EGEGGGG;FFFFFFFFFA.BABFFFBFFFFFFFF//FFFFF@FFFFFFFFFFFFEFF/A999BFFFFFFFBFFFFFFFFB;@BFFBFFFFFBFFFFBF;9BFFFFFBBFFFFFF//BFFF
@M05620:45:000000000-G6HP7:1:1101:7177:5204 1:N:0:176
AAACCAAGCAGACACTCACCGCTCCCTCGCCACAGGCCAATAGTTTGTCCTCACTGAGTTGGCAACAAGTGGCTGCTGTGGCTGCCATTTTTCTGGTGATGGCCATCAGCTCCGAGGTCAGCTGGGGGGCTTTCTTTGTGTAAGCAACGAGAAACCTGAAAGAAGCATTTTTTAACTAAGTCCTGCTGAGTCATTCATGAGTTTTTAGCCGCCTTGCTTCTTCTCACAGACTCTCTACTCTCATGCCAGAA
+
ABCCCBCFBFFFGGGGGGGGGGCGGGFHGGGGGHHHGGHHHHHFGHHHHHHGHHHHHHGHHHHGHHHHHDGGGHEFHHHHHHHGGHHHHHHGHHHHHHHHHHHHHHHHHHFHHGG<E/23?FFH2/BGG-;9/9FGBBF/9099BB9FDGF.A/BAFFBB9:FFF/F//:;FFA/BFFB99BBFBFFFBABB/FF/9FBFB9B/FEE/B9AFF?9//B/FFFFF/F/BF:ABFFBB/FFF99BFBFFF/AF
@M05620:45:000000000-G6HP7:1:1101:10979:5229 1:N:0:176
ATCTCTATCTCCTAAAAACCTGTTTAGATTTGGAGATAGACCTTCAGGTTTTTCATCATTTTCTGCATGAATTATACATTGACCACGTTCCAGCGTGGTCAGTTTGCAGCATTCTGTTATTTTGTTTGACAGAGTGTCTTGTTGAGAACATATGTAGGACATGATTTTTTCCTGCAACAGGGAAAATAAAGTATAAGTTTTAAAGATTTATTCTTTAATAAAGGATCTCAAAGCCAGCTTTAGAAAAAGGA
+
BBAABFFFFFFFGGGGGGGGFFBGHHHGDGHHHFFFCHHGHHFHHFGHFGHFFHFFFHHGHHHHHFHHHEHGHHHHHHFHHGFHHHGAGGHDFGGGEGHHGHGGGHHHHHHFGHHGGHHHHFHHFGHHHHGHHHDGFHGGHHHHFGHHHHHHHHGHHHHFHHHHHHHHHGHHHHGHHHHHHGEGHHFGFHGGHHFFHGHHHHHFGGHHFFHHGHHHHHHHHHHGEHHHHHHHHGGHHGHHHHHFFHHHFDG
@M05620:45:000000000-G6HP7:1:1101:10996:5242 1:N:0:176
ATCTCTATCTCCTAAAAACCTGTTTAGATTTGGAGATAGACCTTCAGGTTTTTCATCATTTTCTGCATGAATTATACATTGACCACGTTCCAGCGTGGTCAGTTTGCAGCATTCTGTTATTTTGTTTGACAGAGTGTCTTGTTGAGAACATATGTAGGACATGATTTTTTCCTGCAACAGGGAAAATAAAGTATAAGTTTTAAAGATTTATTCTTTAATAAAGGATCTCAAAGCCAGCTTTAGAAAAAGGA
+
>11>AF33DDF@BGGAAFEGAA1BGBAA33DGHG0101AB1B111BFH1A1A/0A22222A22B21FHH1F2AFAE2B2FB1BBG///0A02@B@B/EGD2F@@@F1EGBC1BBB@22@F22GGBG0>GHDF>G1B>FDEGE1<BB/G1B1B2BBFD1<1<BGHB>2G1/@1>@C<GFGHH/AGCC1FDGF?<GD1F=>GFH1=<GBGFHHHGHHFHHEB<D<0/DGH0DDGGCGFGEBHHBC0:CGHG?F
@M05620:45:000000000-G6HP7:1:1101:10963:5245 1:N:0:176
ATCTCTATCTCCTAAAAACCTGTTTAGATTTGGAGACAGACCTTCAGGTTTTTCATCATTTTCTGCATGAATTATACATTGACCACGTTCCAGCGTGGTCAGTTTGCAGCATTCTGTTATTTTGTTTGACAGAGTGTCTTGTTGAGAACATATGTAGGACATGATTTTTTCCTGCAACAGGGAAAATAAAGTATAAGTTTTAAAGATTTATTCTTTAATAAAGGATCTCAAAGCCAGCTTTAGAAAAAGGA
+
>1>1AF3DDBFFBGGCDGGGCCBFGDDB3FGHHFB10B0BBGC1FFAGFDFC/BBBFDGDGEGFD1GFHDDEG1A2F22G1ABBFEEAAF>E1BE>EEH1GEBFDHBGHCGBGHDHGEDG2EHH>FFCBGFGCB1BBBF>1BGC21GDFHEGB>FGD11BGHHH2>FH1>FGGF10FGHHHEECE0<F<DF<GGDDF<GHHFF1F1FDFFGHFHHHHFBDGH00<DGHGFHHHFGHFGHHH0CBFGGH..;
@M05620:45:000000000-G6HP7:1:1101:13203:5302 1:N:0:176
AAACCAAGCAGACACTCACCGCTCCCTCGCCACAGGCCAATAGTTTGTCCTCACTGAGTTGGCAACAAGTGGCTGCTGTGGCTGCCATTTTTCTGGTGATGGCCATCAGCTCCGAGGTCAGCTGGGGGGCTTTCTTTGTGTAAGCAACGAGAAACCTGAAAGAAGCATTTTTTAACTAAGTCCTGCTGAGTCATTCATGAGTTTTTAGCCGCCTTGCTTCTTCTCACAGACTCTCTACTCTCATGCCAGAA
+
BBBBCBBFDFFFGGGGGGGGGGGGGGHHGGGGGHHHGGHHHHHGHHHHHHHHHHHHHHGHFHHHHHHHHGHHGHGGHHHHHHHGGHHHHHHHHHHHHHHHHHHHHHHHHHHHHGGGGFHHHHHHHGGGGGGGGGGGGGFGGGGGGGGGGEDFFFFFFFFFFFFFFFFFFFFFFFFFFFFFFFFFFFFFFFFFFFFFFFFFFFFFFFFFFFFFFFFFFFFFFHHHFFFFFFFFFFFFFFFFFFF0;FFFFFF
@M05620:45:000000000-G6HP7:1:1101:13183:5305 1:N:0:176
AAACCAAGCAGACACTCACCGCTCCCTCGCCACAGGCCAATAGTTTGTCCTCACTGAGTTGGCAACAAGTGGCTGCTGTGGCTGCCATTTTTCTGGTGATGGCCATCAGCTCCGAGGTCAGCTGGGGGGCTTTCTTTGTGTAAGCAACGAGAAACCTGAAAGAAGCATTTTTTAACTAAGTCCTGCTGAGTCATTCATGAGTTTTTAGCCGCCTTGCTTCTTCTCACAGACTCTCTACTCTCATGCCAGAA
+
CCDDDDDFDFFFGGGGGGGGGGGGGGHHGGGGGHHHGGHHHHHHHHHHHHHHHHHHHHHHHHHHHHHHHHHHGHGGHHHHHHHGGHHHHHHHHHHHHHHHHHHHHHHHHHHHHGGGGGHHHHHHHGGGGGGGGGGGGGGGGGGGGGGGGEFFFFFFFFFFFFFFFFFFFFFFFFFFFBFFFFFFFFFFFFFFFFFFFFFFFFFFFFFFHFFFFFFFFFFFFFFFFFFFFFFFFFFFFFFFFFFFFFFFFFF
@M05620:45:000000000-G6HP7:1:1101:13186:5323 1:N:0:176
AAACCAAGCAGACACTCACCGCTCCCTCGCCACAGGCCAATAGTTTGTCCTCACTGAGTTGGCAACAAGTGGCTGCTGTGGCTGCCATTTTTCTGGTGATGGCCATCAGCTCCGAGGTCAGCTGGGGGGCTTTCTTTGTGTAAGCAACGAGAAACCTGAAAGAAGCATTTTTTAACTAAGTCCTGCTGAGTCATTCATGAGTTTTTAGCCGCCTTGCTTCTTCTCACAGACTCTCTACTCTCATGCCAGAA
+
BCCCCBBFCFFFGGGGGGGGGGGGGGHHGGGGGHGHGGHHHHHHHHHHHHHHHHHHHHHHHHHHHHHHHGHHGHGGHHHHHHHGGHHHHHHHHHHHHHHHHHHHHHHHHHHHHGGGGGHHHHHHHGGGGGGGGGGGGGGGGGGGGGGGGGFFFFFFFFFFFFFFFFFFFFFFFFFFFFFFFFFFFFFFFFFFFFFFFFFFFFFFFFFFFFFFFFFFFFFFFFFFFFFFFFFFFFFFFFFFFFFFEFFFFFF
@M05620:45:000000000-G6HP7:1:1101:16973:5344 1:N:0:176
AAACCAAGCAGACACTCACCGCTCCCTCGCCACAGGCCAATAGTTTGTCCTCACTGAGTTGGCAACAAGTGGCTGCTGTGGCTGCCATTTTTCTGGTGATGGCCATCAGCTCCGAGGTCAGCTGGGGGGCTTTCTTTGTGTAAGCAACGAGAAACCTGAAAGAAGCATTTTTTAACTAAGTCCTGCTGAGTCATTCATGAGTTTTTAGCCGCCTTGCTTCTTCTCACAGACTCTCTACTCTCATGCCAGAA
+
CCBCCCCFCFFFGGGGGGGGGGGGGGHHGGGGGHHHGGHHHHHHHHHHHHHHHHHHHHHHHHHHHHHHHHHHGHGGHHHHHHHGGHHHHHHHHHHHHHHHGHHHHHHHHHHHHGGGGGHHHHHHBDGGGGGGGGGGGGGGGGGGGGGGG:DFFFFFFFFFFFFFFFFFFFFFFFFFFBBFFFFFFFFFFFFFFFFFFFFFFFFFFFFFFFFFFFFFFFFFFFFFFFFFFFFFFFFFFFFFFFFFFFFFFFF
@M05620:45:000000000-G6HP7:1:1101:16962:5365 1:N:0:176
AAACCAAGCAGACACTCACCGCTCCCTCGCCACAGGCCAATAGTTTGTCCTCACTGAGTTGGCAACAAGTGGCTGCTGTGGCTGCCATTTTTCTGGTGATGGCCATCAGCTCCGAGGTCAGCTGGGGGGCTTTCTTTGTGTAAGCAACGAGAAACCTGAAAGAAGCATTTTTTAACTAAGTCCTGCTGAGTCATTCATGAGTTTTTAGCCGCCTTGCTTCTTCTCACAGACTCTCTACTCTCATGCCAGAA
+
BCCCCBCFCFFFGGGGGGGGGGGGGGHHGGGGGHHHGGHHHHHHHHHHHHHHHHHHHHGHHHHHHHHHHGHHGHGGHHHHHHHGGHHHHHHHHHHHHHHHHHHHHHHHHHHHHGGGGFHHHHHHHGGGGGGGGGGGGGGGGGGGGGGGGEFFFFFFFFFFFFFFFFFFFFFFFFFFFFFFFFFFFFFFFFFFFFFFFFFFFFFFFFFFFFFFFFFFFFFFFFHHFFFFFFFFFFFFFFHFHFFFFFFFFFF
@M05620:45:000000000-G6HP7:1:1101:8234:5414 1:N:0:176
TACCTGTACTGGGGAAGCATTTGAATATCCCCCCATGGTGATGGGGACGGAGAACTGCTCCATAAACACAGGCAACGTGCCTAACTTTCCCGGGAAGATGAAGTCAAAGAGCGACCACAGCTCTTATTTTGCATCGGTGAGCCAGACAGAATGATCCGATGAGGGGTGCGAAACTATTTGAGGAAAGGAAGCACCTTTTTATTAAATTTACCTTTTAGCAATCGCCATTCCTACCCTAAAGATCGGAAGAG
+
BCCDBFFFFFFFGGGGGGGGGGHHHGHHHHHGGGGHHHGHHHHHHGGGGGGGGHHHHHHHHHHHHHHHHHHHGHHHGHHHHHHHHHHHHHHGGGGGGHHHHHHHHHHHHHHHGGGGGHHGHHHHHHHHHHHHHHHGGGGGHHHHHHGHHGHHHHHHHHGGGHHHGGFGGGGGGGHGCFGGGGGGGGGGGGGGGGGGFGGGGGGGFGGGGGGFFFFFFFFEBFFFFFFFFFFFFFFFFFFFFFFFFFFFFF9
@M05620:45:000000000-G6HP7:1:1101:18905:5417 1:N:0:176
AAACCAAGCAGACACTCACCGCTCCCTCGCCACAGGCCAATAGTTTGTCCTCACTGAGTTGGCAACAAGTGGCTGCTGTGGCTGCCATTTTTCTGGTGATGGCCATCAGCTCCGACGAGGTCAGCTGGGGGGCTTTCTTTGTGTAAGCAACGAGAAACCTGAAAGAAGCATTTTTTAACTAAGTCCTGCTGAGTCATTCATGAGTTTTTAGCCGCCTTGCTTCTTCTCACAGACTCTCTACTCTCATGCCA
+
CCCCCCBFCFFFGGGGGGGGGGGGGGHHGGGGGHGHGGHHHHHHHHHHHHHHHHHHHHHHHHHHHHHHHHHHGHGGHHHHHHHGGHHHHHHHHHHHHHHHHHHHHHHHGHHHHGGGGGGGGHHHHHHHGGGGGGGGGGGGGGGGFGFFFFFFFFFFFFFFFFFFFFFFFFFFFFFFFFFFFFFFFFFFFFFFFFFFFFFFFFFFFFFFFFFFFFFFFFFFFFFFFFFFFFFFFFFFFFFFFFFFFFFFFFF
@M05620:45:000000000-G6HP7:1:1101:12360:5431 1:N:0:176
ATTCTATCTCCTAAAAACCTGTTTAGATTTGGAGATAGACCTTCAGGTTTTTCATCATTTTCTGCATGAATTATACATTGACCACGTTCCAGCGTGGTCAGTTTGCAGCATTCTGTTATTTTGTTTGACAGAGTGTCTTGTTGAGAACATATGTAGGACATGATTTTTTCCTGCAACAGGGAAAATAAAGTATAAGTTTTAAAGATTTATTCTTTAATAAAGGATCTCAAAGCCAGCTTTAGAAAAAGGAA
+
3ABBB5FFFFFFGBGGGGGGGFHH5FAGHHGFFGFH5G5FHFHHHHFHGHGGHHHHHHHHHHHGFHHHADFHGHBHHHHHHGGHHGGHHGHHGGEEFEHHEEHHHHHBGHHHHHHHHEHHHHHGHHHHHHHBGHHHHHHHHHGHHHHHHHHHHHHHEHHHHHBGGHHHGHGHHHHHHGHHGGHHHFD<1FF1F1?FDGHHBFGF1FHHBGHHHHHFDD0D0=DBGHHHFH0DGHFHGGHHHHECC/;:ACC
@M05620:45:000000000-G6HP7:1:1101:8984:5434 1:N:0:176
AAACCAAGCAGACACTCACCGCTCCCTCGCCACAGGCCAATAGTTTGTCCTCACTGAGTTGGCAACAAGTGGCTGCTGTGGCTGCCATTTTTCTGGTGATGGCCATCAGCTCCGACGAGGTCAGCTGGGGGGCTTTCTTTGTGTAAGCAACGAGAAACCTGAAAGAAGCATTTTTTAACTAAGTCCTGCTGAGTCATTCATGAGTTTTTAGCCGCCTTGCTTCTTCTCACAGACTCTCTACTCTCATGCCA
+
CCCCCBBFCFFFGGGGGGGGGGGGGGHHGGGGGHHHGGHHHHHHHHHHHHHHHHHHHHHHHHHHHHHHHHHHGHGGHHHHHHHGGHHHHHHHHHHHHHHHHHHHHHHHHHHHHGGGGGGGGHHHHHHHGGGGGGGGGGGGGGGGGGFFFFFFFFFFFFFFFFFFFFFFFFFFFFFFFFFFFFFFFFFFFFFFFFFFFFFFFFFFFFFFFFFFFFFFFFFFFFFFFFFFFFFFFFFFFFFFFFFFFFFFFFB
@M05620:45:000000000-G6HP7:1:1101:18892:5434 1:N:0:176
AAACCAAGCAGACACTCACCGCTCCCTCGCCACAGGCCAATAGTTTGTCCTCACTGAGTTGGCAACAAGTGGCTGCTGTGGCTGCCATTTTTCTGGTGATGGCCATCAGCTCCGACGAGGTCAGCTGGGGGGCTTTCTTTGTGTAAGCAACGAGAAACCTGAAAGAAGCATTTTTTAACTAAGTCCTGCTGAGTCATTCATGAGTTTTTAGCCGCCTTGCTTCTTCTCACAGACTCTCTACTCTCATGCCA
+
CCBCCCCFCFFFGGGGGGGGGGGGGGHHGGGGGHHHGGHHHHHHHHHHHHHHHHHHHHHHHHHHHHHHHGHHGHGGHHHHHHHGGHHHHHHHHHHHHHHHHHHHHHHHHHHHHGGGGGGGGHHHHHHHGGGGGGGGGGGGGGGGGGFFFFFFFFFFFFFFFFFFFFFFFFFFFFFFFFFFFFFFFFFFFFFFFFFFFFFFFFFFFFFFFFFFFDFFFFFFFFFFFFFFFFFFFFFFFFFFFFFFFFFFFFB
@M05620:45:000000000-G6HP7:1:1101:9003:5442 1:N:0:176
AAACCAATCAGACACTCACCGCTCCCTCGCCACAGGCCAATAGTTTGTCCTCACTGAGTTGGCAACAAGTGGCTGCTGTGGCTGCCATTTTTCTGGTGATGGCCATCAGCTCCGACGAGGTCAGCTGGGGTGCTTTCTTTGTGTAAGCAACGAGAAACCTGAAAGAAGCATTTTTTAACTAAGTCCTGCTGAGTCATTCATGATTTTTTAGCCGCCTTGCTTCTTCTCACCGACTCTCTACTCTCATGCCC
+
1>AAA111BCDFGFGGGGGCAAFEEEGGAFE?F00/BFFGFFBFGHFHHFFHGGH1B1GBDAAGGFAGA1FDFHFFHE@>0?0/FBBGGHHHFHEBDBDGGHHHHGHHFGFHH/@E<?<?/BF<BFHFCG//?@GHDDGFDDCGD1FGB0?@FAEGHHGHABG0GFHHGHHHBGH-;CHFC0CHHHH0CC::.0;C;BFFB;00;FFBA?9FF.-@CB/9BBBBFFFFFF---;--9BFFFFFFFFF;BB/
@M05620:45:000000000-G6HP7:1:1101:12375:5449 1:N:0:176
ATTCTATCTCCTAAAAACCTGTTTAGATTTGGAGATAGACCTTCAGGTTTTTCATCATTTTCTGCATGAATTATACATTGACCACGTTCCAGCGTGGTCAGTTTGCAGCATTCTGTTATTTTGTTTGACAGAGTGTCTTGTTGAGAACATATGTAGGACATGATTTTTTCCTGCAACAGGGAAAATAAAGTATAAGTTTTAAAGATTTATTCTTTAATAAAGGATCTCAAAGCCAGCTTTAGAAAAAGGAA
+
DDDDDFFFFFFFGGGGGGGGGGHHHHHGHHHHGHHHHHHHHHHHHHHHHHGGHHHHHHHHHHHIIHHHHHHHHHHHHHHHHHHHHGHHHHHHHGGGGHHHHHHHHHHHHHHHHHHHHHHHHHHHHHHHHHHHHHHHHHHHHHHHHHFHHHHHHHHHHGHHHHHHHHHHGHHHHHHHHHHHGGHHHHHHHHHHHHHHGHHHHHHHHHHHHHHHHHHHGGHHHHGHHHHHHHGHHHHHGHHHHHHGHHHGGHG
@M05620:45:000000000-G6HP7:1:1101:18900:5451 1:N:0:176
AAACCAAGCAGACACTCACCGCTCCCTCGCCACAGGCCAATAGTTTGTCCTCACTGAGTTGGCAACAAGTGGCTGCTGTGGCTGCCATTTTTCTGGTGATGGCCATCAGCTCCGACGAGGTCAGCTGGGGGGCTTTCTTTGTGTAAGCAACGAGAAACCTGAAAGAAGCATTTTTTAACTAAGTCCTGCTGAGTCATTCATGAGTTTTTAGCCGCCTTGCTTCTTCTCACAGACTCTCTACTCTCATGCCA
+
BBBBBBBFBFFFGGGGGGGGGGAEGGHHGGGGGHHGGGHHHHGHHHHHHHHHHHHHHHGGHHHHHHHHHFGFFHGGHGHHHHHGGHHHHHHHHHHHHHHHHHHHFHHHHHHHHGGGGGGGGHHHHHHHGGGGGGGGGGGGGGGGGGFFFFFFFFDFFFFFFFFFFFFFFFFFFFFFFFFFFFBBFFFFFFFFFFFBFFFFFEBFFFFFFFFFFADFFFFFFFFFFFFFFFFFFFFFFFFFFFFFFFF;FFF
@M05620:45:000000000-G6HP7:1:1101:11613:5461 1:N:0:176
CATCCTGACCCTGAAGTACCCCGGCTTGATTTCTGACATTAGATCGGAAGAGCACACGTCTGAACTCCAGTCACAGAAGACCATCTCGTATGCCGTCTTCTGCTTGAAAAAAAAAAAAAAGAAAATTAATAAAACCCACGTTCACCTACCATCTCAACAAGATACACATAATCATATACGACACTTCTTGACTCTCAACCATCTCTGTCCATCTCGCACTACTGTTACAACATACCGTCTTTCTGGAACTC
+
BBBBBFFFFFFFGGGGGGGGGGGGEEGGHHHHHFHFHHHHFGFGGGGFGGFHHHHHHEHHGGFHHFGH3BFGHHHEBGCBGGFGBBF??EFGEH?EEEFDFBF@GHAG3FHGGGGBC><//<0001111111111>E..-.<//=00</.0=/0;00/0.//0000<0000::090900;..--0000;0;0000000/;.0/09//9////:9/..--9///9///////.///9.9...////;/;///
@M05620:45:000000000-G6HP7:1:1101:12383:5470 1:N:0:176
ATTCTATCTCCTAAAAACCTGTTTAGATTTGGAGATAGACCTTCAGGTTTTTCATCATTTTCTGCATGAATTATACATTGACCACGTTCCAGCGTGGTCAGTTTGCAGCATTCTGTTATTTTGTTTGACAGAGTGTCTTGTTGAGAACATATGTAGGACATGATTTTTTCCTGCAACAGGGAAAATAAAGTATAAGTTTTAAAGATTTATTCTTTAATAAAGGATCTCAAAGCCAGCTTTAGAAAAAGGAA
+
AAAAAFFFDDFFFGGGGGGBFBEH3FFGHHHGFFHFBGHHHFHHGHHHHHGGHHGHHHHFHHHHGGFGHGHHHGGHGHFHHHFFG/FGHHHEHGEECGFEGFGHHGHGEGHGHGHHHHHHHHHGFGHFHFHGGFGHHEHGHHHFFHGHH1GHHFHHHGHHGGHEHHGHCHGHHHGBGHHHGGGGBGGGFHHFHHDH<FHGHFHBDFGGHHGHHHHHFG0GDDBGHHGHHHHGFHHHGHHHGCGBCCCEACF
@M05620:45:000000000-G6HP7:1:1101:14142:5475 1:N:0:176
ATCTCTATCTCCAAAAACCTGTTTAGATTTGGAGATAGACCTTCAGGTTTTTCATCATTTTCTGCATGAATTATACATTGACCACGTTCCAGCGTGGTCAGTTTGCAGCATTCTGTTATTTTGTTTGACAGAGTGTCTTGTTGAGAACATATGTAGGACATGATTTTTTCCTGCAACAGGGAAAATAAAGTATAAGTTTTAAAGATTTATTCTTTAATAAAGGATCTCAAAGCCAGCTTTAGAAAAAGGAA
+
CCCCCFFFFFFFGGGGGGGGGGHHHHHHHHHHHHHHHHHHHHHHHHHHHHGGHHHHHIHHHHIHHHHHHHHHHHHHHHHHHHHHHGHHHHHHHGGGGHHHHHHHHHHHHHHHHHHHHHHHHHHHHHHHHHHHHHHHHHHHHHHHHHGHHHHHHHHHHHHHHHHHHHHHGHHHHHGHHHHHGGHHHHHHHHHHHHHHGHHHHHHHHHHHHHHHHHHHFGGHGHFHHHHHHHHHGHGHGHHHHHHHHHHGGHG
@M05620:45:000000000-G6HP7:1:1101:17792:5486 1:N:0:176
AGATTACTGCAACAGTTCCCCCTGGACCTGGAAAAGTTTCTTGCCTGGCTTACAGAAGCTGAAACAACTGCCAATGTCCTACAGGATGCTACCCGTAAGGAAAGGCTCCTAGAAGACTCCAAGGGAGTAAAAGAGCTGATGAAACAATGGCAAGTAAGTCAGGCATTTCCGCTTTAGCACTCTTGTGGATCCAATTGAACAATTCTCAGCATTTGTACTTGTAACTGACAAGCCAGGGACAAAACAAAGAT
+
BBCCCFFFFFFFGGGGGGGGGGGGHHHHHHHGHHHHHHHHHHHHHHHHHHHHHHHFHHHHHHHHHHHHHHHHHHHHHHHHHHHHHHHHHHHHHHGGGGHHHHHHHHHHGHHHHHHHHHHHHHHGGHGGHHHHHGHHHHHHHHGGHHHHFHHHHGHHGHHHHHHHHHHHHHGGGGGHHHHHHHHHHGHGHHHHHHHHHHHFFGFHHHHHHHGHHHHHHHHHHHHGHHHHGGGHGGGGGGGGGGFFGGGGGGC
@M05620:45:000000000-G6HP7:1:1101:23843:5494 1:N:0:176
ATCTCTATCTCCTAAAAACCTGTTTAGATTTGGAGATAGACCTTCAGGTTTTTCATCATTTTCTGCATGAATTATACATTGACCACGTTCCAGCGTGGTCAGTTTGCAGCATTCTGTTATTTTGTTTGACAGAGTGTCTTGTTGAGAACATATGTAGGACATGATTTTTTCCTGCAACAGGGAAAATAAAGTATAAGTTTTAAAGATTTATTCTTTAATAAAGGATCTCAAAGCCAGCTTTAGAAAAAGGA
+
CCCCDFFFFFFFGGGGGGGGGGHHHHHHHHHHHHHHHHHHHHHHHHHHHHHGGHHHHHHHHIHHIHHHHHHHHHHHHHHHHHHHHHGHHHHHHHGGGGHHHHHHHHHHHHHHHHHHHHHHHHHHHHHHHHHHHHHHHHHHHHHHHHHHHHHHHHHHHHHHHHHHHHHHHGHHHHHHHHHHHGGHHHHHGHHHHHHGHHHHGHHGHHHHFGHGHHHHHBGHHFHBHHHHGHHGGHGHHGHHHHHHHHHGGGH
@M05620:45:000000000-G6HP7:1:1101:14135:5495 1:N:0:176
ATCTCTATCTCCAAAAACCTGTTTAGATTTGGAGATAGACCTTCAGGTTTTTCATCATTTTCTGCATGAATTATACATTGACCACGTTCCAGCGTGGTCAGTTTGCAGCATTCTGTTATTTTGTTTGACAGAGTGTCTTGTTGAGAACATATGTAGGACATGATTTTTTCCTGCAACAGGGAAAATAAAGTATAAGTTTGAAAGATTTATTCTTTAATAAAGGATCTCAAAGCCAGCTTTAGAAAAAGGAA
+
ABCCCFFFFFFFGGGGGGGGGGHHFHHHHHHHHHHHHHHHHHHHHHHHHHGGHHHHHHHHHIIHHHGHHHHHHHHHHHHHHHHHHGHHHHHHHGGGGHHHHHHHHHHHHHHHHHFHHHHHHHHHHHHGHGHHHHHHHHHHHHHGHGFGGGHHHHHHHHHHHHHHHHHHGHHHHHHHHGHHGGHGHHHGHHFHHHHHGHHHGGHHHHHHHHHHHHHHBDFGFFFHFHHHHHGHHHFHGHHHHHHHHHGGGFG
@M05620:45:000000000-G6HP7:1:1101:23826:5506 1:N:0:176
ATCTCTATCTCCTAAAAACCTGTTTAGATTTGGAGATAGACCTTCAGGTTTTTCATCATTTTCTGCATGAATTATACATTGACCACGTTCCAGCGTGGTCAGTTTGCAGCATTCTGTTATTTTGTTTGACAGAGTGTCTTGTTGAGAACATATGTAGGACATGATTTTTTCCTGCAACAGGGAAAATAAAGTATAAGTTTTAAAGATTTATTCTTTAATAAAGGATCTCAAAGCCAGCTTTAGAAAAAGGA
+
BCCCCFFFFFFFGGGGGGGGGGHHHHHHHHHHHHHHHHHGHHHHHGHHHHHGGHHHHHHIHIIHIHHHHHHHHHHHHHHHHGHHHHGHHHHHHHGGGGHHHHHHHHHGHHHHHHHHHHHHHHHHHHHHHHHHHHHHHHHHHHHHHHGFHHHHHHHHHHHHHHHHHHHHHGHHHHHHHHHHHGGHHHHGGGHHHHGHHGHHHGHHHHHHHHHHHHHHHGHHHGHHHHHHHHGFHGHHHGHHHHHGHGGGGGG
@M05620:45:000000000-G6HP7:1:1101:23846:5514 1:N:0:176
ATCTCTATCTCCTAAAAACCTGTTTAGATTTGGAGATAGACCTTCAGGTTTTTCATCATTTTCTGCATGAATTATACATTGACCACGTTCCAGCGTGGTCAGTTTGCAGCATTCTGTTATTTTGTTTGACAGAGTGTCTTGTTGAGAACATATGTAGGACATGATTTTTTCCTGCAACAGGGAAAATAAAGTATAAGTTTTAAAGATTTATTCTTTAATAAAGGATCTCAAAGCCAGCTTTAGAAAAAGGA
+
CDDDDFFFFFFFGGGGGGGGGGHHHHHHHHHHHHHHHHHHHHHHHHHHHHHGGHHHHHHHHIIHHHHHHHHHHHHHHHHHHHHHHHGHHHHHHHGFGGHHHHHHHHHHHHHHHHHHHHHHHHHHHHHHHHHHHHHHHHHHHHHHHHHHHHHHHHHHHHHHHHHHHHHHHGHHHHHHHHHHHGGHHHHHGHHHHGHHHHHHHHGHHHHHHHHHHHHHHHHHHGHHHHHHHGHGHHHHHGHHHHHGHHGHGGH
@M05620:45:000000000-G6HP7:1:1101:20475:5544 1:N:0:176
CATCCTGACCCTGAAGTACCCGGCTTGATTTCTGACATTAGATCGGAAGAGCACACGTCTGAACTCCAGTCACAGAAGACCATCTCGTATGCCGTCTTCTGCTTGAAAAAAAAAAAAAAAAAAATAAGACACAATCTTCTTCCCTCCAACGTATACTTACCACACAATAAACTTCATACTCCAATACATACGACGCTTCACCAGAATCACGCATTCTATAAAGTGACCACCTCGCACACCCCGCCGCCTCT
+
CBBCCFFFFFFFGGGGGFGGGGGGGGGHHHHHHHHHGHHGHHHHHGGGGHHHHHHHGHHHGHHHHHHHHHHHHGHHHHGHHHFFGHHGGHHHHGGGHGHHHHHHHHHHHHGGGDG<<///->--.00000<//.<<0;;;:00/0/./00..:0000000/00....00000;0000000::00000:;0:...--...00:0../::00..-9:00000000:0:000.....----...---:---9.0
@M05620:45:000000000-G6HP7:1:1101:20884:5553 1:N:0:176
CATCCTGACCCTGAAGTACCCCGGCTTGATTTCTGACATTAGATCGGAAGAGCACACGTCTGAACTCCAGTCACAGAAGACCATCTCGTATGCCGTCTTCTGCTTGAAAAAAAAAAAAACAACAAATTTTAAATTTCCAAGAATCTTCCCGACCCCCGCATTCCTGCTAGCACACACCAGCCATCAGTATTCAACCTTGCTCCTGATACCTATACAGTCATATATTATCCTTGTCGTGACGTAGTACATGT
+
BABCCFFFFFFFGGGGGGGGGGGGGGGGHHHHHHHGHHHHHHHHHHG2FEHHHHHHHGHHHGGHHHHHHHHHHHHHHHHHHHHHFHGHGGHHHHGGGHGHHHHHGHGHHHHGGEFG<<////?//0111111111<1111100<11110/..--<.----..00000000000/.........000000000000./000000000:00000;000000:00:0::0000000;:.:./......0:000:
@M05620:45:000000000-G6HP7:1:1101:10481:5640 1:N:0:176
TACCTGTACTGGGGAAGCATTTGAATATCCCCCCATGGTGATGGGGACGGAGAACTGCTCCATAAACACAGGCAACGTGCCTAACTTTCCCGGGAAGATGAAGTCAAAGAGCGACCACAGCTCTCGGAGGTTATTTTGCATCGGTGAGCCAGACAGAATGATCCGATGAGGGGTGCGAAACTATTTGAGGAAAGGAAGCACCTTTTTATTAAATTTACCTTTTAGCAATCGCCATTCCTACCCTAAAGATC
+
CCCCCFFFFFFFGGGGGGGGGGHHHHHHHHHGGGGHHHGHHHHGHGGGGGGGGHHHHHHHHHHHHGHHHHHHGHHHGHHHHHGGHHHHHHHGGGGGGHHHHHHGHHHHHHHHGGGGGHHHHHHHHGGGGGEHHHHHHHHHHHGGGGGHHHHHHGGGHHHHHHHHHGGGHHHGGEGGGFCFGGGGHHGGGGBFFGGGGGGFGFFFFFFFFFFFFFFFFFFFFFFFFFFFFFFFFFFFFFFFFFFFFFFFFFF
@M05620:45:000000000-G6HP7:1:1101:8651:5651 1:N:0:176
AAACCAAGCAGACACTCACCGCTCCCTCGCCACAGGCCAATAGTTTGTCCTCACTGAGTTGGCAACAAGTGGCTGCTGTGGCTGCCATTTTTCTGGTGATGGCCATCAGCTCCGAGGTCAGCTGGGGGGCTTTCTTTGTGTAAGCAACGAGAAACCTGAAAGAAGCATTTTTTAACTAAGTCCTGCTGAGTCATTCATGAGTTTTTAGCCGCCTTGCTTCTTCTCACAGACTCTCTACTCTCATGCCAGAA
+
33>AAABFBFFFGGGFFGGG?EGGGGHHGGCGGHHHEGHHGFGGGHHHHHHHHHHHGHFHGFFBHHCHHGHHGHGFHHHHEHFEFG3FGGHHHHHHHHHHFFGHHHHHHHFHHGGGEEGFHFHHHGGGGGGGGGGGGGFGFFGGC9CGF9D9AFFFFFFFFFFFFFFFFFFFFFE/;:BFFFFFFFFFFFFFFFFFF/FFFBFFFFEFFFD>FFFFFFFFFFFFFFFBB/ABBFBFFFFFFBFFBFFFFFF
@M05620:45:000000000-G6HP7:1:1101:8630:5661 1:N:0:176
AAACCAAGCAGACACTCACCGCTCCCTCGCCACAGGCCAATAGTTTGTCCTCACTGAGTTGGCAACAAGTGGCTGCTGTGGCTGCCATTTTTCTGGTGATGGCCATCAGCTCCGAGGTCAGCTGGGGGGCTTTCTTTGTGTAAGCAACGAGAAACCTGAAAGAAGCATTTTTTAACTAAGTCCTGCTGAGTCATTCATGAGTTTTTAGCCGCCTTGCTTCTTCTCACAGACTCTCTACTCTCATGCCAGAA
+
BBBBBBBFBFFFGGGGGGGGGGGGGGHHGGGGGHHHGGHHHGGGHHFHHHHHHHHHHHHHHGHHHFHGHHHHEHGFHHHHHHHGGHHHHHHHHGHHHHGHHHHHHHHHHHHHHGGGGEGFGHGHGGGGGGGGGGGGGGFGGBGGGGGGF;DDFFFFFFFFFFFFFFFFFFFFFFFFBB9/;BBFFFFFBF;BBBFFFFFFFFFFFFFFFFDFFFFFFFFFFFFFF9BFFBAFFFFFFFFFFFFFFFFFF?/
@M05620:45:000000000-G6HP7:1:1101:8647:5672 1:N:0:176
AAACCAAGCAGACACTCACCGCTCCCTCGCCACAGGCCAATAGTTTGTCCTCACTGAGTTGGCAACAAGTGGCTGCTGTGGCTGCCATTTTTCTGGTGATGGCCATCAGCTCCGAGGTCAGCTGGGGGGCTTTCTTTGTGTAAGCAACGAGAAACCTGAAAGAAGCATTTTTTAACTAAGTCCTGCTGAGTCATTCATGAGTTTTTAGCCGCCTTGCTTCTTCTCACAGACTCTCTACTCTCATGCCAGAA
+
CCBCCBCFCFFFGGGGGGGGGGGGGGHHGGGGGHHHGGHHHHHHHHHHHHHHHHHHHHGHHHHHHHHHHHHHGHGGHHHHHHHGGHHHHHHHHHHHHHGHHHHHHHHHHHHHHGGGGGHHHHHHHGGGGGGGGGGGGGGGGFFGGGGGGEFFFFFFFFFFFFFFFFFFFFFFFFFFFFFFFFFFFFFFHFFFFFFFFFFFFFFFHFFFHFFFFFFFFFFFFFHHFFFEFFFFFFFFFFFFFFFFFFFFFFF
@M05620:45:000000000-G6HP7:1:1101:8663:5684 1:N:0:176
AAACCAAGCAGACACTCACCGCTCCCTCGCCACAGGCCAATAGTTTGTCCTCACTGAGTTGGCAACAAGTGGCTGCTGTGGCTGCCATTTTTCTGGTGATGGCCATCAGCTCCGAGGTCAGCTGGGGGGCTTTCTTTGTGTAAGCAACGAGAAACCTGAAAGAAGCATTTTTTAACTAAGTCCTGCTGAGTCATTCATGAGTTTTTAGCCGCCTTGCTTCTTCTCACAGACTCTCTACTCTCATGCCAGAA
+
>A3AAAAFBFFFGGGGGGGGGGGGGGHHGGGGGHHHGGHFHEGHHHHHHHHHHHHHHHGFHHHHHHHHHFHHGHGGHHGGFHHGGHHHHHHHHHHHHHHHHGHHHHGHHHHHHGGGEEHHHHHHHGGGGGGGGGGGGGFFG0CFGGGGGGFFDFFFFFFFFFF?;FFF/FFF-AFFFFFBBFFFFFFFFF:BFBFFFFFFFFFFFFFBFFDFFDFBB9BBFFFFBFFFFEFFFBFFFFFFFFFFFFFBFFF
@M05620:45:000000000-G6HP7:1:1101:8636:5687 1:N:0:176
AAACCAAGCAGACACTCACCGCTCCCTCGCCACAGGCCAATAGTTTGTCCTCACTGAGTTGGCAACAAGTGGCTGCTGTGGCTGCCATTTTTCTGGTGATGGCCATCAGCTCCGAGGTCAGCTGGGGGGCTTTCTTTGTGTAAGCAACGAGAAACCTGAAAGAAGCATTTTTTAACTAAGTCCTGCTGAGTCATTCATGAGTTTTTAGCCGCCTTGCTTCTTCTCACAGACTCTCTACTCTCATCCCAGAA
+
ABBBBAAFBFFFGGGGFFGGGGEEGGGHGGGGGAEGFFDDGGHFGGFGGGFFHHHHBGHF5AGFHCGHF5FGFFFGHHFGHF1?FHFHFFFHHHHFHCD@D3FHHHEHHHFFBEEFFFHFHGHHFDG?GAGEFFBBFGBB:0;909FFGFDFFFFF/A/B/99F/BBFBFFFCEBBBFFF9FB/9BFBBAFFBBFFF/9/BF/BBEAFFBDF-AF//;/9BFFF9FFF//;FFFFFBBFFBFFF//AB/.;
@M05620:45:000000000-G6HP7:1:1101:20088:5713 1:N:0:176
AAACCAAGCAGACACTCACCGCTCCCTCGCCACAGGCCAATAGTTTGTCCTCACTGAGTTGGCAACAAGTGGCTGCTGTGGCTGCCATTTTTCTGGTGATGGCCATCAGCTCCGAGGTCAGCTGGGGGGCTTTCTTTGTGTAAGCAACGAGAAACCTGAAAGAAGCATTTTTTAACTAAGTCCTGCTGAGTCATTCATGAGTTTTTAGCCGCCTTGCTTCTTCTCACAGACTCTCTACTCTCATGCCAGAA
+
CCBCCCDFCFFFGGGGGGGGGGGGGGHHGGGGGHHHGGHHHHHHHHHHHHHHHHHHHHHHHHHHHHHHHHHHGHGGHHHHHHHGGHHHHHHHHHHHHHHHHHHHHHHHHHHHHGGGGGHHHHHHHGGGGGGGGGGGGGFGGGGGGGGGGCFFFFFFFFFFFFFFFFFFFFFFFFFFFBFFFFFFFFFFFFFFFFFFFFFFFFFFFFFFFFAFFFFFFFFFFFHHFFFFFFFFFFFFFFFFFFFFFFFFFFF
@M05620:45:000000000-G6HP7:1:1101:20083:5729 1:N:0:176
AAACCAAGCAGACACTCACCGCTCCCTCGCCACAGGCCAATAGTTTGTCCTCACTGAGTTGGCAACAAGTGGCTGCTGTGGCTGCCATTTTTCTGGTGATGGCCATCAGCTCCGAGGTCAGCTGGGGGGCTTTCTTTGTGTAAGCAACGAGAAACCTGAAAGAAGCATTTTTTAACTAAGTCCTGCTGAGTCATTCATGAGTTTTTAGCCGCCTTGCTTCTTCTCACAGACTCTCTACTCTCATGCCAGAA
+
BBBBBBBCAFFFFGGGGGGGGGCGGGHGEEEGGHGHGGDHHGFBGGGFEGGHFHGFFGAEGHHFHGHHHD5FFFFFCFFGFGHEGHHHHHFFFHHHEGDFHHHHHHGHHFFGHEFG@EGHHHHHEGGGGGGGGGGFGFBBFFGFGGGGGFFFDFFFFFFFFFFFFFFFFFFFFFFFFFFFFFFFFFFFFFFFFBFFFFFFFFFFFFFFFF?BFFFFFFFFFFFFFFFFFBFFFFFFFFFFFFFFFFFFFFF
@M05620:45:000000000-G6HP7:1:1101:20108:5730 1:N:0:176
AAACCAAGCAGACACTCACCGCTCCCTCGCCACAGGCCAATAGTTTGTCCTCACTGAGTTGGCAACAAGTGGCTGCTGTGGCTGCCATTTTTCTGGTGATGGCCATCAGCTCCGACGAGGTCAGCTGGGGGGCTTTCTTTGTGTAAGCAACGAGAAACCTGAAAGAAGCATTTTTTAACTAAGTCCTGCTGAGTCATTCATGAGTTTTTAGCCGCCTTGCTTCTTCTCACAGACTCTCTACTCTCATGCCA
+
BBBBBBBFBFFFGGGGGGGGEGEGGGHHGGGGGHHHGGHHHHHHHHHHHHHHHHHGHHGHHHHHHHHHHFHHGHGGHHHHHHHGGHHHHHGHHFHGHHHHHHHHHHHHHHHHHGGGGGGGGHHHHHHHGGGGGGGGGGGGGGGGGGFFFFFFFFFFFFFFFFFFFFFFFFFFFFFFFFFFFFFFFFFFFFFFFFFFFFFFFFFFFFFFFFFFFFFFFFFFFFFFFFFFFFFFFFFFFFFFFFFFFFFFFFF
@M05620:45:000000000-G6HP7:1:1101:22917:5753 1:N:0:176
AAACCAAGCAGACACTCACCGCTCCCTCGCCACAGGCCAATAGTTTGTCCTCACTGAGTTGGCAACAAGTGGCTGCTGTGGCTGCCATTTTTCTGGTGATGGCCATCAGCTCCGACGAGGTCAGCTGGGGGGCTTTCTTTGTGTAAGCAACGAGAAACCTGAAAGAAGCATTTTTTAACTAAGTCCTGCTGAGTCATTCATGAGTTTTTAGCCGCCTTGCTTCTTCTCACAGACTCTCTACTCTCATGCCA
+
BBBABBBFBFFFGGGGGGGGGGGGGGHHGGGGGHHHGGHHGGHHHHHHHHHHHHHHHHGHHHHHHHHHHHHHGHGGHHFGHHHGGHHHHHHHHHHHHHGHHHHHHHHHHHHHHGGGGGGGFHHHHHHHGGGGGGGGGGGGGGGGFGFFFFFFFFFFFFFFFFFFFFFFFFFFFFFFFFFFFFFFFFFFFFFBA/BFFFFFFFFFFFFFFFFFFDFFFFFFFFFFFFFFFFFFBFFFFFFFFFFFFFFFFF/
@M05620:45:000000000-G6HP7:1:1101:23618:5765 1:N:0:176
AAACCAAGCAGACACTCACCGCTCCCTCGCCACAGGCCAATAGTTTGTCCTCACTGAGTTGGCAACAAGTGGCTGCTGTGGCTGCCATTTTTCTGGTGATGGCCATCAGCTCCGAGGTCAGCTGGGGGGCTTTCTTTGTGTAAGCAACGAGAAACCTGAAAGAAGCATTTTTTAACTAAGTCCTGCTGAGTCATTCATGAGTTTTTAGCCGCCTTGCTTCTTCTCACAGACTCTCTACTCTCATGCCAGAA
+
CCCCCCCFCFFFGGGGGGGGGGGGGGHHGGGGGHHHGGHHHHHHHHHHHHHHHHHHHHHHHHHHHHHHHGHHGHGGHHHHHHHGGHHHHHHHHHHHHHHHHHHHHHHHHHHHHGGGGGHHHHHHHGFGGGGGGGGGGGGGGGGGGGGGGEFFFFFFFFFFFFFFFFFFFFFFFFFFFBFFFFFFFFFFFFFFFFFFFFFFFFFFFFFFFFFFFFFFFFFFFFFFFFFFFFFFFFFFFFFFFFFFFFFFFFF
@M05620:45:000000000-G6HP7:1:1101:22923:5772 1:N:0:176
AAACCAAGCAGACACTCACCGCTCCCTCGCCACAGGCCAATAGTTTGTCCTCACTGAGTTGGCAACAAGTGGCTGCTGTGGCTGCCATTTTTCTGGTGATGGCCATCAGCTCCGACGAGGTCAGCTGGGGGGCTTTCTTTGTGTAAGCAACGAGAAACCTGAAAGAAGCATTTTTTAACTAAGTCCTGCTGAGTCATTCATGAGTTTTTAGCCGCCTTGCTTCTTCTCACAGACTCTCTACTCTCATGCCA
+
ABBBBBAFBFFFGGGGGGGGGGGGGGHHCGGGGHHCGEGHGGCHHHHHHHHHHHHFGHGFHHGHHHHHHGHHGHGFHHHHHHHGGHGHHHHHHHHHHHHHFHHHHGHHFHHHHGGGGGGGGHHHHHHHGGGGGGGGGGGGGGGGGGFFFFFFFFFFFFFFFFFFFFFFFFFFFFFFFFFFFFFFFFFFFFFFFBFFFFFFFFFFFFFFFFFFFFFFFFFFFFFFFFFFFFFFFFFFFFFFFFFFFFFFFFF
@M05620:45:000000000-G6HP7:1:1101:12782:5819 1:N:0:176
AAACCAAGCAGACACTCACCGCTCCCTCGCCACAGGCCAATAGTTTGTCCTCACTGAGTTGGCAACAAGTGGCTGCTGTGGCTGCCATTTTTCTGGTGATGGCCATCAGCTCCGACGAGGTCAGCTGGGGGGCTTTCTTTGTGTAAGCAACGAGAAACCTGAAAGAAGCATTTTTTAACTAAGTCCTGCTGAGTCATTCATGAGTTTTTAGCCGCCTTGCTTCTTCTCACAGACTCTCTACTCTCATGCCC
+
BBBBBBBFBFFFGGGGGCGGGGGGGGHH?EGGGAHHGGGHHHHHHHHHHHHHHHHHGHHHHGHHHHHHHHHHGHGGHBGHHHHEFHHHHHHHHHHGHHGHHHHHHHHHGHHHHGGGGGGGGHGHHHGHDGGGGGGGGGGGGGGGFFFFFFFFFFFFFFFFAFBFFFFFFFFFFFFFFFFFFFFFFFFFFFFFFBFFFFFFFFFFFFFFFFFFFFFFFFFFFFFFFFFFFFFFEFFFFFFBFFFFFEF/BF/
@M05620:45:000000000-G6HP7:1:1101:12789:5837 1:N:0:176
AAACCAAGCAGACACTCACCGCTCCCTCGCCACAGGCCAATAGTTTGTCCTCACTGAGTTGGCAACAAGTGGCTGCTGTGGCTGCCATTTTTCTGGTGATGGCCATCAGCTCCGACGAGGTCAGCTGGGGGGCTTTCTTTGTGTAAGCAACGAGAAACCTGAAAGAAGCATTTTTTAACTAAGTCCTGCTGAGTCATTCATGAGTTTTTAGCCGCCTTGCTTCTTCTCACAGACTCTCTACTCTCATGCCA
+
CCABCBBFCFFFGGGGGGGGGGGGGGHHGGGGGHHHGGHHHHHHHHHHHHHHHHHHHHGHHHHHHHHHHHHHGHGGHHHHHHHGGHHHHHHHHHHHHHHHHHHHHHHFHHHHHGGGGGGGGHHHHHHHGGGGGGGGGGGGGGGGGGFFFFFFFFFFFFFFFFFFFFFFFFFFFFFFFFFFFFFFFFFFFFFFFFFFFFFFFFFFFFFFFFFFFFFFFFFFFFFFFFFFFFFFFFFFFFFFFFFFFFFFFFF
@M05620:45:000000000-G6HP7:1:1101:12802:5850 1:N:0:176
AAACCAAGCAGACACTCACCGCTCCCTCGCCACAGGCCAATAGTTTGTCCTCACTGAGTTGGCAACAAGTGGCTGCTGTGGCTGCCATTTTTCTGGTGATGGCCATCAGCTCCGACGAGGTCAGCTGGGGGGCTTTCTTTGTGTAAGCAACGAGAAACCTGAAAGAAGCATTTTTTAACTAAGTCCTGCTGAGTCATTCATGAGTTTTTAGCCGCCTTGCTTCTTCTCACAGACTCTCTACTCTCATGCCA
+
ABABBABFBFFFGFGGGGGGGGGGGGHHGGGGGHHHGGDEGFGHHHHHHHHGHHHHGHGHHHHHHHHHHGHHGGGGHHHHGHHGGHHHHHHHHHGHHHFHHHHHHHHFHHHHHGGGGGGGGGHHHHHHGGGGGGGGGGGGGFGGGGFFFFFFFF.9FFFFFFFFFFFFFFFFFFFFFFFFFFFBFFFFFFFFFFFFFFFFFFFFFFFFFFFFFFFFFFFFFFFFFFFFFFFEFFFFFFFFFFFFFFFFFFF
@M05620:45:000000000-G6HP7:1:1101:19674:5879 1:N:0:176
AGATTACTGCAACAGTTCCCCCTGGACCTGGAAAAGTTTCTTGCCTGGCTTACAGAAGCTGAAACAACTGCCAATGTCCTACAGGATGCTACCCGTAAGGAAAGGCTCCTAGAAGACTCCAAGGGAGTAAAAGAGCTGATGAAACAATGGCAAGTAAGTCAGGCATTTCCGCTTTAGCACTCTTGTGGATCCAATTGAACAATTCTCAGCATTTGTACTTGTAACTGACAAGCCAGGGACAAAACAAAGAT
+
ABABCFFFFFFFGGGGGGGGGGGGHHHHHHHFHHHHHHHHHHHHHHHHHHHHHHHHHHHHHHHHHHHHHHHHFGHHHHHHFHHHHHHHHHHHHHGGEEHHHFHHHHHHGHHHFHHGHHHHHHHGGGGGHHHHHCHGHHHHHHHHHHHHHHHHHGHHHHHHHHHHHHHHHHGGGGGHFHHHHHHHHHHGGHHHH0GHH=DFGHHHHHHHHHHHHHHHHHHHHHHHHHHBCHHHHGGGGGGG.FGGGGGGGBF
@M05620:45:000000000-G6HP7:1:1101:20249:5912 1:N:0:176
TACCTGTACTGGGGAAGCATTTGAATATCCCCCCATGGTGATGGGGACGGAGAACTGCTCCATAAACACAGGCAACGTGCCTAACTTTCCCGGGAAGATGAAGTCAAAGAGCGACCACAGCTCTTCGGAGGTTATTTTGCATCGGTGAGCCAGACAGAATGATCCGATGAGGGGTGCGAAACTATTTGAGGAAAGGAAGCACCTTTTTATTAAATTTACCTTTTAGCAACCGCCATTCCTACCCTAAAGAT
+
AABBBFFFFFFFEECFGG4BFFFHBFGHHHHGGGEHHGHBFGFCEDAEEECG?GHFHHFGHHHFHFH5GEHHFHHHGHHGHG3CGHHHHHHGGG/EFFHHF3FGH4DFGFHHGCGG/FCFHHHHHHHG?CDCG1FFGHHGFHHGCCEAGHHHHHGHHCCGGGHHHH?EG0GFADGGGGC@BAF;FGGGEFG9C/.9/CFE9FFFFFFFFFF///BFFFFFFFFFFFFF/AFBBBBEFFFF/F.FBB9BF/F
@M05620:45:000000000-G6HP7:1:1101:10291:5917 1:N:0:176
ATCTCTATCTCCTAAAAACCTGTTTAGATTTGGAGATAGACCTTCAGGTTTTTCATCATTTTCTGCATGAATTATACATTGACCACGTTCCAGCGTGGTCAGTTTGCAGCATTCTGTTATTTTGTTTGACAGAGTGTCTTGTTGAGAACATATGTAGGACATGATTTTTTCCTGCAACAGGGAAAATAAAGTATAAGTTTTAAAGATTTATTCTTTAATAAAGGATCTCAAAGCCAGCTTTAGAAAAAGGA
+
BBBBBFBFFFFFGGGFFDEGGGHHHFHHHHHHHFHFHFHBGHHHHGHHHHHGGHFHHHHHHHHHHHHHHHGHHHHFHHHHHFHHGHGHHHHGHHGGGGHHGHHHHHHHHHFHHHHHHHGHHHHHHHHHGHFHHHHHHHHHHHHHEGEEGGHFHHHHHHFHGHHFHHHHHGHHHGHHDGFGHGGHE0FFFGHHHHBFGHHHHGH1GFGHHHHHHHHHFDGDDFHHHHHHHHHGHHHCHGHHHFHFCGHFDDC
@M05620:45:000000000-G6HP7:1:1101:20232:5921 1:N:0:176
TACCTGTACTGGGGAAGCATTTGAATATCCCCCCATGGTGATGGGGACGGAGAACTGCTCCATAAACACAGGCAACGTGCCTAACTTTCCCGGGAAGATGAAGTCAAAGAGCGACCACAGCTCTTCGGAGGTTATTTTGCATCGGTGAGCCAGACAGAATGATCCGATGAGGGGTGCGAAACTATTTGAGGAAAGGAAGCACCTTTTTATTAAATTTACCTTTTAGCAATCGCCATTCCTACCCTAAAGAT
+
BBBBBFFFFFFFGCGGAFGGGGHBBGHHHHHGGGGHHHGHHHHGHGGEGGGGGHHHHHHHHHHHHHHHHHHHGHHHEHHHHHGHHHHHHHHGGGEEGHHHHFHHHFHHHGHHGGGGCHHHHHHHHHHGGGGFHBGHHHFHHHHGGGGGHHHHHFEHHHHHHHHHHHGGGHHHGGEGGGGGGBGGGGGGGGGGG/FFG/FEFGFFFFFFFFFB9BFFFFFFFFFFFFFFF/BEFFFAFFFF/FFFFFBFFFF
@M05620:45:000000000-G6HP7:1:1101:25548:5949 1:N:0:176
AGATTACTGCAACAGTTCCCCCTGGACCTGGAAAAGTTTCTTGCCTGGCTTACAGAAGCTGAAACAACTGCCAATGTCCTACAGGATGCTACCCGTAAGGAAAGGCTCCTAGAAGACTCCAAGGGAGTACAAGAGCTGATGAAACAATGGCAAGTAAGTCAGGCATTTCCGCTTTAGCACTCTTGTGGATCCAATTGAACAATTCTCAGCATTTGTCCTTGTAACTGACAAGCCAGGGACAAAACAAAGAT
+
>A3AAFFFFF@DFGGGGGGGGGGGHBGHHHHHAE2BFGGHGHHHHHHHHHH3FFGF3FGHHFHHHCGHHHHH3AGHHHHHEHEHFBFHHH5FGHGGCGGF@3EGGGHHGHFHGGH3GGGHHGHGGEEGG3GHGBGHGHGHHHHFHHHHHFHHFFFHHHHHHHGHCGGHHHGGGGGFGHHHHHHGHGHGFFFGHB==G<DG0<<GHHHGHHHG:GHH0CGBGH0CHGG0CGGHHGFGGD9E..BAFEA.FFF
@M05620:45:000000000-G6HP7:1:1101:26005:5961 1:N:0:176
AAACCAAGCAGACACTCACCGCTCCCTCGCCACAGGCCAATAGTTTGTCCTCACTGAGTTGGCAACAAGTGGCTGCTGTGGCTGCCATTTTTCTGGTGATGGCCATCAGCTCCGACGAGGTCAGCTGGGGGGCTTTCTTTGTGTAAGCAACGAGAAACCTGAAAGAAGCATTTTTTAACTAAGTCCTGCTGAGTCATTCATGAGTTTTTAGCCGCCTTGCTTCTTCTCACAGACTCTCTACTCTCATGCCA
+
A?3AA??CAFFFGGGFGGGGGGGGGGGFGGGDGGHGFGDEHGFGHHFGHHHHHHHHHHFHHGHFHFHHHGDDFGGGHGHHBGHEGHHHHGHHGGFHHHGHHHHHHHHHHHEGHGGGEFGF/FHFHHHGG@DAGGGGGGGGGGGGGGFFFFFFFFFFFFFFFFFFFFFFFFFFFFFFFFFFFFFFFFFFFFFFFBF9/;FFFFFF;B/BEEFFFDFFFDFFFFFFFF;BFFFFFFFFFFFFFFFFFFB9FFF
@M05620:45:000000000-G6HP7:1:1101:26022:5967 1:N:0:176
AAACCAAGCAGACACTCACCGCTCCCTCGCCACAGGCCAATAGTTTGTCCTCACTGAGTTGGCAACAAGTGGCTGCTGTGGCTGCCATTTTTCTGGTGATGGCCATCAGCTCCGACGAGGTCAGCTGGGGGGCTTTCTTTGTGTAAGCAACGAGAAACCTGAAAGAAGCATTTTTTAACTAAGTCCTGCTGAGTCATTCATGAGTTTTTAGCCGCCTTGCTTCTTCTCACAGACTCTCTACTCTCATGCCA
+
BBABCCCFCFFFGGGGGGGGGGGGGGHHGGGGGHHHGGHHHHHHHHHHHHHHHHHHHHHHHHHHHHHHHHHHGHGGHHHHHHHGGHGHHHHHHHHHHHHHHHHHHHHHHHHHHGGGGGGGGHHHHHHHGGGGGGGGGGGGGGGGGGFFFFFFFFFFFFFFFFFFFFFFFFFFFFFFFFFFFFFFFFFFFFFFFFFFFFFFFFFFFFFFFFFFFFFFFFFFFFFFFFFFFFFFFFFFFFFFFFFFFFFFFF/
@M05620:45:000000000-G6HP7:1:1101:6758:5978 1:N:0:176
AAACCAAGCAGACACTCACCGCCAGAAGACATGAGGTCAGCTAGATCGGAAGAGCACACGTCTGAACTCCAGTCACAGAAGACCATCTCGTATGCCGTCTTCTGCTTGAAAAAAAAAAGGTCAGCTGGGTGGCTTTCTTTGTGTAAGCAACGCGAAACCTGAAAGAAGCATTTTTTAACTAAGTCCTGCTGCGTCATTCATGAGTTTTTAGCCGCCTTGCTTCTTCTCACATACTCTCTCCTCTCATTCCC
+
BBBBBBBFBFFFGGGGGGGGGGG2EGGFBGAFGGHHHHHHCGGHCGFHE1AEHFGHFHGEHHGFHGHGHFGHGGGHFHFBHHFG?@3FFGGECFFFEEGHGGE4FGFH?33FCEE/<>/?@@@<C2@@/0?CH0FGHGHHHG0F11>1FGGF-A---;CGH:CG0/.:C/CFFFGF.0CFF0/;9CF0=B09-.9.9/F/FBFFFBBBFF/BB.@DB.BBFBFFFFFFFFF//9;;BFB/;FFFFBF/;B/
@M05620:45:000000000-G6HP7:1:1101:6770:5995 1:N:0:176
AAACCAAGCAGACACTCACCGCCAGAAGACATGAGGTCAGCTAGATCGGAAGAGCACACGTCTGAACTCCAGTCACAGAAGACCATCTCGTATGCCGTCTTCTGCTTGAAAAAAAACACCTAAGATAGAAAGCATTAATTATAAAAGTAAGCCGACATATGAAACTAAGATCTTTTTATTTAGTACTGACGCTTTATACCTGAGTAGTAAGCGCCCTTGAATAGTGGTCAAGTGGCTGGAGTGTCGTTACA
+
BBBBBBBFBFFFGGGGGGGGFGGEEGHHGHHHFFHHHHHGFHHFHHGEEEFEHFGHHGHEHHHGHFHHHHHHHHHHHHHGGHHHHFFHHFGGHGGHFGGHGHHFFHHCAGHHGGGF/?0/22B2222@@222222@222@1@111?111111?/---.11<<111000/00000000.00000000:00/.....00000;0//000;0009----;//0000000.00000/:/......9.//...:./
@M05620:45:000000000-G6HP7:1:1101:7323:6010 1:N:0:176
CATCCTGACCCTGAAGTACCCCGGCTTGATTTCTGACATTAGATCGGAAGAGCACACGTCTGAACTCCAGTCACAGAAGACCATCTCGTATGCCGTCTTCTGCTTGAAAAAAAAAAAAAAACAGCAAAAGGGATTTATATATATTAAAAACAAGCAAAAAGAAAAATAGAATAATATGACAAAGACTAAAAGATAGTGATCAAATTGTAATGTGCGTTGAATGTTTTAGAAATCCAAGTTTGATTGAGTGA
+
CCCCDFFFFFFFGGGGGGGGGGGGGGGGHHHHHHHHHHHHHHGHHHGGGGHHHHHHHGHHHGHHHHHHHHHHHHHHHHHHHHHHFGHHGGHHHHGFGHGHHHFHHHHGFHHGGGGC><<///<0<00100...0/000000<00000000..././/0/....//..000000000000000/://0000099:00900000;000000000000.:.-.0009;0/0/0:0900000:000000000900
@M05620:45:000000000-G6HP7:1:1101:7051:6014 1:N:0:176
CATCCTGACCCTGAAGTACCCCGGCTTGATTTCTGACATTAGATCGGAAGAGCACACGTCTGAACTCCAGTCACAGAAGACCATCTCGTATGCCGTCTTCTGCTTGAAAAAAAAAAAATAAAAAAAAATGCTCACTATACTCATCATCATGCATATATCATAATAAAACAATATATTATACCCTGCAGCTATTCCCTAAAGCGCTGACACACGAGCCGACTCATCAACGTTCTGGTATGAACTGTCTCTCT
+
CCCCCFFFFFFFGGGGGGGGGGGGGGGGHHHHHHHHHHHHHHHHHHGGGGHHHHHHHGHHHGHHHHHHHHHHHHHHHHHHHHHHHHHHGGHHHHGGGHGHHHHHHHHHHHHGGGG?><0@2221//--0111100000<0000000000=00000000000:00:0000..0000000000000/./00/00000000/000<-.-./<0/.---------.00000<9.//.0000<0<00000000000
@M05620:45:000000000-G6HP7:1:1101:21515:6023 1:N:0:176
AAACCAAGCAGACACTCACCGCTCCCTCGCCACAGGCCAATAGTTTGTCCTCACTGAGTTGGCAACAAGTGGCTGCTGTGGCTGCCATTTTTCTGGTGATGGCCATCAGCTCCGAGGTCAGCTGGGGGGCTTTCTTTGTGTAAGCAACGAGAAACCTGAAAGAAGCATTTTTTAACTAAGTCCTGCTGAGTCATTCATGAGTTTTTAGCCGCCTTGCTTCTTCTCACAGACTCTCTACTCTCATGCCAGAA
+
CCCCCCCFBFFFGGGGGGGGGGGGGGHHGGGGGHHHGGHHHBHHHHHHHHHHHHHHHHHHHHHHHHHHHHHHGHGGHHHHHHHGGHHHHHHHHHHHHHHHHHHHHHHHHHHHHGGGGGHHGHHHHGGGGGGGGGGGGGFGGGGGGGGGGGFFFFFFFFFFFFFFFFFFFFFFFFFFFBFFFFFFFFFFFFFFFFFFFFFFFFFFFFFFFFFFFFFFFFFFFFFFFFFFFFFFFFFFFFFFFFFFFFFFFFF
@M05620:45:000000000-G6HP7:1:1101:16807:6025 1:N:0:176
ATCTCTATCTCCTAAAAACCTGTTTAGATTTGGAGATAGACCTTCAGGTTTTTCATCATTTTCTGCATGAATTATACATTGACCACGTTCCAGCGTGGTCAGTTTGCAGCATTCTGTTATTTTGTTTGACAGAGTGTCTTGTTGAGAACATATGTAGGACATGATTTTTTCCTGCAACAGGGAAAATAAAGTATAAGTTTTAAAGATTTATTCTTTAATAAAGGCTCTCAAAGCCAGCTTTAGAAAAAGGA
+
BBBBBFFFFFFFGGFGGGGGFGHHHHHHHHHHHF44FGHHHHHHHHHGHHHGGHHHHHHHHHHHHHGHFF5FHHHFHFHHHHHHHHGHHHHHHHGG1EGHHHHHHHHHHHHHHHHHHHHHHHHHHHHHHHHHHHHGHHHHFHHHFGHHHCGHHGHHFBGH2F2?HHHHHGHHHEH22FGHAFAGFEFFBGFGFHDHHGHHHGG<FGGHHHHHHHHHGBGD0DDG.<GHHHFGHHHHHGHHHFBCG0GHDDC
@M05620:45:000000000-G6HP7:1:1101:16791:6036 1:N:0:176
ATCTCTATCTCCTAAAAACCTGTTTAGATTTGGAGATAGACCTTCAGGTTTTTCATCATTTTCTGCATGAATTATACATTGACCACGTTCCAGCGTGGTCAGTTTGCAGCATTCTGTTATTTTGTTTGACAGAGTGTCTTGTTGAGAACATATGTAGGACATGATTTTTTCCTGCAACAGGGAAAATAAAGTATAAGTTTTAAAGATTTATTCTTTAATAAAGGATCTCAAAGCCAGCTTTAGAAAAAGGA
+
CCCCDFFFFFFFGGGGGGGGGGHHHHHHHHHHHHHHHHHHHHHHHHHHHHHGGHHHHHHHHIHHIHHHHHHHHHHHHHHHHHHHHHGHHHHHHHGGGGHHHHHHHHHHHHHHHHHHHHHHHHHHHHHHHHHHHHHHHHHHHHHHHHHHHHHHHHHHHHHHHHHHHHHHHGHHHHHHHHHHHGGHHHHHHGHHHHHHHHHHHHGHHHHHHHHHHHHHHHHHHHHHGHHHHHHHHHHHHGHHHHHHHHHHGGH
@M05620:45:000000000-G6HP7:1:1101:16140:6040 1:N:0:176
ATCTCTATCTCCTAAAAACCTGTTTAGATTTGGAGATAGACCTTCAGGTTTTTCATCATTTTCTGCATGAATTATACATTGACCACGTTCCAGCGTGGTCAGTTTGCAGCATTCTGTTATTTTGTTTGACAGAGTGTCTTGTTGAGAACATATGTAGGACATGATTTTTTCCTGCAACAGGGAAAATAAAGTATAAGTTTTAAAGATTTATTCTTTAATAAAGGATCTCAAAGCCAGCTTTAGAAAAAGGA
+
BBBCCFFFFFFFGGGGGGGGGGHHHHHHHHHHHGHHHHHHHHHHHHHHHHHGGHHHHHHHHHHHHHHHHHHHHHHHHHHHHHHHHHGHHHHHHHGGGGHHHHHHHHHHHHHHHHHHHHHHHHHHHHHHHHHHHHHHHHHHHHHHHHHHHHHHHHHHHHHHHHHHHHHHHGHHHHGHHHHHHGGHHHHHHHHHHHHHHGHHHHHHHHHHHHHHHHHHHHHHHHHHHHHHHHHHHHHHHGHHHHHHHHHHGGH
@M05620:45:000000000-G6HP7:1:1101:21501:6041 1:N:0:176
AAACCAAGCAGACACTCACCGCTCCCTCGCCACAGGCCAATAGTTTGTCCTCACTGAGTTGGCAACAAGTGGCTGCTGTGGCTGCCATTTTTCTGGTGATGGCCATCAGCTCCGAGGTCAGCTGGGGGGCTTTCTTTGTGTAAGCAACGAGAAACCTGAAAGAAGCATTTTTTAACTAAGTCCTGCTGAGTCATTCATGAGTTTTTAGCCGCCTTGCTTCTTCTCACAGACTCTCTACTCTCATGCCAGAA
+
AAAAA1A1ACBFFFCGFGGGAEEEAFGHECC?EC0/FFCGGCDFGDEHHHFGFHGFHHGHHBFBGEFEHD1FFFEFFCBEBFGAFHHDHHGF0GGHHHBGHEHHGHHHHHGFGE>E/ECFCGHHF/BC-?AGGB0BFB;/FFFFFGGG@EFAFFFABF/FFFFFFFFFFFBF@FFFFFFF/BBFFFFFFFBBFFFFBFFFF9FFFEEBFF--=BF/B9BBF/BF//BBB/FBFFFFFFF/BF/FFBFF/AF
@M05620:45:000000000-G6HP7:1:1101:16805:6056 1:N:0:176
ATCTCTATCTCCTAAAAACCTGTTTAGATTTGGAGATAGACCTTCAGGTTTTTCATCATTTTCTGCATGAATTATACATTGACCACGTTCCAGCGTGGTCAGTTTGCAGCATTCTGTTATTTTGTTTGACAGAGTGTCTTGTTGAGAACATATGTAGGACATGATTTTTTCCTGCAACAGGGAAAATAAAGTATAAGTTTTAAAGATTTATTCTTTAATAAAGGATCTCAAAGCCAGCTTTAGAAAAAGGA
+
BCCCDFFFFFFFGGGGGGGGGGGHHHHHHHHHHHHHHHHHHHHHHHHHHHHGGHHHHHIHHHIIHHHHHHHHHHHHHHHHHHHHHHGHHHHHHHGFGGHHHHHHHHHHHHHHHHHHHHHHHHHHHHHHHHHHHHHHHHHHHHHHHHHHHHHHHHHHHHHHHHHHHHHHHGHHHHHHHHHHHGGHHHHHGHHHHHHHHHHHHHFHHHHHHHHHHHHHHHHGHGHHHHHHHGHHHGHHHGHHHGHGHHHHGGG
@M05620:45:000000000-G6HP7:1:1101:13117:6060 1:N:0:176
CATCCTGACCCTGAAGTACCCGGCTTGATTTCTGACATTAGATCGGAAGAGCACACGTCTGAACTCCAGTCACAGAAGACCATCTCGTATGCCGTCTTCTGCTTGAAAAAAAAAAACAGTACTTCTGACCTAGGCCCCCCTAAATCCCGGGGCCGACATAGACAAGAAGACTCAGGTGTAGCTCGTCCGACTCCCCGACTCCTCCCTTCCTTACCCCCCTCATTTCCAGCCCTCCTTTATTGCTGCCATTC
+
BBBBBFFFFFFFGGGGGGGGGGGGGGGHHGHHHHHGHHHHHHHGHGDFGGHFFHHHGHHGGGHHHHHHHGHHHGHHHGHHHHHBEGG?1FFHHGFCHGFFGHFHGFFHEGGGGG////<>2@2222@>@221??01CC/<-.0<1=C1.---:----:.;090;/9:///:0990/9/000;0;:-.C-.--.;..--::./;;99././://:/:.-9@;.///////:......:///////:/9/BF/
@M05620:45:000000000-G6HP7:1:1101:18154:6069 1:N:0:176
ATCTCTATCTCCTAAAAAGGAAGAAAGGGGAGGGAAGATCGGAAGAGCACACGTCTGAACTCCAGTCACAGAAGACCATCTCGTATGCCGTCTTCTGCTTGAAAAAAAAAAACAACAAGGACCGCAAGGCGACGTGATCCGTGTACGCAACTATAACACAGAACAAATCATATTATCTCCCAAACCCGCAGCCTCATTCCTGACTTCTTCACCGCCGCGCGACGTCTCCCCGCCGCCCTCCTCTACGTCCC
+
BBBBBFFFFFFFGGGGGGEFGGHCAGHHGGGGGGGHGHHHHGGGGHHGHHHHGHHHGHGHHHHHHGHHHHHHHHHHHHHFHHHGGHHHHGGGHGHHHHHHHGFHHHGGCBBB/<?///2/00//>/--..<-<-<../<0.;:./<.;.--/:00;00/.;//9;/:0CF0090000000/9/....;----..;//9;/9/9/://99;///.-999-;--;-9..;//;-;-----9...:///9....
@M05620:45:000000000-G6HP7:1:1101:9002:6148 1:N:0:176
AAACCAAGCAGACACTCACCGCTCCCTCGCCACAGGCCAATAGTTTGTCCTCACTGAGTTGGCAACAAGTGGCTGCTGTGGCTGCCATTTTTCTGGTGATGGCCATCAGCTCCGACGAGGTCAGCTGGGGGGCTTTCTTTGTGTAAGCAACGAGAAACCTGAAAGAAGCATTTTTTAACTAAGTCCTGCTGAGTCATTCATGAGTTTTTAGCCGCCTTGCTTCTTCTCACAGACTCTCTACTCTCATGCCA
+
3ABCCBCFCFFFGGGGGGGGGGGGGGHHGGGGGHHHGGHHHFHHHHHHHHHHHHHHHHGHHHHHHHHEHGHHGHGGHHHHHHHGGHGHHHHHHHHHHHHHHHHHFHGHHHGHHGGGG?DG?FGHHHHHGGGGGGGGGGGGGGGGFGFFFFFFFFFFFFFFFFBFFFFFFFFFFFFFFFFFFEFFFFFFFFFFFFFFFFFFFFFFFFFFFFFFFFFFFFFFFFFFFFFFFFFFEFFFFFFFFFFFFFFFFFF
@M05620:45:000000000-G6HP7:1:1101:8994:6163 1:N:0:176
AAACCAAGCAGACACTCACCGCTCCCTCGCCACAGGCCAATAGTTTGTCCTCACTGAGTTGGCAACAAGTGGCTGCTGTGGCTGCCATTTTTCTGGTGATGGCCATCAGCTCCGACGAGGTCAGCTGGGGGGCTTTCTTTGTGTAAGCAACGAGAAACCTGAAAGAAGCATTTTTTAACTAAGTCCTGCTGAGTCATTCATGAGTTTTTAGCCGCCTTGCTTCTTCTCACAGACTCTCTACTCTCATGCCA
+
DDDDCCDFCFFFGGGGGGGGGGGGGGHHGGGGGHHHGGHHHGHHHHHHHHHHHHHHHHHHHHHHHHHHHHHHGHGGHHHHHHHGGHHHHHHHHHHHHHHHHHHHHHHHHHHHHGGGGGGGGHHHHHHHGGGGGGGGGGGGGGGGGGFFFFFFFFFFFFFFFFFFFFFFFFFFFFHFFFFHFFFFFFFFFFFFFFFFFFHHHFFFFFFFFFFFFFFFFFFFHHHFFFFFFFFFFFFFFFFFFFFFFFFFFFB
@M05620:45:000000000-G6HP7:1:1101:15798:6176 1:N:0:176
ATCTCTATCTCCTAAAAACCTGTTTAGATTTGGAGATAGACCTTCAGGTTTTTCATCATTTTCTGCATGAATTATACATTGACCACGTTCCAGCGTGGTCAGTTTGCAGCATTCTGTTATTTTGTTTGACAGAGTGTCTTGTTGAGAACATATGTAGGACATGATTTTTTCCTGCAACAGGGAAAATAAAGTATAAGTTTTAAAGATTTATTCTTTAATAAAGGATCTCAAAGCCAGCTTTAGAAAAAGGA
+
ABBBBFFFFFFFGGGGGGGGGGHHHHHHHHHHHGHFH5GGHHHHHHHHHHHGGHHHHHHHHHHHHHHHHHFHHHHGHHHHFHHHEHGHHHHHHHGGGGHHHHHHHHHHHHHHHHHHHHHHHHHHHHHHEHHHHHHHHHHHHHHHGHHHHFHHHHHHHHHHHHGFHHHHHGHHHGHFHHHFHGGHHGFGGHHHHHGHHHGHHHFFHGHHHHHHHHHHHHHGFHHHHHHHHHHHHHHHHGHHHCFFGHHHDFH
@M05620:45:000000000-G6HP7:1:1101:13265:6184 1:N:0:176
CATCCTGACCCTGAAGTACCCCGGCTTGATTTCTGACATTAGATCGGAAGAGCACACGTCTGAACTCCAGTCACAGAAGACCATCTCGTATGCCGTCTTCTGCTTGAAAAAAAAAAAAAAAAATGAAAAATTAAAAGCTCAAACTGTGGAAACTAATATAGAAGAAAGGACTATGACATAGCTAAGGAAGAGCGCCGTAGGTGTGAGTACCGGAACCACAAGTACGGAGTTTGTAGAGACGGATGGGAGTA
+
CCCCDFFFFFFFGGGGGGGGGGGGGGGGHHHHHHHHHHHHHHHHHHGGGGHGHHHHHGHHHGHHHHHHHHHHHHHHGHHHHHHHFHHHGGGHHHGFFHGHHHHHHHHHGHHGGEGCB>></-<0111<=..000000.000<000000/0:G/000000000<0://0././/000000000000:/0/;../-----...:00900:000.----......000....;/00:00000/....-../.:/
@M05620:45:000000000-G6HP7:1:1101:15801:6194 1:N:0:176
ATCTCTATCTCCTAAAAACCTGTTTAGATTTGGAGATAGACCTTCAGGTTTTTCATCATTTTCTGCATGAATTATACATTGACCACGTTCCAGCGTGGTCAGTTTGCAGCATTCTGTTATTTTGTTTGACAGAGTGTCTTGTTGAGAACATATGTAGGACATGATTTTTTCCTGCAACAGGGAAAATAAAGTATAAGTTTTAAAGATTTATTCTTTAATAAAGGATCTCAAAGCCAGCTTTAGAAAAAGGA
+
CDDCDFFFFFFFGGGGGGGGGGHHHHHHHHHHHHHHHHHHHHHHHHHHHHHGGHHHHHHHHHIIIHHHHHHHHHHHHHHHHHHHHHGHHHHHHHGGGGHHHHHHHHHHHHHHHHHHHHHHHHHHHHHHHHHHHHHHHHHHHHHHHHHHHHHHHHHHHHHHHHHHHHHHHGHHHHHHHHHHHGGHHHHHHHHHHHHHHHHHHHHHHHHHHHHHHHHHHHHHHHHHHHHHHHHHHHHHHGHHHHHHHHHHGGH
@M05620:45:000000000-G6HP7:1:1101:13272:6201 1:N:0:176
CATCCTGACCCTGAAGTACCCCGGCTTGATTTCTGACATTAGATCGGAAGAGCACACGTCTGAACTCCAGTCACAGAAGACCATCTCGTATGCCGTCTTCTGCTTGAAAAAAAAAAATATTTTGTTTTACAGCGTGTCTTGTTGCTACCCTATTTAGGACCTTCTTTTTTCCTCCCACAGTTCCAATCCCTTATCTGTTTTAACGATTTATTCTTTAATCCATTATCTCCCCGCCCGCTTTACCAAACGTC
+
AAAAAFFFFCFFGGGFGGGGGGA0EEGGHHHHGHGHFHHGBEDGHGFFEC0FGHHFHGHHHFFGHFHEFHHFBGGFGHFFHHHGFDFAFEGHGHGGGHGHHHBGHB0BD1GG?EC</01>22@>G0C0@<1?1/?/?<1<1=F<1<1100F011<>000<.<0/<0=0<-/0<0/:/.:.=00000;9/00;/0000009/000..;.90;0CBC9909;0900/9BBB/;A-----9-9AB////9----
@M05620:45:000000000-G6HP7:1:1101:9739:6203 1:N:0:176
ATCTCTATCTCCTAAAAACCTGTTTAGATTTGGAGATAGACCTTCAGGTTTTTCATCATTTTCTGCATGAATTATACATTGACCACGTTCCAGCGTGGTCAGTTTGCAGCATTCTGTTATTTTGTTTGACAGAGTGTCTTGTTGAGAACATATGTAGGACATGATTTTTTCCTGCAACAGGGAAAATAAAGTATAAGTTTTAAAGATTTATTCTTTAATAAAGGATCTCAAAGCCAGCTTTAGAAAAAGGA
+
BCBBCFFFFFFFGGGGGGGGGGHHHHHGHHHHHHHHHHHGGHHHHHHHHHHGGHHHHHHHHHHHHHHHHHHHHHHHHHHHHGHHHHGHHHHGHHGFGGGHHHHHHHHHHHHHHHHHHHHHHHHHHHHHGGHHHHHFHHHHHHHHHHGHHHHHHHHHHHHHHHHHHHHHHGHHHHGHHHHHGGGHHGFGGFGHHHHHHGHHHHHHHHHHHGGHHHHHGHHHHFHHHHHHHHHGHHGFGGHHHFHBCCCCFGF
@M05620:45:000000000-G6HP7:1:1101:9715:6212 1:N:0:176
ATCTCTATCTCCTAAAAACCTGTTTAGATTTGGAGATAGACCTTCAGGTTTTTCATCATTTTCTGCATGAATTATACATTGACCACGTTCCAGCGTGGTCAGTTTGCAGCATTCTGTTATTTTGTTTGACAGAGTGTCTTGTTGAGAACATATGTAGGACATGATTTTTTCCTGCAACAGGGAAAATAAAGTATAAGTTTTAAAGATTTATTCTTTAATAAAGGATCTCAAAGCCAGCTTTAGAAAAAGGA
+
BCCCCFFFFFFFGGGGGGGGGGHHHHHHHHHHHHHHHHHHHHHHHHHHHHHGGHHHHIHHHHHIHHHHHHHHHHHHHHHHHHHHHHGHHHHHHHGGGGHHHHHHHHHHHHHHHHHHHHHHHHHHHHHHHHHHHHHHHHHHHHHHHHHHHHHHHHHHHHHHHHHHHHHHHGHHHHHHHHHHHGGHHHGHHHHHHHHHHHHHHHHHHHHHHHHHHHHHHHHHHHHHHHHHHHHHHFHHHGHHHHHGHHHHGGF
@M05620:45:000000000-G6HP7:1:1101:7221:6265 1:N:0:176
ATCTCTATCTCCTAAAAAACCTGTTTAGATTTGGAGATAGACCTTCAGGTTTTTCATCATTTTCTGCATGAATTATACATTGACCACGTTCCAGCGTGGTCAGTTTGCAGCATTCTGTTATTTTGTTTGACAGAGTGTCTTGTTGAGAACATATGTAGGACATGATTTTTTCCTGCAACAGGGAAAATAAAGTATAAGTTTTAAAGATTTATTCTTTAATAAAGGATCTCAAAGCCAGCTTTAGAAAAAGG
+
BBABBFFFFFFFGGGGGGGGGGGHGHHHHHHHHFFHHHHGHHFFHHFGHGHHGGHHHHGHHHHHHHHHHHBHHHHHHHHHHGFHHHHGHHHHGHHGGGGHFHEHHHHHGHHHHHHHHHHFHHHHHHHHHGHHHHFBGGHHHHGHHHHEGFGHHHHFGGHHGHHHHHHHHHGHGHHHHGHHGGGGHHHHHHDGFGGGFGGHHHHHHHHHHHHHHHHHHGEHFHHHFFHHHHHGHHHHFHGHHHHHCGGHGGG
@M05620:45:000000000-G6HP7:1:1101:23119:6273 1:N:0:176
AGATTACTGCAACAGTTCCCCCTGGACCTGGAAAAGTTTCTTGCCTGGCTTACAGAAGCTGAAACAACTGCCAATGTCCTACAGGATGCTACCCGTAAGGAAAGGCTCCTAGAAGACTCCAAGGGAGTAAAAGAGCTGATGAAACAATGGCAAGTAAGTCAGGCATTTCCGCTTTAGCACTCTTGTGGATCCAATTGAACAATTCTCAGCATTTGTACTTGTAACTGACAAGCCAGGGACAAAACAAAGAT
+
AB>AAFFFFFFBAGEBAAGGGEGCGHHFHEGGGHFGHGHHHHGFHDGHHHHFFDA5GCCGG33BFFFGGHBECGHCBFBGDGGFFFCGFEG5FGGGGGHFHGFHFE3FCFGFFFF?GGGCFCGGGCE?GFGGFEH0GC1GGF1DFCGDDCCGFFHHFHDHHHHHGHHHFGFGGGCHHHHHFFFDG<FDHF1FG0G<G=000GHFDDFDGCDGCGHHHHHFFCFCBGF0CFHCCEGAGA.A.C/;CFGGGE9
@M05620:45:000000000-G6HP7:1:1101:25982:6279 1:N:0:176
ATCTCTATCTCCTAAAAACCTGTTTAGATTTGGAGATAGACCTTCAGGTTTTTCATCATTTTCTGCATGAATTATACATTGACCACGTTCCAGCGTGGTCAGTTTGCAGCATTCTGTTATTTTGTTTGACAGAGTGTCTTGTTGAGAACATATGTAGGACATGATTTTTTCCTGCAACAGGGAAAATAAAGTATAAGTTTTAAAGATTTATTCTTTAATAAAGGATCTCAAAGCCAGCTTTAGAAAAAGGA
+
CCCCCFFFFFFFGGGGGGGGGGHHHHHHHHHHHFHHHHHHHHHHHHHHHHHGGHHHHHHHIHIHIHHHHGHHHHHHGHHHHHHHHHGHHHHGHHGGGGHHHHHHHHHHHHHHHHHHHHHHHHHHHHHHHGHHHHHHHHHHHHHHHHHHHHHHHHHHHHHHHHHHHHHHHGHHHHHHHHHHHGGHHHGGGGGGHHHHHGHHHHHFHHHHHHHHHHHHHHHHHHHHGHHHHHHHHHHHHGHHHHHFCGGHGGH
@M05620:45:000000000-G6HP7:1:1101:7223:6285 1:N:0:176
ATCTCTATCTCCTAAAAAACCTGTTTAGATTTGGAGATAGACCTTCAGGTTTTTCATCATTTTCTGCATGAATTATACATTGACCACGTTCCAGCGTGGTCAGTTTGCAGCATTCTGTTATTTTGTTTGACAGAGTGTCTTGTTGAGAACATATGTAGGACATGATTTTTTCCTGCAACAGGGAAAATAAAGTATAAGTTTTAAAGATTTATTCTTTAATAAAGGATCTCAAAGCCAGCTTTAGAAAAAGG
+
CCCCCFFFFFFFGGGGGGGGGGHHHHHHHHHHHHHHHHHHHHHHHHGHHHHHGGHHHHHHHHHHHHHHHHHHHHHHHHHHHHHHHHHGHHHHGHHGGGGHHHHHHHHHGHHHHHHHHHHGHHHHHHHHHEHHHHHFGHHHHHHHHHHHGGHHHHHFGHHHGGHHHHHHHHGHHHHHHHHHHHGGHHHHHHDFFDGHHHGHHHHHGHHHHHHHHHHHHHGHHHHGFHHHHHHGHHHHGHGHHHHHGGHHFGG
@M05620:45:000000000-G6HP7:1:1101:13980:6291 1:N:0:176
ATCTCTATCTCTAAAAACCTGTTTCGATTTGGAGATAGACCTTCAGGTTTTTCATCATTTTCTGCATGAATTATACATTGACCACGTTCCAGCGTGGTCAGTTTGCAGCATTCTGTTATTTTGTTTGACAGAGTGTCTTGTTGAGAACATATGTAGGACATGATTTTTTCCTGCAACAGGGAAAATAAAGTATAAGTTTTAAAGATTTATTCTTTAATAAAGGATCTCAAAGCCAGCTTTAGAAAAAGGAA
+
AAAAAFFFFFFFBGFGDEGCGFHF30AAGCBD1FGGD1GGHFHFFFHHHHGGHFHGGHHHHGHHH2FGFHHHEGGHHHHHHHGGGCGHHHF1EFEG/GHHHHHHEB@FFFHGHHHGHFHHHGHGFHHGFGHGFHHHHHHHHHHFGHHHHGHHHGHHGBGGHHGHHHHHCHFG1CFGHHGHGEGECGHH1?@GG11>FGFHBFHHHHHHBGHHHHHG0==0=00/DGHH00<GFF/CEHHF0CB0:/:C./9
@M05620:45:000000000-G6HP7:1:1101:13999:6292 1:N:0:176
ATCTCTATCTCTAAAAACCTGTTTAGATTTGGAGATAGACCTTCAGGTTTTTCATCATTTTCTGCATGAATTATACATTGACCACGTTCCAGCGTGGTCAGTTTGCAGCATTCTGTTATTTTGTTTGACAGAGTGTCTTGTTGAGAACATATGTAGGACATGATTTTTTCCTGCAACAGGGAAAATAAAGTATAAGTTTTAAAGATTTATTCTTTAATAAAGGATCTCAAAGCCAGCTTTAGAAAAAGGAA
+
CCDCDFFFFFFFGGGGGGGGGGHHAGHHHHHHHHHHHHHHHHHHHHHHHHGGHHHHHHHHHHIHHHHHHHHHHHHHHHHHGHHHHGHHHHGHHGGGGHHHHHHHHHHHHHHHHHHHHHHHHHHHHHHHHGHHHHHHHHHHHHHHHHHHHHHHHHHHHHHHHHHHHHHHGHHHHHGHHGHHGGHHHHHGHHGFHFFHGHHHHHHHHHHHHHHHHHHHFDGHGGBGHHHHHHHHGHGHGHHHHGHGHHGGFGH
@M05620:45:000000000-G6HP7:1:1101:7238:6295 1:N:0:176
ATCTCTATCTCCTAAAAAACCTGTTTAGATTTGGAGATAGACCTTCAGGTTTTTCATCATTTTCTGCATGAATTATACATTGACCACGTTCCAGCGTGGTCAGTTTGCAGCATTCTGTTATTTTGTTTGACAGAGTGTCTTGTTGAGAACATATGTAGGACATGATTTTTTCCTGCAACAGGGAAAATAAAGTATAAGTTTTAAAGATTTATTCTTTAATAAAGGATCTCAAAGCCAGCTTTAGAAAAAGG
+
CCCCCFFFFFFFGGGGGGEGGGHHHHHHHHHHHGHHHHHFHHHHHHHHHHHHGGHHHHHHHHHHHEHHHHHHHHHHHHGHHHGHHHHFHHHHHHGGGGGHHHHHHHHHGGGHHHHHHHHGHHHHHHHHHFHGHHHHHGHHHHHHHHGFFFGHHHGHHHHGHFHHGHHHHHGHFHHHGHHHHGGGHHHHFB>GFHHHGGHHHHHHGHGHHHHHHHHHHHGHHHHHDHHHHHHHHHGHHHGHHHHGHHHHGGF
@M05620:45:000000000-G6HP7:1:1101:7044:6306 1:N:0:176
TACCTGTACTGGGGAAGCATTTGAATATCCCCCCATGGTGATGGGGACGGAGAACTGCTCCATAAACACAGGCAACGTGCCTAACTTTCCCGGGAAGATGAAGTCAAAGAGCGACCACAGCTCTCGGAGGTTATTTTGCATCGGTGAGCCAGACAGAATGATCCGATGAGGGGTGCGAAACTATTTGAGGAAAGGAAGCACCTTTTTATTAAATTTACCTTTTAGCAATCGCCATTCCTACCCTAAAGATC
+
CCCCCFFFFFFFGGGGGGGGGGHHHHHHHHHGGGGHHHGHHHHGHGGGGGGGGHHHHHHHHHHHHHHHHHHHGHHHGHHHHHHHHHGHHHHGGGGGGHHHHHHHHHHHHHHHGGGGGHHHGHHHHGGGGGEHHHHHHHHHHHGGGGGHHHGHHGHHHHHHHHHHGGGGHGHEGDFGGGGGGGGGGFFGGFCFGGGGGGGEFFFFFFFFFFFFFFFFFFFFFFFFFFFFFFEFFFFFFFFFFFFFFFFFFFF
@M05620:45:000000000-G6HP7:1:1101:16784:6332 1:N:0:176
ATCTCTATCTCCTAAAAACCTGTTTAGATTTGGAGATAGACCTTCAGGTTTTTCATCATTTTCTGCATGAATTATACATTGACCACGTTCCAGCGTGGTCAGTTTGCAGCATTCTGTTATTTTGTTTGACAGAGTGTCTTGTTGAGAACATATGTAGGACATGATTTTTTCCTGCAACAGGGAAAATAAAGTATAAGTTTTAAAGATTTATTCTTTAATAAAGGATCTCAAAGCCAGCTTTAGAAAAAGGA
+
CCCDDFFFFFFFGGGGGGGGGGHHHHHHHHHHHHHHHHHHHHHHHHHHHHHGGHHHHHIHHHHHHHHHHHHHHHHHHHHHHHHHHHGHHHHHHHGGGGHHHHHHHHHHHHHHHHHHHHHHHHHHHHHHHHHHHHHHHHHHHHHHHHHHHHHHHHHHHHHHHHHHHHHHHGHHHHHHHHHHHGGHHHHHHHHHHHHHHHHHHHGHHHHHHHHHHHHHHHHHHHHHGHHHHHHHHHHHHGHHHHHGHHHHGGG
@M05620:45:000000000-G6HP7:1:1101:16768:6341 1:N:0:176
ATCTCTATCTCCTAAAAACCTGTTTAGATTTGGAGATAGACCTTCAGGTTTTTCATCATTTTCTGCATGAATTATACATTGACCACGTTCCAGCGTGGTCAGTTTGCAGCATTCTGTTATTTTGTTTGACAGAGTGTCTTGTTGAGAACATATGTAGGACATGATTTTTTCCTGCAACAGGGAAAATAAAGTATAAGTTTTAAAGATTTATTCTTTAATAAAGGATCTCAAAGCCAGCTTTAGAAAAAGGA
+
CCCCCFFFFFFFGGGGGGGGGGGHHHHHHHHHHHHHHHHHHHHHHHHHHHHGGHHHHIHHHHIIHHHHHHHHHHHHHHHHHHHHHHGHHHHHHHGGGGHHHHHHHHHHHHHHHHHHHHHHHHHHHHHHHGHHHHHHHHHHHHHHFHHHHHHHHHHHHHHHHHHHHHHHHGHHHHHHHHHHHGGHHHHHGHHHHHHHHFGHHHGHHHHHHHHHHHHHHHHHHHHHHHHHHHHHHHHGHGHHHHGHHFHGGGH
@M05620:45:000000000-G6HP7:1:1101:16784:6351 1:N:0:176
ATCTCTATCTCCTAAAAACCTGTTTAGATTTGGAGATAGACCTTCAGGTTTTTCATCATTTTCTGCATGAATTATACATTGACCACGTTCCAGCGTGGTCAGTTTGCAGCATTCTGTTATTTTGTTTGACAGAGTGTCTTGTTGAGAACATATGTAGGACATGATTTTTTCCTGCAACAGGGAAAATAAAGTATAAGTTTTAAAGATTTATTCTTTAATAAAGGATCTCAAAGCCAGCTTTAGAAAAAGGA
+
BBBBBFFFFFFFGGGFGGGGGFHGGGHHHHFHFHHHFHHHFHHHHFHHGFGFGHFHHGHHHHHHGHHGHFHHFGHHGHHHHHFHHHGHHHGDFFGFEGGGFHFGFHHHHHGHFHHGHHGHHGGHCGHHGGFHHHHHGHHHHHHHHHGHHHHGHHGHHHHHGHHHHHHHFGGHHHBGHHGHHGFFEHHGGBGFFHHHHHHHHGHHHGHHHHHGHHHHFFHHHFGHFGHHHHHGHHAHHGHHGFC0CGFGDDG
@M05620:45:000000000-G6HP7:1:1101:22420:6390 1:N:0:176
ATCTCTATCTCCTAAAAACCTGTTTAGATTTGGAGATAGACCTTCAGGTTTTTCATCATTTTCTGCATGAATTATACATTGACCACGTTCCAGCGTGGTCAGTTTGCAGCATTCTGTTATTTTGTTTGACAGAGTGTCTTGTTGAGACCATATGTAGGACATGATTTTTTCCTGCAACAGGGACAATAAAGTATAAGTTTTAAAGATTTATTCTTTAATAAAGGATCTCAAAGCCAGCTTTAGAAAAAGGA
+
1>AAAFBFFFFFGGFB1FEGGEGGF3EAFFFEBA0FF111BGHHHFHBGHHGGH2GH2DGHHHH2DFFBF1HGHHBGDGHHFHH1G/FFHHAGHGFGGHHGHHHHDGHHHHGFHHFHH2FGHHGHHH0GHFF00B1FGHHBGHG21G1<BGFHBGHGH1GEF11FGFGHGHHHHHBFCFG//?/F0?1??<?BF1>FHGFH1F11<FGHHHHHHHGD0D0000</<GGDD0<GHA/;CGGHCF0::CCCG/
@M05620:45:000000000-G6HP7:1:1101:7431:6401 1:N:0:176
AAACCAAGCAGACACTCACCGCTCCCTCGCCACAGGCCAATAGTTTGTCCTCACTGAGTTGGCAACAAGTGGCTGCTGTGGCTGCCATTTTTCTGGTGATGGCCATCAGCTCCGAGGTCAGCTGGGGGGCTTTCTTTGTGTAAGCAACGAGAAACCTGAAAGAAGCATTTTTTAACTAAGTCCTGCTGAGTCATTCATGAGTTTTTAGCCGCCTTGCTTCTTCTCACAGACTCTCTACTCTCATGCCAGAA
+
CCCCCCCFCFFFGGGGGGGGGGGGGGHHGGGGGHHHGGHHHHHHHHHHHHHHHHHHHHHHHHHHHHHHHHHHGHGGHHHHHHHGGHHHHHHHHHHHHHHHHHHHHHHHHHHHHGGGGGHHHHHHHDGGGGGGGGGGGGGGGBBGGGGGGGFFFFFFFFFFFFFFFFFFFFFFFFFFFBFFFFFFFFFFFFFFFFFFFFFFFFFFFFFFFFFFFFFFFFFFFFFFFFFFFFFFFFFFFFFFFFFFFFFFFFF
@M05620:45:000000000-G6HP7:1:1101:22414:6412 1:N:0:176
ATCTCTATCTCCTAAAAACCTGTTTAGATTTGGAGATAGACCTTCAGGTTTTTCATCATTTTCTGCATGAATTATACATTGACCACGTTCCAGCGTGGTCAGTTTGCAGCATTCTGTTATTTTGTTTGACAGAGTGTCTTGTTGAGAACATATGTAGGACATGATTTTTTCCTGCAACAGGGAAAATAAAGTATAAGTTTTAAAGATTTATTCTTTAATAAAGGATCTCAAAGCCAGCTTTAGAAAAAGGA
+
CDDDDFFFFFFFGGGGGGGGGGHHHHHHHHHHHHHHHHHHHHHHHHHHHHHGGHHHHHHIHHHIHHHHHHHHHHHHHHHHHHHHHHGHHHHHHHGGGGHHHHHHHHHHHHHHHHHHHHHHHHHHHHHHHHHHHHHHHHHHHHHHHHHHHHHHHHHHHHHHHHHHHHHHHGHHHHHHHHHHHGGHHHHHHHHHHHHHHHHHHHGHHHHHHHHHHHHHHHHHHHHHHHHHHHHHHHHHHGHHHHGHHGHHGGH
@M05620:45:000000000-G6HP7:1:1101:5475:6424 1:N:0:176
CATCCTGACCCTGAAGTACCCCGGCTTGATTTCTGACATTAGATCGGAAGAGCACACGTCTGAACTCCAGTCACAGAAGACCATCTCGTATGCCGTCTTCTGCTTGAAAAAAAAAAAAAAAAAAGAGTAAAACGAGTCATACAGTTCACAATAGTAATTAAAGAGAGAAGACTGTATTAGAGATAATATGACACATCATTTAGATATGAAATAGTACTATAAATCGAGTAATACAGTACAATCAGTTAGAT
+
CBCCCFFFFFFFGGGGGGGGGGGGGGGGHHHHHHGHHHHHHHHHHGGGGGHHHHHHHGHHHGHHHHHHHHHHHHHHHHHHHHHHFHHFGGHGHHGGGHGHHHHHHHHHHHHGGEGC>></<---../0000<0-.../00000000000000000000000900//..;/0/0099000000000;00000000/000000000009000000000000000900:..0.000000900000;0000000:
@M05620:45:000000000-G6HP7:1:1101:11292:6457 1:N:0:176
AAACCAAGCAGACACTCACCGCTCCCTCGCCACAGGCCAATAGTTTGTCCTCACTGAGTTGGCAACCAGTGGCTGCTGTGGCTGCCATTTTTCTGGTGATGGCCATCAGCTCCGAGGTCAGCTGGGGGGCTTTCTTTGTGTAAGCAACGAGAAACCTGAAAGAAGCATTTTTTAACTAAGTCCTGCTGAGTCATTCATGAGTTTTTAGCCGCCTTGCTTCTTCTCACAGACTCTCTACTCTCATGCCAGAA
+
11>1A?ACACC>ABGFGGGGGGGGGGHHGGECEHGHGG//BFFFGFHHFHGHHHFFHHD2FBGGEG0BFEHGGCFEHBHHBGGEFCGFFHHFFHB1GBBGFE0BGHHHFHHHHGCGGGGHHHHHCECGGGGGGGGGGGFGGFFGGGGGA9BBFFFFFFFFFFFFFFBFFFFF@FFFB;;BFFFFFFFFFFBFFFFFFFFBB;BFFFFFFFF@@FFFFFFFFFEFFFFFFFFFFFFFFFFFFFFF:FFFFFB
@M05620:45:000000000-G6HP7:1:1101:11306:6472 1:N:0:176
AAACCAAGCAGACACTCACCGCTCCCTCGCCACAGGCCAATAGTTTGTCCTCACTGAGTTGGCAACAAGTGGCTGCTGTGGCTGCCATTTTTCTGGTGATGGCCATCAGCTCCGAGGTCAGCTGGGGGGCTTTCTTTGTGTAAGCAACGAGAAACCTGAAAGAAGCATTTTTTAACTAAGTCCTGCTGAGTCATTCATGAGTTTTTAGCCGCCTTGCTTCTTCTCACAGACTCTCTACTCTCATGCCAGAA
+
ABBCCBBFCFFFGFGGGGGGGGGGGGHHGGGGGHHHGGGHHHHGHHGHHHH5GHHHHHGHHHHHHHHHHHHHGHGFHHGHHHHGGHHHHHHHHHHHGHFHHHHHHHHHGHHHHGGGGEHHHHHHGEGGGGGGGGGGGGFFGBBFFGGGG?FFFFFFFFFFFFFFFFFFFFFFFFFFFBFFFFFFFFFFFFFFFFFFFFFFFFFFFFFFFFFFFFFFFFFFFFFFFFFEFFFFFFFFFFFFFFFFFFFFFFF
@M05620:45:000000000-G6HP7:1:1101:11286:6474 1:N:0:176
AAACCAAGCAGACACTCACCGCTCCCTCGCCACAGGCCAATAGTTTGTCCTCACTGAGTTGGCAACAAGTGGCTGCTGTGGCTGCCATTTTTCTGGTGATGGCCATCAGCTCCGAGGTCAGCTGGGGGGCTTTCTTTGTGTAAGCAACGAGAAACCTGAAAGAAGCATTTTTTAACTAAGTCCTGCTGAGTCATTCATGAGTTTTTAGCCGCCTTGCTTCTTCTCACAGACTCTCTACTCTCATGCCAGAA
+
CCCCDCCFCFFFGGGGGGGGGGGGGGHHGGGGGHHHGGHHHHHHHHHHHHHHHHHHHHHHHHHHHHHHHHHHGHGGHHHHHHHGGHHHHHHHHHHHHHHHHHHHHHHHHHHHHGGGGGHHHHHHFCDGGGGGGGGGGGFGGFGGGGGGFAFDFFFFFFFFFFFFFFFFFFFFFFFFFFFFFFFFFFFFFFFFFFFFFFFFFFFFFFFFFFFFFFFFFFFFFHFFFFFFFFFFFFFFFFFFFFFFFFFFFFF
@M05620:45:000000000-G6HP7:1:1101:12228:6517 1:N:0:176
AAACCAAGAAGACATGAGGTCAGCTAGATCGGAAGAGCACACGTCTGAACTCCAGTCACAGAAGACCATCTCGTATGCCGTCTTCTGCTTGAAAAAAAAAAAAAAATAGAAAAGAAAATAATATATTTCATCATCTAAATAAATAATAGTATCACCATAGAGATCACCACGATTTTTAGACAGTAGAACATATCTAAGTGACATTTAATAGGGTATACTCATTATCAGTATGTATATTATACTATCGTTCT
+
DCCDDCCFFFFFGGGGGGGGGGHHHHHHHHHGGGGHHHHHHHGHHHGHHHHFHHGGHHHHHHHHHHHHHFHHHFGHHHHGGGHGHHHHHHHHHHHH@EEEE><<//02222?22/00011111?1=111111111111111111>=111=11100/0000000000//0..-...0;./00:/000;0:/000000000;00;000090090.//;00000000;000000000000000000000.9...
@M05620:45:000000000-G6HP7:1:1101:15630:6543 1:N:0:176
ATCTCTATCTCCTAAAAACCTGTTTAGATTTGGAGATAGACCTTCAGGTTTTTCATCATTTTCTGCATGAATTATACATTGACCACGTTCCAGCGTGGTCAGTTTGCAGCATTCTGTTATTTTGTTTGACAGAGTGTCTTGTTGAGAACATATGTAGGACATGATTTTTTCCTGCAACAGGGAAAATAAAGTATAAGTTTTAAAGATTTATTCTTTAATAAAGGATCTCAAAGCCAGCTTTAGAAAAAGGA
+
DDDDDFFFFFFFGGGGGGGGGGHHHHHHHHHHHHHHHHHHHHHHHHHHHHHGGHHHHHIHHHIHHHHHHHHHHHHHHHHHHHHHHHGHHHHHHHGGGGHHHHHHHHHHHHHHHHHHHHHHHHHHHHHHHHHHHHHHHHHHHHHHHHHHHHHHHHHHHHHHHHHHHHHHHGHHHHHHHHHHHGGHHGGHFGGHHHHHHHHHHHHHHHHHHHHHHHHHHHHHHHHHGHHHHHHHHHHGHGHHHHHHHHHHGGH
@M05620:45:000000000-G6HP7:1:1101:15644:6560 1:N:0:176
ATCTCTATCTCCTAAAAACCTGTTTAGATTTGGAGATAGACCTTCAGGTTTTTCATCATTTTCTGCATGAATTATACATTGACCACGTTCCAGCGTGGTCAGTTTGCAGCATTCTGTTATTTTGTTTGACAGAGTGTCTTGTTGAGAACATATGTAGGACATGATTTTTTCCTGCAACAGGGAAAATAAAGTATAAGTTTTAAAGATTTATTCTTTAATAAAGGATCTCAAAGCCAGCTTTAGAAAAAGGA
+
CCCCCFFFFFFFGGGGGGGGGGHHHHHHHHHHHHHHHGHHHHHHHHHHHHHGGHHHHHHHHIHHHHHHHHHHHHHHHHHHHHHHHHGGHHHHHHGGGGGHHHHHHHHHHHGHHHHHHHHHHHHHHHHHHHHHHHGHHHHHHHHHHHHHHHHHHHHFHHHHHHHHHHHHHGHHHHHHHHHHHGGGHGHHHHHFGHHGHFGHHGHHHHHHGHHHHHHHHHHHFHHHFHHHHHHHHHHHHGHHHHHHGHGHGGE
@M05620:45:000000000-G6HP7:1:1101:15490:6580 1:N:0:176
AAACCAAGCAGACACTCACCGCTCCCTCGCCACAGGCCAATAGTTTGTCCTCACTGAGTTGGCAACAAGTGGCTGCTGTGGCTGCCATTTTTCTGGTGATGGCCATCAGCTCCGAGGTCAGCTGGGGGGCTTTCTTTGTGTAAGCAACGAGGAACCTGCAAGAAGCATTTTTTAACTAAGTCCTGCTGCGTCATTCATGAGTTTTTAGCCGCCTTGCTTCTTCTCACAGCCTCTCTACTCTCATCCCAGCA
+
CCDDCDCFCFFFGGGGGGGGGGGGGGHHGGGGGHHHGGHHHHHHHHHHHHHHHHHHHHHHHHHHHHHHHHHHGHGGHHHHHHHGGHHHHHHHHHHHHHHHHHHHHHHHHHHHHGG/E/23?B3F2/BGG-:9/0CFB0F/;000:C/C-;:-;/:./../0:BFF0B000;BF.0::B000:0;0BFF0-.-.;000;0B:000;A:/00;DFA.00;0;FFFF0000:..//0::0;F:00:B00.:0.;
@M05620:45:000000000-G6HP7:1:1101:15482:6600 1:N:0:176
AAACCAAGCAGACACTCACCGCTCCCTCGCCACAGGCCAATAGTTTGTCCTCACTGAGTTGGCAACAAGTGGCTGCTGTGGCTGCCATTTTTCTGGTGATGGCCATCAGCTCCGAGGTCAGCTGGGGGGCTTTCTTTGTGTAAGCAACGAGAAACCTGAAAGAAGCATTTTTTAACTAAGTCCTGCTGAGTCATTCATGAGTTTTTAGCCGCCTTGCTTCTTCTCACAGACTCTCTACTCTCATGCCAGAA
+
BBBBBBBFBFFFGGGGGGGGGGGGGGHHGGGGGHGCGFGGHHHHHHHHHHHHHHHHHHGHHGHHHHHHHGBGFHGGHFHHGGGFFHHHHHHHHHEEHHGGHHHHHHHHHHGHHGGGGGHHFGHHF/CGFCGGGFGGGGGBFBFFGGFFBADADFFFFFBFBFFFFFFFFFFFFEFFFF/:FFFFBFFF/AFFFFFFFFFEFFFFFFEFFFFFFFDF/FFFFFFFFBFFFBFFF/FFFFFFFBBB/:BF/9/
@M05620:45:000000000-G6HP7:1:1101:15828:6613 1:N:0:176
AAACCAAGCAGACACTCACCGCTCCCTCGCCACAGGCCAATAGTTTGTCCTCACTGAGTTGGCAACAAGTGGCTGCTGTGGCTGCCATTTTTCTGGTGATGGCCATCAGCTCCGACGAGGTCAGCTGGGGGGCTTTCTTTGTGTAAGCAACGAGAAACCTGAAAGAAGCATTTTTTAACTAAGTCCTGCTGAGTCATTCATGAGTTTTTAGCCGCCTTGCTTCTTCTCACAGACTCTCTACTCTCATGCCA
+
BBCCCCDFBFFFGGGGGGGGGGGGGGHHGGGGGHHHGGHHHHHHHHHHHHHHHHHHHHHHHHHHHHHHHHHHGHGGHGHHHHHGGHHHHHHHHHHHHHHHHHHHHHH3FHHHHGGGGGGGGHGHHHHHGGGGGGGGGGGGGGGGGGFFFFFFFFFFFFFFFFFFFFFFFFFFFFHFFFFFFFFFFFHFFFFFFFFFFFFFFFFFFFFFFFFFFFFFFFFFHHFFFFFFFFFFFFFFFFFFFFFHFFFFFFF
@M05620:45:000000000-G6HP7:1:1101:21434:6618 1:N:0:176
CATCCTGACCCTGAAGTACCCCGGCTTGATTTCTGACATTAGATCGGAAGAGCACACGTCTGAACTCCAGTCACAGAAGACCATCTCGTATGCCGTCTTCTGCTTGAAAAAAAAAAAAAGACATCTTGAGTGCTTTCTTTTTGTTATCCCCGACCACCTTGACAGAAGCTTTTTTCACCTAAGTTCTATTGATGCAGTCCTGAGTTTATATCCTCTTCTATTTTTCTCACAGTCCTCCTACTCTCAAGCCA
+
CCCCCFFFFFFFGGGGGGGGGGGGGGGGHHHHHGHGHHHHFHHHHHG2FGHHHHHHHGHHHGHHHHHHHHHHHHHHHHHHHHHHHGHHGGHHHHGFGHGHHHHHGH0GGGFCEEG///<//001?F1111111>FG1<=<D1>>011>0/<-----.:.000000;///0;::0;90000///000;0000000090;/0000/CBF/////:///////9////;/:/;///:///;F/B////://9./
@M05620:45:000000000-G6HP7:1:1101:15842:6628 1:N:0:176
AAACCAAGCAGACACTCACCGCTCCCTCGCCACAGGCCAATAGTTTGTCCTCACTGAGTTGGCAACAAGTGGCTGCTGTGGCTGCCATTTTTCTGGTGATGGCCATCAGCTCCGACGAGGTCAGCTGGGGGGCTTTCTTTGTGTAAGCAACGAGAAACCTGAAAGAAGCATTTTTTAACTAAGTCCTGCTGAGTCATTCATGAGTTTTTAGCCGCCTTGCTTCTTCTCACAGACTCTCTACTCTCATGCCA
+
BCCCCCCFCFFFGGGGGGGGGGGGGGHHGGGGGHHHGGHHHHHHHHHHHHHHHHHHHHHHHHHHHHHHHHHHGHGGHHHHHHHGGHHHHHHHHHHHHHHHHHHHHHHHHHHHHGGGGGGGGHHHHHHHGGGGGGGGGGGGGGGGGGFFFFFFFFFFFFFFFFFFFFFFFFFFFFFFFFFFFFFFFFFFFFFFFFFFFFFFFFFFFFFFFFFFFFFFFFFFFFFFFFFFFFFFFFFFFFFFFFFFFFFFFFB
@M05620:45:000000000-G6HP7:1:1101:26306:6695 1:N:0:176
TACCTGTACTGGGGAAGCATTTGAATATCCCCCCATGGTGATGGGGACGGAGAACTGCTCCATAAACACAGGCAACGTGCCTAACTTTCCCGGGAAGATGAAGTCAAAGAGCGACCACAGCTCTCGGAGGTTATTTTGCATCGGTGAGCCAGACAGAATGATCCGATGAGGGGTGCGAAACTATTTGAGGAAAGGAAGCACCTTTTTATTAAATTTACCTTTTAGCAATCGCCATTCCTACCCTAAAGATC
+
CCBCCFFFFFFFGGGGGGGGGGHHHHHHHHHGGGGHHHHHGHHHHGGGGGGGGHHHHHHHHHHHHHHHHHHHGHHHGHHHHHHHHHHHHHHGGGGGGHHHGHHHHHHHHHHHGGGGGHHHHHHHHGGGGGEHGHHHHHGGHHGGGGGHHHHHHGHHHHHHHHHHHGGGGHHGGGGGGGGGGGGGGGGGGGBGGGGGGGGFFEFFFFFFFFFFFFFFFFBFFFFFFFFFFFFFFDEFFFFFFFFFFFFFFFF
@M05620:45:000000000-G6HP7:1:1101:10554:6723 1:N:0:176
ATCTCTATCTCCTAAAAACCTGTTTAGATTTGGAGATAGACCTTCAGGTTTTTCATCATTTTCTGCATGAATTATACATTGACCACGTTCCAGCGTGGTCAGTTTGCAGCATTCTGTTATTTTGTTTGACAGAGTGTCTTGTTGAGAACATATGTAGGACATGATTTTTTCCTGCAACAGGGAAAATAAAGTATAAGTTTTAAAGATTTATTCTTTAATAAAGGATCTCAAAGCCAGCTTTAGAAAAAGGA
+
BCCCCFFFFFFFGGGGGGGGGGHHHHHHHHHHHHHHHHHHHHHHHHHHHHHGGHHHHHHHHHHIIHHHHHHHHHHHHHHHHHHHHHGHHHHHHHGGGGHHHHHHHHHHHHHHHHHHHHHHHHHHHHHHHHHHHHHHHHHHHHHHHHHHHHHHHHHHHHHHHHHHHHHHHGHHHHHGGHHHHGGHHHGHFGHHHHHHHHHHHHHHHGHHHHHHHHHHHHHFGFHHGHGHHHHHHFHHHGHHHHHGHCHHGFG
@M05620:45:000000000-G6HP7:1:1101:14453:6725 1:N:0:176
AGATTACTGCAACAGTTCCCCCTGGACCTGGAAAAGTTTCTTGCCTGGCTTACAGAAGCTGAAACAACTGCCAATGTCCTACAGGATGCTACCCGTAAGGAAAGGCTCCTAGAAGACTCCAAGGGAGTAAAAGAGCTGATGAAACAATGGCAAGTAAGTCAGGCATTTCCGCTTTAGCACTCTTGTGGATCCAATTGAACAATTCTCAGCATTTGTACTTGTAACTGACAAGCCAGGGACAAAACAAAGAT
+
BBBBBFFFFFFFGGGGGGGGGGGEHHHHHFHGHHHHGHHHHHHHHHHHHHHHHHHFHHFHHGHHHHHHHHHHHHHHGHHHDGHHHHHHHHFHFHGGCEHGHGFHHHHHGHHGHHHGHHHHGHHGE?EEHHHHHGHHHGFHHFFHHHHHHHHHHGHGFHFFGHHHHHHHGHGGGGGHHHGHHHHHHFGGHHHHHGHHHFDCFHHGHHHFGHFHHHHHHFHHHFFFHHGFHHHHHGGGGGGGEGFFGGGGGGC
@M05620:45:000000000-G6HP7:1:1101:10552:6753 1:N:0:176
ATCTCTATCTCCTAAAAACCTGTTTAGATTTGGAGATAGACCTTCAGGTTTTTCATCATTTTCTGCATGAATTATACATTGACCACGTTCCAGCGTGGTCAGTTTGCAGCATTCTGTTATTTTGTTTGACAGAGTGTCTTGTTGAGAACATATGTAGGACATGATTTTTTCCTGCAACAGGGAAAATAAAGTATAAGTTTTAAAGATTTATTCTTTAATAAAGGATCTCAAAGCCAGCTTTAGAAAAAGGA
+
BBBBBFFFFFFFGGFGGGGGGGHHHGFGGHHHGHFGGGHHGHHHHHHHHHHGGHHHHGHHHHHHHHHHHHHHHHHHHHHHHFHHHHGHHHHHHHGEGGHHHGHHHHHGHHHHHHHHHHHHHHHHHHHHHHHHFHGHHHHHHHHHHHHHHHHHHHHHHHHHGHHHHHHHHGHHHHHHHHHHHGGHHFGHGHHHHHGHHFGHHHFHGHHHHHHHHHHHHHHHHHFHHHHHHGHHHHHHHGHHHHHGHHHHGGH
@M05620:45:000000000-G6HP7:1:1101:10500:6769 1:N:0:176
AAACCAAGCAGACATGAGGTCAGCTAGATCGGAAGAGCACACGTCTGAACTCCAGTCACAGAAGACCATCTCGTATGCCGTCTTCTGCTTGAAAAAAAAAAATAAACCAACAACTTATCATTTGTTTTCCCTCTTTTCTTTTTTTTCCCCTATTTCTAACCTTCTTTTTTCCTTCCCCCATTCCCGTCCGTTCTCCTCTTTCTCCTTTTCTGCTTTCCTCCCTACTCTCCCCTCCCTCTATCTACCCCTTC
+
CBBCCACFCFFFGGGGGGGFGFHHHHHHHHHGGGGHHHHHHHGHHHGHGHHHHHHHHHHHHHHHHHHHGCHHGEEHHHHGGGHGHHHFHHHFFHGGEGEGEE033?32//////232?@22222>@@22<<2@2<11?<G11?/-->11</.<000000<.=<<0DGB0-CG:00//:;-/00;9.;.:-.;9AFF0/0990009099:0///;BFB:BBB?F/;:F9B/;AB.;./9////9///.::FB
@M05620:45:000000000-G6HP7:1:1101:8266:6772 1:N:0:176
AGATTACTGCAACAGTTCCCCCTGGACCTGGAAAAGTTTCTTGCCTGGCTTACAGAAGCTGAAACAACTGCCAATGTCCTACAGGATGCTACCCGTAAGGAAAGGCTCCTAGAAGACTCCAAGGGAGTAAAAGAGCTGATGAAACAATGGCAAGTAAGTCAGGCATTTCCGCTTTAGCACTCTTGTGGATCCAATTGAACAATTCTCAGCATTTGTACTTGTAACTGACAAGCCAGGGACAAAACAAAGAT
+
CCCCCFFFFFFFGGGGGGGGGGGGHHHHHHHHHHHHHHHHHHHHHHHHHHHHHHHHHHHHHHHHHHHHHHHHHHHHHHHHHHHHHHHHHHHHHHGGGGHHHHGHHHHHGHHHHHHGHHHHHGHGGGGGHHHHHGHHHHFHHFDHHHHHHHHHHGHHHHHHHHHHHHHHHHGGGGGHGHHHHHHHHFHGHHHHHHHHHDHHHHHHHHHHHHGHHHHHHHHGHGHGHHHBGHHHHGGGGGGGGFGGGGGGGGG
@M05620:45:000000000-G6HP7:1:1101:23410:6793 1:N:0:176
ATCTCTATCTCCTAAAAACCTGTTTAGATTTGGAGATAGACCTTCAGGTTTTTCATCATTTTCTGCATGAATTATACATTGACCACGTTCCAGCGTGGTCAGTTTGCAGCATTCTGTTATTTTGTTTGACAGAGTGTCTTGTTGAGAACATATGTAGGACATGATTTTTTCCTGCAACAGGGAAAATAAAGTATAAGTTTTAAAGATTTATTCTTTAATAAAGGATCTCAAAGCCAGCTTTAGAAAAAGGA
+
CCCCCFFFFFFFGGGGGGGGGGHHHHHHHHHHHHHHHHHHHHHHHHHHHHHGGHHHHHHHHHHHHHHHHHHHHHHHHHHHHHHHHHGHHHHHHHGGGGHHHHHHHHHHHHHHHHHHHHHHHHHHHHHHHHHHHHHHHHHHHHHHHHHHHHHHHHHHHHHHHHHHHHHHHGHHHHHHHHHHHGGHHHGHHHHHHHHHHHHHHHHHHHHHHHHHHHHHHHHHHGHHHHHHHHHHHHHGHGHHHHGHHHGHGGH
@M05620:45:000000000-G6HP7:1:1101:12394:6811 1:N:0:176
ATCTCTATCTCCTAAAAACCTGTTTAGATTTGGAGATAGACCTTCAGGTTTTTCATCATTTTCTGCATGAATTATACATTGACCACGTTCCAGCGTGGTCAGTTTGCAGCATTCTGTTATTTTGTTTGACAGAGTGTCTTGTTGAGAACATATGTAGGACATGATTTTTTCCTGCAACAGGGAAAATAAAGTATAAGTTTTAAAGATTTATTCTTTAATAAAGGATCTCAAAGCCAGCTTTAGAAAAAGGA
+
CCCCCFFFFFFFGGGGGGGGGGHHGHHHHHHHHHHHHHHHHHHHHHHHHHHGGHHHHHHHHHHHHHHHHHHHHHHHHHHHHGHHHHGHHHHHHHGFGGHHFHGHHHHHHHHHHHHHHHHHHHHHHHHHGHHHHHHHHHHHHHHHHHHHHGHHHHHFHHHHGHHHHHHHHGHHHHHHHHGHHGGHHGHHGHHGHHHHHFGHHHGHHHHHHHHHHHHHHHHHHHHHHHHHHGGHHHHHGGHHHHHHHHHGGGH
@M05620:45:000000000-G6HP7:1:1101:12376:6821 1:N:0:176
ATCTCTATCTCCTAAAAACCTGTTTAGATTTGGAGATAGACCTTCAGGTTTTTCATCATTTTCTGCATGAATTATACATTGACCACGTTCCAGCGTGGTCAGTTTGCAGCATTCTGTTATTTTGTTTGACAGAGTGTCTTGTTGAGAACATATGTAGGACATGATTTTTTCCTGCAACAGGGAAAATAAAGTATAAGTTTTAAAGATTTATTCTTTAATAAAGGATCTCAAAGCCAGCTTTAGAAAAAGGA
+
CCDDDFFFFFFFGGGGGGGGGGHHHHHHHHHHHHHHHHHHHHHHHHHHHHHGGHHHHHHHIIIIIHHHHHHHHHHGHHHHHHHHHHGHHHHHHHGGGGHHHHHHHHHHHHHHHHHHHHHHHHHHGHHHHHGHHHHHHHHHHHHHHHHHHHHHHHHHHHHHHHHHHHHHHGHHHHHHHHHHHGGGHHHHHHHHHHHHHHHHHHHHHHHHHHHHHHHHHHHHHHHHHHGHHGGHHHHHHGHHHHHGHGHHGGG
@M05620:45:000000000-G6HP7:1:1101:14486:6823 1:N:0:176
ATCTCTATCTCCTAAAAACCTGTTTAGATTTGGAGATAGACCTTCAGGTTTTTCATCATTTTCTGCATGAATTATACATTGACCACGTTCCAGCGTGGTCAGTTTGCAGCATTCTGTTATTTTGTTTGACAGAGTGTCTTGTTGAGAACATATGTAGGACATGATTTTTTCCTGCAACAGGGAAAATAAAGTATAAGTTTTAAAGATTTATTCTTTAATAAAGGATCTCAAAGCCAGCTTTAGAAAAAGGA
+
CCDCDFFFFFFFGGGGGGGGGGHHHHHHHHHHHHHHHHHHHHHHHHHHHHHGGHHHHHHHHHHIHHHHHHHHHHHHHHHHHHHHHHGHHHHHHHGGGGHHHHHHHHHHHHHHHHHHHHHHHHHHHHHHHHHHHHHHHHHHHHHHHHHHHHHHHHHHHHHHHHHHHHHHHGHHHHHHGHHHHGGHHHHHHHHHHHHHHHHHHHHHHHHHHHHHHHHHHHHHHHGHHHHHHHHHHHHHHGHHHHGHHHHHEFH
@M05620:45:000000000-G6HP7:1:1101:22470:6836 1:N:0:176
ATCTCTATCTCCTAAAAACCTGTTTAGATTTGGAGATAGACCTTCAGGTTTTTCATCATTTTCTGCATGAATTATACATTGACCACGTTCCAGCGTGGTCAGTTTGCAGCATTCTGTTATTTTGTTTGACAGAGTGTCTTGTTGAGAACATATGTAGGACATGATTTTTTCCTGCAACAGGGAAAATAAAGTATAAGTTTTAAAGATTTATTCTTTAATAAAGGATCTCAAAGCCAGCTTTAGAAAAAGGA
+
BBBBBFFFFFFFGGEGFGGGGGHHHFFGHHHFHFHHH5GFHHHHHHHGHGHGGHHHHHHHHHHHHHHHHHHHHHHHHHGHHEHHBGGHHHHHFHFGFCHHHGHHHHHHHHHHHHHHHHHHHHHHHGHHHHHFFGGHHHHHHHHHHHHFHHHGGHHHGGFHHGGBGHHHHGHHHHHEBHHHHGGHA<FFGGHHGHEGFGHHHGHGDHGHHHHHHHHHHGHHGHGEHHHHHHHHHHHB.CHHHFFHFFHHFGH
@M05620:45:000000000-G6HP7:1:1101:14477:6841 1:N:0:176
ATCTCTATCTCCTAAAAACCTGTTTAGATTTGGAGATAGACCTTCAGGTTTTTCATCATTTTCTGCATGAATTATACATTGACCACGTTCCAGCGTGGTCAGTTTGCAGCATTCTGTTATTTTGTTTGACAGAGTGTCTTGTTGAGAACATATGTAGGACATGATTTTTTCCTGCAACAGGGAAAATAAAGTATAAGTTTTAAAGATTTATTCTTTAATAAAGGATCTCAAAGCCAGCTTTAGAAAAAGGA
+
CDCDCFFFFFFFGGGGGGGGGGHHHHHHHHHHHHHHHHHHHHHHHHHHHHHGGHHHHHHHHHHIIHHHHHHHHHHHHHHHHHHHHHGHHHHHHHGFGGHHGHHHHHHHHHHHHHHHHHHHHHHHHHHHHHGHHHGHHHHHHHHHHHHHHHHHHHHHHHHHHHHHHHHHHGHHHHHHHHHHHGGHHHHHHHHHHHHGHHHHHHHHHHHHHHHHHHHHHGHHHGHHHHHHHGHHHHHHHGGHHHHGGGHGGGH
@M05620:45:000000000-G6HP7:1:1101:22465:6860 1:N:0:176
ATCTCTATCTCCTAAAAACCTGTTTAGATTTGGAGATAGACCTTCAGGTTTTTCATCATTTTCTGCATGAATTATACATTGACCACGTTCCAGCGTGGTCAGTTTGCAGCATTCTGTTATTTTGTTTGACAGAGTGTCTTGTTGAGAACATATGTAGGACATGATTTTTTCCTGCAACAGGGAAAATAAAGTATAAGTTTTAAAGATTTATTCTTTAATAAAGGATCTCAAAGCCAGCTTTAGAAAAAGGA
+
CCCCCFFFFFFFGGGGGGGGGGHHHHHHFHHHHHHHHHHHHHHHHHHHHHHGGHHHHHHHHHHHHHHHHHHHHHHHHHHHHGHHHHGHHHHHHHGFGGHHHHHHHHHHHHHHHHHHHHHHHHHHHHHHHHHHHHHHHHHHHHHHHHHHHHHHHHHHHHHHHHHHHHHHHGHHHHHHHHHHHGGHHHHHHHHHHHHHHFGHHHHHHHHHHHHHHHHHHHHHHHHHHHHHHGHHHHHHHGHHHHHHHHHHGGH
@M05620:45:000000000-G6HP7:1:1101:15195:6879 1:N:0:176
ATCTCTATCTCCTAAAAACCTGTTTAGATTTGGAGATAGACCTTCAGGTTTTTCATCATTTTCTGCATGAATTATACATTGACCACGTTCCAGCGTGGTCAGTTTGCAGCATTCTGTTATTTTGTTTGACAGAGTGTCTTGTTGAGAACATATGTAGGACATGATTTTTTCCTGCAACAGGGAAAATAAAGTATAAGTTTTAAAGATTTATTCTTTAATAAAGGATCTCAAAGCCAGCTTTAGAAAAAGGA
+
3ABBBFFFFFFFGGGGGFGGGGHHHFHHHHHHHHHHHCFEGHHHHHHFHHHGGHBGHHHHHHHHFHHHHHHHHHHHHHHHHFGHGH1GGHHHHHGEFGHHGHHHHHHHHHHHHHHFHHHHHHHHHHHHHHHHHHHHHHHHHHHHDGHDGGHHHHHHHHDHHHCHHHHHHGHHHHHHGHHHEFGAG0?<GFGHHHBDGGHHHFHDGGGHHHHHHHHHHFGHDGBHHHHHHHHHHHHHHGHHHGHBBGHAFGC
@M05620:45:000000000-G6HP7:1:1101:15215:6886 1:N:0:176
ATCTCTATCTCCTAAAAACCTGTTTAGATTTGGAGATAGACCTTCAGGTTTTTCATCATTTTCTGCATGAATTATACATTGACCACGTTCCAGCGTGGTCAGTTTGCAGCATTCTGTTATTTTGTTTGACAGAGTGTCTTGTTGAGAACATATGTAGGACATGATTTTTTCCTGCAACAGGGAAAATAAAGTATAAGTTTTAAAGATTTATTCTTTAATAAAGGATCTCAAAGCCAGCTTTAGAAAAAGGA
+
BCCCCFFFFFFFGGGGGGGGGGHHHHHHHHHHHGHHHHHHHHHHHHGHHHHGGHHHHIHIHHIHIHHHHHHHHHHHHHHHHHHHHHGHHHHHHHGGGGHHHHHHHHHHHHHHHHHHHHHHHHHHGHHHHHGHHHHHHHHHHHHHHHHHHHHHHHHHHHHHHHHHHHHHHGHHHHHHHHHHHGGGHHHHGHHFGHHGHFGHHHHHHHHHHHHHHHHHHHHHHHGHHHHHHHHHHHHHHGHHHHHHGHHHGGH
@M05620:45:000000000-G6HP7:1:1101:15198:6901 1:N:0:176
ATCTCTATCTCCTAAAAACCTGTTTAGATTTGGAGATAGACCTTCAGGTTTTTCATCATTTTCTGCATGAATTATACATTGACCACGTTCCAGCGTGGTCAGTTTGCAGCATTCTGTTATTTTGTTTGACAGAGTGTCTTGTTGAGAACATATGTAGGACATGATTTTTTCCTGCAACAGGGAAAATAAAGTATAAGTTTTAAAGATTTATTCTTTAATAAAGGATCTCAAAGCCAGCTTTAGAAAAAGGA
+
CDDDDFFFFFFFGGGGGGGGGGHHHHHHHHHHHHHHHHHHHHHHHHHHHHHGGHHHHHIHHHHIIHHHHHHHHHHHHHHHHHHHHHGHHHHHHHGGGGHHHHHHHHHHHHHHHHHHHHHHHHHHHHHHHHHHHHHHHHHHHHHHHHHHHHHHHHHHHHHHHHHHHHHHHGHHHHHHHHHHHGGHHHHHHHHHHHHHHHHHHGHHHHHHHHHHHHHHHHHHHHHHHHHHHHHHHHHHHGHHHHHHHHGHGGH
@M05620:45:000000000-G6HP7:1:1101:24250:6917 1:N:0:176
TACCTGTACTGGGGAAGCATTTGAATATCCCCCCATGGTGATGGGGATGGAGAACTGCTCCATAAACACAGGCAACGTGCCTAACTTTCCCGGGAAGATGAAGTCAAAGAGCGACCACAGCTCTTCGGAGGTTATTTTGCATCGGTGAGCCAGACAGAATGATCCGATGAGGGGTGCGAAACTATTTGAGGAAAGGAAGCACCTTTTTATTAAATTTACCTTTTAGCAATCGCCATTCCTACCCTAAAGAT
+
BBBBBFFFFFFFGGGGGGGGGGHGGHHHHHHGGGGHHHHHHHHHHGGGGGHHHHHHHHHHHHHHHHHHHHHHGHHHGHHHHHHFHHHHHHHGGGEGGHHHHHHHHHHHHHHHGGGGGHHHHHHHHHHGGGGCGHHHHGHGGHHGGGGFGFHHHHGHHHHHHHHHGHDGGHGHGGEFGGEGGGGGGGGGGGGBFGGGFFGGGGGGGGGGGGGFFFFFFFFFFFFFFFFFFFFFEFFFFFFFFFFFFFFFFFF
@M05620:45:000000000-G6HP7:1:1101:18553:6952 1:N:0:176
AAACCAAGCAGACACTCACCGCTCCCTCGCCACAGGCCAATAGTTTGTCCTCACTGAGTTGGCAACAAGTGGCTGCTGTGGCTGCCATTTTTCTGGTGATGGCCATCAGCTCCGACGAGGTCAGCTGGGGGGCTTTCTTTGTGTAAGCAACGAGAAACCTGAAAGAAGCATTTTTTAACTAAGTCCTGCTGAGTCATTCATGAGTTTTTAGCCGCCTTGCTTCTTCTCACAGACTCTCTACTCTCATGCCA
+
DDDDDCDFCFFFGGGGGGGGGGGGGGHHGGGGGHHHGGHHHHHHHHHHHHHHHHHHHHHHHHHHHHHHHHHHGHGGHHHHHHHGGHHHHHHHHHHHHHHHHHHHHHHHHHHHHGGGGGGGGHHHHHHHGGGGGGGGGGGGGGGGGGFFFFFFFFFFFFFFFFFFFFFFFFFFFFHFFFHFFFFFFFFFFFFFFFFFFFFFFFFFFFFFFFFFFFFFFFFFHHHFFFFFFFFFFFFFFFFHHFFHFFFFFFF
@M05620:45:000000000-G6HP7:1:1101:18541:6966 1:N:0:176
AAACCAAGCAGACACTCACCGCTCCCTCGCCACAGGCCAATAGTTTGTCCTCACTGAGTTGGCAACAAGTGGCTGCTGTGGCTGCCATTTTTCTGGTGATGGCCATCAGCTCCGACGAGGTCAGCTGGGGGGCTTTCTTTGTGTAAGCAACGAGAAACCTGAAAGAAGCATTTTTTAACTAAGTCCTGCTGAGTCATTCATGAGTTTTTAGCCGCCTTGCTTCTTCTCACAGACTCTCTACTCTCATGCCA
+
BBABBBAFBFFFGGGGGGGG?GEGGGHHGGFFGHGHGGGHHHHHHHHHHHHHHHHHGHHGHHHHHHHHHHHHGHGGHHEGHHHFGHHHHHHHHHHHHHFHHHHHGHHHHHHHHGGGGEGGGHFHHHHGGCGGGGGGGGGGGGGGGGFFFFFFFFFFFFFFFFFFFFFFFFFFFFFFFFFFFFFFFFFFFFFFFFFFFFFFFFFFFFFFFFBFF.@FFDFFFFFFFFFFFFFFFFFFFFFFFFFFFFFFFF/
@M05620:45:000000000-G6HP7:1:1101:4708:7023 1:N:0:176
CATCCTGACCCTAAGTACCCCGGCTTGATTTCTGACATTAGATCGGAAGAGCACACGTCTGAACTCCAGTCACAGAAGACCATATCGTATGCCGTCTTCTGCTTGAAAAAAAAAACCAGTGCTGCTGCCCGAGGCCCCCCTGCCCCCCCAGGCCAACAGAGAGAAGATGACTCAGGTGAGGCTCGGCCGACGCCCGCGCTCCTCCCGTCCTTTCCCCAGTCATTTTCTGCCCGGCTTTCTTTCTGCCTTTT
+
AAAAAFFFFFFFCGFABFGGGGC0EAECDFG2E2GDGGHFFF2DF?/AEECHCGGGEFCEFGH1G1GEGFHHHHFHHFHF0FH12@>>0>FG1E>>BC2FGHBDB01B10>@<BB</?FDHHGHHH<1@CC/<AGF?--<C..<..-@-::CA;...CGFGBB:9F/;FFFFC0BFFF0:?9;A??EB;??@;@=>-99@--/99EAEF--/9/9B9-9;B//;B///B9/9-9@@@//;BBBBB///;F/
@M05620:45:000000000-G6HP7:1:1101:11558:7040 1:N:0:176
ATCTCTATCTCCTAAAAACCTGTTTAGATTTGGAGATAGACCTTCAGGTTTTTCATCATTTTCTGCATGAATTATACATTGACCACGTTCCAGCGTGGTCAGTTTGCAGCATTCTGTTATTTTGTTTGACAGAGTGTCTTGTTGAGAACATATGTAGGCCATGATTTTTTCCTGCAACAGGGAAAATAAAGTATAAGTTTTAAAGATTTATTCTTTAATAAAGGATCTCAAAGCCAGCTTTAGAAAAAGAA
+
AAAAAF3FFFFFFDAG11AEGGHHFDGGHFGGBGFHG1FB1GHHFHHEGEHGCFEGHBGHGHHFBGHF2FFHHGHHHFHHHHGGHGCEGHGB@FEEEGHFEGDFHFHFFHF@FFHHHFFHHF2GGHHFDGHHBGHGG2FHHHHGFGFGHEFFGFHHHE1BFC11BDFGBC0FHFBB<C0F//?</0?D?1??GFFHHDD1FFGHFGHHGHHHGHGGF<=<00=</DBFHF0D0/:/=CHGHHH000/;:C.
@M05620:45:000000000-G6HP7:1:1101:11554:7063 1:N:0:176
ATCTCTATCTCCTAAAAACCTGTTTAGATTTGGAGATAGACCTTCAGGTTTTTCATCATTTTCTGCATGAATTATACATTGACCACGTTCCAGCGTGGTCAGTTTGCAGCATTCTGTTATTTTGTTTGACAGAGTGTCTTGTTGAGAACATATGTAGGACATGATTTTTTCCTGCAACAGGGAAAATAAAGTATAAGTTTTAAAGATTTATTCTTTAATAAAGGATCTCAAAGCCAGCTTTAGAAAAAGAA
+
BCCCDFFFFFFFGGGGGGGGGGHHHHHHHHHHHHHHHHHHHHHHHHHHHHHGGHHHHIHHHHIHHHHHHHHHHHHHHHHHHHHHHHGHHHHHHHGGGGHHHHHHHHHHHHHHHHHHHHHHHHHHHHHHHHHHHHHHHHHHHHHHHHHHGHHHHHHHHHHHHHHHHHHHHGHHHHHHHHHHHGGHHHHHHHHHHHHHHHHHHHHHHHHHHHHHHHHHHHHHHHGHHHGHHGHHHHHHHGHHHHHHHHHHGGH
@M05620:45:000000000-G6HP7:1:1101:20076:7070 1:N:0:176
ATCTCTATCTCCGAAAAAGGAAGAAAGGGGAGGGAAGATCGGAAGAGCACACGTCTGAACTCCAGTCACAGAAGACCATCTCGTATGCCGTCTTCTGCTTGAAAAAAAAAAAAAAAAAAAAAAAGAAAACCAATAGGTAGGTTAAGCGGACGAAAAGCGAAGTAACTGAGATCAAAGTTAGAATAAGAGCGAGGCGTTAAGATCAAGTAACGGGCTACGTGCTCTGGGTAAATGCTATGACAATGTTGGTC
+
BCCCCFFFFFFFGGGGGGFGGGHGFGHHGGGGGGGHGHHHHGGGGHHHHHHHGHHHGHHHHHHHHHHHHHHHHHHHHHHGHHHGGHHHHGGGHGHHHHHHHHHHHHGGGGG/>//--<<--:A9...///.../909000.000000-------;-/..;--.////////////;/////////:///.------9-.9///////9///;-.--...9...////.;//://///9/9/////://../
@M05620:45:000000000-G6HP7:1:1101:14160:7080 1:N:0:176
AAACCAAGCAGACACTCACCGCTCCCTCGCCACAGGCCAATAGTTTGTCCTCACTGAGTTGGCAACAAGTGGCTGCTGTGGCTGCCATTTTTCTGGTGATGGCCATCAGCTCCGAGGTCAGCTGGGGGGCTTTCTTTGTGTAAGCAACGAGAAACCTGAAAGAAGCATTTTTTAACTAAGTCCTGCTGAGTCATTCATGAGTTTTTAGCCGCCTTGCTTCTTCTCACAGACTCTCTACTCTCATGCCAGAA
+
CCCCCBBFCFFFGGGGGGGGGGGGGGHHGGGGGHHHGGHHHHHHHHHHHHHHHHHHHHGHHHHHHHHHHFHHGHGGHHHHHHHGGHHHHHHHGHHHHHFHHHHHHHHHHHHHHGGGGFHEHHHHCEDGGGGGGGGGGGFGGFGGGGGGGGFFFFFFFFFFFFFFFFFFFFFFFFFFFFFFFFFFFFFFEFFFFFFFFFFFFFFFFFFFFFFFFFFFFFFFFFFFFFFFFFFFFFFFFFFFFFFFBFFFBFF
@M05620:45:000000000-G6HP7:1:1101:7566:7096 1:N:0:176
CATCCTGACCCTGAAGTACCCGGCTTGATTTCTGACATTAGATCGGAAGAGCACACGTCTGAACTCCAGTCACAGAAGACCATCTCGTATGCCGTCTTCTGCTTGAAAAAAAAAAAAAAAACAAAAAACACTCGTGATTCGATTAGACCAATAGATGTAATTAAAAGCCGAATGCATCAATTCAAATATATATCAAACTGTGGCTATGTAGTAGCTAAGAAGTTTGACCACAAAGCATTTATTATAACTTT
+
DDDDDFFFFFFFGGGGGGGGGGGGGGGHHHHHHHHHGHHHHHHHHGGGGHHHHHHHGHHHGHHHHHHHHHHHHHHHHHHHHHHFHHHGGHHHHGGGHGHHHHHHHHHHGHGGGGG>>/</-<..00.-<..0/.<.//==.000.0000/.000<00:0000:0000.:---.000000000000099000000000;0000/.90000000000000000/00000000....//000000000000000
@M05620:45:000000000-G6HP7:1:1101:23741:7111 1:N:0:176
AAACCAAGCAGACACTCACCGCTCCCTCGCCACAGGCCAATAGTTTGTCCTCACTGAGTTGGCAACAAGTGGCTGCTGTGGCTGCCATTTTTCTGGTGATGGCCATCAGCTCCGAGGTCAGCTGGGGGGCTTTCTTTGTGTAAGCAACGAGAAACCTGAAAGAAGCATTTTTTAACTAAGTCCTGCTGAGTCATTCATGAGTTTTTAGCCGCCTTGCTTCTTCTCACAGACTCTCTACTCTCATGCCAGAA
+
CCCCCCBFCFFFGGGGGGGGGGGGGGGHGGGGGHHHGGHGGFHFGHHHHGHHHHHHHHFHHGHHHHHHHHHHGHGGHGFGFHHGGHHHHHHHHHHHHHHHHHHHHHHHHHHHHGGGGGHHHHHHGGGGGGGGGGGGGGFGGGGGGGGGGEFFFFFFFFFFFFFFFFFFFFFFFFFFFBFFFFFFFFFFEFFFFFFFFFFFFBFFFFFFFFFFFFFFFFFFFFFFFFFFFFFFFFFFFFFFFFFFBFFFFFF
@M05620:45:000000000-G6HP7:1:1101:17538:7182 1:N:0:176
CATCCTGACCCTGAAGTACCCCGGCTTGATTTCTGACATTAGATCGGAAGAGCACACGTCTGAACTCCAGTCACAGAAGACCATCTCGTATGCCGTCTTCTGCTTGAAAAAAAAAAAACAAACTCAATCGTTCTATCACCTCAGCACTCCCTCTCAAACACTCATACAAATGAAGCCCCTCTCTCGTCTCCACTTCTACCCCCCTCTGATACCGTTCCCTTTTATCACTCTCCATTACGACCTTAGCCATC
+
BCCCCFFFFFFFGGGGGGGGGGGGGGGGHHHHHHHHHHGHHHHHHHGGGGHHHHHHHGHHHGHHHHHHHHHHHHHHHHHHHHHHHHHHGGHHGHGGGGGHHHHHHHHHGHHGEECC/<///0/111111/?/0/111110101<<1010/.////0<00..0</0000000000;0..:.://00..../00/000009099---.:000000;.9//00000090990000/000;9...-.00000099
@M05620:45:000000000-G6HP7:1:1101:16820:7187 1:N:0:176
CATCCTGACCCTGAAGTACCCCGGCTTGATTTCTGACATTAGATCGGAAGAGCACACGTCTGAACTCCAGTCACAGAAGACCATCTCGTATGCCGTCTTCTGCTTGAAAAAAAAAAAAAAAAAAAAAATAAAAAAATACAACAAAACTCGCTACATTAGAATACCACTAGTAACAAGAACTACGAATCAACACCACCCACCAACGGAAAGCTGATACACAAGTAAACTTAAACAGACAACCAGGACCACTC
+
CBCDDFFFFFFFGGGGGGGGGGGGGGGGHHHHHHHHHHHHHHGHHHGGGGHHHHHHHGHHHGHHHHHHHHHHHHHHHHHHHHHHFHHHGGHHHHGFGHGHHHHHHHHHFHHEEEFB>>///<------.0;00:--.0000:A...:00.-..-00000000000000/0000::0//:;000.;...00/:....9:......9-..-./000:0:000..0000000:0:00//.//..9.......0;
@M05620:45:000000000-G6HP7:1:1101:7724:7221 1:N:0:176
ATCTCTATCTCCTAAAAACCTGTTTAGATTTGGAGATAGACCTTCAGGTTTTTCATCATTTTCTGCATGAATTATACATTGACCACGTTCCAGCGTGGTCAGTTTGCAGCATTCTGTTATTTTGTTTGACAGAGTGTCTTGTTGAGAACATATGTAGGACATGATTTTTTCCTGCAACAGGGAAAATAAAGTATAAGTTTTAAAGATTTATTCTTTAATAAAGGATCTCAAAGCCAGCTTTAGAAAAAGGA
+
AABABFFFFFFFGGGGGFGGGGGGHFGGFFEFG4BCGFHHHFHHHHHGHHGGGHDGGFHGFHHHHHHFHHHHFHHHHFHHHFHFCGAHHHHHHGGGGGHGHHHHHGFHHFHHHHFGGGHHHHGHCGHHGFFHHHHHHHHHHGHHFGHHHFHHHFFFHGEGGGFFHGHHHGHHHHGCFHHHFGGFHGGHGFGGHHHHHHHFFGFGGFHFHHFGHHHHHFGGFDHHHGFHDGHHFGFFGGHHGCB0CGHHGGG
@M05620:45:000000000-G6HP7:1:1101:7743:7235 1:N:0:176
ATCTCTATCTCCTAAAAACCTGTTTAGATTTGGAGATAGACCTTCAGGTTTTTCATCATTTTCTGCATGAATTATACATTGACCACGTTCCAGCGTGGTCAGTTTGCAGCATTCTGTTATTTTGTTTGACAGAGTGTCTTGTTGAGAACATATGTAGGACATGATTTTTTCCTGCAACAGGGAAAATAAAGTATAAGTTTTAAAGATTTATTCTTTAATAAAGGATCTCAAAGCCAGCTTTAGAAAAAGGA
+
BCCCCFFFFFFFGGGGGGGGGGHHHHHHHHHHHFHHHHHHHHHHHFGHHHHGGHHHHIHHHIHHHHHHHFHHHHHHHHHHHHHHHHGHHHHHHHGGGGHHHHHHHGHGHHHHHHHHHHHHHHHHHHHHHHHHHHGHHHHHHHHHHHHHHHHHHHHHHHHHHHHHGHHHHGHHHHHHHHHHHGGHHHHHGGHHHHHHHGGHHHGHHHHHHHHHHHHHHHHHFHHEHHHHHGHHHHHHHGHHHHEHHGHHDGH
@M05620:45:000000000-G6HP7:1:1101:15584:7245 1:N:0:176
AGATTACTGCAACAGTTCCCCCTGGACCTGGAAAAGTTTCTTGCCTGGCTTACAGAAGCTGAAACAACTGCCAATGTCCTACAGGATGCTACCCGTAAGGAAAGGCTCCTAGAAGACTCCAAGGGAGTAAAAGAGCTGATGAAACAATGGCAAGTAAGTCAGGCATTTCCGCTTTAGCACTCTTGTGGATCCAATTGAACAATTCTCAGCATTTGTACTTGTAACTGACAAGCCAGGGACAAAACAAAGAT
+
AABBBFFFFF@FGGGGGGGGGGGGHHHHHHHHHHHHHHHHHHHHHHHHHHHHHHHHHHHHHHHHHHHHHHHHHHHHHHHHHHHHHHHHHHHHHHGGGGGGHH3GHHHHGHHHHHHHHHHHHHHGE?EFHHHHHGHHHHGHHHHHHHHHHHHHHGHHHHHHGHHHHHHHHHGGGGGHHHHHHHHHHGHGHHHHHBGGHDGHHHHHHHHHHHHHHHHHHGHHHHHHHHHHHHHHHGGGGGGGGGGGGGGGFGG
@M05620:45:000000000-G6HP7:1:1101:15576:7262 1:N:0:176
AGATTACTGCAACAGTTCCCCCTGGACCTGGAAAAGTTTCTTGCCTGGCTTACAGAAGCTGAAACAACTGCCAATGTCCTACAGGATGCTACCCGTAAGGAAAGGCTCCTAGAAGACTCCAAGGGAGTAAAAGAGCTGATGAAACAATGGCAAGTAAGTCAGGCATTTCCGCTTTAGCACTCTTGTGGATCCAATTGAACAATTCTCAGCATTTGTACTTGTAACTGACAAGCCAGGGACAAAACAAAGAT
+
?AAAAFFFFF1DGG1BGGGGGGGGHHHHHHFHHHHHHHHHHHHHHHHHHHHHHHGGHHHHHGHGHHGHHHHHFHHGHHHHHHHFHGHHHHHHHHGEE/FFFCBFHHHHGHHHFHHEHHHHHEHGEEGGHGHHHGHHHHFFGHHHHHHHHGHFBFH>FGGHHHHHHHHHHHGGGGGHDGHHHHHHHDGFBHHHF0GHFGDFHFHHHHFD0BGHHFHHGFHHHFHFHHG0;CGCGGBFEB.EEFC9FGG?BF;
@M05620:45:000000000-G6HP7:1:1101:19650:7282 1:N:0:176
AGATTACTGCAACAGTTCCCCCTGGACCTGGAAAAGTTTCTTGCCTGGCTTACAGAAGCTGAAACAACTGCCAATGTCCTACAGGATGCTACCCGTAAGGAAAGGCTCCTAGAAGACTCCAAGGGAGTAAAAGAGCTGATGAAACAATGGCAAGTAAGTCAGGCATTTCCGCTTTAGCACTCTTGTGGATCCAATTGAACAATTCTCAGCATTTGTACTTGTAACTGACAAGCCAGGGACAAAACAAAGAT
+
BBBCCFFFFFFFGGGGGGGGGGGGHHHHHHHHHHHHGHHHHHHHHHHHHHHHHHHHHHHHHHHHHHHHHHHHHHHHHHHHHHHHHHHHHHHHHHGGGGHHHHHHHHHHGHHHHHHHHHHHHHHGGEGGHHHHHGHHHHH2FHHHHHHHHHHHHGHHHHHHHHHHHHHHHHGGGGGHHHHHHHHHHHHGHHHHGFHHHGGHHHHHHHHHHHHHHHHHHFHHHGHGHHHHHHHHHGGGGGGGEGGGGGGGGGG
@M05620:45:000000000-G6HP7:1:1101:18517:7338 1:N:0:176
AAACCAAGCAGACACTCACCGCTCCCTCGCCACAGGCCAATAGTTTGTCCTCACTGAGTTGGCAACAAGTGGCTGCTGTGGCTGCCATTTTTCTGGTGATGGCCATCAGCTCCGAGGTCAGCTGGGGGGCTTTCTTTGTGTAAGCAACGAGAAACCTGAAAGAAGCATTTTTTAACTAAGTCCTGCTGAGTCATTCATGAGTTTTTAGCCGCCTTGCTTCTTCTCACAGACTCTCTACTCTCATGCCAGAA
+
DDDDDDDFCFFFGGGGGGGGGGGGGGHHGGGGGHHHGGHHHHHHHHHHHHHHHHHHHHHHHHHHHHHHHHHHGHGGHHHHHHHGGHHHHHHHHHHHHHHHHHHHHHHHHHHHHGGGGGHGHHHHCGGGGGGGGGGGGGGGGBFGGGGGGGFFFFFFFFFFFFFFFFFFFFFFFFFFFBFFFFFHFFFFFFFFFFFFFFFFFFFFFFFFHFFFFFFFFFFHFHFHFFFFFFFFFFFFFFFFFFFFFFFFFFF
@M05620:45:000000000-G6HP7:1:1101:18512:7355 1:N:0:176
AAACCAAGCAGACACTCACCGCTCCCTCGCCACAGGCCAATAGTTTGTCCTCACTGAGTTGGCAACAAGTGGCTGCTGTGGCTGCCATTTTTCTGGTGATGGCCATCAGCTCCGAGGTCAGCTGGGGGGCTTTCTTTGTGTAAGCAACGAGAAACCTGAAAGAAGCATTTTTTAACTAAGTCCTGCTGAGTCATTCATGAGTTTTTAGCCGCCTTGCTTCTTCTCACAGACTCTCTACTCTCATGCCAGAA
+
BCCDCCCFCFFFGGGGGGGGGGGGGGHHGGGGGHGHGGHHHHHHHHHHHHHHHHHHHHHHHHHHHHHHHHHHGHGGHHHHHHHGGHHHHHHHHHHHHHHHHHHHHHHHHHHHHGGGGGHGHHHHGGGGGGGGGGGGGGGGGFFGGGGGGGFFFFFFFFFFFFFFFFFFFFFFFFFFFFFFFFFFFFFFHFFFFFFFFHFFFFFFFFFFFFFFFFFFFFFHFHFFFFFFFFFFFFFFFFFFFFFFFFFFFFF
@M05620:45:000000000-G6HP7:1:1101:14140:7398 1:N:0:176
ATCTCTATCTCCTAAAAACCTGTTTAGATTTGGAGATAGACCTTCAGGTTTTTCATCATTTTCTGCATGAATTATACATTGACCACGTTCCAGCGTGGTCAGTTTGCAGCATTCTGTTATTTTGTTTGACAGAGTGTCTTGTTGAGAACATATGTAGGACATGATTTTTTCCTGCAACAGGGAAAATAAAGTATAAGTTTTAAAGATTTATTCTTTAATAAAGGATCTCAAAGCCAGCTTTAGAAAAAGGA
+
BCCCCFFFFFFFGGGGGGGGGGHHHHHHHHHHHHHGHHHHHHHHHHHHHHHGGHHHHHHHHIHHGHHHHHHHHHHHHHHHHHHHHHGHHHHHHHGGGGHHHHHHHHHHHHHHHHHGHHHHHHHHHHHHHHHHHHHHHHHHHHHHHHHHHGHHHHHHHGHHHHHHHHHHHGHHHHHFHHGHHGGHHFGGHHHHHHFHHHHHHHHFHHHHHHHHHHHHHHHHHHHHEHHHHHHHHHHHHGHHHGHFGHHHGGG
@M05620:45:000000000-G6HP7:1:1101:14123:7408 1:N:0:176
ATCTCTATCTCCTAAAAACCTGTTTAGATTTGGAGATAGACCTTCAGGTTTTTCATCATTTTCTGCATGAATTATACATTGACCACGTTCCAGCGTGGTCAGTTTGCAGCATTCTGTTATTTTGTTTGACAGAGTGTCTTGTTGAGAACATATGTAGGACATGATTTTTTCCTGCAACAGGGAAAATAAAGTATAAGTTTTAAAGATTTATTCTTTAATAAAGGATCTCAAAGCCAGCTTTAGAAAAAGGA
+
ABCBBFFFFFFFGGGGGGGGGGHHHHHHHHHGHFHHHFHHHHHHHHHHHHHGGHHHHHHHHHHHHHHHHGHHHHHHHHHHGHHHGHGHHHHHHHGGGGHHEHHHHHHHHHHHHHHHHHHHHHHHGHHHGHHHHHHHHHHHHHHHHHHHHGHGHHHHHHDHHHHHHHHHHGHHHHHHGHHHHGGHHGGGFFFGGGHHHFGHHHHHHHHHHHHHHHHHHHHFGFHHHHHGHHHHHHHHHGHHHEHEHFBHGFC
@M05620:45:000000000-G6HP7:1:1101:22247:7409 1:N:0:176
ATCTCTATCTCCTAAAAACCTGTTTAGATTTGGAGATAGACCTTCAGGTTTTTCATCATTTTCTGCATGAATTATACATTGACCACGTTCCAGCGTGGTCAGTTTGCAGCATTCTGTTATTTTGTTTGACAGAGTGTCTTGTTGAGAACATATGTAGGACATGATTTTTTCCTGCAACAGGGAAAATAAAGTATAAGTTTTAAAGATTTATTCTTTAATAAAGGATCTCAAAGCCAGCTTTAGAAAAAGGA
+
CCDCDFFFFFFFGGGGGGGGGGHHHHHHHHHHHHHHHGHCHHHHHHHHHHHGGHHHHHHHHHHHIHHHHHHHHHHHHHHHHHHHHHGHHHHHHHGGGGHHHHHHHHHHHHHHHHHHHHHHHHHHHHHHHHHHHHHHHHHHHHHHHHHHHHHHHHHHHHHHHHHHHHHHHGHHHHHHHHHHHGGHGHFGGHHHHHHHHFHHHHHHHHHHHHHHHHHHHHHHHHHHHHHHHHHHHHHHHGHHHHHFHHHHGGH
@M05620:45:000000000-G6HP7:1:1101:14140:7419 1:N:0:176
ATCTCTATCTCCTAAAAACCTGTTTAGATTTGGAGATAGACCTTCAGGTTTTTCATCATTTTCTGCATGAATTATACATTGACCACGTTCCAGCGTGGTCAGTTTGCAGCATTCTGTTATTTTGTTTGACAGAGTGTCTTGTTGAGAACATATGTAGGACATGATTTTTTCCTGCAACAGGGAAAATAAAGTATAAGTTTTAAAGATTTATTCTTTAATAAAGGATCTCAAAGCCAGCTTTAGAAAAAGGA
+
CCCDDFFFFFFFGGGGGGGGGGHHHHHHHHHHHHHHHHHHHHHHHHHHHHHGGHHHHHHHHIHHHHHHHHHHHHHHHHHHHHHHHHGHHHHHHHGGGGHHHHHHHHHHHHHHHHHHHHHHHHHHHHHHHHHHHHHHHHHHHHHHHHHHHHHHHHHHHHHHHHHHHHHHHGHHHHHHHHHHHGGHHHHHHHHHHHHHHHHHHHHHHHHHHHHHHHHHHHHHHHHHHHHHHHHHHHHHHGHHHHHHHHHHFGH
@M05620:45:000000000-G6HP7:1:1101:10394:7433 1:N:0:176
ATCTCTATCTCCTAAAAACCTGTTTAGATTTGGAGATAGACCTTCAGGTTTTTCATCATTTTCTGCATGAATTATACATTGACCACGTTCCAGCGTGGTCAGTTTGCAGCATTCTGTTATTTTGTTTGACAGAGTGTCTTGTTGAGAACATATGTAGGACATGATTTTTTCCTGCAACAGGGAAAATAAAGTATAAGTTTTAAAGATTTATTCTTTAATAAAGGATCTCAAAGCCAGCTTTAGAAAAAGGA
+
BBBBBFFFFFFFGGGGGGGGGGHHHHHHHHGHHGHHHHHHHHHHHHHHHHHGGHHHHHHHHHHHHHHHHHHHHHHHHHHHHFHHHHGHHHHHHHGGGGHHHHHHHHHHHHHHHHHHHHHHHHHHHHHHHGHHHHHHHHHHHHHHHHHHHHHHHHHHHHHHHHHHHHHHHGHHHHHHHHHHHGGHHHHHGHHHHHHHHHHHHHHHHHHHHHHHHHHHHHHHHGGHHHHHHHHHHHHHHGHHHHGHHHHHGGG
@M05620:45:000000000-G6HP7:1:1101:10412:7445 1:N:0:176
ATCTCTATCTCCTAAAAACCTGTTTAGATTTGGAGATAGACCTTCAGGTTTTTCATCATTTTCTGCATGAATTATACATTGACCACGTTCCAGCGTGGTCAGTTTGCAGCATTCTGTTATTTTGTTTGACAGAGTGTCTTGTTGAGAACATATGTAGGACATGATTTTTTCCTGCAACAGGGAAAATAAAGTATAAGTTTTAAAGATTTATTCTTTAATAAAGGATCTCAAAGCCAGCTTTAGAAAAAGGA
+
BBBBBFFFFFFFGGGGGFGGGGGHHHHHHHHHHHHHHHHHGHHHHHHEHHHGGHHGHHHHHHHHHHHHHHHHHGHGHHHHHHHHHHGGHHHHHGGEFGGHHHGHHHHHHHHHHHHGHHHHHHHHHHHHGHHHGHGHHHHHHHHHHHGHHHHHHHGHHHHHHHHHEHHHFGHHHHGHHHHHHGGHHHHHF?GFGHHGHHHHHGHGHHHHHHHHHHHHHHHHGHHHFHHHHHHHHHHHHGHHHFFHFFFFFGF
@M05620:45:000000000-G6HP7:1:1101:7740:7460 1:N:0:176
TACCTGTACTGGGGAAGCATTTGAATATCCCCCCATGGTGATGGGGACGGAGAACTGCTCCATAAACACAGGCAACGTGCCTAACTTTCCCGGGAAGATGAAGTCAAAGAGCGACCACAGCTCTTCGGAGGTTATTTTGCATCGGTGAGCCAGACAGAATGATCCGATGAGGGGTGCGAAACTATTTGAGGAAAGGAAGCACCTTTTTATTAAATTTACCTTTTAGCAATCGCCATTCCTACCCTAAAGAT
+
CCCCCFFFFFFFGGGGGGGGGGHHHHHHHHHGGGGHHHHHHHHHHGGGGGGGGHHHHHHHHHHHHHHHHHHHGHHHGHHHHHHHHHHHHHHGGGGGGHHHHHHHHHHHHHHHGGGGGHHHHHHHHHHGGGGEHHHHHHHHGHHGGGGGHHHHHHGHHHHHHHHHHHEGGHHFGGEEGGDGGGGGGGGGGGGFFGGGGGGGGGFFFFFFFFFB;BBFFFFFFFFFFFFFFFFFFFFFFFFFFFFFFFFFFFF
@M05620:45:000000000-G6HP7:1:1101:7752:7473 1:N:0:176
TACCTGTACTGGGGAAGCATTTGAATATCCCCCCATGGTGATGGGGACGGAGAACTGCTCCATAAACACAGGCAACGTGCCTAACTTTCCCGGGAAGATGAAGTCAAAGAGCGACCACAGCTCTTCGGAGGTTATTTTGCATCGGTGAGCCAGACAGAATGATCCGATGAGGGGTGCGAAACTATTTGAGGAAAGGAAGCACCTTTTTATTAAATTTACCTTTTAGCAATCGCCATTCCTACCCTAAAGAT
+
CCCCCFFFFFFFGGGGGGGGGGHHHHHHHHHGGGGHHHGHHHHHHGGGGGGGGHHHHHHHHHHHHHHHHHHHGHHHGHHHHHHHHHHHHHHGGGGGGHHHHHHHHHHHHHHHGGGGGHHHHHHHGGHGDGGGHHHHHGFHFGFGDCEFCGHFHGGHHHHHHFFHGHDEGHHHGGAEGGGGGGGGGGGGGGGGGGGGGBFGBFFFFFFFFFFFF0BFBFFFFFFFFFFFBFFFEFDEFFFFFFFF0FFFFFF
@M05620:45:000000000-G6HP7:1:1101:12573:7510 1:N:0:176
AAACCAGAAGACATGAGGTCAGCTAGATCGGAAGAGCACACGTCTGAACTCCAGTCACAGAAGACCATCTCGTATGCCGTCTTCTGCTTGAAAAAAAAAAAAATTGCCGCATTCTTTTATTTTTTTTTCCCTATTGTCTTGTTTAGACCCTCTGTATGCCCTGCTTTTTTCCTTCACCCTGTCACCTGACGTCTACTTTTTACCTCTTTATTCTTTCCTCACTGCTCTCAACGCCATCTTTCTACACCTTA
+
B@BBBABFFFFFFFFFFFBGGGHHBGHHHHGGGGGGFHHHHGHHHGHHHHHFGGGHHHGHGFHHHHHH3GHGFGHHHHGGGHGHHHHHHHGHFHFG@>>>>//?2BF?///CCGG2>D22>?11/<>-0>1=0<<0=DFGD=G/00000././:C0000;/;;.CGGHG?FEF0;00;../0;;009///9:.;.///9;/./;///9B/B/B9BF//://;////BFF/9..;9..;/9:/;//;B////
@M05620:45:000000000-G6HP7:1:1101:27281:7516 1:N:0:176
ATCTCTATCTCCTAAAAACCTGTTTAGATTTGGAGATAGACCTTCAGGTTTTTCATCATTTTCTGCATGAATTATACATTGACCACGTTCCAGCGTGGTCAGTTTGCAGCATTCTGTTATTTTGTTTGACAGAGTGTCTTGTTGAGAACATATGTAGGACATGATTTTTTCCTGCAACAGGGAAAATAAAGTATAAGTTTTAAAGATTTATTCTTTAATAAAGGATCTCAAAGCCAGCTTTAGAAAAAGGA
+
BCCCCFFFFFFFGGGGGGGGGGHHHHHHHHHHHBHHHHHHHHHHHHHHHHHGGHHHHIHHHHIHHHHHHHHHHHHHHHHHHHHHHHGHHHHHHHGFGGHHHHHHHHHHHHHHHHHHHHHHHHHHHHHHHHHHHHHHHHHHHHHHHHGHHHHHHHHHHHHHHHHHHHHHHGHHHHHHHHHHHGGHHHHHHHHHHHHGHHHHHHHHHGHHHHHHHHHHHHHHHHHHGHHHHHHHHHHHHGHHHHHFFGHGGGH
@M05620:45:000000000-G6HP7:1:1101:27264:7522 1:N:0:176
ATCTCTATCTCCTAAAAACCTGTTTAGATTTGGAGATAGACCTTCAGGTTTTTCATCATTTTCTGCATGAATTATACATTGACCACGTTCCAGCGTGGTCAGTTTGCAGCATTCTGTTATTTTGTTTGACAGAGTGTCTTGTTGAGAACATATGTAGGACATGATTTTTTCCTGCAACAGGGAAAATAAAGTATAAGTTTTAAAGATTTATTCTTTAATAAAGGATCTCAAAGCCAGCTTTAGAAAAAGGA
+
BCCCCFFFFFFFGGGGGGGGGGGHHHHHHHHHHHHHHHHGHHHHHHHHHHHGGHHHHHHHHHHHIHHHHHHHHHHHHHHHHHHHGHGHHHHHHHGGGGHHHHHHHHHGHHHHHHHHHHHHHHHHHHHHGHHHHHHHHHHHHHHHHHHFHHHHHHHHHHHHHHHHHHHHHGHHHHHHGHHHHGGGHHHGGHHHHHHHHFGHHGGGHGHHHHHHHHHHHHHGHHGFHHHHHFHGHHHHHGHHHHHFHHFHGGH
@M05620:45:000000000-G6HP7:1:1101:27300:7526 1:N:0:176
ATCTCTATCTCCTAAAAACCTGTTTAGATTTGGAGATAGACCTTCAGGTTTTTCATCATTTTCTGCATGAATTATACATTGACCACGTTCCAGCGTGGTCAGTTTGCAGCATTCTGTTATTTTGTTTGACAGAGTGTCTTGTTGAGAACATATGTAGGACATGATTTTTTCCTGCAACAGGGAAAATAAAGTATAAGTTTTAAAGATTTATTCTTTAATAAAGGATCTCAAAGCCAGCTTTAGAAAAAGGA
+
AAAABFFFFFFFGFFG4GGGGGGFGFHHFGEBGFHHHHHBGGHHHGHBGGHGGF5DFEGFHHHHEHEEFGFHGHGHH5HHH5GGCHEHHHGHGFCEFCHFHHHHHHFHHHHEGHHHHGHHGHHHHHHHHFFHGHHHHHHFHFGHBGAFHFFBGHHBGHHGFGFDHHHHGGGHHHG0FGHFHFGCGFFGFDGHHGFFG>>FHDGFFGHHHHHHHHHHHHHHHHBG/DCF0<GFHHH/CEHHHCG0<<G.?::
@M05620:45:000000000-G6HP7:1:1101:19174:7532 1:N:0:176
ATCTCTATCTCCTAAAAACCTGTTTAGATTTGGAGATAGACCTTCAGGTTTTTCATCATTTTCTGCATGAATTATACATTGACCACGTTCCAGCGTGGTCAGTTTGCAGCATTCTGTTATTTTGTTTGACAGAGTGTCTTGTTGAGAACATATGTAGGACATGATTTTTTCCTGCAACAGGGAAAATAAAGTATAAGTTTTAAAGATTTATTCTTTAATAAAGGATCTCAAAGCCAGCTTTAGAAAAAGGA
+
ABCCCFFFFFFFGGGGGGGGGGHHHHHHHHHHHHHHHHHHHHHHHHHHHHHGGHHHHHHHHHIHHHHHHHHHHHHHHHHHHHHHHHGHHHHHHHGGGGHHHHHHHHHHHHHHHHHHHHHHHHHHHHHHGHGHGHHHHHHHHHHHHHHHHHHHHHHHHHHHHHHHHHHHHGHHHHHHHHHHHGGHHHHHHHHHHHHHHHHHHHHHHHHHHHHHHHHHHGHFHHHHHHHHHHHHHHHHHGHHHHHHHHH.EGH
@M05620:45:000000000-G6HP7:1:1101:27280:7536 1:N:0:176
ATCTCTATCTCCTAAAAACCTGTTTAGATTTGGAGATAGACCTTCAGGTTTTTCATCATTTTCTGCATGAATTATACATTGACCACGTTCCAGCGTGGTCAGTTTGCAGCATTCTGTTATTTTGTTTGACAGAGTGTCTTGTTGAGAACATATGTAGGACATGATTTTTTCCTGCAACAGGGAAAATAAAGTATAAGTTTTAAAGATTTATTCTTTAATAAAGGATCTCAAAGCCAGCTTTAGAAAAAGGA
+
BCCCCFFFFFFFGGGGGGGGGGHHHHHHHHHHHHHHHHHGHHHHHHHHHHHGGHHHHGHHHIHIIHHHHGHHHHHHHHHHHHHHHHGHHHHHHHGFGGHHHHHHHHHHHHGHHHHHHHHHHHHHHHHHGHHHHHHHHHHHHHHHHHHHHHHHHHHGHHHHHHHHHHHHHGHHHHHHHHHHHGGHHHHHHHHHHHHHHGHHHHHHHHHHHHHHHHHHHGHHHHHHHHHHHGHHHHHHHGHHHHHFHGHHGGH
@M05620:45:000000000-G6HP7:1:1101:19160:7552 1:N:0:176
ATCTCTATCTCCTAAAAACCTGTTTAGATTTGGAGATAGACCTTCAGGTTTTTCATCATTTTCTGCATGAATTATACATTGACCACGTTCCAGCGTGGTCAGTTTGCAGCATTCTGTTATTTTGTTTGACAGAGTGTCTTGTTGAGAACATATGTAGGACATGATTTTTTCCTGCAACAGGGAAAATAAAGTATAAGTTTTAAAGATTTATTCTTTAATAAAGGATCTCAAAGCCAGCTTTAGAAAAAGGA
+
BCCCCFFFFFFFGGGGGGGGGGHHHHHHHHHHHHHHHHHHHHHHHHHHHHHGGHHHHHIHIIIIHHHHHHHHHHHHHHHHHHHHHHGHHHHHHHGFGGHHHHHHHHHHHHHHHHHHHHHHHHHHHHHHGHHHHHHHHHHHHHHHGHHHHHHHHHHHHHHHHHHHHHHHHGHHHHHHHHFHHGGHHHHHGHHHHHHHHGGHHHHHHHHHGFHHHHHHHHHHHHGHHHHHHGHHHHHHHGHHHFFHHEHHGGH
@M05620:45:000000000-G6HP7:1:1101:5248:7595 1:N:0:176
CATCCTGACCCTGAAGTACCCCGGCTTGATTTCTGACATTAGATCGGAAGAGCACACGTCTGAACTCCAGTCACAGAAGACCATCTCGTATGCCGTCTTCTGCTTGAAAAAAAAAAAACAAAAAATTACCAAGGCACCTCCAATTCCCAAGGTCCATACAAAAAATATACATTACATCTGTCTCGGCTGTCACCTTCCTCCACCCATTCATCTCCCTCCATCATTTATCATTCGCTTGACGTTCGTCCTGT
+
DCDDDFFFFFFFGGGGGGGGGGGGGGGGHHHHHHHHHHHHHHHHHHGGGGHHHHHHHGHHHGHHHHHHHHHHHHHHHHHHHHHHGHHHGGHHGHGGGHGHHHGHHGGHFHHGGGGB>>///00//011?11>>..00.00.0<0000<0/..000000/000..-.0000000000000:0:0;/.9.-.000;000/00/:/.../000;00;0//:./000:0000000000.9...0.../;9.;.00
@M05620:45:000000000-G6HP7:1:1101:12024:7598 1:N:0:176
AAACCAGAAGACATGAGGTCAGCTAGATCGGAAGAGCACACGTCTGAACTCCAGTCACAGAAGACCATCTCGTATGCCGTCTTCTGCTTGAAAAAAAAAAAAAAAAAAGAAAAACACAACATAGGATGCTTTTTATTTAAGTAAAGCCAGAGAAGTAGGGATGAAGCAAATTGTGGGAAAGCATAGTTAGAGATGAGTGTTATAGTAGGTAAGTGAAACATTAGTTACGAAGGGATTCGATATGTATCTGA
+
CCCCCCCFFFBFGGGFGGGGGGHHGHHHHHGGGGHHHHHHHGHHHGHHHHHFHHHHHHHHHHHHHHHHBHHHGGHHHHGGGHGHHHHHHHFFGHHG@EEE<>/<<>/>//0000..0....0110<00/00000.<0=000000000./...:0/0000://.00000/000000...0../00000000000000090000:00:0000009090000/:000:;00.......//0.:0.-0:000000
@M05620:45:000000000-G6HP7:1:1101:6066:7600 1:N:0:176
CATCCTGACCCTGAAGTACCCCGGCTTGATTTCTGACATTAGATCGGAAGAGCACACGTCTGAACTCCAGTCACAGAAGACCATCTCGTATGCCGTCTTCTGCTTGAAAAAAAAAAAAGGTCAGCTGGGGGGCTTTCTTTGTGTAAGCAACGAGAAACTTGAAAGAAGAATTTTTTAACTAAGTCCTGCTGAGTCATTCATGAGTTTTTAGCTGCCTTGCTTCTTCTCACCGATTCTCTACTCTCAGGCAC
+
ABABBFFFFFFFGGGGGGGGGGGGGGGGGHHHHGHFHHHHFFFHHFGEGGGHHHGFGGHHHGHFHGFHHHGGHHFFHHHFHHHHHFHCGDHHHHGFEGGFHHHFGHHHBGGFC@D>////2@??FFHFA?<--@AFB/B/B/9;B/B/9B.@?A..BB///;9FFF.B/;BFB//;./9//;B/////BBFB.:/;999BFFEF/9F9..;9/B/;///9BFFF///;9/.9--:/99/99///;////..
@M05620:45:000000000-G6HP7:1:1101:27320:7606 1:N:0:176
AGATTACTGCAACAGTTCCCCCTGGACCTGGAAAAGTTTCTTGCCTGGCTTACAGAAGCTGAAACAACTGCCAATGTCCTACAGGATGCTACCCGTAAGGAAAGGCTCCTAGAAGACTCCCAGGGAGTAAAAGAGCTGATGAAACAATGGCAAGTAAGTCAGGCATTTCCGCTTTAGCACTCTTGTGGATCCAATTGAACAATTCTCAGCATTTGTACTTGTAACTGACAACCAGGGACAAAACAAAGATC
+
ABBBBFFFFFFFGGGGGGGGGGGGHHHHHHHHHHHHGHHHHHHHHHHGHHHHHHHHHHHHHHHHHHHHHHHHHHHHHHHHHHHHHHHHHHHHHHGG/EGHHHFHHHHHGHHHHHHHHHFH/FGGG/EFHHHHHGHHHHFGH?GHHHHHHHHHHGHHHHHHHHHHHHHHHHGGGGGHHHHHHHHHHHHGHHHHHHHHH<GHHHHHHHHHHHHHHHHHGGHHHHHHHHHHHHHHGFGEGGGGGGGGGFGGGGG
@M05620:45:000000000-G6HP7:1:1101:11446:7632 1:N:0:176
ATCTCTATCTCCTAAAAACCTGTTTAGATTTGGAGATAGACCTTCAGGTTTTTCATCATTTTCTGCATGAATTATACATTGACCACGTTCCAGCGTGGTCAGTTTGCAGCATTCTGTTATTTTGTTTGACAGAGTGTCTTGTTGAGAACATATGTAGGACATGATTTTTTCCTGCAACAGGGAAAATAAAGTATAAGTTTTAAAGATTTATTCTTTAATAAAGGATCTCAAAGCCAGCTTTAGAAAAAGGA
+
ABCCCFFFFFFFGGGGGGGGGGHHHHHHHHHHHHHHHHHHHHHHHHHHHHHGGHHHHHHHHHIHHHHHHHHHHHHHHHHHHHHHHHGHHHHHHHGGGGHHHHHHHHHHHHGHHHHHHHHHHHHHHHHHHHHHHHHHHHHHHHHHHHHHHHHHHHHHHHHHHHHHHHHHHGHHHHHHHHHHHGGHHHHHHHHHHHHHHHHHHHHHHHHHHHHHHHHHHGHHHHHGHHHHHHHHHHHHHGHHHHHFGHHHGGH
@M05620:45:000000000-G6HP7:1:1101:11464:7640 1:N:0:176
ATCTCTATCTCCTAAAAACCTGTTTAGATTTGGAGATAGACCTTCAGGTTTTTCATCATTTTCTGCATGAATTATACATTGACCACGTTCCAGCGTGGTCAGTTTGCAGCATTCTGTTATTTTGTTTGACAGAGTGTCTTGTTGAGAACATATGTAGGACATGATTTTTTCCTGCAACAGGGAAAATAAAGTATAAGTTTTAAAGATTTATTCTTTAATAAAGGATCTCAAAGCCAGCTTTAGAAAAAGGA
+
CDDDDFFFFFFFGGGGGGGGGGHHHHHHHHHHHHHHHHHHHHHHHHHHHHHGGHHHHIHHHHIHHHHHHHHHHHHHHHHHHHHHHHGHHHHHHHGGGGHHHHHHHHHHHHHHHHHHHHHHHHHHHHHHHHHHHHHHHHHHHHHHHHHHHHHHHHHHHHHHHHHHHHHHHGHHHHHHHHHHHGGHHHHHHHHHHHHHHHHHHHHHHHHHHHHHHHHHHHHHHHGHHHHHHHHHHHHHHGHHHHHHHHHHGGH
@M05620:45:000000000-G6HP7:1:1101:17177:7675 1:N:0:176
AAACCAAGCAGACACTCACCGCTCCCTCGCCACAGGCCAATAGTTTGTCCTCACTGAGTTGGCAACAAGTGGCTGCTGTGGCTGCCATTTTTCTGGTGATGGCCATCAGCTCCGAGGTCAGCTGGGGGGCTTTCTTTGTGTAAGCAACGAGAAACCTGAAAGAAGCATTTTTTAACTAAGTCCTGCTGAGTCATTCATGAGTTTTTAGCCGCCTTGCTTCTTCTCACAGACTCTCTACTCTCATGCCAGAA
+
CCDDDDDFDFFFGGGGGGGGGGGGGGHHGGGGGHHHGGHHHHHHHHHHHHHHHHHHHHHHHHHHHHHHHHHHGHGGHHHHHHHGGHHHHHHHHHHHHHHHHHHHHHHHHHHHHGGGGGHFHHHHCGGGGGGGGGGGGGGGGFGGGGGGGGFFFFFFFFFFFFFFFFFFFFFFFFFFFBFFFFFFFFFFFFFFFFFFFFFFFFFFFFFFHFFFFFFFFFFHFHHHFFFFFFFFFFFFFFFFFFFFFFFFFFF
@M05620:45:000000000-G6HP7:1:1101:17155:7678 1:N:0:176
AAACCAAGCAGACACTCACCGCTCCCTCGCCACAGGCCAATAGTTTGTCCTCACTGAGTTGGCAACAAGTGGCTGCTGTGGCTGCCATTTTTCTGGTGATGGCCATCAGCTCCGAGGTCAGCTGGGGGGCTTTCTTTGTGTAAGCAACGAGAAACCTGAAAGAAGCATTTTTTAACTAAGTCCTGCTGAGTCATTCATGAGTTTTTAGCCGCCTTGCTTCTTCTCACAGACTCTCTACTCTCATGCCAGAA
+
AABBBBBFAFFFGGGGGGGGEGGFGGHHFGGGGHHHGGHHHHHGHHHHHHHHHHHHHHHHHHHHHHHHHHHHGHGGHHHHHHHGGHGHHHHHHHHHHHHHHHHHHHHHHHHHHGGGGGHFHHHH2EGGGGGGGGGGGGFGG0BFGFFGGEFFFFFFFFFFFFFFFFFFFFFFFFFFFFFFFFFFFFFFFFFFBBFFFFFFFFFFFFFFFFFFFFFFFFFFFFFFFFFFFFFFFFFFFFFFFFFFFFFFFFF
@M05620:45:000000000-G6HP7:1:1101:5256:7682 1:N:0:176
ATCTCTATCTCCTAAAAACCTGTTTAGATTTGGAGATAGACCTTCAGGTTTTTCATCATTTTCTGCATGAATTATACATTGACCACGTTCCAGCGTGGTCAGTTTGCAGCATTCTGTTATTTTGTTTGACAGAGTGTCTTGTTGAGAACATATGTAGGACATGATTTTTTCCTGCAACAGGGAAAATAAAGTATAAGTTTTAAAGATTTATTCTTTAATAAAGGATCTCAAAGCCAGCTTTAGAAAAAGGA
+
CCCCCFFFFFFFGGGGGGGGGGHHHHHHHHHHHHHHHHHHHHHHHHHHHHHGGHHHHHHHHHHHHHHHHHHHHHHHHHHHHHHHHHGHHHHHHHGGGGHHHHHHHHHHHHHHHHHHHHHHHHHHHHHHHHHHHHHHHHHHHHHHHHHHHHHHHHHHHHHHHHHHHHHHHGHHHHHHHHHHHGGHHHHHHHHHHHHHHGHHHHHHHHHHHHHHHHHHHHHHHHHHHHHHHHHHHHHHHGHHHHHGHHHHGGH
@M05620:45:000000000-G6HP7:1:1101:25791:7684 1:N:0:176
AAACCAAGCAGACACTCACCGCCAGAAGACATGAGGTCAGCTAGATCGGAAGAGCACACGTCTGAACTCCAGTCACAGAAGACCATCTCGTATGCCGTCTTCTGCTTGAAAAAAAAAAAAACTTCTTACCCACTCCCCCCTTCACCCCCCCCCCCCCCCCATACATATCACTCTCCTACTTCCCTCCCCACACCCTTTCTCCACTCTTTCTTCCCCCCTCCCTATTCTACCCACCCTCTTTTCTCCCCTTC
+
BBBBBBBFBFFFGGGGGGGGGGGCFHHHHHHHHHHHGHHHHGHHHHHHGGGGHGHHHHHGHHGGHHHHHHHHFHHHHHHHHFHHGBFGHHFEGHHHGGGHGHHEHGHHBGHHGGG@B@>///11?111<?01.<00.<.-<./0<0CC?----9-;---;-./;/////99;///;//9//;/./.....9.;.;.9:F/9:/B/BF///;/9/9B.--.A..///9//9;A9A..;..//////:/;...
@M05620:45:000000000-G6HP7:1:1101:18326:7687 1:N:0:176
AAACCAAGCAGACACTCACCGCTCCCTCGCCACAGGCCAATAGTTTGTCCTCACTGAGTTGGCAACAAGTGGCTGCTGTGGCTGCCATTTTTCTGGTGATGGCCATCAGCTCCGAGGTCAGCTGGGGGGCTTTCTTTGTGTAAGCAACGAGAAACCTGAAAGAAGCATTTTTTAACTAAGTCCTGCTGAGTCATTCATGAGTTTTTAGCCGCCTTGCTTCTTCTCACAGACTCTCTACTCTCATGCCAGAA
+
CCCCCCCFCFFFGGGGGGGGGGGGGGHHGGGGFHHHGGHHHHHHHHHHHHHHHHHHHHHHHGHHHHHHHHHHGHGGHHHHHHHGGHHHHHHHHHHHHHHHHGHHHHHHHHHHHGGGGGHGHHHHGGGGGGGGGGGGGGGGGBFGGGGGGEFFFFFFFFFFFFFFFFFFFFFFFFFFFBBFFFFFFFFFFFFFFFFFFFFFFFFFFFFFFFBFFFFFFFFFFFFFFFFFFFFFFFFFFFFFFFFFFFFEFFF
@M05620:45:000000000-G6HP7:1:1101:18303:7692 1:N:0:176
AAACCAAGCAGACACTCACCGCTCCCTCGCCACAGGCCAATAGTTTGTCCTCACTGAGTTGGCAACAAGTGGCTGCTGTGGCTGCCATTTTTCTGGTGATGGCCATCAGCTCCGAGGTCAGCTGGGGGGCTTTCTTTGTGTAAGCAACGAGAAACCTGAAAGAAGCATTTTTTAACTAAGTCCTGCTGAGTCATTCATGAGTTTTTAGCCGCCTTGCTTCTTCTCACAGACTCTCTACTCTCATGCCAGAA
+
DDDDDCCFCFFFGGGGGGGGGGGGGGHHGGGGGHHHGGHHHHHHHHHHHHHHHHHHHHHHHHHHHHHHHHHHGHGGHHHHHHHGGHHHHHHHHHHHHHHHHHHHHHHHHHHHHGGGGGHGGHHHBFGGGGGGGGGGGGGGGBBGGGGGGGFFFFFFFFFFFFFFFFFFFFFFFFFFFBFFFFFHFFFFFFFFFFFFFFFFFFFFFFFFFFFFFFFFFFFFFHHHFFFFFFFFFFFFFFFFFFFFFFFFFFF
@M05620:45:000000000-G6HP7:1:1101:17164:7693 1:N:0:176
AAACCAAGCAGACACTCACCGCTCCCTCGCCACAGGCCAATAGTTTGTCCTCACTGAGTTGGCAACAAGTGGCTGCTGTGGCTGCCATTTTTCTGGTGATGGCCATCAGCTCCGAGGTCAGCTGGGGGGCTTTCTTTGTGTAAGCAACGAGAAACCTGAAAGAAGCATTTTTTAACTAAGTCCTGCTGAGTCATTCATGAGTTTTTAGCCGCCTTGCTTCTTCTCACAGACTCTCTACTCTCATGCCAGAA
+
BCCCCCCFCFFFGGGGGGGGGGGGGGHHGGGGGHHHGGHHHGHHHHHHHHHHHHHHHHHHHFHHHHHGHHHHGHGGHHHHHHHGGHHHHHHHHHHGHHHHHHHHHHHHHHHHHGGGGGHGHHHH2?CGGGGGGGGGGGGGG0BFGGGGDEFFFFFFFFFFFFEAFFFFFFFFFFFFFBFFFFFFFFFFFFFFFFFFFFFFFFFFFFFFFFBFFFFFFFFFFFFFFFFFFFFFFFFFFFFFFFFFFFFFFFF
@M05620:45:000000000-G6HP7:1:1101:18319:7712 1:N:0:176
AAACCAAGCAGACACTCACCGCTCCCTCGCCACAGGCCAATAGTTTGTCCTCACTGAGTTGGCAACAAGTGGCTGCTGTGGCTGCCATTTTTCTGGTGATGGCCATCAGCTCCGAGGTCAGCTGGGGGGCTTTCTTTGTGTAAGCAACGAGAAACCTGAAAGAAGCATTTTTTAACTAAGTCCTGCTGAGTCATTCATGAGTTTTTAGCCGCCTTGCTTCTTCTCACAGACTCTCTACTCTCATGCCAGAA
+
BBBBBBBFBFFFGGGGGGGGEGGGGGHHGGGGGHHHGGHHHFHHHHHHHHHHHHHHGHGGHGHHHHHHHGHHGHGGHHHHHHHGGHEHHHHHHHHHHHHHHHHHGHHHHHHHHGCFGGHGHHHHCFFGGGGGGGGGGGGGG0CFGGGGGAFFFFFFFFFFFFFFFFFFFFFFFFFFFBFFFFFFFFFFFFFFFFBFFFFFF;BFFFFFFFFFFFFEFFFFFFFFFFFFFFFFFFFFFFFFFFFFBFFFFFF
@M05620:45:000000000-G6HP7:1:1101:6029:7871 1:N:0:176
ATCTCTATCTCCTAAAAACCTGTTTAGATTTGGAGATAGACCTTCAGGTTTTTCATCATTTTCTGCATGAATTATACATTGACCACGTTCCAGCGTGGTCAGTTTGCAGCATTCTGTTATTTTGTTTGACAGAGTGTCTTGTTGAGAACATATGTAGGACATGATTTTTTCCTGCAACAGGGAAAATAAAGTATAAGTTTTAAAGATTTATTCTTTAATAAAGGATCTCAAAGCCAGCTTTAGAAAAAGGA
+
ACBCCFFFFFFFGGGGGGGGGGHHHHHHHHHHHGHHHHHHHHHHHHHHHHHGGHHHHIHHHHHHIHHHHHHHHGHGHHHHHHHHGHGHHHHHHHGFGGHHGHHHHHHGHHHHHHHHHHHHHHHHHHHHGHHHHHHHHHHHHHHHHHGHHGHHHHHHHGGHHHHHHHHHHGHHHHHHHHHHHGGFHGHGGGGGHHGHHGHHHGFGHHHHHGHHHHHHHHHHHGHGHHHHHEGHHHGHHGFHHHHHHHGHGGH
@M05620:45:000000000-G6HP7:1:1101:6041:7890 1:N:0:176
ATCTCTATCTCCTAAAAACCTGTTTAGATTTGGAGATAGACCTTCAGGTTTTTCATCATTTTCTGCATGAATTATACATTGACCACGTTCCAGCGTGGTCAGTTTGCAGCATTCTGTTATTTTGTTTGACAGAGTGTCTTGTTGAGAACATATGTAGGACATGATTTTTTCCTGCAACAGGGAAAATAAAGTATAAGTTTTAAAGATTTATTCTTTAATAAAGGATCTCAAAGCCAGCTTTAGAAAAAGGA
+
CDCDDFFFFFFFGGGGGGGGGGHHHHHHHHHHHHHHHHHHHHHHHHHGHHHGGHHHHHIHHHHIIHHHHGHHHHHHHHHHHGHHHHGHHHHHHHGGGGHHHHHHHHHHHHHHHHHHHHHHHHHHHHHHHHHGHHGHHHHHHHHHHHHHHHHHHHHHHHHHHHHHHHHHHGHHHHHHHHHHHGGHHHHHHHHHHHHHHHHHHHHHHHHHHHHHHHHHHHHHHHHHHHHHHGGHHHHHHGHHHHGHHGHHGGH
@M05620:45:000000000-G6HP7:1:1101:6018:7893 1:N:0:176
ATCTCTATCTCCTAAAAACCTGTTTAGATTTGGAGATAGACCTTCAGGTTTTTCATCATTTTCTGCATGAATTATACATTGACCACGTTCCAGCGTGGTCAGTTTGCAGCATTCTGTTATTTTGTTTGACAGAGTGTCTTGTTGAGAACATATGTAGGACATGATTTTTTCCTGCAACAGGGAAAATAAAGTATAAGTTTTAAAGATTTATTCTTTAATAAAGGATCTCAAAGCCAGCTTTAGAAAAAGGA
+
A1AAAFDF3DFFGGDGGDEGFGHFFHFEGEFB1GGFHHEDFEGHHFHHHHHEFG2EEFGHHHHFGBHFFF1GFHHEFFGHGHHFCGEGFGGGFGGG?EEEGHDG2GFGFHHHFGDBFG@FGEFHFGHFHBHFFFBFGDGHHDFFDCGGFFHHFHHHHHEHHHHFHGHHGCCHHFBG1GHHECFFA0?FGGHDGGB1>=>FFHB1FDFF=FGHHHFHHDG0<0=0/DFDGHHFBHFBCGFHHHHHHHHHGCG
@M05620:45:000000000-G6HP7:1:1101:19440:7922 1:N:0:176
ATCTCTATCTCCTAAAAACCTGTTTAGATTTGGAGATAGACCTTCAGGTTTTTCATCATTTTCTGCATGAATTATACATTGACCACGTTCCAGCGTGGTCAGTTTGCAGCATTCTGTTATTTTGTTTGACAGAGTGTCTTGTTGAGAACATATGTAGGACATGATTTTTTCCTGCAACAGGGAAAATAAAGTATAAGTTTTAAAGATTTATTCTTTAATAAAGGATCTCAAAGCCAGCTTTAGAAAAAGGA
+
1>1>AFDDFFFFGGGFDGGGB1AFGFAE3ADGH1A101A11B1BEAFGHHGEEF2ABAFBEEFDEFAGHDEFEGFEGAAGA11BF/AABGGAEFE?/EGFBEBB2GDHHFHFDGEFBFFGHDGH>GGCGGFGFHDFFFDFGGGF>FA1BGGDEFFGDGECFGHHFFGHFCHFFGGF1FGHHAAFFFF11FGFF11?F>GHGGFDFDDHGFFHGHFF=GHH0G00CGHHGHFHHFHFFFHHHHFBCGGFG?C
@M05620:45:000000000-G6HP7:1:1101:19458:7927 1:N:0:176
ATCTCTATCTCCTAAAAACCTGTTTAGATTTGGAGATAGACCTTCAGGTTTTTCATCATTTTCTGCATGAATTATACATTGACCACGTTCCAGCGTGGTCAGTTTGCAGCATTCTGTTATTTTGTTTGACAGAGTGTCTTGTTGAGAACATATGTAGGACATGATTTTTTCCTGCAACAGGGAAAATAAAGTATAAGTTTTAAAGATTTATTCTTTAATAAAGGATCTCAAAGCCAGCTTTAGAAAAAGGA
+
CCCCCFFFFFFFGGGGGGGGGGHHHHHHHHHHHGHHHHHHHHHHHHHHHHHGGHHHHHIHIHIHHHHHHHHHHHHHHHHHHHHHHHGHHHHHHHGGGGHHHHHHHHHHHHHHHHHHHHHHHHHHHHHHHHGHHHHHHHHHHHHHHHHHHHHHHHHHHHHHHHHHHHHHHGHHHHHHHHHHHGGHHHHHGHHHHHHHHHHHHHHHHHHHHHHHHHHHHHHHHHHHHHHHHHHHHHHHHGHHHHHGHHHHGGH
@M05620:45:000000000-G6HP7:1:1101:27000:7976 1:N:0:176
AAACCAAGCAGACACTCACCGCTCCCTCGCCACAGGCCAATAGTTTGTCCTCACTGAGTTGGCAACAAGTGGCTGCTGTGGCTGCCATTTTTCTGGTGATGGCCATCAGCTCCGAGGTCAGCTGGGGGGCTTTCTTTGTGTAAGCAACGAGAAACCTGAAAGAAGCATTTTTTAACTAAGTCCTGCTGAGTCATTCATGAGTTTTTAGCCGCCTTGCTTCTTCTCACAGACTCTCTACTCTCATGCCAGAA
+
BBBBBBAFBFFFGGGGGGGGGGGGGGHHGGGDGAGHFGHHGGHGGHHHHHHHHHHHGHHFHHFHHHHHGFHHGHGGHHGGGHGGGHHHGHHHHHHHHHGHHHHHGHHHHHHHHGGFCEGFFHHGHDGFGGGGGGGGGGGGG0;FFFGGGFFFFFFFFFFFFFFFFFFFFFFFFFFFFFFFFFFFFFFFFFFFFFFFFFFFFFFFFFFFFFAFFFFFFFFFFFFFFFFFFBFFFFFFFFFFBFFF9FFFFFF
@M05620:45:000000000-G6HP7:1:1101:21084:8013 1:N:0:176
ATCTCTATCTCCTAAAAACCTGTTTAGATTTGGAGATAGACCTTCAGGTTTTTCATCATTTTCTGCATGAATTATACATTGACCACGTTCCAGCGTGGTCAGTTTGCAGCATTCTGTTATTTTGTTTGACAGAGTGTCTTGTTGAGAACATATGTAGGACATGATTTTTTCCTGCAACAGGGAAAATAAAGTATAAGTTTTAAAGATTTATTCTTTAATAAAGGATCTCAAAGCCAGCTTTAGAAAAAGGA
+
CCCCEFFFFFFFGGGGGGGGGGHHHHHHHHHHHHHHHHHHHHHHHHHHHHHGGHHHHHIHHHIHHHHHHHHHHHHHHHHHHHHHHHGHHHHHHHGGGGHHHHHHHHHHHHHHHHHHHHHHHHHHHHHHHHHHHHHHHHHHHHHHHHHHHHHHHHHHHHHHHHHHHHHHHGHHHHHHHHHHHGGHHHHHGHHHHHHHHHHHHHHHHHHHHHHHHHHHHHHHHHHHHHHHHHHHHHHHHGHHHHHHHHHHGGH
@M05620:45:000000000-G6HP7:1:1101:5742:8020 1:N:0:176
AGATTACTGCAACAGTTCCCCCTGGACCTGGAAAAGTTTCTTGCCTGGCTTATAGAAGCTGAAACAACTGCCAATGTCCTACAGGATGCTACCCGTAAGGAAAGGCTCCTAGAAGACTCCAAGGGAGTAAAAGAGCTGATGAAACAATGGCAAGTAAGTCAGGCATTTCCGCTTTAGCACTCTTGTGGATCCAATTGAACAATTCTCAGCATTTGTACTTGTAACTGACAAGCCAGGGACAAAACAAAGAT
+
CCCCCFFFFFFFGGGGGGGGGGGGHHHHHHHHHHHHHHHHHHHHHHHHHHHHGHHFHHHHFHHGHHHHHHHHHHHHHHHHHHHHHHHGHHHHHHGGGGHHHHGHHHHHGHHHHHHFHHHHHHHGGGGGHHHHHGHFHHEHHHGHHFHHHHHHHGHHGHHHHHHHGHHHHHGGGGGHHHHHHHHHHHHGHHHHGHHHHFFFFHHHFHHGGHHHHHHHHGHGHGHFHHHFHHHHHGGGGGFGEGFGGGGGGGG
@M05620:45:000000000-G6HP7:1:1101:20213:8034 1:N:0:176
CATCCTGACCCTGAAGTACCCCGGCTTGATTTCTGACATTAGATCGGAAGAGCACACGTCTGAACTCCAGTCACAGAAGACCATCTCGTATGCCGTCTTCTGCTTGAAAAAAAAAAAAAAAAAAAAAAAGAGAGAAAAAAAAGCACAGTGTCAAAAAAAAAACATCATAAAAATAAGAAATAAAAAAAACAAAGTAATACGAAATAGAAAGAATAAAGCAAGAAGAAATAAAAAGACGACAATGAAGAAAA
+
CBBCCFFFFFFFGGGGGFGGGGGGGGGGHHHHHHHGHGHHGHGHHHGEFGGHHGHFHGGHHGHGHHHHHHFGHHHGHHHGHHGHEGHHGGHHHHGEEHGHHHHHHHHGGHGGGGGC<>>//-<-<-;:-../:..00/.--9..0///00000000.-:-;-..0000:0000.0:000/000000---..../00:000.....00::00/.0000000:////0::0000:;../.----00:000/;/
@M05620:45:000000000-G6HP7:1:1101:19489:8045 1:N:0:176
AGATTACTGCAACAGTTCCCCCTGGACCTGGAAAAGTTTCTTGCCTGGCTTACAGAAGCTGAAACAACTGCCAATGTCCTACAGGATGCTACCCGTAAGGAAAGGCTCCTAGAAGACTCCAAGGGAGTAAAAGAGCTGATGAAACAATGGCAAGTAAGTCAGGCATTTCCGCTTTAGCACTCTTGTGGATCCAATTGAACAATTCTCAGCATTTGTACTTGTAACTGACAAGCCAGGGACAAAACAAAGAT
+
CCCDDFFFFFFFGGGGGGGGGGGGHHHHHHHHHHHHHHHHHHHHHHHHHHHHHHGHHHHHHHHHHHHHHHHHHHHHHHHHHHHHHHHHHHHHHHGGGGHHHHHHHHHGGGHHHHHHHHHHHHHGGEGGHHHHHGHHHHHHHHHHHHHHHHHHHGHHHHHHHHHHHHHHHHGGGGGGGHHHHHHHHGHGHHHHHFHHHGGHHHHHHHHHHHHHHHHHHGHHHHHHHHHHGHHHGGGGGGGGFGGGGGGGGFF
@M05620:45:000000000-G6HP7:1:1101:4398:8058 1:N:0:176
AGATTACTGCAACAGTTCCCCCTGGACCTGGAAAAGTTTCTTGCCTGGCTTACAGAAGCTGAAACAACTGCCAATGTCCTACAGGATGCTACCCGTAAGGAAAGGCTCCTAGAAGACTCCAAGGGAGTAAAAGAGCTGATGAAACAATGGCAAGTAAGTCAGGCATTTCCGCTTTAGCACTCTTGTGGATCCAATTGAACAATTCTCAGCATTTGTACTTGTAACTGACAAGCCAGGGACAAAACAAAGAT
+
ABCCCFFFFFFFGGGGGGGGGGGGHHHHHHHHHHHHGHHHHHHHHHHHHHHHHHHHHHHHHHGHHHHHHHHHHHHHHHHHHHGHHGHHHHHHHHGGGGHHHHHHHHHHGHHHHHHHHHHHHHHGGHGGHHHHHFHHHHGHHHHHHGHHHHGHHGGHHHHHHHHHHHHHHHGGGGGHHHHHHHHHHHHGHHHHGHHHGFHHHHHHHHHHHHHHHHHHHFHHHGHGHHHHHHHHGGGGGGGGGGGGGGGGGGG
@M05620:45:000000000-G6HP7:1:1101:7190:8075 1:N:0:176
ATCTCTATCTCCTAAAAACCTGTTTAGATTTGGAGATAGACCTTCAGGTTTTTCATCATTTTCTGCATGAATTATACATTGACCACGTTCCAGCGTGGTCAGTTTGCAGCATTCTGTTATTTTGTTTGACAGAGTGTCTTGTTGAGAACATATGTAGGACATGATTTTTTCCTGCAACAGGGAAAATAAAGTATAAGTTTTAAAGATTTATTCTTTAATAAAGGATCTCAAAGCCAGCTTTAGAAAAAGGA
+
ABBAAFFFFFFFFGGGFGGGBAFGHHFHFHHHHGGFFHFEGFFGHFGHGHHEEHHFFHHHHGHHGHHGHEGFFHHHHHDHFFFHHHGFGHHFEHGGDGHHHHGFFHFHHGHFBHFHFGGHHGHHGGHHHHHGHHE?FGGFHGHGFEHHHHHHFGHHGHGHHHHHFGHHDCHHHHFHFHHGHA/FCFHHHFFFGFHBGGFHHHBGGHEGHGHHHHGHHDGFFGHHGHHHHGHHHHHHHGHHHHHFGHHHGGG
@M05620:45:000000000-G6HP7:1:1101:4277:8076 1:N:0:176
CATCCTGACCCTGAAGTACCCCGGCTTGATTTCTGACATTAGATCGGAAGAGCACACGTCTGAACTCCAGTCACAGAAGACCATCTCGTATGCCGTCTTCTGCTTGAAAAAAAAAGTTATTTTGTTTGACAGAGTGTCTTGTTGAGAACATATGTAGGACATGATTTTTTCCTGCAACAGGGAAAATAAAGTATAAGTTTTAAAGATTTATTCTTTAATAAAGGATCTCAAAGCCAGCTTTAGAAAAAGGA
+
>1>>AFFFF1FCAGGFBGGGFCE0AAAEEGHFEFHHDHHFFF1FHEG/A/00AAAAG/GEHEAA1AAAAFBB1F@@BG11B0>111B0FEC02FEE>FFHFH1GHH0F11FE<///<BBDFGFHHHHHFHHGGHHHHHHGHGHHFGEHFFFFHHHHFHHHHHHHHHHHHGHHHHHHHHGHHGGH.GCCGGGCHFHFG<GHGFHHFFBFGGFFGGGGFFFGBBFGGGGGGGFFFBFFFGGFGBFF;BFFBB-
@M05620:45:000000000-G6HP7:1:1101:17319:8099 1:N:0:176
AGATTACTGCAACAGTTCCCCCTGGACCTGGAAAAGTTTCTTGCCTGGCTTACAGAAGCTGAAACAACTGCCAATGTCCTACAGGATGCTACCCGTAAGGAAAGGCTCCTAGAAGACTCCAAGGGAGTAAAAGAGCTGATGAAACAATGGCAAGTAAGTCAGGCATTTCCGCTTTAGCACTCTTGTGGATCCAATTGAACAATTCTCAGCATTTGTACTTGTAACTGACAAGCCAGGGACAAAACAAAGAT
+
AAAABFFFFF4DGGFGGGGGGGGGHHHHHHHHFHGHGHHHHHHHHHHHHHHHHHHHHHHHHHHHHHHHHHHHHHHHHHHHHHHHHHHHHHFHHHGGEGHHHHHHHHHHGHHHHHHHHHHHHHEFEGEGHGHHHGHHHHHHH2GHHHHHHHHHHGHHHHHHHHHHHHHHHHGGGGGHGHGHHHHHHHHGHHHHGGHHHHHHHHHHHHHHHHHHHHHHHFHHHHHHHHHHGHHHGGGGGGGGEGGGGGGGGGG
@M05620:45:000000000-G6HP7:1:1101:26544:8101 1:N:0:176
CATCCTGACCCTGAAGTACCCGGCTTGATTTCTGACATTAGATCGGAAGAGCACACGTCTGAACTCCAGTCACAGAAGACCATCTCGTATGCCGTCTTCTGCTTGAAAAAAAAAAAAATAAAAACGGGAAAACCAACTAACACCGAGTAGAAAAATCGGTTATGAGAATAACAGAGTGACGACACATTGATGTAACGATGTATATAGATAGGTGTCTTGATGCATACGTATTGGTCAGAAGTGTGGTTGTT
+
AABCCFFFFFFFGFGGGGGGGGGGGGGHHHHHHHFHHHHFGAFHHGGGGHHHHHBGGHHHGHHHHHHHHHHHHHHGHGHHH2FBGHHGGHHHHGGGHGHHGHHHHGGHBFG@FBCB</021111/////-.00....0111//.<-<<.0000/../.:..:000000000000//0000..---/0;090900009...9////////////////9//////://.//////9//;///////......
@M05620:45:000000000-G6HP7:1:1101:7740:8107 1:N:0:176
AGATTACTGCAACAGTTCCCCCTGGACCTGGAAAAGTTTCTTGCCTGGCTTACAGAAGCTGAAACAACTGCCAATGTCCTACAGGATGCTACCCGTAAGGAAAGGCTCCTAGAAGACTCCAAGGGAGTAAAAGAGCTGATGAAACAATGGCAAGTAAGTCAGGCATTTCCGCTTTAGCACTCTTGTGGATCCAATTGAACAATTCTCAGCATTTGTACTTGTAACTGACAAGCCAGGGACAAAACAAAGAT
+
CCCCCFFFFFFFGGGGGGGGGGGGHHHHHHHHHHHHHHHHHHHHHHHHHHHHHHHHHHHHHHHHHHHHHHGHHHHHHHHHHHHHHGHHHHHHHHGFGGHHHHHHHHHHGHHHHHHHHHHHHHHGGGGGHHHHHGHHHHHHHFGHHHHHHHHHHGHHHHHHHHHHHHHHHHGGGGGHFHHHHHHHHGHGGHHHHHHHHDGHGHHHHHHHHHHHHHHHHHHHHHHGHHHEFHHHHGGGGGGGCFBFGGGGGGG
@M05620:45:000000000-G6HP7:1:1101:17303:8111 1:N:0:176
AGATTACTGCAACAGTTCCCCCTGGACCTGGAAAAGTTTCTTGCCTGGCTTACAGAAGCTGAAACAACTGCCAATGTCCTACAGGATGCTACCCGTAAGGAAAGGCTCCTAGAAGACTCCAAGGGAGTAAAAGAGCTGATGAAACAATGGCAAGTAAGTCAGGCATTTCCGCTTTAGCACTCTTGTGGATCCAATTGAACAATTCTCAGCATTTGTACTTGTAACTGACAAGCCAGGGACAAAACAAAGAT
+
AAABBFFFDF@FGGFGGGGGGGGGEGHHHHFHHHHHGHHHHHHHHHHHHHHHHGFGHHHHHGHHHHHHHHHHHHHHHHHHHHHHHGHHHHDHHHGFEGHHHHHHHHHHGHHHGHHHHHHHHH3??FEGH4FGHGHHHHFHH?FFHHHHGHHGHGHHHHHHHGHHHHHHHHGGGGGHGHGHHHHHHGHGHHHHGCGHHFHHHHHHHHHFHHGHHHHHHHHHHHHGHHHHHGGHHGGGGGGGGGGFGGGGGGF
@M05620:45:000000000-G6HP7:1:1101:16486:8113 1:N:0:176
AAACCAAGCAGACACTCACCGCTCCCTCGCCACAGGCCAATAGTTTGTCCTCACTGAGTTGGCAACAAGTGGCTGCTGTGGCTGCCATTTTTCTGGGGATGGCCACAAGTCCCGAGGTCAGCTGGGGGGCTTTCTTTGTGAAAGCAACGGGAAACCTGAAGGAAGATTTTTTTAACTAAGTCTTGCTGGTCCATCAAGAGGTTTTTACCCGCTTTTCTTTTTTTCACAGACTCTCTCTTCCCATCCCAGAA
+
11AAAAAFAFBFGGGGGGGGGGGGGGHHCEEEEHGHGFCHGGHFGGHGHHHHHHHHGHDGHFHHGHHEHGHFFFEFHGH00/0>F01B1BG101B10//??/F>1/0/011B1//>@/0101FFBACG-?AG/0FFGF0/00009C/.---;@-B-/9BF//;/--/;9BF-9-9//;9//;/9/////99//9/////--9;FF?-/;:-@-;-//;//:/--//////-///9//////9/;/-A//-/
@M05620:45:000000000-G6HP7:1:1101:26537:8121 1:N:0:176
CATCCTGACCCTGAAGTACCCGGCTTGATTTCTGACATTAGATCGGAAGAGCACACGTCTGAACTCCAGTCACAGAAGACCATCTCGTATGCCGTCTTCTGCTTGAAAAAAAAAAAAAAAAAAAAAAAATACGCAAAAAGAAAATATTTGTCAAATAAAAAAAGAAAAGATACGTTTTACAAGACAATATGAGTAGTCGCGTGCACGCAAGTTAAAGTATTAAAATGAATATTTAGAAGGGATGTGAGCTG
+
CCCDCFFFFFFFGGGGGGGGGGGGGGGHHHHHHHHHHHHHHHHHGGGGGHHHHHHHGHHHGHHHHHHHHHHHHHHHHHGHHHGCHHHGGHHHHGGGHGHHHHHHHHHHHHGGGGF><//<----<----.00...-9/9.9.//00900009009000000--..9///.000.0/;.000009//;000000000;B.--:-..09----0000:00000000000000000000000.../.000;000
@M05620:45:000000000-G6HP7:1:1101:17315:8124 1:N:0:176
AGATTACTGCAACAGTTCCCCCTGGACCTGGAAAAGTTTCTTGCCTGGCTTACAGAAGCTGAAACAACTGCCAATGTCCTACAGGATGCTACCCGTAAGGAAAGGCTCCTAGAAGACTCCAAGGGAGTACAAGAGCTGATGAAACAATGGCAAGTAAGTCAGGCATTTCCGCTTTAGCACTCTTGTGGATCCAATTGAACCATTCTCAGCATTTGTACTTGTAACTGACAAGCCAGGGACAAAACAAAGAT
+
A1AAAFFFDF1BFG1BFGGGGGGCCHHHHFGH1FHHHHHHHHHHHHHHHHHHHHBFHHHHHHHGH0GHHHHH1FGGGHHHHHGHHHHHHHFHHHGGEFFFHFGF0FHHFHHFE1FGGHHHFH1?/?EEC1BGHFHHHHFGG2FFHHHHHHHHFGGGFHFGFFHHHHHHG1EFG?FGDGFDGGHHHFHGDFGHGGHBDDDG.<GHGGHGFHHHHHHHBHHHHFC0CGG0:CCGHG/.;9.9.;CGGGG?/;0
@M05620:45:000000000-G6HP7:1:1101:6087:8135 1:N:0:176
AGATTACTGCAACAGTTCCCCCTGGACCTGGAAAAGTTTCTTGCCTGGCTTACAGAAGCTGAAACAACTGCCAATGTCCTACAGGATGCTACCCGTAAGGAAAGGCTCCTAGAAGACTCCAAGGGAGTAAAAGAGCTGATGAAACAATGGCAAGTAAGTCAGGCATTTCCGCTTTAGCACTCTTGTGGATCCAATTGAACAATTCTCAGCATTTGTACTTGTAACTGACAAGCCAGGGACAAAACAAAGAT
+
ABABCFFFDDFFGGGFGGGGGGGGGHHHHGFFFHHHFHHHHHHHHHHHHHHGHHHHGHHHHGGGHGGHHHHHFHHHGGHHHHGHHHHHHHHHHHGEEDHHGHFHHGGHGHFHHGHGGHHHEFHGGEGEFFFHHGHGHGFFGFGFFFGHHHHFGGHFGHFFGHHHHHHHHFEGGFGHHHHGHHHHHGGGGHHHDGFHFBFGFFHDGHH0DCDHHHHGGHHHHHHBGHHHGFCGGFGFFGGAEFFFCEFGFF0
@M05620:45:000000000-G6HP7:1:1101:4882:8148 1:N:0:176
ATCTCTATCTCCTAAAAACCTGTTTAGATTTGGAGATAGACCTTCAGGTTTTTCATCATTTTCTGCATGAATTATACATTGACCACGTTCCAGCGTGGTCAGTTTGCAGCATTCTGTTATTTTGTTTGACAGAGTGTCTTGTTGAGAACATATGTAGGACATGATTTTTTCCTGCAACAGGGAAAATAAAGTATAAGTTTTAAAGATTTATTCTTTAATAAAGGATCTCAAAGCCAGCTTTAGAAAAAGGA
+
BAAAAFFF@DFFEGB4F4EGFCHHFHDGGAGFGGGFHF55AABBGFGFFGHFFGHGFFAGHGHD5FHDA3FAEHHF55FHHHDGHH1BGHHDHHGAEE?B@CHH@4B@@GAGFGGHFFHFHHFFC?GHHFBGCG?DBFFGGGGCHEADGHEF4FF4B33?0BBD2FHHD/FGGDG<1<0FHC/0<GGG1111?FG1F<>FF<1FDDGGHHFHFHHHHBGDGGG0<<GG0B=GFGHHHGHGHGH0;0CG?EH
@M05620:45:000000000-G6HP7:1:1101:6077:8151 1:N:0:176
AGATTACTGCAACAGTTCCCCCTGGACCTGGAAAAGTTTCTTGCCTGGCTTACAGAAGCTGAAACAACTGCCAATGTCCTACAGGATGCTACCCGTAAGGAAAGGCTCCTAGAAGACTCCAAGGGAGTAAAAGAGCTGATGAAACAATGGCAAGTAAGTCAGGCATTTCCGCTTTAGCACTCTTGTGGATCCAATTGAACAATTCTCAGCATTTGTACTTGTAACTGACAAGCCAGGGACAAAACAAAGAT
+
AAABCFFFFFFFGGGGGGGGGGGGHHHHHHHGHHHHFHHHHHHHHHHHHHHHHGHHHHHHHGHGHHHHHHHHHHHHHHHHHHGHHGHHHHHHHHGFGGHHHHFHHHHHGHHHHHHGHHHHFHHGGGGGHHGHHGHHHHGHHGHHHGHHGHHGHGGGHHHHHHHHHHHHHHFGGGGHHHHHHHHHHFGGHHHHFHHHHFFFHHHFHHHDHHFHHHHHHHHGHGHFHHHHGGGHHGGGGGGGGGFGG?CFFFF
@M05620:45:000000000-G6HP7:1:1101:6098:8162 1:N:0:176
AGATTACTGCAACAGTTCCCCCTGGACCTGGAAAAGTTTCTTGCCTGGCTTACAGAAGCTGAAACAACTGCCAATGTCCTACAGGATGCTACCCGTAAGGAAAGGCTCCTAGAAGACTCCAAGGGAGTAAAAGAGCTGATGAAACAATGGCAAGTAAGTCAGGCATTTCCGCTTTAGCACTCTTGTGGATCCAATTGAACAATTCTCAGCATTTGTACTTGTAACTGACAAGCCAGGGACAAAACAAAGAT
+
BCBCCFFFFFFFGGGGGGGGGGGGHHHHHHHGGGHHGHHHHHHHHHHHHHHHHHHHHHHHHGGHHGGHHHHHHHHHHHHHHHGHHGHHHHHHHHGGGEHHGHFGHHHHGHHHHHFHHHHHGFGFGEGGFHGHHGHHHHHHHGHHHHHHHHHGHGHHGHHHHHHHHHHHHHGGGGGHHHFGHHHHHFGGHHHHGHHHGFFHGHH0DHH<DGFHHHHHHHHHHFHEHHHHHGGGFGGFGDEGGGGGGEEFFGC
@M05620:45:000000000-G6HP7:1:1101:4878:8167 1:N:0:176
ATCTCTATCTCCTAAAAACCTGTTTAGATTTGGAGATAGACCTTCAGGTTTTTCATCATTTTCTGCATGAATTATACATTGACCACGTTCCAGCGTGGTCAGTTTGCAGCATTCTGTTATTTTGTTTGACAGAGTGTCTTGTTGAGAACATATGTAGGACATGATTTTTTCCTGCAACAGGGAAAATAAAGTATAAGTTTTAAAGATTTATTCTTTAATAAAGGATCTCAAAGCCAGCTTTAGAAAAAGGA
+
BCCCCFFFFFFFGGGGGGGGGGHHHHHHHHHHHGHHHHHGHHHHHHHHHHHGGHHHHHIHHHHIHHHHHHHHHHHHHHHHHGHHHHGHHHHHHHGGGGHHGHGHHHHHHHHHHHHHHHHHHHHHHHHHHHHHHHHHHHHHHHHHHHHHHHHHHHHHHHHHHHHHHHHHHGHHHHHHHHHHHGGFHHHGHHHHHHHHHHGHHHHHHHHHHHHHHHHHHGHHHGGHHHHHHHHGHHHGHGHHHHGHGHHGGGH
@M05620:45:000000000-G6HP7:1:1101:25084:8198 1:N:0:176
ATCTCTATCTCCTAAAAACCTGTTTAGATTTGGAGATAGACCTTCAGGTTTTTCATCATTTTCTGCATGAATTATACATTGACCACGTTCCAGCGTGGTCAGTTTGCAGCATTCTGTTATTTTGTTTGACAGAGTGTCTTGTTGAGAACATATGTAGGACATGATTTTTTCCTGCAACAGGGAAAATAAAGTATAAGTTTTAAAGATTTATTCTTTAATAAAGGATCTCAAAGCCAGCTTTAGAAAAAGGA
+
>>A>1DDFFFDBFDGGF1A1FGGBFFFB3AFB11A1AFGBA1AFFEGGHHGAE0BFFEHHFEGDDGHGHHHGFFGDFDHHFBHCBFEEFGHFHEGGGGHFFHHHHFDGH1EDGFFGFGGHHHGHEHHHFFDGHHHHHFHGHGHHGHHGHHHBFGFDGGFGGHGGHGHHHCHHHHHHHHFHFEFEFGGHEFG?FGFHHFGHHHGHHGHHHFFFGHHHHHHGF0GDGGHHDGFHFGCCGGHGHHHFHGGFCCG
@M05620:45:000000000-G6HP7:1:1101:7455:8209 1:N:0:176
ATCTCTATCTCCTAAAAACCTGTTTAGATTTGGAGATAGACCTTCAGGTTTTTCATCATTTTCTGCATGAATTATACATTGACCACGTTCCAGCGTGGTCAGTTTGCAGCATTCTGTTATTTTGTTTGACAGAGTGTCTTGTTGAGAACATATGTAGGACATGATTTTTTCCTGCAACAGGGAAAATAAAGTATAAGTTTTAAAGATTTATTCTTTAATAAAGGATCTCAAAGCCAGCTTTAGAAAAAGGA
+
DDDDDFFFFFFFGGGGGGGGGGGHHHHHHHHHHHHHHHHHHHHHHHHHHHHGGHHHHIHHHHIHIHHHHHHHHHHHHHHHHHHHHHGHHHHHHHGGGGHHHHHHHHHHHHHHHHHHHHHHHHHHHHHHHHHHHHHHHHHHHHHHHHHHHHHHHHHHHHHHHHHHHHHHHGHHHHHHHHHHHGGHHHHHHHHHHHHHHHHHHHHHHHHHHHHHHHHHHHHHHHHHHHHHHGHGHHHHHGHHHHHFHHHGGGH
@M05620:45:000000000-G6HP7:1:1101:7478:8215 1:N:0:176
ATCTCTATCTCCTAAAAACCTGTTTAGATTTGGAGATAGACCTTCAGGTTTTTCATCATTTTCTGCATGAATTATACATTGACCACGTTCCAGCGTGGTCAGTTTGCAGCATTCTGTTATTTTGTTTGACAGAGTGTCTTGTTGAGAACATATGTAGGACATGATTTTTTCCTGCAACAGGGAAAATAAAGTATAAGTTTTAAAGATTTATTCTTTAATAAAGGATCTCAAAGCCAGCTTTAGAAAAAGGA
+
BCBCCFFFFFFFGGGGGGGGGGHHHHHHHHHHHGHHHHHGHHHHHHHHHHHGGHHHHHHHHIHHIHHHHHHHHHHHHHHHHHHHHHGHHHHHHHGGGGHHHHHHHHHHHHHHHHHHHHHHHHHHHHHHHHGHHHGHHHHHHHHHHHHHHHHHHHHHHHHHHHHGHHHHHGHHHHHHHHGHHGGGHHHGHHHHHHHGHHHHHHHHHGHHHHHHHHHHHHHGHHHHHHHHHFHGHHHHHGHHHHGHFHFGGGH
@M05620:45:000000000-G6HP7:1:1101:24584:8299 1:N:0:176
AAACCAAGCAGACACTCACCGCTCCCTCGCCACAGGCCAATAGTTTGTCCTCACTGAGTTGGCAACAAGTGGCTGCTGTGGCTGCCATTTTTCTGGTGATGGCCATCAGCTCCGAGGTCAGCTGGGGGGCTTTCTTTGTGTAAGCAACGAGAAACCTGAAAGAAGCATTTTTTAACTAAGTCCTGCTGAGTCATTCATGAGTTTTTAGCCGCCTTGCTTCTTCTCACAGACTCTCTACTCTCATGCCAGAA
+
DCDDDDDFCFFFGGGGGGGGGGGGGGHHGGGGGHHHGGHHHHHHHHHHHHHHHHHHHHHHHHHHHHHHHHHHGHGGHHHHHHHGGHHHHHHHHHHHHHHHHHHHHHHHHHHHHGGGGGHHHHHHGAGGGGGGGGGGGGGGGGGGGGGGGEFDFFFFFFFFFFFFFFFFFFFFFFFFFFFFFFFFFFFFEFFFFFFFFFFFFFFFFFFFFFFFFFFFFFFFFFHHFFFFFBFFFFFFFFFFFFFFBFFFBFF
@M05620:45:000000000-G6HP7:1:1101:24566:8300 1:N:0:176
AAACCAAGCAGACACTCACCGCTCCCTCGCCACAGGCCAATAGTTTGTCCTCACTGAGTTGGCAACAAGTGGCTGCTGTGGCTGCCATTTTTCTGGTGATGGCCATCAGCTCCGAGGTCAGCTGGGGGGCTTTCTTTGTGTAAGCAACGAGAAACCTGAAAGAAGCATTTTTTAACTAAGTCCTGCTGAGTCATTCATGAGTTTTTAGCCGCCTTGCTTCTTCTCACAGACTCTCTACTCTCATGCCAGAA
+
BCBCCABFCFFFGGGGGGGGGGGGGGHHGGGGGHHHGGHHHHHHHHHHHHHHHHHHHHHHHHHHHHHHHGHHGHGGHHHHHHGGGHHHHHHHHHHHHHHHHHHHHHHGHHHHHGGGGEHHHHHHHGGGGGGGGGGGGGGGGGGGGGFGG?FFFFFFFFFFFFFFFFFFFFFFFFFFFFFFFFFFFFFFFFFFFFFFFFFFFFFFFFFFFFFFFFFFFFFFFFFFFFFFFFFFFFFFFFFFFFFFFFFFFFF
@M05620:45:000000000-G6HP7:1:1101:5390:8303 1:N:0:176
AAACCAAGCAGACACTCACCGCTCCCTCGCCACAGGCCAATAGTTTGTCCTCACTGAGTTGGCAACAAGTGGCTGCTGTGGCTGCCATTTTTCTGGTGATGGCCATCAGCTCCGAGGTCAGCTGGGGGGCTTTCTTTGTGTAAGCAACGAGAAACCTGAAAGAAGCATTTTTTAACTAAGTCCTGCTGAGTCATTCATGAGTTTTTAGCCGCCTTGCTTCTTCTCACAGACTCTCTACTCTCATGCCAGAA
+
AA3AB@?CAFFFFGGGGGGGCECEEFFEEEAAEFCDGGFEGFDBDFGHHEGHHHGFFHFFHFFFHEGFHGGGGFEGGF@BEGHEGHHDHGGEEHFHBGDGHHHHHHHHHHHGHFEECEFGHHHHEGGG?BBGGEBBBB99FFGGGFGGGGFADFFFFFFFFFFFFFFFFFFF?FFFFFFFFFFFFFFFFFFFFFFFFFFFFFFFFFEFFFD?BDDFFFFFFFFFB/FBFBFFFFFFFFFFFFBFFFFF/AF
@M05620:45:000000000-G6HP7:1:1101:5377:8321 1:N:0:176
AAACCAAGCAGACACTCACCGCTCCCTCGCCACAGGCCAATAGTTTGTCCTCACTGAGTTGGCAACAAGTGGCTGCTGTGGCTGCCATTTTTCTGGTGATGGCCATCAGCTCCGAGGTCAGCTGGGGGGCTTTCTTTGTGTAAGCAACGAGAAACCTGAAAGAAGCATTTTTTAACTAAGTCCTGCTGAGTCATTCATGAGTTTTTAGCCGCCTTGCTTCTTCTCACAGACTCTCTACTCTCATGCCAGAA
+
CBBCCBCFCFFFGGGGGGGGGGGGGGHHGGGGGHHHGGHHHHHHHHHHHHHHHHHHHHHHHHHGHHHHHHHHGHGGHHHHHHHGGHHHHHHHHHHHHHHHHGHHHHHHHHHHHGGGGGHGHHHHHGGGGGGGGGGGGGGGGGGGGFGGGEFFFFFFFFFFFFFFFFFFFFFFFFFFFFFFFFFFFFFFFFFFFFFFFFFFFFFFFFFFFFFFFFFFFFFFFFFFFFFFFFFFFFFFFFFFFFFFFFFFFFF
@M05620:45:000000000-G6HP7:1:1101:5395:8323 1:N:0:176
AAACCAAGCAGACACTCACCGCTCCCTCGCCACAGGCCAATAGTTTGTCCTCACTGAGTTGGCAACAAGTGGCTGCTGTGGCTGCCATTTTTCTGGTGATGGCCATCAGCTCCGAGGTCAGCTGGGGGGCTTTCTTTGTGTAAGCAACGAGAAACCTGAAAGAAGCATTTTTTAACTAAGTCCTGCTGAGTCATTCATGAGTTTTTAGCCGCCTTGCTTCTTCTCACAGACTCTCTACTCTCATGCCAGAA
+
BBBBBBBFAFFFGGGGGGGGGGGGGGHHGGGGGGFGGGHHHHHGGHHHHHHHHHHHHHGHHGHHGHHHHGHGGHGGHHHHHHHGGHHHHHHHHHHGHHHHHGHHHHHHEHHHHFGGGEGFHHHFHGGCGGGGGGGGGFCBFFFBFFFG@EFFDFFFFFFFFFFFBFFFFFFFFEFFFFFFFFFFFFFFF.FFFFFFFFBFBFFFFFF/BF.>DFFBBBFFFFFFFFFFBFFFFFFFFFFFFFFF/FFFFFB
@M05620:45:000000000-G6HP7:1:1101:17359:8348 1:N:0:176
AAACCAAGCAGACACTCACCGCTCCCTCGCCACAGGCCAATCGTTTGTCCTCACTGAGTTGGCAACAAGTGGCTGCTGTGGCTGCCATTTTTCTGGTGATGGCCATCAGCTCCGACGAGGTCAGCTGGGGGGCTTTCTTTGTGTAAGCAACGAGAAACCTGAAAGAAGCATTTTTTAACTAAGTCCTGCTGAGTCATTCATGAGTTTTTAGCCGCCTTGCTTCTTCTCACAGACTCTCTACTCTCATGCCA
+
1AAAA?1CA>>CCFGGGGGG0E?EEFGFCEE?EAB/FF//B0ABGCEFGGHHHHFGFGFGHFHEFHFAHHEGF>FFG11B>FGEFHHFHGHFEHBFGHFHHEGH1BEEGGFEG//E/<BCFG1GHHHH?/BAGGEBFBB0B99B/9/;FFF@EBFF//FFFFBFFFFFFFFFFFF@FFFFB//:FFFFFFFFA9BBFFFFB/B/;9BFF-BBB9@@BBFFFFFFFFFFFF/99FFBFFFEFFFFFFFFFFB
@M05620:45:000000000-G6HP7:1:1101:25205:8371 1:N:0:176
ATCTCTATCTCCTAAAAACCTGTTTAGATTTGGAGATAGACCTTCAGGTTTTTCATCATTTTCTGCATGAATTATACATTGACCACGTTCCAGCGTGGTCAGTTTGCAGCATTCTGTTATTTTGTTTGACAGAGTGTCTTGTTGAGAACATATGTAGGACATGATTTTTTCCTGCAACAGGGAAAATAAAGTATAAGTTTTAAAGATTTATTCTTTAATAAAGGATCTCAAAGCCAGCTTTAGAAAAAGAA
+
AABBBFFFFFFFGGGGGGGGGGHGHHHHHHHHHHFHHHGFHFHHHHHHHHHGGHFGHHHHHHHHGHBHHHHHHHHHHHHHHHHHHHGHHGHHHHGGGGHHHHHHHHHGHHHHHHHHHHHGHHHHHHHHHFFFHHGHHHHHHHHHFFHGGHHHHHHFHHHGHHGHHHHHHGHHHHHHFHHHHGFHHGHHGHHHHHHDF=FGHHGHHGHHHGGHHHHHGFHHFFFHHHHHHGHHGHHHHGHHHFFFGBGHGGG
@M05620:45:000000000-G6HP7:1:1101:25201:8389 1:N:0:176
ATCTCTATCTCCTAAAAACCTGTTTAGATTTGGAGATAGACCTTCAGGTTTTTCATCATTTTCTGCATGAATTATACATTGACCACGTTCCAGCGTGGTCAGTTTGCAGCATTCTGTTATTTTGTTTGACAGAGTGTCTTGTTGAGAACATATGTAGGACATGATTTTTTCCTGCAACAGGGAAAATAAAGTATAAGTTTTAAAGATTTATTCTTTAATAAAGGATCTCAAAGCCAGCTTTAGAAAAAGAA
+
CDDCDFFFFFFFGGGGGGGGGGHHHHHHHHHHHHHHHHHHHHHHHHHHHHHGGHHHHHIHHHHIIHHHHHHHHHHHHHHHHHHHHHGHHHHHHHGGGGHHHHHHHHHHHHHHHHHHHHHHHHHHHHHHGHHHHHHHHHHHHHHHHHHHHHHHHHHHHHHHHHHHHHHHHGHHHHHHHHHHHGGHHHHHHHHHHHHHHHHHHHHHHHHHHHHHHHHHHHHHHHHHHHHHHHHHHHHHHGHHHHHHHHHHGGH
@M05620:45:000000000-G6HP7:1:1101:25185:8397 1:N:0:176
ATCTCTATCTCCTAAAAACCTGTTTAGATTTGGAGATAGACCTTCAGGTTTTTCATCATTTTCTGCATGAATTATACATTGACCACGTTCCAGCGTGGTCAGTTTGCAGCATTCTGTTATTTTGTTTGACAGAGTGTCTTGTTGAGAACATATGTAGGACATGATTTTTTCCTGCAACAGGGAAAATAAAGTATAAGTTTTAAAGATTTATTCTTTAATAAAGGATCTCAAAGCCAGCTTTAGAAAAAGAA
+
BCCCCFFFFFFFGGGGGGGGGGHHHHHHHHHHHHHHHHHHHHHHHHHHHHHGGHHHHHIHHIIHHHHHHHHHHHHGHHHHHHHHGHGHHHHHHHGGGGHHGHHHHHHHHHHHHHHHHHHHHHHHHHHHHHHHHHGHHHHHHHHHHHGHHHHHHHHHHHHHHHHHHHHHHGHHHHHGHHHHHGGHHHHHGFHGHHHHHHHHHGFGHGHHHHHHHGHHHHHHHHHHHHHFHGHHHHHHHGHHHHHHHHFHFGH
@M05620:45:000000000-G6HP7:1:1101:12550:8429 1:N:0:176
CATCCTGACCCTGAAGTACCCCGGCTTGATTTCTGACATTAGATCGGAAGAGCACACGTCTGAACTCCAGTCACAGAAGACCATCTCGTATGCCGTCTTCTGCTTGAAAAAAAAAAAAACACATTCATCCCCTCACTTCATCCCCCCTTTCCCTACCATCCTTCCAACCCTCATTCTCCCTCTTCGTTCTCCCCGTTCCCCCTTCTCCTCCTTCTACCCTTTCCCATCCCCTCGCTTTCCCCCCCCCCTCT
+
AAABBFFFFFFFFGCGGFGGGGGGGGGEHHHGHHHFHGHHFHHHHHGGGGGHHGFHHGGHGFHHHHHHHHHHHHFHHHGFHHHH3FGHFAGHHHGEGFGGGGHHHHEGGHGEEEGC<<///?/11111<?/F0.0.11111>1...--.000;00.::0/.000/:0:.....0;9;00C/CBB0.//..00/;-..////.9:;B/9//9///////.:////://9;..9.--9.:B///.-;----99
@M05620:45:000000000-G6HP7:1:1101:23281:8429 1:N:0:176
AGATTACTGCAACAGTTCCCCCTGGACCTGGAAAAGTTTCTTGCCTGGCTTACAGAAGCTGAAACAACTGCCAATGTCCTACAGGATGCTACCCGTAAGGAAAGGCTCCTAGAAGACTCCAAGGGAGTAAAAGAGCTGATGAAACAATGGCAAGTAAGTCAGGCATTTCCGCTTTAGCACTCTTGTGGATCCAATTGAACAATTCTCAGCATTTGTACTTGTAACTGACAAGCCAGGGACAAAACAAAGAT
+
AAABCFFFFFFFGGGFGGGGGGGGHHHHHHHHHHHHHHHHHHHHHHHHHHHHHHHHHHHHHHHHHHHHHHHHHHHHHHHHHHHHHHHHHHFGHHGGGGHHHHFHHHHHGHHHHHHHHHHHHHHGGHGGHHHHHGHHHHHHHHHHHHHHHHHHHGHHHHHHHHGGHHHHHHGGGGGHHHHHHHHHHHHGHHHHHHHHHGFFHHHHHHHHHHHHHHHHHGHHHHHHHHHHHHHHGGFGGGGGGGGGGGGGGGG
@M05620:45:000000000-G6HP7:1:1101:26988:8432 1:N:0:176
AGATTACTGCAACAGTTCCCCCTGGACCTGGAAAAGTTTCTTGCCTGGCTTACAGAAGCTGAAACAACTGCCAATGTCCTACAGGATGCTACCCGTAAGGAAAGGCTCCTAGAAGACTCCAAGGGAGTAAAAGAGCTGATGAAACAATGGCAAGTAAGTCAGGCATTTCCGCTTTAGCACTCTTGTGGATCCAATTGAACAATTCTCAGCATTTGTACTTGTAACTGACAAGCCAGGGACAAAACAAAGAT
+
ABBCBFFFFFFFGGGGGGGGGGGGHHHHHHHHHHHHFHHHHHHHHHHHHHHHHHHHHHHHHHHHHHHHHHHHHHHHHHHHHHHHHHHHHHHHHHGG/EGHHHHHHHHHGHHHHHHHHHHH3FHGG/EFHHHHHGHHHHGHH3FGHHHHHHHHHGHHHHHHHHHHHHHHHHGGGGGHHHGHHHHHH1FEHHHHHHHHG=GFHHHHHHHHHHHHHHHHHHHHHHHHHHHHFHHHHGGGGGGGGGFGGGGGGGF
@M05620:45:000000000-G6HP7:1:1101:23273:8450 1:N:0:176
AGATTACTGCAACAGTTCCCCCTGGACCTGGAAAAGTTTCTTGCCTGGCTTACAGAAGCTGAAACAACTGCCAATGTCCTACAGGATGCTACCCGTAAGGAAAGGCTCCTAGAAGACTCCAAGGGAGTAAAAGAGCTGATGAAACAATGGCAAGTAAGTCAGGCATTTCCGCTTTAGCACTCTTGTGGATCCAATTGAACAATTCTCAGCATTTGTACTTGTAACTGACAAGCCAGGGACAAAACAAAGAT
+
CCCCCFFFFFFFGGGFGGGGGGGGHHHHHHHHHHHHGHHHHHHHHHHHHHHHHFDGGHFFFHHHHHHHHHHFHFHFDGGFHHFHGHHFFFGHHGGEGDGEGHFFEFFGF@FDGFHBGFHHGFHGGCFEGHHHFFFFHFFHFHHHFHFDHFHHBFDFDGF>FGGHHHHHHEEGGGFF<FGHHHHHF=FED<GCGGHFFFHHFCGDGGFFDCDHH0CCGFHHHFGCCGC0CCCCGEBFG?EEEGGGFGGF//9
@M05620:45:000000000-G6HP7:1:1101:6513:8469 1:N:0:176
AAACCAAGCAGACACTCACCGCTCCCTCGCCACAGGCCAATAGTTTGTCCTCACTGAGTTGGCAACAAGTGGCTGCTGTGGCTGCCATTTTTCTGGTGATGGCCATCAGCTCCGAGGTCAGCTGGGGGGCTTTCTTTGTGTAAGCAACGAGAAACCTGAAAGAAGCATTTTTTAACTAAGTCCTGCTGAGTCATTCATGAGTTTTTAGCCGCCTTGCTTCTTCTCACAGACTCTCTACTCTCATGCCAGAA
+
DDCDDDDFCFFFGGGGGGGGGGGGGGHHGGGGGHHHGGHHHFHHHHHHHHHHHHHHHHHHHHHHHHHGHHHHGHGGHHHHHHHGGHHHHHHHHHHHHHHHHHHHHHHHHHHHHGGGGGHHHHHHHGGGGGGGGGGGGGGGGFFGGGGGGGFFFFFFFFFFFFFFFFFFFFFFFFFFFBBFFFFFFFFFFFFFFFFFFFFFFFFFHFFFHFFFFFFFFFFFFFFFFFFFFFFFFFFFFFFFFFFFFFFFFFF
@M05620:45:000000000-G6HP7:1:1101:3744:8514 1:N:0:176
AGATTACTGCAACAGTTCCCCCTGGACCTGGAAAAGTTTCTTGCCTGGCTTACAGAAGCTGAAACAACTGCCAATGTCCTACAGGATGCTACCCGTAAGGAAAGGCTCCTAGAAGACTCCAAGGGAGTAAAAGAGCTGATGAAACAATGGCAAGTAAGTCAGGCATTTCCGCTTTAGCACTCTTGTGGATCCAATTGAACAATTCTCAGCATTTGTACTTGTAACTGACAAGCCAGGGACAAAACAAAGAT
+
CCCCDFFFFFFFGGGGGGGGGGGGHHHHHHHHHHHHGHHHHHHHHHHHHHHHHHHHHHHHHHHHHHHHHHHHHHHHHHHHHHGHHHHHHHHHHHGGGGHHHHHHHHHHGHHHHHHHHHHHHHHGGHGGHHHGHGHHHHHHHHHHHHHHHHHHHGHHFHHHHHFGHHHHHHGGGGGHGHHHHHHHHHHGHHHHHHHHHFHHHHHHHHHHHHHHHHHHHFHFGHGHHHHHHHHHHGGGGGGGGGGGGGGGGGG
@M05620:45:000000000-G6HP7:1:1101:26494:8514 1:N:0:176
ATCTCTATCTCCTAAAAACCTGTTTAGATTTGGAGATAGACCTTCAGGTTTTTCATCATTTTCTGCATGAATTATACATTGACCACGTTCCAGCGTGGTCAGTTTGCAGCATTCTGTTATTTTGTTTGACAGAGTGTCTTGTTGAGAACATATGTAGGACATGATTTTCTCCTGCAACAGGGAAAATAAAGTATAAGTTTTAAAGATTTATTCTTTAATAAAGGATCTCAAAGCCAGCTTTAGAAAAAGGA
+
CDCCDFFFFFFFGGGGGGGGGGHHHHHHHHHHHHHHHHHHHHHHHHHHHHHGGHHHHHHIHIHIHHHHHHHHHHHHHHHHHHHHHHGHHHHHHHGGGGHHHHHHHHHHHHHHHHHHHHHHHHHHHHHHHHHHHHHHHHHHHHHHHHHHHHHHHHHHHHHHHHHHHHHHFHHHHHHHHHHHHGGHHHHHHHHHHHHHHHHHHHHHHHHHHHHHHHHHHHHHHHHHHHHHHHHHHHHHHGHHHHHHGHHHGGH
@M05620:45:000000000-G6HP7:1:1101:3722:8520 1:N:0:176
AGATTACTGCAACAGTTCCCCCTGGACCTGGAAAAGTTTCTTGCCTGGCTTACAGAAGCTGAAACAACTGCCAATGTCCTACAGGATGCTACCCGTAAGGAAAGGCTCCTAGAAGACTCCAAGGGAGTAAAAGAGCTGATGAAACAATGGCAAGTAAGTCAGGCATTTCCGCTTTAGCACTCTTGTGGATCCAATTGAACAATTCTCAGCATTTGTACTTGTAACTGACAAGCCAGGGACAAAACAAAGAT
+
AAAABFFFFFFFGGGGGGGGGGGGHHHHHHHGGHHHGHHHHHHFHHHHHHHHHGHFHHHHHHHFHGGHHHHHHGGHHHHHHHHHHHHHHHFHFHGEGDGHGHHHHHHHGHGHFHHFHHCHGFHGG/FEGGFFGFGHHHGHHHHFGFHHHHHGFGFDHHHFHHHHHHHHHHGGGGGHHHGHHHHHHGFDHGHHFCGHHDDGHHGHHHGFHHFGHHHHHGHGHHF0GHGGBGEHHFGFGGEFAFG.CECFFGG
@M05620:45:000000000-G6HP7:1:1101:6081:8523 1:N:0:176
CATCCTGACCCTGAAGTACCCCGGCTTGATTTCTGACATTAGATCGGAAGAGCACACGTCTGAACTCCAGTCACAGAAGACCATCTCGTATGCCGTCTTCTGCTTGAAAAAAAAAAAAAAAAAAAAAAAAAAATAATAAAGAGGATTGGAAAACAGAGAAAAAAAACATAGAGCGCACGAGATACGCAGAAGAGAATATATACAGTATAAAAATGGATAGATAAGTGTGCAGAACAGTGACAGTAAGTAAT
+
BABCCFFFFFFFGGGGGFGGGGGGGGGGHHHHHHHGHGHHGHGHHHGGGGGHHGHGHGHHHGGGHHHHHHHHHHGHHHHGHHHHCGHHGEHHHHGFGHGHHHHHHHHGFHHEEEFB@<///->-----:----.000:0000/../0/.000//.////00/:---..000000-----.-..00...--/00./00000000000;000000.000;000000:00;00000////000000;0000000
@M05620:45:000000000-G6HP7:1:1101:23414:8560 1:N:0:176
ATCTCTATCTCTAAAAACCTGTTTAGATTTGGAGATAGACCTTCAGGTTTTTCATCATTTTCTGCATGAATTATACATTGACCACGTTCCAGCGTGGTCAGTTTGCAGCATTCTGTTATTTTGTTTGACAGAGTGTCTTGTTGAGAACATATGTAGGACATGATTTTTTCCTGCAACAGGGAAAATAAAGTATAAGTTTTAAAGATTTATTCTTTAATAAAGGATCTCAAAGCCAGCTTTAGAAAAAGGAA
+
CCDDDFFFFFFFGGGGGGGGGGHHHHHHHHHHGHHHHHHHHHHHHHHHHHGGHHHHHHHIHHIIHHHHHHHHHHHHHHHHFHHHHGHHHHFGHGGGGHHHHHHHHHHHHHHHHHHHHHHHHHHHHHHHHHHHHHHHHHHHHHHHHGHHHHHHHHHHHHHHHHFHHHHHGHHHHHHHHHHHGGHHGHHHHHHHHHHHHHHHHHHHHHHHHHHHHHHHGGHHFHGHHHHGHHGHHHGHGHHHHHFFHGGGGHH
@M05620:45:000000000-G6HP7:1:1101:23404:8579 1:N:0:176
ATCTCTATCTCTAAAAACCTGTTTAGATTTGGAGATAGACCTTCAGGTTTTTCATCATTTTCTGCATGAATTATACATTGACCACGTTCCAGCGTGGTCAGTTTGCAGCATTCTGTTATTTTGTTTGACAGAGTGTCTTGTTGAGAACATATGTAGGACATGATTTTTTCCTGCAACAGGGAAAATAAAGTATAAGTTTTAAAGATTTATTCTTTAATAAAGGATCTCAAAGCCAGCTTTAGAAAAAGGAA
+
CCCCCFFFFFFFGGGGGGGGGGHHHGHHHHHHHHHHFHHHHHHHHHHHHHGGHHHHHIHHHHIHIHHHHHHHHHHHHHHHHHHHHGHHHHFHHGFGGHHHHHHHHHHHHHHHHHHHHHHHHHHHHHHGHHHHHHHHHHHGHHHGHGFHHHHHHHHHHGHHHHHHHHHHGHHHHGHHHGHHGGHHHHGGHHHHHHGHGHHHGGHGGHHHFHHHHHHGFFHHGHFHGHHHHGGHGHFHGFHHGHHHGHGGGHH
@M05620:45:000000000-G6HP7:1:1101:22220:8595 1:N:0:176
CATCCTGACCCTGAAGTACCCCGGCTTGATTTCTGACATTAGATCGGAAGAGCACACGTCTGAACTCCAGTCACAGAAGACCATCTCGTATGCCGTCTTCTGCTTGAAAAAAAAAAAAAACCAAACAACCCCACTAATCAACTCACCATTCCCACTCTGACTACCGTCCCTCTGACTGCCGGCTCCTGCAAGCCTGCCCGCCAACGACTGCAGAAACGCATACCCGACCCCTACCTCTCCCCTCCCCCACT
+
CCDEEFFFFFFFGGGGGGGGGGGGGGGGHHHHHHHHHHHHGHHHHHGGGGHHHHHHHGGHHGHHHHHHHHHHHHHHHHHHHHHHBGHHGGHHHHGGGHGHHHHHHHHGHHHEEEG>><///<///.0..<...../01010/1<00.0011100../111111//-..9.0</01<11//----..000/00..0.....--<9...-../<01/0/.--..0<0.----....<000///./.<...-..
@M05620:45:000000000-G6HP7:1:1101:16061:8644 1:N:0:176
CATCCTGACCCTGAAGTACCCCGGCTTGATTTCTGACATTAGATCGGAAGAGCACACGTCTGAACTCCAGTCACAGAAGACCATCTCGTATGCCGTCTTCTGCTTGAAAAAAAAAACAGTGCTGCTGACCGAGGCCCCTCGGAACCCCAAGACCAACAGAGAGAAGATGACTCAGGTGAGGCTCGGTCAACGCTCGTTCTCCACGCGTCCTTTCTTCAGACATTTTCTGCCCGCCTTCTTTTCTCACATTA
+
BBBBBFFFFFFFGGGGGGGGGGG22AFFFHHHFFHFHHHGHFFHHHGDEGHHGHHGHFGFHGHGHHHFFGFFGHHGHHHBGHGFFBFFFGHHGHE?ECFHHHGHGHEGBFH@@EC</?2>22@FFG2@2@///>@<.>..-...@<CD.AC.///:.:////;:///C00;9090/0/0;FE.;--.9.90.9..--..;///;..-;--;/////;///;./9/;BB//99A-;..///;////9;//9/
@M05620:45:000000000-G6HP7:1:1101:12044:8649 1:N:0:176
AGATTACTGCAACAGTTCCCCCTGGACCTGGAAAAGTTTCTTGCCTGGCTTACAGAAGCTGAAACAACTGCCAATGTCCTACAGGATGCTACCCGTAAGGAAAGGCTCCTAGAAGACTCCAAGGGAGTAAAAGAGCTGATGAAACAATGGCAAGTAAGTCAGGCATTTCCGCTTTAGCACTCTTGTGGATCCAATTGAACAATTCTCAGCATTTGTACTTGTAACTGACAAGCCAGGGACAAAACAAAGAT
+
>AAABFFFFFFBGGFBGGGGGGGGHHHHHHHHHHHHHHHHHHHHHHHEHHHAFBGFFBGHFHHHHHHHHHHHHHHHHHHHFFHHHGHHHHFGGHGEEEFGGHFHHHHHGHHHHHHHHHHHHHHFEFEEHFHHHGHHHHGHHHGHHHHHHHHHHGHHHHHFHHFHHHHHHHGGGGGHBGGHHGHHHFGCHGHHGHHFHGGFHCGHHHHHHHHHHHHGHGHGHHHGHHHHGHHHEEBF.AEFGGGGGGGFGGF
@M05620:45:000000000-G6HP7:1:1101:13397:8656 1:N:0:176
ATCTCTATCTCCTAAAAACCTGTTTAGATTTGGAGATAGACCTTCAGGTTTTTCATCATTTTCTGCATGAATTATACATTGACCACGTTCCAGCGTGGTCAGTTTGCAGCATTCTGTTATTTTGTTTGACAGAGTGTCTTGTTGAGAACATATGTAGGACATGATTTTTTCCTGCAACAGGGAAAATAAAGTATAAGTTTTAAAGATTTATTCTTTAATAAAGGATCTCAAAGCCAGCTTTAGAAAAAGGA
+
AABCCFFFFFFFGGGGGGGGGGHHHHHHHHHHHGHHHHHGHHHHHHHHHHHGGHHHHHHIHIHHHHHHHGHGHGHGHHHHHHHHHHGHHHFHHHGGGGHHHHHHHHHGHHHHHHHHHHHHHHHHHHHHGHHHHHHHHHHHGGHHHHGHHHHHHHHHHHHHHHHGHHHHHGHHHHHHHHGHHGGHHHHHGHHHHHHHHGHHHGGHHHHHHHHHHGHHGHHGGHGFHHHGHGHGHGHHHGHHHHGHHHFGGGG
@M05620:45:000000000-G6HP7:1:1101:16058:8662 1:N:0:176
CATCCTGACCCTGAAGTACCCCGGCTTGATTTCTGACATTAGATCGGAAGAGCACACGTCTGAACTCCAGTCACAGAAGACCATCTCGTATGCCGTCTTCTGCTTGAAAAAAAAAAAAAAAAAAGAATAAAAGAAAAAGGAAATAAGTATTTTGCAGTGACAAGCAAATACTACTTTCGTTACACCCGTCTGTCAGCTAAGTCAGGACGAGGTAGACGTCACGTTGTCCGTTAGAAGTCGTGTGGTGTTGA
+
DCDDDFFFFFFFGGGGGGGGGGGGGGGGHHHHHHHGHHHHHHHHHHGGGGHHHGHGHGHHHGHFHHHHFHHHHHGHHHHGHHHHHHHHGGGHHHGFEGGHHHHHHGHHHHHE>>CB</<//<<<...000<00..//<..///00000000000000:0000:..//00000<00000../9.0:<.-....0000000000000/0.----.0000..9.......00..<A.000<<9<.<9.<.<..0
@M05620:45:000000000-G6HP7:1:1101:12043:8670 1:N:0:176
AGATTACTGCAACAGTTCCCCCTGGACCTGGAAAAGTTTCTTGCCTGGCTTACAGAAGCTGAAACAACTGCCAATGTCCTACAGGATGCTACCCGTAAGGAAAGGCTCCTAGAAGACTCCAAGGGAGTAAAAGAGCTGATGAAACAATGGCAAGTAAGTCAGGCATTTCCGCTTTAGCACTCTTGTGGATCCAATTGAACAATTCTCAGCATTTGTACTTGTAACTGACAAGCCAGGGACAAAACAAAGAT
+
AAABCFFFBBBDGGFBGGGGGGGGGGHHHHHHHHHHGHHHHHHGHHHHHHH3BBGHHHHHHHHHHHHHHHGBH3EGFHDAGE3GF1@3C@GHHFGE>1B3BFCGAE3F13@4B3@3B?G3F3GGGA<<BDGB??GC3?2?3FGF2F??D?2F2?@@2@@2@F2<?GHGH1ADGGC1<<GD<CGHD1FA1<GCD<D0<<DCG/DD<=000/=CGCG00:CBG:CC0:00/<0:G9/FF..;CFGGFFGA//0
@M05620:45:000000000-G6HP7:1:1101:20198:8701 1:N:0:176
TACCTGTACTGGGGAAGCATTTGAATATCCCCCCATGGTGATGGGGACGGAGAACTGCTCCATAAACACAGGCAACGTGCCTAACTTTCCCGGGAAGATGAAGTCAAAGAGCGACCACAGCTCTTATTTTGCATCGGTGAGCCAGACAGAATGATCCGATGAGGGGTGCGAAACTATTTGAGGAAAGGAAGCACCTTTTTATTAAATTTACCTTTTAGCAATCGCCATTCCTACCCTAAAGATCGGAAGAG
+
BBBBBFFFFFFFGGGGEGFGGGHHGHFHHHHGGGFHHHHHHHHHGGGFGGGGGHHHFHHHHHHGHGHHHHHHGHHHFHHHHHHHHHHHHHHEGGECEFHHHFHHGFHHHHGHGGGGGHHHGHHHHGHHHHFHGHHGDGGGCGHFHFF<GGFGFFHHHG.<EHGHGGDDGGECCCH0;CFCBEF0B/CFGGGGGFGGFGGGEGGBBBFGGGGFFFFFFFFF/BF.EFAFFFFFFFAFF9FFFFFF?AD99.;
@M05620:45:000000000-G6HP7:1:1101:26372:8713 1:N:0:176
ATCTCTATCTCCTAAAAACCTGTTTAGATTTGGAGATAGACCTTCAGGTTTTTCATCATTTTCTGCATGAATTATACATTGACCACGTTCCAGCGTGGTCAGTTTGCAGCATTCTGTTATTTTGTTTGACAGAGTGTCTTGTTGAGAACATATGTAGGACATGATTTTTTCCTGCAACAGGGAAAATAAAGTATAAGTTTTAAAGATTTATTCTTTAATAAAGGATCTCAAAGCCAGCTTTAGAAAAAGGA
+
CDCCDFFFFFFFGGGGGGGGGGHHHHHHHHHHHHHHHHHHHHHHHHHHHHHGGHHHHIHHHHIIIHHHHHHHHHHHHHHHHHHHHHGHHHHHHHGGGGHHHHHHHHHHHHHHHHHHHHHHHHHHHHHHHHHHHHHHHHHHHHHHHHHHHHHHHHHHHHHHHHHHHHHHHGHHHHHHHHHHHGGHHHHHHHHHHHHHHGHHHHHHHHHHHHHHHHHHHHHHHHHHHHHHHHHHHHHHHGHHHHHHGHHHGGH
@M05620:45:000000000-G6HP7:1:1101:20201:8719 1:N:0:176
TACCTGTACTGGGGAAGCATTTGAATATCCCCCCATGGTGATGGGGACGGAGAACTGCTCCATAAACACAGGCAACGTGCCTAACTTTCCCGGGAAGATGAAGTCAAAGAGCGACCACAGCTCTTATTTTGCATCGGTGAGCCAGACAGAATGATCCGATGAGGGGTGCGAAACTATTTGAGGAAAGGAAGCACCTTTTTATTAAATTTACCTTTTAGCAATCGCCATTCCTACCCTAAAGATCGGAAGAG
+
DCDCCFFFFFFFGGGGGGGGGGHHHHHHHHHGGGGHHHGHHHHHHGGGGGGGGHHHHHHHHHHHHHHHHHHHGHHHGHHHHHHHHHHHHHHGGGGGGHHHHHHHHHHHHHHHGGGGGHHGHHHHHHHHHHHHHHHGGGGGHHHHHHGHHHHHHHHHHHGGGHHHGG<AGGFEGGHHFFGGGGGFGGGGGGGGFGGGGGGGGGGGGGGGGGGFFFFFFFFFFFFFFFFFHFFFFBFFFFFFFFFFFFFFFFF
@M05620:45:000000000-G6HP7:1:1101:26382:8731 1:N:0:176
ATCTCTATCTCCTAAAAACCTGTTTAGATTTGGAGATAGACCTTCAGGTTTTTCATCATTTTCTGCATGAATTATACATTGACCACGTTCCAGCGTGGTCAGTTTGCAGCATTCTGTTATTTTGTTTGACAGAGTGTCTTGTTGAGAACATATGTAGGACATGATTTTTTCCTGCAACAGGGAAAATAAAGTATAAGTTTTAAAGATTTATTCTTTAATAAAGGATCTCAAAGCCAGCTTTAGAAAAAGGA
+
BCCCCFFFFFFFGGGGGGGGGGHHHHHHHHHHHHHHHHHHHHHHHHHHHHHGGHHHHHHHHHIHHHHHHHHHHHHHHHHHHHHHHHGHHHHHHHGGGGHHHHHHHHHHHHHHHHHHHHHHHHHHHHHHHHHHHHHHHHHHHHHHHHHHHHHHHHHHHGHHHHHHHHHHHGHHHHHHHHHHHGGHHHGGHHHHHHHHHGGHHHHHHHHHHHHHHHHHGHHFHHHHHHHHHHHHHHHHHGHHHHHGHHHHGGH
@M05620:45:000000000-G6HP7:1:1101:17354:8732 1:N:0:176
ATCTCTATCTCCTAAAAACCTGTTTAGATTTGGAGATAGACCTTCAGGTTTTTCATCATTTTCTGCATGAATTATACATTGACCACGTTCCAGCGTGGTCAGTTTGCAGCATTCTGTTATTTTGTTTGACAGAGTGTCTTGTTGAGAACATATGTAGGACATGATTTTTTCCTGCAACAGGGAAAATAAAGTATAAGTTTTAAAGATTTATTCTTTAATAAAGGATCTCAAAGCCAGCTTTAGAAAAAGGA
+
CCCDDFFFFFFFGGGGGGGGGGHHHHHHHHHHHHHHHHHHHHHHHHHHHHHGGHHHHHHHHHHIHHHHHHHHHHHHHHHHHHHHHHGHHHHHHHGGGGHHHHHHHHHHHHHHHHHHHHHHHHHHHHHHHHHHHHHHHHHHHHHHGHGHHHHHHHHHHHHHHHHHHHHHHGHHHHHHHHHHHGGHHHHHHHHHHHHHHHHHHHGHHHHHHHHHHHHHHHHHFHHHGHHHHHHHHGHHHGHHHHGHHHHHDGH
@M05620:45:000000000-G6HP7:1:1101:17336:8734 1:N:0:176
ATCTCTATCTCCTAAAAACCTGTTTAGATTTGGAGATAGACCTTCAGGTTTTTCATCATTTTCTGCATGAATTATACATTGACCACGTTCCAGCGTGGTCAGTTTGCAGCATTCTGTTATTTTGTTTGACAGAGTGTCTTGTTGAGAACATATGTAGGACATGATTTTTTCCTGCAACAGGGAAAATAAAGTATAAGTTTTAAAGATTTATTCTTTAATAAAGGATCTCAAAGCCAGCTTTAGAAAAAGGA
+
CCCBCFFFFFFFGGGGGGGGGGHHHHHHHHGHGHHHHHHHHHHHHHHHHHHGGHHHHHHHHHHHHHHGHHHHHHHHHHHHHHHHHHGHHHHHHFGEGGHGGHGHHHHHHHHHGHHHHHHHHHHHFHHHGGHHFHHHHHHHHHHHHHGHHHHHHHHHHHHHHHHHHHHHHGHHHHGHHHHGHGGFHHGFDDGGGHHHHHHHHHHHHGHHHHHHHHHHGGHHHFGHFHHHHHHGHHHHHGHHHFFCGHGFGDG
@M05620:45:000000000-G6HP7:1:1101:15217:8735 1:N:0:176
ATCTCTATCTCCTAAAAACCTGTTTAGATTTGGAGATAGACCTTCAGGTTTTTCATCATTTTCTGCATGAATTATACATTGACCACGTTCCAGCGTGGTCAGTTTGCAGCATTCTGTTATTTTGTTTGACAGAGTGTCTTGTTGAGAACATATGTAGGACATGATTTTTTCCTGCAACAGGGAAAATAAAGTATAAGTTTTAAAGATTTATTCTTTAATAAAGGATCTCAAAGCCAGCTTTAGAAAAAGGA
+
CCCCDFFFFFFFGGGGGGGGGGHHHHHHHHHHHHHHHHHHHHHHHHHHHHHGGHHHHIHHHHIIHHHHHHHHHHHHHHHHHHHHHHGHHHHHHHGGGGHHHHHHHHHHHHHHHHHHHHHHHHHHHHHHHHHHHHHHHHHHHHHHHHHHHHHHHHHHHHHHHHHHHHHHHGHHHHHHHHHHHGGHHHHHHHHHHHHHHHHHHHHHHHHHHHHHHHHHHHHHHGHHGHHHHHHHHHHHHGHHHHHHHHHHGGH
@M05620:45:000000000-G6HP7:1:1101:15237:8737 1:N:0:176
ATCTCTATCTCCTAAAAACCTGTTTAGATTTGGAGATAGACCTTCAGGTTTTTCATCATTTTCTGCATGAATTATACATTGACCACGTTCCAGCGTGGTCAGTTTGCAGCATTCTGTTATTTTGTTTGACAGAGTGTCTTGTTGAGAACATATGTAGGACATGATTTTTTCCTGCAACAGGGAAAATAAAGTATAAGTTTTAAAGATTTATTCTTTAATAAAGGATCTCAAAGCCAGCTTTAGAAAAAGGA
+
CCCCCFFFFFFFGGGGGGGGGGHHHHHHHHHHHHHHHHHHHHHHHHHHHHHGGHHHHIHHHHHIHHHHHHHHHHHHHHHHHHHHHHGHHHHHHHGGGGHHHHHHHHHHHHHHHHHHHHHHHHHHHHHHGHGHHHHHHHHHHHHHHHHHHHHHHHHHHGHHHHHHHHHHHGHHHHHHHHHHHGGHHGHHHHHHHHGHHGHHHHHHHHHHHHHHHHHHHHHHHHHGHHFHHHHHGHHHHGHHHGHHHHHHGFH
@M05620:45:000000000-G6HP7:1:1101:15231:8755 1:N:0:176
ATCTCTATCTCCTAAAAACCTGTTTAGATTTGGAGATAGACCTTCAGGTTTTTCATCATTTTCTGCATGAATTATACATTGACCACGTTCCAGCGTGGTCAGTTTGCAGCATTCTGTTATTTTGTTTGACAGAGTGTCTTGTTGAGAACATATGTAGGACATGATTTTTTCCTGCAACAGGGAAAATAAAGTATAAGTTTTAAAGATTTATTCTTTAATAAAGGATCTCAAAGCCAGCTTTAGAAAAAGGA
+
BCCCCFFFFFFFGGGGGGGGGGHHHHHHHHHHHHHHHHHHHHHHHHHHHHHGGHHHHIHHHHHHHHHHHGHHHHHHHHHHHHHHHHGHHHHHHHGFGGGHGHHHHHHGHHHHHHHHHHHHHHHHHHHHGHHHGHGHHHHHHHHHHHHHHHHHHHHHHHHHFHHHHHHHHGHHHHGHHHHHHGGHHHHHF=DFGHHGHGHHHHHGGHHHGHHHHHHHH0GFGHGHHHHHHEGHHHHHHGGHHHHHHGHHGGH
@M05620:45:000000000-G6HP7:1:1101:22537:8795 1:N:0:176
AGATTACTGCAACAGTTCCCCCTGGACCTGGAAAAGTTTCTTGCCTGGCTTACAGAAGCTGAAACAACTGCCAATGTCCTACAGGATGCTACCCGTAAGGAAAGGCTCCTAGAAGACTCCAAGGGAGTAAAAGAGCTGATGAAACAATGGCAAGTAAGTCAGGCATTTCCGCTTTAGCACTCTTGTGGATCCAATTGAACAATTCTCAGCATTTGTACTTGTAACTGACAAGCCAGGGACAAAACAAAGAT
+
AAABCFFFFFFFGGGFGGGGGGGGGHHHHHGHGHHHFGHHHHHHHHHHHHHFHGHHHHHHHHHHHHHHHHHHHHHHHHHHHHHHHGHHHHFGHHGFGGFHHHFFHHHHGHHHHHHHHHHHHGHFEGGFHGHHHGHHHHGFHHHHHHGHHHHHHGHGHHHHHHFFHHHHHHGGGGGGHHHHHHHHHFHGHHHHHHHHHHFHGHHHHHHHHHHHHHHGHFHHHHHHHHHHGHHHFGFFEGGGGGGGGGGGGGG
@M05620:45:000000000-G6HP7:1:1101:21707:8832 1:N:0:176
ATCTCTATCTCCTAAAAACCTGTTTAGATTTGGAGATAGACCTTCAGGTTTTTCATCATTTTCTGCATGAATTATACATTGACCACGTTCCAGCGTGGTCAGTTTGCAGCATTCTGTTATTTTGTTTGACAGAGTGTCTTGTTGAGAACATATGTAGGACATGATTTTTTCCTGCAACAGGGAAAATAAAGTATAAGTTTTAAAGATTTATTCTTTAATAAAGGATCTCAAAGCCAGCTTTAGAAAAAGGA
+
CDDCDFFFFFFFGGGGGGGGGGHHHHHHHHHHHHHHHHHHHHHHHHHHHHHGGHHHHIHIIIIIIHHHHHHHHHHHHHHHHHHHHHGHHHHHHHGGGGHHHHHHHHHHHHHHHHHHHHHHHHHHHHHHHHHHHHHHHHHHHHHHHHHHHHHHHHHHHHHHHHHHHHHHHGHHHHHHHHHHHGGHHHHHH1GHHHHGHHHHHHHHHHHHHHHHHHHHHHHHHHHHHHHHHHHHHHHHHGHHHHGGHHHHGGH
@M05620:45:000000000-G6HP7:1:1101:21689:8834 1:N:0:176
ATCTCTATCTCCTAAAAACCTGTTTAGATTTGGAGATAGACCTTCAGGTTTTTCATCATTTTCTGCATGAATTATACATTGACCACGTTCCAGCGTGGTCAGTTTGCAGCATTCTGTTATTTTGTTTGACAGAGTGTCTTGTTGAGAACATATGTAGGACATGATTTTTTCCTGCAACAGGGAAAATAAAGTATAAGTTTTAAAGATTTATTCTTTAATAAAGGATCTCAAAGCCAGCTTTAGAAAAAGGA
+
BBCCCFFFFFFFGGGGGGGGGGHHHHHHHHHHHHHHHHHHHHHHHHHGHHHGGHHHHHHHHIHIHHHHHHHHHHHHHHHHHHHHHHGHHHHHHHGGGGGGFHHHHHHHHHHHHHHHHHHHHHHHHHHHHHFHFGFGGHHHHHHHGHGGHHGHEHHGGHHHGHHHHHHHHGHHHHHHHHHBGEGHHHHHFGFFGHHHHFFGHGFGGHHHHHHHGGHHHHHHFHHEHHFHHHHHHHHFHGHGHHGHHHHGGGE
@M05620:45:000000000-G6HP7:1:1101:5182:8880 1:N:0:176
AAACCAAGCAGACACTCACCGCTCCCTCGCCACAGGCCAATAGTTTGTCCTCACTGAGTTGGCAACAAGTGGCTGCTGTGGCTGCCATTTTTCTGGTGATGGCCATCAGCTCCGAGGTCAGCTGGGGGGCTTTCTTTGTGTAAGCAACGAGAAACCTGAAAGAAGCATTTTTTAACTAAGTCCTGCTGAGTCATTCATGAGTTTTTAGCCGCCTTGCTTCTTCTCACAGACTCTCTACTCTCATGCCAGAA
+
@ABBBAAFBFFFFGGGGGGGGGGGGGHHGGGGGHHHGGHGHHHFGHHGGHHHHHHHHHHHGHHHHHHHHGHHGFGGHHHHHGHGGHHHHHHHHHHHHHHHHHHHHHHHHHHHGGGGGFHFHHGHHGGGGGGGGGGGGGGGGFFGGGGGGGFFFFFFFFFFFFFFFFFFFFFFFFFFFFFFBFFFFEFFFFBFFFFFFFFFFFFFFFFFFFFFFFFFFFFFFFFFFFFFFFFFFFFFFFFFFFFF:FFFFFF
@M05620:45:000000000-G6HP7:1:1101:5164:8885 1:N:0:176
AAACCAAGCAGACACTCACCGCTCCCTCGCCACAGGCCAATAGTTTGTCCTCACTGAGTTGGCAACAAGTGGCTGCTGTGGCTGCCATTTTTCTGGTGATGGCCATCAGCTCCGAGGTCAGCTGGGGGGCTTTCTTTGTGTAAGCAACGAGAAACCTGAAAGAAGCATTTTTTAACTAAGTCCTGCTGAGTCATTCATGAGTTTTTAGCCGCCTTGCTTCTTCTCACAGACTCTCTACTCTCATGCCAGAA
+
AABBAAAFBFFFGFGGFGFGEEGGGGHHEGGGGHHHGGHHHFGDGHFHGHHHGGHHHHHHHGHFHFFGFFGHGHFFHHHHHHHGGHHHHHHHHHHHHHFHHHFHHH3GGFGHHGGGGEGGHHHHHDCGGDGGGGGGGGCFFGGGBBFFG9AADFFFFFFFFFFFFFFFFFFFFEFFFFFFBFFFFFFFFFFB9BBFBBFFFBFFFFFFFBF-=DFFBFFFFFFFFFFFFB;FFFFFFFFFFFFFFFFBFFF
@M05620:45:000000000-G6HP7:1:1101:15886:8885 1:N:0:176
ATCTCTATCTCCTAAAAACCTGTTTAGATTTGGAGATAGACCTTCAGGTTTTTCATCATTTTCTGCATGAATTATACATTGACCACGTTCCAGCGTGGTCAGTTTGCAGCATTCTGTATTTTGTTTGACAGAGTGTCTTGTTGAGAACATATGTAGGACATGATTTTTTCCTGCAACAGGGAAAATAAAGTATAAGTTTTAAAGATTTATTCTTTAATAAAGGATCTCAAAGCCAGCTTTAGAAAAAGGAA
+
BCCCDFFFFFFFGGGGGGGGGGHHHHHHHHHHHHHHHHHHHHHHHHHHHHHGGHHHHHHIHHHHHHHHHHHHHHHHHHHHHHHHHHGHHHHHHHGGGGHHHHHHHHHHHHHHHHHHHGHHHHHHHHHGHHHHHHHHHHHHHHHGHGEGHFHHHHHHHGHHGHHHHHHHGHHGDFHFHHHHGGHAFGHHHHHHHHGHHHHHHHFHHHHHHHHHHHHFFGDDGHDFHHHHHHHGGHHHGGHHHHFHGHHGGHH
@M05620:45:000000000-G6HP7:1:1101:15902:8903 1:N:0:176
ATCTCTATCTCCTAAAAACCTGTTTAGATTTGGAGATAGACCTTCAGGTTTTTCATCATTTTCTGCATGAATTATACATTGACCACGTTCCAGCGTGGTCAGTTTGCAGCATTCTGTTATTTTGTTTGACAGAGTGTCTTGTTGAGAACATATGTAGGACATGATTTTTTCCTGCAACAGGGAAAATAAAGTATAAGTTTTAAAGATTTATTCTTTAATAAAGGATCTCAAAGCCAGCTTTAGAAAAAGGA
+
DDDDDFFFFFFFGGGGGGGGGGHHHHHHHHHHHHHHHHHHHHHHHHHHHHHGGHHHHHHHIHIIIHHHHHHHHHHHHHHHHHHHHHGHHHHHHHGGGGHHHHHHHHHHHHHHHHHHHHHHHHHHHHHHHHHHHHHHHHHHHHHHHHHHHHHHHHHHHHHHHHHHHHHHHGHHHHHHHHHHHGGHHHHHHHHHHHHHHHHHHHHHHHHHHHHHHHHHHHHHHHGHHHHHHHHHHHHHHGHHHHHGHGHHCGG
@M05620:45:000000000-G6HP7:1:1101:17514:8933 1:N:0:176
AAACCAAGAAGACATGAGGTCAGCTAATCGGAAGAGCACACGTCTGAACTCCAGTCACAGAAGACCATCTCGTATGCCGTCTTCTGCTTGAAAAAAAAAAAACCCTAAAACACACCCCAGTCATCTTTCCCACACCTCCCGTCACCCCCATACCCCCACCATTACTCTTCCTCATTTTCCTCACTTCCTACTCCCAGTCACCGCCCTTCCTTTCCCCCATCCGATTCGCTCCTACATTCTTTCATACCACT
+
CCCCCCCFFFFFGGGGGGGFGGHHHHHHHGGGFGHHHHHHHGGHHGHHHHHHHHGHHHGHHHHHHHHHBHHHFGHHHHGGGHGHHHHHHH?GFHHGEFEEE>///0?B222/0/</?B?/2111==111?1=0//.0><.....>0.<<-//</0.:-...00;000;00<0000000000;0;000;00900;:/00000;.9---9/;;00:00:.-9;...;.0..9.;00:00000;00000;/000
@M05620:45:000000000-G6HP7:1:1101:10891:8936 1:N:0:176
AAACCAAGCAGACACTCACCGCCAGAAGACATGAGGTCAGCTAGATCGGAAGAGCACACGTCTGAACTCCAGTCACAGAAGACCATCTCGTATGCCGTCTTCTGCTTGAAAAAAAAAAAAAAATCTAAAGAACTTTATTATAATATCGCCCTCACTACTGATCAACTTAAGATTTCTAAACTCTAAACTTCACTACCTAGCATGTTTCATCCCTGTCCCGTGTTTCTCTCTCCCTTGTTCCACTCCCTCTC
+
BCCCCBBFCFFFGGGGGGGGGGGGGHHHHHHHHHHHGHHHHHGHHHHHGGGGHHHGHHHFFHHGHHHHHHHHGHHHHHGHHGHHHGBGHHFGHHHHGGGHGHHHHHHHEHGGGFGGGD>///-0111>1110<11100000<00000....:...00/0000000:000000000;;009FB000;0;0000000/;000;00000900900:00;:0B;..../0;;9000///:/000;9:0//.//:/
@M05620:45:000000000-G6HP7:1:1101:18859:8981 1:N:0:176
ATCTCTATCTCCTAAAAACCTGTTTAGATTTGGAGATAGACCTTCAGGTTTTTCATCATTTTCTGCATGAATTATACATTGACCACGTTCCAGCGTGGTCAGTTTGCAGCATTCTGTTATTTTGTTTGACAGAGTGTCTTGTTGAGAACATATGTAGGACATGATTTTTTCCTGCAACAGGGAAAATAAAGTATAAGTTTTAAAGATTTATTCTTTAATAAAGGATCTCAAAGCCAGCTTTAGAAAAAGGA
+
CCCCDFFFFFFFGGGGGGGGGGGHHHHHHHHHHHHHHHHHHHHHHHHHHHHGGHHHHHHHHHHHHHHHHHHHHHHHHHHHHHHHHHGHHHHHHHGFGGHHHHHHHHHHHHHHHHHHHHHHHHHHHHHHGGHHHHHHHHHHHHHHHHHHHHHHHHHHHHHHHHHHHHHHHGHHHHHHHHHHHGGGHHHHHHHHHHHHHGHHHHGHHHHHHHHHHHHHHHHGHHHHHHHHHGGGHHHHHGHHHHHHFHGHGGH
@M05620:45:000000000-G6HP7:1:1101:18847:8995 1:N:0:176
ATCTCTATCTCCTAAAAACCTGTTTAGATTTGGAGATAGACCTTCAGGTTTTTCATCATTTTCTGCATGAATTATACATTGACCACGTTCCAGCGTGGTCAGTTTGCAGCATTCTGTTATTTTGTTTGACAGAGTGTCTTGTTGAGAACATATGTAGGACATGATTTTTTCCTGCAACAGGGAAAATAAAGTATAAGTTTTAAAGATTTATTCTTTAATAAAGGATCTCAAAGCCAGCTTTAGAAAAAGGA
+
BCCCCFFFFFFFGGGGGGGGGGGHHHHHHHHHHHHHHHHHHHHHHHHHHHHGGHGHHGIHHHIHHHHHHHHHHHHGHHHHHHHHHHGHHHHGHHGFGGHHFHHHHHHHHHHHHHHHHHHHHHHHHHHHGHGHHHHHHHHHHHHHHHGHHHHHHHHHHHHHHHHHHHHHHGHHHHHHHHHHHGGHHHHHHFHGHHHGHHHHHHGGHHHHHHHHHHHHGDGHHFHHHHHHHHHGHHHHHGHHHHGHGHGFGGH
@M05620:45:000000000-G6HP7:1:1101:24286:9024 1:N:0:176
AGATTACTGCAACAGTTCCCCCTGGACCTGGAAAAGTTTCTTGCCTGGCTTACAGAAGCTGAAACAACTGCCAATGTCCTACAGGATGCTACCCGTAAGGAAAGGCTCCTAGAAGACTCCAAGGGAGTAAAAGAGCTGATGAAACAATGGCAAGTAAGTCAGGCATTTCCGCTTTAGCACTCTTGTGGATCCAATTGAACAATTCTCAGCATTTGTACTTGTAACTGACAAGCCAGGGACAAAACAAAGAT
+
BCCCCFFFFFFFGGGGGGGGGGGGHHHHHHHHHHHHGHHHHHHHHHHHHHHHHHHHHHHHHHHHHHHHHHHHHHHHHHHHHHHHHHHHHHHHHHGGGGHHHHHHHHHHGHHHHHHHHHHHHHHGGHGFHHHHHGHHHHHHHHHHHHHHHHHHHGHHHHHHHHFHHHHHHHGGGGGHHHHHHHHHHGHGHHHHHHHHHFHGHHHHHHHHHHHHHHHHHHHHHHHHHHHEHHHHHGGGGGGGGGGGGGGGGGF
@M05620:45:000000000-G6HP7:1:1101:9056:9052 1:N:0:176
CATCCTGACCCTGAAGTACCCCGGCTTGATTTCTGACATTAGATCGGAAGAGCACACGTCTGAACTCCAGTCACAGAAGACCATCTCGTATGCCGTCTTCTGCTTGAAAAAAAAAAAAAAAAAAAAAAAAGATAAAAAAGGAAAAAAGAAAGAAATAAAGGAGAAGATAACAAAAAAAAGTACGTAATATATACGGAGGAACAGGCATAAAGTTCAGAAGAATAGACAGAAAGAAAGTAGTACAGAGAATA
+
CBBCDFFFFFFFGGGGGFGGGGGGGGGGHHHHHHHGHHHHHHGHHHGGGGGHHGHHHGHHHGHGHHHHHHHHHHGHHHHHHHHHFHHHGGHHHHGFGHGHHHHHHHHHEHGGGGGCC<</>-><------..0000:0-..////:-.../0/./000<00/.<./0000000...---.:00./0<.000000....-././/...000000000:0000/<00000:/000/./0000<00000//000
@M05620:45:000000000-G6HP7:1:1101:16340:9081 1:N:0:176
CATCCTGACCCTGAAGTACCCCGGCTTGATTTCTGACATTAGATCGGAAGAGCACACGTCTGAACTCCAGTCACAGAAGACCATCTCGTATGCCGTCTTCTGCTTGAAAAAAAAAAAAAAACAATAGAGAAAATAGAAACTAAGGAGGTGACGGAAATCATAAAATAGACTCAACGTCGCCATAAGAGGAGAACAATGGTAGAAATGTTTGTTGTGAGAGAGACGTATAATAATATTGCATTATAAAGTGC
+
BBBBBFFFFFFFGGGGGGGGGGGGFGGGHHHHHHHHHHHHFHHHHHGGGGHHHHHHHGHHHGHHHHHHHHHHFHHHFHHHHHFHHHHHGGHGHHGGGHGGHHHHHHHHHGGE/><<><</>/..11>111110111100<0<0//0..<.0:.-..-00:0000000:00900//.:.--..900000..9..//.///////////////.....////.....:.///:///////////9////////
@M05620:45:000000000-G6HP7:1:1101:16361:9081 1:N:0:176
CATCCTGACCCTGAAGTACCCCGGCTTGATTTCTGACATTAGATCGGAAGAGCACACGTCTGAACTCCAGTCACAGAAGACCATCTCGTATGCCGTCTTCTGCTTGAAAAAAAAAAAAAAAAAAAAAAATAAAGTGGAGGCCAGTTAGAGAAAAAAAGGAATGATAGAGAAAAGAAAGTATTAGAAGATAGAAGAACATAGGATGATATAAAATGAAATATATAAGATGATGTAGCTAGGATGTATAAAAG
+
AABCCFFFFFFFGGGGGFGGGGGGGGGGHHHHHHHHHHHHGHHHHHGGGGHHHGHHHGGHHGHHHHHHHHGHHHHHHHHGHHGG@GHHFGHHHHGFGHGHHHHHHHHGEHHEEEGD>////---<--;-.00000000......:0;000000/.--../90000:;90000//../00000;000000000000///:00000900000000000000090:0000000:0:000000.00000000000
@M05620:45:000000000-G6HP7:1:1101:8277:9086 1:N:0:176
AAACCAAGCAGACACTCACCGCTCCCTCGCCACAGGCCAATAGTTTGTCCTCACTGAGTTGGCAACAAGTGGCTGCTGTGGCTGCCATTTTTCTGGTGATGGCCATCAGCTCCGAGGTCAGCTGGGGGGCTTTCTTTGTGTAAGCAACGAGAAACCTGAAAGAAGCATTTTTTAACTAAGTCCTGCTGAGTCATTCATGAGTTTTTAGCCGCCTTGCTTCTTCTCACAGACTCTCTACTCTCATGCCAGAA
+
CCCCCBCFCFFFGGGGGGGGGGGGGGHHGGGGGHHHGGHHHHHHHHHHHHHHHHHHHHHHHHHGHHHHHHHHGHGGHHHHHHHGGHHHHHHHHHHHHHGHHHHHHHHHHHHHHGGGGGHGHHHHHGGGGGGGGGGGGGGGGFFGGGGGGGFFFFFFFFFFFFFFFFFFFFFFFFFFFFFFFFFFFFFFFFFFFFFFFFFFFFFFFFFFFFFFFFFFFFFFFFFFFFFFFFFFFFFFFFFFFFFFFFFFFFF
@M05620:45:000000000-G6HP7:1:1101:24408:9167 1:N:0:176
TACCTGTACTGGGGAAGAGTGTAGCAATCGCCATTCCTACCCTAAAGATCGGAAGAGCACACGTCTGAACTCCAGTCACAGAAGACCATCTCGTATGCCGTCTTCTGCTTGAAAAAAAAAAAATCTTTTCATCTTTTTTTTTTTATGCCCCCATACTCCTTTACTACTCTTTTTTTCCCTTACTCCTTCTTCTTCCTTCATCCCTTTTTCTCCTCCCTTCTCCTTCTCCCCTCCTCTCTCCTCTCCTCCCC
+
ABBBBFFFFFFFGGFECGFBFFDGHHHFHGGGGGHHHHHHFHHGHHHFHHHGGGGFFHFFCGEFGCFGFHHHHHHFGHFFHHHHHHGFHFHHFFFHHHHGFGHGHHFHHFBGHHHHGFGCB</022>2111?<1F<11<A-<--.0:<;C.--//:00;0000;00000090;9--/0900/;0;BF0B/FB//BBBB9FF//./9B/B//;;/./..;;/////9///9A..9.:BFF///9/;;/.99D
@M05620:45:000000000-G6HP7:1:1101:6080:9168 1:N:0:176
ATCTCTATCTCCTAAAAACCTGTTTAGATTTGGAGATAGACCTTCAGGTTTTTCATCATTTTCTGCATGAATTATACATTGACCACGTTCCAGCGTGGTCAGTTTGCAGCATTCTGTTATTTTGTTTGACAGAGTGTCTTGTTGAGAACATATGTAGGACATGATTTTTTCCTGCAACAGGGAAAATAAAGTATAAGTTTTAAAGATTTATTCTTTAATAAAGGATCTCAAAGCCAGCTTTAGAAAAAGGA
+
CCCCCFFFFFFFGGGGGGGGGGGGHHHHHGHHHHHHHHHHHHHHHHHHHHHGGHHHHGHHHHHHHHHHHGHHHHHHHHHHHHHHHHGHHHHHHHGEGGHHGHHHHHHGHHHHHHHHHHHHHHHHHHHHHHHHHHGHHHHHHHHHHHHHHHHHHHHHHHHHFHHHHHHHHGHHHHHHGHHHHGGHHHHHGHHHHHHHGFGHHHHHHGHHHHHHHHHHHHHHHHHHHHGHHHGHHBGHHGHHHHHHHGGHGGH
@M05620:45:000000000-G6HP7:1:1101:6099:9183 1:N:0:176
ATCTCTATCTCCTAAAAACCTGTTTAGATTTGGAGATAGACCTTCAGGTTTTTCATCATTTTCTGCATGAATTATACATTGACCACGTTCCAGCGTGGTCAGTTTGCAGCATTCTGTTATTTTGTTTGACAGAGTGTCTTGTTGAGAACATATGTAGGACATGATTTTTTCCTGCAACAGGGAAAATAAAGTATAAGTTTTAAAGATTTATTCTTTAATAAAGGATCTCAAAGCCAGCTTTAGAAAAAGGA
+
BBCCCFFFFFFFGGGGGGGGGGHHHHHHHHHHHGHHHHHHHHHHHHHHHHHGGHHHHHHHHHIHIHHHHGHHHHHGHHHHHHHHHHGHHHHHHHGGGGHHHHHHHHHGHHHHHHHHHHHHHHHHHHHHGHGHHHGHHHHHHHHHHHHHHHHHGHHHHHHHGHHHHHHHHGHHHHHHHHHHHGGHHHHHGFHHHHHHHHHHHFHHHHHHHHHHHHHHHHHHHHHGHHHHHGHHHGHHHGHHHHHHHFFHGGH
@M05620:45:000000000-G6HP7:1:1101:24223:9232 1:N:0:176
ATCTCTATCTCCTAAAAACCTGTTTAGATTTGGAGATAGACCTTCAGGTTTTTCATCATTTTCTGCATGAATTATACATTGACCACGTTCCAGCGTGGTCAGTTTGCAGCATTCTGTTATTTTGTTTGACAGAGTGTCTTGTTGAGAACATATGTAGGACATGATTTTTTCCTGCAACAGGGAAAATAAAGTATAAGTTTTAAAGATTTATTCTTTAATAAAGGATCTCAAAGCCAGCTTTAGAAAAAGGA
+
CEEDDFFFFFFFGGGGGGGGGGHHHHHHHHHHHHHHHHHHHHHHHHHHHHHGGHHHHIHHHHIIIHHHHHHHHHHHHHHHHHHHHHGHHHHHHHGGGGHHHHHHHHHHHHHHHHHHHHHHHHHHHHHHHHHHHHHHHHHHHHHHHHHHHHHHHHHHHHHHHHHHHHHHHGHHHHHHHHHHHGGHHHHHGHHHHHHHHGHHHHHHHHHHHHHHHHHHHHHHHHHHHHHHHHHHHHHHHGHHHHHHHHHHGGH
@M05620:45:000000000-G6HP7:1:1101:12304:9236 1:N:0:176
ATCTCTATCTCCTAAAAACCTGTTTAGATTTGGAGATAGACCTTCAGGTTTTTCATCATTTTCTGCATGAATTATACATTGACCACGTTCCAGCGTGGTCAGTTTGCAGCATTCTGTTATTTTGTTTGACAGAGTGTCTTGTTGAGAACATATGTAGGACATGATTTTTTCCTGCAACAGGGAAAATAAAGTATAAGTTTTAAAGATTTATTCTTTAATAAAGGATCTCAAAGCCAGCTTTAGAAAAAGGA
+
BCCCCFFFFFFFGGGGGGGGGGHHHHHHHHHHHHHHHHHHHHHHHHHGHHHGGHHHHIHHHIIHIHHHHHHHHHHHHHHHHHHHHHGHHHHHHHGGGGHHHHHHHHHHHHHHHHHHHHHHHHHHHHHHGHHHHHHHHHHHHHHHHHHHHHHHHHHHHGHHHHHHHHHHHGHHHHHHHHHHHGGHHHGHHHHHHHHHHGHHHHHHHHHHHHHHHHHHHHHHHHGHGHHHHGHHHHHHHGHHHHHGHHHHGCH
@M05620:45:000000000-G6HP7:1:1101:21964:9244 1:N:0:176
AAACCAAGCAGACACTCACCGCTCCCTCGCCACAGGCCAATAGTTTGTCCTCACTGAGTTGGCAACAAGTGGCTGCTGTGGCTGCCATTTTTCTGGTGATGGCCATCAGCTCCGACGAGGTCAGCTGGGGGGCTTTCTTTGTGTAAGCAACGAGAAACCTGAAAGAAGCATTTTTTAACTAAGTCCTGCTGAGTCATTCATGAGTTTTTAGCCGCCTTGCTTCTTCTCACAGACTCTCTACTCTCATGCCA
+
DDDDDCDFCFFFGGGGGGGGGGGGGGHHGGGGGHHHGGHHHHHHHHHHHHHHHHHHHHHHHHHHHHHHHHHHGHGGHHHHHHHGGHHHHHHHHHHHHHHHHHHHHHHHHHHHHGGGGGGGGHHHHHHHGGGGGGGGGGGGGGGGGGFFFFFFFFFFFFFFFFFFFFFFFFFFFFHFFFFFHFFFFFHFFFFFFFFFFFFFFFFFFFFHFFFFFFFFFFFFHHHFFFFFFFFFFFFFFFFFHFFHFFFFFFF
@M05620:45:000000000-G6HP7:1:1101:12320:9246 1:N:0:176
ATCTCTATCTCCTAAAAACCTGTTTAGATTTGGAGATAGACCTTCAGGTTTTTCATCATTTTCTGCATGAATTATACATTGACCACGTTCCAGCGTGGTCAGTTTGCAGCATTCTGTTATTTTGTTTGACAGAGTGTCTTGTTGAGAACATATGTAGGACATGATTTTTTCCTGCAACAGGGAAAATAAAGTATAAGTTTTAAAGATTTATTCTTTAATAAAGGATCTCAAAGCCAGCTTTAGAAAAAGGA
+
BBBCCFFFFFFFGGGGGGGGGGHHHHHHHHHHHHHHHHHHHHHHHHHHHHHGGHHHHIIHIIIHIHHHHHHHHGHHHHHHHHHHHHGGHHHHHHGGGGGHHHHHHHHHHHHHHHHHHHHHHHHHHHHHGHHHHHGHHHHHHHHHHHGHHHHHHHHHHHHH2DGHHHHHHGHHHHHHHHFHHGGGHHHHHHHHFGHGHGHHHHHHHGHHHHHHHHHHGHHHHHGHHHGHHFHGHGGHHGHHHHHGHHGFGGF
@M05620:45:000000000-G6HP7:1:1101:12300:9263 1:N:0:176
ATCTCTATCTCCTAAAAACCTGTTTAGATTTGGAGATAGACCTTCAGGTTTTTCATCATTTTCTGCATGAATTATACATTGACCACGTTCCAGCGTGGTCAGTTTGCAGCATTCTGTTATTTTGTTTGACAGAGTGTCTTGTTGAGAACATATGTAGGACATGATTTTTTCCTGCAACAGGGAAAATAAAGTATAAGTTTTAAAGATTTATTCTTTAATAAAGGATCTCAAAGCCAGCTTTAGAAAAAGGA
+
CCCCCFFFFFFFGGGGGGGGGGHHHHHHHHHHHHHHHHHHHHHHHHHHHHHGGHHHHIHIHIIHIHHHHHHHHHHHHHHHHHHHHHGHHHHHHHGFGGHHHHHHHHHHHHHHHHHHHHHHHHHHHHHHHHHHHHHHHHHHHHHHHHHHHHHGHHHHHHHHHHHHHHHHHGHHHHHHHHHHHGGHHHHHHHHHHHGGGGHHHHHHHHHHHHHHHHHHHHHHHHHHHHGHHHGHHHHHHGHHHHHGHGHHGGH
@M05620:45:000000000-G6HP7:1:1101:7667:9307 1:N:0:176
AAACCAAGCAGACACTCACCGCTCCCTCGCCACAGGCCAATAGTTTGTCCTCACTGAGTTGGCAACAAGTGGCTGCTGTGGCTGCCATTTTTCTGGTGATGGCCATCAGCTCCGACGAGGTCAGCTGGGGGGCTTTCTTTGTGTAAGCAACGAGAAACCTGAAAGAAGCATTTTTTAACTAAGTCCTGCTGAGTCATTCATGAGTTTTTAGCCGCCTTGCTTCTTCTCACAGACTCTCTACTCTCATGCCA
+
ABBCCCCFCFFFGGGGGGGGGGGGGGHHGGGGGHHHGGGHHHHGHHHHHHHHHHHHHGHHGHHHHHHHHHHHGHGGHHHHHHHGGHHHHHHHHHHHHHHHHHHHFHHHHHGHHGGGGGGG?GHHHHHHGGGGGGGGGGGGGGGGGGFFFFFFFFFFFFFFFFFFFFFFFFFFFFFFFFFFFFFFFFFFFFFFFFFF/BFFFFFFFFFFFFFFFFFFFBFFFFFFFFFFFFFFFFFFFFFFFFFFFFFFFFB
@M05620:45:000000000-G6HP7:1:1101:4680:9311 1:N:0:176
ATCTCTATCTCCTAAAAAGGAAGAAAGGGGAGGGAAGATCGGAAGAGCACACGTCTGAACTCCAGTCACAGAAGACCATCTCGTATGCCGTCTTCTGCTTGAAAAAAAAAAAAAAAAAAAAAAAAAAAAAAAGATCAAAAAACTTAGTAAAAAAAAAGAAATGAAATTAAAATTAGCGAAATATCGACAATGTAGATTATACAACGTAATATTAAACACAACAATAAATAGATGGACAGAGTGCTATAACA
+
CCCCCFFFFFFFGGGGGGGGGGHHHHHHGGGGGGGHGHHHHGGGGHHHHHHHGHHHGHHHHHHHHHHHHHHHHHHHHHHGHHHGGHHHHGGGHGHHHHHHHGGHHHGGGGCD>></<-<-A-----------..000000.9.0;00;:0000----.../000090000000000/----.900..-.-00;0000;0000000-....::000000.....9;00000;0000:90.//0000000000
@M05620:45:000000000-G6HP7:1:1101:11900:9316 1:N:0:176
ATCTCTATCTCCTAAAAACCTGTTTAGATTTGGAGATAGACCTTCAGGTTTTTCATCATTTTCTGCATGAATTATACATTGACCACGTTCCAGCGTGGTCAGTTTGCAGCATTCTGTTATTTTGTTTGACAGAGTGTCTTGTTGAGAACATATGTAGGACATGATTTTTTCCTGCAACAGGGAAAATAAAGTATAAGTTTTAAAGATTTATTCTTTAATAAAGGATCTCAAAGCCAGCTTTAGACAAAGGA
+
>AAAA33DFDDFFG1A1FEFGAHGH3F1FFD11FGCF111ABGGHFH1DFGFFH2FEBFHGHHF2HHFHB1HFEG2FDHEFAEC1B/FGFFFFEEE/EHFFHGGB1GFHHFHGFFGHE2GHGFHGHHHBFGH0EGDFEGHFHHGHBE1FCD1BGGGH1<<0B1<BDFBBB0FGGFB110<//??/0?<1<FF1G1@FGD1G1<1<1>FHHHGHGGGDDG0=0D0/<GF<DHEDGF/:CGCF0C00=//;;C
@M05620:45:000000000-G6HP7:1:1101:27159:9319 1:N:0:176
AAACCAGAAGACATGAGGTCAGCTAGATCGGAAGAGCACACGTCTGAACTCCAGTCACAGAAGACCATCTCGTATGCCGTCTTCTGCTTGAAAAAAAAAAAAAAAAAATACAAACAAACGCACAAGGTCTTATAGTCTAATAAACTCCAAGTGTAAACCAGGTAAACAACTGCTGGTGCAACTCTGCCACTCCGCCTGCGACGTCCAGACACACGCTCATCTTTCGCATACGTCTTTGCCGGTCCACCATC
+
CCCCCCBFFFFFGGGGGGGGGGHHHHHHHHGEGGHHHHHHHGHHHGHFHHHHHHHHHHHHHHHHHHHHEHHHFGHHHHGEGHGHHHHHHHGHHHHG/>EE<///////0?11?1/0.0..----/..000=00000000000000000//00000000/;../00000..;/000/:/0000/00900/0//9......-----..;/9./;/.--.../9///:...9.9./././///-----//../9
@M05620:45:000000000-G6HP7:1:1101:7670:9324 1:N:0:176
AAACCAAGCAGACACTCACCGCTCCCTCGCCACAGGCCAATAGTTTGTCCTCACTGAGTTGGCAACAAGTGGCTGCTGTGGCTGCCATTTTTCTGGTGATGGCCATCAGCTCCGACGAGGTCAGCTGGGGGGCTTTCTTTGTGTAAGCAACGAGAAACCTGAAAGAAGCATTTTTTAACTAAGTCCTGCTGAGTCATTCATGAGTTTTTAGCCGCCTTGCTTCTTCTCACAGACTCTCTACTCTCATGCCA
+
CCCCCCCFCFFFGGGGGGGGGGGGGGHHGGGGGHHHGGHHHHHHHHHHHHHHHHHHHHHHHHHHHHHHHHHHGHGGHHHHHHHGGHHHHHHHHHHHHHHHHHHHHHHHHHHHHGGGGGGGGHHHHHHHGGGGGGGGGGGGGGGGGGFFFFFFFFFFFFFFFFFFFFFFFFFFFFFFFFFFFFFFFFFFFFFFFFFFFFFFFFFFFFFFFFFFFFFFFFFFFFFFFFFFFFFFFFFFFFFFFFFFFFFFFF0
@M05620:45:000000000-G6HP7:1:1101:11899:9334 1:N:0:176
ATCTCTATCTCCTAAAAACCTGTTTAGATTTGGAGATAGACCTTCAGGTTTTTCATCATTTTCTGCATGAATTATACATTGACCACGTTCCAGCGTGGTCAGTTTGCAGCATTCTGTTATTTTGTTTGACAGAGTGTCTTGTTGAGAACATATGTAGGACATGATTTTTTCCTGCAACAGGGAAAATAAAGTATAAGTTTTAAAGATTTATTCTTTAATAAAGGATCTCAAAGCCAGCTTTAGAAAAAGGA
+
CDDDDFFFFFFFGGGGGGGGGGHHHHHHHHHHHHHHHHHHHHHHHHHHHHHGGHHHHHHIHHHIHHHHHHHHHHHHHHHHHHHHHHGHHHHHHHGGGGHHHHHHHHHHHHHHHHHHHHHHHHHHHHHHHHHHHHHHHHHHHHHHHHHHHHHHHHHHHHHHHHHHHHHHHGHHHHHHHHHHHGGHHHGHHHHHHHHHHGHHHHHHHHHHHHHHHHHHHHHHHHGHHHFHHGHHHHHHHGHHHHHGHHHHGGH
@M05620:45:000000000-G6HP7:1:1101:17216:9343 1:N:0:176
AGATTACTGCAACAGTTCCCCCTGGACCTGGAAAAGTTTCTTGCCTGGCTTACAGAAGCTGAAACAACTGCCAATGTCCTACAGGATGCTACCCGTAAGGAAAGGCTCCTAGAAGACTCCAAGGGAGTAAAAGAGCTGATGAAACAATGGCAAGTAAGTCAGGCATTTCCGCTTTAGCACTCTTGTGGATCCAATTGAACAATTCTCAGCATTTGTACTTGTAACTGACAAGCCAGGGACAAAACAAAGAT
+
BAABBFFFFF4FGGEGGGGGGGGGGHHHHHHHHHHHHHHHHHHHHHHHHHHHHHHHHHHHHHHHHHHHHHHHHHHHHHHHHHHHHHHHHHFHHHGGGGHHHHHHFHHHGHHHHHHHHHHFHH3FAFEGHFHHHGHHHHGHH?GHHHHHHHHHHGHHHHHHHHHHHHHHHHGGGGGHHHHHHHHHHHHGHHHHHFGHHGHHFHHHHHHHHHHHHHHHHHHHHHHHHHHHHHHHHGGGGGGGGGFFGGGGGFF
@M05620:45:000000000-G6HP7:1:1101:26231:9349 1:N:0:176
CATCCTGACCCTGAAGTACCCCGGCTTGATTTCTGACATTAGATCGGAAGAGCACACGTCTGAACTCCAGTCACAGAAGACCATCTCGTATGCCGTCTTCTGCTTGAAAAAAAAAAAACAAATAGTTACCCAGTTGTCTTTTTTATCATCACCTTCTTCCCTTCTTTGTACCTTCCCCATAACACCTCCTTACTACTTTTTCCATCGTCCTTCTTTAGTACATTCTCTGCCCTCACACTTCATCACACTTC
+
CCCCCFFFFFFFGEGGGGGGGGGGGGGGHHHHHHHHHHHHHHHHHHGGGGHHHHHHHGHHHGHGHHHHHHHHHHHHHFHHHHHHGFHHGGHHHHGGGFGHHHHHHHHHHHHGGGGC/////<111<<11101/111<1<=<F1-.1<11<00/00/00==<00<0000:0:;00/;/:://0/0::F../00:09000900/00009;..:;B0;;909;0/9/;/:9/9/./...////////;///9//
@M05620:45:000000000-G6HP7:1:1101:26214:9360 1:N:0:176
CATCCTGACCCTGAAGTACCCCGGCTTGATTTCTGACATTAGATCGGAAGAGCACACGTCTGAACTCCAGTCACAGAAGACCATCTCGTATGCCGTCTTCTGCTTGAAAAAAAAAAAAAAAAAAAAAACGGACCCCCGAAAAAACCGCACATACACCATATGAAAAAAAAAACAAGCACAAACTCACACCACCCTCAGACGCGTTCAGATAACAAGCCACCCAACAGATCCCCATGACCCGTTTCACGACC
+
CCCDDFFFFFFFGGGGGGGGGGGGGGGGHHHHHHHHHHHHHHHHHHGGGGHHHGHGHGHHHGHHHHHHHHHHHHHHHHHHHHGHHHHHGGHHHHGGGHGHHHHHHHHHHHHGGGGD><//<>-<--@:C-..--..------.99.-----00000/:000000:0.-:---9.././///:.000000.......:000-----.;00000:00/..//...;../:000/.///000/-;./000.99-
@M05620:45:000000000-G6HP7:1:1101:5587:9394 1:N:0:176
AAACCAAGCAGACACTCACCGCTCCCTCGCCACAGGCCAATAGTTTGTCCTCACTGAGTTGGCAACAAGTGGCTGCTGTGGCTGCCATTTTTCTGGTGATGGCCATCAGCTCCGACGAGGTCAGCTGGGGGGCTTTCTTTGTGTAAGCAACGAGAAACCTGAAAGAAGCATTTTTTAACTAAGTCCTGCTGAGTCATTCATGAGTTTTTAGCCGCCTTGCTTCTTCTCACAGACTCTCTACTCTCATGCCA
+
BBBBBBBFBFFFGGGGGGGGGGGGGGHHGGGGGHHHGGHHHGHHHHHHHHHHHHHHHHGHHHHHHHHHHHHHGHGGHHHHHHHGGHHHHHHHHHHHHHHHHHHHHHHHHHHHHGGGGGGGEHHHHHHHGGGGGGGGGGGGGGGGGGFFFFFFFFFFFFFFFFFFFFFFFFFFFFFCFFFFFFFFFFFFFFFFFBFFFFFFFFEFFFFFFFFFFDFFFFFFFFFFFFFFFFFFFFFFFFFFFFFFFFFFFFF
@M05620:45:000000000-G6HP7:1:1101:5581:9413 1:N:0:176
AAACCAAGCAGACACTCACCGCTCCCTCGCCACAGGCCAATAGTTTGTCCTCACTGAGTTGGCAACAAGTGGCTGCTGTGGCTGCCATTTTTCTGGTGATGGCCATCAGCTCCGACGAGGTCAGCTGGGGGGCTTTCTTTGTGTAAGCAACGAGAAACCTGAAAGAAGCATTTTTTAACTAAGTCCTGCTGAGTCATTCATGAGTTTTTAGCCGCCTTGCTTCTTCTCACAGACTCTCTACTCTCATGCCA
+
BCBCCCCFCFFFGGGGGGGGGGGGGGHHGGGGGHHHGGHHHHHHHHHHHHHHHHHHHHHHHHHHHHHHHHHHGHGGHHHHHHHGGHGHHHHHHHHHHHHHHHHHHHHHHHHHHGGGGGGGGHHHHHHHGGGGGGGGGGGGGGGGGGFFFFFFFFFFFFFFFFFFFFFFFFFFFFFFEFFFFFFFFFFFFFFFFFFFFFFFFFFFFFFFFFFFFFFFFFFFFFFFFFFFFFFFFFFFFFFFFFFFFFFFFFB
@M05620:45:000000000-G6HP7:1:1101:16128:9433 1:N:0:176
TACCTGTACTGGGGAAGCATTTGAATATCCCCCCATGGTGATGGGGACGGAGAACTGCTCCATAAACACAGGCAACGTGCCTAACTTTCCCGGGAAGATGAAGTCAAAGAGCGACCACAGCTCTTCGGAGGTTATTTTGCATCGGTGAGCCAGACAGAATGATCCGATGAGGGGTGCGAAACTATTTGAGGAAAGGAAGCACCTTTTTATTAAATTTACCTTTTAGCAATCGCCATTCCTACCCTAAAGAT
+
CCCCCFFFFFFFGGGGGGGGGGHHHHHHHHHGGGGHHHGHHHHHHGGGGGGGGHHHHHHHHHHHHHHHHHHHGHHHGHHHHHHHHHHHHHHGGGGGGHHHHHHHHHHHHHHHGGGGGHHHHHHHHHHGGGGGHHHHHHHHHHHGGGGGHHHHHHGHHHHHHHHHHHGGGHHHGGCEGGGCGGGGGGGGGGGFGGFGGGGGGGFFFFFFFFFFFFFFFFFFFFFFFFFFFFFFFFFFFFFFFFFFFFFFFFF
@M05620:45:000000000-G6HP7:1:1101:27020:9475 1:N:0:176
ATCTCTATCTCCTAAAAACCTGTTTAGATTTGGAGATAGACCTTCAGGTTTTTCATCATTTTCTGCATGAATTATACATTGACCACGTTCCAGCGTGGTCAGTTTGCAGCATTCTGTTATTTTGTTTGACAGAGTGTCTTGTTGAGAACATATGTAGGACATGATTTTTTCCTGCAACAGGGAAAATAAAGTATAAGTTTTAAAGATTTATTCTTTAATAAAGGATCTCAAAGCCAGCTTTAGAAAAAGGA
+
CCCCCFFFFFFFGGGGGGGGGGHHHHHHHHHHHGHHHHHHHHHHHHHHHHHGGHHHHGHHHHHIHHHHHHHHHHHHHHHHHHHHHHGHHHHHHHGGGGHHGHHHHHHHHHHHHHHHHHHHHHHHHHHHHHHHHHHHHHHHHHHHGHHHHHHHHHHHHGHHHHHHHHHHHGHHHHHFGHFGHGGHHHHHGHHHHHHHHHHHHHHHHGHHHHHHHHHHHHHHHHHHGHGHHHHHGCGHHGHHHHHGFGHHGGG
@M05620:45:000000000-G6HP7:1:1101:27005:9494 1:N:0:176
ATCTCTATCTCCTAAAAACCTGTTTAGATTTGGAGATAGACCTTCAGGTTTTTCATCATTTTCTGCATGAATTATACATTGACCACGTTCCAGCGTGGTCAGTTTGCAGCATTCTGTTATTTTGTTTGACAGAGTGTCTTGTTGAGAACATATGTAGGACATGATTTTTTCCTGCAACAGGGAAAATAAAGTATAAGTTTTAAAGATTTATTCTTTAATAAAGGATCTCAAAGCCAGCTTTAGAAAAAGGA
+
CCCCCFFFFFFFGGGGGGGGGGHHHHHHHHHHHHHHHHHHHHHHHHHHGHHGGHHHHGHHHHHHHHHGHGHHHHHHHHHHHHHHHHGHHHHHHHGEFGHHGHHHHHHGHHHHHHGHHHHHHHHHHHHHGHGHHHHHHHHHHHHHHHGHHHHHHHHHHHHHGHHHHHGHHGHHHHHHHHHHHGGFHHHHHHHGDHHHHHHGHHHHHHHHHHHHHHHHHGHHGGHHHHHHHHHFHHHHHGHHHHGHHHHHGGH
@M05620:45:000000000-G6HP7:1:1101:10642:9505 1:N:0:176
ATCTCTATCTCCTAAAAACCTGTTTAGATTTGGAGATAGACCTTCAGGTTTTTCATCATTTTCTGCATGAATTATACATTGACCACGTTCCAGCGTGGTCAGTTTGCAGCATTCTGTTATTTTGTTTGACAGAGTGTCTTGTTGAGAACATATGTAGGACATGATTTTTTCCTGCAACAGGGAAAATAAAGTATAAGTTTTAAAGATTTATTCTTTAATAAAGGATCTCAAAGCCAGCTTTAGAAAAAGGA
+
CCCCDFFFFFFFGGGGGGGGGGHHHHHHHHHHHHHHHHHHHHHHHHHHHHHGGHHHHHHHHHIHHHHHHHHHHHHHHHHHHHGHHHGHHHHHHHGGGGHHHGHHHHHHHHHHHHHHHHHHHHHHHHHHEHHHHHHHHHHHHHHHHHHHHHHHHHHHHHHHHHHHHHHHHGHHHHGHGHHGHGGHHHHHHFGHHHHHHFGHHHHFHHHHHHHHHHHHHHHHHHHHHHHHHHHHHHHHHGHHHHHHFHHHGGG
@M05620:45:000000000-G6HP7:1:1101:15617:9510 1:N:0:176
ATCTCTATCTCCTAAAACCTGTTTAGATTTGGAGATAGACCTTCAGGTTTTTCATCATTTTCTGCATGAATTATACATTGACCACGTTCCAGCGTGGTCAGTTTGCAGCATTCTGTTATTTTGTTTGACAGAGTGTCTTGTTGAGAACATATGTAGGACATGATTTTTTCCTGCAACAGGGAAAATAAAGTATAAGTTTTAAAGATTTATTCTTTAATAAAGGATCTCAAAGCCAGCTTTAGAAAAAGGAA
+
CCCCCFFFFFFFGGGGGGGGGGHHBGGFHHHHHHHHHHHHHHHHHHHHHHGGHHHHHIHIHHHHHHHHHHHHHHHHHHHHHHHHHGHHHHHHHGGGGHHHHHHHHHHHHHHHHHHHHHHHHHHHHHHHHGHHHGHGHHHHHHHHHHHHHHHHHHHHHHHHHHHHHHHHGHHHGHGHHHHHGGHHHHHHHHGFGDBGGHHHHHHHHHHHHHHHHHHHHGGFGHGHHHHHHHHHHHHHGGHHHFHGHGHG?GH
@M05620:45:000000000-G6HP7:1:1101:4695:9579 1:N:0:176
AAACCAAGCAGACACTCACCGCTCCCTCGCCACAGGCCAATAGTTTGTCCTCACTGAGTTGGCAACAAGTGGCTGCTGTGGCTGCCATTTTTCTGGTGATGGCCATCAGCTCCGACGAGGTCAGCTGGGGGGCTTTCTTTGTGTAAGCAACGAGAAACCTGAAAGAAGCATTTTTTAACTAAGTCCTGCTGAGTCATTCATGAGTTTTTAGCCGCCTTGCTTCTTCTCACAGACTCTCTACTCTCATGCCA
+
CCCCCBCFCFFFGGGGGGGGGGGGGGHHGGGGGHHHGGHHHHHHHHHHHHHHHHHHHHHHHHHHHHHHHHHHGHGGHHHHHHHGGHHHHHHHHHHHHHGHHHHHHHHHHHHHHGGGGGGGGHGHHHHHGGGGGGGGGGGGGGGGGGFFFFFFFFFFFFFFFFFFFFFFFFFFFFFFFFFFFFFFFFFFFFFFFFFFFFFFFFFFFFFFFFFFFFFFFFFFFFFFFFFFFFFFFFFFFFFFFFFFFFFFFFB
@M05620:45:000000000-G6HP7:1:1101:14930:9581 1:N:0:176
AAACCAAGCAGACACTCACCGCTCCCTCGCCACAGGCCAATAGTTTGTCCTCACTGAGTTGGCAACAAGTGGCTGCTGTGGCTGCCATTTTTCTGGTGATGGCCATCAGCTCCGAGGTCAGCTGGGGGGCTTTCTTTGTGTAAGCAACGAGAAACCTGAAAGAAGCATTTTTTAACTAAGTCCTGCTGAGTCATTCATGAGTTTTTAGCCGCCTTGCTTCTTCTCACAGACTCTCTACTCTCATGCCAGAA
+
DDDDDCDFDFFFGGGGGGGGGGGGGGHHGGGGGHHHGGHHHHHHHHHHHHHHHHHHHHHHHHHHHHHHHHHHGHGGHHHHHHHGGHHHHHHHHHHHHHHHHHHHHHHHHHHHHGGGGFHHHHHHFEFGGGGGGGGGGGGGGGGGGGGGGGFFFFFFFFFFFFFFFFFFFFFFFFFFFFFFFFHHFFFFFFFFFFFFFFFFFFFFHFFFHFFFFFFFFFFFFHHFFFFFFFFFFFFFFHHFFFFFFFFFFFF
@M05620:45:000000000-G6HP7:1:1101:19375:9590 1:N:0:176
ATCTCTATCTCCTAAAAACCTGTTTAGATTTGGAGATAGACCTTCAGGTTTTTCATCATTTTCTGCATGAATTATACATTGACCACGTTCCAGCGTGGTCAGTTTGCAGCATTCTGTTATTTTGTTTGACAGAGTGTCTTGTTGAGAACATATGTAGGACATGATTTTTTCCTGCAACAGGGAAAATAAAGTATAAGTTTTAAAGATTTATTCTTTAATAAAGGATCTCAAAGCCAGCTTTAGAAAAAGGA
+
CDDDDFFFFFFFGGGGGGGGGGHHHHHHHHHHHHHHHHHHHHHHHHHHHHHGGHHHHHIHIHHIIHHHHHHHHHHHHHHHHHHHHHGHHHHHHHGFGGHHHHHHHHHHHHHHHHHHHHHHHHHHHHHHHHHHHHHHHHHHHHHHHHHHHHHHHHHHHHHHHHHHHHHHHGHHHHHHHHHHHGGHHHHHHHHHHHHHHHHHHHHHHHHHHHHHHHHHHHHHHHHHHHHHHHHHHHHHHGHHHHHGHHHHGGH
@M05620:45:000000000-G6HP7:1:1101:23853:9598 1:N:0:176
AAACCAAGCAGACACTCACCGCTCCCTCGCCACAGGCCAATAGTTTGTCCTCACTGAGTTGGCAACAAGTGGCTGCTGTGGCTGCCATTTTTCTGGTGATGGCCATCAGCTCCGACGAGGTCAGCTGGGGGGCTTTCTTTGTGTAAGCAACGAGAAACCTGAAAGAAGCATTTTTTAACTAAGTCCTGCTGAGTCATTCATGAGTTTTTAGCCGCCTTGCTTCTTCTCACAGACTCTCTACTCTCATGCCA
+
CCBCCCCFBFFFGGGGGGGGGGGGGGHHGGGGGHHHGGHHHHHHHHHHHHHHHHHHHHHHHHHGHHHHHHHHGHGGHHHHHHHGGHHHHHHHHHHHHHHHHHHHHHHHHHHHHGGGGGGGGHHHHHHHGGGGGGGGGGGGGGGGGGFFFFFFFFFFFFFFFFFFFFFFFFFFFFFFFFFFFEFFFFFFFFFFFFFFFFFFFFFFFFFFFFFFFDFFFFFFFFFFFFFFFFFFFFFFFFFFFFFFFFFFFFF
@M05620:45:000000000-G6HP7:1:1101:5140:9598 1:N:0:176
ATCTCTATCTCCTAAAAACCTGTTTAGATTTGGAGATAGACCTTCAGGTTTTTCATCATTTTCTGCATGAATTATACATTGACCACGTTCCAGCGTGGTCAGTTTGCAGCATTCTGTTATTTTGTTTGACAGAGTGTCTTGTTGAGAACATATGTAGGACATGATTTTTTCCTGCAACAGGGAAAATAAAGTATAAGTTTTAAAGATTTATTCTTTAATAAAGGATCTCAAAGCCAGCTTTAGAAAAAGGA
+
CCCCCFFFFFFFGGGGGGGGGGHHHHHHHHHHHHHHHHHHHHHHHHHHHHHGGHHHHIIHHIIHHHHHHGHHHHHHHFHHHGHHHHGHHHHHHHGFGGHHHHHHHHHGHHHHHHHHHHHHHHHHHHHHEHHHHHHHHHHHHHHHHHHHHHHHHHHHHHHGHHHHHHHHHGHHHHGGHHHHHGGHGHHHHHHGGHHHHGHHHHFHHHHHHHHHHHHHHGHHHGHHHHHHHFFFHGHHHGHFHHHHHGGHGGH
@M05620:45:000000000-G6HP7:1:1101:4686:9604 1:N:0:176
AAACCAAGCAGACACTCACCGCTCCCTCGCCACAGGCCAATAGTTTGTCCTCACTGAGTTGGCAACAAGTGGCTGCTGTGGCTGCCATTTTTCTGGTGATGGCCATCAGCTCCGACGAGGTCAGCTGGGGGGCTTTCTTTGTGTAAGCAACGAGAAACCTGAAAGAAGCATTTTTTAACTAAGTCCTGCTGAGTCATTCATGAGTTTTTAGCCGCCTTGCTTCTTCTCACAGACTCTCTACTCTCATGCCA
+
BCCCCCCFBFFFGGGGGGGGGGGGGGHHGGGGGHHHGGHHHHHHHHHHHHHHHHHHHHGGHHHHHHHGHHHHGHGGHHHHHHHGGHGHHHHHHHHHHHHHHHHHHHHGHHHHHGGGGEGGGGHHHHHHGGGGGGGGGGGGGGGGGGFFFFFFFFFFFFFFFFFFFFFFFFFFFFFFEFFFFFFFFFFFFFFFFBFFFFFFFFFFFFFFFFFFFFFFFFFFFFFFFFFFFFFFFFFFFFFFFFFFFFFBFFB
@M05620:45:000000000-G6HP7:1:1101:10625:9604 1:N:0:176
AGATTACTGCAACAGTTCCCCCTGGACCTGGAAAAGTTTCTTGCCTGGCTTACAGAAGCTGAAACAACTGCCAATGTCCTACAGGATGCTACCCGTAAGGAAAGGCTCCTAGAAGACTCCAAGGGAGTAAAAGAGCTGATGAAACAATGGCAAGTAAGTCAGGCATTTCCGCTTTAGCACTCTTGTGGATCCAATTGAACAATTCTCAGCATTTGTACTTGTAACTGACAAGCCAGGGACAAAACAAAGAT
+
BBBABFFFFFDFGGGGGGGGGGGGHHHHHHHHCFFHFGGHHHHHGHHGHHHHHHFGHHHHHHHHHHHHHHHHHHHHHHHHHHGHHHHHHHHHHHGFCGHHFHCGGEFHGFHHHHGHHHHHHHHGGGGGHHHHHAGFHHHHHGHHHHHDGGFHHGHGHHBGGHGGHHHHHHGGGGGGBGFFHGHHG=G?<G1GHCG<GFHGHHHHHHHHHHHHHHHGHGHFHHFHHHHFHHHHGE/?EAEG?A/CFGGAFB:
@M05620:45:000000000-G6HP7:1:1101:10607:9610 1:N:0:176
AGATTACTGCAACAGTTCCCCCTGGACCTGGAAAAGTTTCTTGCCTGGCTTACAGAAGCTGAAACAACTGCCAATGTCCTACAGGATGCTACCCGTAAGGAAAGGCTCCTAGAAGACTCCAAGGGAGTAAAAGAGCTGATGAAACAATGGCAAGTAAGTCAGGCATTTCCGCTTTAGCACTCTTGTGGATCCAATTGAACAATTCTCAGCATTTGTACTTGTAACTGACAAGCCAGGGACAAAACAAAGAT
+
AABBBFFFFFDDGGGGGGGGGGGGHHHHHHFHHHHHHHHHHHHHHHHHHHHHHHHHHHHHHHHHHHHHHHHHHHHHHHHHHHHFHHHHHHBHHHGGGGHHHGFFHHHHGHHHHHFHHHHHHHHGGHGGHGHHGGHHHHHHHHHHHHHHHHHHHGHHHHHHHHHHHHHHHHGGGGGHBHHHHHHHHHHGHHHHHCGHHHGFFHHHHHHHHHHHHHHHEHHHHHHHGHHHFHHHHGG?EGGGEFGGGGGGGGG
@M05620:45:000000000-G6HP7:1:1101:18652:9614 1:N:0:176
AGATTACTGCAACAGTTCCCCCTGGACCTGGAAAAGTTTCTTGCCTGGCTTACAGAAGCTGAAACAACTGCCAATGTCCTACAGGATGCTACCCGTAAGGAAAGGCTCCTAGAAGACTCCAAGGGAGTAAAAGAGCTGATGAAACAATGGCAAGTAAGTCAGGCATTTCCGCTTTAGCACTCTTGTGGATCCAATTGAACAATTCTCAGCATTTGTACTTGTAACTGACAAGCCAGGGACAAAACAAAGAT
+
BBBBBFFFFFDFGGFGGGGGGGGGHHHHHHHHGHHHHHHHHHHHHHHHHHHHHHHHHHHHHHHHHHHHHHHHGHHHHHHHHHHHHHHHHHDHHHGGGGHHHHHHHHHHGHHHHHHHHHHHHHBFEFEGHFHHHGHHHHFHH3FHHHHHHHHHHGHHHHHHHHHHHHHHHHGGGGGHHHHHHHHHHHHGHHHHHFHHHHHHHHHHHHHHGHHHHHHHHHHGHHHHHHHHGHHHHGGGGGGGGGFFGGGGGGF
@M05620:45:000000000-G6HP7:1:1101:5141:9621 1:N:0:176
ATCTCTATCTCCTAAAAACCTGTTTAGATTTGGAGATAGACCTTCAGGTTTTTCATCATTTTCTGCATGAATTATACATTGACCACGTTCCAGCGTGGTCAGTTTGCAGCATTCTGTTATTTTGTTTGACAGAGTGTCTTGTTGAGAACATATGTAGGACATGATTTTTTCCTGCAACAGGGAAAATAAAGTATAAGTTTTAAAGATTTATTCTTTAATAAAGGATCTCAAAGCCAGCTTTAGAAAAAGGA
+
CCCCCFFFFFFFGGGGGGGGGGHHHHHHHHHHHHHHHHHHHHHHHHHHHHHGGHHHHIIHHHHIHHHHHHHHHHHHHHHHHHHHHHGHHHHHHHGGGGHHHHHHHHHHHHHHHHHHHHHHHHHHHHHHHHHHHHHHHHHHHHHHHHHHHHHHHHHHHHHHHHHHHHHHHGHHHHHHHHHHHGGHHHHHHHHHHHHHHGGHHHHHHHHHHHHHHHHHHHHHHHHHHHHHHHHHHHHHHGHHHHGFHHHHGFH
@M05620:45:000000000-G6HP7:1:1101:10600:9627 1:N:0:176
AGATTACTGCAACAGTTCCCCCTGGACCTGGAAAAGTTTCTTGCCTGGCTTACAGAAGCTGAAACAACTGCCAATGTCCTACAGGATGCTACCCGTAAGGAACGGCTCCTAGAAGACTCCAAGGGAGTAAAAGAGCTGATGAAACAATGGCAAGTAAGTCAGGCATTTCCGCTTTAGCACTCTTGTGGATCCACTTGAACAATTCTCAGCATTTGTACTTGTAACTGACAAGCCAGGGACAAAACAAAGAT
+
AA?AAFFFDF11FGFGGGGGGGE0AGHHBF0FF1FGGHHHGGGGHHHHHHHGHHHGGHHHHHGHHHHHHHHHHHFFGGHHFHHHHHHHHH2GHHGGCGFHHF0?EEGGEHHHGF1FGHHHF1FFEHGEB1FGHFHGHHFHHHHHHFHHFHHHHEHGFHGHFHFHHHHHHHFGEGGHFFHHHHGHHHFGHHHHG/DHHFGG0GHGHHHHHHHHHFHHFGHHHHBGHHHFFFGGGE/.E.EEEFBCFFGFB9F
@M05620:45:000000000-G6HP7:1:1101:18646:9634 1:N:0:176
AGATTACTGCAACAGTTCCCCCTGGACCTGGAAAAGTTTCTTGCCTGGCTTACAGAAGCTGAAACAACTGCCAATGTCCTACAGGATGCTACCCGTAAGGAAAGGCTCCTAGAAGACTCCAAGGGAGTAAAAGAGCTGATGAAACAATGGCAAGTAAGTCAGGCATTTCCGCTTTAGCACTCTTGTGGATCCAATTGAACAATTCTCAGCATTTGTACTTGTAACTGACAAGCCAGGGACAAAACAAAGAT
+
AAABBFFFDF4FGGBFGGGGGGGGHHHHHGFF3FGHHHHHHHHHHHHGHHHHHHHGHHHHHHHHHHHHHHHHFHHHHHHHHHHHHGHHHHDHHHGEEFHHHHHHGHHHGHHHHHGGHHHHFH3F>?EGHBGHHGHHHHHHH2GHHHHHHHHHHGFGHHHHHHHHHHHHHHGGGGGHHHHHHHHHHHHGHHHHH0GHHHHHBHHHHHHHHHHHHHHHHHHGHHHGHHHHHFHHHGG?GGGGEFBFFGGFGFF
@M05620:45:000000000-G6HP7:1:1101:7049:9658 1:N:0:176
ATCTCTATCTCCTAAAAACCTGTTTAGATTTGGAGATAGACCTTCAGGTTTTTCATCATTTTCTGCATGAATTATACATTGACCACGTTCCAGCGTGGTCAGTTTGCAGCATTCTGTTATTTTGTTTGACAGAGTGTCTTGTTGAGAACATATGTAGGACATGATTTTTTCCTGCAACAGGGAAAATAAAGTATAAGTTTTAAAGATTTATTCTTTAATAAAGGATCTCAAAGCCAGCTTTAGAAAAAGGA
+
AABBBFFFFFFFGGGFGBFGGGGHHHHHGHHHHHHGHHHGHHHHHHHHHHHGGEHFHHHHHHHHHHHHHGHHHHHHHHHHFHHGHHGHHHHFHHGEGGGHGGHHHHHGHHHHHHHHHHHHHHHHHHHHHHGHFHHHHHHHHHHH?CGEHHHHGHHHHFGGHHHEHHGHHGHHHHGHHHEGHGFGGCFFF?FDGHH1GGHHHHFF>=GGBGGHHHHHHFDFHFHGHHHHFFGHHHEBGEEHHHHECGFCFFH
@M05620:45:000000000-G6HP7:1:1101:9534:9665 1:N:0:176
TACCTGTACTGGGGAAGCAATCGCCATTCCTACCCTAAAGATCGGAAGAGCACACGTCTGAACTCCAGTCACAGAAGACCATCTCGTATGCCGTCTTCTGCTTGAAAAAAAAAAAAAACAAAAATACCATACTTAAAGACTACTTTTCCCCATCCCGCCCTCACCTCACCTATCTTATCACACACATTTCGAACACCACACTCACCATCCGCATTAGCTCACAGCAATTGACATAGCCGCCATGTCCCATT
+
CCDDDFFFFFFFGGGGGGGGGGGGGGGHHHHHHHHHHHHHHHHHGGGGHHHHHHHGHHHGHHHHHHHHHHHHHHHHHHHHHHFHHHFGHHHHGFGHGHHHHHHGHHHHFGGGEB<</////00/011?11101111111011011000<0///<...--:-....0.0.:000000:000000...0000/..:-/...:.://0::00..9-..0:/000000.//0000:0000:0::--.000;0000
@M05620:45:000000000-G6HP7:1:1101:21788:9665 1:N:0:176
ATCTCTATCTCCTAAAAACCTGTTTAGATTTGGAGATAGACCTTCAGGTTTTTCATCATTTTCTGCATGAATTATACATTGACCACGTTCCAGCGTGGTCAGTTTGCAGCATTCTGTTATTTTGTTTGACAGAGTGTCTTGTTGAGAACATATGTAGGACATGATTTTTTCCTGCAACAGGGAAAATAAAGTATAAGTTTTAAAGATTTATTCTTTAATAAAGGATCTCAAAGCCAGCTTTAGAAAAAGGA
+
CCCCCFFFFFFFGGGGGGGGGGHHHHHHHHHHHGHHHHHHHHHHHHHHHHHGGHHHHIHHHIIIIHHHHHHHHHHHHHHHHHHHHHGHHHHHHHGGGGHHHHHHHHHHHHHHHHHHHHHHHHHHHHHHHHHHHHHHHHHHHHHHHHHHHHHHHHHHHHHHHHHHHHHHHGHHHHHHHHHHHGGHHHGHGHHHHHHHHGGHHHHHHHHHHHHHHHHHHHHHGHFHHHGHHGHHHHHHHGHHHHHHHHHHGGH
@M05620:45:000000000-G6HP7:1:1101:7044:9676 1:N:0:176
ATCTCTATCTCCTAAAAACCTGTTTAGATTTGGAGATAGACCTTCAGGTTTTTCATCATTTTCTGCATGAATTATACATTGACCACGTTCCAGCGTGGTCAGTTTGCAGCATTCTGTTATTTTGTTTGACAGAGTGTCTTGTTGAGAACATATGTAGGACATGATTTTTTCCTGCAACAGGGAAAATAAAGTATAAGTTTTAAAGATTTATTCTTTAATAAAGGATCTCAAAGCCAGCTTTAGAAAAAGGA
+
CDDDDFFFFFFFGGGGGGGGGGHHHHHHHHHHHHHHHHHHHHHHHHHHHHHGGHHHHIIHIHIIIHHHHHHHHHHHHHHHHHHHHHGHHHHHHHGGGGHHHHHHHHHHHHHHHHHHHHHHHHHHHHHHHHHHHHHHHHHHHHHHHHHHHHHHHHHHHHHHHHHHHHHHHGHHHHHHHHHHHGGHHHHHHHHHHHHHHHHHHHHHHHHHHHHHHHHHHGHHHHHHHHHHHHHGHHHHHGHHHHHHHHHHGGH
@M05620:45:000000000-G6HP7:1:1101:14933:9680 1:N:0:176
CATCCTGACCCTGAAGTACCCCGGCTTGATTTCTGACATTAGATCGGAAGAGCACACGTCTGAACTCCAGTCACAGAAGACCATCTCGTATGCCGTCTTCTGCTTGAAAAAAAAAAAATAACCACTGATATTCTTTCTTTTTGTCCGCAACTATACACCTGACAGCCACATTTTTTAACTCATTCCTGCTTCTTCCTTCCTTAGTTTTTAGCCGCCTTGCTTCTTCTCCCCTCCTCTCTCCTCTCATGCCC
+
BBBBBFFFFFFFFGGGFGGGGGGEGAFEFFGHHHHGHHHHDGGHHHGGGGEFGHHFHGHHHGHHHFHHGHGHHFFGFHHGHHFHHFGHGDHFHFGEEHGEHHHBFFFGFGAE<<C/><022@21/<111111@?FFHFFH1F-<11.<--<</00<0<GC///00:../:CGCBGG.0;FB00;;FF0;;000;;0;FG/B000;C9FE./;;.;@AA/BBFFBBFBFBB?..AFFFFFFFFFFB/;;9FB
@M05620:45:000000000-G6HP7:1:1101:21787:9689 1:N:0:176
ATCTCTATCTCCTAAAAACCTGTTTAGATTTGGAGATAGACCTTCAGGTTTTTCATCATTTTCTGCATGAATTATACATTGACCACGTTCCAGCGTGGTCAGTTTGCAGCATTCTGTTATTTTGTTTGACAGAGTGTCTTGTTGAGAACATATGTAGGACATGATTTTTTCCTGCAACAGGGAAAATAAAGTATAAGTTTTAAAGATTTATTCTTTAATAAAGGATCTCAAAGCCAGCTTTAGAAAAAGGA
+
BBBBBFFFFFFFGGGGGGGGGGHHHHHHHHHHGHHHHHHHHFHHHHHHHHHGGHHGHHHHHGHHFHHFHHFHGHHHHGHHHEHHHHGHHHHHHHGGGGHHHHHHGHHHHHHHHHHHHHHHHHGHHHHHHHHHHHHHHHHHHHHHHHHHHHHHHHHHHHHHHHHHHHHHGCHHHHHHGHHHGGAGHGHHHGHDGHHHHGFGHHHGHHGHHHHHHHHHHHHHHHHHFHHHHHHGGHFHHGHFHHHFHHHHGGG
@M05620:45:000000000-G6HP7:1:1101:7045:9700 1:N:0:176
ATCTCTATCTCCTAAAAACCTGTTTAGATTTGGAGATAGACCTTCAGGTTTTTCATCATTTTCTGCATGAATTATACATTGACCACGTTCCAGCGTGGTCAGTTTGCAGCATTCTGTTATTTTGTTTGACAGAGTGTCTTGTTGAGAACATATGTAGGACATGATTTTTTCCTGCAACAGGGAAAATAAAGTATAAGTTTTAAAGATTTATTCTTTAATAAAGGATCTCAAAGCCAGCTTTAGAAAAAGGA
+
BBBBBFFFFFFFGGGGGGGGGGHHHFHHHHHHHCHHHHHHHHHHHHGHHHHGGHHHHHHHHHHHHHHGHGFHHHHHHHHHHHHHBHGHHHHHEHGGGGHHHHHHHHHHGHHHHHHHHHHHHHHHHHHHFHHHHHGHHHHHHHHHFFHHHFFHHHHHHHHHHHHHHHGHHGHHHHHHGHHGHGGHEGGHHHGHHHHHHGGHHHHDHHGHHFGHHHHHHHHHHHEHFHGHHHHHHHHHHGHHHG0GHEG..:C
@M05620:45:000000000-G6HP7:1:1101:24774:9710 1:N:0:176
AAACCAAGCAGACACTCACCGCTCCCTCGCCACAGGCCAATAGTTTGTCCTCACTGAGTTGGCAACAAGTGGCTGCTGTGGCTGCCATTTTTCTGGTGATGGCCATCAGCTCCGACGAGGTCAGCTGGGGGGCTTTCTTTGTGTAAGCAACGAGAAACCTGAAAGAAGCATTTTTTAACTAAGTCCTGCTGAGTCATTCATGAGTTTTTAGCCGCCTTGCTTCTTCTCACAGACTCTCTACTCTCATGCCA
+
CCBCCCCFCFFFGGGGGGGGGGGGGGHHGGGGGHGHGGHHHHHHHHHHGHHHHHHHHHHHHHHHHHHHHHHHGHGGHHHHHHHGGHHHHHHHHHHHHHHHHHHHHHHHHHHHHGGGGGGGGHHHHHHHGGGGGGGGGGGGGGGGGGFFFFFFFFFFFFFFFFFFFFFFFFFFFFFFFFFFFFFFFFFFFFFFFFFFFFFFFFFFFFFFFFFFFFFFFFFFFFFFFFFFFFFFFFFFFFFFFFFFFFFFFF0
@M05620:45:000000000-G6HP7:1:1101:19320:9758 1:N:0:176
ATCTCTATCTCCTAAAAACCTGTTTAGATTTGGAGATAGACCTTCAGGTTTTTCATCATTTTCTGCATGAATTATACATTGACCACGTTCCAGCGTGGTCAGTTTGCAGCATTCTGTTATTTTGTTTGACAGAGTGTCTTGTTGAGAACATATGTAGGACATGATTTTTTCCTGCAACAGGGAAAATAAAGTATAAGTTTTAAAGATTTATTCTTTAATAAAGGATCTCAAAGCCAGCTTTAGAAAAAGGA
+
CCCCCFFFFFFFGGGGGGGGGGHHHHHHHHHHHHHHHHHHHHHHHHHHHHHGGHHHHHHHHHHHHHHHHHHHHHHHHHHHHHHHHHGHHHHHHHGGGGHHHHHHHHHHHHHHHHHHHGHHHHHHHHHHHHHHHHHHHHHHHHHHHHHHHHHHHHHHHHHHHHHHHHHHHGHHHHHHHHHHHGGHHHHHHHHHHHHHHHHHHHHHHHHHHHHHHHHHHHHHHHHHHHHHHHHHHHHHHGHHHHHHGHHHGGH
@M05620:45:000000000-G6HP7:1:1101:9872:9807 1:N:0:176
TACCTGTACTGGGGAAGCATTTGAATATCCCCCCATGGTGATGGGGACGGAGAACTGCTCCATAAACACAGGCAACGTGCCTAACTTTCCCGGGAAGATGAAGTCAAAGAGCGACCACAGCTCTTCGGAGGTTATTTTGCATCGGTGAGCCAGACAGAATGATCCGATGAGGGGTGCGAAACTATTTGAGGAAAGGAAGCACCTTTTTATTAAATTTACCTTTTAGCAATCGCCATTCCTACCCTAAAGAT
+
BBBBBFFFFFFFAEFEEGGFFEGHHHFGGHHGGGGHHHHFFHHHG?FGGGEG?GHGHHGFHHHHHHHFHGHEGHFHGGC?GFHGHHHHHHHGFCEEEHHHHHGHHHHFGGGHGGGGGHHFHHHHHHHGGGG?GHHFHHGFFHHG?>EEHFGHHHGHFHHFFHHHHHDGGGHCDGEFGGGGGBGFGGGGGGF9F/.9BFFFGGEFFFFFFFFB99FFFFBFFFFFFFFFBBFFFFDEFFFFFFFFFFFFFFF
@M05620:45:000000000-G6HP7:1:1101:25483:9807 1:N:0:176
ATCTCTATCTCCTAAAAACCTGTTTAGATTTGGAGATAGACCTTCAGGTTTTTCATCATTTTCTGCATGAATTATACATTGACCACGTTCCAGCGTGGTCAGTTTGCAGCATTCTGTTATTTTGTTTGACAGAGTGTCTTGTTGAGAACATATGTAGGACATGATTTTTTCCTGCAACAGGGAAAATAAAGTATAAGTTTTAAAGATTTATTCTTTAATAAAGGATCTCAAAGCAAGCTTTAGAAAAAGGA
+
BCCCCFFFFFFFGGGGGGGGGGHHHGHHHHHHHHHHHHHGHHHHHHHHHHHGGHFHHGHHIIHHIHHHHHHHHGHGHHHHHGHHFHGGHHHHHHGFGGFGFGGHHHHGHHHGHHHHHHHHHHHHHHHHFHHHHHGHGHHHHGHHHHGHHHFFHHFGHHHHHHHHHHHHHGHHHHHGHHHHHGGHHGHGGHHHHHH1===G<DG111GH1<G==GHDD<0<G0D0/<<<0DD0=C0/::GH0;0:GFH.E.:
@M05620:45:000000000-G6HP7:1:1101:25503:9808 1:N:0:176
ATCTCTATCTCCTAAAAACCTGTTTAGATTTGGAGATAGACCTTCAGGTTTTTCATCATTTTCTGCATGAATTATACATTGACCACGTTCCAGCGTGGTCAGTTTGCAGCATTCTGTTATTTTGTTTGACAGAGTGTCTTGTTGAGAACATATGTAGGACATGATTTTTTCCTGCAACAGGGAAAATAAAGTATAAGTTTTAAAGATTTATTCTTTAATAAAGGATCTCAAAGCCAGCTTTAGAAAAAGGA
+
CDDDDFFFFFFFGGGGGGGGGGHHHHHHHHHHHHHHHHHHHHHHHHHHHHHGGHHHHIHIHHIIIHHHHHHHHHHHHHHHHHHHHHGHHHHHHHGGGGHHHHHHHHHHHHHHHHHHHHHHHHHHHHHHHHHHHHHHHHHHHHHHHHHHHHHHHHHHHHHHHHHHHHHHHGHHHHHHHHHHHGGHHHHHHHHHHHHHHHHHHHHHHHHHHHHHHHHHHHHHHHHHHHHHHHHHHHHHHGHHHHHHHHHHGGH
@M05620:45:000000000-G6HP7:1:1101:9849:9816 1:N:0:176
TACCTGTACTGGGGAAGCATTTGAATATCCCCCCATGGTGATGGGGACGGAGAACTGCTCCATAAACACAGGCAACGTGCCTAACTTTCCCGGGAAGATGAAGTCAAAGAGCGACCACAGCTCTTCGGAGGTTATTTTGCATCGGTGAGCCAGACAGAATGATCCGATGAGGGGTGCGAAACTATTTGAGGAACGGAAGCACCTTTTTATTAAATTTACCTTTTAGCAATCGCCATTCCTACCCTAAAGAT
+
BBBBBFFFFFFFAEFEGGGGGGHHHHHHHHHGGGGHHHHGHHHHGGFGGGGGGHHHHHHHHHHHHHHHHFCHGHHHGHHHHHFEHHHHHHHGGGEE/FGHFHFHHFHHHHHHGGGGGHHHHHHHHGHG/DGGHFGHHHHHHHHGDGG.0FGBGGEHHHFHHHHHHH?EDGHHGGGGGGGCGBGFGGGG0EG9F9CEDEEFFFFFFFFF.FF/9/BFFFFFFFFFFFFF/BFFFF.;BFFF/FFFFFB//9B
@M05620:45:000000000-G6HP7:1:1101:9865:9825 1:N:0:176
TACCTGTACTGGGGAAGCATTTGAATATCCCCCCATGGTGATGGGGACGGAGAACTGCTCCATAAACACAGGCAACGTGCCTAACTTTCCCGGGAAGATGAAGTCAAAGAGCGACCACAGCTCTTCGGAGGTTATTTTGCATCGGTGAGCCAGACAGAATGATCCGATGAGGGGTGCGAAACTATTTGAGGAAAGGAAGCACCTTTTTATTAAATTTACCTTTTAGCAATCGCCATTCCTACCCTAAAGAT
+
DCCDDFFFFFFFGGGGGGGGGGHHHHHHHHHGGGGHHHGGHHHHHGGGGGGGGHHHHHHHHHHHHHHHHHHHGHHHGHHHHHHHHHHHHHHGGGGGGHHHHHGHHHHHHHHHGGGGGHHHHHHHHHHGGGGEHHHHHHHHHHHGGEFGHHHHHHGHHHGHHHHHHHGGGHHHGGGEGGFGGGGGGGHHGGGFFFFGGGGGGGFFFFFFFFFFFFFFFFFFFFFFFFFFFFFFFFFEFFFFFFFFFFFFFFF
@M05620:45:000000000-G6HP7:1:1101:25498:9826 1:N:0:176
ATCTCTATCTCCTAAAAACCTGTTTAGATTTGGAGATAGACCTTCAGGTTTTTCATCATTTTCTGCATGAATTATACATTGACCACGTTCCAGCGTGGTCAGTTTGCAGCATTCTGTTATTTTGTTTGACAGAGTGTCTTGTTGAGAACATATGTAGGACATGATTTTTTCCTGCAACAGGGAAAATAAAGTATAAGTTTTAAAGATTTATTCTTTAATAAAGGATCTCAAAGCCAGCTTTAGAAAAAGGA
+
ABABBFFFFFFFGGGGGGGGGGHHHHHHHGHHHHHHFHHHHHGHHHFHHHHGGHGHHHHHHHHHHHGHHHHHHHHHHHHHHGHHHHGGHHHGGHGGGGHHGHHHHHHHHHHHHHHHHHHHHHHHHHHHHHHHHHGGHHHHHHHHHHHHHHHHHHGHHHHHHHHHHHHHHGHHHGHHHHHHHGGHHHHHHGGGHHHHHGHHHHGHHHHHHHHHHHHHHGHGGHHHGHHHHGHHHGHHHGGHHHGEHHHGGGH
@M05620:45:000000000-G6HP7:1:1101:23110:9846 1:N:0:176
ATCTCTATCTCTAAAAACCTGTTTAGATTTGGAGATAGACCTTCAGGTTTTTCATCATTTTCTGCATGAATTATACATTGACCACGTTCCAGCGTGGTCAGTTTGCAGCATTCTGTTATTTTGTTTGACAGAGTGTCTTGTTGAGAACATATGTAGGACATGATTTTTTCCTGCAACAGGGAAAATAAAGTATAAGTTTTAAAGATTTATTCTTTAATAAAGGATCTCAAAGCCAGCTTTAGAAAAAGAAG
+
CCCCCFFFFFFFGGCGGGGGGGHHHHHHHHHHHHHHHHHHHHHHHHHHHHGGHHHHHHHIHHHHGHHHHHHHHHHHHHHHHHHHHGHHHHFHHGGGGHHHHHHHHHHHHHHHHHHHHHHHHGHHHHHHHGHHHGGHHHHHHHHHHHGHHHHHHFGHHHHHHHHHHHHHGHHHHHHFHGHHGGHHFHHHGHGHHHHHGHHHHGHEGHHHHHHHHHHGFGHGGGGGHHFHHHHHGHFHGHHHHHBFGGFEGHH
@M05620:45:000000000-G6HP7:1:1101:17723:9866 1:N:0:176
AAACCAAGAAGACATGAGGTCAGCTAGATCGGAAGAGCACACGTCTGAACTCCAGTCACAGAAGACCATCTCGTATGCCGTCTTCTGCTTGAAAAAAAAAAACCATCCGCACCAACGAGGTCACCTGGGGAGATTTCTTTGTGTACGGACAGAGAACCCTGAAAGAAGCATTTTTTAACTAAGTGCTGCTGAGTCATTCATGAGTTTTTAGCCGCCTTGCTTCTTCTTACAGTCTCTCTACTCTCCAGCCC
+
BBBBBBBFFFFFGGCF4FGBEGHGGEFAGHAA2AEGHHGHFHEHHHGHHHHHHHFHHHGFHG3FFHHHFFHHFFGGFFHGFEHGGF4BGHB?GGHHCEEE/////3B0////<0</?/?//?F1110F<//><0111<F11><<11...--<////;.:.:/000/.;//000:0-;0;000;;90090;09.9;00;;C00990090..//9A--9.;9BB//;9///;/////;;/;//;BB;9///..
@M05620:45:000000000-G6HP7:1:1101:10806:9881 1:N:0:176
CATCCTGACCCTGAAGTACCCCGGCTTGATTTCTGACATTAGATCGGAAGAGCACACGTCTGAACTCCAGTCACAGAAGACCATCTCGTATGCCGTCTTCTGCTTGAAAAAAAAAAAAAAAAAACAACACACAACCACACTACCCCACCCAACCCCCCTCACCCCTCCACCACCACTCTTTCCAAGCAACCTACATTCTTCCACCAAACGCTTCTACCTACCTTATATTTCATTCTATCTTGTCCTGATCT
+
DDDDDFFFFFFFGGGGGGGGGGGGGGGGHHHHHHHGHHHHHHGHHHGGGGHHHHHGHGGHHGHGHHHHHHGHHHHHHHHGHHHHHHHHFGHHHHFEGHGHHHHHHHHHEHHEFEDCB>///->-....<<.....<....////:......<.<D.---9.9<.<...//<..<..0/000:0000<//..:0/0000000000<.....-..<00:000<.<000:<000:00::00000000<00000<
@M05620:45:000000000-G6HP7:1:1101:17705:9881 1:N:0:176
AAACCAAGAAGACATGAGGTCAGCTAGATCGGAAGAGCACACGTCTGAACTCCAGTCACAGAAGACCATCTCGTATGCCGTCTTCTGCTTGAAAAAAAAAAAAAAAAAAAAAAACAAATAAGTTAGAAATTATGTGTAGAAGAAGGAGATATGAAGTGGGAATGAGTGAGTAGGAAGGTGTTTGAGACAGATAGAGACGCAAATGGGTATAGGTGAAAATGGAGCGATGAGCGAGAAGGGGTGAAGAAGAA
+
BCCCCBBFFFFFGGGGGGGGGGHHHHHHHHGGGGGHHHHHHHGHHHGHHHHHHGHHHFHHHHHHHHHHFFHHHGGHHHHGGGHGHHHHHHHGHHHHGGGGG>//</////-<-<....0000000000000000000000000:9..../009000000..0/000090000;000..00:.//0.90//9;0:000/.----000:/009:00:0;000000//--.;0009---./..;:-.000//0/
@M05620:45:000000000-G6HP7:1:1101:12494:9902 1:N:0:176
AGATTACTGCAACAGTTCCCCCTGGACCTGGAAAAGTTTCTTGCCTGGCTTACAGAAGCTGAAACAACTGCCAATGTCCTACAGGATGCTACCCGTAAGGAAAGGCTCCTAGAAGACTCCAAGGGAGTAAAAGAGCTGATGAAACAATGGCAAGTAAGTCAGGCATTTCCGCTTTAGCACTCTTGTGGATCCAATTGAACAATTCTCAGCATTTGTACTTGTAACTGACAAGCCAGGGACAAAACAAAGAT
+
AAABCFFFDDDDGGFBFGGGGGGGHHHHHHHHHHHHHHHHHHHHHHHHHHH3BBFHHHHHHHHHHHHHHHHHHHHHHHHHEGGHHGHHHHFHHHGGEFFGHHFFHHHHGHHHHHHHHHHHHGHGEGGFHFHHHGHHHHHHHGHHHHHHHHHHHGHHHHHHHHHHHHHHHHGGGGGHHHHHHHHHHHHGHHHHHHHHHHHHHHHHHHHHHHHHHHHHHFHHHHFCHHHHHHHHHGGGGGGGEFGGGGGGGGF
@M05620:45:000000000-G6HP7:1:1101:12496:9933 1:N:0:176
AGATTACTGCAACAGTTCCCCCTGGACCTGGAAAAGTTTCTTGCCTGGCTTACAGAAGCTGAAACAACTGCCAATGTCCTACAGGATGCTACCCGTAAGGAAAGGCTCCTAGAAGACTCCAAGGGAGTAAAAGAGCTGATGAAACAATGGCAAGTAAGTCAGGCATTTCCGCTTTAGCACTCTTGTGGATCCAATTGAACAATTCTCAGCATTTGTACTTGTAACTGACAAGCCAGGGACAAAACAAAGAT
+
ABCCBFFFFFBFGGGBFGGGGGGGEGHHHHHHGHHHFGHHHHHHHHHHHHHABFGHHHHHHHHHHHHHHHHHGHHHHHHHGGHHHHHHHHDGGHGGEEGGGHFGGHHHGHHHGHHHHHHHHHHFDGEEGHHHHGHHHHGHHHHHHHHHGHHGHGGHHHHHFHGHHHHHHHGGGGGHHHHHHHHHHHGDFHHHGBGHHGHHHHHHHHHHHFHHHHHHHFGH0CGHHHGGHHGHHGGGGGGGGABFGGAGGFC
@M05620:45:000000000-G6HP7:1:1101:10275:9970 1:N:0:176
TACCTGTACTGGGGAAGCAATCGCCATTCCTACCCTAAAGATCGGAAGAGCACACGTCTGAACTCCAGTCACAGAAGACCATCTCGTATGCCGTCTTCTGCTTGAAAAAAAAAAAAACAGCAACACAACCGCCACACACCACTCCCCCACAGCCCCCATCCCCCCACGGCATCCCCGCCTTCTCTGCTCTCCCCGTCCCGCCCGCCCCCCCTTCCCCCGTCCTCTTACTCCCCCCTCACCTTCCCCGCACC
+
DDCDCFFFFFFFGGGGGGGGGGGGGGGHHHHHHHHHHHHHHHHHGGGGHHHHHHHGHHHGGHHHHHHHHHHHHHHHHHHHHHGHHHGGHHHHGEEHGHHHHGHHHHHHFGGFF@/////200000/////----.0..<...0</<..-...;...-:/9.;..9-.---9-/:..---..0900;0000://9-..;9-:-9------:--.////9-:.9.90900000...;-..;.:9:///---:-
@M05620:45:000000000-G6HP7:1:1101:14848:9985 1:N:0:176
AAACCAAGCAGCACTCACCGCTCCCTCGCCACAGGCCAATAGTTTGTCCTCACTGAGTTGGCAACAAGTGGCTGCTGTGGCTGCCATTTTTCTGGTGATGGCCATCAGCTCCGACGAGGCCAGCTGGGGGGCTTTCTTTGTGTAAGCAACGAGAAACCTGAAAGAAGCATTTTTTAACTCAGTCCTGCTGAGTCATTCATGAGTTTTTAGCCGCCTTGCTTCTTCTCACAGACTCTCTACTCTCATGCCAG
+
3>ABBBA@BFFFCGGFGGGEEAEEFFFEEGGGHHDGFCAB3EGDGGHHHHHFHHFFFHFFHHHGHGGBHFBFFFEHFFGFGEFFHHHHHHHHGDFGGGHHGGHHHHGBHGHHEEEE/E//?FHGHHH/@B@BGGGGGGGFGGFF/;F/;FBFFDDFFFFFB9B/FFEFFBFFFFBE;FF//;BBFFFFFFFFFFBFFFFBB/9BBFBEEFFF.BBFFBBFBFFFFFFFBBBBFFFFFFFFFFFFFF/BFF;
@M05620:45:000000000-G6HP7:1:1101:11273:9986 1:N:0:176
ATCTCTATCTCCTAAAAACCTGTTTAGATTTGGAGATAGACCTTCAGGTTTTTCATCATTTTCTGCATGAATTATACATTGACCACGTTCCAGCGTGGTCAGTTTGCAGCATTCTGTTATTTTGTTTGACAGAGTGTCTTGTTGAGAACATATGTAGGACATGATTTTTTCCTGCAACAGGGAAAATAAAGTATAAGTTTTAAAGATTTATTCTTTAATAAAGGATCTCAAAGCCAGCTTTAGAAAAAGGA
+
CCCCCFFFFFFFGGGGGGGGGGHHHHHHHHHHHHHHHHHHHHHHHHHHHHHGGHHHHIHHHHHIHHHHHHHHHHHHHHHHHHHHHHGHHHHHHHGGGGHHHHHHHHHHHHHHHHHHHHHHHHHHHHHHHHHHHHHHHHHHHHHHHHHHHHHHHHHHHHHHHHHHHHHHHGHHHHHHHHHHHGGHHHHHHHHHHGHHHGHHHHHGHHHHHHHHHHHHHHHHHHGHHHHHHHHHHHHHHGHHHHHHHHHHGGH
@M05620:45:000000000-G6HP7:1:1101:7791:9998 1:N:0:176
AAACCAAGCAGACACTCACCGCTCCCTCGCCACAGGCCAATAGTTTGTCCTCACTGAGTTGGCAACAAGTGGCTGCTGTGGCTGCCATTTTTCTGGTGATGGCCATCAGCTCCGACGAGGTCAGCTGGGGGGCTTTCTTTGTGTAAGCAACGAGAAACCTGAAAGAAGCATTTTTTAACTAAGTCCTGCTGAGTCATTCATGAGTTTTTAGCCGCCTTGCTTCTTCTCACAGACTCTCTACTCTCATGCCA
+
AAABBAAFBFFFFGGGGGGGGGGGGGHHGGGFGHFHGGHHHHHHHHHHHHHHHGHHHHHHHGHHGHEHHFHHGHGGHHHHHHGGGHHHHHHGHHHHHHGHHHHHHGHGHGHHHGGGGGGG/FHHHHHHGGGGAAGGGGGGGGGGGGFFFFFFFFDFFFFFFFFFFFFFFFFFFFFFFFFFFFFFFFFFFFFFFFFBFFFFFFFFFFFFEFFFFDFFFFFFFFFFFFFFFFFFFFFFFFFFFFFFFFFFFFF
@M05620:45:000000000-G6HP7:1:1101:11260:9998 1:N:0:176
ATCTCTATCTCCTAAAAACCTGTTTAGATTTGGAGATAGACCTTCAGGTTTTTCATCATTTTCTGCATGAATTATACATTGACCACGTTCCAGCGTGGTCAGTTTGCAGCATTCTGTTATTTTGTTTGACAGAGTGTCTTGTTGAGAACATATGTAGGACATGATTTTTTCCTGCAACAGGGAAAATAAAGTATAAGTTTTAAAGATTTATTCTTTAATAAAGGATCTCAAAGCCAGCTTTAGAAAAAGGA
+
CEEEDFFFFFFFGGGGGGGGGGHHHHHHHHHHHHHHHHHHHHHHHHHHHHHGGHHHHIHHHHHIIHHHHHHHHHHHHHHHHHHHHHGHHHHHHHGGGGHHHHHHHHHHHHHHHHHHHHHHHHHHHHHHHHHHHHHHHHHHHHHHHHHHHHHHHHHHHHHHHHHHHHHHHGHHHHHHHHHHHGGHHHHHHHHHHHHHHHHHHHHHHHHHHHHHHHHHHHHHHHHHHHGHHGHHHHHHHGHHHHHHHHHHGGH
@M05620:45:000000000-G6HP7:1:1101:7773:10000 1:N:0:176
AAACCAAGCAGACACTCACCGCTCCCTCGCCACAGGCCAATAGTTTGTCCTCACTGAGTTGGCAACAAGTGGCTGCTGTGGCTGCCATTTTTCTGGTGATGGCCATCAGCTCCGACGAGGTCAGCTGGGGGGCTTTCTTTGTGTAAGCAACGAGAAACCTGAAAGAAGCATTTTTTAACTAAGTCCTGCTGAGTCATTCATGAGTTTTTAGCCGCCTTGCTTCTTCTCACAGACTCTCTACTCTCATGCCA
+
DDDDDDCFCFFFGGGGGGGGGGGGGGHHGGGGGHHHGGHHHHHHHHHHHHHHHHHHHHHHHHHHHHHHHHHHGHGGHHHHHHHGGHHHHHHHHHHHHHHHHHHHHHHHHHHHHGGGGGGGGHHHHHHHGGGGGGGGGGGGGGGGGGFFFFFFFFFFFFFFFFFFFFFFFFFFFFHFFFFFHFFFFFFFFFFHFFFFFFFHFFFFFFFFFFFFFFFFFFFFHHFFFFFEFFFFFFFFFFFFFFFFFFFFFFF
@M05620:45:000000000-G6HP7:1:1101:14851:10004 1:N:0:176
AAACCAAGCAGCACTCACCGCTCCCTCGCCACAGGCCAATAGTTTGTCCTCACTGAGTTGGCAACAAGTGGCTGCTGTGGCTGCCATTTTTCTGGTGATGGCCATCAGCTCCGACGAGGTCAGCTGGGGGGCTTTCTTTGTGTAAGCAACGAGAAACCTGAAAGAAGCATTTTTTAACTAAGTCCTGCTGAGTCATTCATGAGTTTTTAGCCGCCTTGCTTCTTCTCACAGACTCTCTACTCTCATGCCAG
+
EDDEEEEFCFFFGGGGGGGGGGGGGHHGGGGGHHHGGHHHHHHHHHHHHHHHHHHHHHHHHHHHHHHHHHHGHGGHHHHHHHGGHHHHHHHHHHHHHHHHHHHHHHHHHHHHGGGGGGGEHHHHHHHGGGGGGGGGGGGGGGGGGGFFFFFFFFFFFFFFFFFFFFFFFFFFFFFFFFFFFFFFFFFFFFFFFFFFFFFFFFFFFFFFFFHFFFFFFFFFFFFFHHFFFFFFFFFFFFFFFFHFFFFFFFB
@M05620:45:000000000-G6HP7:1:1101:14848:10021 1:N:0:176
AAACCAAGCAGCACTCACCGCTCCCTCGCCACAGGCCAATAGTTTGTCCTCACTGAGTTGGCAACAAGTGGCTGCTGTGGCTGCCATTTTTCTGGTGATGGCCATCAGCTCCGACGAGGTCAGCTGGGGGGCTTTCTTTGTGTAAGCAACGAGAAACCTGAAAGAAGCATTTTTTAACTAAGTCCTGCTGAGTCATTCATGAGTTTTTAGCCGCCTTGCTTCTTCTCACAGACTCTCTACTCTCATGCCAG
+
CBCCCCCFCFFFGGGGGGGGGGGGGHHGGGGGHGHGGHDHHHHHHHHHHHHHHHGHHHHHHHHHHHHHHHHGHGGHHHHHHHGGHGHHHHHHHHHGFHHHHHHHHHHHHHHHGGGGGGGCGHHHHHHGGGGGGGGGGGGGFGGGBFFFFFFFFFFFFFFFFFFFFFFFFFFFFFFFFFFFBFFFFFFFFFFFFFFFFFFFFFFFFFFFFFFFFFFFFFFFFFFFFFFFFFEFFFFFFFFFFFFFFFFFFF:
@M05620:45:000000000-G6HP7:1:1101:9433:10049 1:N:0:176
AAACCAAGCAGACACTCACCGCTCCCTCGCCACAGGCCAATAGTTTGTCCTCACTGAGTTGGCAACAAGTGGCTGCTGTGGCTGCCATTTTTCTGGTGATGGCCATCAGCTCCGACGAGGTCAGCTGGGGGGCTTTCTTTGTGTAAGCAACGAGAAACCTGAAAGAAGCATTTTTTAACTAAGTCCTGCTGAGTCATTCATGAGTTTTTAGCCGCCTTGCTTCTTCTCACAGACTCTCTACTCTCATGCCA
+
CCCCDCCFCFFFGGGGGGGGGGGGGGHHGGGGGHHHGGHHHHHHHHHHHHHHHHHHHHHHHHHHHHHHHGHHGHGGHHHHHHHGGHHHHHHHHHHHHHHHHHHHHHHHHHHHHGGGGGGGGHHHHHHHGGGGGGGGGGGGGGGGGGFFFFFFFFFFFFFFFFFFFFFFFFFFFFHFFFFFHFFFFFFFFFFFFFFFFFHHFFFFFFFFFFFFFFFFFFFFFHHFHHHFFFFFFFFFFFFFFFFFFFFFFFF
@M05620:45:000000000-G6HP7:1:1101:28177:10053 1:N:0:176
ATCTCTATCTCCTAAAAACCTGTTTAGATTTGGAGATAGACCTTCAGGTTTTTCATCATTTTCTGCATGAATTATACATTGACCACGTTCCAGCGTGGTCAGTTTGCAGCATTCTGTTATTTTGTTTGACAGAGTGTCTTGTTGAGAACATATGTAGGACATGATTTTTTCCTGCAACAGGGAAAATAAAGTATAAGTTTTAAAGATTTATTCTTTAATAAAGGATCTCAAAGCCAGCTTTAGAAAAAGGA
+
DDDDDFFFFFFFGGGGGGGGGGHHHHHHHHHHHHHHHHHHHHHHHHHHHHHGGHHHHHHHIHIHHHHHHGHHHHHHHHHHHHHHHHGHHHHHHHGGGGHHHHHHHHHHHHHHHHHHHHHHHHHHHHHHGHGHHHHHHHHHHHHHHHHHHHHHHHHHHHHHHHHHHHHHHGHHHHHHHHHHHGGHHHHHGHHHHHHHHHHHHHGHHHHHHHHHHHHHHHHHGGHHHHHHHHHHHHFHHGHHHHHCGGGFEGH
@M05620:45:000000000-G6HP7:1:1101:22678:10064 1:N:0:176
ATCTCTATCTCCTAAAAACCTGTTTAGATTTGGAGATAGACCTTCAGGTTTTTCATCATTTTCTGCATGAATTATACATTGACCACGTTCCAGCGTGGTCAGTTTGCAGCATTCTGTTATTTTGTTTGACAGAGTGTCTTGTTGAGAACATATGTAGGACATGATTTTTTCCTGCAACAGGGAAAATAAAGTATAAGTTTTAAAGATTTATTCTTTAATAAAGGATCTCAAAGCCAGCTTTAGAAAAAGGA
+
CDDDDFFFFFFFGGGGGGGGGGHHHHHHHHHHHHHHHHHHHHHHHHHHHHHGGHHHHHHHHHHHHHHHHHHHHHHHHHHHHHHHHHGHHHHHHHGGGGHHHHHHHHHHHHHHHHHHHHHHHHHHHHHHHHHHHHHHHHHHHHHHHHHHHHHHHHHHHHHHHHHHHHHHHGHHHHHHHHHHHGGHHHHHHHHHHHHHHHHHHHHHHHHHHHHHHHHHHHHHHHHHHHGHHGHHHHHHHGHHHHGHHHHHGGG
@M05620:45:000000000-G6HP7:1:1101:28190:10065 1:N:0:176
ATCTCTATCTCCTAAAAACCTGTTTAGATTTGGAGATAGACCTTCAGGTTTTTCATCATTTTCTGCATGAATTATACATTGACCACGTTCCAGCGTGGTCAGTTTGCAGCATTCTGTTATTTTGTTTGACAGAGTGTCTTGTTGAGAACATATGTAGGACATGATTTTTTCCTGCAACAGGGAAAATAAAGTATAAGTTTTAAAGATTTATTCTTTAATAAAGGATCTCAAAGCCAGCTTTAGAAAAAGGA
+
AAAABFFFFFFFGGGGGGGGGGHHHEGHHHHHHBFHHHHBHHHHHHHHHHHGGHHHHHHHHHHHHHHHHHFHHFHHHFHHHHHHHHGHHHHHHHGFGGHHHHHHHHHHHHHHHHHHHHFHHHHHHHHHHHGHHHHHHHHHGHHHHGHHHHHHHHHHHHHHHHHHHHHHHGHHHHHFHHHHHGEHGFFFGHHHHHGHGGHHHFCHHHHHHHHHHHHHDGHHHHHHHHHHGHHHFHHHHGHHHHHFGGHHG?/
@M05620:45:000000000-G6HP7:1:1101:9425:10066 1:N:0:176
AAACCAAGCAGACACTCACCGCTCCCTCGCCACAGGCCAATAGTTTGTCCTCACTGAGTTGGCAACAAGTGGCTGCTGTGGCTGCCATTTTTCTGGTGATGGCCATCAGCTCCGACGAGGTCAGCTGGGGGGCTTTCTTTGTGTAAGCAACGAGAAACCTGAAAGAAGCATTTTTTAACTAAGTCCTGCTGAGTCATTCATGAGTTTTTAGCCGCCTTGCTTCTTCTCACAGACTCTCTACTCTCATGCCA
+
BBBBBBBFBFFFGGGGGGGGGGGGGGGHAEGGGHGGGGGHGHFHHHGHHHFHHHHGHEFAFFGHHHHGFHHHGGGGHFEGFHHFFFFHHHHHHHHEHHHHHHHHGHH3GHHHHGGGGGGGGHHHHHHHGGGGGGGGGGGGGGGGGGFFFFFFFFFFFFFFFFFFFFFFFFFFFFFFFFFFFFFFFFFFFFFFFFFFFFFFFFFFFFFFFFFFFFFFFFFFFFFFFFFFFFFFFFFFFFFFFFFFFFFFFFB
@M05620:45:000000000-G6HP7:1:1101:28166:10068 1:N:0:176
ATCTCTATCTCCTAAAAACCTGTTTAGATTTGGAGATAGACCTTCAGGTTTTTCATCATTTTCTGCATGAATTATACATTGACCACGTTCCAGCGTGGTCAGTTTGCAGCATTCTGTTATTTTGTTTGACAGAGTGTCTTGTTGAGAACATATGTAGGACATGATTTTTTCCTGCAACAGGGAAAATAAAGTATAAGTTTTAAAGATTTATTCTTTAATAAAGGATCTCAAAGCCAGCTTTAGAAAAAGGA
+
BABBBFFFFFFFGGGGGGGGGGHHHHHHHHHHHHHGFHHHHHHHHGHHHHHGGHHHHGHHHHHHGHHGHGFHHHHHHFHHHHHHHHGHHHHGHFGEGGHHFHHHFHHHHHHHHHHHHHHHHHHHHHHHGGGHHHHHHHHHHHHHHHGHHHFHHHHHHHHHHHHHHHHHHGHHHHFHHHHHHGEHHHHGHGHGHHHHHGHHHGHHHHHHHHHHHHHHHGHHFFFHFDFHHHHHHHGHGGHHHGFCGGFFDGH
@M05620:45:000000000-G6HP7:1:1101:15024:10068 1:N:0:176
AAACCAAGCAGACACTCACCGCTCCCTCGCCACAGGCCAATAGTTTGTCCTCACTGAGTTGGCAACAAGTGGCTGCTGTGGCTGCCATTTTTCTGGTGATGGCCATCAGCTCCGAGGTCAGCTGGGGGGCTTTCTTTGTGTAAGCAACGAGAAACCTGAAAGAAGCATTTTTTAACTAAGTCCTGCTGAGTCATTCATGAGTTTTTAGCCGCCTTGCTTCTTCTCACAGACTCTCTACTCTCATGCCAGAA
+
CDCDDCDFDFFFGGGGGGGGGGGGGGHHGGGGGHHHGGHHHHHHHHHHHHHHHHHHHHHHHHHGHHHHHHHHGHGGHHHHHHHGGHHHHHHHHHHHHHHHHHHHHHHHHHHHHGGGGGHHHHHHFCDGGGGGGGGGGGGGGGGGGGGGGGFFFFFFFFFFFFFFFFFFFFFFFFFFFFFFFFFFFFFFFFFFFFFFFFFFFFFFFFFFFFFFFFFFFFFFFFHHFFFFFFFFFFFFFFFFFFFFBFFFFFF
@M05620:45:000000000-G6HP7:1:1101:15043:10074 1:N:0:176
AAACCAAGCAGACACTCACCGCTCCCTCGCCACAGGCCAATAGTTTGTCCTCACTGAGTTGGCAACAAGTGGCTGCTGTGGCTGCCATTTTTCTGGTGATGGCCATCAGCTCCGAGGTCAGCTGGGGGGCTTTCTTTGTGTAAGCAACGAGAAACCTGAAAGAAGCATTTTTTAACTAAGTCCTGCTGAGTCATTCATGAGTTTTTAGCCGCCTTGCTTCTTCTCACAGACTCTCTACTCTCATGCCAGAA
+
CCCCCBBFCFFFGGGGGGGGGGGGGGHHGGGGGHHHGGHHHHHHHHHHHHHHHHHHHHGHHHHHHHHHHFHHGHGGHHHHHHHGGHHHHHHHHHHHHHFHHHHHHHHHHHHHHGGGGAGHHHHHCCDGGGGGGGGGGGFGGFFFGGGGGEDFFFFFFFFFFFFFFFFFFFFFFFFFFFFFFFFFFFFFFFFFFFFFFFFFFFFFFFFFFFFFFFFFEFFFFFFFFFFFFFFFFFFFFFFFFFFFBFFFFFF
@M05620:45:000000000-G6HP7:1:1101:22668:10086 1:N:0:176
ATCTCTATCTCCTAAAAACCTGTTTAGATTTGGAGATAGACCTTCAGGTTTTTCATCATTTTCTGCATGAATTATACATTGACCACGTTCCAGCGTGGTCAGTTTGCAGCATTCTGTTATTTTGTTTGACAGAGTGTCTTGTTGAGAACATATGTAGGACATGATTTTTTCCTGCAACAGGGAAAATAAAGTATAAGTTTTAAAGATTTATTCTTTAATAAAGGATCTCAAAGCCAGCTTTAGAAAAAGGA
+
CCCCCFFFFFFFGGGGGGGGGGHHHHHHHHHHHHHHHHHHHHHHHHHHHHHGGHHHHHIHHIHHHHHHHGHHHHHHHHHHHHHHHHGHHHHHHHGFGGHHGHHHHHHHHHHHHHHHHHHHHHHHGHHHGHHHHHHHHHHHHHHHHHHHHHHHHHHHHHHHGGHHHHHHHGHHHHHGHHHHHGGHHHHHGHHGHHHHHGHHHHHHHHHHHHHHHHHHHHHHGHHHHHHHHGHHHHHGHGHHHHGHHGHHGGH
@M05620:45:000000000-G6HP7:1:1101:19396:10086 1:N:0:176
AAACCAAGCAGACACTCACCGCTCCCTCGCCACAGGCCAATAGTTTGTCCTCACTGAGTTGGCAACAAGTGGCTGCTGTGGCTGCCATTTTTCTGGTGATGGCCATCAGCTCCGACGAGGTCAGCTGGGGGGCTTTCTTTGTGTAAGCAACGAGAAACCTGAAAGAAGCATTTTTTAACTAAGTCCTGCTGAGTCATTCATGAGTTTTTAGCCGCCTTGCTTCTTCTCACAGACTCTCTACTCTCATGCCA
+
AAABBBB@BFFFCGFFGGFGGGFEGGFGGGGGGHCHGDHCEGHFGHHHGHFHGEHFHHHHHEGFHHHHHHHGGHEGHHHHHHEAFHHHHHHHHGHHHHHFGHHHHHHFGHHHHGGGGEGCGGHHHHGBDCCCGGGGGGGGGGBBFFFFFFFFFFFFFFFEFBFEBFFFFFFFFFFFEFFFFFFFFFFFFFFFFBFFFFFFFFFFFFFFFFFFFFFFFFFFFFFFFFFFEFFF/FFFFFFFFFFFFFFFFF/
@M05620:45:000000000-G6HP7:1:1101:26111:10087 1:N:0:176
AGATTACTGCAACAGTTCCCCCTGGACCTGGAAAAGTTTCTTGCCTGGCTTACAGAAGCTGAAACAACTGCCAATGTCCTACAGGATGCTACCCGTAAGGAAAGGCTCCTAGAAGACTCCAAGGGAGTAAAAGAGCTGATGAAACAATGGCAAGTAAGTCAGGCATTTCCGCTTTAGCACTCTTGTGGATCCAATTGAACAATTCCCAGCATTTGTACTTGTAACTGACAAGCCAGGGACAAAACAAAGAT
+
AAABCFFFFFFFGGGFGGGGGGGGHHHHHHHHHHHHGHHHHHHHHHHHHHHHHHHHHHHHHHHHHHHHHHHHHHHHHHHHHHHHHHHHHHHHHHGGGGHHHHHHHHHHGHHHHHHHHHHHHHHGGHGGHHHHHGHHHHHHHHHHHHHHHHHHHGHHHHHHHHHHHHHHHHGGGGGHHHHHHHHHHGHGHHHHHHHHHGFHHHHHHHHGHHHHHGHGHHHHHHHFHHHHHHHHHGGGGGGGGGGGGGGGGGF
@M05620:45:000000000-G6HP7:1:1101:11382:10094 1:N:0:176
CATCCTGACCCTGAAGTACCCCGGCTTGATTTCTGACATTAGATCGGAAGAGCACACGTCTGAACTCCAGTCACAGAAGACCATCTCGTATGCCGTCTTCTGCTTGAAAAAAAAAAAAAAACATCTAATGTGCTTTCTTTGTTTCATCAACTAGAAACCTTACATAATCATTTTTTACCTCCTTCCTGCTGATTCCTTCCTGCGTTTTTCGCCGCCTTGCTTCTTCTCCCATACTCTCTCCTCTCATCCCC
+
CCBCCFFFFFFFGGGGGGGGGGGGGGGFGGHHHHHGHHHHFHFHHHGGGGGHHHHGHGHHHGHHHHHHHHHHHHFFFFHFGHGHHFHHGFHHHHGFEHGGHHHFHHHHFHFGGCGB/>////.1111111<1=11=<1<>00/<0<0<0<CHB000DCCC0::CG000;:0;CGCCE0:F0;/9;C000;;9;;;0;CF/0;0-;EFFEB-:;-;=DD9FFFFFBFBF:::B//0BB000;9/;:0909AA
@M05620:45:000000000-G6HP7:1:1101:19386:10101 1:N:0:176
AAACCAAGCAGACACTCACCGCTCCCTCGCCACAGGCCAATAGTTTGTCCTCACTGAGTTGGCAACAAGTGGCTGCTGTGGCTGCCATTTTTCTGGTGATGGCCATCAGCTCCGACGAGGTCAGCTGGGGGGCTTTCTTTGTGTAAGCAACGAGAAACCTGAAAGAAGCATTTTTTAACTAAGTCCTGCTGAGTCATTCATGAGTTTTTAGCCGCCTTGCTTCTTCTCACAGACTCTCTACTCTCATGCCA
+
CCCCDCDFCFFFGGGGGGGGGGGGGGHHGGGGGHHHGGHHHHHHHHHHHHHHHHHHHHHHHHHHHHHHHHHHGHGGHHHHHHHGGHHHHHHHHHHHHHHHHHHHHHHHHHHHHGGGGGGGGHHHHHHHGGGGGGGGGGGGGGGGGGFFFFFFFFFFFFFFFFFFFFFFFFFFFFFFFFFFHFFFFFFFFFFFFFFFFFFFFHHFFFFFFFFFFFFFFFFFHFFFFFFFFFFFFFFFFFFFFFFHFFFFFFB
@M05620:45:000000000-G6HP7:1:1101:19369:10111 1:N:0:176
AAACCAAGCAGACACTCACCGCTCCCTCGCCACAGGCCAATAGTTTGTCCTCACTGAGTTGGCAACAAGTGGCTGCTGTGGCTGCCATTTTTCTGGTGATGGCCATCAGCTCCGACGAGGTCAGCTGGGGGGCTTTCTTTGTGTAAGCAACGAGAAACCTGAAAGAAGCATTTTTTAACTAAGTCCTGCTGAGTCATTCATGAGTTTTTAGCCGCCTTGCTTCTTCTCACAGACTCTCTACTCTCATGCCA
+
BABCCCCFCFFFGGGGGGGGGGGGGGHHGGGFFGHHGGGGHHHHHHHHGHHHHHHHHHGHHHHHHHHHHHHHGHGGHHHHHHHGGHHHHHHGHHHHHEHHHHHHHHHFHHHHHGGGGCGGGHGHFHHHGGGGGGGGGGGGGGF9FFFFFFFFFFFFFFFFFBFFFFFFFFFFFFFFEFFFFFFFFFFFFFFFFFFFFFFFFFBFBFFFFFFFFFFFFFFFFFFFFFFFFFFFFFFFFFFFFFFFFFFFFF/
@M05620:45:000000000-G6HP7:1:1101:20449:10116 1:N:0:176
ATCTCTATCTCCTAAAAACCTGTTTAGATTTGGAGATAGACCTTCAGGTTTTTCATCATTTTCTGCATGAATTATACATTGACCACGTTCCAGCGTGGTCAGTTTGCAGCATTCTGTTATTTTGTTTGACAGAGTGTCTTGTTGAGAACATATGTAGGACATGATTTTTTCCTGCAACAGGGAAAATAAAGTATAAGTTTTAAAGATTTATTCTTTAATAAAGGATCTCAAAGCCAGCTTTAGAAAAAGGA
+
BCCCDFFFFFFFGGGGGGGGGGHHHHHHHHHHHHHHHHHHHHHHHHHHHHHGGHHHHHHHHHIIIHHHHHHHHHHHHHHHHHHHHHGHHHHHHHGGGGHHHHHHHHHHHHHHHHHHHHHHHHHHHHHHHHHHHHHHHHHHHHHHGHHHHHHHHHHHHHHHHHHHHHHHHGHHHHHHHHHHHGGHHHHHHHHHHHHHHHHHHHHHHHHHHHHHHHHHHHHHHHHHHHHHHGHHHHHHHGGHHHHHHHHGGGH
@M05620:45:000000000-G6HP7:1:1101:19213:10126 1:N:0:176
ATCTCTATCTCCGAAAAAGGAAGAAAGGGGAGGGAAGATCGGAAGAGCACACGTCTGAACTCCAGTCACAGAAGACCATCTCGTATGCCGTCTTCTGCTTGAAAAAAAAAAACCAACATTTCAACTTACCACCACCACCCTGAACCCCAAGACCCACCGATAGAATCTGCCCTATGTCAGGCGCGGCCTACTCCCCCTTCTCCCCCTTCCTTTCCGCATCCAATTACTTATATTCCGTCTTATATACAGTT
+
BCCCCFFFFFFFGGGGGGGGGGHFGHHHGGGGGGGHGHHHHGGGGGHHHHHHGHHHGHGHHHHHHHHHHHHHHHHHHHHHHHHGGHHHHGFGHGHHHHHHHGHHHHGGGDG>/?<//<01111111111011...<.<...//0/.......:/.....--;.00000000.//000000//------./////...-9////9;.-.;B////9..-.-//;/://///////////;9.//9///////
@M05620:45:000000000-G6HP7:1:1101:9796:10129 1:N:0:176
AAACCAAGCAGACACTCACCGCTCCCTCGCCACAGGCCAATAGTTTGTCCTCACTGAGTTGGCAACAAGTGGCTGCTGTGGCTGCCATTTTTCTGGTGATGGCCATCAGCTCCGACGAGGTCAGCTGGGGGGCTTTCTTTGTGTAAGCAACGAGAAACCTGAAAGAAGCATTTTTTAACTAAGTCCTGCTGAGTCATTCATGAGTTTTTAGCCGCCTTGCTTCTTCTCACAGACTCTCTACTCTCATGCCA
+
CCDDDCCFDFFFGGGGGGGGGGGGGGHHGGGGGHHHGGHHHHHHHHHHHHHHHHHHHHHHHHHHHHHHHHHHGHGGHHHHHHHGGHHHHHHHHHHHHHHHHHHHHHHHHHHHHGGGGGGGGHHHHHHHGGGGGGGGGGGGGGGGGGFFFFFFFFFFFFFFFFFFFFFFFFFFFFHFFFFHFFFFFFFFFFFHFFFFFFFFFFFFFFFFFFFFFFFFFFFFFFFFHHFFFFFFFFFFFFFFHHFHFFFFFFB
@M05620:45:000000000-G6HP7:1:1101:19212:10144 1:N:0:176
ATCTCTATCTCCGAAAAAGGAAGAAAGGGGAGGGAAGATCGGAAGAGCACACGTCTGAACTCCAGTCACAGAAGACCATCTCGTATGCCGTCTTCTGCTTGAAAAAAAAAAAAGAAATAAAAAAAATGAAATAAAAATGTAATGGGATCTTAAACTATAGCTACTATGAGTGAGCTAAGATAGAAAAAACACTGACATAATAGAAGAGTACACAAATTTGAGCGGCAGATAAATAAAAACGAACATAGACG
+
CCCCCFFFFFFFGGGGGGGGGGHEFGHHGGGGGGGHGHHHHGGGGHHHHHHHGHHHGHGHHHHHHGHHHHHHHHGHHHH3GHGFGHHHHGFGHGHHHHHHHFHGHFGGFGG<///001?111?---.00000<0000.0000;00./0.;0<000000:0:0000000000000000000000000/.-...000000000000000.000900..00000.0-----.0000000000.-9.--0000:.
@M05620:45:000000000-G6HP7:1:1101:20210:10146 1:N:0:176
CATCCTGACCCTGAAGTACCCCGGCTTGATTTCTGACATTAGATCGGAAGAGCACACGTCTGAACTCCAGTCACAGAAGACCATCTCGTATGCCGTCTTCTGCTTGAAAAAAAAAAAAAATGATCAATCAATCAATAAAACTGTTAGTGCAACACATCCCACACCACAACTGACCATACATACATTCAACTTACATGACACGCACAGTCTGAGCAATATCTCTACGCTACACTCCACCCACGCGTCATACC
+
CCCDDFFFFFFFGGGGGGGGGGGGGGGGHHHHHHHHHHHHHHHHHHGDGGHHHHHHHGHHHGHHHHHHHHHHHHHHHHHHHHHHHHHHGGHHHHGGGHGHGHHHHHHHHHHGGGGG<</>0111111111111111>1111111110000<00.<<00/.0;E......:0/00/000/:0:000000000000:000000.---9/0:00000:/0000000:0.-..-:/0/:0/...9-.---..00/
@M05620:45:000000000-G6HP7:1:1101:19825:10162 1:N:0:176
AAACCAAGCAGACACTCACCGCTCCCTCGCCACAGGCCAATAGTTTGTCCTCACTGAGTTGGCAACAAGTGGCTGCTGTGGCTGCCATTTTTCTGGTGATGGCCATCAGCTCCGAGGTCAGCTGGGGGGCTTTCTTTGTGTAAGCAACGAGAAACCTGAAAGAAGCATTTTTTAACTAAGTCCTGCTGAGTCATTCATGAGTTTTTAGCCGCCTTGCTTCTTCTCACAGACTCTCTACTCTCATGCCAGAA
+
BCCCCCCFCFFFGGGGGGGGGGGGGGHHGGGGGHHHGGHHHHHHGHHHHHHHHHHHHHHHHHHHHHHHHHHHGHGGHHHHHHHGGHHHHHHHHHHHHHHHHHHHHHHHHHHHHGGGGGHHHHHHHGGGGGGGGGGGGGGGGGGGGGGGGGFFFFFFFFFFFFFFFFFFFFFFFFFFFBFFFFFFFFFFFFFFFFFFFFFFFFFFFFFFFFFFFFFFFFFFFFFFFFFFFFFFFFFFFFFFFFFFBFFFFFF
@M05620:45:000000000-G6HP7:1:1101:27558:10167 1:N:0:176
AAACCAAGAAGACATGAGGTCAGCTAGATCGGAAGAGCACACGTCTGAACTCCAGTCACAGAAGACCATCTCGTATGCCGTCTTCTGCTTGAAAAAAAAAAAAAAAAAAAACAAAAAAAACGATATAGGAAAAAATAATAGTAATTAAAAAATGACAGAATGATAGTATAAAAATGTGGAAACAGAGTTATGAAGAATGGATGTGTTACATGTACATATAAGTGATCGAGTGAATTATCACGCTTAAACAA
+
CCBCCBBFFFFFGGGGGGGGGGHHHHHHHHHGGGGHHHHHGHGHHHGGHHHHHFHHHGHHHGHHGHHHH3GHHGFHHHHGEGHGHHHHHHHGGFGGEEFGE>><>><<//-...>0.<--.-...-:000://.-.00000000000000::.0000;/000000000:00000.0000:00//://000000000/000000000/00000::00000000;0000...0.000000000.....0000.
@M05620:45:000000000-G6HP7:1:1101:14397:10180 1:N:0:176
AAACCAAGCAGACACTCACCGCTCCCTCGCCACAGGCCAATAGTTTGTCCTCACTGAGTTGGCAACAAGTGGCTGCTGTGGCTGCCATTTTTCTGGTGATGGCCATCAGCTCCGAGGTCAGCTGGGGGGCTTTCTTTGTGTAAGCAACGAGAAACCTGAAAGAAGCATTTTTTAACTAAGTCCTGCTGAGTCATTCATGAGTTTTTAGCCGCCTTGCTTCTTCTCACAGACTCTCTACTCTCATGCCAGAA
+
CCCCCCCFCFFFGGGGGGGGGGGGGGHHGGGGGHHHGGHHHHHHHHHHHHHHHHHHHHHHHHHHHHHHHGHHGHGGHGHHHHHGGHHHHHHHHHHHHHHHHGHHHHHHHHHHHGGGGFGHHHHHFGGGGGGGGGGGGGGGGGGGGGGGGGFFFFFFFFFFFFFFFFFFFFFFFFFFFFFFFFFFFFFFFFFFFFFFFFFFFFFFFFFFFFFFFFFFFFFFFFFFFFFFFFFFFFFFFFFFFFFFFFFFFFF
@M05620:45:000000000-G6HP7:1:1101:19814:10181 1:N:0:176
AAACCAAGCAGACACTCACCGCTCCCTCGCCACAGGCCAATAGTTTGTCCTCACTGAGTTGGCAACAAGTGGCTGCTGTGGCTGCCATTTTTCTGGTGATGGCCATCAGCTCCGAGGTCAGCTGGGGGGCTTTCTTTGTGTAAGCAACGAGAAACCTGAAAGAAGCATTTTTTAACTAAGTCCTGCTGAGTCATTCATGAGTTTTTAGCCGCCTTGCTTCTTCTCACAGACTCTCTACTCTCATGCCAGAA
+
BBCCCBCFCFFFGGGGGGGGGGGGGGHHGGGGGHHHGGGHHHHHHHHHHHHHHHHHHHHHHHHHHHHHHGHHGHGGHHHHGHHGGHHHHHHHHHHHHHHHHHHHHHHHHHHHHGGGGGHGHHHHHGGGGGGGGGGGGGFGGEFGFFFGGEFDFFFFFFFFFFFFFFFFFFFFFFFFFFFFFFFFFFFFFFFFFFFFFFFFFFFFFFFFFFFFFFFEFFFFFFFFFFFFFFFFFFFFFFFFFFFFFFFFFFF
@M05620:45:000000000-G6HP7:1:1101:18988:10182 1:N:0:176
ATCTCTATCTCCTAAAAACCTGTTTAGATTTGGAGATAGACCTTCAGGTTTTTCATCATTTTCTGCATGAATTATACATTGACCACGTTCCAGCGTGGTCAGTTTGCAGCATTCTGTTATTTTGTTTGACAGAGTGTCTTGTTGAGAACATATGTAGGACATGATTTTTTCCTGCAACAGGGAAAATAAAGTATAAGTTTTAAAGATTTATTCTTTAATAAAGGATCTCAAAGCCAGCTTTAGAAAAAGGA
+
CDCDDFFFFFFFGGGGGGGGGGHHHHHHHHHHHHHHHHHHHHHHHHHHHHHGGHHHHIHHHHHHHHHHHHHHHHHHHHHHHHHHHHGHHHHHHHGGGGHHHHHHHHHHHHHHHHHHHHHHHHHHHHHHHHHHHHHHHHHHHHHHHHHHHHHHHHHHHHHHHHHHHHHHHGHHHHHHHHHHHGGHHHHHHHHHHHHHHHHHHHHHHHHHHHHHHHHHHGHHHHHHHHHHHHHHHHHHHGHHHHHGHGHHGGH
@M05620:45:000000000-G6HP7:1:1101:19835:10185 1:N:0:176
AAACCAAGCAGACACTCACCGCTCCCTCGCCACAGGCCAATAGTTTGTCCTCACTGAGTTGGCAACAAGTGGCTGCTGTGGCTGCCATTTTTCTGGTGATGGCCATCAGCTCCGAGGTCAGCTGGGGGGCTTTCTTTGTGTAAGCAACGAGAAACCTGAAAGAAGCATTTTTTAACTAAGTCCTGCTGAGTCATTCATGAGTTTTTAGCCGCCTTGCTTCTTCTCACAGACTCTCTACTCTCATGCCAGAA
+
CCCCCCCFCFFFGGGGGGGGGGGGGGHHGGGGGHHHGGHHHHHHHHHHHHHHHHHHHHGHHHHHHHHHHHHHGHGGHHHHHHHGGHHHHHHHHHHHHHGHHHHHHHHHHHHHHGGGGGFGHHHHGGGGGGGGGGGGGGFGGGGGGGGGGGFFFFFFFFFFFFFFFFFFFFFFFFFFFFFFFFFFFFFFFFFFFFFFFFFFFFFFFFFFFFFFFFFFFFFFFFFFFFFFFFFFFFFFFFFFFFFFFFFFF.;
@M05620:45:000000000-G6HP7:1:1101:27556:10185 1:N:0:176
AAACCAAGAAGACATGAGGTCAGCTAGATCGGAAGAGCACACGTCTGAACTCCAGTCACAGAAGACCATCTCGTATGCCGTCTTCTGCTTGAAAAAAAAAAAAAAAAAAAATAAACACCATAATTCGGTGATTGTCATTAACAAGAAAAATAAAAAATAAGTTAATAACTAAAGAGTTTAAGATAGGATAAAAAGAATAAGAAATATTATCTAAGTAGAACAGACATAACAAGTACCATATAGATCGATGT
+
AABBCABFFFFFGGGGGGGGGFHHHHHGHHHGGGGHHHHHHHGHHHGFHHHHHHHHHFHHHHHHHHHHHBGHHGEGHHHGGGHGHHHHHHHFHHHH>EFGG?>/</<///-01>>110..0<0000<....000:00000000:/:/:/..00000-.000;000000000:000/90000;0000/0//////.../////////9//://///////////;://////////99///9/;://.9./9
@M05620:45:000000000-G6HP7:1:1101:19006:10187 1:N:0:176
ATCTCTATCTCCTAAAAACCTGTTTAGATTTGGAGATAGACCTTCAGGTTTTTCATCATTTTCTGCATGAATTATACATTGACCACGTTCCAGCGTGGTCAGTTTGCAGCATTCTGTTATTTTGTTTGACAGAGTGTCTTGTTGAGAACATATGTAGGACATGATTTTTTCCTGCAACAGGGAAAATAAAGTATAAGTTTTAAAGATTTATTCTTTAATAAAGGATCTCAAAGCCAGCTTTAGAAAAAGGA
+
DDDDDFFFFFFFGGGGGGGGGGGHHHHHHHHHHHHHHHHHHHHHHHHHHHHGGHHHHHHHHHHHHHHHHHHHHHHHHHHHHHHHHHGHHHHHHHGGGGHHHHHHHHHHHHHHHHHHHHHHHHHHHHHHHHHHHHHHHHHHHHHHHHHHHHHHHHHHHHHHHHHHHHHHHGHHHHHHHHHHHGGHHHHHGHHHHHHHHGHHHHGHHHHHHHHHHHHHHHHHHHHHHHHHHHHHHHHHHGHHHHHHHHHHGGH
@M05620:45:000000000-G6HP7:1:1101:21559:10188 1:N:0:176
ATCTCTATCTCCTAAAAACCTGTTTAGATTTGGAGATAGACCTTCAGGTTTTTCATCATTTTCTGCATGAATTATACATTGACCACGTTCCAGCGTGGTCAGTTTGCAGCATTCTGTTATTTTGTTTGACAGAGTGTCTTGTTGAGAACATATGTAGGACATGATTTTTTCCTGCAACAGGGAAAATAAAGTATAAGTTTTAAAGATTTATTCTTTAATAAAGGATCTCAAAGCCAGCTTTAGAAAAAGGA
+
CCDDDFFFFFFFGGGGGGGGGGHHHHHHHHHHHHHHHHHHHHGHHHHHHHHGGHHHHHIHHHHHHHHHHHHHHHHHHHHHHHHHHHGHHHHHHHGGGGHHHHHHHHHHHHHHHHHHHHHHHHHHHHHHHHHHHHHHHHHHHHHHHHHHHHHHHHHHHHHHHHHHHHHHHGHHHHHHHHHHHGGHHHHHHHHHHHHHHHHHHHHHHHHHHHHHHHHHHHHHHHHHHHHHHGHHHHHHHGHHHHHHHHHHGGH
@M05620:45:000000000-G6HP7:1:1101:12945:10189 1:N:0:176
ATCTCTATCTCCTAAAAACCTGTTTAGATTTGGAGATAGACCTTCAGGTTTTTCATCATTTTCTGCATGAATTATACATTGACCACGTTCCAGCGTGGTCAGTTTGCAGCATTCTGTTATTTTGTTTGACAGAGTGTCTTGTTGAGAACATATGTAGGACATGATTTTTTCCTGCAACAGGGAAAATAAAGTATAAGTTTTAAAGATTTATTCTTTAATAAAGGATCTCAAAGCCAGCTTTAGAAAAAGGA
+
CCCCCFFFFFFFGGGGGGGGGGGHHHHHHHHHHHHHHHHHHHHHHHHHHHHGGHHHHHHHHHHHHHHHHHHHHHHHHHHHHHHHHHGHHHGHHHGGGGHHHHHHHHHHHHGHHHHHHHHHHHHHHHHHHHGHHHGHHHHHHHHHHHGHHHHHHHHHHHHHHHHHHHHHHGHHHHGHHHHHHGGGHHHHHGHHHHHGHFGHHHHHHHHHHHHHHHHHHGHHHGHHHHGHHGHHHFHHHGHHHHHHHHGGGGH
@M05620:45:000000000-G6HP7:1:1101:14407:10198 1:N:0:176
AAACCAAGCAGACACTCACCGCTCCCTCGCCACAGGCCAATAGTTTGTCCTCACTGAGTTGGCAACAAGTGGCTGCTGTGGCTGCCATTTTTCTGGTGATGGCCATCAGCTCCGAGGTCAGCTGGGGGGCTTTCTTTGTGTAAGCAACGAGAAACCTGAAAGAAGCATTTTTTAACTAAGTCCTGCTGAGTCATTCATGAGTTTTTAGCCGCCTTGCTTCTTCTCACAGACTCTCTACTCTCATGCCAGAA
+
BBCCDBCFCFFFGGGGGGGGGGGGGGHHGGGGGHHHGGHHHHHHHHHHHHHHHHHHHHHHHHHGHHHHHGHHGHGGHHHHHHHGGHHHHHHHHHHHHHHHHHHHHHHHHHHHHGGGGEHHHHHHFFGGGGGGGGGGGGFGGFFGFGGGGGFDFFFFFFFFFFFFFFFFFFFFFFFFFFFFFFFFFFFFFFFFFFFFFFFFFFFFFFFFFFFFFFFFFFFFFHFFFFFFFFFFFFFFFFFFFFFFFFFFFFF
@M05620:45:000000000-G6HP7:1:1101:21569:10205 1:N:0:176
ATCTCTATCTCCTAAAAACCTGTTTAGATTTGGAGATAGACCTTCAGGTTTTTCATCATTTTCTGCATGAATTATACATTGACCACGTTCCAGCGTGGTCAGTTTGCAGCATTCTGTTATTTTGTTTGACAGAGTGTCTTGTTGAGAACATATGTAGGACATGATTTTTTCCTGCAACAGGGAAAATAAAGTATAAGTTTTAAAGATTTATTCTTTAATAAAGGATCTCAAAGCCAGCTTTAGAAAAAGGA
+
>11>A3DFF33B1GGEEGGGG1G1B3BB3DD11BGF0BDGECGHCAF11BFACGDFEEHHFHHDFHF1G1AABAF22EFDG1D1FGAGHE0210E>/>/BBFFG21GFHHFF222BFGBGGFBGBF>GDB1GFGHFFDGHHHD0EGADFG11BF2F2<11BF1F22B>1/<@G11<FC0@<//C/0?<11F11G1F1>F<GDG<D1GHHHH1GFFFG0=D0<00/<<D=GF0<G./.=G:;:000;::..;
@M05620:45:000000000-G6HP7:1:1101:4200:10206 1:N:0:176
ATCTCTATCTCCTAAAAACCTGTTTAGATTTGGAGATAGACCTTCAGGTTTTTCATCATTTTCTGCATGAATTATACATTGACCACGTTCCAGCGTGGTCAGTTTGCAGCATTCTGTTATTTTGTTTGACAGAGTGTCTTGTTGAGAACATATGTAGGACATGATTTTTTCCTGCAACAGGGAAAATAAAGTATAAGTTTTAAAGATTTATTCTTTAATAAAGGATCTCAAAGCCAGCTTTAGAAAAAGGA
+
BCCCCFFFFFFFGGGGGGGGGGHHHHHHHHHHHHHHHHHHHHHHHHHHHHHGGHHHHHHHHHHHHHHHHHHHHHHHHHHHHHHHHHGHHHHHHHGGGGHHHHHHHHHHHHHHHHHHHHHHHHHHHHHHHHHHHHHHHHHHHHHHHHHHHHHHHHHHHHHHHHHGHHHHHGHHHHGHHHHHHGGHHHHGHGHFGHHHHGGHHHHHHGHHHHHHHHHHHHHHHFGHHHHHHHHHHHHHHGHHHHGHHHHHGGH
@M05620:45:000000000-G6HP7:1:1101:6279:10220 1:N:0:176
ATCTCTATCTCCTAAAAACCTGTTTAGATTTGGAGATAGACCTTCAGGTTTTTCATCATTTTCTGCATGAATTATACATTGACCACGTTCCAGCGTGGTCAGTTTGCAGCATTCTGTTATTTTGTTTGACAGAGTGTCTTGTTGAGAACATATGTAGGACATGATTTTTTCCTGCAACAGGGAAAATAAAGTATAAGTTTTAAAGATTTATTCTTTAATAAAGGATCTCAAAGCCAGCTTTAGAAAAAGGA
+
CDDDDFFFFFFFGGGGGGGGGGGHHHHHHHHHHHHHHHHHHHHHHHHHHHHGGHHHHIIHHHHIIHHHHHHHHHHHHHHHHHHHHHGHHHHHHHGGGGHHHHHHHHHHHHHHHHHHHHHHHHHHHHHHHHHHHHHHHHHHHHHHHHHHHHHHHHHHHHHHHHHHHHHHHGHHHHHHHHHHHGGHHHHHHHHHHHHHHHHHHHHHHHHHHHHHHHHHHHHHHHHHHHHHHHHHHHHHHGHHHHGHHHHHGGH
@M05620:45:000000000-G6HP7:1:1101:6291:10234 1:N:0:176
ATCTCTATCTCCTAAAAACCTGTTTAGATTTGGAGATAGACCTTCAGGTTTTTCATCATTTTCTGCATGAATTATACATTGACCACGTTCCAGCGTGGTCAGTTTGCAGCATTCTGTTATTTTGTTTGACAGAGTGTCTTGTTGAGAACATATGTAGGACATGATTTTTTCCTGCAACAGGGAAAATAAAGTATAAGTTTTAAAGATTTATTCTTTAATAAAGGATCTCAAAGCCAGCTTTAGAAAAAGGA
+
AABBAFFFFFFFGGGGGFGGGGGGHHFGGGHGGFGFGHHHHFHHHHHHHHHFGHHHHFHHHGHHHHHHHGHHHFGFHFHHHGHHHGGGGGHHHHGGAEHHHHHHHHHHHHHHHHHHHHHHHHHHHHHHHHHHHHHHHHHHHHHHHHHHHHHHHHHHHHHHHHHHHHHHHGHHHHHHHHHHHGGHHHHHHHHHHHHHHHHHHHHHHHHHHHHHHHHHHHHHGHHHHHHHHHHHHHHHHGHHHHGHHHHHGGH
@M05620:45:000000000-G6HP7:1:1101:3370:10249 1:N:0:176
AAACCAAGCAGACACTCACCGCTCCCTCGCCACAGGCCAATAGTTTGTCCTCACTGAGTTGGCAACAAGTGGCTGCTGTGGCTGCCATTTTTCTGGTGATGGCCATCAGCTCCGAGGTCAGCTGGGGGGCTTTCTTTGTGTCAGCAACGAGAAACCTGAAAGAAGCATTTTTTAACTAAGTCCTGCTGAGTCATTCATGAGTTTTTAGCCGCCTTGCTTCTTCTCACAGACTCTCTACTCTCATGCCAGAA
+
BB?AB@AFAFFFGGGGGGGGGGGGGGHHEEFGGHGHGGGHHHGFGFHHHHHHHHHFGHGHHFHFHGHHHHHHGHEFGFFGHHHGGHHGHHHHHHHHFHFHHHHHHHHHHHHHHGEGGEGBFHHH2CFGCFGFGFFGGGFGG0CFFGGGGGDDFFFFFFFFFF9AFFFFFFFFFFFFFFFFFFFFFFFFFF;;BB;FFFFFFFFFFFEFFFFFFFFFFFFFFFFFBFFFFFFFFFFFFFFFFFBFFFFFF?F
@M05620:45:000000000-G6HP7:1:1101:3393:10249 1:N:0:176
AAACCAAGCAGACACTCACCGCTCCCTCGCCACAGGCCAATAGTTTGTCCTCACTGAGTTGGCAACAAGTGGCTGCTGTGGCTGCCATTTTTCTGGTGATGGCCATCAGCTCCGAGGTCAGCTGTGGGGCTTTCTTTGTGTCAGCAACGAGAAACCTGAAAGAAGCATTTTTTAACTAAGTCCTGCTGAGTCATTCATGAGTTTTTAGCCGCCTTGCTTCTTCTCACAGACTCTCTACTCTCATGCCAGAA
+
BBBBBBBFAFFFGGGGGGGGGGGGGGHHGGGGGHHFFGHHHHHFFHHHHHHHHHHHHHHHHHHHHHHHHHHGFHGGHHHHHGHCFHHHHHHHHHHFGHGHHGHHHHHHFHHHHGGGGGGBGHGG3BFGGFGHHGHHH2FCH2GHHHHH<FFGGGHHHHHHHF<FGGGHHHHHGHGHGGGHCCGHGGHHHHGHHHFCCHFG0CGFGGGFGGDFGGGBBBFFGGGGGGGGGGGFFFBFFFFFFF/B;FBF;.9
@M05620:45:000000000-G6HP7:1:1101:24797:10251 1:N:0:176
ATCTCTATCTCCTAAAAACCTGTTTAGATTTGGAGATAGACCTTCAGGTTTTTCATCATTTTCTGCATGAATTATACATTGACCACGTTCCAGCGTGGTCAGTTTGCAGCATTCTGTTATTTTGTTTGACAGAGTGTCTTGTTGAGAACATATGTAGGACATGATTTTTTCCTGCAACAGGGAAAATAAAGTATAAGTTTTAAAGATTTATTCTTTAATAAAGGATCTCAAAGCCAGCTTTAGAAAAAGGA
+
CCCCCFFFFFFFGGGGGGGGGGHHHHHHHHHHHHHHHHHHHHHHHHHHHHHGGHHHHHHIHHIHHHHHHHHHHHHHHHHHHHHHHHGHHHHHHHGGGGHHHHHHHHHHHHHHHHHHHHHHHHHHHHHHHHHHHHHHHHHHHHHHHHHHHHHHHHHHHHHHHHHHHHHHHGHHHHHHHHHHHGGHHHHHHHHHHHHHHHHHHHHHHHHHHHHHHHHHHHHHHHHHHHHHHHHHHHHHHGHHHHHHHHHHGGH
@M05620:45:000000000-G6HP7:1:1101:3399:10266 1:N:0:176
AAACCAAGCAGACACTCACCGCTCCCTCGCCACAGGCCAATAGTTTGTCCTCACTGAGTTGGCAACAAGTGGCTGCTGTGGCTGCCATTTTTCTGGTGATGGCCATCAGCTCCGAGGTCGTCAGTGGGGGGGTTTTTTTTGTGTCAACAAGGAGCCTGATGAAAGCAGTTTTTTTCTAAGACGTGCTGATGCGTTCATCATGAGTTATCAGCCGTGTTGCTTCTCACAGACTACTTTCTCTCCTGCTGCCA
+
ABAABCCFCFFFGGGGGGGGGGGGGGHHGGGGGHHGGGHHHFHGGHHHHHHHHHHHHHGHHHHHHHHHHHHHGHFFHHHHHHHGGHHHHHHHHHHHHHHHHHHHHHHHHHHHHGG/E/2//?/?33BFD/--;-;A::D--//:0;0;0A/.A.../9:0009;:9F/00;BE--/:;0000.;.;AF0000-;..0;0;0;09BF0090;FF;.-9:.;FFFF0:0009.00/090;F000/B00000.;
@M05620:45:000000000-G6HP7:1:1101:24797:10269 1:N:0:176
ATCTCTATCTCCTAAAAACCTGTTTAGATTTGGAGATAGACCTTCAGGTTTTTCATCATTTTCTGCATGAATTATACATTGACCACGTTCCAGCGTGGTCAGTTTGCAGCATTCTGTTATTTTGTTTGACAGAGTGTCTTGTTGAGAACATATGTAGGACATGATTTTTTCCTGCAACAGGGAAAATAAAGTATAAGTTTTAAAGATTTATTCTTTAATAAAGGATCTCAAAGCCAGCTTTAGAAAAAGGA
+
CDDDDFFFFFFFGGGGGGGGGGHHHHHHHHHHHHHHHHHHHHHHHHHHHHHGGHHHHIHHIHIHHHHHHHHHHHHHHHHHHHHHHHGHHHHHHHGGGGHHHHHHHHHHHHHHHHHHHHHHHHHHHHHHHHHHHHHHHHHHHHHHHHHHHHHGHHHHHHHHHHHHHHHHHGHHHHHHHHHHHGGHHHHHHHHHHHHHHHHHHHHHHHHHHHHHHHHHHHHHHHHHHHHHHHHHHHHHHGHHHHHHHHHHGGH
@M05620:45:000000000-G6HP7:1:1101:3374:10274 1:N:0:176
AAACCAAGCAGACACTCACCGCTCCCTCGCCACAGGCCAATAGTTTGTCCTCACTGAGTTGGCAACAAGTGGCTGCTGTGGCTGCCATTTTTCTGGTGATGGCCATCAGCTCCGAGGTCAGCTGTGGGGCTTTCTTTGTGTCAGCAACGAGAAACCTGAAAGAAGCATTTTTTAACTAAGTCCTGCTGAGTCATTCATGAGTTTTTAGCCGCCTTGCTTCTTCTCACAGACTCTCTACTCTCCTGCCAGAA
+
BBBBBBBFBFFFGGGGGFGGFGGGGGHHGGGGFHG2FGHHHHHHGHGHHHHHHHHGFHGHFGHHHHHHHHFHGHGGHHHHFHHEFH3GGHHHHHDGGEHHHBHHHHHHHHHHHGFEGGHFCHHG3FHGGGGHHGHHHFH2FFG2GHHH@FEGGHHHGHHHH1>FGGGGHHHHGEHHHDC/;CGHHHHHHGCHFHCCGGGFHHHGGGGGGGBDGDGBFFGGGGGGFGGGGGFFFFFFBFFFFF/;BFAF9.B
@M05620:45:000000000-G6HP7:1:1101:14523:10325 1:N:0:176
AAACCAAGCAGACACTCACCGCTCCCTCGCCACAGGCCAATAGTTTGTCCTCACTGAGTTGGCAACAAGTGGCTGCTGTGGCTGCCATTTTTCTGGTGATGGCCATCAGCTCCGACGAGGTCAGCTGGGGGGCTTTCTTTGTGTAAGCAACGAGAAACCTGAAAGAAGCATTTTTTAACTAAGTCCTGCTGAGTCATTCATGAGTTTTTAGCCGCCTTGCTTCTTCTCACAGACTCTCTACTCTCATGCCA
+
CCCCCCCFCFFFGGGGGGGGGGGGGGHHGGGGGHHHGGHHHHHHHHHHHHHHHHHHHHFHHHGHHHHHHHHHGHGGHHHHHHHGGGHHHHHHHHHHHHHHHHHHHHHHHHFFHGGGGGGGGHFHFHHGGGGGGGGGGGGGGGGGGGFFFFFFFFFFFFFFFFFFFFFFFFFFFFFFFFFFFFFFFFFFFFFFF;FFFFFFFFFFFFFFFFFFFFFFFFFFFFFFFFFFFFFFFFFFFFFFFFFFFFFFFFB
@M05620:45:000000000-G6HP7:1:1101:15933:10342 1:N:0:176
ATCTCTATCTCCTAAAAACCTGTTTAGATTTGGAGATAGACCTTCAGGTTTTTCATCATTTTCTGCATGAATTATACATTGACCACGTTCCAGCGTGGTCAGTTTGCAGCATTCTGTTATTTTGTTTGACAGAGTGTCTTGTTGAGAACATATGTAGGACATGATTTTTTCCTGCAACAGGGAAAATAAAGTATAAGTTTTAAAGATTTATTCTTTAATAAAGGATCTCAAAGCCAGCTTTAGAAAAAGGA
+
CDCDCFFFFFFFGGGGGGGGGGHHHHHHHHHHHHHHHHHHHHHHHHHHHHHGGHHHHIHHIHHHHHHHHHHHHHHHHHHHHHHHHHGHHHHHHHGFGGHHHHHHHHHHHHHHHHHHHHHHHHHHHHHHHHHHHHHHHHHHHHHHHHHHHHHHHHHHHHHHHHHHHHHHHGHHHHHHHHHHHGGHHHHHHHHHHHHHHHHHHHHHHHHHHHHHHHHHHHHHHHFHHHHHHHHHHHHHHGHHHHHFHHHHGGF
@M05620:45:000000000-G6HP7:1:1101:15959:10344 1:N:0:176
ATCTCTATCTCCTAAAAACCTGTTTAGATTTGGAGATAGACCTTCAGGTTTTTCATCATTTTCTGCATGAATTATACATTGACCACGTTCCAGCGTGGTCAGTTTGCAGCATTCTGTTATTTTGTTTGACAGAGTGTCTTGTTGAGAACATATGTAGGACATGATTTTTTCCTGCAACAGGGAAAATAAAGTATAAGTTTTAAAGATTTATTCTTTAATAAAGGATCTCAAAGCCAGCTTTAGAAAAAGGA
+
BCBCCFFFFFFFGGGGGGGGGGHHHHHHHHHHHGHHHHHHHHHHHHHHHHHGGHHHHHIHIHIHHHHHHHHHHHHHHHHHHHHHHHGHHHHHHHGFGGHHHHHHHHHHHHHHHHHHHHHHHHHHHHHHHHGHHHGHHHHHHHHHHHHHHHHHHHHHHHHHHHHHHHHHHGHHHHHHHHHHHGGHHHHHGHHGHHHHH=GHHHHHHHHHHHHHHHHHHHHHHHHHHHHHHHHHHHHHHGHHHHHFHHGGGGG
@M05620:45:000000000-G6HP7:1:1101:15942:10358 1:N:0:176
ATCTCTATCTCCTAAAAACCTGTTTAGATTTGGAGATAGACCTTCAGGTTTTTCATCATTTTCTGCATGAATTATACATTGACCACGTTCCAGCGTGGTCAGTTTGCAGCATTCTGTTATTTTGTTTGACAGAGTGTCTTGTTGAGAACATATGTAGGACATGATTTTTTCCTGCAACAGGGAAAATAAAGTATAAGTTTTAAAGATTTATTCTTTAATAAAGGATCTCAAAGCCAGCTTTAGAAAAAGGA
+
CDDEEFFFFFFFGGGGGGGGGGGHHHHHHHHHHHHHHHHHHHHHHHHHHHHGGHHHHHIHHHHIIHHHHHHHHHHHHHHHHHHHHHGHHHHHHHGGGGHHHHHHHHHHHHHHHHHHHHHHHHHHHHHHHHHHHHHHHHHHHHHHHHHHHHGHHHHHHHHHHHHHHHHHHGHHHHHHHHHHHGGHHHHHHHHHHHHHHHHHHGHHHHHHHHHHHHHHHGHHHGHHHHHHHHHHHHHHHGHHHHHHGHHHGGH
@M05620:45:000000000-G6HP7:1:1101:19796:10369 1:N:0:176
ATCTCTATCTCCTAAAAAGGAAGAAAGGGGAGGGAAGATCGGAAGAGCACACGTCTGAACTCCAGTCACAGAAGACCATCTCGTATGCCGTCTTCTGCTTGAAAAAAAAAACAACCCCCTCTCTTCACATTTTATTTTTCATCTGTCCTCCACACACCCTGATCCTATGATATTTTCTCCCCTCTTTTCTGCCCTGCAACCCCTTTTTCTTCCCTTTACCTTTTCGCCCTCTCCCTTCCTCCCTCCCTCTC
+
BABABFFFFFBFGGGGGGFGFFHCFGHHEEEEEEFFGHHHHGGGGHHHGHHHGGHHGHFHHHHHHFGHHHHHHGHHHHHFFGGFGHHGHGEFHGHHHHHHHGGFHHGGGGC/?//?/?/<??C1BB11111@?DFDDB><>F<=111111<<01=.....//==D=000000000000:0;AG.C;0009090./99/0:9;E.C00099CF09000;CFBB99/-9..9.9/9/BFFFBBFFFEAE..99
@M05620:45:000000000-G6HP7:1:1101:4569:10369 1:N:0:176
AAACCAAGCAGACACTCACCGCTCCCTCGCCACAGGCCAATAGTTTGTCCTCACTGAGTTGGCAACAAGTGGCTGCTGTGGCTGCCATTTTTCTGGTGATGGCCATCAGCTCCGACGAGGTCAGCTGGGGGGCTTTCTTTGTGTAAGCAACGAGAAACCTGAAAGAAGCATTTTTTAACTAAGTCCTGCTGAGTCATTCATGAGTTTTTAGCCGCCTTGCTTCTTCTCACAGACTCTCTACTCTCATGCCA
+
>A1AA1>CAF1>AGGF1FGGAG?00BFGE0AAA0AGGFC/BBA2A2BFFGFHFHGD1FDBGFCBGAFFGF@1F0>FC11B0GHEGCG1FEG@0F@G@G1GH1GHFFCGHEDFGEEG@ECCCGGGHHHFA/B?9@9:F0;0;9;90;9FFFF@-9AFBFF9AF/FBBFFFFBFBBF?-BFFF/B99BB9BFBF-/;BFFFFFF/999BF-:///9@@A9FF/BFFFFFBBFB/BFBFFFFB/BFFFFF/BFF
@M05620:45:000000000-G6HP7:1:1101:13817:10369 1:N:0:176
AAACCAAGCAGACACTCACCGCTCCCTCGCCACAGGCCAATAGTTTGTCCTCACTGAGTTGGCAACAAGTGGCTGCTGTGGCTGCCATTTTTCTGGTGATGGCCATCAGCTCCGAGGTCAGCTGGGGGGCTTTCTTTGTGTAAGCAACGAGAAACCTGAAAGAAGCATTTTTTAACTAAGTCCTGCTGAGTCATTCATGAGTTTTTAGCCGCCTTGCTTCTTCTCACAGACTCTCTACTCTCATGCCAGAA
+
A3AABBBFBFFFGGGGGFGGEGGGGGHHFGGGFHFGFGD2G3GHGHHHHHHHHHHGDHHHGFGFHHGEHHHHGHGGHEHHGHHAFHCFHHHHHHHHHGFH4CHH3GHFFHFHHDEGGEF3GFHFCCDGGCCGGGGGGGGGGGBFFFFG-AD?DFFFFF9FFF/FFF/FFFFFFFFFB;/:BFFFFFFEFFFFFFFFFFF/BFFFFFFFFFFFFFFFFFFFFFFFFFFFFBFFFFFFFFFFFFFFBFFF/;9
@M05620:45:000000000-G6HP7:1:1101:4588:10372 1:N:0:176
AAACCAAGCAGACACTCACCGCTCCCTCGCCACAGGCCAATAGTTTGTCCTCACTGAGTTGGCAACAAGTGGCTGCTGTGGCTGCCATTTTTCTGGTGATGGCCATCAGCTCCGACGAGGTCAGCTGGGGGGCTTTCTTTGTGTAAGCAACGAGAAACCTGAAAGAAGCATTTTTTAACTAAGTCCTGCTGAGTCATTCATGAGTTTTTAGCCGCCTTGCTTCTTCTCACAGACTCTCTACTCTCATGCCA
+
CCCCCBBFBFFFGGGGGGGGGGGGGGHHCGGGGGHHGGHHHGGGHHHHHHHHHHHHHHHHHHHHHHHHHHHHGHGGHHHHHHHGGHHHHHHHHHHGHHHHHHHHHHHHGHHHHGFGFGGGGHHHHHHFGGGGGGGGGGGGGGGGGGFFFFFFFFFFFFFFFFFFFFFFFFFFFFFFFFFFFFFFFFFFFFFFFBBFFFFFFFFFFFFFFFFFFFFFFFFFFFFFFFFFFFFFFFFFFFFFFFFFFFFFFFB
@M05620:45:000000000-G6HP7:1:1101:9390:10374 1:N:0:176
AGATTACTGCAACAGTTCCCCCTGGACCTGGAAAAGTTTCTTGCCTGGCTTACAGAAGCTGAAACAACTGCCAATGTCCTACAGGATGCTACCCGTAAGGAAAGGCTCCTAGAAGACTCCAAGGGAGTAAAAGAGCTGATGAAACAATGGCAAGTAAGTCAGGCATTTCCGCTTTAGCACTCTTGTGGATCCAATTGAACAATTCTCAGCATTTGTACTTGTAACTGACAAGCCAGGGACAAAACAAAGAT
+
CCCCCFFFFFFFGGGGGGGGGGGGHHHHHHHHHHHHHHHHHHHHHHHHHHHHHHHHHHHHHHHHHHHHHHHHHHHHHHHHHHHHHHHHHHHHHHGFGGHHHHFHHHHHGHHHHHDFHHHHHHHGGHGGHHHHHGHHHHHGHFHHHHHHHHHHHGHHHHHHGHHHHHHHHHGGGGGHHHHHHHHHHHHGHHHHGGHHHHHGHHHHHHHHHHHHHHHHHGHGHGHHHHHHGGGHHGGGGGGGGFFFGGGGGGF
@M05620:45:000000000-G6HP7:1:1101:13827:10385 1:N:0:176
AAACCAAGCAGACACTCACCGCTCCCTCGCCACAGGCCAATAGTTTGTCCTCACTGAGTTGGCAACAAGTGGCTGCTGTGGCTGCCATTTTTCTGGTGATGGCCATCAGCTCCGAGGTCAGCTGGGGGGCTTTCTTTGTGTAAGCAACGAGAAACCTGAAAGAAGCATTTTTTAACTAAGTCCTGCTGAGTCATTCATGAGTTTTTAGCCGCCTTGCTTCTTCTCACAGACTCTCTACTCTCATGCCAGAA
+
DDDDDCCFCFFFGGGGGGGGGGGGGGHHGGGGGHHHGGHHHHHHHHHHHHHHHHHHHHHHHHHHHHHHHHHHGHGGHHHHHHHGGHHHHHHHHHHHHHHHHHHHHHHHHHHHHGGGGGHHHHHHFEFGGGGGGGGGGGGGGGGGGGGGGGFFFFFFFFFFFFFFFFFFFFFFFFFHFFFFFFFFFFFFFFFFFFFFFFFHFFFHHFFFHFFFFFFFFFFFFHFFFFFFFFFFFFFFFHHFFFFFFFFFFFF
@M05620:45:000000000-G6HP7:1:1101:9405:10385 1:N:0:176
AGATTACTGCAACAGTTCCCCCTGGACCTGGAAAAGTTTCTTGCCTGGCTTACAGAAGCTGAAACAACTGCCAATGTCCTACAGGATGCTACCCGTAAGGAAAGGCTCCTAGAAGACTCCAAGGGAGTAAAAGAGCTGATGAAACAATGGCAAGTAAGTCAGGCATTTCCGCTTTAGCACTCTTGTGGATCCAATTGAACAATTCTCAGCATTTGTACTTGTAACTGACAAGCCAGGGACAAAACAAAGAT
+
A@ABBFFFFFFFGGGFGGGGGGGGHHHHHHHHGHHHGHHHHHHHHHHHHHHGHGHHHHHHHHGHHHHHHHHHHHHHHHHHHHHHGGHHHHGHHHGGGGHHHHGFHHHHGHHHHHEFHHHHHGHGGHGGGHHHHGHHHHGHHFGHHHHHHHHHHGGHFHHFGHHHHHHHHHGGGGGHHHGHHHHHHGGGGGGHFGHHHHFFGHHHHHHHHGHHHHHHHHHHHFFGFHGHGFFGHGGGGGGGGFFGGGGGGGF
@M05620:45:000000000-G6HP7:1:1101:9388:10395 1:N:0:176
AGATTACTGCAACAGTTCCCCCTGGACCTGGAAAAGTTTCTTGCCTGGCTTACAGAAGCTGAAACAACTGCCAATGTCCTACAGGATGCTACCCGTAAGGAAAGGCTCCTAGAAGACTCCAAGGGAGTAAAAGAGCTGATGAAACAATGGCAAGTAAGTCAGGCATTTCCGCTTTAGCACTCTTGTGGATCCAATTGAACAATTCTCAGCATTTGTACTTGTAACTGACAAGCCAGGGACAAAACAAAGAT
+
AABBBFFFFFFFGGFGGGGGGGGGHHHHHHFHHHHHHHHHHHHHHHHHHHHGHHHHHHHHHHHHHHHHHHHHHHHHHHHHHHHHHHHHHHDHHHGGGGHHHHEGFGHHGHHHHHGHHHHHHHGGGGGGHFHHHGHHHHHHHHHHHHHHHHHHHGHHHHHHHHHHHHHHHHGGGGGHBHHHHHHHHHHGHHHHH<GHHHHHHHHHHHHHHHGHHHHHGGHHHGHHHHHGHHHHHGGGGGGGGFFFGGGGGGG
@M05620:45:000000000-G6HP7:1:1101:21167:10464 1:N:0:176
CATCCTGACCCTGAAGTACCCCGGCTTGATTTCTGACATTAGATCGGAAGAGCACACGTCTGAACTCCAGTCACAGAAGACCATCTCGTATGCCGTCTTCTGCTTGAAAAAAAAAAAACACTCTCTTATTATATTTTTCATCGTTTCTCCCTACCGCCTGATCCACTTAAGGTTGCTCCCCTATTTGCTGCCACGCCTCCCCTTTTTACTCCCTTTACCTTTTTTCCTTCTCCCTTCCTCCCCTCCCTCTC
+
BBBBBFFFFFFFGGGGGGGGGGGGGGGGHHHHHHHFHGHHHHHHHHGEGGHHHHHGHGHHHGGHHHHHHHHHHHHGHHHHHHHHHHHHFGHHGHGEFHGHHHHHHHGHHHFEGGG@////02?1?11111<11<1111011>1.>.1<><0F1<.---<.<<0=0/0:000000:;000.;:.00;;0000./0-;;9;.:EF.9BB.09C/.9;FB9FE//9/-/;//9//:/9/BB/9F.:.9:..;./
@M05620:45:000000000-G6HP7:1:1101:26258:10478 1:N:0:176
AGATTACTGCAACAGTTCCCCCTGGACCTGGAAAAGTTTCTTGCCTGGCTTACAGAAGCTGAAACAACTGCCAATGTCCTACAGGATGCTACCCGTAAGGAAAGGCTCCTAGAAGACTCCAAGGGAGTAAAAGAGCTGATGAAACAATGGCAAGTAAGTCAGGCATTTCCGCTTTAGCACTCTTGTGGATCCAATTGAACAATTCTCAGCATTTGTACTTGTAACTGACAAGCCAGGGACAAAACAAAGAT
+
AAABCFFFFFFFGGGFGGGGGGGGHHHHHHHHHHHHGHHHHHHHHHHHHHHHHGHHHHHHHHHHHHHHHHHHHHHHHHHHHHHHHGHHHHHHHHGGGGHHHHHHHHHHGHHHHHHHHHHHHGHGGHGFHHHHHGHHHHGHHHHHHGHHHHHHHGHHHHHHHHHHHHHHHHGGGGGHHHGHHHHHHGHGHHHHGHHHHHFFHHHHHHHFHGGHHCHGHHHHHGHGHHHGHGHHHGGGGGGGGGGGGGGGGGF
@M05620:45:000000000-G6HP7:1:1101:26253:10497 1:N:0:176
AGATTACTGCAACAGTTCCCCCTGGACCTGGAAAAGTTTCTTGCCTGGCTTACAGAAGCTGAAACAACTGCCAATGTCCTACAGGATGCTACCCGTAAGGAAAGGCTCCTAGAAGACTCCAAGGGAGTAAAAGAGCTGATGAAACAATGGCAAGTAAGTCAGGCATTTCCGCTTTAGCACTCTTGTGGATCCAATTGAACAATTCTCAGCATTTGTACTTGTAACTGACAAGCCAGGGACAAAACAAAGAT
+
ABBCCFFFFFFFGGGGGGGGGGGGHHHHHHHHGHHHGHHHHHHHHHHHHHHHHHHHHHHHHHHHHHGHHHHHHHHHHHHHHHHHHHHHHHHHHHGGGGHHGHHHHHHHGHHHHHHGHHHHHGHGGHGGHHHHHGHHHHFHHGHGHHHHHHHGHGGGFHHHHHHHHHHHHHGGGGGHGHFHHHHHHGHGHHHHGHHHHGFFGGHHHHHGFHHHHHHHHHHHHHHGHHHHHFFGHGFGGGGGGGFFGGGGGGF
@M05620:45:000000000-G6HP7:1:1101:22645:10548 1:N:0:176
CATCCTGACCCTGAAGTACCCCGGCTTGATTTCTGACATTAGATCGGAAGAGCACACGTCTGAACTCCAGTCACAGAAGACCATCTCGTATGCCGTCTTCTGCTTGAAAAAAAAAAATCTTTTGTTTTCCCTCTTGTCTTGTTTCTCCCCTATTTCTTACCTTCTTTTTTCCTGCCCCCTGTCCACTCCCTTCTCCTTTTTACCTCTTTCTTCTTTACTCCCTTCTCTCCCCTCCCTCTTTCTCCCCCTTC
+
BAAABFFFF>FCGGGFGGGGGGGCGEGEGHHHHGHHHHHGHFBHHHGGGGGHHHHFHCHGHGHFGFHHHFDFDGDDGHHEHHHEC3GHGGFGFHGGGHGHGHFHHHHHGHH><EB</01>2211@0@0<?1<?011??DD11??1>=<0.<.<1=11=1><=0<D<=0D-<0:0:..;@@.G/000;/;./;;FGE09;BF.C0009CBFFFFFFF00;0;;/0BFFFFFBD..99;BFFFB//B/AA?FB
@M05620:45:000000000-G6HP7:1:1101:4729:10580 1:N:0:176
AAACCAAGAAGACATGAGGTCAGCTAGATCGGAAGAGCACACGTCTGAACTCCAGTCACAGAAGACCATCTCGTATGCCGTCTTCTGCTTGAAAAAAAAAAAAAAAACAATAACAAAACCCAAAATTGCTTTTCTTGTCCTATCACTTTACACTCTCCATCTATCTACGATTTGACTTCCAACTCGTCTACGCCTTCCCTCTCATGTCAACCCATGCGACAGACCACCGCCATCATATACTACCGCCTCCC
+
CCBCCABFFFFFGGGGGGGGGGHHHHHHHHHGGGGHHHHHGHGHHHGFHHHHHHHHHGHHHHGHHHHHGFHHHGGHHHHGEGHGHHHHHHHHGHGHGGGCE<>/////?/111=11000//.<0.1111111111=<00<0000=000000=00/00/0000;0000;.....0000000000/0.....;9--..;//0///00000000.../90..---9../...---:00;9000900/---.9..
@M05620:45:000000000-G6HP7:1:1101:9639:10583 1:N:0:176
AAACCAAGCAGACACTCACCGCCAGAAGACATGAGGTCAGCTAGATCGGAAGAGCACACGTCTGAACTCCAGTCACAGAAGACCATCTCGTATGCCGTCTTCTGCTTGAAAAAAAAAAAAAAAAAAAAAGAACAAAACAAAGAACATCTAGGAGATGCTATGGAATATGACAAGGGTTAGATGGGACAAACGGATGGGAACTACTAGTAACTCAATGATGCATGTGACGGAGGTAAGTGGGTCAAACTGTT
+
CCCCCCCFCFFFGGGGGGGGGGGGEHHHHHHHHHHHGHHHHHHHHHHHGGGGHHHHHHHGHHHGHHHHHHHHHHHHHHHGHHHHHGFHHHFGHHHHGGGHGHHHHHHHGHHHHGGGGG<///<-<----..;//;......;/.//0000000:./00000000099000000...:...0000./.../.....-../0.00;0000000000000000;00090:0:-..9.000000../.0000090
@M05620:45:000000000-G6HP7:1:1101:5581:10587 1:N:0:176
ATCTCTATCTCCTAAAAAGGAAGAAAGGGGAGGGAAGATCGGAAGAGCACACGTCTGAACTCCAGTCACAGAAGACCATCTCGTATGCCGTCTTCTGCTTGAAAAAAAAAAAAAAAAAAAAAAAAATGAGATAAGAAGAAATTATAAAAAAAAAAGATAAAATAATCTAAGGGAAAAAAGGAATGGATGTATACCAGATAGGATGAAAGAGGAGGAGACAAGAGTACATAAAAACACACATATAATGAGAA
+
CCCDDFFFFFFFGGGGGGGFFGGGGHHHGGEFGGGHGGHHHGGGGHHHHHGHGHHHGGHHHHHFHFGGHGHHGHHHHHGFHHFFDGHGHEEEHGHHHHHHHGGHHHGGGGCB////-<--<-;---.000000;0:0;0//000000000:----..;0000000:0:000/..../.-..//00000000000000.000/0000:0://........//./.000000000;......00;:000:000
@M05620:45:000000000-G6HP7:1:1101:5598:10592 1:N:0:176
ATCTCTATCTCCTAAAAAGGAAGAAAGGGGAGGGAAGATCGGAAGAGCACACGTCTGAACTCCAGTCACAGAAGACCATCTCGTATGCCGTCTTCTGCTTGAAAAAAAAAAAAAAAGAGGTCAGCTGGGGGGCTTTCTTTGTGTAAACAAAGATAAACCTGAAAGAAGCATTTTTTCACTAAATCCTGCTGAGTCATTCATGAATTTTTAGCCGACATTCTTCTTCTCACAGCCTCGCTACTCTCCTTCCC
+
AAABBFFFFFFFGGGFGGGGGGHHHHHFFFGGGGFFFHHHHGGEGGHGHHEGEEGHFFDFHHHHHFGHHFHGHFFHHGHBGGEFEGHFHGGGFGFHHHHHHGHHHEEFCD?>//</..0.1<FB1110<-<-;9;/;/BFEF.BFF/9;A.////;//9/./9;/;A/9B/;B/B-/://99////;;///;./9:/;BB9/;///;9/:9//9-;-.//9://9:9/9B//.9...9..-//;/9///9.
@M05620:45:000000000-G6HP7:1:1101:17316:10646 1:N:0:176
ATCTCTATCTCCTAAAAACCTGTTTAGATTTGGAGATAGACCTTCAGGTTTTTCATCATTTTCTGCATGAATTATACATTGACCACGTTCCAGCGTGGTCAGTTTGTAGCATTCTGTTATTTTGTTTGACAGAGTGTCTTGTTGAGAACATATGTAGGACATGATTTTTTCCTGCAACAGGGAAAATAAAGTATAAGTTTTAAAGATTTATTCTTTAATAAAGGATCTCAAAGCCAGCTTTAGAAAAAGGA
+
CCCCDFFFFFFFGGGGGGGGGGHHHHHHHHHHHHHHHHHHHHHHHHHHHHHGGHHHHHHHHHHIHHHHHHHHHHHHHHHHHHHHHHGHHHFHHHGGGGHHHHHHHH2GHHHHHHHHHHHHHHHHHHHHHHHHHHGHHHHHHHHHHHHHHHHHHHHHHHHHHHHHHHHHHGHHHHHHHHHHHGGHHHHHHHHHHHHHHHHHHHGHHHHHHHHHHHHHHHHHHHHHHHHHHHHHGHHHHGHHHHHHGGHHGGH
@M05620:45:000000000-G6HP7:1:1101:20270:10655 1:N:0:176
ATCTCTATCTCCTAAAAAGGAAGAAAGGGGAGGGAAGATCGGAAGAGCACACGTCTGAACTCCAGTCACAGAAGACCATCTCGTATGCCGTCTTCTGCTTGAAAAAAAAAAAAAAAAAAAAAAAAAAAACTGAGAAGCAACATCGGTCATTGAATAAGAAAAGAAGAATCAACGAACTTGACGGACCGAAAGTAATTCAGAGGACGAGAATTACGAGAGAACCTATCGTACTAAGTGAAGAAGCATAACCT
+
BCCCCFFFFFFFGGGGGGGGGFHABFHHFGGGGGGGGHHHHGGGGHHHHHHHGHHHGHGHHHHFGFGHHHHHHHGHHHH3GHHGEGHHHGFEHGHHHHHHHGHHHHGGEGG><<</---<---:--?--.00000;////..//.....://///////////9./////99/..9-.////.-.------.9:////////...---..////....999/.////./...///////9///////////
@M05620:45:000000000-G6HP7:1:1101:18798:10655 1:N:0:176
CATCCTGACCCTGAAGTACCCCGGCTTGATTTCTGACATTAGATCGGAAGAGCACACGTCTGAACTCCAGTCACAGAAGACCATCTCGTATGCCGTCTTCTGCTTGAAAAAAAAAAAAAATCTACTACCCTAGACCCCCCTGCCCCCCCCTTCAACAAGAAAGAATCTTCCTCAGATGCTACTCGACCTACGCCCGTTCTCCTCCCTACCTTTCGCCCGGCCTTCTCTGCCCTTCTTTCTTTTTGCGCATC
+
CCCCCFFFFFFFGGGGGGGGGGGGGGGGHHHHHHHGHHHHHHHHHHGGGGHHHHHHHGHHHGHHHHHHHHHHHHHHHHHGHHGHHGHHGGHHGHGFGHGHHHHHHHGHEHHEEECB>///01111?110>1>011<<C-<@CC..:A--:-.;0000./;//0/.09000;0000090000000;.:@.BF?-;---;:.990;/.90:.0:F0.;..----.;00:9000;;/;;0009;009-0---9;
@M05620:45:000000000-G6HP7:1:1101:5604:10756 1:N:0:176
CATCCTGACCCTGAAGTACCCCGGCTTGATTTCTGACATTAGATCGGAAGAGCACACGTCTGAACTCCAGTCACAGAAGACCATCTCGTATGCCGTCTTCTGCTTGAAAAAAAAAAAATATTTTGTTTGACAGAGTGTCTTTTTTCGGACATATGTAGTACATTCTTTTTTCCTGCAACATGGAAAATACATTATACGTTTTAAAGATTTATTCTTTCATCAAGGATCTCCCAGCCAGCTTTAGACACAGG
+
CCCCCFFFFFFFGGGGGGGGGGGGGGGGHHHHHHHHHHHHHHFHHHGEGGHHHHHFHGHHHGHFHGHHHHGHFHGFGHHHHHHF3BGHGCGGHFEEFHGDEGFGHHABFD?EE/B///@22222200<<D1110<<?1F1<11<-0--<<CD0==DB0DGD00:0;;000-;CC0/;00?///009:C00;000;;0:;9:.CFF00;;;0;FFFFG9/BB////.BBFB////.A..A99B/;B9///..
@M05620:45:000000000-G6HP7:1:1101:5620:10773 1:N:0:176
CATCCTGACCCTGAAGTACCCCGGCTTGATTTCTGACATTAGATCGGAAGAGCACACGTCTGAACTCCAGTCACAGAAGACCATCTCGTATGCCGTCTTCTGCTTGAAAAAAAAAAAAAAAAAAAAAAATCATACAAACACAACTACTTCATATACAAGGTATGCAGGAGATAATTTACATCGTTTGCGACACGCTAGAGAGTTATGACTGATGGCTGGGTCAATGTCGTGGTTATAGGAGGACTCCTCAG
+
CCCCCFFFFFFFGGGGGGGGGGGGGGGGHHHHHHHHHHHHGHHHHHGGGGHHHGHHHGHHHGGHHHHHHHHHHHHHHHHHHHGGGHHGGDHHHHGGGHGHHHHHGHFFHGGGGEGD<>//>->----:-:00000:90......;00000900000;00.0000000..../0900000000.....0-----.-;..009.0000009900000//...//;9000:......090000/...:/00;90
@M05620:45:000000000-G6HP7:1:1101:24496:10795 1:N:0:176
ATCTCTATCTCCTAAAAACCTGTTTAGATTTGGAGATAGACCTTCAGGTTTTTCATCATTTTCTGCATGAATTATACATTGACCACGTTCCAGCGTGGTCAGTTTGCAGCATTCTGTTATTTTGTTTGACAGAGTGTCTTGTTGAGAACATATGTAGGACATGATTTTTTCCTGCAACAGGGAAAATAAAGTATAAGTTTTAAAGATTTATTCTTTAATAAAGGATCTCAAAGCCAGCTTTAGAAAAAGGA
+
AAAAAF3DFFFFGGGFGDEGGEGFGGHHHHHGB10AFGG1GGHHHFFHHHHGGHFHHFHHHGHHBH2GB11FHDGBHDGH1BDGFHAGGHH2FH/EE/FG20GHFFHHEHFHHHHGHH2FHHH@GHHEDGDFFGHHHGHHGHHG2FC>BFHBHFHF21<GCH11GGHGHGHHHFGC@FAHG/C<?<?1FG1HDG<1FGGHHHB1G1FGHBGHHHHHF0GF00=D/<CGGG<00G.:GEHHH000;C/.:::
@M05620:45:000000000-G6HP7:1:1101:24473:10796 1:N:0:176
ATCTCTATCTCCTAAAAACCTGTTTAGATTTGGAGATAGACCTTCAGGTTTTTCATCATTTTCTGCATGAATTATACATTGACCACGTTCCAGCGTGGTCAGTTTGCAGCATTCTGTTATTTTGTTTGACAGAGTGTCTTGTTGAGAACATATGTAGGACATGATTTTTTCCTGCAACAGGGAAAATAAAGTATAAGTTTTAAAGATTTATTCTTTAATAAAGGATCTCAAAGCCAGCTTTAGAAAAAGGA
+
DDDDDFFFFFFFGGGGGGGGGGHHHHHHHHHHHHHHHHHHHHHHHHHHHHHGGHHHHHIHHHHIHHHHHHHHHHHHHHHHHHHHHHGHHHHHHHGGGGHHHHHHGHHHHHHHHHHHHHHHHHHHHHHHHHHHHHHHHHHHHHHHHHHHHHHHHHHHHHHHHHHHHHHHHGHHHHHHHHHHHGGHHHHHHHHHHHHHHHHHHHHHHHHHHHHHHHHHHHHHHHHHHHHHHHHHHHHHHGHHHHHHHHHHGGH
@M05620:45:000000000-G6HP7:1:1101:5961:10807 1:N:0:176
ATCTCTATCTCCTAAAACCTGTTTAGATTTGGAGATAGACCTTCAGGTTTTTCATCATTTTCTGCATGAATTATACATTGACCACGTTCCAGCGTGGTCAGTTTGCAGCATTCTGTTATTTTGTTTGACAGAGTGTCTTGTTGAGAACATATGTAGGACATGATTTTTTCCTGCAACAGGGAAAATAAAGTATAAGTTTTAAAGATTTATTCTTTAATAAAGGATCTCAAAGCCAGCTTTAGAAAAAGGAA
+
BBBBBFFFFFFFGGGGGGGGGFHHHHHHHHHHHHHHGHGHHHHHHHHHHHGGHHHHHHFHHHHHHHGHFHHHHHFHFHGHHHHHHGHHHHHHHGFGGHHHHHHHHHGHHHHHHHHHHFGGHHHHHHHGHHHHHGHGEHHHHHHHHGGGFHHGHHFGGFHHGHHHHHHHGHHFGFFHHHHHGGGGHHGGHH?GHHHGGHHHHHFHHHHHHHHHHHHFGD<DFFFGHHHHHHHHGHHHGHHHHHHHHHHGGHH
@M05620:45:000000000-G6HP7:1:1101:24476:10815 1:N:0:176
ATCTCTATCTCCTAAAAACCTGTTTAGATTTGGAGATAGACCTTCAGGTTTTTCATCATTTTCTGCATGAATTATACATTGACCACGTTCCAGCGTGGTCAGTTTGCAGCATTCTGTTATTTTGTTTGACAGAGTGTCTTGTTGAGAACATATGTAGGACATGATTTTTTCCTGCAACAGGGAAAATAAAGTATAAGTTTTAAAGATTTATTCTTTAATAAAGGATCTCAAAGCCAGCTTTAGAAAAAGGA
+
BCCCCFFFFFFFGGGGGGGGGGHHHHHHHHHHHHHHHHHFHHHHHHHHHHHGGHHHHHHHHHHHHHHHHHHHHHHHHHHHHHHHGHGHHHHHHHGGGGHHHGHHHHHHHHGHHHHHHHHHHHHHHHHHHGHHHHHHHHHHHHHHHHHHHHHHHHHHHHHHHGHHHHHHHGHHHHHHHHHHHGGHHHHHGHHHHHHHHHHHHHGHHHHHHHHHHHHHHGHHHHHHHHHHHGGHHHHHHGFHHHHGHHHCGGH
@M05620:45:000000000-G6HP7:1:1101:26955:10840 1:N:0:176
ATCTCTATCTCCTAAAAACCTGTTTAGATTTGGAGATAGACCTTCAGGTTTTTCATCATTTTCTGCATGAATTATACATTGACCACGTTCCAGCGTGGTCAGTTTGCAGCATTCTGTTATTTTGTTTGACAGAGTGTCTTGTTGCGAACCTATGTAGGACATGATTTTTTCCTGCAACAGGGAAAATAAAGTATAAGTTTTAAAGATTTATTCTTTAATAAAGGATCTCAAAGCCAGCTTTAGAAAAAGGA
+
ABBBBFFFFFFFGGGGGBEFFFFDBFFFFHHH54BFHHHAGFHHHBAFFGHGGGBFHBGGFHGHFHHHHEHGHGHHGHHGHGHHFHDGGHHHHHGEGGHHBGHHHHHF3F1GFHHHGG4FHHH4FGF33FD3GHHHHHHGDGF?4<<E@/FFHHHFDBGHFH22@GHHGFGHHHHF1F<GE//<FFGFGHFGFH1=D>>GH1000DHHH0=GHGHH00=D<00;BGFHHH000;C/CEHHH0CBFFF...;
@M05620:45:000000000-G6HP7:1:1101:26936:10846 1:N:0:176
ATCTCTATCTCCTAAAAACCTGTTTAGATTTGGAGATAGACCTTCAGGTTTTTCATCATTTTCTGCATGAATTATACATTGACCACGTTCCAGCGTGGTCAGTTTGCAGCATTCTGTTATTTTGTTTGACAGAGTGTCTTGTTGAGAACATATGTAGGACATGATTTTTTCCTGCAACAGGGAAAATAAAGTATAAGTTTTAAAGATTTATTCTTTAATAAAGGATCTCAAAGCCAGCTTTAGAAAAAGGA
+
CDDCDFFFFFFFGGGGGGGGGGHHHHHHHHHHHHHHHHHHHHHHHHHHHHHGGHHHHHHHHHHHIHHHHHHHHHHHHHHHHGHHHHGHHHHHHHGGGGHHHHHHHHGHHHHHHHHHHHHHHHHHHHHHHHHHHHHHHHHHHHHHHHHHHHHHHHHHHHHHHHHHHHHHHGHHHHHHHHHHHGGHHHHHHHHHHHHHHHHHHHHHHHHHHHHHHHHHHHHHHHHHHHHHHHHHHGHHHGHHHHHFGGHHGGG
@M05620:45:000000000-G6HP7:1:1101:2861:10878 1:N:0:176
AGATTACTGCAACAGTTCCCCCTGGACCTGGAAAAGTTTCTTGCCTGGCTTACAGAAGCTGAAACAACTGCCAATGTCCTACAGGATGCTACCCGTCAGGAACGGCTCCTAGAAGACTCCCAGGGAGTAAAAGAGCTGATGCAACAATGGCAAGTAAGTCAGGCATTTCCGCTTTAGCACTCTTGTGGATCCAATTGAACAATTCTCAGCATTTGTACTTGTCACTGACAAGCCAGGGACAACACAAAGAT
+
AAAAAFFF3D1DGGGGGGGGGGGG0GHHHHHHHHHHHHHHHHHHHHHHHHHHHH1FHHHHHHHHHHHHHHHHHHHHHHHHHHHH>FGFHH2FHHGG/E/FHH0//>EGGHHHHH1BGGHF/01?/??EH1BGHGHHHH1FG1FHHHGHGBGFHGHHGHHHHDFHHHHHHHGGGGGHHHGHHHHHHHHGHHHHFCDGGD0GGFHHHHHC0CHHHG0GGFHHHG0:GHFGGFFGGGGFGGFG.A.9CFFGFBF
@M05620:45:000000000-G6HP7:1:1101:2880:10879 1:N:0:176
ATATTACTGCAACAGTTCCCCCTGTACCTGGAAAAGTTTCTTGCCTGGCTTACATAAGCTGAAACAACTGCCAATGTCCTACAGGATGCTACCCGTCAGGAACTGCTCCTAGAATACTCCCATGTAGTAAAAGAGCTGCTGCAACAATGGCAAGTAAGTCAGGCATTTCCGCTTTAGCACTCTTGTGGATCCAATTGACCAATTCTCAGCATTTTTACTTGTCACTGACAAGCCAGGGACCACACAAAGAT
+
A1>AAFFFBB1BFGBFGGGGGGGCAFGHHAAFFGGGHHHHHHHHHHHFGHHFHH2FGFHHFGHHHHHHHFHHHHHBGHHHHHHC0BG1BG2FGHGG>F/BGH011BFGHHHFFH2BGGHF>>1B>BFHG2BGGFFGHF1BGFGHHHHHB1BFHGHHGHHHG10@CGHHHHFEFGGHFGHHHHHHHHE?FGHHGBFGFB1<<<GFHHHH0<GGHG0=GDGH0=0;GH0CGGG.CGF.:CGE.;9CFGEGFB;
@M05620:45:000000000-G6HP7:1:1101:24357:10891 1:N:0:176
CATCCTGACCCTGAAGGTACCCCGGCTTGATTTCTGACATTAGATCGGAAGAGCACACGTCTGAACTCCAGTCACAGAAGACCATCTCGTATGCCGTCTTCTGCTTGAAAAAAAAAAATAAAAAAAACCTTCCTCCCCCCCTCTCTCTTCCCCTCTTCCTCCATTCACCCTTTCCCCTCCACCCTCCCTTTTCCCCCTCACCTCCCACCCCCCCCCCCTCCCCTCCCCACTCCTCCTCCCCTCCCCCTTCC
+
CCCCCFFFFFFFGGGGGFGGGGHGEFEEEHHHHHHHHHHHHHHHHHHGGGGHHHHHHHGHHHGHHHHHHHHGHHHHHGHHHHHHF3GHHFGHHHHGGGHGHHGHGHHGCHFHGGGGC>022222///.<0110110..<<--.//0:0000/:/;/00000;/;0000;9./00009/..//.;.;9./00000:/.-..;.0;../9..99---9-:-::../...:/..//0/////../.....-.//
@M05620:45:000000000-G6HP7:1:1101:15052:10906 1:N:0:176
AAACCAAGCAGACACTCACCGCTCCCTCGCCACAGGCCAATAGTTTGTCCTCACTGAGTTGGCAACAAGTGGCTGCTGTGGCTGCCATTTTTCTGGTGATGGCCATCAGCTCCGAGGTCAGCTGGGGGGCTTTCTTTGTGTAAGCAACGAGAAACCTGAAAGAAGCATTTTTTAACTAAGTCCTGCTGAGTCATTCATGAGTTTTTAGCCGCCTTGCTTCTTCTCACAGACTCTCTACTCTCATGCCAGAA
+
AABBBAAFBFFFGGGGGGGGGGGGGGHHGGGGGHHHGGHHHHHGHHHHHHHHHHHHHHFGFGHFGGHHHFHHGHGGHHGHHHHGGHHHHHHHHHHHHHHHHHHHHHHGHHHHHGGGGFHHHHHHCBCGGGGGGGGGGGFFGGGGGGGGGFFDFFFFFFFFFFFFFFFFFFFFFFEFFFFFFFFFFFFFFFFFBBFFFFFFFFFFFFFFFFFFFFFFFFFFFFFFFFFFFFFFFFFFFFFFFFBFBFFFFFF
@M05620:45:000000000-G6HP7:1:1101:20998:11039 1:N:0:176
ATCTCTATCTCCTAAAAACCTGTTTAGATTTGGAGATAGACCTTCAGGTTTTTCATCATTTTCTGCATGAATTATACATTGACCACGTTCCAGCGTGGTCAGTTTGCAGCATTCTGTTATTTTGTTTGACAGAGTGTCTTGTTGAGAACATATGTAGGACATGATTTTTTCCTGCAACAGGGAAAATAAAGTATAAGTTTTAAAGATTTATTCTTTAATAAAGGATCTCAAAGCCAGCTTTAGAAAAAGGA
+
CCCCCFFFFFFFGGGGGGGGGGHHHHHHHHHHHHHHHHHHHHHHHHHHHHHGGHHHHIHHHHHIIHHHHHHHHHHHHHHHHHHHHHGHHHHHHHGGGGHHHHHHHHHHHHHHHHHHHHHHHHHHHHHHHHHHHHHHHHHHHHHHHHHHHHHHHHHHHHHHHHHHHHHHHGHHHHHHHHHHHGGHHHGHHHHHHHHHHGHHHHHHHHHHHHHHHHHHHHHHHHHHHHHHHHHHHHHHHGHHHHHFGGHHGGH
@M05620:45:000000000-G6HP7:1:1101:18892:11046 1:N:0:176
AAACCAAGCAGACACTCACCGCTCCCTCGCCACAGGCCAATAGTTTGTCCTCACTGAGTTGGCAACAAGTGGCTGCTGTGGCTGCCATTTTTCTGGTGATGGCCATCAGCTCCGACGAGGTCAGCTGGGGGGCTTTCTTTGTGTAAGCAACGAGAAACCTGAAAGAAGCATTTTTTAACTAAGTCCTGCTGAGTCATTCATGAGTTTTTAGCCGCCTTGCTTCTTCTCACAGACTCTCTACTCTCATGCCA
+
AABBCCCFCFFFGGGGGGGGGGGGGGHHGGGGGHHHGGHHHHHHHHHHHHHHHHHHHHHHHHHHHHHHHHHHGHGGHHHHHHHGGHHHHHHHHHHHHHHHHHHHHHHHHHHHHGGGFGGGGGHHHHHHGGGGGGGGGGGGGGGGGGFFFFFFFFFFFFFFFFFFFFFFFFFFFFFFFFFFFFFFFFFFFFFFFFFFFFFFFFEFFFFFFFFFFFFFFFFFFFFFFFFFFFFFFFFFFFFFFFFFFFFFFFB
@M05620:45:000000000-G6HP7:1:1101:3728:11049 1:N:0:176
AGATTACTGCAACAGTTCCCCCTGGACCTGGAAAAGTTTCTTGCCTGGCTTACAGAAGCTGAAACAACTGCCAATGTCCTACAGGATGCTACCCGTAAGGAAAGGCTCCTAGAAGACTCCAAGGGAGTAAAAGAGCTGATGAAACAATGGCAAGTAAGTCAGGCATTTCCGCTTTAGCACTCTTGTGGATCCAATTGAACAATTCTCAGCATTTGTACTTGTAACTGACAAGCCAGGGACAAAACAAAGAT
+
AAAAAFFFDFDFGGGGGGGGGGGGHHHHHHHFFFFGGHHHHHHHHHHHHHHGHHHHGHHHHHHHHHHHHHHHHHGHHHHHGHHHEHGGHHHHHHGGG?GHGH3GHGHHGHHHHHHFHHHHBBGGGHGGHHHFHAGHHHHHH3FGHHHHFHHHHGHHHHHHHHGGHHHHHHGGGGGDDGHHHHHHHHHGHHHHHHHHH0GG<CDHHHHHHHHHHHHHHFHHHHEFHHHFFHHFEGGGGGGG.CFAFGEFGBF
@M05620:45:000000000-G6HP7:1:1101:18872:11049 1:N:0:176
AAACCAAGCAGACACTCACCGCTCCCTCGCCACAGGCCAATAGTTTGTCCTCACTGAGTTGGCAACAAGTGGCTGCTGTGGCTGCCATTTTTCTGGTGATGGCCATCAGCTCCGACGAGGTCAGCTGGGGGGCTTTCTTTGTGTAAGCAACGAGAAACCTGAAAGAAGCATTTTTTAACTAAGTCCTGCTGAGTCATTCATGAGTTTTTAGCCGCCTTGCTTCTTCTCACAGACTCTCTACTCTCATGCCA
+
CCDDDDDFCFFFGGGGGGGGGGGGGGHHGGGGGHHHGGHHHHHHHHHHHHHHHHHHHHHHHGHHHHHHHHHHGHGGHHHHHHHGGHHHHHHHHHHHHHHHHHHHHHHHHHHHHGGGGGGGGHHHHHHHGGGGGGGGGGGGGGGGGGFFFFFFFFFFFFFFFFFFFFFFFFFFFFHFFFFFFFFFFHFFFFFFFFFFFFFFFFFFFFFFFFFFFDFFFFFFFHHFFFFFFFFFFFFFFFFFFFFFFFFFFF0
@M05620:45:000000000-G6HP7:1:1101:20986:11054 1:N:0:176
ATCTCTATCTCCTAAAAACCTGTTTAGATTTGGAGATAGACCTTCAGGTTTTTCATCATTTTCTGCATGAATTATACATTGACCACGTTCCAGCGTGGTCAGTTTGCAGCATTCTGTTATTTTGTTTGACAGAGTGTCTTGTTGAGAACATATGTAGGACATGATTTTTTCCTGCAACAGGGAAAATAAAGTATAAGTTTTAAAGATTTATTCTTTAATAAAGGATCTCAAAGCCAGCTTTAGAAAAAGGA
+
CCCCCFFFFFFFGGGGGGGGGGHHHHHHHHHHHHHHHHHDHHHHHHHHHHHGGHHHHHHHHHHHHHHHHHHHHHHHHHHHHHHHHHGHHHHHHHGGGGHHHHHHHHHHHHHHHHHHHHHHHHHHHHHHHHHHHHGHHHHHHHHHHHHHHHHHHHHHHHHHHHHHHHHHHGHHHHHHHHHHHGGHGCFGHHHHHHFHHGHHHHGHHHHHHHHHHHHHHFHHGHHHHHHHHHGHGHHHHGHHHHHEGGHHGGH
@M05620:45:000000000-G6HP7:1:1101:19564:11057 1:N:0:176
AAACCAAGCAGACACTCACCGCTCCCTCGCCACAGGCCAATAGTTTGTCCTCACTGAGTTGGCAACAAGTGGCTGCTGTGGCTGCCATTTTTCTGGTGATGGCCATCAGCTCCGAGGTCAGCTGGGGGGCTTTCTTTGTGTAAGCAACGAGAAACCTGAAAGAAGCATTTTTTAACTAAGTCCTGCTGAGTCATTCATGAGTTTTTAGCCGCCTTGCTTCTTCTCACAGACTCTCTACTCTCATGCCAGAA
+
CCCCCCCFCFFFGGGGGGGGGGGGGGHHGGGGGHHGGGHHHHHHHHHHHHHHHGHGHHHHHGGHHHHHHHHHGHGGHFHHHHHGGHHHHHHHHHHHHHHHHHHHHHHHHHHHHGGGGGHHHHHHHFGGGGGGGGGGGGGGGGGGGGGGGEFFFFFFFFFFFFFFFFFFFFFFFFFFFBFFFFFFFFFFFFFFFFFFFFFFFFFFFFFFFFFFFFFFFFFFFFFFFFFFFFFFFFFFFFFFFFFFBFFFFFF
@M05620:45:000000000-G6HP7:1:1101:20270:11112 1:N:0:176
ATCTCTATCTCCTAAAAACCTGTTTAGATTTGGAGATAGACCTTCAGGTTTTTCATCATTTTCTGCATGAATTATACATTGACCACGTTCCAGCGTGGTCAGTTTGCAGCATTCTGTTATTTTGTTTGACAGAGTGTCTTGTTGAGAACATATGTAGGACATGATTTTTTCCTGCAACAGGGAAAATAAAGTATAAGTTTTAAAGATTTATTCTTTAATAAAGGATCTCAAAGCCAGCTTTAGAAAAAGGA
+
DDDEDFFFFFFFGGGGGGGGGGHHHHHHHHHHHFHHHHHHHHHHHHHHHHHGGHHHHHHHHHHHIHHHHHHHHHHHHHHHHHHHHHGHHHHHHHGGGGHHHHHHHHHHHHHHHHHHHHHHHHHHHHHHGHHHHHHHHHHHHHHHHHHHHHHHHHHHHHHHHHHHHHHHHGHHHHHHHHHHHGGHHHHHHHHHHHHHHHHHHHHHHHHHHHHHHHHHHHHHHHHHHHHHHHHHHHHHHGHHHHHFHHHHGGH
@M05620:45:000000000-G6HP7:1:1101:20291:11113 1:N:0:176
ATCTCTATCTCCTAAAAACCTGTTTAGATTTGGAGATAGACCTTCAGGTTTTTCATCATTTTCTGCATGAATTATACATTGACCACGTTCCAGCGTGGTCAGTTTGCAGCATTCTGTTATTTTGTTTGACAGAGTGTCTTGTTGAGAACATATGTAGGACATGATTTTTTCCTGCAACAGGGAAAATAAAGTATAAGTTTTAAAGATTTATTCTTTAATAAAGGATCTCAAAGCCAGCTTTAGAAAAAGGA
+
AAAAAFFFFFFFFGFF11EFBEHHHHHHHHHGGHHHHFD1AGHHHFHHGHHGEHHGHHFGHHHHFHHADDFEFGHGHDFHFHHHHHFHGGHFDHGGEGHHHHGHHHBGCCHHHHHHHHFEGHHH>FGHGHHHHFFGHFGHHGGFFGHFHHGHGHHHHFFHHHHHHHHHGCHHHHBFDGHGE<<0FGGHHDGGHHGFH=FFGHCGFFFFHHHHFHHHHBGDGFGHGHHHHHHHFHHHHGHHHGFEGHHHGGB
@M05620:45:000000000-G6HP7:1:1101:20256:11129 1:N:0:176
ATCTCTATCTCCTAAAAACCTGTTTAGATTTGGAGATAGACCTTCAGGTTTTTCATCATTTTCTGCATGAATTATACATTGACCACGTTCCAGCGTGGTCAGTTTGCAGCATTCTGTTATTTTGTTTGACAGAGTGTCTTGTTGAGAACATATGTAGGACATGATTTTTTCCTGCAACAGGGAAAATAAAGTATAAGTTTTAAAGATTTATTCTTTAATAAAGGATCTCAAAGCCAGCTTTAGAAAAAGGA
+
BBBBBFFFFFFFGGGGGGGGGGHHHHHHHHHGHBHHHHHHHHHHHHHHHHHGGHHHHHHHHHHHHHHHHHHHHHHHHHHHHHHHHHGHHHHHHHGEFGGHGHGHHHHGHHGHHHHHHHHHHHHHHHHHHHHHHHGHGHHHHHHHGHGFGHHGHHHFHHHHHHHHHHHGHGHHHHHHHHHHHGGGHHHHHHHHHHGGH>GHHHHFHGHHHGHHHHHHHHHHGFHHHGHHFGGHHHHGHGGHHGHBFGFFGGF
@M05620:45:000000000-G6HP7:1:1101:20278:11134 1:N:0:176
ATCTCTATCTCCTAAAAACCTGTTTAGATTTGGAGATAGACCTTCAGGTTTTTCATCATTTTCTGCATGAATTATACATTGACCACGTTCCAGCGTGGTCAGTTTGCAGCATTCTGTTATTTTGTTTGACAGAGTGTCTTGTTGAGAACATATGTAGGACATGATTTTTTCCTGCAACAGGGAAAATAAAGTATAAGTTTTAAAGATTTATTCTTTAATAAAGGATCTCAAAGCCAGCTTTAGAAAAAGGA
+
CCCCCFFFFFFFGGGGGGGGGGHHHHHHHHHHHHHHHHHHHHHHHHHHHHHGGHHHHHIHHHIHHHHHHHHHHHHHHHHHHHHHHHGHHHHHHHGGGGHHHHHHHHHGHHHHHHHHHHHHHHHHHHHHHHHHHHHHHHHHHHHHHHHHHHHHHHHHHHHHHHHHHHHHHGHHHHHHHHHHHGGHHHHHGGHGHHHHHGGHHHHHHHHHHHHHHHHHHHHHHHHHHHHHHHGHHHHHHGHHHHHHGHHGGGG
@M05620:45:000000000-G6HP7:1:1101:27507:11219 1:N:0:176
AAACCAAGCAGACACTCACCGCTCCCTCGCCACAGGCCAATAGTTTGTCCTCACTGAGTTGGCAACAAGTGGCTGCTGTGGCTGCCATTTTTCTGGTGATGGCCATCAGCTCCGACGAGGTCAGCTGGGGGGCTTTCTTTGTGTAAGCAACGAGAAACCTGAAAGAAGCATTTTTTAACTAAGTCCTGCTGAGTCATTCATGAGTTTTTAGCCGCCTTGCTTCTTCTCACAGACTCTCTACTCTCATGCCA
+
DDDDDDDFDFFFGGGGGGGGGGGGGGHHGGGGGHHHGGHHHHHHHHHHHHHHHHHHHHHHHHHHHHHHHHHHGHGGHHHHHHHGGHHHHHHHHHHHHHHHHHHHHHHHHHHHHGGGGGGGGHHHHHHHGGGGGGGGGGGGGGGGGGFFFFFFFFFFFFFFFFFFFFFFFFFFFFHFFFFFFFFFFFFFFFFFFFFFFFHFFFFFFFFFFFFFFFFFFFFFHHHFFFHFFFFFFFFFFFFFFFFFFFFFFFB
@M05620:45:000000000-G6HP7:1:1101:14970:11227 1:N:0:176
AAACCAAGCAGACATGAGGTCAGCTAGATCGGAAGAGCACACGTCTGAACTCCAGTCACAGAAGACCATCTCGTATGCCGTCTTCTGCTTGAAAAACAAAAAGAAAAAGAGCGACCACAGCTCTCGGAGGTTATTTTGCATCGGTTAGCCAGACAGAATGATCCGATGAGGGGTGCGAAACTATTTGAGGAAAGGAAGCACCTTTTTATTAAATTTACCTTTTAGCAATCGCCATTCCTACCCTAAAGATC
+
BBBBBAAFBFFFFGGGGGFGFFHHGHHHHHHGEGGHHHGGHHGHHHG5DFGHHHBHHHHHHHHHHHHHG3AGFEEFHGHEEEHFHHHFHHGEEFGH1?A1FF111BFC>F2CEEE/EHH0FB232C/////22@>2F>@DGH?///??DC10C.C0F<D=D<FGFGE?FC<.-<-:-:--:0GF9FBB.BBFBFF/CA?BFEB0;C0;;0;00000;C/B/;/BFF/9/9.9:A./BB/9/.A/FB/9BF/
@M05620:45:000000000-G6HP7:1:1101:18997:11251 1:N:0:176
CATCCTGACCCTGAAGTACCCCGGCTTGATTTCTGACATTAGATCGGAAGAGCACACGTCTGAACTCCAGTCACAGAAGACCATCTCGTATGCCGTCTTCTGCTTGAAAAAAAAAAAAAAAAAAAAAAAAAAAAAAAATAAAAAATAACTAAAAAAGTAAAGTAAAAAAATAAAACAATACTTAACAAGAAACACTGAATGAGAGTAGATTGAGGATGTCCATGCGAGAGATTTTACATGGGTAATCGAGA
+
DDDEEFFFFFFFGGGGGGGGGGGGGGGGHHHHHHHHHHHHHHHHHHGGGGHHHHHHHGHHHGHHHHHHHHHHHHHHHHHHHHHHGHHHGGHHHHGGGHGHHHHHHHHH3GFEGGGG><>/<<--------<A---9-<.0<1:0-.010110:00-.01<111<1<10--.01110..0101111110//////.00001101<0011111000/0/00111:1:..<--.111110111/./1/11....
@M05620:45:000000000-G6HP7:1:1101:5559:11306 1:N:0:176
ATCTCTATCTCCTAAAAACCTGTTTAGATTTGGAGATAGACCTTCAGGTTTTTCATCATTTTCTGCATGAATTATACATTGACCACGTTCCAGCGTGGTCAGTTTGCAGCATTCTGTTATTTTGTTTGACAGAGTGTCTTGTTGAGAACATATGTAGGACATGATTTTCTCCTGCAACAGGGAAAATAAAGTATAAGTTTTAAAGATTTATTCTTTAATAAAGGATCTCAAAGCCAGCTTTAGAAAAAGGA
+
CCCCCFFFFFFFGGGGGGGGGGHHHHHHHHHHHHHHHHHHHHHHHHHHHHHGGHHHHIHHHHHHIHHHHGHHHHHHHHHHHGHHHHGHHHHHHHGGGGHHHHHHHHHHHHHHHHHHHHHHHHHHHHHHHHHHHHHHHHHHHHHHGHHHHHHHHHHHHHHHHHHHHHHH3GHHHHHHHHHHHGGHHHHHHGHHHHHHHGHHHHGHHHHHHHHHHHHHHHHHHHHHHHHHHGHHHHHHHGGHHHHHHGHHGGH
@M05620:45:000000000-G6HP7:1:1101:28311:11321 1:N:0:176
AAACCAAGCAGACACTCACCGCTCCCTCGCCACAGGCCAATAGTTTGTCCTCACTGAGTTGGCAACAAGTGGCTGCTGTGGCTGCCATTTTTCTGGTGATGGCCATCAGCTCCGACGAGGTCAGCTGGGGGGCTTTCTTTGTGTAAGCAACGAGAAACCTGAAAGAAGCATTTTTTAACTAAGTCCTGCTGAGTCATTCATGAGTTTTTAGCCGCCTTGCTTCTTCTCACAGACTCTCTACTCTCATGCCA
+
CCCDDCCFCFFFGGGGGGGGGGGGGGHHGGGGGHHHGGHHHHHHHHHHHHHHHHHHHHHHHHHHHHHHHHHHGHGGHHHHHHHGGHHHHHHHHHHHHHHHHHHHHHHHHHHHHGGGGGGGGHHHHHHHGGGGGGGGGGGGGGGGGGFFFFFFFFFFFFFFFFFFFFFFFFFFFFHFFFHHFFFFFFFFFFFFFFFFFFFFFFFFFFFFFFFFFFFFFFFFFHHFFFFFFFFFFFFFFFFFFFFFFFFFFFB
@M05620:45:000000000-G6HP7:1:1101:5571:11322 1:N:0:176
ATCTCTATCTCCTAAAAACCTGTTTAGATTTGGAGATAGACCTTCAGGTTTTTCATCATTTTCTGCATGAATTATACATTGACCACGTTCCAGCGTGGTCAGTTTGCAGCATTCTGTTATTTTGTTTGACAGAGTGTCTTGTTGAGAACATATGTAGGACATGATTTTCTCCTGCAACAGGGAAAATAAAGTATAAGTTTTAAAGATTTATTCTTTAATAAAGGATCTCAAAGCCAGCTTTAGAAAAAGGA
+
BCCCCFFFFFFFGGGGGGGGGGHHHHHHHHHHHHHHHHHHHHHHHHHHHHHGGHHHHIHHHHHHIHHHHHHHHHHHHHHHHHHHHHGHHHHHHHGGGGHHHHHHHHHHHHHHHHHHHHHHHHHHHHHHHHHHHHHHHHHHHHHHHHHHHHHHHHHHHHHHHHHHHHHH3FHHHHHHHHHHHGGHHHHHGHHHHHHHHGHHHHHHHHHHHHHHHHHHHHHHHHHHHHHHHHHHHHHHHGHHHHHFHHHHGGH
@M05620:45:000000000-G6HP7:1:1101:28293:11325 1:N:0:176
AAACCAAGCAGACACTCACCGCTCCCTCGCCACAGGCCAATAGTTTGTCCTCACTGAGTTGGCAACAAGTGGCTGCTGTGGCTGCCATTTTTCTGGTGATGGCCATCAGCTCCGACGAGGTCAGCTGGGGGGCTTTCTTTGTGTAAGCAACGAGAAACCTGAAAGAAGCATTTTTTAACTAAGTCCTGCTGAGTCATTCATGAGTTTTTAGCCGCCTTGCTTCTTCTCACAGACTCTCTACTCTCATGCCA
+
AABBBBAFBFFFGFGFGFGGGGGGGGHHGGGDGFGFFGHDHFGADGDGHHHHHHHHHGGHHHHHFHHHHEFFFHGGHHHHHHHFGHHHHHHHHHHBHHHHGEHHHHHHGHHHHGGGEE@FGGHHHHHHGGGGGDGGGGGGGGGFBFFFFFFBEFDFFFFFFFFFFFFBFFFFFFFFFFF/FFF9FBFBFFFEFBBFBFFFFFFBBBFFFA9BFADBFABBF9:BFF/9B/9BB9;BBFFFF/B9BB;9FFF
@M05620:45:000000000-G6HP7:1:1101:28326:11329 1:N:0:176
AAACCAAGCAGACACTCACCGCTCCCTCGCCACAGGCCAATAGTTTGTCCTCACTGAGTTGGCAACAAGTGGCTGCTGTGGCTGCCATTTTTCTGGTGATGGCCATCAGCTCCGACGAGGTCAGCTGGGGGGCTTTCTTTGTGTAAGCAACGAGAAACCTGAAAGAAGCATTTTTTAACTAAGTCCTGCTGAGTCATTCATGAGTTTTTAGCCGCCTTGCTTCTTCTCACAGACTCTCTACTCTCATGCCA
+
BBBBBBBFBFFFGGGGGGGGGGGGGGHHGGGGGHHHGGHGHHHHHHHHHHHHHHHHHHHHHGHHHHHHHGHHFHGGHHHHHHHGGHHHHHHHHHHHHHFHHHHHHHHHHHHHHGGGGGGGGHHHHHHHGGGGGGGGGGGGGGGGGGFFFFFFFFFFFFFFFFFFFFFFFFFFFFFFFFFFFFFFFFFFFFFFFFFFFFFFFFFFFFFFFFFFFFFFFFFFFFFFFFFFFFFFFFFFFFFFFFFFFFFFFF/
@M05620:45:000000000-G6HP7:1:1101:2595:11344 1:N:0:176
CATCCTGACCCTGAAGTACCCCGGCTTGATTTCTGACATTAGATCGGAAGAGCACACGTCTGAACTCCAGTCACAGAAGACCATCTCTTATGCCGTCTTCTGCTTGAAAAACAAAAAAGGGCAGGTGGGGGGGTCTCTTTGGGTTATCAACGAGAAACGAGAAAGGAGCATTTTGGCACGAATCTGGTGTGTGTCATTCATGACTTGTTATCCGCTTAGCTTTTTATCACAGAGTCTCTACTCTGATGCTA
+
AAAAAFFFFFFFBGG1FFGGGG0AEEF?GHHHHFHGHDGHG1EGH/A/AEF0BGHHHGHHHGHHHHHH1GFGDFFBGF1FFG>BFFG2FGH1BE/?EGFEG1FFGFFF1GH/FFGC///?///?/BB//</--;-99B////---9//9//9-;--//;----//----9//9//-;//--9--9///----;99/99/////////;9////;--9-9//;//;-9/;99;//;///9/;/////9B//;
@M05620:45:000000000-G6HP7:1:1101:4070:11346 1:N:0:176
ATCTCTATCTCCTAAAAACCTGTTTAGATTTGGAGATAGACCTTCAGGTTTTTCATCATTTTCTGCATGAATTATACATTGACCACGTTCCAGCGTGGTCAGTTTGCAGCATTCTGTTATTTTGTTTGACAGAGTGTCTTGTTGAGAACATATGTAGGACATGATTTTTTCCTGCAACAGGGAAAATAAAGTATAAGTTTTAAAGATTTATTCTTTAATAAAGGATCTCAAAGCCAGCTTTAGAAAAAGGA
+
AABBBFFFFFFFGGGGGGGGGGHGHHHHHHHHHGHHHHHFHHHHHHHHHHHGGHHHHHHHHHIHHHHHHGHHHHHHHHHHHHGFHHGHHHHHHHGGFGHHFFHHEGHHHHHHHHHHHHHHHHHHHHHHGHHHEHHHHHHHHHHHFHHHHHHHHHHHGHHHHHHHHHHHHGHHHHGHHHHHHGGHHHGHHHFGHHHHHHHFHGGHHHHHHGHHHHHHHFGGHFHHHGHHHGHHHHHHHGHHHHGHBGH.EGG
@M05620:45:000000000-G6HP7:1:1101:22845:11351 1:N:0:176
CATCCTGACCCTGAAGTACCCCGGCTTGATTTCTGACATTAGATCGGAAGAGCACACGTCTGAACTCCAGTCACAGAAGACCATCTCGTATGCCGTCTTCTGCTTGAAAAAAAAAAAAAAAATAATTATAAACTCTCTTTCATCTTTCTACCATACACCATCACCCTAACTATTTCAACCCTACAAATCTTCCTCATCAACTCAATTGTCGTCCGATCACCTCTCATTCCATCCCCCCTCCGCTCCTCCCC
+
DDDDDFFFFFFFGGGGGGGGGGGGGGGGHHHHHHHHHHHHHHHHHHGGGGHHHHHHHGHHHGHHHHHHHHHHHHHHHHHHHHHHGHHHGGGHHHGGGHGFHHHHHHHHHHHGGGGC<///<-0>11111111111000000000000=0000000/00/:0000/.://:000000000.;.:.0000000:0;00;00:/000000000....9..-9//0.:/0000000;....;9..:..-;0//.;
@M05620:45:000000000-G6HP7:1:1101:4068:11365 1:N:0:176
ATCTCTATCTCCTAAAAACCTGTTTAGATTTGGAGATAGACCTTCAGGTTTTTCATCATTTTCTGCATGAATTATACATTGACCACGTTCCAGCGTGGTCAGTTTGCAGCATTCTGTTATTTTGTTTGACAGAGTGTCTTGTTGAGAACATATGTAGGACATGATTTTTTCCTGCAACAGGGAAAATAAAGTATAAGTTTTAAAGATTTATTCTTTAATAAAGGATCTCAAAGCCAGCTTTAGAAAAAGGA
+
BCCCCFFFFFFFGGGGGGGGGGHHHHHHHHHHHHHHHHHHHHHHHHHHHHHGGHHHHHHHHHHIHHHHHHHHHHHHHHHHHHHHHHGHHHHHHHGGGGHHHHHHHHHHHHHHHHHHHHHHHHHHHHHHHHHHHHHHHHHHHHHHHHHHHHHHHHHHHHHHHHHHHHHHHGHHHHHHHHHHHGGHHHHHHHHHHHHHHHHHHHHHHHHHHHHHHHHHHHHHHHHHHHHHHHHHHHHHHGHHHHHEHHHHGGH
@M05620:45:000000000-G6HP7:1:1101:11518:11408 1:N:0:176
TACCTGTACTGGGGAAGAGTGTAGCAATCGCCATTCCTACCCTAAAGATCGGAAGAGCACACGTCTGAACTCCAGTCACAGAAGACCATCTCGTATGCCGTCTTCTGCTTGAAAAAAAAAAAAAAAAAAAAGATAAATATGTGTTAACGTCTAATTATCTTACACACAATGATTTTTTCACATCTATACTAATGTACTACGTATATAAACACATTTTCCATTAGTCACCTTATTACCCTACCAACTTAGCC
+
DCDDDFFFFFFFGGGGGGGGGGHHHHHHHGGGGGHHHHHHHHHHHHHHGHHGGGGHHHGHHHGHHHGHHHHHHHHHHHHHHHHHHHHHHHHHHGGHHHHGGGHGHHHHHHHHHHHHGGGGD@///<>>---..000000;000;/000././.0000:0:0:0000...00000000-/:000:00:0000000000000..000;:0000..00000:00000;000000:00000/0/..00;:00000
@M05620:45:000000000-G6HP7:1:1101:11492:11494 1:N:0:176
AAACCAAGCAGACACTCACCGCTCCCTCGCCACAGGCCAATAGTTTGTCCTCACTGAGTTGGCAACAAGTGGCTGCTGTGGCTGCCATTTTTCTGGTGATGGCCATCAGCTCCGAGGTCAGCTGGGGGGCTTTCTTTGTGTAAGCAACGAGAAACCTGAAAGAAGCATTTTTTAACTAAGTCCTGCTGAGTCATTCATGAGTTTTTAGCCGCCTTGCTTCTTCTCACAGACTCTCTACTCTCATGCCAGAA
+
CCDDDCDFCFFFGGGGGGGGGGGGGGHHGGGGGHHHGGHHHHHHHHHHHHHHHHHHHHGHHHHHHHHHHFHHGGGGHHHHHHHGGHHHHHHHHHHHHHHHHHHHHHHHHHHHHGGGGGHHHHHH??BBBFGGGGGGGGFGGGGGGGGGGAFFFFFFFFFFFFFFFFFFFFFFFFFFFFFFFFFFFFFFFFFFFFFFFFFFFFFFFFFFFFFFFFFFFFFFFFFFFFFFFBFFFFFFFFFFFFFFBFFFFFF
@M05620:45:000000000-G6HP7:1:1101:14983:11504 1:N:0:176
ATCTCTATCTCCTAAAACCTGTTTAGATTTGGAGATAGACCTTCAGGTTTTTCATCATTTTCTGCATGAATTATACATTGCCCACGTTCCCGCGTGGTCAGTTTGCAGCATTCTGTTATTTTGTTTGACAGAGTGTCTTGTTGAGAACATATGTAGGACATGATTTTTTCCTGCAACAGGGAAAATAAAGTATAAGTTTTAAAGATTTATTCTTTAATAAAGGATCTCAAAGCCAGCTTTAGAAAAAGGAA
+
CCCCCFFFFFFFGGGGGGGGGGHHHHHHHHHHHHHHHHHHHHHHHHHHHHGGHHHHHHHHHIIIHHHHHHHHHHHHHHHH5FHHGGHHHH3EGGGGGHHHHHHHHHHHGHHHHHDHHHHHHH4GHHHHHHHHGHHHHHHHHHHGHHGHHHHHHHHHHHHHHHHHHHHHGHHHHGGHHHHHGGHHHHHHHHGHHGHHHHHHHHHHHHHHHHHHHHHGFGGGDGGHHHGHHHHHGHF:EHHHHHEHGGGGGEG
@M05620:45:000000000-G6HP7:1:1101:14986:11522 1:N:0:176
ATCTCTATCTCCTAAAACCTGTTTAGATTTGGAGATAGACCTTCAGGTTTTTCATCATTTTCTGCATGAATTATACATTGCCCACGTTCCAGCGTGGTCAGTTTGCAGCATTCTGTTATTTTGTTTGACAGAGTGTCTTGTTGAGAACATATGTAGGACATGATTTTTTCCTGCAACAGGGAAAATAAAGTATAAGTTTTAAAGATTTATTCTTTAATAAAGGATCTCAAAGCCAGCTTTAGAAAAAGGAA
+
CDDDDFFFFFFFGGGGGGGGGGHHHHHHHHHHHHHHHHHHHHHHHHHHHHGGHHHHHIHIIHHHHIHHHHHHHHHHHHHH5FHHGGHHHH5DGGGGGHHGHHHHHHHHGHHH@HEHHHHHHHBHHHHHHFHHHHHHHHHHHHHHGGHHHHHHHHHHHHHGHHHHHHHHGHHHHHFHHHHHGGHHHHHHHHHHHHHHFHHHHHHHHHHHHHHHHHHHFDHGFGGHHHHHHHGHGHGFGHHHHHFHHHGE?GF
@M05620:45:000000000-G6HP7:1:1101:27842:11525 1:N:0:176
AGATCGGAAGAGCACACGTCTGAACTCCAGTCACAGAAGACCATCTCGTATGCCGTCTTCTGCTTGAAAAAAAAAAAAAAAATACCAAAACCCATATTCACTCTACTCATCACTATAACAACATAAAACGGTCTAACAGCTGCTCTCCCCGGCAAGTTCTCACCAACAAAGCCATCCTCTTACCCCACATAACACGTGTCGCCCTCAGCCAGACTACCACCCTTCACACCCCAGTGTCGGCCTGCCCCTTC
+
BBBBBB@BBBFFGGGGGEGGGGGHHGGHFGHHFHGHHHHHHHHHHHHHGGHHHHGEGHGHHHHHHHFHBGHGFEGE//>///03222B?/0///222222222222222?2111?11?111//0??111-<.>.111<0.0//0000//<--:--.00000;0.0..;..//./09.0000009/....000///.../.....-..///9.../9/./9..././///..-..;///.--..9.......
@M05620:45:000000000-G6HP7:1:1101:3872:11552 1:N:0:176
CATCCTGACCCTGAAGTACCCGGCTTGATTTCTGACATTAGATCGGAAGAGCACACGTCTGAACTCCAGTCACAGAAGACCATCTCGTATGCCGTCTTCTGCTTGAAAAAAAAAAAAAATTATATACAATAAGTTATTATAGATATCCCAAGAGTAAAAACAAACGTAAAAAAAACAAAAGCTGTGAAGATGACAATAAAACAAGCATTAATTCGTCCTTCACTTTCTGATCTAGATGATTGCTTCTATTT
+
DCDDDFFFFFFFGGGGGGGGGGEGGGGHHHHHHHHHHHHHHHHHHGGGGHHHHHHHGHHHGHHHHHHHHHHHHHHHHHHHHHHHHHHGGHHHHGGGHGHHHHHHHHHHGHGGGGD>>>/01111111??1111<<1111=1<=1=111110...==0000<.........00-:-...;./.00090000990000000000.;/./00::;00./..90:0000099009000:0000000000:000:0
@M05620:45:000000000-G6HP7:1:1101:4151:11554 1:N:0:176
ATCTCTATCTCCTAAAAACCTGTTTAGATTTGGAGATAGACCTTCAGGTTTTTCATCATTTTCTGCATGAATTATACATTGACCACGTTCCAGCGTGGTCAGTTTGCAGCATTCTGTTATTTTGTTTGACAGAGTGTCTTGTTGAGAACATATGTAGGACATGATTTTTTCCTGCAACAGGGAAAATAAAGTATAAGTTTTAAAGATTTATTCTTTAATAAAGGATCTCAAAGCCAGCTTTAGAAAAAGGA
+
BCCCDFFFFFFFGGGGGGGGGGHHHHHHHHHHHFHHHHHHHHHHHHHHHHHGGHHHHHHHHHIHIHHHHHHHHHHHHHHHHHHHHHGHHHHHHHGGGGHHHHHHHHHHHHHHHHHHHHHHHHHHHHHHHHHHHHHHHHHHHHHHHHHHHHHHHHHHHHHHHHHHHHHHHGHHHHHHHHHHHGGHHHHHHHHHHHHHHGHHHHHHHHHHHHHHHHHHHHHHHHHHHHHHHHHHHHHHHGHHHHHHHHHHGGG
@M05620:45:000000000-G6HP7:1:1101:22181:11563 1:N:0:176
TACCTGTACTGGGGAAGCATTTGAATATCCCCCCATGGTGATGGGGACGGAGAACTGCTCCATAAACACAGGCAACGTGCCTAACTTTCCCGGGAAGATGAAGTCAAAGAGCGACCACAGCTCTCGGAGGTTATTTTGCATCGGTGAGCCAGACAGAATGATCCGATGAGGGGTGCGAAACTATTTGAGGAAAGGAAGCACCTTTTTATTAAATTTACCTTTTAGCAATCGCCATTCCTACCCTAAAGATC
+
CCCCCFFFFFFFGGGGGGGGGGHHHHHHHHHGGGGHHHFHHHHHHGGGGGGGGHHHHHHHHHHHHHHHHHHHGHHHGHHHHHHHHHHHHHHGGGGGGHHHHHHHHHHHHHHHGGGGGHHHHHHHHFFEGGGHHHHHHHHHHHGGGGGHHHHHHGHHGHHHHHHHHGGGHHHGGEGGGGGGGGGGGGHGGGBFGFGGGEGGGFFFFFFFFFFFFFFFFFFFFFFFFFFFFFFFFFFFFFFFFFFFFFFFFFF
@M05620:45:000000000-G6HP7:1:1101:4132:11572 1:N:0:176
ATCTCTATCTCCTAAAAACCTGTTTAGATTTGGAGATAGACCTTCAGGTTTTTCATCATTTTCTGCATGAATTATACATTGACCACGTTCCAGCGTGGTCAGTTTGCAGCATTCTGTTATTTTGTTTGACAGAGTGTCTTGTTGAGAACATATGTAGGACATGATTTTTTCCTGCATCAGGGAAAATAAAGTATAAGTTTTAAAGATTTATTCTTTAATAAAGGATCTCAAAGCCAGCTTTAGAAAAAGGA
+
AAAABFFFFB@@GGGBGGGGGGHGF55BGFDFBGHFFEGHHHFHHHHEHHHGEHFHHFGHHHHFBHHFHFBBFDD5DFGFHBFFFGFHHGFAGFE?EEGFGFFGFFHHHHFHHHGHFGFGHHFHFGHHBD?GFFHFGFHHHHHGHB?4BGHBFHFGHH?FGGHHGHFGGCFFHGBGFDGDHFEAGB?FDFFFFHDGFHHFHGG1FDFGHHHHHGHHD0G0D00DGGHHHHHFHGAGFEHFGCC0GHGCAAG
@M05620:45:000000000-G6HP7:1:1101:10868:11597 1:N:0:176
CATCCTGACCCTGAAGTACCCCGGCTTGATTTCTGACATTAGATCGGAAGAGCACACGTCTGAACTCCAGTCACAGAAGACCATCTCGTATGCCGTCTTCTGCTTGAAAAAAAAAAAAAAAAATAATAACCGCATTTCTTTTCTATCTGCTCTTTCTTACAGTCTTCTTTTCTGTCCACATTCTCATCCCTACAGCTTATTAACTATCTACTCTTTCCTCCCACCGCTACCCTCACCCTTTCTCCCCGGTC
+
BABCCFFFFFFFGGGGGGGGGGGGGGGGHFHHHHHHHHHHHHGHHHGGGGGHHHHGHGHHHGHGHHHHHHGHFHF@BBFFGHGHFGHBBEGHGHEEFHGHHHFGHHHGEHFEGED@<////--01111000<--..=00000000000000000;00000000:00000000=000000900;900000900.0900900000000:00:00900:;009/./.9.----/.0..;.../90000/.9--;
@M05620:45:000000000-G6HP7:1:1101:28443:11600 1:N:0:176
CATCCTGACCCTGAAGTACCCGGCTTGATTTCTGACATTAGATCGGAAGAGCACACGTCTGAACTCCAGTCACAGAAGACCATCTCGTATGCCGTCTTCTGCTTGAAAAAAAAAAAAAAAATATATATCCAAATTTTCTTTTAACTACAATAATAATAAACTTAATTTTTCGTTCCACATCCACCTTCACTTATCATTCATTCCTAAGAATCCTTTCATAAAATATCTCCATTACATACGTTATATAATTA
+
CCCCCFFFFFFFGGGGGGGGGGGGGGGHHHHHHHHHHHHHHHGHHGGGGHHHHHHHGHHHGHHHHHHHHHHHHHHHHHFHHHHFFHHGGHHHHGGGHGHHHHHHHHHHGHGGEFG/>/</-0<11111111<D1111=100000000<00=00<0=00000000000000/-:/;/00000/0:..0;0:00000;000000;;000/00:0009C0000000000:;009000:0BFE.0//.000900;
@M05620:45:000000000-G6HP7:1:1101:2248:11627 1:N:0:176
TACCTGTACTGGGGAAGCATTTGAATATCCCCCCATGGTGATGGGGACGGAGAACTGCTCCATAAACACAGGCAACGTGCCTAACTTTCCCGGGAAGATGAAGCCAAAGAGCGACCACAGCTCTTCGGAGGTTATTTTGCATCGGTGAGCCAGACAGAATGATCCGATGAGGGGTGCGAAACTATTTGAGGAAAGGAAGCACCTTTTTATTAAATTTACCTTTTAGCAATCGCCATTCCTACCCTAAAGAT
+
BBBBBFFFFFFFGGGGCEGGGFFHHHHHHHFGGGGHHHGHGGHHHFGGGGGGGHHHHHHHHHHHHHHHHHHHGHHHGHHHHHGHHGHHHHHGGGEEGHHHHHH3FGHHHHHHGGGGGHGHHHHHHGHGGGGCGHHHHHHHFHHGGEGGGFGFHHGHHHGHHHHHHHGGGHHHGGGDGGGFFGGGGGGGGGGBFGGGEFFGFFFFFFFFEFFFFFFFFFFFFFFFFFFFFFFFFFFFFFFFFFAFFFFFFFF
@M05620:45:000000000-G6HP7:1:1101:22351:11668 1:N:0:176
AAACCAAGCAGACACTCACCGCTCCCTCGCCACAGGCCAATAGTTTGTCCTCACTGAGTTGGCAACAAGTGGCTGCTGTGGCTGCCATTTTTCTGGTGATGGCCATCAGCTCCGAGGTCAGCTGGGGGGCTTTCTTTGTGTAAGCAACGAGAAACCTGAAAGAAGCATTTTTTAACTAAGTCCTGCTGAGTCATTCATGAGTTTTTAGCCGCCTTGCTTCTTCTCACAGACTCTCTACTCTCATGCCAGAA
+
CCCCCCCFCFFFGGGGGGGGGGGGGGHHGGGGGHHHGGHHHHHHHHHHHHHHHHHHHHHHHFHHHHHHHHHHGHGGHGHHHHHGGHHHHHHHHHHHHHHHHHHHHHHHHHHHHGGGGGHHHHHHGGGGGGGGGGGGGGGGGGGGGGGGG.DDFFFFFFFFFFFFFFFFFFFFFFFFF;;FFFFFFFFFFFFFFFFFFFFFFFFFFFFFFFBFFFFFFFFFFFFFFFFFFFFFFFFFFFFFFFFFFFFF0AF
@M05620:45:000000000-G6HP7:1:1101:14937:11678 1:N:0:176
AGATTACTGCAACAGTTCCCCCTGGACCTGGAAAAGTTTCTTGCCTGGCTTCCAGAAGCTGAAACAACTGCCAATGTCCTCCAGGATGCTACCCGTAAGGAAAGGCTCCTAGAAGACTCCAAGGGAGTAAAAGAGCTGATGCAACAATGGCAAGTAAGTCAGGCATTTCCGCTTTAGCACTCATGTGGATCCAATTGAACAATTCTCAGCATTTGTACTTGTAACTGACAAGCCAGGGACAAAACAAAGAT
+
AAABBFFF5FBFGGBGGGGGGGGF4BGHHHHHGHHHHHHHHHHHHHHHHHH2GH5GFHHHHHHHHHHHHHHHFFHHHHHH5FHHGHGEGH5FGHGE/BCGHH3BFFGHGHHGDGFGHHHH3?3?A/EEH4GHHGHHHHFHH1GHHHHHHEHHHGHHHHHHHHEHHHHHHHGGGGGHHHHHHHHHHHHHHHHHHCGHHHHGGHHHHHHHFHHHHHHHHGHGGHFGHHHHHHHHHGG.EDEGEGGGGEEGBBC
@M05620:45:000000000-G6HP7:1:1101:12901:11679 1:N:0:176
AGATTACTGCAACAGTTCCCCCTGGACCTGGAAAGGTTTCTTGCCTGGCTTACAGAAGCTGAAACAACTGCCAATGTCCTACAGGATGCTACCCGTAAGGAAAGGCTCCTAGAAGACTCCAAGGGAGTAAAAGAGCTGATGAAACAATGGCAAGTAAGTCAGGCATTTCCGCTTTAGCACTCTTGTGGATCCAATTGAACAATTCTCAGCATTTGTACTTGTAACTGACAAGCCAGGGACAAAACAAAGAT
+
AAABCFFFB@4BBGBBBBGGGGGGHHHHHHHHHH2FFEHHHHHHHHHHHHHHHHHHHHHHHHHHHHHHHGHHHHHEDFGHHGHHHHHHHHHHFHGGGGHHHHHHHHHHGHHHHHHHHHHHHFHGAAFEHFHHHGHHHHFHHHHHHHHHHHHHHGHHGHHHHHHHGHHHHHGGGGGHHHHHHHHHHGHGHHHHGHHHHHFFHHHHHHHFHHGHHHHHHFHHHHHHHHHFHHHHEFFGGGGGGGFGGGGGGGF
@M05620:45:000000000-G6HP7:1:1101:18749:11690 1:N:0:176
AAACCAAGCAGACACTCACCGCTCCCTCGCCACAGGCCAATAGTTTGTCCTCACTGAGTTGGCAACAAGTGGCTGCTGTGGCTGCCATTTTTCTGGTGATGGCCATCAGCTCCGACGAGGTCAGCTGGGGGGCTTTCTTTGTGTAAGCAACGAGAAACCTGAAAGAAGCATTTTTTAACTAAGTCCTGCTGAGTCATTCATGAGTTTTTAGCCGCCTTGCTTCTTCTCACAGACTCTCTACTCTCATGCCA
+
DDDDDCCFCFFFGGGGGGGGGGGGGGHHGGGGGHHHGGHHHHHHHHHHHHHHHHHHHHHHHHHHHHHHHHHHGHGGHHHHHHHGGHHHHHHHHHHHHHHHHHHHHHHHHHHHHGGGGGGGGHHHHHHHGGGGGGGGGGGGGGGGGGFFFFFFFFFFFFFFFFFFFFFFFFFFFFHFFFFHHFFFFFFFFFFFFFFFFFFFFFFFFFFFFFFFFFFFFFFFHHHFFFHFFFFFFFFFFFFHHFFHFFFFFFF
@M05620:45:000000000-G6HP7:1:1101:9813:11693 1:N:0:176
ATCTCTATCTCCTAAAAACCTGTTTAGATTTGGAGATAGACCTTCAGGTTTTTCATCATTTTCTGCATGAATTATACATTGACCACGTTCCAGCGTGGTCAGTTTGCAGCATTCTGTTATTTTGTTTGACAGAGTGTCTTGTTGAGAACATATGTAGGACATGATTTTTTCCTGCAACAGGGAAAATAAAGTATAAGTTTTAAAGATTTATTCTTTAATAAAGGATCTCAAAGCCAGCTTTAGAAAAAGGA
+
CCCCCFFFFFFFGGGGGGGGGGHHHHHHHHHHHHHHHHHHHHHHHHHHHHHGGHHHHIHHHHHHIHHHHHHHHHHHHHHHHHHHHHGHHHHHHHGGGGHHHHHHHHHGHHHHHHHHHHHHHHHHHHHHHHHHHHHHHHHHHHHHHHHHGHHHHHHHHHHHHHHHHHHHHGHHHHHHHHGHHGEGHHGHGHHHHHHHHHHHHHGHHHHHHHHHHHHHHHHHHHHHHHHHHGHHHHGHHGHHHHHGHHHHGGG
@M05620:45:000000000-G6HP7:1:1101:15748:11696 1:N:0:176
AGATTACTGCAACAGTTCCCCCTGGACCTGGAAAAGTTTCTTGCCTGGCTTACAGAAGCTGAAACAACTGCCAATGTCCTACAGGATGCTACCCGTAAGGAAAGGCTCCTAGAAGACTCCAAGGGAGTAAAAGAGCTGATGCAACAATGGCAAGTAAGTCAGGCATTTCCGCTTTAGCACTCTTGTGGATCCAATTGAACAATTCTCAGCATTTGTACTTGTAACTGACAAGCCAGGGACAAAACAAAGAT
+
A>ABBFFF5D4DGGGGGGGGGGGGGHHHHHHHHHHHGHHHHHHHHHHHHHHHHGHHHHHHHHHHHHHHHHHHFHHHHHHHFHHHFHHFGHFHHHGG/EGHHH3BFGHHGHHHHHFHHHHG3F?FEEEEHBGHHGHHHH?GH3BGHHHHHEHHHGHHHHHHHHFGHHHHHHGGGGGHHHGHHHHHHHHGHHHHGHHHHHHGFHHHHHHHHHGHHCGHHFHHHHHHHHHHHHHHHGGFGGGGGGFFGGGGGGG
@M05620:45:000000000-G6HP7:1:1101:14947:11697 1:N:0:176
AGATTACTGCAACAGTTCCCCCTGGACCTGGAAAAGTTTCTTGCCTGGCTTCCAGAAGCTGAAACAACTGCCAATGTCCTCCAGGATGCTCCCCGTCAGGAACGGCTCCTAGAAGACTCCCAGGGAGTAAAAGAGCTGATGCAACAATGGCAAGTAAGTCAGGCATTTCCGCTTTAGCACTCATGTGGATCCAATTGAACAATTCTCAGCATTTGTACTTGTAACTGACAAGCCAGGGACAAAACAAAGAT
+
AAAAAFFF@F1FGGGGGGGGGGGG0FHHHGFHHHHHGHHHHHHHHHHHHHH0GHAGHHHHHHHHHHHHHHHHFGHHHHHH1GHHEGHCGH1FFGGE/EEHHH0>?EGGGHHHHG1EHHHG/01??<EEHFGHHFFHHHBGG1FGHFHHHFHHHGHHHHHHHHHHEHHHHHGGGGGHHHHHHHHHHHHHHHHHHFHHHGHHHHHHHHHHHHHHH0CHHHHHHHFFGHEFGGGGGGGGGGGGGG/FFGGGGEF
@M05620:45:000000000-G6HP7:1:1101:9826:11705 1:N:0:176
ATCTCTATCTCCTAAAAACCTGTTTAGATTTGGAGATAGACCTTCAGGTTTTTCATCATTTTCTGCATGAATTATACATTGACCACGTTCCAGCGTGGTCAGTTTGCAGCATTCTGTTATTTTGTTTGACAGAGTGTCTTGTTGAGAACATATGTAGGACATGATTTTTTCCTGCAACAGGGGAAATAAAGTATAAGTTTTAAAGATTTATTCTTTAATAAAGGATCTCAAAGCCAGCTTTAGAAAAAGGA
+
BCCCCFFFFFFFGGGGGGGGGGHHHHHHHHHHHGHHHHHHHHHHHHHHHHHGGHGHHHHHHHHHHHHHHHHHHHHGHHHHHHHHHHGHHHHHHHGGGGHHFHHHHHHGHHGHHHHHHHHHHHHHHHHHGHGHHHGHHHHHHHHHHHHHHGHHHHHHHHHHHHHHHHHHHGHHHHHHGHGHHGGGGHHGHHHHHHHHHGHHGHGGHHHHHHHHHHHHGHHGHHHHHHHHHGHHHHHHHGHHHHHFHGGEGGF
@M05620:45:000000000-G6HP7:1:1101:9809:11712 1:N:0:176
ATCTCTATCTCCTAAAAACCTGTTTAGATTTGGAGATAGACCTTCAGGTTTTTCATCATTTTCTGCATGAATTATACATTGACCACGTTCCAGCGTGGTCAGTTTGCAGCATTCTGTTATTTTGTTTGACAGAGTGTCTTGTTGAGAACATATGTAGGACATGATTTTTTCCTGCAACAGGGAAAATAAAGTATAAGTTTTAAAGATTTATTCTTTAATAAAGGATCTCAAAGCCAGCTTTAGAAAAAGGA
+
CCCCCFFFFFFFGGGGGGGGGGHHHHHHHHHHHHHHHHHHHHHHHHHHHHHGGHHHHHHHHHHHHHHHHHHHHHHHHHHHHHHHHHGHHHHHHHGGGGHHHHHHHHHHHHHHHHHHHHHHHHHHHHHHHHHHHHHHHHHHHHHHHHHHHHHHHHHHHHHHHHHHHHHHHGHHHHHHHHHHHGEHHGGHHHHHHHHHHGHHHHHHHHHHHHHHHHHHHHHHHHHHHHHHHHHHHHHHHGHHHHGHHHHHGGH
@M05620:45:000000000-G6HP7:1:1101:13724:11764 1:N:0:176
AGATTACTGCAACAGTTCCCCCTGGACCTGGAAAAGTTTCTTGCCTGGCTTACAGAAGCTGAAACAACTGCCAATGTCCTACAGGATGCTACCCGTAAGGAAAGGCTCCTAGAAGACTCCAAGGGAGTAAAAGAGCTGATGAAACAATGGCAAGTAAGTCAGGCATTTCCGCTTTAGCACTCTTGTGGATCCAATTGAACAATTCTCAGCATTTGTACTTGTAACTGACAAGCCAGGGACAAAACAAAGAT
+
AAAACFFFDDDBFFBBBFGGGGGGHHHHHHHHHHHHHHHHHHHHHHHHHHHHHHHHHHHHHHHHHHHHHHHHHHHFFGHHHHHHHHHHHHHHHHGGGGGHHHHHHHHHGHHHHHHHHHHHHHHGEEGFHFHHHGHHHHGHHHHHHHHHHHHHHGHHHHHHHHHHHHHHHHGGGGGHHHGHHHHHHGHGHHHHHHHHHHHGGHHHHHHHHHHHHHHHHHHHHHHHHHHEHHHHHGGGEGFGGFGGGGGGGGG
@M05620:45:000000000-G6HP7:1:1101:8388:11767 1:N:0:176
ATCTCTATCTCCTAAAAAGGAAGAAAGGGGAGGGAAGATCGGAAGAGCACACGTCTGAACTCCAGTCACAGAAGACCATCTCGTATGCCGTCTTCTGCTTGAAAAAAAAAAAAAAAAAAAAAATGAGGATAGATGAAGAGAAAAAAGAATAGAAATGGAGTGGAAAAGTGAATTGAAATTATAGAAAACTTTATCACTATGGAGATATAAGTAGTGACACACCTCGTTGTATGAGAAGTAAATTTAAGAAA
+
BBBBBFFFFFFFGGGGGGGGGGHAFHHHGGGGGGGHGHHHHGGGGHHHHHHHGHHHGHHHHHHHHGHHHHHHHHHHHHHFHHGFEGHHHGFGHGHHHHHHHHHGHHGGCGDB///>--<-<--:000/0/0/0000000.////.-...0000000000//..///.9/////////////9/////.///////////////.///////99//:9///9../....;.////////////////////9
@M05620:45:000000000-G6HP7:1:1101:8320:11767 1:N:0:176
AGATTACTGCAACAGTTCCCCCTGGACCTGGAAAAGTTTCTTGCCTGGCTTACAGAAGCTGAAACAACTGCCAATGTCCTACAGGATGCTACCCGTAAGGAAAGGCTCCTAGAAGACTCCAAGGGAGTAAAAGAGCTGATGAAACAATGGCAAGTAAGTCAGGCATTTCCGCTTTAGCACTCTTGTGGATCCAATTGAACAATTCTCAGCATTTGTACTTGTAACTGACAAGCCAGGGACAAAACAAAGAT
+
ABBCCFFFFFFFGGGGGGGGGGGGHHHHHHHHHHHHHHHHHHHHHHHHHHHHHHHHHHHHHHHHHHHHHHHHHHHHHHHHHHHHGFHHHHHHHHGGGGHHHHHHHHHHGHHHHHHHHHHHHHHGGHGGHHHHHGHHHHGHHHGHHHHHHHHHHGHHHHHHHHHHHHHHHHGGGGGHGHHHHHHHHHHGHHHHGGHHHHHGHHHHHHHHHHHHHHHHHFHHHGHHHHHFHHHHGGGGGGGGGGGGGGGGGGF
@M05620:45:000000000-G6HP7:1:1101:24764:11770 1:N:0:176
TACCTGTACTGGGGAAGCATTTGAATATCCCCCCATGGTGATGGGGACGGAGAACTGCTCCATAAACACAGGCAACGTGCCTAACTTTCCCGGGAAGATGAAGTCAAAGAGCGACCACAGCTCTTCGGAGGTTATTTTGCATCGGTGAGCCAGACAGAATGATCCGATGAGGGGTGCGAAACTATTTGAGGAAAGGAAGCACCTTTTTATTAAATTTACCTTTTAGCAATCGCCATTCCTACCCTAAAGAT
+
BBBBBFFFFFFFGGGGGGGGGGHHHHHHHHHGGGGHHHGHHHHGHGEGGGGGGHHHHHHHHHHHHHHHHHHHGHHHGHHHHFHHHHHHHHHGGGGGGHHHHHHHHHHHHHHHGGGGGHHHHHHHHHHGGDGCHHHHHHHHGHHGGEEFHGHHHHGHHHHHHHHHHHGGGHGHGGECGGDGGGGGGGGGGGGFGGGGFFFGGGFFFFFFFFFFFFFFFFFFFFFFFFFFFFFFEFFEFFFFFFFFFFFFFFF
@M05620:45:000000000-G6HP7:1:1101:8341:11773 1:N:0:176
AGATTACTGCAACAGTTCCCCCTGGACCTGGAAAAGTTTCTTGCCTGGCTTACAGAAGCTGAAACAACTGCCAATGTCCTACAGGATGCTACCCGTAAGGAAAGGCTCCTAGAAGACTCCAAGGGAGTAAAAGAGCTGATGAAACAATGGCAAGTAAGTCAGGCATTTCCGCTTTAGCACTCTTGTGGATCCAATTGAACAATTCTCAGCATTTGTACTTGTAACTGACAAGCCAGGGACAAAACAAAGAT
+
BAABAFFF@DFFGGFGGGGGGGGGHHHHHHHGHHHHGHHHHHHHHHHHHHHHHGHFHGHHHEHHHHHHHHHHHHHHHHHHHHHHGFHHHHHHHHFFGGHHGGHGHHHHGHHHHHHGHHHHHFFFGHGGHHHHHGHHHHHHHGHHHHHHGHHGHGHHHGFHGGGHEHGHHHGGGGGHGHHHHHHHHGHGHHHHHHHHHGHGHHHHHHHHGHHHHFFFHGGHHFHHHHHHHFCGHGFGGGEEEGFGFEEGFF9
@M05620:45:000000000-G6HP7:1:1101:25168:11780 1:N:0:176
AGATTACTGCAACAGTTCCCCCTGGACCTGGAAAAGTTTCTTGCCTGGCTTACAGAAGCTGAAACAACTGCCAATGTCCTACAGGATGCCACCCGTAAGGAAAGGCTCCTAGAAGACTCCAAGGGAGTAAAAGAGCTGATGAAACAATGGCAAGTAAGTCAGGCATTTCCGCTTTAGCACTCTTGTGGATCCAATTGAACAATTCTCAGCATTTGTACTTGTAACTGACAAGCCAGGGACAAAACAAAGAT
+
11AAAFFF3D1@GF1BFGGGGGGGAGHHGFHHHHHHHHHHHFHGHHHHHHHHHGHHFHFGFEGFGFHHHFHHFHGFHHGHHHHHGGHHB1BGHGGGGCHGFHFGFFGHCGHHFFGEGHH>GFGGGEG<FDGHHGGGHFFHHGGGHFHHFHHFGGGGHHDGHGFGGHFHHHGGGGGHGHGHHHFFG=<AHH1CFCGFH00CDGHHHHG<DBGHCCGHHGGEHFC:GF0:GHFH9CFFC9.C.9BFGGEFGG0
@M05620:45:000000000-G6HP7:1:1101:8386:11789 1:N:0:176
ATCTCTATCTCCTAAAAAGGAAGAAAGGGGAGGGAAGATCGGAAGAGCACACGTCTGAACTCCAGTCACAGAAGACCATCTCGTATGCCGTCTTCTGCTTGAAAAAAAAAAAAAATAAAATAAAAAAGATATACGACGGTGTACTTTGAGAAGCAGTAGTGTGCGCAGCCTGAATGTTAGCAACACAGCCATGCGAAGTACACTAGTCAATAGATGGCTGCATTAGATTGAGTGATGTTGCGTAGTCAGGA
+
CCCCCFFFFFFFGGGGGGGGGGHHHGHHGGGGGGGHGHHHHFGGGHHGHHGHGHHHGGFHHHHGHHHHHHHHHHHHHHHFHHHGGHHHHGGGHGHHHHHHHFGGHHGGGGG<>/<011111111=1<..11100...-<..::000000..0////0000/9;0.----././0009000900.:......///..--.//////////9////9//....////////////////////-..-.///./
@M05620:45:000000000-G6HP7:1:1101:25158:11798 1:N:0:176
AGATTACTGCAACAGTTCCCCCTGGACCTGGAAAAGTTTCTTGCCTGGCTTACAGAAGCTGAAACAACTGCCAATGTCCTACAGGATGCTACCCGTAAGGAAAGGCTCCTAGAAGACTCCAAGGGAGTAAAAGAGCTGATGAAACAATGGCAAGTAAGTCAGGCATTTCCGCTTTAGCACTCTTGTGGATCCAATTGAACAATTCTCAGCATTTGTACTTGTAACTGACAAGCCAGGGACAAAACAAAGAT
+
AAACCFFFFFFFGGGGGGGGGGGGHHHHHHHHHHGHGHHHHHHHHGHHHHHHHHHHHHHHHHHHHHHHHHHHHHHHHHHHHHHHGHHHHDGHHHGFGGAGHHHHHHHHGHHHHHHHHHHHGHHGGGGFHHHHHGHHHHHHHHFHHHHHHHHGHGGGHHGHHHHHHHHHGHGGGGGHHHHHHHHHHGHGFHHHGHHHGGHHHGGHHHHHHHGHHCGGGGHHHHHHHHHHBGGHHGGGGGGGGFFGGGGGEG;
@M05620:45:000000000-G6HP7:1:1101:25176:11803 1:N:0:176
AGATTACTGCAACAGTTCCCCCTGGACCTGGAAAAGTTTCTTGCCTGGCTTACAGAAGCTGAAACAACTGCCAATGTCCTACAGGATGCTACCCGTAAGGAAAGGCTCCTAGAAGACTCCAAGGGAGTAAAAGAGCTGATGAAACAATGGCAAGTAAGTCAGGCATTTCCGCTTTAGCACTCTTGTGGATCCAATTGAACAATTCTCAGCATTTGTACTTGTAACTGACAAGCCAGGGACAAAACAAAGAT
+
AABBBFFFDFDFGGCGGGGGGGGGHHHHHHHHHHHHGHHHHHHGHHHHHHHHHHGHHHHHHGHHHHHHHHHHGFHHHHHHHGHHHHHHHHHHGHGGGFHHHGBGHHHHGHHHHHHFHHHHHHHGGHGFHHHGHFHHHHHHHBGHHHHHHGGHHGHHGHHHHHFFEHHHHHGGGGGG1GHHHHHGHHHGGHHHHGHHHGGHHGGHGHHHHHHHHFGHGCCGFHHFHHHFHHHHEGGGEGGGEFFFGGGFFFG
@M05620:45:000000000-G6HP7:1:1101:20773:11906 1:N:0:176
AGATTACTGCAACAGTTCCCCCTGGACCTGGAAAAGTTTCTTGCCTGGCTTACAGAAGCTGAAACAACTGCCAATGTCCTACAGGATGCTACCCGTAAGGAAAGGCTCCTAGAAGACTCCAAGGGAGTAAAAGAGCTGATGAAACAATGGCAAGTAAGTCAGGCATTTCCGCTTTAGCACTCTTGTGGATCCAATTGAACAATTCTCAGCATTTGTACTTGTAACTGACAAGCCAGGGACAAAACAAAGAT
+
ABABCFFFFFFFGGGGGGGGGGGGHHHHHHHHFHHHGHHHHHHHHHHHHHHHHHHGHHHHHHHHHHHHHHHHHHHHHHHHHHGHHGHHHHHHHHGFEFHGHHHHHHHHGHHHHHHHHHHHHGHGGGGFHGHHHGHHHHGHHHHFHHHHHHHHHGHHHHHHHHHHGHHHHHGGGGGHHHFHHHHHHGHGHHHHGHHHHGFFFGHHHHHGHHHHHHHHHHHHHHHGHGHHHHGHHGFGGGGGGGGGGGGGGGF
@M05620:45:000000000-G6HP7:1:1101:28807:11909 1:N:0:176
CATCCTGACCCTGAAGTACCCCGGCTTGATTTCTGACATTAGATCGGAAGAGCACACGTCTGAACTCCAGTCACAGAAGACCATCTCGTATGCCGTCTTCTGCTTGAAAAAAAAAAAAAAACAATAACACAAATCATAGAACTGTAACCTAAATTCACATTCATCACGACCCTCTCTACATCTAATGTATCAACTAGCTAAAACAGAACAACAGAATTTCTGTATATCAAAAATGACACATCGATTATAGC
+
DDDDDFFFFFFFGGGGGGGGGGGGGGGGHHHHHGGGHHHHHHGHHHGGGGHHHHHHHGHHHGHHHHHHHHHHFHHHHHHHHHHHHHHHGGHHHHGGGHGHHHHHHHHHGHHGGEGB>/</>/<.1=1111..<1110=00000000000000<00000<:0:000<0..---/.//00000000000000<00/000/000:00.//0//:.9//00:0<0000000<0000..00000/00./.0<0<00
@M05620:45:000000000-G6HP7:1:1101:20794:11913 1:N:0:176
AGATTACTGCAACAGTTCCCCCTGGACCTGGAAAAGTTTCTTGCCTGGCTTACAGAAGCTGAAACAACTGCCAATGTCCTACAGGATGCTACCCGTAAGGAAAGGCTCCTAGAAGACTCCAAGGGAGTAAAAGAGCTGATGAAACAATGGCAAGTAAGTCAGGCATTTCCGCTTTAGCACTCTTGTGGATCCAATTGAACAATTCTCAGCATTTGTACTTGTAACTGACAAGCCAGGGACAAAACAAAGAT
+
BBBBBFFFFFFFGGGGGGGGGGGGGHHHHHHGHHHHGHHHFHGHHHHHHHHHHHHHHHHHHHHHHBHHHHHHHHHHHHHHHHHHHGHHHHHHHHGGFFHHHHHHHHHHGHHHHHHHHHHHHHHGGHGGHHHHHGHHHHHHHBGHHHHHHGHHHGHHHHGHHHFHHHHHHHGGGGGHFHHHHHHHHGHGHHHHHHHHHGHGHHHHHHHHHHHHHGHHHGHHHFFHHHHBHHHHEGGGGGGGGGFGGFFGGGG
@M05620:45:000000000-G6HP7:1:1101:28903:11950 1:N:0:176
AGATTACTGCAACAGTTCCCCCTGGACCTGGAAAAGTTTCTTGCCTGGCTTACAGAAGCTGAAACAACTGCCAATGTCCTACAGGATGCTACCCGTAAGGAAAGGCTCCTAGAAGACTCCAAGGGAGTAAAAGAGCTGATGAAACAATGGCAAGTAAGTCAGGCATTTCCGCTTTAGCACTCTTGTGGATCCAATTGAACAATTCTCAGCATTTGTACTTGTAACTGACAAGCCAGGGACAAAACAAAGAT
+
AABBBFFFDFDFGGGGGGGGGGGGHHHHHHCHHHHHGHHHHHHHHHHHHHHHHHHGHHHHHHHHHHHHHHHHHHHHHHHHHHHHHGHBGH5FHHGG/EHHHGHHHHHHGHHHHHHHHHHHH3EFAFEGFBGHHGHHHHGHG3FFHHHHHHHGHGHHHHHHHGHHGHHHHHGGGGGHHHHHHHHHHHHGHHHHFCHHHDGHHHHHHHHGHHHHHHHHHFHFHHFFHHHHHHHHHGGGGGGGEGGFGGGGGGF
@M05620:45:000000000-G6HP7:1:1101:27193:11956 1:N:0:176
AAACCAAGCAGACACTCACCGCTCCCTCGCCACAGGCCAATAGTTTGTCCTCACTGAGTTGGCAACAAGTGGCTGCTGTGGCTGCCATTTTTCTGGTGATGGCCATCAGCTCCGACGAGGTCAGCTGGGGGGCTTTCTTTGTGTAAGCAACGAGAAACCTGAAAGAAGCATTTTTTAACTAAGTCCTGCTGAGTCATTCATGAGTTTTTAGCCGCCTTGCTTCTTCTCACAGACTCTCTACTCTCATGCCA
+
CCCCCCBFCFFFGGGGGGGGGGGGGGHHGGGGGHHHGGHHHFHGFHHHHGHHHHHHHHGHHHHHHHHHHHHHGHGGHHHHGHHGGHHHHHHHHFHHHHHHHGHHHHHHHHHHHGGGGGFGFHHHHHHHGGGGGGGGGGGGGGGGGGFFFFFFFFFFFFFFFFFFFFFFFFFFFFFFEFFFFFFFFFFFFFFFFFFBFFFFFFFFFFFFFFFFFFFFFDFFFFFFFFFFFFFFFFFFFFFFFFFFFFFFFFF
@M05620:45:000000000-G6HP7:1:1101:27174:11958 1:N:0:176
AAACCAAGCAGACACTCACCGCTCCCTCGCCACAGGCCAATAGTTTGTCCTCACTGAGTTGGCAACAAGTGGCTGCTGTGGCTGCCATTTTTCTGGTGATGGCCATCAGCTCCGACGAGGTCAGCTGGGGGGCTTTCTTTGTGTAAGCAACGAGAAACCTGAAAGAAGCATTTTTTAACTAAGTCCTGCTGAGTCATTCATGAGTTTTTAGCCGCCTTGCTTCTTCTCACAGACTCTCTACTCTCATGCCA
+
BCBCCCB@BFFFGGGGGGGGGGGGGGHHGGGGGHHHGGHFHGHHHHHHHHHHHHHHHHHHHGHHFHHHHFGHGHGGHHHHHHHGGHHHHHHHHHHBGHHHHHHHHHHGHHHHHGGFGGGGGHHHHHHHGGGGGGGGGGGGGGGFFFFFFFFFFFDFFFFFFFFFFFFFFFFFFFFFFFFF/9FBFFFFFFFFFFFFFFFFFFFFFFFFFFFFFFFFFFFFFFFFFFFFFFFFFFFFFFFFFFFFFFFFFFF
@M05620:45:000000000-G6HP7:1:1101:8519:11981 1:N:0:176
AGATTACTGCAACAGTTCCCCCTGGACCTGGAAAAGTTTCTTGCCTGGCTTACAGAAGCTGAAACAACTGCCAATGTCCTACAGGATGCTACCCGTAAGGAAAGGCTCCTAGAAGACTCCAAGGGAGTAAAAGAGCTGATGAAACAATGGCAAGTAAGTCAGGCATTTCCGCTTTAGCACTCTTGTGGATCCAATTGAACAATTCTCAGCATTTGTACTTGTAACTGACAAGCCAGGGACAAAACAAAGAT
+
AAAAAFFFBDBFGGFGGGGGGGGGHHFHHHHGHHHHBFGHHHHHHHHFHHH3FGGHHHGHHGFGHHHHHGHHHHHBFHHHDGHHCBFHFHBGFGGEEGHHGHFHHEGHGHHHHGHFHHHGGHHGGEGFHFHHHEHFHHEHHHHHHHHDFFHHHGHHHFGGHHFGHHHHHHGGGGGHFHHGHHHHHDGDFHHHGFDFGFGHGHHFGHHDGHFHFCGGFFHCFCG0GHHGFHHHAGFFE?EGGEFGGGGFFFF
@M05620:45:000000000-G6HP7:1:1101:20865:12004 1:N:0:176
AAACCAAGCAGACACTCACCGCTCCCTCGCCACAGGCCAATAGTTTGTCCTCACTGAGTTGGCAACAAGTGGCTGCTGTGGCTGCCATTTTTCTGGTGATGGCCATCAGCTCCGACGAGGTCAGCTGGGGGGCTTTCTTTGTGTAAGCAACGAGAAACCTGAAAGAAGCATTTTTTAACTAAGTCCTGCTGAGTCATTCATGAGTTTTTAGCCGCCTTGCTTCTTCTCACAGACTCTCTACTCTCATGCCA
+
CCABCBCFCFFFGGGGGGGGGGGGGGHHGGGGGHHHGGHHHHHHHGHHHHHHHHHHHHGHHHHGHHHHHFGHGFGGHHHHHHHGGHHHHHHHHHHHHHHHHHHHHHHHHHHHHGGGGGGGGHHHHHHHGGGGGGGGGGGGGGGGGGFFFFFFFFFFFFFFFFFFFFFFFFFFFFFFEFFFFFFFFFFFFFFFFFFFFFFFFFFFFFFFFFFFFFFFFFFFFFFFFFFFFFFFFFFFFFFFFFFFFFFFFFF
@M05620:45:000000000-G6HP7:1:1101:3837:12008 1:N:0:176
ATCTCTATCTCCTAAAAACCTGTTTAGATTTGGAGATAGACCTTCAGGTTTTTCATCATTTTCTGCATGAATTATACATTGACCACGTTCCAGCGTGGTCAGTTTGCAGCATTCTGTTATTTTGTTTGACAGAGTGTCTTGTTGAGAACATATGTAGGACATGATTTTTTCCTGCAACAGGGAAAATAAAGTATAAGTTTTAAAGATTTATTCTTTAATAAAGGATCTCAAAGCCAGCTTTAGAAAAAGGA
+
BCCCCFFFFFFFGGGGGGGGGGHHHHHHHHHHHHHHHHHHHHHHHHHHHHHGGHHHHIHHIHHHIHHHHHHHHHHHHHHHHHHHHHGHHHHHHHGGGGHHHHHHHHHHHHHHHHHHHHHHHHHHHHHHGHHHHHHHHHHHHHHHHHHHHHHHHHHHHHHHHHHHHHHHHGHHHHHHHHHHHGGHHHGHGHHHHHHHHHHHHHGHHHHHHHHHHHHHHHHHHHHHHHHHHGHHHHHHHGHHHHHHGHHHGGH
@M05620:45:000000000-G6HP7:1:1101:23679:12023 1:N:0:176
AAACCAAGCAGACACTCACCGCTCCCTCGCCACAGGCCAATAGTTTGTCCTCACTGAGTTGGCAACAAGTGGCTGCTGTGGCTGCCATTTTTCTGGTGATGGCCATCAGCTCCGACGAGGTCAGCTGGGGGGCTTTCTTTGTGTAAGCAACGAGAAACCTGAAAGAAGCATTTTTTAACTAAGTCCTGCTGAGTCATTCATGAGTTTTTAGCCGCCTTGCTTCTTCTCACAGACTCTCTACTCTCATGCCA
+
BABBBBAFBFFFGGGGGGGGGGGGGGHHGGGGGHHGGGHHHHHGHHHHHHHFHHHHHHGHHHHHHHHHHFHHGFGGHHHHHHHGGHGHHHHGHHHHHHHHHHHHHHHHHHHHHGGGFGGGGGHHHHHHGGGGGGGGGGGGGFGFFFFFFFFFFFDDFFFFFFFFFFFFFFFFFFFFFFFFFFFFFFFFFFFBFBFFFFFFFFFFFFFFFFFFFFFFFFFFFFFFFFFFFFFFFFFFFFFFFFFFFFEFFFF
@M05620:45:000000000-G6HP7:1:1101:3844:12025 1:N:0:176
ATCTCTATCTCCTAAAAACCTGTTTAGATTTGGAGATAGACCTTCAGGTTTTTCATCATTTTCTGCATGAATTATACATTGACCACGTTCCAGCGTGGTCAGTTTGCAGCATTCTGTTATTTTGTTTGACAGAGTGTCTTGTTGAGAACATATGTAGGACATGATTTTTTCCTGCAACAGGGAAAATAAAGTATAAGTTTTAAAGATTTATTCTTTAATAAAGGATCTCAAAGCCAGCTTTAGAAAAAGGA
+
CCCCCFFFFFFFGGGGGGGGGGHHHHHHHHHHHHHHHHHHHHHHHHHHHHHGGHHHHHHHHIIHIHHHHHHHHHHHHHHHHHHHHHGHHHHHHHGGGGHHHHHHHHHHHHHHHHHHHHHHHHHHHHHHHHHHHHHHHHHHHHHHHHHHHHHHHHHHHHHHHHHHHHHHHGHHHHHHHHHHHGGHHHHHHHHHHHHHHHHHHHHHHHHHHHHHHHHHHHHHFGHHHHHHHHHHHHHHHGHHHHHGHHHGGGH
@M05620:45:000000000-G6HP7:1:1101:23698:12027 1:N:0:176
AAACCAAGCAGACACTCACCGCTCCCTCGCCACAGGCCAATAGTTTGTCCTCACTGAGTTGGCAACAAGTGGCTGCTGTGGCTGCCATTTTTCTGGTGATGGCCATCAGCTCCGACGAGGTCAGCTGGGGGGCTTTCTTTGTGTAAGCAACGAGAAACCTGAAAGAAGCATTTTTTAACTAAGTCCTGCTGAGTCATTCATGAGTTTTTAGCCGCCTTGCTTCTTCTCACAGACTCTCTACTCTCATGCCA
+
CCDDDCCFCFFFGGGGGGGGGGGGGGHHGG?EGHHHGGHHHHHHHHHHHHHHHHHHHHHHHHHHHHHHHHHHGHGGHHHHHHHGGHHHHHHHHHHHHHGHHHHHHHHHHHHHHGGGGGGGGHHHHHHHGGGGGGGGGGGGGGGGGGFFFFFFFFFFFFFFFFFFFFFFFFFFFFHFFFFHHFFFFFFFFFFFFFFFFFFFFFFFFFFFFFFFFFFFFFFFHHFFFFFFHFFFFFFFFFFHFFFFFFFFHFF
@M05620:45:000000000-G6HP7:1:1101:26783:12032 1:N:0:176
AAACCAAGCAGACACTCACCGCTCCCTCGCCACAGGCCAATAGTTTGTCCTCACTGAGTTGGCAACAAGTGGCTGCTGTGGCTGCCATTTTTCTGGTGATGGCCATCAGCTCCGACGAGGTCAGCTGGGGGGCTTTCTTTGTGTAAGCAACGAGAAACCTGAAAGAAGCATTTTTTAACTAAGTCCTGCTGAGTCATTCATGAGTTTTTAGCCGCCTTGCTTCTTCTCACAGACTCTCTACTCTCATGCCA
+
CCCCCCCFCFFFGGGGGGGGGGGGGGHHGGGGGHHHGGHHHHHHHHHHHHHHHHHHHHGHHHHHHHHHHGHHGHGGHHHHHHHGGHHHHHHHHGHHHHHHHHHHHHHHHHGHHGGGGGGGFGHHHHHHGGGGGGGGGGGGGGGGGGFFFFFFFFFFFFFFFFFFFFFFFFFFFFFFFFFFFFFFFFFFFFFFFFFFFFFFFFFFFFFFFFFFFFFFFDFFFFFFFFFFFFFFFFFFFFFFFFFFFFFFFFB
@M05620:45:000000000-G6HP7:1:1101:23682:12045 1:N:0:176
AAACCAAGCAGACACTCACCGCTCCCTCGCCACAGGCCAATAGTTTGTCCTCACTGAGTTGGCAACAAGTGGCTGCTGTGGCTGCCATTTTTCTGGTGATGGCCATCAGCTCCGACGAGGTCAGCTGGGGGGCTTTCTTTGTGTAAGCAACGAGAAACCTGAAAGAAGCATTTTTTAACTAAGTCCTGCTGAGTCATTCATGAGTTTTTAGCCGCCTTGCTTCTTCTCACAGACTCTCTACTCTCATGCCA
+
AABBBBBFBFFFGFGGGGGGAGGGGGHHGGGGGGHHGGGHHHHHHHHHHHHGHHHHHHGGHHHGHHGHHFGHGHGGHHHHHHGGGHHHHHHHHHHHHGGHHHHHHHHHHHHHHGGGGGFGFHHHHHHHGGGGGGGGGGGGGFGGGGFFFFFFFFFFFFFFFFFFFFFFFFFFFFFFFFFFFFFFFFFFFFFFFFFFFFEFFFFFFFFFFFFFFDFFFFFFFFFFFFFFFFFFFFEFFFFFFFFFFFFFFFF
@M05620:45:000000000-G6HP7:1:1101:5661:12045 1:N:0:176
ATCTCTATCTCCTAAAAACCTGTTTAGATTTGGAGATAGACCTCCAGGTTTTTCATCATTTTCTGCATGAATTATACATTGACCACGTTCCAGCGTGGTCAGTTTGCAGCATTCTGTTATTTTGTTTGACAGAGTGTCTTGTTGAGAACATATGTAGGACATGATTTTTTCCTGCAACAGGGAAAATAAAGTATAAGTTTTAAAGATTTATTCTTTAATAAAGGATCTCAAAGCCAGCTTTAGAAAAAGGA
+
CCCCDFFFFFFFGGGGGGGGGGHHHHHHHHHHGHHHHHHHHHHHHHHHHHHGGHHHHHHHGHHHHHHHHHHHHHHHHGHHHFHHHHGHHHHHHHGFGGHHHHHHHHHGHHHHHHHHGHHHHHHHHHHHGHHHHHHHHHHHHHHHHHHHHHHHHHHHHHHHHHHHHHHHHGHHHHHHHHHHHGGHHHHHHGHHHHHHHFGHHHGHHHHHHHHHHHHHHHHHHGHHHHHHHGGHHHHHHGHHHHHHHFHHGGF
@M05620:45:000000000-G6HP7:1:1101:23705:12045 1:N:0:176
AAACCAAGCAGACACTCACCGCTCCCTCGCCACAGGCCAATAGTTTGTCCTCACTGAGTTGGCAACAAGTGGCTGCTGTGGCTGCCATTTTTCTGGTGATGGCCATCAGCTCCGACGAGGTCAGCTGGGGGGCTTTCTTTGTGTAAGCAACGAGAAACCTGAAAGAAGCATTTTTTAACTAAGTCCTGCTGAGTCATTCATGAGTTTTTAGCCGCCTTGCTTCTTCTCACAGACTCTCTACTCTCATGCCA
+
BBBBBBBFAFBFGGGGGGGGAFGGGGHHGGGFFHHHGGEFG3FHHHHHHHHHGHHHGHHHHGHHGHGHHHHHGHGGHGHHHHHGGHHHHHHHHHHHHHFHHHHHFHHHHHHHHGEGEEFGGHFHHHHHGGGGGGGGGGGGGGGGGGFFFFFFFFFFFFFFFF/BFFFFFFFFFFFFFFFFF/BFFFFFFFFFFFFFFFFFFFFFFFFFFFFFFFFFFFFFFFFFFFFFFFEFBFFFFFF/BFFFFFFFFF/
@M05620:45:000000000-G6HP7:1:1101:5650:12066 1:N:0:176
ATCTCTATCTCCTAAAAACCTGTTTAGATTTGGAGATAGACCTCCAGGTTTTTCATCATTTTCTGCATGAATTATACATTGACCACGTTCCAGCGTGGTCAGTTTGCAGCATTCTGTTATTTTGTTTGACAGAGTGTCTTGTTGAGAACATATGTAGGACATGATTTTTTCCTGCAACAGGGAAAATAAAGTATAAGTTTTAAAGATTTATTCTTTAATAAAGGATCTCAAAGCCAGCTTTAGAAAAAGGA
+
CCCCCFFFFFFFGGGGGGGGGGGHHHHHHHHHHHHHHHHHHHHHHHHHHHHGGHHHHHHHHIHHHHGHHGFHHHHHHHHHHHHHHHGHHHHHHHGEGGHHHHHHHHHHHHHHHHHHHHHHHHHHHHHHHHHHHHGHHHHHHHHHHHHHHHHHHHHHHHHHHHHHHHHHHGHHHHHHHHHHHGGHHHHHGFHHHGHHGFGHHHGHHHHHHHHHHHHHHHHHHHHHHHHHHHHHHEHHHGHHGHGCGCGHGGC
@M05620:45:000000000-G6HP7:1:1101:22829:12114 1:N:0:176
CATCCTGACCCTGAAGTACCCCGGCTTGATTTCTGACATTAGATCGGAAGAGCACACGTCTGAACTCCAGTCACAGAAGACCATCTCGTATGCCGTCTTCTGCTTGAAAAAAAAAAAAAAAAAAAAAAAAAAAATGGAAATTGTATTGTAATAAGGAAAATAAAAAAAAGAGGTAATCTATAATGAAGAGGAAAGAAATAGAGAAGAGAAAGAGATAGTGATTCACAAGATAGATGACAGAGTACAATGGA
+
CBCCDFFFFFFFGGGGGGGGGGGGGGGGHHHHHHHHHHHHGHGHHHGGGGGHHGHGHGGHHGHHHHHHHHHHHHHHHHHHHHGHFHHHGDHHHHGEGHGHHHGHHHHGHHGGGGGD@///>-<<-<--:-----.000000000000:000000000///000000--9../9<<0000:000000000...//:/./0000:0:/0./000///0000000000000./0000000000//<00000000
@M05620:45:000000000-G6HP7:1:1101:22824:12132 1:N:0:176
CATCCTGACCCTGAAGTACCCCGGCTTGATTTCTGACATTAGATCGGAAGAGCACACGTCTGAACTCCAGTCACAGAAGACCATCTCGTATGCCGTCTTCTGCTTGAAAAAAAAAAACAAATAAGTACATTCTTAAATAAATCCTGCACCTCCTCCCCACCCTCCTCCCCCACCTTATTCTCAAAATATCTTTCATGTACTCAACCAAATCACAAGTCCACCACTGACACTCTACATCTTATGCACACTCC
+
CCCCCFFFFFFFGGGGGGGGGGGGGGFEHHHHHHGHHHHHFHHHHHGG2EGHHHHHHGHHHEFGHHHHHHHHHHHHFHHHHHHEFDGGG1GHHHGGGHGHFHHHHHHHGFHGGCG<B/</0222@222?1111111111111111?101000.000../......///...-...000000000000000000900000;000//..9.000/00.09000.../////////////;/////////./;/
@M05620:45:000000000-G6HP7:1:1101:23770:12141 1:N:0:176
AAACCAAGCAGACACTCACCGCTCCCTCGCCACAGGCCAATAGTTTGTCCTCACTGAGTTGGCAACAAGTGGCTGCTGTGGCTGCCATTTTTCTGGTGATGGCCATCAGCTCCGAGGTCAGCTGGGGGGCTTTCTTTGTGTAAGCAACGAGAAACCTGAAAGAAGCATTTTTTAACTAAGTCCTGCTGAGTCATTCATGAGTTTTTAGCCGCCTTGCTTCTTCTCACAGACTCTCTACTCTCATGCCAGAA
+
CCDDCCCFDFFFGGGGGGGGGGGGGGHHGGGGGHHHGGHHHHHHHHHHHHHHHHHHHHHHHHHHHHHHHHHHGHGGHHHHHHHGGHHHHHHHHHHHHHHHHHHHHHHHHHHHHGGGGGHHHHHHFGDGGGGGGGGGGGFGGFGGGGGGGAFFFFFFFFFFFFFFFFFFFFFFFFFFFFFFFFFFFFFFFFFFFFFFFFFFFFFFFFFFFFFFFFFFFFFFFFFFFFFFFFFFFFFFFFFFFFFFFFFFFFF
@M05620:45:000000000-G6HP7:1:1101:8460:12173 1:N:0:176
TACCTGTACTGGGGAAGCATTTGAATATCCCCCCATGGTGATGGGGACGGAGAACTGCTCCATAAACACAGGCAACGTGCCTAACTTTCCCGGGAAGATGAAGTCAAAGAGCGACCACAGCTCTTATTTTGCATCGGTGAGCCAGACAGAATGATCCGATGAGGGGTGCGAAACTATTTGAGGAAAGGAAGCACCTTTTTATTAAATTTACCTTTTAGCAATCGCCATTCCTACCCTAAAGATCGGAAGAG
+
DCCDCFFFFFFFGGGGGGGGGGHHHHHHHHHGGGGHHHGHHHHHHGGGGGGGGHHHHHHHHHHHHHHHHHHHGHHHGHHHHHHHHHHHHHHGGGGGGHHHHHHHHHHHHHHHGGGGGHHHHHHGHHHHHHHGHHHGGGGGHHHHHHGGHFHHHHHHHHGGGHHGGGGGGGGGGGHHFGGGGGGGGFGGGGGGGGGGGGGGGGGGGGGGGGGFFFFFFFFFFFFFFFFFFFFFFFFFFFFFFFFFFFFFFF?
@M05620:45:000000000-G6HP7:1:1101:8474:12185 1:N:0:176
TACCTGTACTGGGGAAGCATTTGAATATCCCCCCATGGTGATGGGGACGGAGAACTGCTCCATAAACACAGGCAACGTGCCTAACTTTCCCGGGAAGATGAAGTCAAAGAGCGACCACAGCTCTTATTTTGCATCGGTGAGCCAGACAGAATGATCCGATGAGGGGTGCGAAACTATTTGAGGAAAGGAAGCACCTTTTTATTAAATTTACCTTTTAGCAATCGCCATTCCTACCCTAAAGATCGGAAGAG
+
CCCCCFFFFFFFGGGGGGGGGGHHHGHHHHHGGGGHHHHHHHHHHGGGGGGGGHHHHHHHHHGHHHHHHHHHGHHHGHHHHHHHHHHHHHHGGGGGGHHHGHHHHHHHHHHHGGGGGHHHHHHHHHHHHHHHHHHGGGGGHHHHHHGHHFHHHGHHHHGGGHHHGGEDGGGGGGHHFGGGGGGGGGGGGGGGGGGGGGGGGGGGGGGGGGGFFFFFFFFB:FFFFFFFFFFFFFAFFFFFFFFFFFFFFF.
@M05620:45:000000000-G6HP7:1:1101:18167:12249 1:N:0:176
ATCTCTATCTCCTAAAAACCTGTTTAGATTTGGAGATAGACCTTCAGGTTTTTCATCATTTTCTGCATGAATTATACATTGACCACGTTCCAGCGTGGTCAGTTTGCAGCATTCTGTTATTTTGTTTGACAGAGTGTCTTGTTGAGAACATATGTAGGACATGATTTTTTCCTGCAACAGGGAAAATAAAGTATAAGTTTTAAAGATTTATTCTTTAATAAAGGATCTCAAAGCCAGCTTTAGAAAAAGGA
+
AABBBFFFFFFFGGGGGGGGGGHHHHHHHHHHHGHGHHHHHHHHHHHHHHHGGHHHHHHHHHHHHHHHHGHHHHHHHHHHHHHHHHGHHHHHHHGGGGHHHHHHGHHHHHHHHHHHHHHHHHHHHHHHHHHHHHHHHHHHHHHHHHHHHHHHHHHHHHHHHHHHHHHHHGHHHHHGHHGHHGGHHHHHGFGDGHHGHGHHHHHHHFHHHHHHHGHHHHHFHGHHGHHGHGHHHGHHHGGHHHHGHHHHGGH
@M05620:45:000000000-G6HP7:1:1101:18185:12249 1:N:0:176
ATCTCTATCTCCTAAAAACCTGTTTAGATTTGGAGATAGACCTTCAGGTTTTTCATCATTTTCTGCATGAATTATACATTGACCACGTTCCAGCGTGGTCAGTTTGCAGCATTCTGTTATTTTGTTTGACAGAGTGTCTTGTTGAGAACATATGTAGGACATGATTTTTTCCTGCAACAGGGAAAATAAAGTATAAGTTTTAAAGATTTATTCTTTAATAAAGGATCTCAAAGCCAGCTTTAGAAAAAGGA
+
DEEEEFFFFFFFGGGGGGGGGGHHHHHHHHHHHHHHHHHHHHHHHHHHHHHGGHHHHIHHIIIIHHHHHHHHHHHHHHHHHHHHHHGHHHHHHHGGGGHHHHHHHHHHHHHHHHHHHHHHHHHHHHHHHHHHHHHHHHHHHHHHHHHHHHHHHHHHHHHHHHHHHHHHHGHHHHHHHHHHHGGHHHHHHHHHHHHHHHHHHHHHHHHHHHHHHHHHHHHHHHHHHHHHHHHHHHHHHGHHHHHHHGHHGGH
@M05620:45:000000000-G6HP7:1:1101:13868:12255 1:N:0:176
AGATTACTGCAACAGTTCCCCCTGGACCTGGAAAAGTTTCTTGCCTGGCTTCCAGAAGCTGAAACAACTGCCAATGTCCTCCAGGATGCTCCCCGTCAGGAACGGCTCCTAGAAGACTCCCAGGGAGTAAAAGAGCTGATGCAACAATGGCAAGTAAGTCAGGCATTTCCGCTTTAGCACTCTTGTGGATCCAATTGAACAATTCTCAGCATTTGTACTTGTAACTGACAAGCCAGGGACAAAACAAAGAT
+
BABBBFFFDFBFGGGGGGGGGGGG4GHHHHHHHHHHGHHHHHHHHHHHHHHBGHBGGHHHHHHHHHHHHHHH3GHGGHHH5GHHFGH3FG5FGGGF1EEHHH1?EEEGGHHHHHFEGHHH/0B?ECEEH1GHHGHHHHDHH1GHHHHHHFHHHGHHHHHHHHHHHHHHHHGGGGGHHHHHHHHHHHHGHHHHHGHHHHHHHHHHHHHHHHHHH0GHHFHHHHFFHGGGGGGGGGGFGGGGGGEFGGGGGGC
@M05620:45:000000000-G6HP7:1:1101:21757:12267 1:N:0:176
AAACCAAGCAGACACTCACCGCTCCCTCGCCACAGGCCAATAGTTTGTCCTCACTGAGTTGGCAACAAGTGGCTGCTGTGGCTGCCATTTTTCTGGTGATGGCCATCAGCTCCGAGGTCAGCTGGGGGGCTTTCTTTGTGTAAGCAACGAGAAACCTGAAAGAAGCATTTTTTAACTAAGTCCTGCTGAGTCATTCATGAGTTTTTAGCCGCCTTGCTTCTTCTCACAGACTCTCTACTCTCATGCCAGAA
+
CCCCCCCFBFFFGGGGGGGGGGGGGGHHGGGGGHHHGGHHHHHHHHHHHHHHHHHHHHHHHHHHHHHHHHHHGHGGHHHHHHHGGHHHHHHHHHHHHHHHHHHHHHHHHHHHHGGGGGHHHHHHFGGGGGGGGGGGGGGGGGGGGGGGGAFDFFFFFFFFFFFFFFFFFFFFFFFFFFFFFFFFFFFFFFFFFFFFFFFFFFFFFFFFFFFFFFFFFFFFFFFFFFFFFFFFFFFFFFFFFFFFFFFFFFF
@M05620:45:000000000-G6HP7:1:1101:18188:12269 1:N:0:176
ATCTCTATCTCCTAAAAACCTGTTTAGATTTGGAGATAGACCTTCAGGTTTTTCATCATTTTCTGCATGAATTATACATTGACCACGTTCCAGCGTGGTCAGTTTGCAGCATTCTGTTATTTTGTTTGACAGAGTGTCTTGTTGAGAACATATGTAGGACATGATTTTTTCCTGCAACAGGGAAAATAAAGTATAAGTTTTAAAGATTTATTCTTTAATAAAGGATCTCAAAGCCAGCTTTAGAAAAAGGA
+
BABBBFFFFFFFGGGGGGGGGGHHHHHGHHHHHHHHHHHHHHHHHHHHHHHGGHHHHHHHHHHHHHHHHHHHHHHHHHHHHHHHHHGHHHHHHHGEFGHHGHHHHHHHHHHHHHGHHHHHHHHHHHHHHHHHGHHHHHHHHHHHHHHHHHHGHHFGHHHHHHHGHHHHHGHHHHHHHHFHHGGHHHHHGFGGHHHGHGHHGGGHHHHHHHGHHHHHHHHHFGHFFHHHGFHHHFHHHGGHHHHGGCGGGGG
@M05620:45:000000000-G6HP7:1:1101:5212:12276 1:N:0:176
ATCTCTATCTCCTAAAAACCTGTTTAGATTTGGAGATAGACCTTCAGGTTTTTCATCATTTTCTGCATGAATTATACATTGACCACGTTCCAGCGTGGTCAGTTTGCAGCATTCTGTTATTTTGTTTGACAGAGTGTCTTGTTGAGAACATATGTAGGACATGATTTTTTCCTGCAACAGGGAAAATAAAGTATAAGTTTTAAAGATTTATTCTTTAATAAAGGATCTCAAAGCCAGCTTTAGAAAAAGGA
+
CCCCCFFFFFFFGGGGGGGGGGHHHHHHGHHHHGHHHHHHHHHHHHHHHHHGGHHHHHHHIIHIHHHHHHHHHGHHHHHHHGHHHHGHHHHHGHGGGGHHFHHHHHHGHHGGHHHHHHHHHHHHHHHHHHHHHHHHHHHHHHHHHHHHHHHHHHHHHHHHHHHHHHHHHGHHHHHHHHGHHFGHHHFGFFGGHHHHHHHHHHHHHHHHHHHHHHHHHGGHHHHHHHHHHFHHHHHHHGHHHHHFHHFHGGH
@M05620:45:000000000-G6HP7:1:1101:5192:12277 1:N:0:176
ATCTCTATCTCCTAAAAACCTGTTTAGATTTGGAGATAGACCTTCAGGTTTTTCATCATTTTCTGCATGAATTATACATTGACCACGTTCCAGCGTGGTCAGTTTGCAGCATTCTGTTATTTTGTTTGACAGAGTGTCTTGTTGAGAACATATGTAGGACATGATTTTTTCCTGCAACAGGGAAAATAAAGTATAAGTTTTAAAGATTTATTCTTTAATAAAGGATCTCAAAGCCAGCTTTAGAAAAAGGA
+
CCCCDFFFFFFFGGGGGGGGGGHHHHHHHHHHHHHHHHHHHHHHHHHHHHHGGHHHHHHHHHHHIHHHHHHHHHHHHHHHHHHHHHGHHHHHHHGGGGHHHHGHHHHHHHHHHHHHHHHHHHHHHHHHHHHHHHHHHHHHHHHHHHHHHHHHHHHHHHHHHHHHHHHHHGHHHHGHHHHHHGGHHHHHHHHHHHHHHHHHHHGHHHHHHHHHHHHHHGHHHGHHHHHHHHHHHHHHHGHHHHHHGGHHGGH
@M05620:45:000000000-G6HP7:1:1101:8428:12279 1:N:0:176
AGATTACTGCAACAGTTCCCCCTGGACCTGGAAAAGTTTCTTGCCTGGCTTACAGAAGCTGAAACAACTGCCAATGTCCTACAGGATGCTACCCGTAAGGAAAGGCTCCTAGAAGACTCCAAGGGAGTAAAAGAGCTGATGAAACAATGGCAAGTAAGTCAGGCATTTCCGCTTTAGCACTCTTGTGGATCCAATTGAACAATTCTCAGCATTTGTACTTGTAACTGACAAGCCAGGGACAAAACAAAGAT
+
BBACCFFFFFFFGGGGGGGGGGGGHHHHHHHHHHHHHHHHHHHHHHHHHHHBHHHHHHHHHHHHHHHHHHHHHHHHHHHHDGHHFBGHHHBHHHGGGGHHHHHHHHHHGHHHHHHGHHHGGFHGGGGGHHHHHGHHHHEHHHHHHHHHGHHHGGHHHHHHHHHHHHHHHHGGGGGHHHHHHHHHHHHGHHHHHHHHHGGFFHHHHHHGHHGHHHHHHFHHHGHHHHHFHHHHGGGGGGGGGGGGGGGGGGF
@M05620:45:000000000-G6HP7:1:1101:21734:12281 1:N:0:176
AAACCAAGCAGACACTCACCGCTCCCTCGCCACAGGCCAATAGTTTGTCCTCACTGAGTTGGCAACAAGTGGCTGCTGTGGCTGCCATTTTTCTGGTGATGGCCATCAGCTCCGAGGTCAGCTGGGGGGCTTTCTTTGTGTAAGCAACGAGAAACCTGAAAGAAGCATTTTTTAACTAAGTCCTGCTGAGTCATTCATGAGTTTTTAGCCGCCTTGCTTCTTCTCACAGACTCTCTACTCTCATGCCAGAA
+
CCDDDCCFCFFFGGGGGGGGGGGGGGHHGGGGGGHHGGHHHHHHHHHHHHHHHHHHHHGHHHHHHHHHHGHHGHGGHHHHHHHGGHHHHHHHHHHHHHHHHHHHHHHHHHHHHGGGGEHHHHHHFGFGGGGGGGGGGGGGGFFGGGGGGAFFFFFFFFFFFFFFFFFFFFFFFFFFFFFFFFFFFFFFFFFFFFFFFFFFFFFFFFFFFFFFFFFFFFFHFFFFFFFFFFFFFFFFFFFFFFFFBFFFFFF
@M05620:45:000000000-G6HP7:1:1101:21756:12286 1:N:0:176
AAACCAAGCAGACACTCACCGCTCCCTCGCCACAGGCCAATAGTTTGTCCTCACTGAGTTGGCAACAAGTGGCTGCTGTGGCTGCCATTTTTCTGGTGATGGCCATCAGCTCCGAGGTCAGCTGGGGGGCTTTCTTTGTGTAAGCAACGAGAAACCTGAAAGAAGCATTTTTTAACTAAGTCCTGCTGAGTCATTCATGAGTTTTTAGCCGCCTTGCTTCTTCTCACAGACTCTCTACTCTCATGCCAGAA
+
CCCCCCCFCFFFGGGGGGGGGGGGGGHHGGGGGHHHGGHHHGHHHHHHHHHHHHHHHHHHHHHHHHHHHHHHGHGGHHHHHHHGGHHHHHHHHHHHHHHHHHHHHHHHHHHHHGGGGGHHHHHHHGGGGGGGGGGGGGFGGFGGFGGGGEFFFFFFFFFFFFFFFFFFFFFFFFFFFFBFFFFFFFFFFFFFFFFFFFFFFBFFFFFFFFFFFFFFFFFFFFFFFFFFFFFFFFFFBFFFFFFFBFFFFFB
@M05620:45:000000000-G6HP7:1:1101:20890:12292 1:N:0:176
CATCCTGACCCTGAAGTACCCCGGCTTGATTTCTGACATTAGATCGGAAGAGCACACGTCTGAACTCCAGTCACAGAAGACCATCTCGTATGCCGTCTTCTGCTTGAAAAAAAAAAAAAAACTAAACAATACCAAAAAACACCCCACTATTTCCTACTAAACAATGGAAAAAAGCAGTACTGTCGAATACATACGACTCGACGAAAAACTACGCATGCAGCAACCGCTTACCCAACTTCCGGCGCGCCCAC
+
BABBCFFFFFFFGGGGGFGGGGGGGGGGHHHHHHHHHHHHHHHHHHGGGGHHHHHHHGHHHGHHHHHHHHGHHHGHHHHGHHGF3FHGFGHHHHEEEHGHHHHHHHGH3FGEEFGF>/>/</111111.<11111>..-.<...-.../00000000000000.<000:0/.-..0/0000000...0.0<<00<B.....--<-.-..000.-...0000.:..---..0//0../000.------<-..
@M05620:45:000000000-G6HP7:1:1101:16228:12293 1:N:0:176
ATCTCTATCTCCTAAAAACCTGTTTAGATTTGGAGATAGACCTTCAGGTTTTTCATCATTTTCTGCATGAATTATACATTGACCACGTTCCAGCGTGGTCAGTTTGCAGCATTCTGTTATTTTGTTTGACAGAGTGTCTTGTTGAGAACATATGTAGGACATGATTTTTTCCTGCAACAGGGAAAATAAAGTATAAGTTTTAAAGATTTATTCTTTAATAAAGGATCTCAAAGCCAGCTTTAGAAAAAGGA
+
BCCCCFFFFFFFGGGGGGGGGGHHHHHGHHHHHHHHHHHCHHHHHHHHHHHGGHHHHHIHHHHHHHHHHHHHHHHHHHHHHHHHHHGHHHHHHHGGGGHHHHHHHHHHHHHHHHHHHHHHHHHHHHHHGHHHHHHHHHHHHHHHHHHHHHHHHHHHHHHHHHHHHHHHHGHHHHHHHHHHHGGHHHHHHHHHHHGHHGHHHHHHHHHHHHHHHHHHGHHHHHBGHHHHHHHHHGHHHGHHHHGGHHHHGGH
@M05620:45:000000000-G6HP7:1:1101:26978:12294 1:N:0:176
ATCTCTATCTCCTAAAAACCTGTTTAGATTTGGAGATAGACCTTCAGGTTTTTCATCATTTTCTGCATGAATTATACATTGACCACGTTCCAGCGTGGTCAGTTTGCAGCATTCTGTTATTTTGTTTGACAGAGTGTCTTGTTGAGAACATATGTAGGACATGATTTTTTCCTGCAACAGGGAAAATAAAGTATAAGTTTTAAAGATTTATTCTTTAATAAAGGATCTCAAAGCCAGCTTTAGAAAAAGGA
+
3AAABFFFFFFFGGGGGCEEGGHHHGHHHGHHCBGFFHFDDGHHHFHHHHHGGHFHHHHHHHHHFHGHHGEHHGHEFFHGHGHHEFGHHHHGHGGEAEGHFHFHGHHFHGGHHHGGHHHHHHHHHHHGBGFHHHFBGGEHHHHHEHEDFFHHHEHHFFHHHGFHGGHHHGHGHGGHHFHHAFGAGHGEGF1@DFFFGFGHHEHBDBG=FDFGHHHHFHHHEFDGHHGFGGFFGEHHHGHHHFHHHCBCDCB
@M05620:45:000000000-G6HP7:1:1101:26996:12298 1:N:0:176
ATCTCTATCTCCTAAAAACCTGTTTAGATTTGGAGATAGACCTTCAGGTTTTTCATCATTTTCTGCATGAATTATACATTGACCACGTTCCAGCGTGGTCAGTTTGCAGCATTCTGTTATTTTGTTTGACAGAGTGTCTTGTTGAGAACATATGTAGGACATGATTTTTTCCTGCAACAGGGAAAATAAAGTATAAGTTTTAAAGATTTATTCTTTAATAAAGGATCTCAAAGCCAGCTTTAGAAAAAGGA
+
CEDEEFFFFFFFGGGGGGGGGGHHHHHHHHHHHHHHHHHHHHHHHHHHHHHGGHHHHIHHHIHHIHHHHHHHHHHHHHHHHGHHHHGHHHHHHHGGGGHHHHHHHHHHHHHHHHHHHHHHHHHHHHHHHGHHHHHHHHHHHHHHHHGHHHHHHHHHHHHHHHHHHHHHHGHHHHHHHHHHHGGHHHHHHHHHHHHHHHHHHGHHHHHHHHHHHHHHHHHHHHHHHHHHHGHHHHHHHGHHHHHHHHHHGGH
@M05620:45:000000000-G6HP7:1:1101:16248:12301 1:N:0:176
ATCTCTATCTCCTAAAAACCTGTTTAGATTTGGAGATAGACCTTCAGGTTTTTCATCATTTTCTGCATGAATTATACATTGACCACGTTCCAGCGTGGTCAGTTTGCAGCATTCTGTTATTTTGTTTGACAGAGTGTCTTGTTGAGAACATATGTAGGACATGATTTTTTCCTGCAACAGGGAAAATAAAGTATAAGTTTTAAAGATTTATTCTTTAATAAAGGATCTCAAAGCCAGCTTTAGAAAAAGGA
+
CDDDDFFFFFFFGGGGGGGGGGHHHHHHHHHHHHHHHHHHGHHHHHHHHHHGGHHHHIHHIIHHIHHHHHHHHHHHHHHHHHHHHHGHHHHHHHGFGGHHHHHHHHHHHHHHHHHHHHHHHHHHHHHHHGGHHHHHHHHHHHHHHHHHHHHHHHHHHHHHHHHHHHHHHGHHHHHHHHGHHGGGHHHHHHHHHHHGHHHHHHHHHHHHHHHHHHHHHHHHHHHHHHHHHHGHHGHHHGHHHHHHHHHHGGH
@M05620:45:000000000-G6HP7:1:1101:5641:12306 1:N:0:176
AAACCAAGCAGACACTCACCGCTCCCTCGCCACAGGCCAATAGTTTGTCCTCACTGAGTTGGCAACAAGTGGCTGCTGTGGCTGCCATTTTTCTGGTGATGGCCATCAGCTCCGACGAGGTCAGCTGGGGGGCTTTCTTTGTGTAAGCAACGAGAAACCTGAAAGAAGCATTTTTTAACTAAGTCCTGCTGAGTCATTCATGAGTTTTTAGCCGCCTTGCTTCTTCTCACAGACTCTCTACTCTCATGCCA
+
CCCDDCCFCFFFGGGGGGGGGGGGGGHHGGGGGHHHGGHHHHHHHHHHHHHHHHHHHHHHHHHHHHHHHHHHGHGGHHHHHHHGGHHHHHHHHHHHHHHHHHHHHHHHHHHHHGGGGGGGGHHHHHHHGGGGGGGGGGGGGGGGGGFFFFFFFFFFFFFFFFFFFFFFFFFFFFHFFFFFHFFFFFFFFFFFFFFFFFFFFFFFFFFFFFFFFFFFFFFFHHHFFFFFFHFFFFFFFFFHFFFHFFFFFFF
@M05620:45:000000000-G6HP7:1:1101:27004:12315 1:N:0:176
ATCTCTATCTCCTAAAAACCTGTTTAGATTTGGAGATAGACCTTCAGGTTTTTCATCATTTTCTGCATGAATTATACATTGACCACGTTCCAGCGTGGTCAGTTTGCAGCATTCTGTTATTTTGTTTGACAGAGTGTCTTGTTGAGAACATATGTAGGACATGATTTTTTCCTGCAACAGGGAAAATAAAGTATAAGTTTTAAAGATTTATTCTTTAATAAAGGATCTCAAAGCCAGCTTTAGAAAAAGGA
+
BBBBBFFFFFFFGGGGGGGGGGHHHHHHHHFHHHHHHHHGHHHHHHHHHHHGGHHHHHHHHHHHHHHHHHHHHHHHHHHHHHHHHHGHHHHHHHGGGGHHHHHHHHHHHHHHHHHHHHHHHHHHHHHHHHHHHHHHHHHHHHHGHHHHHHHHHHHHHHHHHHHHHHHHHGHHHHHHHHHHHGGHHHGHGGHHHHHHHFGHHHHHHHHHHHHHHHHHHHHHHHHHHHHHHGHGHHHHHGHHHHHFGHHHGGG
@M05620:45:000000000-G6HP7:1:1101:12783:12386 1:N:0:176
AAACCAAGCAGACATGAGGTCAGCTAGATCGGAAGAGCACACGTCTGAACTCCAGTCACAGAAGACCATCTCGTATGCCGTCTTCTGCTTGAAAAAAAAAAAAAAAAAAAAAAAAAAAGAAAAAGAGAGAGAGAAAAAAAAAAAAAATAGAGAAGAAAGTAAAAAAAGAAATAGGTGAGATAGTCGAAGAAAGGTCGGAAACTGAGAAACAGAAAACTGAGTACGGAGATTGAGGACGCAACATGTGGTAA
+
AAABCAAFCFFFGGGGGGGBGFHHHHHHHHHGFGGGHHFHFHGGHHFHHHHHHFHHHFGFHFFHGGGGFAGHFBA?GGHEEFHGGHHGHHHFFFFFEECCC<<//>///---<-----.9./;...//......0;/.---:-;---.0000:0/0;/0000:00::.;./0000000.000000.....//0.00---9-/0000000////00//000:000..9.-/0000/0:-----:/0:00/00
@M05620:45:000000000-G6HP7:1:1101:13110:12401 1:N:0:176
AAACCAAGCAGACACTCACCGCTCCCTCGCCACAGGCCAATAGTTTGTCCTCACTGAGTTGGCAACAAGTGGCTGCTGTGGCTGCCATTTTTCTGGTGATGGCCATCAACTCCGACGAGGTCAGCTGGGGGGCTTTCTTTGTGTAAGCAACGAGAAACCTGAAAGAAGCATTTTTTAACTAAGTCCTGCTGAGTCATTCATGAGTTTTTAGCCGCCTTGCTTCTTCTCACAGACTCTCTACTCTCATGCCA
+
BCCCCABFCFFFGGGGGGGGGGGGGGHHGGGGGHHHGGHHHHHHHHHHHHHHHHHHHHGHHHHHHHHHHGHHGHGGHHHHHHHGGHHHHHHHHHHHHHGHHHHHHHHGHHHHHGGGGGGGEHHHFHHHGGGGGGGGGGGGGGGGGGGFFFFFFFFFFFFFFFFFFFFFFFFFFFFFFFFFFFFFFFFFFFFFFBFFFFFFFFFFFFFFFFFFFFFFFFFFFFFFFFFFFFFFFFFFFFFFFFFFFFFFFFF
@M05620:45:000000000-G6HP7:1:1101:13092:12402 1:N:0:176
AAACCAAGCAGACACTCACCGCTCCCTCGCCACAGGCCAATAGTTTGTCCTCACTGAGTTGGCAACAAGTGGCTGCTGTGGCTGCCATTTTTCTGGTGATGGCCATCAACTCCGACGAGGTCAGCTGGGGGGCTTTCTTTGTGTAAGCAACGAGAAACCTGAAAGAAGCATTTTTTAACTAAGTCCTGCTGAGTCATTCATGAGTTTTTAGCCGCCTTGCTTCTTCTCACAGACTCTCTACTCTCATGCCA
+
CCCCCCCFCFFFGGGGGGGGGGGGGGHHGGGGGHHHGGHHHHHHHHHHHHHHHHHHHHHHHHHHHHHHHHHHGHGGHHHHHHHGGHHHHHHHHHHHHHHHHHHHHHHHHHHHHGGGGGGGGHHHHHHHGGGGGGGGGGGGGGGGGGGFFFFFFFFFFFFFFFFFFFFFFFFFFFFFFFFFFFFFFFFFFFFFFFFFFFFFFFFFFFFFFFFFFDFFFFFFFFFFFFFFFFFFFFFFFFFFFFFFFFFFFFB
@M05620:45:000000000-G6HP7:1:1101:8331:12403 1:N:0:176
AAACCAAGCAGACACTCACCGCTCCCTCGCCACAGGCCAATAGTTTGTCCTCACTGAGTTGGCAACAAGTGGCTGCTGTGGCTGCCATTTTTCTGGTGATGGCCATCAGCTCCGACGAGGTCAGCTGGGGGGCTTTCTTTGTGTAAGCAACGAGAAACCTGAAAGAAGCATTTTTTAACTAAGTCCTGCTGAGTCATTCATGAGTTTTTAGCCGCCTTGCTTCTTCTCACAGACTCTCTACTCTCATGCCA
+
AACCCCBFCFFFGGGGGGGGGGGGGGHHGGGGGHHHGGHHHHHHHHHHHHHHHHGHHFGGHFHHHHHHHFHHGHGGHHHHHHHGGHHHHHHHHHHHHHHHHHHHHHHHHHHHHGGGGGGGDHHHHHHHGGGGGGGGGGGGGGGGGGFFFFFFFFFFFFFFFFFFFFFFFFFFFFFFFFFFFFFBFFFFFFFFFFFFFFFFFFFFBFFFFFFFFFFFFFFFFFFFFFFFFFFFFFFFFFFFFFFFFFFFFFB
@M05620:45:000000000-G6HP7:1:1101:8317:12415 1:N:0:176
AAACCAAGCAGACACTCACCGCTCCATCGCCACAGGCCACTAGTCTGTCCTCACTTAGTTGGAAACAAGTGGCTGCTGTGGCTGCCATTTTTCTGGTGATGGCCATCAGCTCCGACGAGGTCAGCTGGGGGGCTTTCTTTGTGTAAGCAACGAGAAACCTGAAAGAAGCATTTTTTAACTAAGTCCTGCTGAGTCATTCATGAGTTTTTAGCCGCCTTGCTTCTTCTCACAGACTCTCTACTCTCATGCCA
+
BBBBBBBFAFFFGGFGFGFGAEEGF4552A22BAB22BFA33BF5DBF5BFGAA555555D335BF3F2553?FE133BB2GH1E?3BFGB@3443@FGHGEHHHGHHHHHHHGGGGGGGBGCGHHHHGGGGGGGGGGGGGGGGGGGGGGFFFFFFFFFFFFFFFFFFFFFFFFFFEFFFBFFFFFFFFFFFFFFFFFFEFFFFFFFFFFFFFFFFFFFFFFFFFFFFFFFFFFFFFFFFFFFFFFFFFF/
@M05620:45:000000000-G6HP7:1:1101:13101:12418 1:N:0:176
AAACCAAGCAGACACTCACCGCTCCCTCGCCACAGGCCAATAGTTTGTCCTCACTGAGTTGGCAACAAGTGGCTGCTGTGGCTGCCATTTTTCTGGTGATGGCCATCAACTCCGACGAGGTCAGCTGGGGGGCTTTCTTTGTGTAAGCAACGAGAAACCTGAAAGAAGCATTTTTTAACTAAGTCCTGCTGAGTCATTCATGAGTTTTTAGCCGCCTTGCTTCTTCTCACAGACTCTCTACTCTCATGCCA
+
CCCCCCCFBFFFGGGGGGGGGGGGGGHHGGGGGHHHGGHHHHHHHHHHHHHHHHHHHHHHHHHHHHHHHHHHGHGGHHHHHHHGGHHHHHHHHHHHHHHHHHHHHHHHHHHHHGGGGGGGGHHHHHHHGGGGGGGGGGGGGGGGGGGFFFFFFFFFFFFFFFFFFFFFFFFFFFFFEFFFFFFFFFFFFFFFFFFFFFFFFFFFFFFFFFBFFFFFFFFFFFFFFFFFFFFFFFFFFFFFFFFFFFFFFFB
@M05620:45:000000000-G6HP7:1:1101:8334:12422 1:N:0:176
AAACCAAGCAGACACTCACCGCTCCCTCGCCACAGGCCAATAGTTTGTCCTCACTGAGTTGGCAACAAGTGGCTGCTGTGGCTGCCATTTTTCTGGTGATGGCCATCAGCTCCGACGAGGTCAGCTGGGGGGCTTTCTTTGTGTAAGCAACGAGAAACCTGAAAGAAGCATTTTTTAACTAAGTCCTGCTGAGTCATTCATGAGTTTTTAGCCGCCTTGCTTCTTCTCACAGACTCTCTACTCTCATGCCA
+
CCBCCBBFCFFFGGGGGGGGGGGGGGHHGGGGGHHGGGHGHHHHHHHHHHHHHHHHHHHHHHHHHHHHHHHHGHGGHHHHHHHGGHHHHHHHHHHHHHHHHHHHHHHHHHHHHGGGGGGGGHHHHHHHGGGGGGGGGGGGGGGGGGFFFFFFFFFFFFFFFFFFFFFFFFFFFFFFFFFFFFFFFFFFFFFFFFFFFFFFFFFFFFFFFFFFFFFFFFFFHHFFFFFFFFFFFFFFFFFFFFFFFFFFFFF
@M05620:45:000000000-G6HP7:1:1101:2408:12432 1:N:0:176
TACCTGTACTGGGGAAGCATTTGAATATCCCCCCATGGTGATGGGGACGGAGAACTGCTCCATAAACACAGGCAACGTGCCTAACTTTCCCGGGAAGATGAAGTCAAAGAGCGACCACAGCTCTTATTTTGCATCGGTGAGCCAGACAGAATGATCCGATGAGGGGTGCGAAACTATTTGAGGAAAGGAAGCACCTTTTTATTAAATTTACCTTTTAGCAATCGCCATTCCTACCCTAAAGATCGGAAGAG
+
AAAAAFFFDF3C1EFEEGGFGDFGHHHFGHFGGGGHHFHCBGHHE?FEEEEEEGFFFG1FGHHHHHHHHHHHGHHEEH/CGFHHHHHHHFFG?EEGGHGHHH1BFFGG1GGFEGGGGHF0F<GHHHHHHHHGHHHFCGGEHHHHFHGFG<CG<FHHFHCGGHHHGGGGGCCCC@GHFFFFF?F9FFFGGFFGGGGFGFFFGGGGFFBBFGGFFFFFFFFB;FFFFBFFFFFFFFFFFFFFFFFFFBFFFF;
@M05620:45:000000000-G6HP7:1:1101:10462:12437 1:N:0:176
ATCTCTATCTCCTAAAAACCTGTTTAGATTTGGAGATAGACCTTCAGGTTTTTCATCATTTTCTGCATGAATTATACATTGACCACGTTCCAGCGTGGTCAGTTTGCAGCATTCTGTTATTTTGTTTGACAGAGTGTCTTGTTGAGAACATATGTAGGACATGATTTTTTCCTGCAACAGGGAAAATAAAGTATAAGTTTTAAAGATTTATTCTTTAATAAAGGATCTCAAAGCCAGCTTTAGAAAAAGGA
+
>AAAAFBFFFFFGGGGG1EEGGHHH3FHHHHGHGHHHHHFGHHHHHHHHHHGGHGHHHHHHHHHHHHHHHHHHEHHHHHHEHHHEHGHHHHHHHGGGGHHFHHHHHHHHHHHHHHHHHHHHHHHHHHHGHHHHGHHHHHHHHHHGFHHHHHHHHHHGHHHHHHHHHHHHGHHHHHHHHHBHGGHFFFGGGGGFHFBGGHHHGCDGEGHHGHHHGHHHHHFGFDGFHHHHHHHHHFEHGHHH0C0;C:GGGG
@M05620:45:000000000-G6HP7:1:1101:10469:12455 1:N:0:176
ATCTCTATCTCCTAAAAACCTGTTTAGATTTGGAGATAGACCTTCAGGTTTTTCATCATTTTCTGCATGAATTATACATTGACCACGTTCCAGCGTGGTCAGTTTGCAGCATTCTGTTATTTTGTTTGACAGAGTGTCTTGTTGAGAACATATGTAGGACATGATTTTTTCCTGCAACAGGGAAAATAAAGTATAAGTTTTAAAGATTTATTCTTTAATAAAGGATCTCAAAGCCAGCTTTAGAAAAAGGA
+
CCCCCFFFFFFFGGGGGGGGGGHHHHHHHHHHHHHHHHHHHHHHHHHHHHHGGHHHHHHHHHHHIHHHHHHHHHHHHHHHHHHHHHGHHHHHHHGGGGHHHHHHHHHHHHHHHHHHHHHHHHHHHHHHGHHHHHHHHHHHHHHHHHGHHHHHHHHHHHHHHHHHHHHHHGHHHHHHHHHHHGGHHHHHHHHHHHHGHDGHHHHHHHHHHHHHHHHHHHHHHHHHHHHHHHHHHHHHHGHHHHHHHHHHGGG
@M05620:45:000000000-G6HP7:1:1101:5306:12460 1:N:0:176
AAACCAAGCAGACACTCACCGCTCCCTCGCCACAGGCCAATAGTTTGTCCTCACTGAGTTGGCAACAAGTGGCTGCTGTGGCTGCCATTTTTCTGGTGATGGCCATCAGCTCCGACGAGGTCAGCTGGGGGGCTTTCTTTGTGTAAGCAACGAGAAACCTGAAAGAAGCATTTTTTAACTAAGTCCTGCTGAGTCATTCATGAGTTTTTAGCCGCCTTGCTTCTTCTCACAGACTCTCTACTCTCATGCCA
+
BBBBBBBFBFFFGGGGGGGGGGGGGGHHGGGGGHHHGGHHHHHHHHHHHHHHHHHHHHHHGHHHHHHHGHHHGFFGHHHHHHFFFHHHHGHHHGHHHHHHHHHHHHHHHHHHHGGGGGGGGHHHHHHHGGGGGGGGGGGGGFGGGGFFFFFFFFFDFFFFFFFFFFFFFFFFFFFFFFFFFFFFFFFFFFFFFFFFFFFFFFFFFFFFFFFFFFFFFFFFFFFFFFFFFFFFFFFFFFFFFFFFFFFFFFF
@M05620:45:000000000-G6HP7:1:1101:24023:12468 1:N:0:176
CATCCTGACCCTGAAGTACCCCGGCTTGATTTCTGACATTAGATCGGAAGAGCACACGTCTGAACTCCAGTCACAGAAGACCATCTCGTATGCCGTCTTCTGCTTGAAAAAAAAAAACATATCTCATTTATTCTTTTCTTGATTCTAACCTCTTTCCCCTCACCTCCTCTCCTTCCCCCTCCCTCATACATCATACGTCCTACATATCTCTTCTCCAATCACTGATCCCACACCTAGCTCTACTCCTTCCC
+
CCCCCFFFFFFFGGGGGGGGGGGGGGGGHHHHHHFHHHHHHHFHHGFGFGGHHHHHHGHHGGFHFDHHHHHHHHHHHEHHHHHHHFHHGGHHHHGGGHGGFHGFHHHGBFGEGGG</</222@22222221111??111111??111?<>10111>11<0.0..0../<</<=00//:;-.../;.;0;0:00;;0.:;..00/0;;0000000000/0/:/000000;/..:;///9;;////;9////;
@M05620:45:000000000-G6HP7:1:1101:5321:12472 1:N:0:176
AAACCAAGCAGACACTCACCGCTCCCTCGCCACAGGCCAATAGTTTGTCCTCACTGAGTTGGCAACAAGTGGCTGCTGTGGCTGCCATTTTTCTGGTGATGGCCATCAGCTCCGACGAGGTCAGCTGGGGGGCTTTCTTTGTGTAAGCAACGAGAAACCTGAAAGAAGCATTTTTTAACTAAGTCCTGCTGAGTCATTCATGAGTTTTTAGCCGCCTTGCTTCTTCTCACAGACTCTCTACTCTCATGCCA
+
CCCCCCCFCFFFGGGGGGGGGGGGGGHHGGGGGHHHGGHHHHHGHHHHHHHHHHHHHHHHHGGHHHHHHHHHGFGGHHFHHHHGGHHHHHHHGHHHHHHHHHHHHHHHHHHHHGGGGGGGEHHHHHHHGGGGGGGGGGGGGGGGGGFFFFFFFFFFFFFFFFFFFFFFFFFFFFFFFFFFFFFFFFFFFFFFF:FBFFFFFFFFFFFFFFFFFFFFFFFFFFFFFFFFFFFFFFFFFFFFFFFFFFFFFFF
@M05620:45:000000000-G6HP7:1:1101:10466:12474 1:N:0:176
ATCTCTATCTCCTAAAAACCTGTTTAGATTTGGAGATAGACCTTCAGGTTTTTCATCATTTTCTGCATGAATTATACATTGACCACGTTCCAGCGTGGTCAGTTTGCAGCATTCTGTTATTTTGTTTGACAGAGTGTCTTGTTGAGAACATATGTAGGACATGATTTTTTCCTGCAACAGGGAAAATAAAGTATAAGTTTTAAAGATTTATTCTTTAATAAAGGATCTCAAAGCCAGCTTTAGAAAAAGGA
+
BBBBBFFFFFFFGGGGGFFGGGHHHHGHHGHGHHHHHHHHFHHHHHHGHGHGGGHHHHHHHHHHEHHHHHHHHFHHHHHHHHHHGHGHHHHHHHGGGGHHHHHHHHHHHHHHHGHHHHHHHHHHGHHHHHGHHHHHHHHHHHHHHHHHHFHHHHHHHHHHHGHHHHHHGGHHHGHGHHEHHGGHHFGHHHHHHHGHHHHHHHHHHHHHHHHHHHHHHHHHHHHHHHHHHHHHHHHHHGHHHHHGHHFGFGF
@M05620:45:000000000-G6HP7:1:1101:2203:12514 1:N:0:176
AAACCAAGCAGACACTCACCGCTCCCTCGCCACAGGCCAATAGTTTGTCCTCACTGAGTTGGCAACAAGTGGCTGCTGTGGCTGCCATTTTTCTGGTGATGGCCATCAGCTCCGAGGTCAGCTGGGGGGCTTTCTTTGTGTAAGCAACGAGAAACCTGAAAGAAGCATTTTTTAACTAAGTCCTGCTGAGTCATTCATGAGTTTTTAGCCGCCTTGCTTCTTCTCACAGACTCTCTACTCTCATGCCAGAA
+
ABBBBBB@AFFFGGGGGGGGGGGGGGHHGGGGGHHHGGHHHHHHHHHHHHHHHHHHHHHHHGHHHHHHHHHHGHGGHHHHGHHGGHHHHHHHHHHGHHHHHHHHHHHHHHHHHGGGGGHHHHHHHGGGGGGGGGGGGGGFGGGGGGGGGADFFFFFFFFFFFFFFFFFFFFFFFFFFFFFFFFFFFFFFFFFFFFFFFFFFFFFFFFFFFDFFFFFFFFFFFFFFFFFFFFFFFFFFFFFFFFFBFFF/FF
@M05620:45:000000000-G6HP7:1:1101:19869:12539 1:N:0:176
AGATTACTGCAACAGTTCCCCCTGGACCTGGAAAAGTTTCTTGCCTGGCTTACAGAAGCTGAAACAACTGCCAATGTCCTACAGGATGCTACCCGTAAGGAAAGGCTCCTAGAAGACTCCAAGGGAGTAAAAGAGCTGATGAAACAATGGCAAGTAAGTCAGGCATTTCCGCTTTAGCACTCTTGTGGATCCAATTGAACAATTCTCAGCATTTGTACTTGTAACTGACAAGCCAGGGACAAAACAAAGAT
+
ABBBCFFFFFFFGGGGGGGGGGGGHHHHHHHHHHHHGHHHHHHHHHHHHHHHHGHHHHHHHHHHHHHHHHHHHHHHHHHHHHHHHGHHHHHHHHGFEFGGGHHHHHHHGHHHHHHHHHHHHFGGGHGFFHHHHGHHHHGHHGHHHHHHHHHHHGHHGHHHHHHHHHHHHHGGGGGHHHGHHHHHHHHGHHHHFHHHHHGGGHHHHHHFHHHHHHHHHHHHHHHHHHHGHFFGHGGGGGGGGGBFGFGGGGF
@M05620:45:000000000-G6HP7:1:1101:19863:12562 1:N:0:176
AGATTACTGCAACAGTTCCCCCTGGACCTGGAAAAGTTTCTTGCCTGGCTTACAGAAGCTGAAACAACTGCCAATGTCCTACAGGATGCTACCCGTAAGGAAAGGCTCCTAGAAGACTCCAAGGGAGTAAAAGAGCTGATGAAACAATGGCAAGTAAGTCAGGCATTTCCGCTTTAGCACTCTTGTGGATCCAATTGAACAATTCTCAGCATTTGTACTTGTAACTGACAAGCCAGGGACAAAACAAAGAT
+
BBBBBFFFFFFFGGGGGGGGGGGGGHHHHHHFGHHHGHHHHHHHHHHHHHHHHGHHHHHHHHHHHHHHHHHHHHHHHHHHHHHHHGHHHHFHHHGGEAGHHHHHHHHHGHHHHHHHHHHHHHHGGGGFHHHHHGHGHFFHHFGFHHHHHHHGHGGGHHGHHHHHHHHHHHGGGGGHHHHHHHHHHGHGHHHHGHHHHGGGGGHHHHHHHHGHHGHGHHHGHHHHHHHHHHGHHGFGGGGGGGFFFECFGGF
@M05620:45:000000000-G6HP7:1:1101:19784:12587 1:N:0:176
TACCTGTACTGGGGAAGCATTTGAATATCCCCCCATGGTGATGGGGACGGAGAACTGCTCCATAAACACAGGCAACGTGCCTAACTTTCCCGGGAAGATGAAGTCAAAGAGCGACCACAGCTCTTCGGAGGTTATTTTGCATCGGTGAGCCAGACAGAATGATCCGATGAGGGGTGCGAAACTATTTGAGGAAAGGAAGCACCTTTTTATTAAATTTACCTTTTAGCAATCGCCATTCCTACCCTAAAGAT
+
BBBBBFFFFFFFGGGGGGFGGGHHHHGHHHHGGGGHFHFGHHHHGGFGGGGGGHHHHHHHHHHHHHHHHHHHGHHHGHHHHHHHHHHHHHHGGGCGGHHHHHHHHHHHGHGHGGGGGHGHHHHHHHHGDGGGHGHHHHHHHHHGGGGGHHHGHHGHHHHHHGGHHHGGGGHHGG=CGGFGGBFBGGGGGGG0;FFGFGGGGGFFFFFFEFFFFBFFFFFFFFFFFFFFFFFFEFFEFFFFFFFFFFFF/BF
@M05620:45:000000000-G6HP7:1:1101:19764:12594 1:N:0:176
TACCTGTACTGGGGAAGCATTTGAATATCCCCCCATGGTGATGGGGACGGAGAACTGCTCCATAAACACAGGCAACGTGCCTAACTTTCCCGGGAAGATGAAGTCAAAGAGCGACCACAGCTCTTCGGAGGTTATTTTGCATCGGTGAGCCAGACAGAATGATCCGATGAGGGGTGCGAAACTATTTGAGGAAAGGAAGCACCTTTTTATTAAATTTACCTTTTAGCAATCGCCATTCCTACCCTAAAGAT
+
DDDDDFFFFFFFGGGGGGGGGGHHHHHHHHHGGGGHHHGHHHHHHGGGGGGGGHHHHHHHHHHHHHHHHHHHGHHHGHHHHHHHHHHHHHHGGGGGGHHHHHHHHHHHHHHHGGGGGHHHHHHHHHHGGGGGHHHHHHHHHHHGGGGGHHHHHHGHHHHHHHHHHHGGGHHHGGCEGGGGGGGGGGGGGGGFGGGGGGGGGGFFFFFFFFHFFFFFFFFFFFFFFFFFFFFFFFFFFFFFFFAFFFFFFFF
@M05620:45:000000000-G6HP7:1:1101:26240:12603 1:N:0:176
CATCCTGACCCTGAAGTACCCGGCTTGATTTCTGACATTAGATCGGAAGAGCACACGTCTGAACTCCAGTCACAGAAGACCATCTCGTATGCCGTCTTCTGCTTGAAAAAAAAAAACATAACTACAACCCAACGCCCCCCTGCACCCCAAAACCAACAAATAAAAACAGACTCAGATTTCTCTCCACCTCCTCCCTGTCTCCACCCATCCGTGCCCCCTCCATGTTCTTCCAGTCGTTATTTGTTACCTTC
+
CCCCCFFFFFFFGGGGGGGGGGGGGGGHHHHHHHHHHHHBGGFHHGGFGHHHHHHHGHHHGHHHHGHHHHHHHHHGHHHGHFHGFGGFEHHHHGEGHGGHHHFHHGHHHHGGGGC//?222222@2@2/?//////<@C?-<./0<AC....;.;.:..;000;00;./9.:9090;000000;/0/.9.9///./0000000;.;./:9:9...;:-:../00009:00:0000...9.090;/00:0:0
@M05620:45:000000000-G6HP7:1:1101:15379:12618 1:N:0:176
ATCTCTATCTCCTAAAAACCTGTTTAGATTTGGAGATAGACCTTCAGGTTTTTCATCATTTTCTGCATGAATTATACATTGACCACGTTCCAGCGTGGTCAGTTTGCAGCATTCTGTTATTTTGTTTGACAGAGTGTCTTGTTGAGAACATATGTAGGACATGATTTTTTCCTGCAACAGGGAAAATAAAGTATAAGTTTTAAAGATTTATTCTTTAATAAAGGATCTCAAAGCCAGCTTTAGAAAAAGGA
+
CCCCCFFFFFFFGGGGGGGGGGHHHHHHGHHHHGHHHHHHHHHHHHHHHHHGGHHHHHHHHHHHHHHHHHHHHHHHHGHHHHGHHHGHHHHHHHGFGGHHHHHHHHHHHHHHHHHHHHHHHHHHGHHHHHHHHHHHHHHHHHHHHHHHHHHHHHHHHHHHHHHHHHHHHGHHHHHHHHHHHGGHHHHHHHHHHGHHHGGHHHGHHHHHHHHHHHHHHHHHHFHHHHHHHHHHHHHHHGHHHHFFHHHHGGG
@M05620:45:000000000-G6HP7:1:1101:20230:12671 1:N:0:176
AAACCAAGCAGACACTCACCGCTCCCTCGCCACAGGCCAATAGTTTGTCCTCACTGAGTTGGCAACAAGTGGCTGCTGTGGCTGCCATTTTTCTGGTGATGGCCATCAGCTCCGACGAGGTCAGCTGGGGGGCTTTCTTTGTGTAAGCAACGAGAAACCTGAAAGAAGCATTTTTTAACTAAGTCCTGCTGAGTCATTCATGAGTTTTTAGCCGCCTTGCTTCTTCTCACAGACTCTCTACTCTCATGCCA
+
CCCCCCCFCFFFGGGGGGGGGGGGGGHHGGGGGHHGGGHHHHHHHHHHHHHHHHHHHHHHHHHHHHHHHGHHGHGGHHHHHHHGGHHHHHHHHHHHHHHHHHHHHHHHHHHHHGGGGGGGGHHHHHHHGGGGGGGGGGGGGGGGGGFFFFFFFFFFFFFFFFFFFFFFFFFFFFFFFFFFFFFFFFFFFFFFFFFFFFFFFFFFFFFFFFFFFFFFFFFFFFFFFFFFFFFFFFFFFFFFFFFFFFFFFFF
@M05620:45:000000000-G6HP7:1:1101:14629:12684 1:N:0:176
CATCCTGACCCTGAAGTACCCCGGCTTGATTTCTGACATTAGATCGGAAGAGCACACGTCTGAACTCCAGTCACAGAAGACCATCTCGTATGCCGTCTTCTGCTTGAAAAAAAAACACAGCCAGCTGACCGAGTCCCACCTCACCCCCAATGCCACCCGATCACAGCTGCCTCCGTTGCAGCCAAACCGCTTCCCGAGCTCCTCCAGGCCTTTCCCCGGTCCTTTGCTACTCGTCTGGCTGTCTTACCTTA
+
BBBBBFFFFFFFGGGGGGGGGGF2EGGGFHHHHGGDFFGHFFBGHHDEEGHGHHHHHGHHHGGHHHHHHHHH3GHGFCFBFHFFGFH1FFHFGHGGFHGFHHHFFFGH3FG/<EC/?0/0/?00?<22@F</A??1<1??001.><AA<./<<000<.-<--./00.0//.;0..:0.900/..//:9@?-..9/..;9.9//.:.//..//:/9/9-----///;//////.9.;.//..::99/9/;F/
@M05620:45:000000000-G6HP7:1:1101:14634:12701 1:N:0:176
CATCCTGACCCTGAAGTACCCCGGCTTGATTTCTGACATTAGATCGGAAGAGCACACGTCTGAACTCCAGTCACAGAAGACCATCTCGTATGCCGTCTTCTGCTTGAAAAAAAAAAAAAACAAAAAAAAAAGATAGAAGAACTGTTTGTTATAGAGGAGTAAAAGAGAGATAGAAATAGAGTGAGCATGTAGTGTCAGTGTGGCACGTAAGGAGATATAGCGTAAAAATATGAGGTACATAGTTGATGTGT
+
CBBCDFFFFFFFGGGGGFGGGGGGGGGGHHHHHHHHHHHHHHGHHHGEFFGHHHHHHGGHHGHGHHHHHHHHHHFHHHHGHHHH3GHHGGHHHHGEGHGHHHHHHHHGFGF/EFGB@/////?0=.-<---..0;:0000//00000///0:0000/..//0:00.//..00000:;B000;00000000000/00000000../0../..00../00000-9...00.0000://00000000000:000
@M05620:45:000000000-G6HP7:1:1101:12490:12705 1:N:0:176
CATCCTGACCCTGAAGTACCCCGGCTTGATTTCTGACATTAGATCGGAAGAGCACACGTCTGAACTCCAGTCACAGAAGACCATCTCGTATGCCGTCTTCTGCTTGAAAAAAAAAAAAAAAAAAAAAAAAAAAAAGAAAGAACAGGAAGGATAGAATAAAAAGAAAAAAAAAAAAAGAAGTATGGTTAAAGTATCAGGAAATAAGTGAAACATTTGAGTACAACATGAGAAATGAAGTGTATAAGAACAGA
+
BAABCFFFFFFFGGGGGFGGGGGGGFGGHHHHHHHGHHHHGHGHHHGGGGGHHGHFGGGHHGGGHHHHHHFGFHFEFGGFHHGG@GHHGEHHHHGFGHGHHHHHHHHFFFFGGGGCB///<-<----------9-9../0/./:/../...00000000:00...//.--------..;/000:/:0;00:0:000000:/00000:::00::0000.;000:0;/:00000000000000000000////
@M05620:45:000000000-G6HP7:1:1101:12472:12711 1:N:0:176
CATCCTGACCCTGAAGTACCCCGGCTTGATTTCTGACATTAGATCGGAAGAGCACACGTCTGAACTCCAGTCACAGAAGACCATCTCGTATGCCGTCTTCTGCTTGAAAAAAAAACCAGTGCTGCTAACCGAGGCCCCCCTGACCCCCACAGCAACCAAAAGAACATGACTCCCGGGAAGACTCGCCCACGGCCCGTGTCCCCCCCTTCTTTCCCCCCATCCTTTCTGTCCCTCGTTGTTTTCCTCCATTT
+
BBBBBFFFFFFFGGGGGGGGGGFEGGGGGHHHHGHGHHHHFFHHHHDEEEHHHHHHHGHHHGHGHHHFHHHHHGHFFBFFGGFGHFHFGGHHHHEFGHGHHHHGFHGHGHHG@E@//?/?2?322222<0/B//</C/@D?.//C/<--...:/:C...../.://;/0/0;/.99---../00.99.;.------9.9.9/.9@-;.;/9;///9A--././9B9////;;/9-;;;.999////;9/99
@M05620:45:000000000-G6HP7:1:1101:13239:12729 1:N:0:176
AGATTACTGCAACAGTTCCCCCTGGACCTGGAAAAGTTTCTTGCCTGGCTTACAGAAGCTGAAACAACTGCCAATGTCCTACAGGATGCTACCCGTAAGGAAAGGCTCCTAGAAGACTCCAAGGGAGTAAAAGAGCTGATGAAACAATGGCAAGTAAGTCAGGCATTTCCGCTTTAGCACTCTTGTGGATCCAATTGAACAATTCTCAGCATTTGTACTTGTAACTGACAAGCCAGGGACAAAACAAAGAT
+
AAABCFFFB@4BBGBBBFGGGGGGHHHHHHHHHHHHHHHHHHHHHHHHHHHHHHHHHHHHHHHHHHHHHHHHHHHEFFGHHHHHHFHHHHHHHHGEGFHHHHHHHHHHGHHHHHHHHHHHHFHGDAEEGDHHHGHHHHGHHHHHHHHHHHHHHGHHHHHHHHHHHHHHHHGGGGGHHHHHHHHHHHHGHHHHHHHHHHHHHHHHHHHHHHHGHHHHHHHHHHHHHHHEGHHHHGFGGGFGGFFGGGGGGGF
@M05620:45:000000000-G6HP7:1:1101:16988:12753 1:N:0:176
AAACCAAGCAGACACTCACCGCTCCCTCGCCACAGGCCAATAGTTTGTCCTCACTGAGTTGGCAACAAGTGGCTGCTGTGGCTGCCATTTTTCTGGTGATGGCCATCAGCTCCGACGAGGTCAGCTGGGGGGCTTTCTTTGTGTAAGCAACGAGAAACCTGAAAGAAGCATTTTTTAACTAAGTCCTGCTGAGTCATTCATGAGTTTTTAGCCGCCTTGCTTCTTCTCACAGACTCTCTACTCTCATGCCA
+
BBCCCCCFBFFFGGGGGGGGGGGGGGHHGGGGGHHHGGHHHHHHHHHHHHHHHHHHHHHHHHHHHHHHHGHHGHGGHHHHHHHGGHHHHHHHHHHHHHHHHHHHHHHHHHHHHGGGFGGGGHHHHHHHGGGGGGGGGGGGGGGGGGFFFFFFFFFFFFFFFFFFFFFFFFFFFFFFFFFFFFFFFFFFFFFFFFFFFFFFFFFFFFFFFFFFFFFFFFFFFFFFFFFFFFFFFFFFFFFFFFFFFFFFFFB
@M05620:45:000000000-G6HP7:1:1101:18468:12761 1:N:0:176
CATCCTGACCCTGAAGTACCCCGGCTTGATTTCTGACATTAGATCGGAAGAGCACACGTCTGAACTCCAGTCACAGAAGACCATCTCGTATGCCGTCTTCTGCTTGAAAAAAAAAAAAAATCATAATCCATCATCCCCACATCCCCCCCCTTCCCCCCTCTCACCTCTCCCACCTTTCATAGTATATCTCGTTCCTCTCATAATCCTTCCTTTCCCCCCCCCTCCTCTCCCCTTCATTCCATGATCCCCAC
+
CCCCCFFFFFFFGGGGGGGGGGGGGGGGHHHHHHHGHHHHHHGHHHGGGGHHHHHHHGHHHGHHHHHHHHHHHHHHHHHGHHGFGDHHGGHHHHGFGHGHHHHHHHHHHHHGGGGGB<</011111111<111111..0..10/.<.----./9//.9-.//00;0.0/9=/...000000000000000....9000:;00009:000/000009;.-::;-../:0///9/./000000000000/./.
@M05620:45:000000000-G6HP7:1:1101:16987:12773 1:N:0:176
AAACCAAGCAGACACTCACCGCTCCCTCGCCACAGGCCAATAGTTTGTCCTCACTGAGTTGGCAACAAGTGGCTGCTGTGGCTGCCATTTTTCTGGTGATGGCCATCAGCTCCGACGAGGTCAGCTGGGGGGCTTTCTTTGTGTAAGCAACGAGAAACCTGAAAGAAGCATTTTTTAACTAAGTCCTGCTGAGTCATTCATGAGTTTTTAGCCGCCTTGCTTCTTCTCACAGACTCTCTACTCTCATGCCA
+
CCCCCCCFCFFFGGGGGGGGGGGGGGHHGGGGGHHHGGHHHHHHHHHHHHHHHHHHHHHHHHHHHHHHHGHHGHGGHHHHHHHGGHHHHHHHHHHHHHHHHHHHHHHHHHHHHGGGGGGGGHHHHHHHGGGGGGGGGGGGGGGGGGFFFFFFFFFFFFFFFFFFFFFFFFFFFFFFFFFFFFFFFFFFFFFFFFFFFFFFFFFFFFFFFFFFFFFFFFFFFFFFFFFFFFFFFFFFFFFFFFFFFFFFFFF
@M05620:45:000000000-G6HP7:1:1101:20196:12773 1:N:0:176
AGATTACTGCAACAGTTCCCCCTGGACCTGGAAAAGTTTCTTGCCTGGCTTACAGAAGCTGAAACAACTGCCAATGTCCTACAGGATGCTACCCGTAAGGTAAGGCTCCTAGAAGACTCCAAGGGAGTAAAAGAGCTGATGAAACAATGGCAAGTAAGTCAGGCATTTCCGCTTTAGCACTCTTGTGGATCCAATTGAACAATTCTCAGCATTTGTACTTGTAACTGACAAGCCAGGGACAAAACAAAGAT
+
AAACCFFFFFFFGGFFGGGGGGGGHHHHHGHHHHFHGHHHGHHHGHGHHHHHGHHHHHHHHHFFHHHHHHHGHHHHHHHHHHHGHFGHHGHHHHGEEEGH4FHHHHHGGGHGHHHGHHHHGFGGGHGFFHHHHGHHHHGHHGHHHHGHHHHGHGHHHHGHFHFGGHHHGHGGGGFHHGHHHHHHHFHGGHHHGGHHGHFGEGHHHHHHHGHHHHHHHFHHHHHHHHHHGHHHGGFFFGGGGGGGGGGFFGG
@M05620:45:000000000-G6HP7:1:1101:20206:12790 1:N:0:176
AGATTACTGCAACAGTTCCCCCTGGACCTGGAAAAGTTTCTTGCCTGGCTTACAGAAGCTGAAACAACTGCCAATGTCCTACAGGATGCTACCCGTAAGGAAAGGCTCCTAGAAGACTCCAAGGGAGTAAAAGAGCTGATGAAACAATGGCAAGTAAGTCAGGCATTTCCGCTTTAGCACTCTTGTGGATCCAATTGAACAATTCTCAGCATTTGTACTTGTAACTGACAAGCCAGGGACAAAACAAAGAT
+
CCCCCFFFFFFFGGGGGGGGGGGGHHHHHHHHHHHHGHHHHHHHHHHHHHHHHHHHHHHHHHHHHHHHHHHHHHHHHHHHHHHHHGHHHHHHHHGGGFHHHHHHHHHHGHHHHHHHHHHHHHHGGHGGHHHHHGHHHHGHHGHHHHHHHHHHHGHHHHHHHHHHHHHHHHGGGGGHHHHHHHHHHFHGHHHHHHHHHHGGFGHHHHHGHHHHHHHHHHHHHHHHHHHFHHFHGGFGGGGGGGFGGGGGGGF
@M05620:45:000000000-G6HP7:1:1101:25447:12791 1:N:0:176
ATCTCTATCTCCTAAAAACCTGTTTAGATTTGGAGATAGACCTTCAGGTTTTTCATCATTTTCTGCATGAATTATACATTGACCACGTTCCAGCGTGGTCAGTTTGCAGCATTCTGTTATTTTGTTTGACAGAGTGTCTTGTTGAGAACATATGTAGGACATGATTTTTTCCTGCAACAGGGAAAATAAAGTATAAGTTTTAAAGATTTATTCTTTAATAAAGGATCTCAAAGCCAGCTTTAGAAAAAGGA
+
DDDDDFFFFFFFGGGGGGGGGGHHHHHHHHHHHHHHHHHHHHHHHHHHHHHGGHHHHHHHHHHHHHHHHHHHHHHHHHHHHHHHHHGHHHHHHHGGGGHHHHHHHHHHHHHHHHHHHHHHHHHHHHHHHHHHHHHHHHHHHHHHHHHHHHHHHHHHHHHHHHHHHHHHHGHHHHGHHGHHHGGHHGHHHHHHHHHHHHHHHHHHHHHHHHHHHHHHHHHHHHHHHHHHHHHHHHHHHGHHHHHGHHHHGGH
@M05620:45:000000000-G6HP7:1:1101:26933:12898 1:N:0:176
AAACCAAGCAGACACTCACCGCTCCCTCGCCACAGGCCAATAGTTTGTCCTCACTGAGTTGGCAACAAGTGGCTGCTGTGGCTGCCATTTTTCTGGTGATGGCCATCAGCTCCGACGAGGTCAGCTGGGGGGCTTTCTTTGTGTAAGCAACGAGAAACCTGAAAGAAGCATTTTTTAACTAAGTCCTGCTGAGTCATTCATGAGTTTTTAGCCGCCTTGCTTCTTCTCACAGACTCTCTACTCTCATGCCA
+
CDDDDCCFCFFFGGGGGGGGGGGGGGHHGGGGGHHHGGHGHHHHHHHHHHHHHHHHHHHFHHHHHHHHHHHHGHGGHHHHHHHGGHHHHHHHHHHHHHHHHHHHHHHHHHHHHGGGGGGGGHHHHHHHGGGGGGGGGGGGGGGGGGFFFFFFFFFFFFFFFFFFFFFFFFFFFFHFFFFFFFFFFFFFFFFFFBFFFFFFFFFFFFFFFFFFFFFFFFFFFFFFHHHFHFFFFFFFFFFFHFFFFFFFFFF
@M05620:45:000000000-G6HP7:1:1101:29015:12976 1:N:0:176
AAACCAAGCAGACACTCACCGCTCCCTCGCCACAGGCCAATAGTTTGTCCTCACTGAGTTGGCAACAAGTGGCTGCTGTGGCTGCCATTTTTCTGGTGATGGCCATCAGCTCCGAGGTCAGCTGGGGGGCTTTCTTTGTGTAAGCAACGAGAAACCTGAAAGAAGCATTTTTTAACTAAGTCCTGCTGAGTCATTCATGAGTTTTTAGCCGCCTTGCTTCTTCTCACAGACTCTCTACTCTCATGCCAGAA
+
CCCCCCCFCFFFGGGGGGGGGGGGGGHHGGGGGHHHGGHHHHHHHHHHHHHHHHHHHHHHHHHHHHHHHHHHGHGGHHHHHHHGGHHHHHHHHHHHHHHHHHHHHHHHHHHHHGGGGGHGHHHHCFGGGGGGGGGGGGGGGBFGGGGGGGFFFFFFFFFFFFFFFFFFFFFFFFFFFFFFFFFFFFFFFFFFFFFFFFFFFFFFFFFFFFFFFFFFFFFFFHHHFFFFFBFFFFFFFFHFFFFFBBFFFFF
@M05620:45:000000000-G6HP7:1:1101:15156:12980 1:N:0:176
TACCTGTACTGGGGAAGCATTTGAATATCCCCCCATGGTGATGGGGACGGAGAACTGCTCCATAAACACAGGCAACGTGCCTAACTTTCCCGGGAAGATGAAGTCAAAGAGCGACCACAGCTCTTCGGAGGTTATTTTGCATCGGTGAGCCAGACAGAATGATCCGATGAGGGGTGCGAAACTATTTGAGGAAAGGAAGCACCTTTTTATTAAATTTACCTTTTAGCAATCGCCATTCCTACCCTAAAGAT
+
CCCCCFFFFFFFGFGGGGGGGGGGFFGHHHHGGGGHHHFGGHHHHGGGGGGGGHHHHHHHHHHHHHHHHHHHGHHHGHHHHHHHHHHHHGHGGGGGGHHHHHHHHHHHHHHHGGGGGHHHHHHGHHHGGGGEHHHHHHHHFHHGGGGFHGHHHHGHHHHHHHHHHHGGGHHHGGCEGGDGGGGGGGGGEEFCFGFGGGGGGGFFFFFFFFFFFFFFFFFFFFFFFFFFFFFFFFFFFFFFFFFFFFFFFFF
@M05620:45:000000000-G6HP7:1:1101:19895:12987 1:N:0:176
AGATTACTGCAACAGTTCCCCCTGGACCTGGAAAAGTTTCTTGCCTGGCTTACAGAAGCTGAAACAACTGCCAATGTCCTACAGGATGCTACCCGTAAGGAAAGGCTCCTAGAAGACTCCAAGGGAGTAAAAGAGCTGATGAAACAATGGCAAGTAAGTCAGGCATTTCCGCTTTAGCACTCTTGTGGATCCAATTGAACAATTCTCAGCATTTGTACTTGTAACTGACAAGCCAGGGACAAAACAAAGAT
+
?AAAABFFFFFFFFFFGGGGFEGGCFGGCGFFHDGHGGHHGHHHHHGHHHHGHHHFGHGFGHDHHHHHFFGFEHFFGFHFDGHFF1GHHHDGFGFEEFHHHHHHFGHHGHHGHHHHHGHHHFFEAAF?FFHFGFHFHHHHH2DGHHHHHFHFHF@@GGHHHHFHGHHHHHGFFGGGHHHHHHHHHHHGGHHHHGHHHGHHHFHHGHHGGFHHHHHHHHHHFHFHHHHG/GFGHGF?EDEEEFGEFGGGFFB
@M05620:45:000000000-G6HP7:1:1101:16195:12999 1:N:0:176
CATCCTGACCCTGAAGTACCCGGCTTGATTTCTGACATTAGATCGGAAGAGCACACGTCTGAACTCCAGTCACAGAAGACCATCTCGTATGCCGTCTTCTGCTTGAAAAAAAAAAAACAATAAAAATCATAATTGAATGCACCCCTTACCTTCTCCCCACTCTGCCCATCACTCCCTCCTCCGCCATCTCTCTTACCATCCCCTAAACACTGGCTGCCTACTACATCCCACATCCAAACCACGCCGCCGAC
+
CCDDDFFFFFFFGGGGGGGGGGGGGGGHHHHHHHHHHHHHHGHHHGG2EFHHHHHHGHHHGHHHHHHHHHHHHHHHHHHHHHGHHHHGGHHHHGGGHGHHHHHHHHHHBGG?GGG><?/?2>D22101111=1111=1=1?10.-.0110111100/./..<0000.<//0000/.//.///...-.000000000/000..././::0.00/./...0</00:0<0/.0..00:000.......---<--
@M05620:45:000000000-G6HP7:1:1101:12258:13001 1:N:0:176
AGATTACTGCAACAGTTCCCCCTGGACCTGGAAAAGTTTCTTGCGTGGCTTACAGAAGCTGAAACAACTGCCAATGTCCTACAGGATGCTACCCGTAAGGAAAGGCTCCTAGAAGACTCCAAGGGAGTAAAAGAGCTGATGAAACAATGGCAAGTAAGTCAGGCATTTCCGCTTTAGCACTCTTGTGGATCCAATTGAACAATTCTCAGCATTTGTACTTGTAACTGACAAGCCAGGGACAAAACAAAGAT
+
AAABCFFFBDBBFGBBBBGGGGGGHHHHHHHHHHHHHHHHHHHH2EFGGHHHHHHHHHHHHHHHHHHHHHHHHHHFDFHHHGHHHHHHHHHHHHGGGGHGHHHHHHHHGHHHHHHHHHHHHGHGEEFEGFHHHGHHHHGHHHHHHHHHHHHHHGHHHHHHHHHHHHHHHHGGGGGHHHHHHHHHHGHGHHHHHHHHHHFFHHHHHHHHHHHHHHHHHFHHHHHHHHHGGGGGGGFGGGGGGGGGGGGGGGF
@M05620:45:000000000-G6HP7:1:1101:7772:13008 1:N:0:176
ATCTCTATCTCCTAAAAACCTGTTTAGATTTGGAGATAGACCTTCAGGTTTTTCATCATTTTCTGCATGAATTATACATTGACCACGTTCCAGCGTGGTCAGTTTGCAGCATTCTGTTATTTTGTTTGACAGAGTGTCTTGTTGAGAACATATGTAGGACATGATTTTTTCCTGCAACAGGGAAAATAAAGTATAAGTTTTAAAGATTTATTCTTTAATAAAGGATCTCAAAGCCAGCTTTAGAAAAAGGA
+
CCCCDFFFFFFFGGGGGGGGGGHHHHHHHHHHHHHHHHHHHHHHHHHHHHHGGHHHHIHHHHIHHHHHHHHHHHHHHHHHHHHHHHGHHHHHHHGGGGHHHHHHHHHHHHHHHHHHHHHHHHHHHHHHHHHHHHHHHHHHHHHHHHHHHHHHHHHHHHHHHHHHHHHHHGHHHHHHHHHHHGGHHHHHHHHHHHHHHHHHHHHHHHHHHHHHHHHHHHHHHHHHHHHHHHHHHGHHHGHHHHGFHHHHGGG
@M05620:45:000000000-G6HP7:1:1101:13280:13016 1:N:0:176
CATCCTGACCCTGAAGTACCCCGGCTTGATTTCTGACATTAGATCGGAAGAGCACACGTCTGAACTCCAGTCACAGAAGACCCATCTCGTATGCCGTCTTCTGCTTGAAAAAAAAAAAAAAAAAGAAAAAAAAAAGAAAAAAAATCAATGATGAGTAAAATAAAAGAAGAAAAAAGTTAATCAGGGATAAAGCGGTGAACATCAAAAGCGCATAAAGGCGCAAAGAGATACAGTAGGAGTGAAGTTGAAGT
+
CCDDDFFFFFFFGGGGGGGGGGGGGGGGHHHHHHHHHHHHHHHHHHGGGGHHHHHGHGHHHGHHHHHHHHGHGHHEBFGHHHHHHHHHHFFGHHHGGGHGHHHGHHHFHHGHGGGGG<<<</--.<</<.-----...:/.-;9;0000000000:0000000000.:/0//;:-:000000000..//0:00.;:-.000:0:000/..--..0000.--:-9//:/00000:0000//.0000000000
@M05620:45:000000000-G6HP7:1:1101:7776:13026 1:N:0:176
ATCTCTATCTCCTAAAAACCTGTTTAGATTTGGAGATAGACCTTCAGGTTTTTCATCATTTTCTGCATGAATTATACATTGACCACGTTCCAGCGTGGTCAGTTTGCAGCATTCTGTTATTTTGTTTGACAGAGTGTCTTGTTGAGAACATATGTAGGACATGATTTTTTCCTGCAACAGGGAAAATAAAGTATAAGTTTTAAAGATTTATTCTTTAATAAAGGATCTCAAAGCCAGCTTTAGAAAAAGGA
+
CCCCCFFFFFFFGGGGGGGGGGHHHHHHHHHHGHHGHHHHHHHHHHHHHHHGGHHHHHHHHHHHHHHHHFHHHHHHHHHHHHHHHHGHHHHHHHGGGGHHHHHHHHHHHHHHHHHHHHHHHHHHHHHHHHHHHHHHHHHHHHHHHHHHHHHHHHHHHHHHHHHGHHHHHGHHHHGHHHHHHEGHHBFFFGGHGHFGGGHHHHHGFHHHHHHGHHHHHGGH=G0GFGHHHHHGFHHGHGHHHHGECGHGDCG
@M05620:45:000000000-G6HP7:1:1101:14849:13036 1:N:0:176
AAACCAAGCAGACACTCACCGCTCCCTCGCCACAGGCCAATAGTTTGTCCTCACTGAGTTGGCAACAAGTGGCTGCTGTGGCTGCCATTTTTCTGGTGATGGCCATCAGCTCCGAGGTCAGCTGGGGGGCTTTCTTTGTGTCAGCAACGAGAAACCTGAAAGAAGCATTTTTTAACTAAGTCCTGCTGAGTCATTCATGAGTTTTTAGCCGCCTTGCTTCTTCTCACAGACTCTCTACTCTCATGCCAGAA
+
CCCCCCCFCFFFGGGGGGGGGGGGGGHHGGGGGHHHGGHHHHHGHHHHHHHHHHHHHHHHHHHGHHHHHHHHGHGGHHHHHHHGGHHHHHHHHHHHHHGHHHHHHHHHHHHHHEEGGEHEHHHHCFGGGGGGGGGGGGGGG0BFGGGGGGFFFFFFFFFFFFFFFFFFFFFFFFFFFFFFFFFFFFFFFFFFFFFFFFFFFFFFFFFFFFFCFFFFFFFFFFFFFFFFFFFFFFFFFFFFFFFFFFFFFFF
@M05620:45:000000000-G6HP7:1:1101:4936:13066 1:N:0:176
AAACCAAGCAGACACTCACCGCTCCCTCGCCACAGGCCAATAGTTTGTCCTCACTGAGTTGGCAACAAGTGGCTGCTGTGGCTGCCATTTTTCTGGTGATGGCCATCAGCTCCGACGAGGTCAGCTGGGGGGCTTTCTTTGTGTAAGCAACGAGAAACCTGAAAGAAGCATTTTTTAACTAAGTCCTGCTGAGTCATTCATGAGTTTTTAGCCGCCTTGCTTCTTCTCACAGACTCTCTACTCTCATGCCA
+
CDCDDCCFCFFFGGGGGGGGGGGGGGHHGGGGGHHHGGHHHHHHHHHHHHHHHHHHHHHHHHHHHHHHHHHHGHGGHHHHHHHGGHHHHHHHHHHHHHHHHHHHHHHHHHHHHGGGGGGGGHHHHHHHGGGGGGGGGGGGGGGGGGFFFFFFFFFFFFFFFFFFFFFFFFFFFFHFFFFHHFFFFFFFFFFFFFFFFFFFFHFFFFFFFFFHFFFFFFFFHHFFFFFFFFFFFFFFFFFHHFFFFFFFFFF
@M05620:45:000000000-G6HP7:1:1101:4871:13068 1:N:0:176
ATCTCTATCTCCTAAAAACCTGTTTAGATTTGGAGATAGACCTTCAGGTTTTTCATCATTTTCTGCATGAATTATACATTGACCACGTTCCAGCGTGGTCAGTTTGCAGCATTCTGTTATTTTGTTTGACAGAGTGTCTTGTTGAGAACATATGTAGGACATGATTTTTTCCTGCAACAGGGAAAATAAAGTATAAGTTTTAAAGATTTATTCTTTATTAAAGGATCTCAAAGCCAGCTTTAGAAAAAGGA
+
BBBBBFFFFFFDDGGGG4EEGGHHGGGCGHHHH4FCCFF5B3FAF3F3GHHGEF5AA5DHHFAF5F5DGH5GF5EEH5FAFGGGB1EHCGF5B3E1EE?B@FGHGD34B31B@4@FHF4FHHD@GHHG3F4GBE?BB?F4BGFE?3F4B3334B?4BF3?0?11BGHHH/G1@11F11<FGEGHH0?GG1D11<G1FHGHGHH1F1FG1<G<<GHGH0<GH0D</<<DDGHF0CGB:.CHF0;FHHH.EDF
@M05620:45:000000000-G6HP7:1:1101:27315:13081 1:N:0:176
AAACCAAGCAGACACTCACCGCTCCCTCGCCACAGGCCAATAGTTTGTCCTCACTGAGTTGGCAACAAGTGGCTGCTGTGGCTGCCATTTTTCTGGTGATGGCCATCAGCTCCGAGGTCAGCTGGGGGGCTTTCTTTGTGTAAGCAACGAGAAACCTGAAAGAAGCATTTTTTAACTAAGTCCTGCTGAGTCATTCATGAGTTTTTAGCCGCCTTGCTTCTTCTCACAGACTCTCTACTCTCATGCCAGAA
+
CCCCCBCFCFFFGGGGGGGGGGGGGGHHGGGGGHHHGGHHHHHHHHHHHHHHHHHHHHHHHHHHHHHHHHHHGHGGHHHHHHHGGHHHHHHHHHHHHHGHHHHHHHHHHHHHHGGGGGHHHHHHBFGGGGGGGGGGGGGGG0BFGGGGGGFFFFFFFFFFFFFFFFFFFFFFFFFFFFFFFFFFFFFFFFFFFFFFFFFFFFFFFFFFFFFFFFFFFFFFFFFFFFFFFFFFFFFFFFFFFFFFBFFFFFF
@M05620:45:000000000-G6HP7:1:1101:4952:13085 1:N:0:176
AAACCAAGCAGACACTCACCGCTCCCTCGCCACAGGCCAATAGTTTGTCCTCACTGAGTTGGCAACAAGTGGCTGCTGTGGCTGCCATTTTTCTGGTGATGGCCATCAGCTCCGACGAGGTCAGCTGGGGGGCTTTCTTTGTGTAAGCAACGAGAAACCTGAAAGAAGCATTTTTTAACTAAGTCCTGCTGAGTCATTCATGAGTTTTTAGCCGCCTTGCTTCTTCTCACAGACTCTCTACTCTCATGCCA
+
CCDDDBBFCFFFGGGGGGGGGGGGGGHHGGGGGHHHGGHHHHHHHHHHHHHHHHHHHHHHHHHHHHHHHHHHGHGGHHHHHHHGGHHHHHHHHHHHHHHHHHHHHHHHHHHHHGGGGGGGGHHHHHHHGGGGGGGGGGGGGGGGGGFFFFFFFFFFFFFFFFFFFFFFFFFFFFHFFFFFFFFFFFFFFFFFFFFFFFFFFFFFFFFFFFFFFFFFFFFFFFFFFFFFFFFFFFFFFFFHFFFFFFFFFFF
@M05620:45:000000000-G6HP7:1:1101:4890:13094 1:N:0:176
ATCTCTATCTCCTAAAAACCTGTTTAGATTTGGAGATAGACCTTCAGGTTTTTCATCATTTTCTGCATGAATTATACATTGACCACGTTCCAGCGTGGTCAGTTTGCAGCATTCTGTTATTTTGTTTGACAGAGTGTCTTGTTGAGAACATATGTAGGACATGATTTTTTCCTGCAACAGGGAAAATAAAGTATAAGTTTTAAAGATTTATTCTTTAATAAAGGATCTCAAAGCCAGCTTTAGAAAAAGGA
+
CCCCCFFFFFFFGGGGGGGGGGHHHHHHHHHHHHHHHHHHHHHHHHHHHHHGGHHHHIIHHIHHHHHHHHHHHHHHHHHHHHHHHHGHHHHHHHGGGGHHHHHHHHHHHHHHHHHHHHHHHHHHHHHHHHHHHHGHHHHHHHHHHHHHHHHHHHHHHHHHHHHHHHHHHGHHHHHHHHHHHGGHHGHHGHHHHHHHHGHHHHGHHHHHHHHHHHHHHHHHHHHHHHHHHHHHHHHHHGHHHHHFGGGHGGH
@M05620:45:000000000-G6HP7:1:1101:19701:13102 1:N:0:176
AGATTACTGCAACAGTTCCCCCTGGACCTGGAAAAGTTTCTTGCCTGGCTTACAGAAGCTGAAACAACTGCCAATGTCCTACAGGATGCTACCCGTAAGGAAAGGCTCCTAGAAGACTCCAAGGGAGTAAAAGAGCTGATGAAACAATGGCAAGTAAGTCAGGCATTTCCGCTTTAGCACTCTTGTGGATCCAATTGAACAATTCTCAGCATTTGTACTTGTAACTGACAAGCCAGGGACAAAACAAAGAT
+
BBBBBFFFFFFFGGFGGGGGGGGGGHHHHHHHHHHHHHHHHHHHHHHHHHHHHHHHHHHHHHHHHHHHHHHHHHHHHHHHHHHHHHHHHHHHGHGGFEHHHHHHHHHHGHHHHHHHHHHHHHHGGHGGHHHHHGHHHHGHHHHHHHHHHHHHHGHHHHHHHHGHHHHHHHGGGGGHHHHHHHHHHGHGHHHHHHHHHGHFFGHHHHHHHHHHHHHHHGHGHHHHHHHFHHHHHGGGGGGGGGGGGGGGGGF
@M05620:45:000000000-G6HP7:1:1101:19697:13121 1:N:0:176
AGATTACTGCAACAGTTCCCCCTGGACCTGGAAAAGTTTCTTGCCTGGCTTACAGAAGCTGAAACAACTGCCAATGTCCTACAGGATGCTACCCGTAAGGAAAGGCTCCTAGAAGACTCCAAGGGAGTAAAAGAGCTGATGAAACAATGGCAAGTAAGTCAGGCATTTCCGCTTTAGCACTCTTGTGGATCCAATTGAACAATTCTCAGCATTTGTACTTGTAACTGACAAGCCAGGGACAAAACAAAGAT
+
AAAAAFFFFFBFGG1FGFGGGGGGAHHHHGHHHFGHGHHHHHHHHHHHHHHGHHHHHHHHGGGFFFHHHGHHHHGGHHHHHHHHHFGHHH2GHHGGG/FGFHHHHHHHGHHHHHHHHHGHHHHGEHGEEHHBHGHHHHFHFDGHHGHHGGHHBFHHHHHHHHHHHHHGHHGGGGGF1FGHHHHHHGGGBGHHHHHHHHHFFCGHHHHHHHHGHCHHHHHGHHFFHHHCHHHHGEGFGGGGEFGEFGEGFGF
@M05620:45:000000000-G6HP7:1:1101:10833:13144 1:N:0:176
ATCTCTATCTCCTAAAAACCTGTTTAGATTTGGAGATAGACCTTCAGGTTTTTCATCATTTTCTGCATGAATTATACATTGACCACGTTCCAGCGTGGTCAGTTTGCAGCATTCTGTTATTTTGTTTGACAGAGTGTCTTGTTGAGAACATATGTAGGACATGATTTTTTCCTGCAACAGGGAAAATAAAGTATAAGTTTTAAAGATTTATTCTTTAATAAAGGATCTCAAAGCCAGCTTTAGAAAAAGGA
+
CCCCCFFFFFFFGGGGGGGGGGHHHHHHHHHHHHHHHHHHHHHHHHHHHHHGGHHHHHHHHHHHHHHHHHHHHHHHHHHHHHHHGHGHHHHHHHGGGGHHHHHHHHHHHHHHHHHHHHHHHHHHHHHHHHHHHHHHHHHHHHHHHHHHHHHHHHHHHHHHHHHHHHHHHGHHHHHHFHHHHGGHHHHHHHHHHHHHHGHHHHHHHHHHHHHHHHHHHHHHHHHHHHHHHHHHHHHHHGHHHHHFHHHHGGG
@M05620:45:000000000-G6HP7:1:1101:5501:13147 1:N:0:176
AAACCAAGCAGACACTCACCGCTCCCTCGCCACAGGCCAATAGTTTGTCATCACTGAGTTGGCAACAAGTGGCTGCTGTGGCTGCCATTTTTCTGGTGATGGCCATCAGCTCCGACGAGGTCAGCTGGGGGGCTTTCTTTGTGTAAGCAACGAGAAACCTGAAAGAAGCATTTTTTAACTAAGTCCTGCTGAGTCATTCATGAGTTTTTAGCCGCCTTGCTTCTTCTCACAGACTCTCTACTCTCATGCCA
+
CCCCDDDFCFFFGGGGGGGGGGGGGGHHGGGGGHHHGGHHHHHHHHHHHHHHHHHHHHHHHHHGHHHHHHHHGHGGHHHHHHHGGHHHHHHHHHHHHHHHHHHHHHHHHHHHHGGGGGGGGHHHHHHHGGGGGGGGGGGGGGGGGGGFFFFFFFFFFFFFFFFFFFFFFFFFFFHFFFFHHFFFFFFFFFFFFFFFFFFFFFFFFFFFFFFFFFFFFFFFHHFFFFFFFFFFFFFFFFFFFFFFFFFFFFF
@M05620:45:000000000-G6HP7:1:1101:16919:13184 1:N:0:176
CATCCTGACCCTGAAGTACCCCGGCTTGATTTCTGACATTAGATCGGAAGAGCACACGTCTGAACTCCAGTCACAGAAGACCATCTCGTATGCCGTCTTCTGCTTGAAAAAAAAAAAAAAGTAAAAAGATTCAGAGACACTCTCTACACTACCTGTTTGAACCAAAATAGCTCAAATGTGGTAGAGTAACTTACATATATATGCCAGTCTCAGAACAATACGGGAACGTGTAAGGCGGCTCGTCTCGTGGC
+
BCCCCFFFFFFFGGGFGGGGGGGGGGGGHHHHHHBGHGHHHHHHHHGGGGHHHHHHHGHHHFHHHHHHHHHHHHGHFGHHGHHGBGHCFFHHHHGFEHGHHFHHHHHHHHHGGGDB<//>/?11<11..111>11100001/000000/0//<0<000/000.....0000000000<000/000000000;000000000000000000;00;0///0//..-.-....;/////--:-.::..//...-
@M05620:45:000000000-G6HP7:1:1101:24083:13185 1:N:0:176
ATCTCTATCTCCTAAAAAGGAAGAAAGGGGAGGGAAGATCGGAAGAGCACACGTCTGAACTCCAGTCACAGAAGACCATCTCGTATGCCGTCTTCTGCTTGAAAAAAAAAAAAAAAAACAAAACAAAAAAAAGAAAGAACATGTATAAAAGAAAAGAATAAAAAGACAAAAAATGATGTATAGAAGGATAAAGACAAAAAAAAATAATACTACAAGGAAAAGAATAAAGACGAGATACTAGTATCAGATGG
+
CCCCCFFFFFFFGGGGGGGGGGHGGHHHGGGGGGGHGHHHHGGGGHHHHHHHGHHHGHGHHHHHHHHGHHHHHHHHHHHCHHHGGHHHHGGGHGHHHHHHHHHHHHGGGGG<><</>>...........---...:0/.//0000000000..///..090000..////..-.0900000:0000..0000:0////..----.00000000000..////..0009B0/.--..000090000000;00
@M05620:45:000000000-G6HP7:1:1101:22209:13193 1:N:0:176
AGATTACTGCAACAGTTCCCCCTGGACCTGGAAAAGTTTCTTGCCTGGCTTACAGAAGCTGAAACAACTGCCAATGTCCTACAGGATGCTACCCGTAAGGAAAGGCTCCTAGAAGACTCCAAGGGAGTAAAAGAGCTGATGAAACAATGGCAAGTAAGTCAGGCATTTCCGCTTTAGCACTCTTGTGGATTCAATTGAACAATTCTCAGCATTTGTACTTGTAACTGACAAGCCAGGGACAAAACAAAGAT
+
>A>>AFFFFFFFGGGFGGGGGGGGHHHHHHGGHHHHHHHHHHHHHHGHHHHHHHHHHHHHHHHHHHHHHHHHHHHHHHHHGHHHHGHHHHHHHHGGGGHHHHHHHHHHGHHHHHHHGHHHHHHGGFGGHHHFHGHHHHHHHHHHHHHHHHHHHGHHHHHHHHFGHHHHHHGGGGGGHHHHHHHHHFHGHGHGHHHHHFFGHHHHHHHHHFHHHCGHHHHFGFHFHHHHHHHFHGFFEDEGGGFGFGGGGGG
@M05620:45:000000000-G6HP7:1:1101:23685:13194 1:N:0:176
CATCCTGACCCTGAAGTACCCCGGCTTGATTTCTGACATTAGATCGGAAGAGCACACGTCTGAACTCCAGTCACAGAAGACCATCTCGTATGCCGTCTTCTGCTTGAAAAAAAAAAAAAAAAAAAAAAAAAAGAAAAAAAGAGGAGAGAAATAAAAGAAAAATAATATGAGAAAGATAAACATAATAATGTTACGAGAAAAAGTATATACCAAAGGCTATCTATCGGAGTGAATATCTAAGACTGGAGGAA
+
DCCDDFFFFFFFGGGGGGGGGGGGGGGGHHHHHHHHHHHHHHHHHHGGGGHHHHHHHGHHHGHHHHHHHHHHHHHHHHHHHHHHFHHHGGHHHHGGGHGHHHHHHHHGHHHGGGGC>><>/----<------..:::F--..<......0:000000..//:.000000000000/000000000000000000.....0/..<000000000.//.00</0<00.-.-9.0000:0:00000<0./.../
@M05620:45:000000000-G6HP7:1:1101:13983:13195 1:N:0:176
AGATTACTGCAACAGTTCCCCCTGGACCTGGAAAAGTTTCTTGCCTGGCTTCCAGAAGCTGAAACAACTGCCAATGTCCTCCAGGATGCTCCCCGTCAGGAACGGCTCCTAGAAGACTCCAAGGGAGTAAAAGAGCTGATGCAACAATGGCAAGTAAGTCAGGCATTTCCGCTTTAGCACTCTTGTGGATCCAATTGAACAATTCTCAGCATTTGTACTTGTAACTGACAAGCCAGGGACAAAACAAAGAT
+
A?AAAFFF@D1DGGGGGGGGGGGF0FHHHGHHHHHHHHHHHHHHHHHHHHH0GHDGHHHHHHHHHHHHHHHHBHHHHHHH1FHHHHHCGH1FFGGG/EEHHH0?AEEGGHHHHHDFHHHG1<1FECEFH>GHHGHHHHDGH1GHHHHHHFHHHGHHHHHHHHHHHHHHHHGGGGGHHHHHHHHHHHHGHHHHHHHHHHHHHHHHHHHHGHHHHGHHHFHHGHFGHHFFGGGGGGG?EGGGGGFFGGGGGFG
@M05620:45:000000000-G6HP7:1:1101:11773:13203 1:N:0:176
ATCTCTATCTCCTAAAAACCTGTTTAGATTTGGAGATAGACCTTCAGGTTTTTCATCATTTTCTGCATGAATTATACATTGACCACGTTCCAGCGTGGTCAGTTTGCAGCATTCTGTTATTTTGTTTGACAGAGTGTCTTGTTGAGAACATATGTAGGACATGATTTTTTCCTGCAACAGGGAAAATAAAGTATAAGTTTTAAAGATTTATTCTTTAATAAAGGATCTCAAAGCCAGCTTTAGAAAAAGGA
+
CCDDDFFFFFFFGGGGGGGGGGHHHHHHHHHHHHHHHHHHHHHHHHHHHHHGGHHHHHHHHIHHIHHHHHHHHHHHHHHHHHHHHHGHHHHHHHGGGGHHHHHHHHHHHHHHHHHHHHHHHHHHHHHHHHHHHHHHHHHHHHHHHHHHHHHHHHHHHHHHHHHHHHHHHGHHHHHHHHHHHGGHHHHHHHHHHHHHHHHHHHHHHHHHHHHHHHHHHHHGHHHHHHHHHHHHHHHHHGHHHHHGHHHHGGH
@M05620:45:000000000-G6HP7:1:1101:16909:13205 1:N:0:176
CATCCTGACCCTGAAGTACCCCGGCTTGATTTCTGACATTAGATCGGAAGAGCACACGTCTGAACTCCAGTCACAGAAGACCATCTCGTATGCCGTCTTCTGCTTGAAAAAAAAAAAAGAGCTAATGACCGAGTCCCCCCTGAACCCCAAGGCCAACAGAGACAAGACGACTCAGGTGAGGCTCGGCCGACGCCAGTGCTCCTACCGTCCTGTCCCCAGTCATTTTTCGCCCTGCGTGCGTTCTGGCATTA
+
CCCCCFFFFFFFGGGGGGGGGGGFGGGGHHHHHHHHHHHHHHHGHHGGGGHHHHHHHGHHHGHHHHHHGHHHDFHGHHHFHHHHHGHGGGHHHHGGGHGGHHHHHHGHHHHG@F@//>//20111?<?1?@C-.<<<<A--.<C<C.C.C..;GE.CE/:CC//C:B/::?.9F09000.....:=?9-----;.-009:0900;:-ADA.0:0;FEF.0:0:0:00/-.;;-..::..:....;00/900
@M05620:45:000000000-G6HP7:1:1101:22988:13208 1:N:0:176
ATCTCTATCTCCTAAAAACCTGTTTAGATTTGGAGATAGACCTTCAGGTTTTTCATCATTTTCTGCATGAATTATACATTGACCACGTTCCAGCGTGGTCAGTTTGCAGCATTCTGTTATTTTGTTTGACAGAGTGTCTTGTTGAGAACATATGTAGGACATGATTTTTTCCTGCAACAGGGAAAATAAAGTATAAGTTTTAAAGATTTATTCTTTAATAAAGGATCTCAAAGCCAGCTTTAGAAAAAGGA
+
DDDDDFFFFFFFGGGGGGGGGGHHHHHHHHHHHHGHHHHHHHHHHHHHHHHGGHHHHHHHHHHHHHHHHGHHHHHHHHHHHHHHHHGHHHHHHHGGGGHHHHHHHHHHHHHHHHHHHHHHHHHHHHHHHHHHHHHHHHHHHHHHHHHHHHHHHHHHHHHHHHHHHHHHHGHHHHHHHHHHHGGHHHHHHHHHHHHHHGHHHHHHHHHHHHHHHHHHHHHHHHHHGHHHHHHHHHHHHGHHHHHHHHHHGGH
@M05620:45:000000000-G6HP7:1:1101:22200:13210 1:N:0:176
AGATTACTGCAACAGTTCCCCCTGGACCTGGAAAAGTTTCTTGCCTGGCTTACAGAAGCTGAAACAACTGCCAATGTCCTACAGGATGCTACCCGTAAGGAAAGGCTCCTAGAAGACTCCAAGGGAGTAAAAGAGCTGATGAAACAATGGCAAGTAAGTCAGGCATTTCCGCTTTAGCACTCTTGTGGATTCAATTGAACAATTCTCAGCATTTGTACTTGTAACTGACAAGCCAGGGACAAAACAAAGAT
+
AAAACFFFDDFFGGGFGGGGGGGGHHHHHHHHHHHHHHHHHHHHHHHHHHHHHHHHHHHHHHHHHHHHHHHHHHHHHHHHHHHHHGHHHHHHHHGGGGHHHHHGHHHHGHHHHHHHHHHHHHHGEGGFHHHHHGHHHHGHHHHHHHHHHHHHHGHHHHHHHHHHHHHHHHGGGGGHHHHHHHHHHGHGHHHGHHHHHGGGHHHHHHHHHHHHHHHHHHHGHGHHHHHFHHHHHGFGGGGGFCFFGGFGGGC
@M05620:45:000000000-G6HP7:1:1101:19274:13214 1:N:0:176
ATCTCTATCTCCTAAAAACCTGTTTAGATTTGGAGATAGACCTTCAGGTTTTTCATCATTTTCTGCATGAATTATACATTGACCACGTTCCAGCGTGGTCAGTTTGCAGCATTCTGTTATTTTGTTTGACAGAGTGTCTTGTTGAGAACATATGTAGGACATGATTTTTTCCTGCAACAGGGAAAATAAAGTATAAGTTTTAAAGATTTATTCTTTAATAAAGGATCTCAAAGCCAGCTTTAGAAAAAGGA
+
DDDDDFFFFFFFGGGGGGGGGGHHHHHHHHHHHHHHHHHHHHHHHHHHHHHGGHHHHHHHHHHIHHHHHHHHHHHHHHHHHHHHHHGHHHHHHHGGGGHHHHHHHHHHHHHHHHHHHHHHHHHHHHHHHHHHHHHHHHHHHHHHHHHHHHHHHHHHHHHHHHHHHHHHHGHHHHHHHHHHHGGHHHHHHHHHHHHHHHHHHHHHHHHHHHHHHHHHHHHHHHHHHHHHHGHHHHHHHGHHHHHFHHHHGGH
@M05620:45:000000000-G6HP7:1:1101:11764:13221 1:N:0:176
ATCTCTATCTCCTAAAAACCTGTTTAGATTTGGAGATAGACCTTCAGGTTTTTCATCATTTTCTGCATGAATTATACATTGACCACGTTCCAGCGTGGTCAGTTTGCAGCATTCTGTTATTTTGTTTGACAGAGTGTCTTGTTGAGAACATATGTAGGACATGATTTTTTCCTGCAACAGGGAAAATAAAGTATAAGTTTTAAAGATTTATTCTTTAATAAAGGATCTCAAAGCCAGCTTTAGAAAAAGGA
+
ABBBBFFFFFFFG4BAFBEGGGHHHDDHHHGFDCGCGBHCGHHHHGFHHHHGGHGHHHHHHHHHGHFHHFFGHEHFHFHHHGHHFHGHHHHHHGGGGCHHEGHHHHHHEHFHHHHGHHHHHHHHHGHHFHHFFHHHHHHHGHHGBFGFHGHHHGHHHE?G2FCFHGHHHGHHHHHBDF<2GGAF/<??11FGHHFFHHGHHGC<GGGHHFHHHHHHGGG<GGFGFGHHHFHHHHHHHGHHHBGFCGBFD.C
@M05620:45:000000000-G6HP7:1:1101:10202:13272 1:N:0:176
ATCTCTATCTCCTAAAACCTGTTTAGATTTGGAGATAGACCTTCAGGTTTTTCATCATTTTCTGCATGAATTATACATTGACCACGTTCCAGCGTGGTCAGTTTGCAGCATTCTGTTATTTTGTTTGACAGAGTGTCTTGTTGAGAACATATGTAGGACATGATTTTTTCCTGCAACAGGGAAAATAAAGTATAAGTTTTAAAGATTTATTCTTTAATAAAGGATCTCAAAGCCAGCTTTAGAAAAAGGAA
+
BBBBBFFFFFFFGGGGGGGGGGHHGFHHHHGGFHHHHGGHHHHHHHHHGHGGHHHHFGHGHHHHHFHFBFHHFHHHGHHFGGHHHGHHHHHFHGFGFGHHHHHHHHHGHHHHHHHHHHHHHHHHHHHHHHHHHGHHHHHHHHHHHHHHHHEGHHHGHHHHHHGHHHHHGHHHFHHHHHHHGGHHHHHHHHHHHHEFGGHHGFFGGHHHHHHHHHHHGDGDFGGFHHHHHHHHGHHHGHHHHGHGHHHGFHF
@M05620:45:000000000-G6HP7:1:1101:8977:13280 1:N:0:176
CATCCTGACCCTGAAGTACCCCGGCTTGATTTCTGACATTAGATCGGAAGAGCACACGTCTGAACTCCAGTCACAGAAGACCATCTCGTATGCCGTCTTCTGCTTGAAAAAAAAAAAAAAAAAAAAAAAAAAAAAAAAATAACGAAACGGGAATTCAAACATAAGAAACAAAAGAATTAAAAAGAAGAGAAGTCGACATAGAGAAGAACGAGAGAGAATACCAAGAACGCCAATAGCAGCACAAGAGATGC
+
DDDDDFFFFFFFGGGGGGGGGGGGGGGGHHHHHHHHHHHHHHHHHHGGGGHHHHHHHGHHHGHGHHHHHHHHHHHBBFGHHHHHGHHEFFHHHHGGGHGHHHHHHHHHFHHGGGGDB/></><-<<-;---:------;:B00....9....-/:00000.:00000;//:../9:0000000..;/0./0/;0..-.;000000/0//:...-.:.0000000..//9.-.-0000:0/..//././000
@M05620:45:000000000-G6HP7:1:1101:24578:13286 1:N:0:176
ATCTCTATCTCCTAAAAACCTGTTTAGATTTGGAGATAGACCTTCAGGTTTTTCATCATTTTCTGCATGAATTATACATTGACCACGTTCCAGCGTGGTCAGTTTGCAGCATTCTGTTATTTTGTTTGACAGAGTGTCTTGTTGAGAACATATGTAGGACATGATTTTTTCCTGCAACAGGGAAAATAAAGTATAAGTTTTAAAGATTTATTCTTTAATAAAGGATCTCAAAGCCAGCTTTAGAAAAAGGA
+
CDDCDFFFFFFFGGGGGGGGGGHHHHHHHHHHHHHHHHHHGHHHHHHHHHHGGHHHHHHHHHHHIHHHHGHHHHHHHHHHHHHHHHGHHHHHHHGFGGHHHHHHHHHHHHHHHHHHHHHHHHHHHHHHHHHHHHHHHHHHHHHHHHHHHHHHHHHHHHHHHHHHHHHHHGHHHHHHHHHHHGGHHHHHHHGHHHHHHHHHHHHHHHHHHHGHHHHHHHHHHHHHHHHHHHHHHGHHHGHHHHHEHHHHGGH
@M05620:45:000000000-G6HP7:1:1101:21940:13337 1:N:0:176
TACCTGTACTGGGGAAGCATTTGAATATCCCCCCATGGTGATGGGGACGGAGAACTGCTCCATAAACACAGGCAACGTGCCTAACTTTCCCGGGAAGATGAAGTCAAAGAGCGACCACAGCTCTTCGGAGGTTATTTTGCATCGGTGAGCCAGACAGAATGATCCGATGAGGGGTGCGAAACTATTTGAGGAAAGGAAGCACCTTTTTATTAAATTTACCTTTTAGCAATCGCCATTCCTACCCTAAGATC
+
CCCCCFFFFFFFGGGGGGGGGGHHHHHHHHHGGGGHHHHHHHHHHGGGGGGGGHHHHHHHHHHHHHHHHHHHGHHHGHHHHHHHHHHHHHHGGGGGGHHHHHHHHHHHHHHHGGGGGHHHHHHHHHHGGGGEHHHHHHHHHHHGGGGGHFHHHHGGHHHHHHHHHHGGGHHHGGEEGGGGGGGFGGGGGFFFFGGGGFGGGGFFFFFFFFFFEBFFFFFFFFFFFFFFFFFFFFFEFFFFFFFFFFFFFFF
@M05620:45:000000000-G6HP7:1:1101:12773:13337 1:N:0:176
AAACCAAGCAGACACTCACCGCTCCCTCGCCACAGGCCAATAGTTTGTCCTCACTGAGTTGGCAACAAGTGGCTGCTGTGGCTGCCATTTTTCTGGTGATGGCCATCAGCTCCGACGAGGTCAGCTGGGGGGCTTTCTTTGTGTAAGCAACGAGAAACCTGAAAGAAGCATTTTTTAACTAAGTCCTGCTGAGTCATTCATGAGTTTTTAGCCGCCTTGCTTCTTCTCACAGACTCTCTACTCTCATGCCA
+
CCDDDCD@BFFFGGGGGGGGGGGGGGHHGGGGGHHHGGHHHHHHHHHHHHHHHHHHHHHHHHHGHHHHHHHHGHGGHHHHHHHGGHHHHHHHHGHHHHHHHHHHHHHHHHHHHGGGGGGGGHHHFHHHGGGGGGGGGGGGGGGGGFFFFFFFFFFFFFFFFFFFFFFFFFFFFFHFFFFFFFFFFFFFFFFFFFFFFFFFFFFFFFFFFFFFFFFFFFFFFFFFFFFFFFFFFFFFFFFFFFFFFFFFFFB
@M05620:45:000000000-G6HP7:1:1101:8709:13339 1:N:0:176
TACCTGTACTGGGGAAGCATTTGAATATCCCCCCATGGTGATGGGGACGGAGAACTGCTCCATAAACACAGGCAACGTGCCTAACTTTCCCGGGAAGATGAAGTCAAAGAGCGACCACAGCTCTTATTTTGCATCGGTGAGCCAGACAGAATGATCCGATGAGGGGTGCGAAACTATTTGAGGAAAGGAAGCACCTTTTTATTAAATTTACCTTTTAGCAATCGCCATTCCTACCCTAAAGATCGGAAGAG
+
CCCCCFFFFFFFGCFGGGGGGGHHHFHHHHHGGGGHHHGHHHHHHGGGGGGGGHHHHGHHHHHHHHHHHHHHGHHHGHHHHHHHHHHHHHHGGGGGGHHHHHHHHHHHHHHHGGGGGHHHHHHHHFHHHHHHHHHGGGGGHHHHHHGH><>FGGHHHHGGGHHHGGECGGGFGGHHFFGGGGGBFFFGGGGGGGGGGGGGEFGGFGGGGGGFFFFFFFFFFFFFFFFFFFFFFF:FFFFFFFFFFFFEFFF
@M05620:45:000000000-G6HP7:1:1101:21914:13347 1:N:0:176
TACCTGTACTGGGGAAGCATTTGAATATCCCCCCATGGTGATGGGGACGGAGAACTGCTCCATAAACACAGGCAACGTGCCTAACTTTCCCGGGAAGATGAAGTCAAAGAGCGACCACAGCTCTTCGGAGGTTATTTTGCATCGGTGAGCCAGACAGAATGATCCGATGAGGGGTGCGAAACTATTTGAGGAAAGGAAGCACCTTTTTATTAAATTTACCTTTTAGCAATCGCCATTCCTACCCTAAGATC
+
ABBBAFFFFFFFGCFAEGGFGDEGHFHHHHHGGGGGCGBEDHHHHGEGGGGEGHHHHHHHHHBGHHHHHHHHGGHHGHHFHFGFGFFHHFHGGGGEGAGHGFEBFGHHHHHGEGGGGHFHGHHHGHHGFDGGHFHHHHHFBHHGA<DEGGHHHHGHHHHHHHEHHHGGGHEHDCEDF@GGGBGGBCCBBEFFFGFFFBFFFFFFFFFFFFFFFFBFFFBFFFFFFFFFFBFFFF.EFFFFFBFFFFFFFFF
@M05620:45:000000000-G6HP7:1:1101:21932:13358 1:N:0:176
TACCTGTACTGGGGAAGCATTTGAATATCCCCCCATGGTGATGGGGACGGAGAACTGCTCCATAAACACAGGCAACGTGCCTAACTTTCCCGGGAAGATGAAGTCAAAGAGCGACCACAGCTCTTCGGAGGTTATTTTGCATCGGTGAGCCAGACAGAATGATCCGATGAGGGGTGCGAAACTATTTGAGGAAAGGAAGCACCTTTTTATTAAATTTACCTTTTAGCAATCGCCATTCCTACCCTAAGATC
+
CCCCCFFFFFFFGGGGGGGGGGHHHHHHHHHGGGGHHHGHHHHGHGGGGGGGGGHHHHHHHHHHHHHHHHHHGGHHGHHHHHHHHHHHHGHGGGFGGHHHHHHFHHGHHHHHGGGGGHHHHHHHHHHGGGGGHHHHHHHHGHHGGEGFGGHHHHGHHHHHHHHHHHGGGHHHGGEDGGEGGGGFGGGGGGGFFGFFFBFGGGFFFFFFFFFFFFFFFFFFFFFFFFFFFFFFFFFFFFFFFFFFFFFFFFF
@M05620:45:000000000-G6HP7:1:1101:13443:13414 1:N:0:176
CATCCTGACCCTGAAGTACCCCGGCTTGATTTCTGACATTAGATCGGAAGAGCACACGTCTGAACTCCAGTCACAGAAGACCATCTCGTATGCCGTCTTCTGCTTGAAAAAAAAAAAAAAAAAAAAAAAAAAGAATTATATGAAGGTGAAACAGAAAAAAAAATAAAAAAATAGTGTAACAACGATACGTATATGTTGTAATATATGAAGACTACAAATGCTAAATCGAGGGTGTTGTTTACACTCATATC
+
DDDDDFFFFFFFGGGGGGGGGGGGGGGGHHHHHHHHHHHHHHHHHHGFGGHHHHHHHGHHHGHHHHHHHHHHHHHFBGGHHHHHHHHHGGHHHHGGGHGHHHHHHHHHHHHGGGGF>>///<------:-9-...0000<0<0<00<00000///00/.-9--.00000--.0000:<0:<0.-...-.0000<0000/000000000:00/0:/000000000000...--..-.././0000<//0000
@M05620:45:000000000-G6HP7:1:1101:6813:13418 1:N:0:176
CATCCTGACCCTGAAGTACCCCGGCTTGATTTCTGACATTAGATCGGAAGAGCACACGTCTGAACTCCAGTCACAGAAGACCATCTCGTATGCCGTCTTCTGCTTGAAAAAAAAAAAAAAAAAAAAAACAAAAAAAAAATGATATTAAAAAAATAAAATAAATAAAGAAAGACTAATGTGGCCGAGCAAGTATACATAAACAACTGTTTAGCACGAAGCAACTTTGATGTACAACTAGGCTTCTGCGAATT
+
CCCCDFFFFFFFGGGGGGGGGGGGGGGGHHHHHHHGHHHHHHGHHHGGGGHHHHHHHGHHHGHGHHHHHHHHHHHHHHHGHHHHHHHHGGHHHHGGGHGHHHHHHHHGHHGGGGGGB></<<<-<--:......-----.000000:0000--.0:000000000000./0:/0::00000..-----//0000:0000000..0/00000000-...-0/./00000000000:00;//0:/000---;.
@M05620:45:000000000-G6HP7:1:1101:16824:13460 1:N:0:176
ATCTCTATCTCCTAAAAACCTGTTTAGATTTGGAGATAGACCTTCAGGTTTTTCATCATTTTCTGCATGAATTATACATTGACCACGTTCCAGCGTGGTCAGTTTGCAGCATTCTGTTATTTTGTTTGACAGAGTGTCTTGTTGAGAACATATGTAGGACATGATTTTTTCCTGCAACAGGGAAAATAAAGTATAAGTTTTAAAGATTTATTCTTTAATAAAGGATCTCAAAGCCAGCTTTAGAAAAAGGA
+
BBBBBFFFFFFFGGGGGGGGGGHHHHHHHHHHGHFHHHHHHHGHHHHHHHHGGHGGHGHHFFGHHHHHHFHHHHHGHHHHHHHHHHGHHHHHHHGGGGHHHHGHHHGHHHHHHGHHHHGHHFHHHHHHGHHHFHHHHHHHHHHHHHHHHHHHGHHHFHHHHHHHEHHHHGHHHHHHHGFGHGGHHHHHHFGGHHFFHHHHHHFGHHHGHGHHHHHHHGHHGHHEHHHHHHHFHGHGHEHHHGGHHGHHDGG
@M05620:45:000000000-G6HP7:1:1101:16808:13470 1:N:0:176
ATCTCTATCTCCTAAAAACCTGTTTAGATTTGGAGATAGACCTTCAGGTTTTTCATCATTTTCTGCATGAATTATACATTGACCACGTTCCAGCGTGGTCAGTTTGCAGCATTCTGTTATTTTGTTTGACAGAGTGTCTTGTTGAGAACATATGTAGGACATGATTTTTTCCTGCAACAGGGAAAATAAAGTATAAGTTTTAAAGATTTATTCTTTAATAAAGGATCTCAAAGCCAGCTTTAGAAAAAGGA
+
CDDDEFFFFFFFGGGGGGGGGGHHHHHHHHHHHHHHHHHHHHHHHHHHHHHGGHHHHHHHHHHHHHHHHHHHHHHHHHHHHHHHHHGHHHHHHHGFGGHHHHHHHHHHHHHHHHHHHHHHHHHHHHHHHHHHHHHHHHHHHHHHHHHHHHHHHHHHHHHHHHHHHHHHHGHHHHHHHHHHHGGHHHHHHHHHHHHHHGHHHHHHHHHHHHHHHHHHHHHHHHHHHHHHHHHHHGHHHGHHHHHGHHHGGGH
@M05620:45:000000000-G6HP7:1:1101:16791:13476 1:N:0:176
ATCTCTATCTCCTAAAACCCTGTTTAGATTTGGAGATAGACCTTCAGGTTTTTCATCATTTTCTGCATGAATTATACATTGACCACGTTCCAGCGTGGTCAGTTTGCAGCATTCTGTTATTTTGTTTGACAGAGTGTCTTGTTGAGAACATATGTAGGACATGATTTTTTCCTGCAACAGGGAAAATAAAGTATAAGTTTTAAAGATTTATTCTTTAATAAAGGATCTCAACGACCGCTTTAGAAAAAGGA
+
1AAA1@@BDF3@GEGGF1AAF1A1BAAAD33111B1FFHFFEGGFFFBFHHF/FBGG2F22BA12F21AFAFFHFABAE211DFF//BCGH2GF??E/GGHHFHH11BGFF1@GGH@2GH2GHFF0>F1F1FEC>GHHFHFHHHFG/110FFFHB2BGGHHFFFHGHH1<<DGHHFBGEHHAAGHHGDG11FFB<@=11>1GHFGHDDHDGHD1GHHHHF00=0/<CHFGB/..--;;CAE0;0;CF...;
@M05620:45:000000000-G6HP7:1:1101:3913:13501 1:N:0:176
AGATTACTGCAACAGTTCCCCCTGGACCTGGAAAAGTTTCTTGCCTGGCTTACAGAAGCTGAAACAACTGCCAATGTCCTACAGGATGCTACCCGTAAGGAAAGGCTCCTAGAAGACTCCAAGGGAGTAAAAGAGCTGATGAAACAATGGCAAGTAAGTCAGGCATTTCCGCTTTAGCACTCTTGTGGATCCAATTGAACAATTCTCAGCATTTGTACTTGTAACTGACAAGCCAGGGACAAAACAAAGAT
+
AAAAAFFFFF1DGGGGGGGGGGGG0GHHGHHFFHHHFGHHHGHHHHGHHHHAGHHHHGHHHHHHFHHHHHHFHFGFFHHGHHFH0FGHHHHHHGGEEAFGFHCGHHHHGHHHHHHGHHHHHHHGGEGFHHFHHGHHHHHHHGHGHHHHHHHHHGHGHHHHHHHHGHHHHHGGGGGHHHHHHHHHHGHGHHGHHHHHHDFFGHHHHHHFHHGHHGHHGHHHGFHGHHHHHHHHGGGGGGGFAFFFGGGGGGG
@M05620:45:000000000-G6HP7:1:1101:20559:13504 1:N:0:176
CATCCTGACCCTGAAGTACCCCGGCTTGATTTCTGACATTAGATCGGAAGAGCACACGTCTGAACTCCAGTCACAGAAGACCATCTCGTATGCCGTCTTCTGCTTGAAAAAAAAAAAAAAAAAAAAAAAATAACAAAAAAACGTAATATGCTAATTGTACTTATATATACAAAGTCACAAATGACATATATAATAACAGAATATTAAAAGACCAAAGTTAAAACATCAAATAATAATAGGAGGTCAAGTGT
+
CCCDDFFFFFFFGGGGGGGGGGGGGGGGHHHHHHHHHHHHHHHHHHGGGGHHHHHHHGHHHGHHHHHHHHHHHHHHHHHHHHHHHHHHGGHHHHGGGHGHHHHHHHHH3GFEEEGC><<>/<--<@----.00000...--9-9..;090;000000;0000:00000000;0/000000;000000900000000000/0000000000:///../0:00000.000000000000:000/../090000
@M05620:45:000000000-G6HP7:1:1101:3929:13508 1:N:0:176
AGATTACTGCAACAGTTCCCCCTGGACCTGGAAAAGTTTCTTGCCTGGCTTACAGAAGCTGAAACAACTGCCAATGTCCTACAGGATGCTACCCGTAAGGAAAGGCTCCTAGAAGACTCCAAGGGAGTAAAAGAGCTGATGAAACAATGGCAAGTAAGTCAGGCATTTCCGCTTTAGCACTCTTGTGGATCCAATTGAACAATTCTCAGCATTTGTACTTGTAACTGACAAGCCAGGGACAAAACAAAGAT
+
BBCBCFFFFFFFGGGGGGGGGGGGAGHHHHFHHHHHHHHHHHHHHHHHHHHHHHHHHHHHHHHHHHHHHHHHHHHHHHHHHHHHBGHHHHHHHHGGGGHHHHFHHHHHGHHHHHHHHHHHHHHGGHGGHHHHHGHHHHHHHGHHHHHHHHHHHGHHHHHHHHHHHHHHHHGGGGGHHHHHHHHHHHHGHHHHHHHHHHHHHHHHHHHHHHGHHGHHHGHHHHHHHHHHHHHHHGGGGGGGEGFGGGGGGGG
@M05620:45:000000000-G6HP7:1:1101:25275:13511 1:N:0:176
CATCCTGACCCTGAAGTACCCCGGCTTGATTTCTGACATTAGATCGGAAGAGCACACGTCTGAACTCCAGTCACAGAAGACCATCTCGTATGCCGTCTTCTGCTTGAAAAAAAAAAAAAAAAAAAAACGGAAAAAAAAATGTGTTTGTTTACTAGTTCTAGCACAATATGTAATAAAACAAAAAATATCTGATATAGTGAAAAATATCATCAGAAATGACATAGCACAACGACATCACTACACAAATTCAT
+
EEEEEFFFFFFFGGGGGGGGGGGGGGGGHHHHHHHHHHHHHHHHHHG?FGHHHHHHHGHHHGHHHHHHHHHHHHHHHHHHHHHHHHHHGGHHHHGGGHGHHHHHHHHHHHHGGGGC>><</<>--<-.-...-/:----.011<</:///<1111111111100//0111:<11<11:0.....-.01111<111:11<<111..01111110010111<0:11010/<.-.--<<00<1/0/0.:1111:
@M05620:45:000000000-G6HP7:1:1101:16522:13521 1:N:0:176
AAACCAAGCAGACACTCACCGCCAGAAGACATGAGGTCAGCTAGATCGGAAGAGCACACGTCTGAACTCCAGTCACAGAAGACCATCTCGTATGCCGTCTTCTGCTTGAAAAAAAAAAAAACAACTGCCCGCTTCCCCCCTGCCCCCCACGCCCCCCCGATACCCGCTGCCTCCGGTTATCCTCTTCCTCCACCCGTTCACCTCCCACCCCTTCCCCCCTCCTTTACTTCCCCTCTCTCTTTCTCCCTTTC
+
BB@BBBAFBFFFGGGGGGGGEGGGFGHHHHHHHHFGBEFFHHHHHFHHGGGFHHHGGFHCFGHGGFHHHHHHFGHHHHHFF@FFHFGBGHGGFHHH?EGHGHFBHGHHGHGGHGFC@B///////101<..--.>10<.<-...;.;:-9-..-9--------//.-9-..:/..-;..///////99/9B9...-9..//9/;AA:...-.;;/;.9--9..////////...9;9//;99/:///.///
@M05620:45:000000000-G6HP7:1:1101:20554:13523 1:N:0:176
CATCCTGACCCTGAAGTACCCCGGCTTGATTTCTGACATTAGATCGGAAGAGCACACGTCTGAACTCCAGTCACAGAAGACCATCTCGTATGCCGTCTTCTGCTTGAAAAAAAAAAACAAAACAGAACAAACAAAGACACACTACGACCCTACTACTAAAATCCACTCTCCCACAACTGACGAAGTCTTCAGTACGACATATCTGCAACCATATTACACGCGTACGAATCTCTTCGACACGCTGACCTGAC
+
DDDDDFFFFFFFGGGGGGGGGGGGGGGGHHHHHHHHHHHHHHHHHHGEGGHHHHHHHGHHHGHHHHHHHHHHHHHHHHHHHHHHHHHHGFHHHHGGGGGHGHHHHHGH3FHCFE<<</=/@00/2?1?0=0/0/0000<00.000<..--//.000<00000:0000/00///....0/00..-..000000000...-.000000000.::00:00:0.------..;.0000;....-.-:..//0///
@M05620:45:000000000-G6HP7:1:1101:12436:13546 1:N:0:176
ATCTCTATCTCCTAAAAACCTGTTTAGATTTGGAGATAGACCTTCAGGTTTTTCATCATTTTCTGCATGAATTATACATTGACCACGTTCCAGCGTGGTCAGTTTGCAGCATTCTGTTATTTTGTTTGACAGAGTGTCTTGTTGAGAACATATGTAGGACATGATTTTTTCCTGCAACAGGGAAAATAAAGTATAAGTTTTAAAGATTTATTCTTTAATAAAGGATCTCAAAGCCAGCTTTAGAAAAAGGA
+
BBBBBFFFFFFFGGGGGFGGGGHHHHHHHHHHHHHHHHHHHHHHHHHHHHHGGHHHHHHHHHHHHHHHHHHHHHHHHHHHHHHHHHGHHHHHHHGGGGHHHHHHHHHHHHHHHHHHHHHHHHHHHHHHHHHHHHHHHHHHHHHHHHHHHHHHHHHHHHHHHHHHHHHHHGHHHHHHHHHHHGGHHHHHHHHHHHHHHGHHHHHHHHHHHHHHHHHHHHHHHHHHHHHHHHHHHHHHHGHHHHHGHHHHGGH
@M05620:45:000000000-G6HP7:1:1101:12441:13565 1:N:0:176
ATCTCTATCTCCTAAAAACCTGTTTAGATTTGGAGATAGACCTTCAGGTTTTTCATCATTTTCTGCATGAATTATACATTGACCACGTTCCAGCGTGGTCAGTTTGCAGCATTCTGTTATTTTGTTTGACAGAGTGTCTTGTTGAGAACATATGTAGGACATGATTTTTTCCTGCAACAGGGAAAATAAAGTATAAGTTTTAAAGATTTATTCTTTAATAAAGGATCTCAAAGCCAGCTTTAGAAAAAGGA
+
>AAAAFFFFFFFGGGGGGGGFFFGHGHHGHHHHHHG4GHFHHGHHGHHHHHGGHHHHHHHHHHHHGHHHFHGHHHHHFGHGHFHHHGGHHHHGHGEEGHHGHGHHHHHHHHHHHHHFHHHHHHHGGHHHHHHHHFGGHHHHHHHFHHHHHHHHHGHHHHHHHHHHHHHHGHHHHHHHHHHHFEGGHHDGHHHHHGHHHGHHHHGHFHHHHHHHHHHGHHHHHHGGHHHGHFHGGHHHGHHHHHFFHHHGGH
@M05620:45:000000000-G6HP7:1:1101:15148:13567 1:N:0:176
AAACCAAGCAGACACTCACCGCTCCCTCGCCACAGGCCAATAGTTTGTCCTCACTGAGTTGGCAACAAGTGGCTGCTGTGGCTGCCATTTTTCTGGTGATGGCCATCAGCTCCGAGGTCAGCTGGGGGGCTTTCTTTGTGTCAGCAACGAGAAACCTGAAAGAAGCATTTTTTAACTAAGTCCTGCTGAGTCATTCATGAGTTTTTAGCCGCCTTGCTTCTTCTCACAGACTCTCTACTCTCATGCCAGAA
+
ABBBBBBFBFFFGGGGGGGGGGGGGGHHGGGGGHHHGGHAGHHHHHHHHHHHHHHHHHGHHGHHHHHHHHFHGHGGHGHHHHHGGHGHHHHHHHHHHHHHHGHHHHHGHHHHHFE<E???EGFH2CCFFACGGGGGGGGGGBFGGGFF?AFADBFFFFBFBFFFFFFFFFBFFAFFFF//;9BFBFFF/ABBBFFFFFFFFFFBFFFFFFFFFADFBFFFFFFFFFFFF/AFFFFFFFFF/BBF//BFB.;
@M05620:45:000000000-G6HP7:1:1101:15166:13572 1:N:0:176
AAACCAAGCAGACACTCACCGCTCCCTCGCCACAGGCCAATAGTTTGTCCTCACTGAGTTGGCAACAAGTGGCTGCTGTGGCTGCCATTTTTCTGGTGATGGCCATCAGCTCCGAGGTCAGCTGGGGGGCTTTCTTTGTGTCAGCAACGAGAAACCTGAAAGAAGCATTTTTTAACTAAGTCCTGCTGAGTCATTCATGAGTTTTTAGCCGCCTTGCTTCTTCTCACAGACTCTCTACTCTCATGCCAGAA
+
CCCCCCCFCFFFGGGGGGGGGGGGGGHHGGGGGHHHGGHHHHHGHHHHHHHHHHHHHHGHHHHHHHHHHHHHGHGGHHHHHHHGGHHHHHHHHHHHHHGHHHHHHHHHHHHHHEFGGGHFHHHHFDGGGGGGGGGGGGGGG0;FGGGGGGFFFFFFFFFFFFFFFFFFFFFFFFFFFFFFFFFFFFFFFFFFFFFFFFFFFFFFFFFFFFFFFFFFFFFFFFFFFFFFFFFFFFFFFFFFFFFFFFFFFFF
@M05620:45:000000000-G6HP7:1:1101:15765:13584 1:N:0:176
ATCTCTATCTCCTAAAAACCTGTTTAGATTTGGAGATAGACCTTCAGGTTTTTCATCATTTTCTGCATGAATTATACATTGACCACGTTCCAGCGTGGTCAGTTTGCAGCATTCTGTTATTTTGTTTGACAGAGTGTCTTGTTGAGAACATATGTAGGACATGATTTTTTCCTGCAACAGGGAAAATAAAGTATAAGTTTTAAAGATTTATTCTTTAATAAAGGATCTCAAAGCCAGCTTTAGAAAAAGGA
+
CCCCCFFFFFFFGGGGGGGGGGHHHHHHHHHHHHHHHHHHHHHHHHHHHHHGGHHHHHHIHHHHGHHHHHHHHHHHHHHHHHHHHHGHHHHHHHGGGGHHHHHHHHHHHHHHHHHHHHHHHHHHHHHGHGHHGHGHHHHHHHHHHHHHHHHHHHHHHHHHHHHHHHHHHGHHHHHHHHHHHGGHHHGHGHHHHHHHHGHHHHHHHHHHHHHHHHHHHHHHHHHHHHHHHHHHGHHHHGHHHHGFHHHGGGG
@M05620:45:000000000-G6HP7:1:1101:9125:13627 1:N:0:176
ACCTGTACTGGGGAAGCATTTGAATATCCCCCCATGGTGATGGGGACGGAGAACTGCTCCATAAACACAGGCAACGTGCCTAACTTTCCCGGGAAGATGAAGTCAAAGAGCGACCACAGCTCTTATTTTGCATCGGTGAGCCAGACAGGATGATCCGATGAGGGGTGCGAAACTATTTGAGGAAAGGAAGCACCTTTTTATTAAATTTACCTTTTAGCAATCGCCATTCCTACCCTAAAGATCGGAAGAGC
+
AAAAAFBFFFFAGEA1AFFGGDDGBFEDGHGGGABHHBFFHFHHGEG/F?EEHF1AAFBGGGHGHBGHCCHE/GH/BB/GEBGHHHHBGHEGG?EA0FGBFG2FGHHD0BEEECGC/?CGFFGHB2FGH21>F1<E/?/?1?CC0<CC.<<1<11FF..<0<CFG<A.::@@-;:;;C00.F09BAF/C;9B9C/CFFG.0;0FG0CFB0BBFFF/BBFF9B-?BFFF9BB9:FFF-BFF/9/-BAA----
@M05620:45:000000000-G6HP7:1:1101:29151:13637 1:N:0:176
ATCTCTATCTCCTAAAAACCTGTTTAGATTTGGAGATAGACCTTCAGGTTTTTCATCATTTTCTGCATGAATTATACATTGACCACGTTCCAGCGTGGTCAGTTTGCAGCATTCTGTTATTTTGTTTGACAGAGTGTCTTGTTGAGAACATATGTAGGACATGATTTTTTCCTGCAACAGGGAAAATAAAGTATAAGTTTTAAAGATTTATTCTTTAATAAAGGATCTCAAAGCCAGCTTTAGAAAAAGGA
+
ABAABFFFFFFFGGGGGGGGGFFGHHHHGHHHHHHHCFHHHHHHHHHHGHHGGHHHHHHHHHHHHFHHHGHHFHHHHGEHGHFHHHG1FHHHHHEEEGHHHGFFBGGHHHHHHHHHDGHHHHHHFHHHHGGHHHFEFGHHHFGGHFHHGFFGGHGGGFFHFFHHHHHHHGHFHHGFGHHHHGGHHGEFHHHFGFHHHHHHHHFHGHGHHGHHHGHHHHHFDG0DGHHGHHHHHGHGGGHHHHEGHHHHDF;
@M05620:45:000000000-G6HP7:1:1101:6177:13641 1:N:0:176
ATCTCTATCTCCTAAAAACCTGTTTAGATTTGGAGATAGACCTTCAGGTTTTTCATCATTTTCTGCATGAATTATACATTGACCACGTTCCAGCGTGGTCAGTTTGCAGCATTCTGTTATTTTGTTTGACAGAGTGTCTTGTTGAGAACATATGTAGGACATGATTTTTTCCTGCAACAGGGAAAATAAAGTATAAGTTTTAAAGATTTATTCTTTAATAAAGGATCTCAAAGCCAGCTTTAGAAAAAGGA
+
CCCCCFFFFFFFGGGGGGGGGGHHHHHHHHHHHHHHHHHHHHHHHHHHHHHGGHHHHIHHHHHIHHHHHHHHHHHHHHHHHHHHHHGHHHHHHHGGGGHHHHHHHHHHHHHHHHHHHHHHHHHHHHHHHHHHHHHHHHHHHHHHHHHHHHHHHHHHHHHHHHHHHHHHHGHHHHHHHHHHHGGHHHGHHHHHHHHHHGHHHHHHHHHHHHHHHHHHHHHHHHHHHHHHHHHHHHHHHGHHHHHFHHHHGGH
@M05620:45:000000000-G6HP7:1:1101:29171:13643 1:N:0:176
ATCTCTATCTCCTAAAAACCTGTTTAGATTTGGAGATAGACCTTCAGGTTTTTCATCATTTTCTGCATGAATTATACATTGACCACGTTCAAGCGTGGTCAGTTTGCAGCATTCTGTTATTTTGTTTGACAGAGTGTCTTGTTGAGAACATATGTAGGACATGATTTTTTCCTGCAACAGGGAAAATAAAGTATAAGTTTTAAAGATTTATTCTTTATTAAAGGATCTCAAAGCCAGCTTTAGAAAAAGGA
+
BBBBBFFFFFFFDGGGGGGGGGHHHHFHHHHHGFFGFHF5GCGGGHGHHHHGFGDF5DFHHHGHFFFHHHFHBAEFAFGH55D3BFFGFH3DFFFGGGG3FGHHFFDFEFGHD@DGHFDGHHHHHHHH33BBFGBFFFGGHHHAB3F4BCFFHHGGHE33BD2?FGHHHCHDGH2F<2@FH/?FH?<GGFHFB1?FGHHH1>F1<<>G1<FDGHHHH0=GHGHDGGHF0DGGHH./::GH0<0CGHGGD?G
@M05620:45:000000000-G6HP7:1:1101:6194:13646 1:N:0:176
ATCTCTATCTCCTAAAAACCTGTTTAGATTTGGAGATAGACCTTCAGGTTTTTCATCATTTTCTGCATGAATTATACATTGACCACGTTCCAGCGTGGTCAGTTTGCAGCATTCTGTTATTTTGTTTGACAGAGTGTCTTGTTGAGAACATATGTAGGACATGATTTTTTCCTGCAACAGGGAAAATAAAGTATAAGTTTTAAAGATTTATTCTTTAATAAAGGATCTCAAAGCCAGCTTTAGAAAAAGGA
+
CCDCCFFFFFFFGGGGGGGGGGHHHHHHHHHHHHHHHHHHHHHHHHHHHHHGGHHHHHHHHIIHHHHHHHHHHHHHHHHHHHHHHHGHHHHHHHGGGGHHHHHHHHHHHHHHHHHHHHHHHHHHHHHHHHHHHHHHHHHHHHHHHHHHHHHHHHHHHHHHHHHHHHHHHGHHHHHHHHHHHGGHHHHHHHHHHHHHHHHHHHHHHHHHHHHHHHHHHHHHHHHHHHHHHGHHHHHHHGHHHHHHHHHHGGH
@M05620:45:000000000-G6HP7:1:1101:11427:13700 1:N:0:176
AGATTACTGCAACAGTTCCCCCTGGACCTGGAAAAGTTTCTTGCCTGGCTTACAGAAGCTGAAACAACTGCCAATGTCCTACAGGATGCTACCCGTAAGGAAAGGCTCCTAGAAGACTCCAAGGGAGTAAAAGAGCTGATGAAACAATGGCAAGTAAGTCAGGCATTTCCGCTTTAGCACTCTTGTGGATCCAATTGAACAATTCTCAGCATTTGTACTTGTAACTGACAAGCCAGGGACAAAACAAAGAT
+
ABBBCFFFBBBBFGBBBBFGGGGGHHHHHHHHGHHHGHHHHHHHHHHHHHHHHHHHHHHHHHHHHHHHHHHHHHHFDDGHHHHHHHHHHHHHHHGFGGGFHHHGHHHHGHHHHHHHHHHHHFHGEEFEHFHHHGGHHGGHHHHHHHHHHHHHHGHHHHHHHHHHHHHHHHGGGGGHHHHHHHHHHHHGHHHHHHHHHHFFHHHHHHHHHHHHHHHHHGHHHHHHHHHGHHHHHGGGGGGGGGFGGGGGGGF
@M05620:45:000000000-G6HP7:1:1101:5266:13700 1:N:0:176
AGATTACTGCAACAGTTCCCCCTGGACCTGGAAAAGTTTCTTGCCTGGCTTACAGAAGCTGAAACAACTGCCAATGTCCTACAGGATGCTACCCGTAAGGAAAGGCTCCTAGAAGACTCCAAGGGAGTAAAAGAGCTGATGAAACAATGGCAAGTAAGTCAGGCATTTCCGCTTTAGCACTCTTGTGGATCCAATTGAACAATTCTCAGCATTTGTACTTGTAACTGACAAGCCAGGGACAAAACAAAGAT
+
[truncated: 6,980,340 more chars]
