# Supplementary material for: Fast but not furious: a streamlined selection method for genome-edited cells
Source: Life Sci Alliance. 2021 Apr 26;4(6):e202101051. doi: 10.26508/lsa.202101051 (PMC8127327; doi:10.26508/lsa.202101051)
Supplement: Supplementary file 1 [file LSA-2021-01051_Supplemental_Data_1.zip › SANGER and Deep Sequencing/AFP/177_S177_L001_R1_001.fastq]

@M05620:45:000000000-G6HP7:1:1101:13649:1982 1:N:0:177
CATCCTGACCCTGAAGTACCCCATTGAGCATGGCATCGTCACCAACTGGGACGACATGGAGAAGATCTGGCACCACACCTTCTACAACGAGCTGCGCGTGGCCCCGGAGGAGCACCCAGTGCTGCTGACCGAGGCCCCCCTGAACCCCAAGGCCAACAGAGAGAAGATGACTCAGGTGAGGCTCGGCCGACGCCCGTGCTCCTCCCGTCCTTTCCCCAGTCATTTTCTGCCCGGCTTGATTTCTGACATTA
+
AABBCFFFFFFFGGGGGGGGGGGHHHHHHHHHHHGHHGHHHGHHGGHHHHHHGGGGGHHGHHHHHHHHHHHHHGHHGGGHHHHHHHHHGGGGGHHGGGGGGGHHGGGGGGGGHHHHGGHGHHHHHHHHHHGGGGGGGGGGGGHHHHGGGGHGHHGGGGGGGGGEGFFGGGGGGGGGGGGGGGGGDF?ABBBFCFFFBFFFFFFFFFFADAAFFFFFFFDFFFFFFFFFFFFFDAC9>D;FFFFFEBB9FF/
@M05620:45:000000000-G6HP7:1:1101:13631:1984 1:N:0:177
CATCCTGACCCTGAAGTACCCCATTGAGCATGGCATCGTCACCAACTGGGACGACATGGAGAAGATCTGGCACCACACCTTCTACAACGAGCTGCGCGTGGCCCCGGAGGAGCACCCAGTGCTGCTGACCGAGGCCCCCCTGAACCCCAAGGCCAACAGAGAGAAGATGACTCAGGTGAGGCTCGGCCGACGCCCGTGCTCCTCCCGTCCTTTCCCCAGTCATTTTCTGCCCGGCTTGATTTCTGACATTT
+
>AABBFFBFCFFGCGGGGGGGGGHHHBHHDGHHHHHHGHHHGGHCFHHHHHHGGGGGGHHHHFGGFHHHHH2FFHHGGGHHHHFHHGHEEGFGHHGGEGGGGHHGGG?DCDFHHHHFCEFGHHHHHHFGHG@@CCFGFGGGGHHHHGGGFGFHFGGGGGGGBE.;BFGGFFFGGGGFGBCFEGGFF..--BF@BBFAFFFFFFFFFFED;DFF99BFFFFFFFF/;BFF9:ADFAFFF;FFFBFF/;;BF;
@M05620:45:000000000-G6HP7:1:1101:12021:1985 1:N:0:177
ATCTCTATCTCCTAAAAACCTGTTTAGATTTGGAGATAGACCTTCAGGTTTTTCATCATTTTCTGCATGAATTATACATTGACCACGTTCCAGCGTGGTCAGTTTGCAGCATTCTGTTATTTTGTTTGACAGAGTGTCTTGTTGAGAACATATGTAGGACATGATTTTTTCCTGCAACAGGGAAAATAAAGTATAAGTTTTAAAGATTTATTCTTTAATAAAGGATCTCAAAGCCAGCTTTAGAAAAAGGA
+
ABBBBFFFFFFFGGGGGGGGGGHHHHHHHHHHHHHHHHHHHHHHHHHHHHHGGHHHHHGHHHHHHHHHHHHHHHHHHHHHHHHHHHGHHHHHHHGGGGHHHHHHHHHHHHHHHHHHHHHHHHHHHHHHHHHHHHHHHHHHHHHHHHHHHHHHHHHHHHHHHHHHHHHHHGHHHHHHHHHHHGGHHHHHHHHHHHHHHHHHHHHHHHHHHHHHHHHHHHHGGHHHHHHHHHHHHHHHHGHHHHHEGHHHGGH
@M05620:45:000000000-G6HP7:1:1101:13647:2000 1:N:0:177
CATCCTGACCCTGAAGTACCCCATTGAGCATGGCATCGTCACCAACTGGGACGACATGGAGAAGATCTGGCACCACACCTTCTACAACGAGCTGCGCGTGGCCCCGGAGGAGCACCCAGTGCTGCTGACCGAGGCCCCCCTGAACCCCAAGGCCAACAGAGAGAAGATGACTCAGGTGAGGCTCGGCCGACGCCCGTGCTCCTCCCGTCCTTTCCCCAGTCATTTTCTGCCCGGCTTGATTTCTGACATTA
+
BCCCCFFFFFFFGGGGGGGGGGGHHHHHHHHHHHHHHGHHHGHHHGHHHHHHGGGGGHHHHHHHHHHHHHHHHGHHHGGHHHHHHHHHGGGGGHHGGGGGGGHHGGGGGGGGHHHHGGHHHHHHHHHHHHGGGGGGGGGGGGHHHHGGGGHGHHGGGGGGGGGGGGGGGGGGGGGGGGGGGGGGFFFFFFFFFFFF@DFFFFFFFFFFDFFFFFFFFFFFFFFFFFFFFFFFFFFFFFFFFFFFFBBFFF0
@M05620:45:000000000-G6HP7:1:1101:11474:2037 1:N:0:177
ATCTCTATCTCCTAAAAACCTGTTTAGATTTGGAGATAGACCTTCAGGTTTTTCATCATTTTCTGCATGAATTATACATTGACCACGTTCCAGCGTGGTCAGTTTGCAGCATTCTGTTATTTTGTTTGACAGAGTGTCTTGTTGAGAACATATGTAGGACATGATTTTTTCCTGCAACAGGGAAAATAAAGTATAAGTTTTAAAGATTTATTCTTTAATAAAGGATCTCAAAGCCAGCTTTAGAAAAAGGA
+
ABBBBFFFFFFFGGGGGGGGGGHHHHHHHHHHHHHHHHHHHHHHHHHHHHHGGHHHHHHHHHHHHHHGHFHHHHHHHHHHHHHHHHGGHHHHHHGGGGHHHHHHHHGHHGHHHHHHHHHHHHHHHHHHHHHHHHHHHHHHHHHHGHHHHHHHHHHHHHHHHHHHHHHHHGHHHHHHHHHHHGGHHHGHHGHHHHHGGFGHHHFHHHHHHHHHHHHHHHHHHHHHGHHHHGHGHHHHHGHHHHHFCGHHGGG
@M05620:45:000000000-G6HP7:1:1101:14909:2083 1:N:0:177
CATCCTGACCCTGAAGTACCCCATTGAGCATGGCATCGTCACCAACTGGGACGACATGGAGAAGATCTGGCACCACACCTTCTACAACGAGCTGCGCGTGGCCCCGGAGGAGCACCCAGTGCTGCTGACCGAGGCCCCCCTGAACCCCAAGGCCAACAGAGAGAAGATGACTCAGGTGAGGCTCGGCCGACGCCCGTGCTCCTCCCGTCCTTTCCCCAGTCATTTTCTGCCCGGCTTGATTTCTGACATTT
+
BCCCCFFFFFFFGGGGGGGGGGGHHHHHHHHHHHHHHGHHHGHGHGHHHHHHGGGGGHHHHHHHHHHHHHHHHGHHHGGHHHHHHHHHGGGGGHHGGGGGGGHHGGGGGGGGHHHHGGHHHHHHHHHHHHGGGGGGGGGGGGHHGHGGGGHGHHGGGGGGGGGGGGGGGGGGGGGGGGGGGGGGFFFFFFFFFFFC>DFEFFFFFFFFFFFFFFFFFFFFFFFFFFFFFFFFFFFFFF;FFFFFFBFBFF/
@M05620:45:000000000-G6HP7:1:1101:14913:2102 1:N:0:177
CATCCTGACCCTGAAGTACCCCATTGAGCATGGCATCGTCACCAACTGGGACGACATGGAGAAGATCTGGCACCACACCTTCTACAACGAGCTGCGCGTGGCCCCGGAGGAGCACCCAGTGCTGCTGACCGAGGCCCCCCTGAACCCCAAGGCCAACAGAGAGAAGATGACTCAGGTGAGGCTCGGCCGACGCCCGTGCTCCTCCCGTCCTTTCCCCAGTCATTTTCTGCCCGGCTTGATTTCTGACATTA
+
AABBBFBDFFFFFGGBGGGGGGEFHHHFHGHHHHFHHEGFCEHHHGHHGAGGECEGGHFFHHHFHHGHFHHHHGHHHGGHHHHHHHGHGGGGGHHGGGGGGEGHGGGGGGGGHHHHGGHHHHHHHHFDGHGGGGGGGGGGGGHHHHGGGGHGGGEGGGGGGGGGGGGFGGGGGFFGGG0F.;CFFFFFFFF-@FF-@DDFFFFFFFFADDDFFFFFFFFBBFFFFFFFBBFFD;B@AC.;BFBF;/B/;B/
@M05620:45:000000000-G6HP7:1:1101:15358:2204 1:N:0:177
AGATTACTGCAACAGTTCCCCCTGGACCTGGAAAAGTTTCTTGCCTGGCTTACAGAAGCTGAAACAACTGCCAATGTCCTACAGGATGCTACCCGTAAGGAAAGGCTCCTAGAAGACTCCAAGGGAGTAAAAGAGCTGATGAAACAATGGCAAGTAAGTCAGGCATTTCCGCTTTAGCACTCTTGTGGATCCAATTGAACAATTCTCAGCATTTGTACTTGTAACTGACAAGCCAGGGACAAAACAAAGAT
+
BBBBBFFFFFFFGGGGGGGGGGGGGHHHHHHHHHHHHHHHHHHHGHHHHHHHHFFGHHHHHHHHHHHHHHHHHHHGHHGHFHGHGFGHGHFHHHGFGGHGHHGHHHHHGHHHHFHFHGHGC3GFF?FEHHHHFGHHHHGHGFGHFHHHHHHGHGHHGHGHHHHHGHHHHHGGGGGGFEHHHHHHHHHGFHHGHFGGHHGHHHGHHHGFHFHHHHHHHFHHHHHHHHHH/GHHEGFGGGGGGGGGGGGGGGG
@M05620:45:000000000-G6HP7:1:1101:15363:2221 1:N:0:177
AGATTACTGCAACAGTTCCCCCTGGACCTGGAAAAGTTTCTTGCCTGGCTTACAGAAGCTGAAACAACTGCCAATGTCCTACAGGATGCTACCCGTAAGGAAAGGCTCCTAGAAGACTCCAAGGGAGTAAAAGAGCTGATGAAACAATGGCAAGTAAGTCAGGCATTTCCGCTTTAGCACTCTTGTGGATCCAATTGAACAATTCTCAGCATTTGTACTTGTAACTGACAAGCCAGGGACAAAACAAAGAT
+
BBCCCFFFFFFFGGGGGGGGGGGGHHHHHHHHHHHHGHHHHHHHHHHHHHHHHHHHHHHHHHHHHHHHHHHHHHHHHHHHHHHHGHHHHHHHHHGFGGHHGHHHHHHHGHHHHHHHHHHHEGHGGFFGHHHHHGHHHHGHHGHHHHHHGHHHHGHHHHHHHHHHHHHHHHGGGGGHHHHHHHHHHHHGHHHHHHHHHHGHHHHHHHHHHHHHHHHHHHHHHHHHHHHGHFHHHGGGGGGGGGGGGGGGGGF
@M05620:45:000000000-G6HP7:1:1101:15361:2240 1:N:0:177
AGATTACTGCAACAGTTCCCCCTGGACCTGGAAAAGTTTCTTGCCTGGCTTACAGAAGCTGAAACAACTGCCAATGTCCTACAGGATGCTACCCGTAAGGAAAGGCTCCTAGAAGACTCCAAGGGAGTAAAAGAGCTGATGAAACAATGGCAAGTAAGTCAGGCATTTCCGCTTTAGCACTCTTGTGGATCCAATTGAACAATTCTCAGCATTTGTACTTGTAACTGACAAGCCAGGGACAAAACAAAGAT
+
AAAAAFFF3D1FGGCGGGGGGGGF0BGHH0FFFFHHGHHHHHHHGEDFFHHHHHBGGGHHHHHHHHHHHHHHHGFGFFHHHHHH00FBFHBHHHGEEGHHHHH0FGGHGHHHHHFGHHHH1BFFGEEFGHHFHGHFHHBGHDGHGFHHGBFGHGFGHGHHH1@CHHHHHHGGFGGH1?GEFHGHHHHGHGHGGHHFHHGHHHHHHHHH0CGHGFCHHGHH:GFFHHHFHHHHHGF?EB.EEGGFFAGGFFF
@M05620:45:000000000-G6HP7:1:1101:18463:2254 1:N:0:177
TACCTGTACTGGGGAAGCATTTGAATATCCCCCCATGGTGATGGGGACGGAGAACTGCTCCATAAACACAGGCAACGTGCCTAACTTTCCCGGGAAGATGAAGTCAAAGAGCGACCACAGCTCTCGGAGGTTATTTTGCATCGGTGAGCCAGACAGAATGATCCGATGAGGGGTGCGAAACTATTTGAGGAAAGGAAGCACCTTTTTATTAAATTTACCTTTTAGCAATCGCCATTCCTACCCTAAAGATC
+
CDCCCFFFFFFFGGGGGGGGGGHHHHHHHHHGGGGHHHHHHHHHHGGGGGGGGHHHHHHHHHHHHHHHHHHHGHHHGHHHHHHHHHHHHHHGGGGGGHHHHHHHHHHHHHHHGGGGGHHHHHHHHGGGGGCHHHHHHHHHHHGGGGGHHHHHHGHHHHHHHHHHHFGGGHGGGCEGGDFGGGGGHGGGFG;FFGGGGGGGGFFFFFFFHFFFFFFHHFFFFFFFFFFFFFFFFFFFFFFFFFFFFFFFFFF
@M05620:45:000000000-G6HP7:1:1101:18453:2270 1:N:0:177
TACCTGTACTGGGGAAGCATTTGAATATCCCCCCATGGTGATGGGGACGGAGAACTGCTCCATAAACACAGGCAACGTGCCTAACTTTCCCGGGAAGATGAAGTCAAAGAGCGACCACAGCTCTCGGAGGTTATTTTGCATCGGTGAGCCAGACAGAATGATCCGATGAGGGGTGCGAAACTATTTGAGGAAAGGAAGCACCTTTTTATTAAATTTACCTTTTAGCAATCGCCATTCCTACCCTAAAGATC
+
CCCCCFFFFFFFGGGGGGGGGGHHHHHHHHHGGGGHHHHHHHHHHGGGGGGGGHHHHHHHHHHHHHHHHHHHGHHHGHHHHHHHHHHHHHHGGGGGGHHHHHHHHHHHHHHHGGGGGHHHHHHHHFGGGGGHHHHHHHHHHHGGDFFGHHHHHGHHHGHFHHHHHGGGHFHGGEGGAFGGGGGGGGGGGGFGGA?FFFGGGFFFFFFFFFFFFFFFFFFFFFFF/BFFFFAEFFFFFFFFFFFFFFFFFFF
@M05620:45:000000000-G6HP7:1:1101:15923:2328 1:N:0:177
AAACCAAGCAGACACTCACCGCTCCCTCGCCACAGGCCAATAGTTTGTCCTCACTGAGTTGGCAACAAGTGGCTGCTGTGGCTGCCATTTTTCTGGTGATGGCCATCAGCTCCGACGAGGTCAGCTGGGGGGCTTTCTTGTGTAAGCAACGAGAAACCTGAAAGAAGCATTTTTTAACTAAGTCCTGCTGAGTCATTCATGAGTTTTTAGCCGCCTTGCTTCTTCTCACAGACTCTCTACTCTCATGCCAG
+
CCCCCBCFCFFFGGGGGGGGGGGGGGHHGGGGGHHHGGHHHHHHHHHHHHHHHHHHHHHHHHHGHHHGHHHHGHGGHHGHHHHGGHGHHHHHHHHHHHHHHHHHHHHHHHHHHGGGGGGGFHHHHHHHGGGGGGGGGGGGGGGGGGFFFFFFFFFFFFFFFFFFFFFFFFFFFFFFFFFFFFFFFFFFFFFFFFFFFFFFFFFFFFFFFFFFFFFFFFFFFFFFFFFFFFFFFFFFFFFFFFFFFFFFFF0
@M05620:45:000000000-G6HP7:1:1101:11920:2339 1:N:0:177
CATCCTGACCCTGAAGTACCCCATTGAGCATGGCATCGTCACCAACTGGGACGACATGGAGAAGATCTTGCACCACACCTTCTACAACGAGCTGCGCGTGGCCCCGGAGGAGCACCCAGTGCTGCTGACCGAGGCCCCCCTGAACCCCAAGGCCAACAGAGAGAAGATGACTCAGGTGAGGCTCGGCCGACGCCCTTGCTCCTCCCGTCCTTTCCCCAGTCATTTTCTGCCCGGCTTGATTTCTGACATTT
+
A3>AAFFFFFFFFGGDGFGGGGEHHFHHCGGCGHHHHGHHHEHBGGHHB2CGE0EEGHFBHHHHFHHF5FGHHHGHHGGHGHFHFHGGEEFEEBFEEE>ECEGHGE////CGGFHHGGG@GFDGFHHGHGDGG--FD<C--;CGGGGGGDEEHHEAEFFBFBFGFFFFFGEFGF0FFFF9.;EFB>.A>-@9@BB-/:;BF/FBFE.:;DDFF//B..9;F/FF/FFFBFFE.---9-;99FBB//B//B9
@M05620:45:000000000-G6HP7:1:1101:10609:2432 1:N:0:177
AAACCAAGCAGACACTCACCGCTCCCTCGCCACAGGCCAATAGTTTGTCCTCACTGAGTTGGCAACAAGTGGCTGCTGTGGCTGCCATTTTTCTGGTGATGGCCATCAGCTCCGACGAGGTCAGCTGGGGGGCTTTCTTTGTGTAAGCAACGAGAAACCTGAAAGAAGCATTTTTTAACTAAGTCCTGCTGAGTCATTCATGAGTTTTTAGCCGCCTTGCTTCTTCTCACAGACTCTCTACTCTCATGCCA
+
BBABBABFBFFFGGFGGGGGGGGGGGHHGGGGGHHHGGHHGGHFHHHHHHHHHHGHHHFGHGHHHHHHHHHHGHGGHHGGHHHGGHHHHHHHHHHHHHHHHHHHHHHHHHHHHGGCGEGGFHHHFHHHGGGGGGGGGGGGGGGGGGFFEFFFFFFFFFFFFFFFFFFFFFFFFFFFFFFFFFFFFFFFFFFFF9FFFFFFFFFFFFFFFFFFFFFFFFFFFFFFFFFFFFFFFFFFFFFFFFFFFFFFFFF
@M05620:45:000000000-G6HP7:1:1101:10618:2448 1:N:0:177
AAACCAAGCAGACACTCACCGCTCCCTCGCCACAGGCCAATAGTTTGTCCTCACTGAGTTGGCAACAAGTGGCTGCTGTGGCTGCCATTTTTCTGGTGATGGCCATCAGCTCCGACGAGGTCAGCTGGGGGGCTTTCTTTGTGTAAGCAACGAGAAACCTGAAAGAAGCATTTTTTAACTAAGTCCTGCTGAGTCATTCATGAGTTTTTAGCCGCCTTGCTTCTTCTCACAGACTCTCTACTCTCATGCCA
+
A@ABBABFBFFFGGGGGGGGEFFGGGHHEEGGGHHHGGGHHHHHHHHHHHHHGHHHHHGHHHHHHHHHHHHHGHGGHHFHHGHGGHGHHHHHHHHGHFHHHGHHHHHHHHHHHGGGGGGGGGGGCGHHGGGGGGGGGGGGGGGGGGFFBFFFFFFFFFFFFFFFFFFFFFFFFFFFEFFFFFFFFFFFFFFFFFFFFFFFFBF/BFFFFFFFFADFFFFFFFFFFFFFFFFFFFFFFFFFFFFFFFFFFF/
@M05620:45:000000000-G6HP7:1:1101:21071:2604 1:N:0:177
ATCTCTATCTCCTAAAAACCTGTTTAGATTTGGAGATAGACCTTCAGGTTTTTCATCATTTTCTGCATGAATTATACATTGACCACGTTCCAGCGTGGTCAGTTTGCAGCATTCTGTTATTTTGTTTGACAGAGTGTCTTGTTGAGAACATATGTAGGACATGATTTTTTCCTGCAACAGGGAAAATAAAGTATAAGTTTTAAAGATTTATTCTTTAATAAAGGATCTCAAAGCCAGCTTAGAAAAAGGAA
+
A@?>AFFFFFFDGGGGDEFGFGHHHFHFGHHHH4FGFHD53CFGHGGFHHFFFF5FGGHDHHBDDB5BFFGHEFHFE5FGFHHGFGEGGGHHFHEEEFHHFGGHHHFGHFHFHD4BFGHHHHHHHHHHHHFHGHFGHHHFHHHH?GEHHHHHHHFHHHGGHHHHHHHHHGHFEGFHHFHHHACGHFGFFDFGHFHHGFGHHHHHHFGGGDHHBHHHHHHFGHFFGHHHGDDGGGFC:CHH0;0:CCFAD//
@M05620:45:000000000-G6HP7:1:1101:18844:2614 1:N:0:177
CATCCTGACCCTGAAGTACCCCATTGAGCATGGCATCGTCACCAACTGGGACGACATGGAGAAGATCTGGCACCACACCTTCTACAACGAGCTGCGCGTGGCCCCGGAGGAGCACCCAGTGCTGCTGACCGAGGCCCCCCTGAACCCCAAGGCCAACAGAGAGAAGATGACTCAGGTGAGGCTCGGCCGACGCCCGTGCTCCTCCCGTCCTTTCCCCAGTCATTTTCTGCCCGGCTTGATTTCTGACATTA
+
BBBBBDFFFFFFGGGGGGGGGGGHHHHHGHFFGHGHHGHHHGHHHGHHHHGHGGGGGHHHHHHFHHHFHHHHHGHHHGGHHHHHHHHHGGGGGHHGGGEGGGHHGGGGGGGGHHHHGGHCHHHHHHHHHHGCGGFGGGGGGGHHHHGGGGHGHHGGGGGGGGGGGGGGGGGGGFGGGGGGGGGGFFFFACCFFFFFFDFEFFFFFFFFADFFFBFFFEDBFBBFFFBBFFBED>;DF-.99;FFE9FBFB/
@M05620:45:000000000-G6HP7:1:1101:18835:2631 1:N:0:177
CATCCTGACCCTGAAGTACCCCATTGAGCATGGCATCGTCACCAACTGGGACGACATGGAGAAGATCTGGCACCACACCTTCTACAACGAGCTGCGCGTGGCCCCGGAGGAGCACCCAGTGCTGCTGACCGAGGCCCCCCTGAACCCCAAGGCCAACAGAGAGAAGATGACTCAGGTGAGGCTCGGCCGACGCCCGTGCTCCTCCCGTCCTTTCCCCAGTCATTTTCTGCCCGGCTTGATTTCTGACATTA
+
BCCCCFFFFFFFGGGGGGGGGGGHHHHHHHGHHHHHHGHHHGHHHGHHHHHHGGGGGHHHHHHGGHHHHHHHHGHHHGGHHHHHHHHGGGGGGHHGGGGGGGHHGGGGGGGGHGHHGGHGHHHHHHHHHHGGGGGGGGGGGGHHHHGGGGHGHHGGGGGGGGGGGGGGGGGGGGGGGGGGGGGGFFFFFFFFFFFF;ADFFFFFFFFFDDFFFFFFFFF9BFFFFFFFFFFFFFFFFAABFFFFFEFFFF0
@M05620:45:000000000-G6HP7:1:1101:16068:2636 1:N:0:177
TACCTGTACTGGGGAAGAGTGTAGCAATCGCCATTCCTACCCTAAAGATCGGAAGAGCACACGTCTGAACTCCAGTCACAGAAGACCATATCGTATGCCGTCTTCTGCTTGAAAAAAAAATATTTTACAGAGTGTCTTGTTGAGAACATATGTAGGACATGAGTTTTTCCTGCAACAGGGAAAATATAGTATAAGTTTTAAAGATTTATTCTTTAATAAAGGATCTCAAAGCCAGCTTTAGAAAAAGTAAG
+
AABABFFFFFFFEAFECFGGGGHHHHHHFGF22FFFGGDGAEBGFGFFFFGEFC1FGFHFFCEAAFFGHFGFAFA@B3@GGGGGFFGH33BGFGE3CG3EE@GGHEHHGHH0B330>///0233?3?B32B2@22@@F2FGHHGHGEBFF1F1?1?1?0G<11>F<F.GFHGH0GH0<..<<CG0<0==0<D<0=00CCB0;:00C;CBC0GHCG0:GBC09/CBFGGGB0;.C..0;0B0:;099.9;B0
@M05620:45:000000000-G6HP7:1:1101:16073:2654 1:N:0:177
TACCTGTACTGGGGAAGAGTGTAGCAATCGCCATTCCTACCCTAAAGATCGGAAGAGCACACGTCTGAACTCCAGTCACAGAAGACCATCTCGTATGCCGTCTTCTGCTTGAAAAAAAAAAAAAAAAAAGAAAGTATATAAGATAAAAAATAGAAACCGTGAATAGAGAATGCACCAGTAAAGGAGAGATAGAAGAAGTAATGATAGAGGGTTGAATACATGAGCTGAGAATAGTCAGTAGACTAAGACCA
+
CCDCCFFFFFFFGGGGGGGGGGHHHHHHHGGGGGHHHHHHGHHHHHHHHHHGGGGHHHHHHHGHHHGHHHHHHHHGHHHHHHHHGHHHHFHHHGGHHHHGEGHGHHHHHHHHHHHHGGGF//<<//>--...<000<000000000000-.00000/.-...<C000000000:0/..:<0000/.<..:000000//:0000000000/...-/0000:00000<00.000000<00<0000<00000//
@M05620:45:000000000-G6HP7:1:1101:14696:2668 1:N:0:177
AAACCAAGCAGACACTCACCGCTCCCTCGCCACAGGCCAATAGTTTGTCCTCACTGAGTTGGCAACAAGTGGCTGCTGTGGCTGCCATTTTTCTGGTGATGGCCATCAGCTCCGACGAGGTCAGCTGGGGGGCTTTCTTTGTGTAAGCAACGAGAAACCTGAAAGAAGCATTTTTTAACTAAGTCCTGCTGAGTCATTCATGAGTTTTTAGCCGCCTTGCTTCTTCTCACAGACTCTCTACTCTCATGCCA
+
CCBCCCCFCFFFGGGGGGGGGGGGGGHHGGGGGHHHGGHHHHHHGHHHHHHHHHHHHHHHHHHHHHHHHHHHGHGGHHHHHHHGGHGHHHHHHHHHHHHHHHHHHHHHHHHHHGGGGGGGGHHHHHHHGGGGGGGGGGGGGGGGGGFFFFFFFFFFFFFFFFBFFFFFFFFFFFFFFFFFFFFFFFFFFFFFFFFFFFFFFFFFFFFFFFFFFFFFFFFFFFFFFFFFFFFFFFFFFFFFFFFFFFFFFFF
@M05620:45:000000000-G6HP7:1:1101:14709:2680 1:N:0:177
AAACCAAGCAGACACTCACCGCTCCCTCGCCACAGGCCAATAGTTTGTCCTCACTGAGTTGGCAACAAGTGGCTGCTGTGGCTGCCATTTTTCTGGTGATGGCCATCAGCTCCGACGAGGTCAGCTGGGGGGCTTTCTTTGTGTAAGCAACGAGAAACCTGAAAGAAGCATTTTTTAACTAAGTCCTGCTGAGTCATTCATGAGTTTTTAGCCGCCTTGCTTCTTCTCACAGACTCTCTACTCTCATGCCA
+
A?ABB?AFBFFFFGGGFGGGGGGGGGHHGGGGGHHGGGGHFHHHHHHHHHHGGHHHHFHHHGHFHHHGHGHHGHGGHHHHHHGGGHHHHFFHHFHHHHGFHHHFGFHHHHGGFEEEF?@CGGGHFHHHGGGGGGGGFFGGGGGFGGFFFFFFEDADFFAFA/BFFFAFFFFFFFFFFFFFFFF9BBFFFFFBAFFFFFFFFFFFFFFFFFEBFD==AAFFFFFFFFBBFFFFFFFFFFFFFFFFFFBFFFF
@M05620:45:000000000-G6HP7:1:1101:19349:2687 1:N:0:177
ATCTCTATCTCCTAAAAACCTGTTTAGATTTGGAGATAGACCTTCAGGTTTTTCATCATTTTCTGCATGAATTATACATTGACCACGTTCCAGCGTGGTCAGTTTGCAGCATTCTGTTATTTTGTTTGACAGAGTGTCTTGTTGAGAACATATGTAGGACATGATTTTTTCCTGCAACAGGGAAAATAAAGTATAAGTTTTAAAGATTTATTCTTTAATAAAGGATCTCAAAGCCAGCTTTAGAAAAAGGA
+
CCCCCFFFFFFFGGGGGGGGGGHHHHHHHHHHHHHHHHHHHHHHHHHHHHHGGHHHHHHHIHIHHHHGHHHHHHHHHHHHHHHHHHGHHHHHHHGGGGHHHHHHHHHHHHHHHHHHHHHHHHHHHHHHHHHHHHHHHHHHHHHHHHHHHHHHHHHHHHHHHHHHHHHHHGHHHHHHHHHHHGGHHHGHHHGFHHHHGFGHHHFHHHHHHHHHHHHHHHHHHGGHHHHHHHHHHHHHHGGHHHHHHHHHGGG
@M05620:45:000000000-G6HP7:1:1101:14695:2691 1:N:0:177
AAACCAAGCAGACACTCACCGCTCCCTCGCCACAGGCCAATAGTTTGTCCTCACTGAGTTGGCAACAAGTGGCTGCTGTGGCTGCCATTTTTCTGGTGATGGCCATCAGCTCCGACGAGGTCAGCTGGGGGGCTTTCTTTGTGTAAGCAACGAGAAACCTGAAAGAAGCATTTTTTAACTAAGTCCTGCTGAGTCATTCATGAGTTTTTAGCCGCCTTGCTTCTTCTCACAGACTCTCTACTCTCATGCCA
+
CCBCCCCFDFFFGGGGGGGGGGGGGGHHGGGGGHHHGGHHHHHHHHHHHHHHHHHHHHGHHHHHHHHHHGHHGHGGHHGHHHHGGHHHHHHHHHHHHHHHHHHHHHHHHHHHHGGGGGGGGHHHHHHHGGGGGGGGGGGGGGGGGGFFFFFFFFFFFFFFFFFFFFFFFFFFFFHFFFFFFFFFFFFFFFFFFFFFFFFFFFFFFFFFFFFFFFFFFFFFHFFFFFHFFFFFFFFFFFFHHFFFFFFFHFF
@M05620:45:000000000-G6HP7:1:1101:14650:2816 1:N:0:177
ATCTCTATCTCCTAAAAACCTGTTTAGATTTGGAGATAGACCTTCAGGTTTTTCATCATTTTCTGCATGAATTATACATTGACCACGTTCCAGCGTGGTCAGTTTGCAGCATTCTGTTATTTTGTTTGACAGAGTGTCTTGTTGAGAACATATGTAGGACATGATTTTTTCCTGCAACAGGGAAAATAAAGTATAAGTTTTAAAGATTTATTCTTTAATAAAGGATCTCAAAGCCAGCTTTAGAAAAAGGA
+
CCDDEFFFFFFFGGGGGGGGGGHHHHHHHHHHHHHHHHHHHHHHHHHHHHHGGHHHHHHHHIIIIHHHHHHHHHHHHHHHHHHHHHGHHHHHHHGGGGHHHHHHHHHHHHHHHHHHHHHHHHHHHHHHHHHHHHHHHHHHHHHHHHHHHHHHHHHHHHHHHHHHHHHHHGHHHHHHHHHHHGGHHHHHHHHHHHHHHHHHHHHHHHHHHHHHHHHHHHHHHHHHHHHHHGHHHHHHHGHHHHHFHHHHGGH
@M05620:45:000000000-G6HP7:1:1101:14667:2823 1:N:0:177
ATCTCTATCTCCTAAAAACCTGTTTAGATTTGGAGATAGACCTTCAGGTTTTTCATCATTTTCTGCATGAATTATACATTGACCACGTTCCAGCGTGGTCAGTTTGCAGCATTCTGTTATTTTGTTTGACAGAGTGTCTTGTTGAGAACATATGTAGGACATGATTTTTTCCTGCAACAGGGAAAATAAAGTATAAGTTTTAAAGATTTATTCTTTAATAAAGGATCTCAAAGCCAGCTTTAGAAAAAGGA
+
BCCCCFFFFFFFGGGGGGGGGGFHHHHHHHHHHHHHHHHHHHHHHHHHHHHGGHHHHHIHHIHIHHHHHHHHHHHHHHHHHHHHHHGGHHHHHHGGGGHHHHGHHHHGHHHHHHHHHHHHHHHHHHHHGHHHHHGHHHHHHHHHHHHHHHGHHHHHHHHHFHHHHHHHHGHHHHHHHHHHHGGGHHHHHHHGHHHHHHHHHGHHHHHHHHHHHHHHHHHHHHHHHHHHHGHHHHHHHGHHHHHFHFHHGGH
@M05620:45:000000000-G6HP7:1:1101:14652:2835 1:N:0:177
ATCTCTATCTCCTAAAAACCTGTTTAGATTTGGAGATAGACCTTCAGGTTTTTCATCATTTTCTGCATGAATTATACATTGACCACGTTCCAGCGTGGTCAGTTTGCAGCATTCTGTTATTTTGTTTGACAGAGTGTCTTGTTGAGAACATATGTAGGACATGATTTTTTCCTGCAACAGGGAAAATAAAGTATAAGTTTTAAAGATTTATTCTTTAATAAAGGATCTCAAAGCCAGCTTTAGAAAAAGGA
+
ABCBBFFFFFFFGGGGGGGGGGHHHHGHHHHHHHHHHHHHHHHHHHHHHHHGGHHHHIHHIIIHHHHHHHHHHHHHHHHHHHHHHHGHHHHHHHGEGGHHGHHHHHHHHHHHHHHHHHHHHHHHHHHHHHHHHHHHHHHHHHHHHHHHHHHHGHHHHHHHHHHHHHGHHGHHHHHHHHHHHGGHHHHHHHHHHHHHHHHHHGHHHHHHHHHHHHHHHGHFGHHGHHHHHGHHHHHHHGHHHHHGGHGHGGH
@M05620:45:000000000-G6HP7:1:1101:17770:2890 1:N:0:177
ATCTCTATCTCCTAAAAACCTGTTTAGATTTGGAGATAGACCTTCAGGTTTTTCATCATTTTCTGCATGAATTATACATTGACCACGTTCCAGCGTGGTCAGTTTGCAGCATTCTGTTATTTTGTTTGACAGAGTGTCTTGTTGAGAACATATGTAGGACATGATTTTTTCCTGCAACAGGGAAAATAAAGTATAAGTTTTAAAGATTTATTCTTTAATAAAGGATCTCAAAGCCAGCTTTAGAAAAAGGA
+
CCCCCFFFFFFFGGGGGGGGGGHHHHHHHHHHHHHHHHHHHHHHHHHHHHHGGHHHHHHHHHIHIHHHHHHHHHHHHHHHHHHHHHGHHHHHHHGGGGHHGHHHHHHHHHHHHHHHHHHHHHHHHHHHHHGHHHGHHHHHHHHHHHHHHHHHGHHHHHHHHHHHHHHHHGHGHHGHHHHHHGGHHHGHHHHHHHHHGFGHHHHHHHHHHHHHHHHHHHHHHHHHHHHGHFHHHHHHGGFHHHHB;GHHGGH
@M05620:45:000000000-G6HP7:1:1101:17746:2891 1:N:0:177
ATCTCTATCTCCTAAAAACCTGTTTAGATTTGGAGATAGACCTTCAGGTTTTTCATCATTTTCTGCATGAATTATACATTGACCACGTTCCAGCGTGGTCAGTTTGCAGCATTCTGTTATTTTGTTTGACAGAGTGTCTTGTTGAGAACATATGTAGGACATGATTTTTTCCTGCAACAGGGAAAATAAAGTATAAGTTTTAAAGATTTATTCTTTAATAAAGGATCTCAAAGCCAGCTTTAGAAAAAGGA
+
CCCCCFFFFFFFGGGGGGGGGGHHHHHHHHHHHGHHHHHHHHHHHHHHHHHGGHHHHGHHHHHHGHHGHHHHHGHHHHHHHHHHHHGGGHHHHHGGEGHHHHHHHHHHHHHHHHHHHHHHHHHHHHHHHHHHHHHHHHHHHHHHHHGHHHHHHHHHHHEHHHHHHHHHHGHHHHHHHHHHHGGHHHHGHHHGHHHHHGHHHGHHHHHHHHHHHHHHHHHHHHHHHHHHHHHHHHHHHGHHHGHGHHHHGGG
@M05620:45:000000000-G6HP7:1:1101:14333:2901 1:N:0:177
TACCTGTACTGGGGAAGAGTGTAGCAATCGCCATTCCTACCCTAAAGATCGGAAGAGCACACGTCTGAACTCCAGTCACAGAAGACCATCTCGTATGCCGTCTTCTGCTTGAAAAAAAAAAAAAAAAAAAAACACATCCCTGTGTGACAATGAGAACATATCAACAAAATATTATAGAGTAATCAAAAAACTCACGATGTCGTCGCATCACTTGACAGAGCGCGAACTGTCCGGACGGAGATACTAACCGA
+
CCCCCFFFFFFFGGGGGGGGGGHHHHHHHGGGGGHHHHHHHHHHHHHHHHHGGGGHHHGHHHGHHHGGHHHHHGHGHHHHHHHHHHHHHFHHHFGHHHHGEFHGHHHHHHHHHHHHGGGG//////-<----....00::00000.00000000000/0000;0/0...0900000000000000;00.9.0000.....9...---:9000000000//9-----9.0000.:.---..-/000000.:-
@M05620:45:000000000-G6HP7:1:1101:10004:2924 1:N:0:177
ATCTCTATCTCCTAAAACCTGTTTAGATTTGGAGATAGACCTTCAGGTTTTTCATCATTTTCTGCATGAATTATACATTGACCACGTTCCAGCGTGGTCAGTTTGCAGCATTCTGTTATTTTGTTTGACAGAGTGTCTTGTTGAGAACATATGTAGGACATGATTTTTTCCTGCAACAGGGAAAATAAAGTATAAGTTTTAAAGATTTATTCTTTAATAAAGGATCTCAAAGCCAGCTTTAGAAAAAGGAA
+
BCCCCFFFFFFFGGGGGGGGGGHHGHFHHHGHFHHHHHFHHHHHHGHHHHGGHHHHHHHHIFGHFHHHDGHHFHHHHHHHHHHHEEHHHHHHGEEFGHGHHHHHHHHHHHHHGFHGHHHHHHHHHHHGHHHHHGGGGHHHHHHHHGHHFHHHHFEHHGHHFHGHHHHHGHHHHHHHHHGHGGHHHHHHHF@GGHFF?FGHHFGHGHHHHHHHHHHFDD==<DGHHHHDHHHGHHFGFHHHEGGF<CCCGHH
@M05620:45:000000000-G6HP7:1:1101:10005:2942 1:N:0:177
ATCTCTATCTCCTAAAACCTGTTTCGATTTGGAGATCGACCTTCAGGTTTTTCATCATTTTCTGCATGGATTATACATTGACCACGTTCCAGCGTGGTCAGTTTGCAGCATTCTGTTATTTTGTTTGACAGAGTGTCTTGTTGAGAACATATGTAGGACATGATTTTTTCCTGCAACAGGGAAAATAAAGTATAAGTTTTAAAGATTTATTCTTTAATAAAGGATCTCAAAGCCAGCTTTAGAAAAAGGAA
+
A>1>AFFFFD@@FGFAABF1GAFF3A0AAAD1F01B1BEE0A1A11BGGEFACGHDHDHHGAA21D120AA1BG2G2EGHFHBAG??F0021B>?E/>BBF@FB11FE@BG@GF2B@FD2GG@0>FG111F0CG1GHHH1>FG21F>HFDDF2BFBDDG0FFHG2>>1<F1F110?FFGAAF0<<FF11<1>1F=GHHDGD1GHDHHHFD0GHDGB0=00<00<DGHHHCGHEH/:CCH:C0C0;C.C.9C
@M05620:45:000000000-G6HP7:1:1101:11269:2952 1:N:0:177
AGATTACTGCAACAGTTCCCCCTGGACCTGGAAAAGTTTCTTGCCTGGCTTACAGAAGCTGAAACAACTGCCAATGTCCTACAGGATGCTACCCGTAAGGAAAGGCTCCTAGAAGACTCCAAGGGAGTAAAAGAGCTGATGAAACAATGGCAAGTAAGTCAGGCATTTCCGCTTTAGCACTCTTGTGGATCCAATTGAACAATTCTCAGCATTTGTACTTGTAACTGACAAGCCAGGGACAAAACAAAGAT
+
AAABCFFFFFFFGGGGGGGGGGGGHHHHHHHHHHHHGHHHHHHHHHHHHHHHHHHHHHHHHHHHHGHHHHHHHHHHHHHHHHHHHFHHHHHHHHGGGGHHHHHHHHHHGHHHHHHHHHHHHHHGGHGFHHHHGGHHHHHHHFFHHHHHHHHHHGHHHHHHHHHHHHHHGHGGGGGHHHGHHHHHHGGGHHHHHHHHGGHGHHHHHHHHHHHHHHHHHGHHHHHHGHHHFFFHHGGGGGGGGGGGGGGGGGF
@M05620:45:000000000-G6HP7:1:1101:17992:2965 1:N:0:177
TACCTGTACTGGGGAAGAGTGTAGCAATCGCCATTCCTACCCTAAAGATCGGAAGAGCACACGTCTGAACTCCAGTCACAGAAGACCATCTCGTATGCCGTCTTCTGCTTGAAAAAAAAAAAAACAAAACATAACCCCATTAAACCACCCAACACATCTAATAAAACACCCTAATATCAATCACATCAACCTACAATTCTAATACCATCATTTCGTAATTCCTACACTGCCCGGCTGTCTAACATACATGT
+
CCCCCFFFFFFFGGGGGGGGGGHHHHHHHGGGGGHHHHHHHHHHHHHHHHHGGGGHHHHHHHGHHHGHHHHHHHHHHHHHHHHHHHHHHFHHHFGHHHHGGGHGHHHHHHHHHHHHGGGFFB<<///=00/11111..>0111><0..<.....<<000=0:00:0;..:..//00;000000:00000/;/0/000000;C09009000000;9./;.00990:0/:00/..---99009000000;B9;
@M05620:45:000000000-G6HP7:1:1101:11272:2975 1:N:0:177
AGATTACTGCAACAGTTCCCCCTGGACCTGGAAAAGTTTCTTGCCTGGCTTACAGAAGCTGAAACAACTGCCAATGTCCTACAGGATGCTACCCGTAAGGAAAGGCTCCTAGAAGACTCCAAGGGAGTAAAAGAGCTGATGAAACAATGGCAAGTAAGTCAGGCATTTCCGCTTTAGCACTCTTGTGGATCCAATTGAACAATTCTCAGCATTTGTACTTGTAACTGACAAGCCAGGGACAAAACAAAGAT
+
BCBCCFFFFFFFGGGGGGGGGGGGHHHHHHHHHHHHGHHHHHHHHHHHHHHHHHHHHHHHHHHHHHHHHHHHHHHHHHHHHHHHHHHHHHHHHHGGGGHHHHHHHHHHGHHHHHHHHHHHHHHGGHGGHHHHHGHHHHHHHHHHHHHHHHHHHGHHHHHHHHHHHHHHHHGGGGGHHHHHHHHHHGHGHHHHHHHHHHHHHHHHHHHHGHHHHHHHHFGHHHHHHHHGGHHHGGGGGGGGGGGGGGGGGGF
@M05620:45:000000000-G6HP7:1:1101:14615:2980 1:N:0:177
CATCCTGACCCTGAAGTACCCCATTGAGCATGGCATCGTCACCAACTGGGACGACATGGAGAAGATCTGGCACCACACCTTCTACAACGAGCTGCGCGTGGCCCCGGAGGAGCACCCAGTGCTGCTGACCGAGGCCCCCCTGAACCCCAAGGCCAACAGAGAGAAGATGACTCAGGTGAGGCTCGGCCGACGCCCGTGCTCCTCCCGTCCTTTCCCCAGTCATTTTCTGCCCGGCTTGATTTCTGACATTT
+
CDDDDFFFFFFFGGGGGGGGGGGHHHHHHHHHHHHHHGHHHGHHHGHHHHHHGGGGGHHHHHHHHHHHHHHHHGHHHGGHHHHHHHHHGGGGGHHGGGGGGGHHGGGGGGGGHHHHGGHGHHHHHHHHHHGGGGGGGGGGGGHHHHGGGGHGHHGGGGGGGGGGGGGFGGGGGGGGGGGGGGGGFFFFFFFFAFFF@ADFFFFFFFFEFFDFFFFFFFFFFFFFFFFFFFFFFCABDCABFFFFFBFFFF0
@M05620:45:000000000-G6HP7:1:1101:11420:2992 1:N:0:177
AGATTACTGCAACAGTTCCCCCTGGACCTGGAAAAGTTTCTTGCCTGGCTTACAGAAGCTGAAACAACTGCCAATGTCCTACAGGATGCTACCCGTAAGGAAAGGCTCCTAGAAGACTCCAAGGGAGTAAAAGAGCTGATGAAACAATGGCAAGTAAGTCAGGCATTTCCGCTTTAGCACTCTTGTGGATCCAATTGAACAATTCTCAGCATTTGTACTTGTAACTGACAAGCCAGGGACAAAACAAAGAT
+
3>3>ABDDDFFFFGGFGDGGGGGEHGHHHHHGH3GHHHHHHHHHHHHHHHHHHHHHGHGHHFGHHHHHHHHHFFHHGGFHHGFHHFHFHHGGGHGEGGHHGHHHHGHHFFHHHGHHGHHHFHHFEFEEGFGFHEHHHGFDGHFHFHHHHHCBCF2FGEHEFFFCHHHHFGGGGGGDGFFHHHHHHGGDGHHFGGGFHHFCDGGDGGHHHHHHHHHHGBCGGHEFHHHHEF0GEAFFED?EE;CAF.C9BFF
@M05620:45:000000000-G6HP7:1:1101:14601:2994 1:N:0:177
CATCCTGACCCTGAAGTACCCCATTGAGCATGGCATCGTCACCAACTGGGACGACATGGAGAAGATCTGGCACCACACCTTCTACAACGAGCTGCGCGTGGCCCCGGAGGAGCACCCAGTGCTGCTGACCGAGGCCCCCCTGAACCCCAAGGCCAACAGAGAGAAGATGACTCAGGTGAGGCTCGGCCGACGCCCGTGCTCCTCCCGTCCTTTCCCCAGTCATTTTCTGCCCGGCTTGATTTCTGACATTT
+
CCDDDFFFFFFFGGGGGGGGGGGHHHHHHHHHHHHHHGHHHGHHHGHHHHHHGGGGGHHHHHHHHHHHHHHHHGHHHGGHHHHHHHHHGGGGGHHGGGGGGGHHGGGGGGGGHHHHGGHGHHHHHHHHHHGGGGGGGGGGGGHHHHGGGGHGHHGGGGGGGGGGGGGGGGGGGGGGGGGGGGGGFFFFFFFFFFFF@DFFFFFFFFFFFFFFFFFFFFFFFFHFFHFFFFFFFFFFFFFFFFFFFEFFFF0
@M05620:45:000000000-G6HP7:1:1101:11412:3008 1:N:0:177
AGATTACTGCAACAGTTCCCCCTGGACCTGGAAAAGTTTCTTGCCTGGCTTACAGAAGCTGAAACAACTGCCAATGTCCTACAGGATGCTACCCGTAAGGAAAGGCTCCTAGAAGACTCCAAGGGAGTAAAAGAGCTGATGAAACAATGGCAAGTAAGTCAGGCATTTCCGCTTTAGCACTCTTGTGGATCCAATTGAACAATTCTCAGCATTTGTACTTGTAACTGACAAGCCAGGGACAAAACAAAGAT
+
AAAACFFFFFFFGGGGGGGGGGGGHHHHHHHHHHHHGHHHHHHHHHHHHHHHHGHHHHHHHHHHHGFHHHHHHHHHHHHHHHHHHHHHHHHHHHGFGGHHFHHHHHHHGHHHHHHGHHHHHHHGGHGFHFHHHGHHHHHHHHHHHHHHHHHHHGHHHHHGHHHHGHHHHHGGGGGHHHHHHHHHHGHGHHHHGGGHHGHHHHHHHHGHHHHHHHHHHHHHHHHHHHHHGHHHGGGGGGGGGGGGGGFFGGF
@M05620:45:000000000-G6HP7:1:1101:11430:3011 1:N:0:177
AGATTACTGCAACAGTTCCCCCTGGACCTGGAAAAGTTTCTTGCCTGGCTTACAGAAGCTGAAACAACTGCCAATGTCCTACAGGATGCTACCCGTAAGGAAAGGCTCCTAGAAGACTCCAAGGGAGTAAAAGAGCTGATGAAACAATGGCAAGTAAGTCAGGCATTTCCGCTTTAGCACTCTTGTGGATCCAATTGAACAATTCTCAGCATTTGTACTTGTAACTGACAAGCCAGGGACAAAACAAAGAT
+
BBBBBFFFBDFDEGGFGGGGGGGGHHHHHFHGHHHHHGHHHFGFHHHHHHHHHHHGHHGHHBGDFHHHHHHHCHHGFGFHGHHHGGHHFGHHHHGFEGHGHGFFHHHHGHHHHHHFFGHGFBGGGEGEHHHHHGHHHF?GHGBFGGHHGGBHFGHHGHGHHHHHGGHHFFDGGGGHEHHHGGHGHDGGGHGHGGHFHFB0DHHFFGHGGHFHCHFHHHHGHFGFHHFCGHHGHGGGGD?A?FBFGGGGGF;
@M05620:45:000000000-G6HP7:1:1101:14601:3013 1:N:0:177
CATCCTGACCCTGAAGTACCCCATTGAGCATGGCATCGTCACCAACTGGGACGACATGGAGAAGATCTGGCACCACACCTTCTACAACGAGCTGCGCGTGGCCCCGGAGGAGCACCCAGTGCTGCTGACCGAGGCCCCCCTGAACCCCAAGGCCAACAGAGAGAAGATGACTCAGGTGAGGCTCGGCCGACGCCCGTGCTCCTCCCGTCCTTTCCCCAGTCATTTTCTGCCCGGCTTGATTTCTGACATTA
+
ABCCCFFFFFFFGGGGGGGGGGGHHHHHHHHGHHHHHEHHHGHHHGHHHHHHGGGGGHGHHHHEHHHHHHHHHGHHHGGHHHHHHHHHGGGGGHHGGGGGGGHHGGGGGGGGHHHHGGHHHHHHHHHHHHGGFCDGGGGGGEHHHHGGGGHGHHGGGGGGGGGGGGGGGGGGGGFGGGGGGGGGDFEFFFF;;DDC@.AEFFFFFFFFFFFFFFFFFFFFFFFFFFFFEFFFDFFDF;AFFFFF/BFFFF/
@M05620:45:000000000-G6HP7:1:1101:11239:3029 1:N:0:177
AAACCAAGCAGACACTCACCGCTCCCTCGCCACAGGCCAATAGTTTGTCCTCACTGAGTTGGCAACAAGTGGCTGCTGTGGCTGCCATTTTTCTGGTGATGGCCATCAGCTCCGACGAGGTCAGCTGGGGGGCTTTCTTTGTGTAAGCAACGAGAAACCTGAAAGAAGCATTTTTTAACTAAGTCCTGCTGAGTCATTCATGAGTTTTTAGCCGCCTTGCTTCTTCTCACAGACTCTCTACTCTCATGCCA
+
AB@BBBAFBFFFGGGGGGGGGGCFGFFHEEEDGGGHGGHFFGDBFAGHHGFHHFFFHHFFHFFFHAFFHFFHGFFGHF5FGHHFGFHFGHHFFHGHFGFFHHHHHHHHHFHHHGGGFGGGCGFHHHHHGCGGGGEFGFBBFFFFFFFFFFFFFDFFFFFFFFFFFFFFFFFFFFFFFFFFFFFFFFFFFFFFFBFFFFFFFFFFBBFFEFFFFDFFFFFFFFFFFFFFFFBFFFFFFFFFFFFFFFFFFF/
@M05620:45:000000000-G6HP7:1:1101:11430:3029 1:N:0:177
AGATTACTGCAACAGTTCCCCCTGGACCTGGAAAAGTTTCTTGCCTGGCTTACAGAAGCTGAAACAACTGCCAATGTCCTACAGGATGCTACCCGTAAGGAAAGGCTCCTAGAAGACTCCAAGGGAGTAAAAGAGCTGATGAAACAATGGCAAGTAAGTCAGGCATTTCCGCTTTAGCACTCTTGTGGATCCAATTGAACAATTCTCAGCATTTGTACTTGTAACTGACAAGCCAGGGACAAAACAAAGAT
+
AABBAFFFDFFFGGFDGGGGGGGFDGHHHFFHHHHHGHHHGGFGHHHHHHHHHHFGHFHHHHHHHGHHHHHHHHHGGHHHHHHGGHHGHGHHHHGEEEHHGHHAGHHHGHHHHHHHHHGHHHHGFFGEFHHHHGHHHHBGHHHGHHHHFHHGHGHFGFGHHHHHHHHHHHGGGGGGBGGHGHHHHGHGGHHHHHDGHGECHHHHHHHG<GFHHHFGHHHGCGHFHHFEFHHHHGGGGGGGGGFFFGGGFG9
@M05620:45:000000000-G6HP7:1:1101:15484:3056 1:N:0:177
CATCCTGACCCTGAAGTACCCCATTGAGCATGGCATCGTCACCAACTGGGACGACATGGAGAAGATCTGGCACCACACCTTCTACAACGAGCTGCGCGTGGCCCCGGAGGAGCACCCAGTGCTGCTGACCGAGGCCCCCCTGAACCCCAAGGCCAACAGAGAGAAGATGACTCAGGTGAGGCTCGGCCGACGCCCGTGCTCCTCCCGTCCTTTCCCCAGTCATTTTCTGCCCGGCTTGATTTCTGAAATTA
+
ABAABDD5FFFFEGGGGGGGGGAGHEGF4FGGGFHHHGHHHGFFEEGHGEAHEGGGGHF3GHHHGBGDDHHHG1BGHEEGHCDHGHHBF1E/?@GGCEEEGGFEGE@CD@DDEHFCBAGFBEFHGHBFGH?C@GC.E@@CGGHH/C.A:EH..:EG?EFB9BDEBF/FB0CCFBBF;FBAAE.:BB?.BB;BB?@>BFB.B/9B/A.;.9:BF///9F.FFBFB999FBF/.A-;-->.999;////;FF9
@M05620:45:000000000-G6HP7:1:1101:15487:3074 1:N:0:177
CATCCTGACCCTGAAGTACCCCATTGAGCATGGCATCGTCACCAACTGGGACGACATGGAGAAGATCTGGCACCACACCTTCTACAACGAGCTGCGCGTGGCCCCGGAGGAGCACCCAGTGCTGCTGACCGAGGCCCCCCTGAACCCCAAGGCCAACAGAGAGAAGATGACTCAGGTGAGGCTCGGCCGACGCCCGTGCTCCTCCCGTCCTTTCCCCAGTCATTTTCTGCCCGGCTTGATTTCTGACATTA
+
BCCCCFFFFFFFGGGGGGGGGGGHHHHHHHHHHHHHHGHHHGHHHGHHHHHHGGGGGHHHHHHHHHHHHHHHHGHHHGGHHHHHHHHHGGGGGHHGGGGGGGHHGGGGGGGGHHHHGGHHHHHHHHHHHHGGGGGGGGGGGGHHHHGGGGHGHGGGGGGGGGGGGGGGGGGGGGGGGGGGGGGGFFFFFFFFFFFF=DFFFFFFFFFFFFFFFFFFFFFFFFFFFFFFFFFFFCFFFFAFFFFFFFFFFF/
@M05620:45:000000000-G6HP7:1:1101:10121:3109 1:N:0:177
CATCCTGACCCTGAAGTACCCCATTGAGCATGGCATCGTCACCAACTGGGACGACATGGAGAAGATCTGGCACCACACCTTCTACAACGAGCTGCGCGTGGCCCCGGAGGAGCACCCAGTGCTGCTGACCGAGGCCCCCCTGAACCCCAAGGCCAACAGAGAGAAGATGACTCAGGTGAGGCTCGGCCGACGCCCGTGCTCCTCCCGTCCTTTCCCCAGTCATTTTCTGCCCGGCTTGATTTCTGACATTA
+
BBBBBFFFFFFFGGGGGGGGGGGHHGHHHHHHHHHHHGHHGGHHHGHHGHHHGGGGGHHHHHHHHHHHHHHGHGHHHGGHHHHHHHHHGFEGGHHGGGEGGGHHGFGGGGGGHFHHGGHFHHHHHHHHHHGGGGGGGGGGGGHHHHGGGDHGHHGGGGGGGGGGGGGFGFGGGGGGGGGGGGGGFCFFFFFFCFFA-.AAFFFFFFFFFFFFFFFFFFDFFFFFFFFFFFFEFFAFFA.FFFFFFFFFFF/
@M05620:45:000000000-G6HP7:1:1101:13182:3113 1:N:0:177
CATCCTGACCCTGAAGTACCCCATTGAGCATGGCATCGTCACCAACTGGGACGACATGGAGAAGATCTGGCACCACACCTTCTACAACGAGCTGCGCGTGGCCCCGGAGGAGCACCCAGTGCTGCTGACCGAGGCCCCCCTGAACCCCAAGGCCAACAGAGAGAAGATGACTCAGGTGAGGCTCGGCCGACGCCCGTGCTCCTCCCGTCCTTTCCCCAGTCATTTTCTGCCCGGCTTGATTCTGACATTAG
+
BBABBFFFFFFFGGGGGGGGGGGHHGCGFHHHHHHHGGHHHGGFEFHHHHHHGGGGGHHBHHHHHGHFHHHHHGHHHGGHHHHHHHHHGGEGECGEGFGFCGHHGEGFCFGGHHHHGGG<GHGHHHHGHHGFDGGGGGGCFGHHHGGGGGHGECAEGEGFFFD?FFBGGGGFFFGFGFFAFEFFCC.ABCDF-D;A-A?9BFBFF.A9DDDFF/9/BBAFFFFBFFFFF/;A9-@A;>A/FFFB//;9BF/
@M05620:45:000000000-G6HP7:1:1101:20196:3124 1:N:0:177
CATCCTGACCCTGAAGTACCCCATTGAGCATGGCATCGTCACCAACTGGGACGACATGGAGAAGATCTGGCACCACACCTTCTACAACGAGCTGCGCGTGGCCCCGGAGGAGCACCCAGTGCTGCTGACCGAGGCCCCCCTGAACCCCAAGGCCAACAGAGAGAAGATGACTCAGGTGAGGCTCGGCCGACGCCCGTGCTCCTCCCGTCCTTTCCCCAGTCATTTTCTGCCCGGCTTGATTTCTGACATTT
+
CDDDDFFFFFFFGGGGGGGGGGGHHHHHHHHHHHHHHGHHHGHHHGHHHHHHGGGGGHHHHHHHHHHHHHHHHGHHHGGHHHHHHHHHGGGGGHHGGGGGGGHHGGGGGGGGHHHHGGHHHHHHHHHHHHGGGGGGGGGGGGHHHHGGGGHGHHGGGGGGGGGGFGFGGGGGGGGGHGGGGGGGFFFFFFFFFFFF@DFFFFFFFFFFFFDFFFFFFFFFFFFFHHHHHEFFFFFFFFAFFFFFFBFFFF0
@M05620:45:000000000-G6HP7:1:1101:20212:3134 1:N:0:177
CATCCTGACCCTGAAGTACCCCATTGAGCATGGCATCGTCACCAACTGGGACGACATGGAGAAGATCTGGCACCACACCTTCTACAACGAGCTGCGCGTGGCCCCGGAGGAGCACCCAGTGCTGCTGACCGAGGCCCCCCTGAACCCCAAGGCCAACAGAGAGAAGATGACTCAGGTGAGGCTCGGCCGACGCCCGTGCTCCTCCCGTCCTTTCCCCAGTCATTTTCTGCCCGGCTTGATTTCTGACATTA
+
CCCCCFFFFFFFGGGGGGGGGGGHHHHHHHHHHHHHHGHHHGHHHGHHHHHHGGGGGHHHHHHHHHHHHHHHHGHHHGGHHHHHHHHHGGGGGHHGGGGGGGHHGGGGGGGGHHHHGGHGHHHHHHHHHHGGGGGGGGGGGGHHHHGGGGHGHHGGGGGGGGGGGGGGGGGGGGGGGGGGGGGGFFFFFFCFFFFFCFFFFFFFFFFEFFFFFFFFFFFFFFFFFFFFFFFFFFFFFFFFFFFFFFFFFF0
@M05620:45:000000000-G6HP7:1:1101:16965:3149 1:N:0:177
CATCCTGACCCTGAAGTACCCCATTGAGCATGGCATCGTCACCAACTGGGACGACATGGAGAAGATCTGGCACCACACCTTCTACAACGAGCTGCGCGTGGCCCCGGAGGAGCACCCAGTGCTGCTGACCGAGGCCCCCCTGAACCCCAAGGCCAACAGAGAGAAGATGACTCAGGTGAGGCTCGGCCGACGCCCGTGCTCCTCCCGTCCTTTCCCCAGTCATTTTCTGCCCGGCTTGATTTCTGACATTA
+
CDEEEFFFFFFFGGGGGGGGGGGHHHHHHHHHHHHHHGHHHGHHHGHHHHHHGGGGGHHHHHHHHHHHHHHHHGHHHGGHHHHHHHHHGGGGGHHGGGGGGGHHGGGGGGGGHHHHGGHHHHHHHHHHHHGGGGGGGGGGGGHHHHGGGGHGHHGGGGGGGGGGGGGGGGGGGGGGHGGGGGGGFFFFFFFFFFFFCFFFFFFFFFFFFFFFFFFFFFFFFFFFHFFFFFFFFFFFFF?FFFFFFFFFFF1
@M05620:45:000000000-G6HP7:1:1101:16963:3168 1:N:0:177
CATCCTGACCCTGAAGTACCCCATTGAGCATGGCATCGTCACCAACTGGGACGACATGGAGAAGATCTGGCACCACACCTTCTACAACGAGCTGCGCGTGGCCCCGGAGGAGCACCCAGTGCTGCTGACCGAGGCCCCCCTGAACCCCAAGGCCAACAGAGAGAAGATGACTCAGGTGAGGCTCGGCCGACGCCCGTGCTCCTCCCGTCCTTTCCCCAGTCATTTTCTGCCCGGCTTGATTTCTGACATTA
+
BCCCCFFFFFFFGGGGGEGGGGGHHHHHHHHHHHHHHGHHGGHHHGHHHHHHGGGGGHHGHHHHHHHHHHHHHGHHHGGHHHHHHHHHGGGGGHHGGGEGGGHHGGGGGGGGHGHHGGHGHHHHHHHHHHGGGGGGGGGGGGHHHHGGGGHEGHGGGGGGGGGGGGGGGGGGGGGGGGGGGGGGFFFFFAFFFFFF-ADFFFFFFFFFFFFFFFFFFFDBFFFFFFFFFFFFFFFDAFFFFFFFFFFFFF0
@M05620:45:000000000-G6HP7:1:1101:13631:3193 1:N:0:177
ATCTCTATCTCCTAAAAACCTGTTTAGATTTGGAGATAGACCTTCAGGTTTTTCATCATTTTCTGCATGAATTATACATTGACCACGTTCCAGCGTGGTCAGTTTGCAGCATTCTGTTATTTTGTTTGACAGAGTGTCTTGTTGAGAACATATGTAGGACATGATTTTTTCCTGCAACAGGGAAAATAAAGTATAAGTTTTAAAGATTTATTCTTTAATAAAGGATCTCAAAGCCAGCTTTAGAAAAAGGA
+
BBBBBFFFFFFFFGGFGGGGGGHHHHHGHGHHGHGHHDGHGHHHH3FGGHHGGHHHHHGHHHHGHHHHHHHFHHHHHHHHHHHHHHGEFHHHHHGGGGHHHHHHHHGHHHHHHHHHHHHHHHHHGHHHGHHHGHGGHFHHHHHHFFGFHHGHFHHHGHFHHHHHHHHHHGGHHHHHHHHHHGGGHHGHHDGFGHHGH>FGHGHHHGHHHHHHHHHHGHHHGBGFHHHHHGHHHGHHGGHHHHHHHHHHGGC
@M05620:45:000000000-G6HP7:1:1101:10190:3202 1:N:0:177
TACCTGTACTGGGGAAGCATTTGAATATCCCCCCATGGTGATGGGGACGGAGAACTGCTCCATAAACACAGGCAACGTGCCTAACTTTCCCGGGAAGATGAAGTCAAAGAGCGACCACAGCTCTCGGAGGTTATTTTGCATCGGTGAGCCAGACAGAATGATCCGATGAGGGGTGCGAAACTATTTGAGGAAAGGAAGCACCTTTTTATTAAATTTACCTTTTAGCAATCGCCATTCCTACCCTAAAGATC
+
BBBBAFFFFFBFECFGGGGGGGHFHHHHHHFFFEGHHHHGGGHHGGGGGGGGEHHGHFHHFGFGHHHHHGHGEGCGEGHEHDHCGFHHFHHFGG?EGFHHGFHHHHHHHHFGGGGCGHHHHHHHHGGGGG<GHGHHHFFDHHDGGGGHGHHGHFFHFHHHHHGGHCEFHHFDDC@A?EGGGEGGGGGGGG9FFFFGGFGEF.BFFFFFFFFFFFFFFFFFB:FFFB//999AD.;BBFFFB.AFFFFFFFB
@M05620:45:000000000-G6HP7:1:1101:21622:3203 1:N:0:177
CATCCTGACCCTGAAGTACCCCATTGAGCATGGCATCGTCACCAACTGGGACGACATGGAGAAGATCTGGCACCACACCTTCTACAACGAGCTGCGCGTGGCCCCGGAGGAGCACCCAGTGCTGCTGACCGAGGCCCCCCTGAACCCCAAGGCCAACAGAGAGAAGATGACTCAGGTGAGGCTCGGCCGACGCCCGTGCTCCTCCCGTCCTTTCCCCAGTCATTTTCTGCCCGGCTTGATTTCTGTCATTT
+
ABBBBFFFFFFFG4FGGGGGGEFHHC5FHFHHHGHHHGHHGGHHHFHHHHHHGGGGGHHHHGHHHHHHFHHHGFHHH?EGHHHHHHHHGGGGGHEFGGGGCGHHGGGCGGGGGHHHGGHHHHGFHHHGHE@CGGGGGDFGGGHHHHGGGGHEHHGGGGGGGGG.;CBFGGGFFGGGGGGGFGGGFF?DBBFAFF@-9DDFF9;9BEA;D9:FFFBF.BAFFFFFFFFFF/9A?AAC=D9BBFB9B/;9:F9
@M05620:45:000000000-G6HP7:1:1101:13623:3212 1:N:0:177
ATCTCTATCTCCTAAAAACCTGTTTAGATTTGGAGATAGACCTTCAGGTTTTTCATCATTTTCTGCATGAATTATACATTGACCACGTTCCAGCGTGGTCAGTTTGCAGCATTCTGTTATTTTGTTTGACAGAGTGTCTTGTTGAGAACATATGTAGGACATGATTTTTTCCTGCAACAGGGAAAATAAAGTATAAGTTTTAAAGATTTATTCTTTAATAAAGGATCTCAAAGCCAGCTTTAGAAAAAGGA
+
CCDCDFFFFFFFGGGGGGGGGGHHHHHHHHHHHHHHHHHHHHHHHHHHHHHGGHHHHHHHHHHHHHHHHHHHHHHHHHHHHHHHHHGHHHHHHHGGGGHHHHHHHHHHHHHHHHHHHHHHHHHHHHHHHHHHHHHHHHHHHHHHHHHHHHHHHHHHHHHHHHHHHHHHHGHHHHHHHHHHHGGHHHHHHHHHHHHHHHHHHHHHHHHHHHHHHHHHHHHHHHHHHHHHHGHHHHHHHGHHHHHHHGHHGGH
@M05620:45:000000000-G6HP7:1:1101:18978:3218 1:N:0:177
ATCTCTATCTCCTAAAAACCTGTTTAGATTTGGAGATAGACCTTCAGGTTTTTCATCATTTTCTGCATGAATTATACATTGACCACGTTCCAGCGTGGTCAGTTTGCAGCATTCTGTTATTTTGTTTGACAGAGTGTCTTGTTGAGAACATATGTAGGACATGATTTTTTCCTGCAACAGGGAAAATAAAGTATAAGTTTTAAAGATTTATTCTTTAATAAAGGATCTCAAAGCCAGCTTTAGAAAAAGGA
+
BCCCCFFFFFFFGGGGGGGGGGHHHHHHHHHHHGHHHHHHHHHHHHHHHHHGGHHHHIHHHHIHIHHHHHHHHHHHHHHHHHHHHHGHHHHHHHGFGGHHHHHHHHHHHHHHHHHHHHHHHHHHHHHHHHHHHHGHHHHHHHHHHHHHHHHHHHHHHHHHHHHHHHHHHGHHHHHHHHHHHGGHHHHHGHHHHHHHHGHHHHHHHHHHHHHHHHHHHHHHHHGHHHHHHGHHHHHHHGHHHGHHHGHHGGG
@M05620:45:000000000-G6HP7:1:1101:21620:3222 1:N:0:177
CATCCTGACCCTGAAGTACCCCATTGAGCATGGCATCGTCACCAACTGGGACGACATGGAGAAGATCTGGCACCACACCTTCTACAACGAGCTGCGCGTGGCCCCGGAGGAGCACCCAGTGCTGCTGACCGAGGCCCCCCTGAACCCCAAGGCCAACAGAGAGAAGATGACTCAGGTGAGGCTCGGCCGACGCCCGTGCTCCTCCCGTCCTTTCCCCAGTCATTTTCTGCCCGGCTTGATTTCTGACATTA
+
BBBBBFFFFFFFGGGFGGGGGGGHGFFGGHFHFHHHHGHHFGHHGGHHHHHHGEFGGHHFHHHHHFHFHGHHHGHHHGGHHHHHHHHFGEEEEHHGGGEEGGHHGFCGGCDDHHHHGGHGEGHHHHHHGFGFFGCCFCFCFEFGHHGEGGHGGHGGGGGGGGGGGGGGGGFGF09/CFFFEEEFCFFDBABBFFDAF.AEBFFFFE?EFFD9FFFFFFFFFBFFFFB9FFFE.9-9@-./9BFF/99;B9/
@M05620:45:000000000-G6HP7:1:1101:21604:3230 1:N:0:177
CATCCTGACCCTGAAGTACCCCATTGAGCATGGCATCGTCACCAACTGGGACGACATGGAGAAGATCTGGCACCACACCTTCTACAACGAGCTGCGCGTGGCCCCGGAGGAGCACCCAGTGCTGCTGACCGAGGCCCCCCTGAACCCCAAGGCCAACAGAGAGAAGATGACTCAGGTGAGGCTCGGCCGACGCCCGTGCTCCTCCCGTCCTTTCCCCAGTCATTTTCTGCCCGGCTTGATTTCTGACATTA
+
ABABBFFFFFFFFGGGGFGGGGGFGHHGHFBAAGFHHGHHGGHGHGHBBAAGEEGCGH2GHBFFHFHFHBGHHGHHHGGHHHHHHHHH?11>EFFEGGGFE@GHG@BCGFA?GHHHGEHG1FGHHHFFGHGGCCCFGCGGG:CGHHGGGFCCCGEGGG/FGGDEFFGGBFGGFF0/;CFFACEF--.99-@@FFD-;.9.9B/BFEDEFDABFBFF.B9BB/BFFFB/:9FF.---;-./BBFF////9F/
@M05620:45:000000000-G6HP7:1:1101:16246:3235 1:N:0:177
CATCCTGACCCTGAAGTACCCCATTGAGCATGGCATCGTCACCAACTGGGACGACATGGAGAAGATCTGGCACCACACCTTCTACAACGAGCTGCGCGTGGCCCCGGAGGAGCACCCAGTGCTGCTGACCGAGGCCCCCCTGAACCCCAAGGCCAACAGAGAGAAGATGACTCAGGTGAGGCTCGGCCGACGCCCGTGCTCCTCCCGTCCTTTCCCCAGTCATTTTCTGCCCGGCTTGATTTCTGACATTA
+
BBBBBFFFFFFFGGGGGGGGGGGHHHHHGHHHHHHHHGHHHGHHHGHHHHHHGGGGGHHHHGHHHHHHHHHHHGHHHGFHHHHHHHHHGGGGGGHGGGGGGGHHGGGGGGGGHHHHGGEGHFHHHHHHHHGGGGGGGGGFGGGHGHGGGGHEHHGGGGGFB9EGGGGGGGGFFGGGGGGGGGGGFFFFAFFFFFFF@DBEBFFFFFFFDFFFFBBBFFFFFFFFFFFFFFFFFAFFFA?FFFFFFFBFFF/
@M05620:45:000000000-G6HP7:1:1101:10433:3258 1:N:0:177
AAACCAAGCAGACACTCACCGCTCCCTCGCCACAGGCCAATAGTTTGTCCTCACTGAGTTGGCAACAAGTGGCTGCTGTGGCTGCCATTTTTCTGGTGATGGCCATCAGCTCCGACGAGGTCAGCTGGGGGGCTTTCTTTGTGTAAGCAACGAGAAACCTGAAAGAAGCATTTTTTAACTAAGTCCTGCTGAGTCATTCATGAGTTTTTAGCCGCCTTGCTTCTTCTCACAGACTCTCTACTCTCATGCCA
+
AABAAABFBFFFEGGGFGGGGGGGGGHFGGEGGHHGDFDHFGHHHHHHGFGGGHFHHGHHHHHFHHHEHFGHEFGFHFHHHFFFGHHHHFHGFEHHHHEGBGGFFGHHHHGFGEFEG?BFGFGHFHHHGFFGGGGGBBFGGGGFGEFFFFFBEF?FBBAFF/BFFEFFFFFFFFFDFFFFFFFFBBFFFFFFFFFFFFFFFFFFFBFFFFFBFD;>ADFFFFFFFFFBBBFFFFFFFFFFFBBBBFFBFFF
@M05620:45:000000000-G6HP7:1:1101:10440:3275 1:N:0:177
AAACCAAGCAGACACTCACCGCTCCCTCGCCACAGGCCAATAGTTTGTCCTCACTGAGTTGGCAACAAGTGGCTGCTGTGGCTGCCATTTTTCTGGTGATGGCCATCAGCTCCGACGAGGTCAGCTGGGGGGCTTTCTTTGTGTAAGCAACGAGAAACCTGAAAGAAGCATTTTTTAACTAAGTCCTGCTGAGTCATTCATGAGTTTTTAGCCGCCTTGCTTCTTCTCACAGACTCTCTACTCTCATGCCA
+
BCBCCAAFCFFFGGGGGGGGGGGGGGHHGGGDGHHHGGHHHHFHHHHHHHHHGHGHHHHHHHHHHHGHHGHHGHGGHHHHHHHGGHHHHHHHHHHHHHHHHHHHHHHHHHHHHGGGGGGGGGHHHHHGGGGGGGGGGGGGGGGGGGFFFFFFFFFFFFFFFFFFFFFFFFFFFFFFFFFFFFFFFFFFFFFFF/BFFFFFFFFFFFFFFFFFFFFFFFFFFFFFFFFFFFFFFFFFFFFFFFFFFFFFFFB
@M05620:45:000000000-G6HP7:1:1101:10424:3281 1:N:0:177
AAACCAAGCAGACACTCACCGCTCCCTCGCCACAGGCCAATAGTTTGTCCTCACTGAGTTGGCAACAAGTGGCTGCTGTGGCTGCCATTTTTCTGGTGATGGCCATCAGCTCCGACGAGGTCAGCTGGGGGGCTTTCTTTGTGTAAGCAACGAGAAACCTGAAAGAAGCATTTTTTAACTAAGTCCTGCTGAGTCATTCATGAGTTTTTAGCCGCCTTGCTTCTTCTCACAGACTCTCTACTCTCATGCCA
+
ABBBB?BFBFFFGGGGGGGGGEGGGGHHFGGGGHHHGGHHHGHHHHHHHHHHHHGHHHHGGFHDGHHGHHFHGHGGHHHHHHHGGHHHHHHHHHHHHHGHHHHGHHHHHHHHHGGEFEGGGHHHHHHHFGGGGGGGGGGGGGGGGFFFFFFFFFFFFFFFFFFFFFFFFFFFFFFFEFFFFFFFFFFFFFFFFFFFFFFFFFFFFFFFFFFFF.BDFFFFFFFFFFFFFFFFFFFFFFFFFFFFFFF/BFB
@M05620:45:000000000-G6HP7:1:1101:13302:3358 1:N:0:177
CATCCTGACCCTGAAGTACCCCATTGAGCATGGCATCGTCACCAACTGGGACGACATGGAGAAGATCTGGCACCACACCTTCTACAACGAGCTGCGCGTGGCCCCGGAGGAGCACCCAGTGCTGCTGACCGAGGCCCCCCTGAACCCCAAGGCCAACAGAGAGAAGATGACTCAGGTGAGGCTCGGCCGACGCCCGTGCTCCTCCCGTCCTTTCCCCAGTCATTTTCTGCCCGGCTTGATTTCTGACATTA
+
CCCCCFFFFFFFGGGGGGGGGGGHHHHHHHHHHHHHHGHHGGHHHGHHHHHHGGGGGHHHHHHHHHHGHHHHHGGHHGGHHHHHHHHHGGGGGHHGGGGGGGHHGGGGGGGGHHHHGGHGHHHHHHHHHHGGGGGGGGGGGGHHHHGGGGHGHHGGGGGGGGGGGGGGGGGGGGGGGGGGGGGGFFFFFFFFFFFFDFFFFFFFFFFEFFFFFFFFFFFFFFFFFFFFFFFFFFFFFFFFFFFFFFFFFF9
@M05620:45:000000000-G6HP7:1:1101:14903:3361 1:N:0:177
ATCTCTATCTCCTAAAAACCTGTTTAGATTTGGAGATAGACCTTCAGGTTTTTCATCATTTTCTGCATGAATTATACATTGACCACGTTCCAGCGTGGTCAGTTTGCAGCATTCTGTTATTTTGTTTGACAGAGTGTCTTGTTGAGAACATATGTAGGACATGATTTTTTCCTGCAACAGGGAAAATAAAGTATAAGTTTTAAAGATTTATTCTTTAATAAAGGATCTCAAAGCCAGCTTTAGAAAAAGGA
+
BCCCCFFFFFFFGGGGGGGGGGHHHHHHHHHHHHHHHHHHHHHHHHHHHHHGGHHHHIHHHHHIIHHHHHHHHHHHHHHHHHHHHHGHHHHHHHGGGGHHHHHHHHHHHHHHHHHHHHHHHHHHHHHHHHHHHHHHHHHHHHHHHHHHHHHHHHHHHHHHHHHHHHHHHGHHHHHHHHHHHGGHHHHHHHHHHHHHHGGHHHGHHHHHHHHHHGHHGHHHHGHHHHHHHGHHHHHHHGHHHHHHHGHHGGG
@M05620:45:000000000-G6HP7:1:1101:14917:3373 1:N:0:177
ATCTCTATCTCCTAAAAACCTGTTTAGATTTGGAGATAGACCTTCAGGTTTTTCATCATTTTCTGCATGAATTATACATTGACCACGTTCCAGCGTGGTCAGTTTGCAGCATTCTGTTATTTTGTTTGACAGAGTGTCTTGTTGAGAACATATGTAGGACATGATTTTTTCCTGCAACAGGGAAAATAAAGTATAAGTTTTAAAGATTTATTCTTTAATAAAGGATCTCAAAGCCAGCTTTAGAAAAAGGA
+
ABBCCFFFFFFFGGGGGGGGGGGHHHHHHHHHHGHHHHHHHHHHHHHHHHHGGHGHHHHHHHHHHHHHHHHHHHHHHHHHHGHHGHGGHHHHHHGGGGHHHHHHHHHGHHGHHHHHGHHHHHHHHHHHGHHHHHHHHHHHHHHHHHHHHGHHHHHHHHHHFHHHHHHHHGHHHHHHHHGHHGGGHGHHGHHHHHHHHGHHHGFHHGHHHGHHHHHHGHHGHHHHHHHHHFGFHHGHHGHHHHHHGHHGGGH
@M05620:45:000000000-G6HP7:1:1101:14904:3388 1:N:0:177
ATCTCTATCTCCTAAAAACCTGTTTAGATTTGGAGATAGACCTTCAGGTTTTTCATCATTTTCTGCATGAATTATACATTGACCACGTTCCAGCGTGGTCAGTTTGCAGCATTCTGTTATTTTGTTTGACAGAGTGTCTTGTTGAGAACATATGTAGGACATGATTTTTTCCTGCAACAGGGAAAATAAAGTATAAGTTTTAAAGATTTATTCTTTAATAAAGGATCTCAAAGCCAGCTTTAGAAAAAGGA
+
BCCBCFFFFFFFGGGGGGGGGGHHHHHHHHHHHHHGHHHHHHHHHHHHHHHGGHHHHHIHIIHHHHGHHHHHHHHHHHHHHHHHHHGHHHHHHHGGGGHHHHHHHHHHHHHHHHHHHHHHHHHHHHHHGHHHHHHHHHHHHHHHHHGHHHHGHHHHHHHHHHHHHHHHHGHHHHHHHHHHHGGGHHHHHGHGHHHHHGHHHHHHHGHHHHHHHGHHGFHHHGFHHHHHHHHGHHHHHGHHHHHHGCGFGDH
@M05620:45:000000000-G6HP7:1:1101:10414:3449 1:N:0:177
CATCCTGACCCTGAAGTACCCCATTGAGCATGGCATCGTCACCAACTGGGACGACATGGAGAAGATCTGGCACCACACCTTCTACAACGAGCTGCGCGTGGCCCCGGAGGAGCACCCAGTGCTGCTGACCGAGGCCCCCCTGAACCCCAAGGCCAACAGAGAGAAGATGACTCAGGTGAGGCTCGGCCGACGCCCGTGCTCCTCCCGTCCTTTCCCCAGTCATTTTCTGCCCGGCTTGATTTCTGACATTT
+
BBBBBFFFFFFFGGGGGGGGGEEFGHGF4FH44FGDGDHFG2B3AEFBHHHHCE0AEHA3FGHCCDGDGBGGHGHHEFDHHFHHFHGGE1EEEHF@/E/>EE0?EE@FC?DACGFGEGHFGHHHHFHGHHGGGGGGGGGGGGHHHHGGDGHGGHGGGGGGG/CEFFFBFGFGGGGGFGGGGGGGFFFFDBCFDFDF9..AFFFFFFF.ADDFFFFFFFFFFBFBFFFFFFFADFCFABA/BFFFF/FBFF/
@M05620:45:000000000-G6HP7:1:1101:16432:3456 1:N:0:177
ATCTCTATCTCCTAAAAACCTGTTTAGATTTGGAGATAGACCTTCAGGTTTTTCATCATTTTCTGCATGAATTATACATTGACCACGTTCCAGCGTGGTCAGTTTGCAGCATTCTGTTATTTTGTTTGACAGAGTGTCTTGTTGAGAACATATGTAGGACATGATTTTTTCCTGCAACAGGGAAAATAAAGTATAAGTTTTAAAGATTTATTCTTTAATAAAGGATCTCAAAGCCAGCTTTAGAAAAAGGA
+
CCCCCFFFFFFFGGGGGGGGGGHHHHHHHHHHHHHHHHHHHHHHHHHHHHHGGHHHHHHHIHHGHHHHHGHHHHHHHHHHHHHHHHGHHHHHHHGGGGHHHHHHHHHHHHHHHHHHHHHHHHHHHHHHHHHHHHHHHHHHHHHHGGHHHHHHHHHHHHHHHHHHHHHHHFHHHHHHHHHHHGFHHHHHHHHHGHHHHFGGFHFHHHHHHHHHHHHHHHHHHHHGHHHHHHHGHHGHHGHHHHHHHHHHGGF
@M05620:45:000000000-G6HP7:1:1101:10400:3463 1:N:0:177
CATCCTGACCCTGAAGTACCCCATTGAGCATGGCATCGTCACCAACTGGGACGACATGGAGAAGATCTGGCACCACACCTTCTACAACGAGCTGCGCGTGGCCCCGGAGGAGCACCCAGTGCTGCTGACCGAGGCCCCCCTGAACCCCAAGGCCAACAGAGAGAAGATGACTCAGGTGAGGCTCGGCCGACGCCCGTGCTCCTCCCGTCCTTTCCCCAGTCATTTTCTGCCCGGCTTGATTTCTGACATTT
+
CCCCCFFFFFFFGGGGGGGGGGGHHHHHHHHHHHHHHGHHHGHHHGHHHHHHGGGGGHHHHHHHHHHHHHHHHGHHHGGHHHHHHGHHGGGGGHHGGGGGGGHHGGGGGGGGHHHHGGHGHHHHHHHHHHGGGGGGGGGGGGHHHHGGG.GGHHGGGGGGGFDGFGFBFFGGGGGGFFFGGFEFFFFFFFFFFFFF@ADFFFFFFFFEFFFFFFFFFFDFFFFFFFFFFFFEFBCFFFAFFFFFF;B0BF0
@M05620:45:000000000-G6HP7:1:1101:10422:3467 1:N:0:177
CATCCTGACCCTGAAGTACCCCATTGAGCATGGCATCGTCACCAACTGGGACGACATGGAGAAGATCTGGCACCACACCTTCTACAACGAGCTGCGCGTGGCCCCGGAGGAGCACCCAGTGCTGCTGACCGAGGCCCCCCTGAACCCCAAGGCCAACAGAGGGAAGATGACTCAGGTGAGGCTCGGCCGACGCCCGTGCTCCTCCCGTCCTTTCCCCAGTCATTTTCTGCCCGGCTTGATTTCTGACATTA
+
CCCCCFFFFFFFGGGGGGGGGGGHHHHHHHHHGHHHHGHHHGHHHGHGHHHHGGGGGHHHHHHHHHHHHHHHHGHHHGGHHHHHHHHHGGGGGHHGGGGGGGHHGGGGGGGGHHHHGGHHHHHHHHHHHHFGGGGGGGGGGGHHHHGGGCHGHHGGGGGGGGGBFDFFGGGGGGGGGGGGGGFFFFFFFFFFFFFF@DFFFFFFFFFFFFFFFFFFFFFFFFFFFFFFFFFFDBBFF:AFFFFFFFFFFF/
@M05620:45:000000000-G6HP7:1:1101:16435:3473 1:N:0:177
ATCTCTATCTCCTAAAAACCTGTTTAGATTTGGAGATAGACCTTCAGGTTTTTCATCATTTTCTGCATGAATTATACATTGACCACGTTCCAGCGTGGTCAGTTTGCAGCATTCTGTTATTTTGTTTGACAGAGTGTCTTGTTGAGAACATATGTAGGACATGATTTTTTCCTGCAACAGGGAAAATAAAGTATAAGTTTTAAAGATTTATTCTTTAATAAAGGATCTCAAAGCCAGCTTTAGAAAAAGGA
+
BCCCCFFFFFFFGGGGGGGGGGHHHHHHHHHHHHHHHHHHHHHHHHHHHHHGGHHHHHHHIHHHHHHHHHHHHHHHHHHHHHHHHHGHHHHHHHGGGGHHHHHHHHHHHHHHHHHHHHHHHHHHHHHHGHHHHHGHHHHHHHHHHHHHHHHHHHHHHHGHHHHHHHHHHGHHHHHHHHGHHGGHHHHHGHHGGHHHHGGHHHGHHHHHHHHHHHHHHHHHHHHHHHHGHFHHHHHHHGGHHHHHHFGHGGH
@M05620:45:000000000-G6HP7:1:1101:16416:3477 1:N:0:177
ATCTCTATCTCCTAAAAACCTGTTTAGATTTGGAGATAGACCTTCAGGTTTTTCATCATTTTCTGCATGAATTATACATTGACCACGTTCCAGCGTGGTCAGTTTGCAGCATTCTGTTATTTTGTTTGACAGAGTGTCTTGTTGAGAACATATGTAGGACATGATTTTTTCCTGCAACAGGGAAAATAAAGTATAAGTTTTAAAGATTTATTCTTTAATAAAGGATCTCAAAGCCAGCTTTAGAAAAAGGA
+
3AABBFFFFFFFGFGGGGGGGGFFHHCGHHHHHHHHHHHHHHHHHHHHHHHGGHHHHGHHHHHHHGGHHHHGHHHGHGHHHGHHHHGFHHHHHHGEGGHHHHHHHGHFHHHGHHHHHHHHHHHHHHHHHHFHHHHHHHHHHHHHHHGHHHHHHHHHHHFGHHHGHHHHHGHHHHHHHHHHHGEFHHHHHGHGGHGHHDGHHFHHGFHHHHHHHHHHHGHHHHDFHHHGHHHEHFHGHGHHHFHFHEHGGGF
@M05620:45:000000000-G6HP7:1:1101:10405:3487 1:N:0:177
CATCCTGACCCTGAAGTACCCCATTGAGCATGGCATCGTCACCAACTGGGACGACATGGAGAAGATCTGGCACCACACCTTCTACAACGAGCTGCGCGTGGCCCCGGAGGAGCACCCAGTGCTGCTGACCGAGGCCCCCCTGAACCCCAAGGCCAACAGAGGGAAGAGGACTCAGGTGAGGCTCGGCCGCCGCCCGTGCTCCTCCCGTCCTTTCCCCAGTCATTTTCTGCCCGGCTTGTTTTCTGACATTC
+
ABBBBFDFFFFFGCGDGGGGGGGHHFBDFHHB4FFHHAFGHGHFHGHEFFGHGGGGGHFHHHHFGHHGGFHHHGHHEGEHHHHHHHHH>F1EGCGEECEECEHHGECCCCGGGHHHGGH?GGHDFF?DGG@?D><FFGGG-.;0CGGGG.:.CAF..;9C/..:.;?...99FFG/9/;:99.;9-;A--9-;BB-;;;ABF/;FFAADDDFFFFFFF.9;/FBF/BBBFFA.-;B;-.;B.::;//9BB/
@M05620:45:000000000-G6HP7:1:1101:11405:3492 1:N:0:177
AAACCAAGCAGACACTCACCGCTCCCTCGCCACAGGCCAATAGTTTGTCCTCACTGAGTTGGCAACAAGTGGCTGCTGTGGCTGCCATTTTTCTGGTGATGGCCATCAGCTCCGACGAGGTCAGCTGGGGGGCTTTCTTTGTGTAAGCAACGAGAAACCTGAAAGAAGCATTTTTTAACTAAGTCCTGCTGAGTCATTCATGAGTTTTTAGCCGCCTTGCTTCTTCTCACAGACTCTCTACTCTCATGCCA
+
BBBBBBAFBFFFGGGGGGGGFGEEGGHHGGGGGHGHGFEGFCGEDGHHFGFHHHHHHHGFHHHHHHHGHFGHGHGGHGFGFHHFGFHFHHHHHHHHHHFHHGHHHHHHHFGGHGGGGGGGDHHHHHHHFGGGGGFGGGGGGFFBFFFFFFFBEDFFFFFFFFFFFBFFFFFFFFFBEFFFFFFFFFFFFFFFF/BFFFFFFFFFFFFFFFFFFDBBFFFFFFFFFFFBFFFFFFFFFFFFFFFFBFFFFF/
@M05620:45:000000000-G6HP7:1:1101:11396:3509 1:N:0:177
AAACCAAGCAGACACTCACCGCTCCCTCGCCACAGGCCAATAGTTTGTCCTCACTGAGTTGGCAACAAGTGGCTGCTGTGGCTGCCATTTTTCTGGTGATGGCCATCAGCTCCGACGAGGTCAGCTGGGGGGCTTTCTTTGTGTAAGCAACGAGAAACCTGAAAGAAGCATTTTTTAACTAAGTCCTGCTGAGTCATTCATGAGTTTTTAGCCGCCTTGCTTCTTCTCACAGACTCTCTACTCTCATGCCA
+
BBBBBBBFBFFFGGGGGGGGGGGGGGHHGGGGGHGDGGHHHHHHHHHHHHHHHHHHHHHHHHHGHHHGHGHHGHGGHHFGHHHGGHHHHHHHGHFHHHFHHHHHHHHHHHHHHGGGEGGGFHHHHHHHGGGGGGGGGGGGGFGFGGFFFFFFFFFFFFFFFFFFFFFFFFFFFFFFFFFFFFFFFFFFFFFFFFFFFFFFFFFFFFFFFFFFFDFFFFFFFFFFFFFFFFFFFFFFFFFFFFFFFFFFFFF
@M05620:45:000000000-G6HP7:1:1101:8452:3514 1:N:0:177
TACCTGTACTGGGGAAGCATTTGAATATCCCCCCATGGTGATGGGGACGGAGAACTGCTCCATAAACACAGGCAACGTGCCTAACTTTCCCGGGAAGATGAAGTCAAAGAGCGACCACAGCTCTCGGAGGTTATTTTGCATCGGTGAGCCAGACAGAATGATCCGATGAGGGGTGCGAAACTATTTGAGGAAAGGAAGCACCTTTTTATTAAATTTACCTTTTAGCAATCGCCATTCCTACCCTAAAGATC
+
BBBBBFFFFFFFEFGGGGGGGGHHHHHHHHHGGGGHHGGHHHDHHGGEEGGGGHHHHHGGHFHHGHHHHHHHGEHHGGHEGHHFHHHHHHHGGG@EFFHHHEGHHHHHHHHHCGGGDHHFHHHHHGGGGGGGHHHHHHH?GHADGGGGHHHHHGHGGHFGFFHHHCEGHHHGC.:ECD?DCGBFGGBFEFFGGGFBB;EBFFBFFFFFFFFFFFFFFFFBBFFFFFFBBB:9ADFFFFFFFFFFFFFFFFF
@M05620:45:000000000-G6HP7:1:1101:11412:3520 1:N:0:177
AAACCAAGCAGACACTCACCGCTCCCTCGCCACAGGCCAATAGTTTGTCCTCACTGAGTTGGCAACAAGTGGCTGCTGTGGCTGCCATTTTTCTGGTGATGGCCATCAGCTCCGACGAGGTCAGCTGGGGGGCTTTCTTTGTGTAAGCAACGAGAAACCTGAAAGAAGCATTTTTTAACTAAGTCCTGCTGAGTCATTCATGAGTTTTTAGCCGCCTTGCTTCTTCTCACAGACTCTCTACTCTCATGCCA
+
BBAACABFCFFFGGGGGGGGGGGGGGHHGGGGGHHHGGHHHHHHHHHHHHHHHHHHHHHHHHHHHHHHHHHHGHGGHHHHHHHGGHHHHHHHHHHHHHHHHHHHHHHHHHHHHGGGFGGGGHHHHHHHGGGGGGGGGGGGGGGGGGFFFFFFFFFFFFFFFFFFFFFFFFFFFFFFFFFFFFFFFFFFFFFFFFFFFFFFFFFFFFFFFFFFFDFFFFFFFFFFFFFFFFFFFFFFFFFFFFFFFFFFFFF
@M05620:45:000000000-G6HP7:1:1101:18087:3569 1:N:0:177
CATCCTGACCCTGAAGTACCCCATTGAGCATGGCATCGTCACCAACTGGGACGACATGGAGAAGATCTGGCACCACACCTTCTACAACGAGCTGCGCGTGGCCCCGGAGGAGCACCCAGTGCTGCTGACCGAGGCCCCCCTGAACCCCAAGGCCAACAGAGAGAAGATGACTCAGGTGAGGCTCGGCCGACGCCCGTGCTCCTCCCGTCCTTTCCCCAGTCATTTTCTGCCCGGCTTGATTTCTGACATTT
+
CDDDDFFFFFFFGGGGGGGGGGGHHHHHHHHHHHHHHGHHHGHHHGHHHHHHGGGGGHHHHHHHHHHHHHHHHGHHHGGHHHHHHHHHGGGGGHHGGGGGGGHHGGGGGGGGHHHHGGHHHHHHHHHHHHGGGGGGGGGGGGHHHHGGGGHGHHGGGGGGGGGGGGGGGGGGGGGGHGGGGGGGFFFFFFFFFFFF@DFFFFFFFFFEFFFFFFFFFFFFFFFFFFFFFFFFFFFFFFFFFFFFF;B:FF0
@M05620:45:000000000-G6HP7:1:1101:22976:3588 1:N:0:177
AAACCAAGCAGACACTCACCGCTCCCTCGCCACAGGCCAATAGTTTGTCCTCACTGAGTTGGCAACAAGTGGCTGCTGTGGCTGCCATTTTTCTGGTGATGGCCATCAGCTCCGACGAGGTCAGCTGGGGGGCTTTCTTTGTGTAAGCAACGAGAAACCTGAAAGAAGCATTTTTTAACTAAGTCCTGCTGAGTCATTCATGAGTTTTTAGCCGCCTTGCTTCTTCTCACAGACTCTCTACTCTCATGCCA
+
CCCCCCCFCFFFGGGGGGGGGGGGGGHHGGGGGHHHGGHHGGHHHHHHHHHHHHHHHHHHHHHHHHHHHHHHGHGGHHHHGHHGGHHHHHHHHHHHHHHHHHHHHHHHHHHHHGGGGFGGGHHHHHHHGGGGGGGGGGGGGGGGGGFFFFFFFFFFFFFFFFFFFFFFFFFFFFFFFFFFFFFFFFFFFFFFFBFFFFFFFFFFFFFFFFFFFFFFFFFFFFFFFFFFFFFFFFFFFFFFFFFFFFFFFFF
@M05620:45:000000000-G6HP7:1:1101:18090:3592 1:N:0:177
CATCCTGACCCTGAAGTACCCCATTGAGCATGGCATCGTCACCAACTGGGACGACATGGAGAAGATCTGGCACCACACCTTCTACAACGAGCTGCGCGTGGCCCCGGAGGAGCACCCAGTGCTGCTGACCGAGGCCCCCCTGAACCCCAAGGCCAACAGAGAGAAGATGACTCAGGTGAGGCTCGGCCGACGCCCGTGCTCCTCCCGTCCTTTCCCCAGTCATTTTCTGCCCCGCTTGATTTCTGACATTA
+
AAABBFFFFCFFFGGFGFGGGGEGHGHHHHGG4FGHHGHHHGHHHGHBCGHHGGGGGHHHHHHGHHHFGGGHHGHHHGGHHHGHHHFHFGEGGGH?EFGFGGHHGE@DGGGGGHHHGGHHHHGHGHHHHGDGGGCGGGGGGFHHHHGGG?ECGHGGGGBBFF9.BFFFFFGGGGGFGGGF99CFAFEFFFFFFFFA>:AEFFFFFFDEADD/FFBBBBABF/FFFFF;BBFF.9--.../9/:F:/9/BF/
@M05620:45:000000000-G6HP7:1:1101:22962:3602 1:N:0:177
AAACCAAGCAGACACTCACCGCTCCCTCGCCACAGGCCAATAGTTTGTCCTCACTGAGTTGGCAACAAGTGGCTGCTGTGGCTGCCATTTTTCTGGTGATGGCCATCAGCTCCGACGAGGTCAGCTGGGGGGCTTTCTTTGTGTAAGCAACGAGAAACCTGAAAGAAGCATTTTTTAACTAAGTCCTGCTGAGTCATTCATGAGTTTTTAGCCGCCTTGCTTCTTCTCACAGACTCTCTACTCTCATGCCA
+
CCCCCBBFCFFFGGGGGGGGGGGGGGHHFGGGGHHHGGHHHHHHHHHHHHHHHHHHHHHHHHHHHHHHHGHHGHGGHHHHHHHGGHHHHHHHHHHHHHHHHHHHHHHHHHHHHGGGGGGGGHHHHHHHGGGGGGGGGGGGGGGGGGFFFFFFFFFDFFFFFFFFFFFFFFFFFFFFFFFFFFFFFFFFFFFFFBFFFFFFFFFFBFFFFFFFFDFFFFFFFFFFFFFFFFFFFFFFFFFFFFFFFFFFFFB
@M05620:45:000000000-G6HP7:1:1101:17984:3631 1:N:0:177
AAACCAAGCAGACACTCACCGCTCCCTCGCCACAGGCCAATAGTTTGTCCTCACTGAGTTGGCAACAAGTGGCTGCTGTGGCTGCCATTTTTCTGGTGATGGCCATCAGCTCCGACGAGGTCAGCTGGGGGGCTTTCTTTGTGTAAGCAACGAGAAACTTGAAAGAAGCATTTTTTAACTAAGTCCTGCTGAGTCATTCATGAGTTTTTAGCCGCCTTGCTTCTTCTCACAGACTCTCTACTCTCATGCCA
+
BBBBBBBFBFFFGGGGGGGGGGGGGGHHGGGGGHHGGGHHHHHHHHHHHHHHHHHHHHHHHHHHHHHHHHHHGHGGHHGHHHHGGHHHHHHHHHHHHHHHHEHHGHHHHGHHHGGGGGGGCGHHHHHHGGGGGGGGGGGGGGGGGGFFFFFAFFFFFFFFFFFFFFFFFFFFFFFFEFFFFFE:FFFFFFFFFFFFFFFFFFFFFFFFFFFFBDFFFFFFFFFFFFFFFFFFFFFFFFFFFFFFFFFFFFB
@M05620:45:000000000-G6HP7:1:1101:10811:3645 1:N:0:177
AAACCAAGCAGACACTCACCGCTCCCTCGCCACAGGCCAATAGTTTGTCCTCACTGAGTTGGCAACAAGTGGCTGCTGTGGCTGCCATTTTTCTGGTGATGGCCATCAGCTCCGACGAGGTCAGCTGGGGGGCTTTCTTTGTGTAAGCAACGAGAAACCTGAAAGAAGCATTTTTTAACTAAGTCCTGCTGAGTCATTCATGAGTTTTTAGCCGCCTTGCTTCTTCTCACAGACTCTCTACTCTCATGCCA
+
CCBCCBCFBFFFGGGGGGGGGGGGGGHHGGGGGHHHGGHHHHHFGHHHGHHGHHHHHHHHHHHHHHHHHHHHGHGGHHHHHHHGGHGHHHHHHHHHHHHHFHHHHHHHHHHHHGGGGGGGCGHHGHHHGGGGGGGGGGGGGGGGFGFFEFFFFFFFFFFFFFFBFFFFFFFFFFFF.:FFFFFFFFFFFFFFFFFFFFFFFFFFFFFFFFFFFFFFFFFFFFFFFFFFFFFFFFFFFFFFFFFFFFFFFFB
@M05620:45:000000000-G6HP7:1:1101:17974:3647 1:N:0:177
AAACCAAGCAGACACTCACCGCTCCCTCGCCACAGGCCAATAGTTTGTCCTCACTGAGTTGGCAACAAGTGGCTGCTGTGGCTGCCATTTTTCTGGTGATGGCCATCAGCTCCGACGAGGTCAGCTGGGGGGCTTTCTTTGTGTAAGCAACGAGAAACTTGAAAGAAGCATTTTTTAACTAAGTCCTGCTGAGTCATTCATGAGTTTTTAGCCGCCTTGCTTCTTCTCACAGACTCTCTACTCTCATGCCA
+
BBCCCCCFCFFFGGGGGGGGGGGGGGHHGGGGGHHHGGHHHHHHHHHHHHHHHHHHHHHHHHHHHHHHHGHHGHGGHHHHHHHGGHHHHHHHHHHHHHHHFHHHHHHHHHHHHGGGGGGGGHHHHHHHGGGGGGGGGGGGGGGGGGFFFFFFFFFFFFBFFFFFFFFFFFFFFFFFFFFFFFFFFFFFFFFFFFFFFFFFFFFFFFFFFFFFFFFFFFFFFFFFFFFFFFFFFFFFFFFFFFFFFFFFFFB
@M05620:45:000000000-G6HP7:1:1101:21547:3663 1:N:0:177
ATCTTATCTCCTAAAAACCTGTTTAGATTTGGAGATAGACCTTCAGGTTTTTCATCATTTTCTGCATGAATTATACATTGACCACGTTCCAGCGTGGTCAGTTTGCAGCATTCTGTTATTTTGTTTGACAGAGTGTCTTGTTGAGAACATATGTAGGACATGATTTTTTCCTGCAACAGGGAAAATAAAGTATAAGTTTTAAAGATTTATTCTTTAATAAAGGATCTCAAAGCCAGCTTTAGAAAAAGGAA
+
@BBBBFFFFFFFGGGGGGGGGGHHAEFHHHHFHHHHHGGHHHHHHHHHHHGGHHHHHHHHHHHHHHHHFHHHGHHHHHHHGHHHHGHHHHHHHGGGGHHHHHHHHHHHHHHHHHHHHHHHHHHHHHHGHFHFHFHHHHHHH3GFHHHHHHHHHGHGFFHHHHHHHHHHGHHHHFHHHHHHGGHHHHHGEF?DGGGGFHHHHFHHHHHHHHHHHHHHFGGFGHGHHEHGHGGHGHHHGHHHHHGCGFFDAHG
@M05620:45:000000000-G6HP7:1:1101:17969:3666 1:N:0:177
AAACCAAGCAGACACTCACCGCTCCCTCGCCACAGGCCAATAGTTTGTCCTCACTGAGTTGGCAACAAGTGGCTGCTGTGGCTGCCATTTTTCTGGTGATGGCCATCAGCTCCGACGAGGTCAGCTGGGGGGCTTTCTTTGTGTAAGCAACGAGAAACCTGAAAGAAGCATTTTTTAACTAAGTCCTGCTGAGTCATTCATGAGTTTTTAGCCGCCTTGCTTCTTCTCACAGACTCTCTACTCTCATGCCA
+
?3AABBAFAFCFGGCEGGGG2EECGGGHGG?2AFF2A2FGGHHFGD5BEFGEDHHGEFGHHHHFHHHEG5@31F1EGFHEFE1FAGGGHHHHHFH3@B3GFEFGHFHHFHHGH?EEGEG?ECGFHHFHA/B?B@GGGFGGGGBBFFFFFFF-.DDD/B.B;//BFF.9/FFFFFFBFFFF/B/BFFFFFFFB9BBBFFEBBBBBFFFFFFFFFD==..//BFFFFFFFFFFFFFFF9FF/FFEFFFF//B9
@M05620:45:000000000-G6HP7:1:1101:10812:3673 1:N:0:177
AAACCAAGCAGACACTCACCGCTCCCTCGCCACAGGCCAATAGTTTGTCCTCACTGAGTTGGCAACAAGTGGCTGCTGTGGCTGCCATTTTTCTGGTGATGGCCATCAGCTCCGACGAGGTCAGCTGGGGGGCTTTCTTTGTGTAAGCAACGAGAAACCTGAAAGAAGCATTTTTTAACTAAGTCCTGCTGAGTCATTCATGAGTTTTTAGCCGCCTTGCTTCTTCTCACAGACTCTCTACTCTCATGCCA
+
CCCCCBBFCFFFGGGGGGGGGGGGGGHHGGGGGHHHGGHEGHHGHHHHHHHHHHHHHHHHHHHGHHHHHHHHGHGGHHFHHHHGGHHHHHHHHHHHHHHHHHHHHHHHHHHHHGGGGGGGGHHHHHHHGGGGGGGGGGGGGGGGGFFFFFFFFFFFFFFFFFFFFFFFFFFFFFFFFFFFFFFFFFFFFFFFFFFFFFFFFFFFFFFFFFFFFFFFFFFFFFFFFFFFFFFFFFFFFFFFFFFFFFFFFFF
@M05620:45:000000000-G6HP7:1:1101:7953:3686 1:N:0:177
CATCCTGACCCTGAAGTACCCCGGCTTGATTTCTGACATTAGATCGGAAGAGCACACGTCTGAACTCCAGTCACAGAAGACCATCTCGTATGCCGTCTTCTGCTTGAAAAAAAAAAAAAAATATATTCATAATAAGCGTTAGCTTTCTCAATATATTAACTAAATCTATATAAGTTATTAAAATTTTGTCTGTATTTATCTTATTCTTTCTCCTTTACGTTAATTGTTAATGTTGCTTGCGATCAATTCGT
+
BCCCCFFFFFFFGGGGGGGGGGGFFGGGGHHHHHHHHHHHGHHHHGG2FEGGHHHHHGHHHGHHHHHHBFGGFHHHHHHCHGHHBFGGFFHHHHGFGHGHHHGGHHFEFFFEFEGC@/>//0111111<1>111111-<<..000000<0=0000000000000000000000000000000000000;0009000099090090000000000000;.//9;0:09000;00009000.-9.:.0009./
@M05620:45:000000000-G6HP7:1:1101:7953:3704 1:N:0:177
CATCCTGACCCTGAAGTACCCCGGCTTGATTTCTGACATTAGATCGGCAGAGCACACGTCTGAACTCCAGTCACAGAAGTCCATCTCGTATGCCGTCTTCTGCTTGAAAAAAAAACAAGTGCTGCTGACCGAGGCCCCCCTGAACCCCAAGGCCAACAGAGAGAAGATGACTCAGGTGAGGCTCGGCAGACGCCCGTTCTCCTCCCGCCCTTTCCCCAGTCCTCTTCTGCCCGGCTTGATTTCTTAAATTT
+
AAAAAFFFFFFFGGGGGGGGGG00A0AE0AFFD222D1DEE11AF////AF/AFGHFEAA0FGAAGHE1B@11DG1B111BB12B1B0/B0021//>0F2F1G11F0G11B/<B///?01BGDFF@CFGFB/C/<FCCCC<<CFHHGGC<G..;:CCCCGHHCC/9;;BF0BF0BFFFB9AF.C-AE-9---;@@@@-999//BF-----9;/;FFF-A9B/;/;B99///9-@;@@?-BBF//////9//
@M05620:45:000000000-G6HP7:1:1101:15570:3764 1:N:0:177
ATCTCTATCTCCTAAAAACCTGTTTAGATTTGGAGATAGACCTTCAGGTTTTTCATCATTTTCTGCATGAATTATACATTGACCACGTTCCAGCGTGGTCAGTTTGCAGCATTCTGTTATTTTGTTTGACAGAGTGTCTTGTTGAGAACATATGTAGGACATGATTTTTTCCTGCAACAGGGAAAATAAAGTATAAGTTTTAAAGATTTATTCTTTAATAAAGGATCTCAAAGCCAGCTTTAGAAAAAGGA
+
CCCDDFFFFFFFGGGGGGGGGGHHHHHHHHHHHHHHHHHHHHHHHHHHHHHGGHHHHHHHHIIIHHHHHHHHHHHHHHHHHHHHHHGHHHHHHHGGGGHHHHHHHHHHHHHHHHHHHHHHHHHHHHHHHHHHHHHHHHHHHHHHHHHHHHHHHHHHHHHHHHHHHHHHHGHHHHHHHHHHHGGHHHHHHHHHHHHHHHHHHHHHHHHHHGHHHHHHHHHHHFHHHHHHHHHHHHHHHGHHHHHGHHGHGGH
@M05620:45:000000000-G6HP7:1:1101:17016:3771 1:N:0:177
CATCCTGACCCTGAAGTACCCCATTGAGCATGGCCTCGTCACCAACTGGGACGACATGGAGAAGATCTGGCACCACACCTTCTACAACGAGCTGCGCGTGGCCCCGGAGGAGCACCCAGTGCTGCTGACCGAGGCCCCCCTGAACCCCAAGGCCACCAGAGAGAAGATGACTCAGGTGATGCTCGGCCGACGCCCGTGCTCCTCCCGTCCTTTCCCCCGTCATTTTCTGCCCGGCTTGATTTCTGCCATTC
+
A>AAABF5CFFFE4GGGGGGGGGHHGGHHHHHFH4FGEGGDEHFFGHHH2FGGEEGGHF3FHHFHHHHDGGFHGCGHGGHHFHFHHGHGGGGGGHEE/>EC>GHGEGCCC/CGHHHGGAFHHHHGGGBGH@<C->FEGGGGGHHHHGG.CGFGGG.;E?GE/D.:FF9FFGGGFGGGBB;;;9;9BEFB@BBBB;B@ADEFFFFFFF;AAAFFFFFF.-ADFA:;9/;//FE?--=9@.BFFFFBBB//9/
@M05620:45:000000000-G6HP7:1:1101:8883:3787 1:N:0:177
CATCCTGACCCTGAAGTACCCCATTGAGCATGGCATCGTCACCAACTGGGACGACATGGAGAAGATCTGGCACCACACCTTCTACAACGAGCTGCGCGTGGCCCCGGAGGAGCACCCAGTGCTGCTGACCGAGGCCCCCCTGAACCCCAAGGCCAACAGAGAGAAGATGACTCAGGTGAGGCTCGGCCGACGCCCGTGCTCCTCCCGTCCTTTCCCCAGTCATTTTCTGCCCGGCTTGATTTCTGACATTA
+
AB?AAFFFFFFFGGGFGGGFGGGHGHHHGHHHHHGHGGHHHGHHEGHHHEHHGGGGGHHFHHHHHGHHHGHFGGGHHGGHHHHHHHGHEGGGGGHGGGFGEEHHGGGGGGGGHHHHGGGHHFHHHHHHHHGGGFFGDGGGGGHHHHGGFDHGFHGGEGGGGGGGGGGGGGGGGFFGGGGGGGGGFF?DFBFFFFFFFAAEFFFFFFFEDFFFFFBFFFDFFFFBFFFFFFFF?DFFF9.:FFFBFFFFFF/
@M05620:45:000000000-G6HP7:1:1101:17021:3794 1:N:0:177
CATCCTGACCCTGAAGTACCCCATTGAGCATGGCATCGTCACCAACTGGGACGACATGGAGAAGATCTGGCACCACACCTTCTACAACGAGCTGCGCGTGGCCCCGGAGGAGCACCCAGTGCTGCTGACCGAGGCCCCCCTGAACCCCAAGGCCAACAGAGAGAAGATGACTCAGGTGAGGCTCGGCCGACGCCCGTGCTCCTCCCGTCCTTTCCCCAGTCATTTTCTGCCCGGCTTGATTTCTGACATTA
+
CCCCCFFFFFFFGGGGGGGGGGGHHHHHHHHHHHHHHGHHHGHHHGHHHHHHGGGGGHHHHHHHHHHHHHHHHGHHHGGHHHHHHHHHGGGGGHHGGGGGGGHHGGGGGGGGHHHHGGHGHHHHHHHHHHGGGGGGGGGGGGHHHHGGGGHGHHGGGGGGGGGGGGGFGGGGGFFGGFGGFFGGFFFFFFFFFFFFDFFFFFFFFFFEADDFFFFFFFFBFFFFFFFFFFFFFFFFFFFFFFFFFEFFFF:
@M05620:45:000000000-G6HP7:1:1101:19165:3833 1:N:0:177
CATCCTGACCCTGAAGTACCCCATTGAGCATGGCATCGTCACCAACTGGGACGACATGGAGAAGATCTGGCACCACACCTTCTACAACGAGCTGCGCGTGGCCCCGGAGGAGCACCCAGTGCTGCTGACCGAGGCCCCCCTGAACCCCAAGGCCAACAGAGAGAAGATGACTCAGGTGAGGCTCGGCCGACGCCCGTGCTCCTCCCGTCCTTTCCCCAGTCATTTTCTGCCCGGCTTGATTTCTGACATTA
+
CCCCCFFFFFFFGGGGGGGGGGGHHHHHHHHHHHHHHGHHHGHHHGHHHHHHGGGGGHHHHHHHHHHHHHHHHGHHHGGHHHHHHHHHGGGGGHHGGGGGGGHHGGGGGGGGHHHHGGHHHHHHHHHHHHGGGGGGGGGGGGHHHHGGGGHGHHGGGGGGGGGGGGGGGGGGGGGGGGGGGGGGFFFFFFFFFFFFDDFFFFFFFFFFFFFFFFFFFFFFFFFFFFFFFFFFFFFFFFAFFFFFF0FFFF0
@M05620:45:000000000-G6HP7:1:1101:8993:3838 1:N:0:177
ATCTCTATCTCCTAAAAACCTGTTTAGATTTGGAGATAGACCTTCAGGTTTTTCATCATTTTCTGCATGAATTATACATTGACCACGTTCCAGCGTGGTCAGTTTGCAGCATTCTGTTATTTTGTTTGACAGAGTGTCTTGTTGAGAACATATGTAGGACATGATTTTTTCCTGCAACAGGGAAAATAAAGTATAAGTTTTAAAGATTTATTCTTTAATAAAGGATCTCAAAGCCAGCTTTAGAAAAAGGA
+
ABBABFFFFFFFGGGGGGGGGGHHHHHHHHHHHHHHHHHCGHHHHHHHHHHGGHHHHHHHHHHHHHHHHGHHHHHHHHHHHHHHHHGGHHHHHHGGGGHHHHHHHHHHHHHHHHHHHHHHHHHHHHHHHHHHHHHHHHHHHHHHGHHHHHHHHHHHHHHHHHGHHHHHHGHHHHHHHHHHHGGHGGGGHHHGHGHHHGHHHHGFGHHHHHHHHHHHHHHHHGHHHHHHHGGHHHHHHGHHHHHHGGHHGGG
@M05620:45:000000000-G6HP7:1:1101:19155:3848 1:N:0:177
CATCCTGACCCTGAAGTACCCCATTGAGCATGGCATCGTCACCAACTGGGACGACATGGAGAAGATCTGGCACCACACCTTCTACAACGAGCTGCGCGTGGCCCCGGAGGAGCACCCAGTGCTGCTGACCGAGGCCCCCCGGAACCCCAAGGCCACCAGAGAGAAGATGACTCAGGTGAGGCTCGGCCGACGCCCGGGCTCCTCCCGTCCTTTCCCCAGTCATTTTCTGCCCGGCTTGATTTCTAACATTA
+
AA3AAFBDFCFCCGGFGGGGGGEHHDHHGFFGHFHHHEHHGEHHHGHBF2BGEGFEAC2BFG1ECGH5FHHHHGAFGDFGHHHHHHFH>CEEGGH?@EG/EGHHGGCDGCFGHHGHGGHFGHHHHHCGHHCCCCCGGGC<---:@EGGGGA.;.A..9.9./.:9//00090;9BB///A...;>-;A--;9@BB----;;9/;FED9;ADFBFFF.99/99BBBF///:BE?-;B--.;FB/B////BF/
@M05620:45:000000000-G6HP7:1:1101:8993:3858 1:N:0:177
ATCTCTATCTCCTAAAAACCTGTTTAGATTTGGAGATAGACCTTCAGGTTTTTCATCATTTTCTGCATGAATTATACATTGACCACGTTCCAGCGTGGTCAGTTTGCAGCATTCTGTTATTTTGTTTGACAGAGTGTCTTGTTGAGAACATATGTAGGACATGATTTTTTCCTGCAACAGGGAAAATAAAGTATAAGTTTTAAAGATTTATTCTTTAATAAAGGATCTCAAAGCCAGCTTTAGAAAAAGGA
+
CCCCDFFFFFFFGGGGGGGGGGHHHHHHHHHHHHHHHHHHHHHHHHHHHHHGGHHHHHIHIIHIIHHHHHHHHHHHHHHHHHHHHHGHHHHHHHGGGGHHHHHHHHHHHHHHHHHHHHHHHHHHHHHHHHHHHHHHHHHHHHHHHHHHHHHHHHHHHHHHHHHHHHHHHGHHHHHHHHHHHGGHHHHHHHHHHHHHHGHHHHHHHHHHHHHHHHHHHHHHHHHHHHHHHHHHHHHHHGHHHHHGHHHHGGH
@M05620:45:000000000-G6HP7:1:1101:19506:3864 1:N:0:177
AAACCAAGCAGACACTCACCGCTCCCTCGCCACAGGCCAATAGTTTGTCCTCACTGAGTTGGCAACAAGTGGCTGCTGTGGCTGCCATTTTTCTGGTGATGGCCATCAGCTCCGACGAGGTCAGCTGGGGGGCTTTCTTTGTGTAAGCAACGAGAAACCTGAAAGAAGCATTTTTTAACTAAGTCCTGCTGAGTCATTCATGAGTTTTTAGCCGCCTTGCTTCTTCTCACAGACTCTCTACTCTCATGCCA
+
BABBBBBFBBFFGGGGGGGGGGGGGEGHCFGGGHHHGGHGGHHHHHHHHHHHHHHGHHGGHFHHHHHEHHGGGHGGHFFHFGHGEHHHHHHGHGHHGHFGFEHHHHH3FGFGFEE?EECCAGEGHHHHFGGGAGGGGGGGGFFFFGEFFFFFFFBFFFFFFBF/BFFFFBFFFFFFAFFF/:BFFFFFFFFB?BBFFFFFFBFFFFFBFEFEFABFFDFFFFEFFFFFBFFFFFFFFFFFFBFFFFFFFFB
@M05620:45:000000000-G6HP7:1:1101:8976:3867 1:N:0:177
ATCTCTATCTCCTAAAAACCTGTTTAGATTTGGAGATAGACCTTCAGGTTTTTCATCATTTTCTGCATGAATTATACATTGACCACGTTCCAGCGTGGTCAGTTTGCAGCATTCTGTTATTTTGTTTGACAGAGTGTCTTGTTGAGAACATATGTAGGACATGATTTTTTCCTGCAACAGGGAAAATAAAGTATAAGTTTTAAAGATTTATTCTTTAATAAAGGATCTCAAAGCCAGCTTTAGAAAAAGGA
+
ABBBAFFFFFFFGGGGGGGGGGGFHHEHHHHHHFHHHHFFHGHHHHGHHHHGGHFHHHHHHHHHFFHGHHHHHHHHHGHHHEHHHHGHHHHHHHGGGGHHHHHHHHHHGHHGFHHHHHHHHHHHGHHHHFFFFFGFHHHHHHHHEHHHHGHFHHGHHHFHHHHGHHHHGCFFFHGHGHHHHAFGHFGHGFGGHHGHHGHFHHEFBFGGHHHHHHHHGHGHGD00GGHFHHHHHHGHFGHHHHGEGGGHDGH
@M05620:45:000000000-G6HP7:1:1101:15823:3871 1:N:0:177
AAACCAAGCAGACACTCACCGCTCCACTCTTTCCCTACACGATGCTCTTCCGATCTAAACCCAGAAGACATGAGGTCAGCTAGATCGGAAGAGCACACGTCTGAACTCCAGTCACAGAAGACCATCTCGTATGCCGTCTTCTGCTTGAAAAAAAAAAAGTGAAATGAAGACGGTGGTATAGTACGGAACAGGAGGATGTTCTACGATTAAATATTTATCCTCGTGTCTGCCAACTTGAATAATTAACACAC
+
BABBBBBFBFFFGGGFFGCFEEC2BFGEGEGFHHGFBGHHF2AFFHFFHHFE1AEGHGGHFGGHH33FGHHB3FBFF3?@GDG3@4FAACEHEHHAHHGFHHGEFGFHHHHHHHGHHFEF3FFEGHHGHF/FHHHGECHEGFHHHHG@1?GFD@----.00000000000/.....:000000;....-//.....//9000009....;/////;//////.....///;//./////;9////////.9
@M05620:45:000000000-G6HP7:1:1101:12920:3881 1:N:0:177
CATCCTGACCCTGAAGTACCCCATTGAGCATGGCATCGTCACCAACTGGGACGACATGGAGAAGATCTGGCACCACACCTTCTACAACGAGCTGCGCGTGGCCCCGGAGGAGCACCCAGTGCTGCTGACCGAGGCCCCCCTGAACCCCAAGGCCAACAGAGAGAAGATGACTCAGGTGAGGCTCGGCCGACGCCCGTGCTCCTCCCGTCCTTTCCCCAGTCATTTTCTGCCCGGCTTGATTTCTGACATTA
+
BCCCCFFFFFFFGGGGGGGGGGGHHHHHHHHHHHHHHGHHHGHHHGHHHHHHGGGGGHHHHHHHHHHHHHHHHGHHHGGHHHHHHHHHGGGGGHHGGGGGGGHHGGGGGGGGHHHHGGHGGFGHHHHHHHGGGGGGGGGGGGHHHHGGGGHGHHGGGGGGGGGGGGFFFGGGGGGGGFGGFEEGFFFFFFFFFFFFFFFFFFFFFFFAAADFFFFFFFDFFFFFFFFFFFFFDACFAB:FFFFFF090;F0
@M05620:45:000000000-G6HP7:1:1101:19508:3883 1:N:0:177
AAACCAAGCAGACACTCACCGCTCCCTCGCCACAGGCCAATAGTTTGTCCTCACTGAGTTGGCAACAAGTGGCTGCTGTGGCTGCCATTTTTCTGGTGATGGCCATCAGCTCCGACGAGGTCAGCTGGGGGGCTTTCTTTGTGTAAGCAACGAGAAACCTGAAAGAAGCATTTTTTAACTAAGTCCTGCTGAGTCATTCATGAGTTTTTAGCCGCCTTGCTTCTTCTCACAGACTCTCTACTCTCATGCCA
+
BBBBBAAFBFFFGGGGGGGGGGGGGGHHGGGGGHHGGGHHHHHGHHHHHHHHHHHHHHHHHHHHHHHHHGHHGHGGHHHHHHHGGHHHHHHHHHHGHHFHHHHHFHHHHHGHHGGGEGGGFHHHHHHHGGGGGGGGGGGGGGGGGGFFFFFFFFDDFFFFFFFFFFFFFFFFFFFFFFFFFB/:FFFFFFFFFFBFFFFFFFFFFFFFFFFFFFFFFDFFFFFFFFFFFFFF/FFFFFFFFFFFFFFFFFB
@M05620:45:000000000-G6HP7:1:1101:15815:3887 1:N:0:177
AAACCAAGCAGACACTCACCGCTCCACTCTTTCCCTACACGATGCTCTTCCGATCTAAACCCAGAAGACATGAGGTCAGCTAGATCGGAAGAGCACACGTCTGAACTCCAGTCACAGAAGACCATCTCGTATGCCGTCTTCTGCTTGAAAAAAAAAAAAAAAACAATACAACTGACAAAATAAAAGTACATACACAAGCATACACATACACTTAATATGACACGACACACTCTACTGCTATTCTATAGCCA
+
AAAAAAAFAFFFGGCCGFGG0EC0BGGFFFHHHGHGHHHH/AF/EGFDGHFEE/EGHHECGEFHGE1BGHHHGBCGHC>FHE1@2@G//>EGGHHHHH?GHHFFGHHHHHHGHHHHHHHHEGHHHHGHHGGHHHHGGGHGHGHHHHHFHHHFGGGCC-<-::-...00/90///9/09/.0000000;90000///---9///;////;/////;//9//;/9-------////////99///////////
@M05620:45:000000000-G6HP7:1:1101:21470:3952 1:N:0:177
ATCTCTATCTCCTAAAAACCTGTTTAGATTTGGAGATAGACCTTCAGGTTTTTCATCATTTTCTGCATGAATTATACATTGACCACGTTCCAGCGTGGTCAGTTTGCAGCATTCTGTTATTTTGTTTGACAGAGTGTCTTGTTGAGAACATATGTAGGACATGATTTTTTCCTGCAACAGGGAAAATAAAGTATAAGTTTTAAAGATTTATTCTTTAATAAAGGATCTCAAAGCCAGCTTTAGAAAAAGGA
+
AAAABFFFFFFFGGGGGGGGFGFHHHHHHHHHHFGHCHFHHHFHHHHHHHHFGHDFGHHFHHHHHFHHHGHHFGGHHHFHHGGCGHEFHHHHBFGGGGHHHHGHHHHHHHHHHHHHHHHHHFHHHHHHGHHHHHFFGGHFHHHFGGHHHHHHHHGHHHHHHHHHFHHHH?GHHHHHGHHHHEFHHHEFGHHHHGHHHGGHHFG<GGHHGHHHHHHHFHHGHHHHHHHHHHHHFGGFHGHHHHFCFGGFGGH
@M05620:45:000000000-G6HP7:1:1101:17526:4004 1:N:0:177
AAACCAAGCAGACACTCACCGCTCCCTCGCCACAGGCCAATAGTTTGTCCTCACTGAGTTGGCAACAAGTGGCTGCTGTGGCTGCCATTTTTCTGGTGATGGCCATCAGCTCCGACGAGGTCAGCTGGGGGGCTTTCTTTGTGTAAGCAACGAGAAACCTGAAAGAAGCATTTTTTAACTAAGTCCTGCTGAGTCATTCATGAGTTTTTAGCCGCCTTGCTTCTTCTCACAGACTCTCTACTCTCATGCCA
+
CCDCDCDFCFFFGGGGGGGGGGGGGGHHGGGGGHHHGGHHHHHHHHHHHHHHHHHHHHHHHHHHHHHHHHHHGHGGHHHHHHHGGHHHHHHHHHHHHHHHHHHHHHHHHHHHHGGGGGGGGHHHHHHHGGGGGGGGGGGGGGGGGGFFFFFFFFFFFFFFFFFFFFFFFFFFFFHFFFFFHFFFFHFFFFFFFFFFFFHHFFFFFFFFFFFFFFFFFFFFHFFFFFFFFFFFFFFFFFFFFFFFFFFFHFB
@M05620:45:000000000-G6HP7:1:1101:17536:4019 1:N:0:177
AAACCAAGCAGACACTCACCGCTCCCTCGCCACAGGCCAATAGTTTGTCCTCACTGAGTTGGCAACAAGTGGCTGCTGTGGCTGCCATTTTTCTGGTGATGGCCATCAGCTCCGACGAGGTCAGCTGGGGGGCTTTCTTTGTGTAAGCAACGAGAAACCTGAAAGAAGCATTTTTTAACTAAGTCCTGCTGAGTCATTCATGAGTTTTTAGCCGCCTTGCTTCTTCTCACAGACTCTCTACTCTCATGCCA
+
BCABCBCFCFFFGGGGGGGGGGGGGGHHGGGGGGHGGGHHHHHHHHHHHHHHHHHHHHGHHHHHHHHHHHHHGHGGHHHHHHHGGHHHHHHHHHHHHHHHHHHHHHHHHHHHHGGGGGGGGHHHHHHHGGGGGGGGGGGGGGGGGGFFFFFFFFFFFFFFFFFFFFFFFFFFFFFFFFFFFFFFFFFFFFFFFFFFFFFFFFFFFFFFFFFFFFFFFFFFFFFFFFFFFFFFBFFFFFFFFFFFFFFFFFB
@M05620:45:000000000-G6HP7:1:1101:21777:4032 1:N:0:177
CATCCTGACCCTGAAGTACCCGGCTTGATTTCTGACATTAGATCGGAAGAGCACACGTCTGAACTCCAGTCACAGAAGACCATCTCGTATGCCGTCTTCTGCTTGAAACAAAAAAAATCCAAGGGCGTAACATAGCTGATGAAATAATTGCAATTAAGTCAGGCCTTTCCGCTTTAGCACTCTTCTGGATCCAATTGAACAATTCTCAGCATTTGTACTTGTAACTGACAAGCCAGTCACAACACCAACAT
+
A?AAADFB>FFFFGGGGGGGGCGGECCCHHHHFGHFFFG5D5FGEE222AFF3GFFEGHHGFHHGHHFHHHFGHFFCG3?E233DF??1FFGHCEEFEBGFFGHG13?33?FB//><B1B111/?//</C/F2@1?<<1F1DDF1?111??1=1>>F1=>DF00<FGHHGAEDDEB00=DC/;C0;000;0CGGE00;C0:/00;;BF0/090;;C0;B90CFBFB9;FF0C.9B.;009=:9...9..;/
@M05620:45:000000000-G6HP7:1:1101:11032:4044 1:N:0:177
CATCCTGACCCTGAAGTACCCCATTGAGCATGGCATCGTCACCAACTGGGACGACATGGAGAAGATCTGGCACCACACCTTCTACAACGAGCTGCGCGTGGCCCCGGAGGAGCACCCAGTGCTGCTGACCGAGGCCCCCCTGAACCCCAAGGCCAACAGAGAGAAGATGACTCAGGTGAGGCTCGGCCGACGCCCGTGCTCCTCCCGTCCTTTCCCCAGTCATTTTCTGCCCGGCTTGATTTCTGACATTA
+
CCCCCFFFFFFFGGGGGGGGGGGHHHHHHHHHHHHHHGHHHGHHHGHHHHHHGGGGGHHGHHHHHHHHHHHHHGHHHGGHHHHHHHHHGGGGGHHGGGGGGGHHGGGGGGGGHHHHGGHGHHHHHHHHHHGGGGGGGGGGGGHHHHGGGGHGHHGGGGGGGGGGGGGGGGGGGGGGGGGGGGGGFFFFFFFFFFFFBFFFFFFFFFDADFFFFFFFFFFFFFFFFFFFFFFFDFFFFFFFFFFFFBBFFF0
@M05620:45:000000000-G6HP7:1:1101:11030:4061 1:N:0:177
CATCCTGACCCTGAAGTACCCCATTGAGCATGGCATCGTCACCAACTGGGACGACATGGAGAAGATCTGGCACCACACCTTCTACAACGAGCTGCGCGTGGCCCCGGAGGAGCACCCAGTGCTGCTGACCGAGGCCCCCCTGAACCCCAAGGCCAACAGAGAGAAGATGACTCAGGTGAGGCTCGGCCGACGCCCGTGCTCCTCCCGTCCTTTCCCCAGTCATTTTCTGCCCGGCTTGATTTCTGACATTT
+
BBBBBFFDCFFFGGFFGFGGGGGGCHHHHHHHAGHHHGHHHGHHHGGHHHGHEGGGGHHEHHHGHHHHEHHHHGGHHGGHHHGHHHHHGEFGGGFGGG?FGFHHGG?FGFGGHEHHGGHHGGHHGHHHHHGFGCCGGGGGCEFCHEFG?DAEGHFEGF;FFFGGFFGBFGGGGGBBFGGG.;AFF;AD>=F-@DB-;;DEFFFFFF.ADFDFFFFFFFFFFFF/FFFFFFFFAA@FFF.;FFBBB/9//F/
@M05620:45:000000000-G6HP7:1:1101:22254:4067 1:N:0:177
TACCTGTACTGGGGAAGCATTTGAATATCCCCCCATGGTGATGGGGACGGAGAACTGCTCCATAAACACAGGCAACGTGCCTAACTTTCCCGGGAAGATGAAGTCAAAGAGCGACCACAGCTCTCGGAGGTTATTTTGCATCGGTGAGCCAGACAGAACGATCCGATGAGGGGTGCGAAACTATTTGAGGAAAGGAAGCACCTTTTTATTAAATTTACCTTTTAGCAATCGCCATTCCTACCCTAAAGATC
+
BBBBBFFFFFFFE?FEEGFFAFEFFFHGFHGGGGGHHHHHCHHFGEGGGCEFGHHFFHFEGHHHHHGEGHHGGHFEFFF1FGHHHGHGHDFEEE@EFHHHHHHHHHHD3FFHEGGGGEHHHHHHHAF?@CCGEGHGHHF1<FDDGGGHGFGFHGGCGF/<EGHGH?EGHCGA@EDGGAFDFFFFGGGEGGBFGCFBBAEFBABFBFBFFFFFFFFFFFFFFFFFF/BFFFFEDDEFFFFFF.FFFFFFFFF
@M05620:45:000000000-G6HP7:1:1101:22250:4090 1:N:0:177
TACCTGTACTGGGGAAGCATTTGAATATCCCCCCATGGTGATGGGGACGGAGAACTGCTCCATAAACACAGGCAACGTGCCTAACTTTCCCGGGAAGATGAAGTCAAAGAGCGACCACAGCTCTCGGAGGTTATTTTGCATCGGTGAGCCAGACAGAACGATCCGATGAGGGGTGCGAAACTATTTGAGGAAAGGAAGCACCTTTTTATTAAATTTACCTTTTAGCAATCGCCATTCCTACCCTAAAGATC
+
ABABAFDDFFDFGCGCEEGGFGFFDEFHFHHDDG?2FCBB5DFBEDFCE0?EEHBGEGFFG3GGHH3GHHHEFHFG?EGFHDFGFGHFFGHDGEG>EFHFHEHFFFHHDH0GECGGGHGHGHHHHDC?DGCHHHHHHHGBGHGGGGEHHHFGGGHHGHGFGHHGHGGGHHGFG;BGBGGGGGGGGFGFGFEFFGGFF9AFFFFFFFFFFFFFFFFFFFFFFFFFFFB9;;EFFFFFFFFFFFFFFFBFFFF
@M05620:45:000000000-G6HP7:1:1101:19831:4104 1:N:0:177
CATCCTGACCCTGAAGTACCCCATTGAGCATGGCATCGTCACCAACTGGGACGACATGGAGAAGATCTGGCACCACACCTTCTACAACGAGCTGCGCGTGGCCCCGGAGGAGCACCCAGTGCTGCTGACCGAGGCCCCCCTGAACCCCAAGGCCAACAGAGAGAAGATGACTCAGGTGAGGCTCGGCCGACGCCCGTGCTCCTCCCGTCCTTTCCCCAGTCATTTTCTGCCCGGCTTGATTTCTGACATTA
+
CDDDDFFFFFFFGGGGGGGGGGGHHHHHHHHHHHHHHGHHHGHHHGHHHHHHGGGGGHHHHHHHHHHHHHHHHGHHHGGHHHHHHHHHGGGGGHHGGGGGGGHHGGGGGGGGHHHHGGHHHHHHHHHHHHGGGGGGGGGGGGHHHHGGGGHGHHGGGGGGGGGGGGGGGGGGGGFGFFFGGGGGFFFFFFFFFFFF-;DFFFFFFFFEFFFFFFFFFFFFFFFFFFFHFFFF?>AD;;:BFFFFFFBBFF0
@M05620:45:000000000-G6HP7:1:1101:17055:4125 1:N:0:177
TACCTGTACTGGGGAAGCATTTGAATATCCCCCCATGGTGATGGGGACGGAGAACTGCTCCATAAACACAGGCAACGTGCCTAACTTTCCCGGGAAGATGAAGTCAAAGAGCGACCACAGCTCTCGGAGGTTATTTTGCATCGGTGAGCCAGACAGAATGATCCGATGAGGGGTGCGAAACTATTTGAGGAAAGGAAGCACCTTTTTATTAAATTTACCTTTTAGCAATCGCCATTCCTACCCTAAAGATC
+
BBBBBFFFFFFFFFGFCGGGGGHHHHHFHHHGGGGHGHDGCHHHHGGFFFFGGHGHHGHHHHHHHHHHHHHHGHHHGHHHHFFGHHGHHFHGEGGGGHHHGHHFFGHHHHHHGGGGGHHHHHHHHGGGGGCHHHHHHHHFHHGGGGGEFHHHHGHHHHHGFHHHHGGGGHHGGGGGGGGCCGGGGGGGEG9FFFGGFFGGGFFFFFFFFFFFFFFFFFFFFFFF9FFFFFEED.EFFFFFFFFFFFFFFFF
@M05620:45:000000000-G6HP7:1:1101:17036:4126 1:N:0:177
TACCTGTACTGGGGAAGCATTTGAATATCCCCCCATGGTGATGGGGACGGAGAACTGCTCCATAAACACAGGCAACGTGCCTAACTTTCCCGGGAAGATGAAGTCAAAGAGCGACCACAGCTCTCGGAGGTTATTTTGCATCGGTGAGCCAGACAGAATGATCCGATGAGGGGTGCGAAACTATTTGAGGAAAGGAAGCACCTTTTTATTAAATTTACCTTTTAGCAATCGCCATTCCTACCCTAAAGATC
+
AABBAFFBFFFFCCFAEGFGGFHHHHFFHHHGGGGHGHFG5GHHEECEEEAEFHHHGHHHHFDFGHGHHHHHGEFHFHHHHFHFHEHHHFGFCGCCFEGHFFGBBBGHHHGHECFGGHGHHFHHHDGGGGGHHHHHFHB1GHGFDD.0FGHHHGHGHHH0<GHHFGGGHGHGGGGGGGGCGFFGFFFB.B;FE9FF/;EGGFFFFFFFFFBFFFFFFBFFFFFB/BBFFF:ADFEFFFFFFAFFFFFFFFF
@M05620:45:000000000-G6HP7:1:1101:11080:4150 1:N:0:177
ATCTCTATCTCCTAAAAACCTGTTTAGATTTGGAGATAGACCTTCAGGTTTTTCATCATTTTCTGCGTGAATTATACATTGACCACGTTCCAGCGTGGTCAGTTTGCAGCATTCTGTTATTTTGTTTGACAGAGTGTCTTGTTGAGAACATATGTAGGACATGATTTTTTCCTGCAACAGGGAAAATAAAGTATAAGTTTTAAAGATTTATTCTTTAATAAAGGATCTCAAAGCCAGCTTTAGAAAAAGGA
+
CCCCCFFFFFFFGGGGGGGGGGHHHHHHHHHHHHHHHHHHHHHHHHHHHHHGGHHHHIHHHHHHHH0EEEGHHHHHHHHHHHHHHHGGHHHHHHGFGGHHHHHHHHHHHHHHHHHHHHHHHHHHHHHHHHHHHHHHHHHHHHHHHHHHHGHHHHHHHHHHHHHHHHHHHGHHHHHHHHHHHGGHHHHHGHGGHGHHH<GHHHGHHHHHHHHHHHHHHHHHHHHHGHGHHGHHHHHHGGFHHHHHHHHHGGG
@M05620:45:000000000-G6HP7:1:1101:11080:4173 1:N:0:177
ATCTCTATCTCCTAAAAACCTGTTTAGATTTGGAGATAGACCTTCAGGTTTTTCATCATTTTCTGCATGAATTATACATTGACCACGTTCCAGCGTGGTCAGTTTGCAGCATTCTGTTATTTTGTTTGACAGAGTGTCTTGTTGAGAACATATGTAGGACATGATTTTTTCCTGCAACAGGGAAAATAAAGTATAAGTTTTAAAGATTTATTCTTTAATAAAGGATCTCAAAGCCAGCTTTAGAAAAAGGA
+
CCCCCFFFFFFFGGGGGGGGGGHHHHHHHHHHHHHHHHHHHHHHHHHHHHHGGHHHHHHIHIHIHHHHHHHHHHHHHHHHHHHGHHGHHHHHHHGGGGHHHHHHHHHHHHHHHHHHHHHHHHHHHHHHHHGHHHHHHHHHHHHHHHHHHHHHHHHHHHHHHHHHHHHHHGHHHHHHHHHHHGGHHHHHGHHHHHHHHHHHHHHHHHHHHHHHHHHHHGHHHHHGHHHHHGHHHHHHHGHHHHHHHFHHFGH
@M05620:45:000000000-G6HP7:1:1101:21288:4190 1:N:0:177
TACCTGTACTGGGGAAGCATTTGAATATCCCCCCATGGTGATGGGGACGGAGAACTGCTCCATAAACACAGGCAACGTGCCTAACTTTCCCGGGAAGATGAAGTCAAAGAGCGACCACAGCTCTCGGAGGTTATTTTGCATCGGTGAGCCAGACAGAATGATCCGATGAGGGGTGCGAAACTATTTGAGGAAAGGAAGCACCTTTTTATTAAATTTACCTTTTAGCAATCGCCATTCCTACCCTAAAGATC
+
BAABBFFFFFFFGGGGGGGGGGHHHHHHHHHGGGGHHHFGFGHHHGGGGGGGFHHHHHHHHHHHHHHHHHHHGHHHGHHHHHHHHHHHHHHGGGCGGHHHHHHHHHHHHHHHG?FGGHGHHHHGHGGCCGGHHHHHHHHHHHGGGGGHHHHHHGHHFHHHHHHHHFGGHHGGG:AEC9AGGGGGGGGEEF0BFFFBFFGFGFFFFFFFFFFFFFFFFFFFFFFFFFFFFFFFFFFFFFFFFFFFF.BFFFF
@M05620:45:000000000-G6HP7:1:1101:21272:4199 1:N:0:177
TACCTGTACTGGGGAAGCATTTGAATATCCCCCCATGGTGATGGGGACGGAGAACTGCTCCATAAACACAGGCAACGTGCCTAACTTTCCCGGGAAGATGAAGTCAAAGAGCGACCACAGCTCTCGGAGGTTATTTTGCATCGGTGAGCCAGACAGAATGATCCGATGAGGGGTGCGAAACTATTTGAGGAAAGGAAGCACCTTTTTATTAAATTTACCTTTTAGCAATCGCCATTCCTACCCTAAAGATC
+
AAAAAFFFFFFFGGGGGG1GAGA3DAGHHDGGA00BB01ABAA1///A/A/BEH11GH1GGF1F111B>/>/FGC>>?>F/1BG0@FBFGHAEEGCGFDG>1BGHFBF10FEEGC/CFHGEHHHHGGGGGEHHHHHHHHHHHGGGGGHHHHHHGHHHHHHHHHHHGGGHHGGGCCGGGGAGGGGGGGGGGFFGGGFGGGFFFFFFFFFFFFFFFFFFFFFFFFFFFFFFFFFFFFFFFFFFFFFFFFFFFF
@M05620:45:000000000-G6HP7:1:1101:22855:4225 1:N:0:177
AGATTACTGCAACAGTTCCCCCTGGACCTGGAAAAGTTTCTTGCCTGGCTTACAGAAGCTGAAACAACTGCCAATGTCCTACAGGATGCTACCCGTAAGGAAAGGCTCCTAGAAGACTCCAAGGGAGTAAAAGAGCTGATGAAACAATGGCAAGTAAGTCAGGCATTTCCGCTTTAGCACTCTTGTGGATCCAATTGAACAATTCTCAGCATTTGTACTTGTAACTGACAAGCCAGGGACAAAACAAAGAT
+
BBBCCFFFFFFFGGGGGGGGGGGGHHHHHHHHHHHHGHHHHHHHHHHHHHHHHHHHHHH3FHHHHHHHHHHHGHHHHHHHHHHHHHHHHHHHHHGGGGHHHHHHHHHHGHHHHHHHHHHHHHHGGHGGHFHHHGHHHHHHHHHHHHHHHHHHHGHHHHHHHHHHHHHHHHGGGGGHHHHHHHHHHHHGHHHHHHHHHGHGFGHHHHHHHHHHHHHHHHHHHHHGHHHHHHHHHGFGGGGGGGGGGGGFFGF
@M05620:45:000000000-G6HP7:1:1101:22875:4225 1:N:0:177
AGATTACTGCAACAGTTCCCCCTGGACCTGGAAAAGTTTCTTGCCTGGCTTACAGAAGCTGAAACAACTGCCAATGTCCTACAGGATGCTACCCGTAAGGAAAGGCTCCTAGAAGACTCCAAGGGAGTAAAAGAGCTGATGAAACAATGGCAAGTAAGTCAGGCATTTCCGCTTTAGCACTCTTGTGGATCCAATTGAACAATTCTCAGCATTTGTACTTGTAACTGACAAGCCAGGGACAAAACAAAGAT
+
AAAAA54DFFFFGGGGGGGGGGGGHHHHHHHHHHHGFGHHGHHHHHHHHHHHHHGHHBG3GGHGHHHHHHHHHFHGHHHHGHHGHGHHHGHHHHGGGGGFGFHHHHHHGHHHHHHHHHHHFCGGGAEGCGGFFGHHHHHHHHHHHGHHHHFGHGFHHHHHGGFGFHHHHHGGGGGHHHFHHHHHGHHGEHFHFHHHGHHFFHHGHHHGHHHHHHHHGHHHHFCCGHHHHFCFHGGGEDEFEFFGEGFGGGG
@M05620:45:000000000-G6HP7:1:1101:9229:4230 1:N:0:177
ATCTCTATCTCCTAAAAACCTGTTTAGATTTGGAGATAGACCTTCAGGTTTTTCATCATTTTCTGCATGAATTATACATTGACCACGTTCCAGCGTGGTCAGTTTGCAGCATTCTGTTATTTTGTTTGACAGAGTGTCTTGTTGAGAACATATGTAGGACATGATTTTTTCCTGCAACAGGGAAAATAAAGTATAAGTTTTAAAGATTTATTCTTTAATAAAGGATCTCAAAGCCAGCTTTAGAAAAAGGA
+
CCCCCFFFFFFFGGGGGGGGGGHHHHHHHHHHHHHHHHHHHHHHHHHHHHHGGHHHHHHHHHHHHHHHHHHHHHHHHHHHHGHHHHGHHHHHHHGFGGHHHHHHHHHHHHHHHHHHHHHHHHHHHHHHGHHHHGHHHHHHHHHHGHHHHHHHHHHHHHHHHHHHHHHHHGHHHHHHHBGHHGGHHHGHGHHHHGHHHGHHHHFHHHHHHHHHHHHHHHHHGHHHHHHHHHGHHHHHGGHHHHHFGHHHGGH
@M05620:45:000000000-G6HP7:1:1101:10945:4236 1:N:0:177
AAACCAAGCAGACACTCACCGCTCCCTCGCCACAGGCCAATAGTTTGTCCTCACTGAGTTGGCAACAAGTGGCTGCTGTGGCTGCCATTTTTCTGGTGATGGCCATCAGCTCCGACGAGGTCAGCTGGGGGGCTTTCTTTGTGTAAGCAACGAGAAACCTGAAAGAAGCATTTTTTAACTAAGTCCTGCTGAGTCATTCATGAGTTTTTAGCCGCCTTGCTTCTTCTCACAGACTCTCTACTCTCATGCCA
+
CCBBCAAFCFFFGGGGGGGGGGGGGGHHGGGGGHHHGGHHHHHHHHHHHHHHHHHHHHHHHHHGHHHHHHHHGHGGHHHHHHHGGHHHHHHHHHHHHHGHHHHHHHHHHHHHHGGGGGGGGHHHHHHHGGGGGGGGGGGGGGGGGFFFFFFFFFFFFFFFFFFFFFFFFFFFFFFFFFFFFFFFFFFFFFFFFFFFFFFFFFFFFFFFFFFFFFFFFFFFFFFFFFFFFFFFFFFFFFFFFFFFFFFFFFF
@M05620:45:000000000-G6HP7:1:1101:22866:4244 1:N:0:177
AGATTACTGCAACAGTTCCCCCTGGACCTGGAAAAGTTTCTTGCCTGGCTTACAGAAGCTGAAACAACTGCCAATGTCCTACAGGATGCTACCCGTAAGGAAAGGCTCCTAGAAGACTCCAAGGGAGTAAAAGAGCTGATGAAACAATGGCAAGTAAGTCAGGCATTTCCGCTTTAGCACTCTTGTGGATCCAATTGAACAATTCTCAGCATTTGTACTTGTAACTGACAAGCCAGGGACAAAACAAAGAT
+
ABACBFFFFFFFGGGGGGGGGGGGHHHHHHHHHHHHGHHHHHHHHHHHHHHHHHGHHHHHHHHHHHHHHHHHHHHHHHHHHHHHHHHHHHHHHHGGGGHHHHHHHHHHGHHHHHHGHHHHHHHGGEGGGHHHHGHHHHHHHHHHHHHHHHHHHGHFHHHHHHHHGHHHHHGGGGGHHHHHHHHHHHHGHHHHHHHHHHHGFHHHHHHHHHHHHHHHHHHHHHHHHHHHHFGFHGGGEGGGGGGGGGGGGGG
@M05620:45:000000000-G6HP7:1:1101:22845:4249 1:N:0:177
AGATTACTGCAACAGTTCCCCCTGGACCTGGAAAAGTTTCTTGCCTGGCTTACAGAAGCTGAAACAACTGCCAATGTCCTACAGGATGCTACCCGTAAGGAAAGGCTCCTAGAAGACTCCAAGGGAGTAAAAGAGCTGATGAAACAATGGCAAGTAAGTCAGGCATTTCCGCTTTAGCACTCTTGTGGATCCAATTGAACAATTCTCAGCATTTGTACTTGTAACTGACAAGCCAGGGACAAAACAAAGAT
+
BCCCCFFFFFFFGGGGGGGGGGGGHHHHHHHHHHHHHHHHHHHHHHHGHHHHHHFGHHHHHHHHHHHHHHHHGHHHHHHHHHHHHHHHHHHHHHGEGGHHHHHHHHHHGHHHHHFFHHHHHHHGGGGGHFHHHGHHHHEHHHHGHFGHHHHGGGHHHHGHHHHHEGHHHHFGEGGHHHGHHHHHHGHGHBHHFFHHHGFFFCGHHHHFDGFHHGHHHHHHHHHFHHFHGHFHHGFFGGGGGGGGFGGGGG9
@M05620:45:000000000-G6HP7:1:1101:10950:4254 1:N:0:177
AAACCAAGCAGACACTCACCGCTCCCTCGCCACAGGCCAATAGTTTGTCCTCACTGAGTTGGCAACAAGTGGCTGCTGTGGCTGCCATTTTTCTGGTGATGGCCATCAGCTCCGACGGGGCCAGCTGGGGGGCTTTCTTTGTGTAAGCAACGAGAAACCTGAAAGAAGCATTTTTTAACTAAGTCCGGCTGAGCCATTCATGAGTTTTTAGCCGCCTTGCTTCTTCTCACAGACTCTCTACTCTCATGCCA
+
CDDDDCCFDFFFGGGGGGGGGGGGGGHHGGGGGHHHGGHHHHHHHHHHHHHHHHHHHHHHHHHHHHHHHHHHGHGGHHHHHHHGGHHHHHHHHHHHHHHHHHHHHHHHHHHHH?E///><//<//2@GGGG--AE/0;F000//;0:::B.9..AFFF./:FF00B./:0BFFFF9AF00B:::B0.:-9:..0;/;0::0:00;FFF../;0.;9D.00;00B00:00:0:0.:000000:;:00:0;:0
@M05620:45:000000000-G6HP7:1:1101:9236:4256 1:N:0:177
ATCTCTATCTCCTAAAAACCTGTTTAGATTTGGAGATAGACCTTCAGGTTTTTCATCATTTTCTGCATGAATTATACATTGACCACGTTCCAGCGTGGTCAGTTTGCAGCATTCTGTTATTTTGTTTGACAGAGTGTCTTGTTGAGAACATATGTAGGACATGATTTTTTCCTGCAATAGGGAAAATAAAGTATAAGTTTTAAAGATTTATTCTTTAATAAAGGATCTCAAAGCCAGCTTTAGAAAAAGGA
+
BBCCCFFFFFFFGGGGGGGGGGHHHHHHHHHHHHHHHHHHHHHHHHHGHHHGGHHHHHHHHHHHHHHHHHHHHHHHHHHHHHHHHHGHHHHHHHGGGGHHHHHHHHHGHHHHHHHHHHHHHHHHHHHHHHHGHHHHHHHHHHHHHHHHHGHHGHHHHHHHHHHHHHHHHGHHHHGHFHHGHHGHHHHHHGHHHGHHHGHHHGHHHHHHHHHHHHHHHHHGGHFHHHHHHHHHHHHHHGHHHHHFHGGH?EF
@M05620:45:000000000-G6HP7:1:1101:16134:4256 1:N:0:177
AGATTACTGCAACAGTTCCCCCTGGACCTGGAAAAGTTTCTTGCCTGGCTTACAGAAGCTGAAACAACTGCCAATGTCCTACAGGATGCTACCCGTAAGGAAAGGCTCCTAGAAGACTCCAAGGGAGTAAAAGAGCTGATGAAACAATGGCAAGTAAGTCAGGCATTTCCGCTTTAGCACTCTTGTGGATCCAATTGAACAATTCTCAGCATTTGTACTTGTAACTGACAAGCCAGGGACAAAACAAAGAT
+
BBBBBFFFFFFFGGGGGGGGGGGGGHHHHHHGHHHHGHHGHHHHHHHHHHHHHHHHHHHHHHHHHHHHHHHHHHHHHHHHHHHHHGHHHHHHHHGFGGHHGHGFHHHHGHHHHHHHHHHHGHHGGFFGHHHHHGHHHHHHHGHHHHHHGHHHHGHHGHHHHHHHHHHHHHGGGGGHGHHHHHHHHGHGHHHHGHGHHHHGGHHHHHHHHHHHHHHHHFHHHHHHHHHHHFHHHGGGGGGGGGFGGGGGGGG
@M05620:45:000000000-G6HP7:1:1101:10972:4259 1:N:0:177
AAACCAAGCAGACACTCACCGCTCCCTCGCCACAGGCCAATAGTTTGTCCTCACTGAGTTGGCAACAAGTGGCTGCTGTGGCTGCCATTTTTCTGGTGATGGCCATCAGCTCCGACAAGGCCAGCTGGGGGGCTTTCTTTGTGTAAGCAACGAGAAACCTGAAGGAAGCATTTTTTAACTAAGTCCGGCTGAGTCTTTCAGGATTTTTTACCCGCCTTGCTTCTTCTCAAAGACTCTCTACTCTCATCCCA
+
A?ABBAAFBFFFGGGGGGGGGGGGGGHHGGGGGHHHGGHHHHHHHHHHHHHHGHHHHHGHHHHFFHFHHGHGGHGGHHGHHHHGGHHHHHHGHHHHGHHHGHHHHHHHHHHHH?><//B?/?///2BGGGG--AE90CF000/:;00:;/.-..;DFF./.;B//9/../;FFFF=9B///9//;/.--9-..///;/9/////;;FF-./;/.;:D.//;//;B///9/;//.9//9////9/:/;/B9:
@M05620:45:000000000-G6HP7:1:1101:11260:4274 1:N:0:177
AAACCAAGCAGACACTCACCGCTCCCTCGCCACAGGCCAATAGTTTGTCCTCACTGAGTTGGCAACAAGTGGCTGCTGTGGCTGCCATTTTTCTGGTGATGGCCATCAGCTCCGACGAGGTCAGCTGGGGGGCTTTCTTTGTGTAAGCAACGAGAAACCTGAAAGAAGCATTTTTTAACTAAGTCCTGCTGAGTCATTCATGAGTTTTTAGCCGCCTTGCTTCTTCTCACAGACTCTCTACTCTCATGCCA
+
BBBBAABFBFFFGGGGGGGGGGGGGGHHGGGGGHGHGGFHHGHGHHHHHHHHHHHHHHFGHHFHHHHHHHHGGGGGHHEGGHHGGHHHHHHHHHHHGHFHHHHHHHHHHHHHHGGGGCDF?GFHHHHHGGGGGGGGFGGGGFFFGGFFFFFFFFFFFFFFFFFFFFFFFFFFFFFFFFFFFFFFFFFFFFFFFFFFFFFFFFFFFFFFFFFBBDFFFFFFEFFFFFFFFFFFFFFFFFFFFFFFFFFFFFF
@M05620:45:000000000-G6HP7:1:1101:11249:4292 1:N:0:177
AAACCAAGCAGACACTCACCGCTCCCTCGCCACAGGCCAATAGTTTGTCCTCACTGAGTTGGCAACAAGTGGCTGCTGTGGCTGCCATTTTTCTGGTGATGGCCATCAGCTCCGACGAGGTCAGCTGGGGGGCTTTCTTTGTGTAAGCAACGAGAAACCTGAAAGAAGCATTTTTTAACTAAGTCCTGCTGAGTCATTCATGAGTTTTTAGCCGCCTTGCTTCTTCTCACAGACTCTCTACTCTCATGCCA
+
ABBBBAAFBFFFGGGGGGGGEGGFGGFGGGGGGHHHFGHHHHFHHHHHHHHHHHHHHHHHHGHFHHHHHFGFFHGGHG5GHHHGGHHGHHHFGHHHHHGHHHHHHHFHHHHHHGGGGCGFGGGHHHHGDCGGGGGGGGGGGGGFFGFFFFFFFFFFFFFFFFFFBFFFFFFFFFFFFFFEFFFFFFFFFFFFFBBBFFFFFFFB;BFFE?FFFADDFFFFFFFFFFFFFFFFFFFFFFFFFFFFFFFFFFF
@M05620:45:000000000-G6HP7:1:1101:21324:4295 1:N:0:177
CATCCTGACCCTGAAGTACCCCATTGAGCATGGCATCGTCACCAACTGGGACGACATGGAGAAGATCTGGCACCACACCTTCTACAACGAGCTGCGCGTGGCCCCGGAGGAGCACCCAGTGCTGCTGACCGAGGCCCCCCTGAACCCCAAGGCCAACAGAGAGAAGATGACTCAGGTGAGGCTCGGCCGACGCCCGTGCTCCTCCCGTCCTTTCCCCAGTCATTTTCTGCCCGCTTGCTTCTGACATTAGT
+
AAABABDFFBCFGGGFGGGFGCE4FGHHHFDAFGHHHGHGHGHHHGHCHHHHGGGGGFHFEHFFHFHFFFGHHFHHHEFFHHGHHGFGEEEEGHGGGGGGCGGHGC@GGCDDCGHHDCC?FDFGFCHFHFGCC-?<A@CD@EBFGEDDDACCGEEFEGFFGGDA9CGGGGFFGGGGFGGE9CFGBBEAB;=@?BBB-99.9BBF/9DFDAFBBF9FBF./:;BFBFFFF/FE.@-D../;/9///;/9///
@M05620:45:000000000-G6HP7:1:1101:23367:4297 1:N:0:177
AAACCAAGCAGACACTCACCGCTCCCTCGCCACAGGCCAATAGTTTGTCCTCACTGAGTTGGCAACAAGTGGCTGCTGTGGCTGCCATTTTTCTGGTGATGGCCATCAGCTCCGACGAGGTCAGCTGGGGGGCTTTCTTTGTGTAAGCAACGAGAAACCTGAAAGAAGCATTTTTTAACTAAGTCCTGCTGAGTCATTCATGAGTTTTTAGCCGCCTTGCTTCTTCTCACAGACTCTCTACTCTCATGCCA
+
AAABBBBFBFFFGGGGGGGGGGGGGFHHGGGGGHHHGGHHGHHHHHHHHHGHHHHHHHHHHHHHHHHHHHHHGHGGHHHHFHHGGHHHHHHHHGHHHHGGHHHHHHFHGGHHHEGGGGCGGHCHHHHHGGGGGGGGGGGGGGGGGGFFFFFFFFDDFFFFFFFFFFFFFFFFFFFFFFFFFFFFFFFFFFFFFFFFFFFFFFFFFFFFFFFFFFFFFDFFFFFFFFFFFFFFBFBFFFFFFFFFFFFFFFF
@M05620:45:000000000-G6HP7:1:1101:23359:4316 1:N:0:177
AAACCAAGCAGACACTCACCGCTCCCTCGCCACAGGCCAATAGTTTGTCCTCACTGAGTTGGCAACAAGTGGCTGCTGTGGCTGCCATTTTTCTGGTGATGGCCATCAGCTCCGACGAGGTCAGCTGGGGGGCTTTCTTTGTGTAAGCAACGAGAAACCTGAAAGAAGCATTTTTTAACTAAGTCCTGCTGAGTCATTCATGAGTTTTTAGCCGCCTTGCTTCTTCTCACAGACTCTCTACTCTCATGCCA
+
CCCCCBCFCFFFGGGGGGGGGGGGGGHHGGGGGHHHGGHHHHHHHHHHHHHHHHHHHHHHHHHHHHHHHHHHGHGGHHHHHHHGGHHHHHHHHHHHHHHHHHHHHHHHHHHHHGGGGGGGGHHHHHHHGGGGGGGGGGGGGGGGGGFFFFFFFFFFFFFFFFFFFFFFFFFFFFFFFFFFFFFFFFFFFFFFFBFFFFFFFFFFFFFFFFFFFFFFFFFFFFFFFFFFFFFFFFFFFFFFFFFFFFFFFFF
@M05620:45:000000000-G6HP7:1:1101:23377:4316 1:N:0:177
AAACCAAGCAGACACTCACCGCTCCCTCGCCACAGGCCAATAGTTTGTCCTCACTGAGTTGGCAACAAGTGGCTGCTGTGGCTGCCATTTTTCTGGTGATGGCCATCAGCTCCGACGAGGTCAGCTGGGGGGCTTTCTTTGTGTAAGCAACGAGAAACCTGAAAGAAGCATTTTTTAACTAAGTCCTGCTGAGTCATTCATGAGTTTTTAGCCGCCTTGCTTCTTCTCACAGACTCTCTACTCTCATGCCC
+
BBBBBBAFBFFFGGGGGGGGGGGGGGHHGGGCGHHHGGHHHGHHHHHHHHHHHHHHHHHHHHHHHHHHHHHHGHGGHHHHHHHGGHHHHHHHHHHHHHHHHHHHHHHHHGHHHGGGGGGGGHFHHFHHGGGGGGGGGGGGGGGGGGFFFFFFFFFFFFFFFFBFFFFFFFFFFFFFFFFFFFFFFFFFFFFFFFFFFFFFFFFFFFFFFFFFFFFFFFFFFFFFFFFFFFFFFFFFFFFFFFFFFFFFFF/
@M05620:45:000000000-G6HP7:1:1101:12360:4319 1:N:0:177
ATCTCTATCTCCTAAAAACCTGTTTAGATTTGGAGATAGACCTTCAGGTTTTTCATCATTTTCTGCATGAATTATACATTGACCACGTTCCAGCGTGGTCAGTTTGCAGCATTCTGTTATTTTGTTTGACAGAGTGTCTTGTTGAGAACATATGTAGGACATGATTTTTTCCTGCAACAGGGAAAATAAAGTATAAGTTTTAAAGATTTATTCTTTAATAAAGGATCTCAAAGCCAGCTTTAGAAAAAGGA
+
CDDDDFFFFFFFGGGGGGGGGGHHHHHHHHHHHHHHHHHHHHHHHHHHHHHGGHHHHIHHHHHHIHHHHHHHHHHGHHHHHGHHHHGHHHHHHHGFGGHHHHHHHHHHHHHHHHHHHHHHHHHHHHHHHHHHHHHHHHHHHHHHHHHHHHHHHHHHHHHHHHHHHHHHHGHHHHHHHHHHHGGHHHHHHHHHHHHHHHHHHHHHHHHHHHHHHHHHHHHHHHHHHHHHHGHHHGHHHGHHHHHHHGHHGGH
@M05620:45:000000000-G6HP7:1:1101:12377:4323 1:N:0:177
ATCTCTATCTCCTAAAAACCTGTTTAGATTTGGAGATAGACCTTCAGGTTTTTCATCATTTTCTGCATGAATTATACATTGACCACGTTCCAGCGTGGTCAGTTTGCAGCATTCTGTTATTTTGTTTGACAGAGTGTCTTGTTGAGAACATATGTAGGACATGATTTTTTCCTGCAACAGGGAAAATAAAGTATAAGTTTTAAAGATTTATTCTTTAATAAAGGATCTCAAAGCCAGCTTTAGAAAAAGGA
+
?AABCFFFFFFFGGGGGGGGGGGHHHHHHHHHHHHHHHHGHHHHHHHHHHHGGHHHHHHHIHHIIHHHHGHHHHHHHHHHHHHHHHGHHHHHHHGGGGHHHHGHHHHGHHGHHHHHHHHHHHHHHHHHHHHHHHHHHHHHHHHHGHHFHHHHHHHHHHHHHHHHHHHHHGHHHHHHHHHHHGGGGHHGHGHGHHGHHGHHHGFGHGHHHGHHHHHHGHHGHGHHHHHHHFHGHHHHHGGHHHHFFGFHGGH
@M05620:45:000000000-G6HP7:1:1101:22787:4332 1:N:0:177
ATCTCTATCTCCTAAACACCTGTTTAGATTTGGAGATAGACCTTCAGGTTTTTCATCATTTTCTGCATGAATTATACATTGACCACGTTCCAGCGTGGTCAGTTTGCAGCATTCTGTTATTTTGTTTGACAGAGTGTCTTGTTGAGAACATATGTAGGACATGATTTTTTCCTGCAACAGGGAAAATAAAGTATAAGTTTTAAAGATTTATTCTTTAATAAAGGATCTCAAAGCCAGCTTTAGAAAAAGGA
+
ABABBFFFFFFFGGGGGGGGGGHHHHHHHHHHHHHHHHHFHHHHHHHGHHHGGHHHGHHHHHHHHHHHHHHHHHHHHHHHHHHHHHDHHHHHHHGGGGHHHHHHHHHGHHGHHHGHHHHHHHHHHHHHHHHHHHHHHHHHHHHHGHHHGHHFHHHHHEFHHHGHHHHHGGHHHHGHFBGHHGGGHHGGHGHHHHHHF=FGHHHHHHHHHHHHHHHHHDGH0<GHHHHHHGHHHHCCCEGHHHHFGHGHGG/
@M05620:45:000000000-G6HP7:1:1101:12379:4341 1:N:0:177
ATCTCTATCTCCTAAAAACCTGTTTAGATTTGGAGATAGACCTTCAGGTTTTTCATCATTTTCTGCATGAATTATACATTGACCACGTTCCAGCGTGGTCAGTTTGCAGCATTCTGTTATTTTGTTTGACAGAGTGTCTTGTTGAGAACATATGTAGGACATGATTTTTTCCTGCAACAGGGAAAATAAAGTATAAGTTTTAAAGATTTATTCTTTAATAAAGGATCTCAAAGCCAGCTTTAGAAAAAGGA
+
ABBBBFFFFFFFGGGGGGGGGGGHHHHHHHHHHHHHHHHGHHHHHHHHHHHGGHHHHHHHHHHHHHHHHGHHHHHHHHHHHHHHHHGGHHHHHHGFGGHHHHHHHHHHHHFHHHHHHHHHHHHHHHHGGHGHHHHHHHHHHHHGHHGGHHHHHHHHHHHHHHHGGHHHHGHHHHHHHGHGHGGGHGHHGHHGGHHGHGHHHHGHHHHHHFHHHHHHGHHHHHHHHHGHHFHGHHHHHGFHHHHFHEHGGGG
@M05620:45:000000000-G6HP7:1:1101:12359:4343 1:N:0:177
ATCTCTATCTCCTAAAAACCTGTTTAGATTTGGAGATAGACCTTCAGGTTTTTCATCATTTTCTGCATGAATTATACATTGACCACGTTCCAGCGTGGTCAGTTTGCAGCATTCTGTTATTTTGTTTGACAGAGTGTCTTGTTGAGAACATATGTAGGACATGATTTTTTCCTGCAACAGGGAAAATAAAGTATAAGTTTTAAAGATTTATTCTTTAATAAAGGATCTCAAAGCCAGCTTTAGAAAAAGGA
+
CCCCCFFFFFFFGGGGGGGGGGHHGHGHHHHHHHHGHHHHHHHHHHHHHHHGGHHHHHHHHHHHHHHHHGGHHHHHHHHHHGHHHHGHHHHHHHGEGGHHFHGHHHHGHHHHHHHHHHHHHHHHHHHHGHHHHHFHHHHHHHHHHHHHHHHFHHFEFHHHFHHHHHHHHGHHHHHHGHHHHGGGHHHGEFHHFGGFGHHGHGFGHGHHHHHHHHHHHEHFFHHGFHHHHGFHHGGHHGHHHHHGHEHG?EH
@M05620:45:000000000-G6HP7:1:1101:22774:4346 1:N:0:177
ATCTCTATCTCCTAAACACCTGTTTAGATTTGGAGATAGACCTTCAGGTTTTTCATCATTTTCTGCATGAATTATACATTGACCACGTTCCAGCGTGGTCAGTTTGCAGCATTCTGTTATTTTGTTTGACAGAGTGTCTTGTTGAGAACATATGTAGGACATGATTTTTTCCTGCAACAGGGAAAATAAAGTATAAGTTTTAAAGATTTATTCTTTAATAAAGGATCTCAAAGCCAGCTTTAGAAAAAGGA
+
CDCCDFFFFFFFGGGGGGGGGGHHHHHHHHHHHHHHHHHHHHHHHHHHHHHGGHHHHHHHHHIHHHHHHHHHHHHHHHHHHHHHHHGHHHHHHHGGGGHHHHHHHHHHHHHHHHHHHHHHHHHHHHHHHHHHHHHHHHHHHHHHHHHHHHHHHHHHHHHHHHHHHHHHHGHHHHHHHHHHHGGHHHHHHHHHHHHGHFHHHHHHHHHHHHHHHHHHHGHHHHHHHHHHHHHGHHHHHGHHHHHGHHHHGGG
@M05620:45:000000000-G6HP7:1:1101:22790:4355 1:N:0:177
ATCTCTATCTCCTAAACACCTGTTTAGATTTGGAGATAGACCTTCAGGTTTTTCATCATTTTCTGCATGAATTATACATTGACCACGTTCCAGCGTGGTCAGTTTGCAGCATTCTGTTATTTTGTTTGACAGAGTGTCTTGTTGAGAACATATGTAGGACATGATTTTTTCCTGCAACAGGGAAAATAAAGTATAAGTTTTAAAGATTTATTCTTTAATAAAGGATCTCAAAGCCAGCTTTAGAAAAAGGA
+
A1>AADFFF@@@AGBEEFGGCFGFEH3GHGDFDGFFHDB11AGEHFHHFGHEFGFFDFEHHGFG2FHDADFA2FHFDGDHFGHHGFEABBGD1FEE/E>FHH@GFDEG11GG@G2FBFFFGFHHHHHHH1GCFC>>GFEHHGF0BBFFGBEHGHHHGHHHHFHHFHHHGBCGHGEHFHHFFC/FFGGGGBBFG1F1F1><<GB<D1<F=GGHFHHHHHHBD<<DFGFFHFHFBG./CGFFGHHGCGHGG?:
@M05620:45:000000000-G6HP7:1:1101:22763:4360 1:N:0:177
ATCTCTATCTCCTAAACACCTGTTTAGATTTGGAGATAGACCTTCAGGTTTTTCATCATTTTCTGCATGAATTATACATTGACCACGTTCCAGCGTGGTCAGTTTGCAGCATTCTGTTATTTTGTTTGACAGAGTGTCTTGTTGAGAACATATGTAGGACATGATTTTTTCCTGCAACAGGGAAAATAAAGTATAAGTTTTAAAGATTTATTCTTTAATAAAGGATCTCAAAGCCAGCTTTAGAAAAAGGA
+
BBABBFFFFFFFGGGGFGGGCAFGHHFHGFHHHHFCFFEGHHFHHHHHHHHFGHHGHBFHGFHHGEHHHEEFFHHHHHDHHHHHHGG1FGHHEFGEAEHFHFFEHHGHGGHHHHHHFGGHHHHHHHHHHHHGGHFFGGFHHHHGHHHHHHGHGHHHGHHHHHHHHHHHGBHHHHGHHHHHHFAFHGFFGHHFGHHGHFGHHHFHGHFGFHGHHHHHHHHHHHGEHHHHHHHGFGHGHGHFHHFBFGHHGGH
@M05620:45:000000000-G6HP7:1:1101:7604:4365 1:N:0:177
AAACCAAGCAGACACTCACCGCTCCCTCGCCACAGGCCAATAGTTTGTCCTCACTGAGTTGGCAACAAGTGGCTGCTGTGGCTGCCATTTTTCTGGTGATGGCCATCAGCTCCGACGAGGTCAGCTGGGGGGCTTTCTTTGTGTAAGCAACGAGAAACCTGAAAGAAGCATTTTTTAACTAAGTCCTGCTGAGTCATTCATGAGTTTTTAGCCGCCTTGCTTCTTCTCACAGACTCTCTACTCTCATGCCA
+
A?A1A1ACABCC1GFFGGGGCEGC0CFGE?00/BGEAEAHF1DGF2FBD1D1AGDDHFHHHBHBAGH/GDDG/FFFFFHHHHAFFHFHHDDFBFGHHH12BGB>>0FGHG11BEE<E/<@FB<FBGFFG?BG?-EB00CFGGG9FBFEFF99-B-BB/ABA//;//-B//9BFFF@FFFB///9B9;BFFF9AFFBBF/BFFFFBFFFFF//B---;9/9BB9BFF9/BFFFBA9BFFFB9FBFFF/B/9F
@M05620:45:000000000-G6HP7:1:1101:14816:4382 1:N:0:177
TACCTGTACTGGGGAAGCATTTGAATATCCCCCCATGGTGATGGGGACGGAGAACTGCTCCATAAACACAGGCAACGTGCCTAACTTTCCCGGGAAGATGAAGTCAAAGAGCGACCACAGCTCTCGGAGGTTATTTTGCATCGGTGAGCCAGACAGAATGATCCGATGAGGGGTGCGAAACTATTTGAGGAAAGGAAGCACCTTTTTATTAAATTTACCTTTTAGCAATCGCCATTCCTACCCTAAAGATC
+
CCCCCFFFFFFFGGGGGGGGGGHHHHHHHHHGGGGHHHGHHHHHHGGGGGGGGHHHHHHHHGHHHGHHHHHHGGHHGHHHHHHHHHHHHHHGGGGGGHHHHHHHHHHHHHHHGGGGGHHHHHHHHGGGGGEHHHHHHHHHHHGGGGGHHHHHHGHHHHHHHHHHHGGGHHHGGEGGGGGGGGGGGGGGGGFGGGGGGGGFFFFFFFFFFFFFFFFFFFFFFFFFFFFFFFEFFFFFFFFFFFFFFFFFFFF
@M05620:45:000000000-G6HP7:1:1101:7607:4383 1:N:0:177
AAACCAAGCAGACACTCACCGCTCCCTCGCCACAGGCCAATAGTTTGTCCTCACTGAGTTGGCAACAAGTGGCTGCTGTGGCTGCCATTTTTCTGGTGATGGCCATCAGCTCCGACGAGGTCAGCTGGGGGGCTTTCTTTGTGTAAGCAACGAGAAACCTGAAAGAAGCATTTTTTAACTAAGTCCTGCTGAGTCATTCATGAGTTTTTAGCCGCCTTGCTTCTTCTCACAGACTCTCTACTCTCATGCCA
+
CCCCCABFCFFFGGGGGGGGGGGGGGHHGGGGGHHHGGHHHHHHHHHHHHHHHHHHHHGHHHHHHHHHHGHHGHGGHHHHHHHGGHHHHHHHHHHHHHHHHHGHHHHHHHFHHGGGGGGGGHHHHHHHGGGGGGGGGGGGGGGGGGFFFFFFFFFFFFFFFFFFFFFFFFFFFFFFFFFFFFFFFFFFFFFFFFFFFFFFFFFFFFFFFFFFFFFFFFFFFFFFFFFFFFFFFFFFFFFFFFFFFFFFFFF
@M05620:45:000000000-G6HP7:1:1101:11218:4397 1:N:0:177
ATCTCTATCTCCTAAAAAGGAAGAAAGGGGAGGGAAGATCGGAAGAGCACACGTCTGAACTCCAGTCACAGAAGACCATCTCGTATGCCGTCTTCTGCTTGAAAAAAAAAACCGACGAGGACAGCTGGGGGGCTTTCTTTGTGTAAGCAACGAGAAACCTGAAAGAAGCATTTTTTAACTAAGTCCTGCTGAGTCATTCATGAGTTTTTAGCCGCCTTGCTTCTTCTCACAGACTCTCTACTCTCATACCA
+
AAA>AFFFFFD1BGFDGGEAA1F0BFGFE?0AEAAAAAABGEAEGHHECGEHGAAGFFGHGFHHC@EGDDHGHHFHB0G1@GGFE0>21EEECF@@FFDGHAG1GFGG?B/?<>>/><@//?F..1>0.<--;@EFFFFFF/--;FFFBF-@F:A-B/-/-9BFBFFBFF/BFFF?FFFB/BB/9/9/;B//-/;/;FFFBBF9B/;FFFB/F9>@BF9/B//BBBFFFFF/9;9FFFFF//BF999//99
@M05620:45:000000000-G6HP7:1:1101:8338:4412 1:N:0:177
AAACCAAGCAGACACTCACCGCTCCCTCGCCACAGGCCAATAGTTTGTCCTCACTGAGTTGGCAACAAGTGGCTGCTGTGGCTGCCATTTTTCTGGTGATGGCCATCAGCTCCGACGAGGTCAGCTGGGGGGCTTTCTTTGTGTAAGCAACGAGAAACCTGAAAGAAGCATTTTTTAACTAAGTCCTGCTGAGTCATTCATGAGTTTTTAGCCGCCTTGCTTCTTCTCACAGACTCTCTACTCTCATGCCA
+
CCCCCBCFCFFFGGGGGGGGGGGGGGHHGGGGGHHHGGHHHHHHHHHHHHHHHHHHHHHHHHHHHHHHHGHHGHGGHHHHHHHGGHHHHHHHHHHHHHGHHHHHHHHHHHHHHGGGGEGGFHHHHHHHGGGGGGGGGGGGGGGGGGFFFFFFFFFFFFFFFFFFFFFFFFFFFFFFFFFFFFFFFFFFFFFFFFFFFFFFFFFFFFFFFFFFFFFFFFFFFFFFFFFFFFFFFFFFFFFFFFFFFFFFFFF
@M05620:45:000000000-G6HP7:1:1101:11224:4416 1:N:0:177
ATCTCTATCTCCTAAAAAGGAAGAAAGGGGAGGGAAGATCGGAAGAGCACACGTCTGAACTCCAGTCACAGAAGACCATCTCGTATGCCGTCTTCTGCTTGAAAAAAAAAAAAAAAAGAAAAAGGAGTAAGAGATACGTAGAAATAACGGCAAAAAAGGCGGGACGAGCAGGGAGAGAAAAAAAGTGGAGGCAAGGAAGGAAGCCTGAAGACAGGAACGGAGTAGGGAGAATCATGAGAACTAAGAAACTA
+
ABBCCFFFFFFFGGGGGGGGGGHHHHHHGGGGGGFHGHHHHGGGGHHHHHFHGGHHGHHHHHHHHGHFHHHHFGHHHHHFFGHEEHHHHGGGHGHHHHGHHFHHHHGGGGFB>/>/<.<00<0../.</0000/000.00:.00;;00.:---./.-...----------/.-.....00/.--.0000..;.;.../.../...0./900///../.....9/00./...0:0;0000;9000000//00
@M05620:45:000000000-G6HP7:1:1101:18944:4489 1:N:0:177
AAACCAAGCAGACACTCACCGCTCCCTCGCCACAGGCCAATCGTTTGTCCTCACTGAGTTGGCAACAAGTGGCTGCTGTGGCTGCCCTTTTTCTGGTGATGGCCATCAGCTCCGACGAGGTCAGCTGGGGGGCTTTCTTTGTGTAAGCAACGAGAAACCTGAAAGAAGCATTTTTTAACTACGTCCTGCTGAGTCATTCATGAGTTTTTAGCCGCCTTGCTTCTTCTCACAGACTCTCTACTCTCATGTCA
+
?A@AAAAFAFFFGGGGG4FGEGGGGGGHGGGDGHFCFFDAF3B1GGGHHHHHHHGFFHHHFGHECHGEHHHFGGGGHFGHGHHEFH1FGHHHHHHGHHEGBEHH3FFBGGFHHGEGGCGGGHB0FGGHFG/BGGGGGGGGFFFF/FFFBFF?FBF.FFFFFF/BFFFFFFFFFFFBEFBF//.9AEABBFFBFFB/FFFFF/;/FFFFF.9FF.@BFFBFFBFFFFFF/;9BFF;BFFFFFFFFFFBFFF/
@M05620:45:000000000-G6HP7:1:1101:18936:4505 1:N:0:177
AAACCAAGCAGACACTCACCGCTCCCTCGCCACAGGCCAATAGTTTGTCCTCACTGAGTTGGCAACAAGTGGCTGCTGTGGCTGCCATTTTTCTGGTGATGGCCATCAGCTCCGACGAGGTCAGCTGGGGGGCTTTCTTTGTGTAAGCAACGAGAAACCTGAAAGAAGCATTTTTTAACTAAGTCCTGCTGAGTCATTCATGAGTTTTTAGCCGCCTTGCTTCTTCTCACAGACTCTCTACTCTCATGTCA
+
CCCCDCCFDFFFGGGGGGGGGGGGGGHHGGGGGHHHGGHHHHHHHHHHHHHHHHHHHHHHHHHHHHHHHHHHGHGGHHHHHHHGGHHHHHHHHHHHHHHHHHHHHHHHHHHHHGGGGGGGGHHHHHHHGGGGGGGGGGGGGGGGGGFFFFFFFFFFFFFFFFFFFFFFFFFFFFHFFFFHHFFFFFHFFFFHFFFFFFFFFFFFFFFFFFFFFFFFFFFFHHHFHHHFHFFFFFFFFFFFFFFFFFFFFHF
@M05620:45:000000000-G6HP7:1:1101:10513:4512 1:N:0:177
CATCCTGACCCTGAAGTACCCCATTGAGCATGGCATCGTCACCAACTGGGACGACATGGAGAAGATCTGGCACCACACCTTCTACAACGAGCTGCGCGTGGCCCCGGAGGAGCACCCAGTGCTGCTGACCGAGGCCCCCCTGAACCCCAAGGCCAACAGAGAGAAGATGACTCAGGTGAGGCTCGGCCGACGCCCGTGCTCCTCCCGTCCTTTCCCCAGTCATTTTCTGCCCGGCTTGATTTCTGACATTA
+
CCCCCFFFFFFFGGGGGGGGGGGHHHHHHHHHHHHHHGHHHGHHHGHHHHHHGGGGGHHHHHHHHHHHHHHHHGHHHGGHHHHHHHHHGGGGGHHGGGGGGGHHGGGGGGGGHHHHGGHHHGHHHHHHHHGGGGGGGGGGGGHHHHGGGGHGHHGGGGGGGGGGGGGGGGGGGGGGGGGGGGGGFFFFFFFFFFFFCFFFFFFFFFFFFFFFFFFFFFBFFFFFFFFFFFFFD=CFA-9BFFFFFFFFFF/
@M05620:45:000000000-G6HP7:1:1101:18939:4524 1:N:0:177
AAACCAAGCAGACACTCACCGCTCCCTCGCCACAGGCCAATAGTTTGTCCTCACTGAGTTGGCAACAAGTGGCTGCTGTGGCTGCCATTTTTCTGGTGATGGCCATCAGCTCCGACGAGGTCAGCTGGGGGGCTTTCTTTGTGTAAGCAACGAGAAACCTGAAAGAAGCATTTTTTAACTAAGTCCTGCTGAGTCATTCATGAGTTTTTAGCCGCCTTGCTTCTTCTCACAGACTCTCTACTCTCATGTCA
+
BCCCCABFCFFFGGGGGGGGGGGGGGHHGGGGGGHHGGHHHHHHHHHHHHHHHHHHHHHHHHHHHHHHHFGHGHGGHHHHHHHGGHHHHHHHHHHGHHHHHHHHHHHHHHHHHGGGGGGGFHHHHHHHGGGGGGGGFGGGGGGGGGFFFFFFFFFFFFFFFFFFFFFFFFFFFFFFFFFFFFFFFFFFFFFFFBFBBFFFFFFFFFFFFFFFFFFFFFFFFFFFFFFFFFFFEFFFFFFFFFFFFFFFFFB
@M05620:45:000000000-G6HP7:1:1101:15653:4527 1:N:0:177
AAACCAAGCAGACACTCACCGCTCCCTCGCCACAGGCCAATAGTTTGTCCTCACTGAGTTGGCAACAAGTGGCTGCTGTGGCTGCCATTTTTCTGGTGATGGCCATCAGCTCCGACGAGGTCAGCTGGGGGGCTTTCTTTGTGTAAGCAACGAGAAACCTGAAAGAAGCATTTTTTAACTAAGTCCTGCTGAGTCATTCATGAGTTCTTAGCCGCCTTGCTTCTTCTCACAGACTCTCTACTCTCATGCCA
+
?AAABBBFBFFFGGGGGGGGGGGGGGHHGGGGGHHHGGHHHHHHHHHHHFHHHHHHHHGGHHHHHHHHGGHHGHFGHHGGHHHGGHHHHHHHHHHHHHGHHHHHHHHGHHHHHGGFGFGGGHHHHHHGGGGGGGGGGGGGGGGGGGFFFFFFFFDFFFFFFFFFFFFFFFFFFFFFFFFFFFFFFFFFFFFBFFFFFFFFFFFFBF/BFFFFFFFFDFFFFFFFFFFFFF/FFFFFFFFFFFFFFFBFFFB
@M05620:45:000000000-G6HP7:1:1101:15636:4531 1:N:0:177
AAACCAAGCAGACACTCACCGCTCCCTCGCCACAGGCCAATAGTTTGTCCTCACTGAGTTGGCAACAAGTGGCTGCTGTGGCTGCCATTTTTCTGGTGATGGCCATCAGCTCCGACGAGGTCAGCTGGGGGGCTTTCTTTGTGTAAGCAACGAGAAACCTGAAAGAAGCATTTTTTAACTAAGTCCTGCTGAGTCATTCATGAGTTTTTAGCCGCCTTGCTTCTTCTCACAGACTCTCTACTCTCATGCCA
+
CCBCCBCFCFFFGGGGGGGGGGGGGGHHGGGGGHHHGGHHHHHHHHHHHHHHHHHHHHGHHHHHHHHHHHHHGHGGHHHHHHHGGHHHHHHHHHHHHHHHHHHHHHHHHHHHHGGGGGGGGHHHHHHHGGGGGGGGGGGGGGGGGGFFFFFFFFFFFFFFFFFFFFFFFFFFFFFFFFFFFFFFFFFFFFFFFFFFFFFFFFFFFFFFFFFFFFFFFFFFFFFFFFFFFFFFFFFFFFFFFFFFFFFFFFF
@M05620:45:000000000-G6HP7:1:1101:13674:4534 1:N:0:177
CATCCTGACCCTGAAGTACCCCATTGAGCATGGCATCGTCACCAACTGGGACGACATGGAGAAGATCTGGCACCACACCTTCTACAACGAGCTGCGCGTGGCCCCGGAGGAGCACCCAGTGCTGCTGACCGAGGCCCCCCTGAACCCCAAGGCCAACAGAGAGAAGATGACTCAGGTGAGGCTCGGCCGACGCCCGTGCTCCTCCCGTCCTTTCCCCAGTCATTTTCTGCCCGGCTTGATTTCTGACATTA
+
CCCCCFFFFFFFGGGGGGGGGGGHHHHHHHHHHHHHHGHHHGHHHGHHHHHHGGGGGHHHHHHHHHHHHHHHHGHHHGGHHHHHHHHHGGGGGHHGGGGGGGHHGGGGGGGGHHHHGGHHHHHHHHHHHHGGGGGGGGGGGGHHHHGGGGHGHHGGGGGGGGGGGGGGGGGGGGGGGGGGGGGGFFFFFFFFFFFF@DDFFFFFFFFEDFFFFFFFFFFFFFFFFFFFFFFFFFFFFFFFFFFFFBFFFF0
@M05620:45:000000000-G6HP7:1:1101:13690:4544 1:N:0:177
CATCCTGACCCTGAAGTACCCCATTGAGCATGGCATCGTCACCAACTGGGACGACATGGAGAAGATCTGGCACCACACCTTCTACAACGAGCTGCGCGTGGCCCCGGAGGAGCACCCAGTGCTGCTGACCGAGGCCCCCCTGAACCCCAAGGCCAACAGAGAGAAGATGACTCAGGTGAGGCTCGGCCGACGCCCGTGCTCCTCCCGTCCTTTCCCCAGTCATTTTCTGCCCGGCTTGATTTCTGACATTA
+
BBBBBFFFFFFFGGGGGGGGGGGHHHHHGHHHHHHHHGHHHGHHHGHHGHFHGGGGGHHGHHHHHHHHHHHHHGHHHGGHHHHHHHHHGGGGGHHGGGEGEFHHGGGGGGGGHHHHGGHGHHHHHHFGHHGGCGGGGGGGGGHHHHGGGGHFHHGGGGFGGFDGGGGFFFGGGGGGGFBGFGEGFFFFF@DFAFFCAADFFFFFFFFFFFFFFFFFBBDFFFFEBFFFFFFFAA=FA-AFFFFF///;FF/
@M05620:45:000000000-G6HP7:1:1101:20897:4582 1:N:0:177
AAACCAAGCAGACACTCACCGCTCCCTCGCCACAGGCCAATAGTTTGTCCTCACTGAGTTGGCAACAAGTGGCTGCTGTGGCTGCCATTTTTCTGGTGATGGCCATCAGCTCCGACGAGGTCAGCTGGGGGGCTTTCTTTGTGTAAGCAACGAGAAACCTGAAAGAAGCATTTTTTAACTAAGTCCTGCTGAGTCATTCATGAGTTTTTAGCCGCCTTGCTTCTTCTCACAGACTCTCTACTCTCATGCCC
+
AA>ABBBFBFFFGGGGGGGGGGEGGFHHGGGGGHHHGGHHHFGFGHGHHHHHGHHHHHHGHHHGHHGHHHHHGHGGHFFFFGHGGHHHHHHHHHHGHHHHHFHHCHHHGHGHHDCG?EGGGHGHHHHHGGGGGGGGGGGGGFFGBBFFFFFFFFFA/BFFFFFFFFFFFFFFFFFFEFFFF/BFFFFFFEF;A9FFFFFFFFFBFFFFFFEFFDFFFFFFFFFFFFFFBFFF9FFFFFFFFBFFFFFBFF/
@M05620:45:000000000-G6HP7:1:1101:20874:4588 1:N:0:177
AAACCAAGCAGACACTCACCGCTCCCTCGCCACAGGCCAATAGTTTGTCCTCACTGAGTTGGCAACAAGTGGCTGCTGTGGCTGCCATTTTTCTGGTGATGGCCATCAGCTCCGACGAGGTCAGCTGGGGGGCTTTCTTTGTGTAAGCAACGAGAAACCTGAAAGAAGCATTTTTTAACTAAGTCCTGCTGAGTCATTCATGAGTTTTTAGCCGCCTTGCTTCTTCTCACAGACTCTCTACTCTCATGCCA
+
AA1AAAA1AFFBGGGGGGGGEGGGEGHHEGGGGHHHGGEHHFHHHHHHHHHHHHHHGGHHHGHFHHHHHGGHGHGGHHHCFHHAFHFHHHGHFFGHHHGGFHHHHHHGHHHHHEEG@ECGGGFHHHHHGGGGGGGGFFGGGGGGGGFFFFF@FFFFFFFBFFFFFBFFFFFFFFF@FFFFBFFBFFFFFFFFFFFFFFFFFFFFFFFFEFFFF??@FBBFFFFFFFFFFFFFFFFFFFFFFFFFFF/BFF9
@M05620:45:000000000-G6HP7:1:1101:13786:4593 1:N:0:177
AGATTACTGCAACAGTTCCCCCTGGACCTGGAAAAGTTTCTTGCCTGGCTTACAGAAGCTGAAACAACTGCCAATGTCCTACAGGATGCTACCCGTAAGGAAAGGCTCCTAGAAGACTCCAAGGGAGTAAAAGAGCTGATGAAACAATGGCAAGTAAGTCAGGCATTTCCGCTTTAGCACTCTTGTGGATCCAATTGAACAATTCTCAGCATTTGTACTTGTAACTGACAAGCCAGGGACAAAACAAAGAT
+
BCBCCFFFFFFFGGGFGGGGGGGGHHHHHHHGHHHHGHHHHHHHHHHHHHHHHHHHHHHHHHGGHGGHHHHHGHHHHHHHHHHHGGHHHHHHHHGGGGHHHHHHHHHHGHHHHHHHHHHHHFHGGGGFHHHHHGHHHHHHHHHHHHHHHGHHGGHHGHGHHHHHHHHHHHGGGGGHHHGHHHHHHGHGHHHHGHHHHHHGGHHHHHHFHFHHHHHHHHHHHHHGHHHHHFHHHGGGGGGGGGGGGGGGGGB
@M05620:45:000000000-G6HP7:1:1101:20887:4599 1:N:0:177
AAACCAAGCAGACACTCACCGCTCCCTCGCCACAGGCCAATAGTTTGTCCTCACTGAGTTGGCAACAAGTGGCTGCTGTGGCTGCCATTTTTCTGGTGATGGCCATCAGCTCCGACGAGGTCAGCTGGGGGGCTTTCTTTGTGTAAGCAACGAGAAACCTGAAAGAAGCATTTTTTAACTAAGTCCTGCTGAGTCATTCATGAGTTTTTAGCCGCCTTGCTTCTTCTCACAGACTCTCTACTCTCATGCCA
+
CDCDDCCFCFFFGGGGGGGGGGGGGGHHGGGGGHHHGGHHHHHHHHHHHHHHHHHHHHGHHHHHHHHHHHHHGHGGHHHHHHHGGHHHHHHHHHHHHHHHHHHHHHHHHHHHHGGGGGGGGHHHHHHHGGGGGGGGGGGGGGGGGGFFFFFFFFFFFFFFFFFFFFFFFFFFFFHFFFFHHFFFFFHFFFFHFFFFFFFFFFFFFFFFFFFFFFFFFFFFHHHFFFHFFFFFFFFFFFFHHFFHFFFFFFF
@M05620:45:000000000-G6HP7:1:1101:12271:4600 1:N:0:177
ATCTCTATCTCCTAAAAACCTGTTTAGATTTGGAGATAGACCTTCAGGTTTTTCATCATTTTCTGCATGAATTATACATTGACCACGTTCCAGCGTGGTCAGTTTGCAGCATTCTGTTATTTTGTTTGACAGAGTGTCTTGTTGAGAACATATGTAGGACATGATTTTTTCCTGCAACAGGGAAAATAAAGTATAAGTTTTAAAGATTTATTCTTTACTAAAGGATCTCAAAGCCAGCTTTAGAAAAAGGA
+
@BABBFFFFFFFGDDBBGEGGGGGHHHHGFHHHHC4FBGHGBGHHGHHHFHFGHHHH5FGHFHHHHFHBGHHHGHGHHHHBFGGGHGHHHHHHHG>EEHHFGHHHHHGHGHGHHHHHHBHHGGHHHHHHHHHBGGHHHHHHHHH4GHHGFHFHFHGFH3GHGC??GFGGCGHHFFHHFHFHFEFGFFGF1?GGHH1FFGHHHEGFHHHHGF>GHHHG0=D0<0<GHHEGB<0DGCBGE0CGHH0;0C.CD9
@M05620:45:000000000-G6HP7:1:1101:12250:4609 1:N:0:177
ATCTCTATCTCCTAAAAACCTGTTTAGATTTGGAGATAGACCTTCAGGTTTTTCATCATTTTCTGCATGAATTATACATTGACCACGTTCCAGCGTGGTCAGTTTGCAGCATTCTGTTATTTTGTTTGACAGAGTGTCTTGTTGAGAACATATGTAGGACATGATTTTTTCCTGCAACAGGGAAAATAAAGTATAAGTTTTAAAGATTTATTCTTTAATAAAGGATCTCAAAGCCAGCTTTAGAAAAAGGA
+
BCCCCFFFFFFFGGGGGGGGGGHHHHHHHHHHHHHHHHHHHHHHHHHHHHHGGHHHHHHHHHIHHHHHHHHHHHHHHHHHHHHHGHGHHHHHHHGGGGHHHHHHHHHHHHHHHHHHHHHHHHHHHHHHHHHHHHHHHHHHHHHHHHHHHHHHHHHHHHHHHHHHHHHHHGHHHHHHHHHHHGGHHHHHHHHHHHHGHGHHHHHHHHHHHHHHHHHHHHHHHHHHHHHHHHHHHHHHHGHHHHHHHHHHGGF
@M05620:45:000000000-G6HP7:1:1101:12263:4624 1:N:0:177
ATCTCTATCTCCTAAAAACCTGTTTAGATTTGGAGATAGACCTTCAGGTTTTTCATCATTTTCTGCATGAATTATACATTGACCACGTTCCAGCGTGGTCAGTTTGCAGCATTCTGTTATTTTGTTTGACAGAGTGTCTTGTTGAGAACATATGTAGGACATGATTTTTTCCTGCAACAGGGAAAATAAAGTATAAGTTTTAAAGATTTATTCTTTAATAAAGGATCTCAAAGCCAGCTTTAGAAAAAGGA
+
CCCCDFFFFFFFGGGGGGGGGGHHHHHHHHHHHHHHHHHHHHHHHHHHHHHGGHHHHHHHHIHHIHHHHHHHHHHHHHHHHHHHHHGHHHHHHHGFGGHHHHHHHHHHHHHHHHHHHHHHHHHHHHHHHHHHHHHHHHHHHHHHHHGHHHHHHHHHHHHHHHHHHHHHHGHHHHHHHHHHHGGGHHHGHHHHHHHHHHHHHGGHHHHHHGHHHHHHHHHHHGHHHHHHHHHGHHHHHGHHHHHGGHGHGGH
@M05620:45:000000000-G6HP7:1:1101:12256:4643 1:N:0:177
ATCTCTATCTCCTAAAAACCTGTTTAGATTTGGAGATAGACCTTCAGGTTTTTCATCATTTTCTGCATGAATTATACATTGACCACGTTCCAGCGTGGTCAGTTTGCAGCATTCTGTTATTTTGTTTGACAGAGTGTCTTGTTGAGAACATATGTAGGACATGATTTTTTCCTGCAACAGGGAAAATAAAGTATAAGTTTTAAAGATTTATTCTTTAATAAAGGATCTCAAAGCCAGCTTTAGAAAAAGGA
+
33AAAFFFFFBFGGGGGGGGGGHHHFFGGHHHHHHHFHFGFHHHGHGBDGHEGHHHHGHHHFGHGHHHHHHHHHHHBGHHHHHHHEGHHHHHGHGEGGHGFHGGFFHGFHHHGHHHHHHHHHHHHHHHFHGHHHGGHHHHHHHHGHHHHHHGHHHGGHGGHHHGHHHHHDHHHFHHGHFFHGEHEFHGHFHFDGHFFGFGHGHHHHHHHHHHHHHHHBGHFHHFHHHHHGFFHHHHHGHHHHFGHB/CA.G
@M05620:45:000000000-G6HP7:1:1101:21903:4647 1:N:0:177
AAACCAAGCAGACACTCACCGCTCCCTCGCCACAGGCCAATAGTTTGTCCTCACTGAGTTGGCAACAAGTGGCTGCTGTGGCTGCCATTTTTCTGGTGATGGCCATCAGCTCCGACGAGGTCAGCTGGGGGGCTTTCTTTGTGTAAGCAACGAGAAACCTGAAAGAAGCATTTTTTAACTAAGTCCTGCTGAGTCATTCATGAGTTTTTAGCCGCCTTGCTTCTTCTCACAGACTCTCTACTCTCATGCCA
+
BBBBBBBFBFFFGGGGGGGGCAAEA22A2AEAAEEAAFFGFHAB5AAFGFFHHHFBAFAFHFGHFHHHHHGFFHEGFFFFECGFEG3GDHHHHHFBHCDGHHFFFGHHHGHHFGEEGGGGGHHHHHHHGGGGGGGGGGGGGGGGGGFFFFFBFFFFFFFFFFFFFFFFFFFFFFFBFFFFFFFFFFFFFFFFFBFFFFFFFFFFFFFFFFFFFFBBFFFFFFFFFFFFFFFFFFFFFFFFFFFFFFFFFF/
@M05620:45:000000000-G6HP7:1:1101:20115:4652 1:N:0:177
ATTCTATCTCCTAAAAACCTGTTTAGATTTGGAGATAGACCTTCAGGTTTTTCATCATTTTCTGCATGAATTATACATTGACCACGTTCCAGCGTGGTCAGTTTGCAGCATTCTGTTATTTTGTTTGACAGAGTGTCTTGTTGAGAACATATGTAGGACATGATTTTTTCCTGCAACAGGGAAAATAAAGTATAAGTTTTAAAGATTTATTCTTTAATAAAGGATCTCAAAGCCAGCTTTAGAAAAAGGAA
+
CCCCCFFFFFFFGGGGGGGGGGHHFGHHHHHHHHHHHHHHHHHHHHHHHHGGHHHHHHHHHHHHHHHHHHHHHHHHHHHHHHHHHGHHHHHHHGFGGHHHHHHHHHHHHHHHHHHHHHHHHHHHHHHHHHHHHHHHHHHHHHHHHHHHHHHHHHHHGHHHHHHHHHHHGHHHHHHHHHHHGGGHHHHHHHGHHHHHGHHHHHHGHHHHHHHHHHHHGGHHHHDHHHHHHHHHHHHHGHHHGHFHHHHGGFF
@M05620:45:000000000-G6HP7:1:1101:21889:4665 1:N:0:177
AAACCAAGCAGACACTCACCGCTCCCTCTCCACAGGCCAATAGTTTGTCCTCACTGAGTTGGCAACAAGTGGCTGCTGTGGCTGCCATTTTTCTGGTGATGGCCATCAGCTCCGACGAGGTCAGCTGGGGGGCTTTCTTTGTGTAAGCAACGAGAAACCTGAAAGAAGCATTTTTTAACTAAGTCCTGCTGAGTCATTCATGAGTTTTTAGCCGCCTTGCTTCTTCTCACAGACTCTCTACTCTCATGCCA
+
?AAAAAB>AFFFGFGGGFGGGGGGGGHF2BEFHFHEFFFFHG5DGHGHHHHHHHE5FGFFAGGGGHHHGGFDGHGGGHFEHHGFFFGHHHHHHHB3EFHHHHGHGHHHGHFHG/EEECECGHHFHEHH?DGGGGGGFGGGGGGFGFFGGBFFE?.ABFFBFEFFFFFFEFFFFFFFFFFFFFFFFFFFFEFF./FFFFFFFFF/9BFFFE/BFDFFFFFFFFFEFFFFFFFFEFFFFFFFBFFFFFBBFF/
@M05620:45:000000000-G6HP7:1:1101:15229:4666 1:N:0:177
ATCTCTATCTCCTAAAAACCTGTTTAGATTTGGAGATAGACCTTCAGGTTTTTCATCATTTTCTGCATGAATTATACATTGACCACGTTCCAGCGTGGTCAGTTTGCAGCATTCTGTTATTTTGTTTGACAGAGTGTCTTGTTGAGAACATATGTAGGACATGATTTTTTCCTGCAACAGGGAAAATAAAGTATAAGTTTTAAAGATTTATTCTTTAATAAAGGATCTCAAAGCCAGCTTTAGAAAAAGGA
+
BBCCCFFFFFFFGGGGGGGGGGHHHHHHHHHHHHHHHHHHHHHHHHHHHHHGGHHHHHHHHHIHIHHHHHHHHHHHHHHHHHHHHHGHHHHHHHGFGGHHHHHHHHHHHHHHHHHHHHHHHHHHHHHHGHHHHHHHHHHHHHHHHHHHHHHHHHHHHHHHHHHHHHHHHGHHHHHHHHHHHGGHHHHHHHHHHHHHHGGHHHHHHHHHHHHHHHHHHHHHHGHHHHHHHHHGHHHHHGHHHHHGHHHHGGH
@M05620:45:000000000-G6HP7:1:1101:8539:4666 1:N:0:177
AAACCAAGCAGACACTCACCGCTCCCTCGCCACAGGCCAATAGTTTGTCCTCACTGAGTTGGCAACAAGTGGCTGCTGTGGCTGCCATTTTTCTGGTGATGGCCATCAGCTCCGACGAGGTCAGCTGGGGGGCTTTCTTTGTGTAAGCAACGAGAAACCTGAAAGAAGCATTTTTTAACTAAGTCCTGCTGAGTCATTCATGAGTTTTTAGCCGCCTTGCTTCTTCTCACAGACTCTCTACTCTCATGCCA
+
BBBABABF@FFFGGGGGGGGGGGGGGHHEGGGGHHHFGGHHFHDGHHHHHHHHHHHHHHHHHHGHHHHHFHHGHGEHHGHHHHGGHHHHHHHHHHHHHHHHHGGHHHHFCFHHGGGGECF?GHHHHGHGGGGGGGGFGGGGGGFBBFFFFFFFFFFFFFFFFFFFFFFFFFFFFFFFFFFFFFFFFFFFFFFFFFFFBFFFFFFFFFFFFFFFFFFFFFEFFFFFFFFFFFFFFFFFFFFFFFFFFFFFFB
@M05620:45:000000000-G6HP7:1:1101:20104:4677 1:N:0:177
ATTCTATCTCCTAAAAACCTGTTTAGATTTGGAGATAGACCTTCAGGTTTTTCATCATTTTCTGCATGAATTATACATTGACCACGTTCCAGCGTGGTCAGTTTGCAGCATTCTGTTATTTTGTTTGACAGAGTGTCTTGTTGAGAACATATGTAGGACATGATTTTTTCCTGCAACAGGGAAAATAAAGTATAAGTTTTAAAGATTTATTCTTTAATAAAGGATCTCAAAGCCAGCTTTAGAAAAAGGAA
+
BBCCCFFFFFFFGGGGGGGGGGHHGHHHHHHHHHHHHHHHHHHHGHHHHHGGHHHHHHHHHHHHHHHHHHHHFHHHHHHHGHHHHGGHHHHHHGGGGHHHHHHHHHHHHHHHHHHHHHHHHHHHHHHGHGHHHHHHHHHHHHHGHHGHFEHHHHHHHGHHHHHHHHHHGHHHHHHHHGHHGGHGHHHFHH@GHHGHGHHHFFGHGHHHHHHHHHHHGFHFGFFHHHGHHGGHHHGHGHHHGHHGFHFGGHG
@M05620:45:000000000-G6HP7:1:1101:20125:4679 1:N:0:177
ATTCTATCTCCTAAAAACCTGTTTAGATTTGGAGATAGACCTTCAGGTTTTTCATCATTTTCTGCATGAATTATACATTGACCACGTTCCAGCGTGGTCAGTTTGCAGCATTCTGTTATTTTGTTTGACAGAGTGTCTTGTTGAGAACATATGTAGGACATGATTTTTTCCTGCAACAGGGAAAATAAAGTATAAGTTTTAAAGATTTATTCTTTAATAAAGGATCTCAAAGCCAGCTTTAGAAAAAGGAA
+
BBBBBFFFFFFBGGGGGGGGGGHHDHHHHHHHGHHHHHGHHHHHGGHHHHGGHHHHHHHHHHHHHGHHHHHFFHHHHHHHHHHGHGHHHHHHHGEFGHHGHHHHHHHHHHGHHHHHGHHHHHHHHHGFHGHHHHHHHHHHHHHHHHGHFGGHHGHHHGCGHHHHHHHHGHHHHHHHHGHHGGHEGHHEGHGGHHEHGGHF1<GDGHHHHHHHHHHHEHHEGHGGHHGFHHHGHHGHGHHFHHHFFGEGCBF
@M05620:45:000000000-G6HP7:1:1101:15209:4684 1:N:0:177
ATCTCTATCTCCTAAAAACCTGTTTAGATTTGGAGATAGACCTTCAGGTTTTTCATCATTTTCTGCATGAATTATACATTGACCACGTTCCAGCGTGGTCAGTTTGCAGCATTCTGTTATTTTGTTTGACAGAGTGTCTTGTTGAGAACATATGTAGGACATGATTTTTTCCTGCAACAGGGAAAATAAAGTATAAGTTTTAAAGATTTATTCTTTAATAAAGGATCTCAAAGCCAGCTTTAGAAAAAGGA
+
BBABBFFFFFFFGGGGGGGGGGHHHHHHHHHHHBGCGHHGHHHHHHHHHHHGGHHHHHHHHHHHHFFHGHHHHGHHHHHHHHHHHHGHHHHGHHGGGGHHHHHHHHHHHHHHFHHHHGGHHHHHHHHHEGFGHHHHHHHHHHHHFHHHHHHFHHHFHHHGHHHGHHHHHGHHHHHG2FAHHGGHHHHHDDGFGHHHHGHHHHHHHHHHGGHFHHHHHEHHHFBFHFHHGHHHHHHFFGHHHHHGHHHFDDG
@M05620:45:000000000-G6HP7:1:1101:8527:4686 1:N:0:177
AAACCAAGCAGACACTCACCGCTCCCTCGCCACAGGCCAATAGTTTGTCCTCACTGAGTTGGCAACAAGTGGCTGCTGTGGCTGCCATTTTTCTGGTGATGGCCATCAGCTCCGACGAGGTCAGCTGGGGGGCTTTCTTTGTGTAAGCAACGAGAAACCTGAAAGAAGCATTTTTTAACTAAGTCCTGCTGAGTCATTCATGAGTTTTTAGCCGCCTTGCTTCTTCTCACAGACTCTCTACTCTCATGCCA
+
CCCCCCCFCFFFGGGGGGGGGGGGGGHHGGGGGHHHGGHGHHHHHHHHHHHHHHHHHHHHHHHHHHHHHFHHGHGGHHHHHHHGGHHHHHHHHHHHHHGHHHHHHHHHHHHHHGGGGGGGFHHHHHHHGGGGGGGGGGGGGGGGGGFFFFFFFFFFFFFFFFFFFFFFFFFFFFFFFFFFFFFFFFFFFFFFFFFFFFFFFFFFFFFFFFFFFFFFFFFFFFFFFFFFFFFFFFFFFFFFFFFFFFFFFFF
@M05620:45:000000000-G6HP7:1:1101:15235:4687 1:N:0:177
ATCTCTATCTCCTAAAAACCTGTTTAGATTTGGAGATAGACCTTCAGGTTTTTCATCATTTTCTGCATGAATTATACATTGACCACGTTCCAGCGTGGTCAGTTTGCAGCATTCTGTTATTTTGTTTGACAGAGTGTCTTGTTGAGAACATATGTAGGACATGATTTTTTCCTGCAACAGGGAAAATAAAGTATAAGTTTTAAAGATTTATTCTTTAATAAAGGATCTCAAAGCCAGCTTTAGAAAAAGGA
+
CCCCCFFFFFFFGGGGGGGGGGGHHHHHHHHHHHHHHHHHHHHHHHHHHHHGGHHHHHHHHHIHHHHHHGHHHHHGHHHHHGHHHHGGHHHHHHGFFGHHFHFHHHHHHHHHHHHHHHHHHHHHHHHHGHGHHHGHGHHHHHHHHHHHHHHHHHHHHHHHHHHHHHHHHGHHHGHHHGHHHGGHHHHHHHHHHHHGHGHHHGGHHHHHHGHHHHHHHHHHHGHHHHHHHHHHHHHHHGHHHGGHFGHGGGH
@M05620:45:000000000-G6HP7:1:1101:15690:4781 1:N:0:177
ATCTCTATCTCCTAAAAACCTGTTTAGATTTGGAGATAGACCTTCAGGTTTTTCATCATTTTCTGCATGAATTATACATTGACCACGTTCCAGCGTGGTCAGTTTGCAGCATTCTGTTATTTTGTTTGACAGAGTGTCTTGTTGAGAACATATGTAGGACATGATTTTTTCCTGCAACAGGGAAAATAAAGTATAAGTTTTAAAGATTTATTCTTTAATAAAGGATCTCAAAGCCAGCTTTAGAAAAAGGA
+
CCCCDFFFFFFFGGGGGGGGGGHHHHHHHHHHHHHHHHHHHHHHHHHHHHHGGHHHHHIHHIIHIHHHHHHHHHHHHHHHHHHHHHGHHHHHHHGGGGHHHHHHHHHHHHHHHHHHHHHHHHHHHHHHHHHHHHHHHHHHHHHHHHHHHHHHHHHHHHHHHHHHHHHHHGHHHHHHHHHHHGGHHHHHHHHHHHHHHHHHHHGHHHHHHHHHHHHHHHHHHHHHHHHHHGHHHHHHHGHHHHHGHGHHGGH
@M05620:45:000000000-G6HP7:1:1101:24728:4799 1:N:0:177
TACCTGTACTGGGGAAGCATTTGAATATCCCCCCATGGTGATGGGGACGGAGAACTGCTCCATAAACACAGGCAACGTGCCTAACTTTCCCGGGAAGATGAAGTCAAAGAGCGACCACAGCTCTCGGAGGTTATTTTGCATCGGTGAGCCAGACAGAATGATCCGATGAGGGGTGCGAAACTATTTGAGGAAAGGAAGCACCTTTTTATTAAATTTACCTTTTAGCAATCGCCATTCCTACCCTAAAGATC
+
BBBCCFFFFFFFGGGGGGGGGGHHGHHHHHHGGGGHHHHHHHHHHGGGGGGGGHHHHHHHHHHHHHHHHHHHGHHHEHHHHHHHHHHHHHHGGGGGGHHHGGHHHHHHHHGHGGGGGHHHHHHHHGGEFGEHHHHHHHHHHHGGGGGHHHHHHGHHHHHHHHHHHGGGHHHGGGGGGDBGGGGGGGGGGG;FGGGGFFGGGEFFFFFFFFFFFFFFFFFFFFFFFFFFFFFFFFFFFFFFFFFFFFFFFFF
@M05620:45:000000000-G6HP7:1:1101:24710:4810 1:N:0:177
TACCTGTACTGGGGAAGCATTTGAATATCCCCCCATGGTGATGGGGACGGAGAACTGCTCCATAAACACAGGCAACGTGCCTAACTTTCCCGGGAAGATGAAGTCAAAGAGCGACCACAGCTCTCGGAGGTTATTTTGCATCGGTGAGCCAGACAGAATGATCCGATGAGGGGTGCGAAACTATTTGAGGAAAGGAAGCACCTTTTTATTAAATTTACCTTTTAGCAATCGCCATTCCTACCCTAAAGATC
+
CCCCCFFFFFFFGGGGGGGGGGHHHHHHHHHGGGGHHHHHHHHHHGGGGGGGGHHHHHHHHHHHHHHHHHHHGHHHGHHHHHHHHHHHHHHGGGGGGHHHHHHHHHHHHHHHGGGGGHHHHHHHHGGGGGEHHHHHHHHHHHGGGGGHHHHHHGHHHHHHHHHHHGGGHHHGGFFGGGFGGGGGGGGGGGGGGGGGFGGFGFFFFFFFFFF9FFFFFFFFFFFFFFFFFFFFFFFFFFFFFFFFFFFFFFF
@M05620:45:000000000-G6HP7:1:1101:19775:4852 1:N:0:177
ATCTCTATCTCCTAAAAACCTGTTTAGATTTGGAGATAGACCTTCAGGTTTTTCATCATTTTCTGCATGAATTATACATTGACCACGTTCCAGCGTGGTCAGTTTGCAGCATTCTGTTATTTTGTTTGACAGAGTGTCTTGTTGAGAACATATGTAGGACATGATTTTTTCCTGCAACAGGGAAAATAAAGTATAAGTTTTAAAGATTTATTCTTTAATAAAGGATCTCAAAGCCAGCTTTAGAAAAAGGA
+
CCCCCFFFFFFFGGGGGGGGGGHHHHHHHHHHHHHHHHHHHHHHHHHHHHHGGHHHHHHHHHHHGHHGHHHHHHHHHHHHHHHHHHGHHHHHHHGGGGHHHHHHHHHHHHHHHHHHHHHHHHHHHHHHHHHHHHFHHHHHHHHHFHHHHHHHHHHHHHHHHHHHHHHHHGHHHHHHHGGGHGGHHHHHGGHHHHHHHGGGHHHHHHHHHHHHHHHHHHHHHHHGHHHHHHHHHHHHHGHHHHHHHHHHGGH
@M05620:45:000000000-G6HP7:1:1101:19787:4868 1:N:0:177
ATCTCTATCTCCTAAAAACCTGTTTAGATTTGGAGATAGACCTTCAGGTTTTTCATCATTTTCTGCATGAATTATACATTGACCACGTTCCAGCGTGGTCAGTTTGCAGCATTCTGTTATTTTGTTTGACAGAGTGTCTTGTTGAGAACATATGTAGGACATGATTTTTTCCTGCAACAGGGAAAATAAAGTATAAGTTTTAAAGATTTATTCTTTAATAAAGGATCTCAAAGCCAGCTTTAGAAAAAGGA
+
BCCCCFFFFFFFGGGGGGGGGGHHHHHHHHHHHHHHHHHHHHHHHHHHHHHGGHHHHHIHHHHHIHHHHHHHHHHHHHHHHHHHHHGHHHHHHHGFGGHHHHHHHHHHHHHHHHHHHHHHHHHHHHHHHHHHHHHHHHHHHHHHHHHHHHHHHHHHHHHHHHHHHHHHHGHHHHHHHHGHHGGGHHHHHHHHHHHHHHHHHHHHHHHHHHHHHHHHHHHHHHHHHHHHHHHGHHHHHGGHHHHFFGHGGGG
@M05620:45:000000000-G6HP7:1:1101:23526:4879 1:N:0:177
CATCCTGACCCTGAAGTACCCCGGCTTGATTTCTGACATTAGATCGGAAGAGCACACGTCTGAACTCCAGTCACAGAAGACCATCTCGTATGCCGTCTTCTGCTTGAAAAAAAAAAAAAAAACTCAAACAAATACCCCCATAAACCCCAATGCCAACCAGACAAATATCACGCCTCAAAATCTCTACAAATACCACGTTTACCCACTACCATTCCGCACACAATGTATACCGTCCTTTATTGCTGAATGAA
+
DDDDDFFFFFFFGGGGGFGGGGGGGGGGHHHHHHHFHHHHGHHHHHGDFGHHHGHHHGHHHGHHHHHHHHHHHHGGHHHHHHGHHHHFFGHHHHGFGHGHHHHHHHHHHHHGGGGC>>///-.1<<1110..000<0.--</000:.:::/0::00..;.../9/00000;....90:00900000;00900:000...:990/0;.//:0:0;:/.@-99..0000:000..9::00;0000009:0000
@M05620:45:000000000-G6HP7:1:1101:19775:4883 1:N:0:177
ATCTCTATCTCCTAAAAACCTGTTTAGATTTGGAGATAGACCTTCAGGTTTTTCATCATTTTCTGCATGAATTATACATTGACCACGTTCCAGCGTGGTCAGTTTGCAGCATTCTGTTATTTTGTTTGACAGAGTGTCTTGTTGAGAACATATGTAGGACATGATTTTTTCCTGCAACAGGGAAAATAAAGTATAAGTTTTAAAGATTTATTCTTTAATAAAGGATCTCAAAGCCAGCTTTAGAAAAAGGA
+
CCCCCFFFFFFFGGGGGGGGGGHHHHHHHHHHHGHGHHHHHHHHHGHHHHHGGHHHHHHHIIIHHHFHHHGHHHHHHHHHHGHHHHGGHHHHHHGGGGHHHHHHHHHHHHHHHHHHHHHHHHHHHHHHGHGHHHHHHHHHHHHHHHHHHHHGHHFGHHHHHHHHHGHHHGHHHHHHHHHHHGGHHHHHHGHGGGHGHGHHGHHHHHHGHFHHHHHHHGHHGGHHHHHHGGHFFHHHHGHHHHHGGEHHGGG
@M05620:45:000000000-G6HP7:1:1101:8815:4929 1:N:0:177
CATCCTGACCCTGAAGTACCCCATTGAGCATGGCATCGTCACCAACTGGGACGACATGGAGAAGATCTGGCACCACACCTTCTACAACGAGCTGCGCGTGGCCCCGGAGGAGCACCCAGTGCTGCTGACCGAGGCCCCCCTGAACCCCAAGGCCAACAGAGAGAAGATGACTCAGGTGAGGCTCGGCCGACGCCCGTGCTCCTCCCGTCCTTTCCCCCGTCATTTTCTGCCCGGCTTGATTTCTGACATTT
+
>AAAAFFFFBFFGGFFGGGGGGGHHHHHHHHHHHHHHGHHHGHGHGHFHHHHGGGGGHHHHGGHHHHHGHHEHGHHHGGHHHHHHFHG@FGGGHGEEGGEEGFHGEGCCFEDHHHHGEGGFHHHHEGHHHGGGGGGEGGCGGHHGHGGGDGGEHGGGFGGGGGGGGFBFGGGGGGGGGGG.EE?FF?9@-@B=BFF;;DAFFFFFFF.DF.FFEBFF.9AD?FFB:BFB999.;9>=-;BFBBBB/B/9F9
@M05620:45:000000000-G6HP7:1:1101:8826:4943 1:N:0:177
CATCCTGACCCTGAAGTACCCCATTGAGCATGGCATCGTCACCAACTGGGACGACATGGAGAAGATCTGGCACCACACCTTCTACAACGAGCTGCGCGTGGCCCCGGAGGAGCACCCAGTGCTGCTGACCGAGGCCCCCCTGAACCCCAAGGCCAACAGAGAGAAGATGACTCAGGTGAGGCTCGGCCGACGCCCGTGCTCCTCCCGTCCTTTCCCCAGTCATTTTCTGCCCGGCTTGATTTCTGACATTA
+
CDDDDFFFFFFFGGGGGGGGGGGHHHHHHHHHHHHHHGHHHGHHHGHHGGHHGGGGGHHHHHHHHHHHHHHHHGHHHGGHHHHHHHHHGGGGGHHGGGEGGGHHGGGGGGGGHHHHGGHFGHHHHHHHHHGGGGGGGGGGGGHHHHGGGGHGHHGGGGGGGGGGGFGFGGGGGGGGGGGGGGGGFFFFFFFFFFFFBDFFFFFFFFFEFFFFFFFFFFFFFFFFFFFFFFFFFFACCDABFFFFF;FFFF0
@M05620:45:000000000-G6HP7:1:1101:8836:4963 1:N:0:177
CATCCTGACCCTGAAGTACCCCATTGAGCATGGCATCGTCACCAACTGGGACGACATGGAGAAGATCTGGCACCACACCTTCTACAACGAGCTGCGCGTGGCCCCGGAGGAGCACCCAGTGCTGCTGACCGAGGCCCCCCTGAACCCCAAGGCCAACAGAGAGAAGATGACTCAGGTGAGGCTCGGCCGACGCCCGTGCTCCTCCCGTCCTTTCCCCAGTCATTTTCTGCCCGGCTTGATTTCTGACATTA
+
BABBBFFDFFFFCGGFGGGGGGDHHFHHFHHHFGHHHGHHHGHHHGHHHEEHGGGGGHHGHGHFGEHHFGGFGGFHHGGHHHHHHHHHGGGFG3G@EEE@@EHHGG?DFFDEHHHHGGHGFGFHHHHGHHGCCFFGGGGGGGHFFHGGDGHEC;CFEEGGFG?EGFGFGFGGGFC/;;FAFE?F-9EFFFCDFFFD;.AE/B/:BFDEFF?FF9BFFFABFFF/9BFFF/FE?-;--9.BFFBB;9/;FF9
@M05620:45:000000000-G6HP7:1:1101:18921:4967 1:N:0:177
AAACCAAGCAGACACTCACCGCTCCCTCGCCACAGGCCAATAGTTTGTCCTCACTGAGTTGGCAACAAGTGGCTGCTGTGGCTGCCATTTTTCTGGTGATGGCCATCAGCTCCGACGAGGTCAGCTGGGGGGCTTTCTTTGTGTAAGCAACGAGAAACCTGAAAGAAGCATTTTTTAACTAAGTCCTGCTGAGTCATTCATGAGTTTTTAGCCGCCTTGCTTCTTCTCACAGACTCTCTACTCTCATGCCA
+
BBBBBABFBFFFGGGGGGGGGGGGGGHHGGGGGHGHGGCGHFHGHHHHHHHHHHHHHHFEFHHHHHHHGGHHGHGGHHGGHHGGGHHHHHHHGGHHHHGHHHHHHHHHHHHHGGGEEGGGFHHHHHHHGGGGGGGGGGGGGGGFGGFFFFFFFFFFFFFFFFFFFFFFFFFFFFFFFFFFFFFFFFFFFFFFFBFBBFFFFFFFFFFFFFFFFFFFFAFFFFFFFFFFFFFFFFFFFFFFFFFFFFFFFFF
@M05620:45:000000000-G6HP7:1:1101:7818:4967 1:N:0:177
ATCTCTATCTCCTAAAAACCTGTTTAGATTTGGAGATAGACCTTCAGGTTTTTCATCATTTTCTGCATGAATTATACATTGACCACGTTCCAGCGTGGTCAGTTTGCAGCATTCTGTTATTTTGTTTGACAGAGTGTCTTGTTGAGAACATATGTAGGACATGATTTTTTCCTGCAACAGGGAAAATAAAGTATAAGTTTTAAAGATTTATTCTTTAATAAAGGATCTCAAAGCCAGCTTTAGAAAAAGGA
+
ABBBBFFFFFFFGGGGGGGGGGHHHHGHHHHHHHHHGHHHGHGHHHHHHHHGGHGHHHHHHHHHHHHHHHHHHHHHHHHHHGGHHHGHHHHHHHGFGGHHHHGHHHHGHHHHHHHHGHGHHHHGHHHHGGGHHHFGGHHHHHHHHHGHHHHHHHHHHHHGHHHHHHHHHGHHHHHGHFFGHGGHHHHHGHGFGHHGHGHHHHGHHHHHGHHHHHHHHEGHHHHGHHHHBDGFHGGHGFGHHHHFFHHHGGH
@M05620:45:000000000-G6HP7:1:1101:18899:4971 1:N:0:177
AAACCAAGCAGACACTCACCGCTCCCTCGCCACAGGCCAATAGTTTGTCCTCACTGAGTTGGCAACAAGTGGCTGCTGTGGCTGCCATTTTTCTGGTGATGGCCATCAGCTCCGACGAGGTCAGCTGGGGGGCTTTCTTTGTGTAAGCAACGAGAAACCTGAAAGAAGCATTTTTTAACTAAGTCCTGCTGAGTCATTCATGAGTTTTTAGCCGCCTTGCTTCTTCTCACAGACTCTCTACTCTCATGCCA
+
1AAAAAAFA1CFFFGFGGGC00FEFFFEAFGEGHCHFGFGGCHAFGFEGHFHHHDEHAGAAC1GHHHHFDGHGFEGHCGCG/FFFC@GGFBGFGGFHGBGHHHHFHHHHHHHHGEGE/<C?<FGGFHFGGGGGGGGBFBFFFGGFEFFFFF@FFFBFFFFFBFFFFFFFFFFFFF?EFFFFFFFFFFFFFFFFFFFFFFFFFBFFFFFFFFFFB=>BA9BFFBBFFFFFFEFFFFFFFFFFFFFFF9FFB/
@M05620:45:000000000-G6HP7:1:1101:19553:4981 1:N:0:177
CATCCTGACCCTGAAGTACCGGCTTGATTTCTGACATTAGATCGGAAGAGCACACGTCTGAACTCCAGTCACAGAAGACCATCTCGTATGCCGTCTTCTGCTTGAAAAAAAAAAAAAAACAATACAGACTTATACCCTGCATCATCAATCGACGAAAATCACGCATATCAGTAACACGACACTATTCAGTTTACCTAGCTACACCCTACAATGTCTAAGCAATTTGCTAACCTGCTGCTATTATTAAAAGC
+
CCCCCFFFFFFFGGGGGGGGGGGGGGHHHHHHHHHHHHHHGHHHGGGGHHHHHHHGHHHGHHHHHHHHHHHHHHGHGHHHHG3GHHGGHHHHGEEHGHHHHHHHHHHHHGGGGD/><///?/111111>11=1111110</000000000..----.-0:00.:-9.0000;0;0009----0/000000000:000009000/;.:;.;000:0;000/0/:000000:/.0..000000;0:0000;9.
@M05620:45:000000000-G6HP7:1:1101:19536:4987 1:N:0:177
CATCCTGACCCTGAAGTACCGGCTTGATTTCTGACATTAGATCCGAAGAGCACACGTCTGAACTCCAGTCACAGAAGACCATCTCGTATGCCGTCTTCTGCTTGAAAAAAAAAAAAAAAAAATAAAGGAAGACATCGGTCGAAGTGTGCTGCACGCACAAGTCACAGTGTCGCTTGACGAGAGACGGAGGGGAAGATTTGCACAGTTATATAGGGACATGCATTGAGTATTGTGATTTTTAGTGATCGTCT
+
BBBCCFFFFFFFGGGGGGGGGGGGGGFHHHHHHHHHHHHHHHHBHFGGGHHHHHHGGHHGGHHHHHHHFHHHHGHFGFHHHGCFHHFGHHHHGEEHGFHFHHHHHHHHGGGGGB>/<///-<011000//..//00<.:.--.;.0:00000/0.---:/.0000000000..9...0..-.-./....--;....0000000090009:0090./..00;00000000000000000;9./900009/.:
@M05620:45:000000000-G6HP7:1:1101:7813:4987 1:N:0:177
ATCTCTATCTCCTAAAAACCTGTTTAGATTTGGAGATAGACCTTCAGGTTTTTCATCATTTTCTGCATGAATTATACATTGACCACGTTCCAGCGTGGTCAGTTTGCAGCATTCTGTTATTTTGTTTGACAGAGTGTCTTGTTGAGAACATATGTAGGACATGATTTTTTCCTGCAACAGGGAAAATAAAGTATAAGTTTTAAAGATTTATTCTTTAATAAAGGATCTCAAAGCCAGCTTTAGAAAAAGGA
+
CCCCCFFFFFFFGGGGGGGGGGHHHHHHHHHHHHHHHHHHHHHHHHHHHHHGGHHHHHHHHIHHIHHHHHHHHHHHHHHHHHHHHHGHHHHHHHGGGGHHHHHHHHHHHHHHHHHHHHHHHHHHHHHHHHHHHHHHHHHHHHHHHHHHHHHHHHHHHHHHHHHHHHHHHGHHHHHHHHHHHGGHHHHHHHHHHHHHHGHHHGHHHHHHHGHHHHHHHHHHHGDHHHHHHGGHHHHHHGHHHHHHGHGHGGH
@M05620:45:000000000-G6HP7:1:1101:19975:5043 1:N:0:177
CATCCTGACCCTGAAGTACCCCATTGAGCATGGCATCGTCACCAACTGGGACGACATGGAGAAGATCTGGCACCACACCTTCTACAACGAGCTGCGCGTGGCCCCGGAGGAGCACCCAGTGCTGCTGACCGAGGCCCCCCTGAACCCCAAGGCCAACAGAGAGAAGATGACTCAGGTGAGGCTCGGCCGACGCCCGTGCTCCTCCCGTCCTTTCCCCAGTCATTTTCTGCCCGGCTTGATTTCTGACATTA
+
CCCDDFFFFFFFGGGGGGGGGGGHHHHHHHHHHHHHHGHHHGHHHGHHHHHHGGGGGHHHHHHHHHHHHHHHHGHHHGGHHHHHHHHHGGGGGHHGGGGGGGHHGGGGGGGGHHHHGGHHHHHHHHHHHHGGGGGGGGGGGGHHHHGGGGHGHHGGGGGGGGGGGGGGGGGGGGGGGGGGGGGGFFFFFFFFFFFF9BDFFFFFFFFFFFFFFFFFFFFFFFFFFHFFFFFFBDFFAAFFFFFFFBFFFF0
@M05620:45:000000000-G6HP7:1:1101:6895:5126 1:N:0:177
CATCCTGACCCTGAAGTACCCCATTGAGCATGGCATCGTCACCAACTGGGACGACATGGAGAAGATCTGGCACCACACCTTCTACAACGAGCTGCGCGTGGCCCCGGAGGAGCACCCAGTGCTGCTGACCGAGGCCCCCCTGAACCCCAAGGCCAACAGAGAGAAGATGACTCAGGTGAGGCTCGGCCGACGCCCGTGCTCCTCCCGTCCTTTCCCCAGTCATTTTCTGCCCGGCTTGATTTCTGACATTA
+
AABBCFFFFCFFGGGGGGGGGGGGGHHHHHHHGHHHHGHHHGHHHGHGGHHHGFGGGHHHHHHHGHHHHHHHHGHHHGGHHHHHHFHHGGGGGHFEGF>EFGHHGGGCGDGGHHHHGGFFGGHHHHHGHHGCGGDGGFGGGGHHGHGGGDHFEHEFGGGGGGGGGFFBGGFFFFFGGFFGFGEFDFEFFCFFFFFF-AAEFFFFFFF;DDFFFFFFFFFFFFFFFFFFFBBEFFCFCB.BFFFFF:FFFF/
@M05620:45:000000000-G6HP7:1:1101:12437:5136 1:N:0:177
CATCCTGACCCTGAAGTACCCCATTGAGCATGGCATCGTCACCAACTGGGACGACATGGAGAAGATCTGGCACCACACCTTCTACAACGAGCTGCGCGTGGCCCCGGAGGAGCACCCAGTGCTGCTGACCGAGGCCCCCCTGAACCCCAAGGCCAACAGAGAGAAGATGACTCAGGTGAGGCTCGGCCGACGCCCGTGCTCCTCCCGTCCTTTCCCCAGTCATTTTCTGCCCGGCTTGATTTCTGACATTA
+
BBBBBFFFFFFFFGGFGGGGGGGHHHFDFGEFFHHHHEFHEGHHHGHHGFHHEGGGGHHFHFHHHFHFHHHGHGGHHEGHHHHGHHHFGCGG?HHGCGEFGGHHGCCGGGGGHFFHGGHGHHHHHHHGGHGGCCCFFCCCGGGGHHGGGGGGGHGGEGGGGGGGFFGBFGFGFFBFGFFFFE?F@BEA--;@=DB;B.AA/BBFFADFFFF/::FFB9A9BBFFFFFBBFFFFAA@D=.99BFF9B9::F/
@M05620:45:000000000-G6HP7:1:1101:21614:5144 1:N:0:177
AAACCAAGCAGACACTCACCGCTCCCTCGCCACAGGCCAATAGTTTGTCCTCACTGAGTTGGCAACAAGTGGCTGCTGTGGCTGCCATTTTTCTGGTGATGGCCATCAGCTCCGACGAGGTCAGCTGGGGGGCTTTCTTTGTGTAAGCAACGAGAAACCTGAAAGAAGCATTTTTTAACTAAGTCCTGCTGAGTCATTCATGAGTTTTTAGCCGCCTTGCTTCTTCTCACAGACTCTCTACTCTCATGCCA
+
DDDDDCCFDFFFGGGGGGGGGGGGGGHHGGGGGHHHGGHHHHHHHHHHHHHHHHHHHHHHHHHHHHHHHHHHGHGGHHHHHHHGGHHHHHHHHHHHHHHHHHHHHHHHHHHHHGGGGGGGGHHHHHHHGGGGGGGGGGGGGGGGGGFFFFFFFFFFFFFFFFFFFFFFFFFFFFHFFFFHHFFFHHFFFFFFFFFFFFFFFFFFFFFFFFFFFFFFFFFFHFHFFHHFFFFFFFFFFFFFHFFFFFFFFFF
@M05620:45:000000000-G6HP7:1:1101:21595:5150 1:N:0:177
AAACCAAGCAGACACTCACCGCTCCCTCGCCACAGGCCAATAGTTTGTCCTCACTGAGTTGGCAACAAGTGGCTGCTGTGGCTGCCATTTTTCTGGTGATGGCCATCAGCTCCGACGAGGTCAGCTGGGGGGCTTTCTTTGTGTAAGCAACGAGAAACCTGAAAGAAGCATTTTTTAACTAAGTCCTGCTGAGTCATTCATGAGTTTTTAGCCGCCTTGCTTCTTCTCACAGACTCTCTACTCTCATGCCA
+
AABBBAAFBFFFGGGGGGGGGGGGGGHHGGGGGHHHGGHHHHHHHHHHHHHHHHHHHHHHHFHFHHHHHHHHGGFGHFHHHHHGGHHHHHHHHHHHHHHHHHHHHHHHHHHHHGGGGGGGGHHHHHHHGGGGGGGGGGGGGGGGGGFFFFFFFFFFFFFFFFFFFFFFFFFFFFFFFFFFFFFFFFFFFFFFF:BFFFFFFFFF;FFFFFFFFFFFFFFFFFFFFFFFFFFFFFFFFFFFFFFFFFFFFFF
@M05620:45:000000000-G6HP7:1:1101:21625:5159 1:N:0:177
AAACCAAGCAGACACTCACCGCTCCCTCGCCACAGGCCAATAGTTTGTCCTCACTGAGTTGGCAACAAGTGGCTGCTGTGGCTGCCATTTTTCTGGTGATGGCCATCAGCTCCGACGAGGTCAGCTGGGGGGCTTTCTTTGTGTAAGCAACGAGAAACCTGAAAGAAGCATTTTTTAACTAAGTCCTGCTGAGTCATTCATGAGTTTTTAGCCGCCTTGCTTCTTCTCACAGACTCTCTACTCTCATGCCA
+
AAABCCCFCFFFGGGGGGGGGGGGGGHHGGGGGHHHGGHHHHHHHHHHHHHHHHHHHHHHHHGHHHHHHHGHGHGGGHHHHHHGGHHHHHHHHHHHHHHHHHHHHHHHHHHHHGGGGGGGGHHHHHHHGGGGGGGGGGGGGGGGGGFFFFFFFFFFFFFFFFFFFFFFFFFFFFFFFFFFFFFFFFFFFFFFFFFFFFFFFFFFFFFFFFFFFFFFFFFFFFFFFFFFFFFFFFFFFFFFFFFFFFFFFFF
@M05620:45:000000000-G6HP7:1:1101:21608:5164 1:N:0:177
AAACCAAGCAGACACTCACCGCTCCCTCGCCACAGGCCAATAGTTTGTCCTCACTGAGTTGGCAACAAGTGGCTGCTGTGGCTGCCATTTTTCTGGTGATGGCCATCAGCTCCGACGAGGTCAGCTGGGGGGCTTTCTTTGTGTAAGCAACGAGAAACCTGAAAGAAGCATTTTTTAACTAAGTCCTGCTGAGTCATTCATGAGTTTTTAGCCGCCTTGCTTCTTCTCACAGACTCTCTACTCTCATGCCA
+
ABBBCAAFCFFFGGGGGGGGGGGGGGHHGGGGGHHHGGHGHGHHHHHHHHHHHHHHHHGHHGHHHHHHHHHHGHGGHHHHHHHGGHHHHHHHHHHHHHHHHHHHHHHHHHHHHGGGGFGGGHHHHHHHGGGGGGGGGGGGGGGGGGFFFFFFFFFFFFFFFFFFFFFFFFFFFFFFFFFFFFFFFFFFFFFFFFFFFFFFFFFFFFFFFFFFFFFFFFFFFFFFFFFFFFFFFFFFFFFFFFFFFFFFFFF
@M05620:45:000000000-G6HP7:1:1101:7336:5210 1:N:0:177
ATCTCTATCTCCTAAAAACCTGTTTAGATTTGGAGATAGACCTTCAGGTTTTTCATCATTTTCTGCATGAATTATACATTGACCACGTTCCAGCGTGGTCAGTTTGCAGCATTCTGTTATTTTGTTTGACAGAGTGTCTTGTTGAGAACATATGTAGGACATGATTTTTTCCTGCAACAGGGAAAATAAAGTATAAGTTTTAAAGATTTATTCTTTAATAAAGGATCTCAAAGCCAGCTTTAGAAAAAGGA
+
BCCCCFFFFFFFGGGGGGGGGGGHHHHHHHHHHHHHHHHHHHHGHHHHHHHGGHHHHHHHHHIIHHHHHGHHHHHHHHHHHHHHHHGHHHHHHHGGGGHHHHHHHHHGHHHHHHHGHHHHHHHHHHHHGHHHHHHHHHHHHHHHHHHHHGHHHHHHHHHHHHHHGHHHHGHHHHHHHHHHHGGHGHHHGHHGHGHHGFHHHHGHHHHHHHHHHHHHHDGHGHFHHHHGHGGGHHHHHGHHHHHHHHHHGGH
@M05620:45:000000000-G6HP7:1:1101:11170:5210 1:N:0:177
CATCCTGACCCTGAAGTACCCCATTGAGCATGGCATCGTCACCAACTGGGACGACATGGAGAAGATCTGGCACCACACCTTCTACAACGAGCTGCGCGTGGCCCCGGAGGAGCACCCAGTGCTGCTGACCGAGGCCCCCCTGAACCCCAAGGCCAACAGAGAGAAGATGACTCAGGTGAGGCTCGGCCGACGCCCGTGCTCCTCCCGTCCTTTCCCCAGTCATTTTCTGCCCGGCTTGATTTCTGACATTT
+
BCCCCFFFFFFFGGGGGGGGGGGHHHHHHHHHHHHHHGHHHGHHHGHHHHHHGGGGGHHHHHHHHHHHHHHHHGHHHGGHHHHGHGHHGGGGGHHGGGGGGGHHGGGGGGGGHHHHGGHGHHHHHHHHHHGGGFGGGGGGGGHHHHGGGGHGHHGGGGGGGGGGGGGGGGGGGGGGGGGGGGGGFFFFFFFFFFFF@FFFFFFFFFFFFFFFFFFFFFFFFFFFFFFFFFFFFFFFFFAFFFFFF:BFFF0
@M05620:45:000000000-G6HP7:1:1101:11183:5224 1:N:0:177
CATCCTGACCCTGAAGTACCCCATTGAGCATGGCATCGTCACCAACTGGGACGACATGGAGAAGATCTGGCACCACACCTTCTACAACGAGCTGCGCGTGGCCCCGGAGGAGCACCCAGTGCTGCTGACCGAGGCCCCCCTGAACCCCAAGGCCAACAGAGAGAAGATGACTCAGGTGAGGCTCGGCCGACGCCCGTGCTCCTCCCGTCCTTTCCCCAGTCATTTTCTGCCCGGCTTGATTTCTGACATTA
+
BCCCCFFFFFFFGGGGGFGGGGGHHHHHHHHHHHHHHGHHHGHHHGHHHHHHGGGGGHHHHHGHHHHHHHHHHGHHHGGHHHHHHGHHGGGGGHHGGGGGGGHHGGGGGGGGHHHHGGHGHHHHHHHHHHGGGGGGGGGGGGHHHHGGGGHGHHGGGGGGGGGGGGGFGGFGGGGGFGGFGGGGFF?DFFFFFFFFBFFFFFFFFFFEDFFFFFFFFFFFFFFFFFFFFFFFFCC=BFFFFFFFFFFFFF0
@M05620:45:000000000-G6HP7:1:1101:21695:5229 1:N:0:177
AAACCAAGCAGACACTCACCGCTCCCTCGCCACAGGCCAATAGTTTGTCCTCACTGAGTTGGCAACAAGTGGCTGCTGTGGCTGCCATTTTTCTGGTGATGGCCATCAGCTCCGACGAGGTCAGCTGGGGGGCTTTCTTTGTGTAAGCAACGAGAAACCTGAAAGAAGCATTTTTTAACTAAGTCCTGCTGAGGCATTCATGAGTTTTTAGCCGCCTTGCTTCTTCTCACAGACTCTCTACTCTCATGCCA
+
AA?AA1A1A1FFFGG1FGFAE0EAAFBFEGG0EGAGEFGCB1FGFGFFEFFGGGEGFFHFD11FGFGHF1FHGAFGGFG>>/0?FE@GE@@GCGBFDE1F@1BEB0>FGCFGF>EE?</B<BBFG1GFFGC@-AGG0BBFFCFBBB9/BF9@FAFAF9ABA///BFAFB/BBFFF;AFF/99/FB/B9FFFFF-;9;9FFFFBFFFFBFE//99---99/FFF/BF/99FFB/-;BBFFFFFFF/B9FFF/
@M05620:45:000000000-G6HP7:1:1101:21236:5232 1:N:0:177
ATCTCTATCTCCTAAAAACCTGTTTAGATTTGGAGATAGACCTTCAGGTTTTTCATCATTTTCTGCATGAATTATACATTGACCACGTTCCAGCGTGGTCAGTTTGCAGCATTCTGTTATTTTGTTTGACAGAGTGTCTTGTTGAGAACATATGTAGGACATGATTTTTTCCTGCAACAGGGAAAATAAAGTATAAGTTTTAAAGATTTATTCTTTAATAAAGGATCTCAAAGCCAGCTTTAGAAAAAGGA
+
BCBCBFFFFFFFGGGGGGGGGGFGHHHHHHHHHHHHHHHGHHHHHHHHHHHGGHHHHHIHHIHHHHHHHHHHHHHHHHHHHHHHHHGHHHHHHHGGGGHHHHHHHHHGHHHHHHHHHHHHHHHHGHHHGHHHHHHHHHHHHHHHFHHHHHGHHHHHHGHHHHHHHHHHHGHHHHHHHHFHHAFHHHHHHHHFHHHHHHHHHHGGHHHHHHHHHHHHHGHHHHHHHHHHHFHGHHHHHGHHHHHGFGFF?GH
@M05620:45:000000000-G6HP7:1:1101:21710:5238 1:N:0:177
AAACCAAGCAGACACTCACCGCTCCCTCGCCACAGGCCAATAGTTTGTCCTCACTGAGTTGGCAACAAGTGGCTGCTGTGGCTGCCATTTTTCTGGTGATGGCCATCAGCTCCGACGAGGTCAGCTGGGGGGCTTTCTTTGTGTAAGCAACGAGAAACCTGAAAGAAGCATTTTTTAACTAAGTCCTGCTGAGTCATTCATGAGTTTTTAGCCGCCTTGCTTCTTCTCACAGACTCTCTACTCTCATGCCA
+
AAAAAAAFA1FFAGE1FGFC00EAE00AEFGCGHCCCE/FCAGGHFFFDFDGGED1G1GBDGFHHCEHH1FHGCAFHGGFC/0FFGFHFD2@>DGFFGDF2@BBF>FEGFFGGEEGC?/CB0CGH1FFECG@-AGGBFFFFCFFFB//BF?@FBFAB;9/A/BFFF?F//;BFFF<?FB/B/9FFBFBBBBFF/;BFBFFFFFBFFFFF?:/B9-9A-FBFFBBBF/9BFFFF-BFFFFFFFFF/B9F/BB
@M05620:45:000000000-G6HP7:1:1101:19588:5255 1:N:0:177
ATCTCTATCTCCTAAAAACCTGTTTAGATTTGGAGATAGACCTTCAGGTTTTTCATCATTTTCTGCATGAATTATACATTGACCACGTTCCAGCGTGGTCAGTTTGCAGCATTCTGTTATTTTGTTTGACAGAGTGTCTTGTTGAGAACATATGTAGGACATGATTTTTTCCTGCAACAGGGAAAATAAAGTATAAGTTTTAAAGATTTATTCTTTAATAAAGGATCTCAAAGCCAGCTTTAGAAAAAGGA
+
CCCDCFFFFFFFGGGGGGGGGGHHHHHHHHHHHHHHHHHHHHHHHHHHHHHGGHHHHIIHHHHIHHHHHHHHHHHHHHHHHHHHHHGHHHHHHHGFGGHHHHHHHHHHHHHHHHHHHHHHHHHHGHHHGHHHHHGHHHHHHHHHHHHHHHHHHHHHHHHHHHHHHHHHHGHHHHHHHHHHHGGHHHHHHHHHHHHHHGHHHHHHHHHHHHHHHHHHHHHHHHHHHHHHHHHHHHHHHGHHHHHHHHHHGGH
@M05620:45:000000000-G6HP7:1:1101:18554:5266 1:N:0:177
ATCTCTATCTCCTAAAAACCTGTTTAGATTTGGAGATAGACCTTCAGGTTTTTCATCATTTTCTGCATGAATTATACATTGACCACGTTCCAGCGTGGTCAGTTTGCAGCATTCTGTTATTTTGTTTGACAGAGTGTCTTGTTGAGAACATATGTAGGACATGATTTTTTCCTGCAACAGGGAAAATAAAGTATAAGTTTTAAAGATTTATTCTTTAATAAAGGATCTCAAAGCCAGCTTTAGAAAAAGGA
+
?AAAAFFFFFFFGGGGG4EEGGGHCHHFHHDFHHFHHHHHHGHHHHEAGHHGGHHHHHHGFHFFHHHG5DGGHHHGFHHHFBGHGHGGHHHGHHGEEEHH4GGHHGHHHHHHHHHHHHHHHHHHGHHHGEF?EGGDHHHHHHHHHFHFHGGBFGGHHFFHFGFBGGHGFCHHHGGHHHHFHGGECGGHGFHGGHGHHGFGHHHGGHGHHFGGHHGHGGFGF0=DHGHHDHHGHHCBGEFGGHFE:CGFGGF
@M05620:45:000000000-G6HP7:1:1101:18572:5271 1:N:0:177
ATCTCTATCTCCTAAAAACCTGTTTAGATTTGGAGATAGACCTTCAGGTTTTTCATCATTTTCTGCATGAATTATACATTGACCACGTTCCAGCGTGGTCAGTTTGCAGCATTCTGTTATTTTGTTTGACAGAGTGTCTTGTTGAGAACATATGTAGGACATGATTTTTTCCTGCAACAGGGAAAATAAAGTATAAGTTTTAAAGATTTATTCTTTAATAAAGGATCTCAAAGCCAGCTTTAGAAAAAGGA
+
CCCDDFFFFFFFGGGGGGGGGGHHHHHHHHHHHHHHHHHHHHHHHHHHHHHGGHHHHHHHHHIIIHHHHHHHHHHHHHHHHHHHHHGHHHHHHHGFGGHHHHHHHHHHHHHHHHHHHHHHHHHHHHHHGHHHHHHHHHHHHHHHHHGHHHHHHHHHHHHHHHHHHHHHHGHHHHHHHHHHHGGHHHHHHHHHHHHHHHHHHGHHHHHHHHHHHHHHHHHHHGHHHHHHHGHGHHHHHGHHHHHHHGHHGGH
@M05620:45:000000000-G6HP7:1:1101:18578:5292 1:N:0:177
ATCTCTATCTCCTAAAAACCTGTTTAGATTTGGAGATAGACCTTCAGGTTTTTCATCATTTTCTGCATGAATTATACATTGACCACGTTCCAGCGTGGTCAGTTTGCAGCATTCTGTTATTTTGTTTGACAGAGTGTCTTGTTGAGAACATATGTAGGACATGATTTTTTCCTGCAACAGGGAAAATAAAGTATAAGTTTTAAAGATTTATTCTTTAATAAAGGATCTCAAAGCCAGCTTTAGAAAAAGGA
+
1>A>>DBFFFDFGFGGGGGEGCGG3E3133311BECGFFGH1GGHFGAGHFGEHHHHHHF2D2AFFHF2BGHHHFHFGH2A1DGHCEHHHHGHGG/EGHHHGHHFGHHHGG1GGFGFFGHFGGHH0GHHGEGFGHGHGHFHHHHHFEHHGHFFF>EHGHCGGHG2FHH1@GHHHEHHGHHHG/GE0FFGBF?FGGFHDGHGHHHHHGHGFHGHHHHGHHFBD<0CGHFFDGFGHF/CEGHHHBBCFGGFCF
@M05620:45:000000000-G6HP7:1:1101:12394:5293 1:N:0:177
ATCTCTATCTCCTAAAAACCTGTTTAGATTTGGAGATAGACCTTCAGGTTTTTCATCATTTTCTGCATGAATTATACATTGACCACGTTCCAGCGTGGTCAGTTTGCAGCATTCTGTTATTTTGTTTGACAGAGTGTCTTGTTGAGAACATATGTAGGACATGATTTTTTCCTGCAACAGGGAAAATAAAGTATAAGTTTTAAAGATTTATTCTTTAATAAAGGATCTCAAAGCCAGCTTTAGAAAAAGGA
+
AAABBFFFFFFFGGGGGFFGGGHHHHHHHHHFGFHBHDGHGHHHHHHFHHHGGHHHHHHHHHHHHHHHHBGHHHHHHHHHGHHHHHGHHHHHHHGEGGHHBGHHHGHHFFFHHHHHHHHHHHHHHHHFEHGHHHHHHHHHHHHHHFEHHFHFFHHGHHHHFGFFHHGGHGHHHHHGHHGHEFGGHHGFHHGHHHHGHGGHHHHFHHHHHHHHHHHHHHGFGGHHBHGHHHHHFEHHHGHHHHFFCCHFDFH
@M05620:45:000000000-G6HP7:1:1101:12382:5310 1:N:0:177
ATCTCTATCTCCTAAAAACCTGTTTAGATTTGGAGATAGACCTTCAGGTTTTTCATCATTTTCTGCATGAATTATACATTGACCACGTTCCAGCGTGGTCAGTTTGCAGCATTCTGTTATTTTGTTTGACAGAGTGTCTTGTTGAGAACATATGTAGGACATGATTTTTTCCTGCAACAGGGAAAATAAAGTATAAGTTTTAAAGATTTATTCTTTAATAAAGGATCTCAAAGCCAGCTTTAGAAAAAGGA
+
ABBBBFFFFFFFGGGGGGGGGGHHHGHHHHHHHHHHHHHHHHHHHHHHHHHGGHHHHHHHHHHHHHHHHHHHHHHHHHHHHHHHHHGHHHHHHHGGGGHHHHHHHHHHHHHHHHHHHHHHHHHHHHHHHHHHHHHHHHHHHHHHHHGHHHHHHHHHHHHHHHHHHHHHHGHHHHHHHHHHHGGHHGHHHGGHHHHHHFGHHHGHHHHHHHHHHHHHHGHHFHHHHHHHHHHHHHHHHGHHHHHEHHHHGGH
@M05620:45:000000000-G6HP7:1:1101:12404:5310 1:N:0:177
ATCTCTATCTCCTAAAAACCTGTTTAGATTTGGAGATAGACCTTCAGGTTTTTCATCATTTTCTGCATGAATTATACATTGACCACGTTCCAGCGTGGTCAGTTTGCAGCATTCTGTTATTTTGTTTGACAGAGTGTCTTGTTGAGAACATATGTAGGACATGATTTTTTCCTGCAACAGGGAAAATAAAGTATAAGTTTTAAAGATTTATTCTTTAATAAAGGATCTCAAAGCCAGCTTTAGAAAAAGGA
+
CCDDDFFFFFFFGGGGGGGGGGHHHHHHHHHHHHHHHHHHHHHHHHHHHHHGGHHHHHHHHIIHHHHHHHHHHHHHHHHHHHHHHHGHHHHHHHGGGGHHHHHHHHHHHHHHHHHHHHHHHHHHHHHHGHHHHHHHHHHHHHHHHHGHHHHHHHHHHHHHHHHHHHHHHGHHHHHHHHHHHGGHHHHHHHHHHHHHHHHHHHGHHHHHHHHHHHHHHHHHHHHHHHHHHGHGHHHHHGHHHHHHHHHHGGH
@M05620:45:000000000-G6HP7:1:1101:12418:5323 1:N:0:177
ATCTCTATCTCCTAAAAACCTGTTTAGATTTGGAGATAGACCTTCAGGTTTTTCATCATTTTCTGCATGAATTATACATTGACCACGTTCCAGCGTGGTCAGTTTGCAGCATTCTGTTATTTTGTTTGACAGAGTGTCTTGTTGAGAACATATGTAGGACATGATTTTTTCCTGCAACAGGGAAAATAAAGTATAAGTTTTAAAGATTTATTCTTTAATAAAGGATCTCAAAGCCAGCTTTAGAAAAAGGA
+
ABABBFFFFFFFGGGGGGGGGGGHHHHGGHHHHFHHHHHFHHHHHHHHHGHGGHHHHHHHHHHHHHFHHGFHHHHGGHHHHHHHGHGFGHGGGHGFGGFGFHGHHHHGHHFGHHHHHHHHHHHHHHHHFHEGHHBGGHHHFGHGHHHFHHGGHHHHHHHFHHHFHHHHHGHHHHHFHHHHHGEFHHHFHFHGGHHHHGHHGFFHHHHHHDFGHHHHGFFHHHGHGGHHHDGFHGHHHGBGHHHHHFFFDDG
@M05620:45:000000000-G6HP7:1:1101:20927:5324 1:N:0:177
CATCCTGACCCTGAAGTACCCCATTGAGCATGGCATCGTCACCAACTGGGACGACATGGAGAAGATCTGGCACCACACCTTCTACAACGAGCTGCGCGTGGCCCCGGAGGAGCACCCAGTGCTGCTGACCGAGGCCCCCCTGAACCCCAAGGCCAACAGAGAGAAGATGACTCAGGTGAGGCTCGGCCGACGCCCGTGCTCCTCCCGTCCTTTCCCCAGTCATTTTCTGCCCGGCTTGATTTCTGACATTA
+
CDDDDFFFFFFFGGGGGGGGGGGHHHHHHHHHHHHHHGHHHGHHHGHHHHHHGGGGGHHHHHHHHHHHHHHHHGHHHGGHHHHHHHHHGGGGGHHGGGGGGGHHGGGGGGGGHHHHGGHGHHHHHHHHHHGGGGGGGGGGGGHHHHGGGGHGHHGGGGGGGGGGGGGGGGGGGGGGGGGGGGGGFFFFFFFFFFFFDFFFFFFFFFFEFFFFFFFFFFFFFFFFFFFFFFFFDFFFFFFFFFFFFFFFFF0
@M05620:45:000000000-G6HP7:1:1101:6126:5335 1:N:0:177
ATCTCTATCTCCTAAAAACCTTTTTATATTTTTATATATACCTTCATTTTTTTCATCATTTTCTTCATTAATTATACATTTACCACTTTCCATCTTTTTCATTTTGCAGCATTCTTTTATTTTGTTTGACAGAGTGTCTTGTTGAGAACATATGTAGGACATGATTTTTTCCTGCAACAGGGAAAATAAAGTATAAGTTTTAAAGATTTATTCTTTAATAAAGGATCTCAAAGCCATCTTTATAAAAATAA
+
A333AFFFFFFBFGGFBGGGF4ABGFAGDBFDDAAFAED55FDFFBHHGDF2EGBEDGFFHFHH5ABEG55GGHDD5DAGGF535A35B5FBGFDFDFEGE@5@EGEGHCGBFFF4DF@GFFHHEHFFGF@FFGFBFHHHHFHAGHHHHHBEGHGHHFBGEGHHEFGHFBGFHEF<@1GHHFEHFCFGDGHGHHFHHGGHHFFGHFDHGHHHHHHHHHHFBG00CGGHDFGHHFHHGHFFFF:00:GGH00
@M05620:45:000000000-G6HP7:1:1101:9064:5364 1:N:0:177
ATCTCTATCTCCTAAAAACCTGTTTAGATTTGGAGATAGACCTTCAGGTTTTTCATCATTTTCTGCATGAATTATACATTGACCACGTTCCAGCGTGGTCAGTTTGCAGCATTCTGTTATTTTGTTTGACAGAGTGTCTTGTTGAGAACATATGTAGGACATGATTTTTTCCTGCAACAGGGAAAATAAAGTATAAGTTTTAAAGATTTATTCTTTAATAAAGGATCTCAAAGCCAGCTTTAGAAAAAGGA
+
CBBCCFFFFFFFGGGGGGGGGGHHHHHHHHHHHGHHHHHHHHHHHHHHHHHGGHHHHHHHHHIIHHHHHHHHHHHHHHHHHHHHHHGHHHHHHHGGGGHHHHHHHHHHHHHHHHHHHHHHHHHHHHHHGHHHHHHHHHHHHHHHHHHHHHHHHHHHHHHHHHHHHHHHHGHHHHHHHHHHHGGGHHHHHHHHHHHHHGHHHHHHHHHHHHHHHHHHHGHHHHHHHHHHHGHGHHHHHGHHHHHGHHHGGGH
@M05620:45:000000000-G6HP7:1:1101:9075:5379 1:N:0:177
ATCTCTATCTCCTAAAAACCTGTTTAGATTTGGAGATAGACCTTCAGGTTTTTCATCATTTTCTGCATGAATTATACATTGACCACGTTCCAGCGTGGTCAGTTTGCAGCATTCTGTTATTTTGTTTGACAGAGTGTCTTGTTGAGAACATATGTAGGACATGATTTTTTCCTGCAACAGGGAAAATAAAGTATAAGTTTTAAAGATTTATTCTTTAATAAAGGATCTCAAAGCCAGCTTTAGAAAAAGGA
+
AAABBFFFFFFFGGGGGGGGGGHHHHHHHHHHHHHHHHHHHHHHHHHHHHHGGHHHHHHHHHHHHHHHHHHHHHHHHHHHHHHHHHGHHHHHHHGGGGHHHHHHHHHHHHGHHHHHHHHHHHHHHHHHHHHHHGHHHHHHHHHHHHHHHHHHHHHHHHHHHHHHGHHHGGHHHHHHHHHHHFGFHHHHHHHGGHHGHHHHHGHGHHHHHHHHHFHHGHHHHGHFHHHHHHHHHHGHHFFHHHHHGHHGGFH
@M05620:45:000000000-G6HP7:1:1101:13121:5380 1:N:0:177
CATCCTGACCCTGAAGTACCCCATTGAGCATGGCATCGTCACCAACTGGGACGACATGGAGAAGATCTGGCACCACACCTTCTACAACGAGCTGCGCGTGGCCCCGGAGGAGCACCCAGTGCTGCTGACCGAGGCCCCCCTGAACCCCAAGGCCAACAGAGAGAAGATGACTCAGGTGAGGCTCGGCCGACGCCCGTGCTCCTCCCGTCCTTTCCCCAGTCATTTTCTGCCCGGCTTGATTTCTGACATTA
+
AAABBFFFCFFFGGGGGGGGGGGHCHGGHGFGHHFHHGHHGGHHHGFHHHFHGGGGGHGHHHHHGHHHHHHHHGFGHGGHGHHHHDHFGFGGGHHGGGEEGGHHGGGGGGGGGEHHGGH<GHGFHHHFHGGGGGGGGGGGGFHGGHGGGGHEHFFGGGGGGGGEFFG;FFGGGGGGGGFFGGGGFFFFCFFF=FFFBDDFFFFFFFDADF;/FFFFFFD/BFFBFFFFF9FEF=9@-@ABFFF;B/;9FF/
@M05620:45:000000000-G6HP7:1:1101:13102:5382 1:N:0:177
CATCCTGACCCTGAAGTACCCCATTGAGCATGGCATCGTCACCAACTGGGACGACATGGAGAAGATCTGGCACCACACCTTCTACAACGAGCTGCGCGTGGCCCCGGAGGAGCACCCAGTGCTGCTGACCGAGGCCCCCCTGAACCCCAAGGCCAACAGAGAGAAGATGACTCAGGTGAGGCTCGGCCGACGCCCGTGCTCCTCCCGTCCTTTCCCCAGTCATTTTCTGCCCGGCTTGATTTCTGACATTA
+
CBCCDFFFFFFFGGGGGGGGGGGHHHHHHHHHHHHHHGHHHGHHHGHHHHHHGGGGGHHHHHHHHHHHHHHHHGHHHGGHHHHHHHHHGGGGGHHGGGGGGGHHGGGGGGGGHHHHGGHHHHHHHHHHHHGGGGGGGGGGGGHHHHGGGGHGHHGGGGGGGGGGGGGGGGGGGGGGGGGGGGGGFFFFFFFFFFFFFFFFFFFFFFFFFFFFFFFFFFFFFFHFFHFFFFFFFFFFFFFFFFFFFFFFFF0
@M05620:45:000000000-G6HP7:1:1101:23638:5384 1:N:0:177
ATCTCTATCTCCTAAAAACCTGTTTAGATTTGGAGATAGACCTTCAGGTTTTTCATCATTTTCTGCATGAATTATACATTGACCACGTTCCAGCGTGGTCAGTTTGCAGCATTCTGTTATTTTGTTTGACAGAGTGTCTTGTTGAGAACATATGTAGGACATGATTTTTTCCTGCAACAGGGAAAATAAAGTATAAGTTTTAAAGATTTATTCTTTAATAAAGGATCTCAAAGCCAGCTTTAGAAAAAGGA
+
CCCCCFFFFFFFGGGGGGGGGGHHHHHHHHHHHHHHHHHHHHHHHHHHHHHGGHHHHHHHHHIHIHHHHHHHHHHHHHHHHHHHHHGHHHHHHHGGGGHHHHHHHHHHHHHHHHHHHHHHHHHHHHHHHHHHHHHHHHHHHHHHHHHHHHHHHHHHHHHHHHHHHHHHHGHHHHHHHHHHHGGHHHHHGHHHHHHHHFHHHHHHHHHHHHHHHHHHHGHHHFHHHHHHHHHHHGHHHGHHHHHFGHHGGGH
@M05620:45:000000000-G6HP7:1:1101:9454:5384 1:N:0:177
CATCCTGACCCTGAAGTACCCCATTGAGCATGGCATCGTCACCAACTGGGACGACATGGAGAAGATCTGGCACCACACCTTCTACAACGAGCTGCGCGTGGCCCCGGAGGAGCACCCAGTGCTGCTGACCGAGGCCCCCCTGAACCCCAAGGCCAACAGAGAGAAGATGACTCAGGTGAGGCTCGGCCGACGCCCGTGCTCCTCCCGTCCTTTCCCCAGTCATTTTCTGCCCGGCTTGATTTCTGACATTA
+
AAAAAFFFFFFFFGFGGGGGGGG0ADFAFGHD0BGHHAHHGGHFEEHHFEFH/E/EEHCGHHHHHFHBAGHCGGHHHGGHFHHGFHHH?//EA1FEE@>EEEHHG/B?<C?FEHHGGGC1?FFGFFHHHHGGG?AFGCGGGEHHHHGG...:;CEEFEGGGBAEFFFF0FFFFFBFCBF..;CF@??-9-@9>@@=99A-9BFFFF-AABAFFFFFFB9FFFBF/BBBFFFF----;@F/;BBB/FFFFF/
@M05620:45:000000000-G6HP7:1:1101:23657:5385 1:N:0:177
ATCTCTATCTCCTAAAAACCTGTTTAGATTTGGAGATAGACCTTCAGGTTTTTCATCATTTTCTGCATGAATTATACATTGACCACGTTCCAGCGTGGTCAGTTTGCAGCATTCTGTTATTTTGTTTGACAGAGTGTCTTGTTGAGAACATATGTAGGACATGATTTTTTCCTGCAACAGGGAAAATAAAGTATAAGTTTTAAAGATTTATTCTTTAATAAAGGATCTCAAAGCCAGCTTTAGAAAAAGGA
+
AB3AAFBFFFFFGGGGGGGGGCHHHHHHHHHHHHHFHHHHHHGHFFGHHHHGGHHHHHHHHHHHHHHHGHHHHHHHFHHHHHHHHHGHHGHGHHGEFCHHFHHHHHHHHHHHHHHHHHHHHHHHHHHHHHHH3FBBGHGHHGGFFHHFHGHHHHHFFFHHHHFFGHHFGGHHHHGEDFHGH/CGE??F?FFHHHH1>FGHHBC1GGHHHHHHGHHHGHHGFGHF/DFHHGGFDCHHFGHHHFBB;C:CD./
@M05620:45:000000000-G6HP7:1:1101:15433:5406 1:N:0:177
CATCCTGACCCTGAAGTACCCCATTGAGCATGGCATCGTCACCAACTGGGACGACATGGAGAAGATCTGGCACCACACCTTCTACAACGAGCTGCGCGTGGCCCCGGAGGAGCACCCAGTGCTGCTGACCGAGGCCCCCCTGAACCCCAAGGCCAACAGAGAGAAGATGACTCAGGTGAGGCTCGGCCGACGCCCGTGCTCCTCCCGTCCTTTCCCCAGTCATTTTCTGCCCGGCTTGATTTCTGACATTA
+
AB?ABFFFFBFFFGGGFGGGGGGHHHGHHHGHGHHHHGGHHGHHHGHHGHHHGGGGGHHHHGHHHHHGHGHHHGHHHGGHHHHHHHHHGGGGGHHGGGEFGGHHGGGGGGGCFEHHGGHHHHGHHHHHGHGGFGGGGGGGGGHHHHGGGDHGHHGGGGGGGGGFFGGGGGGGGGGGGGGGGEGGCFFF=>BFFFFFBAAEBB9FFEFADFDFFFFFFFFFFFBFFFFBFFFFA>A9@>:;/BFFFBFF/;/
@M05620:45:000000000-G6HP7:1:1101:23643:5407 1:N:0:177
ATCTCTATCTCCTAAAAACCTGTTTAGATTTGGAGATAGACCTTCAGGTTTTTCATCATTTTCTGCATGAATTATACATTGACCACGTTCCAGCGTGGTCAGTTTGCAGCATTCTGTTATTTTGTTTGACAGAGTGTCTTGTTGAGAACATATGTAGGACATGATTTTTTCCTGCAACAGGGAAAATAAAGTATAAGTTTTAAAGATTTATTCTTTAATAAAGGATCTCAAAGCCAGCTTTAGAAAAAGGA
+
ABBBBFFFFFFFGGGGGGGGGGGHHHHHHHHHHHHHHHHHHHHHHHHHHHHGGHHHHHHHHHHHHHHHHHHHHHHHHHHHHGHHHHGHHHHGHHGEGGGHHHHHHHHHHHHHHHHHHHHHHHHHHHHHHHGHHHHHHHHHHHHHHHHHHHHHHHHHHHHHHHHHHHHHHGHHHHHHGHHHGGGHHHHGHHGGHEHHHGHHHHGHHHHHHHHHHHHHHHHHHFGHHHHHFHHHHHHHHGHHHHHFFFHFDGH
@M05620:45:000000000-G6HP7:1:1101:15415:5417 1:N:0:177
CATCCTGACCCTGAAGTACCCCATTGAGCATGGCATCGTCACCAACTGGGACGACATGGAGAAGATCTGGCACCACACCTTCTACAACGAGCTGCGCGTGGCCCCGGAGGAGCACCCAGTGCTGCTGACCGAGGCCCCCCTGAACCCCAAGGCCAACAGAGAGAAGATGACTCAGGTGAGGCTCGGCCGACGCCCGTGCTCCTCCCGTCCTTTCCCCAGTCATTTTCTGCCCGGCTTGATTTCTGACATTA
+
CCCCCFFFFFFFGGGGGGGGGGGHHHHHHHHHHHHHHGHHGGHHHGHHHHHHGGGGGHHHHHHHHHHHHHHHHGHHHGGHHHHHHHHHGGGGGHHGGGGGGGHHGGGGGGGGHHHHGGHGHHHHHHHHHHGGGGGGGGGGGGHHHHGGGGHGHHGGGGGGGGGGGGGGGGGGGGGGGGGGGGGGFFFFFFFFFFFFFFFEFFFFFFFFFFFFFFFFFFFFFFFFFEFFFFFFFDFFFC.FFFFFFFFFFF9
@M05620:45:000000000-G6HP7:1:1101:23941:5446 1:N:0:177
AAACCAAGCAGACACTCACCGCTCCCTCGCCACAGGCCAATAGTTTGTCCTCACTGAGTTGGCAACAAGTGGCTGCTGTGGCTGCCATTTTTCTGGTGATGGCCATCAGCTCCGACGAGGTCAGCTGGGGGGCTTTCTTTGTGTAAGCAACGAGAAACCTGAAAGAAGCATTTTTTAACTAAGTCCTGCTGAGTCATTCATGAGTTTTTAGCCGCCTTGCTTCTTCTCACAGACTCTCTACTCTCATGCCA
+
BBBBBABFBFFFGGGGGGGGGGGFFGHHGGGGGHHHGGHHHGHGHHHGHHHHHHHHHFGGGGHHHHHHGFHHGHGGHHHHGHHGGHHHHHFHHHHHHHGHHFHHHHHHHHHHHGGGGEDGBGFHHFHHGGGGGGGGFGGGGGGFGGFFFFFFFFFFFFFFFFFFFFFFFFFFFFFFFFFFFFFFFFFFFFFFFFFFFFFFFFFFFFFFFFFFFFFFFDFFFFFFFFEFFFFFE?FFFFFFFFFFFFFFFFF
@M05620:45:000000000-G6HP7:1:1101:20172:5452 1:N:0:177
TACCTGTACTGGGGAAGCATTTGAATATCCCCCCATGGTGATGGGGACGGAGAACTGCTCCATAAACACAGGCAACGTGCCTAACTTTCCCGGGAAGATGAAGTCAAAGAGCGACCACAGCTCTCGGAGGTTATTTTGCATCGGTGAGCCAGACAGAATGATCCGATGAGGGGTGCGAAACTATTTGAGGAAAGGAAGCACCTTTTTATTAAATTTACCTTTTAGCAATCGCCATTCCTACCTAAAGATCG
+
AABCCFFFFFFFGGGFGGGGGGHHHGHHHHHGGGGHHHGHHHHGHGGGGGGGGHHHHHHHHGHGHHHHHHHHGHGHGHHHHHHHHHHHHHHGGGGGGHHHHHHHHHHHHHHHGGGGGHHHHHHHHGGGGGEHHHHHHHHGHHGGGGGHHHHHHGHHHHHHHHHFHGGGHHHGGEDGFFGGGGGGGGGGGGGGGGGGFGGFGFFFFFFEFFFFFFFFFFFFFFFFFFFFFFEFFFFFFFFFFFFFFFBFFFA
@M05620:45:000000000-G6HP7:1:1101:15513:5497 1:N:0:177
ATCTCTATCTCCTAAAAACCTGTTTAGATTTGGAGATAGACCTTCAGGTTTTTCATCATTTTCTGCATGAATTATACATTGACCACGTTCCAGCGTGGTCAGTTTGCAGCATTCTGTTATTTTGTTTGACAGAGTGTCTTGTTGAGAACATATGTAGGACATGATTTTTTCCTGCAACAGGGAAAATAAAGTATAAGTTTTAAAGATTTATTCTTTAATAAAGGATCTCAAAGCCAGCTTTAGAAAAAGGA
+
BCCCCFFFFFFFGGGGGGGGGGHHHHHHHHHHHHHHHHHHHHHHHHHHHHHGGHHHHHHHHHHHIHHHHHHHHHHGHHHHHHHHHHGHHHHHHHGGGGHHHHHHHHHHHHHHHHHHHHHHHHHHHHHHHHHHHHHHHHHHHHHHHHHHHHHHHHHHHHHHHHHHHHHHHGHHHHHHHHHHHGGGHHHHHHHHHHHHHGGHHHHHHHHHHHHHHHHHHGHHHHHHHHHHHHHHHHHHHGHHHHHHHHHHGGH
@M05620:45:000000000-G6HP7:1:1101:25414:5500 1:N:0:177
AGATTACTGCAACAGTTCCCCCTGGACCTGGAAAAGTTTCTTGCCTGGCTTACAGAAGCTGAAACAACTGCCAATGTCCTACAGGATGCTACCCGTAAGGAACGGCTCCTAGAAGACTCCACGGGAGTAAAAGAGCTGATGAAACAATGGCAAGTAAGTCAGGCATTTCCGCTTTAGCACTCTTGTGGATCCAATTGAACAATTCTCAGCATTTGTACTTGTAACTGACAAGCCAGGGACAAAACAAAGAT
+
AAAA>FDDFF1@GGBGGDGGGGGCAF0GHFAGCGGHBBFGHFHBAGHAHCHC1GFFHFHHHFGGGFHCGGFFHCGGHFFFHGGHEA@GFH21FEFEEE>FFC0//EEEGEEBE>1>FGFGF0/></E?<FBFGACB<F1GG21><GCFFFG0FGFGHF<<DD0?/CFGHHGGGGGGG11><<DDFDCEBGFC<CDDGB0:0/:FGHHF0/0;:CC;:CGGHGB0;9B0/;FF?EBFEA...C/.;AA://0
@M05620:45:000000000-G6HP7:1:1101:15496:5503 1:N:0:177
ATCTCTATCTCCTAAAAACCTGTTTAGATTTGGAGATAGACCTTCAGGTTTTTCATCATTTTCTGCATGAATTATACATTGACCACGTTCCAGCGTGGTCAGTTTGCAGCATTCTGTTATTTTGTTTGACAGAGTGTCTTGTTGAGAACATATGTAGGACATGATTTTTTCCTGCAACAGGGAAAATAAAGTATAAGTTTTAAAGATTTATTCTTTAATAAAGGATCTCAAAGCCAGCTTTAGAAAAAGGA
+
ABBBBFFFFFFFGGGGGGGGGGHHHHHHHHHHHHHHHHHGHHHHHHHHHHHGGHHHHHHHHHHHHHHHHHHHHHHHHHHHHHHHHHGGHHHHHHGGGGHHHHHHHHHHHHHHHHHHHHHHHHHHHHHHGHHHHHHHHHHHHHHHHHGHHHHHHHHHHHHHHHHHHHHHHGHHHHHFGHHHHGGHHHHGHHHGHHHGGFGHHGHHHHHHHHHHHHHHHHHHHEGHHHHHHHHHHHHHHGHHHHHEGHHHGGG
@M05620:45:000000000-G6HP7:1:1101:15526:5509 1:N:0:177
ATCTCTATCTCCTAAAAACCTGTTTAGATTTGGAGATAGACCTTCAGGTTTTTCATCATTTTCTGCATGAATTATACATTGACCACGTTCCAGCGTGGTCAGTTTGCAGCATTCTGTTATTTTGTTTGACAGAGTGTCTTGTTGAGAACATATGTAGGACATGATTTTTTCCTGCAACAGGGAAAATAAAGTATAAGTTTTAAAGATTTATTCTTTAATAAAGGATCTCAAAGCCAGCTTTAGAAAAAGGA
+
BCCCCFFFFFFFGGGGGGGGGGHHHHHHHHHHHHHHHHHHHHHHHHHHHHHGGHHHHHHHHHHHHHHHHHHHHHHHHHHHHHHHFHGHHHHHHHGFGGHHHHHHHHHHHHHHHHHHHHHHHHHHHHHHGHHHHHHHHHHHHHHHHHHHHHHHHHHHHHHHHHHHHHHHHGHHHHHHHHHHHGGHHHHHHHHHHHHHHHHHHHHHHHHHHHHHHHHHHHHHHHHHHHHHHHHHHHGHHGHHHHHHGHHFGFG
@M05620:45:000000000-G6HP7:1:1101:16181:5510 1:N:0:177
AGATTACTGCAACAGTTCCCCCTGGACCTGGAAAAGTTTCTTGCCTGGCTTCCAGAAGCTGAAACAACTGCCAATGTCCTACAGGATGCTACCCGTAAGGAAAGGCTCCTAGAAGACTCCACAGGAGTAAAAGAGCTGATGAAACAATGGCAAGTAAGTCAGGCATTTCCGCTTTAGCACTCTTGTGGATCCAATTGAACAATTCTCAGCATTTGTACTTGTAACTGACAAGCCAGGGACAAAACAAAGAT
+
A1AAAF1FB@1DGG1GGGGGGGGF00BFG00G1BFGAADGGFHHFHH/GCH0A11ABGHHHFFGDGGEGFDGCCG1GFGH2GGH00BBFHFGHGGEEFFFDE000>BBFGF1B11BBBFE101B?0?GFBBB>FECFC1FH2111F/B11B<GF@F21@>210@/@@?GDACGGGB?1GF1C1F11FE1><<11<<<00<D/<GFHHBB/0=:CC;00GC;C00:CB0CGFGEGF...9.9./9CE?;//0
@M05620:45:000000000-G6HP7:1:1101:15508:5516 1:N:0:177
ATCTCTATCTCCTAAAAACCTGTTTAGATTTGGAGATAGACCTTCAGGTTTTTCATCATTTTCTGCATGAATTATACATTGACCACGTTCCAGCGTGGTCAGTTTGCAGCATTCTGTTATTTTGTTTGACAGAGTGTCTTGTTGAGAACATATGTAGGACATGATTTTTTCCTGCAACAGGGAAAATAAAGTATAAGTTTTAAAGATTTATTCTTTAATAAAGGATCTCAAAGCCAGCTTTAGAAAAAGGA
+
BCCCCFFFFFFFGGGGGGGGGGGHHHHHHHHHHHHHHHHHHHHHHHHHHHHGGHHHHHHHHHIIIHHHHHHHHHHGHHHHHHHHHHGHHHHHHHGFFGHHHHHHHHHHHHHHHHHHHHHHHHHHHHHHHHHHHHHHHHHHHHHHHHHHHHGHHHHHHHHHHHHHHHHHHGHHHHHHHHGHHGGGHHHHGHHHFHHHHGHHHHHHHHHHHHHHHHHHHHHHGHHHGHHHHHHGHHHHHGHHHHHHHFGHGGG
@M05620:45:000000000-G6HP7:1:1101:25409:5518 1:N:0:177
AGATTACTGCAACAGTTCCCCCTGGACCTGGAAAAGTTTCTTGCCTGGCTTACAGAAGCTGAAACAACTGCCAATGTCCTACAGGATGCTACCCGTAAGGAAAGGCTCCTAGAAGACTCCAAGGGAGTAAAAGAGCTGATGAAACAATGGCAAGTAAGTCAGGCATTTCCGCTTTAGCACTCTTGTGGATCCAATTGAACAATTCTCAGCATTTGTACTTGTAACTGACAAGCCAGGGACAAAACAAAGAT
+
AAAAAFFFFFFFGGGAFGGGGGGG0FHHHHHHGHHHHHHHHHHHHHHHHHHHHHGGGHHHHHHHHHHHHHHHHHHHGHHHHHHHFHHHHHFHHHGEGGHHFHHEHGGHGHHHHHBGHHHGFCBFEHEEHGHHGGHHHHHHH2GGHHHHGFHHHGGGHHGHGHHHHHHHHHGGGGGHDGFHHHHHHGHGHHHHHHHHHHHHGHHHHHGHFHGHH;GHHHHHFFGHHHCHFGHHHGGAEGGGGGGGGEGGGGF
@M05620:45:000000000-G6HP7:1:1101:8383:5522 1:N:0:177
AAACCAAGCAGACACTCACCGCTCCCTCGCCACAGGCCAATAGTTTGTCCTCACTGAGTTGGCAACAAGTGGCTGCTGTGGCTGCCATTTTTCTGGTGATGGCCATCAGCTCCGACGAGGTCAGCTGGGGGGCTTTCTTTGTGTAAGCAACGAGAAACCTGAAAGAAGCATTTTTTAACTAAGTCCTGCTGAGTCATTCATGAGTTTTTAGCCGCCTTGCTTCTTCTCACAGACTCTCTACTCTCATGCCA
+
CCCCCCCFCFFFGGGGGGGGGGGGGGHHGGGGGHHHGGHHHFHHHHHHHHHHHHHHHHHHHHHHHHHHHHHHGHGGHHHHHHHGGHHHHHHHHHHHHHHHHHHHHHHHHHHHHGGGGGGGGHHHHHHHGGGGGGGGGGGGGGGGGGFFFFFFFFFFFFFFFFFFFFFFFFFFFFFFFFFFFFFFFFFFFFFFFFFFFFFFFFFFFFFFFFFFFFFFFFFFFFFFFFFEBFFFFFFFFFFFFFFFFFFFFFB
@M05620:45:000000000-G6HP7:1:1101:16170:5523 1:N:0:177
AGATTACTGCAACAGTTCCCCCTGGACCTGGAAAAGTTTCTTGCCTGGCTTACAGAAGCTGAAACAACTGCCAATGTCCTACAGGATGCTACCCGTAAGGAAAGGCTCCTAGAAGACTCCAAGGGAGTAAAAGAGCTGATGAAACAATGGCAAGTAGGTCAGGCATTTCCGCTTTAGCACTCTTGTGGATCCAATTGAACAATTCTCAGCATTTGTACTTGTAACTGACAAGCCAGGGACAAAACAAAGAT
+
BBBBBFFFFFFFGGGGGGGGGGGGGHHHHHHHHHHHHHHHHHHHHHHHHHHHHHHHHHHHHHHHHHHHHHHHHHHHHHHHHHHHHGHHHHHHHHGGGGHHHHFGHHHHGHHHHHHHHHHHFEGGG?EFHHHHHGHHHHHHHGGHHHHHHHHFHGGHEHGHHHHHHHHHHHGGGGGHHHHHHHHHHGHGHHHHHHHHHHHGHHHHHHHFGHHHHHHHHHHHHHHHHHHHHHHHHGGGGGGGGGGGGGGGGGF
@M05620:45:000000000-G6HP7:1:1101:7965:5532 1:N:0:177
ATCTCTATCTCCTAAAAACCTGTTTAGATTTGGAGATAGACCTTCAGGTTTTTCATCATTTTCTGCATGAATTATACATTGACCACGTTCCAGCGTGGTCAGTTTGCAGCATTCTGTTATTTTGTTTGACAGAGTGTCTTGTTGAGAACATATGTAGGACATGATTTTTTCCTGCAACAGGGAAAATAAAGTATAAGTTTTAAAGATTTATTCTTTAATAAAGGATCTCAAAGCCAGCTTTAGAAAAAGGA
+
BCCCCFFFFFFFGGGGGGGGGGHHHHHHHHHHHHHHHHHHHHHHHHHHHGHGGHHHHHHHHHHHHHHHHHHHHHHHHHHHHHHGFHGHHHHHHHGFGGHHHHHHHHHHHHHHHHHHHHHHHHHHHHHHGHHHHHHHHHHHHHHHHHHHHHHHHHHHHHHHHHHHHHHHHGHHHHHHHHHHHGGHHHHHHHHGHHHHFGHFHHGHHHHHHHHHHHHHHHHHFGHHGHHHGFHHHHHHHGHHHHHFF;CHGGF
@M05620:45:000000000-G6HP7:1:1101:11401:5541 1:N:0:177
AAACCAAGCAGACACTCACCGCTCCCTCGCCACAGGCCAATAGTTTGTCCTCACTGAGTTGGCAACAAGTGGCTGCTGTGGCTGCCATTTTTCTGGTGATGGCCATCAGCTCCGACGAGGTCAGCTGGGGGGCTTTCTTTGTGTAAGCAACGAGAAACCTGAAAGAAGCATTTTTTAACTAAGTCCTGCTGAGTCATTCATGAGTTTTTAGCCGCCTTGCTTCTTCTCACAGACTCTCTACTCTCATGCCA
+
CDBCDBCFDFFFGGGGGGGGGGGGGGHHGGGGGHHHGGHHHHHHHHHHHHHHHHHHHHHHHHHHHHHHGHHHGHGGHHHHHHHGGHHHHHHHHHHHHHHHHHHHHHHHHHHHHGGGGGGGFHHHHHHHGGGGGGGGGGGGGGGGGGFFFFFFFFFFFFFFFFFFFFFFFFFFFFHFFFFHHFFFHFHFFFFFFFFFFFHFFFFFFFFFFFFFFFFFFFFFFHHFFFFFFFFFFFFFFFFFFFFFFFFFFFF
@M05620:45:000000000-G6HP7:1:1101:11384:5545 1:N:0:177
AAACCAAGCAGACACTCACCGCTCCCTCGCCACAGGCCAATAGTTTGTCCTCACTGAGTTGGCAACAAGTGGCTGCTGTGGCTGCCATTTTTCTGGTGATGGCCATCAGCTCCGACGAGGTCAGCTGGGGGGCTTTCTTTGTGTAAGCAACGAGAAACCTGAAAGAAGCATTTTTTAACTAAGTCCTGCTGAGTCATTCATGAGTTTTTAGCCGCCTTGCTTCTTCTCACAGACTCTCTACTCTCATGCCA
+
AAAABBBFBFFFGGGGGGGGGGGGGGHHGGGGGHHHGGHHHFHHHHHHHHHHHHHHHHHHFHHFHHGHHFGFGHGGHHHHHHHGGHHHHHHHGHHHHHGHHHHHHHHHHHHHHGGGGGGGGFHHHHFGDGGGGGGGFGGGGFGFGFFFFFFFEFFF/FFFFFFFEFFFFFFFFFFFFFFFFEFFFFFFFFFFFFFFFFFFFFFFFFFFFFFFFDFFFFFFFFFFFFFFFFFFFFFFFFFFFFFFFFFFFF/
@M05620:45:000000000-G6HP7:1:1101:7966:5551 1:N:0:177
ATCTCTATCTCCTAAAAACCTGTTTAGATTTGGAGATAGACCTTCAGGTTTTTCATCATTTTCTGCATGAATTATACATTGACCACGTTCCAGCGTGGTCAGTTTGCAGCATTCTGTTATTTTGTTTGACAGAGTGTCTTGTTGAGAACATATGTAGGACATGATTTTTTCCTGCAACAGGGAAAATAAAGTATAAGTTTTAAAGATTTATTCTTTAATAAAGGATCTCAAAGCCAGCTTTAGAAAAAGGA
+
CDDCDFFFFFFFGGGGGGGGGGHHHHHHHHHHHHHHHHHHHHHHHHHHHHHGGHHHHHHHHIHHIHHHHHHHHHHHHHHHHHHHHHGHHHHHHHGGGGHHHHHHHHHHHHHHHHHHHHHHHHHHHHHHHHHHHHHHHHHHHHHHHHHHHHHHHHHHHHHHHHHHHHHHHGHHHHHHHHHHHGGHHHHHHHHHHHHHHFHHHHHHHHHHHHHHHHHHHHHHHHFHHHHHHHHHHHHHHGHHHHHHHHHHGGH
@M05620:45:000000000-G6HP7:1:1101:17371:5631 1:N:0:177
ATCTCTATCTCCTAAAAACCTGTTTAGATTTGGAGATAGACCTTCAGGTTTTTCATCATTTTCTGCATGAATTATACATTGACCACGTTCCAGCGTGGTCAGTTTGCAGCATTCTGTTATTTTGTTTGACAGAGTGTCTTGTTGAGAACATATGTAGGACATGATTTTTTCCTGCAACAGGGAAAATAAAGTATAAGTTTTAAAGATTTATTCTTTAATAAAGGATCTCAAAGCCAGCTTTAGAAAAAGGA
+
CCCDDFFFFFFFGGGGGGGGGGHHHHHHHHHHHHHHHHHHHHHHHHHHHHHGGHHHHIIHHIHIHHHHHHHHHHHHHHHHHHHHHHGHHHHHHHGGGGHHHHHHHHHHHHHHHHHHHHHHHHHHHHHHHHHHHHHHHHHHHHHHHHHHHHHHHHHHHHHHHHHHHHHHHGHHHHHHGHHHHGGHHHHHHHHHHHHHHHHHHHHHHHHHHHHHHHBHHHHHHHHHHHHHHHHHHHHHHGHHHHHGHHHHGGH
@M05620:45:000000000-G6HP7:1:1101:6284:5670 1:N:0:177
AAACCAAGCAGACACTCACCGCTCCCTCGCCACAGGCCAATAGTTTGTCCTCACTGAGTTGGCAACAAGTGGCTGCTGTGGCTGCCATTTTTCTGGTGATGGCCATCAGCTCCGACGAGGTCAGCTGGGGGGCTTTCTTTGTGTAAGCAACGAGAAACCTGAAAGAAGCATTTTTTAACTAAGTCCTGCTGAGTCATTCATGAGTTTTTAGCCGCCTTGCTTCTTCTCACAGACTCTCTACTCTCATGCCA
+
BCBCCCCFCFFFGGGGGGGGGGGGGGHGGGGGGHHHGGHGHFHHHHHHHHHHGHHHHHFGHHHHHHHHHGHHGHGGHHHHHHHEGHHHHHHHHHHHHHGHHHHHHHHHHHHHHGGGGGGGDHHHHHHHGGGGGGGGGGGGGGGGGGFFFFFFFFFFFFFFFFFFFFFFFFFFFFFFFFFFFFFFFFFFFFFFFFFFFFFFFFFFFFFFFFFFFFFFFFFFFFFFFFFFFFFFFFFFFFFFFFFFFFFFFF/
@M05620:45:000000000-G6HP7:1:1101:19425:5696 1:N:0:177
ATCTCTATCTCCTAAAAACCTGTTTAGATTTGGAGATAGACCTTCAGGTTTTTCATCATTTTCTGCATGAATTATACATTGACCACGTTCCAGCGTGGTCAGTTTGCAGCATTCTGTTATTTTGTTTGACAGAGTGTCTTGTTGAGAACATATGTAGGACATGATTTTTTCCTGCAACAGGGAAAATAAAGTATAAGTTTTAAAGATTTATTCTTTAATAAAGGATCTCAAAGCCAGCTTTAGAAAAAGGA
+
BCCCCFFFFFFFGGGGGGGGGGHHHHHHHHHHHHHHHHHHHHHHHHHHHHHGGHHHHHHHHHIIIHHHHHHHHHHHHHHHHHHHHHGHHHHHHHGGGGHHHHHHHHHHHHHHHHHHHHHHHHHHHHHHHHHHHHGHHHHHHHHHHHHHHHHHHHHHHHHHHHHHHHHHHGHHHHHHHHHHHGGHHHHHHHHHHHHHHHHHHHHHHHHHHHHHHHHHHHHHHHHHHHHHHHHHHHHHHGHHHHHHHHGHGGH
@M05620:45:000000000-G6HP7:1:1101:10482:5700 1:N:0:177
ATCTCTATCTCCTAAAAACCTGTTTAGATTTGGAGATAGACCTTCAGGTTTTTCATCATTTTCTGCATGAATTATACATTGACCACGTTCCAGCGTGGTCAGTTTGCAGCATTCTGTTATTTTGTTTGACAGAGTGTCTTGTTGAGAACATATGTAGGACATGATTTTTTCCTGCAACAGGGAAAATAAAGTATAAGTTTTAAAGATTTATTCTTTAATAAAGGATCTCAAAGCCAGCTTTAGAAAAAGGA
+
CBCCCFFFFFFFGGGGGGGGGGHHHHFHHHHHHHHHHHHHHHHHHGHHGHHGGHHHHGHHIHIHHHHFHFHHHHHHHHHHHHGHHHGHHHHHHHGFEGHHHHGHHHHHHHHHHHHHHHHHHHHHHHHHGHGHHGHHHHHHHHHHHHGHHHGHHHHHHHHHHHHHHHHHHGHHHHFHHHHHHGGGHHHHHFHGHHHHHHHHHHHHHHHHHHHHHHHHGFHHHFGFHHHHHHHHHHAHHGHHHHHFGHHHGGH
@M05620:45:000000000-G6HP7:1:1101:19416:5712 1:N:0:177
ATCTCTATCTCCTAAAAACCTGTTTAGATTTGGAGATAGACCTTCAGGTTTTTCATCATTTTCTGCATGAATTATACATTGACCACGTTCCAGCGTGGTCAGTTTGCAGCATTCTGTTATTTTGTTTGACAGAGTGTCTTGTTGAGAACATATGTAGGACATGATTTTTTCCTGCAACAGGGAAAATAAAGTATAAGTTTTAAAGATTTATTCTTTAATAAAGGATCTCAAAGCCAGCTTTAGAAAAAGGA
+
BABBBFFFFFFFGGGGGGGGGGHHHHHFHHHHHGHHHHHHHHHHGHGFHHHGEHHHHHHHHHHHGHHHHHGHHHHHFFHGHGHGHHGHHHHHHHGFEGHHHHHHHHFHHHHHHHHHHHFHHHHHHHHHHGGHHHGHHHHHHHHHHHGHHHHHHHFEHHHGGHGEHHHHHFHHHHHFFHFFHGGHHBGHHGHHHHHBHGHHFHHHHHHHHHHHHHHHHGHHEGHEFHGHGGFFBCHGHGHHHC0GGFGFG./
@M05620:45:000000000-G6HP7:1:1101:20022:5732 1:N:0:177
ATCTCTATCTCCTAAAAACCTGTTTAGATTTGGAGATAGACCTTCAGGTTTTTCATCATTTTCTGCATGAATTATACATTGACCACGTTCCAGCGTGGTCAGTTTGCAGCATTCTGTTATTTTGTTTGACAGAGTGTCTTGTTGAGAACATATGTAGGACATGATTTTTTCCTGCAACAGGGAAAATAAAGTATAAGTTTTAAAGATTTATTCTTTAATAAAGGATCTCAAAGCCAGCTTTAGAAAAAGGA
+
CCBCCFFFFFFFGGGGGGGGGGHHHHHHHHGHHHHHHHHHGHHHHGHHHHHGGHHHHHHHHHHHHHHHHGHHHHHHHHHHHHHHHHGHHHHHHHGFGGHHHHHHHHHHHHHHHHHHHHHHHHHHHHHHGHHHHHGHHHHHHHHHHHHHHHHHHHHHHHHHHHHHHHHHHGHHHHHHHHHHHGGHHHHHHHHGGHHGHGHHHHHHHHHHHHHHHHHHHHHHHGHHHHHHHGGGHHHHHGHHHHHFHFHGGGH
@M05620:45:000000000-G6HP7:1:1101:20004:5736 1:N:0:177
ATCTCTATCTCCTAAAAACCTGTTTAGATTTGGAGATAGACCTTCAGGTTTTTCATCATTTTCTGCATGAATTATACATTGACCACGTTCCAGCGTGGTCAGTTTGCAGCATTCTGTTATTTTGTTTGACAGAGTGTCTTGTTGAGAACATATGTAGGACATGATTTTTTCCTGCAACAGGGAAAATAAAGTATAAGTTTTAAAGATTTATTCTTTAATAAAGGATCTCAAAGCCAGCTTTAGAAAAAGGA
+
BCCCCFFFFFFFGGGGGGGGGGHHHHHHHHHHHHHHHHHHHHHHHHHHHHHGGHHHHHIHIIIHHHHHHHHHHHHHHHHHHHHHHHGHHHHHHHGFGGHHGHHHHHHHHHHHHHHHHHHHHHHHHHHHGHHHHHHHHHHHHHHHHHHHHHHHHHHHHHHHHHHHHHHHHGHHHHHHHHHHHGGHHHHHHHHHHHHHHHHHHHHHHHHHHHHHHHHHHGHGHGHHHHHHHHGHHHHHHGHHHHHHHHGHGGH
@M05620:45:000000000-G6HP7:1:1101:18420:5736 1:N:0:177
AAACCAAGCAGACACTCACCGCTCCCTCGCCACAGGCCAATAGTTTGTCCTCACTGAGTTGGCAACAAGTGGCTGCTGTGGCTGCCATTTTTCTGGTGATGGCCATCAGCTCCGACGAGGTCAGCTGGGGGGCTTTCTTTGTGTAAGCAACGAGAAACCTGAAAGAAGCATTTTTTAACTAAGTCCTGCTGAGTCATTCATGAGTTTTTAGCCGCCTTGCTTCTTCTCACAGACTCTCTACTCTCATGCCA
+
CCBCCCCFCFFFGGGGGGGGGGGGGGHHGGGGGHHHGGHHHHHHHHHHHHHHHHHHHHHHHHHHHHHHHHHHGHGGHHHHHHHGGHHHHHHHHHHHHHHHHHHHHHHHHHHHHGGGGGGGGHHHHHHHGGGGGGGGGGGGGGGGGGFFFFFFFFFFFFFFFFFFFFFFFFFFFFFFFFFFFFFFFFFFFFFFFFFFFFFFFFFFFFFFFFFFFFFFFFFFFFFFFFFFFFFFFFFFFFFFFFFFFFFFFFF
@M05620:45:000000000-G6HP7:1:1101:20060:5740 1:N:0:177
CATCCTGACCCTGAAGTACCCCATTGAGCATGGCATCGTCACCAACTGGGACGACATGGAGAAGATCTGGCACCACACCTTCTACAACGAGCTGCGCGTGGCCCCGGAGGAGCACCCAGTGCTGCTGACCGAGGCCCCCCTGAACCCCAAGGCCAACAGAGAGAAGATGACTCAGGTGAGGCTCGGCCGACGCCCGTGCTCCTCCCGTCCTTTCCCCAGTCATTTTCTGCCCGGCTTGATTTCTGACATTA
+
CDCDEFFFFFFFGGGGGGGGGGGHHHHHHHHHHGHHHGHHHGHHHGHHHHHHGGGGGHHHHHHHHHHHHHHHHGHHHGGHHHHHHHHHGGGGGHHGGGGGGGHHGGGGGGGGHHHHGGHHHHHHHHHHHHGGGGGGGGGGGGHHHHGGGGHGHHGGGGGGGGGGGGGGGGGGGGGGGGGGGGGGFFFFFFFFFFFF@DFFFFFFFFFEFFFFFFFFFFFFFFFFHHHFHFFFFFFFFF?FFFFFFBBFFF1
@M05620:45:000000000-G6HP7:1:1101:18433:5751 1:N:0:177
AAACCAAGCAGACACTCACCGCTCCCTCGCCACAGGCCAATAGTTTGTCCTCACTGAGTTGGCAACAAGTGGCTGCTGCGGCTGCCATTTTTCTGGTGATGGCCATCAGCTCCGACGAGGGCAGCTGGGGGGCTTTCTTTGTGTAAGCAACGAGAAACCTGAAAGAAGCATTTTTTAACTAAGTCCTGCTGAGTCATTCATGAGTTTTTAGCCGCCTTGCTTCTTCTCACAGACTCTCTACTCTCATGCCA
+
AA?AA@A>AFB1AG1FEBGG0E0AAF0FA0AAAEAFFF//BFA2D2BA2BBGFADA1F12DABEGFC>GD1@F0/FG11>>FG/FCG1B@EDEG2GBFBEF1GHHF>GG1>BGAEGCGGC/?CEGHHCA@C@>=-9F/9/9/9-/;9FFF9@EAFFF/99;B/F/9AF/FBFF99@A/BBBBFFB99;F/BB9/;/BBFFBBB/999F-AFF9-@@B-BB//BFFF9BBF/9BAF9FBFFFFFFFFB99FF
@M05620:45:000000000-G6HP7:1:1101:20003:5753 1:N:0:177
ATCTCTATCTCCTAAAAACCTGTTTAGATTTGGAGATAGACCTTCAGGTTTTTCATCATTTTCTGCATGAATTATACATTGACCACGTTCCAGCGTGGTCAGTTTGCAGCATTCTGTTATTTTGTTTGACAGAGTGTCTTGTTGAGAACATATGTAGGACATGATTTTTTCCTGCAACAGGGAAAATAAAGTATAAGTTTTAAAGATTTATTCTTTAATAAAGGATCTCAAAGCCAGCTTTAGAAAAAGGA
+
1>>AAF3FFFFFGGGGG1EGGGHHHBFFHFHBFFGEGHB1FGHHHH11GHHGGHHHHFHHGHHGFHHGEHHHHHHHHHHHFGGHHHGHHHHHEHGEE??GHGHHHHHHHHHHHHHHHHHHHHGFFHHGGFFEGBGGHGHHHHHH2F/FFBFFF>BFBGHHHDGDGHHHGCGGHFHHHG<</CAG/?FGFFHHHHF1GHHHHHGGHHGGHFHHHHHHHHHHG0=GHGHHHHHH0GFFHGHHFBGHHF/C?EH
@M05620:45:000000000-G6HP7:1:1101:20049:5754 1:N:0:177
CATCCTGACCCTGAAGTACCCCATTGAGCATGGCATCGTCACCAACTGGGACGACATGGAGAAGATCTGGCACCACACCTTCTACAACGAGCTGCGCGTGGCCCCGGAGGAGCACCCAGTGCTGCTGACCGAGGCCCCCCTGAACCCCAAGGCCAACAGAGAGAAGATGACTCAGGTGAGGCTCGGCCGACGCCCGTGCTCCTCCCGTCCTTTCCCCAGTCATTTTCTGCCCGGCTTGATTTCTGACATTA
+
BBBCCFFFFFFFGGGGFEGGGGGHHHHHHHHHHHHHHGHHHGHHHGHHHHHHGGGGGHHHHHHHHHHHHHHHHGHHHGGHHHHHHGHHGGGGGGHGGGGGGGHHGGGGGGGGHHHHGGHHHHHHHHHHHHGGGGGGGGGGGGHHHHGGGGHGHGGGGGGGGGDGGGGGGFGGGFFFGGGGGGGGFFFFFFFFFFFACFFFFFFFFFDADFFFFFFFFFDFFFFFEFFFFFFFDFFFFFFFFFFFFFFFFF0
@M05620:45:000000000-G6HP7:1:1101:18412:5757 1:N:0:177
AAACCAAGCAGACACTCACCGCTCCCTCGCCACAGGCCAATAGTTTGTCCTCACTGAGTTGGCAACAAGTGGCTGCTGTGGCTGCCATTTTTCTGGTGATGGCCATCAGCTCCGACGAGGTCAGCTGGGGGGCTTTCTTTGTGTAAGCAACGAGAAACCTGAAAGAAGCATTTTTTAACTAAGTCCTGCTGAGTCATTCATGAGTTTTTAGCCGCCTTGCTTCTTCTCACAGACTCTCTACTCTCATGCCA
+
3>>ABBBFBF4FGGGFGGGGGGGGGGGHGGGGGHHGGGHCGFHGHHHHHHHHHHGHHHGHHHHHHHHHHGHHGGGGHHHHHHHGGHHHHHHHHHHHGGHHHHHHHHHGHHHHHGGGGGGGGHGHHHHHGGGGGGGGGGGGGGGGGGEFFFFBFFFFFFFFFFFFFFFFFFEFFFFBFFFFFFFBFFFFFFFFFFFFBFFFFFBB9BFFFEFFFBBBFFFFFFFFFFFFFFFFFFFFFFFFFFFFFFBBFFF
@M05620:45:000000000-G6HP7:1:1101:25683:5804 1:N:0:177
ATCTCTATCTCCTAAAAACCTGTTTAGATTTGGAGATAGACCTTCAGGTTTTTCATCATTTTCTGCATGAATTATACATTGACCACGTTCCAGCGTGGTCAGTTTGCAGCATTCTGTTATTTTGTTTGACAGAGTGTCTTGTTGAGAACATATGTAGGACATGATTTTTTCCTGCAACAGGGAAAATAAAGTATAAGTTTTAAAGATTTATTCTTTAATAAAGGATCTCAAAGCCAGCTTTAGAAAAAGGA
+
CDDDDFFFFFFFGGGGGGGGGGHHHHHHHHHHHHHHHHHHHHHHHHHHHHHGGHHHHHIHHHIIHHHHHHHHHHHHHHHHHHHHHHGHHHHHHHGFGGHHGHHHHHHHHHHHHHHHHHHHHHHHHHHHHHHHHHHHHHHHHHHHHHHHHHHHHHHHHHHHGHHHHHHHHGHHHHHHHHHHHGGHHHHHHHHHHHHHHHHHHHHHHGHHHHHHHHHHHGHHHGHHHHHHHHHHHHHHHGHHHHHGHHHHGGH
@M05620:45:000000000-G6HP7:1:1101:24576:5848 1:N:0:177
ATCTCTATCTCCTAAAAACCTGTTTAGATTTGGAGATAGACCTTCAGGTTTTTCATCATTTTCTGCATGAATTATACATTGACCACGTTCCAGCGTGGTCAGTTTGCAGCATTCTGTTATTTTGTTTGACAGAGTGTCTTGTTGAGAACATATGTAGGACATGATTTTTTCCTGCAACAGGGAAAATAAAGTATAAGTTTTAAAGATTTATTCTTTAATAAAGGATCTCAAAGCCAGCTTTAGAAAAAGGA
+
BBBBBFDFFFFFGGGGGGGGGGHHHHHHHHHHHFHEGGH5GHHHHHHHHHHGGHFHHGGHHHHGHHHGHH5GHHHGHDGHFDGHHHGHHHHHGHGFGGHHHHHHHHHHHHGHHHHHHHHHHHHHHHHHEHHHHHFHGHHHHHHHHHHHHHHFHHHHHHHHHHHGHHHHHGHHHHGHHHGGHGGHHHGHFGHHGHHHHGHGHHHGGFHHHHHHHHHHHGHHHHHGHHHHHHHHHHHHHGHHHHGHGGHGGGH
@M05620:45:000000000-G6HP7:1:1101:24563:5864 1:N:0:177
ATCTCTATCTCCTAAAAACCTGTTTAGATTTGGAGATAGACCTTCAGGTTTTTCATCATTTTCTGCATGAATTATACATTGACCACGTTCCAGCGTGGTCAGTTTGCAGCATTCTGTTATTTTGTTTGACAGAGTGTCTTGTTGAGAACATATGTAGGACATGATTTTTTCCTGCAACAGGGAAAATAAAGTATAAGTTTTAAAGATTTATTCTTTAATAAAGGATCTCAAAGCCAGCTTTAGAAAAAGGA
+
AAA>AFFFFDDFFGB1BGGGGAGDBE3BFEBF1EFG0BBGAGHHEAG1DAFEEHFGHFHHHHHFDHHBH1DFA1F2BFGGH1AECGCHHEFA10EEEEFBBG22@1FGHHC1@BF@FGFGHGHH>FGHFEDGGFHFFEGHHHGFFFE>FG<<GGEGHE<B0GFHDGFDDB<<GF1@GFFFGAA</<FFD1??<F1FGHDDH1GFHBGHHHGDGDD==0=000=0/<CGGHHFHH.:.;GCF000;C:...C
@M05620:45:000000000-G6HP7:1:1101:22329:5873 1:N:0:177
ATCTCTATCTCCTAAAAACCCGTTTAGATTTGGAGATAGACCTTCAGGTTTTTCATCATTTTCTGCATGAATTATACATTGACCACGTTCCAGCGTGGTCAGTTTGCAGCATTCTGTTATTTTGTTTGACAGAGTGTCTTGTTGAGAACATATGTAGGACATGATTTTTTCCTGCAACAGGGAAAATAAAGTATAAGTTTTAAAGATTTATTCTTTAATAAAGGATCTCAAAGCCAGCTTTAGAAAAAGGA
+
BBBBBFFFFFFFGGGGEGGGGGGHHHFEGHHHFEGCGDGGHHHHH3GHHHHGGHFGHGHHHHHHHHHHHEAGGGHFH5GHHFGHFHGHHHHFHHGGGGHHFHHHHFHFFHHHHHHGHHGHHHHHHHHGDHFHFHHFHHHHHHHH4FHFHFHFHHHBHFFHFHHHHHHHHGHHHHHC1FHHHGFCC<???FGHGHDDFFGHHG1<FFGHHHHHHHHHGHG<0=GF/DGHHFCGHHHFHEHHHHEGCGGFFD;
@M05620:45:000000000-G6HP7:1:1101:22319:5890 1:N:0:177
ATCTCTATCTCCTAAAAACCCGTTTAGATTTGGAGATAGACCTTCAGGTTTTTCATCATTTTCTGCATGAATTATACATTGACCACGTTCCAGCGTGGTCAGTTTGCAGCATTCTGTTATTTTGTTTGACAGAGTGTCTTGTTGAGAACATATGTAGGACATGATTTTTTCCTGCAACAGGGAAAATAAAGTATAAGTTTTAAAGATTTATTCTTTAATAAAGGATCTCAAAGCCAGCTTTAGAAAAAGGA
+
BBBBBFFFFFFFGGGGGGGGGGGHHHHHHHHHHHHFHFHFHHHHHHHHHHHGGHHHHHHHHHHHHHHHHHHHHHHHHHHHHHHHHHGHHHHHHHGGGGHHHHHHHHHHHHHHHHHHHHHHHHHHHHHHGHGHHHHHHHHHHHHHFHHHHGHHHHHHHHHHHHHHHHHHHGHHHHHHDGFHHGGHECFGHHHHHHGFHHGHHHFGHHHHHHHHHHHHHHHHDGHHHHHHHHHHHHHHHGHHHHGGHHHHGGF
@M05620:45:000000000-G6HP7:1:1101:22340:5905 1:N:0:177
ATCTCTATCTCCTAAAAACCCGTTTAGATTTGGAGATAGACCTTCAGGTTTTTCATCATTTTCTGCATGAATTATACATTGACCACGTTCCAGCGTGGTCAGTTTGCAGCATTCTGTTATTTTGTTTGACAGAGTGTCTTGTTGAGAACATATGTAGGACATGATTTTTTCCTGCAACAGGGAAAATAAAGTATAAGTTTTAAAGATTTATTCTTTAATAAAGGATCTCAAAGCCCGCTTTAGAAAAAGGA
+
AAAAAFFFFFFFGBEB11EFGGGHHEDFHHHHGFFFHFH1FHHHHBHFHGHGGHEHHFHHHHHHGH2GHEGHHHHFHGGHHFHHHHEHHGHGGHGGGGHHHHHGHHHHHHHHHHHGHGGGHHHHHHHHEHFHEGHHHHHHHHHEBGE>GGHHHHHHHG1GHGFGHHHHHGHGHGH0GHFFGGEAC0???1FGHH1>GGGHHGGBGFHHHHHHHHHHG0DD=DDH/GGHHHHHEH..:=CEEGF00;CCFGB
@M05620:45:000000000-G6HP7:1:1101:14210:5910 1:N:0:177
AGATTACTGCAACAGTTCCCCCTGGACCTGGAAAAGTTTCTTGCCTGGCTTACAGAAGCTGAAACAACTGCCAATGTCCTACAGGATGCTACCCGTAAGGAAAGGCTCCTAGAAGACTCCAAGGGAGTAAAAGAGCTGATGAAACAATGGCAAGTAAGTCAGGCATTTCCGCTTTAGCACTCTTGTGGATCCAATTGAACAATTCTCAGCATTTGTACTTGTAACTGACAAGCCAGGGACAAAACAAAGAT
+
A?ABBFFFFF4@FF4GGGGGGGGFHHHHHFGHCGFHGHHHHHHHHHHHHHHHHHGHCGHHHHHGHFHHHHHHFBGHHHHHHHHHHGHHHHHHHHGGGCGGFG3FHHHHGHGHGFHFHHHHHHHGE/EEFH4GHFHHHHHHHHHHHGHHHHHFHGHHHHHHGHFGHHHHHHGGGGGFBGHHHHHHHGHGGHHHHBGHH0DFGGGHHHHHHHHHHHHHFCGGHHHHHHHBGHGGEFFGGGGGGEFFGGAFFFF
@M05620:45:000000000-G6HP7:1:1101:20995:5941 1:N:0:177
AAACCAAGCAGACACTCACCGCTCCCTCGCCACAGGCCAATAGTTTGTCCTCACTGAGTTGGCAACAAGTGGCTGCTGTGGCTGCCATTTTTCTGGTGATGGCCATCAGCTCCGACGAGGTCAGCTGGGGGGCTTTCTTTGTGTAAGCAACGAGAAACCTGAAAGAAGCATTTTTTAACTAAGTCCTGCTGAGTCATTCATGAGTTTTTAGCCGCCTTGCTTCTTCTCACAGACTCTCTACTCTCATGCCA
+
BABBBBAFBFFFGGGGGGGGGGGGGGHHGGGGGHHHGGGGGCGHHHHHHHHHHHHHHHHHHHHHHHHEHHHHGHGGHHHHGHHGGHFHHHHHHHGGHHHHHHHHHHHHHHHHHGGGGGGGGHHHHHHHGGGGGGGGGGGGGGGGGGFFFFFFEFDFFFFFFFFFFFFFFFFFFFFFEFFFFFFFFFFFFFFFFFFFFFFFFFFFFFFFFFFFFFFFFFFFFFFFFFFFBFFFFFFFFFFBFFFFFFFFFF/
@M05620:45:000000000-G6HP7:1:1101:20676:5968 1:N:0:177
AAACCAAGCAGACACTCACCGCTCCCTCGCCACAGGCCAATAGTTTGTCCTCACTGAGTTGGCAACAAGTGGCTGCTGTGGCTGCCATTTTTCTGGTGATGGCCATCAGCTCCGACGAGGTCAGCTGGGGGGCTTTCTTTGTGTAAGCAACGAGAAACCTGAAAGAAGCATTTTTTAACTAAGTCCTGCTGAGTCATTCATGAGTTTTTAGCCGCCTTGCTTCTTCTCACAGACTCTCTACTCTCATGCCA
+
AAABBBBFBFFFGGGGGGGGGGGGGGHHGGGFEHGHGGHHHHHHHHHHHHHHHHHHHHHHHHHHHHHHHHHHGHGGHHHHHHHGGHHGHHHHHHHHHHFHHHHHHHHHHHHHHGGGGFGGGHHHHHHHGGGGGGGGGGGGGGFGGGFFFFFFFFFFFFFFFFFFFFFFFFFFFFFFEFFFFFFFFFFFFFFBFBFFFFFFFFEFFFFFFFFFFFFFFFFFFFFFFFFFEFFFFFFFFFFFFFFFFFFFFF/
@M05620:45:000000000-G6HP7:1:1101:18051:6008 1:N:0:177
AAACCAAGCAGACACTCACCGCTCCCTCGCCACAGGCCAATAGTTTGTCCTCACTGAGTTGGCAACAAGTGGCTGCTGTGGCTGCCATTTTTCTGGTGATGGCCATCAGCTCCGACGAGGTCAGCTGGGGGGCTTTCTTTGTGTAAGCAACGAGAAACCTGAAAGAAGCATTTTTTAACTAAGTCCTGCTGAGTCATTCATGAGTTTTTAGCCGCCTTGCTTCTTCTCACAGACTCTCTACTCTCATGCCA
+
BBBBBBBFBFFFGGGGGGGGGGGGGGGHCGGGGHHHGGFHGFHGHHHHHHHHHHHHHHGHHHHHHHHHHHHHGHGGHFGGHHGGGHHHHHHHHGHGHHFHHHHHHHHGHHHHHGGGGFDGGHHHHHHHGGGGGGGGFGGGGGGGGGFFFFFFFFFFFFFFFFFFFFFFFFFFFFFFFFFFFFFFFFFFFFFBFFFFFFFFFFFBBFFFFFFFFDFFFDFFFFFFFFFF/BFFBFFFFFFFFFFFFFFFFFB
@M05620:45:000000000-G6HP7:1:1101:24389:6064 1:N:0:177
AAACCAAGCAGACACTCACCGCTCCCTCGCCACAGGCCAATAGTTTGTCCTCACTGAGTTGGCAACAAGTGGCTGCTGTGGCTGCCATTTTTCTGGTGATGGCCATCAGCTCCGACGAGGTCAGCTGGGGGGCTTTCTTTGTGTAAGCAACGAGAAACCTGAAAGAAGCATTTTTTAACTAAGTCCTGCTGAGTCATTCATGAGTTTTTAGCCGCCTTGCTTCTTCTCACAGACTCTCTACTCTCATGCCA
+
BAABBABFBFFFGGGGGGGGGGGGGGHHGGFGGHHGDGHHHFHHHHHHHGHHHHHHHFHHHHHFHHHHHGFHGHGGHHHHHHFEGHHHHGFHHFHHHHGFHHHGFHHHHHGHHEGFGGFGGHGHHHHHGCFGGGGGFFGGGGGGGGFFFFFFFFFFFFFFFBFFFFFFFFFFFFFFEFFFFFFFFFFFFFFFFFFFFFFFFFFFFFFFFFFBFDABFFFFFFFFFFFFFFFFFFFFFFFFFFFFFFFFFFF
@M05620:45:000000000-G6HP7:1:1101:19447:6076 1:N:0:177
AAACCAAGCAGACACTCACCGCTCCCTCGCCACAGGCGAATAGTTTGTCCTCACTGAGTTGGCAACAAGTGGCTGCTGTGGCTGCCATTTTTCTGGTGATGGCCATCAGCTCCGACGAGGTCAGCTGGGGGGCTTTCTTTGTGTAAGCAACGAGAAACCTGAAAGAAGCATTTTTTAACTAAGTCCTGCTGAGTCATTCATGAGTTTTTAGCCGCCTTGCTTCTTCTCACAGACTCTCTACTCTCATGCCA
+
BBBBBABFBFFFGGGGGGGGGGGGGGHHGGGGGHHGGGEAEFGHHHHHHHHHHHHHGHHHHGHHHHHGHHHHGHGGHFFGHGHGGHHHHHHHHHGHHHHHHGHHHHHHHHHHHGGGCGGGGHHHHHHHGGGGGGGGGGFFFFFFFFFFFFFFFFFFFFFFFFFFFFFFFFFFFFFFEFFFFFFFFFFFFFFFFFFFFFFFFFEFBFFFFFFFFFFFFFFFFFFFFFFFFFFFFFFFFFFFFFFFFFFFFFB
@M05620:45:000000000-G6HP7:1:1101:11131:6111 1:N:0:177
CATCCTGACCCTGAAGTACCCCATTGAGCATGGCATCGTCACCAACTGGGACGACATGGAGAAGATCTGGCACCACACCTTCTACAACGAGCTGCGCGTGGCCCCGGAGGAGCACCCAGTGCTGCTGACCGAGGCCCCCCTGAACCCCAAGGCCAACAGAGAGAAGATGACTCAGGTGAGGCTCGGCCGACGCCCGTGCTCCTCCCGTCCTTTCCCCAGTCATTTTCTGCCCGGCTTGATTTCTGACATTA
+
DDDDDFFFFFFFGGGGGGGGGGGHHHHHHHHHHHHHHGHHHGHHHGHHHHHHGGGGGHHHHHHHHHHHHHHHHGHHHGGHHHHHHHHHGGGGGHHGGGGGGGHHGGGGGGGGHHHHGGHHHHHHHHHHHHGGGGGGGGGGGGHHHHGGGGHGHHGGGGGGGGGGGGGGGGGGGGGGHGGGGGGGFFFFFFFFFFFFFFFFFFFFFFFFFFFFFFFFFFFFFFFFFFFFFFFFFFFFFFFFFFFFFEFFBF0
@M05620:45:000000000-G6HP7:1:1101:22600:6114 1:N:0:177
AAACCAAGCAGACACTCACCGCTCCCTCGCCACAGGCCAATAGTTTGTCCTCACTGAGTTGGCAACAAGTGGCTGCTGTGGCTGCCATTTTTCTGGTGATGGCCATCAGCTCCGACGAGGTCAGCTGGGGGGCTTTCTTTGTGTAAGCAACGAGAAACCTGAAAGAAGCATTTTTTAACTAAGTCCTGCTGAGTCATTCATGAGTTTTTAGCCGCCTTGCTTCTTCTCACAGACTCTCTACTCTCATGCCA
+
CCCCCCCFCFFFGGGGGGGGGGGGGGHHGGGGFHHHGGHHHHHHHHHHHHHHHHHHHHGHHHHHHHHHHHHHGHGGHHHHHHHGGHHHHHHHHHHHHHHHHGHHHHHHHHHHHGGGGGGGGHHHHHHHGGGGGGGGGGGGGGGGGGFFFFFFFFFFFFFFFFFFFFFFFFFFFFFFFFFFFFFFFFFFFFFFFFFFFFFFFFFFFFFFFFFFFFFFFFFFFFFFFFFFFFFFFFFFFFFFFFFFFFFFFFB
@M05620:45:000000000-G6HP7:1:1101:11115:6119 1:N:0:177
CATCCTGACCCTGAAGTACCCCATTGAGCATGGCATCGTCACCAACTGGGACGACATGGAGAAGATCTGGCACCACACCTTCTACAACGAGCTGCGCGTGGCCCCGGAGGAGCACCCAGTGCTGCTGACCGAGGCCCCCCTGAACCCCAAGGCCAACAGAGAGAAGATGACTCAGGTGAGGCTCGGCCGACGCCCGTGCTCCTCCCGTCCTTTCCCCAGTCATTTTCTGCCCGGCTTGATTTCTGACATTA
+
BABBBFFFFFFFGGFGGGGGGGGHHHHHGFHHHHHHHGHHHGHHHGHHGHHHGGGGGHHHHGHHHHHHHHHHHGHHHGGHHHHHHDGHGGGGGHHGGGGGGGHHGGGGGGGFHFHHGGHHHHHHHHFHHHDCFGDGGGGGGGHHHHGG..GFHH?EGGG/FFFEFGFGGGGGGFGGGGGGGGEGFFFFFFF;FFFA::AEFFFFFEAEFFFFFFFFFFFFFFFFFFFFFFFFFC>FFFAFFF/FFBFFFF/
@M05620:45:000000000-G6HP7:1:1101:16400:6207 1:N:0:177
AAACCAAGCAGACACTCACCGCTCCCTCGCCACAGGCCAATAGTTTGTCCTCACTGAGTTGGCAACAAGTGGCTGCTGTGGCTGCCATTTTTCTGGTGATGGCCATCAGCTCCGACGAGGTCAGCTGGGGGGCTTTCTTTGTGTAAGCAACGAGAAACCTGAAAGAAGCATTTTTTAACTAAGTCCTGCTGAGTCATTCATGAGTTTTTAGCCGCCTTGCTTCTTCTCACAGACTCTCTACTCTCATGCCA
+
>AABBBBFBFFFGGGGGGGGGGGGGGHHGGGEGGHHGGAFGBGHHHHHHHHHHHHHFHHHHHHHHHHHHHHHGHGGHCGHHHHGGHHHHHHHHHHHHHHHHGHHGHHHHHHHHGGGG?CGGHBHHHHHGGGGGGGGGGGGGGGFGGFFFFFFFFFFFFFFFFBFFFFFFFFFFFFFEFFFBFFFFFFFFFFFFFFFFFFFFFFFFFFFFFFFFFFFFFFFFFFFFFFFFFFFFFFFFFFFFFFFFFFFFF/
@M05620:45:000000000-G6HP7:1:1101:14737:6213 1:N:0:177
AAACCAAGCAGACACTCACCGCTCCCTCGCCACAGGCCAATAGTTTGTCCTCACTGAGTTGGCAACAAGTGGCTGCTGTGGCTGCCATTTTTCTGGTGATGGCCATCAGCTCCGACGAGGTCAGCTGGGGGGCTTTCTTTGTGTAAGCAACGAGAAACCTGAAAGAAGCATTTTTTAACTAAGTCCTGCTGAGTCATTCATGAGTTTTTAGCCGCCTTGCTTCTTCTCACAGACTCTCTACTCTCATGCCA
+
CCCCCCCFCFFFGGGGGGGGGGGGGGHHGGGGGHHHGGHHHHHHHHHHHHHHHHHHHHHHHHHHHHHHHHHHGHGGHHHHHHHGGHHHHHHHHHHHHHHHHHHHHHHHHHHHHGGGGGGGGHHHHHHHGGGGGGGGGGGGGGGGGGFFFFFFFFFFFFFFFFFFFFFFFFFFFFFFFFFFFFFFFFFFFFFFFFFFFFFFFFFFFFFFFFFFFFFFFFFFFFFFFFFFEFFFFFFFFFFFFFFFFFFFFF/
@M05620:45:000000000-G6HP7:1:1101:24644:6216 1:N:0:177
CATCCTGACCCTGAAGTACCCGGCTTGATTTCTGACATTAGATCGGAAGAGCACACGTCTGAACTCCAGTCACAGAAGACCATCTCGTATGCCGTCTTCTGCTTGAAAAAAAAAAAAAATAAATATAACCATATCCCCCCTTCACCCCCCTCACCCTAACTATCCTATTCCGCACATGCTTGCCTTCATCCTCCAGTGATCCTCCCAAACTTTCGCCCTTCCTCCTCTCTCATTCACCATTCTCTCCCTTC
+
BCCCDFFFFFFFGGGGGGGGGGGGGGGHHHHHHHHHHHHHHGHHHGEGGGHHHHHHGHHHGHHGHHHHHHHHHHHGHGHHFHHFGHHFEHHHHGFEHGGHHHHHHEGHHHGGGGC/<//01111111?1?11<1>1<>.--./000.-<@;....;.//;00;0/;9000;/9---009000.000;000000/90000;00:9/9//..0000..:.-//;0://;;/0000090000;:B0000///0;
@M05620:45:000000000-G6HP7:1:1101:16417:6217 1:N:0:177
AAACCAAGCAGACACTCACCGCTCCCTCGCCACAGGCCAATAGTTTGTCCTCACTGAGTTGGCAACAAGTGGCTGCTGTGGCTGCCATTTTTCTGGTGATGGCCATCAGCTCCGACGAGGTCAGCTGGGGGGCTTTCTTTGTGTAAGCAACGAGAAACCTGAAAGAAGCATTTTTTAACTAAGTCCTGCTGAGTCATTCATGAGTTTTTAGCCGCCTTGCTTCTTCTCACAGACTCTCTACTCTCATGCCA
+
DDDDDCDFCFFFGGGGGGGGGGGGGGHHGGGGGHHHGGHHHHHHHHHHHHHHHHHHHHHHHHHHHHHHHHHHGHGGHHHHHHHGGHHHHHHHHHHHHHHHHHHHHHHHHHHHHGGGGGGGGHHHHHHHGGGGGGGGGGGGGGGGGGFFFFFFFFFFFFFFFFFFFFFFFFFFFFHFFFFFFFFFFFFFFFFFFFFFFFFHFHFFFFFFFFFFFFFFFFFFHHFFFFHFFFFFFFFFFFFFFFFFFFFFFFF
@M05620:45:000000000-G6HP7:1:1101:16394:6224 1:N:0:177
AAACCAAGCAGACACTCACCGCTCCCTCGCCACAGGCCAATAGTTTGTCCTCACTGAGTTGGCAACAAGTGGCTGCTGTGGCTGCCATTTTTCTGGTGATGGCCATCAGCTCCGACGAGGTCAGCTGGGGGGCTTTCTTTGTGTAAGCAACGAGAAACCTGAAAGAAGCATTTTTTAACTAAGTCCTGCTGAGTCATTCATGAGTTTTTAGCCGCCTTGCTTCTTCTCACAGACTCTCTACTCTCATGCCA
+
BAABAAB4AFFFGGGGGGGGEGGGGG2G2EEFFHFGEFEGHFFGFHHHHHHHHHHHHHDGGHHHFHHHHHFEFGCFBCGFFHHGGCGEGGFFGHGFHHHHGHHHFHHHHHHGHGGGEEBBBFHHHHGGDCDGGGFGFGGGGFGFGGFFFFFBEFFFFFFFFFBFFFAFFFFFFFFBEFFFFFFFFFFFFFFFFFFFBFFFFF/9BBBFEFFEBA-BDFFFFFFFFFFFFFFFBFFFFFFFFFFFFFFBFB9
@M05620:45:000000000-G6HP7:1:1101:24898:6242 1:N:0:177
CATCCTGACCCTGAAGTACCCCATTGAGCATGGCATCGTCACCAACTGGGACGACATGGAGAAGATCTGGCACCACACCTTCTACAACGAGCTGCGCGTGGCCCCGGAGGAGCACCCAGTGCTGCTGACCGAGGCCCCCCTGAACCCCAAGGCCAACAGAGAGAAGATGACTCAGGTGAGGCTCGGCCGACGCCCGTGCTCCTCCCGTCCTTTCCCCAGTCATTTTCTGCCCGGCTTGATTTCTGACATTA
+
CDDDDFFFFFFFGGGGGGGGGGGHHHHHHHHHHHHHHGHHHGHHHGHHHHHHGGGGGHHHHHHHHHHHHHHHHGHHHGGHHHHHHHHHGGGGGHHGGGGGGGHHGGGGGGGGHHHHGGHHHHHHHHHHHHGGGGGGGGGGGGHHHHGGGGHGHHGGGGGGGGGGGGGGGGGGGGGGHGGGGGGGFFFFFFFFFFFFCDFFFFFFFFFEDFFFFFFFFFFFFFFFFHFFFFFFFFFFFFFFFFFFFFFFFF0
@M05620:45:000000000-G6HP7:1:1101:15443:6258 1:N:0:177
CATCCTGACCCTGAAGTACCCCATTGAGCATGGCATCGTCACCAACTGGGACGACATGGAGAAGATCTGGCACCACACCTTCTACAACGAGCTGCGCGTGGCCCCGGAGGAGCACCCAGTGCTGCTGACCGAGGCCCCCCTGAACCCCAAGGCCAACAGAGAGAAGATGACTCAGGTGAGGCTCGGCCGACGCCCGTGCTCCTCCCGTCCTTTCCCCAGTCATTTTCTGCCCGGCTTGATTTCTGACATTA
+
CDDDDFFFFFFFGGGGGGGGGGGHHHHHHHHHHHHHHGHHHGHHHGHHHHHHGGGGGHHHHHHHHHHHHHHHHGHHHGGHHHHHHHHHGGGGGHHGGGGGGGHHGGGGGGGGHHHHGGHFHHHHHHHHHHGGGGGGGGGGGGHHHHGGGGHGHHGGGGGGGGGGGGGGGGGGGGGGGGGGGGGGFFFFFFFFFFFFFDFFFFFFFFFADFDFFFFFFFFFFFFFFFFFFFFFFFFFFAFBFFFFFBFFFF0
@M05620:45:000000000-G6HP7:1:1101:5417:6264 1:N:0:177
CATCCTGACCCTGAAGTACCCCATTGAGCATGGCATCGTCACCAACTGGGACGACATGGAGAAGATCTGGCACCACACCTTCTACAACGAGCTGCGCGTGGCCCCGGAGGAGCACCCAGTGCTGCTGACCGAGGCCCCCCTGAACCCCAAGGCCAACAGAGAGAAGATGACTCAGGTGAGGCTCGGCCGACGCCCGTGCTCCTCCCGTCCTTTCCCCAGTCATTTTCTGCCCGGCTTGATTTCTGACATTA
+
DDDDDFFFFFFFGGGGGGGGGGGHHHHHHHHHHHHHHGHHHGHHHGHHHHHHGGGGGHHHHHHHHHHHHHHHHGHHHGGHHHHHHHHHGGGGGHHGGGGGGGHHGGGGGGGGHHHHGGHGHHHHHHHHHHGGGGGGGGGGGGHHHHGGGGHGHHGGGGGGGGGGGGGG0CFGGGGGGGGGGGGGFFFFFAFFFFFF-ADFFFFFFFFFFFFFFFFFFFFFFFFFFFFFFFFFFFFFFFFFFFFFFFFFFF0
@M05620:45:000000000-G6HP7:1:1101:20692:6273 1:N:0:177
ATCTCTATCTCCTAAAACCTGTTTCGATTTGGAGATAGACCTTCAGGTTTTTCCTCATTTTCTGCATGAATTATACATTGACCACGTTCCAGCGTGGTCAGTTTGCAGCATTCTGTTATTTTGTTTGACAGAGTGTCTTGTTGAGAACATATGTAGGACATGATTTTTTCCTGCAACAGGGAAAATAAAGTATAAGTTTTAAAGATTTATTCTTTAATAAAGGATCTCAAAGCCAGCTTTCGAAAAAGGAA
+
>AABBFFFFFFFGGGFGGGBGGHG5BFBFF5G4FGHFHHHHFHCDFFHGHGGH3FF3EHHHFAFHBDGBDGHBGDH5FHA5DGFGEHHFHD5F?EGCFGFHHHH4D4FF1FGFHGFHFGHHH4GGH3DG43FHH?FFGHFHHCBFFFH3BBGHHFHHHHFGFGHHHHHGHHF1<0FHAC/FFFHFFGHEBGGH11<GGHHDFFHHHHHBFGHFHH0DD=D0DDFHHHHB0<GHGGGGBHH0;.;A-:../:
@M05620:45:000000000-G6HP7:1:1101:12910:6276 1:N:0:177
CATCCTGACCCTGAAGTACCCCATTGAGCATGGCATCGTCACCAACTGGGACGACATGGAGAAGATCTGGCACCACACCTTCTACAACGAGCTGCGCGTGGCCCCGGAGGAGCACCCAGTGCTGCTGACCGAGGCCCCCCTGAACCCCAAGGCCAACAGAGAGAAGATGACTCAGGTGAGGCTCGGCCGACGCCCGTGCTCCTCCCGTCCTTTCCCCAGTCATTTTCTGCCCGGCTTGATTTCTGACATTA
+
BBBBBFFFFFFFGGGGGGGGGGGHHHHHHHHHHHHHHGHHGGHHGGHHHHGHGGGGGHHHHGHHHGHHHHHHHGGHFGGHGHHHHGHHFGDGGHHGGGFGGGHH/ECGGGGGHHHHGGHHGHHHHHHGFHGGCGGFGGGGGGHHHHGGGGHGHHGGGGGGGGGGGGGFGGGGGFFGGGGGGFGGFDFFABBFFFFF@ADFFFFFFFFFFFBFFBFFFBDFFBFFFFFFFFFF.@=-B-.;FFFFF//:FF/
@M05620:45:000000000-G6HP7:1:1101:20709:6286 1:N:0:177
ATCTCTATCTCCTAAAACCTGTTTAGATTTGGAGATAGACCTTCAGGTTTTTCATCATTTTCTGCATGAATTATACATTGACCACGTTCCAGCGTGGTCAGTTTGCAGCATTCTGTTATTTTGTTTGACAGAGTGTCTTGTTGAGAACATATGTAGGACATGATTTTTTCCTGCAACAGGGAAAATAAAGTATAAGTTTTAAGGATTTATTCTTTAATAAGGAATCTCAAAGCCAGCTTTGGAAAAAGAAA
+
BBBBBFFFFFFFGGGGGGGGGGGHAFGHHHHHGHGHHHHHHHHHHHHHHHGGHHHHFHHHHFGHHGGHFHHHHHFHGHHHDHHHHGHHHHGFHGFFGHHHHHHHFHHHGGHHHHHHHHHHHHFHHHHGHHHHHHHHHHHHHHHFHFGHHHGFHGHHHGHHHHHHHHHHGHHHFHHHHHHHGGHHHHHHHHHHHHHHHHHHGH111>F<1F=1>G1<0<=G0<0/<000=G<0C./..;G00/;GHH.C.:/
@M05620:45:000000000-G6HP7:1:1101:20703:6303 1:N:0:177
ATCTCTATCTCCTAAAACCTGTTTAGATTTGGAGATAGACCTTCAGGTTTTTCATCATTTTCTGCATGAATTATACATTGACCACGTTCCAGCGTGGTCAGTTTGCAGCATTCTGTTATTTTGTTTGACAGAGTGTCTTGTTGAGAACATATGTAGGACATGATTTTTTCCTGCAACAGGGAAAATAAAGTATAAGTTTTAAAGATTTATTCTTTAATAAAGGATCTCAAAGCCAGCTTTAGAAAAAGGAA
+
CCCCCFFFFFFFGGGGGGGGGGHHDGHHHHHHHHHHHHHHHHHHHHHHHHGGHHHHHIHHIIIHHHHHHHHHHHHHHHHHHHHHHGHHHHHHHGGGGHHHHHHHHHHHHHHHHHHHHHHHHHHHHHHHHHHHHHHHHHHHHHHHHGHHHHHHHHHHHHHHHHHHHHHHGHHHHHHHHHHHGGGHHHHHHHGHHHGGGHHHHGD11FGDFHDGHHDG1=GG0D0/DGG0GGDGH.:..GHF;:CGHF.E:GC
@M05620:45:000000000-G6HP7:1:1101:5995:6318 1:N:0:177
ATCTCTATCTCCTAAAAACCTGTTTAGATTTGGAGATAGACCTTCAGGTTTTTCATCATTTTCTGCATGAATTATACATTGACCACGTTCCAGCGTGGTCAGTTTGCAGCATTCTGTTATTTTGTTTGACAGAGTGTCTTGTTGAGAACATATGTAGGACATGATTTTTTCCTGCAACAGGGAAAATAAAGTATAAGTTTTAAAGATTTATTCTTTAATAAAGGATCTCAAAGCCAGCTTTAGAAAAAGGA
+
ABCBCFFFFFFFGGGGGGGGGGHHHHHHHGHHHHHHHHFHHHHHHHHHHHHGGHHHHHHHHHHHHHHHHHHHHHHHHHHHHHHHHHGHHHHHHHGGGGHHHHHHHGHHHHHHHHHHHHHHHHHHHHHHHHHHHGHHHHHHHHHHHGHHHHGHHHHHHHHHHHHHHHHHHGHHHHGHHGHHHGGFGHGHHGGGGHHGHGGHHGHHHHHHHGHHHHHHGHHHGFGHHHHHHHHHHHHGHGHHHHHGHHGHGGG
@M05620:45:000000000-G6HP7:1:1101:25146:6335 1:N:0:177
CATCCTGACCCTGAAGTACCCCATTGAGCATGGCATCGTCACCAACTGGGACGACATGGAGAAGATCTGGCACCACACCTTCTACAACGAGCTGCGCGTGGCCCCGGAGGAGCACCCAGTGCTGCTGACCGAGGCCCCCCTGAACCCCAAGGCCAACAGAGAGAAGATGACTCAGGTGAGGCTCGGCCGACGCCCGTGCTCCTCCCGTCCTTTCCCCAGTCATTTTCTGCCCGGCTTGATTTCTGACATTT
+
CCDCCFFFFFFFGGGGGGGGGGGHHHHHHHHHHHGHHGHHHGHHHGHHHHHHGGGGGHHHHHHHHHHHHHHHHGHHHGGHHHHHHHHHGGGGGHHGGGGGGGHHGGGGGGGGHHHHGGHHHHHHHHHHHHGGGGGGGGGGGGHHHHGGGGHGHHGGGGGGGGGGGGGGGGGGGGGGHGGGGGGGFFFFFFFFFFFFDAFFFFFFFFFFFFFBFFFFFFFFFFFFFFFFFFFFDFFFFA.BFFFFFFFFFF0
@M05620:45:000000000-G6HP7:1:1101:22057:6373 1:N:0:177
CATCCTGACCCTGAAGTACCCCATTGAGCATGGCATCGTCACCAACTGGGACGACATGGAGAAGATCTGGCACCACACCTTCTACAACGAGCTGCGCGTGGCCCCGGAGGAGCACCCAGTGCTGCTGACCGAGGCCCCCCTGAACCCCAAGGCCAACAGAGAGAAGATGACTCAGGTGAGGCTCGGCCGACGCCCGTGCTCCTCCCGTCCTTTCCCCAGTCATTTTCTGCCCGGCTTGATTTCTGACATTT
+
CDDDDFFFFFFFGGGGGGGGGGGHHHHHHHHHHHHGHGHHHGHHHGHHHHHHGGGGGHHHHHHHHHHHHHHHHGHHHGGHHHHHHHHHGGGGGHHGGGGGGGHHGGGGGGGGHHHHGGHHHHHHHHHHHHGGGGGGGGGGGGHHHHGGGGHGHHGGGGGGGFGGGGGGGGGGGGGGGGGGGGGGFFFFFDFFFFFF@DFFFFFFFFFEFFFFFFFFFFFFFFFFFFFFFFFFFFFFFFAFFFFFFFFFBF0
@M05620:45:000000000-G6HP7:1:1101:15802:6409 1:N:0:177
ATCTCTATCTCCTAAAAACCTGTTTAGATTTGGAGATAGACCTTCAGGTTTTTCATCATTTTCTGCATGAATTATACATTGACCACGTTCCAGCGTGGTCAGTTTGCAGCATTCTGTTATTTTGTTTGACAGAGTGTCTTGTTGAGAACATATGTAGGACATGATTTTTTCCTGCAACAGGGAAAATAAAGTATAAGTTTTAAAGATTTATTCTTTAATAAAGGATCTCAAAGCCAGCTTTAGAAAAAGGA
+
BABCCFFFFFFFGGGGGGGGGGGHGFFHHHHHHHFHGHHFHHGHGHHHHHHFGHHHHHHHHHHHHHHHHHGHHDGHHHHHHHHHHHGHHHHGGGGGFFHHHGHHHGHHHHHHHHHHHHHHHHHHHHHHGHHHHHHHHHHHHHHHHHHHHHHHHHHHHHHHHHHHHHHHHGHHHHHHHHHHHGGHHGGHFFHHHHGHHHHHHHHGHHHHHHHHHHHHHHHHHHHGHHHHHGHHHHHHHGHHHHHHHHHHGGH
@M05620:45:000000000-G6HP7:1:1101:15784:6409 1:N:0:177
ATCTCTATCTCCTAAAAACCTGTTTAGATTTGGAGATAGACCTTCAGGTTTTTCATCATTTTCTGCATGAATTATACATTGACCACGTTCCAGCGTGGTCAGTTTGCAGCATTCTGTTATTTTGTTTGACAGAGTGTCTTGTTGAGAACATATGTAGGACATGATTTTTTCCTGCAACAGGGAAAATAAAGTATAAGTTTTAAAGATTTATTCTTTAATAAAGGATCTCAAAGCCAGCTTTAGAAAAAGGA
+
CCCCCFFFFFFFGGGGGGGGGGHHHHHHHHHHHHHHHHHHHHHHHHHHHHHGGHHHHBHHHIHIIHHHHHHHHHHHHHHHHHHHHHGHHHHHHHGGGGHHHHHHHHHHHHHHHHHHHHHHHHHHHHHHHHHHHHHHHHHHHHHHHHHHHHHHHHHHHHHHHHHHHHHHHGHHHHHHHHHHHGGHHHHHHHHHHHHHHHHHHHHHHHHHHHHHHHHHHGHHHHHHHHHHHHHHHHHHHGHHHHHEHHHHGGH
@M05620:45:000000000-G6HP7:1:1101:12890:6416 1:N:0:177
CATCCTGACCCTGAAGTACCCCATTGAGCATGGCATCGTCACCAACTGGGACGACATGGAGAAGATCTGGCACCACACCTTCTACAACGAGCTGCGCGTGGCCCCGGAGGAGCACCCAGTGCTGCTGACCGAGGCCCCCCTGAACCCCAAGGCCAACAGAGAGAAGATGACTCAGGTGAGGCTCGGCCGACGCCCGTGCTCCTCCCGTCCTTTCCCCAGTCATTTTCTGCCCGGCTTGATTTCTGACATTA
+
CCCCCFFFFFFFGGGGGGGGGGGHHHHHHHHHHGHHHGHHHGHHHGHHHHHCEGGGGHHHHHHHHHHHHHHHHGHHHGGHHHHHHHHHGGGGGHHGGGGGGGHHGGGGGGGGHHHHGGHHHHHHHHHHHHGGGGGGGGGGGGHHHHGGGGHGHHGGGGGGGGGGGGGGGGGGGGGGGGGGGGGGFFFFFFFFFFFFFFFFFFFFFFFFFFFFFFFFFFFFFFFFFFFFFFFFFFFFFFFFFFFFFEFFFF0
@M05620:45:000000000-G6HP7:1:1101:12907:6425 1:N:0:177
CATCCTGACCCTGAAGTACCCCATTGAGCATGGCATCGTCACCAACTGGGACGACATGGAGAAGATCTGGCACCACACCTTCTACAACGAGCTGCGCGTGGCCCCGGAGGAGCACCCAGTGCTGCTGACCGAGGCCCCCCTGAACCCCAAGGCCAACAGAGAGAAGATGACTCAGGTGAGGCTCGGCCGACGCCCGTGCTCCTCCCGTCCTTTCCCCAGTCATTTTCTGCCCGGCTTGATTTCTGACATTA
+
BABBBFFFFFFFGGGGGGGGGGGHFHGHHHHHHHHHHGHHHGHHHGHHHHGHGGGGGHHHHHGHHHHHHHHHHGHHHGGHHHHHHHHHGGGGGHHGGGFGGGHHGGGGGGGGHHHHGGHHHGGHHHHGHHGGGGGGGGGGGGHHHHGGGGHGHHGGGGGGGGGGGGGGGGGGGGGGGFGFFGGGFFFFDDFFFFFF@DFFFFFFFFFFDDFFFFFFFFDFFFFFFFFFFFFF.;BFFF9BFFFFFFFFFF/
@M05620:45:000000000-G6HP7:1:1101:16891:6438 1:N:0:177
CATCCTGACCCTGAAGTACCCCATTGAGCATGGCATCGTCACCAACTGGGACGACATGGAGAAGATCTGGCACCACACCTTCTACAACGAGCTGCGCGTGGCCCCGGAGGAGCACCCAGTGCTGCTGACCGAGGCCCCCCTGAACCCCAAGGCCAACAGAGAGAAGATGACTCAGGTGAGGCTCGGCCGACGCCCGTGCTCCTCCCGTCCTTTCCCCAGTCATTTTCTGCCCGGCTTGATTTCTGACATTA
+
CCCCCFFFFFFFGGGGGGGGGGGHHHHHHHHHHHHHHGHHHGHHHGHHHHHHGGGGGHHHHHHHHHHHHHHHHGHHHGGHHHHHHHHHGGGGGHHGGGEGGGHHGGGGGGGGHHHHGGHGHHHHHHHHHHGGGGGGGGGGGGHHHHGGGGHGHHGGGGGFGGGGGGGGGGGGGGGGGGGGGGGGFFFFFFFFFFFFCFFFFFFFFFFFFFFFFFFFFFFFFFFFFFFFFFFFABCFFAAFFFFFFFFFFF0
@M05620:45:000000000-G6HP7:1:1101:10440:6439 1:N:0:177
AAACCAAGCAGACACTCACCGCCAGAAGACATGAGGTCAGCTAGATCGGAAGAGCACACGTCTGAACTCCAGTCACAGCAGACCATCTCGTATGCCGTCTTCTGCTTGAAAAAAAAAAATGCTACTGACCAAGGCCCCCCTGAACCCCACGGCCCACAGCGAGAATATGCCTCCTGTGAGTCTCGGCCGTCTCCCTTTCTCCACCCTTCCTTTCCCCAGTCATTTTCTGCCCTGCTTTCTTTCTGACATTA
+
BB@BBAAFBFFFGGGGGFGGEGGEEGHHHHFGHHHHAGFEGEHHHFGHGGGFHHHGGCFEBGGGHGHHHHHHFHHHHEHEHHFHH333BFBEHHHH?EEHGH?DGFHH0FHFGGEBDF/02>>2@<1<FG1?0?FGFFFD@</<GHGGG?--;;-AE.:.--;-.00;FBCCC.9/00000;00/.;.---..;B.///9/9/;.A.:BBBFB/9BFB9BBF//:;///9F./.99B//;FBFB//:9///
@M05620:45:000000000-G6HP7:1:1101:20364:6478 1:N:0:177
ATCTCTATCTCCTAAAAACCTGTTTAGATTTGGAGATAGACCTTCAGGTTTTTCATCATTTTCTGCATGAATTATACATTGACCACGTTCCAGCGTGGTCAGTTTGCAGCATTCTGTTATTTTGTTTGACAGAGTGTCTTGTTGAGAACATATGTAGGACATGATTTTTTCCTGCAACAGGGAAAATAAAGTATAAGTTTTAAAGATTTATTCTTTAATAAAGGATCTCAAAGCCAGCTTTAGAAAAAGGA
+
CDCDDFFFFFFFGGGGGGGGGGHHHHHHHHHHHHHHHHHHHHHHHHHHHHHGGHHHHHHIHIHHIHHHHHHHHHHHHHHHHHHHHHGHHHHHHHGFGGHHHHHHHHHHHHHHHHHHHHHHHHHHHHHHHHHHHHHHHHHHHHHHHHHHHHHHHHHHHHHHHHHHHHHHHGHHHHHHHHHHHGGGHHHHGHHHGFHHHHHHHGHHHHHHHHHHHHHHHGHHHGHHHHHHHGGGHGHHHGHHHHHHHGGHGGH
@M05620:45:000000000-G6HP7:1:1101:6596:6484 1:N:0:177
AAACCAAGCAGACACTCACCGCTCCCTCGCCACAGGCCAATAGTTTGTCCTCACTGAGTTGGCAACAAGTGGCTGCTGTGGCTGCCATTTTTCTGGTGATGGCCATCAGCTCCGACGAGGTCAGCTGGGGGGCTTTCTTTGTGTAAGCAACGAGAAACCTGAAAGAAGCATTTTTTAACTAAGTCCTGCTGAGTCATTCATGAGTTTTTAGCCGCCTTGCTTCTTCTCACAGACTCTCTACTCTCATGCCA
+
BCCCCBBFCFFFGGGGGGGGGGGGGGHHGGGGGHHHGGHHHHHHHHHHHHHHHHHHHHHHHHHGHHHHHGHHGHGGHHHHHHHGGHHHHHHHHHHHHHFHHHHHHHHGHGHHHGGEGEFGFHHHHHHHGGGGGGGGGGGGGFGGGGFFFFFDEFDFFFFFFFFFFFFFFFFFFFFFFFFFFFFFFFFFFFFFFFFEFFFFFFFFFFFFFEFFFFFFFFFFFFFFFFFFFFFFFFFFFFFFFFFFFFFFFFF
@M05620:45:000000000-G6HP7:1:1101:20377:6491 1:N:0:177
ATCTCTATCTCCTAAAAACCTGTTTAGATTTGGAGATAGACCTTCAGGTTTTTCATCATTTTCTGCATGAATTATACATTGACCACGTTCCAGCGTGGTCAGTTTGCAGCATTCTGTTATTTTGTTTGACAGAGTGTCTTGTTGAGAACATATGTAGGACATGATTTTTTCCTGCAACAGGGAAAATAAAGTATAAGTTTTAAAGATTTATTCTTTAATAAAGGATCTCAAAGCCAGCTTTAGAAAAAGGA
+
ABBCCFFFFFFFGGGGGGGGGGGHHHHHHHHHHHHHHHHHHHHHHHHHHHHGGHHHHHHHHHHHHHHHHGHHHHHHHHHHHHHHHHGHHHHHHHGFGGHHHHHHHHHHHHHHHHHHHHHHHHHHHHHHGHHHHHHHHHHHHHHHHHHHHHHHHHHHHHHHHHHHHHHHHGHHHHHHHHHHHGGGHHHHHGHHHFHGHGHHHHHHHHHHHHHHHHHHHGHHHHHHHHHHHHGGHHHHHGHHHHHHGGHGGGH
@M05620:45:000000000-G6HP7:1:1101:6610:6498 1:N:0:177
AAACCAAGCAGACACTCACCGCTCCCTCGCCACAGGCCAATAGTTTGTCCTCACTGAGTTGGCAACAAGTGGCTGCTGTGGCTGCCATTTTTCTGGTGATGGCCATCAGCTCCGACGAGGTCAGCTGGGGGGCTTTCTTTGTGTAAGCAACGAGAAACCTGAAAGAAGCATTTTTTAACTAAGTCCTGCTGAGTCATTCATGAGTTTTTAGCCGCCTTGCTTCTTCTCACAGACTCTCTACTCTCATGCCA
+
BBBBBBACAFFFGGGGGGGGFGFGGGHHFGGGGHHCGGHFHHFHHHHHHHHHDGHGHHHHHFGDFHHGHHHHFHACH@GGHGHAFHHHHHHHFHFBGGFHG3FHFFHHHHHHHEEGE?F?AGFBCHHHGGGGFGGGFGGGF;/;FFBFFFFAFBFFFFFFFFFFFFFFFFFFFFFFFFFFFF/BFFFFFFFFFFB/FFFFFBFFFFFFFE/:B9BCFFFFFEFFFFFFFBFBBFFFFFF9/BFFFBF/;BB
@M05620:45:000000000-G6HP7:1:1101:15161:6555 1:N:0:177
ATCTCTATCTCCTAAAAACCTGTTTAGATTTGGAGATAGACCTTCAGGTTTTTCATCATTTTCTGCATGAATTATACATTGACCACGTTCCAGCGTGGTCAGTTTGCAGCATTCTGTTATTTTGTTTGACAGAGTGTCTTGTTGAGAACATATGTAGGACATGATTTTTTCCTGCAACAGGGAAAATAAAGTATAAGTTTTAAAGATTTATTCTTTAATAAAGGATCTCAAAGCCAGCTTTAGAAAAAGGA
+
BBBBBFFFFFFFGGGGGFGGGGEGHGHHFHHHHGGFFGFHHGHHHHHHHHFFFGHHHEHFHFHHHHHHHHFHHHHHHFHHGFFHFHGHHHHHHHGGGGHHHHHHHHHHHHHHHHHHHHHHHHHHHHHHGHHHHHHHHHHHHHHHHHHHHHHHHHHHHHHHHHHHHHHHHGHHHHHHHHHHHGGHHHHHHHHGHHHHHHHHHHHHHHHHHHHHHHHHHHHHHHGHHHHHHGHHHHHHHGHHHHHHHHHHCGH
@M05620:45:000000000-G6HP7:1:1101:24007:6568 1:N:0:177
AAACCAAGCAGACACTCACCGCTCCCTCGCCACAGGCCAATAGTTTGTCCTCACTGAGTTGGCAACAAGTGGCTGCTGTGGCTGCCATTTTTCTGGTGATGGCCATCAGCTCCGACGAGGTCAGCTGGGGGGCTTTCTTTGTGTAAGCAACGAGAAACCTGAAAGAAGCATTTTTTAACTAAGTCCTGCTGAGTCATTCATGAGTTTTTAGCCGCCTTGCTTCTTCTCACAGACTCTCTACTCTCATGCCA
+
CCCCCCCFCFFFGGGGGGGGGGGGGGHHGGGGGHHHGGHHHFHHHHHHHHHHHHHHHHHHHHHHHHHHHHHHGHGGHHHHHHHGGHHHHHHHHHHHHHHHHHHHHHHHHHHHHGGGGGGGGHHHHHHHGGGGGGGGGGGGGGGGGGFFFFFFFFFFFFFFFFFFFFFFFFFFFFFFFFFFFFFFFFFFFFFFFFFFFFFFFFFFFFFFFFFFFFFFFFFFFFFFFFFFFFFFFFFFFFFFFFFFFFFFFFF
@M05620:45:000000000-G6HP7:1:1101:15149:6572 1:N:0:177
ATCTCTATCTCCTAAAAACCTGTTTAGATTTGGAGATAGACCTTCAGGTTTTTCATCATTTTCTGCATGAATTATACATTGACCACGTTCCAGCGTGGTCAGTTTGCAGCATTCTGTTATTTTGTTTGACAGAGTGTCTTGTTGAGAACATATGTAGGACATGATTTTTTCCTGCAACAGGGAAAATAAAGTATAAGTTTTAAAGATTTATTCTTTAATAAAGGATCTCAAAGCCAGCTTTAGAAAAAGGA
+
BBBBBFFFFFFFGGGGGGGGGGHHHHGHHHHHGBGHHHHHHHHHHHHHHHHGGHHHHGHHHHHHHHHGHGHHHHHHHHHHHHHHHHGHHHHHHHGGGGHHHHHHHHHGHHHHHHHHHHHHHHHHGHHHHHHHHHHHHHHHHHHHHHHHHHHHHHHHHHHHHHHHHHHHHGHHHHHHHHHHHGGHHHHHGFHDFGFGHGHHHHHHHHHHHHHHHHHHHGHHHHFHHHGHHHGHHHHHHGHHHHGHHGHHDGH
@M05620:45:000000000-G6HP7:1:1101:15172:6573 1:N:0:177
ATCTCTATCTCCTAAAAACCTGTTTAGATTTGGAGATAGACCTTCAGGTTTTTCATCATTTTCTGCATGAATTATACATTGACCACGTTCCAGCGTGGTCAGTTTGCAGCATTCTGTTATTTTGTTTGACAGAGTGTCTTGTTGAGAACATATGTAGGACATGATTTTTTCCTGCAACAGGGAAAATAAAGTATAAGTTTTAAAGATTTATTCTTTAATAAAGGATCTCAAAGCCAGCTTTAGAAAAAGGA
+
BABBBFFFFFFFGGGGGGGGGGGGHHHHHHHHHHHGHHHHHHHHHHHHHHHGGHHHHHHHHHHHGHHHHHHHHHHHHHHHHHHHHHGHHHHHHHGGGGHHHHHHHHHHHHHHHHHHHHHHHHHHHHHHGHHHHHHHHHHHHHHHHHHHHHHHHHHHHHHHHHHHHHHHHGHHHHHHHHHHHGGHHHHHHHHHHHHHHHHHHHHHHHHHHHHHHHHHHHHHHHGHGHHHHHHHHHHHHGHHHHHHHGHHGGH
@M05620:45:000000000-G6HP7:1:1101:5145:6586 1:N:0:177
CATCCTGACCCTGAAGTACCCCATTGAGCATGGCATCGTCACCAACTGGGACGACATGGAGAAGATCTGGCACCACACCTTCTACAACGAGCTGCGCGTGGCCCCGGAGGAGCACCCAGTGCTGCTGACCGAGGCCCCCCTGAACCCCAAGGCCAACAGAGAGAAGATGACTCAGGTGAGGCTCGGCCGACGCCCGTGCTCCTCCCGTCCTTTCCCCAGTCATTTTCTGCCCGGCTTGATTTCTGACATTA
+
ABBBBFFFFCFFGGGCGGGGGGGHHHHHHHHHHHHHHGHHHGHHHGHHHGGHGGGGGHGFHGHHHFHHHHGHHGHHHGGHHHHHHHHHGGGGGHHGGGGGGGHHGGGGGCGGHHHHGGHHGHHHHHHGHHGCFGGEFGGCGGGGFHGGGGHGHHGGGGGGGGGGGGGGGGGGBFGGGGGGGGGGFFEFFF;DFFFFCDFFBFFFFFFFFFFFFBBFFFDBFFFFFFFFFFFFF=CCA-.BFFFFFFBBFF9
@M05620:45:000000000-G6HP7:1:1101:26551:6586 1:N:0:177
CATCCTGACCCTGAAGTACCCCATTGAGCATGGCATCGTCACCAACTGGGACGACATGGAGAAGATCTGGCACCACACCTTCTACAACGAGCTGCGCGTGGCCCCGGAGGAGCACCCAGTGCTGCTGACCGAGGCCCCCCTGAACCCCAAGGCCAACAGAGAGAAGATGACTCAGGTGAGGCTCGGCCGACGCCCGTGCTCCTCCCGTCCTTTCCCCAGTCATTTTCTGCCCGGCTTGATTTCTGACATTA
+
AABBBFFFFFFFGGGGGGGGGGGHHHHGHHHHHHHHHGHHHGHHCFHHHHHHGGGGGHHHHHHHFHHHHHHHHGHHHGGHHHHHHHHHGGGGGHHGGGGGGGHHGGG/BFGGHHHHGGHHHHHHHHHHHHGGGGGGGGGGGGGHHHGGG.GGHH.EGGGGGEG.CFGFGGGGGGGGGGFFGGGGFFFFFFFFFFFF@FBFFFFFFFF.;;9FFFFFFFDFFFFFFFFFFEFFFFFFFF.BFFFFF//9/B/
@M05620:45:000000000-G6HP7:1:1101:16020:6588 1:N:0:177
AAACCAAGCAGACACTCACCGCTCCCTCGCCACAGGCCAATAGTTTGTCCTCACTGAGTTGGCAACAAGTGGCTGCTGTGGCTGCCATTTTTCTGGTGATGGCCATCAGCTCCGACGAGGTCAGCTGGGGGGCTTTCTTTGTGTAAGCAACGAGAAACCTGAAAGAAGCATTTTTTAACTAAGTCCTGCTGAGTCATTCATGAGTTTTTAGCCGCCTTGCTTCTTCTCACAGACTCTCTACTCTCATGCCA
+
CCCCCCCFCFFFGGGGGGGGGGGGGGHHGGGGGHHHGGHHHHHHHHHHHHHHHHHHHHHHHHHHHHHHHHHHGHGGHHHHHHHGGHHHHHHHHHHHHHHHHHHHHHHHHHHHHGGGGGGGGHHHGHHHGGGGGGGGGGGGGFGGGGFFFFFFFFFFFFFFFFFFFFFFFFFFFFFFFFFFFFFFFFFFFFFFFFFFFFFFFFFFFFFFFFFFFFFFFFFFFFFFFFFFFFFFFFFFFFFFFFFFFFFFFFF
@M05620:45:000000000-G6HP7:1:1101:15393:6595 1:N:0:177
AGATTACTGCAACAGTTCCCCCTGGACCTGGAAAAGTTTCTTGCCTGGCTTACAGAAGCTGAAACAACTGCCAATGTCCTACAGGATGCTACCCGTAAGGAAAGGCTCCTAGAAGACTCCAAGGGAGTAAAAGAGCTGATGAAACAATGGCAAGTAAGTCAGGCATTTCCGCTTTAGCACTCTTGTGGATCCAATTGAACAATTCTCAGCATTTGTACTTGTAACTGACAAGCCAGGGACAAAACAAAGAT
+
AAAABDFFFFDFGGGGGGGGGGGGGHGHHHGHHHHHAFHHHHHHBGHFHHHHHHGHHHHHFGHHHHHGHHHHHFHHHGHHFHFHHGFHGHBDGFFEEEFFEGBCFEGHGHHHHGGGGHHHGFFE//EEE4BFGEHFGHFHHEFFHHHHFFHFHGGGHFGFDDFGHHFHHHDDGGGHGFHHGHHHHDHGHHHHEHHHHFHHFGGHGHHDFBDCGHFCC0CFGGFFCCHHFHHHEFBAAD?AFFFCFEEFFFC
@M05620:45:000000000-G6HP7:1:1101:22887:6597 1:N:0:177
ATCTCTATCTCCTAAAAACCTGTTTAGATTTGGAGATAGACCTTCAGGTTTTTCATCATTTTCTGCATGAATTATACATTGACCACGTTCCAGCGTGGTCAGTTTGCAGCATTCTGTTATTTTGTTTGACAGAGTGTCTTGTTGAGAACATATGTAGGACATGATTTTTTCCTGCAACAGGGAAAATAAAGTATAAGTTTTAAAGATTTATTCTTTAATACAGGATCTCAAAGCCAGCTTTAGAAAAAGGA
+
?AABBFFFFFFFGGGGGGGGGGHHHGHGHHHFHBCBGFHHHHHHHBGHHHHGGH5GH5GHHHHHFHHHFBEHHHHDHFGHHBHHHH?HHHHFFHGGFGHHHHHHHHHHHHEFHHHGHHGHHHHHHHHHHHHHCGHHHHHHHHHHFHA?GHHFHHHHFDFGHHHHHHHHHGHHHHHHFHGHHEEAHFFDDGGHGF1FGGGHHFH1FFGHHGHHHHHHHHHF0<DBHHHHHHFBFHHFHEGHHEFBGHBGG?/
@M05620:45:000000000-G6HP7:1:1101:14809:6599 1:N:0:177
TACCTGTACTGGGGAAGCATTTGAATATCCCCCCATGGTGATGGGGACGGAGAACTGCTCCATAAACACAGGCAACGTGCCTAACTTTCCCGGGAAGATGAAGTCAAAGAGCGACCACAGCTCTCGGAGGTTATTTTGCATCGGTGAGCCAGACAGAATGATCCGATGAGGGGTGCGAAACTATTTGAGGAAAGGAAGCACCTTTTTATTAAATTTACCTTTTAGCAATCGCCATTCCTACCCTAAAGATC
+
DDDDDFFFFFFFGGGGGGGGGGHHHHHHHHHGGGGHHHGHHHHHHGGGGGGGGHHHHHHHHHHHHHHHHHHHGHHHGHHHHHHHHHHHHHHGGGGGGHHHHHHHHHHHHHHHGGGGGHHHHHHHHGGGGGGHHHHHHHHHHHGGGGGHHHHHHGHHHHHHHHHHHGGGHHHGGFFGGGGGGGGGHHGGGGGGGGGGGGGGGFFFFFFFHHHFFFFFHFFFFFFFFFFFFFFFFFFFFFHFFFFFFFFFFFF
@M05620:45:000000000-G6HP7:1:1101:26568:6603 1:N:0:177
CATCCTGACCCTGAAGTACCCCATTGAGCATGGCATCGTCACCAACTGGGACGACATGGAGAAGATCTGGCACCACACCTTCTACAACGAGCTGCGCGTGGCCCCGGAGGAGCACCCAGTGCTGCTGACCGAGGCCCCCCTGAACCCCAAGGCCAACAGAGAGAAGATGACTCAGGTGAGGCTCGGCCGACGCCCGTGCTCCTCCCGTCCTTTCCCCAGTCATTTTCTGCCCGGCTTGATTTCTGACATTT
+
A3ABBFFBFFFFGGGGGCGGGGGHHHHHHFHHGHHHHGHHHGHFHGHHHHHHGGGGGHHHHGHHHGHHHHHHHGFHGGGHHHHHHHFHGFEGGHHGGGGGGGHHGGGDGGGGHGHHGGHHHHHHHHHHHHGGGGGGGGGGGGHBHHGG?.GGHHAEG.FFGGGFFGBFGFGGGGGGGGGGGGGGBBFFB@BBBBBBBFDEFFFFFFFFFD.FFFFFFFDFF/BFFBFFFB9ED??B;B./BF/BF/99;F;
@M05620:45:000000000-G6HP7:1:1101:22869:6603 1:N:0:177
ATCTCTATCTCCTAAAAACCTGTTTAGATTTGGAGATAGACCTTCAGGTTTTTCATCATTTTCTGCATGAATTATACATTGACCACGTTCCAGCGTGGTCAGTTTGCAGCATTCTGTTATTTTGTTTGACAGAGTGTCTTGTTGAGAACATATGTAGGACATGATTTTTTCCTGCAACAGGGAAAATAAAGTATAAGTTTTAAAGATTTATTCTTTAATAAAGGATCTCAAAGCCAGCTTTAGAAAAAGGA
+
DDCDDFFFFFFFGGGGGGGGGGHHHHHHHHHHHHHHHHHHHHHHHHHHHHHGGHHHHIHHHHIHIHHHHHHHHHHHHHHHHHHHHHGHHHHHHHGGGGHHHHHHHHHHHHHHHHHHHHHHHHHHHHHHHHHHHHHHHHHHHHHHHHHHHHHHHHHHHHHHHHHHHHHHHGHHHHHHHHHHHGGHHHHHHHHHHHHHHHHHHHHHHHHHHHHHHHHHHHHHHHHHHHHHHHHHHHHHHGHHHHGHHHHHGGH
@M05620:45:000000000-G6HP7:1:1101:26549:6604 1:N:0:177
CATCCTGACCCTGAAGTACCCCATTGAGCATGGCATCGTCACCAACTGGGACGACATGGAGAAGATCTGGCACCACACCTTCTACAACGAGCTGCGCGTGGCCCCGGAGGAGCACCCAGTGCTGCTGACCGAGGCCCCCCTGAACCCCAAGGCCAACAGAGAGAAGATGACTCAGGTGAGGCTCGGCCGACGCCCGTGCTCCTCCCGTCCTTTCCCCAGTCATTTTCTGCCCGGCTTGATTTCTGACATTT
+
CCCCCFFFFFFFGGGGGGGGGGGHHHHHHHHHHHHHHGHHHGHHHGHHHHHHGGGGGHHHHHHHHHHHHHHHHGHHHGGHHHHHHHHHGGGGGHHGGGGGGGHHGGGGGGGGHHHHGGHHHHHHHHHHHHGGGGGGGGGGGGHHHHGGGGHGHHGGGGGGGGGGGGGGGGGGGGGGGGGGGGGGFFFFFFFFFFFFFFFFFFFFFFFFFFFFFFFFFFFFFFFFFFFFFFFFFFFFFFFFFFFFFBFBBF0
@M05620:45:000000000-G6HP7:1:1101:14826:6604 1:N:0:177
TACCTGTACTGGGGAAGCATTTGAATATCCCCCCATGGTGATGGGGACGGAGAACTGCTCCATAAACACAGGCAACGTGCCTAACTTTCCCGGGAAGATGAAGTCAAAGAGCGACCACAGCTCTCGGAGGTTATTTTGCATCGGTGAGCCAGACAGAATGATCCGATGAGGGGTGCGAAACTATTTGAGGAAAGGAAGCACCTTTTTATTAAATTTACCTTTTAGCAATCGCCATTCCTACCCTAAAGATC
+
ABBBBFFFFFFFGGGGGGGGGGHHHHHHHHGGGGGHHHGHGHHHHGGGGGGGGHHHHHHHHGHGHHHHHHHHGGHHGHHHHHHHHHHHHHHGGGGGGGHHFHHGHHHHHHHGGGGGGGHHGHHHHGGGGGAHHHHHHHHHHHGGGGGHHHHHHGHHHHHHGGHHHGGGHHHGG:=EGFAGGGGGGGGFEFFFGGGFFGGGGFFFFFFFFFFFFFFFFFFFFFFFFFFFFFFFFFFFFFFFFFFFFFFFFFF
@M05620:45:000000000-G6HP7:1:1101:14812:6619 1:N:0:177
TACCTGTACTGGGGAAGCATTTGAATATCCCCCCATGGTGATGGGGACGGAGAACTGCTCCATAAACACAGGCAACGTGCCTAACTTTCCCGGGAAGATGAAGTCAAAGAGCGACCACAGCTCTCGGAGGTTATTTTGCATCGGTGAGCCAGACAGAATGATCCGATGAGGGGTGCGAAACTATTTGAGGAAAGGAAGCACCTTTTTATTAAATTTACCTTTTAGCAATCGCCATTCCTACCCTAAAGATC
+
BAABBFFFFFFFGGGG?FGGGGHHHFHHHHHGGGGHHHHHHHHHGGGGECGGGHHHHHHHHGHFHHGHHEHHGHHHGHHHHHHHHHHHHHHGGGGEDAGHHFHHHHHHHCFHEGFG/GFFGHHHHGGGGGGGFHHHHHH<GHGGGGGHHHHHFGFHFFHHHHHHFDFGHHHFGFGG-;A-DF0FGGGGEFGFEG?FGGGFGFFFFFF?FFFBFFFFFFFFFFFFFFFFFFAAFDFFFFFFFFFFFFBFFFF
@M05620:45:000000000-G6HP7:1:1101:11133:6619 1:N:0:177
AAACCAAGCAGACACTCACCGCTCCCTCGCCACAGGCCAATAGTTTGTCCTCACCGAGTTGGCAACAAGTGGCTGCTGTGGCTGCCATTTTTCTGGTGATGGCCATCAGCTCCGACGAGGTCAGCTGGGGGGCTTTCTTTGTGTAAGCAACGAGAAACCTGAAAGAAGCATTTTTTAACTAAGTCCTGCTGAGTCATTCATGAGTTTTTAGCCGCCTTGCTTCTTCTCACAGACTCTCTACTCTCATGCCA
+
BBBBBBBFBFFFGGGGGGGGGGGGGGHHGGGGGHHHGGHHHHHHHHHHHHHHHH1EEGFGHHHHHHHHHHHHGHGGHHGHHHHGGHHHHHHHHHHHHHGHHHHHGHHHHHHHHGGGGGGGGHHHHHHHGGGGGGGGGGGGFFFFFFFFFFFFFFFFFFFFFFFFFFFFFFFFFFFFFFFFFFFFFFFFFFFFFFFFFFFFFFFFFFFFFFFFFDFFFFFFFFFFFFFFFFFFFFFFFFFFFFFFFFFFFFB
@M05620:45:000000000-G6HP7:1:1101:24064:6620 1:N:0:177
CATCCTGACCCTGAAGTACCCCATTGAGCATGGCATCGTCACCAACTGGGACGACATGGAGAAGATCTGGCACCACACCTTCTACAACGAGCTGCGCGTGGCCCCGGAGGAGCACCCAGTGCTGCTGACCGAGGCCCCCCTGAACCCCAAGGCCAACAGAGAGAAGATGACTCAGGTGAGGCTCGGCCGACGCCCGTGCTCCTCCCGTCCTTTCCCCAGTCATTTTCTGCCCGGCTTGATTTCTGACATTA
+
BCCCCFFFFFFFGGGGGGGGGGGHHHHHHHHHHHHGHGHHHGHHHGHHHHHHGGGGGHHHHHHHHHHHHHHHHGHHHGGHHHHHHHHHGGGGGHHGGGGGGGHHGGGGGGGGHHHHGGHGHHHHHHHHHHGGGGGGGGGGGGHHHHGGGGHGHHGGGGGGGGGFFGGGGGGGGGGGGGGGGGEGFFFFAFFFFFFFFFFFFFFFFFFEFFFFFFFFFFFFFFFFFFFFFEFEDCDACF9FFFBBF;FFFF0
@M05620:45:000000000-G6HP7:1:1101:26534:6621 1:N:0:177
CATCCTGACCCTGAAGTACCCCATTGAGCATGGCATCGTCACCAACTGGGACGACATGGAGAAGATCTGGCACCACACCTTCTACAACGAGCTGCGCGTGGCCCCGGAGGAGCACCCAGTGCTGCTGACCGAGGCCCCCCTGAACCCCAAGGCCAACAGAGAGAAGATGACTCAGGTGAGGCTCGGCCGACGCCCGTGCTCCTCCCGTCCTTTCCCCAGTCATTTTCTGCCCGGCTTTATTTCTGACATTT
+
BBBBBFBFFFFF4GGBFFGGGGGHHDG4FGH4GFGFGBFGHGHGGGHH3AFHEEGGFHEGHHHGHHHHGGGHHGGHEGGHHHHHHHHG@FGEEHH>EGGGGEGHGGBCGCC/GHHHGGGG1?GGHHFHGH>@CCCGGGGGGCGHGHGGGGEACG9EGGCFCFDGFFFG09FBFGF9CBFCGEEF;BEF>AD9@AF-;.;EFFFFFF.AAD;FFFFFFF.BF/BFFFFFBBFF9-;BB/;BBFFB//:/9F/
@M05620:45:000000000-G6HP7:1:1101:22357:6621 1:N:0:177
ATCTCTATCTCCTAAAAACCTGTTTAGATTTGGAGATAGACCTTCAGGTTTTTCATCATTTTCTGCATGAATTATACATTGACCACGTTCCAGCGTGGTCAGTTTGCAGCATTCTGTTATTTTGTTTGACAGAGTGTCTTGTTGAGAACATATGTAGGACATGATTTTTTCCTGCAACAGGGAAAATAAAGTATAAGTTTTAAAGATTTATTCTTTAATAAAGGATCTCAAAGCCAGCTTTAGAAAAAGGA
+
BBBBBFFFFFFFGGGGG4EEGGFFFFFHHHGFHFFFHHHHHGHHHGHHHHHGGHFGHBHFFFHHHHHHHHHHHHGHHHHHHEHHHH?GHHHHHHGEGGHHHHHHHHHHHHEHHHHHHHHHHHHHHHHHHHHFHHHHHHHHHHHHBGEHHBFHHHHHHEHHHHGBHHHHH?GGHHHHFHGHGFGHFGGHFGHHHGHHHGGHHHF1FGGHHHHHHHHHHHFGDG0GFHHHFHHFFHFBGFHHHHGBGCHHGD/
@M05620:45:000000000-G6HP7:1:1101:22352:6644 1:N:0:177
ATCTCTATCTCCTAAAAACCTGTTTAGATTTGGAGATAGACCTTCAGGTTTTTCATCATTTTCTGCATGAATTATACATTGACCACGTTCCAGCGTGGTCAGTTTGCAGCATTCTGTTATTTTGTTTGACAGAGTGTCTTGTTGAGAACATATGTAGGACATGATTTTTTCCTGCAACAGGGAAAATAAAGTATAAGTTTTAAAGATTTATTCTTTAATAAAGGATCTCAAAGCCAGCTTTAGAAAAAGGA
+
CDDDDFFFFFFFGGGGGGGGGGHHHHHHHHHHHHHHHHHHHHHHHHHHHHHGGHHHHIIHHHHHHHHHHHHHHHHHHHHHHHHHHHGHHHHHHHGGGGHHHHHHHHHHHHHHHHHHHHHHHHHHHHHHHHHHHHHHHHHHHHHHHHHHHHHHHHHHHHHHHHHHHHHHHGHHHHHHHHHHHGGHHHHHHHHHHHHHHHHHHHHHHHHHHHHHHHHHHHHHHHHHHHHHHHHHHHHHHGHHHHGHHHHGGGH
@M05620:45:000000000-G6HP7:1:1101:10725:6703 1:N:0:177
CATCCTGACCCTGAAGTACCCCATTGAGCATGGCATCGTCACCAACTGGGACGACATGGAGAAGATCTGGCACCACACCTTCTACAACGAGCTGCGCGTGGCCCCGGAGGAGCACCCAGTGCTGCTGACCGAGGCCCCCCTGAACCCCAAGGCCAACAGAGAGAAGATGACTCAGGTGAGGCTCGGCCGACGCCCGTGCTCCTCCCGTCCTTTCCCCAGTCATTTTCTGCCCGGCTTGATTTCTGACATTA
+
BBBBBFFFFFFFGGGGGFGGGGGHHHFHGGFHHHHHHGHHGGHGHGHHGGFHGGEFGHHEHHFFHFHGHHHHHGGHHGGHHHHGHHHHGFGFFHHGCGEGGGHHGGGGGCCDHHHHGGHGHHHHHHHGHHGGCGGFGGCCFFGGHHGGGGEGHHGGGGFGGGGGGGGBFGGGBFFF99FFEFGGCAAD9--BCFFFFDDABFFFFFFFDFFB99FF.BD/:BFFFFF/BBFED---@-.//;FF/::BB:9
@M05620:45:000000000-G6HP7:1:1101:10698:6715 1:N:0:177
CATCCTGACCCTGAAGTACCCCATTGAGCATGGCATCGTCACCAACTGGGACGACATGGAGAAGATCTGGCACCACACCTTCTACAACGAGCTGCGCGTGGCCCCGGAGGAGCACCCAGTGCTGCTGACCGAGGCCCCCCTGAACCCCAAGGCCAACAGAGAGAAGATGACTCAGGTGAGGCTCGGCCGACGCCCGTGCTCCTCCCGTCCTTTCCCCAGTCATTTTCTGCCCGGCTTGATTTCTGACATTT
+
ABBBBFFFFFFFGGGGGGGGGGGHHH5GGEGHHHHHHGHHHGHHHGHHHHHHGGGGGHHFHH1FGHHHHHHHHGHHHGGHHHHHHFHHFFGGGHHGGGGGGGHHGGGCGGGGHHHHGAHHHHHHHHGDGHG@CGGFGGGGGGGGHHGGA.C.GEEEGEF/9/;9BBFF0BFFFBBGGG0A.A.9;BEA@A=BFFFB-.9AFF/BBAD;ADFFFFFFF../;/;BF/:://FEF-AF--9;BB////B/BF/
@M05620:45:000000000-G6HP7:1:1101:10714:6722 1:N:0:177
CATCCTGACCCTGAAGTACCCCATTGAGCATGGCATCGTCACCAACTGGGACGACATGGAGAAGATCTGGCACCACACCTTCTACAACGAGCTGCGCGTGGCCCCGGAGGAGCACCCAGTGCTGCTGACCGAGGCCCCCCTGAACCCCAAGGCCAACAGAGAGAAGATGACTCAGGTGAGGCTCGGCCGACGCCCGTGCTCCTCCCGTCCTTTCCCCAGTCATTTTCTGCCCGGCTTGATTTCTGACATTA
+
DDDDDFFFFFFFGGGGGGGGGGGHHHHHHHHHHHHHHGHHGGHHHGHHHHHHGGGGGHHHHHHHHHHHHHHHHGHHHGGHHHHHHHHHGGGGGHHGGGGGGGHHGGGGGGGGHHHHGGHHHHHHHHHHHHGGGGGGGGGGGGHHHHGGGGHGHHGGGGGGGGGGGGGGGGGGGFGGGGGGGGGGFFFFFFFFFFFFFFFFFFFFFFFFFFFFFFFFFFF0BFFFFFFFFFFFFCCFFFAFFFFFF0BFFF0
@M05620:45:000000000-G6HP7:1:1101:16468:6745 1:N:0:177
TACCTGTACTGGGGAAGAGTGTAGCAATCGCCATTCCTACCCTAAAGATCGGAAGAGCACACGTCTGAACTCCAGTCACAGAAGACCATCTCGTATGCCGTCTTCTGCTTGAAAAAAAAAAAAAAAAAAAAAAAAAAAGGAGATTGAGAGTTCAGAATAAAAACAAAGAAGCAGTGTAACGAAAAAAAAAAGAAATGTCAGATATAGAAGAAAATAAATAGATGAATGAAAAGAAAATGGGAGAACAAGGT
+
DCCDDFFFFFFFGGGGGGGGGGHHHFHHHGGGGGHHHHHHHHHHHHHHHHHGGGGHHHFHHHGHHHGHGHHHHGHGHHHGHHHHGHHHHHHHHFGHHHHEEGHGHHHHHHHFGHHHGGGCB<><</------------../../;000.00000000000000....//./00/000000....-.-----..;/00:00000:000;000///000000:00000000000/..//000./;.:0///.0
@M05620:45:000000000-G6HP7:1:1101:19506:6765 1:N:0:177
CATCCTGACCCTGAAGTACCCCATTGAGCATGGCATCGTCACCAACTGGGACGACATGGAGAAGATCTGGCACCACACCTTCTACAACGAGCTGCGCGTGGCCCCGGAGGAGCACCCAGTGCTGCTGACCGAGGCCCCCCTGAACCCCAAGGCCAACAGAGAGAAGATGACTCAGGTGAGGCTCGGCCGACGCCCGTGCTCCTCCCGTCCTTTCCCCAGTCATTTTCTGCCCGGCTTGATTTCTGACATTA
+
CCCCCFFFFFFFGGGGGGGGGGGHHHHHHHHHHHHHHGHHHGHHGGHHHHHHGGGGGHHHHHHHHHHHHHHHHGHHHGGHHHHHHHHHGGGGGHHGGGGGGGHHGGGGGGGGHHHHGGHGHHHHHHHHHHGGGGGGGGGGGGHHHHGGGDHFHHGGGGGGGFGGGGGGGGGGGGFGGGGGGGGGFFFFFFFFFFFF@DFFFFFFFFFFFFFFFFFFFFFFFFFFFFFFFEFFF;DFFF.BFFFFF;FFFF0
@M05620:45:000000000-G6HP7:1:1101:19636:6777 1:N:0:177
AAACCAAGCAGACACTCACCGCTCCCTCGCCACAGGCCAATAGTTTGTCCTCACTGAGTTGGCAACAAGTGGCTGCTGTGGCTGCCATTTTTCTGGTGATGGCCATCAGCTCCGACGAGGTCAGCTGGGGGGCTTTCTTTGTGTAAGCAACGAGAAACCTGAAAGAAGCATTTTTTAACTAAGTCCTGCTGAGTCATTCATGAGTTTTTAGCCGCCTTGCTTCTTCTCACAGACTCTCTACTCTCATGCCA
+
CCCCCCCFCFFFGGGGGGGGGGGGGGHHGGGGGHHHGGHHHHHHHHHHHHHHHHHHHHHHHHHHHHHHHHHHGHGGHHHHHHHGGHHHHHHHHHHHHHHHHHHHHHHHHHHHHGGGGGGGGHHHHHHHGGGGGGGGGGGGGGGGGGFFFFFFFFFFFFFFFFFFFFFFFFFFFFFFFFFFFFFFFFFFFFFFFFFFFFFFFFFFFFFFFFFFFFFFFFFFFFFFFFFFFFFFFFFFFFFFFFFFFFFFFFF
@M05620:45:000000000-G6HP7:1:1101:19498:6783 1:N:0:177
CATCCTGACCCTGAAGTACCCCATTGAGCATGGCATCGTCACCAACTGGGACGACATGGAGAAGATCTGGCACCACACCTTCTACAACGAGCTGCGCGTGGCCCCGGAGGAGCACCCAGTGCTGCTGACCGAGGCCCCCCTGAACCCCAAGGCCAACAGAGAGAAGATGACTCAGGTGAGGCTCGGCCGACGCCCGTGCTCCTCCCGTCCTTTCCCCAGTCATTTTCTGCCCGGCTTGATTTCTGACATTA
+
CDEEEFFFFFFFGGGGGGGGGGGHHHHHHHHHHHHHHGHHHGHHHGHHHHHHGGGGGHHHHHHHHHHHHHHHHGHHHGGHHHHHHHHHGGGGGHHGGGGGGGHHGGGGGGGGHHHHGGHGHHHHHHHHHHGGGGGGGGGGGGHHHHGGGGHGHHGGGGGGGGGGGGGGGGGGGGGGHGGGGGGGFFFFFFFFFFFF>DFFFFFFFFFFFFFFFFFFFFFFFFFFFHFFFFFFFFFFFFFFFFFFEBFFFF1
@M05620:45:000000000-G6HP7:1:1101:19629:6796 1:N:0:177
AAACCAAGCAGACACTCACCGCTCCCTCGCCACAGGCCAATAGTTTGTCCTCACTGAGTTGGCAACAAGTGGCTGCTGTGGCTGCCATTTTTCTGGTGATGGCCATCAGCTCCGACGAGGTCAGCTGGGGGGCTTTCTTTGTGTAAGCAACGAGAAACCTGAAAGAAGCATTTTTTAACTAAGTCCTGCTGAGTCATTCATGAGTTTTTAGCCGCCTTGCTTCTTCTCACAGACTCTCTACTCTCATGCCA
+
AA?ABCCFCFFFGGGGGFGGGGGGGGHHGGGGGHHHGGHHHHHHHHHHHHHHHGHHHHGGHHHHHHHHHHHHGHGGHHHHHHHGGHHHHHHHHHHHHHHHHHHHGHHHHHHHHGGEGFGGDFHHHHHHGGGGGGGGGGGGGFGGGGFFFFFFFFFFFFFFFFFFFFFFFFFFFFFFFFFFFFFFFFFFFFFFFFFFFFFFFFFF:FFFFFFFFFFFFFFFFFFFFFFFFFFFFFFFFFFFFFFFFFFFFFB
@M05620:45:000000000-G6HP7:1:1101:22580:6804 1:N:0:177
ATCTCTATCTCCTAAAAACCTGTTTAGATTTGGAGATAGACCTTCAGGTTTTTCATCATTTTCTGCATGAATTATACATTGACCACGTTCCAGCGTGGTCAGTTTGCAGCATTCTGTTATTTTGTTTGACAGAGTGTCTTGTTGAGAACATATGTAGGACATGATTTTTTCCTGCAACAGGGAAAATAAAGTATAAGTTTTAAAGATTTATTCTTTAATAAAGGATCTCAAAGCCAGCTTTAGAAAAAGGA
+
CDCCCFFFFFFFGGGGGGGGGGHHHHHHHHHHHHHHHHHHHHHHHHHHHHHGGHHHHIHIHIHHHHHHHHHHHHHHHHHHHHGHHHGHHHHHHHGGGGHHGHHHHHHHHHHHHHHHHHHHHHHHHHHHHHHHHHGHHHHHHHHHHHHHHHHHHHHHHHHHHHHHHHHHHGHHHHHHHHHHHGGHHHHHGHHHHHHHHHHHHHHHHHHHHHHHHHHHHHHHHGHHHHHHHGHGHHHHHGHHHHHHGGHHGGH
@M05620:45:000000000-G6HP7:1:1101:6475:6860 1:N:0:177
ATCTCTATCTCCTAAAAACCTGTTTAGATTTGGAGATAGACCTTCAGGTTTTTCATCATTTTCTGCATGAATTATACATTGACCACGTTCCAGCGTGGTCAGTTTGCAGCATTCTGTTATTTTGTTTGACAGAGTGTCTTGTTGAGAACATATGTAGGACATGATTTTTTCCTGCAACAGGGAAAATAAAGTATAAGTTTTAAAGATTTATTCTTTAATAAAGGATCTCAAAGCCAGCTTTAGAAAAAGGA
+
BCCCCFFFFFFFGGGGGGGGGGHHHHHHHHHHHGHHHHHHHHHHHHHHHHHGGHHHHHHHHHHHHHHHHHHHHHHHHHHHHHHHHHGHHHHHHHGGGGHHHHHHHHHHHHHHHHHHHHHHHHHHHHHHHHHHHHHHHHHHHHHHHHHHHHHHHHHHHHHHHHHHHHHHHGHHHHHHHHHHHGGHHHHHHHHHHHHHHGHHHHHHHHHHHHHHHHHHHHHHHHHHHHHHHGHHHHHHHGHHHHHHHHGFGGG
@M05620:45:000000000-G6HP7:1:1101:16706:6886 1:N:0:177
CATCCTGACCCTGAAGTACCCCATTGAGCATGGCATCGTCACCAACTGGGACGACATGGAGAAGATCTGGCACCACACCTTCTACAACGAGCTGCGCGTGGCCCCGGAGGAGCACCCAGTGCTGCTGACCGAGGCCCCCCTGAACCCCAAGGCCAACAGAGAGAAGATGACTCAGGTGAGGCTCGGCCGACGCCCGTGCTCCTCCCGTCCTTTCCCCAGTCATTTTCTGCCCGGCTTGTTTTCTGACATTA
+
AABBBFFFFFFFGGFGGGGGGG2FGEB4E4AB4FGHHAGHDGHBAEGFFCFGEAEEGHE3GHCGHDHFHBGHGFHH1EEHHHHHHBFE/11EECFGGGGGG@HHGE@CGCDDGGHHGGHHCFFHHHHGFFF-<-@<C@<<A.=0CHGGA..=GG.AE.//CFFEGF/B9BFG009/;9;..;.A>-9D--9@>AD-@.A9/99FFE.;.9A/99FF.999;/9BF/99BFFE.---;-9/.BFF/;/99//
@M05620:45:000000000-G6HP7:1:1101:12692:6889 1:N:0:177
ATCTCTATCTCCTAAAAACCTGTTTAGATTTGGAGATAGACCTTCAGGTTTTTCATCATTTTCTGCATGAATTATACATTGACCACGTTCCAGCGTGGTCAGTTTGCAGCATTCTGTTATTTTGTTTGACAGAGTGTCTTGTTGAGAACATATGTAGGACATGATTTTTTCCTGCAACAGGGAAAATAAAGTATAAGTTTTAAAGATTTATTCTTTAATAAAGGATCTCAAAGCCAGCTTTAGAAAAAGGA
+
3AABBFBFFFFFGFGGGGGGGGHHFEHHHHHGGBFCGHF5GHHHHHHGHHHGGH5GHFGHHHHHEFHHHHFHHHHHHFGHBFHHHHEHGHHHHHGGGGHHEFHHHGHHHHHHHHHFHHFHHGHHHHHGHHHHFHHHHHHHHHHHBGH4F3GFHHHHHGEHHHHEHHGHHGHHHHHHDGHF/FFFC0?1<?GG1G<FHGHHH1<1==GHHBGHHHHHH0DF0=0</<CHHGFFHHH/GEFHHFHB0CB:F./
@M05620:45:000000000-G6HP7:1:1101:16717:6906 1:N:0:177
CATCCTGACCCTGAAGTACCCCATTGAGCATGGCATCGTCACCAACTGGGACGACATGGAGAAGATCTGGCACCACACCTTCTACAACGAGCTGCGCGTGGCCCCGGAGGAGCACCCAGTGCTGCTGACCGAGGCCCCCCTGAACCCCAAGGCCAACAGAGAGAAGATGACTCAGGTGAGGCTCGGCCGACGCCCGTGCTCCTCCCGTCCTTTCCCCAGTCATTTTCTGCCCGGCTTGATTTCTGACATTA
+
CDDDDFFFFFFFGGGGGFGGGGGHHHHHHHHHHHHHHGHHHGHHHGHHHHHHGGGGGHHHHHHHGHHHHHHHHGHHHGGHHHHHHHHHGGGGGHHGGGGGGGHHGGGGGGGGHHHHGGHHHHHHHHHHHHGGGGGGGGGGGGGHHHGGGGHGHHGGGGGGGGGGGGGGGGGGGGGGGGGGGGGGFFFFFFAFFFFF@DDFFFFFFFFFFFFFFFFFFFFFFFFFFFFFFFFFFFFFFAFFFFFFFFBFFF0
@M05620:45:000000000-G6HP7:1:1101:12698:6908 1:N:0:177
ATCTCTATCTCCTAAAAACCTGTTTAGATTTGGAGATAGACCTTCAGGTTTTTCATCATTTTCTGCATGAATTATACATTGACCACGTTCCAGCGTGGTCAGTTTGCAGCATTCTGTTATTTTGTTTGACAGAGTGTCTTGTTGAGAACATATGTAGGACATGATTTTTTCCTGCAACAGGGAAAATAAAGTATAAGTTTTAAAGATTTATTCTTTAATAAAGGATCTCAAAGCCAGCTTTAGAAAAAGGA
+
CCCCDFFFFFFFGGGGGGGGGGHHHHHHHHHHHHHHHHHHHHHHHHHHHHHGGHHHHIIHHIHIIHHHHHHHHHHHHHHHHHHHHHGHHHHHHHGGGGHHHHHHHHHHHHHHHHHHHHHHHHHHHHHHHHHHHHGHHHHHHHHHHHHHHHHHHHHHHHHHHHHHHHHHHGHHHHHHHHHHHGGHHHHHHHHHHHHHHGHHHHHHHHHHHHHHHHHHHHHHHHHHHHGHHGHHHHHHHGHHHHHHHGHHGGH
@M05620:45:000000000-G6HP7:1:1101:20418:6935 1:N:0:177
CATCCTGACCCTGAAGTACCCCATTGAGCATGGCATCGTCACCAACTGGGACGACATGGAGAAGATCTGGCACCACACCTTCTACAACGAGCTGCGCGTGGCCCCGGAGGAGCACCCAGTGCTGCTGACCGAGGCCCCCCTGAACCCCAAGGCCAACAGAGAGAAGATGACTCAGGTGAGGCTCGGCCGACGCCCGTGCTCCTCCCGTCCTTTCCCCAGTCATTTTCTGCCCGGCTTGATTTCTACATTAG
+
BBBBBFFFFFFFGGGGGGGGGGEGDE5FF4F44A4AGAGAGEGA2ABGCGHFAEGG?GFCAAGGFGH5AF3B@FEE1>??BGEFHG3FEG1EE@@>EEGC@/GEEECGDGGFHHHHGGHHHHHHHHHHHHGGGGGGGGGGGGHHHHGGGGHGHHEGGGGGGGGGGGGGGGGGGGGGGGGGGGGGBBFFBBBBBBBB?FFFFFFFFFFEFFFFFFFFFFFFFFFFFFFFFFFFFBBBBBFFFFFFFFFFF/;
@M05620:45:000000000-G6HP7:1:1101:20416:6953 1:N:0:177
CATCCTGACCCTGAAGTACCCCATTGAGCATGGCATCGTCACCAACTGGGACGACATGGAGAAGATCTGGCACCACACCTTCTACAACGAGCTGCGCGTGGCCCCGGAGGAGCACCCAGTGCTGCTGACCGAGGCCCCCCTGAACCCCAAGGCCAACAGAGAGAAGATGACTCAGGTGAGGCTCGGCCGACGCCCGTGCTCCTCCCGTCCTTTCCCCAGTCATTTTCTGCCCGGCTTGATTTCTACATTAG
+
BCCDDFFFFFFFGGGGGFGGGGGHHHHHHHHHHHHHHGHHHGHHHGHHHHHHGGGGGHHHHHHHHHHHHHHHHGHHHGGHHHHHHHHHGGGGGHHGGGFGGGHHGGGGGGGGHHHHGGHGHHHHHHHHHHGGGGGGGGGGGGHHHHGGGGHGHHGGGGGGGGGGGGGGGGGGGGGGGGGGGGGGFFFFFFFFFFFFFFFFFFFFFFFFFFFFFFFFFFFFFFFFFHFFFFFFFFFFFFFFFFFFFFBFF00
@M05620:45:000000000-G6HP7:1:1101:11192:6957 1:N:0:177
CATCCTGACCCTGAAGTACCCCATTGAGCATGGCATCGTCACCAACTGGGACGACATGGAGAAGATCTGGCACCACACCTTCTACAACGAGCTGCGCGTGGCCCCGGAGGAGCACCCAGTGCTGCTGACCGAGGCCCCCCTGAACCCCAAGGCCAACAGAGAGAAGATGACTCAGGTGAGGCTCGGCCGACGCCCGTGCTCCTCCCGTCCTTTCCCCAGTCATTTTCTGCCCGGCTTGATTTCTGACATTA
+
DDDDDFFFFFFFGGGGGGGGGGGHHHHHHHHHHHHHHGHHHGHHHGHHHHHHGGGGGHHHHHGHHHHHHHHHHGHHHGGHHHHHHHHHGGGGGHHGGGGGGGHHGGGGGGGGHHHHGGHHHHHHHHHHHHGGGGGGGGGGGGHHHHGGGGHGHHGGGGGGGGGGGGGGGGGGGGGGGGGGGGGGFFFFFFFFFFFFCFFFFFFFFFFFFFFFFFFFFFFFFFFFFFFFFFFFFFFFFFFFFFFFFFFFFF0
@M05620:45:000000000-G6HP7:1:1101:25781:6972 1:N:0:177
ATCTCTATCTCCTAAAAACCTGTTTAGATTTGGAGATAGACCTTCAGGTTTTTCATCATTTTCTGCATGAATTATACATTGACCACGTTCCAGCGTGGTCAGTTTGCAGCATTCTGTTATTTTGTTTGACAGAGTGTCTTGTTGAGAACATATGTAGGACATGATTTTTTCCTGCAACAGGGAAAATAAAGTATAAGTTTTAAAGATTTATTCTTTAATAAAGGATCTCAAAGCCAGCTTTAGAAAAAGGA
+
CDDDDFFFFFFFGGGGGGGGGGHHHHHHHHHHHHHHHHHHHHHHHHHHHHHGGHHHHIHHHHIIIHHHHHHHHHHHHHHHHHHHHHGHHHHHHHGGGGHHHHHHHHHHHHHHHHHHHHHHHHHHHHHHHHHHHHHHHHHHHHHHHHHHHHHHHHHHHHHHHHHHHHHHHGHHHHHHHHHHHGGHHHHHHHHHHHHHHHHHHHHHHHHHHHHHHHHHHHHHHHHHHHHHHHHHHHHHHGHHHHHHHGHHGGH
@M05620:45:000000000-G6HP7:1:1101:11193:6975 1:N:0:177
CATCCTGACCCTGAAGTACCCCATTGAGCATGGCATCGTCACCAACTGGGACGACATGGAGAAGATCTGGCACCACACCTTCTACAACGAGCTGCGCGTGGCCCCGGAGGAGCACCCAGTGCTGCTGACCGAGGCCCCCCTGAACCCCAAGGCCAACAGAGAGAAGATGACTCAGGTGAGGCTCGGCCGACGCCCGTGCTCCTCCCGTCCTTTCCCCAGTCATTTTCTGCCCGGCTTGATTTCTGACATTA
+
BBBCCFFFFFFFGGGFGFGGGGGHHGHHHGHHHHBGHDGHHGHHHGHFHHHHGGGGGHHHHHHHHHHHHGHHHGHHHGGHHHHHHHHHGGGGGHHGGGEGGEHHG?FGGCGGGHHHGGGGHHHHHHHHHHCFGGGGGGGGGGHHHHGGGGHGHH?EGGGEGGGGGGGGGGGGGGFGGGGFGGGFFFFFFFFFFFF=:AFFFFFFFEDEDDAFFFFFFEAFFFFFFFFFFFFF.>DFC;./9BFFFFFFFF/
@M05620:45:000000000-G6HP7:1:1101:25796:6981 1:N:0:177
ATCTCTATCTCCTAAAAACCTGTTTAGATTTGGAGATAGACCTTCAGGTTTTTCATCATTTTCTGCATGAATTATACATTGACCACGTTCCAGCGTGGTCAGTTTGCAGCATTCTGTTATTTTGTTTGACAGAGTGTCTTGTTGAGAACATATGTAGGACATGATTTTTTCCTGCAACAGGGAAAATAAAGTATAAGTTTTAAAGATTTATTCTTTAATAAAGGATCTCAAAGCCAGCTTTAGAAAAAGGA
+
AAABBFFFFFFFGGGGGGGGGGHHHGHHHHHGGHGHHHHGHHHHHHHHHHHGGHHHHHHHHHHHHHHHHGDHHHHHHHHHHHHHHHGGHHHHHHGGGGHHHHHHHHHGGHHHHHHHHHGHHHHGHHHHGHHHFHHHHHHHHHHHFHHFHGHHHHHHHHHHHHGFHHHHHGHHHHGHHHHHHGAHHHHBGFFHGHHHHGHHHHHGHFHHHHHHHHHHHFHHFHEHFGHHGGHHHHHHHGHHHFFHFC:.;A/
@M05620:45:000000000-G6HP7:1:1101:25772:6990 1:N:0:177
ATCTCTATCTCCTAAAAACCTGTTTAGATTTGGAGATAGACCTTCAGGTTTTTCATCATTTTCTGCATGAATTATACATTGACCACGTTCCAGCGTGGTCAGTTTGCAGCATTCTGTTATTTTGTTTGACAGAGTGTCTTGTTGAGAACATATGTAGGACATGATTTTTTCCTGCAACAGGGAAAATAAAGTATAAGTTTTAAAGATTTATTCTTTAATAAAGGATCTCAAAGCCAGCTTTAGAAAAAGGA
+
ABBBBFFFFFFFGGGGGGGGGGHHHHFGHHHHHHHHHHHHHHHHHHHHHHHGGHHHHHHHHHHHHHHHHHHHHGHHHHHHHGHHFHGHHHHHHHGGGCHGFHHHHHHGHHHHHHHHHHHHHHHHHHHHGHHHHHHGHHHHHHHHHHHHGHHHHHHHHHHHHHGHHHHHHGHHHHHHHHGEHAFFHGHHHHHGHHHGGGHHHGHGHHHHHHHHHFHHGHHHHGHHHHHHHGHHGHHHHGGHHHHHGCFFD?C
@M05620:45:000000000-G6HP7:1:1101:19214:7031 1:N:0:177
ATCTCTATCTCCTAAAAACCTGTTTAGATTTGGAGATAGACCTTCAGGTTTTTCATCATTTTCTGCATGAATTATACATTGACCACGTTCCAGCGTGGTCAGTTTGCAGCATTCTGTTATTTTGTTTGACAGAGTGTCTTGTTGAGAACATATGTAGGACATGATTTTTTCCTGCAACAGGGAAAATAAAGTATAAGTTTTAAAGATTTATTCTTTAATAAAGGATCTCAAAGCCAGCTTTAGAAAAAGGA
+
CCCCCFFFFFFFGGGGGGGGGGHHHHHHHHHHHHHHHHHGHHHHHHHHHHHGGHHHHHIHHHHHIHHHHHHHHHHHHHHHHHHHHHGHHHHHHHGGGGHHHHHHHHHHHHHHHHHHHHHHHHHHHHHHHHHHHHHHHHHHHHHHHHHHHHHHHHHHHHHHHHHHHHHHHGHHHHHHHHHHHGGHHHHHHHHHHHHHHGHHHHHHHHHHHHHHHHHHHHHHHHHHHHHHHHHHHHHHHGHHHHHEHHHHGGH
@M05620:45:000000000-G6HP7:1:1101:19230:7042 1:N:0:177
ATCTCTATCTCCTAAAAACCTGTTTAGATTTGGAGATAGACCTTCAGGTTTTTCATCATTTTCTGCATGAATTATACATTGACCACGTTCCAGCGTGGTCAGTTTGCAGCATTCTGTTATTTTGTTTGACAGAGTGTCTTGTTGAGAACATATGTAGGACATGATTTTTTCCTGCAACAGGGAAAATAAAGTATAAGTTTTAAAGATTTATTCTTTAATAAAGGATCTCAAAGCCAGCTTTAGAAAAAGGA
+
BBBBCFFFFFFFGGGGGGGGGGHHHHHHHHHHHHHHHHHHHHHHHHHHHHHGGHHHHHHHHHHHIHHHHHHHHHHHHHHHHHHHHHGHHHHHHHGGGGHHHHHHHHHHHHHHHHHHHHHHHHHHHHHHGHHHHHGGHHHHHHHHHHHHHHHHHHHHHHHHHHHHHHHHHGHHHHGHHHGHHGGHHHHHHHHHGHHHHGHHHHHHHHHHHHHHHHHHHHHHHHHHHHHHHHHHHHHHHGGHHHGHHGGFGGF
@M05620:45:000000000-G6HP7:1:1101:19210:7050 1:N:0:177
ATCTCTATCTCCTAAAAACCTGTTTAGATTTGGAGATAGACCTTCAGGTTTTTCATCATTTTCTGCATGAATTATACATTGACCACGTTCCAGCGTGGTCAGTTTGCAGCATTCTGTTATTTTGTTTGACAGAGTGTCTTGTTGAGAACATATGTAGGACATGATTTTTTCCTGCAACAGGGAAAATAAAGTATAAGTTTTAAAGATTTATTCTTTAATAAAGGATCTCAAAGCCAGCTTTAGAAAAAGGA
+
BBBBBFFFFFFFGGGGGGFGGGHHHHHHHHHHHFHHHHHGHHHHHHHHHHHGGHHHHHHHHHHHHHHHHHHHHHHHHHHHHHHHHHGGHHHHHHGGGGHHHHHHHHHHHHHHHHHHHHHHHHHHHHHHHHHHHHHHHHHHHHHHHHHHHHHHHHHHHHHHHHHHHHHHHGHHHHHHFHHHHGGGHHHHHHHHHHHHHGHHHGHHHHHHHHHHHHHHHGHHHFHHHHHHHHHHHGHHHGHHHHHHGHHHGGH
@M05620:45:000000000-G6HP7:1:1101:23642:7101 1:N:0:177
ATCTCTATCTCCTAAAAACCTGTTTAGATTTGGAGATAGACCTTCAGGTTTTTCATCATTTTCTGCATGAATTATACATTGACCACGTTCCAGCGTGGTCAGTTTGCAGCATTCTGTTATTTTGTTTGACAGAGTGTCTTGTTGAGAACATATGTAGGACATGATTTTTTCCTGCAACAGGGAAAATAAAGTATAAGTTTTAAAGATTTATTCTTTAATAAAGGATCTCAAAGCCAGCTTTAGAAAAAGGA
+
BCCCDFFFFFFFGGGGGGGGGGHHHHHHHHHHHHHHHHHHHHHHHHHHHHHGGHHHHIHHHHHIHHHHHHHHHHHHHHHHHHHHHHGHHHHHHHGGGGHHHHHHHHHHHHHHHHHHHHHHHHHHHHHHHHHHHHHHHHHHHHHHHHHHHHHHHHHHHHHHHHHHHHHHHGHHHHHHHHHHHGGHHHGHHHHHHHHHHHHHHHHGHHHHHHHHHHHHHHHHHHHHHHHHHHHHHHHHHGHHHHHFHHHHGGH
@M05620:45:000000000-G6HP7:1:1101:23659:7108 1:N:0:177
ATCTCTATCTCCTAAAAACCTGTTTAGATTTGGAGATAGACCTTCAGGTTTTTCATCATTTTCTGCATGAATTATACATTGACCACGTTCCAGCGTGGTCAGTTTGCAGCATTCTGTTATTTTGTTTGACAGAGTGTCTTGTTGAGAACATATGTAGGACATGATTTTTTCCTGCAACAGGGAAAATAAAGTATAAGTTTTAAAGATTTATTCTTTAATAAAGGATCTCAAAGCCAGCTTTAGAAAAAGGA
+
ABBBCFFFFFFFGGGGGGGGGGHHHHHHHHHHHHHHHHHHHHHHHHHHHHHGGHHHHHIHHHHHHHHHHHHHHHHHHHHHHHHHHHGHHHHHHHGGGGHHHHHHHHHHHHHHHHHHHHHHHHHHHHHHHHHHHHHHHHHHHHHGDHGHHHHHHHHHHHHHHHHHHHHHHGHHHHHHHHHHHGGHHHHHHHHHHHHHHGFHHHHGHHHHHHHHHHHHHHHHHHHGGHGHHGHHGHHGHGHHHHHFHGHHGGG
@M05620:45:000000000-G6HP7:1:1101:23623:7114 1:N:0:177
ATCTCTATCTCCTAAAAACCTGTTTAGATTTGGAGATAGACCTTCAGGTTTTTCATCATTTTCTGCATGAATTATACATTGACCACGTTCCAGCGTGGTCAGTTTGCAGCATTCTGTTATTTTGTTTGACAGAGTGTCTTGTTGAGAACATATGTAGGACATGATTTTTTCCTGCAACAGGGAAAATAAAGTATAAGTTTTAAAGATTTATTCTTTAATAAAGGATCTCAAAGCCAGCTTTAGAAAAAGGA
+
BBBBBFFFFFFFGGGGGGGGGGHHHHGHHHHGFHHGHHHHGHHBGGHHGHHGGHHHHHHHHHHHGHHGHGHHHGHHHHHHHHFHHHGHHHFHHFGEGGHGHHFEHFHHHHHHHHHHHHHHHHHHGHHHGGGHHHHHHHHHHHHHHHGHHHFFGHGHHGGFFHHHHHHHHGGHHHGFHHHHHGEFHHHFGFGFFHHHGGHHHGHGHGHHHHHHHHHHGFHHHEHFHHHHHHHGHHHHHFHHHFF:GHFGFDC
@M05620:45:000000000-G6HP7:1:1101:23640:7119 1:N:0:177
ATCTCTATCTCCTAAAAACCTGTTTAGATTTGGAGATAGACCTTCAGGTTTTTCATCATTTTCTGCATGAATTATACATTGACCACGTTCCAGCGTGGTCAGTTTGCAGCATTCTGTTATTTTGTTTGACAGAGTGTCTTGTTGAGAACATATGTAGGACATGATTTTTTCCTGCAACAGGGAAAATAAAGTATAAGTTTTAAAGATTTATTCTTTAATAAAGGATCTCAAAGCCAGCTTTAGAAAAAGGA
+
CCCCCFFFFFFFGGGGGGGGGGHHHHHHHHHHHHHHHHHHHHHFHHHHHHHGGHHHHHIHIHHHHHHHHHHHHHHHHHHHHHHHHHGHHHHHHHGGGGHHHHHHHHHGHHHHHHHHHHHHHHHHHHHHHHHHHHGHHHHHHHHHHHHHHHHHHHHHHHHHHHHHHHHHHGHHHHGHHHHHHGGHHHHHHHHHHHHHHHHHHHHHHHHHHHHHHHHHHHHHHHHHHHHHHHHHHHHHHGGHHHGHHGHHGGG
@M05620:45:000000000-G6HP7:1:1101:10871:7120 1:N:0:177
AAACCAAGCACACGTCTGAACTCCAGTCACAGAAGACCATCTCGTATGCCGTCTTCTGCTTGAAAAAAAAAAATATCCCGTCTTCTGCTTGAAAAAACACTAGAGAAAGAGTGACAAAATAGAATGGAGGAAAGCGTTGTCAAATGTCTAGGAGAAAGAGGAAGCATGGTATAGAATAAGGGTAAACGGACCTTATCGTGTAAAGGATAATGGTACAATTGCGTACAATAAAGACAGCATCACACATGAAC
+
BBBBBBBFBFBFGCGCFFFFGFFG4CAGFGBGBGHHGHH335DG2AB3EGGAEGE55BGH5FGBHGHGGG///13@@4B1F1B?F44443?B?330//?03B3311?1100111111B0111112@110?/0?00/////1111111>1111<0.<>///../../00.000=000:0000:://00...--/0900./../;000/0900;0;00099000...-.///////./...//////./////
@M05620:45:000000000-G6HP7:1:1101:6183:7179 1:N:0:177
AAACCAAGCAGACACTCACCGCTCCCTCGCCACAGGCCAATAGTTTGTCCTCACTGAGTTGGCAACAAGTGGCTGCTGTGGCTGCCATTTTTCTGGTGATGGCCATCAGCTCCGACGAGGTCAGCTGGGGGGCTTTCTTTGTGTAAGCAACGAGAAACCTGAAAGAAGCATTTTTTAACTAAGTCCTGCTGAGTCATTCATGAGTTTTTAGCCGCCTTGCTTCTTCTCACAGACTCTCTACTCTCATGCCA
+
CCCCCCCFCFFFGGGGGGGGGGGGGGHHGGGGGHHHGGHHHHHHHHHHHHHHHHHHHHHHHHHHHHHHHHHHGHGGHHHHHHHGGHHHHHHHHHHHHHHHHHHHHHHHHHHHHGGGGGGGGHHHHHHHGGGGGGGGGGGGGGGGGGFFFFFFFFFFFFFFFFFFFFFFFFFFFFFFFFFFFFFFFFFFFFFFFFFFFFFFFFFFFFFFFFFFFFFFFFFFFFFFFFFFFFFFFFFFFFFFFFFFFFFFFFF
@M05620:45:000000000-G6HP7:1:1101:21096:7191 1:N:0:177
CATCCTGACCCTGAAGTACCCCATTGAGCATGGCATCGTCACCAACTGGGACGACATGGAGAAGATCTGGCACCACACCTTCTACAACGAGCTGCGCGTGGCCCCGGAGGAGCACCCAGTGCTGCTGACCGAGGCCCCCCTGAACCCCAAGGCCAACAGAGAGAAGATGACTCAGGTGAGGCTCGGCCGACGCCCGTGCTCCTCCCGTCCTTTCCCCAGTCATTTTCTGCCCGGCTTGATTTCTGACATTT
+
CCDDDFFFFFFFGGGGGGGGGGGHHHHHHHHHHHHHHGHHHGHHHGHHHHHHGGGGGHHHHHHHHHHHHHHHHGHHHGGHHHHHHHHHGGGGGHHGGGGGGGHHGGGGGGGGHHHHGGHHHHHHHHHHHHGGGGGGGGGGGGHHHHGGGGHGHHGGGGGGGGGGGGGGGGGGGGGGHGGGGGGGFFFFFFFFFFFFDFFFFFFFFFFFFFFFFFFFFFFFFFFFFFFFFFFFFFFFFFFFFFFFFBFFFF0
@M05620:45:000000000-G6HP7:1:1101:6196:7194 1:N:0:177
AAACCAAGCAGACACTCACCGCTCCCTCGCCACAGGCCAATAGTTTGTCCTCACTGAGTTGGCAACAAGTGGCTGCTGTGGCTGCCATTTTTCTGGTGATGGCCATCAGCTCCGACGAGGTCAGCTGGGGGGCTTTCTTTGTGTAAGCAACGAGAAACCTGAAAGAAGCATTTTTTAACTAAGTCCTGCTGAGTCATTCATGAGTTTTTAGCCGCCTTGCTTCTTCTCACAGACTCTCTACTCTCATGCCA
+
ABABCBAFBFFFGGGGGGGGGGGGGGHHGGGGGGHHGGHHHHHHHHHHHHHHHHHHHHHHHHHHHHHGHHHHGHGGHHHHHHHGGHGHHHHHHHHHHHGHHHHHGHHHGHHHHGGGGCDCDGFHHHHHGGGGGGGGGGGGGGGGGGFFFFFFFFFFFFFFFFFFFFFFFFFFFFFFFFFFFFFFFFFFFFFFFFFFFFFFFFFFFFFFFFFFFFFFFFFFFFFFFFFFFFFFFFFFFFFFFFFFFFF/FF/
@M05620:45:000000000-G6HP7:1:1101:18805:7208 1:N:0:177
TACCTGTACTGGGGAAGCATTTGAATATCCCCCCATGGTGATGGGGACGGAGAACTGCTCCATAAACACAGGCAACGTGCCTAACTTTCCCGGGAAGATGAAGTCAAAGAGCGACCACAGCTCTCGGAGGTTATTTTGCATCGGTGAGCCAGACAGAATGATCCGATGAGGGGTGCGAAACTATTTGAGGAAAGGAAGCACCTTTTTATTAAATTTACCTTTTAGCAATCGCCATTCCTACCCTAAAGATC
+
BBBBBFFFFFFFGGGGGGGGGGHHHFHHHHFGGGGGHHHGH5GHHGGGGGGGGHHHGHHHGHFHHHHHHHHHGHHHGHHEHHHHHGHHGHHGGGEGGGHHHHGHHHHHHHGHGGGGGHHHHHHHHGGGCCDHHHHHHFFFGHGGGGGGHHHHHGHHGHHHHHHHHFGGHGGFGC:EGEGGGGGGFGGFGGGFFGFGGGGEFFFBFFFFFFFBFFFFFFBFFFFFFFFFFF?FFFEFFFFFFFFFFFFFFFF
@M05620:45:000000000-G6HP7:1:1101:9244:7255 1:N:0:177
AGATTACTGCAACAGTTCCCCCTGGACCTGGAAAAGTTTCTTGCCTGGCTTACAGAAGCTGAAACAACTGCCAATGTCCTACAGGATGCTACCCGTAAGGAAAGGCTCCTAGAAGACTCCAAGGGAGTAAAAGAGCTGATGAAACAATGGCAAGTAAGTCAGGCATTTCCGCTTTAGCACTCTTGTGGATCCAATTGAACAATTCTCAGCATTTGTACTTGTAACTGACAAGCCAGGGACAAAACAAAGAT
+
A?AABFFFFFFFFGGGGGGGGGGGGHHHHHFFFHHHHHHHHGHGHHHHHHHHHHHGFHHHHFHFHHHHHHHHGHHHGHFHHHHHGHHHHH@GHHGGGGHGHGBFFEFHGHHHHH3?FGH3CGFFDAEGHEHHHGHHHGBHHEDFGHHHGHHHGGHHGHGHHHHHHHHHFGDGGGGHHHHHHHHGHDHGGGHGHBFHHFD0DHHHHHHFHHEHFHHHHHHGHHHFHHHEHHHGEGFGGGGEEF;FGGGGGGF
@M05620:45:000000000-G6HP7:1:1101:11753:7269 1:N:0:177
AAACCAAGCAGACACTCACCGCCAGAAGACATGAGGTCAGCTAGATCGGAAGAGCACACGTCTGAACTCCAGTCACAGAAGACCATCTCGTATGCCGTCTTCTGCTTGAAAAAAAAAAAAAAAAAATAGAACCTTTTATATATCTATTTCATCCATCCAACTAAACTACAATATACAATCCTACTAACCTTTTTCTATTCCTCATTTACTCACTCTTACATTTTCATATCTGACTTCCTTCTCATCCTACC
+
CCCCCCCFCFFFGGGGGGGGGGGGEGHHGHHHHHHHHHHHHHHHHHHHGGGDHHHHHHHGHHHGHHHHHHHHHHHHHHHHHHHHHHHHHHGGHHHHGGGHGHHHHHHHGHHHHGGGG@><>/>---.000=0./00:<0000:000000:000000;.C009009009:;0000000000/0000000.90000/009000000000000000000000000000900000:000:00::0:F0000900.
@M05620:45:000000000-G6HP7:1:1101:7490:7291 1:N:0:177
AGATTACTGCAACAGTTCCCCCTGGACCTGGAAAAGTTTCTTGCCTGGCTTACAGAAGCTGAAACAACTGCCAATGTCCTACAGGATGCTACCCGTAAGGAAAGGCTCCTAGAAGACTCCAAGGGAGTAAAAGAGCTGATGAAACAATGGCAAGTAAGTCAGGCATTTCCGCTTTAGCACTCTTGTGGATCCAATTGAACAATTCTCAGCATTTGTACTTGTAACTGACAAGCCAGGGACAAAACAAAGAT
+
BBBBCFFFFFFFGGGGGGGGGGGGHHHHHHHHHHHHFHHHHHHGHHHHHHHHHHHHHHHHHHHHHHHHHHHHHHHHHHHHHHGHHHHHHHHHHHGGEGHHHHFGHHHHGHHHHHHHHHHHHHHGGEGGHHHHHGHHHHHHH3FHHHHHHHHHHGHHHHHHHHHHHHHHHHGGGGGHFHGHHHHHHGHGHHHHHFHHHDGHBGHHHHGHHHGHHHHGHGHGHGHHHHHHHHHHGGGGGGGGGGGFGFEGGGG
@M05620:45:000000000-G6HP7:1:1101:8169:7308 1:N:0:177
ATCTCTATCTCCTAAAAACCTGTTTAGATTTGGAGATAGACCTTCAGGTTTTTCATCATTTTCTGCATGAATTATACATTGACCACGTTCCAGCGTGGTCAGTTTGCAGCATTCTGTTATTTTGTTTGACAGAGTGTCTTGTTGAGAACATATGTAGGACATGATTTTTTCCTGCAACAGGGAAAATAAAGTATAAGTTTTAAAGATTTATTCTTTAATAAAGGATCTCAAAGCCAGCTTTAGAAAAAGGA
+
AAABABFFFFFFGFGFG4EGGGHHHHHHGHHHHFHHHHHHHHHHHHHGHFHGGHHHHHHHHHHHHHHHGGHHHHHHHHHGGHHHFGGHHHHGHHGEFGHHHHHHHHHHHHHGHHFHHHHHHHGHHHHHGHHHGHGHHHHHHFGHHHHEHHHHHHHHHHEGHHHGHHHHHGHHHHHHHHHHHGEFHHHFF1FGGHHHHGGGHHGHHHHGFHHHGHHHHEGHHHFFHGHFHGHHHHHHHGCGHHGHHHHFGFG
@M05620:45:000000000-G6HP7:1:1101:8150:7317 1:N:0:177
ATCTCTATCTCCTAAAAACCTGTTTAGATTTGGAGATAGACCTTCAGGTTTTTCATCATTTTCTGCATGAATTATACATTGACCACGTTCCAGCGTGGTCAGTTTGCAGCATTCTGTTATTTTGTTTGACAGAGTGTCTTGTTGAGAACATATGTAGGACATGATTTTTTCCTGCAACAGGGAAAATAAAGTATAAGTTTTAAAGATTTATTCTTTAATAAAGGATCTCAAAGCCAGCTTTAGAAAAAGGA
+
BCCCCFFFFFFFGGGGGGGGGGHHH5GHHHHHHFHHHHHHHHHHHHHHHHHGGHHHHIHHHHIHIHHHHHHHHHHHHHHHHGHHHHGHHHHHHHGGGGHHHHHHHHHHHHHHHHHHHHHHHHHHHHHHHHHHHHHHHHHHHHHHGHHHHHHHHHHHHHHHHHHHHHHHHGHHHHHHHHGHHGGHHHHHHHHHHHHHHHGHHHHGHHHHHGHHHHHHHHHHHHHHHHHHHHHGHHHHHGHHHHHGGFGHGGG
@M05620:45:000000000-G6HP7:1:1101:6554:7321 1:N:0:177
AAACCAAGCAGACACTCACCGCTCCCTCGCCACAGGCCAATAGTTTGTCCTCACTGAGTTGGCAACAAGTGGCTGCTGTGGCTGCCATTTTTCTGGTGATGGCCATCAGCTCCGACGAGGTCAGCTGGGGGGCTTTCTTTGTGTAAGCAACGAGAAACCTGAAAGAAGCATTTTTTAACTAAGTCCTGCTGAGTCATTCATGAGTTTTTAGCCGCCTTGCTTCTTCTCACAGACTCTCTACTCTCATGCCA
+
CCCCCBCFCFFFGGGGGGGGGGGGGGHHGGGGG2FHGGHHHHHHHHHHHHHHHHHHHHHHHHHHHHHHHHHHGHGGHHHHHHHGGHHHHHHHHHHHHHHHHHHHHHHHHHHHHGGGGGGGGHHHHHHHGGGGGGGGGGGGGGGGGGFFFFFFFFFFFFFFFFFFFFFFFFFFFFFFEFFFFFFFFFFFFFFFFFFFFFFFFFFFFFFFFFFFFFFFFFFFFFFFFFFFFFFFFFFFFFFFFFFFFFFFFF9
@M05620:45:000000000-G6HP7:1:1101:13657:7322 1:N:0:177
CATCCTGACCCTGAAGTACCCCATTGAGCATGGCATCGTCACCAACTGGGACGACATGGAGAAGATCTGGCACCACACCTTCTACAACGAGCTGCGCGTGGCCCCGGAGGAGCACCCAGTGCTGCTGACCGAGGCCCCCCTGAACCCCAAGGCCAACAGAGAGAAGATGACTCAGGTGAGGCTCGGCCGACGCCCGTGCTCCTCCCGTCCTTTCCCCAGTCATTTTCTGCCCGGCTTGATTTCTGACATTT
+
CCCCCFFFFFFFGGGGGGGGGGGHHHHHHHHHHHHHHGHHHGHHHGHHHHHHGGGGGHHHHHHHHHHHHHHHHGHHHGGHHHHHHHHHGGGGGHHGGGGGGGHHGGGGGGGGHHHHGGHHHHHHHHHHHHGGGGGGGGGGGGHHHHGGGGHGHHGGGGGGGGGGGGGGGGGGGGGGGGGGGGGGFFFFFFFFFFFFBFFFFFFFFFFFFFFFFFFFFFFFFFFFFFFFFFFFFFFFCFFFFFFFFBFFFF0
@M05620:45:000000000-G6HP7:1:1101:8166:7329 1:N:0:177
ATCTCTATCTCCTAAAAACCTGTTTAGATTTGGAGATAGACCTTCAGGTTTTTCATCATTTTCTGCATGAATTATACATTGACCACGTTCCAGCGTGGTCAGTTTGCAGCATTCTGTTATTTTGTTTGACAGAGTGTCTTGTTGAGAACATATGTAGGACATGATTTTTTCCTGCAACAGGGAAAATAAAGTATAAGTTTTAAAGATTTATTCTTTAATAAAGGATCTCAAAGCCAGCTTTAGAAAAAGGA
+
CCCCCFFFFFFFGGGGGGGGGGGHHHHHHHHHHHHHHHHHHHHHHHHHHHHGGHHHHHIHIHHIHHHHHHHHHHHHHHHHHHHHHHGHHHHHHHGGGGHHHHHHHHHHHHHHHHHHHHHHHHHHHHHHHHHHHHHHHHHHHHHHHHHHHHHHHHHHHHHHHHHHHHHHHGHHHHHHHHHHHGGHHHHHHHHHHHHHHHHHHHHHHHHHHHHHHHHHHGHHHHHHHHHHHHHHHHHHHGHHHHHHHHHHGGH
@M05620:45:000000000-G6HP7:1:1101:13668:7336 1:N:0:177
CATCCTGACCCTGAAGTACCCCATTGAGCATGGCATCGTCACCAACTGGGACGACATGGAGAAGATCTGGCACCACACCTTCTACAACGAGCTGCGCGTGGCCCCGGAGGAGCACCCAGTGCTGCTGACCGAGGCCCCCCTGAACCCCAAGGCCAACAGAGAGAAGATGACTCAGGTGAGGCTCGGCCGACGCCCGTGCTCCTCCCGTCCTTTCCCCAGTCATTTTCTGCCCGGCTTGATTTCTGACATTA
+
AABBBFFFFFFFGGCDGFGGGGGHHHHHHHHHHHHHHGHHHGHGHGHHHHHGGGGGGHHHHHHHHHHGHHHHHGHHGGGHHHHGHHHHGGGGGHHGGGEGGGHHGGGGGGGGHGHHGGHGHHHHHHHHHHGGGFGGGGGGGGHHGGGGGGHGHHGGGGGGGGGGGGGGFBFFGGGGGFGGGEGGFFFFFFFFF@FD9.DEFFFFFFFEFFDFFFFFFFFFFFFFFFFFBFF.A--@;@AFFBFB;/;9BF9
@M05620:45:000000000-G6HP7:1:1101:6570:7342 1:N:0:177
AAACCAAGCAGACACTCACCGCTCCCTCGCCACAGGCCAATAGTTTGTCCTCACTGAGTTGGCAACAAGTGGCTGCTGTGGCTGCCATTTTTCTGGTGATGGCCATCAGCTCCGACGAGGTCAGCTGGGGGGCTTTCTTTGTGTAAGCAACGAGAAACCTGAAAGAAGCATTTTTTAACTAAGTCCTGCTGAGTCATTCATGAGTTTTTAGCCGCCTTGCTTCTTCTCACAGACTCTCTACTCTCATGCCA
+
BCBCCCCFCFFFGGGGGGGGGGGGGGHHGGGGGHGHGGHHHFHHHHHHHHHHHHHHHHHHHHHHHHHHHHHHGHGGHHHHHHHGGHHHHHHHHHHGHHHHHHHHHHHHGHHHHGGGFGGGFGHHHHHHGGGGGGGGGGGGGGGGGGFFFFFFFFFFFFFFFFFFFFFFFFFFFFFFFFFFFFFFFFFFFFFFFFFFFFFFFFFFFFFFFFFFFDFFFFFFFFFFFFFFFFFFFFFFFFFFFFFFFFF/FFB
@M05620:45:000000000-G6HP7:1:1101:26537:7397 1:N:0:177
ATCTCTATCTCCTAAAAAGGAAGAAAGGGGAGGGAAGATCGGAAGAGCACACGTCTGAACTCCAGTCACAGAAGACCATCTCGTATGCCGTCTTCTGCTTGAAAAAAAAAAAAACTAATAATTTTATTTCACACTTTCCTTTATTATCCCCTATTACTACCCTTCTAAAATCCTTCTCCCTTTCCCCTATCTGCGCATAGTACCCACACTACTCTTTGCACCCTACTCTCTATTCTCTCTTTATCACACTC
+
BBBBBFFFFFFFGGGGGGEEFGH4AFGHGGGGGGGHGHHHHGGGGHHGHHHHGHHHGGHHHHHHHHHHHHHHHHHHHHHHHHHGEHHGHGEGHGHHHHHHHGGHHHGGGGGC<//11111<111111?1>1<1101111111=11111</</.000000=/.0//000000//00;0<;//00;0;9/.00000-;-..0;90C00...//90/9////9//;.../;/;//////////////99//:9/
@M05620:45:000000000-G6HP7:1:1101:23610:7413 1:N:0:177
ATCTCTATCTCCTAAAAACCTGTTTAGATTTGGAGATAGACCTTCAGGTTTTTCATCATTTTCTGCATGAATTATACATTGACCACGTTCCAGCGTGGTCAGTTTGCAGCATTCTGTTATTTTGTTTGACAGAGTGTCTTGTTGAGAACATATGTAGGACATGATTTTTTCCTGCAACAGGGAAAATAAAGTATAAGTTTTAAAGATTTATTCTTTAATAAAGGATCTCAAAGCCAGCTTTAGAAAAAGGA
+
CCCCCFFFFFFFGGGGGGGGGGHHHHHHHHHHGHHHHHHFHHHHHHHHHHHGGHHHHIHIIHIHHHHHHHHHHHHHHHHHHGHHHHGHHHHHHHGEGGHHGHHHHHHHHHHHHHHHHHHHHHHHHHHHHHHHHHGHHHHHHHHHHHGHHHHHHHHHHHHHHHHHHHHHHGHHHHHHHHHHHGGFHHHHHHHHHHHGHGGHHHHHHHHHHHHHHHHHHGHHHHGHHHHHHHHHGHHHHGGHHHHGHHHHGGH
@M05620:45:000000000-G6HP7:1:1101:11473:7428 1:N:0:177
AAACCAAGCAGACACTCACCGCTCCCTCGCCACAGGCCAATAGTTTGTCCTCACTGAGTTGGCAACAAGTGGCTGCTGTGGCTGCCATTTTTCTGGTGATGGCCATCAGCTCCGACGAGGTCAGCTGGGGGGCTTTCTTTGTGTAAGCAACGAGAAACCTGAAAGAAGCATTTTTTAACTAAGTCCTGCTGAGTCATTCATGAGTTTTTAGCCGCCTTGCTTCTTCTCACAGACTCTCTACTCTCATGCCA
+
BCDCCCDFCFFFGGGGGGGGGGGGGGHHGGGGGHHHGGHHHHHHHHHHHHHHHHHHHHHHHHHHHHHHHHHHGHGGHHHHHHHGGHHHHHHHHHHHHHHHHHHHHHHHHHHHHGGGGGGGGHHHHHHHGGGGGGGGGGGGGGGGGGFFFFFFFFFFFFFFFFFFFFFFFFFFFFHFFFFFHFFFFFFFFFFFFFFFFFFFFFFFFFFFFFFFFFFFFFFFFHHFHFHFFFFFFFFFFFFFFFFFFFFFFF0
@M05620:45:000000000-G6HP7:1:1101:17232:7429 1:N:0:177
ATCTCTATCTCCTAAAAACCTGTTTAGATTTGGAGATAGACCTTCAGGTTTTTCATCATTTTCTGCATGAATTATACATTGACCACGTTCCAGCGTGGTCAGTTTGCAGCATTCTGTTATTTTGTTTGACAGAGTGTCTTGTTGAGAACATATGTAGGACATGATTTTTTCCTGCAACAGGGAAAATAAAGTATAAGTTTTAAAGATTTATTCTTTAATAAAGGATCTCAAAGCCAGCTTTAGAAAAAGGA
+
CCCDDFFFFFFFGGGGGGGGGGHHHHHHHHHHHHHHHHHHHHHHHHHHHHHGGHHHHHHHHHHHIHHHHHHHHHHHHHHHHHHHHHGHHHHHHHGGGGHHHHHHHHHHHHHHHHHHHHHHHHHHHHHHHHHHHHHHHHHHHHHHHHHHHHHHHHHHHHHHHHHHHHHHHGHHHHHHHHHHHGGHHHHHGHHHHHHHHHHHHHHHHHHHHHHHHHHHHHHHHHHHHHHHHHHHHGHHHGHHHHHHHHHHGGH
@M05620:45:000000000-G6HP7:1:1101:17250:7439 1:N:0:177
ATCTCTATCTCCTAAAAACCTGTTTAGATTTGGAGATAGACCTTCAGGTTTTTCATCATTTTCTGCATGAATTATACATTGACCACGTTCCAGCGTGGTCAGTTTGCAGCATTCTGTTATTTTGTTTGACAGAGTGTCTTGTTGAGAACATATGTAGGACATGATTTTTTCCTGCAACAGGGAAAATAAAGTATAAGTTTTAAAGATTTATTCTTTAATAAAGGATCTCAAAGCCAGCTTTAGAAAAAGGA
+
>A?AAFFFFFFFGGGGGGGGGGFGHFFGEGHDGBGCFHHHHHFHHFGFHHGGGHDGFFHHHHHHGFAGHFBGFEFFHEHH5GDGFHGHGHHD5BEECEHHBCGGGHHHHHHHHHHGHHHHHHHHFHHGFGGHHHFHHGHHGHHGFCE?GHHHHHHFBFGHHHHHHHHHHGHHHHHFGHHHHGGHHFG1<GDDGG1FHHHHHGHHHHHHHHHHHHHHDGHHGH0<CHGHHHHHHHHFHGHHHFECCHHHD.;
@M05620:45:000000000-G6HP7:1:1101:9914:7470 1:N:0:177
TACCTGTACTGGGGAAGCATTTGAATATCCCCCCATGGTGATGGGGACGGAGAACTGCTCCATAAACACAGGCAACGTGCCTAACTTTCCCGGGAAGATGAAGTCAAAGAGCGACCACAGCTCTCGGAGGTTATTTTGCATCGGTGAGCCAGACAGAATGATCCGATGAGGGGTGCGAAACTATTTGAGGAAAGGAAGCACCTTTTTATTAAATTTACCTTTTAGCAATCGCCATTCCTACCCTAAAGATC
+
BABBBFFFFFFFGGGGGGGGGGHHFHHHHHHGGGGHHHHHHHHHGGGGGGGGGHHHHHHFHHHGHHHGHHHHGHFHGHHHHHFHHHHHHHHGGGGGGGGHG3GHHHHHHHHHGGGGFHHHHHHHHGGGGGGHHHHHHHGHHGGGGGGHHHFHEGEFCFHHHHHHH<EGHHHFGEDGFABGGGGGGGGBEF9CFFGBFGGGGFFFFFFEFFFFFFFFFFFFFFFFFFFFFFFFFFEFFFFBFFFFEFFFFFF
@M05620:45:000000000-G6HP7:1:1101:9925:7484 1:N:0:177
TACCTGTACTGGGGAAGCATTTGAATATCCCCCCATGGTGATGGGGACGGAGAACTGCTCCATAAACACAGGCAACGTGCCTAACTTTCCCGGGAAGATGAAGTCAAAGAGCGACCACAGCTCTCGGAGGTTATTTTGCATCGGTGAGCCAGACAGAATGATCCGATGAGGGGTGCGAAACTATTTGAGGAAAGGAAGCACCTTTTTATTAAATTTACCTTTTAGCAATCGCCATTCCTACCCTAAAGATC
+
CCCCCFFFFFFFGGGGGGGGGGHGHHHHHHHGGGGHHHHHHHHHHGGGGGGGGHHHHHHHHHHHHHHHHHHHGHHHGHHHHHHHHHHHHHHGGGGGGHHHHHHHHHHHHHHGGGGGGHHHHHHHHGGGGGGHHHHHHHHHHHGGGGGHHHHHHGHHHHHHHHHHHGGGHHHGGGGGGGGGGGGGGGGGFGBFGGGGGGGGGFFFFFFFFFFFFFFHFFFFFFFFFFFFFFFFFFFFFFFFFFFFFFFFFFF
@M05620:45:000000000-G6HP7:1:1101:21067:7485 1:N:0:177
ATCTCTATCTCCTAAAAACCTGTTTAGATTTGGAGATAGACCTTCAGGTTTTTCATCATTTTCTGCATGAATTATACATTGACCACGTTCCAGCGTGGTCAGTTTGCAGCATTCTGTTATTTTGTTTGACAGAGTGTCTTGTTGAGAACATATGTAGGACATGATTTTTTCCTGCAACAGGGAAAATAAAGTATAAGTTTTAAAGATTTATTCTTTAATAAAGGATCTCAAAGCCAGCTTTAGAAAAAGGA
+
BCCCDFFFFFFFGGGGGGGGGGHHHHHHHHHHHHHHHHHHHHHHHHHHHHHGGHHHHIHHHHHHIHHHHHHHHHHHHHHHHHHHHHGHHHHHHHGGGGHHHHHHHHHHHHHHHHHHHHHHHHHHFHHHGHHHHHHHHHHHHHHHHHHHHHHHHHHHHHHHHHHHHHHHHGHHHHHHHHHHHGGHHHHHHHHHHHHHHHHHHHHHHHHHHHHHHHHHHHHHHHHHHHHHHHHHHHHHHGHHHHGHHHHHGGG
@M05620:45:000000000-G6HP7:1:1101:10123:7508 1:N:0:177
ATCTCTATCTCCTAAAAACCTGTTTAGATTTGGAGATAGACCTTCAGGTTTTTCATCATTTTCTGCATGAATTATACATTGACCACGTTCCAGCGTGGTCAGTTTGCAGCATTCTGTTATTTTGTTTGACAGAGTGTCTTGTTGAGAACATATGTAGGACATGATTTTTTCCTGCAACAGGGAAAATAAAGTATAAGTTTTAAAGATTTATTCTTTAATAAAGGATCTCAAAGCCAGCTTTAGAAAAAGGA
+
CCCCDFFFFFFFGGGGGGGGGGHHHHHHHHHHHHHHHHHHHHHHHHHHHHHGGHHHHIHHHHHIHHHHHHHHHHHHHHHHHHHHHHGHHHHHHHGGGGHHHHHHHHHHHHHHHHHHHHHHHHHHHHHHHHHHHHHHHHHHHHHHHHHHHHHHHHHHHHHHHHHHHHHHHGHHHHHHHHHHHGGHHHGHHHHHHHHHHHHHHHHHHHHHHHHHHHHHHHHHHHHHHHHHHHHHHGHHHGHHHHGHHHHHGGH
@M05620:45:000000000-G6HP7:1:1101:5867:7535 1:N:0:177
ATCTCTATCTCCTAAAAACCTGTTTAGATTTGGAGATAGACCTTCAGGTTTTTCATCATTTTCTGCATGAATTATACATTGACCACGTTCCAGCGTGGTCAGTTTGCAGCATTCTGTTATTTTGTTTGTCAGAGTGTCTTGTTGAGAACATATGTAGGACATGATTTTTTCCTGCAACAGGGAAAATAAAGTATAAGTTTTAAAGATTTATTCTTTAATAAAGGATCTCAAAGCCAGCTTTAGAAAAAGGA
+
AAABAFFFFFFFGGGGFGCGGFHHHHHHHCHHGEHHHHGGFBGFHFHHHHHGGGHHHFGBGHFHHFFFHFHHHGHGFBGGGBGFCEEHHFHEHHG1FEHDGFHHEHEBB31@EGHHFFHHGFFGHFHC?BBGFHGGGFHHHGHHBFCFF?FHHFHEDHHBHFHDFFGH?@CGFHFG2@FFGGEACGGEF1F?DGB??>DDGFGHGEHHHBGHHHHHH0DB00DGHECGHEBBG<C/CCHHHHHFCCFC.A:
@M05620:45:000000000-G6HP7:1:1101:23229:7540 1:N:0:177
ATCTCTATCTCCTAAAAACCTGTTTAGATTTGGAGATAGACCTTCAGGTTTTTCATCATTTTCTGCATGAATTATACATTGACCACGTTCCAGCGTGGTCAGTTTGCAGCATTCTGTTATTTTGTTTGACAGAGTGTCTTGTTGAGAACATATGTAGGACATGATTTTTTCCTGCAACAGGGAAAATAAAGTATAAGTTTTAAAGATTTATTCTTTAATATAGGATCTCAAAGCCAGCTTTAGAAAAAGGA
+
AABBBFBFFFFFGGGGGFGGGGGHHHFHHHHHGHHGHHGHHHHHHFHHHHHGGHFHHHHHHHHHGHHHEHHHHHHHGHHHHHHHHHGHHHHHHHGFGGHHHHHHHHHHHHHHHHHHHHHHHHHHHHHHHHHGHHHHHHHHHHHH4GH?GFHHHHHHHHHHHHGHHHHHHGHHHHHHHHFHE/FGAFFGGDGHHHDFFGHHHHF<FHGHHHHHHHHHFHGF0D0DGHHHHHHFGFFFHGHHHFFFCGH.ADG
@M05620:45:000000000-G6HP7:1:1101:23220:7566 1:N:0:177
ATCTCTATCTCCTAAAAACCTGTTTAGATTTGGAGATAGACCTTCAGGTTTTTCATCATTTTCTGCATGAATTATACATTGACCACGTTCCAGCGTGGTCAGTTTGCAGCATTCTGTTATTTTGTTTGACAGAGTGTCTTGTTGAGAACATATGTAGGACATGATTTTTTCCTGCAACAGGGAAAATAAAGTATAAGTTTTAAAGATTTATTCTTTAATAAAGGATCTCAAAGCCAGCTTTAGAAAAAGGA
+
CCCCCFFFFFFFGGGGGGGGGGHHHHHHHHHHHHHHHHHHHHHHHHHHHHHGGHHHHIHHHHHIIHHHHHHHHHHHHHHHHHHHHHGHHHHHHHGGGGHHHHHHHHHHHHHHHHHHHHHHHHHHHHHHHHHHHHHHHHHHHHHHHHHHHHHHHHHHHHHHHHHHHHHHHGHHHHHHHHHHHGGHHHHHHHHHHHHHHHHHHHHHHHHHHHHHHHHHHHHHHHHHHHHHHHHHHHHHHGHHHHGFHHHHGGH
@M05620:45:000000000-G6HP7:1:1101:9974:7573 1:N:0:177
CATCCTGACCCTGAAGTACCCCATTGAGCATGGCATCGTCACCAACTGGGACGACATGGAGAAGATCTGGCACCACACCTTCTACAACGAGCTGCGCGTGGCCCCGGAGGAGCACCCAGTGCTGCTGACCGAGGCCCCCCTGAACCCCAAGGCCAACAGAGAGAAGATGACTCAGGTGAGGCTCGGCCGACGCCCGTGCTCCTCCCGTCCTTTCCCCAGTCATTTTCTGCCCGGCTTGATTTCTGACATTA
+
CDDDDFFFFFFFGGGGGGGGGGGHHHHHHHHHHHGHHGHHHGHHHGHHHHHHGGGGGHHHHHHHHHHHHHHHHGHHHGGHHHHHHHHHGGGGGHHGGGGGGGHHGGGGGGGGHHHHGGHHHHHHHHHHHHGGGGGGGGGGGGHHHHGGGFHGHHGGGGGGGGGGGGGGGGGGGGGGHGGGGFGGFFFFFFFFFFFF@DDAFFFFFFFADFFFFFFFFFFFFFFFFFFFFFFFFFFFFFAFFFFFB<BFFF0
@M05620:45:000000000-G6HP7:1:1101:26050:7621 1:N:0:177
CATCCTGACCCTGAAGTACCCCATTGAGCATGGCATCGTCACCAACTGGGACGACATGGAGAAGATCTGGCACCACACCTTCTACAACGAGCTGCGCGTGGCCCCGGAGGAGCACCCAGTGCTGCTGACCGAGGCCCCCCTGAACCCCAAGGCCAACAGAGAGAAGATGACTCAGGTGAGGCTCGGCCGACGCCCGTGCTCCTCCCGTCCTTTCCCCAGTCATTTTCTGCCCGGCTTGATTTCTGACATTA
+
CCCCCFFFFFFFGGGGGGGGGGGHHHHHHHHHHHHHHGHHHGHHHGHHHHHHGGGGGHHHHHHHHHHHHHHHHGHHHGGHHHHHHHHHGGGGGHHGGGGGGGHHGGGGGGGGHHHHGGHHHHHHHHHHHHGGGGGGGGGGGGHHHHGGGGHGHHGGGGGGGGGGGGGGGGGGGGGGGGGGGGGGFFFFFFFFFFFFCFFFFFFFFFFADFFFFFFFFFFFFFFFFFFFFFFFFACFFA?FFFFFF;F0;F0
@M05620:45:000000000-G6HP7:1:1101:16883:7625 1:N:0:177
AAACCAAGCAGACACTCACCGCTCCCTCGCCACAGGCCAATAGTTTGTCCTCACTGAGTTGGCAACAAGTGGCTGCTGTGGCTGCCATTTTTCTGGTGATGGCCATCAGCTCCGACGAGGTCAGCTGGGGGGCTTTCTTTGTGTAAGCAACGAGAAACCTGAAAGAAGCATTTTTTAACTAAGTCCTGCTGAGTCATTCATGAGTTTTTAGCCGCCTTGCTTCTTCTCACAGACTCTCTACTCTCATGCCA
+
BBBBBBBFBFFFGGGGGGGGGGGGGGHHGGGGGHHHGGHHHHHHHHHHHHHHHHHHHHHHHHHGHHHHHHHHGHGGHHGHHHHGGHHHHHHHHHHHHHHHHHHHHHHHHHHHHGGGGGGGDHHHHHHHGGGGGGGGGGGGGGGGGGFFFFFFFFFFFFFFFFFFFFFFFFFFFFFFFFFFFFFFFFFFFFFFFFFFFFFFFFFFFFFFFFFFFFFFFFFFFFFFFFFFFFFFFFFFFFFFFFFFFFFFFFF
@M05620:45:000000000-G6HP7:1:1101:9917:7640 1:N:0:177
ATCTCTATCTCCTAAAAACCTGTTTAGATTTGGAGATAGACCTTCAGGTTTTTCATCATTTTCTGCATGAATTATACATTGACCACGTTCCAGCGTGGTCAGTTTGCAGCATTCTGTTATTTTGTTTGACAGAGTGTCTTGTTGAGAACATATGTAGGACATGATTTTTTCCTGCAACAGGGAAAATAAAGTATAAGTTTTAAAGATTTATTCTTTAATAAAGGATCTCAAAGCCAGCTTTAGAAAAAGGA
+
CCCCCFFFFFFFGGGGGGGGGGHHHHHHHHHHHGHHHHHHHHHHHHHHHHHGGHHHHHIHIHIIHHHHHHHHHHHHHHHHHHHHHHGHHHHHHHGGGGHHHHHHHHHHHHHHHHHHHHHHHHHHHHHHHHHHHHHHHHHHHHHHHHHHHHHHHHHHHHHHHHHHHHHHHGHHHHHHHHHHHGGHHGGGGHHHHGHHHHHHHHHHHHHHHHHHHHHHHHHHHHHHHHHHHHHHHHHHHGHHHHHFHHHHGGH
@M05620:45:000000000-G6HP7:1:1101:16872:7641 1:N:0:177
AAACCAAGCAGACACTCACCGCTCCCTCGCCACAGGCCAATAGTTTGTCCTCACTGAGTTGGCAACAAGTGGCTGCTGTGGCTGCCATTTTTCTGGTGATGGCCATCAGCTCCGACGAGGTCAGCTGGGGGGCTTTCTTTGTGTAAGCAACGAGAAACCTGAAAGAAGCATTTTTTAACTAAGTCCTGCTGAGTCATTCATGAGTTTTTAGCCGCCTTGCTTCTTCTCACAGACTCTCTACTCTCATGCCA
+
BBBBBBBFBFFFGGGGGGGGEGGFGGHHGGGGGHHHGGHHHHHHHHHHHHHHHHHHHHHHHHHHHHHHHHHHGHGGHHHHHHHGGHHHHHHHHHHHHHHHHHHHHHHHHHHHHGGGGGGGGGGHHHHHGGGGGGGGGGGGGGGFGGFFFFFFFFFFFFFFFFFFFFFFFFFFFFFFFFFFFFFFFFFFFFFFFFFFFFFFFFFB;FFFFFFFFFFFFFFFFFFFFFFFFFFFFFFFFFFFFFFFFFFFFF/
@M05620:45:000000000-G6HP7:1:1101:18078:7641 1:N:0:177
ATCTCTATCTCCTAAAAACCTGTTTAGATTTGGAGATAGACCTTCAGGTTTTTCCTCATTTTCTGCATGAATTATACATTGACCACGTTCCAGCGTGGTCAGTTTGCAGCATTCTGTTATTTTGTTTGACAGAGTGTCTTGTTGAGAACATATGTAGGACATGATTTTTTCCTGCAACAGGGAAAATAAAGTATAAGTTTTAAAGATTTATTCTTTAATAAAGGATCTCAAAGCCAGCTTTAGAAAAAGGA
+
1>AAAFBDFFFFGFGFFGGGGGAFHBDGFHHHFE0CBBAAFGCFHDGHHHGFGH1DFEGGHGHHDH2FGG1GGGFHH2GH11FGFHCHHHH2FGEECEHGHGHGHHHGFFHHHHHGGG2FHHHHHHHBFGBGFFGHHHHHHHFF>FEDGHHFHHHHGBBFHGG1GGHHHGHHHGHHFHHHA/F0GGFGGBD?<FG1FGHHHD1>GHHHHHHHHHHHHEGH0D0<CDGFHHFHBGHBGEHHHHFBCCGACA9
@M05620:45:000000000-G6HP7:1:1101:9311:7652 1:N:0:177
ATCTCTATCTCCTAAAAACCTGTTTAGATTTGGAGATAGACCTTCAGGTTTTTCATCATTTTCTGCATGAATTATACATTGACCACGTTCCAGCGTGGTCAGTTTGCAGCATTCTGTTATTTTGTTTGACAGAGTGTCTTGTTGAGAACATATGTAGGACATGATTTTTTCCTGCAACAGGGAAAATAAAGTATAAGTTTTAAAGATTTATTCTTTAATAAAGGATCTCAAAGCCAGCTTTAGAAAAAGGA
+
BBBBBFFFFFFFGGGGGGGGGGHHHHHGHHHHHHHHHGHHFFHHHHHHHHHGGHHHHHHHHHHHGHHGHHFGGHHHHHHHHFHHHHGHHHHHHHGGGGHHHHHHHHGHHGHHHHHHHHGHHHHHHHHHHHHHHHHHHHHHHHHHFHHHHHFHHHHHHHHHHHHGHHHHGCGHHHFHGHHGGEAGHHGGHFFGHHHHHFGGHHHFGGGHHHHHHHHHHBGGGFHGHHHHHHHHGHHHHGHHHHHHFHHHGGH
@M05620:45:000000000-G6HP7:1:1101:18073:7660 1:N:0:177
ATCTCTATCTCCTAAAAACCTGTTTAGATTTGGAGATAGACCTTCAGGTTTTTCATCATTTTCTGCATGAATTATACATTGACCACGTTCCAGCGTGGTCAGTTTGCAGCATTCTGTTATTTTGTTTGACAGAGTGTCTTGTTGAGAACATATGTAGGACATGATTTTTTCCTGCAACAGGGAAAATAAAGTATAAGTTTTAAAGATTTATTCTTTAATAAAGGATCTCAAAGCCAGCTTTAGAAAAAGGA
+
DDCDDFFFFFFFGGGGGGGGGGHHHHHHHHHHHHHHHHHHHHHHHHHHHHHGGHHHHHIHIHIIHHHHHHHHHHHHHHHHHHHHHHGHHHHHHHGGGGHHHHHHHHHHHHHHHHHHHHHHHHHHHHHHHHHHHHHHHHHHHHHHHHHHHHHHHHHHHHHHHHHHHHHHHGHHHHHHHHHHHGGHHHHHHHHHHHHHHHHHHHGHHHHHHHHHHHHHHHHHHHHHHHHHHHHHHHHHHGHHHHHHHGHHGGH
@M05620:45:000000000-G6HP7:1:1101:8481:7667 1:N:0:177
ATCTCTATCTCCTAAAAACCTGTTTAGATTTGGAGATAGACCTTCAGGTTTTTCATCATTTTCTGCATGAATTATACATTGACCACGTTCCAGCGTGGTCAGTTTGCAGCATTCTGTTATTTTGTTTGACAGAGTGTCTTGTTGAGAACATATGTAGGACATGATTTTTTCCTGCAACAGGGAAAATAAAGTATAAGTTTTAAAGATTTATTCTTTAATAAAGGATCTCAAAGCCAGCTTTAGAAAAAGGA
+
BCBCBFFFFFFFGGGGGGGGGGHHHHHHHHHHHGHHHHHHHHHHHHHHHHHGGHHHHIHHHIIHHHHHHHHHHHHHHHHHHHHHGHGHHHHHHHGFGGHHHHHHHHHHHHHHHHHHHHHHHHHHHHHHGHHHHHHHHHHHHHHHHHHHHHHHHHHHHHHHHHHHHHHHHGHHHHHHHHHHHGGHFHHHGHHHHHHHHFHHHHHHHHHHHHHHHHHHHHHHHHHHHHHHHGFHHHHHHGGHHHHHGHHHGGG
@M05620:45:000000000-G6HP7:1:1101:9294:7667 1:N:0:177
ATCTCTATCTCCTAAAAACCTGTTTAGATTTGGAGATAGACCTTCAGGTTTTTCATCATTTTCTGCATGAATTATACATTGACCACGTTCCAGCGTGGTCAGTTTGCAGCATTCTGTTATTTTGTTTGACAGAGTGTCTTGTTGAGAACATATGTAGGACATGATTTTTTCCTGCAACAGGGAAAATAAAGTATAAGTTTTAAAGATTTATTCTTTAATAAAGGATCTCAAAGCCAGCTTTAGAAAAAGGA
+
ABABBFFFFFFFGGGGGGGGGGGHHFGHHHHHHCGHHFHHHHHHHHHGHHHGGHGHHHHHHHHHHHHHHGHHHHHEHHHHHHGHGHGHHHHHHHGGGGHHHHHHHHHHHHHHHHHHHHGHHHHHHHHHBFGHHHGHHHHHHHHGHHHHHHHHHHHHGHFHHGHFHHHHHGHHHHH2GHGFH/FGEGGHFGHHGHGFHGFGHGHFHGHHHHHHHHHHFGHFFFHHGHHHHHHHH/CBGFGHFHG0CCFFFDG
@M05620:45:000000000-G6HP7:1:1101:9312:7677 1:N:0:177
ATCTCTATCTCCTAAAAACCTGTTTAGATTTGGAGATAGACCTTCAGGTTTTTCATCATTTTCTGCATGAATTATACATTGACCACGTTCCAGCGTGGTCAGTTTGCAGCATTCTGTTATTTTGTTTGACAGAGTGTCTTGTTGAGAACATATGTAGGACATGATTTTTTCCTGCAACAGGGAAAATAAAGTATAAGTTTTAAAGATTTATTCTTTAATAAAGGATCTCAAAGCCAGCTTTAGAAAAAGGA
+
CCCCCFFFFFFFGGGGGGGGGGHHHHHHHHHHGHHHHHHHHHHHHHHHHHHGGHHHHIIHHHHHIHHHHHHHHHHHHHHHHHHHHHGHHHHHHHGGGGHHHHHHHHHHHHHHHHHHHHHHHHHHHHHHHHHHHHHHHHHHHHHHHHHHHHHHHHHHHHHHHHHHHHHHHGHHHHHGHHGHHGGHHHHHHHHHHHHHHHHHHHHHHHHHHHHHHHHHHHHHHHHHHHHHHHHHHHHHHGHHHHGHHHHHDGH
@M05620:45:000000000-G6HP7:1:1101:12671:7678 1:N:0:177
TACCTGTACTGGGGAAGCATTTGAATATCCCCCCATGGTGATGGGGACGGAGAACTGCTCCATAAACACAGGCAACGTGCCTAACTTTCCCGGGAAGATGAAGTCAAAGAGCGACCACAGCTCTCGGAGGTTATTTTGCATCGGTGAGCCAGACAGAATGATCCGATGAGGGGTGCGAAACTATTTGAGGAAAGGAAGCACCTTTTTATTAAATTTACCTTTTAGCAATCGCCATTCCTACCCTAAAGATC
+
CCCCCFFFFFFFGGGGGGGGGGHHHHHHHHHGGGGHHHGHHHHHHGGGGGGGGHHHHHHHHHHHHHHHHHHHGHHHGHHHHHHHHHHHHHHGGGGGGHHHHHHHGHHHHHHHGGGGGHHHHHHHHGGGGGEHHHHHHHHHHHGGGGGHHHHHHGHHHHHHHHHHHGGGHHHGGEGGGGGGGGGGGGGFFGFFGGGGGGGFGFFFFFFFFFFFFFFFFFFFFFFFFFFFFFFFFFFFFFFFFFFFFFFFFFF
@M05620:45:000000000-G6HP7:1:1101:8943:7687 1:N:0:177
AAACCAAGCAGACACTCACCAGAAGACATGAGGTCAGCTAGATCGGAAGAGCACACGTCTGAACTCCAGTCACAGAAGACCATCTCGTATGCCGTCTTCTGCTTGAAAAAAAAAAAACTAAATAAGATCTTTGTGCAAAACCACTCCCTTATATACTTTATCAGCAACACATGCAGCTGAACGGCTGGTTTAGTGTTGAGAGTGCTAACTAGTACGCTGGTTTTCCATATGGTATTGATGACTTGAGTATG
+
BCBBCCCFCFFFGGGGGGGGGGHHHHHHHHHHHHHHHHHHHGHHHGGGGHGHHHHHGHHHGHHHHHHHHHHHHHHHHHHHHHHFFFHFGHHHHGGGHGHHHHHHHHHHFHEEEEB<//222222>222?111??C111100//<100.0111111111=DG00000/.<..0000;0/0;00..---.90.900000.0:.0000000/000000..:.-/0.90000009:9000;000090000:0000
@M05620:45:000000000-G6HP7:1:1101:8484:7687 1:N:0:177
ATCTCTATCTCCTAAAAACCTGTTTAGATTTGGAGATAGACCTTCAGGTTTTTCATCATTTTCTGCATGAATTATACATTGACCACGTTCCAGCGTGGTCAGTTTGCAGCATTCTGTTATTTTGTTTGACAGAGTGTCTTGTTGAGAACATATGTAGGACATGATTTTTTCCTGCAACAGGGAAAATAAAGTATAAGTTTTAAAGATTTATTCTTTAATAAAGGATCTCAAAGCCAGCTTTAGAAAAAGGA
+
CCCCCFFFFFFFGGGGGGGGGGGHHHHHHHHHHHHHHHHHHHHHHHHHHHHGGHHHHHHHIHIHHHHHHHHHHHHHHHHHHHGHHHGGHHHHHHGGGGHHHHHHHHHHHHHHHHHHHHHHHHHHHHHHHHHHHHHHHHHHHHHHHHHHHHHHHHHHHHGHHHHHHHHHHGHHHHHHHHHHHGGHHHHGHHHHHHHHHGGHHHHHHHHHHHHHHHHHHHHHHGHHHHHHHHHHHHHHHGHHHHGHGHHHGGG
@M05620:45:000000000-G6HP7:1:1101:22035:7707 1:N:0:177
CATCCTGACCCTGAAGTACCCCATTGAGCATGGCATCGTCACCAACTGGGACGACATGGAGAAGATCTGGCACCACACCTTCTACAACGAGCTGCGCGTGGCCCCGGAGGAGCACCCAGTGCTGCTGACCGAGGCCCCCCTGAACCCCAAGGCCAACAGAGAGAAGATGACTCAGGTGAGGCTCGGCCGACGCCCGTGCTCCTCCCGTCCTTTCCCCAGTCATTTTCTGCCCGGCTTGATTTCTGACATTA
+
CDDDDFFFFFFFGGGGGGGGGGGHHHHHHHHHHHHHHGHHHGHHHGHHHEHHGGGGGHHHHHHHHHHHHHHHHGHHHGGHHHHHHHHHGGGGGHHGGGGGGGHHGGGGGGGGHHHHGGHGHHHHHHHHHHGGGGGGGGGGGGHHHHGGGGHGHHGGGGGGGGGGGGGGGGGGGGGGGGGGGGGGFFFFFFFFFFFFCFFFFFFFFFFEDFFFFFFFFFFFFBFFFFFFFFFFDFFFFFFFFFFFEBFFFF0
@M05620:45:000000000-G6HP7:1:1101:23470:7740 1:N:0:177
AAACCAAGCAGACACTCACCGCTCCCTCGCCACAGGCCAATAGTTTGTCCTCACTGAGTTGGCAACAAGTGGCTGCTGTGGCTGCCATTTTTCTGGTGATGGCCATCAGCTCCGACGAGGTCAGCTGGGGGGCTTTCTTTGTGTAAGCAACGAGAAACCTGAAAGAAGCATTTTTTAACTAAGTCCTGCTGAGTCATTCATGAGTTTTTAGCCGCCTTGCTTCTTCTCACAGACTCTCTACTCTCATGCCA
+
CDCCDDDFCFFFGGGGGGGGGGGGGGHHGGGGGHHHGGHHHHHHHHHHHHHHHHHHHHHHHHHHHHHHHHHHGHGGHHHHHHHGGHHHHHHHHHHHHHHHHHHHHHHHHHHHHGGGGGGGGHHHHHHHGGGGGGGGGGGGGGGGGGFFFFFFFFFFFFFFFFFFFFFFFFFFFFHFFFFFFFFFFFFFFFFFFFFFFFHFFFFFFFFFFFFFFFFFFFFFFFFFFFFFFFFFFFFFFFFFFFFHFFFFFFF
@M05620:45:000000000-G6HP7:1:1101:27417:7794 1:N:0:177
AGATTACTGCAACAGTTCCCCCTGGACCTGGAAAAGTTTCTTGCCTGGCTTACAGAAGCTGAAACAACTGCCAATGTCCTACAGGATGCTACCCGTAAGGAAAGGCTCCTAGAAGACTCCAAGGGAGTAAAAGAGCTGATGAAACAATGGCAAGTAAGTCAGGCATTTCCGCTTTAGCACTCTTGTGGATCCAATTGAACAATTCTCAGCATTTGTACTTGTAACTGACAAGCCAGGGACAAAACAAAGAT
+
CBBCCFFFFFFFGGGGGGGGGGGGHHHHHHHHHHHHHHHHHHHHHHHHHHHHHHHHHHHHHHHHHHHHHHHHHHHHHHHHHHHHHHHHHHFHHHGG@FHHHHHHHHHHGHHHHHHGHHHH3GHGGFFGHHHHHGHHHHHHH?GHHHHHHHHHHGHHHHHHHHHHHHHHHHGGGGGHHHGHHHHHHHHGHHHHHHHHHGFGHHHHHHHHGHHHHHHHHHHHHFHGHHHGGGGHHGFFGGGGGGGGGGGGGGF
@M05620:45:000000000-G6HP7:1:1101:18512:7829 1:N:0:177
ATCTCTATCTCCTAAAAACCTGTTTAGATTTGGAGATAGACCTTCAGGTTTTTCATCATTTTCTGCATGAATTATACATTGACCACGTTCCAGCGTGGTCAGTTTGCAGCATTCTGTTATTTTGTTTGACAGAGTGTCTTGTTGAGAACATATGTAGGACATGATTTTTTCCTGCAACAGGGAAAATAAAGTATAAGTTTTAAAGATTTATTCTTTAATAAAGGATCTCAAAGCCAGCTTTAGAAAAAGGA
+
BBCCCFFFFFFFGGGGGGGGGGHHHHHHHHHHHHHHHHGHHHHHHHHHHHHGGHHHHHHHHHIHGHHHHHHHHHHHHHHHHHHHHHGHHHHHHHGGGGHHHHHHHHHHHHHHHHHHHHHHHHHHHHHHHHHHHHHHHHHHHHHHDGHFHHHHHHHHHHHHHGGGHHHHHGHHHHHHFHFHHFGHHHGFGHHHGH1FGFGHHGHDGHHHHHHHHHHHFHHHGFFHHHHHHGFHHHHHHGGHHHHFCGHEGGH
@M05620:45:000000000-G6HP7:1:1101:18522:7845 1:N:0:177
ATCTCTATCTCCTAAAAACCTGTTTAGATTTGGAGATAGACCTTCAGGTTTTTCATCATTTTCTGCATGAATTATACATTGACCACGTTCCAGCGTGGTCAGTTTGCAGCATTCTGTTATTTTGTTTGACAGAGTGTCTTGTTGAGAACATATGTAGGACATGATTTTTTCCTGCAACAGGGAAAATAAAGTATAAGTTTTAAAGATTTATTCTTTAATAAAGGATCTCAAAGCCAGCTTTAGAAAAAGGA
+
1>A>>FDFFFFDGFGGF1E1FADDBDB13A3A1BC1AEGBG1FGGHEDGHGGGHGGGGHBAE2FEGDFAGFGEHFHHFHAA1FGGEEHFHHFHFEBFEHGHHHHDFFHHFEFFFHHFGDGHHDFHGHHEBGHHE1FBGFFFFGHFGFHGHHGHHHFHHFHFHGHFHHHHGHHHHHHHGEGHGEHFGGD11?FDGHHGHHHGHHBGBGFFHHGDGHHHHHE0DD<GFHHDHHFH/CBGGCHFFCGGHHE?./
@M05620:45:000000000-G6HP7:1:1101:23828:7852 1:N:0:177
AAACCAAGCAGACACTCACCGCTCCCTCGCCACAGGCCAATAGTTTGTCCTCACTGAGTTGGCAACAAGTGGCTGCTGTGGCTGCCATTTTTCTGGTGATGGCCATCAGCTCCGACGAGGTCAGCTGGGGGGCTTTCTTTGTGTAAGCAACGAGAAACCTGAAAGAAGCATTTTTTAACTAAGTCCTGCTGAGTCATTCATGAGTTTTTAGCCGCCTTGCTTCTTCTCACAGACTCTCTACTCTCATGCCA
+
DDDDDCCFCFFFGGGGGGGGGGGGGGHHGGGGGHHHGGHHHHHHHHHHHHHHHHHHHHHHHHHHHHHHHHHHGHGGHHHHHHHGGHHHHHHHHHHHHHHHHHHHHHHHHHHHHGGGGGGGGHHHHHHHGGGGGGGGGGGGGGGGGGFFFFFFFFFFFFFFFFFFFFFFFFFFFFHFFFFFFFFFFFFFFFFFFFFFFFFFHHFFFFFFFFFFFFFFFFFFFFFFFFFFFFFFFFFFFFFFFFFFFFFFFF9
@M05620:45:000000000-G6HP7:1:1101:23424:7907 1:N:0:177
CATCCTGACCCTGAAGTACCCCATTGAGCATGGCATCGTCACCAACTGGGACGACATGGAGAAGATCTGGCACCACACCTTCTACAACGAGCTGCGCGTGGCCCCGGAGGAGCACCCAGTGCTGCTGACCGAGGCCCCCCTGAACCCCAAGGCCAACAGAGAGAAGATGACTCAGGTGAGGCTCGGCCGACGCCCGTGCTCCTCCCGTCCTTTCCCCAGTCATTTTCTGCCCGGCTTGATTTCTGACATTT
+
BBBBBFFFFFFFGGGGGGGGGGGGHHHHHHHFHHHHHGHHHGHHHGHHHHHHGGGGGHHGHHHHHHHHHHHHHGGHHGGHHHHHHHHHGGGGGHHGGGGGGGHHGGGGGGGGHHHHGGHHHHHHHHHHHHGDGGGGGGGGGGHGHHGGFDHGHHAFGEGGGFGEFGFGGGGGGFGGGGGGGGGGFFFFFAFFFFFFFDFFFFFFFFFADDFFFFFFFEDFFFFFFFFEFEFF?=CFFAAFFFFFF/BFFF/
@M05620:45:000000000-G6HP7:1:1101:23409:7920 1:N:0:177
CATCCTGACCCTGAAGTACCCCATTGAGCATGGCATCGTCACCAACTGGGACGACATGGAGAAGATCTGGCACCACACCTTCTACAACGAGCTGCGCGTGGCCCCGGAGGAGCACCCAGTGCTGCTGACCGAGGCCCCCCTGAACCCCAAGGCCAACAGAGAGAAGATGACTCAGGTGAGGCTCGGCCGACGCCCGTGCTCCTCCCGTCCTTTCCCCAGTCATTTTCTGCCCGGCTTGATTTCTGACATTA
+
CDDDDFFFFFFFGGGGGGGGGGGHHHHHHHHHHHHHHGHHHGHHHGHHHHHHGGGGGHHHHHHHHHHHHHHHHGHHHGGHHHHHHHHHGGGGGHHGGGGGGGHHGGGGGGGGHHHHGGHHHHHHHHHHHHGGGGGGGGGGGGHHHHGGGGHGHHGGGGGGGGGGGGGGGGGGGGGGGGGGGGGGFFFFFFFFFFFFCDFFFFFFFFFFFFFFFHFFFFFFFFFFFHFFFFFFFFFFFFFFFFFFFEFFFF0
@M05620:45:000000000-G6HP7:1:1101:21932:7937 1:N:0:177
ATCTCTATCTCCTAAAAACCTGTTTAGATTTGGAGATAGACCTTCAGGTTTTTCATCATTTTCTGCATGAATTATACATTGACCACGTTCCAGCGTGGTCAGTTTGCAGCATTCTGTTATTTTGTTTGACAGAGTGTCTTGTTGAGAACATATGTAGGACATGATTTTTTCCTGCAACAGGGAAAATAAAGTATAAGTTTTAAAGATTTATTCTTTAATAAAGGATCTCAAAGCCAGCTTTAGAAAAAGGA
+
CDCDDFFFFFFFGGGGGGGGGGHHHHHHHHHHHHHHHHHHHHHHHHHHHHHGGHHHHHHHHHIIIHHHHHHHHHHHHHHHHHHHHHGHHHHHHHGGGGHHHHHHHHHHHHHHHHHHHHHHHHHHHHHHHHHHHHGHHHHHHHHHHHHHHHHHHHHHHHHHHHHHHHHHHGHHHHHHHHHHHGGHHHHHHHHHHHHHHHHHHHHHHHHHHHHHHHHHHHHHHHGHHHHHHHHHHHHHHGHHHHGHHHHHGGH
@M05620:45:000000000-G6HP7:1:1101:25359:7944 1:N:0:177
AAACCAAGCAGACACTCACCGCTCCCTCGCCACAGGCCAATAGTTTGTCCTCACTGAGTTGGCAACAAGTGGCTGCTGTGGCTGCCATTTTTCTGGTGATGGCCATCAGCTCCGACGAGGTCAGCTGGGGGGCTTTCTTTGTGTAAGCAACGAGAAACCTGAAAGAAGCATTTTTTAACTAAGTCCTGCTGAGTCATTCATGAGTTTTTAGCCGCCTTGCTTCTTCTCACAGACTCTCTACTCTCATGCCA
+
CCCDDDDFDFFFGGGGGGGGGGGGGGHHGGGGGHHHGGHHHHHHHHHHHHHHHHHHHHHHHHHHHHHHHHHHGHGGHHHHHHHGGHHHHHHHHHHHHHHHHHHHHHHHHHHHHGGGGGGGGHHHHHHHGGGGGGGGGGGGGGGGGGFFFFFFFFFFFFFFFFFFFFFFFFFFFFHFFFFHHFFFFFFFFFFFFFFFFFFFFFFFFFFFFFFFFFFFFFFFHHHFFFFFFFFFFFFFFFFFFFFFFFFFFFF
@M05620:45:000000000-G6HP7:1:1101:21949:7944 1:N:0:177
ATCTCTATCTCCTAAAAACCTGTTTAGATTTGGAGATAGACCTTCAGGTTTTTCATCATTTTCTGCATGAATTATACATTGACCACGTTCCAGCGTGGTCAGTTTGCAGCATTCTGTTATTTTGTTTGACAGAGTGTCTTGTTGAGAACATATGTAGGACATGATTTTTTCCTGCAACAGGGAAAATAAAGTATAAGTTTTAAAGATTTATTCTTTAATAAAGGATCTCAAAGCCAGCTTTAGAAAAAGGA
+
CCBCCFFFFFFFGGGGGGGGGGHHHHHHHHHHHHGHHHHHHHHHHHHHHHHGGHHHHHHIHIHHHHHHHHHHHHHHHHHHHGHHHHGHHHHHHHGGGGHHHHHHHHGHHHHHHHHHHHHHHHHHHHHHHHHHGHHHHHHHHHHHHHHHHHHHHHHHHHGHHHHHHHHHHGHHHHHHGHHHHGGHHHHHGHHHHHHGHFGHHHHHHHHHHHHHHHHHHHHHHHHHGHHHHGHHHHHHHGHHHHGH0GHHGGG
@M05620:45:000000000-G6HP7:1:1101:21933:7955 1:N:0:177
ATCTCTATCTCCTAAAAACCTGTTTAGATTTGGAGATAGACCTTCAGGTTTTTCATCATTTTCTGCATGAATTATACATTGACCACGTTCCAGCGTGGTCAGTTTGCAGCATTCTGTTATTTTGTTTGACAGAGTGTCTTGTTGAGAACATATGTAGGACATGATTTTTTCCTGCAACAGGGAAAATAAAGTATAAGTTTTAAAGATTTATTCTTTAATAAAGGATCTCAAAGCCAGCTTTAGAAAAAGGA
+
CCCCCFFFFFFFGGGGGGGGGGGHHHHHHHHHHHHHHHHHHHHHHHHHHHHGGHHHHHHHIIHIIHHHHHHHHHHHHHHHHHHHHHGHHHHHHHGFGGHHHHHHHHHHHHHHHHHHHHHHHHHHHHHHHHHHHHHHHHHHHHHHHHHHHHHHHHHHHHHHHHHHHHHHHGHHHHHHHHHHHGGHHHHHGHHHHHHGHGHHHHHHHHHHGHHHHHHHHHHHHHHHHHHHHHHHHHHHHGHHHHHHGHHGGGH
@M05620:45:000000000-G6HP7:1:1101:5810:7980 1:N:0:177
AAACCAAGCAGACACTCACCGCTCCCTCGCCACAGGCCAATAGTTTGTCCTCACTGAGTTGGCAACAAGTGGCTGCTGTGGCTGCCATTTTTCTGGTGATGGCCATCAGCTCCGACGAGGTCAGCTGGGGGGCTTTCTTTGTGTAAGCAACGAGAAACCTGAAAGAAGCATTTTTTAACTAAGTCCTGCTGAGTCATTCATGAGTTTTTAGCCGCCTTGCTTCTTCTCACAGACTCTCTACTCTCATGCCA
+
CCCCCAAFCFFFGGGGGGGGGGGGGGHHGGGGGHHHGGHHHHHHHHHHHHHHHHHHHHHHHHHHHHHHHHHHGHGGGHHHHHHGGHHHHHHHHHHHHHFHHHHHHHHHHHHHHGGGGGGGGHHHHHHHGGGGGGGGGGGGGGGGGGFFFFFFFFDDFFFFFFFFFFFFFFFFFFFFFFFFFFFFFFFFFFFFFFFFFFFFFFFFFFFFFFFFFFFFFFFFFFFFFFFFFFFFFFFFFFFFFFFFFFFFFFB
@M05620:45:000000000-G6HP7:1:1101:5820:8002 1:N:0:177
AAACCAAGCAGACACTCACCGCTCCCTCGCCACAGGCCAATAGTTTGTCCTCACTGAGTTGGCAACAAGTGGCTGCTGTGGCTGCCATTTTTCTGGTGATGGCCATCAGCTCCGACGAGGTCAGCTGGGGGGCTTTCTTTGTGTAAGCAACGAGAAACCTGAAAGAAGCATTTTTTAACTAAGTCCTGCTGAGTCATTCATGAGTTTTTAGCCGCCTTGCTTCTTCTCACAGACTCTCTACTCTCATGCCA
+
CCCCCBBFCFFFGGGGGGGGGGGGGGHHGGGGGHHHGGHHHHHHHHHHHHHHHHHHHHHHHHHHHHHHHHHHGHGGHHHHHHHGGHHHHHHHHHHHHHHHHHHHHHHHHHHHHGGGGFGGGHHHHHHHGGGGGGGGGGGGGGGGGGFFFFFFFFFFFFFFFFFFFFFFFFFFFFFFFFFFFFFFFFFFFFFFFFFFFFFFFFFFFFFFFFFFFFFFFFFFFFFFFFFFFFFFFFFFFFFFFFFFFFFFFFF
@M05620:45:000000000-G6HP7:1:1101:15550:8024 1:N:0:177
CATCCTGACCCTGAAGTACCCCATTGAGCATGGCATCGTCACCAACTGGGACGACATGGAGAAGATCTGGCACCACACCTTCTACAACGAGCTGCGCGTGGCCCCGGAGGAGCACCCAGTGCTGCTGACCGAGGCCCCCCTGAACCCCAAGGCCAACAGAGAGAAGATGACTCAGGTGAGGCTCGGCCGACGCCCGTGCTCCTCCCGTCCTTTCCCCAGTCATTTTCTGCCCGGCTTGATTTCTGACATTT
+
DDDDDFFFFFFFGGGGGGGGGGGHHHHHHHHHHHHHHGHHHGHHHGHHHHHHGGGGGHHHHHHHHHHHHHHHHGHHHGGHHHHHHHHHGGGGGHHGGGGGGGHHGGGGGGGGHHHHGGHGHHHHHHHHHHGGGGGGGGGGGGHHHHGGGGHGHHGGGGGGGGGGGGGGGGGGGGGGGGGGGGGGFFFFFFFFFFFFFFFFFFFFFFFEFFFFFFFFFFFFFFFFFFFFFFFFDFFFFFFFFFFFF:FFFF0
@M05620:45:000000000-G6HP7:1:1101:14468:8038 1:N:0:177
ATCTCTATCTCCTAAAAACCTGTTTAGATTTGGAGATAGACCTTCAGGTTTTTCATCATTTTCTGCATGAATTATACATTGACCACGTTCCAGCGTGGTCAGTTTGCAGCATTCTGTTATTTTGTTTGACAGAGTGTCTTGTTGAGAACATATGTAGGACATGATTTTTTCCTGCAACAGGGAAAATAAAGTATAAGTTTTAAAGATTTATTCTTTAATAAAGGATCTCAAAGCCAGCTTTAGAAAAAGGA
+
3AABBFFFFFFFGGGFGGGGGGHHHDHHHHHCFHFHF5B5FGHHGFB3GFHGGGHHHHHGHHHHHHHFFHGHHGHFHHHHHHHHGHEHHHHGHHGEGGHHHHHHHHHHFHHHHHHHHHHHHHHHHHHGHHHHHHHHHHHHHHHHDFHHHHHHHGHHHGGHHHFHHHHHHGHHHHHHFHGHGGGGECF1DGHHHH1GHHGHHGH1FGGHHHHHHHHHHGHGHBDHFHHHHHHHHHHFHGHHHHGH0GGAFCH
@M05620:45:000000000-G6HP7:1:1101:21322:8052 1:N:0:177
AAACCAAGCAGACACTCACCGCTCCCTCGCCACAGGCCAATAGTTTGTCCTCACTGAGTTGGCAACAAGTGGCTGCTGTGGCTGCCATTTTTCTGGTGATGGCCATCAGCTCCGACGAGGTCAGCTGGGGGGCTTTCTTTGTGTAAGCAACGAGAAACCTGAAAGAAGCATTTTTTAACTAAGTCCTGCTGAGTCATTCATGAGTTTTTAGCCGCCTTGCTTCTTCTCACAGACTCTCTACTCTCATGCCA
+
CBBCCCCFCFFFGGGGGGGGGGGGGGHHGGGGGHHHGGHHHHHHHHHHHHHHHHHHHHHHHHHHHHHHHHHHGHGGHHHHHHHGGHHHHHHHHHHHHHHHHHHHHHHHHHHHHGGGGGGGGHHHHHHHGGGGGGGGGGGGGGGGGGFFFFFFFFFFFFFFFFFFFFFFFFFFFFFFFFFFFFFFFFFFFFFFFFFFFFFFFFFFFFFFFFFFFFFFFFFFFFFFFFFFFFFFFFFFFFFFFFFFFFFFFFB
@M05620:45:000000000-G6HP7:1:1101:14469:8060 1:N:0:177
ATCTCTATCTCCTAAAAACCTGTTTAGATTTGGAGATAGACCTTCAGGTTTTTCATCATTTTCTGCATGAATTATACATTGACCACGTTCCAGCGTGGTCAGTTTGCAGCATTCTGTTATTTTGTTTGACAGAGTGTCTTGTTGAGAACATATGTAGGACATGATTTTTTCCTGCAACAGGGAAAATAAAGTATAAGTTTTAAAGATTTATTCTTTAATAAAGGATCTCAAAGCCAGCTTTAGAAAAAGGA
+
CDDDDFFFFFFFGGGGGGGGGGHHHHHHHHHHHHHHHHHHHHHHHHHHHHHGGHHHHIHHHIHIIHHHHHHHHHHHHHHHHHHHHHGHHHHHHHGFGGHHHHHHHHHHHHHHHHHHHHHHHHHHHHHHHHHHHHHHHHHHHHHHHHHHHHHHHHHFHHHHHHHHHHHHHGHHHHHHHHHHHGGHHHHHHHHHHHHHHHHHHHHHHHHHHHHHHHHHHHHHHHGHHHHHHHHHHHHHHGHHHHHHHHHGGGH
@M05620:45:000000000-G6HP7:1:1101:21343:8063 1:N:0:177
AAACCAAGCAGACACTCACCGCTCCCTCGCCACAGGCCAATAGTTTGTCCTCACTGAGTTGGCAACAAGTGGCTGCTGTGGCTGCCATTTTTCTGGTGATGGCCATCAGCTCCGACGAGGTCAGCTGGGGGGCTTTCTTTGTGTAAGCAACGAGAAACCTGAAAGAAGCATTTTTTAACTAAGTCCTGCTGAGTCATTCATGAGTTTTTAGCCGCCTTGCTTCTTCTCACAGACTCTCTACTCTCATGCCA
+
CCCCCCCFCFFFGGGGGGGGGGGGGGHHGGGGGHHHGGHHHFHHHHHHHHHHHHHHHHHHHHHHHHHHHHHHGHGGHHHHHHHGGHHHHHHHHHHHHHHHHHHHHHHHHHHHHGGGGGGGGHHHHHHHGGGGGGGGGGGGGGGGGGFFFFFFFFFFFFFFFFFFFFFFFFFFFFFFFFFFFFFFFFFFFFFFFFFFFFFFFFFFFFFFFFFFFFFFFDFFFFFFFFFFFFFFFFFFFFFFFFFFFFFFFF0
@M05620:45:000000000-G6HP7:1:1101:21322:8072 1:N:0:177
AAACCAAGCAGACACTCACCGCTCCCTCGCCACAGGCCAATAGTTTGTCCTCACTGAGTTGGCAACAAGTGGCTGCTGTGGCTGCCATTTTTCTGGTGATGGCCATCAGCTCCGACGAGGTCAGCTGGGGGGCTTTCTTTGTGTAAGCAACGAGAAACCTGAAAGAAGCATTTTTTAACTAAGTCCTGCTGAGTCATTCATGAGTTTTTAGCCGCCTTGCTTCTTCTCACAGACTCTCTACTCTCATGCCA
+
BBCCCCCFCFFFGGGGGGGGGGGGGGHHGGG?EHHHGGHHHHHHHHHHHHHHHHHHHHHHHHHHHHHHHHHHGHGGHHHHHHHGGHHHHHHHHHHHHHHHHHHHHHHHHHHHHGGGGGGGGHHHHHHHGGGGGGGGGGGGGGGGGGFFFFFFFFFFFFFFFFFFFFFFFFFFFFFFFFFFFFFFFFFFFFFFFFFFFFFFFFFFFFFFFFFFFFFFFFFFFFFFFFFFFFFFFFFFFFFFFFFFFFFFFFF
@M05620:45:000000000-G6HP7:1:1101:7153:8086 1:N:0:177
ATCTCTATCTCCTAAAAACCTGTTTAGATTTGGAGATAGACCTTCAGGTTTTTCATCATTTTCTGCATGAATTATACATTGACCACGTTCCAGCGTGGTCAGTTTGCAGCATTCTGTTATTTTGTTTGACAGAGTGTCTTGTTGAGAACATATGTAGGACATGATTTTTTCCTGCAACAGGGAAAATAAAGTATAAGTTTTAAAGATTTATTCTTTAATAAAGGATCTCAAAGCCAGCTTTAGAAAAAGGA
+
CCCCCFFFFFFFGGGGGGGGGGHHHHHHHHHHHGHHHHHHHHHHHHHHHHHGGHHHHHHHHHIHHHHHHGHHHHHHHHHHHHHHHHGHHHHHHHGGGGHHHHHHHHHHHHHHHHHHHHHHHHHHHHHHHHHHHHHHHHHHHHHHHHHHHHGHGHHHHHHHHHHHHHHHHGHHHHHHHHHHHGGFHHHHHHHHHHHHHGGHHHGHHHHHHHHHHHHHHHHHHHHHHHHHHHHGHHHHHGHHHHHGHHHHGGG
@M05620:45:000000000-G6HP7:1:1101:7136:8091 1:N:0:177
ATCTCTATCTCCTAAAAACCTGTTTAGATTTGGAGATAGACCTTCAGGTTTTTCATCATTTTCTGCATGAATTATACATTGACCACGTTCCAGCGTGGTCAGTTTGCAGCATTCTGTTATTTTGTTTGACAGAGTGTCTTGTTGAGAACATATGTAGGACATGATTTTTTCCTGCAACAGGGAAAATAAAGTATAAGTTTTAAAGATTTATTCTTTAATAAAGGATCTCAAAGCCAGCTTTAGAAAAAGGA
+
AAAAAFFFFFFFGGGGGGGGFGEGHHHHFHHHH4FGCHHGHHFHHHHHHHHGGHHHHHHGHHHHHFGHHGHHGHFHHHFHFHFHHHGFHHHHFHGGFGHHHHGGHHHHHHHHHHFGGHHHHHHHFHHGFGHHHHEGFGHBGHHH4FGGHHHHFHGHFHHHHHHHHHHHHGHFFHHHFHHHHGGFHHGFFHGHHGDFHGHHHGHDFFHHFFGHHHHHHHHHHHHHGHHHHHGHHHHHHGHHHHGFFHHHGGH
@M05620:45:000000000-G6HP7:1:1101:5807:8141 1:N:0:177
CATCCTGACCCTGAAGTACCCCATTGAGCATGGCATCGTCACCAACTGGGACGACATGGAGAAGATCTGGCACCACACCTTCTACAACGAGCTGCGCGTGGCCCCGGAGGAGCACCCAGTGCTGCTGACCGAGGCCCCCCTGAACCCCAAGGCCAACAGAGAGAAGATGACTCAGGTGAGGCTCGGCCGACGCCCGTGCTCCTCCCGTCCTTTCCCCAGTCATTTTCTGCCCGGCTTGATTTCTGACATTA
+
CCCCCFFFFFFFGGGGGGGGGGGHHHHHHHHHHHHHHGHHHGHHHGHHHGHHGGGGGHHHHHHHHHHHHGHHHGHHHGGHHHHHHHHHGGGGGHHGGGGGGGHHGGGGGGGGHHHHGGHGHHHHHHHHHHGGGGGGGGGGGGHHHHGGGGHGHHGGGEGGGGGGGGGGGGGGGGGGGFGGGEGGFFFFFFFFFFFFDDDFFFFFFFFFFFFFFFFFFFFFFFFFFFFFFFFFF;CFF;FFFFFFFFBFFF0
@M05620:45:000000000-G6HP7:1:1101:5788:8143 1:N:0:177
CATCCTGACCCTGAAGTACCCCATTGAGCATGGCATCGTCACCAACTGGGACGACATGGAGAAGATCTGGCACCACACCTTCTACAACGAGCTGCGCGTGGCCCCGGAGGAGCACCCAGTGCTGCTGACCGAGGCCCCCCTGAACCCCAAGGCCAACAGAGAGAAGATGACTCAGGTGAGGCTCGGCCGACGCCCGTGCTCCTCCCGTCCTTTCCCCAGTCATTTTCTGCCCGGCTTGATTTCTGACATTT
+
CCCCCFFFFFFFGGGGGGGGGGGHHHHHHHHHHHHHHGHHHGHHHGHHHGHHGGGGGHHHHHHHHGHHHHHHHGHHHGGHHHHHHHHHGGGGGHHGGGGGGGHHGGGGGGGGHGHHGGHHHHHHHHHHHHGGGGGGGGGGGGHHHHGGGGHGHHGGGGGGGGFGGGGGGGGGGGGGGGFGFGGFFFFFFFCFFFFD@DFFFFFFFFFFFFFFFFFFFFDBFFFFFFBBFFFFFFADFA9:BFEFBBFBFF/
@M05620:45:000000000-G6HP7:1:1101:22975:8153 1:N:0:177
AGATTACTGCAACAGTTCCCCCTGGACCTGGAAAAGTTTCTTGCCTGGCTTACAGAAGCTGAAACAACTGCCAATGTCCTACAGGATGCTACCCGTAAGGAAAGGCTCCTAGAAGACTCCAAGGGAGTAAAAGAGCTGATGAAACAATGGCAAGTAAGTCAGGCATTTCCGCTTTAGCACTCTTGTGGATCCAATTGAACAATTCTCAGCATTTGTACTTGTAACTGACAAGCCAGGGACAAAACAAAGAT
+
ABABCFFFFFFFGGGFGGGGGGGGHHHHHHHHHHHHGHHHHHHHHHHHHHHHHHHHHHHHHHHHHHHHHHHHHHHHHHHHHHHHHGHHHHFHHHGGGGHHHHGHHHHHGHHHHHHHHHHHHHHGGGGGHHHHHGHHHHHHHGHHHHHHHGHHHGHHHHHHHHHHHHHHHHGGGGGHHHHHHHHHHHHGHHHHGHHHHGFFHHHHHHHHHHHHHHHHHGHHHHHHHHHHHHHHHGFGGGGGGGGFGGGGGGG
@M05620:45:000000000-G6HP7:1:1101:17693:8162 1:N:0:177
AAACCAAGCAGACACTCACCGCTCCCTCGCCACAGGCCAATAGTTTGTCCTCACTGAGTTGGCAACAAGTGGCTGCTGTGGCTGCCATTTTTCTGGTGATGGCCATCAGCTCCGACGAGGTCAGCTGGGGGGCTTTCTTTGTGTAAGCAACGAGAAACCTGAAAGAAGCATTTTTTAACTAAGTCCTGCTGAGTCATTCATGAGTTTTTAGCCGCCTTGCTTCTTCTCACAGACTCTCTACTCTCATGCCA
+
BAAABBBFBFFFGGGGGGGGGGGGGGHHFGGGGHHHDGGFGEGHGHHHGDGEGHHHGFHHHGHGHHHHHHHEEHEGHHHHHHAFGHHHHHHGHFHHHHHHHHHHGHHHHHHHHEGGG?DCGHFHHHHHGGGGGGGGFGGGGGGFGGFFFFFFFFFFFFFFFBFFFFFFFFFFFFFFFFFFFFFFFFFFFFFFFFFFFFFFFFFFBFFFFFFBF.9@DFBFFFFFFFFFFFFFFFFFFFFFFFFFFFFFFFB
@M05620:45:000000000-G6HP7:1:1101:27306:8188 1:N:0:177
AAACCAAGCAGACACTCACCGCTCCCTCGCCACAGGCCAATAGTTTGTCCTCACTGAGTTGGCAACAAGTGGCTGCTGTGGCTGCCATTTTTCTGGTGATGGCCATCAGCTCCGACGAGGTCAGCTGGGGGGCTTTCTTTGTGTAAGCAACGAGAAACCTGAAAGAAGCATTTTTTAACTAAGTCCTGCTGAGTCATTCATGAGTTTTTAGCCGCCTTGCTTCTTCTCACAGACTCTCTACTCTCATGCCA
+
BBBBB@BFBFFFGGGGGGGGGGGGGGHHGGGGGHHHGGHHHHHHHHHHHHHHGHHHHHHHHGHFFHHHHFGHGHGGGHHHHHHFGHHHHHHFGHFHHHFHGCFGGHFHHHBGHGGGGGGGGHHHHHHHGGFGAGGGEGFGGFFGGGFFFFFFFFDDFFFF?FF9FBFFFBFFFFFFFFFFFFFFFFFFFFFFFFFFFBFBFFFFFBFFF?BFB9-@DAF/FFFFBFFFFFFFFFFFFFFFFFFFFFBBBBB
@M05620:45:000000000-G6HP7:1:1101:13428:8190 1:N:0:177
CATCCTGACCCTGAAGTACCCCATTGAGCATGGCATCGTCACCAACTGGGACGACATGGAGAAGATCTGGCACCACACCTTCTACAACGAGCTGCGCGTGGCCCCGGAGGAGCACCCAGTGCTGCTGACCGAGGCCCCCCTGAACCCCAAGGCCAACAGAGAGAAGATGACTCAGGTGAGGCTCGGCCGACGCCCGTGCTCCTCCCGTCCTTTCCCCAGTCATTTTCTGCCCGGCTTGATTTCTGACATTA
+
CCCCCFFFFFFFGGGGGGGGGGGHHHHHHHHHHHHHHGHHHGHHHGHHHHHHGGGGGHHHHHHHHHHHHHHHHGHHHGGHHHHHHHHHGGGGGHHGGGGGGGHHGGGGGGGGHHHHGGHHHHHHHHHHHHGGGGGGGGGGGGHHHHGGGGHGHHGGGGGGGGGGGGGGGGGGGGGGGGGGGGGGFFFFFFFFFFFF@DFFFFFFFFFFFFDFFFFFFFDBFFFFFFFFFFFFDDFFFFFFFFFFFFFFFF0
@M05620:45:000000000-G6HP7:1:1101:27323:8195 1:N:0:177
AAACCAAGCAGACACTCACCGCTCCCTCGCCACAGGCCAATAGTTTGTCCTCACTGAGTTGGCAACAAGTGGCTGCTGTGGCTGCCATTTTTCTGGTGATGGCCATCAGCTCCGACGAGGTCAGCTGGGGGGCTTTCTTTGTGTAAGCAACGAGAAACCTGAAAGAAGCATTTTTTAACTAAGTCCTGCTGAGTCATTCATGAGTTTTTAGCCGCCTTGCTTCTTCTCACAGACTCTCTACTCTCATGCCA
+
A>>>A?AFAB>>AGGFGGGGAEGEEFHFAE0EEHHGCFFHE1AGEEGGFDGGDHF1AFHHFCGDGHHEHBEDACFGFGHHHG0>FGGHHHFGHGHHHHBHHHBE1GFFGFBGEA>@E/BCGC1CCG1FCCCA@GGGBFFGFFBGFGFFFFF@FF?AFFFFAF/BBB-B/9BBFFF@FFFFFFFFFFFBFBFBFFFFFBFFFFF9:FFFF-9/9--9A9F/BBFBBFFF/BFBFFFFFBB/9BFFBFFBFF/
@M05620:45:000000000-G6HP7:1:1101:4204:8219 1:N:0:177
AAACCAAGCAGACACTCACCGCTCCCTCGCCACAGGCCAATAGTTTGTCCTCACTGAGTTGGCAACAAGTGGCTGCTGTGGCTGCCATTTTTCTGGTGATGGCCATCAGCTCCGACGAGGTCAGCTGGGGGGCTTTCTTTGTGTAAGCAACGAGAAACCTGAAAGAAGCATTTTTTAACTAAGTCCTGCTGAGTCATTCATGAGTTTTTAGCCGCCTTGCTTCTTCTCACAGACTCTCTACTCTCATGCCA
+
CCCCCCCFCFFFGGGGGGGGGGGGGGHHGGGGGHHHGGHHHHHHHHHHHHHHHHHHHHHHHHHHHHHHHHHHGHGGHHHHHHHGGHHHHHHHHHHHHHHHHHHHHHHHHHHHHGGGGGGGGHHHHHHHGGGGGGGGGGGGGGGGGGFFFFFFFFFFFFFFFFFFFFFFFFFFFFFFFFFFFFFFFFFFFFFFFFFFFFFFFFFFFFFFFFFFFFFFFFFFFFFFFFFFFFFFFFFFFFFFFFFFFFFFFFB
@M05620:45:000000000-G6HP7:1:1101:9480:8220 1:N:0:177
AGATTACTGCAACAGTTCCCCCTGGACCTGGAAAAGTTTCTTGCCTGGCTTACAGAAGCTGAAACAACTGCCAATGTCCTACAGGATGCTACCCGTAAGGAAAGGCTCCTAGAAGACTCCAAGGGAGTAAAAGAGCTGATGAAACAATGGCAAGTAAGTCAGGCATTTCCGCTTTAGCACTCTTGTGGATCCAATTGAACAATTCTCAGCATTTGTACTTGTAACTGACAAGCCAGGGACAAAACAAAGAT
+
B3AABFFFFFFFGGFGGGGGGGGGGHHHHHHHHHHHGHHHHHHHHHHHHHHHHHHHHHHHHHHHHHGHHHHHHHHHHHHHHHHHGHHHHHFHHHGGGGHHHHBFGGHHGHHHHH3GHHHHGHHF/GEGHGHHHGHHHGHHGHHGHHHHHHHGHGHHHHHHHHHHFHHHHHGGGGGHHHGHHHHHHGHGHHHHHHHHHHHHHHHHHHHFHHGHHHHHHHHHHGHGHHHGHHGHHGGGGGGGEFFFGGGGGGG
@M05620:45:000000000-G6HP7:1:1101:20601:8221 1:N:0:177
ATCTCTATCTCCTAAAAACCTGTTTAGATTTGGAGATAGACCTTCAGGTTTTTCATCATTTTCTGCATGAATTATACATTGACCACGTTCCAGCGTGGTCAGTTTGCAGCATTCTGTTATTTTGTTTGACAGAGTGTCTTGTTGAGAACATATGTAGGACATGATTTTTTCCTGCAACAGGGAAAATAAAGTATAAGTTTTAAAGATTTATTCTTTAATAAAGGATCTCAAAGCCAGCTTTAGAAAAAGGA
+
CCCCCFFFFFFFGGGGGGGGGGHGHHHHHHHHHHHHHHHHHHHHHHHHHHHGGHHHHIIHHHHHHHHHHHHHHHHHHHHHHHHHHHGHHHHHHHGGGGHHHHHHHHHHHHHHHHHHHHHHHHHHHHHHHHGHHHGHHHHHHHHHGHHHHHHHHHHHHHHHHHHHHHHHHGHHHHHHHHHHHGGHHHHHHHHHHHHHHGHHHHHHHHHHHHHHHHHHHHHHHHHHHHHHHGHHHHHHHGHHHHHFFFHGGGH
@M05620:45:000000000-G6HP7:1:1101:13625:8258 1:N:0:177
AAACCAAGCAGACACTCACCGCTCCCTCGCCACAGGCCAATAGTTTGTCCTCACTGAGTTGGCAACAAGTGGCTGCTGTGGCTGCCATTTTTCTGGTGATGGCCATCAGCTCCGACGAGGTCAGCTGGGGGGCTTTCTTTGTGTAAGCAACGAGAAACCTGAAAGAAGCATTTTTTAACTAAGTCCTGCTGAGTCATTCATGAGTTTTTAGCCGCCTTGCTTCTTCTCACAGACTCTCTACTCTCATGCCA
+
ABABBAAFAFFFFGGGGGGGGGGGGGFFEGGGGGHHGGH2E3GFFFHHGHHHHHGGHHGFHHHGHEHHHGEEFGGGHC5BFGGFGHHGHGHHHHFFGHHHFFHHHHHFHGHHHGGGEGGGFHHHHHHHGGGGGGGGGGGGGGGGGGFFFFFFFFFFFFFFFFFFFFFFFFFFFFFFFFFFFFFFFFFFFFFFF9BFFFFFFFFFFFFFFFFFFFFFFFFFFFFFFFFFFFFFFFFFFFFFFFFFFFFFFFF
@M05620:45:000000000-G6HP7:1:1101:9682:8268 1:N:0:177
AAACCAAGCAGACACTCACCGCTCCCTCGCCACAGGCCAATAGTTTGTCCTCACTGAGTTGGCAACAAGTGGCTGCTGTGGCTGCCATTTTTCTGGTGATGGCCATCAGCTCCGACGAGGTCAGCTGGGGGGCTTTCTTTGTGTAAGCAACGAGAAACCTGAAAGAAGCATTTTTTAACTAAGTCCTGCTGAGTCATTCATGAGTTTTTAGCCGCCTTGCTTCTTCTCACAGACTCTCTACTCTCATGCCA
+
BBBBBBBFBFFFGGGGGGGGGGGGGGHHGGGGGHHHGGHHHHHGHHHHGHHHHHHHHGHHHHHHHHHHHGHHGHGGHHHHHHHGGHHHHHHHHHHHHHHHGGHHFHHHHHHHHGGGGGGGCGGHHHHHGGGGGGGGGGGGGGGGGGFFFFFFFFFFFFFFFFBFFFFFFFFFFFFFFFFFFFFFFFFFFFFFFFFFFFFFFFFFFFFFFFFFFDCFFFFFFFFFFFFFFFFFEFFFFFFFFFFFFFFFFF/
@M05620:45:000000000-G6HP7:1:1101:15071:8268 1:N:0:177
ATCTCTATCTCCTAAAAACCTGTTTAGATTTGGAGATAGACCTTCAGGTTTTTCATCATTTTCTGCATGAATTATACATTGACCACGTTCCAGCGTGGTCAGTTTGCAGCATTCTGTTATTTTGTTTGACAGAGTGTCTTGTTGAGAACATATGTAGGACATGATTTTTTCCTGCAACAGGGAAAATAAAGTATAAGTTTTAAAGATTTATTCTTTAATAAAGGATCTCAAAGCCAGCTTTAGAAAAAGGA
+
ABBBBFFFFFFFGGGGGGGGGGHHHFHGHHHHHHHHHHHGFHHHHHHBHGHGGHHGHHHHHHHHHHGHGEHHHHHHHHHHHGHHHHGHHHHFHHGGDGHHHHHHHHHHHHGHHGHHHHHHHHHHHHHHHHHHHHHHHHHHHHHHHHHHHHHHHHHHHHGHHHHHHHHHHGHHHHHHHHHHGGGHH0FHGGFGHHHEGGHHHHHFHHHHHHHHHHHHHHHHHHHGFHHHHHHHHGHHHGHHHGFHFHFHDDH
@M05620:45:000000000-G6HP7:1:1101:15084:8280 1:N:0:177
ATCTCTATCTCCTAAAAACCTGTTTAGATTTGGAGATAGACCTTCAGGTTTTTCATCATTTTCTGCATGAATTATACATTGACCACGTTCCAGCGTGGTCAGTTTGCAGCATTCTGTTATTTTGTTTGACAGAGTGTCTTGTTGAGAACATATGTAGGACATGATTTTTTCCTGCAACAGGGAAAATAAAGTATAAGTTTTAAAGATTTATTCTTTAATAAAGGATCTCAAAGCCAGCTTTAGAAAAAGGA
+
CCCDDFFFFFFFGGGGGGGGGGHHHHHHHHHHHHHHHHHHHHHHHHHHHHHGGHHHHIHHHIHHHHHHHHHHHHHHHHHHHHHHHHGHHHHHHGGFGGHHHHHHHHHHHHHHHHHHHHHHHHHHHHHHHHHHHHHHHHHHHHHHHHHHHHHHHHHHHHHHHHHHHHHHHGHHHHHHHHHHHGGGHHHHHHHHHHHHHHHHHHHHHHHHHHHHHHHHHHHHHHHHHHHHHHHHHHHHHGHHHHHHHHHGGGH
@M05620:45:000000000-G6HP7:1:1101:10906:8284 1:N:0:177
ATCTCTATCTCCTAAAAACCTGTTTAGATTTGGAGATAGACCTTCAGGTTTTTCATCATTTTCTGCATGAATTATACATTGACCACGTTCCAGCGTGGTCAGTTTGCAGCATTCTGTTATTTTGCTTGACAGAGTGTCTTGTTGAGAACATATGTAGGACATGATTTTTTCCTGCAACAGGGAAAATAAAGTATAAGTTTTAAAGATTTATTCTTTAATAAAGGATCTCAAAGCCAGCTTTAGAAAAAGGA
+
>111>DB3D@F@AGGF1GGGBAABG33133DGH101011BAF1BEEAG1A1//A2A22D2D2FD212DHB1D2A2AAA2F11111AEAFFCDD0/B>EH1D02@2BBFHFGE2B2222BGB@GH1BBBFFBGHH1>BF22BBFF2BFBGHD1222B>DBCCFHHDFFH1>GFDGF01@FHH//F?01F1FD<D11FGG<F1<11><1G1FGHFFGFFHE0=D0<BGHHB<G0D<C/CEGHHG00;CGH..;
@M05620:45:000000000-G6HP7:1:1101:9674:8285 1:N:0:177
AAACCAAGCAGACACTCACCGCTCCCTCGCCACAGGCCAATAGTTTGTCCTCACTGAGTTGGCAACAAGTGGCTGCTGTGGCTGCCATTTTTCTGGTGATGGCCATCAGCTCCGACGAGGTCAGCTGGGGGGCTTTCTTTGTGTAAGCAACGAGAAACCTGAAAGAAGCATTTTTTAACTAAGTCCTGCTGAGTCATTCATGAGTTTTTAGCCGCCTTGCTTCTTCTCACAGACTCTCTACTCTCATGCCA
+
BCCCCCCFCFFFGGGGGGGGGGGGGGHHGGGGGHHHGGHHHHHHHHHHHHHHHHHHHHHHHHHHHHHHHGHHGHGGHFHHHGHGGHHHHHHHHHHHHHFHHHHHHHHHHHHHHGGGGGGGDHHHHHHHGGGGGGGGFGGGGGGGGGFFFFFFFFFFFFFFFFFFFFFFFFFFFFFFFFFFFFFFFFFFFFFFFFFFFFFFFFFFFFFFFFFFFAFFFFFFFFFFFFFFFFFFFFFFFFFFFFFFFFFFFF/
@M05620:45:000000000-G6HP7:1:1101:9913:8292 1:N:0:177
AAACCAAGCAGACACTCACCGCTCCCTCGCCACAGGCCAATAGTTTGTCCTCACTGAGTTGGCAACAAGTGGCTGCTGTGGCTGCCATTTTTCTGGTGATGGCCATCAGCTCCGACGAGGTCAGCTGGGGGGCTTTCTTTGTGTAAGCAACGAGAAACCTGAAAGAAGCATTTTTTAACTAAGTCCTGCTGAGTCATTCATGAGATTTTAGCTCCCTTGCTTCTTCTCACAGACTCTCTACTCTCATGCCA
+
A111AAA?AFC>FGGGFGGGEAEEEGBGAEECEHHHCFFHGE1GEGGHFFGEGHFAAFHHFCGBFHHEHFFD/FFF1BGEHHC>FGEGHHEEEGDGHHDHF1BFEGBFB>1FF///E/<BCF1FFHCCGG???AEG0FBFF0;CFGFFFEA-AA-AF/A/9B//9/ABBFFFBFB-EFF/9/B:BFF/9FF/-/:;9BFBF//9/9/BF/9///:-;;B/;B9BFBFF/BF/B-9B///9/BB//;;/9B/
@M05620:45:000000000-G6HP7:1:1101:9664:8301 1:N:0:177
AAACCAAGCAGACACTCACCGCTCCCTCGCCACAGGCCAATAGTTTGTCCTCACTGAGTTGGCAACAAGTGGCTGCTGTGGCTGCCATTTTTCTGGTGATGGCCATCAGCTCCGACGAGGTCAGCTGGGGGGCTTTCTTTGTGTAAGCAACGAGAAACCTGAAAGAAGCATTTTTTAACTAAGTCCTGCTGAGTCATTCATGAGTTTTTAGCCGCCTTGCTTCTTCTCACAGACTCTCTACTCTCATGCCA
+
?A?AABBFBFFFGGGGGFGG?EGFGGHHEGG2EFGAFFGGH3GGHHHHFHHHHHHGHHGFHHGHHHHHHHHHGHGGHBGGHGHGGHFHHHHHHHHGHHEHHHHH3FHHHHGHHGCEGEDGEFCGHHHHGGGGGGGGFGGGGFFGEFFFBFFB.AA99FFFFF9FFFFFFFFFFFFBFFFF/BFFFFFFFFFFEBBFFFFFFFFFFFFFFFFFF9BBFFFFFFFFFFFFBFFFFFFFFFFFFFFFFFFFFFB
@M05620:45:000000000-G6HP7:1:1101:14087:8309 1:N:0:177
TACCTGTACTGGGGAAGCATTTGAATATCCCCCCATGGTGATGGGGACGGAGAACTGCTCCATAAACACAGGCAACGTGCCTAACTTTCCCGGGAAGATGAAGTCAAAGAGCGACCACAGCTCTCGGAGGTTATTTTGCATCGGTGAGCCAGACAGAATGATCCGATGAGGGGTGCGAAACTATTTGAGGAAAGGAAGCACCTTTTTATTAAATTTACCTTTTAGCAATCGCCATTCCTACCCTAAAGATC
+
CCCCCFFFFFFFGGGGGGGGGGHHFHHHHHHGGGGHHHHHHHHHHGGGGGGGGHHHHHHHHHHHHHHHHHHHGHHHGHHHHHHHHHHHHHHGGGGGGHHHHHHHHHHHHHHHGGGGGHHHGHHHHGGGGGGHHHHHHHHHHHGGGGGHHHHHHGHHHHHHHGHHHGGGHHHGGGDGGGGGGGGGGGGGFGGGGFGGGGGGGFFFFFFFFFFFFFFFFFFFFFFFFFFBFFFFFFFFFFFFFFFFFFFFFFF
@M05620:45:000000000-G6HP7:1:1101:9911:8310 1:N:0:177
AAACCAAGCAGACACTCACCGCTCCCTCGCCACAGGCCAATAGTTTGTCCTCACTGAGTTGGCAACAAGTGGCTGCTGTGGCTGCCATTTTTCTGGTGATGGCCATCAGCTCCGACGAGGTCAGCTGGGGGGCTTTCTTTGTGTAAGCAACGAGAAACCTGAAAGAAGCATTTTTTAACTAAGTCCTGCTGAGTCATTCATGAGTTTTTAGCCGCCTTGCTTCTTCTCACAGACTCTCTACTCTCATGCCA
+
CCCCCCCFCFFFGGGGGGGGGGGGGGHHGGGGGHHHGGHHHHHAGHHHHHHHHHHHHHHHHHHHHHHHHHHHGHGGHHHHHHHGGHHHHHHHHHHHHHHHHHHHHHHHHHHHHGGGGGGGGHHHHHHHGGGGGGGGGGGGGGGGGGFFFFFFFFFFFFFFFFFFFFFFFFFFFFFFFFFFFFFFFFFFFFFFFFFFFFFFFFFFFFFFFFFFFDFFFFFFFFFFFFFFFFFFFFFFFFFFFFFFFFFFFFF
@M05620:45:000000000-G6HP7:1:1101:24355:8320 1:N:0:177
AAACCAAGCAGACACTCACCGCTCCCTCGCCACAGGCCAATAGTTTGTCCTCACTGAGTTGGCAACAAGTGGCTGCTGTGGCTGCCATTTTTCTGGTGATGGCCATCAGCTCCGACGAGGTCAGCTGGGGGGCTTTCTTTGTGTAAGCAACGAGAAACCTGAAAGAAGCATTTTTTAACTAAGTCCTGCTGAGTCATCCATGAGTTTTTAGCCGCCTTGCTTCTTCTCACAGACTCTCTACTCTCATGCCA
+
ABBBBBBFBFFFGGGGGGGGGGGGGGHHGGGGGHHHGGHHHHHHHHHHHHHHHHHHGHHHHHHHHHHHHHHHGHGGHHHHHHHGGHHHHHHHHHHHHHHHHHHHHHHHHHHHHGGGGGGGGHHHHHHHGGGGGGGGGGGGGFGGGGFFFFFFFFFFFFFFFFFFFFFFFFFFFFFFFFFFFFFFFFFFFFFFFFFFFFFFFFFFFFFFFFFFFFFFFFFFFFFFFFFFFFFFFFFFFFFFFFFFFFFFFFF
@M05620:45:000000000-G6HP7:1:1101:23567:8324 1:N:0:177
AAACCAAGCAGACACTCACCGCTCCCTCGCCACAGGCCAATAGTTTGTCCTCACTGAGTTGGCAACAAGTGGCTGCTGTGGCTGCCATTTTTCTGGTGATGGCCATCAGCTCCGACGAGGTCAGCTGGGGGGCTTTCTTTGTGTAAGCAACGAGAAACCTGAAAGAAGCATTTTTTAACTAAGTCCTGCTGAGTCATTCATGAGTTTTTAGCCGCCTTGCTTCTTCTCACAGACTCTCTACTCTCATGCCA
+
BCCCCCCFCFFFGGGGGGGGGGGGGGHHGGGGGHHHGGHHHHHHHHHHHHHHHHHHHHHHHHHHHHHHHGHHGHGGHHHHHHHGGHHHHHHHHHHHHHHHHHHHHHHHHHHHHGGGGGGGGHHHHHHHGGGGGGGGGGGGGGGGGGFFFFFFFFFFFFFFFFFFFFFFFFFFFFFFFFFFFFFFFFFFFFFFFFFFFFFFFFFFFFFFFFFFFFFFFFFFFFFFFFFFFFFFFFFFFFFFFFFFFFFFFFF
@M05620:45:000000000-G6HP7:1:1101:24359:8337 1:N:0:177
AAACCAAGCAGACACTCACCGCTCCCTCGCCACAGGCCAATAGTTTGTCCTCACTGAGTTGGCAACAAGTGGCTGCTGTGGCTGCCATTTTTCTGGTGATGGCCATCAGCTCCGACGAGGTCAGCTGGGGGGCTTTCTTTGTGTAAGCAACGAGAAACCTGAAAGAAGCATTTTTTAACTAAGTCCTGCTGAGTCATCCATGAGTTTTTAGCCGCCTTGCTTCTTCTCACAGACTCTCTACTCTCATGCCA
+
DCCDDCDFDFFFGGGGGGGGGGGGGGHHGGGGGHHHGGHHHHHHHHHHHHHHHHHHHHHHHHHHHHHHHGHHGHGGHHHHHHHGGHHHHHHHHHHHHHHHHHHHHHHHHHHHHGGGGGGGGHHHHHHHGGGGGGGGGGGGGGGGGGFFFFFFFFFFFFFFFFFFFFFFFFFFFFHFFFFHHFFFFFFFFFFFFFFFFFFFFFFFFFFFFFFFFFFFFFFFHHHFFFFFFFFFFFFFFFFFHFFFFFFFFFF
@M05620:45:000000000-G6HP7:1:1101:24367:8355 1:N:0:177
AAACCAAGCAGACACTCACCGCTCCCTCGCCACAGGCCAATAGTTTGTCCTCACTGAGTTGGCAACAAGTGGCTGCTGTGGCTGCCATTTTTCTGGTGATGGCCATCAGCTCCGACGAGGTCAGCTGGGGGGCTTTCTTTGTGTAAGCAACGAGAAACCTGAAAGAAGCATTTTTTAACTAAGTCCTGCTGAGTCATCCATGAGTTTTTAGCCGCCTTGCTTCTTCTCACAGACTCTCTACTCTCATGCCA
+
A?3AAAAFBFFFGGGGGGGGGGGGGGHHGGGGGHHHGGHDEGHHHHHHHHHHHHHHFHHHHEHHHHHHHHHHGGGGHGHHHGHGGHHHHHHHHHHHHHHHHHHHHGHHHHHHHGGGG?DGGHGHGHFHGGGGGGGGFGGGFFGGGGFFFFFBFFFFFFFFFFFFFFFFFFFFFFFBFFFFFFFFFFFFFFFFFBFFFFFFFFFFFFFFFFFFFDBBFFFFFFFFFFFF/9FF/FBFFFFBFFFFFFF/BF/
@M05620:45:000000000-G6HP7:1:1101:5787:8391 1:N:0:177
AGATTACTGCAACAGTTCCCCCTGGACCTGGAAAAGTTTCTTGCCTGGCTTACAGAAGCTGAAACAACTGCCAATGTCCTACAGGATGCTACCCGTAAGGAAAGGCTCCTAGAAGACTCCAAGGGAGTAAAAGAGCTGATGAAACAATGGCAAGTAAGTCAGGCATTTCCGCTTTAGCACTCTTGTGGATCCAATTGAACAATTCTCAGCATTTGTACTTGTAACTGACAAGCCAGGGACAAAACAAAGAT
+
AABBBFFFFBFFGGGGGGGGGGGGHHGHHHHHHFGFFGFHHFGHBGGGGFHGHHHHHHGHHGHHHHGHHFHHHHHHGFHHHHGHHFHHFHHHHHGGGGGHFHFHHHHHGHHHHHHHHHHHFHHGGGGGHGHHHGHHHHGHHGHHHHHHHHHHHGHHGHHHGHHHHHHHHHGGGGGHHHHHHHHHHHHGHHHHGHHHHHGHHGHHGHHHHHHHHHHHHHHHHHHGHHHHHFHGHGGGGGGGGFFGGGGGFGB
@M05620:45:000000000-G6HP7:1:1101:4904:8451 1:N:0:177
CATCCTGACCCTGAAGTACCCCATTGAGCATGGCATCGTCACCAACTGGGACGACATGGAGAAGATCTGGCACCACACCTTCTACAACGAGCTGCGCGTGGCCCCGGAGGAGCACCCAGTGCTGCTGACCGAGGCCCCCCTGAACCCCAAGGCCAACAGAGAGAAGATGACTCAGGTGAGGCTCGGCCGACGCCCGTGCTCCTCCCGTCCTTTCCCCAGTCATTTTCTGCCCGGCTTGATTTCTGACATTA
+
CCCCCFFFFFFFGGGGGGGGGGGHHHHHHHHHHHHHHGHHHGHHHGHHHHHHGGGGGHHHHHHHHHHHHHHHHGHHHGGHHHHHHHHHGGGGGHHGGGGGGGHHGGGGGGGGHHHHGGHHHHHHHHHHHHGGGGGGGGGGGGHHHHGGGGHGHHGGGGGGGGGGGGGGGGGGGGGGFGGGGGGGFFFFFFFFFFFFDFFEFFFFFFFFFFFFFFFFFFFFFFFFFFFFFFFFFFFFFFFFFFFFFEFFFF0
@M05620:45:000000000-G6HP7:1:1101:23117:8452 1:N:0:177
AGATCGGAAGAGCACACGTCTGAACTCCAGTCACAGAAGACCATCTCGTATGCCGTCTTCTGCTTGAAAAAAAAAAAAAAACACGACAATACAACAATAACCGCCATCTACACCAACCTAACAAAACCTATCTTGCATGCAACATCCGTTATCCACCCCATCCCCTCTGCGCCCTATACTACTCGTGCTCCCGACTATCCACGCCGTCCCGATCGAACACCTCTCAACTTCCCATCTACAACTCGTCCTAT
+
AAABCBCBCCFFGGGGGGGGGGHHHHHHHHHHHHHHHHHHHHHHBGHHGGHHHHGGGHGHHHHHHHHHHHHGGGGG>//>///0/////222222//22222//<//11111==....011<>10>..<000000=000<0D0./0/..0..0000..;.//..././0;--.--/;000;;00.:...00...---0;/00.;A---..-.---./.-/.;.0;00/0000/00/00000:::.....00
@M05620:45:000000000-G6HP7:1:1101:25599:8463 1:N:0:177
CATCCTGACCCTGAAGTACCCCATTGAGCATGGCATCGTCACCAACTGGGACGACATGGAGAAGATCTGGCACCACACCTTCTACAACGAGCTGCGCGTGGCCCCGGAGGAGCACCCAGTGCTGCTGACCGAGGCCCCCCTGAACCCCAAGGCCAACAGAGAGAAGATGACTCAGGTGAGGCTCGGCCGACGCCCGTGCTCCTCCCGTCCTTTCCCCAGTCATTTTCTGCCCGGCTTGATTTCTGACATTT
+
CDDDDFFFFFFFGGGGGGGGGGGHHHHHHHHHHHHHHGHHHGHHHGHHHHHHGGGGGHHHHHHHHHHHHHHHHGHHHGGHHHHHHHHHGGGGGHHGGGGGGGHHGGGGGGGGHHHHGGHHHHHHHHHHHHGGGGGGGGGGGGHHHHGGGGHGHHGGGGGGGGGGGGGGGGGGGGGGGGGGGGGGFFFFFFFFFFFFDDFEFFFFFFFEFFFFFFFFFFFFFFFFFFFFFFFFDCFFFFFFFFFFFBFFFF0
@M05620:45:000000000-G6HP7:1:1101:4623:8475 1:N:0:177
CATCCTGACCCTGAAGTACCCCATTGAGCATGGCATCGTCACCAACTGGGACGACATGGAGAAGATCTGGCACCACACCTTCTACAACGAGCTGCGCGTGGCCCCGGAGGAGCACCCAGTGCTGCTGACCGAGGCCCCCCTGAACCCCAAGGCCAACAGAGAGAAGATGACTCAGGTGAGGCTCGGCCGACGCCCGTGCTCCTCCCGTCCTTTCCCCAGTCATTTTCTGCCCGGCTTGATTTCTGACATTA
+
CCDDDFFFFFFFGGGGGGGGGGGHHHHHHHHHHHHHHGHHHGHHHGHHCHHHGGGGGHHHHHHHHHHHHHHHHGHHHGGHHHHHHHHHGGGGGHHGGGGGGGHHGGGGGGGGHHHHGGHHHHHHHHHHHHGGGGGGGGGGGGHHHHGGGGHGHHGGGGGGGGGGGGGGGGGGGGGGGGGGGGGGFFFFFFFFFFFF@DFFFFFFFFFFFFDFFFFFFFFFFFFFFFFFFFFFFFFFFFFFFFFFFBFFFF0
@M05620:45:000000000-G6HP7:1:1101:4636:8492 1:N:0:177
CATCCTGACCCTGAAGTACCCCATTGAGCATGGCATCGTCACCAACTGGGACGACATGGAGAAGATCTGGCACCACACCTTCTACAACGAGCTGCGCGTGGCCCCGGAGGAGCACCCAGTGCTGCTGACCGAGGCCCCCCTGAACCCCAAGGCCAACAGAGAGAAGATGACTCAGGTGAGGCTCGGCCGACGCCCGTTCTCCTCCCTTCCTTTCCCCTGTCATTTTCTGCCCGGCTTGATTTCTGACATTA
+
BBBBBFFFFFFFCGGBBFGGGGGHHFDGEFFBEFGHHCGGFGHGHGHFGACGAEEEAGFBHFHGGHHEHBGHGGFGGEGHHHHGHHHG@CAEGBGGGGG@EEHHG/>BC/<CFGHHFGGF1?FFGH1DGHGGG-<<EC@CC.C:HHGGGD:CGHEEFA/9FGDFF:FFBFFF000/;9BA;=;F--;:--;-9@B-@.;.9BBFFF.FFFFFFFFF..;;9/9BF9//9BBE.--9@-./9BFF//:;B9/
@M05620:45:000000000-G6HP7:1:1101:4612:8492 1:N:0:177
CATCCTGACCCTGAAGTACCCCATTGAGCATGGCATCGTCACCAACTGGGACGACATGGAGAAGATCTGGCACCACACCTTCTACAACGAGCTGCGCGTGGCCCCGGAGGAGCACCCAGTGCTGCTGACCGAGGCCCCCCTGAACCCCAAGGCCAACAGAGAGAAGATGACTCAGGTGAGGCTCGGCCGACGCCCGTGCTCCTCCCGTCCTTTCCCCAGTCATTTTCTGCCCGGCTTGATTTCTGACATTA
+
CCCCCFFFFFFFGGGGGGGGGGGHHHGHHHHHHHHHHGHHHGHHHGHHHHHHGGGGGHHHHHHHHHHHHHHHHGHHHGGHHHHHHHHHGGGGGHHGGGGGGGHHGGGGGGGGHHHHGGHHHHHHHHHHHHGGGGGGGGGGGGHHHHGGGGHGHFGGGGGGGGGGGGGGGGGGGFGGFFGGGGGGFFFFFFA>DFFF=DDFFFFFFFFFFFFFFFFBFFFFFFFFFFFFFFFFFFCFFAAFFFFFFFFFFF/
@M05620:45:000000000-G6HP7:1:1101:17446:8559 1:N:0:177
ATCTCTATCTCCTAAAAACCTGTTTAGATTTGGAGATAGACCTTCAGGTTTTTCATCATTTTCTGCATGAATTATACATTGACCACGTTCCAGCGTGGTCAGTTTGCAGCATTCTGTTATTTTGTTTGACAGAGTGTCTTGTTGAGAACATATGTAGGACATGATTTTTTCCTGCAACAGGGAAAATAAAGTATAAGTTTTAAAGATTTATTCTTTAATAAAGGATCTCAAAGCCAGCTTTAGAAAAAGGA
+
1AAAAFFFFFFFGGGFG1EEGGHHHHHHHHHGHHHGHHHHHHHHHHHEHHHGGHHHHFHHHHHHHHGHGHHHHHHHHHHHHHHHHHGHHHHHHHGGEGHHHHHHHHHGHHHHHHHHHHHHHHHHHHHHHHHHFHHHHHHHHHHHBFHFHHHHHHHHHHHHHHFHHGGHHGHHHHHHHHHGFGGGGCFGGHHHHHHFHGHHHFCFHGHHGHHHHHHHHGGHGFBGEHHHHGHHGHHGHGHHHFE00;C.::G
@M05620:45:000000000-G6HP7:1:1101:17468:8566 1:N:0:177
ATCTCTATCTCCTAAAAACCTGTTTAGATTTGGAGATAGACCTTCAGGTTTTTCATCATTTTCTGCATGAATTATACATTGACCACGTTCCAGCGTGGTCAGTTTGCAGCATTCTGTTATTTTGTTTGACAGAGTGTCTTGTTGAGAACATATGTAGGACATGATTTTTTCCTGCAACAGGGAAAATAAAGTATAAGTTTTAAAGATTTATTCTTTAATAAAGGATCTCAAAGCCAGCTTTAGAAAAAGGA
+
DDDDEFFFFFFFGGGGGGGGGGHHHHHHHHHHHHHHHHHHHHHHHHHHHHHGGHHHHHHHIIIHIHHHHHHHHHHHHHHHHHHHHHGHHHHHHHGGGGHHHHHHHHHHHHHHHHHHHHHHHHHHHHHHHHHHHHHHHHHHHHHHHHHHHHHHHHHHHHHHHHHHHHHHHGHHHHHHHHHHHGGHHHHHHHHHHHHHHHHHHHHHHHHHHHHHHHHHHHHHHGHHHHHHHHHHHHHHHGGHHHHHHHHHGGH
@M05620:45:000000000-G6HP7:1:1101:23018:8569 1:N:0:177
ATCTCTATCTCCTAAAAACCTGTTTAGATTTGGAGATAGACCTTCAGGTTTTTCATCATTTTCTGCATGAATTATACATTGACCACGTTCCAGCGTGGTCAGTTTGCAGCATTCTGTTATTTTGTTTGACAGAATGTCTTGTTGAGAACATATGTAGGACATGATTTTTTCCTGCAACAGGGAAAATAAAGTATAAGTTTTAAAGATTTATTCTTTAATAAAGGATCTCAAAGCCAGCTTTAGAAAAAGGA
+
AAABBFFFFFFFGGGGGGGGGGGGHHHGHHHHHHFHHHHGHHHHHGHHHHHGGHHHHHHHHHHHGHHHHHHHH5FHHGHHHHHHHHDHHHHHHHGGFGHHHHHHHHHHHHHHHHHHHHHHHHHHHHHHHHHHHHHHHHHHHHHHHHHGHHHHHHHHHHHHHHHHHHHHHGHHHHHHFHHHHFGHHFGHHHHHGHFHHGGHHGHFHGHHHHHHHHHHHHHHDGHHHHHHHHHHHHHHHGHHHHEFGGFHGGG
@M05620:45:000000000-G6HP7:1:1101:17485:8570 1:N:0:177
ATCTCTATCTCCTAAAAACCTGTTTAGATTTGGAGATAGACCTTCAGGTTTTTCATCATTTTCTGCATGAATTATACATTGACCACGTTCCAGCGTGGTCAGTTTGCAGCATTCTGTTATTTTGTTTGACAGAGTGTCTTGTTGAGAACATATGTAGGACATGATTTTTTCCTGCAACAGGGAAAATAAAGTATAAGTTTTAAAGATTTATTCTTTAATAAAGGATCTCAAAGCCAGCTTTAGAAAAAGGA
+
BBBBBFFFFFFFGGGGGGGGGGHHHHHHHHHHHHHHHHHHHHHHHHHHHHHGGHHHHHHHHHHHHHHHHHHHHHHHHHHHHHHHHHGHHHHHHHGGGGHHHHHHHHHHHHHHHHHHHHHHHHHHHHHHHHHHHHGHHHHHHHHHHHHHHHHHHHHHHHHHHHHHHHHHHGHHHHHHHHHHHFGHHHHHHHHHHHHHHGGHHHGHHHHHHGHHHHHHHHHHHHHHGHHHHHHHGHGHHGHHHHHHGFHHDGH
@M05620:45:000000000-G6HP7:1:1101:17453:8577 1:N:0:177
ATCTCTATCTCCTAAAAACCTGTTTAGATTTGGAGATAGACCTTCAGGTTTTTCATCATTTTCTGCATGAATTATACATTGACCACGTTCCAGCGTGGTCAGTTTGCAGCATTCTGTTATTTTGTTTGACAGAGTGTCTTGTTGAGAACATATGTAGGACATGATTTTTTCCTGCAACAGGGAAAATAAAGTATAAGTTTTAAAGATTTATTCTTTAATAAAGGATCTCAAAGCCAGCTTTAGAAAAAGGA
+
CCCDDFFFFFFFGGGGGGGGGGHHHHHHHHHHHHHHHHHHHHHHHHHHHHHGGHHHHHHHHHIHHHHHHHHHHHHGHHHHHHHHHHGHHHHHHHGGGGHHHHHHHHHHHHHHHHHHHHHHHHHHHHHHHGHHHHHHHHHHHHHHHHHHHHHHHHHHHHHHHHHHHHHHHGHHHHGHHHHHHGGGHHHHHGHHHHHHHGHHHHGHHHHHHHHHHHHHHHHHHHHHHHHHHGHHHHHHHGHHHHHHHFHHGGG
@M05620:45:000000000-G6HP7:1:1101:23006:8586 1:N:0:177
ATCTCTATCTCCTAAAAACCTGTTTAGATTTGGAGATAGACCTTCAGGTTTTTCATCATTTTCTGCATGAATTATACATTGACCACGTTCCAGCGTGGTCAGTTTGCAGCATTCTGTTATTTTGTTTGACAGAATGTCTTGTTGAGAACATATGTAGGACATGATTTTTTCCTGCAACAGGGAAAATAAAGTATAAGTTTTAAAGATTTATTCTTTAATAAAGGATCTCAAAGCCAGCTTTAGAAAAAGGA
+
CEDDEFFFFFFFGGGGGGGGGGHHHHHHHHHHHHHHHHHHHHHHHHHHHHHGGHHHHHHHHHIIIHHHHHHHHHHHHHHHHHHHHHGHHHHHHHGGGGHHHHHHHHHHHHHHHHHHHHHHHHHHHHHHHHHHHHHHHHHHHHHHHHHHHHHHHHHHHHHHHHHHHHHHHGHHHHHHHHHHHGGHHHHHHHHHHHHHHHHHHHHHHHHHHHHHHHHHHHHHHHHHHHHHHHHHHHHHHGHHHHHHHHHHGGH
@M05620:45:000000000-G6HP7:1:1101:17474:8587 1:N:0:177
ATCTCTATCTCCTAAAAACCTGTTTAGATTTGGAGATAGACCTTCAGGTTTTTCATCATTTTCTGCATGAATTATACATTGACCACGTTCCAGCGTGGTCAGTTTGCAGCATTCTGTTATTTTGTTTGACAGAGTGTCTTGTTGAGAACATATGTAGGACATGATTTTTTCCTGCAACAGGGAAAATAAAGTATAAGTTTTAAAGATTTATTCTTTAATAAAGGATCTCAAAGCCAGCTTTAGAAAAAGGA
+
BBBBBFFFFFFFGGGGGGGGGFHHHHGHHHHGHHHGHHHHGGHHHGHHFGHGGHGHHGFHHHHHGHHFHHHHHHHGHHFHHEHHHHGGGHHHHHGGGGHHHHGHHHFGGFHGHHHHEGFHHHHHHHHHHHHHHGGHHHHHHGHGEGHGHHHHHHHHHHGHHHHHHHHHFBGGHHGHHHHHHECCHHHGHFFGFHHGH>GGHHBFFFDGGHHHHHHHHHHF0<DGEGHHHHHHGHHHHGHHHHFHHHHHDDC
@M05620:45:000000000-G6HP7:1:1101:15354:8606 1:N:0:177
CATCCTGACCCTGAAGTACCCCATTGAGCATGGCATCGTCACCAACTGGGACGACATGGAGAAGATCTGGCACCACACCTTCTACAACGAGCTGCGCGTGGCCCCGGAGGAGCACCCAGTGCTGCTGACCGAGGCCCCCCTGAACCCCAAGGCCAACAGAGAGAAGATGACTCAGGTGAGGCTCGGCCGACGCCCGTGCTCCTCCCGTCCTTTCCCCAGTCATTTTCTGCCCGGCTTGATTTCTGACATTA
+
BBBBBFFFFFFFGGGGGGGGGGGHHHHHHHHHHHHHHGHHHGHHHGHHHHHHGGGGGHHHHHHHHHHHFHHHHGHHHGGHHHHHHHHHGGGGGHHGGGGGGFHHGGGGGGGGHGHHGGHHHHHHHHHHHHGGGGGGGGGGGGHHHHGGGDHGHHEGGGGGGGGGFGGGGGGGGGGGGGGGGGGGFFFFFAFFFFFF9AFEFFFFFFFEFFFFFFFFFFFFFFFFFFFFFEFFDFFFC-.BFFFFB/BBFF/
@M05620:45:000000000-G6HP7:1:1101:16990:8606 1:N:0:177
AAACCAAGCAGACACTCACCGCTCCCTCGCCACAGGCCAATAGTTTGTCCTCACTGAGTTGGCAACAAGTGGCTGCTGTGGCTGCCATTTTTCTGGTGATGGCCATCAGCTCCGACGAGGTCAGCTGGGGGGCTTTCTTTGTGTAAGCAACGAGAAACCTGAAAGAAGCATTTTTTAACTAAGTCCTGCTGAGTCATTCATGAGTTTTTAGCCGCCTTGCTTCTTCTCACAGACTCTCTACTCTCATGCCA
+
BB@BBBBFBFFFGGGGGGGGGGGGGGHHGGGGGHGHGGHHHHFHHHHHHHHHHHHHHHHHHHHGHHHHHGGHGGGGHHFGHHHGGHHHHHHHHHHHHHFHHHHHHHHHHHHHHGGGFGGGGHFHHHHHGFGGGGGGGGFFGGGGGGFFFFFFFFFFFFFFFFFFFFFFFFFFFFFFFFFFFFFFFFFFFFFFFBFFFFFFFFFF9BFFFFFFFDFFFFFFFFFFFFFFFFFFFFFFFFFFFFFFFFFFFFF
@M05620:45:000000000-G6HP7:1:1101:17001:8620 1:N:0:177
AAACCAAGCAGACACTCACCGCTCCCTCGCCACAGGCCAATAGTTTGTCCTCACTGAGTTGGCAACAAGTGGCTGCTGTGGCTGCCATTTTTCTGGTGATGGCCATCAGCTCCGACGAGGTCAGCTGGGGGGCTTTCTTTGTGTAAGCAACGAGAAACCTGAAAGAAGCATTTTTTAACTAAGTCCTGCTGAGTCATTCATGAGTTTTTAGCCGCCTTGCTTCTTCTCACAGACTCTCTACTCTCATGCCA
+
BBABBABFBFFFGGGGGGGGGGGGGGHHGGGGGHHHGGHGHHHHHHHHHHHHHHHHHHGHHHHGHHHGHGFHGHGGHGGHHHHGGHHHHHHHHHHHHHFHHGHHHHHHHGHHHEGGGGGGGHHHHHHHGGGGGGGGGGGGGGGGGGFFFFFFFFFFFFFFFFFFFFFFFFFFFFFFFFFFFFFFFFFFFFFFFBFBBFFFFFFFBFFFFFFFFFFFFFFFFFFFFFFFFFFFFFFFFFFFFFFFFFFFFFF
@M05620:45:000000000-G6HP7:1:1101:15358:8624 1:N:0:177
CATCCTGACCCTGAAGTACCCCATTGAGCATGGCATCGTCACCAACTGGGACGACATGGAGAAGATCTGGCACCACACCTTCTACAACGAGCTGCGCGTGGCCCCGGAGGAGCACCCAGTGCTGCTGACCGAGGCCCCCCTGAACCCCAAGGCCAACAGAGAGAAGATGACTCAGGTGAGGCTCGGCCGACGCCCGTGCTCCTCCCGTCCTTTCCCCAGTCATTTTCTGCCCGGCTTGATTTCTGACATTT
+
DEEEEFFFFFFFGGGGGGGGGGGHHHHHHHHHHHHHHGHHHGHHHGHHHHHHGGGGGHHHHHHHHHHHHHHHHGHHHGGHHHHHHHHHGGGGGHHGGGGGGGHHGGGGGGGGHHHHGGHGHHHHHHHHHHGGGGGGGGGGGGHHHHGGGGHGHHGGGGGGGGGGGGGGGGGGGGGGHGGGGGGGFFFFFFFFFFFFFFFFFFFFFFFFFFFFFFFFFFFFFFFFFFFFFFFFFFFFFFFFFFFFFFFFFF1
@M05620:45:000000000-G6HP7:1:1101:16110:8637 1:N:0:177
ATCTCTATCTCCTAAAAACCTGTTTAGATTTGGAGATAGACCTTCAGGTTTTTCATCATTTTCTGCATGAATTATACATTGACCACGTTCCAGCGTGGTCAGTTTGCAGCATTCTGTTATTTTGTTTGACAGAGTGTCTTGTTGAGAACATATGTAGGACATGATTTTTTCCTGCAACAGGGAAAATAAAGTATAAGTTTTAAAGATTTATTCTTTAATAAAGGATCTCAAAGCCAGCTTTAGAAAAAGGA
+
CCCCCFFFFFFFGGGGGGGGGGHHHHHHHHHHHHHHHHHHHHHHHHHHHHHGGHHHHHHHHIIHHHHHHHHHHHHHHHHHHHHHHHGHHHHHHHGGGGHHHHHHHHHHHHHHHHHHHHHHHHHHHHHHHHHHHHHHHHHHHHHHHHHHHHHHHHHHHHHHHHHHHHHHHGHHHHHHGHHHHGGHHHHHHHHHHHHGHGGHHHHHHHHHHHHHHHHHHGHHHHHHHHHHHHHHHHHHHGHHHHHHHGHHGGH
@M05620:45:000000000-G6HP7:1:1101:16485:8637 1:N:0:177
ATCTCTATCTCCTAAAAACCTGTTTAGATTTGGAGATAGACCTTCAGGTTTTTCATCATTTTCTGCATGAATTATACATTGACCACGTTCCAGCGTGGTCAGTTTGCAGCGTTCTGTTATTTTGTTTGACAGAGTGTCTTGTTGCGAACATATGTAGGACATGATTTTTTCCTGCAACAGGGAAAATAAAGTATAAGTTTTAAAGATTTATTCTTTAATAAAGGATCTCAAAGCCAGCTTTAGAAAACGGA
+
1>AAAFFFFFFFGGG1GDEGGGHHH3GHHHHBGHCFFHHBGHGHHHGFHHHGGGHHHGHHHHHHBFFH21EHHHHFHHGHGHHHHHCHHHHHHEEGEGHH2BGHHFHHBF/EFGGFHHHHHHHHHHHGFGFFFFHHHHHHGHHF1>//BCHFFGHF2F<FGF@1GGHHGGHHHHHHDG0CEGGAE0F1D<GHFH1<FGGFGDG0DDGHHBGGHHHHE0GFF0:GEGHHHHHHGHHBFFGGG0BF0F//-.;
@M05620:45:000000000-G6HP7:1:1101:16120:8653 1:N:0:177
ATCTCTATCTCCTAAAAACCTGTTTAGATTTGGAGATAGACCTTCAGGTTTTTCATCATTTTCTGCATGAATTATACATTGACCACGTTCCAGCGTGGTCAGTTTGCAGCATTCTGTTATTTTGTTTGACAGAGTGTCTTGTTGAGAACATATGTAGGACATGATTTTTTCCTGCAACAGGGAAAATAAAGTATAGGTTTTAAAGATTTATTCTTTAATAAAGGATCTCAAAGCCAGCTTTAGAAAAAGGA
+
BCCBCFFFFFFFGFGGGGGGGGHHHHHHHHHHHHHHHHHHHHHHHHHHHHHGGHHHHHHHHHHHHHHHHGHHHHHHHHHHHHHHHHGHHHHHHHGEGGGHGHHHHHHGHHHHHHHHHHHHHHHHHHHHGHGHHHGHHHHHHHHHHHGHHHGHHHGHHHHHFHHGHHHHHGHHHHFHHHHHHGGHHHHHEHHGFHHGGFGHGHGHHHHHHHHHHHHHHHHHHHHHHHHHHEFHHHGHHGHHHHHHHEGHGGF
@M05620:45:000000000-G6HP7:1:1101:16482:8655 1:N:0:177
ATCTCTATCTCCTAAAAACCTGTTTAGATTTGGAGATAGACCTTCAGGTTTTTCATCATTTTCTGCATGAATTATACATTGACCACGTTCCAGTGTGGTCAGTTTGCAGCATTCTGTTATTTTGTTTGACAGAGTGTCTTGTTGAGAACATATGTAGGACATGATTTTTTCCTGCAACAGGGAAAATAAAGTATAAGTTTTAAAGATTTATTCTTTAATAAAGGATCTCAAAGCCAGCTTTAGAAAAAGGA
+
CCCCCFFFFFFFGGGGGGGGGGGHHHHHHHHHHHHHHHHHHHHHHHHHHHHGGHHHHHHHIIHIIHHHHHHHHHHHHHHHHHHHHHGHHHHHH5FFHGHHHHHHHHHGHHGHHHHHHHHHHHHHHHHHHHHHHHGGGHHHHHHHHHHHHHHHHHHHHHHHHHHHHHHHHGHHHHHHHHHHHGGGHHHHHHHHHHHHHGHHHHGHHHHHHHHHHHHHHHHHHHHHHHGHHHGHHHHHHGGHHHHHHHGGGGH
@M05620:45:000000000-G6HP7:1:1101:21251:8674 1:N:0:177
CATCCTGACCCTGAAGTACCCGGCTTGATTTCTGACATTAGATCGGAAGAGCACACGTCTGAACTCCAGTCACAGAAGACCATCTCGTATGCCGTCTTCTGCTTGAAAAAAAAAAAAACAAAAAAAAATACACTGAATAACAATGATTGTCTATACATCACAATACAAACATATACTAGTATGTCCCGTTAAGCTCTAAACTTCTTCAGTCGGAGATTGTGCAACAGAGTCCATGTTAAACCACCTCCCTT
+
CCCDEFFFFFFFGGGGGFGGGGGGGGGHHHHHHHHHHHHHHHHHHGGGGHHHHHHHGHHHGHHHHHHHHHHHHHHHGHGHHHGFGHHGGHHHHGGGHGHHHHHHHHHHHHGGGGG/</?//?0//<--.00001000<11000001111<1111:1:1100<0010000..:111111<111111:09..9<101:111101111111111.-9--/10011110./</100:11111110/......./1
@M05620:45:000000000-G6HP7:1:1101:12468:8680 1:N:0:177
TACCTGTACTGGGGAAGCATTTGAATATCCCCTCATGGTGATGGGGACGGAGAACTGCTCCATAAACACAGGCAACGTGCCTAACTTTCCCGGGAAGATGAAGTCAAAGAGCGACCACAGCTCTCGGAGGTTATTTTGCATCGGTGAGCCAGACAGAATGATCCGATGAGGGGTGCGAAACTATTTGAGGAAAGGAAGCACCTTTTTATTAAATTTACCTTTTAGCAATCGCCATTCCTACCCTAAAGATC
+
ABABBFFFFFFFGGGGGGGGGFHFFGHGHFGGHGHHGHGEGGFFGEEEGGGGGGHHHHHHHHHGHFHHHGHFGHHHGCCGEFFHHHGGHHGEFGGFFFHHFGGBFGHHHHHHFGGGGHGHHHHHHGGGCF<CFHHGHFHHHFDDAEGFFGHHHGHHHHGFGFHHHGGGFGFGG:AGGFGGGGGGGGFFEFBFGAAFFFGEFGGBBBFEBFFFFFFFFFFF/FFFFFFFFFEFFFFFFFFFF?FFFFFFFFF
@M05620:45:000000000-G6HP7:1:1101:7408:8681 1:N:0:177
CATCCTGACCCTGAAGTACCCCATTGAGCATGGCATCGTCACCAACTGGGACGACATGGAGAAGATCTGGCACCACACCTTCTACAACGAGCTGCGCGTGGCCCCGGAGGAGCACCCAGTGCTGCTGACCGAGGCCCCCCTGAACCCCAAGGCCAACAGAGAGAAGATGACTCAGGTGAGGCTCGGCCGACGCCCGTGCTCCTCCCGTCCTTTCCCCAGTCATTTTCTGCCCGGCTTGATTTCTGACATTA
+
CDDDDFFFFFFFGGGGGGGGGGGHHHHHHHHHHHHHHGHHHGHHHGHHHHHHGGGGGHHHHHHHHHHHHHHHHGHHHGGHHHHHHHHHGGGGGHHGGGGGGGHHGGGGGGGGHHHHGGHHHHHHHHHHHHGGGGGGGGGGGGHHHHGGGGHGHHGGGGGGGGGGGGGGGGGGGGGGHGGGGGGGFFFFFFFFFFFF;DFFFFFFFFFEDFFFFFFFFFFFFFFFFFHHHFFFFFFFFFAFFFFFFBF0FF0
@M05620:45:000000000-G6HP7:1:1101:17563:8684 1:N:0:177
AAACCAAGCAGACACTCACCGCTCCCTCGCCACAGGCCAATAGTTTGTCCTCACTGAGTTGGCAACAAGTGGCTGCTGTGGCTGCCATTTTTCTGGTGATGGCCATCAGCTCCGACGAGGTCAGCTGGGGGGCTTTCTTTGTGTAAGCAACGAGAAACCTGAAAGAAGCATTTTTTAACTAAGTCCTGCTGAGTCATTCATGAGTTTTTAGCCGCCTTGCTTCTTCTCACAGACTCTCTACTCTCATGCCA
+
BCCCCCCFCFFFGGGGGGGGGGGGGGHHGGGGGHHHGGHHHHHHHHHHHHHHHHHHHHHHHHHHHHHHHHHHGHGGHHHHHHHGGHHHHHHHHHHHHHHHHHHHHHHHHHHHHGGGGGGGGHHHHHHHGGGGGGGGGGGGGGGGGGFFFFFFFFFFFFFFFFFFFFFFFFFFFFFFFFFFFFFFFFFFFFFFFFFFFFFFFFFFFFFFFFFFFFFFFFFFFFFFFFFFFFFFFFFFFFFFFFFFFFFFFFF
@M05620:45:000000000-G6HP7:1:1101:7427:8689 1:N:0:177
CATCCTGACCCTGAAGTACCCCATTGAGCATGGCATCGTCACCAACTGGGACGACATGGAGAAGATCTGGCACCACACCTTCTACAACGAGCTGCGCGTGGCCCCGGAGGAGCACCCAGTGCTGCTGACCGAGGCCCCCCTGAACCCCAAGGCCAACAGAGAGAAGATGACTCAGGTGAGGCTCGGCCGACGCCCGTGCTCCTCCCGTCCTTTCCCCAGTCATTTTCTGCCCGGCTTGATTTCTGACATTA
+
CDDDDFFFFFFFGGGGGGGGGGGHHHHHHHHHHHHHHGHHHGHHHGHHHHHHGGGGGHHHHHHHHHHHHHHHHGHHHGGHHHHHHHHHGGGGGHHGGGGGGGHHGGGGGGGGHHHHGGHHHHHHHHHHHHGGGGGGGGGGGGHHHHGGGGHGHHGGGGGGGGGGGGGGGGGGGGGGGGGGGGGGFFFFFFFFFFFFFDFFFFFFFFFFFFFFFFFFFFFFFFFFFFFFFFFFFACFFAFFFFFF0FFFFF0
@M05620:45:000000000-G6HP7:1:1101:15507:8698 1:N:0:177
ATCTCTATCTCCTAAAAACCTGTTTAGATTTGGAGATAGACCTTCAGGTTTTTCATCATTTTCTGCATGAATTATACATTGACCACGTTCCAGCGTGGTCAGTTTGCAGCATTCTGTTATTTTGTTTGACAGAGTGTCTTGTTGAGAACATATGTAGGACATGATTTTTTCCTGCAACAGGGAAAATAAAGTATAAGTTTTAAAGATTTATTCTTTAATAAAGGATCTCAAAGCCAGCTTTAGAAAAAGGA
+
CCCCCFFFFFFFGGGGGGGGGGHHHHHHHHHHHHHHHHHHHHGHHHHHHHHGGHHHHIHHHHIHHHHHHHHHHHHHHHHHHHHHHHGHHHHHHHGFGGHHHHHHHHHHHHHHHHHHHHHHHHHHHHHHHHHHHHHHHHHHHHHHHHHHHHHHHHHHHHHHHHHHHHHHHGHHHHHHHHHHHGGGHHHHGHGFHHHHHGHHHHHHHHHHHHHHHHHHHHHHHHHHHHHHHHHHHHHHHGHHHHHGHHHHGGF
@M05620:45:000000000-G6HP7:1:1101:6360:8698 1:N:0:177
CATCCTGACCCTGAAGTACCCCATTGAGCATGGCATCGTCACCAACTGGGACGACATGGAGAAGATCTGGCACCACACCTTCTACAACGAGCTGCGCGTGGCCCCGGAGGAGCACCCAGTGCTGCTGACCGAGGCCCCCCTGAACCCCAAGGCCAACAGAGAGAAGATGACTCAGGTGAGGCTCGGCCGACGCCCGTGCTCCTCCCGTCCTTTCCCCAGTCATTTTCTGCCCGGCTTGATTTCTGACATTT
+
DDDDDFFFFFFFGGGGGGGGGGGHHHHHHHHHHHHHHGHHHGHHHGHHHHHHGGGGGHHHHHHHHHHHHHHHHGHHHGGHHHHHHHHHGGGGGHHGGGGGGGHHGGGGGGGGHHHHGGHHHHHHHHHHHHGGGGGGGGGGGGHHHHGGGGHGHHGGGGGGGGGGGGGGGGGGGGGGHGGGGGGGFFFFFFFFFFFF>DDFFFFFFFFEDFFFFFFFFFFFFFFFFFFFFFFFFFFFFFFFFFFFFBFFBF0
@M05620:45:000000000-G6HP7:1:1101:6352:8714 1:N:0:177
CATCCTGACCCTGAAGTACCCCATTGAGCATGGCATCGTCACCAACTGGGACGACATGGAGAAGATCTGGCACCACACCTTCTACAACGAGCTGCGCGTGGCCCCGGAGGAGCACCCAGTGCTGCTGACCGAGGCCCCCCTGACCCCCAAGGCCAAAAGAGAGAAGATGACTCAGGTGAGCCTCGGCCGACGCCCGTGCTCCTCCCTCCCTTTCCCCAGTCATTTTCTGCCCGGCTTGTTTTCTGACATTT
+
AAABBFFFFFFFGGGGGGGGGGGHHHHFGHHHHHHHHGHHHGHHFGHHHHHHGGGFGHHHHHHHHGHGGHHGHGHHGGGHHHHHHHHGGGGGGHHGGGGGGGHHGGGGGFGGHHHHGGG?GFGHGHHDFFFCCCCGGCGC::C/CCGGGDH.E.A./././/.;///0000990FFB/0;///.A...--9-;BA=;.9.:9/;BA..;9;B/99BB.;9//;BF//:/:BA.--;--;9:./B//F/;B/
@M05620:45:000000000-G6HP7:1:1101:12659:8753 1:N:0:177
AAACCAAGCAGACACTCACCGCTCCCTCGCCACAGGCCAATAGTTTGTCCTCACTGAGTTGGCAACAAGTGGCTGCTGTGGCTGCCATTTTTCTGGTGATGGCCATCAGCTCCGACGAGGTCAGCTGGGGGGCTTTCTTTGTGTAAGCAACGAGAAACCTGAAAGAAGCATTTTTTAACTAAGTCCTGCTGAGTCATTCATGAGTTTTTAGCCGCCTTGCTTCTTCTCACAGACTCTCTACTCTCATGCCA
+
CDDDDCDFDFFFGGGGGGGGGGGGGGHHGGGGGHHHGGHHHHHHHHHHHHHFHHHHHHGHHHHHHHHHHHHHGHGGHHHHHHHGGHHHHHHHHHHHHHHHHHHHHHHHHHHHHGGGGGGGGHHHGHHHGGGGGGGGGGGGGGGGGGFFFFFFFFFFFFFFFFFFFFFFFFFFFFHFFFFFHFFFFFFFFFFFFFFFFFFFFFFFFFFHFFFFFFFFFFFFHHHFFFFFFFFFFFFFFFFHFFFFFFFFHFF
@M05620:45:000000000-G6HP7:1:1101:12757:8767 1:N:0:177
AAACCAAGCAGACACTCACCGCTCCCTCGCCACAGGCCAATAGTTTGTCCTCACTGAGTTGGCAACAAGTGGCTGCTGTGGCTGCCATTTTTCTGGTGATGGCCATCAGCTCCGACGAGGTCAGCTGGGGGGCTTTCTTTGTGTAAGCAACGAGAAACCTGAAAGAAGCATTTTTTAACTAAGTCCTGCTGAGTCATTCATGAGTTTTTAGCCGCCTTGCTTCTTCTCACAGACTCTCTACTCTCATGCCA
+
CCBCCBBFCFFFGGGGGGGGGGGGGGHHGGGGGHHHGGGHHHHHHHHHHHHHHHHHHHHHHHHGHHHHHHHHGHGGHHHHHHHGGHHHHHHHHHHHHHGHHHHHHHHHHHHHHGGGGGGGGHHHHHHHGGGGGGGGGGGGGGGFGGFFFFFFFFFFFFFFFFFFFFFFFFFFFFFFFFFFFFFFFFFFFFFFFBFFFFFFFFFFFFFFFFFFFFFFFFFFFFFFFFFFFFFFFFFFFFFFFFFFFFFFFFB
@M05620:45:000000000-G6HP7:1:1101:12676:8767 1:N:0:177
AAACCAAGCAGACACTCACCGCTCCCTCGCCACAGGCCAATAGTTTGTCCTCACTGAGTTGGCAACAAGTGGCTGCTGTGGCTGCCATTTTTCTGGTGATGGCCATCAGCTCCGACGAGGTCAGCTGGGGGGCTTTCTTTGTGTAAGCAACGAGAAACCTGAAAGAAGCATTTTTTAACTAAGTCCTGCTGAGTCATTCATGAGTTTTTAGCCGCCTTGCTTCTTCTCACAGACTCTCTACTCTCATGCCA
+
AAAAAAAFBFFFGGGGGGGGGGGGGGHHGGGGGGHHGGGHHGGGHHHHHGHFGHHHHHGHHHHHHHHGHDGHGHGGHHGGHHHGGHHHHHHHHHHHHHFHHHHHHHHHHHHHHGGGGGGG?FGHEHHHGGGGGGGGGGGGGGGFFGFFEFFFFFFFFFFFFFFFFFFFFFFFFFFFFFFFFFFFFFFFFFFFF;FFFFFFBFFFFFFFFEFFFFFFFFFFFFFFFFFFFFFFFFFFFFFFFFFFFFFFFFB
@M05620:45:000000000-G6HP7:1:1101:19535:8775 1:N:0:177
CATCCTGACCCTGAAGTACCCCATTGAGCATGGCATCGTCACCAACTGGGACGACATGGAGAAGATCTGGCACCACACCTTCTACAACGAGCTGCGCGTGGCCCCGGAGGAGCACCCAGTGCTGCTGACCGAGGCCCCCCTGAACCCCAAGGCCAACAGAGAGAAGATGACTCAGGTGAGGCTCGGCCGACGCCCGTGCTCCTCCCGTCCTTTCCCCAGACATTTTCTGCCCGGCTTGATTTCTGACATTA
+
AAAAAFF1F>F1FGG1BFGGGCEHHFEDCDGHHCGFEEFGCEFBAEEHCCCEEAEEEFF1CAAFBBFGHHFE@FGG>EEGCCFFGGFGEFEEEEEEGGG@@<E?EE/CG@FC<C@/A/CHCGHHFH110F/->@C<AC@@::/;/CCA:E..C.;EAA9//9EGBFBFFFGB0B0/99BFGEAF---A=@=-=@-@---;/9/-/99EF-BF////;9A-;F/BBFFFF9/AB->----;FB/BBFBFFB/
@M05620:45:000000000-G6HP7:1:1101:12659:8776 1:N:0:177
AAACCAAGCAGACACTCACCGCTCCCTCGCCACAGGCCAATAGTTTGTCCTCACTGAGTTGGCAACAAGTGGCTGCTGTGGCTGCCATTTTTCTGGTGATGGCCATCAGCTCCGACGAGGTCAGCTGGGGGGCTTTCTTTGTGTAAGCAACGAGAAACCTGAAAGAAGCATTTTTTAACTAAGTCCTGCTGAGTCATTCATGAGTTTTTAGCCGCCTTGCTTCTTCTCACAGACTCTCTACTCTCATGCCA
+
BBBBBBBFBFFFGGGGGGGGGGGGGGHHGGGGGHHGGGHHHGHHHHHHHHHGHHHHHHGHHGHHHHHHHHHHGHGGHHHHHHHGGHHHHHHHHHHHHHHHHHHHHHHHHHHHHGGGGGGGGHHHFHHHGGGGGGGGFGGGG9FGGGFFFFFFFFFFFFFFFFFFFFFFFFFFFFFFFFFFFFEFFFFFFFFFF9;BFFFFFFFFFFFFFFBFFFFFFFFFFFFFFFFFBBBFFFFFFFFFFFFFFFFFFFB
@M05620:45:000000000-G6HP7:1:1101:18795:8783 1:N:0:177
CATCCTGACCCCGAAGTACCCCATTGAGCATGGCATCGTCACCAACTGGGACGACATGGAGAAGATCTGGCACCACACCTTCTACAACGAGCTGCGCGTGGCCCCGGAGGAGCACCCAGTGCTGCTGACCGAGGCCCCCCTGAACCCCAAGGCCAACAGAGAGAAGATGACTCAGGTGAGGCTCGGCCGACGCCCGTGCTCCTCCCGTCCTTTCCCCAGTCATTTTCTGCCCGGCTTGATTTCTGACATTA
+
CCDEEFFFFFFDGGGGGGGGGGGHHHHHHHHHHHHHHGHHHGHHHGHHHHHHGGGGGHHHHHHHHHHHHHHHHGHHHGGHHHHHHHHHGGGGGHHGGGGGGGHHGGGGGGGGHHHHGGHGHHHHHHHHHHGGGGGGGGGGGGHHHHGGGGGGGGGGGGGGGGGGGGGGGGGGGGGGGGFFFFFFFFFFFFFFFFFF@DFFFFFFFFFEFFFFFFFFFFFFFFFFFFFFFEFFFFFFFF?FFFFFFBFFFF1
@M05620:45:000000000-G6HP7:1:1101:14451:8837 1:N:0:177
ATCTCTATCTCCTAAAAACCTGTTTAGATTTGGAGATAGACCTTCAGGTTTTTCATCATTTTCTGCATGAATTATACATTGACCACGTTCCAGCGTGGTCAGTTTGCAGCATTCTGTTATTTTGTTTGACAGAGTGTCTTGTTGAGAACATATGTAGGACATGATTTTTTCCTGCAACAGGGAAAATAAAGTATAAGTTTTAAAGATTTATTCTTTAATAAAGGATCTCAAAGCCAGCTTTAGAAAAAGGA
+
3AABBFFFFFFFGGGGGGGGGGHHHHHHHHHHHFHHHGGAGHHHHHHHHHHGGHFHHHHHHHHHGHGHHHHHHHHHHHHHHGHHHHGHHHHHHHGGGGHHHHHHHHHHHHHHHHHHHHHHHHHHHHHHGHHHHHHHHHHHHHHGEGHFHFHHHHHHHGHHHHFGHHHHHGHHHHHH2GHHHFGHHCFGHHHHHHEHHHGHHGH1GGGHHGHHHHHHHHHGHHHGFHHHHHHHFHHHHGHHHEHHHHFFGDG
@M05620:45:000000000-G6HP7:1:1101:14463:8851 1:N:0:177
ATCTCTATCTCCTAAAAACCTGTTTAGATTTGGAGATAGACCTTCAGGTTTTTCATCATTTTCTGCATGAATTATACATTGACCACGTTCCAGCGTGGTCAGTTTGCAGCATTCTGTTATTTTGTTTGACAGAGTGTCTTGTTGAGAACATATGTAGGACATGATTTTTTCCTGCAACAGGGAAAATAAAGTATAAGTTTTAAAGATTTATTCTTTAATAAAGGATCTCAAAGCCAGCTTTAGAAAAAGGA
+
CDDDDFFFFFFFGGGGGGGGGGHHHHHHHHHHHHHHHHHHHHHHHHHHHHHGGHHHHHIHHIIIIHHHHHHHHHHHHHHHHHHHHHGHHHHHHHGGGGHHHHHHHHHHHHHHHHHHHHHHHHHHHHHHGHHHHHHHHHHHHHHHHHHHHHHHHHHHHHHHHHHHHHHHHGHHHHHHHHHHHGGHHHHHGHHHHHHHHHHHHHHHHHHHHHHHHHHHHHHHHHHHHHHHHHHHHHHHHGHHHHHGHGHHGGH
@M05620:45:000000000-G6HP7:1:1101:27393:8853 1:N:0:177
AAACCAAGCAGACACTCACCGCTCCCTCGCCACAGGCCAATAGTTTGTCCTCACTGAGTTGGCAACAAGTGGCTGCTGTGGCTGCCATTTTTCTGGTGATGGCCATCAGCTCCGACGAGGTCAGCTGGGGGGCTTTCTTTGTGTAAGCAACGAGAAACCTGAAAGAAGCATTTTTTAACTAAGTCCTGCTGAGTCATTCATGAGTTTTTAGCCGCCTTGCTTCTTCTCACAGACTCTCTACTCTCATGCCA
+
CCCCCCCFCFFFGGGGGGGGGGGGGGHHGGGGGHHHGGGHHGHHHHHHHHHHHHHHHHHHHHHHHHHHHHHHGHGGHHHHHHHGGHHHHHHHHHHHHHHHHHHHHHHHHHHHHGGGGGGGGHHHHHHHGGGGGGGGGGGGGGGGGGFFFFFFFFFFFFFFFFFFFFFFFFFFFFFFFFFFFFFFFFFFFFFFFFFFFFFFFFFFFFFFFFFFFFFFFFFFFFFFFFFFFFFFFFFFFFFFFFFFFFFFFFF
@M05620:45:000000000-G6HP7:1:1101:19891:8886 1:N:0:177
ATCTCTATCTCCTAAAAACCTGTTTAGATTTGGAGATAGACCTTCAGGTTTTTCATCATTTTCTGCATGAATTATACATTGACCACGTTCCAGCGTGGTCAGTTTGCAGCATTCTGTTATTTTGTTTGACAGAGTGTCTTGTTGAGAACATATGTAGGACATGATTTTTTCCTGCAACAGGGAAAATAAAGTATAAGTTTTAAAGATTTATTCTTTAATAAAGGATCTCAAAGCCAGCTTTAGAAAAAGGA
+
>AABBFFFFFFFGGGC4EEGGGHHHHGAGHHGHCHEGDD5FGHHHFFHHHHGGHDGHBFHGGHHHHGGHHFGHGHDHDHHHBGHBHAGHHHHGHGGG?HHHGHHHHHGGHFHHHHHHHHHHHHHHHHHGHHGHHHHHHHHHHHHDGHBHGHHHHHHHHHHHGGHHHHHHGHHHGHH1FFGEFEF/FFF1FFGHHGHHGFHHGCFFGGHGFHHHHHHHHH0DF0DBDHHHFHGHHHHHGHHHHHBGGFH..C
@M05620:45:000000000-G6HP7:1:1101:20361:8890 1:N:0:177
ATCTCTATCTCCTAAAAACCTGTTTAGATTTGGAGATAGACCTTCAGGTTTTTCATCATTTTCTGCATGAATTATACATTGACCACGTTCCAGCGTGGTCAGTTTGCAGCATTCTGTTATTTTGTTTGACAGAGTGTCTTGTTGAGAACATATGTAGGACATGATTTTTTCCTGCAACAGGGAAAATAAAGTATAAGTTTTAAAGATTTATTCTTTAATAAAGGATCTCAAAGCCAGCTTTAGAAAAAGGA
+
CCCCDFFFFFFFGGGGGGGGGGHHHHHHHHHHHHHHHHHHHHHHHHHHHHHGGHHHHHHHHIIIIHHHHHHHHHHHHHHHHHHHHHGHHHHHHHGGGGHHHHHHHHHHHHHHHHHHHHHHHHHHHHHHHHHHHHHHHHHHHHHHHHHHHHHHHHHHHHHHHHHHHHHHHGHHHHHHHHHHHGGHHHHHHHHHHHHHHHHHHHHHHHHHHHHHHHHHHHHHHHHHHHHHHGHHHHHHHGHHHHHHHHHHGGH
@M05620:45:000000000-G6HP7:1:1101:20348:8903 1:N:0:177
ATCTCTATCTCCTAAAAACCTGTTTAGATTTGGAGATAGACCTTCAGGTTTTTCATCATTTTCTGCATGAATTATACATTGACCACGTTCCAGCGTGGTCAGTTTGCAGCATTCTGTTATTTTGTTTGACAGAGTGTCTTGTTGAGAACATATGTAGGACATGATTTTTTCCTGCAACAGGGAAAATAAAGTATAAGTTTTAAAGATTTATTCTTTAATAAAGGATCTCAAAGCCAGCTTTAGAAAAAGGA
+
AAAABFFFFFFFGGGGGGGGGGHHHHHHHHHHGGHHGHGHHHHHHHHHHHHGGHHHHGHHHHHHHHHGHFHHHHHGHHHHHHHHHHGHHHHHHHGEEGGHGHHHHHHHHHHHHHHHHHHHHHHHHHHHHHHHHHHHHHHHHHHHHHHHHHHGHHHHHHHHHHHHHHHHHGHHHHHHHHHHHGGHHHHHHHHGHHHGHFHHHHHHHHHHHHHHHHHHHHHHHGHHHHHHHHHHHGHHHGHHHHHHGFHHGGF
@M05620:45:000000000-G6HP7:1:1101:19893:8905 1:N:0:177
ATCTCTATCTCCTAAAAACCTGTTTAGATTTGGAGATAGACCTTCAGGTTTTTCATCATTTTCTGCATGAATTATACATTGACCACGTTCCAGCGTGGTCAGTTTGCAGCATTCTGTTATTTTGTTTGACAGAGTGTCTTGTTGAGAACATATGTAGGACATGATTTTTTCCTGCAACAGGGAAAATAAAGTATAAGTTTTAAAGATTTATTCTTTAATAAAGGATCTCAAAGCCAGCTTTAGAAAAAGGA
+
CDCCDFFFFFFFGGGGGGGGGGHHHHHHHHHHHHHHHHHHHHHHHHHHHHHGGHHHHHHHIHHHHHHHHGHHHHHHHHHHHHHHHHGHHHHHHHGFGGHHHHHHHHHHHHHHHHHHHHHHHHHHHHHHGHHHHHHHHHHHHHHHHHHHHHHHHHHHHHHHHHHHHHHHHGHHHHGHHGHHHGGHHHHHGHHHHHHHHHHHHHHHHHHHHHHHHHHHHHHHHGHHHHHHHGHHHHHHHGHHHHHHHHGGGGH
@M05620:45:000000000-G6HP7:1:1101:7141:8936 1:N:0:177
AAACCAAGCAGACACTCACCGCTCCCTCGCCACAGGCCAATAGTTTGTCCTCACTGAGTTGGCAACAAGTGGCTGCTGTGGCTGCCATTTTTCTGGTGATGGCCATCAGCTCCGACGAGGTCAGCTGGGGGGCTTTCTTTGTGTAAGCAACGAGAAACCTGAAAGAAGCATTTTTTAACTAAGTCCTGCTGAGTCATTCATGAGTTTTTAGCCGCCTTGCTTCTTCTCACAGACTCTCTACTCTCATGCCA
+
BCCCCBCFCFFFGGGGGGGGGGGGGGHHGGGGGHHHGGHHHHHHHHHHHHHHHHHHHHHHHHHHHHHHHGHHGHGGHHHHHHHGGHHHHHHHHHHHHHGHHHHHHHHHHHHHHGGGGGGGGHHHHHHHGGGGGGGGGGGGGGGGGGFFFFFFFFFFFFFFFFFFFFFFFFFFFFFFFFFFFFFFFFFFFFFFFFFFFFFFFFFFFFFFFFFFFFFFFFFFFFFFFFFFFFFFFFFFFFFFFFFFFFFFFFF
@M05620:45:000000000-G6HP7:1:1101:24056:8939 1:N:0:177
ATCTCTATCTCCTAAAAACCTGTTTAGATTTGGAGATAGACCTTCAGGTTTTTCATCATTTTCTGCATGAATTATACATTGACCACGTTCCAGCGTGGTCAGTTTGCAGCATTCTGTTATTTTGTTTGACAGAGTGTCTTGTTGAGAACATATGTAGGACATGATTTTTTCCTGCAACAGGGAAAATAAAGTATAAGTTTTAAAGATTTATTCTTTAATAAAGGATCTCAAAGCCAGCTTTAGAAAAAGGA
+
CDCDEFFFFFFFGGGGGGGGGGHHHHHHHHHHHHHHHHHHHHHHHHHHHHHGGHHHHIIIHHHIIHHHHHHHHHHHHHHHHHHHHHGHHHHHHHGGGGHHHHHHHHHHHHHHHHHHHHHHHHHHHHHHHHHHHHHHHHHHHHHHHHHHHHHHHHHHHHHHHHHHHHHHHGHHHHHHHHHHHGGHHHHHHHHHHHHHHHHHHHHHHHHHHHHHHHHHHHHHHHHHHHHHHHHHHHHHHGHHHHHHHGHHGGH
@M05620:45:000000000-G6HP7:1:1101:18853:8940 1:N:0:177
CATCCTGACCCTGAAGTACCCCATTGAGCATGGCATCGTCACCAACTGGGACGACATGGAGAAGATCTGGCACCACACCTTCTACAACGAGCTGCGCGTGGCCCCGGAGGAGCACCCAGTGCTGCTGACCGAGGCCCCCCTGAACCCCAAGGCCAACAGAGAGAAGATGACTCAGGTGAGGCTCGGCCGACGCCCGTGCTCCTCCCGTCCTTTCCCCAGTCATTTTCTGCCCGGCTTGATTTCTGACATTA
+
CDDDDFFFFFFFGGGGGGGGGGGHHHHHHHHHHHHHHGHHHGHHHGHHHHHHGGGGGHHHHHHHHHHHHHHHHGHHHGGHHHHHHHHHGGGGGHHGGGGGGGHHGGGGGGGGHHHHGGHHHHHHHHHHHHGGGGGGGGGGGGHHHHGGGGHGHHGGGGGGGGGGGGGGGGGGGGGGGGGGGGGGFFFFFFFFFFFFFFFFFFFFFFFEFFFFFFFFFFFFFBFFFFFFFFFFFFFFFFAFFFFFFBFFFF0
@M05620:45:000000000-G6HP7:1:1101:24074:8944 1:N:0:177
ATCTCTATCTCCTAAAAACCTGTTTAGATTTGGAGATAGACCTTCAGGTTTTTCATCATTTTCTGCATGAATTATACATTGACCACGTTCCAGCGTGGTCAGTTTGCAGCATTCTGTTATTTTGTTTGACAGAGTGTCTTGTTGAGAACATATGTAGGACATGATTTTTTCCTGCAACAGGGAAAATAAAGTATAAGTTTTAACGATTTATTCTTTAATAAAGGATCTCAAAGCCAGCTTTAGAAAAAGGA
+
ABABBFFFFFFFGFGBG4EGGGHHHFHGHHHHGFHHHHHCGHHHHFHDHHHGGHFHHEHHHHHHFHBHEGHHHHHGHFHHHFHHGHEGGHHHHHGGFGHHHHHHHHHHGHFHHHHGHHEHHHHHHHHHGHFHFHHHHHHHHHHHBGAGGCGHHHHHGHHHHHH?GHHHHGHHHGHCGH0FHFGHACGGHGFHBH11FGHHHHH1>AGHGBHHHHHHHDG0G0GBGHHHHHHHGHHGHGHHHHEF0GG.C.C
@M05620:45:000000000-G6HP7:1:1101:24040:8950 1:N:0:177
ATCTCTATCTCCTAAAAACCTGTTTAGATTTGGAGATAGACCTTCAGGTTTTTCATCATTTTCTGCATGAATTATACATTGACCACGTTCCAGCGTGGTCAGTTTGCAGCATTCTGTTATTTTGTTTGACAGAGTGTCTTGTTGAGAACATATGTAGGACATGATTTTTTCCTGCAACAGGGAAAATAAAGTATAAGTTTTAAAGATTTATTCTTTAATAAAGGATCTCAAAGCCAGCTTTAGAAAAAGGA
+
ABBCCFFFFFFFGGGGGGGGGGHHHHHHHHHHHGHHHHHGHHHHHHHHHHHGGHGHHHIHIHIIIHHHHHHHHHHGHHHHHHHHGHGHHHHHGHGFGGHHFHHHHHHHHHHHHHHHHHHHHHHHGFHHHHHHHHHGGHHHHHHHHHGFHHHHHHHHHHHHHGHHHHHHHGHHHHHHHHHHHGGEHHHGHHHGHHGHHGHHHGHGHHHHHGHHHGHHHGHHHHHHHHHHHGHGHHHHHGGHHGHHFGGFGGF
@M05620:45:000000000-G6HP7:1:1101:24056:8959 1:N:0:177
ATCTCTATCTCCTAAAAACCTGTTTAGATTTGGAGATAGACCTTCAGGTTTTTCATCATTTTCTGCATGAATTATACATTGACCACGTTCCAGCGTGGTCAGTTTGCAGCATTCTGTTATTTTGTTTGACAGAGTGTCTTGTTGAGAACATATGTAGGACATGATTTTTTCCTGCAACAGGGAAAATAAAGTATAAGTTTTAAAGATTTATTCTTTAATAAAGGATCTCAAAGCCAGCTTTAGAAAAAGGA
+
BBBBBFFFFFFFGCGGGGGGGGHHHHHGFHHHFHHHHHHGHHHHHHHGHHHGGHHHHHGHHHHHHHFHHEHFHHHHHHHHHEHHHHFGGHHHFHGGGGHHFFHHHHHHHHHHHHHHHHEHHHHHHHHHHHHHGHHHHHHHHHHHHHHHHHHGHHHHHHGHHHHGHHHHHGHHHHHHHHHEHGGHHHHHHEHHHHHHGHHGHGCGHHHHHHHHHHHHHFHHGHHGHHHGHHHGHHHGHGHHHHGFH0GHGCG
@M05620:45:000000000-G6HP7:1:1101:12413:8989 1:N:0:177
ATCTCTACTCCTAAAAACCTGTTTAGATTTGGAGATAGACCTTCAGGTTTTTCATCATTTTCTGCATGAATTATACGTTGACCACGTTCCAGCGTGGTCAGTTTGCAGCATTCTGTTATTTTGTTTGACAGAGTGTCTTGTTGAGAACATATGTAGGACATGATTTTTTCCTGCAACAGGGAAAATAAAGTATAAGTTTTAAAGATTTATTCTTTAATAAAGGATCTCAAAGCCAGCTTTAGAAAAAGGAA
+
CBCCCFFFFFFFGGGGGGGGGGHHGHHHHHHHHHHHHHHHHHHHHHHHHHGGHHHHHHHHHHHHHHHHHHHHHHHHHHHHEGGHHGGHHHDFGGFGGHHHHHHHHHHHHHHHHHHHHHHHHHHHHHHHHGHHHHHHHHHHHHHHHGFHHHHHHHHHHHHHHHHHHHHHGHHHHGGHHHHHGGHHHHHHGHFHHHGHGHHHGFHHHHHHHHHHHHHHGGGGGFFHHHHHHHHHGHFHGHHHGGHHHHHGGGF
@M05620:45:000000000-G6HP7:1:1101:9661:9005 1:N:0:177
TACCTGTACTGGGGAAGCATTTGAATATCCCCCCATGGTGATGGGGACGGAGAACTGCTCCATAAACACAGGCAACGTGCCTAACTTTCCCGGGAAGATGAAGTCAAAGAGCGACCACAGCTCTCGGAGGTTATTTTGCATCGGTGAGCCAGACAGAATGATCCGATGAGGGGTGCGAAACTATTTGAGGAAAGGAAGCACCTTTTTATTAAATTTACCTTTTAGCAATCGCCATTCCTACCCTAAAGATC
+
DDDDDFFFFFFFGGGGGGGGGGHHHHHHHHHGGGGHHHGHHHHHHGGGGGGGGHHHHHHHHHHHHHHHHHHHGHHHGHHHHHHHHHHHHHHGGGGGGHHHHHHHHHHHHHHHGGGGGHHHHHHHHGGGGGGHHHHHHHHHHHGGGGGHHHHHHGHHHHHHHHHHHGGGHHHGGEFGGGGGGGGHHHHGGGFFGGGGGGGGGFFFFFFFHFFFFFFFFFFFFFFFFFFFFFFFFFFFFFFFFFFFFFFFFFF
@M05620:45:000000000-G6HP7:1:1101:19644:9010 1:N:0:177
AAACCAAGCAGACACTCACCGCTCCCTCGCCACAGGCCAATAGTTTGTCCTCACTGAGTTGGCAACAAGTGGCTGCTGTGGCTGCCATTTTTCTGGTGATGGCCATCAGCTCCGACGAGGTCAGCTGGGGGGCTTTCTTTGTGTAAGCAACGAGAAACCTGAAAGAAGCATTTTTTAACTAAGTCCTGCTGAGTCATTCATGAGTTTTTAGCCGCCTTGCTTCTTCTCACAGACTCTCTACTCTCATGCCA
+
DDDDDCDFCFFFGGGGGGGGGGGGGGGHGGGGGHHHGGHHHHHHHHHHHHHHHHHHHHHHHHHHHHHHHHHHGHGGHHHHHHHGGHHHHHHHHHHHHHHHHHHHHHHHHHHHHGGGGGGGGHHHHHHHGGGGGGGGGGGGGGGGGGFFFFFFFFFFFFFFFFFFFFFFFFFFFFHFFFFHHFFFFFFFFFFFFFFFFFFHFHHFFFFFFFFFFFFFFFFFHHHFFFFFHFFFFFFFFFFFHFFFFFFFFFB
@M05620:45:000000000-G6HP7:1:1101:11189:9017 1:N:0:177
ATCTCTATCTCCTAAAAACCTGTTTAGATTTGGAGATAGACCTTCAGGTTTTTCATCATTTTCTGCATGAATTATACATTGACCACGTTCCAGCGTGGTCAGTTTGCAGCATTCTGTTATTTTGTTTGACAGAGTGTCTTGTTGAGAACATATGTAGGACATGATTTTTTCCTGCAACAGGGAAAATAAAGTATAAGTTTTAAAGATTTATTCTTTAATAAAGGATCTCAAAGCCAGCTTTAGAAAAAGGA
+
AABBBB5DFFFFGFGGGGGGGGHHHHHFHGHHHHFBH5DDFGHHHHHBGHHGGHHHHHHHHHHHFGFGGHBGHHHHHHHHGHHHHH?FFGHFHHGEEEHH4GHHHHHGEHHHHHHGHHHHHHHHHHHBGHHHFFHHHHHHGHHH4GHFGFFGHFGHEHEHHHFDGHGHGGHHHHHHFHHHEE/CECF1GGHDDGHBF=FHHG11FGGGHGGGHHHHGFGGDBGHCDHHGHHHFHHBGGHHH0GB0:GA.DC
@M05620:45:000000000-G6HP7:1:1101:9661:9023 1:N:0:177
TACCTGTACTGGGGAAGCATTTGAATATCCCCCCATGGTGATGGGGACGGAGAACTGCTCCATAAACACAGGCAACGTGCCTAACTTTCCCGGGAAGATGAAGTCAAAGAGCGACCACAGCTCTCGGAGGTTATTTTGCATCGGTGAGCCAGACAGAATGATCCGATGAGGGGTGCGAAACTATTTGAGGAAAGGAAGCACCTTTTTATTAAATTTACCTTTTAGCAATCGCCATTCCTACCCTAAAGATC
+
CCCBCFFFFFFFGGGGGGGGGGHHHHHHHHHGGGGHHHGHHHHHHGGGGGGGGHHHGHHHHHHHHHHHHHHHGHHHGHHHHHHHHHHHHHHGGGGGGHHHHHHHHHHHHHHHGGGGGHHHHHHHHGGGDDEHHHHHHHHHGHGGGGGHHHHHHGHHHHHHHHHHHGGGHHHCFCCGGEFGGGGGGGGGFB;BFFAFGGGGGFFFFFFFFFFFFFFFFFFFFFFFFFF9FFEFFFEFFFFFF;;FFFFFFFF
@M05620:45:000000000-G6HP7:1:1101:11183:9035 1:N:0:177
ATCTCTATCTCCTAAAAACCTGTTTAGATTTGGAGATAGACCTTCAGGTTTTTCATCATTTTCTGCATGAATTATACATTGACCACGTTCCAGCGTGGTCAGTTTGCAGCATTCTGTTATTTTGTTTGACAGAGTGTCTTGTTGAGAACATATGTAGGACATGATTTTTTCCTGCAACAGGGAAAATAAAGTATAAGTTTTAAAGATTTATTCTTTAATAAAGGATCTCAAAGCCAGCTTTAGAAAAAGGA
+
CCCDDFFFFFFFGGGGGGGGGGHHHHHHHHHHHHHHHHHHHHHHHHHHHHHGGHHHHHHHHIHIIHHHHHHHHHHHHHHHHHHHHHGHHHHHHHGGGGHHHHHHHHHHHHHHHHHHHHHHHHHHHHHHHHHHHHHHHHHHHHHHHHHHHHHHHHHHHHHHHHHHHHHHHGHHHHHHHHHHHGGHHHHHHHHHHHHHHGHHHHHHHHHHHHHHHHHHHGHHHHHHHHHHHGHHHHHHHGHHHHGHHHHHGGH
@M05620:45:000000000-G6HP7:1:1101:11192:9052 1:N:0:177
ATCTCTATCTCCTAAAAACCTGTTTAGATTTGGAGATAGACCTTCAGGTTTTTCATCATTTTCTGCATGAATTATACATTGACCACGTTCCAGCGTGGTCAGTTTGCAGCATTCTGTTATTTTGTTTGACAGAGTGTCTTGTTGAGAACATATGTAGGACATGATTTTTTCCTGCAACAGGGAAAATAAAGTATAAGTTTTAAAGATTTATTCTTTAATAAAGGATCTCAAAGCCAGCTTTAGAAAAAGGA
+
AAAAAFFFFFFFGGGFGGGGGFEGHGHHFGHHHFGFEHHHHHGHHBGHHHHFEHHHHHHGHHHHHHHHHGFHFEGHHHFHFHHHHHGHHHHFGGEEEGHHHGFGDGGHHHHGHHGFGHHHHHHHFHHHHGGHGGFGGHFGHGHHGGEFFHHHHHFGHHGHHHHHHHHHGFHFGHGHHHHHHEFHA0?FGHHFGF1DGHHHFGCDGDGHHHHHHHGHHHHHHHDFFHHHHHHHHHHFHGFHHHHGFHGHDDF
@M05620:45:000000000-G6HP7:1:1101:9275:9055 1:N:0:177
AAACCAAGCAGACACTCACCGCCAGAAGACATGAGGTCAGCTAGATCGGAAGAGCACACGTCTGAACTCCAGTCACAGAAGACCATCTCGTATGCCGTCTTCTGCTTGAAAAAAAAAAAAAAAAAGAAAAGAAAGAAAGAATGTACTGAAAAAAAAAAAGAATAATGTAGAAAAAATAAAAAAGAAAGAGCTACGACGAACAGTAATACGGAGGAAGATGAAAGAAGAATCACAAACACAATATCGAAAAG
+
BCCCDBCFCFFFGGGGGGGGGGGGGHHHGHHHHHHHHHHHHHGHHHHHGGGGHHHGHGHGHHHGGHHHHHHHHHHHHHHHHHHHHG3GHHFGHHHHGGGHGHHHHHHHEHHGHGGGGG<</>>--..<///../0/</0::00000000000:---9--...000000000009:-.000;0-.../09//000...----9/000000....-./..000000/./0/000000.....90000../.-/
@M05620:45:000000000-G6HP7:1:1101:16848:9056 1:N:0:177
TACCTGTACTGGGGAAGCATTTGAATATCCCCCCATGGTGATGGGGACGGAGAACTGCTCCATAAACACAGGCAACGTGCCTAACTTTCCCGGGAAGATGAAGTCAAAGAGCGACCACAGCTCTCGGAGGTTATTTTGCATCGGTGAGCCAGACAGAATGATCCGATGAGGGGTGCGAAACTATTTGAGGAAAGGAAGCACCTTTTTATTAAATTTACCTTTTAGCAATCGCCATTCCTACCCTAAAGATC
+
CCCCCFFFFFFFGGGGGGGGGGHHHHHHHHHGGGGHHHGHHHHHHGGGGGGGGHHHGHHHHHHHHGHHHHHHGHHHGHHHHHHHHHHHHHHGGGFGGHHHHHHHHHHHHHHHGGGGGHHHHHHHHGGGGGGHHHHHHHHHHHGGGGGHHHHHHGHHHHHHHHHHHGGGHHHGGFGGGEGGGGGGGGGGGGGGGGGGGGGGGFFFFFFFFFFFFFFFFFFFFFFFFFFBFFFFFFFFFFFFFFFFFFFFFFF
@M05620:45:000000000-G6HP7:1:1101:20182:9062 1:N:0:177
ATCTCTATCTCCTAAAAACCTGTTTAGATTTGGAGATAGACCTTCAGGTTTTTCATCATTTTCTGCATGAATTATACATTGACCACGTTCCAGCGTGGTCAGTTTGCAGCATTCTGTTATTTTGTTTGACAGAGTGTCTTGTTGAGAACATATGTAGGACATGATTTTTTCCTGCAACAGGGAAAATAAAGTATAAGTTTTAAAGATTTATTCTTTAATAAAGGATCTCAAAGCCAGCTTTAGAAAAAGGA
+
DDDDDFFFFFFFGGGGGGGGGGHHHHHHHHHHHHHHHHHHHHHHHHHHHHHGGHHHHIHHHHHHIHHHHHHHHHHHHHHHHHHHHHGHHHHHHHGGGGHHHHHHHHHHHHHHHHHHHHHHHHHHHHHHHHHHHHHHHHHHHHHHHHHHHHHHHHHHHHHHHHHHHHHHHGHHHHGHHHHHHGGHHHHHHHHHHHHHHGHHHHHHHHHHHHHHHHHHHHHHHHHHHHHHHGHHHHHHHGHHHHHGHHGHGGH
@M05620:45:000000000-G6HP7:1:1101:23837:9070 1:N:0:177
AAACCAAGCAGACACTCACCGCTCCCTCGCCACAGGCCAATAGTTTGTCCTCACTGAGTTGGCAACAAGTGGCTGCTGTGGCTGCCATTTTTCTGGTGATGGCCATCAGCTCCGACGAGGTCAGCTGGGGGGCTTTCTTTGTGTAAGCAACGAGAAACCTGAAAGAAGCATTTTTTAACTAAGTCCTGCTGAGTCATTCATGAGTTTTTAGCCGCCTTGCTTCTTCTCACAGACTCTCTACTCTCATGCCA
+
BBBBBBBFBFFFGGGGGGGGGGGGGGHHCFGGGFHHGGFHHHGFHHGHHHHHHHEFHHGGHHHHHHHHHHHHGHGGHHHHHHHGGHHHHHHHHHHHHHHHHHHGHHHHHHHGHGGGGGGGGHHHHHHHGGGGGGGGGGGGGGGGGGFFFFFFFFFFFFFFFFFFFFFFFFFFFFFFFFFFFFFFFFFFFFFFFFFFFFFFFFFFFFFFFFFFFFFFFFFFFFFFFFFFFFFFFFFFFFFFFFFFFFFFFFF
@M05620:45:000000000-G6HP7:1:1101:16864:9070 1:N:0:177
TACCTGTACTGGGGAAGCATTTGAATATCCCCCCATGGTGATGGGGACGGAGAACTGCTCCATAAACACAGGCAACGTGCCTAACTTTCCCGGGAAGATGAAGTCAAAGAGCGACCACAGCTCTCGGAGGTTATTTTGCATCGGTGAGCCAGACAGAATGATCCGATGAGGGGTGCGAAACTATTTGAGGAAAGGAAGCACCTTTTTATTAAATTTACCTTTTAGCAATCGCCATTCCTACCCTAAAGATC
+
CCCCCFFFFFFFGGGGGGGGGGHHHHHHHHHGGGGHHHFGHHHHHGGGGGGGGHHHHHHHHHHHHHHHHHHHGHHHGHHHHHHHHHHHHHHGGGGGGGHHHHHHHHHHHHHHGGGGGHHHHHHHHGGGGGEHHHHHHGHHHHGGGGGHHHHHHGHHHHHHHHHHHGGGHHHGGEEGGGGGGGGGGGGGGGFGGGGGGGGGGFFFFFFFFFFFFFFFFFFFFFFFFFFBFFEFFFFFFFFFFAFFFFFFFFF
@M05620:45:000000000-G6HP7:1:1101:23856:9078 1:N:0:177
AAACCAAGCAGACACTCACCGCTCCCTCGCCACAGGCCAATCGTTTGTCCTCACTGAGTTGGCAACAAGTGGCTGCTGTGGCTGCCATTTTTCTGGTGATGGCCATCAGCTCCGACGAGGTCAGCTGGGGGGCTTTCTTTGTGTAAGCAACGAGAAACCTGAAAGAAGCATTTTTTAACTAAGTCCTGCTGAGTCATTCATGAGTTTTTAGCCGCCTTGCTTCTTCTCACAGACTCTCTACTCTCATGCCA
+
1AAAAAAFA>BCCGGGGGGG?ECEAFGHEECEECFEGFG/B0AAA/EEGFFHHHBFFGFFHHHFHGGEHGDGGHFGGF@FFGHFGHHGHGHFFHFHFGBGHHHHFFGHHFGFHF@GEGGGFHFHHHHHFCG@AGGGGGFFFCFBBFFFFFF@EBFFFFFFFFFFFFFFFFFFFFF@EFBFF/BBFFFFFFFFF/BBFFFFFFFFBFFFEFFBBA@@FBFFFFFFFFFBFFFFFFFFFFFFFFFFFFFFFFF
@M05620:45:000000000-G6HP7:1:1101:16848:9081 1:N:0:177
TACCTGTACTGGGGAAGCATTTGAATATCCCCCCATGGTGATGGGGACGGAGAACTGCTCCATAAACACAGGCAACGTGCCTAACTTTCCCGGGAAGATGAAGTCAAAGAGCGACCACAGCTCTCGGAGGTTATTTTGCATCGGTGAGCCAGACAGAATGATCCGATGAGGGGTGCGAAACTATTTGAGGAAAGGAAGCACCTTTTTATTAAATTTACCTTTTAGCAATCGCCATTCCTACCCTAAAGATC
+
BBBBBFFFFFFFGGGFFGGGGGHHHFHHHHHGGGGHHHFGHHHHHGGGGGGGGHHHHHHHHHHGHHHHHHHHGHHHGHHHHHHHHHHHHHHGGGGGGHHHHHHHHHHHHHHGGGGGGHHHHHHHHGGGGGEHHHHHHHHHHHGGGGGHHHHHHGHHHHHHHHHHHGGGHHHGGACGGGGGGGGGGGGGGGGGGGGGGGGGGFFFFFFFFFFFFFFFFFFFFFFFFFFFFFEFFFFFFFFFFFFFFFFFFFF
@M05620:45:000000000-G6HP7:1:1101:23846:9092 1:N:0:177
AAACCAAGCAGACACTCACCGCTCCCTCGCCACAGGCCAATAGTTTGTCCTCACTGAGTTGGCAACAAGTGGCTGCTGTGGCTGCCATTTTTCTGGTGATGGCCATCAGCTCCGACGAGGTCAGCTGGGGGGCTTTCTTTGTGTAAGCAACGAGAAACCTGAAAGAAGCATTTTTTAACTAAGTCCTGCTGAGTCATTCATGAGTTTTTAGCCGCCTTGCTTCTTCTCACAGACTCTCTACTCTCATGCCA
+
AAAABABFBFFFGGGGGGGGGGGGGGHHGGGGGHHHGGHHHHHHHH5FHHHHHHHHHHHHHHHHHHFHHGHHGHGGHHHHHHHGGHHHHHHHHGHHHHGHHHHHHHHHHHGHHGGGGFGGGHHHHHHHGGGGGGGGGGGGGGGGGGFFFFFFFFFFFFFFFFFFFFFFFFFFFFFFFFFFFFFFFFFFFFFFFFFFFFFFFFFFFFFFFFFFFDFFFFFFFFFFFFFFFFFFFFFFFFFFFFFFFFFFFFF
@M05620:45:000000000-G6HP7:1:1101:10129:9093 1:N:0:177
AAACCAAGCAGACACTCACCGCTCCCTCGCCACAGGCCAATAGTTTGTCCTCACTGAGTTGGCAACAAGTGGCTGCTGTGGCTGCCATTTTTCTGGTGATGGCCATCAGCTCCGACGAGGTCAGCTGGGGGGCTTTCTTTGTGTAAGCAACGAGAAACCTGAAAGAAGCATTTTTTAACTAAGTCCTGCTGAGTCATTCATGAGTTTTTAGCCGCCTTGCTTCTTCTCACAGACTCTCTACTCTCATGCCA
+
CDDDDCCFCFFFGGGGGGGGGGGGGGHHGGGGGHHHGGHHHHHHHHHHHHHHHHHHHHHHHHHHHHHHHHHHGHGGHHHHHHHGGHHHHHHHHHHHHHHHHHHHHHHHHHHHHGGGGGGGGHHHHHHHGGGGGGGGGGGGGGGGGGFFFFFFFFFFFFFFFFFFFFFFFFFFFFHFFFFFFFFFFFFFFFFFFFFFFFFHFFFFFFFFFFFFFFFFFFFFHFFFFFHFFFFFFFFFFFFFFFFHFFFFFF0
@M05620:45:000000000-G6HP7:1:1101:11309:9133 1:N:0:177
CATCCTGACCCTGAAGTACCCCATTGAGCATGGCATCGTCACCAACTGGGACGACATGGAGAAGATCTGGCACCACACCTTCTACAACGAGCTGCGCGTGGCCCCGGAGGAGCACCCAGTGCTGCTGACCGAGGCCCCCCTGAACCCCAAGGCCAACAGAGAGAAGATGACTCAGGTGAGGCTCGGCCGACGCCCGTGCTCCTCCCGTCCTTTCCCCAGTCATTTTCTGCCCGGCTTGATTTCTGACATTA
+
CCCCCFFFFFFFGGGGGGGGGGGHHHHHHHHHHHHHHGHHHGHHHGHHHHHHGGGGGHHHHHHHHHHHHHHHHGHHHGGHHHHHHHHHGGGGGHHGGGGGGGHHGGGGGGGGHHHHGGHGHHHHHHHHHHGGGGGGGGGGGGHHHHGGGGHGHHGGGGGGGGGGGGGGGGGGGGGGGGGGGGGGFFFFFFFFFFFFFFFFFFFFFFFFFFFFFFFFFFFFFFFFFFFFFFFFFFFFFFFFFFFFFFFFFF0
@M05620:45:000000000-G6HP7:1:1101:19552:9140 1:N:0:177
TACCTGTACTGGGGAAGCATTTGAATATCCCCCCATGGTGATGGGGACGGAGAACTGCTCCATAAACACAGGCAACGTGCCTAACTTTCCCGGGAAGATGAAGTCAAAGAGCGACCACAGCTCTCGGAGGTTATTTTGCATCGGTGAGCCAGACAGAATGATCCGATGAGGGGTGCGAAACTATTTGAGGAAAGGAAGCACCTTTTTATTAAATTTACCTTTTAGCAATCGCCATTCCTACCCTAAAGATC
+
CCCCCFFFFFFFGGGGGGGGGGHHHHHHHHHGGGGHHHGHHHHHHGGGGGGGGHHHHHHHHHHHHHHHHHHHGHHHGHHHHHHHHHHHHHHGGGGGGHHHHHHHHHHHHHHHGGGGGHHHHHHHHGGGGGEHHHHHHHHHHHGGGGGHHHHHHGHHHHHHHHHHHGGGHHHGGGGGGGGGGGGGGGGGGFFGGGFGGGGFGFFFFFFFFFFFFFFFFFFFFFFFFFFFFFFFFFFFFFFFFFFFFFFFFFF
@M05620:45:000000000-G6HP7:1:1101:11314:9151 1:N:0:177
CATCCTGACCCTGAAGTACCCCATTGAGCATGGCATCGTCACCAACTGGGACGACATGGAGAAGATCTGGCACCACACCTTCTACAACGAGCTGCGCGTGGCCCCGGAGGAGCACCCAGTGCTGCTGACCGAGGCCCCCCTGAACCCCAAGGCCAACAGAGAGAAGATGACTCAGGTGAGGCTCGGCCGACGCCCGTGCTCCTCCCGTCCTTTCCCCAGTCATTTTCTGCCCGGCTTGATTTCTGACATTA
+
BBBBBFFFFFFFGGGGGGGGGGGHHHGHHHHHHHHHHGHHHGHHHGHHHHHHGGGGGHHHHHHHHHHHHHHHHGHHHGGHHHHHHHHHGGGGGHHGGGEGGGHHGGGGGGGGHHHHGGHHHHHHHHHGHHGGGGGGGGGGGGHHHHGGGGHGHHGGGGGGGGGGGGGGGGGGGGGGGGGGGGGGFFFFFFFFFFFF:AAFFFFFFFFADFDFFFFFFFFFFBFFFFFFFEFEDFFFAFFFFFFFFFFFFF/
@M05620:45:000000000-G6HP7:1:1101:7132:9172 1:N:0:177
CATCCTGACCCTGAAGTACCCCATTGAGCATGGCATCGTCACCAACTGGGACGACATGGAGAAGATCTGGCACCACACCTTCTACAACGAGCTGCGCGTGGCCCCGGAGGAGCACCCAGTGCTGCTGACCGAGGCCCCCCTGAACCCCAAGGCCAACAGAGAGAAGATGACTCAGGTGAGGCTCGGCCGACGCCCGTGCTCCTCCCGTCCTTTCCCCAGTCATTTTCTGCCCGGCTTGATTTCTGACATTA
+
CCCCCFFFFFFFGGGGGGGGGGGHHHHHHHHHHHHHHGHHGGHHHGHHGHHHGGGGGHHHHHHHHHHHHHHHHGHHHGGHHHHHHHHHGGGGGHHGGGFGGGHHGGGGGGGGHHHHGGHHHHHHHHHHHHGGGGGGGGGGGGHHHHGGGGHGHHGGGGGGGGGGGGGGGGGGGGGGGGGGGGGGFFFF>CDFFFFF@DDFFFFFFFFFDDFFFFFFFFFFFFFFFFFFFFFFD@C=D-.BFFFFFFFFBF:
@M05620:45:000000000-G6HP7:1:1101:20052:9178 1:N:0:177
CATCCTGACCCTGAAGTACCCCATTGAGCATGGCATCGTCACCAACTGGGACGACATGGAGAAGATCTGGCACCACACCTTCTACAACGAGCTGCGCGTGGCCCCGGAGGAGCACCCAGTGCTGCTGACCGAGGCCCCCCTGAACCCCAAGGCCAACAGAGAGAAGATGACTCAGGTGAGGCTCGGCCGACGCCCGTGCTCCTCCCGTCCTTTCCCCAGTCATTTTCTGCCCGGCTTGATTTCTGACATTT
+
CDDDDFFFFFFFGGGGGGGGGGGHHHHHHHHHHHHHHGHHHGHHHGHHHHHHGGGGGHHHHHHHHHHHHHHHHGHHHGGHHHHHHHHHGGGGGHHGGGGGGGHHGGGGGGGGHHHHGGHHHHHHHHHHHHGGGGGGGGGGGGHHHHGGGGHGHHGGGGGGGGGGGGGGGGGGGGGGHGGGGGGGFFFFFFFFFFFF@FFFFFFFFFFFFFFFFFFFFFFFFFFFFHHHHFFFFFFFFFFFFFFFFFFFFF0
@M05620:45:000000000-G6HP7:1:1101:26025:9183 1:N:0:177
CATCCTGACCCTGAAGTACCCCATTGAGCATGGCATCGTCACCAACTGGGACGACATGGAGAAGTTCTGGCACCACACCTTCTACAACGAGCTGCGCGTGGCCCCGGAGGAGCACCCAGTGCTGCTGACCGAGGCCCCCCTGAACCCCAAGGCCAACAGAGAGAAGATGACTCAGGTGAGGCTCGGCCGACGCCCGTGCTCCTCCCGTCCTTTCCCCAGTCATTTTCTGCCCGGCTTGATTTCTGACATTA
+
BBBBBFFDFFFFGGGGGGGGGGGHHHHHFHHHHHHHHGHHGGHHHGHHHHFHGGGGGHFBHHHHGGHFHHHHHGGHHGGHHHHHHHHHFFGGGHHGGGGGGGHHGEFGCGGGHHHHGGG<CHHHHHHGHHGGGGGGGGGGGGHHHHGGGGCEHHGGGGGGGGGGGGGGGGGFFBFGGFGFFEGGFFFFFAFCFFFF>AD.BFFFFE.;DFAFFFFFFFFFFFFFBFF/BFFF.>DFFA?BBBFF//FFFF/
@M05620:45:000000000-G6HP7:1:1101:20060:9193 1:N:0:177
CATCCTGACCCTGAAGTACCCCATTGAGCATGGCATCGTCACCAACTGGGACGACATGGAGAAGATCTGGCACCACACCTTCTACAACGAGCTGCGCGTGGCCCCGGAGGAGCACCCAGTGCTGCTGACCGAGGCCCCCCTGAACCCCAAGGCCAACAGAGAGAAGATGACTCAGGTGAGGCTCGGCCGACGCCCGTGCTCCTCCCGTCCTTTCCCCAGTCATTTTCTGCCCGGCTTGATTTCTGACATTA
+
BCCCCFFFFFFFGGGGGGGGGGGHHHHHHHHHHHHHHGHHHGHHHGHHHHHHGGGGGHHHHHHHGHHHHHHHHGHHHGGHHHHHHHHHGGGGGHHGGGEGGGHHGGGGGGGGHHHHGGHHHHHHHHHHHHGGGGGGGGGGGGHHHHGGGGHGHHEEGGGGGGGGGGGFGGGGGGGGFFFGGGEFBFFF@@BFFAFFBFFFFFFFFFFEFDAFFFFFFFF/B/BFFFFFFFFFFFAFFA.;9BFFB/:FFF/
@M05620:45:000000000-G6HP7:1:1101:22797:9211 1:N:0:177
CATCCTGACCCTGAAGTACCCCATTGAGCATGGCATCGTCACCAACTGGGACGACATGGAGAAGATCTGGCACCACACCTTCTACAACGAGCTGCGCGTGGCCCCGGAGGAGCACCCAGTGCTGCTGACCGAGGCCCCCCTGAACCCCAAGGCCAACAGAGAGAAGATGACTCAGGTGAGGCTCGGCCGACGCCCGTGCTCCTCCCGTCCTTTCCCCAGTCATTTTCTGCCCGGCTTGATTTCTGACATTA
+
ABABBFFFFFFFGGGGGGGGGGGGHHFHGHHGHHHHHGHHHGHHHGHHHHHHGGGGGGFHHHFHHFHHHHHHHGHHHGGHHHHHHGHHGGGGGHHGGGGGGGHHGGGGGGGGHHHHGGHGHHHHHHHGHHGGGGGGGGGGGGHGHHGGGGHGHHGGGGGGGGGGGGGGGGGGGGGGGGGGGGGGFFFFFFFFFFFFFFFFFFFFFFFFFFFFFFFFFFFFFFFFFFFFFFFFBFFFFDAFFFFFFFFFFF/
@M05620:45:000000000-G6HP7:1:1101:3174:9211 1:N:0:177
ATCTCTATCTCTAAAAACCTGTTTAGATTTGGAGATAGACCTTCAGGTTTTTCATCATTTTCTGCATGAATTATACATTGACCACGTTCCAGCGTGGTCAGTTTGCAGCATTCTGTTATTTTGTTTGACAGAGTGTCTTGTTGAGAACATATGTAGGACATGATTTTTTCCTGCAACAGGGAAAATAAAGTATAAGTTTTAAAGATTTATTCTTTAATAAAGGATCTCAAAGCCAGCTTTAGAAAAAGGAA
+
BBBBBFFFFFFFGGGGGGGGGFGHGHHHHHFHGGHHHHGHHHHHHHHHHHGGHGHHHHHHHHHHHGGHHGHHHHHHHHHHHHHHHGHHHH5FGGEFGHHGHGHHGHHHHHHHHH4BHHHHHH4FFHHGH4FGHHHHHHHHHHHGHHDHGFHHHGHHHGHHHF?FGHHHGHHHHHFFHFGHGGGHGHHHHH@GGDHHGHHH>CGDFGHHHHHHHHHGDGFFFFGFFHHHHHGHEHHAEHHH:C0;CGAEDFG
@M05620:45:000000000-G6HP7:1:1101:22815:9213 1:N:0:177
CATCCTGACCCTGAAGTACCCCATTGAGCATGGCATCGTCACCAACTGGGACGACATGGAGAAGATCTGGCACCACACCTTCTACAACGAGCTGCGCGTGGCCCCGGAGGAGCACCCAGTGCTGCTGACCGAGGCCCCCCTGAACCCCAAGGCCAACAGAGAGAAGATGACTCAGGTGAGGCTCGGCCGACGCCCGTGCTCCTCCCGTCCTTTCCCCAGTCATTTTCTGCCCGGCTTGATTTCTGACATTT
+
CDDDDFFFFFFFGGGGGGGGGGGHHHHHHHHHHHHHHGHHHGHHHGHHHHHHGGGGGHHGHHHHHHHGHHHHHGHHHGGHHHHHHHHHGGGGGHHGGGGGGGHHGGGGGGGGHHHHGGHHHHHHHHHHHHGGGGGGGGGGGGHHHHGGGGHGHHGGGGGGGGGGGGGGGGGGGGGGHGGGGGGGFFFFFFFFFFFFFFFFFFFFFFFFFFFFFFFFFFFFFFFFFHFFHFFFFFFFFFFFFFFFFBFFFF0
@M05620:45:000000000-G6HP7:1:1101:3185:9226 1:N:0:177
ATCTCTATCTCTAAAAACCTGTTTAGATTTGGAGATAGACCTTCAGGTTTTTCATCATTTTCTGCATGAATTATACATTGACCACGTTCCAGCGTGGTCAGTTTGCAGCATTCTTTTATTTTGTTTGACAGAGTGTCTTGTTGAGAACATATGTAGGACATGATTTTTTCCTGCAACAGGGAAAATAAAGTATAAGTTTTAAAGATTTATTCTTTAATAAAGGATCTCAAAGCCAGCTTTAGCAAAAGGAA
+
ABBBBFFFFFFFGGGGGGGGGGHHHHHGHHAFF4FGHFGHHHHHHHFHHHGGHHHHHHHHHHHHHGHHFHHHHHHHHHHHGHHHH?GHHH5BG>EDEHHHHHHH4FH3GHHHHH4FGFGHHH4BGHGHH4GHFHGHHHHDFGHHBCBGHGHHFHHFBGHHH2BBGHHHGHHHHFFHHHHFGGHHHHGGHBFGGDGHHHHH11GHFHHHHHHHHHHDBDGHDB<GGFHHHHG0CHG.;GHH0:0<C:/C::C
@M05620:45:000000000-G6HP7:1:1101:6879:9235 1:N:0:177
AGATTACTGCAACAGTTCCCCCTGGACCTGGAAAAGTTTCTTGCCTGGCTTACAGAAGCTGAAACAACTGCCAATGTCCTACAGGATGCTACCCGTAAGGAAAGGCTCCTAGAAGACTCCAAGGGAGTAAAAGAGCTGATGAAACAATGGCAAGTAAGTCAGGCATTTCCGCTTTAGCACTCTTGTGGATCCAATTGAACAATTCTCAGCATTTGTACTTGTAACTGACAAGCCAGGGACAAAACAAAGAT
+
BAABBFFFFFFFGGGGGGGGGGGGHHHHHHHHHHHHFHHHHHHHHHHHHHHHHHHHHHHHHHHHHHHHHHHHHHHHHHHHHHHHHGHHHHHHHHGGGGHHHHHHHHHHGHHHHHHHHHHHHHHGGEGGHHHHHFGHHHGHHBGFHHHHHHHHHGHHHHHHHHHHHHHHHHGGGGGHHHHHHHHHHGHGHHHHHFHHHDFHHHHHHHHFGGHHHHHHHHHHHHHFHHHHGHGHGGGGGGGG?FFAFGGGGGF
@M05620:45:000000000-G6HP7:1:1101:6897:9246 1:N:0:177
AGATTACTGCAACAGTTCCCCCTGGACCTGGAAAAGTTTCTTGCCTGGCTTACAGAAGCTGAAACAACTGCCAATGTCCTACAGGATGCTACCCGTAAGGAAAGGCTCCTAGAAGACTCCAAGGGAGTAAAAGAGCTGATGAAACAATGGCAAGTAAGTCAGGCATTTCCGCTTTAGCACTCTTGTGGATCCAATTGAACAATTCTCAGCATTTGTACTTGTAACTGACAAGCCAGGGACAAAACAAAGAT
+
A>A11B@BBFDFGGGGGGGGGGGGGHHHHEG0GFHHGFFHHHHFHHFFEEGHHHHHHGHGHGHHHHHHHHGHHGHHHHHHHHGHHGHHEHDFBGEFGGHHHGHGHHGHGHGHHHHGHHHFHHHGGAEEFFHHHFFEGHFHHDDGFGHHGFHHHGDGHGGHFHFFEHHHHHGGGGGHGHFGHGHHH>FGFHHHFHFHHFF<DCGHHHHFGHGHHGHGFHHHHHHEHHHFFFFCCEFGEFFEA.;99EEFFG0
@M05620:45:000000000-G6HP7:1:1101:17972:9262 1:N:0:177
AAACCAAGCAGACACTCACCGCTCCCTCGCCACAGGCCAATAGTTTGTCCTCACTGAGTTGGCAACAAGTGGCTGCTGTGGCTGCCATTTTTCTGGTGATGGCCATCAGCTCCGACGAGGTCAGCTGGGGGGCTTTCTTTGTGTAAGCAACGAGAAACCTGAAAGAAGCATTTTTTAACTAAGTCCTGCTGAGTCATTCATGAGTTTTTAGCCGCCTTGCTTCTTCTCACAGACTCTCTACTCTCATGCCA
+
AAABBBBFBFFFGGGGGGGGGGGEGFCHGGGGGHHHGGHHFHGHHHHHHHHHHHHGFHHHHHHHHHHHHHHHFFFGHHHHHHFGGHHHHHHHGHBDHGGHFHHHGHHHHHHHHGGG?ECGFFFHHHGHCCGGGGGGGGGGGGGFGGFFFFFFEF?DFFFFFFFFFFFFFFFFFFFFABFFEFFFFFFFFFF/F9FFFFFFFFFFFFFFFFFFFFFFFFFFFFFFFFFFFFFFFFFFFFFFFFFFFFFFFFB
@M05620:45:000000000-G6HP7:1:1101:17953:9272 1:N:0:177
AAACCAAGCAGACACTCACCGCTCCCTCGCCACAGGCCAATAGTTTGTCCTCACTGAGTTGGCAACAAGTGGCTGCTGTGGCTGCCATTTTTCTGGTGATGGCCATCAGCTCCGACGAGGTCAGCTGGGGGGCTTTCTTTGTGTAAGCAACGAGAAACCTGAAAGAAGCATTTTTTAACTAAGTCCTGCTGAGTCATTCATGAGTTTTTAGCCGCCTTGCTTCTTCTCACAGACTCTCTACTCTCATGCCA
+
CCCCCCCFCFFFGGGGGGGGGGGGGGHHGGGGGHHHGGHHHHHHHHHHHHHHHHHHHHHHHHHHHHHHHGHHGHGGHHHHHHHGGHHHHHHHHHHHHHHHHHHHHHHHHHHHHGGGGGGGGHHHHHHHGGGGGGGGGGGGGGGGGGFFFFFFFFFFFFFFFFFFFFFFFFFFFFFFFFFFFFFFFFFFFFFFFFFFFFFFFFFFFFFFFFFFFFFFFFFFFFFFFFFFFFFFFFFFFFFFFFFFFFFFFFF
@M05620:45:000000000-G6HP7:1:1101:9192:9309 1:N:0:177
AGATTACTGCAACAGTTCCCCCTGGACCTGGAAAAGTTTCTTGCCTGGCTTACAGAAGCTGAAACAACTGCCAATGTCCTACAGGATGCTACCCGTAAGGAAAGGCTCCTAGAAGACTCCAAGGGAGTAAAAGAGCTGATGAAACAATGGCAAGTAAGTCAGGCATTTCCGCTTTAGCACTCTTGTGGATCCAATTGAACAATTCTCAGCATTTGTACTTGTAACTGACAAGCCAGGGACAAAACAAAGAT
+
BBCCCFFFFFFFGGGGGGGGGGGGHHHHHHHHHHHHHHHHHHHHHHHHHHHHHHHHHHHHHHHHHHHHHHHHHHHHHHHHHHHHHHHHHHFHHHGGGGHHHHCGHHHHGHHHHHFHHHHHHHHGFHGGHGHHHGHHHHHHHHHHHHHHHHHHHGHHHHHHHHHHHHHHHHGGGGGHGHHHHHHHHGHGHHHHHFHHHHHGHHHHHHHHHHHHHHHHHHHHHGHHHHHHGHHHHGGFGGGGFFGGGGGGGGG
@M05620:45:000000000-G6HP7:1:1101:25051:9310 1:N:0:177
AGATTACTGCAACAGTTCCCCCTGGACCTGGAAAAGTTTCTTGCCTGGCTTACAGAAGCTGAAACAACTGCCAATGTCCTACAGGATGCTACCCGTAAGGAAAGGCTCCTAGAAGACTCCAAGGGAGTAAAAGAGCTGATGAAACAATGGCAAGTAAGTCAGGCATTTCCGCTTTAGCACTCTTGTGGATCCAATTGAACAATTCTCAGCATTTGTACTTGTAACTGACAAGCCAGGGACAAAACAAAGAT
+
>AAAAFFFFFFFGFFBGGGGGGGGHEGHHHFHHHHHBGGGHHHHHHHHHHHHHHGHHHHHHHHHHHEHHHHHGFHHHGHHGGHFHGHHHHHFHHGGGGHHGHHGGHHHGHDGHHGGHHHHHHHFFHGDFHHGHGHHHHHHGHHHHHHFHHHBGFGGHGHHHF@GEHHHHHGGGGGHEGHBGGHHHHHCHHHHGHHHGFHHFHGHHHGHHHHHH<CG0:GHHHHHHHHHGHGHEEGG.;?EGCF.CA;A9BF
@M05620:45:000000000-G6HP7:1:1101:25047:9327 1:N:0:177
AGATTACTGCAACAGTTCCCCCTGGACCTGGAAAAGTTTCTTGCCTGGCTTACAGAAGCTGAAACAACTGCCAATGTCCTACAGGATGCTACCCGTAAGGAAAGGCTCCTAGAAGACTCCAAGGGAGTAAAAGAGCTGATGAAACAATGGCAAGTAAGTCAGGCATTTCCGCTTTAGCACTCTTGTGGATCCAATTGAACAATTCTCAGCATTTGTACTTGTAACTGACAAGCCAGGGACAAAACAAAGAT
+
ABABCFFFFFFFGGGGGGGGGGGGHHHHHHHHHHHHGHHHHHHHHHHHHHHHHHHHHHHHHHHHHHHHHHHHHHHHHHHHHHHHHHHHHHHHHHGGGGHHHHHHHHHHGHHHHHHHHHHHHHHGGHGGHHHHGGHHHHHHHHHHHHHHHHHHHGHHHHHHHHGHHHHHHHGGGGGHBGGHHHHHHGHGGHHHHHHHHFGHHHHHHHHHHHHHHFHHHHHHHHHHHHHGHHHHHGGGGGGGGFFGGGGGGGF
@M05620:45:000000000-G6HP7:1:1101:26645:9328 1:N:0:177
CATCCTGACCCTGAAGTACCCCATTGAGCATGGCATCGTCACCAACTGGGACGACATGGAGAAGATCTGGCACCACACCTTCTACAACGAGCTGCGCGTGGCCCCGGAGGAGCACCCAGTGCTGCTGACCGAGGCCCCCCTGAACCCCAAGGCCAACAGAGAGAAGATGACTCAGGTGCGGCTCGGCCGACGCCCGTGCTCCTCCCGTCCTTTCCCCAGTCATTTTCTGCCCGGCTTGATTTCTGACCTTT
+
>3AAAFFFFFFFGBFGGGGGGGCHHFHHHHHHFHHHFGHCHGHGHGHHHHHHGGGGGGHFFGHHHHHFHHHFHGGHHGGHHGHHHHHHGGGGGHHGGGEGGGGHGGG/CGGGHGHHGEEGGHHHGGGFHHGGCGGGGGGGGGGFHHGGD.CEHHGGGGGGGGD.CFFFFFFGGGGGGG0A-@DFFFFFF;BFFFACADAFBFFFFFFADDDFFFFFF.ABF/FF/FFFF/BAAAFFFF.BFFFFF/F/;F/
@M05620:45:000000000-G6HP7:1:1101:26628:9336 1:N:0:177
CATCCTGACCCTGAAGTACCCCATTGAGCATGGCATCGTCACCAACTGGGACGACATGGAGAAGATCTGGCACCACACCTTCTACAACGAGCTGCGCGTGGCCCCGGAGGAGCACCCAGTGCTGCTGACCGAGGCCCCCCTGAACCCCAAGGCCAACAGAGAGAAGATGACTCAGGTGAGGCTCGGCCGACGCCCGTGCTCCTCCCGTCCTTTCCCCAGTCATTTTCTGCCCGGCTTGATTTCTGACATTA
+
CDDDDFFFFFFFGGGGGGGGGGGHHHHHHHHHHHHHHGHHHGHHHGHHHHHHGGGGGHHHHHHHHHHHHHHHHGHHHGGHHHHHHHHHGGGGGHHGGGGGGGHHGGGGGGGGHHHHGGHHHHHHHHHHHHGGGGGGGGGGGGHHHHGGGGHGHHGGGGGGGGGGGGGGGGGGGGGGHGGGGGGGFFFFFFFFFFFFFFFFFFFFFFFFFFFFFHFFFFFFFFFFFHHHFFFFFFFFFFFFFFFFFFFFFF0
@M05620:45:000000000-G6HP7:1:1101:3748:9359 1:N:0:177
ATCTCTATCTCCTAAAAACCTGTTTAGATTTGGAGATAGACCTTCAGGTTTTTCATCATTTTCTGCATGAATTATACATTGACCACGTTCCAGCGTGGTCAGTTTGCAGCATTCTGTTATTTTGTTTGACAGAGTGTCTTGTTGAGAACATATGTAGGACATGATTTTTTCCTGCAACAGGGAAAATAAAGTATAAGTTTTAAAGATTTATTCTTTAATAAAGGATCTCAAAGCCAGCTTTAGAAAAAGGA
+
ABBCCFFFFFFFGGGGGGGGGGHHHHHHHHHHHHHHHHHHHHHHHHHHHHHGGHHHHHHHHIHHHHHHHHHHHHHHHHHHHHHHHHGHHHHHHHGGGGHHHHHHHHHHHHHHHHHHHHHHHHHHHHHHHHHHHHHHHHHHHHHAHHHHHHHHHHHHHHHHHHHHHHHHHGHHHHHHHHHHGGGHHGHHHHHHHHHHHHHHHHHHHHHHHHHHHHHHHHHHHHHHHHHHHHHHHGHHHGHHHHGHHHHFGGH
@M05620:45:000000000-G6HP7:1:1101:13664:9364 1:N:0:177
CATCCTGACCCTGAAGTACCCCATTGAGCATGGCATCGTCACCAACTGGGACGACATGGAGAAGATCTGGCACCACACCTTCTACAACGAGCTGCGCGTGGCCCCGGAGGAGCACCCAGTGCTGCTGACCGAGGCCCCCCTGAACCCCAAGGCCAACAGAGAGAAGATGACTCAGGTGAGGCTCGGCCGACGCCCGTGCTCCTCCCGTCCTTTCCCCAGTCATTTTCTGCCCGGCTTGATTTCTGACATTT
+
CCCCCFFFFFFFGGGGGGGGGGGHHHHHHHHHHHHHHGHHHGHHHGHHHHHHGGGGGHHHHHHHHHHHHHHHHGHHHGGHHHHHHHHHGGGGGHHGGGGGGGHHGGGGGGGGHHHHGGHHHHHHHHHHHHGGGGGGGGGGGGHHHHGGGGHGHHGGGGGGGGGGGGGGGGGGGGGGGGGFGFGGFFFFFFFFFFFFDFFFFFFFFFFFFFFFFFFFFFFFFFFFFFFFFFFFFFFFFFAFFFFFB0BBBF0
@M05620:45:000000000-G6HP7:1:1101:19821:9370 1:N:0:177
AAACCAAGCAGACACTCACCGCTCCCTCGCCACAGGCCAATAGTTTGTCCTCACTGAGTTGGCAACAAGTGGCTGCTGTGGCTGCCATTTTTCTGGTGATGGCCATCAGCTCCGACGAGGTCAGCTGGGGGGCTTTCTTTGTGTAAGCAACGAGAAACCTGAAAGAAGCATTTTTTAACTAAGTCCTGCTGAGTCATTCATGAGTTTTTAGCCGCCTTGCTTCTTCTCACAGACTCTCTACTCTCATGCCA
+
CCCCCCCFCFFFGGGGGGGGGGGGGGHHGGGGGHHHGGHHHHHHHHHHHHHHHHHHHHHHHHHHHHHHHHHHGHGGHHHHHHHGGHHHHHHHHHGHHHGHHHHHHHHHHHHHHGGGGGGGGHHHHHHHGGGGGGGGGGGGGGGGGGFFFFFFFFFFFFFFFFFFFFFFFFFFFFFFFFFFFFFFFFFFFFFFFFFFFFFFFFFFFFFFFFFFFFFFFFFFFFFFFFFFFFFFFFFFFFFFFFFFFFFFFFB
@M05620:45:000000000-G6HP7:1:1101:13680:9373 1:N:0:177
CATCCTGACCCTGAAGTACCCCATTGAGCATGGCATCGTCACCAACTGGGACGACATGGAGAAGATCTGGCACCACACCTTCTACAACGAGCTGCGCGTGGCCCCGGAGGAGCACCCAGTGCTGCTGACCGAGGCCCCCCTGAACCCCAAGGCCAACAGAGAGAAGATGACTCAGGTGAGGCTCGGCCGACGCCCGTGCTCCTCCCGTCCTTTCCCCAGTCATTTTCTGCCCGGCTTGATTTCTGACATTA
+
BCCCCFFFFFFFGGGGGGGGGGGHHHHHHHHHHHHHHGHHHGHHHGHHHHHHGGGGGHHHHHHHHHHHHHHHHGHHHGGHHHHHHHHHGGGGGHHGGGEGGGHHGGGGGGGGHHHHGGHFGHHHGHHHHHGGGGGGGGGGGGHHHHGGGGHGHHGGGGGGGGGGGGGFGGGGGGGGGGGGGGGGFFFFFCFFFFFFCFFAFFFFFFFFFFFFFFFFFFDFFFFFFFFFFFFFFFAFCFFFFFFFFBFFFF/
@M05620:45:000000000-G6HP7:1:1101:3970:9378 1:N:0:177
ATCTCTATCTCCTAAAAACCTGTTTAGATTTGGAGATAGACCTTCAGGTTTTTCATCATTTTCTGCATGAATTATACATTGACCACGTTCCAGCGTGGTCAGTTTGCAGCATTCTGTTATTTTGTTTGACAGAGTGTCTTGTTGAGAACATATGTAGGACATGATTTTTTCCTGCAACAGGGAAAATAAAGTATAAGTTTTAAAGATTTATTCTTTAATAAAGGATCTCAAAGCCAGCTTTAGAAAAAGGA
+
ABBCBFFFFFFFGGGGGGGGGGGHHHHHHHHHHGHHHHHHHHHHHHHHHHHGGHHHHIIHHHHIHHHHHHHHHHHHHHHHHGHHHHGHHHHHHHGEGGHHHHHHHHHHHHHHHHHHHHHHHHHHHHHHHGHHHHHHHHHHHHHHHHGHHHHHHHHHHHHHHHHHHHHHHGHHHHHGHHHGHGGHHHHHGGGGHHHGHFHHHHGHHHHHHHHHHHHHHHHHHGHHHHHHHGFHHGHHHGHHHHHFGEGHGGF
@M05620:45:000000000-G6HP7:1:1101:3990:9379 1:N:0:177
ATCTCTATCTCCTAAAAACCTGTTTAGATTTGGAGATAGACCTTCAGGTTTTTCATCATTTTCTGCATGAATTATACATTGACCACGTTCCAGCGTGGTCAGTTTGCAGCATTCTGTTATTTTGTTTGACAGAGTGTCTTGTTGAGAACATATGTAGGACATGATTTTTTCCTGCAACAGGGAAAATAAAGTATAAGTTTTAAAGATTTATTCTTTAATAAAGGATCTCAAAGCCAGCTTTAGAAAAAGGA
+
ABBBBFFFFFFFGGFGGGGGGGHHHHHHHFHHFHHFHHHHHHHHHHHHHHHGGHHHHHHHHHHFHHHHHGHHHHHHHHHHHHHHHHFHHHHFGHGGGGHHHHFHFHHHFHGGHHHHHHHHGHFGGHHHFHHGHHHHHHHHHHHGHFHHHGHHHHHHGHGHHHHGHHHHHGHHHGHHHHHHHGGHEHGHB1F@FDHBFGGHHHHHGHGHHHHHHHHHHHGFGHFFGHHFHGGHGHHHHGGHHH0CCGFHGEF
@M05620:45:000000000-G6HP7:1:1101:13666:9385 1:N:0:177
CATCCTGACCCTGAAGTACCCCATTGAGCATGGCATCGTCACCAACTGGGACGACATGGAGAAGATCTGGCACCACACCTTCTACAACGAGCTGCGCGTGGCCCCGGAGGAGCACCCAGTGCTGCTGACCGAGGCCCCCCTGAACCCCAAGGCCAACAGAGAGAAGATGACTCAGGTGAGGCTCGGCCGACGCCCGTGCTCCTCCCGTCCTTTCCCCAGTCATTTTCTGCCCGGCTTGCTTTCTGACATTT
+
A@ABBFFFFFFFGGFGGGGGGGGHHHHHHHHHHHHHHGHHHGHFHGHHHHHHGGGGGHGHHHHHHHHHHHHHHGHHGGGHHHHHHHHHGGCGGFHGGGEGGGHHGGGGGGGGGEHHGGHGHHDG<GFBGHGGGGGGGGGGGGHHHHGGGGGGHHEGGGGGGGGGGGEFGGGGGGGGGGFFGEGGFFFFFDFAAFFABDFEFFFFFF?EFFDFFFFFF.A;F//BFFFBFBFE.DD-=9.;9B//;/9/BF/
@M05620:45:000000000-G6HP7:1:1101:3981:9402 1:N:0:177
ATCTCTATCTCCTAAAAACCTGTTTAGATTTGGAGATAGACCTTCAGGTTTTTCATCATTTTCTGCATGAATTATACATTGACCACGTTCCAGCGTGGTCAGTTTGCAGCATTCTGTTATTTTGTTTGACAGAGTGTCTTGTTGAGAACATATGTAGGACATGATTTTTTCCTGCAACAGGGAAAATAAAGTATAAGTTTTAAAGATTTATTCTTTAATAAAGGATCTCAAAGCCAGCTTTAGAAAAAGGA
+
ACCCCFFFFFFFGGGGGGGGGGHHHHHHHHHHHFHHHHHHHHHHHHHFHHHGGHHHHHHHHIHHHHHHHFHHHHHHHHHHHHHHHHGHHHHHHHGGGGHHGHHHHHHHGHHHHHHHHHHHHHHHHHHHHHHHHHHHHHHHHHHHHHHGHHHHHHHHHHHHHHHHHHHHHGHHHHHHHHHHHGGHGGGHHHFHHHGHGHGHHHHHHHHHHHHHHHHHHGHHHGFHHHHHHHHHHHHHHGHHHGGGHHHHCGH
@M05620:45:000000000-G6HP7:1:1101:3999:9406 1:N:0:177
ATCTCTATCTCCTAAAAACCTGTTTAGATTTGGAAATAGACCTTCAGGTTTTTCATCATTTTCTGCATGAATTATACCTTGACCACGTTCCAGCGTGGTCAGTTTGCAGCATTCTGTTATTTTGTTTGACAGAGTGTCTTGTTGAGAACATATGTAGGACATGATTTTTTCCTGCAACAGGGAAAATAAAGTATAAGTTTTAAAGATTTATTCTTTAATAAAGGATCTCAAAGCCAGCTTTAGAAAAAGGA
+
>1AAAF3F33@FFG1B1AEGBAG13F3AG3DD1A11BA1111ABG1FHFGHCC02FA2AFBAE1ADG1E1DFFHHBG2AFAAEF1A/BA0FG1FEG/E?@E0B22@BG@@F1BF@GEF22BD@G0000BGHH0G>1FDFFGBBBDFG1<0FF2FGHFH1GH1G1>FGH>>0FH11G1FGH///0/?<1?1<<?F1?GF<FD<11F1FB1FDG1GDGD0DB0=0<C<CGFHF00<G/CCCCHGFEGHF.A:/
@M05620:45:000000000-G6HP7:1:1101:9716:9429 1:N:0:177
TACCTGTACTGGGGAAGCATTTGAATATCCCCCCATGGTGATGGGGACGGAGAACTGCTCCATAAACACAGGCAACGTGCCTAACTTTCCCGGGAAGATGAAGTCAAAGAGCGACCACAGCTCTCGGAGGTTATTTTGCATCGGTGAGCCAGACAGAATGATCCGATGAGGGGTGCGAAACTATTTGAGGAAAGGAAGCACCTTTTTATTAAATTTACCTTTTAGCAATCGCCATTCCTACCCTAAAGATC
+
BB@BBFFFFFFFGGGGGGGGGGHHHHHGHHHFGGGGHHGHHHHHGGGGGGGGGHHHGHHHFHHHHHHHFHHHGHHHEGFHHHHGHHHHHHHGGGGGEFHFGHHHHHHHFHGGGGGGGHHHHHHGHGGGGGGHHHHHHHHHHHGGGGGHHHHHHGHHHHHFHGHHHGGGHHGGG:@DCDAGGGGGGGGGGFCFGGGGGGGGGFFFFFFFFFFFFFFFFFBFFFFFFFFFFBEFFFFFFFFFFFFFFFFFFFF
@M05620:45:000000000-G6HP7:1:1101:14078:9434 1:N:0:177
CATCCTGACCCTGAAGTACCCCATTGAGCATGGCATCGTCACCAACTGGGACGACATGGAGAAGATCTGGCACCACACCTTCTACAACGAGCTGCGCGTGGCCCCGGAGGAGCACCCAGTGCTGCTGACCGAGGCCCCCCTGAACCCCAAGGCCAACAGAGAGAAGATGACTCAGGTGAGGCTCGGCCGACGCCCGTGCTCCTCCCGTCCTTTCCCCAGTCATTTTCTGCCCGGCTTGATTTCTGACATAG
+
BABBBFFFFFFFGGGGGGGGGGFHHDFFGAGGFGFHHFHHHGHFEEHHCAFGFAEFGHCHHH1FHGHFHHHHHGHHFGGHHHHHHFHH@FEEGGHGGGEFGEHHG@C?GCGGHHHHGGHHGFGGGHHGFHC<CCCFGGCFGGHGHHGGD?CEGHEGGEBFGGFEFGGGGGGGGBFBGCF..;CF--AD=-ADFDF-@.;AFFFFFEAEADDBFFFFFBA/;/;BFFFB/BBEA-AB>-:9:BFF/;B/;//
@M05620:45:000000000-G6HP7:1:1101:10527:9435 1:N:0:177
ATCTCTATCTCCTAAAAACCTGTTTAGATTTGGAGATAGACCTTCAGGTTTTTCATCATTTTCTGCATGAATTATACATTGACCACGTTCCAGCGTGGTCAGTTTGCAGCATTCTGTTATTTTGTTTGACAGAGTGTCTTGTTGAGAACATATGTAGGACATGATTTTTTCCTGCAACAGGGAAAATAAAGTATAAGTTTTAAAGATTTATTCTTTAATAAAGGATCTCAAAGCCAGCTTTAGAAAAAGGA
+
BBBBBFFFFFFFGGGGGGGGFFFGHFHHFGHGHBGFEFH5GHHHHFFBHHHGGHFGHHHGHHHHHFHHHHFFGHHHHFFHHGGHFHGEGHHFFHGGGGHHGHGGFHHHHHGHHHHHGHHHHHHHHHHHFGGGHHGGHGGDHHHHFFHBGGHHHHHHHHHHHHHGGHHHHFHHHHHHHFFHHFGAEBFGGHFHH1?FGHHHHGEGGHGHHFHHHHHHGGGGHHGHHHHHHHHHHGHHHGHHHGBCGGHH..C
@M05620:45:000000000-G6HP7:1:1101:25681:9436 1:N:0:177
AAACCAAGCAGACACTCACCGCTCCCTCGCCACAGGCCAATAGTTTGTCCTCACTGAGTTGGCAACAAGTGGCTGCTGTGGCTGCCATTTTTCTGGTGATGGCCATCAGCTCCGACGAGGTCAGCTGGGGGGCTTTCTTTGTGTAAGCAACGAGAAACCTGAAAGAAGCATTTTTTAACTAAGTCCTGCTGAGTCATTCATGAGTTTTTAGCCGCCTTGCTTCTTCTCACAGACTCTCTACTCTCATGCCA
+
CCCDDCDFDFFFGGGGGGGGGGGGGGHHGGGGGHHHGGHHHHHHHHHHHHHHHHHHHHHHHHHHHHHHHHHHGHGGHHHHHHHGGHHHHHHHHHHHHHHHHHHHHHHHHHHHHGGGGGGGFHHHHHHHGGGGGGGGGGGGGGGGGGFFFFFFFFFFFFFFFFFFFFFFFFFFFFHFFFFFFFFFFFHFFFFFFFFFFFHHFFFFFFFFFFFFFFFFFFFFFFFFFFFFFFFFFFFFFFFFFFFFFFFFFF:
@M05620:45:000000000-G6HP7:1:1101:9700:9439 1:N:0:177
TACCTGTACTGGGGAAGCATTTGAATATCCCCCCATGGTGATGGGGACGGAGAACTGCTCCATAAACACAGGCAACGTGCCTAACTTTCCCGGGAAGATGAAGTCAAAGAGCGACCACAGCTCTCGGAGGTTATTTTGCATCGGTGAGCCAGACAGAATGATCCGATGAGGGGTGCGAAACTATTTGAGGAAAGGAAGCACCTTTTTATTAAATTTACCTTTTAGCAATCGCCATTCCTACCCTAAAGATC
+
CBBCCFFFFFFFGGGGGGGGGGHHHHHHHHHGGGGHHHHHHHHHHGGGGGGGGHHHHHHHHHHHHHHHHHHHGHHHGHHHHHHHHHHHHHHGGGGGGHHHHHHHHHHHHHHHGGGGGHHHHHHHHGGGGGGHHHHHHHHHHHGGGGGHHHHHHGHHHHHHHHHHHGGGHHHGGGGGGEGGGGGGGGGGGFCFGGGGGGGGGFFFFFFFFFFFFFFFFFFFFFFFFFFFFFFFFFFFFFFFFFFFFFFFFFF
@M05620:45:000000000-G6HP7:1:1101:14086:9453 1:N:0:177
CATCCTGACCCTGAAGTACCCCATTGAGCATGGCATCGTCACCAACTGGGACGACATGGAGAAGATCTGGCACCACACCTTCTACAACGAGCTGCGCGTGGCCCCGGAGGAGCACCCAGTGCTGCTGACCGAGGCCCCCCTGAACCCCAAGGCCAACAGAGAGAAGATGACTCAGGTGAGGCTCGGCCGACGCCCGTGCTCCTCCCGTCCTTTCCCCAGTCATTTTCTGCCCGGCTTGATTTCTGACATAG
+
DDDDDFFFFFFFGGGGGGGGGGGHHHHHHHHHHHHHHGHHHGHHHGHHHHHHGGGGGHHHHHHHHHHHHHHHHGHHHGGHHHHHHHHHGGGGGHHGGGGGGGHHGGGGGGGGHHHHGGHHHHHHHHHHHHGGGGGGGGGGGGHHHHGGGGHGHHGGGGGGGGGGGGGGGGGGGGGGHGGGGGGGFFFFFFFFFFFFDFFFFFFFFFFFFFFFFFFFFFFFFBFFFFFFFEFFBFFFFFFFFFFFFFFFFF:
@M05620:45:000000000-G6HP7:1:1101:5925:9528 1:N:0:177
ATCTCTATCTCCTAAAAACCTGTTTAGATTTGGAGATAGACCTTCAGGTTTTTCATCATTTTCTGCATGAATTATACATTGATCACGTTCCAGCGTGGTCAGTTTGCAGCATTCTGTTATTTTGTTTGACAGAGTGTCTTGTTGAGAACATATGTAGGACATGATTTTTTCCTGCAACAGGGAAAATAAAGTATAAGTTTTAAAGATTTATTCTTTAATAAAGGATCTCAAAGCCAGCTTTAGAAAAAGGA
+
CCCCCFFFFFFFGGGGGGGGGGHHHHHHHHHHHHHHHHHHHHHHHHHHHHHGGHHHHHHHHHIHHHHHHHHHHHHHHHHHHHHHHHGHHHHHHHGGGGHHHHHHHHHHHHHHHHHHHHHHHHHHHHHHHHHHHHHHHHHHHHHHHHHHHHHHGHHHHHHHHHHHHHHHHGHHHHHHHHHHHGGHHHHHHGHGGHHFGFGHHHHHHHHHHHHHHHHHHHHHGHHHHHHHHGGHFHHHHGHHHHHHHFHHGDH
@M05620:45:000000000-G6HP7:1:1101:5944:9535 1:N:0:177
ATCTCTATCTCCTAAAAACCTGTTTAGATTTGGAGATAGACCTTCAGGTTTTTCATCATTTTCTGCATGAATTATACATTGATCACGTTCCAGCGTGGTCAGTTTGCAGCATTCTGTTATTTTGTTTGACAGAGTGTCTTGTTGAGAACATATGTAGGACATGATTTTTTCCTGCAACAGGGAAAATAAAGTATAAGTTTTAAAGATTTATTCTTTAATAAAGGATCTCAAAGCCAGCTTTAGAAAAAGGA
+
BCCCDFFFFFFFGGGGGGGGGGHHHHHHHHHHHHGHHHHHHHHHHHHHHHHGGHHHHHHHHIHHHHHHHHHHHHHHHHHHHHHHHHGHHHHHHHGGGGHHHHHHHHHHHHHHHHHHHHHHHHHHHHHHHHHHHHHHHHHHHHHHHHHHHHHHHHHHHGHHHHHHHHHHHGHHHHHHHHHHHGGHHHHHHHHHHHHHHHHHHHHHHHHHHHHHHHHHHHHHHHHHGHHHHHHHHHHHHGHHHHHHHHHHGGF
@M05620:45:000000000-G6HP7:1:1101:17583:9537 1:N:0:177
CATCCTGACCCCTGAAGTACCCCATTGAGCATGGCATCGTCACCAACTGGGACGACATGGAGAAGATCTGGCACCACACCTTCTACAACGAGCTGCGCGTGGCCCCGGAGGAGCACCCAGTGCTGCTGACCGAGGCCCCCCTGAACCCCAAGGCCAACAGAGAGAAGATGACTCAGGTGAGGCTCGGCCGACGCCCGTGCTCCTCCCGTCCTTTCCCCAGTCATTTTCTGCCCGGCTTGATTTCTGACATT
+
CCDCDFFFFFFDGGGGGGGGGGHGHHHHHHHHHHHHHHGHHHGHHHGHHHHHHGGGGGHHHHHHHHHHHHHHHHGHHHGGHHHHHHHHHGAFGGHHGGGGGGGHHGGGGGGGFHHHHGGHHHHHGHHHHHHGGGGGGGGGGFGHGHHGGAGHGGGGGGGGGGGGGGGGFGGGGGGGGCFFGFE?FFFEFAFC;DFFA@A?AFFBFFFF;9DDFFFFFFFF0;BFFFFFF0BFFAFCBFF?BFFFFB0:FFF
@M05620:45:000000000-G6HP7:1:1101:9734:9564 1:N:0:177
ATCTCTATCTCCTAAAAACCTGTTTAGATTTGGAGATAGACCTTCAGGTTTTTCATCATTTTCTGCATGAATTATACATTGACCACGTTCCAGCGTGGTCAGTTTGCAGCATTCTGTTATTTTGTTTGACAGAGTGTCTTGTTGAGAACATATGTAGGACATGATTTTTTCCTGCAACAGGGAAAATAAAGTATAAGTTTTAAAGATTTATTCTTTAATAAAGGATCTCAAAGCCAGCTTTAGAAAAAGGA
+
CCCCCFFFFFFFGGGGGGGGGGHHHHHHHHHHHHHHHHHHHHHHHHHGHHHGGHHHHHHHHIHHHHHHHHHHHHHHHHHHHHHHHHGHHHHHHHGGGGHHHHHHHHHHHHHHHHHHHHHHHHHHHHHHHHHHHHHHHHHHHHHHHHHHHHHHHHHHHHHHHHHHHHHHHGHHHHHHHHHHHGGHHHGHHHHHHHHHHHHHHHHHHHHHHHHHHHHHHHHHHHGHHHHHHHHHHHHHHGHHHHGHHHHGGGG
@M05620:45:000000000-G6HP7:1:1101:8625:9571 1:N:0:177
CATCCTGACCCTGAAGTACCCCATTGAGCATGGCATCGTCACCAACTGGGACGACATGGAGAAGATCTGGCACCACACCTTCTACAACGAGCTGCGCGTGGCCCCGGAGGAGCACCCAGTGCTGCTGACCGAGGCCCCCCTGAACCCCAAGGCCAACAGAGAGAAGATGACTCAGGTGAGGCTCGGCCGACGCCCGTGCTCCTCCCGTCCTTTCCCCAGTCATTTTCTGCCCGGCTTGATTTCTGACATTT
+
CBCCCFFFFFFFGGGGGGGGGGGHHHHHHHHHHHHHHGHHHGHHHGHHHHHHGGGGGHHHHHHHHHHHHHHHHGHHHGGHHHHHHHHHGGGGGHHGGGGGGGHHGGGFGGGGHHHHGGHGHHHHHHHHHHGGGGGGGGGGGGHHHHGGGGHGHHGGGGGGGGGGGGGGGGGGGGGGGGGFGGEFFFFFFFFFFFFF@FFFFFFFFFFAFFDFFFFFFFFBFFFFFFFFFFFFDD;>CA.BF//BBBFBFF/
@M05620:45:000000000-G6HP7:1:1101:22761:9578 1:N:0:177
AAACCAAGCAGACACTCACCGCTCCCTCGCCACAGGCCAATAGTTTGTCCTCACTGAGTTGGCAACAAGTGGCTGCTGTGGCTGCCATTTTTCTGGTGATGGCCATCAGCTCCGACGAGGTCAGCTGGGGGGCTTTCTTTGTGTAAGCAACGAGAAACCTGAAAGAAGCATTTTTTAACTAAGTCCTGCTGAGTCATTCATGAGTTTTTAGCCGCCTTGCTTCTTCTCACAGACTCTCTACTCTCATGCCA
+
DDDDDDDFCFFFGGGGGGGGGGGGGGHHGGGGGHHHGGHHHHHHHHHHHHHHHHHHHHHHHHHHHHHHHHHHGHGGHHHHHHHGGHHHHHHHHHHHHHHHHHHHHHHHHHHHHGGGGGGGGHHHHHHHGGGGGGGGGGGGGGGGGGFFFFFFFFFFFFFFFFFFFFFFFFFFFFHFFFFFFFFFFFFFFFFFFFFFFFFFFFFFFFFFFFFFFFFFFFFFFFFFFFHFFFFFFFFFFFFFFFFFFFFFFFB
@M05620:45:000000000-G6HP7:1:1101:9724:9578 1:N:0:177
ATCTCTATCTCCTAAAAACCTGTTTAGATTTGGAGATAGACCTTCAGGTTTTTCATCATTTTCTGCATGAATTATACATTGACCACGTTCCAGCGTGGTCAGTTTGCAGCATTCTGTTATTTTGTTTGACAGAGTGTCTTGTTGAGAACATATGTAGGACATGATTTTTTCCTGCAACAGGGAAAATAAAGTATAAGTTTTAAAGATTTATTCTTTAATAAAGGATCTCAAAGCCAGCTTTAGAAAAAGGA
+
CCBCCFFFFFFFGGGGGGGGGGHHHHHHHHHHHHHHHHHHHHHHHHHHHHHGGHHHHIHIIIIHHHHHHFHHHHHHHHHHHHHHHHGHHHHHHHGFGGHHHHHHHHHHHHHHHHHHHHHHHHHHHHHHHHHHHHHHHHHHHHHHHHHHHHHHHHHHHHHHHHHHHHHHHGHHHHHHFHHHHGGHHHHHHHHHHHHHHGGHHHHHHHHHHHHHHHHHHHHHHHHHHHHHHHHHHHHHHGHHHHHFHGHHGGG
@M05620:45:000000000-G6HP7:1:1101:26138:9582 1:N:0:177
ATCTCTATCTCCTAAAAACCTGTTTAGATTTGGAGATAGACCTTCAGGTTTTTCATCATTTTCTGCATGAATTATACATTGACCACGTTCCAGCGTGGTCAGTTTGCAGCATTCTGTTATTTTGTTTGACAGAGTGTCTTGTTGAGAACATATGTAGGACATGATTTTTTCCTGCAACAGGGAAAATAAAGTATAAGTTTTAAAGATTTATTCTTTAATAAAGGATCTCAAAGCCAGCTTTAGAAAAAGGA
+
CCCCCFFFFFFFGGGGGGGGGGHHHHHHHHHHHGHHHHHGHHHHHHHHHHHGGHHHHHHHHHHHHHHHHHHHHHHHHHHHHGHHHHGHHHHHHHGGGGHHHHHHHHHHHHHHHHHHHHHHHHHHHHHHHHHHHHHHHHHHHHHHHHHHHHHHHHHHHHHHHHHGHHHHHGHHHHHHHHHHHGGHHHHHHFHHHHHHHHHHHHHHHHHHHHHHHHHHHHHHHHHHHHHHHHHHHHHHHGHHHHHFGHHHGGG
@M05620:45:000000000-G6HP7:1:1101:28435:9586 1:N:0:177
CATCCTGACCCTGAAGTACCCCATTGAGCATGGCATCGTCACCAACTGGGACGACATGGAGAAGATCTGGCACCACACCTTCTACAACGAGCTGCGCGTGGCCCCGGAGGAGCACCCAGTGCTGCTGACCGAGGCCCCCCTGAACCCCAAGGCCAACAGAGAGAAGATGACTCAGGTGAGGCTCGGCCGACGCCCGTGCTCCTCCCGTCCTTTCCCCAGTCATTTTCTGCCCGGCTTGATTTCTGACATTT
+
ABBBBFFFFFFFGGCGGGGGGGGGHHHHHHHHHHGHHGHHHGHFHGHHHHHHGGGGGHHFHHFHHHHHHHHHHGHHHGGHHHHHHHHHGGGGGHHGGGGGGGHHGGGFGGGGHHHHGGHHHHHHHHHFHHG@GGGGGGGGGGHGHHGGGGHGHHGGGGGFFFGEFGGGGGGGFGGGFGGGGGGGFFFFFB;DFFFFFFFFFFFFFFF;DDDFFFFFFFFFF/BFFF/BFBFFDF;B=D.BFFFFF/;BBF/
@M05620:45:000000000-G6HP7:1:1101:28418:9593 1:N:0:177
CATCCTGACCCTGAAGTACCCCATTGAGCATGGCATCGTCACCAACTGGGACGACATGGAGAAGATCTGGCACCACACCTTCTACAACGAGCTGCGCGTGGCCCCGGAGGAGCACCCAGTGCTGCTGACCGAGGCCCCCCTGAACCCCAAGGCCAACAGAGAGAAGATGACTCAGGTGAGGCTCGGCCGACGCCCGTGCTCCTCCCGTCCTTTCCCCAGTCATTTTCTGCCCGGCTTGATTTCTGACATTA
+
CDDDDFFFFFFFGGGGGGGGGGGHHHHHHHHHHHHHHGHHHGHHHGHHHHHHGGGGGHHHHHHHHHHHHHHHHGHHHGGHHHHHHHHHGGGGGHHGGGGGGGHHGGGGGGGGHHHHGGHHHHHHHHHHHHGGGGGGGGGGGGHHHHGGGGHGHHGGGGGGGGGGGGGGGGGGGGGGHGGGGGGGFFFFFFFFFFFFDFFFFFFFFFFFFFFFFHFFFFFFFFFFFFHHFFFFFFFFFFFFFFFFFBFFFF0
@M05620:45:000000000-G6HP7:1:1101:12254:9624 1:N:0:177
CATCCTGACCCTGAAGTACCCCATTGAGCATGGCATCGTCACCAACTGGGACGACATGGAGAAGATCTGGCACCACACCTTCTACAACGAGCTGCGCGTGGCCCCGGAGGAGCACCCAGTGCTGCTGACCGAGGCCCCCCTGAACCCCAAGGCCAACAGAGAGAAGATGACTCAGGTGAGGCTCGGCCGACGCCCGTGCTCCTCCCGTCCTTTCCCCAGTCATTTTCTGCCCGGCTTGATTTCTGACATTA
+
BCCCCFFFFFFFGGGGGGGGGGGHHHHHHHHHHHHHHGHHHGHHHGHHHHHFGGGGGHHHHHHHHHHHHHHHHGHHHGGHHHHHHHGHGGGGGHHGGGEFGGHHGGGGGGGGHHHHGGHGHHHHHHHHHHGGGGGGGGGGGGGHHHGGGGHGHHGGGGGGGGGGGGGGGGGGGGGGGGGGGGGGFFFFFFFFFFFF-ADFFFFFFFFFFFFFFFFFFFFFFFFEFFFFFFFFFCF;AAAFFFFFFFFFFF/
@M05620:45:000000000-G6HP7:1:1101:14874:9664 1:N:0:177
CATCCTGACCCTGAAGTACCCCATTGAGCATGGCATCGTCACCAACTGGGACGACATGGAGAAGATCTGGCACCACACCTTCTACAACGAGCTGCGCGTGGCCCCGGAGGAGCACCCAGTGCTGCTGACCGAGGCCCCCCTGAACCCCAAGGCCAACAGAGAGAAGATGACTCAGGTGAGGCTCGGCCGACGCCCGTGCTCCTCCCGTCCTTTCCCCAGTCATTTTCTGCCCGGCTTGATTTCTGACATTA
+
CDEEEFFFFFFFGGGGGGGGGGGHHHHHHHHHHHHHHGHHHGHHHGHHHHHHGGGGGHHHHHHHHHHHHHHHHGHHHGGHHHHHHHHHGGGGGHHGGGGGGGHHGGGGGGGGHHHHGGHGHHHHHHHHHHGGGGGGGGGGGGHHHHGGGGHGHHGGGGGGGGGGGGGGGGGGGGGGHGGGGGGGFFFFFFFFFFFFFFFFFFFFFFFFFFDFFFFFFFFFFFFFFFFFFFFFFFFFFFFFFFFFFBFBFF1
@M05620:45:000000000-G6HP7:1:1101:10273:9671 1:N:0:177
ATCTCTATCTCCTAAAAACCTGTTTAGATTTGGAGATAGACCTTCAGGTTTTTCATCATTTTCTGCATGAATTATACATTGACCACGTTCCAGCGTGGTCAGTTTGCAGCATTCTGTTATTTTGTTTGACAGAGTGTCTTGTTGAGAACATATGTAGGGCATGATTTTTTCCTGCAACAGGGAAAATAAAGTATAAGTTTTAAAGATTTATTCTTTAATAAAGGATCTCAAAGCCAGCTTTAGAAAAAGGA
+
BBBBBFFFFFFFGGGGGGGGGGHHHHHHHHHHHGHHHHHHHHHHHHHHHHHGGHHHHHHHHHHHHHGHHHHHHHHHHHHHHHHHHHGHHHHHHHGGGGHHHHHHHHHGHHHHHHHHHHHHHHHHHHHHHHHHHHHHHHHHHHHHHHGHFGHHHHHHHH/BFGHFHHHHHGHHHHHHFHGHGGGHHHGHHGHHHHHHHHHHHHHHHHHHHHHHHHHHHHHHGFHHHHGHHHHHHHHFHFHHHHFFFGHHGGB
@M05620:45:000000000-G6HP7:1:1101:6674:9672 1:N:0:177
ATATCTATCTCTAAAAACCTGTTTAGATTTGGAGATAGACCTTCAGGTTTTTCATCATTTTCTGCATGAATTATACATTGACCACGTTCCAGCGTGGTCAGTTTGCAGCATTCTGTTATTTTGTTTGACAGAGTGTCTTGTTGAGAACATATGTAGGACATGATTTTTTCCTGCAACAGGGAAAATAAAGTATAAGTTTTAAAGATTTATTCTTTAATAAAGGATCTCAAAGCCAGCTTTAGAAAAAGGAA
+
BBBBBFFFFFFFGGGGGGGGGGHHFHHHHHHHGGHHFHHHHHHHHHHHHHGGHHHHHHHHHHHHHHHHHHHHHHHHHHHHHHHHHGHHHHHHHGGGGHHGHHHHHHHHHHHHHHHHHHHHHHHHHHHHHHHHHGHHHHHHHHHHHHGGHHHHHHGGHHHHHHHHHHHHDHHHFGGHHGHHGGHGGHGHHHHHHHHHGHHHHFHHHHHHHHHHHHHHFFEFDGFHHHHHHGHHHHGHGHHHGHHGFHGGFFH
@M05620:45:000000000-G6HP7:1:1101:6652:9675 1:N:0:177
ATATCTATCTCTAAAAACCTGTTTAGATTTGGAGATAGACCTTCAGGTTTTTCATCATTTTCTGCATGAATTATACATTGACCACGTTCCAGCGTGGTCAGTTTGCAGCATTCTGTTATTTTGTTTGACAGAGTGTCTTGTTGAGAACATATGTAGGACATGATTTTTTCCTGCAACAGGGAAAATAAAGTATAAGTTTTAAAGATTTATTCTTTAATAAAGGATCTCAAAGCCAGCTTTAGAAAAAGGAA
+
BBCCCFFFFFFFGGGGGGGGGGHHAGHHHHHHHHHHHHHHHHHHHHHHHHGGHGHHHHHHHHHHHHHHHHHHHHHHHHHHGHHHHGHHHHHHHGGGGHHHHHHHHHHHHHHHHHHHHHHHHHHHHHHHHHHHHHHHHHHHHHHHHGGHHHFHHFHHHHHHHHHHHHHHGHHHHHGHHHHHGGGHHHHHGHGHHHHFGHHHGHHHHHHHHHHHHHHGGHHHGFDCHHHHHHGGHHHHFHHHGGFGHHHGGHG
@M05620:45:000000000-G6HP7:1:1101:14877:9683 1:N:0:177
CATCCTGACCCTGAAGTACCCCATTGAGCATGGCATCGTCACCAACTGGGACGACATGGAGAAGATCTGGCACCACACCTTCTACAACGAGCTGCGCGTGGCCCCGGAGGAGCACCCAGTGCTGCTGACCGAGGCCCCCCTGAACCCCAAGGCCAACAGAGAGAAGATGACTCAGGTGAGGCTCGGCCGACGCCCGTGCTCCTCCCGTCCTTTCCCCAGTCATTTTCTGCCCGGCTTGCTTTCTGACATTC
+
CCCCCFFFFFFFGGGGGGGGGGGHHHHHHHHHHHHHHGHHHGHHHGHHHHHHGGGGGHHHHHHHHHHHHHHHHGHHHGGHHHHGHHGHG1EEGGHGGGGGGGHHGGGGGGGGHHHHGFHGHHGHHHGHHHGGGGGGGGGGGGHHHHGGDDHEGHAEGFFGGGGGGGGGGGGGGGGGGGFGGFGGFFFFFDFFFFFDCDFFFFFFFFFAFFF/FFFFFFDFFBFFFFFFFEFF?=@FFA.:BFFFF/;/;F/
@M05620:45:000000000-G6HP7:1:1101:10263:9688 1:N:0:177
ATCTCTATCTCCTAAAAACCTGTTTAGATTTGGAGATAGACCTTCAGGTTTTTCATCATTTTCTGCATGAATTATACATTGACCACGTTCCAGCGTGGTCAGTTTGCAGCATTCTGTTATTTTGTTTGACAGAGTGTCTTGTTGAGAACATATGTAGGACATGATTTTTTCCTGCAACAGGGAAAATAAAGTATAAGTTTTAAAGATTTATTCTTTAATAAAGGATCTCAAAGCCAGCTTTAGAAAAAGGA
+
DDDDDFFFFFFFGGGGGGGGGGHHHHGHHHHHHHHHHHHHGHHHHHHHHHHGGHHHHHHHHIHIHHHHHHHHHHHHHHHHHHHHHHGHHHHHHHGGGGHHHHHHHHHHHHHHHHHHHHHHHHHHHHHHHHGHHHHHHHHHHHHHHHHHHHHHHHHHHGHHHHHHHHHHHGHHHHHHHHHHHGGHHGGHHHHHHGHHHGHHHHHHHHHHHHHHHHHHHHHHHHHHHHHHHHHHHGHHHGHHHHGHHHHGGGH
@M05620:45:000000000-G6HP7:1:1101:6665:9689 1:N:0:177
ATATCTATCTCTAAAAACCTGTTTAGATTTGGAGATAGACCTTCAGGTTTTTCATCATTTTCTGCATGAATTATACATTGACCACGTTCCAGCGTGGTCAGTTTGCAGCATTCTGTTATTTTGTTTGACAGAGTGTCTTGTTGAGAACATATGTAGGACATGATTTTTTCCTGCAACAGGGAAAATAAAGTATAAGTTTTAAAGATTTATTCTTTAATAAAGGATCTCAAAGCCAGCTTTAGAAAAAGGAA
+
CCCCCFFFFFFFGGGGGGGGGGHHFGHHHHHHHHHHHHHHHHHHHHHHHHGGHGHHHIHHHHIHHHHHHHHHHHHHHHHHHHHHHGHHHHHHHGGGGHHHHHHHHHHHHHHHHHHHHHHHHHHHHHHHHHHHHHHHHHHHHHHHHHGHHHHHHHHHHHHHHHHHHHHHGHHHHHGHHHHHGGHHHHHHHHHHHHHHHHHHFGHHHHHHHHHHHHHHGGGHHGHHHHHHHHHHHHHHGHHHEGCHHHHGGHH
@M05620:45:000000000-G6HP7:1:1101:3177:9694 1:N:0:177
CATCCTGACCCTGAAGTACCCCATTGAGCATGGCATCGTCAACAAGTGGGACGAAATGGAGAAGATCTGGCACCACAACTTCTACAACGAGCTGCGCGTGGCCCCGGAGGAGCACCCAGTGCTGCTGACCGAGGCCCCCCTGAACCCCAAGGCCAACAGAGAGAAGATGACTCAGGTGAGGCTCGGCCGACGCCCGTGCTCCTCCCGTCCTTTCCCCAGTCATTTTCTGCCCGGCTTGATTTCTGATATTA
+
ABBBBFFFFFFFGGGGGGGGGC?4BF5444B444E332B2A23B2255B22F20011BA3BFG335B5F5GHH1?F?1BB@@GHB433>1?E1B3//>//>E0/<</></B//G<G<FEFGG2F1FGDFHGGGG@FGGGGGGGHC:EGGGHFHGHEAAFGGGAEBFFBFGFGC9CF;FFGGECFAFED9--;-9-@;ADFF/;FFFAEF.:FB///99A/;9B//BBFFBFE;@-BBF?BFB/B9////B/
@M05620:45:000000000-G6HP7:1:1101:20986:9698 1:N:0:177
AGATTACTGCAACAGTTCCCCCTGGACCTGGAAAAGTTTCTTGCCTGGCTTACAGAAGCTGAAACAACTGCCAATGTCCTACAGGATGCTACCCGTAAGGAAAGGCTCCTAGAAGACTCCAAGGGAGTAAAAGAGCTGATGAAACAATGGCAAGTAAGTCAGGCATTTCCGCTTTAGCACTCTTGTGGATCCAATTGAACAATTCTCAGCATTTGTACTTGTAACTGACAAGCCAGGGACAAAACAAAGAT
+
BCCCDFFFFFFFGGGGGGGGGGGGHHHHHHHHHHHHHHHHHHHHHHHHHHHHHHHHHHHHHHHHHHHHHHHHHHHHHHHHHHHHHHHHHHHHHHGGGGHHHHHHGHHHGHHHHHHHHHHHHHHGGHGGHHHHHGHHHHHHHHHHHHHHHHHHHGHHHHHHHHHHHHHHHHGGGGGHHHHHHHHHHHHGHHHHHFHHHHHHHHHHHHHHHHHHHHHHHFHHHHHHHHHGHHHHHGGGGGGGEFGGGGGGGBC
@M05620:45:000000000-G6HP7:1:1101:14743:9700 1:N:0:177
CATCCTGACCCTGAAGTACCCCATTGAGCATGGCATCGTCACCAACTGGGACGACATGGAGAAGATCTGGCACCACACCTTCTACAACGAGCTGCGCGTGGCCCCGGAGGAGCACCCAGTGCTGCTGACCGAGGCCCCCCTGAACCCCAAGGCCAACAGAGAGAAGATGACTCAGGTGAGGCTCGGCCGACGCCCGTGCTCCTCCCGTCCTTTCCCCAGTCATTTTCTGCCCGGCTTGATTTCTGACATTA
+
CCCCCFFFFFFFGGGGGGGGGGGHHHHHHHHHHHHHHGHHHGHHHGHHHHHHGGGGGHHGHHHHHHHHHHHHHGHHHGGHHHHHHHHHGGGGGHHGGGGGGGHHGGGGGGGGHHHHGGHFHHHHHHHHHHFGGGGGGGGGGGHHHHGGGGHGHHGGGGGGGGGGGGGGGGGGGGGGGGGGGGGGFFFFFFFFFFFFFFFFFFFFFFFFFFFFFFFFFFFFFFFFFFFFFFFFFFFFF;AFFFFFFFFFFF0
@M05620:45:000000000-G6HP7:1:1101:20969:9708 1:N:0:177
AGATTACTGCAACAGTTCCCCCTGGACCTGGAAAAGTTTCTTGCCTGGCTTACAGAAGCTGAAACAACTGCCAATGTCCTACAGGATGCTACCCGTAAGGAAAGGCTCCTAGAAGACTCCAAGGGAGTAAAAGAGCTGATGAAACAATGGCAAGTAAGTCAGGCATTTCCGCTTTAGCACTCTTGTGGATCCAATTGAACAATTCTCAGCATTTGTACTTGTAACTGACAAGCCAGGGACAAAACAAAGAT
+
BBBBBFFFFFFFGGGGGGGGGGGGHHHHHHHGHHHHHHHHHHHHHHHHHHHHHHHHHHHHHHHHHHHHHHHHHHHHHHHHHHHHHHHHHHHHHHGGGGHHGGHHHHHHGHHHHHGGHHHHHHGGGFFEGHHHHGHHHHGHHGGGHHHHHHHGGGFGFHGHFGHHHHHHHGGGGGGHFHHHHHHHHHHGHHHHG0GHHGGHHGHHHHHHHHGHHHHHHGHGHHHHHHHGHGHHEGGGGGGGGFFFFEGGGFC
@M05620:45:000000000-G6HP7:1:1101:3187:9710 1:N:0:177
CATCCTGACCCTGAAGTACCCCATTGAGCATGGCATCGTCACCAACTGGGACGACATGGAGAAGATCTGGCACCACACCTTCTACAACGAGCTGCGCGTGGCCCCGGAGGAGCACCCAGTGCTGCTGACCGAGGCCCCCCTGAACCCCAAGGCCAACAGAGAGAAGATGACTCAGGTGAGGCTCGGCCGACGCCCGTGCTCCTCCCGTCCTTTCCCCAGTCATTTTCTGCCCGGCTTGATTTCTGACATTA
+
CCCCCFFFFFFFGGGGGGGGGGGHHHHHHHHHHHHHHGHHHGHHHGHHHHHHGGGGGHHHHHHHHHHHHHHHHGHHHGGHHHHHHHHHGGGGGHHGGGGGGGHHGGGGGGGGHHHHGGHHHHHHHHHHHHGGGGGGGGGGGGHHHHGGGGHGHHGGGGGGGGBGGGGGGGGGGGGGGGGGGGGGFFFFFFFFAFFFDFFFFFFFFFFFFFFFFFFFFBABFFFFFFFFFFFFFFFFFFFFFFFFFF0FFF0
@M05620:45:000000000-G6HP7:1:1101:3208:9713 1:N:0:177
CATCCTGACCCTGCAGTACCCCATTGAGCATGGCATCGTCACCAACTGGGACGACATGGAGAAGATCTGGCACCACACCTTCTACAACGAGCTGCGCGTGGCCCCGGAGGAGCACCCAGTGCTGCTGACCGAGGCCCCCCTGAACCCCAAGGCCAACAGAGAGAAGATGACTCAGGTGAGGCTCGGCCGACGCCCGTGCTCCTCCCGTCCTTTCCCCAGTCATTTTCTGCCCGGCTTGATTTCTGACATTA
+
A?AABFFFFFFBG4F4FEGGGGGHH5FFEGFGCGHHHCHHFGHHHGHFFHHH0EECECBBGGGBGGGGDFGFHGGHHGGHHHGFHHFHEG1EE3G?E?EECEHHG@BC<@D/FAGHGGHHBGHFGHFGHF<C--@EGGGGG.CGHHGGGFCECFEEG?/FFB9EFFFGBFBFGF9/FBB.9;A?9-A9@;9BBBB@>.AEFFEFFF;AFFFFFFFFB.;FFFBFFFEB/9BAA-9>@-:FBFFB//9BFF/
@M05620:45:000000000-G6HP7:1:1101:20998:9714 1:N:0:177
AGATTACTGCAACAGTTCCCCCTGGACCTGGAAAAGTTTCTTGCCTGGCTTACAGAAGCTGAAACAACTGCCAATGTCCTACAGGATGCTACCCGTAAGGAAAGGCTCCTAGAAGACTCCAAGGGAGTAAAAGAGCTGATGAAACAATGGCAAGTAAGTCAGGCATTTCCGCTTTAGCACTCTTGTGGATCCAATTGAACAATTCTCAGCATTTGTACTTGTAACTGACAAGCCAGGGACAAAACAAAGAT
+
CCCCCFFFFFFFGGGGGGGGGGGGHHHHHHHHHHHHHHHHHHHHHHHHHHHHHHFGHHHHHHHHHHHHHHHHHHHHHHHHHHHHHHHHHHHHHHGGGGHHHHHHHHHHGHHHHHHGHHHHHHHGGGGGHHHHHGHHHHGHHHHHHHHHHHHHHGHHHHHHHHHHHHHHHHGGGGGHFHHHHHHHHFHGHHHHHHHHHGDFGHHHHHHHHHHHHHHHHHHHHHHGHHHGHHHFGGGGGGGG?FBFGGGGGGG
@M05620:45:000000000-G6HP7:1:1101:14744:9719 1:N:0:177
CATCCTGACCCTGAAGTACCCCATTGAGCATGGCATCGTCACCAACTGGGACGACATGGAGAAGATCTGGCACCACACCTTCTACAACGAGCTGCGCGTGGCCCCGGAGGAGCACCCAGTGCTGCTGACCGAGGCCCCCCTGAACCCCAAGGCCAACAGAGAGAAGATGACTCAGGTGAGGCTCGGCCGACGCCCGTGCTCCTCCCGTCCTTTCCCCAGTCATTTTCTGCCCGGCTTGATTTCTGACATTA
+
CDEEEFFFFFFFGGGGGGGGGGGHHHHHHHHHHHHHHGHHHGHHHGHHHHHHGGGGGHHHHHHHHHHHHHHHHGHHHGGHHHHHHHHHGGGGGHHGGGGGGGHHGGGGGGGGHHHHGGHGHHHHHHHHHHGGGGGGGGGGGGHHHHGGGGHGHHGGGGGGGGGGGGGFGGGGGGGGGGFFFGGGFFFFFFFFFFFFFDFFFFFFFFFEDFDFFFFFFFFFFFFFFFFFFFFEFFFFFFFFFFFFF:BFFF1
@M05620:45:000000000-G6HP7:1:1101:27724:9754 1:N:0:177
ATCTCTATCTCCTAAAAACCTGTTTAGATTTGGAGATAGACCTTCAGGTTTTTCATCATTTTCTGCATGAATTATACATTGACCACGTTCCAGCGTGGTCAGTTTGCAGCATTCTGTTATTTTGTTTGACAGAGTGTCTTGTTGAGAACATATGTAGGACATGATTTTTTCCTGCAACAGGGAAAATAAAGTATAAGTTTTAAAGATTTATTCTTTAATAAAGGATCTCAAAGCCAGCTTTAGAAAAAGGA
+
A>1AAFFFFFFFGGGGBFGGFAAFHF3E3AGHHFEC0EGGHHFFFHFHHHHFFHHH2FFHHHHHHBHHHEHHHHHHFHGHFHDFGHEF0GHH1GEE/EHHFFGFHHHGHHHBFGHHHGFHHHHHGHHGFHGHEHFGFGGGHHHHHHHHHHGHGHDGGGHHGHHGFHBGFCHHHHHGBGFHHGEFHGHHBGH?GHHHHGGHHFGHHHBGHGFHHGFHHFHGGHFHFHHHFEGFHGHFHGEHHHHFCCFGCCB
@M05620:45:000000000-G6HP7:1:1101:27756:9763 1:N:0:177
ATCTCTATCTCCTAAAAACCTGTTTAGATTTGGAGATAGACCTTCAGGTTTTTCATCATTTTCTGCATGAATTATACATTGACCACGTTCCAGCGTGGTCAGTTTGCAGCATTCTGTTATTTTGTTTGACAGAGTGTCTTGTTGAGAACATATGTAGGACATGATTTTTTCCTGCAACAGGGAAAATAAAGTATAAGTTTTAAAGATTTATTCTTTAATAAAGGATCTCAAAGCCAGCTTTAGAAAAAGGA
+
CCCCCFFFFFFFGGGGGGGGGGHHHHHHHHHHHHHHHHHFHHHHHHHHHHHGGHHHHHHHHHHHIHHHHHHHHHHHHHHHHHHHHHGHHHHHHHGGGGHHHHHHHHHHHHHHHHHHHHHHHHHHHHHHHHHHHHHHHHHHHHHHHHHHHHHHHHHHHHHHHHHHHHHHHGHHHHHHGHGHHGGHHHHHGHHHHHHHHHHHHHGHHHHHHHHHHHHHHHHHHHHHHHHHHHHHHHHHHGHHHHHFGGHHGGH
@M05620:45:000000000-G6HP7:1:1101:25838:9767 1:N:0:177
ATCTCTATCTCCTAAAAACCTGTTTAGATTTGGAGATAGACCTTCAGGTTTTTCATCATTTTCTGCATGAATTATACATTGACCACGTTCCAGCGTGGTCAGTTTGCAGCATTCTGTTATTTTGTTTGACAGAGTGTCTTGTTGAGAACATATGTAGGACATGATTTTTTCCTGCAACAGGGAAAATAAAGTATAAGTTTTAAAGATTTATTCTTTAATAAAGGATCTCAAAGCCAGCTTTAGAAAAAGGA
+
BBBCCFFFFFFFGGGGGGGGGGHHHHHHHHHHGGHHHHHHHHHHHHHHGHHGGHHHHGHHHHHHHHHHHHHHHHHGHHHHHHHHHHGHHHHHHHGFGGHHHHHHHHHGHHHHHHHHHHGHHHHGFGHHHHHHHHGHHHHHHHHHHHGHHHHHHHHHHHHHHHHHHHHHHGHHHHHGHHHHHGGGHHHGGHHGGHHGH=GHHGHHHHHHHHHHHHHHHHHHHHHHHGHHFGHGHHHHHGGHHHHFFFGGGGF
@M05620:45:000000000-G6HP7:1:1101:25857:9770 1:N:0:177
ATCTCTATCTCCTAAAAACCTGTTTAGATTTGGAGATAGACCTTCAGGTTTTTCATCATTTTCTGCATGAATTATACATTGACCACGTTCCAGCGTGGTCAGTTTGCAGCATTCTGTTATTTTGTTTGACAGAGTGTCTTGTTGAGAACATATGTAGGACATGATTTTTTCCTGCAACAGGGAAAATAAAGTATAAGTTTTAAAGATTTATTCTTTAATAAAGGATCTCAAAGCCAGCTTTAGAAAAAGGA
+
CDDDDFFFFFFFGGGGGGGGGGHHHHHHHHHHHHHHHHHHHHHHHHHHHHHGGHHHHIHHHHIIHHHHHHHHHHHHHHHHHHHHHHGHHHHHHHGGGGHHHHHHHHHHHHHHHHHHHHHHHHHHHHHHHHHHHHHHHHHHHHHHHHHHHHHHHHHHHHHHHHHHHHHHHGHHHHHHHHHHHGGHHHHHHHHHHHHHHHHHHHHHHHHHHHHHHHHHHHHHHHHHHHHHHGHHHHHHHGHHHHHHHHHHGGH
@M05620:45:000000000-G6HP7:1:1101:10942:9783 1:N:0:177
ATCTCTATCTCCTAAAAACCTGTTTAGATTTGGAGATAGACCTTCAGGTTTTTCATCATTTTCTGCATGAATTATACATTGACCACGTTCCAGCGTGGTCAGTTTGCAGCATTCTGTTATTTTGTTTGACAGAGTGTCTTGTTGAGAACATATGTAGGACATGATTTTTTCCTGCAACAGGGAAAATAAAGTATAAGTTTTAAAGATTTATTCTTTAATAAAGGATCTCAAAGCCAGCTTTAGAAAAAGGA
+
BCBCCFFFFFFFGCGGGGGGGGHHHHHHHHHHHHHHHHHHHHHHHHHHHHHGGHHHHHHHHHHHHHHHHHHHHHHHHHHHHHHHHHGHHHHHHHGGGGHHHHHHHHHHHHHHHHHHHHHHHHHHHHHHHHHHHHHHHHHHHHHHHHHHHHHHHHHHHHHHHHHFHHHHHGHHHHHHGHHHHGGHHHHHFHHHHHHHHFGHHHHHHHHHHHHHHHHHHHHHHHHHHHGHHGHHHHHHHGHHHHHFHHHHGGG
@M05620:45:000000000-G6HP7:1:1101:25848:9785 1:N:0:177
ATCTCTATCTCCTAAAAACCTGTTTAGATTTGGAGATAGACCTTCAGGTTTTTCATCATTTTCTGCATGAATTATACATTGACCACGTTCCAGCGTGGTCAGTTTGCAGCATTCTGTTATTTTGTTTGACAGAGTGTCTTGTTGAGAACATATGTAGGACATGATTTTTTCCTGCAACAGGGAAAATAAAGTATAAGTTTTAAAGATTTATTCTTTAATAAAGGATCTCAAAGCCAGCTTTAGAAAAAGGA
+
CDCDDFFFFFFFGGGGGGGGGGHHHHHHHHHHHHHHHHHHHHHHHHHHHHHGGHHHHHHIHIIHHHHHHHHHHHHHHHHHHHHHHHGHHHHHHHGFGGHHHHHHHHHHHHHHHHHHHHHHHHHHHHHHGHHHHHGHHHHHHHHHHHHHHHHHHHHHHHHHHHHHHHHHHGHHHHHHHHHHHGGHHHHHHHHHHHHHHGHHHHHHHHHHHHHHHHHHHHHHHHHHHHHHHGHHHHHHHGHHHHHGHGHHGGH
@M05620:45:000000000-G6HP7:1:1101:21232:9838 1:N:0:177
AGATTACTGCAACAGTTCCCCCTGGACCTGGAAAAGTTTCTTGCCTGGCTTACAGAAGCTGAAACAACTGCCAATGTCCTACAGGATGCTACCCGTAAGGAAAGGCTCCTAGAAGACTCCAAGGGAGTAAAAGAGCTGATGAAACAATGGCAAGTAAGTCAGGCATTTCCGCTTTAGCACTCTTGTGGATCCAATTGAACAATTCTCAGCATTTGTACTTGTAACTGACAAGCCAGGGACAAAACAAAGAT
+
ABBCCFFFFFFFGGGGGGGGGGGGGHHHHHHHHGHHGHHHHHHHHHHGHHHHHHHHHHHHHHHHHHHHHHHHHHHHHHHHHHHHHHHHHHHHHHGGGGHHHHHHGHHHGHHHHHHHHHHHHHHGGGGGHHHHHGHHHHHHHGHHHHHHHHHGHGHHHHHHHHGHHHHHHHGGGGGHHHHHHHHHHGHGHHHHHFHHHGGHHHHHHHHHHHHHHHHHHHHHHHHGHHHGGHHHHGGGGGGGGGGGGGGGGGF
@M05620:45:000000000-G6HP7:1:1101:4402:9839 1:N:0:177
ATCTCTATCTCCTAAAAACCTGTTTAGATTTGGAGATAGACCTTCAGGTTTTTCATCATTTTCTGCATGAATTATACATTGACCACGTTCCAGCGTGGTCAGTTTGCAGCATTCTGTTATTTTGTTTGACAGAGTGTCTTGTTGAGAACATATGTAGGACATGATTTTTTCCTGCAACAGGGAAAATAAAGTATAAGTTTTAAAGATTTATTCTTTAATAAAGGATCTCAAAGCCAGCTTTAGAAAAAGGA
+
CCCCCFFFFFFFGGGGGGGGGGHHHHHHHHHHHHHHHHHHHHHHHHHHHHHGGHHHHHHHHHHHIHHHHHHHHHHHHHHHHHHHHHGHHHHHHHGEGGHHHHHHHHHHHGHHHHHHHHHHHHHHHHHHHHHHHHHHHHHHHHHHHHGHHHHHHHHHHHHHHHHHHHHHHFHHHHFHHHHHHGGHHGHHHGHGFHHHHGHHHHHHHHHHHHHHHHHHHGHHGHHHHHHHHGHGHHHHHGHHHHGHHHHHGGG
@M05620:45:000000000-G6HP7:1:1101:10078:9878 1:N:0:177
AAACCAAGCAGACACTCACCGCTCCCTCGCCACAGGCCAATAGTTTGTCCTCACTGAGTTGGCAACAAGTGGCTGCTGTGGCTGCCATTTTTCTGGTGATGGCCATCAGCTCCGACGAGGTCAGCTGGGGGGCTTTCTTTGTGTAAGCAACGAGAAACCTGAAAGAAGCATTTTTTAACTAAGTCCTGCTGAGTCATCCATGAGTTTTTAGCCGCCTTGCTTCTTCTCACAGACTCTCTACTCTCATGCCA
+
1>AAA?ACAFFBGGGGGGGGGGGGGGHHGGGCEEHHGGHHHGHHHHHHHHHHHHHH1GHHHHHHHHHHHHHGFHGGHFHHHHHFFHFHHHHHHHGHHHGHHGHHEHHFHHHHHAEG/ECGGH1GHHHGGGGGGGGGGGGGGGGGGGFFFFF@FFBBFFFFFF/:FFFFFFFFFFF@ABFFFBFFFFFFFFFFFFFFFFFFFFFFFFFFFFBFFA@?FFFFFFFFFFFF/BFFBFFFFFFFFFFFFFFFFF/
@M05620:45:000000000-G6HP7:1:1101:13547:9884 1:N:0:177
CATCCTGACCCTGAAGTACCCCATTGAGCATGGCATCGTCACCAACTGGGACGACATGGAGAAGATCTGGCACCACACCTTCTACAACGAGCTGCGCGTGGCCCCGGAGGAGCACCCAGTGCTGCTGACCGAGGCCCCCCTGAACCCCAAGGCCAACAGAGAGAAGATGACTCAGGTGAGGCTCGGCCGACGCCCGTGCTCCTCCCGTCCTTTCCCCAGTCATTTTCTGCCCGGCTTGATTTCTGACATTT
+
CCCCCFFFFFFFGGGGGGGGGGGHHHHHHHHHHHHHHGHHHGHHHGHHHHHHGGGGGHHHHHHHHHHHHHHHHGHHHGGHHHHHHHHHGGGGGHHGGGGGGGHHGGGGGGGGHGHHGGHGHHHHHHHHHHGGGGGGGGGGGGHHHHGGGGHGHHGGGGGGGGGGGGGGGGGGGGGGGGGGGEFGFFFFFFFFFFFF@ADEFFFFFFFADFFFFFFFFFDFFFFFFFFFFFFFDDDFCF.FFFFEB:FBFF0
@M05620:45:000000000-G6HP7:1:1101:10096:9885 1:N:0:177
AAACCAAGCAGACACTCACCGCTCCCTCGCCACAGGCCAATAGTTTGTCCTCACTGAGTTGGCAACAAGTGGCTGCTGTGGCTGCCATTTTTCTGGTGATGGCCATCAGCTCCGACGAGGTCAGCTGGGGGGCTTTCTTTGTGTAAGCAACGAGAAACCTGAAAGAAGCATTTTTTAACTAAGTCCTGCTGAGTCATCCATGAGTTTTTAGCCGCCTTGCTTCTTCTCACAGACTCTCTACTCTCATGCCA
+
CDDDDCDFCFFFGGGGGGGGGGGGGGHHGGGGGHHHGGHHHHHHHHHHHHHHHHHHHHHHHHHHHHHHHHHHGHGGHHHHHHHGGHHHHHHHHHHHHHHHHHHHHHHHHHHHHGGGGGGGGHHHHHHHGGGGGGGGGGGGGGGGGGFFFFFFFFFFFFFFFFFFFFFFFFFFFFHFFFFFFFFFFFFFFFFFFFFFFFFFFFFFFFFFFFFFFFFFFFFFFFFFHHHFFFFFFFFFFFFFFFFFFFFFFFB
@M05620:45:000000000-G6HP7:1:1101:13562:9895 1:N:0:177
CATCCTGACCCTGAAGTACCCCATTGAGCATGGCATCGTCACCAACTGGGACGACATGGAGAAGATCTGGCACCACACCTTCTACAACGAGCTGCGCGTGGCCCCGGAGGAGCACCCAGTGCTGCTGACCGAGGCCCCCCTGAACCCCAAGGCCAACAGAGAGAAGATGACTCAGGTGAGGCTCGGCCGACGCCCGTGCTCCTCCCGTCCTTTCCCCAGTCATTTTCTGCCCGGCTTGATTTCTGACATTA
+
CCCCCFFFFFFFGGGGGGGGGGGHHHHHHHHHHHHHHGHHHGHHHGHHHHHHGGGGGHHHHHHHHHHHHHHHHGHHHGGHHHHHHHHHGGGGGHHGGGFGGGHHGGGGGGGGHHHHGGHGHHHHHHHHHHGGGGGGGGGGGGHHHHGGGGHGHHGGGGGGGGGGGGGGGGGGGGGGGGGGGGGGFFFFFFFFFFFFBFFFFFFFFFFFFFFFFFFFFBAFFFFFFFFFFFFFFFFFFCFFFFFFFFFFFF0
@M05620:45:000000000-G6HP7:1:1101:6523:9932 1:N:0:177
AAACCAAGCAGACACTCACCGCTCCCTCGCCACAGGCCAATAGTTTGTCCTCACTGAGTTGGCAACAAGTGGCTGCTGTGGCTGCCATTTTTCTGGTGATGGCCATCAGCTCCGACGAGGTCAGCTGGGGGGCTTTCTTTGTGTAAGCAACGAGAAACCTGAAAGAAGCATTTTTTAACTAAGTCCTGCTGAGTCATTCATGAGTTTTTAGCCGCCTTGCTTCTTCTCACAGACTCTCAACTCTCATGCCA
+
CCCCCBCFCFFFGGGGGGGGGGGGGGHHGGGGGHHHGGHHHHHHHHHHHHHHHHHHHHHHHHHGHHHHHGHHGHGGHHHHHHHGGHHHHHHHHHHHHHHHHHHHHHHHHHHHHGGGGGGGFHHHHHHHGGGGGGGGGGGGGGGGGGFFFFFFFFFFFFFFFFFFFFFFFFFFFFFFFFFFFFFFFFFFFFFFFFFFFFFFFFFFFFFFFFFFFFFFFFFFFFFFFFFFFFFFFFFFFFFFFFFFFFFFFFF
@M05620:45:000000000-G6HP7:1:1101:17654:9950 1:N:0:177
AGATCGGAAGAGCACACGTCTGAACTCCAGTCACAGAAGACCATCTCGTATGCCGTCTTCTGCTTGAAAAAAAAAAAAAAAATTAATTATCCAATCTTATCATTTTCCTTCAATAATGCAATTTAATTAACTCTTTAATTAGTCCTTCTCTCATGCTTCTCCTCTTGCCCTCATTCCCTCAACCTCTCCTTTCATTCTTGTGCCTCTGTAGTCATCCCTCCCATCGTCCCCCTCGCTTTCGATCTCTTTCC
+
>3AABBBBBB4CGGGGGGGGGGHFGHHHHHHHBGFGHHHHHHHHHHHGGGHHHGEGGHGHGEHHHHFFBGHEEE?E//////0B1122?22?2110122212?2222112111221@21111<111111111111111=111>111111111110000<0<00/0000/0/;.00:000/.0/.:;0//00;B;000000000900/0000;00000.0/.9/09....9..9.--.../../..///99/
@M05620:45:000000000-G6HP7:1:1101:26954:10002 1:N:0:177
AAACCAAGCAGACACTCACCGCTCCCTCGCCACAGGCCAATAGTTTGTCCTCACTGAGTTGGCAACAAGTGGCTGCTGTGGCTGCCATTTTTCTGGTGATGGCCATCAGCTCCGACGAGGTCAGCTGGGGGGCTTTCTTTGTGTAAGCAACGAGAAACCTGAAAGAAGCATTTTTTAACTAAGTCCTGCTGAGTCATTCATGAGTTTTTAGCCGCCTTGCTTCTTCTCACAGACTCTCTACTCTCATGCCA
+
CDCCDCDFDFFFGGGGGGGGGGGGGGHHGGGGGHHHGGHHHHHHHHHHHHHHHHHHHHHHHHHHHHHHHHHHGHGGHHHHHHHGGHHHHHHHHHHHHHHHHHHHHHHHHHHHHGGGGGGGGHHHHHHHGGGGGGGGGGGGGGGGGGFFFFFFFFFFFFFFFFFFFFFFFFFFFFHFFFHHHFFFHHFFFFFFFFFFFFFHHHFFFFFFFFFHFFFFFFFFHFFFFHFFFFFFFFFFFFFFFFFFFFFFFFF
@M05620:45:000000000-G6HP7:1:1101:26935:10005 1:N:0:177
AAACCAAGCAGACACTCACCGCTCCCTCGCCACAGGCCAATAGTTTGTCCTCACTGAGTTGGCAACAAGTGGCTGCTGTGGCTGCCATTTTTCTGGTGATGGCCATCAGCTCCGACGAGGTCAGCTGGGGGGCTTTCTTTGTGTAAGCAACGAGAAACCTGAAAGAAGCATTTTTTAACTAAGTCCTGCTGAGTCATTCATGAGTTTTTAGCCGCCTTGCTTCTTCTCACAGACTCTCTACTCTCATGCCA
+
BBBBBAAFAFFFGGGGGGGGGGGGGGHHGGGGGGHGGGHHHGHHHHHHHHHHHHHHHGGHHHHGHHHHHHHHGHGGHHHHHHHGGHHHHHHHHHHHHHHHHHHHHFHFHGFHHGGGECGGGHHHHHHGGGGGGGGGGGGGGGGGFFFFFFFFFFFFFFFFFFFFFFFFFFFFFFFFFFFBFFFFFFFFFFFFFFFFBFFBFFFFFFFFFEFFFBFFFFFFFFFFFFFFFFFFFFFFFFFFFFFFFFFFFFF
@M05620:45:000000000-G6HP7:1:1101:10367:10022 1:N:0:177
AAACCAAGCAGACACTCACCGCTCCCTCGCCACAGGCCAATAGTTTGTCCTCACTGAGTTGGCAACAAGTGGCTGCTGTGGCTGCCATTTTTCTGGTGATGGCCATCAGCTCCGACGAGGTCAGCTGGGGGGCTTTCTTTGTGTAAGCAACGAGAAACCTGAAAGAAGCATTTTTTAACTAAGTCCTGCTGAGTCATTCATGAGTTTTTAGCCGCCTTGCTTCTTCTCACAGACTCTCTACTCTCATGCCA
+
BCBCCABFCFFFGGGGGGGGGGGGGGHHGGGGGHHHGGHHHHHGHHHHHHHHHHHHHHGHHHHHHHHHHHHHGHGGHHHHHHHGGHGHHHHHHHHHHHHHHHHHHHHHHHHHHGGGGGGGEGHHHHHHGGGGGGGGGGGGGGGGGGFFFFFFFFFFFFFFFFFFFFFFFFFFFFFFFFFFFFFFFFFFFFFFFFFFFFFFFFFFFFFFFFFFFFFFFFFFFFFFFFFFFFFFFFFFFFFFFFFFFFFFFFB
@M05620:45:000000000-G6HP7:1:1101:10349:10029 1:N:0:177
AAACCAAGCAGACACTCACCGCTCCCTCGCCACAGGCCAATAGTTTGTCCTCACTGAGTTGGCAACAAGTGGCTGCTGTGGCTGCCATTTTTCTGGTGATGGCCATCAGCTCCGACGAGGTCAGCTGGGGGGCTTTCTTTGTGTAAGCAACGAGAAACCTGAAAGAAGCATTTTTTAACTAAGTCCTGCTGAGTCATTCATGAGTTTTTAGCCGCCTTGCTTCTTCTCACAGACTCTCTACTCTCATGCCA
+
CCCCCCCFCFFFGGGGGGGGGGGGGGHHGGGGGHHHGGHHHHHHHHHHHHHHHHHHHHHHHHHGHHHHHGHHGHGGHHHHHHHGGHHHHHHHHHHHHHHHHHHHHHHHHHHHHGGGGGGGGHHHHHHHGGGGGGGGGGGGGGGGGGFFFFFFFFFFFFFFFFFFFFFFFFFFFFFFFFFFFFFFFFFFFFFFFFFFFFFFFFFFFFFFFFFFFADFFFFFFFFFFFFFFFFFFFFFFFFFFFFFFFFFFFF
@M05620:45:000000000-G6HP7:1:1101:12490:10054 1:N:0:177
AAACCAAGCAGACACTCACCGCTCCCTCGCCACAGGCCAATAGTTTGTCCTCACTGAGTTGGCAACAAGTGGCTGCTGTGGCTGCCATTTTTCTGGTGATGGCCATCAGCTCCGACGAGGTCAGCTGGGGGGCTTTCTTTGTGTAAGCAACGAGAAACCTGAAAGAAGCATTTTTTAACTAAGTCCTGCTGAGTCATTCATGAGTTTTTAGCCGCCTTGCTTCTTCTCACAGACTCTCTACTCTCATGCCA
+
DDCCCBBFCFFFGGGGGGGGGGGGGGHHGGGGGHHHGGHHHHHHHHHHHHHGHHHHHHHHHHHHHHHHHHHHGGGGHHHHHHHGGHHHHHHHHHHHHHHHGHHHFHHHHHGHHGGGGGGGGHHHHHHHGGGGGGGGGGGGGGGGGFFFFFFFFFFFFFFFFFFFFFFFFFFFFFFFFFFFFFFFFFFFFFFFFBFFFFFFFFFFFFFFFFFFFFFFFFFFFFFFFFFFFFFFFFFFFFFFFFFFFFFFFFB
@M05620:45:000000000-G6HP7:1:1101:25295:10068 1:N:0:177
CATCCTGACCCTGAAGTACCCCATTGAGCATGGCATCGTCACCAACTGGGACGACATGGAGAAGATCTGGCACCACACCTTCTACAACGAGCTGCGCGTGGCCCCGGAGGAGCACCCAGTGCTGCTGACCGAGGCCCCCCTGAACCCCAAGGCCAACAGAGAGAAGATGACTCAGGTGAGGCTCGGCCGACGCCCGTGCTCCTCCCGTCCTTTCCCCAGTCATTTTCTGCCCGGCTTGATTTCTGACATTA
+
DDDDDFFFFFFFGGGGGGGGGGGHHHHHHHHHHHHHHGHHHGHHHGHHHHHHGGGGGHHHHHHHHHHHHHHHHGHHHGGHHHHHHHHHGGGGGHHGGGGGGGHHGGGGGGGGHHHHGGHGHHHHHHHHHHGGGGGGGGGGGGHHHHGGGGHGHHGGGGGGGGGGGGGGGGGGGGGGGGGGGEGGFFFFFFFFFFFFFFFFFFFFFFFADDDFFFFFFFFFFFFFFFFFFFFFFFFFFFFFFFFFF<FBFF0
@M05620:45:000000000-G6HP7:1:1101:25276:10072 1:N:0:177
CATCCTGACCCTGAAGTACCCCATTGAGCATGGCATCGTCACCAACTGGGACGACATGGAGAAGATCTGGCACCACACCTTCTACAACGAGCTGCGCGTGGCCCCGGAGGAGCACCCAGTGCTGCTGACCGAGGCCCCCCTGAACCCCAAGGCCAACAGAGAGAAGATGACTCAGGTGAGGCTCGGCCGACGCCCGTGCTCCTCCCGTCCTTTCCCCAGTCATTTTCTGCCCGGCTTGATTTCTGACATTA
+
CCCCCFFFFFFFGGGGGGGGGGGHHHHHHHHHHHHHHGHHHGHHHGHHHHHHGGGGGHHGHHHHHHHHHHHHHGHHHGGHHHHHHHHHGGGGGHHGGGFGGGHHGGGGGGGGHHHHGGHHHHHHHHHGHHGGGGGGGGGGGGHFHHGGGGHGHHGGGGGGGGGGGGGGGGGGGGGGGGGGGGGGFFFFCCFFFFFFFFFEFFFFFFFFFFFFFFFFFFFBFFFFFFFFFFFFFFADF;FFFFFFFFFFFF9
@M05620:45:000000000-G6HP7:1:1101:6140:10100 1:N:0:177
ATCTCTATCTCCTAAAAACCTGTTTAGATTTGGAGATAGACCTTCAGGTTTTTCATCATTTTCTGCATGAATTATACATTGACCACGTTCCAGCGTGGTCAGTTTGCAGCATTCTGTTATTTTGTTTGACAGAGTGTCTTGTTGAGAACATATGTAGGACATGATTTTTTCCTGCAACAGGGAAAATAAAGTATAAGTTTTAAAGATTTATTCTTTAATAAAGGATCTCAAAGCCAGCTTTAGAAAAAGGA
+
BABBBFFFFFFFGGGAFGGGGFHDGFFGHDGGDBGGFGHHEHHHHHHHGEGEFHFHHHHHHHHHHHHGHFHHEFFHFHHHHHFFHHGHHGHHFFGEGGHFFHGDHHHHHHHHHGHHHHHHHHHHHHHHGGHHHHHHGHHHHHHHHHGHHHFHHHHHHHGGFHHHHHHHFGHHHHFHHHHHHGGGHHHFGDGFGHHHHHHHHGHHHGHHHHHHHHHHGHHHHBDHHHHHHHGHHHGHHGHHHFC0C0CFDDG
@M05620:45:000000000-G6HP7:1:1101:6139:10123 1:N:0:177
ATCTCTATCTCCTAAAAACCTGTTTAGATTTGGAGATAGACCTTCAGGTTTTTCATCATTTTCTGCATGAATTATACATTGACCACGTTCCAGCGTGGTCAGTTTGCAGCATTCTGTTATTTTGTTTGACAGAGTGTCTTGTTGAGAACATATGTAGGACATGATTTTTTCCTGCAACAGGGAAAATAAAGTATAAGTTTTAAAGATTTATTCTTTAATAAAGGATCTCAAAGCCAGCTTTAGAAAAAGGA
+
CCCCCFFFFFFFGGGGGGGGGGHHHGHHHHHHHHHHHHHHHHHHHHHHHHHGGHHHHIHHIHHIIHHHHHHHHHHHHHHHHHHHHHGHHHHHHHGGGGHHHHHHHHHHHHHHHHHHHHHHHHHHHHHHHHHHHHHHHHHHHHHHHHHHHHHHHHHHHHHHHHHHHHHHHGHHHHHHHHHHHGGHHHGHHHHHHHHHHHHHHHHHHHHHHHHHHHHHHHHHHHHHHHHHHHHHHHHHHGHHHHGHHGHHGGH
@M05620:45:000000000-G6HP7:1:1101:11164:10128 1:N:0:177
ATCTCTATCTCCTAAAAAGGAAGAAAGGGGAGGGAAGATCGGAAGAGCACACGTCTGAACTCCAGTCACAGAAGACCATCTCGTATGCCGTCTTCTGCTTGAAAAAAAAAAAAAAACCAAGGAGAAGAACAAGGACCACCAGACCAATCAAAACAAAAAAGCAGAGATACCACAAGAACGACATGGAGGCCTACTAGACACCACGCTTCATTACCACAGTGCTATACAACGAGGCTTAAACGCTAAAATAA
+
BCCCCFFFFFFFGGGGGGGGFGHGGHHGGGGGGGGGGHHHHGGGGHHHFGFGGHHHGHEHHHHFHGHFHGHHGHGHGHG@GHGFGHHHHFEFHGHHHHHHHGGFHGGGCDB?><>>....0.0..001/////<........:../.0/0000....:.-..0/:9/0;0000...//:9.--.9/0/...099000000/..:.....00000000:.00090;00000-..--./0000.-...00000
@M05620:45:000000000-G6HP7:1:1101:12917:10137 1:N:0:177
ATCTCTATCTCCTAAAAACCTGTTTAGATTTGGAGATAGACCTTCAGGTTTTTCATCATTTTCTGCATGAATTATACATTGACCACGTTCCAGCGTGGTCAGTTTGCAGCATTCTGTTATTTTGTTTGACAGAGTGTCTTGTTGAGAACATATGTAGGACATGATTTTTTCCTGCAACAGGGAAAATAAAGTATAAGTTTTAAAGATTTATTCTTTAATAAAGGATCTCAAAGCCAGCTTTAGAAAAAGGA
+
CCCCCFFFFFFFGGGGGGGGGGHHHHHHHHHHHHHHHHHHHHHHHHHHHHHGGHHHHIHHHHHHIHHHHHHHHHHHHHHHHHHHHHGHHHHHHHGFGGHHHHHHHHHHHHHHHHHHHHHHHHHHHHHHHHHHHHHHHHHHHHHHHHHHHHHHHHHHHHHHHHHHHHHHHGHHHHHHHHHHHGGHHHHHHHHHHHHHHGHHHHGHHHHHHHHHHHHHHHHHHHHHHHGHHHHHHHHHHGHHHHHHHHHHGGH
@M05620:45:000000000-G6HP7:1:1101:12933:10147 1:N:0:177
ATCTCTATCTCCTAAAAACCTGTTTAGATTTGGAGATAGACCTTCAGGTTTTTCATCATTTTCTGCATGAATTATACATTGACCACGTTCCAGCGTGGTCAGTTTGCAGCATTCTGTTATTTTGTTTGACAGAGTGTCTTGTTGAGAACATATGTAGGACATGATTTTTTCCTGCAACAGGGAAAATAAAGTATAAGTTTTAAAGATTTATTCTTTAATAAAGGATCTCAAAGCCAGCTTTAGAAAAAGGA
+
AABABFFFBFFFGGGGGGGGGGHHBFGGGHHHFHHHHHHHFHHHHHHGGHHGGHHHHFHHHHHHHHHHHHHHHGHGHHHHHGHHHHGHHHGHHGGFEG?EGHGGBGHHGHHHHHHHEGHHGHHHFGHHHGHHHHGHHHHHHHHHHHGHHHHGHHGHHHGHHHHHHHHHHGHHHHHGHHHHHGGHHGHHHHHF<GF1F>FGHHGBGHDHGFHHHHHHHGGGFGGGGHGHHHHHHHFHHGGHHHFHEGGFDAC
@M05620:45:000000000-G6HP7:1:1101:12916:10155 1:N:0:177
ATCTCTATCTCCTAAAAACCTGTTTAGATTTGGAGATAGACCTTCAGGTTTTTCATCATTTTCTGCATGAATTATACATTGACCACGTTCCAGCGTGGTCAGTTTGCAGCATTCTGTTATTTTGTTTGACAGAGTGTCTTGTTGAGAACATATGTAGGACATGATTTTTTCCTGCAACAGGGAAAATAAAGTATAAGTTTTAAAGATTTATTCTTTAATAAAGGATCTCAAAGCCAGCTTTAGAAAAAGGA
+
CCCDDFFFFFFFGGGGGGGGGGHHHHHHHHHHHHHHHHHHHHHHHFGHHHHGGHHHHHIHIIIIHHHHHHHHHHHHHHHHHHHHHHGHHHHHHHGGGGHHHHHHHHHHHHHHHHHHHHHHHHHHHHHHHHHHHHGHHHHHHHHHHHHHHHHHHHHHHHHHHHHHHHHHHGHHHHHHHHHHHGGHHHHHGHHHHHHHHHHHHHHHHHHHHHHHHHHHHHHHHHHHHHGHHHHHHHHHHGHHHHHHHHHHGGH
@M05620:45:000000000-G6HP7:1:1101:13212:10157 1:N:0:177
CATCCTGACCCTGAAGTACCCCATTGAGCATGGCATCGTCACCAACTGGGACGACATGGAGAAGATCTGGCACCACACCTTCTACAACGAGCTGCGCGTGGCCCCGGAGGAGCACCCAGTGCTGCTGACCGAGGCCCCCCTGAACCCCAAGGCCAACAGAGAGAAGATGACTCAGGTGAGGCTCGGCCGACGCCCGTGCTCCTCCCGTCCTTTCCCCAGTCATTTTCTGCCCGGCTTGATTTCTGACATTA
+
DDDDDFFFFFFFGGGGGGGGGGGHHHHHHHHHHHHHHGHHHGHHHGHHHHHHGGGGGHHHHHHHHHHHHHHHHGHHHGGHHHHHHHHHGGGGGHHGGGFGGGHHGGGGGGGGHHHHGGHGHHHHHHHHHHGGGGGGGGGGGGHHHHGGGGHGHHGGGGGGGGGGGGGGGGGGGGGGGGGGGGGGFFFFFCFFFFFFDFFFFFFFFFFADF?FFFFFFFFFFFFFFFFFFFFEDDFFF;FFFFFFFBFFFF0
@M05620:45:000000000-G6HP7:1:1101:25459:10200 1:N:0:177
ATCTCTATCTCCTAAAAACCTGTTTAGATTTGGAGATAGACCTTCAGGTTTTTCATCATTTTCTGCATGAATTATACATTGACCACGTTCCAGCGTGGTCAGTTTGCAGCATTCTGTTATTTTGTTTGACAGAGTGTCTTGTTGAGAACATATGTAGGACATGATTTTTTCCTGCAACAGGGAAAATAAAGTATAAGTTTTAAAGATTTATTCTTTAATAAAGGATCTCAAAGCCAGCTTTAGAAAAAGGA
+
BBBBBFFFFFFFGGGGGGCEBAFGHHHFHGGHHBBFGHB5FFBBGHHEGA5F2AAFEGDAFBGFHBDFDG5GEGHHHHHGEBFHHEGFAFGH@CEFGCHFFGGGFFHGHHHGHHGHHHHHHHHHHHHHHGHHHFFGHHHHHHHHHHGHHGHHHHHHHHBGGFHHHHHHHGHHHHHHHHAHGFGGHHGHFDHGHHGHGDGHHGHHHHHHHHHHHHHHHHHHHHHHHHHHHHHHHHHGHGHHHHHHGHHFGGF
@M05620:45:000000000-G6HP7:1:1101:25485:10206 1:N:0:177
ATCTCTATCTCCTAAAAACCTGTTTAGATTTGGAGATAGACCTTCAGGTTTTTCATCATTTTCTGCATGAATTATACATTGACCACGTTCCAGCGTGGTCAGTTTGCAGCATTCTGTTATTTTGTTTGACAGAGTGTCTTGTTGAGAACATATGTAGGACATGATTTTTTCCTGCAACAGGGAAAATAAAGTATAAGTTTTAAAGATTTATTCTTTAATAAAGGATCTCAAAGCCAGCTTTAGAAAAAGGA
+
ABBCCFFFFFFFGGGGGGGGGGHHHHHHHHHHHHHGHHHFHHHHHHHHHHHGGHHHHGHHHHHHHHHHHHHHHHHHHHHHHHHHHHGHHHHHHHGGGGHHHHHHHHHHHHHHHGHHHHFHHHHHHHHHHHHHHHHHHHHHHHHHHHHHHHHHHHHHHHHHGHGHHHHHHGHHHHHHFHHHHGGHHHGHHHHHHHHHHFGHHHGHHHHHHGHHHHHHHHHHGFHHHHHHHHHGHHHHHGHHHHHGHGHHGGC
@M05620:45:000000000-G6HP7:1:1101:5309:10279 1:N:0:177
ATCTCTATCTCCTAAAAAGGAAGAAAGGGGAGGGAAGATCGGAAGAGCACACGTCTGAACTCCAGTCACAGAAGACCATCTCGTATGCCGTCTTCTGCTTGAAAAAAAAAAAACAGAAAAAGAAGAGAAAAAAGTAAGAAGACGGAAGCAAAAGAAAAAAAGAGACGAAAAGTGATATGTACAAAATAAAGGAAGAAAGTGAAAGACGCACAAAGCGAGCAAAGTAGGAACCAATTGGCAGCAACTACGTG
+
ABBBCFFFFFFFGGFGGGEECGHGHHHHGFCFGGEHGHHHHGGGGHHHHHHHGHHHGHHHHHHHHFGHHFHHGHGEGGF3GGGF?GHGHEEGHGHHHHHHHFFGHHGGGGFB///2<?100//00100110<-<111000/0/....<.0/0//..//.--.99//.--.-/0000000900000.0000:9//..//0000000//.9---/.//..---/0/000000....0000/0..././00../
@M05620:45:000000000-G6HP7:1:1101:28018:10283 1:N:0:177
CATCCTGACCCTGAAGTACCCCATTGAGCATGGCATCGTCACCAACTGGGACGACATGGAGAAGATCTGGCACCACACCTTCTACAACGAGCTGCGCGTGGCCCCGGAGGAGCACCCAGTGCTGCTGACCGAGGCCCCCCTGAACCCCAAGGCCAACAGAGAGAAGATGACTCAGGTGAGGCTCGGCCGACGCCCGTGCTCCTCCCGTCCTTTCCCCAGTCATTTTCTGCCCGGCTTGATTTCTGACATTA
+
CCBCCFFFFFFFGGGGGGGGGGGHGGHHHGHHGHHHHGHHHGHHHGHHHHGHGGGGGHHHHHHHHHHHHHHHHGGHHGGHHHHHHHHHGGGGGHHGGGFGGGGHGGGGGGGGGGHHGGHGHHHHHHHHGHGGGGGGGGGGGGGHHHGGGGHGHHGGGGGGGGGGGGGGGGGGGGGGGGGGGGGGFFFFFFFFFFFFBDFEFFFFFFFAFFBFFFFFFFFFFFFFFFFFFFFFFABFFDAFFFFFFBFFFF0
@M05620:45:000000000-G6HP7:1:1101:5308:10299 1:N:0:177
ATCTCTATCTCCTAAAAAGGAAGAAAGGGGAGGGAAGATCGGAAGAGCACACGTCTGAACTCCAGTCACAGAAGACCATCTCGTATGCCGTCTTCTGCTTGAAAAAAAAAAAAAAAAAAAAGAGTAAAGAGTATGAAAGAAAGGTGGTAGATAACAAGTGAAATAAAGAGTAAAGAGAAATAGCTGAATATGTTATGACATAAGGGAGACAAGAGTGTATAATGAGCAAGTTAGCTTTAAGTCTGACTAAA
+
BCCCCFFFFFFFGGGGGGGGGGHHHHHHGGGGGGGHGHHHHGGGGHHHHHHHGHHHGGHHHHHFHHHFHHHHHHHHHHGHHHHGGHHHHGGGHGHHHHHHHFHGHHGGFG>B>/<<---<<.:/00:000/00000000/./0.00..000009;00/0;009000000/0000;0//00000:0000000009:0000::0000.....//./.0009000000000//000000:00000000000000
@M05620:45:000000000-G6HP7:1:1101:27047:10324 1:N:0:177
ATCTCTATCTCCTAAAAACCTGTTTAGATTTGGAGATAGACCTTCAGGTTTTTCATCATTTTCTGCATGAATTATACATTGACCACGTTCCAGCGTGGTCAGTTTGCAGCATTCTGTTATTTTGTTTGACAGAGTGTCTTGTTGAGAACATATGTAGGACATGATTTTTTCCTGCAACAGGGAAAATAAAGTATAAGTTTTAAAGATTTATTCTTTAATAAAGGATCTCAAAGCCAGCTTTAGAAAAAGGA
+
BABBBFFFFFFFFGFDGGGGGFGE5FDCHFEFDGHG4FEG3GHHFFGFD3FAFGDGHFHHHHHGHHHFHEFHDDHHFGHHHHFFHHDHH2AA53EBEGGFFGF4FGHHHHFB4FFEGGFHHDFH?GHHEDBGEGHHGFHHHHHHHGEHHHBDGHFGHGFCFHHHHHGHFC<<GH1@GHGHHEEFHFGFG1G@DHHHHHGGHFHGHFHHHHHFHHFD00GFD0<DBDGFGHHHGH.:CFHHF0:0:C/:.:;
@M05620:45:000000000-G6HP7:1:1101:22248:10334 1:N:0:177
AAACCAAGCAGACACTCACCGCTCCCTCGCCACAGGCCAATAGTTTGTCCTCACTGAGTTGGCAACAAGTGGCTGCTGTGGCTGCCATTTTTCTGGTGATGGCCATCAGCTCCGACGAGGTCAGCTGGGGGGCTTTCTTTGTGTAAGCAACGAGAAACCTGAAAGAAGCATTTTTTAACTAAGTCCTGCTGAGTCATTCATGAGTTTTTAGCCGCCTTGCTTCTTCTCACAGACTCTCTACTCTCATGCCA
+
BCBCCCCFCFFFGGGGGGGGGGGGGGHHGGGGGHHHGGHGHHHHHHHHHHHHHHHHHHHHHHHGHHHHHGHHGHGGHHHHHHHGGHHHHHHHHHHHHHHHHHHHHHHHHHHHHGGGGGGGCHGHHHHHGGGGGGGGGGGGGGGGGGFFFFFFFFFFFFFFFFFFFFFFFFFFFFFFFFFFFFFFFFFFFFFFFBFFFFFFFFFFFFFFFFFFFFFFFFFFFFFFFFFFFFFFFFFFFFFFFFFFFFFFFFF
@M05620:45:000000000-G6HP7:1:1101:11693:10334 1:N:0:177
AAACCAAGCAGACACTCACCGCTCCCTCGCCACAGGCCAATAGTTTGTCCTCACTGAGTTGGCAACAAGTGGCTGCTGTGGCTGCCATTTTTCTGGTGATGGCCATCAGCTCCGACGAGGTCAGCTGGGGGGCTTTCTTTGTGTAAGCAACGAGAAACCTGAAAGAAGCATTTTTTAACTAAGTCCTGCTGAGTCATTCATGAGTTTTTAGCCGCCTTGCTTCTTCTCACAGACTCTCTACTCTCATGCCA
+
CCCCCBCFCFFFGGGGGGGGGGGGGGHHGGGGGHHHGGHHHHHHHHHHHHHFHHHHHHHHHHHHHHHHHHHHGHGGHHHHHHHGGHHHHHHHHHHHHHHHHHHHHHHHHHHHHGGGGGCGFHHHGHHHGGGGGGGGGGGGGGGGGGFFFFFFFFFFFFFFFFFFFFFFFFFFFFFFFFFFFFFFFFFFFFFFF;FFFFFFFFFFFFFFFFFFFFFFFFFFFFFFFFFFFFFFFFFFFFFFFFFFFFFFFFF
@M05620:45:000000000-G6HP7:1:1101:26044:10336 1:N:0:177
AGATTACTGCAACAGTTCCCCCTGGACCTGGAAAAGTTTCTTGCCTGGCTTACAGAAGCTGAAACAACTGCCAATGTCCTACAGGATGCTACCCGTAAGGAAAGGCTCCTAGAAGACTCCAAGGGAGTAAAAGAGCTGATGAAACAATGGCAAGTAAGTCAGGCATTTCCGCTTTAGCACTCTTGTGGATCCAATTGAACAATTCTCAGCATTTGTACTTGTAACTGACAAGCCAGGGACAAAACAAAGAT
+
AAABBFFFFFDFFGGFGGGGGGGGHHGHHHHHHHHHHHHHHHHGHHHHGHHHHHHHHHHHHHHHHHHHHHHHHHHHGHHHHHHHHHHHHGHHHHGGGGHFHGHHHHGHGFHHHFHGHHHHHFGGGGGFGDGHHGHHHHFHHGGH2GHHHGGHGGGHGHFHFGHHHHHHHHGGGGGHFGFFHHHGHDGDHHHHGHHHHFFFHHHHHHHGGGFHF;GHHHHHHFHHHHGFHFGGHGGGGBEEEGFGGGGGGGB
@M05620:45:000000000-G6HP7:1:1101:13389:10356 1:N:0:177
CATCCTGACCCTGAAGTACCCCATTGAGCATGGCATCGTCACCAACTGGGACGACATGGAGAAGATCTGGCACCACACCTTCTACAACGAGCTGCGCGTGGCCCCGGAGGAGCACCCAGTGCTGCTGACCGAGGCCCCCCTGAACCCCAAGGCCAACAGAGAGAAGATGACTCAGGTGAGGCTCGGCCGACGCCCGTGCTCCTCCCGTCCTTTCCCCAGTCATTTTCTGCCCGGCTTGATTTCTGACATTA
+
DDDDDFFFFFFFGGGGGGGGGGGHHHHHHHHHHHHHHGHHHGHHHGHHHHHHGGGGGHHHHHHHHHHHGHHHHGHHHGGHHHHHHHHHGGGGGHGGGGFGGGHHGGGGGGGGHHHHGGHGHHHHHHHHHHGGGGGGGGGGGGHHHHGGGGHGHHGGGGGGGGGGGGGGGGGGGGGGGGGGGGGGFFFFFFFFFFFFCFFFFFFFFFFFFFFFFFFFFFFFFFFFFFFFFFFFFFFFFFFFFFFFFFFFFF0
@M05620:45:000000000-G6HP7:1:1101:23255:10360 1:N:0:177
CATCCTGACCCTGAAGTACCCCATTGAGCATGGCATCGTCACCAACTGGGACGACATGGAGAAGATCTGGCACCACACCTTCTACAACGAGCTGCGCGTGGCCCCGGAGGAGCACCCAGTGCTGCTGACCGAGGCCCCCCTGAACCCCAAGGCCAACAGAGAGAAGATGACTCAGGTGAGGCTCGGCCGACGCCCGTGCTCCTCCCGTCCTTTCCCCAGTCATTTTCTGCCCGGCTTGATTTCTGACATTA
+
CCCCCFFFFFFFGGGGGGGGGGGHHHHHHHHHGHHHHGHHHGHHHGGHHHHHGGGGGHHHHHHHHHHHHHHHHGHHHGGHHHHHHHHHGGGGGHHGGGGGGGHHGGGGGGGGHHHHGGHHHHHHHHHHHHGGGGGGGGGGGGHHHHGGGGHGHHGGGGGGGGGGGGGGGGGGGGGGGGGGGGGGFFFFFFFFFFFFDDDEFFFFFFFFFFFFFFFFFFFFFFFFFFFFFEFEFFFFFFAFFFFFFBFFFF0
@M05620:45:000000000-G6HP7:1:1101:7321:10372 1:N:0:177
ATCTCTATCTCCTAAAAACCTGTTTAGATTTGGAGATAGACCTTCAGGTTTTTCATCATTTTCTGCATGAATTATACATTGACCACGTTCCAGCGTGGTCAGTTTGCAGCATTCTGTTATTTTGTTTGACAGAGTGTCTTGTTGAGAACATATGTAGGACATGATTTTTTCCTGCAACAGGGAAAATAAAGTATAAGTTTTAAAGATTTATTCTTTAATAAAGGATCTCAAAGCCAGCTTTAGAAAAAGGA
+
CCCCDFFFFFFFGGGGGGGGGGHHHHHHHHHHHHHHHHHHHHHHHHHHHHHGGHHHHHHHHHHIIHHHHHHHHHHHHHHHHGHHHHGHHHHHHHGGGGHHHHHHHHHHHHHHHHHHHHHHHHHHHHHHGHHHHHGHHHHHHHHHHHHHHHHHHHHHHHHHHHHHHHHHHGHHHHHHHHHHHGGHHHHHGHHHHHHHHHHHHHGHHHHHHHHHHHHHHHHHHHHHHHHHHGHGHHHHHGHHHHHHGHHHGGH
@M05620:45:000000000-G6HP7:1:1101:15304:10383 1:N:0:177
CATCCTGACCCTGAAGTACCCCATTGAGCATGGCATCGTCACCAACTGGGACGACATGGAGAAGATCTGGCACCACACCTTCTACAACGAGCTGCGCGTGGCCCCGGAGGAGCACCCAGTGCTGCTGACCGAGGCCCCCCTGAACCCCAAGGCCAACAGAGAGAAGATGACTCAGGTGAGGCTCGGCCGACGCCCGTGCTCCTCCCGTCCTTTCCCCAGTCATTTTCTGCCCGGCTTGATTTCTGACATTA
+
CDDDDFFFFFFFGGGGGGGGGGGHHHHHHHHHHHHHHGHHHGHHHGHHHHHHGGGGGHHHHHHHHHHHHHHHHGHHHGGHHHHHHHHHGGGGGHHGGGFGGGHHGGGGGGGGHHHHGGHHHHHHHHHHHHGGGGGGGGGGGGHHHHGGGGHGHHGGGGGGGGGGGGGGGGGGGGGGGGGGGGGGFFFFFFFFFFFFDFFFFFFFFFFEDFDFFFFFFFFFFFFFFFFFFFFFFFFFFA?FFFFFFBFFFF0
@M05620:45:000000000-G6HP7:1:1101:15302:10400 1:N:0:177
CATCCTGACCCTGAAGTACCCCATTGAGCATGGCATCGTCACCAACTGGGACGACATGGAGAAGATCTGGCACCACACCTTCTACAACGAGCTGCGCGTGGCCCCGGAGGAGCACCCAGTGCTGCTGACCGAGGCCCCCCTGAACCCCAAGGCCAACAGAGAGAAGATGACTCAGGTGAGGCTCGGCCGACGCCCGTGCTCCTCCCGTCCTTTCCCCAGTCATTTTCTGCCCGGCTTGATTTCTGACATTT
+
CCCCCFFFFFFFGGGGGGGGGGGHHHHHHHHHHHHHHGHHHGHHHGHHHHHHGGGGGHHHHHHHHHHHHHHHHGHHHGGHHHHHHHHHGGGGGHHGGGEGGGHHGGGGGGGGHGHHGGHGHHHHHHHHHHGGGGGGGGGGGGHHHHGGGGHGHHGGGGGGGGGGGGGGGGGGGGGGGGGGGGGGFFFFFFFFFFFFFFFFFFFFFFFFFFFFFFFFFFDFFFFFFFFFFFFFFFFFFFFFFFFFFBFBFF0
@M05620:45:000000000-G6HP7:1:1101:10079:10424 1:N:0:177
ATCTCTATCTCCTAAAAACCTGTTTAGATTTGGAGATAGACCTTCAGGTTTTTCATCATTTTCTGCATGAATTATACATTGACCACGTTCCAGCGTGGTCAGTTTGCAGCATTCTGTTATTTTGTTTGACAGAGTGTCTTGTTGAGAACATATGTAGGACATGATTTTTTCCTGCAACAGGGAAAATAAAGTATAAGTTTTAAAGATTTATTCTTTAATAAAGGATCTCAAAGCCAGCTTTAGAAAAAGGA
+
ABBBBFFFFFFFGGGGFGGGGGHHHHHHHHHHHHHHHHGHHHHHHHHHHHHGGHHHHHHHHHHHFHFHHHHHHHHHHHHHHHHHHHGHHHHHHHGGGGHHHHHHHHHHHHHHFHHHHHHHHHHHHHHHGHHHHHHHHHHHHHHHGHFHHHGHHHHHHHHHHGHHHHHHHGHHHHHHHHHHGGFHHHGHHHHHHGHFGGHHHHHGHHHGHHHHHHHHHHHHGDHHHHGHHGHHHHGHHGHHHHGBGGFHD?C
@M05620:45:000000000-G6HP7:1:1101:10059:10434 1:N:0:177
ATCTCTATCTCCTAAAAACCTGTTTAGATTTGGAGATAGACCTTCAGGTTTTTCATCATTTTCTGCATGAATTATACATTGACCACGTTCCAGCGTGGTCAGTTTGCAGCATTCTGTTATTTTGTTTGACAGAGTGTCTTGTTGAGAACATATGTAGGACATGATTTTTTCCTGCAACAGGGAAAATAAAGTATAAGTTTTAAAGATTTATTCTTTAATAAAGGATCTCAAAGCCAGCTTTAGAAAAAGGA
+
BBBBBFFFFFFFGGGGGGGGGGHHHHHHHHHHHHHGHHHHHHHHHHHGHHHGGHHHHGHHHHHHFHHGHFHHHHHHHGHHHHHHHHGHHHHHHGGFGGHHGHHHHHHHHHHHHHHHHHGHHHHHFHHHHGHHGHHHHHHHHHHHHHHGHHGHHHHHHHHHHHHHHHHHHCHHHHFHHHHGHGGHEFFG<FGGHGGHHHHHHHHGHGHHHHHHHHHHHHHFHGEFHHHHHHHHHHGHHGHHHHEFGHHHFDH
@M05620:45:000000000-G6HP7:1:1101:15063:10437 1:N:0:177
AAACCAAGCAGACACTCACCGCTCCCTCGCCACAGGCCAATAGTTTGTCCTCACTGAGTTGGCAACAAGTGGCTGCTGTGGCTGCCATTTTTCTGGTGATGGCCATCAGCTCCGACGAGGTCAGCTGGGGGGCTTTCTTTGTGTAAGCAACGAGAAACCTGAAAGAAGCATTTTTTAACTAAGTCCTGCTGAGTCATTCATGAGTTTTTAGCCGCCTTGCTTCTTCTCACAGACTCTCTACTCTCATGCCA
+
CCCCCCCFCFFFGGGGGGGGGGGGGGHHGGGGGHHHGGHHHHHHHHHHHHHHHHHHHHGHHHHHHHHHHHHHGGGGHHHHHHHGGHHHHHHHHHHHHHGHHHHHHHHHHHHHHGGGGGGGEHHHFHHFGGGGGGGGGGGGGGGGGFFFFFFFFFFFFFFFFFFFFFFFFFFFFFFFFFFFFFFFFFFFFFFFFFFFFFFFFFFFFFFFFFFFFFFFFFFFFFFFFFFFFFFFFFFFFFFFFFFFFFFFFFF
@M05620:45:000000000-G6HP7:1:1101:8087:10465 1:N:0:177
AAACCAAGCAGACACTCACCGCTCCCTCGCCACAGGCCAATAGTTTGTCCTCACTGAGTTGGCAACAAGTGGCTGCTGTGGCTGCCATTTTTCTGGTGATGGCCATCAGCTCCGACGAGGTCAGCTGGGGGGCTTTCTTTGTGTAAGCAACGAGAAACCTGAAAGAAGCATTTTTTAACTAAGTCCTGCTGAGTCATTCATGAGTTTTTAGCCGCCTTGCTTCTTCTCACAGACTCTCTACTCTCATGCCA
+
CBCCCCCFCFFFGGGGGGGGGGGGGGHHGGGGGHHHGGHHHHHFHHHHHHHHHHHHHHGHHHHHHHHHHHHHGHGGHHHHHHFGGHHHHHHHHHHHHHHHHHHHHHHHHHFHHGGGGGGGAGHHHHHHGGGAGGGGGGGGGFFFGGFFFFFFFFFFFFFFFFFFFFFFFFFFFFFFFFFFFFFFFFFFFFFFFBFFFFFFFFFFBFFFFFFFFFFFFFFFFFFFFFFFFFFFFFFFFFFFFFFFFFBBFFF
@M05620:45:000000000-G6HP7:1:1101:26332:10476 1:N:0:177
AAACCAAGCAGACACTCACCGCTCCCTCGCCACAGGCCAATAGTTTGTCCTCACTGAGTTGGCAACAAGTGGCTGCTGTGGCTGCCATTTTTCTGGTGATGGCCATCAGCTCCGACGAGGTCAGCTGGGGGGCTTTCTTTGTGTAAGCAACGAGAAACCTGAAAGAAGCATTTTTTAACTAAGTCCTGCTGAGTCATTCATGAGTTTTTAGCCGCCTTGCTTCTTCTCACAGACTCTCTACTCTCATGCCA
+
CCCCDCCFDFFFGGGGGGGGGGGGGGHHGGGGGHHHGGHHHHHHHHHHHHHHHHHHHHGHHHHHHHHHHHHHGHGGHHHHHHHGGHHHHHHHHHHHHHHHHHHHHHHHHHHHHGGGGGGGGHHHGHHHGGGGGGGGGGGGGGGGGGFFFFFFFFFFFFFFFFFFFFFFFFFFFFFFFFFHHFFFFFFFFFFFFFFFFFFFFFFFFFFFFFFFFFFFFFFFHHFFFFHFFFFFFFFFFFFFFFFFFFFFFFB
@M05620:45:000000000-G6HP7:1:1101:22063:10487 1:N:0:177
CATCCTGACCCTGAAGTACCCCATTGAGCATGGCATCGTCACCAACTGGGACGACATGGAGAAGATCTGGCACCACACCTTCTACAACGAGCTGCGCGTGGCCCCGGAGGAGCACCCAGTGCTGCTGACCGAGGCCCCCCTGAACCCCAAGGCCAACAGAGAGAAGATGACTCAGGTGAGGCTCGGCCGACGCCCGTGCTCCTCCCGTCCTTTCCCCAGTCATTTTCTGCCCGGCTTGATTTCTGACATTT
+
BBBBBFFFFFFFGGGGGGGGGGGHHHHHHHHHHHHHHGHHHGHHHGHHHHHHGGGGGHHHHGHHGHHHGHHHHGGHHGGHHHHHHHHHGGGGGGHGGGGEFGHHGGGGFCGGHHHHGGHHHHHHHHGHHHGGGGGGGGGGGGHHHHGGGDHEHHGGGGGEBBFGGGGGGGGGGGBGFBFG.CEGFFFFFDFFFFFF@DDEFFFFFFFFFFFFFFFFFBDFFFFFFFFFFFFF.@FCF=.FFFFBFBFFFF/
@M05620:45:000000000-G6HP7:1:1101:20586:10494 1:N:0:177
CATCCTGACCCTGAAGTACCCCATTGAGCATGGCATCGTCACCAACTGGGACGACATGGAGAAGATCTGGCACCACACCTTCTACAACGAGCTGCGCGTGGCCCCGGAGGAGCACCCAGTGCTGCTGACCGAGGCCCCCCTGAACCCCAAGGCCAACAGAGAGAAGATGACTCAGGTGAGGCTCGGCCGACGCCCGTGCTCCTCCCGTCCTTTCCCCAGTCATTTTCTGCCCGGCTTATTTCTGACATTAG
+
CDDDDFFFFFFFGGGGGGGGGGGHHHHHHHHHHHHHHGHHHGHHHGHHHHHHGGGGGHHHHHHHHHHHHHHHHGHHHGGHHHHHHHHHGGGGGHHGGGGGGGHHGGGGGGGGHHHHGGHHHHHHHHHHHHGGGGGGGGGGGGHHHHGGGGHGHHGGGGGGGGGGGGGGGGGGGGGGGGGGGGGGFFFFFFFFFFFFCFFFFFFFFFFFFFFFFFFFFFFFFFFFFFFFFFFFFFFFFFFFFFFFFFFFFB0
@M05620:45:000000000-G6HP7:1:1101:20604:10496 1:N:0:177
CATCCTGACCCTGAAGTACCCCATTGAGCATGGCATCGTCACCAACTGGGACGACATGGAGAAGATCTGGCACCACACCTTCTACAACGAGCTGCGCGTGGCCCCGGAGGAGCACCCAGTGCTGCTGACCGAGGCCCCCCTGAACCCCAAGGCCAACAGAGAGAAGATGACTCAGGTGAGGCTCGGCCGACGCCCGTGCTCCTCCCGTCCTTTCCCCAGTCATTTTCTGCCCGGCTTATTTCTGACATTAG
+
AABBBFFFFFFFGGGGGGGGGGGHHHGHHHHHHHHHHGHHHGHGHGHHHHHHGEGFGHHGHHHHHHHGHHHHHGHHHGGHHHHGHHHHGGGGGHHGGGGGGGHHGGGGGGGGHHHHGGHHHHHHHHHHHHGGGGGGGGGGGEHHHHGGGGHGHHGGGGGGGFGFGGGFGGGGGGGGGGGGGGFFFFFFFFFFFFFF@DAEFFFFFFDADFBFFFFFFED9BBFFFFFFFEFFFFFFFFFFFFFFBFBFF//
@M05620:45:000000000-G6HP7:1:1101:22048:10499 1:N:0:177
CATCCTGACCCTGAAGTACCCCATTGAGCATGGCATCGTCACCAACTGGGACGACATGGAGAAGATCTGGCACCACACCTTCTACAACGAGCTGCGCGTGGCCCCGGAGGAGCACCCAGTGCTGCTGACCGAGGCCCCCCTGAACCCCAAGGCCAACAGAGAGAAGATGACTCAGGTGAGGCTCGGCCGACGCCCGTGCTCCTCCCGTCCTTTCCCCAGTCATTTTCTGCCCGGCTTGATTTCTGACATTA
+
CCCCCFFFFFFFGGGGGGGGGGGHHHHHHHHHHHHHHGHHHGHHHGHHHHHHGGGGGHHHHHHHHHHHHHHHHGHHHGGHHHHHHHHHGGGGGHHGGGGGGGHHGGGGGGGGHGHHGGHHHHHHHHHHHHGGGGGGGGGGGGHHHHGGGGHGHGGGGGGGGGGGGGGGGGGGGGGGFGGGFFFFFFFFADFFFFFFBFFFFFFFFFFFFFFFFFFFFFFFFFFFFFFFFFFFFFFAFFFFFFFFFBFFFF0
@M05620:45:000000000-G6HP7:1:1101:20571:10503 1:N:0:177
CATCCTGACCCTGAAGTACCCCATTGAGCATGGCATCGTCACCAACTGGGACGACATGGAGAAGATCTGGCACCACACCTTCTACAACGAGCTGCGCGTGGCCCCGGAGGAGCACCCAGTGCTGCTGACCGAGGCCCCCCTGAACCCCAAGGCCAACAGAGAGAAGATGACTCAGGTGAGGCTCGGCCGACGCCCGTGCTCCTCCCGTCCTTTCCCCAGTCATTTTCTGCCCGGCTTGTTTTTTACCTTTG
+
BBBBBFFFFFFFGGGGGGGGGGGHHHFHGFHGHGHHHGHHHGHFEFHHHHHHEFFEGHHHHHHHHHHHHHHHHGHHEGGHHHHHHHHHGGGEGHHGGGGGGGHHGGGGGGGGHHHHGGHHHHHHHGFGHHCCGFFGGGGGGFHHHHGGFGHGHHGGGGGGGGGGFFGGGGGGGGGGGGGGGEFFADFFFFFFFFFB@ADFFFFFFFDADFFFFFFFFFFFFFFFFFFFFFFFDAFFF-9:F..-.;//;//
@M05620:45:000000000-G6HP7:1:1101:20558:10518 1:N:0:177
CATCCTGACCCTGAAGTACCCCATTGAGCATGGCATCGTCACCAACTGGGACGACATGGAGAAGATCTGGCACCACACCTTCTACAACGAGCTGCGCGTGGCCCCGGAGGAGCACCCAGTGCTGCTGACCGAGGCCCCCCTGAACCCCAAGGCCAACAGAGAGAAGATGACTCAGGTGAGGCTCGGCCGACGCCCGTGCTCCTCCCGTCCTTTCCCCAGTCATTTTCTGCCCGGCTTGATTTCTGACATTA
+
BCCCCFFFFFFFGGGGGGGGGGGHHHHGHHHHHHHHHGHHHGHHHGHHHHHHGGGGGHHHHHHHHHHHHHHHHGHHHGGHHHHHHHHHGGGGGHHGGGGGGGHHGGGGGGGGHHHHGGHHHHHHHHHHHHGGGGGGGGGGGGHHHHGGDEHGHHGGGGGGGFGGGGGGGGGGGFGGGGGGGGGGFFFFFAFFFFFF::DFFFFFFFFEFFFFFFFFFFFBFBFFFFFFFFFFFF=DF;AFFFFFFBFFFF0
@M05620:45:000000000-G6HP7:1:1101:28177:10521 1:N:0:177
AAACCAAGCAGACACTCACCGCTCCCTCGCCACAGGCCAATAGTTTGTCCTCACTGAGTTGGCAACAAGTGGCTGCTGTGGCTGCCATTTTTCTGGTGATGGCCATCAGCTCCGACGAGGTCAGCTGGGGGGCTTTCTTTGTGTAAGCAACGAGAAACCTGAAAGAAGCATTTTTTAACTAAGTCCTGCTGAGTCATTCATGAGTTTTTAGCCGCCTTGCTTCTTCTCACAGACTCTCTACTCTCATGCCA
+
BB?AB?AFBFCFFGGFGGGGGGGEEDEGEGCDGGHHGG2BFCFFGFGHEGFHFHDGFGDGHGHEHEHGHFEGGAEGHFFFHHHFGHHHHHFBCHFHFHBGHFHHHHGHHFEGHGEGEGGGAGFHHHHHDCG@GGGGGGBFGFFFFGFFFFFBFFFFFFFFAFFFFFFFFFFFFFF;EFFFFFFFBFFFFFFFF;BBFFFFFFFB9FFFEEFF/9@BFDFFFFFFFFFFEFFFFFFFFFFFFFFFFFFFBFF
@M05620:45:000000000-G6HP7:1:1101:20576:10525 1:N:0:177
CATCCTGACCCTGAAGTACCCCATTGAGCATGGCATCGTCACCAACTGGGACGACATGGAGAAGATCTGGCACCACACCTTCTACAACGAGCTGCGCGTGGCCCCGGAGGAGCACCCAGTGCTGCTGACCGAGGCCCCCCTGAACCCCAAGGCCAACAGAGAGAAGATGACTCAGGTGAGGCTCGGCCGACGCCCGTGCTCCTCCCGTCCTTTCCCCAGTCATTTTCTGCCCGGCTTGATTTCTGACATTA
+
BBBBBFFFFFFFGGGGGGGGGGGHHFHGHHFGHHHHHGHHFGHHFGHHHHFHGGGGGHHFHGHHHGHFHHHHHGGHHGGHHHHHHHHHGGGGGHHGGGEGGGHHGGFGGGDDHHHHGGHHHHHHHHHHHHGGCGFEFFCFGGHHHHGGGGHGHHGGGGGGGGGGGGGGFGFGFFFGFFGFFFFFACED=;BFBCFADDFEBFFFFFFFFFFB9BFFFBD/BBFFFB9/BFFFF9-9B-.:9BFFBB9FB//
@M05620:45:000000000-G6HP7:1:1101:11075:10543 1:N:0:177
ATCTCTATCTCCTAAAAACCTGTTTAGATTTGGAGATAGACCTTCAGGTTTTTCATCATTTTCTGCATGAATTATACATTGACCACGTTCCAGCGTGGTCAGTTTGCAGCATTCTGTTATTTTGTTTGACAGAGTGTCTTGTTGAGAACATATGTAGGACATGATTTTTTCCTGCAACAGGGAAAATAAAGTATAAGTTTTAAAGATTTATTCTTTAATAAAGGATCTCAAAGCCAGCTTTAGAAAAAGGA
+
AAAAAFFFFFFFGGGGGGGGGGFGGFGHGFHHHHHHHHHGHHGHHHHHGHHGGHHFHGHHGHHHGHHHHGHHHHHHHHHHHHHHHHGHHHHHHHGEGGHHHHGHHHHHHHGGFGFHHHHHHHHHGHHHHHFHHGGHHHHGHHHHHFHFGHHHEHHHHHHHHFHGDHHHG/FGHHFFGHFHHFFHFGHGHHHGHFHGG>FFHGFHHHHHGHHHHHHHHHHGFFHHHFFFHFHHHHHHHGHGHHHHFCGFGDG
@M05620:45:000000000-G6HP7:1:1101:11338:10556 1:N:0:177
ATCTCTATCTCCTAAAAACCTGTTTAGATTTGGAGATAGACCTTCAGGTTTTTCATCATTTTCTGCATGAATTATACATTGACCACGTTCCAGCGTGGTCAGTTTGCAGCATTCTGTTATTTTGTTTGACAGAGTGTCTTGTTGAGAACATATGTAGGACATGATTTTTTCCTGCAACAGGGAAAATAAAGTATAAGTTTTAAAGATTTATTCTTTAATAAAGGATCTCAAAGCCAGCTTTAGAAAAAGGA
+
CCCCCFFFFFFFGGGGGGGGGGHHHHHHHHHHHHHHHHHHHHHHHHHHHHHGGHHHHHHIHIHHIHHHHHHHHHHHHHHHHHHHHHGHHHHHHHGGGGHHHHHHHHHHHHHHHHHHHHHHHHHHHHHHHHHHHHHHHHHHHHHHHHHHHHHHHHHHHHHHHHHHHHHHHGHHHHHHHHHHHGGHHHHHHHHHHHHHHHHHHHHHHHHHHHHHHHHHHHHHHHHHHHHHHHHHHHHHHGHHHHHGHHHHGGG
@M05620:45:000000000-G6HP7:1:1101:13232:10557 1:N:0:177
ATCTCTATCTCCTAAAACCTGTTTAGATTTGGAGATAGACCTTCAGGTTTTTCATCATTTTCTGCATGAATTATACATTGACCACGTTCCAGCGTGGTCAGTTTGCAGCATTCTGTTATTTTGTTTGACAGAGTGTCTTGTTGAGAACATATGTAGGACATGATTTTTTCCTGCAACAGGGAAAATAAAGTATAAGTTTTAAAGATTTATTCTTTAATCAAGGATCTCAAAGCCAGCTTTAGAAAAAGGAA
+
>>>1AFFFFFFFGGGGGGGGGGHG3DCGGD1110BGHHFHHHHHFGFFGHGGHGFFFEHFDHHGFF1FDHHHHHHHGHHFEDHHHGHHHHHGGGEECGGHHHGHFHHFHHHGHHHFFBGHHHGHFHHHGFEBFGGHGHFHHHHFHFHHCFHHHDGFFGGHFH1FHGHHGHFHHHE1GGGHGFHE0?FDFG?DFGGHGHGHHB1F1FGD1GFHHHHF1D000</<FHFHFG0<<GC.CCH0CC0C:CCC:C/
@M05620:45:000000000-G6HP7:1:1101:4085:10559 1:N:0:177
CATCCTGACCCTGAAGTACCCCATTGAGCATGGCATCGTCACCAACTGGGACGACATGGAGAAGATCTGGCACCACACCTTCTACAACGAGCTGCGCGTGGCCCCGGAGGAGCACCCAGTGCTGCTGACCGAGGCCCCCCTGAACCCCAAGGCCAACAGAGAGAAGATGACTCAGGTGAGGCTCGGCCGACGCCCGTGCTCCTCCCGTCCTTTCCCCAGTCATTTTCTGCCCGGCTTGATTTCTGACATTA
+
DDDDDFFFFFFFGGGGGGGGGGGHHHHHHHHHGHHHHGHHHGHHHGHHHHHHGGGGGHHHHHHHHHHHHHHHHGHHHGGHHHHHHHHHGGGGGHHGGGGGGGHHGGGGGGGGHHHHGGHHHHHHHHHHHHGGGGGGGGGGGGHHHHGGGGHGHHGGGGGGGGGGGGGGGGGGGGGGGGGGGGGGFFFFFFFFFFFFDDDFFFFFFFFFFFFFFHFFFFFFFFFFHFFFFFFFFFFFFFFFFFFFFEFBBF0
@M05620:45:000000000-G6HP7:1:1101:4062:10559 1:N:0:177
CATCCTGACCCTGAAGTACCCCATTGAGCATGGCATCGTCACCAACTGGGACGACATGGAGAAGATCTGGCACCACACCTTCTACAACGAGCTGCGCGTGGCCCCGGAGGAGCACCCAGTGCTGCTGACCGAGGCCCCCCTGAACCCCAAGGCCAACAGAGAGAAGATGACTCAGGTGAGGCTCGGCCGACGCCCGTGCGCCTCCCGTCCTTTCCCCAGTCATTTTCTGCCCGGCTTGATTTCTGACATTT
+
AAAABFFFFCFFGGGGGGGGGGGHHHHHHHHHHHGHHGHHHGHHHGHHHHHHGGGGGHHHHHHHHHHHHHHHHGHHHGGHGHHHHHHHEEFEEHFGGGGGGGHH/E?/B@CE/FHH/<?FCFDDB1<???@<CCDGGGGF?EFFHGGGG?GCHEA?..C/:/.C//9090:900;B0/;CAE..;=A.>9-;9@-@:..-9.AAEED.;;AFBFFFF.:B////FF//9/B:AA-:=B.BFF//:/;/;B/
@M05620:45:000000000-G6HP7:1:1101:22409:10565 1:N:0:177
AAACCAAGCAGACACTCACCGCTCCCTCGCCACAGGCCAATAGTTTGTCCTCACTGAGTTGGCAACAAGTGGCTGCTGTGGCTGCCATTTTTCTGGTGATGGCCATCAGCTCCGACGAGGTCAGCTGGGGGGCTTTCTTTGTGTAAGCAACGAGAAACCTGAAAGAAGCATTTTTTAACTAAGTCCTGCTGAGTCATTCATGAGTTTTTAGCCGCCTTGCTTCTTCTCACAGACTCTCTACTCTCATGCCA
+
ABBBBBBFBFFFGGGGGGGGGGGGGGHHGGGGGHHHGGHHHHHHHHHHHHHHHHHHHHGHHHHHHHHHHHHHGHGGHHHHHHHGGHHHHHHHHHHHHHHHHHHHHHHHHHHHHGGGGGGGEHHHHHHHGGGGCGGFBFG000;9C0B/BB.;..;D/B./:FF//BA///BFFFFAEFF/B/9BFB/BFB/9F://BFBF///9BFFFEA/B/ABDFDFFFFBFFFFBFFFB/AFBFFFFFFFF99;BFF/
@M05620:45:000000000-G6HP7:1:1101:22392:10571 1:N:0:177
AAACCAAGCAGACACTCACCGCTCCCTCGCCACAGGCCAATAGTTTGTCCTCACTGAGTTGGCAACAAGTGGCTGCTGTGGCTGCCATTTTTCTGGTGATGGCCATCAGCTCCGACGAGGTCAGCTGGGGGGCTTTCTTTGTGTAAGCAACGAGAAACCTGAAAGAAGCATTTTTTAACTAAGTCCTGCTGAGTCATTCATGAGTTTTTAGCCGCCTTGCTTCTTCTCACAGACTCTCTACTCTCATGCCA
+
DDDDDDDFCFFFGGGGGGGGGGGGGGHHGGGGGHHHGGHHHHHHHHHHHHHHHHHHHHHHHHHHHHHHHHHHGHGGHHHHHHHGGHHHHHHHHHHHHHHHHHHHHHHHHHHHHGGGGGGGGHHHHHHHGGGGGGGGGGGGGGGGGGFFFFFFFFFFFFFFFFFFFFFFFFFFFFHFFFHHHFFFFFFFFFFHFFFFFFFFFHHFFFFHFFFFFFFFFFFFHHFFFFFFFFFFFFFFFFFHFHFHFFFFFFF
@M05620:45:000000000-G6HP7:1:1101:12042:10573 1:N:0:177
AAACCAAGCAGACACTCACCGCCAGAAGACATGAGGTCAGCTAGATCGGAAGAGCACACGTCTGAACTCCAGTCACAGAAGACCATCTCGTATGCCGTCTTCTGCTTGAAAAAAAAAAAAAATTCTACCCTCCAGCCCCCATCACCCCCCTACCCCCACCCCTCCTCTTCCTCACCTCCTCCTCCCCCACCTCCCCTCCCCCTCTCTTCCTCTCCTCCCTCCTTCTCTGCCCTACTTTCTTCTCCTCCTTT
+
CCCCCABFCFFFGGGGGGGGGGGGFHHHHHGHHHHHGHFGHHHHHGHHGGGGHHHHHHHGHHHGHGHHHHHHHHHHHGHGHHHHHFGHHFFGHHHHGGGHGHHHHHHHGHHHHGGGGC/</<011111>01..01<>><<-/<0<<<-::-..:.;--...;...:/00;;000..9.://;9B/...-.;.:.:./....9-://00;9B09//:/;./;DFF009000:A0/;90:00000000:/:00
@M05620:45:000000000-G6HP7:1:1101:11342:10573 1:N:0:177
ATCTCTATCTCCTAAAAACCTGTTTAGATTTGGAGATAGACCTTCAGGTTTTTCATCATTTTCTGCATGAATTATACATTGACCACGTTCCAGCGTGGTCAGTTTGCAGCATTCTGTTATTTTGTTTGACAGAGTGTCTTGTTGAGAACATATGTAGGACATGATTTTTTCCTGCAACAGGGAAAATAAAGTATAAGTTTTAAAGATTTATTCTTTAATAAAGGATCTCAAAGCCAGCTTTAGAAAAAGGA
+
BBB@BFFFBFFFGGGGGGGGGGHHHHBGHHHGHHHHGHHHHHHHHHHGHHHGGHHHHHHHHHHHGHHHHHHHHHHHHHHHHHHHGHGHHHHHHHGG?FHHHHHHHHHHHHHHGHHHHHHHHHHHGHHHHHGHHHFGHHHHHHHHFHHGHHGHHHHHHGHHHHHHHHHHHGHHHHGHHHHHHGGHHBGFFGGHHHBGGFGHHHH1FGGHHHHGHHHHHBGHHDGBFHHHHHHHHHHHHGHHHB0:G:/:.CB
@M05620:45:000000000-G6HP7:1:1101:4070:10575 1:N:0:177
CATCCTGACCCTGAAGTACCCCATTGAGCATGGCATCGTCACCAACTGGGACGACATGGAGAAGATCTGGCACCACACCTTCTACAACGAGCTGCGCGTGGCCCCGGAGGAGCACCCAGTGCTGCTGACCGAGGCCCCCCTGAACCCCAAGGCCAACAGAGAGAAGATGACTCAGGTGAGGCTCGGCCGACGCCCGTGCTCCTCCCGTCCTTTCCCCAGTCATTTTCTGCCCGGCTTGATTTCTGACATTT
+
AABCCFFFFFFFGGGGGGGGGGGHHHHGHHHHHHHHHGHHHGHHHGHHHHHHGAFEGHHHHHHHHHHHHFHFHGFHHGGHHHHDFHBGGGGGGHHGGGGGGGHHGGGGGGDGGHHHGEHGFGHHHHHHHHG<DCDGGGGGGEHEFHGGGGEFHHGGGEFGGGDEBBFCBGGGGGGGGGFFFGGGFFFFFCAF=FFFBAAFFFFFFFFEFDAFFFFFFEABBBFFFFFFFFFF.BAFAF./:BBFF/9/;B/
@M05620:45:000000000-G6HP7:1:1101:13229:10576 1:N:0:177
ATCTCTATCTCCTAAAACCTGTTTAGATTTGGAGATAGACCTTCAGGTTTTTCATCATTTTCTGCATGAATTATACATTGACCACGTTCCAGCGTGGTCAGTTTGCAGCATTCTGTTATTTTGTTTGACAGAGTGTCTTGTTGAGAACATATGTAGGACATGATTTTTTCCTGCAACAGGGAAAATAAAGTATAAGTTTTAAAGATTTATTCTTTAATAAAGGATCTCAAAGCCAGCTTTAGAAAAAGGAA
+
CDCCDFFFFFFFGGGGGGGGGGHHFHHHHHHHHHHHHHHHHHHHHHHHHHGGHHHHHHHHHHHHHHHHHHHHHHHHHHHHHHHHHGHHHHHHHGGGGHHHHHHHHHHHHHHHHHHHHHHHHHHHHHHHHFHHHHHGHHHHHHHHHHHHGHGHHFHHHHHHHHHHHHHHGHHHHHHHHGHHGGHHFHHHHHFHHHGGGHHHGHGHHHHHHHHHHHHGFGHHFHDGHHGGHHGHHHFHGHHHFHGHGHFGFGG
@M05620:45:000000000-G6HP7:1:1101:13222:10593 1:N:0:177
ATCTCTATCTCCTAAAACCTGTTTAGATTTGGAGATAGACCTTCAGGTTTTTCATCATTTTCTGCATGAATTATACATTGACCACGTTCCAGCGTGGTCAGTTTGCAGCATTCTGTTATTTTGTTTGACAGAGTGTCTTGTTGAGAACATATGTAGGACATGATTTTTTCCTGCAACAGGGAAAATAAAGTATAAGTTTTAAAGATTTATTCTTTAATAAAGGATCTCAAAGCCAGCTTTAGAAAAAGGAA
+
A?AABFFFFFFFGFFGGGGGGGGHGBCGGHGBEFHHHHFGHHHHGHHHGHGGHHHHHHHHHHHAGFHHFBGH5GGGFGHHGHHHHGGGHHHHHGGGGHHEGGHHHHHFGHHHHHHHHBGHHHBGHGB3FF333FGGGHHFHHGHHHHHFGGHFD4FG3EGFH2FGHHHGHDHDGHDFFGFGGHE0FBFDG1FF<1?FGFHHF<G1FGGBGFGH<FG1D0DDD0/DCGHBHF0C./;.CGG:C0;CG...::
@M05620:45:000000000-G6HP7:1:1101:16542:10615 1:N:0:177
ATCTCTATCTCCTAAAAACCTGTTTAGATTTGGAGATAGACCTTCAGGTTTTTCATCATTTTCTGCATGAATTATACATTGACCACGTTCCAGCGTGGTCAGTTTGCAGCATTCTGTTATTTTGTTTGACAGAGTGTCTTGTTGAGAACATATGTAGGACATGATTTTTTCCTGCAACAGGGAAAATAAAGTATAAGTTTTAAAGATTTATTCTTTAATAAAGGATCTCAAAGCCAGCTTTAGAAAAAGGA
+
DCDDDFFFFFFFGGGGGGGGGGHHHHHHHHHHHHHHHHHHHHHHHHHHHHHGGHHHHHHHHHHHIHHHHHHHHHHHHHHHHHHHHHGHHHHHHHGGGGHHHHHHHHHHHHHHHHHHHHHHHHHHHHHHGHHHHHHHHHHHHHHHHHGHHHHHHHHHHHHHHHHHHHHHHGHHHHGHHHHHHGGHHHHHHHHHHHHHHGHHHHGHHHHHHHHHHHHHHHHHHHHHHHHHHHHHHEHHHGHHHHGHHGHHGGH
@M05620:45:000000000-G6HP7:1:1101:26966:10664 1:N:0:177
CATCCTGACCCTGAAGTACCCCATTGAGCATGGCATCGTCACCAACTGGGACGACATGGAGAAGATCTGGCACCACACCTTCTACAACGAGCTGCGCGTGGCCCCGGAGGAGCACCCAGTGCTGCTGACCGAGGCCCCCCTGAACCCCAAGGCCAACAGAGAGAAGATGACTCAGGTGAGGCTCGGCCGACGCCCGTGCTCCTCCCGTCCTTTCCCCAGTCATTTTCTGCCCGGCTTGATTTCTGACATTA
+
DDDDDFFFFFFFGGGGGGGGGGGHHHHHHHHHHHHHHGHHHGHHHGHHHHHHGGGGGHHHHHHHHHHHHHHHHGHHHGGHHHHHHHHHGGGGGHHGGGGGGGHHGGGGGGGGHHHHGGHHHHHHHHHHHHGGGGGGGGGGGGHHHHGGGGHGHHGGGGGGGGGGGGGGGGGGGGGGGGGGGGGGFFFFFFFFFFFFBDFEFFFFFFFEFFDFFFFFFFFFFFFHFFFFFFFFFFFFF;FFFFFFBFFFFF0
@M05620:45:000000000-G6HP7:1:1101:14280:10666 1:N:0:177
AAACCAAGCAGACACTCACCAGAAGACATGAGGTCAGCTAGATCGGAAGAGCACACGTCTGAACTCCAGTCACAGAAGACCATCTCGTATGCCGTCTTCTGCTTGAAAAAAAAAAAAAAGCTCTCGGAGGTTCTTTTGCATCGGTGAGCCAGACAGCCTGATCCGATGATGGGTGCGAAACTATTTGAGGAACGGAAGCACATTTTTATTAAATTTACCTTTTCGCCAGCGCCCTTCCTACCCTAAAGATC
+
BBBBBBBFBFFFGGGGGGGGFGHHGHHHHCHFHHHHHHHGHHHHHGGGGHHHHHHHGHHHGHHHGHHHGGHHHHHHGFFHHHFBFGHGGHHHHGEGHGFHHHHHHHHHGHEFEGC/<///<1??1?/<--<<1>1F11<0=GD.C?.CHFH.CECC.;GG/00<C.;9C00;.;.9-.:--CFGFEB;9/9CF..A..;BB.9//;BEBB//9BFFFFB//;//9;..-9-;>=>BFFFFF.;B..9//BF
@M05620:45:000000000-G6HP7:1:1101:26958:10683 1:N:0:177
CATCCTGACCCTGAAGTACCCCATTGAGCATGGCATCGTCACCAACTGGGACGACATGGAGAAGATCTGGCACCACACCTTCTACAACGAGCTGCGCGTGGCCCCGGAGGAGCACCCAGTGCTGCTGACCGAGGCCCCCCTGAACCCCAAGGCCAACAGAGAGAAGATGACTCAGGTGAGGCTCGGCCGACGCCCGTGCTCCTCCCGTCCTTTCCCCAGTCATTTTCTGCCCGGCTTGATTTCTGACATTA
+
ABBBBFFFFFFFGGGFGGGGGGGHHHHHHHHHHHHHHGHHHGHHHGHHHHHHGGGGGHHHHGHHHHHHHHHHHGHHHGGHHHHHHHHHGGGGGHHGGGGGGGHHGGGGGGGGHHHHGGHHHHHHHHHHHHGGGGGGGGGGGGHHHHGGGGHGHHGEGGGGGGGGGGGGGGGGGGGGFGFGGGGGFFFFCF=FFFFF:DFFFFFFFFFFFFFFFFFFFFFFFFFFFFFFFFFFFFFFFFFFFFFFFFFFFFB
@M05620:45:000000000-G6HP7:1:1101:13124:10688 1:N:0:177
ATCTCTATCTCCTAAAAACCTGTTTAGATTTGGAGATAGACCTTCAGGTTTTTCATCATTTTCTGCATGAATTATACATTGACCACGTTCCAGCGTGGTCAGTTTGCAGCATTCTGTTATTTTGTTTGACAGAGTGTCTTGTTGAGAACATATGTAGGACATGATTTTTTCCTGCAACAGGGAAAATAAAGTATAAGTTTTAAAGATTTATTCTTTAATAAAGGATCTCAAAGCCAGCTTTAGAAAAAGGA
+
ABABBFFFFFFFGGGGGGGGGGHHHHHHHHHHHHHHHHHHHHHHHHHHHHHGGHHHHHHHHHHHHHHHHGHHHHHHHHHHHGHHHHGHHHHHHHGGGGGHHHHHFHHHHHHHHHGHHHHHHHHHHHHHHHHHHHHHHHHHHHHGHFHFHHFHHHHHHHHHHHHHHHHHHGHHHHHHHHHHHGEHHGHHGGHHFHHHHDGHHHHBGHHHHHHHHHHHHHHHHFGGHHHHHFGHGHHHHGHHHHEHHFHHGCG
@M05620:45:000000000-G6HP7:1:1101:13384:10698 1:N:0:177
ATCTCTATCTCCTAAAAAGGAAGAAAGGGGAGGGAAGATCGGAAGAGCACACGTCTGAACTCCAGTCACAGAAGACCATCTCGTATGCCGTCTTCTGCTTGAAAAAAAAAAAAAAAAACAAAAAAGAACACAGAGAAAAGAAAATCCTTCACAACCAAGACGTCACCAAGAAGAACCTTACCCGTCCTGCTGCAGCCGGTCCCCAGAAATAGTAAACCATCCTCGAGATCCCCGATAGAGAGACGCGCATT
+
CCBCCFFFFFFFGGGGGGGGGGHHGFHHGGGGGGGHGHHHHGGGGHHHHHHHGHHHGHFHHHHHHHFFHHHHGHHHHHHCGHHGGHHHHGEGHGHHHHHHHHHHHHGGGGB<<//><-.>....-...///..//:////..:/0=/0000000....../.....00...//9//.:////9.;...////////.-----.:/..///////////://.//...9.//;.-9-9.///../.----..
@M05620:45:000000000-G6HP7:1:1101:26194:10699 1:N:0:177
ATCTCTATCTCCTAAAAACCTGTTTAGATTTGGAGATAGACCTTCAGGTTTTTCATCATTTTCTGCATGAATTATACATTGACCACGTTCCAGCGTGGTCAGTTTGCAGCATTCTGTTATTTTGTTTGACAGAGTGTCTTGTTGAGAACATATGTAGGACATGATTTTTTCCTGCAACAGGGAAAATAAAGTATAAGTTTTAAAGATTTATTCTTTAATAAAGGATCTCAAAGCCAGCTTTAGAAAAAGGA
+
CCCCCFFFFFFFGGGGGGGGGFGHHHHHHHHHHHHHHHHHHHHHHHHHHHHGGHHHHGHHHHHHHHHHHHHHHHHGHHHHHHHHHHGHHHHHHHGFGGHHHHGHHHHHHHHHHHHHHHHHHHHHHHHHHHHHHHHHHHHHHHHHHHHHHHHHHHHHHHHHHHHHHHHHHGHHHHHGHHHHHGGHHHHHGHHHHHHHHGHHHGGHHHHHHHHHHHHHHHHHHHHHHHHHHGHGHHHHHGHHHHHHGGHHGGF
@M05620:45:000000000-G6HP7:1:1101:13121:10706 1:N:0:177
ATCTCTATCTCCTAAAAACCTGTTTAGATTTGGAGATAGACCTTCAGGTTTTTCATCATTTTCTGCATGAATTATACATTGACCACGTTCCAGCGTGGTCAGTTTGCAGCATTCTGTTATTTTGTTTGACAGAGTGTCTTGTTGAGAACATATGTAGGACATGATTTTTTCCTGCAACAGGGAAAATAAAGTATAAGTTTTAAAGATTTATTCTTTAATAAAGGATCTCAAAGCCAGCTTTAGAAAAAGGA
+
CCCCCFFFFFFFGGGGGGGGGGHHHHHHHHHHHHHHHHHHHHHHHHHHHHHGGHHHHHHHIHIHIHHHHHHHHHHHHHHHHHHHHHGHHHHHHHGGGGHHHHHHHHHHHHHHHHHHHHHHHHHHHHHHHHHHHHHHHHHHHHHHHHHHHHHHHHHHHHHHHHHHHHHHHGHHHHGHHHHHHGGGHHHHHHHHHHHGHGHHHHGHHHHHHHHHHHHHHHHHHHHHHHHHHHHHHHHHHGHHHHHHHHHHGGH
@M05620:45:000000000-G6HP7:1:1101:11131:10710 1:N:0:177
AAACCAAGCAGACACTCACCGCTCCCTCGCCACAGGCCAATAGTTTGTCCTCACTGAGTTGGCAACAAGTGGCTGCTGTGGCTGCCATTTTTCTGGTGATGGCCATCAGCTCCGACGAGGTCAGCTGGGGGGCTTTCTTTGTGTAAGCAACGAGAAACCTGAAAGAAGCATTTTTTAACTAAGTCCTGCTGAGTCATTCATGAGTTTTTAGCCGCCTTGCTTCTTCTCACAGACTCTCTACTCTCATGCCA
+
CCCCCBBFBFFFGGGGGGGGGGGGGGHHGGGDGGHHGGHHHHHHHHHHHHHHHHHHHHHHHHHHHHHHGHHHGAFGHFHHHHHGGHHHHHHHHHHHHHGHGHHHHHHHHHHHHGGGGGGGGHHHHHHHGGGGGGGGGGGGGGGGGGFFFFFFFFFFFFFFFFFFFFFFFFFFFFFFFFFFFFFFFFFFFFFFFFFFFFFFFFFFFFFFFFFFFFFFFFFFFFFFFFFFFFFFFFFFFFFFFFFFFFFFFFF
@M05620:45:000000000-G6HP7:1:1101:27365:10710 1:N:0:177
ATCTCTATCTCCTAAAAACCTGTTTAGATTTGGAGATAGACCTTCAGGTTTTTCATCATTTTCTGCATGAATTATACATTGACCACGTTCCAGCGTGGTCAGTTTGCAGCATTCTGTTATTTTGTTTGACAGAGTGTCTTGTTGAGAACATATGTAGGACATGATTTTTTCCTGCAACAGGGAAAATAAAGTATAAGTTTTAAAGATTTATTCTTTAATAAAGGATCTCAAAGCCAGCTTTAGAAAAAGGA
+
CCCCCFFFFFFFGGGGGGGGGGHHHHHHHHHHHHHHHHHHHHHHHHHHHHHGGHHHHHHHHIIHIHHHHHHHHHHHHHHHHHHHHHGHHHHHHHGGGGHHHHHHHHHHHHHHHHHHHHHHHHHHHHHHHHHHHHHHHHHHHHHHHHHHHHHHHHHHHHHHHHHHHHHHHGHHHHHHHHHHHGGHHHHHHHHHHHHHHHHHHHHHHHHHHHHHHHHHHHHHHHHHHHHHHGHHHHHHHGHHHHHGHHHHGGH
@M05620:45:000000000-G6HP7:1:1101:27347:10711 1:N:0:177
ATCTCTATCTCCTAAAAACCTGTTTAGATTTGGAGATAGACCTTCAGGTTTTTCATCATTTTCTGCATGAATTATACATTGACCACGTTCCAGCGTGGTCAGTTTGCAGCATTCTGTTATTTTGTTTGACAGAGTGTCTTGTTGAGAACATATGTAGGACATGATTTTTTCCTGCAACAGGGAAAATAAAGTATAAGTTTTAAAGATTTATTCTTTAATAAAGGATCTCAAAGCCAGCTTTAGAAAAAGGA
+
BABBBFFFFFFFGGGGGGGGGGHHHHHHHHHHHGHHHHHGHHHHHGHHHGHGGHGHHHHHHHHHHHGHHFFHHHHHHHHHHHHHHHGHHHHFGHGEGGHHHHHHHHHHHHHHHHHHHHHHHHHHHHHHGFGHHHHHHHHHHHHHGHEFGGHHHHHHHHHHHHHGFHHHHGHHHHHHHHGHGGGEHHHFFGFFGHFHHFGFHHGGHGHHGHHGHHHHHHHHGGHFHHHHHGGGHHHFHGGHHGHFFGFFGGF
@M05620:45:000000000-G6HP7:1:1101:7560:10711 1:N:0:177
AAACCAAGCAGACACTCACCGCTCCCTCGCCACAGGCCAATAGTTTGTCCTCACTGAGTTGGCAACAAGTGGCTGCTGTGGCTGCCATTTTTCTGGTGATGGCCATCAGCTCCGACGAGGTCAGCTGGGGGGCTTTCTTTGTGTAAGCAACGAGAAACCTGAAAGAAGCATTTTTTAACTAAGTCCTGCTGAGTCATTCATGAGTTTTTAGCCGCCTTGCTTCTTCTCACAGACTCTCTACTCTCATGCCA
+
CCCCCBCFCFFFGGGGGGGGGGGGGGHHGGGGGHHHGGHHHHHHHHHHHHHHHHHHHHHHHHHGHHHHHHHHGHGGHHHHHHHGGHHHHHHHHHHHHHHHHHHHHHHHHHHHHGGGGGGGGHHHHHHHGGGGGGGGGGGGGGGGGGFFFFFFFFFFFFFFFFFFFFFFFFFFFFFFFFFFFFFFFFFFFFFFFFFFFFFFFFFFFFFFFFFFFFFFFFFFFFFFFFFFFFFFFFFFFFFFFFFFFFFFFFB
@M05620:45:000000000-G6HP7:1:1101:27385:10713 1:N:0:177
ATCTCTATCTCCTAAAAACCTGTTTAGATTTGGAGATAGACCTTCAGGTTTTTCATCATTTTCTGCATGAATTATACATTGACCACGTTCCAGCGTGGTCAGTTTGCAGCATTCTGTTATTTTGTTTGACAGAGTGTCTTGTTGAGAACATATGTAGGACATGATTTTTTCCTGCAACAGGGAAAATAAAGTATAAGTTTTAACGATTTATTCTTTAATAAAGGATCTCAAAGCCAGCTTTAGAAAAAGGA
+
AAAABFFFFFFFGGFFGGGGGGGHHGFHHHHHHFGHHGH5FGFHHDEFHHHGGHFGHDHHHHHHFHFHHHHHHBHGHGHHHFHHGHGGHHHHHHGGGGHGHHHHHHHHGHHHHHHHHHDGHHHGHHHHFHGH?GGHHHHHFHHG?CGFG3FHHHGFHHHHHHHGHHHHHGHHHHHHDGHHHFEHHBF<FDGHGH111>>FH<F1..<FF1>DGHHHD0D<DGHBCGHHGGG0CGGGHGHHHCGCFHF...9
@M05620:45:000000000-G6HP7:1:1101:11148:10725 1:N:0:177
AAACCAAGCAGACACTCACCGCTCCCTCGCCACAGGCCAATAGTTTGTCCTCACTGAGTTGGCAACAAGTGGCTGCTGTGGCTGCCATTTTTCTGGTGATGGCCATCAGCTCCGACGAGGTCAGCTGGGGGGCTTTCTTTGTGTAAGCAACGAGAAACCTGAAAGAAGCATTTTTTAACTAAGTCCTGCTGAGTCATTCATGAGTTTTTAGCCGCCTTGCTTCTTCTCACAGACTCTCTACTCTCATGCCA
+
BBBBBAAFBFFFGFGGGGGGGGGGGGHHGGGDGFHGGGGHHHHHHHHHHHHHHHHGHHFGHHHHHHHHGFGHGHGGHGHHHHHGGHHHHHHHHGHHHHHHHHHHHHHFHHHHHGGGGGGGFHHHHHHHGGGGGGGGGGGGGFGGGGFFFFFFFFFFFFFFFFFFFFFFFFFFFFFFFFFFFFFBFFFFFFFFFFFFFFFFFFFFFFFFFFFFFFFFFFFFFFFFFFFFFFFFFFFFFFFFFFFFFFFFFFF
@M05620:45:000000000-G6HP7:1:1101:7576:10730 1:N:0:177
AAACCAAGCAGACACTCACCGCTCCCTCGCCACAGGCCAATAGTTTGTCCTCACTGAGTTGGCAACAAGTGGCTGCTGTGGCTGCCATTTTTCTGGTGATGGCCATCAGCTCCGACGAGGTCAGCTGGGGGGCTTTCTTTGTGTAAGCAACGAGAAACCTGAAAGAAGCATTTTTTAACTAAGTCCTGCTGAGTCATTCATGAGTTTTTAGCCGCCTTGCTTCTTCTCACAGACTCTCTACTCTCATGCCA
+
BCBCCBCFCFFFGGGGGGGGGGGGGGHHGGGGGFHHGGHHHHHHHHHHHHHHHHHHHHHHHHHGGHHHHGHHGHGGHHHHHHHGGHHHHHHHHHHHHHHHHHHHHHHHHHHHHGGGGGGGGHHHHHHHGGGGGGGGGGGGGGGGGGFFFFFFFFFFFFFFFFFFFFFFFFFFFFHFFFFHFFFFFFFFFFFFFFFFFFFFFFFFFFFFFFFFFFFFFFFFFFFFFFFFFFFFFFFFFFFFFFFFFFFFFFF
@M05620:45:000000000-G6HP7:1:1101:11639:10786 1:N:0:177
CATCCTGACCCTGAAGTACCCCATTGAGCATGGCATCGTCACCAACTGGGACGACATGGAGAAGATCTGGCACCACACCTTCTACAACGAGCTGCGCGTGGCCCCGGAGGAGCACCCAGTGCTGCTGACCGAGGCCCCCCTGAACCCCAAGGCCAACAGAGAGAAGATGACTCAGGTGAGGCTCGGCCGACGCCCGTGCACCTCCCGTCCTTTCCCCAGTCATTTTCTGCCCGGCCTGATTTCTGACATTA
+
AAAAAFFFFCFCEGCBABGGFGECF1A1FG1A0FGFHAAG0AGFEEHHFACGEECCEGH1GFGFG1F2GHFFHEFHE/EFGGHEHHHFECEE>FFGGG>EGGHHC@@CGC?AGAGHCFG1?G<GFHHEB?CC<--.<-<<CGFCFCACCGAEECEG?E/9CF.AFFF0;FBF900/;/;:..:999-A--9--;@@@-A-//;A-9AEAB-//;BF--;/9//;F/9/;/FE-9--9--//;BF/99//9/
@M05620:45:000000000-G6HP7:1:1101:11626:10800 1:N:0:177
CATCCTGACCCTGAAGTACCCCATTGAGCATGGCATCGTCACCAACTGGGACGACATGGAGAAGATCTGGCACCACACCTTCTACAACGAGCTGCGCGTGGCCCCGGAGGAGCACCCAGTGCTGCTGACCGAGGCCCCCCTGAACCCCAAGGCCAACAGAGAGAAGATGACTCAGGTGAGGCTCGGCCGACGCCCGTGCTCCTCCCGTCCTTTCCCCAGTCATTTTCTGCCCGGCTTGATTTCTGACATTT
+
CCCCCFFFFFFFGFGGGGGGGGGHHHHHHHHHHHHHHGHHHGHHHGHHHHHHGGGGGHHHHHHHHHHHHHHHHGHHHGGHHHHHHHHHGGGGGHHGGGEGGGHHGGGGGGGGHGHHGGHHHHHHHHHHHHGGGGGGGGGGGGHHHHGGGGHGHHGGGGGGGFGGGGGGGGGGGGGGGGGGGGGGFFFFFFFFFFFFBDD?FFFFFFFEDF?FFFFFFF?FFFFFFFFFFEFE.BCFAA:BFFFFF::BFF0
@M05620:45:000000000-G6HP7:1:1101:16536:10800 1:N:0:177
AAACCAAGCAGACACTCACCGCTCCCTCGCCACAGGCCAATAGTTTGTCCTCACTGAGTTGGCAACAAGTGGCTGCTGTGGCTGCCATTTTTCTGGTGATGGCCATCAGCTCCGACGAGGTCAGCTGGGGGGCTTTCTTTGTGTAAGCAACGAGAAACCTGAAAGAAGCATTTTTTAACTAAGTCCTGCTGAGTCATTCATGAGTTTTTAGCCGCCTTGCTTCTTCTCACAGACTCTCTACTCTCATGCCC
+
ABAAB?AFBFCFFGGGCGGGGGCEEFHCEGGDGHHHGGEFGHFDEHHHFFHHHHFBGHHHHFGDGHHGHFFFGGEGCF5FFFGFFHCEHFHGHHHGFGFHHGGHHHHHHGEFHEEGEEDGFGGHHHHHGGCBGGGGFFFFFGG/BFFFFFF?EFDFFFFFFFFF/FFFFFFFFFFBEFFFFFFFFFFFFFFFF/FFFFFFFFEF/;FF.AFFFFBBF.BFFBFFFFFFFFEFB?BFFBFFFEFFFFFBFF/
@M05620:45:000000000-G6HP7:1:1101:16517:10804 1:N:0:177
AAACCAAGCAGACACTCACCGCTCCCTCGCCACAGGCCAATAGTTTGTCCTCACTGAGTTGGCAACAAGTGGCTGCTGTGGCTGCCATTTTTCTGGTGATGGCCATCAGCTCCGACGAGGTCAGCTGGGGGGCTTTCTTTGTGTAAGCAACGAGAAACCTGAAAGAAGCATTTTTTAACTAAGTCCTGCTGAGTCATTCATGAGTTTTTAGCCGCCTTGCTTCTTCTCACAGACTCTCTACTCTCATGCCA
+
CCCCCCCFCFFFGGGGGGGGGGGGGGHHGGGGGHHHGGHHHHHHHHHHHHHHHHHHHHHHHHHHHHHHHGHHGHGGHHHHHHHGGHHHHHHHHHHHHHHHHHHHHHHHHHHHHGGGGGGGGHHHHHHHGGGGGGGGGGGGGGGGGGFFFFFFFFFFFFFFFFFFFFFFFFFFFFFFFFFFFFFFFFFFFFFFFFFFFFFFFFFFFFFFFFFFFFFFFFFFFFFFFFFFFFFFFFFFFFFFFFFFFFFFFFF
@M05620:45:000000000-G6HP7:1:1101:7506:10808 1:N:0:177
ATCTCTATCTCCTAAAAACCTGTTTAGATTTGGAGATAGACCTTCAGGTTTTTCATCATTTTCTGCATGAATTATACATTGACCACGTTCCAGCGTGGTCAGTTTGCAGCATTCTGTTATTTTGTTTGACAGAGTGTCTTGTTGAGAACATATGTAGGACATGATTTTTTCCTGCAACAGGGAAAATAAAGTATAAGTTTTAAAGATTTATTCTTTAATAAAGGATCTCAAAGCCAGCTTTAGAAAAAGGA
+
BCCCCFFFFFFFGGGGGGGGGGGHHHHHHHHHHHHHHHHHHHHHHHHHHHHGGHHHHHHHHHHIHHHHHHHHHHHHHHHHHHHHHHGHHHHHHHGFGGHHHHHHHHHHHHHHHHHHHHHHHHHHHHHHHHGHHHHHHHHHHHHHHHHHHHHHHHHHHHHHHHHHHHHHHGHHHHHHHHHHHGGHHHHHHHHHHHHHHHHHHHHHHHHHHHHHHHHHHHHHHHHHHHHHHGHHHHHHHGHHHGHHHFHHGGH
@M05620:45:000000000-G6HP7:1:1101:7523:10808 1:N:0:177
ATCTCTATCTCCTAAAAACCTGTTTAGATTTGGAGATAGACCTTCAGGTTTTTCATCATTTTCTGCATGAATTATACATTGACCACGTTCCAGCGTGGTCAGTTTGCAGCATTCTGTTATTTTGTTTGACAGAGTGTCTTGTTGAGAACATATGTAGGACATGATTTTTTCCTGCAACAGGGAAAATAAAGTATAAGTTTTAAAGATTTATTCTTTAATAAAGGATCTCAAAGCCAGCTTTAGAAAAAGGA
+
BCBBCFFFFFFFGGGGGGGGGGGHHHHHHHHHHGHHHHHHGHHHHHHHHHHGGHHHHHHHHHIHHHHHHHHHHHHHHHHHHHHHFHGGHHHHHHGEGGHHFHHHHHHGHHHHHHHHHHHHHHHHHHHHHHHHHHHHGHHHHHHHHHHHHGHGHHHFHHHHFHHHHHHHHGHHHHGGHHHHHGGHHHHGHHHGHHHGHHHHHGGHHHHHHHHHHHHHHHHHHGHHHHHHFFHGHHHHHGFHHHHGFGHHGGH
@M05620:45:000000000-G6HP7:1:1101:22458:10808 1:N:0:177
AAACCAAGCAGACACTCACCGCTCCCTCGCCACAGGCCAATAGTTTGTCCTCACTGAGTTGGCAACAAGTGGCTGCTGTGGCTGCCATTTTTCTGGTGATGGCCATCAGCTCCGACGAGGTCAGCTGGGGGGCTTTCTTTGTGTAAGCAACGAGAAACCTGAAAGAAGCATTTTTTAACTAAGTCCTGCTGAGTCATTCATGAGTTTTTAGCCGCCTTGCTTCTTCTCACAGACTCTCTACTCTCATGCCA
+
CCCCDCCFCFFFGGGGGGGGGGGGGGHHGGGGGHHHGGHHHHHHHHHHHHHHHHHHHHHHHHHHHHHHHGHHGHGGHHHHHHHGGHHHHHHHHHHHHHHHHHHHHHHHHHHHHGGGGGGGGHHHHHHHGGGGGGGGGGGGGGGGGGFFFFFFFFFFFFFFFFFFFFFFFFFFFFHFFFFFFFFFFFFFFFFHFFFFFFFFFFHFFFFFFFFFFFFFFFFFFFFFFHHFFFFFFFFFFFFHFFFFFFFFFFF
@M05620:45:000000000-G6HP7:1:1101:7968:10816 1:N:0:177
AAACCAAGCAGACACTCACCAGAAGACATGAGGTCAGCTAGATCGGAAGAGCACACGTCTGAACTCCAGTCACAGAAGACCATCTCGTATGCCGTCTTCTGCTTGAAAAAAAAAAAAAAAAAAAAAAAAAAATAAAAAAATCAATATTGTAGAAAAAAGAAAAAAAAAAAATATAATGAGGCGTAAGTTACAACGTTAGGGTAGTGAAATGCAGAATGAGTGACTAGCAAGCATAGAAAGGGTGGTGCACG
+
DDCDDCCFDFFFGGGGGGGGGGHHHHHHHGHHHHHHHHHHHHHHHGGGGHHHHHHHGHHHGHHHHHHHHHHHHGHHHHHHHHHBHHHGGHHHHGGGHGHHHHHHHHHHGHGGGGG>>//</<><@---<-9<.000009-.00<00000000000/.<...<B.-<-----.00:0<000/.-9-..:000000-.//././/.0/000000000/0000000<0<0/00/./000:000...9-.9000.
@M05620:45:000000000-G6HP7:1:1101:7514:10825 1:N:0:177
ATCTCTATCTCCTAAAAACCTGTTTAGATTTGGAGATAGACCTTCAGGTTTTTCATCATTTTCTGCATGAATTATACATTGACCACGTTCCAGCGTGGTCAGTTTGCAGCATTCTGTTATTTTGTTTGACAGAGTGTCTTGTTGAGAACATATGTAGGACATGATTTTTTCCTGCAACAGGGAAAATAAAGTATAAGTTTTAAAGATTTATTCTTTAATAAAGGATCTCAAAGCCAGCTTTAGAAAAAGGA
+
CCCDDFFFFFFFGGGGGGGGGGHHHHHHHHHHHHHHHHHHHHHHHHHHHHHGGHHHHHIHHHIHIHHHHHHHHHHHHHHHHHHHHHGHHHHHHHGGGGHHHHHHHHHHHHHHHHHHHHHHHHHHHHHHHHHHHHHHHHHHHHHHHHGHHHHHHHHHHHHHHHHHHHHHHGHHHHHHHHHHHGGHHHHHHHHHHHHHHHHHHHHHHHHHHHHHHHHHHGHHHGHHHHHHHHHGHHHHHGHHHHGHHGGHGGH
@M05620:45:000000000-G6HP7:1:1101:18091:10834 1:N:0:177
ATCTCTATCTCCTAAAAACCTGTTTAGATTTGGAGATAGACCTTCAGGTTTTTCATCATTTTCTGCATGAATTATACATTGACCACGTTCCAGCGTGGTCAGTTTGCAGCATTCTGTTATTTTGTTTGACAGAGTGTCTTGTTGAGAACATATGTAGGACATGATTTTTTCCTGCAACAGGGAAAATAAAGTATAAGTTTTAAAGATTTATTCTTTAATAAAGGATCTCAAAGCCAGCTTTAGAAAAAGGA
+
CDCDEFFFFFFFGGGGGGGGGGHHHHHHHHHHHHHHHHHHHHHHHHHHHHHGGHHHHHHHIIIIIHHHHHHHHHHHHHHHHHHHHHGHHHHHHHGFGGHHHHHHHHHHHHHHHHHHHHHHHHHHHHHHHHHHHHGHHHHHHHHHHHHHHHHHHHHHHHHHHHHHHHHHHGHHHHHHHHHHHGGHHHHHHHHHHHHHHHHHHHGHHHHHHHHHHHHHHHHHHHHHHHHHHGHHHHHHHGHHHHHHHHHHGGH
@M05620:45:000000000-G6HP7:1:1101:18073:10839 1:N:0:177
ATCTCTATCTCCTAAAAACCTGTTTAGATTTGGAGATAGACCTTCAGGTTTTTCATCATTTTCTGCATGAATTATACATTGACCACGTTCCAGCGTGGTCAGTTTGCAGCATTCTGTTATTTTGTTTGACAGAGTGTCTTGTTGAGAACATATGTAGGACATGATTTTTTCCTGCAACAGGGAAAATAAAGTATAAGTTTTAAAGATTTATTCTTTAATAAAGGATCTCAAAGCCAGCTTTAGAAAAAGGA
+
BCBCCFFFFFFFGGGGGGGGGGGHHHHHHHHHHHHHHHHGHHHHHHHHHHHGGHHHHHIHHIHIIHHHHGHHHHHHHHHHHGHHHHGGHHHHHHGFGGHHHHHHHHHHHHHHHHHHHHHHHHHHHHHHHGGHHHHHHHHHHHHHHHHGHHHHHHHHHHHHHHHHHHHHHGHHHHHHHHHHHGGHHHHGHHHHHHHHHHHHHHFHHHHHHHHHHGHHHHHHHGHHHHHHHGGGHHHHHGGHHHHFHGHHGGH
@M05620:45:000000000-G6HP7:1:1101:18105:10845 1:N:0:177
ATCTCTATCTCCTAAAAACCTGTTTAGATTTGGAGATAGACCTTCAGGTTTTTCATCATTTTCTGCATGAATTATACATTGACCACGTTCCAGCGTGGTCAGTTTGCAGCATTCTGTTATTTTGTTTGACAGAGTGTCTTGTTGAGAACATATGTAGGACATGATTTTTTCCTGCAACAGGGAAAATAAAGTATAAGTTTTAAAGATTTATTCTTTAATAAAGGATCTCAAAGCCAGCTTTAGAAAAAGGA
+
AAAABFFFFFFFGGGGGGGGGGHHHHFHHHHHGHHHFHHFHHHHHHFHHHHGGHHHHHHHHHHHHHHHHHHHHHHHHHHHHHHHHHGHHHHHHHGEFGHHHHHHHHHHHHHHHHHHHHHHHHHHHHHHHGGHHHGHHHHHHHHHHHHHHHHHHHHHHHHHHHHHHHHHHGHHHHHHHHHHHGGHHHHHHHHHHHHHHFGHHHGHHHHHHHHHHHHHHHHHHHHHHHHHHHHHHHHHHGHHHHHHHHGHGGH
@M05620:45:000000000-G6HP7:1:1101:12918:10849 1:N:0:177
AGATTACTGCAACAGTTCCCCCTGGACCTGGAAAAGTTTCTTGCCTGGCTTACAGAAGCTGAAACAACTGCCAATGTCCTACAGGATGCTACCCGTAAGGAAAGGCTCCTAGAAGACTCCAAGGGAGTAAAAGAGCTGATGAAACAATGGCAAGTAAGTCAGGCATTTCCGCTTTAGCACTCTTGTGGATCCAATTGAACAATTCTCAGCATTTGTACTTGTAACTGACAAGCCAGGGACAAAACAAAGAT
+
BABBCFFFDFBDGGFBFGGGGGGGHHHHHHHHHHHHFHHHHHHHHHHHHHHHHHHHHHHHHHHHHHHHHHHHHHHHGHHHHHHHHGHHHHHHHHGGGGHHHHHGHHHHGHHHHHHHHHHHHGHGEEGEHFHHHGHHHHGHHHHHHHHHGHHHHGHGHHHHHHHHHHHHHHGGGGGHHHGHHHHHHHHGHHHHGHHHHFGGFGHHHHHGHHHHHGGHHGHHHHHGHHHHHGHHHGFGGGGGGGGGGGGGGGB
@M05620:45:000000000-G6HP7:1:1101:15541:10910 1:N:0:177
CATCCTGACCCTGAAGTACCCCATTGAGCATGGCATCGTCACCAACTGGGACGACATGGAGAAGATCTGGCACCACACCTTCTACAACGAGCTGCGCGTGGCCCCGGAGGAGCACCCAGTGCTGCTGACCGAGGCCCCCCTGAACCCCAAGGCCAACAGAGAGAAGATGACTCAGGTGAGGCTCGGCCGACGCCCGTGCTCCTCCCGTCCTTTCCCCAGTCATTTTCTGCCCGGCTTGATTTCTGACATTC
+
CCCCCFFFFFFFGGGGGGGGGGGHHHHHHHHHHHHHHGHHHGHHHGHHHHHHGGGGGHHHHHHHHHHHHHHHHGHHHGGHHHHHHHHHGGGGGHHGGGGGGGHHGGGGGGGGHHHHGGHGHHHHHHHGHHGGGGGGGGGGGGHHHHGGGGHGHHGGGGGGGGGGGGGGGGGGGGGGGGGGGFGGFFFFFDFFFFFFCFFFFFFFFFFEDFDFFFFFFBDFFFFFFFFFFFFFBFFFCFFFFFFFF:F0BF0
@M05620:45:000000000-G6HP7:1:1101:6835:10913 1:N:0:177
AGATTACTGCAACAGTTCCCCCTGGACCTGGAAAAGTTTCTTGCCTGGCTTACAGAAGCTGAAACAACTGCCAATGTCCTACAGGATGCTACCCGTAAGGAAAGGCTCCTAGAAGACTCCAAGGGAGTAAAAGAGCTGATGAAACAATGGCAAGTAAGTCAGGCATTTCCGCTTTAGCACTCTTGAGGATCCAATTGAACAATTCTCAGCATTTGTACTTGTAACTGACAAGCCAGGGACAAAACAAAGAT
+
BBBCCFFFFFFFGGGGGGGGGGGGHHHHHHHHHHHHGHHHHHHHHHHHHHHHHHHHHHHHHHHHHHHHHHHHHHHHHHHHHHHHHHHHHHHHHHGG@GHHHHHHHHHHGHHHHHHHHHHHHHHGGGGFHHHHHGHHHHHHH3DGHHHHHHHHHGHHHHHHHHGHHHHHHHGGGGGHGHHHHHHHHFHHHHHHHHHHHHFHHHHHHHHHHHGHHGHGHHHHHGHGHHHHHHHHHGGGGGGGEFFFGGGGGGG
@M05620:45:000000000-G6HP7:1:1101:27724:10919 1:N:0:177
CATCCTGACCCTGAAGTACCCCATTGAGCATGGCATCGTCACCAACTGGGACGACATGGAGAAGATCTGGCACCACACCTTCTACAACGAGCTGCGCGTGGCCCCGGAGGAGCACCCAGTGCTGCTGACCGAGGCCCCCCTGAACCCCAAGGCCAACAGAGAGAAGATGACTCAGGTGAGGCTCGGCCGACGCCCGTGCTCCTCCCGTCCTTTCCCCAGTCATTTTCTGCCCGGCTTGATTTCTGACATTA
+
BBBBBFFFFFFFGGGGGGGGGGGHHHHHHHHHHHHHHGHHHGHHHGHHHHGGCAAE?GFCFCAFFFFHHG3GFFFC?EAGFHFGGHHHGEDEACEE@EFGCEHHGGC/DGDDFGGHAFHHF1DG1FBGHH?<CCFGGGGCDGGHHHGG??HEHAEGGEB///CEFGBFFEG0B:BFCBBFFG?9B>EFFF>FFF-@@DBAFFFFFFFAFFFFFFF/FFDFFFFFFFFFFFFFF-BD-@.BFF/F/BBBFF/
@M05620:45:000000000-G6HP7:1:1101:15551:10926 1:N:0:177
CATCCTGACCCTGAAGTACCCCATTGAGCATGGCATCGTCACCAACTGGGACGACATGGAGAAGATCTGGCACCACACCTTCTACAACGAGCTGCGCGTGGCCCCGGAGGAGCACCCAGTGCTGCTGACCGAGGCCCCCCTGAACCCCAAGGCCAACAGAGAGAAGATGACTCAGGTGAGGCTCGGCCGACGCCCGTGCTCCTCCCGTCCTTTCCCCAGTCATTTTCTGCCCGGCTTGATTTCTGACATTA
+
BB?ABFFFFFFCGGGGGGGGGGGHHHHHHFHHHHHHHGHHHGHHHGHHGGHHGGGGEFHHHGHHHGHHFHHHHGHHHGGHHHHHHHHHGGEGGFHGGGEGEGHHGGGGGGGGHHHHGGHGHHHHHHHHHHGGGGGGGGGGGGHHHHGGGGHGHHGGGGGGGGGGGGGGGGGGGGGGGGGGGGGGBBFFB=BBBBBBBFBFFFBFFFFFFFDFBFFFFFFFFFFFFFFFFFFFFBBBB<AFFFFFFEFFFF/
@M05620:45:000000000-G6HP7:1:1101:6843:10930 1:N:0:177
AGATTACTGCAACAGTTCCCCCTGGACCTGGAAAAGTTTCTTGCCTGGCTTACAGAAGCTGAAACAACTGCCAATGTCCTACAGGATGCTACCCGTAAGGAAAGGCTCCTAGAAGACTCCAAGGGAGTAAAAGAGCTGATGAAACAATGGCAAGTAAGTCAGGCATTTCCGCTTTAGCACTCTTGTGGATCCAATTGAACAATTCTCAGCATTTGTACTTGTAACTGACAAGCCAGGGACAAAACAAAGAT
+
CCCCCFFFFFFFGGGGGGGGGGGGHHHHHHHHHHHHGHHHHHHHHHHHHHHHHHHHHHHHHHHHHHHHHHHHHHHHHHHHHHHHHGHHHHFHHHGGEFHHHHGHHHHHGHHHHHHHHHHHHHHGGGGGHHHHHGHHHHHHH3FGHHHHHHHHHGHHHHHHHHHHHHHHHHGGGGGHEHHHHHHHHFGDHHHHHHHHHHFGHHGHHHHHHHHHHGHHHGHHHGHFHHHGHHHHHGGGGGGGGGGFGGGGGGG
@M05620:45:000000000-G6HP7:1:1101:22102:10959 1:N:0:177
CATCCTGACCCTGAAGTACCCCATTGAGCATGGCATCGTCACCAACTGGGACGACATGGAGAAGATCTGGCACCACACCTTCTACAACGAGCTGCGCGTGGCCCCGGAGGAGCACCCAGTGCTGCTGACCGAGGCCCCCCTGAACCCCCAGGCCAACAGAGAGAAGATGACTCAGGTGAGGCTCGGCCGACGCCCGTGCTCCTCCCGTCCTTTCCCCAGTCATTTTCTGCCCGGCTTCATTTCTGACATTA
+
AAAABFFDF>FFCFG4BFGGGGGHHFHFFGHHCGHFFDHHGGHFHGHHGHGEE?EEEFHFCFEGGBGHFFFFFFFH1EEHHHFBGDFGEAEEGFFEEEGC@EGCEEC@C?EGHHHGAF/GFGHGHHCGHH/?@CCFFDCCCFFHHHDD-::.?EEGEFB//BDGGB/CFGG09B0/;/;CGG.A=BED==B?;>?--..A///BBE.EF?FF/B//B.;;;FFFFFFF//BE?-9@@./;FB/9/B/9BF/
@M05620:45:000000000-G6HP7:1:1101:22087:10976 1:N:0:177
CATCCTGACCCTGAAGTACCCCATTGAGCATGGCATCGTCACCAACTGGGACGACATGGAGAAGATCTGGCACCACACCTTCTACAACGAGCTGCGCGTGGCCCCGGAGGAGCACCCAGTGCTGCTGACCGAGGCCCCCCTGAACCCCAAGGCCAACAGAGAGAAGATGACTCAGGTGAGGCTCGGCCGACGCCCGTGCTCCTCCCGTCCTTTCCCCAGTCATTTTCTGCCCGGCTTGATTTCTGACATTT
+
CCCCCFFFFFFFGGGGGGGGGGGHHHHHHHHHHHHHHGHHHGHHHGHHHHHHGGGGGHHHHHHHHHHHHHHHHGHHHGGHHHHHHHHHGGGGGHHGGGGGGGHHGGGGGGGGHHHHGGHHHHHHHHHHHHGGGGGGGGGGGGHHHHGGGGHGHHGGGGGGGGGGGGGGGGGGGGGGGGGGGGGGFFFFFDFFFFFA@DFFFFFFFFFEFFDFFFFFFFFFFFFFFFFFFFFFFFFFFAABFBFF0;FBFF0
@M05620:45:000000000-G6HP7:1:1101:8879:10999 1:N:0:177
AAACCAAGCAGACACTCACCGCTCCCTCGCCACAGGCCAATAGTTTGTCCTCACTGAGTTGGCAACAAGTGGCTGCTGTGGCTGCCATTTTTCTGGTGATGGCCATCAGCTCCGACGAGGTCAGCTGGGGGGCTTTCTTTGTGTAAGCAACGAGAAACCTGAAAGAAGCATTTTTTAACTAAGTCCTGCTGAGTCATTCATGAGTTTTTAGCCGCCTTGCTTCTTCTCACAGACTCTCTACTCTCATGCCA
+
CCCCCCCFCFFFGGGGGGGGGGGGGGHHGGGGGHHHGGFHHHHHHHHHHHHHHHHHHHHHHHHHHHHHHHHHGHGGHHHHHHHGGHHHHHHHHHHHHHHHHHHHHHHHHHHHHGGGGGGGGHHHHHHHGGGGGGGGGGGGGGGGGGFFFFFFFFFFFFFFFFFFFFFFFFFFFFFFFFFFFFFFFFFFFFFFFFFFFFFFFFFFFFFFFFFFFFFFFFFFFFFFFFFFFFFFFFFFFFFFFFFFFFFFFFB
@M05620:45:000000000-G6HP7:1:1101:11458:11007 1:N:0:177
ATCTCTATCTCCTAAAAACCTGTTTAGATTTGGAGATAGACCTTCAGGTTTTTCATCATTTTCTGCATGAATTATACATTGACCACGTTCCAGCGTGGTCAGTTTGCAGCATTCTGTTATTTTGTTTGACAGAGTGTCTTGTTGAGAACATATGTAGGACATGATTTTTTCCTGCAACAGGGAAAATAAAGTATAAGTTTTAAAGATTTATTCTTTAATAAAGGATCTCAAAGCCAGCTTTAGAAAAAGGA
+
BBBBBFFFFFFFGF5FGFEGGGGHHFBHHHGGHFHBGGH5FGHHHHHHHHHFGHDFH5GFHFHHGHHGHEGHHGH5HHHFFBGGFHEHHHHHHHGGCGHHHHHHHHHHHHHHHHHHHHHHHHHHHHHHHHHHHHHHHHHHHHHHHHHHHHHHHHHHHHHHHHHGHHHHHGHHHHHHFHHHHGGHGHGGHHHHHHHHHHHHHHFHHHHHHHHHHHHHHHGGHHHHHHHHHHHHHHHHHGHHHHGEGHHHGGH
@M05620:45:000000000-G6HP7:1:1101:18474:11009 1:N:0:177
ATCTCTATCTCCTAAAAACCTGTTTAGATTTGGAGATAGACCTTCAGGTTTTTCATCATTTTCTGCATGAATTATACATTGACCACGTTCCAGCGTGGTCAGTTTGCAGCATTCTGTTATTTTGTTTGACAGAGTGTCTTGTTGAGAACATATGTAGGACATGATTTTTTCCTGCAACAGGGAAAATAAAGTATAAGTTTTAAAGATTTATTCTTTAATAAAGGATCTCAAAGCCAGCTTTAGAAAAAGGA
+
AAABBFFFFFFFGGGGGFEGGGHHHHHHHHHHHCHAGFHCGHHHHHFHHHHGGHFGHFGHHHHHGHHHHFHHHFHDHFHHHFGHEHGHHHHFHHGGGGHHFHHHHHHHGHGHHHHHHHHHHHHHHHHHHHHHHHHHHHHHHHHHGHHFHHHHHHHHHHHHGHHFHHHHHGHHHHHFDHHHHGGGH<FFFFGHHHBGGFGHHFF1FFGHHHHHHHHHGGGDD0GF<DGHHHEHFHHGHGHHHFBCGHHHGDC
@M05620:45:000000000-G6HP7:1:1101:23577:11009 1:N:0:177
TACCTGTACTGGGGAAGAGTGTAGCAATCGCCATTCCTACCCTAAAGATCGGAAGAGCACACGTCTGAACTCCAGTCACAGAAGACCATCTCGTATGCCGTCTTCTGCTTGAAAAAAAAAAAAAAAAAAAAAAAGAACAATAAATTACTGATTGTGAATAAAGAAAAAACCAAAATTACAAATGATTGTGCTAAGTATAAATACGGATCCGAAAAGCGAGCAACACATAAACTACGTCGATACTGCATGTT
+
CCCCCFFFFFFFGGGGGGGGGGHHHHHHHGGGGGHHHHHHHHHHHHHHHHHGGGGHHHHHHHGHHHGHHHHHHHHHHHHHHHHHHHHHHHHHHGGHHHHGGGHGHHHHHHHHHHHHGGGGG</>//--<-----...//;0;0090;00009009000000000.:/.-......0000;0000;:0000000000000:0000....-/...--/...---/9...00000000.;.--..-0000;000
@M05620:45:000000000-G6HP7:1:1101:8882:11017 1:N:0:177
AAACCAAGCAGACACTCACCGCTCCCTCGCCACAGGCCAATAGTTTGTCCTCACTGAGTTGGCAACAAGTGGCTGCTGTGGCTGCCATTTTTCTGGTGATGGCCATCAGCTCCGACGAGGTCAGCTGGGGGGCTTTCTTTGTGTAAGCAACGAGAAACCTGAAAGAAGCATTTTTTAACTAAGTCCTGCTGAGTCATTCATGAGTTTTTAGCCGCCTTGCTTCTTCTCACAGACTCTCTACTCTCATGCCA
+
AAAABBBFBFFFGGGGGGGGEGGGGGHHGGGGGHHHGGHHHHHHHHHHHHHHHHHHHHHHHHHHHHHHHHHHGHGGHHHHHHHGGHHHHHHHHHHGHHHHHHHHHHHHHHHHHGGGGEGGGHGHHHHHGGGGGGGGFGGGGGGGGGFFFFFFFFFFFFFFFFFFFFFFFFFFFFFFFFFFFFFFFFFFFFFFFFFFFFFFFFFFFFFFFFFFFFFFFFFFFFFFFFFFBFFFEFFFFFFBFFFFFFFEFF/
@M05620:45:000000000-G6HP7:1:1101:18490:11022 1:N:0:177
ATCTCTATCTCCTAAAAACCTGTTTAGATTTGGAGATAGACCTTCAGGTTTTTCATCATTTTCTGCATGAATTATACATTGACCACGTTCCAGCGTGGTCAGTTTGCAGCATTCTGTTATTTTGTTTGACAGAGTGTCTTGTTGAGAACATATGTAGGACATGATTTTTTCCTGCAACAGGGAAAATAAAGTATAAGTTTTAAAGATTTATTCTTTAATAAAGGATCTCAAAGCCAGCTTTAGAAAAAGGA
+
AAAABFFFFFFFGGFGGGGGGGHHHHHGHHHHHFHHHHHHHHHHHHHHHHHGGHHHHHHHHHHHFHHHHHHHHHHHHHHHHGGHGHGHHHHHHHGGGGHHHHHHHHHHHHHHHHHHHHHHHHHHHHHHGHHHHHHHHHHHHHHHHHHHHGHHHHHHHGGHHHHHHGHHHGHHHHHGHHHHHGGGGHGBFHHHHGGHHDGHHHGHHHHHHHHHHHHHHHHGFHBFBGGDGHHHHHHBGEHHHGFGFHHHGCG
@M05620:45:000000000-G6HP7:1:1101:11471:11024 1:N:0:177
ATCTCTATCTCCTAAAAACCTGTTTAGATTTGGAGATAGACCTTCAGGTTTTTCATCATTTTCTGCATGAATTATACATTGACCACGTTCCAGCGTGGTCAGTTTGCAGCATTCTGTTATTTTGTTTGACAGAGTGTCTTGTTGAGAACATATGTAGGACATGATTTTTTCCTGCAACAGGGAAAATAAAGTATAAGTTTTAAAGATTTATTCTTTAATAAAGGATCTCAAAGCCAGCTTTAGAAAAAGGA
+
BBBBBFFFFFFFGGGGGGGGGGHHHHHHHHHHHHHHHHHHHHHHHHHHHHHGGGHHHHHHHHHHHHHHHHHHHHHHHHHHHHHHHHGHHHHHHHGGGGHHHHHHHHHHHHHHHHHHHHHHHHHHHHHHHHHHHHGHHHHHHHHHHHHHHHHHHHHHHHHHHHHHHHHHHGHHHHHHHHHHHGGHHHHHHHHHHHHHHGHHHHHHHHHHHHHHHHHHHHHHHHHHHHHHHHHHHHHHHGHHHHHHHHHHGGG
@M05620:45:000000000-G6HP7:1:1101:18469:11026 1:N:0:177
ATCTCTATCTCCTAAAAACCTGTTTAGATTTGGAGATAGACCTTCAGGTTTTTCATCATTTTCTGCATGAATTATACATTGACCACGTTCCAGCGTGGTCAGTTTGCAGCATTCTGTTATTTTGTTTGACAGAGTGTCTTGTTGAGAACATATGTAGGACATGATTTTTTCCTGCAACAGGGAAAATAAAGTATAAGTTTTAAAGATTTATTCTTTAATAAAGGATCTCAAAGCCAGCTTTAGAAAAAGGA
+
CCCCCFFFFFFFGGGGGGGGGGHHHHHHHHHHHHHHHHHHHHHHHHHHHHHGGHHHHHHHHHHHHHHHHHHHHHHHHHHHHHHHHHGHHHHHHHGGGGHHHHHHHHHHHHHHHHHHHHHHHHHHHHHHHHHHHHHHHHHHHHHHHHHHHHHHHHHHHHHHHHHHHHHHHGHHHHHHHHHHHGGHHHGHHHHHHHHHHHHHHHHFHHHHHHHHHHHHHHHHGHHHHHHHHHHHHHHHHGHHHHHHHHHGGGH
@M05620:45:000000000-G6HP7:1:1101:18481:11039 1:N:0:177
ATCTCTATCTCCTAAAAACCTGTTTAGATTTGGAGATAGACCTTCAGGTTTTTCATCATTTTCTGCATGAATTATACATTGACCACGTTCCAGCGTGGTCAGTTTGCAGCATTCTGTTATTTTGTTTGACAGAGTGTCTTGTTGAGAACATATGTAGGACATGATTTTTTCCTGCAACAGGGAAAATAAAGTATAAGTTTTAAAGATTTATTCTTTAATAAAGGATCTCAAAGCCAGCTTTAGAAAAAGGA
+
AAAAAFFFFFFFGD11BAEGGGHHHHHGHHHHHFHBGFHCGHHHHFHHHHHGGHFHHFHHHHHHFHBGHHBHHDGBHGGHFDGH1G?GHHHFHHGGGGHHHGHHHHHHHHFHHHHEHHGGHHHHHHHHFHFGBGGHHHHHHHHHDFHFHCHFHFHHHGFHFGHDGHHHHGHHHHH01FFHHGE<C0FFG1FGHHFEHGHHHFC1FGGHHHHHHHHHH0==0=DFFGGHHG<DBFHBGEHHHCC0GGHHCFG
@M05620:45:000000000-G6HP7:1:1101:5008:11053 1:N:0:177
TACCTGTACTGGGGAAGCATTTGAATATCCCCCCATGGTGATGGGGACGGAGAACTGCTCCATAAACACAGGCAACGTGCCTAACTTTCCCGGGAAGATGAAGTCAAAGAGCGACCACAGCTCTCGGAGGTTATTTTGCATCGGTGAGCCAGACAGAATGATCCGATGAGGGGTGCGAAACTATTTGAGGAAAGGAAGCACCTTTTTATTAAATTTACCTTTTAGCAATCGCCATTCCTACCCTAAAGATC
+
CCCCCFFFFFFFGGGGGGFGGGHHHHHHHHHGGGGHHHGHHHHHHGGGGGGGGHHHHHHHHHHHHHHHHHHHGHHHGHHHHHFHHHHHHHHGGGFEGFHHHHHHHHHHHHHHGGGGGHHHHHHHHGGGGGGHHHHHHHHHHHGGGGGHHHHHHGHHHHHHHHHHHFGGHHHGGGGGGGGGGGGGGGGGGBFFGGGGGGGGGFFFFFFFFFFFFFFFFFFFFFFFFFFFFFFFFFFFFFFFFFFFFFFFFFF
@M05620:45:000000000-G6HP7:1:1101:3176:11101 1:N:0:177
ATCTCTATCTCCTAAAAACCTGTTTAGATTTGGAGATAGACCTTCAGGTTTTTCATCATTTTCTGCATGAATTATACATTGACCACGTTCCAGCGTGGTCAGTTTGCAGCATTCTGTTATTTTGTTTGACAGAGTGTCTTGTTGAGAACATATGTAGGACATGATTTTTTCCTGCAACAGGGAAAATAAAGTATAAGTTTTAAAGATTTATTCTTTAATAAAGGATCTCAAAGCCAGCTTTAGAGAAAGGA
+
ABBBBFFFFFFFGGGGFGGGGGGHHHHHHHHHHGHHHGHHGHHHHHGHHHHGGHHHHHHGHHHHHHHHHHHHHGHGHHHHHHHHGHGHHHHHHHGGGGHHHHHHHHHHHHHHHHHHHHHHHHHHHHHHHHHHHHHHHHHHHHHHGHHHHHHHHHHHHHGHHHFHHHHHHGHHHHHHGHHHHGGHHHGHGGHHHHHHGGHHHGHHHHHHHHHHGHHHHHHHDGHHHHHHHHGHHHHGGGHHHHHB0;CGGH;
@M05620:45:000000000-G6HP7:1:1101:3157:11109 1:N:0:177
ATCTCTATCTCCTAAAAACCTGTTTAGATTTGGAGATAGACCTTCAGGTTTTTCATCATTTTCTGCATGAATTATACATTGACCACGTTCCAGCGTGGTCAGTTTGCAGCATTCTGTTATTTTGTTTGACAGAGTGTCTTGTTGAGAACATATGTAGGACATGATTTTTTCCTGCAACAGGGAAAATAAAGTATAAGTTTTAAAGATTTATTCTTTAATAAAGGATCTCAAAGCCAGCTTTAGAGAAAGGA
+
ABBAAFFFFFBDFFFFGGGGGFDFHHGGGHFHHFGFGFGAGGGHFHGHGHGGGHHHFGHGFHHHHGHHF3FGGHHHHHHHHHFHHHEGHHHHG?EBEGHFGFFGHHBFGBGFHHHGGFGHHHHHFGHFFFDGGHGFFFHHFFGGBFGECGHHHHFGGGFBBFHDGHHHHDFHHH<CFGHGHE<FCFFGGEF@GGBGGFGHHF<F>FGHHHGHGHHHGGGDHBGHGHHHGGGFD<;/C.:CHHFFHF:GGH:
@M05620:45:000000000-G6HP7:1:1101:3181:11118 1:N:0:177
ATCTCTATCTCCTAAAAACCTGTTTAGATTTGGAGATAGACCTTCAGGTTTTTCATCATTTTCTGCATGAATTATACATTGACCACGTTCCAGCGTGGTCAGTTTGCAGCATTCTGTTATTTTGTTTGACAGAGTGTCTTGTTGAGAACATATGTAGGACATGATTTTTTCCTGCAACAGGGAAAATAAAGTATAAGTTTTAAAGATTTATTCTTTAATAAAGGATCTCAAAGCCAGCTTTAGAAAAAGGA
+
CCCCCFFFFFFFGGGGGGGGGGHHHHHHHHHHHHHHHHHHHHHHHHHHHHHGGHHHHHHHHHHHHHHHHGHHHHHHHHHHHHHHHHGHHHHHHHGGGGHHHHHHHHHHHHHHHHHHHHHHHHHHHHHHGHHHHHHHHHHHHHHHHHHHHHHHHHHHHHHHHHHHHHHHGFHHHHGHHHGHGGGGHHHHHHHHHHHFHHHHHHHHHHHHHGHHHHHHHFHHHDGHHHHHHHHHHHGHHGHHHHHG0;/CFGG
@M05620:45:000000000-G6HP7:1:1101:3200:11121 1:N:0:177
ATCTCTATCTCCTAAAAACCTGTTTAGATTTGGAGATAGACCTTCAGGTTTTTCATCATTTTCTGCATGAATTATACATTGACCACGTTCCAGCGTGGTCAGTTTGCAGCATTCTGTTATTTTGTTTGACAGAGTGTCTTGTTGAGAACATATGTAGGACATGATTTTTTCCTGCAACAGGGAAAATAAAGTATAAGTTTTAAAGATTTATTCTTTAATAAAGGATCTCAAAGCCAGCTTTAGAAAAAGGA
+
B@AABFFFFFBFGFFFDGGGGGHHGGHHHHHHHHGHHHGHGHHHHHHHHHHGGHHHHGHHHHHH5FAFGEHHHGHFHHHHHHHHGHGGGHHHEGGGGFHHHHGHHGHHFHGHHHHHHHHHHHHHHHHFBGGHGHHHHHHHFHGGFFGHHGHHGHHHHHHHHHHFGHHHFCGHHHHHHHGHEAFHHHHHHFFGHHHEFFFHHGFHHHHHHHHHHHHHHHHHDG0BGHHHHEDDFHGHHGGHHGGHCGFHGCC
@M05620:45:000000000-G6HP7:1:1101:22926:11145 1:N:0:177
CATCCTGACCCTGAAGTACCCCATTGAGCATGGCATCGTCACCAACTGGGACGACATGGAGAAGATCTGGCACCACACCTTCTACAACGAGCTGCGCGTGGCCCCGGAGGAGCACCCAGTGCTGCTGACCGAGGCCCCCCTGAACCCCAAGGCCAACAGAGAGAAGATGACTCAGGTGAGGCTCGGCCGACGCCCGTGCTCCTCCCGTCCTTTCCCCAGTCATTTTCTGCCCGGCTTGATTTCTGACATTA
+
BBBCCFFFFFFFGGGGGGGGGGGHHHHHHHHHHHHHHGHHHGHHHGHHHHHHGGGGGHHHHHHHGHHHHHHHHGHHHGGHHHHHHHHHGGGGGHHGGGGGGGHHGGGGGGGGHHHHGGGGHHHFHHHHHHGGGGGGGGGGGGHHHHGGGFHGHH?EGGGGGGGGGGGGGGGGGGFGFGGGGGGGFFFFFDFFFFFFCFBFFFFFFFFEDFFFFFFFFFFFFBFFFFFFFFFF?;DFFAFFFFFFF/BFFF/
@M05620:45:000000000-G6HP7:1:1101:22924:11164 1:N:0:177
CATCCTGACCCTGAAGTACCCCATTGAGCATGGCATCGTCACCAACTGGGACGACATGGAGAAGATCTGGCACCACACCTTCTACAACGAGCTGCGCGTGGCCCCGGAGGAGCACCCAGTGCTGCTGACCGAGGCCCCCCTGAACCCCAAGGCCAACAGAGAGAAGATGACTCAGGTGAGGCTCGGCCGACGCCCGTGCTCCTCCCGTCCTTTCCCCAGTCATTTTCTGCCCGGCTTGATTTCTGACATTT
+
CCCCCFFFFFFFGGGGGGGGGGCHHHHHHHHHHHHHHGHHHGHGHGHHHHHHGGGGGHHHHHHHHHHHHHHHHGHHHGGHHHHHHHHHGGGGGHHGGGGGGGHHGGGGGGGGHHHHGGHHHHHHHHHFHHGGGGGGGGGGGGHHHHGGGGHGHHGGGGGGGGGGGGFGGGGGGGGGGGGGGEGGFFFFFFFFFFFFFFDEFFFFFFFADFDFFFFFFFFFF0BFFFFFFFFFACBFFF.:FFF090B0FF0
@M05620:45:000000000-G6HP7:1:1101:25875:11175 1:N:0:177
AAACCAAGCAGACACTCACCGCTCCCTCGCCACAGGCCAATAGTTTGTCCTCACTGAGTTGGCAACAAGTGGCTGCTGTGGCTGCCATTTTTCTGGTGATGGCCATCAGCTCCGACGAGGTCAGCTGGGGGGCTTTCTTTGTGTAAGCAACGAGAAACCTGAAAGAAGCATTTTTTAACTAAGTCCTGCTGAGTCATTCATGAGTTTTTAGCCGCCTTGCTTCTTCTCACAGACTCTCTACTCTCATGCCA
+
CCCCCCCFCFFFGGGGGGGGGGGGGGHHGGGGGHHHGGHHHHHHHHHHHHHHHHHHHHHHHHHHHHHHHHHHGHGGHHHHHHHGGHHHHHHHHHHHHHGHHHHHHHHHHHHHHGGGGGGGGHHHHHHHGGGGGGGGGGGGGGGGGGFFFFFFFFFFFFFFFFFFFFFFFFFFFFFFEFFFFFFFFFFFFFFFFFFFFFFFFFBFFFFFFFFFFFFFFFFFFFFFFFFFFFFFFFFFFFFFFFFFFFFFFFB
@M05620:45:000000000-G6HP7:1:1101:10478:11189 1:N:0:177
AAACCAAGCAGACACTCACCGCTCCCTCGCCACAGGCCAATAGTTTGTCCTCACTGAGTTGGCAACAAGTGGCTGCTGTGGCTGCCATTTTTCTGGTGATGGCCATCAGCTCCGACGAGGTCAGCTGGGGGGCTTTCTTTGTGTAAGCAACGAGAAACCTGAAAGAAGCATTTTTTAACTAAGTCCTGCTGAGTCATTCATGAGTTTTTAGCCGCCTTGCTTCTTCTCACAGACTCTCTACTCTCATGCCA
+
DDDDDDDFCFFFGGGGGGGGGGGGGGHHGGGGGHHHGGHHHHHHHHHHHHHHHHHHHHHHHHHHHHHHHHHHGHGGHHHHHHHGGHHHHHHHHHHHHHHHHHHHHHHHHHHHHGGGGGGGGHHHGHHHGGGGGGGGGGGGGGGGGGFFFFFFFFFFFFFFFFFFFFFFFFFFFFHFFFFFFFFFFFFFFFFFFFFFFFFFFFFFFFFFFFFFFFFFFFFFFFFFFHHFFFFFFFFFFFFHFFFFFFFFFFB
@M05620:45:000000000-G6HP7:1:1101:22175:11194 1:N:0:177
CATCCTGACCCTGAAGTACCCCATTGAGCATGGCATCGTCACCAACTGGGACGACATGGAGAAGATCTGGCACCACACCTTCTACAACGAGCTGCGCGTGGCCCCGGAGGAGCACCCAGTGCTGCTGACCGAGGCCCCCCTGAACCCCAAGGCCAACAGAGAGAAGATGACTCAGGTGAGGCTCGGCCGACGCCCGTGCTCCTCCCGTCCTTTCCCCAGTCATTTTCTGCCCGGCTTGATTTCTGACATTA
+
ABBBBFFFFFFFGGGGGGGGGGGHHHHHHHHHHHHHHGHHHGHHHGHHHHHHGGGGGHHHFHGHFHFFHHHHHGGHHGGHGHHHHHHHEFFGGFHGGGEGGGHH?E@BCGDGHHHHGEHGCGHFF1?1GHGGGGGGGGGGGGHHHHGGG?HGHGGGGGGGF/AEEFF0;FFGGGGGGFFFFCEFFFFFFFFFFFFAB.AEFFFFFFFEDFDBFFFFFFFFFBFFFBFFFFFE;BFDCF?FFFFFFEFFFF/
@M05620:45:000000000-G6HP7:1:1101:22156:11200 1:N:0:177
CATCCTGACCCTGAAGTACCCCATTGAGCATGGCATCGTCACCAACTGGGACGACATGGAGAAGATCTGGCACCACACCTTCTACAACGAGCTGCGCGTGGCCCCGGAGGAGCACCCAGTGCTGCTGACCGAGGCCCCCCTGAACCCCAAGGCCAACAGAGAGAAGATGACTCAGGTGAGGCTCGGCCGACGCCCGTGCTCCTCCCGTCCTTTCCCCAGTCATTTTCTGCCCGGCTTGATTTCTGACATTA
+
DDDDDFFFFFFFGGGGGGGGGGGHHHHHHHHHHHHHHGHHHGHHHGHHHHHHGGGGGHHHHHHHHHHHHHHHHGHHHGGHHHHHHHHHGGGGGHHGGGGGGGHHGGGGGGGGHHHHGGHGHHHHHHHHHHGGGGGGGGGGGGHHHHGGGGHGHHGGGGGGGGGGGGGGGGGGGGGGGGGGGGGGFFFFFCFFFFFFBDFFFFFFFFFFFFFFFFFFFFFFFFFFFFFFFEFFFFFFFFFFFFFFF:BFBF0
@M05620:45:000000000-G6HP7:1:1101:19760:11216 1:N:0:177
CATCCTGACCCTGAAGTACCCCATTGAGCATGGCATCGTCACCAACTGGGACGACATGGAGAAGATCTGGCACCACACCTTCTACAACGAGCTGCGCGTGGCCCCGGAGGAGCACCCAGTGCTGCTGACCGAGGCCCCCCTGAACCCCAAGGCCAACAGAGAGAAGATGACTCAGGTGAGGCTCGGCCGACGCCCGTGCTCCTCCCGTCCTTTCCCCAGTCATTTTCTGCCCGGCTTGATTTCTGACATTT
+
DDDDDFFFFFFFGGGGGGGGGGGHHHHHHHHHHHHHHGHHHGHHHGHHHHHHGGGGGHHHHHHHHHHHHHHHHGHHHGGHHHHHHHHHGGGGGHHGGGGGGGHHGGGGGGGGHHHHGGHHHHHHHHHHHHGGGGGGGGGGGGHHHHGGGGHGHHGGGGGGGGGGGGGGGGGGGGGGGGGGGGGGFFFFFFFFFFFFCFFFFFFFFFFFFFFFHHFFFFFFFFFFFHFFHFFFFFFFFFFFFFFFFBFFFF0
@M05620:45:000000000-G6HP7:1:1101:24170:11219 1:N:0:177
CATCCTGACCCTGAAGTACCGGCTTGATTTCTGACATTAATCGGAAGAGCACACGTCTGAACTCCAGTCACAGAAGACCATCTCGTATGCCGTCTTCTGCTTGAAAAAAAAAAAAAAACAAAAACTTCTTATCTTATTGCATTTCTCTCCCTCACTCCAACAACTCTACATTTGACTCTCCTCACTTCATCCCTTACTCCCCTCTAGCTACCCATTCCCATTACACCTAGTCACTTCCACTCATCCATCTC
+
DDDDDFFFFFFFGGGGGGGGGGGGGGHHHHHHHGHHHHHHHHGGGGGGHHHHHHGHHHGHHHHHHHHGHHHHHHHGGHHHHFHHFFEGHHHGGGHGGGHHHHGEHHHHGGGGG><>/<?/=00..1111111<111111000000000</<//.<0</000...0000000000000000/0/0.0000000.000000:.././000000/.0:00000:0000;/:0000000000000//0:000000
@M05620:45:000000000-G6HP7:1:1101:19766:11232 1:N:0:177
CATCCTGACCCTGAAGTACCCCATTGAGCATGGCATCGTCACCAACTGGGACGACATGGAGAAGATCTGGCACCACACCTTCTACAACGAGCTGCGCGTGGCCCCGGAGGAGCACCCAGTGCTGCTGACCGAGGCCCCCCTGAACCCCAAGGCCAACAGAGAGAAGATGACTCAGGTGAGGCTCGGCCGACGCCCGTGCTCCTCCCGTCCTTTCCCCAGTCATTTTCTGCCCGGCTTGATTTCTGACATTT
+
ABBBBFFFFFFFGGGFGGGGGGGHHHHHHHHHHHHHHGGHHGHHHGHHHHHHGGGGGHHHHHHHHHHHHHHHHGHHGGGHHHHHHHHHGFGGGHHGGGGGGGHHGGGGGGGGHHHHGGHHHHHFHHHHHHGGGGGGGGGGGGHHHHGGGGHGHHGGGGGGGGGGGGGGGGGGGGGGGGGGGGGGFFFFFFFFFFFFDDFFFFFFFFFFFFFFFFFFFFFFFFFFFFFFFFFF?C@D@-AFFFFFFFFFFF/
@M05620:45:000000000-G6HP7:1:1101:3213:11237 1:N:0:177
ATCTCTATCTCCTAAAACCTGTTTAGATTTGGAGATAGACCTTCAGGTTTTTCATCATTTTCTGCATGAATTATACATTGACCACGTTCCAGCGTGGTCAGTTTGCAGCATTCTGTTATTTTGTTTGACAGAGTGTCTTGTTGAGAACATATGTAGGACATGATTTTTTCCTGCAACAGGGAAAATAAAGTATAAGTTTTAAAGATTTATTCTTTAATAAAGGATCTCAAAGCCAGCTTTAGAAAAAGGAA
+
BBBBBFFFFFFFGGGGGGGGGGHHDGHFGHGGHHGHGHHHHHHHHHHHHHGGHHHHHHHHHHHHHHFHHHHHHHGHHHHHFHHHHGHHHHGHHGFFCHHHHHHHHHHHHHHHHHHHHHHHHHHHHHHHHGHHHHHHHHHHHHHHHHGHHHHHGHGHHHHHHHHHHHHHGHHHHHHHGHHHGGHHHHHHHHGHHGHHHHHHGHHHGHHHHHHHHHHHFGDFGFDGFHHHHHHHHHGHGHHHHHFHHHHGFHH
@M05620:45:000000000-G6HP7:1:1101:23683:11243 1:N:0:177
CATCCTGACCCTGAAGTACCCCATTGAGCATGGCATCGTCACCAACTGGGACGACATGGAGAAGATCTGGCACCACACCTTCTACAACGAGCTGCGCGTGGCCCCGGAGGAGCACCCAGTGCTGCTGACCGAGGCCCCCCTGAACCCCAAGGCCAACAGAGAGAAGATGACTCAGGTGAGGCTCGGCCGACGCCCGTGCTCCTCCCGTCCTTTCCCCAGTCATTTTCTGCCCGGCTTGATTTCTGACATTA
+
CDDDDFFFFFFFGGGGGGGGGGGHHHGHHHHHHHHHHGHHHGHHHGHHHHHHGGGGGHHHHHHHHHHHHHHHHGHHHGGHHHHHHHHHGGGGGHHGGGGGGGHHGGGGGGGGHHHHGGHHHHHHHHHGHHGGGGGGGGGGGGHHHHGGGGHGHHGGGGGGGGGGGGGGGGGGGGGGGGGGGGGGFFFFFAFFFFFFBFFFFFFFFFFFFFFFFFFFFFFFFFFFFFFFFEFFDFFFFAFFFFFFF0BBFF0
@M05620:45:000000000-G6HP7:1:1101:3197:11252 1:N:0:177
ATCTCTATCTCCTAAAACCTGTTTAGATTTGGAGATAGACCTTCAGGTTTTTCATCATTTTCTGCATGAATTATACATTGACCACGTTCCAGCGTGGTCAGTTTGCAGCATTCTGTTATTTTGTTTGACAGAGTGTCTTGTTGAGAACATATGTAGGACATGATTTTTTCCTGCAACAGGGAAAATAAAGTATAAGTTTTAAAGATTTATTCTTTAATAAAGGATCTCAAAGCCAGCTTTAGAAAAAGGAA
+
BBBBCFFFFFFFGGGGGGGGGGHHEGHHHHHHHHHHHHHHHHHHGHHHHHGGHGHHHHHHHHHHHHHHGHHHHHHHGHHHHHHFHGHHHHHHHGGGGHHHGGHHHHGHHHHHHHHHHHHHHHHHHHHHHHHHHHHHHHHHHHHGHGHHHHHHHHHHHHHGHHHHHHHHGHHHHGFHHHHHGGHHHHFGHGFGHHGGFHHHHGHHHHHHHHHHHHHHG==DFHHHHHHGHHHHGHHHGHHHGGFHHGGEEHF
@M05620:45:000000000-G6HP7:1:1101:5481:11281 1:N:0:177
AAACCAAGCAGACACTCACCGCTCCCTCGCCACAGGCCAATAGTTTGTCCTCACTGAGTTGGCAACAAGTGGCTGCTGTGGCTGCCATTTTTCTGGTGATGGCCATCAGCTCCGACGAGGTCAGCTGGGGGGCTTTCTTTGTGTAAGCAACGAGAAACCTGAAAGAAGCATTTTTTAACTAAGTCCTGCTGAGTCATTCATGAGTTTTTAGCCGCCTTGCTTCTTCTCACAGACTCTCTACTCTCATGCCA
+
CCBCCCCFCFFFGGGGGGGGGGGGGGHHGGGGGHHHGGHHHHHHHHHHHHHHHHHHHHHHHHHHHHHHHHHHGHGGHHHHHHHGGHHHHHHHHHHHHHHHHHHHHHHHHHHHHGGGGGGGGHHHHHHHGGGGGGGGGGGGGGGGGGFFFFFFFFFFFFFFFFFFFFFFFFFFFFFFFFFFFFFFFFFFFFFFFFFFFFFFFFFFFFFFFFFFFFFFFFFFFFFFFFFFFFFFFFFFFFFFFFFFFFFFFFB
@M05620:45:000000000-G6HP7:1:1101:9393:11283 1:N:0:177
ATCTCTATCTCCTAAAAACCTGTTTAGATTTGGAGATAGACCTTCAGGTTTTTCATCATTTTCTGCATGAATTATACATTGACCACGTTCCAGCGTGGTCAGTTTGCAGCATTCTGTTATTTTGTTTGACAGAGTGTCTTGTTGAGAACATATGTAGGACATGATTTTTTCCTGCAACAGGGAAAATAAAGTATAAGTTTTAAAGATTTATTCTTTAATAAAGGATCTCAAAGCCAGCTTTAGAAAAAGGA
+
AABBBFFFFFFFGGGGGGGGGGHHHHHHHHHHHFHHHHHGHHHHHHHHHHHGGHHHHHHHHHHHHHHHHHHHHHHHHHHHHHHHHHGHHHHHHHGGGGHHHHHHGHHHHHHHHHHHHHHHHHHHHHHHHHHHHHHHHHHHHHHHHHHHGHHHHHHHHHHHHHHHHHHHHGHHHHHHHHHHHGGHHHHHHHHHHHHHHHHHFHHHHGHHHHHHHHHHHHHHHHHHHHHHHGHHHHGGHGHHHHGGHGHHGGH
@M05620:45:000000000-G6HP7:1:1101:9412:11284 1:N:0:177
ATCTCTATCTCCTAAAAACCTGTTTAGATTTGGAGATAGACCTTCAGGTTTTTCATCATTTTCTGCATGAATTATACATTGACCACGTTCCAGCGTGGTCAGTTTGCAGCATTCTGTTATTTTGTTTGACAGAGTGTCTTGTTGAGAACATATGTAGGACATGATTTTTTCCTGCAACAGGGAAAATAAAGTATAAGTTTTAAAGATTTATTCTTTAATAAAGGATCTCAAAGCCAGCTTTAGAAAAAGGA
+
CCCCCFFFFFFFGGGGGGGGGGHHHHHHHHHHHHHHHHHHHHHHHHHHHHHGGHHHHHHHHHHHHHHHHHHHHHHHHHHHHHHHHHGHHHHHHHGGGGHHHHHHHHHHHHHHHHHHHHHHHHHHHHHHHHHHHHHHHHHHHHHHHHHHHHHHHHHHHHHHHHHHHHHHHGHHHHHHHHHHHGGHHHHHGHHHHHHHHGHHHHGHHHHHHHHHHHHHHHHHHHHHHHHHHHHHHHHHHGHHHHHHHHHHGGH
@M05620:45:000000000-G6HP7:1:1101:2982:11287 1:N:0:177
CATCCTGACCCTGAAGTACCCCATTGAGCATGGCATCGTCACCAACTGGGACGACATGGAGAAGATCTGGCACCACACCTTCTACAACGAGCTGCGCGTGGCCCCGGAGGAGCACCCAGTGCTGCTGACCGAGGCCCCCCTGAACCCCAAGGCCAACAGAGAGAAGATGACTCAGGTGAGGCTCGGCCGACGCCCGTGCTCCTCCCGTCCTTTCCCCAGTCATTTTCTGCCCGGCTTGATTTCTGACATTA
+
CCCCCFFFFFFFGGGGGGGGGGGHHHHHHHHHHHHHHGHHHGHHHGHHGHHHGGGGGHHGHGHHHHHHHHHHHGHHHGGHHHHHHHHHGGGGGHGGGGGGGGHHGGGGGGGGHHHHGGHFHHHHHHHHHHGGGGGGGGGGGGHGHEGGGGHGHHGGGGGGGGGGGGGGGGGGGGGGGGGGGGGGFFFFFFFFFFFFFFFFFFFFFFF;DFFFFFFFFFFFFFFFFFFFFFFFFFFFFFEFFFFFFBFFFF/
@M05620:45:000000000-G6HP7:1:1101:26155:11322 1:N:0:177
AAACCAAGCAGACACTCACCAGAAGACATGAGGTCAGCTAGATCGGAAGAGCACACGTCTGAACTCCAGTCACAGAAGACCATCTCGTATGCCGTCTTCTGCTTGAAAAAAAAAAAAGAAAAAAAAAATTATTAAAAAAAAGCGTCAGTCCAATCCTGTAAGAGCACAACAAGCTTGCCTCCTTACATAAACAATCACGCAAGTATAGAGTAGATAGTACAGCAACAAGCGTATAAGAGGCAGGACATTGG
+
ABBCCBAFBBCFGGGGGGGGFGHHHHHHHHFFGBGHHHHHHFHHHGFFGHHHHHHHGGHHGHHHHHHHHGGHHFHHHHFHGGF3DFGFEHHHHGFGHGHHHGHHHHHHGHGGGEG>///@220//---00000000=0-:-......;;000009/00;00000/:.//.../.00/.000:/0000900000.0000..---00000:0000000000;000//.../.....00000....-../0;00
@M05620:45:000000000-G6HP7:1:1101:3184:11332 1:N:0:177
CATCCTGACCCTGAAGTACCCCATTGAGCATGGCATCGTCACCAACTGGGACGACATGGAGAAGATCTGGCACCACACCTTCTACAACGAGCTGCGCGTGGCCCCGGAGGAGCACCCAGTGCTGCTGACCGAGGCCCCCCTGAACCCCAAGGCCAACAGAGAGAAGATGACTCAGGTGAGGCTCGGCCGACGCCCGTGCTCCTCCCGTCCTTTCCCCAGTCATTTTCTGCCCGGCTTGATTTCTGACATTA
+
AAAAAFFBFBCFGGGGGGGGGG?0FGDFCDHHHF0FHEHEHA1D/AEGFGH0EGGGFHFGG1G0FGHHBGGHBFCGHG/F1GGHHGG1EFG/EE1EGGGCE/F/EEBCCCGGAGFECFEGHGHHHHHGHHGCGGGGGCCCGGGHHGGGGGHGHHGGGGGGGEGEGGBFGGGGBFFFCFFGGGEF@@EF@@@@@@@@@FBFFFFFFFFFFFFFFFF9FFBFFFFFFFFBBFFFF;@??=-BFFBFF9F9FF/
@M05620:45:000000000-G6HP7:1:1101:26166:11343 1:N:0:177
AAACCAAGCAGACACTCACCGCTCCCTCGCCACAGGCCAATAGTTTGTCCTCACTGAGTTGGCAACAAGTGGCTGCTGTGGCTGCCATTTTTCTGGTGATGGCCATCAGCTCCGACGAGGTCAGCTGGGGGGCTTTCTTTGTGTAAGCAACGAGAAACCTGAAAGAAGCATTTTTTAACTAAGTCCTGCTGAGTCATTCATGAGTTTTTAGCCGCCTTGCTTCTTCTCACAGACTCTCTACTCTCATGCCA
+
CCCCCCCFCFFFGGGGGGGGGGGGGGHHGGGGGHHHGGHHHHHHHHHHHHHHHHHHHHHHHHHHHHHHHGHHGHGGHHHHHHHGGHHHHHHHHHHHHHHHHHHHHHHHHHHHHGGGGGGGGHHHHHHHGGGGGGGGGGGGGGGGGGFFFFFFFFFFFFFFFFFFFFFFFFFFFFFFFFFFFFFFFFFFFFFFFBFFFFFFFFFFFFFFFFFFFFFFFFFFFFFFFFFFFFFFFFFFFFFFFFFFFFFFFFB
@M05620:45:000000000-G6HP7:1:1101:4320:11350 1:N:0:177
ATCTCTATCTCCTAAAAACCTGTTTAGATTTGGAGATAGACCTTCAGGTTTTTCATCATTTTCTGCATGAATTATACATTGACCACGTTCCAGCGTGGTCAGTTTGCAGCATTCTGTTATTTTGTTTGACAGAGTGTCTTGTTGAGAACATATGTAGGACATGATTTTTTCCTGCAACAGGGAAAATAAAGTATAAGTTTTAAAGATTTATTCTTTAATAAAGGATCTCAAAGCCAGCTTTAGAAAAAGGA
+
ABBCCFFFFFFFGGGGGGGGGGHHHHHHHHHHHHHHHHHHHHHHHHHHHHHGGHHHHHHHHHHHIHHHHHHHHHHHHHHHHHHHHHGHHHHHHHGGGGHHHHHHHHHHHHHHHHHHHHHHHHHHHHHHHHHHHHHHHHHHHHHHHHHHHHHHHHHHHHHHHHHHHHHHHGHHHHHHHHHHHGGHHHHHHHHHHHHHHHHHHHHHHHHHHHHHHHHHHHHHHHHHHHHHHHHHHHHHHGHHHHHGHHHHGGH
@M05620:45:000000000-G6HP7:1:1101:4309:11367 1:N:0:177
ATCTCTATCTCCTAAAAACCTGTTTAGATTTGGAGATAGACCTTCAGGTTTTTCATCATTTTCTGCATGAATTATACATTGACCACGTTCCAGCGTGGTCAGTTTGCAGCATTCTGTTATTTTGTTTGACAGAGTGTCTTGTTGAGAACATATGTAGGACATGATTTTTTCCTGCAACAGGGAAAATAAAGTATAAGTTTTAAAGATTTATTCTTTAATAAAGGATCTCAAAGCCAGCTTTAGAAAAAGGA
+
AAABBFFFFFFFGGGG4GGGGGHHHHHHFFGHG4BFHFHCHHGGHHHHAFHFFHHFGHHHHHHHGFDGHFGFHDFHHBEFB5FFCHFFFHHHDGGFGGHHHHHHHHHGGHHFHHFHHHHHHHHHGGHHGHGHFHGHHHHHHHHHHHHHHHHHHHHHHHHHGGHHHHHHHDHHHHH<<GHHHEFHGFHHFHHHHHHHHFFGHGHFHFGGGGHHHHHHFFHD<GHEFGHHD0DGGGCCGGHHHHEGGGHEAD:
@M05620:45:000000000-G6HP7:1:1101:4957:11369 1:N:0:177
ATCTCTATCTCCTAAAAAGGAAGAAAGGGGAGGGAAGATCGGAAGAGCACACGTCTGAACTCCAGTCACAGAAGACCATCTCGTATGCCGTCTTCTGCTTGAAAAAAAAAAACTACGAGATCAGCTGGGGGGCTTTCTTTGTGTAATCAACGCGCAACCTGAAATAAGCATTTTTTAACTAAGTCCTTCTTATTCATTCATGCGTTTTTATCCACCTTGCTTCTTCTCACATACTCTCTACTCTCATTCCA
+
AAAAAFFFFFFFGGGFGGEC1GH00BFCEEEEEEEFEHGHHGFGFFHGHHFHGFEHGGGFHGHHHDGHHFHHHHGHFGH1EGHFGECB@EGEFFFHHFFHH01BGEEGC///<1@@/?//<?F1<G10<<@-@@FFFFFF;B-;BFBBF/FF---;-;FF-9FB/;:9F/;BBFF@-9FFBFF/FFF/BF///;B;B;B/BB/-:;;AEF/;B/9AFFBFF;;BFBFFBFB99;F/BFFBFEFFF//99F9
@M05620:45:000000000-G6HP7:1:1101:14288:11375 1:N:0:177
CATCCTGACCCTGAAGTACCCCGGCTTGATTTCTGACATTAGATCGGAAGAGCACACGTCTGAACTCCAGTCACAGAAGACCATCTCGTATGCCGTCTTCTGCTTGAAAAAAAAAAAAAACAAAAAACACATATATAAATGCCAAAGGTTAGTAAAAGAGACAGCAACAAATGGAAAACAAATAACTAATAAGACGAAGACAACTTTGACGAAGTTTCATCACAAAAGTGAGATAACGGAGGGGGTTTAGG
+
DDDDDFFFFFFFGGGGGGGGGGGGGGGGHHHHHHHHHHHHHHGHHHGEGGHHHHHHHGHHHGHHHHHHHHHHHHHHHHHHHHHHFHHFGGHHHHGGGHGHHHHHHHHGGHH/EGGB?>>///?00.-..0.11100000000000///000.000000.//<:/.//....0:0:00//...0000000000<00.--..///.0000<0..-..0000000000../0:0000000.-..-----<.000
@M05620:45:000000000-G6HP7:1:1101:12055:11393 1:N:0:177
CATCCTGACCCTGAAGTACCCCATTGAGCATGGCATCGTCACCAACTGGGACGACATGGAGAAGATCTGGCACCACACCTTCTACAACGAGCTGCGCGTGGCCCCGGAGGAGCACCCAGTGCTGCTGACCGAGGCCCCCCTGAACCCCAAGGCCAACAGAGAGAAGATGACTCAGGTGAGGCTCGGCCGACGCCCGTGCTCCTCCCGTCCTTTCCCCAGTCATTTTCTGCCCGGCTTGATTTCTGACATTT
+
CDCDDFFFFFFFGGGGGGGGGGGHHHHHHHHHHHHHHGHHHGHHHGHHHHHHGGGGGHHHHHHHHHGHHHHHHGHHHGGHHHHHHHHHGGGGGHHGGGGGGGHHGGGGGGGGHHHHGGHHHHHHHHHGFHGGGGGGGGGGGGHHHHGGGGHGHHGGGGGGGGGGGGGGGGGGGGGGGGGGGEEFFFFFCDFFFFFFBDFAFFFFFFFAFFDFFFFFFFFBF0BFFFFFFEFEDADBDCFFFB00B;B0BF0
@M05620:45:000000000-G6HP7:1:1101:12038:11402 1:N:0:177
CATCCTGACCCTGAAGTACCCCATTGAGCATGGCATCGTCACCAACTGGGACGACATGGAGAAGATCTGGCACCACACCTTCTACAACGAGCTGCGCGTGGCCCCGGAGGAGCACCCAGTGCTGCTGACCGAGGCCCCCCTGAACCCCAAGGCCAACAGAGAGAAGATGACTCAGGTGAGGCTCGGCCGACGCCCGTGCTCCTCCCGTCCTTTCCCCAGTCTTTTTCTGCCCGGCTTGATTTCTGCCATTT
+
AABBBFFFFFFFGGGGGGGGGGGHHHHHHHHGHHHHHGHHHGHFHGHHHGGHGGGGGHGFHHHGHHHHGHHFHGHHHGGHHHHHHHGHGGGGGGHGGGGEEEHHGGGBFGGGHHHHGGFCFGHHHHHBGH@@GCFGGGGGGGHGHHGGFFHCGEEEFFFBBBD9BBGGGGGFGFGFGFGGFECFDFFFCCFCFFFA9.A.FFFFFFD.AAAF/FFFF../;/;:BF//9BFA.--9-@.9BF//;/B/;B9
@M05620:45:000000000-G6HP7:1:1101:16828:11455 1:N:0:177
AAACCAAGCAGACACTCACCGCTCCCTCGCCACAGGCCAATAGTTTGTCCTCACTGAGTTGGCAACAAGTGGCTGCTGTGGCTGCCATTTTTCTGGTGATGGCCATCAGCTCCGACGAGGTCAGCTGGGGGGCTTTCTTTGTGTAAGCAACGAGAAACCTGAAAGAAGCATTTTTTAACTAAGTCCTGCTGAGTCATTCATGAGTTTTTAGCCGCCTTGCTTCTTCTCACAGACTCTCTACTCTCATGCCA
+
?AAABABFBFFFGGGGGGGGGGGGGGHHGGGGGHHHGGHHHHHHHHHHHHHHHHHHHHGHHHHFHHHHHGHHGHGGHGHHHHHGFHHHHHHHHHHHHHGHFHHHHHHHHHHHHGGGGGGGEHHHHGHHGGGGGGGGGGGGGGGGGGFFFFFFFFFFFFFFFFFFFFFFFFFFFFFFFFFFFFFFFFFFFFFFFFFBFFFFFFFFFFFFFFFFFDFFFFFFFFFFFFFFFFFFEFFFFFFFFFFFFFFFFFF
@M05620:45:000000000-G6HP7:1:1101:16808:11459 1:N:0:177
AAACCAAGCAGACACTCACCGCTCCCTCGCCACAGGCCAATAGTTTGTCCTCACTGAGTTGGCAACAAGTGGCTGCTGTGGCTGCCATTTTTCTGGTGATGGCCATCAGCTCCGACGAGGTCAGCTGGGGGGCTTTCTTTGTGTAAGCAACGAGAAACCTGAAAGAAGCATTTTTTAACTAAGTCCTGCTGAGTCATTCATGAGTTTTTAGCCGCCTTGCTTCTTCTCACAGACTCTCTACTCTCATGCCA
+
DDDDDDDFDFFFGGGGGGGGGGGGGGHHGGGGGHHHGGHHHHHHHHHHHHHHHHHHHHHHHHHHHHHHHGHHGHGGHHHHHHHGGHHHHHHHHHHHHHHHHHHHHHHHHHHHHGGGGGGGGHHHHHHHGGGGGGGGGGGGGGGGGGFFFFFFFFFFFFFFFFFFFFFFFFFFFFHFFFFFHFFFFFFFFFFFFFFFFFFHFFFFFFFFFFFFFFFFFFFFHHHFFHHFFFFFFFFFFFFFFFFFFFFFFFB
@M05620:45:000000000-G6HP7:1:1101:13722:11474 1:N:0:177
AAACCAAGCAGACACTCACCGCTCCCTCGCCACAGGCCAATAGTTTGTCCTCACTGAGTTGGCAACAAGTGGCTGCTGTGGCTGCCATTTTTCTGGTGATGGCCATCAGCTCCGACGAGGTCAGCTGGGGGGCTTTCTTTGTGTAAGCAACGAGAAACCTGAAAGAAGCATTTTTTAACTAAGTCCTGCTGAGTCATTCATGAGTTTTTAGCCGCCTTGCTTCTTCTCACAGACTCTCTACTCTCATGCCA
+
CCCCCCCFCFFFGGGGGGGGGGGGGGHHGGGGGHHHGGHHHHHHHHHHHHHHHHHHHHHHHHHHHHHHHGHHGHGGHHHHHHHGGHHHHHHHHHHHHHFHHHHHHHHHHHHHHGGGGGGGGHHHHHHHGGGGGGGGGGGGGGGGGGFFFFFFFFFFFFFFFFFFFFFFFFFFFFFFEFFFFFFFFFFFFFFFFFFFFFFFFFFFFFFFFFFFFDFFFFFFFFFFFFFFFFFFFFFFFFFFFFFFFFFFFF0
@M05620:45:000000000-G6HP7:1:1101:4864:11530 1:N:0:177
ATCTCTATCTCCTAAAAACCTGTTTAGATTTGGAGATAGACCTTCAGGTTTTTCATCATTTTCTGCATGAATTATACATTGACCACGTTCCAGCGTGGTCAGTTTGCAGCATTCTGTTATTTTGTTTGACAGAGTGTCTTGTTGAGAACATATGTAGGACATGATTTTTTCCTGCAACAGGGAAAATAAAGTATAAGTTTTAAAGATTTATTCTTTAATAAAGGATCTCAAAGCCAGCTTTAGAAAAAGGA
+
BCCCCFFFFFFFGGGGGGGGGGHHHHHHHHHHHFHHHHHGHHHHHHHHHHHGGHHHHHHHHHIHHHHHHHHHHHHHHHHHHHHHHHGHHHHHHHGGGGHHHHHHHHHHHGHHHHHHHHHHHHHHHHHHGHHHHHHHHHHHHHHHHHHHHHHHHHHHHHHHHHHHHHHHHGHHHHGHHHHHHGGHHFGHHHHHHGHHHHHHHHHGGHHHHHHHHHHHHHHHHHHHHHHHHHGHHFHHHGHHHHHEGFHHGGG
@M05620:45:000000000-G6HP7:1:1101:25723:11541 1:N:0:177
AAACCAAGCAGACACTCACCGCTCCCTCGCCACAGGCCAATAGTTTGTCCTCACTGAGTTGGCAACAAGTGGCTGCTGTGGCTGCCATTTTTCTGGTGATGGCCATCAGCTCCGACGAGGTCAGCTGGGGGGCTTTCTTTGTGTAAGCAACGAGAAACCTGAAAGAAGCATTTTTTAACTAAGTCCTGCTGAGTCATTCATGAGTTTTTAGCCGCCTTGCTTCTTCTCACAGACTCTCTACTCTCATGCCA
+
CCCCCCCFCFFFGGGGGGGGGGGGGGHHGGGGGHHHGGHHHHHHHHHHHHHHHHHHHHHHHHHHHHHHHHHHGHGGHHHHHHHGGHHHHHHHHHHHHHGHHHHHHHHHHHHHHFGGGEGGGHHHHHHHGGGGGGGGGGGGGGGGGGFFFFFFFFFFFFFFFFFFFFFFFFFFFFFFFFFFFFFFFFFFFFFFFFFFFFFFFFFFFFFFFFFFFFFFFFFFFFFFFFFFFFFFEFFFFFFFFFFFFFFFFFB
@M05620:45:000000000-G6HP7:1:1101:8528:11542 1:N:0:177
CATCCTGACCCTGAAGTACCCCATTGAGCATGGCATCGTCACCAACTGGGACGACATGGAGAAGATCTGGCACCACACCTTCTACAACGAGCTGCGCGTGGCCCCGGAGGAGCACCCAGTGCTGCTGACCGAGGCCCCCCTGAACCCCAAGGCCAACAGAGAGAAGATGACTCAGGTGAGGCTCGGCCGACGCCCGTGCTCCTCCCGTCCTTTCCCCAGTCATTTTCTGCCCGGCTTGATTTCTGACATTA
+
CCCCCFFFFFFFGGGGGGGGGGGHHGHHHHHHHHFHHGHHHGHHHGHHHHHHGGGGGHHHHHHHHHHHHHHHHGHHHGGHHHHHHHHHGGGGGHHGGGGGGGHHGGGGGGGGHHHHGGHHHHHHHHHEFHGGGGGGGGGGGGHHHHGGGFHGHHGGGGGGFGGFGGGGGGGGGGGGGGGGGEEFFFFFAFFFFFFA=DFFFFFFFFFADDDFFFFFFFBBFBFFFFFFFEFEABCAAA;BFBBFB0::BF0
@M05620:45:000000000-G6HP7:1:1101:21330:11568 1:N:0:177
CATCCTGACCCTGAAGTACCCCATTGAGCATGGCATCGTCACCAACTGGGACGACATGGAGAAGATCTGGCACCACACCTTCTACAACGAGCTGCGCGTGGCCCCGGAGGAGCACCCAGTGCTGCTGACCGAGGCCCCCCTGAACCCCAAGGCCAACAGAGAGAAGATGACTCAGGTGAGGCTCGGCCGACGCCCGTGCTCCTCCCGTCCTTTCCCCAGTCATTTTCTGCCCGGCTTGATTTCTGACATTA
+
DDDDDFFFFFFFGGGGGGGGGGGHHHHHHHHHHHHHHGHHHGHHHGHHHHHHGGGGGHHHHHHHHHHHHHHHHGHHHGGHHHHHHHHHGGGGGHHGGGGGGGHHGGGGGGGGHHHHGGHHHHHHHHHHHHGGGGGGGGGGGGHHHHGGGGHGHHGGGGGGGGGGGGGGGGGGGGGGHGGGGGGGFFFFFFFFFFFFFFFFFFFFFFFFFFFFFFFFFFFFFFFFFFFFFFFFFFFFFFFFFFFFFBFFFF0
@M05620:45:000000000-G6HP7:1:1101:21352:11572 1:N:0:177
CATCCTGACCCTGAAGTACCCCATTGAGCATGGCATCGTCACCAACTGGGACGACATGGAGAAGATCTGGCACCACACCTTCTACAACGAGCTGCGCGTGGCCCCGGAGGAGCACCCAGTGCTGCTGACCGAGGCCCCCCTGAACCCCAAGGCCAACAGAGAGAAGATGACTCAGGTGAGGCTCGGCCGACGCCCGTGCTCCTCCCGTCCTTTCCCCAGTCATTTTCTGCCCGGCTTGATTTCTGACATTA
+
AAABBFFFFFFFGGGGGGGGGGGHHHGHHHHHGHHHHGHHHGHGHGHHGHHHGGGFGHHBFHHHHHHFHHHHHGHHHGGHHHHHHFHHGGGGGHGGGGGGGGHHGGGCCGGGHHHHGGHHHHHHGHHDFHDGGGFGGGGGGGFBGHGG.AGEGH?EGGGGGGFGBFBFGFGGGGGGGEGGGFGGFFFFFFFADFFFDDDFFFEFFFFFFFFFFFEFFF?FF/BFFFFFFFFE?AFFFFFFFFFFFBBFFF/
@M05620:45:000000000-G6HP7:1:1101:11790:11615 1:N:0:177
CATCCTGACCCTGAAGTACCCCATTGAGCATGGCATCGTCACCAACTGGGACGACATGGAGAAGATCTGGCACCACACCTTCTACAACGAGCTGCGCGTGGCCCCGGAGGAGCACCCAGTGCTGCTGACCGAGGCCCCCCTGAACCCCAAGGCCAACAGAGAGAAGATGACTCAGGTGAGGCTCGGCCGACGCCCGTGCTCCTCCCGTCCTTTCCCCAGTCATTTTCTGCCCGGCTTGATTTCTGACATTT
+
BBBBBFFFFFFFGGGGGGGGGGGHHGHHHHHHHHHHHGHHHGHHHGHHHHHHGGGGGHHHHHHHHHHHHHHHHGHHHGGHHHHHHHHHGGGGGHHGGGGGGGHHGGGGGGGGHEHHGGHHHHHHHHHGHHGGGGGFGDGGGGHHHGGGGFHGHHGGGGGGGGGGGGGGGGGGBFGGGGGGFGGGFFEDFFFFFFFFDFFEFFBFFFFFFFFFBFFFFFFFFFFFFFFFFFFFF;BFF;?BBFFFBBFFFF/
@M05620:45:000000000-G6HP7:1:1101:3810:11616 1:N:0:177
CATCCTGACCCTGAAGTACCCCATTGAGCATGGCATCGTCACCAACTGGGACGACATGGAGAAGATCTGGCACCACACCTTCTACAACGAGCTGCGCGTGGCCCCGGAGGAGCACCCAGTGCTGCTGACCGAGGCCCCCCTGAACCCCAAGGCCAACAGAGAGAAGATGACTCAGGTGAGGCTCGGCCGACGCCCGTGCTCCTCCCGTCCTTTCCCCAGTCATTTTCTGCCCGGCTTGATTTCTGACATTA
+
ABBBBFFFFFFFGGGDGGGGGGGHHHHHHHHHHHHHHGHHHGHHHGHHHHHHGGGGGHHGHFHHHHHHGHHHHGGHHFGHHHHHHHHHGGGGGHHGGGEGGGHHGG?CDGGGHHHHGGHHHHHHHHHHHHGGGGGGGGGGGGHHHHGGGGHGHHGGGGGGGGGGGGGGGGGGGGGGGGGGGGEGFFFFFFFFFFFA@A?EFFFFFFFFFFFFFFFFFFFFFFFFFFFFFFFFFFFFFFFFFFFBBEFFFF/
@M05620:45:000000000-G6HP7:1:1101:4972:11628 1:N:0:177
CATCCTGACCCTGAAGTACCCCATTGAGCATGGCATCGTCACCAACTGGGACGACATGGAGAAGATCTGGCACCACACCTTCTACAACGAGCTGCGCGTGGCCCCGGAGGAGCACCCAGTGCTGCTGACCGAGGCCCCCCTGAACCCCAAGGCCAACAGAGAGAAGATGACTCAGGTGAGGCTCGGCCGACGCCCGTGCTCCTCCCGTCCTTTCCCCAGTCATTTTCTGCCCGGCTTGATTTCTGACATTA
+
DEEEEFFFFFFFGGGGGGGGGGGHHHHHHHHHHHHHHGHHHGHHHGHHHHHHGGGGGHHHHHHHHHHHHHHHHGHHHGGHHHGHHHHHGGGGGHHGGGGGGGHHGGGGGGGGHHHHGGHHHHHHHHHGHHGGGGGGGGGGGGHHHHGGGGHGHHGGGGGGGGGGGGGGGGGGGGGGGGGGGGGGFFFFFFFFFFFFFFFFFFFFFFFEFFFFFHFFFFFFFFFFFFFFFFFFFFFFFFBFFFFFFEFFBF1
@M05620:45:000000000-G6HP7:1:1101:3798:11632 1:N:0:177
CATCCTGACCCTGAAGTACCCCATTGAGCATGGCATCGTCACCAACTGGGACGACATGGAGAAGATCTGGCACCACACCTTCTACAACGAGCTGCGCGTGGCCCCGGAGGAGCACCCAGTGCTGCTGACCGAGGCCCCCCTGAACCCCAAGGCCAACAGAGAGAAGATGACTCAGGTGAGGCTCGGCCGACGCCCGTGCTCCTCCCGTCCTTTCCCCAGTCATTTTCTGCCCGGCTTGATTTCTGACATTT
+
ABBCCFFFFFFFGGGGGGGGGGGHHHHHGHHHHHHHHGHHHGHHHGHHHHHHGGGGGHHFHHHHGHHHHHHHHGHHHGGHHHHHHHHHGGGGGHGGGGGGGGHHGGGDFGGGGEHHGGHHHHHHHHHHHHGDGGGEDGFGGGHHHEFGGGFGHHGGGGGGGGGGFFFFGGGGGGGGGGFGGGFGFFED@=-@@FFFFFDEFFFBFFF.ADDFFFFFFFDFFFFFFFFFFBBFFA-@D=.BFF/:F//;9F/
@M05620:45:000000000-G6HP7:1:1101:11780:11632 1:N:0:177
CATCCTGACCCTGAAGTACCCCATTGAGCATGGCATCGTCACCAACTGGGACGACATGGAGAAGATCTGGCACCACACCTTCTACAACGAGCTGCGCGTGGCCCCGGAGGAGCACCCAGTGCTGCTGACCGAGGCCCCCCTGAACCCCAAGGCCAACAGAGAGAAGATGACTCAGGTGAGGCTCGGCCGACGCCCGTGCTCCTCCCGTCCTTTCCCCAGTCATTTTCTGCCCGGCTTGATTTCTGACATTA
+
CCCCCFFFFFFFGGGGGGGGGGGHGHHHHHHHHHHHHGHHHGHHHGHHHHHHGGGGGHHHHHHHHHHHHHHHHGHHHGGHHHHHHHHHGGGGGHGGGGGGGGHHGGGGGGGGHHHHGGHHHHHHHHHHHHGGGGGGGGGGGGGHHHGGGGHGHHGGGGGGGGGGGGGGFGGGFGGGGGGGGGGGFFFFAAFFFFFF=9AABFFFFFFEFFBFBFFFFFF/FBFFFFFFFFFFD-DCF;ABFFFFE/;/BF/
@M05620:45:000000000-G6HP7:1:1101:3816:11635 1:N:0:177
CATCCTGACCCTGAAGTACCCCATTGAGCATGGCATCGTCACCAACTGGGACGACATGGAGAAGATCTGGCACCACACCTTCTACAACGAGCTGCGCGTGGCCCCGGAGGAGCACCCAGTGCTGCTGACCGAGGCCCCCCTGAACCCCAAGGCCAACAGAGAGAAGATGACTCAGGTGAGGCTCGGCCGACGCCCGTGCTCCTCCCGTCCTTTCCCCAGTCATTTTCTGCCCGGCTTGATTTCTGACATTT
+
DDDDDFFFFFFFGGGGGGGGGGGHHHHHHHHHHHHHHGHHHGHHHGHHHHHHGGGGGHHHHHHHHHHHHHHHHGHHHGGHHHHHHHHHGGGGGHHGGGGGGGHHGGGGGGGGHHHHGGHHHHHHHHHHHHGGGGGGGGGGGGHHHHGGGGHGHHGGGGGGGGGGGGGGGGGGGGGGHGGGGGGGFFFFFFFFFFFFFFFFFFFFFFFEFFFFFFFFFFFFFFFFFFFFFFFFFFFFF;AFFFFBBBFBBF0
@M05620:45:000000000-G6HP7:1:1101:21405:11649 1:N:0:177
ATCTCTATCTCCTAAAAAGGAAGAAAGGGGAGGGAAGATCGGAAGAGCACACGTCTGAACTCCAGTCACAGAAGACCATCTCGTATGCCGTCTTCTGCTTGAAAAAAAAAAAAAAAACCAAAAAAAAACACATCTATAACCTCTCATTTCACAACAAAAACCTCAAACACTATGTTACTCACAGTATCAAGCCCTACCACACAAGACTCTCACACTTCTCCTATTGCAGGCATCAAGCATAACATCAACCC
+
BBBBBFFFFFFFGGGGGGFGGGH4BGHHGGGGGGGHGHHHHGGGGHHHHHHHGHHHGHGHHHHHHHHHHHHGHHHHHHHFHHHGGHHHHGGGHGHHHHHHHFHHHHGG/BD/<>>>-....<..----:.:.00000000/9/0/000000000.9...9..///0009;0;9/////////////;F////......//.:...../9////9///////////////.../;////.;////9//9/;.
@M05620:45:000000000-G6HP7:1:1101:20198:11651 1:N:0:177
CATCCTGACCCTGAAGTACCCCATTGAGCATGGCATCGTCACCAACTGGGACGACATGGAGAAGATCTGGCACCACACCTTCTACAACGAGCTGCGCGTGGCCCCGGAGGAGCACCCAGTGCTGCTGACCGAGGCCCCCCTGAACCCCAAGGCCAACAGAGAGAAGATGACTCAGGTGAGGCTCGGCCGACGCCCGTGCTCCTCCCGTCCTTTCCCCAGTCATTTTCTGCCCGGCTTGATTTCTGACATTT
+
CCCCCFFFFFFFGGGGGGGGGGGHHHHHHHHHHHHHHGHHHGHHHGHHHHHHGGGGGHHHHHHHHHHHHHHHHGHHHGGHHHHHHHHHGGGGGHHGGGGGGGHHGGGGGGGGHHHHGGHHHHHHHHHHH0DGGGGGGGGGGGHHHHGGGGHGHHGGGGGGGGGGGGGGGGGGGGGGGGGGGGGGFFFFFFFFFFFFFFFFFFFFFFFADDFFFFFFFFFFFFFFFFFFFFFFFFFFFFFFFFFFBBF0BF0
@M05620:45:000000000-G6HP7:1:1101:11058:11652 1:N:0:177
ATCTCTATCTCCTAAAAACCTGTTTAGATTTGGAGATAGACCTTCAGGTTTTTCATCATTTTCTGCATGAATTATACATTGACCACGTTCCAGCGTGGTCAGTTTGCAGCATTCTGTTATTTTGTTTGACAGAGTGTCTTGTTGAGAACATATGTAGGACATGATTTTTTCCTGCAACAGGGAAAATAAAGTATAAGTTTTAAAGATTTATTCTTTAATAAAGGATCTCAAAGCCAGCTTTAGAAAAAGGA
+
CCCCCFFFFFFFGGGGGGGGGGHHHHHHHHHHHHHHHHHHHHHHHHHHHHHGGHHHHHIHHHIHIHHHHGHHHHHHHHHHHHHHHHGHHHHHHHGGGGHHGHHHHHHHHHHHHHHHHHHHHHHHHHHHHHHHHHHHHHHHHHHHHHHHHHHHHHHHHHHHHHHHHHHHHGHHHHHHHHHHHGGHHHHHHHHHHHHHHGHHHHGHHHHHHHHHHHHHHHHHHHHHHHHHHHHHHHHHHGHHHHHGHGHHGGF
@M05620:45:000000000-G6HP7:1:1101:20222:11656 1:N:0:177
CATCCTGACCCTGAAGTACCCCATTGAGCATGGCATCGTCACCAACTGGGACGACATGGAGAAGATCTGGCACCACACCTTCTACAACGAGCTGCGCGTGGCCCCGGAGGAGCACCCAGTGCTGCTGACCGAGGCCCCCCTGAACCCCAAGGCCAACAGAGAGAAGATGACTCAGGTGAGGCTCGGCCGACGCCCGTGCTCCTCCCGTCCTTTCCCCAGTCATTTTCTGCCCGGCTTGATTTCTGACATTT
+
BCCCCFFFFFFFGGGGGGGGGGGHHHHHHHHHHHHHHGHHHGHHHGHHHHHHGGGGGHHHHHHHHHHHHHHHHGHHHGGHHHHHHHHHGGGGGHHGGGGGGFHHGGGGGGGGHHHHGGHHHHHHHHHHHHGGGGGGGGGGGGFHHHGGGDHGHHEGGGGGGGGGGGGGGGGGGGGGGGGGGGGGFFFFFFFFFFFFFFFFFFFFFFFFFFFFFFFFFFFFFFFFFFFFFFFF?;BFFFFFFFFFFFFBBF0
@M05620:45:000000000-G6HP7:1:1101:11073:11663 1:N:0:177
ATCTCTATCTCCTAAAAACCTGTTTAGATTTGGAGATAGACCTTCAGGTTTTTCATCATTTTCTGCATGAATTATACATTGACCACGTTCCAGCGTGGTCAGTTTGCAGCATTCTGTTATTTTGTTTGACAGAGTGTCTTGTTGAGAACATATGTAGGACATGATTTTTTCCTGCAACAGGGAAAATAAAGTATAAGTTTTAAAGATTTATTCTTTAATAAAGGATCTCAAAGCCAGCTTTAGAAAAAGGA
+
A3ABBFFFFFFFGGGGGGGGGGHHHHHGHHHHHGHGHHHHHHGHHHHHHHHGGHHHHHHHHHHHHHHHHGHHHHHHHHHHHGHHHHGHHHHHHHGGGGHHGHHHHHHHHHGHHHHHHHHHHHHHHHHHGHHHHHGGGHHHHHHHHHGHHHHFHHHHHHHHHHHHHHHHHGHHHHHHHHGHHGGHHHHHGGGGHHHHHDGHGHHHHHHHHHHHHHHHHHHHHHHHHHHHHHHHHHHHHGHHHHHGHGFHGGF
[truncated: 8,896,884 more chars]
