# Supplementary material for: Fast but not furious: a streamlined selection method for genome-edited cells
Source: Life Sci Alliance. 2021 Apr 26;4(6):e202101051. doi: 10.26508/lsa.202101051 (PMC8127327; doi:10.26508/lsa.202101051)
Supplement: Supplementary file 1 [file LSA-2021-01051_Supplemental_Data_1.zip › SANGER and Deep Sequencing/AFP/182_S182_L001_R1_001.fastq]

@M05620:45:000000000-G6HP7:1:1101:16444:1733 1:N:0:182
CATCCTGACCCTGAAGTACCCCATTGAGCATGGCATCGTCACCAACTGGGACGACATGGAGAAGATCTGGCACCACACCTTCTACAACGAGCTGCGCGTGGCCCCGGAGGAGCACCCAGTGCTGCTGACCGAGGCCCCCCTGAACCCCAAGGCCAACAGAGAGAAGATGACTCAGGTGAGGCTCGGCCGACGCCCGTGCTCCTCCCGTCCTTTCCCCAGTCATTTTCTGCCCGGCTTGATTTCTGACATTT
+
11>AAFFFFFFFGGGFGFGGGGEHHFFHFHHFCHFGHFHHHFGBGEHF0FFHGCEEGHGEHBGHEGGHBBGHHGFHHGGHHHHHHHHHGEEGGFFEEGGCEEHHGECCCCCGHHHHGEEHHGHFGHFFHHGCCGCFCCCCGEFGHHCEFFFGGHGGGGGFGGGFBFFGGGGGFFFGGFF?FEFF??EB?=@?@@@@@-AE/BFFFE?EFBFFFBBBB-9BF/BFFFFF//B?-9-@@--;BFFF//:/;F/
@M05620:45:000000000-G6HP7:1:1101:16427:1739 1:N:0:182
CATCCTGACCCTGAAGTACCCCATTGAGCATGGCATCGTCACCAACTGGGACGACATGGAGAAGATCTGGCACCACACCTTCTACAACGAGCTGCGCGTGGCCCCGGAGGAGCACCCAGTGCTGCTGACCGAGGCCCCCCTGAACCCCAAGGCCAACAGAGAGAAGATGACTCAGGTGAGGCTCGGCCGACGCCCGTGCTCCTCCCGTCCTTTCCCCAGTCATTTTCTGCCCGGCTTGATTTCTGACATTT
+
1>>AAFBDFFFFGGFDGGGGFGEHHD1ECDGFAFHHH?GGEEFBGEHH0/0FE/EEFHB1GGAFFGHGFDHHHGHHEFEHHHHHHEHC/F/EEBFCGGGCGCFFEGCCCCFCGFHHGFFGBDGHGHFHFHGCCC?CCCC@CE/CGECCCCEFHHEGGGFEGFFFGGEGFGGGGB0BFF0..:CF=?-A>=?;?@?@@-9EBFFFF?BFFFFFFB999F-FB/FFFFFFBBBA9--@@--;BFFF//;9BF/
@M05620:45:000000000-G6HP7:1:1101:14347:1833 1:N:0:182
TTCTCTATCTCCTAAAAACCTGTTTAGATTTGGAGATAGACCTTCAGGTTTTTCATCATTTTCTGCATGAATTATACATTGACCACGTTCCAGCGTGGTCAGTTTGCAGCATTCTGTTATTTTGTTTGACAGAGTGTCTTGTTGAGAACATATGTAGGACATGATTTTTTCCTGCAACAGGGAAAATAAAGTATAAGTTTTAAAGATTTATTCTTTAATAAAGGATCTCAAAGCCAGCTTTAGAAAAAGGA
+
3>AAAFFFFFBFGGGGFGGGGGHHHGHGHGGGGGGHHCFGHHHFHHHHHHHGGHHHHHHHHHFHGEFGGGHHHHHGGFHHGEGGHHGHHHHGHHG1EEGHHGHHHHHFHHHHHHHHHHGHHHHHHHHHHHHFHGGHHGHHHHHFBFEHHHHEHHHHFHGHHGHGHHHHHGGFHGGHHEGHHGGGHHHGFEHFGHGF1FGGHHFHHHHGGHGGGHHHG0DFFFGHFFHFDBDFHHHFGEFHHGHFHBCGG?B
@M05620:45:000000000-G6HP7:1:1101:14211:1844 1:N:0:182
TTCTCTATCTCCTAAAAACCTGTTTAGATTTGGAGATAGACCTTCAGGTTTTTCATCATTTTCTGCATGAATTATACATTGACCACGTTCCAGCGTGGTCAGTTTGCAGCATTCTGTTATTTTGTTTGACAGAGTGTCTTGTTGAGAACATATGTAGGACATGATTTTTTCCTGCAACAGGGAAAATAAAGTATAAGTTTTAAAGATTTATTCTTTAATAAAGGATCTCAAAGCCAGCTTTAGAAAAAGGA
+
3>>>AFFFFFFFGGGFGGGGGGGHHHHHHHHHHHHFHHFGGHHHHHHHHHHGGHHFHHHHHHHHHGHGHGDHHHHGHEHHHHGHFHEGHHHHHHGBFGHHHGHHHHHGHHHHHHHHHHHHHHHHHHHHHHHHHHHHHHHHHFGH4GGHHHHGHHGGHHFGHGH23GHHGFHHHHHHBGHFGGGHHHHHDDGHHHGHFGHHHFHEGGHHHGHHHHHHHFHDDDHH/DHHGGHHGCGGCEFHHFGGC0GGFE/
@M05620:45:000000000-G6HP7:1:1101:14347:1858 1:N:0:182
ATCTCTATCTCCTAAAAACCTGTTTAGATTTGGAGATAGACCTTCAGGTTTTTCATCATTTTCTGCATGAATTATACATTGACCACGTTCCAGCGTGGTCAGTTTGCAGCATTCTGTTATTTTGTTTGACAGAGTGTCTTGTTGAGAACATATGTAGGACATGATTTTTTCCTGCAACAGGGAAAATAAAGTATAAGTTTTAAAGATTTATTCTTTAATAAAGGATCTCAAAGCCAGCTTTAGAAAAAGGA
+
3AABCFFFFFFFGGGGGGGGGGHHHHHHHHHHHHHHHHHHHHHHHHHHHHHGGHHHHIHHHHHHHHHHHHHHHHHHHHHHHHHHHHGHHHHHHHGGGGHHHHHHHHHHHHHHHHHHHHHHHHHHHHHHHHHHHHHHHHHHHHHHGHHHHHHHHHHHHHHHHHHHHHHHHGHHHHHHHHHHHGGGHHHHHHHHHHHHGFGHHHHHHHHHHHHHHHHHGHHHHGHHHHHHGHHHHHHHHGHHHHHBGHHHGGG
@M05620:45:000000000-G6HP7:1:1101:14222:1860 1:N:0:182
ATCTCTATCTCCTAAAAACCTGTTTAGATTTGGAGATAGACCTTCAGGTTTTTCATCATTTTCTGCATGAATTATACATTGACCACGTTCCAGCGTGGTCAGTTTGCAGCATTCTGTTATTTTGTTTGACAGAGTGTCTTGTTGAGAACATATGTAGGACATGATTTTTTCCTGCAACAGGGAAAATAAAGTATAAGTTTTAAAGATTTATTCTTTAATAAAGGATCTCAAAGCCAGCTTTAGAAAAAGGA
+
?AABCFFFFFFFGGGGGGGGGGHHHHHHHHHHHHHHHHHHHHHHHHHHHHHGGHHHHIHHHIIHIHHHHHHHHHHHHHHHHHHHHHGGHHHHHHGGGGHHHHHHHHHHHHHHHHHHHHHHHHHHHHHHHHHHHHHHHHHHHHHHHHHHHHHHHHHHHHHHHHHHHHHHHGHHHHHHHHHHHGGHHHHHHHHHHHHHHGHHHHHHHHHHHHHHHHHHHHHHHGHHHHHHHHHHHHHHHGHHHHHHHGHHGGG
@M05620:45:000000000-G6HP7:1:1101:13637:1876 1:N:0:182
ATCTCTATCTCCTAAAAACCTGTTTAGATTTGGAGATAGACCTTCAGGTTTTTCATCATTTTCTGCATGAATTATACATTGACCACGTGGTCAGTTTGCAGCATTCTGTTATTTTGTTTGACAGAGTGTCTTGTTGAGAACATATGTAGGACATGATTTTTTCCTGCAACAGGGAAAATAAAGTATAAGTTTTAAAGATTTATTCTTTAATAAAGGATCTCAAAGCCAGCTTTAGAAAAAGGAAGAAAGGG
+
3AABCFFFFFFFGGGGGGGGGGGHHHHHHHHHHHHHHHHHHHHHHHHHHHHGGHHHHIHHHHHHHHHHHHHHHHHHHHHHHHHHHHGHHGHHHHHHHHHHHHFHHHHHHHHHHHHHHHHHHHHHFHGGHHHHHHHHGHHHGHHHHHHGHHHHHHHHHHHHHGHHHHHHHHGHHGGHHHHHHHHGHHHHHGHHHHFHGGHHHHHHHHHHHGGGGEHHGHHHHEDHHHHHHEHHHFFHHHHHGGHHHHGHHHG
@M05620:45:000000000-G6HP7:1:1101:14224:1879 1:N:0:182
TTCTCTATCTCCTAAAAACCTGTTTAGATTTGGAGATAGACCTTCAGGTTTTTCATCATTTTCTGCATGAATTATACATTGACCACGTTCCAGCGTGGTCAGTTTGCAGCATTCTGTTATTTTGTTTGACAGAGTGTCTTGTTGAGAACATATGTAGGACATGATTTTTTCCTGCAACAGGGAAAATAAAGTATAAGTTTTAAAGATTTATTCTTTAATAAAGGATCTCAAAGCCAGCTTTAGAAAAAGGA
+
3>AABFFFFFFFGGFGGGGGGGHHHGHGHHHHGHHFHFHHHHHHHHHHHHHGGHHHHHHHHHHHHHHHHHHHHHGHHHHHHGHHHHGHHHHHHHGGGGHHHHHHHGHHHHGHHHHHHHHHHHHHHHHHHHGHHHHHHHHHHHHGHHHHHHHHHHHHHHHHHHHHHHHHHGHHHHHHHHHHHGGHHHHHHFHHHHHGGFGHHGHHHHHHHHHHHHHHGHHHHFGHHHHHHHHHHHHHHGHHHHHHHHHHFGH
@M05620:45:000000000-G6HP7:1:1101:14528:1922 1:N:0:182
ATCTCTATCTCCTAAAAACCTGTTTAGATTTGGAGATAGACCTTCAGGTTTTTCATCATTTTCTGCATGAATTATACATTGACCACGTTCCAGCGTGGTCAGTTTGCAGCATTCTGTTATTTTGTTTGACAGAGTGTCTTGTTGAGAACATATGTAGGACATGATTTTTTCCTGCAACAGGGAAAATAAAGTATAAGTTTTAAAGATTTATTCTTTAATAAAGGATCTCAAAGCCAGCTTTAGAAAAAGGA
+
1>1AAFFFFFFFGGGGGGGGGGGGHGGHHHHHHHHGFFHFGHFHHHHHHHHGGHHHHHHHHHHHHGHHHHGHHGHHGFGHHGFHHHFFGHHHHGGEEGHHGHGHHHHHHHHHHHFFGHHHHHHHHHHHGHHHHHGGHHHHHHHHGGHHHHHHGHHHHHHHHHHHHHHHHGHHHHHHHHHHHGGHHHFHFGHHHHHHHGHHHHFHHHGHHHHHHHHHHHHGDFHGGHHHHHHHHHHHHGHHHHGBCGHHGCG
@M05620:45:000000000-G6HP7:1:1101:17377:1928 1:N:0:182
TAACCAAGCAGACACTCACCGCTCCCTCGCCACAGGCCAATAGTTTGTCCTCACTGAGTTGGCAACAAGTGGCTGCTGTGGCTGCCATTTTTCTGGTGATGGCCATCAGCTCCGACGAGGTCAGCTGGGGGGCTTTCTTTGTGTAAGCAACGAGAAACCTGAAAGAAGCATTTTTTAACTAAGTCCTGCTGAGTCATTCATGAGTTTTTAGCCGCCTTGCTTCTTCTCACAGACTCTCTACTCTCATGCCA
+
3>>AAF?FBFFFGGGGGGGGGGGGGGHHCGGGGHGGGGHEGHGHHHHHHHGHHHHHDGFGHHHHHHHEHGHGGHG1GFHHHHHGFHHGHHHHHHHHHHHHHHHHHHHFHFGHHGGGG?CGGHHHHHHHGGGGGGGGGGGGGGGGBFGFFFFBFFDFFFFFFFFBFFFFFFFFFFFB?BFFFEFFFFFFFFFFFFFFFFFFFBFFFFFFFFFFFABBFFFFFBFFFFFFF/BFFFBFFFFFFFFFFBB/FF/
@M05620:45:000000000-G6HP7:1:1101:14519:1941 1:N:0:182
ATCTCTATCTCCTAAAAACCTGTTTAGATTTGGAGATAGACCTTCAGGTTTTTCATCATTTTCTGCATGAATTATACATTGACCACGTTCCAGCGTGGTCAGTTTGCAGCATTCTGTTATTTTGTTTGACAGAGTGTCTTGTTGAGAACATATGTAGGACATGATTTTTTCCTGCAACAGGGAAAATAAAGTATAAGTTTTAAAGATTTATTCTTTAATAAAGGATCTCAAAGCCAGCTTTAGAAAAAGGA
+
3AAAAFFFFFFFGGGGGGGGGGGGHHHHHHHHHCHHHGGHHHHGHHHHHHHGGGHHHHHHHHHHHFHHHFHHHGGHHHHHHHHHHHGHHHHHFFGGGGHHHHHHHHHHHHHHHHHGHHHHHHHHHHHHHHGHHHHHHHHHHHHHHHHHHHHHHHHHHHHHHHHHHHHHHGHHHFHHHHHHHGGHHHHGHHHGHHHHHFHHHHHHGHHHHHHHHHHHHHHHHGDFHHHHFHGHHHHHHGHHHHHHHGHHG.C
@M05620:45:000000000-G6HP7:1:1101:17657:1947 1:N:0:182
CATCCTGACCCTGAAGTACCCCGGCTTGATTTCTGACATTAGATCGGAAGAGCACACGTCTGAACTCCAGTCACGGACATTTATCTCGTATGCCGTCTTCTGCTTGAAAAAAAAAAAAAATAATTATAAAATCAAGGTTACAATTATAGATAAATCTAGAGAAGAATATACTAATGTCGTATAGTCAATTTGTTCATGGCATAACAGATATTGTGAAAGTCATTTTCTCAAAGCAATGATGTTCTTATTGA
+
AABCCFFFFFFFGGGGGGGGGGGGGGGGHHHHHHHHHHHHHHHHHHGGGGHHHHHHHGHHHGHHHHHHHHHHHHGGGGGHHHHHHHHHGGHHHHGGGHGHHHHHHHHHHHHGGFGD><</0?11111111=111<1111111000000=0000000000<<0/://:;0:0:00:000...//0000000000/00000./000/00/0;900;000;000;;0///////////9;/9//////////;/
@M05620:45:000000000-G6HP7:1:1101:16853:1948 1:N:0:182
CATCCTGACCCTGAAGTACCCCATTGAGCATGGCATCGTCACCAACTGGGACGACATGGAGAAGATCTGGCACCACACCTTCTACAACGAGCTGCGCGTGGCCCCGGAGGAGCACCCAGTGCTGCTGACCGAGGCCCCCCTGAACCCCAAGGCCAACAGAGAGAAGATGACTCAGGTGAGGCTCGGCCGACGCCCGTGCTCCTCCCGTCCTTTCCCCAGTCATTTTCTGCCCGGCTTGATTTCTGACATTA
+
ABBBBFFFFFFFGGGCGGGGGGGHHHGHHHHHHHHHHGHHHGHHHGHHHHHHGGGGGHHFHFHHHGHGHHHHHGFHHGGHHHHHHHHHGEGGGHHGGGFGGGHHGGGGGGGGHGHHGGHGHHHHHHHHHHGGGGGGGGGGGGHHHHGGGGHGGHGGGGGGGGGGGGGBFGBFFGGGGGGGFGEFFFEDCAFF-BFADADABBFFFEFFFFBBFFFFFFFFFBFFFFFBFFFED9-=D-9:BBFFFFBBBF/
@M05620:45:000000000-G6HP7:1:1101:17376:1949 1:N:0:182
AAACCAAGCAGACACTCACCGCTCCCTCGCCACAGGCCAATAGTTTGTCCTCACTGAGTTGGCAACAAGTGGCTGCTGTGGCTGCCATTTTTCTGGTGATGGCCATCAGCTCCGACGAGGTCAGCTGGGGGGCTTTCTTTGTGTAAGCAACGAGAAACCTGAAAGAAGCATTTTTTAACTAAGTCCTGCTGAGTCATTCATGAGTTTTTAGCCGCCTTGCTTCTTCTCACAGACTCTCTACTCTCATGCCA
+
ABCCCCCFCFFFGGGGGGGGGGGGGGHHGGGGGHHHGGHHHHHHHHHHHHHHHHHHHHHHHHHHHHHHHHHHGHGGHHHHHHHGGHHHHHHHHHHHHHHHHHHHHHHHHHHHHGGGGGGGGHHHHHHHGGGGGGGGGGGGGGGGGGFFFFFFFFFFFFFFFFFFFFFFFFFFFFFFFFFFFFFFFFFFFFFFFFFFFFFFFFFFFFFFFFFFFFFFFFFFFFFFFFFFFFFFFFFFFFFFFFFFFFFFFFB
@M05620:45:000000000-G6HP7:1:1101:17648:1962 1:N:0:182
CATCCTGACCCTGAAGTACCCCGGCTTGATTTCTGACATTAGATCGGAAGAGCACACGTCTGAACTCCAGTCACGGACATTTATCTCGTATGCCGTCTTCTGCTTGAAAAAAAAAAAAAAAATGTTTGACAAATTTTATTGGTTTTACGACACAAAGGAACTGATGTGGGACAGGCACTATTTAGAAGTTTGACTATATTCATATATTAGTTCTAGAGCCATGTCTCTGTCTACATATTTACGTTACGATA
+
3AABBFFFFFFFGGGGGFGGGGEGGFGGCHHHHGHHFHHHGCHHHHGGGEHGHHHGHGGHHGHHHGHHHHHHHHGEGGGHHHGHEHHHGGHFGHGGGHGHGHHHGHHHHHHGGFG@>///--01=1101100<<000<0<00=...00...-;/..////.90000;00..:......900900;000;000://///9////////;//9;///////.//////9////9//////////../......
@M05620:45:000000000-G6HP7:1:1101:15745:2007 1:N:0:182
ATCTCTTCTCCTAAAAACCTGTTTAGATTTGGAGATAGACCTTCAGGTTTTTCATCATTTTCTGCATGAATTATACATTGACCACGTGGTCAGTTTGCAGCATTCTGTTATTTTGTTTGACAGAGTGTCTTGTTGAGAACATATGTAGGACATGATTTTTTCCTGCAACAGGGAAAATAAAGTATAAGTTTTAAAGATTTATTCTTTAATAAAGGATCTCAAAGCCAGCTTTAGAAAAAGGAAGAAAGGGG
+
3AABAFFFFFFFGGFGGGGGGGHH5GFGHFHH4GCH5GEFHHHHGHGHHHGGGFHH5FGHHHHHHHGF3FHHFHHGHHHHEGHHGEHHFGGHHGHHHGFHGCHHHHHHHHHHHHHHHHHFFF3CGFGGHHHGGHH4F/EGHGGGHHGBGFGHHHFFHHHHGHHHGFBFGCGAAGHA2@@GHFD>G11FGGHHHFHFGGHHFHHHGHGEGGGGHBDFGGGGH0GG/C<C.<DGHGEDGHAAE/:C.:;:.AC
@M05620:45:000000000-G6HP7:1:1101:16523:2009 1:N:0:182
AGATTACTGCAACAGTTCCCCCTGGACCTGGAAAAGTTTCTTGCCTGGCTTACAGAAGCTGAAACCACTGCCAATGTCCTACAGGCTGCTACCCGTAAGGAAAGGCTCCTAGAAGACTCCAAGGGAGTAAAAGAGCTGATGAAACAATGGCAAGTAAGTCAGACATTTCCGCTTTAGCACTCTTGTGGCTCCAATTGACCAATTCTCAGCATTTGTACTTGTCACTGACAAGCCAGGGACAAAACAAACAT
+
1AAA1FBF3@1FGGBGF3FGFFG0A0AFE00A1F0G1AAAG1FB1FG/F0G1B111FFBGHA11B0FCEFFF1AF1GAEGGHCHC/BB/B1@F0EE/EF1@>C00/@BF1@11B1BB>CC11BF>/?E0BBG1/B01<1BG2>B10/1<<GFFF>GFFD2F11@0?1<GDE/EGG11111><GG11<>.F1EC/00000</<<<0D000;;:0<0000C00;000:00:00;?E/9...9../.=..;.90
@M05620:45:000000000-G6HP7:1:1101:15757:2020 1:N:0:182
ATCTCTTCTCCTAAAAACCTGTTTAGATTTGGAGATAGACCTTCAGGTTTTTCATCATTTTCTGCATGAATTATACATTGACCACGTGGTCAGTTTGCAGCATTCTGTTATTTTGTTTGACAGAGTGTCTTGTTGAGAACATATGTAGGACATGATTTTTTCCTGCAACAGGGAAAATAAAGTATAAGTTTTAAAGATTTATTCTTTAATAAAGGATCTCAAAGCCAGCTTTAGAAAAAGGAAGAAAGGGG
+
ABCCCFFFFFFFGGGGGGGGGGHHFHHHHHHHCGHHHHHHHHHHHHHHHHGGHHHHHHHHHHHHHHHHHHHHHHHHHHHHGHHHHGHHGHHHHHHHHHHHHHHHHHHHHHHHHHHHHHHHGGGHHHHHHHHHHHHHHHHHHHHHHHHHHHHHHHHHHHHHGHHHHHGHHHHHGGHHHGHHHHHHHGHHFHHHHHGGFHHHHHHHHHHHHHHGHHFHHHHHHHHHHHGHGHHHHHGFHHHGGFHGFFFGHGG
@M05620:45:000000000-G6HP7:1:1101:16517:2028 1:N:0:182
AGATTACTGCAACAGTTCCCCCTGGACCTGGAAAAGTTTCTTGCCTGGCTTACAGAAGCTGAAACAACTGCCAATGTCCTACAGGATGCTACCCGTAAGGAAAGGCTCCTAGAAGACTCCAAGGGAGTAAAAGAGCTGATGAAACAATGGCAAGTAAGTCAGGCATTTCCGCTTTAGCACTCTTGTGGATCCAATTGAACAATTCTCAGCATTTGTACTTGTAACTGACAAGCCAGGGACAAAACAAAGAT
+
ABBCCFFFFFFFGGGGGGGGGGGGHHHHHHHHHHHHHHHHHHHHHHHHHHHHHHHHHHHHHHHHHHHHHHHHHHHHHHHHHHHHHGHHHHHHHHGGGGHHHHHHHHHHGHHHHHHHHHHHHHHGGHGGHHHHHGHHHHHHHHHHHHHHHHHHHGHHHHHHHHHHHHHHHHGGGGGGHHHHHHHHHHHGHHHHHHHHHHHGHHHHHHHHHHHHHHHHHHHHHHHHHHHHHHHHHGFGGGGGGGGGGGGGGGF
@M05620:45:000000000-G6HP7:1:1101:18602:2039 1:N:0:182
ATCTCTATCTCCTAAAAACCTGTTTAGATTTGGAGATAGACCTTCAGGTTTTTCATCATTTTCTGCATGAATTATACATTGACCACGTTCCAGCGTGGTCAGTTTGCAGCATTCTGTTATTTTGTTTGACAGAGTGTCTTGTTGAGAACATATGTAGGACATGATTTTTTCCTGCAACAGGGAAAATAAAGTATAAGTTTTAAAGATTTATTCTTTAATAAAGGATCTCAAAGCCAGCTTTAGAAAAAGGA
+
AAAABFFFFFFFGGGGGGGGGGGHHHHHHHHHHCGCGHHGFGHHHHGHGHHGGHHHHHHHHHGHHHHHHHHHHHHHHGHHHHHHEHGGHHHFHHGGGGHHHHGHHHHHHHHHHHHHHHHHHHHHHHHHHHHHHHGHHHHHHHHHHHHHHHHHHHHHHHHHHHHHHHHHHGHHHHHHHHHHHGGHHHGHHBFFHHHHHGHHHHHFHHHHHHHHHHHHHHHHGHHHHHHHFFDGHHGCGEHHHFHECHGFGGH
@M05620:45:000000000-G6HP7:1:1101:17972:2042 1:N:0:182
ATCTCTATCTCCTAAAAACCTGTTTAGATTTGGAGATAGACCTTCAGGTTTTTCATCATTTTCTGCATGAATTATACATTGACCACGTTCCAGCGTGGTCAGTTTGCAGCATTCTGTTATTTTGTTTGACAGAGTGTCTTGTTGAGAACATATGTAGGACATGATTTTTTCCTGCAACAGGGAAAATAAAGTATAAGTTTTAAAGATTTATTCTTTAATAAAGGATCTCAAAGCCAGCTTTAGAAAAAGGA
+
ABAAAFFFFFFFGGGGGGGGGGHHHHHHHHHHHGHHHHHHHHHHHHHHHHHGGHHHHHHHHHHHHHHHHHHHHHHHHHHHHHHHHHGHHHHHHHGGGGHHHHHHHHHHHHHHHHHHHHHHHHHHHHHHGHHHHHHHHHHHHHHHGHHHHHHHHHHHHHHHHHHHHHHHHGHHHHHHGHHHHGGHHHGHHGGGHHHHHHHHHHHHHHHHHHHHHHHHHHHHGFHHHHHGHHHHHHFFGGHHHHHFHHHFGGG
@M05620:45:000000000-G6HP7:1:1101:18590:2053 1:N:0:182
ATCTCTATCTCCTAAAAACCTGTTTAGATTTGGAGATAGACCTTCAGGTTTTTCATCATTTTCTGCATGAATTATACATTGACCACGTTCCAGCGTGGTCAGTTTGCAGCATTCTGTTATTTTGTTTGACAGAGTGTCTTGTTGAGAACATATGTAGGACATGATTTTTTCCTGCAACAGGGAAAATAAAGTATAAGTTTTAAAGATTTATTCTTTAATAAAGGATCTCAAAGCCAGCTTTAGAAAAAGGA
+
BCBCCFFFFFFFGGGGGGGGGGGHHHHHHHHHHHHHHHHHHHHHHHHHHHHGGHHHHHHHHHHHHHHHHHHHHHHHHHHHHHHHHHGHHHHHHHGGGGHHHHHHHHHHHHHHHHHHHHHHHHHHHHHHHHHHHHHHHHHHHHHHHHHHHHHHHHHHHHHHHHHHHHHHHGHHHHHHHHHHHGGHHHHHGHHHHHHHHHHHHHHHHHHHHHHHHHHHHHHHHHHHHHHGHGHHHHHHHGHHHHGHGHHHGGH
@M05620:45:000000000-G6HP7:1:1101:17957:2056 1:N:0:182
ATCTCTATCTCCTAAAAACCTGTTTAGATTTGGAGATAGACCTTCAGGTTTTTCATCATTTTCTGCATGAATTATACATTGACCACGTTCCAGCGTGGTCAGTTTGCAGCATTCTGTTATTTTGTTTGACAGAGTGTCTTGTTGAGAACATATGTAGGACATGATTTTTTCCTGCAACAGGGAAAATAAAGTATAAGTTTTAAAGATTTATTCTTTAATAAAGGATCTCAAAGCCAGCTTTAGAAAAAGGA
+
CCDDDFFFFFFFGGGGGGGGGGHHHHHHHHHHHHHHHHHHHHHHHHHHHHHGGHHHHHHHHHIHIHHHHHHHHHHHHHHHHHHHHHGHHHHHHHGGGGHHHHHHHHHHHHHHHHHHHHHHHHHHHHHHHHHHHHHHHHHHHHHHHHHHHHHHHHHHHHHHHHHHHHHHHGHHHHHHHHHHHGGHHHHHHHHHHHHHHHHHHHHHHHHHHHHHHHHHHHHHHFHHHHHHHHHHHHHHHGHHHHGHHHHHGGH
@M05620:45:000000000-G6HP7:1:1101:19193:2058 1:N:0:182
AAACCAAGCAGACACTCACCGCTCCCTCGCCACAGGCCAATAGTTTGTCCTCACTGAGTTGGCAACAAGTGGCTGCTGTGGCTGCCATTTTTCTGGTGATGGCCATCAGCTCCGACGAGGTCAGCTGGGGGGCTTTCTTTGTGTAAGCAACGAGAAACCTGAAAGAAGCATTTTTTAACTAAGTCCTGCTGAGTCATTCATGAGTTTTTAGCCGCCTTGCTTCTTCTCACAGACTCTCTACTCTCATGCCA
+
BBBBBBBFBFFFGGGGGGGGGGGGGGHHGGGGGHHHGGHHHFHHHHHHHHHHHHHHHHHHHHHHHHHHHGHHGHGGHHHHHHGGGHHHHHHHGGHHGHGGHHHHHHHHHHHGHGGGGFFGGHHHHHHHGGGGGGGGGGGGGGGGGGFFFFFFFFFFFFFFFFFFFFFFFFFFFFFFEFFFFFFFFFFFFFFFFFFFFFFFFFFFFFFFFFFFFBDFFFFFFFFFFFFFFFFFBFFFFFFFFFFFFFFFFFF
@M05620:45:000000000-G6HP7:1:1101:19169:2061 1:N:0:182
AAACCAAGCAGACACTCACCTCTCCCTCGCCACAGGCCAATAGTTTGTCCTCACTGAGTTGGCAACAAGTGGCTGCTGTGGCTGCCATTTTTCTGGTGATGGCCATCAGCTCCGACGAGGTCAGCTGGGGGGCTTTCTTTGTGTAAGCAACGAGAAACCTGAAAGAAGCATTTTTTAACTAAGTCCTGCTGAGTCATTCATGAGTTTTTAGCCGCCTTGCTTCTTCTCACAGACTCTCTACTCTCATGCCA
+
1AAAA?A1ACFCCFFEBGGG1BAEGH0GEEGEF0A0EFAAA1FGGEBGFEDDGFA1AFHEGECGHFFEFAFHGACFBBE0>EF/FGHHF22101BG1F12BGFG1EFHHF1FG?>E/</E/F1BFDGFFGGGGGGGF00;CCFBFBB9FGF@FBF-BFF/ABBBFFFFFFBBFFB@-BFBBBBF/BF/99FFF9/;F/FFF9F9BFFFFEFE/--;ABFFFFFFFFBB/BF9/;FBFFFFFFFFFFBFFF/
@M05620:45:000000000-G6HP7:1:1101:19184:2074 1:N:0:182
AAACCAAGCAGACACTCACCGCTCCCTCGCCACAGGCCAATAGTTTGTCCTCACTGAGTTGGCAACAAGTGGCTGCTGTGGCTGCCATTTTTCTGGTGATGGCCATCAGCTCCGACGAGGTCAGCTGGGGGGCTTTCTTTGTGTAAGCAACGAGAAACCTGAGAGAAGCATTTTTTAACTAATTCCTGCTGAGTCATTCATGAGTTTTTATCCGCCTTGCTTCTTCTCACAGACTCTCTACTCTCATGCCA
+
1>>>AA11AC1CFGGFCGGG0EEC?AGG0A0EEH0CFE//B1B2DDB0DDGH1F11BF1DG1BEGEGAF11BB0/BG1100BFF/FGEFHG@E1D1BGB2BFGF10BGFB11B/>E//>//B1FGHHFA<B-9-./;0;FGB/99C9;9BF@FF?FFBA9AF-9/-//;B/;BFF?AB//B//;/9/BFF/B:9;//9FFB9///99;-9//9-9A9-/9BFFBFBB//;FF9AFFFBBBFFFFFF//9B/
@M05620:45:000000000-G6HP7:1:1101:16104:2180 1:N:0:182
ATCTCTATCTCCTAAAAACCTGTTTAGATTTGGAGATAGACCTTCAGGTTTTTCATCATTTTCTGCATGAATTATACATTGACCACGTTCCAGCGTGGTCAGTTTGCAGCATTCTGTTATTTTGTTTGACAGAGTGTCTTGTTGAGAACATATGTAGGACATGATTTTTTCCTGCAACAGGGAAAATAAAGTATAAGTTTTAAAGATTTATTCTTTAATAAAGGATCTCAAAGCCAGCTTTAGAAAAAGGA
+
AAAABFFFFFFFGGGGGGGGGFFGHDGFBFGHH4FGF5GFGHFHHHHHGHHFGHFGHFFFGHHHGEHHHGBFGHHHGGGHGBAFEGEGFHGHHGE>EEGFFFFFGHGHHHHHFGFF@FFHHFHHEHHHGHFGFHGGGGGHHGFGDGGHHHGFHHGHHHHHCGHHHHHHGCHGHHGFHHHHHGGHEFGHGGGGGDHEHHGHHHGFHHGHHHHHHHHHHHHGHHHHFHHHFHHHHGHHHGHHHHF0<CGFGGG
@M05620:45:000000000-G6HP7:1:1101:16122:2187 1:N:0:182
ATCTCTATCTCCTAAAAACCTGTTTAGATTTGGAGATAGACCTTCAGGTTTTTCATCATTTTCTGCATGAATTATACATTGACCACGTTCCAGCGTGGTCAGTTTGCAGCATTCTGTTATTTTGTTTGACAGAGTGTCTTGTTGAGAACATATGTAGGACATGATTTTTTCCTGCAACAGGGAAAATAAAGTATAAGTTTTAAAGATTTATTCTTTAATAAAGGATCTCAAAGCCAGCTTTAGAAAAAGGA
+
CCBCDFFFFFFFGGGGGGGGGGHHHHHHHHHHHHHHHHHHHHHHHHHHHHHGGHHHHHHHHIIIHHHHHHHHHHHHHHHHHHHHHHGHHHHHHHGGGGHHHHHHHHHHHHHHHHHHHHHHHHHHHHHHHHHHHHHHHHHHHHHHHHHHHHHHHHHHHHHHHHHHHHHHHGHHHHHHHHHHHGGHHHHHHHHHHHHHHGHHHHHHHHHHHHHHHHHHHHHHHFHHGHHHGHHHHHHHHGHHHHHGGHHHGGH
@M05620:45:000000000-G6HP7:1:1101:10904:2190 1:N:0:182
ATCTCTATCTCCTAAAAACCTGTTTAGATTTGGAGATAGACCTTCAGGTTTTTCATCATTTTCTGCATGAATTATACATTGACCACGTTCCAGCGTGGTCAGTTTGCAGCATTCTGTTATTTTGTTTGACAGAGTGTCTTGTTGAGAACATATGTAGGACATGATTTTTTCCTGCAACAGGGAAAATAAAGTATAAGTTTTAAAGATTTATTCTTTAATAAAGGATCTCAAAGCCAGCTTTAGAAAAAGGA
+
BBABBFFFFFFFGGGGCGGGGGHGHHHBGHHHGGHHGH55GHHHHHHFHHHGGHHHEGHHHHHHFFHHHHFHHHHHHFHHFHHHHHGHHHHH5FEE1>GGHGHHHGHFHHHGHHHHHH4GGHHHHGHHHGHHCFGHHGHHHHHAGHGGHHHFHFHFHHHGBHHGHGGHEFHHHGHHHHHHEEEF/FGGHBGGDDDGHGHHHHFHHGGGHHHHHHHHHBGB0<00CGGFHHFBGHHHHGHHHHFEHGGHD.G
@M05620:45:000000000-G6HP7:1:1101:10886:2194 1:N:0:182
ATCTCTATCTCCTAAAAACCTGTTTAGATTTGGAGATAGACCTTCAGGTTTTTCATCATTTTCTGCATGAATTATACATTGACCACGTTCCAGCGTGGTCAGTTTGCAGCATTCTGTTATTTTGTTTGACAGAGTGTCTTGTTGAGAACATATGTAGGACATGATTTTTTCCTGCAACAGGGAAAATAAAGTATAAGTTTTAAAGATTTATTCTTTAATAAAGGATCTCAAAGCCAGCTTTAGAAAAAGGA
+
BBBBBFFFFFFFGGGFGGGGGGHGHHHHHHHHHHHHHHGFHHHHHHHHHHHGGHGHHHHHHHHHFHHHHHHHHHHHHHHHHHHHHHGFGHHHBGGGFFHHHHHHHHHHGHHHHHHHHHHHHHHHHHHHHHHGHHHHHHHHHHHHHHGGHHHHHHHHGHHHHHHHHHHHFGHHHFFGHHHGHFFHHHHHHHGHHHFHGGGHHHHHHGHHHHHHHHHHHFHHHHD0<GHHHHGGGGHHGGHHHHHEFFGH?.;
@M05620:45:000000000-G6HP7:1:1101:16115:2203 1:N:0:182
ATCTCTATCTCCTAAAAACCTGTTTAGATTTGGAGATAGACCTTCAGGTTTTTCATCATTTTCTGCATGAATTATACATTGACCACGTTCCAGCGTGGTCAGTTTGCAGCATTCTGTTATTTTGTTTGACAGAGTGTCTTGTTGAGAACATATGTAGGACATGATTTTTTCCTGCAACAGGGAAAATAAAGTATAAGTTTTAAAGATTTATTCTTTAATAAAGGATCTCAAAGCCAGCTTTAGAAAAAGGA
+
BBCCCFFFFFFFGGGGGGGGGGHHHHHHHHHHHGHHHHHHHHHHHHHHHHHGGHHHHHHHHHHHHHHHHHHHHGHGHHHHHHHHHHGHHHHHHHGEFGHHHHHHHHHGHHHHHHHHHHHHHHHHHHHHFHGHHHHHHHHHHHHGHGHHHHHHHHHHHHHHHHHHHHHHHGHHHHHHHHHHHGGFHHHGHGHHHHHFHGGGHGGFHHGHHHHHHHHHHHHGHHHFHHHHHFHHHHHHHGHHHHHHGFFHGGG
@M05620:45:000000000-G6HP7:1:1101:19230:2222 1:N:0:182
AAACCAAGCAGACACTCACCGCTCCCTCGCCACAGGCCAATAGTTTGTCCTCACTGAGTTGGCAACAAGTGGCTGCTGTGGCTGCCATTTTTCTGGTGATGGCCATCAGCTCCGACGAGGTCAGCTGGGGGGCTTTCTTTGTGTAAGCAACGAGAAACCTGAAAGAAGCATTTTTTAACTAAGTCCTGCTGAGTCATTCATGAGTTTTTAGCCGCCTTGCTTCTTCTCACAGACTCTCTACTCTCATGCCA
+
A@1AAAAFAFF1FFCGCGGGCE?EGEFHGGGGG0FFFFFEECABDGFHHGFHGGGFBGB2FFHBGGHFHGGFGFFGHHDCFHHGGGFDGGHH0GFHHHFGHHHHEFEHHHFHHE/EEGGCEHCGHHHHGGGGAGGBFFFBFFFF09FFFFF@FFFFFFFFFFFFF9FFFFFFFFF@EBFF/B/FB/BFFFFFFBFFFFFFF/FFFFFFFFFFFF@@FFFFFFFFFFFFFB/BBFFFFFFFFFFFFFFFFF/
@M05620:45:000000000-G6HP7:1:1101:14725:2370 1:N:0:182
CATCCTGACCCTGAAGTACCCCATTGAGCATGGCATCGTCACCAACTGGGACGACATGGAGAAGATCTGGCACCACACCTTCTACAACGAGCTGCGCGTGGCCCCGGAGGAGCACCCAGTGCTGCTGACCGAGGCCCCCCTGAACCCCAAGGCCAACAGAGAGAAGATGACTCAGGTGAGGCTCGGCCGACGCCCGTGCTCCTCCCGTCCTTTCCCCAGTCATTTTCTGCCCGCCTTGTTTTCTGACATTA
+
BBBBBFFFF4FFGGGGGGGGGGFHHHHHFFHHHHBGGFHHHGHHHGHHHHGHGGGGGHGFFHHHHFHHHHHHHGHHHGGHHHHHHHHHGEDGGHHGGGGGFGHHGGGGGGGGHHHGGGGHHFHHHHHHHHGDGGGGDGGGGGFFGHGGGGGGHHGGGGFGFBDGGGEGGGGGFFFGFFGGGGEGFFEFBFBA;DC;-A.AFFFFFE.;DDFF//999..;B/FFFFFFBFFFF-9A?9/;FFBB99/FBF;
@M05620:45:000000000-G6HP7:1:1101:20043:2382 1:N:0:182
AGATTACTGCAACAGTTCCCCCTGGACCTGGAAAAGTTTCTTGCCTGGCTTACAGAAGCTGAAACAACTGCCAATGTCCTACAGGATGCTACCCGTAAGGAAAGGCTCCTAGAAGACTCCAAGGGAGTAAAAGAGCTGATGAAACAATGGCAAGTAAGTCAGGCATTTCCGCTTTAGCACTCTTGTGGATCCAATTGAACAATTCTCAGCATTTGTACTTGTAACTGACAAGCCAGGGACAAAACAAAGAT
+
BBBBBFFFFFFFGGFGGGGGGGGGHHHHHGHHHHHHHHHHHHHHHHHGHHHHHHHGHGHGHHHHHHHHHHHHHHHHHHHHHHHHHGHHGHHHHHGGGGHHGHFHHHHHGHHHHHHHHHHHHHHGDGGGHHHHHGHHHHGHHHHHHHHHGGHHHGHHHHHHHHHHHHHHHHGGGGGHFHHHHHHHHHHGHHHHHHHHHGHFFCGHHHHFGHHHHHHHHHHHHHHGHHHGHHHHEGFGGGGGGGGGGGGFFGF
@M05620:45:000000000-G6HP7:1:1101:11886:2444 1:N:0:182
CATCCTGACCCTGAAGTACCCCATTGAGCATGGCATCGTCACCAACTGGGACGACATGGAGAAGATCTGGCACCACACCTTCTACAACGAGCTGCGCGTGGCCCCGGAGGAGCACCCAGTGCTGCTGACCGAGGCCCCCCTGAACCCCAAGGCCAACAGAGAGAAGATGACTCAGGTGAGGCTCGGCCGACGCCCGTGCTCCTCCCGTCCTTTCCCCAGTCATTTTCTGCCCGGCTTGATTTCTGACATTT
+
BBCCCFFFFFFFGGGGGGGGGGGHHHHHHHHHHHHHHGHHHGHHHGHHHHHHGGGGGHHHHHHHGHHHHHHHHGHHHGGHHHHHHHHHGGGGGHHGGGGGGGHHGGGGGGGGHGHHGGHHHHHHHHHGHHGGGGGGGGGGGGHHHHGGDGHGHHGGGGGGGFGFGFFFGGGGGGGGGGGGGGGGFFFFFAFFFFFFFFFFFFFFFFFFFFFFFFFFFFFFFFFFFFFFFFBEDFFFFF.BBFFFFEF0;F0
@M05620:45:000000000-G6HP7:1:1101:18207:2454 1:N:0:182
AAACCAAGCAGACACTCACCGCTCCCTCGCCACAGGCCAATAGTTTGTCCTCACTGAGTTGGCAACAAGTGGCTGCTGTGGCTGCCATTTTTCTGGTGATGGCCATCAGCTCCGACGAGGTCAGCTGGGGGGCTTTCTTTGTGTAAGCAACGAGAAACCTGAAAGAAGCATTTTTTAACTAAGTCCTGCTGAGTCATTCATGAGTTTTTAGCCGCCTTGCTTCTTCTCACAGACTCTCTACTCTCATGCCA
+
CCCCCCCFCFFFGGGGGGGGGGGGGGHHGGGGGHHHGGHHHHHHHHHHHHHHHHHHHHHHHHHHHHHHHHHHGHGGGHHHHHHGGHHHHHHHHHHHHHHHHHHHHHHHHHHHHGGGGEGGFHHHHHHHGGGGGGGGGGGGGGGGGGFFFFFFFFFFFFFFFFFFFFFFFFFFFFFFFFFFFFFFFFFFFFFFFFFFFFFFFFFFFFFFFFFFFFFFFFFFFFFFFFFFFFFFFFFFFFFFFFFFFFFFFFF
@M05620:45:000000000-G6HP7:1:1101:11901:2455 1:N:0:182
CATCCTGACCCTGAAGTACCCCATTGAGCATGGCATCGTCACCAACTGGGACGACATGGAGAAGATCTGGCACCACACCTTCTACAACGAGCTGCGCGTGGCCCCGGAGGAGCACCCAGTGCTGCTGACCGAGGCCCCCCTGAACCCCAAGGCCAACAGAGAGAAGATGACTCAGGTGAGGCTCGGCCGACGCCCGTGCTCCTCCCGTCCTTTCCCCAGTCATTTTCTGCCCGGCTTGATTTCTGACATTA
+
AAABBFFFFFFFGGGGGGGGGGGHHHHHHHHHHHHHHGHHHGHHHGHHHGHHGCGCGHHFHFHHHHHHFHHHHGHHHGGHHHHHHHHHGGGGGFHGGGGGGGHHGGGGGGGGHGHFGGGHHHHFHHHGGHGGGGGGFCGGGGHHHHGGGGHGHHGGGGGGGFFEFGEGGGGGGGGGGGGGGGGGFFFFFFFFFFFF@ADFFFFFFFFFFFFFFFBFFFFFFFFFFFFFFFFFFFAFFFFFFFFFFFFFFF:
@M05620:45:000000000-G6HP7:1:1101:18210:2472 1:N:0:182
AAACCAAGCAGACACTCACCGCTCCCTCGCCACAGGCCAATAGTTTGTCCTCACTGAGTTGGCAACAAGTGGCTGCTGTGGCTGCCATTTTTCTGGTGATGGCCATCAGCTCCGACGAGGTCAGCTGGGGGGCTTTCTTTGTGTAAGCAACGAGAAACCTGAAAGAAGCATTTTTTAACTAAGTCCTGCTGAGTCATTCATGAGTTTTTAGCCGCCTTGCTTCTTCTCACAGACTCTCTACTCTCATGCCA
+
AAAAA?1>AFCFCGCCGGGG?F0AAAFGEEE0AA0/FCA/AAADFFFFAEBGFGDFDGDBG1GDHGFCGBBFFCFFC1@BCGH>FEHDEFEEFG2GFGB2GCGHHC1GHCFCGCEG?EGC<FCHHHHHA<C@?99BFBFBB;BCBB9FFFF@AAFFFFABFFBF/:AFFFFFFBF-99FFB9F99:BBFBBB?9;/BBFFBB/99;BFEFB9B-;@BBFFBFFFFFBB9FBBB9FFFFFBFFFFFF999FB
@M05620:45:000000000-G6HP7:1:1101:16963:2523 1:N:0:182
ATCTCTATCTCCTAAAAACCTGTTTAGATTTGGAGATAGACCTTCAGGTTTTTCATCATTTTCTGCATGAATTATACATTGACCACGTGGTCAGTTTGCAGCATTCTGTTATTTTGTTTGACAGAGTGTCTTGTTGAGAACATATGTAGGACATGATTTTTTCCTGCAACAGGGAAAATAAAGTATAAGTTTTAAAGATTTATTCTTTAATAAAGGATCTCAAAGCCAGCTTTAGAAAAAGGAAGAAAGGG
+
BBBBAFDFFFFFGFGGFDE2GFHD5GECEGGBFBEACGG5FFFHHGHGHHH2AB5DGFHHF5GHHHHHF3AAFGHB5EFH5DG3AGEFFGHHHHEGGGBFBFFHEFFHFFF4GHHGHHHHHHHHHH@GHHHGHFHHFGGHFFHHFGF?FGHHHHHFHHHHHGGGFGFGFHHHHGFGGHFDFGH>GFHHF1FGHHFGHGHHHHHHHHHFGGGHGHHGFFHHFFFGHHGHCCCGFDGC=DC;:ECFG;GGBAE
@M05620:45:000000000-G6HP7:1:1101:16969:2542 1:N:0:182
ATCTCTATCTCCTAAAAACCTGTTTAGATTTGGAGATAGACCTTCAGGTTTTTCATCATTTTCTGCATGAATTATACATTGACCACGTGGTCAGTTTGCAGCATTCTGTTATTTTGTTTGACAGAGTGTCTTGTTGAGAACATATGTAGGACATGATTTTTTCCTGCAACAGGGAAAATAAAGTATAAGTTTTAAAGATTTATTCTTTAATAAAGGATCTCAAAGCCAGCTTTAGAAAAAGGAAGAAAGGG
+
CCBCCFFFFFFFGGGGGGGGGGHHHHHHHHHHHHHHHHHHHHHHHHHHHHHGGHHHHHHIIHHIIHHHHHHHHHHHHHHHHHHHHHGHGGHHHHHHHHHHHHHHHHHHHHHHHHHHHHHHHHHHHHHHHHHHHHHHHHHHHHHHHHHHGGHHHHHHHHHHHGHHHHHGHHGHHGGHHGHHHHHFHHHHHGHHHHHHHHHHHHHHHHHHHHHHGGHHFHHHHGHHHHHFGEGHHFHCGGFFFFBGHHHHHHG
@M05620:45:000000000-G6HP7:1:1101:15447:2551 1:N:0:182
AAACCAAGCAGACACTCACCGCTCCCTCGCCACAGGCCAATAGTTTGTCCTCACTGAGTTGGCAACAAGTGGCTGCTGTGGCTGCCATTTTTCTGGTGATGGCCATCAGCTCCGACGAGGCCAGTTGGGGGGCTTTTTTTGTTAAGGCACGGAGAACCCTGAAGGAGGCATTTTTTACTTAAGCCTTCCTGGGCCTTTCTTGAGTTTTAAGCCCCCTTCCTCCTCTCCCCAACCCTCCTCTTTCATTCCAA
+
CCCCCBBFCFFFGGGGGGGGGGGGGGHHGGGGGHHHGGHHHHHHHHHHHHHHHHHHHHHHHHHHHHHHHHHHGHGGHHHHHHHGGHHHHHHHHHHHHHHHHHHHHHHHHHHHH/////>/////22DGGGG--;E/0;C9-//0;00/;..--.:A0A../9B00;....;BFFF-:000;000;000/00/9...;000;00:BBFF000;0.;-;.//;0/;/0///.9.9.....//0000;000;00
@M05620:45:000000000-G6HP7:1:1101:16955:2556 1:N:0:182
ATCTCTATCTCCTAAAAACCTGTTTAGATTTGGAGATAGACCTTCAGGTTTTTCATCATTTTCTGCATGAATTATACATTGACCACGTGGTCAGTTTGCAGCATTCTGTTATTTTGTTTGACAGAGTGTCTTGTTGAGAACATATGTAGGACATGATTTTTTCCTGCAACAGGGAAAATAAAGTATAAGTTTTAAAGATTTATTCTTTAATAAAGGATCTCAAAGCCAGCTTTAGAAAAAGGAAGAAAGGG
+
DDDDDFFFFFFFGGGGGGGGGGHHHHHHHHHHHHHHHHHHHHHHHHHHHHHGGHHHHHIHHIIHHHHHHHHHHHHHHHHHHHHHHHGGHEHHHHHHHHHHHHHHHHHHHHHHHHHHHHHGHHHGHBGHHHHHHHHHGHGHHHHGHHFHHGHHHHHHHHHHGGHHHHGFHHGHHGGHHHFHHHGGHHHHHGHHHHHHHHHHHHGHHHHHGHHHFGFFFHHHHGHFDBHFHGGHHHHGFHFFCGFHHHGHHHE
@M05620:45:000000000-G6HP7:1:1101:14022:2660 1:N:0:182
CATCCTGACCCTGAAGTACCCCATTGAGCATGGCATCGTCACCAACTGGGACGACATGGAGAAGATCTGGCACCACACCTTCTACAACGAGCTGCGCGTGGCCCCGGAGGAGCACCCAGTGCTGCTGACCGAGGCCCCCCTGAACCCCAAGGCCAACAGAGAGAAGATGACTCAGGTGAGGCTCGGCCGACGCCCGTGCTCCTCCCGTCCTTTCCCCAGTCATTTTCTGCCCGGCTTGATTTCTGACATTA
+
BBCCCFFFFFFFGGGGGGGGGGGHHHHHHHGGGHHHHGHHHGHHHGHHGHHHGGGGGHHFHHHHHHHHGHHHHGHHHGGHHHGHHHHHGFFGGHHGGFEGGGHHGGGGGGGGHHHHGGHGGHHHHHHHHHGGGGGGGGGGGGGGHHGGGGHGHHGEFGGGGGGEGGFGGGGGGGGGGGGGGGGGFFFDB@DFFFFC;ADFFFFFFFFEDFDFFFFFFFFFFFFFFFFFFFFEDDAFB=;FFFFFFB0BFF0
@M05620:45:000000000-G6HP7:1:1101:17704:2697 1:N:0:182
ATCTCTATCTCCTAAAAACCTGTTTAGATTTGGAGATAGACCTTCAGGTTTTTCATCATTTTCTGCATGAATTATACATTGACCACGTGGTCAGTTTGCAGCATTCTGTTATTTTGTTTGACAGAGTGTCTTGTTGAGAACATATGTAGGACATGATTTTTTCCTGCAACAGGGAAAATAAAGTATAAGTTTTAAAGATTTATTCTTTAATAAAGGATCTCAAAGCCAGCTTTAGAAAAAGGAAGAAAGGG
+
BBBBBFFFFFFFGGGGGGGGGGGHHHHHHHHHHFHHHHHHHHHHHHHHHHHGGHGHHHHHHHHHHHHHHHHHHHHHHGHHHGHHHHGFGFGHHHHHHHGDFFFGHHHHHHHHHHHHHHHC3DGHBEHHHHHHGHHH4GFFHFGFHHGGFG?FFHH3FGHHHGHGHHH22BFGEGGFGHGGHFGGGEHHGFGGH1GHHHHHHHHHHHHHBGHGDB<10DGBGE0<DFHEHGFHHBFGF<:CAD:GHHHFHHG
@M05620:45:000000000-G6HP7:1:1101:17738:2699 1:N:0:182
ATCTCTATCTCCTAAAAACCTGTTTAGATTTGGAGATAGACCTTCAGGTTTTTCATCATTTTCTGCATGAATTATACATTGACCACGTGGTCAGTTTGCAGCATTCTGTTATTTTGTTTGACAGAGTGTCTTGTTGAGAACATATGTAGGACATGATTTTTTCCTGCAACAGGGAAAATAAAGTATAAGTTTTAAAGATTTATTCTTTAATAAAGGATCTCAAAGCCAGCTTTAGAAAAAGGAAGAAAGGG
+
BCBCCFFFFFFFGGGGGGGGGGHHHHHHHHHHHHHHHHHHHHHHHHHHHHHGGHHHHHHHIIHHHHHHHHHHHHHHHHHHHHHHHHGGFFHHHHHHHHHHHHHHHHHHHHHHHHHHHHHHHHHHHHGHHHHHHHHHHHHHHHHHHHGFFGHHHHHHHHHHHGHHHHGHHHHHHGGHHHHHHHHHHHHHHGHHHHHHHHHHHHHHHHHHHHHHFGHHHHHHHGHHHHHGGEGHHFHCGHHHDGFHHHGHHHG
@M05620:45:000000000-G6HP7:1:1101:17724:2716 1:N:0:182
ATCTCTATCTCCTAAAAACCTGTTTAGATTTGGAGATAGACCTTCAGGTTTTTCATCATTTTCTGCATGAATTATACATTGACCACGTGGTCAGTTTGCAGCATTCTGTTATTTTGTTTGACAGAGTGTCTTGTTGAGAACATATGTAGGACATGATTTTTTCCTGCAACAGGGAAAATAAAGTATAAGTTTTAAAGATTTATTCTTTAATAAAGGATCTCAAAGCCAGCTTTAGAAAAAGGAAGAAAGGG
+
CCCCCFFFFFFFGGGGGGGGGGHHHHHHHHHHHHHHHHHHHHHHHHHHHHHGGHHHHHHHHHIHHHHHHGHHHHHHHHHHHHHHHHGGHGHHHHHHHHHHHHHHHHHHHHHHHHHHHHHHHHHHHHGHHHHHHHHHHHHHHHHHHHFHHHHHHHHHHHHHHGHHHHHGHHHHHGGHHHHHHHHGHHHHHHHHHHHHHHHHHHHHHHHHHGHHHHHHGHHGHFHHHHHGHGGHHHHGGHHGCCHFHHHHGGD
@M05620:45:000000000-G6HP7:1:1101:18978:2764 1:N:0:182
AAACCAAGCAGACACTCACCGCTCCCTCGCCACAGGCCAATAGTTTGTCCTCACTGAGTTGGCAACAAGTGGCTGCTGTGGCTGCCATTTTTCTGGTGATGGCCATCAGCTCCGACGAGGTCAGCTGGGGGGCTTTCTTTGTGTAAGCAACGAGAAACCTGAAAGAAGCATTTTTTAACTAAGTCCTGCTGAGTCATTCATGAGTTTTTAGCCGCCTTGCTTCTTCTCACAGACTCTCTACTCTCATGCCA
+
CCCCCCBFCFFFGGGGGGGGGGGGGGHHGGGGGHHHGGHHHHHHHHHHHHHHHHHHHHHHHHHHHHHHHHHHGHGGHHHHHHHGGHHHHHHHHHHHHHHHHHHHHHHHHHHHHGGGGGGGFHHHHHHHGGGGGGGGGGGGGGGGGGFFFFFFFFFFFFFFFFFFFFFFFFFFFFFFFFFFFFFFFFFFFFFFFFFFFFFFFFFFFFFFFFFFFFFFFFFFFFFFFFFFFFFFFFFFFFFFFFFFFFFFFFF
@M05620:45:000000000-G6HP7:1:1101:18992:2781 1:N:0:182
AAACCAAGCAGACACTCACCGCTCCCTCGCCACAGGCCAATAGTTTGTCCTCACTGAGTTGGCAACAAGTGGCTGCTGTGGCTGCCATTTTTCTGGTGATGGCCATCAGCTCCGACGAGGTCAGCTGGGGGGCTTTCTTTGTGTAAGCAACGAGAAACCTGAAAGAAGCATTTTTTAACTAAGTCCTGCTGAGTCATTCATGAGTTTTTAGCCGCCTTGCTTCTTCTCACAGACTCTCTACTCTCATGCCA
+
BABBBBBFBFFFGGGGGGGGGGGGGGHHGGGGGHHHGGHHHHHHGHHHHHHHHHHHHHGHHHHHHHHHHHHGGHGGHHHGHHHGGHHHGHHHHHHHHHHHHHGHHHHHHHHHHGGGFGGGDGHHHHHHGGGGGGGGGGGGGGGGGGFFFFFFFFFFFFFFFFFFFFFFFFFFFFFFFFFFFFF/FFFFFFFFFFFFFFFFFFFFFFFFFFFFFFFFFFFFFFFFFFFFFFFFFFFFFFFFFFFFFFFFFFF
@M05620:45:000000000-G6HP7:1:1101:18974:2783 1:N:0:182
AAACCAAGCAGACACTCACCGCTCCCTCGCCACAGGCCAATAGTTTGTCCTCACTGAGTTGGCAACAAGTGGCTGCTGTGGCTGCCATTTTTCTGGTGATGGCCATCAGCTCCGACGAGGTCAGCTGGGGGGCTTTCTTTGTGTAAGCAACGAGAAACCTGAAAGAAGCATTTTTTAACTAAGTCCTGCTGAGTCATTCATGAGTTTTTAGCCGCCTTGCTTCTTCTCACAGACTCTCTACTCTCATGCCA
+
CCCCDCCFCFFFGGGGGGGGGGGGGGHHGGGGGHHHGGHHHHHHHHHHHHHHHHHHHHHHHHHHHHHHHHHHGHGGHHHHHHHGGHHHHHHHHHHHHHHHHHHHHHHHHHHHHGGGGGGGGHHHHHHHGGGGGGGGGGGGGGGGGGFFFFFFFFFFFFFFFFFFFFFFFFFFFFHFFFFHFFFFFFFFFFFFFFFFFFFHFFFFFFFFFFFFFFFFFFFFHHHFFFFFFFFFFFFFFFFFHFFFFFFFFFF
@M05620:45:000000000-G6HP7:1:1101:20146:2784 1:N:0:182
CATCCTGACCCTGAAGTACCCCGGCTTGATTTCTGACATTAGATCGGAAGAGCACACGTCTGAACTCCAGTCACGGACATTTATCTCGTATGCCGTCTTCTGCTTGAAAAAAAAAAAAAGACGCTGAAACAAAACCTCCCAGACCCCCCATAACACATAAAAAAATAAGAATCACGGCGCGCTAAGCACACTCATACGCGACTAACTTCTTGTATTGTTACATTATCTTACCAGATGCTAGTCAGGACACA
+
CBCCCFFFFFFFGGGGGGGGGGGGGGGGHHHHHHHGHGHHHHGHHHGGGGHHHHHHHGHHHGHGHHHHHHHHHHGGGGGHHHGHHHHHGGHHHHGGGHGHGHHHHHGHEHHGGC<C<////0//...11>0.00<<//<./0.<...-:-//;/0/.0090;0--.0000;00;/..---9--;.////;.;9////..--:--/;//;///;///////;//9//;////;//.://:////////;/./
@M05620:45:000000000-G6HP7:1:1101:12154:2837 1:N:0:182
AAACCAAGCAGACACTCACCGCTCCCTCGCCACAGGCCAATAGTTTGTCCTCACTGAGTTGGCAACAAGTGGCTGCTGTGGCTGCCATTTTTCTGGTGATGGCCATCAGCTCCGACGAGGTCAGCTGGGGGGCTTTCTTTGTGTAAGCAACGAGAAACCTGAAAGAAGCATTTTTTAACTAAGTCCTGCTGAGTCATTCATGAGTTTTTAGCCGCCTTGCTTCTTCTCACAGACTCTCTACTCTCATGCCA
+
CCABBABFBFFFGGGGGGGGGGGGGGHHGGGGGHHHGGHHHHHGHHHHHHHHHHHHHHHHHHHHHHHHHHHHGHGGHHHGHHHGGHHHHHHHHHHHHHHHHHHHHHHHHHHHHGGGGGDGEGHHHHHHGGGGGGGGGGGGGGGGFGFFFFFDFFFFFFFFFFFFFFFFFFFFFFFFFFFFFFFFFFFFFFFFFFFFFFFFFFFFFFFFFFFFFFFFFFFFFFFFFFFFFFFFFFFFFFFFFFFFFFFFFFF
@M05620:45:000000000-G6HP7:1:1101:12170:2848 1:N:0:182
AAACCAAGCAGACACTCACCGCTCCCTCGCCACAGGCCAATAGTTTGTCCTCACTGAGTTGGCAACAAGTGGCTGCTGTGGCTGCCATTTTTCTGGTGATGGCCATCAGCTCCGACGAGGTCAGCTGGGGGGCTTTCTTTGTGTAAGCAACGAGAAACCTGTAAGAAGCATTTTTTAACTAAGTCCTGCTGAGTCATTCATGAGTTTTTAGCCGCCTTGCTTCTTCTCACAGACTCTCTACTCTCATGCCA
+
A1>1A>ACAB111FGAFGGGCEEEAFFG000AAGHCACAGCF1GDDGGFAF1BGFD1BGHG1F11FHCHDE1/B/>11FGHF0>BG@GG@FEC1GFGG12BF0B1BGHHHFFG>////</?CFGFH<GE//A@-EF09CFGGFCGBBF/BA@-B-A9/A9A/9;9/99/999BF/-E/F9/9BBBFFBFBFBFFFFBFBBFBFF:BFFFF//B--9;B/FBFFBFF9B/BFB/FFF/BF9/;/9:BBFF/9
@M05620:45:000000000-G6HP7:1:1101:15351:2856 1:N:0:182
CATCCTGACCCTGAAGTACCCCATTGAGCATGGCATCGTCACCAACTGGGACGACATGGAGAAGATCTGGCACCACACCTTCTACAACGAGCTGCGCGTGGCCCCGGAGGAGCACCCAGTGCTGCTGACCGAGGCCCCCCTGAACCCCAAGGCCAACAGAGAGAAGATGACTCAGGTGAGGCTCGGCCGACGCCCGTGCTCCTCCCGTCCTTTCCCCAGTCATTTTCTGCCCGGCTTGATTTCTGACATTA
+
BBBBBFFFFFFFGGGGGGGGGGGHHHHHHHHHHHHHHGHHHGHHHGHGHHHHGGGGGHHHHHHHHHHGHHHHHGHHHGGHHHHHHHHHGGFGGHHGGGGGGGHHGGGGGGGGHHHHGGHHHGHHHHHHHHGDGGGGFGGGGGHGHHGGGGHEHHGGGGGFFGGGGFFGGGGGGGGGGGGGGGGGFFFFF;>FAFFF@DDFFFFFFFFFFFFFFFFFFF?BFFFFFFFFFEFFD-BDFF9BFFFFBFFFFF/
@M05620:45:000000000-G6HP7:1:1101:12146:2856 1:N:0:182
AAACCAAGCAGACACTCACCGCTCCCTCGCCACAGGCCAATAGTTTGTCCTCACTGAGTTGGCAACAAGTGGCTGCTGTGGCTGCCATTTTTCTGGTGATGGCCATCAGCTCCGACGAGGTCAGCTGGGGGGCTTTCTTTGTGTAAGCAACGAGAAACCTGAAAGAAGCATTTTTTAACTAAGTCCTGCTGAGTCATTCATGAGTTTTTAGCCGCCTTGCTTCTTCTCACAGACTCTCTACTCTCATGCCA
+
CCCCCBBFCFFFGGGGGGGGGGGGGGHHGGGGGHHHGGHHHHHHHHHHHHHHHHHHHHGHHHHHHHHHHHHHGHGGHHHHHHHGGHHHHHHHHHHHHHHHHHHHHHHHHHHHHGGGGGGGGHHHHHHHGGGGGGGGGGGGGGGGGGFFFFFFFFFFFFFFFFFFFFFFFFFFFFFFFFFFFFFFFFFFFFFFFFFFFFFFFFFFFFFFFFFFFFFFFFFFFFFFFFFFFFFFFFFFFFFFFFFFFFFFFFB
@M05620:45:000000000-G6HP7:1:1101:10993:2859 1:N:0:182
ATCTCTATCTCCTAAAAACCTGTTTAGATTTGGAGATAGACCTTCAGGTTTTTCATCATTTTCTGCATGAATTATACATTGACCACGTTCCAGCGTGGTCAGTTTGCAGCATTCTGTTATTTTGTTTGACAGAGTGTCTTGTTGAGAACATATGTAGGACATGATTTTTTCCTGCAACAGGGAAAATAAAGTATAAGTTTTAAAGATTTATTCTTTAATAAAGGATCTCAAAGCCAGCTTTAGAAAAAGGA
+
BBAABFFFFFFFGGFFGGGGGCFFFDGCFB5FGFEG4DGDDGHHGGGFA3D22F5FFGHDHHHBGBG5F35D5BGEGHHHH553BCEFF22A53>EGEH3@B@@@GFHHHGFDFEFFFGHHGFHBGHHFHEHGFHHGFHHHHHHFGCGFHFHFGGHHH3?FFGHFHFHFCCDG<1<F10<FCCGC<??11F?FGDHGGGGHGFDFGGGHHHGHHHHBDGF<DFFB<CD0=GFHHAFCGHHH0C00;:CEDC
@M05620:45:000000000-G6HP7:1:1101:11013:2864 1:N:0:182
ATCTCTATCTCCTAAAAACCTGTTTAGATTTGGAGATAGACCTTCAGGTTTTTCATCATTTTCTGCATGAATTATACATTGACCACGTTCCAGCGTGGTCAGTTTGCAGCATTCTGTTATTTTGTTTGACAGAGTGTCTTGTTGAGAACATATGTAGGACATGATTTTTTCCTGCAACAGGGAAAATAAAGTATAAGTTTTAAAGATTTATTCTTTAATAAAGGATCTCAAAGCCAGCTTTAGAAAAAGGA
+
AA3AABFFFFFFGGGGFGGGGGHHHHHCHHHHHHHHHHHHFHFHHHHHGHHGGHGHHGHHHHHHHHHGHGHHHHHHHHHHHGHHHHFHHBCGHFFEFGGGFHFGGHHHHHGHHHHHGGHHHHGHGHHHFGGHHHHHHGHHHHHHHHFHFHHGHHGHHHHFHHHHHHHGFDGFHHFFHFHGHGEAGGGFF?FFDHHHHGHHHGHHHFGHHHHHHHHHFGHFHFGFHHHHHHHHHHGGCGHGHFG0;GCFGGH
@M05620:45:000000000-G6HP7:1:1101:12162:2864 1:N:0:182
AAACCAAGCAGACACTCACCGCTCCCTCGCCACAGGCCAATAGTTTGTCCTCACTGAGTTGGCAACAAGTGGCTGCTGTGGCTGCCATTTTTCTGGTGATGGCCATCAGCTCCGACGAGGTCAGCTGGGGGGCTTTCTTTGTGTAAGCAACGAGAAACCTGAAAGAAGCATTTTTTAACTAAGTCCTGCTGAGTCATTCATGAGTTTTTAGCCGCCTTGCTTCTTCTCACAGACTCTCTACTCTCATGCCA
+
BCCCCABFCFFFGGGGGGGGGGGGGGHHGGGGGHHHGGHHHHHHHHHHHHHHHHHHHHGHHHHHHHHHHHHHGHGGHHHHHHHGGHHHHHHHHHHHHHHHHHHHHHHHHHHHHGGGGGGGGHHHHHHHGGGGGGGGGGGGGGGGGGFFFFFFFFFFFFFFFFFFFFFFFFFFFFFFFFFFFFFFFFFFFFFFFFFFFFFFFFFFFFFFFFFFFFFFFFFFFFFFFFFFFFFFFFFFFFFFFFFFFFFFFFF
@M05620:45:000000000-G6HP7:1:1101:11002:2878 1:N:0:182
ATCTCTATCTCCTAAAAACCTGTTTAGATTTGGAGATAGACCTTCAGGTTTTTCATCATTTTCTGCATGAATTATACATTGACCACGTTCCAGCGTGGTCAGTTTGCAGCATTCTGTTATTTTGTTTGACAGAGTGTCTTGTTGAGAACATATGTAGGACATGATTTTTTCCTGCAACAGGGAAAATAAAGTATAAGTTTTAAAGATTTATTCTTTAATAAAGGATCTCAAAGCCAGCTTTAGAAAAAGGA
+
>11>AF3@FDFDAGGCFGGGCCBFH3BAA3FGHCC1011BAGAFAFFGBAEA/BDAAA2ABAA1A1BFH11AAEEF2BBGDA11AAEAAFA210E??EH1DFBBBGEGHFGE@FBF2E@GE@GH>FFGDGDGGG>>BFGEGBFGDFEGHH1<>BBGGGFGCGHHFFGHF<GDFFF0@CGHHC/G/01G1FD?GGFDGDFHHHC<1FDGDFGHFHHFHHFFDG00<DHHDGGHHEHBCEGHHCF00CHH..:
@M05620:45:000000000-G6HP7:1:1101:10678:2882 1:N:0:182
AAACCAAGCAGACACTCACCGCTCCCTCGCCACAGGCCAATAGTTTGTCCTCACTGAGTTGGCAACAAGTGGCTGCTGTGGCTGCCATTTTTCTGGTGATGGCCATCAGCTCCGACGAGGTCAGCTGGGGGGCTTTCTTTGTGTAAGCAACGAGAAACCTGAAAGAAGCATTTTTTAACTAAGTCCTGCTGAGTCATTCATGAGTTTTTAGCCGCCTTGCTTCTTCTCACAGACTCTCTACTCTCATGCCA
+
CCCCCBBFCFFFGGGGGGGGGGGGGGHHGGGGGHGHGGHHHHHHHHHHHHHHHHHHHHGHHHHHHHHHHHHHGHGGHHGHHHHGGHHHHHHHHHHHHHGHHHHHHHHHHHHHHGGGGGGGDHHHHHHHGGGGGGGGGGGGGGGGGGFFFFFFFFFFFFFFFFFFFFFFFFFFFFFFFFFFFFFFFFFFFFFFFFFFFFFFFFFFFFFFFFFFFFFFFFFFFFFFFFFFFFFFFFFFFFFFFFFFFFFFFFB
@M05620:45:000000000-G6HP7:1:1101:10126:2887 1:N:0:182
ATCTCTATCTCCTAAAAACCTGTTTAGATTTGGAGATAGACCTTCAGGTTTTTCATCATTTTCTGCATGAATTATACATTGACCACGTGGTCAGTTTGCAGCATTCTGTTATTTTGTTTGACAGAGTGTCTTGTTGAGAACATATGTAGGACATGATTTTTTCCTGCAACAGGGAAAATAAAGTATAAGTTTTAAAGATTTATTCTTTAATAAAGGATCTCAAAGCCAGCTTTAGAAAAAGGAAGAAAGGG
+
BBAABFFFFFFFGGGFGGGGGGHHGHHCGHHGHHHHHHHHHFHHHHHHGGHFGHGHHHHHHHHHHGHGHGHHGHHHHHHHHGHHHHGGGEHHHHHHHHHFHHHHHHHHHHHHHGFHHHHHHGHHHHGHHHHHHHHHHHEFHHHHHFH4BEBFHHHHHHHHHGHHHHEFGHGHHGFHHHHHHHHFDGFHGGHHHGBFGFFFHGGGHHHHFGGHFBHG0GHHHGHFHHHFGEGHHHH0=GHHGGHFHHHFHHG
@M05620:45:000000000-G6HP7:1:1101:10692:2898 1:N:0:182
AAACCAAGCAGACACTCACCGCTCCCTCGCCACAGGCCAATAGTTTGTCCTCACTGAGTTGGCAACAAGTGGCTGCTGTGGCTGCCATTTTTCTGGTGATGGCCATCAGCTCCGACGAGGTCAGCTGGGGGGCTTTCTTTGTGTAAGCAACGAGAAACCTGAAAGAAGCATTTTTTAACTAAGTCCTGCTGAGTCATTCATGAGTTTTTAGCCGCCTTGCTTCTTCTCACAGACTCTCTACTCTCATGCCA
+
ABABBBBFBFFFGGGFGFGGGGGGGGHHGGGGFCGCGGHHHGHFHHGHHHHHGFHHHGGGFHHHHAHHHHHHGHGGHHGGHEFGGHHHHHHHHHGDGEFHHHHHHHHHHHHHGGGGGFGGDGHHHHFH//@FFGGGGGGGGFGGFFFFFFFFFFFFEFFFFFFFFFFFFFFFFFFFFFFFFFFFFFFFEFFF?FFFFFFFFEFFFFFFFFBFFABCDFFFFFFFFFFFFFFFFFFFFFFFFFFFFFF/BF9
@M05620:45:000000000-G6HP7:1:1101:15249:2914 1:N:0:182
CATCCTGACCCTGAAGTACCCCATTGAGCATGGCATCGTCACCAACTGGGACGACATGGAGAAGATCTGGCACCACACCTTCTACAACGAGCTGCGCGTGGCCCCGGAGGAGCACCCAGTGCTGCTGACCGAGGCCCCCCTGAACCCCAAGGCCAACAGAGAGAAGATGACTCAGGTGAGGCTCGGCCGACGCCCGTGCTCCTCCCGTCCTTTCCCCAGTCATTTTCTGCCCGGCTTGATTTCTGACATTT
+
BBACCFFFFFFFGGGGGGGGGGGHHHHHHHHHHHHHHGHHHGHHHGHHHHHHGGGGGHHHHHHHHHHHHHHHHGHHHGGHHHHHHHHHGGGGGHHGGGGGGGHHGGGGGGGGHHHHGGHHHHHHHHHHHHGGGGGGGGGGGGHHHHGGGGHGHHGGGGGGGGGGGGGGGGGGGGGGGGGGGGGGFFFFFFFFFFFF@DFFFFFFFFFFFFFFFFFFFFFFFFFFFFFFFFFFFFFFFFAFFFFFFEFFFF0
@M05620:45:000000000-G6HP7:1:1101:9325:2938 1:N:0:182
CATCCTGACCCTGAAGTACCCCATTGAGCATGGCATCGTCACCAACTGGGACGACATGGAGAAGATCTGGCACCACACCTTCTACAACGAGCTGCGCGTGGCCCCGGAGGAGCACCCAGTGCTGCTGACCGAGGCCCCCCTGAACCCCAAGGCCAACAGAGAGAAGATGACTCAGGTGAGGCTCGGCCGACGCCCGTGCTCCTCCCGTCCTTTCCCCAGTCATTTTCTGCCCGGCTTGATTTCTGACATTT
+
BBBBBFFFFFFFGGGGGGGGGGAAG5AFBBGECAHEGAGGCEEEAACCHFFHEEEEEGC3FGHAAAGDHHHHHE1GFGGGFGHHFHFGC1EG?HG/>E>EEGGE/ECGCGGGEHGHGGHFGHHHHHHHHHGGGGGGGGGGGGGHHHGGGGHGHEGGGGGGGGGGGGBFFGFGGGGGGGGGGGGGBBFFB>BBBBBBBFFFFFFFFFFEFFFFFFFFFFDFFFFFFFFFFBBEFBBBBB;BFFFFFEFFFF/
@M05620:45:000000000-G6HP7:1:1101:10185:2950 1:N:0:182
CATCCTGACCCTGAAGTACCCCATTGAGCATGGCATCGTCACCAACTGGGACGACATGGAGAAGATCTGGCACCACACCTTCTACAACGAGCTGCGCGTGGCCCCGGAGGAGCACCCAGTGCTGCTGACCGAGGCCCCCCTGAACCCCAAGGCCAACAGAGAGAAGATGACTCAGGTGAGGCTCGGCCGACGCCCGTGCTCCTCCCGTCCTTTCCCCAGTCATTTTCTGCCCGGCTTGATTTCTGACATTT
+
ABBBBFFFFCFFGGGGGGGGGGGHHHHHHHHHHHHHHGHHHGHHHGHHHHHHGEGGGHHFHGHGGHHHHHHHHGHHHGGHHHHHHHHHEFGGGHFGGGEFGGHHGGGBDGDGHEHHEGHFGGGHHHHHHHGGGGGGGGGGGGHGHHGGGDGGGHE9:EFFGGGEFFCFGGFGGGGGGGGGGGEGDFFDD=DFBCFFDFFFFFFFFFDADFFFFFFFFFFFFFFFFFFFF/;9ABAFFF.BFFBFF/;9FF/
@M05620:45:000000000-G6HP7:1:1101:10202:2952 1:N:0:182
CATCCTGACCCTGAAGTACCCCATTGAGCATGGCATCGTCACCAACTGGGACGACATGGAGAAGATCTGGCACCACACCTTCTACAACGAGCTGCGCGTGGCCCCGGAGGAGCACCCAGTGCTGCTGACCGAGGCCCCCCTGAACCCCAAGGCCAACAGAGAGAAGATGACTCAGGTGAGGCTCGGCCGACGCCCGTGCTCCTCCCGTCCTTTCCCCAGTCATTTTCTGCCCGGCTTGATTTCTGACATTT
+
BCABCFFFFFFFGGGGGGGGGGGHHHHHHHHHHHHHHGHHHGHHHGHHHHHHGGGGGHHHHHGHHHHHHHHHHGHHHGGHHHHGHHHHGGGGGHHGGGEEGGHHGGGGGGGGHHHHGGHFFGHHHHHHHHGGGGGGGGGGGGHHHHGGGGHGHHGEGEGGGGGGGFFCGGGGGGGGGGGGGGGGFFEDF>DFFFFFDFFFFFFFFEDAFFFFFFFFFFFFFFFFFFFFF9;EFFFAFDAFBFFFF/BFBF/
@M05620:45:000000000-G6HP7:1:1101:11592:2956 1:N:0:182
CATCCTGACCCTGAAGTACCCCATTGAGCATGGCATCGTCACCAAATGGGACGACATGGAGAAGATCTGGCACCACACCTTCTACAACGAGCTGCGCGTGGCCCCGGAGGAGCACCCAGTGCTGCTGACCGAGGCCCCCCTGAACCCCAAGGCCAACAGAGAGAAGATGACTCAGGTGAGGCTCGGCCGACGCCCGTGCTCCTCCCGTCCTTTCCCCAGTCATTTTCTGCCCGGCTTGATTTCTGACATTT
+
CCCCCFFFFFFFGGGGGGGGGGGHHHHHHHHHHHHHHGHHHGHHH2FGHHHHGGGGGHHHHHHHHHHHHHHHHGHHHGGHHHHHHHHHGGGGGHHGGGGGGGHHGGGGGGGGHHHHGGHHHHHHHHHHHHGGGGGGGGGGGGHHHHGGGGHGHHGGGGGGGGGGGGGFGGGGGGGGGGGGGGGGFFFFFFFFFFFF@DFFFFFFFFFFFFFFFFFFFFFFFFFFFFFFFFFFFFFFFFFFFFFFFFFFFF0
@M05620:45:000000000-G6HP7:1:1101:9325:2957 1:N:0:182
CATCCTGACCCTGAAGTACCCCATTGAGCATGGCATCGTCACCAACTGGGACGACATGGAGAAGATCTGGCACCACACCTTCTACAACGAGCTGCGCGTGGCCCCGGAGGAGCACCCAGTGCTGCTGACCGAGGCCCCCCTGAACCCCAAGGCCAACAGAGAGAAGATGACTCAGGTGAGGCTCGGCCGACGCCCGTGCTCCTCCCGTCCTTTCCCCAGTCATTTTCTGCCCGGCTTGATTTCTGACATTA
+
BBBBBFFFFFFFGGGGGGGGGGACGDAA4BG44BGDG2FECAE32EFFHEHG?0AAEG23BGH335F5GFHHHC?GFFAE3GHFFDGGE1EE?GF>>>>/EEFFEECGG?EDEHHHGGHHHHHHHHHGHHGGGCGGGGGGGGGHHHGGGGHFHH?FGGGGGGGGGGGGGGGGGGFGGGGGGGGGBBFFBBBBBBBBBDFFFFFFFFFFFFDFFFFFFFFFFFFFFFFFFFFFFBBBBBAFFFFFEBBFFF/
@M05620:45:000000000-G6HP7:1:1101:10193:2974 1:N:0:182
CATCCTGACCCTGAAGTACCCCATTGAGCATGGCATCGTCACCAACTGGGACGACATGGAGAAGATCTGGCACCACACCTTCTACAACGAGCTGCGCGTGGCCCCGGAGGAGCACCCAGTGCTGCTGACCGAGGCCCCCCTGAACCCCAAGGCCAACAGAGAGAAGATGACTCAGGTGAGGCTCGGCCGACGCCCGTGCTCCTCCCGTCCTTTCCCCAGTCATTTTCTGCCCGGCTTGATTTCTGACATTT
+
CCCCCFFFFFFFGGGGGGGGGGGHHHHHHHHHHHHHHGHHHGHHHGHHHHHHGGGGGHHHHHHHHHHHHHHGHGHHHGGHHHHHHHHHGGGGGHHGGGGGGGHHGGGGGGGGHGHHGGHGHHHHHHHHHHGGGGGGGGGGGGHHHHGGGGHGHHGGGGGGGGGGGGGFGGGGGGGGGGGGGGGGFFFFFFFFFFFFFFFFFFFFFFFFFFFFFFFFFFDFFFFFFFFFFFFFDFFFFF9FFFFFFBBFFF0
@M05620:45:000000000-G6HP7:1:1101:17975:3002 1:N:0:182
ATCTCTATCTCCTAAAAACCTGTTTAGATTTGGAGATAGACCTTCAGGTTTTTCATCATTTTCTGCATGAATTATACATTGACCACGTTCCAGCGTGGTCAGTTTGCAGCATTCTGTTATTTTGTTTGACAGAGTGTCTTGTTGAGAACATATGTAGGACATGATTTTTTCCTGCAACAGGGAAAATAAAGTATAAGTTTTAAAGATTTATTCTTTAATAAAGGATCTCAAAGCCAGCTTTAGAAAAAGGA
+
CCCCDFFFFFFFGGGGGGGGGGHHHHHHHHHHHHHHHHHHHHHHHHHHHHHGGHHHHIHHHHIHIHHHHHHHHHHHHHHHHHHHHHGHHHHHHHGGGGHHHHHHHHHHHHHHHHHHHHHHHHHHHHHHHHHHHHHHHHHHHHHHHHHHHHHHHHHHHHHHHHHHHHHHHGHHHHHHHHHHHGGHHHHHHHGHHHHHHHHHHHHHHHHHHHHHHHHHHHHHHHHHHHHHHHHHHHHHHGHHHHHFGHHHGGH
@M05620:45:000000000-G6HP7:1:1101:17994:3005 1:N:0:182
ATCTCTATCTCCTAAAAACCTGTTTAGATTTGGAGATAGACCTTCAGGTTTTTCATCATTTTCTGCATGAATTATACATTGACCACGTTCCAGCGTGGTCAGTTTGCAGCATTCTGTTATTTTGTTTGACAGAGTGTCTTGTTGAGAACATATGTAGGACATGATTTTTTCCTGCAACAGGGAAAATAAAGTATAAGTTTTAAAGATTTATTCTTTAATAAAGGATCTCAAAGCCAGCTTTAGAAAAAGGA
+
ABAAAFFFFFBFGGGGGGGGGGHHHHHHHBGHHHHHHHHHFFHHHHHHHHHGGHHHHHHHHFHHHHHGGFHHHHHHHHHHHHHHHHGHHHHFHHGGGGHHGHHHHHGFGHHHEGHHHHHHHHHHHGHHHGHHHHHHHHHHHHHHHHHHFHHHHHHHHHGHHGHGHGHHHGHHHGFHGHHHHGGHHHHHFHGGHHHHH<GHHHGHHHGHFHHHHHHHHHHFGFHHFFGFGHHHGGA:;EHHHHGHHHHHGGF
@M05620:45:000000000-G6HP7:1:1101:17860:3013 1:N:0:182
AAACCAAGCAGACACTCACCGCTCCCTCGCCACAGGCCAATAGTTTGTCCTCACTGAGTTGGCAACAAGTGGCTGCTGTGGCTGCCATTTTTCTGGTGATGGCCATCAGCTCCGACGAGGTCAGCTGGGGGGCTTTCTTTGTGTAAGCAACGAGAAACCTGAAAGAAGCATTTTTTAACTAAGTCCTGCTGAGTCATTCATGAGTTTTTAGCCGCCTTGCTTCTTCTCACAGACTCTCTACTCTCATGCCA
+
B@BAAABFAFFFGGGGGGGGGGGGGGHHGGGGGHHHGGCFGFHHFHHHHBGHHHHHHHFGHHHHHHHHHGGHGFFFFGFHHHFGGHFHGGFHHGHHHHBFGHHGFHHHHHGHGDGGG/BCCGHHGHHHGGGGGGGGBFFGGGGFFFFFFFFBFFFFFFFFFBFFFF.BFFEBFFFBFFFFFFFFFFFFFFFFFFFFFFFFFFEFFFFFFFFEF.;@D?FFFFFFFFF/FFFFFFFFFFFFFFFFFFBBFFB
@M05620:45:000000000-G6HP7:1:1101:15311:3020 1:N:0:182
CATCCTGACCCTGAAGTACCCCATTGAGCATGGCATCGTCACCAACTGGGACGACATGGAGAAGATCTGGCACCACACCTTCTACAACGAGCTGCGCGTGGCCCCGGAGGAGCACCCAGTGCTGCTGACCGAGGCCCCCCTGAACCCCAAGGCCAACAGAGAGAAGATGACTCAGGTGAGGCTCGGCCGACGCCCGTGCTCCTCCCGTCCTTTCCCCAGTCATTTTCTGCCCGGCTTGATTTCTGACATTT
+
AAAABFFFFFFFGGGGGGGGGGGHHHHHGHHHHHHHHGHHHGHHHGHHHHHHGGGGGHHGHHHHHHHHHHHHHGFHHGGHHHHHHHHHGGEGGHHGGGGGGGHHGGGGGGGGHHHHGGHGHHHHGHHHHHGGGGGGGGGGGGGHHHGGDGHGGHGGGGGGGGGGGGFGGGGGGEGGGGGGGGGGFFFFBBFFFFFABDBF/BFFFFFFFFFFFFFFFBDFFFFFFFFFFFFFFA>CFC9FFFBBF//BBF/
@M05620:45:000000000-G6HP7:1:1101:15288:3026 1:N:0:182
CATCCTGACCCTGAAGTACCCCATTGAGCATGGCATCGTCACCAACTGGGACGACATGGAGAAGATCTGGCACCACACCTTCTACAACGAGCTGCGCGTGGCCCCGGAGGAGCACCCAGTGCTGCTGACCGAGGCCCCCCTGAACCCCAAGGCCAACAGAGAGAAGATGACTCAGGTGAGGCTCGGCCGACGCCCGTGCTCCTCCCGTCCTTTCCCCAGTCATTTTCTGCCCGGCTTGATTTCTGACATTA
+
AAAABFFFFCFFGGGGGGGGGGGHHHHHFFHHHHHHGGHHHGFGCEHHHEFGEFGEEHF3FCEGFFHHHHHHFGCGEFEHHHHHHHHGGGEFGFGGGGGFGGHEEGCGGGGFGHHFGEFHFDHHHHFHHHGCGGGGDFC@FEBGHGGGFFHEGEGGGGFBB/EGFFFGGBGBBF9FFFGGGGGGFFEFAFFAC=D;;9.E/BBFFF?EDDDFF///;B99FFFFFFFFBFFFF-B>D9.BFFBFFFFFFF/
@M05620:45:000000000-G6HP7:1:1101:18011:3061 1:N:0:182
CATCCTGACCCTGAAGTACCCCATTGAGCATGGCATCGTCACCAACTGGGACGACATGGAGAAGATCTGGCACCACACCTTCTACAACGAGCTGCGCGTGGCCCCGGAGGAGCACCCAGTGCTGCTGACCGAGGCCCCCCTGAACCCCAAGGCCAACAGAGAGAAGATGACTCAGGTGAGGCTCGGCCGACGCCCGTGCTCCTCCCGTCCTTTCCCCAGTCATTTTCTGCCCGGCTTGATTTCTGACATTA
+
DDDDDFFFFFFFGGGGGGGGGGGHHHHHHHHHHHHHHGHHHGHHHGHHHHHHGGGGGHHHHHHHHHHHHHHHHGHHHGGHHHHHHHHHGGGGGHHGGGGGGGHHGGGGGGGGHHHHGGHGHHHHHHHHHHGGGGGGGGGGGGHHHHGGGGHGHHGGGGGGGGGGGGGGGGGGGGGGHGFGGGGGFFFFFFFFFFFFCFFFFFFFFFFFFFDFFFFFFFFFFFFFFFFFFFFFFFFFFFFFFFFFFFFFFF0
@M05620:45:000000000-G6HP7:1:1101:13846:3069 1:N:0:182
CATCCTGACCCTGAAGTACCCCGGCTTGATTTCTGACATTAGATCGGAAGAGCACACGTCTGAACTCCAGTCACGGACATTTATCTCGTATGCCGTCTTCTGCTTGAAAAAAAAAAAAAAAAAAAGTAATATAATAACATGAATATTAAGTCTACAATACATCAACGGGGAGTTCGACAAAGAGCACGTAGTAGTAGAGGTGATGAGATGTACACGAATGAATGTGCAGTTAGTCATAGTGATATATAAGA
+
EEEEEFFFFFFFGGGGGGGGGGGGGGGGHHHHHGHHHHHHHHHHHHGGGGHHHHHGHGGHHGHHHHHHHHHHHHGEGGGHHHHHHGHHGGHHHHGGGHGHHHHHHHHHHHHGGGGG?<//-----.0111:1:1111<010<::<11111111111011001100/.-.---./1....-//://0.-:/..111::11/0.1111011011111.-..001111<111111111111111<1111:<111
@M05620:45:000000000-G6HP7:1:1101:18024:3072 1:N:0:182
CATCCTGACCCTGAAGTACCCCATTGAGCATGGCATCGTCACCAACTGGGACGACATGGAGAAGATCTGGCACCACACCTTCTACAACGAGCTGCGCGTGGCCCCGGAGGAGCACCCAGTGCTGCTGACCGAGGCCCCCCTGAACCCCAAGGCCAACAGAGAGAAGATGACTCAGGTGAGGCTCGGCCGACGCCCGTGCTCCTCCCGTCCTTTCCCCAGTCATTTTCTGCCCGGCTTGATTTCTGACATTA
+
CCCCCFFFFFFFGGGGGGGGGGGHHHHHHHHHHHHHHGHHHGHHHGHHHHHHGGGGGHHHHHHHHHHHHHHHHGHHHGGHHHHHHHHHGGGGGHHGGGGGGGHHGGGGGGGGHHHHGGHGHHHHHHHHHHGGGGGGGGGGGGHHHHGGGGHGHHGGGGGGGGGGGGGGGGGGGGGGGGGGGGGGFFFFFDFFFFFFBFFFFFFFFFFEDFDFFFFFFFFFFFFFFFFFFFFFFFFFFFFFFFFFFFFFFF0
@M05620:45:000000000-G6HP7:1:1101:18006:3081 1:N:0:182
CATCCTGACCCTGAAGTACCCCATTGAGCATGGCATCGTCACCAACTGGGACGACATGGAGAAGATCTGGCACCACACCTTCTACAACGAGCTGCGCGTGGCCCCGGAGGAGCACCCAGTGCTGCTGACCGAGGCCCCCCTGAACCCCAAGGCCAACAGAGAGAAGATGACTCAGGTGAGGCTCGGCCGACGCCCGTGCTCCTCCCGTCCTTTCCCCAGTCATTTTCTGCCCGGCTTGATTTCTGACATTA
+
AAABCFFFFFFFGGGGGGGGGGGHHHHHHHHHHHHHHGHHHGHHHGHHHHHHGGGGGHHHHHHHGHHHHHHHHGHHHGGHHHHHHHHHGGGGGHHGGGGGGGHHGGGGGGGGHHHHGGHHHHHHHHHHHHGGGGGGGGGGGGHHHHGGGGHGHHGGGGGGGGGGGGGFGGGGGGGGGGGGGGGGFFFFFFFFFFFFCFFFFFFFFFFFFFFFFFFFFFFFFFFFFFFFFFFFFFFFFFFFFFFFFFFFFF/
@M05620:45:000000000-G6HP7:1:1101:19525:3095 1:N:0:182
AGATTACTGCAACAGTTCCCCCTGGACCTGGAAAAGTTTCTTGCCTGGCTTACAGAAGCTGAAACAACTGCCAATGTCCTACAGGATGCTACCCGTAAGGAAAGGCTCCTAGAAGACTCCAAGGGAGTAAAAGAGCTGATGAAACAATGGCAAGTAAGTCAGGCATTTCCGCTTTAGCACTCTTGTGGATCCAATTGAACAATTCTCAGCATTTGTACTTGTAACTGACAAGCCAGGGACAAAACAAAGAT
+
BBABAFFFFFFDGGGGGGGGGGGGHHHGHHFHHHHHHHHHHHHHHHHHHHHHHHHHHHHHHHHHHHHHHHHHHHHHHHHHHHHHGGHHHHHHHHGGGGHHGHHHHHHHGHHHHHHFHHHHHFHGGGGGHHHHHEHHHHHHFHHHHHHHHHHHHGHHHHHHFHHHHGHHDHDGGGGHHHGHHHHHHHFFFHGFFGHHHGFFFHHHHHHFGGFHHHHHHGHHHFHGHFHGEHFHHGGGGGGGGGGGGGGGGGG
@M05620:45:000000000-G6HP7:1:1101:19339:3144 1:N:0:182
AAACCAGAAGACATGAGGTCAGCTAGATCGGAAGAGCACACGTCTGAACTCCAGTCACGGACATTTATCTCGTATGCCGTCTTCTGCTTGAAAAAAAAAAAAACTAAAGCAAAACGCTATATCGTGAGACAGAGTGTCCTGATGAGCAAAAACAAAGGACATGCATTTGTCCTGCATTAGGCAAAGACAATGCGAAGAGGTCACGATAACCTATTTAATACATGCTATTGCCGTCAGGTCTGACACAAGGC
+
CCCCCCCFFFFFGGFGGGGGGGHHGHHHHHGGGGHHHGHHHGHHHGHHHHHHHHHHHHGGGGGHHHHHEHHHFGHHHHGGGHGHHHHHHHHHGHGGGGFE<///2BB?22?2220////?111/<00/1<000011=111<111110</</.....///./0:000000;0;00;/00000/09.//://90:..--.../;/:...../;///:://///////;//////-.-.../////;:/.....
@M05620:45:000000000-G6HP7:1:1101:10897:3146 1:N:0:182
TACCTGTACTGGGGAAGCCATTCCTACCCTAAAGATCGGAAGAGCACACGTCTGAACTCCAGTCACGGACATTTATCTCGTATGCCGTCTTCTGCTTGAAAAAAAAAAGAATTCTGTTATTTTGTTTGACAGAGTGTCTTGTTGAGAACATATGTAGGACATGATTTTTTCCTGCAACAGGGAAAATCAAGTATAAGTTTTCCAGATTTATTCTTTAATAAAGGATCTCAAAGCCAGCTTTAGAAAAATGA
+
AAAAAFFBFFFFAEFGGGGBGGDEHHFFCG4A4FBGDCEEFE2FGHEFEEHEHCH5GF53AFA33GAA0AEHHB55GD5F?EEG@GEE?B1@B@4FGH13F31//<<>//B?1B??BGHHHHFFFFHBFHHFHEGFHHGHBDGH11?FGFHFG11FG1>B0FF<DFGHHGHHHGG/0<CGE..;./</::CG0C:CBCCGH00000;CFBCFGGGG0BF;BFB0/;FFFFGF09./:EFGFF/9B/FF./B
@M05620:45:000000000-G6HP7:1:1101:9612:3161 1:N:0:182
AAACCAAGCAGACACTCACCGCTCCCTCGCCACAGGCCAATAGTTTGTCCTCACTGAGTTGGCAACAAGTGGCTGCTGTGGCTGCCATTTTTCTGGTGATGGCCATCAGCTCCGACGAGGTCAGCTGGGGGGCTTTCTTTGTGTAAGCAACGAGAAACCTGAAAGAAGCATTTTTTAACTAAGTCCTGCTGAGTCATTCATGAGTTTTTAGCCGCCTTGCTTCTTCTCACAGACTCTCTACTCTCATGCCA
+
ABCBBAAFAFFFGGGGGGGGGGGGGGHHGGGGGGHHGGHHHHGHHHHHHHHHHHGHHHHHHGFGHHHHHHHHGHGGHHGGHHHGFHGHHHHHHHHHHHFHHHGHHHGHHFGHHGGGGFGG?FHHFGGHGGGG?FGGFGGGGGGGGGFFFFFFFFFFFFFFFFFFFFFFFFFFFFFFEBFFFFFFFFFFFFFEFBFFFFFFFFFFFFFFFEFFBD@BFFFFFFFFFFFFFFFFFFFFFFFFFFFFFFFFFF/
@M05620:45:000000000-G6HP7:1:1101:9630:3173 1:N:0:182
AAACCAAGCAGACACTCACCGCTCCCTCGCCACAGGCCAATAGTTTGTCCTCACTGAGTTGGCAACAAGTGGCTGCTGTGGCTGCCATTTTTCTGGTGATGGCCATCAGCTCCGACGAGGTCAGCTGGGGGGCTTTCTTTGTGTAAGCAACGAGAAACCTGAAAGAAGCATTTTTTAACTAAGTCCTGCTGAGTCATTCATGAGTTTTTAGCCGCCTTGCTTCTTCTCACAGACTCTCTACTCTCATGCCA
+
BABBBAAFBFFFGGGGGGGGGGGGGGHGCGGDGGGDGGHAGHHHHHGHHHHHGHHHHHGGGHHHHHEHHGHHGHGGHHHHHHHGGHHGHHHHHHHHHHHHHHGHHHHHHHHHGGG@GGFGCGGFFHHHGGGGGGGGGGGGGGGGGGFFFFFFEFD.BFFFFFFFFFFFFFFFFFFFEFFFFFFFFFFFFFFEFBFBBBFFFFFFFFFEFFFEFABFFFFFFFFFFFFFFBFFFFFFFFFFFFFFFFFFFFB
@M05620:45:000000000-G6HP7:1:1101:9609:3185 1:N:0:182
AAACCAAGCAGACACTCACCGCTCCCTCGCCACAGGCCAATAGTTTGTCCTCACTGAGTTGGCAACAAGTGGCTGCTGTGGCTGCCATTTTTCTGGTGATGGCCATCAGCTCCGACGAGGTCAGCTGGGGGGCTTTCTTTGTGTAAGCAACGAGAAACCTGAAAGAAGCATTTTTTAACTAAGTCCTGCTGAGTCATTCATGAGTTTTTAGCCGCCTTGCTTCTTCTCACAGACTCTCTACTCTCATGCCA
+
DDCDDCCFDFFFGGGGGGGGGGGGGGHHGGGGGHHHGGHHHHHHHHHHHHHHHHHHHHHHHHHHHHHHHHHHGHGGHHHHHHHGGHHHHHHHHHHHHHHHHHHHHHHHHHHHHGGGGGGGFGHHHHHHGGGGGGGGGGGGGGGGGGFFFFFFFFFFFFFFFFFFFFFFFFFFFFHFEFFFHFFFFHFFFFFFFFFFFFFHFFFFFFFHFFFFFFFFFFFFFFHFHHHFHFFFFFFFFFFHHFFHFFFFFF0
@M05620:45:000000000-G6HP7:1:1101:9880:3209 1:N:0:182
CATCCTGACCCTGAAGTACCCCATTGAGCATGGCATCGTCACCAACTGGGACGACATGGAGAAGATCTGGCACCACACCTTCTACAACGAGCTGCGCGTGGCCCCGGAGGAGCACCCAGTGCTGCTGACCGAGGCCCCCCTGAACCCCAAGGCCAACAGAGAGAAGATGACTCAGGTGAGGCTCGGCCGACGCCCGTGCTCCTCCCGTCCTTTCCCCAGTCATTTTCTGCCCGGCTTGATTTCTGACATTA
+
BBBBBFFFFFFFGFGGGGGGGGGHHHHHHHHHGHHHHGHHHGHGHGHHHHHHGGGGGHHHHHFHHHHHHHHHHGHHGGGHHHHHHHHHGGGGGHHGGGEGGGHHGGGGGGGGHHHHGGHGGHHHHHHGHHGGGGGGGGGGGGHHHHGGCGHGHHGGGGGGGFFFFFGFGGGGGGGGGGGGGGGGFFEFFFFFFFFFCFFFFFFFFFFEFFFFFFFFFBDFFFFFFFFFFFFFFFFDDD;BFFFFFBFFFF/
@M05620:45:000000000-G6HP7:1:1101:11970:3230 1:N:0:182
TCTCTATCTCCTAAAAACCTGTTTAGATTTGGAGATAGACCTTCAGGTTTTTCATCATTTTCTGCATGAATTATACATTGACCACGTGGTCAGTTTGCAGCATTCTGTTATTTTGTTTGACAGAGTGTCTTGTTGAGAACATATGTAGGACATGATTTTTTCCTGCAACAGGGAAAATAAAGTATAAGTTTTAAAGATTTATTCTTTAATAAAGGATCTCAAAGCCAGCTTTAGAAAAAGGAAGAAAGGGG
+
BBABBBFDFFFFGGGFGGGGGGHHDGGHHHHHHHHHGHHHHHHHHHHHHHGGHHHHGHHHHHHHHHHHBGHHHHHHHHHHHHHHHGHHGHHHHHHHFHGHHHHHHHHHHHHHHHHHHHHHHHHHHGHHHHHHHHHGHHHHHHHHHHHGHFHHHHHHHHHHGHFHHGHHHFFHGGHF2@FFBD2@GF1FGHHHH1?F1GHHEHHHHHGHHHFHHHFGHHFHHFFHHHHFAGHFDFFDGGGEFFGGFH/;CEF
@M05620:45:000000000-G6HP7:1:1101:18465:3240 1:N:0:182
CATCCTGACCCTGAAGTACCCCATTGAGCATGGCATCGTCACCAACTGGGACGACATGGAGAAGATCTGGCACCACACCTTCTACAACGAGCTGCGCGTGGCCCCGGAGGAGCACCCAGTGCTGCTGACCGAGGCCCCCCTGAACCCCAAGGCCAACAGAGAGAAGATGACTCAGGTGAGGCTCGGCCGACGCCCGTGCTCCTCCCGTCCTTTCCCCAGTCATTTTCTGCCCGGCTTGATTTCTGACATTA
+
CBCCCFFFFFFFGGGGGGGGGGGHHHHHHHHHHHHHHGHHHGHHHGHHHHHHGGGGGHHHHHHHGHHHHHHHHGHHHGGHHHHHHHHHGGGGGHGGGGGGGGHHGGGGGGGGHHHHGGHFHHHHHHGHHHGGGGGGGGGGGGHHHHGGGGHGHHGGGGGGGGGGGGGGGGGGGGGGGGGFGGGGFFFFFFFFFFFF=DFFFFFFFFFAFFFFFFFFFFFFFFFFFFFFFFFFDBFFF;9BFFFFFFFFFF/
@M05620:45:000000000-G6HP7:1:1101:11984:3240 1:N:0:182
TCTCTATCTCCTAAAAACCTGTTTAGATTTGGAGATAGACCTTCAGGTTTTTCATCATTTTCTGCATGAATTATACATTGACCACGTGGTCAGTTTGCAGCATTCTGTTATTTTGTTTGACAGAGTGTCTTGTTGAGAACATATGTAGGACATGATTTTTTCCTGCAACAGGGAAAATAAAGTATAAGTTTTAAAGATTTATTCTTTAATAAAGGATCTCAAAGCCAGCTTTAGAAAAAGGAAGAAAGGGG
+
BCCCCFFFFFFFGGGGGGGGGGHHGHHHHHHHHHHHHHHHHHHHGHHHHHGGHHHHHIHHHHHHHHHHFHHHHHHHHHHHHHHHHGHHGHHHHHHHHHHHHHHHHHHHHHHHHHHHHHHHHGHHHHHHHHHHHHHGHHHHHHHHHHHHHGHHHHHHHHHHGHHHHHGHHHHHGGHHHHHHHHHHHHHHGHHHHHHHHHHHHHHHHHHHHHHHHHGHHGHHHHHHHHHHGHHHHHHHHHHGGHHHHHGHFGG
@M05620:45:000000000-G6HP7:1:1101:10327:3301 1:N:0:182
AGATTACTGCAACAGTTCCCCCTGGACCTGGAAAAGTTTCTTGCCTGGCTTACAGAAGCTGAAACAACTGCCAATGTCCTACAGGATGCTACCCGTAAGGAAAGGCTCCTAGAAGACTCCAAGGGAGTAAAAGAGCTGATGAAACAATGGCAAGTAAGTCAGGCATTTCCGCTTTAGCACTCTTGTGGATCCAATTGAACAATTCTCAGCATTTGTACTTGTAACTGACAAGCCAGGGACAAAACAAAAAT
+
ABABCFFFFFFFGGFFGGGGGGGFHGGHHHHHHHHHHHHHHHHHHHHHHHHHHHEGGHHHHHHHHGHHHHHHFHHHHHHHHHGHHGHHHHHHHHGGGGHHGGHHHHHHGHHHHHHGHHHHHHHGEGGF3BHHHGHHHHGGHHHHHHHHGHGBGGHHHHHHHHHHHHHHHHEGGGGHHHHHHHHHHHGGFHHHGHHHHHHGHHHHHHHHHHHHHHHGHGHHHGHHHHHHGHHHGGGGGGFGGGGGGGGFGGG
@M05620:45:000000000-G6HP7:1:1101:10591:3322 1:N:0:182
ATCTCTATCTCCTAAAAACCTGTTTAGATTTGGAGATAGACCTTCAGGTTTTTCATCATTTTCTGCATGAATTATACATTGACCACGTGGTCAGTTTGCAGCATTCTGTTATTTTGTTTGACAGAGTGTCTTGTTGAGAACATATGTAGGACATGATTTTTTCCTGCAACAGGGAAAATAAAGTATAAGTTTTAAAGATTTATTCTTTAATAAAGGATCTCAAAGCCAGCTTTAGAAAAAGGAAGAAAGGG
+
BBABBFFFFFFFGGGGGGGGGGHHHHHFHHHHHGHGHHHHHHHHHHHHHHHGGHHHHHHHHHHHHGHGHFHHHHHHHHHHHEHHHHGGHGHHHHHHHHHHHHHHHHHHHHHHHHHHHHHHHGHHFHGGHHHHHHHHGGEHFHHHHHH4BFFFHHHHHHHHHGHHHHHGHHGHHGFHHHHHHHHGHHHHGGHHHGFGGGFHHHHHHHHHHHHHFFHHBGHHHEFFHHHGHEHHHGH0=GGHFDEGGCGGHHG
@M05620:45:000000000-G6HP7:1:1101:10337:3328 1:N:0:182
AGATTACTGCAACAGTTCCCCCTGGACCTGGAAAAGTTTCTTGCCTGGCTTACAGAAGCTGAAACAACTGCCAATGTCCTACAGGATGCTACCCGTAAGGAAAGGCTCCTAGAAGACTCCAAGGGAGTAAAAGAGCTGATGAAACAATGGCAAGTAAGTCAGGCATTTCCGCTTTAGCACTCTTGTGGATCCAATTGAACAATTCTCAGCATTTGTACTTGTAACTGACAAGCCAGGGACAAAACAAAAAT
+
BBB@BFFFFFFFGGGGGGGGGGGAGHHHHHHHFHHHFGHHHHHHGHHHHHHHHHHHHGHHHHHHHHHHHEHHFHHGHHHHHHGGEGHHHHHHHHGGGGGBGHHFFGHHGHHHHG3CHHHHHHEFGHGGHGHHHFGHHHHHHHGHHHHHHGGHHGGHHHHHGHHHHHHHHHGGGGGFGHHHHHHHHFHGHHHGGHHHHGFFGHHHHHHGDGHHHHHHECCG;CGHHHHGHHHHHGFFFGGGFGGGGGGGGGF
@M05620:45:000000000-G6HP7:1:1101:9949:3355 1:N:0:182
AGATTACTGCAACAGTTCCCCCTGGACCTGGAAAAGTTTCTTGCCTGGCTTACAGAAGCTGAAACAACTGCCAATGTCCTACAGGATGCTACCCGTAAGGAAAGGCTCCTAGAAGACTCCAAGGGAGTAAAAGAGCTGATGAAACAATGGCAAGTAAGTCAGGCATTTCCGCTTTAGCACTCTTGTGGATCCAATTGAACAATTCTCAGCATTTGTACTTGTAACTGACAAGCCAGGGACAAAACAAAGAT
+
ABBBBFFFDDFFGGFBGGGGGGGFHHHHHGHHHFGHBGHGHHHHGHHHHHHHHHGGGHHHHHHHHHHHHHHHGHHHHHHHHHHHHFGGHHHHHHGGGGHHHGGHHHHHGHHHHHHHHHHHHHHGEHGGHHHHHEGHHHFHHHHHHGHHFHGGFGHHHHHHHHHHHHHHHHEGGGGHHHHHHHHGHHHGHHHHHHHHHGHGHHHHHHHFGHHHHHHGHHHHHFHGHHHHGGHHHGGGGGGGGGGGGGGGGGG
@M05620:45:000000000-G6HP7:1:1101:18180:3373 1:N:0:182
AAACCAAGCAGACACTCACCGCTCCCTCGCCACAGGCCAATAGTTTGTCCTCACTGAGTTGGCAACAAGTGGCTGCTGTGGCTGCCATTTTTCTGGTGATGGCCATCAGCTCCGACGAGGTCAGCTGGGGGGCTTTCTTTGTGTAAGCAACGAGAAACCTGAAAGAAGCATTTTTTAACTAAGTCCTGCTGAGTCATTCATGAGTTTTTAGCCGCCTTGCTTCTTCTCACAGACTCTCTACTCTCATGCCA
+
CCCCCCCFCFFFGGGGGGGGGGGGGGHHGGGGGHHHGGHHHHHHHHHHHHHHHHHHHHHHHHHHHHHHHHHHGHGGHHHHHHHGGHHHHHHHHHHHHHHHHHHHHHHHHHHHHGGGGGGGDHHHHHHHGGGGGGGGGGGGGGGGGGFFFFFFFFFFFFFFFFFFFFFFFFFFFFFFFFFFFFFFFFFFFFFFFFFFFFFFFFFFFFFFFFFFFFFFFFFFFFFFFFFFFFFFFFFFFFFFFFFFFFFFFFB
@M05620:45:000000000-G6HP7:1:1101:20036:3390 1:N:0:182
CATCCTGACCCTGAAGTACCCCATTGAGCATGGCATCGTCACCAACTGGGACGACATGGAGAAGATCTGGCACCACACCTTCTACAACGAGCTGCGCGTGGCCCCGGAGGAGCACCCAGTGCTGCTGACCGAGGCCCCCCTGAACCCCAAGGCCAACAGAGAGAAGATGACTCAGGTGAGGCTCGGCCGACGCCCGTGCTCCTCCCGTCCTTTCCCCAGTCATTTTCTGCCCGGCTTGATTTCTGACATTA
+
CCCCCFFFFFFFGGGGGGGGGGGHHHHHHHHHHHHHHGHHHGHHHGHHHHHHGGGGGHHHHHHHHHHHHHHHHGHHHGGHHHHHHHHHGGGGGHHGGGGGGGHHGGGGGGGGHHHHGGHHHHHHHHHHHHGGGGGGGGGGGGHHHHGGGGHEHHGGGGGGGGGGGGGGGGGGGGGGGGGGGGGGFFFFFFFFFFFFDFFFFFFFFFFFFFFFFFFFFFFFFFFFFFFFFFFFFFFFFFFFFFFFFFFFFF0
@M05620:45:000000000-G6HP7:1:1101:17584:3452 1:N:0:182
ATCTCTATCTCCTAAAAACCTGTTTAGATTTGGAGATAGACCTTCAGGTTTTTCATCATTTTCTGCATGAATTATACATTGACCACGTGGTCAGTTTGCAGCATTCTGTTATTTTGTTTGACAGAGTGTCTTGTTGAGAACATATGTAGGACATGATTTTTTCCTGCAACAGGGAAAATAAAGTATAAGTTTTAAAGATTTATTCTTTAATAAAGGATCTCAAAGCCAGCTTTAGAAAAAGGAAGAAAGGG
+
BBBBBFFFFFFFGGGGGGGGGGHHHHHCHHHHHBGHHHHBGHHHHHHHHHHGGHFGHHHHHHHHGF5FHFEHHHHHHBGHF5FHFHGFFFHGGHHHHHFGFHHHHHGHHHHGHHHHHHHGHHHHFHGGHHHHHHGH4GGGFHHHHHF4FGGFHHH3GGHHHGHHHHHFFHHHHGFGCHGHHBDGHHFHGFGHHHFFGHHHHHHHHHHHFGFHD1FGFHHHHHHHHHHHHECHHGG0DDHGFG/:CGHGFHG
@M05620:45:000000000-G6HP7:1:1101:14828:3472 1:N:0:182
ATCTCTATCTCCTAAAAACCTGTTTAGATTTGGAGATAGACCTTCAGGTTTTTCATCATTTTCTGCATGAATTATACATTGACCACGTTCCAGCGTGGTCAGTTTGCAGCATTCTGTTATTTTGTTTGACAGAGTGTCTTGTTGAGAACATATGTAGGACATGATTTTTTCCTGCAACAGGGAAAATAAAGTATAAGTTTTAAAGATTTATTCTTTAATAAAGGATCTCAAAGCCAGCTTTAGAAAAAGGA
+
BCABCFFFFFFFGGGGGGGGGGHHHHHHHHHHHHHHHHHHHHHHHHHHHHHGGHHHHHHHHHIHHHHHHHHHHHHHHHHHHHHHHHGHHHHHHHGGGGHHHHHHHHHHHHHHHHHHHHHHHHHHHHHHHHHHHHHHHHHHHHHHHHGHHHHHHHHHHHHHGHHHHHHHHGHHHHHHHHHHHGGHHHGHHHHGHHHHHGHHHHHHHHHHHHHHHHHHHHHHHGHHHHHHHHHHHHHHGGHHHHHFFGHHGGG
@M05620:45:000000000-G6HP7:1:1101:17591:3472 1:N:0:182
ATCTCTATCTCCTAAAAACCTGTTTAGATTTGGAGATAGACCTTCAGGTTTTTCATCATTTTCTGCATGAATTATACATTGACCACGTGGTCAGTTTGCAGCATTCTGTTATTTTGTTTGACAGAGTGTCTTGTTGAGAACATATGTAGGACATGATTTTTTCCTGCAACAGGGAAAATAAAGTATAAGTTTTAAAGATTTATTCTTTAATAAAGGATCTCAAAGCCAGCTTTAGAAAAAGGAAGAAAGGG
+
CCCCDFFFFFFFGGGGGGGGGGHHHHHHHHHHHHHHHHHHHHHHHHHHHHHGGHHHHHHHHHIIIHHHHHHHHHHHHHHHHHHHHHGHHGHHHHHHHHHHHHHHHHHHHHHHHHHHHHHHHHHHHHGHHHHHHHHHHHHHHHHHHHHHHHHHHHHHHHHHHGHHHHHGHHHHHGGHHHHHHHHHHHHHHHHHHHHHHHHHHHHHHHHHHGHHHHHHGHHHHGHHHHHGHEGHHFHFHHHHGGGHHHHHHHG
@M05620:45:000000000-G6HP7:1:1101:17609:3473 1:N:0:182
ATCTCTATCTCCTAAAAACCTGTTTAGATTTGGAGATAGACCTTCAGGTTTTTCATCATTTTCTGCATGAATTATACATTGACCACGTGGTCAGTTTGCAGCATTCTGTTATTTTGTTTGACAGAGTGTCTTGTTGAGAACATATGTAGGACATGATTTTTTCCTGCAACAGGGAAAATAAAGTATAAGTTTTAAAGATTTATTCTTTAATAAAGGATCTCAAAGCCAGCTTTAGAAAAAGGAAGAAAGGG
+
AAAAAD3D3@BFFG1AA1EEEFHDDG3FG3FD1GFBGFGD1B1BG1FG1FHFFHFFHF2FGFGEFFG1ADG2AGHDFFGHB1FFGEEA/AAGHEGGGDDGHGFG2GHF2FGEDGFHFFFEGHGHGHFDGFFFG1F>2BGGBHHHHG22BF1BGGGHHDGHGCGHHHB01F0</</GCGHD11>FDHFFGHFFBG1<FHHFFHHHHHBFGFHB11FDC1<GF1=G0/.CHGCFD0=<<0GCAEHHHHHHH.;
@M05620:45:000000000-G6HP7:1:1101:17573:3479 1:N:0:182
ATCTCTATCTCCTAAAAACCTGTTTAGATTTGGAGATAGACCTTCAGGTTTTTCATCATTTTCTGCATGAATTATACATTGACCACGTGGTCAGTTTGCAGCATTCTGTTATTTTGTTTGACAGAGTGTCTTGTTGAGAACATATGTAGGACATGATTTTTTCCTGCAACAGGGAAAATAAAGTATAAGTTTTAAAGATTTATTCTTTAATAAAGGATCTCAAAGCCAGCTTTAGAAAAAGGAAGAAAGGG
+
A3ABBFFFFFFFGGGGFGGGGGHHHHHHHHHFGHHHHHHFHHHHHFGGHHGGGHHHHHHHHHHHHHHHHHHHHHHHHHHHHGHHHHGHHAGHHHHHHHHFHHEHFFGHHHHGHHGHHHHHHHHHEFHHHHHGHHHFGHFGHHHHHFGHHGHGHHHHHHHHHGHFHHFFBHFFHGGHHHHHHGG@GHHHHHHHHHHGHFHHHHHHHHHHHHHHHHD10GGHHFGB0/GFHGHHHFBGEH/GA.CCFHHFHFG
@M05620:45:000000000-G6HP7:1:1101:14833:3489 1:N:0:182
ATCTCTATCTCCTAAAAACCTGTTTAGATTTGGAGATAGACCTTCAGGTTTTTCATCATTTTCTGCATGAATTATACATTGACCACGTTCCAGCGTGGTCAGTTTGCAGCATTCTGTTATTTTGTTTGACAGAGTGTCTTGTTGAGAACATATGTAGGACATGATTTTTTCCTGCAACAGGGAAAATAAAGTATAAGTTTTAAAGATTTATTCTTTAATAAAGGATCTCAAAGCCAGCTTTAGAAAAAGGA
+
BBABBFFFFFFFGGGGGGGGGGFGHHGGFHHHHFHHHHHHHHFHHHHHHHHGGHHHHHHHHHHHHFHHHGHHHHGHGHHHHHHHHHGAGHHHHHGFDGHHHHGGHHHHHHHHHHHHGHHHHHHHHHHHHHGHHHFHHHHHHHHHHHHHHHHHFHGHHHHHHHHHHHHHHGHHHHHHHHHHHGFHHHHHHHHHHGHGHGGHHHHHHHHHHHHHHHHHHHHGHHHHHHHHHHHHHHHHHGHHHHHBBGGFDDG
@M05620:45:000000000-G6HP7:1:1101:15025:3544 1:N:0:182
CATCCTGACCCTGAAGTACCCCATTGAGCATGGCATCGTCACCAACTGGGACGACATGGAGAAGATCTGGCACCACACCTTCTACAACGAGCTGCGCGTGGCCCCGGAGGAGCACCCAGTGCTGCTGACCGAGGCCCCCCTGAACCCCAAGGCCAACAGAGAGAAGATGACTCAGGTGAGGCTCGGCCGACGCCCGTGCTCCTCCCGTCCTTTCCCCAGTCATTTTCTGCCCGGCTTGATTTCTGACATTA
+
CCCDDFFFFFFFGGGGGGGGGGGHHHHHHHHHHHHHHGHHHGHHHGHHHHHHGGGGGHHHHHHHHHHHHHHHHGHHHGGHHHHHHHHHGGGGGHHGGGGGGGHHGGGGGGGGHHHHGGHHHHHHHHHHHHGGGGGGGGGGGGHHHHGGGGHGHHGGGGGGGGGGGGGGGGGGGGGGHGGGGGGGFFFFFFFFFFFFFFFFFFFFFFFFFFFFFFFFFFFFFFFFFHHFFFFFFFFFFFFFFFFFFFFFFF0
@M05620:45:000000000-G6HP7:1:1101:15019:3568 1:N:0:182
CATCCTGACCCTGAAGTACCCCATTGAGCATGGCATCGTCACCAACTGGGACGACATGGAGAAGATCTGGCACCACACCTTCTACAACGAGCTGCGCGTGGCCCCGGAGGAGCACCCAGTGCTGCTGACCGAGGCCCCCCTGAACCCCAAGGCCAACAGAGAGAAGATGACTCAGGTGAGGCTCGGCCGACGCCCGTGCTCCTCCCGTCCTTTCCCCAGTCATTTTCTGCCCGGCTTGATTTCTGCCATTA
+
AABBBFFFFFFFGGGGGGGGGGGHHHHHHHHHHHHHHGHHHGHGHGHHFHHHGGGGGHHHHHHHGHHHGHGHHGHHHGGHHHHHHHHHGGGGGHHGGGGGGGHHGGGGGGDEHHHHGGHGHHHHHHHHHHGGGGGEGGGGCEFHHHGGGGGGGHEGGGGGFGGGGGGGG0CFFGGGFFBFFEEGFFFDCFFF-@DD=AFEFFBBFFD.;9AFFFFFFFFFFFBFFFFFFFFFD=D@-9AB9FFB//9B/B/
@M05620:45:000000000-G6HP7:1:1101:20215:3608 1:N:0:182
ATCTCTATCTCCTAAAAAGGAAGAAAGGGGAGGGAAGATCGGAAGAGCACACGTCTGAACTCCAGTCACGGACATTTATCTCGTATGCCGTCTTCTGCTTGAAAAAAAAAAAAATGTTATTTTTTTTTACAGAGTGTCTTTTTATGACCATATTTAGTACATTCTTTTTTCCTTCCTCCGTGTCCCTCAGTTATCAGTTTTCTCGCTTTCTTCTTTCATCAAGGATCTCACATCCTGCTTTCTGCACCTTT
+
BBBBBFFFFFFFGGGGGGEABGHA4FGFD?2EEEEGGHHHF2EFAHHGHFHHGEGHFFGHHFHGHFHFHGGGGGHGHHHGHHHGGHHGFGE@GFGG4FHGHEGGGHGGCGG>//01111<1<11<-<-.<000/=0;<C;0<C.00:CC:0::0:0000000;00;;9F9FGF0090;/;...:00;F.///99/B/BB/;99/...;9//;BBBB//;9B///.9;/B//;//;/;//;B////99////
@M05620:45:000000000-G6HP7:1:1101:22605:3639 1:N:0:182
CATCCTGACCCTGAAGTACCCCATTGAGCATGGCATCGTCACCAACTGGGACGACATGGAGAAGATCTGGCACCACACCTTCTACAACGAGCTGCGCGTGGCCCCGGAGGAGCACCCAGTGCTGCTGACCGAGGCCCCCCTGAACCCCAAGGCCAACAGAGAGAAGATGACTCAGGTGAGGCTCGGCCGACGCCCGTGCTCCTCCCGTCCTTTCCCCAGTCATTTTCTGCCCGGCTTGATTTCTGACATTT
+
BBBBBFFFFFFFGGGGGGGGGGGHHHEHHHHHGHHHHGHHHGHHHGHHGHHHGGGGGHHGHHHHHHHHHHHHHGHHHGGHHHHHHHHHGGGGGHHGGGGGGGHHGGGGGGGGHHHHGGHHHHHHHHHGHHGGGGGGGGGGGGFHHHGGGFHGGHGGGGGGGGGGFGFGGGGGGGGGGGFFGGGGFF.DFDFFFFFFFDD?FFFFFFDAFFDFFFFFF.DFF/BFFFFFF:BE?CACDF.BFFFFFBB/;B/
@M05620:45:000000000-G6HP7:1:1101:22578:3654 1:N:0:182
CATCCTGACCCTGAAGTACCCCATTGAGCATGGCATCGTCACCAACTGGGACGACATGGAGAAGATCTGGCACCACACCTTCTACAACGAGCTGCGCGTGGCCCCGGAGGAGCACCCAGTGCTGCTGACCGAGGCCCCCCTGAACCCCAAGGCCAACAGAGAGAAGATGACTCAGGTGAGGCTCGGCCGACGCCCGTGCTCCTCCCGTCCTTTCCCCAGTCATTTTCTGCCCGGCTTGATTTCTGACATTA
+
BAABBFBFFFFFGGGGGFGGGGGHHGHAGHHHHFGHHEHHHGHHHGHHBEHHEGGGGHFHHHHHFGGHHGHHHGHHHGGHHHHHHHHHGFEGGHHGGGGGGEHHGG@CCGGDGFHHGGHGFFGHHG?GHHGCCGGGGGGGGEHHHHGGDFEFHHGGGGGGGGGGGGGGGBFFGGGFFGFFGGFGFFFFFBFDFFFC;DAAFFFFFED.AD?BFFFFFFD/;FFBFFFFFFFFBBBFFFFFFFFFFFFFFF/
@M05620:45:000000000-G6HP7:1:1101:22597:3656 1:N:0:182
CATCCTGACCCTGAAGTACCCCATTGAGCATGGCATCGTCACCAACTGGGACGACATGGAGAAGATCTGGCACCACACCTTCTACAACGAGCTGCGCGTGGCCCCGGAGGAGCACCCAGTGCTGCTGACCGAGGCCCCCCTGAACCCCAAGGCCAACAGAGAGAAGATGACTCAGGTGAGGCTCGGCCGACGCCCGTGCTCCTCCCGTCCTTTCCCCAGTCATTTTCTGCCCGGCTTGATTTCTGACATTA
+
DDDDDFFFFFFFGGGGGGGGGGGHHHHHHHHHHHHHHGHHHGHHHGHHHHHHGGGGGHHHHHHHHHHHHHHHHGHHHGGHHHHHHHHHGGGGGHHGGGGGGGHHGGGGGGGGHHHHGGHHHHHHHHHHHHGGGGGGGGGGGGHHHHGGGGHGHHGGGGGGGGGGGGGGGGGGGGGGGGGGGGGGFFFFFFFFFFFFBFFFFFFFFFFFFFFFFFFFFFFFFFHHHHFFFFFFFFFFFFFFFFFFFFFFFF0
@M05620:45:000000000-G6HP7:1:1101:13808:3660 1:N:0:182
AAACCAAGCAGACACTCACCGCTCCCTCGCCACAGGCCAATAGTTTGTCCTCACTGAGTTGGCAACAAGTGGCTGCTGTGGCTGCCATTTTTCTGGTGATGGCCATCAGCTCCGACGAGGTCAGCTGGGGGGCTTTCTTTGTGTAAGCAACGAGAAACCTGAAAGAAGCATTTTTTAACTAAGTCCTGCTGAGTCATTCATGAGTTTTTAGCCGCCTTGCTTCTTCTCACAGACTCTCTACTCTCATGCCA
+
CCBCCCBFCFFFGGGGGGGGGGGGGGHHGGGGGHHHGGHHHHHHHHHHHHHHHHHHHHGGHHHHHHHHHHHHGHGGHHGHHHHGGHHGHHHHHHHHHHGHHHHHHHHHHHHHHGGGGGGGDGHHHHHHGGGGGGGGGGGGGFGGGGFFFFFFEFFFFFFFFFFFFFFFFFFFFFFFFFFFFFFFFFFFFFFFFBFFFFFFFFFFBFFFFFFFBDFFFFFFFFFFFFFFFFFFFFFFFFFFFFFFFFFBFF/
@M05620:45:000000000-G6HP7:1:1101:10688:3667 1:N:0:182
AAACCAAGCAGACACTCACCGCTCCCTCGCCACAGGCCAATAGTTTGTCCTCACTGAGTTGGCAACAAGTGGCTGCTGTGGCTGCCATTTTTCTGGTGATGGCCATCAGCTCCGACGAGGTCAGCTGGGGGGCTTTCTTTGTGTAAGCAACGAGAAACCTGAAAGAAGCATTTTTTAACTAAGTCCTGCTGAGTCATTCATGAGTTTTTAGCCGCCTTGCTTCTTCTCACAGACTCTCTACTCTCATGCCA
+
AABAAABFBBFFFGGGGGGGGGGGFCGFEGEEGHHFEFGHGFHHHHHHHGHHGHFHEGHHHHHFHHHGHGFHEGFGGHHHHHFEEGFHHGHHGFHGHHEGFHFFFHHHHHFGGDEEE@CCGGHHGHHHD?CG@GGGFFGGGGGFGEFFFFFBFFDFFFFFF9FFFBFFFFFFFFFBEBFFFFFBF9FFFFFFFFFFFFFFFFFBBBFFFFF/FD=BADFFFFFFFFFBFBFFFFFFFFFFBBBBFFFBFFF
@M05620:45:000000000-G6HP7:1:1101:10702:3680 1:N:0:182
AAACCAAGCAGACACTCACCGCTCCCTCGCCACAGGCCAATAGTTTGTCCTCACTGAGTTGGCAACAAGTGGCTGCTGTGGCTGCCATTTTTCTGGTGATGGCCATCAGCTCCGACGAGGTCAGCTGGGGGGCTTTCTTTGTGTAAGCAACGAGAAACCTGAAAGAAGCATTTTTTAACTAAGTCCTGCTGAGTCATTCATGAGTTTTTAGCCGCCTTGCTTCTTCTCACAGACTCTCTACTCTCATGCCA
+
CCBCCAAFCFFFGGGGGGGGGGGGGGHHGGGGGHHHGGHHHHHHHHHHHHHHHHHHHHHHHHHGHHHHHHHHGHGGHHHHHHHGGHHHHHHHHHHHHHGHHHHHHHHHHHHHHGGGGGGGFHHHHHHHGGGGGGGGGGGGGGGGGFFFFFFFFFFFFFFFFFFFFFFFFFFFFFFFFFFFFFFFFFFFFFFFFFFFFFFFFFFFFFFFFFFFFFFFFFFFFFFFFFFFFFFFFFFFFFFFFFFFFFFFFFB
@M05620:45:000000000-G6HP7:1:1101:19115:3680 1:N:0:182
AGATTACTGCAACAGTTCCCCCTGGACCTGGAAAAGTTTCTTGCCTGGCTTACAGAAGCTGAAACAACTGCCAATGTCCTACAGGATGCTACCCGTAAGGAAAGGCTCCTAGAAGACTCCAAGGGAGTAAAAGAGCTGATGAAACAATGGCAAGTAAGTCAGGCATTTCCGCTTTAGCACTCTTGTGGATCCAATTGAACAATTCTCAGCATTTGTACTTGTAACTGACAAGCCAGGGACAAAACAAAGAT
+
CCCCCFFFFFFFGGGGGGGGGGGGHHHHGHHHHHGHHHHHHHHHHHHHHHHHHHHHHHHHHHHHHHHHHHHHHHHHHHHHHHHHHHHHHHHHHHGGGGHHHHHHHHHHGHHHHHHGHHHHHHHGGHGGHHHHHGHHHHHHHHHHHHHHHHHHHGHHHHHHHHGHHHHHHHGGGGGHHHHHHHHHHHHFHHHHHHHHHGHGFGHHHHHHHFHHHHHHHHHHHHHHHHHHFHHHHGGGGGGGGGGGGGGFGGG
@M05620:45:000000000-G6HP7:1:1101:11031:3686 1:N:0:182
AGATTACTGCAACAGTTCCCCCTGGACCTGGAAAAGTTTCTTGCCTGGCTTACAGAAGCTGAAACAACTGCCAATGTCCTACAGGATGCTACCCGTAAGGAAAGGCTCCTAGAAGACTCCAAGGGAGTAAAAGAGCTGATGAAACAATGGCAAGTAAGTCAGGCATTTCCGCTTTAGCACTCTTGTGGATCCAATTGAACAATTCTCAGCATTTGTACTTGTAACTGACAAGCCAGGGACAAAACAAAGAT
+
BBCCCFFFFFFFGGFBGGGGGGGFEFFHHHGGHHHHGHHHHHHHHHHHHHHHHHFGGHHHHHHHHGHHHHHHGHHHHHHHHHGHHGHHHHHHHHGFFGHHFGHHHHHHGHHHHHHGFHHHHHHGEGGEHFHHHGHHHHFHHHHHHGHHGHGGHGGHHHHHHHFHHHHHHHGGGGGBHHHHHHHHHHHGHHHHHHHHHHHGHHDGHHHFHFHHHHHGHHHFHHFFHHHHHHHFHGBFFGEGGGGGGGEFGFF
@M05620:45:000000000-G6HP7:1:1101:19111:3697 1:N:0:182
AGATTACTGCAACAGTTCCCCCTGGACCTGGAAAAGTTTCTTGCCTGGCTTACAGAAGCTGAAACAACTGCCAATGTCCTACAGGATGCTACCCGTAAGGAAAGGCTCCTAGAAGACTCCAAGGGAGTAAAAGAGCTGATGAAACAATGGCAAGTAAGTCAGGCATTTCCGCTTTAGCACTCTTGTGGATCCAATTGAACAATTCTCAGCATTTGTACTTGTAACTGACAAGCCAGGGACAAAACAAAGAT
+
B?ABBFFFFFFFGG4EGGGGGGGGCHHHHFGHCHGHHHHHHHHHHHHHHHHHHHHHHHHHHHHHHHHHHHHHHHHHHHHHHHHHGHHHHHHHHHGEGGHHHHGHHHHHGHHHHGGHHHHHHHHGEHGGHHFHHEHHHHHGHHHHHHHHGCGHHEGGHHHHHHFHHHHFHHGGGGGHHHHHHHHHEGHGGHHHGHHHHHHHHHHHHGHG0GFHHGHHHHHGHFHHGHHHGFHHEGGFFGGGEGGGGGGGFGB
@M05620:45:000000000-G6HP7:1:1101:13549:3700 1:N:0:182
CATCCTGACCCTGAAGTACCCCATTGAGCATGGCATCGTCACCAACTGGGACGACATGGAGAAGATCTGGCACCACACCTTCTACAACGAGCTGCGCGTGGCCCCGGAGGAGCACCCAGTGCTGCTGACCGAGGCCCCCCTGAACCCCAAGGCCAACAGAGAGAAGATGACTCAGGTGAGGCTCGGCCGACGCCCGTGCTCCTCCCGTCCTTTCCCCAGTCATTTTCTGCCCGGCTTGATTTCTGCCATTA
+
DDDDDFFFFFFFGGGGGGGGGGGHHHHHHHHHHHHHHGHHHGHHHGHHHHHHGGGGGHHHHHHHHHHHHHHHHGHHHGGHHHHHHHHHGGGGGHHGGGGGGGHHGGGGGGGGHGHHGGHHHHHHHHHHHHGGGGGGGGGGGGHHHHGGGGHGHHGGGGGGGGGGGGGGGGGGGGGGGGGGGGGGFFFFFFFFFFFA=DDFFFFFFFFFFDDFFFFFFFFBFFFFFFFFFFFFFFAFAFAFF0:0;000;:0
@M05620:45:000000000-G6HP7:1:1101:12478:3702 1:N:0:182
AAACCAAGCAGACACTCACCGCTCCCTCGCCACAGGCCAATAGTTTGTCCTCACTGAGTTGGCAACAAGTGGCTGCTGTGGCTGCCATTTTTCTGGTGATGGCCATCAGCTCCGACGAGGTCAGCTGGGGGGCTTTCTTTGTGTAAGCAACGAGAAACCTGAAAGAAGCATTTTTTAACTAAGTCCTGCTGAGTCATTCATGAGTTTTTAGCCGCCTTGCTTCTTCTCACAGACTCTCTACTCTCATGCCA
+
BBBBBBBFBFFFGGGGGGGGGGGGGGHHGGGGGFGHGGHHHFHHHHHHHHGHHHHHHHHHHFHHHHHHHGHHGHGGHHHHHGHGGHHHHHHHHHHHHHHHHHHHHHHHHHHHHGGGGGGGFHGHHHHHGGGGGGGGFFGGGGGGGGFFFFFFFFFFFFFFFFFFFFFFFFFFFFFFFFFFFFFFFBBFFFFFFFFFFFFFFFFFFFFFFEFFFFABDFFFFFBFFFFFFFFFBFF/BFFFFFFFFBFFFF/
@M05620:45:000000000-G6HP7:1:1101:11031:3704 1:N:0:182
AGATTACTGCAACAGTTCCCCCTGGACCTGGAAAAGTTTCTTGCCTGGCTTACAGAAGCTGAAACAACTGCCAATGTCCTACAGGATGCTACCCGTAAGGAAAGGCTCCTAGAAGACTCCAAGGGAGTAAAAGAGCTGATGAAACAATGGCAAGTAAGTCAGGCATTTCCGCTTTAGCACTCTTGTGGATCCAATTGAACAATTCTCAGCATTTGTACTTGTAACTGACAAGCCAGGGACAAAACAAAGAT
+
BBBCCFFFFFFFGGGGGGGGGGGGHHHHHHHHGHHHGHHHHHHHHHHHHHHHHHGHHHHHHHHHHHHHHHHHGHHHHHHHHHHHHHHHHHHHHHGGGGHHHGHHHHHHGHHHHHHGHHHHHHHGFHGGHFHHHGHHHHFHHHHHHHHHHHHHHGHHHHHHHHGHHHHHHHGGGGGHHHHHHHHHHGHGHHHHHHHHHHHHHHHHHHHHHHHHHHHHHHHHHHHHHHHHHHHHHGGGGGGGGGGGGGGGGGG
@M05620:45:000000000-G6HP7:1:1101:8875:3709 1:N:0:182
CATCCTGACCCTGAAGTACCCCATTGAGCATGGCATCGTCACCAACTGGGACGACATGGAGAAGATCTGGCACCACACCTTCTACAACGAGCTGCGCGTGGCCCCGGAGGAGCACCCAGTGCTGCTGACCGAGGCCCCCCTGAACCCCAAGGCCAACAGAGAGAAGATGACTCAGGTGAGGCTCGGCCGACGCCCGTGCTCCTCCCGTCCTTTCCCCAGTCATTTTCTGCCCGGCTTGATTTCTGACATTT
+
CCCCCFFFFFFFGGGGGGGGGGGHHHHHHHHHHHHHHGHHHGHHHGHHHHHHGGGGGHHHHHHHHHHHHHHHHGHHHGGHHHHHHHHHGGGGGHHGGGGGGGHHGGGGGGGGHHHHGGHHHHHHHHHHHHGGGGGGGGGGGGHHHHGGGGHGHHGGGGGGGGGGGGFFGGGGGGGGGGGGGGGGFFFFFFFFCFFFDFFFFFFFFFFEFFFFFFFFFFFFFFFFFFFFFFFFFFFFFFAFFFFFFFFFFF0
@M05620:45:000000000-G6HP7:1:1101:12464:3714 1:N:0:182
AAACCAAGCAGACACTCACCGCTCCCTCGCCACAGGCCAATAGTTTGTCCTCACTGAGTTGGCAACAAGTGGCTGCTGTGGCTGCCATTTTTCTGGTGATGGCCATCAGCTCCGACGAGGTCAGCTGGGGGGCTTTCTTTGTGTAAGCAACGAGAAACCTGAAAGAAGCATTTTTTAACTAAGTCCTGCTGAGTCATTCATGAGTTTTTAGCCGCCTTGCTTCTTCTCACAGACTCTCTACTCTCATGCCA
+
CACCCABFCFFFGGGGGGGGGGGGGGHHGGGGGHHHGGHHHHHHHHHHHHHHHHHHHHHHHHHHHHHHHHFHGHGGHHHHHHHGGHHHHHHHHHHHHHHHHHHHHHHHHHHHHGGGGGGGGHHHHHGHGGGGGGGGGGGGGFGGGGFFFFFFFFFFFFFFFFFFFFFFFFFFFFFFFFFFFFFFFFFFFFFFFFFFFFFFFFFFFFFFFFFFFFFFFFFFFFFFFFFFFFFFFFFFFFFFFFFFFFFFFF/
@M05620:45:000000000-G6HP7:1:1101:10694:3722 1:N:0:182
CATCCTGACCCTGAAGTACCCCATTGAGCATGGCATCGTCACCAACTGGGACGACATGGAGAAGATCTGGCACCACACCTTCTACAACGAGCTGCGCGTGGCCCCGGAGGAGCACCCAGTGCTGCTGACCGAGGCCCCCCTGAACCCCAAGGCCAACAGAGAGAAGATGACTCAGGTGAGGCTCGGCCGACGCCCGTGCTCCTCCCGTCCTTTCCCCAGTCATTTTCTGCCCGGCTTGATTTCTGACATTT
+
ABBAAFFFFFFFGGGGGGGGGGGFHHGHHHHHHHHHHGHHHGHHHGHHHHHHGGGGGHHHHGHHGHHGHHHHGGHHGGGHHHHHHHHHGGGGGHHGGEGGGGHHGGG@CFGGGHHHGGHHHHHHHHHHHGGGGGGGGGGGGGHGHHGG..CEHHFEFGEFGGG?CFBGGGGGGGGGGGGFGE?FFFFFDBFFFFFD>DD.BFFFFFF;DFFFFFFFFF9BFBF9BFFFFEFFFAAFCFFFFFFBF///;B/
@M05620:45:000000000-G6HP7:1:1101:15876:3726 1:N:0:182
AAACCAAGCAGACACTCACCGCTCCCTCGCCACAGGCCAATAGTTTGTCCTCACTGAGTTGGCAACAAGTGGCTGCTGTGGCTGCCATTTTTCTGGTGATGGCCATCAGCTCCGACGAGGTCAGCTGGGGGGCTTTCTTTGTGTAAGCAACGAGAAACCTGAAAGAAGCATTTTTTAACTAAGTCCTGCTGAGTCATTCATGAGTTTTTAGCCGCCTTGCTTCTTCTCACAGACTCTCTACTCTCATGCCA
+
CCCCCCCFCFFFGGGGGGGGGGGGGGHHGGGGGHHHGGGHHHHHHHHHHHHHHHHHHHHHHHHHHHHGHHHHGHGGHHHHHHHGGHFHHHHHHHHHHHHHHHHHHHHHHHHHHGGGGGGGGHHHHHHHGGGGGGGGGGGGGGGGGGFFFFFFFFFFFFFFFFFFFFFFFFFFFFFFAFFFFFFFFFFFFFFFFFFFFFFFFFFFFFFFFFFFFDFFFFFFFFFFFFFFFFFFFFFFFFFFFFFFFFFFFFB
@M05620:45:000000000-G6HP7:1:1101:10714:3736 1:N:0:182
CATCCTGACCCTGAAGTACCCCATTGAGCATGGCATCGTCACCAACTGGGACGACATGGAGAAGATCTGGCACCACACCTTCTACAACGAGCTGCGCGTGGCCCCGGAGGAGCACCCAGTGCTGCTGACCGAGGCCCCCCTGAACCCCAAGGCCAACAGAGAGAAGATGACTCAGGTGAGGCTCGGCCGACGCCCGTGCTCCTCCCGTCCTTTCCCCAGTCATTTTCTGCCCGGCTTGATTTCTGACATTA
+
ABBBBFFFFFFFGGGGGGGGGGGHHHHHHHHHHHHHHGHHHGHHHGHHHGHHGGGGGHHHHHHHHHHGHHHHHGHHHGGHHHHHHHHHGGGGGHHGGGEFGGHHGGGGGGGGHHHHGGHFGHHHHHHHHHGGGGGGGGGGGGHGHHGGGGHGHHGGGGGGGGGGGGGFGGGGGGGGGGGGGGGFFFEDBAFFFFFFDFFFFFFFFFFADDFFFFFFFFFFFFFFFFFBFFBEDBAFDFAFFFFFFFFFFF/
@M05620:45:000000000-G6HP7:1:1101:15881:3744 1:N:0:182
AAACCAAGCAGACACTCACCGCTCCCTCGCCACAGGCCAATAGTTTGTCCTCACTGAGTTGGCAACAAGTGGCTGCTGTGGCTGCCATTTTTCTGGTGATGGCCATCAGCTCCGACGAGGTCAGCTGGGGGGCTTTCTTTGTGTAAGCAACGAGAAACCTGAAAGAAGCATTTTTTAACTAAGTCCTGCTGAGTCATTCATGAGTTTTTAGCCGCCTTGCTTCTTCTCACAGACTCTCTACTCTCATGCCA
+
CBCCCBBFCFFFGGGGGGGGGGGGGGHHGGGGGHHHGGHHHHHHHHHHHHHHHHHHHHHHHHHGHHHHHHHHGHGGHHHHHHHGGHHHHHHHHHHHHHHHHHHHHHHHHHHHHGGGGGGGGHHHHHHHGGGGGGGGGGGGGGGGGGFFFFFFFFFFFFFFFFFFFFFFFFFFFFFFFFFFFFFFFFFFFFFFFFFFFFFFFFFFFFFFFFFFFFFFFFFFFFFFFFFFFFFFFFFFFFFFFFFFFFFFFFB
@M05620:45:000000000-G6HP7:1:1101:19778:3782 1:N:0:182
AGATTACTGCAACAGTTCCCCCTGGACCTGGAAAAGTTTCTTGCCTGGCTTACAGAAGCTGAAACAACTGCCAATGTCCTCAGGATGCTACCCGTAAGGAAAGGCTCCTAGAAGACTCCAAGGGAGTAAAAGAGCTGATGAAACAATGGCAAGTAAGTCAGGCATTTCCGCTTTAGCACTCTTGTGGATCCAATTGAACAATTCTCAGCATTTGTACTTGTAACTGACAAGCCAGGGACAAAACAAAGATC
+
BCCCCFFFFFFFGGGGGGGGGGGGHHHHHHHHHHHHGHHHHHHHHHHHHHHHHHHHHHHHHHHHHHHHHHHHHHHHHHHHHHHHHHHHHHHHHGGGGHHHHHHHHHHGHHHHHHHHHHHHHHGGGGEHHHHHGHHHHHHHHHHHHHHHHHHHGHHHHHHHHHHHHHHHHGGGGGHHHHHHHHHHHHGHHHHHHGHHHGHHHHHHHHHHHHHHHHHHGHHHCHHHHHHHHHHHGGGGGGGGGGGGGGGGGGG
@M05620:45:000000000-G6HP7:1:1101:17600:3802 1:N:0:182
ATCTCTATCTCCTAAAAACCTGTTTAGATTTGGAGATAGACCTTCAGGTTTTTCATCATTTTCTGCATGAATTATACATTGACCACGTGGTCAGTTTGCAGCATTCTGTTATTTTGTTTGACAGAGTGTCTTGTTGAGAACATATGTAGGACATGATTTTTTCCTGCAACAGGGAAAATAAAGTATAAGTTTTAAAGATTTATTCTTTAATAAAGGATCTCAAAGCCAGCTTTAGAAAAAGGAAGAAAGGG
+
BBBBBFFFFFFFGGGGGGGGGGHHHFHHHHHHHHHHHHHGHHHHHHHHHHHGGHHHHHHHHHHHHHHHHHHHHHHHHHHHHGHHHHGGGFHHHHHHHHHHHHGHHHHHHHHHHHHHHHHHHHHHFHHHHHHHHHHHHHHHHHHHHHHBFDGHHHHHHHHHHGHHHHGGHHHHHGGHHHGHHHHGHHHHHFHHHHFGGGHHHHHHHHHHFHHHHHHGFHHGHHHHHHHGHGGHHHHBGGHHGGHFHHHHHHG
@M05620:45:000000000-G6HP7:1:1101:15784:3809 1:N:0:182
CATCCTGACCCTGAAGTACCCCATTGAGCATGGCATCGTCACCAACTGGGACGACATGGAGAAGATCTGGCACCACACCTTCTACAACGAGCTGCGCGTGGCCCCGGAGGAGCACCCAGTGCTGCTGACCGAGGCCCCCCTGAACCCCAAGGCCAACAGAGAGAAGATGACTCAGGTGAGGCTCGGCCGACGCCCGTGCTCCTCCCGTCCTTTCCCCAGTCATTTTCTGCCCGGCTTGATTTCTGACATTC
+
BBBBBFFFFFFFGGGGGGGGGGGHHHBGHFHHHHHHHCHHHGHDHGHHHHHHGGGGGHHEGHHHFHHHHHHFHGHHHGGHHHHHHHHHGGGGGHHGGGGGGGHHGGFCCG?GHHHHGGHHHHHHHHHHHHCCGCGGGGGGGGHHGHGGGFGAGHGAEGGGGGGGBCBFGGGGGGGGGGGGGGGGFFFFFFFFFFFF>DDFFFFFFFFEDDAFFFFFFBFFFBFFFFFFF/9AD-9@==.BFFFB//;/;B/
@M05620:45:000000000-G6HP7:1:1101:15777:3829 1:N:0:182
CATCCTGACCCTGAAGTACCCCATTGAGCATGGCATCGTCACCAACTGGGACGACATGGAGAAGATCTGGCACCACACCTTCTACAACGAGCTGCGCGTGGCCCCGGAGGAGCACCCAGTGCTGCTGACCGAGGCCCCCCTGAACCCCAAGGCCAACAGAGAGAAGATGACTCAGGTGAGGCTCGGCCGACGCCCGTGCTCCTCCCGTCCTTTCCCCAGTCATTTTCTGCCCGGCTTGATTTCTGACATTA
+
CCCCDFFFFFFFGGGGGGGGGGGHHHHHHHHHHHHHHGHHHGHHHGHHHHHHGGGGGHHHHHHHHHHHHHHHHGHHHGGHHHHHHHHHGGGGGHHGGGGGGGHHGGGGGGGGHHHHGGHHHHHHHHHHHHGGGGGGGGGGGGHHHHGGGGHGHHGGGGGGGGGGGGGGGGGGGGGGGGGGGGGGFFFFFFFFFFFF@DFFFFFFFFFEFFFFFFFFFFFFFFFFFFFFFFFFFFFFFFFFFFFFF:FFFF0
@M05620:45:000000000-G6HP7:1:1101:9076:3837 1:N:0:182
ATCTCTATCTCCTAAAAACCTGTTTAGATTTGGAGATAGACCTTCAGGTTTTTCATCATTTTCTGCATGAATTATACATTGACCACGTGGTCAGTTTGCAGCATTCTGTTATTTTGTTTGACAGAGTGTCTTGTTGAGAACATATGTAGGACATGATTTTTTCCTGCAACAGGGAAAATAAAGTATAAGTTTTAAAGATTTATTCTTTAATAAAGGATCTCAAAGCCAGCTTTAGAAAAAGGAAGAAAGGG
+
CCBBCFFFFFFFGGGGGGGGGGHHHHHHHHHHHHHHHHHHHHHHHHHHHHHGGHHHHHHHHIIIHHHHHHHHHHHHHHHHHHHHHHGGGFHHHHHHHHHHHHHHHHHHHHHHHHHHHHHHHHHHHHFHHHHHHHHHHHFHHHHHHHHGDGFGHHHHHHHHHGHHHHHHHHGHHGGHHGGHHHHFHHGHHHHHHHFGHHHHHHGHHHHHHHHHGGHHBGHHHGHHHHHFGCHHHHHFGFHHGGHHHHHHHHG
@M05620:45:000000000-G6HP7:1:1101:9085:3853 1:N:0:182
ATCTCTATCTCCTAAAAACCTGTTTAGATTTGGAGATAGACCTTCAGGTTTTTCATCATTTTCTGCATGAATTATACATTGACCACGTGGTCAGTTTGCAGCATTCTGTTATTTTGTTTGACAGAGTGTCTTGTTGAGAACATATGTAGGACATGATTTTTTCCTGCAACAGGGAAAATAAAGTATAAGTTTTAAAGATTTATTCTTTAATAAAGGATCTCAAAGCCAGCTTTAGAAAAAGGAAGAAAGGG
+
BCBCCFFFFFFFGGGGGGGGGGHHHHHHHHHHHHHHHHHHHHHHHHHHHHHGGHHHHHHHHHHHHHHHHHHHHHHHHHHHHHHHHHGFHEHHHGHHHHHHHHHHHHHHHHHHHHHHHHHHGHGHHGGHHHHHHHHHHHEFHHHHHHHFFGGHHHHGHHHHHGHHHHHGHHGHHGGHHHHHHHHHHHGHHHHHHGFGHHHHHGHHHHHHHFHHGGHGBGHHHHHHFHHFHFHHHGHGHGGGGDGHHHHHHHG
@M05620:45:000000000-G6HP7:1:1101:19539:3863 1:N:0:182
ATCTCTATCTCCTAAAAACCTGTTTAGATTTGGAGATAGACCTTCAGGTTTTTCATCATTTTCTGCATGAATTATACATTGACCACGTGGTCAGTTTGCAGCATTCTGTTATTTTGTTTGACAGAGTGTCTTGTTGAGAACATATGTAGGACATGATTTTTTCCTGCAACAGGGAAAATAAAGTATAAGTTTTAAAGATTTATTCTTTAATAAAGGATCTCAAAGCCAGCTTTAGAAAAAGGAAGAAAGGG
+
BBBBAFDFFFFFGGGGGGGGFFHFFHEFHHHFHHFGHFHBEEGHHHHHGHHFFFDFF5FGGFGFGFHFDEGGFHHHHFFGD5GGECEGFAAGFGHHHFEEGFFHHHHHGHHGFFHHHHGHHHBHGHFFFGFFHDGF4FGHFHGHHGDBFGEFHHHHHHHHHFFHFHF2GHAGEEEH/C@D@22@FGBGGGHHFGC1?GHG1GHHHHGFD1GFFFGBFFGHHEHHHFHGHEFHF0GCGDGH?DFHHGHHHEA
@M05620:45:000000000-G6HP7:1:1101:10082:3879 1:N:0:182
AAACCAAGCAGACACTCACCGCTCCCTCGCCACAGGCCAATAGTTTGTCCTCACTGAGTTGGCAACAAGTGGCTGCTGTGGCTGCCATTTTTCTGGTGATGGCCATCAGCTCCGACGAGGTCAGCTGGGGGGCTTTCTTTGTGTAAGCAACGAGAAACCTGAAAGAAGCATTTTTTAACTAAGTCCTGCTGAGTCATTCATGAGTTTTTAGCCGCCTTGCTTCTTCTCACAGACTCTCTACTCTCATGCCA
+
BABABAAFBFFFGGGGGGGGGGGGGGHHGGGGGHHHGGHHHHHHHHHHHHHHHHHHHHHHHHHHHHHHHHHHGHGGHHHHHHHGGHHHHHHHHHHHHHHHHHHHHHHHHHHHHGGGGGGG<FHHHHHHGGGGGGGGGGGGGGGGGGFFFFFFFFFFFFFFFFFFFFFFFFFFFFFFFFFFFFFFFFFFFFFFFFFFFFFFFFFFFFFFFFFFFFFFFFFFFFFFFFFFFFFFFFFFFFFFFFEFFFFFFFB
@M05620:45:000000000-G6HP7:1:1101:10057:3885 1:N:0:182
AAACCAAGCAGACACTCACCGCTCCCTCGCCACAGGCCAATAGTTTGTCCTCACTGAGTTGGCAACAAGTGGCTGCTGTGGCTGCCATTTTTCTGGTGATGGCCATCAGCTCCGACGAGGTCAGCTGGGGGGCTTTCTTTGTGTAAGCAACGAGAAACCTGAAAGAAGCATTTTTTAACTAAGTCCTGCTGAGTCATTCATGAGTTTTTAGCCGCCTTGCTTCTTCTCACAGACTCTCTACTCTCATGCCA
+
BBBBBBBFBFFFGGGGGGGGGGGGGGHHGGGGGHHHGGHGGHHFHHHHHHHHHHHHHHHHHHHHHHHHHHHHGHGGHHHHHHHGGHHHHHHHHHHHHHGHHHHHHHHGHHHHHGGEGGGGGHHHHHHHGGGGGGGGGGGGGGGGFFFFFFFFFFFFFFFFFFFFFFFFFFFFFFFFEFFFFFFFFFFFFFFFFBFFFFFFFFFFFFFFFFFFFFFFFFFFFFFFFFFFFFFFFFFFFFFFFFFFFFFFFF/
@M05620:45:000000000-G6HP7:1:1101:10081:3904 1:N:0:182
AAACCAAGCAGACACTCACCGCTCCCTCGCCACAGGCCAATAGTTTGTCCTCACTGAGTTGGCAACAAGTGGCTGCTGTGGCTGCCATTTTTCTGGTGATGGCCATCAGCTCCGACGAGGTCAGCTGGGGGGCTTTCTTTGTGTAAGCAACGAGAAACCTGAAAGAAGCATTTTTTAACTAAGTCCTGCTGAGTCATTCATGAGTTTTTAGCCGCCTTGCTTCTTCTCACAGACTCTCTACTCTCATGCCA
+
CCCCCCCFAFFFGGGGGGGGEGFGGGHHEGGGGHHGFGHHHGGGHHFHHHHHHHHHHHGGHHHHHHHHHHHHGHGGHHGHFGHGGHHHHHHHHHHEHHGHHEHHHHGHHHHHHGGGGGGGCFGGFHHFGGG?FGGGGGGGGGGGGGFFFFFFFFFFFFFFFFFFFFFFFFFFFFFFFFFFEFFFFFFFFFFF.;;BFFFFFFFBFFFFEFFFF?DDFFFFBFFFFFFFFFFFFFFFFFFFFFFFFFF/BF9
@M05620:45:000000000-G6HP7:1:1101:18862:3904 1:N:0:182
AAACCAAGCAGACACTCACCGCTCCCTCGCCACAGGCCAATAGTTTGTCCTCACTGAGTTGGCAACAAGTGGCTGCTGTGGCTGCCATTTTTCTGGTGATGGCCATCAGCTCCGACGAGGTCAGCTGGGGGGCTTTCTTTGTGTAAGCAACGAGAAACCTGAAAGAAGCATTTTTTAACTAAGTCCTGCTGAGTCATTCATGAGTTTTTAGCCGCCTTGCTTCTTCTCACAGACTCTCTACTCTCATGCCA
+
BBCCCCCFCFFFGGGGGGGGGGGGGGHHGGGGGHHHGGHHHHHHHHHHHHHHHHHHHHHHHHHHHHHHHGHHGHGGHHHHHHHGGHHHHHHHHHHHHHHHHHHHHHHHHHHHHGGGGGGGFHHHHHHHGGGGGGGGGGGGGGGGGGFFFFFFFFFFFFFFFFFFFFFFFFFFFFFFFFFFFFFFFFFFFFFFFFFFFFFFFFFFFFFFFFFFFFFFFFFFFFFFFFFFFFFFFFFFFFFFFFFFFFFFFF9
@M05620:45:000000000-G6HP7:1:1101:10062:3905 1:N:0:182
AAACCAAGCAGACACTCACCGCTCCCTCGCCACAGGCCAATAGTTTGTCCTCACTGAGTTGGCAACAAGTGGCTGCTGTGGCTGCCATTTTTCTGGTGATGGCCATCAGCTCCGACGAGGTCAGCTGGGGGGCTTTCTTTGTGTAAGCAACGAGAAACCTGAAAGAAGCATTTTTTAACTAAGTCCTGCTGAGTCATTCATGAGTTTTTAGCCGCCTTGCTTCTTCTCACAGACTCTCTACTCTCATGCCA
+
AAAAAA?FAFFFGGGGGGGGFGGGGGHHEGGGGGFGFGHHHHFHGGEHHHHHHHHHGHHFFHHGHGGGHG5FFHGGHHGHBFGFGHEHHHGHHHEGF2FGHHHHHHGHHHHHHGGGGGGGCGHGGHHG?DGGGGGGGFFFF;CGGBFFBFFFEFFFFFFFFFFBFFFFFFFFFFFFFFFFFFFFFFFFFFFFFBFFFFFFFFFFFFBFFFFFBDCFFFEFFFFFFFFFFFFFFFFFFFFBFFFFFFF/FF/
@M05620:45:000000000-G6HP7:1:1101:9393:3909 1:N:0:182
CATCCTGACCCTGAAGTACCCCATTGAGCATGGCATCGTCACCAACTGGGACGACATGGAGAAGATCTGGCACCACACCTTCTACAACGAGCTGCGCGTGGCCCCGGAGGAGCACCCAGTGCTGCTGACCGAGGCCCCCCTGAACCCCAAGGCCAACAGAGAGAAGATGACTCAGGTGAGGCTCGGCCGACGCCCGTGCTCCTCCCGTCCTTTCCCCAGTCATTTTCTGCCCGGCTTGATTTCTGACATTA
+
CCCCCFFFFFFFGGGGGGGGGGGHHHHHHHHHHHHHHGHHHGHHHGHHHHHHGGGGGHHHHHHHHHHHHHHHHGHHHGGHHHHHHHHHGGGGGHHGGGGGGGHHGGGGGGGGHHHHGGHGHHHHHHHHHHGGGGGGGGGGGGHHHHGGGGHGHHGGGGGGGGGGGGGGGGGGGGGGGGGGGGGGFFEFFFFFFFFF>DFFFFFFFFFFFFFFFFFFFFFFFFFFFFFFFFFFFFFFFFFFFFFFFFFFFF0
@M05620:45:000000000-G6HP7:1:1101:15350:3919 1:N:0:182
CATCCTGACCCTGAAGTACCCCATTGAGCATGGCATCGTCACCAACTGGGACGACATGGAGAAGATCTGGCACCACACCTTCTACAACGAGCTGCGCGTGGCCCCGGAGGAGCACCCAGTGCTGCTGACCGAGGCCCCCCTGAACCCCAAGGCCAACAGAGAGAAGATGACTCAGGTGAGGCTCGGCCGACGCCCGTGCTCCTCCCGTCCTTTCCCCAGTCATTTTCTGCCCGGCTTGATTTCTGACATTA
+
CCCCCFFFFFFFGGGGGGGGGGGHHHHHHHHHHHHHHGHHHGHHHGHHHHHHGGGGGHHHHHHHHHHHHHHHHGHHHGGHHHHHHHHHGGGGGHHGGGEGGGHHGGGGGGGGHGHHGGHGHHHHHHHHHHGGGGGGGGGGGGHHHGGGGGHGHHGGGGGGGGGGGGGGGGGGGGGGGGGGGGEGFFFFFFFFAFFFFDDEFFFFFFFEFFBBFFFFFFFFFFFFFFFFFFFED=ABFFAFBBFFFBFBFF/
@M05620:45:000000000-G6HP7:1:1101:17444:3929 1:N:0:182
CATCCTGACCCTGAAGTACCCCATTGAGCATGGCATCGTCACCAACTGGGACGACATGGAGAAGATCTGGCACCACACCTTCTACAACGAGCTGCGCGTGGCCCCGGAGGAGCACGCAGTGCTGCTGACCGAGGCCCCCCTGAACCCCAAGGCCAACAGAGAGAAGATGACTCAGGTGAGGCTCGGCCGACGCCCGTGCTCCTCCCGTCCTTTCCCCAGTCATTTTCTGCCCGGCTTGATTTCTGACATTA
+
CBBCCFFFFFFFGGGGGGGGGGGHHHHHHHHGHHHHHGHHHGHHHGHHHGFHGGGGGHHHHHHHHHHHHHHHHGHHHGGHHHHHHHHHGGGGGHHGGGGGGGHHGGGGGGGGHHHGGGGGHHHHHHHGHHGGGGGGGGGGGGHHHHGGGGHGGGGGGGGGGGGGGGGGGGGGGGGGGGGGGFFFFFFFFFFFFFFF@ADEFFFFFFFFFFFFFFFFFFFBFFFFFFFFFFFFFFACFA:FFFFBFFFFFF/
@M05620:45:000000000-G6HP7:1:1101:10611:3957 1:N:0:182
CATCCTGACCCTGAAGTACCCCATTGAGCATGGCATCGTCACCAACTGGGACGACATGGAGAAGATCTGGCACCACACCTTCTACAACGAGCTGCGCGTGGCCCCGGAGGAGCACCCAGTGCTGCTGACCGAGGCCCCCCTGAACCCCAAGGCCAACAGAGAGAAGATGACTCAGGTGAGGCTCGGCCGACGCCCGTGCTCCTCCCGTCCTTTCCCCAGTCATTTTCTGCCCGGCTTGATTTCTGACATTA
+
DCCDDFFFFFFFGGGGGGGGGGGHHHHHHHHHHHHHHGHHHGHHHGHHHHHHGGGGGHHHHHHHHHHHHHHHHGHHHGGHHHHHHHHHGGGGGHHGGGGGGGHHGGGGGGGGHHHHGGHHHHHHHHHHHHGGGGGGGGGGGGGHHHGGGGHGHHGGGGGGGGGGGGGGGGGGGGGGGGGGGGGGFFFFFFFFFFFFBFFFFFFFFFFADFDFFFFFFFFFFFFFFFFFFFFF?FFFFFAFFFFFFBFFFF0
@M05620:45:000000000-G6HP7:1:1101:21855:4012 1:N:0:182
ATCTCTATTCCTAAAACCTGTTTAGATTTGGAGATAGACCTTCAGGTTTTTCATCATTTTCTGCATGAATTATACATTGACCACGTTCCAGCGTGGTCAGTTTGCAGCATTCTGTTATTTTGTTTGACAGAGTGTCTTGTTGAGAACATATGTAGGACATGATTTTTTCCTGCAACAGGGAAAATAAAGTATAAGTTTTAAAGATTTATTCTTTAATAAAGGATCTCAAAGCCAGCTTTAGAAAAAGGAAG
+
BBBCCFFFFFFFGGGGGGGGGGHGHGHHHHHHHHHHHHHHHHHHHHHHHGGHHHHHHHHHHHHHHIHHFHHHHHHHHHHGHHHHGHHHHHHHGGGGHHHHHHHHHHGHHHHHHHHHHHHHHHHHHGFGHHHHHHHHHHHHHHHHHHHHGGHHHHHGGHHHHHHHHHHGHHHHHHFHHHHGGHHHHHHHGGHHHHHFHHHHGHHGHHHHHHHHHHHHHHGHHHHHHHHEDGGHHHHGHHHHGEHHHHGGHHH
@M05620:45:000000000-G6HP7:1:1101:15501:4031 1:N:0:182
AGATTACTGCAACAGTTCCCCCTGGACCTGGAAAAGTTTCTTGCCTGGCTTACAGAAGCTGAAACAACTGCCAATGTCCTACAGGATGCTACCCGTAAGGAAAGGCTCCTAGAAGACTCCAAGGGAGTAAAAGAGCTGATGAAACAATGGCAAGTAAGTCAGGCATTTCCGCTTTAGCACTCTTGTGGATCCAATTGAACAATTCTCAGCATTTGTACTTGTAACTGACAAGCCAGGGACAAAACAAAGAT
+
B@BBBFFBBF4DFGGFGGGGGGGGGHHHHHHHFDEHDGHHHHHHHHHFHHHBGDG5GHHHHHH3FHCHHHHHHHHHHGHHFGHF3?GGGHHHHHGG@EHGHGGHHHFHGHHHGGBGHHHHBCBCE?EEGH4BGGHHHHHHGFHHHHHHHEHHFFH2FHHHHGFGFBGHHHGGGGGDFHHHHHHHHGHGFFHHHHHHHG0<GCGGHHGFFHHHGHGGHGHGGHHHHHHGGFBFEE/CCFEFGGFFGGG.BBC
@M05620:45:000000000-G6HP7:1:1101:21846:4036 1:N:0:182
ATCTCTATTCCTAAAACCTGTTTAGATTTGGAGATAGACCTTCAGGTTTTTCATCATTTTCTGCATGAATTATACATTGACCACGTTCCAGCGTGGTCAGTTTGCAGCATTCTGTTATTTTGTTTGACAGAGTGTCTTGTTGAGAACATATGTAGGACATGATTTTTTCCTGCAACAGGGAAAATAAAGTATAAGTTTTAAAGATTTATTCTTTAATAAAGGATCTCAAAGCCAGCTTTAGAAAAAGGAAG
+
BBBBBFFFFFFFGGGGGGGFGGHGHHGHHFFHHHHHGHHHHHHGHHHHHGGHHHHHHHHHHHGHHGGGHGHHHHHHHHB5GHHHGHHHFHFHGFGGHHHHHHHHFHGHHHHHHHHHFHHHHGHHHHFGHHHHGHHHHHFHHGGHHFGHHGHHHFHFFHHHHHHHHHHGHHHHHGFHHGHGGHHHHHGHHFHGHBGDGHHGEGHHHHHHHHHHHHHGHHFGD<GGHHHEGGHEGHHGHHHH0GFHHHFGHG.
@M05620:45:000000000-G6HP7:1:1101:21863:4044 1:N:0:182
ATCTCTATTCCTAAAACCTGTTTAGATTTTGAGATAGACCTTCAGGTTTTTCATCATTTTCTGCATGAATTATACATTGACCACGTTCCAGCGTGGTCAGTTTGCAGCATTCTGTTATTTTGTTTGACAGAGTGTCTTGTTGAGAACATATGTAGGACATGATTTTTTCCTGCAACAGGGAAAATAAAGTATAAGTTTTAAAGATTTATTCTTTAATAAAGGATCTCAAAGCCAGCTTTAGAAAAAGGAAG
+
AAAAAFFFFFFFDGGGGFGGGGH3AFEEG330FHGHDHGGGHFFBGHFGGGBBEAFFGHHFHEAFG211FFEGHEGGH11FG1GEEFFFFGGGEE?GFFGGGHFHHEFHGHFHFHHHGGHH2GHHH1GHHHHFGHHHHEHHGEFHFHHHHHHHEFFFFHFHFHHHHHGFGHHGFFHHHHGGEGHHHDGFFGGH1GDGHHF1GGHGGHHGGGHHHG1GG<DDDGHEGHFGHGCCHFEHHHC0CFGHGCCFF.
@M05620:45:000000000-G6HP7:1:1101:15489:4046 1:N:0:182
AGATTACTGCAACAGTTCCCCCTGGACCTGGAAAAGTTTCTTGCCTGGCTTACAGAAGCTGAAACAACTGCCAATGTCCTACAGGATGCTACCCGTAAGGAAAGGCTCCTAGAAGACTCCAAGGGAGTAAAAGAGCTGATGAAACAATGGCAAGTAAGTCAGGCATTTCCGCTTTAGCACTCTTGTGGATCCAATTGAACAATTCTCAGCATTTGTACTTGTAACTGACAAGCCAGGGACAAAACAAAGAT
+
AAABCFFFFFFFGGGGGGGGGGGGHHHHHHHHHHHHHHHHHHHHHHHHHHHHHHHHHGHHHHHHHHHHHHHHHHHHHHHHHHHHGFHHHHHHHHGGGGHHHHGHHHHHGHHHHHHHHHHHFCGGGGGGHHHHHGHHHHHHHFHHHHHHHHHHHGHHHHHHHHHHHHHHHHGGGGGHGHHHHHHHHHHGHHHHHHHHHHHGHHHHHHHHHHHHHHHHHHHHHHHHHHGHHHHHHGGGGGGGGGGGGGGGGGF
@M05620:45:000000000-G6HP7:1:1101:18548:4059 1:N:0:182
ATCTCTATCTCCTAAAAACCTGTTTAGATTTGGAGATAGACCTTCAGGTTTTTCATCATTTTCTGCATGAATTATACATTGACCACGTGGTCAGTTTGCAGCATTCTGTTATTTTGTTTGACAGAGTGTCTTGTTGAGAACATATGTAGGACATGATTTTTTCCTGCAACAGGGAAAATAAAGTATAAGTTTTAAAGATTTATTCTTTAATAAAGGATCTCAAAGCCAGCTTTAGAAAAAGGAAGAAAGGG
+
BBCBBFFFFFFFGGGGGGGGGGHHHHHHHHHHHGHHHHHCHHHHHHHHHHHGGHHHHHHHIHHHHHHHHHHHHHHHHHHHFHHHHHGHHGHHHGHHHHHHHHHHHHHHHGFGHHHHHHHHHHHHHHFGHHHHHGHHGHGHHHHHHHHBFGHHHHHHHHHHHGHHHHGGHHHHHGGHHHHHBGGFHHHGGFGGHHHHHGHHHHHHHHHHHGGHHHHHHHHHHE<FGHFFG<<GHGGCGGHHFGHFHFGHHHG
@M05620:45:000000000-G6HP7:1:1101:19333:4062 1:N:0:182
ATCTCTATCTCCTAAAAACCTGTTTAGATTTGGAGATAGACCTTCAGGTTTTTCATCATTTTCTGCATGAATTATACATTGACCACGTTCCAGCGTGGTCAGTTTGCAGCATTCTGTTATTTTGTTTGACAGAGTGTCTTGTCGAGAACATATGTAGGACATGATTTTTTCCTGCAACAGGGAAAATAAAGTATAAGTTTTAAAGATTTATTCTTTAATAAAGGATCTCAAAGCCAGCTTTAGAAAAAGGA
+
CCCCCFFFFFFFGGGGGGGGGGHHHHHHHHHHHHHHHHHHHHHHHHHHHHHGGHHHHIHHHHIHIHHHHHHHHHHHHHHHHHHHHHGHHHHHHHGGGGHHHHHHHHHHHHHHHHHHHHHHHHHHHHHHHHHHHHHHHHHHHHHGGGHGHHHHHHHHHHHHHHHHHHHHHGHHHHHHHHHHHGGHHHHHHHHHHHHHHHHHHHGHHHHHHHHHHHHHHHHHHHHHHHHHHHHHHHHHHGHHHHHGHHHHGGF
@M05620:45:000000000-G6HP7:1:1101:12739:4068 1:N:0:182
AAACCAAGCAGACACTCACCGCTCCCTCGCCACAGGCCAATAGTTTGTCCTCACTGAGTTGGCAACAAGTGGCTGCTGTGGCTGCCATTTTTCTGGTGATGGCCATCAGCTCCGACGAGGTCCGCTGGGGGGCTTTCTTTGTGTAAGCAACGAGAAACCTGAAAGAAGCATTTTTTAACTAAGTCCTGCTGAGTCATTCATGAGTTTTTAGCCGCCTTGCTTCTTCTCACAGACTCTCTACTCTCATGCCC
+
AAAAAAACABFFGFGAG1FAEEGEECFHEEG0F00/FC/GB1GGHFFGGHFHHCFGDAGF1AEGHGFHFDHHGFFGHCG00FE/FF1FDE@FGHFFHFBGFFFG10FGHHHHGG?E///B/B1<BCGCGGC@@AGGBFGF/9BB/9BFF/A@F?B-FFFFFB/9FFFFFFFFFFF?AFFB/B9FFBFFFFFFFFFFFFFFFFB9FFFBFAFFFF?@AB/BFFFFFFFFFFFFFABFBFFFFFFF/BBFBF/
@M05620:45:000000000-G6HP7:1:1101:15476:4069 1:N:0:182
AGATTACTGCAACAGTTCCCCCTGGACCTGGAAAAGTTTCTTGCCTGGCTTACAGAAGCTGAAACAACTGCCAATGTCCTACAGGATGCTACCCGTAAGGAAAGGCTCCTAGAAGACTCCAAGGGAGTAAAAGAGCTGATGAAACAATGGCAAGTAAGTCAGCCATTTCCGCTTTACCACTCTTGTGAATCCAATTGAACAATTCTCAGCATTTTTACTTGTAACTGACAAGCCAGGGACAAAACAAAGAT
+
A3>AAFFFDDFFGGGGFGGGGGEAAGHHHBAGGHHHFHHHHCHHHHHGHHHHHG3FHEGGHHFBGFEHHFHHHHHFGHHHHHHHBEFHFH5GHFDEFAG3FG311?3BF@E4F33B3BG3E33E////BFGF3/2B33223B?DGFEDG2CC2?@@>2@2GD2@0FGGHE/CDG/11?>CCFD<<<F1>1=>G<F00<0CD/000<000<0GH000:0GC00<CHB00/::::.9.9.;.AFFFFEG?/B0
@M05620:45:000000000-G6HP7:1:1101:18575:4071 1:N:0:182
ATCTCTATCTCCTAAAAACCTGTTTAGATTTGGAGATAGACCTTCAGGTTTTTCATCATTTTCTGCATGAATTATACATTGACCACGTGGTCAGTTTGCAGCATTCTGTTATTTTGTTTGACAGAGTGTCTTGTTGAGAACATATGTAGGACATGATTTTTTCCTGCAACAGGGAAAATAAAGTATAAGTTTTAAAGATTTATTCTTTAATAAAGGATCTCAAAGCCAGCTTTAGAAAAAGGAAGAAAGGG
+
AA3>AFFFFFDFGGGFGFEGGFDGAGFEFGFFHHHGHHGFHCFE3ABGBFEFFEGFHHDFHHBEEFHHGGHFHHFHFEGHFFEHHHEHCFHHFHFFGHHFHHFGDGHHEFHGHHHHGGHHHHFHHHFGGHHHHGHHHHGHHHHHHHGGFGGHHHHHHHHHHGHHHHFFHHHHHGGHHHHHHGH@GHHHHGHGHHHHHHHHHGHHHHHHGFHFFGHHGHHFHEGFHGHFHCCHFHHFHFHFFGFFHHHFHHG
@M05620:45:000000000-G6HP7:1:1101:12746:4088 1:N:0:182
AAACCAAGCAGACACTCACCGCTCCCTCGCCACAGGCCAATAGTTTGTCCTCACTGAGTTGGCAACAAGTGGCTGCTGTGGCTGCCATTTTTCTGGTGATGGCCATCAGCTCCGACGAGGTCAGCTGGGGGGCTTTCTTTGTGTAAGCAACGAGAAACCTGAAAGAAGCATTTTTTAACTAAGTCCTGCTGAGTCATTCATGAGTTTTTAGCCGCCTTGCTTCTTCTCACAGACTCTCTACTCTCATGCCA
+
DCCCCCCFDFFFGGGGGGGGGGGGGGHHGGGGGHHHGGHHHHHHHHHHHHHHHHHHHHGHHHHHHHHHHHHHGHGGHHHHHHHGGHHHHHHHHHHHHHHHHHHHHHHHHHHHHGGGGGGGGHHHHHHHGGGGGGGGGGGGGGGGGGFFFFFFFFFFFFFFFFFFFFFFFFFFFFHFFFHHHFFFFFHFFFFFFFFFFFHFFFFFFFFFFFFFFFFFFFFFHHHFFFHFHFFFFFFFFFFFFFFFFFFFFFF
@M05620:45:000000000-G6HP7:1:1101:12759:4103 1:N:0:182
AAACCAAGCAGACACTCACCGCTCCCTCGCCACAGGCCAATAGTTTGTCCTCACTGAGTTGGCAACAAGTGGCTGCTGTGGCTGCCATTTTTCTGGTGATGGCCATCAGCTCCGACGAGGTCAGCTGGGGGGCTTTCTTTGTGTAAGCAACGAGAAACCTGAAAGAAGCATTTTTTAACTAAGTCCTGCTGAGTCATTCATGAGTTTTTAGCCGCCTTGCTTCTTCTCACAGACTCTCTACTCTCATGCCA
+
CCCCCABFCFFFGGGGGGGGGGGGGGHHGGGGGGGGGGHHHHHHHHHHHHHHHHGHHHHHHHHHHHHHHHHHGHGGHHHHGHHGGHHHHHHHHHHHHHHHHHHHHHHHHHHHHGGGGGGGGHHHHHHHGGGGGGGGGGGGGGGGGGFFFFFFFFFFFFFFFFFFFFFFFFFFFFFFFFFFFFFFFFFFFFFFFFFFFFFFFFFFFFFFFFBFFFFFFFFFFFFFFFFFFFFBFFFFFFFFFFFFFFFBFFF
@M05620:45:000000000-G6HP7:1:1101:21280:4111 1:N:0:182
ATCTCTATCTCCTAAAACCTGTTTAGATTTGGAGATAGACCTTCAGGTTTTTCATCATTTTCTGCATGAATTATACATTGACCACGTTCCAGCGTGGTCAGTTTGCAGCATTCTGTTATTTTGTTTGACAGAGTGTCTTGTTGAGAACATATGTAGGACATGATTTTTTCCTGCAACAGGGAAAATAAAGTATAAGTTTTAAAGATTTATTCTTTAATAAAGGATCTCAAAGCCAGCCTTAGAAAAAGGAA
+
CDCCDFFFFFFFGGGGGGGGGGHHEGHHHHHHHHHHHHHHHHHHHHHHHHGGHHHHHHHHHHHHHHHHHHHHHHHHHHHHHHHHHGHHHHHHHGGGGHHHHHHHHHHHHHHHHHHHHHHHHHHHHHHHHHHHHHHHHHHHHHHHHHHHHHHHHHHHHHHHHHHHHHHHGHHHHHHHHHHHGGHHHHHHHHHHHHHHDHHHHHHHHHHHHHHHHHHHGGHHFHGGHHHHHHHHHHGHGGHHGHHHHHHGDHG
@M05620:45:000000000-G6HP7:1:1101:21268:4127 1:N:0:182
ATCTCTATCTCCTAAAACCTGTTTAGATTTGGAGATAGACCTTCAGGTTTTTCATCATTTTCTGCATGAATTATACATTGACCACGTTCCAGCGTGGTCAGTTTGCAGCATTCTGTTATTTTGTTTGACAGAGTGTCTTGTTGAGAACATATGTAGGACATGATTTTTTCCTGCAACAGGGAAAATAAAGTATAAGTTTTAAAGATTTATTCTTTAATAAAGGATCTCAAAGCCAGCCTTAGAAAAAGGAA
+
BBBBBFFFFFFFGGGGGGGGFGGH5FGHHHGHGHHHHHHHHHHHGHHHHHGGHHHHHHHHHHHHHHHBHHHHFHHHHHHGHHHHHGHHHHHHHGGGEGGFHHHHHHHHHHHHHHHHHGHHHHGHHHHHHGHHHHHHHHHFHHHHHHGGHGGHHGHHHHHHHHHHHHHHGHHHHHHHHHHHGGHGFHFFGHFGHHGHGHHHGFHFFHHHHHHHHHGH1GHHFFFHHHHHHHHHHHHGGGHFFGHHGFFGGHH
@M05620:45:000000000-G6HP7:1:1101:23558:4143 1:N:0:182
AAACCAAGCAGACACTCACCGCTCCCTCGCCACAGGCCAATAGTTTGTCCTCACTGAGTTGGCAACAAGTGGCTGCTGTGGCTGCCATTTTTCTGGTGATGGCCATCAGCTCCGACGAGGTCAGCTGGGGGGCTTTCTTTGTGTAAGCAACGAGAAACCTGAAAGAAGCATTTTTTAACTAAGTCCTGCTGAGTCATTCATGAGTTTTTAGCCGCCTTGCTTCTTCTCACAGACTCTCTACTCTCATGCCA
+
CCBCCCBFBFFFGGGGGGGGGGGGGGHHFGGGGHEDGGDHHHHHHHGHHHHHHHHHHHGHHHHHHHHHHGFGGHGGHFHHHHHGGHHHHHHHHHHHHHHHHHHHGHHHHHHHHGGGEEGGGHHHHHHHGGGGGGGGGGGGGGGGGGFFFFFFFFFFFFFFFFFFFFFFFFFFFFFFFFFFFFFFFFFFFFFF?9BBFFFFFFFFFFFFEFFFEDFFFFFFFFFFFFFFFFFBBFFFFFFFFFFFFFFBFFF
@M05620:45:000000000-G6HP7:1:1101:17272:4194 1:N:0:182
ATCTCTATCTCCTAAAAACCTGTTTAGATTTGGAGATAGACCTTCAGGTTTTTCATCATTTTCTGCATGAATTATACATTGACCACGTGGTCAGTTTGCAGCATTCTGTTATTTTGTTTGACAGAGTGTCTTGTTGAGAACATATGTAGGACATGATTTTTTCCTGCAACAGGGAAAATAAAGTATAAGTTTTAAAGATTTATTCTTTAATAAAGGATCTCAAAGCCAGCTTTAGAAAAAGGAAGAAAGGG
+
AA1AAFFFFBD@BGGFGGGGGCGDDEGEFD3ABGHGCFHHEFHHHHHFFFGFEGBGHFHHHHHHHHHEHEGFFFHHHGHGHHFHHHCGE/GFGFHHHHHBHFGFHFFFHHFGFHGHGGHHGHHHFEBGGFHHHHHHGHEFGFHFHHF2BEGFGGHHFHHHHGHHGHFB<FAGHGEFHHHHHHGFHHHFDGHGHGFGHFDFGGHHHHHHFHHHHFF10GGGHBDD0<CGGG0G<<D00=/GA.CFGHFFC.:
@M05620:45:000000000-G6HP7:1:1101:22994:4194 1:N:0:182
AGATTACTGCAACAGTTCCCCCTGGACCTGGAAAAGTTTCTTGCCTGGCTTACAGAAGCTGAAACAACTGCCAATGTCCTACAGGATGCTACCCGTAAGGAAAGGCTCCTAGAAGACTCCAAGGGAGTAAAAGAGCTGATGAAACAATGGCAAGTAAGTCAGGCATTTCCGCTTTAGCACTCTTGTGGATCCAATTGAACAATTCTCAGCATTTGTACTTGTAACTGACAAGCCAGGGACAAAACAAAGAT
+
CCCCCFFFFFFFGGGGGGGGGGGGHHHHHHHHHHHHGHHHHHHHHHHHHHHHHHHHHHHHHHHHHHHHHHHHGHHHHHHHHHHHHHHHHHHHHHGGGGHHHHHHHHHHGHHHHHHHHHHHHHHGEAFEHFHHHGHHHHHHHHHHHHHHHHHHHGGHHHHHHHHHGHHHHHGGGGGHHHHGHHHHHHHGHHHHHHHHHHHHHHHHHHHHHHHHHHHHHHHHHHHHHHHHFHHHHGGGGGGGGGGGGGGGGGG
@M05620:45:000000000-G6HP7:1:1101:10260:4201 1:N:0:182
AGATTACTGCAACAGTTCCCCCTGGACCTGGAAAAGTTTCTTGCCTGGCTTACAGAAGCTGAAACAACTGCCAATGTCCTACAGGATGCTACCCGTAAGGAAAGGCTCCTAGAAGACTCCAAGGGAGTAAAAGAGCTGATGAAACAATGGCAAGTAAGTCAGGCATTTCCGCTTTAGCACTCTTGTGGATCCAATTGAACAATTCTCAGCATTTGTACTTGTAACTGACAAGCCAGGGACAAAACAAAGAT
+
AAAAABFF31BDCFCABGGGBEEFGGHHHGHHHHHHHHHHFFHBGFGEFHHEGHD1ECCF1DGGFGHFFFHFHHHHDFBFHFGFF0GHFDEFCGE>?AGFHECBFFCEEFFHFGF1>FG>>1FFEAEEFHHFFFHFH<1GHF11B0FB<1<BGGHFBHGHHGGHEHHHD<CFGGEHBGHFHFF<F1>ABGBFF0<0GBD0=GDGBGD<DGDGFGHHFGHFB:CCGH00;GHGFEGGGBEC?AFFGGEFFFF
@M05620:45:000000000-G6HP7:1:1101:22819:4211 1:N:0:182
ATCTCTATCTCCTAAAAACCTGTTTAGATTTGGAGATAGACCTTCAGGTTTTTCATCATTTTCTGCATGAATTATACATTGACCACGTGGTCAGTTTGCAGCATTCTGTTATTTTGTTTGACAGAGTGTCTTGTTGAGAACATATGTAGGACATGATTTTTTCCTGCAACAGGGAAAATAAAGTATAAGTTTTAAAGATTTATTCTTTAATAAAGGATCTCAAAGCCAGCTTTAGAAAAAGGAAGAAAGGG
+
BCBBCFFFFFFFGGGGGGGGGGHHHHHHHHHHHHHHHHHHHHHHHHHHHHHGGHHHHHIHIIHIHHHHHGHHHHHHHHHHHHGHHHGHHGHHHHHHHHHHHHHHHHHHHHHHHHHHHHHHHHHHGHFHHHHHHHHHHHEFFHHHHHHHHHHHGHHHHHHHHGHHHHHGFHGGHGGHHHHHHHHFHHHHHHHHHGGHHHHHHHHHHHHHHHHGHGHHFHHHHGHHHGHFHGHHHHGHGHHFGGHHHGHHHHG
@M05620:45:000000000-G6HP7:1:1101:18601:4232 1:N:0:182
CATCCTGACCCTGAAGTACCCCATTGAGCATGGCATCGTCACCAACTGGGACGACATGGAGAAGATCTGGCACCACACCTTCTACAACGAGCTGCGCGTGGCCCCGGAGGAGCACCCAGTGCTGCTGACCGAGGCCCCCCTGAACCCCAAGGCCAACAGAGAGAAGATGACTCAGGTGAGGCTCGGCCGACGCCCGTGCTCCTCCCGTCCTTTCCCCAGTCATTTTCTGCCCGGCTTGATTTCTGACATTA
+
CCCCDFFFFFFFGGGGGGGGGGGHHHHHHHHHHHHHHGHHGGHHHGHHHHHHGGGGGHHHHHGHGHHHHHHHHGHHHGGHHHHHHHHHGGGGGHHGGGGGGGHHGGGGGGGGHHHHGGHGHHHHHHHHHHGGGGGGGGGGGGHHHHGGGGHGHHGGGGGGGGGGGGGGGGGGGGGGGGGGGGGGFFFFFFFFFFFFCFFFFFFFFFFEFFFFFFFFFFFFFFFFFFFFFFFFFFFFFFFFFFFFFBFFFF1
@M05620:45:000000000-G6HP7:1:1101:18596:4250 1:N:0:182
CATCCTGACCCTGAAGTACCCCATTGAGCATGGCATCGTCACCAACTGGGACGACATGGAGAAGATCTGGCACCACACCTTCTACAACGAGCTGCGCGTGGCCCCGGAGGAGCACCCAGTGCTGCTGACCGAGGCCCCCCTGAACCCCAAGGCCAACAGAGAGAAGATGACTCAGGTGAGGCTCGGCCGACGCCCGTGCTCCTCCCGTCCTTTCCCCAGTCATTTTCTGCCCGGCTTGATTTCTGACATTA
+
BAABBBFFFFFFGGGGGAFGGGGHHHHHHHHHHHHHHGHHGGHHHGHHHHGHGGGGGHHGHHHHHHHHHHHHHGHHHGGHHHHHHGHHGGGGGHHGGGEGGGHHGGGGGGGGHFHHGGHHHHHHHHHBHHGGGGGGGGGGGGGHHHGGGGHGHHGGGGGGGGGGGGGFGGGGGGGGGGGGGGGGFFFFFFFFFFFF@DFFFFFFFFFFFFFFFFFFFFFBFFFFFFFFFFFFDAFFFA?FFFFFFBFFFF/
@M05620:45:000000000-G6HP7:1:1101:16434:4281 1:N:0:182
AAACCAAGCAGACACTCACCGCTCCCTCGCCACAGGCCAATAGTTTGTCCTCACTGAGTTGGCAACAAGTGGCTGCTGTGGCTGCCATTTTTCTGGTGATGGCCATCAGCTCCGACGAGGTCAGCTGGGGGGCTTTCTTTGTGTAAGCAACGAGAAACCTGAAAGAAGCATTTTTTAACTAAGTCCTGCTGAGTCATTCATGAGTTTTTAGCCGCCTTGCTTCTTCTCACAGACTCTCTACTCTCATGCCA
+
BBBBBB@FBFFFGGGGGGGGGGGGGGHHFGGGGHGHGGHGGHFHHHHHHHHHHHHHHHGFHHHHFHHEHDHHGHGGGHHFEHHCFHHHHHHHHGHHHGHHFFHHHHHHHHHHHGGGGGGGFHHHHHHHGGGGGGGGGGGGGGGGGGFFFFFFFFFFFFFFFFFFFFFFFFFFFFFFFFFFFFFFFFFFFFFFFFFFFFFFFFFFFFFFFFFFFFFFFFFFFFFFFFFFFFFFFFFFFFFFFFFFFFFFFF/
@M05620:45:000000000-G6HP7:1:1101:8798:4291 1:N:0:182
AAACCAAGCAGACACTCACCGCTCCCTCGCCACAGGCCAATAGTTTGTCCTCACTGAGTTGGCAACAAGTGGCTGCTGTGGCTGCCATTTTTCTGGTGATGGCCATCAGCTCCGACGAGGTCAGCTGGGGGGCTTTCTTTGTGTAAGCAACGAGAAACCTGAAAGAAGCATTTTTTAACTAAGTCCTGCTGAGTCATTCATGAGTTTTTAGCCGCCTTGCTTCTTCTCACAGACTCTCTACTCTCATGCCA
+
DCCDDBCFDFFFGGGGGGGGGGGGGGHHGGGGGHHHGGHHHHHHHHHHHHHHHHHHGHHHHHHHHHHHHHHHGHGGHHHHHHHGGHHHHHHHHHHHHHHHHHHHHHHHHHHHHGGGGGGGFHHHHHHHGGGGGGGGGGGGGGGGGGFFFFFFFFFFFFFFFFFFFFFFFFFFFFHFEFFFFFFFFFFFFFFFFFFFFFFHFFFFFFFFFFFFFFFFFFFFFFFFHHHFFFFFFFFFFFFFFFFFFFFFFF0
@M05620:45:000000000-G6HP7:1:1101:16429:4299 1:N:0:182
AAACCAAGCAGACACTCACCGCTCCCTCGCCACAGGCCAATAGTTTGTCCTCACTGAGTTGGCAACAAGTGGCTGCTGTGGCTGCCATTTTTCTGGTGATGGCCATCAGCTCCGACGAGGTCAGCTGGGGGGCTTTCTTTGTGTAAGCAACGAGAAACCTGAAAGAAGCATTTTTTAACTAAGTCCTGCTGAGTCATTCATGAGTTTTTAGCCGCCTTGCTTCTTCTCACAGACTCTCTACTCTCATGCCA
+
CCCCCBCFCFFFGGGGGGGGGGGGGGHHGGGGGHGHGGHHHGHGHHHHHHHHHHHHHHFGHHHHHHHHGFGHGHGGHHGGHHHGGHHHHHHHHHHHHHHHHHHHHHHHHHHHHGGGGGGGCGHHHHHHGGGGGGGGGGGGGGGGGGFFFFFFFFFFFFFFFFFFFFFFFFFFFFFFFFFFFFFFFFFFFFFFFFFFFFFFFFFFFFFFFFFFFFFFFFFFFFFFFFFFFFFFFFFFFFFFFFFFFFFFFFF
@M05620:45:000000000-G6HP7:1:1101:8800:4317 1:N:0:182
AAACCAAGCAGACACTCACCGCTCCCTCGCCACAGGCCAATAGTTTGTCCTCACTGAGTTGGCAACAAGTGGCTGCTGTGGCTGCCATTTTTCTGGTGATGGCCATCAGCTCCGACGAGGTCAGCTGGGGGGCTTTCTTTGTGTAAGCAACGAGAAACCTGAAAGAAGCATTTTTTAACTAAGTCCTGCTGAGTCATTCATGAGTTTTTAGCCGCCTTGCTTCTTCTCACAGACTCTCTACTCTCATGCCA
+
CBBCCBCFCFFFGGGGGGGGGGGGGGHHGGGGGHHHGGHHHHHHHHHHHHHHHHHHHHHHHHHHHHHHHHHHGHGGHHHHHHHGGHHHHHHHHHHHHHGHHHHHHHHHHHHHHGGFGGGGGHHHHHHHGGGGGGGGGGGGGGGGGGFFFFFFFFFFFFFFFFFFFFFFFFFFFFFFFFFFFFFFFFFFFFFFFBFFFFFFFFFFFFFFFFFFFFFFFFFFFFFFFFFFFFFFFFFFFFFFFFFFFFFFFFF
@M05620:45:000000000-G6HP7:1:1101:18501:4320 1:N:0:182
CATCCTGACCCTGAAGTACCCCATTGAGCATGGCATCGTCACCAACTGGGACGACATGGAGAAGATCTGGCACCACACCTTCTACAACGAGCTGCGCGTGGCCCCGGAGGAGCACCCAGTGCTGCTGACCGAGGCCCCCCTGAACCCCAAGGCCAACAGAGAGAAGATGACTCAGGTGAGGCTCGGCCGACGCCCGTGCTCCTCCCGTCCTTTCCCCAGTCATTTTCTGCCCGGCTTGATTTCTGACATTA
+
DCCDCFFFFFFFGGGGGGGGGGGHHHHHHHHHHHHHHGHHHGHHHGHHHHHHGGGGGHHHHHHHHHHHHHHHHGHHHGGHHHHHHHHHGGGGGHHGGGGGGGHHGGGGGGGGHHHHGGHGHHHHHHHHHHGGGGGGGGGGGGHHHHGGGGHGHHGGGGGGGGGGGGFFGGGGGGGGGGGGGGGGFFFFFFFFFFFF=DDFFFFFFFFADFFFFFFFFFFFFFFFFFFFFFFFFFFFFFFFFFFFF;FBFF0
@M05620:45:000000000-G6HP7:1:1101:18489:4335 1:N:0:182
CATCCTGACCCTGAAGTACCCCATTGAGCATGGCATCGTCACCAACTGGGACGACATGGAGAAGATCTGGCACCACACCTTCTACAACGAGCTGCGCGTGGCCCCGGAGGAGCACCCAGTGCTGCTGACCGAGGCCCCCCTGAACCCCAAGGCCAACAGAGAGAAGATGACTCAGGTGAGGCTCGGCCGACGCCCGTGCTCCTCCCGTCCTTTCCCCAGTCATTTTCTGCCCGGCTTGATTTCTGACATTA
+
BBABBFFFFFFFGGGGGDGGGGGHHHHHHHHHHHHHHGHHHGHHHGHGHHHHGGGGGHHHHGHHHHHHHHHHHGHHGGGHHHHGHGHHGGGGGHHGGGGGGGHHGGGGGGGGHGHHGGH?GHHHHHHHHHGGGGGGGGGGGGHGHHGGGGHGHHGFFGGGGGGGFGGFGFGFFGGGGGGGGGGGFFFFFFFFFFFF;;DEFFFFFFFEFFFFFFFFFFF/BFFFFFFFFEFFFFFFFFFFFFFFFFFFFF/
@M05620:45:000000000-G6HP7:1:1101:18506:4345 1:N:0:182
CATCCTGACCCTGAAGTACCCCATTGAGCATGGCATCGTCACCAACTGGGACGACATGGAGAAGATCTGGCACCACACCTTCTACAACGAGCTGCGCGTGGCCCCGGAGGAGCACCCAGTGCTGCTGACCGAGGCCCCCCTGAACCCCAAGGCCAACAGAGAGAAGATGACTCAGGTGAGGCTCGGCCGACGCCCGTGCTCCTCCCGTCCTTTCCCCAGTCATTTTCTGCCCGGCTTGATTTCTGACATTA
+
AAABCFFFFFFFGGGGGGGGGGGHHHHHHHHHHHHHHGHHHGHHHGHHHHHHGGGGGHHHHHGHHHHHHHHHHGHHHGGHHHHHHHHHGGGGGHHGGGEGGGHHGGGGGGGGHHHHGGHFHHHHHHHHHHGGGGGGGGGGGGHHHHGGGGHGHHGGGGGGFGGGGGGFGGGGGGGGGGGGGGFFFFFFFCFFFFFA@ADEFFFFFFFEFFAFFFFFFFBBFFFFFFFFFFFFFFFFFFFFFFFFFBFFFF/
@M05620:45:000000000-G6HP7:1:1101:17665:4346 1:N:0:182
AGATTACTGCAACAGTTCCCCCTGGACCTGGAAAAGTTTCTTGCCTGGCTTACAGAAGCTGAAACAACTGCCAATGTCCTACAGGATGCTACCCGTAAGGAAAGGCTCCTAGAAGACTCCAAGGGAGTAAAAGAGCTGATGAAACAATGGCAAGTAAGTCAGGCATTTCCGCTTTAGCACTCTTGTGGATCCAATTGAACAATTCTCAGCATTTGTACTTGTAACTGACAAGCCAGGGACAAAACAAAGAT
+
BBBBCFFFFFFFGGFFGGGGGGGFHGHHGHHFHHHHGHHHHHHHGHHGHHHHHHHHHHHHHHHHHHHHHHHHHHGHHHHHHHHHHHHHHHHHHHGFGGHHHFHHHHHHGHHHHHHHHHHGHGFGGHGGHGHHHGHHHHHHHHHHHHGHGHHHHGGHHHHHHHBGHHHHHHGGGFGHEFHHHHHHHHHGHHHHHHHHHHHGHHHHHHHGHHFHHHHHHHHHHFHFHHHHHGHHHGGGGGGGGGGGGGGGGGF
@M05620:45:000000000-G6HP7:1:1101:13300:4359 1:N:0:182
ATCTCTATCTCCTAAAAACCTGTTTAGATTTGGAGATAGACCTTCAGGTTTTTCATCATTTTCTGCATGAATTATACATTGACCACGTTCCAGCGTGGTCAGTTTGCAGCATTCTGTTATTTTGTTTGACAGAGTGTCTTGTTGAGAACATATGTAGGACATGATTTTTTCCTGCAACAGGGAAAATAAAGTATAAGTTTTAAAGATTTATTCTTTAATAAAGGATCTCAAAGCCAGCTTTAGAAAAAGGA
+
CDCDDFFFFFFFGGGGGGGGGGHHHHHHHHHHHHHHHHHHHHHHHHHHHHHGGHHHHIHHHIIIIHHHHGHHHHHHHHHHHHHHHHGGHHHHHHGGGGHHHHHHHHHHHHHHHHHHHHHHHHHHHHHHGHHHHHHHHHHHHHHHHHHHHHHHHHHHHHHHHFHHHHHHHGHHHHHHHHHHHGGHHHHHHHHHHHHHHHHHHHHHHHHHHHHHHHHHHGHHHGHHHHHHHHHHHHHHHGHHHHHGHHHHGGH
@M05620:45:000000000-G6HP7:1:1101:13278:4364 1:N:0:182
ATCTCTATCTCCTAAAAACCTGTTTAGATTTGGAGATAGACCTTCAGGTTTTTCATCATTTTCTGCATGAATTATACATTGACCACGTTCCAGCGTGGTCAGTTTGCAGCATTCTGTTATTTTGTTTGACAGAGTGTCTTGTTGAGAACATATGTAGGACACGATTTTTTCCTGCAACAGGGAAAATAAAGTATAAGTTTTAAAGATTTATTCTTTAATAAAGGATCTCAAAGCCAGCTTTAGAAAAAGGA
+
BBBBBFFFFFFFGGGGFGGGGGHHHGHHHHHHGFFHHHGFFGHHHHHHGGHEFHHGHHFHHHHHFGHGHGHHGHHGHGHHHGHHHHGGGHGHFHGGGEHHHHHHHHFHFFHHHFHHHHHHHHGHHHHHHGHHHHHHHHHHHHHGGHHHFHHHHHHHHGHHG0C@HGGHHGHHHFFHHHHHHGGFHFHGHFFGHHHDGFGHHHHFF1GHHHHHHHHHHHHHHHGG/DHHHHHHHHHGHGFHHHHGHHHHGGF
@M05620:45:000000000-G6HP7:1:1101:13305:4387 1:N:0:182
ATCTCTATCTCCTAAAAACCTGTTTAGATTTGGAGATAGACCTTCAGGTTTTTCATCATTTTCTGCATGAATTATACATTGACCACGTTCCAGCGTGGTCAGTTTGCAGCATTCTGTTATTTTGTTTGACAGAGTGTCTTGTTGAGAACATATGTAGGACACGATTTTTTCCTGCAACAGGGAAAATAAAGTATAAGTTTTAAAGATTTATTCTTTAATAAAGGATCTCAAAGCCAGCTTTAGAAAAAGGA
+
AAABBBFFFFFFGGGGGGGGGGHHHGFGFFHGFCBFHHDGHFHHHHHF5GHGEHHHHHHHFFDFFFHHFFHHGHHHHEHHGFHFHHGHFHHHGHGEEEHFGGGHFHHHHHGGHHGHFHHHHHFHEGFHHHHGHHHGHGHHHEFFFHEEGBEGGHGHHHEHHGGCEGGHHGFHHGFFHHHHH/FCEGHGHDGGFGFH1<<GFHCGHFFFHGFHHHHHHHHF=<<<GHEGFHGHBBCCFGHGGHHFGGHAD?;
@M05620:45:000000000-G6HP7:1:1101:21947:4434 1:N:0:182
AAACCAAGCAGACACTCACCGCTCCCTCGCCACAGGCCAATAGTTTGTCCTCACTGAGTTGGCAACAAGTGGCTGCTGTGGCTGCCATTTTTCTGGTGATGGCCATCAGCTCCGACGAGGTCAGCTGGGGGGCTTTCTTTGTGTAAGCAACGAGAAACCTGAAAGAAGCATTTTTTAACTAAGTCCTGCTGAGTCATTCATGAGTTTTTAGCCGCCTTGCTTCTTCTCACAGACTCTCTACTCTCATGCCA
+
BBBBBAAFBFFFGFGFGGGGGGEEEDB2222AFGAAFEGHFFFAGHBGGH5GHCGBGBA55C3GFFGHBGGHFHGGGHFHFFHGGGFHHHFEGGHFGGHGHHHHHHHHHFHHHGEEEFGGGHHHHHHHGGGGGGGGGGGGGGGGFFFFFFFFFFFFFFFFFFFFFFFFFFFFFFFFFFFFFFFFFFFFFFFFFBFFFFFFFFFFFFFFFFFFFFFFFFFFFFFFFFFFFFFFFFFFFFFFFFFFFFFFFFF
@M05620:45:000000000-G6HP7:1:1101:14891:4452 1:N:0:182
AGATTACTGCAACAGTTCCCCCTGGACCTGGAAAAGTTTCTTGCCTGGCTTACAGAAGCTGAAACAACTGCCAATGTCCTACAGGATGCTACCCGTAAGGAAAGGCTCCTAGAAGACTCCAAGGGAGTAAAAGAGCTGATGAAACAATGGCAAGTAAGTCAGGCATTTCCGCTTTAGCACTCTTGTGGATCCAATTGAACAATTCTCAGCATTTGTACTTGTAACTGACAAGCCAGGGACAAAACAAAGAT
+
BABBBFFFFFFFGGGGGGGGGGGGHHHHHHHHHHHHGHHHHHHHHHHHHHHHHHHHHHHHHHHHHHHHHHHHHHHHHHHHHHHHFHHHHHHHHHGGGGHHHHHHHHHHGHHHHHHHHHHHGGHFGGGGHHHHHGHHHHHHHHHHHHHHHHHHHGHHHHHHHHHHHHHHHHGGGGGHHHGHHHHHHFHGHHHHHHHHHHHHHHHHHHHHHHHHHHHHHHHHHHHHHHHHHHHHHGGGGGGGGGGGGGGGGGB
@M05620:45:000000000-G6HP7:1:1101:8307:4457 1:N:0:182
CATCCTGACCCTGAAGTACCCCATTGAGCATGGCATCGTCACCAACTGGGACGACATGGAGAAGATCTGGCACCACACCTTCTACAACGAGCTGCGCGTGGCCCCGGAGGAGCACCCAGTGCTGCTGACCGAGGCCCCCCTGAACCCCAAGGCCAACAGAGAGAAGATGACTCAGGTGAGGCTCGGCCGACGCCCGTGCTCCTCCCGTCCTTTCCCCAGTCATTTTCTGCCCGGCTTGATTTCTGACATTT
+
AAAAAFFBCFFFFGFGGGGGGGGHHHHGFHHGHFHHHGHHHEGHHFHHEHCGEGGGGHF3FGHFFEFEGHHH3FEGEGGHHHHFGHFGEAEGGFCF?EEEEEFHGCCC@CGG/CGFGEF1GHHHGGHFHHGGGC@GD@DC?CGHHEDD?DCACCEGE.CBBBFGBF9BFF0090CF;BFFFGGFFFE.@-BB>--@-9:;BFFFFFF:ADDFFFB/.B.FF9F9BFB/BBBA99@B-@9FFFBFFF/;BB/
@M05620:45:000000000-G6HP7:1:1101:14894:4470 1:N:0:182
AGATTACTGCAACAGTTCCCCCTGGACCTGGAAAAGTTTCTTGCCTGGCTTACAGAAGCTGAAACAACTGCCAATGTCCTACAGGATGCTACCCGTAAGGAAAGGCTCCTAGAAGACTCCAAGGGAGTAAAAGAGCTGATGAAACAATGGCAAGTAAGTCAGGCATTTCCGCTTTAGCACTCTTGTGGATCCAATTGAACAATTCTCAGCATTTGTACTTGTAACTGACAAGCCAGGGACAAAACAAAGAT
+
AAAACFFFFFFFGGGGGGGGGGGGHHHHHHHHHHHHFGHHHHHHHHHHHHHHHHHHHHHHHGHHHHGHHHHHHHHHHHHHHHGHGFHHHHHHHHGFGGHHHGHHHHHHGHHHHHHHHHHHHHHFGGGGFHHHHGHHHHHHHHGFHHHHHHHHHGGHHHHHHHHHHHHHHHGGGGGHGHGHHHHHHFGGHHHHFHHHHHHHGHHHHHHFHHGHHHHHHHHHHGHGHHHHHGGHHGGGGGGGGFFFFGGGFG:
@M05620:45:000000000-G6HP7:1:1101:8318:4476 1:N:0:182
CATCCTGACCCTGAAGTACCCCATTGAGCATGGCATCGTCACCAACTGGGACGACATGGAGAAGATCTGGCACCACACCTTCTACAACGAGCTGCGCGTGGCCCCGGAGGAGCACCCAGTGCTGCTGACCGAGGCCCCCCTGAACCCCAAGGCCAACAGAGAGAAGATGACTCAGGTGAGGCTCGGCCGACGCCCGTGCTCCTCCCGTCCTTTCCCCAGTCATTTTCTGCCCGGCTTGATTTCTGACATTA
+
CCCCCFFFFFFFGGGGGGGGGGGHHHHHHHHHHHHHHGHHHGHHHGHHHHHHGGGGGHHHHHHHHHHHHHHHHGHHHGGHHHHHHHHHGGGGGHHGGGGGGGHHGGGGGGGGHHHHGGHHHHHHHHHHHHGGGGGGGGGGGGHHHHGGGGHGHHGGGGGGGGGGGGGGGGGGGGGGGGGGGGGGFFFFFFFFFFFF-ADFFFFFFFFEFFFFFFFFFFDFFFFFFFFFFFFFFFFFACAFFFFFFFFFFF0
@M05620:45:000000000-G6HP7:1:1101:11511:4485 1:N:0:182
ATCTCTATCTCCTAAAAACCTGTTTAGATTTGGAGATAGACCTTCAGGTTTTTCATCATTTTCTGCATGAATTATACATTGACCACGTGGTCAGTTTGCAGCATTCTGTTATTTTGTTTGACAGAGTGTCTTGTTGAGAACATATGTAGGACATGATTTTTTCCTGCAACAGGGAAAATAAAGTATAAGTTTTAAAGATTTATTCTTTAATAAAGGATCTCAAAGCCAGCTTTAGAAAAAGGAAGAAAGGG
+
CDCDDFFFFFFFGGGGGGGGGGHHHHHHHHHHHHHHHHHHHHHHHHHHHHHGGHHHHHHHHIIHHHHHHHHHHHHHHHHHHHHHHHGGHGHHHHHHHHHHHHHHHHHHHHHHHHHHHHHHHHHHHHHHHHHHHHHHGHHFGHHHHHHHHHHHHHHHHHHHHGHHHHHGHHGHHGGHHHHHHHHGHHHHHGHHHHFHHHHHHHHHHHHHHGHHHGHHFHHHHEGHHHHFHEGHHHHHHHHHGGHHHHGHHHG
@M05620:45:000000000-G6HP7:1:1101:10666:4485 1:N:0:182
AAACCAGAAGACATGAGGTCAGCTAGATCGGAAGAGCACACGTCTGAACTCCAGTCACGGACATTTATCTCGTATGCCGTCTTCTGCTTGAAAAAAAAAAAAAAAAAAAATAAGAAAAAAAAAAACAAAAATGGTGATGAACAATAGAGTAAAAAACGCATGAAGAAGATGACGAGGAAGGGGAAGGATAGGTCGAGGTAAGTAGTGTACATGAAGAAAGAGAAGGAAAGTCGGGTAGTATAGTGAGTAAT
+
BABCCABFFFFFGGGFGGFGGGHHHHHHHHGGGGGHHHHHHGHHHGGHHHHHHHGHHHGGGGGHHHGFGHHGFEHHHHGEEHGHHHHHHHGHGHFGGGGE><//<///--011111//<------9......00000900000/90090000000-.---..0000//00000..---/;..-....;0:09:0---:.000000:/0000000000//0///0/..//.00.--.:.0000000009000
@M05620:45:000000000-G6HP7:1:1101:11493:4494 1:N:0:182
ATCTCTATCTCCTAAAAACCTGTTTAGATTTGGAGATAGACCTTCAGGTTTTTCATCATTTTCTGCATGAATTATACATTGACCACGTGGTCAGTTTGCAGCATTCTGTTATTTTGTTTGACAGAGTGTCTTGTTGAGAACATATGTAGGACATGATTTTTTCCTGCAACAGGGAAAATAAAGTATAAGTTTTAAAGATTTATTCTTTAATAAAGGATCTCAAAGCCAGCTTTAGAAAAAGGAAGAAAGGG
+
AAABCFFFFFFFGGGGGGGGGGHHHHHHHHHHHHHHHHHHHHHHHHHHHHHGGHHHHHHHHHIHHHHHHHHHHHHHHHHHHHHHHHGGHGHHHHHHHHHGHHHHHHHHHHHHHHHHHHHHHHHHHHHHHHHHHHHHHHHGHHHHHHHGFHGHHHHHHHHHHGHHHHHGHHHHHGGHHHHHHHHFHHHGHHHHHHHHHHHHHHHHHHHHHGHHHHHHGHHFHGGHHGGGHGGHHHHHHHGFGGHHHHHHFHG
@M05620:45:000000000-G6HP7:1:1101:11322:4496 1:N:0:182
CATCCTGACCCTGAAGTACCCCGGCTTGATTTCTGACATTAGATCGGAAGAGCACACGTCTGAACTCCAGTCACGGACATTTATCTCGTATGCCGTCTTCTGCTTGAAAAAAAAAAAAATTATTTTTTACATATTTTCTTTTTTCTCACATCTGTCATCCCTCATTTTTTCCTTCCCCCTGCACCGTCCATTATCCTTTTTACCTCTTTCTTCTTTCATAACTTCTCTCCAATCCACCTTTTTCACCCTGC
+
AAAABFFFFFFFGGGGGGGGGGEGFGGGHHHHHHHHHHHHHHGHHHGGGGGHHHHFHGHHHGHGHHHHHGGHDHGGGGGHHHHHHHHGGGHHHHGEEHGHHHBGHHHHGHHGGGC///<0?1<1?11-.>11=1>1==G11DB@/000<000000<000;.;/.0:000-:;00;//9.;..///-9..9000;000;9CFEB/;//;9///BB9/9/:B/////;:99/9/B/://9;BB//9/:B.A..
@M05620:45:000000000-G6HP7:1:1101:12025:4502 1:N:0:182
AGATTACTGCAACAGTTCCCCCTGGACCTGGAAAAGTTTCTTGCCTGGCTTACAGAAGCTGAAACAACTGCCAATGTCCTACAGGATGCTACCCGTAAGGAAAGGCTCCTAGAAGACTCCAAGGGAGTAAAAGAGCTGATGAAACAATGGCAAGTAAGTCAGGCATTTCCGCTTTAGCACTCTTGTGGATCCAATTGAACAATTCTCAGCATTTGTACTTGTAACTGACAAGCCAGGGACAAAACAAAGAT
+
AAABBFFFFFFFGGGGFGGGGGGGGHHGHGHFFHHHHGHHHHHHHGHHHHHGHHHFHFGHHFHFHHGHHHFHCHHHHHGHHHHHGHHHGHHGGHGGGGHGHGHFHHHHGHHHHHHFGHHFGBGGGEFGGHHFFFHHHFFHHHFFHFHHFHHHFGGHFHFHHFHHHHHHHGDGGGGHHHHGFHHGH>GFGGHFFCGHHFFFFHHHFFFDDGDHGHGHHHHFHFHGHHHFHHHFGGGGGGEE?FBGGEEGGGB
@M05620:45:000000000-G6HP7:1:1101:11516:4504 1:N:0:182
ATCTCTATCTCCTAAAAACCTGTTTAGATTTGGAGATAGACCTTCAGGTTTTTCATCATTTTCTGCATGAATTATACATTGACCACGTGGTCAGTTTGCAGCATTCTGTTATTTTGTTTGACAGAGTGTCTTGTTGAGAACATATGTAGGACATGATTTTTTCCTGCAACAGGGAAAATAAAGTATAAGTTTTAAAGATTTATTCTTTAATAAAGGATCTCAAAGCCAGCTTTAGAAAAAGGAAGAAAGGG
+
BBBCCFFFFFFFGGGGGGGGGGHHHHHHHHHHHGHHHHHHHHHHHHHHHHHGGHGHHHHHHHHHHHHHHGHHHHHGHHHHHHHHHHGGHGHHHHHHHHHHHHHHHHHHHHHHHHHHHHHHHHHHHHHHHHHHHHHHHHHDGHHHHHHHHGHHFHHHHHHHHGHHHGHGHHGHGGGHHHHHGHHHHHHGHHHHHHGHHHHHGFHHHHHHGFHHGHHHFGHHHGHHGHHHHFGHHHHFHHHHFGHHHGFGHGG
@M05620:45:000000000-G6HP7:1:1101:7647:4528 1:N:0:182
AAACCAAGCAGACACTCACCGCTCCCTCGCCACAGGCCAATAGTTTGTCCTCACTGAGTTGGCAACAAGTGGCTGCTGTGGCTGCCATTTTTCTGGTGATGGCCATCAGCTCCGACGAGGTCAGCTGGGGGGCTTTCTTTGTGTAAGCAACGAGAAACCTGAAAGAAGCATTTTTTAACTAAGTCCTGCTGAGTCATTCATGAGTTTTTAGCCGCCTTGCTTCTTCTCACAGACTCTCTACTCTCATGCCA
+
BBCCCBCFCFFFGGGGGGGGGGGGGGHHGGGGGHHHGGHHHHHHHHHHHHHHHHHHHHHHHHHHHHHHHGHHGHGGHHHHHHHGGHHHHHHHHHHHHHGHHHHHHHHHHHHHHGGGGGGGGHHHHHHHGGGGGGGGGGGGGGGGGGFFFFFFFFFFFFFFFFFFFFFFFFFFFFFFFFFFFFFFFFFFFFFFFFFFFFFFFFFFFFFFFFFFFFFFFFFFFFFFFFFFFFFFFFFFFFFFFFFFFFFFFFF
@M05620:45:000000000-G6HP7:1:1101:24180:4559 1:N:0:182
AGATTACTGCAACAGTTCCCCCTGGACCTGGAAAAGTTTCTTGCCTGGCTTACAGAAGCTGAAACAACTGCCAATGTCCTACAGGATGCTACCCGTAAGTAAAGGCTCCTAGAAGACTCCAAGGGAGTAAAAGAGCTGATGAAACAATGGCAAGTAAGTCAGGCATTTCCGCTTTAGCACTCTTGTGGATCCAATTGAACAATTCTCAGCATTTGTACTTGTAACTGACAAGCCAGGGACAAAACAAAGAT
+
ABBBBFFFFFFFGGGDGGGGGGGFEGHHHHGHHHHHHHHHHHHHHHHHHGHHHHHHHHHHHHGHHHHHHHHHFHHHGHHHHHHHEGHHHHFHGHGGGGHGHG4GHGHHGHHHH@FHHHGGB?HEEFEEHEHHHFHHHHGHH3FGFGHGFGFHHGHGHHHFHGHHHHHHHHGGGDFH1GHHHHHGHGHGEHHHHHGHHHGGEHGHHHGHHGHHHFHH0GFGGGHFHHHHFHGGHEFFEEGGGA/FFFF./CF
@M05620:45:000000000-G6HP7:1:1101:21025:4568 1:N:0:182
AAACCAAGCAGACACTCACCGCTCCCTCGCCACAGGCCAATAGTTTGTCCTCACTGAGTTGGCAACAAGTGGCTGCTGTGGCTGCCATTTTTCTGGTGATGGCCATCAGCTCCGACGAGGTCAGCTGGGGGGCTTTCTTTGTGTAAGCAACGAGAAACCTGAAAGAAGCATTTTTTAACTAAGTCCTGCTGAGTCATTCATGAGTTTTTAGCCGCCTTGCTTCTTCTCACAGACTCTCTACTCTCATGCCA
+
CBCCCBBFCFFFGGGGGGGGGGGGGGHHGGGGGHHHGGHHHHHHHHHHHHHHHHHHHHHHHHHHHHHHHHHHGHGGHHHHHHHGGHHHHHHHHHHHHHHHHHHHHHHHHHHHHGGGGGGGGHHHHHHHGGGGGGGGGGGGGGGGGGFFFFFFFFFFFFFFFFFFFFFFFFFFFFFFFFFFFFFFFFFFFFFFFFFFFFFFFFFFFFFFFFFFFDFFFFFFFFFFFFFFFFFFFFFFFFFFFFFFFFFFFFF
@M05620:45:000000000-G6HP7:1:1101:21051:4574 1:N:0:182
AAACCAAGCAGACACTCACCGCTCCCTCGCCACAGGCCAATAGTTTGTCCTCACTGAGTTGGCAACAAGTGGCTGCTGTGGCTGCCATTTTTCTGGTGATGGCCATCAGCTCCGACGAGGTCAGCTGGGGGGCTTTCTTTGTGTAAGCAACGAGAAACCTGAAAGAAGCATTTTTTAACTAAGTCCTGCTGAGTCATTCATGAGTTTTTAGCCGCCTTGCTTCTTCTCACAGACTCTCTACTCTCATGCCA
+
CBCCCCCFCFFFGGGGGGGGGGGGGGHHGGGGGHHHGGHHHHHHHHHHHHHHHHHHHHHHHHHHHHHHHHHHGHGGHHHHHHHGGHHHHHHHHHHHHHHHHHHHHHHHHHHHHGGGGGGGAHHHHHHHGGGGGGGGGGGGGGGGGGFFFFFFFFFFFFFFFFFFFFFFFFFFFFFFFFFFFFEFFFFFFFFFFFFFFFFFFFFFFFFFFFFFFFFFFFFFFFFFFFFFFFFFEFFFFFFFFFFFFFFFFFF
@M05620:45:000000000-G6HP7:1:1101:24176:4577 1:N:0:182
AGATTACTGCAACAGTTCCCCCTGGACCTGGAAAAGTTTCTTGCCTGGCTTACAGAAGCTGAAACAACTGCCAATGTCCTACAGGATGCTACCCGTAAGTAAAGGCTCCTAGAAGACTCCAAGGGAGTAAAAGAGCTGATGAAACAATGGCAAGTAAGTCAGGCATTTCCGCTTTAGCACTCTTGTGGATCCAATTGAACAATTCTCAGCATTTGTACTTGTAACTGACAAGCCAGGGACAAAACAAAGAT
+
BBBBBFFFFFFFGGGGGGGGGGGFFGHHHHHHHHHHGHHHHHHHHHHHHHHHHHHHHHHHHHHHHHHHHHHHGHHHHHHHHHHHGGHHHHFHHHGFGGHGGHHHHHHHGHHHHHGHHHHHGHHGGHGGHHHHHGHHHHGHHFGHHHHHHHHHHGHHHHHHHHHHHHHHHHGGGGGHHHHHHHHHHFHGGHHHGHHHHHHHHHHHHHHGHHHHHDHHHHHHHHHHHHHHHGGHHGHEGGGGGGGGGGGGGGF
@M05620:45:000000000-G6HP7:1:1101:21034:4583 1:N:0:182
AAACCAAGCAGACACTCACCGCTCCCTCGCCACAGGCCAATAGTTTGTCCTCACTGAGTTGGCAACAAGTGGCTGCTGTGGCTGCCATTTTTCTGGTGATGGCCATCAGCTCCGACGAGGTCAGCTGGGGGGCTTTCTTTGTGTAAGCAACGAGAAACCTGAAAGAAGCATTTTTTAACTAAGTCCTGCTGAGTCATTCATGAGTTTTTAGCCGCCTTGCTTCTTCTCACAGACTCTCTACTCTCATGCCA
+
CBCCCCCFCFFFGGGGGGGGGGGGGGHHGGGGGHHHGGHHHHHHHHHHHHHHHHHHHHGHHHHGHHHHHGHHGHGGHHHHHHHGGHHHHHHHHHHHHHHHHHHHHHHHHHHHHGGGGGGGGHHHHHHHGGGGGGGGGGGGGGGGGGFFFFFFFFFFFFFFFFFFFFFFFFFFFFFFFFFFFFFFFFFFFFFFFFFFFFFFFFFFFFFFFFFFFFFFFFFFFFFFFFFFFFFFFFFFFFFFFFFFFFFBFFF
@M05620:45:000000000-G6HP7:1:1101:19073:4585 1:N:0:182
CATCCTGACCCTGAAGTACCCCATTGAGCATGGCATCGTCACCAACTGGGACGACATGGAGAAGATCTGGCACCACACCTTCTACAACGAGCTGCGCGTGGCCCCGGAGGAGCACCCAGTGCTGCTGACCGAGGCCCCCCTGAACCCCAAGGCCAACAGAGAGCAGATGACTCAGGTGAGGCTCGGCCGACGCCCGTGCTCCTCCCGTCCTTTCCCCAGTCATTTTCTGCCCGGCTTGATTTCTGACATTA
+
BBBBBFFFFFFFGGGGGGFGGGGHHGHHHHHHFFHGHGHGHGHHGGHFHHHHGGGGG3CGGHHHGHHH5FGHHGHHHGGGHHHHHGHHGGGGGGHCG?EEEEHHGFG@DGGGHHGHGGFCCGFHHFHHHHG?CFGGGGGGGGFFFFGG?:GCGHGEGGFEFFD.CFFFF9BFFGGGFGFF?EEFFFFFF-=DACBB9ADEFFBFFFF9A9./BFBF..;BFFFFFFFFFEFF.9-;--.BFFFFE/9BFF/
@M05620:45:000000000-G6HP7:1:1101:7158:4594 1:N:0:182
CATCCTGACCCTGAAGTACCCCGGCTTGATTTCTGACATTAGATCGGAAGAGCACACGTCTGAACTCCAGTCACGGACATTTATCTCGTATGCCGTCTTCTGCTTGAAAAAAAAAAAAAAAAAAAAAAGAAGAAGAAAAGGAGATAAGAAATAGAAAAAAAAAAAAAAAACACTGAAGTGGATAAAAGAGTATAGTAATGAAGTGAATGAAAACAGAGTACACGGAGAGAGTAGAGAGTATGCAAGGTAGA
+
CCCCCFFFFFFFGGGGGGGGGGGGGGGFGHHHHGGHHGHHFGFHFGE2FEFGFHGHCGFGHGHHHHHHFHGFGHGGGGGHHFFHBFGHF?FHHDFEEGGFHHFHHHHGHFHGGGG@@/<>-------:...//;/:////./.9/00000/000000/.9-----:----.../////://99/////./////9/;//////9//////////.///:////.--.-...//////.//////:/.////
@M05620:45:000000000-G6HP7:1:1101:24168:4600 1:N:0:182
AGATTACTGCAACAGTTCCCCCTGGACCTGGAAAAGTTTCTTGCCTGGCTTACAGAAGCTGAAACAACTGCCAATGTCCTACAGGATGCTACCCGTAAGTAAAGGCTCCTAGAAGACTCCAAGGGAGTAAAAGAGCTGATGAAACAATGGCAAGTAAGTCAGGCATTTCCGCTTTAGCACTCTTGTGGATCCAATTGAACAATTCTCAGCATTTGTACTTGTAACTGACAAGCCAGGGACAAAACAAAGAT
+
A1>AAFFFFFDFGGGGGGGGGGGG0GHHHHHHFHHHGHHHHHHHHHHHHHHHHHFFHFHHHGHHHHHHHHHHHHHHHHHHHHHHCFHHHHEHHHGEEGH2BGD2FGHHGHHGHH1GHHHHGHFGGHFGHHHHHGHHHHHHHBGGHHHHHHHHHGHHHHHHHHHHHHHHHHGGGGGHBGHHHHHHHGHGHHHHGHHHHHHHHHHHHHHHDGFHHGGHHHHHGHHHHH0CHHGHEGF.C.CEGGGFGGGGGGC
@M05620:45:000000000-G6HP7:1:1101:19069:4607 1:N:0:182
CATCCTGACCCTGAAGTACCCCATTGAGCATGGCATCGTCACCAACTGGGACGACATGGAGAAGATCTGGCACCACACCTTCTACAACGAGCTGCGCGTGGCCCCGGAGGAGCACCCAGTGCTGCTGACCGAGGCCCCCCTGAACCCCAAGGCCAACAGAGAGAAGATGACTCAGGTGAGGCTCGGCCGACGCCCGTGCTCCTCCCGTCCTTTCCCCAGTCATTTTCTGCCCGGCTTGATTTCTGACATTA
+
AABBCFFFFFFFGGGGGFGGGGGHHHHHHGHHHHHHHGHHHGHHHGHHHHGHGGGGGHHHHHHHGHHHHHHHHGGHHGGHHHHHHHHHGGGGGHHGGGGGGGHHGGGGGGGGHHHHGGHHHHHHHHHHHHGGGGGGGGGGGGGHGHGGGGHGHHGGGGGGGGGGGGGFGGGGGGGGGGGGGGGGFFFFFFFFFFFF-DDFFFFFFFFFFFFFFFFFFFFFFFFFFFFFFFFFFFFFFFFFFFFFFFFFFF0
@M05620:45:000000000-G6HP7:1:1101:22389:4614 1:N:0:182
ATCTCTATCTCCTAAAAACCTGTTTAGATTTGGAGATAGACCTTCAGGTTTTTCATCATTTTCTGCATGAATTATACATTGACCACGTTCCAGCGTGGTCAGTTTGCAGCATTCTGTTATTTTGTTTGACAGAGTGTCTTGTTGAGAACATATGTAGGACATGATTTTTTCCTGCAACAGGGAAAATAAAGTATAAGTTTTAAAGATTTATTCTTTAATAAAGGATCTCAAAGCCAGCTTTAGAAAAAGGA
+
BCABCFFFFFFFGGGGGGGGGGHHHHHHHHHHHHHHHHHHHHHHHHHHHHHGGHHHHHHHHHHHHHHHHHHHHHHHHHHHHHHHHHGHHHHHHHGFGGHHHHHHHHHHHHHHHHHHHHHHHHHHHHHHHHHHHHHHHHHHHHHHHHHHHHHHHHHHHHHHHHHHHHHHHGHHHHHHHHHHHGGHHHHHHGHHHHHHHFGHHHHHHHHHHHHHHHHHHGHHGDGHHHFHGHHHHFFHHGHHHHHFHHGGGGG
@M05620:45:000000000-G6HP7:1:1101:22408:4623 1:N:0:182
ATCTCTATCTCCTAAAAACCTGTTTAGATTTGGAGATAGACCTTCAGGTTTTTCATCATTTTCTGCATGAATTATACATTGACCACGTTCCAGCGTGGTCAGTTTGCAGCATTCTGTTATTTTGTTTGACAGAGTGTCTTGTTGAGAACATATGTAGGACATGATTTTTTCCTGCAACAGGGAAAATAAAGTATAAGTTTTAAAGATTTATTCTTTAATAAAGGATCTCAAAGCCAGCTTTAGAAAAAGGA
+
BCABCBFFFFFFGGGGGGGGGGHHHHHHHHHHHHHHHGHHHHHHHHHHHHHGGHHHHHHHHHHHHHHHHHHHHHHHHHHHGHHHHH?FHHHHHGGEGGHHHHFHHGHHHHGHHHHHHHHHHHHHHHHHHHHHHHHHHHHHHHHHGHHHHHHHHHHHHFHHHHHHHHHHHGHHHHHHHHHHHGGHFHGHBFHGHHEFG>FHHHEHHHHHGHHHHHHHHHHHHHHHEHFHHEDGGGCGGGFHHHHHH0GFFGG
@M05620:45:000000000-G6HP7:1:1101:22365:4631 1:N:0:182
ATCTCTATCTCCTAAAAACCTGTTTAGATTTGGAGATAGACCTTCAGGTTTTTCATCATTTTCTGCATGAATTATACATTGACCACGTTCCAGCGTGGTCAGTTTGCAGCATTCTGTTATTTTGTTTGACAGAGTGTCTTGTTGAGAACATATGTAGGACATGATTTTTTCCTGCAACAGGGAAAATAAAGTATAAGTTTTAAAGATTTATTCTTTAATAAAGGATCTCAAAGCCAGCTTTAGAAAAAGGA
+
ACB@BFFFFFFFGGGGGGGGGGHGHHHHHHHHHHHGHHHHHHHHHFHHGGGGGHHHHFHHHHHHHHFHHHHGHHHHHHHHHFHGFHGFHHHHHHGEGGGGHHHHHHHHHHHHHHHHHHFHHHHHHHHHFHGHGHGHHHHHHHHHGHEHHGHFHHGFHHHHHHHHHHHHHGHHHHHHHHGHHGGFHHHGGFHGDGFHHFGHHGFFHGHHBFHHHHHHGEHGGFFHHHGGHGEBGCFGHGHHHHHFHFFHGGF
@M05620:45:000000000-G6HP7:1:1101:22387:4635 1:N:0:182
ATCTCTATCTCCTAAAAACCTGTTTAGATTTGGAGATAGACCTTCAGGTTTTTCATCATTTTCTGCATGAATTATACATTGACCACGTTCCAGCGTGGTCAGTTTGCAGCATTCTGTTATTTTGTTTGACAGAGTGTCTTGTTGAGAACATATGTAGGACATGATTTTTTCCTGCAACAGGGAAAATAAAGTATAAGTTTTAAAGATTTATTCTTTAATAAAGGATCTCAAAGCCAGCTTTAGAAAAAGGA
+
CDCDEFFFFFFFGGGGGGGGGGHHHHHHHHHHHHHHHHHHHHHHHHHHHHHGGHHHHHIHHIIIHHHHHHHHHHHHHHHHHHHHHHGHHHHHHHGGGGHHGHHHHHHHHHHHHHHHHHHHHHHHHHHHGHHHHHHHHHHHHHHHHHHHHHHHHHHHHHHHGHHHHHHHHGHHHHHHHHHHHGGHHHHHGHHHHGHHHGHHHGGHHHHHHHHHHHHHHGHGHFHHHHHHHGGGHHHHHGGHHHHHGGHGGGH
@M05620:45:000000000-G6HP7:1:1101:7265:4642 1:N:0:182
AGATTACTGCAACAGTTCCCCCTGGACCTGGAAAAGTTTCTTGCCTGGCTTACAGAAGCTGAAACAACTGCCAATGTCCTACAGGATGCTACCCGTAAGGAAAGGCTCCTAGAAGACTCCAAGGGAGTAAAAGAGCTGATGAAACAATGGCAAGTAAGTCAGGCATTTCCGCTTTAGCACTCTTGTGGATCCAATTGAACAATTCTCAGCATTTGTACTTGTAACTGACAAGCCAGGGACAAAACAAAGAT
+
A?AAADFFDDFFBAGFFFGGGFCFDFFFGHHHFFFFFFHHFEGGHFHGFHHHHGGHH3GGHFFFGFEHGFFHBGHBDFBGEGHGHFHHGE5G2FEBEGHGHHCGHGGGFFHHHGHFFGGFGFHGG/EEFHHHHFHHGHHHGGHHDFGHHH2GFGFGFGG2FGHGHHHHDFAEGGGHHFG1GHF<FDF.DFFGGFHHFHDFGHHGGFFHHHFGCGHHHGHHGCFHGHGGFFEGHEFFEGGEF?/F9EAFBF0
@M05620:45:000000000-G6HP7:1:1101:7256:4657 1:N:0:182
AGATTACTGCAACAGTTCCCCCTGGACCTGGAAAAGTTTCTTGCCTGGCTTACAGAAGCTGAAACAACTGCCAATGTCCTACAGGATGCTACCCGTAAGGAAAGGCTCCTAGAAGACTCCAAGGGAGTAAAAGAGCTGATGAAACAATGGCAAGTAAGTCAGGCATTTCCGCTTTAGCACTCTTGTGGATCCAATTGAACAATTCTCAGCATTTGTACTTGTAACTGACAAGCCAGGGACAAAACAAAGAT
+
CCCCCFFFFFFFGGGGGGGGGGGFEHHHHHHHHHHHGHHHHHHHHHHHHHHHHHHHHHHHHHGHHHHHHHHHFGHHHHHHHHGHHHHHHHHHGHGFGGHHHHHHHHHHGHHHHHHGHHHHHHHGGHGFHHHHHGHHHHFHHHHHHHHHHHHHHGHHHHHHHHHHHHHHHHGGGGGHHFHHHHHHHHHGHHHHGHHHGHHHHHHHHHHHGGHHHHHHHFHHHHHHHHHGFGFHGGFFGGGEGGGGGGGGFFF
@M05620:45:000000000-G6HP7:1:1101:8567:4675 1:N:0:182
AGATTACTGCAACAGTTCCCCCTGGACCTGGAAAAGTTTCTTGCCTGGCTTACAGAAGCTGAAACAACTGCCAATGTCCTACAGGATGCTACCCGTAAGGAAAGGCTCCTAGAAGACTCAAGGGAGTAAAAGAGCTGATGAAACAATGGCAAGTAAGTCAGGCATTTCCGCTTTAGCACTCTTGTGGATCCAATTGAACAATTCTCAGCATTTGTACTTGTAACTGACAAGCCAGGGACAAAACAAAGATC
+
BBBBBFFFFFFFGGGGGGGGGGGFHHHHGHHHHHHHHHHHHHHHHHHGHHHHHHHGHHHHHHHHHHHHHHHHFHHGHHHHHHHHHGHHHHHHHHGGGGHHHHHGGEHHGHHHHHHGGHHHHHHGHEEGHHHHGGHHHHHHHDHHHHHHHFHHGFHHHHHHFGGHHHHHFGGGGGHHGFGHHHHGHHGHHGHHHHHGHFFFHHHGHHFHHFHHGHFGFFHH:G0GHHF;GGHHGHG9DEGFGFFGGEFGGGC
@M05620:45:000000000-G6HP7:1:1101:20822:4693 1:N:0:182
TACCTGTACTGGGGAAGCGTGTAGCAATCGCCATTCCTACCCTAAAGATCGGAAGAGCACACGTCTGAACTCCAGTCACGGACATTTATCTCGTATGCCGTCTTCTGCTTGAAAAAAAAAAAAACATAACTCAGTGAAAGTCTTACTCAACGCGACCACACACACAAACATATAAGAGCAAAAGCCGTCAAGACCCATCACGAGAATTTCTACACCCAACTGCAGCTCCCAACCTTTCTATTCTCTCTCCC
+
BABBCFFFFFFFGGGGGGGEEGCHHHGGHGGGGGHHHHFGGHHGHHHHHHHGGGGHHHHHGHGHHGGFFGHHHFHGHFGGGGGGHHHGGDHHHFEGHHHGEGHGHHHHHHGHGFHGGGGCC/<<//11111111<1111111=1100<00/.----:-............000009;0/0/0//=.-.:..00//../;00..-..;000;000/:...://00:;/:;9//../0000:000000000/;
@M05620:45:000000000-G6HP7:1:1101:8566:4695 1:N:0:182
AGATTACTGCAACAGTTCCCCCTGGACCTGGAAAAGTTTCTTGCCTGGCTTACAGAAGCTGAAACAACTGCCAATGTCCTACAGGATGCTACCCGTAAGGAAAGGCTCCTAGAAGACTCAAGGGAGTAAAAGAGCTGATGAAACAATGGCAAGTAAGTCAGGCATTTCCGCTTTAGCACTCTTGTGGATCCAATTGAACAATTCTCAGCATTTGTACTTGTAACTGACAAGCCAGGGACAAAACAAAGATC
+
BBABBFFFFFFFGGGGGGGGGGGGDHHHGHFHHHHHGHHHGHHHHHHHHHHHHHGHHHHHHHHHHGHHHHHHHHHFHHHHHHGFHFHFGEDGGHGGGGHHHHHGFGHHGGHHHHDGHHHBHHFGGGGHHHHFFGGFHHHHGBGHHHGHHHHHGHHHHHHHFGFHFHHHHGGGGGHHHHHHHHGHHGGHHHHHHHHHHHHHFHHHFHHHGGGHHGGHHHHHCGFHHHHFHHHHGHG.EEGGGGGGFGGGGGF
@M05620:45:000000000-G6HP7:1:1101:13539:4738 1:N:0:182
AGATTACTGCAACAGTTCCCCCTGGACCTGGAAAAGTTTCTTGCCTGGCTTACAGAAGCTGAAACAACTGCCAATGTCCTACAGGATGCTACCCGTAAGGAAAGGCTCCTAGAAGACTCCAAGGGAGTAAAAGAGCTGATGAAACAATGGCAAGTAAGTCAGGCATTTCCGCTTTAGCACTCTTGTGGATCCAATTGAACAATTCTCAGCATTTGTACTTGTAACTGACAAGCCAGGGACAAAACAAAGAT
+
DDCDDFFFFFFFGGGGGGGGGGGGHHHHHHHHHHHHGHHHHHHHHHHHHHHHHHHHHHHHHHHHHHHHHHHHHHHHHHHHHHHHHHHHHHHHHHGGGGHHHFHHHHHHGHHHHHHHHHHHHGHGGHGGHHHHHGHHHHHHHHHHHHHHHHHHHGHHHHHHHHHHHHHHHHGGGGGHHHHHHHHHHHGGHHHHHHHHHHHHHHHHHHHHHHHHHHHHHGHGHHHHHHHHHFGHHGGGGGGGGGGGGGGFGGF
@M05620:45:000000000-G6HP7:1:1101:12611:4748 1:N:0:182
AGATTACTGCAACAGTTCCCCCTGGACCTGGAAAAGTTTCTTGCCTGGCTTACAGAAGCTGAAACAACTGCCAATGTCCTACAGGATGCTACCCGTAAGGAAAGGCTCCTAGAAGACTCCAAGGGAGTAAAAGAGCTGATGAAACAATGGCAAGTAAGTCAGGCATTTCCGCTTTAGCACTCTTGTGGATCCAATTGAACAATTCTCAGCATTTGTACTTGTAACTGACAAGCCAGGGACAAAACAAAGAT
+
BBBBBFDFFFFFGGGGGGGGGGGGHHHHHHHGHHHHGHHHHGHHHHHHHHHHHHHHHHHHHHHHHHHHHHHHHHHH5FGHHHGHHHGFHHHHHHGGGDHHGHHHGHHGGHHHHHHHHHHHHHHGGHGEHHHHHGGHHFGHHHHHHHHHHHFHHGGHHHHHHHHHHHHHHHGGGGGHHHHHHHHFHDFEHHHHHHHHHHHGHHHFHHHHHHHHGHHFHHHGHHHHHHGFFFGGHGGGGGGGGGGFFGGGGF;
@M05620:45:000000000-G6HP7:1:1101:12599:4763 1:N:0:182
AGATTACTGCAACAGTTCCCCCTGGACCTGGAAAAGTTTCTTGCCTGGCTTACAGAAGCTGAAACAACTGCCAATGTCCTACAGGATGCTACCCGTAAGGAAAGGCTCCTAGAAGACTCCAAGGGAGTAAAAGAGCTGATGAAACAATGGCAAGTAAGTCAGGCATTTCCGCTTTAGCACTCTTGTGGATCCAATTGAACAATTCTCAGCATTTGTACTTGTAACTGACAAGCCAGGGACAAAACAAAGAT
+
BBBBBFFFFFFFGGGGGGGGGGGGHHHFHHHHHHHHHHHHHHHGHHHHHHHHHHHFHHHHHGHHHHHHHHHHGHHHFGGHHHHGHHHHHHHHHHGFGGHGHGHGHHHHGHHHHHHFHHHHHCHGGGGFFHHHHGHGHHFHHFFHHFHGHHHHGGHHEHGHHHHHGHHHGHGGGGGHHHHHHHHFHFGGHHHHFCGHHFFFDHHGGFHDDCFHFHHHHHHFHFHGHHHGHFGAGGGFGGEGEGFGGGGGGGB
@M05620:45:000000000-G6HP7:1:1101:13535:4763 1:N:0:182
AGATTACTGCAACAGTTCCCCCTGGACCTGGAAAAGTTTCTTGCCTGGCTTACAGAAGCTGAAACAACTGCCAATGTCCTACAGGATGCTACCCGTAAGGAAAGGCTCCTAGAAGACTCCAAGGGAGTAAAAGAGCTGATGAAACAATGGCAAGTAAGTCAGGCATTTCCGCTTTAGCACTCTTGTGGATCCAATTGAACAATTCTCAGCATTTGTACTTGTAACTGACAAGCCAGGGACAAAACAAAGAT
+
CCBBCFFFFFFFGGGGGGGGGGGGHHHHHHHHHHHHGHHHHHHHHHHHHHHHHHGHHHHHHHHHHHHHHHHHHHHHHHHHHHGHHHHHHHHHHHGGGGHHHHHGHHHHGHHHHHHHHHHHHHHGGHGGHHHHHGHHHHGHHHHHHHHHHHHHHGH2HHHHHHHHHHHHHHGGGGGHHHHHHHHHHGHGGHHHGHHHHHHGHHGGHHHFHHHHHHHHHFGHFFHGHHHHHGHHGGGGGGGGGGGGGGGGFFF
@M05620:45:000000000-G6HP7:1:1101:23733:4783 1:N:0:182
AAACCAAGCAGACACTCACCGCTCCCTCGCCACAGGCCAATAGTTTGTCCTCACTGAGTTGGCAACAAGTGGCTGCTGTGGCTGCCATTTTTCTGGTGATGGCCATCAGCTCCGACGAGGTCAGCTGGGGGGCTTTCTTTGTGTAAGCAACGAGAAACCTGAAAGAAGCATTTTTTAACTAAGTCCTGCTGAGTCATTCATGAGTTTTTAGCCGCCTTGCTTCTTCTCACAGACTCTCTACTCTCATGCCA
+
CCBCDCCFCFFFGGGGGGGGGGGGGGHHGGGGGHHHGGHHHHHHHHHHHHHHHHHHHHHHHHHHHHHHHHHHGHGGHHHHHHHGGHHHHHHHHHHHHHHHHHHHHHHHHHHHHGGGGGGGGHHHHHHHGGGGGGGGGGGGGGGGGGFFFFFFFFFFFFFFFFFFFFFFFFFFFFHFFFFHHFFFFFFFFFFFFFFFFFFFFFFFFFFFFFFFFFFFFFFFHHFFHFFFFFFFFFFFFFFFHFFHFFFFFFF
@M05620:45:000000000-G6HP7:1:1101:12600:4784 1:N:0:182
AGATTACTGCAACAGTTCCCCCTGGACCTGGAAAAGTTTCTTGCCTGGCTTACAGAAGCTGAAACAACTGCCAATGTCCTACAGGATGCTACCCGTAAGGAAAGGCTCCTAGAAGACTCCAAGGGAGTAAAAGAGCTGATGAAACAATGGCAAGTAAGTCAGGCATTTCCGCTTTAGCACTCTTGTGGATCCAATTGAACAATTCTCAGCATTTGTACTTGTAACTGACAAGCCAGGGACAAAACAAAGAT
+
A3A3ADFFFFFFGGGGFFGGGGGFHHHHHFCGFGHHGHHHHHHHHHHHHHHHHHFHHHHHFFHHHHHHHHHHHHHHHHHHHHGHFFFHHHHHHHGEGGGHFHHHFHHHGHHHHHGHHHHHHGHGGHG/FFHHHGHHHHGHGHGHHHHGFHHHHGGGFHFFHHHHHHHHHGGGGGGHBGHHHHHHHHHGFFGHFHHHGGHHHGGHHHHHDEGHHFHHHFHH;CGGHHHHGHHEHGGGG.EGGGGAFEEFGGF
@M05620:45:000000000-G6HP7:1:1101:22797:4836 1:N:0:182
AAACCAAGCAGACACTCACCGCTCCCTCGCCACAGGCCAATAGTTTGTCCTCACTGAGTTGGCAACAAGTGGCTGCTGTGGCTGCCATTTTTCTGGTGATGGCCATCAGCTCCGACGAGGTCAGCTGGGGGGCTTTCTTTGTGTAAGCAACGAGAAACCTGAAAGAAGCATTTTTTAACTAAGTCCTGCTGAGTCATTCATGAGTTTTTAGCCGCCTTGCTTCTTCTCACAGACTCTCTACTCTCATGCCA
+
CCCCCBCFDFFFGGGGGGGGGGGGGGHHGGGGGHHHGGHHHHHHHHHHHHHHHHHHHHHHHHHGHHHHHHHHGHGGHHHHHHHGGHHHHHHHHHHHHHHHHHHHHHHHHHHHHGGGGGGGGHHHHHHHGGGGGGGGGGGGGGGGGGFFFFFFFFFFFFFFFFFFFFFFFFFFFFHFFFFHHFFFFFFFFFFFFFFFFFFFFFFFFFFFFFFFFFFFFFFFFFFFFFFFFFFFFFFFFFFHHFFFFFFFFFF
@M05620:45:000000000-G6HP7:1:1101:22803:4854 1:N:0:182
AAACCAAGCAGACACTCACCGCTCCCTCGCCACAGGCCAATAGTTTGTCCTCACTGAGTTGGCAACAAGTGGCTGCTGTGGCTGCCATTTTTCTGGTGATGGCCATCAGCTCCGACGAGGTCAGCTGGGGGGCTTTCTTTGTGTAAGCAACGAGAAACCTGAAAGAAGCATTTTTTAACTAAGTCCTGCTGAGTCATTCATGAGTTTTTAGCCGCCTTGCTTCTTCTCACAGACTCTCTACTCTCATGCCA
+
B@AABAAFCFFFGGGGGGGGGGGGGGHHGGGGGHHHGGHHHHHHHHHHHHHHHHHHHHHHHGHHHHHHHHFHGHGGHHHHHHHGGHHHHHHHHHHHHHHHHHHHHHHHHHHHHGGGGGGGGHHHHHHHGGGGGGGGGGGGGGGGGGFFFFFFFFFFFFFFFFFFFFFFFFFFFFFFFFFFFFFBFFFFFFFFF/BFFFFFFFFFFFFFFFFFFFFFFFFFFFFFFFFFFFFFFFBFFFFFFFFFFFBFFFF
@M05620:45:000000000-G6HP7:1:1101:17313:4872 1:N:0:182
ATCTCTATCTCCTAAAAACCTGTTTAGATTTGGAGATAGACCTTCAGGTTTTTCATCATTTTCTGCATGAATTATACATTGACCACGTGGTCAGTTTGCAGCATTCTGTTATTTTGTTTGACAGAGTGTCTTGTTGAGAACATATGTAGGACATGATTTTTTCCTGCAACAGGGAAAATAAAGTATAAGTTTTAAAGATTTATTCTTTAATAAAGGATCTCAAAGCCAGCTTTAGAAAAAGGAAGAAAGGG
+
DDDDDFFFFFFFGGGGGGGGGGHHHHHHHHHHHHHHHHHHHHHHHHHHHHHGGHHHHHHHHHHHHHHHHHHHHHHHHHHHHHHHHHGHGGHHHHHHHHHHHHHHHHHHHHHHHHHHHHHHHHHHHHGHHHHHHGHHHHHHHHHHHHHFFGHHHHHHHHHHHGHHHHHGHHHHHGGHHHHHHHHHHHHHHGHHHHHHHHHHHHHHHHHHHHHHHHHHGHHHHGHHHHHGHEGHHHHBHHGHGGHHHHHHHHG
@M05620:45:000000000-G6HP7:1:1101:7678:4880 1:N:0:182
CATCCTGACCCTGAAGTACCCCGGCTTGATTTCTGACATTAGATCGGAAGAGCACACGTCTGAACTCCAGTCACGGACATTTATCTCGTATGCCGTCTTCTGCTTGAAAAAAAAAAAAGGTCAGCTGGGGGGCTTTCTTTGTGTAAGCAACGAGAAACCTGAAAGAAGCATTTTTTAACTAAGTCCTGCTGAGTCATTCATGAGTTTTTAGCCGCCTTGCTTCTTCTAACAGACTCTCTACTCTCATGCCA
+
1>>AABDFFFFFGGGGFGGGFGGCGGGEFFGFHFGFHHGHFHFHHHG/AB0GCHH0FEGHFFGHGEGHGHFFGEE/EECFHFB2FFHHGCHHHFGEEFFEHHHFDGFFBGA/E/BB/>//1??01??FCCC@;@EFBBFFFFFF///B/FF@EB--//-/;/F/:99BB///;/F@EFFFFEB9B9;BFFF/-/;/B/99BFBF9BFFEA9BBB@@?-;F/9BFFB/////BBF/B;BFBF/FFB99BB//
@M05620:45:000000000-G6HP7:1:1101:23377:4889 1:N:0:182
ATCTCTATCTCCTAAAAACCTGTTTAGATTTGGAGATAGACCTTCAGGTTTTTCATCATTTTCTGCATGAATTATACATTGACCACGTTCCAGCGTGGTCAGTTTGCAGCATTCTGTTATTTTGTTTGACAGAGTGTCTTGTTGAGAACATATGTAGGACATGATTTTTTCCTGCAACAGGGAAAATAAAGTATAAGTTTTAAAGATTTATTCTTTAATAAAGGATCTCAAAGCCAGCTTTAGAAAAAGGA
+
CCBCCFFFFFFFGGGGGGGGGGHHHGHHHHHHHHHHHHHHHHHHHHHHHHHGGHHHHHHHHHHHIHHHHHHHHHHHHHHHHGHHHHGHHHHHHHGGGGHHGHHHHHGGHHHHHHHHHHHHHHHHHHHHHHHHHHHHHHHHHHHHHHHHHHHHHHHHHHHHHHHHHHHHHGHHHHGHHHHHHGGHGHGHGGHHHFGGGHHHHHHHGHHHHHHHHHHHHHHHHHHGHHHHHGGHHHHHHGHHHHHGHFHH?GG
@M05620:45:000000000-G6HP7:1:1101:18355:4894 1:N:0:182
ATCTCTATCTCCTAAAAACCTGTTTAGATTTGGAGATAGACCTTCAGGTTTTTCATCATTTTCTGCATGAATTATACATTGACCACGTTCCAGCGTGGTCAGTTTGCAGCATTCTGTTATTTTGTTTGACAGAGTGTCTTGTTGAGAACATATGTAGGACATGATTTTTTCCTGCAACAGGGAAAATAAAGTATAAGTTTTAAAGATTTATTCTTTAATAAAGGATCTCAAAGCCAGCTTTAGAAAAAGGA
+
CCCDDFFFFFFFGGGGGGGGGGGHHHHHHHHHHHHHHHHHHHHHHHHHHHHGGHHHHHIIHHIHIHHHHHHHHHHGHHHHHHHHHHGHHHHHHHGGGGHHHHHHHHHHHHHHHHHHHHHHHHHHHHHHGHHHHHGHHHHHHHHHHHGHHHHHHHHHHHHHHHHHHHHHHGHHHHHHHHHHHGGHHHHHHHHHHHHHHHHHHHHHHHHHHHHHHHHHHHHHHHHHHHHHHGHHHHHHHGGHHHHHHHHHGGH
@M05620:45:000000000-G6HP7:1:1101:17302:4896 1:N:0:182
ATCTCTATCTCCTAAAAACCTGTTTAGATTTGGAGATAGACCTTCAGGTTTTTCATCATTTTCTGCATGAATTATACATTGACCACGTGGTCAGTTTGCAGCATTCTGTTATTTTGTTTGACAGAGTGTCTTGTTGAGAACATATGTAGGACATGATTTTTTCCTGCAACAGGGAAAATAAAGTATAAGTTTTAAAGATTTATTCTTTAATAAAGGATCTCAAAGCCAGCTTTAGAAAAAGGAAGAAAGGG
+
BBBBBFFFFFFFGGGGGGGGGGGHHHHHHHHHHHHGGHHHHHHHHHHHGHHGGHHHHHHHHHHHHHHGHFGHHHHHHHHHHHHHHHGHHEHHHHHHHHHGHHHHHHHGHHHHHHHHHHHHHHHHHGHHHHHHHHHHHHGGHHHGHHHHHHHHHHHHHHHHHGHHHHHGHHGHGGGHHHHHGHHHHHHGGGHHHHHHHHHHHGFHHHHHHHHHGGHHCHHHHEHHFHHFHGCHHHHGFHGHGCFCHHGGHGG
@M05620:45:000000000-G6HP7:1:1101:13851:4902 1:N:0:182
ATCTCTATCTCCTAAAAACCTGTTTAGATTTGGAGATAGACCTTCAGGTTTTTCATCATTTTCTGCATGAATTATACATTGACCACGTGGTCAGTTTGCAGCATTCTGTTATTTTGTTTGACAGAGTGTCTTGTTGAGAACATATGTAGGACATGATTTTTTCCTGCAACAGGGAAAATAAAGTATAAGTTTTAAAGATTTATTCTTTAATAAAGGATCTCAAAGCCAGCTTTAGAAAAAGGAAGAAAGGG
+
CCABCFFFFFFFGGGGGGGGGGHHHHHHHHHHHHHHHHHHHHHHHHHHHHHGGHHHHIIHHHHHHHHHHHHHHHHHHHHHHHHHHHGHHGHHHHHHHHHGHHFHHHHHHHHHHHHHHHHHGHHHHHHHHHHHHHHHHHHHHHHHHHHHHHHHHHHHHHHHHGHHHHGGHHHHHGGHGFHHHHHGHHHHHHHHHHHHHGHHHHHHHHHHHHHHHHHHHHHHHGHHHHHGHGHHHFHBGFHHGGHHHHHHHHG
@M05620:45:000000000-G6HP7:1:1101:22752:4903 1:N:0:182
ATCTCTATCTCCTAAAAACCTGTTTAGATTTGGAGATAGACCTTCAGGTTTTTCATCATTTTCTGCATGAATTATACATTGACCACGTGGTCAGTTTGCAGCATTCTGTTATTTTGTTTGACAGAGTGTCTTGTTGAGAACATATGTAGGACATGATTTTTTCCTGCAACAGGGAAAATAAAGTATAAGTTTTAAAGATTTATTCTTTAATAAAGGATCTCAAAGCCAGCTTTAGAAAAAGGAAGAAAGGG
+
CCCCCFFFFFFFGGGGGGGGGGGHHHHHHHHHHHHHHHHGHHHHHHHHHHHGGHHHHHIHHHHHHHHHHGHHHHHGHHHHHFHHFHGFGFHHGHHHHHHHHHHHHHHHHHHHHHHHHHHHHHHHGHGHHHHHHHHHGHGDGGHFHHHHHGHHHHHGHHHHHGHHHHHGHHGHGGGHHHHHHHHFGHHGHHHHHGHHHHHHHHHHHHHHHHHGHHHHGHHHHGHHHGHGHGHHHGGHFFHHFGFFHEGHHHG
@M05620:45:000000000-G6HP7:1:1101:23367:4907 1:N:0:182
ATCTCTATCTCCTAAAAACCTGTTTAGATTTGGAGATAGACCTTCAGGTTTTTCATCATTTTCTGCATGAATTATACATTGACCACGTTCCAGCGTGGTCAGTTTGCAGCATTCTGTTATTTTGTTTGACAGAGTGTCTTGTTGAGAACATATGTAGGACATGATTTTTTCCTGCAACAGGGAAAATAAAGTATAAGTTTTAAAGATTTATTCTTTAATAAAGGATCTCAAAGCCAGCTTTAGAAAAAGGA
+
CDDDDFFFFFFFGGGGGGGGGGHHHHHHHHHHHHHHHHHHHHHHHHHHHHHGGHHHHHHHHIHHIHHHHHHHHHHGHHHHHGHHHHGHHHHHHHGGGGHHHHHHHHHGHHHHHHHHHHHHHHHHHHHHGHHHHHHHHHHHHHHHHHGHHHHHHHHHHHHHHHHHHHHHHGHHHHHHHHHHHGGGHHHGHGHHHGGHHHHHHGHHHHHHHHHHHHHHHHHHHHHHHHHHHHGGHGHHHGHHHHHHHGGGGGG
@M05620:45:000000000-G6HP7:1:1101:20920:4908 1:N:0:182
CATCCTGACCCTGAAGTACCCCATTGAGCATGGCATCGTCACCAACTGGGACGACATGGAGAAGATCTGGCACCACACCTTCTACAACGAGCTGCGCGTGGCCCCGGAGGAGCACCCAGTGCTGCTGACCGAGGCCCCCCTGAACCCCAAGGCCAACAGAGAGAAGATGACTCAGGTGAGGCTCGGCCGACGCCCGTGCTCCTCCCGTCCTTTCCCCAGTCATTTTCTGCCCGGCTTGATTTCTGACATTA
+
CCCCCFFFFFFFGGGGGGGGGGGHHHHHHHHHHHHHHGHHGGHHHGHHHHHHGGGGGHHHHHHHHHHHHHHHHGHHHGGHHHHHHGHHGGGGGHHGGGGGGGHHGGGGGGGGHHHHGGHGHHHHHHHHHHGGGGGGGGGGGGHHHHGGGGHGHHGGGGGGGGGGGGGFGGGGGGGGGGGGGGGGFFFFFFFFFFFF=DFFFFFFFFFEFFFFFFFFFFFFFFFFFFFFFFFFFDFFCFAFFFFFFBFFFF0
@M05620:45:000000000-G6HP7:1:1101:23385:4917 1:N:0:182
ATCTCTATCTCCTAAAAACCTGTTTAGATTTGGAGATAGACCTTCAGGTTTTTCATCATTTTCTGCATGAATTATACATTGACCACGTTCCAGCGTGGTCAGTTTGCAGCATTCTGTTATTTTGTTTGACAGAGTGTCTTGTTGAGAACATATGTAGGACATGATTTTTTCCTGCAACAGGGAAAATAAAGTATAAGTTTTAAAGATTTATTCTTTAATAAAGGATCTCAAAGCCAGCTTTAGAAAAAGGA
+
BAAABFFFFFFFGGGGGGGGGGFGHHHHHHHHHHGHGHHHHHHHHHHHHHHGGHHHHHHGHHHHHHHHHGHHHHHHHHHHHHHHHHGFGHHHFHGEGGHHGHGHHHHHHHHHHHHHHHHHHHHHGHHHHHGHHHFGGHHHHHHHHHHHHHHHHHHHHHHHHHHHHHHHGFHHHHHHHHHHHGFHFFGHHHHGHHHGHFGHHHFHHHGHHHHHHHHHHHHHHFGHHHHHFHHHHHHHHGHHHHHFFHHHGGH
@M05620:45:000000000-G6HP7:1:1101:13864:4921 1:N:0:182
ATCTCTATCTCCTAAAAACCTGTTTAGATTTGGAGATAGACCTTCAGGTTTTTCATCATTTTCTGCATGAATTATACATTGACCACGTGGTCAGTTTGCAGCATTCTGTTATTTTGTTTGACAGAGTGTCTTGTTGAGAACATATGTAGGACATGATTTTTTCCTGCAACAGGGAAAATAAAGTATAAGTTTTAAAGATTTATTCTTTAATAAAGGATCTCAAAGCCAGCTTTAGAAAAAGGAAGAAAGGG
+
AAABCFFFFFFFGGGGGGGGGGGHHHHHHHHHHHHHHHHHHHHHHHHHHHHGGHHHHHHHIIHGHHHHHGHHHHHHHHHHHHHHHHGGGGHHGHHHHHHGHHHHHHHHHHHHHHHHHHHHGHHHHHHHHHHHHGHHHHHHHHHHHHHHHHHHGHHHHHHHHGHHHHGBHHGHHGGHHHHHGHHDFGHHHGHHHHHGHHHHHHHHHHHHHGHHHHHHHHHGHGGHHHHGGGGHHFHFHEGFGGHHGGHFHHG
@M05620:45:000000000-G6HP7:1:1101:13843:4924 1:N:0:182
ATCTCTATCTCCTAAAAACCTGTTTAGATTTGGAGATAGACCTTCAGGTTTTTCATCATTTTCTGCATGAATTATACATTGACCACGTGGTCAGTTTGCAGCATTCTGTTATTTTGTTTGACAGAGTGTCTTGTTGAGAACATATGTAGGACATGATTTTTTCCTGCAACAGGGAAAATAAAGTATAAGTTTTAAAGATTTATTCTTTAATAAAGGATCTCAAAGCCAGCTTTAGAAAAAGGAAGAAAGGG
+
BCBBCFFFFFFFGGGGGGGGGGHHHHHHHHHHHHHHHHHHHHHHHHHHHHHGGHHHHHHHHIHHHHHHHHHHHGHHHHHHHHHHGHGHHGHHHHHHHHHGHHHHHHHHHHHHHHHHHHHHFFHHHGHHHHHHHHHHHHHHHHHHHHHHHHHHGHHHHHHHHGHHHHGGHHHHHGGHHHHHHHHFHHHHHHHHHHHHHHHHHGHGHHHHHGHHHGHHHHHGHFGHHHHFHEGHHFHHHHHGGGHHHGHHGFG
@M05620:45:000000000-G6HP7:1:1101:7891:4936 1:N:0:182
CATCCTGACCCTGAAGTACCCCATTGAGCATGGCATCGTCACCAACTGGGACGACATGGAGAAGATCTGGCACCACACCTTCTACAACGAGCTGCGCGTGGCCCCGGAGGAGCACCCAGTGCTGCTGACCGAGGCCCCCCTGAACCCCAAGGCCAACAGAGAGAAGATGACTCAGGTGAGGCTCGGCCGACGCCCGTGCTCCTCCCGTCCTTTCCCCAGTCATTTTCTGCCCGGCTTGATTTCTGACATTA
+
AABABFFBF>FFGGGFGGGGGGGHHHHHFHHHHHHGHGHHHGHHEEHHHHGHGGGGFFHFHGFGFFHHHHHHHGCHHGGHHHGHHHHHGGEGGFGGGGGCEGHFCFCCGCGGHGFHDFEHHHHHGHHHHHCAFGFGGGCFGGBGGGGF.EHEHHEGGEGGFFGGGFFGGGGBBFFFFEGGGGGFFFFFFCCFCFFF99.AFFFFFFFFFFFF/99/BFDFFFFFFFFBBFFED;AFA-.BFB;BFB9BFF/
@M05620:45:000000000-G6HP7:1:1101:8569:4991 1:N:0:182
AAACCAAGCAGACACTCACCGCTCCCTCGCCACAGGCCAATAGTTTGTCCTCACTGAGTTGGCAACAAGTGGCTGCTGTGGCTGCCATTTTTCTGGTGATGGCCATCAGCTCCGACGAGGTCAGCTGGGGGGCTTTCTTTGTGTAAGCAACGAGAAACCTGAAAGAAGCATTTTTTAACTAAGTCCTGCTGAGTCATTCATGAGTTTTTAGCCGCCTTGCTTCTTCTCACAGACTCTCTACTCTCATGCCA
+
BBABB@AFBFFFGGGGGGGGGGGGEGHHGGFGGHHHGGGHGFHHFHHHHHHHGHHHHHHHHHHEHGHHHFGHGHGGHGGHHHHGGHHHHHHHGHHHHHEHHHHHHHHHHHHHHGGGGGFGGHHHHHHHGCGGGGGGGFGGGGGFGGFFFFFFFFFFFFFFFFFFFFFFFFFFFFFFFFFFFFFFFFFFFFFFFFFFFFFFFFFFBBFFFFFEFFFFFFFFFFFFFFFFFFFFFFFFFFFFFFFFFFBFFFF
@M05620:45:000000000-G6HP7:1:1101:22303:4997 1:N:0:182
ATCTCTATCTCCTAAAAACCTGTTTAGATTTGGAGATAGACCTTCAGGTTTTTCATCATTTTCTGCATGAATTATACATTGACCACGTTCCAGCGTGGTCAGTTTGCAGCATTCTGTTATTTTGTTTGACAGAGTGTCTTGTTGAGAACATATGTAGGACATGATTTTTTCCTGCAACAGGGAAAATAAAGTATAAGTTTTAAAGATTTATTCTTTAATAAAGGATCTCAAAGCCAGCTTTAGAAAAAGGA
+
CDCDDFFFFFFFGGGGGGGGGGHHHHHHHHHHHHHHHHHHHHHHHHHHHHHGGHHHHHHHHHIHHHHHHHHHHHHHHHHHHHHHHHGHHHHHHHGFGGHHHHHHHHHHHHHHHHHHHHHHHHHHHHHHHHHHHHHHHHHHHHHHHHHHHHHHHHHHHHHHHHHHHHHHHGHHHHHHHHHHHGGGHHHHHGHHHGHHHGHHHHHHHHHHHHHHHHHHHGHHHHHHHHHHHHHGHHHHHGHHHHHHHHHHGGH
@M05620:45:000000000-G6HP7:1:1101:14904:5002 1:N:0:182
AAACCAAGCAGACACTCACCGCTCCCTCGCCACAGGCCAATAGTTTGTCCTCACTGAGTTGGCAACAAGTGGCTGCTGTGGCTGCCATTTTTCTGGTGATGGCCATCAGCTCCGACGAGGTCAGCTGGGGGGCTTTCTTTGTGTAAGCAACGAGAAACCTGAAAGAAGCATTTTTTAACTAAGTCCTGCTGAGTCATTCATGAGTTTTTAGCCGCCTTGCTTCTTCTCACAGACTCTCTACTCTCATGCCA
+
CCCCDCCFCFFFGGGGGGGGGGGGGGHHGGGGGHHHGGHHHHHHHHHHHHHHHHHHHHHHHHHHHHHHHGHHGHGGHHHHHHHGGHHHHHHHHHHHHHGHHHHHHHHHHHHHHGGGGGGGGHHHHHHHGGGGGGGGGGGGGGGGGGFFFFFFFFFFFFFFFFFFFFFFFFFFFFFFFFFFFFFFFFFFFFFFFFFFFFFFFFFFFFFFFFFFFFFFFFFFFFFFHFFFHFFFFFFFFFFFFFFHFFFFFFB
@M05620:45:000000000-G6HP7:1:1101:14885:5007 1:N:0:182
AAACCAAGCAGACACTCACCGCTCCCTCGCCACAGGCCAATAGTTTGTCCTCACTGAGTTGGCAACAAGTGGCTGCTGTGGCTGCCATTTTTCTGGTGATGGCCATCAGCTCCGACGAGGTCAGCTGGGGGGCTTTCTTTGTGTAAGCAACGAGAAACCTGAAAGAAGCATTTTTTAACTAAGTCCTGCTGAGTCATTCATGAGTTTTTAGCCGCCTTGCTTCTTCTCACAGACTCTCTACTCTCATGCCA
+
AABCCABFCFFFGGGGGGGGGGGGGGHHGGGGGHHHGGHHHGHHHHHHHHHHHHHHHHGHHHHHHHHHHHHHGHGGGHHHHHHGGHHHHHHHHHHHHHHHHHHHHHHHHHHHHGGGGGGGGHHHHHHHGGGGGGGGGGGGGGGGGGFFFFFFFFFFFFFFFFFFFFFFFFFFFFFFEFFFFFFFFFFFFFFFFFFFFFFFFFFFFFFFFFFFFFFFFFFFFFFFFFFFFFFFFFFFFFFFFFFFFFFFFFF
@M05620:45:000000000-G6HP7:1:1101:22287:5018 1:N:0:182
ATCTCTATCTCCTAAAAACCTGTTTAGATTTGGAGATAGACCTTCAGGTTTTTCATCATTTTCTGCATGAATTATACATTGACCACGTTCCAGCGTGGTCAGTTTGCAGCATTCTGTTATTTTGTTTGACAGAGTGTCTTGTTGAGAACATATGTAGGACATGATTTTTTCCTGCAACAGGGAAAATAAAGTATAAGTTTTAAAGATTTATTCTTTAATAAAGGATCTCAAAGCCAGCTTTAGAAAAAGGA
+
CCCCCFFFFFFFGGGGGGGGGGGHHHHHHHHHHHHHHHHHHHHHHHHHHHHGGHGHHGHHHHHHIHHHHHGHHGHHHGHHHGHHGHGGHHHGHHGEFGGHFHHHHGHHHHHHHHHHHHFHHHHHHHHHHHGHHHHHHHHHHHHHGHGHHHHHHHHFHHHHHHHHHHHHHGHHHHHHHHGHHGGGHHHGHGHHFHFHHHHHHGHEHGHHGGHHHHHHGEHHGFGHGHHHHFFFHHHGHGHHHGHFFHFFGGH
@M05620:45:000000000-G6HP7:1:1101:9987:5022 1:N:0:182
TACCTGTACTGGGGAAGCGTGTAGCAATCGCCATTCCTACCCTAAAGATCGGAAGAGCACACGTCTGAACTCCAGTCACGGACATTTATCTCGTATGCCGTCTTCTGCTTGAAAAAAAAAATTGTTTGACAGAGTGTCTTGTTGAGAACATACGTATGACATGATGTTCTCCTGCAACAGGTAAAATAAAGTATCAGTTTAAAAGATTTATTCTTTAATAAAGGATCTCAAAGCCAGCTTTTGACCAAGGA
+
A?AABFFFFFFFGGGGGGGEGGGHHHHHHGGGDFHHHHFHHHHHHHHHHHEGGGEFGHHHHHGHHHGFHHHHGHHHHHHGGGGGHHHHHHHHHFEHHGHGFGHGHHHHEFFFFGFEG@C/@022>2222?110<11?@DBFFF011.110111<111<11<00000=000==D/</0GHCH00C00;0;:00;000;00;000009;;C0BB0CFGF0BF00;0BBBF00CF0/99.:FFF//.9/9....
@M05620:45:000000000-G6HP7:1:1101:14905:5034 1:N:0:182
AAACCAAGCAGACACTCACCGCTCCCTCGCCACAGGCCAATAGTTTGTCCTCACTGAGTTGGCAACAAGTGGCTGCTGTGGCTGCCATTTTTCTGGTGATGGCCATCAGCTCCGACGAGGTCAGCTGGGGGGCTTTCTTTGTGTAAGCAACGAGAAACCTGAAAGAAGCATTTTTTAACTAAGTCCTGCTGAGTCATTCATGAGTTTTTAGCCGCCTTGCTTCTTCTCACAGACTCTCTACTCTCATGCCA
+
BBBBBBBFBFFFGGGGGGGGCGGGGGHHGGGGGH2AFFHGHHFGGGGHHHHHHHHGHGGFHHHDHHHHHFFFFHGGHHHHHHHGGHFFHHFGHHGHHEHHHHHHHGHHHHHHHGGGGGCGGHHFHHHHGGGGGGGGGGGGGFGGGGFFFFFFFFFFFFFFFFFFFFFFFFFFF/FFFFFFFFFBFFFFFFFFFFFFFFFFFFBFFFFFFFFFFFFFFFFFFFFFFFFFEBF/FFFFFFFFFFFFFFFFFF9
@M05620:45:000000000-G6HP7:1:1101:16664:5057 1:N:0:182
CATCCTGACCCTGAAGTACCCCATTGAGCATGGCATCGTCACCAACTGGGACGACATGGAGAAGATCTGGCACCACACCTTCTACAACGAGCTGCGCGTGGCCCCGGAGGAGCACCCAGTGCTGCTGACCGAGGCCCCCCTGAACCCCAAGGCCAACAGAGAGAAGATGACTCAGGTGAGGCTCGGCCGACGCCCGTGCTCCTCCCGTCCTTTCCCCAGTCATTTTCTGCCCGGCTTGATTTCTGACATTA
+
AAAAADDFF1CCGFGFGGGDAA1FDEGFGEDF0FHHGGHCHCGCGEH0GHHGCEGCECFEAGCBHFHB1ACGHGHHGCCE1B@GH1B@>C>EAGHCEGGGGGHCEC/CC?C/CGHHGGE?<11FFCGHFFG?C--<.<CGGACFCCCCGGFGHHGGGGFFB/9CBB/;BFBBFBFBFFGA..;99--B@;@@@@@;;ABAFFFF/9A9;9-BB///:B-B//F/B/B/FFFFA--@---9/9BFBFFBFF/
@M05620:45:000000000-G6HP7:1:1101:8182:5093 1:N:0:182
AGATTACTGCAACAGTTACCCCTGGACCTGGAAAAGTTTCTTGCCTGGCTTACAGAAGCTGAAACAACTGCCAATGTCCTACAGGATGCTACCCGTAAGGAAAGGCTCCTAGAAGACTCCAAGGGAGTAAAAGAGCTGATGAAACAATGGCAAGTAAGTCAGGCATTTCCGCTTTAGCACTCTTGTGGATCCAATTGAACAATTCTCAGCATTTGTACTTGTAACTGACAAGCCAGGGACAAAACAAAGAT
+
BB?AAFBDFBDDEGGBG5BFGGGABFHHFHHGHHHHBFGFFGHFHHHHAGHHHHHHHHHGHFHHHHHHGHGH3FGHGGHHGF3FGFHHGFDGHHGEGGHGGHHHHHHHGHHHFGFBEGFHHGHGGGGEHGHHHGHGHGFGHEFH10FHGFGGGGHFHGFFFHGHHGGHEGAEEGGFFFDFFHHHHGGD111FGHHHFF=<DGGDFGFHFCGHHGHHHHHHGHFHHHGFCCCG.EB.9EEA.C99.;EABFC
@M05620:45:000000000-G6HP7:1:1101:11656:5109 1:N:0:182
CATCCTGACCCTGAAGTACCCCGGCTTGATTTCTGACATTAGATCGGAAGAGCACACGTCTGAACTCCAGTCACGGACATTTATCTCGTATGCCGTCTTCTGCTTGAAAAAAAAAAACAGTCAACTTGACAGATTTATTTTTTTCAACCCCACGTACTCTTACCTTCACATCTTTCCCCTCCTTCCTACTGCATCATTCCTACACTTTTCACCGCCTTTCTTCTACTCCCAGCCTCTCTTCTCTCACTCCA
+
BBABBFFFFFFFGGGGFFGGGGGGGGGCHHHHHGHGHHHHHGGHHHGFFGFHHHHGHGHHHGHGHFHHHHHHHGGGGGGHHGHHHFHHGGHEHHGEEGGFHHHFGHHHGHHGGGG/<//22222?1<1111<0??<11@<11--0100<<..<<./..000;:/00/0;<00;000:9C/D./0;/;0;00009900900;00//0;B900;;.-9../;//;//9/;9A./.9../9B///9/////9./
@M05620:45:000000000-G6HP7:1:1101:20125:5113 1:N:0:182
TACCTGTACTGGGGAAGCCATTCCTACCCTAAAGATCGGAAGAGCACACGTCTGAACTCCAGTCACGGACATTTATCTCGTATGCCGTCTTCTGCTTGAAAAAAAAAAGAGACACACGCGACCGCAGACCGAGGCCCGCCTGCACCCCAAGGCCACCAGAGAGAAGATGACTCAGGGGGGTTCCGGCCGACGCCCGGCGTACTCCCGACCTTTCCCCAGGCCTCTCCTGCCCTGCGTGGTTTTCTGCATTT
+
ABAABFFFFFFFGGGCGGGGGGHHHHHGGHHHHHHHHHCEFGGGGEEGGEEGFF5F3FGHFHDFHHEEFG0FFFFGGGHFG1FFFGEEEFFFHHHHHH1@BF1>>EEE//222B22/////>/<----<.----:A.-:-AC.:9/.-..:.CAA.A.;;?/../9/000/;/;//.99---./.9---9-99@------9-.;9...--.9/;//.9..9.9.;/////../.9-..-..../////;B/
@M05620:45:000000000-G6HP7:1:1101:8176:5114 1:N:0:182
AGATTACTGCAACAGTTCCCCCTGGACCTGGAAAAGTTTCTTGCCTGGCTTACAGAAGCTGAAACAACTGCCAATGTCCTACAGGATGCTACCCGTAAGGAAAGGCTCCTAGAAGACTCCAAGGGAGTAAAAGAGCTGATGAAACAATGGCAAGTAAGTCAGGCATTTCCGCTTTAGCACTCTTGTGGATCCAATTGAACAATTCTCAGCATTTGTACTTGTAACTGACAAGCCAGGGACAAAACAAAGAT
+
BBABAFFFFF@FFGGGGGGGGGGGFGHHHFAFHHHGFGHGFFHGHFHHHHHHHHGHGHGHFFHGHHHHHHHHFHHHGHGHGHHHHFHHFF5FHHGGGFGFGBF11FGHFHHHHHFFFHHHHHHGGHGGHHHHHGHHHGGHHFFHHHHHHHHHHGHHHHHHHGHHHHHHHHGGGGGHGHGHHHHGHHHGHHHHGGHHHGFGHHHHHHHGGGHHGHHHHHHHGFHHHHFBGHHHHGGGGGGFGGGGGGGGGGF
@M05620:45:000000000-G6HP7:1:1101:16247:5123 1:N:0:182
CATCCTGACCCTGAAGTACCCCGGCTTGATTTCTGACATTAGATCGGAAGAGCACACGTCTGAACTCCAGTCACGGACATTTATCTCGTATGCCGTCTTCTGCTTGAAAAAAAAAAAAAATTAAGTTGACAAATTGTCTTGTTTAACCCCTATGAAAACCCTAATTTTTACCTTCCACCTAGAACCTACAGAATAATGTTTCCAGCTTTAGTCTTTCGTAACGTCTCTGACATCCAACATTCACAACTTAC
+
BABCCFFFFFFFGGGGGFGGGGGGGGGGHHHHHHHFHHHHGHGHHHGGGGGHHGHFHGGHHGHGGHHHHGGHFHGEGGGHHHHHFGHHGGHHHHGEGHGHHHHHHHHGGHGGGGGC</>/=1111>11>1<1011=1=111>0/0000<...000<00/.:.//00000.00C0;/0;..0000;AF0/0000;000;;;00900/00;C0;0;00:.9/..././;0090000/F09./090000.0000
@M05620:45:000000000-G6HP7:1:1101:14290:5150 1:N:0:182
CATCCTGACCCTGAAGTACCCCATTGAGCATGGCATCGTCACCAACTGGGACGACATGGAGAAGATCTGGCACCACACCTTCTACAACGAGCTGCGCGTGGCCCCGGAGGAGCACCCAGTGCTGCTGACCGAGGCCCCCCTGAACCCCAAGGCCAACAGAGAGAAGATGACTCAGGTGAGGCTCGGCCGACGCCCGTGCTCCTCCCGTCCTTTCCCCAGTCATTTTCTGCCCGGCTTGATTTCTGACATTA
+
3AAABDFFFFFFGGGGGGGGGGGHHHHHHHHGHHHHHGHHGGHHHGHGHHHHGGGGGHHHHHHHHHHHHHHHHGHHHGGHHHHHHHHHGGGGGHHGGGFGGFHHGGGGGGGGHHHHGGHHHHHHHHHHHHGGGGGGGGGGGGHHHHGGGGHGHHGGGGGGGGGGGFFFGGFGGGGGGGGGGGGGFFFFFFFFFFFF9ADFFFFFFFD9ADFFFFFFFFFFFFFFFFFFFBFFFFFFFFFBFFFFFFFFFF/
@M05620:45:000000000-G6HP7:1:1101:12827:5155 1:N:0:182
ATCTCTATCTCCTAAAAACCTGTTTAGATTTGGAGATAGACCTTCAGGTTTTTCATCATTTTCTGCATGAATTATACATTGACCACGTGGTCAGTTTGCAGCATTCTGTTATTTTGTTTGACAGAGTGTCTTGTTGAGAACATATGTAGGACATGATTTTTTCCTGCAACAGGGAAAATAAAGTATAAGTTTTAAAGATTTATTCTTTAATAAGGGATCTCAAAGCAAGCTTTAGAAAAAGGAAGAAAGGG
+
BCABCFFFFFFFGGGGGGGGGGHHHHHHHHHHHHHHHHHHHHHHHHHHHHHGGHHHHHHHHIIIHHGHHGHHHHHGHHHHHGHHGHGFHGHHHHHHHHHHHHHHHHHHHHHHHHHHHHHHHHHHHHGGHHHHHHHHHHGFGHHHHHHHHHHHHHHHHHHHHGHHHHHGHHHHHGGHHHHHHHHGHHHHHGHHHHGHHHHH11@1<FG1G1<FF1>0.<<<0<D00C0/<.<G000=GFH.C.;/.;C/;GG
@M05620:45:000000000-G6HP7:1:1101:14276:5166 1:N:0:182
CATCCTGACCCTGAAGTACCCCATTGAGCATGGCATCGTCACCAACTGGGACGACATGGAGAAGATCTGGCACCACACCTTCTACAACGAGCTGCGCGTGGCCCCGGAGGAGCACCCAGTGCTGCTGACCGAGGCCCCCCTGAACCCCAAGGCCAACAGAGAGAAGATGACTCAGGTGAGGCTCGGCCGACGCCCGTGCTCCTCCCGTCCTTTCCCCAGTCATTTTCTGCCCGGCTTGATTTCTGACATTA
+
BBCCCFFFFFFFGGGGGGGGGGGHHHHHHHHHHHHHHGHHHGHHHGHHHHHHGGGGGHHHHHHHHHHHHHHHHGHHHGGHHHHHHHHHGGGGGHHGGGGGGGHHGGGGGGGGHGHHGGHGHHHHHHHHHHGGGGGGGGGGGGHHHHGGGGHGHHGGGGGGGGGGGGGFGGGGGGGGGGGGGGGGFFFFFFFFFFFFDFFFFFFFFFFFFFFFFFFFFFFFFFFFFFFFFFFFFFFFFFFFFFFFFBBFFF0
@M05620:45:000000000-G6HP7:1:1101:7056:5175 1:N:0:182
CATCCTGACCCTGAAGTACCCCATTGAGCATGGCATCGTCACCAACTGGGACGACATGGAGAAGATCTGGCACCACACCTTCTACAACGAGCTGCGCGTGGCCCCGGAGGAGCACCCAGTGCTGCTGACCGAGGCCCCCCTGAACCCCAAGGCCAACAGAGAGAAGATGACTCAGGTGAGGCTCGGCCGACGCCCGTGCTCCTCCCGTCCTTTCCCCAGTCATTTTCTGCCCGGCTTGATTTCTGACATTA
+
AAAAAFFFF1CFGGGDEGGFAAACAEHFHFFEFHHHGGHHHEFHHGGCHHHHGGGCEFFBEHEGHFHFADEGH/GHHEGGFFDHHHFE@F>@EHHGEEGG@EFCE@@GGCC?FGHHCECFF1FGHHHHFFG?@C-..<CCGECCCCAFFCGEEHGGFEFFB/9CFF/BFFBFFFGEBBF?.99A@??B@==@;@@=-AB?FFFFBAA-:--BB///---;BFF9FBF/9BBE---@---9;/BFBF/BBB/
@M05620:45:000000000-G6HP7:1:1101:14291:5176 1:N:0:182
CATCCTGACCCTGAAGTACCCCATTGAGCATGGCATCGTCACCAACTGGGACGACATGGAGAAGATCTGGCACCACACCTTCTACAACGAGCTGCGCGTGGCCCCGGAGGAGCACCCAGTGCTGCTGACCGAGGCCCCCCTGAACCCCAAGGCCAACAGAGAGAAGATGACTCAGGTGAGGCTCGGCCGACGCCCGTGCTCCTCCCGTCCTTTCCCCAGTCATTTTCTGCCCGGCTTGATTTCTGAAATTA
+
AAAABFFFFFFFGGGGGFGGGGGHHHHHHHHHHHHHHGHHGGHHHGHHHHGHGGGGGGHHHGFHHHHHHHHHHGHHHGGHHHHHHHHHGGGGGHHGGGEGGGHHGGGGGGGGHGHHGGHGHHHHHHHGHHGFGGGGGGGGCGHHHHGGGGHFHHGGGGGGGGGGGGGBGGGGGGGGGGBFGGGGFFFFFFFFAFFFDDFFFFFFFFFEDFFFFFFFFFDFFFFBFFFFFFFFFFFFFFFFFFFFFF/BFF/
@M05620:45:000000000-G6HP7:1:1101:7039:5184 1:N:0:182
CATCCTGACCCTGAAGTACCCCATTGAGCATGGCATCGTCACCAACTGGGACGACATGGAGAAGATCTGGCACCACACCTTCTACAACGAGCTGCGCGTGGCCCCGGAGGAGCACCCAGTGCTGCTGACCGAGGCCCCCCTGAACCCCAAGGCCAACAGAGAGAAGATGACTCAGGTGAGGCTCGGCCGACGCCCGTGCTCCTCCCGTCCTTTCCCCACTCATTTTCTGCCCGGCTTGATTTCTGACATTT
+
AAABAFFFFFFFGFGFGGGFG4EHHHHGHH44FHHHGGHHHFHFHGFFHHHHEGGGGFHGFHCFHHHFDDGHHGHHHGGFEFFHHGFHEFEEGHFCEEGGGGHHEGCGGGGFHHHHD/CFFFDFGGHHGGG?DCCFGGGGGACGHGGG?.:CEHGGEEGGEF.;BBB;BFFGFFGFFFF?9.;.BBFFBBBBBB?B-AFEFFFFB9D9A.;/:BB/BF.;F/BBB9BFFFFE9@=B-9.;/9BFFB//;9/
@M05620:45:000000000-G6HP7:1:1101:15635:5188 1:N:0:182
ATCTCTATCTCCTAAAAACCTGTTTAGATTTGGAGATAGACCTTCAGGTTTTTCATCATTTTCTGCATGAATTATACATTGCCCACGTGGTCAGTTTGCAGCATTCTGTTATTTTGTTTGACAGAGTGTCTTGTTGAGAACATATGTAGGACATGATTTTTTCCTGCAACAGGGAAAATAAAGAAAAGGTTTTAAGGTTTAATCCTTTAATAAAGAATCCAAAACCCAGCTTTGGAAAAGGAAAAAAAGGG
+
AAABBFFFFFFFGGGGGGGGGFFGHHHGHHHHHHHHHHFHHHGHHHGHGEHFF3B55AFGHFFBG5555BAFD55FA5DB55BBF1A1B11352DGF55B331B444BB44BGHB4FH233B@@334@4@F4@F3043?433?3??44B33323?3BGHHH@HB?32B220@G/FHH22FD22100?0/?FH/FG111>G11>=1FGBG11>G1>0.0000<=..<....<C00/=CFH/:/;//;;-;BG
@M05620:45:000000000-G6HP7:1:1101:8441:5190 1:N:0:182
AGATTACTGCAACAGTTCCCCCTGGACCTGGAAAAGTTTCTTGCCTGGCTTACAGAAGCTGAAACAACTGCCAATGTCCTACAGGATGCTACCCGTAAGGAAAGGCTCCTAGAAGACTCCAAGGGAGTAAAAGAGCTGATGAAACAATGGCAAGTAAGTCAGGCATTTCCGCTTTAGCACTCTTGTGGATCCAATTGAACAATTCTCAGCATTTGTACTTGTAACTGACAAGCCAGGGACAAAACAAAGAT
+
BBBBBFFFFFFFGGGGGGGGGGGGGHHGFHHHGHHHHHHHHHHGHHHGHHHGHHHHHHHGHGHHHHHHGHHHFHHHGHHHHHHHHGHHHHHHHHGGGGHGHHHHEHHHGHHHHHEFHHHHHHGGGHGGHHHHHGGHHFGGHFHHHFHHHHHHHGHHHGHHHGHHHGHHHHGGGGGGHHGHHHHGGHFFFGHFHHHGFHDFHHHGGHHHGHHHHHHHHHHHFFFHGHFFCGCCGGFFEGGGGGGFFGGGGGF
@M05620:45:000000000-G6HP7:1:1101:22799:5200 1:N:0:182
AAACCAAGCAGACACTCACCGCTCCCTCGCCACAGGCCAATAGTTTGTCCTCACTGAGTTGGCAACAAGTGGCTGCTGTGGCTGCCATTTTTCTGGTGATGGCCATCAGCTCCGACGAGGTCAGCTGGGGGGCTTTCTTTGTGTAAGCAACGAGAAACCTGAAAGAAGCATTTTTTAACTAAGTCCTGCTGAGTCATTCATGAGTTTTTAGCCGCCTTGCTTCTTCTCACAGACTCTCTACTCTCATGCCA
+
BBBBBBBFBFFFGGGGGGGGGGGGGGHGCGGGGHHHGGHHHHHHHHHHHFHHHHHHHHHHHHHHHHHHHGHHGHGFGHHHHHHGGHHHHHHHHGHHHHHHHHHHHHHHHHHHHGGEGEGGGHHHGHHHGGGGGGGGGGGGGGGGGGFFFFFFFFDFFFFFFFFFFFFFFFFFFFFFFFFFFFFFFFFFFFFFFFFFFFFFFFFFFFFFFFFFFFFFFFFFFFFFFFFFFFFFFFFFFFFFFFFFFFFFFFF
@M05620:45:000000000-G6HP7:1:1101:8431:5205 1:N:0:182
AGATTACTGCAACAGTTCCCCCTGGACCTGGAAAAGTTTCTTGCCTGGCTTACAGAAGCTGAAACAACTGCCAATGTCCTACAGGATGCTACCCGTAAGGAAAGGCTCCTAGAAGACTCCAAGGGAGTAAAAGAGCTGATGAAACAATGGCAAGTAAGTCAGGCATTTCCGCTTTAGCACTCTTGTGGATCCAATTGAACAATTCTCAGCATTTGTACTTGTAACTGACAAGCCAGGGACAAAACAAAGAT
+
BBCCCFFFFFFFGGGGGGGGGGGGHHHHHHHHHHHHHHHHHHHHHHHHHHHHHHHGHHHHHHHHHHHHHHHHHHHGHHHHHHHHHHHHHHHHHHGFGGHHHGHGFHHHGHHHHHHHHHHHHCHGGGGGHHHHHGHHHHHHHFGHHHHHHHHHHGHHHHHHHHHHHHHHHHGGGGGHGHHHHHHHHHHGHHHHGHHHHHHHHHHHHHHHHHHHHHHHHHHHHHHHHHHHHHHHHGGAEGGGGGGGGGGGGGF
@M05620:45:000000000-G6HP7:1:1101:6774:5208 1:N:0:182
AAACCAAGCAGACACTCACCGCTCCCTCGCCACAGGCCAATAGTTTGTCCTCACTGAGTTGGCAACAAGTGGCTGCTGTGGCTGCCATTTTTCTGGTGATGGCCATCAGCTCCGACGAGGTCAGCTGGGGGGCTTTCTTTGTGTAAGCAACGAGAAACCTGAAAGAAGCATTTTTTAACTAAGTCCTGCTGAGTCATTCATGAGTTTTTAGCCGCCTTGCTTCTTCTCACAGACTCTCTACTCTCATGCCA
+
CCBCCCCFCFFFGGGGGGGGGGGGGGHHGGGGGHHHGGHHHHHHHHHHHHHHHHHHHHHHHHHHHHHHHGHHGHGGHHHHHHHGGHHHHHHHHHHHHHGHHHHHHHHHHHHHHGGEGEGGGHHHHHHHGGGGGGGGGGGGGGGGGGFFFFFFFFFFFFFFFFFFFFFFFFFFFFFFFFFFFFFFFFFFFFFFFFFFFFFFFFFFFFFFFFFFFFFFFFFFFFFFFFFFFFFFFFFFFFFFFFFFBFFFFFF
@M05620:45:000000000-G6HP7:1:1101:22787:5213 1:N:0:182
AAACCAAGCAGACACTCACCGCTCCCTCGCCACAGGCCAATAGTTTGTCCTCACTGAGTTGGCAACAAGTGGCTGCTGTGGCTGCCATTTTTCTGGTGATGGCCATCAGCTCCGACGAGGTCAGCTGGGGGGCTTTCTTTGTGTAAGCAACGAGAAACCTGAAAGAAGCATTTTTTAACTAAGTCCTGCTGAGTCATTCATGAGTTTTTAGCCGCCTTGCTTCTTCTCACAGACTCTCTACTCTCATGCCA
+
A1AAAAA1A1>CCGGFGGGGFEGGFFFGEAEAEHHGAFCHFFBHDFHHF1GFFHGDGFHHB1GDFHHEH@F@/0?EBGHHHHCEFGGHHFDFC@GDBFD2EGEEBGHHHHGFCE@@E/</E0<GBGFHC@CAG?GFBBFGGGE:F0BFFFF?-B-B/BFBF//F//9/9BB/FFF@FFFFFFFBFFFFFBFBAFFFFFFBFBFB9:BFFF//B---;9/:B9FBFB9/BBFBFFFFFFFF/9//BF99BBF
@M05620:45:000000000-G6HP7:1:1101:12969:5223 1:N:0:182
AGATTACTGCAACAGTTCCCCCTGGACCTGGAAAAGTTTCTTGCCTGGCTTACAGAAGCTGAAACAACTGCCAATGTCCTACAGGATGCTACCCGTAAGGAAAGGCTCCTAGAAGACTCCAAGGGAGTAAAAGAGCTGATGAAACAATGGCAAGTAAGTCAGGCATTTCCGCTTTAGCACTCTTGTGGATCCAATTGAACAATTCTCAGCATTTGTACTTGTAACTGACAAGCCAGGGACAAAACAAAGAT
+
CDCCCFFFFFFFGGGGGGGGGGGGHHHHHHHHHHHHGHHHHHHHHHHHHHHHHHHHHHHHHHHHHHHHHHHHHHHHHHHHHHGHHGHHHHHHHHGFGGHHHHHHHHHHGHHHHHHHHHHHHHHGGHGGHHHHHGHHHHHHHHHHHHGHHHHHHGHHGHHHHHHHHHHHHHGGGGGHHHGHHHHHHGHGHHHHGHHHHHHGGHHHHHHHHHHHHHHHHHHHHHHGHHHHHFHHHGFGGGGGGGGGGGGGGGB
@M05620:45:000000000-G6HP7:1:1101:6786:5227 1:N:0:182
AAACCAAGCAGACACTCACCGCTCCCTCGCCACAGGCCAATAGTTTGTCCTCACTGAGTTGGCAACAAGTGGCTGCTGTGGCTGCCATTTTTCTGGTGATGGCCATCAGCTCCGACGAGGTCAGCTGGGGGGCTTTCTTTGTGTAAGCAACGAGAAACCTGAAAGAAGCATTTTTTAACTAAGTCCTGCTGAGTCATTCATGAGTTTTTAGCCGCCTTGCTTCTTCTCACAGACTCTCTACTCTCATGCCA
+
BBABBBBFBFFFGGGGCGGGGGGGGGHHGGGGGGHHGGGFHHHHHHHHHHHHHHHHHHHFFHHHHHHGFFHGGFFGHGHFHHGGGHHHHGHHHHHHHHFFHHHHHHHHHHHHHGGEGEGGEHHHHHHHGGGGGGGGGGGGGGGGGGFFFFFFFFFFFFFFFFFFFFFFFFFFFFFFFFF/BFFFFFFFFFFFFFFFFFFFFFFFFFFFFFFFFFFFFFFFFFFFFFFFFFFFFFFFFFFFFFFFFFFFFFF
@M05620:45:000000000-G6HP7:1:1101:18241:5244 1:N:0:182
AAACCAAGCAGACACTCACCGCTTGACATGAGGTCAGCTAGATCGGAAGAGCACACGTCTGAACTCCAGTCACGGACATTTATCTCGTATGCCGTCTTCTGCTTGAAAAAAAAAAACTCCAACTTATAAAAATATCTACTTACACCATCCCACTCCCGTCTGCCACCTCCGATCTCTCACCCTTACTTCCCCATTCGAACAATTCTCCGCTTTTTTACTTCTTACTTACACTCCCTTTACACACCCACTAC
+
BABBBAB4AFFFGGGGGFGGGGGFFHHGFGFFG3BAGFFHFFHHHGDFEFCGFGGHEGGGGHFHBGHHHFHHHADCGGGFFGFFFGFFEHGHHGEGHGHHGEGHHFFBDGGGGDBB/111@110<F11111?0?111111111>10>110.1000/.<....00<0..::.-.-.000::.:.///;000////0000..-/00;000.....//-.//////////:9////...////;;/.....9//
@M05620:45:000000000-G6HP7:1:1101:16279:5261 1:N:0:182
AGATTACTGCAACAGTTCCCCCTGGACCTGGAAAAGTTTCTTGCCTGGCTTACAGAAGCTGAAACAACTGCCAATGTCCTACAGGATGCTACCCGTAAGGAAAGGCTCCTAGAAGACTCCAAGGGAGTAAAAGAGCTGATGAAACAATGGCAAGTAAGTCAGGCATTTCCGCTTTAGCACTCTTGTGGATCCAATTGAACAATTCTCAGCATTTGTACTTGTAACTGACAAGCCAGGGACAAAACAAAGAT
+
CBCCCFFFFFFFGGGGGGGGGGGGHHHHHHHHHHHHHHHHHHHHHHHHHHHHHHDFHHHHHHHHHHHHHHHHHHHHHHHHHHHHGHHHHHHHHHGGGGHHGHGGHHHHGHHHHHHHHHHHFCBFG/EFHHHHHGHHHHHHHFHHHHHHHGHGHGHHHHHHHHBGHHHHHHGGGGGHHHHHHHHHHGHGHHHHGHHHHHHHGHHHHHHHHHHGHHHHHFHGHHHGHHHHHHHHGGFFGGGGGGGGGGGGFGF
@M05620:45:000000000-G6HP7:1:1101:16282:5287 1:N:0:182
AGATTACTGCAACAGTTCCCCCTGGACCTGGAAAAGTTTCTTGCCTGGCTTACAGAAGCTGAAACAACTGCCAATGTCCTACAGGATGCTACCCGTAAGGAAAGGCTCCTAGAAGACTCCAAGGGAGTAAAAGAGCTGATGAAACAATGGCAAGTAAGTCAGGCATTTCCGCTTTAGCACTCTTGTGGATCCAATTGAACAATTCTCAGCATTTGTACTTGTAACTGACAAGCCAGGGACAAAACAAAGAT
+
>3AAAFFFFFFFGGGGGGGGGGGGHHHHHHGFHHHHBGHHHHHHHHHGHHHFHHFGGHHHHHHHHHHHHHHGHHGHHHHHHHGHFGHHHHHHHHGEEAGHFF?FEGHHGHHHHHHHHHHHHE3FF/EEGHHHHGHHHHHHHHFHHHGHFFHFHG>GHHGGDFFHHHHHHHGGGGGGGHHHFHFHHGHGHHHHFHHHHGHHFFGHHHHDGFFHHHHGCCGGGHHFHHGHHHHHGGBAEGFEGE:AFFGGGG0
@M05620:45:000000000-G6HP7:1:1101:17889:5304 1:N:0:182
ATCTCTATCTCCTAAAAACCTGTTTAGATTTGGAGATAGACCTTCAGGTTTTTCATCATTTTCTGCATGAATTATACATTGACCACGTGGTCAGTTTGCAGCATTCTGTTATTTTGTTTGACAGAGTGTCTTGTTGAGAACATATGTAGGACATGATTTTTTCATGCAACAGGGAAAATAAAGAATAAGTTTTAAAGATTTATTCTTTAATAATGGATCTCAAAGCCAGATTTAGAGAAAGGAAGAAAGGG
+
CDCCDFFFFFFFGGGGGGGGGGHHHHHHHHHHHHHHHHHHHHHHHHHHHHHGGHHHHHIIIIIIIHHHHHHHHHHHHHHHHHHHHHGGA113525D@GB@331DH4B444DHHDHHHH23334B33DF4D4433DG43/433D3?F4F?33323?F44?44>23D3323202/?/FG2222222@11?111@11?GG1GHHHD111>G1FG11111>1111=101/=/<.0<11=C01000./<.CGHHH.
@M05620:45:000000000-G6HP7:1:1101:19820:5304 1:N:0:182
ATCTCTATCTCCTAAAAACCTGTTTAGATTTGGAGATAGACCTTCAGGTTTTTCATCATTTTCTGCATGAATTATACATTGACCACGTTCCAGCGTGGTCAGTTTGCAGCATTCTGTTATTTTGTTTGACAGAGTGTCTTGTTGAGAACATATGTAGGACATGATTTTTTCCTGCAACAGGGAAAATAAAGTATAAGTTTTAAAGATTTATTCTTTAATAAAGGATCTCAAAGCCAGCTTTAGAAAAAGGA
+
BABABFFFFFFFGGGGFGGGGFGFFHGFHFHFDGHFFHFHGHHHHHHHHHHGGHFHHGHHHGHHHHHGHGHHHHHHFGHHHGHHGHGHHGHHHGGGEFHGHHHHGHHHHHHHHHHHHHHHHHHHFHHHHGHHHHHHHHHHHHHHHHGHHHHHHHHHHHHHHHHHHHHHHGHHHHGGHHHHHGGHHFGGGFGGHHHGHHHHHHHHHHHHHHHHHHHGGHHHHFGEGGHHHHHGGHFFHGHHHHGBGHHGGGH
@M05620:45:000000000-G6HP7:1:1101:19799:5307 1:N:0:182
ATCTCTATCTCCTAAAAACCTGTTTAGATTTGGAGATAGACCTTCAGGTTTTTCATCATTTTCTGCATGAATTATACATTGACCACGTTCCAGCGTGGTCAGTTTGCAGCATTCTGTTATTTTGTTTGACAGAGTGTCTTGTTGAGAACATATGTAGGACATGATTTTTTCCTGCAACAGGGAAAATAAAGTATAAGTTTTAAAGATTTATTCTTTAATAAAGGATCTCAAAGCCAGCTTTAGAAAAAGGA
+
CCBCCFFFFFFFGGGGGGGGGGHHHHHHHHHHHHGHGHHGHHHHHHHHHHHGGHHHHGHHHHHHHHHHHGHHHHHHHHHHHHHHHHGHHHHHHHGFGGHHHHHHHHHHHHHHHHHHHHHHHHHHHHHHHHHHHHHHHHHHHHHHHGGHHHHHHHHHHHHHHHHGHHHHHGHHHGHHHHHHHGGFFGHHFFHHHHHHHFGHHGHHHHHHGHHHHHHHGGHHHGHHHHGHHHGHHGGHHGHHHHHFGGHHGGG
@M05620:45:000000000-G6HP7:1:1101:19811:5320 1:N:0:182
ATCTCTATCTCCTAAAAACCTGTTTAGATTTGGAGATAGACCTTCAGGTTTTTCATCATTTTCTGCATGAATTATACATTGACCACGTTCCAGCGTGGTCAGTTTGCAGCATTCTGTTATTTTGTTTGACAGAGTGTCTTGTTGAGAACATATGTAGGACATGATTTTTTCCTGCAACAGGGAAAATAAAGTATAAGTTTTAAAGATTTATTCTTTAATAAAGGATCTCAAAGCCAGCTTTAGAAAAAGGA
+
CCCCCFFFFFFFGGGGGGGGGGHHHHHHHHHHHHHHHHHHHHHHHHHHHHHGGHHHHGIHIIHIIHHHHHHHHHHHHHHHHHHHHHGHHHHHHHGEFGHHFHGHHHHHHHHHHHHHHHHHHHHHHHHHHHHHHHHHHHHHHHHHHHHFHHHHHHHHHHHHHHHHHHHHHGHHHHHHHHHHHGGFHHHHHHHHHHHHHHHHHHHHHHHHHHHHHHHHHGHHHGHHHHGHHHHGGFHHHGGHHHHHGHGHGGH
@M05620:45:000000000-G6HP7:1:1101:17902:5324 1:N:0:182
ATCTCTATCTCCTAAAAACCTGTTTAGATTTGGAGATAGACCTTCAGGTTTTTCATCATTTTCTGCATGAATTATACATTGACCACGTGGTCAGTTTGCAGCATTCTGTTATTTTGTTTGACAGAGTGTCTTGTTGAGAACATATGTAGGACATGATTTTTTCCTGCAACAGGGAAAATAAAGTATAAGTTTTAAAGATTTATTCTTTAATAAAGGATCTCAAAGCCAGCTTTAGAAAAAGGAAGAAAGGG
+
CBBCCFFFFFFFGGGGGGGGGGHHHHHHHHHHHHHHHHHHHHHHHHHHHHHGGHHHHHHHHHIHHHHHHHHHHHHHHHHHHHHHHHGGGFHHHHHHHHHGHHGHHHHHHHHHHHHHHHHHHHHHHHGGHHHHHHHHHHGFHHHGHHHFFGHHHHHHHHHHHGHHHHHGHHHHHGGHHHHHHHHGHHHHHHHHHHHHHHHHHHHHHHHHHHHHGHHHHHHHHGHGHHHGGECGHHHHGHHHGGHGHGHHHGG
@M05620:45:000000000-G6HP7:1:1101:11130:5332 1:N:0:182
ATCTCTATCTCCTAAAAACCTGTTTAGATTTGGAGATAGACCTTCAGGTTTTTCATCATTTTCTGCATGAATTATACATTGACCACGTGGTCAGTTTGCAGCATTCTGTTATTTTGTTTGACAGAGTGTCTTGTTGAGAACATATGTAGGACATGATTTTTTCCTGCAACAGGGAAAATAAAGTATAAGTTTTAAAGATTTATTCTTTAATAAAGGATCTCAAAGCCAGATTTAGAGAAAGGAAGAAAGGG
+
CCCDDFFFFFFFGGGGGGGGGGHHHHHHHHHHHHHHHHHHHHHHHHHHHHHGGHHHHIHHHIIHIHHHHHHHHHHHHHHHHHHHHHGHC113@2BD@G55331DH@F4@4DHHBHHHH2?334B3?FG4F4@@@FG4?/433D3BG4F??3323?D4BB44B22D322?2?2/?/FG22>22@2FB1F111H11FGHBHHHHF=11HH1FG111<1F<011>000/C/<.00<0=C00000./<.CGHHH.
@M05620:45:000000000-G6HP7:1:1101:9951:5347 1:N:0:182
CATCCTGACCCTGAAGTACCCCATTGAGCATGGCATCGTCACCAACTGGGACGACATGGAGAAGATCTGGCACCACACCTTCTACAACGAGCTGCGCGTGGCCCCGGAGGAGCACCCAGTGCTGCTGACCGAGGCCCCCCTGAACCCCAAGGCCAACAGAGAGAAGATGACTCAGGTGAGGCTCGGCCGACGCCCGTGCTCCTCCCGTCCTTTCCCCAGTCATTTTCTGCCCGGCTTGATTTCGACATTAG
+
CCCCCFFFFFFFGGGGGGGGGGGHHHHHHHHHHHHHHGHHHGHHHGHHHHHHGGGGGHHHHHGHHHHHHHHHHGHHHGGHHHHHHHHHGGGGGHHGGGGGGGHHGGGGGGGGHHHHGGHFGHHHHHHHHHGGGGGGGGGGGGHHHHGGGGHGHHGGGGGGGGGGGGGFGGGGGGGGGGGGGGFGFFFFFFFFFFFFBFDEFFFFFFFEFFFFFFFFFFAFFFFFFFFFFEFFFFFFFFFFFFFF;E.DFF0
@M05620:45:000000000-G6HP7:1:1101:11084:5354 1:N:0:182
ATCTCTATCTCCTAAAAACCTGTTTAGATTTGGAGATAGACCTTCAGGTTTTTCATCATTTTCTGCATGAATTATACATTGACCACGTGGTCAGTTTGCAGCATTCTGTTATTTTGTTTGACAGAGTGTCTTGTTGAGAACATATGTAGGACATGATTTTTTCCTGCAACAGGGAAAATAAAGTATAAGTTTTAAAGATTTATTCTTTAATAAAGGATCTCAAAGCCAGCTTTAGAAAAAGGAAGAAAGGG
+
CCCCCFFFFFFFGGGGGGGGGGHHHHHHHHHHHHHHHHHHHHHHHHHHHHHGGHHHHHHHHHIIHHHHHHHHHHHHHHHHHHHHHHGHG1ABGHDFGHE@F3?GHFF4@F4BHH@@BGHFD@@B3BD@F4BDG@B??FHF3EGDHDFGBDHFHHHBFGHHHC?2?G22FF0BC//@GHHHEGG>GGH1FFDDGH1FFDHHH1FGHDFGD1>D1FGF0<FGDFHEHF.GHGFHD0G0D0C...CBCGGH0GG
@M05620:45:000000000-G6HP7:1:1101:9955:5365 1:N:0:182
CATCCTGACCCTGAAGTACCCCATTGAGCATGGCATCGTCACCAACTGGGACGACATGGAGAAGATCTGGCACCACACCTTCTACAACGAGCTGCGCGTGGCCCCGGAGGAGCACCCAGTGCTGCTGACCGAGGCCCCCCTGAACCCCAAGGCCAACAGAGAGAAGATGACTCAGGTGAGGCTCGGCCGACGCCCGTGCTCCTCCCGTCCTTTCCCCAGTCATTTTCTGCCCGGCTTGATTTCGACATTAG
+
CCCCCFFFFFFFGGGGGGGGGGGHHFHHHHHHHHHHHGHHGGHHHGHHHHFHGGGGGHHHHHHHGHHHGHHHHGHHHGGHHHHHHGHHGGEGGHHGGGEEGGHHGFGGGGGGHHHHGGHFHHHHHHHHHHGGGGGGGGGGGGGHHHGGGGHGHHGGGGGGGGDGFGGFFGGGGGFGGGGGGGGGFFEFFBFFFFFFBDFEFFFFFFBADFFBFFFFFFDFFFFFFFFFFEFEDFFFFFAFFFFB.A9DFB0
@M05620:45:000000000-G6HP7:1:1101:18861:5380 1:N:0:182
CATCCTGACCCTGAAGTACCCCATTGAGCATGGCATCGTCACCAACTGGGACGACATGGAGAAGATCTGGCACCACACCTTCTACAACGAGCTGCGCGTGGCCCCGGAGGAGCACCCAGTGCTGCTGACCGAGGCCCCCCTGAACCCCAAGGCCAACAGAGAGAAGATGACTCAGGTGAGGCTCGGCCGACGCCCGTGCTCCTCCCGTCCTTTCCCCAGTCATTTTCTGCCCGGCTTGATTTCTGACATTA
+
A@BABFFFFFFFGGCFGFGGGGGHHHHHHGGHHHHHHGHHDEHGHGHGHHHHGGGGGHHHHHHHHHHHHHHFGGHHHGGHHHHHHHFHFGGGGGHGGGEECGHHEGGFCGGGHEHHGGHHHHHHHHHHHHGGCGGGGGGGFGEHHHGGG?CEGHFGGGEBBFGGGFGGGGGGFGFF;BFFFGEGFFFF;>BBCFFF-.;:FF/BFFF.ADFFFFFFFED/BFF;FFFFBBFF9@;BA;FFFFFBF;FFFF/
@M05620:45:000000000-G6HP7:1:1101:20120:5425 1:N:0:182
CATCCTGACCCTGAAGTACCCCATTGAGCATGGCATCGTCACCAACTGGGACGACATGGAGAAGATCTGGCACCACACCTTCTACAACGAGCTGCGCGTGGCCCCGGAGGAGCACCCAGTGCTGCTGACCGAGGCCCCCCTGAACCCCAAGGCCAACAGAGAGAAGATGACTCAGGTGAGGCTCGGCCGACGCCCGTGCTCCTCCCGTCCTTTCCCCAGTCATTTTCTGCCCGGCTTGATTTCTGACATTA
+
CCCCDFFFFFFFGGGGGGGGGGGHHHHHHHHHHHHHHGHHHGHHHGHHHHHHGGGGGHHHHHHHHHHHHHHHHGHHHGGHHHHHHHHHGGGGGHHGGGGGGGHHGGGGGGGGHGHHGGHHHHHHHHHHHHGGGGGGGGGGGGHHHHGGGGHGHHGGGGGGGGGGGGGGGGGGGGGGHGGGGGGGFFFFFFFFFFFF@FFFFFFFFFFEDFFFFFFFFFFFFFHFFFFFFFFFDFFFFFFFFFFFFFFFFF0
@M05620:45:000000000-G6HP7:1:1101:20137:5439 1:N:0:182
CATCCTGACCCTGAAGTACCCCATTGAGCATGGCATCGTCACCAACTGGGACGACATGGAGAAGATCTGGCACCACACCTTCTACAACGAGCTGCGCGTGGCCCCGGAGGAGCACCCAGTGCTGCTGACCGAGGCCCCCCTGAACCCCAAGGCCAACAGAGAGAAGATGACTCAGGTGAGGCTCGGCCGACGCCCGTGCTCCTCCCGTCCTTTCCCCAGTCATTTTCTGCCCGGCTTGATTTCTGACATTA
+
A?AABFFFFFFFCGGGGFGGGGFHHHFHHFHHHHCHH?GHEGGFHGHGGHHHGGGEGHGEGHGHEHHHHHGHHGGHGGGHHHHGHGHHGEGGGHFEGFEFEEHHGGGCGFDF/GHHGGHGGGFFGGFGGGD@GCAGGGGG@CFFHHGFGDGEHEGGGGGGEGFEGFF0CFFGFFGF;CBGFGGG>=FDFFFADFFFA.A?FF/BFFF.ADDFFFFFFFD;FFFFFFFEFFFED->BFF./BFFBF;:9;F/
@M05620:45:000000000-G6HP7:1:1101:20121:5447 1:N:0:182
CATCCTGACCCTGAAGTACCCCATTGAGCATGGCATCATCACCAACTGGGACGACATGGAGAAGATCTGGCACCACACCTTCTACAACGAGCTGCGCGTGGCCCCGGAGGAGCACCCAGTGCTGCTGACCGAGGCCCCCCTGAACCCCAAGGCCAACAGAGAGAAGATGACTCAGGTGAGGCTCGGCCGACGCCCGTGCTCCTCCCGTCCTTTCCCCAGTCATTTTCTGCCCGGCTTGATTTCTGACATTT
+
AABBBFFFFFFFGGGGGFGGGGGHHHHHHHHHHHHHHBHHGHHHHGHHHHGHGGGGGHHHHHHHHHHHHHHHHGHHHGGHHHHHHHHHGGGGGHHGGGEGGGHHGGGGGGGGHHHHGGHGHGHHHHHHHHGGGGGGGGGGGGHFFHGGGGHGHHHHGGGGGGGGGGGGGGGGGGGGGGGGGGGGFFFFFFAACFFB:DDFFFFFFFFFFFFFFFFFFFFFFFFFFFFFFFFFBFFFFFFFFFFFF/BFFF/
@M05620:45:000000000-G6HP7:1:1101:24073:5451 1:N:0:182
TACCTGTACTGGGGAAGCGTGTAGCAATCGCCATTCCTACCCTAAAGATCGGAAGAGCACACGTCTGAACTCCAGTCACGGACATTTATCTCGTATGCCGTCTTCTGCTTGAAAAAAAAAAAAAAATGACAAACATATTGTTTATGAATCTAATCGATAACGTCTATTCACGTCAATAACATACAATAAATTATCATAGATGAATATGTAGACCTTAATGATAGAGATAAAATAGAAACGTCGTAGATGAA
+
CBCCCFFFFFFFGGGGGGGGGGHHHHHHHGGGGFHHHHHHHHHHHHHHHHHGGGGHHHHHHHGGHHGGHHHHHHHHHHHGGGGGFHHHHFHHHFGHHHHGGGHGHHGGHHH0FFGHGGFC////--0111110..<0000<=/000000=00000..:..0././.00000.9.;.00000000:00000909;0000;0000;09B0//////9:://////////////99//9///...--...///:
@M05620:45:000000000-G6HP7:1:1101:11242:5456 1:N:0:182
CATCCTGACCCTGAAGTACCCCATTGAGCATGGCATCGTCACCAACTGGGACGACATGGAGAAGATCTGGCACCACACCTTCTACAACGAGCTGCGCGTGGCCCCGGAGGAGCACCCAGTGCTGCTGACCGAGGCCCCCCTGAACCCCAAGGCCAACAGAGAGAAGATGACTCAGGTGAGGCTCGGCCGACGCCCGTGCTCCTCCCGTCCTTTCCCCAGTCATTTTCTGCCCGGCTTGATTTCTGACATTA
+
CCCDDFFFFFFFGGGGGGGGGGGHHHHHHHHHHHHHHGHHHGHHHGHHHHHHGGGGGHHHHHHHHHHHHHHHHGHHHGGHHHHHHHHHGGGGGHHGGGFGGGHHGGGGGGGGHGHHGGHHHHHHHHHHHHGGGGGGGGGGGGHHHHGGGGHGHHGGGGGGGGGGGGGGGGGGGGGGGGGGGGGGFFFFFFFFFFFFBDFFFFFFFFFEFFFFFFFFFFFFFFFFFFFFFFFFFFFFFFFFFFFFFFFFFF0
@M05620:45:000000000-G6HP7:1:1101:8262:5457 1:N:0:182
ATCTCTATCTCCTAAAAACCTGTTTAGATTTGGAGATAGACCTTCAGGTTTTTCATCATTTTCTGCATGAATTATACATTGACCACGTGGTCAGTTTGCAGCATTCTGTTATTTTGTTTGACAGAGTGTCTTGTTGAGAACATATGTAGGACATGATTTTTTCCTGCAACAGGGAAAATAAAGTATAAGTTTTAAAGATTTATTCTTTAATAAAGGATCTCAAAGCCAGCTTTAGAAAAAGGAAGAAAGGG
+
AAABBFFFFFFFGGGGGGGGGGGHHHFHHHHHHHHHHGHEGHHHGHHHHHHGGHHHHHHHFHHHHHHHHHGHHHHHHFHHHGGFHHDGFFHHFHGHHHGGHHGHHHGHHHFHHHHHHHHHHFHHGHHHHHHHHHHHFHEHGFHFGHFBFFGHHHHHHHHHHGHHHG2CHHHGHGFHGGGH@@FGGGGHHFHHFHFGGGHHHGHHHHHHHDGGGGHHFHHFHEGHGHGBG.CGFGG0DFGEEGHHGGGGCFG
@M05620:45:000000000-G6HP7:1:1101:5791:5466 1:N:0:182
CATCCTGACCCTGAAGTACCCCATTGAGCATGGCATCGTCACCAACTGGGACGACATGGAGAAGATCTGGCACCACACCTTCTACAACGAGCTGCGCGTGGCCCCGGAGGAGCACCCAGTGCTGCTGACCGAGGCCCCCCTGAACCCCAAGGCCAACAGAGAGAAGATGACTCAGGTGAGGCTCGGCCGACGCCCGTGCTCCTCCCGTCCTTTCCCCAGTCATTTTCTGCCCGGCTTGATTTCTGACATTT
+
DDDDDFFFFFFFGGGGGGGGGGGHHGGHHHHHHHHHHGHHHGHHHGHHHHHHGGGGGHHHHHHHGHHHHHHHHGHHGGGHHHHHHHHHGGGGGHHGGGGGGGHHGGGCGGGGHHHHGGGHHHHHHHHHGHGGGGGGGGGGGGHHHHGGGDHGHHGGGGGGGGGGGGGGGGGGGGGGHGGGGEGGFFFFFDFFFFFFDFFFFFFFFFFFFFFFFFFFFEDBFFFFFFFFFEFFA;FFFA9FFFFFB;BBBF0
@M05620:45:000000000-G6HP7:1:1101:8253:5477 1:N:0:182
ATCTCTATCTCCTAAAAACCTGTTTAGATTTGGAGATAGACCTTCAGGTTTTTCATCATTTTCTGCATGAATTATACATTGACCACGTGGTCAGTTTGCAGCATTCTGTTATTTTGTTTGACAGAGTGTCTTGTTGAGAACATATGTAGGACATGATTTTTTCCTGCAACAGGGAAAATAAAGTATAAGTTTTAAAGATTTATTCTTTAATAAAGGATCTCAAAGCCAGCTTTAGAAAAAGGAAGAAAGGG
+
B?>ABFFFFFFFGGGGGGGGGCFGHGBFDEGHH4EGBGGGHHHFFHHFDGFFFHGFFHHGHGFGHEGGHHFHHHHFFFHHBFGCC1EGGFGGGGGHHHHFGH?FGHFHGHFHHHFGHFHHHGHHCGFFGGHHHHHGEGAGF3FGHHHFHHHHFGHHHFHFHGHHHHHFHHGHHECFEFHHGDHFGGBHH<FGGGGGHHHHHHHHHHHH1FGFFGFHHHHGHGDGHEH/GCGHHFF0DFGFGGGEGHHGFAD
@M05620:45:000000000-G6HP7:1:1101:8272:5477 1:N:0:182
ATCTCTATCTCCTAAAAACCTGTTTAGATTTGGAGATAGACCTTCAGGTTTTTCATCATTTTCTGCATGAATTATACATTGACCACGTGGTCAGTTTGCAGCATTCTGTTATTTTGTTTGACAGAGTGTCTTGTTGAGAACATATGTAGGACATGATTTTTTCCTGCAACAGGGAAAATAAAGTATAAGTTTTAAAGATTTATTCTTTAATAAAGGATCTCAAAGCCAGCTTTAGAAAAAGGAAGAAAGGG
+
CCCCDFFFFFFFGGGGGGGGGGHHHHHHHHHHHHHHHHHHHHHHHHHHHHHGGHHHHIHHHHHHIHHHHHHHHHHHHHHHHHHHHHGHHGHHHHHHHHHHHHHHHHHHHHHHHHHHHHHHHGHHHHHHHHHHHHHHHHGHHFHHHHGHHHHHHHHGHHHHHGHHHHHGHHHHHGGHHGHHHHHHHHHHHGHHHHHHHHHHHHHHHHHHHHHGGHHHHHHHHGGHHGHBHEHHHHHEHFHGGGHHHHHHHHG
@M05620:45:000000000-G6HP7:1:1101:5795:5483 1:N:0:182
CATCCTGACCCTGAAGTACCCCATTGAGCATGGCATCGTCACCAACTGGGACGACATGGAGAAGATCTGGCACCACACCTTCTACAACGAGCTGCGCGTGGCCCCGGAGGAGCACCCAGTGCTGCTGACCGAGGCCCCCCTGAACCCCAAGGCCAACAGAGAGAAGATGACTCAGGTGAGGCTCGGCCGACGCCCGTGCTCCTCCCGTCCTTTCCCCAGTCATTTTCTGCCCGGCTTGATTTCTGACCTTT
+
AB?BBF4FFFFFGGGCGGGGGGEHHBFBFBF44BFHH?GHDGHHHGHCECGGEEEGGHFHHGGHGHHFE5FEGFGHGGGHHHHFHHEG/11EE3GEGCECGGHHG//CCGGGGGGHGGHGHGGFGFFECGC??->FE@GGGCCCGHGGD?CEGHEGG?/BE/.CBFFBFFFFFB0/;B0.99EE@-EF-;99-BB-@.AAFB/FFE99AD.9FFFFEB9BF9BFFBBF/BFE.---=-.99BFF////9;/
@M05620:45:000000000-G6HP7:1:1101:8284:5493 1:N:0:182
ATCTCTATCTCCTAAAAACCTGTTTAGATTTGGAGATAGACCTTCAGGTTTTTCATCATTTTCTGCATGAATTATACATTGACCACGTGGTCAGTTTGCAGCATTCTGTTATTTTGTTTGACAGAGTGTCTTGTTGAGAACATATGTAGGACATGATTTTTTCCTGCAACAGGGAAAATAAAGTATAAGTTTTAAAGATTTATTCTTTAATAAAGGATCTCAAAGCCAGCTTTAGAAAAAGGAAGAAAGGG
+
AABBABFFFFFFGGGGGGGGGGDGFHHFFHHHHHHGHHHGHGHHHHHGHHHGGHHHHHHHGHGHEHHGFHGHHHHHHHHHHEHHHGGHHEGHBGGHHFHHHHHHHHHGHHGFFHHGGGHHHFHGEHHHHHHHHHHHEHHHGEHHHH4BGGGFFGFGHHHHHGHHHHFEHHEHHGGH/FHHGGHGGHGHHGGHHFCFDHFBGHHHHHHHHEHGFFD1GDHHHGDGHHHBGEHFHHF0DBBC..:CAHHCCCD
@M05620:45:000000000-G6HP7:1:1101:14838:5498 1:N:0:182
CATCCTGACCCTGAGTACCCCATTGAGCATGGCATCGTCACCAACTGGGACGACATGGAGAAGATCTGGCACCACACCTTCTACAACGAGCTGCGCGTGGCCCCGGAGGAGCACCCAGTGCTGCTGACCGAGGCCCCCCTGAACCCCAAGGCCAACAGAGAGAAGATGACTCAGGTGAGGCTCGGCCGACGCCCGTGCTCCTCCCGTCCTTTCCCCAGTCATTTTCTGCCCGGCTTGATTTCTGACATTAG
+
CCBCCFFFFFFFGGGGGGGGGGHHHHHHHHHHHHHHGHHHGHHHGHHHHHHGGGGGHHHHHHHHHHHHHHHHGHHHGGHHHHHHHHHGGGGGHHGGGGGGGHHGGGGGGGGHHHHGGHHHHHHHHHHHHGGGGGGGGGGGGBGHHGGGFCEHHGGGGGGGGGGGGGGGGGGGGGGCFFFGGGGFFFFFFFFFFDF@DDFFFFFFFBADDDFFBFFFFDBF0BFFFFBFFFFDCCADFFFFFFFFBFBBFF;
@M05620:45:000000000-G6HP7:1:1101:20824:5499 1:N:0:182
ATCTCTATCTCCTAAAAACCTGTTTAGATTTGGAGATAGACCTTCAGGTTTTTCATCATTTTCTGCATGAATTATACATTGACCACGTTCCAGCGTGGTCAGTTTGCAGCATTCTGTTATTTTGTTTGACAGAGTGTCTTGTTGAGAACATATGTAGGACATGATTTTTTCCTGCAACAGGGAAAATAAAGTATAAGTTTTAAAGATTTATTCTTTAATAAAGGATCTCAAAGCCAGCTTTAGAAAAAGGA
+
CDCDDFFFFFFFGGGGGGGGGGHHHHHHHHHHHHHHHHHHHHHHHHHHHHHGGHHHHHIHIHIHIHHHHHHHHHHHHHHHHHHHHHGHHHHHHHGGGGHHHHHHHHHHHHHHHHHHHHHHHHHHHHHHHHHHHHHHHHHHHHHHFHHHHHHHHHHHHHHHHHHHHHHHHGHHHHHHHHHHHGGHHHHHHHHHHHHHHHHHHHHHHHHHHHHHHHHHHHHHHHHHHHHHHGGHHHHHHGHHHHHHGHHHGGH
@M05620:45:000000000-G6HP7:1:1101:13135:5516 1:N:0:182
ATCTCTATCTCCTAAAAACCTGTTTAGATTTGGAGATAGACCTTCAGGTTTTTCATCATTTTCTGCATGAATTATACATTGACCACGTGGTCAGTTTGCAGCATTCTGTTATTTTGTTTGACAGAGTGTCTTGTTGAGAACATATGTAGGACATGATTTTTTCCTGCAACAGGGAAAATAAAGTATAAGTTTTAAAGATTTATTCTTTAATAAAGGATCTCAAAGCCAGCTTTAGAAAAAGGAAGAAAGGG
+
CCCCDFFFFFFFGGGGGGGGGGHHHHHHHHHHHHHHHHHHHHHHHHHHHHHGGHHHHHHHHHHHIHHHHHHHHHHHHHHHHHHHHHGGGGHHHHHHHHHHHHHHHHHHHHHHHHHHHHHHHHHHHHHHHHHHHHHHHHHGHHHHHHHHHHHHHHHHHHHHHGHHHHHGHHGHHGGHHHHHHHHGHHHHHHHHHHHHHHHHHHHHHHHHHHHHHHHHHHHHHGHHHHHHHEHHHGHHHHHHGGHHHHGGHHG
@M05620:45:000000000-G6HP7:1:1101:14840:5516 1:N:0:182
CATCCTGACCCTGAGTACCCCATTGAGCATGGCATCGTCACCAACTGGGACGACATGGAGAAGATCTGGCACCACACCTTCTACAACGAGCTGCGCGTGGCCCCGGAGGAGCACCCAGTGCTGCTGACCGAGGCCCCCCTGAACCCCAAGGCCAACAGAGAGAAGATGACTCAGGTGAGGCTCGGCCGACGCCCGTGCTCCTCCCGTCCTTTCCCCAGTCATTTTCTGCCCGGCTTGATTTCTGACATTAG
+
AABCCFFFFFFFGGGGGGGGGGHHHHHHHHHHHHHHGHHHGHHHGHHHHHHGGGGGHHHHHHHHHHHHHHHHGHHHGGHHHHHHHHHGGGGGHHGGGGGGGHHGGGGGGGGHHHHGGHHHHHHHHHHHHGGGGGGGGGGGGFHHHGGGGCFHHGGGGGGCFEEGGGGGGGGGGGG;9;:FEEFFFFFFFFFACFFBFFFFFFFFFDEFFDFFFFFFFFFFFFFFFFFFFFFFFFFFFEFFFFFFFFFFFF/
@M05620:45:000000000-G6HP7:1:1101:13136:5535 1:N:0:182
ATCTCTATCTCCTAAAAACCTGTTTAGATTTGGAGATAGACCTTCAGGTTTTTCATCATTTTCTGCATGAATTATACATTGACCACGTGGTCAGTTTGCAGCATTCTGTTATTTTGTTTGACAGAGTGTCTTGTTGAGAACATATGTAGGACATGATTTTTTCCTGCAACAGGGAAAATAAAGTATAAGTTTTAAAGATTTATTCTTTAATAAAGGATCTCAAAGCCAGCTTTAGAAAAAGGAAGAAAGGG
+
BAAABFFFFFFFGGGGGGGGGFFFDGHHFFHHHHHHFHFFFFGHHHHHHHHGGHHHEHHHGHFFFHGGHHGHHHHFHHHHHHHHFHGFG1FGHHGHHHHFHGHHHGGHGGHHFHHHHHHHHHHHHHHHHHHHHHHHHHHHHHHHHHGGFHHGHHHHHHHHHGHHHHHGHHGHHGGHHGHHHHHFHHHHHHHHHHHHHHHHHGHHHHHHHEHHGHHHFHHHHEHHGHHGHGGHHGHHHGHHGFHHHHGFHGG
@M05620:45:000000000-G6HP7:1:1101:23230:5535 1:N:0:182
CATCCTGACCCTGAAGTACCCCATTGAGCATGGCATCGTCACCAACTGGGACGACATGGAGAAGATCTGGCACCACACCTTCTACAACGAGCTGCGCGTGGCCCCGGAGGAGCACCCAGTGCTGCTGACCGAGGCCCCCCTGAACCCCAAGGCCAACAGAGAGAAGATGACTCAGGTGAGGCTCGGCCGACGCCCGTGCTCCTCCCGTCCTTTCCCCAGTCATTTTCTGCCCGGCTTGATTTCTGACATTA
+
CBBCBFFFFFFFGGGGGGGGGGGHHHHHHHHHFHHHHGHHGGHHHGHHHGHHGGGGGHHHHHHHHHHHHHHHHGHHHGGHHHHHHHGHGGGGGHHGGGGGGGHHGGGGGGGGGHHHGGGHHHHHHHHHHHGGGGGGGGGGGGGHHHGGDDHGHHEEFGGGGGGGGGGGGEGGGGGGGGGGGEGGFFFFFAFFFFFFCFFFFFFFFFFFFFAFFFFFFFFFFFFFFFFFFFFFBFCFFF9FFFFFBBBFFF/
@M05620:45:000000000-G6HP7:1:1101:23212:5542 1:N:0:182
CATCCTGACCCTGAAGTACCCCATTGAGCATGGCATCGTCACCAACTGGGACGACATGGAGAAGATCTGGCACCACACCTTCTACAACGAGCTGCGCGTGGCCCCGGAGGAGCACCCAGTGCTGCTGACCGAGGCCCCCCTGAACCCCAAGGCCAACAGAGAGAAGATGACTCAGGTGAGGCTCGGCCGACGCCCGTGCTCCTCCCGTCCTTTCCCCAGTCATTTTCTGCCCGGCTTGATTTCTGACATTA
+
DDDDDFFFFFFFGGGGGGGGGGGHHHHHHHHHHHHHHGHHHGHHHGHHHHHHGGGGGHHHHHHHHHHHHHHHHGHHHGGHHHHHHHHHGGGGGHHGGGGGGGHHGGGGGGGGHHHHGGHHHHHHHHHGHHGGGGGGGGGGGGHHHHGGGGHGHHGGGGGGGGGGGGGGGGGGGGGGHGGGGGGGFFFFFFFFFFFFDFFFFFFFFFFFFFFFFHFFFFDFFFFFFFFFHFFFFFFFFFAFFFFFFFFFFF0
@M05620:45:000000000-G6HP7:1:1101:6802:5550 1:N:0:182
CATCCTGACCCTGAAGTACCCCGGCTTGATTTCTGACATTAGATCGGAAGAGCACACGTCTGAACTCCAGTCACGGACATTTATCTCGTATGCCGTCTTCTGCTTGAAAAAAAAAAAAAGATTCGGGGAGAAAGACAGAATGATCTGATTAGTGATGAGAGACAATTTGAGGAATGGAAGAATCTTTATATGAAGTTACTCTTTTAGCAATAGCCCTGCGTATCCTAAGGAGAGGAAGAGCACAGGTATGA
+
BABCCFFFFFFFGGGGGGGGGGGGGGGGHHHHHHHHGHHHHHHHHHG2AFHHHHHGHGHHHGGHHHHHFHGHHHGAFGGHHHHHHHHHGGHHHHGGGHGGHHHHHHHHHHHEFGG?<////111?0.-<<..////</</000000<000;00<0;CGGB/.F/;:00C0E/090:/00/./00000000;0000;000009;0;0C/://://;9/..-....//;////:.;../...//://.;///:
@M05620:45:000000000-G6HP7:1:1101:9349:5573 1:N:0:182
AAACCAAGCAGACACTCACCGCTCCCTCGCCACCGGCCAATAGTTTGTCCTCACTGAGTTGGCAACAAGTGGCTGCTGTGGCTGCCATTTTTCTGGTGATGGCCATCAGCTCCGACGAGGTCAGCTGGGGGGCTTTCTTTGTGTCAGCAACGAGAAACCTGAAAGAAGCATTTTTTAACTAAGTCCTGCTGAGTCATTCATGAGTTTTTAGCCGCCTTGCTTCTTCTCACAGACTCTCTACTCTCATGCCA
+
AA1AA>>1AC1>1G1E1FGG0EA0A00BA0AAE0//AE//A112221B2FAGFH111FA2GC1FG/0/FG1@B0>F@@1B0BGCFFF1GBH1>BGHEH1FGFGG1>FGHCEEG/<E/BCCA@CGGGHF?/A-?@./C9///;B:/;/BFF->-ABFB/FBFF/9/9ABBFFFB/B@ABFFFBF99//9BB/;A/;/BBFBB///:9:F--:BB-@@9ABFBBBFFFBBBBB//99BFBBFFFFFBF/BBB/
@M05620:45:000000000-G6HP7:1:1101:16540:5591 1:N:0:182
CATCCTGACCCTGAAGTACCCCATTGAGCATGGCATCGTCACCAACTGGGACGACATGGAGAAGATCTGGCACCACACCTTCTACAACGAGCTGCGCGTGGCCCCGGAGGAGCACCCAGTGCTGCTGACCGAGGCCCCCCTGAACCCCAAGGCCAACAGAGAGAAGATGACTCAGGTGAGGCTCGGCCGACGCCCGTGCTCCTCCCGTCCTTTCCCCAGTCATTTTCTGCCCGGCTTGATTTCTGACATTA
+
DCCDDFFFFFFFGGGGGGGGGGGHHHHHHHHHHHHHHGHHHGHHHGHHHHHHGGGGGHHHHHHHHHHHHHHHHGHHHGGHHHHHHHHHGGGGGHHGGGGGGGHHGGGGGGGGHHHHGGHGHHHHHHHHHHGGGGGGGGGGGGHHHHGGGGHGHHGGGGGGGGGGGGGGGGGGGGGGGGGGGGGGFFFFFFFFFFFFCDFFFFFFFFFFFFFFFFFFFFFFFFFFFFFFFFFFFFFFFFFFFFFFFBFFFF0
@M05620:45:000000000-G6HP7:1:1101:9342:5593 1:N:0:182
AAACCAAGCAGACACTCACCGCTCCCTCGCCACAGGCCAATAGTTTGTCCTCACTGAGTTGGCAACAAGTGGCTGCTGTGGCTGCCATTTTTCTGGTGATGGCCATCAGCTCCGACGAGGTCAGCTGGGGGGCTTTCTTTGTGTAAGCAACGAGAAACCTGAAAGAAGCATTTTTTAACTAAGTCCTGCTGAGTCATTCATGAGTTTTTAGCCGCCTTGCTTCTTCTCACAGACTCTCTACTCTCATGCCA
+
CCCCCCCFCFFFGGGGGGGGGGGGGGHHGGGGGHHHGGHHHHHHHHHHHHHHHHHHHHGHHHHHHHHHHHHHGHGGHHHHHHHGGHGHHHHHHHHHHHHHGHHHHHHHHHHHHGGGGGGGDHHHHHHHGGGGGGGGGGGGGGGGGFFFFFFFFFFFFFFFFFFFFFFFFFFFFFFFFFFFFFFFFFFFFFFFFBFFFFFFFFFFFFFEEFFFFFFFFFFFFFFFFFFFFFFFFFFFFFFFFFFFFFFFFFF
@M05620:45:000000000-G6HP7:1:1101:7534:5593 1:N:0:182
CATCCTGACCCTGAAGTACCCCATTGAGCATGGCATCGTCACCAACTGGGACGACATGGAGAAGATCTGGCACCACACCTTCTACAACGAGCTGCGCGTGGCCCCGGAGGAGCACCCAGTGCTGCTGACCGAGGCCCCCCTGAACCCCAAGGCCAACAGAGAGAAGATGACTCAGGTGAGGCTCGGCCGACGCCCGTGCTCCTCCCGTCCTTTCCCCCGTCATTTTCTGCCCGGTTCGATTTCTGAAATTA
+
1>>AAF1FFBCCGEGDBF3AAAAA1AFGH1A10FGHFGHHHEFGEGFCHHGGEEGCGGH10FEAF1GB1BFEG/FHGEE0FG1FGEFG>EE/EH1>>/EE//BFE/<CGCA<?FHH/?<?<??GHHHHBCC@CC-..@CCGEBC/;?E:::C.CEA9E9FBB..99/;;B0;BBFBB/C...999@E-;--9;;---;A-BBFF9-A9A--/9/99---A9-A9BF//BBBE9@-;---//-9F/9//9F/
@M05620:45:000000000-G6HP7:1:1101:23710:5601 1:N:0:182
AAACCAAGCAGACACTCACCGCTCCCTCGCCACAGGCCAATAGTTTGTCCTCACTGAGTTGGCAACAAGTGGCTGCTGTGGCTGCCATTTTTCTGGTGATGGCCATCAGCTCCGACGAGGTCAGCTGGGGGGCTTTCTTTGTGTAAGCAACGAGAAACCTGAAAGAAGCATTTTTTAACTAAGTCCTGCTGAGTCATTCATGAGTTTTTAGCCGCCTTGCTTCTTCTCACAGACTCTCTACTCTCATGCCA
+
CCCCCBBFCFFFGGGGGGGGGGGGGGHHGGGGGHHGGGHHHHHHHHHHHHHHHHHHHHHHHHHGHHHHHHHHGHGGHHHHHHHGGHHHHHHHHHHHHHHHHHHHHHHHHHHHHGGGGGGGGHHHHHHHGGGGGGGGGGGGGGGGGGFFFFFFFFFFFFFFFFFFFFFFFFFFFFFFFFFFFFFFFFFFFFFFFFFBFFFFFFFFBFFFFFFFFFFFFFFFFFFFFFFFFFFFFFFFFFFFFFFFFFFEFFF
@M05620:45:000000000-G6HP7:1:1101:23728:5602 1:N:0:182
AAACCAAGCAGACACTCACCGCTCCCTCGCCACAGGCCAATAGTTTGTCCTCACTGAGTTGGCAACAAGTGGCTGCTGTGGCTGCCATTTTTCTGGTGATGGCCATCAGCTCCGACGAGGTCAGCTGGGGGGCTTTCTTTGTGTAAGCAACGAGAAACCTGAAAGAAGCATTTTTTAACTAAGTCCTGCTGAGTCATTCATGAGTTTTTAGCCGCCTTGCTTCTTCTCACAGACTCTCTACTCTCATGCCA
+
AABBAA?FBFFFGGGGGGGFFEGEEEHFGGGGGHFHGGHGHFHGHHFFGHHHHHHHHHHHHHFGHCHHFEHHGFFGHFFCE1GFGFFHGGFGHHHHHHGHHHGGFEGHHHHHHGGGE<CGDGFGBDGHGGGGGGGGFGGGGGGGGFFFEFFBFFBDFFFFFFFFFFFFFFFFFFFBFFFFFFFBBBFFFFFFF/BFFFFFBBFFFFFFE.BFBDB>FFFFFFFFFFFFFFFF/AFFFFBBFFFFFFFFFFB
@M05620:45:000000000-G6HP7:1:1101:11471:5612 1:N:0:182
AGATTACTGCAACAGTTCCCCCTGGACCTGGAAAAGTTTCTTGCCTGGCTTACAGAAGCTGAAACAACTGCCAATGTCCTACAGGATGCTACCCGTAAGGAAAGGCTCCTAGAAGACTCCAAGGGAGTAAAAGAGCTGATGAAACAATGGCAAGTAAGTCAGGCATTTCCGCTTTAGCACTCTTGTGGATCCAATTGAACAATTCTCAGCATTTGTACTTGTAACTGACAAGCCAGGGACAAAACAAAGAT
+
CCCCCFFFFFFFGGGGGGGGGGGGHHHHHHHHHHHHGHHHHHHHHHHHHHHHHHHHHHHHHHHHHHHHHHHHHHHHHHHHHHHHHHHHHHHHHHGGGGHHHHHHHHHHGHHHHHHHHHHHHHHGGHGGHHHHHGHHHHHHHGGHHHHHHHHHHGHHHHHHHHHHHHHHHHGGGGGHHHHHHHHHHGGGHHHHGCHHHHHHHHHHHHHHHHHHHHHHHHHHHHHHHHHHGHHGHGGGGGGGGGGGGGGGGGF
@M05620:45:000000000-G6HP7:1:1101:18384:5627 1:N:0:182
AGATTACTGCAACAGTTCCCCCTGGACCTGGAAAAGTTTCTTGCCTGGCTTACAGAAGCTGAAACAACTGCCAATGTCCTACAGGATGCTACCCGTAAGGAAAGGCTCCTAGAAGACTCCAAGGGAGTAAAAGAGCTGATGAAACAATGGCAAGTAAGTCAGGCATTTCCGCTTTAGCACTCTTGTGGATCCAATTGAACAATTCTCAGCATTTGTACTTGTAACTGACAAGCCAGGGACAAAACAAAGAT
+
CCCCCFFFFFFFGGGGGGGGGGGGHHHHHHHHHHHHHHHHHHHHHHHHHHHHHHHHHHHHHHHHHHHHHHHHHHHHHHHHHHHHHGHHHHHHHHGGGGHHHHHHHHHHGHHHHHHHHHHHHHHGGHGEHHHHHGHHHHGHHHHHHHHHGHHHHGHHHHHHHHFHHHHHHHGGGGGHHHHHHHHHHHHGHHHHHHHHHHGGFHHHHHHHHHHHHHHHHFHHHHHHHHHHHHHHHGGGGGGGGGGGGGGGGGC
@M05620:45:000000000-G6HP7:1:1101:18365:5633 1:N:0:182
AGATTACTGCAACAGTTCCCCCTGGACCTGGAAAAGTTTCTTGCCTGGCTTACAGAAGCTGAAACAACTGCCAATGTCCTACAGGATGCTACCCGTAAGGAAAGGCTCCTAGAAGACTCCAAGGGAGTAAAAGAGCTGATGAAACAATGGCAAGTAAGTCAGGCATTTCCGCTTTAGCACTCTTGTGGATCCAATTGAACAATTCTCAGCATTTGTACTTGTAACTGACAAGCCAGGGACAAAACAAAGAT
+
CCCCCFFFFFFFGGGGGGGGGGGGHHHHHHHGHHHHFHHHHHHHHHHHHHHHHHHHHHHHHHGHHGHHHHHHHHHHHHHHHHHHHHHHHHHHHHGGGGHHHHHGHHHHGHHHHHHHHHHHHGHGGHGGHGHHHGHHHHHHHGGHHHHHHHHHHGFHHHGHHHHHHHHHHHGGGGGHGHHHHHHHHGHGHHHHFHHHGFHHHHHHHHHDGHGHHHHHHFHHFHHGHHHHHHHHGGFGGGGGGGGGGGGGGGF
@M05620:45:000000000-G6HP7:1:1101:18380:5644 1:N:0:182
AGATTACTGCAACAGTTCCCCCTGGACCTGGAAAAGTTTCTTGCCTGGCTTACAGAAGCTGAAACAACTGCCAATGTCCTACAGGATGCTACCCGTAAGGAAAGGCTCCTAGAAGACTCCAAGGGAGTAAAAGAGCTGATGAAACAATGGCAAGTAAGTCAGGCATTTCCGCTTTAGCACTCTTGTGGATCCAATTGAACAATTCTCAGCATTTGTACTTGTAACTGACAAGCCAGGGACAAAACAAAGAT
+
CCCDDFFFFFFFGGGGGGGGGGGGHHHHHHHHHHHHHHHHHHHHHHHHHHHHHHHHHHHHHHHHHHHHHHHHHHHHHHHHHHHHHHHHHHHHHHGGGGHHHHHHHHHHGHHHHHHHHHHHHHHGGHGGHHHHHGHHHHHHHHHHHHHHHHHHHGHHHHHHHHHHHHHHHHGGGGGHGHHHHHHHHHHGHHHHHHHHHHHGHHHHHHHHHHHHHHHHHHHHHHHHHHHHHHHHHGGGGGGGGGGGGGGGGGF
@M05620:45:000000000-G6HP7:1:1101:19285:5674 1:N:0:182
ATCTCTATCTCCTAAAAACCTGTTTAGATTTGGAGATAGACCTTCAGGTTTTTCATCATTTTCTGCATGAATTATACATTGACCACGTGGTCAGTTTGCAGCATTCTGTTATTTTGTTTGACAGAGTGTCTTGTTGAGAACATATGTAGGACATGATTTTTTCCTGCAACAGGGAAAATAAAGTATAAGTTTTAAAGATTTATTCTTTAATAAAGGATCTCAAAGCCAGCTTTAGAAAAAGGAAGAAAGGG
+
BBBBBFBFFFFFGGGFGGGGGGHHHGGHHHHHH4FCHDEFHHHHHGHHHHHGGHGHHHHHHHHHGGAFFG5FHHHHGFHHFFHHGH?BGC1B@?DFGHFF3B1BGBG4FEGHHFHHHHF?EFGHBEFGEGF4BBFG4BG433FGFG4FG3??BB3GGFFG4B2BGDB2B?BG///@?G>22FD2@D1?D1@F11FDGGGHHHGFFFHHFFHG1<11F<01<D0<DFHEHE<<0DD000;.../:.;G//..
@M05620:45:000000000-G6HP7:1:1101:19296:5689 1:N:0:182
ATCTCTATCTCCTAAAAACCTGTTTAGATTTGGAGATAGACCTTCAGGTTTTTCATCATTTTCTGCATGAATTATACATTGACCACGTGGTCAGTTTGCAGCATTCTGTTATTTTGTTTGACAGAGTGTCTTGTTGAGAACATATGTAGGACATGATTTTTTCCTGCAACAGGGAAAATAAAGTATAAGTTTTAAAGATTTATTCTTTAATAAAGGATCTCAAAGCCAGCTTTAGAAAAAGGAAGAAAGGG
+
CDCCCFFFFFFFGGGGGGGGGGHHHHHHHHHHHHHHHHHHHHHHHHHHHHHGGHHHHIHHIIIIIHHHHHHHHHHHHHHHHHHHHHGHHGHHHHHHHHHHHHGHHHHHHHHHHHHHHHHHHHHHGHHHHHHHHHHHHHHHHHHHHHHHHHHHHHHHHHHHHGHHHHHGHHHHHGGHHHHHHHHHHHHHHHHHHHHGHHHHHHHHHHHHHHHHGHHHHHHHHHHHHHHGHEHHHGHGGGHHGGHGHHHHHHG
@M05620:45:000000000-G6HP7:1:1101:19297:5706 1:N:0:182
ATCTCTATCTCCTAAAAACCTGTTTAGATTTGGAGATAGACCTTCAGGTTTTTCATCATTTTCTGCATGAATTATACATTGACCACGTGGTCAGTTTGCAGCATTCTGTTATTTTGTTTGACAGAGTGTCTTGTTGAGAACATATGTAGGACATGATTTTTTCCTGCAACAGGGAAAATAAAGTATAAGTTTTAAAGATTTATTCTTTAATAAAGGATCTCAAAGCCAGCTTTAGAAAAAGGAAGAAAGGG
+
AABCCFFFFFFFGGGGGGGGGGHHHHHHHHHHHHHHHHHGHHHHHHHHHHHGGHHHHHHHHHHHHHHHHHHHHHHHHHHHHHHHGHGHHGHHHHHHHHHGHHFHHHHHHHHHHHHHHHHHGHHHHHGHHHHHHHHHHHHHHHHHHHHHHGHHHHHHHHHHHGHHHHHHHHHHHGGHHHHHHHHHHHGHHGHHHHHGHHHHHHHHHHHHHHHHGHHHHHHHHHHHHGHFHGHHHHHHHHGGCDFHHHGHHHG
@M05620:45:000000000-G6HP7:1:1101:7807:5710 1:N:0:182
AAACCAAGCAGACACTCACCGCTCCCTCGCCACAGGCCAATAGTTTGTCCTCACTGAGTTGGCAACAAGTGGCTGCTGTGGCTGCCATTTTTCTGGTGATGGCCATCAGCTCCGACGAGGTCAGCTGGGGGGCTTTCTTTGTGTAAGCAACGAGAAACCTGAAAGAAGCATTTTTTAACTAAGTCCTGCTGAGTCATTCATGAGTTTTTAGCCGCCTTGCTTCTTCTCACAGACTCTCTACTCTCATGCCA
+
BABBBAAFBFFFGGGGGGGGGGGGGGHHGGGGEHHHGGHGFFGEGHHHHHHHHHHHHHFGHHHHHEHHHDGHGHGGHHGGHHHGGHHHHHHHFHHHHHFFHHHHHGGHHHBGHGGGGGGG?GHHHHHHGGGGGGGGFGGGGBFCFGFFFFFFFFFFFFFFFFFFFFFFFFFFFFFAFFFFFFFFFFFFFFFFFFFFFFFFFFFFFFFFFEFFBDFFFFFFFFFFFFFFFFFFFFFFFFFFFFFFFFFFFFF
@M05620:45:000000000-G6HP7:1:1101:21700:5757 1:N:0:182
CATCCTGACCCTGAAGTACCCCGGCTTGATTTCTGACATTAGATCGGAAGAGCACACGTCTGAACTCCAGTCACGGACATTTATCTCGTATGCCGTCTTCTGCTTGAAAAAAAAAAAAAAAAAACATATATTATCACAAACATTCATCCAACATACAGCATACTCCCAAACCTAATACCACCTTAAAATATATTACTTCCTTTATATATCAGAACCACTAAACTTCTCAGTTCTTAGATCGATTCTCTTGA
+
CCCCCFFFFFFFGGGGGGGGGGGGGGGGHHHHHHHHHHHHHHHHHHGEFGHHHHHHHGHHHGHHHHHHHHHHGHGGGGGHHHHHGHHHGGHHHHGGGHGHHHHHHHHHHHHGGGGD<///-<--..000000000=<:0...0000:00000./00009/000000.//.../000000009.00;000;0000000090000BB000000000/...0/0000090000;000;0000;...00;00000
@M05620:45:000000000-G6HP7:1:1101:20262:5765 1:N:0:182
AAACCAAGCAGACACTCACCGCTCCCTCGCCACAGGCCAATAGTTTGTCCTCACTGAGTTGGCAACAAGTGGCTGCTGTGGCTGCCATTTTTCTGGTGATGGCCATCAGCTCCGACGAGGTCAGCTGGGGGGCTTTCTTTGTGTAAGCAACGAGAAACCTGAAAGAAGCATTTTTTAACTAAGTCCTGCTGAGTCATTCATGAGTTTTTAGCCGCCTTGCTTCTTCTCACAGACTCTCTACTCTCATGCCA
+
AABAAAAFBFFFGGGGFGGGEFGGGGCG2EEGGHHHGEEEG3G5DGHHHFHHFHHGHHAFHHHHHHHHFGFDFFEGHFBBEGFGFHHHFHFGHBHFGHGHHFHHHFHHDEGHGFGG@/<<<BGHHHHF?CDGGAGF0FFGGFGFFGFFFFFFFFFFFFABABF/B/FBF/F/BFFFEFFFF//BFFFFFFFBFBBBFFFFFFFFBB/BFFFF/9BBF.BFFFFFFFFFB/FF/AFFFFFFFFFFFFFBFFB
@M05620:45:000000000-G6HP7:1:1101:20241:5773 1:N:0:182
AAACCAAGCAGACACTCACCGCTCCCTCGCCACAGGCCAATAGTTTGTCCTCACTGAGTTGGCAACAAGTGGCTGCTGTGGCTGCCATTTTTCTGGTGATGGCCATCAGCTCCGACGAGGTCAGCTGGGGGGCTTTCTTTGTGTAAGCAACGAGAAACCTGAAAGAAGCATTTTTTAACTAAGTCCTGCTGAGTCATTCATGAGTTTTTAGCCGCCTTGCTTCTTCTCACAGACTCTCTACTCTCATGCCA
+
CBBCCCCFCFFFGGGGGGGGGGGGGGHHGGGGGHHHGGHHHHHHHHHHHHHHHHHHHHHHHHHHHHGHHGHHGHGGHHHHHHHGGHHHHHHHHHHHHHHHHHHHHHHHHHHHHGGGGGGGGHHHHHHHGGGGGGGGGGGGGGGGGGFFFFFFFFFFFFFFFFFFFFFFFFFFFFFFFFFFFFFFFFFFFFFFFBFFFFFFFFFFFFFFFFFFFFFFFFFFFFFFFFFFFFFFFFFFFFFFFFFFFFFFFFF
@M05620:45:000000000-G6HP7:1:1101:20249:5791 1:N:0:182
AAACCAAGCAGACACTCACCGCTCCCTCGCCACAGGCCAATAGTTTGTCCTCACTGAGTTGGCAACAAGTGGCTGCTGTGGCTGCCATTTTTCTGGTGATGGCCATCAGCTCCGACGAGGTCAGCTGGGGGGCTTTCTTTGTGTAAGCAACGAGAAACCTGAAAGAAGCATTTTTTAACTAAGTCCTGCTGAGTCATTCATGAGTTTTTAGCCGCCTTGCTTCTTCTCACAGACTCTCTACTCTCATGCCA
+
BABBBBAFBFFFGGGGGGGGGGGEGGHH?EGEGHHAFGHHHHGHHHHHHHHHHHGFGHHHGCHFHHHHHFGHGHFFGGGHHHHGGHHHHHHHHHHHHHGHGFHHHHHGHGHHHGGGEGGGGHHHHHHHGGFGGGGGFGGGGGGGGGFFFFFFFFDDFFFFFFFFFFFFFFFFFFFFEFFFFFFBBFFFFFFF?FFB/BBFFFFFFFFFFF/FBDFFFFFFFFFFFFEFFFFEFFFFFFBFFFBFFFBBFFF
@M05620:45:000000000-G6HP7:1:1101:20740:5792 1:N:0:182
AAACCAAGCAGACACTCACCGCTCCCTCGCCACAGGCCAATAGTTTGTCCTCACTGAGTTGGCAACCAGTGGCTGCTGTGGCTGCCATTTTTCTGGTGTTGGCCCTCAGCTCCGACGAGGTCAGCTGGGGGGCTTTCTTTGTGTAAGCAACGAGAAACCTGAAAGAAGCATTTTTTAACTAAGTCCTGCTGAGTCATTCATGAGTTTTTAGCCGCCTTGCTTCTTCTCACAGCCTCTCTACTCTCATGCCC
+
>A1AAA?1>1CB1EA1FFGG0A0EEC0A0EE0E00/AAA/A1D2DGF0212FFA11ABFBB11FGH0?F1FFF0>FE1B00?E/F0FGFBDDBFFHHH/>FFGF///GHBDGG//>//<C/B1BFFH0ACG?-AEGBB0B9/;BB/B;BBF@E-AAB/9BAF/9BFFFEFBFFFF;9B9B///;B/BFFFFFA9;FFBFF//9/;BFBE?BBB--9--:/FFBBFF9//;9/9-B-9BFFFFFFBF/BB//
@M05620:45:000000000-G6HP7:1:1101:20752:5806 1:N:0:182
AAACCAAGCAGACACTCACCGCTCCCTCGCCACAGGCCAATAGTTTGTCCTCACTGAGTTGGCAACAAGTGGCTGCTGTGGCTGCCATTTTTCTGGTGATGGCCATCAGCTCCGACGAGGTCAGCTGGGGGGCTTTCTTTGTGTAAGCAACGAGAAACCTGAAAGAAGCATTTTTTAACTAAGTCCTGCTGAGTCATTCATGAGTTTTTAGCCGCCTTGCTTCTTCTCACAGACTCTCTACTCTCATGCCA
+
CCCCCCCFCFFFGGGGGGGGGGGGGGHHGGGGGHHHGGHHHHHHHHHHHHHHHHHHHHHHHHHGHHHHHGHHGHGGHHHHHHHGGHHHHHHHHHHHHHHHHHHHHHHHHHHHHGGGGGGGDHHHHHHHGGGGGGGGGGGGGGGGGGFFFFFFFFFFFFFFFFFFFFFFFFFFFFFFFFFFFFFFFFFFFFFFFFFFFFFFFFFFFFFFFFFFFFFFFFFFFFFFFFFFFFFFFFFFFFFFFFFFFFFFFFF
@M05620:45:000000000-G6HP7:1:1101:20723:5806 1:N:0:182
AAACCAAGCAGACACTCACCGCTCCCTCGCCACAGGCCAATAGTTTGTCCTCACTGAGTTGGCAACAAGTGGCTGCTGTGGCTGCCATTTTTCTGGTGATGGCCATCAGCTCCGACGAGGTCAGCTGGGGGGCTTTCTTTGTGTAAGCAACGAGAAACCTGAAAGAAGCATTTTTTAACTAAGTCCTGCTGAGTCATTCATGAGTTTTTAGCCGCCTTGCTTCCTCTCACAGACTCTCTACTCTCATGCCA
+
A3>AAAA?AFFFGGGGGGGGGGGGGGHHGGFGGHHGGGHGHHHHHHHHHHHHHHFGHGGGHHHFFHHHHDGHGFEFFHHHHHF?FGFHHHHHFGFHHHGHFHGFFHHHHHBHHGCEECCGEFGHHHHHGGGGGGGGFFGGGFGGGFFFFFFFFFFFFFFFFBFFFEFFFFFFFFFAFFFFFFFFFFFFFFFFFFFFFFFFFFFFFFFFFFFFFDCD?AFFFBFBFFFFFFFFFFFFFFFFFFFFFFBFFFF
@M05620:45:000000000-G6HP7:1:1101:18550:5817 1:N:0:182
CATCCTGACCCTGAAGTACCCCATTGAGCATGGCATCGTCACCAACTGGGACGACATGGAGAAGATCTGGCACCACACCTTCTACAACGAGCTGCGCGTGGCCCCGGAGGAGCACCCAGTGCTGCTGACCGAGGCCCCCCTGAACCCCAAGGCCAACAGAGAGAAGATGACTCAGGTGAGGCTCGGCCGACGCCCGTGCTCCTCCCGTCCTTTCCCCAGTCATTTTCTGCCCGGCTTGATTTCTGACATTA
+
CCCCCFFFFFFFGGGGGGGGGGGHHHHHHHHHHHHHHGHHHGHHHGHHHHHHGGGGGHHHHHHHHGHHHHHHHGHHHGGHHHHHHHHHGGGGGHHGGGGGGGHHGGGGGGGGHHHHGGHHHHHHHHHHHHGGGGGGGGG@GGHHHHGGGDHGHHGGGGGGGGGGGGGFGGGGGGGGGGGGGGGFFFFFF=FFFFFFDFFFFFBFFFFFFFFFFFFFFBDBF/BFFFFFFFFFDBF;D;AFFFFBB:FFFF/
@M05620:45:000000000-G6HP7:1:1101:7330:5829 1:N:0:182
ATCTCTATCTCCTAAAAACCTGTTTAGATTTGGAGATAGACCTTCAGGTTTTTCATCATTTTCTGCATGAATTATACATTGACCACGTGGTCAGTTTGCAGCATTCTGTTATTTTGTTTGACAGAGTGTCTTGTTGAGAACATATGTAGGACATGATTTTTTCCTGCAACAGGGAAAATAAAGTATAAGTTTTAAAGATTTATTCTTTAATAAAGGATCTCAAAGCCAGCTTTAGAAAAAGGAAGAAAGGG
+
CCCCDFFFFFFFGGGGGGGGGGHHHHHHHHHHHHHHHHHHHHHHHHHHHHHGGHHHHHHHHHHIIHHHHHHHHHHHHHHHHHHHHHGHHGHHHHHHHHHHHHHHHHHHHHHHHHHHHHHHHGHHHHGHHHHHHHHHHHHHHCGHHHGFGHHHHHHHHHHHHGHHHHHGHHHHHGGHHHHHHHHHHHHHHGHHHGGGHHHHHHHHHHHHHGHGFGHHGHHHHGHHHHHBHEHHHHHGHGHFGGHHHHHHHHG
@M05620:45:000000000-G6HP7:1:1101:17459:5854 1:N:0:182
AAACCAAGCAGACACTCACCGCTCCCTCGCCACAGGCCAATAGTTTGTCCTCACTGAGTTGGCAACAAGTGGCTGCTGTGGCTGCCATTTTTCTGGTGATGGCCATCAGCTCCGACGAGGTCAGCTGGGGGGCTTTCTTTGTGTAAGCAACGAGAAACCTGAAAGAAGCATTTTTTAACTAAGTCCTGCTGAGTCATTCATGAGTTTTTAGCCGCCTTGCTTCTTCTCACAGACTCTCTACTCTCATGCCC
+
BBBBB?ACAFFFFGGGGGGGEEGGGGHHCGGGGGHHGGAEG3FHHHHHHHHHHHHH3GFGHHHHHHHHHHHHGHGGHFHHHHHEGHHHHHHHHGHHHH@GHHHHHHHBGHHHHGGGGGGGGHGHHHHHGCGGGGGGGGGGGGGGEFFFFFFBFFDDFFFFFFFFFFFFFFFFFFFBFFFFFFFFFFFFFFFBFFFFFFFFFFFFFFFFFFFFFFBBFFFFFFFFFFFFFFFFBAFFFFFFFFFFFFF/FF/
@M05620:45:000000000-G6HP7:1:1101:18978:5856 1:N:0:182
CATCCTGACCCTGAAGTACCCCATTGAGCATGGCATCGTCACCAACTGGGACGACATGGAGAAGATCTGGCACCACACCTTCTACAACGAGCTGCGCGTGGCCCCGGAGGAGCACCCAGTGCTGCTGACCGAGGCCCCCCTGAACCCCAAGGCCAACAGAGAGAAGATGACTCAGGTGAGGCTCGGCCGACGCCCGTGCTCCTCCCGTCCTTTCCCCAGTCATTTTCTGCCCGGCTTGATTTCTGACATTT
+
BBBBBFFFFFFFGFGGGGGGGFEGHHGHGFHHHHGHHGHHFGHFEGGHHHHHG?FGGHGHHHFGHHHHHHHGHGAGFGGHHHHFHHHHG1EGGHHGGGGGGGHHGCG@CDDGHFGHGGEGHHHHHHFFHHCGGGGGGGGGGGEHHHGGGGHGHH99C9FBFGFGGGFGGFGGGGFGGGGGGEGFFFFFF;DFFFFA-DFFFFFFFFFFFFABFFFFFFDFFFFFFFFFFFFF.>CDD;./9BFFF/B/BF/
@M05620:45:000000000-G6HP7:1:1101:12566:5857 1:N:0:182
AGATTACTGCAACAGTTCCCCCTGGACCTGGAAAAGTTTCTTGCCTGGCTTACAGAAGCTGAAACAACTGCCAATGTCCTACAGGATGCTACCCGTAAGGAAAGGCTCCTAGAAGACTCCAAGGGAGTAAAAGAGCTGATGAAACAATGGCAAGTAAGTCAGGCATTTCCGCTTTAGCACTCTTGTGGATCCAATTGAACAATTCTCAGCATTTGTACTTGTAACTGACAAGCCAGGGACAAAACAAAGAT
+
BBBBBFFFDFF@GFFFGGGGGGGGHCHHHHHHHBGFGGHHHHHHHHHHHHHCGFGDEGGHHHFFGHHHHHHHHHHGHHHHHGGHHHHHHHHHHHGFG?GGHHHGHHHHGHFHGFHGHHHHHHHGGGGGGHFHHGHHHHFHHHGHHHHHHHHHHGHHHHHHFHHHGHHHHHGGGGG1<GHHHHHHHGGG1GHHGHHHHGFFGHGHHHHHHHGHHHHHHFHGFFHGHHHGHHCCCGGGEDEEG.BAFGG.CB9
@M05620:45:000000000-G6HP7:1:1101:7874:5881 1:N:0:182
CATCCTGACCCTGAAGTACCCCATTGAGCATGGCATCGTCACCAACTGGGACGACATGGAGAAGATCTGGCACCACACCTTCTACAACGAGCTGCGCGTGGCCCCGGAGGAGCACCCAGTGCTGCTGACCGAGGCCCCCCTGAACCCCAAGGCCAACAGAGAGAAGATGACTCAGGTGAGGCTCGGCCGACGCCCGTGCTCCTCCCGTCCTTTCCCCAGTCATTTTCTGCCCGGCTTGATTTCTGACATTT
+
AAABBFFBFFFFGGGGGGGGGGGHHHHFGHHHHHCHHGHHHGH3FFHHFEHHEAFEEHH3FAGHHHHHHHHHHGFHEGGHHHH4GHFHGGGGGHHGGGGGFEHHGCDGGGGGHEHHGAGGHHHFGHG1GHCCCFFGGGGGGGGCHHGGDDHGHHG?FEFFGGGG/;CFGGGGGGBFGBBFGGGGFFFFF-@BFFFF@.AEFFFFFFF.DFFFFFFFF.9BF/FBFFFFFFFFD-@BD-9BFFFFF/F/;F/
@M05620:45:000000000-G6HP7:1:1101:7231:5887 1:N:0:182
AAACCAAGCAGACACTCACCGCTCCCTCGCCACAGGCCAATAGTTTGTCCTCACTGAGTTGGCAACAAGTGGCTGCTGTGGCTGCCATTTTTCTGGTGATGGCCATCAGCTCCGACGAGGTCAGCTGGGGGGCTTTCTTTGTGTAAGCAACGAGAAACCTGAAAGAAGCATTTTTTAACTAAGTCCTGCTGAGTCATTCATGAGTTTTTAGCCGCCTTGCTTCTTCTCACAGACTCTCTACTCTCATGCCA
+
BB?ABBBFBFBCFGGGGGGGEEEEGGHHEGEEEBGGFGGCG3AGGGGHHGHHGHHHGHHGHEGGHHFAGGFFFGFGHHGFHGHFFHFFHGHHGHHHHHFHHHHHCGHFHHHHHGEG/@D?DGCGHHGHG?GGGGGGGGGGGGFGFFFBFFFBEDDFFFFFFEBFFFFFFFFFFFFB?FFFBBFFFFFFFFFBFFFFFFFFFFBBBFFFFF/9F.@BFFFFFFFFFFFFFF/:BFFFFFFFFFFFFFF;FF/
@M05620:45:000000000-G6HP7:1:1101:21770:5896 1:N:0:182
CATCCTGACCCTGAAGTACCCCATTGAGCATGGCATCGTCACCAACTGGGACGACATGGAGAAGATCTGGCACCACACCTTCTACAACGAGCTGCGCGTGGCCCCGGAGGAGCACCCAGTGCTGCTGACCGAGGCCCCCCTGAACCCCAAGGCCAACAGAGAGAAGATGACTCAGGTGAGGCTCGGCCGACGCCCGTGCTCCTCCCGTCCTTTCCCCAGTCATTTTCTGCCCGGCTTGATTTCTGACATTT
+
CABCCFFFFFFFGGGGGGGGGGGHHGGHHHHHHHHHHGHHHGHFCEHHHHHHGGGGGHHFHGHHHHHHGHHHHGHHFGGHHHHHHGFHGCFGGHHGGGGGGGHHGGGGGGDDHHHHGGGHFHHHHHHGHHGGGGGGGGGGGFFHHHGGA:GEGHEEGGG/FFDGFFFGGGGGGGGGGGGGGEEFFAEFFAFCFFFD@DFFFFFFFFFFFFFFFFFFF/AFF/FFFFFFEFFFBADFFA;BFFFFB;F/FF/
@M05620:45:000000000-G6HP7:1:1101:11043:5898 1:N:0:182
TACCTGTACTGGGGAAGCGTGTAGCAATCGCCATTCCTACCCAAAGATCGGAAGAGCACACGTCTGAACTCCAGTCACGGACATTTATCTCGTATGCCGTCTTCTGCTTGAAAAAAAAAAAACAACAAACCAACAATACAAATCTTCTCTAATACCTTAAATCTAGTAACCAGTAATAAATGTAGTATTGTTACGCAGACATGTCGACATCTTACGACTACCACTAAAGGGACTATAACGTAGCTGAAATT
+
CCCCCFFFFFFFGGGGGGGGGGHHHHHHHFGGFGHHHHHHHHHEGHHHHHGGGGGHHHHHHGHHHGHHHHHHHHHHGHGG?EEHHHGGHHHHGGHHHHGGGHGHHHHHHHHHHFGGGGGC/<///??/0.....<.1111110<0<000=0000000000==0;0000;;0:.000;00:;00;0;00000;;C...--./0000..-.;000009;..-//009/9000..../0000./..900000:;
@M05620:45:000000000-G6HP7:1:1101:7864:5899 1:N:0:182
CATCCTGACCCTGAAGTACCCCATTGAGCATGGCATCGTCACCAACTGGGACGACATGGAGAAGATCTGGCACCACACCTTCTACAACGAGCTGCGCGTGGCCCCGGAGGAGCACCCAGTGCTGCTGACCGAGGCCCCCCTGAACCCCAAGGCCAACAGAGAGAAGATGACTCAGGTGAGGCTCGGCCGACGCCCGTGCTCCTCCCGTCCTTTCCCCAGTCATTTTCTGCCCGGCTTGATTTCTGACATTT
+
BBBBBFFFFFFFGGGGGGGGGGEHHGBGG4GECFCGHEHGHGHD2EHGGFGGFGFGGHF3FEGHFGHHFHHCGGHHHGGHHHHFHFEGEFFEGGHEFGGECEHHGG@CDGFGHHHHGEHHHGHHHHGFHHF@FCFGGGGGGGBGHHGGD?GEGH?9EEFBFFGG/FFGGGGGGFFGGFGGGEEGDCFFFAFBFFF@9.;EFFFFFFFEDFFFFFFFFF.FF/FFFFFFBFFFDFFFFC.;FFFFB9FFFF/
@M05620:45:000000000-G6HP7:1:1101:23108:5913 1:N:0:182
CATCCTGACCCTGAAGTACCCCATTGAGCATGGCATCGTCACCAACTGGGACGACATGGAGAAGATCTGGCACCACACCTTCTACAACGCGCTGCGCGTGGCCCCGGAGGAGCACCCAGTGCTGCTGACCGAGGCCCCCCTGAACCCCAAGGCCAACAGAGAGAAGATGACTCAGGTGAGGCTCGGCCGACGCCCGTGCTCCTCCCGTCCTTTCCCCAGTCATTTTCTGCCCGGCTTGATTTCTGACATTA
+
AAAAAF4FFCFFGGGFGFGGFFEGHFGEGFGFGHFHGGHHDEFFCEHFFEFHGEF?EF23CG1GGFHGGGHHHGHHCEGHHHFEHFBF?/>EEGGGGGGGGGHHGGCCGGGGHHGHGAFHBFGHHHGFFHCDGG@EACGGG.CFHHGG..=EEGEGGF///B.AFF/FFFFFFFFFFFFFFEEF--.DBBBBBBBB@?DEFFFFFF.ADADFFB//9:.;B/BFFFFFBFFF.-9B;-.9:BFF;/;BFF/
@M05620:45:000000000-G6HP7:1:1101:19515:5925 1:N:0:182
CATCCTGACCCTGAAGTACCCCATTGAGCATGGCATCGTCACCAACTGGGACGACATGGAGAAGATCTGGCACCACACCTTCTACAACGAGCTGCGCGTGGCCCCGGAGGAGCACCCAGTGCTGCTGACCGAGGCCCCCCTGAACCCCAAGGCCAACAGAGAGAAGATGACTCAGGTGAGGCTCGGCCGACGCCCGTGCTCCTCCCGTCCTTTCCCCAGTCATTTTCTGCCCGGCTTGATTTCTGACATTT
+
CCCCCFFFFFFFGGGGGGGGGGGHHHGHHGHHHHHHHGHHHGHGHGHHGHHHGGGCGHHHHHHHHHHHHHHHHGHHFGGHHHHHHHHHGGGGGHHGGGGGGGHHGGGDGGGGHHHHGGHHHHHHHHHFHHGFGGGGGGGGGGHFHHGGDDHGHHFAGEFGGGGGFGFGGGGGGEFGGGGGGGGGFFFFFCFFFFFB@ADFFFFFFFDEDDDFFFFFFBDFF/FFFFFFFFFFDFFFFC;BFFFF//;9BF/
@M05620:45:000000000-G6HP7:1:1101:19801:5927 1:N:0:182
AAACCAAGCAGACACTCACCGCTCCCTCGCCACAGGCCAATAGTTTGTCCTCACTGAGTTGGCAACAAGTGGCTGCTGTGGCTGCCATTTTTCTGGTGATGGCCATCAGCTCCGACGAGGTCAGCTGGGGGGCTTTCTTTGTGTAAGCAACGAGAAACCTGAAAGAAGCATTTTTTAACTAAGTCCTGCTGAGTCATTCATGAGTTTTTAGCCGCCTTGCTTCTTCTCACAGACTCTCTACTCTCATGCCA
+
BABCCCCFCFFFGGGGGGGGGGGGGGHHGGGGGHHHGGCEGGHHHHHHHHHHHHHHHHHHHHHHHHHHHHHHGHGGHHHHHHHGGHFHHHHHHHHHHHHHHHHHHHHHHHHHHGGGGFGGGHHHHHHHGGGGGGGGGGGGGGGGGGFFFFFFFFDFFFFFFFFFFFFFFFFFFFFFEFFFFFFFFFFFFFFBFFFFFFFFFFFFFFFFFFFFFFFFFFFFFFFFFFFFFFFFFFFFFFFFFFFFFFFBFF/
@M05620:45:000000000-G6HP7:1:1101:12559:5927 1:N:0:182
AAACCAAGCAGACACTCACCGCTCCCTCGCCACAGGCCAATAGTTTGTCCTCACTGAGTTGGCAACAAGTGGCTGCTGTGGCTGCCATTTTTCTGGTGATGGCCATCAGCTCCGACGAGGTCAGCTGGGGGGCTTTCTTTGTGTAAGCAACGAGAAACCTGAAAGAAGCATTTTTTAACTAAGTCCTGCTGAGTCATTCATGAGTTTTTAGCCGCCTTGCTTCTTCTCACAGACTCTCTACTCTCATGCCA
+
AAABBBBFBFFFGGGGGGGGGGGGGGHHGGGGGGHHGGAFFFHHHHHHHHHHGHHHFHHHHHHHHHHEHHHHGHGGHHHHHHHGGHCGHHHHHHHHHHBHHGHHHHHFHHHHHGGGGEDGGHCHHHHHGGGGGGGGGGGGGGGGFFFFFFFFFFFFFFFFFB9BFFFFFFFFFFFFEFFFB9BFFFFFFFFFFFFFFFFFFFFFFFFFFFFFFFFFFFFFFFFFFFFFFFFFBFFFFFFBFFFFFFFFFF/
@M05620:45:000000000-G6HP7:1:1101:23480:5929 1:N:0:182
ATCTCTATCTCCTAAAAACCTGTTTAGATTTGGAGATAGACCTTCAGGTTTTTCATCATTTTCTGCATGAATTATACATTGACCACGTGGTCAGTTTGCAGCATTCTGTTATTTTGTTTGACAGAGTGTCTTGTTGAGAACATATGTAGGACATGATTTTTTCCTGCAACAGGGAAAATAAAGTATAAGTTTTAAAGATTTATTCTTTAATAAAGGATCTCAAAGCCAGCTTTAGAAAAAGGAAGAAAGGG
+
BBBBBFFFFFFFGGGGGGGGGGHHHGGGHHHHHFHFGHHFHHHHHHHHHHHGGHHHHGHHHHHHGHGHHHFHHHHFHGHHHGGHCHGHHGHHGHHHHHHEHHHHHHHHHHHHHHHHHHHHHHFGFHHHHHHHHHHH?GHHHHHGGGHEEGGHHHHFHHHHHGHHHHHHHHGHHGE<<F@GF>FHFGFFGGHHHGGGG1FGHGHHHHHHHFGGHHHHGGHHHHHFHHHHHGHHHHH0=GFFEG/CGCGHHHG
@M05620:45:000000000-G6HP7:1:1101:14655:5937 1:N:0:182
ATCTCTATCTCCTAAAAACCTGTTTAGATTTGGAGATAGACCTTCAGGTTTTTCATCATTTTCTGCATGAATTATACATTGACCACGTTCCAGCGTGGTCAGTTTGCAGCATTCTGTTATTTTGTTTGACAGAGTGTCTTGTTGAGAACATATGTAGGACATGATTTTTTCCTGCAACAGGGAAAATAAAGTATAAGTTTTAAAGATTTATTCTTTAATAAAGGATCTCAAAGCCAGCTTTAGAAAAAGGA
+
AAAAAFFFFFFFGF1F1AEGGGHHH3DAFGGGB1F1B1BAFGHHHFHFHGHGGHBHHBHHHHHHFHFHH1EHHFHEHFGHHBGHCGFHHHHDFGGFAEHHHHHHHHHHHHGHHHHFHHDHHHHHHHHHGHFF0FHHHHHHHHHH2EG1FCG1GHHHHG<GFGGDHHHHHGHHHBGF1FCFHGGH/0?111FGFH1<=GGHHFFFGDFGHHHHHHHHGDG<0DDFCGHHHFHGHHH/;CHGHCG:0;C..?:
@M05620:45:000000000-G6HP7:1:1101:19500:5939 1:N:0:182
CATCCTGACCCTGAAGTACCCCATTGAGCATGGCATCGTCACCAACTGGGACGACATGGAGAAGATCTGGCACCACACCTTCTACAACGAGCTGCGCGTGGCCCCGGAGGAGCACCCAGTGCTGCTGACCGAGGCCCCCCTGAACCCCAAGGCCAACAGAGAGAAGATGACTCAGGTGAGGCTCGGCCGACGCCCGTGCTCCTCCCGTCCTTTCCCCAGTCATTTTCTGCCCGGCTTGATTTCTGACCTTT
+
BBBBBFDFFFFFGGCFGGGGGG?GHEAGFEGHHHFFGEHG2EH32BGGGGFGECFEGHGGHH1GBGGHHHG?GGAG1EEHHHH4GE@GEFEEGHHEGGGGGEHHGECCCCDDGAGHGGHGGGHHHHGDHHCCC@AFGGGGGEBCHHGG?AGGGHEEGEFGGFDA9FFGGFGGGEFFGBBFFCEGB>EF?;B>-@B@99AFFFFFFFFEDDDFFFFFFBAFFBFFFFFFFFFF.-=BB;./;FFF:9F/BF/
@M05620:45:000000000-G6HP7:1:1101:12570:5945 1:N:0:182
AAACCAAGCAGACACTCACCGCTCCCTCGCCACAGGCCAATAGTTTGTCCTCACTGAGTTGGCAACAAGTGGCTGCTGTGGCTGCCATTTTTCTGGTGATGGCCATCAGCTCCGACGAGGTCAGCTGGGGGGCTTTCTTTGTGTAAGCAACGAGAAACCTGAAAGAAGCATTTTTTAACTAAGTCCTGCTGAGTCATTCATGAGTTTTTAGCCGCCTTGCTTCTTCTCACAGACTCTCTACTCTCATGCCA
+
AAABBBBFBFFFGGGGGGGGGGGGGGHHGGGGGHHHGGAGGGHHHHHHHHHHEGHHHHHHHHHHHHFHHHHHGHGGHHHHHHHGGHFHHHHHHHHHHGGHHHHHHHHGHHHHHGGGECDGGGHHHHHHGGGGGGGGGGGGGGGGGFFFFFFFFFFFFFFFFFFFFFFFFFFFFFFFFFFFFFFFFFFFFFFBFFFFFFFFFFBFFFFFFFFFFDFFFFFFFFFFFFFFFFFFEFFFFFFFFFFFFFFFFF/
@M05620:45:000000000-G6HP7:1:1101:23471:5946 1:N:0:182
ATCTCTATCTCCTAAAAACCTGTTTAGATTTGGAGATAGACCTTCAGGTTTTTCATCATTTTCTGCATGAATTATACATTGACCACGTGGTCAGTTTGCAGCATTCTGTTATTTTGTTTGACAGAGTGTCTTGTTGAGAACATATGTAGGACATGATTTTTTCCTGCAACAGGGAAAATAAAGTATAAGTTTTAAAGGTTTATTCTTTATTAAAGGATCTCAAAGCCAGCTTTAGAAAAAGGAAGAAAGGG
+
AAAAAFBFFFFFGGGGGDEAG1GFD3A1DDF1F1B1BGGGH1FHHGHBGHFGFHBGH2FEED2DAG2F2GFGDGE2F2FF11DG1A/B//A1@FFGGGFFHHFHFHGHGGGFFFF2FEGF1@@10BFGHHHHHHH02B>F1>FFFBB22BFBFGFFGFHHHGHGHGCCGFFCHFC0/@FG11FGEGB1GGHHHBFFGGGGFGHHFHHHH1FDGB110FGHHB0DDGAG.EHHFG0000/:.A//;CH:C.:
@M05620:45:000000000-G6HP7:1:1101:23518:5955 1:N:0:182
AGATTACTGCAACAGTTCCCCCTGGACCTGGAAAAGTTTCTTGCCTGGCTTACAGAAGCTGAAACAACTGCCAATGTCCTACAGGATGCTACCCGTAAGGAAAGGCTCCTAGAAGACTCCAAGGGAGTAAAAGAGCTGATGAAACAATGGCAAGTAAGTCAGGCATTTCCGCTTTAGCACTCTTGTGGATCCAATTGAACAATTCTCAGCATTTGTACTTGTAACTGACAAGCCAGGGACAAAACAAAGAT
+
BBABBFFFFFFFGGGGGGGGGGGGHHHHHHHFGHGHHHHHHHHHHHHGHHHHHHHHHHHHHHHHHHHHHHHHHFGGHHHHHHHHHGHHHHHHHHGGGFHHFFHHHHHHGHHH@GHFHHHHFHHGGHGGHHGFHAHHHHHHHHHHHFHHFHHGFGHHFHHHGHGHHHHHHHGGGGGBDHHHHHHHHHHGHHHHHHHHHDGFHFGHHHHGHGHHHGHHHHHHHHHGHHHCFHHHGGGGGGGGGG/FGGGGGGG
@M05620:45:000000000-G6HP7:1:1101:14659:5956 1:N:0:182
ATCTCTATCTCCTAAAAACCTGTTTAGATTTGGAGATAGACCTTCAGGTTTTTCATCATTTTCTGCATGAATTATACATTGACCACGTTCCAGCGTGGTCAGTTTGCAGCATTCTGTTATTTTGTTTGACAGAGTGTCTTGTTGAGAACATATGTAGGACATGATTTTTTCCTGCAACAGGGAAAATAAAGTATAAGTTTTAAAGATTTATTCTTTAATAAAGGATCTCAAAGCCAGCTTTAGAAAAAGGA
+
BBBBBFFFFFFFGGGGGGGGGGHHHHHHHHHHHFHGHGHFHHHHHHHHHHHGGHHHHHHHHHHHHHHHHHHHHHHHHHHHHHHHHHGHHHHHHHGGGGHHHHHHHHHHHHHHHHHHHHHHHHHHHHHHGHGHGHHHHHHHHHHHGHHHHGHHHHHHHHFHHHHHHHHHHGHHHHHGFGHHGGGHF<FFGGHHHHFGHGHHHHFFHHHHHHHHHHHHHFHHFHHHHHHHHHHHHHHHHGHHHHHEGHHGGFF
@M05620:45:000000000-G6HP7:1:1101:17656:5957 1:N:0:182
AGATTACTGCAACAGTTCCCCCTGGACCTGGAAAAGTTTCTTGCCTGGCTTACAGAAGCTGAAACAACTGCCAATGTCCTACAGGATGCTACCCGTAAGGAAAGGCTCCTAGAAGACTCCAAGGGCGTAAAAGAGCTGATGCAACAATGGCAAGTAAGTCAGGCATTTCCGCTTTAGCACTCTTGTGGATCCACTTGAACAATTCTCAGCATTTGTACTTGTAACTGACAAGCCAGGGACAAAACAAAGAT
+
A1AAAFFFDF1DGGCGGGGGGGGEEGGHHGAE1BBGHHHHHHHHHHHHHHH1GEGGEFFHHFEGGFGHHHHH1BFFHHHHBGGEHHHHGH2FGHGG//GHEF0GFGHHGHFHHBGGHHHHC11F//>EG/?2G<GHHHFHH1B<HGHHGHHHFGHFHGHHHGHHAGHHHHGGGGGF1GHHHHHHHGHFHHHHH/DGH0CF0<CHHHHHHHHHHHHHGGHHHHCGHHH9FFFFGGGGGGGG.9/FFG?AG/C
@M05620:45:000000000-G6HP7:1:1101:16407:5972 1:N:0:182
AAACCAAGCAGACACTCACCGCTCCCTCGCCACAGGCCAATAGTTTGTCCTCACTGAGTTGGCAACAAGTGGCTGCTGTGGCTGCCATTTTTCTGGTGATGGCCATCAGCTCCGACGAGGTCAGCTGGGGGGCTTTCTTTGTGTAAGCAACGAGAAACCTGACAGAAGCATTTTTTAACTCAGTCCTGCTGAGTCATTCATGAGTTTTTAGCCGCCTTGCTTCTTCTCCCAGACTCTCTACTCTCATGCCC
+
A11>AAAFABFFGGGGGGGGGGGGGGHHCFGEE0BAFFGEGAGHHHHHHHHHBGHGGHHHHFG1BG0/BGHHGHGGHFHHHHHFGH1BGHHHHHFHHH1GEFGH1FHGHHHHH?EE/<<CGH1FGHFBCGGGAGGGGGGGBGBG0;9;9BF@ABBA/BFFFB/9/9/BF/BFFFF@-/;F//9BFFFBFFF/9BBBFFFFFBFFFFFFFE/BF-@@FFFFFFFFFFFF/B-9-;FFFFF/FFFFF/;/BF/
@M05620:45:000000000-G6HP7:1:1101:17649:5977 1:N:0:182
AGATTACTGCAACAGTTCCCCCTGGACCTGGAAAAGTTTCTTGCCTGGCTTACAGAAGCTGAAACAACTGCCAATGTCCTACAGGATGCTACCCGTAAGGAAAGGCTCCTAGAAGACTCCAAGGGAGTAAAAGAGCTGATGAAACAATGGCAAGTAAGTCAGGCATTTCCGCTTTAGCACTCTTGTGGATCCAATTGAACAATTCTCAGCATTTGTACTTGTAACTGACAAGCCAGGGACAAAACAAAGAT
+
A3AABFFFDFDFGGCGGGGGGGGGFHHHHEAG3FGHGGHHHHHHHHHHHHHGHHHHHHHHHHHHHHHHHHHHHHHHHHHHHHHHHHHGHHEHHHGGEEHHHHCHAGHHFHHHHHFFHHHH333?//?EF?GGHCHHHG2GFBGDGFHHHHHHHGHHGHHHHHHHAGHHHHGGEGGHFHHHHHHHHHHGHHHHH0GHHFDG0GHHHHHHHHHHHHHHEGHHCGHFHHGFGHHGHGG.EFGGFA/;FFGGGFF
@M05620:45:000000000-G6HP7:1:1101:20186:5982 1:N:0:182
AGATTACTGCAACAGTTCCCCCTGGACCTGGAAAAGTTTCTTGCCTGGCTTACAGAAGCTGAAACAACTGCCAATGTCCTACAGGATGCTACCCGTAAGGAAAGGCTCCTAGAAGACTCCAAGGGAGTAAAAGAGCTGATGAAACAATGGCAAGTAAGTCAGGCATTTCCGCTTTAGCACTCTTGTGGATCCAATTGAACAATTCTCAGCATTTGTACTTGTAACTGACAAGCCAGGGACAAAACAAAGAT
+
BBACCFFFFFFFGGGGGGGGGGGGGGHHHHHHHHHHGHHHHHHHHHHGHHHHHHHHHHHHHHHHHHHHHHHHHHHHHHHHHHHHHHHHHHHHHHGFGGHHHHHHGHHHGHHHHHHHHHHHHHHGGAFGHGHHHGHHHHEHHGGHHHHHHGHHHGGHHHHHFHHHHHHHHHGGGGGHGHHHHHHHHDHGHHHHGGGGH0GHHHGHGHHFHHHHHHHGHFHGHHHEHHHEFHGHGGGGGGGGEFGGGGGGGFG
@M05620:45:000000000-G6HP7:1:1101:25928:5987 1:N:0:182
CATCCTGACCCTGAAGTACCCCATTGAGCATGGCATCGTCACCAACTGGGACGACATGGAGAAGATCTGGCACCACACCTTCTACAACGAGCTGCGCGTGGCCCCGGAGGAGCACCCAGTGCTGCTGACCGAGGCCCCCCTGAACCCCAAGGCCAACAGAGAGAAGATGACTCAGGTGAGGCTCGGCCGACGCCCGTTCTCCTCCCGTCCTTTCCCCAGTCATTTTCTGCCCGGCTTGATTTCTGACATTA
+
>1>1AF11C1C>1GGDBGGGFCEGHDDECBGHHHHFFEGHCED1ABGH0/0B//A/AA01A100AABGHFG>1F0F/E>GFHE@FDGF//>>E11>@EG///B/<E/CC@EA/C@/</?G11GHFHCBFG?<-A-<<A<<C./:GECC.;..::9CA9B9//CC///;00C9000/;/CFGGAF;--A9@;9==9----;/9/9/E-A-9AF99//:;-9;;FFFFFF/9/AB-@=@--;F//////BFF/
@M05620:45:000000000-G6HP7:1:1101:16410:5991 1:N:0:182
AAACCAAGCAGACACTCACCGCTCCCTCGCCACAGGCCAATAGTTTGTCCTCACTGAGTTGGCAACAAGTGGCTGCTGTGGCTGCCATTTTTCTGGTGATGGCCATCAGCTCCGACGAGGTCAGCTGGGGGGCTTTCTTTGTGTAAGCAACGAGAAACCTGAAAGAAGCATTTTTTAACTAAGTCCTGCTGAGTCATTCATGAGTTTTTAGCCGCCTTGCTTCTTCTCACAGACTCTCTACTCTCATGCCA
+
BCCCDCCFCFFFGGGGGGGGGGGGGGHHGGGGGHHHGGHHHHHHHHHHHHHHHHHHHHHHHHHHHHHGHHHHGHGGHHHHHHHGGHHHHHHHHHHHHHHHHHHHHHHHHHHHHGGGGGGGGHHHHHHHGGGGGGGGGGGGGGGGGGFFFFFFFFFFFFFFFFFFFFFFFFFFFFHFFFFFBFFFFFFFFFFFFFFFFFFFFFFFFFFFFFFFFDFFFFFFFFFFFFFFFFFFFFFFFFFHHFFFFFFFFFF
@M05620:45:000000000-G6HP7:1:1101:13722:5996 1:N:0:182
AAACCAAGCAGACACTCACCGCTCCCTCGCCACAGGCCAATAGTTTGTCCTCACTGAGTTGGCAACAAGTGGCTGCTGTGGCTGCCATTTTTCTGGTGATGGCCATCAGCTCCGACGAGGTCAGCTGGGGGGCTTTCTTTGTGTAAGCAACGAGAAACCTGAAAGAAGCATTTTTTAACTAAGTCCTGCTGAGTCATTCATGAGTTTTTAGCCGCCTTGCTTCTTCTCACAGACTCTCTACTCTCATGCCA
+
AAABBBBFBFFFGGGGGGGGGGGGGGHHGGGGGFHGGGHHFGHHHHHHHHHFHHHHHHHGHHHHFH11FHHHGHGGHHGGFHHGGHGHHHHHHHHHHHGHEHHHHHHHHHHHHGFG?EDGGHHHGHHHGGGGGGGGGGGGGGGGGGFFFFFFFFFFFFFFFFF/FFFFFFFFFFFFEFFFFFFFFFFFFFFEF/BFFFFFFFFFFFFFFFFF/9DFFFFFFFFFFFFFFFFFFFFFFFFFFFFFFEFFFF/
@M05620:45:000000000-G6HP7:1:1101:25947:5998 1:N:0:182
CATCCTGACCCTGAAGTACCCCATTGAGCATGGCATCGTCACCAACTGGGACGACATGGAGAAGATCTGGCACCACACCTTCTACAACGAGCTGCGCGTGGCCCCGGAGGAGCACCCAGTGCTGCTGACCGAGGCCCCCCTGAACCCCAAGGCCAACAGAGAGAAGATGACTCAGGTGAGGCTCGGCCGACGCCCGTGCTCCTCCCGTCCTTTCCCCAGTCATTTTCTGCCCGGCTTGATTTCTGACATTT
+
BBCCCFFFFFFFGGGGGGGGGGGHHHHHHGHHHHHHHGHHHGHGHGHHHHHHGGGGGHHHHHEHHGHHHHHHHGHHHGGHHHHHHHHHGCFGGHHGGGGGGGHHGGGGGGGGHHHHGGHHHHHHHHHHHHGGGGGGGGGGGGGFHHGGGGHGHHEGGGGGGGGGGGGGGGGGGGGGGGGGGGGGFFFFFFFFFFFFC.AEFFFFFFFEDADFFFFFFFFFFBFFFFFFFFFFDDFFFA.BFFBFF9;BBF/
@M05620:45:000000000-G6HP7:1:1101:21848:6037 1:N:0:182
ATCTCTATCTCCTAAAAACCTGTTTAGATTTGGAGATAGACCTTCAGGTTTTTCATCATTTTCTGCATGAATTATACATTGACCACGTTCCAGCGTGGTCAGTTTGCAGCATTCTGTTATTTTGTTTGACAGAGTGTCTTGTTGAGAACATATGTAGGACATGATTTTTTCCTGCAACAGGGAAAATAAAGTATAAGTTTTAAAGATTTATTCTTTAATAAAGGATCTCAAAGCCAGCTTTAGAAAAAGGA
+
DDDDDFFFFFFFGGGGGGGGGGHHHHHHHHHHHHHHHHHHHHHHHHHHHHHGGHHHHHIHHHHIIHHHHHHHHHHHHHHHHHHHHHGHHHHHHHGGGGHHHHHHHHHHHHHHHHHHHHHHHHHHHHHHHHHHHHHHHHHHHHHHHHHHHHHHHHHHHHHHHHHHHHHHHGHHHHHHHHHHHGGHHHHHHHHHHHHHHHHHHHHHHHHHHHHHHHHHHHHHHHHHHHHHHHHHHHHHHGHHHHGHHHHHGGH
@M05620:45:000000000-G6HP7:1:1101:21835:6052 1:N:0:182
ATCTCTATCTCCTAAAAACCTGTTTAGATTTGGAGATAGACCTTCAGGTTTTTCATCATTTTCTGCATGAATTATACATTGACCACGTTCCAGCGTGGTCAGTTTGCAGCATTCTGTTATTTTGTTTGACAGAGTGTCTTGTTGAGAACATATGTAGGACATGATTTTTTCCTGCAACAGGGAAAATAAAGTATAAGTTTTAAAGATTTATTCTTTAATAAAGGATCTCAAAGCCAGCTTTAGAAAAAGGA
+
BBCCCFFFFFFFGGGGGGGGGGHHGHHHHHHHHHHHHHHHHHHHHHHGHHHGGHHHHHHHHHHHHHHGGHHHHHHHHHHHHHHHHHGHHHHHHHGFGGHHHGHHHHHHHHHGHHHHHHHHHHHHHHHHGHGHHHHHHHHHHHHHHHGHHHGHHHHHGHHHHHHHHHHHHGHHHHHHHHHHHGGHHHHHGHHHFHHGHGGHHHHHHGHHHHHEHHHHHHHHHHHHHHHHHGFFHGHHHGFHHHFFHFGHDGF
@M05620:45:000000000-G6HP7:1:1101:9534:6052 1:N:0:182
ATCTCTATCTCCTAAAAACCTGTTTAGATTTGGAGATAGACCTTCAGGTTTTTCATCATTTTCTGCATGAATTATACATTGACCACGTTCCAGCGTGGTCAGTTTGCAGCATTCTGTTATTTTGTTTGACAGAGTGTCTTGTTGAGAACATATGTAGGACATGATTTTTTCCTGCAACAGGGAAAATAAAGTATAAGTTTTAAAGATTTATTCTTTAATAAAGGATCTCAAAGCCAGCTTTAGAAAAAGGA
+
BCBCCFFFFFFFGGGGGGGGGGHHHHHHHHHHHHHHHHHHHHHHHHHHHHHGGHHHHIIHHHHHHHHHHHHHHHHHHHHHHHHHHHGHHHHHHHGGGGHHHHHHHHHHHHHHHHHHHHHHHHHHHHHHGHHHHHHHHHHHHHHHHHHHHHHHHHHHHHHHHHHHHHHHHGHHHHGHHHHHHGGHHHGHHHHHHHHHHHHHHHHHHHHHHHHHHHHHHHHHHHHHHHHHHGHHHHHHHGHHHHGHGHHHGGH
@M05620:45:000000000-G6HP7:1:1101:15290:6058 1:N:0:182
AGATTACTGCAACAGTTCCCCCTGGACCTGGAAAAGTTTCTTGCCTGGCTTACAGAAGCTGAAACAACTGCCAATGTCCTACAGGATGCTACCCGTAAGGAAAGGCTCCTAGAAGACTCCAAGGGAGTAAAAGAGCTGATGAAACAATGGCAAGTAAGTCAGGCATTTCCGCTTTAGCACTCTTGTGGATCCAATTGAACAATTCTCAGCATTTGTACTTGTAACTGACAAGCCAGGGACAAAACAAAGAT
+
AAABBFFFFFFFGGGGGGGGGGGGHHHHHHHHHHHHHHHHHHHHHHHHHHHHHHHHHHHHHHHHHHHHHHHHHHHHHHHHHHHHGHHHHHHHHHGGGFGGGHGGHHHHGHHHHHHHHHHHHHHGEFEEHFGHHGHHHHHHHGHHHHHHHHHHHGHHHHGHHHGHHHHHHHGGGGGHHHGHHHHHHHHGHHHHGHHHHHHHHHHHHHHHHFHHHHHHHFHHHHHHHHHHFFCGHGFFGGGGGGFFGGGGGGF
@M05620:45:000000000-G6HP7:1:1101:15267:6064 1:N:0:182
AGATTACTGCAACAGTTCCCCCTGGACCTGGAAAAGTTTCTTGCCTGGCTTACAGAAGCTGAAACAACTGCCAATGTCCTACAGGATGCTACCCGTAAGGAAAGGCTCCTAGAAGACTCCAAGGGAGTAAAAGAGCTGATGAAACAATGGCAAGTAAGTCAGGCATTTCCGCTTTAGCACTCTTGTGGATCCAATTGAACAATTCTCAGCATTTGTACTTGTAACTGACAAGCCAGGGACAAAACAAAGAT
+
AAABBFFFFFDFGGFGGGGGGGGGHHHHHHHHHHHHHHHHHHHHHHHHHHHHHHHHHHHHHHHHHHHHHHHHHHHHHHHHHHHHHHHHHHHHHHGGGGGGGHFGHHHHGHHHHHHHHHHHHHHGEFFFHFHHHGHHHHGHHHHHHHHHHHHHHGHHHHHHHHHHHHHHHHGGGGGGHHHHHHHHHGHGHHHHGHHHHGFHHHHHHHHHHHHHHHHHHFHHHHHGHHHGHHHHGGGGGGGGGGGGGGGGGGF
@M05620:45:000000000-G6HP7:1:1101:9539:6070 1:N:0:182
ATCTCTATCTCCTAAAAACCTGTTTAGATTTGGAGATAGACCTTCAGGTTTTTCATCATTTTCTGCATGAATTATACATTGACCACGTTCCAGCGTGGTCAGTTTGCAGCATTCTGTTATTTTGTTTGACAGAGTGTCTTGTTGAGAACATATGTAGGACATGATTTTTTCCTGCAACAGGGAAAATAAAGTATAAGTTTTAAAGATTTATTCTTTAATAAAGGATCTCAAAGCCAGCTTTAGAAAAAGGA
+
ACABCFFFFFFFGGGGGGGGGGHHHGHHHHHHHHHHHGHHHHHHHHHHHHHGGHHHHHIIHIIIIHHHHHHHHHHHHHHHHHHHHHGHHHHHHHGGGGHHHHHHHHHHHHHHHHHHHHHHHHHHHHHHGHGHHHHHHHHHHHHHHHGHHHHHHHHHHHHHHHHHHHHHHGHHHHHHHHHGHGGHGGGHHHHHHHHFHHHHHHGGHGHHHHHHHHHHHGHHHHHGFHHHHHHHHHHHHGHHHHHHHGGG?EH
@M05620:45:000000000-G6HP7:1:1101:20634:6073 1:N:0:182
CATCCTGACCCTGAAGTACCCCATTGAGCATGGCATCGTCACCAACTGGGACGACATGGAGAAGATCTGGCACCACACCTTCTACAACGAGCTGCGCGTGGCCCCGGAGGAGCACCCAGTGCTGCTGACCGAGGCCCCCCTGAACCCCAAGGCCAACAGAGAGAAGATGACTCAGGTGAGGCTCGGCCGACGCCCGTGCTCCTCCCGTCCTTTCCCCAGTCATTTTCTGCCCGGCTTGATTTCTGACATTT
+
DCCDDFFFFFFFGGGGGGGGGGGHHHHHHHHHHHHHHGHHHGHHHGHHHHHHGGGGGHHHHHHHGHHHHHHHHGHHHGGHHHHHHHHHGGGGGHHGGGGGGGHHGGGGGGGGHHHHGGHGHHHHHHHHHHGGGGGGGGGGGGHHHHGGGGHGHHGGGGGGGGGGGGGGGGGGGGGGGGGGGGGGFFFFFFFFFFFFFFFFFFBFFFFEFFFFFFFFFFFFFFFFFFFFFFFFFFFFFFAFFFFFF0FFFF0
@M05620:45:000000000-G6HP7:1:1101:22532:6083 1:N:0:182
CATCCTGACCCTGAAGTACCCCATTGAGCATGGCATCGTCACCAACTGGGACGACATGGAGAAGATCTGGCACCACACCTTCTACAACGAGCTGCGCGTGGCCCCGGAGGAGCACCCAGTGCTGCTGACCGAGGCCCCCCTGAACCCCAAGGCCAACAGAGAGAAGATGACTCAGGTGAGGCTCGGCCGACGCCCGTGCTCCTCCCGTCCTTTCCCCAGTCATTTTCTGCTCGGCTTGATTTCTGACATTT
+
CCCDDFFFFFFFGGGGGGGGGGGHHHHHHHHHHHHHHGHHHGHHHGHHHHHHGGGGGHHHHHHHHHHHHHHHHGHHHGGHHHHHHHHHGGGGGHHGGGGGGGHHGGGGGGGGHHHHGGHHHHHHHHHHHHGGGGGGGGGGGGHHHHGGGGHGHHGGGGGGGGGGGGGGGGGGGGGGHGGGGGGGFFFFFFFFFFFFFFFEFFFFFFFEFFFFFFFFFFFFFFFFFFFFFEBBDFFFFFFFFFFFFBFFFF0
@M05620:45:000000000-G6HP7:1:1101:26246:6104 1:N:0:182
CATCCTGACCCTGAAGTACCCCATTGAGCATGGCATCGTCACCAACTGGGACGACATGGAGAAGATCTGGCACCACACCTTCTACAACGAGCTGCGCGTGGCCCCGGAGGAGCACCCAGTGCTGCTGACCGAGGCCCCCCTGAACCCCAAGGCCAACAGAGAGAAGATGACTCAGGTGAGGCTCGGCCGACGCCCGTGCTCCTCCCGTCCTTTCCCCAGTCATTTTCTGCCCGGCTTGATTTCTGACATTA
+
>3>>AFF5FCFFFGGGGFGGGGDHHFFFCDGHHHHHFFHHHGFFHGHHE2AEEEEEEFFBGFHFE5GHHHHFCFCHGFDHHHHHHHHHEEEEGEC@EEEEE@F?EECGGCGDAGGEDFEHFDHHGHCBHHCCGGGEDGCCGFBFHHGGGGE:CCEFEFFGGEGGFFFFFBFFBB9FFFGGGGGGBBEF?B??B;BB=..A/FFFFFAFDFFFFFB/FFA;BFFFFFFFBBFFF-B>B-.;FF/B9BFFFF9
@M05620:45:000000000-G6HP7:1:1101:20302:6146 1:N:0:182
ATCTCTATCTCCTAAAAACCTGTTTAGATTTGGAGATAGACCTTCAGGTTTTTCATCATTTTCTGCATGAATTATACATTGACCACGTGGTCAGTTTGCAGCATTCTGTTATTTTGTTTGACAGAGTGTCTTGTTGAGAACATATGTAGGACATGATTTTTTCCTGCAACAGGGAAAATAAAGTATAAGTTTTAAAGATTTATTCTTTAATAAAGGATCTCAAAGCCAGCTTTAGAAAAAGGAAGAAAGGG
+
CCCCCFFFFFFFGGGGGGGGGGHHHHHHHHHHHHHHHHHHHHHHHHHHHHHGGHGHHHIHHIHHHHHHHHHHHHHHHHHHHHHHHHGHHGHHHHHHHHHGHHHHHHHHHHHHHHHHHHHHHHHHHHHHHHHHHHHHHHHHGHHHHHHGHHHHHHHHHHHHHGHHHHHHHHHHHGGHHHHHHHHGHHHHGFHHHFHHHFHHHHHHHHHHHHHHFHHHHHHHHGHHHHHGHEHHHHHFHHHHGGGHHHHHHHG
@M05620:45:000000000-G6HP7:1:1101:25022:6170 1:N:0:182
AAACCAAGCAGACACTCACCGCTCCCTCGCCACAGGCCAATAGTTTGTCCTCACTGAGTTGGCAACAAGTGGCTGCTGTGGCTGCCATTTTTCTGGTGATGGCCATCAGCTCCGACGAGGTCAGCTGGGGGGCTTTCTTTGTGTAAGCAACGAGAAACCTGAAAGAAGCATTTTTTAACTAAGTCCTGCTGAGTCATTCATGAGTTTTTAGCCGCCTTGCTTCTTCTCACAGACTCTCTACTCTCATGCCA
+
CCCCCCCFCFFFGGGGGGGGGGGGGGHHGGGGGHHHGGHFGHHHHHHHHHHHHHHHHHGHHHHHHHHHHHHHGHGGHHHHHHHGGHHHHHHHHHHHHHHHHHHHHHHHHHHHHGGGGGGGGHHHHHHHGGGGGGGGGGGGGGGGGGFFFFFFFFFFFFFFFFFFFFFFFFFFFFFFFFFFFFFFFFFFFFFFFFFFFFFFFFFFFFFFFFFFFFFFFFFFFFFFFFFFFFFFFFFFFFFFFFFFFFFFFFB
@M05620:45:000000000-G6HP7:1:1101:16597:6179 1:N:0:182
AAACCAAGCAGACACTCACCGCTCCCTCGCCACAGGCCAATAGTTTGTCCTCACTGAGTTGGCAACAAGTGGCTGCTGTGGCTGCCATTTTTCTGGTGATGGCCATCAGCTCCGACGAGGTCAGCTGGGGGGCTTTCTTTGTGTAAGCAACGAGAAACCTGAAAGAAGCATTTTTTAACTAAGTCCTGCTGAGTCATTCATGAGTTTTTAGCCGCCTTGCTTCTTCTCACAGACTCTCTACTCTCATGCCA
+
DDCDDCCFCFFFGGGGGGGGGGGGGGHHGGGGGHHHGGHHHHHHHHHHHHHHHHHHHHHHHHHHHHHHHHHHGHGGHHHHHHHGGHHHHHHHHHHHHHHHHHHHHHHHHHHHHGGGGGGGGHHHHHHHGGGGGGGGGGGGGGGGGGFFFFFFFFFFFFFFFFFFFFFFFFFFFFHFFFHHFFFFFFFFFFFHFFFFFFFFFFFFFFFFFFFFFFFFFFFFHFFFFFFFFFFFFFFFFFFHFFFHFFFFFFF
@M05620:45:000000000-G6HP7:1:1101:12357:6232 1:N:0:182
AGATTACTGCAACAGTTCCCCCTGGACCTGGAAAAGTTTCTTGCCTGGCTTACAGAAGCTGAAACAACTGCCAATGTCCTACAGGATGCTACCCGTAAGGAAAGGCTCCTAGAAGACTCCAAGGGAGTAAAAGAGCTGATGAAACAATGGCAAGTAAGTCAGGCATTTCCGCTTTAGCACTCTTGTGGATCCAATTGAACAATTCTCAGCATTTGTACTTGTAACTGACAAGCCAGGGACAAAACAAAGAT
+
BBBCCFFFDDDDGGFBFGGGGGGGHHHHHHHHHHHHGHHHHHHHHHHHHHHABFGGHHHHHHHHHHHHHHHHHHHHGHHHEGFHHGHHHHDGGHGGEEFFGHFFGFHHGHHHHHHHHHHHHGHGEEGEHFHHHGHHHHGHHGHHHHHHHHHHHGHHHHHHHHGHHHHHHHGGGGGHHHHHHHHHHGHGHHHHGHHHHGHHGHHHHHHFHHGHHHHHHFHHHFFHHHHHFHHHHGFGGGGGFGGGGGGGGGF
@M05620:45:000000000-G6HP7:1:1101:24237:6236 1:N:0:182
AAACCAAGCAGACACTCACCGCTCCCTCGCCACAGGCCAATAGTTTGTCCTCACTGAGTTGGCAACAAGTGGCTGCTGTGGCTGCCATTTTTCTGGTGATGGCCATCAGCTCCGACGAGGTCAGCTGGGGGGCTTTCTTTGTGTAAGCAACGAGAAACCTGAAAGAAGCATTTTTTAACTAAGTCCTGCTGAGTCATTCATGAGTTTTTAGCCGCCTTGCTTCTTCTCACAGACTCTCTACTCTCATGCCA
+
CCCCCCCFCFFFGGGGGGGGGGGGGGHHGGGGGHHHGGHHHHHHHHHHHHHHHHHHHHHHHHHHHHHHHHHHGHGGHHHHHHHGGHHHHHHHHHHHHHHHHHHHHHHHHHHHHGGGGGGGGHHHHHHHGGGGGGGGGGGGGGGGGGFFFFFFFFFFFFFFFFFFFFFFFFFFFFFFFFFFFFFFFFFFFFFFFFFFFFFFFFFFFFFFFFFFFFFFFFFFFFFFFFFFFFFFFFFFFFFFFFFFFFFFFFF
@M05620:45:000000000-G6HP7:1:1101:14617:6251 1:N:0:182
ATCTCTATCTCCTAAAAACCTGTTTAGATTTGGAGATAGACCTTCAGGTTTTTCATCATTTTCTGCATGAATTATACATTGACCACGTTCCAGCGTGGTCAGTTTGCAGCATTCTGTTATTTTGTTTGACAGAGTGTCTTGTTGAGAACATATGTAGGACATGATTTTTTCCTGCAACAGGGAAAATAAAGTATAAGTTTTAACGATTTATTCTTTAATAAAGGATCTCAAAGCCAGCTTTAGAAAAAGGA
+
AAAAAFFFFFFFGGGGBGGG1ADBG3FGAFGHH1A1AFF1FGCFHFFHGHHCFH2EEFFFHHHHHF2FHF1EBFGFHEAGF11FBEEAFGHFFGEEEEHHHH@BEGHHHHHGDFGDBDGHHFHHBGGHBGGGGGBFFG>2FFGFBFFFFHFHFFGGEF1FGHHGGHHHFCHDFGHHDGHHHAA0CC<?FFGDG11?GFGHHEB1<FGHFHGHFHFDGHHF<G<0CGHHHFHFHGHFGGHHHFFC<GHHFBF
@M05620:45:000000000-G6HP7:1:1101:14635:6253 1:N:0:182
ATCTCTATCTCCTAAAAACCTGTTTAGATTTGGAGATAGACCTTCAGGTTTTTCATCATTTTCTGCATGAATTATACATTGACCACGTTCCAGCGTGGTCAGTTTGCAGCATTCTGTTATTTTGTTTGACAGAGTGTCTTGTTGAGAACATATGTAGGACATGATTTTTTCCTGCAACAGGGAAAATAAAGTATAAGTTTTAAAGATTTATTCTTTAATAAAGGATCTCAAAGCCAGCTTTAGAAAAAGGA
+
CCCCCFFFFFFFGGGGGGGGGGHHHHHHHHHHHHHHHHHHHHHHHHHHHHHGGHHHHHHHHHIIHHHHHHHHHHHHHHHHHGHHHHGGHHHHHHGFGGHHHHHHHHHHHHHHHHHHHHHHHHHHHHHHHHHHHHHHHHHHHHHHHHHHHHHHHHHHHHHHHHHHGHHHHGHHHHGHHHHHHGGHHHHHHGHGGGHGHGGHHHGHHHHHHHHHHHHHHHHHHHHHHHHHHHHHHHHHHGHHHHHGHFHHGGH
@M05620:45:000000000-G6HP7:1:1101:11937:6257 1:N:0:182
CATCCTGACCCTGAAGTACCCCATTGAGCATGGCATCGTCACCAACTGGGACGACATGGAGAAGATCTGGCACCACACCTTCTACAACGAGCTGCGCGTGGCCCCGGAGGAGCACCCAGTGCTGCTGACCGAGGCCCCCCTGAACCCCAAGGCCAACAGAGAGAAGATGACTCAGGTGAGGCTCGGCCGACGCCCGTGCTCCTCCCGTCCTTTCCCCAGTCATTTTCTGCCCGGCTTGATTTCTGACATTA
+
CCCCCFFFFFFFGGGGGGGGGGGHHHHHHHHHHHHHHGHHHGHHHGHHHHHHGGGGGHHFHHHHHHHHHHHHHGHHHGGHHHHHHHHHGGGGGHHGGGGGGGHHGGGGGGGGHHHHGGHHHHHHHHHHHHGGGGGGGGGGGGFHHHGGGGHGHHGGGGGGGGGGGGGGGGGGGGGGGGGGGGGGFFFFFCFFFFFFDFFEFFFFFFFFFFFFFFFFF/9FF0BFFFFFFEFEDCCFCF.;BFFFFBF0;F0
@M05620:45:000000000-G6HP7:1:1101:20978:6269 1:N:0:182
CATCCTGACCCTGAAGTACCCCATTGAGCATGGCATCGTCACCAACTGGGACGACATGGAGAAGATCTGGCACCACACCTTCTACAACGAGCTGCGCGTGGCCCCGGAGGAGCACCCAGTGCTGCTGACCGAGGCCCCCCTGAACCCCAAGGCCAACAGAGAGAAGATGACTCAGGTGAGGCTCGGCCGACGCCCGTGCTCCTCCCGTCCTTTCCCCAGTCATTTTCTGCCCGGCTTGATTTCTGACATTA
+
DDDDDFFFFFFFGGGGGGGGGGGHHHHHHHHHHHHHHGHHHGHHHGHHHHHHGGGGGHHHHHHHHHHHHHHHHGHHHGGHHHHHHHHHGGGGGHHGGGGGGGHHGGGGGGGGHHHHGGHHHHHHHHHHHHGGGGGGGGGGGGHHHHGGGGHGHHGGGGGGGGGGGGGGGGGGGGGGGGGGGGGGFFFFFFFFFFFFFFFFFFFFFFFFFFFFFFFFFFFFFFFFFFHHFFFFFFFFFFFFFFFFFFFFFF0
@M05620:45:000000000-G6HP7:1:1101:11954:6270 1:N:0:182
CATCCTGACCCTGAAGTACCCCATTGAGCATGGCATCGTCACCAACTGGGACGACATGGAGAAGATCTGGCACCACACCTTCTACAACGAGCTGCGCGTGGCCCCGGAGGAGCACCCAGTGCTGCTGACCGAGGCCCCCCTGAACCCCAAGGCCAACAGAGAGAAGATGACTCAGGTGAGGCTCGGCCGACGCCCGTGCTCCTCCCTTCCTTTCCCCAGTCATTTTCTGCCCGGCTTGTTTTCTGACATTC
+
1AAA1F1FFB1BGFG1FGGDAAEGHHHFF1AA0FBGHEHCFFGF/EGCHHHHGGEEGBBABGCGHGGD1EFHGGHHHEGCG@EGHFEFE>EEGHHEEGGGCGHEEECCCGGGHHHHGEE?<<DGGGGHFG@-@?-<<@CGGEFH/CE?E.;EGHEEGG/CFB9.CF/9CFFFFFGFGFG.A.;.;--A@@@@?@@=;BBAFFFFFE-9;BBBFB9/B--;F/BF9BFF/;/A---@---;B;FFFFF9BF/
@M05620:45:000000000-G6HP7:1:1101:20959:6270 1:N:0:182
CATCCTGACCCTGAAGTACCCCATTGAGCATGGCATCGTCACCAACTGGGACGACATGGAGAAGATCTGGCACCACACCTTCTACAACGAGCTGCGCGTGGCCCCGGAGGAGCACCCAGTGCTGCTGACCGAGGCCCCCCTGAACCCCAAGGCCAACAGAGAGAAAATGACTCAGGTGAGGCTCGGCCGACGCCCATGCTCCTCCCGTCCTTTCCCCAGTCATTTTCTGCCCGGCTTGATTTCTGACATTA
+
AA3AAFDFFCFFGCGDEGGGFEAGFGHFFAAABGHHGGHHHGHHHGHFHHHHEGGEEFCFEG1FHBFFFEFGGGHHHGGFEGFHHHFCEAEGGHHGGGGGGGHGGGDGGGF?EHHHGAE1?D?GHFGHFGC-@C-<A@DGGEBGHHGA::GGHHGGGGGFEBAEFBBFGFFBFGGFCBFA9EEFBBED@;9BB>BDFFFFFFFFFEDADDFFFB999B.FF/FB//9BFFFFD@;B;-.;/:FF/BFBFF/
@M05620:45:000000000-G6HP7:1:1101:9045:6273 1:N:0:182
CATCCTGACCCTGAAGTACCCCATTGAGCATGGCATCGTCACCAACTGGGACGACATGGAGAAGATCTGGCACCACACCTTCTACAACGAGCTGCGCGTGGCCCCGGAGGAGCACCCAGTGCTGCTGACCGAGGCCCCCCTGAACCCCAAGGCCAACAGAGAGAAGATGACTCAGGTGAGGCTCGGCCGACGCCCGTGCTCCTCCCGTCCTTTCCCCAGTCATTTTCTGCCCGGCTTGATTTCTGACATTT
+
CCCCCFFFFFFFGGGGGGGGGGGHHHHHHHHHHHHHHGHHHGHHHGHHHHHHGGGGGHHHHHHHHHHHHHHHHGHHHGGHHHHHHHHHGGGGGHHGGGGGGGHHGGGGGGGGHGHHGGHHHHHHHHHHHHGGGGGGGGGGGGHHHHGGGGHGHHGGGGGGGGGGGGGGGGGGGGGGGGGGGGGGFFFFFFFFFFFFFFDFFFFFFFFFFFFFFFFFFFFFFFFFFFFFFFFEFFFFFF.FFFFFF0BFBF0
@M05620:45:000000000-G6HP7:1:1101:10983:6274 1:N:0:182
AAACCAAGCAGACACTCACCGCTCCCTCGCCACAGGCCAATAGTTTGTCCTCACTGAGTTGGCAACAAGTGGCTGCTGTGGCTGCCATTTTTCTGGTGATGGCCATCAGCTCCGACGAGGTCAGCTGGGGGGCTTTCTTTGTGTAAGCAACGAGAAACCTGAAAGAAGCATTTTTTAACTAAGTCCTGCTGAGTCATTCATGAGTTTTTAGCCGCCTTGCTTCTTCTCACAGACTCTCTACTCTCATGCCA
+
BBBBBBBFBFFFGGGGGGGGGGGGGGHHGGGGGHHGGGHHHHHGHHHHHHHHHHHHHHHHHHHHHHHHHHHHGHGGHHHHHHHGGHHHHHHHHHHHHHHHHHHHHHHHHHHHHGGGGGGGGHHHHHHHGGGGGGGGGGGGGGGGGGFFFFFFFFFFFFFFFFFFFFFFFFFFFFFFFFFFFFFBFFFFFFFFFFFFFFFFFFFFFFFFFFFFFDFFFFFFFFFFFFFFFFFFFFFFFFFFFFFFFFFFFFF
@M05620:45:000000000-G6HP7:1:1101:26177:6285 1:N:0:182
ATCTCTATCTCCTAAAAACCTGTTTAGATTTGGAGATAGACCTTCAGGTTTTTCATCATTTTCTGCATGAATTATACATTGACCACGTGGTCAGTTTGCAGCATTCTGTTATTTTGTTTGACAGAGTGTCTTGTTGAGAACATATGTAGGACATGATTTTTTCCTGCAACAGGGAAAATAAAGTATAAGTTTTAAAGATTTATTCTTTAATAAAGGATCTCAAAGCCAGCTTTAGAAAAAGGAAGAAAGGG
+
BBBBBFFFFFFFGGGGGGGGGGHHHHHFHHHHHHHHHHHHGFHHHHHHHHHGGHHHHHHHHHHHHHHGHGHHHHHHHHHHHHHHHHGHFGHHGHHHHHHFHHHHHHHHHHHHHHHHHHHHHHGHGHGHHHHHHHHHHHHHGHHHHHHFHGFFGHHFHHHHHGHGHHHHHHHHHGGHHHGHHHH@HHHHHFHHHHFHHDGHHHHHHHHHHFHFBGHHFHHHHGHHHHHGHEHHHBG0DGHGDFBGGFFHFHG
@M05620:45:000000000-G6HP7:1:1101:9058:6285 1:N:0:182
CATCCTGACCCTGAAGTACCCCATTGAGCATGGCATCGTCACCAACTGGGACGACATGGAGAAGATCTGGCACCACACCTTCTACAACGAGCTGCGCGTGGCCCCGGAGGAGCACCCAGTGCTGCTGACCGAGGCCCCCCTGAACCCCAAGGCCAACAGAGAGAAGATGACTCAGGTGAGGCTCGGCCGACGCCCGTGCTCCTCCCGTCCTTTCCCCAGTCATTTTCTGCCCGGCTTGATTTCTGACATTT
+
CCDDDFFFFFFFGGGGGGGGGGGHHHHHHHHHHHHHHGHHHGHHHGHHHHHHGGGGGHHHHHHHHHHHHHHHHGHHHGGHHHHHHHHHGGGGGHHGGGGGGGHHGGGGGGGGHHHHGGGHHHHHHHHHHHGGGGGGGGGGGGHHHHGGGGHGHHGGGGGGGGGGGGGGGGGGGGGGGGGGGGGGFFFFFCFFFFFFFFFFFFFFFFFFFFFFFFFFFFFBF0FFFFFFFFFFDFFFFFFFFFFFFBFFBF0
@M05620:45:000000000-G6HP7:1:1101:10966:6285 1:N:0:182
AAACCAAGCAGACACTCACCGCTCCCTCGCCACAGGCCAATAGTTTGTCCTCACTGAGTTGGCAACAAGTGGCTGCTGTGGCTGCCATTTTTCTGGTGATGGCCATCAGCTCCGACGAGGTCAGCTGGGGGGCTTTCTTTGTGTAAGCAACGAGAAACCTGAAAGAAGCATTTTTTAACTAAGTCCTGCTGAGTCATTCATGAGTTTTTAGCCGCCTTGCTTCTTCTCACAGACTCTCTACTCTCATGCCA
+
CCBCCBCFBFFFGGGGGGGGGGGGGGHHGGGGGHHHGGHHHHHHHHHHHHHHHHHHHHHHHHHHHHHHHHHHGHGGHHHHHHHGGHHHHHHHHHHHHHHHHHHHHHHHHHHHHGGGGGGGGHHHHHHHGGGGGGGGGGGGGGGGGGFFFFFFFFFFFFFFFFFFFFFFFFFFFFFFFFFFFFFFFFFFFFFFFFFFFFFFFFFFFFFFFFFFFACFFFFFFFFFFFFFFFFFFFFFFFFFFFFFFFFFFFB
@M05620:45:000000000-G6HP7:1:1101:26195:6287 1:N:0:182
ATCTCTATCTCCTAAAAACCTGTTTAGATTTGGAGATAGACCTTCAGGTTTTTCATCATTTTCTGCATGAATTATACATTGACCACGTGGTCAGTTTGCAGCATTCTGTTATTTTGTTTGACAGAGTGTCTTGTTGAGAACATATGTCGGACATGATTTTTTCCTGCAACAGGGAAAATAAAGTATAAGTTTTAAAGATTTATTCTTTAATAAAGGATCTCAAAGCCAGCTTTAGCAAAAGGAAGAAAGGG
+
BBABBFBFFFFFGFBG4AEFGFHGHEG4GHFHBGFGGHH5FGHGHFG3GGHGGHBGHGGGHHHHHHFFGF5FGFG5FGGHHDGHHHGHGGHGFHGHGHHFHH1FHFHHHHFHHHHHHHHHHGHH3BGHHHHHHHHFFBGHFFHHGGH4?E@@EHHBHHHHHGHGHHHGHHHEAEACAF??1<??FGF1@DHHHD1?>1<FG<FHHHHH1<F111FG/DFHHF0DGHCCC<GHH0C0;0/;GEBCGC::CFD
@M05620:45:000000000-G6HP7:1:1101:11270:6299 1:N:0:182
CATCCTGACCCTGAAGTACCCCATTGAGCATGGCATCGTCACCAACTGGGACGACATGGAGAAGATCTGGCACCACACCTTCTACAACGAGCTGCGCGTGGCCCCGGAGGAGCACCCAGTGCTGCTGACCGAGGCCCCCCTGAACCCCAAGGCCAACAGAGAGAAGATGACTCAGGTGAGGCTCGGCCGACGCCCGTGCTCCTCCCGTCCTTTCCCCAGTCATTTTCTGCCCGGCTTGATTTCTGACATTA
+
BBBBBFFFFFFFGGGGGGGGGGGHHHHHHHHHHHGHHGHHGGHHHGHHHHGHGCGGGHHFHHHHHGHFHHHHHGHHHGGHHHHHHHHFGEDGGHHGGGEGGGHHGGGGGFGFHGHHGGHHHHHHHHHHGHGGGGGGGCGCGGGGHHGGGGHGHHGGGGGGGGGGGFGFFGFGFFFGGBBFFGEFFFFFACFFFFFFF?DA9FFFFFFFADDBBBFFFFF/FFFFFF99BFFED=;BC-.:BBFFFFBFFF/
@M05620:45:000000000-G6HP7:1:1101:26176:6304 1:N:0:182
ATCTCTATCTCCTAAAAACCTGTTTAGATTTGGAGATAGACCTTCAGGTTTTTCATCATTTTCTGCATGAATTATACATTGACCACGTGGTCAGTTTGCAGCATTCTGTTATTTTGTTTGACAGAGTGTCTTGTTGAGAACATATGTAGGACATGATTTTTTCCTGCAACAGGGAAAATAAAGTATAAGTTTTAAAGATTTATTCTTTAATAAAGGATCTCAAAGCCAGCTTTAGAAAAAGGAAGAAAGGG
+
BAAABFFFFFFFGGGGGGGGGGGGHGHFHHHBGHHHHGHFHFGHGHHHHHHGGHHHHHHHHHHHHHHGGHHHHHHHFHHHHFHHHHEFGFHHFGGHHGDFHFCGHHHHHHHHHHHHHHHHHHHHHHHHHHHHHHHHGHGHHHHHHHHHHHHHHHHHHHHHHGHHHHHGHHGFHGGHHHHHHHHHHHHHHHHHHHHHHGHHHHHHHHHHHGHHHHHGFHHHHGHHHHHGHGHHHHHHGHHHGGHHHHHGHGG
@M05620:45:000000000-G6HP7:1:1101:17496:6311 1:N:0:182
AAACCAAGCAGACACTCACCGCTCCCTCGCCACAGGCCAATAGTTTGTCCTCACTGAGTTGGCAACAAGTGGCTGCTGTGGCTGCCATTTTTCTGGTGATGGCCATCAGCTCCGACGAGGTCAGCTGGGGGGCTTTCTTTGTGTAAGCAACGAGAAACCTGAAAGAAGCATTTTTTAACTAAGTCCTGCTGAGTCATTCATGAGTTTTTAGCCGCCTTGCTTCTTCTCACAGACTCTCTACTCTCATGCCA
+
CCCCCCCFCFFFGGGGGGGGGGGGGGHHGGGGGHHHGGHHHFHHHHHHHHHHHHHHHHHHHGHHHHHHHHHHGHGGHHHHHHHGGHHHHHHHHHHHHHGHHHHHFHHHHHHHHGGGGGGGGHGHHHHHGGGGGGGGGGGGGGGGGGFFFFFFFFFFFFFFFFFFFFFFFFFFFFFFFFFFFFFFFFFFFFFFFFFFFFFFFFFFFFFFFFFFFDFFFFFFFFFFFFFFBFFFEFFFFFFFFFFFFFFFFF/
@M05620:45:000000000-G6HP7:1:1101:8064:6316 1:N:0:182
CATCCTGACCCTGAAGTACCCCATTGAGCATGGCATCGTCACCAACTGGGACGACATGGAGAAGATCTGGCACCACACCTTCTACAACGAGCTGCGCGTGGCCCCGGAGGAGCACCCAGTGCTGCTGACCGAGGCCCCCCTGAACCCCAAGGCCAACAGAGAGAAGATGACTCAGGTGAGGCTCGGCCGACGCCCGTGCTCCTCCCGTCCTTTCCCCAGTCATTTTCTGCCCGGCTTGATTTCTGACATTT
+
CCCCCFFFFFFFGGGGGGGGGGGHHHHHHHHHHHHHHGHHHGHHHGHHHHHHGGGGGHHHHHHHHHHHHHHHHGHHHGGHHHHHHHHHGGGGGHHGGGGGGGHHGGGGGGGGHHHHGGHHHHHHHHHHHHGGGGGGGGGGGGHHHHGGGGHGHHGGGGGGGGGGGGGGGGGGGGGGGGGGGGGGFFFFFFFFFFFFFDFFFFFFFFFFFFFFFFFFFFFFFFFFFFFFFFFFFFFFFFFFFFFFFFFFFF0
@M05620:45:000000000-G6HP7:1:1101:11144:6321 1:N:0:182
ATCTCTATCTCCTAAAAACCTGTTTAGATTTGGAGATAGACCTTCAGGTTTTTCATCATTTTCTGCATGAATTATACATTGACCACGTGGTCAGTTTGCAGCATTCTGTTATTTTGTTTGACAGAGTGTCTTGTTGAGAACATATGTAGGACATGATTTTTTCCTGCAACAGGGAAAATAAAGTATAAGTTTTAAAGATTTATTCTTTAATAAAGGATCTCAAAGCCAGCTTTAGAAAAAGGAAGAAAGGG
+
CDCCDFFFFFFFGGGGGGGGGGHHHHHHHHHHHHHHHHHHHHHHHHHHHHHGGHHHHHHHHHIHHHHHHHHHHHHHHHHHHHHHHHGHHGHHHHHHHHHGHHFHHHHHHHHHHHHHHHHHHHHHHHHHHHHHHHHHGHHHHGHHHHGFHHHHHHHHHHHHHGHHHHHGHHGHHGGHHHHHGHHGHHHHHGHHHHHHHGHHHHHHHHHHHGHHHGHHHHHHHGHHHGHFHEHHHHHBGGHHGGFHHHGHHHG
@M05620:45:000000000-G6HP7:1:1101:17501:6327 1:N:0:182
AAACCAAGCAGACACTCACCGCTCCCTCGCCACAGGCCAATAGTTTGTCCTCACTGAGTTGGCAACAAGTGGCTGCTGTGGCTGCCATTTTTCTGGTGATGGCCATCAGCTCCGACGAGGTCAGCTGGGGGGCTTTCTTTGTGTAAGCAACGAGAAACCTGAAAGAAGCATTTTTTAACTAAGTCCTGCTGAGTCATTCATGAGTTTTTAGCCGCCTTGCTTCTTCTCACAGACTCTCTACTCTCATGCCA
+
BAAABABFBFFFFGGGGGGGCGGGGGHHGGGGGHHHFGDHHFGHHHGHGGGFGHFDGHHHHCGFFHHHHFGFEFFGFHHHHHFFGHHHHGGHHFHHHHEGHHHGFHHHHHGHFEFGG/B/EC2GFHBHGCGGGGGGFFGGGGFBFFFFFFFFFFDFFFFFF/BFFBAFFFFFFFFFFFFFFFFFFFFFFFFEFFFFFFFFFFFF/BFFFFB/F.-;DDFFFFFFFFFBBFFFFFFFFFFFFFFFFFFBFFF
@M05620:45:000000000-G6HP7:1:1101:11125:6333 1:N:0:182
ATCTCTATCTCCTAAAAACCTGTTTAGATTTGGAGATAGACCTTCAGGTTTTTCATCATTTTCTGCATGAATTATACATTGACCACGTGGTCAGTTTGCAGCATTCTGTTATTTTGTTTGACAGAGTGTCTTGTTGAGAACATATGTAGGACATGATTTTTTCCTGCAACAGGGAAAATAAAGTATAAGTTTTAAAGATTTATTCTTTAATAAAGGATCTCAAAGCCAGCTTTAGAAAAAGGAAGAAAGGG
+
CDCCCFFFFFFFGGGGGGGGGGHHHHHHHHHHHHHHHHHHHHHHHHHHHHHGGHHHHIIHHIHIHHHHHHHHHHHHHHHHHHHHHHGGHGHHGHHHHHHHHHAGHHHHHHHHHHHHHHHHHHHHHHHHHHHHHHHHHHHHHHHHHHHGHHHHHHHHHHHHHGHHHHHHHHHHHGGHHHHHHHHHHHHHHGHHHHHHHHHHHHHHHHHHHHHHHHHHGHHHHHGHHHHGHGHHHHHEHHHHGGEHHHHGHHG
@M05620:45:000000000-G6HP7:1:1101:13403:6338 1:N:0:182
AGATTACTGCAACAGTTCCCCCTGGACCTGGAAAAGTTTCTTGCCTGGCTTACAGAAGCTGAAACAACTGCCAATGTCCTACAGGATGCTACCCGTAAGGAAAGGCTCCTAGAAGACTCCAAGGGAGTAAAAGAGCTGATGAAACAATGGCAAGTAAGTCAGGCATTTCCGCTTTAGCACTCTTGTGGATCCAATTGAACAATTCTCAGCATTTGTACTTGTAACTGACAAGCCAGGGACAAAACAAAGAT
+
BBBCCFFFB@DBFGBBBFGGGGGGGGHHHHHHHHHHHHHHHHHHHHHHHHHAFFFGGHHHHHHHHHHHHHHHHHHHGHHHEGGHHFHHHHFHHHGGEEGGEHFGHHHHGHHHHHHFHHHHHHHFEFGFHFHHHGHHHHHHHGGHHHHHHHHHHGHHHHHHHHFGHHHHHHGGGGGHHHHHHHHGHFHDHHHHHHHHHGGFHHGGHHHHHHHHHHHHHGHGHFGFHHHHFHCGEFGGEDEGGFFGGGEGGGF
@M05620:45:000000000-G6HP7:1:1101:24757:6382 1:N:0:182
AAACCAAGCAGACACTCACCGCTCCCTCGCCACAGGCCAATAGTTTGTCCTCACTGAGTTGGCAACAAGTGGCTGCTGTGGCTGCCATTTTTCTGGTGATGGCCATCAGCTCCGACGAGGTCAGCTGGGGGGCTTTCTTTGTGTAAGCAACGAGAAACCTGAAAGAAGCATTTTTTAACTAAGTCCTGCTGAGTCATTCATGAGTTTTTAGCCGCCTTGCTTCTTCTCACAGACTCTCTACTCTCATGCCA
+
CCCCBAAFBFFFGGGGGGGGGGGGGGHHGGGGGHHHGGHHHHHHHHHHHHHHHHHHHHHHHHHHHHHHHGHHGHGGHHGHHHHGGHHHHHHHHHHHHHGHHHHHHHHHHHHHHGGGGGGGFHHHHHHHGGGGGGGGGGGGGGGGGGFFFFFFFFFFFFFFFFFFFFFFFFFFFFFFFFFFFFFFFFFFFFFFFFFFFFFFFFFFFFFFFFFFFFFFFFFFFFFFFFFFFFFFFFFFFFFFFFFFFFFFFFB
@M05620:45:000000000-G6HP7:1:1101:12622:6409 1:N:0:182
AAACCAAGCAGACACTCACCGCTCCCTCGCCACAGGCCAATAGTTTGTCCTCACTGAGTTGGCAACAAGTGGCTGCTGTGGCTGCCATTTTTCTGGTGATGGCCATCAGCTCCGACGAGGTCAGCTGGGGGGCTTTCTTTGTGTAAGCAACGAGAAACCTGAAAGAAGCATTTTTTAACTAAGTCCTGCTGAGTCATTCATGAGTTTTTAGCCGCCTTGCTTCTTCTCACAGACTCTCTACTCTCATGCCA
+
CCCCCCCFCFFFGGGGGGGGGGGGGGHHGGGGGHHHGGHHHHHGHHHHHHHGHHHHHHHHHHHHHHHHHGHHGHGGHHHHHHHGGHHHHHHHHHHHHHHHHHGHHHHHHHHHHGGGGGGGGHHHHHHHGGGGGGGGGGGGGGGGGGFFFFFFFFFFFFFFFFFFFFFFFFFFFFFFFFFFFFFFFFFFFFFFFFFFFFFFFFFFFFFFFFFFFFFFFFFFFFFFFFFFFFFFFFFFFFFFFFFFFFFFFF0
@M05620:45:000000000-G6HP7:1:1101:25590:6451 1:N:0:182
AGATTACTGCAACAGTTCCCCCTGGACCTGGAAAAGTTTCTTGCCTGGCTTACAGAAGCTGAAACAACTGCCAATGTCCTACAGGATGCTACCCGTAAGGAAAGGCTCCTAGAAGACTCCAAGGGAGTAAAAGAGCTGATGAAACAATGGCAAGTAAGTCAGGCATTTCCGCTTTAGCACTCTTGTGGATCCAATTGAACAATTCTCAGCATTTGTACTTGTAACTGACAAGCCAGGGACAAAACAAAGAT
+
BBBCCFFFFFFFGGGFGGGGGGGGHHHHHHHHHHHHGHHHHHHHHHHHHHHHHHHHHHHHHHHHHHHHHHHHHHHHHHHHHHHHHHHHHHHHHHGGGGHHHHHHHHHHGHHHHHHHHHHHHHHGGHGGHHHHHGHHHHHHHHHHHHHHHHHHHGHHHHHHHHHHHHHHHHGGGGGHGHGHHHHHHGHGFHHHHHHHHFHGHHHHHHHGHHHHHGHHHGHHHHHHHHHHHHHHHGGGGGGGGGGGGGGGGGG
@M05620:45:000000000-G6HP7:1:1101:25573:6457 1:N:0:182
AGATTACTGCAACAGTTCCCCCTGGACCTGGAAAAGTTTCTTGCCTGGCTTACAGAAGCTGAAACAACTGCCAATGTCCTACAGGATGCTACCCGTAAGGAAAGGCTCCTAGAAGACTCCAAGGGAGTAAAAGAGCTGATGAAACAATGGCAAGTAAGTCAGGCATTTCCGCTTTAGCACTCTTGTGGATCCAATTGAACAATTCTCAGCATTTGTACTTGTAACTGACAAGCCAGGGACAAAACAAAGAT
+
3AABBFFFFBFFGGGGGGGGGGFDCFHHHGHHHHHHHHHHHHHHHHHHHHHFHHHBFGHHHHGHHHHHHGHHHHHHHHHHHHHFGFHHHGDGHHGEGGHHGHHGHHHHGHGGHGGFHHHHHEBCACEE3GGHHEGFHHGHHHGFGFHGFHHHHGHHHHGHGDGGFHHHGHGGGGGHGHHHHHFHHG1CDFHHFFHHHGDGGGGHEFFHBGHGCGHHFHHHCGCCHHGHHFFCEFF:CAEFFGGFFGGGFB;
@M05620:45:000000000-G6HP7:1:1101:5244:6461 1:N:0:182
CATCCTGACCCTGAAGTACCCCATTGAGCATGGCATCGTCACCAACTGGGACGACATGGAGAAGATCTGGCACCACACCTTCTACAACGAGCTGCGCGTGGCCCCGGAGGAGCACCCAGTGCTGCTGACCGAGGCCCCCCTGAACCCCAAGGCCAACAGAGAGAAGATGACTCAGGTGAGGCTCGGCCGACGCCCGTGCTCCTCCCGTCCTTTCCCCAGTCATTTTCTGCCCGGCTTGATTTCTGACATTA
+
CCCCCFFFFFFFGGGGGGGGGGGHHHHHHHHHHHHHHGHHHGHHHGHHHHHHGGGGGHHHHHHHHHHHHHHHHGHHHGGHHHHHHHHHGGGGGHHGGGGGGGHHGGGGGGGGHHHHGGHHHHHHHHHHHHGGGGGGGGGGGGHHHHGGGGHGHHGGGGGGGGGGGGGGGGGGGGGGGGGGGGGGFFFFFFFFFFFFFFFFFFFFFFFEFFFFFFFFFFFFFFFFFFFFFFFFFFFFFFFFFFFFFFFFFF0
@M05620:45:000000000-G6HP7:1:1101:10020:6473 1:N:0:182
AGATTACTGCAACAGTTCCCCCTGGACCTGGAAAAGTTTCTTGCCTGGCTTACAGAAGCTGAAACAACTGCCAATGTCCTACAGGATGCTACCCGTAAGGAAAGGCTCCTAGAAGACTCCAAGGGAGTAAAAGAGCTGATGAAACAATGGCAAGTAAGTCAGGCATTTCCGCTTTAGCACTCTTGTGGATCCAATTGAACAATTCTCAGCATTTGTACTTGTAACTGACAAGCCAGGGACAAAACAAGATC
+
AAAAAFFFFFDFFGGGGGGGGGGGGHHHHHFHHHHHHHHHHHHHHHHHHHHHHHHHHHHHHHHHHHHHHHHHHHHHHHHHHHHHHHHHHHFHHHGGEGHGHHFFFHHHGHHHHHEFHHHFFGFF?CFGHHHGHGHHHHFHHGHHHHHHHHHHHGHHGHFHHHHHHHHHHHGGGGGHHHHHHHHHHDHGHHHHHGHGHFHHFHHHHHHGFHFHHHHHHHHHHFGGHHHEFFGHHGGGGBEGEF9FGGGGGGB
@M05620:45:000000000-G6HP7:1:1101:5249:6481 1:N:0:182
CATCCTGACCCTGAAGTACCCCATTGAGCATGGCATCGTCACCAACTGGGACGACATGGAGAAGATCTGGCACCACACCTTCTACAACGAGCTGCGCGTGGCCCCGGAGGAGCACCCAGTGCTGCTGACCGAGGCCCCCCTGAACCCCAAGGCCAACAGAGAGAAGATGACTCAGGTGAGGCTCGGCCGACGCCCGTGCTCCTCCCGTCCTTTCCCCAGTCATTTTCTGCCCGGCTTGATTTCTGACATTA
+
CCCCCFFFFFFFGGGGGFGGGGGHH5FFGFHEHGHHHCHGHGHHHGHF3AGGGGGGGHFHFGHEGGHHH5FGHGHHHGGHHHHHHHHHEF>EGEG/E/>E/EGHGG@FGGDGHHHHGGHHBFGGGHHGHHGG?-AGGGGGGEHHHHFGGGGGGGEEGGFG/FFGGGGGEFGGGGF/CCF.FEEGFBEF-9;=ADFDFDFFFFFFFFFEDD.FFFFFFFAFFFFFFFFFFFFFB;BFC>:FFFFFF/B9FF/
@M05620:45:000000000-G6HP7:1:1101:12859:6482 1:N:0:182
AGATTACTGCAACAGTTCCCCCTGGACCTGGAAAAGTTTCTTGCCTGGCCTACAGAAGCTGAAACAACTGCCAATGTCCTACAGGATGCTACCCGTAAGGAAAGGCTCCTAGAAGACTCCAAGGGAGTAAAAGAGCTGATGAAACAATGGCAAGTAAGTCAGGCATTTCCGCTTTAGCACTCTTGTGGATCCAATTGAACAATTCTCAGCATTTGTACTTGTAACTGACAAGCCAGGGACAAAACAAAGAT
+
BBBBBFFFDFDBFEBBFGGGGGGGGGGHHHHHHHHHHHHHHHHHHHHHH2GABBGGHHHHHHFHHHHHHHHHHHHHHHHHFGGGHFGHHHFGHHGFEFHHHHHGHHHHGHHHHHHHHHHHHHHFEEFEHDFHHGHHHHGHHFHHHHHHHHHHHGHHHHHHHHBHHHHHHHGGGGGHGGHHHHHHHHHDGHHHHEGHHHHFGGHHHHHHHGHHHHHHHFHGHHHHHHHHGHFFHGFFEGGGGFGGGFGGGGF
@M05620:45:000000000-G6HP7:1:1101:12864:6501 1:N:0:182
AGATTACTGCAACAGTTCCCCCTGGACCTGGAAAAGTTTCTTGCCTGGCTTACAGAAGCTGAAACAACTGCCAATGTCCTACAGGATGCTACCCGTAAGGAAAGGCTCCTAGAAGACTCCAAGGGAGTAAAAGAGCTGATGAAACAATGGCAAGTAAGTCAGGCATTTCCGCTTTAGCACTCTTGTGGATCCAATTGAACAATTCTCAGCATTTGTACTTGTAACTGACAAGCCAGGGACAAAACAAAGAT
+
BBABCFFFDDBDGGFBFFGGGGGGFGGHHHHHHHHHFHHHHHHHHHHHHHH3BBGGHHHHHGHHHHHHHHHHHHHHHHHHAFFHHFGHHHDGGHGF@EFGFHFFHHHHGHHHHHHHHHHHFFHGDEFEFFHHHGHHHHFGHFGHHHHHHHHGHGHGGHHHHHHHHHHHHHGGGGGHHHGHHHHHHHHGHHHHFHHHHGGGFGHHHHHFHHHHHHHHGHHHHHGGHHHHFHGHHGFFGGGGGGGGGGGGGGB
@M05620:45:000000000-G6HP7:1:1101:15175:6527 1:N:0:182
AGATTACTGCAACAGTTCCCCCTGGACCTGGAAAAGTTTCTTGCCTGGCTTACAGAAGCTGAAACAACTGCCAATGTCCTACAGGATGCTACCCGTAAGGAAAGGCTCCTAGAAGACTCCAAGGGAGTAAAAGAGCTGATGAAACAATGGCAAGTAAGTCAGGCATTTCCGCTTTAGCACTCTTGTGGATCCAATTGAACAATTCTCAGCATTTGTACTTGTAACTGACAAGCCAGGGACAAAACAAAGAT
+
CBCCCFFFFFFFGGGGGGGGGGGGHHHHHHHHHHHHGHHHHHHHHHHHHHHHHHHHHHHHHHHHHHHHHHHHHHHHHHHHFGGHHGHHHHFHHHGFFFHHHHEGHHHHGHHHHHHHHHHHHHHGE?EEHFHHHGHHHHGHHHGHHHHHHHHHHGHHHHHHHHHHHHHHHHGGGGGHHHHHHHHHHFHGHHHHGGHHHGFHHHHHHHHHHHHHHHHHHHHHHHFGHHHHHHHHGGGGGGGGGGGGGGGGGGG
@M05620:45:000000000-G6HP7:1:1101:18943:6543 1:N:0:182
ATCTCTATCTCCTAAAAACCTGTTTAGATTTGGAGATAGACCTTCAGGTTTTTCATCATTTTCTGCATGAATTATACATTGACCACGTTCCAGCGTGGTCAGTTTGCAGCATTCTGTTATTTTGTTTGACAGAGTGTCTTGTTGAGAACATATGTAGGACATGATTTTTTCCTGCAACAGGGAAAATAAAGTATAAGTTTTAAAGATTTATTCTTTAATAAAGGATCTCAAAGCCAGCTTTAGAAAAAGGA
+
BBBBBFFFFFFFGGGGGGGGGGHHHHHHHHHHHGHHHHHHHHHHHHHHHHHGGHHHHHHHHHHHHHHHHGHHHHHHHHHHHHHHHHGHHHHHHHGGGGHHHHHHHHHHHHHHHHHHHHHHHHHHHHHHHHHHGHHHHHHHHHHHHHHHHHHHHHHHHHHHHHHHHHHHHGHHHHHHHHHHHGGHHGHHHHHHHHHHHHHHHHHGHHHHHHHHHHHHHGHHGGHHHHHHHHHHHHHHHGHHHHGHHHHGGFG
@M05620:45:000000000-G6HP7:1:1101:18904:6546 1:N:0:182
ATCTCTATCTCCTAAAAACCTGTTTAGATTTGGAGATAGACCTTCAGGTTTTTCATCATTTTCTGCATGAATTATACATTGACCACGTTCCAGCGTGGTCAGTTTGCAGCATTCTGTTATTTTGTTTGACAGAGTGTCTTGTTGAGAACATATGTAGGACATGATTTTTTCCTGCAACAGGGAAAATAAAGTATAAGTTTTAAAGATTTATTCTTTAATAAAGGATCTCAAAGCCAGCTTTAGAAAAAGGA
+
BBBBBFFFFFFFGGGGGGGGGGHHHHHGHHHHHFHHHHHHHHHHHHGFHHHGGHHHHHHHHHHHHHHHHHHHHHHHHHHHHHHHHHGHHHHHHGGGGGHHGHHHHHHHHHHFHHHHHHHHHHHHHHHHFFHGHGGHGHHHHHHHGHHHHGHHHHHHHHHHHHHFHHHHHGHHHHHHHHHHHGGHHHHHGGHHHHHHHFGHHHHHHHHHHHHHHHHHHHHHHHHHHHHHHHGHGFHHHGHHHHFFGFHHCDH
@M05620:45:000000000-G6HP7:1:1101:18922:6549 1:N:0:182
ATCTCTATCTCCTAAAAACCTGTTTAGATTTGGAGATAGACCTTCAGGTTTTTCATCATTTTCTGCATGAATTATACATTGACCACGTTCCAGCGTGGTCAGTTTGCAGCATTCTGTTATTTTGTTTGACAGAGTGTCTTGTTGAGAACATATGTAGGACATGATTTTTTCCTGCAACAGGGAAAATAAAGTATAAGTTTTAAAGATTTATTCTTTAATAAAGGATCTCAAAGCCAGCTTTAGAAAAAGGA
+
CDCCDFFFFFFFGGGGGGGGGGHHHHHHHHHHHHHHHHHHHHHHHHHHHHHGGHHHHHIHIHIIIHHHHHHHHHHHHHHHHHHHHHGHHHHHHHGFGGHHHHHHHHHGHHHHHHHHHHHHHHHHHHHHGHHHHHHHHHHHHHHHHHHHHHHHHHHHHHHHHHHHHHHHHGHHHHHHHHHHHGGHHHHHHHHHHHHHHHHHHHHHHHHHHHHHHHHHHHHHHHHHHHHHHGHHHHHHHGHHHHHHHGGHGGH
@M05620:45:000000000-G6HP7:1:1101:14154:6553 1:N:0:182
CATCCTGACCCTGAAGTACCCCATTGAGCATGGCATCGTCACCAACTGGGACGACATGGAGAAGATCTGGCACCACACCTTCTACAACGAGCTGCGCGTGGCCCCGGAGGAGCACCCAGTGCTGCTGACCGAGGCCCCCCTGAACCCCAAGGCCAACAGAGAGAAGATGACTCAGGTGAGGCTCGGCCGACGCCCGTGCTCCTCCCGTCCTTTCCCCAGTCATTTTCTGCCCGGCTTGATTTTCTGACATT
+
DDDDDFFFFFFFGGGGGGGGGGGHHHHHHHHHHHHHHGHHHGHHHGHHHHHHGGGGGHHHHHHHHHHHHHHHHGHHHGGHHHHHHHHHGGGGGHHGGGGGGGHHGGGGGGGGHHHHGGHGHHHHHHHHHHGGGGGGGGGGGGHHHHGGGGHGHHGGGGGGGGGGGGGGGGGGGGGGGGGGGGGGFFFFFDDFFFFFBFFFFFFFFFF?DFFFFFFFFFFBFFFFFFFEFFFFFFFFFFFFFFFFFF:<FFF
@M05620:45:000000000-G6HP7:1:1101:18927:6569 1:N:0:182
ATCTCTATCTCCTAAAAACCTGTTTAGATTTGGAGATAGACCTTCAGGTTTTTCATCATTTTCTGCATGAATTATACATTGACCACGTTCCAGCGTGGTCAGTTTGCAGCATTCTGTTATTTTGTTTGACAGAGTGTCTTGTTGAGAACATATGTAGGACATGATTTTTTCCTGCAACAGGGAAAATAAAGTATAAGTTTTAAAGATTTATTCTTTAATAAAGGATCTCAAAGCCAGCTTTAGAAAAAGGA
+
BBBBBFFFFFFFGGGGGGGGGFHHFHHHHGGHFHHHFGHHHHHHHHHFHGHGGHHHHHHHHHHHHHHGHDHHFHHHHHHHHFGHGHEHHFFFHFGFEGHHFHFGHHHHHHHFHHHGHHGHHHHHGHHHGHGHFHHHGHHHHHHHHHGHHHHHHHHHHFHGHHHHHHHHFGFHHHFFHHHHHGGGHHHHBFFGGHHHHHHHHGHHHFHHHHHHHHHFFGHHDDG0CGHHHHHHHHFGHGGHGGGCGCCFDGG
@M05620:45:000000000-G6HP7:1:1101:11552:6656 1:N:0:182
TACCTGTACTGGGGAAGCGTGTAGCAATCGCCATTCCTACCCTAAAGATCGGAAGAGCACACGTCTGAACTCCAGTCACGGACATTTATCTCGTATGCCGTCTTCTGCTTGAAAAAAAAAAAAATATCAAAATATACAATTATCTTCTCTCTTTCTTCCATTCTTGTATGCAACGCTCTATCCCCTCCATACTCCTATTTCCCTCTTACTTCTATACTCTCCTCTCTCCTTTCACTCTATCTACCCCTTTG
+
CBCCCFFFFFFFGGGGGGGGGGHHHHHHHGGGGGHHHHHHHHHHHHHHHHHGGGGHHHGHHHGHHHGHHHHHHGHHHHHGGGGGHHHGGHHHHGGHHHHGGGHGHHHGHHHFHHHGGDGCC///01111111111>>111111<111<00G000<<0<000===00===0:;0:-;...00:::./../009009900000000;/000;0;099000;00:0/0/0:/00000;0900000090.9..00
@M05620:45:000000000-G6HP7:1:1101:11569:6672 1:N:0:182
ATCTCTATCTCCTAAAACCTGTTTAGATTTGGAGATAGACCTTCAGGTTTTTCATCATTTTCTGCATGAATTATACATTGACCACGTTCCAGCGTGGTCAGTTTGCAGCATTCTGTTATTTTGTTTGACAGAGTGTCTTGTTGAGAACATATGTAGGACATGATTTTTTCCTGCAACAGGGAAAATAAAGTATAAGTTTTAAAGATTTATTCTTTAATAAAGGATCTCAAAGCCAGCTTTAGAAAAAGGAA
+
CCCCCFFFFFFFGGGGGGGGGGHHEHHHHHHHHHHHHHHHHHHHHHHHHHGGHHHHHHHHHIIHHHHHHHHHHHHHHHHHFHHHHGHHHHFGHGFGGHHGHHHHHHHHHHHHHHHHHHHHHHHHHHHHHFHHHHHHHHHHHHHHHHFHGHHHHFHHHHHHHHHHHHHHGHHHHHGHHHHHGGHHHHHHHHGHHHHHGHHHHHHHHHHHHHHHHHHHGGGGGGGHHHHHHHHHHHFHGHHHGHFHFHGGGHG
@M05620:45:000000000-G6HP7:1:1101:11580:6686 1:N:0:182
ATCTCTATCTCCTAAAACCTGTTTAGATTTGGAGATAGACCTTCAGGTTTTTCATCATTTTCTGCATGAATTATACATTGACCACGTTCCAGCGTGGTCAGTTTGCAGCATTCTGTTATTTTGTTTGACAGAGTGTCTTGTTGAGAACATATGTAGGACATGATTTTTTCCTGCAACAGGGAAAATAAAGTATAAGTTTTAAAGATTTATTCTTTAATAAAGGATCTCAAAGCCAGCTTTAGAAAAAGGAA
+
BBBBBFFFFFFFGGGGGGGGGGHH5GHHHHHHHHHHGHHHHHHHHHHHHHGGHHHHHHHHHHHHHHHHHHHHGHHHHHHHFFGHHGHHHH5DFGFGEHHGHHHHHGHHHHHHHHHHHGHHHHHHHHHHH4BCCBGGFHGHHHHFGHHGEGFHHDDGFGBFHFFHHHHHDHDGGHGGHEHHGGHHFFHHFHDDGHF1GHHHGHDFFHHHFHFGHHFG1GHG0G0<GHHBHHFHHGBGGHHHBHHHGHEFAGC
@M05620:45:000000000-G6HP7:1:1101:5348:6702 1:N:0:182
AAACCAAGCAGACACTCACCGCTCCCTCGCCACAGGCCAATAGTTTGTCCTCACTGAGTTGGCAACAAGTGGCTGCTGTGGCTGCCATTTTTCTGGTGATGGCCATCAGCTCCGACGAGGTCAGCTGGGGGGCTTTCTTTGTGTAAGCAACGAGAAACCTGAAAGAAGCATTTTTTAACTAAGTCCTGCTGAGTCATTCATGAGTTTTTAGCCGCCTTGCTTCTTCTCACAGACTCTCTACTCTCATGCCA
+
BBBCCBBFCFFFGGGGGGGGGGGGGGHHGGGGGHHHGGHGHGGGHHHHHHHHHHHFHHHHHGHHHHHHHHHHGHGGHHHHHHFGGHHHHHHHHHHGHHHHFHHHHHHHHHHHHGGGEGG?GGHHHHHGGGGGGGGGGGGGFGGGGGFFFFFFFFFFFFFFFFFFFFFFFFFFFFFFFFFFFFFFFFFFFFFF?FFFFFFFFFF/BFFFFFBFFACFFFBFFFFFFFFFFFFFFFFFFFFFFFFFFFFBFF/
@M05620:45:000000000-G6HP7:1:1101:5331:6709 1:N:0:182
AAACCAAGCAGACACTCACCGCTCCCTCGCCACAGGCCAATAGTTTGTCCTCACTGAGTTGGCAACAAGTGGCTGCTGTGGCTGCCATTTTTCTGGTGATGGCCATCAGCTCCGACGAGGTCAGCTGGGGGGCTTTCTTTGTGTAAGCAACGAGAAACCTGAAAGAAGCATTTTTTAACTAAGTCCTGCTGAGTCATTCATGAGTTTTTAGCCGCCTTGCTTCTTCTCACAGACTCTCTACTCTCATGCCA
+
A?AAA?ACAF1B1GGGGGGGAEEEECHHCE0AACGACFGFEA1FDBHEEDGGFHFGFBHH1BFDGHHEHGFFCFEGGGG0FGFEFHHHHFHGEFD1BG1GGHHHGHHGHHFHGECGE?CCGFCHHH1GC//@@GGFFBFFFGGBFFFFFFF@?BBBFFFFFFFFFFF/FF9FFFF@AB/BFF/:FFFFFFFFFBFFFFFBBBFFBBFFFF//;-@?BA/FB/BFFBB9FFFFFFBFFFFB/BFFBFF/FFB
@M05620:45:000000000-G6HP7:1:1101:24684:6737 1:N:0:182
ATCTCTATCTCCTAAAAACCTGTTTAGATTTGGAGATAGACCTTCAGGTTTTTCATCATTTTCTGCATGAATTATACATTGACCACGTGGTCAGTTTGCAGCATTCTGTTATTTTGTTTGACAGAGTGTCTTGTTGAGAACATATGTAGGACATGATTTTTTCCTGCAACAGGGAAAATAAAGTATAAGTTTTAAAGATTTATTCTTTAATAAAGGATCTCAAAGCCAGCTTTAGAAAAAGGAAGAAAGGG
+
CDCCCFFFFFFFGGGGGGGGGGHHHHHHHHHHHHHHHHHHHHHHHHHHHHHGGHHHHIIHIHIHIHHHHHHHHHHHHHHHHHHHHHGHGGHHHHHHHHHHHHHHHHHHGHHHHHHHHHHHHHHHHHGHHHHHHHHHHHHHHHHHHHHHGGGHHHHHHHHHHGHHHHHHHHHHHGGHHHHHHHHHHHHHHHHHHHHHHHHHHHHHHHHHHHHHGHHHHHHHHHHHHHHGGEHHGFHFHGHHGGFGHHHHHHG
@M05620:45:000000000-G6HP7:1:1101:7394:6750 1:N:0:182
CATCCTGACCCTGAAGTACCCCATTGAGCATGGCATCGTCACCAACTGGGACGACATGGAGAAGATCTGGCACCACACCTTCTACAACGAGCTGCGCGTGGCCCCGGAGGAGCACCCAGTGCTGCTGACCGAGGCCCCCCTGAACCCCAAGGCCAACAGAGAGAAGATGACTCAGGTGAGGCTCGGCCGACGCCCGTGCTCCTCCCGTCCTTTCCCCAGTCATTTTCTGCCCGGCTTGATTTCTGACATTA
+
DCCDDFFFFFFFGGGGGGGGGGGHHHHHHHHHHHHHHGHHHGHHHGHHHHHHGGGGGHHHHHHHHHHHHHHHHGHHHGGHHHHHHHHHGGGGGHHGGGGGGGHHGGGGGGGGHHHHGGHHHHHHHHHHHHGGGGGGGGGGGGHHHHGGGGHGHHGGGGGGGGGGGGGGGGGGGGGGFGGGGGGGFFFFFFFFFFFFFFFFFFFFFFFFFFFFFFFFFFFFFFFFFFFFHFFFFFFFFFFFFFFFFFFFFF0
@M05620:45:000000000-G6HP7:1:1101:24667:6754 1:N:0:182
ATCTCTATCTCCTAAAAACCTGTTTAGATTTGGAGATAGACCTTCAGGTTTTTCATCATTTTCTGCATGAATTATACATTGACCACGTGGTCAGTTTGCAGCATTCTGTTATTTTGTTTGACAGAGTGTCTTGTTGAGAACATATGTAGGACATGATTTTTTCCTGCAACAGGGAAAATAAAGTATAAGTTTTAAAGATTTATTCTTTAATAAAGGATCTCAAAGCCAGCTTTAGAAAAAGGAAGAAAGGG
+
CCCCCFFFFFFFGGGGGGGGGGHHHHHHHHHHHHHHHHHHHHHHHHHHHHHGGHHHHHIIHHHHIHHHHHHHHHHHHHHHHHHHHHGHHGHHFHHHHHHGHHHHHHHHHHHHHHHHHHHHHHHHHHHHHHHHHHHHHHFHHHHHHHHGHHGHGHHHHHHHHGHHHHHGHHHHHGGHHHHHHHHFGHHHHHHHHHHGHHHHHHGGFHHHGGHHHHHHGHHHHHHGFHHGHGHHHGHFFFGEADFFFGHHHGG
@M05620:45:000000000-G6HP7:1:1101:15409:6773 1:N:0:182
AGATTACTGCAACAGTTCCCCCTGGACCTGGAAAAGTTTCTTGCCTGGCTTACAGAAGCTGAAACAACTGCCAATGTCCTACAGGATGCTACCCGTAAGGAAAGGCTCCTAGAAGACTCCAAGGGAGTAAAAGAGCTGATGAAACAATGGCAAGTAAGTCAGGCATTTCCGCTTTAGCACTCTTGTGGATCCAATTGAACAATTCTCAGCATTTGTACTTGTAACTGACAAGCCAGGGACAAAACAAAGAT
+
BBBBAFFFFFDFGGBGGGGGGGGF4GGEC4443BAB35AGG5ADBFGCHFFGF5FGHHBFEB3FGGHFFFHH3AG3FBGGHCCCB?GB2@B5BAEEGDFEGF3BFAHGGFGH3DGCEDHFF3DF/?EEGBGHHEHHHHGHHFHHHHGHHHHGHGGHHHFHHHGHHHHHHHGCGGGHHGHFHHHHHDGGFHHHECGHHFHHHHHHHHHFGHGHHHFGHFHGHHHFFHGGHHHHEGGGGGEGGGGFGGEFFGB
@M05620:45:000000000-G6HP7:1:1101:10220:6774 1:N:0:182
ATCTCTATCTCCTAAAAACCTGTTTAGATTTGGAGATAGACCTTCAGGTTTTTCATCATTTTCTGCATGAATTATACATTGACCACGTGGTCAGTTTGCAGCATTCTGTTATTTTGTTTGACAGAGTGTCTTGTTGAGAACATATGTAGGACATGATTTTTTCCTGCAACAGGGAAAATAAAGTATAAGTTTTAAAGATTTATTCTTTAATAAAGGATCTCAAAGCCAGCTTTAGAAAAAGGAAGAAAGGG
+
CDDCDFFFFFFFGGGGGGGGGGHHHHHHHHHHHHHHHHHHHHHHHHHHHHHGGHHHHHHHHHHHHHHHHHHHHHHHHHHHHHHHHHGHHGHHHHHHHHHHHHAGHHHHHHHHHHHHHHHHFGHHGHHHHHHHHHHHGHGHGGHHHHHHHHHHGHHHHHHHHGHHHHGGHHHHGGGHHHHHHHHGHHHHHFHHHGHHHHHHHHHHHHHHHHHHHFHHHHHHHGHHHGHGHGHHHHGFHHHEGGFHHHHHHHG
@M05620:45:000000000-G6HP7:1:1101:22194:6825 1:N:0:182
AGATTACTGCAACAGTTCCCCCTGGACCTGGAAAAGTTTCTTGCCTGGCTTACAGAAGCTGAAACAACTGCCAATGTCCTACAGGATGCTACCCGTAAGGAAAGGCTCCTAGAAGACTCCAAGGGAGTAAAAGAGCTGATGAAACAATGGCAAGTAAGTCAGGCATTTCCGCTTTAGCACTCTTGTGGATCCAATTGAACAATTCTCAGCATTTGTACTTGTAACTGACAAGCCAGGGACAAAACAAAGAT
+
BBBBBFFFFFFFGGGFGGFFFFGGHFHHGHHCFHHHHHHHHHHFHHHHHHHFGHHHHHHHHHHHHHHHHHGHHFHHFHHHGFHGHGHHHHFFEHGEEGHHHGFHHHHHGHHHGHHHHHHHHGHGGGGGFGHHHGHHHHGHHHFGHHHFHFFFHGGFHHHHHHHHHHHHEDDDEGGHGHHHHHGGHFHCHHHHHHHHHFGHHHHHHHHHGFGHFHHHHHGHHHHHHHEHFHHHAEFGGDEEGFFG.EFFBFC
@M05620:45:000000000-G6HP7:1:1101:26774:6901 1:N:0:182
ATCTCTATCTCCTAAAAAGGAAGAAAGGGGAGGGAAGATCGGAAGAGCACACGTCTGAACTCCAGTCACGGACATTTATCTCGTATGCCGTCTTCTGCTTGAAAAAAAAAACCACCCAGTGCTGCTTACCTCGGCCCCCCTGAACCCCACGGCCCACATAAAGACAATGACTCAGGTGAGGCTCGTCCGACGCCCATGCTCCTCCCGTCCTTTCCCCACTCATTTTCTTCCCTGCTTGCTTACTGACCTTT
+
BBBBBFFFFFFFGGGGGGGGFGHCGHFHEG?EGGGGEFHHHGGGGGHHHHHHGFHGGGFHHHHGGHHGHGGGGGHHHHFBHHGGGHGHHGEFHGHHFHHHHHHHGHGGDDG//?/F?/<????1?<11?G11?.<<-ADFG.<0/<EG..;:-A-.;.900;0;;//000C0;00/;/9..::A--;9-.;--9@./;B//;F./A..99.//9BB...999BBFBB////;//9/;/.BF//;////;B/
@M05620:45:000000000-G6HP7:1:1101:4550:6905 1:N:0:182
AAACCAAGCAGACACTCACCGCTCCCTCGCCACAGGCCAATAGTTTGTCCTCACTGAGTTGGCAACAAGTGGCTGCTGTGGCTGCCATTTTTCTGGTGATGGCCATCAGCTCCGACGAGGTCAGCTGGGGGGCTTTCTTTGTGTAAGCAACGAGAAACCTGAAAGAAGCATTTTTTAACTAAGTCCTGCTGAGTCATTCATGAGTTTTTAGCCGCCTTGCTTCTTCTCACAGACTCTCTACTCTCATGCCA
+
BBBBBBBFBFFFGGGGGGGGGGGGGGHHCGGGGGFDFGHHHHGHHHHHHHHHHHHHHHHHGHHHHHHHHHGHFHGGHHHHHHHGFHHHHHHHHHHHHHHHHFHHHHHHHHHHHGGGEEGCGGHHHHCFD/CGGGGGGGGGGGFGGGFFFFFFFFFFFFFFFFFFFFFFFFFFFFFFEFFFFFFFFFFFFFFFFFBFFFFFFFFBFFFFFFFFF.BFFFFFFFFFFFFFFFFFFFFFFFFFFFFFFFF:FF/
@M05620:45:000000000-G6HP7:1:1101:20672:6907 1:N:0:182
CATCCTGACCCTGAAGTACCCCATTGAGCATGGCATCGTCACCAACTGGGACGACATGGAGAAGATCTGGCACCACACCTTCTACAACGAGCTGCGCGTGGCCCCGGAGGAGCACCCAGTGCTGCTGACCGAGGCCCCCCTGAACCCCAAGGCCAACAGAGAGAAGATGACTCAGGTGAGGCTCGGCCGACGCCCGTGCTCCTCCCGTCCTTTCCCCAGTCATTTTCTGCCCGGCTTGATTTCTGACATTA
+
ABBBBFFFFFFFGGGCGFGGGGDGHFHHHFHHGHCGHCGHDEGDFEGGGEHHGFGGGHGEFFFHFHHHFHHFHGHHEGGHHHHHHH3GFAEGGHHEGEGGGFHHGG?BDGGCGHHHGGGHHHHHHHHGHHF@GCCGGGGGGGGHHHGGDDHGHHGFGGGGGEGFBFGGGFGGGGGGGGFAFEGGFFFFFBFDDFFFCFFFFFFFFFF9DDDFFFFFFFDFF/9BFFFFFBFFDFFFF;.BBFFFFBF/9B/
@M05620:45:000000000-G6HP7:1:1101:20672:6925 1:N:0:182
CATCCTGACCCTGAAGTACCCCATTGAGCATGGCATCGTCACCAACTGGGACGACATGGAGAAGATCTGGCACCACACCTTCTACAACGAGCTGCGCGTGGCCCCGGAGGAGCACCCAGTGCTGCTGACCGAGGCCCCCCTGAACCCCAAGGCCAACAGAGAGAAGATGACTCAGGTGAGGCTCGGCCGACGCCCGTGCTCCTCCCGTCCTTTCCCCAGTCATTTTCTGCCCGGCTTGATTTCTGACATTA
+
DDCDDFFFFFFFGGGGGGGGGGGHHHHHHHHHHHHHHGHHHGHHHGHHHHHHGGGGGHHHHHHHHHHHHHHHHGHHHGGHHHHHHHHHGGGGGHHGGGGGGGHHGGGGGGGGHHHHGGHHHHHHHHHHHHGGGGGGGGGGGGHHHHGGGGHGHHGGGGGGGGGGGGGGGGGGGGGGHGGGGGGGFFFFFFFFFFFFDFFFFFFFFFFEFFFFFFFFFFFFFFFFFFFFHFFFFFFFFFFFFFFFFFFFFF0
@M05620:45:000000000-G6HP7:1:1101:17949:6932 1:N:0:182
AGATTACTGCAACAGTTCCCCCTGGACCTGGAAAAGTTTCTTGCCTGGCTTACAGAAGCTGAAACAACTGCCAATGTCCTACAGGATGCTACCCGTAAGGAAAGGCTCCTAGAAGACTCCAAGGGAGTAAAAGAGCTGATGAAACAATGGCAAGTAAGTCAGGCATTTCCGCTTTAGCACTCTTGTGGATCCAATTGAACAATTCTCAGCATTTGTACTTGTAACTGACAAGCCAGGGACAAAACAAAGAT
+
A>AAAFFFDF1DGGGGGGGGGGGFFHHHHG0GFHHHHHHHHHHHHHHHHHHHHHHHHHHHHHHFHHHHHHHHGHHHHHHHHHHHGHHHHHFHHHGGGGHHHHHHFHHHGHHHHHHHHHHGHH1F>FEGH1GHHGHHHGGHH>>GHHHHHGHHHGHHHHHHHHHHHHHHHHGGGGGHHHHHHHHHHFHGHHHHHBHHHFHHFHHHHHHFGHFHHHHHHHHGHFHFHHHFFHHHEGGGGGFGGFFGGGGGGGB
@M05620:45:000000000-G6HP7:1:1101:20659:6939 1:N:0:182
CATCCTGACCCTGAAGTACCCCATTGAGCATGGCATCGTCACCAACTGGGACGACATGGAGAAGATCTGGCACCACACCTTCTACAACGAGCTGCGCGTGGCCCCGGAGGAGCACCCAGTGCTGCTGACCGAGGCCCCCCTGAACCCCAAGGCCAACAGAGAGAAGATGACTCAGGTGAGGCTCGGCCGACGCCCGTGCTCCTCCCGTCCTTTCCCCAGTCATTTTCTGCCCGGCTTGATTTCTGACATTA
+
CCCCCFFFFFFFGGGGGGGGGGGHHGFFGGHHHHHHHGHHHGHDFEHHHHHHFGFGGHHHHHHHHHHHHHHHHGHHHGGHHHHHHHHHGGGGGHHGGGGGGGHHGGGGGGGGHHHHGGHHHHHHHHGHHHGGGGGGGGGGGEHHHHGGGGHGHHGGGGGGGGGGGFGFGFGGGGGBFBFGGGGGF@EFFFFFFFFC@DFFFFFFFF?EAFFFFFFFFFFFFFFFFFFFFFFFDFFFFFFFFFFFFFFFFF0
@M05620:45:000000000-G6HP7:1:1101:4790:6940 1:N:0:182
ATCTCTATCTCCTAAAAACCTGTTTAGATTTGGAGATAGACCTTCAGGTTTTTCATCATTTTCTGCATGAATTATACATTGACCACGTGGTCAGTTTGCAGCATTCTGTTATTTTGTTTGACAGAGTGTCTTGTTGAGAACATATGTAGGACATGATTTTTTCCTGCAACAGGGAAAATAAAGTATAAGTTTTAAAGATTTATTCTTTAATAAAGGATCTCAAAGCCAGCTTTAGAAAAAGGAAGAAAGGG
+
BCBCCFFFFFFFGGGGGGGGGGGHHHHGHHHHHHHHHHHHHHHHHHHHHHHGGHHHHHHHHHHHHHHHHGHHHHHHHHHHHHHHHHGHGGHHHHHHHHHGHHHHHHHHHHHHHHGHHHHHHHHHGHGHHHHHHHHHHHEDCGHHHHHFHHHHHHHHHHHHHGHHHHHGGHFHHGEGGHHHGHGGHHHHGGHHHHHHGFGHHHHHHHHHHFGHGFHHHHHHHEDFHHFFGCGHHHHBGGHFEGFFHFGFFHG
@M05620:45:000000000-G6HP7:1:1101:7749:6962 1:N:0:182
TACCTGTACTGGGGAAGCAATCGCCATTCCTACCCTAAAGATCGGAAGAGCACACGTCTGAACTCCAGTCACGGACATTTATCTCGTATGCCGTCTTCTGCTTGAAAAAAAAAAAACAATTCAACTGACCTCATCCCACCTTACCCCCAAGGCAAACCTAAAACACCTGACTCCAGTTAGTCTAAGCACACACCATGGCTCCTCCCGACATTTCCCCATGCATTTTATAGCTCGCTTTATTGTATCACTTC
+
ABABCFFFFFFFGGGGGGGGGGGGGGGHHHHGHHHHHHHHHHHHGGGGHHHHHHHGHHHGGHHHHHHHHHHHGGGGGHHHHGFHHHFGHGHHGGGHGHHHHHHHHHHHGGGGGC<//</22111<101?<111<1</1<>C>G1<0<@-<<.<.<.../;/000:..//:/:0//:<009000000/0/9..;:;00/./0.//;.C.;@ABFFF//F/://B//B/;//;//.-..A//99//////;:/
@M05620:45:000000000-G6HP7:1:1101:5173:6965 1:N:0:182
CATCCTGACCCTGAAGTACCCCATTGAGCATGGCATCGTCACCAACTGGGACGACATGGAGAAGATCTGGCACCACACCTTCTACAACGAGCTGCGCGTGGCCCCGGAGGAGCACCCAGTGCTGCTGACCGAGGCCCCCCTGAACCCCAAGGCCAACAGAGAGAAGATGACTCAGGTGAGGCTCGGCCGACGCCCGTGCTCCTCCCGTCCTTTCCCCAGTCATTTTCTGCCCGGCTTGATTTCTGACATTA
+
CCCCCFFFFFFFGGGGGGGGGGGHHHHHHHHHHGHHHGHHHGHHHGHHHHHHGGGGGHHHHHHHHHHHHHHHHGHHHGGHHHHHHHHHGGGGGHHGGGGGGGHHGGGGGGGGHHHHGGHHHHHHHHHHHHGGGGGGGGGGGGHHHHGGGGHGHHGGGGGGGGGGGGGGGGGGGGGGGGGGGGGGFFFFCDCFFFFFBDFFFFFFFFFFFDDFFFFFFFFFFFFFFFFFFFFFFFFFFFFFFFFFFFFFFF:
@M05620:45:000000000-G6HP7:1:1101:5187:6982 1:N:0:182
CATCCTGACCCTGAAGTACCCCATTGAGCATGGCATCGTCACCAACTGGGACGACATGGAGAAGATCTGGCACCACACCTTCTACAACGAGCTGCGCGTGGCCCCGGAGGAGCACCCAGTGCTGCTGACCGAGGCCCCCCTGAACCCCAAGGCCAACAGAGAGAAGATGACTCAGGTGAGGCTCGGCCGACGCCCGTGCTCCTCCCGTCCTTTCCCCAGTCATTTTCTGCCCGGCTTCATTTCTGCCATTA
+
BB?ABFFFFFFBGEBAFFGGGGGHH5FDGHFG4BFGHGHHHGHHHGGGEFHGEECEFFEHCFG3BAGFH5BGGGHGHGGHHHGFGHHFEF?EFFB@EE>><<GFGE>CGCG/??CEGG/?1?G?GB1FFG??<--FECGGG:GFHEFGCEC.;C.9AE/F/B;CF/FGGGFGGGB/B/0C?CAF-;.A-9@-;@B--.99/BFFFE.;AD.B99/BFF.99F//:BF//9B..-9@@.9/9/;F9/B9BF/
@M05620:45:000000000-G6HP7:1:1101:14905:6986 1:N:0:182
AGATTACTGCAACAGTTCCCCCTGGACCTGGAAAAGTTTCTTGCCTGGCTTACAGAAGCTGAAACAACTGCCAATGTCCTACAGGATGCTACCCGTAAGGAAAGGCTCCTAGAAGACTCCAAGGGAGTAAAAGAGCTGATGAAACAATGGCAAGTAAGTCAGGCATTTCCGCTTTAGCACTCTTGTGGATCCAATTGAACAATTCTCGGCATTTGTACTTGTAACTGACAAGCCAGGGACAAAACAAAGAT
+
ABBABBFFFF4FGGGFGGGGGGGGHHHHHHHFGHHHHHGHHHHHHGHHGHHHHGHHHGHHHHHHHHHHHHHHHFHEHGHHHGHHEHFHHHHGHHGGEEGF@F3FHGHHGHFHHHHGHHGHHHHFAFEEGHHFHFHHHHHHHHHHHGHFGEHHHGHGHHFHHH2CHHHHHHGGGGGFBGHHHHHHHGHGHGHHHBFGFDGGH<DGHHHEFFGGHHHHC:GGHFHHHHHCCFFA?EGGAGGGGFFAFE.FBFF
@M05620:45:000000000-G6HP7:1:1101:14916:7001 1:N:0:182
AGATTACTGCAACAGTTCCCCCTGGACCTGGAAAAGTTTCTTGCCTGGCTTACAGAAGCTGAAACAACTGCCAATGTCCTACAGGATGCTACCCGTAAGGAAAGGCTCCTAGAAGACTCCAAGGGAGTAAAAGAGCTGATGAAACAATGGCAAGTAAGTCAGGCATTTCCGCTTTAGCACTCTTGTGGATCCAATTGAACAATTCTCAGCATTTGTACTTGTAACTGACAAGCCAGGGACAAAACAAAGAT
+
AAABBFFFFFFFGGGFGGGGGGGGHHHHHHHHHHHHFHHHHHHHHHHHHHHHHGHHHHHHHHGHHHHHHHHHHHHHHHHHFGHHHGHHHHDGGHGGEFHHHHGGHHHHGHHHHHHHHHHHHHHFDFFFHFHHHGHHHHHHHHGHHHHHHHHHHGHHHHHFHHHHHHHHHHGGGGGHHHHHHHHHHGHGHHHHHFHGFDDFHHHHHHHHHHHGHHHHHFFHHGGGHHHFCGGHHGGGGGGGGGFFFGGGFGF
@M05620:45:000000000-G6HP7:1:1101:6026:7002 1:N:0:182
ATCTCTATCTCCTAAAAACCTGTTTAGATTTGGAGATAGACCTTCAGGTTTTTCATCATTTTCTGCATGAATTATACATTGACCACGTGGTCAGTTTGCAGCATTCTGTTATTTTGTTTGACAGAGTGTCTTGTTGAGAACATATGTAGGACATGATTTTTTCCTGCAACAGGGAAAATAAAGTATAAGTTTTAAAGATTTATTCTTTAATAAAGGATCTCAAAGCCAGCTTTAGAAAAAGGAAGAAAGGG
+
CCCCCFFFFFFFGGGGGGGGGGHHHHHHHHHHHHHHHHHHHHHHHHHHHHHGGHHHHIHHHHHHIHHHHHHHHHHHHHHHHHHHHHGHHGHHHHHHHHHHHHGHHHHHHHHHHHHHHHHHHHHHHHGHHHHHHHHHEHHDGHHHHHHGHHHHHHHHHHHHHGHHHHGGGHFHHGGHHHHHHHHHHHHHHHHHHHHHHHHHHHHHHHHHHGHHGFHHHHHHHGGHHHHFHGHHHHHFHHHHGGHHHHHHHHG
@M05620:45:000000000-G6HP7:1:1101:14894:7003 1:N:0:182
AGATTACTGCAACAGTTCCCCCTGGACCTGGAAAAGTTTCTTGCCTGGCTTACAGAAGCTGAAACAACTGCCAATGTCCTACAGGATGCTACCCGTAAGGAAAGGCTCCTAGAAGACTCCAAGGGAGTAAAAGAGCTGATGAAACAATGGCAAGTAAGTCAGGCATTTCCGCTTTAGCACTCTTGTGGATCCAATTGAACAATTCTCAGCATTTGTACTTGTAACTGACAAGCCAGGGACAAAACAAAGAT
+
BBBBBFFFFF@FGGFGGGGGGGGGHHHHHHHHHHHHHHHHHHHHHHHHHHHHHHHHHHHHHHHHHHHHHHHHHHHHHHHHHHHHHHHHHHHHHHGGGGHHHHFHHHHHGHHHHHHHHHHHHHHGEFFEHFHHHGHHHHHHHHHHHHHHHHHHHGHHHHHHHHHHHHHHHHGGGGGHHHHHHHHHHHHGHHHHHFHHHGFHGHHHHHHGHHHHHHHHHHHHHHHHHHHHHHHHHGGGGGGGGGFFGGGGGGF
@M05620:45:000000000-G6HP7:1:1101:14896:7021 1:N:0:182
AGATTACTGCAACAGTTCCCCCTGGACCTGGAAAAGTTTCTTGCCTGGCTTACAGAAGCTGAAACAACTGCCAATGTCCTACAGGATGCTACCCGTAAGGAAAGGCTCCTAGAAGACTCCAAGGGAGTAAAAGAGCTGATGAAACAATGGCAAGTAAGTCAGGCATTTCCGCTTTAGCACTCTTGTGGATCCAATTGAACAATTCTCAGCATTTGTACTTGTAACTGACAAGCCAGGGACAAAACAAAGAT
+
A3AAAFFFFFBFGGFGGGGGGGGGHHHHHHHHHHHHHHHHHHHHHHHHHHHHHGHHHHHHHHHHHHGHHHHHHHHHHHHHHHHHHHHHHHHHHHGGGAGGHHFGHHHHGHHHHHHHHHHHHHHGEFFEHGHHHGHHHHHHHHHHHHHGHGHGHGHGFGFHHHHHGHHHHHGGGGGHHHFHHHHHHFGGHHHHHEHHHHDFFGHHHHHFGHHHHHHHHHHHHHHGHFHGGHHHHGGGGGGGGGFGGGGGGGF
@M05620:45:000000000-G6HP7:1:1101:7519:7027 1:N:0:182
ATCTCTATCTCCTAAAAACCTGTTTAGATTTGGAGATAGACCTTCAGGTTTTTCATCATTTTCTGCATGAATTATACATTGACCACGTGGTCAGTTTGCAGCATTCTGTTATTTTGTTTGACAGAGTGTCTTGTTGAGAACATATGTAGGACATGATTTTTTCCTGCAACAGGGAAAATAAAGTATAAGTTTTAAAGATTTATTCTTTAATAAAGGATCTCAAAGCCAGCTTTAGAAAAAGGAAGAAAGGG
+
CCCCDFFFFFFFGGGGGGGGGGHHHHHHHHHHHGHHHHHHHHHHHHHHHHHGGHHHHHHHHIHHHHHHHHHHHHHHHHHHHHHHHHGHHGHHHHHHHHHHHHEGHHHHHHHHHHHHHHHHHHHHHFHHHHHHHHHHHHHHHCFHHHHHHHHHHHHHHHHHHGHHHHHGHHHHHGGHHHHHHHHHHHHHHHHHHGHHHGHHHHHHHHHHHHHGBGHHHHHHHFGGHHHGGEHHHGHFFHHHGGEFHFHHHHG
@M05620:45:000000000-G6HP7:1:1101:12417:7035 1:N:0:182
CATCCTGACCCTGAAGTACCCCATTGAGCATGGCATCGTCACCAACTGGGACGACATGGAGAAGATCTGGCACCACACCTTCTACAACGAGCTGCGCGTGGCCCCGGAGGAGCACCCAGTGCTGCTGACCGAGGCCCCCCTGAACCCCAAGGCCAACAGAGAGAAGATGACTCAGGTGAGGCTCGGCCGACGCCCGTGCTCCTCCCGTCCTTTCCCCAGTCATTTTCTGCCCGGCTTGATTTCTGACATTA
+
CCCCCFFFFFFFGGGGGGGGGGGHHHHHHHHHHHHHHGHHHGHHHGHHHHHHGGGGGHHHHHHHHHHHHHHHHGHHHGGHHHHHHHHHGGGGGHHGGGGGGGHHGGGGGGGGHGHHGGHGHHHHHHHHHHGGGGGGGGGGGGHHHHGGGGHGHHGGGGGGGGGGGGGFGGGGGGGGGGGGGGGGFFFFFFFFFFFFFFFFFFFFFFFEFFAFFFFFFFFFFFFFFFFFFFFFFFFFFFFFFFFFFEFFFF0
@M05620:45:000000000-G6HP7:1:1101:25059:7036 1:N:0:182
CATCCTGACCCTGAAGTACCCCATTGAGCATGGCATCGTCACCAACTGGGACGACATGGAGAAGATCTGGCACCACACCTTCTACAACGAGCTGCGCGTGGCCCCGGAGGAGCACCCAGTGCTGCTGACCGAGGCCCCCCTGAACCCCAAGGCCAACAGAGAGAAGATGACTCAGGTGAGGCTCGGCCGACGCCCGTGCTCCTCCCGTCCTTTCCCCAGTCATTTTCTGCCCGGCTTGATTTCTGACATTA
+
BBCCCFFFFFFFGGGGGGGGGGGHHHHHHHHHHHHHHGHHHGHHHGHHHHHHGGGGGHHHHHHHHHHHHHHHHGHHHGGHHHHHHHHHGGGGGHHGGGGGGGHHGGGGGGGGHHHHGGHHHHHHHHHHHHGGGGGGGGGGGGHHHHGGFGHGHHGGGGGGGGGGGGGGGGGGGGGGHGGGGGGGFFFFFFFFFFFFDFFFFFFFFFFFFFFFFFFFFEDFFBFFFFFFFFFFFFFFFFFFFFFFFBFFFF0
@M05620:45:000000000-G6HP7:1:1101:6839:7037 1:N:0:182
AGATTACTGCAACAGTTCCCCCTGGACCTGGAAAAGTTTCTTGCCTGGCTTACAGAAGCTGAAACAACTGCCAATGTCCTACAGGATGCTACCCGTAAGGAAAGGCTCCTAGAAGACTCCAAGGGAGTAAAAGAGCTGATGAAACAATGGCAAGTAAGTCAGGCATTTCCGCTTTAGCACTCTTGTGGATCCAATTGAACAATTCTCAGCATTTGTACTTGTAACTGACAAGCCAGGGACAAAACAAAGAT
+
BBBBBFFFFF@FGGGGGGGGGGGGHHHHHHHHHHHHHHHHHHHHHHHHHHHHHHHGHHHHHHHHHHHHHHHHHHHHHHHHHHHHHHHHHHHHHHGGEGHGHHHHHHHHGHHHGHHGHHHFHFHGGEGGHHHHHFHHHHGHH3FHHHHHHHHHHGHHHHHHHHHHHHHHHHGGGGGHHHHHHHHHHFGGHHHHHGHHHDDFGHHHHHHGHGGHFHHHHHHGHFHGHHFCGFGHHGGFGDEEAFFFGGGGGGF
@M05620:45:000000000-G6HP7:1:1101:11332:7055 1:N:0:182
ATCTCTATCTCCTAAAAACCTGTTTAGATTTGGAGATAGACCTTCAGGGTTTTCATCATTTTCTGCATGAATTATACATTGACCACGTTCCAGCGTGGTCAGTTTGCAGCATTCTGTTATTTTGTTTGACAGAGTGTCTTGTTGAGAACATATGTAGGACATGATTTTTTCCTGCAACAGGGAAAATAAAGTATAAGTTTTAAAGACTTATTCTTTAATAAAGGATCTCAAAGCCAGCTTTAGAAAAAGGA
+
CCCCCFFFFFFFGGGGGGGGGGHHHHHHHHHHGGHHHHHHHHHHHHHG2GHGGHHHHHHIHHHIHHHHGFFHHHHHHHHHFGHHHHGHHHGHGHGFGGHHHHHHGGHHHHHHHHHHHHHHHHHHHHHHFHHHHHHHHHHHHHHGEFHFHFHHHHHHHGHHHHHHHHHHHGHHHHGHGHHHHFGHHHHHHGHHHHHGGHGHHHHHHH0>FGGHHHHHHHHHHHHGBGHHHHGHHHHGHGHHHCCGCGHHFGF
@M05620:45:000000000-G6HP7:1:1101:19859:7056 1:N:0:182
ATCTCTATCTCCTAAAAACCTGTTTAGATTTGGAGATAGACCTTCAGGTTTTTCATCATTTTCTGCATGAATTATACATTGACCACGTGGTCAGTTTGCAGCATTCTGTTATTTTGTTTGACAGAGTGTCTTGTTGAGAACATATGTAGGACATGATTTTTTCCTGCAACAGGGAAAATAAAGTATAAGTTTTAAAGATTTATTCTTTAATAAAGGATCTCAAAGCCAGCTTTAGAAAAAGGAAGAAAGGG
+
CDCCCFFFFFFFGGGGGGGGGGHHHHHHHHHHHHHHHHHHHHHHHHHHHHHGGHHHHHHHIHIHHHHHHHHHHHHHHHHHHHHHHHGHHGHHHHHHHHHHHHGHHHHHHHHHHHHHHHHHHHHHHHHHHHHHHHHHHHHHHHHHHHGGHHHHHHHHHHHHHGHHHHHHHHHHGGGHAGGDDHHDHHGHGDHHH=CFFFGHHHHGHHHFGGFF1FGGFGHHHHHFGHHHHGFHHFFBHGFFDDFHHGHFFC.
@M05620:45:000000000-G6HP7:1:1101:20224:7072 1:N:0:182
AGATTACTGCAACAGTTCCCCCTGGACCTGGAAAAGTTTCTTGCCTGGCTTACAGAAGCTGAAACAACTGCCAATGTCCTACAGGATGCTACCCGTAAGGAAAGGCTCCTAGAAGACTCCAAGGGAGTAAAAGAGCTGATGAAACAATGGCAAGTAAGTCAGGCATTTCCGCTTTAGCACTCTTGTGGATCCAATTGAACAATTCTCAGCATTTGTACTTGTAACTGACAAGCCAGGGACAAAACAAAGAT
+
BA?AA5BB5DDDFGFFGGGGGGGCGGFFAF4CC3GG3FGHGDFDGEGHGHHFFHBGFGCFHHHFGFGHFHHHCGFCBGHHBHFE3GF3GFFH2GEE/AGHGGFF1?GGCHHHFHF3GFGEGFFFA/EEGFFGHECGE3BFGBGHHHHDDCGGGFFGGF2FGDFFHHFHHHDGADGHFHGFHHHFH=<CGCGGH0DGHDGC0CGFHFGFGHBHHCC::GHHGC00CGG0/GHCCEF.AFGE.9CAFGGG/BC
@M05620:45:000000000-G6HP7:1:1101:19860:7074 1:N:0:182
ATCTCTATCTCCTAAAAACCTGTTTAGATTTGGAGATAGACCTTCAGGTTTTTCATCATTTTCTGCATGAATTATACATTGACCACGTGGTCAGTTTGCAGCATTCTGTTATTTTGTTTGACAGAGTGTCTTGTTGAGAACATATGTAGGACATGATTTTTTCCTGCAACAGGGAAAATAAAGTATAAGTTTTAAAGATTTATTCTTTAATAAAGGATCTCAAAGCCAGCTTTAGAAAAAGGAAGAAAGGG
+
CCBBCFFFFFFFGGGGGGGGGGGHHHHHHHHHHHHHHHHHHHHHHHHHHHHGGHHHHIIIIIIIIHHHHGHHHHHGHHHHHHHHGHGHHGHHGHHHHHHHHHGHHHHHHHHHHHHHHHHHHHHHHHGHHHHHHHHHHHGFHFHHHHHFHHHHFHHHHHHHHGHHHHHFHHGHHGGHHHHHHHHGHHHHHFHHHHHHHGHHHGHHHHHHHHGHGGHHFHHGHGGHHHHGHCGHHHHHGHHGGGFHHGHHHGG
@M05620:45:000000000-G6HP7:1:1101:20240:7085 1:N:0:182
AGATTACTGCAACAGTTCCCCCTGGACCTGGAAAAGTTTCTTGCCTGGCTTACAGAAGCTGAAACAACTGCCAATGTCCTACAGGATGCTACCCGTAAGGAAAGGCTCCTAGAAGACTCCAAGGGAGTAAAAGAGCTGATGAAACAATGGCAAGTAAGTCAGGCATTTCCGCTTTAGCACTCTTGTGGATCCAATTGAACAATTCTCAGCATTTGTACTTGTAACTGACAAGCCAGGGACAAAACAAAGAT
+
CCCCCFFFDFFFGGGGGGGGGGGGFHHHHHHHHHHHGHHHHHHHHHHHHHHHHHFHHHHHHHHHHHHHHHHHHHHHHHHHHHHHHHGHHHHHHHGEGGHHGHHHHHHHGHHHHHHHHHHHHHHGGEGGHHHHHGHHHHGHHFHHHHHHHGHGHGHHHHGHGGGHHHGHHHGGGGGHFGHHHHHHHFHGHHHHGHHHHFHGHHHHHHHHHHHHHHHHHFHGHHHCGHGHHFHHGGFGGGGGGFFGGGGGEB;
@M05620:45:000000000-G6HP7:1:1101:16356:7157 1:N:0:182
CATCCTGACCCTGAAGTACCCCATTGAGCATGGCATCGTCACCAACTGGGACGACATGGAGAAGATCTGGCACCACACCTTCTACAACGAGCTGCGCGTGGCCCCGGAGGAGCACCCAGTGCTGCTGACCGAGGCCCCCCTGAACCCCAAGGCCAACAGAGAGAAGATGACTCAGGTGAGGCTCGGCCGACGCCCGTGCTCCTCCCGTCCTTTCCCCAGTCATTTTCTGCCCGGCTTGATTTCTGACATTA
+
CCCCCFFFFFFFGGGGGGGGGGGHHHGHHHFGHHHHHGHHHGHHHGHHHGHHGGGGGHHGHHHHHHHGHHHHHGHHHGGHHHHHHHHHGGGGGHHGGGEGGGHHGGGGGGGGHGHHGGHHHHHHHHHHHHGGCGFFGGGGGGGHHHGGGGEGHHGGGGGGGGGGGGGGGGGGGFGGGGGGGGGGACEFBCFFFFFADDFFFFFFFFFFFFFBFFFFFFFBFFFFFFFFFFFFFFF>F=.B/BFFFFFFFF9
@M05620:45:000000000-G6HP7:1:1101:13336:7163 1:N:0:182
CATCCTGACCCTGAAGTACCCCATTGAGCATGGCATCGTCACCAACTGGGACGACATGGAGAAGATCTGGCACCACACCTTCTACAACGAGCTGCGCGTGGCCCCGGAGGAGCACCCAGTGCTGCTGACCGAGGCCCCCCTGAACCCCAAGGCCAACAGAGAGAAGATGACTCAGGTGAGGCTCGGCCGACGCCCGTGCTCCTCCCGTCCTTTCCCCAGTCATTTTCTGCCCGGCTTGATTTCTGACATAG
+
DCDDDFFFFFFFGGGGGGGGGGGHHHHHHHHHHHHHHGHHHGHHHGHHHHHHGGGGGHHHHHHHHHHHHHHHHGHHHGGHHHHHHHHHGGGGGHHGGGGGGGHHGGGGGGGGHHHHGGHGHHHHHHHHHHGGGGGGGGGGGGHHHHGGGGHGHHGGGGGGGGGGGGGGGGGGGGGGHGGGGGGGFFFFFFFFFFFF=DDEFFFFFFFEFFFFFFFFFFFFFFFFFFFFFFFFDFFFFFFFFFFFFFFFF00
@M05620:45:000000000-G6HP7:1:1101:25898:7170 1:N:0:182
AAACCAAGCAGACACTCACCGCTCCCTCGCCACAGGCCAATAGTTTGTCCTCACTGAGTTGGCAACAAGTGGCTGCTGTGGCTGCCATTTTTCTGGTGATGGCCATCAGCTCCGACGAGGTCAGCTGGGGGGCTTTCTTTGTGTAAGCAACGAGAAACCTGAAAGAAGCATTTTTTAACTAAGTCCTGCTGAGTCATTCATGAGTTTTTAGCCGCCTTGCTTCTTCTCACAGACTCTCTACTCTCATGCCA
+
CCCCCCCFCFFFGGGGGGGGGGGGGGHHGGGGGHHHGGHHHHHHHHHHHHHHHHHHHHHHHHHHHHHHHGHHGHGGHHHHHHHGGHHHHHHHHHHHHHHHHHHHHHHHHHHHHGGGGGGGGHHHHHHHGGGGGGGGGGGGGGGGGGFFFFFFFFFFFFFFFFFFFFFFFFFFFFFFFFFFFFFFFFFFFFFFFBFFFFFFFFFFFFFFFFFFFFFFFFFFFFFFFFFFFFFFFFFFFFFFFFFFFFFFFFB
@M05620:45:000000000-G6HP7:1:1101:25917:7181 1:N:0:182
AAACCAAGCAGACACTCACCGCTCCCTCGCCACAGGCCAATAGTTTGTCCTCACTGAGTTGGCAACAAGTGGCTGCTGTGGCTGCCATTTTTCTGGTGATGGCCATCAGCTCCGACGAGGTCAGCTGGGGGGCTTTCTTTGTGTAAGCAACGAGAAACCTGAAAGAAGCATTTTTTAACTAAGTCCTGCTGAGTCATTCATGAGTTTTTAGCCGCCTTGCTTCTTCTCACAGACTCTCTACTCTCATGCCC
+
BBBBBBBFBFFFGGGGGGGGGGGGGGHHGGG?FHHHGGHGGGHHHHHHHHHHHHHHHHHHHHHHHHHHHHHHGHGGHHGGHHHGGHHHHHHHHHHHHHHHHHHHGHHHHHHHHGEGGGGGGHHHHHHHGGGGGGGGGGGGGGGGGGFFFFFFFFFFFFFFFFFFFFFFFFFFFFFFFFFFFFFFFFFFFFFFFBFFFFFFFFFFFFFFFFFFFFFFFFFFFFFFFFFFFFFFFFFFFFFFFFFFFFFFFF/
@M05620:45:000000000-G6HP7:1:1101:5930:7183 1:N:0:182
CATCCTGACCCTGAAGTACCCCATTGAGCATGGCATCGTCACCAACTGGGACGACATGGAGAAGATCTGGCACCACACCTTCTACAACGAGCTGCGCGTGGCCCCGGAGGAGCACCCAGTGCTGCTGACCGAGGCCCCCCTGAACCCCAAGGCCAACAGAGAGAAGATGACTCAGGTGAGGCTCGGCCGACGCCCGTGCTCCTCCCGTCCTTTCCCCAGTCATTTTCTGCCCGGCTTGATTTCTGACATTC
+
3AAAAFDFF4FFGGGFGGGDFGGFFHHHHFHFFHEHHGHHHGHHHGFBHHHHGGGGGEH3BGHFHFGFFEGHHGHHHGGHGGHHHHGHEGEGGHHEGEGGGGHHGCCGGGGAGHHHGGEF<F1FGGHHGHGCGCCEACCGGGFG:CDGG.CEEHGGGGGFFEA.9B/CCFFFFGGFGFGFA.9CB<EDB-9=BBB>-DD.BFFFFFF;A..BB/9BB..BFFFBFFBFFFFE.--@-9.:::FFBBBFEB/
@M05620:45:000000000-G6HP7:1:1101:21788:7183 1:N:0:182
AAACCAAGCAGACACTCACCGCTCCCTCGCCACAGGCCAATAGTTTGTCCTCACTGAGTTGGCAACAAGTGGCTGCTGTGGCTGCCATTTTTCTGGTGATGGCCATCAGCTCCGACGAGGTCAGCTGGGGGGCTTTCTTTGTGTAAGCAACGAGAAACCTGAAAGAAGCATTTTTTAACTAAGTCCTGCTGAGTCATTCATGAGTTTTTAGCCGCCTTGCTTCTTCTCACAGACTCTCTACTCTCATGCCA
+
CCCCCCCFCFFFGGGGGGGGGGGGGGHHGGGGGHHHGGHHHHHHHHHHHHHHHHHHHHGHHHHHHHHHHHHHGGGGHHHHHHHGGHHHHHHHHHHHHHGHHHHHHHHHHHHHHGGGGGGGGHHHHHHHGGGGGGGGGGGGGGGGGGFFFFFFFFFFFFFFFFFFFFFFFFFFFFFFFFFFFFFFFFFFFFFFFFFFFFFFFFFFFFFFFFFFFFFFFFFFFFFFFFFFFFFFFFFFFFFFFFFFFFFFFF9
@M05620:45:000000000-G6HP7:1:1101:5935:7202 1:N:0:182
CATCCTGACCCTGAAGTACCCCATTGAGCATGGCATCGTCACCAACTGGGACGACATGGAGAAGATCTGGCACCACACCTTCTACAACGAGCTGCGCGTGGCCCCGGAGGAGCACCCAGTGCTGCTGACCGAGGCCCCCCTGAACCCCAAGGCCAACAGAGAGAAGATGACTCAGGTGAGGCTCGGCCGACGCCCGTGCTCCTCCCGTCCTTTCCCCAGTCATTTTCTGCCCGGCTTGATTTCTGACATTA
+
CCCCCFFFFFFFGGGGGGGGGGGHHHHHHHHGHHHHHGHHHGHHHGHHHHHHGGGGGHHHHHHHHHHHHHHHHGHHHGGHHHHHHHHHGGGGGHHGGGGGGGHHGGGGGGGGHHHHGGHHHHHHHHHHHHGGGGGGGGGGGGHHHHGGGGHGHHGGGGGGGGGGGGGGGGGGGGGGGGGGGGGGFFFFFFFFFFFF@DFFFFFFFFFFFFAFFFFFFFFFFFFFFFFFFFFFFFFFFFFFFFFFF;BFFF0
@M05620:45:000000000-G6HP7:1:1101:23668:7221 1:N:0:182
AAACCAAGCAGACACTCACCGCTCCCTCGCCACAGGCCAATAGTTTGTCCTCACTGAGTTGGCAACAAGTGGCTGCTGTGGCTGCCATTTTTCTGGTGATGGCCATCAGCTCCGACGAGGTCAGCTGGGGGGCTTTCTTTGTGTAAGCAACGAGAAACCTGAAAGAAGCATTTTTTAACTAAGTCCTGCTGAGTCATTCATGAGTTTTTAGCCGCCTTGCTTCTTCTCACAGACTCTCTACTCTCATGCCA
+
CCCCCCCFCFFFGGGGGGGGGGGGGGHHGGGGGHHHGGHHHHHHHHHHHHHHHHHHHHHHHHHHHHHHHHHHGHGGHHHHHHHGGHHHHHHHHHHHHHHHHHHHHHHHHHHHHGGGGGGGGHHHHHHHGGGGGGGGGGGGGGGGGGFFFFFFFFFFFFFFFFFFFFFFFFFFFFFFFFFFFFFFFFFFFFFFFFFFFFFFFFFFFFFFFFFFFFFFFFFFFFFFFFFFFFFFFFFFFFFFFFFFFFFFFFF
@M05620:45:000000000-G6HP7:1:1101:23651:7222 1:N:0:182
AAACCAAGCAGACACTCACCGCTCCCTCGCCACAGGCCAATAGTTTGTCCTCACTGAGTTGGCAACAAGTGGCTGCTGTGGCTGCCATTTTTCTGGTGATGGCCATCAGCTCCGACGAGGTCAGCTGGGGGGCTTTCTTTGTGTAAGCAACGAGAAACCTGAAAGAAGCATTTTTTAACTAAGTCCTGCTGAGTCATTCATGAGTTTTTAGCCGCCTTGCTTCTTCTCACAGACTCTCTACTCTCATGCCA
+
BBBBBBBFBFFFGGGGGGGGFGGGGGHHGGGGGHHHGGHGHFHHHHHHHHHHHHHHHHGHHHHHHHHHHGHHGHGGHHHHHHHGGHHHHHHHHHHHHHEHHHHHHHHHHHHHHGGGGGGGGHHHHHHHGGGGGGGGGGGGGGGGGGFFFFFFFFFFFFFFFFFFFFFFFFFFFFFFFFFFFFFFFFFFFFFFFFFFFFFFFFFFFFFFFFFFFFFFFFFFFFFFFFFFFFFFFFFFFFFFFFFFFFFFFFB
@M05620:45:000000000-G6HP7:1:1101:9738:7223 1:N:0:182
CATCCTGACCCTGAAGTACCCCATTGAGCATGGCATCGTCACCAACTGGGACGACATGGAGAAGATCTGGCACCACACCTTCTACAACGAGCTGCGCGTGGCCCCGGAGGAGCACCCAGTGCTGCTGACCGAGGCCCCCCTGAACCCCAAGGCCAACAGAGAGAAGATGACTCAGGTGAGGCTCGGCCGACGCCCGTGCTCCTCCCGTCCTTTCCCCAGTCATTTTCTGCCCGGCTTGATTTCTGACATTA
+
DDDDDFFFFFFFGGGGGGGGGGGHHHHHHHHHHHHHHGHHHGHHHGHHHHHHGGGGGHHHHHHHHHHHHHHHHGHHHGGHHHHHHHHHGGGGGHHGGGGGGGHHGGGGGGGGHHHHGGHHHHHHHHHHHHGGGGGGGGGGGGHHHHGGGGHGHHGGGGGGGGGGGGGGGGGGGGGGHGGGGGGGFFFFFFFFFFFFFFFFFFFFFFFFFFFFFFFFFFFFFFFFFFHHFFFFFFFFFFFFFFFFFFFFFF0
@M05620:45:000000000-G6HP7:1:1101:16583:7245 1:N:0:182
AAACCAAGCAGACACTCACCGCTCCCTCGCCACAGGCCAATAGTTTGTCCTCACTGAGTTGGCAACAAGTGGCTGCTGTGGCTGCCATTTTTCTGGTGATGGCCATCAGCTCCGACGAGGTCAGCTGGGGGGCTTTCTTTGTGTAAGCAACGAGAAACCTGAAAGAAGCATTTTTTAACTAAGTCCTGCTGAGTCATTCATGAGTTTTTAGCCGCCTTGCTTCTTCTCACAGACTCTCTACTCTCATGCCA
+
DCCCDDDFDFFFGGGGGGGGGGGGGGHHGGGGGHHHGGHHHHHHHHHHHHHHHHHHHHHHHHHHHHHHHHHHGHGGHHHHHHHGGHHHHHHHHHHHHHHHHHHHHHHHHHHHHGGGGGGGGHHHHHHHGGGGGGGGGGGGGGGGGGFFFFFFFFFFFFFFFFFFFFFFFFFFFFHFFFFFFFFFFHHFFFFFFFFFFFFFFFHFFFFFFFFFFFFFFFFFFFHFHFHFFFFFFFFFFFFFHFFFFFFFFF9
@M05620:45:000000000-G6HP7:1:1101:16572:7262 1:N:0:182
AAACCAAGCAGACACTCACCGCTCCCTCGCCACAGGCCAATAGTTTGTCCTCACTGAGTTGGCAACAAGTGGCTGCTGTGGCTGCCATTTTTCTGGTGATGGCCATCAGCTCCGACGAGGTCAGCTGGGGGGCTTTCTTTGTGTAAGCAACGAGAAACCTGAAAGAAGCATTTTTTAACTAAGTCCTGCTGAGTCATTCATGAGTTTTTAGCCGCCTTGCTTCTTCTCACAGACTCTCTACTCTCATGCCA
+
BAABBBBFBFFFGGGGGGGGCGGGGGHHGGGGGHHHGGGHHHHHHHHHHHHHHHHHHHHHHHHFHHHHHGHHGHGGHFGHHHHGGHHHHHHHHHHHHHHHHHHHHHHHGHHHHGGGGGGGGHHGHHHHGGGGGGGGGGGGGGGGGGFFFFFFFFDAFFFFFFFFFFFFFFFFFFFFFFFFFFFFFFFFFFFFFFFFFFFFFFFFFFFFFFFFFFFFFFFFFFFFFFFFFFFFFFFFFFFFFFFFFFFFBFB
@M05620:45:000000000-G6HP7:1:1101:14519:7271 1:N:0:182
AAACCAAGCAGACACTCACCGCTCCCTCGCCACAGGCCAATAGTTTGTCCTCACTGAGTTGGCAACAAGTGGCTGCTGTGGCTGCCATTTTTCTGGTGATGGCCATCAGCTCCGACGAGGTCAGCTGGGGGGCTTTCTTTGTGTAAGCAACGAGAAACCTGAAAGAAGCATTTTTTAACTAAGTCCTGCTGAGTCATTCATGAGTTTTTAGCCGCCTTGCTTCTTCTCACAGACTCTCTACTCTCATGCCA
+
DDDDDBCFCFFFGGGGGGGGGGGGGGHHGGGGGHHHGGHHHHHHHHHHHHHHHHHHHHHHHHHHHHHHHHHHGHGGHHHHHHHGGHHHHHHHHHHHHHHHHHHHHHHHHHHHHGGGGGGGGHHHGHHHGGGGGGGGGGGGGGGGGGFFFFFFFFFFFFFFFFFFFFFFFFFFFFHFFFFHFFFFFFFFFFFFFFFFFFHHFFFFFFFFFFFFFFFFFFFFHHFFFFFFFFFFFFFFFFFFHFFFFFFFFFF
@M05620:45:000000000-G6HP7:1:1101:14539:7280 1:N:0:182
AAACCAAGCAGACACTCACCGCTCCCTCGCCACAGGCCAATAGTTTGTCCTCACTGAGTTGGCAACAAGTGGCTGCTGTGGCTGCCATTTTTCTGGTGATGGCCATCAGCTCCGACGAGGTCAGCTGGGGGGCTTTCTTTGTGTAAGCAACGAGAAACCTGAAAGAAGCATTTTTTAACTAAGTCCTGCTGAGTCATTCATGAGTTTTTAGCCGCCTTGCTTCTTCTCACAGACTCTCTACTCTCATGCCA
+
A??>>>?F3>CFFFGBGFGGGGGGCGFHGGGCFGHDFFEDHGG5FDDB5FGHGHGHFHBGFFGFFGFHHFGHGHEFHHGHHHHGGHGHHGFFHHFHBB3FGHGHFFBDGBGHHFG>EEFG/FCF2GGHGGGGGG?FGGGGGBC/CFFFBFADEFDAF/AFAFFEFFFFBFBFFBFCEB;BFFF/BFFBFFFFF;F/;/BF9BBF/;9FF?FFFFFFFFFFFFFFFF/BBFFFFFFBFFFFBFFFBBFFFFB
@M05620:45:000000000-G6HP7:1:1101:14500:7282 1:N:0:182
AAACCAAGCAGACACTCACCGCTCCCTCGCCACAGGCCAATAGTTTGTCCTCACTGAGTTGGCAACAAGTGGCTGCTGTGGCTGCCATTTTTCTGGTGATGGCCATCAGCTCCGACGAGGTCAGCTGGGGGGCTTTCTTTGTGTAAGCAACGAGAAACCTGAAAGAAGCATTTTTTAACTAAGTCCTGCTGAGTCATTCATGAGTTTTTAGCCGCCTTGCTTCTTCTCACAGACTCTCTACTCTCATGCCA
+
A?AABBBFBFFFGBGGBGGGGGGGGGHGGGGGGHGHGGHGHHGGHFGHHHHHHHBGHGGGHHHFHGCGHDGHGHGGHHHHHHHGGHHHHHHHHHHHHHHHHHHHHHHGGHHHHGGGGGCFCGFGFHHFDGGGGGGGGGGGGGGGGGFFFFFDFFDDFFFBFFFFFFFFFFFFFFFFFFFFFFFBFFFFFFFFFBFFEFFFFFFFBFFFFFFFFFCFFFFFFFFFFFFFFFFFFFFEFFFFFFFFFFFFFFB
@M05620:45:000000000-G6HP7:1:1101:26953:7313 1:N:0:182
AAACCAAGCAGACACTCACCGCTCCCTCGCCACAGGCCAATAGTTTGTCCTCACTGAGTTGGCAACAAGTGGCTGCTGTGGCTGCCATTTTTCTGGTGATGGCCATCAGCTCCGACGAGGTCAGCTGGGGGGCTTTCTTTGTGTAAGCAACGAGAAACCTGAAAGAAGCATTTTTAAACTAAGTCCTGCTGAGTCATTCATGAGTTTTTAGCCGCCTTGCTTCTTCTCACAGACTCTCTACTCTCATGCCA
+
CBBCCCCFBFFFGGGGGGGGGGGGGGHHGGGGGGHHGGHHHHHHHHHHHGHHHHHHHHHHHHHHHHHHHHHHGHGGHHHHHHHGGHHHHHHHHHHHHHGHHHHHHHHHHHHHHGGGGGGGGHHHHHHHGGGGGGGGGGGGGGGGGGFFFFFFFFFFFFFFFFFFFFFFFFFFFFF?BFFFFFFFFFFFFFFFFFFFFFFFFFFEFFFFFFFFFFFFFFFFFFFFFFFFFFFFFFFFFFFFFFFBFFFFFF0
@M05620:45:000000000-G6HP7:1:1101:26940:7326 1:N:0:182
AAACCAAGCAGACACTCACCGCTCCCTCGCCACAGGCCAATAGTTTGTCCTCACTGAGTTGGCAACAAGTGGCTGCTGTGGCTGCCATTTTTCTGGTGATGGCCATCAGCTCCGACGAGGTCAGCTGGGGGGCTTTCTTTGTGTAAGCAACGAGAAACCTGAAAGAAGCATTTTTAAACTAAGTCCTGCTGAGTCATTCATGAGTTTTTAGCCGCCTTGCTTCTTCTCACAGACTCTCTACTCTCATGCCA
+
CCCCDCDFDFFFGGGGGGGGGGGGGGHHGGGGGHHHGGHHHHHHHHHHHHHHHHHHHHHHHHHGHHHHHHHHGHGGHHHHHHHGGHHHHHHHHHHHHHHHHHHHHHHHHHHHHGGGGGGGGHHHHHHHGGGGGGGGGGGGGGGGGGFFFFFFFFFFFFFFFFFFFFFFFFFFFFH.FFFFFFFFHHFFFFFFFFFFFFFHHHFFFFFFFFFFFFFFFFFFHFHFFFFFFFFFFFFFFFFHFHFFFFFFFFF
@M05620:45:000000000-G6HP7:1:1101:26957:7336 1:N:0:182
AAACCAAGCAGACACTCACCGCTCCCTCGCCACAGGCCAATAGTTTGTCCTCACTGAGTTGGCAACAAGTGGCTGCTGTGGCTGCCATTTTTCTGGTGATGGCCATCAGCTCCGACGAGGTCAGCTGGGGGGCTTTCTTTGTGTAAGCAACGAGAAACCTGAAAGAAGCATTTTTTAACTAAGTCCTGCTGAGTCATTCATGAGTTTTTAGCCGCCTTGCTTCTTCTCACAGACTCTCTACTCTCATGCCA
+
CABCCCCFCFFFGGGGGGGGGGGGGGHHGGGGGHHHGGHHHHHHHHHHHHHHHHHHHHHHHHHHHHHHHHHHGHGGHHHHHHHGGHHHHHHHHHHHHHHHHHHHHHHHHHHHHGGGGGGGGHHHHHHHGGGGGGGGGGGGGGGGGGFFFFFFFFFFFFFFFFFFFFFFFFFFFFFCFFFFFFFFFFFFFFFFFFFFFFFFFFFFFFFFFFFFFFFFFFFFFFFFFFFFFFFFFFFFFFFFFFFFFFFFFFF
@M05620:45:000000000-G6HP7:1:1101:26935:7346 1:N:0:182
AAACCAAGCAGACACTCACCGCTCCCTCGCCACAGGCCAATAGTTTGTCCTCACTGAGTTGGCAACAAGTGGCTGCTGTGGCTGCCATTTTTCTGGTGATGGCCATCAGCTCCGACGAGGTCAGCTGGGGGGCTTTCTTTGTGTAAGCAACGAGAAACCTGAAAGAAGCATTTTTAAACTAAGTCCTGCTGAGTCATTCATGAGTTTTTAGCCGCCTTGCTTCTTCTCACAGACTCTCTACTCTCATGCCA
+
BABBBAAFBFFFGGGFGGGGGEGGGGHHGGGGGHHHGGHGHGHHHHHHHHHHHHHFHHHHHHHHHHHGHHFGFHGGGHHHHHHGGHHHHHHHHHHHHHHHFHHHHHHHHHHHHEEGCEGGGHHHHHFHGGGGGGGGGGGGGGGGGGFFFFFFFFFFFFFFFFBFFFAFFFFFFFF?BFFFFE/BFFFEFFFFFFFFFFFFFFFBFFFFFFFFFABBDFFFFFFFFFFFFFFFFFFFFFFBF/FFFFFBFF/
@M05620:45:000000000-G6HP7:1:1101:12710:7376 1:N:0:182
AGATTACTGCAACAGTTCCCCCTGGACCTGGAAAAGTTTCTTGCCTGGCTTACAGAAGCTGAAACAACTGCCAATGTCCTACAGGATGCTACCCGTAAGGAAAGGCTCCTAGAAGACTCCAAGGGAGTAAAAGAGCTGATGAAACAATGGCAAGTAAGTCAGGCATTTCCGCTTTAGCACTCTTGTGGATCCAATTGAACAATTCTCAGCATTTGTACTTGTAACTGACAACCAGGGACAAAACAAAGATC
+
BBBBBFFFDBBFGGGGGGGGGGGFEAFHHFGHBGBCBDFGHHHHFHHEHFHFGBG5GHGHHF3BFFHHGEHHCGFHHGHHFHHHF1FEGHHHHHGFEEFBBFGFEGFGFGHHE3F?GGGGHCEFEAF<BFD4EAFFHHBGHH3FFHEGGEHCHGHHHE>FGF2FGFFFHFDFGGGF1?1<<GFH1><?1><<<0=DDFFHF/<=<GHGFBDCCCG;:0GBGGFGFGH0CGHECAAEF.AEG/CF?ECFFBB
@M05620:45:000000000-G6HP7:1:1101:10641:7381 1:N:0:182
ATCTCTATCTCCTAAAAACCTGTTTAGATTTGGAGATAGACCTTCAGGTTTTTCATCATTTTCTGCATGAATTATACATTGACCACGTTCCAGCGTGGTCAGTTTGCAGCATTCTGTTATTTTGTTTGACAGAGTGTCTTGTTGAGAACATATGTAGGACATGATTTTTTCCTGCAACAGGGAAAATAAAGTATAAGTTTTAAAGATTTATTCTTTAATAAAGGATCTCAAAGCCAGCTTTAGAAAAAGGA
+
CCCCDFFFFFFFGGGGGGGGGGHHHHHHHHHHHHHHHHHHHHHHHHHHHHHGGHHHHHHHHHIIIHHHHHHHHHHHHHHHHHHHHHGHHHHHHHGGGGHHHHHHHHHHHHHHHHHHHHHHHHHHHHHHHHHHHHHHHHHHHHHHHHHHHHHHHHHHHHHHHHHHHHHHHGHHHHGHHHHHHGGHHHGHGHHHHHHHHHHHHHHHHHHHHHHHHHHHHHHHHHHHHHHHHHHHHHHHHGHHHHGHHHHHGGG
@M05620:45:000000000-G6HP7:1:1101:12726:7382 1:N:0:182
AGATTACTGCAACAGTTCCCCCTGGACCTGGAAAAGTTTCTTGCCTGGCTTACAGAAGCTGAAACAACTGCCAATGTCCTACAGGATGCTACCCGTAAGGAAAGGCTCCTAGAAGACTCCAAGGGAGTAAAAGAGCTGATGAAACAATGGCAAGTAAGTCAGGCATTTCCGCTTTAGCACTCTTGTGGATCCAATTGAACAATTCTCAGCATTTGTACTTGTAACTGACAACCAGGGACAAAACAAAGATC
+
BBABCFFFFFFFGGBBFGGGGGGGHHHHHHHHHHHHGHHHHHHHHHHHHHH3BFGHHHHHHHHHHHHHFHFHH3GG5FFDDBBFGBBF25@@B1E>>1?@FHBGHE3F?C@4FB@GE3BB33F////E34FH3/FF??DB?HHDF?GDDCCHC/@F2DHHGHCGC==11FAEAGC1GFGHHH1<GGB<11<0<GGDBFBHFGFHFHFHFBGFHHHHHGHHHFFHGFCGBGHHGGGGGGGGGFGGGFGGGGF
@M05620:45:000000000-G6HP7:1:1101:10631:7398 1:N:0:182
ATCTCTATCTCCTAAAAACCTGTTTAGATTTGGAGATAGACCTTCAGGTTTTTCATCATTTTCTGCATGAATTATACCTTGACCACGTTCCAGCGTGGTCAGTTTGCAGCATTCTGTTATTTTGTTTGACAGAGTGTCTTGTTGAGAACATATGTAGGACATGATTTTTTCCTGCAACAGGGAAAATAAAGTATAAGTTTTAAAGATTTATTCTTTAATAAAGGATCTCAAAGCCAGCTTTAGAAAAAGGA
+
AABBBFBFFFFFGGGF4FEGGFGHH5ACFHHGFBGFGDE5GGHHHFHEHHHGGH5FHHHGHHHHFHFF535DF5D5F5DGH3FHFHFHHHHFGGFFAEGHGHHHHHHHGHHHHHHEHHHHHHHHHHHHFFEGCGHHHHHHHHHHBCA?GGHBHFHHFBGHHG?2FHHHHGHHHGHF2G0FCCEG/GF1FGGHHH11>FFHHGF1FGGHHGHHHHHHHGH<DGGF/DHHHGHHHGHCGFHHHCCCC0C.../
@M05620:45:000000000-G6HP7:1:1101:7689:7398 1:N:0:182
AAACCAAGCAGACACTCACCGCTCCCTCGCCACAGGCCAATAGTTTGTCCTCACTGAGTTGGCAACAAGTGGCTGCTGTGGCTGCCATTTTTCTGGTGATGGCCATCAGCTCCGACGAGGTCAGCTGGGGGGCTTTCTTTGTGTAAGCAACGAGAAACCTGAAAGAAGCATTTTTTAACTAAGTCCTGCTGAGTCATTCATGAGTTTTTAGCCGCCTTGCTTCTTCTCACAGACTCTCTACTCTCATGCCA
+
CCCCDCCFDFFFGGGGGGGGGGGGGGHHGGGGGHHHGGHHHHHHHHHHHHHHHHHHHHHHHHHHHHHHHHHHGHGGHHHHHHHGGHHHHHHHHHHHHHHHHHHHHHHHHHHHHGGGGGGGGHHHHHHHGGGGGGGGGGGGGGGGGGFFFFFFFFFFFFFFFFFFFFFFFFFFFFHFFFFFFFFFFFFFFFFFFFFFFFHFFFHFFFFFFFFFFFFFFFFFHHHFHHFFFFFFFFFFFFFFHFFFFFFFFFF
@M05620:45:000000000-G6HP7:1:1101:15931:7400 1:N:0:182
ATCTCTATCTCCTAAAAACCTGTTTAGATTTGGAGATAGACCTTCAGGTTTTTCATCATTTTCTGCATGAATTATACATTGACCACGTTCCAGCGTGGTCAGTTTGCAGCATTCTGTTATTTTGTTTGACAGAGTGTCTTGTTGAGAACATATGTAGGACATGATTTTTTCCTGCAACAGGGAAAATAAAGTATAAGTTTTAAAGATTTATTCTTTAATAAAGGATCTCAAAGCCAGCTTTAGAAAAAGGA
+
CCCCCFFFFFFFGGGFGGGGGGHHHHFHHHHHHHHHHHHBHHHHHHHHHHHGGHGHHHHHHHHHHHHHGGHHHHHHHGGHGHFHFHGHHHHFHHGGGGHHHHHHHFGHFHHHHHHHHHHHHHHHHHHGEGHHHHHHHHHHHHHHFHHEGHHEHHHEFHDHFHHHHHHHHGHHHHGGGHHFEFEGEHGGHGGHHHEGGGGHHGHBGHHHHHHHHHHHHHHHDGHHHHHHHHFHHHHHHGHHHHFCGFHGDFG
@M05620:45:000000000-G6HP7:1:1101:26992:7404 1:N:0:182
CATCCTGACCCTGAAGTACCCCGGCTTGATTTCTGACATTAGATCGGAAGAGCACACGTCTGAACTCCAGTCACGGACATTTATCTCGTATGCCGTCTTCTGCTTGAAAAAAAAAAAAAACCAACCAAATAAAATGAATAAATGTGCTAGCAAAAAAGTACGAATTGTAGTAAGAGGGAGGTACGATTACAGAGTGACATTGATATCACTGATCTTGTGCGTTGAGAAGCTTGTACGACTACGATTGTACC
+
DDCDDFFFFFFFGGGGGGGGGGGGGGGGHHHHHHHHHHHHHHHHHHGEGGHHHHHHHGHHHGHHHHHHHHHHHHGGFGGHHHHHHHHHGGHHHHGGGHGHHHHHHHHHGHH/ECDFB/>/?/..<<...111111000000000=000000<00/.-.:00.....0000000000....-.00.....0000/;:000000000000000090000000...-.0.0:0:0/.00....-/.9...0000
@M05620:45:000000000-G6HP7:1:1101:7954:7409 1:N:0:182
AGATTACTGCAACAGTTCCCCCTGGACCTGGAAAAGTTTCTTGCCTGGCTTACAGAAGCTGAAACAACTGCCAATGTCCTACAGGATGCTACCCGTAAGGAAAGGCTCCTAGAAGACTCCAAGGGAGTAAAAGAGCTGATGAAACAATGGCAAGTAAGTCAGGCATTTCCGCTTTAGCACTCTTGTGGATCCAATTGAACAATTCTCAGCATTTGTACTTGTAACTGACAAGCCAGGGACAAAACAAAGAT
+
BBBBBFBFFFBFFGGFGFGGGGGGHHHHHHHGHHHHHHHHHHHHHHHHHHHHHHHHEHHHHHHHHHHHHHHHHHHHHHHHHHHHHGHGHHHHHHGGGGHHHG3GHHHHGHGHHDHHHHHHHHHGGEGGHHHHHGGHHGHHH3GGHHHHFHHHHGHHHHHFHHHHHHHHHHGGGGGHHGHHHHHHHFHGHHHHHHHHHBHE0GGGHHHFHHFHHHHGHFGGH;GGHGGFGHFHEGGGGGGGEAFFFGGEGFG
@M05620:45:000000000-G6HP7:1:1101:8528:7412 1:N:0:182
AGATTACTGCAACAGTTCCCCCTGGACCTGGAAAAGTTTCTTGCCTGGCTTACAGAAGCTGAAACAACTGCCAATGTCCTACAGGATGCTACCCGTAAGGAAAGGCTCCTAGAAGACTCCAAGGGAGTAAAAGAGCTGATGAAACAATGGCAAGTAAGTCAGGCATTTCCGCTTTAGCACTCTTGTGGATCCAATTGAACAATTCTCAGCATTTGTACTTGTAACTGACAAGCCAGGGACAAAACAAAGAT
+
AAAA?DFFFF1@AFFFFFGGGEGEFHHFHFFFHHFFHFHHFAFEGGHHHHHFFBGBAFFGGBAEGFHHHGFFCHHHFFEGFHHFGEGG0BGHGHGGEEHFHF0GHE1GF@GGF1GBCGH1>EGGG/E?G>GHGFHFHF1GG2>D<FHFDGBGFFHHFH@GGHHHEGHHFDAEGGEHGHGFGHFFH=<CGCCCG0<DG0<<=CHFDFGDGF0C0CGHHHHBCBCCGG:0CFG.AEFAE....C/CFGGGGF;
@M05620:45:000000000-G6HP7:1:1101:9490:7412 1:N:0:182
CATCCTGACCCTGAAGTACCCCATTGAGCATGGCATCGTCACCAACTGGGACGACATGGAGAAGATCTGGCACCACACCTTCTACAACGAGCTGCGCGTGGCCCCGGAGGAGCACCCAGTGCTGCTGACCGAGGCCCCCCTGAACCCCAAGGCCAACAGAGAGAAGATGACTCAGGTGAGGCTCGGCCGACGCCCGTGCTCCTCCCGTCCTTTCCCCAGTCATTTTCTGCCCGGCTTGATTTCTGACATTT
+
CCCCCFFFFFFFGGGGGGGGGGGHHHHHHHHHHHHHHGHHHGHHHGHHHHHHGGGGGHHHHHHHHHHHHHHHHGHHHGGHHHHHHHHHGGGGGGHGGGGGFGHHGGGGGGGGHHHHGGHHHHHHHHHHHHGGGGGGGGGGGGHHHHGGGGHGHHGGGGGFGGGGGGGGGGGGGGGGGGGGGGGGFFFFFFFFFFFF@DD?FFFFFFF;DDDFFFFFFFFFFFFFFFFFFFFFFFFFFAFFFFFFFBFFFF0
@M05620:45:000000000-G6HP7:1:1101:22271:7413 1:N:0:182
CATCCTGACCCTGAAGTACCCCATTGAGCATGGCATCGTCACCAACTGGGACGACATGGAGAAGATCTGGCACCACACCTTCTACAACGAGCTGCGCGTGGCCCCGGAGGAGCACCCAGTGCTGCTGACCGAGGCCCCCCTGAACCCCAAGGCCAACAGAGAGAAGATGACTCAGGTGAGGCTCGGCCGACGCCCGTGCTCCTCCCGTCCTTTCCCCAGTCATTTTCTGCCCGGCTTGATTCTGACATTAG
+
CCCCCFFFFFFFGGGGGGGGGGGHHHHHHHHHHHHHHGHHHGHHHGHHHHHHGGGGGHHHHHHHGHHHHHHHHGHHHGGHHHHHHHHHGGGGGHHGGGEGGGHHGGGGGGGGHHHHGGHHHHHHHHHHHHGGGGGGGGGGGGHHHHGGGGHGHHGGGGGGGGGGGGGGGGGGGGGGGGGGGGEGFFFFFFFFFFFFFFFEFFFFFFFEFFFFFFFFFFFFFFFFFFFFFFFFFAFFFFFFFFFFFF0BFF:
@M05620:45:000000000-G6HP7:1:1101:9409:7418 1:N:0:182
AGATTACTGCAACAGTTCCCCCTGGACCTGGAAAAGTTTCTTGCCTGGCTTACAGAAGCTGAAACAACTGCCAATGTCCTACAGGATGCTACCCGTAAGGAAAGGCTCCTAGAAGACTCCAAGGGAGTAAAAGAGCTGATGAAACAATGGCAAGTAAGTCAGGCATTTCCGCTTTAGCACTCTTGTGGATCCAATTGAACAATTCTCAGCATTTGTACTTGTAACTGACAAGCCAGGGACAAAACAAGATC
+
BABBBFFFFF@FGGGGGGGGGGGGHHHHHHHHHHHHHHHHHHHHHHHHHHHHHHHHHHHHHHHHHHHHHHHHHHHHHHHHHHHHHHHHHHFHHHGGGGHHHHGHHHHHGHHHHHFHHHHHHHGGDHGGHHHHHGHHHHHHHHHHHHHHHHHHHGHHHHHHHHHHHHHHHHGGGGGHGHHHHHHHHGHGHHHHHFHHHHHHHHHHHHHHHHHHHHHHHFHHHHHHHHHHHHHHHGFFGGGGGFFGGGGGGGG
@M05620:45:000000000-G6HP7:1:1101:7975:7419 1:N:0:182
AGATTACTGCAACAGTTCCCCCTGGACCTGGAAAAGTTTCTTGCCTGGCTTACAGAAGCTGAAACAACTGCCAATGTCCTACAGGATGCTACCCGTAAGGAAAGGCTCCTAGAAGACTCCAAGGGAGTAAAAGAGCTGATGAAACAATGGCAAGTAAGTCAGGCATTTCCGCTTTAGCACTCTTGTGGATCCAATTGAACAATTCTCAGCATTTGTACTTGTAACTGACAAGCCAGGGACAAAACAAAGAT
+
A>1A?1DB31FFGFFDF3FGFCECGHFFHCFF1FFFBFDGHFGHHEGEHHHHHHHFHGHHHHFGFHGGGHFHHHHE2FGHDGHHFF1BCGDFBFEEE?FGFHEFFEHHG11@GFHHHHHB1CHE/A</FGGFGEFGHHHHHGHHGF/D1CHHEFFGBGFG2FGGGHFFFHGG?AFF?GFFCF1FF>C.<1<FGFH0G0DGFFHB=GFG0CFFGHGHHGGFB0:0<CHBGGGAGE9.9AEA..CFF.AAFFF
@M05620:45:000000000-G6HP7:1:1101:15932:7422 1:N:0:182
ATCTCTATCTCCTAAAAACCTGTTTAGATTTGGAGATAGACCTTCAGGTTTTTCATCATTTTCTGCATGAATTATACATTGACCACGTTCCAGCGTGGTCAGTTTGCAGCATTCTGTTATTTTGTTTGACAGAGTGTCTTGTTGAGAACATATGTAGGACATGATTTTTTCCTGCAACAGGGAAAATAAAGTATAAGTTTTAAAGATTTATTCTTTAATAAAGGATCTCAAAGCCAGCTTTAGAAAAAGGA
+
BCBCCFFFFFFFGGGGGGGGGGHHHHHHHHHHHGHHHHHHHHHHHHHHHHHGGHHHHHHHHHHHHHGHHHHHHHHHHHHHHHHHGHGHHHHHHHGGGGHHHHHHHHHHHHHHHHHHHHGHHHHHHHHHHHHHGHHHHHHHHHHHHHHHHHHGHHHHHHHHHGGGHHHHGGHHHHHHHGHHHGGGHHHHHHHGGHGHHHHHHGHGHGGHHGHHHHHHHHHHHGFGHHHHHHHHHHHHHGGHHHGGHFFHDDF
@M05620:45:000000000-G6HP7:1:1101:26717:7426 1:N:0:182
ATCTCTATCTCCTAAAAACCTGTTTAGATTTGGAGATAGACCTTCAGGTTTTTCATCATTTTCTGCATGAATTATACATTGACCACGTTCCAGCGTGGTCAGTTTGCAGCATTCTGTTATTTTGTTTGACAGAGTGTCTTGTTGAGAACATATGTAGGACATGATTTTTTCCTGCAACAGGGAAAATAAAGTATAAGTTTTAAAGATTTATTCTTTAATAAAGGATCTCAAAGCCAGCTTTAGAAAAAGGA
+
CDDDDFFFFFFFGGGGGGGGGGHHHHHHHHHHHHHHGHHGHHHHHHHHHHHGGHHHHIHHHHHHHHHHHHHHHGHGHHHHHGHHHHGHHHHHHHGGGGHHHHHHHHHGHHHHHHHHHHHHHHHHHHHHHGGHHHHHHHHHHHHHHHGGGHHHHHHHHHHHHHHHGHHHHGHHHHHHHHHHHGGGHHHHHHHGHHHHHFGHHHGHHHHHHHHHHHHHHHHHHGHHHHGHHGHHHHHHHGGHHHHHFFFHGGH
@M05620:45:000000000-G6HP7:1:1101:6122:7427 1:N:0:182
TACCTGTACTGGGGAAGCGTGTAGCAATCGCCATTCCTACCCTAAAGATCGGAAGAGCACACGTCTGAACTCCAGTCACGGACATTTATCTCGTATGCCGTCTTCTGCTTGAAAAAAAAAAAAAAATAATACTCTAGAACTTATATTTATTAACTCTTAATAATAGAATCATACAATCCTACTGAGTTGTGTTCCGTTTACCGATCGGCGTCTAGCAGTCACATTTGTCATATGCACAACGTAGAGCATTT
+
BCCCCFFFFFFFGGFFGGGGEFHHHHHHHGGGGFHHHHHHHHHHHHHHHHHGGGGHHHHHHHGHHHGHHHHHHHHHHHHGGEGEHHHFHHHHHGFHHHHGGGHGHHHHHHHHGHHHCCGFD///--0<1111111000000<000000000000000000000000000000000000/00000000000.;/00.0:/.00..-:-.--;-..000000000000000000;90000/.-....00:00B
@M05620:45:000000000-G6HP7:1:1101:7960:7429 1:N:0:182
AGATTACTGCAACAGTTCCCCCTGGACCTGGAAAAGTTTCTTGCCTGGCTTACAGAAGCTGAAACAACTGCCAATGTCCTACAGGATGCTACCCGTAAGGAAAGGCTCCTAGAAGACTCCAAGGGAGTAAAAGAGCTGATGAAACAATGGCAAGTAAGTCAGGCATTTCCGCTTTAGCACTCTTGTGGATCCAATTGAACAATTCTCAGCATTTGTACTTGTAACTGACAAGCCAGGGACAAAACAAAGAT
+
BBBBBFFFFFFFGGGGGGGGGGGGHHHHHFHHHHHHGHHHHHHHHHHHHHHHHHHHHHHHHHHHHHHHHHHHHHHHHHHHHHHHHHHHHHHHHHGGGGHHHHFHHHHHGHHHHHHHHHHHHHHGGGGGHHHHHGHHHHHHH3GHHHHHHHHHHGHHHHHHHHHHHHHHHHGGGGGHBHHHHHHHHFHGHHHHHHHHHDGHFHHHHHHHHHHHHHHHHFHGHHHHHHHHFHHHHGGGGGGGAFFFGGGGGGG
@M05620:45:000000000-G6HP7:1:1101:9492:7435 1:N:0:182
CATCCTGACCCTGAAGTACCCCATTGAGCATGGCATCGTCACCAACTGGGACGACATGGAGAAGATCTGGCACCACACCTTCTACAACGAGCTGCGCGTGGCCCCGGAGGAGCACCCAGTGCTGCTGACCGAGGCCCCCCTGAACCCCAAGGCCAACAGAGAGAAGATGACTCAGGTGAGGCTCGGCCGACGCCCGTGCTCCTCCCGTCCTTTCCCCAGTCATTTTCTGCCCGGCTTGATTTCTGACATTA
+
CCCCCFFFFFFFGGGGGGGGGGGHHHHHHHHHHFFHHGHHHGHHHGHHHHHHGGGGGHHHHHHHHHHHHHHHHGHHHGGHHHHHHHHHGGGGGHHGGGGGGGHHGGGGGGGGHGHHGGHHHHHHHHHHHHGGGGGGGGGGGGHHHHGGDEHGGHGEFGGGGGGGFGFFGGGGGGGGGGGGGGGGFFFFFFFFFFF;;DDFFFFFFFFEDFDFFFFFF/AFF0FFFFFFFFFFFFFFFFFBFFFFF9F0;F0
@M05620:45:000000000-G6HP7:1:1101:9672:7440 1:N:0:182
AGATTACTGCAACAGTTCCCCCTGGACCTGGAAAAGTTTCTTGCCTGGCTTACAGAAGCTGAAACAACTGCCAATGTCCTACAGGATGCTACCCGTAAGGAAAGGCTCCTAGAAGACTCCAAGGGAGTAAAAGAGCTGATGAAACAATGGCAAGTAAGTCAGGCATTTCCGCTTTAGCACTCTTGTGGATCCAATTGAACAATTCTCAGCATTTGTACTTGTAACTGACAAGCCAGGGACAAAACAAAGAT
+
AAABBFFFFFFFGGGGGGGGGGGGGHHHHHCHGHHHHHHHHHHHHHHHHHHHHHHHGHHHHHHHHHHHHHHHHHHHHHHHHHHHHHHHHH5GHHGGGGHHHHFGHHHHGHHHHHEHHHHHFHHGCHFGHHHHHGHHHHHHHHHHHHHHHHHHHGHHHHHHHHHGHHHHFHGGGGGGEHHHHHHHHGGGHHHHHBGHHGHHHHHHHHHHHGHHHHHHHHHGHHFHHHHHHHHHHGFFGDGGGGFGGGGGGFG
@M05620:45:000000000-G6HP7:1:1101:14920:7454 1:N:0:182
ATCTCTATCTCCTAAAAACCTGTTTAGATTTGGAGATAGACCTTCAGGTTTTTCATCATTTTCTGCATGAATTATACATTGACCACGTGGTCAGTTTGCAGCATTCTGTTATTTTGTTTGACAGAGTGTCTTGTTGAGAACATATGTAGGACATGATTTTTTCCTGCAACAGGGAAAATAAAGTATAAGTTTTAAAGATTTATTCTTTAATAAAGGATCTCAAAGCCAGCTTTAGAAAAAGGAAGAAAGGG
+
CCCCCFFFFFFFGGGGGGGGGGHHHHHHHHHHHHHHHHHHHHHHHHHHHHHGGHHHHIHHHHHHHHHHHHHHHHHHHHHHFGHHHHGGHGHHHHHHHHHHHH1GHHHHHHHHHHHHHHHHHHHHHHHHHHHHHHHHHHHHHHHHHHHFGFHHHHHGHHHHHGHHHHHHHHHHHGGHHHGHDHHHHHHHHFHHHHHHHFHHHHHHHHHHHHHHHHHHGHHHHGGHHGHGHEHHHHH0GHHHGGFHHGHHFHG
@M05620:45:000000000-G6HP7:1:1101:14900:7460 1:N:0:182
ATCTCTATCTCCTAAAAACCTGTTTAGATTTGGAGATAGACCTTCAGGTTTTTCATCATTTTCTGCATGAATTATACATTGACCACGTGGTCAGTTTGCAGCATTCTGTTATTTTGTTTGACAGAGTGTCTTGTTGAGAACATATGTAGGACATGATTTTTTCCTGCAACAGGGAAAATAAAGTATAAGTTTTAAAGATTTATTCTTTAATAAAGGATCTCAAAGCCAGCTTTAGAAAAAGGAAGAAAGGG
+
BBBBBF5DFFFFGGGGGGGGGGHHHCHGHHHGHBHHHGHFHHHHHHHFHHHGGHGHHHHHHHHHHHHHHHFHHHHHHHHHEDFGGHDHHGHHHHHHGGGHHH1FHHHHHHFHHHHHHHHFHGDHHHGHHHHHHHGHHFHHHHHGHHG4FDHGHHHFHHHHHGHHHGHHHHHHGGGACF@@2>FFDGFFGGHHH1?1F1?GHDGHHHHHFDG1FFGFBGHHHHHHHHHGHGHHH0D<0DGGEGGFGHB//.C
@M05620:45:000000000-G6HP7:1:1101:14917:7482 1:N:0:182
ATCTCTATCTCCTAAAAACCTGTTTAGATTTGGAGATAGACCTTCAGGTTTTTCATCATTTTCTGCATGAATTATACATTGACCACGTGGTCAGTTTGCAGCATTCTGTTATTTTGTTTGACAGAGTGTCTTGTTGAGAACATATGTAGGACATGATTTTTTCCTGCAACAGGGAAAATAAAGTATAAGTTTTAAAGATTTATTCTTTAATAAAGGATCTCAAAGCCAGCTTTAGAAAAAGGAAGAAAGGG
+
CDCCCFFFFFFFGGGGGGGGGGHHHHHHHHHHHHHHHHHHHHHHHHHHHHHGGHHHHHIHHIIIIHHHHHHHHHHHHHHHHHHHHHGGGGHHHHHHHHHHHHFHHHHHHHHHHHHHHHHHHHHHHHHHHHHHHHHHHHHHHGHHHHHHHHHHHHHHHHHHHGHHHHHGHHHHHGGHHHHHGHHGHHHHHHHHHHHHHGHHHHHHHHHHHHHHHHHHGHHHHGHHHGHHHGHHHHHFHHHGGGGHHHHHHHG
@M05620:45:000000000-G6HP7:1:1101:9765:7506 1:N:0:182
CATCCTGACCCTGAAGTACCCCGGCTTGATTTCTGACATTAGATCGGAAGAGCACACGTCTGAACTCCAGTCACGGACATTTATCTCGTATGCCGTCTTCTGCTTGAAAAAAAAAAAAATTTTATTTGTTCGATCTCACGAGTCATTATACTTTCACAGATCAGTCGCCAATAACTTTTGCAAAACTCTAGCCTAGTCTACTCCTCTCTGTCACACCTCATATCACCTGTTTGCATTCCGTGCGACTCTCT
+
CBCCCFFFFFFFGGGGGGGGGGGGGGGGHHHHHGGFHFHHFHHHHHGGGGFHHHHHGGHHGGHHHHHHHHHHHGGGGGGHHH4GFHHHGGHHHHGGGHGHHHFHHHH3EF0EEB@B/>/0?11111111?1..100111..-./0==000<00=000=0/0/0000.-..-/000000000000;.0:0000/;//90;0000/0/0/000000//./9/////////9////////////..-.;-.///
@M05620:45:000000000-G6HP7:1:1101:4643:7513 1:N:0:182
ATCTCTATCTCCTAAAAACCTGTTTAGATTTGGAGATAGACCTTCAGGTTTTTCATCATTTTCTGCATGAATTATACATTGACCACGTGGTCAGTTTGCAGCACTCTGTTATTTTGTTTGACAGAGTGTCTTGTTGAGAACATATGTAGGACATGATTTTTTCCTGCAACAGGGAAAATAAAGTATAAGTTTTAAAGATTTATTCTTTAATAAAGGATCTCAAAGCCAGCTTTAGAAAAAGGAAGAAAGGG
+
BBABBFFFFFFBGFGBFGGGGGHHHHHHHHHBGFHFHHFGHHHHHHHFHHHGGHHHHHHHHHHGFHHFHFHHHHHHHHHHHFGHHH?GE1GHHBGGHHHGHGHGFHHHHHHHHHHGHHHHHGHHGHBGGGHHHHHCDFF?CGHGG4BBFGGHGHHHHHHHHGHHHHHEGGFG/AFGGFHHHHHHHHHHHHHHHHHGF1GGHGHHHHHHGHHHGHHEHGHHHHGEHHHHHGHHHHD<G0CGF?CCCFGFFCE
@M05620:45:000000000-G6HP7:1:1101:4625:7519 1:N:0:182
ATCTCTATCTCCTAAAAACCTGTTTAGATTTGGAGATAGACCTTCAGGTTTTTCATCATTTTCTGCATGAATTATACATTGACCACGTGGTCAGTTTGCAGCATTCTGTTATTTTGTTTGACAGAGTGTCTTGTTGAGAACATATGTAGGACATGATTTTTTCCTGCAACAGGGAAAATAAAGTATAAGTTTTAAAGATTTATTCTTTAATAAAGGATCTCAAAGCCAGCTTTAGAAAAAGGAAGAAAGGG
+
BBBBBFFFFFFFGGGGGFGFGGHHHHHCHHHHHHHGHHGHHEGFGHHFHHHGGHFEDGHHHHGHFFHHHHHHGHHFHEHHFEHGHGGHGFHFDGHHHHHHHGFHHHHHHGHHGGHHHHHHHBGG3GFFGHHHHHHHBEC?CEHHGG?44DGFGHHHHHHHHGHFHHGCGHGHHEGH/GHHHHHDFGHHHHHHHHHFGDGHGHHHHHHHG1GGF1FGGGGGHEDGHGCGGEHHF0GC00/:CEEGFHHEHHG
@M05620:45:000000000-G6HP7:1:1101:11787:7519 1:N:0:182
AAACCAAGCAGACACTCACCGCTCCCTCGCCACAGGCCAATAGTTTGTCCTCACTGAGTTGGCAACAAGTGTCTGCTGTGGCTGCCATTTTTCTGGTGATGGCCATCAGCTCCGACGAGGTCAGCTGGGGGGCTTTCTTTGTGTAAGCAACGAGAAACCTGAAAGAAGCATTTTTTAACTAAGTCCTGCTGAGTCATTCATGAGTTTTTAGCCGCCTTGCTTCTTCTCACAGACTCTCTACTCTCATGCCA
+
1AAAA?AFAFFFFGCGGCGGAECGGFFHGGEEECB/FEFCECFFGGHHHHFFGHDFDGGFFFGFHHHGHGGEGHFHFC@F0FHFFHHFHHHHHHFHFHBHGBHHFGHHHGGFHE/E</EB<BBGGHH0</BAGG9/CF900;9B0;9CCFF@ABFFFFFFFFFFFFFFFFFFFFF?EBFFF/B:99BBFF9BA9;BFFFFFB//::BFFEFFB-@@BBFFBBBFFFFFEFF/BFBFFFFFFFFFFFFB/F/
@M05620:45:000000000-G6HP7:1:1101:11776:7534 1:N:0:182
AAACCAAGCAGACACTCACCGCTCCCTCGCCACAGGCCAATAGTTTGTCCTCACTGAGTTGGCAACAAGTGTCTGCTGTGGCTGCCATTTTTCTGGTGATGGCCATCAGCTCCGACGAGGTCAGCTGGGGGGCTTTCTTTGTGTAAGCAACGAGAAACCTGAAAGAAGCATTTTTTAACTAAGTCCTGCTGAGTCATTCATGAGTTTTTAGCCGCCTTGCTTCTTCTCACAGACTCTCTACTCTCATGCCA
+
CCCCCCCFCFFFGGGGGGGGGGGGGGHHGGGGGHHHGGHHHHHHHHHHHHHHHHHHHHHHHHHHHHHHHHHHHHHHHHHHHHHGGHHHHHHHHHHHHHFHHHHHHHHHHHHHHGGGGGGGGHHHHHHHGGGGGGGGGGGGGGGGGGGGGFFFFFFFFFFFFFFFFFFFFFFFFFFFFFFFFFFFFFFFFFFFFFFFFFFFFFFFFFFFFFFFFFFFFFFFFFFFFFFFFFFFFFFFFFFFFFFFFFFFFFF
@M05620:45:000000000-G6HP7:1:1101:11793:7542 1:N:0:182
AAACCAAGCAGACACTCACCGCTCCCTCGCCACAGGCCAATAGTTTGTCCTCACTGAGTTGGCAACAAGTGTCTGCTGTGGCTGCCATTTTTCTGGTGATGGCCATCAGCTCCGACGAGGTCAGCTGGGGGGCTTTCTTTGTGTAAGCAACGAGAAACCTGAAAGAAGCATTTTTTAACTAAGTCCTGCTGAGTCATTCATGAGTTTTTAGCCGCCTTGCTTCTTCTCACAGACTCTCTACTCTCATGCCA
+
BBABBBAFBFFFGGGGGGGGFGFFGGHHGGGGGHHHGGHFGFGGHHHHHHHDGHHHHHGHHFHHHHHHHHHFHHHHHGGHGHHGGHHHHHHHGHHHGHEHGFHHHHHHHHHHHGEGEGEGGHHHHHHHGGGGGGGGGFGGGFGGGFGGGFFFFFFFFFFFFFFFFFFFFFFFFFFFFFFFFFFFFFFFFFFFF;FFFFFFFFFFFFFFFFFFFDFFFFFFFFEFFFFFFFFFFFFFFFFFFFFFFFFFFF9
@M05620:45:000000000-G6HP7:1:1101:17386:7545 1:N:0:182
AAACCAAGCAGACACTCACCGCTCCCTCGCCACAGGCCAATAGTTTGTCCTCACTGAGTTGGCAACAAGTGGCTGCTGTGGCTGCCATTTTTCTGGTGATGGCCATCAGCTCCGACGAGGTCAGCTGGGGGGCTTTCTTTGTGTAAGCAACGAGAAACCTGAAAGAAGCATTTTTTAACTAAGTCCTGCTGAGTCATTCATGAGTTTTTAGCCGCCTTGCTTCTTCTCACAGACTCTCTACTCTCATGCCA
+
CCCCCCCFCFFFGGGGGGGGGGGGGGHHCGGGGHHHGGHHHHHHHHHHHHHHHHHHHHHHHHHHHHHHHHHHGHGGHHHHHHHGGHFHHHHHHHHHHHHHHHHHHHHHHHHHHGGGGGGGGHHHHHHHGGGGGGGGGGGGGGGGGGFFFFFFFFFFFFFFFFFFFFFFFFFFFFFFFFFFFFFFFFFFFFFFFFFFFFFFFFFFFFFFFFFFFAFFFFFFFFFFFFFFEFFFFFFFFFFFFFFFFFFFFFB
@M05620:45:000000000-G6HP7:1:1101:4704:7555 1:N:0:182
AGATTACTGCAACAGTTCCCCCTGGACCTGGAAAAGTTTCTTGCCTGGCTTACAGAAGCTGAAACAACTGCCAATGTCCTACAGGATGCTACCCGTAAGGAAAGGCTCCTAGAAGACTCCAAGGGAGTAAAAGAGCTGATGAAACAATGGCAAGTAAGTCAGGCATTTCCGCTTTAGCACTCTTGTGGATCCAATTGAACAATTCTCAGCATTTGTACTTGTAACTGACAAGCCAGGGACAAGACAAAGAT
+
A1AAAFFFFFFFFGGGFGGGFEE00GFHHHFCEGBGHHFHHHFGHHHHGHHGFFFFGBFG1ABBAFHHFFHFFHHFFGEGEEFGFF11BFEFBGGGE?FGH0F0EEEGFGHFGH11BGGFC>>FA/<?GGHFB/00BB1FHGFGGCGDB1FHHGHHDGFHH1GHHHHHBGCFGCFHFGHFCFFGFD1<GG1FHGDDG0<<0GGH0D=D0C0CCH0GHHHF0;00;GC0GHH..CB9E..:.;.;CFGGG/9
@M05620:45:000000000-G6HP7:1:1101:13978:7568 1:N:0:182
AAACCAAGCAGACACTCACCGCTCCCTCGCCACAGGCCAATAGTTTGTCCTCACTGAGTTGGCAACAAGTGGCTGCTGTGGCTGCCATTTTTCTGGTGATGGCCATCAGCTCCGACGAGGTCAGCTGGGGGGCTTTCTTTGTGTAAGCAACGAGAAACCTGAAAGAAGCATTTTTTAACTAAGTCCTGCTGAGTCATTCATGAGTTTTTAGCCGCCTTGCTTCTTCTCACAGACTCTCTACTCTCATGCCA
+
CBCCCCCFCFFFGGGGGGGGGGGGGGHHGGGGGHHHGGHHHHHHHHHHHHHHHHHHHHHHHHHHHHHHHHHHGHGGHHHHHHHGGHHHHHHHHHHHHHHHHHHHHHHHHHHHHGGGGGGGGHGHFHHHGGGGGGGGGGGGGGGGGGFFFFFFFFFFFFFFFFFFFFFFFFFFFFFFFFFFFFFFFFFFFFFFFFFFFFFFFFFFFFFFFFFFFFFFFFFFFFFFFFFFFFFFFFFFFFFFFFFFFFFFFF0
@M05620:45:000000000-G6HP7:1:1101:8850:7570 1:N:0:182
ATCTCTATCTCCTAAAAACCTGTTTAGATTTGGAGATAGACCTTCAGGTTTTTCATCATTTTCTGCATGAATTATACATTGACCACGTTCCAGCGTGGTCAGTTTGCAGCATTCTGTTATTTTGTTTGACAGAGTGTCTTGTTGAGAACATATGTAGGACATGATTTTTTCCTGCAACAGGGAAAATAAAGTATAAGTTTTAAAGATTTATTCTTTAATAAAGGATCTCAAAGCCAGCTTTAGAAAAAGGA
+
CCCCCFFFFFFFGGGGGGGGGGHHHHHHHHHHHHHHHHHHHHHHHHHHHHHGGHHHHGHHHHHIHHHHHHHHHHHHHHHHHHHHHHGHHHHHHHGGGGHHHHHHHHHHHHHHHHHHHHHHHHHHHHHHHHHHGHHHHHHHHHHHHHHGHHHHHHHHHHHHHHHHHHHHHGHHHHHHHHGHHGGHHHGHHHHHHHHHHHHHHHHHHHHHHHHHHHHHHHHHGHHHHHHHHHHHHHHHHGHHHHGFHHHHGCC
@M05620:45:000000000-G6HP7:1:1101:11273:7574 1:N:0:182
AAACCAAGCAGACACTCACCGCTCCCTCGCCACAGGCCAATAGTTTGTCCTCACTGAGTTGGCAACAAGTGGCTGCTGTGGCTGCCATTTTTCTGGTGATGGCCATCAGCTCCGACGAGGTCAGCTGGGGGGCTTTCTTTGTGTAAGCAACGAGAAACCTGAAAGAAGCATTTTTTAACTAAGTCCTGCTGAGTCATTCATGAGTTTTTAGCCGCCTTGCTTCTTCTCACAGACTCTCTACTCTCATGCCA
+
CCCCCBCFCFFFGGGGGGGGGGGGGGHHGGGGGHHGGGHHHHHHHHHHHHHDHHHHHHGHHHHHHHHHHHHHGHGGHHHHHHHGGHHHHHHHHHHHGHFHHHHHHHHHHHHHHGGGGGGGDHHHFHHHGGGGGGGGGGGGGGGGGGFFFFFFFFFFFFFFFFFFFFFFFFFFFFFFFFFFFFFFFFFFFFFFF9FFFFFFFFFFFFFFFFFFFFFFFFFFFFFFFFFFFFFFFFFFFFFFFFFFFFFFFFF
@M05620:45:000000000-G6HP7:1:1101:11253:7581 1:N:0:182
AAACCAAGCAGACACTCACCGCTCCCTCGCCACAGGCCAATAGTTTGTCCTCACTGAGTTGGCAACAAGTGGCTGCTGTGGCTGCCATTTTTCTGGTGATGGCCATCAGCTCCGACGAGGTCAGCTGGGGGGCTTTCTTTGTGTAAGCAACGAGAAACCTGAAAGAAGCATTTTTTAACTAAGTCCTGCTGAGTCATTCATGAGTTTTTAGCCGCCTTGCTTCTTCTCACAGACTCTCTACTCTCATGCCA
+
CCCCCCCFCFFFGGGGGGGGGGGGGGHHGGGGGHHHGGHHHHHHHHHHHHHFHHHHHHHHHHHHHHHHHHHHGHGGHHHHHHHGGHHHHHHHHHHHHHHHHHHHHHHHHHHHHGGGGGGGGHHHHHHHGGGGGGGGGGGGGGGGGGFFFFFFFFFFFFFFFFFFFFFFFFFFFFFFFFFFFFFFFFFFFFFFFFFFFFFFFFFFFFFFFFFFFFFFFFFFFFFFFFFFFFFFFFFFFFFFFFFFFFFFFFF
@M05620:45:000000000-G6HP7:1:1101:8850:7589 1:N:0:182
ATCTCTATCTCCTAAAAACCTGTTTAGATTTGGAGATAGACCTTCAGGTTTTTCATCATTTTCTGCATGAATTATACATTGACCACGTTCCAGCGTGGTCAGTTTGCAGCATTCTGTTATTTTGTTTGACAGAGTGTCTTGTTGAGAACATATGTAGGACATGATTTTTTCCTGCAACAGGGAAAATAAAGTATAAGTTTTAAAGATTTATTCTTTAATAAAGGATCTCAAAGCCAGCTTTAGAAAAAGGA
+
CDCCDFFFFFFFGGGGGGGGGGHHHHHHHHHHHHHHHHHHHHHHHHHHHHHGGHHHHIHHHHHIHHHHHHHHHHHHHHHHHHHHHHGHHHHHHHGGGGHHHHHHHHHHHHHHHHHHHHHHHHHHHHHHHHHHHHHHHHHHHHHHHHHHHHHHHHHHHHHHHHHHHHHHHGHHHHHHHHHHHGGHHHHHHHHHHHHHHHHHHHHHHHHHHHHHHHHHHHHHHHHHGHHHHHHHHHHHHGHHHHHHHHHHGGH
@M05620:45:000000000-G6HP7:1:1101:16556:7606 1:N:0:182
AGATTACTGCAACAGTTCCCCCTGGACCTGGAAAAGTTTCTTGCCTGGCTTACAGAAGCTGAAACAACTGCCAATGTCCTACAGGATGCTACCCGTAAGGAAAGGCTCCTAGAAGACTCCAAGGGAGTAAAAGAGCTGATGCAACAATGGCAAGTAAGTCAGGCATTTCCGCTTTAGCACTCTTGTGGATCCAATTGAACAATTCTCAGCATTTGTACTTGTAACTGACAAGCCAGGGACAAAACAAAGAT
+
A1AAAFFFBF1FGGCGGGGGGGGCCHHHHF0G1GFFHHHHHHHHHHHHHHHBGGFGFFHHHHHHHHHHHGHHCGGGHHHHFHGFHHHHHH2GHHGGEFHHHFHHFGFHGHHHGHHHHHHHFG1?/CEFH1FGHGHHHHGHH1FGHHHHHHHHHGHHHHHHHHHGHHHHHHGGGGGHBGHHHHHHHFHGFHHHH0GGHFHF0CGHHHHHHHHHHHHHHHHHHHHHHHFEFHHHHGGGGGGG.F/FFGFGGGF
@M05620:45:000000000-G6HP7:1:1101:16574:7614 1:N:0:182
AGATTACTGCAACAGTTCCCCCTGGACCTGGAAAAGTTTCTTGCCTGGCTTACAGAAGCGGAAACAACTGCCAATGTCCTACAGGATGCTACCCGTAAGGAAAGGCTCCTAGAAGACTCCAAGGGAGTAAAAGAGCTGATGAAACAATGGCAAGTAAGTCAGGCATTTCCGCTTTAGCACTCTTGTGGATCCAATTGAACAATTCTCAGCATTTGTACTTGTAACTGACAAGCCAGGGACAAAACAAAGAT
+
BAABBFFFFFDFGGGGGGGGGGGGHHHHHHHHHHHHHHHHHHHHHHHHHHHHHHHHHHH0EEGGHHHHHHHHHHHHHHHHHHHHHHHHHHGHHHGGCGHHHHHHFHHHGHHHHHHHHHHGHHFGGHGGHHHHHGHHHHGHH3FHHHHHHHHHHGHHHHHHHHHHHHHHHHGGGGGHHHGHHHHHHHHGHHHHHHHHHGFHFHHHHHHHHHHHHHHHHFHHHHHGGGGFGGGGGGGGGGGGGFFGGGGGGGE
@M05620:45:000000000-G6HP7:1:1101:4531:7624 1:N:0:182
ATCTCTATCTCCTAAAAACCTGTTTAGATTTGGAGATAGACCTTCAGGTTTTTCATCATTTTCTGCATGAATTATACATTGACCACGTTCCAGCGTGGTCAGTTTGCAGCATTCTGTTATTTTGTTTGACAGAGTGTCTTGTTGAGAACATATGTAGGACATGATTTTTTCCTGCAACAGGGAAAATAAAGTATAAGTTTTAAAGATTTATTCTTTAATAAAGGATCTCAAAGCCAGCTTTAGAAAAAGGA
+
A>A?AFFFFFFFGFGGCDEAG1GDF3D1FAA11AFBGFGFFCGFHHH1FGFFFHDGH2GEBFDEAG2ADFFFEGFHHFHGF1GHFE/GCGHGHGCEFEHGHFFGDDGHHHHFGHFFFEGHGHFFHFGHHGF>BGH1GFGGGHFHGGEHG0FGFFFGHFHFFFCD>FGHF@FDHHFB1@FCG//FC0??F1?FGFGFFF>FGF1=11FGGDGGHHHHDGDG0=00<GHFFD<D0GF/:CFHGGFB:GHHGA:
@M05620:45:000000000-G6HP7:1:1101:4509:7626 1:N:0:182
ATCTCTATCTCCTAAAAACCTGTTTAGATTTGGAGATAGACCTTCAGGTTTTTCATCATTTTCTGCATGAATTATACATTGACCACGTTCCAGCGTGGTCAGTTTGCAGCATTCTGTTATTTTGTTTGACAGAGTGTCTTGTTGAGAACATATGTAGGACATGATTTTTTCCTGCAACAGGGAAAATAAAGTATAAGTTTTAAAGATTTATTCTTTAATAAAGGATCTCAAAGCCAGCTTTAGAAAAAGGA
+
CCCCDFFFFFFFGGGGGGGGGGHHHHHHHHHHHHHHHHHHHHFHHHHHHHHGGHHHHIHHHHHHHHHHHHHHHHHHHHHHHHHHHHGHHHHHHHGGGGHHHHHHHHHHHHHHHHHHHHHHHHHHHHHHHHHHHHHHHHHHHHHHHHHHHHHHHHHHHHHHHHHHHHHHHGHHHHHHHHGHHGGHHHHHHHHHHHHHHHHHHHHHHHHHHHHHHHHHHHHHHFHHHHHHHHHHGHHHHGHHHHHHHHHHGGH
@M05620:45:000000000-G6HP7:1:1101:16817:7626 1:N:0:182
ATCTCTATCTCCTAAAAACCTGTTTAGATTTGGAGATAGACCTTCAGGTTTTTCATCATTTTCTGCATGAATTATACATTGACCACGTTCCAGCGTGGTCAGTTTGCAGCATTCTGTTATTTTGTTTGACAGAGTGTCTTGTTGAGAACATATGTAGGACATGATTTTTTCCTGCAACAGGGAAAATAAAGTATAAGTTTTAAAGATTTATTCTTTAATAAAGGATCTCAAAGCCAGCTTTAGAAAAAGGA
+
CCCCCFFFFFFFGGGGGGGGGGHHHHHHHHHHHHHHHHHHHHHHHHHHHHHGGHHHHIHHIHHIHHHHHHHHHHHHHGHHHHHHHHGHHHHHHHGGGGHHHHHHHHHHHHHHHHHHHHHHHHHHHHHHHHHHHHHHHHHHHHHHHHHHHHHHHHHHHHHHHHHHHHHHHGHHHHHGHHHHHGGHHHHHHHHHHHHHHHHHHHHHHHHHHHHHHHHHHHHHHGHHHHHHHHHHHHHHHGHHHHHHHHHHGGG
@M05620:45:000000000-G6HP7:1:1101:16563:7630 1:N:0:182
AGATTACTGCAACAGTTCCCCCTGGACCTGGAAAAGTTTCTTGCCTGGCTTACAGAAGCTGAAACAACTGCCAATGTCCTACAGGATGCTACCCGTAAGGAAAGGCTCCTAGAAGACTCCAAGGGAGTAAAAGAGCTGATGAAACAATGGCAAGTAAGTCAGGCATTTCCGCTTTAGCACTCTTGTGGATCCAATTGAACAATTCTCAGCATTTGTACTTGTAACTGACAAGCCAGGGACAAAACAAAGAT
+
A3ABBFFFDFDFGGBGGGGGGGGAGGHHHFFGHHHHHHHHHHHHHHHHHHHHHHFHHHHHHHHHHHHHHHHHHHHHHH5GFHHHHHHHHHDHHHGGEGHHHHHHHHHHGHHHHHHHHGHFGC3?>FEFHFGHHGHHHHFHH2GHHHHHHHHHHGGFGHHHHHHHHHHHHHGGGGGHFHGHHHHHHGHGGHHHG0DDGFGHHHHHHHHHHHHHHHHHHHHHHHHHHHHFGHHHHGGFGGGGFF/9CEGGFFF
@M05620:45:000000000-G6HP7:1:1101:21539:7655 1:N:0:182
ATCTCTATCTCCTAAAAAGGAAGAAAGGGGAGGGAAGATCGGAAGAGCACACGTCTGAACTCCAGTCACGGACATTTATCTCGTATGCCGTCTTCTGCTTGAAAAAAAAAAAACACCTCTATTATATTATGACTAGGCAAGTTCCACTTACCACTCCCGTGCAAAATACAACCCAAATTGCCGCAACTATCCCCCTGTGTATACAAGTTATCCTAGAACCACCCACCTACCGTCCAGTACTTAATACTTCA
+
CDDDDFFFFFFFGGGGGGGGGGHFHHHHGGGGGGGHGHHHHGGGGHHHHHHHGHHHGHHHHHHHHHHHHGGGGGHHHHHHHHHGGHHHHGGGHGHHHHHHHHFGHHGGFG?F//?0/1?1?111111111111>110010.11>10<0000<000/<......00/0000:0.:..:00000-----/00;/0..;.00000000:0:00000:00000.......9.0;.-....0000000000:0:0;
@M05620:45:000000000-G6HP7:1:1101:18824:7692 1:N:0:182
CATCCTGACCCTGAAGTACCCCATTGAGCATGGCATCGTCACCAACTGGGACGACATGGAGAAGATCTGGCACCACACCTTCTACAACGAGCTGCGCGTGGCCCCGGAGGAGCACCCAGTGCTGCTGACCGAGGCCCCCCTGAACCCCAAGGCCAACAGAGAGAAGATGACTCAGGTGAGGCTCGGCCGACGCCCGTGCTCCTCCCGTCCTTTCCCCAGTCATTTTCTGCCCGGCTTGATTTCTGACATTA
+
DCCCDFFFFFFFGGGGGGGGGGGHHHHHHHHHHHHHHGHHHGHHHGHHHHHHGGGGGHHHHHHHHHHHHHHHHGHHHGGHHHHHHHHHGGGGGHHGGGGGGGHHGGGGGGGGHHHHGGHHHHHHHHFHHHGGGGGGGGGGGGHHHHGGGGHGHHGGGGGGGGGGGGGGGGGGGGGGHGGGGGGGFFFFFFFFFFFFDFFFFFFFFFFFFFFFFFFFFFFFFFFFFFFHFFFFFFFFFFFFFFFFFFFFFF0
@M05620:45:000000000-G6HP7:1:1101:18809:7704 1:N:0:182
CATCCTGACCCTGAAGTACCCCATTGAGCATGGCATCGTCACCAACTGGGACGACATGGAGAAGATCTGGCACCACACCTTCTACAACGAGCTGCGCGTGGCCCCGGAGGAGCACCCAGTGCTGCTGACCGAGGCCCCCCTGAACCCCAAGGCCAACAGAGAGAAGATGACTCAGGTGAGGCTCGGCCGACGCCCGTGCTCCTCCCGTCCTTTCCCCAGTCATTTTCTGCCCGGCTTGATTTCTGACATTA
+
CCCCCFFFFFFFGGGGGGGGGGGHHHHHHHHHHHHHHGHHHGHHHGHHHHHHGGGGGHHHHHHHHHHHHHHHHGHHHGGHHHHHHHHHGGGGGHHGGGGGGGHHGGGGGGGGHHHHGGHHHHHHHHHHHHGGGGGGGGGGGGHHHHGGGGHGHHGGGGGGGGGGGGGGGGGGGGGGGGGGGGGGFFFFFFFFFFFFFFFFFFFFFFFFFFFFFFFFFFFFFFFFFFFFFFFFFFFFFFFFFFFFFFFFFF0
@M05620:45:000000000-G6HP7:1:1101:26463:7707 1:N:0:182
AAACCAAGCAGACCTCACCGCTCCCTCGCCACAGGCCAATAGTTTGTCCTCACTGAGTTGGCAACAAGTGGCTGCTGTGGCTGCCATTTTTCTGGTGATGGCCATCAGCTCCGACGAGGTCAGCTGGGGGGCTTTCTTTGTGTAAGCAACGAGAAACCTGAAAGAAGCATTTTTTAACTAAGTCCTGCTGAGTCATTCATGAGTTTTTAGCCGCCTTGCTTCTTCTCACAGACTCTCTACTCTCATGCCAG
+
CBCCBABFCFFFGGGGGGGGGGGGGHHGGGGGHHHGGHHHFHHHHHHHHHHHHHHHHHHHHHHHHHHHGHHGHGGHHHHHHHGGHHHHHHHHHHHHHHHHHHHHHHHHHHHHGGGGGGGEHFHHHHHGGGGGGGGGGGGGGGGGGGFFFFFFFFFFFFFFFFFFFFFFFFFFFFFFFFFFFFFFFFFFFFFFFFFFFFEFFFFBFFFFFFFFFFFFFFFFFFFFFFFFFFFFFFFFFFFFFFFFFFBFFFB
@M05620:45:000000000-G6HP7:1:1101:25357:7720 1:N:0:182
AGATTACTGCAACAGTTCCCCCTGGACCTGGAAAAGTTTCTTGCCTGGCTTACAGAAGCTGAAACAACTGCCAATGTCCTACAGGATGCTACCCGTAAGGAAAGGCTCCTAGAAGACTCCAAGGGAGTAAAAGAGCTGATGAAACAATGGCAAGTAAGTCAGGCATTTCCGCTTTAGCACTCTTGTGGATCCAATTGAACAATTCTCAGCATTTGTACTTGTAACTGACAAGCCAGGGACAAAACAAAGAT
+
BBBBBFFFFF@FGGGGGGGGGGGGHHHHHHHHHHHHHHHHHHHHHHHHHHHHHHHHHHHHHHHHHHHHHHHHHHHHHHHHHHHHHGHHHHHHHHGGGGHHHHHHHHHHGHHHHHHGHHHHHHHGGHGGHGHHHGHHHHGHHHHHHHHHHHHHHGHHHHHHHHHHHHHHHHGGGGGHGHHHHHHHHFGGHHHHHHHHHHFFGHHHHHHHHHHHHHHHHHHGHFHHHHGEHHHHGFGGGGGGGGGGGGGGGGC
@M05620:45:000000000-G6HP7:1:1101:18818:7721 1:N:0:182
CATCCTGACCCTGAAGTACCCCATTGAGCATGGCATCGTCACCAACTGGGACGACATGGAGAAGATCTGGCACCACACCTTCTACAACGAGCTGCGCGTGGCCCCGGAGGAGCACCCAGTGCTGCTGACCGAGGCCCCCCTGAACCCCAAGGCCAACAGAGAGAAGATGACTCAGGTGAGGCTCGGCCGACGCCCGTGCTCCTCCCGTCCTTTCCCCAGTCATTTTCTGCCCGGCTTGATTTCTGACATTA
+
BBABBFFFFFFFFGGGGGGGGGGHHGGFGHHHHHHHHGEHHGGHEGHHHEFHFGGGGHHHHHHHHHHHHBFGHGHHGGGHHHHGHGHHGCEGGHHGGGGGGGHHGGGGGGGCHHHHGGHHGHHHHHHHHHGDGGGGGGGGGGHGHHGG.CHFGHAEGGGGGGGGGGGGGGGFGGFGGGGGGGGGFFFFFFAAFFF-;9AFFFFFFFFFFFFFFFFFFF?BFFFFFFFFFFFFFFFFFF.FFFFFFBFBFF/
@M05620:45:000000000-G6HP7:1:1101:26484:7724 1:N:0:182
AAACCAAGCAGACCTCACCGCTCCCTCGCCACAGGCCAATAGTTTGTCCTCACTGAGTTGGCAACAAGTGGCTGCTGTGGCTGCCATTTTTCTGGTGATGGCCATCAGCTCCGACGAGGTCAGCTGGGGGGCTTTCTTTGTGTAAGCAACGAGAAACCTGAAAGAAGCATTTTTTAACTAAGTCCTGCTGCGTCATTCATGAGTTTTTAGCCGCCTTGCTTCTTCTCACAGACTCTCTACTCTCATGCCAG
+
AABBBBBFBFFFGGGFGGGGGGGGGHHGGGGG2GAFGE2FAFHHHHGHHHH3GGGHFHHHHHDFHA1GGHHGHGGHGHHHHHGGHHHHHGHHHHGGFHHHGHHHHHHHHHHHGEFGEECGHHHHHHHGGFGGGGGGGGGGGGGFBFF/9FDEFFFFFFFEBFFBBFFFFFFFFFFEBFBB/BBFBFFFFF/@DF?FFFFFFEFBFFFFEFFFFFFFFFFFFFFFFFFBFBF/9FFFFFFBFFFFFFFFFFB
@M05620:45:000000000-G6HP7:1:1101:26464:7729 1:N:0:182
AAACCAAGCAGACCTCACCGCTCCCTCGCCACAGGCCAATAGTTTGTCCTCACTGAGTTGGCAACAAGTGGCTGCTGTGGCTGCCATTTTTCTGGTGATGGCCATCAGCTCCGACGAGGTCAGCTGGGGGGCTTTCTTTGTGTAAGCAACGAGAAACCTGAAAGAAGCATTTTTTAACTAAGTCCTGCTGAGTCATTCATGAGTTTTTAGCCGCCTTGCTTCTTCTCACAGACTCTCTACTCTCATGCCAG
+
CCCCCCCFCFFFGGGGGGGGGGGGGHHGGGGGHHHGGHHHHHHHHHHHHHHHHHHHHHHHHHHHHHHHHHHGHGGHHHHHHHGGHHHHHHHHHHHHFHHHHHHHHHHHHHHHGGGGGGGFFHHHHHHGGGGGGGGGGGGGGGGGGGFFFFFFFFFFFFFFFFFFFFFFFFFFFFFFFFFFFFFFFFFFFFFFFFFFFFFFFFFFFFFFFFFFFFFFFFFFFFFFFFFFFFFFFFFFFFFFFFFFFF/BFF/
@M05620:45:000000000-G6HP7:1:1101:8220:7745 1:N:0:182
ATCTCTATCTCCTAAAAACCTGTTTAGATTTGGAGATAGACCTTCAGGTTTTTCATCATTTTCTGCATGAATTATACATTGACCACGTTCCAGCGTGGTCAGTTTGCAGCATTCTGTTATTTTGTTTGACAGAGTGTCTTGTTGAGAACATATGTAGGACATGATTTTTTCCTGCAACAGGGAAAATAAAGTATAAGTTTTAAAGATTTATTCTTTAATAAAGGATCTCAAAGCCAGCTTTAGAAAAAGGA
+
DECDEFFFFFFFGGGGGGGGGGHHHHHHHHHHHHHHHHHHHHHHHHHHHHHGGHHHHHHHHHIIIHHHHHHHHHHHHHHHHHHHHHGHHHHHHHGGGGHHHHHHHHHHHHHHHHHHHHHHHHHHHHHHHHHHHHHHHHHHHHHHHHHHHHHHHHHHHHHHHHHHHHHHHGHHHHHHHHHHHGGGHHHHHHHHHHHHHHHHHHHHHHHHHHHHHHHHHHHHHGHHHHHHHHHHHHHHHGHHHHHHHHHHGGH
@M05620:45:000000000-G6HP7:1:1101:8207:7757 1:N:0:182
ATCTCTATCTCCTAAAAACCTGTTTAGATTTGGAGATAGACCTTCAGGTTTTTCATCATTTTCTGCATGAATTATACATTGACCACGTTCCAGCGTGGTCAGTTTGCAGCATTCTGTTATTTTGTTTGACAGAGTGTCTTGTTGAGAACATATGTAGGACATGATTTTTTCCTGCAACAGGGAAAATAAAGTATAAGTTTTAAAGATTTATTCTTTAATAAAGGATCTCAAAGCCAGCTTTAGAAAAAGGA
+
BBBBBFFFFFFFGGGGGGGGGGHHHHHHHHHHHFHHHHHHHHHHHHHHHHHGGHHHHHHHHHHHHHHHHHHHHHHHHHHHHHHHHHGHHHHHHHGFGGHHHHHHHHHHHHHHHHHHHHHHHHHHHHHHFHHHHHHHHHHHHHHHHGGHHHHHHHHHHHHHHHHHHHHHHGHHHHHHHHHHHGGHHHHHDGHHHHHHHHGHHHHHHHHHHHHHHHHHHHHGHHHHHHHHHHHHHHHHHGHHHHHGHHHHDDG
@M05620:45:000000000-G6HP7:1:1101:21216:7765 1:N:0:182
TACCTGTACTGGGGAAGCGTGTAGCAATCGCCATTCCTACCCTAAAGATCGGAAGAGCACACGTCTGAAATCCAGTCACGGACATTTATCTCGTATGCCGTCTTCTGCTTGAAAAAAAAAAAAAAAAAAAAGTTTTTTTATTATTTTACATAATTACTCTACTAATCTCATATAGGCTTACCTTGGTTCATTGGCTGTGTGTCCATTATTATCTGGAATCGTCTGTCTGTATGCGTGCTCTTGTGTATCCC
+
CCCCCFFFFFFFGGGGGGGEGGHHHHHHHGGGGGHHHHHHHHHHHHHGGHHGGGGHGHHHHHGHHHGHHHHHHHHHHHHGGGGGHHHHHHHHHGGHHHHGGGHGHHHHHHHFHHHHGGGGB/</------:.00:0.--.090;000000000000;00000000000;090;00000:00/0000:.00000099../0;.00000000;000000000.;.:.0000900;0.;...0000009000:0
@M05620:45:000000000-G6HP7:1:1101:17525:7766 1:N:0:182
AGATTACTGCAACAGTTCCCCCTGGACCTGGAAAAGTTTCTTGCCTGGCTTACAGAAGCTGAAACAACTGCCAATGTCCTACAGGATGCTACCCGTAAGGAAAGGCTCCTAGAAGACTCCAAGGGAGTAAAAGAGCTGATGAAACAATGGCAAGTAAGTCAGGCATTTCCGCTTTAGCACTCTTGTGGATCCAATTGAACAATTCTCAGCATTTGTACTTGTAACTGACAAGCCAGGGACAAAACAAAGAT
+
B?ABBFFFDF4FGGFGGGGGGGGGHHHHHHHHGHHHHHHHHHHHHHHHHHHHHHHHHHHHHHHHHHHHHHHHHHHGHHHHHHHHHHHHHH5GHHGGEGHHHHHHGHHHGHHHHHHHHHHHFH3FEEEGHEGHHGHHHHHHH2GHHHHHHHHHHGHHHHHHHHHHHHHHHHGGGGGHGHHHHHHHHGHGHHHHH0GHHHHHGHHHHHHHHHHHHHHHHHHHHHHHHHHHHHHHHGGFGGGGAF9AFGGGGGG
@M05620:45:000000000-G6HP7:1:1101:15822:7772 1:N:0:182
CATCCTGACCCTGAAGTACCCCGGCTTGATTTCTGACATTAGATCGGAAGAGCACACGTCTGAACTCCAGTCACGGACATTTATCTCGTATGCCGTCTTCTGCTTGAAAAAAAAAAGTCAGCTGGTGGGCTTTCTTTGTGTAAGCAACGAGAAACCTGAAAGAAGCATTTTTTAACTCAGTCCTGCTGAGTCATTCATGAGTTTTTATCCGCCTTGCTTCTTCTCACAGACTCTCTACTCTCATGCCAGAA
+
AAAAAFDFFBFCEGFGBGGGFG?0EEEACDFFHFHGHFHFBFFGFHGCEEAAFEFBHGHEHGFGHBFGFHGFFDEC@EEGHEGBG2BBF/G>GFGE/BF@GHHFF>BGD1>E//>//@2211@1@0<?<FFHFFHGHFH0FD1=11GH->CFGHHGHHE0DDFGFH/CHHH0CCB0C0<:;FBBBBFB0;90CFFG0B000999BE.0;;.9CEG/BBFBB99BBBF///-;//FFFFFFFFFF/B/B/A;
@M05620:45:000000000-G6HP7:1:1101:4309:7779 1:N:0:182
ATCTCTATCTCCTAAAAACCTGTTTAGATTTGGAGATAGACCTTCAGGTTTTTCATCATTTTCTGCATGAATTATACATTGACCACGTGGTCAGTTTGCAGCATTCTGTTATTTTGTTTGACAGAGTGTCTTGTTGAGAACATATGTAGGACATGATTTTTTCCTGCAACAGGGAAAATAAAGTATAAGTTTTAAAGATTTATTCTTTAATAAAGGATCTCAAAGCCAGCTTTAGAAAAAGGAAGAAAGGG
+
CCCBCFFFFFFFGGGGGGGGGGHHHHHHHHHHHHHHHHHHHHHHHHHHHHHGGHHHHIHHHHIHHHHHHHHHHHHHHHHHHHHHHHGHHGHHHHHHHHHHHHHHHHHHHHHHHHHHHHHHHHHHHHHHHHHHHHHHHHHEGHHHHGGFGHHHHHHHHHHHHGHHHHHHHHHHHGGHHHHHHHHHGHHHHHHHHHHHHHGHHHHHHHHHHHHHHHHHGGHHHHFHHHHHHGHHHHGHHHHHGGHHHHHHHHG
@M05620:45:000000000-G6HP7:1:1101:12105:7842 1:N:0:182
AAACCAAGCAGACACTCACCGCTCCCTCGCCACAGGCCAATAGTTTGTCCTCACTGAGTTGGCAACAAGTGGCTGCTGTGGCTGCCATTTTTCTGGTGATGGCCATCAGCTCCGACGAGGTCAGCTGGGGGGCTTTCTTTGTGTAAGCAACGAGAAACCTGAAAGAAGCATTTTTTAACTAAGTCCTGCTGAGTCATTCATGAGTTTTTAGCCGCCTTGCTTCTTCTCACAGACTCTCTACTCTCATGCCA
+
AAAABBBFAFFBGGGGG4GGGGGGGGHHGGGGGHGEFGHHHHFHHHGHHHHBGHHHHHHHHHHHHHGCHHDGGHGGHCGHGHHEEH3FGHHHHH4FGGFGFBHHHHHFHHHHHGGGEEGGGHFHGHHHGGGGGGGGGGGGGGGGFGFFEFF?ED.DFFFFF/BBBFFFFEFFFFFB.BFFB9FBFFFFFFFB?;BFFFFFFFFFFFFFFF/FFDBBFFFFFFFFFFFFFFF/BFFFFFFEFFFFFBB/FF/
@M05620:45:000000000-G6HP7:1:1101:22053:7861 1:N:0:182
AAACCAAGCAGACACTCACCGCTCCCTCGCCACAGGCCAATAGTTTGTCCTCACTGAGTTGGCAACAAGTGGCTGCTGTGGCTGCCATTTTTCTGGTGATGGCCATCAGCTCCGACGAGGTCAGCTGGGGGGCTTTCTTTGTGTAAGCAACGAGAAACCTGAAAGAAGCATTTTTTAACTAAGTCCTGCTGAGTCATTCATGAGTTTTTAGCCGCCTTGCTTCTTCTCACAGACTCTCTACTCTCATGCCA
+
A3AAAAAFBFFFEGGGGGGGFGGGGGGHGGEEFHHGGGFHHHHHBGHHBDGGFGHFHGHHHFHBGHHFHDGFEHEGBFHHHHHEFHGHHGHHGHDFHHFDHFGEGF3DGFF3FAEEC/@DCGGHGHHHGCC@BGGGGGGGBCB909BFFFF>FDAFFB9FA/BBFEFFF/BFFFFBFF/BBFFFFFFFFFF/A;BFFFFFFFFF/BFFEFFFFF?BFFFB/BFFFFFFFFFF/AFFFFFFFFFFFFF/FF/
@M05620:45:000000000-G6HP7:1:1101:12106:7866 1:N:0:182
AAACCAAGCAGACACTCACCGCTCCCTCGCCACAGGCCAATAGTTTGTCCTCACTGAGTTGGCAACAAGTGGCTGCTGTGGCTGCCATTTTTCTGGTGATGGCCATCAGCTCCGACGAGGTCAGCTGGGGGGCTTTCTTTGTGTAAGCAACGAGAAACCTGAAAGAAGCATTTTTTAACTAAGTCCTGCTGAGTCATTCATGAGTTTTTAGCCGCCTTGCTTCTTCTCACAGACTCTCTACTCTCATGCCA
+
CBCCCBCFCFFFGGGGGGGGGGGGGGHHGGGGGHHHGGHHHHHHHHHHHHHGHHHHHHHHHHHHHHHGHHHHGHGGHHHHHHHGGHHHHHHHHHHHHHHHHHHHHHHHHHHHHGGGGGGGGHHHGHHHGGGGGGGGGGGGGGGGGGFFFFFFFFFFFFFFFFFFFFFFFFFFFFFFFFFFFFFFFFFFFFFFFBFFFFFFFFFFFFFFFFFFFFFFFFFFFFFFFFFFFFFFFFFFFFFFFFFFFFFFFFF
@M05620:45:000000000-G6HP7:1:1101:14337:7891 1:N:0:182
AAACCAAGCAGACACTCACCGCTCCCTCGCCACAGGCCAATAGTTTGTCCTCACTGAGTTGGCAACAAGTGGCTGCTGTGGCTGCCATTTTTCTGGTGATGGCCATCAGCTCCGACGAGGTCAGCTGGGGGGCTTTCTTTGTGTAAGCAACGAGAAACCTGAAAGAAGCATTTTTTAACTAAGTCCTGCTGAGTCATTCATGAGTTTTTAGCCGCCTTGCTTCTTCTCACAGACTCTCTACTCTCATGCCA
+
CCCDDCDFDFFFGGGGGGGGGGGGGGHHGGGGGHHHGGHHHHHHHHHHHHHHHHHHHHHHHHHHHHHHHHHHGHGGHHHHHHHGGHHHHHHHHHHHHHHHHHHHHHHHHHHHHGGGGGGGGHHHHHHHGGGGGGGGGGGGGGGGGGFFFFFFFFFFFFFFFFFFFFFFFFFFFFHFFFFFFFFFFHHFFFFHFFFFFFFHFFFFFFFFFFFHFFFFFFFFFHHFFFFFFFFFFFFFFFFFFFFHFFFFFFF
@M05620:45:000000000-G6HP7:1:1101:14318:7894 1:N:0:182
AAACCAAGCAGACACTCACCGCTCCCTCGCCACAGGCCAATAGTTTGTCCTCACTGAGTTGGCAACAAGTGGCTGCTGTGGCTGCCATTTTTCTGGTGATGGCCATCAGCTCCGACGAGGTCAGCTGGGGGGCTTTCTTTGTGTAAGCAACGAGAAACCTGAAAGAAGCATTTTTTAACTAAGTCCTGCTGAGTCATTCATGAGTTTTTAGCCGCCTTGCTTCTTCTCACAGACTCTCTACTCTCATGCCA
+
BBABBBBFBFFFGGGGGGGGGGGGGGHHCGGGGHHHGGHHHHHHHHHHHHHHHHHHHHHHHHHHHHHHHHHHGHGGHHHHHHHGGHHHHHHHHHHHHHHHHHHHHHHGHHHHHGGGGGGGGHCGGHHHGGGGGGGGGGGGGGGGGGFFFFFFFFFFFFFFFFFFFFFFFFFFFFFFEFFFFFFFFFFFFFFFFFFFFFFFFFFFFFFFFFFFFDCFFFFFFFFFFFFFBFFFFFFFFFFFFFFFFFFBFF/
@M05620:45:000000000-G6HP7:1:1101:9027:7894 1:N:0:182
TACCTGTACTGGGGAAGCGTGTAGCAATCGCCATTCCTACCCTAAAGATCGGAAGAGCACACGTCTGAACTCCAGTCACGGACATTTATCTCGTATGCCGTCTTCTGCTTGAAAAAAAAAAAAAAAAATAAGTAAAAAAAAATAGATGAAGAAGTATTAATAAACGAAATATAAAAAAAATCTAGAAAAACGCCACGATTATAAGACACGTAGCGGTTGACAATTCTGGAATAGGGAAAGTGTAGATATTA
+
CCCDCFFFFFFFGGGGGGGGGGHHHHHHHGGGGGHHHHHHHHHHHHHHHHHGGGGHHHGHHHGHHHGHHHHHHGHHHHHGGGGGHHHHHHHHHFGHHHHGGGHGHHHHHHHGHHHHGGGGC></-->-.000000000:---.000000000//;0;0000:000..:..:000000---.0000;00/:.---..;-...0000:0//../..--9--/00000000:000000./...000000000:0
@M05620:45:000000000-G6HP7:1:1101:16280:7906 1:N:0:182
AAACCAAGCAGACACTCACCGCTCCCTCGCCACAGGCCAATAGTTTGTCCTCACTGAGTTGGCAACAAGTGGCTGCTGTGGCTGCCATTTTTCTGGTGATGGCCATCAGCTCCGACGAGGTCAGCTGGGGGGCTTTCTTTGTGTAAGCAACGAGAAACCTGAAAGAAGCATTTTTTAACTAAGTCCTGCTGAGTCATTCATGAGTTTTTAGCCGCCTTGCTTCTTCTCACAGACTCTCTACTCTCATGCCA
+
CABCCBBFCFFFGGGGGGGGGGGGGGHHGGGGGHHGGGHHHGHHHHHHHHHHHHHHHHHHHHHGHHHHHGHHGHGGHHHHHHHGGHHHHHHHHHHHHHFHHHHHHHHHHHHHHFGGGGGGGHHHHHHHGGGGGGGGGGGGGGGGGGFFFFFDFFFFFFFFFFFFFFFFFFFFFFFFFFFFFFFFFFFFFFFFFFFFFFFFFFFFFFFFFFFFFFFFFFFFFFFFFFFFFFFFFFFFFFFFFFFFFFFFFFF
@M05620:45:000000000-G6HP7:1:1101:9042:7906 1:N:0:182
TACCTGTACTGGGGAAGCGTGTAGCAATCGCCATTCCTACCCTAAAGATCGGAAGAGCACACGTCTGAACTCCAGTCACGGACATTTATCTCGTATGCCGTCTTCTGCTTGAAAAAAAAAACAGATACAACCCGACGTGCATCTCACTAAGTGACATTGACTTAACAATCACTAAATGTGTCGCACCATCGCGCTGTCATGAGGACGCTGGCGCACTAGAAGCTCATTATCAGCCCAGACGTGTGGTCCGT
+
AAABAFFFFFFFGGGFGGGGGGH5GHHHH2FEGFHHHHHHFHHHHEHFHHEGGGEHHGCHGHEGHHCFEGHHHHFHHGHGGCFGHHHHHEFGHGGHGFHFGGFFHHGGGGFHGGHGGCBC///22222111///</--..>11100000//000000000000000000/0/00/0000000..9--.0/..----.000000//.--..-.-.--9/9///;////////////.....-..9.9.//-9
@M05620:45:000000000-G6HP7:1:1101:24528:7908 1:N:0:182
CATCCTGACCCTGAAGTACCCCATTGAGCATGGCATCGTCACCAACTGGGACGACATGGAGAAGATCTGGCACCACACCTTCTACAACGAGCTGCGCGTGGCCCCGGAGGAGCACCCAGTGCTGCTGACCGAGGCCCCCCTGAACCCCAAGGCCAACAGAGAGAAGATGACTCAGGTGAGGCTCGGCCGACGCCCGTGCTCCTCCCGTCCTTTCCCCAGTCATTTTCTGCCCGGCTTGATTTCTGACATTA
+
EEEEEFFFFFFFGGGGGGGGGGGHHHHHHHHHHHHHHGHHHGHHHGHHHHHHGGGGGHHHHHHHHHHHHHHHHGHHHGGHHHHHHHHHGGGGGHHGGGGGGGHHGGGGGGGGHHHHGGHHHHHHHHHHHHGGGGGGGGGGGGHHHHGGGGHGHGFGGGGGGB.EFFGGGFFGGGGGGGFGGGGFFFFFFFCDFFFF=9DEFFBFFFFABDDFFFFFFFFFFFFFFFFFFFFEFAFFFFBFFFFFF<FFBF1
@M05620:45:000000000-G6HP7:1:1101:17648:7918 1:N:0:182
AAACCAAGCAGACACTCACCGCTCCCTCGCCACAGGCCAATAGTTTGTCCTCACTGAGTTGGCAACAAGTGGCTGCTGTGGCTGCCATTTTTCTGGTGATGGCCATCAGCTCCGACGAGGTCAGCTGGGGGGCTTTCTTTGTGTAAGCAACGAGAAACCTGAAAGAAGCATTTTTTAACTAAGTCCTGCTGAGTCATTCATGAGTTTTTAGCCGCCTTGCTTCTTCTCACAGACTCTCTACTCTCATGCCA
+
CCCCCCCFCFFFGGGGGGGGGGGGGGHHGGGGGHHHGGHHHHHHHHHHHHHHHHHHHHHHHHHHHHHHHHHHGHGGHHHHHHHGGHHHHHHHHHHHHHHHHHHHHHHHHHHHHGGGGGGGGHHHHHHHGGGGGGGGGGGGGGGGGGFFFFFFFFFFFFFFFFFFFFFFFFFFFFFFFFFFFFFFFFFFFFFFFFFFFFFFFFFFFFFFFFFFFFFFFFFFFFFFFFFFFFFFFFFFFFFFFFFFFFFFFFB
@M05620:45:000000000-G6HP7:1:1101:24529:7930 1:N:0:182
CATCCTGACCCTGAAGTACCCCATTGAGCATGGCATCGTCACCAACTGGGACGACATGGAGAAGATCTGGCACCACACCTTCTACAACGAGCTGCGCGTGGCCCCGGAGGAGCACCCAGTGCTGCTGACCGAGTCCCCCCTGAACCCCAAGGCCAACAGAGAGAAGATGACTCAGGTGAGGCTCGGCCGACGCCCGTGCTCCTCCCGTCCTTTCCCCAGTCATTTTCTGCCCGGCTTGATTTCTGCCCTTT
+
AA?AAFFBFFFFGF11FFGGGGEHHGDGH1GFAFAGH?GHHGHF/EFFF/0FFGGGGFHHH10BGHFGDFGGHG0FFEGFHHHHHHHHEG?EEGHEEEEEGEHHGEB//@?CGGHHGAFGHGHFHFHHFH?-@.>FHHGGGEFFHHGGFAC.CGHEEGHFF9CA9FGFBFFGGFCFFFF.F9AF--AA-9@9@@@@@AFEFFFFFFA;AA-BFFFFFBA9B9B//FFFBBBA-->>@9-/9;FB//9-9B/
@M05620:45:000000000-G6HP7:1:1101:17642:7938 1:N:0:182
AAACCAAGCAGACACTCACCGCTCCCTCGCCACAGGCCAATAGTTTGTCCTCACTGAGTTGGCAACAAGTGGCTGCTGTGGCTGCCATTTTTCTGGTGATGGCCATCAGCTCCGACGAGGTCAGCTGGGGGGCTTTCTTTGTGTAAGCAACGAGAAACCTGAAAGAAGCATTTTTTAACTAAGTCCTGCTGAGTCATTCATGAGTTTTTAGCCGCCTTGCTTCTTCTCACAGACTCTCTACTCTCATGCCA
+
AABCCCCFCFFFGGGGGGGGGGGGGGHHGGGGGHHHGGHHHHHHHHHHHHHHHHHHHHHHHHHHHHHHHGHHGHGGHHHHHHHGGHHHHHHHHHHHHHHHHHHHHHHHHHHHHGGGGGGGGHHHHHHHGGGGGGGGGGGGGGGGGGFFFFFFFFFFFFFFFFFFFFFFFFFFFFFFFFFFFFFFFFFFFFFFFFFFFFFFFFFFFFFFFFFFFFFFFFFFFFFFFFFFFFFFFFFFFFFFFFFFFFFFFFB
@M05620:45:000000000-G6HP7:1:1101:15215:7940 1:N:0:182
TACCTGTACTGGGGAAGCGTGTAGCAATCGCCATTCCTACCCTAAAGATCGGAAGAGCACACGTCTGAACTCCAGTCACGGACATTTATCTCGTATGCCGTCTTCTGCTTGAAAAAAAAAACAGCTGGGGGACTTTCTTTGTGTAAGCAACGAGAACCCTGAAAGAAGCATTTTTTAACTCAGTCCTGCTGAGTCATTCATTAGTTTTTAGCCGCCTTGCTTCTTCTCACAGACTCTCTACTCTCATGCCC
+
BBBBBFFFFFFFGGGGGGGAFEGFHHHHHGGGGGHHHHHHFHHGHHHFHHHGGGGFHGFFFGEFGGFHFHHHHGHGHHHGGGGGHHHFHFHGGGGHFGHGGGGFHHHHHHFH?DHGGGCC?//2@2<0//<->FFFGFFH=>0<1=0<0<.?.EGG/:CAB/GFB/./;/CCFHH9.;;C000;FFFGFFCF?;F0FGFEF0;C;C;FEE/BF?ACFDBFFFEFFFFF/;FFFFFFFFFBFFFFFFFBFF/
@M05620:45:000000000-G6HP7:1:1101:17066:7954 1:N:0:182
AGATTACTGAACAGTTCCCCCTGGACCTGGAAAAGTTTCTTGCCTGGCTTACAGAAGCTGAAACAACTGCCAATGTCCTACAGGATGCTACCCGTAAGGAAAGGCTCCTAGAAGACTCCAAGGGAGTAAAAGAGCTGATGAAACAATGGCAAGTAAGTCAGGCATTTCCGCTTTAGCACTCTTGTGGATCCAATTGAACAATTCTCAGCATTTGTACTTGTAACTGACAAGCCAGGGACAAAACAAAGATC
+
AAAABFFFDFDFGGFGGGGGGGGCCFHHHHHHFHHGGHHHHHHHHHHHHHHHHHHHHHHHHHHHHHHHHHHHHHHHHHHHHHHHHHHHHHHHHGGGEGHHHHHHHHHGHHHHGGHHHHHGHH/?GFFHHEGHGHHGHHHHH1FHHHHHHHHHGHHHHHHHHGGHHHHHHGGFGGHHHHHHHHHHHGEHHHHHHGHGGGHF/<GFGHFHHHHHHHFFFFHHFGHHHHGHHHHGGHG?DEGG?9;AEFGGGGF
@M05620:45:000000000-G6HP7:1:1101:17087:7954 1:N:0:182
AGATTACTGAACAGTTCCCCCTGGACCTGGAAAAGTTTCTTGCCTGGCTTACAGAAGCTGAAACAACTGCCAATGTCCTACAGGATGCTACCCGTAAGGAAAGGCTCCTAGAAGACTCCAAGGGAGTAAAAGAGCTGATGAAACAATGGCAAGTAAGTCAGGCATTTCCGCTTTAGCACTCTTGTGGATCCAATTGAACAATTCTCAGCATTTGTACTTGTAACTGACAAGCCAGGGACAAAACAAAGATC
+
B3ABBFFFFFDFGGGGGGGGGGGHGGHHHHHHHHHHHHHHHHHHHHHHHHHHHHHHHHHHHHHHHHHHHHHHHHHHHHHHHHHHHHHHHHHHHGGGEHHHHHHHHHHGHHHHHHHHHHHGHH/EGGGHHBHHGHHHHHHHHFGHHHHHGHHHGHHHHHHHHHHHHHHHHGGGGGHHHHHHHHGHGHFHHHHHHHHGHGHHCGHHHHFHHHHHHHHHGHHHFGHHHHHGHHHHGHGEGGGGFFFGEEGGGGG
@M05620:45:000000000-G6HP7:1:1101:14945:7964 1:N:0:182
CATCCTGACCCTGAAGTACCCCATTGAGCATGGCATCGTCACCAACTGGGACGACATGGAGAAGATCTGGCACCACACCTTCTACAACGAGCTGCGCGTGGCCCCGGAGGAGCACCCAGTGCTGCTGACCGAGGCCCCCCTGAACCCCAAGGCCAACAGAGAGAAGATGACTCAGGTGAGGCTCGGCCGACGCCCGTGCTCCTCCCGTCCTTTCCCCAGTCATTTTCTGCCCGGCTTGATTTCTGACATTA
+
DCCDDFFFFFFFGGGGGGGGGGGHHHHHHHHHHHHHHGHHHGHHHGHHHHHHGGGGGHHHHHHHHHGHHHHHHGHHHGGHHHHHHHHHGGGGGHHGGGFGGGHHGGGGGGGGHHHHGGHFHHGHHHHHHHGGGGGGGGGGGGHHHHGGGGHGHHGGGGGGGGGGGGGGGGGGGGGGGGGGGGGGFFFFFFFFFFFF>DFFFFFFFFFEFFFFFFFFFFFFFFFFFFHFHFFFDFFFFFFEFFFFFBFFFF0
@M05620:45:000000000-G6HP7:1:1101:25718:7985 1:N:0:182
CATCCTGACCCTGAAGTACCCCATTGAGCATGGCATCGTCACCAACTGGGACGACATGGAGAAGATCTGGCACCACACCTTCTACAACGAGCTGCGCGTGGCCCCGGAGGAGCACCCAGTGCTGCTGACCGAGGCCCCCCTGAACCCCAAGGCCAACAGAGAGAAGATGACTCAGGTGAGGCTCGGCCGACGCCCGTGCTCCTCCCGTCCTTTCCCCAGTCATTTTCTGCCCGGCTTGATTTCTGACATTA
+
DDCDDFFFFFFFGGGGGGGGGGGHHHHHHHHHHHHHHGHHHGHHHGHHHHHHGGGGGHHHHHHHHHHHHHHHHGHHHGGHHHHHHHHHGGGGGHHGGGGGGGHHGGGGGGGGHHHHGGHHHHHHHHHHHHGGGGGGGGGGGGHHHHGGGGHGHHGGGGGGGGGGGGGGGGGBFGGGHGGGGGGGFFFFFFFFFFFFFDFFFFFFFFFEDFFFFFFFFFFFFFFFFFFFFFFFFFCFFFAFFFFFFBFFFF0
@M05620:45:000000000-G6HP7:1:1101:16419:7989 1:N:0:182
CATCCTGACCCTGAAGTACCCCATTGAGCATGGCATCGTCACCAACTGGGACGACATGGAGAAGATCTGGCACCACACCTTCTACAACGAGCTGCGCGTGGCCCCGGAGGAGCACCCAGTGCTGCTGACCGAGGCCCCCCTGAACCCCAAGGCCAACAGAGAGAAGATGACTCAGGTGAGGCTCGGCCGACGCCCGTGCTCCTCCCGTCCTTTCCCCAGTCATTTTCTGCCCGGCTTGATTTCTGACATTA
+
DDDDDFFFFFFFGGGGGGGGGGGHHHHHHHHHHHHHHGHHHGHHHGHHHHHHGGGGGHHHHHHHHHHHHHHHHGHHHGGHHHHHHHHHGGGGGHHGGGGGGGHHGGGGGGGGHHHHGGHHHHHHHHHHHHGGGGGGGGGGGGHHHHGGGGHGHHGGGGGGGGGGGGGGGGGGGGGGHGGGGGGGFFFFFFFFFFFFBFFFFFFFFFFFFFFFFFFFFFFFFFFFFFFFFFFFFFFFFFFFFFFFFFFFFF0
@M05620:45:000000000-G6HP7:1:1101:7079:8008 1:N:0:182
AGATTACTGCAACAGTTCCCCCTGGACCTGGAAAAGTTTCTTGCCTGGCTTACAGAAGCTGAAACAACTGCCAATGTCCTACAGGATGCTACCCGTAAGGAAAGGCTCCTAGAAGACTCCAAGGGAGTAAAAGAGCTGATGAAACAATGGCAAGTAAGTCAGGCATTTCCGCTTTAGCACTCTTGTGGATCCAATTGAACAATTCTCAGCATTTGTACTTGTAACTGACAAGCCAGGGACAAACAAAGATC
+
BBBBBFFFFFFFGGGGGGGGGGGGHFGHHHGHGHHHFGHHHHHGFHHHHHHFHHHGGHHHHGHHHHHHHHHHGHHHHHHHGHHHHGHHFHFHHFFEEFHFFHFCGGHHGHGHGHHGHGGHHHHGGAFEFFHHHGHHHHEHH3BFHHHHHGHGHGGHHHFBGGFHHHHHHHGGGGGHGGHGHGHHHDFGHHFGFHHHH0DGBCHHHHGDHHFCFGFGHHFCHHFF0GFBGHHHHGGFEGEGEFGGGEFFGGF
@M05620:45:000000000-G6HP7:1:1101:14222:8008 1:N:0:182
CATCCTGACCCTGAAGTACCCCATTGAGCATGGCATCGTCACCAACTGGGACGACATGGAGAAGATCTGGCACCACACCTTCTACAACGAGCTGCGCGTGGCCCCGGAGGAGCACCCAGTGCTGCTGACCGAGGCCCCCCTGAACCCCAAGGCCAACAGAGAGAAGATGACTCAGGTGAGGCTCGGCCGACGCCCGTGCTCCTCCCGTCCTTTCCCCAGTCATTTTCTGCCCGGCTTGATTTCTGACATTA
+
DDDDDFFFFFFFGGGGGGGGGGGHHHHHHHHHHHHHHGHHHGFHHGHHHHHHGGGGGHHHHHHGHHHHHHHHHGHHHGGHHHHHHHHHGGGGGHHGGGGGGGHHGGGGGGGGHHHHGGHHHHHHHHHHHHGGGGGGGGGGGGHHHHGGGGHGHHGGGGGGGGGGGGGGGGGGGGGGGGGGGGGGFFFFFFFFFFFFDFFFFFFFFFFEFFDFFFFFFFFFFFFFFHHHFFFFDFFDFFFFFFFFFFFFFF0
@M05620:45:000000000-G6HP7:1:1101:21269:8013 1:N:0:182
CATCCTGACCCTGAAGTACCCCATTGAGCATGGCATCGTCACCAACTGGGACGACATGGAGAAGATCTGGCACCACACCTTCTACAACGAGCTGCGCGTGGCCCCGGAGGAGCACCCAGTGCTGCTGACCGAGGCCCCCCTGAACCCCAAGGCCAACAGAGAGAAGATGACTCAGGTGAGGCTCGGCCGACGCCCGTGCTCCTCCCGTCCTTTCCCCAGTCATTTTCTGCCCGGCTTGATTTCTGACATTA
+
CCCCCFFFFFFFGGGGGGGGGGGHHHHDGHHHHHHHHGHHHGHHHGHHHHHHGGGGGHHHHHHHHHHHHHHGHGHHHGGHHHHHHHHHGGGGGHHGGGGGGGHHGGGGGGGGHHHHGGHHHHHHHHHHHHGGGGGGGGGGGGHHHHGGGGHGHHGGGGGGGGGGGGGGGGGGGGGGGGGGGGGGFFFFFFFFFFFFDFFFFFFFFFFEFFFFFFFFFFFFFFFFFFFFFFFFFFFFFFFFFFFFFFFFFF0
@M05620:45:000000000-G6HP7:1:1101:7096:8021 1:N:0:182
AGATTACTGCAACAGTTCCCCCTGGACCTGGAAAAGTTTCTTGCCTGGCTTACAGAAGCTGAAACAACTGCCAATGTCCTACAGGATGCTACCCGTAAGGAAAGGCTCCTAGAAGACTCCAAGGGAGTAAAAGAGCTGATGAAACAATGGCAAGTAAGTCAGGCATTTCCGCTTTAGCACTCTTGTGGATCCAATTGAACAATTCTCAGCATTTGTACTTGTAACTGACAAGCCAGGGACAAACAAAGATC
+
BBCCCFFFFFFFGGGGGGGGGGGGHHHHHHHHHHHHHHHHHHHHHHHHHHHHHHHHHHHHHHGHHHHHHHHHHHHHHHHHHHHHHHHHHHHHHHGGGGHHHHHHHHHHGHHHHHHHHHHHHHHGGEGGHHGHHGHHHHHHHDFHHHHHHHHHHGHHHHHHHHHHHHHHHHGGGGGHHHHHHHHHHGHGHHHHHHHHHGHHHHHHHHHHHHHHHHHHHHHHHHHHHHHGHGGHHGGGGGGGGFGGGFGGGGF
@M05620:45:000000000-G6HP7:1:1101:14218:8032 1:N:0:182
CATCCTGACCCTGAAGTACCCCATTGAGCATGGCATCGTCACCAACTGGGACGACATGGAGAAGATCTGGCACCACACCTTCTACAACGAGCTGCGCGTGGCCCCGGAGGAGCACCCAGTGCTGCTGACCGAGGCCCCCCTGAACCCCAAGGCCAACAGAGAGAAGATGACTCAGGTGAGGCTCGGCCGACGCCCGTGCTCCTCCCGTCCTTTCCCCAGTCATTTTCTGCCCGGCTTGATTTCTGACATTA
+
CCCCCFFFFFFFGGGGGGGGGGGHHHHHHHHHHHHHHGHHHGHHHGHHHHHHGGGGGHHHHHHHHHHHHHHHHGHHHGGHHHHHHHHHGGGGGHHGGGEGFGHHGGGGGGGGHGHHGGHGHHHHHHHHHHGGGGGGGGGGGGHHHHGGGGHGHHGGGGGGGGGGGGGFGGGGGGGGGGGGGGGGFFFFFFFFFFFFFFFFFFFFFFFEFFAFFFFFFFFBFFFFFFFFFFFFFFFFFFFFFFFFFBFFFF:
@M05620:45:000000000-G6HP7:1:1101:14683:8099 1:N:0:182
ATCTCTATCTCCTAAAAACCTGTTTAGATTTGGAGATAGACCTTCAGGTTTTTCATCATTTTCTGCATGAATTATACATTGACCACGTTCCAGCGTGGTCAGTTTGCAGCATTCTGTTATTTTGTTTGACAGAGTGTCTTGTTGAGAACATATGTAGGACATGATTTTTTCCTGCAACAGGGAAAATAAAGTATAAGTTTTAAAGATTTATTCTTTAATAAAGGATCTCAAAGCCAGCTTTAGAAAAAGGA
+
CDCCDFFFFFFFGGGGGGGGGGHHHHHHHHHHHHHHHHHHHHHHHHHHHHHGGHHHHIHHHHIIIHHHHHHHHHHHHHHHHHHHHHGHHHHHHHGFGGHHHHHHHHHHHHHHHHHHHHHHHHHHHHHHHHHHHHHHHHHHHHHHHHHHHHHHHHHHHHHHHHHHHHHHHGHHHHHHHHHHHGGHHGHHGHHHHHHHHHHHHHHHHHHHHHHHHHHHHHHHHHHHGHHHHHHHHHHHHGHHHHHHHHHHGGH
@M05620:45:000000000-G6HP7:1:1101:25347:8102 1:N:0:182
CATCCTGACCCTGAAGTACCCCATTGAGCATGGCATCGTCACCAACTGGGACGACATGGAGAAGATCTGGCACCACACCTTCTACAACGAGCTGCGCGTGGCCCCGGAGGAGCACCCAGTGCTGCTGACCGAGGCCCCCCTGAACCCCAAGGCCAACAGAGAGAAGATGACTCAGGTGAGGCTCGGCCGACGCCCGTGCTCCTCCCGTCCTTTCCCCAGTCATTTTCTGCCCGGCTTGATTTCTGACATTT
+
CCCCCFFFFFFFGGGGGGGGFGGHHHHHHHHHHGHHHGHHHGHHHGGHHHHHGGGGGHHHHHHHHHHHHHHHHGHHHGGHHHHHHHHHGGGGGHHGGGGGGGHHGGGGGGGGHHHHGGHHHHGHHHHHHHGGGGGGGGGGGGGHHHGGGGHGHHGGGGGGGGGEFGFFGGGGGGGGGGGGGGGGFFFFFFFFFFFF@DFEFFFFFFFADDDFFFFFFFFFFEFFFFFFFFFE?DFFFF?BFFFFF:F0BF0
@M05620:45:000000000-G6HP7:1:1101:14696:8110 1:N:0:182
ATCTCTATCTCCTAAAAACCTGTTTAGATTTGGAGATAGACCTTCAGGTTTTTCATCATTTTCTGCATGAATTATACATTGACCACGTTCCAGCGTGGTCAGTTTGCAGCATTCTGTTATTTTGTTTGACAGAGTGTCTTGTTGAGAACATATGTAGGACATGATTTTTTCCTGCAACAGGGAAAATAAAGTATAAGTTTTAAAGATTTATTCTTTAATAAAGGATCTCAAAGCCAGCTTTAGAAAAAGGA
+
AAABBFFFFFFFGGGGFGGGGFGHHHFHHHHGHHCBGFFDGCGAGGHHGHHFEFHFFDFHHFHHDGHHEFDFBHHHGDFHB5FGHHEHFH25@GFGGGHHHGGHFFBGEBGHBGEG@FHDHFFGEGHHHFHFFH?BGFGHHHFFBFHHHGHGGHHHHHHGHDHHHGHHG/FGHG2GGHHHHA/CG0DFHBF@F?D1GGGHGHC>DDFHBGHH1GHHHEGFGFFDFHHHHHHGFHHEHGHGGGHHHHHHGDF
@M05620:45:000000000-G6HP7:1:1101:14674:8115 1:N:0:182
ATCTCTATCTCCTAAAAACCTGTTTAGATTTGGAGATAGACCTTCAGGTTTTTCATCATTTTCTGCATGAATTATACATTGACCACGTTCCAGCGTGGTCAGTTTGCAGCATTCTGTTATTTTGTTTGACAGAGTGTCTTGTTGAGAACATATGTAGGACATGATTTTTTCCTGCAACAGGGAAAATAAAGTATAAGTTTTAAAGATTTATTCTTTAATAAAGGATCTCAAAGCCAGCTTTAGAAAAAGGA
+
DDDDDFFFFFFFGGGGGGGGGGHHHHHHHHHHHHHHHHHHHHHHHHHHHHHGGHHHHHIHHHIIHHHHHHHHHHHHHHHHHHHHHHGHHHHHHHGGGGHHHHHHHHHHHHHHHHHHHHHHHHHHHHHHHHHHHHHHHHHHHHHHHHHHHHHHHHHHHHHHHHHHHHHHHGHHHHHHHHHHHGGHHHHHHHHHHHHHHHHHHHGHHHHHHHHHHHHHHHHHHHHHHHHHHHHHHHHHHGHHHHHHHHHHGGH
@M05620:45:000000000-G6HP7:1:1101:13322:8123 1:N:0:182
CATCCTGACCCTGAAGTACCCCATTGAGCATGGCATCGTCACCAACTGGGACGACATGGAGAAGATCTGGCACCACACCTTCTACAACGAGCTGCGCGTGGCCCCGGAGGAGCACCCAGTGCTGCTGACCGAGGCCCCCCTGAACCCCAAGGCCAACAGAGAGAAGATGACTCAGGTGAGGCTCGGCCGACGCCCGTGCTCCTCCCGTCCTTTCCCCAGTCATTTTCTGCCCGGCTTGATTTCTGACATTA
+
CCCCCFFFFFFFGGGGGGGGGGGHHHHHHHHHHHHHHGHHHGHHHGHHHHHHGGGGGHHHHHHHHHHHHHHHHGHHHGGHHHHHHHHHGGGGGHHGGGGGGGHHGGGGGGGGHHHHGGHGHHHHHHGHHHGGGGGGGGGGGGHHHHGGGGHGHHGGGGGGGFGGGFFFGGGGGGGGGGGGGGGGFFFFFAFCDFFF=DDEFFFFFFFAFFDFFFFFFEDFFFFFFFFFFEFFDFFFFFAFFFFBFFFFFF0
@M05620:45:000000000-G6HP7:1:1101:24178:8130 1:N:0:182
AAACCAAGCAGACACTCACCGCTCCCTCGCCACAGGCCAATAGTTTGTCCTCACTGAGTTGGCAACAAGTGGCTGCTGTGGCTGCCATTTTTCTGGTGATGGCCATCAGCTCCGACGAGGTCAGCTGGGGGGCTTTCTTTGTGTAAGCAACGAGAAACCTGAAAGAAGCATTTTTTAACTAAGTCCTGCTGAGTCATTCATGAGTTTTTAGCCGCCTTGCTTCTTCTCACAGACTCTCTACTCTCATGCCA
+
CCCCCBCFCFFFGGGGGGGGGGGGGGHHGGGGGHHHGGHHHHHHHHHHHHHHHHHHHHHHHHHHHHHHHHHHGHGGHHHHHHHGGHHHHHHHHHHHHHHHHHHHHHHHHHHHHGGGGGGGGHHHHHHHGGGGGGGGGGGGGGGGGGFFFFFFFFFFFFFFFFFFFFFFFFFFFFFFFFFFFFFFFFFFFFFFFFFFFFFFFFFFFFFFFFFFFFFFFFFFFFFFFFFFFFFFFFFFFFFFFFFFFFFFFFF
@M05620:45:000000000-G6HP7:1:1101:13329:8142 1:N:0:182
CATCCTGACCCTGAAGTACCCCATTGAGCATGGCATCGTCACCAACTGGGACGACATGGAGAAGATCTGGCACCACACCTTCTACAACGAGCTGCGCGTGGCCCCGGAGGAGCACCCAGTGCTGCTGACCGAGGCCCCCCTGAACCCCAAGGCCAACAGAGAGAAGATGACTCAGGTGAGGCTCGGCCGACGCCCGTGCTCCTCCCGTCCTTTCCCCAGTCATTTTCTGCCCGGCTTGATTTCTGACATTA
+
CCCCCFFFFFFFGGGGGGGGGGGHHHHHHHHHHHHHHGHHHGHHHGHHHHHHGGGGGHHGHHHHHHHHHHHHHGHHHGGHHHHHHHGHGGGGGHHGGGGGGGHHGGGGGGGGHHHHGGHGHHHHHHHHHHGGGGGGGGGGGGHHHHGGGGHGHHGGGGGGGGGGGGGGGGGGGGGGGGGGGGEGFFFFFFFFFFFFDFFFFFFFFFFEFFFFFFFFFFFFF0FFFFFFFFFFDFFF>FAFFFFFF0BFFF0
@M05620:45:000000000-G6HP7:1:1101:10168:8156 1:N:0:182
CATCCTGACCCTGAAGTACCCCATTGAGCATGGCATCGTCACCAACTGGGACGACATGGAGAAGATCTGGCACCACACCTTCTACAACGAGCTGCGCGTGGCCCCGGAGGAGCACCCAGTGCTGCTGACCGAGGCCCCCCTGAACCCCAAGGCCAACAGAGAGAAGATGACTCAGGTGAGGCTCGGCCGACGCCCGTGCTCCTCCCGTCCTTTCCCCAGTCATTTTCTGCCCGGCTTGATTTCTGACATTA
+
DCDDDFFFFFFFGGGGGGGGGGGHHHHHHHHHHHHHHGHHHGHHFGHHHHHHGGGGGHHHHHHHHHHHHHHHHGHHHGGHHHHHHHHHGGGGGHHGGGGGGGHHGGGGGGGGHHHHGGHHHHHHHHHHHHGGGGGGGGGGGGHHHHGGGGHGHHGGGGGGGGGGGGGGGGGGGGGGHGGGGGGGFFFFFFFFFFFFFFFFFFFFFFFFFFFFFFFFFFFFFFFFFHHHHFFFFFFFFFFFFFFFFEFFFF0
@M05620:45:000000000-G6HP7:1:1101:24380:8159 1:N:0:182
AAACCAAGCAGACACTCACCGCTCCCTCGCCACAGGCCAATAGTTTGTCCTCACTGAGTTGGCAACAAGTGGCTGCTGTGGCTGCCATTTTTCTGGTGATGGCCATCAGCTCCGACGAGGTCAGCTGGGGGGCTTTCTTTGTGTAAGCAACGAGAAACCTGAAAGAAGCATTTTTTAACTAAGTCCTGCTGAGTCATTCATGAGTTTTTAGCCGCCTTGCTTCTTCTCACAGACTCTCTACTCTCATGCCA
+
DCCCDCCFCFFFGGGGGGGGGGGGGGHHGGGGGHHHGGHHHHHHHHHHHHHHHHHHHHGHHHHHHHHHHGHHGHGGHHHHHHHGGHHHHHHHHHHHHHHHHHHHHHHHHHHHHGGGGGGGFHHHGHHHGGGGGGGGGGGGGFGGGGFFFFFFFFFFFFFFFFFFFFFFFFFFFFHFFFFHHFFFFFFFFFFFFFFFFFFFFFFFFFFFFFFFFFFFFFFFFFFFHFFFFFFFFFFFFFFFHFFFFFFFFFF
@M05620:45:000000000-G6HP7:1:1101:17120:8167 1:N:0:182
AGATTACTGCAACAGTTCCCCCTGGACCTGGAAAAGTTTCTTGCCTGGCTTACAGAAGCTGAAACAACTGCCAATGTCCTACAGGATGCTACCCGTAAGGAAAGGCTCCTAGAAGACTCCAAGGGAGTAAAAGAGCTGATGAAACAATGGCAAGTAAGTCAGGCATTTCCGCTTTAGCACTCTTGTGGATCCAATTGAACAATTCTCAGCATTTGTACTTGTAACTGACAAGCCAGGGACAAAACAAAGAT
+
B?BBBFFFFF@FGGGGGGGGGGGGHHHHHHHHHHHHHHHHHHHHHHHHHHHHHHHHHHHHHHHHHHHHHHHHHHHHHHHHHHHHHHHHHHFHHHGGGGHHHHHHHHHHGHHHHHHHHHHGHHEF?FEGHFGHHGHHHHHHH?GHHHHHHHHHHGHHHHHHHHHHHHHHHHGGGGGHHHHHHHHHHGHGHHHHGCHHHHHHGHHHHHHHHHHHHHHHHGHHHGHHHHHHGHHHHGGGGGGGGFFFGGGGGGF
@M05620:45:000000000-G6HP7:1:1101:24365:8170 1:N:0:182
AAACCAAGCAGACACTCACCGCTCCCTCGCCACAGGCCAATAGTTTGTCCTCACTGAGTTGGCAACAAGTGGCTGCTGTGGCTGCCATTTTTCTGGTGATGGCCATCAGCTCCGACGAGGTCAGCTGGGGGGCTTTCTTTGTGTAAGCAACGAGAAACCTGAAAGAAGCATTTTTTAACTAAGTCCTGCTGAGTCATTCATGAGTTTTTAGCCGCCTTGCTTCTTCTCACAGACTCTCTACTCTCATGCCA
+
AAAAAAACAFFFGGGGGGGGGGGGGGHHGGGGGGHHGGHHHHHHHHHHHHHHGHGHHHDFGHHGFHHHHFFHGHGEHHHHHHHGFHHHHHHHHHHHHHHHHHHHGHHHHHHHHGGGGGGGDHFHFHHHGGGGGGGGGGGGGCFFFFFFFFFFFFDFFFFFFFFFFFFFFFFFFFFFFFFFFFFBFFFFFFFFFFFFFFFFFFFFBFFFFFFFFFFFFFFFFFFFFFFFFFFFBFFFFFFFFFFFFFFFFFF
@M05620:45:000000000-G6HP7:1:1101:4478:8171 1:N:0:182
ATCTCTATCTCCTAAAAACCTGTTTAGATTTGGAGATAGACCTTCAGGTTTTTCATCATTTTCTGCATGAATTATACATTGACCACGTGGTCAGTTTGCAGCATTCTGTTATTTTGTTTGACAGAGTGTCTTGTTGAGAACATATGTAGGACATGATTTTTTCCTGCAACAGGGAAAATAAAGTATAAGTTTTAAAGATTTATTCTTTAATAAAGGATCTCAAAGCCAGCTTTAGAAAAAGGAAGAAAGGG
+
AAAAAFFFFFFFGAA1EGEGGGHHH3GGHHHHHEG1FEGFGHHHHEHHHHHGGHBGHFGHHHHHGHFHHFFHHGGGHDGHHBGHFGGHHGHFGGHHHGHHHHHHHHHGHG2FHHHHHHHHHHFHFGGHHHHHHHHHFGFFHGHEFBFBEFHHGHF1FGHHHGHGHHHGHHGHGG/G/C@F1@FF2FB<FGHHHGF1G1FGH<FGHHHHDFGGFDGHEGGHHH0<DGHHHFHHGDG0<0GHEGBCG.C/CHF
@M05620:45:000000000-G6HP7:1:1101:10154:8172 1:N:0:182
CATCCTGACCCTGAAGTACCCCATTGAGCATGGCATCGTCACCAGCTGGGACGACATGGAGAAGATCTGGCACCACACCTTCTACAACGAGCTGCGCGTGGCCCCGGAGGAGCACCCAGTGCTGCTGACCGAGGCCCCCCTGAACCCCAAGGCCAACAGAGAGAAGATGACTCAGGTGAGGCTCGGCCGACGCCCGTGCTCCTCCCGTCCTTTCCCCAGTCATTTTCTGCCCGGCTTGATTTCTGACATTA
+
ABBBBFFFFFFFGGGGGGGGGGEGGDEGGEG4B4FEGEHDAEH3AFGFGEHFCFGGFHB32CFHFHHEDHFHHGHHGGGHHHHFHE@G@EE@?FCEGCGEFCHHFGGGFGG?HHHHGFHGHHHHHHFGHFFCFCGFGCGGGGGHFHGFGFGAGH.AEFGGGGGGGGGFGFFGGGGGGFGGFFGFFFFFCFADFFFA>DFFFFFFFFFEFFAFFFFFFFFFFFFFFFFFFFFFFFFFAA.BFFFFFFF/BF/
@M05620:45:000000000-G6HP7:1:1101:11341:8179 1:N:0:182
ATCTCTATCTCCTAAAAACCTGTTTAGATTTGGAGATAGACCTTCAGGTTTTTCATCATTTTCTGCATGAATTATACATTGACCACGTGGTCAGTTTGCAGCATTCTGTTATTTTGTTTGACAGAGTGTCTTGTTGAGAACATATGTAGGACATGATTTTTTCCTGCAACAGGGAAAATAAAGTATAAGTTTTAAAGATTTATTCTTTAATAAAGGATCTCAAAGCCAGCTTTAGAAAAAGGAAGAAAGGG
+
CCCCCFFFFFFFGGGGGGGGGGHHHHHHHHHHGHHHHHHHHHHHHHHHHHHGFHHHHHHHHHHHHHHHHGHHHHHGHHHHHHHHGHGHFEHHHHHHHHHFHHFGHHHHHHHHHHHHHHHHGHHHHHFHHHHHHHHHFHGFFHHHHHGFFHHHHHHHHHHHHGHHHHGFHHFHHGGHHHHHHHGGHHHHHHHHHHFFGHHHHHHHHHHHGHHHGFHHHHHHHEGHHGHGHEHHHHHGHEHHGGHHHHHHHGG
@M05620:45:000000000-G6HP7:1:1101:4489:8186 1:N:0:182
ATCTCTATCTCCTAAAAACCTGTTTAGATTTGGAGATAGACCTTCAGGTTTTTCATCATTTTCTGCATGAATTATACATTGACCACGTGGTCAGTTTGCAGCATTCTGTTATTTTGTTTGACAGAGTGTCTTGTTGAGAACATATGTAGGACATGATTTTTTCCTGCAACAGGGAAAATAAAGTATAAGTTTTAAAGATTTATTCTTTAATAAAGGATCTCAAAGCCAGCTTTAGAAAAAGGAAGAAAGGG
+
BBBBBFFFFFFFGFG4GFGGGGHHHHHHHHHFHFHFGFGHHHHHHHHFHHHGGHHHHFHHHHHHGHFHEAGHHHHHHHHHHHHHHHEGHFHHHFHGHGHGGHHHHHHGHHHHHHHFHHHHHHHHFHGHHHHHFHHGGCGGHHHFGBFB?GHGHHHFHHHHHGHHHHHFHHGGHFGA/FFGGDGHFGFDFHHHHFG1F<FGHHHHHHHHFDGHHHHHEFHHHHDFHHHHHGHHHGFCDGGHGGGBHAHFHHG
@M05620:45:000000000-G6HP7:1:1101:4471:8194 1:N:0:182
ATCTCTATCTCCTAAAAACCTGTTTAGATTTGGAGATAGACCTTCAGGTTTTTCATCATTTTCTGCATGAATTATACATTGACCACGTGGTCAGTTTGCAGCATTCTGTTATTTTGTTTGACAGAGTGTCTTGTTGAGAACATATGTCGGACATGATTTTTTCCTGCAACAGGGAAAATAAAGTATAAGTTTTAAAGCTTTATTCTTTACTAAAGGATCTCAAAGCCAGCTTTAGAAACAGGAAGAAAGGG
+
AAAAAFDFFFFFGCGD11EEGGHHG331DGHGF10AF1G1FGHHHFH1FHHGGH2FGGGGGHHH2GHGG11FG1F2F2DH11FHFGEHGGHHEFHHGFF2BFCGHHHFHH2GHGHFHHHHFHFE0FGGHHHHGHHGGBFFF0GBF>F2?EEE/GGDFHHHHGHHHGGGHH0FFEF0/0?F<1FG1F<DGGHHH111=1>FGFHHHHHH11>>1>00/<GHHD0<GGFFHGHHHCC00://;C.:;.///..
@M05620:45:000000000-G6HP7:1:1101:11332:8196 1:N:0:182
ATCTCTATCTCCTAAAAACCTGTTTAGATTTGGAGATAGACCTTCAGGTTTTTCATCATTTTCTGCATGAATTATACATTGACCACGTGGTCAGTTTGCAGCATTCTGTTATTTTGTTTGACAGAGTGTCTTGTTGAGAACATATGTAGGACATGATTTTTTCCTGCAACAGGGAAAATAAAGTATAAGTTTTAAAGATTTATTCTTTAATAAAGGATCTCAAAGCCAGCTTTAGAAAAAGGAAGAAAGGG
+
B@BBBFFFFFFFGGGGGGGGGGHHHHHHHHHGHGHHGHHFHFHHGHHGGHHGGHGHHHHHHHHHGHHHHHHHHHHHHGHHHHGHHHGGEE1GFHGHFGGGHHHHHGGHHHHHHHFGHGHHFHGHHHDFGGHGGHHHGHEHFHFHHHHFFDHFHGHHHGHHHGHHHHEFHHHHHGGFCGGHHHHFHGHHHFHHHBFBFHG?GHHHHHHHHHHHFBFHHHHFFBGHFH<<FEFHHHHGD0:;EFFHGGFHFC.
@M05620:45:000000000-G6HP7:1:1101:21570:8216 1:N:0:182
CATCCTGACCCTGAAGTACCCCATTGAGCATGGCATCGTCACCAACTGGGACGACATGGAGAAGATCTGGCACCACACCTTCTACAACGAGCTGCGCGTGGCCCCGGAGGAGCACCCAGTGCTGCTGACCGAGGCCCCCCTGAACCCCAAGGCCAACAGAGAGAAGATGACTCAGGTGAGGCTCGGCCGACGCCCGTGCTCCTCCCGTCCTTTCCCCAGTCATTTTCTGCCCGGCTTGATTTCTGACATTA
+
DCDDDFFFFFFFGGGGGGGGGGGHHHHHHHHHHHHHHGHHHGHHHGHHHHHHGGGGGHHHHHHHHHHHHHHHHGHHHGGHHHHHHHHHGGGGGHHGGGGGGGHHGGGGGGGGHHHHGGHGHHHHHHHHHHGGGGGGGGGGGGHHHHGGGGHGHHGGGGGGGGGGGGGGGGGGGGGGHGGGGGGGFFFFFFFFFFFFFFFFFFFFFFFBFFFFFFFFFFFFFFFFFFFFFFFFFFFFFFFFFFFFFEFFFF0
@M05620:45:000000000-G6HP7:1:1101:7423:8238 1:N:0:182
AGATTACTGCAACAGTTCCCCCTGGACCTGGAAAAGTTTCTTGCCTGGCTTACAGAAGCTGAAACAACTGCCAATGTCCTACAGGATGCTACCCGTAAGGAAAGGCTCCTAGAAGACTCCAAGGGAGTAAAAGAGCTGATGAAACAATGGCAAGTAAGTCAGGCATTTCCGCTTTAGCACTCTTGTGGATCCAATTGAACAATTCTCAGCATTTGTACTTGTAACTGACAAGCCAGGGACAAAACAAAGAT
+
CCBCCFFFFFFFGGGGGGGGGGGGHHHHGHHHHHHHGHHHHHHHHHHHHHHHHHHHHHHHHHGHHHHHHHHHHHHHHHHHHHHHHHHHHHHHHHGGGGHHHHHHHHHHGHHHHHHHHHHHHHHGGEGFHHHHHGHHHHGHH?GGHHHHHHHHHGHHGHHHHHHHHHHHHHGGGGGHHHHHHHHHHGHGHHHHFGHHHGFHHHHHHHHFHHHHHHHHHHHHHHHGHHHHHFFHHGGGGGGGEFGGGGGGGGG
@M05620:45:000000000-G6HP7:1:1101:7443:8239 1:N:0:182
AGATTACTGCAACAGTTCCCCCTGGACCTGGAAAAGTTTCTTGCCTGGCTTACAGAAGCTGAAACAACTGCCAATGTCCTACAGGATGCTACCCGTAAGGAAAGGCTCCTAGAAGACTCCAAGGGAGTAAAAGAGCTGATGAAACAATGGCAAGTAAGTCAGGCATTTCCGCTTTAGCACTCTTGTGGATCCAATTGAACAATTCTCAGCATTTGTACTTGTAACTGACAAGCCAGGGACAAAACAAAGAT
+
BABB@FFFFFFFGGGFGFGGGGGGHHHHGHHGHGGFFBGHFGDHHHHHFHHHHGHHHBFGFHHBGHFHHHHHHHHHHGHHHHHHFGHGHHFGGHGGGGHHHHHGHGEGGHHGHDGFHHHHHHHGGGGEHHHHHEHGHHHGHGHHHFHHHHHFHEHHGHGHGHFGHHHHHHGGGGGHEGHHHHHGHGHGHFHHFHHHHGGFGHGHFHHHGHHHHHHHHGHFGGHHHHHHHHGHCEFGGGGGFFBFFFE.FGF
@M05620:45:000000000-G6HP7:1:1101:27485:8260 1:N:0:182
CATCCTGACCCTGAAGTACCCCATTGAGCATGGCATCGTCACCAACTGGGACGACATGGAGAAGATCTGGCACCACACCTTCTACAACGAGCTGCGCGTGGCCCCGGAGGAGCACCCAGTGCTGCTGACCGAGGCCCCCCTGAACCCCAAGGCCAACAGAGAGAAGATGACTCAGGTGAGGCTCGGCCGACGCCCGTGCTCCTCCCGTCCTTTCCCCAGTCATTTTCTGCCCGGCTTGATTTCTGACATTA
+
>A>AAFFFFFFFFGGBBBGGFG?FFGEFFGFFCFFHHCGHCGHFEFGHGF2GEACCEGCCGEGHH5FFHEFFGEFHGFEHFGHHHHHF/11EEHEGGGE@CCHHGG/@D@DAHHHHGGHFCGHHHHHEGFG?-@-.D@@-::/:CEDGGGEEECFGG.BFFGDGGFGBFB9FB0B/;9CFFG?AB?.99B9B99@-B.;;//:F/..A.;AB/FFFFFFBFBFFFFFFBFFFF---9-.9:BFF9F/;BF/
@M05620:45:000000000-G6HP7:1:1101:27504:8266 1:N:0:182
CATCCTGACCCTGAAGTACCCCATTGAGCATGGCATCGTCACCAACTGGGACGACATGGAGAAGATCTGGCACCACACCTTCTACAACGAGCTGCGCGTGGCCCCGGAGGAGCACCCAGTGCTGCTGACCGAGGCCCCCCTGAACCCCAAGGCCAACAGAGAGAAGATGACTCAGGTGAGGCTCGGCCGACGCCCGTGCTCCTCCCGTCCTTTCCCCAGTCATTTTCTGCCCGGCTTGATTTCTGACATTA
+
DDDDDFFFFFFFGGGGGGGGGGGHHHHHHHHHHGHHHGHHHGHHHGHHHHGHGGGGGHHHHHHHHHHHHHHHHGHHHGGHHHHHHHHHGGGGGBHGGGGGGGHHGGGGGGGGHHHHGGHHHHHHHHHHHHGGGGGGGGGGGGGHHHGGGGHGHHGGGGGFGGGGFFFGGGGGGGGGGGGGGGGGFFFFFFFFFFFFDFFFFFFFFFFFFFFFFFFFFFFFFFFFFFFFFFFFFFFFFFAFFFFFFFFFFF0
@M05620:45:000000000-G6HP7:1:1101:26952:8273 1:N:0:182
ATCTCTATCTCCTAAAAACCTGTTTAGATTTGGAGATAGACCTTCAGGTTTTTCATCATTTTCTGCATGAATTATACATTGACCACGTGGTCAGTTTGCAGCATTCTGTTATTTTGTTTGACAGAGTGTCTTGTTGAGAACATATGTAGGACATGATTTTTTCCTGCAACAGGGAAAATAAAGTATAAGTTTTAAAGATTTATTCTTTAATAAAGGATCTCAAAGCCAGCTTTAGAAAAAGGAAGAAAGGG
+
BBBABFFFFFFFGGFFFGGGGGHHG5FEHFFFFCGGCFGFGHHHFHHHHFHGGHFHHHHHHHHHHHHFHFHHHHHHDHGHHGHHFHGHHGHHFHHHHHHEHHAEFHHHHHHHHHGHHGHH3FFHBGGHHHHHHHHHEGA?33BFFFGFGHFFHHHFGHHHHGHGHHHEHHFGHGCCGFGHHGGGHGHHFGHHHHFDG?FGHGGHHHHHFFHHHHFG0GHHHGD0DGFHGEHHH0D0==:GDC//CCGFHHG
@M05620:45:000000000-G6HP7:1:1101:5961:8280 1:N:0:182
CATCCTGACCCTGAAGTACCCCATTGAGCATGGCATCGTCACCAACTGGGACGACATGGAGAAGATCTGGCACCACACCTTCTACAACGAGCTGCGCGTGGCCCCGGAGGAGCACCCAGTGCTGCTGACCGAGGCCCCCCTGAACCCCAAGGCCAACAGAGAGAAGATGACTCAGGTGAGGCTCGGCCGACGCCCGTGCTCCTCCCGTCCTTTCCCCAGTCATTTTCTGCCCGGCTTGATTTCTGACATTT
+
DCCCDFFFFFFFGGGGGGGGGGGHHHHHHHHHHHHHHGHHHGHHHGHHHHHHGGGGGHHHHHHHHHHHHHHHHGHHHGGHHHHHHHHHGGGGGHHGGGGGGGHHGGGGGGGGHHHHGGHGHHHHHHHHHHGGGGGGGGGGGGHHHHGGGGHGHHGGGGGGGGGGGGGGGGGGGGGGGGGGGGGGFFFFFFFFFFFF@FFFFFFFFFFEFFFFFFFFFFFFFFFFFFFFFFFFFFFFFAAFFFFFFBFFFF0
@M05620:45:000000000-G6HP7:1:1101:5945:8290 1:N:0:182
CATCCTGACCCTGAAGTACCCCATTGAGCATGGCATCGTCACCAACTGGGACGACATGGAGAAGATCTGGCACCACACCTTCTACAACGAGCTGCGCGTGGCCCCGGAGGAGCACCCAGTGCTGCTGACCGAGGCCCCCCTGAACCCCAAGGCCAACAGAGAGAAGATGACTCAGGTGAGGCTCGGCCGACGCCCGTGCTCCTCCCGTCCTTTCCCCAGTCATTTTCTGCCCGGCTTGATTTCTGACATTT
+
A>AAAFFFFCFCFGGGGGGGFF1BGFHFFBGHHHGHGEHGEEGG/EGHFAFGGAECEFG1FFEGGFHHHHHHHGEHGGFHHHGFHFHH@E/EFFHEEGG?E<FEECGGGGGGHHHHCEHHGFHHHHBGHHGCCGGGCCCCGGBGHHGCC:.:CE.EGGG/CBFEGGBGFFGGBFFGGFGGGGGG@@EB=@@@@?@?-;AEBF;;/AA9-AFFFBB/B--/BBFFBFFFFFFFF?@@@-9BFFBFBBFFFF/
@M05620:45:000000000-G6HP7:1:1101:23396:8295 1:N:0:182
AAACCAAGCAGACACTCACCGCTCCCTCGCCACAGGCCAATAGTTTGTCCTCACTGAGTTGGCAACAAGTGGCTGCTGTAGCTGCCATTTTTCTGGTGATGGCCATCAGCTCCGACGAGGTCAGCTGGGGGGCTTTCTTTGTGTAAGCAACGAGAAACCTGAAAGAAGCATTTTTTAACTAAGTCCTGCTGAGTCATTCATGAGTTTTTAGCCGCCTTGCTTCTTCTCACAGACTCTCTACTCTCATGCCA
+
CCCCCCCFCFFFGGGGGGGGGGGGGGHHGGGGGHHHGGHHHHHHHHHHHHHHHHHHHHHHHHHHHHHHHHHHGHGGHHHHHHHHHHHHHHHHHHHHHHHHHHHHHHHHHHHHHGGGGGGGGHHHHHHHGGGGGGGGGGGGGGGGGGGGGFFFFFFFFFFFFFFFFFFFFFFFFFFFFFFFFFFFFFFFFFFFFFFFFFFFFFFFFFFFFFFFFFFFFFFFFFFFFFFFFFFFFFFFFFFFFFFFFFFFFFB
@M05620:45:000000000-G6HP7:1:1101:5969:8299 1:N:0:182
CATCCTGACCCTGAAGTACCCCATTGAGCATGGCATCGTCACCAACTGGGACGACATGGAGAAGATCTGGCACCACACCTTCTACAACGAGCTGCGCGTGGCCCCGGAGGAGCACCCAGTGCTGCTGACCGAGGCCCCCCTGAACCCCAAGGCCAACAGAGAGAAGATGACTCAGGTGAGGCTCGGCCGACGCCCGTGCTCCTCCCGTCCTTTCCCCAGTCATTTTCTGCCCGGCTTGATTTCTGACATTC
+
AAABBFFFFFFFGGCCGGGGGGGHHHGHHFAGHGHHHGHHHEHHHGHHBGHHGGGGGBGBCHHHHFFD5EFHHGHHGGGFHFHEGHGHEFDFGGHEFCFGGGHHGE@FGGDGHGHHGGHFHGHHGHFEGGCGGGGGGGGGGEHHHHGGG?GEGHFGGGG9BFEFFBFCFBFGGGEFFGGA.C.ACBEFADFBDFC-9ADEFFBFFE9ADFDFFFFFFF?FFFFFBFFFBFFF.9-9@-9BFBFFB/;BFF/
@M05620:45:000000000-G6HP7:1:1101:7214:8305 1:N:0:182
AAACCAAGCAGACACTCACCGCTCCCTCGCCACAGGCCAATAGTTTGTCCTCACTGAGTTGGCAACAAGTGGCTGCTGTGGCTGCCATTTTTCTGGTGATGGCCATCAGCTCCGACGAGGTCAGCTGGGGGGCTTTCTTTGTGTAAGCAACGAGAAACCTGAAAGAAGCATTTTTTAACTAAGTCCTGCTGAGTCATTCATGAGTTTTTAGCCGCCTTGCTTCTTCTCACAGACTCTCTACTCTCATGCCA
+
CCCCCCCFCFFFGGGGGGGGGGGGGGHHGGGGGHHHGGHHHHHHHHHHHHHHHHHHHHHHHHHHHHHHHHHHGHGGHHHHHHHGGHHHHHHHHHHHHHHHHHHHHHHHHHHHHGGGGGGGGHHHHHHHGGGGGGGGGGGGGGGGGGFFFFFFFFFFFFFFFFFFFFFFFFFFFFFFFFFFFFFFFFFFFFFFFFFFFFFFFFFFFFFFFFFFFFFFFFFFFFFFFFFFFFFFFFFFFFFFFFFFFFFFFFB
@M05620:45:000000000-G6HP7:1:1101:7232:8305 1:N:0:182
AAACCAAGCAGACACTCACCGCTCCCTCGCCACAGGCCAATAGTTTGTCCTCACTGAGTTGGCAACAAGTGGCTGCTGTGGCTGCCATTTTTCTGGTGATGGCCATCAGCTCCGACGAGGTCAGCTGGGGGGCTTTCTTTGTGTAAGCAACGAGAAACCTGAAAGAAGCATTTTTTAACTAAGTCCTGCTGAGTCATTCATGAGTTTTTAGCCGCCTTGCTTCTTCTCACAGACTCTCTACTCTCATGCCA
+
BBBABABFCFFFGGGGGGGGGGGGGGHHGGGGGHHHGGHHHHHHHHHHHHHHHHHHHHHHHHHHHHHHHHHHGHGGHHHHHHHGGHHHHHHHHHHHGHHHHGHHHHHHHHHHHGGGGGGGCGHHHHHHGGGGGGGGGGGGGGGGGGFFFFFFFFFFFFFFFFFFFFFFFFFFFFFFFFFFFFFFFFFFFFFEFFFFBFFFFFFFFFFFFFFFFFFFFFFFFFFFFFFFFFFFFFFFFFFFFFFFFFFFFFF
@M05620:45:000000000-G6HP7:1:1101:23381:8314 1:N:0:182
AAACCAAGCAGACACTCACCGCTCCCTCGCCACAGGCCAATAGTTTGTCCTCACTGAGTTGGCAACAAGTGGCTGCTGTAGCTGCCATTTTTCTGGTGATGGCCATCAGCTCCGACGAGGTCAGCTGGGGGGCTTTCTTTGTGTAAGCAACGAGAAACCTGAAAGAAGCATTTTTTAACTAAGTCCTGCTGAGTCATTCATGAGTTTTTAGCCGCCTTGCTTCTTCTCACAGACTCTCTACTCTCATGCCA
+
BBBAAAAFBFFFGGGGGGGGGGGGGGHHGGGGGGHGGGHHHGHHHHHHHGHHHHHHHHFGHHHGHHFGF5BDFHGGHGHGFHHGHHHHHHGHHHHHHGHHHHHHHGHHHHHHHGGGGGGGEHHHHHGGGGGGD?EFFGGGGFGGGGGGGFFFFFFFFFFFFFFFFFFFFFFFFFFFFFFFFFFFFFFFFFFFFFFFFFFFFFFFFFFFFFFFFFFAFFFFFFFFFFFFFFFFFFFFFFFBFFFFFFF/;FB
@M05620:45:000000000-G6HP7:1:1101:5676:8319 1:N:0:182
ATCTCTATCTCCTAAAAACCTGTTTAGATTTGGAGATAGACCTTCAGGTTTTTCATCATTTTCTGCATGAATTATACATTGACCACGTGGTCAGTTTGCAGCATTCTGTTATTTTGTTTGACAGAGTGTCTTGTTGAGAACATATGTAGGACATGATTTTTTCCTGCAACAGGGAAAATAAAGTATAAGTTTTAAAGATTTATTCTTTAATAAAGGATCTCAAAGCCAGCTTTAGAAAAAGGAAGAAAGGG
+
BBBBBFFFFFFFGGGGGGEEFFF5DGHHHHHHHBCHHHH5EBFGHGGDDDFFGFHGHHFDGFHGHEHFDBF5GHFFHHHHHGFGF1EFAFHHEGEGHFBDGHCFEDGHDFHHHHHHHHHHHHHHHHBGGHHHHHHHEHG4FGHHGHFGHGHHFHHFHHHHHGHHHHHEFGFHHGGHHFHHHHH2FGGHHHGHHGGHHGHHHGHHHHHHGGHGB<GGFHHGGFFHFCGCHEHHHHHFHGHGGGFHHGFGFFG
@M05620:45:000000000-G6HP7:1:1101:7231:8327 1:N:0:182
AAACCAAGCAGACACTCACCGCTCCCTCGCCACAGGCCAATAGTTTGTCCTCACTGAGTTGGCAACAAGTGGCTGCTGTGGCTGCCATTTTTCTGGTGATGGCCATCAGCTCCGACGAGGTCAGCTGGGGGGCTTTCTTTGTGTAAGCAACGAGAAACCTGAAAGAAGCATTTTTTAACTAAGTCCTGCTGAGTCATTCATGAGTTTTTAGCCGCCTTGCTTCTTCTCACAGACTCTCTACTCTCATGCCA
+
BAABBBBFBFFFGGGGGGGGGGEGGFHHGGGGGHGCFGHHHHGGFHHHHHHHHHHFHHGHHFFHHHGFHGFHGFFGHHGHBGHGGHHHHHHHHHHGHGHHHGHHHHHHHHGHHGGGGGGGCFCGHHHHGGGGGGGGGGGGGGGFFBFFFFFFEFFFBFFFFBFF//FFFFFFFFFFFFFFFFFFFFFFFFFFFFFBFFFFFFFFFFFF?EFBFFFFFDFFBFFFFFFFFFFBFFFFFFFFFFFFFFFFFFF
@M05620:45:000000000-G6HP7:1:1101:5667:8335 1:N:0:182
ATCTCTATCTCCTAAAAACCTGTTTAGATTTGGAGATAGACCTTCAGGTTTTTCATCATTTTCTGCATGAATTATACATTGACCACGTGGTCAGTTTGCAGCATTCTGTTATTTTGTTTGACAGAGTGTCTTGTTGAGAACATATGTAGGACATGATTTTTTCCTGCAACAGGGAAAATAAAGTATAAGTTTTAAAGATTTATTCTTTAATAAAGGATCTCAAAGCCAGCTTTAGAAAAAGGAAGAAAGGG
+
CCDDCFFFFFFFGGGGGGGGGGHHHHHHHHHHHGHHHHHHHHHHHHHHHHHGGHHHHIHHHHHHHHHHHHHHHHHHHHHHHHHHHHGHHGHHHHHHHHHHHHHHHHHHHHHHHHHHHHHHHHHHHHGHHHHHHHHHHHHEGHHHHHHHHHHHHHHHHHHHHGHHHHHHGHHHHGGHHGHHGHHGHHHHHHHHHHHGHHHHHHHHHHHHHGHGGHHHHHHHHGHHHHHGHGHHHHGGHHGHGGGHHGGHHHG
@M05620:45:000000000-G6HP7:1:1101:5501:8342 1:N:0:182
CATCCTGACCCTGAAGTACCCCATTGAGCATGGCATCGTCACCAACTGGGACGACATGGAGAAGATCTGGCACCACACCTTCTACAACGAGCTGCGCGTGGCCCCGGAGGAGCACCCAGTGCTGCTGACCGAGGCCCCCCTGAACCCCAAGGCCAACAGAGAGAAGATGACTCAGGTGAGGCTCGGCCGACGCCCGTGCTCCTCCCGTCCTTTCCCCAGTCATTTTCTGCCCGGCTTGATTTCTGACATTA
+
CCCCCFFFFFFFGGGGGGGGGGGHHGHHHHHHHHHHHGHHHGHHHGHHHHHHGGGGGHHHHHHHGGHGGHHHHGHHHGGHHHHHHGHHGGGGGHHGGGGGGGHHGGGGGGGGHHHHGGHHHGHHHHHHHHGGGGGGGGGGGGHHHHGGGGHGHHGGGGGGGGGGGGGGGGGGGGGGFGGGGGGGFFFFCACFFFFFBFFFFFFFFFFFFFFFFFFFFFDBFFFFFFFFFFFFD-@FF;FFFFFFFEFFFF/
@M05620:45:000000000-G6HP7:1:1101:21527:8349 1:N:0:182
CATCCTGACCCTGAAGTACCCCATTGAGCATGGCATCGTCACCAACTGGGACGACATGGAGAAGATCTGGCACCACACCTTCTACAACGAGCTGCGCGTGGCCCCGGAGGAGCACCCAGTGCTGCTGACCGAGGCCCCCCTGAACCCCAAGGCCAACAGAGAGAAGATGACTCAGGTGAGGCTCGGCCGACGCCCGTGCTCCTCCCGTCCTTTCCCCAGTCATTTTCTGCCCGGCTTGATTTCTGACATTT
+
DCDDDFFFFFFFGGGGGGGGGGGHHHHHHHHHHHHHHGHHHGHHHGHHHHHHGGGGGHHHHHHHHHHHHHHHHGHHHGGHHHHHHHHHGGGGGHHGGGGGGGHHGGGGGGGGHHHHGGHHHHHHHHHHHHGGGGGGGGGGGGHHHHGGGGHGHHGGGGGGGGGGGGGGGGGGGGGGGGGGGGGGFFFFFFFFFFFFBFFFFFFFFFFEFFFFFFFFFFFFFFFFFFFFFFFFFFFFFFFFFFFFFFFFFF0
@M05620:45:000000000-G6HP7:1:1101:7969:8353 1:N:0:182
AAACCAAGCAGACACTCACCGCTCCCTCGCCACAGGCCAATAGTTTGTCCTCACTGAGTTGGCAACAAGTGGCTGCTGTGGCTGCCATTTTTCTGGTGATGGCCATCAGCTCCGACGAGGTCAGCTGGGGGGCTTTCTTTGTGTAAGCAACGAGAAACCTGAAAGAAGCATTTTTTAACTAAGTCCTGCTGAGTCATTCATGAGTTTTTAGCCGCCTTGCTTCTTCTCACAGACTCTCTACTCTCATGCCA
+
DDCCDCCFDFFFGGGGGGGGGGGGGGHHGGGGGHHHGGHHHHHHHHHHHHHHHHHHHHHHHHHHHHHHHHHHGHGGHHHHHHHGGHHHHHHHHHHHHHHHHHHHHHHHHHHHHGGGGGGGGHHHHHHHGGGGGGGGGGGGGGGGGGFFFFFFFFFFFFFFFFFFFFFFFFFFFFHFFFFFFFFFFFFFFFFFFFFFFFHHFHHFFFFFFFFFFFFFFFFFHFFFFFFFFFFFFFFFFFFFFFFFFFFFFFF
@M05620:45:000000000-G6HP7:1:1101:7991:8357 1:N:0:182
AAACCAAGCAGACACTCACCGCTCCCTCGCCACAGGCCAATAGTTTGTCCTCACTGAGTTGGCAACAAGTGGCTGCTGTGGCTGCCATTTTTCTGGTGATGGCCATCAGCTCCGACGAGGTCAGCTGGGGGGCTTTCTTTGTGTAAGCAACGAGAAACCTGAAAGAAGCATTTTTTAACTAAGTCCTGCTGAGTCATTCATGAGTTTTTAGCCGCCTTGCTTCTTCTCACAGACTCTCTACTCTCATGCCA
+
AAAABAAFAFFFGGGGGGGGGGGEGGFHGGEGGHFGGGHHGHHFHHHHHEHHFHHFHHHHHHHHHHFFHFHHGHGGGHHHHHHGGHHHHHHHHHHGGFFHHGHHHHHHHHFHHGGGGCGGGGHHHHHHG?FGGGGGGGGGGGGGGGFFFFFFFFFDFFFFFEBFBFFFFFFFFFFFFFFFFFFFFFFFFFFBFFFBFFFFFFEFFFFFFFFFFDBFFFFFFFFFFFFFFFFFFFFFBBFFFFFFFFF/BF/
@M05620:45:000000000-G6HP7:1:1101:6281:8361 1:N:0:182
ATCTCTATCTCCTAAAAACCTGTTTAGATTTGGAGATAGACCTTCAGGTTTTTCATCATTTTCTGCATGAATTATACATTGACCACGTGGTCAGTTTGCAGCATTCTGTTATTTTGTTTGACAGAGTGTCTTGTTGAGAACATATGTAGGACATGATTTTTTCCTGCAACAGGGAAAATAAAGTATAAGTTTTAAAGATTTATTCTTTAATAAAGGATCTCAAAGCCAGCTTTAGAAAAAGGAAGAAAGGG
+
BCBCCFFFFFFFGGGGGGGGGGHHHHHBGHHHHHHHHHHHHHHHHHHHHHHGGHHHHHHHHHHHIHHHHGHHHHHGHHHHHHHHHHGHHGHHFHHHHHFHHHFHHHHHHHHHHHHHHHHFHGHHFCHHHHHHHHHHDHEHHGGGHHFHGHGHFHHHHHHHHGGHHHFEHGHHGGGHHGGHFGHGGHGHHDGHHFFHG?GHHHHHHHHHHHHGFDGHHHBGHFGGH/CBGCCHHEGGFGCCEFCGHHHHHHG
@M05620:45:000000000-G6HP7:1:1101:6305:8378 1:N:0:182
ATCTCTATCTCCTAAAAACCTGTTTAGATTTGGAGATAGACCTTCAGGTTTTTCATCATTTTCTGCATGAATTATACATTGACCACGTGGTCAGTTTGCAGCATTCTGTTATTTTGTTTGACAGATTGTCTTGTTGAGAACATATGTAGGACATGATTTTTTCCTGCAACAGGGAAAATAAAGTATAAGTTTTAAAGATTTATTCTTTAATAAAGGATCTCAAAGCCAGCTTTAGAAAAAGGAAGAAAGGG
+
BBBBBFFFFFFFGGGFGGGGGGFHHGGHHHHHHFEGHHHHHHHHGHGHHHHGGGHHHFHHHHHHDHHHHGHHHFHHHBGHHGHHHHGHHFHGHHHHHHHHHHCGHHHHHHHHHHHHHHHHHHHFF3BGHHHHHHHHEHHHHBGHHDF44?GGGHHHHHHHHGHHHFFFGGHFEGFGEGHHHFB@FGHHHHHHHHE1F1GHHHHHHHHHFBH1>FF1FFGFHGGBGFGBHGHHGDD0<0;C..GHGCFHFFD
@M05620:45:000000000-G6HP7:1:1101:6282:8379 1:N:0:182
ATCTCTATCTCCTAAAAACCTGTTTAGATTTGGAGATAGACCTTCAGGTTTTTCATCATTTTCTGCATGAATTATACATTGACCACGTGGTCAGTTTGCAGCATTCTGTTATTTTGTTTGACAGAGTGTCTTGTTGAGAACATATGTAGGACATGATTTTTTCCTGCAACAGGGAAAATAAAGTATAAGTTTTAAAGATTTATTCTTTAATAAAGGATCTCAAAGCCAGCTTTAGAAAAAGGAAGAAAGGG
+
DDCCDFFFFFFFGGGGGGGGGGHHHHHHHHHHHHHHHHHHHHHHHHHHHHHGGHHHHHHHHHHHHHHHHHHHHHHHHHHHHHHHHHGHHGHHHHHHHHHHHHFHHHHHHHHHHHHHHHHHGGHHHFHHHHHHHHHHHHHHHCGHHHHHHGGHHHHHHHHHHGHHHHHGHHHHHGGHHHHHHHHHHHHHHGHHHHHHHGGHHHHHHHHHHHHHDGHHGHHHHGGHHHHGHGHHHFHFFGHHGGGHHHHHHHG
@M05620:45:000000000-G6HP7:1:1101:14449:8380 1:N:0:182
ATCTCTATCTCCTAAAAACCTGTTTAGATTTGGAGATAGACCTTCAGGTTTTTCATCATTTTCTGCATGAATTATACATTGACCACGTTCCAGCGTGGTCAGTTTGCAGCATTCTGTTATTTTGTTTGACAGAGTGTCTTGTTGAGAACATATGTAGGACATGATTTTTTCCTGCAACAGGGAAAATAAAGTATAAGTTTTAAAGATTTATTCTTTAATAAAGGATCTCAAAGCCAGCTTTAGAAAAAGGA
+
DEDDDFFFFFFFGGGGGGGGGGHHHHHHHHHHHHHHHHHHHHHHHHHHHHHGGHHHHIHHHIIIIHHHHHHHHHHHHHHHHHHHHHGHHHHHHHGFGGHHHHHHHHHGHHHHHHHHHHHHHHHHHHHHHHHHHHHHHHHHHHHHHHHHHHHHHHHHHHHHHHHHHHHHHGHHHHHHHHHHHGGHHHHHHHHHHHHHHHHHHHHHHHHHHHHHHHHHHHHHHHHHHHHHHHHHHHHHHGHHHHHHHGHHGGH
@M05620:45:000000000-G6HP7:1:1101:26893:8391 1:N:0:182
CATCCTGACCCTGAAGTACCCCATTGAGCATGGCATCGTCACCAACTGGGACGACATGGAGAAGATCTGGCACCACACCTTCTACAACGAGCTGCGCGTGGCCCCGGAGGAGCACCCAGTGCTGCTGACCGAGGCCCCCCTGAACCCCAAGGCCAACAGAGAGAAGATGACTCAGGTGAGGCTCGGCCGACGCCCGTGCTCCTCCCGTCCTTTCCCCAGTCATTTTCTGCCCGGCTTGATTTCTGACATTA
+
DDDDDFFFFFFFGGGGGGGGGGGHHHHHHHHHHHHHHGHHHGHHHGHHHHHHGGGGGHHHHHHHHHHHHHHHHGHHHGGHHHHHHHHHGGGGGHHGGGGGGGHHGGGGGGGGHHHHGGHGHHHHHHHHHHGGGGGGGGGGGGHHHHGGGGHGHHGGGGGGGGGGGGGGGGGGGGGGGGGGGGGGFFFFFFFFFFFFDFFFFFFFFFFEFFFFFHFFFFFFFFFFFFFHFFFFFFFFFFBFFFFFFFFFFF0
@M05620:45:000000000-G6HP7:1:1101:26875:8397 1:N:0:182
CATCCTGACCCTGAAGTACCCCATTGAGCATGGCATCGTCACCAACTGGGACGACATGGAGAAGATCTGGCACCACACCTTCTACAACGAGCTGCGCGTGGCCCCGGAGGAGCACCCAGTGCTGCTGACCGAGGCCCCCCTGAACCCCAAGGCCAACAGAGAGAAGATGACTCAGGTGAGGCTCGGCCGACGCCCGTGCTCCTCCCGTCCTTTCCCCAGTCATTTTCTGCCCGGCTTGATTTCTGACATTA
+
BBABBBFFFFFFGFGFGFGGGGGHHCGFFHHHHHHHHGHHHGHHHGHHHHHHCGGGFGHHHHHHGGHHHDGHHGHHHGGHHHHHHHHH/FEEFFGEFCFGGFHHGGFGGCGGHGHHGGHG1FHHHHHFHHGGGGGGGGGGGEGFHHGGGGGEAGFGGGFGFGFGGGGGBFFGGGGGGGFFGGEGF-;DD@BFFFF>99DEFFFFFFDAAAAFFFFFFFFFFFFFFFFFFFFFFCFFFFFFFFEB///BFF9
@M05620:45:000000000-G6HP7:1:1101:26889:8410 1:N:0:182
CATCCTGACCCTGAAGTACCCCATTGAGCATGGCATCGTCACCAACTGGGACGACATGGAGAAGATCTGGCACCACACCTTCTACAACGAGCTGCGCGTGGCCCCGGAGGAGCACCCAGTGCTGCTGACCGAGGCCCCCCTGAACCCCAAGGCCAACAGAGAGAAGATGACTCAGGTGAGGCTCGGCCGACGCCCGTGCTCCTCCCGTCCTTTCCCCAGTCATTTTCTGCCCGGCTTGATTTCTGACATTA
+
BBBBBFBFFFFF4FGFGFGGGGEHHEGHHHHHHHHHHEHHGGHHGGHHH2GHCGGGEHGHHHGEHHHHHBGHHGHHHGGHHHHHHGHH?GFGGHHEEGGGEEHHGGGGGCGDHHHHGGHHEFHHHHHHHHGDGGGGGGGGGAHFHHGGG?:::CFGGGBBBFDGGGGGBFGGGGGBCFFFGEEG9@AD@>9BBBB@;.AAFFFFBEDEFFFFFFFFFFABBFFFFFFFFFFED?BBB-AFFFFF/:F9BF/
@M05620:45:000000000-G6HP7:1:1101:18535:8424 1:N:0:182
AAACCAAGCAGACACTCACCGCTCCCTCGCCACAGGCCAATAGTTTGTCCTCACTGAGTTGGCAACAAGTGGCTGCTGTGGCTGCCATTTTTCTGGTGATGGCCATCAGCTCCGACGAGGTCAGCTGGGGGGCTTTCTTTGTGTAAGCAACGAGAAACCTGAAAGAAGCATTTTTTAACTAAGTCCTGCTGAGTCATTCATGAGTTTTTAGCCGCCTTGCTTCTTCTCACAGACTCTCTACTCTCATGCCA
+
BBABBAAFAFCFGGGGGGGGEGCEEFHHGGGFGHHHGGHHHGDEGFHFHHHHHHHHHHGGHHHGHGHGHFEGF1FFGF@GFHHGGHGGHHHFHHFHGHEGHFHHHGFHHGGHHGGGCGGCEGCGHHHHD/DAGFEFFFFFGFGGGGBFFFFFFFFFFFFFFFFFFFFFFFFFFFFFFFFEFFFBBFFFFFFFFBFFFFFFFFFB;;BFEFFFFAFFFFFFEFFFFFFFFFFFEFFFFFFFFFFFFFFFBFF
@M05620:45:000000000-G6HP7:1:1101:18554:8427 1:N:0:182
AAACCAAGCAGACACTCACCGCTCCCTCGCCACAGGCCAATAGTTTGTCCTCACTGAGTTGGCAACAAGTGGCTGCTGTGGCTGCCATTTTTCTGGTGATGGCCATCAGCTCCGACGAGGTCAGCTGGGGGGCTTTCTTTGTGTAAGCAACGAGAAACCTGAAAGAAGCATTTTTTAACTAAGTCCTGCTGAGTCATTCATGAGTTTTTAGCCGCCTTGCTTCTTCTCACAGACTCTCTACTCTCATGCCA
+
CCCDDDDFDFFFGGGGGGGGGGGGGGGHGGGGGHHHGGHHHHHHHHHHHHHHHHHHHHHHHHHHHHHHHHHHGHGGHHHHHHHGGHHHHHHHHHHHHHHHHHHHHHHHHHHHHGGGGGGGGHHHHHHHGGGGGGGGGGGGGGGGGGFFFFFFFFFFFFFFFFFFFFFFFFFFFFFFFFFHFFFFFHFFFFFFFFFFFFFFFFFFFFFFFFFFFFFFFFFFFHHFFFHFFFFFFFFFFFFFFFFFFFFFFFB
@M05620:45:000000000-G6HP7:1:1101:7025:8441 1:N:0:182
ATCTCTATCTCCTAAAAACCTGTTTAGATTTGGAGATAGACCTTCAGGTTTTTCATCATTTTCTGCATGAATTATACATTGACCACGTGGTCAGTTTGCAGCATTCTGTTATTTTGTTTGACAGAGTGTCTTGTTGAGAACATATGTAGGACATGATTTTTTCCTGCAACAGGGAAAATAAAGTATAAGTTTTAAAGATTTATTCTTTAATAAAGGATCTCAAAGCCAGCTTTAGAAAAAGGAAGAAAGGG
+
CCCCDFFFFFFFGGGGGGGGGGHHHHHHHHHHHHHHHHHHHHHHHHHHHHHGGHHHHHHHHHIIIHHHHHHHHHHHHHHHHHHHHHGHHGHHFHHHHHHHHHHHHHHHHHHHHHHHHHHHHGHHHFHHHHHHHHHHGHHHHHHHHHHHHHHHHHHHHHHHHGHFHHHEGHEHHGGHHFHHHHHGGGHEHHHHHHHGHBGHHFHGGHHHHFHHHEHHFFGGFFGFGHHFGAGHHFHHEHGAEGFFHGGFHHG
@M05620:45:000000000-G6HP7:1:1101:8319:8465 1:N:0:182
ATCTCTATCTCCTAAAAACCTGTTTAGATTTGGAGATAGACCTTCAGGTTTTTCATCATTTTCTGCATGAATTATACATTGACCACGTGGTCAGTTTGCAGCATTCTGTTATTTTGTTTGACAGAGTGTCTTGTTGAGAACATATGTAGGACATGATTTTTTCCTGCAACAGGGAAAATAAAGTATAAGTTTTAAAGATTTATTCTTTAATAAAGGATCTCAAAGCCAGCTTTAGAAAAAGGAAGAAAGGG
+
BBAAAFFFFFFFFGFFFGGGGAFEEAFFFEEE5GG4ADFHFGHHHHHFFEGEFHGHGGHHHHHGGHHGHBFFDFHFHFHHHGFGFHCGGGHFHHGHGHFFHG1@@BGHHDGD@EDGGHHHFGHHB3BFFFHEFHHHHFEGF3FEGHG4BD3?GHHHHFGHHGFFHHGB?GCFEECCHHFDGHHGGGGFFFHHHFFHH1<FGGHHHHHHFHH<1<>FCGFGHB<0=GCGCEFFF0D000:CADB/CGGGCAD
@M05620:45:000000000-G6HP7:1:1101:8335:8476 1:N:0:182
ATCTCTATCTCCTAAAAACCTGTTTAGATTTGGAGTTAGACCTTCAGGTTTTTCATCATTTTCTGCATGAATTATACATTGACCACGTGGTCAGTTTGCAGCATTCTGTTATTTTGTTTGACAGAGTGTCTTGTTGAGAACATATGTAGGACATGATTTTTTCCTGCAACAGGGAAAATAAAGTATAAGTTTTAAAGATTTATTCTTTAATAAAGGATCTCAAAGCCAGCTTTAGAAAAAGGAAGAAAGGG
+
CCCCCFFFFFFFGGGGGGGGGGGHHHHHHHHHHHH4FGHHHHHHHHHHHHHGGHHHHHHHHHIHHHHHHHHHHHHHHHHHHHGHHHGFGGHHGHHHHHHGHHFHHHHHHHHHHHHHHHHHHHHHHFGHHHHHHHHHHHHHHGHHHHGHHHHHHHHHHHHHHGHHHHHGHHGHHGGHHHHHHHHGHHHHHFHHHHHHHGHHHGHHHHHHHHHHFHHHGHHHHGHHGFHFHEGHHHHGFFHHGGHFHFHGHHG
@M05620:45:000000000-G6HP7:1:1101:9346:8495 1:N:0:182
AGATTACTGCAACAGTTCCCCCTGGACCTGGAAAAGTTTCTTGCCTGGCTTACAGAAGCTGAAACAACTGCCAATGTCCTACAGGATGCTACCCGTAAGGAAAGGCTCCTAGAAGACTCCAAGGGAGTAAAAGAGCTGATGAAACAATGGCAAGTAAGTCAGGCATTTCCGCTTTAGCACTCTTGTGGATCCAATTGAACAATTCTCAGCATTTGTACTTGTAACTGACAAGCCAGGGACAAAACAAAGAT
+
BBBBBFFFFFFFGGGGGGGGGGGGHHHHHHHHHHHHHHHHHHHHHHHHHHHHHHHHHHHHHHHHHHHHHHHHHHHHHHHHHHHHHHHHHHHHHHGGGGHHHHHHHHHHGHHHHHHHHHHHHHHGGGGGHHHHHGHHHHHHHGHGHHHHHHHHHGHHHHHHHHHHHHHHHHGGGGGHGHHHHHHHHGHGHHHHHGHHHGGHHHHHHHHHHHGHHHHHHHHGHHHGHHHHGGHHGGGGGGGGGGGGGGGGGGF
@M05620:45:000000000-G6HP7:1:1101:13140:8496 1:N:0:182
TACCTGTACTGGGGAAGCGTGTAGCAATCGCCATTCCTACCCTAAAGATCGGAAGAGCACACGTCTGAACTCCAGTCACGGACATTTATCTCGTATGCCGTCTTCTGCTTGAAAAAAAAAAAAAAAAACACACATTCCCCTGATCTCCCCTCATACTTCCCCTACTTTTCCTCCCCTCCATCCCGCCCCCTACCCGCTCGTCTCTCATACGTCTCTCCTCCCTTCTCTGCCCTCCTTCTTTCTCCCCCTTC
+
CBCCCFFFFFFFGGGGGGGEFGHHHHHHHGGGGGHHHHFHHHHHHHHGHHHGGGGHHHGHFHGGHHFFFHHHHGHHHHHGGGGGHHHGHGHHHFGHHHHGEGHGHHHHHHHGHGHGGGGGF<<<>---<<<..<0000:/:./000::;./..000000:9//..00000000/../.9/00.9.--99--.:.9.---;-:.;/9////.;;///////;./////:///9/:.///9//////;9.-.9
@M05620:45:000000000-G6HP7:1:1101:5719:8504 1:N:0:182
AAACCAAGCAGACACTCACCGCTCCCTCGCCACAGGCCAATAGTTTGTCCTCACTGAGTTGGCAACAAGTGGCTGCTGTGGCTGCCATTTTTCTGGTGATGGCCATCAGCTCCGACGAGGTCAGCTGGGGGGCTTTCTTTGTGTAAGCAACGAGAAACCTGAAAGAAGCATTTTTTAACTAAGTCCTGCTGAGTCATTCATGAGTTTTTAGCCGCCTTGCTTCTTCTCACAGACTCTCTACTCTCATGCCC
+
B?AABBBFBFFFGGGGGGGGGGGGGGHHGGGGGHHHGGHHHHHGHHHHHHHHHHHHHHGHHHHHHHHHHHHHGHGFHFHGGFHEGHGHHHHHGHHGHHFHHHGHHHGFGGFHFGGEF>BD?GBGFDGHGGGGGGGGBFGGGBFFGFFFFB.B9AFAFBFFFFF/;FFF/FFFFFFFEFFFFFF/BFFFEFBFF/BBBFFFBFBBFFFFFFFFFFFFFFFFFFFFFFFFFFF9BABB/9FFFF9F9/BBFF/
@M05620:45:000000000-G6HP7:1:1101:9360:8505 1:N:0:182
AGATTACTGCAACAGTTCCCCCTGGACCTGGAAAAGTTTCTTGCCTGGCTTACAGAAGCTGAAACAACTGCCAATGTCCTACAGGATGCTACCCGTAAGGAAAGGCTCCTAGAAGACTCCAAGGGAGTAAAAGAGCTGATGAAACAATGGCAAGTAAGTCAGGCATTTCCGCTTTAGCACTCTTGTGGATCCAATTGAACAATTCTCAGCATTTGTACTTGTAACTGACAAGCCAGGGACAAAACAAAGAT
+
B?ABAFFFFFBFGGGGGGGGGGGGHHHHHHHFHGHHGHHHHHHHHHHHHHHHHHHHHHHHHGHHHHHHHHHHGGHHHHHHHHHHHHHHHHGHHHGFGGHGGGFFHHHHGHFHHHGFHHHHHGHGGGGGFHHHHGHHHHHHHFHHFGFHHHHGHGHHGHFHHHHHHHHHHHGGGGGHHHFGHHHHHGHGHHHHHHHHHHHHGHHHGHHHHHHHGHHHHHHGHFHGHHHHHFFGHGEFGGGGFAFFGGGGGG0
@M05620:45:000000000-G6HP7:1:1101:5739:8508 1:N:0:182
AAACCAAGCAGACACTCACCGCTCCCTCGCCACAGGCCAATAGTTTGTCCTCACTGAGTTGGCAACAAGTGGCTGCTGTGGCTGCCATTTTTCTGGTGATGGCCATCAGCTCCGACGAGGTCAGCTGGGGGGCTTTCTTTGTGTAAGCAACGAGAAACCTGAAAGAAGCATTTTTTAACTAAGTCCTGCTGAGTCATTCATGAGTTTTTAGCCGCCTTGCTTCTTCTCACAGACTCTCTACTCTCATGCCA
+
CCBCCABFCFFFGGGGGGGGGGGGGGHHGGGGGHHHGGHHHHHHHHHHHHHHHHHHHHHHHHHHHHHHHHHHGHGGHHGHHHHGGHHHHHHHHHHHHHHHHHHHHHHHHHHHHGGGGGGGGHHHHHHHGGGGGGGGGGGGGGGGGGFFFFFFFFFFFFFFFFFFFFFFFFFFFFFFFFFFFFFFFFFFFFFFFFFFFFFFFFFFFFFFFFFFFFFFFFFFFFFFFFFFFFFFFFFFFFFFFFFFFFFFFFF
@M05620:45:000000000-G6HP7:1:1101:5727:8521 1:N:0:182
AAACCAAGCAGACACTCACCGCTCCCTCGCCACAGGCCAATAGTTTGTCCTCACTGAGTTGGCAACAAGTGGCTGCTGTGGCTGCCATTTTTCTGGTGATGGCCATCAGCTCCGACGAGGTCAGCTGGGGGGCTTTCTTTGTGTAAGCAACGAGAAACCTGAAAGAAGCATTTTTTAACTAAGTCCTGCTGAGTCATTCATGAGTTTTTAGCCGCCTTGCTTCTTCTCACAGACTCTCTACTCTCATGCCA
+
BBBBBBBFBFFFGGGGGGGGGGGGGGHHGGGGGHHHGGGHHHHHHHHHHHHHHHHHHHGGHHHGHHHHHHHHGHGGHHHHHHHGGHHHHHHHHHHHHHGHHHHHHHHHHHHHHGGGGGGGGHHHHHHHGGGGGGGGGGGGGFGGGGFFFFFFFFFDFFFFFFFFFFFFFFFFFFFFFFFFFFFFFFFFFFFFFFFFFFFFFFFFFFFFFFFFFFFFFFFFFFFFFFFFFFFFFFFFFFFFFFFFFFFFFFB
@M05620:45:000000000-G6HP7:1:1101:18004:8522 1:N:0:182
CATCCTGACCCTGAAGTACCCCATTGAGCATGGCATCGTCACCAACTGGGACGACATGGAGAAGATCTGGCACCACACCTTCTACAACGAGCTGCGCGTGGCCCCGGAGGAGCACCCAGTGCTGCTGACCGAGGCCCCCCTGAACCCCAAGGCCAACAGAGAGAAGATGACTCAGGTGAGGCTCGGCCGACGCCCGTGCTCCTCCCGTCCTTTCCCCAGTCATTTTCTGCCCGGCTTGATTTCTGACATTA
+
EDEEEFFFFFFFGGGGGGGGGGGHHHHHHHHHHHHHHGHHHGHHHGHHHHHHGGGGGHHHHHHHHHHHHHHHHGHHHGGHHHHHHHHHGGGGGHHGGGGGGGHHGGGGGGGGHHHHGGHHHHHHHHHHHHGGGGGGGGGGGGHHHHGGGGHGHHGGGGGGGGGGGGGGGGGGGGGGHGGGGGGGFFFFFFFFFFFFDFFFFFFFFFFFFFFFFFFFFFFFFFHFFFFFFFFFFFFFFFFFFFFFFFFFFF:
@M05620:45:000000000-G6HP7:1:1101:4490:8545 1:N:0:182
CATCCTGACCCTGAAGTACCCCATTGAGCATGGCATCGTCACCAACTGGGACGACATGGAGAAGATCTGGCACCACACCTTCTACAACGAGCTGCGCGTGGCCCCGGAGGAGCACCCAGTGCTGCTGACCGAGGCCCCCCTGAACCCCAAGGCCAACAGAGAGAAGATGACTCAGGTGAGGCTCGGCCGACGCCCGTGCTCCTCCCGTCCTTTCCCCAGTCATTTTCTGCCCGGCTTGATTTTTGCCTTTT
+
BBBBBFFFFFFFFGCGBGGGGC?GDED4BAEGE44A3E2AEEFHC2FHHAFCAEE01FB3CH1F35AFHB@2G1F1?E>FB3344B@F>1?/E@B/>@EE/EHH/EC/B//</<FG/?F?<111<111F0@-A<CGGGG@D.GGHHGGGDH.G.C..9B/99.C9//0090909;90/;C...9@9A.9-9-@B;-B..9B//;BEF9A99FFFFFB.A9B9BFF///BBF.D--@@B.BF///;/:/;:/
@M05620:45:000000000-G6HP7:1:1101:14076:8594 1:N:0:182
CATCCTGACCCTGAAGTACCCCATTGAGCATGGCATCGTCACCAACTGGGACGACATGGAGAAGATCTGGCACCACACCTTCTACAACGAGCTGCGCGTGGCCCCGGAGGAGCACCCAGTGCTGCTGACCGAGGCCCCCCTGAACCCCAAGGCCAACAGAGAGAAGATGACTCAGGTGAGGCTCGGCCGACGCCCGTGCTCCTCCCGTCCTTTCCCCAGTCATTTTCTGCCCGGCTTGATTTCTGACATTA
+
CCCCCFFFFFFFGGGGGGGGGGGHHHHHHHHHHHHHHGHHHGHHHGHHHHHHGGGGGHHGHHHHGHHHHHHHHGGHHGGHHHHHHHHHGGGGGHHGGGEFGGHHGGGGGGGGHHHHGGHGHHHHHHHHHHGGGGGGGGGGGGHHHHGGGGHGHHGGGGGGGGGGGGGGGGGGGGGGGGGGGGGGFFFFFFFFFFFACFFFFFFFFFFFFFFFFFFFFFFFFFFFFFFFFFFFFFFFFFAFFFBFFEFFFF0
@M05620:45:000000000-G6HP7:1:1101:4244:8598 1:N:0:182
CATCCTGACCCTGAAGTACCCCATTGAGCATGGCATCGTCACCAACTGGGACGACATGGAGAAGATCTGGCACCACACCTTCTACAACGAGCTGCGCGTGGCCCCGGAGGAGCACCCAGTGCTGCTGACCGAGGCCCCCCTGAACCCCAAGGCCAACAGAGAGAAGATGACTCAGGTGAGGCTCGGCCGACGCCCGTGCTCCTCCCGTCCTTTCCCCAGTCATTTTCTGCCCGGCTTGATTTCTGACATTT
+
AABABFFFFFFFGFGGGGGGGGGHHHHHHHHHHHHHHGHHHGHHGGHHHHHHGGGGGHHHHHGHHGHHHHHHHGHHGDFHHHHHHHHHEFGGGHHGEEEEEGGHGGGGGGGGHHHHGGHHHHFHHHHHHHGGGGGGGGGGGGHFHFGGGGHGHHGGEFGGGGGGGGGGGGGGGFGGGGGFGGEFFFFFFAAF;DFFCFF?FFFFFFFADFDFFFFFFFFFFFFFFFFFFBBE9@BCACAFFFFBFBFFFF/
@M05620:45:000000000-G6HP7:1:1101:7295:8606 1:N:0:182
AGATTACTGCAACAGTTCCCCCTGGACCTGGAAAAGTTTCTTGCCTGGCTTACAGAAGCTGAAACAACTGCCAATGTCCTACAGGATGCTACCCGTAAGGAAAGGCTCCTAGAAGACTCCAAGGGAGTAAAAGAGCTGATGAAACAATGGCAAGTAAGTCAGGCATTTCCGCTTTAGCACTCTTGTGGATCCAATTGAACAATTCTCAGCATTTGTACTTGTAACTGACAAGCCAGGGACAAAACAAAGAT
+
AAAAA1@FBD1B1FFBF3GGGFGFFHGFGFGFBGFHHHHHFDGDHGGHFHHFCGFDFHFHHEHBGFGFGHHHCGHF2FGGFHHGHHGHFBGGEGEEE?GFHHFHFGBFFGGFFFF1GHH1>>>FF/</BBGHGAGFHB1GH21BFGHFD1BGGFGHBH@FGHHHEHHH?G/CGGFHBGHGCGFFGFC?GFGGHHBBG0<0<CGDFHH0DG0GGHFHHGHCBCCFHHC0CGHGEGGGGG?A9ABFAFGGGGB
@M05620:45:000000000-G6HP7:1:1101:4225:8612 1:N:0:182
CATCCTGACCCTGAAGTACCCCATTGAGCATGGCATCGTCACCAACTGGGACGACATGGAGAAGATCTGGCACCACACCTTCTACAACGAGCTGCGCGTGGCCCCGGAGGAGCACCCAGTGCTGCTGACCGAGGCCCCCCTGAACCCCAAGGCCAACAGAGAGAAGATGACTCAGGTGAGGCTCGGCCGACGCCCGTGCTCCTCCCGTCCTTTCCCCAGTCATTTTCTGCCCGGCTTGATTTCTGACATTT
+
BBAABFFFFFFFGGGGGGGGGGGHHHHHHHHHHHGHHGHHHGHHHGHHHHHHGGGGGHHGHHHHGHGHHHHHHGFHHGGHHHHHHHHHGGGGGHHGGGGGGGHHGEGDGGGGHGHHGGHGGHHHHHHHHHGGGGGGGGGGGGHGHHGGGGGGHHGGGGGFGGGEGFCFFFFGGGGGGGFGGGGGFFFFFABFFACFBFFFFFFFFFFEDFFFFFFBFFDFFFFFFFFFFFFFFFFFFFFFFFFFFEBFFF/
@M05620:45:000000000-G6HP7:1:1101:4246:8617 1:N:0:182
CATCCTGACCCTGAAGTACCCCATTGAGCATGGCATCGTCACCAACTGGGACGACATGGAGAAGATCTGGCACCACACCTTCTACAACGAGCTGCGCGTGGCCCCGGAGGAGCACCCAGTGCTGCTGACCGAGGCCCCCCTGAACCCCAAGGCCAACAGAGAGAAGATGACTCAGGTGAGGCTCGGCCGACGCCCGTGCTCCTCCCGTCCTTTCCCCAGTCATTTTCTGCCCGGCTTGATTTCTGACATTA
+
CCCCCFFFFFFFGGGGGGGGGGGHHFHHHHHHHHHHHGHHHGHHHGHHHHHHGGGGGHHHHHHHHHHHHHHHHGHHHGGHHHHHHHHHGGGGGHHGGGGGGGHHGGGGGGGGHHHHGGHHHHHHHHHHHHGGGGGGGGGGGGHHHHGGGGHGHHGGGGGGGGGGGGGGGGGGGGGGGGGGGGGGFFFFFFFFFFFF>DDFFFFFFFDFFFDFFFFFFFDFFFFFFFFFFFFFFFFFDFFFFFFFFFFFFF0
@M05620:45:000000000-G6HP7:1:1101:19323:8625 1:N:0:182
TACCTGTACTGGGGAAGCGTGTAGCAATCGCCATTCCTACCCTAAAGATCGGAAGAGCACACGTCTGAACTCCAGTCACGGACATTTATCTCGTATGCCGTCTTCTGCTTGAAAAAAAAAAAAAAAAAAAAAATAAAAAATAGTAGGACTCTTTTGTTCTTCATTAGAAGAGTTTATAGCTAATCCTTATTAAGTAAAGAGTCATTAGAAAACAAAATCGTTAAGGAGCTAGAAAAACCACGAGCTGCAGT
+
CCCDCFFFFFFFGGGGGGGEGGHHHHHHHGGGGGHHHHHHHHHHHHHFHHHGGGGHHHGHHHGHHHGHHHHHHGHHHHHGGGGGHHHGHHHHHGGHHHHGGGHGHHHGHHHHHHHHGGGGG<</---------.00000-.00;00000//00000:/0000000:0:0;0.0;00::0000000:000000000;0000/0000000000//....00..9..000..:00000:......---.00/:0
@M05620:45:000000000-G6HP7:1:1101:7284:8626 1:N:0:182
AGATTACTGCAACAGTTCCCCCTGGACCTGGAAAAGTTTCTTGCCTGGCTTACAGAAGCTGAAACAACTGCCAATGTCCTACAGGATGCTACCCGTAAGGAAAGGCTCCTAGAAGACTCCAAGGGAGTAAAAGAGCTGATGAAACAATGGCAAGTAAGTCAGGCATTTCCGCTTTAGCACTCTTGTGGATCCAATTGAACAATTCTCAGCATTTGTACTTGTAACTGACAAGCCAGGGACAAAACAAAGAT
+
BBABBFFFFFFFGGGGGGGGGGGGHHHHHHHHHHHHGHHHHHHGHHHHHHHHHHHHHHHHHHHHHGHHHHHHHHHHHHHHHHGHHHHHHHFHHHGGEGHHGHCGHHHHGHHHHHHHHHHHHHHGGEGFHHGHHGHHHHHHHDFHHHHHFHHGHGHHHHHHHHHHHHHHHHGGGGGHGHFHHHHHHFGGHHHHHGHHHFGFHHHHHHHGHHGHHHHHHHHHHGHGHHHFEGGHHGGGGGGGGFFFFGGGGGG
@M05620:45:000000000-G6HP7:1:1101:10087:8635 1:N:0:182
CATCCTGACCCTGAAGTACCCCGGCTTGATTTCTGACATTAGATCGGAAGAGCACACGTCTGAACTCCAGTCACGGACATTTATCTCGTATGCCGTCTTCTGCTTGAAAAAAAAAAAAAAAAAATAAAAAAAAAAGTGTTAGTCTGAGTGGAAAAATAAAAATCATCAACATAATATCAATTAACAAAAATGAAGAATATGATAAGATCAATTGATACAAAGAACACAGAATATTATATATTTAAATAAAT
+
CCCCCFFFFFFFGGGGGGGGGGGGGGGGHHHHHHHHHHHHHHGHHHGGGGHHHHHHHGHHHGHHHHHHHHHHHHGGGGGHHHHHHHHHGGHHHHGGGHGHHHHHHHHHFHHEEFGCB/>/>->-.00000-----.:0000000;00000.0;0/..00000.000000/0/000009000000000.:..09000/0990000;;00000;0000:000://.//9.:0009000;00000000000000
@M05620:45:000000000-G6HP7:1:1101:12667:8636 1:N:0:182
ATCTCTATCTCCTAAAAACCTGTTTAGATTTGGAGATAGACCTTCAGGTTTTTCATCATTTTCTGCATGAATTATACATTGACCACGTTCCAGCGTGGTCAGTTTGCAGCATTCTGTTATTTTGTTTGACAGAGTGTCTTGTTGAGAACATATGTAGGACATGATTTTTTCCTGCAACAGGGAAAATAAAGTATAAGTTTTAAAGATTTATTCTTTAATAAAGGATCTCAAAGCCAGCTTTAGAAAAAGGA
+
CCCDCFFFFFFFGGGGGGGGGGHHHHHHHHHHHGHHHHHHHHHHHHHHHHHGGHHHHHHHHIHHHHHHHHHHHHHHHHHHHHHHHHGHHHHHGHGGGGHHHHHHHHHHHHHHHHHHHHHHHHHHHHHHGHHHHHHHHHHHHHHHHHHHHHHHHHHHHHHHHHHGHHHHHGHHHHHHHHHHHGGGHHHHHHHHHHHHH<GHHHGHHHHGHHHHHHHHHHHHHHGHHHHHHHHHHHHHHGHHHHHHHHHHGGH
@M05620:45:000000000-G6HP7:1:1101:24855:8640 1:N:0:182
CATCCTGACCCTGAAGTACCCCATTGAGCATGGCATCGTCACCAACTGGGACGACATGGAGAAGATCTGGCACCACACCTTCTACAACGAGCTGCGCGTGGCCCCGGAGGAGCACCCAGTGCTGCTGACCGAGGCCCCCCTGAACCCCAAGGCCAACAGAGAGAAGATGACTCAGGTGAGGCTCGGCCGACGCCCGTGCTCCTCCCGTCCTTTCCCCAGTCATTTTCTGCCCGGCTTGATTTCTGACATTT
+
CCCCCFFFFFFFGGGGGGGGGGGHHHHHHHHHGHHHHGHHHGHBGGHHHHHHGGGGGHHGHHGHHHGHHGGHHGHHHGGHHHHHHHHHGGGGGFHGGGGGGGHHGGGFBCEGHGHHGGFGGHHHGGGFHHCGGGGGGGGGGGHGHHGGDGHGHHGGGGGGGGDEFFFGGGGGGGEGGGBFGFGGFFFFF-@FFFFFADDFFFFFFFFFFDFBFFFFFBDFF/BFFFFFFEFFA-@CF-.;FFFFF/FFFF/
@M05620:45:000000000-G6HP7:1:1101:24841:8652 1:N:0:182
CATCCTGACCCTGAAGTACCCCATTGAGCATGGCATCGTCACCAACTGGGACGACATGGAGAAGATCTGGCACCACACCTTCTACAACGAGCTGCGCGTGGCCCCGGAGGAGCACCCAGTGCTGCTGACCGAGGCCCCCCTGAACCCCAAGGCCAACAGAGAGAAGATGACTCAGGTGAGGCTCGGCCGACGCCCGTGCTCCTCCCGTCCTTTCCCCAGTCATTTTCTGCCCGGCTTGATTTCTGACATTA
+
DCCDDFFFFFFFGGGGGGGGGGGHHHHHHHHHHHHHHGHHHGHHHGHHHHHHGGGGGHHHHHHHHHHHHHHHHGHHHGGHHHHHHHHHGGGGGHHGGGGGGGHHGGGGGGGGHHHHGGHGHHHHHHHHHHGGGGGGGGGGGGHHHHGGGGHGHHGGGGGGGGGGGGGGGGGGGGGGHGGGGGGGFFFFFFFFFFFFFFFFFFFFFFFEFFFFFFFFFFFFFFFFFFFFFFFFFFFFFFFFFFFFFFFFFF0
@M05620:45:000000000-G6HP7:1:1101:12663:8658 1:N:0:182
ATCTCTATCTCCTAAAAACCTGTTTAGATTTGGAGATAGACCTTCAGGTTTTTCATCATTTTCTGCATGAATTATACATTGACCACGTTCCAGCGTGGTCAGTTTGCAGCATTCTGTTATTTTGTTTGACAGAGTGTCTTGTTGAGAACATATGTAGGACATGATTTTTTCCTGCAACAGGGAAAATAAAGTATAAGTTTTAAAGATTTATTCTTTAATAAAGGATCTCAAAGCCAGCTTTAGAAAAAGGA
+
BBBBBFFFFFFFGGGGGGGGGGHHGHHHHHHHFHHHFEGHHHHHHHHHHHHGGHHHHHHHHHHHHHHHHHHHHHHHHHHHHHGHHHGHHHGHGHGFGGHGFHGHHHHHHHGGFHHHHHHHHHHHEHHHFHGHHHHHHHHHHHHHHHGHHHHHHHHHHHHHFHHHHHHHHGGGHHGHHHHGHGGGFHHFFDG?FHFHHHHHHGHGHGHHHHHHHHHHGFHHHFGHHHHHHHHGHHHHHGHHHHGBHHGHGGH
@M05620:45:000000000-G6HP7:1:1101:19903:8664 1:N:0:182
CATCCTGACCCTGAAGTACCCCATTGAGCATGGCATCGTCACCAACTGGGACGACATGGAGAAGATCTGGCACCACACCTTCTACAACGAGCTGCGCGTGGCCCCGGAGGAGCACCCAGTGCTGCTGACCGAGGCCCCCCTGAACCCCAAGGCCAACAGAGAGAAGATGACTCAGGTGAGGCTCGGCCGACGCCCGTGCTCCTCCCGTCCTTTCCCCAGTCATTTTCTGCCCGGCTTGATTTCTGACATTA
+
DDDDDFFFFFFFGGGGGGGGGGGHHHHHHHHHHHHHHGHHHGHHHGHHHHHHGGGGGHHHHHHHHHHHHHHHHGHHHGGHHHHHHHHHGGGGGHHGGGGGGGHHGGGGGGGGHHHHGGHHHHHHHHHHHHGGGGGGGGGGGGHHHHGGGGHGHHGGGGGGGGGGGGGGGGGGGGGGHGGGGGGGFFFFFFFFFFFFFFFFFFFFFFFEFFFFFFFFFFFFFFFFFHFFFFFFFFFFFFFFFFFFFEFFFF0
@M05620:45:000000000-G6HP7:1:1101:24848:8673 1:N:0:182
CATCCTGACCCTGAAGTACCCCATTGAGCATGGCATCGTCACCAACTGGGACGACATGGAGAAGATCTGGCACCACACCTTCTACAACGAGCTGCGCGTGGCCCCGGAGGAGCACCCAGTGCTGCTGACCGAGGCCCCCCTGAACCCCAAGGCCAACAGAGAGAAGATGACTCAGGTGAGGCTCGGCCGACGCCCGTGCTCCTCCCGTCCTTTCCCCAGTCATTTTCTGCCCGGCTTGATTTCTGACATTA
+
BBBBBFBFFFFFGGGFGGGGGGGHHHHHHHHHHHHHHGHHEGHHHGHHHHHHGGGGGHHHHHHHHHHHHHHHHGHHHGGHHHHHHHHHGGGGGHHGGGGEGEHHGGGGGGGGHHHHGGHHHHHHHHHHHHGGGGGGGGGGGGCHHHGGDGHGHHGGGGGGGGGGGGGGGGGGGGGGGGGGGGEGFFFFFFFFFFFFBDDEFFFFFFFFFFFFFFFFFFF9FBFFFFFFFFFFFABFFCFFFFFFBBFFBF9
@M05620:45:000000000-G6HP7:1:1101:24383:8673 1:N:0:182
AAACCAAGCAGACACTCACCGCTCCCTCGCCACAGGCCAATAGTTTGTCCTCACTGAGTTGGCAACAAGTGGCTGCTGTGGCTGCCATTTTTCTGGTGATGGCCATCAGCTCCGACGAGGTCAGCTGGGGGGCTTTCTTTGTGTAAGCAACGAGAAACCTGAAAGAAGCATTTTTTAACTAAGTCCTGCTGAGTCATTCATGAGTTTTTAGCCGCCTTGCTTCTTCTCACAGACTCTCTACTCTCATGCCA
+
CCACCCBFCFFFGGGGGGGGGGGGGGHHGGGGGHGHGGGHHHGGGHHHGHHHHHHFFHFGHHHGHHHHHHHHGHFGHFBGHHHGGHHHHFHHHHHGGHHHHHHHHHHHHHHHHGGGGGGGGHHHHHHHGGGGGGGGGGGGGGFBGGFFFFFFFFFFFFFFFFFFFFFFFFFFFFFFFFFFFFFFFFFFFFFFFBFFFFFFFFFFFFFFFFFFFFFFFFFFFFFFFFFFFFFFFFFFFFFFFFFFFFFFFFF
@M05620:45:000000000-G6HP7:1:1101:5270:8701 1:N:0:182
ATCTCTATCTCCTAAAAACCTGTTTAGATTTGGAGATAGACCTTCAGGTTTTTCATCATTTTCTGCATGAATTATACATTGACCACGTTCCAGCGTGGTCAGTTTGCAGCATTCTGTTATTTTGTTTGACAGAGTGTCTTGTTGAGAACATATGTAGGACATGATTTTTTCCTGCAACAGGGAAAATAAAGTATAAGTTTTAAAGATTTATTCTTTAATAAAGGATCTCAAAGCCAGCTTTAGAAAAAGGA
+
CCCCDFFFFFFFGGGGGGGGGGHHHHHHHHHHHHHHHHHHHHHHHHHHHHHGGHHHHHHHHHHHHHHHHHHHHHHHHHHHHHHHHHGHHHHHHHGGGGHHHHHHHHHHHHHHHHHHHHHHHHHHHHHHHHHHHHHHHHHHHHHHHHHHHHHHHHHHHHHHHHHHHHHHHGHHHHHHHHHHHGGHHHHHGHHHHHHHHHHHHHHHHHHHHHHHHHHHHGHHHGHHHBGHHHHGHHHHHGHHHHHHHHHHGGH
@M05620:45:000000000-G6HP7:1:1101:7185:8703 1:N:0:182
CATCCTGACCCTGAAGTACCCCGGCTTGATTTCTGACATTAGATCGGAAGAGCACACGTCTGAACTCCAGTCACGGACATTTATCTCGTATGCCGTCTTCTGCTTGAAAAAAAAAAAAAAATAGAAAGACAAGTAGTCTTATTGCGTCCAGCTTAAGAGCACATAACAATACATAACGCGGGTACGTGAGGAGTCCGTTCTCACACTGTATGCAAGCCAGCCGCCTACCGAATAGGGCACTGGACGACTAA
+
CBCCCFFFFFFFGGGGGGGGGGGGGGGGHHHHHHHHHHHHHHGHHHGGGGHHHHHHHGHHHGHGHHHHHHHHHHGGGGGHHHHHHHHHGGHHHHGGGHGHHHHHHHHHFHHGGGGC><</-011111100>00=00=000000<0.<<;.0/0:0;000/0./00000000009000.------:.//...0.//0;90/.00;09/090;00000../..9---.9/9-;9.;00./..////.:9-.-0
@M05620:45:000000000-G6HP7:1:1101:8002:8707 1:N:0:182
CATCCTGACCCTGAAGTACCCCATTGAGCATGGCATCGTCACCAACTGGGACGACATGGAGAAGATCTGGCACCACACCTTCTACAACGAGCTGCGCGTGGCCCCGGAGGAGCACCCAGTGCTGCTGACCGAGGCCCCCCTGAACCCCAAGGCCAACAGAGAGAAGATGACTCAGGTGAGGCTCGGCCGACGCCCGTGCTCCTCCCGTCCTTTCCCCAGTCATTTTCTGCCCGGCTTGATTTCTGACATTT
+
CCCCBFFFFFFFGGFGGGGGGGGHHHGFHHHHHGHHHGHHHGHGHGHHHHHHGGGGGHHHHHHFFHFHGHHHHGHHHGGHHHHHHGHHGGGGGHHGGGGGGGHHGGGDGGDEHFGHGGH?FFGGHHHHGHGGGGGGGGGGGGHEHHGGGFHAGHGGGGGGGGGEFGBFGGGGGGGGGGGGGFGFFFEFC@;B;DF;>D?EFFFFFFD;ADAFFFFFFFDBF/;FFFFFFEBA:@A=DFABFFFFFBF/BF/
@M05620:45:000000000-G6HP7:1:1101:6994:8708 1:N:0:182
CATCCTGACCCTGAAGTACCCCATTGAGCATGGCATCGTCACCAACTGGGACGACATGGAGAAGATCTGGCACCACACCTTCTACAACGAGCTGCGCGTGGCCCCGGAGGAGCACCCAGTGCTGCTGACCGAGGCCCCCCTGAACCCCAAGGCCAACAGAGAGAAGATGACTCAGGTGAGGCTCGGCCGACGCCCGTGCTCCTCCCGTCCTTTCCCCAGTCATTTTCTGCCCGGCTTGATTTCTGACATTA
+
CCCCDFFFFFFFGGGGGGGGGGGHHHHHHHHHHHHHHGHHHGHHHGHHHHHHGGGGGHHHHHHHHHHHHHHHHGHHHGGHHHGHHHHHGGGGGHHGGGFGGGHHGGGGGGGGHHHHGGHHHHHHHHHHHHGGGGGGGGGGGGHHHHGGGGHGHHGGGGGGGGGGGGGGGGGGGGGGGGGGGGGGFFFFFFFFFFFFDFFFFFFFFFFFFFFFFFFFFFFFFFFFFFFFHFFFFFFFFFFFFFFFFEFFFF0
@M05620:45:000000000-G6HP7:1:1101:8406:8710 1:N:0:182
ATCTCTATCTCCTAAAAACCTGTTTAGATTTGGAGATAGACCTTCAGGTTTTTCATCATTTTCTGCATGAATTATACATTGACCACGTTCCAGCGTGGTCAGTTTGCAGCATTCTGTTATTTTGTTTGACAGAGTGTCTTGTTGAGAACATATGTAGGACATGATTTTTTCCTGCAACAGGGAAAATAAAGTATAAGTTTTAAAGATTTATTCTTTAATAAAGGATCTCAAAGCCAGCTTTAGAAAAAGGA
+
BAACCFFFFFFFGGGGGGGGGGHHHHHHHHHHHCGHHHHCGHHHHHHHHHHGGHHHHHHHHHHHHGHHHHHHHHHHHHHHHHHHHHGHHHHHHHGFEFHHHHHHHHHHHHHHHHHHHHHHHHHHGHHHHGHHHHHHHHHHHHHHHHHGHHHHHHHHHHGHHHHHHHHHHGHHHHHGFGHHHGGHFHGFHHHHHGFHHHHHHGHFHGHHHHHHHHHHBGHHHHHHHHHHHHHHFHHHHGGHHHGC:CGHGGG
@M05620:45:000000000-G6HP7:1:1101:8427:8712 1:N:0:182
ATCTCTATCTCCTAAAAACCTGTTTAGATTTGGAGATAGACCTTCAGGTTTTTCATCATTTTCTGCATGAATTATACATTGACCACGTTCCAGCGTGGTCAGTTTGCAGCATTCTGTTATTTTGTTTGACAGAGTGTCTTGTTGAGAACATATGTAGGACATGATTTTTTCCTGCAACAGGGAAAATAAAGTATAAGTTTTAAAGATTTATTCTTTAATAAAGGATCTCAAAGCCAGCTTTAGAAAAAGGA
+
CDCCDFFFFFFFGGGGGGGGGGHHHHHHHHHHHHHHHHHHHHHHHHHHHHHGGHHHHHHHHHHHHHHHHHHHHHHHHHHHHHHHHHGHHHHHHHGGGGHHHHHHHHHHHHHHHHHHHHHHHHHHHHHHHHHHHHGHHHHHHHHHHHHHHHHHHHHHHHHHHHHHGHHHHGHHHHHHHHHHHGGGHHHHHHHHHHHHHHHHHHHHHHHHHHHHHHHHHHHHHHHHHHHHHGHHHHHHHGHHHHHHHHHHGGH
@M05620:45:000000000-G6HP7:1:1101:8007:8731 1:N:0:182
CATCCTGACCCTGAAGTACCCCATTGAGCATGGCATCGTCACCAACTGGGACGACATGGAGAAGATCTGGCACCACACCTTCTACAACGAGCTGCGCGTGGCCCCGGAGGAGCACCCAGTGCTGCTGACCGAGGCCCCCCTGAACCCCAAGGCCAACAGAGAGAAGATGACTCAGGTGAGGCTCGGCCGACGCCCGTGCTCCTCCCGTCCTTTCCCCAGTCATTTTCTGCCCGGCTTGATTTCTGACATTT
+
CCCCCFFFFFFFGGGGGGGGGGGHGHHHHHHHHHHHHGHHHGHHHGHHHHHHGGGGGHHHHHGHHHHHHHHHHGHHHGGHHHHHHHHHGGGGGHHGGGGGGGHHGGGGGGGGHHHHGGGGHHHHHHHHHHGGGGGGGGGGGGHHHHGGGGHGHHGGGGGGGGGGGGGGGGGGGGGGGGGGGGGGFFFFFFFFFFFCCDDFFFBFFFFFFFFFFFFFFFD/BBFFFFFFFEFEDDFAFAAFFBFFF/B/BF/
@M05620:45:000000000-G6HP7:1:1101:12016:8788 1:N:0:182
CATCCTGACCCTGAAGTACCCCATTGAGCATGGCATCGTCACCAACTGGGACGACATGGAGAAGATCTGGCACCACACCTTCTACAACGAGCTGCGCGTGGCCCCGGAGGAGCACCCAGTGCTGCTGACCGAGGCCCCCCTGAACCCCAAGGCCAACAGAGAGAAGATGACTCAGGTGAGGCTCGGCCGACGCCCGTGCTCCTCCCGTCCTTTCCCCAGTCATTTTCTGCCCGGCTTGATTTCTGACATTT
+
CCCCCFFFFFFFGGGGGGGGGGGHHHHHHHHHHHHHHGHHHGHHHGHHHHHHGGGGGHHHHHHHHHHHHHHHHGHHHGGHHHHHHHHHGGGGGHHGGGFGGGHHGGGGGGGGHHHHGGHHHHHHHHHHHHGGGGGGGGGGGGHHHHGGGGHGHHGGGGGGGGGGGGGGGGGGGGGGGGGGGGGGFFFFFFFFFFFCBADFFFFFFFFFFFFFFFFFFFFFFBFBFFFFFFFFD-BAFAAFFFFFB/;9BF/
@M05620:45:000000000-G6HP7:1:1101:20388:8795 1:N:0:182
CATCCTGACCCTGAAGTACCCCATTGAGCATGGCATCGTCACCAACTGGGACGACATGGAGAAGATCTGGCACCACACCTTCTACAACGAGCTGCGCGTGGCCCCGGAGGAGCACCCAGTGCTGCTGACCGAGGCCCCCCTGAACCCCAAGGCCAACAGAGAGAAGATGACTCAGGTGAGGCTCGGCCGACGCCCGTGCTCCTCCCGTCCTTTCCCCAGTCATTTTCTGCCCGGCTTGATTTCTGACATTA
+
DDDDDFFFFFFFGGGGGGGGGGGHHHHHHHHHHHHHHGHHHGHHHGHHHHHHGGGGGHHHHHHHHHHHHHHHHGHHHGGHHHHHHHHHGGGGGHHGGGGGGGHHGGGGGGGGHHHHGGHHHHHHHHHHHHGGGGGGGGGGGGHHHHGGGGHGHHGGGGGGGGGGGGGGGGGGGGGGHGGGGGGGFFFFFFFFFFFFFFFFFFFFFFFFFFFFFFFFFFFFFFFFFFFFFFFFFFFFFFAFFFFFFFFFFF0
@M05620:45:000000000-G6HP7:1:1101:9648:8814 1:N:0:182
CATCCTGACCCTGAAGTACCCCATTGAGCATGGCATCGTCACCAACTGGGACGACATGGAGAAGATCTGGCACCACACCTTCTACAACGAGCTGCGCGTGGCCCCGGAGGAGCACCCAGTGCTGCTGACCGAGGCCCCCCTGAACCCCAAGGCCAACAGAGAGAAGATGACTCAGGTGAGGCTCGGCCGACGCCCGTGCTCCTCCCGTCCTTTCCCCAGTCATTTTCTGCCCGGCTTGATTTCTGACATTA
+
DDDDDFFFFFFFGGGGGGGGGGGHHHHHHHHHHHHHHGHHHGHHHGHHHHHHGGGGGHHHHHHHHHHHHHHHHGHHHGGHHHHHHHHHGGGGGHHGGGGGGGHHGGGGGGGGHHHHGGHHHHHHHHHHHHGGGGGGGGGGGGHHHHGGGGHGHHGGGGGGGGGGGGGGGGGGGGGGHGGGGGGGFFFFFFFFFFFFFFFFFFFFFFFFFFFFFFFFFFFFFFFFFHHFHFFFFFFFFFFFFFFFFFFFFF0
@M05620:45:000000000-G6HP7:1:1101:26772:8826 1:N:0:182
AAACCAAGCAGACACTCACCGCTCCCTCGCCACAGGCCAATAGTTTGTCCTCACTGAGTTGGCAACAAGTGGCTGCTGTGGCTGCCATTTTTCTGGTGATGGCCATCAGCTCCGACGAGGTCAGCTGGGGGGCTTTCTTTGTGTAAGCAACGAGAAACCTGAAAGAAGCATTTTTTAACTAAGTCCTGCTGAGTCATTCATGAGTTTTTAGCCGCCTTGCTTCTTCTCACAGACTCTCTACTCTCATGCCA
+
CCCCCCCFCFFFGGGGGGGGGGGGGGHHGGGGGGHHGGGHHHHHHHHHHHHHHHHHHHGHHHHHHHHHHHHHGHGGHHHHHHHGGHHHHHHHHHHHHHHHHHHHHHHHHHHHHGGGGGGGFHHHHHHHGGGGGGGGGGGGGGGGGGFFFFFFFFFFFFFFFFFFFFFFFFFFFFFFEFFFFFFFFFFFFFFFFFFFFFFFFFEFFFFFFFFFFFFFFFFFFFFFFFFFFFFFFFFFFFFFFFFFFFFFFFB
@M05620:45:000000000-G6HP7:1:1101:9659:8829 1:N:0:182
CATCCTGACCCTGAAGTACCCCATTGAGCATGGCATCGTCACCAACTGGGACGACATGGAGAAGATCTGGCACCACACCTTCTACAACGAGCTGCGCGTGGCCCCGGAGGAGCACCCAGTGCTGCTGACCGAGGCCCCCCTGAACCCCAAGGCCAACAGAGAGAAGATGACTCAGGTGAGGCTCGGCCGACGCCCGTGCTCCTCCCGTCCTTTCCCCAGTCATTTTCTGCCCGGCTTGATTTCTGACATTA
+
CCCCCFFFFFFFGGGGGGGGGGGHHHHHHHHHHHHHHGHHHGHHHGHHHHHHGGGGGHHHHHHHHHHHHHHHHGHHHGGHHHHHHHHHGGGGGHHGGGGGGGHHGGGGGGGGHHHHGGHHHHHHHHHHHHGGGGGGGGGGGGHHHHGGGGHGHHGGGGGGGGGGGGGGGGGGGGGGGGGGGGGGFFFFFFFFFFFFDDFFFFFFFFFEDFAFFFFFFFFFFFFFFFFFFBFFDFFFFFFFFFFFFBFFFF0
@M05620:45:000000000-G6HP7:1:1101:19936:8830 1:N:0:182
AGATTACTGCAACAGTTCCCCCTGGACCTGGAAAAGTTTCTTGCCTGGCTTACAGAAGCTGAAACAACTGCCAATGTCCTACAGGATGCTACCCGTAAGGAAAGGCTCCTAGAAGACTCCAAGGGAGTAAAAGAGCTGATGAAACAATGGCAAGTAAGTCAGGCATTTCCGCTTTAGCACTCTTGTGGATCCAATTGAACAATTCTCAGCATTTGTACTTGTAACTGACAACCAGGGACAAAACAAAGACG
+
ABBBBFFFBDDFGGFFGGFFAEAFGHGHFGEA3FFHFHHHHHHHFFFHHHHHHH3DGFHFHBHHHFHHGHGHGHHHHHHGHHHFHEHFHFHGHHGGGAGFHHGF1GGHFHFHHFFGHGHHFHFCE/E??GFHDAGFDEHHFFFFGHEFFGGHGGGGHHGFBF<FHHHGHGGDGGCBFDGHHFHHHGGGFFHFB0DDGDDGGBGGFHFFDCHHHHHFGGHHFHHGHFF0GFHHDAA????A.BACEGFBFGD
@M05620:45:000000000-G6HP7:1:1101:19916:8834 1:N:0:182
AGATTACTGCAACAGTTCCCCCTGGACCTGGAAAAGTTTCTTGCCTGGCTTACAGAAGCTGAAACAACTGCCAATGTCCTACAGGATGCTACCCGTAAGGAAAGGCTCCTAGAAGACTCCAAGGGAGTAAAAGAGCTGATGAAACAATGGCAAGTAAGTCAGGCATTTCCGCTTTAGCACTCTTGTGGATCCAATTGAACAATTCTCAGCATTTGTACTTGTAACTGACAACCAGGGACAAAACAAAGACG
+
CCCCCFFFFFFFGGGGGGGGGGGGHHHHHHHHHHHHHHHHHHHHHHHHHHHHHHHHHHHHHHHHHGHHHHHHHHHHHHHHHHHHGHHHHHHHHHGEGGHHGHHHGHHHGHHHHHHHHHHHHHHGGEGFHHHHHGHHHHHHHHHHHHHHHHHGHGGHHHHHHHHHHHHHHHGGGGGHHHHHHHHHHGHGHHHHHHHHHFHHHHHHHHHGHHHHHHHHHHHHHHHFHHHHHHHHGGGGGGGG?BFFFGGGGG?
@M05620:45:000000000-G6HP7:1:1101:27554:8865 1:N:0:182
CATCCTGACCCTGAAGTACCCCATTGAGCATGGCATCGTCACCAACTGGGACGACATGGAGAAGATCTGGCACCACACCTTCTACAACGAGCTGCGCGTGGCCCCGGAGGAGCACCCAGTGCTGCTGACCGAGGCCCCCCTGAACCCCAAGGCCAACAGAGAGAAGATGACTCAGGTGAGGCTCGGCCGACGCCCGTGCTCCTCCCGTCCTTTCCCCAGTCATTTTCTGCCCGGCTTGATTTCTGACATTA
+
DDDDDFFFFFFFGGGGGGGGGGGHHHHHHHHHHHHHHGHHHGHHHGHHHHHHGGGGGHHHHHHHHHHHHHHHHGHHHGGHHHHHHHHHGGGGGHHGGGGGGGHHGGGGGGGGHHHHGGHHHHHHHHHHHHGGGGGGGGGGGGHHHHGGGGHGHHGGGGGGGGGGGGGGGGGGGGGGGGGGGGGGFFFFFFFFFFFFFFFFFFFFFFFFFFFFFFFFFFFFFFFFFFHFFFFFFFFFFFFFFFFFFBFFFF0
@M05620:45:000000000-G6HP7:1:1101:25092:8872 1:N:0:182
ATCTCTATCTCCTAAAAAGGAAGAAAGGGGAGGGAAGATCGGAAGAGCACACGTCTGAACTCCAGTCACGGACATTTATCTCGTATGCCGTCTTCTGCTTGAAAAAAAAAAAAGTAGTCTAATGCATCCCACTAACCCATGTTAACCCTGCATTCATGACCAAGACACCATTCATTATCTTCCCACCCTACCCCCCGAGTCTCCCCCCCCCGCCCCCATCCCATATCTCCCTACCCTACCTACGCCCACGC
+
CCCCCFFFFFFFGGGGGGGGGGHF4BFCEGEGGGGHGHHHFGGGGGGGHHHHGHHHFDGHHHHHHHHHHGGGGGGHHHH4GHGGEFHGHGFEHGHGHHHHHFHHHGECDCCBB/11111111<111110?10001<0..00111000.././0=00000/</...///..0000000000090:0..../:...;----.///:;;.-;------;--/;A.///:/9//9//...//..///.---..-.
@M05620:45:000000000-G6HP7:1:1101:27566:8879 1:N:0:182
CATCCTGACCCTGAAGTACCCCATTGAGCATGGCATCGTCACCAACTGGGACGACATGGAGAAGATCTGGCACCACACCTTCTACAACGAGCTGCGCGTGGCCCCGGAGGAGCACCCAGTGCTGCTGACCGAGGCCCCCCTGAACCCCAAGGCCAACAGAGAGAAGATGACTCAGGTGAGGCTCGGCCGACGCCCGTGCTCCTCCCGTCCTTTCCCCAGTCATTTTCTGCCCGGCTTGATTTCTGACATTA
+
B@ABBFFFFFFFGGGGGGGGGGGHHGGFF4GHHHHHHGHHDGHHFGHHFHCFE0FFGHHEHGFHHHHHHHHHHGHHHGGHHHHHHHHHGGGGGHHGGGGGGCHHGGGCGGDGHHHHGFHHHHHHHHHEHHD-@DGGGGGGGGFHHHGGGFHGHHGGGGGFGGGGGGGGGGGGGGGGGGGGGGGGFFFFFFFFFFFFC9DEFFFFFFDEFFFFFFFFFFFFFFFFFFFFFFFFBABFF;.BFFFFFBF/FF/
@M05620:45:000000000-G6HP7:1:1101:27538:8881 1:N:0:182
CATCCTGACCCTGAAGTACCCCATTGAGCATGGCATCGTCACCAACTGGGACGACATGGAGAAGATCTGGCACCACACCTTCTACAACGAGCTGCGCGTGGCCCCGGAGGAGCACCCAGTGCTGCTGACCGAGGCCCCCCTGAACCCCAAGGCCAACAGAGAGAAGATGACTCAGGTGAGGCTCGGCCGACGCCCGTGCTCCTCCCGTCCTTTCCCCAGTCATTTTCTGCCCGGCTTGATTTCTGACATTA
+
BAAABFBFFFFFBGGBBBGGGGGHH5FFHHHHHHHHHAHHGGHHHGHHFAHHFGGGGHFHHHHEHFGHHFHHHGEHHFGHHHHHHHHFEGEFGHHGGGEFEGHHGGFGGGEDHHHHGGHHFHHHHHHHHHGGFGGGGGGGGCGCHHGGGGGEHHGGGEB//CFGGBFB0FGGGFBFB9;A?EEGF@ED@@D9BFFA@D?.BFFFFFDEFDDFFFFFFFABFFFFFFFFFFFFF-@CFFFFFFBF//BFFFB
@M05620:45:000000000-G6HP7:1:1101:20259:8898 1:N:0:182
CATCCTGACCCTGAAGTACCCCATTGAGCATGGCATCGTCACCAACTGGGACGACATGGAGAAGATCTGGCACCACACCTTCTACAACGAGCTGCGCGTGGCCCCGGAGGAGCACCCAGTGCTGCTGACCGAGGCCCCCCTGAACCCCAAGGCCAACAGAGAGAAGATGACTCAGGTGAGGCTCGGCCGACGCCCGTGCTCCTCCCGTCCTTTCCCCAGTCATTTTCTGCCCGGCTTGATTTCTGACATTA
+
BABBCFFFFFFFGGGGGFGGGGGHHHHHHHHHHHHHHGHHHGHHHGHHHHHHGGGGGHHGHHHHGHHHHHHHHGGHHGGHHHHHHHHHGGGGGHHGGGEGGGHHGGGGGGGGHGHHGGHGHHHHHHHHHHGGGGGGGGGGGGHGHHGGGGHGHHGGGGGGGGGGGGGGGGGGGFGGGGGGGGGGFFFFFFFFFFFF:DFFFFFFFFFAFFFFFFFFFFFFFFFFFFFFFBFFFFFFFDAFFFFFFFFFFF/
@M05620:45:000000000-G6HP7:1:1101:27133:8906 1:N:0:182
CATCCTGACCCTGAAGTACCCCATTGAGCATGGCATCGTCACCAACTGGGACGACATGGAGAAGATCTGGCACCACACCTTCTACAACGAGCTGCGCGTGGCCCCGGAGGAGCACCCAGTGCTGCTGACCGAGGCCCCCCTGAACCCCAAGGCCAACAGAGAGAAGATGACTCAGGTGAGGCTCGGCCGACGCCCGTGCTCCTCCCGTCCTTTCCCCAGTCATTTTCTGCCCGGCTTGATTTCTGACATTT
+
BBCCCFFFFFFFGGFGGGGGGGGHHHHHHHHHHHHHHGHHHGHHHGHHHGHHGGGGGHHHHHHHHHHHHHHHHGHHHGGHHHHHHHHHGGGGGHHGGGGGGGHHGGGGGGGGHHHHGGHGHHHHHHHHHHGGGGGGGGGGGGHHHHGGG?HGHHGGGGGGGGGGGGGFGGGGGGGGGGGGGGGGFFFFFFCFFFFF@DFFFFFFFFFADDFFFFFFFFFFFFFFFFFFFFFFFFFFFF:BFFFFFBBFBF/
@M05620:45:000000000-G6HP7:1:1101:27133:8928 1:N:0:182
CATCCTGACCCTGAAGTACCCCATTGAGCATGGCATCGTCACCAACTGGGACGACATGGAGAAGATCTGGCACCACACCTTCTACAACGAGCTGCGCGTGGCCCCGGAGGAGCACCCAGTGCTGCTGACCGAGGCCCCCCTGAACCCCAAGGCCAACAGAGAGAAGATGACTCAGGTGAGGCTCGGCCGACGCCCGTGCTCCTCCCGTCCTTTCCCCAGTCATTTTCTGCCCGGCTTGATTTCTGACATTA
+
CCCCCFFFFFFFGGGGGGGGGGGHHHGHHHHHHHHHHGHHHGHHHGHHHHHHGGGGGHHHHHHHHHHHHHHHHGHHHGGHHHHHHHHHGGGGGHHGGGGGGGHHGGGGGGGGGHHHGGHHHHHHHHHHHHGGGGGGGGGGGGHHHHGGGFHGHHGGGGGGGGGGGGFGGGGGGEGGGGGGGFGGFFFFFFFFFFFF=DFFFFFFFFDEFFFFFFFFFFFFFFFFFFFFFFFFFFFFFFFFFFFFFBFFFF0
@M05620:45:000000000-G6HP7:1:1101:19913:8931 1:N:0:182
CATCCTGACCCTGAAGTACCCCATTGAGCATGGCATCGTCACCAACTGGGACGACATGGAGAAGATCTGGCACCACACCTTCTACAACGAGCTGCGCGTGGCCCCGGAGGAGCACCCAGTGCTGCTGACCGAGGCCCCCCTGAACCCCAAGGCCAACAGAGAGAAGATGACTCAGGTGAGGCTCGGCCGACGCCCGTGCTCCTCCCGTCCTTTCCCCAGTCATTTTCTGCCCGGCTTGATTTCTGACATTA
+
DDDDDFFFFFFFGGGGGGGGGGGHHHHHHHHHHHHHHGHHHGHHHGHHHHHHGGGGGHHHHHHHHHHHHHHHHGHHHGGHHHHHHHHHGGGGGHHGGGGGGGHHGGGGGGGGHHHHGGHHHHHHHHHHHHGGGGGGGGGGGGHHHHGGGGHGHHGGGGGGGGGGGGGGGGGGGGGGGGGGGGGGFFFFFFFFFFFFFFFFFFFFFFFEDFFFFFFFFFFFFFFFFFFHHFFFFFFFFFFFFFFFFFFFFF<
@M05620:45:000000000-G6HP7:1:1101:21130:8954 1:N:0:182
AAACCAAGCAGACACTCACCGCTCCCTCGCCACAGGCCAATAGTTTGTCCTCACTGAGTTGGCAACAAGTGGCTGCTGTGGCTGCCATTTTTCTGGTGATGGCCATCAGCTCCGACGAGGTCAGCTGGGGGGCTTTCTTTGTGTAAGCAACGAGAAACCTGAAAGAAGCATTTTTTAACTAAGTCCTGCTGAGTCATTCATGAGTTTTTAGCCGCCTTGCTTCTTCTCACAGACTCTCTACTCTCATGCCA
+
DDCDDCCFCFFFGGGGGGGGGGGGGGHHGGGGGHHHGGHHHHHHHHHHHHHHHHHHHHGHHHHHHHHHHHHHGHGGHHHHHHHGGHHHHHHHHHHHHHHHHHHHHHHHHHHHHGGGGGGGGHHHHHHHGGGGGGGGGGGGGGGGGGFFFFFFFFFFFFFFFFFFFFFFFFFFFFHFFFFHHFFFFHHFFFFFFFF0BFFFFFFFFFFFFFFHFFFFFFFFFFFFFFFFFFFFFFFFFFFFHFFHFFFFFFB
@M05620:45:000000000-G6HP7:1:1101:22430:8965 1:N:0:182
CATCCTGACCCTGAAGTACCCCATTGAGCATGGCATCGTCACCAACTGGGACGACATGGAGAAGATCTGGCACCACACCTTCTACAACGAGCTGCGCGTGGCCCCGGAGGAGCACCCAGTGCTGCTGACCGAGGCCCCCCTGAACCCCAAGGCCAACAGAGAGAAGATGACTCAGGTGAGGCTCGGCCGACGCCCGTGCTCCTCCCGTCCTTTCCCCAGTCATTTTCTGCCCGGCTTGATTTCTGACATTA
+
CCCCCFFFFFFFGGGGGGGGGGGHHHHHHHHHHHHHHGHHHGHHHGHHHHHHGGGGGHHHHHHHHHHHHHHHHGHHHGGHHHHHHHHHGGGGGHHGGGGGGGHHGGGGGGGGHHHHGGHGHHHHHHHHHHGGGGGGGGGGGGHHHHGGGFHGHHGGGGGGFFGGGGGG0BFGGGGGGGFGGGGFFFFDFAFFFFFFCDFFFFFFFFFEFFFFFFFFFFFFFFFFFFFFFFFFFFFFFFFFFFFFFFFFFF0
@M05620:45:000000000-G6HP7:1:1101:7282:8970 1:N:0:182
AAACCAAGCAGACACTCACCGCTCCCTCGCCACAGGCCAATAGTTTGTCCTCACTGAGTTGGCAACAAGTGGCTGCTGTGGCTGCCATTTTTCTGGTGATGGCCATCAGCTCCGACGAGGTCAGCTGGGGGGCTTTCTTTGTGTAAGCAACGAGAAACCTGAAAGAAGCATTTTTTAACTAAGTCCTGCTGAGTCATTCATGAGTTTTTAGCCGCCTTGCTTCTTCTCACAGACTCTCTACTCTCATGCCA
+
BBCCCABFCFFFGGGGGGGGGGGGGGGHGGGGGHHGGGHHGGHHHHHHHHHHHGHHHHHHHHHHHHHHHGHHGHGGHHHHGHHGGHHHHHHHHGHHHHHHHHHHHHHHHHHHHGGGGGGGFHHHHHHHGGGGGGGGGGGGGGGGGGFFFFFFFFFFFFFFFFFFFFFFFFFFFFFFFFFFFFFFFFFFFFFFFFFFFFFFFFFFFFFFFFFFFFFFFFFFFFFFFFFFFFFFFFFFFFFFFFFFFFFFFFF
@M05620:45:000000000-G6HP7:1:1101:11038:9000 1:N:0:182
ATCTCTATCTCCAAAAACCTGTTTAGATTTGGAGATAGACCTTCAGGTTTTTCATCATTTTCTGCATGAATTATACATTGACCACGTGGTCAGTTTGCAGCATTCTGTTATTTTGTTTGACAGAGTGTCTTGTTGAGAACATATGTAGGACATGATTTTTTCCTGCAACAGGGAAAATAAAGTATAAGTTTTAAAGATTTATTCTTTAATAAAGGATCTCAAAGCCAGCTTTAGAAAAAGGAAGAAAGGGG
+
CCCCCFFFFFFFGGGGGGGGGGHHBGHHHHGHHHHHHHHHHHHHHHHHHHGGHHHHHHHHIIHIHHHHHHHHHHHHHHHHHHHHHGHHGHHHHHHHHHHHHHHHHHHHHHHHHHGHHHHHGHHHHHHHHHHHHHHHHHHHHHHHHHHHHFHHHHHHHHHHGHHHHHHHHHHHGGHHHHGHHHHHHGHHHHHHHGGHHHHHHHHHHHHHHHHHHHHHHGHHHHHHHHHHGHHHHFFHGHHGGGGHFHFHHGG
@M05620:45:000000000-G6HP7:1:1101:11023:9009 1:N:0:182
ATCTCTATCTCCAAAAACCTGTTTAGATTTGGAGATAGACCTTCAGGTTTTTCATCATTTTCTGCATGAATTATACATTGACCACGTGGTCAGTTTGCAGCATTCTGTTATTTTGTTTGACAGAGTGTCTTGTTGAGAACATATGTAGGACATGATTTTTTCCTGCAACAGGGAAAATAAAGTATAAGTTTTAAAGATTTATTCTTTAATAAAGGATCTCAAAGCCAGCTTTAGAAAAAGGAAGAAAGGGG
+
CCCCCFFFFFFFGGGGGGGGGGHHFGHHHHFHFHHHHHHHHHHHHHHHHHGGHHHHGHHHHHHHHHHHHHHHHHHHHHHHHHHHHGHHGHHHHHHHHHHHHHHHHHHHHHHHHHEGHHHHHHHHFHHHHHHHHHHHHHHHGHHHGHHHFFHHHHHHHHHHGHHHGHGHHHHHGGHHHHHHHHHHHHHHHHHHH1FGGHHHGHHHHHHHGHHHHHGHHHHHGHHHHHHHGHHHHG0FGGGEGFHGFHGHHGG
@M05620:45:000000000-G6HP7:1:1101:14307:9023 1:N:0:182
CATCCTGACCCTGAAGTACCCCATTGAGCATGGCATCGTCACCAACTGGGACGACATGGAGAAGATCTGGCACCACACCTTCTACAACGAGCTGCGCGTGGCCCCGGAGGAGCACCCAGTGCTGCTGACCGAGGCCCCCCTGAACCCCAAGGCCAACAGAGAGAAGATGACTCAGGTGAGGCTCGGCCGACGCCCGTGCTCCTCCCGTCCTTTCCCCAGTCATTTTCTGCCCGGCTTGATTTCTGACATTA
+
CCCCCFFFFFFFGGGGGGGGGGGHHHHHHHHHHHHHHGHHHGHHHGHHHHHHGGGGGHHHHHHHHHHHHHHHHGHHHGGHHHHHHHHHGGGGGHHGGGGGGGHHGGGGGGGGHHHHGGHGHHHHHHHHHHGGGGGGGGGGGGHHHHGGGGHGHHGGGGGGGGGGGGGGGGGGGGGGGGGGGGGGFFFFFFFFFFFFBFFFFFFFFFFEFFDFFFFFFFFFFFFFFFFFFFFFFFFFFFFFFFFFFBFFFF0
@M05620:45:000000000-G6HP7:1:1101:11048:9025 1:N:0:182
ATCTCTATCTCCAAAAACCTGTTTAGATTTGGAGATAGACCTTCAGGTTTTTCATCATTTTCTGCATGAATTATACATTGACCACGTGGTCAGTTTGCGGCATTCTGTTATTTTGTTTGACAGAGTGTCTTGTTGAGAACATATGTAGGACATGATTTTTTCCTGCAACAGGGAAAATAAAGTATAAGTTTTAAAGATTTATTCTTTAATAAAGGATCTCAAAGCCAGCTTTAGAAAAAGGAAGAAAGGGG
+
AAAAAFFFFFFFGGGEGGGGGGHHAFGFHHFHCFHGHHHHHHHHHGHHHHGGHHHHHHHHHHHHHHGHFHHHHHGHHHHHBGHGHGHHGHHHHHHHEF/>EEGHHHGFHGGHHHDHHHHGHHHGFH1BGHHHHHHHHHHHHHHHHHHEFGHHHHHHHHHHGHGHHFFFHHHHGGHHHHHHGHHHGEHGDHHHDF1<DHHHHHHHHFHHHFHGFHHHFHGHDDHHGHHGGHHHHG0:CGHGGH/CAFCF.C@
@M05620:45:000000000-G6HP7:1:1101:20366:9063 1:N:0:182
AAACCAAGCAGACACTCACCGCTCCCTCGCCACAGGCCAATAGTTTGTCCTCACTGAGTTGGCAACAAGTGGCTGCTGTGGCTGCCATTTTTCTGGTGATGGCCATCAGCTCCGACGAGGTCAGCTGGGGGGCTTTCTTTGTGTAAGCAACGAGAAACCTGAAAGAAGCATTTTTTAACTAAGTCCTGCTGAGTCATTCATGAGTTTTTAGCCGCCTTGCTTCTTCTCACAGACTCTCTACTCTCATGCCA
+
CCCCCCCFCFFFGGGGGGGGGGGGGGHHGGGGGHHHGGHHHHHHHHHHHHHHHHHHHHHHHHHGGHHHHHGHGHGGHHHHHHHGGHHHHHHHHHHHHHGHHHHHHHHHHHHHHGGGGGGGFHHHHHHHGGGGGGGGGGGGGGGGGGFFFFFFFFFFFFFFFFFFFFFFFFFFFFFFFFFFFFFFFFFFFFFFFFFFFFFFFFFFFFFFFFFFFFFFFFFFFFFFFFFFFFFFFFFFFFFFFFFFFFFFFFB
@M05620:45:000000000-G6HP7:1:1101:23033:9069 1:N:0:182
AAACCAAGCAGACACTCACCGCTCCCTCGCCACAGGCCAATAGTTTGTCCTCACTGAGTTGGCAACAAGTGGCTGCTGTGGCTGCCATTTTTCTGGTGATGGCCATCAGCTCCGACGAGGTCAGCTGGGGGGCTTTCTTTGTGTAAGCAACGAGAAACCTGAAAGAAGCATTTTTTAACTAAGTCCTGCTGAGTCATTCATGAGTTTTTAGCCGCCTTGCTTCTTCTCACAGACTCTCTACTCTCATGCCA
+
CCCCCCCFCFFFGGGGGGGGGGGGGGHHGGGGGHHHGGHHHHHHHHHHHHHHHHHHHHHHHHHHHHHHHGHHGGGGHGHHHGHGGHHHHHHHHHHHHHHHHHHHHHHHHHHHHGGGGGGGGHHHHHHHGGGGGGGGGGGGGGGGGGFFFFFFFFFFFFFFFFFFFFFFFFFFFFFFFFFFFFFFFFFFFFFFFFFFFFFFFFFFFFFFFFFFFFFFFFFFFFFFFFFFFFFFFFFFFFFFFFFFFFFFFFB
@M05620:45:000000000-G6HP7:1:1101:28121:9079 1:N:0:182
AGACTACTGCAACAGTTCCCCCTGGACCTGGAAAAGTTTCTTGCCTGGCTTACAGAAGCTGAAACAACTGCCAATGTCCTACAGGATGCTACCCGTAAGGAAAGGCTCCTAGAAGACTCCAAGGGAGTAAAAGAGCTGATGAAACAATGGCAAGTAAGTCAGGCATTTCCGCTTTAGCACTCTTGTGGATCCAATTGAACAATTCTCAGCATTTGTACTTGTAACTGACAAGCCAGGGACAAAACAAAGAT
+
BBBAAFFFFFFFGGGGGGGGGGGGHHHHHHHHHHHHGHHHHHHHHHHHHHHGHGHHHHHHHHHHHHHHHHHHHHHHHHHHHHHHHHHHHHHHHHGF/BGHHHGHHHHHGHHHHHHHHHHH3FGGG?EFHHHHHGHHHHDGH3FHHHHHHHHHHGHHHHHHHHHHHHHHHHGGGGGHHHHHHHHHHGGGFHHHHHHHHFFFHGGHHHHHHHHHHGHHHHHHHHHGHHHHGHHHHGEGGGGGGGGGGGGGGGG
@M05620:45:000000000-G6HP7:1:1101:17089:9080 1:N:0:182
ATCTCTATCTCCTAAAAACCTGTTTAGATTTGGAGATAGACCTTCAGGTTTTTCATCATTTTCTGCATGAATTATACATTGACCACGTTCCAGCGTGGTCAGTTTGCAGCATTCTGTTATTTTGTTTGACAGAGTGTCTTGTTGAGAACATATGTAGGACATGATTTTTTCCTGCAACAGGGAAAATAAAGTATAAGTTTTAAAGATTTATTCTTTAATAAAGGATCTCAAAGCCAGCTTTAGAAAAAGGA
+
CCCCCFFFFFFFGGGGGGGGGGHHHHHHHHHHHGHHHHHHHHHHHHHHHHHGGHHHHHHHHHIHGHHHHHHHHHHHHHHHHHHHHHGHHHHHHHGGGGHHHHHHHHHHHHHHHHHHHHHHHHHHHHHHHHHHHHHHHHHHHHHHHHHHHHHHHHHHHHHHHHHHHHHHHGHHHHHHHHHHHGGHHHHHHHHHHHHHHGHHHHHHHHHHHHHHHHHHHHHHHGHHHHHHHGHHFGHHHGHHHHHFGGHHGGH
@M05620:45:000000000-G6HP7:1:1101:7148:9083 1:N:0:182
CATCCTGACCCTGAAGTACCCCATTGAGCATGGCATCGTCACCAACTGGGACGACATGGAGAAGATCTGGCACCACACCTTCTACAACGAGCTGCGCGTGGCCCCGGAGGAGCACCCAGTGCTGCTGACCGAGGCCCCCCTGAACCCCAAGGCCAACAGAGAGAAGATGACTCAGGTGAGGCTCGGCCGACGCCCGTGCTCCTCCCGTCCTTTCCCCAGTCATTTTCTGCCCGGCTTGATTTCTGACATTA
+
CCCCCFFFFFFFGGGGGGGGGGGHHHHHHHHHHHHHHGHHGGHHHGHHHHHHGGGGGHHHHHHHHHHHHHHHHGHHHGGHHHHHHHHHGGGGGHHGGGGGGGHHGGGGGGGGHHHHGGHHHHHHHHHHHHGGGGGGGGGGGGHHHHGGGGHGHHGGGGGGGGGGGGGGGGGGGGGGGGGGGGGGFFFFFFFFFFFF@DF?FFFFFFFFFFFFFFFFFFFFFFFFFFFFFFFFFFFFFAAFFFFFFFFFFF9
@M05620:45:000000000-G6HP7:1:1101:19158:9087 1:N:0:182
AAACCAAGCAGACACTCACCGCTCCCTCGCCACAGGCCAATAGTTTGTCCTCACTGAGTTGGCAACAAGTGGCTGCTGTGGCTGCCATTTTTCTGGTGATGGCCATCAGCTCCGACGAGGTCAGCTGGGGGGCTTTCTTTGTGTAAGCAACGAGAAACCTGAAAGAAGCATTTTTTAACTAAGTCCTGCTGAGTCATTCATGAGTTTTTAGCCGCCTTGCTTCTTCTCACAGACTCTCTACTCTCATGCCA
+
CCCCCBCFCFFFGGGGGGGGGGGGGGHHGGGGGHHHGGHHHHHHHHHHHHHHHHHHHHHHHHHHHHHHHHHHGHGGHHHHHHHGGHHHHHHHHHHHHHHHHHHHHHHHHHHHHGGGGGGGGHHHHHHHGGGGGGGGGGGGGGGGGGFFFFFFFFFFFFFFFFFFFFFFFFFFFFFFFFFFFFFFFFFFFFFFFFFFFFFFFFFFFFFFFFFFFFFFFFFFFFFFFFFFFFFFFFFFFFFFFFFFFFFFFFF
@M05620:45:000000000-G6HP7:1:1101:25285:9094 1:N:0:182
AAACCAAGCAGACACTCACCGCTCCCTCGCCACAGGCCAATAGTTTGTCCTCACTGAGTTGGCAACAAGTGGCTGCTGTGGCTGCCATTTTTCTGGTGATGGCCATCAGCTCCGACGAGGTCAGCTGGGGGGCTTTCTTTGTGTAAGCAACGAGAAACCTGAAAGAAGCATTTTTTAACTAAGTCCTGCTGAGTCATTCATGAGTTTTTAGCCGCCTTGCTTCTTCTCACAGACTCTCTACTCTCATGCCA
+
CCCCDDCFDFFFGGGGGGGGGGGGGGHHGGGGGHHHGGHHHHHHHHHHHHHHHHHHHHHHHHHHHHHHHHHHGHGGHHHHHHHGGHHHHHHHHHHHHHHHHHHHHHHHHHHHHGGGGGGGEHHHHHHHGGGGGGGGGGGGGGGGGGFFFFFFFFFFFFFFFFFFFFFFFFFFFFHFFFFFFFFFFFFFFFFFFFFFFFFFFFFFFFFFFFFFFFFFFFFFFFFFFFHFFFFFFFFFFFFFFFFFFFFFFF:
@M05620:45:000000000-G6HP7:1:1101:7163:9094 1:N:0:182
CATCCTGACCCTGAAGTACCCCATTGAGCATGGCATCGTCACCAACTGGGACGACATGGAGAAGATCTGGCACCACACCTTCTACAACGAGCTGCGCGTGGCCCCGGAGGAGCACCCAGTGCTGCTGACCGAGGCCCCCCTGAACCCCAAGGCCAACAGAGAGAAGATGACTCAGGTGAGGCTCGGCCGACGCCCGTGCTCCTCCCGTCCTTTCCCCAGTCATTTTCTGCCCGGCTTGATTTCTGACATTA
+
>AAAAFFFFFFFGGGGEFGGFGDGFGFEGHDD4GHHHGHHFGGHCEHGHHAHFGGFGHFFHHHFHEHBHHHFHGGHFEEHHHHHHHHFEEEGGHHGGGEFGGHHGGCGGC?<GHHHGGHHHHDHHHHHFGGGC?-<A@@@GGEBHHGGGGEGHHGGGGFFFGDGGFGFBFBFFBFFFBFF?EEA@>?F>-B-BDD;@AD./BBFB..EAFFB9/BF..A/9/BFFBBBFFFF.---;-.//BFF/B///9/
@M05620:45:000000000-G6HP7:1:1101:19146:9100 1:N:0:182
AAACCAAGCAGACACTCACCGCTCCCTCGCCACAGGCCAATAGTTTGTCCTCACTGAGTTGGCAACAAGTGGCTGCTGTGGCTGCCATTTTTCTGGTGATGGCCATCAGCTCCGACGAGGTCAGCTGGGGGGCTTTCTTTGTGTAAGCAACGAGAAACCTGAAAGAAGCATTTTTTAACTAAGTCCTGCTGAGTCATTCATGAGTTTTTAGCCGCCTTGCTTCTTCTCACAGACTCTCTACTCTCATGCCA
+
CCCCCBCFCFFFGGGGGGGGGGGGGGHHGGGGGHHHGGHHHHHHHHHHHHHHHHHHHHHHHHHHHHHHHHHHGHGGHHHHHHHGGHHHHHHHHHHHHHGHHHHHHHHHHHHHHGGGGGGGGHHHHHHHGGGGGGGGGGGGGGGGGGFFFFFFFFFFFFFFFFFFFFFFFFFFFFFFFFFFFFFFFFFFFFFFFFFFFFFFFFFFFFFFFFFFFFFFFFFFFFFFFFFFFFFFFFFFFFFFFFFFFFFFFFF
@M05620:45:000000000-G6HP7:1:1101:19046:9123 1:N:0:182
CATCCTGACCCTGAAGTACCCCATTGAGCATGGCATCGTCACCAACTGGGACGACATGGAGAAGATCTGGCACCACACCTTCTACAACGAGCTGCGCGTGGCCCCGGAGGAGCACCCAGTGCTGCTGACCGAGGCCCCCCTGAACCCCAAGGCCAACAGAGAGAAGATGACTCAGGTGAGGCTCGGCCGACGCCCGTGCTCCTCCCGTCCTTTCCCCAGTCATTTTCTGCCCGGCTTGATTTCTGACATTA
+
BBBBBFFFFFFFGGGGGGGGGGEAGE5AB4F44BFAG2GHFGF3AECCHCGGA0EAECB3GHH33AF5G5GHHC1G1>>GHHHFFDDE@1EE?HB///>/EEB?EECDCCGGHHHHGGG?GGHHHHGHHHCGGGGGGGGGGGHHHHGGGDHCGHEGGGGGFGGGFGGGGGGGGGGGGGG9FFGGFFFFFAFFFFFFBDDFFFFFFFFADFFFFFFFFFDFFFFFFFFFFFFFFFFFFFFFFFFFE/FFFF/
@M05620:45:000000000-G6HP7:1:1101:27007:9128 1:N:0:182
CATCCTGACCCTGAAGTACCCCGGCTTGATTTCTGACATTAGATCGGAAGAGCACACGTCTGAACTCCAGTCACGGACATTTATCTCGTATGCCGTCTTCTGCTTGAAAAAAAAAAAAAACTTGTGATTAAATAAGTACCTGAATCAACCTTCATCGTGGTCGTACGTAGAAACGACGGATGTGAGGAAATACATGTCTTTCCAGATCACATAGCTACTACGTACTATGTCAGCACGCATACTCTGCCAGT
+
CBBCCFFFFFFFGGGGGGGGGGGGGGGGFHHHHHHHHHHHHHHHHHGCFGHHHHHHHGHHHGGHHHHGHHHHHHFGGGGHHHHHFHHGGGHHHHGFGHGHHHHHHHFH?GH/EGFFD////111111111111111111111/00000/./<00=00....0--..-/0.;00/..---..-000099//0000000000000000000/0:009000090.;0..09000:000.---;.0000000009
@M05620:45:000000000-G6HP7:1:1101:8613:9144 1:N:0:182
ATCTCTATCTCCTAAAAACCTGTTTAGATTTGGAGATAGACCTTCAGGTTTTTCATCATTTTCTGCATGAATTATACATTGACCACGTGGTCAGTTTGCAGCATTCTGTTATTTTGTTTGACAGAGTGTCTTGTTGAGAACATATGTAGGACATGATTTTTTCCTGCAACAGGGAAAATAAAGTATAAGTTTTAAAGATTTATTCTTTAATAAAGGATCTCAAAGCCAGCTTTAGAAAAAGGAAGAAAGGG
+
CDCDDFFFFFFFGGGGGGGGGGHHHHHHHHHHHHHHHHHHHHHHHHHHHHHGGHHHHIHHHIHIIHHHHHHHHHHHHHHHHHHHHHGHHGHHHHHHHHHHHHFHHHHHHHHHHHHHHHHHHHHHHHGHHHHHHHHHGHHHHEGHHHHHHHHHHHHHHHHHHGHHHHHGHHGHHGGHHHHHHHHHHHHHHGHHHFHHHGHHHHHHHHHHHHHHHGHHHHHHHGHGHHHHHEHHHGHHHHHHGGFHHFHGHHG
@M05620:45:000000000-G6HP7:1:1101:19043:9147 1:N:0:182
CATCCTGACCCTGAAGTACCCCATTGAGCATGGCATCGTCACCAACTGGGACGACATGGAGAAGATCTGGCACCACACCTTCTACAACGAGCTGCGCGTGGCCCCGGAGGAGCACCCAGTGCTGCTGACCGAGGCCCCCCTGAACCCCAAGGCCAACAGAGAGAAGATGACTCAGGTGAGGCTCGGCCGACGCCCGTGCTCCTCCCGTCCTTTCCCCAGTCATTTTCTGCCCGGCTTGATTTCTGACTTTA
+
DDDDDFFFFFFFGGGGGGGGGGGHHHHHHHHHHHHHHGHHHGHHHGHHHHHHGGGGGHHHHHHHHHHHHHHHHGHH11>BG3@FFDE@F11>>GHG?F>><EHEE<D/<B//?=GC</G?1=111111==C<<<AFGGC-:.:0GHAA?.<....C.EGGGG..<:00<<C0:0<F<F0:AE..9-.9--@9D-9B-.<.0B0B:A.<<AD0<FFB//.0<0BF0B0:0B0..-----.<0B0:0<00:0<
@M05620:45:000000000-G6HP7:1:1101:8631:9154 1:N:0:182
ATCTCTATCTCCTAAAAACCTGTTTAGATTTGGAGATAGACCTTCAGGTTTTTCATCATTTTCTGCATGAATTATACATTGACCACGTGGTCAGTTTGCAGCATTCTGTTATTTTGTTTGACAGAGTGTCTTGTTGAGAACATATGTAGGACATGATTTTTTCCTGCAACAGGGAAAATAAAGTATAAGTTTTAAAGATTTATTCTTTAATAAAGGATCTCAAAGCCAGCTTTAGAAAAAGGAAGAAAGGG
+
CCCCCFFFFFFFGGGGGGGGGGHHHHHHHHHHHHHHHHHHHHHHHHHHHHHGGHHHHHHIHIIHIHHHHHHHHGHGHHHHHHHHHHGGGGGHFHHHHHGFHHHHHHHHHHHHHHHHHHHHHHGHHHGGHHHHHHHHGHGHHFHHHHHHHHHHHHHHHHHHHGHHHHHGHHGHHGGHHHHHHHHHHHGHHFHHHHFGHGHHHGHHHHHHHGHHHHHHHHHHHFGHHHHFHEHHHHHFFFHFGGEFHHHGHHG
@M05620:45:000000000-G6HP7:1:1101:26925:9156 1:N:0:182
CATCCTGACCCTGAAGTACCCCATTGAGCATGGCATCGTCACCAACTGGGACGACATGGAGAAGATCTGGCACCACACCTTCTACAACGAGCTGCGCGTGGCCCCGGAGGAGCACCCAGTGCTGCTGACCGAGGCCCCCCTGAACCCCAAGGCCAACAGAGAGAAGATGACTCAGGTGAGGCTCGGCCGACGCCCGTGCTCCTCCCGTCCTTTCCCCAGTCATTTTCTGCCCGGCTTGATTTCTGACATTT
+
BBBBBFFFFFFFGGGGGGGGGGGHHFHFHAEEFGHHHGHGHGHHHGHHHHHHGGGGGHH3FHFFHGHFGHHHHGHHGGGGHHHHHHHHGGGGGHHGGGGGGGHHGGGGGGGDHHHHG/GGCGGHHHHHHGGCGGGFFGGGGFGHHHGGDFHGHHGFFGGGGGDEFFFGFGGGGGGFGGGGAEEAB;EFFC;CFFFFAFFFFFFFBEF9AA9BFFFFF..BF/B/BBFFBFBE.9-;9-.9BBFFFBFBBF/
@M05620:45:000000000-G6HP7:1:1101:26902:9158 1:N:0:182
CATCCTGACCCTGAAGTACCCCATTGAGCATGGCATCGTCACCAACTGTTACGACATGTAGAAGATCTGGCACCACACCTTCTACAACGAGCTGCGCGTGGCCCCGGAGGAGCACCCAGTTCTGCTTACCGAGGCCCCCTGTAACCCCAAGCCCAACAGAAAGAAGATGACCCACGTCAGGCTCGCCCAAGTCCCGGTCTCCACCCTTCCTTCCCCCATTCATTTTCTCCCCGCCTTCTTTTCTACCATTA
+
>>1>AF11C1C>1FF1BBGGFGEGHBG1BDGGHGHHFAAACEG1AEHH2222//BAA12A2221A1BFGBG0B/CGCEEGHHHHF11@///>F1EE?EGEEE0?>E/>E/?//?B<B//F1>FGFG1FGH?A///<.A<-.111=DH..<..<<CC../://;C.//<00://..-..:;BB.=---:.;.09/9--;-:/;/9---/99;F//---;-/;;F//;BF//9A--@B-//;B//9///;FF/
@M05620:45:000000000-G6HP7:1:1101:5890:9176 1:N:0:182
AGATTACTGCAACAGTTCCCCCTGGACCTGGAAAAGTTTCTTGCCTGGCTTACAGAAGCTGAAACAACTGCCAATGTCCTACAGGATGCTACCCGTAAGGAAAGGCTCCTAGAAGACTCCAAGGGAGTAAAAGAGCTGATGAAACAATGGCAAGTAAGTCAGGCATTTCCGCTTTAGCACTCTTGTGGATCCAATTGAACAATTCTCAGCATTTGTACTTGTAACTGACAAGCCAGGGACAAAACAAAGAT
+
CCCCCFFFFFFFGGGBGGGGGGGGHHHHGFHGHHHHGHHHHHHHHHHHHHHHHHHGHHHHHHHHHHGHHHHHHHHHHHHHHHHHGFHHHHHGHHGFGGHHHHHHHHHHGHHHHHHHHHHHHHHGGGGGHHHHHGHHHHHHHHHHHFHHHHHHHGHHGHHHHHGHHHHHHHGGGGGHHHHHHHHHHHHGFHHHGHHFGFFHHHHHHHHGHHHHHHHHHGGHHHHHHHHGFHGHGGGGGGGGGGGGGGGGFGF
@M05620:45:000000000-G6HP7:1:1101:16640:9189 1:N:0:182
AGATTACTGCAACAGTTCCCCCTGGACCTGGAAAAGTTTCTTGCCTGGCTTACAGAAGCTGAAACAACTGCCAATGTCCTACAGGATGCTACCCGTAAGGAAAGGCTCCTAGAAGACTCCAAGGGAGTAAAAGAGCTGATGAAACAATGGCAAGTAAGTCAGGCATTTCCGCTTTAGCACTCTTGTGGATCCAATTGAACAATTCTCAGCATTTGTACTTGTAACTGACAAGCCAGGGACAAAACAAAGAT
+
B@BBBFFFDF4FGGBGGGGGGGGGCHHHHGCHGHHHGHHHHHHHHHHHHHHFHHGHHHHHHHHHHHHHHHHHGHGHHHHHHHHHGHHHHHGHHHGGEGHHHHHHFHHHGHHHHHHHHHHGHH3FEGGFH4GHHGHHHHEHH2GHHHHGHHHHHGHHGHHHHGHHHHHHGHGGGGGHHHHHHHHHHGHGHHHHHCHGHGFH0GGHHHHHHHHHHHHHHGHHHGHHHHHHGHHHHGGFGGGGEF:AFGFFFFF
@M05620:45:000000000-G6HP7:1:1101:8396:9191 1:N:0:182
CATCCTGACCCTGAAGTACCCCATTGAGCATGGCATCGTCACCAACTGGGACGACATGGAGAAGATCTGGCACCACACCTTCTACAACGAGCTGCGCGTGGCCCCGGAGGAGCACCCAGTGCTGCTGACCGAGGCCCCCCTGAACCCCAAGGCCAACAGAGAGAAGATGACTCAGGTGAGGCTCGGCCGACGCCCGTGCTCCTCCCGTCCTTTCCCCAGTCATTTTCTGCCCGGCTTGATTTCTGACATTA
+
EEEEEFFFFFFFGGGGGGGGGGGHHHHHHHHHHHHHHGHHHGHHHGHHHHHHGGGGGHHHHHHHHHHHHHHHHGHHHGGHHHHHHHHHGGGGGHHGGGGGGGHHGGGGGGGGHHHHGGHHHHHHHHHHHHGGGGGGGGGGGGHHHHGGGGHGHHGGGGGGGGGGGGGGGGGGGGGGHGGGGGGGFFFFFFFFFFFF@DFFFFFFFFFEDFFFFFFFFFFFFFFFFFFFHFFFFFFFFFFFFFFFFBFFFF1
@M05620:45:000000000-G6HP7:1:1101:5904:9191 1:N:0:182
AGATTACTGCAACAGTTCCCCCTGGACCTGGAAAAGTTTCTTGCCTGGCTTACAGAAGCTGAAACAACTGCCAATGTCCTACAGGATGCTACCCGTAAGGAAAGGCTCCTAGAAGACTCCAAGGGAGTAAAAGAGCTGATGAAACAATGGCAAGTAAGTCAGGCATTTCCGCTTTAGCACTCTTGTGGATCCAATTGAACAATTCTCAGCATTTGTACTTGTAACTGACAAGCCAGGGACAAAACAAAGAT
+
CCCCCFFFFFFFGGGGGGGGGGGGHHHHHHHHHHHHGHHHHHHHHHHHHHHHHHHHHHHHHHHHHHHHHHHHHHHHHHHHHHHHHHHHHHHHHHGGGGHHHHHHHHHHGHHHHHHHHHHHHHHGGGGGHHHHHGHHHHGHHHHHHHHHHHGHHGHHGHHHHHHHHHHHHHGGGGGHHHHHHHHHHHHGHHHHGHHHHHHHHHHHHHHHHHHHHHHHHFHHHFHHHHHHHHGHHGGGGGGGGGGGGGGGGGF
@M05620:45:000000000-G6HP7:1:1101:16625:9199 1:N:0:182
AGATTACTGCAACAGTTCCCCCTGGACCTGGAAAAGTTTCTTGCCTGGCTTACAGAAGCTGAAACAACTGCCAATGTCCTACAGGATGCTCCCCGTAAGGAAAGGCTCCTAGAAGACTCCAAGGGAGTAAAAGAGCTGATGAAACAATGGCAAGTAAGTCAGGCATTTCCGCTTTAGCACTCTTGTGGATCCAATTGAACAATTCTCAGCATTTGTACTTGTAACTGACAAGCCAGGGACAAAACAAAGAT
+
>3>AAFFF5DDFGGFFGGGFGFGFGEHHGBAG3FGFHHHHHHHHHHHEHHHHHHFFHGFGFHGHHHHHFHHHGHHGHHHG5FHHGEHBGG5BFGGEEGHHHHHGEGHHGHHHHHEGHHHHCG3?/?EEHBFGFGGFHHGHG2FFHHEHHHHHHGHHGHFHGGFFHHHHHHGGGGGHFHHHHHHGHHHGHHGHF0FHFHHHHHHHHHHFDFBGGHHHHHHFHHHFHHGFHFGFEGG?GDEFAF9FAEGGFGF
@M05620:45:000000000-G6HP7:1:1101:14937:9206 1:N:0:182
CATCCTGACCCTGAAGTACCCCATTGAGCATGGCATCGTCACCAACTGGGACGACATGGAGAAGATCTGGCACCACACCTTCTACAACGAGCTGCGCGTGGCCCCGGAGGAGCACCCAGTGCTGCTGACCGAGGCCCCCCTGAACCCCAAGGCCAACAGAGAGAAGATGACTCAGGTGAGGCTCGGCCGACGCCCGTGCTCCTCCCGTCCTTTCCCCAGTCATTTTCTGCCCGGCTTGATTTCTGACATTT
+
CCCCCFFFFFFFGGGGGGGGGGGHHHHHHHHHHHHHHGHHHGHHHGHHHHHHGGGGGHHHHHHHHHHHHHHHHGHHHGGHHHHHHHHHGGGGGHHGGGGGGGHHGGGGGGGGHGHHGGHHHHGHHHHHHHGGGGGGGGGGGGGHHHGGGGHGHHGGGGGGGGGGFGGGGGGGGGGGGGGGGGGGFFFFFFFFFFFFFFFFFFFFFFFFFFFFFFFFFFFFFFFFFFFFFEFF?FFFFFFBFFFFFEFFFF0
@M05620:45:000000000-G6HP7:1:1101:14945:9221 1:N:0:182
CATCCTGACCCTGAAGTACCCCATTGAGCATGGCATCGTCACCAACTGGGACGACATGGAGAAGATCTGGCACCACACCTTCTACAACGAGCTGCGCGTGGCCCCGGAGGAGCACCCAGTGCTGCTGACCGAGGCCCCCCTGAACCCCAAGGCCAACAGAGAGAAGATGACTCAGGTGAGGCTCGGCCGACGCCCGTGCTCCTCCCGTCCTTTCCCCAGTCATTTTCTGCCCGGCTTGATTTCTGACATTA
+
CCCCCFFFFFFFGGGGGGGGGGGHHHHHHHHHHHHHHGGHHGHHHGHHHHHHGGGGGHHGHHGHHHHHHHHHHGHHHGGHHHHHHHHHGGGGGHHGGGGGGGHHGGGGGGGGHGHHGGHHHHHHFHHHHHGGGGGGGGGGGGFHHHGGDAHGHH.9EFGGGFDGGGGGGGGGGGGGGFGGGGGGFFFFFFFFFFFF@AFEFFFFFFFFFFFFFFFFFFFBFFFFFFFFFFFFDFFFF;.B9BFFFEFFFF/
@M05620:45:000000000-G6HP7:1:1101:9148:9234 1:N:0:182
CATCCTGACCCTGAAGTACCCCATTGAGCATGGCATCGTCACCAACTGGGACGACATGGAGAAGATCTGGCACCACACCTTCTACAACGAGCTGCGCGTGGCCCCGGAGGAGCACCCAGTGCTGCTGACCGAGGCCCCCCTGAACCCCAAGGCCAACAGAGAGAAGATGACTCAGGTGAGGCTCGGCCGACGCCCGTGCTCCTCCCGTCCTTTCCCCAGTCATTTTCTGCCCGGCTTGATTTCTGACATTA
+
DDDDDFFFFFFFGGGGGGGGGGGHHHHHHHHHHHHHHGHHHGHHHGHHHHHHGGGGGHHHHHHHHHHHHHHHHGHHHGGHHHHHHHHHGGGGGHHGGGGGGGHHGGGGGGGGHHHHGGHGHHHHHHHHHHGGGGGGGGGGGGHHHHGGGGHGHHGGGGGGGGGGGGGGGGGGGGGGGGGGGGFGFFFFFFFFFFFFBDFEFFFFFFFEFFDBFFFFFFDBFFFFFFFFFFFFDFFFFFFFFFFFF0B0BF0
@M05620:45:000000000-G6HP7:1:1101:9147:9263 1:N:0:182
CATCCTGACCCTGAAGTACCCCATTGAGCATGGCATCGTCACCAACTGGGACGACATGGAGAAGATCTGGCACCACACCTTCTACAACGAGCTGCGCGTGGCCCCGGAGGAGCACCCAGTGCTGCTGACCGAGGCCCCCCTGAACCCCAAGGCCAACAGAGAGAAGATGACTCAGGTGCGGCTCGGCCGACGCCCGTGCTCCTCCCGTCCTTTCCCCAGTCCTTTTCTGCCCCGCTTGATTTCTGACTTTC
+
1AAAAFBFFFFFGGGEDEGGGG?FGBFGG1E10FGGHGHGAFFGGEG0FGHHEEEEGHB1BFFGHHGG1FHGGFFHEFGF1GFHHFGHC/?EGHHEGGGGCGHHGECCGCCCFEGHG/?GCFGGGHC1FFCCGGCEGGGGGE;0GEFG?.;ECC9CF?///9.;/9/09;BFFGGBB/0;-9-99-9A@-9-@>@;;9:-BBF9BEA-999;;BFFF--BB/;BBFFFBFFE-9-@--9;/9BF;/;/9//
@M05620:45:000000000-G6HP7:1:1101:13335:9265 1:N:0:182
AGATTACTGCAACAGTTCCCCCTGGACCTGGAAAAGTTTCTTGCCTGGCTTACAGAAGCTGAAACAACTGCCAATGTCCTACAGGATGCTACCCGTAAGGAAAGGCTCCTAGAAGACTCCAAGGGAGTAAAAGAGCTGATGAAACAATGGCAAGTAAGTCAGGCATTTCCGCTTTAGCACTCTTGTGGATCCAATTGAACAATTCTCAGCATTTGTACTTGTAACTGACAAGCCAGGGACAAAACAAAGAT
+
BBBCCFFFDDDDGGFBFGGGGGGGGGHHHHHHHHHHHHHHHHHHHHHHHHH3BBGGHHHHHHHHHGHHHHHHHHHHHHHHEGGHHGHHHHDGGHGGEEGHGHFGHHHHGHHHHHHHHHHHHGHFEFFFHFHHHGHHHHGHHFHHHHHHHHHHHGHHHHHHHHHHHHHHHHGGGGGHHHHHHHHHHGFGHHHHGHHHHGGGFGHHHHHHHHHHHHHGHFHGHHGHHHHHGHGHHGFGEGGGGFGGGGGGGFC
@M05620:45:000000000-G6HP7:1:1101:14397:9267 1:N:0:182
CATCCTGACCCTGAAGTACCCCATTGAGCATGGCATCGTCACCAACTGGGACGACATGGAGAAGATCTGGCACCACACCTTCTACAACGAGCTGCGCGTGGCCCCGGAGGAGCACCCAGTGCTGCTGACCGAGGCCCCCCTGAACCCCAAGGCCAACAGAGAGAAGATGACTCAGGTGAGGCTCGGCCGACGCCCGTGCTCCTCCCGTCCTTTCCCCAGTCATTTTCTGCCCGGCTTGATTTCTGACATTA
+
DCCDDFFFFFFFGGGGGGGGGGGHHHHHHHHHHHHHHGHHHGHHHGHHHHHHGGGGGHHHHHHHHHHHHHHHHGHHHGGHHHHHHHHHGGGGGHHGGGGGGGHHGGGGGGGGHGHHGGHGHHHHHHHHHHGGGGGGGGGGGGHHHHGGGGHGHHGGGGGGGGGGGGGGGGGGGGGGHGGGGGGGFFFFFFFFFFFFDFFFFFFFFFFBDFFFFFFFFFFFFFFFHHFFFFFFDFFFFFFFFFFFFBFFFF0
@M05620:45:000000000-G6HP7:1:1101:14237:9279 1:N:0:182
AGATTACTGCAACAGTTCCCCCTGGACCTGGAAAAGTTTCTTGCCTGGCTTACAGAAGCTGAAACAACTGCCAATGTCCTACAGGATGCTACCCGTAAGGAAAGGCTCCTAGAAGACTCCAAGGGAGTAAAAGAGCTGATGAAACAATGGCAAGTAAGTCAGGCATTTCCGCTTTAGCACTCTTGTGGATCCAATTGAACAATTCTCAGCATTTGTACTTGTAACTGACAAGCCAGGGACAAAACAAAGAT
+
BABBBFFFFF4FGGFGGGGGGGGFHHHHHHHHHHHHGHHHHHHHHHHHHHHHHHHFHHHHHGHHHHHHHHHHHHHHHHHHFHHHHHHHHHFHHHGGEEHGHGBGHHHHGHHHHHHHHHHHHHHGE?EEGHHHGGHHHHFHHGFHHHHHHHHHHGHHHHHHHHHHHHHHHHGGGGGHHHHHHHHHHFGGHHHHHFHHHFDFGHHHHHHFHHFHHHHHHHHGHFFFHHHGHHHHEGGGGGGEEGFGGGGGFGB
@M05620:45:000000000-G6HP7:1:1101:4129:9300 1:N:0:182
AAACCAAGCAGACACTCACCGCTCCCTCGCCACAGGCCAATAGTTTGTCCTCACTGAGTTGGCAACAAGTGGCTGCTGTGGCTGCCATTTTTCTGGTGATGGCCATCAGCTCCGACGAGGTCAGCTGGGGGGCTTTCTTTGTGTAAGCAACGAGAAACCTGAAAGAAGCATTTTTTAACTAAGTCCTGCTGAGTCATTCATGAGTTTTTAGCCGCCTTGCTTCTTCTCACAGACTCTCTACTCTCATGCCA
+
CCCCCBCFCFFFGGGGGGGGGGGGGGHHGGGGGHHHGGHHHHHHHHHHHHHHHHHHHHHHHHHHHHHHHHHHGHGGHHHHHHHGGHHHHHHGHHHHHHHHHHHHHHHHHHHHHGGGGGGGGHHHHHHHGGGGGGGGGGGGGGGGGGFFFFFFFFFFFFFFFFFFFFFFFFFFFFFFFFFFFFFFFFFFFFFFFFFFFFFFFFFFFFFFFFFFFFFFFFFFFFFFFFFFFFFFFFFFFFFFFFFFFFFFFFB
@M05620:45:000000000-G6HP7:1:1101:20741:9315 1:N:0:182
TACCTGTACTGGGGAAGCGTGTAGCAATCGCCATTCCTACCCTAAAGATCGGAAGAGCACACGTCTGAACTCCAGTCACGGACATTTATCTCGTATGCCGTCTTCTGCTTGAAAAAAAAAAAAAATAACCCCATTATCTAATCTATCCTTATGATACAATTTTCTATTTTCATGCAATCTCTAAAATCTATACCCCTCCTCAAACACCTCCCCTTTTATACCCCCGCCCTTATTCCACGCGCTGCCCCTCT
+
CCCDDFFFFFFFGGGGGGGEGGHHHHHHHGGGGGHHHHHHHHHHHHHFHHHGGGGHHHGHHHGHHHGGHHHHHHHHHHHGGGGGHHHHHHHHHGGHHHHGGGHGHHHHHHHHHHHHGGGGC>//-01>1<<..01110<<0=00000/000000000000000000000000000000<0000:0000000000=<.<.//:0<0.../<.9./.:0000000.----<-/000000:..-9--....../
@M05620:45:000000000-G6HP7:1:1101:8640:9316 1:N:0:182
AAACCAAGCAGACACTCACCGCTCCCTCGCCACAGGCCAATAGTTTGTCCTCACTGAGTTGGCAACAAGTGGCTGCTGTGGCTGCCATTTTTCTGGTGATGGCCATCAGCTCCGACGAGGTCAGCTGGGGGGCTTTCTTTGTGTAAGCAACGAGAAACCTGAAAGAAGCATTTTTTAACTAAGTCCTGCTGAGTCATTCATGAGTTTTTAGCCGCCTTGCTTCTTCTCACAGACTCTCTACTCTCATGCCA
+
B?BABABFBFFFGGGGGGGGGGGGGGHHGGGGGHHHDGDHHHHHGHHHHFGFHHHHHHHHHHHGHHHGHFFHGFGGHHHHHHFFGHGHHHFFHDGHHHEGFHFEGFHHHHGFHEFGF?BCGHFHGHGHGCFGGGGGBBFGGGGGGGFFFFFFEFDFFFFFF/FFFBAFFFFFFFFFFFFFFFFFFFFFFFFFFFFFFFFFFFFFBBFFFFFBF999AD9FFFFFFFFF/BFFFFFFFFFFFFFFFFBBFFF
@M05620:45:000000000-G6HP7:1:1101:27234:9321 1:N:0:182
CATCCTGACCCTGAAGTACCCCATTGAGCATGGCATCGTCACCAACTGGGACGACATGGAGAAGATCTGGCACCACACCTTCTACAACGAGCTGCGCGTGGCCCCGGAGGAGCACCCAGTGCTGCTGACCGAGGCCCCCCTGAACCCCAAGGCCAACAGAGAGAAGATGACTCAGGTGAGGCTCGGCCGACGCCCGTGCTCCTCCCGTCCTTTCCCCAGTCATTTTCTGCCCGGCTTGATTTCTGACATTT
+
CCCCCFFFFFFFGGGGGGGGGGGHHHHHHHHHHHHHHGHHHGHHHGHHHHHHGGGGGHHGHHHHHHHHHHHHHGHHHGGHHHHHHHHHGGGGGHHGGGGGGGHHGGGGGGGGHHHHGGHHHHHHHHHHHHGCGGGGGGGGGGGHHHGGFFHGHHGGGGGGGGGGGGGGGGGGGGGGGGGGGGGGFFFFFBDFFFFFFDFEFFFFFFFEDFFFFFFFFFFFFFFFFFFFFFFFFFFFFF:FFFFFFFFFFF0
@M05620:45:000000000-G6HP7:1:1101:27216:9330 1:N:0:182
CATCCTGACCCTGAAGTACCCCATTGAGCATGGCATCGTCACCAACTGGGACGACATGGAGAAGATCTGGCACCACACCTTCTACAACGAGCTGCGCGTGGCCCCGGAGGAGCACCCAGTGCTGCTGACCGAGGCCCCCCTGAACCCCAAGGCCAACAGAGAGAAGATGACTCAGGTGAGGCTCGGCCGACGCCCGTGCTCCTCCCGTCCTTTCCCCAGTCATTTTCTGCCCGGCTTGATTTCTGACATTA
+
DDDDDFFFFFFFGGGGGGGGGGGHHGHHHHHHHHHHHGHHHGHHHGHHHHHHGGGGGHHHHHHHHHHHHHHHHGHHHGGHHHHHHHHHGGGGGHHGGGGGGGHHGGGGGGGGHHHHGGHHHHHHHHHHHHGGGGGGGGGGGGHHHHGGGGHGHHGGGGGGGGGGGGGGGGGGGGGGGGGGGGGGFFFFFFFFFFFFAFFFFFFFFFFEFFDFFFFFFFFFFFFFFFFFFFFFFFFFAC:FFFFFBBFFFF0
@M05620:45:000000000-G6HP7:1:1101:8262:9334 1:N:0:182
AGATTACTGCAACAGTTCCCCCTGGACCTGGAAAAGTTTCTTGCCTGGCTTACAGAAGCTGAAACAACTGCCAATGTCCTACAGGATGCTACCCGTAAGGAAAGGCTCCTAGAAGACTCCAAGGGAGTAAAAGAGCTGATGAAACAATGGCAAGTAAGTCAGGCATTTCCGCTTTAGCACTCTTGTGGATCCAATTGAACAATTCTCAGCATTTGTACTTGTAACTGACAAGCCAGGGACAAAACAAAGAT
+
CCCCCFFFFFDFGGGGGGGGGGGGHHHHGGGHHFHHHHHHHHHHHHHHHHHHHHHHGHHHHHHHHHHHHHHHHHGGHHHHHHHHHHHHHHHHHHGGEEHHHH3GHHHHGHHHHHHHHHHHHFHGGEGFGFHHHGHHHHHHH3FGHGHHHFHFGGHFGHHHHHHHHHHHHHGGGGGHFGGHHHHHHGHGHHH>G<GHHBFFDGHHHHHGHHFHHHHHHGHHHGHFHHHBGHHHHGGGEDGG.FFAFGEGGGG
@M05620:45:000000000-G6HP7:1:1101:25789:9335 1:N:0:182
AGATTACTGCAACAGTTCCCCCTGGACCTGGAAAAGTTTCTTGCCTGGCTTACAGAAGCTGAAACAACTGCCAATGTCCTACAGGATGCTACCCGTAAGGAAAGGCTCCTAGAAGACTCCAAGGGAGTAAAAGAGCTGATGAAACAATGGCAAGTAAGTCAGGCATTTCCGCTTTAGCACTCTTGTGGATCCAATTGAACAATTCTCAGCATTTGTACTTGTAACTGACAAGCCAGGGACAAAACAAAGAT
+
>1AA1B@@@1@DGGCG3AFGCEGC0FBFF0AFGF0FA22AGAF11FGAH0GGHHGFGHBGGFAGHHGECCFAG1FFHG2ADGEHF>F10F2DG>FB//BEB0GAA/1B?B@BGFEGFDGFCGFEC/E/<B2>D/001B1FGB11<GE1B<GCCF1FF@22>>00<FDFH1//CGGB1?D1<01F111>DGB010=<G0GF0/<0==D00<00:00:0;C0CGB0;CH0GHHH.AB.A..9;.C.AA../90
@M05620:45:000000000-G6HP7:1:1101:25808:9335 1:N:0:182
AGATTACTGCAACAGTTCCCCCTGGACCTGGAAAAGTTTCTTGCCTGGCTTACAGAAGCTGAAACAACTGCCAATGTCCTACAGGATGCTACCCGTAAGGAAAGGCTCCTAGAAGACTCCAAGGGAGTAAAAGAGCTGATGAAACAATGGCAAGTAAGTCAGGCATTTCCGCTTTAGCACTCTTGTGGATCCAATTGAACAATTCTCAGCATTTGTACTTGTAACTGACAAGCCAGGGACAAAACAAAGAT
+
BBBCCFFFFFFFGGGGGGGGGGGGHHHHHHGHHHHHGHHHHHHHHHHHHHHHHHHHHHHHHHHHHHHHHHHHHFHHHHHHHHGHHHHHHHHHHHGGGGGHHHHGGGHHGGHHHHHHHHHHHHHGGFGGGHHHHGHHHHGHHHGGHHHHHHHGHGHHHHGHHHHHHHHHHHGGGGGHHHHHHHHHHGHGHHHHGHHHHGHGGGHHHHHFHHHHHHGGGFHGHHHGHHGHHHHHGGFFFDEGGGGGGGGGFGC
@M05620:45:000000000-G6HP7:1:1101:24052:9337 1:N:0:182
ATCTCTATCTCCTAAAAACCTGTTTAGATTTGGAGATAGACCTTCAGGTTTTTCATCATTTTCTGCATGAATTATACATTGACCACGTTCCAGCGTGGTCAGTTTGCAGCATTCTGTTATTTTGTTTGACAGAGTGTCTTGTTGAGAACATATGTAGGACATGATTTTTTCCTGCAACAGGGAAAATAAAGTATAAGTTTTAAAGATTTATTCTTTAATAAAGGATCTCAAAGCCAGCTTTAGAAAAAGGA
+
DDCCDFFFFFFFGGGGGGGGGGHHHHHHHHHHHHHHHHHHHHHHHHHHHHHGGHHHHIIHHIIHIHHHHHHHHHHHHHHHHHHHHHGHHHHHHHGGGGHHHHHHHHHHHHHHHHHHHHHHHHHHHHHHHHHHHHHHHHHHHHHHHHHHHHHHHHHHHHHHHHHHHHHHHGHHHHHHHHHHHGGHHHHHHHHHHHHHHHHHHHHHHHHHHHHHHHHHHHHHHHHHHHHHHHHHHHHHHGHHHHHHHHHHGGH
@M05620:45:000000000-G6HP7:1:1101:17857:9346 1:N:0:182
AAACCAAGCAGACACTCACCGCTCCCTCGCCACAGGCCAATAGTTTGTCCTCACTGAGTTGGCAACAAGTGGCTGCTGTGGCTGCCATTTTTCTGGTGATGGCCATCAGCTCCGACGAGGTCAGCTGGGGGGCTTTCTTTGTGTAAGCAACGAGAAACCTGAAAGAAGCATTTTTTAACTAAGTCCTGCTGAGTCATTCATGAGTTTTTAGCCGCCTTGCTTCTTCTCACAGACTCTCTACTCTCATGCCA
+
CBBCCCCFCFFFGGGGGGGGGGGGGGHHGGGGGHHHGGHHHHHHHHHHHHHHHHHHHHHHHHHHHHHHHHHHGGGGHHHHHHHGGHHHHHHHHHHHHHHHHHHHHHHHHHHHHGGGGGGGGHHHHHHHGGGGGGGGGGGGGGGGGGFFFFFFFFFFFFFFFFFFFFFFFFFFFFFFFFFFFFFFFFFFFFFFFFFFFFFFFFFFFFFFFFFFFFFFFFFFFFFFFFFFFFFFFFFFFFFFFFFFFFBBFF/
@M05620:45:000000000-G6HP7:1:1101:8273:9348 1:N:0:182
AGATTACTGCAACAGTTCCCCCTGGACCTGGAAAAGTTTCTTGCCTGGCTTACAGAAGCTGAAACAACTGCCAATGTCCTACAGGATGCTACCCGTAAGGAAAGGCTCCTAGAAGACTCCAAGGGAGTAAAAGAGCTGATGAAACAATGGCAAGTAAGTCAGGCATTTCCGCTTTAGCACTCTTGTGGATCCAATTGAACAATTCTCAGCATTTGTACTTGTAACTGACAAGCCAGGGACAAAACAAAGAT
+
CCCCCFFFFFFFGGGGGGGGGGGGHHHHHHHHHHHHHHHHHHHHHHHHHHHHHHHHHHHHHHHHHHHHHHHHHHHHHHHHHHHHHHHHHHHHHHGGGGHHHHFHHHHHGHHHHHHHHHHHHHHGGFGGHHHHHGHHHHHHHBGHHHHHHHHHHGHHHHHHHHHHHHHHHHGGGGGHFHGHHHHHHGHGHHHHGHHHHHHHHHHHHHHHHHHHHHHHHHHHHHHHHHHHHHHHHGGGGGGGGGGGGGGGGGG
@M05620:45:000000000-G6HP7:1:1101:15329:9353 1:N:0:182
CATCCTGACCCTGAAGTACCCCATTGAGCATGGCATCGTCACCAACTGGGACGACATGGAGAAGATCTGGCACCACACCTTCTACAACGAGCTGCGCGTGGCCCCGGAGGAGCACCCAGTGCTGCTGACCGAGGCCCCCCTGAACCCCAAGGCCAACAGAGAGAAGATGACTCAGGTGAGGCTCGGCCGACGCCCGTGCTCCTCCCGTCCTTTCCCCAGTCATTTTCTGCCCGGCTTGATTTCTGACATTC
+
1AAAAFDFF1B>GFGDFFGAAA1CBGHDG1A10FHHGFHGHEGGFGFAGHHGGGGAECB1AFACGFGBAAFFGFHHFEECEFFHHF1B>/>EEHHCEEGGEGHEEC@CGGFCHHHHGEE??D1?FFGHCFC?C-@CA@CGGE/CCCECC.:EEHGA9EFBBB..9B/0090B00F/CBFF.9..99-;@-9=-9@;;BF?FFFFB---9--/B///;--;/9;////:/B/E-=-@---//:FF/BB/9B/
@M05620:45:000000000-G6HP7:1:1101:24047:9358 1:N:0:182
ATCTCTATCTCCTAAAAACCTGTTTAGATTTGGAGATAGACCTTCAGGTTTTTCATCATTTTCTGCATGAATTATACATTGACCACGTTCCAGCGTGGTCAGTTTGCAGCATTCTGTTATTTTGTTTGACAGAGTGTCTTGTTGAGAACATATGTAGGACATGATTTTTTCCTGCAACAGGGAAAATAAAGTATAAGTTTTAAAGATTTATTCTTTAATAAAGGATCTCAAGGCCAGCTTTAGAAAAAGGA
+
BBBBBFFFFFFFGFBGGGGGGGHHHHHFHHHFHHHCHHHHHHHHHHGHHHHGGHHHHHHHHHHHHHGHHGHHHHHHHGHHHHHHHHGHHHHHHHGGGGHHHHHHHHHGHHHHHHHHGHGHHHHHHHHHGHFHGHHHHHHHHHHHHHGHHHHFHGHFHHHHHHHEHHHHHGHHHHHHHHHHHGGHHGHHDGGHGHHHHHHHHGHHHHHHHHHHHHHHHHHH0DGHHHHHHFH0CGGHHGFGHHHHGCFHGGG
@M05620:45:000000000-G6HP7:1:1101:18548:9363 1:N:0:182
ATCTCTATCTCCTAAAAACCTGTTTAGATTTGGAGATAGACCTTCAGGTTTTTCATCATTTTCTGCATGAATTATACATTGACCACGTTCCAGCGTGGTCAGTTTGCAGCATTCTGTTATTTTGTTTGACAGAGTGTCTTGTTGAGAACATATGTAGGACATGATTTTTTCCTGCAACAGGGAAAATAAAGTATAAGTTTTAAAGATTTATTCTTTAATAAAGGATCTCAAAGCCAGCTTTAGAAAAAGGA
+
CCCDEFFFFFFFGGGGGGGGGGHHHHHHHHHHHHHHHHHHHHHHHHHHHHHGGHHHHIHHHHHIIHHHHHHHHHHHHHHHHHHHHHGHHHHHHHGGGGHHHHHHHHHHHHHHHHHHHHHHHHHHHHHHHHHHHHHHHHHHHHHHHHHHHHHHHHHHHHHHHHHHHHHHHGHHHHHHHHHHHGGHHHHHHHHHHHHHHHHHHHGHHHHHHHHHHHHHHHHHHHHHHHHHHHHHHGHHHGHHHHGHHHHHGGH
@M05620:45:000000000-G6HP7:1:1101:17430:9367 1:N:0:182
AAACCAAGCAGACACTCACCGCTCCCTCGCCACAGGCCAATAGTTTGTCCTCACTGAGTTGGCAACAAGTGGCTGCTGTGGCTGCCATTTTTCTGGTGATGGCCATCAGCTCCGACGAGGTCAGCTGGGGGGCTTTCTTTGTGTAAGCAACGAGAAACCTGAAAGAAGCATTTTTTAACTAAGTCCTGCTGAGTCATTCATGAGTTTTTAGCCGCCTTGCTTCTTCTCACAGACTCTCTACTCTCATGCCA
+
CCCCCCCFCFFFGGGGGGGGGGGGGGHHGGGGGHHHGGHHHHHHHHHHHHHHHHHHHHHHHHHHHHHHHHHHGHGGHHHHHHHGGHHHHHHHHHHHHHHHHHHHHHHHHHHHHGGGGGGGGHHHHHHHGGGGGGGGGGGGGGGGGGFFFFFFFFFFFFFFFFFFFFFFFFFFFFFFFFFFFFFFFFFFFFFFFFFFFFFFFFFFFFFFFFFFFFFFFFFFFFFFFFFFFFFFFFFFFFFFFFFFFFFFFFF
@M05620:45:000000000-G6HP7:1:1101:17447:9375 1:N:0:182
AAACCAAGCAGACACTCACCGCTCCCTCGCCACAGGCCAATAGTTTGTCCTCACTGAGTTGGCAACAAGTGGCTGCTGTGGCTGCCATTTTTCTGGTGATGGCCATCAGCTCCGACGAGGTCAGCTGGGGGGCTTTCTTTGTGTAAGCAACGAGAAACCTGAAAGAAGCATTTTTTAACTAAGTCCTGCTGAGTCATTCATGAGTTTTTAGCCGCCTTGCTTCTTCTCACAGACTCTCTACTCTCATGCCA
+
A3AABBBFBFFFGGGGGGGGEGGGGGHHGGGGGHGHGGCGHGHHHHHHHHHHHHHHHHHHHEHHGHHHHGHHGFGGHHGHGHHGGHHHHHHHHHHHHHHHHGHHHHHHHHHHHGGGGGGGGHHHHHHHGGGGGGGGGGGGGGGGGGFFFFFBFFFDFFFFFFFFFFFFFFFFFFFBFFFFFFFFFFFFFFFFFFFFFFFFFFFFBFFFFFFFFFBBFDFFFEFFFEFFFFBFBFFFFFFFFFFFFFFFFF/
@M05620:45:000000000-G6HP7:1:1101:3357:9398 1:N:0:182
TACCTGTACTGGGGAAGAGCATACGTCTGAACTCCAGTCACGGACATTTATCTCTTATGCCGTCTTCTGCTTGAAAAAAAAAAAATAAATTGATAACAAATACAATAACAGCTGATAAGAAGAAAGATATCATTTCGACGACGTTATCATCGATGGCTTATAATCAAAAGAGATATTAGAATTGTCGTCTCAGAGTAACACGCTTTACATCCAGGGCTGTCTCATGAAACTTATGCTACCCGGTGTGTAAG
+
CCCCCFFFFFFFGGGGGGGGGGHHBGGHGHHHHHHHHHHHHGGGGGHHHHHHHH5DGHHHHEEGHGHHHHHHHGHGHGGGGE>/>0BB344334443??0343?3433?22022B23323B22@@2@2222222222///</--.0.111110.0.//.00<==0000</.//00000000000<;...=/900;900000.-.;:000;0/00/.....00;0000000000;00000/..---:..000
@M05620:45:000000000-G6HP7:1:1101:15522:9422 1:N:0:182
AAACCAAGCAGACACTCACCGCTCCCTCGCCACAGGCCAATAGTTTGTCCTCACTGAGTTGGCAACAAGTGGCTGCTGTGGCTGCCATTTTTCTGGTGATGGCCATCAGCTCCGACGAGGTCAGCTGGGGGGCTTTCTTTGTGTAAGCAACGAGAAACCTGAAAGAAGCATTTTTTAACTAAGTCCTGCTGAGTCATTCATGAGTTTTTAGCCGCCTTGCTTCTTCTCACAGACTCTCTACTCTCATGCCA
+
BBBBBBBFBFF4FGGGGGGGEGGGGGHHGGGGGHHGGGHGHHHHHHHHHHHHHHHHEFGGHGHHHHHAHHHHGHGGHFHFHGH1FHBHHHHHHHHHHGGHHHHHHHHHHHHHHGGGGGGGGHGGHHHHGGGGGGGGGGGGGGGGGGFFFFFFFFFDBFFFFFFFFFFFFFFFFFFFFFFFFFFBFFFFFFFFF;FFFFFFFFFFFFFFFFFFFDFFFFFFFFFFFFFFFFFFFFFFFFFBFFFFFFFFEF/
@M05620:45:000000000-G6HP7:1:1101:15541:9423 1:N:0:182
AAACCAAGCAGACACTCACCGCTCCCTCGCCACAGGCCAATAGTTTGTCCTCACTGAGTTGGCAACAAGTGGCTGCTGTGGCTGCCATTTTTCTGGTGATGGCCATCAGCTCCGACGAGGTCAGCTGGGGGGCTTTCTTTGTGTAAGCAACGAGAAACCTGAAAGAAGCATTTTTTAACTAAGTCCTGCTGAGTCATTCATGAGTTTTTAGCCGCCTTGCTTCTTCTCACAGACTCTCTACTCTCATGCCA
+
CDDDDDDFCFFFGGGGGGGGGGGGGGHHGGGGGHHHGGHHHHHHHHHHHHHHHHHHHHHHHHHHHHHHHHHHGHGGHHHHHHHGGHHHHHHHHHHHHHHHHHHHHHHHHHHHHGGGGGGGGHGHHHHHGGGGGGGGGGGGGGGGGGFFFFFFFFFFFFFFFFFFFFFFFFFFFFHFFFFFFFFFFFFFFFFFFFFFFFHHFFFFFFFFFFFFFFFFFFFFFFFFFFHFFFFFFFFFFFFFHFFHFFFFFF0
@M05620:45:000000000-G6HP7:1:1101:14037:9452 1:N:0:182
CATCCTGACCCTGAAGTACCCCATTGAGCATGGCATCGTCACCAACTGGGACGACATGGAGAAGATCTGGCACCACACCTTCTACAACGAGCTGCGCGTGGCCCCGGAGGAGCACCCAGTGCTGCTGACCGAGGCCCCCCTGAACCCCAAGGCCAACAGAGAGAAGATGACTCAGGTGAGGCTCGGCCGACGCCCGTGCTCCTCCCGTCCTTTCCCCAGTCATTTTCTGCCCGGCTTGATTTCTGACATTA
+
DDDDDFFFFFFFGGGGGGGGGGGHHHHHHHHHHHHHHGHHHGHHHGHHHHHHGGGGGHHHHGHHHHHHHHHGHGHHHGGHHHHHHHHHGGGGGHHGGGFGGGHHGGGGGGGGHHHHGGHGHHHHHHHHHHGGGGGGGGGGGGHHHHGGGFHGHHGGGGGGGGGGGGFFGGGGGGGGHGGFGEEGFFFFFFFFFFFF>DFFFFFFFFFFFFFFFFFFFFFFFFFFFFFFHFFFDFFFFFFFFFFFFBFFFF0
@M05620:45:000000000-G6HP7:1:1101:9725:9455 1:N:0:182
CATCCTGACCCTGAAGTACCCCATTGAGCATGGCATCGTCACCAACTGGGACGACATGGAGAAGATCTGGCACCACACCTTCTACAACGAGCTGCGCGTGGCCCCGGAGGAGCACCCAGTGCTGCTGACCGAGGCCCCCCTGAACCCCAAGGCCAACAGAGAGAAGATGACTCAGGTGAGGCTCGGCCGACGCCCGTGCTCCTCCCGTCCTTTCCCCAGTCATTTTCTGCCCGGCTTGATTTCTGACATTA
+
DCDDDFFFFFFFGGGGGGGGGGGHHHHHHHHHHHHHHGHHHGHHHGHHHHHHGGGGGHHHHHHHHHHHHHHHHGHHHGGHHHHHHHHHGGGGGHHGGGGGGGHHGGGGGGGGHHHHGGHGHHHHHHHHHHGGGGGGGGGGGGHHHHGGGGHGHHGGGGGGGGGGGGGGGGGGGGGGGGGGGGGGFFFFFCFFFFFF@DFFFFFFFFFFFFFFFFFFFFFFFFFFFFFFFFFFFCFDFFAFFFFF0:FFFF0
@M05620:45:000000000-G6HP7:1:1101:9722:9473 1:N:0:182
CATCCTGACCCTGAAGTACCCCATTGAGCATGGCATCGTCACCAACTGGGACGACATGGAGAAGATCTGGCACCACACCTTCTACAACGAGCTGCGCGTGGCCCCGGAGGAGCACCCAGTGCTGCTGACCGAGGCCCCCCTGAACCCCAAGGCCAACAGAGAGAAGATGACTCAGGTGAGGCTCGGCCGACGCCCGTGCTCCTCCCGTCCTTTCCCCAGTCATTTTCTGCCCGGCTTGATTTCTGACATTA
+
CBCCCFFFFFFFGGGGGGGGGGGHHHHHHHHHHHHHHGHHHGHHHGHHHHHHGGGGGHHHHHHHHHHHGHHGHGHHGGGHHHHHHHHHGGGGGHHGGGGGGGHHGGGGGGGGHHHHGGHHHHHHHHHHHHGGGGGGGGGGGGHHHHGGGGHGGHGGGGGGGGGGGGGGGGGGGGGGGGGGGGGGFFFFFFFFFFFF@DAEFFFFFFFFFFFFFFFFFFFFFFFFFFFFFFFFFFFFFFFFFFFFFBFFFF/
@M05620:45:000000000-G6HP7:1:1101:17335:9493 1:N:0:182
TACCTGTACTGGGGAAGCGTGTAGCAATCGCCATTCCTACCCTAAAGATCGGAAGAGCACACGTCTGAACTACAGTCACGGACATTTATCTCGTATGCCGTCTTCTGCTTGAAAAAAAAAAAAAAAACTACTATTTATAACCGTGTTGTTCGTTCCTTGTTTCTGCAATCATATATTTTTCTCACTTGTCTAGTTTTCGACCGTTCAACCAATGAGTGAGTCTACGTAATTTTTTGATGCCTTTGTTGCAT
+
CCCCBFFFFFFFGGGGGGGGGGHHHHHHHFGG2FGHHHHHGHHHFHHGHHHGGGCGHGHHHHGHHHGHHHHBGHGHHHHGGGGFHHHHHHHHHGGHHFHGGGHGHHHEFHEGEFGGG?@D@</<>>-<00/0000000000<-.....;.0:././000;0/000000000000000900/00000000000000;0;-;.--..//9/...9///;////////../..////-:.9///////;/./;/
@M05620:45:000000000-G6HP7:1:1101:20722:9501 1:N:0:182
AAACCAAGCAGACACTCACCGCTCCCTCGCCACAGGCCAATAGTTTGTCCTCACTGAGTTGGCAACAAGTGGCTGCTGTGGCTGCCATTTTTCTGGTGATGGCCATCAGCTCCGACGAGGTCAGCTGGGGGGCTTTCTTTGTGTAAGCAACGAGAAACCTGAAAGAAGCATTTTTTAACTAAGTCCTGCTGAGTCATTCATGAGTTTTTAGCCGCCTTGCTTCTTCTCACAGACTCTCTACTCTCATGCCA
+
CCDDDCDFDFFFGGGGGGGGGGGGGGHHGGGGGHHHGGHHHHHHHHHHHHHHHHHHHHHHHHHHHHHHHHHHGHGGHHHHHHHGGHHHHHHHHHHHHHHHHHHHHHHHHHHHHGGGGGGGGHHHHHHHGGGGGGGGGGGGGGGGGGFFFFFFFFFFFFFFFFFFFFFFFFFFFFHFFFFHFFFFFFFFFFFFFBFFFFFHFHFFFFFFFFFFFFFFFFFFFFHFFFFFFFFFFFFFFFFFHFFHFFFFFF:
@M05620:45:000000000-G6HP7:1:1101:25015:9502 1:N:0:182
CATCCTGACCCTGAAGTACCCCGGCTTGATTTCTGACATTAGATCGGAAGAGCACACGTCTGAACTCCAGTCACGGACATTTATCTCGTATGCCGTCTTCTGCTTGAAAAAAAAAAAAAAAACAAATAATAAAACATAAAAAACCCTATTCACACAGGAACCCTAGCATCACAACATCTCCCTAGAAATACGCCATGAACATGCAGGCACTTTAAGGATGAAAACTGTGTCAGTCTGACTTATAGTACTTT
+
DDDDDFFFFFFFGGGGGGGGGGGGGGGGHHHHHHHHHHHHHHHHHHGGGGHHHHHHHGHHHGHHHHHHHHHHHHGGGGGHHHHHHHHHGGHHHHGGGHGHHHHHHHHHHHHGGGGF/>//--...<100000000.<=0000-.<../0000000....<...<//00000000../<=00//0/:<0000..-..0000000000..../0:00000000000/00<000000000000000::0000<<
@M05620:45:000000000-G6HP7:1:1101:18465:9504 1:N:0:182
TACCTGTACTGGGGAAGCGTGTAGCAATCGCCCTTCCTACCCTAAAGATCGGAAGAGCACACGTCTGAACTCCAGTCACGGACATTTATCTCGTATGCCGTCTTCTGCTTGAAAACAAAACCCTCCGGAGGTTTTTCTTCATCTGTTCGCCAGACACCCTGACCCGCTCCTTTTTGCGCTCCTACTTGCTGAACCGTTCCTCCTTTTTATTCCATCTACCTTTTTCCCCCCGCCTTTCTCCCCCTACCCCC
+
BBBBBFFFFFFFGGGEFGCEFEC5FGFFH2FF22BAF5FFCFHFFBGGGHHEGG?1FGBGHHC1GBAGHHHGGFG533DEE??E3FG4BFEBFFFGFFGE?E0?GFEGH?GE3F33?/F00//?////?//?22??2?111FB1111@/>C.-0>>0..CGF/</--<-./0;0<-;-:-.;/000;0;0000/.-../909:BFGFF.9909://;99BFF/;///9..9-;@..;B//9/9.-.....-
@M05620:45:000000000-G6HP7:1:1101:5110:9508 1:N:0:182
ATCTCTATCTCCTAAAAACCTGTTTAGATTTGGAGATAGACCTTCAGGTTTTTCATCATTTTCTGCATGAATTATACATTGACCACGTTCCAGCGTGGTCAGTTTGCAGCATTCTGTTATTTTGTTTGACAGAGTGTCTTGTTGAGAACATATGTAGGACATGATTTTTTCCTGCAACAGGGAAAATAAAGTATAAGTTTTAAAGATTTATTCTTTAATAAAGGATCTCAAAGCCAGCTTTAGAAAAAGGA
+
CBCCCFFFFFFFGGGGGGGGGGHHHHHHHHHHHHHHHHHHHHHHHHHHHHHGGHHHHHIHHIIHIHHHHHHHHHHHHHHHHHHHHHGHHHHHHHGGGGHHHHHHHHHHHHHHHHHHHHHHHHHHHHHHHHHHHHHHHHHHHHHHHHHHHHHHHHHHHHHHHHHHHHHHHGHHHHHHHHHHHGGHHHHHHHHHHHHHHGGHHHHHHHHHHHHHHHHHHHHHHHHHHHHHHHHHHHHHHGHHHHHHHHHHGGH
@M05620:45:000000000-G6HP7:1:1101:16356:9519 1:N:0:182
ATCTCTATCTCCTAAAAACCTGTTTAGATTTGGAGATAGACCTTCAGGTTTTTCATCATTTTCTGCATGAATTATACATTGACCACGTTCCAGCGTGGTCAGTTTGCAGCATTCTGTTATTTTGTTTGACAGAGTGTCTTGTTGAGAACATATGTAGGACATGATTTTTTCCTGCAACAGGGAAAATAAAGTATAAGTTTTAAAGATTTATTCTTTAATAAAGGATCTCAAAGCCAGCTTTAGAAAAAGGA
+
BBBBBFFFFFFFGGGGF4EGGGHHHDGGHHGHHAGHHHFGHHHHHEHHHHHGGHFGHFHHHHHHHHHGFFGHHHHHHFHHGFGHHHGHGHHHHHGFCEHHHHGHHHHHHHHGHHHHHHHHHHHHHHHFHHHHHHHHHHHHHHHHBGFFHHHHHHHHHGEHHGGGHHHHHGHHHHHHHHHHHGGHHHGFGFHHHHHHHHHHHGHHHHHHHHHHHHHHHFGHDFHHHHHHHHGHHHHFHFHHHHG0CGHAFDG
@M05620:45:000000000-G6HP7:1:1101:20724:9520 1:N:0:182
AAACCAAGCAGACACTCACCGCTCCCTCGCCACAGGCCAATAGTTTGTCCTCACTGAGTTGGCAACAAGTGGCTGCTGTGGCTGCCATTTTTCTGGTGATGGCCATCAGCTCCGACGAGGTCAGCTGGGGGGCTTTCTTTGTGTAAGCAACGAGAAACCTGAAAGAAGCATTTTTTAACTAAGTCCTGCTGAGTCATTCATGAGTTTTTAGCCGCCTTGCTTCTTCTCACAGACTCTCTACTCTCATGCCA
+
BBBBBBBFBFFFGGGGGGGGGGGGGGHHGGGGGHGHGGHHHGHFGHHHHHHHHHHHHHHHHHHHHHHHHHHGGHGGHHHHHHHGGHHHHHHHHHHHHHGHHHHHHHHHHHHHHGGGGGGGGHHHHHHHGGGGGGGGGGGGGGGGGGFFFFFFFFFFFFFFFFFFFFFFFFFFFFFFFFFFFFFFFFFFFFFEFBFFFFFFFFEFFFFFFFFFFFFFFFFFFFFFFFFFFFFFFFFFFFFFFFFFFFFFFF/
@M05620:45:000000000-G6HP7:1:1101:10804:9535 1:N:0:182
AAACCAAGCAGACACTCACCGCTCCCTCGCCACAGGCCAATAGTTTGTCCTCACTGAGTTGGCAACAAGTGGCTGCTGTGGCTGCCATTTTTCTGGTGATGGCCATCAGCTCCGACGAGGTCAGCTGGGGGGCTTTCTTTGTGTAAGCAACGAGAAACCTGAAAGAAGCATTTTTTAACTAAGTCCTGCTGAGTCATTCATGAGTTTTTAGCCGCCTTGCTTCTTCTCACAGACTCTCTACTCTCATGCCA
+
AABBBABFBFFFGGGGGGGGGGGGGGHHGGGGGHHGGGHGHHHGHHHHHHHHHHHHHGGHHHHHHHHHGFHHGHGGHHGHHHHGGHHHHHHHHHHHHHHHHGHHHHHHHHGHHGGGGGGGCGGHHHHHGGGGGGGGGGGGGGGGGGFFFFFFFFFFFFFFFFFFFFFFFFFFFFFFFFFFFFFFFFFFFFFFFBFFBFFFFFFFFFFFFEFFFFFFFFFFFFFFFFFFFFFFFFFFFFFFFFFFFFBBFFB
@M05620:45:000000000-G6HP7:1:1101:16370:9538 1:N:0:182
ATCTCTATCTCCTAAAAACCTGTTTAGATTTGGAGATAGACCTTCAGGTTTTTCATCATTTTCTGCATGAATTATACATTGACCACGTTCCAGCGTGGTCAGTTTGCAGCATTCTGTTATTTTGTTTGACAGAGTGTCTTGTTGAGAACATATGTAGGACATGATTTTTTCCTGCAACAGGGAAAATAAAGTATAAGTTTTAAAGATTTATTCTTTAATAAAGGATCTCAAAGCCAGCTTTAGAAAAAGGA
+
CCCCCFFFFFFFGGGGGGGGGGHHHHHHHHHHHHHHHHHHHHHHHHHHHHHGGHHHHHHHIHHIIHHHHHHHHHHHHHHHHHHHHHGHHHHHHHGGGGHHHHHHHHHHHHHHHHHHHHHHHHHHHHHHHHHHHHHHHHHHHHHHHHHHHHHHHHHHHHHHHHHHHHHHHGHHHHHHHHHHHGGHHHHHHHHHHHHHHHHHHHHHHHHHHHHHHHHHHHHHHHHHHHHHHHHHHHHHHGHHHHHHHHHHGGH
@M05620:45:000000000-G6HP7:1:1101:22638:9541 1:N:0:182
ATCTCTATCTCCTAAAAACCTGTTTAGATTTGGAGATAGACCTTCAGGTTTTTCATCATTTTCTGCATGAATTATACATTGACCACGTGGTCAGTTTGCAGCATTCTGTTATTTTGTTTGACAGAGTGTCTTGTTGAGAACATATGTAGGACATGATTTTTTCCTGCAACAGGGAAAATAAAGTATAAGTTTTAAAGATTTATTCTTTAATAAAGGATCTCAAAGCCAGCTTTAGAAAAAGGAAGAAAGGG
+
DCCDDFFFFFFFGGGGGGGGGGHHHHHHHHHHHHHHHHHHHHHHHHHHHHHGGHHHHIHHHHHIHHHHHHHHHHHHHHHHHHHHHHGHGGHHHHHHHHHHHHGHHHHHHHHHHHHHHHHHHHHHHHGHHHHHHHHHHHHDGHHHHHHFHHHHHHHHHHHHHGHHHHHHHHHHHGGHHHHHHHHHHHHHHGHHHHFHHHHHHHHHHHHHGGGHGHHHGHHHHHGHHHHHHGHHHHHBHHHHFGEHHGHHGHG
@M05620:45:000000000-G6HP7:1:1101:10792:9548 1:N:0:182
AAACCAAGCAGACACTCACCGCTCCCTCGCCACAGGCCAATAGTTTGTCCTCACTGAGTTGGCAACAAGTGGCTGCTGTGGCTGCCATTTTTCTGGTGATGGCCATCAGCTCCGACGAGGTCAGCTGGGGGGCTTTCTTTGTGTAAGCAACGAGAAACCTGAAAGAAGCATTTTTTAACTAAGTCCTGCTGAGTCATTCATGAGTTTTTAGCCGCCTTGCTTCTTCTCACAGACTCTCTACTCTCATGCCA
+
CCCCCCCFCFFFGGGGGGGGGGGGGGHHGGGGGHHHGGHHHHHHHHHHHHHHHHHHHHHHHHHHHHHHHHHHGHGGHGHHHHHGGHHHHHHHHHHHHHHHHHHHHHHHHHHHHGGGGGGGGHHHHHHHGGGGGGGGGGGGGGGGGGFFFFFFFFFFFFFFFFFFFFFFFFFFFFFFFFFFFFFFFFFFFFFFFFFFFFFFFFFFFFFFFFFFFFFFFFFFFFFFFFFFFFFFFFFFFFFFFFFFFFFFFFF
@M05620:45:000000000-G6HP7:1:1101:22618:9548 1:N:0:182
ATCTCTATCTCCTAAAAACCTGTTTAGATTTGGAGATAGACCTTCAGGTTTTTCATCATTTTCTGCATGAATTATACATTGACCACGTGGTCAGTTTGCAGCATTCTGTTATTTTGTTTGACAGAGTGTCTTGTTGAGAACATATGTAGGACATGATTTTTTCCTGCAACAGGGAAAATAAAGTATAAGTTTTAAAGATTTATTCTTTAATAAAGGATCTCAAAGCCAGCTTTAGAAAAAGGAAGAAAGGG
+
CDCDDFFFFFFFGGGGGGGGGGHHHHHHHHHHHHHHHHHHHHHHHHHHHHHGGHHHHHHHHIHHHHHHHHHHHHHHHHHHHHHHHHGHHGHHHHHHHHHHHHFHHHHHHHHHHHHHHHHHHHHHHHHHHHHHHHHHHHGFHHHHHHGHHHHHHHHHHHHHHGHHHHHGHHHHHGGHGHHHHHHHHHHHHHHHHHHHHHHHHHHHHHHHHHHGHGHHHHHHHGHHHHHGHGHHHHHEHHGHGGHHHHHHHHG
@M05620:45:000000000-G6HP7:1:1101:5875:9558 1:N:0:182
CATCCTGACCCTGAAGTACCCCATTGAGCATGGCATCGTCACCAACTGGGACGACATGGAGAAGATCTGGCACCACACCTTCTACAACGAGCTGCGCGTGGCCCCGGAGGAGCACCCAGTGCTGCTGACCGAGGCCCCCCTGAACCCCAAGGCCAACAGAGAGAAGATGACTCAGGTGAGGCTCGGCCGACGCCCGTGCTCCTCCCGTCCTTTCCCCAGTCATTTTCTGCCCGGCTTGATTTCTGACATTA
+
CCCCCFFFFFFFGGGGGGGGGGGHHHHHHHHHHHHHHGHHHGHHHGHHHHHHGGGGGHHHHHHHHHHHHHHHHGHHHGGHHHHHHHHHGGGGGHHGGGFGGGHHGGGGGGGGHHHHGGHGHHHHHHHHHHGGGGGGGGGGGGHHHHGGGGHGHHGGGGGGGGGGGGGGGGGGGGGGGGGGGGGGFFFFFFFFFFFF:DDFFFFFFFFEFFFFFFFFFFFFFBFBFFFFFFFFFFAFAFAFFFFFF0BFFF0
@M05620:45:000000000-G6HP7:1:1101:14517:9578 1:N:0:182
CATCCTGACCCTGAAGTACCCCATTGAGCATGGCATCGTCACCAACTGGGACGACATGGAGAAGATCTGGCACCACACCTTCTACAACGAGCTGCGCGTGGCCCCGGAGGAGCACCCAGTGCTGCTGACCGAGGCCCCCCTGAACCCCAAGGCCAACAGAGAGAAGATGACTCAGGTGAGGCTCGGCCGACGCCCGTGCTCCTCCCGTCCTTTCCCCAGTCCTTTTCTGCCCGGCTTGATTTCTGACATTT
+
BBBBBF4FFFFFGFGFGFGGGGDHHHHHHHHHHH4GHEHHDEHHHGHHHHHHEEFEGHHFFGHHHHHGFGHHHGHHHGGHHHHHHHFHGEGGGHHGGGGGCGHHGGGGGGGFHHHHGFHFGGHGFHGGHHGGGGCGGGGGGGBHHHGG..CCGHGGGGGGGGGGBFBFGGGGGGGGGFFFGEFFBBFFB@BBBBBBBFFFFFFFFFDADFF9FFFFFB?FF/;FFFFFFFFF.@BBBB.;BFFBB/;/9F/
@M05620:45:000000000-G6HP7:1:1101:5873:9580 1:N:0:182
CATCCTGACCCTGAAGTACCCCATTGAGCATGGCATCGTCACCAACTGGGACGACATGGAGAAGATCTGGCACCACACCTTCTACAACGAGCTGCGCGTGGCCCCGGAGGAGCACCCAGTGCTGCTGACCGAGGCCCCCCTGAACCCCAAGGCCAACAGAGAGAAGATGACTCAGGTGAGGCTCGGCCGACGCCCGTGCTCCTCCCGTCCTTTCCCCAGTCATTTTCTGCCCGGCTTGATTTCTGACATTA
+
CCCCCFFFFFFFGGGGGGGGGGGHHHHHHHHHHHHHHGHHHGHHHGHHHHHHGGGGGHHHHHHHHHHHHHHHHGHHHGGHHHHHHHHHGGGGGHHGGGGGGGHHGGGGGGGGHHHHGGHHHHHHHHHHHHGGGGGGGGGGGGHHHHGGGGHGHHGGGGGGGGGGGGGGGGGGGGGGGGGGGGGGFFFFFFFFFFFFFDFFFFFFFFFFFFFFFFFFFFDFFFFFFFFFFFFFFFFFFF.FFFFFFFFFFF0
@M05620:45:000000000-G6HP7:1:1101:14514:9596 1:N:0:182
CATCCTGACCCTGAAGTACCCCATTGAGCATGGCATCGTCACCAACTGGGACGACATGGAGAAGATCTGGCACCACACCTTCTACAACGAGCTGCGCGTGGCCCCGGAGGAGCACCCAGTGCTGCTGACCGAGGCCCCCCTGAACCCCAAGGCCAACAGAGAGAAGATGACTCAGGTGAGGCTCGGCCGACGCCCGTGCTCCTCCCGTCCTTTCCCCAGTCATTTTCTGCCCGGCTTGATTTCTGACATTA
+
CCCCCFFFFFFFGGGGGGGGGGGHHHHHHHHHHGHHHGHHHGHHHGHGHHHHGGGGGHHHHHHHHHHGFHHHHGHHHGGHHHHHHHHHGGGGGHHGGGEFGGHHGGGGGGGDHHHHGGHFHHHHHHHHHHGGGGGGGGGGGGHHHHGGGGHGHHGGGGGGGGGGGGGGGGGGGGGGGGGGGGGGFFFFFFFFFFFFCFFFFFFFFFFFFFFFFFFFFFFFFFFFFFFFFFFFFFFFFFFFFFFFFEFFFF0
@M05620:45:000000000-G6HP7:1:1101:14532:9599 1:N:0:182
CATCCTGACCCTGAAGTACCCCATTGAGCATGGCATCGTCACCAACTGGGACGACATGGAGAAGATCTGGCACCACACCTTCTACAACGAGCTGCGCGTGGCCCCGGAGGAGCACCCAGTGCTGCTGACCGAGGCCCCCCTGAACCCCAAGGCCAACAGAGAGAAGATGACTCAGGTGAGGCTCGGCCGACGCCCGTGCTCCTCCCGTCCTTTCCCCAGTCATTTTCTGCCCGGCTTGATTTCTGACATTA
+
CCCCCFFFFFFFGGGGGFGGGGGHHHHHHHHHHHHHHGHHGGHHHGHHHHHHGGGGGHHHHHHHHHHHHHHHHGHHHGGHHHHHHHHHGGGGGHHGGGEGGGHHGGGGGGGGHGHHGGHHHHHHHHHHHHGGGGGGGGGGGGHHHHGGGGHGHHGGGGGGGGGGGGGFGGGGGGGGGGGGGGGGFFFFFAFFFFFFDFFFFFFFFFFEFFFFFFFFFFFFFFFFFFFFFFFFDFFFFFFFFFFFFFFFFF0
@M05620:45:000000000-G6HP7:1:1101:26073:9600 1:N:0:182
CATCCTGACCCTGAAGTACCCCATTGAGCATGGCATCGTCACCAACTGGGACGACATGGAGAAGATCTGGCACCACACCTTCTACAACGAGCTGCGCGTGGCCCCGGAGGAGCACCCAGTGCTGCTGACCGAGGCCCCCCTGAACCCCAAGGCCAACAGAGAGAAGATGACTCAGGTGAGGCTCGGCCGACGCCCGTGCTCCTCCCGTCCTTTCCCCAGTCATTTTCTGCCCGGCTTGATTTCTGACATTA
+
CCDDDFFFFFFFGGGGGGGGGGGHHHHHHHHHHHHHHGHHHGHHHGHHHHHHGGGGGHHHHHHHHHHHHHHHHGHHHGGHHHHHHHHHGGGGGHHGGGGGGGHHGGGGGGGGHHHHGGHHHHHHHHHHHHGGGGGGGGGGGGHHHHGGGGHGHHGGGGGGGGGGGGGGGGGGGGGGHGGGGGGGFFFFFFFFFFFFFFFFFFFFFFFFFFFFFFFFFFDFFFFFFFFFHFFFFFFFFFBFFFFFFBFFFF1
@M05620:45:000000000-G6HP7:1:1101:15707:9637 1:N:0:182
TACCTGTACTGGGGAAGCGTGTAGCAATCGCCATTCCTACCCTAAAGATCGGAAGAGCACACGTCTGAACTCCAGTCACGGACATTTATCTCGTATGCCGTCTTCTGCTTGAAAAAAAAAAACAAAACTACACACAAGACCGAATCCCTTCCGAGTTTCACAATAGAACATAACAGCTCTTCGCGAACACGTCACTTCACATGTAGACACGCTAGCTTATCGACTACGGTCTGTGCATCCGTACGTCCTAT
+
CCCCCFFFFFFFGGGGGGGGGGHHHHHHHGGGGGHHHHHHHHHHHHHHHHHGGGGHHHHHHHGHHHGHFHHHHGHHHHHGGGGGHHHHHHHHHGGHHHHGGGHGHHHGHHGHFGHHGGG/D>//=000111=01/.<0000---..0000//<.:..0;000:000000/000000;00000..----9/.....00;00000000000/.-...000000..-.-/../../900:0:/.;..-/.9:;0
@M05620:45:000000000-G6HP7:1:1101:22134:9645 1:N:0:182
AAACCAAGCAGACACTCACCGCTCCCTCGCCACAGGCCAATAGTTTGTCCTCACTGAGTTGGCAACAAGTGGCTGCTGTGGCTGCCATTTTTCTGGTGATGGCCATCAGCTCCGACGAGGTCAGCTGGGGGGCTTTCTTTGTGTAAGCAACGAGAAACCTGAAAGAAGCATTTTTTAACTAAGTCCTGCTGAGTCATTCATGAGTTTTTAGTCGCCTTGCTTCTTCTCACAGACTCTCTACTCTCATGCCA
+
CCCCCCCFBFFFGGGGGGGGGGGGGGHHGGGGGHHHGGHHHHHHHHHHHHHHHHHHHHHHHHHHHHHHHHHHGHGGHHHHHHHGGHHHHHHHHHHHHHHHHHHHHHHHHHHHHGGGGGGGGHHHHHHHGGGGGGGGGGGGGGGGGGFFFFFFFFFFFFFFFFFFFFFFFFFFFFFFFFFFFFFFFFFFFFFFFFFFFFFFFFFFFFFFFFFFFFFFFFFFFFFFFFFFFFFFEFFFFFFFFFFFFFFFFFB
@M05620:45:000000000-G6HP7:1:1101:21925:9682 1:N:0:182
CATCCTGACCCTGAAGTACCCCATTGAGCATGGCATCGTCACCAACTGGGACGACATGGAGAAGATCTGGCACCACACCTTCTACAACGAGCTGCGCGTGGCCCCGGAGGAGCACCCAGTGCTGCTGACCGAGGCCCCCCTGAACCCCAAGGCCAACAGAGAGAAGATGACTCAGGTGAGGCTCGGCCGACGCCCGTGCTCCTCCCGTCCTTTCCCCAGTCATTTTCTGCCCGGCTTGATTTCTGACATTA
+
CCCCCFFFFFFFGGGGGGGGGGGHHHHHHHHHHHHHHGHHHGHHHGHHHHHHGGGGGHHHHHHHHHHHHHHHHGHHHGGHHHHHHHHHGGGGGHHGGGEGGGHHGGGGGGGGHHHHGGHHHHHHHHHHHHGGGGGGGGGGGGGHHHGGGGHGHHGGGGGGGGGGGGGGGGGGGGGGGGGGGGGGFFFFFFFFFFFFFFFFFFFFFFFFFFDFFFFFFFFFFFFFFFFFFFFFFFFFFFFFFFFFFFFFFF0
@M05620:45:000000000-G6HP7:1:1101:20732:9692 1:N:0:182
CATCCTGACCCTGAAGTACCCCGGCTTGATTTCTGACATTAGATCGGAAGAGCACACGTCTGAACTCCAGTCACGGACATTTATCTCGTATGCCGTCTTCTGCTTGAAAAAAAAAAAATAAAATACACAATTTAAAAAATAATTGTGTCTCATTTTTCTGATCGTCACACTAGTTCGACTATAGACTTTGTTAGTGAAGGTTATTTTGTGTGGGTCAGCCTGCATAAGGTGAAAACAACAGATCTTTGACT
+
BBBBBFFFFFFFGGGGGFGGGGGGGGGGHHHHHHGHHFHHHHGHHHGEFGHHHHHHHGHGHGGHHHHHGHHHHHGGGGGHHHGHHHGHGGHFHHGGGGGHFHHHHHFHGHCEFGGF@/0<111111?11/11111111-01111111<0000000=0/00000./:..:///0000...:-0000090000/0000;00//0000000///....;.9//..../9//////////...:.////9///:/
@M05620:45:000000000-G6HP7:1:1101:26819:9695 1:N:0:182
CATCCTGACCCTGAAGTACCCCATTGAGCATGGCATCGTCACCAACTGGGACGACATGGAGAAGATCTGGCACCACACCTTCTACAACGAGCTGCGCGTGGCCCCGGAGGAGCACCCAGTGCTGCTGACCGAGGCCCCCCTGAACCCCAAGGCCAACAGAGAGAAGATGACTCAGGTGAGGCTCGGCCGACGCCCGTGCTCCTCCCGTCCTTTCCCCAGTCATTTTCTGCCCGGCTTGATTTCTGACATTA
+
DDDDDFFFFFFFGGGGGGGGGGGHHHHHHHHHHHHHHGHHHGHHHGHHHHHHGGGGGHHHHHHHHHHHHHHHHGHHHGGHHHHHHHHHGGGGGHHGGGGGGGHHGGGGGGGGHHHHGGHHHHHHHHHHHHGGGGGGGGGGGGHHHHGGGGHGHHGGGGGGGGGGGGGGGGGGGGGGGGGGGGGGFFFFFFCFFFFFFFFFFFFFFFFFFFFFHHFFFFFFFFFFHHHHFFFFFFFFFFFFFFFFFBFFFF0
@M05620:45:000000000-G6HP7:1:1101:20715:9702 1:N:0:182
CATCCTGACCCTGAAGTACCCCGGCTTGATTTCTGACATTAGATCGGAAGAGCACACGTCTGAACTCCAGTCACGGACATTTATCTCGTATGCCGTCTTCTGCTTGAAAAAAAAAAAAAAAAAAAGAAAAAAACTGGATAAAAATTAATACATTCAATCTATCAAATTACAATAGATAAACGAAAGAAAAAACAAAGCAAGAAAGATGAAGATAAAAATAAAATAGAAAAATGACAGCATGAGAAAAAAAA
+
CCCCCFFFFFFFGGGGGGGGGGGGGGGGHHHHHHHHHHHHHHHHHHGEGGHHHHHGHGHHHGHGHHHHHHHHHHGGGGGHHHHHHHHHGGHGHHGFGHGHHHHHHHHGHHHGGGGF<///-<---..<//.--.0;//00000;.000000000090000900;0000:000000;00000....././9.-...;//0/////0/000000900000;0000000000/..00000./0000000/.---
@M05620:45:000000000-G6HP7:1:1101:26832:9708 1:N:0:182
CATCCTGACCCTGAAGTACCCCATTGAGCATGGCATCGTCACCAACTGGGACGACATGGAGAAGATCTGGCACCACACCTTCTACAACGAGCTGCGCGTGGCCCCGGAGGAGCACCCAGTGCTGCTGACCGAGGCCCCCCTGAACCCCAAGGCCAACAGAGAGAAGATGACTCAGGTGAGGCTCGGCCGACGCCCGTGCTCCTCCCGTCCTTTCCCCCGTCATTTTCTGCCCGGCTTGATTTCTGACATTT
+
A@ABBFFFFFFFGGGGGGGGGGCHHHFFGBGGHF4FGGHGHGHHHGHHHHHHGEGFGHH3FGFHHHHHF5FGHGFHFGGHHHHHHBHHGE?FGHHGGGGGGEHHGGGFGGGGEHHHGGHGHGHHHHHFGHFFGGGGGGGGGGH0CGDGG.CEGH.CE.FBB/..CF/BF0;CF0;FGGGGFGEGFFFDF>DAFDC;;AAEFFFFFFF9AD.FFFFEF.-.A.FFFFFF/BFEAA;9B-.;BFBF/9;BFF/
@M05620:45:000000000-G6HP7:1:1101:7991:9714 1:N:0:182
AGATTACTGCAACAGTTCCCCCTGGACCTGGAAAAGTTTCTTGCCTGGCTTACAGAAGCTGAAACAACTGCCAATGTCCTACAGGATGCTACCCGTAAGGAAAGGCTCCTAGAAGACTCCAAGGGAGTAAAAGAGCTGATGAAACAATGGCAAGTAAGTCAGGCATTTCCGCTTTAGCACTCTTGTGGATCCAATTGAACAATTCTCAGCATTTGTACTTGTAACTGACAAGCCAGGGACAAAACAAAGAT
+
CCCCCFFFFFFFGGGGGGGGGGGGHHHHHHHHHHHHHHHHHHHHHHHHHHHHHHHHHHHHHHHHHHHHHHHHHHHHHHHHHHHHHHHHHHHHHHGGGGHHHHHHHHHHGHHHHHHHHHHHHHHGGGGGHHHHHGHHHHHHHFGHHHHHHHHHHGHHHHHHHHHHHHHHHHGGGGGHFHHHHHHHHGHGHHHHGGHHHGHHHHGHHHHHHHHHHHHHHFHHHHHHHHHHGGHHHGGGGGGGFFGGGGGGGGG
@M05620:45:000000000-G6HP7:1:1101:20282:9718 1:N:0:182
CATCCTGACCCTGAAGTACCCCATTGAGCATGGCATCGTCACCAACTGGGACGACATGGAGAAGATCTGGCACCACACCTTCTACAACGAGCTGCGCGTGGCCCCGGAGGAGCACCCAGTGCTGCTGACCGAGGCCCCCCTGAACCCCAAGGCCAACAGAGAGAAGATGACTCAGGTGAGGCTCGGCCGACGCCCGTGCTCCTCCCGTCCTTTCCCCAGTCATTTTCTGCCCGGCTTGATTTCTGACATTA
+
DCCDDFFFFFFFGGGGGGGGGGGHHHHHHHHHHHHHHGHHHGHHHGHHHHHHGGGGGHHHHHHHHHHHHHHHHGHHHGGHHHHHHHHHGGGGGHHGGGGGGGHHGGGGGGGGHHHHGGHHHHHHHHHHHHGGGGGGGGGGGGHHHHGGGGHGHHGGGGGGGGGGGGGGGGGGGGGGGGGGGGGGFFFFFFFFFFFFDFFFFFFFFFFFFFFFFFFFFFFFFFFFHFHHHFFFFFFFFFFFFFFFFFFFFF:
@M05620:45:000000000-G6HP7:1:1101:20264:9721 1:N:0:182
CATCCTGACCCTGAAGTACCCCATTGAGCATGGCATCGTCACCAACTGGGACGACATGGAGAAGATCTGGCACCACACCTTCTACAACGAGCTGCGCGTGGCCCCGGAGGAGCACCCAGTGCTGCTGACCGAGGCCCCCCTGAACCCCAAGGCCAACAGAGAGAAGATGACTCAGGTGAGGCTCGGCCGACGCCCGTGCTCCTCCCGTCCTTTCCCCAGTCATTTTCTGCCCGGCTTGATTTCTGACATTA
+
CCBBCFFFFFFFGGGGGGGGGGGHHHHHHHHHHHHHHGHHHGHHHGHHHHHHGGGGGHHHHGHHHHHHHHHHHGHHHGGHHHHHHHHHGGGGGHHGGGGGGGHHGGGGGGGGHHHHGGHHHHHHHHHHHHGGGGGGGGGGGGHHHHGGGGHEHHGGGGGGGGGGGGGGGGGGGGGGGGGGGGGGFFFFFFFFFFFFADFFFFFFFFFFFFFFFFFFFFDFFFFFFFFFFFFFFFFFAFAFFFFFFFBFBB/
@M05620:45:000000000-G6HP7:1:1101:8005:9730 1:N:0:182
AGATTACTGCAACAGTTCCCCCTGGACCTGGAAAAGTTTCTTGCCTGGCTTACAGAAGCTGAAACAACTGCCAATGTCCTACAGGATGCTACCCGTAAGGAAAGGCTCCTAGAAGACTCCAAGGGAGTAAAAGAGCTGATGAAACAATGGCAAGTAAGTCAGGCATTTCCGCTTTAGCACTCTTGTGGATCCAATTGAACAATTCTCAGCATTTGTACTTGTAACTGACAAGCCAGGGACAAAACAAAGAT
+
A?AAAFFFFFFFGGGGGGGGFGGFHHHHH4FFHFHHGHHHHHHHHHH2FGHHHGDGHHHHHHHHHHGHHHHHGHHGHHHHHHHHGFGGHHGHHHGGCGHHFHHHHHHHFHHHHHHGHHHHGHGGGAEFGGFHHEGHHHGHG3FGGFHHFEGFFGFGFGGFGHGGHHHHHHGGGGGHBGFHHHHHHHHGGHHHGGHHHHHGGGHFFGHHEHHHHHHHHHHGB;CGHFGFGGGCGEGF.AFGFFBAFGAFFGG
@M05620:45:000000000-G6HP7:1:1101:24142:9737 1:N:0:182
AGATTACTGCAACAGTTCCCCCTGGACCTGGAAAAGTTTCTTGCCTGGCTTACAGAAGCTGAAACAACTGCCAATGTCCTACAGGATGCTACCCGTAAGGAAAGGCTCCTAGAAGACTCCAAGGGAGTAAAAGAGCTGATGAAACAATGGCAAGTAAGTCAGGCATTTCCGCTTTAGCACTCTTGTGGATCCAATTGAACAATTCTCAGCATTTGTACTTGTAACTGACAAGCCAGGGACAAAACAAAGAT
+
CCCCDFFFFFFFGGGFGGGGGGGGHHHHHHHHHHHHHHHHHHHHHHHHHHHHHHHHHHHHHHHHHHGHHHHHHHHHHHHHHHHHHHHHHHHHHHGFGGHHHHHHHHHHGHHHHHHHHHHHHGHGGGGGHHHHHGHHHHGHHHHHHHHHHHHHHGHHHHHHHHGHHHHHHHGGGGGHHHHHHHHHHHHGHHHHHHHHHHFFHHHHHHHHHHHGHGHHHHHHHGHHHHHGHHHHFGGGEGGGGGGGGGGGGGF
@M05620:45:000000000-G6HP7:1:1101:10939:9738 1:N:0:182
AAACCAAGCAGACACTCACCGCTCCCTCGCCACAGGCCAATAGTTTGTCCTCACTGAGTTGGCAACAAGTGGCTGCTGTGGCTGCCATTTTTCTGGTGATGGCCATCAGCTCCGACGAGGTCAGCTGGGGGGCTTTCTTTGTGTAAGCAACGAGAAACCTGAAAGAAGCATTTTTTAACTAAGTCCTGCTGAGTCATTCATGAGTTTTTAGCCGCCTTGCTTCTTCTCACAGACTCTCTACTCTCATGCCA
+
CCBCCCCFCFFFGGGGGGGGGGGGGGHHGGGGGHHHGGHHHHHHHHHHHHHHHHHHHHHHHHHHHHHHHGHHGGGGHHHHHHHGGHHHHHHHHHHHHHHHGHHHHHHHHHHHHGGGGGGGGHHHHHHHGGGGGGGGGGGGGGGGGGFFFFFFFFFFFFFFFFFFFFFFFFFFFFFFFFFFFFFFFFFFFFFFFFFFFFFFFFFFFFFFFFFFFFFFFFFFFFFFFFFFFFFFFFFFFFFFFFFFFFFFFFF
@M05620:45:000000000-G6HP7:1:1101:10116:9746 1:N:0:182
AAACCAAGCAGACACTCACCGCTCCCTCGCCACAGGCCAATAGTTTGTCCTCACTGAGTTGGCAACAAGTGGCTGCTGTGGCTGCCATTTTTCTGGTGATGGCCATCAGCTCCGACGAGGTCAGCTGGGGGGCTTTCTTTGTGTAAGCAACGAGAAACCTGAAAGAAGCATTTTTTAACTAAGTCCTGCTGAGTCATTCATGAGTTTTTAGCCGCCTTGCTTCTTCTCACAGACTCTCTACTCTCATGCCA
+
DCDDDDDFCFFFGGGGGGGGGGGGGGHHGGGGGHHHGGHHHHHHHHHHHHHHHHHHHHGHHHHHHHHHHHHHGHGGHHHHHHHGGHHHHHHHHHHHHHHHHHHHHHHHHHHHHGGGGGGGGHHHHHHHGGGGGGGGGGGGGGGGGGFFFFFFFFFFFFFFFFFFFFFFFFFFFFHFFFFHFFFFFFFFFFFFFFFFFFFFFFFFFFFFFFFFFFFFFFFFFFFFHFHFFFFFFFFFFFFHHFFFFFFFFFF
@M05620:45:000000000-G6HP7:1:1101:24154:9751 1:N:0:182
AGATTACTGCAACAGTTCCCCCTGGACCTGGAAAAGTTTCTTGCCTGGCTTACAGAAGCTGAAACAACTGCCAATGTCCTACAGGATGCTACCCGTAAGGAAAGGCTCCTAGAAGACTCCAAGGGAGTAAAAGAGCTGATGAAACAATGGCAAGTAAGTCAGGCATTTCCGCTTTAGCACTCTTGTGGATCCAATTGAACAATTCTCAGCATTTGTACTTGTAACTGACAAGCCAGGGACAAAACAAAGAT
+
CCCDDFFFFFFFGGGGGGGGGGGGHHHHHHHHHHHHGHHHHHHHHHHHHHHHHHHHHHHHHHHHHHHHHHHHHHHHHHHHHHHHHHHHHHHHHHGGGGHHHHHHHHHHGHHHHHHHHHHHHHHGGGGFHHHHHGHHHHGHHHHHHHHHHHHHHGHHHHHHHHGHHHHHHHGGGGGHHHGHHHHHHGHGHHHHHHHHHHFHHHHHHHHGHHHHHCGHHHHHHGHGHHHGHHHHHGGGGGGGGGGGGGEGGGC
@M05620:45:000000000-G6HP7:1:1101:10928:9753 1:N:0:182
AAACCAAGCAGACACTCACCGCTCCCTCGCCACAGGCCAATAGTTTGTCCTCACTGAGTTGGCAACAAGTGGCTGCTGTGGCTGCCATTTTTCTGGTGATGGCCATCAGCTCCGACGAGGTCAGCTGGGGGGCTTTCTTTGTGTAAGCAACGAGAAACCTGAAAGAAGCATTTTTTAACTAAGTCCTGCTGAGTCATTCATGAGTTTTTAGCCGCCTTGCTTCTTCTCACAGACTCTCTACTCTCATGCCA
+
CBCBCBAFCFFFGGGGGGGGGGGGGGHHGGGGGHHHGGHHHGHHHHHHHHHHHHHHHHGGHHHHHHHHHHHHGHGGHGHHHHHGGHHHHHHHHHHHHHHHHHHHHHHHHHHHHGGGGGGGGGHHHHHHGGGGGGGGGGGGGGGGGGFFFFFFFFFFFFFFFFBFFFFFFFFFFFFFFFFFFFFFFFFFFFFFFBFFFFFFFFFFFFFFFFFFFFFFFFFFFFFFFFFFFFFFFFFFFFFFFFFFFFF9FFB
@M05620:45:000000000-G6HP7:1:1101:24133:9753 1:N:0:182
AGATTACTGCAACAGTTCCCCCTGGACCTGGAAAAGTTTCTTGCCTGGCTTACAGAAGCTGAAACAACTGCCAATGTCCTACAGGATGCTACCCGTAAGGAAAGGCTCCTAGAAGACTCCAAGGGAGTAAAAGAGCTGATGAAACAATGGCAAGTAAGTCAGGCATTTCCGCTTTAGCACTCTTGTGGATCCAATTGAACAATTCTCAGCATTTGTACTTGTAACTGACAAGCCAGGGACAAAACAAAGAA
+
>1>A1@DFB11@1FC33BFGC1EC0GAEFACB1GC0GEGGA1D1FAGHFHHFCFE1ABFG11B11BFFC0EB1FGCABAFDHGCCGGHB1DD0GFFC/E1F000A>1BCBF@F1@10FG>111?E/??F>GBDCGEH11FGF11FBG1<<<F<FGG2G>FG>GGAGHHD1/?EC/G<?G11<11111<>11<<<0=D0000CD<0<000<0<0CFHHHHB0:;0CF00CFG.:EF?E....;/CCEEGGE.
@M05620:45:000000000-G6HP7:1:1101:10948:9755 1:N:0:182
AAACCAAGCAGACACTCACCGCTCCCTCGCCACAGGCCAATAGTTTGTCCTCACTGAGTTGGCAACAAGTGGCTGCTGTGGCTGCCATTTTTCTGGTGATGGCCATCAGCTCCGACGAGGTCAGCTGGGGGGCTTTCTTTGTGTAAGCAACGAGAAACCTGAAAGAAGCATTTTTTAACTAAGTCCTGCTGAGTCATTCATGAGTTTTTAGCCGCCTTGCTTCTTCTCACAGACTCTCTACTCTCATGCCA
+
BBBBBABFBFFFGGGGGGGGGGGGGGHHCGGGGHAHGGHHHHGHHHHHHHHHHGHFHHFGHGHHHHHHHHHHGHGGHHHHHHHGGHFHHHHHHHHHHHGHHHHHGHHHGHHHHGGGGGGGGHHHHHHHGGGGGGGGGGGGGGGGGGFFFFFFFFFFFFFFFFFFFFFFFFFFFFFFFFFFEFEFFFFFFFFEFFFFFFFFFFFFFFFFFFFFFFFFFFFFFFFFFFFFFFFFFFFFFFFFFFFFFFFFFFB
@M05620:45:000000000-G6HP7:1:1101:18375:9764 1:N:0:182
AAACCAAGCAGACACTCACCGCTCCCTCGCCACAGGCCAATAGTTTGTCCTCACTGAGTTGGCAACAAGTGGCTGCTGTGGCTGCCATTTTTCTGGTGATGGCCATCAGCTCCGACGAGGTCAGCTGGGGGGCTTTCTTTGTGTAAGCAACGAGAAACCTGAAAGAAGCATTTTTTAACTAAGTCCTGCTGAGTCATTCATGAGTTTTTAGCCGCCTTGCTTCTTCTCACAGACTCTCTACTCTCATGCCA
+
DDDDDCCFDFFFGGGGGGGGGGGGGGHHGGGGGHHHGGHHHHHHHHHHHHHHHHHHHHHHHHHHHHHHHHHHGHGGHHHHHHHGGHHHHHHHHHHHHHHHHHHHHHHHHHHHHGGGGGGGGHHHHHHHGGGGGGGGGGGGGGGGGGFFFFFFFFFFFFFFFFFFFFFFFFFFFFHFFFFHFFFFFFFFFFFFFFFFFFFFFFFFFFFFFFFFFFFFFFFFHHHFFHHFFFFFFFFFFFFHHFFFFFFFFFF
@M05620:45:000000000-G6HP7:1:1101:15168:9772 1:N:0:182
AGATTACTGCAACAGTTCCCCCTGGACCTGGAAAAGTTTCTTGCCTGGCTTACAGAAGCTGAAACAACTGCCAATGTCCTACAGGATGCTACCCGTAAGGAAAGGCTCCTAGAAGACTCCAAGGGAGTAAAAGAGCTGATGAAACAATGGCAAGTAAGTCAGGCATTTCCGCTTTAGCACTCTTGTGGATCCAATTGAACAATTCTCAGCATTTGTACTTGTAACTGACAAGCCAGGGACAAAACAAAGAT
+
BABBBFFFFF4FGGCGGGGGGGGGHHHHHHHHHHHHHHHHHHHHHHHHHHHHHHHHHHHHHHHHHHHHHHHHHHHHHHHHHHHHHHHHHHGHHHGGEGHGGHCGHHHHGHHHHHHHHHHHHHHGFFEFHFFGHGHHHHHHHGHHHHHHGFHHHGHHHHHHHHHHGHHHHHGGGGGHHHFHHHHHHGHGHHHHHGHHGDDGHHHHHHHHHHHHHHHGHFHHHHHHHHHHGHHHHGGGGGGGGGGGGGGGGEF
@M05620:45:000000000-G6HP7:1:1101:18359:9776 1:N:0:182
AAACCAAGCAGACACTCACCGCTCCCTCGCCACAGGCCAATAGTTTGTCCTCACTGAGTTGGCAACAAGTGGCTGCTGTGGCTGCCATTTTTCTGGTGATGGCCATCAGCTCCGACGAGGTCAGCTGGGGGGCTTTCTTTGTGTAAGCAACGAGAAACCTGAAAGAAGCATTTTTTAACTAAGTCCTGCTGAGTCATTCATGAGTTTTTAGCCGCCTTGCTTCTTCTCACAGACTCTCTACTCTCATGCCA
+
BAAABBBFBFFFGGGGGFGGGGGGGGHHGGGGGHHHGGHHHHHHHHHHHHHHHHHHHHGGHHHFHHHHHGGHGHGGHFHHHHHGGHHHHHHHHHHHHHGHHHHHHHGHGGGHHGGGGGGGDHHHHHHHGGGGGGGGGFFGGFGFGGFFFFFFFFFFFFFFFFFFFFFFFFFFFFFFFFFFFFFFFFFFFFFFFFFEFFFFFFFF:FFFFFFFFFFFFFFFFFFFFFFFFFFFFFFFFFFFFFFFFFFBFFF
@M05620:45:000000000-G6HP7:1:1101:15183:9791 1:N:0:182
AGATTACTGCAACAGTTCCCCCTGGACCTGGAAAAGTTTCTTGCCTGGCTTACAGAAGCTGAAACAACTGCCAATGTCCTACAGGATGCTACCCGTAAGGAAAGGCTCCTAGAAGACTCCAAGGGAGTAAAAGAGCTGATGAAACAATGGCAAGTAAGTCAGGCATTTCCGCTTTAGCACTCTTGTGGATCCAATTGAACAATTCTCAGCATTTGTACTTGTAACTGACAAGCCAGGGACAAAACAAAGAT
+
BAAABFFFFFFFGGFGGGGGGGGGHHHHHHHHHHHHGHHHHHHHHHHHHHHHHHHHHHHHHHHHHHHHHHHHHHHHGHHHDFFHHGHHHHFHHHGGEFGHFHHGHHHHGHHHHHHHHHHHHHHGEFEEHFGHHGHHHHHHHFHHHHHHHHHFHGGHFHDHFHHHHHHHGHGGGGGHHHHHHGGHH=GGHHHHGHHHHHDHHHHHHHGHHHHHHHHGHGFHHHHHHHHHFFGHHGGGGGGGGGBAFEEFGGF
@M05620:45:000000000-G6HP7:1:1101:15165:9795 1:N:0:182
AGATTACTGCAACAGTTCCCCCTGGACCTGGAAAAGTTTCTTGCCTGGCTTACAGAAGCTGAAACAACTGCCAATGTCCTACAGGATGCTACCCGTAAGGAAAGGCTCCTAGAAGACTCCAAGGGAGTAAAAGAGCTGATGAAACAATGGCAAGTAAGTCAGGCATTTCCGCTTTAGCACTCTTGTGGATCCAATTGAACAATTCTCAGCATTTGTACTTGTAACTGACAAGCCAGGGACAAAACAAAGAT
+
BABBBFFFFF4FGGFGGGGGGGGGHHHHHHHHGHHHHHHHHHHHHHHHHHHHHHHHHHHHHHHHHHHHHHHHHHHHHHHHGHHHHHHHHHFHHHGGGGGGHHFGHHHHGHHHHHHHHHHHHHHGEFFEHHHHHGHHHHHHHHHHHHHHHGHHHGHHHHHGHHHHHHHHHHGGGGGHHHHHHHHHHHHGHHHHHHHHHHHGHHHHHHHHHHHHHHHHHFHHHHGHHHHHGHHHHGGGGGGGGGFCFGGGGGF
@M05620:45:000000000-G6HP7:1:1101:9553:9814 1:N:0:182
AAACCAAGCAGACACTCACCGCTCCCTCGCCACAGGCCAATAGTTTGTCCTCACTGAGTTGGCAACAAGTGGCTGCTGTGGCTGCCATTTTTCTGGTGATGGCCATCAGCTCCGACGAGGTCAGCTGGGGGGCTTTCTTTGTGTAAGCAACGAGAAACCTGAAAGAAGCATTTTTTAACTAAGTCCTGCTGAGTCATTCATGAGTTTTTAGCCGCCTTGCTTCTTCTCACAGACTCTCTACTCTCATGCCA
+
BBBBBBBFBFFFGGGGGGGGGGGGGGHHGGGGGHHHGGDHHHHHHHHHHHHHHHHHHHGHHHHHHHHHHHHHGHGGHFGHHHHFGHGHHHHHHHHHHHHHHHHHHHHHHHHHHGGGGGGGGHHHHHHHGGGGGGGGGGGGGGGGGGFFFFFFFFFFFFFFFFFFFFFFFFFFFFFFFFFFFFFFFFFFFFFFFFFFFFFFFFFFFFFFFFFFFFFFFFFFFFFFFFFFFFFFFFFFFFFFFFFFFFFFFF/
@M05620:45:000000000-G6HP7:1:1101:3270:9815 1:N:0:182
CATCCTGACCCTGAAGTACCCCATTGAGCATGGCATCGTCACCAACTGGGACGACATGGAGAAGATCTGGCACCACACCTTCTACAACGAGCTGCGCGTGGCCCCGGAGGAGCACCCAGTGCTGCTGACCGAGGCCCCCCTGAACCCCAAGGCCAACAGAGAGAAGATGACTCAGGTGAGGCTCGGCCGACGCCCGTGCTCCTCCCGTCCTTTCCCCAGTCATTTTCTGCCCGGCTTGATTTCTGACATTA
+
AAAAAFDFFFFFGGG4FFGFFGEHHFH4BBFDBFGHHFHHHEHHHGHFBCGHEEEGGH232FFBFFGFAGFHHGHHHGGHGGFHHGHH?1AEEGHGGGGCEEHHGEBD?DD/FFGHGECG1FD<FGCGHGCGC-CFACDDG.;GFHGGGGCEGHFGGGBF/9AA9FBGFGGGGG0/FBFF.;C:9-.D;BB;-BB=;AAAFFFFF?.;:A.BF99/9B.FFB/;FBFF/BFE.--@--./9BBF;;/BBF/
@M05620:45:000000000-G6HP7:1:1101:3250:9818 1:N:0:182
CATCCTGACCCTGAAGTACCCCATTGAGCATGGCATCGTCACCAACTGGGACGACATGGAGAAGATCTGGCACCACACCTTCTACAACGAGCTGCGCGTGGCCCCGGAGGAGCACCCAGTGCTGCTGACCGAGGCCCCCCTGAACCCCAAGGCCAACAGAGAGAAGATGACTCAGGTGAGGCTCGGCCGACGCCCGTGCTCCTCCCGTCCTTTCCCCAGTCATTTTCTGCCCGGCTTGATTTCTGACATTA
+
CCCCCFFFFFFFGGGGGGGGGGGHHHHHHHHHHHHHHGHHHGHHHGHHHHHHGGGGGHHHHHHHHHHHHHHHHGHHHGGHHHHHHHHHGGGGGHHGGGGGGGHHGGGFGGGGHHHHGGHHHHHHHHHHHHGGGGGGGGGGGGHHHHGGGGHGHHGGGGGGGG?EFGGGGGGGFGGGGGGGGGGGFFFFFFFFAFFFBFFFFFFFFFFEFFFFFFFFFFFFFFFFFFFFFFFFFFFFFFAFFFFFFFBFFF0
@M05620:45:000000000-G6HP7:1:1101:19718:9823 1:N:0:182
TACCTGTACTGGGGAAGCCATTCCTACCCTAAAGATCGGAAGAGCACACGTCTGAACTCCAGTCACGGACATTTATCTCGTATGCCGTCTTCTGCTTGAAAAAAAAAAAAACCAAAAAATACCGCTAGCAGGCTCTCTTGTTATACTCCAAGAGAAACCGGCATTACACATTTTGTCCCGCCTTCCGTCTGCATCTTTCCTTAGTTTTTCGCCCCCTTGCGTCTTCTCGCCGACGCTCTACTCACATACCC
+
CCCCDFFFFFFFGGGGGGGGGGHHHHHHHHHHHHHHHHGGGGHHHHHHHGHHHGHGHHHHHHHHHHGGGGGHHHHHGHHHGGHHHHGGGHGHHHHHHHFHHHHGGGEG<///</?////0111/->-.111.>0</<<=0=0000<0<0C00:;/:0/:----9000009;;000;00:--A.;B/.0;.900;;000990000:0:0.:-99.:;9A90-.9.:BBB.9---9-;.;A0009009009B0
@M05620:45:000000000-G6HP7:1:1101:5406:9843 1:N:0:182
ATCTCTATCTCCTAAAAACCTGTTTAGATTTGGAGATAGACCTTCAGGTTTTTCATCATTTTCTGCATGAATTATACATTGACCACGTTCCAGCGTGGTCAGTTTGCAGCATTCTGTTATTTTGTTTGACAGAGTGTCTTGTTGAGAACATATGTAGGACATGATTTTTTCCTGCAACAGGGAAAATAAAGTATAAGTTTTAAAGATTTATTCTTTAATAAAGGATCTCAAAGCCAGCTTTAGAAAAAGGA
+
CCCCDFFFFFFFGGGGGGGGGGHHHHHHHHHHHHHHHHHHHHHHHHHHHHHGGHHHHHHHHHIIHHHHHHHHHHHHHHHHHGHHGHGHHHHHHHGGGGHHHHHHHHHHHHHHHHHHHHHHHHHHHHHHHHHHHHHHHHHHHHHHHHGHHHHHHHHHHHHHHHHHHHHHHGHHHHHHHHHHHGGHHHHHHGHHHHHHHHHHHHHHHHHHHGHHHHHHGHHHHGHHGHHHHHHGHHHHHGHHHHHHGHHHGGG
@M05620:45:000000000-G6HP7:1:1101:11931:9852 1:N:0:182
ATCTCTATCTCCTAAAAACCTGTTTAGATTTGGAGATAGACCTTCAGGTTTTTCATCATTTTCTGCATGAATTATACATTGACCACGTGGTCAGTTTGCAGCATTCTGTTATTTTGTTTGACAGAGTGTCTTGTTGAGAACATATGTAGGACATGATTTTTTCCTGCAACAGGGAAAATAAAGTATAAGTTTTAAAGATTTATTCTTTAATAAAGGATCTCAAAGCCAGCTTTAGAAAAAGGAAGAAAGGG
+
BBBBBFFFFFBFGGGGGGGGGGHHGHGHHHHHHHHHGHHHHHHHHEHGHHHGGGHHHGHHHHHHGHEHHGHHHGHGHHHHFFHHHHGGEGHHFGGHHHHFHHFFFHGHHHHHHHHHHHHGGHFHFHBFGHHHHHHHBGFHHFGHHHBBBFGHGHHBHHHHHGHFHGFHHHHHHGGHHGHFHHGFFHHHG@GGHFFFHHFHHHGGHHHHGEHGHGGFFHHHGH0<DCGCHGHGHFHHHHFGD?FBCGFFHFG
@M05620:45:000000000-G6HP7:1:1101:11907:9857 1:N:0:182
ATCTCTATCTCCTAAAAACCTGTTTAGATTTGGAGATAGACCTTCAGGTTTTTCATCATTTTCTGCATGAATTATACATTGACCACGTGGTCAGTTTGCAGCATTCTGTTATTTTGTTTGACAGAGTGTCTTGTTGAGAACATATGTAGGACATGATTTTTTCCTGCAACAGGGAAAATAAAGTATAAGTTTTAAAGATTTATTCTTTAATAAAGGATCTCAAAGCCAGCTTTAGAAAAAGGAAGAAAGGG
+
CCCCCFFFFFFFGGGGGGGGGGHHHHHHHHHHHHHHHHHHHHHHHHHHHHHGGHHHHHHHHHHHHHHHHHHHHHHHHHHHHHHHHHGHHGHHHHHHHHHHHHFHHHHHHHHHHHHHHHHHGHHHHHHHHHHHHHHHHHGHHHHHHHHGFGHHHHHHHHHHHGHHHHHHHHHHHGGHHHGHHHHGHHHHHHHHHGGHHHHHHHHHHHHHHHHHHHHHGHHHHHHHHHHHHGHHHGHGHGHHGGGHHHHHHEG
@M05620:45:000000000-G6HP7:1:1101:11913:9873 1:N:0:182
ATCTCTATCTCCTAAAAACCTGTTTAGATTTGGAGATAGACCTTCAGGTTTTTCATCATTTTCTGCATGAATTATACATTGACCACGTGGTCAGTTTGCAGCATTCTGTTATTTTGTTTGACAGAGTGTCTTGTTGAGAACATATGTAGGACATGATTTTTTCCTGCAACAGGGAAAATAAAGTATAAGTTTTAAAGATTTATTCTTTAATAAAGGATCTCAAAGCCAGCTTTAGAAAAAGGAAGAAAGGG
+
CCCDCFFFFFFFGGGGGGGGGGHHHHHHHHHHHHHHHHHHHHHHHHHHHHHGGHGHHHIHHHHIHHHHHHHHHHHHHHHHHHHHHHGHHGHHHHHHHHHHHHGHHHHHHHHHHHHHHHHHHHHHHHGHHHHHHHHHHHGHHHHHHHHGFGHHHHHHHHHHHGHHHHHGHHHHHGGHHHHHHHHFGHHHHHHHHHGGHHHHHHHHHHHHHHHHHHHHHHHHHHHGHHFHHGHHHHHFFHHHGGHHHHHHFHG
@M05620:45:000000000-G6HP7:1:1101:19098:9881 1:N:0:182
CATCCTGACCCTGAAGTACCCCGGCTTGATTTCTGACATTAGATCGGAAGAGCACACGTCTGAACTCCAGTCACGGACATTTATCTCGTATGCCGTCTTCTGCTTGAAAAAAAAAAAAAAACATTCTATCACACACTTCTTCAACCCCTACCAGGCAATCCCAAACAACCCCTCTCTCACACACTATTCACACCTGTCATCTCTCTCCACCTTCTTCCTTATCGCCTACCTATCAGTCCCCCCACCACTCC
+
CCCDDFFFFFFFGGGGGGGGGGGGGGGGHHHHHHHHHHHHHHHHHHGDGGHGHHHHHGHHHGHHHHHHHHHHHHGGGGGHHHHHHHHHGGHHHHGGGHGHHHHHHHHHHHHGGGGB<///-.<11111111111../00000000.......00....00/0</.<.9.<..9.//<<0000..//0:00<:0.//0<000000000/0/..0000<:0000<<.<.</.0000000000..--....0</
@M05620:45:000000000-G6HP7:1:1101:9475:9893 1:N:0:182
TACCTGTACTGGGGAAGCCATTCCTACCCTAAAGATCGGAAGAGCACACGTCTGAACTCCAGTCACGGACATTTATCTCGTATGCCGTCTTCTGCTTGAAAAAAAAAAAACAGCTACCTAACATAATCGTCCATTTTGCAATCTATCCCCCTCTCCTTACACTCCTCCACTCGCTCCTCCTTCCCTGCCCTACCCCCTGCTCTCTCTACGCAGTCTCCTCCCCACCCACCCCTCTCCACGCCCGCCCCAAC
+
BABBBFFFFFFFG?FFGEGGGGGHHGHFHFHC4GHHHHGGGGHHHHHGHGFHHEHHHFEGHFEHHHGGGGFHHHHFHHHHFGHEGF?BEFGHGHHGHGF3DG1EE?@/////2022@22>22221111/////1111111111111101..-<///000/000//0////;/.-.;:////00//00...//....--../00:00090.-.-;/////9/..9......9-...;;/...:---;--...
@M05620:45:000000000-G6HP7:1:1101:5021:9904 1:N:0:182
AAACCAAGCAGACACTCACCGCTCCCTCGCCACAGGCCAATAGTTTGTCCTCACTGAGTTGGCAACAAGTGGCTGCTGTGGCTGCCATTTTTCTGGTGATGGCCATCAGCTCCGACGAGGTCAGCTGGGGGGCTTTCTTTGTGTAAGCAACGAGAAACCTGAAAGAAGCATTTTTTAACTAAGTCCTGCTGAGTCATTCATGAGTTTTTAGCCGCCTTGCTTCTTCTCACAGACTCTCTACTCTCATGCCA
+
CCBCCBBFCFFFGGGGGGGGGGCGGGHHGGGGGHHHGGHHHHHGHGHHHHHHHHHHGHHHHHHHHHHHHHHHGHFFHHFGHHHGGHHGHHHHHHHHGHGHHHHHHHHHHHGHHGGGGFGGGHHHHHHGGGGGGGGGGGGGGGGFGGFFFFFFFFFFFFFFFFFFFFFFFFFFFFFFFFFFFFFFFFFFFFFFFBFBFFFFFFFFBFFFFFFFFFFFFFFFFFFFFFFFFFFFFFFFFFFFFFFFFFFFFFB
@M05620:45:000000000-G6HP7:1:1101:11146:9914 1:N:0:182
ATCTCTATCTCCTAAAAACCTGTTTAGATTTGGAGATAGACCTTCAGGTTTTTCATCATTTTCTGCATGAATTATACATTGACCACGTTCCAGCGTGGTCAGTTTGCAGCATTCTGTTATTTTGTTTGACAGAGTGTCTTGTTGAGAACATATGTAGGACATGATTTTTTCCTGCAACAGGGAAAATAAAGTATAAGTTTTAAAGATTTATTCTTTAATAAAGGATCTCAAAGCCAGCTTTAGAAAAAGGA
+
DEDDEFFFFFFFGGGGGGGGGGHHHHHHHHHHHHHHHHHHHHHHHHHHHHHGGHHHHHHHHHHHHHHHHHHHHHHHHHHHHHHHHHGHHHHHHHGGGGHHHHHHHHHHHHHHHHHHHHHHHHHHHHHHHHHHHHHHHHHHHHHHHHHHHHHHHHHHHHHHHHHHHHHHHGHHHHHHHHHHHGGHHHHHHHHHHHHHHGHHHHHHHHHHHHHHHHHHHHHHHHHHHHHHHGHHHHHHHGHHHHHHHHHHGGH
@M05620:45:000000000-G6HP7:1:1101:7275:9915 1:N:0:182
[truncated: 13,481,992 more chars]
