# Supplementary material for: Fast but not furious: a streamlined selection method for genome-edited cells
Source: Life Sci Alliance. 2021 Apr 26;4(6):e202101051. doi: 10.26508/lsa.202101051 (PMC8127327; doi:10.26508/lsa.202101051)
Supplement: Supplementary file 1 [file LSA-2021-01051_Supplemental_Data_1.zip › SANGER and Deep Sequencing/AFP/184_S184_L001_R1_001.fastq]

@M05620:45:000000000-G6HP7:1:1101:15826:1676 1:N:0:184
CATCCTGACCCTGAAGTACCCCATTGAGCATGGCATCGTCACCAACTGGGACGACATGGAGAAGATCTGGCACCACACCTTCTACAACGAGCTGCGCGTGGCCCCGGAGGAGCACCCAGTGCTGCTGACCGAGGCCCCCCTGAACCCCAAGGCCAACAGAGAGAAGATGACTCAGGTGAGGCTCGGCCGACGCCCGTGCTCCTCCCGTCCTTTCCCCAGTCATTTTCTGCCCGGCTTGTTTTCTGACATTT
+
33>>AFBFFFFFGBB4GFGFGFEGHFFBFBGBAGBFGEHFCEFBCEGGBAAFECEEGEHEHEEFBGFGE5FFGFFGAEEHHHHFGFBFE1AEEFGCEEG??<GGE@C??CDFHEGCDAEHEFG1DG1BFF?-?-@<ACCCCEF0:CAD?...CC?.A?BFFFD?BFBFEFFGGBB/FF0...;A?;EA?-@9-B?;@..AFBFFBAAEDDDFFFBBB.;FB/BFFFBFB/9..--@B;.;BFFF//:/;F/
@M05620:45:000000000-G6HP7:1:1101:13842:1933 1:N:0:184
CATCCTGACCCTGAAGTACCCCATTGAGCATGGCATCGTCACCAACTGGGACGACATGGAGAAGATCTGGCACCACACCTTCTACAACGAGCTGCGCGTGGCCCCGGAGGAGCACCCAGTGCTGCTGACCGAGGCCCCCCTGAACCCCAAGGCCAACAGAGAGAAGATGACTCAGGTGAGGCTCGGCCGACGCCCGTGCTCCTCCCGTCCTTTCCCCAGTCATTTTCTGCCCGGCTTGATTTCTGACATTT
+
1AAAAFFFFFFFGG1EGGGGGGEGHHGHHBEFGHHHHGHHGGHGHGHHGHHHEEGGGHHGHHHGHHHHHHHHHGGHHGGHHHHHHHHHGGGGCHHGGGGGGGHHEGGGGGGGHHHHGGHHHHHHHHHHHGGACGGGGCCCGGHHFEGGGGHGFHFGGGFFFFBGGGGFGGFGFBGGFFFGFEEG@@EB-;@?@@@<@FFFFFBFBEFFBBF9BBFFFFBBFFFFFBB9FBBEB?<@@?9;/BFFBB9/;B/
@M05620:45:000000000-G6HP7:1:1101:16994:1968 1:N:0:184
CATCCTGACCCTGAAGTACCCCATTGAGCATGGCATCGTCACCAACTGGGACGACATGGAGAAGATCTGGCACCACACCTTCTACAACGAGCTGCGCGTGGCCCCGGAGGAGCACCCAGTGCTGCTGACCGAGGCCCCCCTGAACCCCAAGGCCAACAGAGAGAAGATGACTCAGGTGAGGCTCGGCCGACGCCCGTGCTCCTCCCGTCCTTTCCCCAGTCATTTTCTGCCCGGCTTGATTTCTGACATTT
+
ABCCCFFFFFFFGGGGGGGGGGGHHHHHHHHHHHHHHGHHHGHHHGHHHHHHGGGGGHHHHHHHHHHHHHHHHGHHHGGHHHHHHHHHGGGGGHHGGGGGGGHHGGGGGGGGHHHHGGHHHHHHHHHHHHGGGGGGGGGGGGHHHHGGGGHGHHGGGGGGGGGGGGGGGGGGGGGGGGGGGGGGFFFFFFFFFFFFDFFFFFFFFFFFFFFFFFFFFFFFFFFFFFFFFFFFFFFFFFAFFFFFF;FFFF/
@M05620:45:000000000-G6HP7:1:1101:16986:1992 1:N:0:184
CATCCTGACCCTGAAGTACCCCATTGAGCATGGCATCGTCACCAACTGGGACGACATGGAGAAGATCTGGCACCACACCTTCTACAACGAGCTGCGCGTGGCCCCGGAGGAGCACCCAGTGCTGCTGACCGAGGCCCCCCTGAACCCCAAGGCCAACAGAGAGAAGATGACTCAGGTGAGGCTCGGCCGACGCCCGTGCTCCTCCCGTCCTTTCCCCAGTCATTTTCTGCCCGGCTTGATTTCTGACATTA
+
ABCCCFFFFFFFGGGGGGGGGGGHHHHHHHHHHHHHHGHHHGHHHGHHFHHHGGGGGHHGHHHHGHHHHHHHHGHHHGGHHHHHHHHHGGGGGHHGGGGGGGHHGGGGGGGGHHHHGGHHHHHHHHHHHHGGGGGGGGGGGGHHHHGGGGHGHHGGGGGGGGGGGGFFGGGGGGGGGGGGGEEFFFFFFFFFFFFFDDDEFFFFFFFFFFFFFFFFFFDBBBFFFFFFFFFF?DFFFFFFFFFFF/BFFF/
@M05620:45:000000000-G6HP7:1:1101:14226:2050 1:N:0:184
ATCTCTATCTCCTAAAAAGGAAGAAAGGGGAGGGAAGATCGGAAGAGCACACGTCTGAACTCCAGTCACGGACATTTATCTCGTATGCCGTCTTCTGCTTGAAAAAAAAAAACTCCAAGGGAGTACAAGAGCTGATGAAACAATGGCAAGTAAGTCAGGCATTTCCGCTTTAGCACTCTTGTGGATCCAATTGACCCATTCTCAGCATTTGTACTTGTAACTGACAAGCCATGGACAAAACAAAGATCGGA
+
AAAAAD3DBDD1BGFE1FAE11BBBFFEAGEEE?FEEFGHHGE/E0FHA0ABEEGEFDFEGFHHFHDDGFGE@EFGEF@2BFFFEGFHHGEEFEBGGHFHH01110E/CC/>/@FHFB</E/?/<1??GFCCHEFFFDGFF0FH1C//0<==DH<D0=FGEGGFC;..:.CC<C0GFGFFG00.CBCFGBCFB000/;;CFEGG09B;;B9BFFFFB9/BB99/;B/-A9BF//9BF--FFE--/99BA-;
@M05620:45:000000000-G6HP7:1:1101:14228:2070 1:N:0:184
ATCTCTATCTCCTAAAAAGGAAGAAAGGGGAGGGAAGATCGGAAGAGCACACGTCTGAACTCCAGTCACGGACATTTATCTCGTATGCCGTCTTCTGCTTGAAAAAAAAAAAAAAAAAGAAAATATAAGCGGAGAGTATCATGTAGTCAAAGAGAAGGAACAAACTGCCATAGAAGTAATGAATATGCACGTGACACAAATACAGCATTAGAGGGATCAGCAGATATGCTATGATTTTATCACATCCTGAC
+
BBBBBFFFFFFFGGGGGGGGGGHGGGHHGGGGGGGHGHHHHGGGGHHHHHHHGGHHGHHHHHHHHHHHHGGGGGHHHHHHHHHGGHHHHGGGHGHHHHHHHHFHHHGGGGGB>//<--...//0000000-----;;B:00:0;00000000/////.././/.;000//000000;00;////;/////;;...//...//////.//////...;9A///.//;//////////////;////9/////
@M05620:45:000000000-G6HP7:1:1101:13287:2080 1:N:0:184
ATCTCTATCTCCTAAAAACCTGTTTAGATTTGGAGATAGACCTTCAGGTTTTTCATCATTTTCTGCATGAATTATACATTGACCACGTTCCAGCGTGGTCAGTTTGCAGCATTCTGTTATTTTGTTTGACAGAGTGTCTTGTTGAGAACATATGTAGGACATGATTTTTTCCTGCAACAGGGAAAATAAAGTATAAGTTTTAAAGATTTATTCTTTAATAAAGGATCTCAAAGCCAGCTTTAGAAAAAGGA
+
AAABBFFFFFFFGGGGGGGGGGGHHGHHHHHHHFHGHHHGHHHHHHHHHHHGGHHHHHHHHHHGHGHHHGHHHHHHHHHHHGGHHHGGHHHHHHGGGGHHHHHHHHHHHHHHHHGHHHFHHHHHFHHHHHGHHHFGGHHHHHHHGHHHHHHHHHHHHHFHHHHHGHHHHGHHHHHHHHHHHGGHHHHHHGHGHGHHHHHHHHGHHHHHGHHHHHHHHGGHHGHGFHHHHHHHHHHHHGHHHHHBGHHGDDG
@M05620:45:000000000-G6HP7:1:1101:15868:2096 1:N:0:184
CATCCTGACCCTGAAGTACCCCATTGAGCATGGCATCGTCACCAACTGGGACGACATGGAGAAGATCTGGCACCACACCTTCTACAACGAGCTGCGCGTGGCCCCGGAGGAGCACCCAGTGCTGCTGACCGAGGCCCCCCTGAACCCCAAGGCCAACAGAGAGAAGATGACTCAGGTGAGGCTCGGCCGACGCCCGTGCTCCTCCCGTCCTTTCCCCAGTCATTTTCTGCCCGGCTTGATTTCTGACATTA
+
A?AAAFFFFFFFGGGGGGGGGGGGHHGFFFHHHHHHHGHHCEHFAEHHHHHHGGGGGHHCHHHHGFHHHHHHHGGFHEGHHHHHHGHHGFGGGHHGGGGGFFHGGGGGGGGGHHHHGGHHHFHHHHFGHGCDGGGGGGGGGGFHHHGG.EHEGG?E.EF/99DEBF/FF9FFGGGGGFCGGGEFAAEDFAFF-DCA@ADEFFFFFFFFFFFFBBFFFFFFBFFFFFFFFB/.;BCFFF.BFF/:B/BBBF/
@M05620:45:000000000-G6HP7:1:1101:15878:2116 1:N:0:184
CATCCTGACCCTGAAGTACCCCATTGAGCATGGCATCGTCACCAACTGGGACGACATGGAGAAGATCTGGCACCACACCTTCTACAACGAGCTGCGCGTGGCCCCGGAGGAGCACCCAGTGCTGCTGACCGAGGCCCCCCTGAACCCCAAGGCCAACAGAGAGAAGATGACTCAGGTGAGGCTCGGCCGACGCCCGTGCTCCTCCCGTCCTTTCCCCAGTCATTTTCTGCCCGGCTTGATTTCTGACATTA
+
BABBBFFFFFFFGGGGGGGGGGGHHHHFFGHHHHGHHEFGHGGHHGHHHHHHFCGGGHHGGHGHFHHHHFHHHGHHHGGHHHHHHHHHFGGGGHHGGGGGGGHHGGFGGGGCHHHHGGHFGGHGHHGHHHCCDFGGGGGGGGGHHHGGGGHGGHGGFGGGGGFGGFFGGGGGGGGGGGFAFGEFFFFFFFF>>DFF@;AEFFFFFFDEDFFFFFFFFFBFFFFBFFFFFFFEFAFFFFFFFFFFFEFFFF/
@M05620:45:000000000-G6HP7:1:1101:18493:2204 1:N:0:184
CATCCTGACCCTGAAGTACCCCATTGAGCATGGCATCGTCACCAACTGGGACGACATGGAGAAGATCTGGCACCACACCTTCTACAACGAGCTGCGCGTGGCCCCGGAGGAGCACCCAGTGCTGCTGACCGAGGCCCCCCTGAACCCCAAGGCCAACAGAGAGAAGATGACTCAGGTGAGGCTCGGCCGACGCCCGTGCTCCTCCCGTCCTTTCCCCAGTCATTTTCTGCCCGGCTTGATTTCTGACATTA
+
AABBBFFFFFFFGGGGGGGGGGGHHHDGGHHHHHHHHGHHHGHHEGHHHHHHGEGEGHHHHHHFGGHGGGHHHGHHHGGHHHHHHHHHGGGGGGHGGGGGFGHHGGG/BDEFEGHHGGHFGFHHHFHHHHGGDGGGGGGGGGHHHHGGFDGFGHGGGGGGGFGGFFBBFFFGFGGGGGGGGGGGFFFDF-B@->DFBFDEFFEFFED.ADDFFFFFF.ABFEFFFFFFF/9A.@99>=.9BFFFF/9/FF/
@M05620:45:000000000-G6HP7:1:1101:18476:2211 1:N:0:184
CATCCTGACCCTGAAGTACCCCATTGAGCATGGCATCGTCACCAACTGGGACGACATGGAGAAGATCTGGCACCACACCTTCTACAACGAGCTGCGCGTGGCCCCGGAGGAGCACCCAGTGCTGCTGACCGAGGCCCCCCTGAACCCCAAGGCCAACAGAGAGAAGATGACTCAGGTGAGGCTCGGCCGACGCCCGTGCTCCTCCCGTCCTTTCCCCAGTCATTTTCTGCCCGGCTTGATTTCTGACATTA
+
CCCCCFFFFFFFGGGGGGGGGGGHHHHHHHHHHHHHHGHHHGHHHGHHHHHHGGGGGHHHHHHHHHHHHHHHHGHHHGGHHHHHHHHHGGGGGHHGGGGGGGHHGGGGGGGGHGHHGGHHHHHHHHHHHHGGGGGGGGGGGGHHHHGGGGHGHHGGGGGGGGGGGGFFGGGGGGGGGGGGGGGGFFFFFFFFFFFFCFFFFFFFFFFFFFFFFFFFFFFFFFFFFFFFFFFFFFFFFFFFFFFFFFFFFF0
@M05620:45:000000000-G6HP7:1:1101:18471:2229 1:N:0:184
CATCCTGACCCTGAAGTACCCCATTGAGCATGGCATCGTCACCAACTGGGACGACATGGAGAAGATCTGGCACCACACCTTCTACAACGAGCTGCGCGTGGCCCCGGAGGAGCACCCAGTGCTGCTGACCGAGGCCCCCCTGAACCCCAAGGCCAACAGAGAGAAGATGACTCAGGTGAGGCTCGGCCGACGCCCGTGCTCCTCCCGTCCTTTCCCCAGTCATTTTCTGCCCGGCTTGATTTCTGACATTA
+
AAABBFFFFFFFGGGGGGGFGGEHHGHFGHGFFGHHHGHGHGHHHGHHHHHHGGGGGHFHFHFHHHHGFFHGHGHHHGFFHHHHHHHHEGGGGHHGGGGGGGHHGGCGGGGGHHHHGGHGGGHHHHHHGGGCGFCFDCGGGGFHHHGGGGEGHHGGGGGGFFDGGGGFGGFFGGGFGFF9FFFF-@EFFFFFFFFA;DDEFFFFFEDADDDFFFBBFFDFFBFFFFFFFFFFDA;DF;.99BFFBBBFFF/
@M05620:45:000000000-G6HP7:1:1101:20429:2262 1:N:0:184
ATCTCTATCTCCTAAAAAGGAAGAAAGGGGAGGGAAGATCGGAAGAGCACACGTCTGAACTCCAGTCACGGACATTTATCTCGTATGCCGTCTTCTGCTTGAAAAAAAAAAAAGCAGAGGAATGCTTGACGAATTTTTTTGTTTCTGAAAAGCAAAACTGGTAAGATGAACCTTTCAGATTTATATTCAAGAGTCTTTAAAACACACTTATTCGTCATGATTTTTTCTCCTCCTCCTCTCGTATACAATTA
+
BBBBBFFFFFFFGGGGGGEEA4BB4FGFGGFEGGFHEGHHHGEGGHHHHGGHEGHHGGFHHHHHGHHHGEGEGGGHHEGGFHGGFHGFFGEGHGHHHFHHH?F3FFGCBDC///0100//001?1@1101..-<.>11-<-<//000:0:;::////:00/00C0000000./09000=0000000;;0;;0.0009000009..../;///9./...///////9/////./../;.:/99.;9//9/;/
@M05620:45:000000000-G6HP7:1:1101:19492:2264 1:N:0:184
CATCCTGACCCTGAAGTACCCGGCTTGATTTCTGACATTAGATCGGAAGAGCACACGTCTGAACTCCAGTCACGGACATTTATCTCGTATGCCGTCTTCTGCTTGAACAAAAAAAAAATTAAAACTCCAAACATGCTTATTTCATATGTCTTATAAAGGAAATCAGCTCCGCGTGCGCTCTCATTTAACTGCACATGAACTAGACAGCTCAGAGTTACTGCTAGCACAGCAATCGCTCCCACACCCTCCCC
+
AABBAFBFFFFFGGGGGFFGGEGGGGGFHHHHHFGFGGH5FADFGE2FECHHHHFHAHHHGGHHFEHBHFHHHGGEG0DGHEGFHHFG?HHGHGEGHGGHBHHHHBF34BEFG/><//0222222222222?01111111111<111111111111111<0<1>1<<0<<..---.-;-..00000000009990090000000;0/.0/0/000000000;00//99....//....99..9........
@M05620:45:000000000-G6HP7:1:1101:19475:2270 1:N:0:184
CATCCTGACCCTGAAGTACCCGGCTTGATTTCTGACATTAGATCGGAAGAGCACACGTCTGAACTCCAGTCACGGACATTTATCTCGTATGCCGTCTTCTGCTTGAAAAAAAAAAAAAAAAAAATTTTAGTGCGTTGGTGTGTTTGACACTACCTCGTTGCCCACCAGAACTGTGCCATATTTCGCTCTGTGTGCAATGAGTGATGTCACTATAGCGAAGCCGTCAACTCATTATCTTTAATTATCGTCTC
+
DCDDDFFFFFFFGGGGGGGGGGGGGGGHHHHHHHHHHHHHHHHHHGGGGHHHHHGHGHHHGHHHHHHHHHHHHGGGGGHHHHHGHHHGGHHHHGGGHGHHHHHHHHHHHHEGGBD<////<<<-.0000/00=-.:-......///000:0//:00..;/.0:0...:.:/0000000000000/...:0000.:000:00000:0;00000:0009;---.-.-..00:0000000:000000009/9./
@M05620:45:000000000-G6HP7:1:1101:20419:2276 1:N:0:184
ATCTCTATCTCCTAAAAAGGAAGAAAGGGGAGGGAAGATCGGAAGAGCACACGTCTGAACTCCAGTCACGGACATTTATCTCGTATGCCGTCTTCTGCTTGAAAAAAAAAAAACTATTATTTTGTTTGACAGAATTTCTTTTTGCTAACATATTTAGAACATAATTTTTTCCTGCAACCGTGAAAATACATTATCAGTTATAAATATTTATTCTTTAATAAAGTATCTACAAGCCATCTTTCGAAAAAGGA
+
BBBBBFFFFFFFGGGGGGGGBGG44GHFFG?FGGFHGHHHHGFFGHHHHGFHGGHHGHGHHHHGHHHGHGGGGGHHHHHFHHHGGHHGHGEGHGHHHHHHHGGFGHGGCGG///111<?@1??1??F01D1F0111=FFF1=F-10=0<<00=0<000=</D0=0;CG0-:0;0;:00.-9;.;00;0;00;;0000090;000;0;0;00CFFGF9F///;////9B/:9//;9./99BF/;.99;9..9
@M05620:45:000000000-G6HP7:1:1101:19481:2289 1:N:0:184
CATCCTGACCCTGAAGTACCCGGCTTGATTTCTGACATTAGATCGGAAGAGCACACGTCTGAACTCCAGTCACGGACATTTATCTCGTATGCCGTCTTCTGCTTGAAAAAAAAAAAACTAAATACAAATAGTCAGTTTTACCGATTACTCTTCGTAAAATCATTTAAATAGTCAGTCATGATATCCGTCAGAATCTTGTTCCACTCATCTGTTCAACCTACGTTACATACTGTTTTATGACACTTACTAGA
+
AABBCFFFFFFFGGGGGGGGGGGFEEGHHHHHHBGHHHHH5DGGHGFG?G2FGHHHCHHHGHHHHHHHFGHHH1?EEEHHHHHHFFFFFHFHHGGGHGHHHHGHGFHHFHGGGGG/<?22211111111111111?111111..-..10000=./<..00/<0000000000::0000000000:<..;..00000000009090//;000000;00.///../../////////;//9///;////////
@M05620:45:000000000-G6HP7:1:1101:15438:2293 1:N:0:184
CATCCTGACCCTGAAGTACCCCATTGAGCATGGCATCGTCACCAACTGGGACGACATGGAGAAGATCTGGCACCACACCTTCTACAACGAGCTGCGCGTGGCCCCGGAGGAGCACCCAGTGCTGCTGACCGAGGCCCCCCTGAACCCCAAGGCCAACAGAGAGAAGATGACTCAGGTGAGGCTCGGCCGACGCCCGTGCTCCTCCCGTCCTTTCCCCAGTCATTTTCTGCCCGGCTTGATTTCTGACATTA
+
A1>>AFDDF>FF1GGFGGGGFCEGHFEDAAFHHHCHFGGHFFFAAEEGCF0FAAEEEGC1F1BF1DGHHGHFCFCFGE>GHHHHHFFGEEEEECCECGGE@CE<EECGGGGACGCABACH<<GHHHC<GHC@@C?<<C@<@C/:;.::CACCCC9EAAB/B/CEBF/CB9F99;BFFFFGGEEG@@-:9>99>-@;-9-A//9BBE-AA?BFB///;F-;BF/9/FFFFFFFB>@@-;-;FF/9/;:BFB9
@M05620:45:000000000-G6HP7:1:1101:12411:2294 1:N:0:184
CATCCTGACCCTGAAGTACCCCATTGAGCATGGCATCGTCACCAACTGGGACGACATGGAGAAGATCTGGCACCACACCTTCTACAACGAGCTGCGCGTGGCCCCGGAGGAGCACCCAGTGCTGCTGACCGAGGCCCCCCTGAACCCCAAGGCCAACAGAGAGAAGATGACTCAGGTGAGGCTCGGCCGACGCCCGTGCTCCTCCCGTCCTTTCCCCAGTCATTTTCTGCCCGGCTTGATTTCTGACATTA
+
CCCCCFFFFFFFGGGGGGGGGGGHHHHHHHHHHHHHHGHHHGHHHGHHHHHHGGGGGHHHHHHHHHHHHHHHHGHHHGGHHHHHHHHHGGGGGHHGGGGGGGHHGGGGGGGGHGHHGGHHHHHHHHHHHHGGGGGGGGGGGGHHHHGGGGHGHHGGGGGGGGGGGGGGGGGGGGGGGGGGGGGGFFFFFDFFFFFFDFFFFFFFFFFFFFFFFFFFFBDFFBFFFFFFFFFFFFFFFFAFFFFFFFFFFF0
@M05620:45:000000000-G6HP7:1:1101:16037:2307 1:N:0:184
CATCCTGACCCTGAAGTACCCCATTGAGCATGGCATCGTCACCAACTGGGACGACATGGAGAAGATCTGGCACCACACCTTCTACAACGAGCTGCGCGTGGCCCCGGAGGAGCACCCAGTGCTGCTGACCGAGGCCCCCCTGAACCCCAAGGCCAACAGAGAGAAGATGACTCAGGTGAGGCTCGGCCGACGCCCGTGCTCCTCCCGTCCTTTCCCCAGTCATTTTCTGCCCGGCTTGATTTCTGACATTA
+
BBBBBFFFFFFFGGGGGGGGGGGHHHHHGHGHHHHHHGHHHGHHHGHHHGGHGGGGGHGFHFHHHHHGHHGHHGHHHGGHHHHHHHHHGEFGGHHGGGEFGFHHGGCGGGGGHGHHGGHGHHHHHHHFHHG?FGCGGFFCCEFHHHGGGGHGHHGGGGGGFGGGGGGFFGGGBFGFFGGGGG.FDCED9=@F=DFABDDE/BBFFFFFFFFBFEFFFFFBFBBFFFFFFFFFF==>A=.BFFFFFBFFFF/
@M05620:45:000000000-G6HP7:1:1101:15183:2310 1:N:0:184
CATCCTGACCCTGAAGTACCCCATTGAGCATGGCATCGTCACCAACTGGGACGACATGGAGAAGATCTGGCACCACACCTTCTACAACGAGCTGCGCGTGGCCCCGGAGGAGCACCCAGTGCTGCTGACCGAGGCCCCCCTGAACCCCAAGGCCAACAGAGAGAAGATGACTCAGGTGAGGCTCGGCCGACGCCCGTGCTCCTCCCGTCCTTTCCCCAGTCATTTTCTGCCCGGCTTGATTTCTGACATTA
+
ABBBBFFFFFFFGGGGGGGGGGEGFFFFFHFFGHHHHGHHFGGBCEHHFGFHFGGGGHHBGGFHHFHFHHHHHGFHHGGHHHHHHHHFEEEFGHHGCFEGGFHHGGCGGGDGHGHHGGHHGGDGHHHGHFGCDG-CD@CCGEFHFHGGGGHGHHGGGGFFGGDEGGGGGGGGBBFGB/CA9AEFDD?D99=B@FFA-.;./9BBBE.EFFFFBBFF9.;9B/9BFFFFBFEFD;;-B>.9FFFFFFBBFF/
@M05620:45:000000000-G6HP7:1:1101:15165:2312 1:N:0:184
CATCCTGACCCTGAAGTACCCCATTGAGCATGGCATCGTCACCAACTGGGACGACATGGAGAAGATCTGGCACCACACCTTCTACAACGAGCTGCGCGTGGCCCCGGAGGAGCACCCAGTGCTGCTGACCGAGGCCCCCCTGAACCCCAAGGCCAACAGAGAGAAGATGACTCAGGTGAGGCTCGGCCGACGCCCGTGCTCCTCCCGTCCTTTCCCCAGTCATTTTCTGCCCGGCTTGATTTCTGACATTA
+
CCDDDFFFFFFFGGGGGGGGGGGHHHHHHHHHHHHHHGHHHGHHHGHHHHHHGGGGGHHHHHHHHHHHHHHHHGHHHGGHHHHHHHHHGGGGGHHGGGGGGGHHGGGGGGGGHHHHGGHHHHHHHHHHHHGGGGGGGGGGGGHHHHGGGGHGHHGGGGGGGGGGGGGGGGGGGGGGGGGGGGGGFFFFFFFFFFFFCFFFFFFFFFFFFFFFFFFFFFFFFFFFFFFFHFFFFFFFFF:FFFFFFFFFFF0
@M05620:45:000000000-G6HP7:1:1101:13432:2386 1:N:0:184
ATCTCTATCTCCTAAAAACCTGTTTAGATTTGGAGATAGACCTTCAGGTTTTTCATCATTTTCTGCATGAATTATACATTGACCACGTTCCAGCGTGGTCAGTTTGCAGCATTCTGTTATTTTGTTTGACAGAGTGTCTTGTTGAGAACATATGTAGGACATGATTTTTTCCTGCAACAGGGAAAATAAAGTATAAGTTTTAAAGATTTATTCTTTAATAAAGGATCTCAAAGCCAGCTTTAGAAAAAGGA
+
AABBBFFFFFFFGGGFGBEGGGGHHGHHGHHHHHHCHHHEHHHHHHHGHHHGGHHHHHHHHHHHHHHHHGHHHHHHDGHHHGHGCFEHHHHHHHGEEGHHHHHHHHHHG3GHHHHGHHHHHHHHHGHHGHHHHHHHGHHHHHHH4FGFHHHHHHHGHEGCGGHGFGFHHGGHHHHHHHFHEGGHGBFFDBGHHHHFGFGHHFCGG<GHHBGGHFHHHHH0<0D<CGFGFHFFH=;CGEHHHEBHGHHFGG/
@M05620:45:000000000-G6HP7:1:1101:13436:2407 1:N:0:184
ATCTCTATCTCCTAAAAACCTGTTTAGATTTGGAGATAGACCTTCAGGTTTTTCATCATTTTCTGCATGAATTATACATTGACCACGTTCCAGCGTGGTCAGTTTGCAGCATTCTGTTATTTTGTTTGACAGAGTGTCTTGTTGAGAACATATGTAGGACATGATTTTTTCCTGCAACAGGGAAAATAAAGTATAAGTTTTAAAGATTTATTCTTTAATAAAGGATCTCAAAGCCAGCTTTAGAAAAAGGA
+
CCCCCFFFFFFFGGGGGGGGGGHHHHHHHHHHHHHHHHHHHHHHHHHHHHHGGHHHHHHHHHIHIHHHHHHHHHHHHHHHHHHHHHGHHHHHHHGFGGHHHHHHHHHHHHHHHHHHHHHHHHHHHHHHGHHHHHHHHHHHHHHHHHGHHHHHHHHHHHHHHHHHHHHHHGHHHHHHHHHHHGGHHHHHGGHHHHHHHGHHHHHHHHHHHHHHHHHHHHHHHGHHHHHHHGHGHHHHHGHHHHHGFGHGGGH
@M05620:45:000000000-G6HP7:1:1101:13440:2426 1:N:0:184
ATCTCTATCTCCTAAAAACCTGTTTAGATTTGGAGATAGACCTTCAGGTTTTTCATCATTTTCTGCATGAATTATACATTGACCACGTTCCAGCGTGGTCAGTTTGCAGCATTCTGTTATTTTGTTTGACAGAGTGTCTTGTTGAGAACATATGTAGGACATGATTTTTTCCTGCAACAGGGAAAATAAAGTATAAGTTTTAAAGATTTATTCTTTAATAAAGGATCTCAAAGCCAGCTTTAGAAAAAGGA
+
BBCCCFFFFFFFGGGGGGGGGGGGHHHHHHHHHHHHHHHHHHHHHHHHHHHGGHHHHIHHHHIIHHHHHHHHHHHGHHHHHHHHHHGHHHHHHHGGGGHHHHHHHHHHGHHHHHHHHHHHHHHHHHHHGHHHHHHHHHHHHHHHHHHHHHHHHHHHHGHHHHHHHHHHHGHHHHGHHHHHHGGHHHHHHHHHHHHHHHHHHGHHHHHHHHHHHHHHHFHHHHHBGHHGHHHFHHHHHGHHHHEFHHHGGGG
@M05620:45:000000000-G6HP7:1:1101:19809:2497 1:N:0:184
ATCTCTATCTCCTAAAAACCTGTTTAGATTTGGAGATAGACCTTCAGGTTTTTCATCATTTTCTGCATGAATTATACATTGACCACGTTCCAGCGTGGTCAGTTTGCAGCATTCTGTTATTTTGTTTGACAGAGTGTCTTGTTGAGAACATATGTAGGACATGATTTTTTCCTGCAACAGGGAAAATAAAGTATAAGTTTTAAAGATTTATTCTTTAATAAAGGATCTCAAAGCCAGCTTTAGAAAAAGGA
+
ABBBBFFFFFFFGGGGGGGGGGHHHGHHHHHFFFHGHGHGGHHHGHHHHHHGGHFHHHHHHHHHHHGGHHGHHHHHHHHHHHHHHHGHHHHHHHGFGGHHGHHHHHHHHHHFHHHHHHHHHHHHHHHHGHHHHHGHHHHHHHHHFGEFFHHHGHHHHGHHHHHHHHHHHGHHHHHHHGGGHGGGHGFFGGGHHHFHGFGHHHFHFGGHHHHHHHHHHHHGHHHHGHHHHFGHHHGHHGHHHBCBCFGHDGC
@M05620:45:000000000-G6HP7:1:1101:20983:2498 1:N:0:184
CATCCTGACCCTGAAGTACCCCATTGAGCATGGCATCGTCACCAACTGGGACGACATGGAGAAGATCTGGCACCACACCTTCTACAACGAGCTGCGCGTGGCCCCGGAGGAGCACCCAGTGCTGCTGACCGAGGCCCCCCTGAACCCCAAGGCCAACAGAGAGAAGATGACTCAGGTGAGGCTCGGCCGACGCCCGTGCTCCTCCCGTCCTTTCCCCAGTCATTTTCTGCCCGGCTTGATTTCTGACATTA
+
CCCCCFFFFFFFGGGGGGGGGGGHHHHHHHHHHHHHHGHHHGHHHGHHHHHHGGGGGHHHHHHHGHHHHHHHHGHHHGGHHHHHHHHHGGGGGHHGGGGGGGHHGGGGGGGGHHHHGGHHHHHHHHHHHHGGGGGGGGGGGGHHHHGGGGHGHHGGGGGGGGGGGGGGGGGGGGGGGGGGGGGGFFFFFFFFFFFFCDFFFFFFFFFFFFFFFFFFFFFFFFFFFFFFFFFFFFFFFFAFFFFFFFFFFF0
@M05620:45:000000000-G6HP7:1:1101:20992:2513 1:N:0:184
CATCCTGACCCTGAAGTACCCCATTGAGCATGGCATCGTCACCAACTGGGACGACATGGAGAAGATCTGGCACCACACCTTCTACAACGAGCTGCGCGTGGCCCCGGAGGAGCACCCAGTGCTGCTGACCGAGGCCCCCCTGAACCCCAAGGCCAACAGAGAGAAGATGACTCAGGTGAGGCTCGGCCGACGCCCGTGCTCCTCCCGTCCTTTCCCCAGTCATTTTCTGCCCGGCTTGATTTCTGACATTA
+
AAAABFBFFFFFGGGGGGGGGGGHGHHGHHHHAHHHHGHHHGHHGGHHHGHHGGGGGGHHHHHEHHHHHHHGHGHHHGGHHHHHHHGHGGGGGHHCGGGGGGHHGEGGGGGGHHHHGGHHHHHHHHCBGHFGFGGGGGGGGGHEHHGGG?HCCGAGGGFFGEAEGFGBGGFGGGFFGFBGEEGGFAFFF-DFFFF>9.9AFFFFFFFFFFFFFFFFFFAFFFFFFFFFFFFFFAFAF;AFFFBFBBFFFF/
@M05620:45:000000000-G6HP7:1:1101:19816:2515 1:N:0:184
ATCTCTATCTCCTAAAAACCTGTTTAGATTTGGAGATAGACCTTCAGGTTTTTCATCATTTTCTGCATGAATTATACATTGACCACGTTCCAGCGTGGTCAGTTTGCAGCATTCTGTTATTTTGTTTGACAGAGTGTCTTGTTGAGAACATATGTAGGACATGATTTTTTCCTGCAACAGGGAAAATAAAGTATAAGTTTTAAAGATTTATTCTTTAATAAAGGATCTCAAAGCCAGCTTTAGAAAAAGGA
+
11AA>BDFFFF1G1GGBAEAFAD1B3A1BBA1B1B1AAG1FBFAA1FDDBFCEFFFFDHDDD2DFEBAFHDFFGFG2ABBF1FABAAGEHH2G>E?FEHFHH@GEE1FHF0@22@FBBGFGHGGHHFGHDEGEFBFHFFHGHHHGG/B<EHBDGBFGHHHHHHHHGGHG@0FHHF0<1CGHEEHHHFDG<FHGH11F1>FFHHGGHFHHGHHFHHHHHHF<0<<GGFHDFBGHB.:CFGFHBGF0CGCE.;
@M05620:45:000000000-G6HP7:1:1101:20186:2520 1:N:0:184
ATCTCTATCTCCTAAAAACCTGTTTAGATTTGGAGATAGACCTTCAGGTTTTTCATCATTTTCTGCATGAATTATACATTGACCACGTTCCAGCGTGGTCAGTTTGCAGCATTCTGTTATTTTGTTTGACAGAGTGTCTTGTTGAGAACATATGTAGGACATGATTTTTTCCTGCAACAGGGAAAATAAAGTATAAGTTTTAAAGATTTATTCTTTAATAAAGGATCTCAAAGCCAGCTTTAGAAAAAGGA
+
CCCCCFFFFFFFGGGGGGGGGGHHHHHHHHHHHFHHHHHHHHHHHHHHHHHGGHHHHHHHHHHHHHHHHGHHHHHHHHHHHGGHHHGHHHHHHHGGGGHHFHHHHHHHHHHHHHHHFHHHHHHHFHHHHHGHHHHHHHHHHHHHHHHHHHHHHHHHHHHHHHHHHHHHHGHHHHHHHHGGHGGHHHHHHHHHHHHHHHHHHHGHHHHHHHHHHHHHHHHHHHHHHHHHHHHHHHHHHGGHHHHCCHHGGGH
@M05620:45:000000000-G6HP7:1:1101:16231:2531 1:N:0:184
CATCCTGACCCTGAAGTACCCCATTGAGCATGGCATCGTCACCAACTGGGACGACATGGAGAAGATCTGGCACCACACCTTCTACAACGAGCTGCGCGTGGCCCCGGAGGAGCACCCAGTGCTGCTGACCGAGGCCCCCCTGAACCCCAAGGCCAACAGAGAGAAGATGACTCAGGTGAGGCTCGGCCGACGCCCGTGCTCCTCCCGTCCTTTCCCCAGTCATTTTCTGCCCGGCTTGATTTCTGACATTA
+
BBCCCFFFFFFFGGGGGGGGGGGHHHHHHHHGHHHHHGHHHGHHHGHHHHHHGGGGGHHHHGHHHHHHHHHHHGHHHGGHHHHGHHHHGGGGGHHGGGFGFGHHGGGGGGGGHHHHGFGGHHHHHHHHHHGCGGGGGGGGGGGHHHGGGGHGHHGGGGGGGGGGGGGGGGGGGGGGGGGGGGGGFFFFFAAFAFFF-ADFFFBFFFF9AFFFFFFFFFF9FFFFFFFFFFFFFFFADF9FFFBFFBFFFF0
@M05620:45:000000000-G6HP7:1:1101:21372:2534 1:N:0:184
CATCCTGACCCTGAAGTACCCCATTGAGCATGGCATCGTCACCAACTGGGACGACATGGAGAAGATCTGGCACCACACCTTCTACAACGAGCTGCGCGTGGCCCCGGAGGAGCACCCAGTGCTGCTGACCGAGGCCCCCCTGAACCCCAAGGCCAACAGAGAGAAGATGACTCAGGTGAGGCTCGGCCGACGCCCGTGCTCCTCCCGTCCTTTCCCCAGTCATTTTCTGCCCGGCTTGATTTCTGACATTA
+
CCCCCFFFFFFFGGGGGGGGGGGHHHHHHHHHHHHHHGHHHGHHHGHHHHFHGGGGGHHGHHHHHHHGHHHHHGHHHGGHHHHHHHHHGGGGGHHGGGGGGGHHGGGGGGGGHHHHGGHGHGHHHHHHHHGGGGGGGGGGGGHHHHGGGGHGHHGGGGGGGGGGGGGGGGGGGGGGGGGGGGGGFFFFFFFFFFFF@DDFFFFFFFFFFFFFFFFFFFFFFEFFFFFFFFFFDFFFFA:FFFFFFFFFFF0
@M05620:45:000000000-G6HP7:1:1101:20178:2536 1:N:0:184
ATCTCTATCTCCTAAAAACCTGTTTAGATTTGGAGATAGACCTTCAGGTTTTTCATCATTTTCTGCATGAATTATACATTGACCACGTTCCAGCGTGGTCAGTTTGCAGCATTCTGTTATTTTGTTTGACAGAGTGTCTTGTTGAGAACATATGTAGGACATGATTTTTTCCTGCAACAGGGAAAATAAAGTATAAGTTTTAAAGATTTATTCTTTAATAAAGGATCTCAAAGCCAGCTTTAGAAAAAGGA
+
CCDDCFFFFFFFGGGGGGGGGGHHHHHHHHHHHHHHHHHHHHHHHHHHHHHGGHHHHIIIHIIHHHHHHHHHHHHHHHHHHHHHHHGHHHHHHHGGGGHHHHHHHHHHHHHHHHHHHHHHHHHHHHHHHHHHHHHHHHHHHHHHHHHHHHHHHHHHHHHHHHHHHHHHHGHHHHHHHHHHHGGHHHHHGHHHHHHHHHHHHHHHHHHHHHHHHHHHHHHHHHHGHHHHHHHGGHHHHGHHHHHHHHHHGGG
@M05620:45:000000000-G6HP7:1:1101:17501:2545 1:N:0:184
ATCTCTATCTCCTAAAAACCTGTTTAGATTTGGCGATAGACCTTCAGGTTTTTCATCATTTTCTGCATGAATTATACATTGACCACGTTCCAGCGTGGTCAGTTTGCAGCATTCTGTTATTTTGTTTGACAGAGTGTCTTGTTGAGAAGATATGCAGGACATGATTTTTTCCTGCACCAGGCAAATTAAGGTATAGGTTTTACAGATTTATTCTTTAATATAGGATCTAAAAGCATGCTTTAGAAAAAGGA
+
>1A1>@@@DF31FDGGDA11BADA3331333111A000A11ABBABD1DBAAA02DA2D22A2AA1212F1DAG2AAAF211111/>FEGHDG>E/E>G1GEFG211BF101@@22@2F2@F@>G0>FG11B0>FEGDG>1G1G2</F0<1BDB2BG0F/0<1122>F1/01>F1010?F///?01>1>1F1=<<111=1.=10<0=D00=0==GHDG000000:;G000000;/0:CCG00;00<FFG./
@M05620:45:000000000-G6HP7:1:1101:17911:2553 1:N:0:184
TACCTGTACTGGGGAAGCATTTGAATATCCCCCCATGGTGATGGGGACGGAGAACTGCTCCATAAACACAGGCAACGTGCCTAACTTTCCCGGGAAGATGAAGTCAAAGAGCGACCACAGCTCTCGGAGGTTATTTTGCATCGGTGAGCCAGACAGAATGATCCGATGAGGGGTGCGAAACTATTTGAGGAAAGGAAGCACCTTTTTATTAAATTTACCTTTTAGCAATCGCCATTCCTACCCTAAAGATC
+
CCCCCFFFFFFFGGGGGGGGGGHHHHHHHHHGGGGHHHGHHHHHHGGGGGGGGHHHHHHHHHHHHHHHHHHHGHHHGHHHHHHHHHHHHHHGGGGGGHHHHHHHHHHHHHHHGGGGGHHHHHHHHGGGGGEHHHHHHHHHHHGGGGGHHHHHHGHHHHHHHHHHHGGGHHHGGEFGGFGGGGGGGGGGGGCFGGGGGGGGGFFFFFFFFFFFFFFFFFFFFFFFFFFFFFFFFFFFFFFFFFFFFFFFFFF
@M05620:45:000000000-G6HP7:1:1101:17505:2573 1:N:0:184
ATCTCTATCTCCTAAAAACCTGTTTAGATTTGGAGATAGACCTTCAGGTTTTTCATCATTTTCTGCATGAATTATACATTGACCACGTTCCAGCGTGGTCAGTTTGCAGCATTCTGTTATTTTGTTTGACAGAGTGTCTTGTTGAGAACATATGTAGGACATGATTTTTCCTGCAACAGGGAAAATAAAGTATAAGTTTTAAAGATTTATTCTTTAATAAAGGATCTCAAAGCCAGCTTTAGAAAAAGGAA
+
BBCCCFFFFFFFGGGGGGGGGGHHHHHHHHHHHHHHHHHHHHHHHHHHHHHGGHHHHHIHIHIHHHHHHHHHHHHHHHHHHHHHHHGHHHHHHHGEGGHHGHHHHHHGHHGHHHHHHHHHHHHHHHHHHHHHHHHHHHHHHHHHHHHHHHHFHHHHHHHHHHHHHHHHHFHF3<<G@0<FGGHFHHDGHG<FD<GF1DGHBGHD11FGG1GGDGH1<G1FGFHG0C0=GFH0CGHCE0GH:0;CGHGDGHH
@M05620:45:000000000-G6HP7:1:1101:17735:2613 1:N:0:184
ATCTCTATCTCCTAAAAAGGAAGAAAGGGGAGGGAAAATCGGAAGAGCACACGTCTGAACTCCAGTCACGGACATTTATCTCGTATGCCGTCTTCTGCTTGAAAAAAAAAAAAAAAATAGGAAGTAAAATCGCGAGAATTCAAGCAATGTACAAACGGGCATACTTATGTTATTAAGTCACACTCGTCTGAGCTTAATGTTTACGCATTCAACATTGAGCGGTAGCGTTCAAACCATCATACGCTGCCGAC
+
CCDDDFFFFFFFGGGGGGGGGGHFGHHHGGFGGGFHHHHHGGGGGHHGHHHHGHHHGHHHHHHHHHHHHGGGGGHHHHHHHHHGGHHHHGGGHGHHHHHHHGHHHHGGGGDC</<--<<1<11.0000<00..-;--.0000000//0000000:....--;0;0;00;;0000;00000000//.:...0;099000:00000;..;.00000/90900--:..0-.9.;000:.000:00......--:
@M05620:45:000000000-G6HP7:1:1101:21402:2617 1:N:0:184
CATCCTGACCCTGAAGTACCCCATTGAGCATGGCATCGTCACCAACTGGGACGACATGGAGAAGATCTGGCACCACACCTTCTACAACGAGCTGCGCGTGGCCCCGGAGGAGCACCCAGTGCTGCTGACCGAGGCCCCCCTGAACCCCAAGGCCAACAGAGAGAAGATGACTCAGGTGAGGCTCGGCCGACGCCCGTGCTCCTCCCGTCCTTTCCCCAGTCATTTTCTGCCCGGCTTGATTTCTGACATTA
+
ABCABFFFFFFFGGGGGGGGGGGHHHHGFHHHHHHHHGHHHGHHHGHHHHGHG0EEGHHHHHHHHGHHHHHHHGHHHGGHHHHHHHHGGGGGGHHGGGGGGGHGGGGGGGGGHHHHGGHHGHHHGGFHHHGCGGGFGGGGGGGGHHGGGGHGHHGGGGGGFFGGGGEFGGGFFFGGFFFGGGEGFFFFFFFFFFFF@DDFFFFFFFDFFFFFFFFFFFFFFFFFFFFFFFFFFFFFFA.;FFFFB/BFFF/
@M05620:45:000000000-G6HP7:1:1101:15825:2655 1:N:0:184
CATCCTGACCCTGAAGTACCCCATTGAGCATGGCATCGTCACCAACTGGGACGACATGGAGAAGATCTGGCACCACACCTTCTACAACGAGCTGCGCGTGGCCCCGGAGGAGCACCCAGTGCTGCTGACCGAGGCCCCCCTGAACCCCAAGGCCAACAGAGAGAAGATGACTCAGGTGAGGCTCGGCCGACGCCCGTGCTCCTCCCGTCCTTTCCCCAGTCATTTTCTGCCCGGCTTGATTTCTGACATTA
+
BCCCCFFFFFFFGGGGGGGGGGGHHHHHHHHHHHHHHGHHHGHHHGHHHHHHGGGGGHHHHHHHHHHHHHHHHGHHHGGHHHHHHHHHGGGGGHHGGGGGGGHHGGGGGGGGHHHHGGHHGHHHHHHHHHGGGGGGGGGGGGHHHHGGGGHGHHGGGGGGGGGGGGGGGGGGGGGGGGGGGGGGFFFFFFFFFFFFDDFFFFFFFFFFFFFFFFFFFFFFFFFFFFFFFFFFFFFFFA.FFFFFFEFFFF0
@M05620:45:000000000-G6HP7:1:1101:15808:2666 1:N:0:184
CATCCTGACCCTGAAGTACCCCATTGAGCATGGCATCGTCACCAACTGGGACGACATGGAGAAGATCTGGCACCACACCTTCTACAACGAGCTGCGCGTGGCCCCGGAGGAGCACCCAGTGCTGCTGACCGAGGCCCCCCTGAACCCCAAGGCCAACAGAGAGAAGATGACTCAGGTGAGGCTCGGCCGACGCCCGTGCTCCTCCCGTCCTTTCCCCAGTCATTTTCTGCCCGGCTTGATTTCTGACATTA
+
AAAABFFFFFFFGGGGGGGGGGGHHHFHGGHHHHHHHGHHHGHFHGHHGHHHAGGCGHHGFFGGFHHHHHHHHGFGHGGHHHHHHHHHGGGGFHHGGGGFGEHHGGGGGGGGHHHHGFHHB<GHHHGFHHG?FGGGGGGGGGGHHGGGGGHGHHGGGGGGF/EEBFFGGFGGFFFGGGGGGGGGFFEFCFDDB=CA@9.A/FFFBEFFDFFFFB//BBABFFFFFFFFFFFFFAFFFFAFFFFFFBFFBF/
@M05620:45:000000000-G6HP7:1:1101:18124:2677 1:N:0:184
AAACCAAGCAGACACTCACCGCTCCCTCGCCACAGGCCAATAGTTTGTCCTCACTGAGTTGGCAACAAGTGGCTGCTGTGGCTGCCATTTTTCTGGTGATGGCCATCAGCTCCGACGAGGTCAGCTGGGGGGCTTTCTTTGTGTAAGCAACGAGAAACCTGAAAGAAGCATTTTTTAACTAAGTCCTGCTGAGTCATTCATGAGTTTTTAGCCGCCTTGCTTCTTCTCACAGACTCTCTACTCTCATGCCA
+
CCCCCCCFCFFFGGGGGGGGGGGGGGHHGGGGGHHHGGHHHHHHHHHHHHHHHHHHHHHHHHHHHHHHHGHHGHGGHHGHHHHGGHHHHHHHHHHHHHGHHHHHHHHHHGHHHGGGGGGGGHHHHHHHGGGGGGGGGGGGGGGGGGFFFFFFFFFFFFFFFFFFFFFFFFFFFFFFFFFFFFFFFFFFFFFFFFFFFFFFFFFFFFFFFFFFFFFFFFFFFFFFFFFFFFFFFFFFFFFFFFFFFFFFFFF
@M05620:45:000000000-G6HP7:1:1101:12856:2682 1:N:0:184
TACCTGTACTGGGGAAGCAATCGCCATTCATACCCTAAAGATCGGAAGAGCACACGTCTGAACTCCAGTCACGGACATTTATCTCGTATGCCGTCTTCTGCTTGAAAAAAAAAAACCAGGTCTGCTGGCCGAATTCCCCCGTGTCCCCCACGCCCACCCTGAGAGTAGCACTCTTTTACTCCGCGCCCGACGGCCATTCTCCTCCCTTTCTTTCCCCTTTCATTTTCTTCCCACCTTTTTTTCTCACGTTA
+
AAAAAFFFFFFFGGGCGGGGGGGGGGGHHHHHHHHHHGHFHGHHGGFGHHHHHHHGGGHGFFHHHHHHGGHHDEEGGHHFF5DGHHEDGHFHFEGHGFHHGHFBGHHHAFGGCC/?/?//@222@@11/0A//<.1110.-.<<<00<.<.-.:-A....;:/;/;00000;/0;009;00/..----------9-/9F//9/9/../////99//...////9:///;;/./..9///:-;BFB//.9..
@M05620:45:000000000-G6HP7:1:1101:12769:2685 1:N:0:184
CATCCTGACCCTGAAGTACCCCATTGAGCATGGCATCGTCACCAACTGGGACGACATGGAGAAGATCTGGCACCACACCTTCTACAACGAGCTGCGCGTGGCCCCGGAGGAGCACCCAGTGCTGCTGACCGAGGCCCCCCTGAACCCCAAGGCCAACAGAGAGAAGATGACTCAGGTGAGGCTCGGCCGACGCCCGTGCTCCTCCCGTCCTTTCCCCAGTCATTTTCTGCCCGGCTTGATTTCTGACATTA
+
BCCCCFFFFFFFGGGGGGGGGGGHHHGGHHHHHHHHHGHHHGHHHGHHHHHHGGGGGHHHHHHHHHHHHHHHHGHHHGGHHHHHHHHHGGGGGHHGGGGGGGHHGGGGGGGGHHHHGGHGHHHHHHHHHHGGGGGGGGGGGGHHHHGGGGHGHHGGGGGGGGGGFGBFGGGGGGGGGGGGGECFFFFFFFFFFFFF:ADFFFFFFFFEDFDFFFFFFFDFFFFFFFFFFFFFDDFFFF?FFFFFFFFFFF0
@M05620:45:000000000-G6HP7:1:1101:18146:2686 1:N:0:184
AAACCAAGCAGACACTCACCGCTCCCTCGCCACAGGCCAATAGTTTGTCCTCACTGAGTTGGCAACAAGTGGCTGCTGTGGCTGCCATTTTTCTGGTGATGGCCATCAGCTCCGACGAGGTCAGCTGGGGGGCTTTCTTTGTGTAAGCAACGAGAAACCTGAAAGAAGCATTTTTTAACTAAGTCCTGCTGAGTCATTCATGAGTTTTTAGCCGCCTTGCTTCTTCTCACAGACTCTCTACTCTCATGCCA
+
BABCCBCFCFFFGGGGGGGGGGGGGGHHGGGGGHHHGGGHHHHHHHHHHHHHHHHHHHGHHHHHHHHHHGHHGHGGHHHHHHHGGHHHHHHHHHHHGHHHHHHHHHHHHHHHHGGGGGGGFHHHHHHHGGGGGGGGGGGGGGGGGGFFFFFFFFFFFFFFFFFFFFFFFFFFFFFFFFFFFFFFFFFFFFFFFFFFFFFFFFFFFFFFFFFFFFFFFFFFFFFFFFFFFFFFFFFFFFFFFFFFFFFFFFF
@M05620:45:000000000-G6HP7:1:1101:18127:2695 1:N:0:184
AAACCAAGCAGACACTCACCGCTCCCTCGCCACAGGCCAATAGTTTGTCCTCACTGAGTTGGCAACAAGTGGCTGCTGTGGCTGCCATTTTTCTGGTGATGGCCATCAGCTCCGACGAGGTCAGCTGGGGGGCTTTCTTTGTGTAAGCAACGAGAAACCTGAAAGAAGCATTTTTTAACTAAGTCCTGCTGAGTCATTCATGAGTTTTTAGCCGCCTTGCTTCTTCTCACAGACTCTCTACTCTCATGCCA
+
CBBCCCCFCFFFGGGGGGGGGGGGGGHHGGGGGHHHGGHHHHHHHHHHHHHHHHHHHHGHHHHHHHHHHHHHGHGGHHHHHHHGGHHHHHHHHHHHHHHHHHHHHHHHHHHHHGGGGGGGGHHHHHHHGGGGGGGGGGGGGGGGGGFFFFFFFFFFFFFFFFFFFFFFFFFFFFFFFFFFFFFFFFFFFFFFFFFFFFFFFFFFFFFFFFFFFFFFFFFFFFFFFFFFFFFFFFFFFFFFFFFFFFFFFFF
@M05620:45:000000000-G6HP7:1:1101:15985:2716 1:N:0:184
ATCTCTATCTCCTAAAAACCTGTTTAGATTTGGAGATAGACCTTCAGGTTTTTCATCATTTTCTGCATGAATTATACATTGACCACGTTCCAGCGTGGTCAGTTTGCAGCATTCTGTTATTTTGTTTGACAGAGTGTCTTGTTGAGAACATATGTAGGACATGATTTTTTCCTGCAACAGGGAAAATAAAGTATAAGTTTTAAAGATTTATTCTTTAATAAAGGATCTCAAAGCCAGCTTTAGAAAAAGGA
+
CCCCCFFFFFFFGGGGGGGGGGHHHHHHHHHHHHHHHHHHHHHHHHHHHHHGGHHHHHHHIIIHIHHHHHGHHHHHHHHHHHHHHHGHHHHHHHGFGGHHHHHHHHHGHHHHHHHHHHHHHHHHHHHHGHHHHHHHHHHHHHHHGHGHHHHHHHHHHHHHHHHHHHHHHGHHHHFHHHHGHGGHHHHGHFGGHHHHHHHHHHHHHGHHHHHHHHHHHHHHHGGHHHHHHHHGHHHHHGHHHHHFGHHFGGG
@M05620:45:000000000-G6HP7:1:1101:15966:2722 1:N:0:184
ATCTCTATCTCCTAAAAACCTGTTTAGATTTGGAGATAGACCTTCAGGTTTTTCATCATTTTCTGCATGAATTATACATTGACCACGTTCCAGCGTGGTCAGTTTGCAGCATTCTGTTATTTTGTTTGACAGAGTGTCTTGTTGAGAACATATGTAGGACATGATTTTTTCCTGCAACAGGGAAAATAAAGTATAAGTTTTAAAGATTTATTCTTTAATAAAGGATCTCAAAGCCAGCTTTAGAAAAAGGA
+
ABBBBFFFFFFFG4FGGFFGGGGHHHHHHHHHH4GFHHGGHHHHHHHHHHHGGHHHHHHHGHHHHFHHHHGHHHHGHHHHHHHHGHGHHHHHHHGEGGHHGGGHHHGHHHHHHHHHHHHHHHHHHHHHGGFHHHHHHHHHHHHHFFHHHGHHHHHHHHGHHHHGHHHHHGHHHHHHFHHHHGGHHHHHGHHHHHGHH=FGHHHHHHHHHHHHHHHHHHHHHFHHHHHHHHHGGHHHHGHHHHHFGFHHGGC
@M05620:45:000000000-G6HP7:1:1101:17378:2725 1:N:0:184
CATCCTGACCCTGAAGTACCCCATTGAGCATGGCATCGTCACCAACTGGGACGACATGGAGAAGATCTGGCACCACACCTTCTACAACGAGCTGCGCGTGGCCCCGGAGGAGCACCCAGTGCTGCTGACCGAGGCCCCCCTGAACCCCAAGGCCAACAGAGAGAAGATGACTCAGGTGAGGCTCGGCCGACGCCCGTGCTCCTCCCGTCCTTTCCCCAGTCATTTTCTGCCCGGCTTGATTTCTGACATTA
+
CCCCCFFFFFFFGGGGGGGGGGGHHHHHHHHHHHHHHGHHGGHHHGHHHHGHGGGGGHHHHHGHHHHHHHHHHGHHHGGHHHHHHHHHGGGGGHHGGGFGGGHHGGGGGGGGHHHHGGHHHHHHHHHGHHGGGGGGGGGGGGHHHHGGGGHGHHGGGGGGGGGGGGGGGGGGGGGGGGGGGGGGFFFFFFFFFFFFFFFFFFFFFFFFFFFFFFFFFFFFFFFFFFFFFFFFFFFFFFFFFFFFFEFFFF0
@M05620:45:000000000-G6HP7:1:1101:12677:2748 1:N:0:184
CATCCTGACCCTGAAGTACCCCATTGAGCATGGCATCGTCACCAACTGGGACGACATGGAGAAGATCTGGCACCACACCTTCTACAACGAGCTGCGCGTGGCCCCGGAGGAGCACCCAGTGCTGCTGACCGAGGCCCCCCTGAACCCCAAGGCCAACAGAGAGAAGATGACTCAGGTGAGGCTCGGCCGACGCCCGTGCTCCTCCCGTCCTTTCCCCAGTCATTTTCTGCCCGGCTTGATTTCTGACATTT
+
BAAAAFFDCFFFFGGGGGGGGGGHHHEFCFGHGHHHHGHHDEFGFFHHHHFHFGGGGHHBGHHHFFGDFGHGFGGHEGFHHHHGHHHHGGFGEHGGEGEEEGHGGGGCCCGGHHGHGECFGHHHHHHHHHGGGGGEDGGGGFHHHEGGGDHEGHGGGGGGGFDGGGFFGGGFBBFGBBFFGFGGFF?DFCFFAFFF;ADE9BFF/EDADFFFFB/9FBABFFF/FFFFFFFF.9@=FFABBFB/BB/;BB/
@M05620:45:000000000-G6HP7:1:1101:21334:2752 1:N:0:184
ATCTCTATCTCCTAAAAACCTGTTTAGATTTGGAGATAGACCTTCAGGTTTTTCATCATTTTCTGCATGAATTATACATTGACCACGTTCCAGCGTGGTCAGTTTGCAGCATTCTGTTATTTTGTTTGACAGAGTGTCTTGTTGAGAACATATGTAGGACATGATTTTTTCCTGCAACAGGGAAAATAAAGTATAAGTTTTAAAGATTTATTCTTTAATAAAGGATCTCAAAGCCAGCTTTAGAAAAAGGA
+
AABBBFFFFFFFGGGGGGGGGGHHHHHHHHHHHHHHHHHHHHHHHHHFHHHGGHHHHHHHHHHHHHHHHHHHHHHHHHHHHHHHHHGHHHHGGHGGGGHHHHGHHHHHHHHHHHHHHHGHHHHHHHHHHHGHHHHHHHHHHHHHHHHHHHHHHHHHHHHHHHHHHHHHHGHHHHHHHHHHHGEFHHHHHHHHHHHGHGHHHHHHHGHHHHHHHHHHHGHHHHBFGHHHHHHGGHHHHEFGHHGFHHHGGGH
@M05620:45:000000000-G6HP7:1:1101:12015:2793 1:N:0:184
CATCCTGACCCTGAAGTACCCCATTGAGCATGGCATCGTCACCAACTGGGGCGACATGGAGAAGATCTGGCACCACACCTTCTACAACGAGCTGCGCGTGGCCCCGGAGGAGCACCCAGTGCTGCTGACCGAGGCCCCCCTGAACCCCAAGGCCAACAGAGAGAAGATGACTCAGGTGAGGCTCGGCCGACGCCCGTGCTCCTCCCGTCCTTTCCCCAGTCATTTTCTGCCCGGCTTGATTTCTGACATTA
+
AABBBFFFFFFFCGGGGGGGGGGHHHFFHGHFHHHHHGHHFGGHHGHHHG2EEGGGGHHFHHHHFHHHHGHHHGHHHGGHHHHHHHHHGGGGGHFFGGGGGGHHGGGGGGGGHHHFGGHGHHHHHHHFGHGCGGGEDGGGGGFG:9EGFD?EFFGGEEGGGFGGGGFGGGGGFFFFFFFFFFFFFFADB;9BAFFFDFFFFFFFFEDEDDDFFFBBBFFFEFFBFFFFF/BEFFFFFA.FFFFFF/;9FF9
@M05620:45:000000000-G6HP7:1:1101:13702:2806 1:N:0:184
CATCCTGACCCTGAAGTACCCCATTGAGCATGGCATCGTCACCAACTGGGACGACATGGAGAAGATCTGGCACCACACCTTCTACAACGAGCTGCGCGTGGCCCCGGAGGAGCACCCAGTGCTGCTGACCGAGGCCCCCCTGAACCCCAAGGCCAACAGAGAGAAGATGACTCAGGTGAGGCTCGGCCGACGCCCGTGCTCCTCCCGTCCTTTCCCCAGTCATTTTCTGCCCGGCTTGATTTCTGACATTA
+
AAAABFFFFCFFGFGGGGGGGEEGHHHFHHHGHHGHHGHGGGGHGDGHHHHHGGGGCHGHHHGFGHHGHHHGHGHHH?EHHHHHHHHGFFFEGHHGGGGE@EGGEGGGGGAFHHHHGEHHHGGHHHHHHCCAGGGFGCDGGG/CCGGDD.:EHHEEGGFFGGG?FFEFFFBFFGFGFGGGGGGGBBFFB=>BBBBBBFFFFFFFBEDEFFFFFFFFFFDFFFFFEF/BFB/AFB;BB;.FFFBFF9FBFB/
@M05620:45:000000000-G6HP7:1:1101:10444:2809 1:N:0:184
ATCTCTATCTCCTAAAAACCTGTTTAGATTTGGAGATAGACCTTCAGGTTTTTCATCATTTTCTGCATGAATTATACATTGACCACGTTCCAGCGTGGTCAGTTTGCAGCATTCTGTTATTTTGTTTGACAGAGTGTCTTGTTGAGAACATATGTAGGACATGATTTTTTCCTGCAACAGGGAAAATAAAGTATAAGTTTTAAAGATTTATTCTTTAATAAAGGATCTCAAAGCCAGCTTTAGAAAAAGGA
+
BCCBCFFFFFFFGGGGGGGGGGHHHHHHHHHHHHHHHHHHHHHHHHHHHHHGGHHHHHHHHIHHIHHHHHHHHHHHHHHHHHHHHHGHHHHHHHGGGGHHHHHHHHHHHFHHHHHHHHHHHHHHHHHHGHHHHHHHHHHHHHHHHHGHHHHHHHHHHHHHHHHHHHHHHGHHHHFHHHHHHGGHHHHHHGHGHHHGHDHHHHHHHHHHHHHHHHHHHHHHHHHGHHHHHGGGHHFHGGHHHHHFGGHGGGF
@M05620:45:000000000-G6HP7:1:1101:12008:2812 1:N:0:184
CATCCTGACCCTGAAGTACCCCATTGAGCATGGCATCGTCACCAACTGGGACGACATGGAGAAGATCTGGCACCACACCTTCTACAACGAGCTGCGCGTGGCCCCGGAGGAGCACCCAGTGCTGCTGACCGAGGCCCCCCTGAACCCCAAGGCCAACAGAGAGAAGATGACTCAGGTGAGGCTCGGCCGACGCCCGTGCTCCTCCCGTCCTTTCCCCAGTCATTTTCTGCCCGGCTTGATTTCTGACATTA
+
CCCCCFFFFFFFGGGGGGGGGGGHHHHHHHHHHHHHHGHHHGHHHGHHHHHHGGGGGHHFHHHHHHHGHHHHHGHHHGGHHHHHHHHHGGGGGHHGGGGGGGHHGGGGGGGGHHHHGGHHHHHHHHHHHHGCGGGGGGGGGGHFHHGGGGHGHHGGGGGGGFGGGGBFGGGGGGGGGGGGGGGGFFFFFFFFFFFFBFFFFFFFFFFEFFFFFFFFFBAFFFFFFFFFFFFFFFFFFFFFFFFFFBF/FF/
@M05620:45:000000000-G6HP7:1:1101:12026:2815 1:N:0:184
CATCCTGACCCTGAAGTACCCCATTGAGCATGGCATCGTCACCAACTGGGACGACATGGAGAAGATCTGGCACCACACCTTCTACAACGAGCTGCGCGTGGCCCCGGAGGAGCACCCAGTGCTGCTGACCGAGGCCCCCCTGAACCCCAAGGCCAACAGAGAGAAGATGACTCAGGTGAGGCTCGGCCGACGCCCGTGCTCCTCCCGTCCTTTCCCCAGTCATTTTCTGCCCGGCTTGATTTCTGACATTA
+
CCCCCFFFFFFFGGGGGGGGGGGHHHHHHHHHHHHHHGHHHGHHHGHHHHHHGGGGGHHHHHHHHHHHHHHHHGHHHGGHHHHHHHHHGGGGGHHGGGGGGGHHGGGGGGGGHHHHGGHGHHHHHHHHHHGGGGGGGGGGGGHHHHGGGGHGHHGGGGGGGGGGGGGGGGGGGGGGGGGGGGGGFFFFFFFFFFFF@DFFFFFFFFFFFFFFFFFFFFFFFFFFFFFFFFFFFFFFFFFFFFFFFFFFFF0
@M05620:45:000000000-G6HP7:1:1101:15156:2819 1:N:0:184
CATCCTGACCCTGAAGTACCCCATTGAGCATGGCATCGTCACCAACTGGGACGACATGGAGAAGATCTGGCACCACACCTTCTACAACGAGCTGCGCGTGGCCCCGGAGGAGCACCCAGTGCTGCTGACCGAGGCCCCCCTGAACCCCAAGGCCAACAGAGAGAAGATGACTCAGGTGAGGCTCGGCCGACGCCCGTGCTCCTCCCGTCCTTTCCCCAGTCATTTTCTGCCCGGCTTGATTTCTGACATTA
+
ABBCCFFFFFFFGGGGGGGGGGGHHHHHHHHHGHHHHGHHGGHHHGHHHHGHGGGGGHHHHHHHHGHGHHHHHGHHHGGHHHHHHHHHGGGGGHHGGGEGGGHHGGGGGGGGHGHHGGHFHHHHHHHHGHGGGGGGGGGGGGHHGHGGGGHGHHGGGGGGGGGGGGGFFGGGGGGGGFGGGGFGFFFFCAFFFFFFDDDEFFFFFFFFFFFBBFFFFFFBFFFFFFFBFFFFFAA@DFAFFFFFFBBFFF/
@M05620:45:000000000-G6HP7:1:1101:13721:2825 1:N:0:184
CATCCTGACCCTGAAGTACCCCATTGAGCATGGCATCGTCACCAACTGGGACGACATGGAGAAGATCTGGCACCACACCTTCTACAACGAGCTGCGCGTGGCCCCGGAGGAGCACCCAGTGCTGCTGACCGAGGCCCCCCTGAACCCCAAGGCCAACAGAGAGAAGATGACTCAGGTGAGGCTCGGCCGACGCCCGTGCTCCTCCCGTCCTTTCCCCAGTCATTTTCTGCCCGGCTTGATTTCTGACATTA
+
CCCCCFFFFFFFGGGGGGGGGGGHHHHHHHHHHHHHHGHHHGHHHGHHHHHHGGGGGHHHHHHHHHHHHHHHHGHHHGGHHHHHHHHHGGGGGHHGGGGGGGHHGGGGGGGGHHHHGGHHHHHHHHHHHHGGGGGGGGGGGGHHHHGGGGHGHHGGGGGGGGGGGGGGGGGGGGGGGGGGGGGGFFFFFFFFFFFF@DFFFFFFFFFFFFFFFFFFFFFFFFFFFFFFFFFFFFFFFFFFFFFFFBBFFF0
@M05620:45:000000000-G6HP7:1:1101:10449:2828 1:N:0:184
ATCTCTATCTCCTAAAAACCTGTTTAGATTTGGAGATAGACCTTCAGGTTTTTCATCATTTTCTGCATGAATTATACATTGACCACGTTCCAGCGTGGTCAGTTTGCAGCATTCTGTTATTTTGTTTGACAGAGTGTCTTGTTGAGAACATATGTAGGACATGATTTTTTCCTGCAACAGGGAAAATAAAGTATAAGTTTTAAAGATTTATTCTTTAATAAAGGATCTCAAAGCCAGCTTTAGAAAAAGGA
+
AABBBFFFFFFFGGGGGGGGGGHHHHHHHHHHHHHHFHHHHHHHHHHHHHHGGHHHHHHHHHHHHGHGHGHHHHHHHHHHHHHHHHGHHHHHHGGFGGHHHHGHHHHHHHHHHHHHHHHHHHHHGHHHHHGHHHHHHHHHHHHHHHHHHHHHHHHHHHHHHHHHHHHHHGHHHHGHHHHHHGGHHHHHHHHGHHFHHHHHHHGHHHHHHHHHHHHHHGHHHHFEFHHHHHHHHHHHHGHHHFHCGHHGGGH
@M05620:45:000000000-G6HP7:1:1101:10529:2840 1:N:0:184
CATCCTGACCCTGAAGTACCCCATTGAGCATGGCATCGTCACCAACTGGGACGACATGGAGAAGATCTGGCACCACACCTTCTACAACGAGCTGCGCGTGGCCCCGGAGGAGCACCCAGTGCTGCTGACCGAGGCCCCCCTGAACCCCAAGGCCAACAGAGAGAAGATGACTCAGGTGAGGCTCGGCCGACGCCCGTGCTCCTCCCGTCCTTTCCCCAGTCATTTTCTGCCCGGCTTGATTTCTGACATTA
+
CBCCCFFFFFFFGGGGGGGGGGGHHHHHHHHHHHHHHGHHHGHHHGHHGHGHGGGGGHHGHHHHHHHGHHHHHGHHHGGHHHHHHHHHGFGGGHHGGGGGGGHHGGGGGGDFHHHHGGHGHHHHHHHHHHGGGGGGGFGGGGHHHHGGGGHGHHGGGGGGGGFGGGGFFGFGGFGGGGFFGFAFCFFFB=@DAFFFF?DEFBFFFFFFFFF/BBFFFBDBFBFFFFB9FFFED--;@-:9FBFF/B//BF/
@M05620:45:000000000-G6HP7:1:1101:16510:2862 1:N:0:184
AAACCAAGCAGACACTCACCGCTCCCTCGCCACAGGCCAATAGTTTGTCCTCACTGAGTTGGCAACAAGTGGCTGCTGTGGCTGCCATTTTTCTGGTGATGGCCATCAGCTCCGACGAGGTCAGCTGGGGGGCTTTCTTTGTGTAAGCAACGAGAAACCTGAAAGAAGCATTTTTTAACTAAGTCCTGCTGAGTCATTCATGAGTTTTTAGCCGCCTTGCTTCTTCTCACAGACTCTCTACTCTCATGCCA
+
CCCDDCCFDFFFGGGGGGGGGGGGGGHHGGGGGHHHGGHHHHHHHHHHHHHHHHHHHHGHHHHHHHHHHHHHGHGGHHHHHHHGGHHHHHHHHHHHHHGHHHHHHHHHHHHHHGGGGGGGGHHHHHHHGGGGGGGGGGGGGGGGGGFFFFFFFFFFFFFFFFFFFFFFFFFFFFHFFFFHHFFFFFFFFFFFFFFFFFFFFFFFFFFFFFFFFFFFFFFFHFHFHFFFFFFFFFFFFFFFHFFHFFFFFFF
@M05620:45:000000000-G6HP7:1:1101:16529:2864 1:N:0:184
AAACCAAGCAGACACTCACCGCTCCCTCGCCACAGGCCAATAGTTTGTCCTCACTGAGTTGGCAACAAGTGGCTGCTGTGGCTGCCATTTTTCTGGTGATGGCCATCAGCTCCGACGAGGTCAGCTGGGGGGCTTTCTTTGTGTAAGCAACGAGAAACCTGAAAGAAGCATTTTTTAACTAAGTCCTGCTGAGTCATTCATGAGTTTTTAGCCGCCTTGCTTCTTCTCACAGACTCTCTACTCTCATGCCA
+
AAABCBBFCFFFGGGGGGGGGGGGGGHHGGGGGHHHGGHGHFHHHHHHHHHHHHHHHHGGHHHHHHHHHGHHGHGGHHHHHHHGGHHHHHHHHHHHHHHHHHHHHHHHHGHHHGGGGGGGGHHHHHHHGGGGGGGGGGGGGFGGGGFFFFFFFFFFFFFFFFFFFFFFFFFFFFFFFFFFFFFFFFFFFFFFFFFFFFFFFFFFFFFFFFFFFFFFFFFFFFFFFFFFFFFFFFFFFFFFFFFFFFFFFFB
@M05620:45:000000000-G6HP7:1:1101:14573:2882 1:N:0:184
CATCCTGACCCTGAAGTACCCCATTGAGCATGGCATCGTCACCAACTGGGACGACATGGAGAAGATCTGGCACCACACCTTCTACAACGAGCTGCGCGTGGCCCCGGAGGAGCACCCAGTGCTGCTGACCGAGGCCCCCCTGAACCCCAAGGCCAACAGAGAGAAGATGACTCAGGTGAGGCTCGGCCGACGCCCGTGCTCCTCCCGTCCTTTCCCCAGTCATTTTCTGCCCGGCTTGATTTCTGACATTA
+
CBCCCFFFFFFFGGGGGGGGGGGHHHHHHHHHHHHHHGHHHGHHHGHHHHFHGGGGGHHFHGHHHGHHHHHHHGGHHGGHHHHHHHHHGGGGGHHGGGGGGGHHGGGGGGGGHHHHGGHHHHHHHHHHHHGGGGGGGGGGGGHHHHGGGGHGHHGGGGGGFFGGGGGGGGGGFGGGGGGGGGGGFFFFCFFFFFFF=DFFFFFFFFFEFFFFFFFFFFFFFFFFFFFFFFFFFCFFFF.BFFFFFFFFFF0
@M05620:45:000000000-G6HP7:1:1101:11592:3078 1:N:0:184
CATCCTGACCCTGAAGTACCCCATTGAGCATGGCATCGTCACCAACTGGGACGACATGGAGAAGATCTGGCACCACACCTTCTACAACGAGCTGCGCGTGGCCCCGGAGGAGCACCCAGTGCTGCTGACCGAGGCCCCCCTGAACCCCAAGGCCAACAGAGAGAAGATGACTCAGGTGAGGCTCGGCCGACGCCCGTGCTCCTCCCGTCCTTTCCCCAGTCATTTTCTGCCCGGCTTGATTTCTGACATTA
+
BBBBBFFFFFFFFGGGGGGGFGGHHHFFFHGHHHHHHGHHHGHHHGHHHG2GGFGGGHGBHEHFH5GFHHHGHGFGHEEHHHHHHHHHFEGFGFFGEGECEEHHGG@FG@DDHHHHGGFGGHHHHHHFHHFCCG?.EC@-AEBFHHGD.EGEECEGFGGGGFGGGGBFFGGB000FFBFGGGEGFC.DCABFDAB;;.AA/:9FBEDF?.DF//9BBFD9FFFFBBFFB:FEF-;;B-.;9BFFFF/FFF/
@M05620:45:000000000-G6HP7:1:1101:15717:3118 1:N:0:184
CATCCTGACCCTGAAGTACCCCATTGAGCATGGCATCGTCACCAACTGGGACGACATGGAGAAGATCTGGCACCACACCTTCTACAACGAGCTGCGCGTGGCCCCGGAGGAGCACCCAGTGCTGCTGACCGAGGCCCCCCTGAACCCCAAGGCCAACAGAGAGAAGATGACTCAGGTGAGGCTCGGCCGACGCCCGTGCTCCTCCCGTCCTTTCCCCAGTCATTTTCTGCCCGGCTTGATTTCTGACATTA
+
ABBBBFFFFFFFGGGGGGGGGGGHHHHHHHHHHHGFHGHHHGHHHGHHHFHHGGGGGGGGHHHHHHHGHHHHHGFHHFGHHHHHHHHHGGGGGHHGGGFGGGHHGGGGGGGGHHHHGGHHHHHHHHHHHHGGGGGGGGGGGGHHHHGGGGHGGHGGGGGGGGGGGGGGGGGGGGGGGGGGGGGGFFFFFFFFFFFABFFFFFFFFFFFFFFFFFFFFFFFFFFFFFFFFFFFFFAFFFAFFFFFFEFFFF/
@M05620:45:000000000-G6HP7:1:1101:21074:3207 1:N:0:184
CATCCTGACCCTGAAGTACCCCATTGAGCATGGCATCGTCACCAACTGGGACGACATGGAGAAGATCTGGCACCACACCTTCTACAACGAGCTGCGCGTGGCCCCGGAGGAGCACCCAGTGCTGCTGACCGAGGCCCCCCTGAACCCCAAGGCCAACAGAGAGAAGATGACTCAGGTGAGGCTCGGCCGACGCCCGTGCTCCTCCCGTCCTTTCCCCAGTCATTTTCTGCCCGGCTTGATTTCTGACATTA
+
CCCCCFFFFFFFGGGGGGGGGGGHHHHHHHHHHHGHHGHHHGHHHGHHHHHHGGGGGHHHHHHHHHHHHHHHHGHHHGGHHHHHHHHHGGGGGHHGGGGGGGHHGGGGGGGGHHHHGGHHHHHHHHHHHHGGGGGGGGGGGGHHHHGGGGHGHHGGGGGGGGGGGGGGGGGGGGGGGGGGGGGGFFFFFFFFFFFFDFFFFFFFFFFADFFFFFFFFFFFFFFFFFFFFFFFDFFFFFAFFFFFFBFFFF0
@M05620:45:000000000-G6HP7:1:1101:22200:3343 1:N:0:184
ATCTCTATCTCCTAAAAACCTGTTTAGATTTGGAGATAGACCTTCAGGTTTTTCATCATTTTCTGCATGAATTATACATTGACCACGTTCCAGCGTGGTCAGTTTGCAGCATTCTGTTATTTTGTTTGACAGAGTGTCTTGTTGAGAACATATGTAGGACATGATTTTTTCCTGCAACAGGGAAAATAAAGTATAAGTTTTAAAGATTTATTCTTTAATAAAGGATCTCAAAGCCAGCTTTAGAAAAAGGA
+
ABABBFFFFFFFGGFGGFFGGGHHHHHHHGHGHHHHHHHHHGGHHHGHHHHGGHHHHHHHHHHHHGHHHHHHHHHHHFHHHGHHHGGHHHHHHHGFGGHHHHHHHHHGHGFHHHHHHHHHHHHHHHHHHGFHHHGHHHHHHHHHHHHGGHHHHHHEHHHHHHHHHHHHHGHHHHGHHHFHHGEFHGGHHFGGHBHHHFGHGHFHHHHHHFGHGHHHHGHGHFHHHHHFDFGFHGCHCEGHHHHBCCBCFG;
@M05620:45:000000000-G6HP7:1:1101:22166:3351 1:N:0:184
ATCTCTATCTCCTAAAAACCTGTTTAGATTTGGAGATAGACCTTCAGGTTTTTCATCATTTTCTGCATGAATTATACATTGACCACGTTCCAGCGTGGTCAGTTTGCAGCATTCTGTTATTTTGTTTGACAGAGTGTCTTGTTGAGAACATATGTAGGACATGATTTTTTCCTGCAACAGGGAAAATAAAGTATAAGTTTTAAAGATTTATTCTTTAATAAAGGATCTCAAAGCCAGCTTTAGAAAAAGGA
+
ABBCCFFFFFFFGGGGGGGGGGHHHHHHHHHHHHHHHHHHHHHHHGHHHHHGFHHHHHHHHHHHHHHGHHHHHHHGHHHHHHHHHHGHHHHHHHGFGGHHHHHHHHHHHGHHHHHHHHHHHHHHHHHHHHHHHHHHHHHHGHHHHHGHHHHHHHHHHHHHHHHHHHHHHCHHHHHHHHHHHGGHHHHGHHHGHBFHHDGHHGHHHHHHHHHHHHHHHHHHHGGHHHGHHHHGHGHHHGHHHHHBFGHFGGG
@M05620:45:000000000-G6HP7:1:1101:22185:3352 1:N:0:184
ATCTCTATCTCCTAAAAACCTGTTTAGATTTGGAGATAGACCTTCAGGTTTTTCATCATTTTCTGCATGAATTATACATTGACCACGTTCCAGCGTGGTCAGTTTGCAGCATTCTGTTATTTTGTTTGACAGAGTGTCTTGTTGAGAACATATGTAGGACATGATTTTTTCCTGCAACAGGGAAAATAAAGTATAAGTTTTAAAGATTTATTCTTTAATAAAGGATCTCAAAGCCAGCTTTAGAAAAAGGA
+
CCCCDFFFFFFFGGGGGGGGGGHHHHHHHHHHHHHHHHHHHHHHHHHHHHHGGHHHHIHHHHIHIHHHHHHHHHHHHHHHHHHHHHGHHHHHHHGGGGHHHHHHHHHHHHHHHHHHHHHHHHHHHHHHHHHHHHHHHHHHHHHHHHHHHHHHHHHHHHHHHHHHHHHHHGHHHHHHHHHHHGGHHHHHHHHHHHHHHGHHHHGHHHHHHHHHHHHHHHHHHHHHHHHHHGHHHHHHHGHHHHHHGHHHGGH
@M05620:45:000000000-G6HP7:1:1101:15214:3366 1:N:0:184
ATCTCTATCTCCTAAAAACCTGTTTAGATTTGGAGATAGACCTTCAGGTTTTTCATCATTTTCTGCATGAATTATACATTGACCACGTTCCAGCGTGGTCAGTTTGCAGCATTCTGTTATTTTGTTTGACAGAGTGTCTTGTTGAGAACATATGTAGGACATGATTTTTTCCTGCAACAGGGAAAATAAAGTATAAGTTTTAAAGATTTATTCTTTAATAAAGGATCTCAAAGCCAGCTTTAGAAAAAGGA
+
CCCDDFFFFFFFGGGGGGGGGGHHHHHHHHHHHHHHHHHHHHHHHHHHHHHGGHHHHHHHHIHHHHHHHHHHHHHHHHHHHHHHHHGGHHHHHHGGGGHHHHHHHHHHHHHHHHHHHHHHHHHHHHHHHHHHHHGHHHHHHHHHHHHHHHHHHHHHHHHHHHHHHHHHHGHHHHHHHHHHHGGHHHHHHHHHHHHHHHHHHHHHHHHHHHHHHHHHHHHHHGFHHHHHHHHHHHHHHGHHHHHHHHHHGGH
@M05620:45:000000000-G6HP7:1:1101:13351:3418 1:N:0:184
AAACCAAGCAGACACTCACCGCTCCCTCGCCACAGGCCAATAGTTTGTCCTCACTGAGTTGGCAACAAGTGGCTGCTGTGGCTGCCATTTTTCTGGTGATGGCCATCAGCTCCGACGAGGTCAGCTGGGGGGCTTTCTTTGTGTAAGCAACGAGAAACCTGAAAGAAGCATTTTTTAACTAAGTCCTGCTGAGTCATTCATGAGTTTTTAGCCGCCTTGCTTCTTCTCACAGACTCTCTACTCTCATGCCA
+
CCCCCCCFCFFFGGGGGGGGGGGGGGHHGGGGGHHHGGHHHHHHHHHHHHHHHHHHHHHHHHHHHHHHHHHHGHGGHHHHHHHGGGHHHHHHHHHHHHHHHHHHHHHHHHHHHGGGGGGGFHHHHHHHGGGGGGGGGGGGGGGGGGFFFFFFFFFFFFFFFFFFFFFFFFFFFFHFFFFFFFFFHHHFFFFFFFFFFFHHHHFFFFFFFFFHFFFFFFFFHFFFFFFFFFFFFFFFFFFFFFFFFFFFFFF
@M05620:45:000000000-G6HP7:1:1101:10423:3429 1:N:0:184
CATCCTGACCCTGAAGTACCCGGCTTGATTTCTGACATTAGATCGGAAGAGCACACGTCTGAACTCCAGTCACGGACATTTATCTCGTATGCCGTCTTCTGCTTGAAAAAAAAAAAAAACAAAAAAAAGAAGCAAATGAATAGTATGCGGATAACATATAAGCAACAAACAGTATAACATGTAAACGAGTCTTAGTGATACGAAGGCTACATAGAGAGACAGAGGTAGCAAAAGAACTAGGTGCATATGTG
+
CCCDDFFFFFFFGGGGGGGGGGGGGGGHHHHHHHHHHHHHHHHHHGGGGHHHHHHHGHHHGHHHHHHHHHHHHGGGGGHHHHHGHHHFGHHHHGGGHGHHHHHHHHHHHHGGGGG<<>>///00.<--.../00/00000:0000000.:--.00:00000000/....;;/000;0000000000...9/0000;;000:;.....00/00000009.;////.0000000//../0:0/:000000000
@M05620:45:000000000-G6HP7:1:1101:13356:3445 1:N:0:184
AAACCAAGCAGACACTCACCGCTCCCTCGCCACAGGCCAATAGTTTGTCCTCACTGAGTTGGCAACAAGTGGCTGCTGTGGCTGCCATTTTTCTGGTGATGGCCATCAGCTCCGACGAGGTCAGCTGGGGGGCTTTCTTTGTGTAAGCAACGAGAAACCTGAAAGAAGCATTTTTTAACTAAGTCCTGCTGAGTCATTCATGAGTTTTTAGCCGCCTTGCTTCTTCTCACAGACTCTCTACTCTCATGCCA
+
BBBBBBBFBFFFGGGGGGGGGGGGGGHHGGGGGHHHGGHHHHHHHHHHHHHHHHHHHHGGGFGHHHHHHGHHGHGGHHHHHHHEGHHHHHHHHHFFHHHHHHHHHHHHHHHHHGGGGGGGGHHHHHHHGGGGGGGGGGGGGGGGGGFFFFFFFFFFFFFFFFFFFFFFFFFFFFFFFFFFFFFFFFFFFFFFAFFFFFFFBFFFFFFFFFFFFFFFFFFFFFFFFFFFFFF/FFFFFFFFFFFFFFF/FF/
@M05620:45:000000000-G6HP7:1:1101:20795:3463 1:N:0:184
ATCTCTATCTCCTAAAACCTGTTTAGATTTGGAGATAGACCTTCAGGTTTTTCATCATTTTCTGCATGAATTATACATTGACCACGTTCCAGCGTGGTCAGTTTGCAGCATTCTGTTATTTTGTTTGACAGAGTGTCTTGTTGAGAACATATGTAGGACATGATTTTTTCCTGCAACAGGGAAAATAAAGTATAAGTTTTAAAGATTTATTCTTTAATAAAGGATCTCAAAGCCAGCTTTAGAAAAAGGAA
+
CCCCCFFFFFFFGGGGGGGGGGHHGHHHHHHHHHHHHHHHHHHHHHHHGHGGHHHHHHHHHHHHHHHHHHHHHHHHHHHHHHHHHGHHHHHHHGGGGHHHHHHHHHHHHHHHHHHHHHHHHHHHHHHHHHHHHHHHHHHHHHHHHHGHHHHHHHHHHHHHHHHHHHHHGHHHHHHHHGHHGGGHHHHHHHGHHHHHHHHHGHHHHGHHHHHHHHHHGHHGHHHHGHGHHHHHHHHHGHHHHHHHGHGGDHH
@M05620:45:000000000-G6HP7:1:1101:10021:3482 1:N:0:184
AAACCCAGAAGACATGAGGTCAGCTAGATCGGAAGAGCACACGTCTGAACTCCAGTCACGGACATTTATCTCGTATGCCGTCTTCTGCTTGAAAAAAAAAAACCCGGAGGAGCACCCAGTGCTGCTGACCGCGGCCCCCCTGAACCCCAAGGCCAACAGAGAGAAGATGACTCAGGTGAGGCTCGGCCGACGCCCGTGCTCCGCCCGTCCTTTCCCCAGTCATTTTCTGCCCGGCTTTCTTTCTGACCTTT
+
AAAAA?AAAFFFGGFGBGFGG1BFGFHHGGFECCE0AFEHHHGFHHGHFGFHFFGBB1FEFGG?FGGFGAFGF>FFFHHGGGHGHGGHHGH011FF@C>////?//<B//?<FGAGGGE?1F11GH<BFC---<<CGC-;-.C0B.;ABA..;C.9C.////.9///;00/;///BFFF--AEF@--99-@---@-;-9AFB-:B@?@B--999/99--9;/99/;///99--9-99//;/;B9/B///9/
@M05620:45:000000000-G6HP7:1:1101:22258:3487 1:N:0:184
CATCCTGACCCTGAAGTACCCCATTGAGCATGGCATCGTCACCAACTGGGACGACATGGAGAAGATCTGGCACCACACCTTCTACAACGAGCTGCGCGTGGCCCCGGAGGAGCACCCAGTGCTGCTGACCGAGGCCCCCCTGAACCCCAAGGCCAACAGAGAGAAGATGACTCAGGTGAGGCTCGGCCGACGCCCGTGCTCCTCCCGTCCTTTCCCCAGTCATTTTCTGCCCGGCTTGATTTCTGACATTA
+
BBBBBFFFFFFFGGGGGGGGGGGHHHHHHHHHGHHHHGHHHGHHHGHHHHHHGGGGGHGHHHGHHHHGHHHHHGHHHGGGHHHHHHHHGGGGGHHGGGGGGGHHGGGGG@DGHHHHGGHHHHHHHHHHHHGGGGGGGGGGGGHHHGGGGDHGHHGGGEGFFFGGFGFFGEFGGGGGGGGGGGGFFCADD--@BFFFBDFFFBFFFFFFFDDFFFFFFFFFFFFFFFFFFFFFDFFFFF9FFFFB/:BFFF/
@M05620:45:000000000-G6HP7:1:1101:18279:3509 1:N:0:184
CATCCTGACCCTGAAGTACCCCATTGAGCATGGCATCGTCACCAACTGGGACGACATGGAGAAGATCTGGCACCACACCTTCTACAACGAGCTGCGCGTGGCCCCGGAGGAGCACCCAGTGCTGCTGACCGAGGCCCCCCTGAACCCCAAGGCCAACAGAGAGAAGATGACTCAGGTGAGGCTCGGCCGACGCCCGTGCTCCTCCCGTCCTTTCCCCAGTCATTTTCTGCCCGGCTTGATTTCTGACATTA
+
CCCDDFFFFFFFGGGGGGGGGGGHHHHHHHHHHHHHHGHHHGHHHGHHHHHHGGGGGHHHHHHHHHHHHHHHHGHHHGGHHHHHHHHHGGGGGHHGGGGGGGHHGGGGGGGGHHHHGGHHHHHHHHHHHHGGGGGGGGGGGGHHHHGGGGHGHHGGGGGGGGGGGGFGGGGGGGGGHGGGGGGGFFFFFFFFFFFFCFFFFFFFFFFEFDFFFFFFFFFFFFFFFFFFFFFFFFFFFFABFFFFFFFFFF0
@M05620:45:000000000-G6HP7:1:1101:18300:3514 1:N:0:184
CATCCTGACCCTGAAGTACCCCATTGAGCATGGCATCGTCACCAACTGGGACGACATGGAGAAGATCTGGCACCACACCTTCTACAACGAGCTGCGCGTGGCCCCGGAGGAGCACCCAGCGCTGCTGACCGAGGCCCCCCTGAACCCCAAGGCCAACAGAGAGAAGATGACTCAGGTGAGGCTCGGCCGACGCCCGTGCTCCTCCCGTCCTTTCCCCAGTCATTTTCTGCCCGGCTTGATTTCTGACATTA
+
CBCCCFFFFFFFGGGGGGGGGGGHHHHHHHHHHHHHHGHHHGHHHGHHGHHHGGGGGHHHHHHHHHHHHHHHHGHHHGGHHHHHHHHHGGGGGHHGGGGGGGHHGGGGGGGGHHHHGGH0CGGGGHHHHHGGGGGGGGGGGGHHHHGGGGGGGGGGGGGGGGGGFFGFGFFGGGGGGFFFFFFFFFFFFFFFFFFFFFFFFFFFFFFFFFDFFFFFFFDFFFFFFFFFFFFF?@FFFFFFFFFFF9F/FF/
@M05620:45:000000000-G6HP7:1:1101:11707:3531 1:N:0:184
CATCCTGACCCTGAAGTACCCCATTGAGCATGGCATCGTCACCAACTGGGACGACATGGAGAAGATCTGGCACCACACCTTCTACAACGAGCTGCGCGTGGCCCCGGAGGAGCACCCAGTGCTGCTGACCGAGGCCCCCCTGAACCCCAAGGCCAACAGAGAGAAGATGACTCAGGTGAGGCTCGGCCGACGCCCGTGCTCCTCCCGTCCTTTCCCCAGTCATTTTCTGCCCGGCTTGATTTCTGACATTA
+
ABBBBFFFFFFFGGGGGGGGFFEHHHHHHHFHHHHHHGHHHGGHHGHHHHHHGGGGGHHGHGHHHGHGHHHHHGHHHGGHHHHHHHHHGGGGGHHGGGGGGGHGGGFGGGGGHHHHGGHHHHHHHHHHHHGGGGCFDGGGGGGFHHGGGGHGHHGGGGGGGGGGGGGGGGGGGGGGGGGGGGFGFFFFFDFFFFFA9ADFFFFFFFFEDFFFFBBBBFDFFFFFFFFFFFFFFA;C;-.:BFBFFFBFFF/
@M05620:45:000000000-G6HP7:1:1101:18273:3538 1:N:0:184
CATCCTGACCCTGAAGTACCCCATTGAGCATGGCATCGTCACCAACTGGGACGACATGGAGAAGATCTGGCACCACACCTTCTACAACGAGCTGCGCGTGGCCCCGGAGGAGCACCCAGTGCTGCTGACCGAGGCCCCCCTGAACCCCAAGGCCAACAGAGAGAAGATGACTCAGGTGAGGCTCGGCCGACGCCCGTGCTCCTCCCGTCCTTTCCCCAGTCATTTTCTGCCCGGCTTGATTTCTGACATTA
+
AABBCFFFFFFFGGGGGGGGGGGHHHHHHHHHHHHHHGHHGGHHHGHHHHGHGGGGGHHHHGHHGHHHHHHHHGHHHGGHHHHHHHHHGGGGGHHGGGGGGGHHGGGGGGGGHHHHGGHHHHHHHHHGHHGGGGGGGGGGGGGHHHGGGGHGHHGGGGGGGGGGGGGGGGGGGGGGGGGFGGGGFFFFFFFFFFFF@DDFFFFFFFFFFFDFFFFFFFBBFFFFFFFFFFFFFFFFFAFFFFFFFFFFFF/
@M05620:45:000000000-G6HP7:1:1101:21834:3557 1:N:0:184
CATCCTGACCCTGAAGTACCCCATTGAGCATGGCATCGTCACCAACTGGGACGACATGGAGAAGATCTGGCACCACACCTTCTACAACGAGCTGCGCGTGGCCCCGGAGGAGCACCCAGTGCTGCTGACCGAGGCCCCCCTGAACCCCAAGGCCAACAGAGAGAAGATGACTCAGGTGAGGCTCGGCCGACGCCCGTGCTCCTCCCGTCCTTTCCCCAGTCATTTTCTGCCCGGCTTGATTTCTGACATTT
+
CCCCCFFFFFFFGGGGGGGGGGGHHHHHHHHHHHHHHGHHHGHHHGHHHHHHGGGGGHHGHHHHHHHHHHHHHGHHHGGHHHHHHHHHGGGGGHHGGGGGGGHHGGGGGGGGHHHHGGHHHHHHHHHHHHGGGGGGGGGGGGHHHHGGGGHGHHGGGGGFFGGGEFFGGGGGGGGGGGGGGGGGFFFFFFFFFFFFFFFFFFFFFFFFFFFFFFFFF/DFFFFFFFFFFFFF?CFFFAAFFFFFF/;9BF/
@M05620:45:000000000-G6HP7:1:1101:21814:3559 1:N:0:184
CATCCTGACCCTGAAGTACCCCATTGAGCATGGCATCGTCACCAACTGGGACGACATGGAGAAGATCTGGCACCACACCTTCTACAACGAGCTGCGCGTGGCCCCGGAGGAGCACCCAGTGCTGCTGACCGAGGCCCCCCTGAACCCCAAGGCCAACAGAGAGAAGATGACTCAGGTGAGGCTCGGCCGACGCCCGTGCTCCTCCCGTCCTTTCCCCAGTCATTTTCTGCCCGGCTTGATTTCTGACATTT
+
CCDCDFFFFFFFGGGGGGGGGGGHHHHHHHHHHHHHHGHHHGHHHGHHHHHHGGGGGHHHHHHHHHHHHHHHHGHHHGGHHHHHHHHHGGGGGHHGGGGGGGHHGGGGGGGGHHHHGGHHHHHHHHHHHHGGGGGGGGGGGGHHHHGGGGHGHHGGGGGGGGGGGGGGGGGGGGGGGGGGGGGGFFFFFAFFFFFFFFFFFFFFFFFFFFFFFFFFFFFFFFFFHHHFHFFFFFFFFFFFFFFFFBFFFF0
@M05620:45:000000000-G6HP7:1:1101:9661:3607 1:N:0:184
CATCCTGACCCTGAAGTACCCCATTGAGAATGGCATCGTCACCAACTGGGACGACATGGAGAAGATCTGGCACCACACCTTCTACAACGAGCTGCGCGTGGCCCCGGAGGAGCACCCAGTGCTGCTGACCGAGGCCCCCCTGAACCCCAAGGCCAACAGAGAGAAGATGACTCAGGTGAGGCTCGGCCGACGCCCGTGCTCCTCCCGTCCTTTCCCCAGTCATTTTCTGCCCGGCTTGATTTCTGAAATTT
+
A@A3ADB5CCFFBGFGGGGGGGAGHDFE4FGFFFFHFEHHCEFD2AFHFH2FEE?EEHE3FCGHCBABFGHB3?1?1EEHEHEGGHGFEAEEF33>E@EE<<A/EECCCCGG/CA/E//?1BHHBFG10C<CG@?E.@--:CCGFG:A.AG.C:9CA.////CAFF/CB0B0090/;/;9FF..B;..9;>=>-BB-..9//;FFE.9ADDFF///..9BFFFE/BFF//99.--9;9.;99;/9F/;BF/
@M05620:45:000000000-G6HP7:1:1101:21695:3627 1:N:0:184
CATCCTGACCCTGAAGTACCCCATTGAGCATGGCATCGTCACCAACTGGGACGACATGGAGAAGATCTGGCACCACACCTTCTACAACGAGCTGCGCGTGGCCCCGGAGGAGCACCCAGTGCTGCTGACCGAGGCCCCCCTGAACCCCAAGGCCAACAGAGAGAAGATGACTCAGGTGAGGCTCGGCCGACGCCCGTGCTCCTCCCGTCCTTTCCCCAGTCATTTTCTGCCCGGCTTGATTTCTGACATTA
+
BBBBBFFFFFFFGGGGGGGGGGGHHHHFHDGHFHHHHGHHHGHHHGHHHHHHGGGGGHGEHHHHHGHFHHHHHGHHHGGHHHHHHHHHGGGGGHHGGGGGGGHHGGGGGFFGHHHHGGHHHGHHHHHEHHGGGGGGGGGGGGFHHHGGGGHGHHGGGGGGGGDGGGFGGGGGGFGEFFFGFGGGFFFFFDAADFFFFFAA9BFFFEFEFFFFFFFF.9DFFFFBFFFFFFFFFAFFF-;:BFFFFFF/BF/
@M05620:45:000000000-G6HP7:1:1101:18913:3632 1:N:0:184
AAACCAGAAGACATGAGGTCAGCTAGATCGGAAGAGCACACGTCTGAACTCCAGTCACGGACATTTATCTCGTATGCCGTCTTCTGCTTGAAAAAAAAAAAGTTTGCAGCATTCTGTTATTTTGTTTGACAGAGTGTCTTGTTGAGAACATATGTAGGACATGATTTTTTCCTGCAACAGGGAAAATCAAGGATAAGATTTAAAGATTGAATCTTTAATAAAGGATCTCAAAGCAAGCTTTAGAAAAAGGA
+
BBBBBAAFFFFFFFFGG4BFCGHHBEFGHHGGGFHHHHFHHGHHHGFDHHHHHGHHHHGGFEGHHHHHBAGHGGHFHFEGGGGHHFHHHFCG@DEEE/E/E/333??3F???3B3BBBGF2F2F<@2@222@@@?FGHFHGHHH?F/<10><>===F11><1<<==1FGCH000/<00.;C.AACCC/:0:/:;0090;;0B00;;9900000;;9B0;;00;BBFF09BBBB;//9.B/9/9//B.;A..
@M05620:45:000000000-G6HP7:1:1101:21675:3633 1:N:0:184
CATCCTGACCCTGAAGTACCCCATTGAGCATGGCATCGTCACCAACTGGGACGACATGGAGAAGATCTGGCACCACACCTTCTACAACGAGCTGCGCGTGGCCCCGGAGGAGCACCCAGTGCTGCTGACCGAGGCCCCCCTGAACCCCAAGGCCAACAGAGAGAAGATGACTCAGGTGAGGCTCGGCCGACGCCCGTGCTCCTCCCGTCCTTTCCCCAGTCATTTTCTGCCCGGCTTGATTTCTGACATTA
+
>AAAAFFFF>CFCGGFGFGGFGFFHDFGGDEFEFGHHEGHCFGFHGHHC/AGA/EEGHH1GF0EH1FDHGGHHGHHEFGHFHHHHHHF@C>EEHHGGGEEGCHHGECGGCGCHHHHGGHGFGHHHHHGFFGGGG?CEC@@CGEHCGGGGGHGHHGGG.BFGGGGGGGFFFFGBFBFBBFGFFGG@;?F?;@@@@@9@ABE/BBFFABFFFFFFFFFBFBBFFBFFFFBBFFFF@=@@;-BFBFFBFBFFF/
@M05620:45:000000000-G6HP7:1:1101:22687:3633 1:N:0:184
ATCTCTATCTCCTAAAAACCTGTTTAGATTTGGAGATAGACCTTCAGGTTTTTCATCATTTTCTGCATGAATTATACATTGACCACGTTCCAGCGTGGTCAGTTTGCAGCATTCTGTTATTTTGTTTGACAGAGTGTCTTGTTGAGAACATATGTAGGACATGATTTTTTCCTGCAACAGGGAAAATAAAGTATAAGTTTTAAAGATTTATTCTTTAATAAAGGATCTCAAAGCCAGCTTTAGAAAAAGGA
+
ABABBFFFFFFFGDGGGGGGGGHHHFHBGHHHHFHAGDGFHHGHHHHHHHHGGHHHHDGHHHHHHHEFHHFHHHHHHGHHHHHGGHGHHHHHHHGGGGHHHHHHHHHHHHHHHHHHHHHHHHHHHHHHFHHFGGHHHHHHHHHHGHEHHHHFFDGFGFFHHHGFHHHHHGGHHHHH2@FGHGEHHFFFBDHHHGHHGFGHHHFGGFHHHHHHHHHHHHHG0D=GBHHHDDGHHHFHGGHHHGG0C0CGFG:
@M05620:45:000000000-G6HP7:1:1101:22703:3641 1:N:0:184
ATCTCTATCTCCTAAAAACCTGTTTAGATTTGGAGATAGACCTTCAGGTTTTTCATCATTTTCTGCATGAATTATACATTGACCACGTTCCAGCGTGGTCAGTTTGCAGCATTCTGTTATTTTGTTTGACAGAGTGTCTTGTTGAGAACATATGTAGGACATGATTTTTTCCTGCAACAGGGAAAATAAAGTATAAGTTTTAAAGATTTATTCTTTAATAAAGGATCTCAAAGCCAGCTTTAGAAAAAGGA
+
ABBBBFFFFFFFGGGGGFGGGGGHHHHHHHHHHHHHHHHHHHHHHHHHHHHGGHHHHHHHHHHHHGHHHGHHHHHGHHHHHHHHGHGHHHHHHHGEGGHHHHHHHHHHHHHHHHHHHHHHHHHHHHHHGHHHHHHHHHHHHHHH4GHHHHHHHHHHHHGHHGHEHHHHHGHHGHGGHHHHHGGHHHHHHFHHHGHHGFHHHHHHHHHHHHHHHHHHHHHHHFGHHHHHHHHHHFHHHGGHHHHBGGFH?DC
@M05620:45:000000000-G6HP7:1:1101:22678:3656 1:N:0:184
ATCTCTATCTCCTAAAAACCTGTTTAGATTTGGAGATAGACCTTCAGGTTTTTCATCATTTTCTGCATGAATTATACATTGACCACGTTCCAGCGTGGTCAGTTTGCAGCATTCTGTTATTTTGTTTGACAGAGTGTCTTGTTGAGAACATATGTAGGACATGATTTTTTCCTGCAACAGGGAAAATAAAGTATAAGTTTTAAAGATTTATTCTTTAATAAAGGATCTCAAAGCCAGCTTTAGAAAAAGGA
+
CCDDDFFFFFFFGGGGGGGGGGHHHHHHHHHHHHHHHHHHHHHHHHHHHHHGGHHHHIHHHHIHHHHHHHHHHHHHHHHHHGHHHHGHHHHGHHGGGGHHHHHHHHHHHHHHHHHHHHHHHHHHHHHHHHHHHHHHHHHHHHHHHHGHHHHHHHHHHHHHHHHHHHHHHGHHHHHHHHHHHGGHHHHHHGHHHHGHHHHHHHHHHHHHHHHHHHHHHGHHHGHHHHHHHHHHHHHHHGHHHHHHGHHHGGH
@M05620:45:000000000-G6HP7:1:1101:15098:3687 1:N:0:184
CATCCTGACCCTGAAGTACCCCATTGAGCATGGCATCGTCACCAACTGGGACGACATGGAGAAGATCTGGCACCACACCTTCTACAACGAGCTGCGCGTGGCCCCGGAGGAGCACCCAGTGCTGCTGACCGAGGCCCCCCTGAACCCCAAGGCCAACAGAGAGAAGATGACTCAGGTGAGGCTCGGCCGACGCCCGTGCTCCTCCCGTCCTTTCCCCAGTCATTTTCTGCCCGGCTTGATTTCTGACATTA
+
BCDCDFFFFFFFGGGGGGGGGGGHHHHHHHHHHHHHHGHHHGHHHGHHHHHHGGGGGHHHHHHHHHHHHHHHHGHHHGGHHHHHHHHHGGGGGHHGGGGGGGHHGGGGGGGGHHHHGGHHHHHHHHHHHHGGGGGGGGGGGGHHHHGGGGHGHHGGGGGGGGGGGGGGGGGGGGGGHGGGGGGGFFFFFFFFFFFFBFFFFFFFFFFFFFFFFFFFFFFFFFFFFHFFFFFFFFFFFFAFFFFFF;FFFF0
@M05620:45:000000000-G6HP7:1:1101:16216:3687 1:N:0:184
ATCTCTATCTCCTAAAAAGGAAGAAAGGGGAGGGAAGATCGGAAGAGCACACGTCTGAACTCCAGTCACGGACATTTATCTCGTATGCCGTCTTCTGCTTGAAAAAAAAAAAATAACGTACGTCGCATAACTATACTAGGCCTGGTAGGGTAATTTTGTGACGTTGTAGTCAACAGTGTGCTACAGGATATTAATGAGTCAACCTGAAGATGTTATAACAGGCACTCACAGTTGGTGGAGGAGAGCAACAT
+
>ABBBFFFFFFFGFFGGGEE44B4AFGFGGEGGGAGGHHHHGECEHHHGGHHGHHFGEHHHHHHHHHHGGGEGGGHHFHHHHGGEHBGHGEGHGHGHHHHGGGHHAGECG///0111/00//?0---..1111100000////../<0..///00000//00.:...;0000000/;090099000/.000000;00000090././//////////////...../////////....:......//..;
@M05620:45:000000000-G6HP7:1:1101:21511:3692 1:N:0:184
CATCCTGACCCTGAAGTACCCCATTGAGCATGGCATCGTCACCAACTGGGACGACATGGAGAAGATCTGGCACCACACCTTCTACAACGAGCTGCGCGTGGCCCCGGAGGAGCACCCAGTGCTGCTGACCGAGGCCCCCCTGAACCCCAAGGCCAACAGAGAGAAGATGACTCAGGTGAGGCTCGGCCGACGCCCGTGCTCCTCCCGTCCTTTCCCCAGTCATTTTCTGCCCGGCTTGATTTCTGACATTA
+
BBCCCFFFFFFFGGGGGGGGGGGHHHGHHHHHHHGHHGHHHGHGHGHHHGHHGGGGGGHHHHHHHHHHHHHHHGHHHGGHHHHHHHHHGGGGGHHGGGGGGGHHGGGGGGGGHHHHGGHHHHHHHHHHHHGGGGGGGGGGGGHHHHGGGCHEHHGAEGGGGGGGGGFGGEFGGGGGGGGGGGGGFFFFF;BDFFFFCFFFFFFFFFFEFFFFFFFFFFFFFFFFEFFFFFFFDFFFFFABFFFFF/;FBF/
@M05620:45:000000000-G6HP7:1:1101:15111:3703 1:N:0:184
CATCCTGACCCTGAAGTACCCCATTGAGCATGGCATCGTCACCAACTGGGACGACATGGAGAAGATCTGGCACCACACCTTCTACAACGAGCTGCGCGTGGCCCCGGAGGAGCACCCAGTGCTGCTGACCGAGGCCCCCCTGAACCCCAAGGCCAACAGAGAGAAGATGACTCAGGTGAGGCTCGGCCGACGCCCGTGCTCCTCCCGTCCTTTCCCCAGTCATTTTCTGCCCGGCTTGATTTCTGACATTA
+
AAAABFFFFFFFGGGGGGGGGGGHHHHHHHHHHHHHHGHHHGHHHGHHHHHHGGGGGHHHHHHHHHHHHHHHHGHHHGGHHHHHHHHHGGGGGHHGGGFGGGHHGGGGGGGGHHHHGGHHHHHHHHHHHHGGGGGGGGGGGGHGHHGGGGHGHHGGGGGGGGGGGGGGGGGGGGGGGGGGGGGGFFFFFFFFFFFF=DDEFFFFFFFFFFFFFFFFFFFBFFFFFFFFFFFFFCFFFBAFFFFFFE:FFF/
@M05620:45:000000000-G6HP7:1:1101:15093:3703 1:N:0:184
CATCCTGACCCTGAAGTACCCCATTGAGCATGGCATCGTCACCAACTGGGACGACATGGAGAAGATCTGGCACCACACCTTCTACAACGAGCTGCGCGTGGCCCCGGAGGAGCACCCAGTGCTGCTGACCGAGGCCCCCCTGAACCCCAAGGCCAACAGAGAGAAGATGACTCAGGTGAGGCTCGGCCGACGCCCGTGCTCCTCCCGTCCTTTCCCCAGTCATTTTCTGCCCGGCTTGATTTCTGACATTA
+
BBCCCFFFFFFFGGGGGGGGGGGHHHHHFHHGHHHHHGHHHGHHHGHHHHFHGGGGGHHGHHHHHHHHHHHHHGHHHGGHHHHHHHHHGGGGGHHGGGGGGGHHGGGGGGGGHHHHGGHHHHHHHHHHHHGGGGGGGGGGGGHHHHGGGGHGHHGGGGGGGGGGGGGGGGGGGGGGGGGGGGGGFFFFFFFFFFFA@AD./BFFFFFFFFF/BBBFFFDFFFFFFBBBFFFFFFBAFFFFFFFFF/BFFF/
@M05620:45:000000000-G6HP7:1:1101:16216:3710 1:N:0:184
ATCTCTATCTCCTAAAAAGGAAGAAAGGGGAGGGAAGATCGGAAGAGCACACGTCTGAACTCCAGTCACGGACATTTATCTCGTATGCCGTCTTCTGCTTGAAAAAAAAAAAAAAAACAAGTATTCAATCCAACGAACACTGAAATAATGTAGATAGAGAATTGAGCATACAAGCATGAGACCCAGGCGATGCGAGAGTTCACTGACACCAATATAAAAAGGAACAAACGGTGGGTAGAGTAGAGACTGAT
+
AAAAA3@BDFFFFDDGFBA1B1A0FG10A?EA0EEF?FABAE/FEFF01AFH/BFC/BGGFFGEAGHFFEEEGEHBF2@EEGCFCH0EFGE@0>F>FGGHHGHGHFGGGGG//>/--.<.0100000<00<00/...--/00;0000000000000000090000000000000./900000......---9----9-////////9//---/////;//---/------------/-;/99////-///9
@M05620:45:000000000-G6HP7:1:1101:9994:3712 1:N:0:184
TACCTGTACTGGGGAAGCATTTGAATATCCCCCCATGGTGATGGGGACGGAGAACTGCTCCATAAACACAGGCAACGTGCCTAACTTTCCCGGGAAGATGAAGTCAAAGAGCGACCACAGCTCTCGGAGGTTATTTTGCATCGGTGAGCCAGACAGAATGATCCGATGAGGGGTGCGAAACTATTTGAGGAAAGGAAGCACCTTTTTATTAAATTTACCTTTTAGCAATCGCCATTCCTACCCTAAAGATC
+
CBCCCFFFFFFFGGFGGGGGGGHGHHHHHHHGGGGHHHHHHHHHHGGGGGGGGHHHHHHHHHHHHHHHHHHHGHHHGHHHHHHGHHHHHHHGGGGGGHHHHHHHHHHHHHHHGGGGGHHHHHHHHFGDDGGHHHHHGGFFHHGGGGGGFGFHHGHGGHHHHHHHHDEGHHHGGEEFGEGGGGGGGGGBEF0C:.F/F?EFGFBFFFFFFFFFFFFFFFFFFFFFFFFFFF?EDA;FFBFFFAFFFFBFFFB
@M05620:45:000000000-G6HP7:1:1101:21499:3715 1:N:0:184
CATCCTGACCCTGAAGTACCCCATTGAGCATGGCATCGTCACCAACTGGGACGACATGGAGAAGATCTGGCACCACACCTTCTACAACGAGCTGCGCGTGGCCCCGGAGGAGCACCCAGTGCTGCTGACCGAGGCCCCCCTGAACCCCAAGGCCAACAGAGAGAAGATGACTCAGGTGAGGCTCGGCCGACGCCCGTGCTCCTCCCGTCCTTTCCCCAGTCATTTTCTGCCCGGCTTGATTTCTGACATTA
+
ABCCCFFFFFFFGGGGGGGGGGGHHGHHHHHHHHHHHGHHHGHHHGHHHHHHGGGGGHHHHHHGHHFHHHHHHGHHHGGHHHHHHHHHGGGGGHHGGGGGGGHHGGGGGGGGHHHHGGGHHHHGHHGEHHGGGFGGGGGGGGHHHHGGGFHEGHGGGGGGGGDGGGGGGFGGGGGGGGGGGEEFD-EFCFFAFAFA@DDFFFFFFFFFFFFFFHFFFFDFFBFFFFFFFFFEDFFFFFFFFFFEBBFFFF0
@M05620:45:000000000-G6HP7:1:1101:21916:3717 1:N:0:184
CATCCTGACCCTGAAGTACCCCATTGAGCATGGCATCGTCACCAACTGGGACGACATGGAGAAGATCTGGCACCACACCTTCTACAACGAGCTGCGCGTGGCCCCGGAGGAGCACCCAGTGCTGCTGACCGAGGCCCCCCTGAACCCCAAGGCCAACAGAGAGAAGATGACTCAGGTGAGGCTCGGCCGACGCCCGTGCTCCTCCCGTCCTTTCCCCAGTCATTTTCTGCCCGGCTTGATTTCTGACATTA
+
CCCCCFFFFFFFGGGGGGGGGGGHHHHHHHHHHHHHHGHHHGHHHGHHHHHHGGGGGHHHHHHHHHHHHHHHHGHHHGGHHHHHHHHHGGGGGHHGGGGGGGHHGGGGGGGGHHHHGGHHHHHHHHHHHHGGGGGGGGGGGGHHHHGGGGHGHHGGGGGGGGGGGGGGGGGGGGGGGGGGGGGGFFFFFFFFFFFCCFFFFFFFFFFFFFFFFFFFFFFFFFFFFFFFFFFFBFFFFF9FFFFF09FFFF0
@M05620:45:000000000-G6HP7:1:1101:21903:3731 1:N:0:184
CATCCTGACCCTGAAGTACCCCATTGAGCATGGCATCGTCACCAACTGGGACGACATGGAGAAGATCTGGCACCACACCTTCTACAACGAGCTGCGCGTGGCCCCGGAGGAGCACCCAGTGCTGCTGACCGAGGCCCCCCTGAACCCCAAGGCCAACAGAGAGAAGATGACTCAGGTGAGGCTCGGCCGACGCCCGTGCTCCTCCCGTCCTTTCCCCAGTCATTTTCTGCCCGGCTTGATTTCTGACATTA
+
CDDCCFFFFFFFGGGGGGGGGGGHHHHHHHHHHHHHHGHHHGHHHGHHHHHHGGGGGHHHHHHHHHHHHHHHHGHHHGGHHHHHHHHHGGGGGHHGGGGGGGHHGGGGGGGGHHHHGGHHHHHHHHHHHHGGGGGGGGGGGGHHHHGGGGHGHHGGGGGGGGGGGGGGGGGGGGGGGGGGGGGGFFFFFFFFFFFD@DFFFFFFFFFEDFDFFFFFFFDFFFFFFFFFFFFFFFAFFAFFFFFFFFFFFF0
@M05620:45:000000000-G6HP7:1:1101:9292:3787 1:N:0:184
ATCTCTATCTCCTAAAAACCTGTTTAGATTTGGAGATAGACCTTCAGGTTTTTCATCATTTTCTGCATGAATTATACATTGACCACGTTCCAGCGTGGTCAGTTTGCAGCATTCTGTTATTTTGTTTGACAGAGTGTCTTGTTGAGAACATATGTAGGACATGATTTTTTCCTGCAACAGGGAAAATAAAGTATAAGTTTTAAAGATTTATTCTTTAATAAAGGATCTCAAAGCCAGCTTTAGAAAAAGGA
+
AAAABFFFFFFFGGGGFGGGGGHHHHHFHHHHHHHGHHHHHHHHHHHHHGHFGHHHHHHHHHHHHHHGHFHHHHHHHGHHHHHHHHGHHFHHHHGGEGGGHGGHHHHHHHHHHHHHGHHHHHHHHHHHGGGHFHHHHHHHHHHHHHEHHHHGHHHHHHHHHHHHHHHHHGGHHHFHHHHGHGGHFFFGFFGFGHFHGGGHHGHDFGHHHHHHHHHHFHHHHHHHHHHHHHHHHGCGGFHFHHHF<GGFGGG
@M05620:45:000000000-G6HP7:1:1101:9287:3810 1:N:0:184
ATCTCTATCTCCTAAAAACCTGTTTAGATTTGGAGATAGACCTTCAGGTTTTTCATCATTTTCTGCATGAATTATACATTGACCACGTTCCAGCGTGGTCAGTTTGCAGCATTCTGTTATTTTGTTTGACAGAGTGTCTTGTTGAGAACATATGTAGGACATGATTTTTTCCTGCAACAGGGAAAATAAAGTATAAGTTTTAAAGATTTATTCTTTAATAAAGGATCTCAAAGCCAGCTTTAGAAAAAGGA
+
BCCCCFFFFFFFGGGGGGGGGGHHHHHHHHHHHHHHHHHHHHHHHHHHHHHGGHHHHIHHHIIHGHHHHHHHHHHHHHHHHHHHHHGHHHHHHHGGGGHHHHHHHGHHHHHHHHHHHHHHHHHHHHHHHHHHHHHHHHHHHHHHHHGHHHHHHHHHHHHHHHHHHHHHHGHHHHHHFHGHHGGHHBGHHHHHHHFHHHHHHHHHHGHHHHHHHHHHHGHHHHHGHHHHHHHHHHGHHGHHHHHHHHHGGGH
@M05620:45:000000000-G6HP7:1:1101:20738:3811 1:N:0:184
CATCCTGACCCTGAAGTACCCCATTGAGCATGGCATCGTCACCAACTGGGACGACATGGAGAAGATCTGGCACCACACCTTCTACAACGAGCTGCGCGTGGCCCCGGAGGAGCACCCAGTGCTGCTGACCGAGGCCCCCCTGAACCCCAAGGCCAACAGAGAGAAGATGACTCAGGTGAGGCTCGGCCGACGCCCGTGCTCCTCCCGTCCTTTCCCCAGTCATTTTCTGCCCGGCTTGATTTCTGACATTA
+
BCCBCFFFFFFFGGGGGGGGGGGHHHHHHHHHHHHHHGHHHGHHHGHHHHHHGGGGGHHHHHHHHHHHHHHHHGHHHGGHHHHHHHHHGGGGGHHGGGGGGGHHGGGGGGGGHHHHGGHGHHHHHHHHHHGFGGGGGGGGGGHHHHGGGGHGHHGEGGGGGGGGFGFFGGGGGGGGGGGGGGGGFFFFFFFFFFFF>DFFFFFFFFF.DDDFFFFFFFFBFBFFFFFFFFFF?FFFFFABFFFFF/;FFF/
@M05620:45:000000000-G6HP7:1:1101:9329:3813 1:N:0:184
CATCCTGACCCTGAAGTACCCCATTGAGCATGGCATCGTCACCAACTGGGACGACATGGAGAAGATCTGGCACCACACCTTCTACAACGAGCTGCGCGTGGCCCCGGAGGAGCACCCAGTGCTGCTGACCGAGGCCCCCCTGAACCCCAGGGCCAACAGAGAGAAGATGACTCAGGTGAGGCTCGGCCGACGCCCGTGCTCCTCCCGTCCTTTCCCCAGTCATTTTCTGCCCGGCTTGATTTCTGACATTA
+
ABBBBFFFFCFFGGGBGFGFGGGFFGHHHF44AFHHHGHGHGHHEGGFGGHHEGGGGHGFGHFGHHHFFFHHHGHHHGGFCGGHGFHF@FDEGHGGGGGGGGHHGG?FGGGDGHHHGFH?FDBGGHHHGFCCGCCEGGFGGEHHHHGGG.CDEGG.EGFFGGBGEBFBFFFFFGGEFFG..9;AAAADB@FFFFFA=ADAFFFFFEFED?.9BFFFFF.BBFB;F//B//9E.B-@-=.9/;BF/;9;9F/
@M05620:45:000000000-G6HP7:1:1101:20718:3814 1:N:0:184
CATCCTGACCCTGAAGTACCCCATTGAGCATGGCATCGTCACCAACTGGGACGACATGGAGAAGATCTGGCACCACACCTTCTACAACGAGCTGCGCGTGGCCCCGGAGGAGCACCCAGTGCTGCTGACCGAGGCCCCCCTGAACCCCAAGGCCAACAGAGAGAAGATGACTCAGGTGAGGCTCGGCCGACGCCCGTGCTCCTCCCGTCCTTTCCCCAGTCATTTTCTGCCCGGCTTGATTTCTGACATTA
+
CCDDDFFFFFFFGGGGGGGGGGGHHHHHHHHHHHHHHGHHHGHHHGHHHHHHGGGGGHHHHHHHHHHHHHHHHGHHHGGHHHHHHHHHGGGGGHHGGGGGGGHHGGGGGGGGHHHHGGHHHHHHHHHHHHGGGGGGGGGGGGHHHHGGGGHGHHGGGGGGGGGGGGGGGGGGGGGGHGGGGGGGFFFFFFFFFFFFCFFFFFFFFFFFFFFFFFFFFFFFFFFFFFFFHFFFFFFFFFFFFFFFF;BFFF0
@M05620:45:000000000-G6HP7:1:1101:15214:3824 1:N:0:184
CATCCTGACCCTGAAGTACCCCATTGAGCATGGCATCGTCACCAACTGGGACGACATGGAGAAGATCTGGCACCACACCTTCTACAACGAGCTGCGCGTGGCCCCGGAGGAGCACCCAGTGCTGCTGACCGAGGCCCCCCTGAACCCCAAGGCCAACAGAGAGAAGATGACTCAGGTGAGGCTCGGCCGACGCCCGTGCTCCTCCCGTCCTTTCCCCAGTCATTTTCTGCCCGGCTTGATTTCTGACATTA
+
CCCCCFFFFFFFGGGGGGGGGGGHHHHHHHHHHHHHHGHHHGHHHGHHHHHHGGGGGHHHHHHHHHHHHHHHHGHHHGGHHHHHHHHHGGGGGHHGGGGGGGHHGGGGGGGGHHHHGGHHHHHHHHHHHHGGGGGGGGGGGGHHHHGGGGHGHHGGGGGGGGGGGGGGGGGGGGGGGGGGGGGGFFFFFFFFFFFFBDFFFFFFFFFFFFFFFFFFFFFFFFFFFFFFFFFFFFFFFFFFFFFFFBFFFF0
@M05620:45:000000000-G6HP7:1:1101:15193:3829 1:N:0:184
CATCCTGACCCTGAAGTACCCCATTGAGCATGGCATCGTCACCAACTGGGACGACATGGAGAAGATCTGGCACCACACCTTCTACAACGAGCTGCGCGTGGCCCCGGAGGAGCACCCAGTGCTGCTGACCGAGGCCCCCCTGAACCCCAAGGCCAACAGAGAGAAGATGACTCAGGTGAGGCTCGGCCGACGCCCGTGCTCCTCCCGTCCTTTCCCCAGTCATTTTCTGCCCGGCTTGATTTCTGACATTA
+
AA?ABFFFFFFFGGGGGEGGGGGHHHHHHHHHHHHHHGHHGGHHHGHHHHGHGGGGGHHHHHHHGHHGHFHHHGHHHGGHHHHHHHHHGGGGGHGCGGGGG@GHGGGGGGGGHGHHGGGGHHHHHGHHGHGFCCGGGCGGGGGHHGGGGGHGHHGGGGGGFFAEFFGFGGF;FGGGCCFGGG.CDFFFFFFFAFFF:DFEFFFFFFFFFFFFFFFFFFD/;FFFFFFFFFFEDFAFFF;/FFFF/;;FFF/
@M05620:45:000000000-G6HP7:1:1101:20733:3829 1:N:0:184
CATCCTGACCCTGAAGTACCCCATTGAGCATGGCATCGTCACCAACTGGGACGACATGGAGAAGATCTGGCACCACACCTTCTACAACGAGCTGCGCGTGGCCCCGGAGGAGCACCCAGTGCTGCTGACCGAGGCCCCCCTGAACCCCAAGGCCAACAGAGAGAAGATGACTCAGGTGAGGCTCGGCCGACGCCCGTGCTCCTCCCGTCCTTTCCCCAGTCATTTTCTGCCCGGCTTGATTTCTGACATTA
+
BBBBBFFFFFFFGGGGGGGGGGGHHHHHHHHHHHHHHGHHHGHHHGHHBHHHGGGGGHHHHHFHHHHGGHHHHGHHHGGHHHHHHHHHGGGGGHHGGGGGGGHHGGGGGGGGHHHHGGHHHHHHHHHHHHG@CGGGGGGGGGHHHHGGGGHGHHGGGGGGGGGGGGGGGGGGGGGGGGGGGGGGFFFFFFFFFFFFFFFFFFFFFFFEFFFFFFFFFFFFFFFFFFFFFFFFFFFFFF?FFFFFFFFFFF/
@M05620:45:000000000-G6HP7:1:1101:9332:3837 1:N:0:184
CATCCTGACCCTGAAGTACCCCATTGAGCATGGCATCGTCACCAACTGGGACGACATGGAGAAGATCTGGCACCACACCTTCTACAACGAGCTGCGCGTGGCCCCGGAGGAGCACCCAGTGCTGCTGACCGAGGCCCCCCTGAACCCCAGGGCCAACAGAGAGAAGATGACTCAGGTGAGGCTCGGCCGACGCCCGTGCTCCTCCCGTCCTTTCCCCAGTCATTTTCTGCCCGGCTTGATTTCTGACATTA
+
CCCCCFFFFFFFGGGGGGGGGGGHHHHHHHHHHHHHHGHHHGHHHGHHHHHHGGGGGHHHHHHHHHHHHHHHHGHHHGGHHHHHHHHHGGGGGHHGGGGGGGHHGGGGGGGGHHHHGGHHHHGHHHGHHHGGGGGGGGGGGGGHHHGGG.EGFGGGGGGGGGGGGGGGGGGGGGGGGGGGGEEFFFFFFFFFFFFADADFFFFFFFFFFFDFFFFFFFDFFFFFFFFFFFFFFFFFFFFFFFFFF;BBFF0
@M05620:45:000000000-G6HP7:1:1101:20211:3864 1:N:0:184
CATCCTGACCCTGAAGTACCCCATTGAGCATGGCATCGTCACCAACTGGGACGACATGGAGAAGATCTGGCACCACACCTTCTACAACGAGCTGCGCGTGGCCCCGGAGGAGCACCCAGTGCTGCTGACCGAGGCCCCCCTGAACCCCAAGGCCAACAGAGAGAAGATGACTCAGGTGAGGCTCGGCCGACGCCCGTGCTCCTCCCGTCCTTTCCCCAGTCATTTTCTGCCCGGCTTGATTTCTGACATTT
+
CCCCCFFFFFFFGGGGGGGGGGGHHHHHHHHHHHHHHGHHHGHHHGHHHHHHGGGGGHHGHHHHHHHGHHHHHGHHHGGHHHHHHHHHGGGGGGHGGGGGGGHHGGGGGGGGHHHHGGHGHHHHHHHHHHGGGGGGGGGGGGHHHHGGGGHGHHGGGGGGGGGGGGFGGGGGGGGGGGGGGGGGFFFFFFFFFFFFDFFFFFFFFFFEFFFFFFFFFFFFFFFFFFFFFFFF?BFFFFFFFFFFFFFEBF0
@M05620:45:000000000-G6HP7:1:1101:12827:3864 1:N:0:184
CATCCTGACCCTGAAGTACCCCATTGAGCATGGCATCGTCACCAACTGGGACGACATGGAGAAGATCTGGCACCACACCTTCTACAACGAGCTGCGCGTGGCCCCGGAGGAGCACCCAGTGCTGCTGACCGAGGCCCCCCTGAACCCCAAGGCCAACAGAGAGAAGATGACTCAGGTGAGGCTCGGCCGACGCCCGTGCTCCTCCCGTCCTTTCCCCAGTCATTTTCTGCCCGGCTTGTTTTCTGACATTA
+
AAAAAFFFF>CFFGGFGGGGBCEFFHHHHBAAAGHHHGHHHGCFHGFHGHHHEGGCGFFBEG0AFBH2DFGFGCGHGFGFFHFHHGH@EFGGGHFCEEGGCEHFGGGGGGC<GHHHCCG<<DFGGHHHF<@-@--.A?C?CC:CGGGGF?CE.CFE.CFBBB.9///00C0FC0FF0/0A....@@E-@-=>@@-9@BB-FFFFF-999-;9//99---;//;BF//9BFBE---;9-9/99/;/;/BB/:
@M05620:45:000000000-G6HP7:1:1101:19380:3874 1:N:0:184
CATCCTGACCCTGAAGTACCCCATTGAGCCTGGCATCGTCACCAACTGGGACGACATGGAGAAGATCTGGCACCACACCTTCTACAACGAGCTGCGCGTGGCCCCGGAGGAGCACCCAGTGCTGCTGACCGAGGCCCCCCTGAACCCCAAGACCCACAGAGAGCAGATGACTCAGGTGAGGCTCGGCCGACGACCGTGCCCCTCCCGTCCTTTCCCCACTCATTTTCTGCCCGGCTTGCTTTCTTACATTT
+
>AAAAFFFFBFFGFG1B3A31AA01AF1G0A00FGHFFHCHAFGHCG0CGHF?EGEF1A10G0BGFHDA@FCG/GHH>EBGGDHHFGEE>>EEHF>EEEG/>ECE//CG?/CHGGHC//<F1111?F??<C-<--.<<@@@./0:CAC....:/.C9E.9/C../;/FFGFFBBBFFFF..;E-9----99@=@-9----/999---AA-B/B//9-B--99;FBFFF//9---9@@--B//9/9;/BBB9
@M05620:45:000000000-G6HP7:1:1101:12837:3883 1:N:0:184
CATCCTGACCCTGAAGTACCCCATTGAGCATGGCATCGTCACCAACTGGGACGACATGGAGAAGATCTGGCACCACACCTTCTACAACGAGCTGCGCGTGGCCCCGGAGGAGCACCCAGTGCTGCTGACCGAGGCCCCCCTGAACCCCAAGGCCAACAGAGAGAAGATGACTCAGGTGAGGCTCGGCCGACGCCCGTGCTCCTCCCGTCCTTTCCCCAGTCATTTTCTGCCCGGCTTGATTTCTGACATTA
+
ABCCCFFFFFFFGGGGGGGGGGGHHGHHHFGHFHHHHGHHHGHHHGHFFHHHCGGGGHHHHHGHHHHHHHHHHGHHHGGHHHHHHHHHGGGGGHHGGGGGGGHHGGCGGGGEHHHHGGEGHHHHHHHHHHGGGGFGGGGGGGHHHHGGGGHGHHGGGGGGGGGGGGFGGGGGGGFF0FFGGEAFFFFFFFFAFFFFCDDFFFFFFFDEDDFFFFFFFFFFFBFFFFFBBFFFB9AAFFFFFFFFFFFFFF0
@M05620:45:000000000-G6HP7:1:1101:19390:3897 1:N:0:184
CATCCTGACCCTGAAGTACCCCATTGAGCATGGCATCGTCACCAACTGGGACGACATGGAGAAGATCTGGCACCACACCTTCTACAACGAGCTGCGCGTGGCCCCGGAGGAGCACCCAGTGCTGCTGACCGAGGCCCCCCTGAACCCCAAGGCCAACAGAGAGAAGATGACTCAGGTGAGGCTCGGCCGACGCCCGTGCTCCTCCCGTCCTTTCCCCAGTCATTTTCTGCCCGGCTTGATTTCTGACATTA
+
CCCCCFFFFFFFGGGGGGGGGGGHHHHHHHHHHHHHHGHHHGHHHGHHHHHHGGGGGHHHHHHHHHHHHHHHHGHHHGGHHHHHHHHHGGGGGHHGGGGGGGHHGGGGGGGGHHHHGGHHHHHHHHHHHHGGGGGGGGGGGGHHHHGGGGHGHHGGGGGGGGGGGGGGGGGGGGGGGGGGGGGGFFFFFFFFFFFFCDDEFFFFFFFADDDFFFFFFFFFFFFFFFFFFFFFFFFFFFFFFFFFFBFFFF0
@M05620:45:000000000-G6HP7:1:1101:19374:3905 1:N:0:184
CATCCTGACCCTGAAGTACCCCATTGAGCATGGCATCGTCACCAACTGGGACGACATGGAGAAGATCTGGCACCACACCTTCTACAACGAGCTGCGCGTGGCCCCGGAGGAGCACCCAGTGCTGCTGACCGAGGCCCCCCTGAACCCCAAGGCCAACAGAGAGAAGATGACTCAGGTGAGGCTCGGCCGACGCCCGTGCTCCTCCCGTCCTTTCCCCAGTCATTTTCTGCCCGGCTTGATTTCTGACATTA
+
CCCCCFFFFFFFGGGGGGGGGGGHHHHHHHHHHHHHHGHHHGHHHGHHHHGHGGGGGHHHHHHHHHHHHHHHHGHHHGGHHHHHHHHHGGGGGHHGGGGGGGHHGGGGGGGGHHHHGGHHHHHHHHHHHHGGGGGGGGGGGGHHHHGGGGHGHHGGGGGGGGGGGGGGGGGGGGGGGGGGGGGGFFFFFFFFFFFF@DDFFFFFFFFFFFFFFFFFFFFFFFFFFFFFFFFFBFFFFF;FFFFFFBFFFE0
@M05620:45:000000000-G6HP7:1:1101:21669:3926 1:N:0:184
TACCTGTACTGGGGAAGCATTTGAATATCCCCCCATGGTGATGGGGACGGAGAACTGCTCCATAAACACAGGCAACGTGCCTAACTTTCCCGGGAAGATGAAGTCAAAGAGCGACCACAGCTCTCGGAGGTTATTTTGCATCGGTGAGCCAGACAGAATGATCCGATGAGGGGTGCGAAACTATTTGAGGAAAGGAAGCACCTTTTTATTAAATTTACCTTTTAGCAATCGCCATTCCTACCCTAAAGATC
+
CBBBCFFFFFFFGGGGGGGGGGHHHHHHHHHGGGGHHHGHHHHHHGGGGGGGGHHHHHHHHHHHHHHHHHGHGHHHGHHHHHHHHHHHHHHGGGGGGHHHHHHHHHHGHHHHGGGGGHHHHHHHHGF/CGDHHHHGHHHHHHGGGGGGGHHHHGHG<GHHHHHHHGGGGGGFGDGGGADGGGGGGGGEGFBBBFFBGGGGGFFFFFFFFFFFFFFFFFFFFFFFFFFFFFFFFFFFFFFFFFFFFFFFFFF
@M05620:45:000000000-G6HP7:1:1101:13388:3948 1:N:0:184
CATCCTGACCCTGAAGTACCCGGCTTGATTTCTGACATTAGATCGGAAGAGCACACGTCTGAACTCCAGTCACGGACATTTATCTCGTATGCCGTCTTCTGCTTGAAAAAAAAAACAAGGTCAGCTGGGTGGCTTTCTTTGTGTATGCAACAATCAACATGAAAGAAGCATTTTTTTACTAACTCCTGCTGATTCATTCATGCGTTTTTAGCCCCCTTGCTTCTTCTCACAGACTCTCTACTCTCATTCCA
+
BBBBBFFFFFFFGGGGFGGGGECEECGHHHFFHFGHFGFGHHHHHGGGGHFHHHHHGGEHGHHHGHGHHHHHHFG>0@FHHHGGDGHGEHHHHCECGFFGHFGHHGHHBH/EE@F//<2/<@@2@>2@/??/?0FGF1GG=>0>11<>F1<0.11<0/0//0=<0<<<//000;0:-;;0C0/;0FB/9:00099;F0BF000=;.;9E./9B/;@99.BF9B/:///;F/99:/BFFF/FB9/9/9;;B/
@M05620:45:000000000-G6HP7:1:1101:15044:3993 1:N:0:184
CATCCTGACCCTGAAGTACCCCATTGAGCATGGCATCGTCACCAACTGGGACGACATGGAGAAGATCTGGCACCACACCTTCTACAACGAGCTGCGCGTGGCCCCGGAGGAGCACCCAGTGCTGCTGACCGAGGCCCCCCTGAACCCCAAGGCCAACAGAGAGAAGATGACTCAGGTGAGGCTCGGCCGACGCCCGTGCTCCTCCCGTCCTTTCCCCAGTCATTTTCTGCCCGGCTTGATTTCTGACATTT
+
CCCCCFFFFFFFGGGGGGGGGGGHHHGHHHHHHHHHHGHHHGHHEFHHHHHHGFGGGHHHHHGHGHHHHHHHHGCHHGGHHHHHHHFHGGGGGHHGGGGGGGHHGGGFGCFDCHHHGGHFGFHGHHFHHHGDGGGGGGGGGGHHHHGGGGHGHHG?EEFGFFAEGFBFGGGFFGFGFBFGFGEFFFFDCDAFFFFF-:AEFFFFFFFADDDFFFFFFFFFFFFFFFFFFFFEFFFFFF9FFFFFF;FFFF0
@M05620:45:000000000-G6HP7:1:1101:9891:4069 1:N:0:184
CATCCTGACCCTGAAGTACCCCATTGAGCATGGCATCGTCACCAACTGGGACGACATGGAGAAGATCTGGCACCACACCTTCTACAACGAGCTGCGCGTGGCCCCGGAGGAGCACCCAGTGCTGCTGACCGAGGCCCCCCTGAACCCCAAGGCCAACAGAGAGAAGATGACTCAGGTGAGGCTCGGCCGACGCCCGTGCTCCTCCCGTCCTTTCCCCAGTCATTTTCTGCCCGGCTTGATTTCTGACATTT
+
CCDDDFFFFFFFGGGGGGGGGGGHHHHHHHHHHHHHHGHHHGHHHGHHHHHHGGGGGHHHHHHHHHHHHHHHHGHHHGGHHHHHHHHHGGGGGHHGGGGGGGHHGGGGGGGGHGHHGGHGHHHHHHHHHHGGGGGGGGGGGGHHHHGGGFHGHHGGGGGGGGGGGGGFGGGGGGGGGGGGGGGGFFFFFFFFFFFFDFFFFFFFFFFEFFFFFFFFFFDFFFFFFFFFFFFFBFFFFFAFFFFFFBFFFF0
@M05620:45:000000000-G6HP7:1:1101:14039:4072 1:N:0:184
CATCCTGACCCTGAAGTACCCCATTGAGCATGGCATCGTCACCAACTGGGACGACATGGAGAAGATCTGGCACCACACCTTCTACAACGAGCTGCGCGTGGCCCCGGAGGAGCACCCAGTGCTGCTGACCGAGGCCCCCCTGAACCCCAAGGCCAACAGAGAGAAGATGACTCAGGTGAGGCTCGGCCGACGCCCGTGCTCCTCCCGTCCTTTCCCCAGTCATTTTCTGCCCGGCTTGATTTCTGACATTA
+
BCCCCFFFFFFFGGGGGGGGGGGHHHHHHHHHHHHHHGHHHGHHHGHHHHHHGGGGGHHHHHHHHHHHHHHHHGHHHGGHHHHHHHHHGGGGGHHGGGGGGGHHGGGGGGGGHHHHGGHHHHHHHHHHHHGGGGGGGGGGGGGHHHGGGGHGHHGGGGGGGGGGGGGGGGGGGGGGGGGGGGGGFFFFFFFFFFFFFFDEFFFFFFDAADAFFFFFFFFBFFFFFFFFFFFFFFAFFFFFFFFFEBFFFF0
@M05620:45:000000000-G6HP7:1:1101:14025:4083 1:N:0:184
CATCCTGACCCTGAAGTACCCCATTGAGCATGGCATCGTCACCAACTGGGACGACATGGAGAAGATCTGGCACCACACCTTCTACAACGAGCTGCGCGTGGCCCCGGAGGAGCACCCAGTGCTGCTGACCGAGGCCCCCCTGAACCCCAAGGCCAACAGAGAGAAGATGACTCAGGTGAGGCTCGGCCGACGCCCGTGCTCCTCCCGTCCTTTCCCCAGTCATTTTCTGCCCGGCTTGTTTTCTGACATTA
+
ABBBBFFFFFFFGGGFGGGGGGFGHGHFGHFFFHHHHFGHHGHHHGHHFEAGEEFEFHHFHFHHHFHBHEGHHFFHHGGHHHHHHHHGE1>EEGFGGGEFGGHHGGCGGGDDHGHHGGHGFGGHHHHHGGGGCF?CECCCFGFHHHGGGGEFHHGGGGFFGGBFGFGBBFFGFFBFF/FFFE.A@=AA->9>9@D=>?AA/FBFFADFD?DBFFFFFBD9B//BFBBBBFFFFA-@B;.;9BFFBBBF/B/
@M05620:45:000000000-G6HP7:1:1101:9762:4084 1:N:0:184
ATCTCTATCTCCTAAAAACCTGTTTAGATTTGGAGATAGACCTTCAGGTTTTTCATCATTTTCTGCATGAATTATACATTGACCACGTTCCAGCGTGGTCAGTTTGCAGCATTCTGTTATTTTGTTTGACAGAGTGTCTTGTTGAGAACATATGTAGGACATGATTTTTTCCTGCAACAGGGAAAATAAAGTATAAGTTTTAAAGATTTATTCTTTAATAAAGGATCTCAAAGCCAGCTTTAGAAAAAGGA
+
BBBBBFFFFFFFGGGGGGGGGGGGHHHHFFGHHFHHGHHFFFHHGHHGGGFFFGEGGHGFHGHGHFHFFBFHHHHHHHHHHFFEGEFABGGGGFGGGGHGGGFGGHHHHGHHHHHHHHHHHHHHHHHHHHHHHHHHHHHHHHHHHHGHHHHHHHHHHHHHHHHHHHHHHGHHHHHHHHHHHGGHHHHHHHGGHHGHHHHHHHHHHHHHHHHHHHHHHHHHHHHHHHHHHHHHHHHHGGHHHHHGHHHHGGG
@M05620:45:000000000-G6HP7:1:1101:8427:4095 1:N:0:184
CATCCTGACCCTGAAGTACCCCATTGAGCATGGCATCGTCACCAACTGGGACGACATGGAGAAGATCTGGCACCACACCTTCTACAACGAGCTGCGCGTGGCCCCGGAGGAGCACCCAGTGCTGCTGACCGAGGCCCCCCTGAACCCCAAGGCCAACAGAGAGAAGATGACTCAGGTGAGGCTCGGCCGACGCCCGTGCTCCTCCCGTCCTTTCCCCAGTCATTTTCTGCCCGGCTTGATTTCTGACATTT
+
AABBBFFFFFFFGGGGGGGGGGGHHHHHHHHHHHHHHGHHHGHHHGHHHHHHGGGGGHHHHHHHGHHHHHHHHGHHHGGHHHHHHHHHGGGGGHHGGGGGGGHHGGGGGGFGHHHHGGHGHHHHHHHHHHGGGGGGGGGGGGHHHHGGGGHGHHGGGGGGGFGGGGFFGGGGGGGGGGGGGGGGFFFFFFDFFFFF-AAAFFFFFFFAFFFFFFFFFFFFFFFFFFFFFFFFFFBFBD:FFF:BFBBBBF0
@M05620:45:000000000-G6HP7:1:1101:19213:4105 1:N:0:184
ATCTCTATCTCCTAAAAACCTGTTTAGATTTGGAGATAGACCTTCAGGTTTTTCATCATTTTCTGCATGAATTATACATTGACCACGTTCCAGCGTGGTCAGTTTGCAGCATTCTGTTATTTTGTTTGACAGAGTGTCTTGTTGAGAACATATGTAGGACATGATTTTTTCCTGCAACAGGGAAAATAAAGTATAAGTTTTAAAGATTTATTCTTTAATAAAGGATCTCAAAGCCAGCTTTAGAAAAAGGA
+
CCDCCFFFFFFFGGGGGGGGGGHHHHHHHHHHHHHHHHHHHHHHHHHHHHHGGHHHHIHHIHIHIHHHHHHHHHHHHHHHHHHHHHGHHHHHHHGGGGHHHHHHHHHHHHHHHHHHHHHHHHHHHHHHHHHHHHHHHHHHHHHHHHHHHHHHHHHHHHHHHHHHHHHHHGHHHHHHHHHHHGGHHHHHHHHHHHHGHHHHHHHHHHHHHHHHHHHHHHHHHHHHGHGHHHHHHHHHHGHHHHHGHHHHGGH
@M05620:45:000000000-G6HP7:1:1101:11257:4108 1:N:0:184
ATCTCTATCTCCTAAAAACCTGTTTAGATTTGGAGATAGACCTTCAGGTTTTTCATCATTTTCTGCATGAATTATACATTGACCACGTTCCAGCGTGGTCAGTTTGCAGCATTCTGTTATTTTGTTTGACAGAGTGTCTTGTTGAGAACATATGTAGGACATGATTTTTTCCTGCAACAGGGAAAATAAAGTATAAGTTTTAAAGATTTATTCTTTAATAAAGGATCTCAAAGCCAGCTTTAGAAAAAGGA
+
AAAAAFFFFFFFGGFGGGGGGGFGGEGFFHHHHGFHHHH5FFHHHHHGHHHGGHHHHGHHHHHHHHHHHGGHHHHHHFHHHFHGFHGGGHHHHHGGGGHHFGHHHHFFFHHHHGHHHHHHHHHHHHHHGHHHHHHHHHHGHHHHHHHHHHGHHHHFHGHFGHHHHHHHBBGHHHHHHHHHHGGHHHGGEFGGGH1FG>GHHGG<FGGGHHHHFGHHHFHHHEDGHHHFHGFHFGHHHGHHHHHG0C:GGGG
@M05620:45:000000000-G6HP7:1:1101:19211:4126 1:N:0:184
ATCTCTATCTCCTAAAAACCTGTTTAGATTTGGAGATAGACCTTCAGGTTTTTCATCATTTTCTGCATGAATTATACATTGACCACGTTCCAGCGTGGTCAGTTTGCAGCATTCTGTTATTTTGTTTGACAGAGTGTCTTGTTGAGAACATATGTAGGACATGATTTTTTCCTGCAACAGGGAAAATAAAGTATAAGTTTTAAAGATTTATTCTTTAATAAAGGATCTCAAAGCCAGCTTTAGAAAAAGGA
+
CCCCCFFFFFFFGGGGGGGGGGHHHHHHHHHHHHHGHHHHHHHHHHHHHHHGGHHHHHIHIHIIHHHHHHGHHHHHHHHHHHHHGHGHHHHHHHGGGGHHHHHHHHHHHHHHHHHHHHGHHHHHHHHHGHHHHHHHHHHHHHHHHHHHHHHGHHHHHHHHHHHHHHHHHGHHHHHHHHHHHGEHHHHHHHHGHHHHHHHHHHHHHHHHHHHHHHHHHHHHHHHHHHHHHHHHGHGHHGHHHHHHGHHHGGH
@M05620:45:000000000-G6HP7:1:1101:11254:4128 1:N:0:184
ATCTCTATCTCCTAAAAACCTGTTTAGATTTGGAGATAGACCTTCAGGTTTTTCATCATTTTCTGCATGAATTATACATTGACCACGTTCCAGCGTGGTCAGTTTGCAGCATTCTGTTATTTTGTTTGACAGAGTGTCTTGTTGAGAACATATGTAGGACATGATTTTTTCCTGCAACAGGGAAAATAAAGTATAAGTTTTAAAGATTTATTCTTTAATAAAGGATCTCAAAGCCAGCTTTAGAAAAAGGA
+
CCDCDFFFFFFFGGGGGGGGGGHHHHHHHHHHHHHHHHHHHHHHHHHHHHHGGHHHHHIHHHIIIHHHHGHHHHHHHHHHHHHHHHGHHHHHHHGGGGHHHHHHHHHHHHHHHHHHHHHHHHHHHHHHHHGCGHHHHHHHHHHHHHGHHHHHHHHHHHHHHHHHHHHHHGHHHHHHHHHHHGGHHHHGHHHHHHHHHHHHHHGHHHHHHHHHHHHHHGHHHGHHHHHHHGHGHHHHHGHHHHHHGHGHGGH
@M05620:45:000000000-G6HP7:1:1101:13275:4144 1:N:0:184
CATCCTGACCCTGAAGTACCCCATTGAGCATGGCATCGTCACCAACTGGGACGACATGGAGAAGATCTGGCACCACACCTTCTACAACGAGCTGCGCGTGGCCCCGGAGGAGCACCCAGTGCTGCTGACCGAGGCCCCCCTGAACCCCAAGGCCAACAGAGAGAAGATGACTCAGGTGAGGCTCGGCCGACGCCCGTGCTCCTCCCGTCCTTTCCCCAGTCATTTTCTGCCCGGCTTGATTTCTGACATTA
+
CCCCCFFFFFFFGGGGGGGGGGGHHHHHHHHHHHHHHGHHHGHHHGHHHHHHGGGGGHHHHHHHHHHHHHHHHGHHHGGHHHHHHHHHGGGGGHHGGGGGGGHHGGGGGGGGHHHHGGHHHHHHHHHHHHGGGGGGGGGGGGGHHHGGGGHGHHGGGGGGGGGGGGGGGGGGGGGGGGGGGGGGFFFFFFFFFFFFBFFFFFFFFFFFFFFFFFFFFFFFFFFFFFFFFFFFFFFFAFAFFFFFFFFFFF0
@M05620:45:000000000-G6HP7:1:1101:11256:4147 1:N:0:184
ATCTCTATCTCCTAAAAACCTGTTTAGATTTGGAGATAGACCTTCAGGTTTTTCATCATTTTCTGCATGAATTATACATTGACCACGTTCCAGCGTGGTCAGTTTGCAGCATTCTGTTATTTTGTTTGACAAAGTGTCTTGTTGAGAACATATGTAGGACATGATTTTTTCCTGCAACAGGGAAAATAAAGTATAAGTTTTAAAGATTTATTCTTTAATAAAGGATCTCAAAGCCAGCTTTAGAAAAAGGA
+
ABABBFFFFFFFGGGGFGGGGGHHHHHHHHHHHHHHHGBGHHHHHHHEHHHGGHHHHHHHHHHHFHHHHGHHHHHHHBHHHGHHHHGHHHHHFHGFGGHHHHHHHGHHHHGHHHHHHHHHHHHHHHHHHHHHHHHHHHHHHHGEHHHHHHHHHHHHHHHHHHHGHHHHHGHHHHHHHGHHCFFGGHGF<GHGGHGFHHHHHHGHHHHHGHHHHGHHHGHH<D<DGHHGFHHHGHHHGEFHHHFFF:CGD?F
@M05620:45:000000000-G6HP7:1:1101:18574:4161 1:N:0:184
ATCTCTATCTCCTAAAAAGGAAGAAAGGGGAGGGAAGATCGGAAGAGCACACGTCTGAACTCCAGTCACGGACATTTATCTCGTATGCCGTCTTCTGCTTGAAAAAAAAAAAAAAAAAAAGAGTTATAAACAGAAAAAAAAGATAAATGGAATACATAAAATAAAGATAACAAAAAAATAATAGTAAAAAACATTGGGACAAACAGAGACAGAAGAGATTACATATCAGAAATGAAGTCAACTAAAGCCAC
+
BCCCCFFFFFFFGGGGGGEGGGHHGHHHGGEGGGEHGHHHHGGGGHHHHHHHGHHHGHHHHHHHHHHHHGGGGGHHHHHHHHGGGHHHHGFGHGHHHHHHHHHHHHGGGG@B>>>-<---../000000000//00/.---..00;000000000000099000000000000...--::00000;0000-..0000....9/../////9//000./000000000090;000000;0000000000.//
@M05620:45:000000000-G6HP7:1:1101:15467:4162 1:N:0:184
ATCTCTATCTCCTAAAAACCTGTTTAGATTTGGAGATAGACCTTCAGGTTTTTCATCATTTTCTGCATGAATTATACATTGACCACGTTCCAGCGTGGTCAGTTTGCAGCATTCTGTTATTTTGTTTGACAGAGTGTCTTGTTGAGAACATATGTAGGACATGATTTTTTCCTGCAACAGGGAAAATAAAGTATAAGTTTTAAAGATTTATTCTTTAATAAAGGATCTCAAAGCCAGCTTTAGAAAAAGGA
+
CDDCDFFFFFFFGGGGGGGGGGHHHHHHHHHHHHHHHHHHHHHHHHHHHHHGGHHHHHHHHHIIIHHHHHHHHHHHHHHHHHHHHHGGHHHHHHGGGGHHHHHHHHHHHHHHHHHHHHHHHHHHHHHHHHHHHHHHHHHHHHHHHHHHHHHHHHHHHHHHHHHHHHHHHGHHHHHHHHHHHGGGHHHHHHHHHHHHHHHHHHHHHGHHHHHHHHHHHGHHHFHHHHHHHHHHHHHHHGGHHHHGHHGHGGH
@M05620:45:000000000-G6HP7:1:1101:18578:4178 1:N:0:184
ATCTCTATCTCCTAAAAAGGAAGAAAGGGGAGGGAAGATCGGAAGAGCACACGTCTGAACTCCAGTCACGGACATTTATCTCGTATGCCGTCTTCTGCTTGAAAAAAAAAAAACTGTTCTTTTGTTTTACAAATTGTCTTTTTTCGACCATATTTCTAACATTAATTTTTCCTTCACCCTTGACCATCAATTCTCCTTTTTCACACTTTATTCTTTAATCAATTCTCTCCAAACCCTCTTTATACACCTTA
+
BBBBBFFFFFFFGGGGGGGGFGHFGGHGGGDGGGGHGHHHDFGGGHHHHHFGGEHHGHHHHHHGHHHFHGGCEGHHHHHEHHHGGHHHHGFGHGHHHHHHHAFGFHGGGGG@</11<1111<110<<0@1=1<1=<>1=11<G-<-..<<<0C0C:00<0/::000;;;CGCC0:009.9;/0009;/00000;;00;0CF/000;/0909F0FFF//9//////9;9;////;...;./B/;BFFFF///
@M05620:45:000000000-G6HP7:1:1101:20356:4235 1:N:0:184
CATCCTGACCCTGAAGTACCCCATTGAGCATGGCATCGTCACCAACTGGGACGACATGGAGAAGATCTGGCACCACACCTTCTACAACGAGCTGCGCGTGGCCCCGGAGGAGCACCCAGTGCTGCTGACCGAGGCCCCCCTGAACCCCAAGGCCAACAGAGAGAAGATGACTCAGGTGAGGCTCGGCCGACGCCCGTGCTCCTCCCGTCCTTTCCCCAGTCATTTTCTGCCCGGCTTGATTTCTGACATTT
+
BABBBFFFFFFFGGGGGGGGGGGHHHGHHHHGGHHHHGHHHGFHGGHHEHAGFGGGGHHEHHHFEGHFGHGHHGHHHGFHHHHHHHHHFGGGGFHGGGGGCGHHGGGGCGGGHHHGGGHGFHGHHFHHHHGGGCFGGGGFGGCGHHGG?A:.CGAEGGGFFBF.CFFGGBFGFFFGGGGGGFGGCFFFFFCFFFFF@D?.9BFFFEA9ADAFFEBFFFBFFBFFFFFFF/B..9=BA-;/BBF9/;/:FF/
@M05620:45:000000000-G6HP7:1:1101:18862:4246 1:N:0:184
AAACCAAGCAGACACTCACCGCTCCCTCGCCACAGGCCAATAGTTTGTCCTCACTGAGTTGGCAACAAGTGGCTGCTGTGGCTGCCATTTTTCTGGTGATGGCCATCAGCTCCGACGAGGTCAGCTGGGGGGCTTTCTTTGTGTAAGCAACGAGAAACCTGAAAGAAGCATTTTTTAACTAAGTCCTGCTGAGTCATTCATGAGTTTTTAGCCGCCTTGCTTCTTCTCACAGACTCTCTACTCTCATGCCA
+
CCCCCCCFCFFFGGGGGGGGGGGGGGHHGGGGGHHHGGHHHHHHHHHHHHHHHHDHHHHHHHHHHHHHHHHHGHGGHHHHHHHGGHHHHHHHHHHHHHHHHHHHHHHHHHHHHGGGGGGGGHHHHHHHGGGGGGGGGGGGGGGGGGFFFFFFFFFFFFFFFFFFFFFFFFFFFFFFFFFFFFFFFFFFFFFFFFFFFFFFFFFFFFFFFFFFFFFFFFFFFFFFFFFFFFFFFFFFFFFFFFFFFFFFFFB
@M05620:45:000000000-G6HP7:1:1101:21121:4250 1:N:0:184
CATCCTGACCCTGAAGTACCCCATTGAGCATGGCATCGTCACCAACTGGGACGACATGGAGAAGATCTGGCACCACACCTTCTACAACGAGCTGCGCGTGGCCCCGGAGGAGCACCCAGTGCTGCTGACCGAGGCCCCCCTGAACCCCAAGGCCAACAGAGAGAAGATGACTCAGGTGAGGCTCGGCCGACGCCCGTGCTCCTCCCGTCCTTTCCCCAGTCATTTTCTGCCCGGCTTGATTTCTGACATTT
+
AACCCFFFFFFFGGGGGGGGGGGHHHHHHHHGHHHHHGHHGGHHHGHHGHHHGGGGGHHGHHHHHHHHHHHHHGHHHGGHHHHHHHHHGGGGGHHGGGGGGGHHGGGGGGGGHHHHGGHGHHHHHHHHHHGGGGGGGGGGGGEHHHGGGGHGGHGGGFGGGGGGFFCFFFGGGGGGGGGGGGGGFFFFFFFFFFFF9AFFFFFFFFFEDAABFFFFFFFFFFFFFFFFFFFFBBCFF;;BFFFFF9BFFF/
@M05620:45:000000000-G6HP7:1:1101:20361:4252 1:N:0:184
CATCCTGACCCTGAAGTACCCCATTGAGCATGGCATCGTCACCAACTGGGACGACATGGAGAAGATCTGGCACCACACCTTCTACAACGAGCTGCGCGTGGCCCCGGAGGAGCACCCAGTGCTGCTGACCGAGGCCCCCCTGAACCCCAAGGCCAACAGAGAGAAGATGACTCAGGTGAGGCTCGGCCGACGCCCGTGCTCCTCCCGTCCTTTCCCCAGTCATTTTCTGCCCGGCTTGATTTCTGACATTA
+
CBCCCFFFFFFFGGGGGGGGGGGHHHGHHHHHHHHHHGHHHGHHHGHHHHHHGGGGGHHHHHHHHHHHHHHHHGGHHGGHHHHHHHHHGGGGGHHGGGGGGGHHGGGGGGGGHHHHGGHGHHHHHHHHHHGGGGGGGGGGGGHHHHGGGGHGHHGGGGGGGGGGGGGGGGGGGFFGGGGGGGGGFFFFFFFFFFFFBFFFFFFFFFFFFFFFFFFFFFFFFFHHHHHFHFFFFFFFFFFFFFFFFFFFFF0
@M05620:45:000000000-G6HP7:1:1101:21107:4260 1:N:0:184
CATCCTGACCCTGAAGTACCCCATTGAGCATGGCATCGTCACCAACTGGGACGACATGGAGAAGATCTGGCACCACACCTTCTACAACGAGCTGCGCGTGGCCCCGGAGGAGCACCCAGTGCTGCTGACCGAGGCCCCCCTGAACCCCAAGGCCAACAGAGAGAAGATGACTCAGGTGAGGCTCGGCCGACGCCCGTGCTCCTCCCGTCCTTTCCCCAGTCATTTTCTGCCCGGCTTGATTTCTGACATTA
+
CCCCCFFFFFFFGGGGGFGGGGGHHHHHHHHHHHHHHGHHHGHHHGHHHHHHGGGGGHHHHHHHHHHHHHHHHGHHHGGHHHHHHHHHGGGGGHHGGGGGGGHHGGGGGGGGHGHHGGHGHHHHHHHHHHGGGGGGGGGGGGHHHHGGGGHGHHGGGGGGGGGGGGGFGGGGGGGGGGGGGGGGFFFFFFFFFFFFBFFFFFFFFFFFFFFFFFFFFFDFFFFFFFFFFFFFFFFFFF.FFFFFFFFFFF0
@M05620:45:000000000-G6HP7:1:1101:19931:4262 1:N:0:184
CATCCTGACCCTGAAGTACCCCATTGAGCATGGCATCGTCACCAACTGGGACGACATGGAGAAGATCTGGCACCACACCTTCTACAACGAGCTGCGCGTGGCCCCGGAGGAGCACCCAGTGCTGCTGACCGAGGCCCCCCTGAACCCCAAGGCCAACAGAGAGAAGATGACTCAGGTGAGGCTCGGCCGACGCCCGTGCTCCTCCCGTCCTTTCCCCAGTCATTTTCTGCCCGGCTTGATTTCTGCCATTC
+
CCCCCFFFFFFFGGGGGGGGGGGHHHGHHHHHHHGHHGHHHGHHHGHHFHHHGGGGGHHHHHHHHHHGHHHHHGHHHGGHHHHHHHHHGGGGGHHGGGGG/EHHGGFBGGGGHHHHGGHHHHHHHHHHHHGGGGGGGGGGGGHFHHGGGGHGHGGAEEGGFFDEBF:FFGGGGGGGGGGGEFGGFFFFF-@DFFFFBDFFFFFFFFA:DFFFFFFFFFDFFFFBFFFFFEFE:@FFFAABFFFFF0;:BF0
@M05620:45:000000000-G6HP7:1:1101:19916:4273 1:N:0:184
CATCCTGACCCTGAAGTACCCCATTGAGCATGGCATCGTCACCAACTGGGACGACATGGAGAAGATCTGGCACCACACCTTCTACAACGAGCTGCGCGTGGCCCCGGAGGAGCACCCAGTGCTGCTGACCGAGGCCCCCCTGAACCCCAAGGCCAACAGAGAGAAGATGACTCAGGTGAGGCTCGGCCGACGCCCGTGCTCCTCCCGTCCTTTCCCCAGTCATTTTCTGCCCGGCTTGATTTCTGACATTA
+
CCDDCFFFFFFFGGGGGGGGGGGHHHHHHHHHHHHHHGHHHGHHHGHHHHHHGGGGGHHHHHHHHHHHHHHHHGHHHGGHHHHHHHHHGGGGGHHGGGGGGGHHGGGGGGGGHHHHGGHHHHHHHHHHHHGGGGGGGGGGGGHHHHGGGGHGHHGGGGGGGGGGGGGGGGGGGGGGGGGGGGGGFFFFFFFFFFFFBFFFFFFFFFFFFFFFFFFFFFFFFFFFHHHFFFFFFFFFFFFFFFFFFFFFFF0
@M05620:45:000000000-G6HP7:1:1101:11299:4277 1:N:0:184
CATCCTGACCCTGAAGTACCCCATTGAGCATGGCATCGTCACCAACTGGGACGACATGGAGAAGATCTGGCACCACACCTTCTACAACGAGCTGCGCGTGGCCCCGGAGGAGCACCCAGTGCTGCTGACCGAGGCCCCCCTGAACCCCAAGGCCAACAGAGAGAAGATGACTCAGGTGAGGCTCGGCCGACGCCCGTGCTCCTCCCGTCCTTTCCCCAGTCATTTTCTGCCCGGCTTGATTTCTGACATTA
+
CCDDDFFFFFFFGGGGGGGGGGGHHHHHHHHHHHHHHGHHHGHHHGHHHHHHGGGGGHHHHHHHHHHHHHHHHGHHHGGHHHHHHHHHGGGGGHHGGGGGGGHHGGGGGGGGHGHHGGHGHHHHHHHHHHGGGGGGGGGGGGHHHHGGGGHGHHGGGGGGGGGGGGGGGGGGGGGGGGGGGGGGFFFFFFFFFFFFDFFFFFFFFFFFFFDFFFFFFFFFFFFFFFFFFFFFDFFFCFAFFFFFFBFFFF0
@M05620:45:000000000-G6HP7:1:1101:12405:4280 1:N:0:184
CATCCTGACCCTGAAGTACCCCATTGAGCATGGCATCGTCACCAACTGGGACGACATGGAGAAGATCTGGCACCACACCTTCTACAACGAGCTGCGCGTGGCCCCGGAGGAGCACCCAGTGCTGCTGACCGAGGCCCCCCTGAACCCCAAGGCCACCAGAGAGAAGATGACTCAGGTGAGGCTCGGCCGACGCCCGGGCTCCTCCCGTCCTTTCCCCAGTCATTTTCTGCCCGGCTTGATTTCTGACATTT
+
CCCCCFFFFFFFGGGGGGGGGGGHHHHHHHHHHHHHHGHHHGHHHGHHHHHHGGGGGHHHHHHHHHHHHHHHHGHHHGGHHHHHHHHHGGGGGHHGGGGGGGHHGGGGGGGGHHHHGGHHHHHHHHHHHHGGGGGGGGG@-.C0GHG?E.C.;.C....../.;0/00000000;CB00C....;-A.----;D=9----;.0BFAD.;.AFBFFF/:.000;BF0099BF.A9-C-@.;F000:000;90
@M05620:45:000000000-G6HP7:1:1101:19931:4283 1:N:0:184
CATCCTGACCCTGAAGTACCCCATTGAGCATGGCATCGTCACCAACTGGGACGACATGGAGAAGATCTGGCACCACACCTTCTACAACGAGCTGCGCGTGGCCCCGGAGGAGCACCCAGTGCTGCTGACCGAGGCCCCCCTGAACCCCAAGGCCAACAGAGAGAAGATGACTCAGGTGAGGCTCGGCCGACGCCCGTGCTCCTCCCGTCCTTTCCCCAGTCATTTTCTGCCCGGCTTGATTTCTGACATTA
+
ABBBBFFFFFFFGGGGGGGGGGGHHHHHHHHHHHHHHGHHHGHHHGHHHHHHGGGGGHHHHHGHHHHHHHHHHGHHHGGHHHHHHFHHGGGGGHHGGGGGGGHHGGGGGGGGHHHHGGHGHHHHHHHHHHGGGGGGGGGGGGHHHHGGGGHGHHGGGGGGGGGGGGFGGGGGGGGGGGGGGGGGFFFFFFFFFFFF=DFFFFFFFFFEDDDFFFFFFFFFFFFFFFFFFFFFBFFFFF:FFFFFFBFFFF/
@M05620:45:000000000-G6HP7:1:1101:12430:4285 1:N:0:184
CATCCTGACCCTGAAGTACCCCATTGAGCATGGCATCGTCACCAACTGGGACGACATGGAGAAGATCTGGCACCACACCTTCTACAACGAGCTGCGCGTGGCCCCGGAGGAGCACCCAGTGCTGCTGACCGAGGCCCCCCTGAACCCCAAGGCCAACAGAGAGAAGATGACTCAGGTGAGGCTCGGCCGACGCCCGTGCTCCTCCCGTCCTTTCCCCAGTCATTTTCTGCCCGGCTTGATTTCTGACATTA
+
ABBBBFFFFFFBGFGGGGGGGGGHHHHHHGGHHH4GHGHHGGHHHGHHHHHHGGGGGHHHHHGGFHHHHFHHHGHHHGGHHHHHHHHHGGGGG3FGGG>EEGHHGGGGGGGGHHHHGGHGHHHHGG?FHHGGGGGGDCCFGGEGHHGEFGHCGHGGGGGGGGGGGG:BFGGGGGGGGGFFAEFGFFFFF>DABFA@@AAEFFFFFFDEDAAFFFBF9;AFFFFFFFFFFFFFFFA>>;A/BFFBF///;F/
@M05620:45:000000000-G6HP7:1:1101:11283:4292 1:N:0:184
CATCCTGACCCTGAAGTACCCCATTGAGCATGGCATCGTCACCAACTGGGACGACATGGAGAAGATCTGGCACCACACCTTCTACAACGAGCTGCGCGTGGCCCCGGAGGAGCACCCAGTGCTGCTGACCGAGGCCCCCCTGAACCCCAAGGCCAACAGAGAGAAGATGACTCAGGTGAGGCTCGGCCGACGCCCGTGCTCCTCCCGTCCTTTCCCCAGTCATTTTCTGCCCGGCTTGATTTCTGACATTA
+
AABBBFFFFFFFGGFBGGGGGGGHHHH4FGHHAFHHFAGHHFGHHGHHHGHHCFGGGGHH2BGFHHHHGHHGHGHHHGGHHHHHHHHGGGGGGHHGCFGGGGHHGGGGGGG?GEFHGGHGHHHHGGFGHHFC-@@FGGGGGGHFHHGGGGHEHEEEGGFGFGBEFGGGG0FGGB9CBBFFGEAFDFAD-9B-@FFA-;AEFFFFFFFFFFAFFFFFFB./;9BFFFFFFFFFFC@A-99BFFFFB/BFFF/
@M05620:45:000000000-G6HP7:1:1101:16712:4294 1:N:0:184
TACCTGTACTGGGGAAGCATTTGAATATCCCCCCATGGTGATGGGGACGGAGAACTGCTCCATAAACACAGGCAACGTGCCTAACTTTCCCGGGAAGATGAAGTCAAAGAGCGACCACAGCTCTCGGAGGTTATTTTGCATCGGTGAGCCAGACAGAATGATCCGATGAGGGGTGCGAAACTATTTGAGGAAAGGAAGCACCTTTTTATTAAATTTACCTTTTAGCAATCGCCATTCCTACCCTAAAGATC
+
AAAA3DDFFFDFGGGGGGGGFFHHHHHHHHHGGGGHGHHHHFHHHGCEGGGGGHHHHHHHGHGHHHHHHEHHGHHHGFECGDDGHGHFHHHEGGEGEFHHEGFBEGHHHHGHFFGGGHHHHGHHHGGGGGCGHHFHFFGDHHGDGGGFHHHHHGHHHHHGHFHH.CEFHHFGG:AFGGGGGGGGGGGGGG0BFFFFFGGBFEFFBFFFFFFFFFFFFFFFFFFFFFFFFF.EFFFFFFFFF.FFFFFFFFF
@M05620:45:000000000-G6HP7:1:1101:16693:4300 1:N:0:184
TACCTGTACTGGGGAAGCATTTGAATATCCCCCCATGGTGATGGGGACGGAGAACTGCTCCATAAACACAGGCAACGTGCCTAACTTTCCCGGGAAGATGAAGTCAAAGAGCGACCACAGCTCTCGGAGGTTATTTTGCATCGGTGAGCCAGACAGAATGATCCGATGAGGGGTGCGAAACTATTTGAGGAAAGGAAGCACCTTTTTATTAAATTTACCTTTTAGCAATCGCCATTCCTACCCTAAAGATC
+
BABBBFFFFFFFGGGGGGGGGGHHGHHHHHHGGGGHHHFGHFHHHGGGGGGGGHHHHHHHHHHGHHHHHHHHGHHHGHHHHHHHHHHHHHHGGGGGGGHHGHHHHHHHHHHHGGGGGHHHHHHHHGGGGGCHHHHHHHHGHHGGGGGHHHHHHGHHHHHHGHHHHGGGHHHGGCCGGGGCGGGGGGGFGGCFGFGGFGGEFFFFFFFFFFFFFFFFFFFFFFFFFFFBFFEFFFFFFFFFFAFFFFFFFFF
@M05620:45:000000000-G6HP7:1:1101:12407:4302 1:N:0:184
CATCCTGACCCTGAAGTACCCCATTGAGCATGGCATCGTCACCAACTGGGACGACATGGAGAAGATCTGGCACCACACCTTCTACAACGAGCTGCGCGTGGCCCCGGAGGAGCACCCAGTGCTGCTGACCGAGGCCCCCCTGAACCCCAAGGCCAACAGAGAGAAGATGACTCAGGTGAGGCTCGGCCGACGCCCGTGCTCCTCCCGTCCTTTCCCCAGTCATTTTCTGCCCGGCTTGATTTCTGACATTA
+
BACCCFFFFFFFGGGGGGGGGGGHHHHHHHHHHHHHHGHHHGHHHGHHHHHHGGGGGHHGHFHHHHHHHGHHHGFHHGGHHHHHHHHHGGGGGHHGGGGGGGHHGGGGGGGGHGHHGGHHGHHHHHHHHHGGGGGGGGGGGGHGHHGGGGHGHHGGGGGGGGGGGGGFGGGGGGFGFFGGGGEGFFFFFFFFFFFCBDFEFFFFFFFFFFFFFFFFFFDBFFFFFFFFFFFFFFFFFF.FFFFFFBFFFF/
@M05620:45:000000000-G6HP7:1:1101:17799:4324 1:N:0:184
ATCTCTATCTCCTAAAAACCTGTTTAGATTTGGAGCTAGACCTTCAGGTTTTTCATCATTTTCTGCATGAATTATACATTGACCACGTTCCAGCGTGGTCAGTTTGCAGCATTCTGTTATTTTGTTTGACAGAGTGTCTTGTTGAGAACATATGTAGGACATGATTTTTTCCTGCAACAGGGAAAATAAAGTATAAGTTTTAAAGATTTATTCTTTAATACAGGATCTCAAAGCCAGCTTTAGAAAAAGGA
+
?AAAAFFFFFFFGBGF1DEGGFHGHGHHHHH1FGB0FFFHHHHHHB1BGFHGGHHHGHHHGHHH2HFFHGGHHHHHHHHHDGHHGH?HHHHEHHGG/>FGFHHHHBGFFFHHHFHDGFFGHGGHHHGHFGFFFCHBGHFHFFGH2BGEF0F1BDGFGEFCFGCBHHFFGGHHHHHG1FFBGGEHH0?G1<<F<FF1<<>>GG<<F<>GF1FFFGHHHGDF0<=/CGCBFH000::GAEHFC0:0CCC.?.9
@M05620:45:000000000-G6HP7:1:1101:23251:4326 1:N:0:184
CATCCTGACCCTGAAGTACCCCATTGAGCATGGCATCGTCACCAACTGGGACGACATGGAGAAGATCTGGCACCACACCTTCTACAACGAGCTGCGCGTGGCCCCGGAGGAGCACCCAGTGCTGCTGACCGAGGCCCCCCTGAACCCCAAGGCCAACAGAGAGAAGATGACTCAGGTGAGGCTCGGCCGACGCCCGTGCTCCTCCCGTCCTTTCCCCAGTCATTTTCTGCCCGGCTTGATTCTGACATTAG
+
CCCCCFFFFFFFGGGGGGGGGGGHHHHHHHHHHHHHHGHHHGHHHGHHHHHHGGGGGHHHHHHHHHHFHHHHHGHHHGGHHHHHHHGHGGGGGHHGGGGGGGHHGGGGGGGGHHHHGGHHHHHHHHHHHHGGGGGGGGGGGGHHHHGGGGHGHHGGGGGGGGGGGGGGGGGGGGGGGGGGGGGGFFFFFACCFFFFFFFFFFFFFFFFFFFFFFFFFFFFFFFFFFFFFFFEFFFFFFAFFFFFBBFBFF9
@M05620:45:000000000-G6HP7:1:1101:23239:4340 1:N:0:184
CATCCTGACCCTGAAGTACCCCATTGAGCATGGCATCGTCACCAACTGGGACGACATGGAGAAGATCTGGCACCACACCTTCTACAACGAGCTGCGCGTGGCCCCGGAGGAGCACCCAGTGCTGCTGACCGAGGCCCCCCTGAACCCCAAGGCCAACAGAGAGAAGATGACTCAGGTGAGGCTCGGCCGACGCCCGTGCTCCTCCCGTCCTTTCCCCAGTCATTTTCTGCCCGGCTTGATTCTGACATTAG
+
ABABBFFFFFFFGGGGGGGGGGDHHHFFHHEGFGHHHGFFHGHGHGHHFECGAEGGGHHFHHHFHGFFHFFGHGGHHGGHHHHHHHHHGFEGEFHGGGEGGGHHGGGGGGGDHHHHGGHHFGHHHHHHHHGGGGGGGGGGGGHHHHGGGGHGHHGGGGGGGGGGGGGGGGGGGGGGGGGGGGGGFFFFFFFFFFF@BADFFFFFFEFFFFFFFFFFFFFFFFBFFFFFFFFFA-=DF=.BFFFBFFFFFF/
@M05620:45:000000000-G6HP7:1:1101:17794:4342 1:N:0:184
ATCTCTATCTCCTAAAAACCTGTTTAGATTTGGAGATAGACCTTCAGGTTTTTCATCATTTTCTGCATGAATTATACATTGACCACGTTCCAGCGTGGTCAGTTTGCAGCATTCTGTTATTTTGTTTGACAGAGTGTCTTGTTGAGAACATATGTAGGACATGATTTTTTCCTGCAACAGGGAAAATAAAGTATAAGTTTTAAAGATTTATTCTTTAATAAAGGATCTCAAAGCCAGCTTTAGAAAAAGGA
+
BCCCCFFFFFFFGGGGGGGGGGHHHHHHHHHHHHHHHHHHHHHHHHHHHHHGGHHHHHHHHIIHIHHHHHHHHHHHHHHHHHHHHHGHHHHHHHGGGGHHHHHHHHHHHHHHHHHHHHHHHHHHHHHHHHHHHHHHHHHHHHHHHHHHHHHHHHHHHHHHHHHHHHHHHGHHHHHHHHHHHGGHHHHHHHHHHHHHHHHHHGHHHHHHHHHHHHHHHHHHHHHHHHHHHHHGHHGHHGHHHHHFHHHGGGG
@M05620:45:000000000-G6HP7:1:1101:13754:4347 1:N:0:184
CATCCTGACCCTGAAGTACCCGGCTTGATTTCTGACATTAGATCGGAAGAGCACACGTCTGAACTCCAGTCACGGACATTTATCTCGTATGCCGTCTTCTGCTTGAAAAAAAAAAAAAAATCAATCAACCCAAGATCCTATTCTATCAAAAATAGAGTAAATACACAATTCGCTCCACGAACAACATACAGACGTAGTGATCCAGATGTAGTCAAACATCACGTACTCCTCCAACAAATACATTAACGCGA
+
CBBCCFFFFFFFGGGGGGGGGGGGGGGHHHHHHFHHHHHHHHHHHGGGGHHHHHHHGHHHGHGHHHHHHHHHHGGGGGHHHGHFHHHGGHHHHGFGHGHHHHHHHHHHHHGGGGG//<><01<111110<.....000000000000=000.;0000000<000000.000.:.9.0:.-.-;/..900000.-..../000000000:09:0:0:090000../..000/;/00...000000900.-:-
@M05620:45:000000000-G6HP7:1:1101:17809:4352 1:N:0:184
ATCTCTATCTCCTAAAAACCTGTTTAGATTTGGAGATAGACCTTCAGGTTTTTCATCATTTTCTGCATGAATTATACATTGACCACGTTCCAGCGTGGTCAGTTTGCAGCATTCTGTTATTTTGTTTGACAGAGTGTCTTGTTGAGAACATATGTAGGACATGATTTTTTCCTGCAACAGGGAAAATAAAGTATAAGTTTTAAAGATTTATTCTTTAATAAAGGATCTCAAAGCCAGCTTTAGAAAAAGGA
+
AABBBFFFFFFFGGGGGGGGGGHHHHHHCGHHHHHHHHHHHFFHHHHHHHHGGHHHHHHHHHHHHHHHHFHHHHHHHHHHHHHHHHGGHHHHHHGGGGHHHHHHHHHHHHHHGHHHGHHHHHHHHHHHGHGHHHGHHHHHHHHHHHGHHHHHHHHHHHHHHHHGHHHHHGHGHHGHHHHHHGGGHHHGHHHGGHHHHDGHGHHHHGHHHGHHHHHHHHHHHGHHHHHHHFHGHHHHHGHHGFHFFFFHGGH
@M05620:45:000000000-G6HP7:1:1101:20471:4367 1:N:0:184
ATCTCTATCTCCTAAAAAGGAAGAAAGGGGAGGGAAGATCGGAAGAGCACACGTCTGAACTCCAGTCACGGACATTTATCTCGTATGCCGTCTTCTGCTTGAAAAAAAAAAACACCCAGTGCTGCTGACCGCGGCCCCCCTGCACCCCACGGCCCCCCGACACAAGATGACTCCGTTTAGGCTCGGCCTCCCCCCGTGCTCCTCCCTACCTTTCCCCAGTCATTTTCTGCCCTGCTTGATTTCTTACATTT
+
BB?AAFFFFFFFGGGFFGCEBFF4BEGHAC2EECEGACHHGD2FEGGHFFGHGCHFFFFGHHGFFHHEHGFGGGGEGHE4GHHFGCBGGE?EHFHH4FHFHB33FCEG@@D//?FF/F/?1DD1?1<10F-----<C@C@D:G/:CDG..--;A---;-;---....////:B/..;/.////A-;9999..;;9-..:9/9/FB../;.9;BBFFB9.9/;;B/BB////;/..B99.9BBFF/9999B/
@M05620:45:000000000-G6HP7:1:1101:19550:4378 1:N:0:184
CATCCTGACCCTGAAGTACCCCATTGAGCATGGCATCGTCACCAACTGGGACGACATGGAGAAGATCTGGCACCACACCTTCTACAACGAGCTGCGCGTGGCCCCGGAGGAGCACCCAGTGCTGCTGACCGAGGCCCCCCTGAACCCCAAGGCCAACAGAGAGAAGATGACTCAGGTGAGGCTCGGCCGACGCCCGTGCTCCTCCCGTCCTTTCCCCAGTCATTTTCTGCCCGGCTTGATTTCTGACATTT
+
CCCCCFFFFFFFGGGGGGGGGGGHHHHHHHHHGHGHHGGGHGHHHGHHHHHHGGGGGHHHHHHHFHHHGHHHHGHHHGGHHHHHHHHHGGGGGHHGGGGGGGHHGGGGGGGGGHHHGGGFHHHHHGHHHHGGGGGGGGGGGGFHHGGGDDGEHHGGGGGGGGGGGGFFGGGGGGGGGGFGGGGGFF?DFCFFFFFFADF.FFFFFFD;ADAFFFFFFFFFFFFBFFFFFEFF.@CAAAF9FBBBF;B:FF0
@M05620:45:000000000-G6HP7:1:1101:19544:4395 1:N:0:184
CATCCTGACCCTGAAGTACCCCATTGAGCATGGCATCGTCACCAACTGGGACGACATGGAGAAGATCTGGCACCACACCTTCTACAACGAGCTGCGCGTGGCCCCGGAGGAGCACCCAGTGCTGCTGACCGAGGCCCCCCTGAACCCCAAGGCCAACAGAGAGAAGATGACTCAGGTGAGGCTCGGACGACGCCCGTGCTCCTCCCGTCCTTTCCCCAGTCATTTTCTGCCCGGCTTGATTTCTGACATTT
+
BBCCCFFFFFFFGGGGGGGGGGGHHHHHHHHHHHHHHGHHGGHHHGHHHHHHGGGGGHHHHHHHHHHHHHHHHGHHHGGHHHHHHHHHGGGGGHHGGGGGGGHHGGGGGGGGHHHHGGHHHHHHHHGHHHGGGGGGGGGGGGHGHHGGGGHGHHGGGGGGGGGGGGGGGGGGGFFGGGGGGGGGFF.@FDFFFFFF@FFFFFFFFFFADFFFFFFFFFFFFFFFFFFFFFFFFFFFFFAFFFFFFBBFFF0
@M05620:45:000000000-G6HP7:1:1101:19902:4427 1:N:0:184
AAACCAAGCAGACACTCACCGCTCCCTCGCCACAGGCCAATAGTTTGTCCTCACTGAGTTGGCAACAAGTGGCTGCTGTGGCTGCCATTTTTCTGGTGATGGCCATCAGCTCCGACGAGGTCAGCTGGGGGGCTTTCTTTGTGTAAGCAACGAGAAACCTGAAAGAAGCATTTTTTAACTAAGTCCTGCTGAGTCATTCATGAGTTTTTAGCCGCCTTGCTTCTTCTCACAGACTCTCTACTCTCATGCCA
+
CCCCCCCFCFFFGGGGGGGGGGGGGGHHGGGGGHHHGGHHHHHHHHHHHHHHHHHHHHHHHHHHHHHHHHHHGHGGHHHHHHHGGHHHHHHHHHHHHHHHHHHHHHHHHHHHHGGGGGGGGHHHHHHHGGGGGGGGGGGGGGGGGGFFFFFFFFFFFFFFFFFFFFFFFFFFFFFFFFFFFFFFFFFFFFFFFFFFFFFFFFFFFFFFFFFFFFFFFFFFFFFFFFFFFFFFFFFFFFFFFFFFFFFFFFB
@M05620:45:000000000-G6HP7:1:1101:19925:4435 1:N:0:184
AAACCAAGCAGACACTCACCGCTCCCTCGCCACAGGCCAATAGTTTGTCCTCACTGAGTTGGCAACAAGTGGCTGCTGTGGCTGCCATTTTTCTGGTGATGGCCATCAGCTCCGACGAGGTCAGCTGGGGGGCTTTCTTTGTGTAAGCAACGAGAAACCTGAAAGAAGCATTTTTTAACTAAGTCCTGCTGAGTCATTCATGAGTTTTTAGCCGCCTTGCTTCTTCTCACAGACTCTCTACTCTCATGCCA
+
AAAABCCFCFFFGGGGGGGGGGGGGGHHGGG?EHGHGGHEHGHHHHHHHHHHHHHHHHHHHHHHHHHHHHHHGHGGHHHHFHHGGHHHHHHHHGHHHHHHHHHHGHHHHHHHHGGGGFCGGGHHHHHEGGGGGGGGGGGGGFGGGGFFFFFFFFFFFFFFFFFFFFFFFFFFFFFFFFFFFFFFFFFFFFFFFFFFFFFFFFF/BFFFFFEFFFFFFFFFFFFFFFFFFFFFBFFFFFFFFFFFFFFFFFF
@M05620:45:000000000-G6HP7:1:1101:19910:4444 1:N:0:184
AAACCAAGCAGACACTCACCGCTCCCTCGCCACAGGCCAATAGTTTGTCCTCACTGAGTTGGCAACAAGTGGCTGCTGTGGCTGCCATTTTTCTGGTGATGGCCATCAGCTCCGACGAGGTCAGCTGGGGGGCTTTCTTTGTGTAAGCAACGAGAAACCTGAAAGAAGCATTTTTTAACTAAGTCCTGCTGAGTCATTCATGAGTTTTTAGCCGCCTTGCTTCTTCTCACAGACTCTCTACTCTCATGCCA
+
CCCCCCCFCFFFGGGGGGGGGGGGGGHHGGGGGHHHGGHHHHHHHHHHHHHHHHHHHHGHHHHGHHHHHHHHGHGGHHHHHHHGGHHHHHHHHHHHHHHHHHHHHHHHHHHHHGGGGGGGGHHHHHHHGGGGGGGGGGGGGGGGGGFFFFFFFFFFFFFFFFFFFFFFFFFFFFFFFFFFFFFFFFFFFFFFFFFFFFFFFFFFFFFFFFFFFFFFFFFFFFFFFFFFFFFFFFFFFFFFFFFFFFFFFFF
@M05620:45:000000000-G6HP7:1:1101:22042:4458 1:N:0:184
CATCCTGACCCTGAAGTACCCCATTGAGCATGGCATCGTCACCAACTGGGACGACATGGAGAAGATCTGGCACCACACCTTCTACAACGAGCTGCGCGTGGCCCCGGAGGAGCACCCAGTGCTGCTGACCGAGGCCCCCCTGAACCCCAAGGCCAACAGAGAGAAGATGACTCAGGTGAGGCTCGGCCGACGCCCGTGCTCCTCCCGTCCTTTCCCCAGTCATTTTCTGCCCGGCTTGATTTCTGACATTA
+
CCCCCFFFFFFFGGGGGGGGGGGHGHHHHHHHHHHHHGHHHGHHHGHHHHHHGGGGGHHCGGFHHHHDGHHFGGHHHGGHHHHHHHGHGGGGGGHGGGGGGGHHGGGGGGGGEHHHGGHHHHHHHFHHHHGGGGGGGGGGGGHHHHGGDFHGHHGGGGGGGGGGGGGFGGGGGGGGGGGGGGGGFFFFFFFFFFFF@DFFFFFFFFFADFFFFFFFFFFFFEFFFFFFFEFFDFAFFFFFFFFBF9BBBF0
@M05620:45:000000000-G6HP7:1:1101:22024:4468 1:N:0:184
CATCCTGACCCTGAAGTACCCCATTGAGCATGGCATCGTCACCAACTGGGACGACATGGAGAAGATCTGGCACCACACCTTCTACAACGAGCTGCGCGTGGCCCCGGAGGAGCACCCAGTGCTGCTGACCGAGGCCCCCCTGAACCCCAAGGCCAACAGAGAGAAGATGACTCAGGTGAGGCTCGGCCGACGCCCGTGCTCCTCCCGTCCTTTCCCCAGTCATTTTCTGCCCGGCTTGATTTCTGACATTA
+
CCCCCFFFFFFFGGGGGGGGGGGHHHHHHHHHHHHHHGHHHGHHHGHHHHHHGGGGGHHHHHHHHHHHHHHHHGHHHGGHHHHHHHHHGGGGGHHGGGGGGGHHGGGGGGGGHHHHGGHHHHHHHGHHHHGGGGGGGGGGGGHHHHGGGGHGHHGGGGGGGGGGGGGGGGGGGGGGGGGGGGGGFFFFFFFFFFFFDFFFFFFFFFFEFFFFFFFFFFFFFFFFFFFFFFFFFFFFFFFFFFFFFFFFFF0
@M05620:45:000000000-G6HP7:1:1101:12412:4488 1:N:0:184
ATCTCTATCTCCTAAAAACCTGTTTAGATTTGGAGATAGACCTTCAGGTTTTTCATCATTTTCTGCATGAATTATACATTGACCACGTTCCAGCGTGGTCAGTTTGCAGCATTCTGTTATTTTGTTTGACAGAGTGTCTTGTTGAGAACATATGTAGGACATGATTTTTTCCTGCAACAGGGAAAATAAAGTATAAGTTTTAAAGATTTATTCTTTAATAAAGGATCTCAAAGCCAGCTTTAGAAAAAGGA
+
BCCCCFFFFFFFGGGGGGGGGGHHHHHHHHHHHHHHHHHHHHHHHHHHHHHGGHHHHHHHHIHHHHHHHGHHHHHHHHHHHHHHHHGHHHHHHHGFGGHHHHHHHHHHHHHHHHHHHHHHHHHHHHHHHHHHHHHHHHHHHHHHHHHHHHHHHHHHHHHHHHHHHHHHHGHHHHHHHHHHHGGHHHHHHHHHHHHHHGHHHHHHHHHHHHHHHHHHHHHHHHHHHHHHHHHHHHHHHGHHHHHBGFHHGGF
@M05620:45:000000000-G6HP7:1:1101:12394:4496 1:N:0:184
ATCTCTATCTCCTAAAAACCTGTTTAGATTTGGAGATAGACCTTCAGGTTTTTCATCATTTTCTGCATGAATTATACATTGACCACGTTCCAGCGTGGTCAGTTTGCAGCATTCTGTTATTTTGTTTGACAGAGTGTCTTGTTGAGAACATATGTAGGACATGATTTTTTCCTGCAACAGGGAAAATAAAGTATAAGTTTTAAAGATTTATTCTTTAATAAAGGATCTCAAAGCCAGCTTTAGAAAAAGGA
+
CCCCDFFFFFFFGGGGGGGGGGHHHHHHHHHHHHHHHHHHHHHHHHHHHHHGGHHHHHHHHHIIHHHHHHHHHHHHHHHHHHHHHHGHHHHHHHGFGGHHHHHHHHHHHHHHHHHHHHHHHHHHHHHHHHHHHHHHHHHHHHHHHHHHHHHHHHHHHHHHHHHHHHHHHGHHHHHHHHHHHGGHHHHHHHHHHHHHHHHHHHGHHHHHHHHHHHHHHGHHHHHHHHHHHGHHHHHHHGHHHHHGHHHHGGH
@M05620:45:000000000-G6HP7:1:1101:9496:4496 1:N:0:184
ATCTCTATCTCCTAAAAACCTGTTTAGATTTGGAGATAGACCTTCAGGTTTTTCATCATTTTCTGCATGAATTATACATTGACCACGTTCCAGCGTGGTCAGTTTGCAGCATTCTGTTATTTTGTTTGACAGAGTGTCTTGTTGAGAACATATGTAGGACATGATTTTTTCCTGCAACAGGGAAAATAAAGTATAAGTTTTAAAGATTTATTCTTTAATAAAGGATCTCAAAGCCAGCTTTAGAAAAAGGA
+
BCCCCFFFFFFFGGGGGGGGGGHHHHHHHHHHHHHHHHHHHHHHHHHHHHHGGHHHHHHHHHIHIHHHHHHHHHHHHHHHHHHHHHGHHHHHHHGGGGHHHHHHHHHHHHHHHHHHHHHHHHHHHHHHHHHHHHHHHHHHHHHHHHHHHHHHHHHHHHHHHHHHHHHHHGHHHHHHGHHHHGGHHHHHHHHHHHHHHHHHHHHHHHHHHHHHHHHHHGHHHGHHHHHHHHHHHHHHHGHHHHHHHHHHGGG
@M05620:45:000000000-G6HP7:1:1101:12411:4516 1:N:0:184
ATCTCTATCTCCTAAAAACCTGTTTAGATTTGGAGATAGACCTTCAGGTTTTTCATCATTTTCTGCATGAATTATACATTGACCACGTTCCAGCGTGGTCAGTTTGCAGCATTCTGTTATTTTGTTTGACAGAGTGTCTTGTTGAGAACATATGTAGGACATGATTTTTTCCTGCAACAGGGAAAATAAAGTATAAGTTTTAAAGATTTATTCTTTAATAAAGGATCTCAAAGCCAGCTTTAGAAAAAGGA
+
BBCCCFFFFFFFGGGGGGGGGGHHHHHHHHHHHHHHHHHHHHHHHHHHHHHGGHHHHHIHHHIIHHHHHGHHHHHGHHHHHHHHGHGGHHHHHHGGGGHHFHHHHHHGHHGHHHHHHHHHHHHHHHHHGHHHHHHHHHHHHGHHHHGHHHHHHHHHHHHHHHHHHHHHHGHHHHHHHHHHHGGGHHHGHHHHHHHHHGHHHFFHHGHHHHHHHGHHHGHGHGHHHHHHHGGGHHHFHGHHHGHHGHFFDGH
@M05620:45:000000000-G6HP7:1:1101:16817:4662 1:N:0:184
CATCCTGACCCTGAAGTACCCCATTGAGCATGGCATCGTCACCAACTGGGACGACATGGAGAAGATCTGGCACCACACCTTCTACAACGAGCTGCGCGTGGCCCCGGAGGAGCACCCAGTGCTGCTGACCGAGGCCCCCCTGAACCCCAAGGCCAACAGAGAGAAGATGACTCAGGTGAGGCTCGGCCGACGCCCGTGCTCCTCCCGTCCTTTCCCCAGTCATTTTCTGCCCGGCTTGATTTCTGACATTA
+
AABBBFFFFFFFGGGGGGGGGGFHHHHHHHHHFHHHHGHHHGHHHGHGHHGHGGGGGHHHGHGFHHHHFGHHHEHHHGGHHHGHHGHHGGGGGHHGGGEGFGHHGGFGGGGGGHHHGGHGC11GGHHHHHGGG@FGGGGGGGGHHHGGGGHGHHGGGGGGGEDEFFB;CGFGGFGGGGGGGGFFFFFFFFFFFFFF;ADEFFFFFFFAFFFFFFFBFF?FFFFFFFFFFFFFD;;DD=.:FFFFFFB/FF/
@M05620:45:000000000-G6HP7:1:1101:16824:4680 1:N:0:184
CATCCTGACCCTGAAGTACCCCATTGAGCATGGCATCGTCACCAACTGGGACGACATGGAGAAGATCTGGCACCACACCTTCTACAACGAGCTGCGCGTGGCCCCGGAGGAGCACCCAGTGCTGCTGACCGAGGCCCCCCTGAACCCCAAGGCCAACAGAGAGAAGATGACTCAGGTGAGGCTCGGCCGACGCCCGTGCTCCTCCCGTCCTTTCCCCAGTCATTTTCTGCCCGGCTTGATTTCTGACATTA
+
AAABBFFFFFFFGGGGGFGGGGDFHHHGHHHHHHHHHGHHEFHHHGHGHHGHGGGCEFHHHHFHGGHEFFHFHEHHGGGHFHGHHFFFEGGGGHHGGFGGEGHHGGGGGCDFHGHHGGG?GDGDGHHFFGGFCGFFDCGGGEGFGHFGGGHGHHGGGGFGBB?EFFECFGFFGFGFGFGFFGEGFFFDBAAFAFFA-AD.FFFFFFA9DADFBBF/.9.;9BFFFFFFFFFF.--B>-.9;BFFBF99BF/
@M05620:45:000000000-G6HP7:1:1101:16750:4681 1:N:0:184
CATCCTGACCCTGAAGTACCCCATTGAGCATGGCATCGTCACCAACTGGGACGACATGGAGAAGATCTGGCACCACACCTTCTACAACGAGCTGCGCGTGGCCCCGGAGGAGCACCCAGTGCTGCTGACCGAGGCCCCCCTGAACCCCAAGGCCAACAGAGAGAAGATGACTCAGGTGAGGCTCGGCCGACGCCCGTGCTCCTCCCGTCCTTTCCCCAGTCATTTTCTGCCCGGCTTGATTTCTGACATTC
+
BBBBBFFFFFFFGGGGGGGGGGGHHHHHHHHFHHHHHGHHHGHHHGHHHHHHGGGGGHHHHHHHHGHHFHHHHGHHHGGHHHHHHHHHGGGGGGHGGGGGGGHHGGGGGGGGHHHHGGFFHFHHHGHHHHGGGGGFGGGGGGHHHHGG?EHGHHGGGGGGGGFGGGFFGGGGGGGFGGFFFGGGAFFFFAFFFFFA9AFFFFFFF?DEFFBFFFBBFF?FFBFFFFFFFFFF.9;@>-.;BBFFB9F/BF/
@M05620:45:000000000-G6HP7:1:1101:17938:4699 1:N:0:184
ATCTCTATTCCTAAAAAGGAAGAAAGGGGAGGGAAGATCGGAAGAGCACACGTCTGAACTCCAGTCACGGACATTTATCTCGTATGCCGTCTTCTGCTTGAAAAAAAAAAACAACAACCACTCTTCATCAGTTCTTTTTCATCAGTTAGCACAACATAATGCACCGCTTATAGTGGCGCCCCTATGTTCTACCCATACGCACCGTATTCTTCCCTTTCCCTGTTCTCCAGCTCCCTTCCTACTCTCAATCA
+
BBBBBFFFFFFFGGGGGGGFFGGFFGHGGGGGGGHGGHHHGGGGGHGHHFHGGHHGHHHHHHEHGHHHGGGGGHHHFHFGHHFGHHHHEEEHGHHHHHHHHHFFHGGGFG//<<///?//<101?111111<1111111>>1111=111000//.</00<<D0<<---..000;0:.;.---9.0;;000000:0//;...99-..9/9///;9///:/;9//;//;///;/:9A./B9B/9/9////9//
@M05620:45:000000000-G6HP7:1:1101:16754:4703 1:N:0:184
CATCCTGACCCTGAAGTACCCCATTGAGCATGGCATCGTCACCAACTGGGACGACATGGAGAAGATCTGGCACCACACCTTCTACAACGAGCTGCGCGTGGCCCCGGAGGAGCACCCAGTGCTGCTGACCGAGGCCCCCCTGAACCCCAAGGCCAACAGAGAGAAGATGACTCAGGTGAGGCTCGGCCGACGCCCGTGCTCCTCCCGTCCTTTCCCCAGTCATTTTCTGCCCGGCTTGATTTCTGACATTA
+
A?AAAFFBFCF4GGGGGGGGGGFFHHHGFFHHHHHHGGHHHGHDHGHHHEAFEEEEEFHFHFHGG5GHHGHFEFCGHGFHHHFHHHGFGGFGGFHGGGGCCGAF@E@DGCGGEHHHGEEGHEHHGHHGHHCCCGGGDGCCGGEFGHGGDGHEGHEGEFFGEBEGFGBFGFGFFF0F;9FGGGFG>B?F?BBBB<B<-..9/BBFFE?EDFFF////;FA;;FFFFFFFBFFFF-;>;-.;FFEFBBBFFFB
@M05620:45:000000000-G6HP7:1:1101:24334:4734 1:N:0:184
TACCTGTACTGGGGAAGCATTTGAATATCCCCCCATGGTGATGGGGACGGAGAACTGCTCCATAAACACAGGCAACGTGCCTAACTTTCCCGGGAAGATGAAGTCAAAGAGCGACCACAGCTCTCGGAGGTTATTTTGCATCGGTGAGCCAGACAGAATGATCCGATGAGGGGTGCGAAACTATTTGAGGAAAGGAAGCACCTTTTTATTAAATTTACCTTTTAGCAATCGCCATTCCTACCCTAAAGATC
+
BCBCCFFFFFFFGGGGGGGGGGHHGHHHHHHGGGGHHHHHHHHHHGGGGGGGGHHHHHHHHHHHHHHHHHHHGHHHGHHHHHHHHHHHHHHGGGGGGHHHHHHHHHHHHHHHGGGGGHHHHHHHHGGGGGGHHHHHHHHHHHGGGGGHHHHHHGHHHHHHHHHHHGGGHHHGGCEGGGCGGGGGGGGGGGGGGGGGGGGFGFFFFFFFFFFFFFFFFFFFFFFFFFFFFFFFFFFFFFFFFFFFFFFFFFF
@M05620:45:000000000-G6HP7:1:1101:8035:4744 1:N:0:184
CATCCTGACCCTGAAGTACCCCATTGAGCATGGCATCGTCACCAACTGGGACGACATGGAGAAGATCTGGCACCACACCTTCTACAACGAGCTGCGCGTGGCCCCGGAGGAGCACCCAGTGCTGCTGACCGAGGCCCCCCTGAACCCCAAGGCCAACAGAGAGAAGATGACTCAGGTGAGGCTCGGCCGACGCCCGTGCTCCTCCCGTCCTTTCCCCAGTCATTTTCTGCCCGGCTTGATTTCTGACATTT
+
CCCCCFFFFFFFGGGGGGGGGGGHHHHHHHHHHHHHHGHHHGHHHGHHHHHHGGGGGHHHHHHHHHHHHHHHHGHHHGGHHHHHHHHHGGGGGHHGGGGGGGHHGGGGGGGGGHHHGGHGHHHHHHHHHHGGGGGGGGGGGGHHHHGGGGHGHHGGGGGGGGGGGGGGGGGGGGGGGGGGGGGGFFFFFFFFFFFFDFFFFFFFFFFFFFFFFFFFFFFFFFFFFFFFFFFFBFFFFF.FFFFFFBFFFF0
@M05620:45:000000000-G6HP7:1:1101:12955:4813 1:N:0:184
ATCTCTATCTCCTAAAAACCTGTTTAGATTTGGAGATAGACCTTCAGGTTTTTCATCATTTTCTGCATGAATTATACATTGACCACGTTCCAGCGTGGTCAGTTTGCAGCATTCTGTTATTTTGTTTGACAGAGTGTCTTGTTGAGAACATATGTAGGACATGATTTTTTCCTGCAACAGGGAAAATAAAGTATAAGTTTTAAAGATTTATTCTTTAATAAAGGATCTCAAAGCCAGCTTTAGAAAAAGGA
+
CCCCCFFFFFFFGGGGGGGGGGHHHHHHHHHHHHHHHHHHHHHHHHHHHHHGGHHHHHHHHIIHIHHHHHHHHGHGHHHHHGHHHHGGHHHHHHGGGGHHHHHHHHHHHHGHHHHHHHHHHHHHHHHHGHHHHHGHHHHHHHHHHHHHHHHHHHHHHHHHHHHHHHHHHGHHHHHHHHHHHGGHHHHHHHHHHHHHHGGHHHGHHHHHHHHHHHHHHGHGHHHHHHHHHGHGHHHHHGHHHHHHGHGHGGH
@M05620:45:000000000-G6HP7:1:1101:15747:4829 1:N:0:184
CATCCTGACCCTGAAGTACCCCATTGAGCATGGCATCGTCACCAACTGGGACGACATGGAGAAGATCTGGCACCACACCTTCTACAACGAGCTGCGCGTGGCCCCGGAGGAGCACCCAGTGCTGCTGACCGAGGCCCCCCTGAACCCCAAGGCCAACAGAGAGAAGATGACTCAGGTGAGGCTCGGCCGACGCCCGTGCTCCTCCCGTCCTTTCCCCAGTCATTTTCTGCCCGGCTTGATTTCTGACATTA
+
CDDDDFFFFFFFGGGGGGGGGGGHHHHHHHHHHHHHHGHHHGHHHGHHHHHHGGGGGHHHHHHHGHHHHHHHHGHHHGGHHHHHHGHHGGGGGHHGGGGGGGHHGGGGGGGGHHHHGGHHHHHHHHHHHHGGGGGGGGGGGGHHHHGGGGHGHHGGGGGGGGGGGGGFGGGGGGGGGGGGGGGGFFFFFFFFFFFF;DDFFFFFFFFEFFDFFFFFFFFBFFFFFFFHHFFFFFFFFFFFFFFFF;BFFF0
@M05620:45:000000000-G6HP7:1:1101:21042:4830 1:N:0:184
AAACCAAGCAGACACTCACCGCTCCCTCGCCACAGGCCAATAGTTTGTCCTCACTGAGTTGGCAACAAGTGGCTGCTGTGGCTGCCATTTTTCTGGTGATGGCCATCAGCTCCGACGAGGTCAGCTGGGGGGCTTTCTTTGTGTAAGCAACGAGAAACCTGAAAGAAGCATTTTTTAACTAAGTCCTGCTGAGTCATTCATGAGTTTTTAGCCGCCTTGCTTCTTCTCACAGACTCTCTACTCTCATGCCA
+
BBBBCCBFCFFFGGGGGGGGGGGGGGHHGGGGGHHHGGHFHGHHHHHHHHHHHHHHHHFGHHHHHHHHHHHHGHGGHHGHHHHGGHHHHHHHHHHHHHHHHGHHHHHHHHHHHGGGGGGGCGFHHHHHGGGGGGGGGGGGGGGGGGFFFFFFFFFFFFFFFFFFFFFFFFFFFFFFFFFFFFEFFFFFFFFFFFFFFFFFFFFFFFFFFFFFFFFFFFFFFFFFFFFFFFFFFFFFFFFFFFFFFFFFFFB
@M05620:45:000000000-G6HP7:1:1101:15351:4832 1:N:0:184
TACCTGTACTGGGGAAGCAATCGCCATTCCTACCCTAAAGATCGGAAGAGCACACGTCTGAACTCCAGTCACGGACATTTATCTCGTATGCCGTCTTCTGCTTGAAAAAAAAAAAAAAAAAAAAATAAAAAAAAAGTAAGTAAAAAAAAAATAATAGGAAAAGAAAAATAAAAACAAAAAGAACAAAAGATGAGATAATAGAAATAAAAAATGTGAAAAGAATGATAGAAAAATGATGTGATGTAAATAAT
+
CABCCFFFFFFFGGGGGGGGGGGGGGGHHHHFGHHHHHHHGHHHGGGGHHHHHGHGGHHGGGHHHHHHHHHHGGGGGHHHHHHHHHGGHHHHGEGHGHHHHHHHHHHGHGGGGFB//><------.00000----.0000000000-----.00000000///..//:.00000.........///../.0000000000000000:000-.0000000/.<000<00000/..0:000000000000000
@M05620:45:000000000-G6HP7:1:1101:15736:4842 1:N:0:184
CATCCTGACCCTGAAGTACCCCATTGAGCATGGCATCGTCACCAACTGGGACGACATGGAGAAGATCTGGCACCACACCTTCTACAACGAGCTGCGCGTGGCCCCGGAGGAGCACCCAGTGCTGCTGACCGAGGCCCCCCTGAACCCCAAGGCCAACAGAGAGAAGATGACTCAGGTGAGGCTCGGCCGACGCCCGTGCTCCTCCCGTCCTTTCCCCAGTCATTTTCTGCCCGGCTTGATTTCTGACATTA
+
>33AAFFFFFFFGGGGGGGGGGGHHGHGGHHHHHHHHGHHHGHGHGHHHGHHGGGCFHGFHGHHHHHHHHHHHGGHHGGHHHFHHHHHGGGGGHHGGGGGFGHHCGGGGGGDHHHHGGHHFHHHHHHHHHGGGGGGGGGGGGGHHHGGGGHGHHGGGGGGGGGGFGGGGGGGGGGGGGGGGGGGFFFFAAFDCFF;;ADFBFFFFFFFFFDFFFBFFFD;BF;FFFFFFFFFFFFCFDAFFFFFFF//FF9
@M05620:45:000000000-G6HP7:1:1101:8330:4848 1:N:0:184
ATCTCTATCTCCTAAAAACCTGTTTAGATTTGGAGATAGACCTTCAGGTTTTTCATCATTTTCTGCATGAATTATACATTGACCACGTTCCAGCGTGGTCAGTTTGCAGCATTCTGTTATTTTGTTTGACAGAGTGTCTTGTTGAGAACATATGTAGGACATGATTTTTTCCTGCAACAGGGAAAATAAAGTATAAGTTTTAAAGATTTATTCTTTAATAAAGGATCTCAAAGCCAGCTTTAGAAAAAGGA
+
BBBBBFFFFFFFGGGGGGGGFGHHHHHHHHHHHHHGHHHHHHHHHHHHGHHGGHHHHGGHHHHHHHHHHHHHHHHHHHGHHHHHHHGHHHHHHHGGGGHHFHFHHHHHGFGHHHHHGHHHHHHHHHHHHHGHGHGFHHHHHHHHGHHHHHHHHHHHHHHHHHHHHHHHGDHHHHGHHHHHHEAGFGHHGHGFHHHFG>GHHHFHHGFGHHHHGHHHHGHFHFHGHHHGHHHHFHHHHGHHHHHHHGHHGGH
@M05620:45:000000000-G6HP7:1:1101:19468:4861 1:N:0:184
ATCTCTATCTCCTAAAAACCTGTTTAGATTTGGAGATAGACCTTCAGGTTTTTCATCATTTTCTGCATGAATTATACATTGACCACGTTCCAGCGTGGTCAGTTTGCAGCATTCTGTTATTTTGTTTGACAGAGTGTCTTGTTGAGAACATATGTAGGACATGATTTTTTCCTGCAACAGGGAAAATAAAGTATAAGTTTTAAAGATTTATTCTTTAATAAAGGATCTCAAAGCCAGCTTTAGAAAAAGGA
+
DDDDDFFFFFFFGGGGGGGGGGHHHHHHHHHHHHHHHHHHHHHHHHHHHHHGGHHHHHHHHHIHIHHHHHHHHHHHHHHHHHHHHHGHHHHHHHGGGGHHHHHHHHHHHHHHHHHHHHHHHHHHHHHHHHHHHHHHHHHHHHHHHHHHHHHHHHHHHHHHHHHHHHHHHGHHHHHHHHHHHGGHHHHHHHHHHHHHHHHHHHHHHHHHHHHHHHHHHHHHHHHHHHHHHHHHHHHGHGHHHHHHHHHHGGH
@M05620:45:000000000-G6HP7:1:1101:18781:4886 1:N:0:184
CATCCTGACCCTGAAGTACCCCATTGAGCATGGCATCGTCACCAACTGGGACGACATGGAGAAGATCTGGCACCACACCTTCTACAACGAGCTGCGCGTGGCCCCGGAGGAGCACCCAGTGCTGCTGACCGAGGCCCCCCTGAACCCCAAGGCCAACAGAGAGAAGATGACTCAGGTGAGGCTCGGCCGACGCCCGTGCTCCTCCCGTCCTTTCCCCAGTCATTTTCTGCCCGGCTTGATTTCTGACATTA
+
CCCDDFFFFFFFGGGGGGGGGGGHHHHHHHHHHHHHHGHHGGHHHGHHHHHHGGGGGHHHHHHHHHHHHHHHHGHHHGGHHHHHHHHHGGGGGHHGGGGGGGHHGGGGGGGGHGHHGGHGGHHHHHHHHHGGGGGGGGGGGGHHHHGGGGHGHHGGGGGGGGGGGGGFGGGGGGGGGGGGGGGGFFFFFFFFFFFF@DFFFFFFFFFEFFFFFFFFFFFFFFFFFFFFFFFFFFFFFFFFFFFFFFFFFF0
@M05620:45:000000000-G6HP7:1:1101:17535:4913 1:N:0:184
CATCCTGACCCTGAAGTACCCCATTGAGCATGGCATCGTCACCAACTGGGACGACATGGAGAAGATCTGGCACCACACCTTCTACAACGAGCTGCGCGTGGCCCCGGAGGAGCACCCAGTGCTGCTGACCGAGGCCCCCCTGAACCCCAAGGCCAACAGAGAGAAGATGACTCAGGTGAGGCTCGGCCGACGCCCGTGCTCCTCCCGTCCTTTCCCCAGTCATTTTCTGCCCGGCTTGATTTCTGACATTT
+
CCCCCFFFFFFFGGGGGGGGGGGHHHHHHHHHHHGHHGHHHGHHHGHHHHHHGGGGGHHHHHHHHHHHHHHHHGHHHGGHHHHHHHHHGGGGGHGGGGGGGGHHGGGGGGGGHHHHGGHGHHHHHHHHHHGGGGGGGGGGGGHHHHGGGGHGHHGGGGGGGGGGGGGGGGGGGGGGGGGGGGGGFFFFFFFFFFFF@DFFFFFFFFFEFFFFFFFFFFFFFFFFFFFFFFFFBBFFFFAFFFFFEFFFFF/
@M05620:45:000000000-G6HP7:1:1101:24544:4925 1:N:0:184
AAACCCAGAAGACATGAGGTCAGCTAGATCGGAAGAGCACACGTCTGAACTCCAGTCACGGACATTTATCTCGTATGCCGTCTTCTGCTTGAAAAAAAAAAATTTACAAAACACTTTTATCTTTTGTTACATATGGTCTAGTTCAGAACATATCTAGGTGATCAGTCTATCCAGCCGCACCGAAAATATAGTATAACGCTTAAATTGGTATTCTTTAATAAATAATCTGAAACCCAGCTTTCGCACAAGGC
+
AAAABBBBAFFBGGBEBFGGGGHHHHHHHHHGEEFHHHHHHHGHHHGHHHHHHHHHHHHGGGGEHHHFGGHHHEFHHFHGGGHFFGFFHHGFCFFHFGC?F/0233333200/B232@2>222222F222>@2111?1111<111?11<0?<1111<<111=111=1>100/00/.----------0:000000000.-.9;90;00/00000;0990000000000:9////99.:.9/;/..9--....
@M05620:45:000000000-G6HP7:1:1101:24530:4935 1:N:0:184
AAACCCAGAAGACATGAGGTCAGCTAGATCGGAAGAGCACACGTCTGAACTCCAGTCACGGACATTTATCTCGTATGCCGTCTTCTGCTTGAAAAAAAAAAAAAATAGAACAAAAAAAGAGAAAAGCACGTAGTGAAAGACAAATAGTTAACAAGATAGATACAAGCAAAATGAAGTGTCAAGTGGAGTTACGAGTACAGAGTTTACAACGATGGGGGAGACATAGTTGTGGCTAGAAAGATGTCTCGACG
+
AAAABCBCCFFFGGGGGFGGGGHHHHHHHHHGGGGHHHHHGHGGHHGHHHHHHHHHHFHGGGGGHHHHHHHHHGGHHHHGGGHGHHHHHHHHHHFHGGGGE><//022222?=00=//..0<1100010-</<</0=00/////=000000000//000000:000.//0/0000;;0000090000.0/00.....0000/00000000-......--;../000000:...;0.00;0/900000/0--
@M05620:45:000000000-G6HP7:1:1101:17526:4936 1:N:0:184
CATCCTGACCCTGAAGTACCCCATTGAGCATGGCATCGTCACCAACTGGGACGACATGGAGAAGATCTGGCACCACACCTTCTACAACGAGCTGCGCGTGGCCCCGGAGGAGCACCCAGTGCTGCTGACCGAGGCCCCCCTGAACCCCAAGGCCAACAGAGAGAAGATGACTCAGGTGAGGCTCGGCCGACGCCCGTGCTCCTCCCGTCCTTTCCCCAGTCATTTTCTGCCCGGCTTGATTTCTGACATTA
+
BCDCCFFFFFFFGGGGGGGGGGGHHHHHHHHHHHHHHGHHHGHHHGHHHHHHGGGGGHHHHHHHGHHHHHHHHGHHHGGHHHHHHHHHGGGGGHHGGGEGGGHHGGGGGGGGHGHHGGHHHHHHHHHHHHGGGGGGGGGGGGHHHHGGGGHGHHGGGGGGGGGGGGGGGGGGGGGGHGGGGGGGFFFFFFFFFFFFCDFFFFFFFFFFFFFFFFFFFFFFFFFFFFFFFFFFFFFFFFFFFFFFFBFBFF1
@M05620:45:000000000-G6HP7:1:1101:20809:4946 1:N:0:184
ATCTCTATCTCCTAAAAACCTGTTTAGATTTGGAGATAGACCTTCAGGTTTTTCATCATTTTCTGCATGAATTATACATTGACCACGTTCCAGCGTGGTCAGTTTGCAGCATTCTGTTATTTTGTTTGACAGAGTGTCTTGTTGAGAACATATGTAGGACATGATTTTTTCCTGCAACAGGGAAAATAAAGTATAAGTTTTAAAGATTTATTCTTTAATAAAGGATCTCAAAGCCAGCTTTAGAAAAAGGA
+
CCCCCFFFFFFFGGGGGGGGGGHHHHHHHHHHHHHHHHHHHHHHHHHHHHHGGHHHHHIIHIHIHHHHHHHHHHHHHHHHHHHHHHGHHHHHHHGGGGHHHHHHHHHHHHHHHHHHHHHHHHHHHHHHHHHHHHGHHHHHHHHHHHHHHHHHHHHHHHHHHHHHHHHHHGHHHHHHHHHHHFGHHHHHHHHHHHHHHHHHHHHHHHHHHHHHHHHHHHHHHHHHHHHHHHHHHHHHHGHHHHHHHHHHGGH
@M05620:45:000000000-G6HP7:1:1101:19999:4960 1:N:0:184
CATCCTGACCCTGAAGTACCCCATTGAGCATGGCATCGTCACCAACTGGGACGACATGGAGAAGATCTGGCACCACACCTTATACAACGAGCTGCGCGTGACCCCGGAGGAGCACCCAGTGCTGCTGACCGAGGCCCCCCTGAACCCCAAGACCAACAGAGAGAAGATGACTCAGGTGAGGCTCGGCCGACGCCCGAACTACTCCCGTCCTTTCCCCAGGCATTTTCTGCCCCGCTTGCTATCTGACATTT
+
1>1>111@1C111FEGGCGGGGABB1AB1BE10BGGFEHHC0DEGAFFCA00/AEE/GA1FGFB11A21DGE1/>>>E/011BFF2BFCG/EAG1//>>///<<?E///////?@GA//1112FB1?F00/<->C..-<<-.<0/.::..../:CG.C/FFC.;BF/0;BCFB00F99;9..A9-@--9-@--9-;--9-//;F/A-;A-AFFF//;----;9/B9/////A---;9A-9/9///;/9/;/
@M05620:45:000000000-G6HP7:1:1101:20794:4963 1:N:0:184
ATCTCTATCTCCTAAAAACCTGTTTAGATTTGGAGATAGACCTTCAGGTTTTTCATCATTTTCTGCATGAATTATACATTGACCACGTTCCAGCGGGGTCAGTTTGCAGCATTCTGTTATTTTGTTTGACAGAGTGTCTTGTTGAGAACATATGTAGGACATGATTTTTTCCTGCAACAGGAAAAATAAAGTATAAGTTTTAAAGATTTATTCTTTAATAAAGGATCTCAAAGCCAGCTTTAGAAAAAGGA
+
AAAAAFFFFFFFFGGGGDFEGAHHHHGFHHHHHFGBFFHHHFHGFFH1GHHGFGGFHAHHHHFFFHDGFHFHFFFHFFHG1AFFFG?GGHFF1CE/E/>EEFHHGHHE1GFHFDEGHFFHHHGGHHHHHHFGFFFDBFHHHHHHGHHHHHDGDD>>FFGCCGC1GHHHHCHFG1FGFHFGFHHHHCGHHFFDDGG0=GGHDHHHHBGHFFHCGHHHH0GHHFGB/:CCCGHE0CFB9EGGF0;BFGGFAEG
@M05620:45:000000000-G6HP7:1:1101:9498:4975 1:N:0:184
ATCTCTATCTCCTAAAAACCTGTTTAGATTTGGAGATAGACCTTCAGGTTTTTCATCATTTTCTGCATGAATTATACATTGACCACGTTCCAGCGTGGTCAGTTTGCAGCATTCTGTTATTTTGTTTGACAGAGTGTCTTGTTGAGAACATATGTAGGACATGATTTTTTCCTGCAACAGGGAAAATAAAGTATAAGTTTTAAAGATTTATTCTTTAATAAAGGATCTCAAAGCCAGCTTTAGAAAAAGGA
+
BBCCCFFFFFFFGGGGGGGGGGHHHHHHHHHHHHHHHHHHHHHHHHHHHHHGGHHHHHIHIIHIHHHHHHHHHHHGHHHHHHHHHHGHHHHHHHGFGGHHHHHHHHHGHHHHHHHHHHHHHHHHHHHHHHGHHHHHHHHHHHHHHHHHHHHHHHHHHHHHHHHHHHHHHGHHHHHHHHHHHGGHHHHHGHHHHHHHHGHHHGHHHHHHHHHHHHHHHGHHHHHHHHHHHGHGHHHHHGHHHHHHHHFHGGG
@M05620:45:000000000-G6HP7:1:1101:15070:4982 1:N:0:184
ATCTCTATCTCCTAAAAACCTGTTTAGATTTGGAGATAGACCTTCAGGTTTTTCATCATTTTCTGCATGAATTATACATTGACCACGTTCCAGCGTGGTCAGTTTGCAGCATTCTGTTATTTTGTTTGACAGAGTGTCTTGTTGAGAACATATGTAGGACATGATTTTTTCCTGCAACAGGGAAAATAAAGTATAAGTTTTAAAGATTTATTCTTTAATAAAGGATCTCAAAGCCAGCTTTAGAAAAAGGA
+
BCBCDFFFFFFFGGGGGGGGGGHHHHHHHHHHHGHHHHHHHHGHHHHHHHHGGHHHHGHHIIIIHHHHHGHHHHHFHHHHHHHHGHGFHHHHHHGFGGHHFHGHHHHGHHGHHHHHHHGHHHHHHHHHGHHHHHFGGHHHHHHHHHGGHHHHHHHHHHHHHHHGHHHHHGHHHHHHHGFHHGGGHHHHGHHHHHHHHHHHHGGGHGGHHFHHHHHHGGHGHFGGHHHHHFHGHHHHHGGHHGHF0CCGGGH
@M05620:45:000000000-G6HP7:1:1101:24381:4989 1:N:0:184
CATCCTGACCCTGAAGTACCCCATTGAGCATGGCATCGTCACCAACTGGGACGACATGGAGAAGATCTGGCACCACACCTTCTACAACGAGCTGCGCGTGGCCCCGGAGGAGCACCCAGTGCTGCTGACCGAGGCCCCCCTGAACCCCAAGGCCAACAGAGAGAAGATGACTCAGGTGAGGCTCGGCCGACGCCCGTGCTCCTCCCGTCCTTTCCCCAGTCATTTTCTGCCCGGCTTGATTTCTGACATTA
+
BBBBBFFFFFFFGGGGGGGGGGGHHHGHHHHHHHHHHGHHHGHHHGHHHHHHGGGGGHHGHHHGGHHHHHHHHGHHHGGHHHHHHHHHGGGGGHHGGGFGGGHHGGGGGFGGHHHHGGHGHHHHHHHHHHGGGGGGGGGGGGHHHHGGGGHEGHGGGGGGGGGAFFFFGGGFGFFGGFGFGGEGFFFFFBCDFFFF;;:.BFFFFFF:AADFFFFFFFDFFFFBFFFFFBBFDB->B-:;FFFFF/:/BB/
@M05620:45:000000000-G6HP7:1:1101:24401:4999 1:N:0:184
CATCCTGACCCTGAAGTACCCCATTGAGCATGGCATCGTCACCAACTGGGACGACATGGAGAAGATCTGGCACCACACCTTCTACAACGAGCTGCGCGTGGCCCCGGAGGAGCACCCAGTGCTGCTGACCGAGGCCCCCCTGAACCCCAAGGCCAACAGAGAGAAGATGACTCAGGTGAGGCTCGGCCGACGCCCGTGCTCCTCCCGTCCTTTCCCCAGTCATTTTCTGCCCGGCTTGATTTCTGACATTA
+
BBCCCFFFFFFFGGGGGGGGGGGHHHHHHGHHHHHHHGHHGGHFGGHHHHHHGGGGGHGGHHGHHHHHHHHHHGHHHGGHHHHHHGHHGGGGGHHGGGGGGGHHGGGGGGGGHGHHGGHGHHHHHHHHHHGGGGGGGGGGGGGHHHGGGGHGHHGGGGGGGGGGGG:FFGFGGGGGGGGGGGGGFFFFFFFFFFFFBFFFFFFFFFDADDFFFFFFFFFFFFFFFFFFFEBFFFAFFFFFFFFFFBBFFF0
@M05620:45:000000000-G6HP7:1:1101:24383:5007 1:N:0:184
CATCCTGACCCTGAAGTACCCCATTGAGCATGGCATCGTCACCAACTGGGACGACATGGAGAAGATCTGGCACCACACCTTCTACAACGAGCTGCGCGTGGCCCCGGAGGAGCACCCAGTGCTGCTGACCGAGGCCCCCCTGAACCCCAAGGCCAACAGAGAGAAGATGACTCAGGTGAGGCTCGGCCGACGCCCGTGCTCCTCCCGTCCTTTCCCCAGTCATTTTCTGCCCGGCTTGATTTCTGACATTA
+
CCCCCFFFFFFFGGGGGGGGGGGHHHHHHHHHHHHHHGHHHGHHHGHHHHHHGGGGGHHGHHHHHHHHHHHHHGHHHGGHHHHHHHHHGGGGGHHGGGGGGGHHGGGGGGGGHHHHGGHGHHHHHHHHHHGGGGGGGGGGGGHHHHGGGGHGHHGGGGGGGGGGGGGGGGGGGGGGGGGGGGGGFFFFFFFFFFFF@DFFFFFFFFFEFFFFFFFFFFFFFFFFFFFFFFFFFFFF;AFFFFFFFFFFFF0
@M05620:45:000000000-G6HP7:1:1101:24396:5021 1:N:0:184
CATCCTGACCCTGAAGTACCCCATTGAGCATGGCATCGTCACCAACTGGGACGACATGGAGAAGATCTGGCACCACACCTTCTACAACGAGCTGCGCGTGGCCCCGGAGGAGCACCCAGTGCTGCTGACCGAGGCCCCCCTGAACCCCAAGGCCAACAGAGAGAAGATGACTCAGGTGAGGCTCGGCCGACGCCCGTGCTCCTCCCGTCCTTTCCCCAGTCATTTTCTGCCCGGCTTGATTTCTGACATTA
+
ABBCCFFFFFFFGGGGGGGGGGGHHHHHHHHHFHHHHGHHGGHHHGHHHHHHGGGGGFHGHHHHHHHHHHGHHGHHHGGHHHHHHHHHGGGGGHHGGGGGGGHHGGCGGGGDGHHHGGGFFGHGGHCGHHGGCGDGGGGGGGHHHHGGGGHEGHGGGGFGGGGGGGGFGGGGGF:;FFBFFFEGFFFFFFFAFFFF@.AEFFFFFFDFFFFFFFFFFFFFFFFFFFFFFFFEDFFFF-.BFFFBBF/BFF9
@M05620:45:000000000-G6HP7:1:1101:24131:5093 1:N:0:184
CATCCTGACCCTGAAGTACCCCATTGAGCATGGCATCGTCACCAACTGGGACGACATGGAGAAGATCTGGCACCACACCTTCTACAACGAGCTGCGCGTGGCCCCGGAGGAGCACCCAGTGCTGCTGACCGAGGCCCCCCTGAACCCCAAGGCCAACAGAGAGAAGATGACTCAGGTGAGGCTCGGCCGACGCCCGTGCTCCTCCCGTCCTTTCCCCAGTCATTTTCTGCCCGGCTTGATTTCTGACATTA
+
BBBBBFFFFFFFGGGGGDGGGGGHHHHHHHHFHFHHHGHHHFHHEEHEHHHHEEGGGFHHFHEFHHHHHFHHHGHHHGGHHHHHHGHHCFEGGHHCGGEGGGHHGECGFGGDHHHHGGHGCGGGG<GGFFGGGGGGGGGGGGHHHHGGGFCCEHGE?EGGGGFEFFGFBFFFGGGFFFGF?EAADFFAD;BFAFFF@DF?FFFFFEFADAABFFFBFBDFFFFFFB/BFFBEADFF;;ABFFFFBBBBFF/
@M05620:45:000000000-G6HP7:1:1101:24103:5101 1:N:0:184
CATCCTGACCCTGAAGTACCCCATTGAGCATGGCATCGTCACCAACTGGGACGACATGGAGAAGATCTGGCACCACACCTTCTACAACGAGCTGCGCGTGGCCCCGGAGGAGCACCCAGTGCTGCTGACCGAGGCCCCCCTGAACCCCAAGGCCAACAGAGAGAAGATGACTCAGGTGAGGCTCGGCCGACGCCCGTGCTCCTCCCGTCCTTTCCCCAGTCATTTTCTGCCCGGCTTGATTTCTGACATTA
+
ABCCCFFFFFFFGGGGGGGGGGGHHHHHGHHHGFHHHFHHHGHHHGHHHHHHGGGGGHHGHHHHHHHHHHHHHGHHHGGHHHHHHGHHGEGGGHHGGGGGGGHHGGGGGGGGHHHHGGGHGHHHHHHHHHGGGGGGGGGGGGHHHHGGGGHEHHGGGGGGFFFGFGGGGGGGGGFGGGGGGGGGFFFFDFFFFFFFDADFFFFFFFFFFFFFFFFFFFDBFFFFFFFFFFFF?FCFF;FFFFFFFFFFFF/
@M05620:45:000000000-G6HP7:1:1101:12655:5118 1:N:0:184
ATCTCTATCTCCTAAAAACCTGTTTAGATTTGGAGATAGACCTTCAGGTTTTTCATCATTTTCTGCATGAATTATACATTGACCACGTTCCAGCGTGGTCAGTTTGCAGCATTCTGTTATTTTGTTTGACAGAGTGTCTTGTTGAGAACATATGTAGGACATGATTTTTTCCTGCAACAGGGAAAATAAAGTATAAGTTTTAAAGATTTATTCTTTAATAAAGGATCTCAAAGCCAGCTTTAGAAAAAGGA
+
CCCDCFFFFFFFGGGGGGGGGGHHHHHHHHHHHHHHHHHHHHHHHHHHHHHGGHHHHHHHHHHHHHHHHHHHHHHHHHHHHHHHHHGGHHHHHHGFGGHHHHHHHHHHHHHHHHHHHHHHHHHHHHHHHHHHHHHHHHHHHHHHHHGHHHHHHHHHHHHHHHHHHHHHHGHHHHHHHHHHHGGHHHHHHGHHHHHHHHHHHHHHHHHHHHHHHHHHHGHHHGHHHHHHHGGGHHHHHGHHHHHHHGHHGGH
@M05620:45:000000000-G6HP7:1:1101:12666:5134 1:N:0:184
ATCTCTATCTCCTAAAAACCTGTTTAGATTTGGAGATAGACCTTCAGGTTTTTCATCATTTTCTGCATGAATTATACATTGACCACGTTCCAGCGTGGTCAGTTTGCAGCATTCTGTTATTTTGTTTGACAGAGTGTCTTGTTGAGAACATATGTAGGACATGATTTTTTCCTGCAACAGGGAAAATAAAGTATAAGTTTTAAAGATTTATTCTTTAATAAAGGATCTCAAAGCCAGCTTTAGAAAAAGGA
+
ABCCBFFFFFFFGGGGGGGGGGGHHHHHHHHHHGHHHHHGHHHHHHHHHHHGGHHHHHIHHIHIIHHHHHHHHGHGHHHHHGHHGHGHHHHHHHGEGGHHFHHHGHHFHHHHHHHHHHHHHHHHHHHHGHHHHHGHHHHHHHHHHHGHHHFHHHHFHHHHHHHGHHHHHGHHHHHGHHHHHGGHHHHGGHHGGHHHHGHHHGHHHGHHHGHHHGHHHGHFHHHHHGHHHFHHHHHHHGHFHHHFFFEGGGF
@M05620:45:000000000-G6HP7:1:1101:13217:5177 1:N:0:184
TACCTGTACTGGGGAAGCATTTGAATATCCCCCCATGGTGATGGGGACGGAGAACTGCTCCATAAACACAGGCAACGTGCCTAACTTTCCCGGGAAGATGAAGTCAAAGAGCGACCACAGCTCTCGGAGGTTATTTTGCATCGGTGAGCCAGACAGAATGATCCGATGAGGGGTGCGAAACTATTTGAGGAAAGGAAGCACCTTTTTATTAAATTTACCTTTTAGCAATCGCCATTCCTACCCTAAAGATC
+
CCCCCFFFFFFFGGGGGGGGGGHHHHHHHHHGGGGHHHFGGHHHHGGGGGGGGHHHHHHHHHHHHHHHHHHHGHHHGHHHHHHHHHHHHHHGGGGGGHHHHHHHHHHHHHHHGGGGGHHHHHHHHGGGGGEHHHHHHHHGHHGGGGGHHHHHHGHHHHHHHHHHHGGGHHHGGEFGGGGGGGGGGGGGGGFGGGGGGGGGGFFFFFFFFFFFFFFFFFFFFFFFFFFFFFFFFFFFFFFFFFFFFFFFFFF
@M05620:45:000000000-G6HP7:1:1101:12557:5207 1:N:0:184
CATCCTGACCCTGAAGTACCCCATTGAGCATGGCATCGTCACCAACTGGGACGACATGGAGAAGATCTGGCACCACACCTTCTACAACGAGCTGCGCGTGGCCCCGGAGGAGCACCCAGTGCTGCTGACCGAGGCCCCCCTGAACCCCAAGGCCAACAGAGAGAAGATGACTCAGGTGAGGCTCGGCCGACGCCCGTGCTCCTCCCGTCCTTTCCCCAGTCATTTTCTGCCCGGCTTGATTTCTGACATTA
+
CCCCCFFFFFFFGGGGGGGGGGGHHHHHHHHHHHHHHGHHHGHHHGHHHGHHGGGGGHHGGHGHHHHHHHHHHGHHHGGHHHHHHHHHGGGGGGHGGGGGGGHHGGGGGGGGHHHHGGHHFFHFHHGHHHGGGGGGGGGGGGHHHHGGGGHGHHGGGGGGGGGGGGFGGGGGGGGGGGGGGGGGFFFFFFFFFFFFBDFEFFFFFFFADDDFFFFFFFDFFFFFFFFFFFFFDCFFFFFFFFFFFFFFFF/
@M05620:45:000000000-G6HP7:1:1101:13123:5229 1:N:0:184
CATCCTGACCCTGGAGTACCCCATTGAGCATGGCATCGTCACCAACTGGGACGACATGGAGAAGATCTGGCACCACACCTTCTACAACGAGCTGCGCGTGGCCCCGGAGGAGCACCCAGTGCTGCTGACCGAGGCCCCCCTGAACCCCAAGGCCAACAGAGAGAAGATGACTCAGGTGAGGCTCGGCCGACGCCCGTGCTCCTCCCGTCCTTTCCCCAGTCATTTTCTGCCCGGCTTGATTTCTGACATTA
+
BAAAAFFFFFFFG4AGGFGFCGEHHHGGFGHHHHHHHGHHDEFHHGHF3ACFEGGEGHFBAFGHHHFHHFHFHEFHHFFHHHFFHHHHEGGGDHGGGGGEGEHFGGGG?CDDGEHFD/FHFFHHFHHHHHGGGGGCD@CCGECGHGGGDAC.CAEEGGFGGFGGGGEGF0CFFBFFFFBFGEEFBBFF;=BB?BBBB.9AFFBFFAFFFDD/F/:FF../BBFFF///9BFEABBB?-.;BFFFF/;9BF/
@M05620:45:000000000-G6HP7:1:1101:13141:5237 1:N:0:184
CATCCTGACCCTGAAGTACCCCATTGAGCATGGCATCGTCACCAACTGGGACGACATGGAGAAGATCTGGCACCACACCTTCTACAACGAGCTGCGCGTGGCCCCGGAGGAGCACCCAGTGCTGCTGACCGAGGCCCCCCTGAACCCCAAGGCCAACAGAGAGAAGATGACTCAGGTGAGGCTCGGCCGACGCCCGTGCTCCTCCCGTCCTTTCCCCAGTCATTTTCTGCCCGGCTTGATTTCTGACATTA
+
CCCDDFFFFFFFGGGGGGGGGGGHHHHHHHHHHHHHHGHHHGHHHGHHHHHHGGGGGHHHHHGHHHHHHHHHHGHHHGGHHHHHHHHHGGGGGHHGGGGGGGHHGGGGGGGGHGHHGGHGHHHHHHHHHHGGGGGGGGGGGGHHHHGGGGHGHHGGGGGGGGGGGGGGGGGGGGGGGGGGGGGGFFFFFFFFFFFF@DFFFFFFFFFADFDFFFFFFFFFFFFFFFFFFFFFFFFFFFFFFFFFFFFFFF0
@M05620:45:000000000-G6HP7:1:1101:6020:5242 1:N:0:184
CATCCTGACCCTGAAGTACCCCATTGAGCATGGCATCGTCACCAACTGGGACGACATGGAGAAGATCTGGCACCACACCTTCTACAACGAGCTGCGCGTGGCCCCGGAGGAGCACCCAGTGCTGCTGACCGAGGCCCCCCTGAACCCCAAGGCCAACAGAGAGAAGATGACTCAGGTGAGGCTCGGCCGACGCCCGTGCTCCTCCCGTCCTTTCCCCAGTCATTTTCTGCCCGGCTTGATTTCTGACATTT
+
BBBBBFBFFFFBGBCFGGGGGGGHHHGFFHHGHGHGHGFFHGHGH?FHHHHHGFGGGHGHFHGGFHHHGHHHHGGHHGGGHFGHHGHHFFEGGHGGEFFGGGHHGGGDGGGDHHGHGGHHGHHHHHHGHHGGGGGGFGGGGGHHHHGGGGHAEHGGGGGGGGGEGGGGGGGGGGGGFFFGGGGGFFFFBBFFFFFFDDFEFFFFFFDADFFFFFFFFFFFFEFBFFFFFFFFFFFFFDAFFFFFF9FFFF/
@M05620:45:000000000-G6HP7:1:1101:6008:5255 1:N:0:184
CATCCTGACCCTGAAGTACCCCATTGAGCATGGCATCGTCACCAACTGGGACGACATGGAGAAGATCTGGCACCACACCTTCTACAACGAGCTGCGCGTGGCCCCGGAGGAGCACCCAGTGCTGCTGACCGAGGCCCCCCTGAACCCCAAGGCCAACAGAGAGAAGATGACTCAGGTGAGGCTCGGCCGACGCCCGTGCTCCTCCCGTCCTTTCCCCAGTCATTTTCTGCCCGGCTTGATTTCTGACATTT
+
BBBBBFFFFFFFGGGGGGGGGGGHHHGHHFHGHHGHHGHGHGHFHGHHHHHHGGGGGHHCHGHHHHHHHHHGHGFHHGGHHHHHHHGHGGGGGHGGGGGGGGHHGGGGGGGGHHHHGGHGGGHHHHHGHHGGGGGGGGGGGGFHHHGGGGH.GE?EGGGGGGGGFGGGGGGGGGGGGGGGGGFGFAFDFACFFFFAFDFEFFFFFFFFFFFFFFFFFFFFFFFFFFFFFEBEFFFFFF.BFFBFF//9BF/
@M05620:45:000000000-G6HP7:1:1101:6025:5269 1:N:0:184
CATCCTGACCCTGAAGTACCCCATTGAGCATGGCATCGTCACCAACTGGGACGACATGGAGAAGATCTGGCACCACACCTTCTACAACGAGCTGCGCGTGGCCCCGGAGGAGCACCCAGTGCTGCTGACCGAGGCCCCCCTGAACCCCAAGGCCAACAGAGAGAAGATGACTCAGGTGAGGCTCGGCCGACGCCCGTGCTCCTCCCGTCCTTTCCCCAGTCATTTTCTGCCCGGCTTGATTTCTGACATTT
+
AABCCFFFFFFFGGGGGGGGGGGHHGFHFHH4AGFGHGHHHGHGHGHGHHGHFGGGGHHGHHGHHHHHFHHHHGHHHGGHHHHHHGHHGGFGGHHGGGGFGGHHGG?CGGGDHHHHGGHHHHHHHHHHHHGCCGGGGGGGGGHHHHGGGDFEGHGFGGGGGGGGFGGGGGGGGGGGGGGGGGGGFFFFFAFCFFFDD.AEFFFFFFFFFFFFFFFFFFFFFBFFFFFFFFFF?;>CF;;BFFFFF/;/;F/
@M05620:45:000000000-G6HP7:1:1101:16982:5312 1:N:0:184
CATCCTGACCCTGAAGTACCCCATTGAGCATGGCATCGTCACCAACTGGGACGACATGGAGAAGATCTGGCACCACACCTTCTACAACGAGCTGCGCGTGGCCCCGGAGGAGCACCCAGTGCTGCTGACCGAGGCCCCCCTGAACCCCAAGGCCAACAGAGAGAAGATGACTCAGGTGAGGCTCGGCCGACGCCCGTGCTCCTCCCGTCCTTTCCCCAGTCATTTTCTGCCCGGCTTGATTTCTGACATTA
+
CCDDDFFFFFFFGGGGGGGGGGGHHHHHHHHHHHHHHGHHGGHHHGHHHHHHGGGGGHHHHHGHGHHHHHHHHGHHHGGHHHHHHHHHGGGGGHHGGGGGGGHHGGGGGGGGHGHHGGHGHHHHHHHGHHGGGGGGGGGGGGHHHHGGGGHGHHGGGGGGGGGGGGGFGGGGGGGGFGGGGGGGFFFFFFFFFFFFBDFFFFFFFFFEFFDFFFFFFFFFFFFFFFFHFFFFFFFFFFFFFFFFFFFFFF0
@M05620:45:000000000-G6HP7:1:1101:13966:5330 1:N:0:184
AAACCAAGAAGACATGAGGTCAGCTAGATCGGAAGAGCACACGTCTGAACTCCAGTCACGGACATTTATCTCGTATGCCGTCTTCTGCTTGAAAAAAAAAAACCCAAAGAAACACCCATTGCTGCTGACCGAAGCCCCCCTGAACCCCACGGCCAACAAAGAGAAGATGACTCATGTGAGGCGCGGCCGACTCCCCGTCTCCTCGCGTCCTTTCCCCAGTCATTTTCTGCACTGCTTTATTTCTGACATTA
+
BBABBBBFFFFFGGGGFGFGGGHHHHHHHHHGEGGGHHFHHHGGHHGHHHHHHHHGHDGGGGGGHHHGFGHHHFGHHHHGGGHGHHHHHHHHFHHGFGGE/</////B22?2?<0?/?2@2@22@FCF00///->F.<CC@CBC<.ADD.---;:AEF.9/;//;//;00;CFF00;CBF.C--;--9@---9/9.-:9.9BBF.9-@>@./;FBF..A/9/99F//////;9BFBB//9/;9B9//9BF/
@M05620:45:000000000-G6HP7:1:1101:16986:5330 1:N:0:184
CATCCTGACCCTGAAGTACCCCATTGAGCATGGCATCGTCACCAACTGGGACGACATGGAGAAGATCTGGCACCACACCTTCTACAACGAGCTGCGCGTGGCCCCGGAGGAGCACCCAGTGCTGCTGACCGAGGCCCCCCTGAACCCCAAGGCCAACAGAGAGAAGATGACTCAGGTGAGGCTCGGCCGACGCCCGTGCTCCTCCCGTCCTTTCCCCAGTCATTTTCTGCCCGGCTTGATTTCTGACATTA
+
AAAABFFFFFFFGFGFGAFGFGGHHHGHHHHHHHHHHGHHFGHHHGHHHHHHGGGGGHHHHHHHHHHHHHHHHFAHHGGHHHGHHHFHGGGGGGGGGGGGGFHHGGGGGGGGHHHHGGHFGHHHHGHHHGDGCCGFGGGGGGHHHHGGGFHAGHGGGGGGFFGGGGGGGGGFGGGGGGGGGGGGFFFF@DFAFCF--.;EFFFFFFDEAAD:FFFFFFF/;BFFFFFBBFFF.@FFF;ABFFFFFBF//B/
@M05620:45:000000000-G6HP7:1:1101:14376:5335 1:N:0:184
CATCCTGACCCTGAAGTACCCCATTGAGCATGGCATCGTCACCAACTGGGACGACATGGAGAAGATCTGGCACCACACCTTCTACAACGAGCTGCGCGTGGCCCCGGAGGAGCACCCAGTGCTGCTGACCGAGGCCCCCCTGAACCCCAAGGCCAACAGAGAGAAGATGACTCAGGTGAGGCTCGGCCGACGCCCGTGCTCCTCCCGTCCTTTCCCCAGTCATTTTCTGCCCGGCTTGATTTCTGACATTA
+
CCDDDFFFFFFFGGGGGGGGGGGHHHHHHHHHHHHHHGHHHGHHHGHHHHHHGGGGGHHHHHHHHHHHHHHHHGHHHGGHHHHHHHHHGGGGGHHGGGGGGGHHGGGGGGGGHGHHGGHGHHHHHHHHHHGGGGGGGGGGGGHHHHGGGGHGHHGGGGGGGGGGGGGGGGGGGGGGGGGGGGGGFFFFFFFFAFFF@DDFFFFFFFFEFFFFFFFFFFFFFFFFFFFFFFFFDFFFFFFFFFFFFFFFFF0
@M05620:45:000000000-G6HP7:1:1101:14360:5347 1:N:0:184
CATCCTGACCCTGAAGTACCCCATTGAGCATGGCATCGTCACCAACTGGGACGACATGGAGAAGATCTGGCACCACACCTTCTACAACGAGCTGCGCGTGGCCCCGGAGGAGCACCCAGTGCTGCTGACCGAGGCCCCCCTGAACCCCAAGGCCAACAGAGAGAAGATGACTCAGGTGAGGCTCGGCCGACGCCCGTGCTCCTCCCGTCCTTTCCCCAGTCATTTTCTGCCCGGCTTGATTTCTGACATTA
+
BBBBCFFFFFFFGGGGGGGGGGGHHHHHHHHHHHHHHGHHHGHHHGHHHHHHGGGGGHHHHHGHHHHHHHHHHGHHHGGHHHHHHHHHGGGGGGHGGGFGGGHHGGGGGGGGHGHHGGGGHHHHHHGHHHGGGGGGGGGGGGHHHHGGGGHGHHGGGGGGGGGGBFGBFGGGGGGGGFGGGGGGFFFFFFFFFFFF@DDEFFFFFFFFFFFFFFFFFFFBFFFFFFFFFFFFFFFAFFFFFFFBFBFFFF0
@M05620:45:000000000-G6HP7:1:1101:14378:5354 1:N:0:184
CATCCTGACCCTGAAGTACCCCATTGAGCATGGCATCGTCACCAACTGGGACGACATGGAGAAGATCTGGCACCACACCTTCTACAACGAGCTGCGCGTGGCCCCGGAGGAGCACCCAGTGCTGCTGACCGAGGCCCCCCTGAACCCCAAGGCCAACAGAGAGAAGATGACTCAGGTGAGGCTCGGCCGACGCCCGTGCTCCTCCCGTCCTTTCCCCAGTCATTTTCTGCCCGGCTTGATTTCTGACATTA
+
BBBBCFFFFFFFGGGGGGGGGGGHHHHHHHHHGHHHHGHHGGHHHGHHHHHHGGGGGGHHHHGHHHHHHHHHHGHHHGGHHHHHHHHHGGGGGHHGGGGGGGHHGGGGGGGGHHHHGGHGHHHHHHHHHHGGGGGGGGGGGGHHHHGGGGHGHHGGGGGGGGGGGGGFGGGGGGGGGGGGGGGGFFFFFFFFFFFFBFFFFFFFFFFADFDFFFFFFFBFFFFFFFFFFFFFFFFFFDFFFFFFFFFFFF/
@M05620:45:000000000-G6HP7:1:1101:14911:5366 1:N:0:184
CATCCTGACCCTGAAGTACCCCATTGAGCATGGCATCGTCACCAACTGGGACGACATGGAGAAGATCTGGCACCACACCTTCTACAACGAGCTGCGCGTGGCCCCGGAGGAGCACCCAGTGCTGCTGACCGAGGCCCCCCTGAACCCCAAGGCCAACAGAGAGAAGATGACTCAGGTGAGGCTCGGCCGACGCCCGTGCTCCTCCCGTCCTTTCCCCAGTCATTTTCTGCCCGGCTTGATTTCTGACATTA
+
BBBCCFFFFFFFGGGGGGGGGGGHHHHHHHHHHHHHHGHHHGHHHGHHGHHHGGGGGHHHHHHHHHHHHHHHHGHHHGGHHHHHHHHHGGGGGHHGGGGGGGHHGGGGGGGGHHHHGGHGHHHHHHHHHHGGGGGGGGGGGGHHHHGGGGHGHHGGGGGGGGGGGGGGGGGGGGGGGGGGGGGGCFFFFFFFFFFA@DFFFFFFFFFFFFFFFFFFFFFFFFFFFFFFFFFFFFFCF=9FBFFFFFBFFF/
@M05620:45:000000000-G6HP7:1:1101:7089:5430 1:N:0:184
ATCTCTATCTCCTAAAAACCTGTTTAGATTTGGAGATAGACCTTCAGGTTTTTCATCATTTTCTGCATGAATTATACATTGACCACGTTCCAGCGTGGTCAGTTTGCAGCATTCTGTTATTTTGTTTGACAGAGTGTCTTGTTGAGAACATATGTAGGACATGATTTTTTCCTGCAACAGGGAAAATAAAGTATAAGTTTTAAAGATTTATTCTTTAATAAAGGATCTCAAAGCCAGCTTTAGAAAAAGGA
+
BCCCCFFFFFFFGGGGGGGGGGHHHHHHHHHHHFHHHHHHHHHHHHHHHHHGGHHHHHHHHHHHHHHHHHHHHHHHHHHHHGHHHHGHHHHHHHGGGGHHHHHHHHHHHHHHHHHHHHHHHHHHHHHHGHHHHHHHHHHHHHHHHHHHHHHHHHHHHHGHHHHHHHHHHGHHHHHHHHHHHGGHHHHHEHGGHHHHFFGFHHFHHHHHHGHHHHHHHGGFHFFHHHHHHHGHHGFHCGHHHHHBGHHHFGG
@M05620:45:000000000-G6HP7:1:1101:7072:5438 1:N:0:184
ATCTCTATCTCCTAAAAACCTGTTTAGATTTGGAGATAGACCTTCAGGTTTTTCATCATTTTCTGCATGAATTATACATTGACCACGTTCCAGCGTGGTCAGTTTGCAGCATTCTGTTATTTTGTTTGACAGAGTGTCTTGTTGAGAACATATGTAGGACATGATTTTTTCCTGCAACAGGGAAAATAAAGTATAAGTTTTAAAGATTTATTCTTTAATAAAGGATCTCAAAGCCAGCTTTAGAAAAAGGA
+
>1A1>3BDFF3BFFGGFEEGGCHCB3D1B3A111B10BGHBC1GFFHEA1FFAG2GFGGF2FGFBGHBD1DB2AG2BEGFFBFH1AEGGFHGFEEFGGHEHHHF2GFHHBF1BB2@B@GHHEDG0FCG111FHEHDGBGHHFDGGGHHHHE12FBFGGDFFGBBDFHF1B0<GFBGH1FHEFG0FGFD11F1FGGHHHFGFB<><1>GHFHFHGHHHGD00000<0<DDGFGFHC/:CHEC0:00CG:CGF
@M05620:45:000000000-G6HP7:1:1101:7094:5449 1:N:0:184
ATCTCTATCTCCTAAAAACCTGTTTAGATTTGGAGATAGACCTTCAGGTTTTTCATCATTTTCTGCATGAATTATACATTGACCACGTTCCAGCGTGGTCAGTTTGCAGCATTCTGTTATTTTGTTTGACAGAGTGTCTTGTTGAGAACATATGTAGGACATGATTTTTTCCTGCAACAGGGAAAATAAAGTATAAGTTTTAAAGATTTATTCTTTAATAAAGGATCTCAAAGCCAGCTTTAGAAAAAGGA
+
BCCCCFFFFFFFGGGGGGGGGGHHHHHHHHHHHHHHHHGHHHHHHHHHHHHGGHHHHHHHHHHHHHHHHHHHHHHHHHHHHHHHHHGHHHHHHHGGGGHHHHHHHHHHHHHHHHHHHHHHHHHHHHHGHHHHHHHHHHHHHHHHHHHHHHGHHHHHHHHHHHHHHHHHHGHHHHHHHHHHHEFFHHHHHHHHHHHHHGGHHHHHHHHHHHHHHHHHHHHGHHDGHHHFHHHHHHHHHGHHHHHHGHHGDFG
@M05620:45:000000000-G6HP7:1:1101:20791:5461 1:N:0:184
ATCTCTATCTCCTAAAAACCTGTTTAGATTTGGAGATAGACCTTCAGGTTTTTCATCATTTTCTGCATGAATTATACATTGACCACGTTCCAGCGTGGTCAGTTTGCAGCATTCTGTTATTTTGTTTGACAGAGTGTCTTGTTGAGAACATATGTAGGACATGATTTTTTCCTGCAACAGGGAAATAAAGGATAAGGTTTAAAGATTTATTCTTTTATTAAGGATCTTAAAGCCAGCTTTAGGAAAAGGAA
+
BCCCCFFFFFFFGGGGGGGGGGHHHHHHHHHHHHHHHHHHHHHHHHHHHHHGGHHHHIHHHHIIIHHHHHHHHHHGHHHHHHHHGHGHHHHHHHGGGGHHHHHHHHHHHHHHHHHHHHHHHHHHHHHHHHHHHHHHHHHHHHHHHHHHHHHHHHHHHHHHHHHHHHHHHGHHHHHHHHHHHGGGH11?D11011?<1>FG1FG111>F11>11=G0D00<D0G00/000=D00=/..0<C0:0;CFHCE/:
@M05620:45:000000000-G6HP7:1:1101:20793:5479 1:N:0:184
ATCTCTATCTCCTAAAAACCTGTTTAGATTTGGAGATAGACCTTCAGGTTTTTCATCATTTTCTGCATGAATTATACATTGACCACGTTCCAGCGTGGTCAGTTTGCAGCATTCTGTTATTTTGTTTGACAGAGTGTCTTGTTGAGAACATATGTAGGACATGATTTTTTCCTGCAACAGGGAAAATAAAGTATAAGTTTTAAAGATTTATTCTTTAATAAAGGATCTCAAAGCCAGCTTTAGAAAAAGGA
+
AABBBFFFFFFFGGGGGGGGGGHHGHHHHHHHHHHHHHHHHHHHHHHHHHHGGHHHHHHHHHHHHHHHHFHHHHHGHHHHHGHHHHGHHHHHHHGFGGHHHHHHHHHHHHHHHHHHHHHHHHHHHHHHGHHHHHHHHHHHHHHHHHHFGHGHHHHHHHHHHHHHHHHHGGHHHHHHHHHHHGGHGFHFHGH@GFHFHHHHFGGGHFGHHFHHHGHHHHHGHGHHGHHHHHGGFHHEHGHHHHHFC;CCFFG
@M05620:45:000000000-G6HP7:1:1101:18713:5489 1:N:0:184
TACCTGTACTGGGGAAGCATTTGAATATCCCCCCATGGTGATGGGGACGGAGAACTGCTCCATAAACACAGGCAACGTGCCTAACTTTCCCGGGAAGATGAAGTCAAAGAGCGACCACAGCTCTCGGAGGTTATTTTGCATCGGTGAGCCAGACAGAATGATCCGATGAGGGGTGCGAAACTATTTGAGGAAAGGAAGCACCTTTTTATTAAATTTACCTTTTAGCAATCGCCATTCCTACCCTAAAGATC
+
CCCCCFFFFFFFGGGGGGGGGGHHHHHHHHHGGGGHHHGGHHHHHGGGGGGGGHHHHHHHHHHHHHHHHGHHGHHHGHHHHHHHHHHHHHHGGGGGGHHHHHHHHHHHHHHHGGGGGHHHHHHHHGGGGGEHHHHHHHHHHHGGGGGHHHHHHGHHHHHHHHHHHGGGHHHGGEFGGEFGGGGGGGGFFGBFGGGGGGGGGFFFFFFFFFFFFFFFFFFFFFFFFFFFFFFFFFFFFFFFFFFFFFFFFFF
@M05620:45:000000000-G6HP7:1:1101:24911:5493 1:N:0:184
ATCTCTATCTCCTAAAAACCTGTTTAGATTTGGAGATAGCCCTTCAGGTTTTTCATCATTTTCTGCATGAATTATACATTGACCACGTTCCAGCGTGGTCAGTTTGCAGCATTCTGTTATTTTGTTTGACAGAGTGTCTTGTTGAGAACATATGTAGGACATGCTTTTTTCCTGCAACAGTGAAATTAAAGTATAAGTTTTAAAGATTTATTCTTTAATAAAGGATCTCAAAGCCAGCTTTAGAAAAAGGA
+
A?AAAD3DF3FF1FB111AEC1FGHH31FEHF1101BF11AAFEG1DGFGHG/A2AFD2FHE2A2AG1BB122DGDD22DD1BBCG/B0AG21BEE>ECFBCFGH1121@FG2FGDEF2FGFHHHFH0BGHFFCG1B>EHHBF02B?1BF1F2FGDEGBFHHH11GGH1/<FGB1@1@@<>11111??F1F1@D11@?DDFH11111<<1<F=GHHF1D=00=D/<GFFGD0</CCFGFFHGGH0GC.AE/
@M05620:45:000000000-G6HP7:1:1101:18704:5509 1:N:0:184
TACCTGTACTGGGGAAGCATTTGAATATCCCCCCATGGTGATGGGGACGGAGAACTGCTCCATAAACACAGGCAACGTGCCTAACTTTCCCGGGAAGATGAAGTCAAAGAGCGACCACAGCTCTCGGAGGTTATTTTGCATCGGTGAGCCAGACAGAATGATCCGATGAGGGGTGCGAAACTATTTGAGGAAAGGAAGCACCTTTTTATTAAATTTACCTTTTAGCAATCGCCATTCCTACCCTAAAGATC
+
CBCCDFFFFFFFGGGGGGGGGGHHHHHHHHHGGGGHHHGHGHHHHGGGGGGGGHHHHHHHHHHHHGHHHHHHGHHHGHHHHHHHHHHHHHHGGGGGGHHHGHHHHHHHHHHHGGGGGHHHHHHHHGGGGGCGHHHHHHHHHHGGGGGHHHHHHGHHHHHHHHHHHGGGHHHGGCEGGGGGGGGGHGGGGGFGGGGGGGGFFFFFFFFFFFFFFFFFFFFFFFFFFFFFFFEFFFFHHFFFFFFFFFFFFFF
@M05620:45:000000000-G6HP7:1:1101:24908:5515 1:N:0:184
ATCTCTATCTCCTAAAAACCTGTTTAGATTTGGAGATAGACCTTCAGGTTTTTCATCATTTTCTGCATGAATTATACATTGACCACGTTCCAGCGTGGTCAGTTTGCAGCATTCTGTTATTTTGTTTGACAGAGTGTCTTGTTGAGAACATATGTAGGACATGATTTTTTCCTGCAACAGGGAAAATAAAGTATAAGTTTTAAAGATTTATTCTTTAATAAAGGATCTCAAAGCCAGCTTTAGAAAAAGGA
+
CCCDDFFFFFFFGGGGGGGGGGHHHHHHHHHHHHHHHHHHHHHHHHHHHHHGGHHHHHIHHHHHHHHHHHHHHHHHHHHHHHHHHHGHHHHHHHGFGGHHHHHHHHHHHHHHHHHHHHHHHHHHHHHHHGHHHHHHHHHHHHHHHHHHHHHHHHHHHHHHHHHHHHHHHGHHHHHHHHHHHGGHHHHHGHHGGHHHHHHHHHGHHHHHHHHHHHHHHHHHHHHHHHHHHGGHHFHFHGHHHHHGGFHHGGH
@M05620:45:000000000-G6HP7:1:1101:7659:5517 1:N:0:184
TACCTGTACTGGGGAAGCATTTGAATATCCCCCCATGGTGATGGGGACGGAGAACTGCTCCATAAACACAGGCAACGTGCCTAACTTTCCCGGGAAGATGAAGTCAAAGAGCGACCACAGCTCTCGGAGGTTATTTTGCATCGGTGAGCCAGACAGAATGATCCGATGAGGGGTGCGAAACTATTTGAGGAAAGGAAGCACCTTTTTATTAAATTTACCTTTTAGCAATCGCCATTCCTACCCTAAAGATC
+
CBBCCFFFFFFFGGGGGGGGGGHHFHHHHHHGGGGHHHGHHHHHHGGGGGGGGHHHHHHHHHHHHGHHHHHHGHHHGHHHHHHHHHHHHHHGGGGGGHHHHHHHHHHHHHHHGGGGGHEHCHGHHGGGGC/CFG=GHFDGF1<AE..0<>FCGEFHGCDHEHHFC<AEH0GG@CEGGD?9?FBFBGGCEFCFF?F/C?:BB9BBBFFFBFBBFFFFFFB0FFFFF0B00F.A:9AB9::F9FAFFFFBFF9
@M05620:45:000000000-G6HP7:1:1101:19870:5519 1:N:0:184
CATCCTGACCCTGAAGTACCCCATTGAGCATGGCATCGTCACCAACTGGGACGACATGGAGAAGATCTGGCACCACACCTTCTACAACGAGCTGCGCGTGGCCCCGGAGGAGCACCCAGTGCTGCTGACCGAGGCCCCCCTGAACCCCAAGGCCAACAGAGAGAAGATGACTCAGGTGAGGCTCGGCCGACGCCCGTGCTCCTCCCGTCCTTTCCCCAGTCATTTTCTGCCCGGCTTGATTTCTGACATTA
+
CBCCCFFFFFFFGGGGGGGGGGGHHHHHHHHHHHHHHGHHHGHHHGHHHHHHGGGGGHHHHHHHHHHHHHHHHGHHHGGHHHHHHHHHGGGGGHHGGGGGGGHHGGGGGGGGHHHHGGHGHHHHHHHHHHGGGGGGGGGGGGHHHHGGGGHGHHGGGGGGGGGGGGGGGGGGGGGGGGGGGGGGFFFFFFFFFFFF@DFFFFFFFFDEFFDFFFFFFFFFFFFFFFFFFFFFFFFFFF?FFFFFFFFFFF0
@M05620:45:000000000-G6HP7:1:1101:19093:5524 1:N:0:184
CATCCTGACCCTGAAGTACCCCATTGAGCATGGCATCGTCACCAACTGGGACGACATGGAGAAGATCTGGCACCACACCTTCTACAACGAGCTGCGCGTGGCCCCGGAGGAGCACCCAGTGCTGCTGACCGAGGCCCCCCTGAACCCCAAGGCCAACAGAGAGAAGATGACTCAGGTGAGGCTCGGCCGACGCCCGTGCTCCTCCCGTCCTTTCCCCAGTCATTTTCTGCCCGGCTTGATTTCTGACATTT
+
CCCCCFFFFFFFGGGGGGGGGGGHHHHHHHHHHHHHHGHHHGHHHGHHHHGHGGGGGHHGHGHHHHHHHHHHHGHHHGGHHHHHHHHHGGGGGHHGGGGGGGHHGGGGGGGGHHHHGGHHHHHHHHHHHHGGGGGGGGGGGGGHHHGGGGHGHHGGGGGGGGGGGGGGGGGGGGGGGGGGGGGGFFFFFFFFFFFF@A?FFFFFFFDFFFFFFFFFFFDBFFFFFFFFFFFFFDFFFA.FFFFFFFB9FF0
@M05620:45:000000000-G6HP7:1:1101:7675:5526 1:N:0:184
TACCTGTACTGGGGAAGCATTTGAATATCCCCCCATGGTGATGGGGACGGAGAACTGCTCCATAAACACAGGCAACGTGCCTAACTTTCCCGGGAAGATGAAGTCAAAGAGCGACCACAGCTCTCGGAGGTTATTTTGCATCGGTGAGCCAGACAGAATGATCCGATGAGGGGTGCGAAACTATTTGAGGAAAGGAAGCACCTTTTTATTAAATTTACCTTTTAGCAATCGCCATTCCTACCCTAAAGATC
+
CCCCCFFFFFFFGGGGGGGGGGHHHHHHHHHGGGGHHHGFGHHHGGGGGGGGGHHHHHHHHHHHHGHHHHHHGGHHGHHHHHGHHHHHHHHGGGGGGHHHHHHHHHHHHHHHGGGGGHHHGHHHHGGGGGEGFHHHHGHHHGGGGGG0GFHHHGHHHHHHEHHHHGGEHGHGGDEGGDDDGGGGGGGGGGFFF?FBB?EBFEFFFFFEFFFFFFFFFFFFFFFFFFFBFFAEFFFFFFFFFFFFFFFFFFF
@M05620:45:000000000-G6HP7:1:1101:10455:5526 1:N:0:184
CATCCTGACCCTGAAGTACCCCATTGAGCATGGCATCGTCACCAACTGGGACGACATGGAGAAGATCTGGCACCACACCTTCTACAACGAGCTGCGCGTGGCCCCGGAGGAGCACCCAGTGCTGCTGACCGAGGCCCCCCTGAACCCCAAGGCCAACAGAGAGAAGATGACTCAGGTGAGGCTCGGCCGACGCCCGTGCTCCTCCCGTCCTTTCCCCAGTCATTTTCTGCCCGGCTTGTTTTCTGACATTT
+
CCCDDFFFFFFFGGGGGGGGGGGHHHHHHHHHHHHHHGHHHGHHHGHHHHHHGGGGGHGHHHHHHHHHHHHHHGHHHGGHHHHHHHHHGGGGGHHGGGGGGGHHGGGGGGGGHHHHGGHGHHHHHHHHHHGGGGGGGGGGGGHHHHGGGGHGHHGGGGGGGGGGGGGFGGGGGGGGGGGGGGGGFFFFFFFFFFFFBDFEFFFFFFFFFF?FFFFFFFFFFBFFFFFFFEFFFFFFFFAFFFFFE:BFFF0
@M05620:45:000000000-G6HP7:1:1101:19882:5531 1:N:0:184
CATCCTGACCCTGAAGTACCCCATTGAGCATGGCATCGTCACCAACTGGGACGACATGGAGAAGATCTGGCACCACACCTTCTACAACGAGCTGCGCGTGGCCCCGGAGGAGCACCCAGTGCTGCTGACCGAGGCCCCCCTGAACCCCAAGGCCAACAGAGAGAAGATGACTCAGGTGAGGCTCGGCCGACGCCCGTGCTCCTCCCGTCCTTTCCCCAGTCATTTTCTGCCCGGCTTGATTTCTGACATTA
+
CCCCCFFFFFFFGGGGGGGGGGGHHHHHHHHHHHHHHGHHHGHHHGHHHHHHGGGGGHHHHHHHHHHHHHHHHGHHHGGHHHHHHHHHGGGGGHHGGGGGGGHHGGGGGGGGHHHHGGHGHGHHHHHHHHGGGGGGGGGGGGHGHHGGGGHGHHGGGGGGGGGGGGGGGGGGGGGGGGGGGGGGFFFFFFFFFFFF@DFEFFFFFFFEFFFFFFFFFFD;FFFFFFFFFEFFDDFFFFAFFFFFFFFFFF0
@M05620:45:000000000-G6HP7:1:1101:19866:5540 1:N:0:184
CATCCTGACCCTGAAGTACCCCATTGAGCATGGCATCGTCACCAACTGGGACGACATGGAGAAGATCTGGCACCACACCTTCTACAACGAGCTGCGCGTGGCCCCGGAGGAGCACCCAGTGCTGCTGACCGAGGCCCCCCTGAACCCCAAGGCCAACAGAGAGAAGATGACTCAGGTGAGGCTCGGCCGACGCCCGTGCTCCTCCCGTCCTTTCCCCAGTCATTTTCTGCCCGGCTTGATTTCTGACATTA
+
CCCCCFFFFFFFGGGGFFGGGGGHHHHHHHGHHHHHHGHHHGHHHGHHHHHHGGGGGHHHHHHHHHHHHHHHHGHHHGGHHHHHHHHHGGGGGHHGGGGGGGHHGGGGGGGEGGHHGGEFHGHHHGHHHHGDGGGGGGGGGGHHHHGGGGHEHHGGGGFGFGGGGGGGGGGGGGFGGGGGGECFDFFFCFFDFFFB9.:AFFBBFFD;DFAFFFFFFFB:FFFBFFFEFFFF.BCCC;.BFFFFB;BFFB/
@M05620:45:000000000-G6HP7:1:1101:7664:5542 1:N:0:184
TACCTGTACTGGGGAAGCATTTGAATATCCCCCCATGGTGATGGGGACGGAGAACTGCTCCATAAACACAGGCAACGTGCCTAACTTTCCCGGGAAGATGAAGTCAAAGAGCGACCACAGCTCTCGGAGGTTATTTTGCATCGGTGAGCCAGACAGAATGATCCGATGAGGGGTGCGAAACTATTTGAGGAAAGGAAGCACCTTTTTATTAAATTTACCTTTTAGCAATCGCCATTCCTACCCTAAAGATC
+
AAABBFFFFFFFGCFGGGGGGGFGHHGHHHHGGGGHHGHGGHHGHGFGEFGGGGHHHHHHHHHHHHHHHEHGGHHH/FGGGHHHHHHHHHHGEEC@FHHHHHHHHHHGHHHHGGGGGHHHGHHHHGGGCCCFHHFHHHHGFHG?FDEACGCGEEHHHCGF0DDGGD.EF0;.CD@E-A;ADFEFGGGGAFGFG.9BC.EFFEFFFFFFFFFFFFFFFFFBFFFFBFB/BF;.DFEBFFFFFFEF.B//BFB
@M05620:45:000000000-G6HP7:1:1101:10464:5544 1:N:0:184
CATCCTGACCCTGAAGTACCCCATTGAGCATGGCATCGTCACCAACTGGGACGACATGGAGAAGATCTGGCACCACACCTTCTACAACGAGCTGCGCGTGGCCCCGGAGGAGCACCCAGTGCTGCTGACCGAGGCCCCCCTGAACCCCAAGGCCAACAGAGAGAAGATGACTCAGGTGAGGCTCGGCCGACGCCCGTGCTCCTCCCGTCCTTTCCCCAGTCATTTTCTGCCCGGCTTGTTTTCTGACATTA
+
BBCCCFFFFFFFGGGGGEGGGGGHHHHHHHHHHHHHHGHHHGHHHGHHHHGHGGGGGHGHHHHHHHHHHHHHHGHHHGGHHHHHHGHHGGGGGHHGGGGGGGHHGGGGGGGGHHHHGGHFGHHHHHHHGHGGGGGGGGGGGGHHHHGGGGHGHHGGGGGGGGGGGGGFGGGGGGGGGGGGGGGGFFFFFFFFFFFF@ADEFFFFFFFEDDDFFFFFFF?FFFFFFFFFFFFF?B>@DBABFFFFFFBFFF0
@M05620:45:000000000-G6HP7:1:1101:7504:5626 1:N:0:184
ATCTCTATCTCCTAAAAACCTGTTTAGATTTGGAGATAGACCTTCAGGTTTTTCATCATTTTCTGCATGAATTATACATTGACCACGTTCCAGCGTGGTCAGTTTGCAGCATTCTGTTATTTTGTTTGACAGAGTGTCTTGTTGAGAACATATGTAGGACATGATTTTTTCCTGCAACAGGGAAAATAAAGTATAAGTTTTAAAGATTTATTCTTTAATAAAGGATCTCAAAGCCAGCTTTAGAAAAAGGA
+
BCCCCFFFFFFFGGGGGGGGGGHHHHHHHHHHHHHHHHHHHHHHHHHHHHHGGHHHHIHHHHHHHHHHHHHHHHHHHHHHHGHHHHGHHHHHHHGFGGHHHHHHHHHHHHHHHHHHHHHHHHHHHHHHGHGHHHHHHHHHHHHHHHHHHHHHHHHHHHHHHHHHHHHHHGHHHHHHHHHHHGGHHHHHGHHGGHHHHFGHHHHHHGHHHGHHHHHHHHGFHFFFHHHFGHHHHHHHHGHHHHHHHHHHGGH
@M05620:45:000000000-G6HP7:1:1101:25763:5635 1:N:0:184
CATCCTGACCCTGAAGTACCCCATTGAGCATGGCATCGTCACCAACTGGGACGACATGGAGAAGATCTGGCACCACACCTTCTACAACGAGCTGCGCGTGGCCCCGGAGGAGCACCCAGTGCTGCTGACCGAGGCCCCCCTGAACCCCAAGGCCAACAGAGAGAAGATGACTCAGGTGAGGCTCGGCCGACGCCCGTGCTCCTCCCGTCCTTTCCCCAGTCATTTTCTGCCCGGCTTGATTTCTGACATTA
+
AAABBFFFFCFFGGGFFGGGGGGHHGFFFGHHHHFHFEGHHGHHHGHHHGECEAEEEHHBG3GGCGHHHGFHFGF1GAEGHFGEGHHHGGEEGEGFGGGC@CFFEEFFGGGDEFFFACFHHFHHGHCDFHG@DGGFDGCCFGBCFGDDAEHEEFGGGGFFFBEGBFBFGFGGFFBFFFGFF;AFBFEACFAF---9-;.A/BFFBEFFF.DFFF9/BFFF9FBFFFFFF//9;=-9--.BFB9BFF9FFF/
@M05620:45:000000000-G6HP7:1:1101:6196:5701 1:N:0:184
CATCCTGACCCTGAAGTACCCCATTGAGCATGGCATCGTCACCAACTGGGACGACATGGAGAAGATCTGGCACCACACCTTCTACAACGAGCTGCGCGTGGCCCCGGAGGAGCACCCAGTGCTGCTGACCGAGGCCCCCCTGAACCCCAAGGCCAACAGAGAGAAGATGACTCAGGTGAGGCTCGGCCGACGCCCGTGCTCCTCCCGTCCTTTCCCCAGTCATTTTCTGCCCGGCTTGATTTCTGACATTT
+
ABCCBFFFFFFFGGGGGGGGGGGHHHHHHHHHHHHHHGHHHGHHHGHHFHGHGGGGGHHGHHHHHHHHHHHHHGHHHGGHHHHHHHHHFFFGGHHFGGGGGGHHGGGGGGGGHHHHGGHHFGHHHHGHHHGGGGFGGGGGGGBGHHGGGGHGHHGGGGGGGGGFFGGGGGGGGGGGGGGGGEGGFFFFFFFFFFFF-:AEFFFFFFFFFFDFFFFFFFFFFFFFFFFFFFFFFCFFFF.BFFFFFFF/BF/
@M05620:45:000000000-G6HP7:1:1101:23587:5755 1:N:0:184
ATCTCTATCTCCTAAAAACCTGTTTAGATTTGGAGATAGACCTTCAGGTTTTTCATCATTTTCTGCATGAATTATACATTGACCACGTTCCAGCGTGGTCAGTTTGCAGCATTCTGTTATTTTGTTTGACAGAGTGTCTTGTTGAGAACATATGTAGGACATGATTTTTTCCTGCAACAGGGAAAATAAAGTATAAGTTTTAAAGATTTATTCTTTAATAAAGGATCTCAAAGCCAGCTTTAGAAAAAGGA
+
CCCCDFFFFFFFGGGGGGGGGGGHHHHHHHHHHCHHHHHHHHHHHHHHHHHGGHHHHIHHHHHHHHHHHHHHHHHHHHHHHHHHHHGHHHHHHHGGGGHHHHHHHHHHHHHHHHHHHHHHHHHHHHHHHHHHHHHHHHHHHHHHHHHHHHHHHHHHHGHHHHHHHHHHHGHHHHHHGHHHHGGHHGHHHHHHHGHHHGGHHHHHHHHHHHHHHHHHHHHHHHHGEHHHFHGHHHHHHGHHHHHHHHHHGGH
@M05620:45:000000000-G6HP7:1:1101:21036:5756 1:N:0:184
CATCCTGACCCTGAAGTACCCCATTGAGCATGGCATCGTCACCAACTGGGACGACATGGAGAAGATCTGGCACCACACCTTCTACAACGAGCTGCGCGTGGCCCCGGAGGAGCACCCAGTGCTGCTGACCGAGGCCCCCCTGAACCCCAAGGCCAACAGAGAGAAGATGACTCAGGTGAGGCTCGGCCGACGCCCGTGCTCCTCCCGTCCTTTCCCCAGTCATTTTCTGCCCGGCTTGATTTCTGACATTA
+
>AAAAFFFFFFFGGGGFGGGFGEGHHHHFFHHHHCGHGHHHGHHGGHHHFEGGEGGGGHFHEHHHGHHHHHHHGFHHFEGHHHHHHHHGFEFGCFGGGG??@FGEGGGGGGGHHHGDGGHBDHHHHFHHHGFGGGEGF@-@E/0CCFDAGEC.CEGGAFBB/EFFGFGFFFFFB9BCBFGGGEGCAEFAFFFCABA9A.A/B9FBFFFDDFF//9/BFBFFFFFFFFFF/:EF;FCA9.BFFBBBBBB/F:
@M05620:45:000000000-G6HP7:1:1101:21050:5766 1:N:0:184
CATCCTGACCCTGAAGTACCCCATTGAGCATGGCATCGTCACCAACTGGGACGACATGGAGAAGATCTGGCACCACACCTTCTACAACGAGCTGCGCGTGGCCCCGGAGGAGCACCCAGTGCTGCTGACCGAGGCCCCCCTGAACCCCAAGGCCAACAGAGAGAAGATGACTCAGGTGAGGCTCGGCCGACGCCCGTGCTCCTCCCGTCCTTTCCCCAGTCATTTTCTGCCCGGCTTGATTTCTGACATTT
+
BCCCCFFFFFFFGGGGGGGGGGGHHHHHHHGHHHHHHGHHHGHHHGHHHHHHGGGGGHHHHHHHHHHHHHHHHGHHHGGHHHHHHHHHGGGGGHHGGGGGGGHHGGGGGGGGHHHHGGHHHHHHHHHHHHGGGGGGGGGGGGFHHHGGGGHGHHGGGGGGGGGGGGFGGGGGGGGGGGGGGGGGFFFFFFFFFFFF@DDEFFBFFFFEFFDFFFFFFFBBFFFFFFFFFBFF?>FFFF.BFFFB9:;/BF/
@M05620:45:000000000-G6HP7:1:1101:23591:5774 1:N:0:184
ATCTCTATCTCCTAAAAACCTGTTTAGATTTGGAGATAGACCTTCAGGTTTTTCATCATTTTCTGCATGAATTATACATTGACCACGTTCCAGCGTGGTCAGTTTGCAGCATTCTGTTATTTTGTTTGACAGAGTGTCTTGTTGAGAACATATGTAGGACATGATTTTTTCCTGCAACAGGGAAAATAAAGTATAAGTTTTAAAGATTTATTCTTTAATAAAGGATCTCAAAGCCAGCTTTAGAAAAAGGA
+
BCCCDFFFFFFFGGGGGGGGGGHHHHHHHHHHHHHHHHHHHHHHHHHHHHHGGHHHHHHHHHIIIHHHHHHHHHHHHHHHHHHHHHGHHHHHHHGGGGHHHHHHHHHHHHHHHHHHHHHHHHHHHHHHHHHHHHHHHHHHHHHHHHHHHHHHHHHHHHHHHHHHHHHHHGHHHHHHHHHHHGGHHHHHGHHHHGHGHHHHHHHHHHHHHHHHHHHHHHHHHGHHHHHHHGHHHHHHHGHHHHHGGHHHGGH
@M05620:45:000000000-G6HP7:1:1101:21035:5776 1:N:0:184
CATCCTGACCCTGAAGTACCCCATTGAGCATGGCATCGTCACCAACTGGGACGACATGGAGAAGATCTGGCACCACACCTTCTACAACGAGCTGCGCGTGGCCCCGGAGGAGCACCCAGTGCTGCTGACCGAGGCCCCCCTGAACCCCAAGGCCAACAGAGAGAAGATGACTCAGGTGAGGCTCGGCCGACGCCCGTGCTCCTCCCGTCCTTTCCCCAGTCATTTTCTGCCCGGCTTGATTTCTGACATTA
+
CCCCCFFFFFFFGGGGGFGGGGGHHHHHHHHHHHHHHGHHGGHHHGHHHHGHGGGGGHHHHHFHHHHHHHHHHGHHHGGHHHHHHHHHGEFGGHHGGGFCGFHHGGGGGGGGHHHHGGHGHHHHHHFFFHGGGGGGGGGGGGGHHHGGGGHGHHGGGGGGGGGGGGGGGGGGGFFGGGGGGGGGFFFFFFFFFFFA9DFFFFEFFFFEFFFFFFFFFFFFFFFFFFFFFFFEFFFFFFFFFEFFF/FFFF/
@M05620:45:000000000-G6HP7:1:1101:25678:5779 1:N:0:184
ATCTCTATTCCTAAAAACCTGTTTAGATTTGGAGATAGACCTTCAGGTTTTTCATCATTTTCTGCATGAATTATACATTGACCACGTCCCAGCGTGGTCAGTTTGCAGCATTCTGTTATTTTGTTTGACAGAGTGTCTTGTTGAGAACATATGTAGGACATGATTTTTTCCTGCAACAGGGAAAATAAAGTATAAGTTTTAAAGATTTATTCTTTAATAAAGGATCTCAAAGCCAGCTTTAGAAAAAGGAA
+
CCDDCFFFFFFFGGGGGGGGGGHHGHHHHHHHHHHHHHHHHHHHGHHHHHGGHHHHHHHHHIHHHHHHHHHHGHHHHHHHHHHHHGHHGGFHGGGGGHHHHHHHHHHHHHHHHHHHHHHHHHHHHHHHHHHHHGHHHHHHHHHHHHHHHHHHHHHHHHHHHHHHHHHHGHHHHHGHHGHHGGHHHHHHHHFHHHHHFHHHHGHHGHHHGHHHHHHHHGGFGFHFHHHHHHGHFHHGFFHHHHFHHGFGFGG
@M05620:45:000000000-G6HP7:1:1101:25700:5780 1:N:0:184
ATCTCTATTCCTAAAAACCTGTTTAGATTTGGAGATAGACCTTCAGGTTTTTCATCATTTTCTGCATGAATTATACATTGACCACGTCCCCGCGTGGTCAGTTTGCAGCATTCTGTTATTTTGTTTGACAGAGTGTCTTGTTGAGAACATATGTAGGACATGATTTTTTCCTGCAACAGGGAAAATAAAGTATAAGTTTTAAAGATTTATTCTTTAATAAAGGATCTCAAAGCCAGCTTTAGAAAAAGGAA
+
AAAAAFBFFFFF3ABGGGGCFGHG3FFFHHHBF0BEFFAFHFHFHHBEFGGGFGFF2GGGHBFHFGFB1B2FBGGFAFHE1FG1EAEEEE/>@EGE?HFGFHHH1@GH1G1GFH2GH2>FHHBFHHEBG1FFCBGFDGHHHHFGGCBF0<FDFFFG1FHHGFBDHHHHCFFHDHGHEGGGGEHHHGBFDGFFFGHHGHHH=GFHDDGH00GDGHH0DGDGFH0C0GFFFGHCFGF.:CCG0C0;BFFB./C
@M05620:45:000000000-G6HP7:1:1101:6313:5784 1:N:0:184
CATCCTGACCCTGAAGTACCCCATTGAGCATGGCATCGTCACCAACTGGGACGACATGGAGAAGATCTGGCACCACACCTTCTACAACGAGCTGCGCGTGGCCCCGGAGGAGCACCCAGTGCTGCTGACCGAGGCCCCCCTGAACCCCAAGGCCAACAGAGAGAAGATGACTCAGGTGAGGCTCGGCCGACGCCCGTGCTCCTCCCGTCCTTTCCCCAGTCATTTTCTGCCCGGCTTGATTTCTGACATTT
+
BBBBBFFFFFFFGGGGGGGGGGGHHHHHHHHHHHHHHGFHHGHHGGGHGHHHGGGGGGHHGHHHHHHHFHHHHGHHHGGHGHHHHGHHGGGGGHEGGGGGGFHHGGGGGGGGGHHGGGHFGHHHHHHHHHGGGGGGGGGGGGGHHHGGGGHGHHGGGGGGGGGGGGFFFGGGGGGGGGGGGFGGFFFFFBFFFFFF-ADEFFFFFFFADFAFFFFFFF?FFFFFFFFFFFFE.@DDA>.BFFBBF9FBBF/
@M05620:45:000000000-G6HP7:1:1101:14858:5785 1:N:0:184
ATCTCTATCTCCTAAAAACCTGTTTAGATTTGGAGATAGACCTTCAGGTTTTTCATCATTTTCTGCATGAATTATACATTGACCACGTTCCAGCGTGGTCAGTTTGCAGCATTCTGTTATTTTGTTTGACAGAGTGTCTTGTTGAGAACATATGTAGGACATGATTTTTTCCTGCAACAGGGAAAATAAAGTATAAGTTTTAAAGATTTATTCTTTAATAAAGGATCTCAAAGCCAGCTTTAGAAAAAGGA
+
AAAABFFFFFFFGGGGGGGGGGGHHHHHHHHHHHHHHHHHHHHHHHHHHHHGGHHHHHHHHHHHHHHHHHHHHHHHHHHHHHHHHHGHHHHHHHGEFGHHHHHHHHHHHHHHHHHHHHHHHHHHHHHHHHHHHHHHHHHHHHHHHHGHHGHHHHHHHHHHHHHHHHHHHGHHHHHH2FGHHGGHGHHH?FHHHHHHHHHHGHHGHHHHHHHHHHHHHHHHHHHGHEHHHHHHGHHHHGHGHHGFGFHHGGH
@M05620:45:000000000-G6HP7:1:1101:25663:5792 1:N:0:184
ATCTCTATTCCTAAAAACCTGTTTAGATTTGGAGATAGACCTTCAGGTTTTTCATCATTTTCTGCATGAATTATACATTGACCACGTCCCAGCGTGGTCAGTTTGCAGCATTCTTTTATTTTTTTTGACAGAGTGTCTTGTTGAGAACATATGTAGGACATGATTTTTTCCTGCAACAGGGAAAATAAAGTATAAGTTTTAAAGATTTATTCTTTAATAAAGGATCTCAAAGCCAGCTTTAGAAAAAGGAA
+
ABBBBFFFFFFFGGGGGEEFGGHHFDF5FHFG4BFCGEDGHEGHHF3GFHGGHHFHGGHHHHFHEGA5AFGHDGFHHHH5GGHHH1FGGG33CEEDGHHHGHHH4GFGFHEFFE4BGFEHHH4>EFCEHBFFFGHHHFHHHGABF/DCG?DB2FD@GFHFF2FFEHHHCGHGG1GHFHHHGEHHHHHGHBFDDFHHGHHHGFH<DFHHFGHGFGHBGHBCGC0CGHFFHFF;/CF.AFFF0=0FFFFD?BF
@M05620:45:000000000-G6HP7:1:1101:14875:5793 1:N:0:184
ATCTCTATCTCCTAAAAACCTGTTTAGATTTGGAGATAGACCTTCAGGTTTTTCATCATTTTCTGCATGAATTATACATTGACCACGTTCCAGCGTGGTCAGTTTGCAGCATTCTGTTATTTTGTTTGACAGAGTGTCTTGTTGAGAACATATGTAGGACATGATTTTTTCCTGCAACAGGGAAAATAAAGTATAAGTTTTAAAGATTTATTCTTTAATAAAGGATCTCAAAGCCAGCTTTAGAAAAAGGA
+
CDEEEFFFFFFFGGGGGGGGGGHHHHHHHHHHHHHHHHHHHHHHHHHHHHHGGHHHHHIHHIIIIHHHHHHHHHHHHHHHHHHHHHGHHHHHHHGFGGHHHHHHHHHHHHHHHHHHHHHHHHHHHHHHHHHHHHGHHHHHHHHHHHGHHHHHHHHHHHHHHHHHHHHHHGHHHHHHHHHHHGGHHHHHHHHHHHHHHHHHHHGHHHHHHHHHHHHHHHHHHGHHHHHHHGHHHHHHHGHHHHHHGHHGGGH
@M05620:45:000000000-G6HP7:1:1101:14893:5797 1:N:0:184
ATCTCTATCTCCTAAAAACCTGTTTAGATTTGGAGATAGACCTTCAGGTTTTTCATCATTTTCTGCATGAATTATACATTGACCACGTTCCAGCGTGGTCAGTTTGCAGCATTCTGTTATTTTGTTTGACAGAGTGTCTTGTTGAGAACATATGTAGGACATGATTTTTTCCTGCAACAGGGAAAATAAAGTATAAGTTTTAAAGATTTATTCTTTAATAAAGGATCTCAAAGCCAGCTTTAGAAAAAGGA
+
?AABAFFFFFFFGGGGGGGGGGGHHHHHHHHHHGHGHHHHHHHHHHHHGHHGGHHHHIHHHFHHGHHHHGHHHGHHHHHHHGHHHHGHHHHHHHGFGGGHDGFHHHHFHHGHHHHHHHHHHHHHHHHHHHGHHHGHHHHHHHHHHHEHFHHFGHGHHHHHFGHHHHHHHGHHHHHHHHFHHGGGHHHGGGH@GFFGHGHHHFHFHFFHHFHHHHHHGHGFGFGHFDGGDGGEHHGHHGHHHGHHGFFFGGF
@M05620:45:000000000-G6HP7:1:1101:14865:5812 1:N:0:184
ATCTCTATCTCCTAAAAACCTGTTTAGATTTGGAGATAGACCTTCAGGTTTTTCATCATTTTCTGCATGAATTATACATTGACCACGTTCCAGCGTGGTCAGTTTGCAGCATTCTGTTATTTTGTTTGACAGAGTGTCTTGTTGAGAACATATGTAGGACATGATTTTTTCCTGCAACAGGGAAAATAAAGTATAAGTTTTAAAGATTTATTCTTTAATAAAGGATCTCAAAGCCAGCTTTAGAAAAAGGA
+
BBBCCFFFFFFFGGGGGGGGGGHHHHHHHHHHHHHHHHHHHHHHHHHHHHHGGHHHHHHHHHHGIHHHHHHHHHHHHHHHHGHHHHFGHHHHHHGEFEHHHHHHHHHHHHGHHHGHHHFHHHHHGHHHGGGHHHFGHHHHHHHHHHGHHHHHHHHHHHHHHHHHHHHHHGHHHHHHHHGHHGGFHHHHHFHGGHHHHHHHHHFHHHHHHHHHHEHHHFHHHGHHGGHGGFFFHHHHHGHHHHHHHHGHGGH
@M05620:45:000000000-G6HP7:1:1101:25293:5813 1:N:0:184
CATCCTGACCCTGAAGTACCCGGCTTGATTTCTGACATTAGATCGGAAGAGCACACGTCTGAACTCCAGTCACGGACATTTATCTCGTATGCCGTCTTCTGCTTGAAAAAAAAAAAAAATGCTTAGAACCAATGCCCCCCTGAACCTAAGATCAACAAGATAAAAGATATAGCAGGTGAGACTGGTCTGACGTCCGTCTTCCTAGCGTCTTATCAGCAGACAGTTGATGAACGTCTCTATAATTAGCATAT
+
BBCCCFFFFFFFGGGGGGGGGGGGGGGHHHHHHGHHHHHGHGHHHGGGGHHHHHHHGHHHGHGHHHHHHHHHHGGGGGHHHHHHHHHFFHHHHGEGHGGHHHHHFHFHHHG/ECD</</0111111111.0.>1>FC.---./<0./00/0000:/0.//0000;0.00000000.::0.0000.000/00....-..:.00;000-:..900:00;:././/:0000:000...//00000:000/0::0
@M05620:45:000000000-G6HP7:1:1101:18880:5820 1:N:0:184
ATCTCTATCTCCTAAAAACCTGTTTAGATTTGGAGATAGACCTTCAGGTTTTTCATCATTTTCTGCATGAATTATACATTGACCACGTTCCAGCGTGGTCAGTTTGCAGCATTCTGTTATTTTGTTTGACAGAGTGTCTTGTTGAGAACATATGTAGGACATGATTTTTTCCTGCAACAGGGAAAATAAAGTATAAGTTTTAAAGATTTATTCTTTAATAAAGGATCTCAAAGCCAGCTTTAGAAAAAGGA
+
DDDDDFFFFFFFGGGGGGGGGGHHHHHHHHHHHHHHHHHHHHHHHHHHHHHGGHHHHIHHHHIIIHHHHHHHHHHHHHHHHHHHHHGHHHHHHHGGEGHHHHHHHHHHHHHHHHHHHHHHHHHHHHHHHHHHHHHHHHHHHGHHBGGHFHHHHHHHHFHHHHHHHHHHGEHHHHHHHHHHGFGHHFGHGFGHHHHHHFHHHHGHHHHHHHHHHGHHHHHHFGGGHHHFFHHHHHGHHGGHHHHHHHHHGGG
@M05620:45:000000000-G6HP7:1:1101:19571:5827 1:N:0:184
AAACCAGAAGACATGAGGTCAGCTAGATCGGAAGAGCACACGTCTGAACTCCAGTCACGGACATTTATCTCGTATGCCGTCTTCTGCTTGAAAAAAAAAAAAAAAACCAAACTCAAATCCTTATGATCAATACTGTTATTGAATATACATAACATCTCAACTCTCCGACCTTAATTCTTCAAAACATTCTATCTTCTCTGAAGTTGTCAACTCATACCACTCACTACACGCTACAGACACAGTGTCCACTT
+
CCCCCCCFFFFFGGGGGGGGGGHHDHHHHHGGGGHHHHHHHGHHHGHHHHHHHHHHHHGGGGGHHHHHHHHHGGHHHHGGGHGHHHHHHHHHHHHGGGGE/<//>///////11111?11=1111111111111=110000<000000000</00<0000/;0:0/.---.0000000000900..900000000000000;0000000009/99///99////9///;.-..-/:/;///.://////:/
@M05620:45:000000000-G6HP7:1:1101:18868:5836 1:N:0:184
ATCTCTATCTCCTAAAAACCTGTTTAGATTTGGAGATAGACCTTCAGGTTTTTCATCATTTTCTGCATGAATTATACATTGACCACGTTCCAGCGTGGTCAGTTTGCAGCATTCTGTTATTTTGTTTGACAGAGTGTCTTGTTGAGAACATATGTAGGACATGATTTTTTCCTGCAACAGGGAAAATAAAGTATAAGTTTTAAAGATTTATTCTTTAATAAAGGATCTCAAAGCCAGCTTTAGAAAAAGGA
+
@ABBBFFFFFFFGGGGGGGGGGHHHHHHHHHHHHHHHHHGHHHHHHHHHHHGGHHHHHHHHHHHHHHHHHHHHHHHHHHHHGHHHHGHHHHHHHGEGGHHHHHHHHHHHHHHHHHHHHHHHHHHHHHHHHHHHHHHHHHHHHHHHHHHHHHHHHHHHHHHGHHHHHHHHGHHHHHGHHHHHGGHHHHHHHHGGHHGHFGHHHHHHGGHHHHHHHHHHHHHHHHGHHHHHGHHHHHHHGHHHHHHGGHHGGH
@M05620:45:000000000-G6HP7:1:1101:14653:5867 1:N:0:184
ATCTCTATCTCCTAAAAAGGAAGAAAGGGGAGGGAAGATCGGAAGAGCACACGTCTGAACTCCAGTCACGGACATTTATCTCGTATGCCGTCTTCTGCTTGAAAAAAAAAAAAAAAACCTCCCTGTTATCACCTCCTGCCTGCAATACGAATATCTCACCTCCACTCTTCCCATCTCTACTATGTATTTTCAACCATAAATCCTCCGCATAACTCCACCTGCATGACTTTCTTCTATATATCTTACTCATT
+
AAAAAFFFFFFFGGGGGGGGGGH0AFGHGGGEGGEFGHHHHGGFGGHHHHHHGGHHGHHHHHHHHHHGHGGEGGHHHHHHHHHGGHHHHGGGHGHHHHHHHG1BGGEGGGCG//>-<..00../00000=00<0<<///.00./00;:..;..000000;0../;0/0000/00/000;0000000;0000000--//////;///-----/;////---;--/////////9;9/99///////9/////
@M05620:45:000000000-G6HP7:1:1101:17846:5947 1:N:0:184
AAACCAGAAGACATGAGGTCAGCTAGATCGGAAGAGCACACGTCTGAACTCCAGTCACGGACATTTATCTCGTATGCCGTCTTCTGCTTGAAAAAAAAAAAACCAATTAATACCAAATTATATGACAATTTCTTCACTGAATAGTCCAAAAAACATGCCAGCTCAACACAGTCAGACTCGTCGAGGTCTACGACCTGAATTATTATGACTTATTATTTGTATATGTCATAGATGCGGCTAGCTTGCATAGC
+
AAAAAAAFFF1CGG1GGGFGGGHH1FGHHGEE0EHHHHHHHGHHHGHHHHHHHHHHHHGGGGGHHHHHHHHHGGHHHHGGGHGHHHHHHH0FFHFE/E/E/<//?<11B12?11<1/111>222@@1111111111111111111<11<=..-..0/000<.0/00/0<..;0000//0...----9/000...-9//000000090000;0////////////99//;//////---9--//9/-/////
@M05620:45:000000000-G6HP7:1:1101:10486:5981 1:N:0:184
CATCCTGACCCTGAAGTACCCCATTGAGCATGGCATCGTCACCAACTGGGACGACATGGAGAAGATCTGGCACCACACCTTCTACAACGAGCTGCGCGTGGCCCCGGAGGAGCACCCAGTGCTGCTGACCGAGGCCCCCCTGAACCCCAAGGCCAACAGAGAGAAGATGACTCAGGTGAGGCTCGGCCGACGCCCGTGCTCCTCCCGTCCTTTCCCCAGTCATTTTCTGCCCGGCTTGATTTCTGACATTT
+
AAABAFFFFFFFGGGGGGGGGGGGHHHGHHHFHHHHHGHHHGHHHGHHHGEHGGGGGHHHHHHF3FGFGFHHHGHHHGGHHHHHHEFG?EDGFHHGGGGGGGHHGGCDGGGGHHGHGECFCGGGGFFBHHG?FC@FACFGGF/0CGGG..:ECG.CEA/FFB?.:F/FF9FGF0FFGFF.?;CFB;EFABBBFFFB9.AAFFFFFFA9DD.:FFFFF..;F/;/BFFB/BFE.-9D=;.:9BFF//;/;;/
@M05620:45:000000000-G6HP7:1:1101:13544:5989 1:N:0:184
ATCTTATCTCCTAAAAACCTGTTTAGATTAGGAGATAGACCTTCAGGTTTTTCATCATTTTCTGCATGAATTATACATTGACCACGTTCCAGCGTGGTCAGTTTGCAGCATTCTGTTATTTTGTTTGACAGAGTGTCTTGTTGAGAACATATGTAGGACATGATTTTTTCCTGCAACAGGGAAAATACAGTATAAGTTTTAAAGATTTATTCTTTAATAAAGGATCTCAAAGCCAGCTTTAGAAAAAGGAA
+
ABBCCFFFFFFFGGGGGGGGGGHHDFHHH5GFFGHHHGFHHHHHHHHHGHGFHGHHHHHHHHHHH5GG35GHHHHHHHHHHHHHHGHHHHFHHGGGGHHH2GGHHHHHHHHHHHHHH4FHHHHHHHHHHHHGHHHHHHHHHHHHFHFHBGHHGHHHBGHHFHBHHHHHGHHHHFGHHHHEE/?/0?11?FFBGF1@DGHHF<1=FFGHHHHHHHH<==0==00<GGFHDDDGHHHHGHHHHHH00/;C.G:
@M05620:45:000000000-G6HP7:1:1101:13527:6003 1:N:0:184
ATCTTATCTCCTAAAAACCTGTTTAGATTAGGAGATAGACCTTCAGGTTTTTCATCATTTTCTGCATGAATTATACATTGACCACGTTCCAGCGTGGTCAGTTTGCAGCATTCTGTTATTTTGTTTGACAGAGTGTCTTGTTGAGAACATATGTAGGACATGATTTTTTCCTGCAACAGGGAAAATAAAGTATAAGTTTTAAAGATTTATTCTTTAATAAAGGATCTCAAAGCCAGCTTTAGAAAAAGGAA
+
ABBABFFFFFFFGGGGGEGGGGHFAGFHG5FG5FGHHHBFHHHH3GHHHHGGHHHHBFHHGHHGGDDG3DHHFHHHHHHHFGHHHGHHHHHFHGEEGHGHHHHHHHHGHGHHHHHHHBGHHHHHHHHHGHHFFHEHGHHHHHHFF/BGBGFFBFHFFFHEFG?FFFGFGGFHGEF2@CGAA/?/0?<1?F?GG11@=GHHF1111>FG1GGGGHH=DD00==0<DGHB=0<DCGHHGHHHBF00:/;A:/9
@M05620:45:000000000-G6HP7:1:1101:19308:6006 1:N:0:184
CATCCTGACCCTGAAGTACCCCATTGAGCATGGCATCGTCACCAACTGGGACGACATGGAGAAGATCTGGCACCACACCTTCTACAACGAGCTGCGCGTGGCCCCGGAGGAGCACCCAGTGCTGCTGACCGAGGCCCCCCTGAACCCCAAGGCCAACAGAGAGAAGATGACTCAGGTGAGGCTCGGCCGACGCCCGTGCTCCTCCCGTCCTTTCCCCAGTCATTTTCTGCCCGGCTTGATTTCTGACATTT
+
CBCCDFFFFFFFGGGGGGGGGGGHHHHHHHHHHHHHHGHHHGHHHGHHHHHHGGGGGHHHHHHHHHHHHHHHHGHHHGGHHHHHHHHHGGGGGHHGGGGGGGHHGGGGGGGGHHHHGGHHHHHHHHHHHHGGGGGGGGGGGGHHHHGGGGHEHHGGGGGGGGGGGGGGGGGGGGGGHGGGGGGGFFFFFFFFFFFFDFFFFFFFFFFFFFFFFFFFFFFFFFFFFFFFFFFFFFFDFFAFFFFFF0BFFF0
@M05620:45:000000000-G6HP7:1:1101:10621:6007 1:N:0:184
CATCCTGACCCTGAAGTACCCCATTGAGCATGGCATCGTCACCAACTGGGACGACATGGAGAAGATCTGGCACCACACCTTCTACAACGAGCTGCGCGTGGCCCCGGAGGAGCACCCAGTGCTGCTGACCGAGGCCCCCCTGAACCCCAAGGCCAACAGAGAGAAGAAGACTCAGGTGAGGCTCGGCCGACGCCCGTGCTCCTCCCGTCCTTTCCCCAGTCATTTTCTGCCCGGCTTGATTTCTGCCATTT
+
BBBBBFFFFFFFGGGGGGEGGGGHHHHHHHHHHHHHHGHHHGHHHGHHHHHHGGGGGHHHHGHHGHHHFGHHHGHHHGGHHHHHHHHHGGGGGHHGGGGGGGHHGGGGGGGGHHHHGGHHHHHHHHHHHHGGGGGGGGGGGGHHHHDGFDHGHHGGGGGFGGG?FGGGGGGGGGGGGGGGGGGFFFFFFFFFFFFA9AAFFFFFFFFFFFDFFFFFFFF/FBFFBFFFFFFFFFFCFFAFFFBB9/B/BF/
@M05620:45:000000000-G6HP7:1:1101:13562:6011 1:N:0:184
ATCTTATCTCCTAAAAACCTGTTTAGATTTGGAGATAGACCTTCAGGTTTTTCATCATTTTCTGCATGAATTATACATTGACCACGTTCCAGCGTGGTCAGTTTGCAGCATTCTGTTATTTTGTTTGACAGAGTGTCTTGTTGAGAACATATGTAGGACATGATTTTTTCCTGCAACAGGGAAAATAAAGTATAAGTTTTAAAGATTTATTCTTTAATAAAGGATCTCAAAGCCAGCTTTAGAAAAAGGAA
+
BBBBBFFFFFFFEGGGGGGGGGHH5DGHHHHHHHFHFHFHHHHHGHHHHHGGHGHFHGHHHFFGGBFFFHHHGHHHGHHHDGHGHGGHHHFFGGFGGHGHHHHHHHHHHGHHHHHHHHGHHHHHHHHGHHHHHHHHHHHHHHHFHHFHHHHGHGFFHFHHFHHHHHHHGHHGFFFHHGFFGGHHHHGHGHFHHHHHHHGHFGHHGHHHHHHHGHHDDDDDDGBGHHHHHHHHGHHHGHHHFHGHHHGGCHG
@M05620:45:000000000-G6HP7:1:1101:14854:6013 1:N:0:184
CATCCTGACCCTGAAGTACCCCATTGAGCATGGCATCGTCACCAACTGGGACGACATGGAGAAGATCTGGCACCACACCTTCTACAACGAGCTGCGCGTGGCCCCGGAGGAGCACCCAGTGCTGCTGACCGAGGCCCCCCTGAACCCCAAGGCCAACAGAGAGAAGATGACTCAGGTGAGGCTCGGCCGACGCCCGTGCTCCTCCCGTCCTTTCCCCAGTCATTTTCTGCCCGGCTTGATTTCTGACATTT
+
CBCCCFFFFFFFGGGGGGGGGGGHHHHHHHHHHHHHHGHHHGHHHGHHHHHHGGGGGHHHHHHHHHHHHHHHHGHHEGGHHHHHHHHHGGGGGHHGGGGGGGHHGGGGGGGGHHHHGGHHHHHHGHHHHHGGGGGGGGGGGGHHHHGGGDHGHHGGGGGGGGGGGGGGGGGGGGGGGGGGGGGGFFFFFACFFFFFFFFFFFFFFFFFFFFFFFFFFFFFFFFFFFFFFEFFFFFFC-.BFFFFF/BFFF/
@M05620:45:000000000-G6HP7:1:1101:13543:6027 1:N:0:184
ATCTTATCTCCTAAAAACCTGTTTCGATTTGGAGATAGACCTTCAGGTTTTTCATCATTTTCTGCATGAATTATACATTGACCACGTTCCAGCGTGGTCAGTTTGCAGCATTCTGTTATTTTGTTTGACAGAGTGTCTTGTTGAGAACATATGTAGGACATGATTTTTTCCTGCAACAGGGAAAATAAAGTATAAGTTTTAAAGATTTATTCTTTAATAAAGGATCTCAAAGCCAGCTTTAGAAAAAGGAA
+
AABBBFFFFFFFGGGGGGGGGGHH5EFGHFHHGHHHHHHGHHHHGFHHHHGGHHHHHHHHHHHHHHGHHHHHHHHHHHHGHHHHFGHHHH55FE?E0FHEHHHDHEFHFHHGHFHHHHGHHFHHHHGHHBGFFFGGGHHHHHHEHHHGFHHHGFFGDGHHHHFHHHHHGHBGGHFFGEHHGGHHBGHGFGFFDFDDGGHHGGFHBGHHGHGHHHGG0DGH0<0<DHFHHHEGHGFHGHHHFHGHHFAD.FF
@M05620:45:000000000-G6HP7:1:1101:19315:6028 1:N:0:184
CATCCTGACCCTGAAGTACCCCATTGAGCATGGCATCGTCACCAACTGGGACGACATGGAGAAGATCTGGCACCACACCTTCTACAACGAGCTGCGCGTGGCCCCGGAGGAGCACCCAGTGCTGCTGACCGAGGCCCCCCTGAACCCCAAGGCCAACAGAGAGAAGATGACTCAGGTGAGGCTCGGCCGACGCCCGTGCTCCTCCCGTCCTTTCCCCAGTCATTTTCTGCCCGGCTTGATTTCTGACATTT
+
BBBBBFFFFFFFGFGGGFGGGGGHHHDHH4FHHHHHHGHHHGHGHGHHHHHHFGGGGHHHHFGFFHHHGHHHHGHHHGGHHHHHGHHHGGGGGHHGGGEEGGHHGGGGGGGGHHHHGGHFHHHHHHHGHHGGGGGGGGGGGGGHFHGGGGHGHHGGGGGGGGGGFGGFGGGGGGGGGGGGGGGGCAEDFFFCCFFFFAFFFBFFFFFFFDDFFFFFFFFBFFFFFFFFFEFEDAFCFFFFFFFFFEFFFF/
@M05620:45:000000000-G6HP7:1:1101:14864:6034 1:N:0:184
CATCCTGACCCTGAAGTACCCCATTGAGCATGGCATCGTCACCAACTGGGACGACATGGAGAAGATCTGGCACCACACCTTCTACAACGAGCTGCGCGTGGCCCCGGAGGAGCACCCAGTGCTGCTGACCGAGGCCCCCCTGAACCCCAAGGCCAACAGAGAGAAGATGACTCAGGTGAGGCTCGGCCGACGCCCGTGCTCCTCCCGTCCTTTCCCCAGTCATTTTCTGCCCGGCTTGATTTCTGACATTA
+
CCCCCFFFFFFFGGGGGGGGGGGHHHHHHHHHHHHHHGHHHGHHHGHHHHHHGGGGGHHHHHHHHHHHHHHHHGHHHGGHHHHHHHHHGGGGGHHGGGEGGGHHGGGGGGGGHHHHGGHFHHHHHHHHHHGGGGGGGGGGGGHHHHGGGGHGHHGGGGGGGGGGGGGGGGGGGGGGGGGGGGEGFFFFFFCFFFFFDFFFFFFFFFFFFFFFFFFFFFFFFFFFFFFFFFFFFFFFFFFFFFFFFEFFFF0
@M05620:45:000000000-G6HP7:1:1101:13478:6104 1:N:0:184
TACCTGTACTGGGGAAGCATTTGAATATCCCCCCATGGTGATGGGGACGGAGAACTGCTCCATAAACACAGGCAACGTGCCTAACTTTCCCGGGAAGATGAAGTCAAAGAGCGACCACAGCTCTCGGAGGTTATTTTGCATCGGTGAGCCAGACAGAATGATCCGATGAGGGGTGCGAAACTATTTGAGGAAAGGAAGCACCTTTTTATTAAATTTACCTTTTAGCAATCGCCATTCCTACCCTAAAGATC
+
CBCCCFFFFFFFGGGGGGGGGGHHHHHHHHHGGGGHHHHHHHHHHGGGGGGGGHHHHHHHHHHHHHHHHHHHGHHHGHHHHHHHHHHHHHHGGGGGGHHHFHHHHHHHHHHHGGGGGHHHHHHHHGGGGGGHHHHHHHHHHHGGGGGHHHHHHGHHHHHHHHHHHGGGHHHGGFGGGGGGGGGGGGGGGGFGGGGGGFGFGFFFFFFFFFFFFFFFFFFFFFFFFFFFFFFFFFFFFFFFFFFFFFFFFFF
@M05620:45:000000000-G6HP7:1:1101:13466:6121 1:N:0:184
TACCTGTACTGGGGAAGCATTTGAATATCCCCCCATGGTGATGGGGACGGAGAACTGCTCCATAAACACAGGCAACGTGCCTAACTTTCCCGGGAAGATGAAGTCAAAGAGCGACCACAGCTCTCGGAGGTTATTTTGCATCGGTGAGCCAGACAGAATGATCCGATGAGGGGTGCGAAACTATTTGAGGAAAGGAAGCACCTTTTTATTAAATTTACCTTTTAGCAATCGCCATTCCTACCCTAAAGATC
+
CBCCCFFFFFFFGGGGGGGGGGHHHHHHHHHGGGGHHHGHHHHHHGGGGGGGGHHHHHHHHHHHHHHHHHHHGHHHGHGHHHHHHHHHHHHGGGGGGHHHHHGHHHHHHHHHGGGGGHHHHHHHHGGGGGEHHHHHHHHHHHGGGGGHGHHHHGHHGHHHHHHHHGGGHHHGGGGGGGGGGGGGGGGGGGBFGGGGGEGGGFFFFFFFFFFFFFFFFFFFFFFFFFFFFFFFFFFFFFFFFFFFFFFFFFF
@M05620:45:000000000-G6HP7:1:1101:13491:6122 1:N:0:184
TACCTGTACTGGGGAAGCATTTGAATATCCCCCCATGGTGATGGGGACGGAGAACTGCTCCATAAACACAGGCAACGTGCCTAACTTTCCCGGGAAGATGAAGTCAAAGAGCGACCACAGCTCTCGGAGGTTATTTTGCATCGGTGAGCCAGACAGAATGATCCGATGAGGGGTGCGAAACTATTTGAGGAAAGGAAGCACCTTTTTATTAAATTTACCTTTTAGCAATCGCCATTCCTACCCTAAAGATC
+
BABBBFFFFFFFGGGGGGGGGGHGHHHHHHHGGGGHHHHHHHHHHGGGGGGGGHHHHHHHHHHHHHHHHHHHGHHHGHHHHHHGHHHHHHHGGGGGGHHHHHHHHHHHHGHHGGGGGHHHEHHHHGGGDGEHGHHHHHHHHHGGGGGGGHHHHGHHGHHHHHHHHGGGHHHGGGGGGGGGGGGGGGGGFGBFGGGGGGFFGFFFFFFFFFFFFFFFFFFFFFFFFFFFFFFFFFFFFFFFFFFFFFFFFFB
@M05620:45:000000000-G6HP7:1:1101:10961:6154 1:N:0:184
ATCTCTATCTCCTAAAAACCTGTTTAGATTTGGAGATAGACCTTCAGGTTTTTCATCATTTTCTGCATGAATTATACATTGACCACGTTCCAGCGTGGTCAGTTTGCAGCATTCTGTTATTTTGTTTGACAGAGTGTCTTGTTGAGAACATATGTAGGACATGATTTTTTCCTGCAACAGGGAAAATAAAGTATAAGTTTTAAAGATTTATTCTTTAATAAAGGATCTCAAAGCCAGCTTTAGAAAAAGGA
+
CDCDDFFFFFFFGGGGGGGGGGHHHHHHHHHHHFHHHHHHHHHHHHHHHHHGGHHHHHHHHHHIIHHHHHHHHHHHHHHHHHHHHHGHHHHHHHGGGGHHHHHHHHHHHHHHHHHHHHHHHHHHHHHHHHHHHHHHHHHHHHHHHHHHHHHHHHHHHHHHHHHHHHHHHGHHHHHHHHHHHGGHHHHHHGHHHHHHHGHHHHHHHHHHHHHHHHHHHHHHHHHHHHGHHGHHHHHHHGHHHHHHHGHHGGH
@M05620:45:000000000-G6HP7:1:1101:17144:6175 1:N:0:184
CATCCTGACCCTGAAGTACCCCATTGAGCATGGCATCGTCACCAACTGGGACGACATGGAGAAGATCTGGCACCACACCTTCTACAACGAGCTGCGCGTGGCCCCGGAGGAGCACCCAGTGCTGCTGACCGAGGCCCCCCTGAACCCCAAGGCCAACAGAGAGAAGATGACTCAGGTGAGGCTCGGCCGACGCCCGTGCTCCTCCCGTCCTTTCCCCAGTCATTTTCTGCCCGGCTTGATTTCTGACATTA
+
BBBBBFFFFFFFGGGGGGGGGGGGGGCHFDEGCHHHHGHHHGHHHGHHHHHHGFGGGHHEHHHHHFHFHGHHHGHHGGGHHHHHHHHHGEGGGHHGGGFGGGHHGGDGGGGGHHHHGGHHFGFHHHHGFFGFCGFAGGCDGFFGGHGGGGHGHGGGGGFFGGGGGGGGGGGGFFGGGFFFFGFGA=AF>;=BCFFCB.AABFFFFF.EDFFBBBFFFBDBFFFFFFFBFFFF.9-@B-.;BFFFBB9BBF/
@M05620:45:000000000-G6HP7:1:1101:17157:6190 1:N:0:184
CATCCTGACCCTGAAGTACCCCATTGAGCATGGCATCGTCACCAACTGGGACGACATGGAGAAGATCTGGCACCACACCTTCTACAACGAGCTGCGCGTGGCCCCGGAGGAGCACCCAGTGCTGCTGACCGAGGCCCCCCTGAACCCCAAGGCCAACAGAGAGAAGATGACTCAGGTGAGGCTCGGCCGACGCCCGTGCTCCTCCCGTCCTTTCCCCAGTCATTTTCTGCCCGGCTTGCTTTCTGACATTA
+
ABBABFFFFFFFGGGGGGGGGGGHHHHHFFGGHHHHHGHHHGHHEGHHHHHHGGGGCHHHHGHHHHFFGGHHGGHGCEGHHHHHHHHHG1EGGHHGGGEGGGHHGGGGGGGGGHHHGGHHHGGHHHHHHHG-DCGGGGGGCGHHHHGGGGEEHHGGGGGGGGGEFGFGGGGEGFGGGGGGFGGGFFFFABFAFFFF=::.9FFFFFFADA.BF/9FFBA/BFF::FFFFEFE?-=DFF:BBFBBB:B/FB/
@M05620:45:000000000-G6HP7:1:1101:7820:6196 1:N:0:184
CATCCTGACCCTGAAGTACCCCATTGAGCATGGCATCGTCACCAACTGGGACGACATGGAGAAGATCTGGCACCACACCTTCTACAACGAGCTGCGCGTGGCCCCGGAGGAGCACCCAGTGCTGCTGACCGAGGCCCCCCTGAACCCCAAGGCCAACAGAGAGAAGATGACTCAGGTGAGGCTCGGCCGACGCCCGTGCTCCTCCCGTCCTTTCCCCAGTCATTTTCTGCCCGGCTTGATTTCTGACATTA
+
CBCCCFFFFFFFGGGGGGGGGGGHHHGHGFHGHFHHHGHHDGHBGEHGHGFHGCEEGHGBGHHHFEHFHHHHHFFGEGGHHHHHHFHHGEGGFHGCEEE?EGFHGGGGGGGGGHHHGGHHHHHHHHGHHHGGGGGGGGGGGGHHHHGGGGHGHHGGGGGGGGGGGGGGGGGGGGGGGGGGGGGGFFFF-@FFFFFCF.DFFFFFFFFFDFFFFFFFFFFFFFFFFFFFFFFFFFAAFA9FFFBBFBF/;B/
@M05620:45:000000000-G6HP7:1:1101:17138:6201 1:N:0:184
CATCCTGACCCTGAAGTACCCCATTGAGCATGGCATCGTCACCAACTGGGACGACATGGAGAAGATCTGGCACCACACCTTCTACAACGAGCTGCGCGTGGCCCCGGAGGAGCACCCAGTGCTGCTGACCGAGGCCCCCCTGAACCCCAAGGCCAACAGAGAGAAGATGACTCAGGTGAGGCTCGGCCGACGCCCGTGCTCCTCCCGTCCTTTCCCCAGTCATTTTCTGCCCGGCTTGATTTCTGACATTA
+
BBBBBFBFFFFFGGGFGGGGFFEHHGH4FBGGGHHHHGHHHGHHFGHHHHGHGGGGGHHCGHHHHHHHHGHHGGHHHGGHHHHHHGHHGEEFGHHGGGGGGGHHGGGGGGGGHHHHGGHGFGHHHHHHHFDCDCCFFGGGGGHHGHGGGDHGHHGGGGFEFEAEGGFGGGFEGGGGGFFFGA;A;-EDFFFFFFFF=?DAFFFFFED:9ADFFBFFFFDFFFFEBBFF/BBEAB;@--.9/FFFB/99BF/
@M05620:45:000000000-G6HP7:1:1101:7069:6254 1:N:0:184
TACCTGTACTGGGGAAGCAATCGCCATTCCTACCCTAAAGATCGGAAGAGCACACGTCTGAACTCCAGTCACGGACATTTATCTCGTATGCCGTCTTCTGCTTGAAAAAAAAAAAAAATTTGTATAGACCTAGGGTGTTTGTTAGAACATTAGGCACGACCACATTACTTGTAGTAAGAGGATGCGACAGTAACATGTTGTAGAAGTAACTATTTCATAAGGGACATGCAACGCAGATATGGATAGATGTA
+
>>>AAFFFFFFFGGAEFGGGGGGGGGGHHHHFHFHHGGHGFHHHGGGGHHGHHHHGHHGFEGHGHHHGFGHGAEEEEGHHHHFHGFFDHFHHGEEHGFHHFHHHAFGFFGFGG?<///0111111111111110.0.-.0///00000/000=0/0...:--..0;00000;00090009..9//-.-9:000000/00;//////9/;//////9//////.9..//////:----//:////9/9////
@M05620:45:000000000-G6HP7:1:1101:20569:6256 1:N:0:184
CTTCCTGACCCTGAAGTACCCCATTGAGCATGGCATCGTCACCAACTGGGACGACATGGAGAAGATCTGGCACCACACCTTCTACAACGAGCTGCGCGTGGCCCCGGAGGAGCACCCAGTGCTGCTGACCGAGGCCCCCCTGAACCCCAAGGCCAACAGAGAGAAGATGACTCAGGTGAGGCTCGGCCGACGCCCGTGCTCCTCCCGTCCTTTCCCCAGTCATTTTCTGCCCGGCTTGATTTCTGACATTT
+
BBBBBFFFFFFFGGGGGGGGGGDGHHDGGEGFGHFGHGHHFGHGCEHHHHFGFGGGGFHHHHHHFHHHGHHHHGHHHGGHHHHGHHHHGGGGGHHGGGGGGGHHGGGDGGGGHHHHGEGGHHHGGHGFHHFFGGGGGGGGGGGHHHGG:.CEHHEEGFGFFGGEFFFGGGGGGGGGGGGGGGGGFFFFFFFFFFFFBDFFFFFFFFFEFFFFFFFFFFDFFFFFFFFFFFFFDFDFFA9BFFFFEBFBFF/
@M05620:45:000000000-G6HP7:1:1101:24827:6265 1:N:0:184
ATCTCTATCTCCTAAAAACCTGTTTAGATTTGGAGATAGACCTTCAGGTTTTTCATCATTTTCTGCATGAATTATACATTGACCACGTTCCAGCGTGGTCAGTTTGCAGCATTCTGTTATTTTGTTTGACAGAGTGTCTTGTTGAGAACATATGTAGGACATGATTTTTTCCTGCAACAGGGAAAATAAAGTATAAGTTTTAAAGATTTATTCTTTAATAAAGGATCTCAAAGCCAGCTTTAGAAAAAGGA
+
CCCCCFFFFFFFGGGGGGGGGGHHHHHHHHHHHGHHHHHHHHHHHHHHHHHGGHHHHIHHHHHHIHHHHHHHHHHHHHHHHHHHHHGHHHHHHHGGGGHHHHHHHHHHHHHHHHHHHHHHHHHHHHHHHHHHHHHHHHHHHHHHHHHHHHHHHHHHHHHHHHHHHHHHHGHHHHHHHHHHHGGHHHGHHHHHHHHGHGHHHHHHHHHHHHHHHHHHHHHHHHHHHHHHHHHHHHHHHGHHHHHEFGHHGGG
@M05620:45:000000000-G6HP7:1:1101:20582:6270 1:N:0:184
CTTCCTGACCCTGAAGTACCCCATTGAGCATGGCATCGTCACCAACTGGGACGACATGGAGAAGATCTGGCACCACACCTTCTACAACGAGCTGCGCGTGGCCCCGGAGGAGCACCCAGTGCTGCTGACCGAGGCCCCCCTGAACCCCAAGGCCAACAGAGAGAAGATGACTCAGGTGAGGCTCGGCCGACGCCCGTGCTCCTCCCGTCCTTTCCCCAGTCATTTTCTGCCCGGCTTGATTTCTGACATTA
+
CCCCCFFFFFFFGGGGGGGGGGGHHHHHHHHHHHHHHGHHHGHHHGHHHHHHGGGGGHHHHHHHHHHHHHHHHGHHHGGHHHHHHHHHGGGGGHHGGGGGGGHHGGGGGGGGHHHHGGHHHHHHHHHHHHGGGGGGGGGGGGHHHHGGGGHFHHGGGGGGGGGGGGGGGGGGGGGGGGGGGGGGFFFFFFFFFFFF>FFFFFFFFFFFFFFFFFFFFFFFFFFFFBBBFFFEDDCDAC.BBFFFFFF/FF/
@M05620:45:000000000-G6HP7:1:1101:24719:6272 1:N:0:184
ATCTCTATCTCCTAAAAACCTGTTTAGATTTGGAGATAGACCTTCAGGTTTTTCATCATTTTCTGCATGAATTATACATTGACCACGTTCCAGCGTGGTCAGTTTGCAGCATTCTGTTATTTTGTTTGACAGAGTGTCTTGTTGAGAACATATGTAGGACATGATTTTTTCCTGCAACAGGGAAAATAAAGTATAAGTTTTAAAGATTTATTCTTTAATAAAGAATCTCAAAGCCAGCTTTAGAAAAAGGA
+
AABBBFFFFFFFGGFGGGGGGGGHHHHHHHHHHHGGHHHDFHHHHGGGHHHGGGHHHHHHHHHHGHHHHGDHHHHHHHGHHHGHHHGHHHHFHHGGGGHHHHHHHHHHHHHHHHHHHHHHHHHHHHHHHHHHHHFHHHHHHHHHHHHHHHHHHHHHHHGHHHHHHHHHHGHHHHHHHHGGHGGHHHHHGHHHHHGHHHHHHHHHHHHHHGHHHHHHHHHHHHHF.GHGHHHGHFHHHGHHHHHFGGHHCGH
@M05620:45:000000000-G6HP7:1:1101:7072:6273 1:N:0:184
TACCTGTACTGGGGAAGCAATCGCCATTCCTACCCTAAAGATCGGAAGAGCACACGTCTGAACTCCAGTCACGGACATTTATCTCGTATGCCGTCTTCTGCTTGAAAAAAAAAAAACAAATATTCAGAACAATTCTCCCCTGTCTCCCCCAACCAACATAAATACTCTTACGCCAATTAAGAACGAGCAAATTCCATACTCCTCCATACATTTTGCTCTACATATTCGGTTACTTATAAGTTCATCTCTTT
+
CCCCCFFFFFFFGGGGGGGGGGGGGGGHHHHHHHHHHHHHHHHHGGGGHHHHHHHGHHHGGGHHHHHHHHHHGGGGGHHHHGHHHHFGHHHHGGGHGHHHHHHHGHHHGGGGGG<<///0211111111?0011?111<<0.11111>..-.<...<./=0000C000000..:.-00000;0;...--/0000;00099000//;00;00000000;00:090000/....0000000:;00009000:0
@M05620:45:000000000-G6HP7:1:1101:24847:6274 1:N:0:184
ATCTCTATCTCCTAAAAACCTGTTTAGATTTGGAGATAGACCTTCAGGTTTTTCATCATTTTCTGCATGAATTATACATTGACCACGTTCCAGCGTGGTCAGTTTGCAGCATTCTGTTATTTTGTTTGACAGAGTGTCTTGTTGAGAACATATGTAGGACATGATTTTTTCCTGCAACAGGGAAAATAAAGTATAAGTTTTAAAGATTTATTCTTTAATAAAGGATCTCAAAGCCAGCTTTAGAAAAAGGA
+
BBBBBFFFFFFFGGGGGGGGGGHHHHHHHHHHHBGHHHHFHFHHHGHHHHHGGHEHHEGHHHHHGHHHHGFHHFHFFGGHHHHHGHGHHHHBGHGFGGHHHHHHHEHHHHHHHHHHHHFHHHHHHHHHFHFHGGGHHHHHHHHHHHHFGHHHHHHHHHHHHHHFHHHHHGHHHHHHHGHHGGGFHHGDHFGHHDBFFFGHHHHHHHGHHHHHHHHHGGGDGHHG/DGHHHHHHHG/CEGHHFGFHH/CDG/
@M05620:45:000000000-G6HP7:1:1101:24701:6275 1:N:0:184
ATCTCTATCTCCTAAAAACCTGTTTAGATTTGGAGATAGACCTTCAGGTTTTTCATCATTTTCTGCATGAATTATACATTGACCACGTTCCAGCGTGGTCAGTTTGCAGCATTCTGTTATTTTGTTTGACAGAGTGTCTTGTTGAGAACATATGTAGGACATGATTTTTTCCTGCAACAGGGAAAATAAAGTATAAGTTTTAAAGATTTATTCTTTAATAAAGGATCTCAAAGCCAGCTTTAGAAAAAGGA
+
CCCCCFFFFFFFGGGGGGGGGGHHHHHHHHHHHHHHHHHHHHHHHHHHHHHGGHHHHIIHIHIIIHHHHHHHHHHHHHHHHHHHHHGHHHHHHHGGGGHHHHHHHHHHHHHHHHHHHHHHHHHHHHHHHHHHHHHHHHHHHHHHHHHHHHHHHHHHHHHHHHHHHHHHHGHHHHHHHHHHHGGHHHHHHHHHHHHHHHHHHHHHHHHHHHHHHHHHHHHHHHH0CGHHHHHHHHHHHGHHHHHHHHHHGGH
@M05620:45:000000000-G6HP7:1:1101:18478:6277 1:N:0:184
CATCCTGACCCTGAAGTACCCCATTGAGCATGGCATCGTCACCAACTGGGACGACATGGAGAAGATCTGGCACCACACCTTCTACAACGAGCTGCGCGTGGCCCCGGAGGAGCACCCAGTGCTGCTGACCGAGGCCCCCCTGAACCCCAAGGCCAACAGAGAGAAGATGACTCAGGTGAGGCTCGGCCGACGCCCGTGCTCCTCCCGTCCTTTCCCCAGTCATTTTCTGCCCGGCTTGATTTCTGACATTA
+
CDDDDFFFFFFFGGGGGGGGGGGHHHHHHHHHHHHHHGHHHGHHHGHHHHHHGGGGGHHHHHHHHHHHHHHHHGHHHGGHHHHHHHHHGGGGGHHGGGGGGGHHGGGGGGGGHHHHGGHHHHHHHHHHHHGGGGGGGGGGGGHHHHGGGGHGHHGGGGGGGGGGGGGGGGGGGGGGHGGGGGGGFFFFFFFFFFFFBFFFFFFFFFFFFFFFFFFFFFFFFFFFFFHHFFFFFFFFFFFFFFFFFFFFFF0
@M05620:45:000000000-G6HP7:1:1101:24811:6278 1:N:0:184
ATCTCTATCTCCTAAAAACCTGTTTAGATTTGGAGATAGACCTTCAGGTTTTTCATCATTTTCTGCATGAATTATACATTGACCACGTTCCAGCGTGGTCAGTTTGCAGCATTCTGTTATTTTGTTTGACAGAGTGTCTTGTTGAGAACATATGTAGGACATGATTTTTTCCTGCAACAGGGAAAATAAAGTATAAGTTTTAAAGATTTATTCTTTAATAAAGGATCTCAAAGCCAGCTTTAGAAAAAGGA
+
BBBBBFFFFFFFGGGGGGGGGGHHHHHHHHHHHHHHHHHHGHHHHHHHGHHGGHHHHGGHHHHHGHHHHEHHHHHGHHHHHHHGHHGHFHHHHHGEFGHHFFBGHHFHFHHHHHHHEFGFHHHHHHHHHHHHHHGGHHHHHHHHHHHHHE3GGHHHHGHHGHHHHHHHHGHHHEFHBHHHGE/GEFHHGGDGGHHHHGHHHGEHHGFHHHHHHHHHHHHGHGFFHHHHHHHHHHHHHGHHHHHGGFHGAEF
@M05620:45:000000000-G6HP7:1:1101:18496:6280 1:N:0:184
CATCCTGACCCTGAAGTACCCCATTGAGCATGGCATCGTCACCAACTGGGACGACATGGAGAAGATCTGGCACCACACCTTCTACAACGAGCTGCGCGTGGCCCCGGAGGAGCACCCAGTGCTGCTGACCGAGGCCCCCCTGAACCCCAAGGCCAACAGAGAGAAGATGACTCAGGTGAGGCTCGGCCGACGCCCGTGCTCCTCCCGTCCTTTCCCCAGTCATTTTCTGCCCGGCTTGATTTCTGACATTA
+
BBBBBFFFFFFFGGGGGGGGGGGHHHHHHHHHHHGHHGHHHGHHGGHHHHHHGGGGGHHHHHHHGHHHHHHHHGHHHGGHHHHHHHHHGGGGGHHGGGGGGGHHGGGGGGGGHEHHGGHFHHHHHHHGHHGGGGGGGGGGGGHHHHGGGGHGHHGGGGGGGGGGGGGGGGGGGGGGGGGGGGGGFFFFDFFAFFFF@AFFFFFFFFDADDDFFFFFFFFFFFFFFFFFFBFEDFCDD;;FFFFFF/BBFF/
@M05620:45:000000000-G6HP7:1:1101:24831:6283 1:N:0:184
ATCTCTATCTCCTAAAAACCTGTTTAGATTTGGAGATAGACCTTCAGGTTTTTCATCATTTTCTGCATGAATTATACATTGACCACGTTCCAGCGTGGTCAGTTTGCAGCATTCTGTTATTTTGTTTGACAGAGTGTCTTGTTGAGAACATATGTAGGACATGATTTTTTCCTGCAACAGGGAAAATAAAGTATAAGTTTTAAAGATTTATTCTTTAATAAAGGATCTCAAAGCCAGCTTTAGAAAAAGGA
+
ABBBBFFFFFFFGGGGGGGGGGHHHHHHHHHHHHHHHHHGHHHHHHHHHHHGGHHHHHHHHHHHHHHHHHHHHHHHHHHHHHHHHHGHHHHHHHGGGGHHHHHHHHHHHHHHHHHHHHHHHHHHHHHHHHGHHHHHHHHHHHHHBHHHGHHHHHHHHHHHHHHHHHHHHGHHHHHHHHHHHGGHHHGGHHHHHHHHHHHHHHHHHHHHHHHHHHHHHHHHHHHHGHHHHHHHHHHHHGHHHHHHHGHHGGH
@M05620:45:000000000-G6HP7:1:1101:9126:6392 1:N:0:184
ATCTCTATCTCCTAAAAACCTGTTTAGATTTGGAGATAGACCTTCAGGTTTTTCATCATTTTCTGCATGAATTATACATTGACCACGTTCCAGCGTGGTCAGTTTGCAGCATTCTGTTATTTTGTTTGACAGAGTGTCTTGTTGAGAACATATGTAGGACATGATTTTTTCCTGCAACAGGGAAAATAAAGTATAAGTTTTAAAGATTTATTCTTTAATAAAGGATCTCAAAGCCAGCTTTAGAAAAAGGA
+
BCABCFFFFFFFGGGGGGGGGGGHHHHHGHHHHGHFGHHFHHGHHHHHHHHGGHHHHHHHHHHHHGHHHHHHHHHHHHHHHHGHHHGGHHHHHHGGGGHHGHHHHHHHHHHHHHHHHHHHHHHHFHHHHHHHHHFGHHHHHHHHGGHHHHHHHHHHHHHGHHHHHHHHHGHHHHHHHHHHHFGHHHGHGHHGHFHHGGHHHHHGHHHHHHHHHHHHHHHHHHHHHHHHHHHGHGHHHGHHHHHFGHHHGGH
@M05620:45:000000000-G6HP7:1:1101:6044:6393 1:N:0:184
ATCTCTATCTCCTAAAAACCTGTTTAGATTTGGAGATAGACCTTCAGGTTTTTCATCATTTTCTGCATGAATTATACATTGACCACGTTCCAGCGTGGTCAGTTTGCAGCATTCTGTTATTTTGTTTGACAGAGTGTCTTGTTGAGAACATATGTAGGACATGATTTTTTCCTGCAACAGGGAAAATAAAGTATAAGTTTTAAAGATTTATTCTTTAATAAAGGATCTCAAAGCCAGCTTTAGAAAAAGGA
+
BCCCCFFFFFFFGGGGGGGGGGHHHHHHHHHHHHHHHHHHHHHHHHHHHHHGGHHHHIHHHIIHHHHHHHHHHHHHHHHHHHHHHHGHHHHHHHGGGGHHHHHHHHHHHHHHHHHHHHHHHHHHHHHHHHHHHHHHHHHHHHHHHHGHHHHHHHHHHHHHHHHHHHHHHGHHHHHHHHHHHGGHHHHHHHHGHHHHHHHHHHHHGHHHHHHHHHHHHGHHHHHHHHHHHHHGHHHHHGHHHHHGHHHHGGH
@M05620:45:000000000-G6HP7:1:1101:6059:6406 1:N:0:184
ATCTCTATCTCCTAAAAACCTGTTTAGATTTGGAGATAGACCTTCAGGTTTTTCATCATTTTCTGCATGAATTATACATTGACCACGTTCCAGCGTGGTCAGTTTGCAGCATTCTGTTATTTTGTTTGACAGAGTGTCTTGTTGAGAACATATGTAGGACATGATTTTTTCCTGCAACAGGGAAAATAAAGTATAAGTTTTAAAGATTTATTCTTTAATAAAGGATCTCAAAGCCAGCTTTAGAAAAAGGA
+
CCCCCFFFFFFFGGGGGGGGGGHHHHHHHHHHHHHHHHHHHHHHHHHHHHHGGHHHHIHHHHHHFHHHGFHHHHHHHHHHHHHHHHGHHHHHHHGGGGHHHHHHHHHHHHHHHHHHHHHHHHHHHHHHGHHHHHHHHHHHHHHHHHHHHHHHHHHHHHHHHHHGHHHHHGHHHHHHHHGHGGGHHHHHHHHHHHHHHHHHHHHHHHHHHHHHHHHHHHHHHHGFHHHHHHHHGHHHFGHHHHEFFFHFDDH
@M05620:45:000000000-G6HP7:1:1101:9130:6409 1:N:0:184
ATCTCTATCTCCTAAAAACCTGTTTAGATTTGGAGATAGACCTTCAGGTTTTTCATCATTTTCTGCATGAATTATACATTGACCACGTTCCAGCGTGGTCAGTTTGCAGCATTCTGTTATTTTGTTTGACAGAGTGTCTTGTTGAGAACATATGTAGGACATGATTTTTTCCTGCAACAGGGAAAATAAAGTATAAGTTTTAAAGATTTATTCTTTAATAAAGGATCTCAAAGCCAGCTTTAGAAAAAGGA
+
BCCCCFFBFFFFGGGGGGGGGGHHHHHHHHHHHGHHHHHHHHHHHHHHHHHGGHHHHIHHHHHIIHHHHHHHHHHHHHHHHHHHHHGHHHHHHHGGGGHHHHHHHHHHHHHHHHHHHHHHHHHHHHHHHHGHHHHHHHHHHHHHHHGHHHHHHHHHHHHHHHHHHHHHHGHHHHHHHHFHHEFFHGGHHHHHHHHHHGGHHHHHHHHHHHHHHHHHHHHGHHHGHHGHHHHHHFHGHGHHHHGHGHHFGDF
@M05620:45:000000000-G6HP7:1:1101:23761:6439 1:N:0:184
ATCTCTATCTCCTAAAAACCTGTTTAGATTTGGAGATAGACCTTCAGGTTTTTCATCATTTTCTGCATGAATTATACATTGACCACGTTCCAGCGTGGTCAGTTTGCAGCATTCTGTTATTTTGTTTGACAGAGTGTCTTGTTGAGAACATATGTAGGACATGATTTTTTCCTGCAACAGGGAAAATAAAGTATAAGTTTTAAAGATTTATTCTTTAATAAAGGATCTCAAAGCCAGCTTTAGAAAAAGGA
+
CDDDDFFFFFFFGGGGGGGGGGHHHHHHHHHHHHHHHHHHHHHHHHHHHHHGGHHHHHHHHHHHIHHHHHHHHHHHHHHHHHHHHHGHHHHHHHGGGGHHHHHHHHHHHHHHHHHHHHHHHHHHHHHHHHHHHHHHHHHHHHHHHHHHHHHHHHHHHHHHHHHHHHHHHGHHHHHHHHHHHGGHHHHHHHHHHHHHHHHHHHHHHHHHHHHHHHHHHHHHHHHHHHHHHHHHHHHHHGHHHHHHHHHHGGH
@M05620:45:000000000-G6HP7:1:1101:11164:6443 1:N:0:184
CATCCTGACCCTGAAGTACCCCATTGAGCATGGCATCGTCACCAACTGGGACGACATGGAGAAGATCTGGCACCACACCTTCTACAACGAGCTGCGCGTGGCCCCGGAGGAGCACCCAGTGCTGCTGACCGAGGCCCCCCTGAACCCCAAGGCCAACAGAGAGAAGATGACTCAGGTGAGGCTCGGCCGACGCCCGTGCTCCTCCCGTCCTTTCCCCAGTCATTTTCTGCCCGGCTTGATTTCTGACATTA
+
BCCCBFFFFFFFGGGGGGGGGGGHHHHHHHHHHHHHHGHHHGHHHGHHHHHHGGGGGHHGHHHHHFHHHHHHHGHHGGGHHHHHHHHHGGGGGHHGGGGGGGHHGGGGGGGGHHHHGGHHHHHHHHHHHHGGGGGGGGGGGGGHHHGGDFHGHHGGGGGFGGGGGGGGGGGGGGGGGGGGGGGGFFFFFFFFFFFFFDFFFFFFFFFFFFFFFFFBFFFFFFFFFFFFEFFFFCAFAC;FFFFFFBFFFF/
@M05620:45:000000000-G6HP7:1:1101:6945:6445 1:N:0:184
CATCCTGACCCTGAAGTACCCCATGACTTGATTTCTGACATTAGATCGGAAGAGCACACGTCTGAACTCCAGTCACGGACATTTATCTCGTATGCCGTCTTCTGCTTGAAAAAAAAAAAAAAAAGAAAAAAAACAAACTTTATTTCACTCTAATTAATCACGTATCTATCCAAAATTTCGCTACGAAACCTCGCAACTATGTAAGTCACAGTCCACAGTTCATGCTTTGCACATGAGCAGTAGCTGTCGTT
+
CCCCDFFFFFFFGGGGGFGGGGGHHHHHHHHHHHHHHHHGHHHHHHHHGGGGHHHHHFHGHHHGGHHHHHHHHHHHGGGGGHHHGGGHHHGGHHHHGGGHGHHHHHHHFHHHHGGGGC><////..000>-<<...<.0000000000000000;:000:0../0:;000/000.0:00/...-....-.//.--.-:000::00;00000000000.000000000000000:0;000/00000000.99
@M05620:45:000000000-G6HP7:1:1101:4927:6447 1:N:0:184
CATCCTGACCCTGAAGTACCCCATTGAGCATGGCATCGTCACCAACTGGGACGACATGGAGAAGATCTGGCACCACACCTTCTACAACGAGCTGCGCGTGGCCCCGGAGGAGCACCCAGTGCTGCTGACCGAGGCCCCCCTGAACCCCAAGGCCAACAGAGAGAAGATGACTCAGGTGAGGCTCGGCCGACGCCCGTGCTCCTCCCGTCCTTTCCCCAGTCATTTTCTGCCCGGCTTGATTTCTGACATTA
+
BBBBBFFFFFFFGGGGGGGGGGGHHHHHHHHHHHHHHGHHHGHHHGHHHHHHGGGGGHHHHGFGHFHGHHHHHGHHHGGHHHHHHHHFGGFGGHHGGGGGGGHHGGGGGGGGHHHHGGHGHHHHHHHGHHGGGGCGFGGGGGHGHHGGGGHGHHGGGGGGGGGGGGGGGGGGGGGGGFGGGGGGFFFF@99BFFFFBDDFFFFFFFFEDFFFFBB9FFDFFFFFEFFFFEFFD=CFF;;FFBFFF:BFFF/
@M05620:45:000000000-G6HP7:1:1101:11175:6458 1:N:0:184
CATCCTGACCCTGAAGTACCCCATTGAGCATGGCATCGTCACCAACTGGGACGACATGGAGAAGATCTGGCACCACACCTTCTACAACGAGCTGCGCGTGGCCCCGGAGGAGCACCCAGTGCTGCTGACCGAGGCCCCCCTGAACCCCAAGGCCAACAGAGAGAAGATGACTCAGGTGAGGCTCGGCCGACGCCCGTGCTCCTCCCGTCCTTTCCCCAGTCATTTTCTGCCCGGCTTGATTTCTGACATTT
+
CCCCCFFFFFFFGGGGGGGGGGGHHHHHHGHHHHHHHGHHGGHHHGHHHHHHGGGGGHHHHHHHHHHHHHHHHGHHHGGHHHHHHHHHGGGGGHHGGGGGGGHHGGGGGGGGHGHHGGHGHHHHHHHHHHGGGGGGGGGGGGGHHHGGGGHGHHGGGGGGGGGGGGGFGGGGGGGGGGGGGEGGFFFFFFFFFFFFCDF?FFFFFFFADFFFFFFFFFFFFBFFFFFBFEFEDFFFFF.FFFFBF0FFFF0
@M05620:45:000000000-G6HP7:1:1101:14046:6476 1:N:0:184
CATCCTGACCCTGAAGTACCCCATTGAGCATGGCATCGTCACCAACTGGGACGACATGGAGAAGATCTGGCACCACACCTTCTACAACGAGCTGCGCGTGGCCCCGGAGGAGCACCCAGTGCTGCTGACCGAGGCCCCCCTGAACCCCAAGGCCAACAGAGAGAAGATGACTCAGGTGAGGCTCGGCCGACGCCCGTGCTCCTCCCGTCCTTTCCCCAGTCATTTTCTGCCCGGCTTGATTTCTGACATTA
+
BBBBBFFFFFFFEGGFGGGGGGEFFFBEFFFFFHHHHGHHFGHHHEHHFHFHEFGGGHFBGHFFHFHBGHHHHGGHEGGHHHHHHHHFGAEEEGFG?FEFGGHHGGGGGGGGHHHHGGH<GHBGGHHGHHGGGCCFDCF<CGGGHHGGGGEFHHGGGGGGGFFEFGGGFGEF090CFBFFFEGFDFED@-BACFFCFDDABFFFF..9ADD/BBFFFBF/F/BFFFF/BFFE.---@9./9BFF/;FBFB/
@M05620:45:000000000-G6HP7:1:1101:19977:6503 1:N:0:184
ATCTCTATCTCCTAAAAAGGAAGAAAGGGGAGGGAAGATCGGAAGAGCACACGTCTGAACTCCAGTCACGGACATTTATCTCGTATGCCGTCTTCTGCTTGAAAAAAAAAAAAACTTTATTTCTTTTTCCATAATGTCGCTTTACCAACCTTCAGACGAAACGCCCTTTCCCTGCCCCTCCCAACCCATATCTCCCATTCCCCCTCTCACTTCTTTAATAGCCGCCCTCCCACCCTGCACCCGCTCATCGC
+
AABBBFFFFFFFGBGGGBAE4GG4BGHHGGGGGGCHGHHHHGEGGGHHHHHHGHHFEEFHGGHHGHFFFGGGGGHHHFHBGHGFEHHHHEEGHGHGHHHHHFHHGHE//@D/<//111111111?111011111111>...<.00000../0/000/;--.-.----/00;000........//....9///////./////..-../;//;///////////.--;-.....;.....//;----.///.
@M05620:45:000000000-G6HP7:1:1101:16223:6565 1:N:0:184
CATCCTGACCCTGAAGTACCCCATTGAGCATGGCATCGTCACCAACTGGGACGACATGGAGAAGATCTGGCACCACACCTTCTACAACGAGCTGCGCGTGGCCCCGGAGGAGCACCCAGTGCTGCTGACCGAGGCCCCCCTGAACCCCAAGGCCAACAGAGAGAAGATGACTCAGGTGAGGCTCGGCCGACGCCCGTGCTCCTCCCGTCCTTTCCCCAGTCATTTTCTGCCCGGCTTGATTTCTGACATTT
+
BBABBFFFFFFFGGGGGGGGGGGHHHHHHHHHHHHHHGHHHGHHHGHHHHHHGGGGGHHHFHHHHHHGGHHHHGHHHGGHHHHHHHHHGGGGGHHGGGGGGGHHGGGGGGGGHHHHGGHFGHGFGGGHHHGCGGGFGGGGGGHHHHGGG.GFHHGGGGGGGGGAFFFGGGGGGGGGGGGFFFGGFFFFF@=DFFFF;DFFFFFFFEFADDDBFFFFFF?/B/FFFFFFFEFE9@DD;;;BF/FFB;FBFF/
@M05620:45:000000000-G6HP7:1:1101:20611:6569 1:N:0:184
ATCCTGACCCTGAAGTACCCCATTGAGCATGGCATCGTCACCAACTGGGACGACATGGAGAAGATCTGGCACCACACCTTCTACAACGAGCTGCGCGTGGCCCCGGAGGAGCACCCAGTGCTGCTGACCGAGGCCCCCCTGAACCCCAAGGCCAACAGAGAGAAGATGACTCAGGTGAGGCTCGGCCGACGCCCGTGCTCCTCCCGTCCTTTCCCCAGTCATTTTCTGCCCGGCTTGATTTCTGACATTAG
+
CDDDDFFFFFFFGGGGGGGGGGHHHGHHHHHHHHHHGHHHGHHHGHHHHHHGGGGGHHHHHHHHHHHHHHHHGHHHGGHHHHHHHHHGGGGGHHGGGGGGGHHGGGGGGGGHHHHGGHHHHHHHHHHHHGGGGGGGGGGGGHHHHGGFGHGHHGGGGGGGGGGGGGGGGGGGGGGFGFGGGGGFFFFFFFFAFFFFFDFFFFFFFFEFDDFFFFFFFFBF0FFFFFFFFFFAFACFFFFFFFFFFFFFFFB
@M05620:45:000000000-G6HP7:1:1101:10933:6602 1:N:0:184
ATCTCTATCTCCGAAAAAGGAAGAAAGGGGAGGGAAGATCGGAAGAGCACACGTCTGAACTCCAGTCACGGACATTTATCTCGTATGCCGTCTTCTGCTTGAAAAAAAAAAAGCAGTCAACTCTTGATCCTCTTATCTCCTCCCGCCGCCGCCTGCCTGTCCAGCACCAACACGGCCACTCTCACGTACGTTCTCACGCACCCATCCGAAGGCATACACCCGCCTGTGACGCTACACCCGCCGCCCCCACT
+
ABBBBFFFFFFFGAEGGGGGGGHHEGHGGGGGGG?GGHHHHGEFGFHFHHHHGFHGGEDGGHFFGGGHHGGGGGHHGGFBHHGFGHHHHFEGHEHGHHGHFF3GGHGG@?/B/0101111111111111=1111111111100..--------....00;/00///........----.//9///....-./..//;..---..//.9..-...//////.---../;;/;...-/./.----------..
@M05620:45:000000000-G6HP7:1:1101:26144:6671 1:N:0:184
CATCCTGACCCTGAAGTACCCGGCTTGATTTCTGACATTAGATCGGAAGAGCACACGTCTGAACTCCAGTCACGGACATTTATCTCGTATGCCGTCTTCTGCTTGAAAAAAAAAACAATGTCATCTGATTTGCTTTCTTTTTGTAACCCCCACGAAACCTTCACTAATCATTTTTTCAATAATTCCTTCGTTTTCATTCATGATTTTTTAGCCGCCTTGCTTCTTCTCCCAGACTCTCTACTCTACTACCC
+
BBBBBFFFFFFFGFFGGGGGGGGGGGGAHHHHHHFH3GGAGFGHHGGGG2FGHHFHGHHHGFFHHHHHHHHHHGG>EGHHHFHFGHHGFHHGHGFGHGHHHHHHG033B?E@/>@//?222@222>@222222@?<FFD111/?DD11.>--.<-<.-</<<000=<00:00C0C?F00<0CCB0;B0;.//.;C090;0;00;00;0-./9/.;-../9/;B/;//9//./.9/;BBBF//;//////B.
@M05620:45:000000000-G6HP7:1:1101:26125:6673 1:N:0:184
CATCCTGACCCTGAAGTACCCGGCTTGATTTCTGACATTAGATCGGAAGAGCACACGTCTGAACTCCAGTCACGGACATTTATCTCGTATGCCGTCTTCTGCTTGAAAAAAAAAAAAAAAAAAACAAAAAAAATGTACTAAAAACAAACGTACACACAAAAACAAGCGACCATAGACCAACCAACCTAAAGAACAAGTCCTACCCGTGCAATCACGTATACAATACACCCAATCAACGTTCTGTACAATGA
+
BAABCFFFFFFFGGGGGGGGGGGGGGGHHHHHHHGHHHHHGHHHHGGGGHHHGHHHGHHHGGFHGHHHHHHHHGGGGGHHHHHHHHHGEHHHHGGGHGHHHHHHHHHHHHGGGGF><<</----.<..<<-:-.0;00000000..;.:...;.;09......../...:--0B00B09.....9./00000;:///000000:..9...00000../00900090;0/...9/00/.://.090000000
@M05620:45:000000000-G6HP7:1:1101:19907:6678 1:N:0:184
ATCTCTATCTCCTAAAAAGGAAGAAAGGGGAGGGAAGATCGGAAGAGCACACGTCTGAACTCCAGTCACGGACATTTATCTCGTATGCCGTCTTCTGCTTGAAAAAAAAAACCACCCATTGCTGCTGACCTACTCCCCCCTGAACCCCAACGCCCACATAGAGAAGATGACTCCGCTGAGCCTCGTCCGACACCCTTGCTCCTCCCTTCCCTTTTCCCGTCATTTTCTTCCCCCCTTCTTTTCTCCCCTTC
+
ABBAAFFFFFFFGGGGFGCE4FH4ECCHACAEEAEAEFHHGGGGGHHHGFGHGCHHFFBGHHHFFGHHHGGGGGHBGHEBGGHEEFFGFEEGHGHHFFHHHCHHHGGG?/C//<?F?A011111?C11?01<011<.>C@C./</C<C....:A-:;.:000009//00;;;9/..;-../99/.::A-.;-;A?./.;/BFFF/../.9./9///;/.:A.A/B9BB9/BB..-;..///9;F/9/..;.
@M05620:45:000000000-G6HP7:1:1101:14808:6718 1:N:0:184
CATCCTGACCCTGAAGTACCCCATTGAGCATGGCATCGTCACCAACTGGGACGACATGGAGAAGATCTGGCACCACACCTTCTACAACGAGCTGCGCGTGGCCCCGGAGGAGCACCCAGTGCTGCTGACCGAGGCCCCCCTGAACCCCAAGGCCAACAGAGAGAAGATGACTCAGGTGAGGCTCGGCCGACGCCCGTGCTCCTCCCGTCCTTTCCCCAGTCATTTTCTGCCCGGCTTGATTTCTGACATTA
+
CCCCCFFFFFFFGGGGGGGGGGGHHHHHHHHHGHHHHGHHGGHHHGHHHHHHGGGGGHHHHHHFHHHHHHHHHGGHHGGHHHHHHHHHGGGGGHHGGGEGGGHHGGGGGGGGHHHHGGHFGHHHHHHHHHGGGGGGGGGGGGHHHHGGGGEGHHGGGGFGGGGGGGGFGGFGGFGGGFGGGGGGFCFFBCFFAFFFFFFEFFFFFFFEFFFBFFFFFFFFFFFFFFB0FEFEFCABFA.:0BFFB;BBBF0
@M05620:45:000000000-G6HP7:1:1101:5091:6761 1:N:0:184
ATCTCTATCTCCTAAAAACCTGTTTAGATTTGGAGATAGACCTTCAGGTTTTTCATCATTTTCTGCATGAATTATACATTGACCACGTTCCAGCGTGGTCAGTTTGCAGCATTCTGTTATTTTGTTTGACAGAGTGTCTTGTTGAGAACATATGTAGGACATGATTTTTTCCTGCAACAGGGAAAATAAAGTATAAGTTTTAAAGATTTATTCTTTAATAAAGGATCTCAAAGCCAGCTTTAGAAAAAGGA
+
?ABBAFFFFFDFGGGGGGGGGGGGHGHGHHHHHGHHHHHFHGHFHHGGHHHGGHHHHHFHHHGHHHHHHHHHHGHGHGHHHEHGFEFHHHHHGFEBEFGHGHHHGHFFH@GGHHHHHHHHHGHHHGHHFHHHHHGHHHHHGGFHEGEHHFFHHHHGHHHFFGFGHHHHHFFHFHFFGGHGHGFHHFHGB<FFGFFFFFGHHGFFHFHHGFHHFGHHGFHGFDGGFGHHFBBBG/CGC.GHHHHFFCFCFC:
@M05620:45:000000000-G6HP7:1:1101:5110:6777 1:N:0:184
ATCTCTATCTCCTAAAAACCTGTTTAGATTTGGAGATAGACCTTCAGGTTTTTCATCATTTTCTGCATGAATTATACATTGACCACGTTCCAGCGTGGTCAGTTTGCAGCATTCTGTTATTTTGTTTGACAGAGTGTCTTGTTGAGAACATATGTAGGACATGATTTTTTCCTGCAACAGGGAAAATAAAGTATAAGTTTTAAAGATTTATTCTTTAATAAAGGATCTCAAAGCCAGCTTTAGAAAAAGGA
+
CCCCCFFFFFFFGGGGGGGGGGHHHHHHHHHHHHHHHHHHHHHHHHHHHHHGGHHHHHHHHIHHHHHHHHHHHHHHHHHHHHHHHHGHHHHHHHGGGGHHHHHHHHHHHHHHHHHHHHHHHHHHHHHHGHHHHHHHHHHHHHHHHHHHHHHHHHHHHHHHHHHHHHHHHGHHHHHFHHHHHGGHHHHHHHHHHHHHHGHHHHHHHHHHHHHHHHHHHHHHHHHHHHHHHGHHHHHHHGHHHHHHHHHHGGG
@M05620:45:000000000-G6HP7:1:1101:13064:6780 1:N:0:184
CATCCTGACCCTGAAGTACCCCATTGAGCATGGCATCGTCACCAACTGGGACGACATGGAGAAGATCTGGCACCACACCTTCTACAACGAGCTGCGCGTGGCCCCGGAGGAGCACCCAGTGCTGCTGACCGAGGCCCCCCTGAACCCCAAGGCCAACAGAGAGAAGATGACTCAGGTGAGGCTCGGCCGACGCCCGTGCTCCTCCCGTCCTTTCCCCAGTCATTTTCTGCCCGGCTTGATTTCTGACATTA
+
CCCDDFFFFFFFGGGGGGGGGGGHHHHHHHHHHHHHHGHHHGHHHGHHHHHHGGGGGHHHHHHHHHHHHHHHHGHHHGGHHHHHHHHHGGGGGHHGGGGGGGHHGGGGGGGGHHHHGGHHHHHHHHHHHHGGGGGGGGGGGGHHHHGGGGHGHHGGGGGGGGGGGGGGGGGGGGGGHGGGGGGGFFFFFFFFFFFFCFFFFFFFFFFFFFFFFFFFFFFFFFFFFFFFHFFFFFFFFFFFFFFFFFFFFF0
@M05620:45:000000000-G6HP7:1:1101:18135:6784 1:N:0:184
ATCTCTTCTCCTAAAAACCTGTTTAGATTTGGAGATAGACCTTCAGGTTTTTCATCATTTTCTGCATGAATTATACATTGACCACGTTCCAGCGTGGTCAGTTTGCAGCATTCTGTTATTTTGTTTGACAGAGTGTCTTGTTGAGAACATATGTAGGACATGATTTTTTCCTGCAACAGGGAAAATAAAGTATAAGTTTTAAAGATTTATTCTTTAATAAAGGATCTCAAAGCCAGCTTTAGAAAAAGGAA
+
AABBBFFFFFFFGGGGGGGGGGHHFHFHHHHH4FGHHHHHHHHHHHHHHHGGHHHHHHHHHHHHHHHHHHHHHHHHHHHHHHHHHGHHHHHHHGGGGHHHHHHHFHHHHHHHHHHHHHHHHHFHHHHGHBGHHHHHHHHHGHHHHGGHHHHHHHGHHGHHHHHHHHHHGHHHHGHHHHGHGGHHHHHHHHGFH1FGDGHHHHFHHHHHHHHHHHHHGFFH0DDGHHHHHHHHHHGHGHHHHH0CFGHEA:F
@M05620:45:000000000-G6HP7:1:1101:18103:6786 1:N:0:184
ATCTCTTCTCCTAAAAACCTGTTTAGATTTGGAGATAGACCTTCAGGTTTTTCATCATTTTCTGCATGAATTATACATTGACCACGTTCCAGCGTGGTCAGTTTGCAGCATTCTGTTATTTTGTTTGACAGAGTGTCTTGTTGAGAACATATGTAGGACATGATTTTTTCCTGCAACAGGGAAAATAAAGTATAAGTTTTAAAGATTTATTCTTTAATAAAGGATCTCAAAGCCAGCTTTAGAAAAAGGAA
+
ABBBBFFFFFFFGGGGGGGGGGHHAGHHHHFHCHHHHHHHHHHHHHHHHHGGHHHHHHHHHHHHHHHHHHHHDHHHGHHHGHHHHGHHHH5FGGGGGHHHHHHHFHHHHHHHHHHHHHHHHH4FGHHHHHHHHHHHHHHHHHHFHHHHHHHHHHHGHHHHHHHHHHHHGHHHHHFHHHHHGGHGFHHGHHGHHFHGGHHHFFHHGHHHHHHHHHHFDGFHFFFFHHGHHHGHHHHHGHHH0C0:;GFFC/F
@M05620:45:000000000-G6HP7:1:1101:13081:6792 1:N:0:184
CATCCTGACCCTGAAGTACCCCATTGAGCATGGCATCGTCACCAACTGGGACGACATGGAGAAGATCTGGCACCACACCTTCTACAACGAGCTGCGCGTGGCCCCGGAGGAGCACCCAGTGCTGCTGACCGAGGCCCCCCTGAACCCCAAGGCCAACAGAGAGAAGATGACTCAGGTGAGGCTCGGCCGACGCCCGTGCTCCTCCCGTCCTTTCCCCAGTCATTTTCTGCCCGGCTTGATTTCTGACATTA
+
B?ABBFFFFFFFGGGGGGGGGGGHHHHHHHHHHHHHHGHHFGHHHGHHHHHEGGGGGHHGGHHHHHHHHHHHHGFHHGGHHHHHHHHHGGGGGHGGGG/EEGAGCGGGGGGGHHHHGGH?FHFHHHHHHHGGGGGGGGGGGGHHHHGGGGHGHHGGGGGGGGGGGGGFGGFGGGGGGFFGGGGGFFEFFDABCFFFBADFFFFFFFF.ADDFFFFFF.99FFFFFFEFFBFEFFD;>DF;FFFFFFFFFF/
@M05620:45:000000000-G6HP7:1:1101:18119:6795 1:N:0:184
ATCTCTTCTCCTAAAAACCTGTTTAGATTTGGAGATAGACCTTCAGGTTTTTCATCATTTTCTGCATGAATTATACATTGACCACGTTCCAGCGTGGTCAGTTTGCAGCATTCTGTTATTTTGTTTGACAGAGTGTCTTGTTGAGAACATATGTAGGACATGATTTTTTCCTGCAACAGGGAAAATAAAGTATAAGTTTTAAAGATTTATTCTTTAATAAAGGATCTCAAAGCCAGCTTTAGAAAAAGGAA
+
CCDDDFFFFFFFGGGGGGGGGGHHFHHHHHFHGHHHHHHHHHHHHHHHHHGGHHHHHIHHHHHIHHHHHHHHHHHHHHHHHHHHHGHHHHHHHGGGGHHHHHHHFHHHHHHHHHHHHHHHHH4GHHHHHHHHHHHHHHHHHHHHHHGHHHHHHHHHHHHHHHHHHHHHGHHHHHHHHHHHGGHHHHHHHHHHHHHHHHHHFGHHHHHHHHHHHHHHGGHGHHHHHHHHHHHHHHHGGHHHHHCGFHGGGHG
@M05620:45:000000000-G6HP7:1:1101:13064:6803 1:N:0:184
CATCCTGACCCTGAAGTACCCCATTGAGCATGGCATCGTCACCAACTGGGACGACATGGAGAAGATCTGGCACCACACCTTCTACAACGAGCTGCGCGTGGCCCCGGAGGAGCACCCAGTGCTGCTGACCGAGGCCCCCCTGAACCCCAAGGCCAACAGAGAGAAGATGACTCAGGTGAGGCTCGGCCGACGCCCGTGCTCCTCCCGTCCTTTCCCCAGTCATTTTCTGCCCGGCTTGATTTCTGACCTTT
+
A33AAFBFFCFFCFFGGGGGGEEGH55FCDGBCE4FGFHHEEHBAEHHG2FFE0E0ECB3G3FGFFGHHHHHGGEHAEFHHHH4GHHHG1EEGHHEGGGCEGHF@GGCDGG?GHFGDAEGFHHFFHFFHHGCDCCGFGGCGEFHHEGGA:C.CG?EEEGEFFBEBFFFBBFFFFFFB/;FFEAFB-ADB;>BBBBBB.9EFFBFFEDEFFFFFB9/:B.;F/FFFFFF/BFF.BBBB?.9FFFB/BB/;B/
@M05620:45:000000000-G6HP7:1:1101:20917:6807 1:N:0:184
AAACTCACCGCTCCCTCGCCACAGGCCAATAGTTTGTCCTCACTGAGTTGGCAACAAGTGGCTGCTGTGGCTGCCATTTTTCTGGTGATGGCCATCAGCTCCGACGAGGTCAGCTGGGGGGCTTTCTTTGTGTAAGCAACGAGAAACCTGAAAGAAGCATTTTTTAACTAAGTCCTGCTGAGTCATTCATGAGTTTTTAGCCGCCTTGCTTCTTCTCACAGACTCTCTACTCTCATGCCAGAAGACATGAG
+
CCCCDFFFFCCCGGGGGGGGGGHHHGGHHHHHHHHHHHHHHHHHHHHHHHHHHHHHHHGHHGHGGHHHHHHHGGHHHHHHHHHHHGHHHHHHHHHHHHHHHHGGGGGGGEFHHHHHHGGGGGGGGGGGGGGGGGGGGGGGGGGGFFFFFFFFFFFFFFFFFFFFFFFFFFFFFFFFFFFFFFHFFFFFFFFFF;FFFFFFFFFFFFFFFFFFFFFHFFFFFFFFFFFFFFFFFFFFFFFFFFFFFFFFFFF
@M05620:45:000000000-G6HP7:1:1101:18106:6809 1:N:0:184
ATCTCTTCTCCTAAAAACCTGTTTAGATTTGGAGATAGACCTTCAGGTTTTTCATCATTTTCTGCATGAATTATACATTGACCACGTTCCAGCGTGGTCAGTTTGCAGCATTCTGTTATTTTGTTTGACAGAGTGTCTTGTTGAGAACATATGTAGGACATGATTTTTTCCTGCAACAGGGAAAATAAAGTATAAGTTTTAAAGATTTATTCTTTAATAAAGGATCTCAAAGCCAGCTTTAGAAAAAGGAA
+
ABBBBFFFFFFFGGGGGGGGGGGHAGGHHHFHGHGHGHHHHHHHHGHHGHGGHHHHHHHHHHHHHGHHHHHHGHHHHHHHFHHHHGHHHHHHHGGGGHHGHHHHFHHHHHHGHHGHHGHHHH4FGHHGHGHHHHHHHHHHHHHHHH?FFGHHHHGHHHHHHGHHHHHHGHHHHHHHHHHHGGHGHHHGFHGHGGDHGHHHFGHHHHHHHHHHHHHGFFFFGHHHGHGHHHHHHHHEGHHHHGCCCCAFDGG
@M05620:45:000000000-G6HP7:1:1101:11547:6835 1:N:0:184
ATCTCTATCTCCTAAAAACCTGTTTAGATTTGGAGATAGACCTTCAGGTTTTTCATCATTTTCTGCATGAATTATACATTGACCACGTTCCAGCGTGGTCAGTTTGCAGCATTCTGTTATTTTGTTTGACAGAGTGTCTTGTTGAGAACATATGTAGGACATGATTTTTTCCTGCAACAGGGAAAATAAAGTATAAGTTTTAAAGATTTATTCTTTAATAAAGGATCTCAAAGCCAGCTTTAGAAAAAGGA
+
CCCCCFFFFFFFGGGGGGGGGGHHHHHHHHHHHHHHHHHHHHHHHHHHHHHGGHHHHHHHHHIHHHHHHHHHHHHHHHHHHGHHHHGHHHHHHHGGGGHHHHHHHHHHHHHHHHHHHHHHHHHHHHHHHHHHHHHHHHHHHHHHHHHHHHHHHHHHHHHHHHHHHHHHHGHHHHHHHHHHHGGHHEGHHHHHHHHHHGHHHHHGHHHHHHHHHHHHHHHHHHGHHHHHHHHHHHHHHGHHHHHHHGHHGGH
@M05620:45:000000000-G6HP7:1:1101:11537:6853 1:N:0:184
ATCTCTATCTCCTAAAAACCTGTTTAGATTTGGAGATAGACCTTCAGGTTTTTCATCATTTTCTGCATGAATTATACATTGACCACGTTCCAGCGTGGTCAGTTTGCAGCATTCTGTTATTTTGTTTGACAGAGTGTCTTGTTGAGAACATATGTAGGACATGATTTTTTCCTGCAACAGGGAAAATAAAGTATAAGTTTTAAAGATTTATTCTTTAATAAAGGATCTCAAAGCCAGCTTTAGAAAAAGGA
+
AABBBFFFFFFFGGGGGGGGGGHHHHHHHHHHHFGHHGHFHHHHHHHHHHHGGHFHHHHHHHHHHHHDHHHHHHHHHHHHHHHHHHGHHHHHHHGGGGHHHHHHHHHHHHHHHHHHHHHHHHHHHHHHHHHHHHHHHHHHHHHHHHHHHHHHHHHHHHHHHHGHHHHHHGHHHHHHGHHHHGGHFHHHFHHGHHGGHGHHHGHGHGHHHHHHHHHHHHHHHHFHHHHHHHHHHHHHGGHHHHGFGFGH?DF
@M05620:45:000000000-G6HP7:1:1101:14377:6865 1:N:0:184
ATCTCTATCTCCTAAAAACCTGTTTAGATTTGGAGATAGACCTTCAGGTTTTTCATCATTTTCTGCATGAATTATACATTGACCACGTTCCAGCGTGGTCAGTTTGCAGCATTCTGTTATTTTGTTTGACAGAGTGTCTTGTTGAGAACATATGTAGGACATGATTTTTTCCTGCAACAGGGAAAATAAAGTATAAGTTTTAAAGATTTATTCTTTAATAAAGGATCTCAAAGCCAGCTTTAGAAAAAGGA
+
BCCCCFFFFFFFGGGGGGGGGGHHHHHHHHHHHHHHHHHHHHHHHHHHHHHGGHHHHHHHIHIIHHHHHGHHHHHHHHHHHHHHHHGHHHHHHHGFGGHHHHHHHHHHHHHHHHHHHHHHHHHHGHHHHHHHHHGHHHHHHHHHHHHHHHHHHHHHHHHHFHHHHHHHHGHHHHGHHHHHHGGGHHHHGHHGHHHGHGHHHHGHHHHHHHHHHHHHHHHGHHHHHHHHHHHHHHHHHGHHHHHHGHHHGGH
@M05620:45:000000000-G6HP7:1:1101:6792:6874 1:N:0:184
ATCTCTATCTCCTAAAAACCTGTTTAGATTTGGAGATAGACCTTCAGGTTTTTCATCATTTTCTGCATGAATTATACATTGACCACGTTCCAGCGTGGTCAGTTTGCAGCATTCTGTTATTTTGTTTGACAGAGTGTCTTGTTGAGAACATATGTAGGACATGATTTTTTCCTGCAACAGGGAAAATAAAGTATAAGTTTTAAAGATTTATTCTTTAATAAAGGATCTCAAAGCCAGCTTTAGAAAAAGGA
+
CCDDDFFFFFFFGGGGGGGGGGHHHHHHHHHHHFHHHHHHHHHHHHHHHHHGGHHHHHHHHHIHIHHHHHHHHHHHHHHHHHHHHHGHHHHHHHGFGGHHHHHHHHHHHHHHHHHHHHHHHHHHHHHHHHHHHHHHHHHHHHHHHHHHHHHHHHHHHHHHHHHHHHHHHGHHHHHHHHHHHGGGHHHHHHHHHHHHHHHHHHHHHHHHHHHHHHHHHHHHHHHHHHHHHGHGHHHHHGHHHHGHHHHGGGH
@M05620:45:000000000-G6HP7:1:1101:6775:6877 1:N:0:184
ATCTCTATCTCCTAAAAACCTGTTTAGATTTGGAGATAGACCTTCAGGTTTTTCATCATTTTCTGCATGAATTATACATTGACCACGTTCCAGCGTGGTCAGTTTGCAGCATTCTGTTATTTTGTTTGACAGAGTGTCTTGTTGAGAACATATGTAGGACATGATTTTTTCCTGCAACAGGGAAAATAAAGTATAAGTTTTAAAGATTTATTCTTTAATAAAGGATCTCAAAGCCAGCTTTAGAAAAAGGA
+
BBBBBFFFFFFFGGGGG4EGFGHHHHHHFHHHH4GFHGHHHFHHHHHHHHHGGHHHHHHHHHHHHHHFHHFGGHHHHHHHHEHHHHGHHHHHHHGGGGHHHHHHHGGGGHHHHHHHHHHHHHHHHHHHHHHHHHHHHHHHHHHHFGHHHHFHHHHHHHFHHHHFHHHHFDHHHHHHHHHHHEACGGFGFBFFGHHHHHGHHHFFGDGHHGHHHHHHHGHHG0GHHHHHHHHHFHHHHGHHHGHF0GHHGGG
@M05620:45:000000000-G6HP7:1:1101:6808:6883 1:N:0:184
ATCTCTATCTCCTAAAAACCTGTTTAGATTTGGAGATAGACCTTCAGGTTTTTCATCATTTTCTGCATGAATTATACATTGACCACGTTCCAGCGTGGTCAGTTTGCAGCATTCTGTTATTTTGTTTGACAGAGTGTCTTGTTGAGAACATATGTAGGACATGATTTTTTCCTGCAACAGGGAAAATAAAGTATAAGTTTTAAAGATTTATTCTTTAATAAAGGATCTCAAAGCCAGCTTTAGAAAAAGGA
+
BBCCCFFFFFFFGGGGGGGGGGHHHHHHHHHHHHHHHHHGHHHHHHHHHHHGGHHHHHHHHHHHHHHHHGHHHHHHHHHHHGHHHHGHHHHHHGGFGGHHHHHHHHHHHHGHHHHHHHHHHHHHHHHHGHHHHHHHHHHHHGHHHHHHHHHHHHHHHHHHHHHHHHHHGGHHHHHHHHHHHGGGHHHHGFHHHHHHHHHHHHFHHHHHHHHHHHHHHHHGFGHHHHHHHGHHEHHHHGHHHHFFFFHGGGG
@M05620:45:000000000-G6HP7:1:1101:14740:6951 1:N:0:184
ATCTCTATCTCCTAAAAACCTGTTTAGATTTGGAGATAGACCTTCAGGTTTTTCATCATTTTCTGCATGAATTATACATTGACCACGTTCCAGCGTGGTCAGTTTGCAGCATTCTGTTATTTTGTTTGACAGAGTGTCTTGTTGAGAACATATGTAGGACATGATTTTTTCCTGCAACAGGGAAAATAAAGTATAAGTTTTAAAGATTTATTCTTTAATAAAGGATCTCAAAGCCAGCTTTAGAAAAAGGA
+
CCCCCFFFFFFFGGGGGGGGGGHHHHHHHHHHHHHHHHHHHHHHHHHHHHHGGHHHHHHHHHIIHHHHHHHHHHHHHHHHHHHHHHGHHHHHHHGGGGHHHHHHHHHHHHHHHHHHHHHHHHHHHHHHHHHHHHHHHHHHHHHHHHHHHHHHHHHHHHHHHHHHHHHHHGHHHHHHHHHHHGGHHHHHGHHHHHHHHHHHHHHHHHHHHHHHHHHHHHHHHHFGGHHHHHHHHHHHHGHHHHHGHHHHGGH
@M05620:45:000000000-G6HP7:1:1101:14733:6970 1:N:0:184
ATCTCTATCTCCTAAAAACCTGTTTAGATTTGGAGATAGACCTTCAGGTTTTTCATCATTTTCTGCATGAATTATACATTGACCACGTTCCAGCGTGGTCAGTTTGCAGCATTCTGTTATTTTGTTTGACAGAGTGTCTTGTTGAGAACATATGTAGGACATGATTTTTTCCTGCAACAGGGAAAATAAAGTATAAGTTTTAAAGATTTATTCTTTAATAAAGGATCTCAAAGCCAGCTTTAGAAAAAGGA
+
AAAAADFFFBDDFG5DAGGGGFHGFFFGFDFEEHHGFFGHDHGHGHHGFGHFCGEFGFHHFHHFFHHFHF5BAFFEGBHGHFDGCGEHHFFD5BF?EF?@BGBFFFHHHHGGEFEFBFFHHFHHBGGHFFFHCGHHFFHHHHHHHGEHGHFDEGFFFFFG?GHHHHEGD<0@GD1FHFHFHGEF/<FD1<F@DGDDGHHHHFHGHFGHHHHFHHHGFDGDD<D0/<GHGHHGFHGGGGHGH:C0CGFCA?G
@M05620:45:000000000-G6HP7:1:1101:14753:6971 1:N:0:184
ATCTCTATCTCCTAAAAACCTGTTTAGATTTGGAGATAGACCTTCAGGTTTTTCATCATTTTCTGCATGAATTATACATTGACCACGTTCCAGCGTGGTCAGTTTGCAGCATTCTGTTATTTTGTTTGACAGAGTGTCTTGTTGAGAACATATGTAGGACATGATTTTTTCCTGCAACAGGGAAAATAAAGTATAAGTTTTAAAGATTTATTCTTTAATAAAGGATCTCAAAGCCAGCTTTAGAAAAAGGA
+
CCCCCFFFFFFFGGGGGGGGGGHHHGHHHHHHHHHHHHHGHHHHHFHHHHHGGHHHHGHIHHIIGHHHHHHHHHHHHHHHHHHHGHGHHHHHHHGGGGHHHHHHHHHHHHHHHHHHHHGHHHHHHHHHGHHHFHHHHHHHHHHHHHHHHHHHHHHHHHHHHHHHHHHHHGHHHHHHHHHHHGEHHHGGGGGGGGGHHGHGHHHGHHHHHHHHHHHHHFHHFHHGHHGHHHHHHHHHHGHHHHGHHHHHGGH
@M05620:45:000000000-G6HP7:1:1101:13290:6978 1:N:0:184
CATCCTGACCCTGAAGTACCCCATTGAGCATGGCATCGTCACCAACTGGGACGACATGGAGAAGATCTGGCACCACACCTTCTACAACGAGCTGCGCGTGGCCCCGGAGGAGCACCCAGTGCTGCTGACCGAGGCCCCCCTGAACCCCAAGGCCAACAGAGAGAAGATGACTCAGGTGAGGCTCGGCCGACGCCCGTGCTCCTCCCGTCCTTTCCCCAGTCATTTTCTGCCCGGCTTGATTTCTGACATTT
+
>A1AAFFFF1CFGCGFGGGDAAEEHGHFGFDAFGHHHGHGHEFFGGGBGHHHGGGCGFGECH0CHFGFDFFFHGHHGCEFEFFHHED@EFEEGHGCEEGGGGHFECCGGGGCHHHHGGG?<11?D<GFHGGCC?-<<<@CCECFCECGFGEEHHGGEGFFGGGGBFFGGGGGFFGGFFGFFEGG==-A@-;@@@?@9;-9BFBB99;EB-A9BF/99B-/;/;BBFFBF/BA--@@@--;B/B///9BFF/
@M05620:45:000000000-G6HP7:1:1101:13246:6978 1:N:0:184
CATCCTGACCCTGAAGTACCCCATTGAGCATGGCATCGTCACCAACTGGGACGACATGGAGAAGATCTGGCACCACACCTTCTACAACGAGCTGCGCGTGGCCCCGGAGGAGCACCCAGTGCTGCTGACCGAGGCCCCCCTGAACCCCAAGGCCAACAGAGAGAAGATGACTCAGGTGAGGCTCGGCCGACGCCCGTGCTCCTCCCGTCCTTTCCCCAGTCATTTTCTGCCCGGCTTGATTTCTGACATTA
+
CCCCCFFFFFFFGGGGGGGGGGGHHHHHHHHHHHHHHGHHHGHHHGHHHHHFGGGGGHHHHHHHGHHHHHHHHGHHHGGHHHHHHHHHGGGGGHHGGGEGGGHHGGGGGGGGHHHHGGHGHHHHHHHHHHGGGGGGGGGGGGHHHHGGGGHGHHGGGGGGGGGGGGGGGGGGGGGGGGGGGGGGFFFFFFFFFFFFFFFFFFFFFFFFFFFFFFFFFFFFFFFFFFFFFFFFFFFFFFFFFFFFFFFFFF0
@M05620:45:000000000-G6HP7:1:1101:19849:6991 1:N:0:184
CATCCTGACCCTGAAGTACCCCATTGAGCATGGCATCGTCACCAACTGGGACGACATGGAGAAGATCTGGCACCACACCTTCTACAACGAGCTGCGCGTGGCCCCGGAGGAGCACCCAGTGCTGCTGACCGAGGCCCCCCTGAACCCCAAGGCCAACAGAGAGAAGATGACTCAGGTGAGGCTCGGCCGACGCCCGTGCTCCTCCCGTCCTTTCCCCAGTCATTTTCTGCCCGGCTTGATTTCTGACATTA
+
CCCCCFFFFFFFGGGGGGGGGGGHHHHHHHHHHHHHHGHHHGHHHGHHHHHHGGGGGHHHHHHHHHHHHHHHHGHHHGGHHHHHHHHHGGGGGHHGGGGGGGHHGGGGGGGGHHHHGGHHHHHHHHHHHHGGGGGGGGGGGGHHHHGGGGHGHHGGGGGGGGGGGGGGGGGGGGGGGGGGGGGGFFFFFFFFFFFFDFFFFFFFFFFFFFFFFFFFFFFFFFFFHFFFFFFFFFFFFFAFFFFFFFFFFF0
@M05620:45:000000000-G6HP7:1:1101:14282:7034 1:N:0:184
CATCCTGACCCTGAAGTACCCGGCTTGATTTCTGACATTAGATCGGAAGAGCACACGTCTGAACTCCAGTCACGGACATTTATCTCGTATGCCGTCTTCTGCTTGAAAAAAAAAAAAAACAAAAAAGATGTAGTATATAATAGATCTCCTCGGTAGAATGTGACCAAAGAATAAACCCACTTTCCCCCCCCATCCTTGCTAGCCCGCGCTGGACGTCCCTCGCTGCGAGCCCTTACCTCAATATGCCCCAT
+
BBCCCFFFFFFFFGGGGFGGGGGGGGGHHHHHHHGHGHHHHGHHHGGGGGHHHHHHGHHHGGFGHHGGHHHHHGGGGGHHGHHGFHHFEGHHHGEFHGHHHHHHHHHGHHCEGCD<></<//0=<<..1111<100000<0=0<<00000<.....0000000000..//.00000/....00000/.----//.00000000//-------..-9...0/9:...9----.//00/000:000000/../
@M05620:45:000000000-G6HP7:1:1101:23529:7040 1:N:0:184
TACCTGTACTGGGGAAGCAATCGCCATTCCTACCCTAAAGATCGGAAGAGCACACGTCTGAACTCCAGTCACGGACATTTATCTCGTATGCCGTCTTCTGCTTGAAAAAAAAAAAATAATTCAGCTTTGTGACTTTCTTTTTTTCCTCAACAATAAACCAGACCAACGCATTTTTACCCTCCGTCCTTCTTAGACCTTCCTCATTTTTTCTCCACCTTTCTTCTTCTCCCCGCCTCACTCCTCTCATTCCC
+
CCCCCFFFFFFFGGFFGGGGGGGGGGGHHHHHHHHHHHHHHHHHGGGGHHHHHHHGHHHGHGHHHHHGHHHHFGGGGHHHGGEHHFFEHHHHGFGHGHHHHHHHGHHHHGGF/<</0@<222221111110111<1?F1<1><>010=0<C0.00000<...../;;.--;.;<;.00/0;..:;CC09:0000;00;;;00099;;/:///9/;AF/:;///;/:/;/:.-9@D./.9/;/BB//;9/9B
@M05620:45:000000000-G6HP7:1:1101:11711:7069 1:N:0:184
CATCCTGACCCTGAAGTACCCCATGGCTTGATTTCTGACATTAGATCGGAAGAGCACACGTCTGAACTCCAGTCACGGACATTTATCTCGTATGCCGTCTTCTGCTTGAAAAAAAAAAAAAAAATAAAACAAAAAATGACAAAGTGACGTAAACATAATATAACAAAAAAAAGTACAATCTAGACGACTAGTACATGTGAAGCGTATCATACAGAGTGGTCGTATGGAGAGTTTTATTTCAGATAACTGAA
+
CCCCCFFFFFFFGGGGGGGGGGGHFBGHHGHHHHHHHHHHHHHHHHHHGGGGHHHHHHHGGHHGHHHHHHHHHHHHGGGGEGHHFHGHHHFGHHHHGGGHGHHHHHHHGHHHHGGGGD//>/<<011111..00.-.00000//0000.....00;0000;0;000...---.000000000000.--.90:00000000000-..9.0;00000/00.00--.///0:0:000000090000;0900000
@M05620:45:000000000-G6HP7:1:1101:22904:7089 1:N:0:184
CATCCTGACCCTGAAGTACCCCATGACTTGATTTCTGACATTAGATCGGAAGAGCACACGTCTGAACTCCAGTCACGGACATTTATCTCGTATGCCGTCTTCTGCTTGAAAAAAAAAAAAAAATGTTTATTTATTTCTTTGTGTACACCCCGAAAAACCTGCACGAAGCCTTTTTTACCTAAGTCCTGCTGAGTCATTCATGAGTTTTTATCCGCCTTGCTTTTTCTCACCTCCTCTCTACTCTCATTCCC
+
CCCCCFFFFFFFGGGGGGGGGGGHHHHHHHHHHHHHHHHHHHGHHHHHGGGGHHHGHGHGHHHGHHHHHHHHHHGHGGGGEHHHHGGHHHGGHHHHGGGHGHHFHHHHEGFG?EFEED>/</<01111111?11=<1>111<0<1>1=0<A-<---.:.:../0..;:-:09:C0-.0:;00/;;BB00000.09009;0;00:::99E.0;B...:90:900;9/;BB0.0.;//9BB0BBF9009;;90
@M05620:45:000000000-G6HP7:1:1101:10161:7126 1:N:0:184
CATCCTGACCCTGAAGTACCCCATTGAGCATGGCATCGTCACCAACTGGGACGACATGGAGAAGATCTGGCACCACACCTTCTACAACGAGCTGCGCGTGGCCCCGGAGGAGCACCCAGTGCTGCTGACCGAGGCCCCCCTGAACCCCAAGGCCAACAGAGAGAAGATGACTCAGGTGAGGCTCGGCCGACGCCCGTGCTCCTCCCGTCCTTTCCCCAGTCATTTTCTGCCCGGCTTGATTTCTGACATTT
+
AABBBFFFFFFFGGGGGGGGGGGHHHHHHHHHHHHHHGHHHGHHHGHHHHHHGGGGGHHHHHGHFGHGHHHHHGHHHGGHHHHHHHGHGGGGGHHGGGEEGGHHGGGGGGGGHHHHGGGGHHHHHHGHHHGCFCGGGGGGGGFHHHGGGGHGHHGGGFGGGGGGGFFCFFGGGGGGGGGCFGGFFFFFFADFFFFFFFFAFFFFFFFADFDFFFFFFFDFFFFFEFFFFEBEDFFFFFAFFFFFF/FBFF/
@M05620:45:000000000-G6HP7:1:1101:10145:7139 1:N:0:184
CATCCTGACCCTGAAGTACCCCATTGAGCATGGCATCGTCACCAACTGGGACGACATGGAGAAGATCTGGCACCACACCTTCTACAACGAGCTGCGCGTGGCCCCGGAGGAGCACCCAGTGCTGCTGACCGAGGCCCCCCTGAACCCCAAGGCCAACAGAGAGAAGATGACTCAGGTGAGGCTCGGCCGACGCCCGTGCTCCTCCCGTCCTTTCCCCAGTCATTTTCTGCCCGGCTTGATTTCTGACATTA
+
CDDDDFFFFFFFGGGGGGGGGGGHHHHHHHHHHHHHHGHHHGHHHGHHHHHHGGGGGHHHHHHHHHHHHHHHHGHHHGGHHHHHHHHHGGGGGHHGGGGGGGHHGGGGGGGGHHHHGGHHHHHHHHHHHHGGGGGGGGGGGGHHHHGGGGHGHHGGGGGGGGGGGGGGGGGGGGGGHGGGGGGGFFFFFFFFFFFFFFFFFFFFFFFFFFFFFFFFFFFFFFFFFFFFHFFFFFFFFFFFFFFFFFFFFF0
@M05620:45:000000000-G6HP7:1:1101:24454:7223 1:N:0:184
CATCCTGACCCTGAAGTACCCCATTGAGCATGGCATCGTCACCAACTGGGACGACATGGAGAAGATCTGGCACCACACCTTCTACAACGAGCTGCGCGTGGCCCCGGAGGAGCACCCAGTGCTGCTGACCGAGGCCCCCCTGAACCCCAAGGCCAACAGAGAGAAGATGACTCAGGTGAGGCTCGGCCGACGCCCGTGCTCCTCCCGTCCTTTCCCCAGTCATTTTCTGCCCGGCTTGATTTCTGACATTT
+
CCDDDFFFFFFFGGGGGGGGGGGHHHHHHHHHHHHHHGHHHGHHHGHHHHHHGGGGGHHHHHHHHHHHHHHHHGHHHGGHHHHHHHHHGGGGGHHGGGGGGGHHGGGGGGGGHHHHGGHHHHHHHHHHHHGGGGGGGGGGGGHHHHGGGGHGHHGGGGGGGGGGGGGGGGGGGGGGGGGGGGGGFFFFFFFFFFFFFFFFFFFFFFFFFFFFFFFFFFFFF0FFFFFFHFFFFFFFFFFFFFFFFBFFFF0
@M05620:45:000000000-G6HP7:1:1101:19430:7225 1:N:0:184
ATCTCTATCTCCTAAAAACCTGTTTAGATTTGGAGATAGACCTTCAGGTTTTTCATCATTTTCTGCATGAATTATACATTGACCACGTTCCAGCGTGGTCAGTTTGCAGCATTCTGTTATTTTGTTTGACAGAGTGTCTTGTTGAGAACATATGTAGGACATGATTTTTTCCTGCAACAGGGAAAATAAAGTATAAGTTTTAAAGATTTATTCTTTAATAAAGGATCTCAAAGCCAGCTTTAGAAAAAGGA
+
BCCCCFFFFFFFGGGGGGGGGGHHHHHHHHHHHHHHHHHHHHHHHHHHHHHGGHHHHIHHIHIHIHHHHHHHHHHHHHHHHHHHHHGHHHHHHHGGGGHHGHHHHHHHHHHHHHHHHHHHHHHHHHHHGHHHHHHHHHHHHHHHHHHHHHHHHHHHHHHHHHHHHHHHHGHHHHHHHHHHHGGHHHHHHHHHHHHHHHHHHGHHHHHHHHHHHHHHHHHHHHHHHHHHHHHHHHHHHGHHHHHHGHHHGGG
@M05620:45:000000000-G6HP7:1:1101:11357:7233 1:N:0:184
ATCTCTATCTCCTCAAAACCTGTTTAGCTTTGGAGATAGACCTTCAGGTTTTTCATCATTTTCTGCATGAATTATACATTGACCACGTTCCAGCGTGGTCAGTTTGCAGCATTCTGTTATTTTGTTTGACAGAGTGTCTTGTTGAGAACCTATGTAGGACCTGATTTTTTCCTTCACCAGGGACAATAAAGTATAAGTTTTAACGATTTATTCTTTAATAAAGGATCTCAAAGCCAGCTTTAGACACATTA
+
1>AAAFFFFFFFG11B11FEG1FGH3G1BGHG0AABF1B1FGHHHBF1GGHFGH2FH2FGFHHHFHDG2A1FGHHFH2FH1DGHCG/GHHH2GH?EC@HHFFHHHHHBEH0FHHHHHH2FHHH2BGHFBG1>0BGHHHHHFHHF21F1F/F1FBG2211B/BC0FFGHGCHHH2@1@@10FA///0?11??F1G1>FFGHH1>1>.>GGEHGHHHHD0D000=0/<<GH0<00:C/.;GGG00;00/9009
@M05620:45:000000000-G6HP7:1:1101:19558:7240 1:N:0:184
CATCCTGACCCTGAAGTACCCCATTGAGCATGGCATCGTCACCAACTGGGACGACATGGAGAAGATCTGGCACCACACCTTCTACAACGAGCTGCGCGTGGCCCCGGAGGAGCACCCAGTGCTGCTGACCGAGGCCCCCCTGAACCCCAAGGCCAACAGAGAGAAGATGACTCAGGTGAGGCTCGGCCGACGCCCGTGCTCCTCCCGTCCTTTCCCCAGTCATTTTCTGCCCGGCTTGATTTCTGACATTA
+
CCCCCFFFFFFFGGGGGGGGGGGHHHHHHHHHHHHHHGHHHGHHHGHHHHHHGGGGGHHHHHHHHHHHHHHHHGHHHGGHHHHHHHHHGGGGGHHGGGGGGGHHGGGGGGGGHHHHGGHHHHHHHHHHHHGGGGGGGGGGGGHHHHGGGGHGHHGGGGGGGGGGGGGGGGGGGGGGGGGGGGGGFFFFFFFFFFFFDFFFFFFFFFFFFFFFFFFFFFFFFFFFFFFFFFFFFFFFFFFFFFFFFEFFFF0
@M05620:45:000000000-G6HP7:1:1101:11346:7249 1:N:0:184
ATCTCTATCTCCTAAAAACCTGTTTCGATTTGGAGATAGACCTTCAGGTTTTTCCTCATTTTCTGCATGAATTATACATTGACCACGTTCCAGCGTGGTCAGTTTGCAGCATTCTGTTATTTTGTTTGACAGAGTGTCTTGTTGAGAACATATGTAGGACATGATTTTTTCCTGCAACAGGGAAAATAAAGTATAAGTTTTAAAGATTTATTCTTTAATAAAGGATCTCAAAGCCAGCTTTAGAAAAAGGA
+
>AAAAFFFFFFFGF1D11AEGGGHH3EAGHFGH1FGHDGFGHHHHHFHHHHEGH1DG1FGHHHHFHHHHHGHHGHHHGHHGBGH1FEGHHEG1G?E/>GFFHHHHHHFFH0FGHHDHHFHHHHGHGHHDGHFGHHHHHHHHHHHDHH1B0F1GHHHHEDG0GHBGGHHHGHHHHH0@FFFHGE0/0??1FGHHGFGGHHHH111>1>GHGHHHHHHFGG0DGDECDGFHHHFFFGGHGHHHHFC::/C.;:
@M05620:45:000000000-G6HP7:1:1101:11366:7253 1:N:0:184
ATCTCTATCTCCTAAAAACCTGTTTAGATTTGGAGATAGACCTTCAGGTTTTTCATCATTTTCTGCATGAATTATACATTGACCACGTTCCAGCGTGGTCAGTTTGCAGCATTCTGTTATTTTGTTTGACAGAGTGTCTTGTTGAGAACATATGTAGGACATGATTTTTTCCTGCAACAGGGAAAATAAAGTATAAGTTTTAAAGATTTATTCTTTAATAAAGGATCTCAAAGCCAGCTTTAGAAAAAGGA
+
CDDDDFFFFFFFGGGGGGGGGGHHHHHHHHHHHHHHHHHHHHHHHHHHHHHGGHHHHHHHHHHHHHHHHHHHHHHHHHHHHHHHHHGHHHHHHHGGGGHHHHHHHHHHHHHHHHHHHHHHHHHHHHHHHHHHHHHHHHHHHHHHHHGHHHHHHHHHHHHHHHHHHHHHHGHHHHHHHHHHHGGHHHHHHHHHHHHHHHHHHHHHHHHHHHHHHHHHHHHHHHHHGHHHHHHHHHHHHGHHHHHHHHHHGGH
@M05620:45:000000000-G6HP7:1:1101:13924:7293 1:N:0:184
ATCTCTATCTCCTAAAAACCTGTTTAGATTTGGAGATAGACCTTCAGGTTTTTCATCATTTTCTGCATGAATTATACATTGACCACGTTCCAGCGTGGTCAGTTTGCAGCATTCTGTTATTTTGTTTGACAGAGTGTCTTGTTGAGAACATATGTAGGACATGATTTTTTCCTGCAACAGGGAAAATAAAGTATAAGTTTTAAAGATTTATTCTTTAATAAAGGATCTCAAAGCCAGCTTTAGAAAAAGGA
+
BCCCCFFFFFFFGGGGGGGGGGGHHHHHHHHHHHHHHHHHHHHHHHHHHHHGGGHHHHHHIHHHHHHHHGHHHHHHHHHHHHHHHHGHHHHHHHGGGGGFHHHHHHHGHHHGGHHHHHHHHHHHHHHHH3FGFHHHHHHHHHGHHHHHHHHFHHHHHHHHHHHHHHHHHGHHHHHHHHFHHGGHHHHHGHHHHHGHGGHHHHHHHHHHHGHHHHHHHHHHHGHHHHHHHHHHHHHHHGHHHGHFGHHHGGH
@M05620:45:000000000-G6HP7:1:1101:22028:7298 1:N:0:184
AAACCCAGAAGACATGAGGTCAGCTAGATCGGAAGAGCACACGTCTGAACTCCAGTCACGGACATTTATCTCGTATGCCGTCTTCTGCTTGAAAAAAAAAAAAAAAAACAAAGAATCTACAGCAGAAGCGTTGAGAAAAAAAAAAGAACAAAAAGGAGAGTGAGGGTTAAGAGGAAAACACGCAAGCAAATGAGCTGAGGAGACTAGTAAGACAGGACTGAGACGTAGTAAAGACAGAGTACAGCAATATA
+
BBCCCCDDDFFFGGGGGGGGGGHHHHHHHHHGGGGHHHHHHHGHHHGHHHHHHHHHHHHGGGGGHHHHHHHHHGGHHHHGGGHGHHHHHHHHHHHGGGGGG>///</<///000011111111000010-..-.0.00/.:----...://...../...0000..9..0000..////...---:.//000000000..0...000900000//.../.0000..9.:00000/////00:000//0000
@M05620:45:000000000-G6HP7:1:1101:13895:7298 1:N:0:184
ATCTCTATCTCCTAAAAACCTGTTTAGATTTGGAGATAGACCTTCAGGTTTTTCATCATTTTCTGCATGAATTATACATTGACCACGTTCCAGCGTGGTCAGTTTGCAGCATTCTGTTATTTTGTTTGACAGAGTGTCTTGTTGAGAACATATGTAGGACATGATTTTTTCCTGCAACAGGGAAAATAAAGTATAAGTTTTAAAGATTTATTCTTTAATAAAGGATCTCAAAGCCAGCTTTAGAAAAAGGA
+
BBBBBFFFFFFFGGGGBDEGFFHHHHHFGHHHHGFHHGFFHHHHHHHHHHHGGHFHHHHHHHHHHHHHFFFFGHHHFFGHFEHHHHGHHHHBFHGGGGHHHHHHHHHHHFHHHHHHGHHHHHHHCGHHGHHHHHGGHHHHHHHHDGHHHHHHHHHHHHHHHHHHHHHHHCHHHHEHFHGHGGGGHHGHGFGFGHHGHFFHHHFDGEGHHHHHHHHHHHHBGHFHHHHHHHHHHHHHHGHHHHHHFHHHGGF
@M05620:45:000000000-G6HP7:1:1101:22035:7315 1:N:0:184
AAACCCAGAAGACATGAGGTCAGCTAGATCGGAAGAGCACACGTCTGAACTCCAGTCACGGACATTTATCTCGTATGCCGTCTTCTGCTTGAAAAAAAAAAAAAATAAGAAATGGGAGATAAAGATAGATAGAAGTAGAGATATAAAAAAACTGACATAAAGGAGCAAGTAGTGAGATAGAAAAGAGAATATAGGCAGATAAAAGATGAAGAAGGGAAAGATAAAGTCAAAGAAGTAGCACAGAAAGGGGA
+
AAAABBBBBFFFGGGGGFGGGGHHHHHHHHHGGGGHFHHHHHGHHHGHHHHHHHFHHFHDGGGGHHHHHHHHHGGHHHHGEEHGHHHHHHHHHHFFEGGGG/<<<022222222200//011111111<11<111111<11111>1111--<000/0000000/...//0000/;00000900//:///000000/0..000;00.000:////....../////////////.///////..:///..-.
@M05620:45:000000000-G6HP7:1:1101:22168:7317 1:N:0:184
ATCTCTATCTCCTAAAAACCTGTTTAGATTTGGAGATAGACCTTCAGGTTTTTCATCATTTTCTGCATGAATTATACATTGACCACGTTCCAGCGTGGTCAGTTTGCAGCATTCTGTTATTTTGTTTGACAGAGTGTCTTGTTGAGAACATATGTAGGACATGATTTTTTCCTGCAACAGGGAAAATAAAGTATAAGTTTTAAAGATTTATTCTTTAATAAAGGATCTCAAAGCCAGCTTTAGAAAAAGGA
+
CCCDDFFFFFFFGGGGGGGGGGHHHHHHHHHHHHHHHHHHHHHHHHHHHHHGGHHHHIHHHIIIHHHHHHHHHHHHHHHHHHHHHHGHHHHHHHGGGGHHHHHHHHHHHHHHHHHHHHHHHHHHHHHHHHHHHHHHHHHHHHHHHHHHHHHHHHHHHHHHHHHHHHHHHGHHHHHHHHHHHGGHHHHHHHHHHHHHHFGHHHHHHHHHHHHHHHHHHHHHHHGHHHGHHHHHHHHHHGHHHHHHHHHHGGH
@M05620:45:000000000-G6HP7:1:1101:22293:7328 1:N:0:184
ATCTCTATCTCCTAAAAACCTGTTTAGATTTGGAGATAGACCTTCAGGTTTTTCATCATTTTCTGCATGAATTATACATTGACCACGTTCCAGCGTGGTCAGTTTGCAGCATTCTGTTATTTTGTTTGACAGAGTGTCTTGTTGAGAACATACGTAGGACATGATTTTTTCCTGCAACAGGGAAAATAAAGTATAAGTTTTAAAGATTTATTCTTTAATAAAGGATCTCAAAGCCAGCTTTAGAAAAAGGA
+
BBBCCFFFFFFFGGGGGGGGGGGHHHHHHHHHHHHHHHHHHHHHHHHHHHHGGHHHHHIHHHHHIHHHHHHHHHHHHHHHHHHHHHGHHHHHHHGFGGHHHHHHHHHHHHHHHHHHHHHHHHHHHHHHHHHHHHHHHHHHHHHHHHHHHHHH3BFHHGHHHHHHHHHHHGHHHHHHHHHHHGGHHHHHHGHGHHHHHFGHHHGHHHHHGHHHHGHHHHHHHHGHHHHHHGHHHHHHHGGHHHGFHHHHGGG
@M05620:45:000000000-G6HP7:1:1101:22317:7330 1:N:0:184
ATCTCTATCTCCTAAAAACCTGTTTAGATTTGGAGATAGACCTTCAGGTTTTTCATCATTTTCTGCATGAATTATACATTGACCACGTTCCAGCGTGGTCAGTTTGCAGCATTCTGTTATTTTGTTTGACAGAGTGTCTTGTTGAGAACATATGTAGGACATGATTTTTTCCTGCAACAGGGAAAATAAAGTATAAGTTTTAAAGATTTATTCTTTAATAAAGGATCTCAAAGCCAGCTTTAGAAAAAGGA
+
CDDCDFFFFFFFGGGGGGGGGGHHHHHHHHHHHHHHHHHHHHHHHHHHHHHGGHHHHIHIHHIIIHHHHHHHHHHHHHHHHHHHHHGHHHHHHHGGGGHHHHHHHHHHHHHHHHHHHHHHHHHHHHHHHHHHHHHHHHHHHHHHHHHHHHHHHHHHHHHHHHHHHHHHHGHHHHHHHHHHHGGHHHHHHHHHHHHHHHHHHHHHHHHHHHHHHHHHHHHHHHHHHHHHHHHHHHHHHGHHHHGHHFHHGGH
@M05620:45:000000000-G6HP7:1:1101:4318:7407 1:N:0:184
ATCTCTATCTCCTAAAAAGGAAGAAAGGGGAGGGAAGATCGGAAGAGCACACGTCTGAACTCCAGTCACGGACATTTATCTCGTATGCCGTCTTCTGCTTGAAAAAAAAAAAGACCCCATCTCTCGGACCTTGTCCCCCATCAACCCGACATCCAGCATGATCCAAATAGGGCAGCTGAACCTCTTCCGGAGCCGCAGCTCCTCCCGACTCATCTTCCCTCCTATCAATCCCCGCTCCATTCCTATCATTC
+
3>AAAFFDFFFFGGGGGFGG44BFGFFF?E2EE?D2BFGFHDEGEFFGBCGHGFHGGFGHHFFHHHGFHGGGGGFFF4FEGHHE1BFGHCEEHGGHFHHHHEHF3BEECGC//?FG//??011??</.<-011=<11.<-//<<<..----.</0://;0;0;00;0;000./9C.//:9/.//0000.-.--.----9/;/B.9...--.////9/:.B999///////.:.--9;.//9/99///;/;/
@M05620:45:000000000-G6HP7:1:1101:8237:7433 1:N:0:184
TACCTGTACTGGGGAAGCATTTGAATATCCCCCCATGGTGATGGGGACGGAGAACTGCTCCATAAACACAGGCAACGTGCCTAACTTTCCCGGGAAGATGAAGTCAAAGAGCGACCACAGCTCTCGGAGGTTATTTTGCATCGGTGAGCCAGACAGAATGATCCGATGAGGGGTGCGAAACTATTTGAGGAAAGGAAGCACCTTTTTATTAAATTTACCTTTTAGCAATCGCCATTCCTACCCTAAAGATC
+
CCCCCFFFFFFFGGGGGGFGGGHHHHHHHHHGGGGHHHGHHHHHHGGGGGGGGHHHHHHHHHHHHHHHHHHHGHHHGHHHHHHHHHHHHHHGGGGGGHHHHHHHHHHHHHHHGGGGGHHHHHHHHFGGGGEHHHHHHHHEHHGGGGGHHHHHHGHHHHHHHHHHHGGGHHHGGGGGGEGGGGGGGGGGGF0FGGGGGGGFFFFFFFFFFFFFFFFFFFBFFFFFFFFFFFEFFFEFFFFFFFFFFFFFFFF
@M05620:45:000000000-G6HP7:1:1101:8249:7447 1:N:0:184
TACCTGTACTGGGGAAGCATTTGAATATCCCCCCATGGTGATGGGGACGGAGAACTGCTCCATAAACACAGGCAACGTGCCTAACTTTCCCGGGAAGATGAAGTCAAAGAGCGACCACAGCTCTCGGAGGTTATTTTGCATCGGTGAGCCAGACAGAATGATCCGATGAGGGGTGCGAAACTATTTGAGGAAAGGAAGCACCTTTTTATTAAATTTACCTTTTAGCAATCGCCATTCCTACCCTAAAGATC
+
A?AABFFFFFFFGCGGCFGGGGHFFHHHHHHGGGGFHHGFBHHFGCFGCFGGGHHHGFHHGHHHHHHHFHHHGGHHC1FHHFFHHHHHHHHGGGGGGHHGHHHGGHFHHHFGEGGGGHHHHHHHHGGCCFAHGHHHHHHBHHGCDGFAFFFHFGHBFHFDGHHHHGGGE:C.;CCD-AAGGGGGGBFFC/9B/CFGGGFEFEFFFFFFFFF9FFFFFF;F/FFFBFFBBF.99AEFFFFFFFFFFFBFBFF
@M05620:45:000000000-G6HP7:1:1101:8229:7452 1:N:0:184
TACCTGTACTGGGGAAGCATTTGAATATCCCCCCATGGTGATGGGGACGGAGAACTGCTCCATAAACACAGGCAACGTGCCTAACTTTCCCGGGAAGATGAAGTCAAAGAGCGACCACAGCTCTCGGAGGTTATTTTGCATCGGTGAGCCAGACAGAATGATCCGATGAGGGGTGCGAAACTATTTGAGGAAAGGAAGCACCTTTTTATTAAATTTACCTTTTAGCAATCGCCATTCCTACCCTAAAGATC
+
AABBBFFFFFFBGCEGEGGGGGGHHHHHHHHGGGGHGGGFHHHFEDFGGGGGGHHHHHHHHHHHHGHHHHFHGHHHCHGHHHHHHHHHHHHGGGGGGGHHHHGHGFHHHGFHGGGG@GHHHHHHH/FDFGGHHHFHHHHHHHGGEGGHHHGHHGHHHHHHHHHHHGGGBFFFGDGGA.AGFGFGFFFE9/0;F?9B/CABCEBFFFF?FFB/:FFF/FFFFFFF/FFFFFAEDDFFBBFFFFFFFF;BFFF
@M05620:45:000000000-G6HP7:1:1101:24745:7463 1:N:0:184
CATCCTGACCCTGAAGTACCCCATTGAGCATGGCATCGTCACCAACTGGGACGACATGGAGAAGATCTGGCACCACACCTTCTACAACGAGCTGCGCGTGGCCCCGGAGGAGCACCCAGTGCTGCTGACCGAGGCCCCCCTGAACCCCAAGGCCAACAGAGAGAAGATGACTCAGGTGAGGCTCGGCCGACGCCCGTGCTCCTCCCGTCCTTTCCCCAGTCATTTTCTGCCCGGCTTGATTTCTGACATTA
+
CCCCCFFFFFFFGGGGGGGGGGGHHHHHHHHHHHHHHGHHHGHHHGHHGHEHGCGGGHHGHHHHHHHHHHHHHGHHHGGHHHHHHHHHGGGGGHHGGGGGGGHHGGGGGGGGHHHHGGGGHHHHHHHHHHGGGGGGGGGGGGHHHHGGGGHGHHGGGGGGGGGGGGGGFGGGGFFGGGFGGEGGFFFFFFFFFFFFFBFFFFFFFFFEDFFFFFFFFBDFFFFFFFFFFFFF.=D@FA:BFFFFBBBFFF/
@M05620:45:000000000-G6HP7:1:1101:19242:7463 1:N:0:184
ATCTCTATCTCCTAAAAACCTGTTTAGATTTGGAGATAGACCTTCAGGTTTTTCATCATTTTCTGCATGAATTATACATTGACCACGTTCCAGCGTGGTCAGTTTGCAGCATTCTGTTATTTTGTTTGACAGAGTGTCTTGTTGAGAACATATGTAGGACATGATTTTTTCCTGCAACAGGGAAAATAAAGTATAAGTTTTAAAGATTTATTCTTTAATAAAGGATCTCAAAGCCAGCTTTAGAAAAAGGA
+
CCCCCFFFFFFFGGGGGGGGGGHHHHHHHHHHHHHHHHHHHHHHHHHHHHHGGHHHHHIHHHHHIHHHHHHHHHHHHHHHHHHHHHGHHHHHHHGGGGHHHHHHHHHHHHHHHHHHHHHHHHHHHHHHHHHHHHHHHHHHHHHHHHHHHHHHHHHHHHHHHHHHHHHHHGHHHHHHHHHHHGGHHHHHHHHHHHHHHHHHHHHHHHHHHHHHHHHHHHHHGHHHHHHHHHHHHHHHHGHHHHHHHHHHGGH
@M05620:45:000000000-G6HP7:1:1101:18555:7472 1:N:0:184
TACCTGTACTGGGGAAGCATTTGAATATCCCCCCATGGTGATGGGGACGGAGAACTGCTCCATAAACACAGGCAACGTGCCTAACTTTCCCGGGAAGATGAAGTCAAAGAGCGACCACAGCTCTCGGAGGTTATTTTGCATCGGTGAGCCAGACAGAATGATCCGATGAGGGGTGCGAAACTATTTGAGGAAAGGAAGCACCTTTTTATTAAATTTACCTTTTAGCAATCGCCATTCCTACCCTAAAGATG
+
BBBBBFFFFFFFGGGGCGGFGFFHHHHHHHHGGGGHHHEGGFHHHGEGGGGGGHHHHHHHGHGHHHHHHGHHFHHHEHHHHHHFHHHHHHHGGGEEFHHHFFGHHHHHHHHFGGGGGHHHHHHHHGGGGGGHHHHHHHHHHHGGGGGHHHHHHGHHHFHHHHHHHGGGHHHGGEGGGECGGGGGGGGGFGFGGGGGGGGGGFFFFFFFFFFFFFFFFFFFFFFFFFFFFFFFFFFFFFFFF?FFFFFFFFB
@M05620:45:000000000-G6HP7:1:1101:18575:7472 1:N:0:184
TACCTGTACTGGGGAAGCATTTGAATATCCCCCCATGGTGATGGGGACGGAGAACTGCTCCATAAACACAGGCAACGTGCCTAACTTTCCCGGGAAGATGAAGTCAAAGAGCGACCACAGCTCTCGGAGGTTATTTTGCATCGGTGAGCCAGACAGAATGATCCGATGAGGGGTGCGAAACTATTTGAGGAAAGGAAGCACCTTTTTATTAAATTTACCTTTTAGCAATCGCCATTCCTACCCTAAAGATG
+
BBBBBFFFFFFFGGAAEGGGGGHHHHCFGHHGGFFHHB5FADGHHEAEGGGGGFFBDGBFG3FBG@GDFHHHEE1FEC1FHHH32FGGHHFGGFEEGFHGHDGHHFGFDHGFECGGGHAGGHHBGEFEDGGHEHHHHHHHGHGFGGGHGHGHHGHFGBHHGFHGHFDGHFHGG.:EAAC?BGGGGGGFEFFFGFFFFGGGGFFFFFFFFFFFFFFFFF9BBFFFFFFBF9EEFFFFFFFFFFFFFFBFBFF
@M05620:45:000000000-G6HP7:1:1101:20829:7480 1:N:0:184
CATCCTGACCCTGAAGTACCCCATTGAGCATGGCATCGTCACCAACTGGGACGACATGGAGAAGATCTGGCACCACACCTTCTACAACGAGCTGCGCGTGGCCCCGGAGGAGCACCCAGTGCTGCTGACCGAGGCCCCCCTGAACCCCAAGGCCAACAGAGAGAAGATGACTCAGGTGAGGCTCGGCCGACGCCCGTGCTCCTCCCGTCCTTTCCCCAGTCATTTTCTGCCCGGCTTGATTTCTGACATTT
+
CCDCDFFFFFFFGGGGGGGGGGGHHHHHHHHHHHHHHGHHHGHHHGHHHHHHGGGGGHHHHHHHHHHHHHHHHGHHHGGHHHHHHHHHGGGGGHHGGGGGGGHHGGGGGGGGHHHHGGHHHHHHHHHHHHGGGGGGGGGGGGHHHHGGGGHGHHGGGGGGGGGGGGGGGGGGGGGGHGGGGGGGFFFFFFFFFFFFFFFFFFFFFFFFFFFFFFFFFFFFFFFFFFFFFFFFFFFFFFFFFFFFFFFFFF0
@M05620:45:000000000-G6HP7:1:1101:18576:7492 1:N:0:184
TACCTGTACTGGGGAAGCATTTGAATATCCCCCCATGGTGATGGGGACGGAGAACTGCTCCATAAACACAGGCAACGTGCCTAACTTTCCCGGGAAGATGAAGTCAAAGAGCGACCACAGCTCTCGGAGGTTATTTTGCATCGGTGAGCCAGACAGAATGATCCGATGAGGGGTGCGAAACTATTTGAGGAAAGGAAGCACCTTTTTATTAAATTTACCTTTTAGCAATCGCCATTCCTACCCTAAAGATG
+
@AAABFFFFFFFGGGGGGGGGGHHGGHHHHHGGAEGFHBBBFGHHAFCGCEEGHHEHHFGHBGHHF@GGFHEGHHHECGHHBGG2FHGHFFGGGECEAGFEBFGHHHHEGFBECDG?GCGCGFDHGGFDCDGDGHHGFHBFFDGADEGHHFFHEFCFFDGBGHFH.CEFHHGG.:.-;B-@FFGGBFFFFFGGGGG/FEGFEBBFFFFFFFFFFFFFFBFFFFBFBFBB;EFDDFFFFFFFFABBBBBFFF
@M05620:45:000000000-G6HP7:1:1101:20573:7494 1:N:0:184
AAACCAGAAGACATGAGGTCAGCTAGATCGGAAGAGCACACGTCTGAACTCCAGTCACGGACATTTATCTCGTATGCCGTCTTCTGCTTGAAAAAAAAAAAATAACATCAATCTAATATATTTTTTTCCATCTGTTCTTATATATCACAAATTGCATAACATCTTTTTTCCTTCAACCTATAACCTACTTGCACATTTATCCCTATTGCTGCTTAAATAAATAATCTCTAATCCATCATTCGATAATGTAC
+
CCCCDBCFFFFFGGGGGGGGGGHHGHHHHHGGGGHHHGHHHGHHHGHHHHHHHHHHHHGGGGGHHHGHDHHHFGHHHHGGGHGHHHHHHHHHHHHGGGGG</023?232223D3222222@22@@A?0111111111>11=11111=F<10=1110<00000000=00-/;000:0;:/00000000/0:000:000000;00000000;::0:00000000000;00000;0;F0B000:000..00000
@M05620:45:000000000-G6HP7:1:1101:20822:7496 1:N:0:184
CATCCTGACCCTGAAGTACCCCATTGAGCATGGCATCGTCACCAACTGGGACGACATGGAGAAGATCTGGCACCACACCTTCTACAACGAGCTGCGCGTGGCCCCGGAGGAGCACCCAGTGCTGCTGACCGAGGCCCCCCTGAACCCCAAGGCCAACAGAGAGAAGATGACTCAGGTGAGGCTCGGCCGACGCCCGTGCTCCTCCCGTCCTTTCCCCAGTCATTTTCTGCCCGGCTTGATTTCTGACATTT
+
AAABBFFFFFFFGGGGGGGGGGGHHGFHHHAGFFFHHFHHGGHA2EGHHHHHGGGGGHHFHGHHHHHGHHHHHGHHHGGHGHHHHHGHGGGGGFHGGGGGFEHGGGFGGGGGHHHHGGHHGHHHHHHHHHGGCDGGGGGGGGHHHHGGGGHGHHGGGGGGGGGGGGGGGFGGFFGGGGGGGGFFFFFFFFFCFFFB@ADFFFFFFFFFFFDFFFFFFFFFFFFFFFFFFFFFDDFFF-9FFFBBBBBFFF/
@M05620:45:000000000-G6HP7:1:1101:9378:7508 1:N:0:184
AAACCAGAAGACATGAGGTCAGCTAGATCGGAAGAGCACACGTCTGAACTCCAGTCACGGACATTTATCTCGTATGCCGTCTTCTGCTTGAAAAAAAAAAAACAAAGATCACGTATTCTACCATCCCCCTTTACTGATCCACGCACACCAACTCATCAATCACGGACAAGATCGCTCGGGAACAGCCTCGAACCGACCCACACGACGCAGTGCGAGCACCAGTGGCTCTCCTGTCTCTGTTGTGTTCTTTC
+
ABAABBBFFFFFGGBGGGGGGGHHDFHHHFAEFAGHHHHHHGHHHGFHHHHHHGHHGGGGGGGHHHHHBFHHFGHFGHGGGHGHGHHHHH1FGGFG?EE?/////0?22322/02222222222<0////0<1111111=<1..>--...../00000<00</..---../00..9.---9-.//..//../.------....-9---9-./9-.---.;..///9.//////////;////...//////
@M05620:45:000000000-G6HP7:1:1101:20199:7528 1:N:0:184
CATCCTGACCCTGAAGTACCCGGCTTGATTTCTGACATTAGATCGGAAGAGCACACGTCTGAACTCCAGTCACGGACATTTATCTCGTATGCCGTCTTCTGCTTGAAAAAAAAAAACACTCACTTTTTCTTTCCTTATTCCTCTTTTCCCCCCCCCCCCTTCACATCCTCTTTTGCCTCCCCACTCTCCTTCCCCTCCTCCCCCCCTCCATCCTTTTCCCCTCCCCCCCCCTCACCTCTTCCCGTCCCTCC
+
CCCCCFFFFFFFGGGGGGGGGGGGG2AGHHHHHHHHHHHHHHGHHGGGGHHHHHHHGHHHGHHHHHHHHHHHHGGGGGHHHHHHHHHGGHHGHGEGHGHHHHHHHGFHHHFFGFG///=2222221110111??1=11111=?11111110.------:-./0:;00/0;000000900.;:/;9/00/000/://..///...---.;/00.00:00;;;/....99----.:.:0.0;:9;.....0;:
@M05620:45:000000000-G6HP7:1:1101:13434:7538 1:N:0:184
CATCCTGACCCTGAAGTACCCCATTGAGCATGGCATCGTCACCAACTGGGACGACATGGAGAAGATCTGGCACCACACCTTCTACAACGAGCTGCGCGTGGCCCCGGAGGAGCACCCAGTGCTGCTGACCGAGGCCCCCCTGAACCCCAAGGCCAACAGAGAGAAGATGACTCAGGTGAGGCTCGGCCGACGCCCGTGCTCCTCCCGTCCTTTCCCCAGTCATTTTCTGCCCGGCTTGATTTCTGACATTA
+
CCDCDFFFFFFFGGGGGGGGGGGHHHHHHHHHHHHHHGHHHGHHHGHHHHHHGGGGGHHHHHHHHHHHHHHHHGHHHGGHHHHHHHHHGGGGGHHGGGEGGGHHGGGGGGGGHHHHGGHGHHHHHHHHHHGGGGGGGGGGGGHHHHGGGGHGHHGGGGGGGGGGGGGFGGGGGGGGHGGGGGGGFFFFFFFFFFFFFFFFFFFFFFFEFFFFFFFFFFFFFFFFFFFFFFFFDFFFFFAFFFFFFFFFFF0
@M05620:45:000000000-G6HP7:1:1101:8243:7541 1:N:0:184
ATCTCTATCTCCTAAAAACCTGTTTAGATTTGGAGATAGACCTTCAGGTTTTTCATCATTTTCTGCATGAATTATACATTGACCACGTTCCAGCGTGGTCAGTTTGCAGCATTCTGTTATTTTGTTTGACAGAGTGTCTTGTTGAGAACATATGTAGGACATGATTTTTTCCTGCAACAGGGAAAATAAAGTATAAGTTTTAAAGATTTATTCTTTAATAAAGGATCTCAAAGCCAGCTTTAGAAAAAGGA
+
CCCCCFFFFFFFGGGGGGGGGGHHHHHHHHHHHHHHHHHHHHHHHHHHHHHGGHHHHIIHHHHIIHHHHHHHHHHHHHHHHHHHHHGHHHHHHHGGGGHHHHHHHHHHHHHHHHHHHHHHHHHHHHHHHHHHHHGHHHHHHHHHGHHHHHHHHHHHHHHHHHHHHHHHHGHHHHHHHHHHHGGHHHHHHHHHHHHHHHHHHHHHHHHHHHHHHHHHHHHHHHHGHHHHHHHHHHHHHGHHHHHHGFHHGGH
@M05620:45:000000000-G6HP7:1:1101:9940:7544 1:N:0:184
CATCCTGACCCTGAAGTACCCCATTGAGCATGGCATCGTCACCAACTGGGACGACATGGAGAAGATCTGGCACCACACCTTCTACAACGAGCTGCGCGTGGCCCCGGAGGAGCACCCAGTGCTGCTGACCGAGGCCCCCCTGAACCCCAAGGCCAACAGAGAGAAGATGACTCAGGTGAGGCTCGGCCGACGCCCGTGCTCCTCCCGTCCTTTCCCCAGTCATTTTCTGCCCGGCTTGATTTCTGACATTA
+
CCDCCFFFFFFFGGGGGGGGGGGHHHHHHHHHHHHHHGHHHGHHGGHHHHHHGGGGGHHHHHHHHHHHHHHHHGHHHGGHHHHHHHHHGGGGGHHGGGGGGGHHGGGGGGGGHHHHGGHHHHHHHHHHHHGGGGGGGGGGGGHHHHGGGDHGHHGGGGGGGGGGGGGGGGGGGGGGGGGGGGGGFFFFFFFFFFFFFFFFFFFFFFFFFFFFFFFFFFFFFFFFFFFFFFFFFFFFFA:FFFFFFBFFBF0
@M05620:45:000000000-G6HP7:1:1101:18376:7553 1:N:0:184
TACCTGTACTGGGGAAGCATTTGAATATCCCCCCATGGTGATGGGGACGGAGAACTGCTCCATAAACACAGGCAACGTGCCTAACTTTCCCGGGAAGATGAAGTCAAAGAGCGACCACAGCTCTCGGAGGTTATTTTGCATCGGTGAGCCAGACAGAATGATCCGATGAGGGGTGCGAAACTATTTGAGGAAAGGAAGCACCTTTTTATTAAATTTACCTTTTAGCAATCGCCATTCCTACCCTAAAGATC
+
BBBBBFFFFFFFGGGGGGGGGGG6F5B56DFFGGEBAA5BFDGBA2A0001AA1FGBGD5F35@BGD5EFGHFH1F/?1?EFE3F3BG4FF??//E?0?GHDFGGFEHEGFGG@DC@GFHHHHHHGGGGGDHHHHHHHF1GHGGGGGHHHHHHGHHHHGHHHHHHGGGGHHGCEFGG.DFFGGGGGGFEGEFFGGGGGGGGFFFFFFFFFFFFFFFFEFFFFFFFFFFFFFFFFFFFFFFFFFFFFFFFFF
@M05620:45:000000000-G6HP7:1:1101:25645:7556 1:N:0:184
CATCCTGACCCTGAAGTACCCCATTGAGCATGGCATCGTCACCAACTGGGACGACATGGAGAAGATCTGGCACCACACCTTCTACAACGAGCTGCGCGTGGCCCCGGAGGAGCACCCAGTGCTGCTGACCGAGGCCCCCCTGAACCCCAAGGCCAACAGAGAGAAGATGACTCAGGTGAGGCTCGGCCGACGCCCGTGCTCCTCCCGTCCTTTCCCCAGTCATTTTCTGCCCGGCTTGATTTCTGACATTA
+
CCCCCFFFFFFFGGGGGGGGGGGHHHHHHHHHHHHHHGHHHGHHHGHHHHHHGGGGGHHHHHHHHHHHHHHHHGHHHGGHHHHHHHHHGGGGGHHGGGGGGGHHGGGGGGGGHHHHGGHHHHHHHHHHHHGGGGGGGGGGGGHHHHGGGGHGHHGGGGGGGGGGGGGGGGGGGGGGGGGGGGGGFFFFFFFFFFFFFDFFFFFFFFFFFFFFFFFFFFFFFFFFFFFFFFFFFFFFFF9FFFFFFBFFFF0
@M05620:45:000000000-G6HP7:1:1101:8252:7557 1:N:0:184
ATCTCTATCTCCTAAAAACCTGTTTAGATTTGGAGATAGACCTTCAGGTTTTTCATCATTTTCTGCATGAATTATACATTGACCACGTTCCAGCGTGGTCAGTTTGCAGCATTCTGTTATTTTGTTTGACAGAGTGTCTTGTTGAGAACATATGTAGGACATGATTTTTTCCTGCAACAGGGAAAATAAAGTATAAGTTTTAAAGATTTATTCTTTAATAAAGGATCTCAAAGCCAGCTTTAGAAAAAGGA
+
ABABBFFFFFFFGGGGGGGGGGHHHHHHHHHHGFHHHHHFHHHHHHHHHHHGGHHHHHHHHHHHHHHHHHHHHHHHHHHHHHHHHHGHHHHHHHGGGGHHHHHHHHHHHHHHHHHHHHHHHHHHHHHHHHHHHHHHHHHHHHHHHHHHHHHHHHHHHHHHHHHHHHHHHGHHHHHHHHGHHGGGHHHHHGHHHHHHHHHHHHHHHHHHHHHHHGHHHHHHHGHHHHHHHHHHHHHHHGHHHHHHGHHGGGH
@M05620:45:000000000-G6HP7:1:1101:27013:7562 1:N:0:184
CATCCTGACCCTGAAGTACCCCATTGAGCATGGCATCGTCACCAACTGGGACGACATGGAGAAGATCTGGCACCACACCTTCTACAACGAGCTGCGCGTGGCCCCGGAGGAGCACCCAGTGCTGCTGACCGAGGCCCCCCTGAACCCCAAGGCCAACAGAGAGAAGATGACTCAGGTGAGGCTCGGCCGACGCCCGTGCTCCTCCCGTCCTTTCCCCAGTCATTTTCTGCCCGGCTTGATTTCTGACATTA
+
CCCCCFFFFFFFGGGGGGGGGGGHHHHHHHHHHHHHHGHHHGHHHGHHHHHHGGGGGHHGHHHHHHHHHHHHHGHHHGGHHHHHHHHHGGGGGHHGGGGGGGHHGGGGGGGGHHHHGGHHHHHHHHHHHHGGGGGGGGGGGGBGHHGGGGHGHHGGGGGEGGGGGGGGGGGGGGGGGGGGGGGGFFFFFFFFFFFFFFDFFFFFFFFFFFFFFFFFFFFFFFFFFFFFFFFFFAFFFFFFFFFFFFFFFF/
@M05620:45:000000000-G6HP7:1:1101:18392:7563 1:N:0:184
TACCTGTACTGGGGAAGCATTTGAATATCCCCCCATGGTGATGGGGACGGAGAACTGCTCCATAAACACAGGCAACGTGCCTAACTTTCCCGGGAAGATGAAGTCAAAGAGCGACCACAGCTCTCGGAGGTTATTTTGCATCGGTGAGCCAGACAGAATGATCCGATGAGGGGTGCGAAACTATTTGAGGAAAGGAAGCACCTTTTTATTAAATTTACCTTTTAGCAATCGCCATTCCTACCCTAAAGATC
+
BBBBBFFFFFFFGGGGGGCFGGHHHHHHHHHGGGGHHHFFEGHHGGGGGGGGGHHHHHHGFHHHHHHHHHHHGHHHGHHGHHGFHHHHFGHGGGGEFGHHGHHGGHHHHHHHGGGGGHHHHHHHHGGGFGCHHHHHHHHGHHGGGGGHFHHHHGHHHHHHEHHHHEGGHHHGG;AGGEGGGGGGGGGGGG0CFFGGGGGGGFEFFFFFFFFFFFFFFFFFFFFFFFFFFFFFFFFFFFFFFFFFFFFFFFF
@M05620:45:000000000-G6HP7:1:1101:14217:7567 1:N:0:184
TACCTGTACTGGGGAAGCATTTGAATATCCCCCCATGGTGATGGGGACGGAGAACTGCTCCATAAACACAGGCAACGTGCCTAACTTTCCCGGGAAGATGAAGTCAAAGAGCGACCACAGCTCTCGGAGGTTATTTTGCATCGGTGAGCCAGACAGAATGATCCGATGAGGGGTGCGAAACTATTTGAGGAAAGGAAGCACCTTTTTATTAAATTTACCTTTTAGCAATCGCCATTCCTACCCTAAAGATC
+
BBBBBFFFFFFFGGGGGGGGGGHHHHHHHHHGGGGHHHHHHHHHHGGGGGGGGHHHHHHHHHHHHHHHHHHHGHHHGHHHHHHHHHHHHHHGGGGGGHHHHHHHHHHHHHGHGGGGGHHHHHHHHGGGGGDHHHHHHHHFGHGGGGGHHHHHHGHHFHHHHHHHHDGGHHGGGEFGGDGGGGGGGGGEEFFGGGG/BFGGGFFFFFFFFFFBFFFFFFFFFFFFFFFFFFFFFFEFFFFFFFFFFBFFFFF
@M05620:45:000000000-G6HP7:1:1101:18374:7572 1:N:0:184
TACCTGTACTGGGGAAGCATTTGAATATCCCCCCATGGCGATGGGGTCGGAGAACTGCTCCATAAACACAGGCAACGTGCCTAACTTTCCCGGGAAGATGAAGTCAAAGAGCGACCACAGCTCTCGGAGGTTATTTTGCATCGGTGAGCCAGACAGAATGATCCGATGAGGGGTGCGAAACTATTTGAGGAAAGGAAGCACCTTTTTATTAAATTTACCTTTTAGCAATCGCCATTCCTACCCTAAAGATC
+
AAAAAFFFFFFFGGGGGGGGGG33F333A31BEE00000AE/BA/////////AFG1@1111@21DB1>/>/FH0>/?///111B12B1FE////>/0>FG1FGG22F100FC/C</F/GHHC1<CFGCC/?GHHHHHHHHHGGGGGHHHHHHGHHGHHHHHHHHGGGHHHGGBGGGE@GGGGGGGGGGFFGFFGFFFFFFFFFFFFFFFFFFFFFFFFFFFFFFFFFFFFFFFEFFFFFFFFFFFFFEFF
@M05620:45:000000000-G6HP7:1:1101:14218:7585 1:N:0:184
TACCTGTACTGGGGAAGCATTTGAATATCCCCCCATGGTGATGGGGACGGAGAACTGCTCCATAAACACAGGCAACGTGCCTAACTTTCCCGGGAAGATGAAGTCAAAGAGCGACCACAGCTCTCGGAGGTTATTTTGCATCGGTGAGCCAGACAGAATGATCCGATGAGGGGTGCGAAACTATTTGAGGAAAGGAAGCACCTTTTTATTAAATTTACCTTTTAGCAATCGCCATTCCTACCCTAAAGATC
+
CCCCCFFFFFFFGGGGGGGGGGHHHHHHHHHGGGGHHHGHHHHHHGGGGGGGGHHHHHHHHHHHHHHHHHHHGHHHGHHHHHHHHHHHHHHGGGGGGHHHHHHHHHHHHHHGGGGGGHHHFHHHHGGGGGGHHHHHHHHGHHGGGGGHHHHHHGHHHHHHHHHHHGGGHHHGGEEGGGAGGGGGGGGGEFFGGGGFGGGGGFFFFFFFFFFFFFFHHFFFFFFFFHFFFFFFFFFFFFFFFFFFFFFFFFF
@M05620:45:000000000-G6HP7:1:1101:22080:7588 1:N:0:184
AAACCAAGCAGACACTCACCGCTCCCTCGCCACAGGCCAATAGTTTGTCCTCACTGAGTTGGCAACAAGTGGCTGCTGTGGCTGCCATTTTTCTGGTGATGGCCATCAGCTCCGACGAGGTCAGCTGGGGGGCTTTCTTTGTGTAAGCAACGAGAAACCTGAAAGAAGCATTTTTCAACTAAGTCCTGCTGAGTCATTCATGAGTTTTTAGCCGCCTTGCTTCTTCTCACAGACTCTCTACTCTCATGCCA
+
CCCCCCCFCFFFGGGGGGGGFGGGGGHHGGGGGHHHGGHHHHHHHHHHHHHHHHHHHHHHHHHHHHHHHHHHGHGGHHHHHHHGGHHHHHHHHHHHHHHHHHHHHHHHHHHHHGGGGGGGGHHHHHHHGGGGGGGGGGGGGGGGGGFFFFFFFFFFFFFFFFFFFFFFFFFFFFFFFFFFFFFFFFFFFFFFFFFFFFFFFFFFFFFFFFFFFFFFFFFFFFFFFFFFFFFFFFFFFFFFFFFFFFFFFFB
@M05620:45:000000000-G6HP7:1:1101:22057:7589 1:N:0:184
AAACCAAGCAGACACTCACCGCTCCCTCGCCACAGGCCAATAGTTTGTCCTCACTGAGTTGGCAACAAGTGGCTGCTGTGGCTGCCATTTTTCTGGTGATGGCCATCAGCTCCGACGAGGTCAGCTGGGGGGCTTTCTTTGTGTAAGCAACGAGAAACCTGAAAGAAGCATTTTTCAACTAAGTCCTGCTGAGTCATTCATGAGTTTTTAGCCGCCTTGCTTCTTCTCACAGACTCTCTACTCTCATGCCA
+
CCCCCCCFCFFFGGGGGGGGGGGGGGHHGGGGGHHHGGHHHHHHHHHHHHHHHHHHHHHHHHHHHHHHHGHHGHGGHHHHHHHGGHHHHHHHHHHHHHHHHHHHHHHHHHHHHGGGGGGGGHHHHHHHGGGGGGGGGGGGGGGGGGFFFFFFFFFFFFFFFFFFFFFFFFFFFFFFFFFFFFFFFFFFFFFFFFFFFFFFFFFFFFFFFFFFFFFFFFFFFFFFFFFFFFFFFFFFFFFFFFFFFFFFFFF
@M05620:45:000000000-G6HP7:1:1101:22218:7594 1:N:0:184
CATCCTGACCCTGAAGTACCCCATTGAGCATGGCATCGTCACCAACTGGGACGACATGGAGAAGATCTGGCACCACACCTTCTACAACGAGCTGCGCGTGGCCCCGGAGGAGCACCCAGTGCTGCTGACCGAGGCCCCCCTGAACCCCAAGGCCAACAGAGAGAAGATGACTCAGGTGAGGCTCGGCCGACGCCCGTGCTCCTCCCGTCCTTTCCCCAGTCATTTTCTGCCCGGCTTGATTTCTGACATTA
+
CCCCCFFFFFFFGGGGGGGGGGGHHHHHHHHHHHHHHGHHHGHHHGHHHHHHGGGGGHHHHHHHHHHHHHHHHGHHHGGHHHHHHHHHGGGGGHHGGGGGGGHHGGGGGGGGHHHHGGHHHHHHHHHHHHGGGGGGGGGGGGHHHHGGGGHGHHGGGGGGGGGGGGGGGGGGGGGGGGGGGGGGFFFFFFFFFFFFFFFFFFFFFFFFFFFFFFFFFFFFFFFFFFFFFFFFFFFFFFAFFFFFFBFFFF0
@M05620:45:000000000-G6HP7:1:1101:17361:7596 1:N:0:184
CATCCTGACCCTGAAGTACCCCATTGAGCATGGCATCGTCACCAACTGGGACGACATGGAGAAGATCTGGCACCACACCTTCTACAACGAGCTGCGCGTGGCCCCGGAGGAGCACCCAGTGCTGCTGACCGAGGCCCCCCTGAACCCCAAGGCCAACAGAGAGAAGATGACTCAGGTGAGGCTCGGCCGACGCCCGTGCTCCTCCCGTCCTTTCCCCAGTCATTTTCTGCCCGGCTTGATTTCTGACATTA
+
CCCCCFFFFFFFGGGGGGGGGGGHHHHHHHHHHHHHHGHHHGHHHGHHHHHHGGGGGHHHHHHHHHHHHHHHHGHHHGGHHHHHHHHHGGGGGHHGGGGGGGHHGGGGGGGGHHHHGGHHHHHHHHHHHHGGGGGGGGGGGGHHHHGGGDHGHHGGGGGGGGGGGGGGGGGGGGGGGFGGGGGGFFFFFFFFFFFFFFFFFFFFFFFEFFFFFFFFFFFFFFFFFFFFFFFFDFFFFFFFFFFFF;F0BF9
@M05620:45:000000000-G6HP7:1:1101:22204:7607 1:N:0:184
CATCCTGACCCTGAAGTACCCCATTGAGCATGGCATCGTCACCAACTGGGACGACATGGAGAAGATCTGGCACCACACCTTCTACAACGAGCTGCGCGTGGCCCCGGAGGAGCACCCAGTGCTGCTGACCGAGGCCCCCCTGAACCCCAAGGCCAACAGAGAGAAGATGACTCAGGTGAGGCTCGGCCGACGCCCGTGCTCCTCCCGTCCTTTCCCCAGTCATTTTCTGCCCGGCTTGATTTCTGACATTA
+
CCCCCFFFFFFFGGGGGGGGGGGHHHHHHHHHHHHHHGHHHGHHGGHHHHHHGGGGGHHHHGHHHHHHHHHHHGGHHGGHHHHHHHHHGGGGGHHGGGGGGGHHGGGGGGGGHHHHGGHHHHHHHHHHHHGGGGGGGGGGGGHHHHGGGGHGHHGGGGGGGFDGGGGGGEGGGGGGGGFGGGGGFFFFFFFFFFFA-ADAFFFFFFFEFFFFFFFFFFFFFFBFFFFFFFFFDFFFFFFFFFBFFFFFFF0
@M05620:45:000000000-G6HP7:1:1101:15399:7609 1:N:0:184
ATCTCTATCTCCTAAAAACCTGTTTAGATTTGGAGATAGACCTTCAGGTTTTTCATCATTTTCTGCATGAATTATACATTGACCACGTTCCAGCGTGGTCAGTTTGCAGCATTCTGTTATTTTGTTTGACAGAGTGTCTTGTTGAGAACATATGTAGGACATGATTTTTTCCTGCAACAGGGAAAATAAAGTATAAGTTTTAAAGATTTATTCTTTAATAAAGGATCTCAAAGCCAGCTTTAGAAAAAGGA
+
AABBBFFFFFFFGGGGGGGGGGHHHGHHHHHHHHHHHHGGHHHHHHHHHHHGGHGHHGHHHHHHHHHHHGHHHHHGHHHHHHHHHHGHHHHHHHGGGGHHHHHHHHHHHHHHHHHHHHHHHHHHHHHHHHHHGHHHHHHHBHHHHHHHHHHHHHHHHGHHHHGHHHHHHGHHHHHHHHHHHGGFHHGFFGHHHHFHHGGHHHHDGHGHHGHHHHHHHHHHHHHGHHHHHGHHHGHHHGHHHHHEGFHFDGG
@M05620:45:000000000-G6HP7:1:1101:5656:7616 1:N:0:184
TACCTGTACTGGGGAAGCATTTGAATATCCCCCCATGGTGATGGGGACGGAGAACTGCTCCATAAACACAGGCAACGTGCCTAACTTTCCCGGGAAGATGAAGTCAAAGAGCGACCACAGCTCTCGGAGGTTATTTTGCATCGGTGAGCCAGACAGAATGATCCGATGAGGGGTGCGAAACTATTTGAGGAAAGGAAGCACCTTTTTATTAAATTTACCTTTTAGCAATCGCCATTCCTACCCTAAAGATC
+
A?A>AFFFDFFFGEFECGGGGGHHHGHHHHHGDGGHHGFFDGHHHGFGGGEEGHHHHHHEGHHFGFFGFFHHFHHHEHHHEHGGHHHHHHHGFGCGGGHHFHGHHHFHHHHFECDCGFHHGEHHHDFCFGEHFHHHHHGFHFGGFGEGG0FGHEFC<BGHGFGBGCFGHHCDG;ACAA-;BGBFFFFFEFCBFGGFFGCFFEFFFBBABBFFFFFFB9BFBBFFFFF;/BEADDEFB/FFF?FBFEBFB;/
@M05620:45:000000000-G6HP7:1:1101:8920:7618 1:N:0:184
ATCTCTATCTCCTAAAAACCTGTTTAGATTTGGAGATAGACCTTCAGGTTTTTCATCATTTTCTGCATGAATTATACATTGACCACGTTCCAGCGTGGTCAGTTTGCAGCATTCTGTTATTTTGTTTGACAGAGTGTCTTGTTGAGAACATATGTAGGACATGATTTTTTCCTGCAACAGGGAAAATAAAGTATAAGTTTTAAAGATTTATTCTTTAATAAAGGATCTCAAAGCCAGCTTTAGAAAAAGGA
+
ABBBAFFFFFFFGGGGGGGGGGGGHHGFGGHHH4GBGBFHHHHHHGGHHHHGGHHHHHHHHHHHHFFHHFBGHFGGHFGHHFFHBGGGHHHHFHGGGGHHHGHHHHHGHHHHHHHHHGHHHHHHHHHHEHFHFHHHHHHFHHHHGGHHHHHHGHFHEHHHHHHHHHHHGCHHHHHHFHHHHFEHHHGHBFHHHFGFGHHHHHHHHFGHDHHHHHHHHHHFGHDBBGHHHHHHHHHFHGHHHHFFFGHHA?G
@M05620:45:000000000-G6HP7:1:1101:15385:7620 1:N:0:184
ATCTCTATCTCCTAAAAACCTGTTTAGATTTGGAGATAGACCTTCAGGTTTTTCATCATTTTCTGCATGAATTATACATTGACCACGTTCCAGCGTGGTCAGTTTGCAGCATTCTGTTATTTTGTTTGACAGAGTGTCTTGTTGAGAACATATGTAGGACATGATTTTTTCCTGCAACAGGGAAAATAAAGTATAAGTTTTAAAGATTTATTCTTTAATAAAGGATCTCAAAGCCAGCTTTAGAAAAAGGA
+
CDDDDFFFFFFFGGGGGGGGGGHHHHHHHHHHHHHHHHHHHHHHHHHHHHHGGHHHHIHHIHIIHHHHHHHHHHHHHHHHHHHHHHGHHHHHHHGGGGHHHHHHHHHHHHHHHHHHHHHHHHHHHHHHHHHHHHHHHHHHHHHHHHHHHHHHHHHHHHHHHHHHHHHHHGHHHHHHHHHHHGGHHHHHHHHHHHHHHHHHHHHFHHHHHHHHHHHHHHHHHHHHHHHHHHHHHHHHHGHHHHHGHHHHGGH
@M05620:45:000000000-G6HP7:1:1101:10819:7620 1:N:0:184
CATCCTGACCCTGAAGTACCCCATTGAGCATGGCATCGTCACCAACTGGGACGACATGGAGAAGATCTGGCACCACACCTTCTACAACGAGCTGCGCGTGGCCCCGGAGGAGCACCCAGTGCTGCTGACCGAGGCCCCCCTGAACCCCAAGGCCAACAGAGAGAAGATGACTCAGGTGAGGCTCGGCCGACGCCCGTGCTCCTCCCGTCCTTTCCCCAGTCATTTTCTGCCCGGCTTGATTTCTGACATTA
+
DDEEEFFFFFFFGGGGGGGGGGGHHHHHHHHHHHHHHGHHHGHHHGHHHHHHGGGGGHHHHHHHHHHHHHHHHGHHHGGHHHHHHHHHGGGGGHHGGGGGGGHHGGGGGGGGHHHHGGHHHHHHHHHHHHGGGGGGGGGGGGHHHHGGGGHGHHGGGGGGGGGGGGGGGGGGGGGGHGGGGGGGFFFFFFFFFFFFFFFFFFFFFFFFFFFFFFFFFFFFFFFFFFFFFFFFFFFFFFFFFFFFFFFFFF1
@M05620:45:000000000-G6HP7:1:1101:5670:7631 1:N:0:184
TACCTGTACTGGGGAAGCATTTGAATATCCCCCCATGGTGATGGGGACGGAGAACTGCTCCATAAACACAGGCAACGTGCCTAACTTTCCCGGGAAGATGAAGTCAAAGAGCGACCACAGCTCTCGGAGGTTATTTTGCATCGGTGAGCCAGACAGAATGATCCGATGAGGGGTGCGAAACTATTTGAGGAAAGGAAGCACCTTTTTATTAAATTTACCTTTTAGCAATCGCCATTCCTACCCTAAAGATC
+
CCCDDFFFFFFFGGGGGGGGGGHHHHHHHHHGGGGHHHGGGHHHHGGGGGGGGHHHHHHHHHHHHHHHHHHHGGHHGHHHHHHHHHHHHHHGGGGGGHHHHHHHHHHHHHHHGGGGGHHHHHHHHGGEGGGHHHHHHHHGHHGGGGGHHHHHHGHHHHHHHHHHHGGGHHHGGEGGGGGGGGGHHHGGGGFFFGGGGGGFGFFFFFFFFFFFFFHHHFFFFFFFFFFFFFFFFFFFFFFHFFFFFFFFFFF
@M05620:45:000000000-G6HP7:1:1101:10822:7638 1:N:0:184
CATCCTGACCCTGAAGTACCCCATTGAGCATGGCATCGTCACCAACTGGGACGACATGGAGAAGATCTGGCACCACACCTTCTACAACGAGCTGCGCGTGGCCCCGGAGGAGCACCCAGTGCTGCTGACCGAGGCCCCCCTGAACCCCAAGGCCAACAGAGAGAAGATGACTCAGGTGAGGCTCGGCCGACGCCCGTGCTCCTCCCGTCCTTTCCCCAGTCATTTTCTGCCCGGCTTGATTTCTGACATTT
+
BABBBFFFFFFFGFGFGGGGGGGHHHHHHHHHGHHHHGHHHGHHHGHHHHHHGGGGGHHHHHHHHHHHFHHHHGHHGGGHHHHHHHHHGGGGGHHEGGGGGGHHGGGGGGGGHHHHGGHHHHHHHHHHHHCCGGGGGGGGGGHHHHGGGGHGHHEGGGGGGGGGGGGGGGGGGGGGGGGFGEGGFFFFFFFFFFFC@.AFFFFFFFAADFFFFFFFFFFFFFFFFFFFFFFFFFFDFC.BFFFFF/FFBF/
@M05620:45:000000000-G6HP7:1:1101:15376:7638 1:N:0:184
ATCTCTATCTCCTAAAAACCTGTTTAGATTTGGAGATAGACCTTCAGGTTTTTCATCATTTTCTGCATGAATTATACATTGACCACGTTCCAGCGTGGTCAGTTTGCAGCATTCTGTTATTTTGTTTGACAGAGTGTCTTGTTGAGAACATATGTAGGACATGATTTTTTCCTGCAACAGGGAAAATAAAGTATAAGTTTTAAAGATTTATTCTTTAATAAAGGATCTCAAAGCCAGCTTTAGAAAAAGGA
+
@BBCCFFFFFFFGGGGFGGGGGHHHHHHHHHHHHHGHHHGHHHHHHHHHHHGGHHHHHIHIHHHHHHHHHFHHHHHHHHHHFGHHHGHHHHHHHGGGGHHGHHHHHHHHHHHHHHHHHHHHHHHGHHHFHHHHHHHHHHHHHHHHHHHHHHHHHHHHHHHHHHGHHHHHGHHHGHHHHHHHGGHHHHHFHHGGFHHHGHHHHGHGHHHHHHHHGHHHHHHHHFFHHHHHGHFHHHHHGGHHHHHHHGHADH
@M05620:45:000000000-G6HP7:1:1101:15511:7644 1:N:0:184
CATCCTGACCCTGAAGTACCCCATTGAGCATGGCATCGTCACCAACTGGGACGACATGGAGAAGATCTGGCACCACACCTTCTACAACGAGCTGCGCGTGGCCCCGGAGGAGCACCCAGTGCTGCTGACCGAGGCCCCCCTGAACCCCAAGGCCAACAGAGAGAAGATGACTCAGGTGAGGCTCGGCCGACGCCCGTGCTCCTCCCGTCCTTTCCCCAGTCATTTTCTGCCCGGCTTGATTTCTGACATTA
+
CCDCCFFFFFFFGGGGGGGGGGGHHHHHHHHHHHHHHGHHHGHHHGHHHHHHGGGGGHHHHHHHHHHHHHHHHGHHHGGHHHHHHHHHGGGGGHHGGGGGGGHHGGGGGGGGHHHHGGHHHHHHHHHHHHGGGGGGGGGGGGHHHHGGGGHGHHGGGGGGGGGGGGGGGGGGGGGGHGGGGGGGFFFFFFFFFFFFFFFFFFFFFFFEFFFFFFFFFFFFFFFFFFFFHFFFFFFFFFFFFFFFFFFFFF0
@M05620:45:000000000-G6HP7:1:1101:20952:7648 1:N:0:184
CATCCTGACCCTGAAGTACCCCATTGAGCATGGCATCGTCACCCACTGGGACGACATGGAGAAGATCTGGCACCACACCTTCTACAACGAGCTGCGCGTGGCCCCGGAGGAGCACCCAGTGCTGCTGACCGCGGCCCCCCTGAACCCCACGGCCAACAGAGAGCAGATGACTCAGGTGAGGCTCGGCCGACGCCCGGGCTCCTCCCCTCCTTTCCCCCTTCCTTTTCTGCCCCGCTTGATTTCTTACCTTT
+
AAAAAFBFFFFFGFFEG3BGGG1GDDABC1GA0B0FGAGHGGG0/BGGBEFGEEGEGF0CHFCG1DGF1FG>FAHFEGGHHHHHHF@FE/EEF@GEE/EE/EGHG//////CFGFGG//?1?FD?FG1?G/->-ACGGGGG./;GHGGB.--:@@FGAFBB/9.///;9/:9;/BFB/;-9:AF@-A9;-;-;@@--;99EFFFFF--;A-FFFFFFF--B////BBF/BBE--;=AFF/;/;;;///9B/
@M05620:45:000000000-G6HP7:1:1101:5661:7653 1:N:0:184
TACCTGTACTGGGGAAGCATTTGAATATCCCCCCATGGTGATGGGGACGGAGAACTGCTCCATAAACACAGGCAACGTGCCTAACTTTCCCGGGAAGATGAAGTCAAAGAGCGACCACAGCTCTCGGAGGTTATTTTGCATCGGTGAGCCAGACAGAATGATCCGATGAGGGGTGCGAAACTATTTGAGGAAAGGAAGCACCTTTTTATTAAATTTACCTTTTAGCAATCGCCATTCCTACCCTAAAGATC
+
CCCCCFFFFFFFGGGGGGGGGGHHHHHHHHHGGGGHGHGHHHHGGGGGGGGGGGHHHHHHHHHHHHHGHHHHGHHHGHHHHHGHHGHHHHHGGGGGGGGHGGHHHHHHHHHHGGGGGHHFHHHHHGGGGGGHHHGHHBGGHHGDGDEHGHHHFGGHHHHHGHHHHGGGHHHGGADFBDGDGGGGGGGGEGGGGGGGGGGGGFFFFFFFFFBFFFFFF/BFFFFFFFFFFFFFFFEFFFFFFFFFFF/BFFB
@M05620:45:000000000-G6HP7:1:1101:15499:7659 1:N:0:184
CATCCTGACCCTGAAGTACCCCATTGAGCATGGCATCGTCACCAACTGGGACGACATGGAGAAGATCTGGCACCACACCTTCTACAACGAGCTGCGCGTGGCCCCGGAGGAGCACCCAGTGCTGCTGACCGAGGCCCCCCTGAACCCCAAGGCCAACAGAGAGAAGACGACTCAGGTGAGGCTCGGCCGACGCCCGTGCTCCTCCCGTCCTTTCCCCAGTCATTTTCTGCCCGGCTTGATTTCTGACATTA
+
ABBBBFFFFFFFGGGGGGGGGGGHHHHHHBHHHGHHHGHHHGHHHGHHHHHHGGGGGHHHHHFHHHHHHHHHHGHHHGGHHHHHHHHHGGGGGHHGGGEFGGHGGGGGGGGGHHHHGGH?GHGFHHGHHGFCGGGGGGGGGGHHHHGGGGHGHHGFGGGFFFGEGGFBDGGGGFGGGGFFFFFFFFFD;ACFFFFFFFFFFFFFFFAADFBFFFFFFFDBF;BBFFFFFFFED;=FCFABFFFEF/9/;B/
@M05620:45:000000000-G6HP7:1:1101:21052:7664 1:N:0:184
ATCTCTATCTCCTAAAAACCTGTTTAGATTTGGAGATAGACCTTCAGGTTTTTCATCATTTTCTGCATGAATTATACATTGACCACGTTCCAGCGTGGTCAGTTTGCAGCATTCTGTTATTTTGTTTGACAGAGTGTCTTGTTGAGAACATATGTAGGACATGATTTTTTCCTGCAACAGGGAAAATAAAGTATAAGTTTTAAAGATTTATTCTTTAATAAAGGATCTCAAAGCCAGCTTTAGAAAAAGGA
+
CCDDDFFFFFFFGGGGGGGGGGHHHHHHHHHHHHHHHHHHHHHHHHHHHHHGGHHHHIHHHHHIIHHHHHHHHHHHHHHHHHHHHHGHHHHHHHGGGGHHHHHHHHHHHHHHHHHHHHHHHHHHHHHHHHHHHHHHHHHHHHHHHHHHHHHHHHHHHHHHHHHHHHHHHGHHHHHHHHHHHGGHHHHHGHHHHHHHHHHHHHHHHHHHHHHHHHHHHHHHHHHHHHHHHHHHHHHHHGHHHHHGHHHHGGH
@M05620:45:000000000-G6HP7:1:1101:21072:7664 1:N:0:184
ATCTCTATCTCCTAAAAACCTGTTTAGATTTGGAGATAGACCTTCAGGTTTTTCATCATTTTCTGCATGAATTATACATTGACCACGTTCCAGCGTGGTCAGTTTGCAGCATTCTGTTATTTTGTTTGACAGAGTGTCTTGTTGAGAACATATGTAGGACATGATTTTTTCCTGCAACAGGGAAAATAAAGTATAAGTTTTAAAGATTTATTCTTTAATAAAGGATCTCAAAGCCAGCTTTAGAAAAAGGA
+
ABABBFFFFFFFGGGGGFGGGGHHHFHHHHHHGGGHHHHFHHHHHFHHHHHGGHHHHGHHHHHHHHHHHEHHHHHHHHHHHHHHFHCHHHHHHHGGGGHHHHHHHHHHHHHHHHHGHHHHHHHHHHHHHHHHHHGHHHHHGHHHBGHHHGHHHHHHHHFHHHHHHHHHHGHHHHHHHHHHHGGHHHGHHGHHGGHHFFHHHHHDHHHHHHHHHHHHHGHFDDGHHHHHHHGHHHHFHGFHHGFGGHHEGDG
@M05620:45:000000000-G6HP7:1:1101:20950:7667 1:N:0:184
CATCCTGACCCTGAAGTACCCCATTGAGCATGGCATCGTCACCAACTGGGACGACATGGAGAAGATCTGGCACCACACCTTCTACAACGAGCTGCGCGTGGCCCCGGAGGAGCACCCAGTGCTGCTGACCGAGGCCCCCCTGAACCCCAAGGCCAACAGAGAGAAGATGACTCAGGTGAGGCTCGGCCGACGCCCGTGCTCCTCCCGTCCTTTCCCCAGTCATTTTCTGCCCGGCTTGATTTCTGACATTA
+
CCCCCFFFFFFFGGGGGGGGGGGHHHHHHHHHHHHHHGHHHGHHHGHHHHHHGGGGGHHHHHHHHHHHHHHHHGHHHGGHHHHHHHHHGGGGGHHGGGGGGGHHGGGGGGGGHHHHGGHHHHHHHHHHHHGGGGGGGGGGGGHHHHGGGDHGHHGGGGGGGGGGGGGGGGGGGGGGGGGGGGGGFFFFFFFFFFFFDFFFFFFFFFFEFFDFFFFFFFFFFBFFFFFFFFFFFFFFFFAFFFFFF;FFFF0
@M05620:45:000000000-G6HP7:1:1101:21063:7683 1:N:0:184
ATCTCTATCTCCTAAAAACCTGTTTAGATTTGGAGATAGACCTTCAGGTTTTTCATCATTTTCTGCATGAATTATACATTGACCACGTTCCAGCGTGGTCAGTTTGCAGCATTCTGTTATTTTGTTTGACAGAGTGTCTTGTTGAGAACATATGTAGGACATGATTTTTTCCTGCAACAGGGAAAATAAAGTATAAGTTTTAAAGATTTATTCTTTAATAAAGGATCTCAAAGCCAGCTTTAGAAAAAGGA
+
ABBBBFFFFFFFGGGGGGGGGGHHHHHHGHHHHHHHHHHFHHHHHHHHHHHGGHHHGHHHHHHHGHHHHHHHHHHHHHHHHHHHHHGHHHHHHHGGGGGHGHHHHHHHHHHHHHHHHHHHHHHHHHHHHHHHHHHHHHHHHHHHDHHHHHHHHHHFHG3FGHHFHHHHHGHHHHHHFHHHHGGHHHGFGFHHHHHHHFGHHHHFHFHHHGHHHHHHHGHHGFHHHHFHGFHHHHGGHGHHHHHEHFHEDAF
@M05620:45:000000000-G6HP7:1:1101:23442:7691 1:N:0:184
CATCCTGACCCTGAAGTACCCCATTGAGCATGGCATCGTCACCAACTGGGACGCCATGGAGAAGATCTGGCACCACACCTTCTACCACGAGCTGCGCGTGGCCCCGGAGGAGCACCCAGTGCTGCTGACCGAGGCCCCCCTGAACCCCAAGGCCAACCGAGAGAAGATGACTTAGGTGCGGCTCGGCCCACGCCCGTTCTTCTCCCGTCCTTTCCCCAGTCATTTTCTGCCCGCCTTCTTTTCTGACATTA
+
1>>AAF1@C>F11FFF3FGGGG1FEB1ACDEF0E0BGEGC0EDDCEGHBE0B//EEAGH1F10B1A1ADEHGHEFG/EAGFHG2GHHFE/>EE@1//>>>@/FH?@/>C///FCCGCGHH1FGHHHC1??C<<--.A@---./</:CCAEA:C:AEE.-99AAFF/FGBFBB0900900;-;@B?;-9---;A9@-9-;A/9/9B/-A9--9//BB---/;//BFFFB/B/;9-9-A//9:BFF/9:;/:/
@M05620:45:000000000-G6HP7:1:1101:6083:7695 1:N:0:184
ATCTCTATCTCCTAAAAACCTGTTTAGATTTGGAGATAGACCTTCAGGTTTTTCATCATTTTCTGCATGAATTATACATTGACCACGTTCCAGCGTGGTCAGTTTGCAGCATTCTGTTATTTTGTTTGACAGAGTGTCTTGTTGAGAACATATGTAGGACATGATTTTTTCCTGCAACAGGGAAAATAAAGTATAAGTTTTAAAGATTTATTCTTTAATAAAGGATCTCAAAGCCAGCTTTAGAAAAAGGA
+
CCCDDFFFFFFFGGGGGGGGGGGHHHHHHHHHHHHHHHHHHHHHHHHHHHHGGHHHHHHHHIIIIHHHHHHHHHHHHHHHHHHHHHGHHHHHHHGFGGHHGHHHHHHHHHGHHHHHHHHHHHHHHHHHGHGHHHHHHHHHHHHHHHHHHHHHHHHHHHHHHHHHHHHHHGHHHHHHHHHHHGGHHHHHHGHHHHGHHGHHHHGHHHHHHHHHHHHHHGHHHHHHHHHHHGHHHHHHHGHHHHGHGGHHGGG
@M05620:45:000000000-G6HP7:1:1101:13325:7701 1:N:0:184
CATCCTGACCCTGAAGTACCCCATTGAGCATGGCATCGTCACCAACTGGGACGACATGGAGAAGATCTGGCACCACACCTTCTACAACGAGCTGCGCGTGGCCCCGGAGGAGCACCCAGTGCTGCTGACCGAGGCCCCCCTGAACCCCAAGGCCAACAGAGAGAAGATGACTCAGGTGAGGCTCGGCCGACGCCCGTGCTCCTCCCGTCCTTTCCCCAGTCATTTTCTGCCCGGCTTGATTTCTGACATTA
+
BABCCFFFFFFFGGGGGGGGGGGHHHHHHHHHHHHHHGHHHGHHHGHHHHHHGGGGGHHFHHHHHHHHGHHHHGHHHGGHHHHHHHHHGGGGGHHGGGEGGGHHGGGGGGGGHHHHGGHGHHHHHHHHHHGGGGGGGGGGGGHHHHGGGGHGHHGGGGGGGGGGGGGGGGGGGGGGGGGGGGGGFFFFFFFFFFFFDFFFFFFFFFFFFFDFFFFFFFAFFBFFFFFFFFFE?FDFFF:FFFFFFBFFFF/
@M05620:45:000000000-G6HP7:1:1101:6070:7709 1:N:0:184
ATCTCTATCTCCTAAAAACCTGTTTAGATTTGGAGATAGACCTTCAGGTTTTTCATCATTTTCTGCATGAATTATACATTGACCACGTTCCAGCGTGGTCAGTTTGCAGCATTCTGTTATTTTGTTTGACAGAGTGTCTTGTTGAGAACATATGTAGGACATGATTTTTTCCTGCAACAGGGAAAATAAAGTATAAGTTTTAAAGATTTATTCTTTAATAAAGGATCTCAAAGCCAGCTTTAGAAAAAGGA
+
ACBCCFFFFFFFGGGGGGGGGGHHHHHHHHHHHGHHHHHHHHHHHHHHHHHGGHHHHGIHHHHHHHGHHHHHHHHHHHHHHGHHHHGHHHHHHHGGGGHHHHHHHHHGHHHHHHHHHHHHHHHHHHHHHHGHHHHHHHHHHHHHHHFHHHHHHHHHHHHHFHHHHHHHHGHHHHHHHHHHHGGHHHHHHFHGFHHHHGHHHHHHHHHHHHHHHHHHHGHHGHHGFHFHFHGFHGHHHGHHHHHGHFHFGGG
@M05620:45:000000000-G6HP7:1:1101:23431:7713 1:N:0:184
CATCCTGACCCTGAAGTACCCCATTGAGCATGGCATCGTCACCAACTGGGACGACATGGAGAAGATCTGGCACCACACCTTCTACAACGAGCTGCGCGTGGCCCCGGAGGAGCACCCAGTGCTGCTGACCGAGGCCCCCCTGAACCCCAAGGCCAACAGAGAGAAGATGACTCAGGTGAGGCTCGGCCGACGCCCGTGCTCCTCCCGTCCTTTCCCCAGTCATTTTCTGCCCGGCTTGATTTCTGACATTA
+
CCCDDFFFFFFFGGGGGGGGGGGHHHHHHHHHHHHHHGHHHGHHHGHHHHHHGGGGGHHHHHHHHHHHHHHHHGHHHGGHHHHHHFHHGGGGGHHGGGGGGGHHGGGGGGGGHHHHGGHGHHHHHHHHHHGGGGGGGGGGGGHHHHGGGGHGHHGGGGGGGGGGGGGGGGGGGGGGGGGGGGGGFFFFFFFFFFFA;DDFFFFFFFFEFFDFFFFFFFFFFBFFFFFFFFFFFFFFFFFFFFFFFBFFFF0
@M05620:45:000000000-G6HP7:1:1101:13312:7713 1:N:0:184
CATCCTGACCCTGAAGTACCCCATTGAGCATGGCATCGTCACCAACTGGGACGACATGGAGAAGATCTGGCACCACACCTTCTACAACGAGCTGCGCGTGGCCCCGGAGGAGCACCCAGTGCTGCTGACCGAGGCCCCCCTGAACCCCAAGGCCAACAGAGAGAAGATGACTCAGGTGAGGCTCGGCCGACGCCCGTGCTCCTCCCGTCCTTTCCCCAGTCATTTTCTGCCCGGCTTGATTTCTGACATTA
+
CCDDDFFFFFFFGGGGGGGGGGGHHHHHHHHHHHHHHGHHHGHHHGHHHHHHGGGGGHHHHHHHHHHHHHHHHGHHHGGHHHHHHHHHGGGGGHHGGGGGGGHHGGGGGGGGHHHHGGHHHHHHHHHHHHGGGGGGGGGGGGHHHHGGGGHGHHGGGGGGGGGGGGGGGGGGGGGGHGGGGGGGFFFFFFFFFFFFDDFFFFFFFFFEFFFFFFFFFFFFFFFFFFFFFFFFDFFFFF9BFFFFFBF0FF0
@M05620:45:000000000-G6HP7:1:1101:6090:7714 1:N:0:184
ATCTCTATCTCCTAAAAACCTGTTTAGATTTGGAGATAGACCTTCAGGTTTTTCATCATTTTCTGCATGAATTATACATTGACCACGTTCCAGCGTGGTCAGTTTGCAGCATTCTGTTATTTTGTTTGACAGAGTGTCTTGTTGAGAACATATGTAGGACATGATTTTTTCCTGCAACAGGGAAAATAAAGTATAAGTTTTAAAGATTTATTCTTTAATAAAGGATCTCAAAGCCAGCTTTAGAAAAAGGA
+
CDDDDFFFFFFFGGGGGGGGGGHHHHHHHHHHHHHHHHHHHHHHHHHHHHHGGHHHHHHHHIIIIHHHHHHHHHHHHHHHHHHHHHGHHHHHHHGFGGHHHHHHHHHHHHHHHHHHHHHHHHHHHHHHGHHHHHGHHHHHHHHHHHGHHHHHHHHHHHHHHHHGHHHHHGHHHHHHHHHGHGGGHHHHHHHGHHHHGFGHHGHHHHHHHHHHHHHHHHHHHHHHGHHHHFHHHHHHHGHHHHGHHFHHGGF
@M05620:45:000000000-G6HP7:1:1101:6183:7745 1:N:0:184
CATCCTGACCCTGAAGTACCCCATTGAGCATGGCATCGTCACCAACTGGGACGACATGGAGAAGATCTGGCACCACACCTTCTACAACGAGCTGCGCGTGGCCCCGGAGGAGCACCCAGTGCTGCTGACCGAGGCCCCCCTGAACCCCAAGGCCAACAGAGAGAAGATGACTCAGGTGAGGCTCGGCCGACGCCCGTGCTCCTCCCGTCCTTTCCCCAGTCATTTTCTGCCCGGCTTGATTTCTGACATTT
+
CCDDDFFFFFFFGGGGGGGGGGGHHHHHHHHHHHHHHGHHHGHHHGHHHHHHGGGGGHHHHHHHHHHHHHHHHGHHHGGHHHHHHHHHGGGGGHHGGGGGGGHHGGGGGGGGHHHHGGHHHHHHHHHHHHGGGGGGGGGGGGHHHHGGGGHGHHGGGGGGGGGGGGGGGGGGGGGGHGFGGGGGFFFFFFFFFFFFFDFFFFFFFFFFFFFFFFFFFFFFFBFFFFFFFFFFFAFFFAAFFFFFB0FFFF0
@M05620:45:000000000-G6HP7:1:1101:19016:7856 1:N:0:184
ATCTCTATCTCCTAAAAAGGAAGAAAGGGGAGGGAAGATCGGAAGAGCACACGTCTGAACTCCAGTCACGGACATTTATCTCGTATGCCGTCTTCTGCTTGAAAAAAAACATTCTGTTATTTTGTTTGACAGAGTGTCTTGTTGAGAACATATGTAGGACATGATTTTTTCCTGCAACAGGGAAAATAAAGTATAAGTTTTAAAGATTTATTCTTTAATAAAGGATCTCAAAGCCAGCTTTAGAAAAAGGA
+
AAAAAFFFFFFFGGGGGGGGCFG00BGC0EEEGG?HCHHHCEECAHHHHGEEABFGEHFFHDHFHEGFGFFEEGHBEGHFGHFFEGHGFEE@GEFHHFHFF0B>D0/E</?111>>BFGFHGFHHFFHBBDFFHGGHHHGGGDCDGAHHHHB>FF<GF1FGHHGGFHHHCHBFFE<0<GHHGEGHEHF00;<GGCGG;CGHGEFFFGGFGEGF0FGGFFBCBCFEGGGFFGGFFG/CEF/FFFFFFFFBBF
@M05620:45:000000000-G6HP7:1:1101:7177:7874 1:N:0:184
ATCTCTATCTCCTAAAAACCTGTTTAGATTTGGAGATAGACCTTCAGGTTTTTCATCATTTTCTGCATGAATTATACATTGACCACGTTCCAGCGTGGTCAGTTTGCAGCATTCTGTTATTTTGTTTGACAGAGTGTCTTGTTGGGAACATATGTAGGACATGATTTTTTCCTGCAACAGGGAAAATAAAGTATAAGTTTTAAAGATTTATTCTTTAATAAAGGATCTCAAAGCCAGCTTTAGAAAAAGGA
+
3AAABFFFFFFFGG5FGGGGGGHHHHHHHHGHHBGHHEGGHHFHHHHHGHHGGGHHHHHHHHHHHHGHHHHHHHHHHHHGHBFFGHGHHHHHHHGEGGHHHHHHHHH4FGHHHGHHHHHHHHHHHHHHHGGHHHHGGHHHHHHHEEGHGFHHHGHHGGGHHGHGHHHHHGHHHHHH1GGGHGAAHFFGGFGHHHHHHHHHHGGBFGHHGHHHHHHHHEHBFFGHFGHHHGHGHHHHHEHHHBGGCGGHDGF
@M05620:45:000000000-G6HP7:1:1101:7193:7886 1:N:0:184
ATCTCTATCTCCTAAAAACCTGTTTAGATTTGGAGATAGACCTTCAGGTTTTTCATCATTTTCTGCATGAATTATACATTAACCACGTTCCAGCGTGGTCAGTTTGCAGCATTCTGTTATTTTGTTTGACAGAGTGTCTTGTTGAGAACATATGTAGGACATGATTTTTTCCTGCAACAGGGAAAATAAAGTATAAGTTTTAAAGATTTATTCTTTAATAAAGGATCTCAAAGCCAGCTTTAGAAAAAGGA
+
BBBBBFFFFFFFGGGGGGGGGGHHHHGHHHHHHHHGHGHFHFHHHGHHGHHGGFHHHHGHHFHFHHHGHGHHHHHHHHHH5GHHHGGHHHHHHHGGGGHHHHHHHGGHHGHHHHGHHHHHHHHHHGHHHHHHHHGGHHHHHHHHFHHFHHHHGHHHHHFHHHHHHHHHGDGHHHGHGHHHGFFCGGGHGFGFGHGHG>FGGHFGHGHHHHHHHHHHHHHFFFFFFHHHHHHGHHHHHGGHHHHHHHHHGGF
@M05620:45:000000000-G6HP7:1:1101:7173:7894 1:N:0:184
ATCTCTATCTCCTAAAAACCTGTTTAGATTTGGAGATAGACCTTCAGGTTTTTCATCATTTTCTGCATGAATTATACATTGACCACGTTCCAGCGTGGTCAGTTTGCAGCATTCTGTTATTTTGTTTGACAGAGTGTCTTGTTGGGAACATATGTAGGACATGATTTTTTCCTGCAACAGGGAAAATAAAGTATAAGTTTTAAAGATTTATTCTTTAATAAAGGATCTCAAAGCCAGCTTTAGAAAAAGGA
+
CCCCCFFFFFFFGGGGGGGGGGHHHHHHHHHHHGHHHHHHHHHHHHHHHHHGGHHHHHHHHHHHHHHHHHHHHHHHHHHHHHHHHHGHHHHHHHGGGGHHHHHHHHHHHHHHHHHHHHHHHHHHHHHHHHGHHHGGFHHHHHHH/EGHGHHHHHHHHHHHHHHHHHHHHGHHHHHHHHHHHGGHHHHHHHHGHHHHHHHHHHHHHHHHHHHHHHHHHHHHHHHHHHHHHGHHHHHHHGHHHHHHHFHHGGG
@M05620:45:000000000-G6HP7:1:1101:16800:7928 1:N:0:184
CATCCTGACCCTGAAGTACCCCATTGAGCATGGCATCGTCACCAACTGGGACGACATGGAGAAGATCTGGCACCACACCTTCTACAACGAGCTGCGCGTGGCCCCGGAGGAGCACCCAGTGCTGCTGACCGAGGCCCCCCTGAACCCCAAGGCCAACAGAGAGAAGATGACTCAGGTGAGGCTCGGCCGACGCCCGTGCTCCTCCCGTCCTTTCCCCAGTCATTTTCTGCCCGGCTTGATTTCTGACATTA
+
BBBCCFFFFFFFGGGGGFGGGGGHHHHHHHHHHHHHHGHHHGHHHGHHHHHHGGGGGHHHHHHHHHHHHHHHHGHHHGGHHHHHHHHHGGGGGHHGGGGGGGHHGGGGGGGGHHHHGGHHHHHHHHHHHHGGFGGGGGGGGGHHHHGGGGHGHHGGGGGGGGGGGGGGGGGGGGGGGGGGGGGGFFFFCFFFFFFFBDFFFFFFFFFEDFFFFFFFFFFFBFFFFFFFFFFFFFFCFFEFFFFFF0;;BF0
@M05620:45:000000000-G6HP7:1:1101:5531:7929 1:N:0:184
CATCCTGACCCTGAAGTACCCCATTGAGCATGGCATCGTCACCAACTGGGACGACATGGAGAAGATCTGGCACCACACCTTCTACAACGAGCTGCGCGTGGCCCCGGAGGAGCACCCAGTGCTGCTGACCGAGGCCCCCCTGAACCCCAAGGCCAACAGAGAGAAGATGACTCAGGTGAGGCTCGGCCGACGCCCGTGCTCCTCCCGTCCTTTCCCCAGTCATTTTCTGCCCGGCTTGATTTCTGACATTA
+
AAAAAFFFFFFFBFGGGFGGGGGHHHHHHHHHGHBHHGHH0EHBHGHHHHHHG?E/EHH1GCHHHHHHGHHFHGHHHGGHHHHHHHHHGGGGGHHGGGEGCGAGGGGGGGGGHHHHGGHGHHHHHHHGHHGGCCGGGGGGGGHFHHGGCAHEGHE.EEFGGGFE/;CFFFGGGGGGGG0CFFGG@@FF@?@@@@@?;-A?FFFFFFFFFFFFFFFFF-ABFBFFFFFBFEFFB;@@@@FFFFFB//BBFF/
@M05620:45:000000000-G6HP7:1:1101:5536:7951 1:N:0:184
CATCCTGACCCTGAAGTACCCCATTGAGCATGGCATCGTCACCAACTGGGACGACATGGAGAAGATCTGGCACCACACCTTCTACAACGAGCTGCGCGTGGCCCCGGAGGAGCACCCAGTGCTGCTGACCGAGGCCCCCCTGAACCCCAAGGCCAACAGAGAGAAGATGACTCAGGTGAGGCTCGGCCGACGCCCGTGCTCCTCCCGTCCTTTCCCCAGTCATTTTCTGCCCGGCTTGATTTCTGACATTA
+
CCCCCFFFFFFFGGGGGGGGGGGHHHHHHHHHHHHHHGHHHGHHHGHHHHHHGGGGGHHHHHHHHHHHHHHHHGHHHGGHHHHHHHHHGGGGGHHGGGGGGGHHGGGGGGGGHHHHGGHHHHHHHHHHHHGGGGGGGGGGGGHHHHGGGGHGHHGGGGGGGGGGGGGGGGGGGGGGGGGGGGGGFFFFFFFFFFFFFFFFFFFFFFFEFFDFFFFFFFFFFFFFFFFFFFFFFFFFFFFFFFFFFFFFFF0
@M05620:45:000000000-G6HP7:1:1101:23711:7955 1:N:0:184
CATCCTGACCCTGAAGTACCCCATTGAGCATGGCATCGTCACCAACTGGGACGACATGGAGAAGATCTGGCACCACACCTTCTACAACGAGCTGCGCGTGGCCCCGGAGGAGCACCCAGTGCTGCTGACCGAGGCCCCCCTGAACCCCAAGGCCAACAGAGAGAAGATGACTCAGGTGAGGCTCGGCCGACGCCCGTGCTCCTCCCGTCCTTTCCCCAGTCATTTTCTGCCCGGCTTGATTTCTGACATTT
+
CCCDCFFFFFFFGGGGGGGGGGGHHHHHHHHHHHHHHGHHHGHHHGHHHHHHGGGGGHHHHHHHHHHHHGHHHGHHHGGHHHHHHHHHGGGGGHHGGGGGGGHHGGGGGGGGHHHHGGHGHHHHHHHGHHGFGGGGGGGGGGHHHHGGGGHGHHGGGGGGGGGGGGGGGGGGGGGGGGGGGGEFFFFFFFFFFFFFAFFFFFFFFFFFFFDFFFFFFFFFF:FFFFFFFFFFDFFFCAFFFFBFB;FFFF0
@M05620:45:000000000-G6HP7:1:1101:20209:7965 1:N:0:184
CATCCTGACCCTGAAGTACCCGGCTTGATTTCTGACATTAGATCGGAAGAGCACACGTCTGAACTCCAGTCACGGACATTTATCTCGTATGCCGTCTTCTGCTTGAAAAAAAAAAAACAATAATCAACCCACATCCTCTCCTCCACCACGATCACACCAATCTCCTGATCCCGGCACACTTAACTTCTTCCTTCCCGTTTCTTCCATCACACGTTCCCTGCCTGGAGACCCCATCCGTCCGCTCATCCTTC
+
DDDDDFFFFFFFGGGGGGGGGGGGGGGHHHHHHHHHHHHHHHHHHGGFGHHHHHHHGHHHGHHHHHHHHHHHHGGGGGHHHHHHHHHGGHHHHGGGHGHHHHHHHGHHHHGCGGG<//==11=1111=0?//>1101110010000>...-.<./<0<..0/00:000000/.----/./000:0000000000::.../:00::0000000-:.//000..00./.0.....//.....9-.-.000:00
@M05620:45:000000000-G6HP7:1:1101:11230:7969 1:N:0:184
AAACCAGAAGACATGAGGTCAGCTAGATCGGAAGAGCACACGTCTGAACTCCAGTCACGGACATTTATCTCGTATGCCGTCTTCTGCTTGAAAAAAAAAAAAAAAAAAGGGGCAAGGAGAGCAGAGGAACAAAGAGAGAGGGATAAAGAAGAGGAAAAGAGAAAAGAGGGGAGAGAAAAGAATAGAGAGGGAGGAGAAGAGAAAATGGCAGGGAGAGAGAGAGTAGAGGGAGGATAAGAAGAAAGAGAAGA
+
BCBBCAAFFFFFGGBGGGGGFGHHGHHHHGGGGGHHHHHGHGGHHGHFFFFHHHHHHHGGGGGHHHGG5FBFBEFFHHGGGHGHHHHHHH1FGBFEEFGE<//>><///..<--.<.0....///..././/.////......//0000.//...////.//////./..-.-.9.////..//////.....;....//.////////9.--.....9..;.//////...-.///9////9////////
@M05620:45:000000000-G6HP7:1:1101:25265:7971 1:N:0:184
ATCTCTATCTCCTAAAAAGGAAGAAAGGGGAGGGAAGATCGGAAGAGCACACGTCTGAACTCCAGTCACGGACATTTATCTCGTATGCCGTCTTCTGCTTGAAAAAAAAAAAAAAAACAAAAAGCAACACTTCATTAGTTTGAAACACAAGAAAATGACAATTATAATTATCAAACTCAGAAACTATGTACAATTACGTACACTAAGAAATATCCCTCACACCGGACCTTATAGCTTGCATCATAGTATCC
+
BBBBBFFFFFFFGGGGGGEEGGHGEHHHGGGGGGGHGHHHHGGGGHHGHHHHGHHHGHHHHHHHHHHHHGGGGGHHHHHHHHHGGHHHHGFGHGHHHHHHHGHHHHGGGG@B>>>--...0.<..//...0=00000000000000/:...///:000;00000009000000000900900//00000000000;0../..9//////////////...//.-----.:////////.///////9///9
@M05620:45:000000000-G6HP7:1:1101:17718:7993 1:N:0:184
AAACCAAGCAGACACTCACCGCTCCCTCGCCACAGGCCAATAGTTTGTCCTCACTGAGTTGGCAACAAGTGGCTGCTGTGGCTGCCATTTTTCTGGTGATGGCCATCAGCTCCGACGAGGTCAGCTGGGGGGCTTTCTTTGTGTAAGCAACGAGAAACCTGAAAGAAGCATTTTTTAACTAAGTCCTGCTGAGTCATTCATGAGTTTTTAGCCGCCTTGCTTCTTCTCACAGACTCTCTACTCTCATGCCA
+
BCDBCCDFCFFFGGGGGGGGGGGGGGHHGGGGGHHHGGHHHHHHHHHHHHHHHHHHHHHHHHHHHHHHHHHHGHGGHHHHHHHGGHHHHHHHHHHHHHHHHHHHHHHHHHHHHGGGGGGGGHHHHHHHGGGGGGGGGGGGGGGGGGFFFFFFFFFFFFFFFFFFFFFFFFFFFFHFFFHFHFFFFFFFFFFFFFFFFFFFFFHFFFFFFFFFFFFFFFFFFHHFHFHFFFFFFFFFFFFFFFFFFFFFFFB
@M05620:45:000000000-G6HP7:1:1101:19642:7999 1:N:0:184
ATCTCTATCTCCTAAAAACCTGTTTAGATTTGGAGATAGACCTTCAGGTTTTTCATCATTTTCTGCATGAATTATACATTGACCACGTTCCAGCGTGGTCAGTTTGCAGCATTCTGTTATTTTGTTTGACAGAGTGTCTTGTTGAGAACATATGTAGGACATGATTTTTTCCTGCAACAGGGAAAATAAAGTATAAGTTTTAAAGATTTATTCTTTAATAAAGGATCTCAAAGCCAGCTTTAGAAAAAGGA
+
3ABBBFFFFFFFGGGGFGEGGGHHHFFFHHHHFHGFGHHFHHHHHFHBHGHGGHEGHGHHHHHHBGHHHHGHHHHHHDGHHHHHHHGHHHHEHHGGGGHHHHHHHHHHHHHHHHHEHHHHHHHHHHHHHHGHHHHHHHHHHHHHBGE4GHHGHHHHHHHHHHCFHHHHHGHHHHHHBGAFF/FGHHF?GDGHGHDDHHHHHGG1GHHHHHHHHHHHFDDD0=DGFGHHHG0DHFFHFEHHHHH0:0CADD:
@M05620:45:000000000-G6HP7:1:1101:21509:8006 1:N:0:184
AAACCAGAAGACATGAGGTCAGCTAGATCGGAAGAGCACACGTCTGAACTCCAGTCACGGACATTTATCTCGTATGCCGTCTTCTGCTTGAAAAAAAAAAAAATCACATCATTCTCACATCTTTCTTAACCTATTTTCTTTCTGTGAACATAACAAGATCATCCTTTTATCCTTCCACAACTATAATAGGTCATAAGTTTCAATTTTTTTTTCTTTAACTTATAGTATCCTCCCTTCCTCTACTAAAAATC
+
ABABBBBFFFFFFGFGGGFFAGHHHHHHHHGGGGHHGHHHHGHHHGHHHHHHHGGGHHGGGGGHHGHHHGHHFGHHHHGEGHGHHGHHHFHHEHGFCEEEE//0BB2222222>22@22@2@2@11<<111<?FGDHB1111>111>1<111111100>0<=0<00=000==0<0/0<C..:C000;00000:0000000000000;0A---/CFF/9////;9/;/9///9/9./;;B/;///;B///;/
@M05620:45:000000000-G6HP7:1:1101:19658:8010 1:N:0:184
ATCTCTATCTCCTAAAAACCTGTTTAGATTTGGAGATAGACCTTCAGGTTTTTCATCATTTTCTGCATGAATTATACATTGACCACGTTCCAGCGTGGTCAGTTTGCAGCATTCTGTTATTTTGTTTGACAGAGTGTCTTGTTGAGAACATATGTAGGACATGATTTTTTCCTGCAACAGGGAAAATAAAGTATAAGTTTTAAAGATTTATTCTTTAATAAAGGATCTCAAAGCCAGCTTTAGAAAAAGGA
+
ABBBBFBFFFFFGGGGGGGGGGHHHHHHHHHHHHHHHHHFHHHHHHHHHHHGGHHHHHHHHHHHHHHHHHFHHGHHHDHHHHHHHHGHHHHFHHGGGGHHHHHHHHHHHHHHHHHHHGGHHHHHHHHHGHHHHHHHHHHHHHHHHGHHHHHHHHHHHHHHFHHHHHHHHGHHHHHHHHHHGGGHHHFGHGFHHHGBFFGGHHHHHHHHHHHHHHHHHGGHGHHFBGGHGHHHHHHGGGHHHFHBGGGFGC;
@M05620:45:000000000-G6HP7:1:1101:19641:8018 1:N:0:184
ATCTCTATCTCCTAAAAACCTGTTTAGATTTGGAGATAGACCTTCAGGTTTTTCATCATTTTCTGCATGAATTATACATTGACCACGTTCCAGCGTGGTCAGTTTGCAGCATTCTGTTATTTTGTTTGACAGAGTGTCTTGTTGAGAACATATGTAGGACATGATTTTTTCCTGCAACAGGGAAAATAAAGTATAAGTTTTAAAGATTTATTCTTTAATAAAGGATCTCAAAGCCAGCTTTAGAAAAAGGA
+
CDDDDFFFFFFFGGGGGGGGGGHHHHHHHHHHHHHHHHHHHHHHHHHHHHHGGHHHHIIHHHHIHHHHHHHHHHHHHHHHHHHHHHGHHHHHHHGGGGHHHHHHHHHHHHHHHHHHHHHHHHHHHHHHHHHHHHHHHHHHHHHHHHHHHHHHHHHHHHHHHHHHHHHHHGHHHHHHHHHHHGGHHHHHHHHHHHHHHHHHHHHHHHHHHHHHHHHHHHHHHHHHHHHHHHHHHHHHHGHHHHHHHGHHGGH
@M05620:45:000000000-G6HP7:1:1101:13519:8032 1:N:0:184
ATCTCTATCTCCTAAAAACCTGTTTAGATTTGGAGATAGACCTTCAGGTTTTTCATCATTTTCTGCATGAATTATACATTGACCACGTTCCAGCGTGGTCAGTTTGCAGCATTCTGTTATTTTGTTTGACAGAGTGTCTTGTTGAGAACATATGTAGGACATGATTTTTTCCTGCAACAGGGAAAATAAAGTATAAGTTTTAAAGATTTATTCTTTAATAAAGGATCTCAAAGCCAGCTTTAGAAAAAGGA
+
>1AAAFFFFFBFGGFBGGGGGGHHHHHGHHHHHHGHHHHHHHHHHGHHHHHGGHBGH2GHHHHHGH2G2FHGHHHHHHHH1GHHGHGHHHFFHHGG/EHHHHHHHHHHHHHHHHFHHHGHHHGFHHHGFFBGCGGHHHHHHHHHHEGBGHHGHHHEHB1BFGHEFGHHHGHHHGHHHHHHGGG0GFGFF1F@GHHHHFHHHHFHGHHHGHHHHHHHH0=GGF00/DGGHG<DFFH/GCB;CH00;;GH..;
@M05620:45:000000000-G6HP7:1:1101:13512:8048 1:N:0:184
ATCTCTATCTCCTAAAAACCTGTTTAGATTTGGAGATAGACCTTCAGGTTTTTCATCATTTTCTGCATGAATTATACATTGACCACGTTCCAGCGTGGTCAGTTTGCAGCATTCTGTTATTTTGTTTGACAGAGTGTCTTGTTGAGAACATATGTAGGACATGATTTTTTCCTGCAACAGGGAAAATAAAGTATAAGTTTTAAAGATTTATTCTTTAATAAAGGATCTCAAAGCCAGCTTTAGAAAAAGGA
+
CDDDDFFFFFFFGGGGGGGGGGHHHHHHHHHHHHHHHHHHHHHHHHHHHHHGGHHHHHHHHIIHIHHHHHHHHHHHHHHHHHHHHHGHHHHHHHGGGGHHHHHHHHHHHHHHHHHHHHHHHHHHHHHHHHHHHHHHHHHHHHHHHHHHHHHHHHHHHHHHHHHHHHHHHGHHHHHHHHHHHGGHHHHHHHHHHHHHHHHHHHHHHHHHHHHHHHHHHHHHHHHHGHHHHHHHHHHHHGHHHHHGHHHHGGH
@M05620:45:000000000-G6HP7:1:1101:13522:8069 1:N:0:184
ATCTCTATCTCCTAAAAACCTGTTTAGATTTGGAGATAGACCTTCAGGTTTTTCATCATTTTCTGCATGAATTATACATTGACCACGTTCCAGCGTGGTCAGTTTGCAGCATTCTGTTATTTTGTTTGACAGAGTGTCTTGTTGAGAACATATGTAGGACATGATTTTTTCCTGCAACAGGGAAAATAAAGTATAAGTTTTAAAGATTTATTCTTTAATAAAGGATCTCAAAGCCAGCTTTAGAAAAAGGA
+
BBBBBFFFFFFFGGGGGGGGGGHHHHHHHHHHHHHHHHHGHHHHHHHHHHHGGHHHHHHHHHHHHHHHHHHHHGHHHHHHHHHHHHGGHHHHHHGGGGHHGHHHHHHHHHGHHHHHHHHHHHHHHHHHHHHHHHHHHHHHHHHHHHHHHHHHHHHHHHHHHHHHHHHHHGHHHHGHHHHHHGGHHGHHGHHFHHHHH>FHHGFGHHHHHHHHHHHHHHHGDGFHHHEHHGHHHHHEGGHHHCHHHHGHGGH
@M05620:45:000000000-G6HP7:1:1101:24501:8083 1:N:0:184
ATCTCTATCTCCTAAAACCTGTTTAGATTTGGAGATAGACCTTCAGGTTTTTCATCATTTTCTGCATGAATTATACATTGACCACGTTCCAGCGTGGTCAGTTTGCAGCATTCTGTTATTTTGTTTGACAGAGTGTCTTGTTGAGAACATATGTAGGACATGATTTTTTCCTGCAACAGGGAAAATAAAGTATAAGTTTTAAAGATTTATTCTTTAATAAAGGATCTCAAAGCCAGCTTTAGAAAAAGGAA
+
CDDDDFFFFFFFGGGGGGGGGGHHBGHHHHHHHHHHHHHHHHHHGHHHGHGGHHHHHHHHHIIHHHHHHHHHHHHHHHHHHHHHHGHHHHHHHGGGGHHHHHHHHHHHHHHHHHHHHHHHHHHHHHHHHHHHHHHHHHHHHHHHHHGHHHHHHHHHHHHHHHHHHHHHGHHHHHGHHHHHGGHHHHHHHHHHHHHHHHHHHHHHHHHHHHHHHHHHHDGGGGGHHGHGHHHHHHHHGHHHHHFGFHGGGHH
@M05620:45:000000000-G6HP7:1:1101:24483:8087 1:N:0:184
ATCTCTATCTCCTAAAACCTGTTTAGATTTGGAGATAGACCTTCAGGTTTTTCATCATTTTCTGCATGAATTATACATTGACCACGTTCCAGCGTGGTCAGTTTGCAGCATTCTGTTATTTTGTTTGACAGAGTGTCTTGTTGAGAACATATGTAGGACATGATTTTTTCCTGCAACAGGGAAAATAAAGTATAAGTTTTAAGGTTTAATCTTTTATAAAGGATCTCAAAAGCCGCCTTAGAAAAAGGAAG
+
CCCCCFFFFFFFGGGGGGGGGGHHGHHHHHHHHHHHHHHHHHHHHHHHHHGGHHHHHIHIIIIHHHHHHHHHGHHHHHHHHHHGHGHHHHHHHGEGGHHHHHHHHHHHHHHHHHHHHHHHHHHHHHHHHHHHHHHHHHHHHHHGHGFHHHHHHHHHHGHHHHHHHHHHGHHHHHFHHGHHGGHHHHHHHHHHHHHHGHH1FG111>F11>11>G1=00=D0D/0/00=DD0/<.---;C000;CFG.D/;.
@M05620:45:000000000-G6HP7:1:1101:24500:8101 1:N:0:184
ATCTCTATCTCCTAAAACCTGTTTAGATTTGGAGATAGACCTTCAGGTTTTTCATCATTTTCTGCATGAATTATACATTGACCACGTTCCAGCGTGGTCAGTTTGCAGCATTCTGTTATTTTGTTTGACAGAGTGTCTTGTTGAGAACATATGTAGGACATGATTTTTTCCTGCAACAGGGAAAATAAAGTATAAGTTTTAAAGATTTATTCTTTAATAAAGGATCTCAAAGCCAGCTTTAGAAAAAGGAA
+
BBBBBFFFFFFFGGGGGGGGGFGH5FGFHHHHHHHHHGHHHHHHHGHHHHGGHHHHHHHHHHHHHHHHHHHHHHHHHHHHHHHHHGHHHHHHHGGGGHHHHHHHHHHHGHHHHHHHHHHHHHHHHHHHHHHHHHHHHHHHHHHGHHHHHHHHHHHHHHHGHHHHHHHHGHHHGGFHHHHHGGHHHHHHHHHHHHHHHHHHHHHHGHHHHHHHHHHHBDGFFHEFHHHHHHHHHHGHGHHHHHGGHHFGDHH
@M05620:45:000000000-G6HP7:1:1101:18461:8102 1:N:0:184
ATCTCTATCTCCTAAAAACCTGTTTAGATTTGGAGATAGACCTTCAGGTTTTTCATCATTTTCTGCATGAATTATACATTGACCACGTTCCAGCGTGGTCAGTTTGCAGCATTCTGTTATTTTGTTTGACAGAGTGTCTTGTTGAGAACATATGTAGGACATGATTTTTTCCTGCAACAGGGAAAATAAAGTATAAGTTTTAAAGATTTATTCTTTAATAAAGGATCTCAAAGCCAGCTTTAGAAAAAGGA
+
ABBBBFBFFFFFGGGGGFEGGGHHHHHHHHHHHCFHGDGHHHGHHHHHHHHGGHHHHHHHHHHHHHHHHHHHHHHHHHHHGHHHHHGHHHHHHGGEGGHHGHHHHHHHHHHHHHHHHHHHHHHHHHHHHHHHHHHHHHHHHHHHHHHHHHHHHHHHHHHHHHHHHHHHHGHHHHHHHHHHHGGHHHHHHHHHHHHHHHHHHHGHHHHHHHHHHHHHHHHHHHHHHHHHHHHHHGGHHGHHHHGFHHGHGGF
@M05620:45:000000000-G6HP7:1:1101:4804:8112 1:N:0:184
CATCCTGACCCTGAAGTACCCCATTGAGCATGGCATCGTCACCAACTGGGACGACATGGAGAAGATCTGGCACCACACCTTCTACAACGAGCTGCGCGTGGCCCCGGAGGAGCACCCAGTGCTGCTGACCGAGGCCCCCCTGAACCCCAAGGCCAACAGAGAGAAGATGACTCAGGTGAGGCTCGGCCGACGCCCGTGCTCCTCCCGTCCTTTCCCCAGTCATTTTCTGCCCGGCTTGATTTCTGACATTA
+
CCCCCFFFFFFFGGGGGGGGGGGHHHHHHHHHHHHHHGHHHGHHHGHHHHHHGGGGGHHHHHHHHHHHHHHHHGHHHGGHHHHHHHHHGGGGGHHGGGGGGGHHGGGGGGGGHHHHGGHHHHHHHHHHHHGGGGGGGGGGGGGHHHGGGGHGHHGGGGGGGGGGGGGGGGGGGGGGGGGGGGGGFFFFFFFFFFFFCDDFFFFFFFFEFFFFFFFFFFFFFFFFFFFFFFFFFFFFCFFFFFFFFFFFFF0
@M05620:45:000000000-G6HP7:1:1101:18446:8123 1:N:0:184
ATCTCTATCTCCTAAAAACCTGTTTAGATTTGGAGATAGACCTTCAGGTTTTTCATCATTTTCTGCATGAATTATACATTGACCACGTTCCAGCGTGGTCAGTTTGCAGCATTCTGTTATTTTGTTTGACAGAGTGTCTTGTTGAGAACATATGTAGGACATGATTTTTTCCTGCAACAGGGAAAATAAAGTATAAGTTTTAAGGATTTATTCTTTAATAAAGGATCTCAAAGCCAGCTTTAGAAAAAGGA
+
BCCCCFFFFFFFGGGGGGGGGGHHHHHGHHHHHHHHHHHGHHHHHHHHHHHGGHHHHHIHHHHHHHHHHHGHHHHHHHHHHGHHHHGHHHHGHHGEGGHHHHHHHHHHHHHHHHHHHHHHHHHHHHHHGGGHGHGHHHHHHHHHHHFHHHHHHHHHHHHHFHHHHHHHHGHHHHHGHHHHHGGGHGHGGFHGHHHGH>GHHHG1FFHHHGHHHHHHHHHHGGHHHHHHHGHFFCHFHGHHHHHFGFHGGGG
@M05620:45:000000000-G6HP7:1:1101:4789:8128 1:N:0:184
CATCCTGACCCTGAAGTACCCCATTGAGCATGGCATCGTCACCAACTGGGACGACATGGAGAAGATCTGGCACCACACCTTCTACAACGAGCTGCGCGTGGCCCCGGAGGAGCACCCAGTGCTGCTGACCGAGGCCCCCCTGAACCCCAAGGCCAACAGAGAGAAGATGACTCAGGTGAGGCTCGGCCGACGCCCGTGCTCCTCCCGTCCTTTCCCCAGTCATTTTCTGCCCGGCTTGATTTCTGACATTC
+
AAABBFFBFFFFGGGGGGGGGGGHHGFGHFFFHHGHHGGHHGHGHGGFGGHHGFGGGHHGHFAFBGHFHGHHHGHHHGGFHHHHHHHHGGGGEHHGGGFGGGHHGGG?DF/DHHHHGCGGHHHHHGHHHHGADGGGGFGGGGEFHHGFGGHEGEEFEGFGGFD.FFFFGBBF;FGFGF;FGGGGFFAFDAAFFFFFDFFFFFFFFFFADFFFFFFFFFDFFFFFFFFFFFFFFAFDFFAF/FFFF/9/BF/
@M05620:45:000000000-G6HP7:1:1101:27117:8161 1:N:0:184
ATCTCTATCTCCTAAAAACCTGTTTAGATTTGGAGATAGACCTTCAGGTTTTTCATCATTTTCTGCATGAATTATACATTGACCACGTTCCAGCGTGGTCAGTTTGCAGCATTCTGTTATTTTGTTTGACAGAGTGTCTTGTTGAGAACATATGTAGGACATGATTTTTTCCTGCAACAGGGAAAATAAAGTATAAGTTTTAAAGATTTATTCTTTAATAAAGGATCTCAAAGCCAGCTTTAGAAAAAGGA
+
CDDEDFFFFFFFGGGGGGGGGGGHHHHHHHHHHHHHHHHHHHHHHHHHHHHGGHHHHHHHHHIHHHHHHHHHHHHHHHHHHHHHHHGHHHHHHHGGGGHHHHHHHHHGHHHHHHHHHHHHHHHHHHHHHHHHHHGHHHHHHHHHHHHHHHHHHHHHHHHHHHHHHHHHHGHHHHHHHHHHHGGHHHHHGHHHHHHHHHHHHHGHHHHHHHHHHHHHHHHHHHHHHHHHHGHHHHHHHGHHHHHHHHHHGGH
@M05620:45:000000000-G6HP7:1:1101:17271:8165 1:N:0:184
ATCTCTATCTCCTAAAAACCTGTTTAGATTTGGAGATAGACCTTCAGGTTTTTCATCATTTTCTGCATGAATTATACATTGACCACGTTCCAGCGTGGTCAGTTTGCAGCATTCTGTTATTTTGTTTGACAGAGTGTCTTGTTGAGAACATATGTAGGACATGATTTTTTCCTGCAACAGGGAAAATAAAGTATAAGTTTTAAAGATTTATTCTTTAATAAAGGATCTCAAAGCCAGCTTTAGAAAAAGGA
+
ABBBBFFFFFFFGGGGGFGGGGHHHHHHHHHHHGGHHHHHGHHHHHHGHHHGGHHHHHHHHHHHHHHHHGHHHHHHHHHHHHHHHHGHHHHHHHGGGGHHHHHHHHHHHHHHHGHHHHHHHHHHHHHHHHHHHHHHHHHHHHHHFHGHH3GHHHHHHGHHHHHGHHHHHGHHHHHEGHHHHGGHHBGHGHHHHHHHHHHHHFFHHHHHHHHHHHHHHHHFGGHGFHHHHHHHHGHHHGHHHGGGGGHHGGF
@M05620:45:000000000-G6HP7:1:1101:12177:8166 1:N:0:184
CATCCTGACCCTGAAGTACCCCATTGAGCATGGCATCGTCACCAACTGGGACGACATGGAGAAGATCTGGCACCACACCTTCTACAACGAGCTGCGCGTGGCCCCGGAGGAGCACCCAGTGCTGCTGACCGAGGCCCCCCTGAACCCCAAGGCCAACAGAGAGAAGATGACTCAGGTGAGGCTCGGCCGACGCCCGTGCTCCTCCCGTCCTTTCCCCAGTCATTTTCTGCCCGGCTTGATTTCTGACATTT
+
CBCCCFFFFFFFGGGGGGGGGGGHGHHHHHHHHHHHHGHHHGHHHGHHGHHGGGGGGHGHHHHHHHHHHHHHHGHHHGGHHHHHHHHHGGGGGHHGGGGGGGHHGGGGGGGGHGHHGGHFHHHHGHHHHHGGGGGGGGGGGGHHHHGGGGHGHHGGGGGGGGGGGGGFGGGGGGGGGGGGGGGGFFFFFFFFFFFFBFFEFFFFFFFEFFDFFFFFFFDFFFFFFFFFFFFFFFFFFFFFFFFFFFFFFF0
@M05620:45:000000000-G6HP7:1:1101:22498:8170 1:N:0:184
ATCTCTATCTCCTAAAAACCTGTTTAGATTTGGAGATAGACCTTCAGGTTTTTCATCATTTTCTGCATGAATTATACATTGACCACGTTCCAGCGTGGTCAGTTTGCAGCATTCTGTTATTTTGTTTGACAGAGTGTCTTGTTGAGAACATATGTAGGACATGATTTTTTCCTGCAACAGGGAAAATAAAGTATAAGTTTTAAAGATTTATTCTTTAATAAAGGATCTCAAAGCCAGCTTTAGAAAAAGGA
+
CDDCDFFFFFFFGGGGGGGGGGHHHHHHHHHHHHHHHHHHHHHHHHHHHHHGGHHHHIHHHHHHIHHHHHHHHHHHHHHHHHHHHHGHHHHHHHGGGGHHHHHHHHHHHHHHHHHHHHHHHHHHHHHHHHHHHHHHHHHHHHHHHHHHHHHHHHHHHHHHHHHHHHHHHGHHHHHHHHHHHGGHHHHHGHHHHHHHHHHHHHHHHHHHHHHHHHHHHHHHHHHHHHGHHGHHHHHHHGHHHHHGHHHHGGH
@M05620:45:000000000-G6HP7:1:1101:17283:8179 1:N:0:184
ATCTCTATCTCCTAAAAACCTGTTTAGATTTGGAGATAGACCTTCAGGTTTTTCATCATTTTCTGCATGAATTATACATTGACCACGTTCCAGCGTGGTCAGTTTGCAGCATTCTGTTATTTTGTTTGACAGAGTGTCTTGTTGAGAACATATGTAGGACATGATTTTTTCCTGCAACAGGGAAAATAAAGTATAAGTTTTAAAGATTTATTCTTTAATAAAGGATCTCAAAGCCAGCTTTAGAAAAAGGA
+
>A>AAFFBFFFFGGGGGGGGFEGHFDBFFHH554FGAGA5BCCGHGHGGGGGEGAFHGH5HHGFBD5AFGDADEGDHHHFHFHGGG?GGHFHHHGG?EHHFHGHHHHGHHFEGHGHHHHHHHHHHHHHHGHHHHHHHHHHHHHHFHHHHHHHHHHHHGHHHHHHHHHHHGHHHHHHHHHHGGGHHHHHHHHHHHHHHFGHHHFHHHHHHHHHHHHHHDGHHHFHHHHHHHHHHHHHHGHHHHGHHFHG.AC
@M05620:45:000000000-G6HP7:1:1101:22514:8179 1:N:0:184
ATCTCTATCTCCTAAAAACCTGTTTAGATTTGGAGATAGACCTTCAGGTTTTTCATCATTTTCTGCATGAATTATACATTGACCACGTTCCAGCGTGGTCAGTTTGCAGCATTCTGTTATTTTGTTTGACAGAGTGTCTTGTTGAGAACATATGTAGGACATGATTTTTTCCTGCAACAGGGAAAATAAAGTATAAGTTTTAAAGATTTATTCTTTAATAAAGGATCTCAAAGCCAGCTTTAGAAAAAGGA
+
BBBBBFFFFFFFGGGGGGGGGGHHHHHHHHHHHHHHHHHHHHHHHHHGHHHGGHFHHHHHHHHHHHHHHHHHHHHHHHHHHHHHHHGHHHHHHHGGGGHHHHHHHHHHHHHHHHHHHHHHHHHHHHHHHHHHHHHHHHHHHHHHHHHHHHHHHHHHHHHHHHHHHHHHHGHHHHHHHHGHHGGGHHHHGFGHHHBGFFGHHHHFHHHHHHHHHHHHHGHHFHDBHHHHHHHHHHHHFFHHHHHHHHHH.DG
@M05620:45:000000000-G6HP7:1:1101:17262:8184 1:N:0:184
ATCTCTATCTCCTAAAAACCTGTTTAGATTTGGAGATAGACCTTCAGGTTTTTCATCATTTTCTGCATGAATTATACATTGACCACGTTCCAGCGTGGTCAGTTTGCAGCATTCTGTTATTTTGTTTGACAGAGTGTCTTGTTGAGAACATATGTAGGACATGATTTTTTCCTGCAACAGGGAAAATAAAGTATAAGTTTTAAAGATTTATTCTTTAATAAAGGATCTCAAAGCCAGCTTTAGAAAAAGGA
+
CDDDDFFFFFFFGGGGGGGGGGHHHHHHHHHHHHHHHHHHHHHHHHHHHHHGGHHHHIHHHHHIIHHHHHHHHHHHHHHHHHHHHHGHHHHHHHGGGGHHHHHHHHHHHHHHHHHHHHHHHHHHHHHHHGHHHHHHHHHHHHHHHHHHHHHHHHHHHHHHHHHHHHHHHGHHHHHHHHHHHGGHHHHHHHHHHHHHHHHHHHGHHHHHHHHHHHHHHHHHHHHHHHHHHGHHHHHHHGHHHHGHHHHHGGH
@M05620:45:000000000-G6HP7:1:1101:22495:8193 1:N:0:184
ATCTCTATCTCCTAAAAACCTGTTTAGATTTGGAGATAGACCTTCAGGTTTTTCATCATTTTCTGCATGAATTATACATTGACCACGTTCCAGCGTGGTCAGTTTGCAGCATTCTGTTATTTTGTTTGACAGAGTGTCTTGTTGAGAACATATGTAGGACATGATTTTTTCCTGCAACAGGGAAAATAAAGTATAAGTTTTAAAGATTTATTCTTTAATAAAGGATCTCAAAGCCAGCTTTAGAAAAAGGA
+
BABBBFFFFFFFGGGGGGGGGGHHHHHHHFGFHHHHHFHHHHHHHHHGHHHGGHFHHHHHHGHHHHHFHFHHHHHHHHHHHHHHHHGHHHFFDFGBFGGHHHGHHHHHHHHHHHHHHHHHHHHHHHHHGGFHHHHHHHHHHHHHHHHHHHHHGHBFGHHHFHHHHHHHHGHHHHHHHHGHHGGFHFGFGDGFGHFHHGHHHGHGHFHHHHHHHHHHGFHHHHHHHHHHHHHGHHEHHGHGGFCC;GCCDDG
@M05620:45:000000000-G6HP7:1:1101:17267:8202 1:N:0:184
ATCTCTATCTCCTAAAAACCTGTTTAGATTTGGAGATAGACCTTCAGGTTTTTCATCATTTTCTGCATGAATTATACATTGACCACGTTCCAGCGTGGTCAGTTTGCAGCATTCTGTTATTTTGTTTGACAGAGTGTCTTGTTGAGAACATATGTAGGACATGATTTTTTCCTGCAACAGGGAAAATAAAGTATAAGTTTTAAAGATTTATTCTTTAATAAAGGATCTCAAAGCCAGCTTTAGAAAAAGGA
+
BCCCCFFFFFFFGGGGGGGGGGHHHHHHHHHHHHHHHHHHGHHHHHHHHHHGGHHHHHHHHHHIIHHHHHHHHHHHHHHHHGGHHHGHHHHHHHGFGGHHHHHHHHHHHHHHHHHHHHHHHHHHHHHHHHGHHHHHHHHHHHFHHHGHHHHHHHHFHHHHHHHHHHHHHGHHHHHHHHHHHGGGHHHHHGHHHHHGHGHHHHHHHHHHHHHHHHHHHGHHHHHHHHHHHGGGHFHHHGHHHHHHHFHHGGF
@M05620:45:000000000-G6HP7:1:1101:25650:8266 1:N:0:184
CATCCTGACCCTGAAGTACCCCATTGAGCATGGCATCGTCACCAACTGGGACGACATGGAGAAGATCTGGCACCACACCTTCTACAACGAGCTGCGCGTGGCCCCGGAGGAGCACCCAGTGCTGCTGACCGAGGCCCCCCTGAACCCCAAGGCCAACAGAGAGAAGATGACTCAGGTGAGGCTCGGCCGACGCCCGTGCTCCTCCCGTCCTTTCCCCAGTCATTTTCTGCCCGGCTTGATTTCTGACATTT
+
CCCDDFFFFFFFGGGGGGGGGGGHHHHHHHHHHHHHHGHHHGHHHGHHHHHHGGGGGHHHHHHHHHHHHHHHHGHHHGGHHHHHHHHHGGGGGHHGGGGGGGHHGGGGGGGGHHHHGGHHHHHHHHHHHHGGGGGGGGGGGGHHHHGGGGHGHHGGGGGGGGGGGGGGGGGGGGGGGGGGGGGGFFFFFFFFFFFFFFFFFFFFFFFEDFFFFFFFFFFFFFFFFFFFFBFFDADFFF.BFFFFF:FFFF0
@M05620:45:000000000-G6HP7:1:1101:25630:8273 1:N:0:184
CATCCTGACCCTGAAGTACCCCATTGAGCATGGCATCGTCACCAACTGGGACGACATGGAGAAGATCTGGCACCACACCTTCTACAACGAGCTGCGCGTGGCCCCGGAGGAGCACCCAGTGCTGCTGACCGAGGCCCCCCTGAACCCCAAGGCCAACAGAGAGAAGATGACTCAGGTGAGGCTCGGCCGACGCCCGTGCTCCTCCCGTCCTTTCCCCAGTCATTTTCTGCCCGGCTTGATTTCTGACATTA
+
>3>AAFFFFFFFFGGEGFGGGGGHHHHGHHHHHHHHHFHHGGHHHGHHHHHHEGGGGHHHHHHHHHHHHHHHHGGHHGGHHHHHHHHHGGGGGHHGGGGGGGHHGGGGGGGGHHHHGGHHHHHHHHHHHHGGGGGGGGGGGGGGGHGGGGHGHHEFGGGGFF?AFGGFGFGGGFCBFGGGGFGGFFFFFAFFFFFFF?DFFFBB;EFEFFFFFFFFFFFFFFFEFFFFFFFEAFFACBFFFFBFFBFFFF/
@M05620:45:000000000-G6HP7:1:1101:6176:8344 1:N:0:184
ATCTCTATCTCCTAAAAACCTGTTTAGATTTGGAGATAGACCTTCAGGTTTTTCATCATTTTCTGCATGAATTATACATTGACCACGTTCCAGCGTGGTCAGTTTGCAGCATTCTGTTATTTTGTTTGACAGAGTGTCTTGTTGAGAACATATGTAGGACATGATTTTTTCCTGCAACAGGGAAAATAAAGTATAAGTTTTAAAGATTTATTCTTTAATAAAGGATCTCAAAGCCAGCTTTAGAAAAAGGA
+
ABBBBFFFFFFFGGGGGGGGGGGHHHHHHHHHH4GGHHHHHHHHHHHHHHHGGHHHHHHHHHHHHFHHHHHHHHHHHHHHHGHHHHGHHHHHHHGEGGHHHHHHHHHHHGHHHHHHHHHHHHHHGHHHGFGHHHHHHHHHHHHHGGHHHGHHHHHHHHGHHHHHHHHHHGHHHHHGHHHHHGEFGFGHGFHHHGHGGFHHHHFHHHGHHHHHHHHHHHHHHFHGFHHHHHHGHGCFGGHHHGHCCCGFGGC
@M05620:45:000000000-G6HP7:1:1101:17975:8355 1:N:0:184
CATCCTGACCCTGAAGTACCCCATTGAGCATGGCATCGTCACCAACTGGGACGACATGGAGAAGATCTGGCACCACACCTTCTACAACGAGCTGCGCGTGGCCCCGGAGGAGCACCCAGTGCTGCTGACCGAGGCCCCCCTGAACCCCAAGGCCAACAGAGAGAAGATGACTCAGGTGAGGCTCGGCCGACGCCCGTGCTCCTCCCGTCCTTTCCCCAGTCATTTTCTGCCCGGCTTGATTTCTGACATTT
+
CCCDCFFFFFFFGGGGGGGGGGGHHHHHHHHHHHHHHGHHHGHHHGHHHHHHGGGGGHHHHHHHHHHHHHHHHGHHHGGHHHHHHHHHGGGGGHHGGGGGGGHHGGGGGGGGHHHHGGHHHHHHHHHHHHGGGGGGGGGGGGHHHHGGGGHGHHGGGGGGGGGGGGGGGGGGGGGGGGGGGGGGFFFFFFFFFFFF@DFFFFFFFFFADFFFFFFFFFFFFFFFFFFFFFFFFADDFA.FFFFFFEFFFF0
@M05620:45:000000000-G6HP7:1:1101:12348:8356 1:N:0:184
CATCCTGACCCTGAAGTACCCCATTGAGCATGGCATCGTCACCAACTGGGACGACATGGAGAAGATCTGGCACCACACCTTCTACAACGAGCTGCGCGTGGCCCCGGAGGAGCACCCAGTGCTGCTGACCGAGGCCCCCCTGAACCCCAAGGCCAACAGAGAGAAGATGACTCAGGTGAGGCTCGGCCGACGCCCGTGCTCCTCCCGTCCTTTCCCCAGTCATTTTCTGCCCGGCTTGATTTCTGACATTA
+
BBCCCFFFFFFFGGGGGGGGGGGHHHHHHHHHHHHHHGHHHGHHHGHHHHHHGGGGGHHHHHHHHHHHHHHHHGHHHGGHHHHHHHHHGGGGGHHGGGGGGGHHGGGGGGGGHHHHGGHGHHHHHHHHHHGGGGGGGGGGGGHHHHGGGGHGHHGGGGGGGGGGGGGGGGGGGGGGHGGGGGGGFFFFFFFFFFFFBFFFFFFFFFFADFFFFFFFFFFFFFFFFFFFHFFFFFFFFCFFFFFFFFFFFF0
@M05620:45:000000000-G6HP7:1:1101:17957:8359 1:N:0:184
CATCCTGACCCTGAAGTACCCCATTGAGCATGGCATCGTCACCAACTGGGACGACATGGAGAAGATCTGGCACCACACCTTCTACAACGAGCTGCGCGTGGCCCCGGAGGAGCACCCAGTGCTGCTGACCGAGGCCCCCCTGAACCCCAAGGCCAACAGAGAGAAGATGACTCAGGTGAGGCTCGGCCGACGCCCGTGCTCCTCCCGTCCTTTCCCCAGTCATTTTCTGCCCGGCTTGATTTCTGACATTA
+
CCDDCFFFFFFFGGGGGGGGGGGHHHHHHHHHHHHHHGHHHGHHHGHHHHHHGGGGGHHHHHHHHHHHHHHHHGHHHGGHHHHHHHHHGGGGGHHGGGGGGGHHGGGGGGGGHHHHGGHHHHHHHHHHHHGGGGGGGGGGGGHHHHGGGGHGHHGGGGGGGGGGGGGGGGGGGGGGHGGGGGGGFFFFFFFFFFFFFFFFFFFFFFFFFFFFFFFFFFFFFFFFHFFFFFFFFFFFFFFFFFFFFEFFFF0
@M05620:45:000000000-G6HP7:1:1101:6180:8367 1:N:0:184
ATCTCTATCTCCTAAAAACCTGTTTAGATTTGGAGATAGACCTTCAGGTTTTTCATCATTTTCTGCATGAATTATACATTGACCACGTTCCAGCGTGGTCAGTTTGCAGCATTCTGTTATTTTGTTTGACAGAGTGTCTTGTTGAGAACATATGTAGGACATGATTTTTTCCTGCAACAGGGAAAATAAAGTATAAGTTTTAAAGATTTATTCTTTAATAAAGGATCTCAAAGCCAGCTTTAGAAAAAGGA
+
AAAAAFFFFFDFGGGGGGGGGGHGGFHGHDED5FGGFCHHHHHHHHHGHHGGFHFHHHHHFHHGFHHEHHGGFHHFFDHFFBGHCGEHHHHHGGGBEGHHGHHHFHHHHHHFHHGGFFGHHHHH?GHHFFFHHFHHHHHHHHGHHHGHHHHFFGFEHGFHFGGFHGHHGCFGHHFF<GHHGGGFEGFF?1F@GHHHHHHHGHFFGDGHHHHGHHHHHFGH00=DGGHHHHHHHHCGFEHFCG00CGCAA?G
@M05620:45:000000000-G6HP7:1:1101:4754:8375 1:N:0:184
ATCTCTATCTCCTAAAAACCTGTTTAGATTTGGAGATAGACCTTCAGGTTTTTCATCATTTTCTGCATGAATTATACATTGACCACGTTCCAGCGTGGTCAGTTTGCAGCATTCTGTTATTTTGTTTGACAGAGTGTCTTGTTGAGAACATATGTAGGACATGATTTTTTCCTGCAACAGGGAAAATAAAGTATAAGTTTTAAAGATTTATTCTTTAATAAAGGATCTCAAAGCCAGCTTTAGAAAAAGGA
+
CCCCCFFFFFFFGGGGGGGGGGHHHHHHHHHHHHHHHHHHHHHHHHHHHHHGGHHHHHHHIIHHIHHHHHHHHHHHHHHHHGHHGHGHHHHHHHGGGGHHHHHHHHHHHHHHHHHHHHHHHHHHHHHHHHHHHHHHHHHHHHHHHHHHHHHHHHHHHHHHHHHHHHHHHGHHHHHHHHHHHGGGHHHHHHHHHHHHHHHHHHHHHHHHHHHHHHHHHHHHHHHHHHHHHGGGHHHHHGHHHHHHHHHHGGH
@M05620:45:000000000-G6HP7:1:1101:17964:8376 1:N:0:184
CATCCTGACCCTGAAGTACCCCATTGAGCATGGCATCGTCACCAACTGGGACGACATGGAGAAGATCTGGCACCACACCTTCTACAACGAGCTGCGCGTGGCCCCGGAGGAGCACCCAGTGCTGCTGACCGAGGCCCCCCTGAACCCCAAGGCCAACAGAGAGAAGATGACTCAGGTGAGGCTCGGCCGACGCCCGTGCTCCTCCCGTCCTTTCCCCAGTCATTTTCTGCCCGGCTTGATTTCTGACATTA
+
BBCCCFFFFFFFGGGGGGGGGGGHHHHHHHHHHHHHHGHHHGHHHGHHHHHHGGGGGHHHHHHHHHHHHHHHHGHHHGGHHHHHHHHHGGGGGHHGGGGGGGHHGGGGGGGGHHHHGGHHHHHHHHHHHHGGGGGGGGGGGGHHHHGGGGHGHHGGGGGGGGGGGGGGGGGGGGGGGGGGGGGGFFFFFFFFFFFF-DDEFFFFFFFFFFFFFFFFFFFFFFFFFFFFFFFFFFFFFCAFFFFFFFFFFF0
@M05620:45:000000000-G6HP7:1:1101:20106:8380 1:N:0:184
CATCCTGACCCTGAAGTACCCCATTGAGCATGGCATCGTCACCAACTGGGACGACATGGAGAAGATCTGGCACCACACCTTCTACAACGAGCTGCGCGTGGCCCCGGAGGAGCACCCAGTGCTGCTGACCGAGGCCCCCCTGAACCCCAAGGCCAACAGAGAGAAGATGACTCAGGTGAGGCTCGGCCGACGCCCGTGCTCCTCCCGTCCTTTCCCCAGTCATTTTCTGCCCGGCTTGATTTCTGACATTA
+
CCDDDFFFFFFFGGGGGGGGGGGHHHHHHHHHHHHHHGHHHGHHHGHHHHHHGGGGGHHHHHHHHHHHHHHHHGHHHGGHHHHHHHHHGGGGGHHGGGGGGGHHGGGGGGGGHHHHGGHHHHHHHHHHHHGGGGGGGGGGGGHHHHGGGGHGHHGGGGGGGGGGGGGGGGGGGGGGGGGGGGGGFFFFFFFFFFFFCDFFFFFFFFFEFFFFFFFFFFFFFFFFFFFFFFFFFFFFFFAFFFFFFEFFFF0
@M05620:45:000000000-G6HP7:1:1101:20092:8392 1:N:0:184
CATCCTGACCCTGAAGTACCCCATTGAGCATGGCATCGTCACCAACTGGGACGACATGGAGAAGATCTGGCACCACACCTTCTACAACGAGCTGCGCGTGGCCCCGGAGGAGCACCCAGTGCTGCTGACCGAGGCCCCCCTGAACCCCAAGGCCAACAGAGAGAAGATGACTCAGGTGAGGCTCGGCCGACGCCCGTGCTCCTCCCGTCCTTTCCCCAGTCATTTTCTGCCCGGCTTGATTTCTGACATTA
+
AAAABFFFFFFFGGGGGFGGGGGHHFHGGHHHHHGHHGHHHGHHGGHHGGFHGGGGGHHFHFHHGDGGHGHHHGHHGGGHHHHHHHHHCFGGGHGGGGFGGGHHGGCGGCDDHHHHGGHHHHHHHHHGGHGDFGGGGGGCGEECHHGGGGHGHHGFGGGGGGGGGGGGGGGGFFFFFFGGGGGGCA?D=C>FCFDA99AEBFFFFFFFFFFF/9BFFFD;FFFFFFFFFFFFFCC@D-.;:9FFFFBFF/9
@M05620:45:000000000-G6HP7:1:1101:4755:8393 1:N:0:184
ATCTCTATCTCCTAAAAACCTGTTTAGATTTGGAGATAGACCTTCAGGTTTTTCATCATTTTCTGCATGAATTATACATTGACCACGTTCCAGCGTGGTCAGTTTGCAGCATTCTGTTATTTTGTTTGACAGAGTGTCTTGTTGAGAACATATGTAGGACATGATTTTTTCCTGCAACAGGGAAAATAAAGTATAAGTTTTAAAGATTTATTCTTTAATAAAGGATCTCAAAGCCAGCTTTAGAAAAAGGA
+
CCCCCFFFFFFFGGGGGGGGGGHHHHHHHHHHHHHHHHGHHHHHHHHHHHHGGHHHHHIHHHIIHHHHHHHHHHHHHHHHHHHHHHGHHHHHHHGGGGHHHHHHHHHHHHHHHHHHHHHHHHHHHHHHHHHHHHHHHHHHHHHHHHHHHHHHHHHHHHHHHHHHHHHHHGHHHHHHHHHHHGGHHHHHHHHHHHHHHGHHHHHHHHHHHHHHHHHHHHHHHGHHHHHHHHHHHHHHHGHHHHGHHHHHGGH
@M05620:45:000000000-G6HP7:1:1101:8228:8428 1:N:0:184
ATCTCTATCTCCTAAAAACCTGTTTAGATTTGGAGATAGACCTTCAGGTTTTTCATCATTTTCTGCATGAATTATACATTGACCACGTTCCAGCGTGGTCAGTTTGCAGCATTCTGTTATTTTGTTTGACAGAGTGTCTTGTTGAGAACATATGTAGGACATGATTTTTTCCTGCAACAGGGAAAATAAAGTATAAGTTTTAAAGATTTATTCTTTAATAAAGGATCTCAAAGCCAGCTTTAGAAAAAGGA
+
BCBCCFFFFFFFGGGGGGGGGGHHHHHHHHHHHGHHHHHHHHHHHHHHHHHGGHHHHIIHIHHHIHHHHGHHHHHHHHHHHHHHHHGHHHHHHHGGGGHHHHHHHHHHHHHHHHHHHHHHHHHHHHHHGHHHHHHHHHHHHHHHHHHHHHHHHHHHHHHHHHHHHHHHHGHHHHHHHHHHHGGHHHHHGHHHHHHHHGHHHHHHHHHHHHHHHHHHHHHGHHHHHHHHHGHHHHHHHGHHHHHFGHHHGGH
@M05620:45:000000000-G6HP7:1:1101:24645:8433 1:N:0:184
CATCCTGACCCTGAAGTACCCCATTGAGCATGGCATCGTCACCAACTGGGACGACATGGAGAAGATCTGGCACCACACCTTCTACAACGAGCTGCGCGTGGCCCCGGAGGAGCACCCAGTGCTGCTGACCGAGGCCCCCCTGAACCCCAAGGCCAACAGAGAGAAGATGACTCAGGTGAGGCTCGGCCGACGCCCGTGCTCCTCCCGTCCTTTCCCCAGTCATTTTCTGCCCGGCTTGATTTCTGACATTA
+
BAABBFFFFFFFGGGGGGGGGGFHHHHHHHHHHHHHHGHHHGHHHGGHHHHHGGGGGHHHHHHHHFHHHGHHHGHHHGGHHHHHHHHFGGFGGHFGGGGGGGHHGGGGGGGGHHHHGGHGHGHHHHHHHHCGGGGGGGGGGGGHHHGGGGHEHHGGGGGGGGGGGGGGGGGGGFFGFFGGGGFFFFFFFFFFFFFFC?FFFFFFFFFEDFFFFFFFFFFBBFFFFFFFFFFFD-@=D-9BFB///;BFFF/
@M05620:45:000000000-G6HP7:1:1101:18962:8434 1:N:0:184
ATCTCTATCTCCTAAAAACCTGTTTAGATTTGGAGATAGACCTTCAGGTTTTTCATCATTTTCTGCATGAATTATACATTGACCACGTTCCAGCGTGGTCAGTTTGCAGCATTCTGTTATTTTGTTTGACAGAGTGTCTTGTTGAGAACATATGTAGGACATGATTTTTTCCTGCAACAGGGAAAATAAAGTATAGGTTTTAAAGATTTATTCTTTAATAAAGGATCTCAAAGCCAGCTTTAGAAAAAGGA
+
CCCCCFFFFFFFGGGGGGGGGGHHHHHHHHHHHHHHHHHGHHHHHHHHHHHGC35555FHHFEB55AA5F5FA5BA55DE55D33AAG1F255B>>E??3@EGHF43433BG4F4BGE4FHHEFHHCC3?4?3B4BD4FFEGFE43??B33B4FBBG332B222DFHHG<GDF22F2@=FG/FGH0=FH1F1=?G1<GGHFHF1>1FG<DGDDGHHH0=GG0D0/<CDGHH0CGA/;CGGF00CGHH.EAF
@M05620:45:000000000-G6HP7:1:1101:18984:8440 1:N:0:184
ATCTCTATCTCCTAAAAACCTGTTTAGATTTGGAGATAGACCTTCAGGTTTTTCATCATTTTCTGCATGAATTATACATTGACCACGTTCCAGCGTGGTCAGTTTGCAGCATTCTGTTATTTTGTTTGACAGAGTGTCTTGTTGAGAACATATGTAGGACATGATTTTTTCCTGCAACAGGGAAAATAAAGTATAAGTTTTAAAGATTTATTCTTTAATAAAGGATCTCAAAGCCAGCTTTAGAAAAAGGA
+
BBBBBFFFFFFFGGGGGGGGGGHHHHHHHHHHFCFFHHHFHHHHHFHHHHHGGHHHHHHHHHHHHHHGHHHHHHHHHHHHHHHHGHCHHHHHHHGGGGHHHHHHHHGHGHHHHHHHHH4GHHHHHHHHHHHHBGGHHHHHHHHHDGHHHHHHHGHHHHHHHHHHHHHHHGHHHGFHHHHGGFGHHHHFHBGHHHFHHGHHHHHDG1GHHFHHHHHHHFHH0DGHGHHHHHHFHHHFHGHHHHFFHHHADDG
@M05620:45:000000000-G6HP7:1:1101:8227:8446 1:N:0:184
ATCTCTATCTCCTAAAAACCTGTTTAGATTTGGAGATAGACCTTCAGGTTTTTCATCATTTTCTGCATGAATTATACATTGACCACGTTCCAGCGTGGTCAGTTTGCAGCATTCTGTTATTTTGTTTGACAGAGTGTCTTGTTGAGAACATATGTAGGACATGATTTTTTCCTGCAACAGGGAAAATAAAGTATAAGTTTTAAAGATTTATTCTTTAATAAAGGATCTCAAAGCCAGCTTTAGAAAAAGGA
+
CCCCCFFFFFFFGGGGGGGGGGHHHHHHHHHHHHHHHHHHHHHHHHHHHHHGGHHHHHHHHHIIIHHHHHHHHHHHHHHHHHHHHHGHHHHHHHGGGGHHHHHHHHHHHHGHHHHHHHHHHHHHHHHHHHGHHHHHHHHHHHHHHHHHHHHHHHHHHHHHHHHHHHHHHGHHHHHHHHHHHGGHHHHHHHHHHHHHHHHHHHHHHHHHHHHHHHHHHHHHHHHHHHHHHHHHHHHHHGHHHHGHGHGHGGH
@M05620:45:000000000-G6HP7:1:1101:4821:8447 1:N:0:184
CATCCTGACCCTGAAGTACCCCATTGAGCATGGCATCGTCACCAACTGGGACGACATGGAGAAGATCTGGCACCACACCTTCTACAACGAGCTGCGCGTGGCCCCGGAGGAGCACCCAGTGCTGCTGACCGAGGCCCCCCTGAACCCCAAGGCCAACAGAGAGAAGATGACTCAGGTGAGGCTCGGCCGACGCCCGTGCTCCTCCCGTCCTTTCCCCAGTCATTTTCTGCCCGGCTTGATTTCTGACATTT
+
BABBCFFFFFFFGGGGGGGGGGGHHHHHHHHHHHHHHGHHHGHHHGHHHHHHGGGGGHHHHHHHHHHGHFHHHGHHHGGHGHHHGHHHGGGGGHHGGGGGGEHHGGGGGGGGHHHHGGHHHHGHHHHEHHGGGGGGGGFGGGHHHHGGGGHGHGGGGGGGGGGGGGGGGGGGGGFGFGGGGGGGFFFFFFAFFFFA@ADFFFFFFFFAFFDFFFFFFFFFFBBBFFFEBFFFF;F---.BBFEFBBFFFF/
@M05620:45:000000000-G6HP7:1:1101:18960:8451 1:N:0:184
ATCTCTATCTCCTAAAAACCTGTTTAGATTTGGAGATAGACCTTCAGGTTTTTCATCATTTTCTGCATGAATTATACATTGACCACGTTCCAGCGTGGTCAGTTTGCAGCATTCTGTTATTTTGTTTGACAGAGTGTCTTGTTGAGAACATATGTAGGACATGATTTTTTCCTGCAACAGGGAAAATAAAGTATAAGTTTTAAAGATTTATTCTTTAATAAAGGATCTCAAAGCCAGCTTTAGAAAAAGGA
+
CCCDDFFFFFFFGGGGGGGGGGHHHHHHHHHHHHHHHHHHHHHHHHHHHHHGGHHHHHIIHIHIIHHHHHHHHHHHHHHHHHHHHHGHHHHHHHGGGGHHHHHHHHHHHHHHHHHHHHHHHHHHGHHHHHHHHHHHHHHHHHHHHHHHHHHHHHHHHHHHHHHHHHHHHGHHHHHHHHHHHGGHHHHHHHHHHHHHHHHHHHGHHHHHHHHHHGHHHHHHHHHHHHHHHGHHHHHHHGHHHHHGHFHHGGH
@M05620:45:000000000-G6HP7:1:1101:4811:8463 1:N:0:184
CATCCTGACCCTGAAGTACCCCATTGAGCATGGCATCGTCACCAACTGGGACGACATGGAGAAGATCTGGCACCACACCTTCTACAACGAGCTGCGCGTGGCCCCGGAGGAGCACCCAGTGCTGCTGACCGAGGCCCCCCTGAACCCCAAGGCCAACAGAGAGAAGATGACTCAGGTGAGGCTCGGCCGACGCCCGTGCTCCTCCCGTCCTTTCCCCAGTCATTTTCTGCCCGGCTTGATTTCTGACATTT
+
CCCCCFFFFFFFGGGGGGGGGGGHHHHHHHHHHFHHHGHHHGHGHGHHHHHHGGGGGHHFHGHGHHHGGHHHHGHHHGGHHHHHHGHHGGGGGHHGGGGGGGHGGGGGGGGGGHHHGGHHHHHHHHHHHHGGGGGGGGGGGGHHHHGGGGHGHHGGGGGGGGGGGGGGGGGGGGGGGGGGGGGGFFFFFAFFFFFFDFFFFFFFFFFFFFFFFFFFFFDFFFFFFFFFFFFFDFFFCFAFFFFFFFFFFF/
@M05620:45:000000000-G6HP7:1:1101:4828:8479 1:N:0:184
CATCCTGACCCTGAAGTACCCCATTGAGCATGGCATCGTCACCAACTGGGACGACATGGAGAAGATCTGGCACCACACCTTCTACAACGAGCTGCGCGTGGCCCCGGAGGAGCACCCAGTGCTGCTGACCGAGGCCCCCCTGAACCCCAAGGCCAACAGAGAGAAGATGACTCAGGTGAGGCTCGGCCGACGCCCGTGCTCCTCCCGTCCTTTCCCCAGTCATTTTCTGCCCGGCTTGATTTCTGACATTA
+
ABBBBFFFFFFFGGGGFFGGGGGHHGHBGFHHHGGHHGHHGGHGHGHHHGGHCEFGGHHHHHHHGHHHHGHHHGHHHGGHHHHGHHHHGGGGGHHGGGEGGGHHGCGGGGGGHGHHGGHGFFHHHHHHHHGGG?CFGGGGFAGHHHGGGGECCGEGGEFBCFEGGFBCFFGGGEGFGBBAFGEG->EF-=D==DF@;.AAFFFFFFAADDAFFFFFFFAFFBFFFFFFBFFEFFFFFF;:FFFFF/;:BF/
@M05620:45:000000000-G6HP7:1:1101:4763:8516 1:N:0:184
CATCCTGACCCTGAAGTACCCCATTGAGCATGGCATCGTCACCAACTGGGACGACATGGAGAAGATCTGGCACCACACCTTCTACAACGAGCTGCGCGTGGCCCCGGAGGAGCACCCAGTGCTGCTGACCGAGGCCCCCCTGAACCCCAAGGCCAACAGAGAGAAGATGACTCAGGTGAGGCTCGGCCGACGCCCGTGCTCCTCCCGTCCTTTCCCCAGTCATTTTCTGCCCGGCTTGATTTCTGACATTA
+
CCCCCFFFFFFFGGGGGGGGGGGHHHHHHHHHHHHHHGHHHGHHHGHHHHHHGGGGGHHHHHHHHHHHHHHHHGHHHGGHHHHHHHHHGGGGGHHGGGGGGGHHGGGGGGGGHHHHGGHGGHHHHHHHHHGGGGGGGGGGGGHHHHGGGGGGHHGGGGGGGGGGGGGGGGGGGGGGFGGGGGGGFFFFFCDFFFFF-DFFFFFFFFFFFFFFFFFFFFFFFFFFFFFFFFFFFFFFFFEFFFFFFFFFFF0
@M05620:45:000000000-G6HP7:1:1101:4747:8523 1:N:0:184
CATCCTGACCCTGAAGTACCCCATTGAGCATGGCATCGTCACCAACTGGGACGACATGGAGAAGATCTGGCACCACACCTTCTACAACGAGCTGCGCGTGGCCCCGGAGGAGCACCCAGTGCTGCTGACCGAGGCCCCCCTGAACCCCAAGGCCAACAGAGAGAAGATGACTCAGGTGAGGCTCGGCCGACGCCCGTGCTCCTCCCGTCCTTTCCCCAGTCATTTTCTGCCCGGCTTGATTTCTGACATTA
+
CCCDDFFFFFFFGGGGGGGGGGGHHHHHHHHHHHHHHGHHHGHHHGHHHHHHGGGGGHHHHHHHHHHHHHHHHGHHHGGHHHHHHHHHGGGGGHHGGGGGGGHHGGGCGGGGHHHHGGHHHHHHHHHHHHGGGGGGGGGGGGHHHHGGGGHGHHGGGGGGGGGGGGGGGGGGGGGGGGGGGGGGFFFFFFFFFFFFCFFFFFFFFFFFFFFFFFFFFFFFFFHHHHFFFFFFFFFFFFAFFFFFFFFFFF0
@M05620:45:000000000-G6HP7:1:1101:5704:8528 1:N:0:184
CATCCTGACCCTGAAGTACCCCATTGAGCATGGCATCGTCACCAACTGGGACGACATGGAGAAGATCTGGCACCACACCTTCTACAACGAGCTGCGCGTGGCCCCGGAGGAGCACCCAGTGCTGCTGACCGAGGCCCCCCTGAACCCCAAGGCCAACAGAGAGAAGATGACTCAGGTGAGGCTCGGCCGACGCCCGTGCTCCTCCCGTCCTTTCCCCAGTCATTTTCTGCCCGGCTTGATTTCTGACATTA
+
BBBCCFFFFFFFGGGGGGGGGGGHHHHGHHHHHHHHHGHHHGHHGGHGHHHHGGGGGHGHHHGGHHHHHHHHHGHHHGGHHHHHHHHHGGGGGHHGGGEG/EGHGGGGGGGGHHHHGGGFGHGHHGHHGHGGGGGGGGGGGFHHHHGGGGHGHHGGGGFFGGGGFGGGEFGGGGGGGFGFFFAFFFFFFCCDFFFC;AFEFFFFFFAADF?FFFFFFFAFFBFFFFFFFEBF?BFFFFFEFFFFFBFFFF/
@M05620:45:000000000-G6HP7:1:1101:4767:8536 1:N:0:184
CATCCTGACCCTGAAGTACCCCATTGAGCATGGCATCGTCACCAACTGGGACGACATGGAGAAGATCTGGCACCACACCTTCTACAACGAGCTGCGCGTGGCCCCGGAGGAGCACCCAGTGCTGCTGACCGAGGCCCCCCTGAACCCCAAGGCCAACAGAGAGAAGATGACTCAGGTGAGGCTCGGCCGACGCCCGTGCTCCTCCCGTCCTTTCCCCAGTCATTTTCTGCCCGGCTTGATTTCTGACATTA
+
CCCCCFFFFFFFGGGGGGGGGGGHHHHHHHHHFHHHHGHHHGHHHGHHHHHHGGGGGHHHHHHHHHHHHFHHHGHHHGGHHHHHHHHHGGGGGHHGGGGGGGHHGFGGGGGDHHHHGGHHHHHHHHGHHHGGGGGGGGGGGGHHHHGGGGHGHHGGGGGGGGGGGGGGGGGGGGGGGGGGGFGGDFFFFFFFFFFCDDDFFFFFFFA9DFFFFFFFFFDFFFFFFFFFFFFF.@>FFFFFFFFFFFFBFF/
@M05620:45:000000000-G6HP7:1:1101:24667:8537 1:N:0:184
CATCCTGACCCTGAAGTACCCCATTGAGCATGGCATCGTCACCAACTGGGACGACATGGAGAAGATCTGGCACCACACCTTCTACAACGAGCTGCGCGTGGCCCCGGAGGAGCACCCAGTGCTGCTGACCGAGGCCCCCCTGAACCCCAAGGCCAACAGAGAGAAGATGACTCAGGTGAGGCTCGGCCGACGCCCGTGCTCCTCCCGTCCTTTCCCCAGTCATTTTCTGCCCGGCTTGATTTCTGACATTA
+
CCCCCFFFFFFFGGGGGGGGGGGHHHHHHHHHHHHHHGHHHGHHHGHHHHHHGGGGGHHHHHHHHHHHHHHHHGHHHGGHHHHHHHHHGGGGGHHGGGGGGGHHGGGGGGGGHHHHGGHGHHHHHHHHHHGGGGGGGGGGGGHHHHGGGGHGHHGGGGGGGGGGGGGGGGGGGGGGGGGGGGGGFFFFFFFFFFFFDFFEFFFFFFFEFFFFFFFFFFFFFFFFFFFFFFFFFFFFFFFFFFFFFFFFFF0
@M05620:45:000000000-G6HP7:1:1101:5684:8538 1:N:0:184
CATCCTGACCCTGAAGTACCCCATTGAGCATGGCATCGTCACCAACTGGGACGACATGGAGAAGATCTGGCACCACACCTTCTACAACGAGCTGCGCGTGGCCCCGGAGGAGCACCCAGTGCTGCTGACCGAGGCCCCCCTGAACCCCAAGGCCAACAGAGAGAAGATGACTCAGGTGAGGCTCGGCCGACGCCCGTGCTCCTCCCGTCCTTTCCCCAGTCATTTTCTGCCCGGCTTGATTTCTGACATTT
+
CCCCCFFFFFFFGGGGGGGGGGGHHHHHHHHHHHHHHGHHHGHHHGHHHHHHGGGGGHHHHHHHHHHHHHHHHGHHHGGHHHHHHHHHGGGGGHHGGGGGGGHHGGGGGGGGHHHHGGHHHHHHHHHHHHGGGGGGGGGGGGHHHHGGGGHGHHGGGGGGGGGGGGGGGGGGGGGGGGGGGGGGFFFFFCFFFFFFDFFFFFFFFFFFFFFFFFFFFFFFFFFFFFFFFFFFFFFFFFFFFFFFFFFFFF0
@M05620:45:000000000-G6HP7:1:1101:5700:8550 1:N:0:184
CATCCTGACCCTGAAGTACCCCATTGAGCATGGCATCGTCACCAACTGGGACGACATGGAGAAGATCTGGCACCACACCTTCTACAACGAGCTGCGCGTGGCCCCGGAGGAGCACCCAGTGCTGCTGACCGAGGCCCCCCTGAACCCCAAGGCCAACAGAGAGAAGATGACTCAGGTGAGGCTCGGCCGACGCCCGTGCTCCTCCCGTCCTTTCCCCAGTCATTTTCTGCCCGGCTTGATTTCTGACATTA
+
CBCCCFFFFFFFGGGGGGGGGGGHHHHHHHHHHHHHHGHHHGHHHGHHHHHHGGGGGHHHHHHHHHHHHHHHHGHHHGGHHHHHHHHHGGGGGHHGGGGGGGHHGGGGGGGGHHHHGGHHHHHHHHHHHHGGGGGGGGGGGGHHHHGGGGHGHHGGGGGGGGGGGGGGGGGGGGGGGGGGGGGGFFFFFFFFFFFFDFFFFFFFFFFFFFFFFFFFFFDFFFFFFFFFFFFFFFFFFFFFFFFFFFFFFF0
@M05620:45:000000000-G6HP7:1:1101:11734:8556 1:N:0:184
ATCTCTATCTCCTAAAAACCTGTTTAGATTTGGAGATAGACCTTCAGGTTTTTCATCATTTTCTGCATGAATTATACATTGACCACGTTCCAGCGTGGTCAGTTTGCAGCATTCTGTTATTTTGTTTGACAGAGTGTCTTGTTGAGAACATATGTAGGACATGATTTTTTCCTGCAACAGGGAAAATAAAGTATAAGTTTTAAAGATTTATTCTTTAATAAAGGATCTCAAAGCCAGCTTTAGAAAAAGGA
+
BCCCCFFFFFFFGGGGGGGGGGHHHHHHHHHHHHHHHHHHHHHHHHHHHHHGGHHHHIHHHHIHIHHHHHHHHHHHHHHHHHHHHHGHHHHHHHGGGGHHHHHHHHHHHHHHHHHHHHHHHHHHHHHHHHHHHHHHHHHHHHHHHHHHHHHHHHHHHHHHHHHHHHHHHGHHHHHHHHHHHFGHHGFGGHHHHHHHHGHHHHHHHHHHHHHHHHHHHHHHHHEFHHHHHHGHHHHHHGHHHHHHGHHGG?G
@M05620:45:000000000-G6HP7:1:1101:11748:8567 1:N:0:184
ATCTCTATCTCCTAAAAACCTGTTTAGATTTGGAGATAGACCTTCAGGTTTTTCATCATTTTCTGCATGAATTATACATTGACCACGTTCCAGCGTGGTCAGTTTGCAGCATTCTGTTATTTTGTTTGACAGAGTGTCTTGTTGAGAACATATGTAGGACATGATTTTTTCCTGCAACAGGGAAAATAAAGTATAAGTTTTAAAGATTTATTCTTTAATAAAGGATCTCAAAGCCAGCTTTAGAAAAAGGA
+
CBCCDFFFFFFFGGGGGGGGGGHHHHHHHHHHHHHHHHHHHHHHHHHHHHHGGHHHHHHIHIIHHHGHHHHHHHHHHHHHHHHHHHGHHHHHHHGGGGHHHHHHHHHHHHHHHHHHHHHHHHHHHHHHGHHHHHHHHHHHHHHHHHHHHHHHHHHHHHHHHHHHHHHHHGHHHHHHHHHHHGGHHHHHHHHHHHHHHGHHHHHHHHHHHHHHHHHHHHHHHHHHHHHHHHGHHHHHHGHHHHHGHHHHGGH
@M05620:45:000000000-G6HP7:1:1101:6771:8616 1:N:0:184
CATCCTGACCCTGAAGTACCCCATTGAGCATGGCATCGTCACCAACTGGGACGACATGGAGAAGATCTGGCACCACACCTTCTACAACGAGCTGCGCGTGGCCCCGGAGGAGCACCCAGTGCTGCTGACCGAGGCCCCCCTGAACCCCAAGGCCAACAGAGAGAAGATGACTCAGGTGAGGCTCGGCCGACGCCCGTGCTCCTCCCGTCCTTTCCCCAGTCATTTTCTGCCCGGCTTGGTTTCTGGCATTT
+
3AABBFFFFFFFGFGGGGGGGGGHHHHGHFHFHHHHHGHGHGHCHGHHHHGHGGGGGHHHHHHHGHGHHHHFHG1GEGGHHHHHHHFHGGGGGGHGGGGGEGHHGGG<B@DEHHGHGGFGHHHHHHHHGHGFGGCGGCCGGGHHHHGGFGGCGH?EEGGGGGG.;C9;F0FFFFFGGGGCAGAABFFFFAFFFDDFDFA.BFFFFFD;A?DFFFB9FBAFFFFFBFFFF/B.A;9BF=.999:/;/;.;B;
@M05620:45:000000000-G6HP7:1:1101:4100:8617 1:N:0:184
ATCTCTATCTCCTAAAAACCTGTTTAGATTTGGAGATAGACCTTCAGGTTTTTCATCATTTTCTGCATGAATTATACATTGACCACGTTCCAGCGTGGTCAGTTTGCAGCATTCTGTTATTTTGTTTGACAGAGTGTCTTGTTGAGAACATATGTAGGACATGATTTTTTCCTGCAACAGGGAAAATAAAGTATAAGTTTTAAAGATTTATTCTTTAATAAAGGATCTCAAAGCCAGCTTTAGAAAAAGGA
+
ABBABFFFFFFFGGGGGGGGGGHHHHHHHHHHHGHHHHHHHHHHHHHHHHHGGHHHHHHHIHHHHHHHHHHHHHHGHHHHHGHHHHGHHHHHHHGEEGHHHHHHHHHHHHHHHHHHHHHHHHHHHHHHGHHHHHHHHHHHHHHGHHGHHHHHHHHHHHHHHHHHHHHHHGHHHHHHHHHHHGGHHHHHGFHGFHHHGGGHHHGHHHHHHHHHHHHHHHHHGFHHHHHHHGGGHHHHHGHHHHHHGFHHGGG
@M05620:45:000000000-G6HP7:1:1101:6790:8619 1:N:0:184
CATCCTGACCCTGAAGTACCCCATTGAGCATGGCATCGTCACCAACTGGGACGACATGGAGAAGATCTGGCACCACACCTTCTACAACGAGCTGCGCGTGGCCCCGGAGGAGCACCCAGTGCTGCTGACCGAGGCCCCCCTGAACCCCAAGGCCAACAGAGAGAAGATGACTCAGGTGAGGCTCGGCCGACGCCCGTGCTCCTCCCGTCCTTTCCCCAGTCATTTTCTGCCCGGCTTGATTTCTGACATTA
+
CCDDDFFFFFFFGGGGGGGGGGGHHHHHHHHHHHHHHGHHHGHHHGHHHHHHGGGGGHHHHHHHHHHHHHHHHGHHHGGHHHHHHHHHGGGGGHHGGGGGGGHHGGGGGGGGHHHHGGHHHHHHHHHHHHGGGGGGGGGGGGHHHHGGGGHGHHGGGGGGGGGGGGGGGGGGGGGGGGGGGGGGFFFFFFFFFFFFCFFFFFFFFFFFFFFFFFFFFFFFFFFFFFFHHFFFFFFFFFFFFFFFFEFFFF0
@M05620:45:000000000-G6HP7:1:1101:27295:8620 1:N:0:184
ATCTCTATCTCCTAAAAACCTGTTTAGATTTGGAGATAGACCTTCAGGTTTTTCATCATTTTCTGCATGAATTATACATTGACCACGTTCCAGCGTGGTCAGTTTGCAGCATTCTGTTATTTTGTTTGACAGAGTGTCTTGTTGAGAACATATGTAGGACATGATTTTTTCCTGCAACAGGGAAAATAAAGTATAAGTTTTAAAGATTTATTCTTTAATAAAGGATCTCAAAGCCAGCTTTAGAAAAAGGA
+
1?AAAF3FFFFFGGGGGFFGGGHHHGHHFHHGHHBFHHGGHHHHF1FDGHFGGEHHGHHFHHHHGHGHHHHHHHHGEFHGHHHHHHGHGHHHHHGGGGHHHGHHHHHHHHHHHHHGHHHHHHHHGHH0GHG1GGGFHHHEGGGHGHGGHHHGHHHHHHHHFHFGFHHHHGHHHHHHGHF0/FFGFHFGGFHDGF?GGFGHHFHHGGHFGGHHHHHHHFGGGFGHBGGFGFDHHHHHHGHHH0C:<CGCCAG
@M05620:45:000000000-G6HP7:1:1101:24233:8635 1:N:0:184
ATCTCTATCTCCTAAAAACCTGTTTAGATTTGGAGATAGACCTTCAGGTTTTTCATCATTTTCTGCATGAATTATACATTGACCACGTTCCAGCGTGGTCAGTTTGCAGCATTCTGTTATTTTGTTTGACAGAGTGTCTTGTTGAGAACATATGTAGGACATGATTTTTTCCTGCACCAGGGAAAATAAAGTATAAGTTTTAAAGATTTATTCTTTAATAAAGGATCTCAAAGCCAGCTTTAGAAAAAGGA
+
3ABBBFBFFFFFGGFFGGGGGGHHHHH4GHHHF4F4FAG5FHHHHFFFHHHGGHGHHGHHHHHHHHHHFDFHHFHHH5FHFFFHFH?GHHHHDHFGGGHH4FHHHHHHFHFHHHHFHHFGHHHHHHHHBGGH3GHHHHHHHHHH4FA4FGHGH4GHHFDG2FGFHHHHHGHHHHHF2@CGEG/F/0?111FGBG11FGHHHF11>1>GHBGHHHH000=D<=DF/DGHHHDGGHHHFFHHHB:C:G:F..C
@M05620:45:000000000-G6HP7:1:1101:4100:8635 1:N:0:184
ATCTCTATCTCCTAAAAACCTGTTTAGATTTGGAGATAGACCTTCAGGTTTTTCATCATTTTCTGCATGAATTATACATTGACCACGTTCCAGCGTGGTCAGTTTGCAGCATTCTGTTATTTTGTTTGACAGAGTGTCTTGTTGAGAACATATGTAGGACATGATTTTTTCCTGCAACAGGGAAAATAAAGTATAAGTTTTAAAGATTTATTCTTTAATAAAGGATCTCAAAGCCAGCTTTAGAAAAAGGA
+
CDCDCFFFFFFFGGGGGGGGGGHHHHHHHHHHHHHHHHHHHHHHHHHHHHHGGHHHHIHHHHIHIHHHHHHHHHHHHHHHHHHHHHGHHHHHHHGGGGHHHHHHHHHHHHHHHHHHHHHHHHHHHHHHHHHHHHHHHHHHHHHHHHHHHHHHHHHHHHHHHHHHHHHHHGHHHHHHHHHHHGGHHHHHHHHHHHHHHHGHHHHHHHHHHHHHHHHHHHHHHHHHHHHHHHHHHHHHHGHHHHEGHHHHGGH
@M05620:45:000000000-G6HP7:1:1101:10557:8636 1:N:0:184
CATCCTGACCCTGAAGTACCCCATTGAGCATGGCATCGTCACCAACTGGGACGACATGGAGAAGATCTGGCACCACACCTTCTACAACGAGCTGCGCGTGGCCCCGGAGGAGCACCCAGTGCTGCTGACCGAGGCCCCCCTGAACCCCAAGGCCAACAGAGAGAAGATGACTCAGGTGAGGCTCGGCCGACGCCCGTGCTCCTCCCGTCCTTTCCCCAGTCATTTTCTGCCCGGCTTGATTTCTGACATTA
+
CCDDDFFFFFFFGGGGGGGGGGGHHHHHHHHHHHHHHGHHHGHHHGHHHHHHGGGGGHHHHHHHHHHHHHHHHGHHHGGHHHHHHHHHGGGGGHHGGGGGGGHHGGGGGGGGHHHHGGHHHHHHHHHHHHGGGGGGGGGGGGHHHHGGGGHGHHGGGGGGGGGGGGFGGGGGGGGGHGGGGGGGFFFFFFFFFFFFDFFFFFFFFFFFFFFFFFFFFFFFFFFFFFFFFFFFFFFFFA:FFFFFFBFBFF0
@M05620:45:000000000-G6HP7:1:1101:27284:8637 1:N:0:184
ATCTCTATCTCCTAAAAACCTGTTTAGATTTGGAGATAGACCTTCAGGTTTTTCATCATTTTCTGCATGAATTATACATTGACCACGTTCCAGCGTGGTCAGTTTGCAGCATTCTGTTATTTTGTTTGACAGAGTGTCTTGTTGAGAACATATGTAGGACATGATTTTTTCCTGCAACAGGGAAAATAAAGTATAAGTTTTAAAGATTTATTCTTTAATAAAGGATCTCAAAGCCAGCTTTAGAAAAAGGA
+
CDDDDFFFFFFFGGGGGGGGGGHHHHHHHHHHHHHHHHHHHHHHHHHHHHHGGHHHHHHHHHIHIHHHHHHHHHHHHHHHHHHHHHGHHHHHHHGFGGHHHHHHHHHGHHHHHHHHHHHHHHHHHHHHGHHHHHHHHHHHHHHHHHGHHHHHHHHHHHHHHHHHHHHHHGHHHHHHHHHHHGGHHHHHGGHHHHHHHHGHHHGHHHHHHHHHHHHHHGHHHHHHHHHHHHGHHHHHHGHHHHHFGFHHGGH
@M05620:45:000000000-G6HP7:1:1101:27299:8646 1:N:0:184
ATCTCTATCTCCTAAAAACCTGTTTAGATTTGGAGATAGACCTTCAGGTTTTTCATCATTTTCTGCATGAATTATACATTGACCACGTTCCAGCGTGGTCAGTTTGCAGCATTCTGTTATTTTGTTTGACAGAGTGTCTTGTTGAGAACATATGTAGGACATGATTTTTTCCTGCAACAGGGAAAATAAAGTATAAGTTTTAAAGATTTATTCTTTAATAAAGGATCTCAAAGCCAGCTTTAGAAAAAGGA
+
ABCCCFFFFFFFGGGGGGGGGGGHHHHHHHHHHCHHHHHHHHHHHHHHHHHGGHHHHHHHHHHHHHHHHHHHHHHHHHHHHGHHHHGHHHHHHHGGGGHHHHHHHHHHHHHHHHHHHHHHHHHHHHHHHHHHHHHHHHHHHHHHHHFHHHHHHHHHHHHHHHHHHHHHHGHHHHGFHHHHHGGHFHGGHHHHHHHHHGHHHHHGGGHHHHHHHHHHHHHHGHHHHHHHGHHHHHHHHGHHHHGBGCGHGGG
@M05620:45:000000000-G6HP7:1:1101:10542:8648 1:N:0:184
CATCCTGACCCTGAAGTACCCCATTGAGCATGGCATCGTCACCAACTGGGACGACATGGAGAAGATCTGGCACCACACCTTCTACAACGAGCTGCGCGTGGCCCCGGAGGAGCACCCAGTGCTGCTGACCGAGGCCCCCCTGAACCCCAAGGCCAACAGAGAGAAGATGACTCAGGTGAGGCTCGGCCGACGCCCGTGCTCCTCCCGTCCTTTCCCCAGTCATTTTCTGCCCGGCTTGATTTCTGACATTT
+
CCCCCFFFFFFFGGGGGGGGGGGHHHHHHHHHHHHHHGHHHGHHHGHHHHHHGGGGGHHHHHHHHHHHHHHHHGHHHGGHHHHHHHHHGGGGGHHGGGGGGGHHGGGGGGGGHHHHGGHHHHHHHHHHHHGGGGGGGGGGGGHHHHGGGGHGHHGGGGGGGGGGGGGGGGGGGGGGGGGGGGGGFFFFFFFFFFFFBFFFFFFFFFFFFFFFFFFFFFFFFFFFFFFFFFFFFFFFFCAFFFFFFBFFFF0
@M05620:45:000000000-G6HP7:1:1101:24223:8651 1:N:0:184
ATCTCTATCTCCTAAAAACCTGTTTAGATTTGGAGATAGACCTTCAGGTTTTTCATCATTTTCTGCATGAATTATACATTGACCACGTTCCAGCGTGGTCAGTTTGCAGCATTCTGTTATTTTGTTTGACAGAGTGTCTTGTTGAGAACATATGTAGGACATGATTTTTTCCTGCAACAGGGAAAATAAAGTATAAGTTTTAAAGATTTATTCTTTAATAAAGGATCTCAAAGCCAGCTTTAGAAAAAGGA
+
CDDDDFFFFFFFGGGGGGGGGGHHHHHHHHHHHHHHHHHHHHHHHHHHHHHGGHHHHHIHIIIIIHHHHHHHHHHHHHHHHHHHHHGHHHHHHHGGGGHHHHHHHHHHHHHHHHHHHHHHHHHHHHHHHHHHHHHHHHHHHHHHHHHHHHHHHHHHHHHHHHHHHHHHHGHHHHHHHHHHHGGHHHHHHHHHHHHHHHHHHHHHHHHHHHHHHHHFHHHHHHHHHHHHHHHHHHHHHGHHHHHGHGHHGGH
@M05620:45:000000000-G6HP7:1:1101:26761:8654 1:N:0:184
AAACCAAGCAGACACTCACCGCTCCCTCGCCACAGGCCAATAGTTTGTCCTCACTGAGTTGGCAACAAGTGGCTGCTGTGGCTGCCATTTTTCTGGTGATGGCCATCAGCTCCGACGAGGTCAGCTGGGGGGCTTTCTTTGTGTAAGCAACGAGAAACCTGAAAGAAGCATTTTTTAACTAAGTCCTGCTGAGTCATTCATGAGTTTTTAGCCGCCTTGCTTCTTCTCACAGACTCTCTACTCTCATGCCA
+
BBBBBABFBFFFFGGGGGGGGGGGGGHHGGGGGHHHGGHHHFHHHHHHHHHHHHHHFGGHHHHHHHHHHGHHGHGGHHHHHHGGGHHHHHHHHHHHHHGFHHHHHHHHHHHGHGGGGGGGGGHHHHHHGCGGGGGGGFGGGGGGGGFFFFFFFFFFFFFFFFFFFFFFFFFFFFFFFFFFFFFFFFFFFFFFFFFFFFFFFFFFFFFFFFFFFFFFFFFFFFFFFFFFFFFFFFFFFFFFFFFFFFFFFFF
@M05620:45:000000000-G6HP7:1:1101:10556:8659 1:N:0:184
CATCCTGACCCTGAAGTACCCCATTGAGCATGGCATCGTCACCAACTGGGACGACATGGAGAAGATCTGGCACCACACCTTCTACAACGAGCTGCGCGTGGCCCCGGAGGAGCACCCAGTGCTGCTGACCGAGGCCCCCCTGAACCCCAAGGCCAACAGAGAGAAGATGACTCAGGTGAGGCTCGGCCGACGCCCGTGCTCCTCCCGTCCTTTCCCCAGTCATTTTCTGCCCGGCTTGATTTCTGACATTA
+
ACCCCFFFFFFFGGGGGFGGGGGHHHHHHHHHHHHHHGHHHGHHHGHHHHHHGGGGGHHHHHHHHHHHHHHHHGHHHGGHHHHHHHHHGGGGGHHGGGGGGGHHGGGGGGGGHHHHGGHGHHHHHHGHHHGGGGGGGGGGGGHHHHGGGGHGHHGGGGGGGGGGGGGFGGGGGGGGGGGGGGGGFFFFFFFFFFFFCFFEFFFFFFFAFFFFFFFFFFDBFEFFFFFFFFFFFFFFFFFFFFFFFFBFFF0
@M05620:45:000000000-G6HP7:1:1101:7748:8670 1:N:0:184
ATCTCTATCTCCTAAAAACCTGTTTAGATTTGGAGATAGACCTTCAGGTTTTTCATCATTTTCTGCATGAATTATACATTGACCACGTTCCAGCGTGGTCAGTTTGCAGCATTCTGTTATTTTGTTTGACAGAGTGTCTTGTTGAGAACATATGTAGGACATGATTTTTTCCTGCAACAGGGAAAATAAAGTATAAGTTTTAAAGATTTATTCTTTAATAAAGGATCTCAAAGCCAGCTTTAGAAAAAGGA
+
CDDDDFFFFFFFGGGGGGGGGGHHHHHHHHHHHHHHHHHHHHHHHHHHHHHGGHHHHIIHHIIHIHHHHHHHHHHHHHHHHHHHHHGHHHHHHHGGGGHHHHHHHHHGHHHHHHHHHHHHHHHHHHHHHHHHHHHHHHHHHHHHHHHHHHHHHHHHHHHHHHHHHHHHHGHHHHHHHHHHHGGHHHHHHHHHHHHHHHHHHHGHHHHHHHHHHHHHHHHHHHHHHHHHHGHHHHHHHGHHHHGHHHHHGGH
@M05620:45:000000000-G6HP7:1:1101:20650:8678 1:N:0:184
ATCTCTATCTCCTAAAAACCTGTTTAGATTTGGAGATAGACCTTCAGGTTTTTCATCATTTTCTGCATGAATTATACATTGACCACGTTCCAGCGTGGTCAGTTTGCAGCATTCTGTTATTTTGTTTGACAGAGTGTCTTGTTGAGAACATATGTAGGACATGATTTTTTCCTGCAACAGGGAAAATAAAGTATAAGTTTTAAAGATTTATTCTTTAATAAAGGATCTCAAAGCCAGCTTTAGAAAAAGGA
+
BBBBBFFFFFFFGGGGGFEGGGHHHHGGHHHHHHHHHGHBFGHHHGHHHHHGGHHHHHHHHHHHHHHGHHGGHHHHHHHHHHHHHHGHHHHGFHGGGGHHHHHHHHHHGHHHHHHHHHHHHHHHHHHHHHHHHHHHHHHHHHHH?GHHHHHHHHHHHHHHHHHHHHHHHGHHHHGHHHHHGGFHHGGHHGGGHHHHHHFHHHGFHHGHHHHHHHHHHFHHHHHHHGHHHHHHHHHHHGHHHHHHFHHHGGH
@M05620:45:000000000-G6HP7:1:1101:11617:8681 1:N:0:184
CATCCTGACCCTGAAGTACCCCATTGAGCATGGCATCGTCACCAACTGGGACGACATGGAGAAGATCTGGCACCACACCTTCTACAACGAGCTGCGCGTGGCCCCGGAGGAGCACCCAGTGCTGCTGACCGAGGCCCCCCTGAACCCCAAGGCCAACAGGGAGAAGATGACTCAGGTGAGGCTCGGCCGACGCCCGTGCTCCTCCCGTCCTTTCCCCAGTCATTTTCTGCCCGGCTTGATTTCTGACATTA
+
ABBBBFFFFFFFGGGGGGGBGGFHHHFHHHHHHHHHHGHHGGHHFGHHHHHHGGGGGHHHHHHHHHHHHHHHHGHHHGGHHHHHHHHHGGGGGHHGGGGGGGHHGGGDGGGGHHHHGGHHHHEHHHHHHHGGGGGGGGGGGGGEGGGG..GEGHGGFGG.;.AEGGFGGGGGGGGGGGGGGEEFFFEFFCFFFFFA9;DEFFFFFFF;ADDFFFFFFEDFFFFFFFFFFFFFFCFFFF?FFFFFBBFFFF/
@M05620:45:000000000-G6HP7:1:1101:9194:8687 1:N:0:184
ATCTCTATCTCCTAAAAACCTGTTTAGATTTGGAGATAGACCTTCAGGTTTTTCATCATTTTCTGCATGAATTATACATTGACCACGTTCCAGCGTGGTCAGTTTGCAGCATTCTGTTATTTTGTTTGACAGAGTGTCTTGTTGAGAACATATGTAGGACATGATTTTTTCCTGCAACAGGGAAAATAAAGTATAAGTTTTAAAGATTTATTCTTTAATAAAGGATCTCAAAGCCAGCTTTAGAAAAAGGA
+
CDDDDFFFFFFFGGGGGGGGGGHHHHHHHHHHHHHHHHHHHHHHHHHHHHHGGHHHHIIHHIIIHHHHHHHHHHHHHHHHHHHHHHGHHHHHHHGGGGHHHHHHHHHHHHHHHHHHHHHHHHHHHHHHHHHHHHHHHHHHHHHHHHHHHHHHHHHHHHHHHHHHHHHHHGHHHHHHHHHHHGGHHHHHHHHHHHHHHHHHHHHHHHHHHHHHHHHHHHHHHHHHHHHHHHHHHHHHHGHHHHHHHHHHGGH
@M05620:45:000000000-G6HP7:1:1101:11627:8696 1:N:0:184
CATCCTGACCCTGAAGTACCCCATTGAGCATGGCATCGTCACCAACTGGGACGACATGGAGAAGATCTGGCACCACACCTTCTACAACGAGCTGCGCGTGGCCCCGGAGGAGCACCCAGTGCTGCTGACCGAGGCCCCCCTGAACCCCAAGGCCAACAGAGAGAAGATGACTCAGGTGAGGCTCGGCCGACGCCCGTGCTCCTCCCGTCCTTTCCCCAGTCATTTTCTGCCCGGCTTGATTTCTGACATTA
+
CCCCCFFFFFFFGGGGGGGGGGGHFHHHHHHHHHHHHGHHHGHHHGHHHHHHGGGGGHHHHHHHHHHHHHHHHGHHHGGHHHHHHHHHGGGFGHHGGGGGGGHHGGGGGGGGHGHHGGHGFHHHHHHHHHGGGGGGGGGGGGHHHHGGGGHGHHGGGGGGGGDGGGGGGGGGGFGGGFGGGGEGFFFFAAFFCFFFBAD?FFFFFFFFFFFFBFFFFBDBFFFFFFF/BFFFDFFFFFABFFFFFFBFFF/
@M05620:45:000000000-G6HP7:1:1101:20645:8698 1:N:0:184
ATCTCTATCTCCTAAAAACCTGTTTAGATTTGGAGATAGACCTTCAGGTTTTTCATCATTTTCTGCATGAATTATACATTGACCACGTTCCAGCGTGGTCAGTTTGCAGCATTCTGTTATTTTGTTTGACAGAGTGTCTTGTTGAGAACATATGTAGGACATGATTTTTTCCTGCAACAGGGAAAATAAAGTATAAGTTTTAAAGATTTATTCTTTAATAAAGGATCTCAAAGCCAGCTTTAGAAAAAGGA
+
BCCCCFFFFFFFGGGGGGGGGGHHHHHHHHHHHHHHHHHHHHHHHHHHHHHGGHHHHHHHHHHIIHHHHHHHHHHHHHHHHHGHHHGHHHHHHHGFGGHHHHHHHHHHHHHHHHHHHHHHHHHHHHHHHHHHHHHHHHHHHHHHHHHHHHHHHHHHHHHHHHHHGHHHHGHHHHHHHHHHHGGHHHHHHHHHHHHHHHHHHHHHHHHHHHHHHHHHHHHHHHHHHHHHHHHHHHHHHGHHHHHGGGHHGGH
@M05620:45:000000000-G6HP7:1:1101:13165:8710 1:N:0:184
ATCTCTATCTCCTAAAAACCTGTTTAGATTTGGAGATAGACCTTCAGGTTTTTCATCATTTTCTGCATGAATTATACATTGACCACGTTCCAGCGTGGTCAGTTTGCAGCATTCTGTTATTTTGTTTGACAGAGTGTCTTGTTGAGACCATATGTAGGACATGATTTTTTCCTGCAACAGGGAAAATAAAGTATAAGTTTTAAAGATTTATTCTTTACTAAAGGATCTCAAAGCCAGCTTTAGAAAAAGGA
+
?>ABBFBFFFFFGFCFG4EFGGHHHDFHHHHHFE4FGHHFFGGHHHEHHHHGGHDGHBHHHHHHGHHHEHGHHHHGHHHHEGGHHHDHHGG5DF0E1EGHHFHHFFHFHHAFFGHHHHGHHHFHHHHHGHDGFHHHHHHHFHHH4FG3?BFBGHHFGE1FGFGBHHHHHGHHHBFH1FGFHFF0C0FDDFFDGH11<FGGHHF1<FFG1FGFGHHHD0DG0CB0<GHHHHHHBFEC.CGHF0000=C.../
@M05620:45:000000000-G6HP7:1:1101:12370:8715 1:N:0:184
CATCCTGACCCTGAAGTACCCCATTGAGCATGGCATCGTCACCAACTGGGACGACATGGAGAAGATCTGGCACCACACCTTCTACAACGAGCTGCGCGTGGCCCCGGAGGAGCACCCAGTGCTGCTGACCGAGGCCCCCCTGAACCCCAAGGCCAACAGAGAGAAGATGACTCAGGTGAGGCTCGGCCGACGCCCGTGCTCCTCCCGTCCTTTCCCCAGTCATTTTCTGCCCGGCTTGATTTCTGACCTTA
+
AAAAAFFFFFFF1GCGGGGGGGCGHFGCF1GFAGHHHGHHHGHF/EHH0AAFEAFEGHFFHHFHHHHHGHHHHGGHEGGHHHHFHDGHECGGGHHEGGGE@EGHGGGCGGCGHFHHGGHHHHHHGHFHHHCGGGGGGGGGGEGGHHGGC.CEHHF.EEF/C/AACGFGGGGGFFFGGGGGGGGG?-AB@;@?@@@@@BBFFFFFFFFFFFFFFBFBF-AFF/FBFFFFFFFEB?@@@?-FFFFF////;F/
@M05620:45:000000000-G6HP7:1:1101:13175:8728 1:N:0:184
ATCTCTATCTCCTAAAAACCTGTTTAGATTTGGAGATAGACCTTCAGGTTTTTCATCATTTTCTGCATGAATTATACATTGACCACGTTCCAGCGTGGTCAGTTTGCAGCATTCTGTTATTTTGTTTGACAGAGTGTCTTGTTGAGAACATATGTAGGACATGATTTTTTCCTGCAACAGGGAAAATAAAGTATAAGTTTTAAAGATTTATTCTTTAATAAAGGATCTCAAAGCCAGCTTTAGAAAAAGGA
+
CCCCCFFFFFFFGGGGGGGGGGHHHHHHHHHHHHHHHHHHHHHHHHHHHHHGGHHHHHHIHIIHIHHHHGHHHHHHHHHHHHHHHHGHHHHHHHGFGGHHHHHHHHHHHHHHHHHHHHHHHHHHHHHHHHHHHHHHHHHHHHHHHHHHHHHFHHHHHHHHHHHHHHHHHGHHHHHHHHGHHGGGHGHHGHHHHHHHHGHHHHGHHHHHHHHHHHHHHGHHHGHHHHHHHGHHHHGHHGHHHHHHGHHHGGH
@M05620:45:000000000-G6HP7:1:1101:12390:8729 1:N:0:184
CATCCTGACCCTGAAGTACCCCATTGAGCATGGCATCGTCACCAACTGGGACGACATGGAGAAGATCTGGCACCACACCTTCTACAACGAGCTGCGCGTGGCCCCGGAGGAGCACCCAGTGCTGCTGACCGAGGCCCCCCTGAACCCCAAGGCCAACAGAGAGAAGATGACTCAGGTGAGGCTCGGCCGACGCCCGTGCTCCTCCCGTCCTTTCCCCAGTCATTTTCTGCCCGGCTTGATTTCTGACATTA
+
AABBBFFFFFFFGGFFFGGGGGGHHHHHHHHHHHGHHGHHHGHHHGHHHGGCEGGGGHHHHHFHHGHHGHHHHGHHHGGHHHHHHHHHGGGGGHHGGFEGGGHHGGGGGGGGHEHHGGHFFHFHHHGFHFGCGFGGGGGGGGGHHHGGGGHGHHGGGGGGGGGEFFFFGFFGGGGGCFBFFG.9BFEDB-9DAFFF@DDABBFFFFA;ADAFFFFFFFDFFEFBFFFFFEFFDA-@-@?FF/BFBB/BBF/
@M05620:45:000000000-G6HP7:1:1101:12366:8734 1:N:0:184
CATCCTGACCCTGAAGTACCCCATTGAGCATGGCATCGTCACCAACTGGGACGACATGGAGAAGATCTGGCACCACACCTTCTACAACGAGCTGCGCGTGGCCCCGGAGGAGCACCCAGTGCTGCTGACCGAGGCCCCCCTGAACCCCAAGGCCAACAGAGAGAAGATGACTCAGGTGAGGCTCGGCCGACGCCCGTGCTCCTCCCGTCCTTTCCCCAGTCATTTTCTGCCCGGCTTGATTTCTGACATTA
+
CCCCCFFFFFFFGGGGGGGGGGGHHHHHHHHHHHHHHGHHHGHHHGHHHHHHGGGGGHHHHHHHHHHHHHHHHGHHHGGHHHHHHHHHGGGGGHHGGGFGGGHHGGGGGGGGHHHHGGHHHHHHHHHHHHGGGGGGGGGGGGHHHHGGGGHGHHGGGGGGGGGGGGGGGGGGGGGGGGGGGGGGFFFFFFFFFFFFDFFFFFFFFFFEFFFFFFFFFFFFFFFFFFFFFFFFFFFFFFFFFFFFFFFFFF0
@M05620:45:000000000-G6HP7:1:1101:11862:8740 1:N:0:184
ATCTCTATCTCCTAAAAACCTGTTTAGATTTGGAGATAGACCTTCAGGTTTTTCATCATTTTCTGCATGAATTATACATTGACCACGTTCCAGCGTGGTCAGTTTGCAGCATTCTGTTATTTTGTTTGACAGAGTGTCTTGTTGAGAACATATGTAGGACATGATTTTTTCCTGCAACAGGGAAAATAAAGTATAAGTTTTAAAGATTTATTCTTTAATAAAGGATCTCAAAGCCAGCTTTAGAAAAAGGA
+
AABBBFFFFFFFGGGGGGGGGGGHHHHGHHHHGFFHHCHFHHHHHHHHHHHGGHFHHHHHHHHHHHHHHGHHHHHHHHHHHHHHHHGHHHHHHHGGGGHHHHHHHHHHHHHHHHHHHHFHHHHHHHHHGHHHHHHHHHHHHHHHHGGHHGHHHHHGHFHHHHHHHHHHHGGHHHHHHHHHHGGGHHHEGHGGFFH1F>GHHGF1GFHHGHHHHHHHHHHH0DGFEHHFHHGFHHFHHGHHHFHFGHHAG.C
@M05620:45:000000000-G6HP7:1:1101:14627:8744 1:N:0:184
ATCTCTATCTCCTAAAAACCTGTTTAGATTTGGAGATAGACCTTCAGGTTTTTCATCATTTTCTGCATGAATTATACATTGACCACGTTCCAGCGTGGTCAGTTTGCAGCATTCTGTTATTTTGTTTGACAGAGTGTCTTGTTGAGAACATATGTAGGACATGATTTTTTCCTGCAACAGGGAAAATAAAGTATAAGTTTTAAAGATTTATTCTTTAATAAAGGATCTCAAAGCCAGCTTTAGAAAAAGGA
+
CCDDDFFFFFFFGGGGGGGGGGHHHHHHHHHHHHHHHHHHHHHHHHHHHHHGGHHHHHHHHHHHIHHHHHHHHHHHHHHHHHHHHHGHHHHHHHGGGGHHHHHHHHHHHHHHHHHHHHHHHHHHHHHHHHHHHHHHHHHHHHHHHHHHHHHHHHHHHHHHHHHHHHHHHGHHHHHHHHHHHGGGHHHHHHGGHHHHHGHHHHHHHHHHHHHHHHHHHHHHHFHHHHHHHHHHHHGHHGHHHHHFHHHHGGF
@M05620:45:000000000-G6HP7:1:1101:12379:8747 1:N:0:184
CATCCTGACCCTGAAGTACCCCATTGAGCATGGCATCGTCACCAACTGGGACGACATGGAGAAGATCTGGCACCACACCTTCTACAACGAGCTGCGCGTGGCCCCGGAGGAGCACCCAGTGCTGCTGACCGAGGCCCCCCTGAACCCCAAGGCCAACAGAGAGAAGATGACTCAGGTGAGGCTCGGCCGACGCCCGTGCTCCTCCCGTCCTTTCCCCAGTCATTTTCTGCCCGGCTTGATTTCTGACATTA
+
CBCCCFFFFFFFGGFGGGGGGGGHHHHHHHHHHHHHHGHHHGHHHGHHHHGHGGGGGHHHHHHHHHHHHHHHHGHHHGGHHHHHHHHHGGGGGHHGGGEGGGHHGGGGGGGGHHHHGGHFHHHHHHHHHHGGGGGGGGGGGGGHHHGGGGHGHHGGGGGGGGGGGFFGGGGGGGGGGGGGGGGGFFFFFFAFFFFFDFFFFFFFFFFEFFFFFFFFFFFFFFFFFFFFFFFFFFFFFFFFFFFFF/;FFF/
@M05620:45:000000000-G6HP7:1:1101:11684:8747 1:N:0:184
ATCTCTATCTCCTAAAAACCTGTTTAGATTTGGAGATAGACCTTCAGGTTTTTCATCATTTTCTGCATGAATTATACATTGACCACGTTCCAGCGTGGTCAGTTTGCAGCATTCTGTTATTTTGTTTGACAGAGTGTCTTGTTGAGAACATATGTAGGACATGATTTTTTCCTGCAACAGGGAAAATAAAGTATAAGTTTTAAAGATTTATTCTTTAATAAAGGATCTCAAAGCCAGCTTTAGAAAAAGGA
+
A?ABCFFFFFFFGGGGGGGGGGHHHHHHHHHHHHGHHHHHHHHHHHHHHHHGGHHHHHHHHHHHHHHHHHHHHHHHHHHHHHHHHHGHHHHHHHGGGGHHHHHHHHHHHHHHHHHHHHHHHHHHHHHHHHHHHHHHHHHHHHHHFHHHHHHHHHHHHGHHHHHHHHHHHGHHHHHHHHHHHEFHHHGHHHHFHHFGGGHHHHHGHHHHHHHHHHHHHHHHHHHHHHHHHHHHHGHHHGHHHHHFGHHHGGH
@M05620:45:000000000-G6HP7:1:1101:4739:8748 1:N:0:184
AAACCAGAAGACATGAGGTCAGCTAGATCGGAAGAGCACACGTCTGAACTCCAGTCACGGACATTTATCTCGTATGCCGTCTTCTGCTTGAAAAAAAAAAAAAAAAAAAAGGAAATAACAAGTAGAGAGAAATGAATTAAGAAATGAAGTAAGGAAGAGAGTTGTGAGCGAGGCGAGGCGCTAGAATTGATGAGTACGTAGCTGTTAGTAAGTTAGTCATGGTAGTGTGCAATATCAGTAGATGATGAATA
+
BABACABFFFFFGGGGGGGGGGHHHHHHHHGEGGHHHFHHHGHHHGGHHHHHHHHHHHGGGGGHHHGHFFHGFFHHGHGEGHGHHHHHHHGHGHGGGGEE/<<<////--..00<000000/00=000..//00000000000/000000000/0/..9/./900.00/--------------./////////////.//..//////////9:///////:/9////////://////////;///////
@M05620:45:000000000-G6HP7:1:1101:11877:8753 1:N:0:184
ATCTCTATCTCCTAAAAACCTGTTTAGATTTGGAGATAGACCTTCAGGTTTTTCATCATTTTCTGCATGAATTATACATTGACCACGTTCCAGCGTGGTCAGTTTGCAGCATTCTGTTATTTTGTTTGACAGAGTGTCTTGTTGAGAACATATGTAGGACATGATTTTTTCCTGCAACAGGGAAAATAAAGTATAAGTTTTAAAGATTTATTCTTTAATAAAGGATCTCAAAGCCAGCTTTAGAAAAAGGA
+
A>AABFFFFF5DGGFGGGGGGGHHFHHHHHHHHFHHHHHGGHHHHGGHHHHGGHHHGHHHHHHHGHHHHHHHHHHHHHHHHHHHGHGFGHHHHHGEGGCGEG@GDFHFGHFFFHFHBFGHHHHHFHHHFHHHHHFGHHHHHHHHGHGHHEFGHHHHHHGHFHHHHHHGHCHHHHGHBFGHEGGFHFHHEDGGDGFHH=<DFFBFGFFGFFHHHGHHFFGHHGEGHGHHHBDDHB.;CECCGHHFHGFHG.:
@M05620:45:000000000-G6HP7:1:1101:11858:8760 1:N:0:184
ATCTCTATCTCCTAAAAACCTGTTTAGATTTGGAGATAGACCTTCAGGTTTTTCATCATTTTCTGCATGAATTATACATTGACCACGTTCCAGCGTGGTCAGTTTGCAGCATTCTGTTATTTTGTTTGACAGAGTGTCTTGTTGAGAACATATGTAGGACATGATTTTTTCCTGCAACAGGGAAAATAAAGTATAAGTTTTAAAGATTTATTCTTTAATAAAGGATCTCAAAGCCAGCTTTAGAAAAAGGA
+
CDDDDFFFFFFFGGGGGGGGGGHHHHHHHHHHHHHHHHHHHHHHHHHHHHHGGHHHHIHHHIHHHHHHHHHHHHHHHHHHHHHHHHGHHHHHHHGGGGHHHHHHHHHHHHHHHHHHHHHHHHHHHHHHHHHHHHHHHHHHHHHHHHHHHHHHHHHHHHHHHHHHHHHHHGHHHHHHHHHHHGGHHHHHHHHHHHHHHGHHHHHHHHHHHHHHHHHHHHHHHHGHHHGHHGHHHHHHHGHHHHHHHHHHGGH
@M05620:45:000000000-G6HP7:1:1101:11682:8766 1:N:0:184
ATCTCTATCTCCTAAAAACCTGTTTAGATTTGGAGATAGACCTTCAGGTTTTTCATCATTTTCTGCATGAATTATACATTGACCACGTTCCAGCGTGGTCAGTTTGCAGCATTCTGTTATTTTGTTTGACAGAGTGTCTTGTTGAGAACATATGTAGGACATGATTTTTTCCTGCAACAGGGAAAATAAAGTATAAGTTTTAAAGATTTATTCTTTAATAAAGGATCTCAAAGCCAGCTTTAGAAAAAGGA
+
CCCDDFFFFFFFGGGGGGGGGGHHHHHHHHHHHHHHHHHHHHHHHHHHHHHGGHHHHHHHHIHHHHHHHHHHHHHHHHHHHHHHHHGHHHHHHHGFGGHHHHHHHHHHHHHHHHHHHHHHHHHHHHHHHHHHHHHHHHHHHHHHHHHHHHHHHHHHHHHHHHHHHHHHHGHHHHHHHHHHHGGHHHHHHHHHHHHHHHHHHHHHHHHHHHHHHHHHHHHHHHHHHHHHHHHHHHHHHGHHHHHHHHHHGGH
@M05620:45:000000000-G6HP7:1:1101:10895:8766 1:N:0:184
CATCCTGACCCTGAAGTACCCCATTGAGCATGGCATCGTCACCAACTGGGACGACATGGAGAAGATCTGGCACCACACCTTCTACAACGAGCTGCGCGTGGCCCCGGAGGAGCACCCAGTGCTGCTGACCGAGGCCCCCCTGAACCCCAAGGCCAACAGAGAGAAGATGACTCAGGTGAGGCTCGGCCGACGCCCGTGCTCCTCCCGTCCTTTCCCCAGTCATTTTCTGCCCGGCTTGATTTCTGACATTA
+
AABCCFFFFFFFGGGGGGGGGGGHHHHHHHHHHHHHHGHHHGHHHGHHHHHHGGGGGGHHHHHHGHHHHHHHHGHHHGGHHHHHHHHHGGGGGHHGGGGGGGHHGGGGGGGGHHHHGGHFGHHHHHHHHHGGGGGGGGGGGGHHHHGGFGHGHHGGGGGGGGGGGGGFFGFFFFGGGGGGGGGFFFFFDDFFFFFF;DAEFFFFFFF;ADAFFFFFFFFBFBFBFFFFFEFFFFAF-CFFFFFFFBFFFF0
@M05620:45:000000000-G6HP7:1:1101:14624:8769 1:N:0:184
ATCTCTATCTCCTAAAAACCTGTTTAGATTTGGAGATAGACCTTCAGGTTTTTCATCATTTTCTGCATGAATTATACATTGACCACGTTCCAGCGTGGTCAGTTTGCAGCATTCTGTTATTTTGTTTGACAGAGTGTCTTGTTGAGAACATATGTAGGACATGATTTTTTCCTGCAACAGGGAAAATAAAGTATAAGTTTTAAAGATTTATTCTTTAATAAAGGATCTCAAAGCCAGCTTTAGAAAAAGGA
+
ABBCCFFFFFFFGGGGGGGGGGHHHHHHHHHHHHHHHHHHHHHHHHHHHHHGGHHHHHIIIIIIHHHHHHHHHHHHHGHHHHGHHHGFHHHHHHGGGGHHGHHHHHHHHHGHHHHHHHHHHHHHHHHHHHHHHHHHHHHHHHHHHHHHHHHHGHHHHHHHHHHHHHHHHGHHHHHHHHHHHGGGHHHGGHGDGHHGHGHHHGHHHHHHHGHHHGHHHHHHHGHHHHHHHHHHHHHHHGHHHGHHGGFGGGH
@M05620:45:000000000-G6HP7:1:1101:7861:8773 1:N:0:184
ATCTCTATCTCCTAAAAACCTGTTTAGATTTGGAGATAGACCTTCAGGTTTTTCATCATTTTCTGCATGAATTATACATTGACCACGTTCCAGCGTGGTCAGTTTGCAGCATTCTGTTATTTTGTTTGACAGAGTGTCTTGTTGAGAACATATGTAGGACATGATTTTTTCCTGCAACAGGGAAAATAAAGTATAAGTTTTAAAGATTTATTCTTTAATAAAGGATCTCAAAGCCAGCTTTAGAAAAAGGA
+
CCCCCFFFFFFFGGGGGGGGGGHHHHHHHHHHHHHHHHHHHHHHHHHHHHHGGHHHHIIHHHHHIHHHHHHHHHHHHHHHHHHHHHGHHHHHHHGGGGHHHHHHHHHHHHHHHHHHHHHHHHHHHHHHHHHHHHHHHHHHHHHHHHHHHHHHHHHHHHHHHHHHHHHHHGHHHHHHHHHHHGGHHHHHHHHHHHHHHHHHHHHHHHHHHHHHHHHHHHHHHHHHHHHHHHHHHHHHHGHHHHHHGHHHGGH
@M05620:45:000000000-G6HP7:1:1101:11849:8776 1:N:0:184
ATCTCTATCTCCTAAAAACCTGTTTAGATTTGGAGATAGACCTTCAGGTTTTTCATCATTTTCTGCATGAATTATACATTGACCACGTTCCAGCGTGGTCAGTTTGCAGCATTCTGTTATTTTGTTTGACAGAGTGTCTTGTTGAGAACATATGTAGGACATGATTTTTTCCTGCAACAGGGAAAATAAAGTATAAGTTTTAAAGATTTATTCTTTAATAAAGGATCTCAAAGCCAGCTTTAGAAAAAGGA
+
AAAAAFFFFFFFGGGGGGGGGFFGHHFHDDGHH4FCFHGFHHHFHFHHHHHGGHBGGHHHHHHHHGHHHGHHHHFHHGGHBFEHFHGGHHHFHHGGGGHHFHGGFHHHHHHHFHBGGGHHHHHH2FGHFHHHHHGGGHHHHHHHFHHEGHHHHFGHHGHHGHHHHHHHHCGFGHGHFHHHHGEGHHEHDGHHHGFFHGHHHHFDHGGHHHHHHHHHHHHHBG0DGGFHHHHHHHHHHGHHHFHFHGHHA:C
@M05620:45:000000000-G6HP7:1:1101:7841:8778 1:N:0:184
ATCTCTATCTCCTAAAAACCTGTTTAGATTTGGAGATAGACCTTCAGGTTTTTCATCATTTTCTGCATGAATTATACATTGACCACGTTCCAGCGTGGTCAGTTTGCAGCATTCTGTTATTTTGTTTGACAGAGTGTCTTGTTGAGAACATATGTAGGACATGATTTTTTCCTGCAACAGGGAAAATAAAGTATAAGTTTTAAAGATTTATTCTTTAATAAAGGATCTCAAAGCCAGCTTTAGAAAAAGGA
+
ABBBBFFFFFFFGGGGGGGGGGHHHDFHHHHHHCHHHHHHHHHHHHHGHHHGGHHHHHHHHHHHHHHHHBDHHDGDHGHHGHHHHHGHHHHFHHGGGGHHHHHHHHHHHHHHHHHHHHHHHHHHHHHHF34FHHHHHHHHHHHHBGGHHHHBHHHGHHFHGGHGHHHHHGHHHHHHBGFCGGAG/FFH?GHHHHHGGGGHHHBFHFGHHGGHHHHHGFHEHHHHHHFHHFHGGHHGGGHHHBGHGBGFA.;
@M05620:45:000000000-G6HP7:1:1101:7880:8780 1:N:0:184
ATCTCTATCTCCTAAAAACCTGTTTAGATTTGGAGATAGACCTTCAGGTTTTTCATCATTTTCTGCATGAATTATACATTGACCACGTTCCAGCGTGGTCAGTTTGCAGCATTCTGTTATTTTGTTTGACAGAGTGTCTTGTTGAGAACATATGTAGGACATGATTTTTTCCTGCAACAGGGAAAATAAAGTATAAGTTTTAAAGATTTATTCTTTAATAAAGGATCTCAAAGCCAGCTTTAGAAAAAGGA
+
AA?AAFDFFFFFGGGGFGGGGGGGHHGHFFGHGFHFFHFHFHHHHDGHHHHFGHFFFFHGHHHHHFBHHFHHHHGHHHFHHHFHHHEGGHHHHHGGGGHHBFFGHHHHHHHGHHHHFHHHHHHHFHHHHHGHGHBFGHHHGHHHGHHHHHGHHHHHHHHHHHHHGGFHD@GGHHGFFGEHHGEHHGGFB1FFGHHGHGGHHHBFHHGHHHHHHHHHHHHGDDDGFHHHHEGFHGHHHGFHHHHBCGFHG?G
@M05620:45:000000000-G6HP7:1:1101:10888:8782 1:N:0:184
CATCCTGACCCTGAAGTACCCCATTGAGCATGGCATCGTCACCAACTGGGACGACATGGAGAAGATCTGGCACCACACCTTCTACAACGAGCTGCGCGTGGCCCCGGAGGAGCACCCAGTGCTGCTGACCGAGGCCCCCCTGAACCCCAAGGCCAACAGAGAGAAGATGACTCAGGTGAGGCTCGGCCGACGCCCGTGCTCCTCCCGTCCTTTCCCCAGTCATTTTCTGCCCGGCTTGATTTCTGACATTA
+
CCDDDFFFFFFFGGGGGGGGGGGHHHHHHHHHHHHHHGHHHGHHHGHHHHHHGGGGGHHHHHHHHHHHHHHHHGHHHGGHHHHHHHHHGGGGGHHGGGGGGGHHGGGGGGGGHHHHGGHHHHHHHHHHHHGGGGGGGGGGGGHHHHGGGGHGHHGGGGGGGGGGGGGGGGGGGGGGGGGGGGGGFFFFFFFFFFFFDFFFFFFFFFFFFFFFFFFFFFFFFFFFFFHHHFFFFFFFFFFFFFFFFFFFFF0
@M05620:45:000000000-G6HP7:1:1101:11681:8783 1:N:0:184
ATCTCTATCTCCTAAAAACCTGTTTAGATTTGGAGATAGACCTTCAGGTTTTTCATCATTTTCTGCATGAATTATACATTGACCACGTTCCAGCGTGGTCAGTTTGCAGCATTCTGTTATTTTGTTTGACAGAGTGTCTTGTTGAGAACATATGTAGGACATGATTTTTTCCTGCAACAGGGAAAATAAAGTATAAGTTTTAAAGATTTATTCTTTAATAAAGGATCTCAAAGCCAGCTTTAGAAAAAGGA
+
ABBCCFFFFFFFGGGGGGGGGGHHFHHHHHHHHHHHHHHHHHHHHHHGHHHGGHHHHHHHHHHHHGHHHHHHHHHHHHHHHHHHHHGHHHHHHFGFGGHHHHHHHHHHHHHHHHHHHHHHHHHHHHHHHHGHHHHHHHHHHHHHHHHHHHGHHHHFHHHFHHHHHHHHH?GHHHHHHGGHGEFHHFGHHHHHHHBFGHHHHHGBHHHHGHHHHHHHHDHHHFFGHHFHHHHHEHHHHGHHHHHHHGHCDCG
@M05620:45:000000000-G6HP7:1:1101:3713:8785 1:N:0:184
TACCTGTACTGGGGAAGCATTTGAATATCCCCCCATGGTGATGGGGACGGAGAACTGCTCCATAAACACAGGCAACGTGCCTAACTTTCCCGGGAAGATGAAGTCAAAGAGCGACCACAGCTCTCGGAGGTTATTTTGCATCGGTGAGCCAGACAGAATGATCCGATGAGGGGTGCGAAACTATTTGAGGAAAGGAAGCACCTTTTTATTAAATTTACCTTTTAGCAATCGCCATTCCTACCCTAAAGATC
+
BBBBBFFFFFFFGGGGGGGGGGHGGHHHHHHGGGGHHHGGGHHGGGEGGGGGGHHHHHHHHHHGHFHGHGHHGHHHGHGHHHGHHHHHHHHEGGGGFHHHGHHDGHHHHHHFEFGGGHGHHHHGHEFEFGEHHHHHHGHHHHGGGGGGGGFHHGHGGHHHGHHHHDFGGFGGG;CFGDFGGGGGGGGGGGFGGGGFFGGEFEFFFFFFFFFFFFFFFFFFFFFFFFFFFFFFFFEFFBFFBAFFFFFFFFB
@M05620:45:000000000-G6HP7:1:1101:10869:8787 1:N:0:184
CATCCTGACCCTTAAGTACCCCATTGAGCATGGCATCGTCACCCACTGTGACGCCATGGAGACGATCTGGCACCACACCTTCTACAACGAGCTGCGCGTGGCCCCGGAGGAGCACCCAGTGCTGCTGACCGAGGCCCCCCTGAACCCCAAGGCCAACAGAGAGAAGATGACTCAGGTGAGGCTCGGCCGACGCCCGTGCTCCTCCCGTCCTTTCCCCAGTCATTTTCTGCCCGGCTTGATTTCTGTCCTTC
+
A1>AAFDBCFFC1AABG3FGGFAFHF11A1F1FEABGEGG0BA0/BFG2B2DE/A/A1E101/B//BA11B0BF0F/?EGHHG2G11@//EE/FC?//>>/<B/<<//><//F/GEC/<GCDGHDGG?FGG/@CCEGCCCGE/:GHGG..;CGG.GGGF/CB9.::/C99CFFFFBFFBAFCAF@@FF@=@@<@@@@B-EFFBFFE--;AF/FB/BF;-9;:B/;9///9BAA-9@---;/B/9/9;/;//
@M05620:45:000000000-G6HP7:1:1101:3721:8805 1:N:0:184
TACCTGTACTGGGGAAGCATTTGAATATCCCCCCATGGTGATGGGGACGGAGAACTGCTCCATAAACACAGGCAACGTGCCTAACTTTCCCGGGAAGATGAAGTCAAAGAGCGACCACAGCTCTCGGAGGTTATTTTGCATCGGTGAGCCAGACAGAATGATCCGATGAGGGGTGCGAAACTATTTGAGGAAAGGAAGCACCTTTTTATTAAATTTACCTTTTAGCAATCGCCATTCCTACCCTAAAGATC
+
BBBBBFFFFFFFG2FAFAFGGGHHHHHHHHHGGGCGHBFGHFBGE2FEEEFCEHFHHHHHHFHHGHGGHE?GFHHG@HCGHHGFGHHHHHHFEEEE/BGHFFFHHHHH3GFG@DGGGHFFHGHGHGFDGCEHDGGHHFHFHHF.CAFHFGHFHGHHHFHDGHHHGD.EGHH.@E@;AA9ABGGGGGGF?/BFFGGBFFEFGFFFFFFFFFBFFFFFFBFFFFFFFFFFFF.EFFFFFFFEFFFFE9;BFFF
@M05620:45:000000000-G6HP7:1:1101:12169:8807 1:N:0:184
ATCTCTATCTCCTAAAAACCTGTTTAGATTTGGAGATAGACCTTCAGGTTTTTCATCATTTTCTGCATGAATTATACATTGACCACGTTCCAGCGTGGTCAGTTTGCAGCATTCTGTTATTTTGTTTGACAGAGTGTCTTGTTGAGAACATATGTAGGACATGATTTTTTCCTGCAACAGGGAAAATAAAGTATAAGTTTTAAAGATTTATTCTTTAATAAAGGATCTCAAAGCCAGCTTTAGAAAAAGGA
+
BBCCCFFFFFFFGGGGGGGGGGHHHHHHHHHHHHHHHHHHHHHHHHHHHHHGGHHHHHHHHIHHHHHHHHHHHHHHHHHHHHHHHHGHHHHHHHGGGGHHHHHHHHHHHHHHHHHHHHHHHHHHHHHHHHHHHHHHHHHHHHHHHHHHHHHHHHHHHHHHHHHHHHHHHGHHHHGHHHHHHGGHHHGHGHHHHHHHGGHHHHGFHHHHHHHHHHHHHGGGHHHHGHHHHHHHHHHHHGHHHHHHHHHHGGH
@M05620:45:000000000-G6HP7:1:1101:13304:8807 1:N:0:184
CATCCTGACCCTGAAGTACCCCATTGAGCATGGCATCGTCACCAACTGGGACGACATGGAGAAGATCTGGCACCACACCTTCTACAACGAGCTGCGCGTGGCCCCGGAGGAGCACCCAGTGCTGCTGACCGAGGCCCCCCTGAACCCCAAGGCCAACAGAGAGAAGATGACTCAGGTGAGGCTCGGCCGACGCCCGTGCTCCTCCCGTCCTTTCCCCAGTCATTTTCTGCCCGGCTTGATTTCTGACATTA
+
ABBBBFDFFFFFGGGBGFGGGG2GHFGHF4GFCGHHHGHHGGHH2EGG32AFE0FEGH23GF13GEHFHGFHHGHHCEFHFHHHH4DGE1EEGBEEGGG@@EGHG@/BG?EGHFHHGGHHHGHHHHFHHHG-AGGGGGGCGCCGGHGGD?.EHEEFFFFBBFGGGBBFGGFGFFFGFGFGGGEGBB.A=B?=?@B-99:E/FFFFFFFFFFFB/99.B.:F/FFFFFFBFFEF-9>?-.;FFFF9/BFFF/
@M05620:45:000000000-G6HP7:1:1101:12184:8819 1:N:0:184
ATCTCTATCTCCTAAAAACCTGTTTAGATTTGGAGATAGACCTTCAGGTTTTTCATCATTTTCTGCATGAATTATACATTGACCACGTTCCAGCGTGGTCAGTTTGCAGCATTCTGTTATTTTGTTTGACAGAGTGTCTTGTTGAGAACATATGTAGGACATGATTTTTTCCTGCAACAGGGAAAATAAAGTATAAGTTTTAAAGATTTATTCTTTAATAAAGGATCTCAAAGCCAGCTTTAGAAAAAGGA
+
BABCCFFFFFFFGGGGGGGGGGHHHHHHHHHHHGHHHHHHHHHHHHHHHHHGGHHHHHHHHHHHHHHHHGHHHHHHHHHHHGHHHHGHHHHHHHGGGGGFFHGHGHHHHHHHHHHHDHHHHHHHGHHHGHGHHHGHHHHHHHHHHHHHHHHFFHHFHHHHGHHHHGHHHGHHHHHHHGHHHGGHHGHHGGHFGBHFH1GHFHFHHGHHGGHHHGHHGHHHFFHHGGFHHFGHHHGFFGHHHHHHGGHGADG
@M05620:45:000000000-G6HP7:1:1101:13317:8822 1:N:0:184
CATCCTGACCCTGAAGTACCCCATTGAGCATGGCATCGTCACCAACTGGGACGACATGGAGAAGATCTGGCACCACACCTTCTACAACGAGCTGCGCGTGGCCCCGGAGGAGCACCCAGTGCTGCTGACCGAGGCCCCCCTGAACCCCAAGGCCAACAGAGAGAAGATGACTCAGGTGAGGCTCGGCCGACGCCCGTGCTCCTCCCGTCCTTTCCCCAGTCATTTTCTGCCCGGCTTGATTTCTGACATTA
+
CCCCCFFFFFFFGGGGGGGGGGGHHHHHHHHHHHHHHGHHHGHHHGHHHHHHGGGGGHHHHHHHHHHHHHHHHGHHHGGHHHHHHHHHGGGGGHHGGGFGGGHHGGGGGGGGHHHHGGHHHHHHGHHHHHGGGGGGGGGGGGHHHHGGGGHGHHGGGGGGGGGGGGGFGGGGGGGGGGGGGGGGFFFFFFFFFFFF@FFFFFFFFFFADFDFFFFFFFFFFFFFFFFFFFFFFFFFFFFFFFFFFEFFFF0
@M05620:45:000000000-G6HP7:1:1101:19147:8859 1:N:0:184
CATCCTGACCCTGAAGTACCCCATTGAGCATGGCATCGTCACCAACTGGGACGACATGGAGAAGATCTGGCACCACACCTTCTACAACGAGCTGCGCGTGGCCCCGGAGGAGCACCCAGTGCTGCTGACCGAGGCCCCCCTGAACCCCAAGGCCAACAGAGAGAAGATGACTCAGGTGAGGCTCGGCCGACGCCCGTGCTCCTCCCGTCCTTTCCCCAGTCATTTTCTGCCCGGCTTGATTTCTGACATTA
+
CDEEDFFFFFFFGGGGGGGGGGGHHHHHHHHHHHHHHGHHHGHHHGHHHHHHGGGGGHHHHHHHGHHHHHHHHGHHHGGHHHHHHHHHGGGGGHHGGGGGGGHHGGGGGGGGHHHHGGHHHHHHHHHHHHGGGGGGGGGGGGHHHHGGGGHGHHGGGGGGGGGGGGGGGGGGGGGGGGGGGGGGFFFFFFFFFFFFFFFFFFFFFFFFFFFFFFFFFFFFFFFFFHFFFFFFFFFFFFFFFFFFFBFFFF1
@M05620:45:000000000-G6HP7:1:1101:19161:8874 1:N:0:184
CATCCTGACCCTGAAGTACCCCATTGAGCATGGCATCGTCACCAACTGGGACGACATGGAGAAGATCTGGCACCACACCTTCTACAACGAGCTGCGCGTGGCCCCGGAGGAGCACCCAGTGCTGCTGACCGAGGCCCCCCTGAACCCCAAGGCCAACAGAGAGAAGATGACTCAGGTGAGGCTCGGCCGACGCCCGTGCTCCTCCCGTCCTTTCCCCAGTCATTTTCTGCCCGGCTTGATTTCTGACATTA
+
CCCCCFFFFFFFGGGGGGGGGGGHHHHHHHHHHHHHHGHHHGHHHGHHHHHHGGGGGHHHHHHHHHHHHHHHHGHHHGGHHHHHHHHHGGGGGHHGGGGGGGHHGGGGGGGGHHHHGGHGHHHHHHHHHHGGGGGGGGGGGGHHHHGGGGHGHHGGGGGGGGGGGGGGGGGGGGGGFGGGGGGGFFFFFFFFFFFFFFFFFFFFFFFFFFFFFFFFFFFFFFFFFFFFFFFFFFFFFFFFFFFFFFFBBB:
@M05620:45:000000000-G6HP7:1:1101:23019:8880 1:N:0:184
ATCTCTATCTCCTAAAAAGGAAGACAGGGGAGGGAAGATCGGAAGAGCACACGTCTGAACTCCAGTCACGGACATTTATCTCGTATGCCGTCTTCTGCTTGAAAAAAAAAAAACAGCTCTTAATATATAACACGGAGTATAATTCATCATGACACACTATACATATCTTACATAACTTCAGACAATATCTCCTTCCGCAGCAAAAATTCACCCGATCCTCACTCTCCGCATTGTGGGGCCGTGCCCCATAT
+
BBBBBFFFFFFFGGGGGGGFGGHA4BGFFGGGGCEHGHHHAFFGGHHHHHHHCFHHGHHHHHHHHHHHHGGGGGHHHHHEFFFGDHFGHGGGHGGBGGHHHGEDGFEEC<C////00111<?1111111<111.--..0=00000=00000=/00/.//000000000;000000:00000:/;;0000000000/.9---.///../00//9--9-.9//9//9//.9-9./;/..-;--9-9./...:/
@M05620:45:000000000-G6HP7:1:1101:5540:8886 1:N:0:184
ATCTCTATCTCCTAAAAACCTGTTTAGATTTGGAGATAGACCTTCAGGTTTTTCATCATTTTCTGCATGAATTATACATTGACCACGTTCCAGCGTGGTCAGTTTGCAGCATTCTGTTATTTTGTTTGACAGAGTGTCTTGTTGAGAACATATGTAGGACATGATTTTTTCCTGCAACAGGGAAAATAAAGTATAAGTTTTAAAGATTTATTCTTTAATAAAGGATCTCAAAGCCAGCTTTAGAAAAAGGA
+
CCCDDFFFFFFFGGGGGGGGGGHHHHHHHHHHHHHHHHHHHHHHHHHHHHHGGHHHHHHHHHHHIHHHHHHHHHHHHHHHHHHHHHGHHHHHHHGGGGHHHHHHHHHHHHHHHHHHHHHHHHHHHHHHHHHHHHHHHHHHHHHHHHHHHHHHHHHHHHHHHHHHHHHHHGHHHHHHHHHHHGGHHHHHHHHHHHHHHHHHHHHHHHHHHHHHHHHHHHHHHHHHHHHHHHHHHHHHHGHHHHHHHHHHGGH
@M05620:45:000000000-G6HP7:1:1101:17051:8888 1:N:0:184
ATCTCTATCTCCTAAAAACCTGTTTAGATTTGGAGATAGACCTTCAGGTTTTTCATCATTTTCTGCATGAATTATACATTGACCACGTTCCAGCGTGGTCAGTTTGCAGCATTCTGTTATTTTGTTTGACAGAGTGTCTTGTTGAGAACATATGTAGGACATGATTTTTTCCTGCAACAGGGAAAATAAAGTATAAGTTTTAAAGATTTATTCTTTAATAAAGGATCTCAAAGCCAGCTTTAGAAAAAGGA
+
BCCDCFFFFFFFGGGGGGGGGGHHHHHHHHHHHHHHHHHGHHHHHHHHHHHGGHHHHHHHHHHIIHHHHHHHHHHHHHHHHHHHHHGHHHHHHHGGGGHHHHHHHHHHHHHHHHHHHHHHHHHHHHHHHHHHHHHHHHHHHHHHHHHHHHHHHHHHHHHHHHHHHHHHHGHHHHHHHHHHHGGHHHHHHHHHHHHHHGHHHHGHHHHHHHHHHHHHHHHHHHHHHHHHHGHHHHHHHGHHHHHHHGHHGGH
@M05620:45:000000000-G6HP7:1:1101:27906:8901 1:N:0:184
CATCCTGACCCTGAAGTACCCCATTGAGCATGGCATCGTCACCAACTGGGACGACATGGAGAAGATCTGGCACCACACCTTCTACAACGAGCTGCGCGTGGCCCCGGAGGAGCACCCAGTGCTGCTGACCGAGGCCCCCCTGAACCCCAAGGCCAACAGAGAGAAGATGACTCAGGTGAGGCTCGGCCGACGCCCGTGCTCCTCCCGTCCTTTCCCCAGTCATTTTCTGCCCGGCTTGATTTCTGACATTA
+
BCCCCFFFFFFFGGGGGGGGGGGHHHHHHHHHHHHHHGHHHGHHHGHHHHHHGGGGGHHHHHHHHHHGHHHHHGHHHGGHHHHHHHHHGGGGGHHGGGGGGGHHGGGGGGGGHHHHGGHHHHHHHHHHHHGGGGGGGGGGGGHHHHGGGGHGHHGGGGGGGGGGGGFGGGGGGGGGGGGGGGGGFFFFFFFFFFFF@DFEFFFFFFFAFFAFFFFFFFFFFFFFFFFFFFFFFAFFDF:FFFFFFFFFFF/
@M05620:45:000000000-G6HP7:1:1101:7198:8902 1:N:0:184
AAACCAAGCAGACACTCACCGCTCCCTCGCCACAGGCCAATAGTTTGTCCTCACTGAGTTGGCAACAAGTGGCTGCTGTGGCTGCCATTTTTCTGGTGATGGCCATCAGCTCCGACGAGGTCAGCTGGGGGGCTTTCTTTGTGTAAGCAACGAGAAACCTGAAAGAAGCATTTTTTAACTAAGTCCTGCTGAGTCATTCATGAGTTTTTAGCCGCCTTGCTTCTTCTCACAGACTCTCTACTCTCATGCCA
+
CCCCCBBFCFFFGGGGGGGGGGGGGGHHGGGGGHHHGGGHHHHHHHHHHHHHHHHHHHGHHHHGHHHHHHHHGHGGHHHHHHHGGHHHHHHHHHHHHHGHHHHHHHHHHHGHHGGGGGGGGHHHHHHHGGGGGGGGGGGGGGGGGGFFFFFFFFFFFFFFFFFFFFFFFFFFFFHFFFHHHFFFFFFFFFFHFFFFFFHFFFFFFFFFFFFFFFFFFFFFFFFFFFFFFFFFFFFFFFFFFFFFFFFBFFF
@M05620:45:000000000-G6HP7:1:1101:23989:8903 1:N:0:184
CATCCTGACCCTGAAGTACCCCATTGAGCATGGCATCGTCACCAACTGGGACGACATGGAGAAGATCTGGCACCACACCTTCTACAACGAGCTGCGCGTGGCCCCGGAGGAGCACCCAGTGCTGCTGACCGAGGCCCCCCTGAACCCCAAGGCCAACAGAGAGAAGATGACTCAGGTGAGGCTCGGCCGACGCCCGTGCTCCTCCCGTCCTTTCCCCAGTCATTTTCTGCCCGGCTTGATTTCTGACATTA
+
ABCCCFFFFFFFGGGGGGGGGGGHHHHHHHHHHHHHHGHHHGHHHGHHHHHHGGGGGHHHHHHHHHHHHHHHHGHHHGGHHHHHHHHHGGGGGHHGGGGGGGHHGGGGGGGGHHHHGGHHHHHHHHHHHHGGGGGGGGGGGGHHHHGGGGHGHHGGGGGGGGGGGGFGGGGGGGGGGGGGGGGGFFFFCFFFFFFFBDFEFFFFFFFEFFDFFFFFFFFFFFFFFFFFFFFFFFFFFFFFFFFFFFFFFF0
@M05620:45:000000000-G6HP7:1:1101:14338:8904 1:N:0:184
CATCCTGACCCTGAAGTACCCCATTGAGCATGGCATCGTCACCAACTGGGACGACATGGAGAAGATCTGGCACCACACCTTCTACAACGAGCTGCGCGTGGCCCCGGAGGAGCACCCAGTGCTGCTGACCGAGGCCCCCCTGAACCCCAAGGCCAACAGAGAGAAGATGACTCAGGTGAGGCTCGGCCGACGCCCGTGCTCCTCCCGTCCTTTCCCCAGTCATTTTCTGCCCGGCTTGATTTCTGACATTA
+
CCDDDFFFFFFFGGGGGGGGGGGHHHHHHHHHHHHHHGHHHGHHHGHHHHHHGGGGGHHHHHHHHHHHHHHHHGHHHGGHHHHHHHHHGGGGGHHGGGGGGGHHGGGGGGGGHHHHGGHHHHHHHHHHHHGGGGGGGGGGGGHHHHGGGGHGHHGGGGGGGGGGGGGFGGGGGGGGHGGGGGGGFFFFFDFFFFFFBDFEFFFFFFFEDFDFFFFFFFFFFBFFFFFFFFFFDAFFFF?FFBFFB;BBFF0
@M05620:45:000000000-G6HP7:1:1101:23021:8928 1:N:0:184
AAACCAGAAGACATGAGGTCAGCTAGATCGGAAGAGCACACGTCTGAACTCCAGTCACGGACATTTATCTCGTATGCCGTCTTCTGCTTGAAAAAAAAAAAAATCACAGCGCGCCCACAGCTCGGAGGTTCTTTGGCATCGGTGAGCCATACAGAATGATCCGATGATTTTTGCGAAACTATTTGAGGACAGGCATCACCTTTTTATTAACTTTACCTTTTAGCAATCGCCCTTCCTACCCTACATCTCGT
+
BBCCCBCFFFFFGGGGGGFGFGHHHHHHHHGGGGHHHHHHHGHHHGHHGHHHHHHHHHGGGGGHHHHHHHHHFEHHHHGEGHGHHHHHHHGHFFHGGGEEE>/02BB22///>/<A/?.0.<C.-.>-.<0DDG0<CD0<:...;.CH/0;;:00/0;099F.9.:00000;-;-??DAFB//:/;99/9F....99/:FF/9//A:B///;///:9/:;//9/::/:;.A.-9;/B/BF;B/.//9;/:.
@M05620:45:000000000-G6HP7:1:1101:14751:8938 1:N:0:184
CATCCTGACCCTGAAGTACCCGGCTTGATTTCTGACATTAGATCGGAAGAGCACACGTCTGAACTCCAGTCACGGACATTTATCTCGTATGCCGTCTTCTGCTTGAAAAAAAAAAAAACTAAGTGATACTCTCTTTTCTCTTTTCTCCCCACCTCCCCCCCAACCTGTCTCCTTCCCCCCGTCACTTCTCTCCTCCCGTGTCCTTTTCTCTGCTTTCCTCACTCCGCCTCCCTCCTCCTCTCCCCCCCCTC
+
DCCCDFFFFFFFGGGGGGGGGGGGGGGHHHHHHHHHGHHHHHHHHGGGGHHHHHHHGHHHGHHHHHHHHHHHHGGGGGHHHHHHHHHGFHHHGGFGHGFHHHHHHFHHHHGEECB//</1?1111=1=1111>111111111111111<./........::-.;./.90000909B//.9:...90900000/0;/....9900:0900009000:0::00.;0/.9.9:.;9:.//;//0///..----.
@M05620:45:000000000-G6HP7:1:1101:26462:9004 1:N:0:184
CATCCTGACCCTGAAGTACCCCATTGAGCATGGCATCGTCACCAACTGGGACGACATGGAGAAGATCTGGCACCACACCTTCTACAACGAGCTGCGCGTGGCCCCGGAGGAGCACCCAGTGCTGCTGACCGAGGCCCCCCTGAACCCCAAGGCCAACAGAGAGAAGATGACTCAGGTGAGGCTCGGCCGACGCCCGTGCTCCTCCCGTCCTTTCCCCAGTCATTTTCTGCCCGGCTTGATTTCTGACATTA
+
AABABFFFFFFFEFFFGFGGFGGGHHHGFHHFHHHGGGHHHGHHHGHHFEFHGEGEAGHFGBAGGEHHHHHGFGEHAEEHHHG4GHHHGFEGGGHEGGGEEEHHGGGGGGFGFHGEGGFHHHHHGHFHHHGCGGGGFGGFGGBFHHGG..CECGGEEEG9B/AFFFBFF0CBFFBFFBFGGGFGFFFFFAFFFCFFBD.EBFFFFFFEAFFFFFB/FB.;;9FFFFFFF/9A.-BFF;.BFFB99BF/FF/
@M05620:45:000000000-G6HP7:1:1101:26446:9019 1:N:0:184
CATCCTGACCCTGAAGTACCCCATTGAGCATGGCATCGTCACCAACTGGGACGACATGGAGAAGATCTGGCACCACACCTTCTACAACGAGCTGCGCGTGGCCCCGGAGGAGCACCCAGTGCTGCTGACCGAGGCCCCCCTGAACCCCAAGGCCAACAGAGAGAAGATGACTCAGGTGAGGCTCGGCCGACGCCCGTGCTCCTCCCGTCCTTTCCCCAGTCATTTTCTGCCCGGCTTGATTTCTGACATTA
+
CCDCDFFFFFFFGGGGGGGGGGGHHHHHHHHHHHHHHGHHHGHHHGHHHHHHGGGGGHHHHHHHHHHHHHHHHGHHHGGHHHHHHHHHGGGGGHHGGGGGGGHHGGGGGGGGHGHHGGHHHHHHHHHHHHGGGGGGGGGGGGHHHHGGGGHGGHGGGGGGGGGGGGGGGGGGGGGGHGGGGGGGFFFFFFFFFFFFCDFFFFFFFFFFFFFFFFFFFFFFFFFFFFFFFFFFFFFFFFFFFFFFEBFFFF0
@M05620:45:000000000-G6HP7:1:1101:20006:9028 1:N:0:184
CATCCTGACCCTGAAGTACCCCATTGAGCATGGCATCGTCACCAACTGGGACGACATGGAGAAGATCTGGCACCACACCTTCTACAACGAGCTGCGCGTGGCCCCGGAGGAGCACCCAGTGCTGCTGACCGAGGCCCCCCTGAACCCCAAGGCCAACAGAGAGAAGATGACTCAGGTGAGGCTCGGCCGACGCCCGTGCTCCTCCCGTCCTTTCCCCAGTCATTTTCTGCCCGGCTTGATTTCTGACATTA
+
BBBBBFFFFFFFGGGFGGGGGGAGHFHHGFHHAGCHHGHHDGHHGGHHHHHHGGGGGFHGHGHHHHHGGHHGHGHHEGGHHHHHHHHHGGGGGHHGGGGGGFHHGEGGGGGGHHHHGGHHHHHHHHHHHHGGGGGGGGGGGGHHHHGGGGHGHHGGGGGGGGGGGGGGGGGGGGGGGGGGGGGGFFFFFFFFFFFFFFFFFFFFFFFFDDDFFFFFFFFFF/FFFFFFFFFF?FFFFAAFFFFFBFFEFF/
@M05620:45:000000000-G6HP7:1:1101:4443:9030 1:N:0:184
AAACCAGAAGACATGAGGTCAGCTAGATCGGAAGAGCACACGTCTGAACTCCAGTCACGGACATTTATCTCGTATGCCGTCTTCTGCTTGAAAAAAAAAAACACCAGCGGAACACCCAGTGCTGCGGACCGAGGCCCCCCTGAACCCCCAGGCCAACAGAGAGAAGGTGACTCAGGTGAGTCACGGCCGACGCCAGTGCTCCTCCCGACCTTTCCCCAATCATTGTCTGCCCGGCTGGATTCATGACATAG
+
BCBBCBBFFFFFGGGGGGGGGGHHHHHHHHGGGGHHHGHHHGHHHGHGHHHHHHHHHHGGGGGHHHHHGHHHGGHHHHGGGHGHHHHGHHHHFGHGGGGE//?0//0/////>@@//?A<11<1<<--<-<A-<<C;A--:.:B0;..--;.:AA.;.:/9/;.B/.:0000000/0;090000;.-----;-:.-000;000//.:.--.00000//./909:9;0:900..-:;-99;000;;000000
@M05620:45:000000000-G6HP7:1:1101:27933:9037 1:N:0:184
CATCCTGACCCTGAAGTACCCCATTGAGCATGGCATCGTCACCAACTGGGACGACATGGAGAAGATCTGGCACCACACCTTCTACAACGAGCTGCGCGTGGCCCCGGAGGAGCACCCAGTGCTGCTGACCGAGGCCCCCCTGAACCCCAAGGCCAACAGAGAGAAGATGACTCAGGTGAGGCTCGGCCGACGCCCGTGCTCCTCCCGTCCTTTCCCCAGTCATTTTCTGCCCGGCTTGATTTCTGACATTT
+
AABBBFFFFFFFG4FGGGGGGGGGHFHHHHHFGFFHHGHHHGHHGGHHHHHHGGGGGHHGHHHHHHHHHHHGHGHHGGGHHHHHHHHHGFFGGHHGGGGGGGHHGGGDGGGGGHGHGEHHHHHHHFGFHHGGGGGGGGGGGGEHFHGG.;GEHH?AEGG/FFFEFFCFFFFGGGGGGGGGGFGGFFFFCBFFFFFFCDFAFFFFFFDADDAFBFFFFF.BFFFFFFFFFEBA.BDFFF.9BBFFF/F/BF/
@M05620:45:000000000-G6HP7:1:1101:19992:9042 1:N:0:184
CATCCTGACCCTGAAGTACCCCATTGAGCATGGCATCGTCACCAACTGGGACGACATGGAGAAGATCTGGCACCACACCTTCTACAACGAGCTGCGCGTGGCCCCGGAGGAGCACCCAGTGCTGCTGACCGAGGCCCCCCTGAACCCCAAGGCCAACAGAGAGAAGATGACTCAGGTGAGGCTCGGCCGACGCCCGTGCTCCTCCCGTCCTTTCCCCAGTCATTTTCTGCCCGGCTTGATTTCTGACATTA
+
CCCCDFFFFFFFGGGGGGGGGGGHHHHHHHHHHHHHHGHHHGHHHGHHHHHHGGGGGHHHHHHHHHHHHHHHHGHHHGGHHHHHHHHHGGGGGHHGGGGGGGHHGGGGGGGGHHHHGGHHHHHHHHHHHHGGGGGGGGGGGGHHHHGGGGHGHHGGGGGGGGGGGGGGGGGGGGGGHGGGGGGGFFFFFFFFFFFFDFFFFFFFFFFFFFFFFFFFFFFFFFFFHHHHHFFFFFFFFFFFFFFFFFFFFF:
@M05620:45:000000000-G6HP7:1:1101:24020:9042 1:N:0:184
ATCTCTATCTCCTAAAAACCTGTTTAGATTTGGAGATAGACCTTCAGGTTTTTCATCATTTTCTGCATGAATTATACATTGACCACGTTCCAGCGTGGTCAGTTTGCAGCATTCTGTTATTTTGTTTGACAGAGTGTCTTGTTGAGAACATATGTAGGACATGATTTTTTCCTGCAACAGGGAAAATAAAGTATAAGTTTTAAAGATTTATTCTTTAATAAAGGATCTCAAAGCCAGCTTTAGAAAAAGGA
+
CCCCCFFFFFFFGGGGGGGGGGHHHHHHHHHHHHHHHHHHHHHHHHHHHHHGGHHHHHHHHHIIIHHHHHHHHHHHHHHHHHHHHHGHHHHHHHGGGGHHHHHHHHHHHHHHHHHHHHHHHHHHHHHHHHHHHHHHHHHHHHHHHHHHHHHHHHHHHHHHHHHGHHHHHGHHHHHHHHHHHGGHHHGHHHHHHHHHHHHHHHHGHHHHHHHHHHHHHHHHHHHHHHHHHHHHHHHHHGHHHHGGHHHHGGH
@M05620:45:000000000-G6HP7:1:1101:24000:9052 1:N:0:184
ATCTCTATCTCCTAAAAACCTGTTTAGATTTGGAGATAGACCTTCAGGTTTTTCATCATTTTCTGCATGAATTATACATTGACCACGTTCCAGCGTGGTCAGTTTGCAGCATTCTGTTATTTTGTTTGACAGAGTGTCTTGTTGAGAACATATGTAGGACATGATTTTTTCCTGCAACAGGGAAAATAAAGTATAAGTTTTAAAGATTTATTCTTTAATAAAGGATCTCAAAGCCAGCTTTAGAAAAAGGA
+
A?AAAFFFFFFFGGGGGGGGFGHHHHHGHHHHHFFHHFHHHHHFHGHGHHHGGHHFHFFHHFHFGHHHHFGHGHHHHHHFHHHHFHGHHHFHHFGEEEGFFHHHHHHHHHHHHHHHHHHHHHHHGHHHHHGHGHFHHHHHHHGHHHGHHHHHHHHHHHHHHGHHHHHHHGHHHHHGHHHHHGGGHHHGHHHGHHHHGFFHHGHGHHHHHHHHHGHHHGHHHHGHHHHHHHHGHHHHHGHHHHHGFFFGDFH
@M05620:45:000000000-G6HP7:1:1101:11755:9054 1:N:0:184
AAACCAAGCAGACACTCACCGCTCCCTCGCCACAGGCCAATAGTTTGTCCTCACTGAGTTGGCAACAAGTGGCTGCTGTGGCTGCCATTTTTCTGGTGATGGCCATCAGCTCCGACGAGGTCAGCTGGGGGGCTTTCTTTGTGTAAGCAACGAGAAACCTGAAAGAAGCATTTTTTAACTAAGTCCTGCTGAGTCATTCATGAGTTTTTAGCCGCCTTGCTTCTTCTCACAGACTCTCTACTCTCATGCCA
+
CCCCCCCFCFFFGGGGGGGGGGGGGGHHGGGGGHHHGGHHHHHHHHHHHHHHHHHHHHHHHHHHHHHHHHHHGGGGHHHHHHHGGHHHHHHHHHHHHHHHHHHHHHHHHHHHHGGGGGGGGHHHHHHHGGGGGGGGGGGGGGGGGGFFFFFFFFFFFFFFFFFFFFFFFFFFFFFFFFFFFFFFFFFFFFFFFFFFFFFFFFFFFFFFFFFFFFFFFFFFFFFFFFFFFFFFFFFFFFFFFFFFFFFFFF0
@M05620:45:000000000-G6HP7:1:1101:27923:9056 1:N:0:184
CATCCTGACCCTGAAGTACCCCATTGAGCATGGCATCGTCACCAACTGGGACGACATGGAGAAGATCTGGCACCACACCTTCTACAACGAGCTGCGCGTGGCCCCGGAGGAGCACCCAGTGCTGCTGACCGAGGCCCCCCTGAACCCCAAGGCCAACAGAGAGAAGATGACTCAGGTGAGGCTCGGCCGACGCCCGTGCTCCTCCCGTCCTTTCCCCAGTCATTTTCTGCCCGGCTTGATTTCTGACATTA
+
DDDDDFFFFFFFGGGGGGGGGGGHHHHHHHHHHHHHHGHHHGHHHGHHHHHHGGGGGHHHHHHHHHHHHHHHHGHHHGGHHHHHHHHHGGGGGHHGGGGGGGHHGGGGGGGGHHHHGGHHHHHHHHHHHHGGGGGGGGGGGGHHHHGGGGHGHHGGGGGGGGGGGGGGGGGGGGGGGGGGGGGGFFFFFFFFFFFFFFFFFFFFFFFFFFFFFHFFFFFFFFFFFFFHFFFFFFFFFFFFFFFFFFFFFF0
@M05620:45:000000000-G6HP7:1:1101:24027:9059 1:N:0:184
ATCTCTATCTCCTAAAAACCTGTTTAGATTTGGAGATAGACCTTCAGGTTTTTCATCATTTTCTGCATGAATTATACATTGACCACGTTCCAGCGTGGTCAGTTTGCAGCATTCTGTTATTTTGTTTGACAGAGTGTCTTGTTGAGAACATATGTAGGACATGATTTTTTCCTGCAACAGGGAAAATAAAGTATAAGTTTTAAAGATTTATTCTTTAATAAAGGATCTCAAAGCCAGCTTTAGAAAAAGGA
+
BCCCCFFFFFFFGGGGGGGGGGHHHHHGHHHHHGHFHHHHHHHHHHHHHHHGGHHHHIHHIHIHIHHHHHHHHHHHHHHHHHHHHHGHHHHHHHGGGGHHHHHHHHHHHHHHHHHHHHHHHHHHHHHHHHHHHHHHHHHHHHHHHHHHHHHHHHHHHHHHHHHHHHHHHGHHHHHHHHHHHGGHHHGHHHHHHHHGHHHHHHHGHHHHHHHHHHHHHHHHHHHHGHHHHHHHHHHHHGHHHHGHHGHHGGC
@M05620:45:000000000-G6HP7:1:1101:11741:9065 1:N:0:184
AAACCAAGCAGACACTCACCGCTCCCTCGCCACAGGCCAATAGTTTGTCCTCACTGAGTTGGCAACAAGTGGCTGCTGTGGCTGCCATTTTTCTGGTGATGGCCATCAGCTCCGACGAGGTCAGCTGGGGGGCTTTCTTTGTGTAAGCAACGAGAAACCTGAAAGAAGCATTTTTTAACTAAGTCCTGCTGAGTCATTCATGAGTTTTTAGCCGCCTTGCTTCTTCTCACAGACTCTCTACTCTCATGCCA
+
BABBBBBFBFFFGGGGFGGGGGGGGGHHGGGGGHHHGGHHHHHHHHHHHHHBGHHHHHGGHHHHHHHHHHHHGHGGHHHHHHHGGHHHHHHHHHHHHHHHHHHHHHHHHHEHHGGGGGGGGHHHFHHHGGGGGGGGGGGGGFGGGGFFFFFFFFFFFFFFFFFFFFFFFFFFFFFFFFFFFFFFFFFFFFFFFBBFFFFFFFFFFFFFFFFFFFFFFFFFFFFFFFFFFFFFFFFFFFFFFFFFFFFFFF/
@M05620:45:000000000-G6HP7:1:1101:4384:9082 1:N:0:184
CATCCTGACCCTGAAGTACCCCATTGAGCATGGCATCGTCACCAACTGGGACGACATGGAGAAGATCTGGCACCACACCTTCTACAACGAGCTGCGCGTGGCCCCGGAGGAGCACCCAGTGCTGCTGACCGAGGCCCCCCTGAACCCCAAGGCCAACAGAGAGAAGATGACTCAGGTGAGGCTCGGCCGACGCCCGTGCTCCTCCCGTCCTTTCCCCAGTCATTTTCTGCCCGGCTTGATTTCTGACATTA
+
BBBBBFFFFFFFGGGGGGGGGGGHHHHHHHHHHHHHHGHHHGHHHGHHHHHHGGGGGHHGHHHHHGHHHGHHHGHHHGGHHHHHHHHHGGGGGHHGGGGGGGHHGGGGGGGGHHHHGGHHHHHHHHHGHHGGGGGGGGGGGGHHHHGGGGHGHHEEGGGGGGGGGGFGGGGGGGGGGGGGGGGGFFFFFFAFFFFFCFFFFFFFFFFEDFFFFFFFFFDFFFFFFFFFFFFFFFFFFFFFFFFFB9/FBF:
@M05620:45:000000000-G6HP7:1:1101:22852:9105 1:N:0:184
AAACCAAGCAGACACTCACCGCTCCCTCGCCACAGGCCAATAGTTTGTCCTCACTGAGTTGGCAACAAGTGGCTGCTGTGGCTGCCATTTTTCTGGTGATGACCATCAGCTCCGACGAGGTCAGCTGGGGGGCTTTCTTTGTGTAAGCAACGAGAAACCTGAAAGAAGCATTTTTTAACTAAGTCCTGCTGAGTCATTCATGAGTTTTTAGCCGCCTTGCTTCTTCTCACAGACTCTCTACTCTCATGCCA
+
CCCCCCCFCFFFGGGGGGGGGGGGGGHHGGGGGHHHGGHHHGHHHHHHHHHHHHHHHHHHHHHHHHHHHHHHGHGGHHHHHHHGGHHHHHHHHHHHHHHHHHHHHHHHHHHHHGGGGGGGGHHHHHHHGGGGGGGGGGGGGGGGGGGFFFFFFFFFFFFFFFFFFFFFFFFFFFFFFFFFFFFFFFFFFFFFFFFFFFFFFFFFFFFFFFFFFFFFFFFFFFFFFFFFFFFFFFFFFFFFFFFFFFFFFFF
@M05620:45:000000000-G6HP7:1:1101:19038:9106 1:N:0:184
CATCCTGACCCTGAAGTACCCGGCTTGATTTCTGACATTAGATCGGAAGAGCACACGTCTGAACTCCAGTCACGGACATTTATCTCGTATGCCGTCTTCTGCTTGAAAAAAAAAAAAAAAAAACAAATCACTCAATATAACACTTTCCCCACAAATTTCCCAACCACGAATCATACCCCCTACTCCACCCTATGTCAAACTCCCATTGCCAATGTGCCACCCTCGGGAGCCCCTCCAATAGTTCTCTGCAC
+
CCDDDFFFFFFFGGGGGGGGGGGGGGGHHHHHHHHHHHHHHHHHHGGEGHHHHHHHGHHHGHGHHHHHHHHHHGGGGGHHHHHHHHHGGHHHHGGGHGHHHHHHHHHHHHGGGGGB>///>--...<000000/000<0:0<0000000//...<000000</.....-...0000/0.--..0::0/...<00000000000./000000000<00000....-.---......./00000000000000
@M05620:45:000000000-G6HP7:1:1101:17431:9107 1:N:0:184
ATCTCTATCTCCTAAAAACCTGTTTAGATTTGGAGATAGACCTTCAGGTTTTTCATCATTTTCTGCATGAATTATACATTGACCACGTTCCAGCGTGGTCAGTTTGCAGCATTCTGTTATTTTGTTTGACAGAGTGTCTTGTTGAGAACATATGTAGGACATGATTTTTTCCTGCAACAGGGAAAATAAAGTATAAGTTTTAAAGATTTATTCTTTAATAAAGGATCTCAAAGCCAGCTTTAGAAAAAGGA
+
CCCCCFFFFFFFGGGGGGGGGGHHHHHHHHHHHHHHHHHHHHHHHHHHHHHGGHHHHIHHHHHHIHHHHHHHHHHHHHHHHHHHHHGHHHHHHHGGGGHHHHHHHHHHHHHHHHHHHHHHHHHHHHHHHHHHHHHHHHHHHHHHHHHHHHHHHHHHHHHHHHHHHHHHHGHHHHHHHHHHHGGHHHHHHHHHHHHHHHHHHHHHHHHHGHHHHHHHHHHHHHHHGHHHHHHHHHHHHGHHHHHHHHHHGGH
@M05620:45:000000000-G6HP7:1:1101:21968:9117 1:N:0:184
CATCCTGACCCTGAAGTACCCCATTGAGCATGGCATCGTCACCAACTGGGACGACATGGAGAAGATCTGGCACCACACCTTCTACAACGAGCTGCGCGTGGCCCCGGAGGAGCACCCAGTGCTGCTGACCGAGGCCCCCCTGAACCCCAAGGCCAACAGAGAGAAGATGACTCAGGTGAGGCTCGGCCGACGCCCGTGCTCCTCCCGTCCTTTCCCCAGTCATTTTCTGCCCGGCTTGATTTCTGACATTA
+
ABBBBFFFFFFFGGGGGGGGGGEHHHHHHHHHGHHHHGHHHGHHHGHHHHHHGGGGGHHHHHHHHGHHDHHHHGHHHGGHHHHHHHHHGFFGGHHGGGGGGEHHGGGGGGGGHHHHGGHHHHHHHHHHHHGGGGGGGGGGGEGHHHGGGFHGHH?EFGGBGEDFGGGFGGGGGGGGGGGGGFEGFFFFFDFFFFFF9ADFFFFFFFFEDDDFFFFFFFFFF/BFFFFF/BFFADFDBF.FFFFF/9:BFF/
@M05620:45:000000000-G6HP7:1:1101:20152:9122 1:N:0:184
CATCCTGACCCTGAAGTACCCCATTGAGCATGGCATCGTCACCAACTGGGACGACATGGAGAAGATCTGGCACCACACCTTCTACAACGAGCTGCGCGTGGCCCCGGAGGAGCACCCAGTGCTGCTGACCGAGGCCCCCCTGAACCCCAAGGCCAACAGAGAGAAGATGACTCAGGTGAGGCTCGGCCGACGCCCGTGCTCCTCCCGTCCTTTCCCCAGTCATTTTCTGCCCGGCTTGATTTCTGACATTA
+
CCDDDFFFFFFFGGGGGGGGGGGHHHHHHHHHHHHHHGHHHGHHHGHHHHHHGGGGGHHHHHHHHHHHHHHHHGHHHGGHHHHHHHHHGGGGGHHGGGGGGGHHGGGGGGGGHHHHGGHHHHHHHHHHHHGGGGGGGGGGGGHHHHGGGGHGHHGGGGGGGGGGGGGGGGGGGGGGGGGGGGGGFFFFFFFFFFFFDFFFFFFFFFFEFFFFFFFFFFFFFFFFFFFFFFFFFFFFFFFFFFFFFFFFFF0
@M05620:45:000000000-G6HP7:1:1101:17427:9129 1:N:0:184
ATCTCTATCTCCTAAAAACCTGTTTAGATTTGGAGATAGACCTTCAGGTTTTTCATCATTTTCTGCATGAATTATACATTGACCACGTTCCAGCGTGGTCAGTTTGCAGCATTCTGTTATTTTGTTTGACAGAGTGTCTTGTTGAGAACATATGTAGGACATGATTTTTTCCTGCAACAGGGAAAATAAAGTATAAGTTTTAAAGATTTATTCTTTAATAAAGGATCTCAAAGCCAGCTTTAGAAAAAGGA
+
BCBCCFFFFFFFGGGGGGGGGGHHHHHHHHHHHGHHHHHHHHHHHGHHHHHGGHGHHGHHHIHHGHGHHHHHHHHHHHHHHGHHHHGHHHHGHHGFGGHHHHHHHHHHHHHHHHHHHHHHHHHHHHHHHGHHHHHHHHHHHHHHHHFGHHHHHHHHHHHHHHHHHHHHHGHHHHGGFHGHHGGHHHHHHHHGHHHHHHHHHHHHHHHHHHHHHHHHHGHHHFFHGHHHHHHFHFHHHGHHHHGHHHGHGGF
@M05620:45:000000000-G6HP7:1:1101:21959:9134 1:N:0:184
CATCCTGACCCTGAAGTACCCCATTGAGCATGGCATCGTCACCAACTGGGACGACATGGAGAAGATCTGGCACCACACCTTCTACAACGAGCTGCGCGTGGCCCCGGAGGAGCACCCAGTGCTGCTGACCGAGGCCCCCCTGAACCCCAAGGCCAACAGAGAGAAGATGACTCAGGTGAGGCTCGGCCGACGCCCGTGCTCCTCCCGTCCTTTCCCCAGTCATTTTCTGCCCGGCTTGATTTCTGACATTA
+
CCDDDFFFFFFFGGGGGGGGGGGHHHHHHHHHHHHHHGHHHGHHHGHHHHHHGGGGGHHHHHHHHHHHHHHHHGHHHGGHHHHHHHHHGGGGGHHGGGGGGGHHGGGGGGGGHHHHGGHHHHHHHHHHHHGGGGGGGGGGGGHHHHGGGGHGHHGGGGGGGGGGGGGGGGGGGGGGHGGGGGGGFFFFFFFFFFFFCFFFFFFFFFFEFFFFFFFFFFFFFFFFFFFFHFFFFFFFFFFFFFFFFFFFFF0
@M05620:45:000000000-G6HP7:1:1101:20151:9142 1:N:0:184
CATCCTGACCCTGAAGTACCCCATTGAGCATGGCATCGTCACCAACTGGGACGACATGGAGAAGATCTGGCACCACACCTTCTACAACGAGCTGCGCGTGGCCCCGGAGGAGCACCCAGTGCTGCTGACCGAGGCCCCCCTGAACCCCAAGGCCAACAGAGAGAAGATGACTCAGGTGAGGCTCGGCCGACGCCCGTGCTCCTCCCGTCCTTTCCCCAGTCATTTTCTGCCCGGCTTGATTTCTGACATTA
+
BBBBBFFFFFFFGGGGGGGGGGEGHHHHHGGHHHHHHGHHHGHHHGHHEHHHGGGGGHGHHHHHHHHHHHHHHGHGGGGHHHHHHHGHGGGGGHHGGGGEGEHHGGGGGGGGHHHHGGHHHHHHHHGGGHGGGGGGGGGGGGHGHHGG.AEGGH?EEEGFGGGGFFBCFGGGGGGGFGFGGGEGFFFFCFAFFFFABFFFFFFFFFFAAFFFFFFFFFB/FFFFFFFFB/BEFFFFFF.;FFFBBBFFFF9
@M05620:45:000000000-G6HP7:1:1101:21954:9154 1:N:0:184
CATCCTGACCCTGAAGTACCCCATTGAGCATGGCATCGTCACCAACTGGGACGACATGGAGAAGATCTGGCACCACACCTTCTACAACGAGCTGCGCGTGGCCCCGGAGGAGCACCCAGTGCTGCTGACCGAGGCCCCCCTGAACCCCAAGGCCAACAGAGAGAAGATGACTCAGGTGAGGCTCGGCCGACGCCCGTGCTCCTCCCGTCCTTTCCCCAGTCATTTTCTGCCCGGCTTGATTTCTGACATTA
+
3>ABBFFFFFFFFGGCGGGGGGGGHHHHHHHHGHHHHGHHGGFGHGHGGHHGCGGGGHHHHHHHGHHHHHH2FFGHHGGHHHGHHHHHGGGGGHHGGGGGGEFHGGGGGGG?HEHHGGGHFFHHGHGHFHGGGCDGGGGGGGHHHGGGGGEEEHGGGGGBFGGGGGGGGGGGGGGG9BFGGGFFBBFFBBBBBBBB9ADEFFBFFFFAFFFFFFFFFFFFF/FFFFFFFFFFFBBBBBFBBFFF:BFFFF9
@M05620:45:000000000-G6HP7:1:1101:18554:9165 1:N:0:184
CATCCTGACCCTGAAGTACCCCATTGAGCATGGCATCGTCACCAACTGGGACGACATGGAGAAGATCTGGCACCACACCTTCTACAACGAGCTGCGCGTGGCCCCGGAGGAGCACCCAGTGCTGCTGACCGAGGCCCCCCTGAACCCCAAGGCCAACAGAGAGAAGATGACTCAGGTGAGGCTCGGCCGACGCCCGTGCTCCTCCCGTCCTTTCCCCAGTCATTTTCTGCCCGGCTTGATTTCTGACATTA
+
CCBCCFFFFFFFGGGGGGGGGGGHHHHHHHHHHHHHHGHHHGHHHGHHHHHHGGGGGHHHHHHHGHHHHHHHHGHHHGGHGHHHHHHHGGGGGHHGGGGGGGHHGGGGGGGGHHHHGGHGHHHHHHHHHGGGGGGGGGGGGGHHHHGGGGHGHHGGGGGGGGGGGGGGGGGGGGGGGGGGGGGFFFFFFFFFFFFC:ADFFFFFFFFADDDFFFFFFFFFFFFFFFFFFFFFFFCFDFFFEFFBFBFFFF0
@M05620:45:000000000-G6HP7:1:1101:19716:9173 1:N:0:184
ATCTCTATCTCCTAAAAACCTGTTTAGATTTGGAGATAGACCTTCAGGTTTTTCATCATTTTCTGCATGAATTATACATTGACCACGTTCCAGCGTGGTCAGTTTGCAGCATTCTGTTATTTTGTTTGACAGAGTGTCTTGTTGAGAACATATGTAGGACATGATTTTTTCCTGCAACAGGGAAAATAAAGTATAAGTTTTAAAGATTTATTCTTTAATAAAGGATCTCAAAGCCAGCTTTAGAAAAAGGA
+
CCCCCFFFFFFFGGGGGGGGGGHHHHHHHHHHHHHHHHHHHHHHHHHHHHHGGHHHHHHHHHHHIHHHHHHHHHHHHHHHHHHHHHGHHHHHHHGGGGHHHHHHHHHHHHHHHHHHHHHHHHHHHHHHHHHHHHHHHHHHHHHHHHHHHHHHHHHHHHHHHHHHHHHHHGHHHHHHHHHHHGGHHHHHHHHHHHHHHHHHHHHHHHHHHHHHHHHHHHHHHHHHHHHHHHHHHHHHHGHHHHHFHHHHGGG
@M05620:45:000000000-G6HP7:1:1101:10276:9192 1:N:0:184
ATCTCTATCTCCTAAAAACCTGTTTAGATTTGGAGATAGACCTTCAGGTTTTTCATCATTTTCTGCATGAATTATACATTGACCACGTTCCAGCGTGGTCAGTTTGCAGCATTCTGTTATTTTGTTTGACAGAGTGTCTTGTTGAGAACATATGTAGGACATGATTTTTTCCTGCAACAGGGAAAATAAAGTATAAGTTTTAAAGATTTATTCTTTAATAAAGGATCTCAAAGCCAGCTTTAGAAAAAGGA
+
BCCCCFFFFFFFGGGGGGGGGGHHHHHHHHHHHHHHHHHHHHHHHHHHHHHGGHHHHHHHHHIIHHHHHHHHHHHHHHHHHHHHHHGGHHHHHHGGGGHHHHHHHHHHHHHHHHHHHHHHHHHHHHHHHHHHHHHHHHHHHHHHHHHHHHHHHHHHHHHHHHHHHHHHHGHHHHHHHHHHHGGHHHHHHHHHHHHHHHHHHHHHHHHHHHHHHHHHHHHHHHHHGHGHHGHHHHHHHGHHHHHHHGHHGGH
@M05620:45:000000000-G6HP7:1:1101:9672:9210 1:N:0:184
ATCTCTATCTCCTAAAAACCTGTTTAGATTTGGAGATAGACCTTCAGGTTTTTCATCATTTTCTGCATGAATTATACATTGACCACGTTCCAGCGTGGTCAGTTTGCAGCATTCTGTTATTTTGTTTGACAGAGTGTCTTGTTGAGAACATATGTAGGACATGATTTTTTCCTGCAACAGGGAAAATAAAGTATAAGTTTTAAAGATTTATTCTTTAATAAAGGATCTCAAAGCCAGCTTTAGAAAAAGGA
+
ABCCCFFFFFFFGGGGGGGGGGHHHHHHHHHHHHHHHHHFHHHHHHHHHHHGGHHHHIHHHHIIIHHHHHHHHHHHHHHHHHHHHHGHHHHHHHGFGGHHHHHHHHHHHHHHHHHHHHHHHHHHHHHHHHHHHHHHHHHHHHHHHHHHHHHHHHHHHHHHHHHHHHHHHGHHHHGHHHHHHGGHHHHHHHHHHHHHHHHHHHHHHHHHHHHHHHHHHGHHHHHHHHHHHHHHHHHHHGHHHHGHHHGHGFG
@M05620:45:000000000-G6HP7:1:1101:9654:9216 1:N:0:184
ATCTCTATCTCCTAAAAACCTGTTTAGATTTGGAGATAGACCTTCAGGTTTTTCATCATTTTCTGCATGAATTATACATTGACCACGTTCCAGCGTGGTCAGTTTGCAGCATTCTGTTATTTTGTTTGACAGAGTGTCTTGTTGAGAACATATGTAGGACATGATTTTTTCCTGCAACAGGGAAAATAAAGTATAAGTTTTAAAGATTTATTCTTTAATAAAGGATCTCAAAGCCAGCTTTAGAAAAAGGA
+
>AAABFFFFFFFGGGGDGGGGFGHHBGHHHHHH4FCGBGEGHFHHFGHHHHGGHBGHHHGHHHHHHFGHABFGGGEHDGHFBGH3FFHHHHFHHGGGGHHHGHFHHHHHHHHHHHGHHHHHHHHHHHGEGGHHHFHHHHHFHHH4CG4GHHGHGHHGGGHGFGGHHHHHGHHHHHB1GHHHGGFEH?D<?GHHGFGFFGHHDG1GDGHHBGHHHHHGHHDDBGHEGHHHHHGHHHFGGHHHCFBCGHFD?C
@M05620:45:000000000-G6HP7:1:1101:11811:9237 1:N:0:184
CATCCTGACCCTGAAGTACCCCATTGAGCATGGCATCGTCACCAACTGGGACGACATGGAGAAGATCTGGCACCACACCTTCTACAACGAGCTGCGCGTGGCCCCGGAGGAGCACCCAGTGCTGCTGACCGAGGCCCCCCTGAACCCCAAGGCCAACAGAGAGAAGATGACTCAGGTGAGGCTCGGCCGACGCCCGTGCTCCTCCCGTCCTTTCCCCAGTCATTTTCTGCCCGGCTTGATTTCTGACATTA
+
CDDDDFFFFFFFGGGGGGGGGGGHHHHHHHHHHHHHHGHHHGHHHGHHHHHHGGGGGHHHHHHHHHHHHHHHHGHHHGGHHHHHHHHHGGGGGHHGGGG/EEHHGGGGGGGGHHHHGGHHHHHHHHHHHHGGGGGGGGGGGGHHHHGGGGHGHHGGGGGGGGGGGGGGGGGGGGGGGGGGGGGGFFFFFFFFFFFF@FFFFFFFFFFFFFFFFFFFFFFFFFFFFFFFFFFFFFFFFFAFFFFFFFFFFF0
@M05620:45:000000000-G6HP7:1:1101:11794:9247 1:N:0:184
CATCCTGACCCTGAAGTACCCCATTGAGCATGGCATCGTCACCAACTGGGACGACATGGAGAAGATCTGGCACCACACCTTCTACAACGAGCTGCGCGTAGCCCCGGAGGAGCACCCAGTGCTGCTGACCGAGGCCCCCCTGAACCCCAAGGCCAACAGAGAGAAGATGACTCAGGTGAGGCTCGGCCGACGCCCGTGCTCCTCCCGTCCTTTCCCCAGTCATTTTCTGCCCGGCTTGATTTCTGACATTA
+
A3AABFDDFFFFGGGGGGGGGGEGHF5BF4FFGHGGH2GHHGHHFGHHG2GGGGFEGHHHFHEHHHHHHHHFHGGH1EGHHHG@FDDGEFEEGHHEGGGCEFHHGGCCC/DDHHHHGGHGFGHGHH1GHHG?CCGGGGDGCGHFHHGFFAHEGH.9EEGBFGGGGGFFGFFGGBFEGFFFFEGGBBFF?BBBBBB?B.AEFFFFFFFFFFFFFFFFFFAFFFFFFFFFFFFADB?BBB.BFFFFB/9/BF/
@M05620:45:000000000-G6HP7:1:1101:27395:9277 1:N:0:184
AAACCAAGCAGACACTCACCGCTCCCTCGCCACAGGCCAATAGTTTGTCCTCACTGAGTTGGCAACAAGTGGCTGCTGTGGCTGCCATTTTTCTGGTGATGGCCATCAGCTCCGACGAGGTCAGCTGGGGGGCTTTCTTTGTGTAAGCAACGAGAAACCTGAAAGAAGCATTTTTTAACTAAGTCCTGCTGAGTCATTCATGAGTTTTTAGCCGCCTTGCTTCTTCTCACAGACTCTCTACTCTCATGCCA
+
CDDDDCCFCFFFGGGGGGGGGGGGGGHHGGGGGHHHGGHHHHHHHHHHHHHHHHHHHHHHHHHHHHHHHHHHGHGGHHHHHHHGAHHHHHHHHHHHHHHHHHHHHHHHHHHHHGGGGGGGGHHHHHHHGGGGGGGGGGGGGGGGGGFFFFFFFFFFFFFFFFFFFFFFFFFFFFHFFFFHHFFFHHHFFFFFFFFFFFFHFHFFFFFFFFFFFFFFFFFFFFFFFFFFFFFFFFFFFFFFHFFFFFFFFFF
@M05620:45:000000000-G6HP7:1:1101:10636:9285 1:N:0:184
ATCTCTATCTCCTAAAAAGGAAGAAAGGGGAGGGAAGATCGGAAGAGCACACGTCTGAACTCCAGTCACGGACATTTATCTCGTATGCCGTCTTCTGCTTGAAAAAAAAAAAAACAAAGAACAGATAAACGTCGTCCACCTTAATCCCAAAGAGATCAAAGATACGATGAAATAGAAGAGGAACATTCGACGCCAAAGCACCCCACGGCCTTGCCCCAGAATGCTAAAGTCCGACATCAGTACTACAGACG
+
ABCCCFFFFFFFGGGGGGGGGGHGCGHHGGGGGGGHGHHHHGGGGHHHHHHHGHHHGHGHHHHHHHHHHGGGGGHHHHHHHHHGGHHHHGFGHGHHHHHHHHCGFHGGGCDF///<?<000000011111.0.<-...<<<0=00<000/.////0000:0:0009;..000000000/.9././0090;.9--.-////;..-..----.;////9.../////:////:/..--.///:////////.-
@M05620:45:000000000-G6HP7:1:1101:27273:9296 1:N:0:184
CATCCTGACCCTGAAGTACCCCATTGAGCATGGCATCGTCACCAACTGGGACGACATGGAGAAGATCTGGCACCACACCTTCTACAACGAGCTGCGCGTGGCCCCGGAGGAGCACCCAGTGCTGCTGACCGAGGCCCCCCTGAACCCCAAGGCCAACAGAGAGAAGATGACTCAGGTGAGGCTCGGCCGACGCCCGTGCTCCTCCCGTCCTTTCCCCAGTCATTTTCTGCCCGGCTTGATTTCTGACATTA
+
AABBBFFFFFFFGGGGGGGGGGFGHHHHHHHGHHGGHGHHHGHHHGHHHHHHGGGGGHHHHHHHHHHHHHHHHGHHHGGHHHHHHHBHGGGGGHHGGGGGGGHHGGGCGGGGHHHHGGHHHGHHHHHHHHGGGGGGGGGGGGHHHHGG?EHGHHGGGGGBFGGEFGFFGGGGGGGGGGGGGGGGFFFFFFFFFFFFFDAEFFFFFFDAFDFFFFFFFFFFFEFFFE/BF/BEDCDFFF.FFFFFF/BBFF/
@M05620:45:000000000-G6HP7:1:1101:22560:9298 1:N:0:184
ATCTCTATCTCCTAAAAACCTGTTTAGATTTGGAGATAGACCTTCAGGTTTTTCATCATTTTCTGCATGAATTATACATTGACCACGTTCCAGCGTGGTCAGTTTGCAGCATTCTGTTATTTTGTTTGACAGAGTGTCTTGTTGAGAACATATGTAGGACATGATTTTTTCCTGCAACAGGGAAAATAAAGTATAAGTTTTAAAGATTTATTCTTTAATAAAGGATCTCAAAGCCAGCTTTAGAAAAAGGA
+
CDDDDFFFFFFFGGGGGGGGGGHHHHHHHHHHHHHHHHHHHHHHHHHHHHHGGHHHHIHHHHHIHHHHHHHHHHHHHHHHHHHHHHGHHHHHHHGGGGHHHHHHHHHHHHHHHHHHHHHHHHHHHHHHHHHHHHHHHHHHHHHHHHHHHHHHHHHHHHHHHHHHHHHHHGHHHHHHHHHHHGGHHHHHHHHHHHHHHHHHHHHHHHHHHHHHHHHHHHHHHHHHHHHHHHHHHHHHHGHHHHGHHGHHGGH
@M05620:45:000000000-G6HP7:1:1101:27258:9309 1:N:0:184
CATCCTGACCCTGAAGTACCCCATTGAGCATGGCATCGTCACCAACTGGGACGACATGGAGAAGATCTGGCACCACACCTTCTACAACGAGCTGCGCGTGGCCCCGGAGGAGCACCCAGTGCTGCTGACCGAGGCCCCCCTGAACCCCAAGGCCAACAGAGAGAAGATGACTCAGGTGAGGCTCGGCCGACGCCCGTGCTCCTCCCGTCCTTTCCCCAGTCATTTTCTGCCCGGCTTGATTTCTGACATTA
+
CCDDDFFFFFFFGGGGGGGGGGGHHHHHHHHHHHHHHGHHHGHHHGHHHHHHGGGGGHHHHHHHHHHHHHHHHGHHHGGHHHHHHHHHGGGGGHHGGGGGGGHHGGGGGGGGHHHHGGHHHHHHHHHHHHGGGGGGGGGGGGHHHHGGGGHGHHGGGGGGGGGGGGGGGGGGGGGGGGGGGGGGFFFFFFFFFFFFFFFFFFFFFFFFFFFFFFFFFFFFFFFFFFFFHFFFFFFFFFAFFFFFF;BFFF0
@M05620:45:000000000-G6HP7:1:1101:8597:9317 1:N:0:184
AAACCAGAAGACATGAGGTCAGCTAGATCGGAAGAGCACACGTCTGAACTCCAGTCACGGACATTTATCTCGTATGCCGTCTTCTGCTTGAAAAAAAAAAAAAAAAAAAAGACTAAAAAATACAATAACTGCATAGCATAAGCGAGAATTATGCGCGACATAATAAACAAAAGAGTAATAGAAAAATAGGTAGTACATGAGTACAGAGCGTAGAAATTAAAAGGACATGTTATGGAGAGATGGTAGGCAGG
+
BCCCDDCFFFFFGGGGGGGGGGHHFGHHHHGGGGHHHHHGHGHHHGGHHHHHHHHHHHGGGGGHHHHHDHHHFGHHHHGGGHGHHHHHHHGHGGHGGGGG</<<>/>/--..0=10000-.0000000000000000;00000-.--.000000..99--;0:;00000.;././0000000:0/..000000::00:00:0;0000:/-9;-.000000:00./.:00:;00000/09.0:0000.00.-
@M05620:45:000000000-G6HP7:1:1101:10411:9328 1:N:0:184
ATCTCTATCTCCTAAAAACCTGTTTAGATTTGGAGATAGACCTTCAGGTTTTTCATCATTTTCTGCATGAATTATACATTGACCACGTTCCAGCGTGGTCAGTTTGCAGCATTCTGTTATTTTGTTTGACAGAGTGTCTTGTTGAGAACATATGTAGGACATGATTTTTTCCTGCAACAGGGAAAATAAAGTATAAGTTTTAAAGATTTATTCTTTAATAAAGGATCTCAAAGCCAGCTTTAGAAAAAGGA
+
CCCDDFFFFFFFGGGGGGGGGGHHHHHHHHHHHHHHHHHHHHHHHHHHHHHGGHHHHHHHHHHHHHHHHHHHHHHHHHHHHHHHHHGHHHHHHHGGGGHHHHHHHHHHHHHHHHHHHHHHHHHHHHHHHHHHHHHHHHHHHHHHHHHHHHHHHHHHHHHHHHHHHHHHHGHHHHHHHHHHHGGHHHHHHHHHHHHHHHHHHHHHHHHHHHHHHHHHHHHHHHHHHHHHHHHHHHHHHGHHHHHHHHHHGGH
@M05620:45:000000000-G6HP7:1:1101:10416:9347 1:N:0:184
ATCTCTATCTCCTAAAAACCTGTTTAGATTTGGAGATAGACCTTCAGGTTTTTCATCATTTTCTGCATGAATTATACATTGACCACGTTCCAGCGTGGTCAGTTTGCAGCATTCTGTTATTTTGTTTGACAGAGTGTCTTGTTGAGAACATATGTAGGACATGATTTTTTCCTGCAACAGGGAAAATAAAGTATAAGTTTTAAAGATTTATTCTTTAATAAAGGATCTCAAAGCCAGCTTTAGAAAAAGGA
+
BCCCDFFFFFFFGGGGGGGGGGHHHHHHHHHHHHHHHHHGHHHHHHHHHHHGGHHHHIIHHIHIHHHHHHHHHHHHHHHHHHHHHHGHHHHHHHGGGGHHHHHHHHHHHHHHHHHHHHHHHHHHHHHHHHHHHHHHHHHHHHHHHHHHHHHHHHHHHHHHHHHHHHHHHGHHHHHHHHHHHGGHHHHHHHHHHHHHHHHHHGHHHHHHHHHHHHHHHHHHHHHHHHHHHHHHHHHHHGHHHHGHHFHHGGG
@M05620:45:000000000-G6HP7:1:1101:3591:9349 1:N:0:184
ATCTCTATCTCCTAAAAACCTGTTTAGATTTGGAGATAGACCTTCAGGTTTTTCATCATTTTCTGCATGAATTATACATTGACCACGTTCCAGCGTGGTCAGTTTGCAGCATTCTGTTATTTTGTTTGACAGAGTGTCTTGTTGAGAACATATGTAGGACATGATTTTTTCCTGCAACAGGGAAAATAAAGTATAAGTTTTAAAGATTTATTCTTTAATAAAGGATCTCAAAGCCAGCTTTAGAAAAAGGA
+
1>AA1@3DFF@1B1AE1B1ABFD133A1A3EAE1B1F1G111AB1AAB1BFCE0EFAGHGDE2FA1DADG1AAFBF22DAD1D1B/EGCGH2G0>>E@H@DEBGF11BF10@22@@@@FBFGBF>00B111BGHHHH2B2GF1F>BE1BF112BB2BE11<FCF2BGG1/<<1F1G1<F@CFGC/0FF11?<?1<?F<=1>G1<>1GGGDDD1FHHH0=000GB<D/0=D0DD<./:CH0:C;0CCF.?C:
@M05620:45:000000000-G6HP7:1:1101:3624:9358 1:N:0:184
ATCTCTATCTCCTAAAAACCTGTTTAGATTTGGAGATAGACCTTCAGGTTTTTCATCATTTTCTGCATGAATTATACATTGACCACGTTCCAGCGTGGTCAGTTTGCAGCATTCTGTTATTTTGTTTGACAGAGTGTCTTGTTGAGAACATATGTAGGACATGATTTTTTCCTGCAACAGGGAAAATAAAGTATAAGTTTTAAAGATTTATTCTTTAATAAAGGATCTCAAAGCCAGCTTTAGAAAAAGGA
+
A3ABBFFFFFFFGGGGGGGGGGHHHFHHHHHHHFHHHHHHHHHHHHHFHGHGGHHHHHHHGHHGHHHH5EHHHHHHHHHHHEHHHHDHHHHHFHEGAFHHGFGHHGHHFGHHHHHHHD4GHHHHHHHGHHFHEHHHHHHHHHHFHHHHGHHHHHHHEFHHHHHHGHHHHGHHHHHHFHFGGGGHHGGHFDHHHHHHHGFHHHHHHHHHHHHHHHHHHFGHDFHFGHHHHHGGGGHHHGHHHH0GFHHHGGH
@M05620:45:000000000-G6HP7:1:1101:18284:9359 1:N:0:184
CATCCTGACCCTGAAGTACCCCATTGAGCATGGCATCGTCACCAACTGGGACGACATGGAGAAGATCTGGCACCACACCTTCTACAACGAGCTGCGCGTGGCCCCAGAGGAGCACCCAGTGCTGCTGACCGAGGCCCCCCTGAACCCCAAGGCCAACAGAGAGAAGATGACTCAGGTGAGGCTCGGCCGACGCCCGTGCTCCTCCCGTCCTTTCCCCAGTCATTTTCTGCCCGGCTTGATTCTGACATTAG
+
BBBBBFFFFFFFGFGGGGGGGGGGHFGHFGHHHHHFHGHHGGHFHGHHHHHHGEFAFFFCHGHFFFGFHHHHHGHHGGGHHHHGHGHHGFGGGHHGGGEGGGHHGGGHHGGGHHHHGGHHHHHHHHHHHHGGGGGGGGGGGGHHHHGGGGHGHHHHGGHGHHGGGGGGGGGGGGGGGGGGGGGGGGGGFFFFFFFB9DFFFFFFFFFFFFFFFFFFFFFFFFFFFFFFFFFFFFFFDFAFFFFFBFBFF/:
@M05620:45:000000000-G6HP7:1:1101:3604:9364 1:N:0:184
ATCTCTATCTCCTAAAAACCTGTTTAGATTTGGAGATAGACCTTCAGGTTTTTCATCATTTTCTGCATGAATTATACATTGACCACGTTCCAGCGTGGTCAGTTTGCAGCATTCTGTTATTTTGTTTGACAGAGTGTCTTGTTGAGAACATATGTAGGACATGATTTTTTCCTGCAACAGGGAAAATAAAGTATAAGTTTTAAAGATTTATTCTTTAATAAAGGATCTCAAAGCCAGCTTTAGAAAAAGGA
+
CCDCDFFFFFFFGGGGGGGGGGHHHHHHHHHHHHHHHHHHHHHHHHHHHHHGGHHHHIHHHHHHHHHHHHHHHHHHHHHHHHHHHHGHHHHHHHGGGGHHHHHHHHHHHHHHHHHHHHHHHHHHHHHHHHHHHHHHHHHHHHHHHHHHHHHHHHHHHHHHHHHHHHHHHGHHHHHHHHHHHGGHHHHHHHHHHHHHHHHHHHHHHHHHHHHHHHHHHHHHHGHHHHHHHGHHHHHHHGHHHHHGHHHGGGH
@M05620:45:000000000-G6HP7:1:1101:27674:9368 1:N:0:184
CATCCTGACCCTGAAGTACCCCATTGAGCATGGCATCGTCACCAACTGGGACGACATGGAGAAGATCTGGCACCACACCTTCTACAACGAGCTGCGCGTGGCCCCGGAGGAGCACCCAGTGCTGCTGACCGAGGCCCCCCTGAACCCCAAGGCCAACAGAGAGAAGATGACTCAGGTGAGGCTCGGCCGACGCCCGTGCTCCTCCCGTCCTTTCCCCAGTCATTTTCTGCCCGGCTTGATTTCTGACATTA
+
CCCCCFFFFFFFGGGGGGGGGGGHHHHHHHHHHHHHHGHHHGHHHGHHHHHHGGGGGHHHHHHHHHHHHHHHHGHHHGGHHHHHHHHHGGGGGHHGGGGGGGHHGGGGGGGGHHHHGGHHHHHHHHHHHHGGGGGGGGGGGGHHHHGGGGHGHHGGGGGGGGGGGGFGGGGGGGGGGGGGGGGGFFFFFFDFFFFFBDFFFFFFFFFAFFFFFFFFFFFFFFFFFFFFFFFFFFFFCC;FFFFFFFFFFF0
@M05620:45:000000000-G6HP7:1:1101:3612:9384 1:N:0:184
ATCTCTATCTCCTAAAAACCTGTTTAGATTTGGAGATAGACCTTCAGGTTTTTCATCATTTTCTGCATGAATTATACATTGACCACGTTCCAGCGTGGTCAGTTTGCAGCATTCTGTTATTTTGTTTGACAGAGTGTCTTGTTGAGAACATATGTAGGACATGATTTTTTCCTGCAACAGGGAAAATAAAGTATAAGTTTTAAAGATTTATTCTTTAATAAAGGATCTCAAAGCCAGCTTTAGAAAAAGGA
+
>1>AAF3DFFFFGGGGFGGGGGFGH33BAFFGHB0FFB1FGGHCFGDHAFFFEHGDHFFGHFHF2DFHHHHFHHGGFBGHFHHHHGFHFHGH@FEE/EHFEHGHGHHHHFHGFHHHHGFHFHHHGHGFHGBCFHFFHGHHHGHAEGE1BGDGHHHHHEBHGGHHGHHHB@GFHEFFHFGHHAF0/0F1<DGDGH111>FGHHHDFFDGGFHHHHHH0GFHDF00CDGHEGGHGHHF.CCHHFC00CGF..;
@M05620:45:000000000-G6HP7:1:1101:24100:9470 1:N:0:184
ATCTCTATCTCCTAAAAACCTGTTTAGATTTGGAGATAGCCCTTCAGGTTTTTCATCATTTTCTGCATGAATTATACATTGACCACGTTCCAGCGTGGTCAGTTTGCAGCATTCTGTTATTTTGTTTGACAGAGTGTCTTGTTGCGACCATATGTAGGACATGATTTTTTCCTGCAACAGGGAAACTAAAGTATAAGTTTTAAAGATTTATTCTTTAATAAAGGATCTCAAAGCCCGCTTTAGCAAAATTA
+
>>AAAFFFFDFFG1F1AEEEGGHGH3F1FHH11B0BFE11BFGHH11GHHHGGH2FG2FGHHHH2F2D2FGFHFG2G2FHH1FHBHFHHHH2BGEFFCHG20GHHGHHHH0GHHGGHHBGGGHDFGHFFH1BFFG1FFGHGHHC1/</>@HEGHHB2111BBFDFGHHHGHHH1FHBG<G/<F0.0>1>1<>1G11<FGGH10<<DGHH0DFGDHH00=D0=00:CGHHGBC:CG.:AAEC000009/0/;
@M05620:45:000000000-G6HP7:1:1101:24086:9481 1:N:0:184
ATCTCTATCTCCTAAAAACCTGTTTAGATTTGGAGATAGACCTTCAGGTTTTTCATCATTTTCTGCATGAATTATACATTGACCACGTTCCAGCGTGGTCAGTTTGCAGCATTCTGTTATTTTGTTTGACAGAGTGTCTTGTTGAGAACATATGTAGGACATGATTTTTTCCTGCAACAGGGAAAATAAAGTATAAGTTTTAAAGATTTATTCTTTAATAAAGGATCTCAAAGCCAGCTTTAGAAAAAGGA
+
A3AABFFFFFFFGGGGGGGGGGHHHHGGHHHHHHHHHHHFHHHHHHHHHHHGGHFHHFHHHHHHHHHGHHHHHHHHHHHHHHHHHHGHGHHGGFGEFFHHHHGFHHHHGHHHHHHHGHHHHHHHHHHGGHHHFHGHHHHHHGGHGHGHHHFHHHGHHGFHHHHHHHHHHGHHHHHHFHGHHGGHHHGHFFHHHHHHHHHHHHGHHHHHHHGHHHHHFHGHFH0DHHHHHFHHGHGFHEHGHHHHHHHADDH
@M05620:45:000000000-G6HP7:1:1101:24118:9488 1:N:0:184
ATCTCTATCTCCTAAAAACCTGTTTAGATTTGGAGATAGACCTTCAGGTTTTTCATCATTTTCTGCATGAATTATACATTGACCACGTTCCAGCGTGGTCAGTTTGCAGCATTCTGTTATTTTGTTTGACAGAGTGTCTTGTTGAGAACATATGTAGGACATGATTTTTTCCTGCAACAGGGAAAATAAAGTATAAGTTTTAAAGATTTATTCTTTAATAAAGGATCTCAAAGCCAGCTTTAGAAAAAGGA
+
AAABBFFFFFFFGGGGGFGGGGHHHHHHHHHHHHHHHHHHHHHHHHHHHHHGGHHHHHHHHHHHBHHHHGFHHHHBHGGHHAGHBGAGHHHHHHGGGGHHGHHHHHHHHHHHHHHHHHGHHHHHHHHHHHHHHHHFHHHHHHHHFFHGHGHHHHHHHGFHHHHFHGHHHGHHHHHFFHHHH/FFEBFGGHFHFHFGH>FHHHH1GDGHHFHHHHHHFHHBGHHEFHGHFHHEFHHFHGHHHHFHHEHHGFC
@M05620:45:000000000-G6HP7:1:1101:24101:9492 1:N:0:184
ATCTCTATCTCCTAAAAACCTGTTTAGATTTGGAGATAGACCTTCAGGTTTTTCATCATTTTCTGCATGAATTATACATTGACCACGTTCCAGCGTGGTCAGTTTGCAGCATTCTGTTATTTTGTTTGACAGAGTGTCTTGTTGAGAACATATGTAGGACATGATTTTTTCCTGCAACAGGGAAAATAAAGTATAAGTTTTAAAGATTTATTCTTTAATAAAGGATCTCAAAGCCAGCTTTAGAAAAAGGA
+
DEEEEFFFFFFFGGGGGGGGGGHHHHHHHHHHHHHHHHHHHHHHHHHHHHHGGHHHHHHHHHIHIHHHHHHHHHHHHHHHHHHHHHGHHHHHHHGGGGHHHHHHHHHHHHHHHHHHHHHHHHHHHHHHHHHHHHHHHHHHHHHHHHHHHHHHHHHHHHHHHHHHHHHHHGHHHHHHHHHHHGGHHHHHGHHHHHHHHGHHHHHHHHHHHHHHHHHHHHHHHHHHHHHHHHHHHHHHHGHHHHHHHHHHGGH
@M05620:45:000000000-G6HP7:1:1101:17148:9531 1:N:0:184
CATCCTGACCCTGAAGTACCCCATTGAGCATGGCATCGTCACCAACTGGGACGACATGGAGAAGATCTGGCACCACACCTTCTACAACGAGCTGCGCGTGGCCCCGGAGGAGCACCCAGTGCTGCTGACCGAGGCCCCCCTGAACCCCAAGGCCACCAGAGAGCCGATGACTCAGGTGAGGCTCGGCCGACGCCCGTGCTCCTCCCGTCCTTTCCCCAGTCATTTTCTGCCCGGCTTGATTTCTGACATTC
+
AABBBFFFFFFFGGCAGFGGGG?GHH54B4FG4B4GGEGHHGH3AEGFF2GGCAE0F3C3AAE33FFG5DFGHGEH1EEGHHH4GG3GEGGEGFEEEEGGEEHHGG///@B?GCGHGA?G1?G<FGCFGH/-<-AFDDGGG./0;CDG.:.;;GA.;....:A..9-;.9FFFBB9CF0:.AAF-@AD-99;@BBB@.;AFFFFFF?EDDAFBFFFF.:;;BFBFFFFB9FE.-9B?B.:BBBF//;/;B/
@M05620:45:000000000-G6HP7:1:1101:23609:9537 1:N:0:184
CATCCTGACCCTGAAGTACCCCATTGAGCATGGCATCGTCACCAACTGGGACGACATGGAGAAGATCTGGCACCACACCTTCTACAACGAGCTGCGCGTGGCCCCGGAGGAGCACCCAGTGCTGCTGACCGAGGCCCCCCTGAACCCCAAGGCCAACAGAGAGAAGATGACTCAGGTGAGGCTCGGCCGACGCCCGTGCTCCTCCCGTCCTTTCCCCAGTCATTTTCTGCCCGGCTTGATTTCTGACATTA
+
CCDDCFFFFFFFGGGGGGGGGGGHHHHHHHHHHHHHHGHHHGHHHGHHHHHHGGGGGHHHHHHHHHHHHHHHHGHHHGGHHHHHHHHHGGGGGHHGGGGGGGHHGGGGGGGGHHHHGGHHHHHHHHHHHHGGGGGGGGGGGGHHHHGGGGHGGHFGGGGGGGGGGGGGGGGGGGGGGGGGGGGGFFFFFFFFFFFFDFFEFFFFFFFFFFFFFHFFFFFFFFFFFFFFFFFFFFFFFF?FFFFFFBFEFF0
@M05620:45:000000000-G6HP7:1:1101:15684:9540 1:N:0:184
ATCTCTATCTCCTAAAAACCTGTTTAGATTTGGAGATAGACCTTCAGGTTTTTCATCATTTTCTGCATGAATTATACATTGACCACGTTCCAGCGTGGTCAGTTTGCAGCATTCTGTTATTTTGTTTGACAGAGTGTCTTGTTGAGAACATATGTAGGACATGATTTTTTCCTGCAACAGGGAAAATAAAGTATAAGTTTTAAAGATTTATTCTTTAATAAAGGATCTCAAAGCCAGCTTTAGAAAAAGGA
+
>AABBFBFFFFFGGGGGGGGGGHFHGHHGHHHFFHFHHHHHHHHHEHHHHHGGHBGH5FHHHHHBHGHHHGHHHHHHHHHGFHHHHEGHHG55FEFGCHHHFHHHHHHEGHHHHHHHHFHHHHHHHHHFHFFBHGHFGHHHHHGEBEFHHHFHHHHGBGHHHG?FFHHFGHHHHHHHGHHGEGHGFG1D1<<<GF1GHFHHHF1GEGHFHHHGHHHH0DG<DDDCFFFGG<0GHHGHEBGGBFGHFHED.C
@M05620:45:000000000-G6HP7:1:1101:17144:9549 1:N:0:184
CATCCTGACCCTGAAGTACCCCATTGAGCATGGCATCGTCACCAACTGGGACGACATGGAGAAGATCTGGCACCACACCTTCTACAACGAGCTGCGCGTGGCCCCGGAGGAGCACCCAGTGCTGCTGACCGAGGCCCCCCTGAACCCCAAGGCCAACAGAGAGAAGATGACTCAGGTGAGGCTCGGCCGACGCCCGTGCTCCTCCCGTCCTTTCCCCAGTCATTTTCTGCCCGGCTTGATTTCTGACATTA
+
CCDDDFFFFFFFGGGGGGGGGGGHHHHHHHHHHHHHHGHHHGHHHGHHHHHHGGGGGHHHHHHHHHHHHHHHHGHHHGGHHHHHHHHHGGGGGHHGGGGGGGHHGGGGGGGGHHHHGGHHHHHHHHHHHHGGGGGGGGGGGGHHHHGGGGHGHHGGGGGGGGGGGGGGGGGGGGGGHGGGGGGGFFFFFFFFFFFFBFFFFFFFFFFFFFFFFFFFFFFFFFFFFFFHFFFFFAFFFFFFFFFFFEFFFF0
@M05620:45:000000000-G6HP7:1:1101:23621:9552 1:N:0:184
CATCCTGACCCTGAAGTACCCCATTGAGCATGGCATCGTCACCAACTGGGACGACATGGAGAAGATCTGGCACCACACCTTCTACAACGAGCTGCGCGTGGCCCCGGAGGAGCACCCAGTGCTGCTGACCGAGGCCCCCCTGAACCCCAAGGCCAACAGAGAGAAGATGACTCAGGTGAGGCTCGGCCGACGCCCGTGCTCCTCCCGTCCTTTCCCCAGTCATTTTCTGCCCGGCTTGATTTCTGACATTA
+
BABCCFFFFFFFGGGGGGGGGGGHHHFHHHHHHHHHHGHHHGHHHGHHHHHHGGGGGHHHHHHHHHHHHHHHHGHHHGGHHHHHHHHHGGGGGHHGGGGGGGHHGGGGGGGGHHHHGGHHHHHHHHHHHHGGGGGGGGGGGGHHHHGGGDHGHHGEGGGGGGGGFGFGGGGGGGGGGGGGGGGGFFFFFFFFFFFF@ADEFFFFFFFEDFFFFFFFFFDFF/FFFFFFFFFFF;DAF;.FFFFFF/BBFF/
@M05620:45:000000000-G6HP7:1:1101:11000:9555 1:N:0:184
AAACCAAGCAGACACTCACCGCTCCCTCGCCACAGGCCAATAGTTTGTCCTCACTGAGTTGGCAACAAGTGGCTGCTGTGGCTGCCATTTTTCTGGTGATGGCCATCAGCTCCGACGAGGTCAGCTGGGGGGCTTTCTTTGGGAAACCAAGGAGAAACCGGAAAGAAGAATTTTTTAATTAAGCCTTCTTGGGCCATTCAGAGTTTTTTACCCCCCTGCCTCTTTTCCCCAGACCTCCTCTTCCATTCCCA
+
CDDDDCCFCFFFGGGGGGGGGGGGGGHHGGGGGHHHGGHHHHHHHHHHHHHHHHHHHHHHHHHHHHHHHHHHGHGGHHHHHHHGGHHHHHHHHHHHHHHHHHHHHHHHHHHHHGGGGGGGGHHHHHHHGGG--AE/0;F00/..;./9;9....;A0B.--@F-.;./0/;FFFF-A000;000;0000000....;0000000;BFF-.0;/.;-@...;00;00000//....00.//00000000;00
@M05620:45:000000000-G6HP7:1:1101:15676:9560 1:N:0:184
ATCTCTATCTCCTAAAAACCTGTTTAGATTTGGAGATAGACCTTCAGGTTTTTCATCATTTTCTGCATGAATTATACATTGACCACGTTCCAGCGTGGTCAGTTTGCAGCATTCTGTTATTTTGTTTGACAGAGTGTCTTGTTGAGAACATATGTAGGACATGATTTTTTCCTGCAACAGGGAAAATAAAGTATAAGTTTTAAAGATTTATTCTTTAATAAAGGATCTCAAAGCCAGCTTTAGAAAAAGGA
+
CCCDDFFFFFFFGGGGGGGGGGHHHHHHHHHHHHHHHHHHHHHHHHHHHHHGGHHHHHHHHHHIIHHHHHHHHHHHHHHHHHHHHHGHHHHHHHGGGGHHHHHHHHHHHHHHHHHHHHHHHHHHHHHHHHHHHHHHHHHHHHHHHHHHHHHHHHHHHHHHHHHHHHHHHGHHHHHHHHHHHGGHHHHHHHHHHHHHHHHHHHHHHHHHHHHHHHHHHHHHHHHHHHHHHHHHHHHHHGHHHHHGHHHHGGH
@M05620:45:000000000-G6HP7:1:1101:15658:9563 1:N:0:184
ATCTCTATCTCCTAAAAACCTGTTTAGATTTGGAGATAGACCTTCAGGTTTTTCATCATTTTCTGCATGAATTATACATTGACCACGTTCCAGCGTGGTCAGTTTGCAGCATTCTGTTATTTTGTTTGACAGAGTGTCTTGTTGAGAACATATGTAGGACATGATTTTTTCCTGCAACAGGGAAAATATAGTATAAGTTTTAAAGATTTATTCTTTAATAAAGGATCTCAAAGCCAGCTTTAGAAAAAGGA
+
ABBBBFBFFFFFGGGGGGGGGGHHHFBHHHHCHFGFHHF5FGHHHHHGHHHGGHFHFHHHHHGHEHHHHHHHHHHHHHHHHGHHHHEHHHHEFHGGGGHHHHHHHHGFHHHHHHHFHHHGHHEEGHGHFH4FHHHHHHHHHHHH4BC4EFGHHHGFHHHHGHFFHHHHHGHHHHHHD<CCGEAGHGHH1@GGHHFGGGDFHHG1FGGHHFGHHHHHFHHGGH0</<GHHFDFGFFHHGHHHFFHGCG.../
@M05620:45:000000000-G6HP7:1:1101:2991:9570 1:N:0:184
CATCCTGACCCTGAAGTACCCCATTGAGCATGGCATCGTCACCAACTGGGACGACATGGAGAAGATCTGGCACCACACCTTCTACAACGAGCTGCGCGTGGCCCCGGAGGAGCACCCAGTGCTGCTGACCGAGGCCCCCCTGAACCCCAAGGCCAACAGAGAGAAGATGACTCAGGTGAGGCTCGGCCGACGCCCGTGCTCCTCCCGTCCTTTCCCCAGTCATTTTCTGCCCGGCTTGATTTCTGACATTA
+
BBBBBFFFFFFFGGGGGGGGGGGHHHFHHHHHHHGHHGHHHGHFHGHHHHHHGGGCGHHGHHHHHHHHHHHHHGHHHGGHHHHHHHHHGGGGGHHGGGGGGGHHGGGGGGGGHHHHGGHHHHHHHHHHGFGDFGFGGGGGGGHHHHGGGGHGHHGGGGGGGGDEFGGGGGGGGGGGGGGGGGGGFFFFFFFFFFFFFFFFFFBFFFFFFFFFFFFFFFFFFEBFFFEFFFFEDC;FCF:FFF/FF;9BFF/
@M05620:45:000000000-G6HP7:1:1101:11001:9575 1:N:0:184
AAACCAAGCAGACACTCACCGCTCCCTCGCCACAGGCCAATAGTTTGTCCTCACTGAGTTGGCAACAAGTGGCTGCTGTGGCTGCCATTTTTCTGGTGATGGCCATCAGCTCCGACGAGGTCAGCTGGGGGGCTTTCTTTGTGTAAGCAACGAGAAACCTGAAAGAAGCATTTTTTAACTAAGTCCTGCTGAGTCATTCATGAGTTTTTAGCCGCCTTGCTTCTTCTCACAGACTCTCTACTCTCATGCCA
+
CCCCCBBFCFFFGGGGGGGGGGGGGGHHGGGGGGHHGGHHHHHHHHHHHHHHHHHHHHGHHHHHHHHHHHHHGHGGHHHHHHHGGHHHHHHHHHHHHHHHHHHHHHHHHHHHHGGGGGGGGHHHHHHHGGGG?FGF0FFFF0CCGBBFFFFAEDFFFFF/AFF0BF.90;BFFFFBFF0BFFB;B99B0;F0.0:0BB9B0:::FFFFA.9B9.@:D.99FBBBFBBF09000.00:0:9:B09:0;0;BF
@M05620:45:000000000-G6HP7:1:1101:14139:9580 1:N:0:184
CATCCTGACCCTGAAGTACCCCATTGAGTATGGCATCGTCACCAACTGGGACGACATGGAGAAGATCTGGCACCACACCTTCTACAACGAGCTGCGCGTGGCCCCGGAGGAGCACCCAGTGCTGCTGACCGAGGCCCCCCTGAACCCCAAGGCCAACAGAGAGAAGATGACTCAGGTGAGGCTCGGCCGACGCCCGTGCTCCTCCCGTCCTTTCCCCAGTCATTTTCTGCCCGGCTTGATTTCTGACATTA
+
BCCCCFFFFFFFGGGGGGGGGGGHHHHH5FGHHHHHHGHHHGHHHGHHHHHHGGGGGHHGHHHHHHHHHGHHHGHHHGGHHHHHHHHHGGGGGHHGGGGGGGHHGGGGGGGGHHHHGGHFHHGHHHHHHHGGGGGGGGGGGGHHHHGGGGHGHHGGGGGGGGGGGGGGGGGGGGGGGGGGGGGGFFFFFFFFFFFFFFFFFFFFFFFFDFFFFFFFFEFFFFFFFFFFFFFFFFFFFFAFFFFFFFFFFF0
@M05620:45:000000000-G6HP7:1:1101:3000:9587 1:N:0:184
CATCCTGACCCTGAAGTACCCCATTGAGCATGGCATCGTCACCAACTGGGACGACATGGAGAAGATCTGGCACCACACCTTCTACAACGAGCTGCGCGTGGCCCCGGAGGAGCACCCAGTGCTGCTGACCGAGGCCCCCCTGAACCCCAAGGCCAACAGAGAGAAGATGACTCAGGTGAGGCTCGGCCGACGCCCGTGCTCCTCCCGTCCTTTCCCCAGTCATTTTCTGCCCGGCTTGATTTCTGACATTA
+
CCCCCFFFFFFFGGGGGGGGGGGHHHHHHHHHHHHHHGHHHGHHHGHHHHHHGGGGGHHHHHHHHHHHHHHHHGHHHGGHHHHHHHHHGGGGGHHGGGGGGGHHGGGGGGGGHHHHGGHHHHHHHHHHHHGGGGGGGGGGGGHHHHGGGGHGHHGGGGGGGGGGGGGGGGGGGGGGGGGGGGGGFFFFFFFFFFFFDFFFFFFFFFFFFFFFFFFFFFFFFFFFFFFFFFFFFF;FFFAFFFFFF90BFF0
@M05620:45:000000000-G6HP7:1:1101:8475:9589 1:N:0:184
CATCCTGACCCTGAAGTACCCGGCTTGATTTCTGACATTAGATCGGAAGAGCACACGTCTGAACTCCAGTCACGGACATTTATCTCGTATGCCGTCTTCTGCTTGAAAAAAAAAAAACCACAAAAAAACGCCCTGTTGAAATACTTGCACACAACTCTTTCGTCAACGACAGCTTCTTTATTCCCCCCTCTACGCTACAGCCCCTCGAGCGAGGAGCTACCGCCGAGCTGTCTGTCTGAGACCGCCCCTTC
+
BBBBBFFFFFFFGFGGGGGGGGGGGGGHHHHHHHFFGHHFGFHHHGGGGHHHHHGHGHHHGHHHHHGEGHHHHGEGGGHHHHHHHHHGEHHHHGFGHGHHBHHHHFF3GH?EG@D<<//////00//-.--<--.000000000000000:.:../00000.....0..---.000000000000/.-9..//.-..-///.....-...-----...//.-------./////////////.9----...
@M05620:45:000000000-G6HP7:1:1101:14135:9601 1:N:0:184
CATCCTGACCCTGAAGTACCCCATTGAGCATGGCATCGTCACCAACTGGGACGACATGGAGAAGATCTGGCACCACACCTTCTACAACGAGCTGCGCGTGGCCCCGGAGGAGCACCCAGTGCTGCTGACCGAGGCCCCCCTGAACCCCAAGGCCAACAGAGAGAAGATGACTCAGGTGAGGCTCGGCCGACGCCCGTGCTCCTCCCGTCCTTTCCCCAGTCATTTTCTGCCCGGCTTGATTTCTGACATTA
+
BCCCCFFFFFFFGGGGGGGGGGGHHHHH4FHHHHHHHGHHHGHHHGHHHEHHGGGGGHHHHHHHHHHHHHHHHGHHHGGHHHHHHHHHGGGGGHHGGGGGGGHHGGGGGGGGHHHHGGHHHHHHHHHHHHGGGGGGGGGGGGHHHHGGDDHGHHGGGGGGGGGGGGGGGGGGGGGGGGGGGGGGFFFFFFFFFFFFFFFFFFFFFF?FDFFFFFFFFFFFFFFFFFFFFFFFFFFFFFFFFFFFFBFFFF0
@M05620:45:000000000-G6HP7:1:1101:3010:9604 1:N:0:184
CATCCTGACCCTGAAGTACCCCATTGAGCATGGCATCGTCACCAACTGGGACGACATGGAGAAGATCTGGCACCACACCTTCTACAACGAGCTTCGCGTGGCCCCGGAGGAGCACCCAGTGCTGCTGACCGAGTCCCCCCTGAACCCCAAGGCCAACAGAGAGAAGATGACTCAGGTGAGGCTCGGCCGACGCCCGTGCTCCTCCCGTCCTTTCCCCAGTCATTTTCTGCCCTGCTTGATTTCTGACATTT
+
AAAAAFFFFFFFFBG1FFGGGGGHHGHBFHH10B0EFEFGHGGHHGH00/GGAEECGFGBF1FG1GGG11F0FFFHHGGHHHHHHH1G/F/>E1BEEEEEGEHHG@/<CGC<?FGHGFGGFGG??G<1FG?CC<>FHHGGCEFHHHGGGAG.;GGGGF/FGH.AFFFFGFFGGF0/;;F..:;C-AEB@;@9>@@?=9AAFFFFFFBABBF/BFFFFF;FFFFFF;BF;/BE/9;FF/-;FF9B;///;F/
@M05620:45:000000000-G6HP7:1:1101:26416:9650 1:N:0:184
AAACCAAGCAGACACTCACCGCTCCCTCGCCACAGGCCAATAGTTTGTCCTCACTGAGTTGGCAACAAGTGGCTGCTGTGGCTGCCATTTTTCTGGTGATGGCCATCAGCTCCGACGAGGTCAGCTGGGGGGCTTTCTTTGTGTAAGCAACGAGAAACCTGAAAGAAGCATTTTTTAACTAAGTCCTGCTGAGTCATTCATGAGTTTTTAGCCGCCTTGCTTCTTCTCACAGACTCTCTACTCTCATGCCA
+
CCCCCCCFCFFFGGGGGGGGGGGGGGHHGGGGGHHHGGHHHHHHHHHHHHHHHHHHHHHHHHHHHHHHHHHHGHGGHHHHHHHGGHHHHHHHHHHHHHHHHHHHHHHHHHHHHGGGGGGGGHHHHHHHGGGGGGGGGGGGGGGGGGFFFFFFFFFFFFFFFFFFFFFFFFFFFFFFFFFFFFFFFFFFFFFFFFFFFFFFFFFFFFFFFFFFFFFFFFFFFFFFFFFFFFFFFFFFFFFFFFFFFFFFFFF
@M05620:45:000000000-G6HP7:1:1101:26397:9651 1:N:0:184
AAACCAAGCAGACACTCACCGCTCCCTCGCCACAGGCCAATAGTTTGTCCTCACTGAGTTGGCAACAAGTGGCTGCTGTGGCTGCCATTTTTCTGGTGATGGCCATCAGCTCCGACGAGGTCAGCTGGGGGGCTTTCTTTGTGTAAGCAACGAGAAACCTGAAAGAAGCATTTTTTAACTAAGTCCTGCTGAGTCATTCATGAGTTTTTAGCCGCCTTGCTTCTTCTCACAGACTCTCTACTCTCATGCCA
+
33A>AAAFBCCFGFGGGFGGGGGGGGFHGGGDEFHCGGDDHGHGGGGCGHGHFHEGHFDGHGHFFGFHHDGHGHEGGGHHHHHGGHHHHHGHHHH3FFFGHHHHEGGFHHHHHFEEE?CFDHGFGHHHGGGGGGGGGGGGGGGGGGFFBBFFFFFFFFFFFFFEFFFBFFFFFFFFFFFBBBF/;FFFEFFFFFF/9;/BFFFF/9FFEAFFFFFFF.BFBFFBFFF/9BFFFFBFBFFFF/BBF/;99/F
@M05620:45:000000000-G6HP7:1:1101:27551:9655 1:N:0:184
CATCCTGACCCTGAAGTACCCCATTGAGCATGGCATCGTCACCAACTGGGACGACATGGAGAAGATCTGGCACCACACCTTCTACAACGAGCTGCGCGTGGCCCCGGAGGAGCACCCAGTGCTGCTGACCGAGGCCCCCCTGAACCCCAAGGCCAACAGAGAGAAGATGACTCAGGTGAGGCTCGGCCGACGCCCGTGCTCCTCCCGTCCTTTCCCCAGTCATTTTCTGCCCGGCTTGATTTCTGACATTA
+
CCDCCFFFFFFFGGGGGGGGGGGHHHHHHHHHHHHHHGHHHGHHHGHHHHHHGGGGGHHHHHHHHHHHHHHHHGHHHGGHHHHHHHHHGGGGGHHGGGGGGGHHGGGGGGGGHHHHGGHGHHHHHHHHHHGGGGGGGGGGGGHHHHGGGGHGHHGGGGGFGGGGGGGGGGGGGGGGGGGGGGGGFFFFFFFFFFFFBFFFFFFFFFFEFFFFFHFFFFFFFFFFFFFFFEFFFFFFFFAFFFFFFFFFFF0
@M05620:45:000000000-G6HP7:1:1101:15519:9671 1:N:0:184
ATCTCTATCTCCTAAAAAGGAAGAAAGGGGAGGGAAGATCGGAAGAGCACACGTCTGAACTCCAGTCACGGACATTTATCTCGTATGCCGTCTTCTGCTTGAAAAAAAAAAAACAACATCACTCGAACCATCTAGACAACATCCACCCTTTACCCTTCAATCATCTAATCATCCCCATCTGACACACCACGCCCTCGTAGTTAACGCTCAGCCACCTCTGCTAGCACCTCTAATCGTACGAGTCCCTCGCT
+
BBBBBFFFFFFFGGGGGGGGGGHA4FGHGGGGGGGHGHHHHGGGGHHHHHHHGHHHGHHHHHHHHHHHHGGGGGHHHHHHHHHGGHHHHGGGHGHHHHHHHHFHHHGGGGDF//?///011111//00-01<111111/../0/0/..</0000/0//000000;000000000..///0000;0/.......--.-....////.;...///...9.;////////./://///.;..-...9///.--.
@M05620:45:000000000-G6HP7:1:1101:27346:9674 1:N:0:184
CATCCTGACCCTGAAGTACCCCATTGAGCATGGCATCGTCACCAACTGGGACGACATGGAGAAGATCTGGCACCACACCTTCTACAACGAGCTGCGCGTGGCCCCGGAGGAGCACCCAGTGCTGCTGACCGAGGCCCCCCTGAACCCCAAGGCCAACAGAGAGAAGATGACTCAGGTGAGGCTCGGCCGACGCCCGTGCTCCTCCCGTCCTTTCCCCAGTCATTTTCTGCCCGGCTTGATTTCTGACATTA
+
CCCCCFFFFFFFGGGGGFGGGGGHHHHHHHHHHHHHHGHHHGHHHGHHHHHHGGGGGHHHHGHHGGHHHHHHHGHHHGGHHHHHHHHHGGGGGHHGGGGGGGHHGGGGGGGGHHHHGGGFGHHHHHHGHHGGGGGGGGGGGGHHHHGGGGHGHHGGGGGGGGGGGGGGGGGGGGGGGGFGGGGGFFFFFFAFFFFCFFFFFFFFFFFADFFFFFFFFF?BFFFFFFFFFFFFFFFFFFFFFFFFFFFFFF0
@M05620:45:000000000-G6HP7:1:1101:4625:9684 1:N:0:184
ATCTCTATCTCCTAAAAACCTGTTTAGATTTGGAGATAGACCTTCAGGTTTTTCATCATTTTCTGCATGAATTATACATTGACCACGTTCCAGCGTGGTCAGTTTGCAGCATTCTGTTATTTTGTTTGACAGAGTGTCTTGTTGAGAACATATGTAGGACATGATTTTTTCCTGCAACAGGGAAAATAAAGTATAAGTTTTAAAGATTTATTCTTTAATAAAGGATCTCAAAGCCAGCTTTAGAAAAAGGA
+
AABBAFFFDFFFGFGGGGGGGGFHHGHHHHHHHCGFHGGBGFHHGHFHHGHGGHGGGFHHHHHHHGFHHHHHGFHHHHHHHHGHHHGHHHHHHHGEGGHEHHHHHGHGHHHHHFHHHHGHHHHHHHHHHFFHFHHHHHHHHHHHGGEHHGHHHHHHGHHGHHHGHHHHHGHHHHHHGGGGHGGGHHHHFBHGFHHGHFGFHGGGGFHHHGHHHHHHGBGHGFGHHHHH<GFFHGHGHGHHHFHHHHFGGGF
@M05620:45:000000000-G6HP7:1:1101:27366:9685 1:N:0:184
CATCCTGACCCTGAAGTACCCCATTGAGCATGGCATCGTCACCAACTGGGACGACATGGAGAAGATCTGGCACCACACCTTCTACAACGAGCTGCGCGTGGCCCCGGAGGAGCACCCAGTGCTGCTGACCGAGGCCCCCCTGAACCCCAAGGCCAACAGAGAGAAGATGACTCAGGTGAGGCTCGGCCGACGCCCGTGCTCCTCCCGTCCTTTCCCCAGTCATTTTCTGCCCGGCTTGATTTCTGACATTA
+
BBBBBFFFFFFFGGGGGGGGGGEHHHFHHFGHHHHHHGHHHGHGEFHHHHHHGGGGGHHEHHHHHGHHHHHHHGHHGGGHHHHHHHHHGGGGGHHGGGGGGGHHGGGGGGGGHHHHGEHHHHHHHHHFHHGGGGGGGGGGGGFCGHGGGGGEHHGGGGGEGGGGGGFGGGGGGGGGGGGGGGGGFFFFFFFFFFFFDBDEFFFFFFFFFFFFFFFFFFFFFFFFFFFFFFFEA=BFCA.BFFFFFBFEFF/
@M05620:45:000000000-G6HP7:1:1101:4646:9688 1:N:0:184
ATCTCTATCTCCTAAAAACCTGTTTAGATTTGGAGATAGACCTTCAGGTTTTTCATCATTTTCTGCATGAATTATACATTGACCACGTTCCAGCGTGGTCAGTTTGCAGCATTCTGTTATTTTGTTTGACAGAGTGTCTTGTTGAGAACATATGTAGGACATGATTTTTTCCTGCAACAGGGAAAATAAAGTATAAGTTTTAAAGATTTATTCTTTAATAAAGGATCTCAAAGCCAGCTTTAGAAAAAGGA
+
CCCCCFFFFFFFGDFGGGGGGGHHHHHHHHHHHGHHHHHHHHHHHHHHHHHGGHHHHHIHHHHIHHHHHHHHHHHHHHHHHHHHGHGHHHHHHHGGGGHHHHHHHHHHHHHHHHHHHHHHHHHHHHHHGHHHHHHHHHHHHHHHHHHHHHHHHHHHHHHHHHHHHHHHHGHHHHHHHHHHHGGHHHHHGHHGHHHHGFGHHHHGHHHHGGGGHHHHHHGHGHHHHHHHHHHHFHHHFFHHHHHEGGHHGGG
@M05620:45:000000000-G6HP7:1:1101:4656:9704 1:N:0:184
ATCTCTATCTCCTAAAAACCTGTTTAGATTTGGAGATAGACCTTCAGGTTTTTCATCATTTTCTGCATGAATTATACATTGACCACGTTCCAGCGTGGTCAGTTTGCAGCATTCTGTTATTTTGTTTGACAGAGTGTCTTGTTGAGAACATATGTAGGACATGATTTTTTCCTGCAACAGGGAAAATAAAGTATAAGTTTTAAAGATTTATTCTTTAATAAAGGATCTCAAAGCCAGCTTTAGAAAAAGGA
+
CCCCCFFFFFFFGGGGGGGGGGHHHHHHHHHHGHHHHHHHHHHHHHHHHHHGGHHHHHIHHHHHHHHHHHHHHHHHHHHHGGGHHHGHHHHHHHGGGGHHHHHHHHHGHHHHHHHHHHHHHHHHHHHHHHHHHHHHHHHHHHHHHHHHHHHHHHHHHHHHHHHHHHHHHGHHHHHHHHHHHGGHHHHHHHHHHHHHHHHHHGHHHHHHHHHHHHHHHHHGGHFHHHHHHHHHHHHHHGHHHHGHHHHHGGH
@M05620:45:000000000-G6HP7:1:1101:23870:9741 1:N:0:184
AAACCAAGCAGACACTCACCGCTCCCTCGCCACAGGCCAATAGTTTGTCCTCACTGAGTTGGCAACAAGTGGCTGCTGTGGCTGCCATTTTTCTGGTGATGGCCATCAGCTCCGACGAGGTCAGCTGGGGGGCTTTCTTTGTGTAAGCAACGAGAAACCTGAAAGAAGCATTTTTTAACTAAGTCCTGCTGAGTCATTCATGAGTTTTTAGCCGCCTTGCTTCTTCTCACAGACTCTCTACTCTCATGCCA
+
CBCCCCCFCFFFGGGGGGGGGGGGGGHHGGGGGHHHGGHHHHHHHHHHHHHHHHHHHHFHHHHHHHHHHFGHGHGGHHHHHHHGGHHHHHHHHHHHHHGHHHHHHHHHHHHHHGGGGGGGGHHHHHHHGGGGGGGGGGGGGGGGGGFFFFFFFFFFFFFFFFFFFFFFFFFFFFFFFFFFFFFFFFFFFFFFFFFFFFFFFFFFFFFFFFFFFFFFFFFFFFFFFFFFFFFFFFFFFFFFFFFFFFFFFFF
@M05620:45:000000000-G6HP7:1:1101:17186:9755 1:N:0:184
CATCCTGACATTAGATCGGAAGAGCACACGTCTGAACTCCAGTCACGGACATTTATCTCGTATGCCGTCTTCTGCTTGAAAAAAAAAAAAAAAAAAATAACTAAATTTAACAAAAAATAATGATATATATAAAAAAGAAAATAAGCACATATACTCAATTTTTGCACATTAACTAATTTGTAGTCAATACGATCCAGAAATGTCATCTCCAAACGCATATTCTGTGAGTTTATTCTAATGATGATATATAT
+
DDDDDFFFFFFFGGGGGGGGGGHHHHHFGEGHHGHHHHHHHHHHHHGGGGGHHHHHHHHHGGHHHHGFGHGHHHHHHHGHHHHGGGGGE>//////>01?11?111=1?111100.-01100000<000000000<:..//000<00//000000000000:0-<0<00000<00000000000<00000...9.000/000000000<00:0<.--..00000<00000:0000<000000:00000<00
@M05620:45:000000000-G6HP7:1:1101:10649:9762 1:N:0:184
AAACCAAGCAGACACTCACCGCTCCCTCGCCACAGGCCAATAGTTTGTCCTCACTGAGTTGGCAACAAGTGGCTGCTGTGGCTGCCATTTTTCTGGTGATGGCCATCAGCTCCGACGAGGTCAGCTGGGGGGCTTTCTTTGTGTAAGCAACGAGAAACCTGAAAGAAGCATTTTTTAACTAAGTCCTGCTGAGTCATTCATGAGTTTTTAGCCGCCTTGCTTCTTCTCACAGACTCTCTACTCTCATGCCA
+
ABBBAAAFBFFFGGGGGGGGGGGGGGGHGGGGGHGHGGCHHFHFBGHHHFHHHHHHHHHHHHHHHHHHHGGHGFGGHHGHFHCFGHFHFGFFHEHHHHEHHFHHHHHHHHHHHFGGGC<CCHHHHHHHGGGGGGGGBFFGGFGFGGFFFFFFFFFFFFFBABFFFEFFFFFFFFFAEFFFFFFFFFFFFFFFFBFFFFFFFFBBBFFFFFFFFAB>DAFFFFFFFFFFFFFFFFFFFFFFFFFFFFBBFFF
@M05620:45:000000000-G6HP7:1:1101:25066:9781 1:N:0:184
ATCTCTATCTCCTAAAAACCTGTTTAGATTTGGAGATAGACCTTCAGGTTTTTCATCATTTTCTGCATGAATTATACATTGACCACGTTCCAGCGTGGTCAGTTTGCAGCATTCTGTTATTTTGTTTGACAGAGTGTCTTGTTGAGAACATATGTAGGACATGATTTTTTCCTGCAACAGGGAAAATAAAGTATAAGTTTTAAAGATTTATTCTTTAATAAAGGATCTCAAAGCCAGCTTTAGAAAAAGGA
+
CCCCCFFFFFFFGGGGGGGGGGHHHHHHHHHHHHHHHHHHHHHHHHHHHHHGGHHHHIHHHHIHIHHHHHHHHHHHHHHHHHHHHHGHHHHHHHGGGGHHHHHHHHHHHHHHHHHHHHHHHHHHHHHHHHHHHHHHHHHHHHHHHHHHHHHHHHHHHHHHHHHHHHHHHGHHHHHHHHHHHGGHHHHHHHHHHHHHHHHHHHHHHHHHHHHHHHHHHHHHHHHHHHHHHHHHHHHHHGHHHHHGHHHGGGH
@M05620:45:000000000-G6HP7:1:1101:25048:9786 1:N:0:184
ATCTCTATCTCCTAAAAACCTGTTTAGATTTGGAGATAGACCTTCAGGTTTTTCATCATTTTCTGCATGAATTATACATTGACCACGTTCCAGCGTGGTCAGTTTGCAGCATTCTGTTATTTTGTTTGACAGAGTGTCTTGTTGAGAACATATGTAGGACATGATTTTTTCCTGCAACAGGGAAAATAAAGTATAAGTTTTAAAGATTTATTCTTTAATAAAGGATCTCAAAGCCAGCTTTAGAAAAAGGA
+
AABCCFFFFFFFGGGGGGGGGGHHHHHHHHHHHHHHHHHHHHHHHHHHHHHGGHHHHHIHIIIIIHHHHHHHHHHHHHHHHHHHGHGHHHHHHHGGGGHHHHHHHHHHHHHHHHHHHHHHHHHHGHHHHHHHHHHHHHHHHHHHHHGHHHHHHHHHHHHHHHHGHHHHHGHHHHHHHHHHHGGGGHHHGHGGHHHHHHHHHGHGHHHHHHHHHHHHHHHHHHHHHHHFHGHGHHHHHGHHHHHHHGFFGGG
@M05620:45:000000000-G6HP7:1:1101:25064:9803 1:N:0:184
ATCTCTATCTCCTAAAAACCTGTTTAGATTTGGAGATAGACCTTCAGGTTTTTCATCATTTTCTGCATGAATTATACATTGACCACGTTCCAGCGTGGTCAGTTTGCAGCATTCTGTTATTTTGTTTGACAGAGTGTCTTGTTGAGAACATATGTAGGACATGATTTTTTCCTGCAACAGGGAAAATAAAGTATAAGTTTTAAAGATTTATTCTTTAATAAAGGATCTCAAAGCCAGCTTTAGAAAAAGGA
+
BCCCCFFFFFFFGGGGGGGGGGHHHHHHHHHHHHHHHHHHHHHHHHHHHHHGGHHHHHHHHHHHHHHHHGHHHHHHHHHHHHHHHHGHHHHHHHGGGGHHHHHHHHHHHHHHHHHHHHHHHHHHHHHHHHHHHHGHHHHHHHHHHHHHHHHHHHHHHHHHHHHHHHHHHGHHHHHHHHHHHGGHHHHHHHHHHHHHHGHHHHHHHHHHHHHHHHHHHHHHHHHHHHHHHGHGHHHHHGHHHHHHHGGFGGF
@M05620:45:000000000-G6HP7:1:1101:21272:9818 1:N:0:184
CATCCTGACCCTGAAGTACCCCATTGAGCATGGCATCGTCACCAACTGGGACGACATGGAGAAGATCTGGCACCACACCTTCTACAACGAGCTGCGCGTGGCCCCGGAGGAGCACCCAGTGCTGCTGACCGAGGCCCCCCTGAACCCCAAGGCCAACAGAGAGAAGATGACTCAGGTGAGGCTCGGCCGACGCCCGTGCTCCTCCCGTCCTTTCCCCAGTCATTTTCTGCCCGGCTTGATTTCTGACATTA
+
BBCCCFFFFFFFGGGGGFGGGGGHHHHHHHHHHHHHHGHHHGHHHGHHHHHHGGGGGHHGHHHHHHGHHHHHHGHHHGGHHHHHHHHHGGGGGHHGGGGGGGHHGGGGGGGGHHHHGGHGHHHHHHHHHHGGFGGGGGGGGGHHHHGGGGHGHHGGGGGGGGGGGGGGGGGGGGGGGGGGGGGGFFFFFFFFFFF;@DBEFFFFFFBADFAFFFFFFFFFFFFFFFFFFEFEFFFFFF?BFFFFF;BFFF0
@M05620:45:000000000-G6HP7:1:1101:3854:9830 1:N:0:184
ATCTCTATCTCCTAAAAAGGAAGAAAGGGGAGGGAAGATCGGAAGAGCACACGTCTGAACTCCAGTCACGGACATTTATCTCGTATGCCGTCTTCTGCTTGAAAAAAAAAAAACAAATCGTTTTTTGGAACGCTTATCTTGTTGAACACATATTTCTGCCATTCGTTGTTCCGTCCTCCTGGACACTTCCATCTCTGATTTATAAATTTCTTCTTGACTCCCAAATCTCACAGCTCCCTGTAGAACCCTAC
+
AABBAFFFFFDFGGFGGGGEAFGFGGHFGGCGGGEHFHHHFGEFEHHGHHEGGCFHEHGGHGHFHBGHHGGFEFHHHFHDHHB?1FHBG>?EGEEGHFHHHABDEGEFFCB>/?//011/////.---111.<<..0000===.0000/:00:0000000/0000:;/..90.0:..;////;.;.900000;0;0;09/;B/9/9///:://9://;B//9./.;;/9/9/:;///;./://///;9...
@M05620:45:000000000-G6HP7:1:1101:16360:9836 1:N:0:184
CATCCTGACCCTGAAGTACCCCATTGAGCATGGCATCGTCACCAACTGGGACGACATGGAGAAGATCTGGCACCACACCTTCTACAACGAGCTGCGCGTGGCCCCGGAGGAGCACCCAGTGCTGCTGACCGAGGCCCCCCTGAACCCCAAGGCCAACAGAGAGAAGATGACTCAGGTGAGGCTCGGCCGACGCCCGTGCTCCTCCCGTCCTTTCCCCAGTCATTTTCTGCCCGGCTTGATTTCTGACATTA
+
CCCCCFFFFFFFGGGGGGGGGGGHHGHHHHHHHHHHHGHHHGHHHGHHHHGHGGGGGHHHHHHHHHHHHHHHHGHHHGGHHHHHHHHHGGGGGHHGGGGGEEHHGFFDGGGGHHHHGGHHHHHHHHHGHHGGGGGGGGGGGGGHHHGGADHGHHGGGGGGGGGGGGFGGGGGGGGGGGGGGGGGFFFFFFFFFFFFDFFFFFFFFFFFFFFFFFFFFFFFFFFFFFFFFFFFDCCFFFAFFFFFFBFFFF/
@M05620:45:000000000-G6HP7:1:1101:15683:9844 1:N:0:184
ATCTCTATCTCCTAAAAAGGAAGAAAGGGGAGGGAAGATCGGAAGAGCACACGTCTGAACTCCAGTCACGGACATTTATCTCGTATGCCGTCTTCTGCTTGAAAAAAAAAAAAACAAAACATCAGTATAATGCTATTCTTAGGTCACCAACAAGAAACCAAAAAAACGCATTTTTTAACTCTCCCCTACTTGATCCTTTATGAGTTGGTATCCGTCTAGCCCAATTGTCTCAACTCTCTCCTCTCTACAAC
+
BBBBBFFFFFFFGGGGGGEGGGHC4FGHGGGGGGGHGHHHHGGGGHHHHHHHGHHHGHGHHHHHHHHHHGGGGGHHHHHHGHHGGHHHHGGGHGHHGHHHHH3GHHGGGGGG<////?00/1<11<11111>111<1=1=00000/<<0.<..///:/;....::-.--9..;00;909C000//.;..;//////////;/////9/9/99/..9;.////..9///:/9/9.;9///9//./;/9////
@M05620:45:000000000-G6HP7:1:1101:11177:9847 1:N:0:184
ATCTCTATCTCCTAAAAACCTGTTTAGATTTGGAGATAGACCTTCAGGTTTTTCATCATTTTCTGCATGAATTATACATTGACCACGTTCCAGCGTGGTCAGTTTGCAGCACTCTGTTATTTTGTTTACCAGAGTGTCTTTTTGAGAACATATGTAGACATGATTTTTTCCTGCAACAGGGAAAATAAAGTATAAGTTTTAAAGATTTATTCTTTAATAAAGGATCTCAAAGCCAGCTTTAGAAAAAGGAA
+
BCCCCFFFFFFFGGGGGGGGGGHHHGHHHHHHHHHHHHHHHHHHHHHHHHHGGHHHHHHIHHHIIHHHHHHHHHHHHHHHHHGHHHGHHHHHHHGGGGHHHHHHHHHHHHHFHHHHHHHHHHHHHH2443430/?344D44D3///?4333344?3D3GDB2BDHHHHGCG22=GHFCFGGFHHHG1GHHHFF1FHFGGH1FFB11>GDFHD0DH0DG0=GGHFF<0<<DG:CH::E0CH0;0GHFHGG/F
@M05620:45:000000000-G6HP7:1:1101:16349:9852 1:N:0:184
CATCCTGACCCTGAAGTACCCCATTGAGCATGGCATCGTCACCAACTGGGACGACATGGAGAAGATCTGGCACCACACCTTCTACAACGAGCTGCGCGTGGCCCCGGAGGAGCACCCAGTGCTGCTGACCGAGGCCCCCCTGAACCCCAAGGCCAACAGAGAGAAGATGACTCAGGTGAGGCTCGGCCGACGCCCGTGCTCCTCCCGTCCTTTCCCCAGTCATTTTCTGCCCGGCTTGATTTCTGACATTA
+
BBBBBFFFFFFFGGGGGGGGGGGHHHHHHHHHHHHHHGHHHGHHHGHGGHHHGGGGGHHHHHHHHHHGHHGHHGHHHGGHHHHHHHHHGGGGGHHGGGGGGGHHGGGGGGGGHHHHGGHGGHGHHFHHHHGGGGGGGGGGGGHGHHGGGGHGHHGGGGGGGGGGFGGGGGGGGGGGGGGGGGGGFFFFDDDDFFFF9AD?FFFFFFDFFDFF/B9BFFD/B/FFBFFFFEFFD=DFF;;FFFFFB9F/BF/
@M05620:45:000000000-G6HP7:1:1101:16368:9854 1:N:0:184
CATCCTGACCCTGAAGTACCCCATTGAGCATGGCATCGTCACCAACTGGGACGACATGGAGAAGATCTGGCACCACACCTTCTACAACGAGCTGCGCGTGGCCCCGGAGGAGCACCCAGTGCTGCTGACCGAGGCCCCCCTGAACCCCAAGGCCAACAGAGAGAAGATGACTCAGGTGAGGCTCGGCCGACGCCCGTGCTCCTCCCGTCCTTTCCCCAGTCATTTTCTGCCCGGCTTGATTTCTGACATTA
+
CCCCCFFFFFFFGGGGGGGGGGGHHHGHHHHHHHGHHGHHHGHHHGHHHHHHGGGGGHHHHHHHHHHHHHHHHGHHHGGHHHHHHHHHGGGGGHHGGGGGGGHHGGGGGGGGHHHHGGHHHHHHHHHHHHGGGGGGGGGGGGHHHHGGGGHGHHGGGGGGGGGGGGGGGGGGGGGGGGGGGGGGFFFFFFFFFFFF>DFFFFFFFFFFFFFFFFFFFFFFFFFFFFFFFFFFBFDFFF?FFFFFFBFFFF0
@M05620:45:000000000-G6HP7:1:1101:16536:9858 1:N:0:184
CATCCTGACCCTGAAGTACCCCATTGAGCATGGCATCGTCACCAACTGGGACGACATGGAGAAGATCTGGCACCACACCTTCTACAACGAGCTGCGCGTGGCCCCGGAGGAGCACCCAGTGCTGCTGACCGAGGCCCCCCTGAACCCCAAGGCCAACAGAGAGAAGATGACTCAGGTGAGGCTCGGCCGACGCCCGTGCTCCTCCCGTCCTTTCCCCAGTCATTTTCTGCCCGGCTTGATTTCTGACATTA
+
BBBBBFFFFFFFGGGGGGGGGGEGHHHHHHHHHHHHHGHHHGHGHGHHHHGHCGFGGHHGHHHHHHHHHHHHHGHHHGGHHHHHHHHHGGGGGHHGGGGGGGHHGGGGGGGGHHHHGGHHHHHHHHGFHHGGGGGGGGGGGGFGHHGGDGHGHHGGGGGGGFFGGGGGGGGGGGGGGGGGGGGGFFFFFFFFFFFC@DAAFFFFFFFFFFFFFFFFFFFFFEFFFFFFFFFFDF@FFFABFFFFFEF/BF/
@M05620:45:000000000-G6HP7:1:1101:11172:9865 1:N:0:184
ATCTCTATCTCCTAAAAACCTGTTTAGATTTGGAGATAGACCTTCAGGTTTTTCATCATTTTCTGCATGTATTATACATTGACCACGTTCCAGCGTGGTCAGTTTGCAGCATTCTGTTATTTTGTTTGACAGAGTGTCTTGTTGAGAACATATGTAGGACATGATTTTTTCCTGCAACAGGGAAAATAAAGTATAAGTTTTAAAGATTTATTCTTTAATAAAGGATCTCAAAGCCAGCTTTAGAAAAAGGA
+
CCCCCFFFFFFFGGGGGGGGGGHHHHGHHHHHHHHHHHHHHHHHHHHHHHHGGHHHHHHHHIHHHHHHH5FHHHHHHHHHHHHHHHGHHHHHHHGEGGHHHHHHHHHHHHHFHHHHHHHHHHHHHHHHHHHHHHFHHHHHHHHHHHHHHHHHHHHHHGFHFGHEHHHHH?GFHFHHHEGFHFGHHHHHHFHGF1GFGGHHFHFHHGHHFFHGHHHHHFHHHGHHHGHHHHGFGBHHGAHHFHGHHHHHGDG
@M05620:45:000000000-G6HP7:1:1101:16551:9867 1:N:0:184
CATCCTGACCCTGAAGTACCCCATTGAGCATGGCATCGTCACCAACTGGGACGACATGGAGAAGATCTGGCACCACACCTTCTACAACGAGCTGCGCGTGGCCCCGGAGGAGCACCCAGTGCTGCTGACCGAGGCCCCCCTGAACCCCAAGGCCAACAGAGAGAAGATGACTCAGGTGAGGCTCGGCCGACGCCCGTGCTCCTCCCGTCCTTTCCCCAGTCATTTTCTGCCCGGCTTGATTTCTGACATTA
+
CCDDDFFFFFFFGGGGGGGGGGGHHHHHHHHHHHHHHGHHHGHHHGHHHHHHGGGGGHHHHHHHHHHHHHHHHGHHHGGHHHHHHHHHGGGGGHHGGGGGGGHHGGGGGGGGHHHHGGHHHHHHHHHHHHGGGGGGGGGGGGHHHHGGGGHGHHGGGGGFBFGGGGFFFGGGGBFGGGGGFGFGFFFFFFFFFFFF>DDEFFFFFFFFFFFFFFFFFFFFFFFFFFFFFFFFFAAFABFFFFBFFFFFFF0
@M05620:45:000000000-G6HP7:1:1101:4660:9878 1:N:0:184
ATCTCTATCTCCTAAAAACCTGTTTAGATTTGGAGATAGACCTTCAGGTTTTTCATCATTTTCTGCATGAATTATACATTGACCACGTTCCAGCGTGGTCAGTTTGCAGCATTCTGTTATTTTGTTTGACAGAGTGTCTTGTTGAGAACATATGTAGGACATGATTTTTTCCTGCAACAGGGAAAATAAAGTATAAGTTTTAAAGATTTATTCTTTAATAAAGGATCTCAAAGCCAGCTTTAGAAAAAGGA
+
AAAAA3BD@3DD1FA1A1AEBAGD3GAFAGHFA1AA011FBGADADGF11ECAGHFHFEH2FGFFFHHAG1AAAFB2AB2A1DGHEEFAGFEEHEGE?E1@GFHHG1B@FFHFBGGHH2FGHFHCFFHHHHHHHGHGHHHHGHHGHEHHHHHHHEFHHHHHHHHHHHHHCFHHHGHGFHHHGFFHFHH11FGFHHHGFGHHGHHHGHHHHHHHHHHGFHHHHHHFHHHHHGEH/FGGEHHHHGBCCCGGG;
@M05620:45:000000000-G6HP7:1:1101:23948:9882 1:N:0:184
CATCCTGACCCTGAAGTACCCCATTGAGCATGGCATCGTCACCAACTGGGACGACATGGAGAAGATCTGGCACCACACCTTCTACAACGAGCTGCGCGTGGCCCCGGAGGAGCACCCAGTGCTGCTGACCGAGGCCCCCCTGAACCCCAAGGCCAACAGAGAGAAGATGACTCAGGTGAGGCTCGGCCGACGCCCGTGCTCCTCCCGTCCTTTCCCCAGTCATTTTCTGCCCGGCTTGATTTCTGACATTA
+
CCCDCFFFFFFFGGGGGGGGGGGHHHHHHHHHHHHHHGHHHGHHHGHHHHHHGGGGGHHHHHHHHHHHHHHHHGHHHGGHHHHHHHHHGGGGGHHGGGGGGGHHGGGGGGGGHHHHGGHGHHHHHHHHGHGGGGGGGGGGGGHHHHGGGGHGHHGGGGGGGGGGGGFGGGGGGGGGGGGGGGGGFFFFFFFFFFFFFFFFFFFFFFF?DF?FFFFFFFFBFFFFFFFFFEFFDFCFFFAFFFFFF0BBFF0
@M05620:45:000000000-G6HP7:1:1101:23927:9884 1:N:0:184
CATCCTGACCCTGAAGTACCCCATTGAGCATGGCATCGTCACCAACTGGGACGACATGGAGAAGATCTGGCACCACACCTTCTACAACGAGCTGCGCGTGGCCCCGGAGGAGCACCCAGTGCTGCTGACCGAGGCCCCCCTGAACCCCAAGGCCAACAGAGAGAAGATGACTCAGGTGAGGCTCGGCCGACGCCCGTGCTCCTCCCGTCCTTTCCCCAGTCATTTTCTGCCCGGCTTGATTTCTGACATTT
+
CCCCCFFFFFFFGGGGGGGGGGGHHHHHHHHHHHHHHGHHHGHHHGHHHHHHGGGGGHHHHHHHHHHHHHHHHGHHHGGHHHHHHHHHGGGGGHHGGGFGGGHHGGGGGGGGHHHHGGHHHHHHHHHHHHGGGGGGGGGGGGHHHHGGGGHGHHGGGGGGGGGGGGGGGGGGGGGGGGGGGGGGFFFFFFFFFFFFDFFFFFFFFFFFFFFFFFFFFFFFFFFFFFFFFFFFFFFFFFFFFFFFFEFFFF0
@M05620:45:000000000-G6HP7:1:1101:11276:9892 1:N:0:184
AAACCAAGCAGACACTCACCGCTCCCTCGCCACAGGCCAATAGTTTGTCCTCACTGAGTTGGCAACAAGTGGCTGCTGTGGCTGCCATTTTTCTGGTGATGGCCATCAGCTCCGACGAGGTCAGCTGGGGGGCTTTCTTTGTGTAAGCAACGAGAAACCTGAAAGAAGCATTTTTTAACTAAGTCCTGCTGAGTCATTCATGAGTTTTTAGCCGCCTTGCTTCTTCTCACAGACTCTCTACTCTCATGCCA
+
CCCCCCCFCFFFGGGGGGGGGGGGGGHHGGGGGHHHGGHHHHHHHHHHHHHHHHHHHHHHHHHHHHHHHHHHGHGGHHHHHHHGGHHHHHHHHHHHHHGHHHHHHHHHHHHHHGGGGGGGGHHHHHHHGGGGGGGGGGGGGGGGGGFFFFFFFFFFFFFFFFFFFFFFFFFFFFFFFFFFFFFFFFFFFFFFFFFFFFFFFFFFFFFFFFFFFFFFFFFFFFFFFFFFFFFFFFFFFFFFFFFFFFFFFFF
@M05620:45:000000000-G6HP7:1:1101:4292:9893 1:N:0:184
CATCCTGACCCTGAAGTACCCCATTGAGCATGGCATCGTCACCAACTGGGACGACATGGAGAAGATCTGGCACCACACCTTCTACAACGAGCTGCGCGTGGCCCCGGAGGAGCACCCAGTGCTGCTGACCGAGGCCCCCCTGAACCCCAAGGCCAACAGAGAGAAGATGACTCAGGTGAGGCTCGGCCGACGCCCGTGCTCCTCCCGTCCTTTCCCCAGTCATTTTCTGCCCGGCTTGATTTCTGACATTA
+
CBCCCFFFFFFFGGGGGGGGGGGHHHHHHHHHHHHHHGHGHGHHHGHHHHHHGGGGGHHHHHHHHHHHHHGHHGHHHGGHHHHHHHHHGGGGGHHGGGGGGGHHGGGGGGGGHHHHGGHHHHHHHHHHHHGGGGGGGGGGGGHHHHGGGGHGHHGGGGGGGGGGGGGGGFGGGGGGGGGGGGGGFFFFFFDFFFFF@DFFFFFFFFFFFFFFFFFFFFFFFFFFFFFFFFFFFFFFFFFFFFFFFBFFFF/
@M05620:45:000000000-G6HP7:1:1101:11266:9906 1:N:0:184
AAACCAAGCAGACACTCACCGCTCCCTCGCCACAGGCCAATAGTTTGTCCTCACTGAGTTGGCAACAAGTGGCTGCTGTGGCTGCCATTTTTCTGGTGATGGCCATCAGCTCCGACGAGGTCAGCTGGGGGGCTTTCTTTGTGTAAGCAACGAGAAACCTGAAAGAAGCATTTTTTAACTAAGTCCTGCTGAGTCATTCATGAGTTTTTAGCCGCCTTGCTTCTTCTCACAGACTCTCTACTCTCATGCCA
+
A?3ABBBFAFFFGGGGGGGGFGGGGGHHCGGEEGHHGGHEGFHHGHHHHHHHHHHHFHGHHHHHHHHHHFFHGHGGHHHHHHHGGHFHHHHHHHHFHHHHHHHHGHHGHHHHHGCGGEDGGHHHHHHHGGGGGGGGGGGGGGGGGFFFFFFBFFFFFFFFFFFFFFFFFFFFFFFBFFFFFFFFFFFFFFFFFFFFFFFFFFEFFFFFFFFFFFBBFFFFFFFFFFFFFFFFFFFFFFF/FFFFFFBFFFB
@M05620:45:000000000-G6HP7:1:1101:11283:9909 1:N:0:184
AAACCAAGCAGACACTCACCGCTCCCTCGCCACAGGCCAATAGTTTGTCCTCACTGAGTTGGCAACAAGTGGCTGCTGTGGCTGCCATTTTTCTGGTGATGGCCATCAGCTCCGACGAGGTCAGCTGGGGGGCTTTCTTTGTGTAAGCAACGAGAAACCTGAAAGAAGCATTTTTTAACTAAGTCCTGCTGAGTCATTCATGAGTTTTTAGCCGCCTTGCTTCTTCTCACAGACTCTCTACTCTCATGCCA
+
BABBBBBFBFFFGGGGGFGGGGGGGGHHGGGGGHHHGGHHHHHHHHHHHHHDGHHHHHFHHHHHHHHHHGHHGHGGHHHHHHHGGHHHHHHHHHHGHHHHHHHHHHHHHHHHHGGGGGDGCHHHHHHHGGGGGGGGGGGGGGGGGGFFFFFFFFFFFFFFFFFFFFFFFFFFFFFFFFFFFFFFFFFFFFFFFBFFFFFFFFFFFFFFFFFFFFFFFFFFFFFFFFFFFFFFFFFFFFFFFFFFB/FBFF/
@M05620:45:000000000-G6HP7:1:1101:4299:9911 1:N:0:184
CATCCTGACCCTGAAGTACCCCATTGAGCATGGCATCGTCACCAACTGGGACGACATGGAGAAGATCTGGCACCACACCTTCTACAACGAGCTGCGCGTGGCCCCGGAGGAGCACCCAGTGCTGCTGACCGAGGCCCCCCTGAACCCCAAGGCCAACAGAGAGAAGATGACTCAGGTGAGGCTCGGCCGACGCCCGTGCTCCTCCCGTCCTTTCCCCAGTCATTTTCTGCCCGGCTTGATTTCTGACATTA
+
CCCCCFFFFFFFGGGGGGGGGGGHHHHHHHHHGHHHHGHHHGHHHGHHHHHHGGGGGHHHHHHHHHHHHHHHHGHHHGGHHHHHHHHHGGGGGHHGGGGGGGHHGGGGGGGGHHHHGGHHHHHHHHHHHHGGGGGGGGGGGGHHHHGGGGHGHHFGGGGGGGGGGGGGGGGGGGGGGGGGGFGGFFFFFFFFFFFADDFFFFFFFFAEFFFFFFFFFFDFFFFFFFFFFFFF.;DFFFAFFFFFFBFFFF/
@M05620:45:000000000-G6HP7:1:1101:10694:9917 1:N:0:184
ATCTTATCTCCGAAAAAGGAAGAAAGGGGAGGGAAGATCGGAAGAGCACACGTCTGAACTCCAGTCACGGACATTTATCTCGTATGCCGTCTTCTGCTTGAAAAAAAAAAAATCTTTTATTTTGTTTAACAAAGTTTCTTTTTTCTCACATATTTATTACATTATTTTTTCCTACACCATGTCCCCTCAATTATCATTTTTCCCGCTTTCTTCTTTAATCCCGTCTCTCAAATCCCTCTTTCTACACATTC
+
CCCCCFFFFFFBCGGGGGGGGGGFFGHGGGGFGGGGFHHHGGGGHHHFGCGGHHHGHHHHHHHHHHHHGGGGGHHHHHFHHHFGHHHHGEEGGHHHHHHHHFBDGGGGCB>/011111<1111100011=F10<<11F1D00D-/000=0000000000;0;00CBCC0-;0B0;//;.00;000.:..0;000000;0;C/00.--:./;;FBFF/:B///:9..;BF//:::///;.;;9//:/.//9/
@M05620:45:000000000-G6HP7:1:1101:9932:9954 1:N:0:184
CATCCTGACCCTGAAGTACCCCATTGAGCATGGCATCGTCACCAACTGGGACGACATGGAGAAGATCTGGCACCACACCTTCTACAACGAGCTGCGCGTGGCCCCGGAGGAGCACCCAGTGCTGCTGACCGAGGCCCCCCTGAACCCCAAGGCCAACAGAGAGAAGATGACTCAGGTGAGGCTCGGCCGACGCCCGTGCTCCTCCCGTCCTTTCCCCAGTCATTTTCTGCCCGGCTTGATTTCTGACATTA
+
AAABCFFFFFFFGGGGGGGGGGGHHHHHHHHHHHGHHGHHHGHHGGHHGHHHGGGGGHHHHGHHHHHHHHHHHGHHHGGHHHHHHHHHGGGGGGHGGGEGGGHHGGGGGGGGHHHHGGHGHHHHHHHHHHGGGGGGGGGGGGHHHHGGEGHGHHGGGGGGGGGGGFFFGGGGGGFGGGFGGGGGFFFFFFFFFFFFFFFEFFFFFFFE?DAFFFFFFFFFFFFFFFFFFFFFFFFFFFFFFFFF//BBFF;
@M05620:45:000000000-G6HP7:1:1101:9932:9971 1:N:0:184
CATCCTGACCCTGAAGTACCCCATTGAGCATGGCATCGTCACCAACTGGGACGACATGGAGAAGATCTGGCACCACACCTTCTACAACGAGCTGCGCGTGGCCCCGGAGGAGCACCCAGTGCTGCTGACCGAGGCCCCCCTGAACCCCAAGGCCAACAGAGAGAAGATGACTCAGGTGAGGCTCGGCCGACGCCCGTGCTCCTCCCGTCCTTTCCCCAGTCATTTTCTGCCCGGCTTGATTTCTGACATTA
+
DCEEEFFFFFFFGGGGGGGGGGGHHHHHHHHHHHHHHGHHHGHHHGHHHHHHGGGGGHHHHHHHHHHHHHHHHGHHHGGHHHHHHHHHGGGGGHHGGGGGGGHHGGGGGGGGHHHHGGHHHHHHHHHHHHGGGGGGGGGGGGHHHHGGGGHGHHGGGGGGGGGGGGGGGGGGGGGGGGGGGGGGFFFFFFFFFFFFBDFFFFFFFFFFFFFFFFFFFFFFFFFFFFHHHFFFFFFFFFFFFFFFFFFFFF1
@M05620:45:000000000-G6HP7:1:1101:7737:10009 1:N:0:184
ATCTCTATCTCCTAAAAACCTGTTTAGATTTGGAGATAGACCTTCAGGTTTTTCATCATTTTCTGCATGAATTATACATTGACCACGTTCCAGCGTGGTCAGTTTGCAGCATTCTGTTATTTTGTTTGACAGAGTGTCTTGTTGAGAACATATGTAGGACATGATTTTTTCCTGCAACAGGGAAAATAAAGTATAAGTTTTAAAGATTTATTCTTTAATAAAGGATCTCAAAGCCAGCTTTAGAAAAAGGA
+
BBBBBFFFFFFFGGFFDFFGFFHHHHFHHHHGHHHGHGHFFGHGHGHHGHHGEHHGHHFHHHHGFHHFFFGFGHHGGHFHFHHHFHGHHHHFGHGGGGHHHHHHHDEGGFHHHHHHGGDFGHHHHHHHHHHHHHHDGHHHHGHGDGHHHFDGGHHHHHHHHHHHHGHHFBGHHHFHHHHFHA<CGFHFHFFFGGFDGFFGGHFGGFFGHGHHHHHHH0GFDFFFHHHHHHHGFHHGHGHHHHHHGHHHGGG
@M05620:45:000000000-G6HP7:1:1101:6614:10014 1:N:0:184
CATCCTGACCCTGAAGTACCCCATTGAGCATGGCATCGTCACCAACTGGGACGACATGGAGAAGATCTGGCACCACACCTTCTACAACGAGCTGCGCGTGGCCCCGGAGGAGCACCCAGTGCTGCTGACCGAGGCCCCCCTGAACCCCAAGGCCAACAGAGAGAAGATGACTCAGGTGAGGCTCGGCCGACGCCCGTGCTCCTCCCGTCCTTTCCCCAGTCATTTTCTGCCCGGCTTGATTTCTGACATTA
+
CCCCCFFFFFFFGGGGGGGGGGGHHHHHHHHHHHHHHGHHHGHHHGHHHHHHGGGGGHHHHHHHHHHHHHHHHGHHHGGHHHHHHHHHGGGGGHHGGGGGGGHHGGGGGGGGHHHHGGHHHHHHHHHHHHGGGGGGGGGGGGHHHHGGGGHGHHGGGGGGGGGGGGGGGGGGGGGGGGGGGGGGFFFFFFFFFFFFCFFFFFFFFFFFFFFFFFFFFFFFFFFFFFFFFFFFFAFAFFAFFFFFFFFFFF0
@M05620:45:000000000-G6HP7:1:1101:7512:10023 1:N:0:184
ATCTCTATCTCCTAAAAACCTGTTTAGATTTGGAGATAGACCTTCAGGTTTTTCATCATTTTCTGCATGAATTATACATTGACCACGTTCCAGCGTGGTCAGTTTGCAGCATTCTGTTATTTTGTTTGACAGAGTGTCTTGTTGAGAACATATGTAGGACATGATTTTTTCCTGCAACAGGGAAAATAAAGTATAAGTTTTAAAGATTTATTCTTTAATAAAGGATCTCAAAGCCAGCTTTAGAAAAAGGA
+
AA1>AFFFFFFFEGGABGGGGCGDEHHCGDADAGHGFGHHDGHHFEFGFDGFEGDGHFHHHHHFGHHFHBEFFBGHDEHHHHFHHHFHHF0AF0EEFGF12GB@FGHHHHF1@EFFBFFHHDGG>GGHEFBHGHHHF>GHHHGHHGEHHHFFFGGGFGGCCGHHGGHH1<0@GH10GCGHHEEAGGGFF1F@DHHHHHFDGBGFHEHHHHHFHGG00=GHD00D/<GGFGHEHH.CGGHHHB;0CGFF.:C
@M05620:45:000000000-G6HP7:1:1101:7747:10026 1:N:0:184
ATCTCTATCTCCTAAAAACCTGTTTAGATTTGGAGATAGACCTTCAGGTTTTTCATCATTTTCTGCATGAATTATACATTGACCACGTTCCAGCGTGGTCAGTTTGCAGCATTCTGTTATTTTGTTTGACAGAGTGTCTTGTTGAGAACATATGTAGGACATGATTTTTTCCTGCAACAGGGAAAATAAAGTATAAGTTTTAAAGATTTATTCTTTAATAAAGGATCTCAAAGCCAGCTTTAGAAAAAGGA
+
CCCCDFFFFFFFGGGGGGGGGGHHHHHHHHHHHHHHHHHGHHHHHHHHHHHGGHHHHHIHHHHHIHHHHHHHHHHHHHHHHHHHHHGHHHHHHHGGGGHHHHHHHHHHHHHHHHHHHHHHHHHHHHHHHHHHHHFHGHHHHHHHHHHHHHHHHHHHHHHHHHHHHHHHHGHHHHHHHHHHHGGGHHHHHHHHHHHHHHHHHGHHHHHHHHHHHHHHHGHHHHHHHHHHHHHHHHHHHGHHHHGHFGHHGGH
@M05620:45:000000000-G6HP7:1:1101:7729:10026 1:N:0:184
ATCTCTATCTCCTAAAAACCTGTTTAGATTTGGAGATAGACCTTCAGGTTTTTCATCATTTTCTGCATGAATTATACATTGACCACGTTCCAGCGTGGTCAGTTTGCAGCATTCTGTTATTTTGTTTGACAGAGTGTCTTGTTGAGAACATATGTAGGACATGATTTTTTCCTGCAACAGGGAAAATAAAGTATAAGTTTTAAAGATTTATTCTTTAATAAAGGATCTCAAAGCCAGCTTTAGAAAAAGGA
+
CDDDDFFFFFFFGGGGGGGGGGHHHHHHHHHHHHHHHHHHHHHHHHHHHHHGGHHHHIHHHIHIIHHHHHHHHHHHHHHHHHHHHHGHHHHHHHGGGGHHHHHHHHHHHHHHHHHHHHHHHHHHHHHHHHHHHHHHHHHHHHHHHHHHHHHHHHHHHHHHHHHHHHHHHGHHHHHHHHHHHGGHHHHHHHHHHHHHHHHHHHHHHHHHHHHHHHHHHHHHHGHHHHHHHHHHHHHHHGHHHHGHGHHHGGH
@M05620:45:000000000-G6HP7:1:1101:19649:10079 1:N:0:184
AAACCCAGAAGACATGAGGTCAGCTAGATCGGAAGAGCACACGTCTGAACTCCAGTCACGGACATTTATCTCGTATGCCGTCTTCTGCTTGAAAAAAAAAAGCCATCAGCTCCGACGAGGTCAGCTGGGGGGCTTTCTTTGTGTAAGCAACGAGAAACCTGAAAGAAGCATTTTTTAACTAAGTCCTGCTGAGTCATTCATGAGTTTTTAGCCGCCTTGCTTCTTCTCACAGACTCTCTACTCTCATGCCA
+
AAAAA?AA?FFFGGBGACA1A1FFF1ABEHCEAFGFAGHHFHGHEHG1GHHHGF1DEAAEF?EGFAAGAAAFBF?00@@E?FHFH2B1FGC0@110//>///0<BFH1GHDGHGGC////?F10FHCH?/<-@@FFFBFFFFFFFBBBBFF>A?BBBBFBF/FBFFFFFFF/BFB>-9BFFFE9FFFBBFF/9FFFFFFFFBB/B/;FFA9BFA-@-99;:/9BFFFF/B/:/A9BFFFBFF/BFF/9/:/
@M05620:45:000000000-G6HP7:1:1101:21350:10116 1:N:0:184
ATCCTGACCCTGAAGTACCCCATTGAGCATGGCATCGTCACCAACTGGGACGACATGGAGAAGATCTGGCACCACACCTTCTACAACGAGCTGCGCGTGGCCCCGGAGGAGCACCCAGTGCTGCTGACCGAGGCCCCCCTGAACCCCAAGGCCAACAGAGAGAAGATGACTCAGGTGAGGCTCGGCCGACGCCCGTGCTCCTCCCGTCCTTTCCCCAGTCATTTTCTGCCCGGCTTGATTTCTGACATTAG
+
ABABBFFFFFFFGGGGGGGGGGHHHHHHHHHHHHHHGHHHGHHHGHHHHHHGGGGGHHHHHHHHGHGHHHHHGHHHGGHHHHHHHHHCGGGGHHGGGGGGGHHGGGGGGGGHEHHGEEGHHHHHHHHHHGGGGGGGGGGDGHHHHGG.CCFHHGGGGGEFGFGGGGGGGGGGGFGBFFFFGEF>DFF=AFA;DF-;DDAFFBFFF.;DD.BF/FFFBDBB/9FFFFFFBFF.BA>BDFFFFFFF:F9FB/;
@M05620:45:000000000-G6HP7:1:1101:5586:10161 1:N:0:184
CATCCTGACCCTGAAGTACCCCATTGAGCATGGCATCGTCACCAACTGGGACGACATGGAGAAGATCTGGCACCACACCTTCTACAACGAGCTGCGCGTGGCCCCGGAGGAGCACCCAGTGCTGCTGACCGAGGCCCCCCTGAACCCCAAGGCCAACAGAGAGAAGATGACTCAGGTGAGGCTCGGCCGACGCCCGTGCTCCTCCCGTCCTTTCCCCAGTCATTTTCTGCCCGGCTTGATTTCTGACATTT
+
CCCCCFFFFFFFGGGGGGGGGGGHHHHHHHHHHHHHHGHHHGHHHGHHHHHHGGGGGHHHHHHHHHHHHHHHHGHHHGGHHHHHHHHHGGGGGHHGGGGGGGHHGGGGGGGGHHHHGGHHHHHHHHHHHHGGGGGGGGGGGGHHHHGGGDCGHHGGGGGGGGGGGGGGGGGGGGGGGGGGGGGGFFFFFBAFFFFFAFDEFFFFFFFEDFDFFFFFFFFFFFFFFFFFFFFF?DAD=AAFFFFFFFFFFF0
@M05620:45:000000000-G6HP7:1:1101:5603:10166 1:N:0:184
CATCCTGACCCTGAAGTACCCCATTGAGCATGGCATCGTCACCAACTGGGACGACATGGAGAAGATCTGGCACCACACCTTCTACAACGAGCTGCGCGTGGCCCCGGAGGAGCACCCAGTGCTGCTGACCGAGGCCCCCCTGAACCCCAAGGCCAACAGAGAGAAGATGACTCAGGTGAGGCTCGGCCGACGCCCGTGCTCCTCCCGTCCTTTCCCCAGTCATTTTCTGCCCGGCTTGATTTCTGACATTT
+
BBBBBFFFFFFFGGGGGEGGGGGHHHGHHHHHHHHGHGHHHGHHHGHHHHHHGGGGGHHHHGHFHHHHHHHHHGHHHGGHHHHHHHHHGGGGGHHGGGGGGGHHGGGGGGGGHHHHGGHHHGHHHHHHHHGGGGGGGGGGGGHHHHGGGGHGHHGGGGGGGGGGFGGFGGGGGGGGGGGGGGGGFFFFFFFFACFF-.:EFFFFFF9.ADAFFFFFFBDFFBFBFFFFFEFF?FFFF;;FFFFFFFFBFF/
@M05620:45:000000000-G6HP7:1:1101:21586:10185 1:N:0:184
AAACCAAGCAGACACTCACCGCTCCCTCGCCACAGGCCAATAGTTTGTCCTCACTGAGTTGGCAACAAGTGGCTGCTGTGGCTGCCATTTTTCTGGTGATGGCCATCAGCTCCGACGAGGTCAGCTGGGGGGCTTTCTTTGTGTAAGCAACGAGAAACCTGAAAGAAGCATTTTTTAACTAAGTCCTGCTGAGTCATTCATGAGTTTTTAGCCGCCTTGCTTCTTCTCACAGACTCTCTACTCTCATGCCA
+
CCCCCCCFCFFFGGGGGGGGGGGGGGHHGGGGGHHHGGHHHHHHHHHHHHHHHHHHHHHHHHHHHHHHHGHHGHGGHHHHHHHGGHHHHHHHHGHHHHHHHHHHHHHHHHHHHGGGGGGGGHHHHHHHGGGGGGGGFGGGGGGGGGFFFFFFFFFFFFFFFEFFFFFFFFFFFFFFFFFFFFFFFFFFFFFFFFFFFFFFFFFFFFFFFFFFFFFFFFFFFFFFFFFFFFFFFFFFFFFFFFFFFFF0FF0
@M05620:45:000000000-G6HP7:1:1101:13452:10208 1:N:0:184
ATCTCTATCTCCTAAAAACCTGTTTAGATTTGGAGATAGACCTTCAGGTTTTTCATCATTTTCTGCATGAATTATACATTGACCACGTTCCAGCGTGGTCAGTTTGCAGCATTCTGTTATTTTGTTTGACAGAGTGTCTTGTTGAGAACATATGTAGGACATGATTTTTTCCTGCAACAGGGAAAATAAAGTATAAGTTTTAAAGATTTATTCTTTAATAAAGGATCTCAAAGCCAGCTTTAGAGAAAGGA
+
CDDDDFFFFFFFGGGGGGGGGGHHHHHHHHHHHHHHHHHHHHHHHHHHHHHGGHHHHHIHHHHHIHHHHHHHHHHHHHHHHHHHHHGHHHHHHHGGGGHHHHHHHHHHHHHHHHHHHHHHHHHHHHHHHHHHHHHHHHHHHHHHHHHHHHHHHHHHHHHHHHHHHHHHHGHHHHHHHHHHHGGHHHHHHHHHHHHHHFHHHHHHHHHHHHHHHHHHHHHHHHGHGHHHHGHHHHGGHGHHHHHHHHHHHGH
@M05620:45:000000000-G6HP7:1:1101:6917:10211 1:N:0:184
ATCTCTATCTCCTAAAAACCTGTTTAGATTTGGAGATAGACCTTCAGGTTTTTCATCATTTTCTGCATGAATTATACATTGACCACGTTCCAGCGTGGTCAGTTTGCAGCATTCTGTTATTTTGTTTGACAGAGTGTCTTGTTGAGAACATATGTAGGACATGATTTTTTCCTGCAACAGGGAAAATAAAGTATAAGTTTTAAAGATTTATTCTTTAATAAAGGATCTCAAAGCCAGCTTTAGAAAAAGGA
+
3AABBFFFFFFFGDF4FEEGGGHFHEHCGHHHGFHAAFH5BGFHHHBGHHHGGGFGHFHHHGHHHHFHH3BGHHFADGFHGHGHFHGHHHHGFHG>E?HHGBGHHGG@EGAHHFGHFG@FHHHHHHHGFG4GBGHHHHHHHHHF4BEFH3GHHHGFEG3G0B11BGHHHGHHHGH01@FBGG/FCC?<?1?G1FD?GGHHHG1<G1FGHFFGHHHHHGGBDGHH/DHHHGBF0GC/CEHHHBF0<0;AEFC
@M05620:45:000000000-G6HP7:1:1101:23919:10214 1:N:0:184
AAACCAAGCAGACACTCACCGCTCCCTCGCCACAGGCCAATAGTTTGTCCTCACTGAGTTGGCAACAAGTGGCTGCTGTGGCTGCCATTTTTCTGGTGATGGCCATCAGCTCCGACGAGGTCAGCTGGGGGGCTTTCTTTGTGTAAGCAACGAGAAACCTGAAAGAAGCATTTTTTAACTAAGTCCTGCTGAGTCATTCATGAGTTTTTAGCCGCCTTGCTTCTTCTCACAGACTCTCTACTCTCATGCCA
+
CCCCCCCFCFFFGGGGGGGGGGGGGGHHGGGGGHHHGGHHHHHHHHHHHHHHHHHHHHHHHHHHHHHHHGHHGHGGHHHHHHHGGHHHHHHHHHHHHHHHHHHHHHHHHHHHHGGGGGGGGHHHHHHHGGGGGGGGGGGGGGGGGGFFFFFFFFFFFFFFFFFFFFFFFFFFFFFFFFFFFFFFFFFFFFFFFFFFFFFFFFFFFFFFFFFFFFFFFFFFFFFFFFFFFFFFFFFFFFFFFFFFFFFFFFF
@M05620:45:000000000-G6HP7:1:1101:8349:10216 1:N:0:184
CATCCTGACCCTGAAGTACCCGGCTTGATTTCTGACATTAGATCGGAAGAGCACACGTCTGAACTCCAGTCACGGACATTTATCTCGTATGCCGTCTTCTGCTTGAAAAAAAAAAACACTGCTTCTTACCCACTCCCCTCTTAACTCCCCTCCCAACAGACATCAGATTACTCAGCTGCTTCTCCGCCGCCGCCCCTGTTCCCCCCTTCCTTTCTCCCTCCCTTCTCTCCCCTGCTTTATTCTCCCCCTTC
+
BBBBBFFFFFFFGGGGGGGGGGFEGFGHHHHHHFHFHCHGFFFBFE2CEEFHGHFFEFEFGGHFFFGCGDGHHEEEE@FHHGHD4FFFA?FH3>1EGGDFFGGGFEGHBGFFEG////0222@>2<F1<G01/??0/?0<01=1<1<<.>0...//.<//./=<000;00<:000/0//00;000.99------9-../;:9/;.--;9///////99..9.B/./9////...;////;9////99.=A.
@M05620:45:000000000-G6HP7:1:1101:6932:10224 1:N:0:184
ATCTCTATCTCCTAAAAACCTGTTTAGATTTGGAGATAGACCTTCAGGTTTTTCATCATTTTCTGCATGAATTATACATTGACCACGTTCCAGCGTGGTCAGTTTGCAGCATTCTGTTATTTTGTTTGACAGAGTGTCTTGTTGAGAACATATGTAGGACATGATTTTTTCCTGCAACAGGGAAAATAAAGTATAAGTTTTAAAGATTTATTCTTTAATAAAGGATCTCAAAGCCAGCTTTAGAAAAAGGA
+
CCCCCFFFFFFFGGGGGGGGGGGHHHHHHHHHHHHHHHHHHHHHHHHHHHHGGHHHHHIHIIIIIHHHHGHHHHHHHHHHHGHHGHGHHHHHHHGFGGHHHHHHHHHHHHHHHHHHHHHHHHHHHHHHHHHHHHGHHHHHHHHHHHGHHHHHHHHHHHHHGHHHHHHHHGHHHHHGHHGHHGGHHHHHGHHHHHHHHFHHHGHHHHHHHHHHHHHHGHHHHGHHHHHHHGHGHHHHHGHHHHHHGFHHGGH
@M05620:45:000000000-G6HP7:1:1101:21970:10224 1:N:0:184
CATCCTGACCCTGAAGTACCCCATTGAGCATGGCATCGTCACCAACTGGGACGACATGGAGAAGATCTGGCACCACACCTTCTACAACGAGCTGCGCGTGGCCCCGGAGGAGCACCCAGTGCTGCTGACCGAGGCCCCCCTGAACCCCAAGGCCAACAGAGAGAAGATGACTCAGGTGAGGCTCGGCCGACGCCCGTGCTCCTCCCGTCCTTTCCCCAGTCATTTTCTGCCCGGCTTGATTTCTGACATTA
+
DDDDDFFFFFFFGGGGGGGGGGGHHHHHHHHHHHHHHGHHHGHHHGHHHHHHGGGGGHHHHHGHHHHHHHGHHGHHGGGHHHHHHHHHGGGGGGHGGGGGGGHHGGGGGGGGHHHHGGHGHHGHHHHHHHGGGGGGGGGGGGHHHHGGGGHGHHGGGGGGGGGGGGGGFFGGGGGGGGGGGGGGFFFFFFFFFFFFFFFFFFFFFFFEFFFFFFFFFFFFFFFFFFFFFFFFFCFFFF?FFFFFFFFFFF0
@M05620:45:000000000-G6HP7:1:1101:21951:10227 1:N:0:184
CATCCTGACCCTGAAGTACCCCATTGAGCATGGCATCGTCACCAACTGGGACGACATGGAGAAGATCTGGCACCACACCTTCTACAACGAGCTGCGCGTGGCCCCGGAGGAGCACCCAGTGCTGCTGACCGAGGCCCCCCTGAACCCCAAGGCCAACAGAGAGAAGATGACTCAGGTGAGGCTCGGCCGACGCCCGTGCTCCTCCCGTCCTTTCCCCAGTCATTTTCTGCCCGGCTTGATTTCTGACATTT
+
BABCCFFFFFFFGGGGGGGGGGGHHHHHHHHHHHHHHGHHHGHGHGHHHHHHGGGGGHHGHHHHGHHHHGHHHGHHHGGHGHHGHHFHGGGGGHHGGGEGGGHHGGGGGGGGHHHHGGHGHHHHHHHHHHGGGGGGGGGGGGHGHHGGGGHGHHGGGGGGGGGGFGGCFFGGFGGGGGGGGGGGFFFFFCFFFFFF@FBEFFFFFFF9AFFFFFFFFFFFFFFFFFFFFEFFFFFAFFAFFFFFFFFBBF/
@M05620:45:000000000-G6HP7:1:1101:13441:10229 1:N:0:184
ATCTCTATCTCCTAAAAACCTGTTTAGATTTGGAGATAGACCTTCAGGTTTTTCATCATTTTCTGCATGAATTATACATTGACCACGTTCCAGCGTGGTCAGTTTGCAGCATTCTGTTATTTTGTTTGACAGAGTGTCTTGTTGAGAACATATGTAGGACATGATTTTTTCCTGCAACAGGGAAAATAAAGTATAAGTTTTAAAGATTTATTCTTTAATAAAGGATCTCAAAGCCAGCTTTAGAGAAAGGA
+
BABCCFFFFFFFGGGGGGGGGGHHHHHHHHHHHGHHHHHHGHHHHHHHHHHGGHHHHHHHIHHIIHHHHHFHHHHHHHHHHHHHHHGHHHHHHHGGGGHHHHHHHHHHHHHHHHHHHHHHHHHHHHHHHHHHHHHHHHHHHHHHHHGHHHHHHHHHHHHHHHHHHHHHHCHHHHHHHHHHHGGGHHHHGFHHHHHHHGHHHHGHHHHHGHHHHHHHHGHGHHFHFGFHHHHHHHHHHGHHHGHHHHHHGHG
@M05620:45:000000000-G6HP7:1:1101:23929:10235 1:N:0:184
AAACCAAGCAGACACTCACCGCTCCCTCGCCACAGGCCAATAGTTTGTCCTCACTGAGTTGGCAACAAGTGGCTGCTGTGGCTGCCATTTTTCTGGTGATGGCCATCAGCTCCGACGAGGTCAGCTGGGGGGCTTTCTTTGTGTAAGCAACGAGAAACCTGAAAGAAGCATTTTTTAACTAAGTCCTGCTGAGTCATTCATGAGTTTTTAGCCGCCTTGCTTCTTCTCACAGACTCTCTACTCTCATGCCA
+
CBCCCBCFCFFFGGGGGGGGGGGGGGHHGGGGGHHHGGHHHHHHHHHHHHHGHHHHHHFGHHHHHHHHHGHHGHGGGHHHHHHGGHHHHHHHHHHHHHHHHHHHHHHHHHGHHGGGGFGGDHHHGHHHGGGGGGGGGGGGGGGFGGFFFFFFFFFFFFFFFFFFFFFFFFFFFFFFFFFFFFFFFFFFFFFFFFFFFFFFFFFFFFFFFFFFFFFFFFFFFFFFFFFFFFFFFFFFFFFFFFFFFFFFFFF
@M05620:45:000000000-G6HP7:1:1101:6943:10241 1:N:0:184
ATCTCTATCTCCTAAAAACCTGTTTAGATTTGTAGATATACCTTCAGGTTTTTCATCATTTTCTGCATGAATTATACATTGACCACGTTCCAGCGTGGTCAGTTTGCAGCATTCTGTTATTTTGTTTGACAGAGTGTCTTGTTGAGAACATATGTAGGACATGATTTTTTCCTGCAACAGGGAAAATAAAGTATAAGTTTTAAAGATTTATTCTTTAATAAAGGATCTCAAAGCCAGCTTTAGAAAAAGGA
+
1>11AF3DF3FBFGG11GEG1FD1F3GGHHHD33D33A3D2DGEAGFFFG1AAGFDAAGDFGHH2GH1B1FAGDHFGEH2FBG1EAAAFEHFHH?EE?GGFFHHHHHHHHHFGHHHHHHHHHGHHHHHHHHHHHGHHHHHGHHHGHHHHHEHHHFHHHHHHHHHHHHHHGHHHHHGHHHHHGGHHHHHGFHHHHGGHHHGHHGHHHHHHHHHHHHHHHHHFHHGGHHHHFHHHHHHHGHHHHHHGGHFGGH
@M05620:45:000000000-G6HP7:1:1101:13521:10306 1:N:0:184
TACCTTACTGGGGAAGCATTTGAATATCCCCCCATGGTGATGGGGACGGAGAACTGCTCCATAAACACAGGCAACGTGCCTAACTTTCCCGGGAAGATGAAGTCAAAGAGCGACCACAGCTCTCGGAGGTTATTTTGCATCGGTGAGCCAGACAGAATGATCCGATGAGGGGTGCGAAACTATTTGAGGAAAGGAAGCACCTTTTTATTAAATTTACCTTTTAGCAACCGCCATTCCTACCCTAAAGATCG
+
?>ABAFFFFBBA?FA2GGGGGFGF5FHHGHGGGGFG3555GEHHG2EA0EFEFFGHGGHHFHHHBHHHHHHGHHH>FGGGHHFFEGBBDD>@//>E0??43B?BFFGDFBE?CCC@HHGGHH1F</?>C/GFBFHHB11FGDFGGEEHH0<.EFFHGFD0<GFFAD?BCB.@E?.9CBG@BFBFEBBEB09CAG/;C?BFAFBFFFEFFFFFFFFF//;/FFFB/BB.99@@@EFFBFFFFFFB.;FFBF9
@M05620:45:000000000-G6HP7:1:1101:13493:10315 1:N:0:184
TACCTTACTGGGGAAGCATTTGAATATCCCCCCATGGTGATGGGGACGGAGAACTGCTCCATAAACACAGGCAACGTGCCTAACTTTCCCGGGAAGATGAAGTCAAAGAGCGACCACAGCTCTCGGAGGTTATTTTGCATCGGTGAGCCAGACAGAATGATCCGATGAGGGGTGCGAAACTATTTGAGGAAAGGAAGCACCTTTTTATTAAATTTACCTTTTAGCAATCGCCATTCCTACCCTAAAGATCG
+
A?ABCFFFFFFBGGGGGGGGGGHHHHHHHHGGGGHHHGHHHHHHGGFFAEFAFFGHHHHHHHHHHHHHHGHGHGHGHEHHHHFHHHHHHHGFGGGEFGHDFGGHHHHHHHHGGGGGHHHHHHGHDC?CDEHHHHHHHHFFHGGGGGHHHHHGEHFFHHHHHHHHDGGFHHGGCDGGDDCGGGGGGGFGGFGGGGFGGGBBEFFFFFFFFFFFFFFFFFFFFFFFFFFFFEFFDFFFFFFFFFFF.;9FFF.
@M05620:45:000000000-G6HP7:1:1101:22695:10330 1:N:0:184
ATCTCTATCTCCTAAAAACCTGTTTAGATTTGGAGATAGACCTTCAGGTTTTTCATCATTTTCTGCATGAATTATACATTGACCACGTTCCAGCGTGGTCAGTTTGCAGCATTCTGTTATTTTGTTTGACAGAGTGTCTTGTTGAGAACATATGTAGGACATGATTTTTTCCTGCAACAGGGAAAATAAAGTATAAGTTTTAAAGATTTATTCTTTAATAAAGGATCTCAAAGCCAGCTTTAGAAAAAGGA
+
DEEEEFFFFFFFGGGGGGGGGGHHHHHHHHHHHHHHHHHHHHHHHHHHHHHGGHHHHHHHHHHHIHHHHHHHHHHHHHHHHHHHHHGHHHHHHHGGGGHHHHHHHHHHHHHHHHHHHHHHHHHHHHHHHHHHHHGHHHHHHHHHHHCGHHHHHHHHHHHHHHHHHHHHHGHHHHHHHHHHHGGHHHHHHHHHHHHHHHHHHHHHHHHHHHHHHHHHHHHHHHHHHHHHHHHHHHHHHGHHHHGGHHHHGGH
@M05620:45:000000000-G6HP7:1:1101:18786:10337 1:N:0:184
ATCTCTATCTCCTAAAAACCTGTTTAGATTTGGAGATAGACCTTCAGGTTTTTCATCATTTTCTGCATGAATTATACATTGACCACGTTCCAGCGTGGTCAGTTTGCAGCATTCTGTTATTTTGTTTGACAGAGTGTCTTGTTGAGAACATATGTAGGACATGATTTTTTCCTGCAACGGGGAAAATAAAGTATAAGTTTTAAAGATTTATTCTTTAATAAAGGATCTCAAAGCCAGCTTTAGAAAAAGGA
+
CCCCCFFFFFFFGGGGGGGGGGHHHHHHHHHHHHHHHHHHHHHHHHHHHHHGGHHHHHIIIHHIIHHHHHHHHHHHHHHHHHHHHHGHHHHHHHGFGGHHHHHHHHHHHHHHHHHHHHHHHHHHHHHHHHHHHHGHHHHHHHHHHHHHHHHHHHHHHHHHHHHHHHHHHGHHHHHHHHGGGGGGHHHHHHHHHHHHHFHHHHHHHHHHHHHHHHHHHHHHHHHHHHHHHGHHHHHHHGHHHHHHGGGGGGG
@M05620:45:000000000-G6HP7:1:1101:18804:10352 1:N:0:184
ATCTCTATCTCCTAAAAACCTGTTTAGATTTGGAGATAGACCTTCAGGTTTTTCATCATTTTCTGCATGAATTATACATTGACCACGTTCCAGCGTGGTCAGTTTGCAGCATTCTGTTATTTTGTTTGACAGAGTGTCTTGTTGAGAACATATGTAGGACATGATTTTTTCCTGCAACAGGGAAAATAAAGTATAAGTTTTAAAGATTTATTCTTTAATAAAGGATCTCAAAGCCAGCTTTAGAAAAAGGA
+
BABCCFFFFFFFGGGGGGGGGGHHHHHHHHHHHHHHHHHHHHHHHHHHHHHGGHHHHIHHHHHHHHHHHHHHHHHHHHHHHHHHHHGHHHHHHHGFGGHHHHHHHHHHHHHHHHHHHHHHHHHHHHHHHHGHHHGHHHHHHHHHHHHHHHHHHHHHHHHHHHHHHHHHHGHHHHHHHHGHHGGGHHHHHHHHHHHHHGHHHHGHHHHHHHHHHHHHHHHHHHHHHHHHHGHHHHHHHGHHHHHFFHHHGGG
@M05620:45:000000000-G6HP7:1:1101:13498:10353 1:N:0:184
ATCTCTATCTCCTAAAAACCTGTTTAGATTTGGAGATAGACCTTCAGGTTTTTCATCATTTTCTGCATGAATTATACATTGACCACGTTCCAGCGTGGTCAGTTTGCAGCATTCTGTTATTTTGTTTGACAGAGTGTCTTGTTGAGAACATATGTAGGACATGATTTTTTCCTGCAACAGGGAAAATAAAGTATAAGTTTTAAAGATTTATTCTTTAATAAAGGATCTCAAAGCCAGCTTTAGAAAAAGGA
+
ABBBBFFFFFFFGGGGGGGGGFHHHHGFHHHFFFFFHHHHHHHHHHHGHHHGGHHHHFHHHGFHHHHGHHHHHHHHHHHGHFHHFHDHHHHHHGGFGGHHHHHHHHHHHHGHHHHGHGHHHHGHGHHHHHHHHHHHHHHHHGHHHHHHHHHHHHHHHHFHHHHGHHHHHGHHHHHFGHHHHEGGHHGHGFHHHHHHHHHHHHFHFHHHHFHHHHHHHGHFGHBGHHHHHHHGHGFHGFHHHHHBHHHFG?:
@M05620:45:000000000-G6HP7:1:1101:18784:10355 1:N:0:184
ATCTCTATCTCCTAAAAACCTGTTTAGATTTGGAGATAGACCTTCAGGTTTTTCATCATTTTCTGCATGAATTATACATTGACCACGTTCCAGCGTGGTCAGTTTGCAGCATTCTGTTATTTTGTTTGACAGAGTGTCTTGTTGAGAACATATGTAGGACATGATTTTTTCCTGCAACAGGGAAAATAAAGTATAAGTTTTAAAGATTTATTCTTTAATAAAGGATCTCAAAGCCAGCTTTAGAAAAAGGA
+
CDDDDFFFFFFFGGGGGGGGGGHHHHHHHHHHHHHHHHHHHHHHHHHHHHHGGHHHHHHHHHHIHHHHHHHHHHHHHHHHHHHHHHGHHHHHHHGGGGHHHHHHHHHHHHHHHHHHHHHHHHHHHHHHHHHHHHHHHHHHHHHHHHGHHHHHHHHHHHHHHHHHHHHHHGHHHHHHHHAHHGGHHHHHHGHHHHHHHHHHHHHHHHHHHHHHHHHHHHHHHHHHHHHHHGHGHGHHHGHHHHHHHHHHGGH
@M05620:45:000000000-G6HP7:1:1101:20573:10362 1:N:0:184
AAACCAAGCAGACACTCACCGCTCCCTCGCCACAGGCCAATAGTTTGTCCTCACTGAGTTGGCAACAAGTGGCTGCTGTGGCTGCCATTTTTCTGGTGATGGCCATCAGCTCCGACGAGGTCAGCTGGGGGGCTTTCTTTGTGTAAGCAACGAGAAACCTGAAAGAAGCATTTTTTAACTAAGTCCTGCTGAGTCATTCATGAGTTTTTAGCCGCCTTGCTTCTTCTCACAGACTCTCTACTCTCATGCCA
+
ABBBBAAFBBFFGFGGGGGGGGGEGGGGFGGGGHGHGGGGHFHHHHGHHHHHGHHHHGGGFHFFHHHHGEHHGHGGHHHFFHHGGGFHHFHHHHHGHHFHHHGHHHHHHHHHHGGGGGCGAGHHHHHHGGGGGGGGGGGGGGFFFFFFFFFFFFFFFFFFFFFFFFFFFFFFFFFFFFFFFFFFFFFFFFFFF9FBBFFFFFFFFFFFFEFFFFFFFFFFFFFFFFFFFBFFFFFFFFFFFFFFFFFFFFF
@M05620:45:000000000-G6HP7:1:1101:13485:10366 1:N:0:184
ATCTCTATCTCCTAAAAACCTGTTTAGATTTGGAGATAGACCTTCAGGTTTTTCATCATTTTCTGCATGAATTATACATTGACCACGTTCCAGCGTGGTCAGTTTGCAGCATTCTGTTATTTTGTTTGACAGAGTGTCTTGTTGAGAACATATGTAGGACATGATTTTTTCCTGCAACAGGGAAAATAAAGTATAAGTTTTAAAGATTTATTCTTTAATAAAGGATCTCAAAGCCAGCTTTAGAAAAAGGA
+
CCCCCFFFFFFFGGGGGGGGGGHHHHHHHHHHHHHHHHHHHHHHHHHHHHHGGHHHHIHIIIIHHHHHHHHHHHHHHHHHHHHHHHGHHHHHHHGGGGHHHHHHHHHHHHHHHHHHHHHHHHHHHHHHHHHHHHHHHHHHHHHHHHHHHHHHHHHHHHHHHHHHHHHHHGHHHHHHHHHHHGGHHHGHGHHHHHHHHGHHHHHHHHHHHHHHHHHHHHHHHHHHGHHHHHHHHHHHHGHHHHHHHHHHGGH
@M05620:45:000000000-G6HP7:1:1101:13509:10368 1:N:0:184
ATCTCTATCTCCTAAAAACCTGTTTAGATTTGGAGATAGACCTTCAGGTTTTTCATCATTTTCTGCATGAATTATACATTGACCACGTTCCAGCGTGGTCAGTTTGCAGCATTCTGTTATTTTGTTTGACAGAGTGTCTTGTTGAGAACATATGTAGGACATGATTTTTTCCTGCAACAGGGAAAATAAAGTATAAGTTTTAAAGATTTATTCTTTAATAAAGGATCTCAAAGCCAGCTTTAGAAAAAGGA
+
BABBBFFFFFFFGGGGGGGGGGHHHHHHHHHHHHHHHGHHHHHHGHHHHHHGGHHHHHHHHFHHHHHHHHHHHHHGHHHHHHFHHHGHHHHHHGGGGGHHHHHHHHHGHHGHHGHHHHHHHHHHGHHHHGFHHHHHHHHHGHHHHHHGHHGHGHHHHHHHHHHHHHHHHGHHHHGHHHGHHGGGHHHHHHHFHHHHHGHHHHHHHHHHHGGHHHHHHHHHHHHHHHHHGFHHHHHHHGHHHHHHHHGHGGH
@M05620:45:000000000-G6HP7:1:1101:27852:10383 1:N:0:184
ATCTCTATCTCCTAAAAACCTGTTTAGATTTGGAGATAGACCTTCAGGTTTTTCATCATTTTCTGCATGAATTATACATTGACCACGTTCCAGCGTGGTCAGTTTGCAGCATTCTGTTATTTTGTTTGACAGAGTGTCTTGTTGAGAACATATGTAGGACATGATTTTTTCCTGCAACAGGGAAAATAAAGTATAAGTTTTAAAGATTTATTCTTTAATAAAGGATCTCAAAGCCAGCTTTAGAAAAAGGA
+
A1AA1DFFFFFB1FGGB1AEF1GGGFFBG33111A10F1A11BGF1FB1FGE/BDGFFGF2AF121B121122DF222AD111BFGAG0BGF1C@EEEHBFEBFDDEGGEF12BB2B@FB2BDF>B>CBDGCHFHEHB>FF>FG2CGBHH1F2F>G2F1GGHF1BBGG1/0@GD10<FGEA//0/0?<?1<1@?DFD>111F1111<1FDBGBHHHHDH0000<<<<0DBGF0C./:CG00C00<CGGEC/
@M05620:45:000000000-G6HP7:1:1101:27883:10387 1:N:0:184
ATCTCTATCTCCTAAAAACCTGTTTAGATTTGGAGATAGACCTTCAGGTTTTTCATCATTTTCTGCATGAATTATACATTGACCACGTTCCAGCGTGGTCAGTTTGCAGCATTCTGTTATTTTGTTTGACAGAGTGTCTTGTTGAGAACATATGTAGGACATGATTTTTTCCTGCAACAGGGAAAATAAAGTATAAGTTTTAAAGATTTATTCTTTAATAAAGGATCTCAAAGCCAGCTTTAGAAAAAGGA
+
ABBBBFFFFFFFGGFGFGGGGGHHH5DCGHHHGAGGHFHCHHGHHHHHHHHGGH5FGGHHHHHHFHHFHHHHHHHHHHHHHHHHFHGHHHHHHHGFGGHHHHHHHHHHHHHHHHHHHHHHHHHHHHHHEGHHFHHHHHHHHHHH4GGFHGHHHHGHHHHHHHHHHHHHHGHHHHEC<GGGGEGHHFFD1FGHHHHHHGGHH<C1FDHHHHHHHHHHDDGGGHHHFGHHGGFDGHHFGGGHHFG0;CGEGDC
@M05620:45:000000000-G6HP7:1:1101:16466:10389 1:N:0:184
ATCTCTATCTCCTAAAAAGGAAGAAAGGGGAGGGAAGATCGGAAGAGCACACGTCTGAACTCCAGTCACGGACATTTATCTCGTATGCCGTCTTCTGCTTGAAAAAAAAAAAAAAAAAGTATATTTTACAGTCTTTTATTTTTATTTCACAGATATTAACCTTCTTATATAATATCCTAGTACGCCTCCCATCTCCAATATCCCTCTGTCTACTTTCCACCATACTATACTCTTAATATACCGCCCCTCTC
+
CCDDDFFFFFFFGGGGGGGGFGHHHHHHGGGGGGGHGHHHHGGGGHHGFHFHGHHHGGFHHHHFHGHGHGGGGGHHHHHFHHGFEHHHHEEEHGHHHHHHHGHFHHGGCCB@><>---.00000000000<000<0<0:<000.00000:00000000000000000<0:0<:00:C00:000..-..<./:C0<<0:<00<0<0/<0<0000:<0<00<..00/0000000:00000<00<.----..//
@M05620:45:000000000-G6HP7:1:1101:27872:10401 1:N:0:184
ATCTCTATCTCCTAAAAACCTGTTTAGATTTGGAGATAGACCTTCAGGTTTTTCATCATTTTCTGCATGAATTATACATTGACCACGTTCCAGCGTGGTCAGTTTGCAGCATTCTGTTATTTTGTTTGACAGAGTGTCTTGTTGAGAACATATGTAGGACATGATTTTTTCCTGCAACAGGGAAAATAAAGTATAAGTTTTAAAGATTTATTCTTTAATAAAGGATCTCAAAGCCAGCTTTAGAAAAAGGA
+
CCCCCFFFFFFFGGGGGGGGGGHHHHHHHHHHHHHHHHHHHHHHHHHHHHHGGHHHHIHHIHIHIHHHHHHHHHHHHHHHHHHHHHGHHHHHHHGFGGHHHHHHHHHHHHHHHHHHHHHHHHHHHHHHHHHHHHHHHHHHHHHHHHHHHHHHHHHHHHHHHHHHHHHHHGHHHHHHHHHHHGGHHHHHHHHHHHHHHFGHHHHHHHHHHHHHHHHHHHHHHHHHHHHHHHHHHHHHHGHHHHHHHGHHGGH
@M05620:45:000000000-G6HP7:1:1101:12737:10424 1:N:0:184
ATCTCTATCTCCTAAAACCTGTTTAGATTTGGAGATAGACCTTCAGGTTTTTCATCATTTTCTGCATGAATTATACATTGACCACGTTCCAGCGTGGTCAGTTTGCAGCATTCTGTTATTTTGTTTGACAGAGTGTCTTGTTGAGAACATATGTAGGACATGATTTTTTCCTGCAACAGGGAAAATAAAGTATAAGTTTTAAAGATTTATTCTTTAATAAAGGATCTCAAAGCCAGCTTTAGAAAAAGGAA
+
CCCCCFFFFFFFGGGGGGGGGGHHGHHHHHHHHHHHHHGHHHHHHHHHHHGGHHHHHHHHHHHHHGHHHHHHHHHHHHHHDGGHHGHHHHDFGGEGGHHFHHHHGFHHHHHHHHHHHHHHHHHHHHHHHFHHHHGGHHHHHHHHHGFGHHHHHGHHHHHHHHHHGHHHGHHHHGGHHGHHGGGHHHHGHGFGHHHHGHHHGHGHHHHHHHHHHHHGGDGFGFDGHHHHHHGHGHCHGHHHFGHHHHHGFFG
@M05620:45:000000000-G6HP7:1:1101:23448:10462 1:N:0:184
ATCCTGACCCTGAAGTACCCCATTGAGCATGGCATCGTCACCAACTGGGACGACATGGAGAAGATCTGGCACCACACCTTCTACAACGAGCTGCGCGTGGCCCCGGAGGAGCACCCAGTGCTGCTGACCGAGGCCCCCCTGAACCCCCAGGCCAACAGAGAGAAGATGACTCAGGTGAGGCTCGGCCGACGCCCGTGCTCCTCCCGTCCTTTCCCCAGTCCTTTTCTGCCCGGCTTGGTTTCTGACATTCG
+
AABBBFFFFFFF4FGGGGGGGEHHHHCHHHHGHFHHGHHAEGD2FHHFGFFEGEAAGHBGGCGEGHGH5FFGGGHFFFGHHHBHHHHE1EEDCH/EEEGCEHHEGD@C?DGFEHHG/?<?GFHHHFGHG/@<@DFGGGGC.CGFHGG-::ECEEEG.;/:/A.99/C90CFF00;0/0;9A.A-@EAB-@-9@BBBA..;BB.BFD.9D.9F/BFF.9:9/;BBFFFFBFF.-;;@-.9.9B/B/;/;F/9
@M05620:45:000000000-G6HP7:1:1101:23430:10468 1:N:0:184
ATCCTGACCCTGAAGTACCCCATTGAGCATGGCATCGTCACCAACTGGGACGACATGGAGAAGATCTGGCACCACACCTTCTACAACGAGCTGCGCGTGGCCCCGGAGGAGCACCCAGTGCTGCTGACCGAGGCCCCCCTGAACCCCAAGGCCAACAGAGAGAAGATGACTCAGGTGAGGCTCGGCCGACGCCCGTGCTCCTCCCGTCCTTTCCCCAGTCATTTTCTGCCCGGCTTGATTTCTGACATTAG
+
CCDDDFFFFFFFGGGGGGGGGGHHHHHHHHHHHHHHGHHHGHHHGHHHHHHGGGGGHHGHHHHHHHHHHHHHGHHHGGHHHHHHHHHGGGGGHHGGGGGGGHHGGGGGGGGHHHHGGGHHHHHHHHHHHGGGGGGGGGGGGHHHHGGDFEGHHGGGGGGGGGGGGGGGGGGGGGGCFFFGGGGFFFFFFFFAFFACFFFFFFFFFDEDFAFFFFFFFFBFBFFFFFFBBFF?@CFDFAFFFFFFFF:FF0<
@M05620:45:000000000-G6HP7:1:1101:5501:10475 1:N:0:184
ATCTCTATCTCCTAAAAACCTGTTTAGATTTGGAGATAGACCTTCAGGTTTTTCATCATTTTCTGCATGAATTATACATTGACCACGTTCCAGCGTGGTCAGTTTGCAGCATTCTGTTATTTTGTTTGACAGAGTGTCTTGTTGAGAACATATGTAGGACATGATTTTTTCCTGCAACAGGGAAAATAAAGTATAAGTTTTAAAGATTTATTCTTTAATAAAGGATCTCAAAGCCAGCTTTAGAAAAAGGA
+
BBCCCFFFFFFFGGGGGGGGGGGHHHHHHHHHHHHHHHHHHHHHHHHHHHHGGHHHHGHHHHHHHHGHHHHHHHHHHHHHHGHHGHGHHHHHHHGEGGHHHHHHHHGHHHHHHHHHHHHHHHHHHHHHGHGHHHGHHHHHHHHHHHGHHHHHHHHHHHHHHHHHHHHHHGHHHHHHHHHHHGGHHHHHHHHHHHHHHGGHHHHHHHHHHHHHHHHHHGHHHHHHGHGHHFFFHGHGHFHHHHHHFCGHGGH
@M05620:45:000000000-G6HP7:1:1101:7374:10492 1:N:0:184
ATCTCTATCTCCTAAAAACCTGTTTAGATTTGGAGATAGACCTTCAGGTTTTTCATCATTTTCTGCATGAATTATACATTGACCACGTTCCAGCGTGGTCAGTTTGCAGCATTCTGTTATTTTGTTTGACAGAGTGTCTTGTTGAGAACATATGTAGGACATGATTTTTTCCTGCAACAGGGAAAATAAAGTATAAGTTTTAAAGATTTATTCTTTAATAAAGGATCTCAAAGCCAGCTTTAGAAAAAGGA
+
CCCDDFFFFFFFGGGGGGGGGGHHHHHHHHHHHHHHHHHHHHHHHHHHHHHGGHHHHHHIHHHHHHHHHHHHHHHHHHHHHGHHHHGHHHHHHHGFGGHHHHHHHHHHHHHHHHHHHHHHHHHHHHHHHHHHHHHGHHHHHHHHHHHHHHHHHHHHHHHHHHHHHHHHHGHHHHHHHHHHHGGHHHHHGHHHHHHHHHHHHHHHHHHHHHHHHHHHHHHHHGGHHHHHHGHHHHHHHGHHHHHHHHHHGGG
@M05620:45:000000000-G6HP7:1:1101:5506:10496 1:N:0:184
ATCTCTATCTCCTAAAAACCTGTTTAGATTTGGAGATAGACCTTCAGGTTTTTCATCATTTTCTGCATGAATTATACATTGACCACGTTCCAGCGTGGTCAGTTTGCAGCATTCTGTTATTTTGTTTGACAGAGTGTCTTGTTGAGAACATATGTAGGACATGATTTTTTCCTGCAACAGGGAAAATAAAGTATAAGTTTTAAAGATTTATTCTTTAATAAAGGATCTCAAAGCCAGCTTTAGAAAAAGGA
+
CCDDDFFFFFFFGGGGGGGGGGHHHHHHHHHHHHHHHHHHHHHHHHHHHHHGGHHHHHHHHIIIHHHHHGHHHHHHHHHHHHHHHHGHHHHHHHGGGGHHGHHHHHHGHHHHHHHHHHHHHHHHHHHHGHHHHHHHHHHHHHHHHHGHHHHHHHHHHHHHHHHHHHHHHGHHHHHHHHHHHGGHHHHGHGHHHHHHHHHHHGHHHHHHHGHHHHHHGHHHHGHHHHHHHHHGHHHHHGHHHHGHGHGGGGH
@M05620:45:000000000-G6HP7:1:1101:5410:10506 1:N:0:184
TACCTGTACTGGGGAAGCATTTGAATATCCCCCCATGGTGATGGGGACGGAGAACTGCTCCATAAACACAGGCAACGTGCCTAACTTTCCCGGGAAGATGAAGTCAAAGAGCGACCACAGCTCTCGGAGGTTATTTTGCATCGGTGAGCCAGACAGAATGATCCGATGAGGGGTGCGAAACTATTTGAGGAAAGGAAGCACCTTTTTATTAAATTTACCTTTTAGCAATCGCCATTCCTACCCTAAAGATC
+
BBABBFFFFFFFGGGGGGGGGGHFDGHHHHHGGGGHHHHGHGHGHGFGGGGGGHHGHHHHHHHHHGHGHHGHGHHHGHHHHHHHHHHHHHHGGGGGGGHHGHHHHHHHHHHHGGGGGHGHHHHHHGGGGF?CFHHHHHHGHHGGGDGGGHFHHGHHHHHHHHHHHGGGGHGGCCCGGBGCGGGGGGGGGGFGGGGFFGGBFFFFFFFFFFFBBFFFFFFFFFFFFFFBBFAFFFEFFFFFF.AFFFFFFFF
@M05620:45:000000000-G6HP7:1:1101:7658:10507 1:N:0:184
ATCTCTATCTCCTAAAAACCTGTTTAGATTTGGAGATAGACCTTCAGGTTTTTCATCATTTTCTGCATGAATTATACATTGACCACGTTCCAGCGTGGTCAGTTTGCAGCATTCTGTTATTTTGTTTGACAGAGTGTCTTGTTGAGAACATATGTAGGACATGATTTTTTCCTGCAACAGGGAAAATAAAGTATAAGTTTTAACGATTTATTCTTTAATAAAGGATCTCAAAGCCAGCTTTAGAAAAAGGA
+
3>3AAFFFFFFFGGGGFGGGFGAGHEGGDAFHHBGBAGH5FGFHHHFHGHHFFHFHHFHGHHHHHF5GGFEGG5FHHGHHEGEHHEDAGHHHDHGGGGHGHHFGHHHHHHHGFFFGGHFHHDHHCGHHEFGFGHDEBGG4DGFF4B/4BFHFEGDHFFGGHHHFGGGHF@GBDFFF1@CGHF/C/F?1?GDGFF1FGHGHGGF1>.<GCBGHGHHH<GHGHHHBCGHHDDCGHHHHFFHHHCF0:G/.9.;
@M05620:45:000000000-G6HP7:1:1101:5391:10511 1:N:0:184
TACCTGTACTGGGGAAGCATTTGAATATCCCCCCATGGTGATGGGGACGGAGAACTGCTCCATAAACACAGGCAACGTGCCTAACTTTCCCGGGAAGATGAAGTCAAAGAGCGACCACAGCTCTCGGAGGTTATTTTGCATCGGTGAGCCAGACAGAATGATCCGATGAGGGGTGCGAAACTATTTGAGGAAAGGAAGCACCTTTTTATTAAATTTACCTTTTAGCAATCGCCATTCCTACCCTAAAGATC
+
BBBBBFFFFFFFGGGGGGGGGFHHHFFHHHFAEG?GHGDGGHFHHGGGGGGGEHHHHHHHHHHF3DGHF1FEF1FEGHHHGHDBGHHHHGHEGGC?F0FH??GGHGHHGHHHGGGGGHHHHHHHHDFEGGGHGHHHHHHGHHGFGGGHGHHHHGHC<CGHHHHHHGGFHHHGGCDGGDGGGGGGGGGGGGFGFGGBFGGEFEFFFFFFFFFFFFFFFFFFFFFFFFFFFFFFFFFFFFFFFFFFFFBBFFF
@M05620:45:000000000-G6HP7:1:1101:15726:10520 1:N:0:184
ATCTCTATCTCCTAAAAACCTGTTTAGATTTGGAGATAGACCTTCAGGTTTTTCATCATTTTCTGCATGAATTATACATTGACCACGTTCCAGCGTGGTCAGTTTGCAGCATTCTGTTATTTTGTTTGACAGAGTGTCTTGTTGAGAACATATGTAGGACATGATTTTTTCCTGCAACAGGGAAAATAAAGTATAAGTTTTAAAGATTTATTCTTTAATAAAGGATCTCAAAGCCAGCTTTAGAAAAAGGA
+
BBBBBFFFFFFFGGGGGGGGFGHHHHHGHHHHHHGHHGHFHFHHHHHHHHHGFHHHHHHHHHHHHHHHHHHHHHHHHHHHHGHHHHGHHHHHGHGFGGHHHHHHHHHHHHHHHHHHGHHHHHHHHHHHHHHHGHHHHHHHHHHHHHHHHHHHHHHHHHHHHHHHHHHHFGHHHHGHHHHHHGEFHHHHHGHFGHHFHFGHHHFGHHHHHHHHHHHHHHHHHGHHHHHHHHHHHHHHHGHHHHHHHHHHGGH
@M05620:45:000000000-G6HP7:1:1101:7670:10526 1:N:0:184
ATCTCTATCTCCTAAAAACCTGTTTAGATTTGGAGATAGACCTTCAGGTTTTTCATCATTTTCTGCATGAATTATACATTGACCACGTTCCAGCGTGGTCAGTTTGCAGCATTCTGTTATTTTGTTTGACAGAGTGTCTTGTTGAGAACATATGTAGGACATGATTTTTTCCTGCAACAGGGAAAATAAAGTATAAGTTTTAAAGATTTATTCTTTAATAAAGGATCTCAAAGCCAGCTTTAGAAAAAGGA
+
EEEEEFFFFFFFGGGGGGGGGGHHHHHHHHHHHHHHHHHHHHHHHHHHHHHGGHHHHIIIHIIIIHHHHGHHHHHHHHHHHHHHHHGHHHHHHHGFGGHHGHHHHHHHHHHHHHHHHHHHHHHHHHHHHHHHHHHHHHHHHHHHHHHHHHHHHHHHHHHHHHHHHHHHHGHHHHHHHHHHHGGHHHHHHHHHHHHHHHHHHHHHHHHHHHHHHHHHHHHHHGHHHHHHHGHHHHHHHGHHHHHHGHHHGGH
@M05620:45:000000000-G6HP7:1:1101:7686:10535 1:N:0:184
ATCTCTATCTCCTAAAAACCTGTTTAGATTTGGAGATAGACCTTCAGGTTTTTCATCATTTTCTGCATGAATTATACATTGACCACGTTCCAGCGTGGTCAGTTTGCAGCATTCTGTTATTTTGTTTGACAGAGTGTCTTGTTGAGAACATATGTAGGACATGATTTTTTCCTGCAACAGGGAAAATAAAGTATAAGTTTTAAAGATTTATTCTTTAATAAAGGATCTCAAAGCCAGCTTTAGAAAAAGGA
+
AABCCFFFFFFFGGFGGGFGGGHHH5GFHHHHHGHHHHHHHHHHHHHGHHHGGHHHHHHHHHHHHHHHHHHHHHHHHHHHHHHHGHGHHHHHGHGGGGHHHHHHHHGFHHFHHHHHHHHHHHHHHHHHGHHHHHHHHHHHHHHGHHHHGHHHGHFBHHFGHHHGHHHHHGHHHHHHHHFHHGGGHHHHEFGGFHHBGHGFHEFFHEFHHGHHHHHHGGHFDHHHHHHGGGGFHGHHHGHHHHHHHFBFFEB
@M05620:45:000000000-G6HP7:1:1101:15044:10545 1:N:0:184
CATCCTGACCCTGAAGTACCCCATTGAGCATGGCATCGTCACCAACTGGGACGACATGGAGAAGATCTGGCACCACACCTTCTACAACGAGCTGCGCGTGGCCCCGGAGGAGCACCCAGTGCTGCTGACCGAGGCCCCCCTGAACCCCAAGGCCAACAGAGAGAAGATGACTCAGGTGAGGCTCGGCCGACGCCCGTGCTCCTCCCGTCCTTTCCCCAGTCATTTTCTGCCCGGCTTGATTTCTGACATTA
+
CCDCCFFFFFFFGGGGGGGGGGGHHHHHHHHHHHHHHGHHHGHHHGHHHHHHGGGGGHHHHHHHHHHHHHHHHGHHHGGHHHHHHHHHGGGGGHHGGGGGGGHHGGGGGGGGHHHHGGHGHHGHHHHHHHGGGGGGGGGGGGHHHHGGGGHGHHGGGGGGGGGGGGGGGGGGGGGGHGGGGGGGFFFFFFFFFFFFCFFFFFFFFFFADFFFFFFFFFFFFFFFFFFFFFFFFFFFFF.BFFFFFBFFFF0
@M05620:45:000000000-G6HP7:1:1101:27912:10574 1:N:0:184
ATCTCTATCTCCTAAAAACCTGTTTAGATTTGGAGATAGACCTTCAGGTTTTTCATCATTTTCTGCATGAATTATACATTGACCACGTTCCAGCGTGGTCAGTTTGCAGCATTCTGTTATTTTGTTTGACAGAGTGTCTTGTTGAGAACATATGTAGGACATGATTTTTTCCTGCAACAGGGAAAATAAAGTATAAGTTTTAAAGATTTATTCTTTAATAAAGGATCTCAAAGCCAGCTTTAGAAAAAGGA
+
CCCCDFFFFFFFGGGGGGGGGGHHHHHHHHHHHHHHHHHHHHHHHHHHHHHGGHHHHHIHHHHHHHHHHHHHHHHHHHHHHHHHHHGHHHHHHHGFGGHHHHHHHHHHHHHHHHHHHHHHHHHHHHHHHHGHHHHHHHHHHHHHHHHHHHHHHHHHHHHHHHHHHHHHHGHHHHHHHHHHHGGHHHHHGGHHHHHHHGHHHHHHHHHHHHHHHHHHHHHHGHHHHHHHHHHHHHHHHGHHHHHHGGHHGGF
@M05620:45:000000000-G6HP7:1:1101:27892:10577 1:N:0:184
ATCTCTATCTCCTAAAAACCTGTTTAGATTTGGAGATAGACCTTCAGGTTTTTCATCATTTTCTGCATGAATTATACATTGACCACGTTCCAGCGTGGTCAGTTTGCAGCATTCTGTTATTTTGTTTGACAGAGTGTCTTGTTGAGAACATATGTAGGACATGATTTTTTCCTGCAACAGGGAAAATAAAGTATAAGTTTTAAAGATTTATTCTTTAATAAAGGATCTCAAAGCCAGCTTTAGAAAAAGGA
+
@AAACFFFFFFFGGGGGGGGGGGHFHHHHHHHHGHHHHHGHHHHHHEHHHHGGHHHHHHHHHHHHHHHHHHHHHHFHFHHHGHHFHGHHHHHHHGGFGHHFGGHHHHGHHHHHHHHHHHHHHGHHHHHGHHFHHHGHHHHHHHHGHGFGFHHHGHHHHHHFHHHHHHHGGHHHHHHHHHHHGGFGGHHGHHGHFHHHGFHHHBHHHHHGHHGHGHHGHHGHGDHHHHGHGHGHHHHHGGHHHHHHCGHGFG
@M05620:45:000000000-G6HP7:1:1101:12398:10587 1:N:0:184
CATCCTGACCCTGAAGTACCCCATTGAGCATGGCATCGTCACCAACTGGGACGACATGGAGAAGATCTGGCACCACACCTTCTACAACGAGCTGCGCGTGGCCCCGGAGGAGCACCCAGTGCTGCTGACCGAGGCCCCCCTGAACCCCAAGGCCAACAGAGAGAAGATGACTCAGGTGAGGCTCGGCCGACGCCCGTGCTCCTCCCGTCCTTTCCCCAGTCATTTTCTGCCCGGCTTGATTTCTGACATTA
+
CCDDDFFFFFFFGGGGGGGGGGGHHHHHHHHHHHHHHGHHHGHHHGHHHHHHGGGGGHHHHHHHHHHHHHHHHGHHHGGHHHHHHHHHGGGGGHHGGGGGGGHHGGGGGGGGHHHHGGHHHHHHHHHHHHGGGGGGGGGGGGHHHHGGGGGGHHGGGGGGGGGGGGGGGGGGGGGGGGGGGGGGFFFFFFFFFFFFFFFFFFFFFFFFFFFFFFFFFFFFFFFFFFFFFFFFFFFFFFFFFFFFFFFFFF0
@M05620:45:000000000-G6HP7:1:1101:8054:10608 1:N:0:184
CATCCTGACCCTGAAGTACCCCATTGAGCATGGCATCGTCACCAACTGGGACGACATGGAGAAGATCTGGCACCACACCTTCTACAACGAGCTGCGCGTGGCCCCGGAGGAGCACCCAGTGCTGCTGACCGAGGCCCCCCTGAACCCCAAGGCCAACAGAGAGAAGATGACTCAGGTGAGGCTCGGCCGACGCCCGTGCTCCTCCCGTCCTTTCCCCAGTCATTTTCTGCCCGGCTTGATTTCTGACATTA
+
BBBBBFFFFFFFGGGGGGGGGGFHHHHHHHHHHHHHHGHHHGHHHGHHHHHHGGGGGHHHHHHHHHHHHHHHHGHHHGGHHHHHHHHHGGGGGHHGGGGGGGHHGGGGGGGGHHHHGGHHHHHHHHHHHHGGGGGGGGGGGGHHHHGGDGHGHHGGGGGGGGGGGGGGGGGGGGGGGGGGGGGGFFFFFFFFFFFFFFFFFFFFFFFFFFFFFFFFFFFFFFFFFFFFFFFFFFFFFFAFFFFFF/BFFF/
@M05620:45:000000000-G6HP7:1:1101:8072:10609 1:N:0:184
CATCCTGACCCTGAAGTACCCCATTGAGCATGGCATCGTCACCAACTGGGACGACATGGAGAAGATCTGGCACCACACCTTCTACAACGAGCTGCGCGTGGCCCCGGAGGAGCACCCAGTGCTGCTGACCGAGGCCCCCCTGAACCCCAAGGCCAACAGAGAGAAGATGACTCAGGTGAGGCTCGGCCGACGCCCGTGCTCCTCCCGTCCTTTCCCCAGTCATTTTCTGCCCGGCTTGATTTCTGACATTA
+
CCCCCFFFFFFFGGGGGGGGGGGHHHHHHHHHHHHHHGHHHGHHHGHHHHHHGGGGGHHHHHHHHHHHHHHHHGHHHGGHHHHHHHHHGGGGGHHGGGEGGGHHGGGGGGGGHHHHGGHGHHHHHHHHHHGGGGGGGGGGGGHHHHGGGGHGHHGGGGGGGGGGGGGGGGGGGGGGGGGGGGGGFFFFFFFFFFFF>DFFFFFFFFFADDDFFFFFFFFBFFFFFFFFHFFFFFFFFFAFFFFFFFFFFF0
@M05620:45:000000000-G6HP7:1:1101:27125:10616 1:N:0:184
ATCTCTATCTCCTAAAAACCTGTTTAGATTTGGAGATAGACCTTCAGGTTTTTCATCATTTTCTGCATGAATTATACATTGACCACGTTCCAGCGTGGTCAGTTTGCAGCATTCTGTTATTTTGTTTGACAGAGTGTCTTGTTGAGAACATATGTAGGACATGATTTTTTCCTGCAACAGGGAAAATAAAGTATAAGTTTTAAAGATTTATTCTTTAATAAAGGATCTCAAAGCCAGCTTTAGAAAAAGGA
+
CCCCCFFFFFFFGGGGGGGGGGHHHHHHHHHHHHHHHHHHHHHHHHHHHHHGGHHHHIIIHHHHHHHHHHHHHHHHHHHHHHHHHHGHHHHHHHGGGGHHHHHHHHHGHHHHHHHHHHHHHHHHHHHHGHHHHHGHHHHHHHHHHHGHHHHHHHHHHHHHHHHHHHHHHGHHHHHHHHHHHGGGHHHHGHHHFHGHHFGHHHGHHHHHHHHHHGHHHGHHGHHHHHHHHGGGHHHHHGHHHHHFGFFHGGF
@M05620:45:000000000-G6HP7:1:1101:20343:10618 1:N:0:184
AAACCAAGAAGACATGAGGTCAGCTAGATCGGAAGAGCACACGTCTGAACTCCAGTCACGGACATTTATCTCGTATGCCGTCTTCTGCTTGAAAAAAAAAACATTCTGTTCTTTTGTTTGACATCGTGTCTTGTTGAGAACATATGTAGAACATGATTTTTTCCTGCAACAGTAACCATACAGTATAAGTTTTCAAGATTTCTTCTTTACTCAAGGCTCTCAAAGCCCGCTTTCGACACTGGCTGCCAGGG
+
A?AAA1ACFB1BAGFGGBGBFCHHHHHHHHHGCGGHFFBHHHGHHHG1FGGGBGFGHHFFFCGEHHGHFAEGG//>BGDEECGGHFHFHFFAGBF0/>/E<E<11B222222B111<<BBBBB21/?0?02G1@@F2C/<101<G1<FG1110>1<<FFBG@0DD0</<C./00=00<<D/C00;;00;<0CC0;0;:00<:0CCC;B00009CF/.9;/C9000;9.9-?9.0-;-;-//---9--//--
@M05620:45:000000000-G6HP7:1:1101:8064:10627 1:N:0:184
CATCCTGACCCTGAAGTACCCCATTGAGCATGGCATCGTCACCAACTGGGACGACATGGAGAAGATCTGGCACCACACCTTCTACAACGAGCTGCGCGTGGCCCCGGAGGAGCACCCAGTGCTGCTGACCGAGGCCCCCCTGAACCCCAAGGCCAACAGAGAGAAGATGACTCAGGTGAGGCTCGGCCGACGCCCGTGCTCCTCCCGTCCTTTCCCCAGTCATTTTCTGCCCGGCTTGATTTCTGACATTA
+
CCCCCFFFFFFFGGGGGGGGGGGHHHHHHHHHHHHHHGHHHGHHHGHHHHHHGGGGGHHHHHHHHHHHHHHHHGHHHGGHHHHHHHHHGGGGGHHGGGGGGGHHGGGGGGGGHHHHGGHGHHHHHHHHHHGGGGGGGGGGGGHHHHGGGGHGHHGGGGGGGGGGGGGGGGGGGGGGGGGGGGGGFFFFFFFFFFFFFFFFFFFFFFFFFFFFFFFFFFFFFFFFFFFFFFFFFFFFFFFFFFFFF0FFFF0
@M05620:45:000000000-G6HP7:1:1101:27142:10631 1:N:0:184
ATCTCTATCTCCTAAAAACCTGTTTAGATTTGGAGATAGACCTTCAGGTTTTTCATCATTTTCTGCATGAATTATACATTGACCACGTTCCAGCGTGGTCAGTTTGCAGCATTCTGTTATTTTGTTTGACAGAGTGTCTTGTTGAGAACATATGTAGGACATGATTTTTTCCTGCAACAGGGAAAATAAAGTATAAGTTTTAAAGATTTATTCTTTAATAAAGGATCTCAAAGCCAGCTTTAGAAAAAGGA
+
CDCCCFFFFFFFGGGGGGGGGGHHHHHHHHHHHHHHHHHHHHHHHHHHHHHGGHHHHHHHIHHHIHHHHHHHHHHHHHHHHHHHHHGHHHHHHHGGGGHHHHHHHHHHHHHHHHHHHHHHHHHHHHHHHHHHHHHHHHHHHHHHHHHHHHHHHHHHHHHHHHHHHHHHHGHHHHGHHHHHHGGHHHHHHHHHHHHHHGHHHHHHHHHHHHHHHHHHHHHHHHHHHHHHHHHHHHHHHGHHHHHFGGHHGGH
@M05620:45:000000000-G6HP7:1:1101:27125:10634 1:N:0:184
ATCTCTATCTCCTAAAAACCTGTTTAGATTTGGAGATAGACCTTCAGGTTTTTCATCATTTTCTGCATGAATTATACATTGACCACGTTCCAGCGTGGTCAGTTTGCAGCATTCTGTTATTTTGTTTGACAGAGTGTCTTGTTGAGAACATATGTAGGACATGATTTTTTCCTGCAACAGGGAAAATAAAGTATAAGTTTTAAAGATTTATTCTTTAATAAAGGATCTCAAAGCCAGCTTTAGAAAAAGGA
+
BCCCCFFFFFFFGGGGGGGGGGHHHHHHHHHHHHHHHHHHHHHHHHHHHHHGGHHHHHHHIIHHHHHHHHHHHHHHHHHHHHHHGHGHHHHHHHGFGGHHHHHHHHHGHHHHHHHHHHHHHHHHHHHHGHGHHHHHHHHHHHHHHHHHHHHHHHHHHHHHHHHHHHHHHGHHHHHHGHHHHGGGHHHHGHHGGHHHHHHHHHFHHHHHHGHHHHHHHHHHGGHHHHHHHGGGHHGHHGHHHHHGHGGHGGH
@M05620:45:000000000-G6HP7:1:1101:28805:10652 1:N:0:184
CATCCTGACCCTGAAGTACCCCATTGAGCATGGCATCGTCACCAACTGGGACGACATGGAGAAGATCTGGCACCACACCTTCTACAACGAGCTGCGCGTGGCCCCGGAGGAGCACCCAGTGCTGCTGACCGAGGCCCCCCTGAACCCCAAGGCCAACAGAGAGAAGATGACTCAGGTGAGGCTCGGCCGACGCCCGTGCTCCTCCCGTCCTTTCCCCAGTCATTTTCTGCCCGGCTTGGTTTCTGACATTT
+
BBBBBFFFFFFFGGGGGGGGGGGHHHHHHHHHHHHGHGHHHGHHGGHHHHHHGGGGGHHGHHHHHHHHHHHHHGHHHGGHHHHHHHHHGGGGGHHGGGGGGGHHGGGGGGAEHHHHGFHGHHHHHHHGHHGGGGGGGGGGGGHHHHGGGGHGHHGGGGGGGFGEFFBFGFGGGGGGFG0FGGGGFFFFFFAFFFFFDFFFFFFFFFFAFFFFFFFFFFDFF/FFFFFFFBFFDF=;@9.;AFFFFBF/;F/
@M05620:45:000000000-G6HP7:1:1101:28769:10656 1:N:0:184
CATCCTGACCCTGAAGTACCCCATTGAGCATGGCATCGTCACCAACTGGGACGACATGGAGAAGATCTGGCACCACACCTTCTACAACGAGCTGCGCGTGGCCCCGGAGGAGCACCCAGTGCTGCTGACCGAGGCCCCCCTGAACCCCAAGGCCAACAGAGAGAAGATGACTCAGGTGAGGCTCGGCCGACGCCCGGGCTCCTCCCGTCCTTTCCCCAGTCATTTTCTGCCCGGCTTGATTTCTGACATTA
+
BABBBFFFFFFFGGGFGBGGGGGHG5F4BGHHHHHHGFGHHGHHHGHCFEHHECFGGHCGHHGFFHGHGFFHHGGHHGGHHGFHHHHH@FFGGFHGGGGGCGHHG??CGGDAHHHHGGHH1FGHGHGHHH@DACGGGGGGGEEGHHGGGGEEHHGGGGFFGFGGBCBCFFGGGGGGFFFGGEGFA;ADDFFADDC---;9EF/BFF.;;A.BFFFFFF;FBBFBFFFF9FBFD-;B;;?FFFFFBFFFFB/
@M05620:45:000000000-G6HP7:1:1101:28787:10663 1:N:0:184
CATCCTGACCCTGAAGTACCCCATTGAGCATGGCATCGTCACCAACTGGGACGACATGGAGAAGATCTGGCACCACACCTTCTACAACGAGCTGCGCGTGGCCCCGGAGGAGCACCCAGTGCTGCTGACCGAGGCCCCCCTGAACCCCAAGGCCAACAGAGAGAAGATGACTCAGGTGAGGCTCGGCCGACGCCCGTGCTCCTCCCGTCCTTTCCCCAGTCATTTTCTGCCCGGCTTGATTTCTGACATTA
+
DDDDDFFFFFFFGGGGGGGGGGGHHHHHHHHHHHHHHGHHHGHHHGHHHHHHGGGGGHHHHHHHHHHHHHHHHGHHHGGHHHHHHHHHGGGGGHHGGGGGGGHHGGGGGGGGHHHHGGHHHHHHHHHHHHGGGGGGGGGGGGHHHHGGGGHGHHGGGGGGGGGGGGGGGGGGGGGGGGGGGGGGFFFFFFFFFFFFFFFFFFFFFFFFFFFFFFFFFFFFFFFFHHHFFFFFFFFFFFFFFFFFFFFFFF0
@M05620:45:000000000-G6HP7:1:1101:12224:10675 1:N:0:184
CATCCTGACCCTGAAGTACCCCATTGAGCATGGCATCGTCACCAACTGGGACGACATGGAGAAGATCTGGCACCACACCTTCTACAACGAGCTGCGCGTGGCCCCGGAGGAGCACCCAGTGCTGCTGACCGAGGCCCCCCTGAACCCCAAGGCCAACAGAGAGAAGATGACTCAGGTGAGGCTCGGCCGACGCCCGTGCTCCTCCCGTCCTTTCCCCAGTCATTTTCTGCCCGGCTTGATTTCTGACATTA
+
BCCCCFFFFFFFGGGGGGGGGGGHHHHHHHHHHHHHHGHHHGHHHGHHHHHHGGGGGHHHHHHHGHHHHHHHHGHHHGGHHHHHHHHHGGGGGHHGGGEGEEHHEGG?DGGFGHHHGGHGHHFHHHHHHHGGGGGGGGGGGGHHHHGGGGHGHHGGGGGEGEDFGGGGGGGGGGGGGGGGGGGGFFFDFFFFFFFF;DD?FFFFFFFAADDBFFFFFFDFFFFFFFFFFFFFDAACFCFFFFFFFFBFFF9
@M05620:45:000000000-G6HP7:1:1101:16657:10703 1:N:0:184
ATCTCTATCTCCTAAAAACCTGTTTAGATTTGGAGATAGACCTTCAGGTTTTTCATCATTTTCTGCATGAATTATACATTGACCACGTTCCAGCGTGGTCAGTTTGCAGCATTCTGTTATTTTGTTTGACAGAGTGTCTTGTTGAGAACATATGTAGGACATGATTTTTTCCTGCAACAGGGAAAATAAAGTATAAGTTTTAAAGATTTATTCTTTAATAAAGGATCTCAAAGCCAGCTTTAGAAAAAGGA
+
CDDDDFFFFFFFGGGGGGGGGGHHHHHHHHHHHHHHHHHHHHHHHHHHHHHGGHHHHHHHHHIIIHHHHHHHHHHHHHHHHHHHHHGHHHHHHHGGGGHHHHHHHHHHHHHHHHHHHHHHHHHHHHHHHHHHHHHHHHHHHHHHHHHHHHHHHHHHHHHHHHHHHHHHHGHHHHHHHHHHHGGHHHHHHHHHHHHHHHHHHHGHHHHHHHHHHHHHHHHHHHHHHHHHHHHHHHHHHGHHHHGHHHHHGGG
@M05620:45:000000000-G6HP7:1:1101:8795:10706 1:N:0:184
CATCCTGACCCTGAAGTACCCCATTGAGCATGGCATCGTCACCAACTGGGACGACATGGAGAAGATCTGGCACCACACCTTCTACAACGAGCTGCGCGTGGCCCCGGAGGAGCACCCAGTGCTGCTGACCGAGGCCCCCCTGAACCCCAAGGCCAACAGAGAGAAGATGACTCAGGTGAGGCTCGGCCGACGCCCGTGCTCCTCCCGTCCTTTCCCCAGTCATTTTCTGCCCGGCTTGATTTCTGACATTA
+
CCDDDFFFFFFFGGGGGFGGGGGHHHHHHGHHHHHHHGHHHGHHHGHHHHHHGGGGGHHHHHHHHHHHHHHHHGHHHGGHHHHHHHHHGGGGGHHGGGGGGGHHGGGGGGGGHHHHGGHGHHHHHHHHHHGGGGGGGGGGGGHHHHGGGGHGHHGGGGGGGGGGGGGGGGGGGGGGGGGGGGGGFFFFFFFFFFFF>FFFFFFFFFFEFFBFFFFFFFFFFFFFFFFFFFFFFFFFFFFFFFFFFBFFFF0
@M05620:45:000000000-G6HP7:1:1101:16643:10721 1:N:0:184
ATCTCTATCTCCTAAAAACCTGTTTAGATTTGGAGATAGACCTTCAGGTTTTTCATCATTTTCTGCATGAATTATACATTGACCACGTTCCAGCGTGGTCAGTTTGCAGCATTCTGTTATTTTGTTTGACAGAGTGTCTTGTTGAGAACATATGTAGGACATGATTTTTTCCTGCAACAGGGAAAATAAAGTATAAGTTTTAAAGATTTATTCTTTAATAAAGGATCTCAAAGCCAGCTTTAGAAAAAGGA
+
BCCCCFFFFFFFGGGGGGGGGGHHHHHHHHHHHGHHHHHHHHHHHHHHHHHGGHHHHHHHIHIHIHHHHHHHHHHHHHHHHHHHHHGHHHHHHHGFGGHHHHHHHHHGHHHHHHHHHHHHHHHHHHHHHHHHHHFGGHHHHHHHHHGHHHHHHHHHHHHHHHHHHHHHHGHHHHHGHHHHHGGGHHHHHGHGGHHHHFGHHHGHHHHHHHHHHHHHHHHGHHHHHHHHHGGGHGHHHGHHHHHHHGHHGGF
@M05620:45:000000000-G6HP7:1:1101:4894:10724 1:N:0:184
ATCTCTATCTCCTAAAAACCTGTTTAGATTTGGAGATAGACCTTCAGGTTTTTCATCATTTTCTGCATGAATTATACATTGACCACGTTCCAGCGTGGTCAGTTTGCAGCATTCTGTTATTTTGTTTGACAGAGTGTCTTGTTGAGAACATATGTAGGACATGATTTTTTCCTGCAACAGGGAAAATAAAGTATAAGTTTTAAAGATTTATTCTTTAATAAAGGATCTCAAAGCCAGCTTTAGAAAAAGGA
+
CCCCDFFFFFFFGGGGGGGGGGHHHHHHHHHHHHHHHHHGHHHHHHHHHHHGGHHHHHHIHHHHIHHHHHHHHHHHHHHHHGHHGHGHHHHHHHGGGGHHHHHHHHHHHHHHHHHHHHHHHHHHHHHHHHHHHHHHHHHHHHHHHHGHHHHHHHHHHHHHHHHHHHHHHGHHHHHHHHHHHGGGHHHGHHHHHHGHHHHHHHHHHHHHHGHHHHHHHGHHHGHHHHHHHGHHHHHHHGHHHHHHGHGHGGH
@M05620:45:000000000-G6HP7:1:1101:25504:10726 1:N:0:184
ATCTCTATCTCCTAAAAACCTGTTTAGATTTGGAGATAGACCTTCAGGTTTTTCATCATTTTCTGCATGAATTATACATTGACCACGTTCCAGCGTGGTCAGTTTGCAGCATTCTGTTATTTTGTTTGACAGAGTGTCTTGTTGAGAACATATGTAGGACATGATTTTTTCCTGCAACAGGGAAAATAAAGTATAAGTTTTAAAGATTTATTCTTTAATAAAGGATCTCAAAGCCAGCTTTAGAAAAAGGA
+
CDDDDFFFFFFFGGGGGGGGGGHHHHHHHHHHHHHHHHHHHHHHHHHHHHHGGHHHHHHHHHIHHHHHHHHHHHHHHHHHHHHHHHGHHHHHHHGGGGHHHHHHHHHHHHHHHHHHHHHHHHHHHHHHHHHHHHHHHHHHHHHHHHHHHHHHHHHHHHHHHHHHHHHHHGHHHHHHHHHHHGGHHHHHHHHHHHHGHHHHHHHHHHHHHHHHHHHHHHHHHHHHHHHHHHHGHHHHHGHHHHHGHHHHGGH
@M05620:45:000000000-G6HP7:1:1101:4944:10731 1:N:0:184
ATCTCTATCTCCTAAAAACCTGTTTAGATTTGGAGATAGACCTTCAGGTTTTTCATCATTTTCTGCATGAATTATACATTGACCACGTTCCAGCGTGGTCAGTTTGCAGCATTCTGTTATTTTGTTTGACAGAGTGTCTTGTTGAGAACATATGTAGGACATGATTTTTTCCTGCAACAGGGAAAATAAAGTATAAGTTTTAAAGATTTATTCTTTAATAAAGGATCTCAAAGCCAGCTTTAGAAAAAGGA
+
BBBBBFFFFFFFGGGGGGGGGGGHHHHHHHFGFGHHHHHHGHHHGFHHHHHGGHHHHHHHHHHHHHHGHHHHHGHHHHHHHHHHHHGHHHHHGFGGGGHHHHHGHHHHHHGFHHHHHHGHHHHHFHHHGHGHHHHHHHHHHHHHHHGHHHHHHHFHHHHGFHHHHHHHHGHFHGFFHHHHHGGGHGHGHBGFFFHHHGHHHHHGHFHHHHHHHHHHHFHHEBDGGGFHFHFFHHFHHGHGGHFCGHFHGDG
@M05620:45:000000000-G6HP7:1:1101:8195:10751 1:N:0:184
CATCCTGACCCTGAAGTACCCCATTGAGCATGGCATCGTCACCAACTGGGACGACATGGAGAAGATCTGGCACCACACCTTCTACAACGAGCTGCGCGTGGCCCCGGAGGAGCACCCAGTGCTGCTGACCGAGGCCCCCCTGAACCCCAAGGCCAACAGAGAGAAGATGACTCAGGTGAGGCTCTGCCGACGCCCGTGCTCCTCCCGTCCTTTCCCCAGTCATTTTCTGCCCGGCTTGATTTCTGACATTA
+
BABBBFFFFFFFGGGGGGGGGGGHHHHHGHHHHHHHHGHHHGHHHGHHHEHHGGGGGHHGHHHGHHHHHHHHHGHHHGGHHHHHHHHHGGGGGHHGGGEGGEGHGGGGGGGGHHHHGGHFHHHHHHHHHHGGGGGGGGGGGGHHGHDGGGHGHGGGGGGGGGGGGGGGGGGFGGGGGFFFGGGGFFFFAFFFFFFFFFFEFFFFFFFADFFFFFFFFFFFFFFBFFFFFFFEFFFAFFFFFFFFBBFFFF/
@M05620:45:000000000-G6HP7:1:1101:9250:10754 1:N:0:184
ATCTCTATCTCCTAAAAACCTGTTTAGATTTGGAGATAGACCTTCAGGTTTTTCATCATTTTCTGCATGAATTATACATTGACCACGTTCCAGCGTGGTCAGTTTGCAGCATTCTGTTATTTTGTTTGACAGAGTGTCTTGTTGAGAACATATGTAGGACATGATTTTTTCCTGCAACAGGGAAAATAAAGTATAAGTTTTAAAGATTTATTCTTTAATAAAGGATCTCAAAGCCAGCTTTAGAAAAAGGA
+
BCCDDFFFFFFFGGGGGGGGGGHHHHHHHHHHHHHHHHHHHHHHHHHHHHHGGHHHHHIHHIHHHHHHHHHHHHHHHHHHHGHHHHGHHHHHHHGFGGHHHHHHHHHHHHHHHHHHHHHHHHHHHHHHGHHHHHHHHHHHHHHHGHGHHHHHHHHHHHHHHHHHHHHHHGHHHHHHHHHHHGGHHHHHHHHHHHGHHHHHHHGHHHHHHHHHHHHHHHHHHHHHHHHHHFGHHEHHHGHHHGHHGGGHGGF
@M05620:45:000000000-G6HP7:1:1101:9230:10755 1:N:0:184
ATCTCTATCTCCTAAAAACCTGTTTAGATTTGGAGATAGACCTTCAGGTTTTTCATCATTTTCTGCATGAATTATACATTGACCACGTTCCAGCGTGGTCAGTTTGCAGCATTCTGTTATTTTGTTTGACAGAGTGTCTTGTTGAGAACATATGTAGGACATGATTTTTTCCTGCAACAGGGAAAATAAAGTATAAGTTTTAAAGATTTATTCTTTAATAAAGGATCTCAAAGCCAGCTTTAGAAAAAGGA
+
BCCCCFFFFFFFGGGGGGGGGGHHHFHHHHGGHGHHHGHGHHHHHHHGHHHGGHHHHGGHGHFHHHGHHBHHHHHHHHHHHHHHHHGHHHHHHGGGEGHHHHHHHHGGHGHGHGHHHHHHHHHHHHHHGFHGHHHHHHHHHHHHHHEHGHHHHHHHHGGHHGHFGHHHHGHHHHGHGGGHGGGFFGGF11GHHHHHHFFGHHHFHHHHHHHHHHHHHGGGGH0GGHFHHHGHFEGGHGFHHGFGHGHH?D:
@M05620:45:000000000-G6HP7:1:1101:8203:10775 1:N:0:184
CATCCTGACCCTGAAGTACCCCATTGAGCATGGCATCGTCACCAACTGGGACGACATGGAGAAGATCTGGCACCACACCTTCTACAACGAGCTGCGCGTGGCCCCGGAGGAGCACCCAGTGCTGCTGACCGAGGCCCCCCTGAACCCCAAGGCCAACAGAGAGAAGATGACTCAGGTGAGGCTCTGCCGACGCCCGTGCTCCTCCCGTCCTTTCCCCAGTCATTTTCTGCCCGGCTTGATTTCTGACATTA
+
CCCCCFFFFFFFGGGGGFGGGGGHHHHHHHHHHHHHHGHHHGHHHGHHHHHHGGGGGHHGHHHHHHHHHHHHHGHHHGGHHHHHHHHHGGGGGHHGGGFGGGHHGGGGGGGGHHHHGGHHHHHHHHHHHHGGGGGGGGGGGGHHHHGGGGHGHHGGFGGGGGGGGGGFGGGGGGGGGGFGGGGGEFFFFFFFFFFF;AFFFFFFFFFEAADBFFFFFFFFFFFFFFFFFFFFFFFFFFFFFFFFFFFBFF9
@M05620:45:000000000-G6HP7:1:1101:10031:10796 1:N:0:184
CATCCTGACCCTGAAGTACCCCATTGAGCATGGCATCGTCACCAACTGGGACGACATGGAGAAGATCTGGCACCACACCTTCTACAACGAGCTGCGCGTGGCCCCGGAGGAGCACCCAGTGCTGCTGACCGAGGCCCCCCTGAACCCCAAGGCCAACAGAGAGAAGATGACTCAGGTGAGGCTCGGCCGACGCCCGTGCTCCTCCCGTCCTTTCCCCAGTCATTTTCTGCCCGCCTTGATTTCTGACATTA
+
AA1AADB1CFFC1GG1FGGGGG1EG1D11GGC0EFFGCGH0ABBE/AF0/0BAAEE?GC1BF00F1B2GGFBGF0G>EEHBGFDHFF@///E/11>EEEEEEGHE//B@?CGHHEGGCF?FGGHGHHEHFCCCC-CA@@-::GCGEEGGG..C.AEEEGBBFGGGGBF0CB0000;;/;..CE?@?----9;@@@-9AB-;FFFF-9EBBAB99B9B-:9///::FB//BB---99A////;FF/:BBF//
@M05620:45:000000000-G6HP7:1:1101:27751:10811 1:N:0:184
AAACCAAGCAGACACTCACCGCTCCCTCGCCACAGGCCAATAGTTTGTCCTCACTGAGTTGGCAACAAGTGGCTGCTGTGGCTGCCATTTTTCTGGTGATGGCCATCAGCTCCGACGAGGTCAGCTGGGGGGCTTTCTTTGTGTAAGCAACGAGAAACCTGAAAGAAGCATTTTTTAACTAAGTCCTGCTGAGTCATTCATGAGTTTTTAGCCGCCTTGCTTCTTCTCACAGACTCTCTACTCTCATGCCA
+
CCCCCBBFCFFFGGGGGGGGGGGGGGHHGGGGGHHHGGCGGHHHHHHHHHHHHHHHHHDGHGHHHHHHHHHGGHGGHHGHHHHGGHHHHHHHGHHHHHGHHHHHHHHHHHHHHGGGGGGGBHHHHHHHGGGGGGGGGGGGGGGGGGFFFFFFFFFFFFFFFFFFFFFFFFFFFFFFFFFFFFFFFFFFFFFFFFFFFFFFFFFFFFFFFFFFFFFFFFFFFFFFFFFFFFFFFFFFFFFFFFFFFFFFFFF
@M05620:45:000000000-G6HP7:1:1101:26419:10831 1:N:0:184
ATCTCTATCTCCTAAAAACCTGTTTAGATTTGGAGATAGACCTTCAGGTTTTTCATCATTTTCTGCATGAATTATACATTGACCACGTTCCAGCGTGGTCAGTTTGCAGCATTCTGTTATTTTGTTTGACAGAGTGTCTTGTTGAGAACATATGTAGGACATGATTTTTTCCTGCAACAGGGAAAATAAAGTATAAGTTTTAAAGATTTATTCTTTAATAAAGGATCTCAAAGCCAGCTTTAGAAAAAGGA
+
CCCCCFFFFFFFGGGGGGGGGGHHHHHHHHHHHHHHHHHHHHHHHHHHHHHGGHHHHHHHHHIIIHHHHHHHHHHHHHHHHHHHHHGHHHHHHHGGGGHHHHHHHHHHHHHHHHHHHHHHHHHHHHHHHHHHHHHHHHHHHHHHHHHHHHHHHHHHHHHHHHHHHHHHHGHHHHHHHHGHHGGHHHHHHHHHHHHHHHHHHHHHHHHHHHHHHHHHHHHHHHHHHHHHHGHGHHHHHGHHHHHHHHHHGGH
@M05620:45:000000000-G6HP7:1:1101:11979:10833 1:N:0:184
CATCCTGACCCTGAAGTACCCCATTGAGCATGGCATCGTCACCAACTGGGACGACATGGAGAAGATCTGGCACCACACCTTCTACAACGAGCTGCGCGTGGCCCCGGAGGAGCACCCAGTGCTGCTGACCGAGGCCCCCCTGAACCCCAAGGCCAACAGAGAGAAGATGACTCAGGTGAGGCTCGGCCGACGCCCGTGCTCCTCCCGTCCTTTCCCCAGTCATTTTCTGCCCGGCTTGATTTCTGACATTA
+
AABBBFFFFFFFGGGGGGGGGGGHHHHHHHHHHHHHHGHHHGHHHGHHHHHHGFGGGHHHHHHHHHHHHHHGHGHHHGGHHHHHHHHHGGGGGHHGGGGGGFHHGGGFGGGGHHHHGGHGFHHHHHHHHHGGGGGGGGGGGGHHHHGGGDHEGHGGGGGGGGGGFGBGGGGGGGGGGGGGGEEGFFFFFAFFFFFFCDDEFFFFFFFEFFFFFFFFFFDFF9FFFFFEFEFFFFFFFFEFFFFFF/BFFF/
@M05620:45:000000000-G6HP7:1:1101:8594:10859 1:N:0:184
CATCCTGACCCTGAAGTACCCCATTGAGCATGGCATCGTCACCAACTGGGACGACATGGAGAAGATCTGGCACCACACCTTCTACAACGAGCTGCGCGTGGCCCCGGAGGAGCACCCAGTGCTGCTGACCGAGGCCCCCCTGAACCCCAAGGCCAACAGAGAGAAGATGACTCAGGTGAGGCTCGGCCGACGCCCGTGCTCCTCCCGTCCTTTCCCCAGTCATTTTCTGCCCGGCTTGATTTCTGACATTA
+
CCDDDFFFFFFFGGGGGGGGGGGHHHHHHHHHHHHHHGHHHGHHHGHHHHHHGGGGGHHHHHHHHHHHHHHHHGHHHGGHHHHHHHHHGGGGGHHGGGGGGGHHGGGGGGGGHHHHGGHHHHHHHHHHHHGGGGGGGGGGGGHHHHGGGGHGHHGGGGGGGGGGGGGGGGGGGGGGGGGGGGGGFFFFFFFFFFFF@FFFFFFFFFFEDFFFFFFFFFFFFFFFFFFHHFFFFFFFFFFFFFFFFBFFFF0
@M05620:45:000000000-G6HP7:1:1101:8613:10862 1:N:0:184
CATCCTGACCCTGAAGTACCCCATTGAGCATGGCATCGTCACCAACTGGGACGACATGGAGAAGATCTGGCACCACACCTTCTACAACGAGCTGCGCGTGGCCCCGGAGGAGCACCCAGTGCTGCTGACCGAGGCCCCCCTGAACCCCAAGGCCAACAGAGAGAAGATGACTCAGGTGAGGCTCGGCCGACGCCCGTGCTCCTCCCGTCCTTTCCCCAGTCATTTTCTGCCCGGCTTGATTTCTGACATTA
+
BBBBBFFFFFFFGGGDFGGGFGDFHFFFHHFHFHHHHGGHEGHHEEHHGEAHGGGCGHHFHGHGHGHFHHHGHGGHGGGHHHHGHHHFGEGGGHHGFG>EGGHHGGGGGGCFHGHHGGHFGHHHHHHGHHGCCGCFGGGCGGHEHHGGGGHGHHGGGGGFGGGGGGGGFGFFBBFGBBFGEGGGFF.DCA>DDDFFFDFEBFFFFADEA?A//FFF99D;BB/BFFFFFFFFDA--@99B/9BFBF9BBF9
@M05620:45:000000000-G6HP7:1:1101:14066:10866 1:N:0:184
CATCCTGACCCTGAAGTACCCCATTGAGCATGGCATCGTCACCAACTGGGACGACATGGAGAAGATCTGGCACCACACCTTCTACAACGAGCTGCGCGTGGCCCCGGAGGAGCACCCAGTGCTGCTGACCGAGGCCCCCCTGAACCCCAAGGCCAACAGAGAGAAGATGACTCAGGTGAGGCTCGGCCGACGCCCGTGCTCCTCCCGTCCTTTCCCCAGTCATTTTCTGCCCGGCTTGATTTCTGACATTA
+
CCCDCFFFFFFFGGGGGGGGGGGHHHHHHHHHHHHHHGHHHGHHHGHHHHHHGGGGGHHHHHHHHHHHHHHHHGHHHGGHHHHHHHHHGGGGGHHGGGGGGGHHGGGGGGGGHHHHGGHGHHHHHHHHHHGGGGGGGGGGGGHHHHGGGGHGHHGGGGGGGGGGGGGGGGGGGGGGGGGGGGGGFFFFFFFFFFFFFFFFFFFFFFFFDDFFFFFFFFFFFFFFFFFFFFFFFFFFFFFFFFFFFBFFFF0
@M05620:45:000000000-G6HP7:1:1101:10098:10892 1:N:0:184
CATCCTGACCCTGAAGTACCCCATTGAGCATGGCATCGTCACCAACTGGGACGACATGGAGAAGATCTGGCACCACACCTTCTACAACGAGCTGCGCGTGGCCCCGGAGGAGCACCCAGTGCTGCTGACCGAGGCCCCCCTGAACCCCAAGGCCAACAGAGAGAAGATGACTCAGGTGAGGCTCGGCCGACGCCCGTGCTCCTCCCGTCCTTTCCCCAGTCATTTTCTGCCCGGCTTGATTTCTGACATTA
+
CCCCCFFFFFFFGGGGGGGGGGGHHHHHHHHHHHFHHGHHHGHHHGHHHHHHGFGGGHHHHHHHHHHHHHHHHGHHHGGHHHHHHHHHGGGGGHHGGGGGGGHHGGGGGGGGHHHHGGHHHHHHHHHHHHGGGGGGGGGGGGHHHHGGFGHGHHGGGGGGGGGGGGGGGGGGGGGGGGGGGGGGFFFFFFFFFFFFFDDFFFFFFFFFFFFFFFFFFFFBFFFFFFFFFFFFFFFFFF9FFFFFFBFFFF0
@M05620:45:000000000-G6HP7:1:1101:25984:10899 1:N:0:184
ATCTCTATCTCCTAAAAACCTGTTTAGATTTGGAGATAGACCTTCAGGTTTTTCATCATTTTCTGCATGAATTATACATTGACCACGTTCCAGCGTGGTCAGTTTGCAGCATTCTGTTATTTTGTTTGACAGAGTGTCTTGTTGAGAACATATGTAGGACATGATTTTTTCCTGCAACAGGGAAAATAAAGTATAAGTTTTAAAGATTTATTCTTTAATAAAGGATCTCAAAGCCAGCTTTAGAAAAAGGA
+
BCCCCFFFFFFFGGGGGGGGGGHHHHHHHHHHHHHHHHHHHHHHHHHHHHHGGHHHHHIHHHHHHHHHHHHHHHHHHHHHHHHHHHGHHHHHHHGGGGHHHHHHHHHHHHHHHHHHHHHHHHHHHHHHGHHHHHHHHHHHHHHHHHHHHHHHHHHHHHHHHHHHHHHHHGHHHHHHHHGHHGGHHHHHHHHHHHHHHFHHHHHHHHHHHHHHHHHHHHHHHHHHHHHHHGHHHHHHHGHHHHHHHHHHGGH
@M05620:45:000000000-G6HP7:1:1101:10112:10904 1:N:0:184
CATCCTGACCCTGAAGTACCCCATTGAGCATGGCATCGTCACCAACTGGGACGACATGGAGAAGATCTGGCACCACACCTTCTACAACGAGCTGCGCGTGGCCCCGGAGGAGCACCCAGTGCTGCTGACCGAGGCCCCCCTGAACCCCAAGGCCAACAGAGAGAAGATGACTCAGGTGAGGCTCGGCCGACGCCCGTGCTCCTCCCGTCCTTTCCCCAGTCATTTTCTGCCCGGCTTGATTTCTGACATTA
+
BBCCCFFFFFFFGGFGGFGGGGGHHHHHHGHHHHHHHGHHGGHHHGHHHHHHGGGGGHHHHHGHHHHHHHHHHGHHHGGHHHHHHGHHGGGGGHHGGGGGGGHHGGGGGGGGHHHHGGHGHHHHHHHHHHGGGGGGGGGGGGHHHHGGGGHGHHGGGGGGGGGGGGGGGGGGGGGGGGGGGGGGFFFFFFFFFFFFDFFFFFFFFFFAADDFFFFFFFFFFEFFFFFFFFFFFFFFFF?FFFFFFEBFFF0
@M05620:45:000000000-G6HP7:1:1101:6397:10906 1:N:0:184
CATCCTGACCCTGAAGTACCCCATTGAGCATGGCATCGTCACCAACTGGGACGACATGGAGAAGATCTGGCACCACACCTTCTACAACGAGCTGCGCGTGGCCCCGGAGGAGCACCCAGTGCTGCTGACCGAGGCCCCCCTGAACCCCAAGGCCAACAGAGAGAAGATGACTCAGGTGAGGCTCGGCCGACGCCCGTGCTCCTCCCGTCCTTTCCCCAGTCATTTTCTGCCCGGCTTGATTTCTGACATTA
+
AAABBFFFFFFFGGGGFBGGGGGHHHHHHGHHHHHHHGHHHGHHGGHGHHHHGGGGGHHHHHHHHHHHHHHHHGHHHGGHGHHHHHFHGGGGGHHGGGEEGGHHGGC@DGDGHHHHGGGFHHHHHHHHHHGGGGGGGFGGGGGFHHGGGGFEHHGGGGGGGGGGGGGGGGGGGGFGGGFGGGGGFFFFFFFFFFFF;ADEFFFFFF?ADFAFFFFFFF.;BBF/BFFFFBFFFFFAF;FBFFFFBBFFFFB
@M05620:45:000000000-G6HP7:1:1101:7607:10914 1:N:0:184
CATCCTGACCCTGAAGTACCCCATTGAGCATGGCATCGTCACCAACTGGGACGACATGGAGAAGATCTGGCACCACACCTTCTACAACGAGCTGCGCGTGGCCCCGGAGGAGCACCCAGTGCTGCTGACCGAGGCCCCCCTGAACCCCAAGGCCAACAGAGAGAAGATGACTCAGGTGAGGCTCGGCCGACGCCCGTGCTCCTCCCGTCCTTTCCCCAGACATTTTCTGCCCGGCTTGATTTCTGACATTA
+
BBBBBFFFFFFFGGGGGGGGGGGHHHHHHHHHHHGHHGHHHGHHHGHHHGGHGGGGGHGHHGHHGFHHHHHHHGHHHGGHHHHHHHHHGGGGGGHGGGGFEFHHGGGGGGGGHHHHGGHHHGHHHHHHHHGFGGGGGGGGGGGFFHGGDGHGHHGGGGGFFFDGGGGGGFGFFFFFFBFGGGGGFC?DFFFFFFFA:DBEBFFFFFFEDFFFFFFFFF..;BFFFFFFF:BED;BAF;.FFB/BFBFFFF/
@M05620:45:000000000-G6HP7:1:1101:16935:10920 1:N:0:184
CATCCTGACCCTGAAGTACCCCATTGAGCATGGCATCGTCACCAACTGGGACGACATGGAGAAGATCTGGCACCACACCTTCTACAACGAGCTGCGCGTGGCCCCGGAGGAGCACCCAGTGCTGCTGACCGAGGCCCCCCTGAACCCCAAGGCCAACAGAGAGAAGATGACTCAGGTGAGGCTCGGCCGACGCCCGTGCTCCTCCCGTCCTTTCCCCAGTCATTTTCTGCCCGGCTTGATTTCTGACATTA
+
CCDDDFFFFFFFGGGGGGGGGGGHHHHHHHHHHHHHHGHHHGHHHGHHHHHHGGG?EHHHHHHHHHHHHHHHHGHHHGGHHHHHHHHHGGGGGHHGGGGGGGHHGGGGGGGGHHHHGGHGHHHHHHHHHHGGGGGGGGGGGGHHHHGGGGHGHHGGGGGGGGGGGGGGGGGGGGGGHGGFGGGGFFFFFFFFFFFF=DFFFFFFFFFEDFDFFFFFFFFFFFFFFFFFFFFFDFFFFF:FFFFFFBFFFF0
@M05620:45:000000000-G6HP7:1:1101:25985:10921 1:N:0:184
ATCTCTATCTCCTAAAAACCTGTTTAGATTTGGAGATAGACCTTCAGGTTTTTCATCATTTTCTGCATGAATTATACATTGACCACGTTCCAGCGTGGTCAGTTTGCAGCATTCTGTTATTTTGTTTGACAGAGTGTCTTGTTGAGAACATATGTAGGACATGATTTTTTCCTGCAACAGGGAAAATAAAGTATAAGTTTTAAAGATTTATTCTTTAATAAAGGATCTCAAAGCCAGCTTTAGAAAAAGGA
+
ABBABFFFFFFFGGGGGGGGFFFGHHHHFHHHHCHHHHHGHHHHHHHHHHHGGHHHHHHHHHHHHHHGHGGHHHHHHHHHHFGHHHGGHHHHHGGFFGHHHHFHHHHHHHGHHHHHHHHHHHHHGHHHHHHHHHFGHHHHHHHHGHHHHHGHFHGHHHHHHHHHHHHHHGHHHHGHHHGHHGFHHHGHGHHHGHHGHFHHHHGHHHHHHHHHHHHHHHHHHGHHGHHHHHHGHHHFHGHHHGHHHGHGDGF
@M05620:45:000000000-G6HP7:1:1101:6390:10924 1:N:0:184
CATCCTGACCCTGAAGTACCCCATTGAGCATGGCATCGTCACCAACTGGGACGACATGGAGAAGATCTGGCACCACACCTTCTACAACGAGCTGCGCGTGGCCCCGGAGGAGCACCCAGTGCTGCTGACCGAGGCCCCCCTGAACCCCAAGGCCAACAGAGAGAAGATGACTCAGGTGAGGCTCGGCCGACGCCCGTGCTCCTCCCGTCCTTTCCCCAGTCATTTTCTGCCCGGCTTGATTTCTGACATTA
+
CCCCCFFFFFFFGGGGGGGGGGGHHHHHHHHHHHHHHGHHHGHHHGHHGHHHGGGGGHHHHHHHHHHHHHHHHGHHHGGHHHHHHHHHGGGGGHHGGGEGGGHHGGGGGGGGHHHHGGHGHHHHHHHHHHGGGGGGGGGGGGHHHHGGGGHGHHGGGGGGGGGGGGGFGGGGGGGGGGGGGGGGFFFFFCFFCFFF@DDEFFFFFFFADFDFFFFFFFFFFFFFFFFFFFFFDCFFFA.BBFFFB0FBFF0
@M05620:45:000000000-G6HP7:1:1101:7618:10928 1:N:0:184
CATCCTGACCCTGAAGTACCCCATTGAGCATGGCATCGTCACCAACTGGGACGACATGGAGAAGATCTGGCACCACACCTTCTACAACGAGCTGCGCGTGGCCCCGGAGGAGCACCCAGTGCTGCTGACCGAGGCCCCCCTGAACCCCAAGGCCAACAGAGAGAAGATGACTCAGGTGAGGCTCGGCCGACGCCCGTGCTCCTCCCGTCCTTTCCCCAGTCATTTTCTGCCCGGCTTGATTTCTGACATTA
+
CBCCCFFFFFFFGGGGGGGGGGGHHHHHHHHHHHHHHGHHGGHHHGHHGHHHGGGGGHHGHGHHGHHHHHHHHGHHHGGHHHHHHHHHGGGGGHHGGGGGGGHHGGGGGGGGHGHHGGHGHHHHHHHHHHGGGGGGGGGGGGHHHHGGGGHGHHGGGGGGGGGGGGGFGGGGGGGGGGGGGGGFFFFFFFFFFFFFDFFFFFFFFFFEFFFFFFFFFFFFFFFFFFFHHFFFDFFFFFFFFFFBB;FFFF0
@M05620:45:000000000-G6HP7:1:1101:27245:10936 1:N:0:184
ATCTCTATCTCCTAAAAACCTGTTTAGATTTGGAGATAGACCTTCAGGTTTTTCATCATTTTCTGCATGAATTATACATTGACCACGTTCCAGCGTGGTCAGTTTGCAGCATTCTGTTATTTTGTTTGACAGAGTGTCTTGTTGAGAACATATGTAGGACATGATTTTTTCCTGCAACAGGGAAAATAAAGTATAAGTTTTAAAGATTTATTCTTTAATAAAGGATCTCAAAGCCAGCTTTAGAAAAAGGA
+
BBBBBFFFFFFFGGGGGGGGFGGHHHHHHHHHGBHHHHHHHHHHHHHHHHHGGFHHHHHHHHHHHHHHHFHHHHHGHHHHHHHHHHGGHHHHHHGGGGHHHHGHHHHHHHHHHHHHHHHHHHHHHHHHHHHHHHGHHHHHHHHGHHHGGGHHHHHHHHHHHHHHHHHHHGHHHHEHFHHGHFECGGGHHGHFGHGFHFGHHHBFHFHHHHHHHHHHHHHGFGHHHHGHHGHGHHHGHGHHHHHHHHHHGGB
@M05620:45:000000000-G6HP7:1:1101:16942:10941 1:N:0:184
CATCCTGACCCTGAAGTACCCCATTGAGCATGGCATCGTCACCAACTGGGACGACATGGAGAAGATCTGGCACCACACCTTCTACAACGAGCTGCGCGTGGCCCCGGAGGAGCACCCAGTGCTGCTGACCGAGGCCCCCCTGAACCCCAAGGCCAACAGAGAGAAGATGACTCAGGTGAGGCTCGGCCGACGCCCGTGCTCCTCCCGTCCTTTCCCCAGTCATTTTCTGCCCGGCTTGATTTCTGACATTA
+
BBBBBFFFFFFFGGGGGGGGGGGHHHHHHHHHHHHHHGHHHGHHHGHHHHGHGGGGGHHHHHHHGHHHHHHGHGGHHGGHHHHHHHHHGGGGGHHGGGGGGGHHGGGGGGGGHHHHGGHHHHHHHHHHHHGGGGGGGGGGGGFHHHGGGGHGHHGGGGGGGBGGGGGGGGGGGGGGGFGGGGGGFFFFFFFFFFFA-AAFEFFFFFFFFFFFFFBBFFFFFFFFFFFFFFFFFFFF;=AFFFFFFFFFFF:
@M05620:45:000000000-G6HP7:1:1101:2626:10943 1:N:0:184
ATCTCTATCTCCTAAAAACCTGTTTAGATTTGGAGATAGACCTTCAGGTTTTTCATCATTTTCTGCATGAATTATACATTGACCACGTTCCAGCGTGGTCAGTTTGCAGCATTCTGTTATTTTGTTTGACAGAGTGTCTTGTTGAGAACATATGTAGGACATGATTTTTTCCTGCAACAGGGAAAATAAAGTATAAGTTTTAAAGATTTATTCTTTAATAAAGGATCTCAAAGCCAGCTTTAGAAAAAGGA
+
BCCDCFFFFFFFGGGGGGGGGGGHHHHHHHHHHBGHHHHHHHHHHHHHHHHGGHHHHHHHHIHIHHHHHHHHHHHGHGHHHGHHGHGHHHHGHHGGGGHHHHHHHHHHHHHHHHHHHHHHHHHHHHHHGGHHHHHHHHHHHHHHHHGHHHHHHHHHHHHHHHHHHHHHHGHHHHHHHHHHHGGHHHHHHGHGHHHHHHHHHGHGHHHHHHHHHHHHHGHGHGGHGHHHHGHEHGHHHGHHHHGFFGFFEGC
@M05620:45:000000000-G6HP7:1:1101:19979:10949 1:N:0:184
CATCCTGACCCTGAAGTACCCCATTGAGCATGGCATCGTCACCAACTGGGACGACATGGAGAAGATCTGGCACCACACCTTCTACAACGAGCTGCGCGTGGCCCCGGAGGAGCACCCAGTGCTGCTGACCGAGGCCCCCCTGAACCCCAAGGCCAACAGAGAGAAGATGACTCAGGTGAGGCTCGGCCGACGCCCGTGCTCCTCCCGTCCTTTCCCCAGTCATTTTCTGCCCGGCTTGATTTCTGACATTA
+
AA>>AFFBF>F>EGGFFGGGFGDGHFFF4DGHHHGHFDGHHGF3FEHHFE2EECECEFGBF3AFCDGHHEGF@F1GGA>GGHDFGHFFEC>EE3CEGGG/??FE<E@DG@EFEHFCA<CHF1GHGH<BGHCCCGCC.C@<CE/:GEGD.EG..:CEEEFB//CFBB/FF0F00B09;/CFGG?F??.DBB=--9@-9..;/:/FBEDFADFF/9//:;9;9FFFFFFFBBBEF-@@B-.;FB/99F/BFF/
@M05620:45:000000000-G6HP7:1:1101:2654:10950 1:N:0:184
ATCTCTCTCTCCTAAAAACCTGTTTAGATTTGGAGATAGACCTTCAGGTTTTTCATCATTTTCTGCATGAATTATACATTGACCACGTTCCAGCGTGGTCAGTTTGCAGCATTCTGTTATTTTGTTTGACAGAGTGTCTTGTTGAGAACATATGTAGGACATGATTTTTTCCTGCAACAGGGAAAATAAAGTATAAGTTTTAAAGATTTATTCTTTAATAAAGGATCTCAAAGCCAGCTTTAGAAAAAGGA
+
>AABBF4DFFFFGBG4DGGEFGGHHHHHHHH5F4AGHHCDGHHHHHFGHHHGGGGHHEHHGHHHFHGH5FHHHHHFHFHHFGHHHH?GGHHHFG@ED0FFF?GGHHGG3@BGHHHEHH4FGHHBGHF3GF4CCGGFHHHHHHHC4FAFFCHGHD4GHHFHGHGGFGHHHGHHHHHH1@FGE/FGFFHHGDGGFHH1<GHHHHFGFFHHHHHHHHHHHFHHGBDGFBGHFHGHGGGFFEHFHH0CG:/:C:/
@M05620:45:000000000-G6HP7:1:1101:20459:10991 1:N:0:184
CATCCTGACCCTGAAGTACCCCATTGAGCATGGCATCGTCACCAACTGGGACGACATGGAGAAGATCTGGCACCACACCTTCTACAACGAGCTGCGCGTGGCCCCGGAGGAGCACCCAGTGCTGCTGACCGAGGCCCCCCTGAACCCCAAGGCCAACAGAGAGAAGATGACTCAGGTGAGGCTCGGCCGACGCCCGTGCTCCTCCCGTCCTTTCCCCAGTCATTTTCTGCCCGGCTTGATTTCTGACATTA
+
CCCCCFFFFFFFGGGGGGGGGGGHHHHHHHHHHHHHHGHHHGHHHGHHHHHHGGGGGHHHHHHHHHHHHHHHHGHHHGGHHHHHHHHHGGGGGHHGGGGGGGHHGGGGGGGGHHHHGGHGHHHHHHHHHHGGGGGGGGGGGGHHHHGGGGHGHHGGGGGGGGGGGGGGGGGGGGGGGGGGGGGGFFFFFFFFFFFF>DDFFFFFFFFEDFFFFFFFFFFFFFFFFFFFFFFFFFFFFF.FFFFFFFFFFF/
@M05620:45:000000000-G6HP7:1:1101:5609:11008 1:N:0:184
TACCTGTACTGGGGAAGCATTTGAATATCCCCCCATGGTGATGGGGACGGAGAACTGCTCCATAAACACAGGCAACGTGCCTAACTTTCCCGGGAAGATGAAGTCAAAGAGCGACCACAGCTCTCGGAGGTTATTTTGCATCGGTGAGCCAGACAGAATGATCCGATGAGGGGTGCGAAACTATTTGAGGAAAGGAAGCACCTTTTTATTAAATTTACCTTTTAGCAATCGCCATTCCTACCCTAAAGATC
+
BBBBBFFFFFFFGGGECGGGGGHHHHHHHHHGGGGHHHGHHHHHHGEEGGGGGHHHHHHHHHHGFEGGGHHHGHHHGHHHHHGHHHHHHHHGGGGGGHHHGHHHHGGHHFHHGGGGGHHHHHHGHGGDGGDGDGHHHHHHHHGGGGFGHHHFHGHEHHHHHHHHH?EGHHHGGECFCDFCDGGGGGGFFBFBFGGGFGGGGFFFFFFEFFFBFFFFFFFFFFFFFFFFFFFFFFFFFFFFFFFFFBBFFFF
@M05620:45:000000000-G6HP7:1:1101:13371:11010 1:N:0:184
ATCTCTATCTCCTAAAAAGGAAGAAAGGGGAGGGAAGATCGGAAGAGCACACGTCTGAACTCCAGTCACGGACATTTATCTCGTATGCCGTCTTCTGCTTGAAAAAAAAAAAAAAAAAACAAAAGATAAAGTATGCTGTGTATTTCAATAAGAAAATAACAACGAAGAGAACTTAGTATGCAAAAGCATATACTAAGTATCAGCGGTTTCATACTGATGATGTATGCTGAGTCGTTCTGTGATTGCAAGAT
+
BBBBBFFFFFFFGGGGGGGGGGHEBGHHGGGGGGGHGHHHHGGGGHHHHHHHGHHHGHHHHHHHHHHHHGGGGGHHHHHHHHHGGHHHHGGGHGHHHHHHHHHHHFGGGGC></>--<-.<..<<.0;000000;:000/0000000000:;00//000000.-.....///000090000090;/./9////9///////9//.-.-.//////9////////://///.9/-..../////////9/./
@M05620:45:000000000-G6HP7:1:1101:5597:11021 1:N:0:184
TACCTGTACTGGGGAAGCATTTGAATATCCCCCCATGGTGATGGGGACGGAGAACTGCTCCATAAACACAGGCAACGTGCCTAACTTTCCCGGGAAGATGAAGTCAAAGAGCGACCACAGCTCTCGGAGGTTATTTTGCATCGGTGAGCCAGACAGAATGATCCGATGAGGGGTGCGAAACTATTTGAGGAAAGGAAGCACCTTTTTATTATCTTTACCTTTTAGCAATCGCCATTCCTACCCTAAAGATC
+
A?AAABFFFF3@1EEEGG1BGGDBFHHHGGFFGGGHHHHH1DFFGGFEGE/AEEGGGHHFHFFFG1F1GGGACHFHGH/FGH11FFGHEHHGGGC?ECGGGGFHHGFFH0CGE@B<<FFHFHFHFGGCCCCHFHHHHFFDGHAGGGGHHHFGEEHHGHHGGHFHH.C:CGG?-;AB@.A-AF0CFGB0AB9BFFFGBF?99EFFFFFAFFB//;FFFFFFFFFBFB//9;;EF-;BBFFF/FFFFFFFFFF
@M05620:45:000000000-G6HP7:1:1101:5614:11032 1:N:0:184
TACCTGTACTGGGGAAGCATTTGAATATCCCCCCATGGTGATGGGGACGGAGAACTGCTCCATAAACACAGGCAACGTGCCTAACTTTCCCGGGAAGATGAAGTCAAAGAGCGACCACAGCTCTCGGAGGTTATTTTGCATCGGTGAGCCAGACAGAATGATCCGATGAGGGGTGCGAAACTATTTGAGGAAAGGAAGCACCTTTTTATTAAATTTACCTTTTAGCAATCGCCATTCCTACCCTAAAGATC
+
BBBBBFFFFFFFGCFGEGFGGGHFFHHHHHHGGGGHHGHHHHHHHGEFGGGGGHHHHHHHHHHGHHHHHFHHGHHHGHHHHHHHHHHHHHHGGGG@GFGHFFHHHFHHHHHHGGGGCHGGHHHGHGGDFGGHFHHHHHHHHHGEGDFGHHHHHGHHHHHGHHHHHDGGHHHGGGGGFEG@BGBFGGGBEBFFGGGGFGFGGFFFFFF?FFF/BFFFFFFFFFFEFFFFFF?EFFFFFFFFFFFFFF9FFFF
@M05620:45:000000000-G6HP7:1:1101:28757:11039 1:N:0:184
AAACCCAGAAGACATGAGGTCAGCTAGATCGGAAGAGCACACGTCTGAACTCCAGTCACGGACATTTATCTCGTATGCCGTCTTCTGCTTGAAAAAAAAAAAAACACAAAACAACCACCACTCCTCTTTTGTCCTTTTCACTAATTACACCCAACACCCTTCACCACTTGTTGTTTCTACACTTCTTTCATGCATTCCCCCCCTTTACATTCCCCTTCACCATATACAATCCCCCATCCTCACCTCCCACC
+
AABCCCCBBFFFGGGGGGGGGGHHHHHHHHHGEFGHHHHHHHGHHHGHHHHHHHHHHHHGGGGGHHHHHHHHHFGHHHHGGGHGHHHGHHHGFHHH/EEEE<////?//000///?/////=001?111110111=11=1<1111<<000<<.....<..//00;0:00000.;./90900;00990000;000000;0/.---.900000;:0//./0000;000000:0/9;;-//9000.;;.../..
@M05620:45:000000000-G6HP7:1:1101:13612:11054 1:N:0:184
CATCCTGACCCTGAAGTACCCCATTGAGCATGGCATCGTCACCAACTGGGACGACATGGAGAAGATCTGGCACCACACCTTCTACAACGAGCTGCGCGTGGCCCCGGAGGAGCACCCAGTGCTGCTGACCGAGGCCCCCCTGAACCCCAAGGCCAACAGAGAGAAGATGACTCAGGTGAGGCTCGGCCGACGCCCGTGCTCCTCCCGTCCTTTCCCCAGTCATTTTCTGCCCGGCTTGATTTCTGACATTT
+
BBBBBFFFFFFFGGGFGGGGGGGHHFHHHHHHHGFHHGHHHGHGFGHHHHHHGGGFGHHHHHHHHHHHHGHFHGHHEGGHHHHHHHHHGGGGGHHGGGGGGGHHGGGGGGGGHHHHGGHHHHHHHHHHHHGCFGGGGGGGGFHHHHGGDDHGHHEEGGGGGGGGGGGGGGGGGGGGGGFGGGGGFAFFFFFFFFFFBADFFFFFFFFEFFFFFFFFFBAFF/BFBFFFFFFFDAFFFA;FFFFFB/B9;F/
@M05620:45:000000000-G6HP7:1:1101:4284:11062 1:N:0:184
CATCCTGACCCTGAAGTACCCGGCTTGATTTCTGACATTAGATCGGAAGAGCACACGTCTGAACTCCAGTCACGGACATTTATCTCGTATGCCGTCTTCTGCTTGAAAAAAAAAACCTCCCCAACTGTTCCAGTTCTTCTGCCTCACTTTCTCTTCATTCCTGCATTTCCGCTTCTTCCCTCTTCTGGCTCCCCTTTCCCCCTTCTTATCATTCGTCCTTTCCTTTGCCCACACCTTGCCCCACCACCTCT
+
BBBBBFBFFFFFGGGGGGGGGE2EGGGGHHHHHFGGHHHHGFHHHDDFGFGGHHHHFHHHFGHHGHHFHHHHHGGEG@GHHHGHHHGGGHFHHFGEHGHHGHHHG0BEFF?F@BC//22?/<2/<2@<1@11111?<11?1111<<.111<11<F11111110//0<=0=.....00<0:C:CH00000/:.../99009/.-.90000990;00/9.;000;0000////..9.//////...9;.9A./
@M05620:45:000000000-G6HP7:1:1101:13628:11065 1:N:0:184
[truncated: 9,436,945 more chars]
