# Supplementary material for: Fast but not furious: a streamlined selection method for genome-edited cells
Source: Life Sci Alliance. 2021 Apr 26;4(6):e202101051. doi: 10.26508/lsa.202101051 (PMC8127327; doi:10.26508/lsa.202101051)
Supplement: Supplementary file 1 [file LSA-2021-01051_Supplemental_Data_1.zip › SANGER and Deep Sequencing/AFP/185_S185_L001_R1_001.fastq]

@M05620:45:000000000-G6HP7:1:1101:13541:1733 1:N:0:185
TAACCAAGCAGACACTCACCGCTCCCTCGCCACAGGCCAATAGTTTGTCCTCACTGAGTTGGCAACAAGTGGCTGCTGTGGCTGCCATTTTTCTGGTGATGGCCATCAGCTCCGACGAGGTCAGCTGGGGGGCTTTCTTTGTGTAAGCAACGAGAAACCTGAAAGAAGCATTTTTTAACTAAGTCCTGCTGAGTCATTCATGAGTTTTTAGCCGCCTTGCTTCTTCTCACAGACTCTCTACTCTCATGCCA
+
1>>>>FAFAFFFFGGGCCGGGGGGGGHHCE?EEFHCEF/EF1FGGHHHHDGGFHHHHHHHGFFHEEFAGHHHGHGGHHHHHHHEEHBGGHHHHHHGHHFGGHFFFGFFFFHGGGGGC/CCGHHHGHHHGGGGGGGGFGGGGGGGGFFFFFF@FFBBFFFFFBF/FEFFFFFFFFF@-9FFFFFFFFFFFFF/AFFFFFFFFF/FFFFFFFFBBA@@FFFFFFFFFFFFB/BFBFFFFFFFFFFFFBFFFF/
@M05620:45:000000000-G6HP7:1:1101:16234:1752 1:N:0:185
CATCCTGACCCTGAAGTACCCCGGCTTGATTTCTGACATTAGATCGGAAGAGCACACGTCTGAACTCCAGTCACGGACATTTATCTCGTATGCCGTCTTTTGCTTGAAAATCCAACGAGGTCAGCTGGGGGGCTTTCTTTGTGTAAGCAACGAGAAACCTGAAAGAAGCATTTTTTAACTAAGTCCTTCTGAGTCATTCATGAGTTTTTCGCCGCCTTGCTTCTTCTCACAGACTCTCTACTCTCATTCCA
+
1AAAAFFDF1>>AG11BFGGBGE0EAEABAABG2G2F1AA1DBF1AE//A00A10ABEH/FF1GF111BAFF11B//>/BG@2BF220B/B0B1>?/B>2BFF1110B111111B1//?/?<<0<G10///-9AEGBFFF0F/CBB090/FA---;BFAFFBB///9/9/BFFFF@-/9:9//:BBF/;B/9BFB/9F9/B///;BFFF/-----99A/999/BFBF//://;AF/BBB/9;FFB/9999/
@M05620:45:000000000-G6HP7:1:1101:16233:1772 1:N:0:185
CATCCTGACCCTGAAGTACCCCGGCTTGATTTCTGACATTAGATCGGAAGAGCACACGTCTGAACTCCAGTCACGGACATTTATCTCGTATGCCGTCTTCTGCTTGAAAAAAAAAATATTTCTTTTTACCTGCTTTCTTTTTGTTCCCTCTGTCACCACTTACTTTTTTCTTTTTTTTTTTTTTGTTCTTTCACCGTTCTCCTTCTTTCCTTTTTTTTTTCTTTTTTTTTTGCCTTTCTTTTCTTCTTTTT
+
1>AAAF1DFFFFGGG1GGGGGGA0AEE?HHHHHDGFGHHHF1FGG/A/AAE0FGGHHGHHHGHHGHFFG1FHBEE/EE@HHHEGHEF0F?G0@1>EEHGBFBFFFB>GGHHE/C@/012222211@1/11>10<1111111</001111001111111.1<000000<-/0<00;:@-----9----////////-:---/99//9;B///////----9//9BB/-----9////:/9/999;:///9//
@M05620:45:000000000-G6HP7:1:1101:14549:1795 1:N:0:185
TGATTACTGCAACAGTTCCCCCTGGACCTGGAAAAGTTTCTTGCCTGGCTTACAGAAGCTGAAACAACTGCCAATGTCCTACAGGATGCTACCCGTAAGGAAAGGCTCCTAGAAGACTCCAAGGGAGTAAAAGAGCTGATGAAACAATGGCAAGTAAGTCAGGCATTTCCGCTTTAGCACTCTTGTGGATCCAATTGAACAATTCTCAGCATTTGTACTTGTAACTGACAAGCCAGGGACAAAACAAAGAT
+
1>1>>DD3DFBBBGEGGEFFFEEFHGHFFHFFFFFHHHHGHHFDCHHFAGHGFFFE1FFFHBAFGA/AFBEHGFHFHHHHEGGH00FEFH2FGFEE@EGHB0>0AEHFFFEHHHHCFGG11B1FE/?EGDDFBEGHGH1FGB1B1B/GFEF0G/FF2GGFF1BB/FGHD<EGGGGH11<1>GGHBGH.1FH<DCGHBB00D/<D<GGDD/0;GHBGC0GGCGHGCGE0;::CEABAEC.A?AB..99FBFG
@M05620:45:000000000-G6HP7:1:1101:14545:1816 1:N:0:185
AGATTACTGCAACAGTTCCCCCTGGACCTGGAAAAGTTTCTTGCCTGGCTTACAGAAGCTGAAACAACTGCCAATGTCCTACAGGATGCTACCCGTAAGGAAAGGCTCCTAGAAGACTCCAAGGGAGTAAAAGAGCTGATGAAACAATGGCAAGTAAGTCAGGCATTTCCGCTTTAGCACTCTTGTGGATCCAATTGAACAATTCTCAGCATTTGTACTTGTAACTGACAAGCCAGGGACAAAACAAAGAT
+
3>AABFFFFFFFGGGGGGGGGGGGHHHHHHHHHHHHHHHHHHHHHHHHHHHHHHHHHHHHHHHHHHHHHHHHHHHHHHHHHHHHGHHHHHHHHHGGFGHHHHHHHHHHGHHHHHHHHHHHGCGFGEFGHHHHHGHHHHHHHGHHHHHHHHHHHGHHHHHHHHHHHHHHHHGGGGGHHHHHHHHHHHHGHHHHGHHHHHHHGHHHHHHHHHHHHHHHHHHHHGHHHHHHGFGHGGGGGGGGGGGFGGGGGGG
@M05620:45:000000000-G6HP7:1:1101:17851:1899 1:N:0:185
CATCCTGACCCTGAAGTACCCCGGCTTGATTTCTGACATTAGATCGGAAGAGCACACGTCTGAACTCCAGTCACGGACATTTATCTCGTATGCCGTCTTCTGCTTGAAAAAAAAAAAACGCTATCGGTGGTTAGTTTGCCTCGATTATCCAGCCATAATTTATCATTGAGGGGGGCTGTATTTCTGCCGTCCAGGACGCTCAGATTTGTTAGATTTACCTCTTAGTCATCTACCTTCCTACTCTTGCTATT
+
3>>AABDFFCFFGFGGGGGFFGEEEGGG2GGHHHHBFFGHHHGHFHG?FEFGHHHHEEGHHFFHHHHHCGGHHHGFEEEHGHHHGGHHFEHHGFGGGHG@GDFHHHHHHHE<ED?/CB//>///0/-.<.<.=0>=1<00=0../0.00000/..000C0000000:000;.;----../////////;.;.9//..9-.:.//9////.////;////://////9;F///;/9///;////////////
@M05620:45:000000000-G6HP7:1:1101:12121:1949 1:N:0:185
AAACCAAGCAGACACTCACCGCTCCCTCGCCACAGGCCAATAGTTTGTCCTCACTGAGTTGGCAACAAGTGGCTGCTGTGGCTGCCATTTTTCTGGTGATGGCCATCAGCTCCGACGAGGTCAGCTGGGGGGCTTTCTTTGTGTAAGCAACGAGAAACCTGAAAGAAGCATTTTTTAACTAAGTCCTGCTGAGTCATTCATGAGTTTTTAGCCGCCTTGCTTCTTCTCACAGACTCTCTACTCTCATGCCA
+
3AABBBAFCFFFGGGGGGGGGGGGGGHHGGGGGHHHGGHHGGHHHHHHHHHHHHHHHHHHHHHHHHHHHGHHGHGGHHHHHHHGGHHHHHHHHHHHHHHHHHHHHHHHHHHHHGGGGGGGDHHHHHHHGGGGGGGGGGGGGGGGGGFFFFFFFFFFFFFFFFFFFFFFFFFFFFFFFFFFFFFFFFFFFFFEFFFFFFFFFFFFFFFFFFFFFFFFFFFFFFFFFFFFFFFFFFFFFFFFFFFFFFFFFFB
@M05620:45:000000000-G6HP7:1:1101:12102:1951 1:N:0:185
AAACCAAGCAGACACTCACCGCTCCCTCGCCACAGGCCAATAGTTTGTCCTCACTGAGTTGGCAACAAGTGGCTGCTGTGGCTGCCATTTTTCTGGTGATGGCCATCAGCTCCGACGAGGTCAGCTGGGGGGCTTTCTTTGTGTAAGCAACGAGAAACCTGAAAGAAGCATTTTTTAACTAAGTCCTGCTGAGTCATTCATGAGTTTTTAGCCGCCTTGCTTCTTCTCACAGACTCTCTACTCTCATGCCA
+
3AABBBBFBFFFFGGGGGGGGGGGGGHHGGGGGHHGGGHHHGHHHHHHHHHHHHHHHHHHHHHGHHHHHGHHGHGGHHHHHHHGGHFGHHHHHHHHHHGFHHGHHHHHHHHHHGGGGEGGGHHHHHHHGGGGGGGGFGGGGGGGGGFFFFFFFFBFFFFFFFFFFFFFFFFFFFFFFFFFFFFFFFFFFFFFFFFFFFFFFFFFFFFFFFFFFFFFFDFFFFFFFFFFFFFFFFFFFFFFFFFFFFFFFF/
@M05620:45:000000000-G6HP7:1:1101:12113:1967 1:N:0:185
AAACCAAGCAGACACTCACCGCTCCCTCGCCACAGGCCAATAGTTTGTCCTCACTGAGTTGGCAACAAGTGGCTGCTGTGGCTGCCATTTTTCTGGTGATGGCCATCAGCTCCGACGAGGTCAGCTGGGGGGCTTTCTTTGTGTAAGCAACGAGAAACCTGAAAGAAGCATTTTTTAACTAAGTCCTGCTGAGTCATTCATGAGTTTTTAGCCGCCTTGCTTCTTCTCACAGACTCTCTACTCTCATGCCA
+
3AABBBBFBFFFGGGGGGGGGGGEGGHHGGGGGHHGGGHHHHHHHHHHHHHHHHHHHHHHHHHHHHHHHFHHGHGGHGGHHHHGGHHGHHHHHHHHHHHHHHHHHHHHHHHHHGGGGGGGBGHHHHHHFGGGGGGGGGGGGGGGGGFFFFFFFFFFFFFFFFFFFFFFFFFFFFFFFFFFFFFFFFFFFFFFFFFFFFFFFFBFFFFFFFFFFDFFFFFFFFFFFFFFFFFFFFFFFFFFFFFFFFFFFFB
@M05620:45:000000000-G6HP7:1:1101:19885:2022 1:N:0:185
ATCTCTATCTCCTAAAAACCTGTTTAGATTTGGAGATAGACCTTCAGGTTTTTCATCATTTTCTGCATGAATTATACATTGACCACGTTCCAGCGTGGTCAGTTTGCAGCATTCTGTTATTTTGTTTGACAGAGTGTCTTGTTGAGAACATATGTAGGACATGATTTTTTCCTGCAACAGGGAAAATAAAGTATAAGTTTTAAAGATTTATTCTTTAATAAAGGATCTCAAAGCCAGCTTTAGAAAAAGGA
+
?AABBFFFFFDFG4FGGGGGGGHHHHHHHHHHHGHHHHHHHHHHHHHHHHHGGHGHHFHHHHHHHHHHHHHHHHHHHHHHHFHHHHGHHHHHHHGGGGHHHHHHHHGHHHHHHHHHHHHHHHHHHHHHHHHHHHHHHHHHHHHHGHHHHHHHHHHGHHFHHGHGHHHHHGHHHHHFHHGGHGEGHFF?D1FFDGFEGGHHHGGDGGHHHHHHHHHHHGGHDDGHFHHHGGDFGGH/CFHHHHHBG;G..C;
@M05620:45:000000000-G6HP7:1:1101:19889:2046 1:N:0:185
ATCTCTATCTCCTAAAAACCTGTTTAGATTTGGAGATAGACCTTCAGGTTTTTCATCATTTTCTGCATGAATTATACATTGACCACGTTCCAGCGTGGTCAGTTTGCAGCATTCTGTTATTTTGTTTGACAGAGTGTCTTGTTGAGAACATATGTAGGACATGATTTTTTCCTGCAACAGGGAAAATAAAGTATAAGTTTTAAAGATTTATTCTTTAATAAAGGATCTCAAAGCCAGCTTTAGAAAAAGGA
+
BCBBCFFFFFFFGGGGGGGGGGHHHHHHHHHHHHHHHHHHHHHHHHHHHHHGGHHHHHHHHIIIIHHHHHHHHHHHHHHHHHHHHHGHHHHHHHGGGGHHHHHHHHHHHHHHHHHHHHHHHHHHHHHHGHHHHHHHHHHHHHHHHHHHHHHHHHHHHHHHHHHHHHHHHGHHHHHHHHHHHGGGHHHHHHHHHHHHHGHHHHHHHHHHHHHHHHHHHHHHHHHHHHHHHHHHHHHHHGHHHHHGHGHHGGH
@M05620:45:000000000-G6HP7:1:1101:18657:2067 1:N:0:185
AAACCAAGCAGACACTCACCGCTCCCTCGCCACAGGCCAATAGTTTGTCCTCACTGAGTTGGCAACAAGTGGCTGCTGTGGCTGCCATTTTTCTGGTGATGGCCATCAGCTCCGACGAGGTCAGCTGGGGGGCTTTCTTTGTGTAAGCAACGAGAAACCTGAAAGAAGCATTTTTTAACTAAGTCCTGCTGAGTCATTCATGAGTTTTTAGCCGCCTTGCTTCTTCTCACAGACTCTCTACTCTCATGCCA
+
BABBBBBFBFFFGGGGGGGGGGGGGGHHGGGGGHHHGGGHGHHHHHHHHHHHHHHHFGGHHHHHHHHGHGHHGHGGHHHHHHHGGHHHHHHHHHHHHHGHHHHHHHHHHHHHHGGGGEGGFHHHHHHHGGGGGGGGGGGGGGGGGGFFFFFBEFDFFFFFFFFFFFFFFFFFFFFFFFFFFFFFFFFFFFFFFFFFFFFFFFFFFFFFFFFFFFFFFFFFFFFFFFFFFFFFFFFFFFFFFFFFFFFFFFB
@M05620:45:000000000-G6HP7:1:1101:18377:2068 1:N:0:185
CATCCTGACCCTGAAGTACCCCGGCTTGATTTCTGACATTAGATCGGAAGAGCACACGTCTGAACTCCAGTCACGGACATTTATCTCGTATGCCGTCTTCTGCTTGAAAAAACAACCAGTGCTGCTGACCGAGGCCCCCCTGAACCCCAAGGCCAACAGAGAGAAGATGACTCAGGTGAGGCTCGGCCGACGCCCGTGCTCCTCCCGTCCTTTCCCCAGTCATTTTCTGCCCGGCGTGATTTTCTGACATT
+
BBBBBFFFFFFFGGGGGGGGGGCC?AEE2AFG5AF5GFGBGD5A5AEEFFH1AGHHAFAAF1GAAGHEBFA3BD??EG/GHD4BF44BBEHC4B>?ECFBEDH4?F0B?3F</?///?/?1FDFFHFGFGCCGCDGGGGCCGFCHFDADDGCCG<<EE/CCFEEGHHFB0CC0CCFHGG?AE..--AD-@?@BBB-9999FF/BFE?ADFF//BFF:B99BB/;9/F/B/FEF;--;=.B9FFBB//9/;B
@M05620:45:000000000-G6HP7:1:1101:19893:2078 1:N:0:185
ATCTCTATCTCCTAAAAACCTGTTTAGATTTGGAGATAGACCTTCAGGTTTTTCATCATTTTCTGCATGAATTATACATTGACCACGTTCCAGCGTGGTCAGTTTGCAGCATTCTGTTATTTTGTTTGACAGAGTGTCTTGTTGAGAACATATGTAGGACATGATTTTTTCCTGCAACAGGGAAAATAAAGTATAAGTTTTAAAGATTTATTCTTTAATAAAGGATCTCAAAGCCAGCTTTAGAAAAAGGA
+
A@AAAFBFFFFFGGGGGGGGFGHHHHHHHHHHHEGGHHHFGHHHHHHHHHHGGHHHHHHHHHHHHHGGHGHHHHHGHHHHHGGHHHGHHHHHHHGGGGHHHHHHHHHHHHHHHHHHHHHHHHHHHHHHFH?FFGGHHHHHHHHHGHEHGHHHHHHHHHFHHHHGHHHHHGHHHHHHHHFGFGGHHHFGDGGHHHDGFFGGHHFHHHHHHHHHHHHHHHHHHGHHFHHHHHHHHGHHHGHHHCGC<CCAAF:
@M05620:45:000000000-G6HP7:1:1101:18665:2084 1:N:0:185
AAACCAAGCAGACACTCACCGCTCCCTCGCCACAGGCCAATAGTTTGTCCTCACTGAGTTGGCAACAAGTGGCTGCTGTGGCTGCCATTTTTCTGGTGATGGCCATCAGCTCCGACGAGGTCAGCTGGGGGGCTTTCTTTGTGTAAGCAACGAGAAACCTGAAAGAAGCATTTTTTAACTAAGTCCTGCTGAGTCATTCATGAGTTTTTAGCCGCCTTGCTTCTTCTCACAGACTCTCTACTCTCATGCCA
+
BBABBBAFBFFFGGGGGGGGGGGGGGHHGGGGGHHHGGHHHHHHHHHHHHHHHHHHHHFGHHHHHHHHHFGHGHGGHHHHHHHGGHHHHHHHHHHHHHHHHHGHHHHHHHHHHGGGGGGGFGHHHHHHGGGGGGGGGGGGGGGGGGFFFFFFFFFFFFFFFFFFFFFFFFFFFFFFFFFFFFFFFFFFFFFFFFFFFFFFFFFFFFFFFFFFFFFFFFFFFFFFFFFFFFFFFFFFFFFFFFFFFFFFFF/
@M05620:45:000000000-G6HP7:1:1101:12042:2093 1:N:0:185
AAACCAAGCAGACACTCACCGCTCCCTCGCCACAGGCCAATAGTTTGTCCTCACTGAGTTGGCAACAAGTGGCTGCTGTGGCTGCCATTTTTCTGGTGATGGCCATCAGCTCCGACGAGGTCAGCTGGGGGGCTTTCTTTGTGTAAGCAACGAGAAACCTGAAAGAAGCATTTTTTAACTAAGTCCTGCTGAGTCATTCATGAGTTTTTAGCCGCCTTGCTTCTTCTCACAGACTCTCTACTCTCATGCCA
+
ABABBABFBFFFGGGGGGGGGGGGGGGHGGGGGFGHGGHHHHHGHHHHHHHHGHGHHHGHHHHHHHFHHHHHGGGGHHHGHHHGEHHHHHHHHHGHHHGHGGHHGHHFGHHHHGGGGGFGCGHHGHHHGGGGFGGGEGGGGGGGBFFFFFFFFFDDFFFFFFFFFFFFFFFFFFFFAFFFFFFFFFFFFFFFFBFFFFFEFFFFFFFFFFFEFFFFFFFFFFFFFFFFFFFFEFFFFFFFFFFFFFFFFF/
@M05620:45:000000000-G6HP7:1:1101:19905:2094 1:N:0:185
ATCTCTATCTCCTAAAAACCTGTTTAGATTTGGAGATAGACCTTCAGGTTTTTCATCATTTTCTGCATGAATTATACATTGACCACGTTCCAGCGTGGTCAGTTTGCAGCATTCTGTTATTTTGTTTGACAGAGTGTCTTGTTGAGAACATATGTAGGACATGATTTTTTCCTGCAACAGGGAAAATAAAGTATAAGTTTTAAAGATTTATTCTTTAATAAAGGATCTCAAAGCCAGCTTTAGAAAAAGGA
+
CCCCCFFFFFFFGGGGGGGGGGHHHHHHHHHHHHHHHHHHHHHHHHHHHHHGGHHHHIIHHIHHIHHHHHHHHHHHHHHHHHHHHHGHHHHHHHGGGGHHHHHHHHHHHHHHHHHHHHHHHHHHHHHHHHHHHHHHHHHHHHHHHHHHHHHHHHHHHHHHHHHHHHHHHGHHHHHHHHHHHGGHHHHHHHHHHHHHHHHHHHHFHHHHHHHHHHHHHHHHHHHHHHHHHHHHHHHHHGHHHHHHGHHHGGF
@M05620:45:000000000-G6HP7:1:1101:12034:2109 1:N:0:185
AAACCAAGCAGACACTCACCGCTCCCTCGCCACAGGCCAATAGTTTGTCCTCACTGAGTTGGCAACAAGTGGCTGCTGTGGCTGCCATTTTTCTGGTGATGGCCATCAGCTCCGACGAGGTCAGCTGGGGGGCTTTCTTTGTGTAAGCAACGAGAAACCTGAAAGAAGCATTTTTTAACTAAGTCCTGCTGAGTCATTCATGAGTTTTTAGCCGCCTTGCTTCTTCTCACAGACTCTCTACTCTCATGCCA
+
CCCCCCCFCFFFGGGGGGGGGGGGGGHHGGGGGHHHGGHHHHHHHHHHHHHHHHHHHHHHHHHHHHHHHHHHGHGGHHHHHHHGGHHHHHHHHHHHHHHHHHHHHHHHHHHHHGGGGGGGGHHHHHHHGGGGGGGGGGGGGGGGGGFFFFFFFFFFFFFFFFFFFFFFFFFFFFFFFFFFFFFFFFFFFFFFFFFFFFFFFFFFFFFFFFFFFFFFFFFFFFFFFFFFFFFFFFFFFFFFFFFFFFFFFF0
@M05620:45:000000000-G6HP7:1:1101:19903:2113 1:N:0:185
ATCTCTATCTCCTAAAAACCTGTTTAGATTTGGAGATAGACCTTCAGGTTTTTCATCATTTTCTGCATGAATTATACATTGACCACGTTCCAGCGTGGTCAGTTTGCAGCATTCTGTTATTTTGTTTGACAGAGTGTCTTGTTGAGAACATATGTAGGACATGATTTTTTCCTGCAACAGGGAAAATAAAGTATAAGTTTTAAAGATTTATTCTTTAATAAAGGATCTCAAAGCCAGCTTTAGAAAAAGGA
+
BBCCAFFFFFFFGGGGGGGGGGHGHGGHHHHGFHHHHHGHHHHHHHHHHHHGGHHHHHHHHHHHHHHHHHHHHHHHHHHHHGHHHHGHHHHHHHGGGGHHHHHHHFHHHHHHHHHHHHHHHHHHHHHHHHHHHHHHHHHHHGHHHHGHHHHHHHHHHHHHHHFHHHHHHGHHHGHHHHHGGGGHHHHHHGHHHHGHHFGHHHHHGHHHHGHHHHHHHHHHHGDGGHHHHHHGHHHHHGHHHHHFHGCG.AC
@M05620:45:000000000-G6HP7:1:1101:16417:2171 1:N:0:185
AGATTACTGCAACAGTTCCCCCTGGACCTGGAAAAGTTTCTTGCCTGGCTTACAGAAGCTGAAACAACTGCCAATGTCCTACAGGATGCTACCCGTAAGGAAAGGCTCCTAGAAGACTCCAAGGGAGTAAAAGAGCTGATGAAACAATGGCAAGTAAGTCAGGCATTTCCGCTTTAGCACTCTTGTGGATCCAATTGAACAATTCTCAGCATTTGTACTTGTAACTGACAAGCCAGGGACAAAACAAAGAT
+
CCBCCFFFFFFFGGGFGGGGGGGGHHHHHHHHHHHHHHHHHHHGHHHHHHHHHHHHHHHHHHHHHHHHHHHHHHHHHHHHHHHHHHHHHHHHHHGGEGHHHHHHHHFHGHHHHHHGHHHFHHHGGHGGHGHHHGHHHHFHHHGHHHHHGHHHHGHHHHHHHHGHHHHHHHGGGGGHHHHHHHHGHDGGHHHHGHHHHFHFFHHHHHHFFHGHHHHHHHHGHFHGHHHFFHHHHGGGGGEGEGFFGGGGGGF
@M05620:45:000000000-G6HP7:1:1101:16401:2178 1:N:0:185
AGATTACTGCAACAGTTCCCCCTGGACCTGGAAAAGTTTCTTGCCTGGCTTACAGAAGCTGAAACAACTGCCAATGTCCTACAGGATGCTACCCGTAAGGAAAGGCTCCTAGAAGACTCCAAGGGAGTAAAAGAGCTGATGAAACAATGGCAAGTAAGTCAGGCATTTCCGCTTTAGCACTCTTGTGGATCCAATTGAACAATTCTCAGCATTTGTACTTGTAACTGACAAGCCAGGGACAAAACAAAGAT
+
BBBBBFFFFFFFGGGGGGGGGGGGCFGHHHCGHHHHHHHHHHHHHHHHHHHGHHHGHHHHHGHHHHGHHHHHHHHHHHHHHHHHHHHFGHHHHHGGGGHHHHHFHHHHFHHHHHHGHHHHHHHGGGGFHHHGHGHHHHGHHHHFHFFHGFHGFGHHGHHHHHFHGHHHHHGGGGGHGHHHGHHHHHHGHHHHGHHHHFFFFHHDGHGF0GFHHHHHHHHGHFHEHHHFHHHHHGGGGGEGGGF?FEGGFF:
@M05620:45:000000000-G6HP7:1:1101:14554:2212 1:N:0:185
AAACCAAGCAGACACTCACCGCTCCCTCGCCACAGGCCAATAGTTTGTCCTCACTGAGTTGGCAACAAGTGGCTGCTGTGGCTGCCATTTTTCTGGTGATGGCCATCAGCTCCGACGAGGTCAGCTGGGGGGCTTTCTTTGTGTAAGCAACGAGAAACCTGAAAGAAGCATTTTTTAACTAAGTCCTGCTGAGTCATTCATGAGTTTTTAGCCGCCTTGCTTCTTCTCACAGACTCTCTACTCTCATGCCA
+
?AAAA?AFABF1AAECFCGGFEAE0EFCEGGCECFAAECEGCGFFHHFEFFGHHGHGFGDFFFHHGGHFFGHGHFGFHFBGFCFGFFGEGHFCGHHEGBFGHBGFHGHHFHHHEEGGECC?CFGHHHHGGGGGGGGFFFGGFFCFBFFFFF@FBF-FBFFFBBFFFFFFBBFFFF@AFFFFFFFFBFFBFFFFBBBBFFFFFFFFFFFFEFFFF;@B9FBFFFFFFFFFFFFFFFBFFFFFFFFFFFFFF/
@M05620:45:000000000-G6HP7:1:1101:15901:2221 1:N:0:185
ATCTCTATCTCCTAAAAACCTGTTTAGATTTGGAGATAGACCTTCAGGTTTTTCATCATTTTCTGCATGAATTATACATTGACCACGTTCCAGCGTGGTCAGTTTGCAGCATTCTGTTATTTTGTTTGACAGAGTGTCTTGTTGAGAACATATGTAGGACATGATTTTTTCCTGCAACAGGGAAAATAAAGTATAAGTTTTAAAGATTTATTCTTTAATAAAGGATCTCAAAGCCAGCTTTAGAAAAAGGA
+
BBABBFFFFFFFGGGGGGGGGGHHHHHHHHGHHGHGHFGGGHHHHGHGHHHGGHHHHHHHHHHHHHHHHHHHHHHHHHHHHHHHHHGHHHHHHHGGGGHHHHHHHHHHHHHHHHHHHHHHHHHHHHHHHGHHHHFGHHHHHHHHHHHHHHHGHHHHHHFHHGHFHHHHHGGHHHHHHHHFGGGHGHGHGGGGFHHHHHGHHHFHHHHHHHHGHHHHHHHHHFHHHHHHHGGHHHHEHGHHHHHFG0CFGD/
@M05620:45:000000000-G6HP7:1:1101:14558:2230 1:N:0:185
AAACCAAGCAGACACTCACCGCTCCCTCGCCACAGGCCAATAGTTTGTCCTCACTGAGTTGGCAACAAGTGGCTGCTGTGGCTGCCATTTTTCTGGTGATGGCCATCAGCTCCGACGAGGTCAGCTGGGGGGCTTTCTTTGTGTAAGCAACGAGAAACCTGAAAGAAGCATTTTTTAACTAAGTCCTGCTGAGTCATTCATGAGTTTTTAGCCGCCTTGCTTCTTCTCACAGACTCTCTACTCTCATGCCA
+
BBBBBABFBFFFGGGCFGGGGGGGGGHHGGGGGHHHGGHHHGHGHHHHHHHHHHGHGHFGHHHGHHHHHHHHGGGGHHHHHHHGGHHHHHHHHHHGHGHHHGHHHHHHHHHHHGGGGGGGGHHHHHHHGGGGGGGGGGGGGGGGGFFFFFFFEFFFFFFFFFFFFFFFFFFFFFFFFFFFFFFFFFFFFFFFFFFFFFFFFFFFFFFFFFFFFFFFFFFFFFFFFFFFFFFFFFFFFFFFFFFFFFFFFFF
@M05620:45:000000000-G6HP7:1:1101:12439:2231 1:N:0:185
CATCCTGACCCTGAAGTACCCCGGCTTGATTTCTGACATTAGATCGGAAGAGCACACGTCTGAACTCCAGTCACGGACATTTATCTCGTATGCCGTCTTCTGCTTGAAAAAAAAAAAAAAAACATAAAAACATCCAAGGGTTAACGTTTGATATATCCGGATAGATGTAATGTCAGCGTGCATACTGACGAATCTTGCATCCGCAGAGACGTATCATTAGGGTAGGATGCCCTTTGCAAGACAGGGCGCGC
+
DCCDDFFFFFFFGGGGGGGGGGGGGGGGHHHHHHHHHHHHHHHHHHGGGGHHHHHHHGHHHGHHHHHHHHHHHHGGGGGHHHGHHHHHGGHHHHGGGHGHHHHHGHHHFGHGGGGDB>>/>-<.1<1100..00/<00.....00.://;0;000000.-...0;000000000000.....00000009.-..0000000/..---.//...0.000000.//..000/0/0/0:009:////...;---
@M05620:45:000000000-G6HP7:1:1101:14188:2237 1:N:0:185
AAACCAAGCAGACACTCACCGCTCCCTCGCCACAGGCCAATAGTTTGTCCTCACTGAGTTGGCAACAAGTGGCTGCTGTGGCTGCCATTTTTCTGGTGATGGCCATCAGCTCCGACGAGGTCAGCTGGGGGGCTTTCTTTGTGTAAGCAACGAGAAACCTGAAAGAAGCATTTTTTAACTAAGTCCTGCTGAGTCATTCATGAGTTTTTAGCCGCCTTGCTTCTTCTCACAGACTCTCTACTCTCATGCCA
+
CCBCCBCFCFFFGGGGGGGGGGGGGGHHGGGGGHHHGGHHHGHHHHHHHHHHHHHHHHHHHHHHHHHHHHHHGHGGHHHHHHHGGHHHHHHHHHHHHHGHHHHHHHHHHHHHHGGGGGGGGHHHHHHHGGGGGGGGGGGGGGGGGGFFFFFFFFFFFFFFFFFFFFFFFFFFFFFFFFFFFFFFFFFFFFFFFFFFFFFFFFFFFFFFFFFFFFFFFFFFFFFFFFFFFFFFFFFFFFFFFFFFFFFFFFF
@M05620:45:000000000-G6HP7:1:1101:12440:2250 1:N:0:185
CATCCTGACCCTGAAGTACCCCGGCTTGATTTCTGACATTAGATCGGAAGAGCACACGTCTGAACTCCAGTCACGGACATTTATCTCGTATGCCGTCTTCTGCTTGAAAAAAAAAAAACAAAGTGACATATCTGACCGCAGCAGACCGTGAAATAGGAAGCGTCTGGTCCAGATCGGATCGCAGAATCATGCACAGCAAGGTCAAGAACCAATCATGATTGTTCCACGGGGTCATAGTACTCGAAGCATGA
+
BBBBBFDFFFFFFGGGGBGGGG2AFFGGFHHHHHGGHHHHGDGHHHAEFGHHGHHHHGHHHEHHHHHHGHHGHFEEGGGHHHHHHHHHGGHEGHEGGGGHHBGHHHHH3GCEGGG/>//</0011@11111111<10-<<--<./.<-....000:000..-:...;0000/00/.9..-9...-/0000000//9...../////:/....;9/////////////.----..////9///9...-////
@M05620:45:000000000-G6HP7:1:1101:14179:2252 1:N:0:185
AAACCAAGCAGACACTCACCGCTCCCTCGCCACAGGCCAATAGTTTGTCCTCACTGAGTTGGCAACAAGTGGCTGCTGTGGCTGCCATTTTTCTGGTGATGGCCATCAGCTCCGACGAGGTCAGCTGGGGGGCTTTCTTTGTGTAAGCAACGAGAAACCTGAAAGAAGCATTTTTTAACTAAGTCCTGCTGAGTCATTCATGAGTTTTTAGCCGCCTTGCTTCTTCTCACAGACTCTCTACTCTCATGCCA
+
CBABCCCFCFFFGGGGGGGGGGGGGGHHGGGGGHHHGGHHHHHHHHHHHHHHHHHHHHHGGHHHHHHHHGHHGGGGHHHHHHHGGHHHHHHHHHHHHHGHHHHHHHHHHHHHHGGGGFGGGHHHHHHHGGGGGGGGGGGGGGGGGGFFFFFFFFFFFFFFFFFFFFFFFFFFFFFFFFFFFFFFFFFFFFFFFFFFFFFFFFFFBFFFFFFFFDFFFFFFFFFFFFFFFFFFFFFFFFFFFFFFFFFBFFF
@M05620:45:000000000-G6HP7:1:1101:12983:2293 1:N:0:185
ATCTCTATCTCCTAAAAACCTGTTTAGATTTGGAGATAGACCTTCAGGTTTTTCATCATTTTCTGCATGAATTATACATTGACCACGTTCCAGCGTGGTCAGTTTGCAGCATTCTGTTATTTTGTTTGACAGAGTGTCTTGTTGAGAACATATGTGGGACATGATTTTTTCCTGCAACAGGGAAAATAAAGTATAAGTTTTAAAGATTTATTCTTTAATAAAGGATCTCAAAGCCAGCTTTAGAAAAAGGA
+
BBAABFFFFFFFGFGGFGGGBGAGHFFFDGHHHAEFGFHFHHCEGFHHHHGGGHFFGHHGHGHHHFFHHFEFGHFHFHFHHHGFFEEAGGHFHHEEEFHHHGGFEHFHHHHHHFGGFFGHHHHHFHHHFHHHHH?FFHFGHHHGGGEHHHHHFFE4FDFGFHHHGHHHHGHHHFHHFGHHHFEHFBDGFHHGHFHFGFGHHHFFGGHHFHHHHHHHFHHGFGGHHHHHHHHHGCHHHGHHHHHGCGHHGGF
@M05620:45:000000000-G6HP7:1:1101:19173:2348 1:N:0:185
ATCTCTATCTCCTAAAAACCTGTTTAGATTTGGAGATAGACCTTCAGGTTTTTCATCATTTTCTGCATGAATTATACATTGACCACGTTCCAGCGTGGTCAGTTTGCAGCATTCTGTTATTTTGTTTGACAGAGTGTCTTGTTGAGAACATATGTAGGACATGATTTTTTCCTGCAACAGGGAAAATAAAGTATAAGTTTTAAAGATTTATTCTTTAATAAAGGATCTCAAAGCCAGCTTTAGAAAAAGGA
+
CCCCCFFFFFFFGGGGGGGGGGHHHHHGHHHHHHHHHHHGHHHHHHHHHHHGGHHHHHHHHHHHHHHGHHHHHHHHHHHHHHHHHHGHHHHHHHGGGGHHHHHHHHHHHHHGHHHHHHHHHHHHFHHHHGHHGHFHHHHHHHHHHHHHHHHHHHHGHHHHHFHHHHHHHGHHHHHGGHHHHGGHHHHHFDGGHHHGHGGHHHHHHHHHHHHHHHHHHHHHHHHHHHHFHHHHGHHHHGHHHHHEGGHFGGH
@M05620:45:000000000-G6HP7:1:1101:18569:2389 1:N:0:185
AGATTACTGCAACAGTTCCCCCTGGACCTGGAAAAGTTTCTTGCCTGGCTTACAGAAGCTGAAACAACTGCCAATGTCCTACAGGATGCTACCCGTAAGGAAAGGCTCCTAGAAGACTCCAAGGGAGTAAAAGAGCTGATGAAACAATGGCAAGTAAGTCAGGCATTTCCGCTTTAGCACTCTTGTGGATCCAATTGAACAATACTCAGCATTTGTACTTGTAACTGACAAGCCAGGGACAAAACAAAGAT
+
BCABCFFFFFFFGGGGGGGGGGGGHHHHHHHHHHHHGHHHHHHHHHHHHHHHHHHHHHHHHHHHHHHHHHGHHHHHHHHHHHHHHGHHHHHHHHGGGGHHHHHGHHHHGHHHHHGHHHHHGHHGGHGGHHHHHGHHHHHHHHGHHHHHGHHHHGFGHHHHHHHHHHHHHHGDGGGGHHGHHHHHHGHGHHHHGHHHHHHHHHEHHHHHCHHHHHHHHGHHGHHHHHHHHHCGGGFFEFGGGGGFGGGGFGC
@M05620:45:000000000-G6HP7:1:1101:18045:2425 1:N:0:185
CATCCTGACCCTGAAGTACCCCGGCTTGATTTCTGACATTAGATCGGAAGAGCACACGTCTGAACTCCAGTCACGGACATTTATCTCGTATGCCGTCTTCTGCTTGAAAAAAAAAAAAAAATAATTTAATAAGAGTACTCAGGCTTGCGGGGTCTATTGAGCAACGTGGAAGGGGGTGTGACTGGAGTTGCGGCACGTTTACTTTGTCATATGTATGAGTAATCGATTGTTTTGATTGATAGTTGCCATTT
+
CBCCCFFFFFFFGGGGGGGGGGGGGGGGHHHHHHHHHHHHHHHHHHGGGGHHHHHHHGGHHGHHHHHHHHHHHHGGGGGHHHHHHHHGFGHHHHGFGHGHHHHHHHGGFHHEGDGC><//-011111<1111<111100000//.<-.---9;.;0000;000/.-9.;.0/..-:@--.0000./.;/00-----9../.000000000000:0000000000...0.90;9..000090000:000000
@M05620:45:000000000-G6HP7:1:1101:18054:2444 1:N:0:185
CATCCTGACCCTGAAGTACCCCGGCTTGATTTCTGACATTAGATCGGAAGAGCACACGTCTGAACTCCAGTCACGGACATTTATCTCGTATGCCGTCTTCTGCTTGAAAAAAAAAAAATGAAAAAATTAAATAGGAGAATAACTGTATTTCAATAGTGTTACATGAACAAAGGTTAAGTTATAGTATCTTTTACAGTCGTGATTAAAGTATTAGCATCCATAATGGAAGGTTCTTCATTGGTACGTCGTGT
+
CBCCCFFFFFFFGGGGGGGGGGGGGGGGHHHHHHHGHHHHGHHHHGGGGGGHHHHHHGGHHGFHHHHHHHHHHHGGGGGHHHHHFHHHGEHFHHGGGHGHHHHHHHFHHHHGGGGC>/0111110/011111><11<.01111110000000000=<0D0000000000/.//0::00000C00:0000000000900...//00000090000/009/000000000/.9/////////////./.--..
@M05620:45:000000000-G6HP7:1:1101:19178:2492 1:N:0:185
ATCTCTATCTCCTAAAAACCTGTTTAGATTTGGAGATAGACCTTCAGGTTTTTCATCATTTTCTGCATGAATTATACATTGACCACGTTCCAGCGTGGTCAGTTTGCAGCATTCTGTTATTTTGTTTGACAGAGTGTCTTGTTGAGAACATATGTAGGACATGATTTTTTCCTGCAACAGGGAAAATAAAGTATAAGTTTTAAAGATTTATTCTTTAATAAAGGATCTCAAAGCCAGCTTTAGAAAAAGGA
+
CCCCCFFFFFFFGGGGGGGGGGHHHHHHHHHHHHHHHHHHHHHHHHHHHHHGGHHHHGHHHHIHIHHHHHHHHHHHHHHHHHHHHHGHHHHHHHGGGGHHHHHHHHFHHHHHHHHHHHHHHHHHHHHHGHHHHHHHHHHHHHHHHHHHHHHHHHHHHHHHHHHHHHHHHGHHHHHHHHHHHGGHHHGGFGGGHHGHHGHHHHGFGHHHHHHHHHHHHHHHHHHHHHHHHGHHHHHHHGHHHHHFHGHGGGG
@M05620:45:000000000-G6HP7:1:1101:19178:2511 1:N:0:185
ATCTCTATCTCCTAAAAACCTGTTTAGATTTGGAGATAGACCTTCAGGTTTTTCATCATTTTCTGCATGAATTATACATTGACCACGTTCCAGCGTGGTCAGTTTGCAGCATTCTGTTATTTTGTTTGACAGAGTGTCTTGTTGAGAACATATGTAGGACATGATTTTTTCCTGCAACAGGGAAAATAAAGTATAAGTTTTAAAGATTTATTCTTTAATAAAGGATCTCAAAGCCAGCTTTAGAAAAAGGA
+
CCCCCFFFFFFFGGGGGGGGGGHHHHHHHHHHHHHHHHHHHHHHHHHHHHHGGHHHHHHHHHIHIHHHHHHHHHHHHHHHHHHHHHGHHHHHHHGGGGHHHHHHHHHHHHHHHHHHHHHHHHHHHHHHHHHHHHHHHHHHHHHHHHHHHHHHHHHHHHHHHHHHHHHHHGHHHHHHHHHHHGGHHHHHHHHHHHHGHHHHHHHHHHHHHHHHHHHHHHHHHHHGHHHHHHHHHHHHHGHHHHHHHHHHGGG
@M05620:45:000000000-G6HP7:1:1101:17667:2514 1:N:0:185
CATCCTGACCCTGAAGTACCCCGGCTTGATTTCTGACATTAGATCGGAAGAGCACACGTCTGAACTCCAGTCACGGACATTTATCTCGTATGCCGTCTTCTGCTTGAAAAAAAAAAAACAAAAAAAAACTCATAAATTCGTGATGACTAAATAAATAATACAAGCGAACATTAATGAGGCACTTTGATCAAACCTGCCCACTGTCTCCCTCCTCAACTAGATACACACTGCCAATCAGCAATTGGCTACAC
+
CCCCCFFFFFFFGGGGGGGGGGGGGGGGGHHHHHHHHHHHGHHHHHGGGGHHHHHHHGGHHGGHHHHHFHHHHHGGGGGHHHHHFHHHFEHHHHGGGHGHHHHHHHHHHHHGGGGC///=/00/<--<.<00<000000././/0000;0:000;000000:00;..--900000000/.:;/0009;00000./..9.0..0:0:009//.//00/0000000000./09/090/0090/0000/00/0/
@M05620:45:000000000-G6HP7:1:1101:17652:2524 1:N:0:185
CATCCTGACCCTGAAGTACCCCGGCTTGATTTCTGACATTAGATCGGAAGAGCACACGTCTGAACTCCAGTCACGGACATTTATCTCGTATGCCGTCTTCTGCTTGAAAAAAAAACCAGTGCTGCTGACCAAGGCCCCCCTGACCCCCAAGGCCACCATAGAGACGATGACTCAGGTGTGGCTCGGCCGCCGCCCTTTCTCCTCCCGTCCTTTCCCCAGTCATTTTCTCCCTCGCTTTATTTCTGTCCTTT
+
AABBBFFFFFFFGGGGGGGGGGE2AAEGFGFGF5BAGHHEG5FGFCEGGGH1BGHHGGBFFFGFCGHFGHFFFGE1FGCHHFDFGE41BE?34B/1>1FD44F43FCGBGHF/C@//?/2<<B22222FC2/0///?C/A-.<C0><DF.C.<CA.;.000000/.-:.000;00/;90.C.AF--C.-----;B-::9;/B9BF.....9B/9BBB..9///9B99///;..--;../;/;//////9//
@M05620:45:000000000-G6HP7:1:1101:17628:2572 1:N:0:185
AGATTACTGCAACAGTTCCCCCCTGGACCTGGAAAAGTTTCTTGCCTGGCTTACAGAAGCTGAAACAACTGCCAATGTCCTACAGGATGCTACCCGTAAGGAAAGGCTCCTAGAAGACTCCAAGGGAGTAAAAGAGCTGATGAAACAATGGCAAGTAAGTCAGGCATTTCCGCTTTAGCACTCTTGTGGATCCAATTGAACAATTCTCAGCATTTGTACTTGTAACTGACAAGCCAGGGACAAAACAAAGA
+
AA>AAFFFFFFFGGGBGGGGGGGGGAFHHHHHCGHHHHFHGHGHHHHHHHHHHHHGHHHHHHHHHHHHHHHHHGGHHHHHHHHHHHGHHHHHHHHGGGGHFFHGHHHHHGHHHHHHFHHHHGHHGGHGGFHHFHGHHHHFHHHHHHHGHHHHHHGHHGHHHFGHHHHHHHHGGGGGHHHHHHHHHHHHGHHHHHHHHHGHHHHHHGHGHHHHHHHHHHHHHHHHHHGFFFGGEGFGGGGEGGGGGGGGGGF
@M05620:45:000000000-G6HP7:1:1101:16366:2572 1:N:0:185
ATCTCTATCTCCTAAAAACCTGTTTAGATTTGGAGATAGACCTTCAGGTTTTTCATCATTTTCTGCATGAATTATACATTGACCACGTTCCAGCGTGGTCAGTTTGCAGCATTCTGTTATTTTGTTTGACAGAGTGTCTTGTTGAGAACATATGTAGGACATGATTTTTTCCTGCAACAGGGAAAATAAAGTATAAGTTTTAAAGATTTATTCTTTAATAAAGGATCTCAAAGCCAGCTTTAGAAAAAGGA
+
CCBCCFFFFFFFGGGGGGGGGGHHHHHHHHHHHGHHHHHHHHHHHHHHHHHGGHHHHHHHHHHIHHHHHGHHHHHHHHHHHHHHHHGHHHHHHHGGGGHHHHHHHHHHHHHHHHHHHHHHHHHHHHHHHHHHHHHHHHHHHHHHHHGHHHHHHHHHHHHHHHHHHHHHHGHHHHHHHHHHHGGHHHGHHHGHHHHHHFGHHHHHHGHHHHHHHHHHHHHHHGHHHHHHHHHHHHFHGGHHHHHGGGHGGGG
@M05620:45:000000000-G6HP7:1:1101:17610:2575 1:N:0:185
AGATTACTGCAACAGTTCCCCCCTGGACCTGGAAAAGTTTCTTGCCTGGCTTACAGAAGCTGAAACAACTGCCAATGTCCTACAGGATGCTACCCGTAAGGAAAGGCTCCTAGAAGACTCCAAGGGAGTAAAAGAGCTGATGAAACAATGGCAAGTAAGTCAGGCATTTCCGCTTTAGCACTCTTGTGGATCCAATTGAACAATTCTCAGCATTTGTACTTGTAACTGACAAGCCAGGGACAAAACAAAGA
+
BCBCCFFFFFFFGGGGGGGGGGGGGHHHHHHHHHHHHHHHHHHHHHHHHHHHHHHHHHHHHHHHHHHHHHHHHHHHHHHHHHHHHHHHHHHHHHHGGGGHHHHHHHHHHGHHHHHHHHHHHHHHGGHGGHHHHHGHHHHHHHHHHHHFHHHHHHGHHHHHHHHHHHHHHHHGGGGGEHHHHHHHHHHHGHHHHHHHHHHHHHHHHHHHHHHHHHHHHHGHFHHHHHGGGGGGGGGGGGGGGGGGGGGGGGG
@M05620:45:000000000-G6HP7:1:1101:16347:2578 1:N:0:185
ATCTCTATCTCCTAAAAACCTGTTTAGATTTGGAGATAGACCTTCAGGTTTTTCATCATTTTCTGCATGAATTATACATTGACCACGTTCCAGCGTGGTCAGTTTGCAGCATTCTGTTATTTTGTTTGACAGAGTGTCTTGTTGAGAACATATGTAGGACATGATTTTTTCCTGCAACAGGGAAAATAAAGTATAAGTTTTAAAGATTTATTCTTTAATAAAGGATCTCAAAGCCAGCTTTAGAAAAAGGA
+
BC?AAFFFFFFFGGGGGGGGGGGHHHGHHHHHHHHGHHHDHHHHHHHHHHHGGHHHHHHHHHHHHHHHHGHHHGHHHFHHHHHHGHGGHHHHHHGEGGHHHHHHHHHHHHHHHHHHHHHHHHHHHHHHHHHHHHGHHHHHHHHHFHEHHHHHHHGHHHHHHHHHHHHHGGHHHHHGHHHHHGGHHHHHGHGHHHHHHGHHHHHHHHHHHHHHHGHHHHHHHHHHHHHHGFHGGHHHHGHHHHHHGFHHGGH
@M05620:45:000000000-G6HP7:1:1101:16366:2590 1:N:0:185
ATCTCTATCTCCTAAAAACCTGTTTAGATTTGGAGATAGACCTTCAGGTTTTTCATCATTTTCTGCATGAATTATACATTGACCACGTTCCAGCGTGGTCAGTTTGCAGCATTCTGTTATTTTGTTTGACAGAGTGTCTTGTTGAGAACATATGTAGGACATGATTTTTTCCTGCAACAGGGAAAATAAAGTATAAGTTTTAAAGATTTATTCTTTAATAAAGGATCTCAAAGCCAGCTTTAGAAAAAGGA
+
CCCCCFFFFFFFGGGGGGGGGGGHHHHHHHHHHHHHHHHHHHHHHHHHHHHGGHHHHHHHIIIIIHHHHHHHHHHHHHHHHHHHHHGHHHHHHHGGGGHHHHHHHHHHHHHHHHHHHHHHHHHHHHHHGHHHHHHHHHHHHHHHHHGHHHHHHHHHHHHHHHHHHHHHHGHHHHHHHHHHHGGGHHHHHHHHHHHHHGHHHHHHHHHHHHHHHHHHHHHHHHHHHHHHHGHHHHHHHGHHHHHHHHGHGGH
@M05620:45:000000000-G6HP7:1:1101:17611:2596 1:N:0:185
AGATTACTGCAACAGTTCCCCCCTGGACCTGGAAAAGTTTCTTGCCTGGCTTACAGAAGCTGAAACAACTGCCAATGTCCTACAGGATGCTACCCGTAAGGAAAGGCTCCTAGAAGACTCCAAGGGAGTAAAAGAGCTGATGAAACAATGGCAAGTAAGTCAGGCATTTCCGCTTTAGCACTCTTGTGGATCCAATTGAACAATTCTCAGCATTTGTACTTGTAACTGACAAGCCAGGGACAAAACAAAGA
+
BCBBBFFFFFFFGGGGGGGGGGGGGHHFHHHHHHHGHFGHHHHHHHHHHHHHHHHHHHHHHHHHHHHHHGHHHHHHHHHHFHHHGBGHHHHGHHHGGGGHGGHHHHHGGFHGHHHHHHHGHGHHGGFFGCGHHHGHFHHHHHGHHHHHFGGHHHGGGHHHHGGGGHHHHHHGGGGGHHHHHHHHHHHHGGGHHHHGHHHFHHHGHHGHHFGHHHHFFGHGHHHHHGGGGGGGGGFGGG?FGFEFFGGGGGG
@M05620:45:000000000-G6HP7:1:1101:13304:2683 1:N:0:185
CATCCTGACCCTGAAGTACCCCGGCTTGATTTCTGACATTAGATCGGAAGAGCACACGTCTGAACTCCAGTCACGGACATTTATCTCGTATGCCGTCTTCTGCTTGAAAAAAAAAAAAAAAAAGAAAAAATAAAGAGGAGAAATTAGATTATAAAACACAGAAAAAGGAATAAAATAGAGTAAAGAAAGAAGGAGTAGAAAAGAAAGACAAGAGAAAATGGCACGGATAGGGAATGCAACCACGACGGAGA
+
CBCCCFFFFFFFGGGGGGGGGGGGGGGGHHHHHHHHHHHHGHHHHHGGGGHHHGHHHGGHHGHHHHHHHHHHHHGGGGGHHHGHFHHGFFHHHHGEFHGHHHHHHHHGFFGGGGGBB</<>--...//.-.000;0/.....00000000000000:....000/..;//0000000000;00090.;0/./..9/90000//../0////././00/000//09--..0/././0:000....----..-
@M05620:45:000000000-G6HP7:1:1101:13306:2701 1:N:0:185
CATCCTGACCCTGAAGTACCCCGGCTTGATTTCTGACATTAGATCGGAAGAGCACACGTCTGAACTCCAGTCACGGACATTTATCTCGTATGCCGTCTTCTGCTTGAAAAAAAAAAAAAAAAAACAGAATAGGTAAAGGAGAGAAACAAACAGAGGAGAAAAAAAGAAGAGAAGGAAACAGATAAGGGAGAGGCATCACATAAACAAGCAACAGGTAAAGGTAGAGTAGAAGCGTTACAAATATGAGAGAG
+
CBCCCFFFFFFFGGGGGGGGGGGGGGGGHHHHHHHHHHHHHHGHHHGGGGHHHFHGHGHHHGHGHHHHHHHHHHGGGGGHHHHHGHHHGGHEHHGGGHGHHHHHHHHHHGHGGFG>>///<-<-..//0000000000:/....00//....///.....0/.--.../0./0/.9//////00000.9......9/0000000009/.//../.900000090000000000-....0::00000000..
@M05620:45:000000000-G6HP7:1:1101:12148:2718 1:N:0:185
CATCCTGACCCTGAAGTACCCCGGCTTGATTTCTGACATTAGATCGGAAGAGCACACGTCTGAACTCCAGTCACGGACATTTATCTCGTATGCCGTCTTCTGCTTGAAGAAAAAACCAGTGCTGCTGACCGAGGCCCCCCTGAACCCCAAGGCCAACAGAGAGAAGATGACTCAGGTGAGGCTCGGCCGACGCCCGTTCTCCTCTCGTCCTTTCCCCAGTCATTTTCTGCCCGGCTTCTTTTCTGATTTTT
+
ABBBBFFFFFFFGGGGGGGGGGE?AAEE25FDG5B5FBG5EA5D5FA22EF12FGHEEBCEFHFFGHB3G5@@FE1EE/GH444B4@1BEG343>1>FF44?G43BBB33F30B//?F??1B2BGHFB?0C/////?</<<F01C..C?E.CCCGGGEC/CF.EGFHB;C0G000:;/0....;?-..---:-9B=B.B9///9/;.;..99//;F...9///;FF///B;..--9@./9/;BF/://99/
@M05620:45:000000000-G6HP7:1:1101:11331:2741 1:N:0:185
AGATTACTGCAAGCCAGGGACAAAACAAAGATCGGAAGAGCACACGTCTGAACTCCAGTCACGGACATTTATCTCGTATGCCGTCTTCTGCTTGAAAAAAAAAACAAAGAACCACCCAATCCCTCTGACGTAATTTCCCATCAATCCCCAAGCCAGCATGATCACGTTAACTGATGTAAACCACTTGAGGACCCCCTGCTCCTTCCTACTTTATCCACCTCTTTGCAATCCCCATTCCTTCTCTAAATATC
+
AAA>AFFF5BFFGGGGGFCFFFFGHHHFAGHHHDD?FGFGHHHHFEGHHGGHHFHHGHHHFHGEGF0FGHHFHEGC?EGHHHGEGHGDGGHBGHHHHHC?EGE/??/B2B0?/0?F///2222@@21?1///0/1111?<F0111101.0...</../000000/...:.000:00;0;00/..:0000/09.9.9-;:/;0B00/;0000000000/.../;/////;9.9..;;/9////BF9;/;/9/
@M05620:45:000000000-G6HP7:1:1101:10776:2773 1:N:0:185
ATCTCTATCTCCTAAAAACCTGTTTAGATTTGGAGATAGACCTTCAGGTTTTTCATCATTTTCTGCATGAATTATACATTGACCACGTTCCAGCGTGGTCAGTTTGCAGCATTCTGTTATTTTGTTTGACAGAGTGTCTTGTTGAGAACATATGTAGGACATGATTTTTTCCTGCAACAGGGAAAATAAAGTATAAGTTTTAAAAATTTATTCTTTAATAAAGGATCTCAAAGCCAGCTTTAGAAAAAGGA
+
A33A3DFFFFFFGGGGGFGGGGGHHHHHHHHHHHHHHHHGHGHHHHGHHHHGGHHHGHHHHHHHHHHHH3FGHGHFGHGHHHHHHHGFHGHHHEEBEGHFFHHHHHHHHGHHHEHHGHFFHHHHFGHHHHHFGGHHHHHHHHHFFGEHGCEDDGFGFHHHGHEGHHHHHGHHHHCG<FGGHGGFHFGFGGHFGHFFF=GGHGCGGHHFHHFHHHHHGHHFDGFHGHHHHGHHG/:FGGHHHH0:CFFFGG/
@M05620:45:000000000-G6HP7:1:1101:21537:2785 1:N:0:185
ATCTCTATCTCCTAAAAACCTGTTTAGATTTGGAGATAGACCTTCAGGTTTTTCATCATTTTCTGCATGAATTATACATTGACCACGTTCCAGCGTGGTCAGTTTGCAGCATTCTGTTATTTTGTTTGACAGAGTGTCTTGTTGAGAACATATGTAGGACATGATTTTTTCCTGCAACAGGGAAAATAAAGTATAAGTTTTAAAGATTTATTCTTTAATAAAGGATCTCAAAGCCAGCTTTAGAAAAAGGA
+
CCBCCFFFFFFFGGGGGGGGGGGHHHHHHHHHHHHHHHHHHHHHHHHHHHHGGHHHHHHHHHHHHHHHHHHHHHHGHHHHHHHHHHGHHHHGHHGEGGHHGHHHHHHHHHHHHHHHHHHHHHHHHHHHHHHHHHHHHHHHHHHHHHHHHHHHHHHHHHHHHHHFHHHHHGHHHHHHHHHHHGGFHHHHGGHHHHGHHHHHHHHGHGHHHHHHHHHHHGHHHFHFHHHHBGHHHHHHGGHHHHHBGFFHGGF
@M05620:45:000000000-G6HP7:1:1101:21557:2788 1:N:0:185
ATCTCTATCTCCTAAAAACCTGTTTAGATTTGGAGATAGACCTTCAGGTTTTTCATCATTTTCTGCATGAATTATACATTGACCACGTTCCAGCGTGGTCAGTTTGCAGCATTCTGTTATTTTGTTTGACAGAGTGTCTTGTTGAGAACATATGTAGGACATGATTTTTTCCTGCAACAGGGAAAATAAAGTATAAGTTTTAAAGATTTATTCTTTAATAAAGGATCTCAAAGCCAGCTTTAGAAAAAGGA
+
CCBCCFFFFFFFGGGGGGGGGGHHHHHHHHHHHHHHHHHHHHHHHHHHHHHGGHHHHHHHHHHIHHHHHHHHHHHHHHHHHHHHHHGHHHHHHHGGGGHHHHHHHHHHHHHHHHHHHHHHHHHHHHHHHHHHHHGHHHHHHHHHGHHHGHHHHHHHHHHHHHHHHHHHHGHHHHHHHHHHHGGGHHHHGHHHHHHHH>GHHHHHHHHHHHHHHHHHHHHHHGHHHHHHHHHHHHHHGGHHHHHGHHHHGGG
@M05620:45:000000000-G6HP7:1:1101:10766:2790 1:N:0:185
ATCTCTATCTCCTAAAAACCTGTTTAGATTTGGAGATAGACCTTCAGGTTTTTCATCATTTTCTGCATGAATTATACATTGACCACGTTCCAGCGTGGTCAGTTTGCAGCATTCTGTTATTTTGTTTGACAGAGTGTCTTGTTGAGAACATATGTAGGACATGATTTTTTCCTGCAACAGGGAAAATAAAGTATAAGTTTTAAAAATTTATTCTTTAATAAAGGATCTCAAAGCCAGCTTTAGAAAAAGGA
+
ACBBBFFFFFFFGGGGGGGGGGGHHGHHHHHHHGHGHHHDHHHHHHHHHHHGGHHGHHHHHHHHHHHHHGHHHHHHHHHHHHHHHHFGHHHHHHGFGGHHHHHHHHHHHHHHHHHHHHHHHHHHHHHHGHHHHHHHHHHHHHHHFGEHHHHHHHHHHHFGHGHHGHHHHGHHHHHHFHHHHGGGHFFGGHGGHHEFGFGHHHHGHHHGHHHHHHHHHHHHHFHEFHHHHHGFHGHHGGHHHHHFGFHHGGF
@M05620:45:000000000-G6HP7:1:1101:14205:2792 1:N:0:185
AAACCAAGCAGACACTCACCGCTCCCTCGCCACAGGCCAATAGTTTGTCCTCACTGAGTTGGCAACAAGTGGCTGCTGTGGCTGCCATTTTTCTGGTGATGGCCATCAGCTCCGACGAGGTCAGCTGGGGGGCTTTCTTTGTGTAAGCAACGAGAAACCTGAAAGAAGCATTTTTTAACTAAGTCCTGCTGAGTCATTCATGAGTTTTTAGCCGCCTTGCTTCTTCTCACAGACTCTCTACTCTCATGCCA
+
AB?ABAAFAFCFFGGGGGGGGGEEEFGHGGCAEGFHGGCAFEFFFGGHFFGHHEEFFGFGHFFFHGGEGFFGFFFGGGEGHHHGGHHFHGHHFHFHFHFHHHHHGHGHHGFGHEEGGGGGDHGHHHHGD@DBBBEFFBBFFFGFBFFFFFFBEDFFFBFFAFFFFFFFFFFFFFFBEFFFFFFFFFFFFFFFFBFFFFFFFFFFBFFFFFFBBDBBFFFFFFFFFFFFFFFFFFFFFFFFFFFFFFFFBFF
@M05620:45:000000000-G6HP7:1:1101:10789:2794 1:N:0:185
ATCTCTATCTCCTAAAAACCTGTTTAGATTTGGAGATAGACCTTCAGGTTTTTCATCATTTTCTGCATGAATTATACATTGACCACGTTCCAGCGTGGTCAGTTTGCAGCATTCTGTTATTTTGTTTGACAGAGTGTCTTGTTGAGAACATATGTAGGACATGATTTTTTCCTGCAACAGGGAAAATAAAGTATAAGTTTTAAAAATTTATTCTTTAATAAAGGATCTCAAAGCCAGCTTTAGAAAAAGGA
+
BBABAFFFFFFFGGGGGGGGGGHHHHHHHHHHHHHHHHHHHHHHHHHHHHHGGHHHHHHHHHHHHHHHHGHHHGHHHHHHHHHHHHGGHHHHHHGFGGHHHHHHHHHGHHHHHHHHHHHHHHHHHHHHHHHHHHHHHHHHHHHGHHHHHHHHHHHHHHHHGHHHHHHHHGGHHHGGHHHHHGGHHHHHHHHHHGHGHDGHHGHHHHHHGHHHHHHHGHHHHGHHHHHHHEGHHHCGHGHHHHHHGHHHGGG
@M05620:45:000000000-G6HP7:1:1101:10773:2808 1:N:0:185
ATCTCTATCTCCTAAAAACCTGTTTAGATTTGGAGATAGACCTTCAGGTTTTTCATCATTTTCTGCATGAATTATACATTGACCACGTTCCAGCGTGGTCAGTTTGCAGCATTCTGTTATTTTGTTTGACAGAGTGTCTTGTTGAGAACATATGTAGGACATGATTTTTTCCTGCAACAGGGAAAATAAAGTATAAGTTTTAAAAATTTATTCTTTAATAAAGGATCTCAAAGCCAGCTTTAGAAAAAGGA
+
AAABCFFFFFFFGGGGGGGGGGHHHHHHHHHHHHHHHHHHHHHHHHHHHHHGGHHHHHIHHIIIIHHHHHHHHHHHHHHHHHHHHHGGHHHHHHGGGGHHHHHHHHHHHHHHHHHHHHHHHHHHHHHHHHGHHHHHHHHHHHHHHHHHHHHHHHHHHHHHHHHHHHHHHGHHHHHHHHHHHGGHHHHGHHHHHHHHHFHHHHHHHHHHHHHHHHHHHGHHHHHHHHHHHHHGHHHHHGGHHHHHHHHFGGF
@M05620:45:000000000-G6HP7:1:1101:14199:2810 1:N:0:185
AAACCAAGCAGACACTCACCGCTCCCTCGCCACAGGCCAATAGTTTGTCCTCACTGAGTTGGCAACAAGTGGCTGCTGTGGCTGCCATTTTTCTGGTGATGGCCATCAGCTCCGACGAGGTCAGCTGGGGGGCTTTCTTTGTGTAAGCAACGAGAAACCTGAAAGAAGCATTTTTTAACTAAGTCCTGCTGAGTCATTCATGAGTTTTTAGCCGCCTTGCTTCTTCTCACAGACTCTCTACTCTCATGCCA
+
BBBBBBBFBFFFGGGGGGGGFGGGEGHHGGFEEGFEFGFGHHHHHHHHHGGHHHHHGFDEFHHHHHHHHFFGGHGGHHGHGHHGGFHHHHHGHFHHGHGHHHHHHHHHHHHHHGGGGGGGGHHHHHHHGGGGGGGGGGGGGGGGGFFFFFFFFFFFFFFFFFFFFFFFFFFFFFFFFFFFFFFFFFFFFFFFFFFFFFFFFFFFFFFFFFFFFFFFFFFFFFFFFFFFFFFFFFFFFFFFFFFFFFFBFFF
@M05620:45:000000000-G6HP7:1:1101:17113:2811 1:N:0:185
AAACCAAGCAGACACTCACCGCTCCCTCGCCACAGGCCAATAGTTTGTCCTCACTGAGTTGGCAACAAGTGGCTGCTGTGGCTGCCATTTTTCTGGTGATGGCCATCAGCTCCGACGAGGTCAGCTGGGGGGCTTTCTTTGTGTAAGCAACGAGAAACCTGAAAGAAGCATTTTTTAACTAAGTCCTGCTGAGTCATTCATGAGTTTTTAGCCGCCTTGCTTCTTCTCACAGACTCTCTACTCTCATGCCA
+
BBBCCCCFCFFFGGGGGGGGGGGGGGHHGGGGGHHHGGHHHHHHHHHHHHHHHHHHHHHHHHHGHHHHHHHHGHGGHHHHHHHGGHHHHHHHHHHHHHHHHHHHHHHHHHHHHGGGGGGGGHHHHHHHGGGGGGGGGGGGGGGGGGFFFFFFFFFFFFFFFFFFFFFFFFFFFFFFFFFFFFFFFFFFFFFFFFFFFFFFFFFFFFFFFFFFFFFFFFFFFFFFFFFFFFFFFFFFFFFFFFFFFFFFFFF
@M05620:45:000000000-G6HP7:1:1101:17132:2822 1:N:0:185
AAACCAAGCAGACACTCACCGCTCCCTCGCCACAGGCCAATAGTTTGTCCTCACTGAGTTGGCAACAAGTGGCTGCTGTGGCTGCCATTTTTCTGGTGATGGCCATCAGCTCCGACGAGGTCAGCTGGGGGGCTTTCTTTGTGTAAGCAACGAGAAACCTGAAAGAAGCATTTTTTAACTAAGTCCTGCTGAGTCATTCATGAGTTTTTAGCCGCCTTGCTTCTTCTCACAGACTCTCTACTCTCATGCCA
+
AAAAAAAFAFFFGFGFFFEGAA0EFFHHAGEEGGEFFGHAFFDGHDGFHHHHDGHGHHAFGHHHHHHHHFGGFHGGHHHHHHHGGHHHHHHHHHHHHHHHHHHHHHHHHHHHHGGGGGGGCHHHHHHHGGGGGGGGGGGGGGGGGGFFFFF@FFFFFFFFFFFFFFFFFFFFFFF@FFFFFFFFFFFFFFFFFFFFFFFFFFFFFFFFFFFFFF@@FFFFFFFFFFFFFFFFFFFFFFFFFFFFFFFFFFF
@M05620:45:000000000-G6HP7:1:1101:17103:2827 1:N:0:185
AAACCAAGCAGACACTCACCGCTCCCTCGCCACAGGCCAATAGTTTGTCCTCACTGAGTTGGCAACAAGTGGCTGCTGTGGCTGCCATTTTTCTGGTGATGGCCATCAGCTCCGACGAGGTCAGCTGGGGGGCTTTCTTTGTGTAAGCAACGAGAAACCTGAAAGAAGCATTTTTTAACTAAGTCCTGCTGAGTCATTCATGAGTTTTTAGCCGCCTTGCTTCTTCTCACAGACTCTCTACTCTCATGCCA
+
AA?AABBFBFFFFGGGGGGGEEEGGGHHGGGGDHFDEGHHHHHHHHHHHHHHHHHHHHGHFHHBHFHEH5FGFAFFHHGHHHHGGHGHHHHGHHHHHHHFHHHHGHGFHFHHHGGGGGGGGHHHHHHHDGGGAGGGGGGGGGGGGGFFFFFFFFFFFFFFFFFFFFFFFFFFFFFFFFFFFFFFFFFFFFFFFFFFFFFFFFFF/BFFFFFFFAFFFFFFFFFFFFFFFFFFFFFFFFFFFFFFFFFFFFF
@M05620:45:000000000-G6HP7:1:1101:21549:2839 1:N:0:185
AGATTACTGCAACAGTTCCCCCTGGACCTGGAAAAGTTTCTTGCCTGGCTTACAGAAGCTGAAACAACTGCCAATGTCCTACAGGATGCTACCCGTAAGGAAAGGCTCCTAGAAGACTCCAAGGGAGTAAAAGAGCTGATGAAACAATGGCAAGTAAGTCAGGCATTTCCGCTTTAGCACTCTTGTGGATCCAATTGAACAATTCTCAGCATTTGTACTTGTAACTGACAAGCCAGGGACAAAACAAAGAT
+
AAABCFFFFFFFGGGGGGGGGGGGHHHHHHHHHHHHGHHHHHHHHHHHHHHHHHHHHHHHHHGHHHHHHHHHHHHHHHHHHHHHHHHHHHHHHHGGGGHHHHHHHHHHGHHGHHHHHHHHHGHGGHGGHFHHHGHHHHFHHHHHHHHHHHHHHGHHHHHHHHHHHHHHHHGGGGGHHHGHHHHHHHHGHHHHGFHHHGHFFCHHHHHFHGHHHHHHHHHHHHHGHHHHHFFHHGGGGGGGGGGGGGGGGGF
@M05620:45:000000000-G6HP7:1:1101:9640:2927 1:N:0:185
AAACCAAGCAGACACTCACCGCTCCCTCGCCACAGGCCAATAGTTTGTCCTCACTGAGTTGGCAACAAGTGGCTGCTGTGGCTGCCATTTTTCTGGTGATGGCCATCAGCTCCGACGAGGTCAGCTGGGGGGCTTTCTTTGTGTAAGCAACGAGAAACCTGAAAGAAGCATTTTTTAACTAAGTCCTGCTGAGTCATTCATGAGTTTTTAGCCGCCTTGCTTCTTCTCACAGACTCTCTACTCTCATGCCA
+
CC@BBABFBFFFGGGGGGGGGGGGGGHHGGGGGHGHGGHHHHHHHHHHHHHHHHHHHHGHHHHGHHHHHGHHGHGGHHGGHHHGFHHHHHHHHHHHHHFHHHHHHHHHHFGHHGGEGGGG<GHHHHHHGGGGFGGGGGGGGGGGFFFFFFFFFFFFFFFFFBFFFFFFFFFFFFFFAFFFFFFFFFFFFFFFFBFFFFFFFFFFFFFFFFFFFFFFFFFFFFFFFFFFFFFFFFFFFFFFFFFFFFFFFFF
@M05620:45:000000000-G6HP7:1:1101:17050:2930 1:N:0:185
AGATTACTGCAACAGTTCCCCCTGGACCTGGAAAAGTTTCTTGCCTGGCTTACAGAAGCTGAAACAACTGCCAATGTCCTACAGGATGCTACCCGTAAGGAAAGGCTCCTAGAAGACTCCAAGGGAGTAAAAGAGCTGATGAAACAATGGCAAGTAAGTCAGGCATTTCCGCTTTAGCACTCTTGTGGATCCAATTGAACAATTCTCAGCATTTGTACTTGTAACTGACAAGCCAGGGACAAAACAAAGAT
+
AAAABFFFFFFFGGGBGGGGGGGFHHHHHHHGHHHHFHHHHHHHHHHHHHHHHHHHHGHHHHHHHHHHHHHHHHHHHHHHHHHHHHHHHHHHHHGGGGHHHHHHHHHHGHHHHHHHHHHHHHHGGHGGHGHHHGHHHHGHHHHHHHHHGHHHHGGHHHHHHHHHHHHHHHGGGGGHHGFHHHHHHGHFHHHHHHHGHGHGHGHHHHHHHFHHHHHHHHHHHHHHHHHHFFGHFGFGGGGGGGFGGEGGGGF
@M05620:45:000000000-G6HP7:1:1101:17034:2938 1:N:0:185
AGATTACTGCAACAGTTCCCCCTGGACCTGGAAAAGTTTCTTGCCTGGCTTACAGAAGCTGAAACAACTGCCAATGTCCTACAGGATGCTACCCGTAAGGAAAGGCTCCTAGAAGACTCCAAGGGAGTAAAAGAGCTGATGAAACAATGGCAAGTAAGTCAGGCATTTCCGCTTTAGCACTCTTGTGGATCCAATTGAACAATTCTCAGCATTTGTACTTGTAACTGACAAGCCAGGGACAAAACAAAGAT
+
BCBCCFFFFFFFGGGGGGGGGGGGHHHHHHHGHHHHHHHHHHHHHHHHHHHHHHHGHHHHHGHHHHHHHHHHGHHHHHHHHHHHHHHHHHHHHHGFGGHHHHHHHHHHGHHHHHHGHHHHHGHGGGGGHHHHHGHHHHFHHHGHHGHHHHHHHGHHHHHHHHHHGHHHHHGGGGGHHHHHHHHHHGHGHHHHFHHHHGGGFHHHHHHFHGHHHHHHHHHGHGHGHHHHHHHHHGGGGGGGGGGGGGGGGGB
@M05620:45:000000000-G6HP7:1:1101:9654:2947 1:N:0:185
AAACCAAGCAGACACTCACCGCTCCCTCGCCACAGGCCAATAGTTTGTCCTCACTGAGTTGGCAACAAGTGGCTGCTGTGGCTGCCATTTTTCTGGTGATGGCCATCAGCTCCGACGAGGTCAGCTGGGGGGCTTTCTTTGTGTAAGCAACGAGAAACCTGAAAGAAGCATTTTTTAACTAAGTCCTGCTGAGTCATTCATGAGTTTTTAGCCGCCTTGCTTCTTCTCACAGACTCTCTACTCTCATGCCA
+
CCBCCCCFCFFFGGGGGGGGGGGGGGHHGGGGGHHHGGHHHGHHHHHHHHHHHHHHHHHHHHHHHHHHHHHHGHGGHHGHHHHGGHHHHHHHHHHGHGHHHHHHHHHGHHHHHGGGGGGGFGHHHHHHGGGGGGGGGGGGGGGGGGFFFFFFFFFFFFFFFFFFFFFFFFFFFFFFFFFFFFFFFFFFFFFFFFFFFFFFFFBFFFFFEEFFFFFFFFFFFFFFFFFFFFFEFFFFFFFFFFFFFFF0FF0
@M05620:45:000000000-G6HP7:1:1101:21315:2971 1:N:0:185
CATCCTGACCCTGAAGTACCCCGGCTTGATTTCTGACATTAGATCGGAAGAGCACACGTCTGAACTCCAGTCACGGACATTTATCTCGTATGCCGTCTTCTGCTTGAAAAAAAAAAAAAAAAAAAAAAAATCAATGAATCTATGTTAAGAAGTGAATAAGAAACAAATCTGTAGAACAAAAGAAGATACGTATATAGCATATAAGTGAATAATTATAATATTAGACACTAACGAGAGAAAAACATGAGAGA
+
CBCCCFFFFFFFGGGGGGGGGGGGGGGGHHHHHHHGHHHHHHHHHHGGGGHHHHHHHGHHHGHHHHHHHHHHHHGGGGGHHHGHFHHHFGHHHHGFGHGHHHHHHHHHHHHGGGGGB>//>><-------.900000000;9000900000/0000000000///..0:00;0000://.9/../0090.;000000000000009000000000000000;;0000/0/0;.:..-.00/9.9000000.
@M05620:45:000000000-G6HP7:1:1101:20976:3075 1:N:0:185
CATCCTGACCCTGAAGTACCCCGGCTTGATTTCTGACATTAGATCGGAAGAGCACACGTCTGAACTCCAGTCACGGACATTTATCTCGTATGCCGTCTTCTGCTTGAAAAAAAAAAAACAAAAATGAATTATGTATGTATAGTATTAGTTATAATATAGCGACATAATAGAATAAATGACTAGCTACGGTGTGCCATAGGAGTATCGAATACTATGCTCGTGTTAAAGGCTTCGATTGAAATAATGTGTAT
+
DDCDCFFFFFFFGGGGGGGGGGGGGGGGHHHHHHHHHHHHHHHHHHGGGGHHHHHGHGHHHGHHHHHHHHHHHHGGGGGHHHHHEHHHGGHHHHGGGHGHHHHHHHHHHHGGGGGF<</?/?0/0111111111111111111>>111111>11<00000--<-.00000000000<:00;00/00:../...00000000///00../0.0000000;.-...0000;:0//-.00.000;:00;0::;F
@M05620:45:000000000-G6HP7:1:1101:18864:3077 1:N:0:185
AAACCAAGCAGACACTCACCGCTCCCTCGCCACAGGCCAATAGTTTGTCCTCACTGAGTTGGCAACAAGTGGCTGCTGTGGCTGCCATTTTTCTGGTGATGGCCATCAGCTCCGACGAGGTCAGCTGGGGGGCTTTCTTTGTGTAAGCAACGAGAAACCTGAAAGAAGCATTTTTTAACTAAGTCCTGCTGAGTCATTCATGAGTTTTTAGCCGCCTTGCTTCTTCTCACAGACTCTCTACTCTCATGCCA
+
BB@BAAAFBFFFGGGGGGGGGGGGGGHHGGGGGFHHGGHHHHHHHHHHHHHHHHHGHHHHHHHHHHHHHGHHGHGGHHHHHHHGGHHHHHHHHHHHHHHHHHHHHHHHHHHHHGGGGGGGGHHGHHHHGGGGGGGGGGGGGFGGFFFFFFFFFFFFFFFFFFFFFFFFFFFFFFFFEFFFFFFFFFFFFFFFFFFFFFFFFFFFFFFFFFFFFFFFFFFFFFFFFFFFFFFFFFFFFFFFFFFFFFF/FF/
@M05620:45:000000000-G6HP7:1:1101:9434:3078 1:N:0:185
AAACCAAGCAGACACTCACCGCTCCCTCGCCACAGGCCAATAGTTTGTCCTCACTGAGTTGGCAACAAGTGGCTGCTGTGGCTGCCATTTTTCTGGTGATGGCCATCAGCTCCGACGAGGTCAGCTGGGGGGCTTTCTTTGTGTAAGCAACGAGAAACCTGAAAGAAGCATTTTTTAACTAAGTCCTGCTGAGTCATTCATGAGTTTTTAGCCGCCTTGCTTCTTCTCACAGACTCTCTACTCTCATGCCA
+
ABBBAAAFBFFFGGGGGGGGGGGFGGHHGGGGGHHHGGGHGCHGGHHHHHHHHHHHGHHGHFFHHHHHGFHHGHGGHHHFHFGGGGGHHHHHHHHHHHGHHHHHHGHHHHHHHGGGGEFGCFHHHHHHGGGGGGGGFBFGGFFFFFFFFFFFFFFFFFFFFFFFFFFFFFFFFFFFEFFFFFFFFFFFFFFFFBFFFFFFFFFFFFFFFEFFFFFFDDFFFFFFFFFEFFFFFFFFFFFFFFFFFFFFFF/
@M05620:45:000000000-G6HP7:1:1101:20995:3079 1:N:0:185
CATCCTGACCCTGAAGTACCCCGGCTTGATTTCTGACATTAGATCGGAAGAGCACACGTCTGAACTCCAGTCACGGACATTTATCTCGTATGCCGTCTTCTGCTTGAAAAAAAAAAAATAATGATTACGGAAGATTCGTGCAGTGATCTCTGTATATTTGATATGGACAAAGATTTGTTAGATCCAGACATATATTCGTACGCGTCTGACTTGGACCAGTTAGATGAGTTTACATTTTTTCTGAGTTATGT
+
AABBAFFFFFFFGGGGGGGGGGGGGGGGHHHHGHHGHGHHBH5EHGG22E1GHHGHHGGHHGGEGHHHHHHHHHGEGGGHHHHHHHHHGGHHHHGGGHGHHHHHHHGHG3CEC@CC//0111<11111/?//.0111.0.<.1=10000000000000==000<00000.///00000/000000000./;0=0900///.-.--:..0;;///9/...///:99//9;99//////9/-/9///;9/99/
@M05620:45:000000000-G6HP7:1:1101:20970:3094 1:N:0:185
CATCCTGACCCTGAAGTACCCCGGCTTGATTTCTGACATTAGATCGGAAGAGCACACGTCTGAACTCCAGTCACGGACATTTATCTCGTATGCCGTCTTCTGCTTGAAAAAAAAAATTATTTTGTTTGACAGAGTGTCTTGTTGAGAACATATGTAGGACATGATTTTTTCCTGCAACAGGGAAAATAAAGTATAAGTTTTAAAGATTTATTCTTTAATAAAGGATCTCAAAGCCAGCTTTAGAAAAAGGA
+
A?AAAF1@FFFC1FG13BGGFGAAEEEEFHHFGDGFFHHGFDEEHCEEA/00AFGCGEGFH/F2FAEFGCGHFH//>E@GBDEG2@GGGGH02FEGEGGHFGBGHHFHB1G<E/</01@D2@F2FHH0FGFFHHF1FBGHFHDGFHEHCGBG<D1>11><<D1D<DGG<CHHH0GHFC:C....;:;CC0BFHGF090=CCB;FFFF0CFFGGFGGFBFFFF009FFBBBFFF/.B-?BBFFF///9A??B
@M05620:45:000000000-G6HP7:1:1101:18858:3094 1:N:0:185
AAACCAAGCAGACACTCACCGCTCCCTCGCCACAGGCCAATAGTTTGTCCTCACTGAGTTGGCAACAAGTGGCTGCTGTGGCTGCCATTTTTCTGGTGATGGCCATCAGCTCCGACGAGGTCAGCTGGGGGGCTTTCTTTGTGTAAGCAACGAGAAACCTGAAAGAAGCATTTTTTAACTAAGTCCTGCTGAGTCATTCATGAGTTTTTAGCCGCCTTGCTTCTTCTCACAGACTCTCTACTCTCATGCCA
+
CCCCCCCFCFFFGGGGGGGGGGGGGGHHGGGGGHHHGGHHHHHHHHHHHHHHHHHHHHGHHHHHHHHHHGHHGHGGHHHHHHHGGHHHHHHHHHHHHHHHHHHHHHHHHHHHHGGGGGGGFHHHHHHHGGGGGGGGGGGGGGGGGGFFFFFFFFFFFFFFFFFFFFFFFFFFFFFFFFFFFFFFFFFFFFFFFFFFFFFFFFFFFFFFFFFFFFFFFFFFFFFFFFFFFFFFFFFFFFFFFFFFFFFFFFF
@M05620:45:000000000-G6HP7:1:1101:18854:3113 1:N:0:185
AAACCAAGCAGACACTCACCGCTCCCTCGCCACAGGCCAATAGTTTGTCCTCACTGAGTTGGCAACAAGTGGCTGCTGTGGCTGCCATTTTTCTGGTGATGGCCATCAGCTCCGACGAGGTCAGCTGGGGGGCTTTCTTTGTGTAAGCAACGAGAAACCTGAAAGAAGCATTTTTTAACTAAGTCCTGCTGAGTCATTCATGAGTTTTTAGCCGCCTTGCTTCTTCTCACAGACTCTCTACTCTCATGCCA
+
CBABCCCFCFFFGGGGGGGGFGGGGGHHGGGGGHHHGGHHHHHHHHHHHHHHHHHHHHHHHHHGHHHHHGHHGHGGHHHHHHHGGHHHHHHHHHHHHHHHHHHHHHHHGHHHHGGGGGGGGHHHHHHHGGGGGGGGGGGGGCFGGGFFFFFFFFFFFFFFFFFFFFFFFFFFFFFFFFFFFFFFFFFFFFFFFFFFFFFFFFFFFFFFFFEFFADFFFFFFFFFFFFFFFFFBFFFFFFFBFFFFFB/BFF
@M05620:45:000000000-G6HP7:1:1101:13341:3118 1:N:0:185
ATCTCTATCTCCTAAAAACCTGTTTAGATTTGGAGATAGACCTTCAGGTTTTTCATCATTTTCTGCATGAATTATACATTGACCACGTTCCAGCGTGGTCAGTTTGCAGCATTCTGTTATTTTGTTTGACAGAGTGTCTTGTTGAGAACATATGTAGGACATGATTTTTTCCTGCAACAGGGAAAATAAAGTATAAGTTTTAAAGATTTATTCTTTAATAAAGGATCTCAAAGCCAGCTTTAGAAAAAGGA
+
A1A>ABFFFB3FGFDDBDFGGGHBD3FGHA3A1AGFB1FGFFCFCFG1EBG/AG2GGHHHHHH1DHF1GFD2ADG2EDHBGBDHBGAGHFGFGEGE?FGFFH2@D1GHHHA12BD2BEFEGGFH0F>F11FGH0G1F2GHHHFHDFEFHHHDFHEFEF11CGHH2DGD>/01GHEBHHHHGGE0F0FG11G<1GHGHHFFGGHG<1FGHHHFHGGHFDGHD00DC<GGGHHHFH.:CCG0CB:00C/=ACG
@M05620:45:000000000-G6HP7:1:1101:13319:3119 1:N:0:185
ATCTCTATCTCCTAAAAACCTGTTTAGATTTGGAGATAGACCTTCAGGTTTTTCATCATTTTCTGCATGAATTATACATTGACCACGTTCCAGCGTGGTCAGTTTGCAGCATTCTGTTATTTTGTTTGACAGAGTGTCTTGTTGAGAACATATGTAGGACATGATTTTTTCCTGCAACAGGGAAAATAAAGTATAAGTTTTAAAGATTTATTCTTTAATAAAGGATCTCAAAGCCAGCTTTAGAAAAAGGA
+
CCCCCFFFFFFFGGGGGGGGGGHHHHHHHHHHHHHHHHHHHHHHHHHHHHHGGHHHHGHHIHIIIHHHHHHHHHHHHHHHHHHHHHGHHHHHHHGFGGHHHHHHHHHHHHHHHHHHHHHHHHHHHHHHHHHHHHHHHHHHHHHHHHFHGHHHHHHHHHHHHHHHHHHHHGHHHHHHHHHHHGFHHHHHHHHGFHHHHGHHHHGHHHHHFFHHHHHHHGHHHGHHHHGHHHHGHHHHHGHHHHHGFGHHGGH
@M05620:45:000000000-G6HP7:1:1101:16246:3131 1:N:0:185
CATCCTGACCCTGAAGTACCCCGGCTTGATTTCTGACATTAGATCGGAAGAGCACACGTCTGAACTCCAGTCACGGACATTTATCTCGTATGCCGTCTTCTGCTTGAAAAAAAAAAATATTCAGTTTGACAGATTTTCTTGTTTAGAACATAAGAAGGATATAATTTTCTCCTTCAACATAGACCCTGAAGTATAATTTTTCAATATTTATTCTTTAATAATCTATCTCAAAACCATCTTCAGAAACACGA
+
>AAABFDDFFFFGGGGGGGGFGGGGEGGGHHGHDGHHHHGFFCHHHGGEEAFFGGFHGHFHGFGGDFHHHGGHHEEEEEHHGGHF4FCFEG3GGGEEGGGHHFHHHCHBEGC?CC>/012@222>@@B11?G0<F111?GFD10F11=<01=1=1=0000<0=0D0<0000==000000/00000.=//0000;0C:F000/;000;CFF00;0900000000009;000;00;.90/F000//;B//9.9
@M05620:45:000000000-G6HP7:1:1101:17762:3139 1:N:0:185
AAACCAAGCAGACACTCACCGCTCCCTCGCCACAGGCCAATAGTTTGTCCTCACTGAGTTGGCAACAAGTGGCTGCTGTGGCTGCCATTTTTCTGGTGATGGCCATCAGCTCCGACGAGGTCAGCTGGGGGGCTTTCTTTGTGTAAGCAACGAGAAACCTGAAAGAAGCATTTTTTAACTAAGTCCTGCTGAGTCATTCATGAGTTTTTAGCCGCCTTGCTTCTTCTCACAGACTCTCTACTCTCATGCCA
+
BABBAABFBFFFGGGGGFGGEGGGGGHHGGGGGGFHGGC2FBGAFHHHHFHHBGFHHHAGHFGHHHHHHHHHGFGGHHFHFGGGGHHHFHHFHFHFHHFHGHHHHGHHHHHHHGGGGGCF?FGHGHHHGCCCAGGG9FGGGFFFGGFFFFFFFFBFFFFFAFFFFF?FFFFBFFFFEFFFFFEFFFFFBFFBF9FFFFFFFE/FBFFFFFF/BDFCDDFEFFFFF9/9BFFFFFFFFFFFFFFFFFB/BFB
@M05620:45:000000000-G6HP7:1:1101:15771:3152 1:N:0:185
AAACCAAGCAGACACTCACCGCTCCCTCGCCACAGGCCAATAGTTTGTCCTCACTGAGTTGGCAACAAGTGGCTGCTGTGGCTGCCATTTTTCTGGTGATGGCCATCAGCTCCGACGAGGTCAGCTGGGGGGCTTTCTTTGTGTAAGCAACGAGAAACCTGAAAGAAGCATTTTTTAACTAAGTCCTGCTGAGTCATTCATGAGTTTTTAGCCGCCTTGCTTCTTCTCACAGACTCTCTACTCTCATGCCA
+
CCABBCCFCFFFGGGGGGGGGGGGGGHHGGGGGHHHGGHHHHHHHHHHHHHHHHHHHHGHHHHHHHHHHHHHGHGGHHHHHHHGGHHHHHHHHHHHHHHHHHHHHHHHHHHHHGGGGGGGGHHHHHHHGGGGGGGGGGGGGGGGGGFFFFFFFFFFFFFFFFFFFFFFFFFFFFFFFFFFFFFFFFFFFFFFFFFFFFFFFFFFFFFFFFFFFFFFFFFFFFFFFFFFFFFFFFFFFFFFFFFFFFFFFFF
@M05620:45:000000000-G6HP7:1:1101:15756:3167 1:N:0:185
AAACCAAGCAGACACTCACCGCTCCCTCGCCACAGGCCAATAGTTTGTCCTCACTGAGTTGGCAACAAGTGGCTGCTGTGGCTGCCATTTTTCTGGTGATGGCCATCAGCTCCGACGAGGTCAGCTGGGGGGCTTTCTTTGTGTAAGCAACGAGAAACCTGAAAGAAGCATTTTTTAACTAAGTCCTGCTGAGTCATTCATGAGTTTTTAGCCGCCTTGCTTCTTCTCACAGACTCTCTACTCTCATGCCA
+
BBABABBFBFFFGGFFBFFCEEEGGGHGEGGEGFFDEGHHHHHHHHGHHGGHHEHHHGHFF3CFHEGHE@GHGEFGGHFHCHHGGHHHFHHHGHHHHHF4GFGHHHHHHGHHHGGGE?<DECGGFFHHDGGGGGGGEGGGFGFFGFFFFBF=EFFDBFFFFFFFFFFBFFFFFFFBAFFFFFF9FFFFFFFFFBFFF/BFFFEFFFFFFFFFF?-9AD9FFFFFFFFFFFFFFFFFFFFFFFFFFFFBFF/
@M05620:45:000000000-G6HP7:1:1101:15770:3183 1:N:0:185
AAACCAAGCAGACACTCACCGCTCCCTCGCCACAGGCCAATAGTTTGTCCTCACTGAGTTGGCAACAAGTGGCTGCTGTGGCTGCCATTTTTCTGGTGATGGCCATCAGCTCCGACGAGGTCAGCTGGGGGGCTTTCTTTGTGTAAGCAACGAGAAACCTGAAAGAAGCATTTTTTAACTAAGTCCTGCTGAGTCATTCATGAGTTTTTAGCCGCCTTGCTTCTTCTCACAGACTCTCTACTCTCATGCCA
+
AAAAABAFBCCFGGFGFGGGGGEEGFGFEGGGGGFCFDHHHFGEGHHHHHHHHHHHHHAFGFHFHHFGHDFGGGGFHHGHHHHEGHGHGFFHHHHHHHE@FGHHHHGGFHHHHGGGGG@CGGHHHHHHGG?A?FEFGGGGGFGFBFFFFBFFFFFDFFFFFFFFFFFFFFFFFFFFFFBFFFFBBFFBBFFF./BBFFFFFFFFFFBBEEBF/ADCDDBFBBFFFFFFFBFFFFFFFFFFFFFFFFB/FF/
@M05620:45:000000000-G6HP7:1:1101:20202:3184 1:N:0:185
ATCTCTATCTCCTAAAAACCTGTTTAGATTTGGAGATAGACCTTCAGGTTTTTCATCATTTTCTGCATGAATTATACATTGACCACGTTCCAGCGTGGTCAGTTTGCAGCATTCTGTTATTTTGTTTGACAGAGTGTCTTGTTGAGAACATATGTAGGACATGATTTTTTCCTGCAACAGGGAAAATAAAGTATAAGTTTTAAAGATTTATTCTTTAATAAAGGATCTCAAAGCCAGCTTTAGAAAAAGGA
+
AA?AAFB5FFFFGGGGGGGGGFAFHFDEE6GHHHHCEEFGGHFGFHHHHHGFEGHHHFDGHFHFHFHHHFHHHHHHFHHHGHFFHCEFFGHHFGEAEFGFFGFGGHGHHFHHHFHHEFEGFGHHFHGHHHGHGHFGGGHHHFHHHHHHHHHFGFFGGGGFCHHHHHHHFDHHHFFCFGHHHGEHEFFHGHHDGHFFHHHHHHGFHHGHHHHHGHHHHHHGHHFHFHHHGGHHGCHFHGHHHFHFFHHG?DF
@M05620:45:000000000-G6HP7:1:1101:20070:3189 1:N:0:185
CATCCTGACCCTGAAGTACCCCGGCTTGATTTCTGACATTAGATCGGAAGAGCACACGTCTGAACTCCAGTCACGGACATTTATCTCGTATGCCGTCTTCTGCTTGAAAAAAAAAAAAAGACAGAGGAGGAGATTTCTTTGGTACCGCACTGCGAACATTACCCGAAGACAGTTTTCCATGGATGGTACAGGTTCATTTATACCTTGTTAACCTCTTAGCTCCTGATGCACAGCTGTGTATGCTCGTACTT
+
ABBBBFFFFFFFFGGGGGGGGGGGGGGEGHGHHHHHHHHHHHHHHHGDFEGHHHHGHFHHHGHHHHFHHHHHHGGGGGGHHHHHHHHHGGHHHHGGGHGGHHHHHHGFFHHGGCDF/>///?0<00.0<....01>11>D0/.000<----/0:----0:000;.---9///9000;9000/00/.00000/9/9//;////9/;;////////////////////;///:/;.9/;/;;/////.-...;
@M05620:45:000000000-G6HP7:1:1101:22537:3236 1:N:0:185
AAACCAAGCAGACACTCACCGCTCCCTCGCCACAGGCCAATAGTTTGTCCTCACTGAGTTGGCAACAAGTGGCTGCTGTGGCTGCCATTTTTCTGGTGATGGCCATCAGCTCCGACGAGGTCAGCTGGGGGGCTTTCTTTGTGTAAGCAACGAGAAACCTGAAAGAAGCATTTTTTAACTAAGTCCTGCTGAGTCATTCATGAGTTTTTAGCCGCCTTGCTTCTTCTCACAGACTCTCTACTCTCATGCCA
+
BBBBBABFBFFFGGGGGGGGGGGGGGHGGGGGGHHGFGGHHHHHHHHHHHHHHHHHHHHHHHHGHHHHHFHHGHGGHHHHHHHGGHHHHHHHHHHHHHGHHHHHHHHHHHHHHGGEGCFGGHHHHHHHGGGGGGGGGGGGGGGGGFFFFFFFFFFFFFFFFFFFFFFFFFFFFFFFFFFFFFFFFFFFFFFFFFFFFFFFFFFFFFFFFFFFFFFFFFFFFFFFFFFFFFFFFFFFFFFFFFFFFFFFFFF
@M05620:45:000000000-G6HP7:1:1101:22529:3254 1:N:0:185
AAACCAAGCAGACACTCACCGCTCCCTCGCCACAGGCCAATAGTTTGTCCTCACTGAGTTGGCAACAAGTGGCTGCTGTGGCTGCCATTTTTCTGGTGATGGCCATCAGCTCCGACGAGGTCAGCTGGGGGGCTTTCTTTGTGTAAGCAACGAGAAACCTGAAAGAAGCATTTTTTAACTAAGTCCTGCTGAGTCATTCATGAGTTTTTAGCCGCCTTGCTTCTTCTCACAGACTCTCTACTCTCATGCCA
+
BBBBBBBFBFFFGGGGGGGGGGGGGGHHEGGGGHFGFGCHGGHHHHHHHHHHHHHGHHHHFHGFHHHHHG@EFHGGHHHHGHGGGHGHHHHHHHHHHHHHEHHHHHHHHHHHHFGGGC@CFFHHHHFHEG?ACCGGGGGGGGGGGGFFFFFFFFFFFFFFFFFFFFFFFFFFFFFFFFFFFFFFFFFFFFFFFBBFFFFFFFFFBFFFFFBBFDFFFFFFFFFFFFFFFFFFFFFFFFFFFFFFFFB/BFF
@M05620:45:000000000-G6HP7:1:1101:9645:3345 1:N:0:185
ATCTCTATCTCCTAAAAACCTGTTTAGATTTGGAGATAGACCTTCAGGTTTTTCATCATTTTCTGCATGAATTATACATTGACCACGTTCCAGCGTGGTCAGTTTGCAGCATTCTGTTATTTTGTTTGACAGAGTGTCTTGTTGAGAACATATGTAGGACATGATTTTTTCCTGCAACAGGGAAATTAAAGTATAAGTTTTAAAGATTTATTCTTTATTAAAGAATCTCAAAGCAAGCTTTAGAAAAAGGA
+
AAAAAFFFFDF@DGGGG1FA1BGGF3D1DG3F11A101BAF1FEE1D1FHHG/0ABF2FHHH21A121DG1F2AABA2D211DBA/AFFHC210//B/FD2>GH2112110FB222F@2FHH@BGH0>111B001>B2F21G10>1?1<0112B>2B1110111BFHHH/F111@G1<0@G/FGH1?FG1?111@1?FGH1GH1>1FG1<FD1FHGH0=DG0D0<<0D0DG0<C//:.CHC0;GGHHAF.G
@M05620:45:000000000-G6HP7:1:1101:9430:3355 1:N:0:185
TACCTGTACTGGGGAAGCATTTGAATATCCCCCCATGGTGATGGGGACGGAGAACTGCTCCATAAACACAGGCAACGTGCCTAACTTTCCCGGGAAGATGAAGTCAAAGAGCGACCACAGCTCTTCGGAGGTTATTTTGCATCGGTGAGCCAGACAGAATGATCCGATGAGGGGTGCGAAACTATTTGAGGAAAGGAAGCACCTTTTTATTAAATTTACCTTTTAGCAATCGCCATTCCTACCCTAAAGAT
+
CCCCCFFFFFFFGGGGGGGGGGHHHHHHHHHGGGGHHHHHHHHHHGGGGGGGGHHHHHHHHHHHHGHHHGHHGHHHGHHHHHGHHHHHHHHGGGGGGHHHHHHHHHHHHHHHGGGGGHHHHHHHHHHGGGGGHFHHHHHHGHHGGFFE><FGHHGHHHHHHHHHHHGGGHHHGGFGGGEGGGGFGGGGGGGFGFGGGGGGGGFFFFFFFFFFFFFFFFFFFFFFFFFFFFFFFFFFFFFFFFAFFFFFFFF
@M05620:45:000000000-G6HP7:1:1101:10656:3455 1:N:0:185
AAACCAAGCAGACACTCACCGCTCCCTCGCCACAGGCCAATAGTTTGTCCTCACTGAGTTGGCAACAAGTGGCTGCTGTGGCTGCCATTTTTCTGGTGATGGCCATCAGCTCCGACGAGGTCAGCTGGGGGGCTTTCTTTGTGTAAGCAACGAGAAACCTGAAAGAAGCATTTTTTAACTAAGTCCTGCTGAGTCATTCATGAGTTTTTAGCCGCCTTGCTTCTTCTCACAGACTCTCTACTCTCATGCCA
+
AA?AA>AFBFFFGGGGGGGGGGGGGGHHGGGGGHHGGGGHHGHHHHHHHHHGHHFHHGGHHGGHHHHHHGHHGHGFHHGHGGHGFHHGHHHHHHHGHHGHHHHHHHHGHHHHHGGEEFGGGHHHFHHHGGGGGGGGGGGGGGGGGFFFFFFFFFFFFFFFFFFFFFFFFFFFFFFFFFFFFFFFFFFFFFFFFBFBFFFFFFFFFFFFFFFFFFFFFFFFFFFFFFFFFFFFFFFBBFFFFFFFFFFFFFB
@M05620:45:000000000-G6HP7:1:1101:8711:3517 1:N:0:185
TACCTGTACTGGGGAAGCATTTGAATATCCCCCCATGGTGATGGGGACGGAGAACTGCTCCATAAACACAGGCAACGTGCCTAACTTTCCCGGGAAGATGAAGTCAAAGAGCGACCACAGCTCTTCGGAGGTTATTTTGCATCGGTGAGCCAGACAGAATGATCCGATGAGGGGTGCGAAACTATTTGAGGAAAGGAAGCACCTTTTTATTAAATTTACCTTTTAGCAATCGCCATTCCTACCCTAAAGAT
+
ABBBCFFFFFFFGGGGGGGGGGHHHHHHHHHGGGGHHHHHHHHHHGGGGGGGGHHHHHHHHHHHHHHHHHHHGHHHGHHHHHHHHHHHHHHGGGGGGHHHHHHHHHHHHHHHGGGGGHHHHHHHHHHGGGGEHHHHHHHHGHHGGGGEF>GHHHGHHHHHHHHHHHGGGHHHGGGGGGFGGGGGGGGGFGGFGGGGGGGGGGFFFFFFFFFFFFFFFFFFFFFFFFFFFFFFFFFFFFFFFFFFFFFFFFF
@M05620:45:000000000-G6HP7:1:1101:12101:3533 1:N:0:185
ATCTCTATCTCCTAAAAACCTGTTTAGATTTGGAGATAGACCTTCAGGTTTTTCATCATTTTCTGCATGAATTATACATTGACCACGTTCCAGCGTGGTCAGTTTGCAGCATTCTGTTATTTTGTTTGACAGAGTGTCTTGTTGAGAACATATGTAGGACATGATTTTTTCCTGCAACAGGGAAAATAAAGTATAAGTTTTAAAGATTTATTCTTTAATAAAGGATCTCAAAGCCAGCTTTAGAAAAAGGA
+
CCBCCFFFFFFFGGGGGGGGGGHHHGHHHHHHHGHHHHHHHHHHHHHHHHHGGHHFHHHHHHHIHHHHHHHHHHHHHHHHHHHHHHGHHHHHHHGFGGHHHHHHGHHHHHGHHHHHHHHHHHHHHHHHHHHHHHHHHHHHHHHHEGHHHHHGHHHHHHHHHGHHHHHHHGHHHHHHHHHHHGGHHHHHHHHHHHHHGGHHHHHHHEGHHGHHHHHHHHHHBGHHGHHHHHHHHHHHHGHHHHHEF;GFGGG
@M05620:45:000000000-G6HP7:1:1101:12100:3551 1:N:0:185
ATCTCTATCTCCTAAAAACCTGTTTAGATTTGGAGATAGACCTTCAGGTTTTTCATCATTTTCTGCATGAATTATACATTGACCACGTTCCAGCGTGGTCAGTTTGCAGCATTCTGTTATTTTGTTTGACAGAGTGTCTTGTTGAGAACATATGTAGGACATGATTTTTTCCTGCAACAGGGAAAATAAAGTATAAGTTTTAAAGATTTATTCTTTAATAAAGGATCTCAAAGCCAGCTTTAGAAAAAGGA
+
CCCCCFFFFFFFGGGGGGGGGGHHHHHGFHHHHGHGHHHGHHGHGHHHHHHGGHHHHHHHHGHHHHHHHHHHHHHHHHHHHHHHHHGHHHHHHHGGGGHHHHHHHHHHHHHHHHHHHHHHHHHHHHHHEHHHHHHHHHHHHHGHHHHHHHGHHHHHHGHHHHHHHHHHHGHHHHHGHHHHHGGHHHHHGHHHHHHHHFFGGHHGHHHHHHHHHHHHHHHHHHHHGHHHHHHHHHHHHGHHHHHHHHHHGGH
@M05620:45:000000000-G6HP7:1:1101:20804:3588 1:N:0:185
AAACCAAGCAGACACTCACCGCTCCCTCGCCACAGGCCAATAGTTTGTCCTCACTGAGTTGGCAACAAGTGGCTGCTGTGGCTGCCATTTTTCTGGTGATGGCCATCAGCTCCGACGAGGTCAGCTGGGGGGCTTTCTTTGTGTAAGCAACGAGAAACCTGAAAGAAGCATTTTTTAACTAAGTCCTGCTGAGTCATTCATGAGTTTTTAGCCGCCTTGCTTCTTCTCACAGACTCTCTACTCTCATGCCA
+
BCCCCCBFCFFFGGGGGGGGGGGGGGHHGGGGGHHHGGHHHHHHHHHHHHHHHHHHHHHHHHHHHHHHHGHHGHGGHGHHHHHGGHHHHHHHHHHHHHGHHHHHFHHHHHHHHGGGGEGGGHHHHHHHGGGGGGGGGGGGGGGGGGFFFFFFFFFFFFFFFFFFFFFFFFFFFFFFFFFFFFFFFFFFFFFFFFFFFFFFFFFFFFFFFFFFFFFFFFFFFFFFFFFFFFFFEFFFFFFFFFFFFFFFFFF
@M05620:45:000000000-G6HP7:1:1101:8415:3702 1:N:0:185
AAACCAAGCAGACACTCACCGCTCCCTCGCCACAGGCCAATAGTTTGTCCTCACTGAGTTGGCAACAAGTGGCTGCTGTGGCTGCCATTTTTCTGGTGATGGCCATCAGCTCCGACGAGGTCAGCTGGGGGGCTTTCTTTGTGTAAGCAACGAGAAACCTGAAAGAAGCATTTTTTAACTAAGTCCTGCTGAGTCATTCATGAGTTTTTAGCCGCCTTGCTTCTTCTCACAGACTCTCTACTCTCATGCCA
+
BBAABABCA>CCAGGGGGGGCEGGGGHGGGGDEHHCDFGHF3DGHHFEHFGGHHGFGHHHGGHHHHHFH@EFFEFGHHHHHHFFGHHHHFFHFFHHBFDDDHFGFHHHHHGFGFGEGC@CGC1GFHFHGCDGGBGGB9FGGGGGGGFFFFFBEFBFFFFFA/9FFFAFFFFFFFFBFFFFEFBBFFFBFFFFFFFFFFFFFFEFFFFFFFFBF.=?DA/BFFFFFFFB//BFFFFFFFFFFFFFBFBBFFB
@M05620:45:000000000-G6HP7:1:1101:22440:3705 1:N:0:185
AAACCAAGCAGACACTCACCGCTCCCTCGCCACCGGCCACTAGTTTGTCCTCACTGAGTTGGCAACAAGTGGCTGCTGTGGCTGCCATTTTTCTGGTGATGGCCATCAGCTCCGACGAGGTCAGCTGGGGGGCTTTCTTTGTGTAAGCAACGAGAAACCTGAAAGAAGCATTTTTTAACTAAGTCCTGCTGAGTCATTCATGAGTTTTTAGCCGCCTTGCTTCTTCTCACAGACTCTCTACTCTCATGCCA
+
>A1AAA?1ACCCFGBCFGGGEG0AEF0G0EE0A0//AA//B0122AAFDB2FG/A1BBFDG11EHGC/FBBDFFFGFFFGHHHEGFHDFFHHGHFHGGB>EEGH1BFHHC1BGE/ECCGGCG@GHGHFGCCA@AABFBBBFF-9B/BFFFF@-9BB9/9/AF/;99AFF99FFBF=-/;BF/;9BFFFFEFF?/;9FFFFFFE/99BF--9/BA@@F-9FFFFFFFFFFF/:/9;FFFFFFFFFFFFFFB9
@M05620:45:000000000-G6HP7:1:1101:22456:3717 1:N:0:185
AAACCAAGCAGACACTCACCGCTCCCTCGCCACAGGCCAATAGTTTGTCCTCACTGAGTTGGCAACAAGTGGCTGCTGTGGCTGCCATTTTTCTGGTGATGGCCATCAGCTCCGACGAGGTCAGCTGGGGGGCTTTCTTTGTGTAAGCAACGAGAAACCTGAAAGAAGCATTTTTTAACTAAGTCCTGCTGAGTCATTCATGAGTTTTTAGCCGCCTTGCTTCTTCTCACAGACTCTCTACTCTCATGCCA
+
BBBBBBBFBFFFGGGGGGGGGGGGGGHHGGGGGFHHGGHHGGHHHHHHHHHHHHHHHHHHHHGGHHHHHHHHGHGGHHFGHHHGGHHGHHHHGHHHGHFHHHHHHHHHHHHHHGGGGGGGGHHHHHHHGGGGGGGGGGGGGGGGGGFFFFFFFFFFFFFFFFFFFFFFFFFFFFFFFFFFFFFFFFFFFFFFFFFFFFFFFFFFFFFFFFFFFAFFFFFFFFFFFFFFFFFFFFFFFFFFFFFFFFFFFF/
@M05620:45:000000000-G6HP7:1:1101:9303:3718 1:N:0:185
AGATTACTGCAACAGTTCCCCCTGGACCTGGAAAAGTTTCTTGCCTGGCTTACAGAAGCTGAAACAACTGCCAATGTCCTACAGGATGCTACCCGTAAGGAAAGGCTCCTAGAAGACTCCAAGGGAGTAAAAGAGCTGATGAAACAATGGCAAGTAAGTCAGGCATTTCCGCTTTAGCACTCTTGTGGATCCAATTGAACAATTCTCAGCATTTGTACTTGTAACTGACAAGCCAGGGACAAAACAAAGAT
+
AAAABFFFFDDFGGGBGGGGGGGFHGGHHHHHHHHHFHHHHHHHHHHHHHHHHHEGGHHHHHHHHHHHHHHHHHHHHHHHHHGHHHHHHHHHHHGFGGHHGHHHHHHHGHHHHHHFGHHHHHHGEFFFHGHHHGHHHHFHHGHHHHHHFHGGHGHHHHHHHHHHHHHHHHEGGGGHHGHHHHHHHGGDHHHHHHHHHGHGHHHHHHHFHHHHHHHGHHHHHHHGHHHHGHGHHGGGGGGGGFFGGGGGGFF
@M05620:45:000000000-G6HP7:1:1101:16785:3720 1:N:0:185
AAACCAAGCAGACACTCACCGCTCCCTCGCCACAGGCCAATAGTTTGTCCTCACTGAGTTGGCAACAAGTGGCTGCTGTGGCTGCCATTTTTCTGGTGATGGCCATCAGCTCCGACGAGGTCAGCTGGGGGGCTTTCTTTGTGTAAGCAACGAGAAACCTGAAAGAAGCATTTTTTAACTAAGTCCTGCTGAGTCATTCATGAGTTTTTAGCCGCCTTGCTTCTTCTCACAGACTCTCTACTCTCATGCCA
+
BCBBBCCFCFFFGGGGGGGGGGGGGGHHGGGGGHHHGGHHHHHHHHHHHHHHHHHHHHHHHHHHHHHHGGHHGHGGHHHHGHHGGHHHHHHHHHHHHHHHHHHHHHGHHGHHHGGGGGGGCGHHHHHHGGGGGGGGGGGGGGGGGGFFFFFFFFFFFFFFFFFFFFFFFFFFFFFFFFFFFFFFFFFFFFFFFFFFFFFFFFFFFFFFFFFFFFFFFFFFFFFFFFFFFFFFFFFFFFFFFFFFFFFFFFB
@M05620:45:000000000-G6HP7:1:1101:22475:3722 1:N:0:185
AAACCAAGCAGACACTCACCGCTCCCTCGCCACAGGCCACTAGTTTGTCCTCACTGAGTTGGCAACAAGTGGCTGCTGTGGCTGCCATTTTTCTGGTGATGGCCATCAGCTCCGACGAGGTCAGCTGGGGGGCTTTCTTTGTGTAAGCAACGAGAAACCTGAAAGAAGCATTTTTTAACTAAGCCCTGCTGAGCCATTCATGAGTTTTTAGCCGCCTTGCTTCTTCTCACAGACTCTCTACTCTCATGCCA
+
AA1AA?1CAFB1AGGG1GGG0E00EFAFEA0AAAAFFEE/A01222DGFDDFGC1ADGGBG1EGGC0>FFEDF0>FF11BCGHAFGH1FDG1>GDHBGBGGCHHGHFHHHFFHEEG@EGC<F1GGGHE//<?@A./;000;FB90//:BFA@E?FFFFFFFFBFFBFFFFBF9BF@FFFBBBF/;A--AFB9-/;/;BFF9B///9BF--B/99@@B?F/9/9FFBBBFFBB/:9BFFF//;9/;B/9FFB
@M05620:45:000000000-G6HP7:1:1101:16763:3727 1:N:0:185
AAACCAAGCAGACACTCACCGCTCCCTCGCCACAGGCCAATAGTTTGTCCTCACTGAGTTGGCAACAAGTGGCTGCTGTGGCTGCCATTTTTCTGGTGATGGCCATCAGCTCCGACGAGGTCAGCTGGGGGGCTTTCTTTGTGTAAGCAACGAGAAACCTGAAAGAAGCATTTTTTAACTAAGTCCTGCTGAGTCATTCATGAGTTTTTAGCCGCCTTGCTTCTTCTCACAGACTCTCTACTCTCATGCCA
+
>33>AA?FBFFFGBGGGEFGFEEFGGGHGGGFGFHCGGGCHFFFGHGHHHHHHEBHHHGFHHHBGF1?FD@GGGFGHHHFHHHGEFHHHBGHHHHHFFFGHHHHFEGFGFFGFEE?E?DF/GCFGFHBCCCGGGGGGGGGGGGFFBFFBFFFFFFFFFFFFFFF/FFFFFFBFFFFFFFFFFFFFFFFFFFFFBFFFBFFFEFF;;/BEABFFFDFFFFFFFFEFFFFFFFFF.B/BFFFFEFFFBBFEFF
@M05620:45:000000000-G6HP7:1:1101:9286:3727 1:N:0:185
AGATTACTGCAACAGTTCCCCCTGGACCTGGAAAAGTTTCTTGCCTGGCTTACAGAAGCTGAAACAACTGCCAATGTCCTACAGGATGCTACCCGTAAGGAAAGGCTCCTAGAAGACTCCAAGGGAGTAAAAGAGCTGATGAAACAATGGCAAGTAAGTCAGGCATTTCCGCTTTAGCACTCTTGTGGATCCAATTGAACAATTCTCAGCATTTGTACTTGTAACTGACAAGCCAGGGACAAAACAAAGAT
+
AA>AAFFFFFFFGGGGGGGGGGGFFFGHHHHHHGHHGHHHHHHGHHHHHHHHHHGGGFHHHHGHHHHHHHHHGHHHHHHHHHGHHGHGHHHGHHFEGGGHHHHHHHHHGHHHHHHEGHHHHHHGEHGGHHHHHGHHHFGHGHHHHHHHGHGHHGHHHHHHHHGHHHHHHHGGEGGDGHHHHHHHHHFGFHHGHHHHHGGHHFHHHHHDGHFHHGHGFFHFHHGFHHHHFHHHGGGGFGGGFGGFFFGGGGG
@M05620:45:000000000-G6HP7:1:1101:22444:3730 1:N:0:185
AAACCAAGCAGACACTCACCGCTCCCTCGCCACAGGCCAATAGTTTGTCCTCACTGAGTTGGCAACAAGTGGCTGCTGTGGCTGCCATTTTTCTGGTGATGGCCATCAGCTCCGACGAGGTCAGCTGGGGGGCTTTCTTTGTGTAAGCAACGAGAAACCTGAAAGAAGCATTTTTTAACTAAGTCCTGCTGAGTCATTCATGAGTTTTTAGCCGCCTTGCTTCTTCTCACAGACTCTCTACTCTCATGCCA
+
CCCCCCCFCFFFGGGGGGGGGGGGGGHHGGGGGHHHGGHHHHHHHHHHHHHHHHHHHHHHHHHGHHGHHGGHGHGGHHHHHHHGGHHHHHHHHHHHHHHHHHHHHHHHHHHHHGGGGGGGGHHHHHHHGGGGGGGGGGGGGGFFGFFFFFFFFFFFFFFFFFFFFFFFFFFFFFFFFFFFFFFFFFFFFFFFFFFFFFFFFFFFFFFFFFFFFDFFFFFFFFFFFFFFFFFFFFFFFFFFFFFFFFFFFFF
@M05620:45:000000000-G6HP7:1:1101:16783:3739 1:N:0:185
AAACCAAGCAGACACTCACCGCTCCCTCGCCACAGGCCAATAGTTTGTCCTCACTGAGTTGGCAACAAGTGGCTGCTGTGGCTGCCATTTTTCTGGTGATGGCCATCAGCTCCGACGAGGTCAGCTGGGGGGCTTTCTTTGTGTAAGCAACGAGAAACCTGAAAGAAGCATTTTTTAACTAAGTCCTGCTGAGTCATTCATGAGTTTTTAGCCGCCTTGCTTCTTCTCACAGACTCTCTACTCTCATGCCA
+
CBABBCCFCFFFGGGGGGGGGGGGGGHHGGGGGGHHGGHHHHHHHHHHHHHHHHHHHHGHHHHGHHHHHHHHGHGGHHHHHHHGGHHHHHHHHHHHHHHHHHHHHHHHHHHHHGGGGGGGFHHHHHHHGGGGGGGGGGGGGGGGGGFFFFFFFFFFFFFFFFFFFFFFFFFFFFFFFFFFFFFFFFFFFFFFFFFFFFFFFFFFFFFFFFFFFFFFFFFFFFFFFFFFFFFFFFFFFFFFFFFFFFFFFFB
@M05620:45:000000000-G6HP7:1:1101:13354:3768 1:N:0:185
AAACCAAGCAGACACTCACCGCTCCCTCGCCACAGGCCAATAGTTTGTCCTCACTGAGTTGGCAACAAGTGGCTGCTGTGGCTGCCATTTTTCTGGTGATGGCCATCAGCTCCGACGAGGTCAGCTGGGGGGCTTTCTTTGTGTAAGCAACGAGAAACCTGAAAGAAGCATTTTTTAACTAAGTCCTGCTGAGTCATTCATGAGTTTTTAGCCGCCTTGCTTCTTCTCACAGACTCTCTACTCTCATGCCA
+
DDCCCCCFDFFFGGGGGGGGGGGGGGHHGGGGGHHHGGHHHHHHHHHHHHHHHHHHHHHHHHHHHHHHHHHHGHGGHHHHHHHGGHHHHHHHHHHHHHHHHHHHHHHHHHHHHGGGGGGGGHHHHHHHGGGGGGGGGGGGGGGGGGFFFFFFFFFFFFFFFFFFFFFFFFFFFFHFFFFHFFFFFFFFFFFFFFFFHFFFFFFFFFFFFFFFFFFFFFFFFFFFFFFFFHFFFFFFFFFFHFFFFFFFFFF
@M05620:45:000000000-G6HP7:1:1101:19155:3790 1:N:0:185
CATCCTGACCCTGAAGTACCCCGGCTTGATTTCTGACATTAGATCGGAAGAGCACACGTCTGAACTCCAGTCACGGACATTTATCTCGTATGCCGTCTTCTGCTTGAAAAAAAAAAAAAAAAAAAAAATTAGAAATTCAAAAGGAAATAGAAATAGAAATGTCTGAGCAGTAGATGTAGAGAATAAGGTAAGTAGTAAGAATGTGACATAGAATCCCAGCAGCACAGAGAAATGTAGTAAAAACATATGAA
+
CCCDCFFFFFFFGGGGGFGGGGGGGGGGHHHHHHHHHHHHHGGHHHGGGGHHHHHHHGGHHGHHHHHHHHHHHHGGGGGHHHGHFHHHGGHFHHGGGHGHHHHHHHHHHHHGGGGC<</>->><----.0:000000000:;/.///000000000000000000;000/;0000:000000::00;0:00000000000:000000000;00000:00././..//0//0000;00000000..0000;0
@M05620:45:000000000-G6HP7:1:1101:13345:3791 1:N:0:185
AAACCAAGCAGACACTCACCGCTCCCTCGCCACAGGCCAATAGTTTGTCCTCACTGAGTTGGCAACAAGTGGCTGCTGTGGCTGCCATTTTTCTGGTGATGGCCATCAGCTCCGACGAGGTCAGCTGGGGGGCTTTCTTTGTGTAAGCAACGAGAAACCTGAAAGAAGCATTTTTTAACTAAGTCCTGCTGAGTCATTCATGAGTTTTTAGCCGCCTTGCTTCTTCTCACAGACTCTCTACTCTCATGCCA
+
BBBBBAB@AF>FFGFGGGGGEEGGGGHHGGGEEHHGGGDHHHHHHHHHHFHHFHHFHHHHFEFFHHHEHGGFFEFFGGHHHHHFGHGHHHHHHGHGHHGGHHHFFGHHHHHHHGGGE@C/EFHHHHHHG?DGGGGGBFFGGGGFGEFFFFFBFFFFFFFFFBFFFFAFBFFFFFFBFFFFFFFFFFFFFFFFFFFFFFFFFFFFFFFFFFFFF9>BFDFFFFFFFFFFFFFF/FFFFFFFFFFFFFF;BFF
@M05620:45:000000000-G6HP7:1:1101:13358:3803 1:N:0:185
AAACCAAGCAGACACTCACCGCTCCCTCGCCACAGGCCAATAGTTTGTCCTCACTGAGTTGGCAACAAGTGGCTGCTGTGGCTGCCATTTTTCTGGTGATGGCCATCAGCTCCGACGAGGTCAGCTGGGGGGCTTTCTTTGTGTAAGCAACGAGAAACCTGAAAGAAGCATTTTTTAACTAAGTCCTGCTGAGTCATTCATGAGTTTTTAGCCGCCTTGCTTCTTCTCACAGACTCTCTACTCTCATGCCA
+
BB@ABBAFAFBFFG4FGGGGGE?EGFHHGGGGGHFAFG2GFBAFGGDGHHHHHHGG3FGHGBFFBGHHHDDFGHGGHBGHHHHFFH3GHHHHHHHBEGGGFFHHBCGHHHHHHEGGEG?CGHHHFHCH/CCGGGGFGGGGGGB;BFFFFFF<EFDFFF.FFF/B/B9FFFFBFBF?FFFFFFBB/BBBFF9/.;BFBFFFFFFFBFFFEE/9F.BBADFFFBFFFFFFFFF/FFFFFFFFBB/FB///9F/
@M05620:45:000000000-G6HP7:1:1101:11482:3834 1:N:0:185
ATCTCTATCTCCTAAAAACCTGTTTAGATTTGGAGATAGACCTTCAGGTTTTCATCATTTTCTGCATGAATTATACATTGACCACGTTCCAGCGTGGTCAGTTTGCAGCATTCTGTTATTTTGTTTGACAGAGGGTCTTGTTGAGAACATATGTAGGACATGATTTTTTCCCGCAACAGGGAAAATTAAGTATAAGTTTTAAAGGTTTATTCTTTTATAAAGGATCTCAAAGCCAGCTTTAGAAAAAGGAA
+
CCCCCFFFFFFFGGGGGGGGGGHHHHHHHHHHHHHHHHHHHHHHHHHHHHHG555555DHH55555553D5F55555AF555B3111B2F553011>1@5?@FGF34331BF4@4@D4@FHH4?BG3334333//>3?D3BF043/B3B334444?D22B?223DGHHG=GH///A/00?F/GHHF1>GD1><1F11>FG1FG000<D00D00=G0<D0=D0G/0/000;C0/CG..0<C000;BFG.D/C
@M05620:45:000000000-G6HP7:1:1101:15392:3841 1:N:0:185
AAACCAAGCAGACACTCACCGCTCCCTCGCCACAGGCCAATAGTTTGTCCTCACTGAGTTGGCAACAAGTGGCTGCTGTGGCTGCCATTTTTCTGGTGATGGCCATCAGCTCCGACGAGGTCAGCTGGGGGGCTTTCTTTGTGTAAGCAACGAGAAACCTGAAAGAAGCATTTTTTAACTAAGTCCTGCTGAGTCATTCATGAGTTTTTAGCCGCCTTGCTTCTTCTCACAGACTCTCTACTCTCATGCCA
+
BAABBBBFBFFFGGGGGGGGGGGGGGHHGGGGGHHHGGHHHHHHHHHHHHHHHHHHHHGHHHHGHHHHHGHHGHGGHHHHHHHGGHHHHHHHHHHHHHGHHHHHHHHHHHHHHGGGGGCGGGHHHHHHGGGGGGGGGGGGGGGGGGFFFFFFFFFFFFFFFFFFFFFFFFFFFFFFFFFFFFFFFFFFFFFFFFFFFFFFFFFFFFFFFFFFFFFFFFFFFFFFFFFFFFFFFFFFFFFFFFFFFFFFFFF
@M05620:45:000000000-G6HP7:1:1101:19060:3845 1:N:0:185
AGATTACTGCAACAGTTCCCCCTGGACCTGGAAAAGTTTCTTGCCTGGCTTACAGAAGCTGAAACAACTGCCAATGTCCTACAGGATGCTACCCGTAAGGAAAGGCTCCTAGAAGACTCCAAGGGAGTAAAAGAGCTGATGAAACAATGGCAAGTAAGTCAGGCATTTCCGCTTTAGCACTCTTGTGGATCCAATTGAACAATTCTCAGCATTTGTACTTGTAACTGACAAGCCAGGGACAAAACAAAGAT
+
BCBCCFFFFFFFGGGGGGGGGGGGHHHHHHHHHHHHHHHHHHHHHHHHHHHHHHHHHHHHHHHHHHHHHHHHHHHHHHHHHHGHHGHHHHHHHHGGGGHHHHFHHHHHGHHHHHHHHHHHHHHGGEGGHHHHHGHHHHHHHHHHHHHHHHHHHGHHHHHHHHHHHHHHHHGGGGGGHHHHHHHHHHHGGHHHHFHHGGHGHFHHHHHHHHHHHHHHHHHHHHHHHHHHHHHHHGGGGGGGGGGFGGGGGGG
@M05620:45:000000000-G6HP7:1:1101:19634:3851 1:N:0:185
AGATTACTGCAACAGTTCCCCCTGGACCTGGAAAAGTTTCTTGCCTGGCTTACAGAAGCTGAAACAACTGCCAATGTCCTACAGGATGCTACCCGTAAGGAAAGGCTCCTAGAAGACTCCAAGGGAGTAAAAGAGCTGATGAAACAATGGCAAGTAAGTCAGGCATTTCCGCTTTAGCACTCTTGTGGATCCAATTGAACAATTCTCAGCATTTGTACTTGTAACTGACAAGCCAGGGACAAAACAAAGAT
+
ABABCFFFFFFFGGGGGGGGGGGGHHHHHHHHHHHHHHHHHHHHHHHHHHHHHHHHHHHHHHHHHHHHHHHHHHHHHHHHHHHHHHHHHHHHHHGGGGHHHHHHHHHHGHHHHHHHHHHHHHHGGHGGHGHHHGHHHHHHHHHHHHHHHHHHHGHHHHHHHHHHHHHHGHGGGGGHHHHHHHHHHGHGHHHHHHHHHHHGHHHHHHHHHHHHHHHHHHHHHHHGHHHHGHGHHGGGGGGGGGGGGGGGGGG
@M05620:45:000000000-G6HP7:1:1101:19614:3864 1:N:0:185
AGATTACTGCAACAGTTCCCCCTGGACCTGGAAAAGTTTCTTGCCTGGCTTACAGAAGCTGAAACAACTGCCAATGTCCTACAGGATGCTACCCGTAAGGAAAGGCTCCTAGAAGACTCCAAGGGAGTAAAAGAGCTGATGAAACAATGGCAAGTAAGTCAGGCATTTCCGCTTTAGCACTCTTGTGGATCCAATTGAACAATTCTCAGCATTTGTACTTGTAACTGACAAGCCAGGGACAAAACAAAGAT
+
ABAABFFFFFFFGGFGGGGGGGGGHHHHHH4GHHHHGHHHHHHHHHHHHHHHHHHGHHHHHGHFHHHHHHHHHHHGGHHHHHHHHGGHHHHHGHGGGGHHHGFHHGHHGHHHHGHGHHHHGHHGFGGEGFGHEGHHHGHHHHHHHHHHHGHHHGHGHHGHHHHHHHHHHHGGGGGGGHHHHHFHHFGFHGHHHBDDFFHFFGHGHHHGDFGHHHHHHHHHHFHGHHHEHHHHHGGGGGGGGGFFGGGGFGF
@M05620:45:000000000-G6HP7:1:1101:18426:3880 1:N:0:185
AGATTACTGCAAGCCAGGGACAAAACAAAGATCGGAAGAGCACACGTCTGAACTCCAGTCACGGACATTTATCTCGTATGCCGTCTTCTGCTTGAAAAAAAAAAAAACAAACCACCGATTAACTCATCGCACATCCCGATTTACCACCAGCTCACAACTAAATCAACAAACACCAAAACCTCAATTACTACACTTCAATGTCACTATGATGTACCCGTTCAATCACACAGCATTACGTCTAGAGTAACTCC
+
AA>ABFFFFFFFGGGGGGGFGGHHHHHHGHHHHHGGGGHHHHHHHGHHHGHHHHHHHHHHHHGGGGGHHHHHHHHHGGHHHHGGGHGHHHHHHHHHHHHFGGGFB/<//?0////?/>///1111><1<..--00/<..-..=00;0.:..0;0000.//000909/0.....C......///00000000//00/;////9//////////:///....///////;....////..9..///////9//
@M05620:45:000000000-G6HP7:1:1101:13568:3917 1:N:0:185
ATCTCTATCTCCTAAAAACCTGTTTAGATTTGGAGATAGACCTTCAGGTTTTTCATCATTTTCTGCATGAATTATACATTGACCACGTTCCAGCGTGGTCAGTTTGCAGCATTCTGTTATTTTGTTTGACAGAGTGTCTTGTTGAGAACATATGTAGGACATGATTTTTTCCTGCAACAGGGAAAATAAAGTATAAGTTTTAAAGATTTATTCTTTAATAAAGGATCTCAAAGCCAGCTTTAGAAAAAGGA
+
BBBBBBFFFFFFGGGGGGGGGGHHHHHHHHHHHGGHHHHHHHHHHHHGHHHGGHHHHHHHHHHHHHHHHGHHHHHHHHHHHHHHHHGGHHHHHHGEGGHHHHHHHHHHHHHHHHHHHHHHHHHHHHHGGHHHHHGGHHHHHHHHHHHHHHHHHHHHHGGHFHHHHHHHHGHHHHHHHHHHHGGHHHHHGDGGFHHHHGGHHHBHHFHHHHHHHHHHHHHHDDHHHHGHHEFGHHHFHGHHHHHGFGHHGGF
@M05620:45:000000000-G6HP7:1:1101:13538:3930 1:N:0:185
ATCTCTATCTCCTAAAAACCTGTTTAGATTTGGAGATAGACCTTCAGGTTTTTCATCATTTTCTGCATGAATTATACATTGACCACGTTCCAGCGTGGTCAGTTTGCAGCATTCTGTTATTTTGTTTGACAGAGTGTCTTGTTGAGAACATATGTAGGACATGATTTTTTCCTGCAACAGGGAAAATAAAGTATAAGTTTTAAAGATTTATTCTTTAATAAAGGATCTCAAAGCCAGCTTTAGAAAAAGGA
+
BCBCBFFFFFFFGGGGGGGGGGHHHFHHHHHHHHHGHHHHHHHHHHHHHHHGGHHHHHHHHHHHHHHHHHHHHHHHHHFHHHHHHHGHHHHHHHGGGGHHHHHHHHHHHHHHHHHHHHHHHHHHHHHHHHHHHHHHHHHHHHHHGHGHHHHHHHHHHHHHHHHHHHHHHGHHHHHHFHFHHGGHHHHHGFHHHHHHHGHHHHHGHHHHHGHHHHHHHGHHHHHHHHHHHHHGHHHHHGHHHHHGHGGGGGG
@M05620:45:000000000-G6HP7:1:1101:13558:3939 1:N:0:185
ATCTCTATCTCCTAAAAACCTGTTTAGATTTGGAGATAGACCTTCAGGTTTTTCATCATTTTCTGCATGAATTATACATTGACCACGTTCCAGCGTGGTCAGTTTGCAGCATTCTGTTATTTTGTTTGACAGAGTGTCTTGTTGAGAACATATGTAGGACATGATTTTTTCCTGCAACAGGGAAAATAAAGTATAAGTTTTAAAGATTTATTCTTTAATAAAGGATCTCAAAGCCAGCTTTAGAAAAAGGA
+
CCCCCFFFFFFFGGGGGGGGGGHHHHHHHHHHHHHHHHHHHHHHHHHHHHHGGHHHHHHHHHIHIHHHHHHHHHHHHHHHHHHHHHGHHHHHHHGGGGHHHHHHHHHHHHHHHHHHHHHHHHHHHHHHGHHHHHHHHHHHHHHHHHHHHHHHHHHHHHHHHHHHHHHHHGHHHHHHHHHHHGGHHHHHHGHHHHHHHHHHHHHHHHHHHGHHHHHHHGHHHGHGHHHHHHHHHHHHHGHHHHHHHHHHGGH
@M05620:45:000000000-G6HP7:1:1101:15304:3968 1:N:0:185
AAACCAAGCAGACACTCACCGCTCCCTCGCCACAGGCCAATAGTTTGTCCTCACTGAGTTGGCAACAAGTGGCTGCTGTGGCTGCCATTTTTCTGGTGATGGCCATCAGCTCCGACGAGGTCAGCTGGGGGGCTTTCTTTGTGTAAGCAACGAGAAACCTGAAAGAAGCATTTTTTAACTAAGTCCTGCTGAGTCATTCATGAGTTTTTAGCCGCCTTGCTTCTTCTCACAGACTCTCTACTCTCATGCCA
+
CC@BBBBFCFFFGGGGGGGGGGGGGGHHGGGGGHHHGGGFFGHHHHHHHHHHHHHHHHGGHHHHHHHHHHHHGHGGHHHHHHHGGHFGHHHHHHHHHHHHHHHHHHHHHHHHHGGGGGGGGGFHFHHHGGGGGGGGGGGGGGGGGGFFFFFFFFDDFFFFFFFFFFFFFFFFFFFFFFFFFFFFFFFFFFFFFFFFFFFEFFFFFFFFFFFFFFFFFFFFFFFFFFFFFFFFFFFFFFFFFFFFFFFFFF/
@M05620:45:000000000-G6HP7:1:1101:15282:3984 1:N:0:185
AAACCAAGCAGACACTCACCGCTCCCTCGCCACAGGCCAATAGTTTGTCCTCACTGAGTTGGCAACAAGTGGCTGCTGTGGCTGCCATTTTTCTGGTGATGGCCATCAGCTCCGACGAGGTCAGCTGGGGGGCTTTCTTTGTGTAAGCAACGAGAAACCTGAAAGAAGCATTTTTTAACTAAGTCCTGCTGAGTCATTCATGAGTTTTTAGCCGCCTTGCTTCTTCTCACAGACTCTCTACTCTCATGCCA
+
A@?>>AAFBFFFGGGGGGGGGGGGGGGHGGGGGHHHGFGHHFHFEHHHHHHGHHHGHHEGGGHBGHCHBDGHGHGGHHEFEGHGGGHFFHHHHGHFHHEDDGGHFGHHHHHHHGGCEGCCGFGHGHGHGGGBGGGGEFGGGGGFFBFFFFFBED?FFFFFF/F;FFFFFFFFFFFBFFFFFFFFFFFFFFFFFBFFFFBFFFFF:FFFFFFFFFBBFFFFFFFFFFFFFFFFFFFFFFFFFFFFFFFFFF/
@M05620:45:000000000-G6HP7:1:1101:15301:3987 1:N:0:185
AAACCAAGCAGACACTCACCGCTCCCTCGCCACAGGCCAATAGTTTGTCCTCACTGAGTTGGCAACAAGTGGCTGCTGTGGCTGCCATTTTTCTGGTGATGGCCATCAGCTCCGACGAGGTCAGCTGGGGGGCTTTCTTTGTGTAAGCAACGAGAAACCTGAAAGAAGCATTTTTTAACTAAGTCCTGCTGAGTCATTCATGAGTTTTTAGCCGCCTTGCTTCTTCTCACAGACTCTCTACTCTCATGCCA
+
BB?ABAAFBFFFGGGFGGGGEGCEEFHHEGAEEHGDFGEGFHFGHFHHHFGHGHGFGHFFHFHFHGHEHFGFGGEGGF@FGHHFGHHFHHHHHHHHEGBFHHHHHHHHHHFHHFGGEGGGDGGHHHHHGCGGGGABFFBBB;CFGGFFFFFFEFFFFFFFFFFFFFFFFFFFFFFFEFFFFFFFFFFFFFFFF;FFFFFFFFFF:BBFAFFFBDFFFFFFFFFFFFFFFFFFFFFFFFFFFFFFFFFFFB/
@M05620:45:000000000-G6HP7:1:1101:18683:4008 1:N:0:185
ATCTCTATCTCCTAAAAACCTGTTTAGATTTGGAGATAGACCTTCAGGTTTTTCATCATTTTCTGCATGAATTATACATTGACCACGTTCCAGCGTGGTCAGTTTGCAGCATTCTGTTATTTTGTTTGACAGAGTGTCTTGTTGAGAACATATGTAGGACATGATTTTTTCCTGCAACAGGGAAAATAAAGTATAAGTTTTAAAGATTTATTCTTTAATAAAGGATCTCAAAGCCAGCTTTAGAAAAAGGA
+
BABBBFFFFF@DGGFFGGGGGFGHHHHHHHHGHHHHHHHGGHHHHGHHFHHGEHHHHHFHHHHHGGHFHFHHGHHHFHHHHHHHHHGHHHHHHHGGGGHHHHHHHHGHGGHGGHHHGHHHHHHHGHHHGHHGHHGHHHHHHHHHHHGHHHGHHHHHHHHHHHHHGHHHFCHHHHFHHHHHHGEFHHHGGFG?GHHHG=GGGHGFGHFHHHHHHHHHHHHHGFFHHHHHHHHGGH.GGGFGHHHHHHHHGGF
@M05620:45:000000000-G6HP7:1:1101:12371:4019 1:N:0:185
AAACCAAGCAGACACTCACCGCTCCCTCGCCACAGGCCAATAGTTTGTCCTCACTGAGTTGGCAACAAGTGGCTGCTGTGGCTGCCATTTTTCTGGTGATGGCCATCAGCTCCGACGAGGTCAGCTGGGGGGCTTTCTTTGTGTAAGCAACGAGAAACCTGAAAGAAGCATTTTTTAACTAAGTCCTGCTGAGTCATTCATGAGTTTTTAGCCGCCTTGCTTCTTCTCACAGACTCTCTACTCTCATGCCA
+
CCBCCAAFCFFFGGGGGGGGGGGGGGHHGGGGGHHHGGHHHHHHHHHHHHHHHHHHHHHHHHHHHHHHHHHHGHGGHHHHHHHGGHHHHHHHHHHHHHHHHHHHHHHHHHHHHGGGGGGGFHHHHHHHGGGGGGGGGGGGGGGGGGFFFFFFFFFFFFFFFFFFFFFFFFFFFFFFFFFFFFFFFFHFFFFFFFFFFFFFFHFFFFFFFFFFFFFFFFFFHFFFFFFFFFFFFFFFFFFFFFFFFFFFFFF
@M05620:45:000000000-G6HP7:1:1101:12356:4032 1:N:0:185
AAACCAAGCAGACACTCACCGCTCCCTCGCCACAGGCCAATAGTTTGTCCTCACTGAGTTGGCAACAAGTGGCTGCTGTGGCTGCCATTTTTCTGGTGATGGCCATCAGCTCCGACGAGGTCAGCTGGGGGGCTTTCTTTGTGTAAGCAACGAGAAACCTGAAAGAAGCATTTTTTAACTAAGTCCTGCTGAGTCATTCATGAGTTTTTAGCCGCCTTGCTTCTTCTCACAGACTCTCTACTCTCATGCCA
+
BBBBBABFBFFFGGGGGGGGGGGGGGHHGGGGGHHHGGHHHHHHHHHHHHHHHHHHHHGHHHHHHHHHHHHHGHGGHHHHHHHGGHHHHHHHHHHHHHHHHHHHHHHHHHHHHGGGGGGGGHHHHHHHGGGGGGGGGGGGGGGGGGFFFFFFFFFFFFFFFFFFFFFFFFFFFFFFFFFFFFFFFFFFFFFFFFFFFFFFFFFFFFFFFFFFFFFFFFFFFFFFFFFFFFFFFFFFFFFFFFFFFFFFFFF
@M05620:45:000000000-G6HP7:1:1101:12369:4046 1:N:0:185
AAACCAAGCAGACACTCACCGCTCCCTCGCCACAGGCCAATAGTTTGTCCTCACTGAGTTGGCAACAAGTGGCTGCTGTGGCTGCCATTTTTCTGGTGATGGCCATCAGCTCCGACGAGGTCAGCTGGGGGGCTTTCTTTGTGTAAGCAACGAGAAACCTGAAAGAAGCATTTTTTAACTAAGTCCTGCTGAGTCATTCATGAGTTTTTAGCCGCCTTGCTTCTTCTCACAGACTCTCTACTCTCATGCCA
+
BBACCCCFCFFFGGGGGGGGGGGGGFHHGGGGGHHHGGHGHGHHHHHHHHHHHHHHGHDGGGHHHHHFHGFFGHGGHHHHHHHGGHHHHHHHHHHHHHHHHHHHHHHHHHHHHGGGGGGGFHHHHHHHGGGGGGGGGGGGGGGGGGFFFFFFFFFFFFFFFFFFFFFFFFFFFFFFFFFFFFFFFFFFFFFF?BFFFFFFBFFFFFFFFFFFFFFFFFFFFFFFFFFFFFFFFFFFFFFFFFFFFFFFFF9
@M05620:45:000000000-G6HP7:1:1101:14813:4122 1:N:0:185
CATCCTGACCCTGAAGTACCCCGGCTTGATTTCTGACATTAGATCGGAAGAGCACACGTCTGAACTCCAGTCACGGACATTTATCTCGTATGCCGTCTTCTGCTTGAAAAAAAAAAAATACCCATCTCCCACATTTTCTTCCTCTTCTCCCCTCCAATAACACCCATACTCCTCACTCTCTTATTTTATTTTTTTCCACCCCAAATTCATGACCTTCCCTTTAAGCAAGATGCATAGCACAACTTACATAT
+
BBBBBFFFFFFFGGGGGGGGGGGGGGGGHHGFHFGHHHHHGHFHHHGGGGHHGHHGHGHHHFFHHGHHHHHHHHGGGGGHHHHFHHHHGGHHHHGGGGEHHHFFGHFGGGAEEGGC//0?11?10?1<F000/>1F11111111><<1>F/</<C//00000<<..;:/;0:;:0.000;0009;000;;;90:9/0;0..-...;9////////9/9.;//////;/..///////9//;B.///;//9;
@M05620:45:000000000-G6HP7:1:1101:21659:4128 1:N:0:185
AAACCAAGCAGACACTCACCGCTCCCTCGCCACAGGCCAATAGTTTGTCCTCACTGAGTTGGCAACAAGTGGCTGCTGTGGCTGCCATTTTTCTGGTGATGGCCATCAGCTCCGACGAGGTCAGCTGGGGGGCTTTCTTTGTGTAAGCAACGAGAAACCTGAAAGAAGCATTTTTTAACTAAGTCCTGCTGAGTCATTCATGAGTTTTTAGCCGCCTTGCTTCTTCTCACAGACTCTCTACTCTCATGCCA
+
BBBBBABFBFFFGGGGGGGGFGGGGGHHGGFGGHHHGGFFGGHHHHHHHHHHHHHHHHHFGHHHGHHHEGHHGFGGHHGGHHGGGHGHHGHHHHHHHHFHHHHHHHHHHHHHHGGGGGGGGHHHHHHHGGGGGGGGGGGGGGGGGGFFFFFFFFFFFFFFFFFFFFFFFFFFFFFFFFFFFFFFFFFFFFFFFFFFFFFFFFFFFFFFFFFFFFFFFFFFFFFFFFFFFFFFFFFFFFFFFFFFFFFFFFB
@M05620:45:000000000-G6HP7:1:1101:17079:4133 1:N:0:185
ATCTCTATCTCCTAAAAACCTGTTTAGATTTGGAGATAGACCTTCAGGTTTTTCATCATTTTCTGCATGAATTATACATTGACCACGTTCCAGCGTGGTCAGTTTGCAGCATTCTGTTATTTTGTTTGACAGAGTGTCTTGTTGAGAACATATGTAGGACATGATTTTTTCCTGCAACAGGGAAAATAAAGTATAAGTTTTAAAGATTTATTCTTTAATAAAGGATCTCAAAGCCAGCTTTAGAAAAAGGA
+
CDCCCFFFFFFFGGGGGGGGGGHHHHHHHHHHHHHHHHHHHHHHHHHHHHHGGHHHHHIHIHHHIHHHHHHHHHHHHHHHHHHHHHGHHHHHHHGGGGHHHHHHHGHHHHHHHHHHHHHHHHHHHHHHHHHHHHHHHHHHHHHGHHHHHHHHHHHHHHHHHHHHHHHHHGHHHHHHHHHHHGGHHHHHHHHHHHHHHGHHHHHHHHHHHHHHHHHHHGHHHHHHHHHHHHHHHHHHHGHHHHHHHHHHGGH
@M05620:45:000000000-G6HP7:1:1101:18122:4153 1:N:0:185
AAACCAAGCAGACACTCACCGCTCCCTCGCCACAGGCCAATAGTTTGTCCTCACTGAGTTGGCAACAAGTGGCTGCTGTGGCTGCCATTTTTCTGGTGATGGCCATCAGCTCCGACGAGGTCAGCTGGGGGGCTTTCTTTGTGTAAGCAACGAGAAACCTGAAAGAAGCATTTTTTAACTAAGTCCTGCTGAGTCATTCATGAGTTTTTAGCCGCCTTGCTTCTTCTCACAGACTCTCTACTCTCATGCCA
+
CCCCCCCFCFFFGGGGGGGGGGGGGGHHGGGGGHHHGGHHHHHHHHHHHHHHHHHHHHHHHHHHHHHHHHHHGHGGHHHHHHHGGHHHHHHHHHHHHHHHHHHHHHHHHHHHHGGGGGGGCGHHHHHHGGGGGGGGGGGGGGGGGGFFFFFFFFFFFFFFFFFFFFFFFFFFFFFFFFFFFFFFFFFFFFFFFFFFFFFFFFFFFFFFFFFFFFFFFFFFFFFFFFFFFFFFFFFFFFFFFFFFFFFFFFF
@M05620:45:000000000-G6HP7:1:1101:17083:4158 1:N:0:185
ATCTCTATCTCCTAAAAACCTGTTTAGATTTGGAGATAGACCTTCAGGTTTTTCATCATTTTCTGCATGAATTATACATTGACCACGTTCCAGCGTGGTCAGTTTGCAGCATTCTGTTATTTTGTTTGACAGAGTGTCTTGTTGAGAACATATGTAGGACATGATTTTTTCCTGCAACAGGGAAAATAAAGTATAAGTTTTAAAGATTTATTCTTTAATAAAGGATCTCAAAGCCAGCTTTAGAAAAAGGA
+
BBBBBFFFFFFFGGGGGGGGGGHHHHHHHHHHHHHHHHHHHHHHHHHHHHHGGHHHHHHHHHHHHHHHHHHHHHHGHHHHHGHHHHGHHHHHHHGFGGHHHHHHHHHGHHHHHHHHHHHHHHHHHHHGHHHHHHHHHHHHHHHHHHGHHHHHHHHHHHHFHHHHHHHHHGHHHHHHHHHHHGGHHGHHHHHFHGHFHHHHHGGHHHHHHHHHHHHHHHHHHFHGHHHHHHHHHHHHHGHHHHHHGHHGGGH
@M05620:45:000000000-G6HP7:1:1101:23346:4169 1:N:0:185
ATCTCTATCTCCTAAAAACCTGTTTAGATTTGGAGATAGACCTTCAGGTTTTTCATCATTTTCTGCATGAATTATACATTGACCACGTTCCAGCGTGGTCAGTTTGCAGCATTCTGTTATTTTGTTTGACAGAGTGTCTTGTTGAGAACATATGTAGGACATGATTTTTTCCTGCAACAGGGAAAATAAAGTATAAGTTTTAAAGATTTATTCTTTAATAAAGGATCTCAAAGCCAGCTTTAGAAAAAGGA
+
CCCCCFFFFFFFGGGGGGGGGGHHHHHHHHHHHHHHHHHHHHHHHHHHHHHGGHHHHHHHHHHHHHHHHHHHHHHHHHHHHHHHHHGHHHHHHHGGGGHHHHHHHHHHHHHHHHHHHHHHHHHHHHHHHHHHHHHHHHHHHHHHHHGHHHHHHHHHHHHHHHHHHHHHHGHHHHHHHHHHHGGGHHHGHHHHHHHHHGHHHHHHHHHHHHHHHHHHHHHHHHHHHHHHHHHGHHHHHGHHHHHHHHHGGGG
@M05620:45:000000000-G6HP7:1:1101:18122:4172 1:N:0:185
AAACCAAGCAGACACTCACCGCTCCCTCGCCACAGGCCAATAGTTTGTCCTCACTGAGTTGGCAACAAGTGGCTGCTGTGGCTGCCATTTTTCTGGTGATGGCCATCAGCTCCGACGAGGTCAGCTGGGGGGCTTTCTTTGTGTAAGCAACGAGAAACCTGAAAGAAGCATTTTTTAACTAAGTCCTGCTGAGTCATTCATGAGTTTTTAGCCGCCTTGCTTCTTCTCACAGACTCTCTACTCTCATGCCA
+
BABABBBFBFFBGGGGGGGGGGGGGGHHGGGGGHHGGGHHHHHHHHHHHHHGHHHHHFHHHHHHHHHHHGHHGHGGHGHHHHFGGHHHHHHHHGHHHHGFHHHHFHHHHHHHHGGGGCDFGHFHGHHHGGGGGGGGGGGGGGGGGGFFFFFFFFFFFFFFFFFFFFAFFFFFFFFFFFFFFFFFFFFFFFFFFFFFFFFFFFFFFFFFFFFEF.>DFFFFFFFFFFFFFFFFFFFFFFFFFFFFFFFFFFB
@M05620:45:000000000-G6HP7:1:1101:19322:4190 1:N:0:185
AAACCAAGCAGACACTCACCGCTCCCTCGCCACAGGCCAATAGTTTGTCCTCACTGAGTTGGCAACAAGTGGCTGCTGTGGCTGCCATTTTTCTGGTGATGGCCATCAGCTCCGACGAGGTCAGCTGGGGGGCTTTCTTTGTGTAAGCAACGAGAAACCTGAAAGAAGCATTTTTTAACTAAGTCCTGCTGAGTCATTCATGAGTTTTTAGCCGCCTTGCTTCTTCTCACAGACTCTCTACTCTCATGCCA
+
BAAABBBFBFFFGGGGGGGGGGGGGGHHGGGGGHHHGGHHHFHHHHHHHHHHHHHHHHGHHHHHHHHEHFGHGHGGHHHHHHHGGHFHHHHHHHHHHHHHHHHHCGHHHHHHHGGGGGGGGHHHHHHHGGGGGGGGGGGGGFFFGGFFFFFFFFFFFFFFFFFFFFFFFFFFFFFFFFFFFEFFFFFFFFFFFFFFFFFFFFFBFBFFFFFFFDFFFFFFFFFFFFFF/FFB/FFFFFFFFF;BFFFFFFF
@M05620:45:000000000-G6HP7:1:1101:23876:4195 1:N:0:185
AAACCAAGCAGACACTCACCGCTCCCTCGCCACAGGCCAATAGTTTGTCCTCACTGAGTTGGCAACAAGTGGCTGCTGTGGCTGCCATTTTTCTGGTGATGGCCATCAGCTCCGACGAGGTCAGCTGGGGGGCTTTCTTTGTGTAAGCAACGAGAAACCTGAAAGAAGCATTTTTTAACTAAGTCCTGCTGAGTCATTCATGAGTTTTTAGCCGCCTTGCTTCTTCTCACAGACTCTCTACTCTCATGCCA
+
CCCCCBCFCFFFGGGGGGGGGGGGGGHHGGGGGHHHGGHHHHHHHHHHHHHHHHHHHHHHHHHHHHHHHHHHGHGGHHHHHHHGGHHHHHHHHHHHHHHHHHHHHHHHHHHHHGGGGGGGGHHHHGHHGGGGGGGGGGGGGGGGGGFFFFFFFFFFFFFFFFFFFFFFFFFFFFFFFFFFFFFFFFFFFFFFFFFFFFFFFFFFFFFFFFFFFFFFFFFFFFFFFFFFFFFFFFFFFFFFFFFFFFFFFFF
@M05620:45:000000000-G6HP7:1:1101:23766:4203 1:N:0:185
AAACCAAGCAGACACTCACCGCTCCCTCGCCACAGGCCAATAGTTTGTCCTCACTGAGTTGGCAACAAGTGGCTGCTGTGGCTGCCATTTTTCTGGTGATGGCCATCAGCTCCGACGAGGTCAGCTGGGGGGCTTTCTTTGTGTAAGCAACGAGAAACCTGAAAGAAGCATTTTTTAACTAAGTCCTGCTGAGTCATTCATGAGTTTTTAGCCGCCTTGCTTCTTCTCACAGACTCTCTACTCTCATGCCA
+
BBBBCBCFCFFFGGGGGGGGGGGGGGHHGGGGGHHHGGHHHHHHHHHHHHHHHHHHHHGHHHHHHHHHGFGHGHGGHHHHHHHGGHHHHHHHHHHHHHHHHHHHHHHHHHHHHGGGGGCGGHHHHHHHGGGGGGGGGGGGGGGGGGFFFFFCFFFFFFFFFFFFFFFFFFFFFFFFFFFFFFFFFFFFFFFFFFFFFFFFFFFFFFFFFFFFFFFFFFFFFFFFFFFFFFFFFFFFFFFFFFFFFFFFFFF
@M05620:45:000000000-G6HP7:1:1101:19340:4204 1:N:0:185
AAACCAAGCAGACACTCACCGCTCCCTCGCCACAGGCCAATAGTTTGTCCTCACTGAGTTGGCAACAAGTGGCTGCTGTGGCTGCCATTTTTCTGGTGATGGCCATCAGCTCCGACGAGGTCAGCTGGGGGGCTTTCTTTGTGTAAGCAACGAGAAACCTGAAAGAAGCATTTTTTAACTAAGTCCTGCTGAGTCATTCATGAGTTTTTAGCCGCCTTGCTTCTTCTCACAGACTCTCTACTCTCATGCCA
+
CCCCCCCFCFFFGGGGGGGGGGGGGGHHGGGGGHHHGGHHHHHHHHHHHHHHHHHHHHGHHHHHHHHHHHHHGHGGHHHHHHHGGHHHHHHHHHHHHHHHHHHHHHHHHHHHHGGGGGGGGHHHHHHHGGGGGGGGGGGGGGGGGGFFFFFFFFFFFFFFFFFFFFFFFFFFFFFFFFFFFFFFFFFFFFFFFFFFFFFFFFFFFFFFFFFFFFFFFFFFFFFFFFFFFFFFFFFFFFFFFFFFFFFFFFF
@M05620:45:000000000-G6HP7:1:1101:23865:4211 1:N:0:185
AAACCAAGCAGACACTCACCGCTCCCTCGCCACAGGCCAATAGTTTGTCCTCACTGAGTTGGCAACAAGTGGCTGCTGTGGCTGCCATTTTTCTGGTGATGGCCATCAGCTCCGACGAGGTCAGCTGGGGGGCTTTCTTTGTGTAAGCAACGAGAAACCTGAAAGAAGCATTTTTTAACTAAGTCCTGCTGAGTCATTCATGAGTTTTTAGCCGCCTTGCTTCTTCTCACAGACTCTCTACTCTCATGCCA
+
CBBCCAA?AFFFGGGGGGGGGGGGGGHHGGGGGHHHGGHHHGFHHHHHHHHHHHHHHHGGHHHFFFCGFFGHGHGGHHHGHHHGGHGHHHHHHHHHHHHHHHHHHHHHHHHHHGEEEFGGGHHGHGHHGGGGGGGGGGGGGGGGGFFFFFFFFFFFFFFFFFFFFFFFFFFFFFFFFFFFFFFFFFFFFFFFF:FBBFFFFFFBFFFFFEFFFAFFFFFFFFFFFFFFFFFFFFFFFFFFFFFFFFBFFFF
@M05620:45:000000000-G6HP7:1:1101:23882:4214 1:N:0:185
AAACCAAGCAGACACTCACCGCTCCCTCGCCACAGGCCAATAGTTTGTCCTCACTGAGTTGGCAACAAGTGGCTGCTGTGGCTGCCATTTTTCTGGTGATGGCCATCAGCTCCGACGAGGTCAGCTGGGGGGCTTTCTTTGTGTAAGCAACGAGAAACCTGAAAGAAGCATTTTTTAACTAAGTCCTGCTGAGTCATTCATGAGTTTTTAGCCGCCTTGCTTCTTCTCACAGACTCTCTACTCTCATGCCA
+
CCCCCBCFCFFFGGGGGGGGGGGGGGHHGGGGGHHHGGHHHHHHHHHHHHHHHHHHHHHHHGHHHHHHHGHHGHGGHGGHHHHGGHHHHHHHHHHHHHHHHHHHHHHHHHHHHGGGGGGGGHHHHHHHGGGGGGGGGGGGGGGGGGFFFFFFFFFFFFFFFFFFFFFFFFFFFFFFFFFFFFFFFFFFFFFFFFFFFFFFFFFFFFFFFFFFFFFFFFFFFFFFFFFFFFFFFFFFFFFFFFFFFFFFFFF
@M05620:45:000000000-G6HP7:1:1101:19354:4217 1:N:0:185
AAACCAAGCAGACACTCACCGCTCCCTCGCCACAGGCCAATAGTTTGTCCTCACTGAGTTGGCAACAAGTGGCTGCTGTGGCTGCCATTTTTCTGGTGATGGCCATCAGCTCCGACGAGGTCAGCTGGGGGGCTTTCTTTGTGTAAGCAACGAGAAACCTGAAAGAAGCATTTTTTAACTAAGTCCTGCTGAGTCATTCATGAGTTTTTAGCCGCCTTGCTTCTTCTCACAGCCTCTCTACTCTCATGCCA
+
AA3AAAAFBFFFGFGBGGGGEEEFGFFHGGGGGHHHGGEEGFGFHHGHHHHHGGHHFGFGHHHHHHFFHGHHGAFGHHHHGHHGGHHHHHHHHHHHGHFHEFHHHHHHHHHHHGGGGCGGGHHHHHHHGGGGGGGGGGGGGGFGGEFFFFFFFFFFFFFFFFFFFFFFFFFFFFFFFFFBFFBFFFFFFFFF?BFFFFFFFFFFBFFFFFFFFFFFFFFFFFFFFFFFFFFF.;FBFFFFFFFFFFFFFFF
@M05620:45:000000000-G6HP7:1:1101:23763:4221 1:N:0:185
AAACCAAGCAGACACTCACCGCTCCCTCGCCACAGGCCAATAGTTTGTCCTCACTGAGTTGGCAACAAGTGGCTGCTGTGGCTGCCATTTTTCTGGTGATGGCCATCAGCTCCGACGAGGTCAGCTGGGGGGCTTTCTTTGTGTAAGCAACGAGAAACCTGAAAGAAGCATTTTTTAACTAAGTCCTGCTGAGTCATTCATGAGTTTTTAGCCGCCTTGCTTCTTCTCACAGACTCTCTACTCTCATGCCA
+
BBBBBBBFBFFFGGGGGGGGGGGGGGHHGGGGGHHHGGHHHHHHHHHHHHHHHHHHHHHHHGHFHHHHHFGHGHGGHHHHGHHGGHHHHHHHHHHHHHHHHHHHHHHHHHHHHGGGGG/CGHHHHGHHGGGGGGGGGGGGGGGGGGFFFFFFFFFFFFFFFFFFFFFFFFFFFFFFFFFFFFFFFFFFFFFFF/FFFFFFFFFFFFFFFFFFFFFFFFFFFFFFFFFFFFFFFFFFFFFFFFFFFFFFFFF
@M05620:45:000000000-G6HP7:1:1101:12189:4230 1:N:0:185
AAACCAAGCAGACACTCACCGCTCCCTCGCCACAGGCCAATAGTTTGTCCTCACTGAGTTGGCAACAAGTGGCTGCTGTGGCTGCCATTTTTCTGGTGATGGCCATCAGCTCCGACGAGGTCAGCTGGGGGGCTTTCTTTGTGTAAGCAACGAGAAACCTGAAAGAAGCATTTTTTAACTAAGTCCTGCTGAGTCATTCATGAGTTTTTAGCCGCCTTGCTTCTTCTCACAGACTCTCTACTCTCATGCCA
+
CCCCCBCFCFFFGGGGGGGGGGGGGGHHGGGGGHHHGGHHHHHHHHHHHHHHHHHHHHHHHHHHHHHHHHHHGHGGHHHHHHHGGHHHHHHHHHHHHHHHHHHHHHHHHHHHHGGGGGGGGHHHHHHHGGGGGGGGGGGGGGGGGGFFFFFFFFFFFFFFFFFFFFFFFFFFFFFFFFFFFFFFFFFFFFFFFFFFFFFFFFFFFFFFFFFFFFFFFFFFFFFFFFFFFFFFFFFFFFFFFFFFFFFFFFB
@M05620:45:000000000-G6HP7:1:1101:15548:4230 1:N:0:185
AGATTACTGCAACAGTTCCCCCTGGACCTGGAAAAGTTTCTTGCCTGGCTTACAGAAGCTGAAACAACTGCCAATGTCCTACAGGATGCTACCCGTAAGGAAAGGCTCCTAGAAGACTCCAAGGGAGTAAAAGAGCTGATGAAACAATGGCAAGTAAGTCAGGCATTTCCGCTTTAGCACTCTTGTGGATCCAATTGAACAATTCTCAGCATTTGTACTTGTAACTGACAAGCCAGGGACAAAACAAAGAT
+
BBBBBFFFBFDFGGFFGGGGGGGGFHGHHGHHHHHHHHHHHHHHHHHHHHHHHHHHHHHHHFHHHHHHHHHHHHHHHHHHGHHHBHHHHHHHHHGGEGHHHHHFFGHHGHHHHHHFHHHFECDFF/EEHDGHFFHHHHFHHDFGFGGGHHGHHGHHHH>GHGHHHHHHHHGGGGGHHHGHHHHGHDGGHHGHHHHHHFGFHHHHFFGFGHGHHHHHHHHGHFHGHHGFHHHHHGGGGF?AAFFGAFGGGGB
@M05620:45:000000000-G6HP7:1:1101:12172:4237 1:N:0:185
AAACCAAGCAGACACTCACCGCTCCCTCGCCACAGGCCAATAGTTTGTCCTCACTGAGTTGGCAACAAGTGGCTGCTGTGGCTGCCATTTTTCTGGTGATGGCCATCAGCTCCGACGAGGTCAGCTGGGGGGCTTTCTTTGTGTAAGCAACGAGAAACCTGAAAGAAGCATTTTTTAACTAAGTCCTGCTGAGTCATTCATGAGTTTTTAGCCGCCTTGCTTCTTCTCACAGACTCTCTACTCTCATGCCA
+
BABCCCCFCFFFGGGGGGGGGGGGGGHHGGGGGHHHGGHHHHHHHHHHHHHHHHHHHHGHHHHFHHHHHHHHGHGGHHHHHHHGGHHHHHHHHHHHHHHHHHHHHHHHHHHHHGGGGGGGGHHGHHHHGGGGGGGGGGGGGGGGGFFFFFFFFFFFFFFFFFFFFFFFFFFFFFFFFFFFFFFFFFFFFFFFFFFFFFFFFFFFFFFFFFFFFFFFFFFFFFFFFFFFFFFFFFFFFFFFFFFFFFFFFFB
@M05620:45:000000000-G6HP7:1:1101:15539:4248 1:N:0:185
AGATTACTGCAACAGTTCCCCCTGGACCTGGAAAAGTTTCTTGCCTGGCTTACAGAAGCTGAAACAACTGCCAATGTCCTACAGGATGCTACCCGTAAGGAAAGGCTCCTAGAAGACTCCAAGGGAGTAAAAGAGCTGATGAAACAATGGCAAGTAAGTCAGGCATTTCCGCTTTAGCACTCTTGTGGATCCAATTGAACAATTCTCAGCATTTGTACTTGTAACTGACAAGCCAGGGACAAAACAAAGAT
+
CABCCFFFFFFFGGGGGGGGGGGGGHHHHHHHHHHHGHHHHHHHHHHHHHHHHHGHHHHHHHHFHHGHHHHHHHHHHHHHGHHHFGHHHHHHHHGFGGHHHGHFFGHHGHHHHHHGHHHHFFFFGFFGGHHHHGHHHHHHHHFHHGHHHHHHHGHHHHHHHHHHGHHHHHGGGGGHHHHHHHHHHFGGHHHHHHHHHFHHGHHHHHHFGHHHHHHHHGHGHHHGHHHEHHHHHGFFGGGGFGFGGGGGGGC
@M05620:45:000000000-G6HP7:1:1101:20412:4248 1:N:0:185
TACCTGTACTGGGGAAGCATTTGAATATCCCCCCATGGTGATGGGGACGGAGAACTGCTCCATAAACACAGGCAACGTGCCTAACTTTCCCGGGAAGATGAAGTCAAAGAGCGACCACAGCTCTTCGGAGGTTATTTTGCATCGGTGAGCCAGACAGAATGATCCGATGAGGGGTGCGAAACTATTTGAGGAAAGGAAGCACCTTTTTATTAAATTTACCTTTTAGCAATCGCCATTCCTACCCTAAAGAT
+
BBBBCFFFFFFFGGGGGGGGGGHHHHHHHHHGGGGHHHFGGHHHHGGGGGGGGHHHHHHHHHHHHHHHHHHHGHHHGHHHHHHHHHHHHHHGGGGGGHHHHHHHHHHHHHHHGGGGGHHHHHHHHHHGGGGGHHHHHHHHHHHGGGGEGFHGHGGHHHHGHHHHHHEGGHHHGGCDDFCGGGGFGGGGFGGFGGC.CFGGFGFFFFFFFFFFFBFFFFFFFFFFFFFFBFBEEFFAFFFFFFFFFFFFFFF
@M05620:45:000000000-G6HP7:1:1101:20394:4250 1:N:0:185
TACCTGTACTGGGGAAGCATTTGAATATCCCCCCATGGTGATGGGGACGGAGAACTGCTCCATAAACACAGGCAACGTGCCTAACTTTCCCGGGAAGATGAAGTCAAAGAGCGACCACAGCTCTTCGGAGGTTATTTTGCATCGGTGAGCCAGACAGAATGATCCGATGAGGGGTGCGAAACTATTTGAGGAAAGGAAGCACCTTTTTATTAAATTTACCTTTTAGCAATCGCCATTCCTACCCTAAAGAT
+
AAABBFFFFFFFCCFGEGGFEEGFHFGGGHHGGGGHHHHFFHHHHGGGCGDGEGHFHHHHGHHHHHHHHFFGGHHHCG1EGDHFHGHHHFHEE@>EEHHHHHGHGHHHHHFHGGGCCGHFEFHHHHHGGGG??GHFHGHB<GHDDCACF>GHHHGHGGHFDFHHHH.EEHHFEC;CDBEGBAF0FGGGGGGCF/CABFFGGGEFFFBFEFFF//BFFBFBFFFFF/BF//BEEFFFFF/9FFFFFFFFFFF
@M05620:45:000000000-G6HP7:1:1101:17004:4253 1:N:0:185
ATCTCTATCTCCTAAAAACCTGTTTAGATTTGGAGATAGACCTTCAGGTTTTTCATCATTTTCTGCATGAATTATACATTGACCACGTTCCAGCGTGGTCAGTTTGCAGCATTCTGTTATTTTGTTTGACAGAGTGTCTTGTTGAGAACATATGTAGGACATGATTTTTTCCTGCAACAGGGAAAATAAAGTATAAGTTTTAAAGATTTATTCTTTAATAAAGGATCTCAAAGCCAGCTTTAGAAAAAGGA
+
CCCCCFFFFFFFGGGGGGGGGGHHHHHHHHHHHHHHHHHHHHHHHHHHHHHGGHHHHHHHHIIIIHHHHHHHHHHHHHHHHHHHHHGGHHHHHHGGGGHHHHHHHHHHHHHHHHHHHHHHHHHHHHHHGHHHHHHHHHHHHHHHHHHHHHHHHHHHHHHHHHHHHHHHHGHHHHHHHHHHHGGHHHHHHHHHHHHHHHHHHHHHHHHHHHHHHHHHHHHHHGHHHHHHHGHHHHGHHGHHHHHHGHHHGGH
@M05620:45:000000000-G6HP7:1:1101:15563:4254 1:N:0:185
AGATTACTGCAACAGTTCCCCCTGGACCTGGAAAAGTTTCTTGCCTGGCTTACAGAAGCTGAAACAACTGCCAATGTCCTACAGGATGCTACCCGTAAGGAAAGGCTCCTAGAAGACTCCAAGGGAGTAAAAGAGCTGATGAAACAATGGCAAGTAAGTCAGGCATTTCCGCTTTAGCACTCTTGTGGATCCAATTGAACAATTCTCAGCATTTGTACTTGTAACTGACAAGCCAGGGACAAAACAAAGAT
+
AA3>AFFBBFFFGGFFGGGGGGGGDHHHHFGHCHHHGHHHHHHHHHHHHHHHHHFGHGHHHGFHHHHHHGHHHHHHHHHHHHEH3EGHHHHHHHGGGDGHHFGGGHHHGHGHHGHHHHHF33GGDGFFHGFFGGHHHHEHFFFFFHHHGGHHHGGHGHDGHFCGEHFHHHGGGGGHDGFHHHHHHHHGGHHFHHHHHE0CHHGGHHHGFHFFGGHHHGHH0<CGFFHFHF0CGGGGGGGEEFG?CACCFFF
@M05620:45:000000000-G6HP7:1:1101:20422:4268 1:N:0:185
TACCTGTACTGGGGAAGCATTTGAATATCCCCCCATGGTGATGGGGACGGAGAACTGCTCCATAAACACAGGCAACGTGCCTAACTTTCCCGGGAAGATGAAGTCAAAGAGCGACCACAGCTCTTCGGAGGTTATTTTGCATCGGTGAGCCAGACAGAATGATCCGATGAGGGGTGCGAAACTATTTGAGGAAAGGAAGCACCTTTTTATTAAATTTACCTTTTAGCAATCGCCATTCCTACCCTAAAGAT
+
AAABBFFFFFFFGGGGGGGGGGHHHHHHHHHGGGGHHHFGGHHHHGGGGGGGGGHHHHHHHHHHHHHGHHHHGHHHGHHHHHGHHHHHHHHGGGGGGGHHHHHHHHHHHHHHGGGGGHGHHHHHHHHGGGG?GHHHGHGHGHHGGGGGGGHHHGGHHHHHHHHHHHDGGHHHGGCDGGBFGGGGGGGGGGGFGGGGGGGGGGFFFFFFFFFFFBFFFFFFFFFFFFFFBFFFFFFFFFFFFFFFFFFFFFF
@M05620:45:000000000-G6HP7:1:1101:20397:4272 1:N:0:185
TACCTGTACTGGGGAAGCATTTGAATATCCCCCCATGGTGATGGGGACGGAGAACTGCTCCATAAACACAGGCAACGTGCCTAACTTTCCCGGGAAGATGAAGTCAAAGAGCGACCACAGCTCTTCGGAGGTTATTTTGCATCGGTGAGCCAGACAGAATGATCCGATGAGGGGTGCGAAACTATTTGAGGAAAGGAAGCACCTTTTTATTAAATTTACCTTTTAGCAATCGCCATTCCTACCCTAAAGAT
+
>AABBFFFFFFFGGGEEGGGGGHGHGFHHHHGGGGHHHGGHHHHHGGGGGGGGHHHHHHHHFHHHHHHHHHHGHGHGHHHHHHGHHHHHHHGGGGGGGHHGHHHGHHHHHHHGGGGGHGHHHHHHHHGGGG?GFHHHHFGEHHGDEGGHHHFFHGGHHHHHHHHHHGGGHHHGGCDGGGGGGGGGGGGFGGGGFF?FFGGEFFFFFFFFFFFFFFFFFFBFFFFFFFFFFFFFFFFFFFFFFAFFFFFFFF
@M05620:45:000000000-G6HP7:1:1101:8234:4320 1:N:0:185
ATCTCTATCTCCTAAAAACCTGTTTAGATTTGGAGATAGACCTTCAGGTTTTTCATCATTTTCTGCATGAATTATACATTGACCACGTTCCAGCGTGGTCAGTTTGCAGCATTCTGTTATTTTGTTTGACAGAGTGTCTTGTTGAGAACATATGTAGGACATGATTTTTTCCTGCAACAGGGAAAATAAAGTATAAGTTTTAAAGATTTATTCTTTAATAAAGGATCTCAAAGCCAGCTTTAGAAAAAGGA
+
ABAABFFFFFFFGGGGGGGGGGHHHHHHHHHHHHGHHHHHHHHHHHHHHHHGGHHHHGFHHHHHHHHFHGHHHHHHGHHHHHHHHHGHHHHHHHGFFGHHHHHHHHFHGGHGFHHHHHHHHHHHHHHHGHHHHHHHHFHHHGHHGGHFHGHHHHHGHHDHHHHHFHHHGFHHHHFHFHHHHEEGFFHHFFGGGFGGF=FGHHFGHGFGHHHHHHHHHHHFFFFGHHHFGFFFHFFCCCGHHHHGHHHGGGB
@M05620:45:000000000-G6HP7:1:1101:22321:4328 1:N:0:185
AAACCAAGCAGACACTCACCGCTCCCTCGCCACAGGCCAATAGTTTGTCCTCACTGAGTTGGCAACAAGTGGCTGCTGTGGCTGCCATTTTTCTGGTGATGGCCATCAGCTCCGACGAGGTCAGCTGGGGGGCTTTCTTTGTGTAAGCAACGAGAAACCTGAAAGAAGCATTTTTTAACTAAGTCCTGCTGAGTCATTCATGAGTTTTTAGCCGCCTTGCTTCTTCTCACAGACTCTCTACTCTCATGCCA
+
CCCCCCCFCFFFGGGGGGGGGGGGGGHHGGGGGHHHGGHHHHHHHHHHHHHHHHHHHHHHHHHHHHHHHHHHGHGGHHHHHHHGGHHHHHHHHHHHHHHHHHHHHHHHHHHHHGGGGGGGGHHHHHHHGGGGGGGGGGGGGGGGGGFFFFFFFFFFFFFFFFFFFFFFFFFFFFFFFFFFFFFFFFFFFFFFFFFFFFFFFFFFFFFFFFFFFFFFFFFFFFFFFFFFFFFFFFFFFFFFFFFFFFFFFFF
@M05620:45:000000000-G6HP7:1:1101:17270:4338 1:N:0:185
AAACCAAGCAGACACTCACCGCTCCCTCGCCACAGGCCAATAGTTTGTCCTCACTGAGTTGGCAACAAGTGGCTGCTGTGGCTGCCATTTTTCTGGTGATGGCCATCAGCTCCGACGAGGTCAGCTGGGGGGCTTTCTTTGTGTAAGCAACGAGAAACCTGAAAGAAGCATTTTTTAACTAAGTCCTGCTGAGTCATTCATGAGTTTTTAGCCGCCTTGCTTCTTCTCACAGACTCTCTACTCTCATGCCA
+
CCBCCCCFCFFFGGGGGGGGGGGGGGHHGGGGGHHHGGHHHHHHHHHHHHHHHHHHHHHHHHHHHHHEHHHHGHGGHHHHHHHGGHFHHHHHHHHHHHHHHGHHHHHHHHHHHGGGGGGGDHHHHHHHGGGGGGGGGGGGGGGGGGFFFFFFFFFFFFFFFFFFFFFFFFFFFFFFEFFFFFFFFFFFFFFFFFFFFFFFFFFFFFFFFFFFFFFFFFFFFFFFFFFFFFFFFFFFFFFFFFFFFFFFFF/
@M05620:45:000000000-G6HP7:1:1101:21582:4339 1:N:0:185
CATCCTGACCCTGAAGTACCCCGGCTTGATTTCTGACATTAGATCGGAAGAGCACACGTCTGAACTCCAGTCACGGACATTTATCTCGTATGCCGTCTTCTGCTTGAAAAAAAAAAAAGTTTTGTTTACCAAATCCCCCTGTTCAGAACATGTCACGAACCATACGTTTACTCACCTCAGGGCCAATAGACTCTAATTCTTATAGATTTATTCTCCAATACATTTTATGCTATTCATCTTTACAAAAATTA
+
BBBBBFFFFFFFGGGGGGGGGGG??CEECHHHHDHHHHHHHHAGHHGAFEGHGHHHGGHHHGHHHHHFFFFGFHGGGGCGHGGFHEGFFGGGEGEEEGGHHHHFDHGHFHHGGGG<///?<1<F0001?111/1<11>.-.<111100/C0/0000...--.0:/.0;/.;0;0/.9.://.....900;000000090;0;09000000=F/////////;:////;//////;///;/B/////:;A//
@M05620:45:000000000-G6HP7:1:1101:8237:4340 1:N:0:185
ATCTCTATCTCCTAAAAACCTGTTTAGATTTGGAGATAGACCTTCAGGTTTTTCATCATTTTCTGCATGAATTATACATTGACCACGTTCCAGCGTGGTCAGTTTGCAGCATTCTGTTATTTTGTTTGACAGAGTGTCTTGTTGAGAACATATGTAGGACATGATTTTTTCTTGCAACAGGGAAAATAAAGTATAAGTTTTAAAGATTTATTCTTTAATAAAGGATCTCAAAGCCAGCTTTAGAAAAAGGA
+
BCBCCFFFFFFFGGGGGGGGGGHHHHHHHHHHHHHHHHHHHHHHHHHHHHHGGHHHHIIHIIHIHHHHHHHHHHHHHHHHHHHHHHGHHHHHHHGGGGHHHHHHHHHHHHHHHHHHHHHHHHHHHHHHHHHHHHHHHHHHHHHHHHGHHHHHHHHHHHHHHHHHHHHHHGHFHHHHHHHHHGGHHHHHHGHHHHHGHGHHHHGHHHHHHHHHHHHHHHHHHHHHHHHGHGHGHHHHHGHHHHHGGHGHGGH
@M05620:45:000000000-G6HP7:1:1101:20091:4346 1:N:0:185
AAACCAAGCAGACACTCACCGCTCCCTCGCCACAGGCCAATAGTTTGTCCTCACTGAGTTGGCAACAAGTGGCTGCTGTGGCTGCCATTTTTCTGGTGATGGCCATCAGCTCCGACGAGGTCAGCTGGGGGGCTTTCTTTGTGTAAGCAACGAGAAACCTGAAAGAAGCATTTTTTAACTAAGTCCTGCTGAGTCATTCATGAGTTTTTAGCCGCCTTGCTTCTTCTCACAGACTCTCTACTCTCATGCCA
+
BBABBBBFBFFFGGGGGGGGGGGFGGHHGGGGGHHGGGHHHFGHHHHHHHHHGGHEFHHHHHHHHHHHHHHHGHGGHFHHHHHGGHFHHHHHHHGHHHHHDFHHGHHHHHHHHGGGGEGGFHGHHHHHGGGGGGGGGGGGGGGGGGFFFBFFFFFFFFFFFFFFFFFFFFFFFFFF9FFFFFFFFFFFFFFFFFFFFFFFFFFFFFFFFFFFFFFFFFFFFFFFFFFFFFFFFFFFFFFFFFFFFFFFFFB
@M05620:45:000000000-G6HP7:1:1101:20065:4356 1:N:0:185
AAACCAAGCAGACACTCACCGCTCCCTCGCCACAGGCCAATAGTTTGTCCTCACTGAGTTGGCAACAAGTGGCTGCTGTGGCTGCCATTTTTCTGGTGATGGCCATCAGCTCCGACGAGGTCAGCTGGGGGGCTTTCTTTGTGTAAGCAACGAGAAACCTGAAAGAAGCATTTTTTAACTAAGTCCTGCTGAGTCATTCATGAGTTTTTAGCCGCCTTGCTTCTTCTCACAGACTCTCTACTCTCATGCCA
+
BBBCCBCFCFFFGGGGGGGGGGGGGGHHGGGGGHHHGGHHHHHHHHHHHHHHHHHHHH5FHHHHHHHHHHHHGHGGHHHHHHHGGHHHHHHHHHHHHHHHHHHHHHHHHHHHHGGGGGGGFHHHHHHHGGGGGGGGGGGGGGGGGGFFFFFFFFFFFFFFFFFFFFFFFFFFFFFFFFFFFFFFFFFFFFFFFFFFFFFFFFFFFFFFFFFFFFFFFFFFFFFFFFFFFFFFFFFFFFFFFFFFFFFFFFF
@M05620:45:000000000-G6HP7:1:1101:13422:4357 1:N:0:185
AAACCAAGCAGACACTCACCGCTCCCTCGCCACAGGCCAATAGTTTGTCCTCACTGAGTTGGCAACAAGTGGCTGCTGTGGCTGCCATTTTTCTGGTGATGGCCATCAGCTCCGACGAGGTCAGCTGGGGGGCTTTCTTTGTGTAAGCAACGAGAAACCTGAAAGAAGCATTTTTTAACTAAGTCCTGCTGAGTCATTCATGAGTTTTTAGCCGCCTTGCTTCTTCTCACAGACTCTCTACTCTCATGCCA
+
CC@CCCCFCFFFGGGGGGGGGGGGGGHHGGGGGHGHGGHHHHHHHHHHHHHHHHHHHHGHHHHGHHHHHGHHGHGGHHGHHHHGGHHHHHHHHHHHHHHHHHHHHHHHHHHHHGGGGGGGDHHHHHHHGGGGGGGGGGGGGGGGGGFFFFFFFFFFFFFFFFFFFFFFFFFFFFFFFFFFFFFFFFFFFFFFFFFFFFFFFFFFFFFFFFFFFFFFFFFFFFFFFFFFFFFFFFFFFFFFFFFFFFFFFFF
@M05620:45:000000000-G6HP7:1:1101:17273:4358 1:N:0:185
AAACCAAGCAGACACTCACCGCTCCCTCGCCACAGGCCAATAGTTTGTCCTCACTGAGTTGGCAACAAGTGGCTGCTGTGGCTGCCATTTTTCTGGTGATGGCCATCAGCTCCGACGAGGTCAGCTGGGGGGCTTTCTTTGTGTAAGCAACGAGAAACCTGAAAGAAGCATTTTTTAACTAAGTCCTGCTGAGTCATTCATGAGTTTTTAGCCGCCTTGCTTCTTCTCACAGACTCTCTACTCTCATGCCA
+
CCCCCCCFCFFFGGGGGGGGGGGGGGHHGGGGGHHHGGHHHHHHHHHHHHHHHHHHHHHHHHHHHHHHHGHHGHGGHHHHHHHGGHHHHHHHHHHHHHHHHHHHHHHHHHHHHGGGGGGGGHHHHHHHGGGGGGGGGGGGGGGGGGFFFFFFFFFFFFFFFFFFFFFFFFFFFFFFFFFFFFFFFFFFFFFFFFFFFFFFFFFFFFFFFFFFFDFFFFFFFFFFFFFFFFFEFFFFFFFFFFFFFFFFFF0
@M05620:45:000000000-G6HP7:1:1101:17254:4359 1:N:0:185
AAACCAAGCAGACACTCACCGCTCCCTCGCCACAGGCCAATAGTTTGTCCTCACTGAGTTGGCAACAAGTGGCTGCTGTGGCTGCCATTTTTCTGGTGATGGCCATCAGCTCCGACGAGGTCAGCTGGGGGGCTTTCTTTGTGTAAGCAACGAGAAACCTGAAAGAAGCATTTTTTAACTAAGTCCTGCTGAGTCATTCATGAGTTTTTAGCCGCCTTGCTTCTTCTCACAGACTCTCTACTCTCATGCCA
+
AAABBABFBFFFGFGGGGGGGGGGGGHHGGGDGHHGGGGHHHHHHHHGHHHHHHHHHHGGHHHGFHHHHFFHGFFGHGHHHHHEGHHHHGHHHHHHHHFDEGGGCFHHHHHHHEEEFCGCGFFHHHHHGCCGGAGGGGFGGGGFGEFFFFFFEFDFFFFFFEBFFEFFFFBFFFFFFFFFBFF9BFFFFFFFFFFFBFFFFFFF9:FFFFB/FACFFFFFFFFFFFBFFFFFFFFFFFFFBBFFBF9;BFF
@M05620:45:000000000-G6HP7:1:1101:20087:4365 1:N:0:185
AAACCAAGCAGACACTCACCGCTCCCTCGCCACAGGCCAATAGTTTGTCCTCACTGAGTTGGCAACAAGTGGCTGCTGTGGCTGCCATTTTTCTGGTGATGGCCATCAGCTCCGACGAGGTCAGCTGGGGGGCTTTCTTTGTGTAAGCAACGAGAAACCTGAAAGAAGCATTTTTTAACTAAGTCCTGCTGAGTCATTCATGAGTTTTTAGCCGCCTTGCTTCTTCTCACAGACTCTCTACTCTCATGCCA
+
CCBCCCCFCFFFGGGGGGGGGGGGGGHHGGGGGHHHGGHHHHHHHHHHHHHHHHHHHHHHHHHHHHHHHHHHGHGGHHHHHHHGGHHHHHHHHHHHHHHHHHHHHHHHHHHHHGGGGGGGGHHHHHHHGGGGGGGGGGGGGGGGGGFFFFFFFFFFFFFFFFFFFFFFFFFFFFFFFFFFFFFFFFFFFFFFFFFFFFFFFFFFFFFFFFFFFFFFFFFFFFFFFFFFFFFFFFFFFFFFFFFFFFFFFFB
@M05620:45:000000000-G6HP7:1:1101:20058:4374 1:N:0:185
AAACCAAGCAGACACTCACCGCTCCCTCGCCACAGGCCAATAGTTTGTCCTCACTGAGTTGGCAACAAGTGGCTGCTGTGGCTGCCATTTTTCTGGTGATGGCCATCAGCTCCGACGAGGTCAGCTGGGGGGCTTTCTTTGTGTAAGCAACGAGAAACCTGAAAGAAGCATTTTTTAACTAAGTCCTGCTGAGTCATTCATGAGTTTTTAGCCGCCTTGCTTCTTCTCACAGACTCTCTACTCTCATGCCA
+
BAAAB@B?AFCFFGGGGGGGAEGEGFHH?EEEFHGHGGGHH3EHHHHHGFGGFHH5FGHGB3FFHHHEHFGFEFEFFHHBGHFFGHHHHHFHF4GHHHFEGHFEFFHHHHHGHEEGE?CCGFFHHHFGDCDGGGGGFFGGGG/CFFFFFFFBFFFFFFFEF/FFFFFFEFFFFFFBEFFFEFBBFFFFFFFFFFFFFFFFFFFFFFFFFF9FF.-@DFFFFFFFFFFFFFFFFFFFFFFFFFFFFFFBFFB
@M05620:45:000000000-G6HP7:1:1101:7676:4377 1:N:0:185
CATCCTGACCCTGAAGTACCCCGGCTTGATTTCTGACATTAGATCGGAAGAGCACACGTCTGAACTCCAATCACGGACATTTATCTCGTATGCCGTCTTCTGCTTGAAAAAAAAAAAAAAAAAACAGCAAGAGACAAAAAAGGATTGATAGTAAAACAGATAGAAAAGCAGTGAAGAGAGTGTGTGAGCTACAACAAAGTAAAGCAGAAGATAATAATAGTAATGGAAAGACAGTAGACATTCAGAGGACA
+
CBCCCFFFFFFFGGGGGGGGGGGGGGGGHHHHHHHGHHHHGHHHHHG2FEGHHGHGHGGHHGHHHHHHGHHHFHGFGGGHHHGHDGHHGGHHHHGFGHGHHHHHHHGHHFHGFCGC?<//-<--.</.////.//://..:../90/00000;000:.:/090000//.0;000000./.00:0..090000000.../0000000///00000090000000;90000.////9000900000000.../
@M05620:45:000000000-G6HP7:1:1101:12488:4387 1:N:0:185
AGATTACTGCAACAGTTCCCCCTGGACCTGGAAAAGTTTCTTGCCTGGCTTACAGAAGCTGAAACAACTGCCAATGTCCTACAGGATGCTACCCGTAAGGAAAGGCTCCTAGAAGACTCCAAGGGAGTAAAAGAGCTGATGAAACAATGGCAAGTAAGTCAGGCATTTCCGCTTTAGCACTCTTGTGGATCCAATTGAACAATTCTCAGCATTTGTACTTGTAACTGACAAGCCAGGGACAAAACAAAGAT
+
BBBAAFDFFFFFGGGGGGGGGGGGHHHHHHHHHHHHFGGGHHHHHHHHHHHHHHHGHHHHHGHHGHHHHHHHHGHGHHHHHHGHHHHHHHGHHHGEEFHHHFHHFHHHGHHHHHHGHHHHHHHGGEGFFFHGGFHFHHDHHGFFDGEHDFHFHG>GHHFD@GBGFHGGHGGGGGGHH1>GFFHHHDGFEHHFFGGDHGHGHGGHGHHHHGHHHHHGGCHFHHGFFHHFBGHHGGBFEDEFGGGGGGGFBF0
@M05620:45:000000000-G6HP7:1:1101:12488:4406 1:N:0:185
AGATTACTGCAACAGTTCCCCCTGGACCTGGAAAAGTTTCTTGCCTGGCTTACAGAAGCTGAAACAACTGCCAATGTCCTACAGGATGCTACCCGTAAGGAAAGGCTCCTAGAAGACTCCAAGGGAGTAAAAGAGCTGATGAAACAATGGCAAGTAAGTCAGGCATTTCCGCTTTAGCACTCTTGTGGATCCAATTGAACAATTCTCAGCATTTGTACTTGTAACTGACAAGCCAGGGACAAAACAAAGAT
+
BCCBCFFFFFFFGGGGGGGGGGGGHHHHHHHGHHHHGHHHHHHHHHHHHHHHHHHHHHHHHHHHHGHHHHHHGHHHHHHHHHGHHHHHHHHHHHGFGGHHGHHHHHHHGHHHHHHHHHHHHHHGGHGGHGHHHGHHHHHHHHGHHHHHHHHHHGHHHHHHHHHHHHHHHHGGGGGHHHGHHHHHHHHGHHHHGHHHHHHHHGHHHHHHGHHHHHHHHHHHHHHHHHHHHHHHHGFGGGGGGGGGGGGGGGC
@M05620:45:000000000-G6HP7:1:1101:19128:4410 1:N:0:185
CATCCTGACCCTGAAGTACCCCGGCTTGATTTCTGACATTAGATCGGAAGAGCACACGTCTGAACTCCAGTCACGGACATTTATCTCGTATGCCGTCTTCTGCTTGAAAAAAAAAAAAACAACAAAACACATAGATACATACCATTACCCAATAATCTTATTACCTGGACCACAACTTGATGAGATGTAGCATCGTATATATCCGATGTGAGGCGACGAAAGGAGGAACATCCTAGATGCATAATTCTATG
+
DCCCDFFFFFFFGGGGGGGGGGGGGGGGHHHHHHHHHHHHHHHHHHGGGGHHHHHHHGGHHGGHHHHHHHHHGHGGGGGHHHGHFHHHGDHHHHGGGHGHHHHHHHHGHHHGGFGC<>>/=////000.>.11111111110/0=0000/0./000000000;0000./.:.:...00000000:00000000;...:0;0000.....000..------.../..././00/00;0000;000000;000
@M05620:45:000000000-G6HP7:1:1101:9260:4416 1:N:0:185
ATCTCTATCTCCTAAAAACCTGTTTAGATTTGGAGATAGACCTTCAGGTTTTTCATCATTTTCTGCATGAATTATACATTGACCACGTTCCAGCGTGGTCAGTTTGCAGCATTCTGTTATTTTGTTTGACAGAGTGTCTTGTTGAGAACATATGTAGGACATGATTTTTTCCTGCAACAGGGAAAATAAAGTATAAGTTTTAAAGATTTATTCTTTAATAAAGGATCTCAAAGCCAGCTTTAGAAAAAGGA
+
CCCCCFFFFFFFGGGGGGGGGGHHHHHHHHHHHHHHHHHHHHHHHHHHHHHGGHHHHHHHHHIIIHHHHHHHHHHHHHHHHHHHHHGGHHHHHHGGGGHHHHHHHHHHHHHHHHHHHHHHHHHHHHHHHHHHHHHHHHHHHHHHHHHHHHHHHHHHHHHHHHHHHHHHHGHHH2GHHHHHHGGHHHHHHHHHHHHHHGHHHHHHHHHHHHHHHHHHHHHHHHHHHHHHHGHHHHHHHGHHHHHHHHHHGGH
@M05620:45:000000000-G6HP7:1:1101:12878:4445 1:N:0:185
ATCTCTATCTCCTAAAAACCTGTTTAGATTTGGAGATAGACCTTCAGGTTTTTCATCATTTTCTGCATGAATTATACATTGACCACGTTCCAGCGTGGTCAGTTTGCAGCATTCTGTTATTTTGTTTGACAGAGTGTCTTGTTGAGAACATATGTAGGACATGATTTTTTCCTGCAACAGGGAAAATAAAGTATAAGTTTTAAAGATTTATTCTTTAATAAAGGATCTCAAAGCCAGCTTTAGAAAAAGGA
+
BBBBBFFFFFFFGGGGGGGGGGFGHHHHFHHHHHGHHHHGHGHHHHHHHHHGGHHHHHHGHHHHHHHHHHHHHHHHHGHHHFHHHHGHHHHHHHGEGFHHHHHHHHHHHHHHHHHHHHHHHHHHHHHHHHGHHHHHHHHHHHHHHHHHHHHHHHGHHHHHHHHHHHHHHGHHHHHHHHHHHGGHGHHHGHHGHHHHHFHHHHFHHHHHHHHHHHHHHHHHHFHHHHHHHGGHHHFHHGGHHHHBGCGFFGH
@M05620:45:000000000-G6HP7:1:1101:14866:4446 1:N:0:185
AGATTACTGCAACAGTTCCCCCTGGACCTGGAAAAGTTTCTTGCCTGGCTTACAGAAGCTGAAACAACTGCCAATGTCCTACAGGATGCTACCCGTAAGGAAAGGCTCCTAGAAGACTCCAAGGGAGTAAAAGAGCTGATGAAACAATGGCAAGTAAGTCAGGCATTTCCGCTTTAGCACTCTTGTGGATCCAATTGAACAATTCTCAGCATTTGTACTTGTAACTGACAAGCCAGGGACAAAACAAAGAT
+
BABBBFFFFFDFGGGGGGGGGGGGHHHHHHHHHHHHGHHHHHHHHHHHHHHHHHHHHHHHHHHHHHHHHHHHHHHHHHHHFHHHGGHHHHHHHHGFEGHHHHGHHHHHGHHHHHHHHHHHHEHGGEGGHHHHGGHHHHHHHGHHHHHHGHHHHGHGGHHHHGHGHHHHHHGGGGGGHHHHHHHHHHHGHHHHGHHHHHHHHHHHHHHHHHHHHHHHHHHHHHHHHHHHHHHHHGGGGGGGGGGGGGGGGGC
@M05620:45:000000000-G6HP7:1:1101:12859:4446 1:N:0:185
ATCTCTATCTCCTAAAAACCTGTTTAGATTTGGAGATAGACCTTCAGGTTTTTCATCATTTTCTGCATGAATTATACATTGACCACGTTCCAGCGTGGTCAGTTTGCAGCATTCTGTTATTTTGTTTGACAGAGTGTCTTGTTGAGAACATATGTAGGACATGATTTTTTCCTGCAACAGGGAAAATAAAGTATAAGTTTTAAAGATTTATTCTTTAATAAAGGATCTCAAAGCCAGCTTTAGAAAAAGGA
+
CCBBCFFFFFFFGGGGGGGGGGHHHHHHHHHHHHHHHHHHGHHHHHHHHHHGGHHHHHHHIHIHHHHHHGHHHHHHHHHHHHHHHHGGHHHHHHGFGGHHHHHHHHHHHHHHHHHHHHHHHHHHHHHHHHHHHHHHHHHHHHHHHHHHHHHHHHHHHHHHHHHHHHHHHGHHHHHHHHHHHGGHHHHHHGHHHHHHHGHHHHHHHHHHHHHHHHHHHHHHHHHHHHGHHHHGHHHHHGHHHHHHHHHHGGH
@M05620:45:000000000-G6HP7:1:1101:14192:4461 1:N:0:185
AAACCAAGCAGACACTCACCGCTCCCTCGCCACAGGCCAATAGTTTGTCCTCACTGAGTTGGCAACAAGTGGCTGCTGTGGCTGCCATTTTTCTGGTGATGGCCATCAGCTCCGACGAGGTCAGCTGGGGGGCTTTCTTTGTGTAAGCAACGAGAAACCTGAAAGAAGCATTTTTTAACTAAGTCCTGCTGAGTCATTCATGAGTTTTTAGCCGCCTTGCTTCTTCTCACAGACTCTCTACTCTCATGCCA
+
BABBCCCFCFFFGGGGGGGGGGGGGGHHGGGGGHHHGGGHHHHHHHHHHHHHHHHHHHHHHHHGHHHHHGHHGHGGHHHHHHHGGHHHHHHHHHHHHHHHHHHHHHHHHHHHHGGGGGGGGGHHHHHHGGGGGGGGGGGGGGGGGGFFFFFFFFFFFFFFFFFFFFFFFFFFFFFFFFFFFFFBFFFFFFFFFFFFFFFFFFFFFFFFFFFFFFFFFFFFFFFFFFFFFFFFFFFFFFFFFFFFFFBFFFF
@M05620:45:000000000-G6HP7:1:1101:14211:4466 1:N:0:185
AAACCAAGCAGACACTCACCGCTCCCTCGCCACAGGCCAATAGTTTGTCCTCACTGAGTTGGCAACAAGTGGCTGCTGTGGCTGCCATTTTTCTGGTGATGGCCATCAGCTCCGACGAGGTCAGCTGGGGGGCTTTCTTTGTGTAAGCAACGAGAAACCTGAAAGAAGCATTTTTTAACTAAGTCCTGCTGAGTCATTCATGAGTTTTTAGCCGCCTTGCTTCTTCTCACAGACTCTCTACTCTCATGCCA
+
AB@BAAAFBFFFGGGGGGGGGGGGGGGHGGGGGHHHGGGHHGHHGHGHHGHHHHHHHHFGFHHHHHHHHGHHGHGGHHGGHHHGGHHHHHHGHHHHHHHHHHHHHHHHHGHGHFGGGGFG?FFHGGHHGGGGGGGGGGGGGGGGGGFFFFFFFDFFFFFFFFFFFFFFFFFFFFFFFFFFFFFBFFFFFFFFFBFFFFFFFFFFFFFFFFFFFFFFFFFFFFFFFEFFFFFFFFFFEFFFFFFFFFBFFFF
@M05620:45:000000000-G6HP7:1:1101:14188:4483 1:N:0:185
AAACCAAGCAGACACTCACCGCTCCCTCGCCACAGGCCAATAGTTTGTCCTCACTGAGTTGGCAACAAGTGGCTGCTGTGGCTGCCATTTTTCTGGTGATGGCCATCAGCTCCGACGAGGTCAGCTGGGGGGCTTTCTTTGTGTAAGCAACGAGAAACCTGAAAGAAGCATTTTTTAACTAAGTCCTGCTGAGTCATTCATGAGTTTTTAGCCGCCTTGCTTCTTCTCACAGACTCTCTACTCTCATGCCA
+
BAABCAAFCFFFGGGGGGGGGGGGGGHHGGGGGHHHGGGHHHHHHHHHHHHHHHHHHGGHHHHFHHHGHGHHGHGGHHHHHHHGGHHHHHHHHHHHHHGHHHHHHHHGHHHHHGGGGGGGGGHHHHHHGGGGGGGGGGGGGFGGGFFFFFFFFFFFFFFFFFFFFFFFFFFFFFFFFFFFFFFBFFFFFFFFFFFFFFFFFFFFBFFFFFFFFFFFFFFFFFFFFFFFFFFFFFFFFFFFFFFFFFBFFFF
@M05620:45:000000000-G6HP7:1:1101:14207:4484 1:N:0:185
AAACCAAGCAGACACTCACCGCTCCCTCGCCACAGGCCAATAGTTTGTCCTCACTGAGTTGGCAACAAGTGGCTGCTGTGGCTGCCATTTTTCTGGTGATGGCCATCAGCTCCGACGAGGTCAGCTGGGGGGCTTTCTTTGTGTAAGCAACGAGAAACCTGAAAGAAGCATTTTTTAACTAAGTCCTGCTGAGTCATTCATGAGTTTTTAGCCGCCTTGCTTCTTCTCACAGACTCTCTACTCTCATGCCA
+
AA?AABB4AFFFGGGGFGGGGGFGGGHHECGGGHCCFGDHFFFGHHBHHHBHFHHGHH5FFGHHHHHHH@FGFHGGHFHHGEAFGHHHHHGHHHGFHFHBGFHGHGHHHHFHHGGGG<>BFGHFFHHEG/C?BDAFGEFGG;FFGGFFFFFFFFFFFFFFFFBBFFFFFFFBFFFFFFFFFEFBFFFFFFF9AFFFFFFBBB9FBFFFFFFEFFFFFFFFFFFFFFFFFFFFFFEFFFFFFFFFFFFFFF/
@M05620:45:000000000-G6HP7:1:1101:11350:4500 1:N:0:185
ATCTCTATCTCCTAAAAACCTGTTTAGATTTGGAGATAGACCTTCAGGTTTTTCATCATTTTCTGCATGAATTATACATTGACCACGTTCCAGCGTGGTCAGTTTGCAGCATTCTGTTATTTTGTTTGACAGAGTGTCTTGTTGAGAACATATGTAGGACATGATTTTTTCCTGCAACAGGGAAAATAAAGTATAAGTTTTAAAGATTTATTCTTTAATAAAGGATCTCAAAGCCAGCTTTAGAAAAAGGA
+
A?3AABFFFFFFGGGGGGGGGGFGFHHHHHHHHHHHHHHHHHHHHGHHHHHGGHHHHHHHHHHHGHHHHGHHHHHFGHHHHHHHHGGHHHHGHHGEFFHHFHHHHHHFHHHHHHHHFHHHHHHHHHHHGHHHHHHHHHHHHHHHHHHHHGHHHHHHHHGHHHHHGHHHHGHHHHHGGCHHHGGGECGHG1FGGGBGHFGHHGEHGGHHHFHHHHHHGFHFGGHFFDHFHBGHHHHHFGCHHHHEFGFCGGC
@M05620:45:000000000-G6HP7:1:1101:10632:4517 1:N:0:185
AAACCAAGCAGACACTCACCGCTCCCTCGCCACAGGCCAATAGTTTGTCCTCACTGAGTTGGCAACAAGTGGCTGCTGTGGCTGCCATTTTTCTGGTGATGGCCATCAGCTCCGACGAGGTCAGCTGGGGGGCTTTTTTTGTGTCAGCAACGAGAAACCTGAAAGCAGCATTTTTTTACTAAGTCCTGCTGAGTCATTCATGAGTTTTTAGCCGCCTTGCTTCTTCTCACAGCCTCTCTCCTCTCCTGCCA
+
BBBBBBAFBFFFGGGGGGGGGGGGGGHHGGGGGHHHGGHHHHHHHHHHHHHHHHHHHHHHHHHHHHHHHHHHGHGGHHHHHHHGGHHHHHHHHHHHHHHHHHHHHHHHHHHHHGGEG/<</B2F2BGGGC/---=F00;9-.9;/;/B/;.9E...//;B?/BFF/B/9.;FFFB--:/9//9B/FFF/B9/AFB//B9B9/99BFBF..;FFD--9A/FFFFFE9//////..9./;F///.;;///999
@M05620:45:000000000-G6HP7:1:1101:11339:4518 1:N:0:185
ATCTCTATCTCCTAAAAACCTGTTTAGATTTGGAGATAGACCTTCAGGTTTTTCATCATTTTCTGCATGAATTATACATTGACCACGTTCCAGCGTGGTCAGTTTGCAGCATTCTGTTATTTTGTTTGACAGAGTGTCTTGTTGAGAACATATGTAGGACATGATTTTTTCCTGCAACAGGGAAAATAAAGTATAAGTTTTAAAGATTTATTCTTTAATAAAGGATCTCAAAGCCAGCTTTAGAAAAAGGA
+
BCBCBFFFFFFFGGGGGGGGGGGHHHHHHHHHHHHHHHHGHHHHHHHHHHHGGHHHHHHHIHIHHHHHHGHHHHHHHHHHHGHHHHGHHHHHHHGGGGHHHHHHHHHHHHHHHHHHHHHHHHHHHHHHHHGHHHHHHHHHHHHHHHGHHHGHHHHHHHHHHHHHHHHHHGHHHHHHHHHHHGGGHHHGHGHHHHHHHGHHHHGHHHHHHHHHHHHHHGHHHGHHHHHHHGGFHHFGHGHHHHHHGHHHGGH
@M05620:45:000000000-G6HP7:1:1101:10650:4527 1:N:0:185
AAACCAAGCAGACACTCACCGCTCCCTCGCCACAGGCCAATAGTTTGTCCTCACTGAGTTGGCAACAAGTGGCTGCTGTGGCTGCCATTTTTCTGGTGATGGCCATCAGCTCCGACGAGGTCAGCTGGGGGGCTTTCTTTGTGTAAGCAACGAGAAACCTGAAAGAAGCATTTTTTAACTAAGTCCTGCTGAGTCATTCATGAGTTTTTAGCCGCCTTGCTTCTTCTCACAGACTCTCTACTCTCATGCCA
+
CCBCCABFCFFFGGGGGGGGGGGGGGHHGGGGGHHHGGHHHHHGHHHHHHHHHHHHHHGHHHHHHHHHHHHHGHGGHHHHHHHGGHHHHHHHHHHHHHGHHHHHHHHHHHHHHGGEGGGGEGHHHHHHGGGGGGGGGGGGGGGGGGFFFFFFFFFFFFFFFFFFFFFFFFFFFFFFFFFFFFFFFFFFFFFFFBFFFFFFFFFFFFFFFFFFFFFFFFFFFFFFFFFFFFFFFFFFFFFFFFFFFFFFFFF
@M05620:45:000000000-G6HP7:1:1101:12105:4538 1:N:0:185
ATCTCTATCTCCTAAAAACCTGTTTAGATTTGGAGATAGACCTTCAGGTTTTTCATCATTTTCTGCATGAATTATACATTGACCACGTTCCAGCGTGGTCAGTTTGCAGCATTCTGTTATTTTGTTTGACAGAGTGTCTTGTTGAGAACATATGTAGGACATGATTTTTTCCTGCAACAGGGAAAATAAAGTATAAGTTTTAAAGATTTATTCTTTAATAAAGGATCTCAAAGCCAGCTTTAGAAAAAGGA
+
CCCCCFFFFFFFGGGGGGGGGGHHHHHHHHHHHHHHHHHHHHHHHHHHHHHGGHHHHIHHHIHHIHHHHHHHHHHHHHHHHHHHHHGHHHHHHHGEGGHHHHHHHHHGHHHHHHHHHHHHHHHHHHHHGHHHHHHHHHHHHHHHHHHHHHHHHHHHHGHHHHHHHHHHHGHHHHGHHHHHHGGHHHHHGHHHHHHHHHHHHHGHHHHHHHHHHHHHHHHHHHHHHHHHHGGHHHHHHGGHHHHEGFHHGGF
@M05620:45:000000000-G6HP7:1:1101:10662:4540 1:N:0:185
AAACCAAGCAGACACTCACCGCTCCCTCGCCACAGGCCAATAGTTTGTCCTCACTGAGTTGGCAACAAGTGGCTGCTGTGGCTGCCATTTTTCTGGTGATGGCCATCAGCTCCGACGAGGTCAGCTGGGGGGCTTTCTTTGTGTAAGCAACGAGAAACCTGAAAGAAGCATTTTTTAACTAAGTCCTGCTGAGTCATTCATGAGTTTTTAGCCGCCTTGCTTCTTCTCACAGACTCTCTACTCTCATGCCA
+
BA@AAAAFBF4CGGCGGGGGGGGGGGHHGGGGGHHGGGHHHGHGHHHHHHHGHHHHHHGHHFHHHHHHHGHHGHGGGHGHHHHGGHGGHHGHHHHGGGFHFHHHHHHGHHHHHGGGCEFGGGHHHHHEFCGGGGGGGGGGGGGGGGFFFFFFFFFFFFFFFFFFFFFFFFFFFFFFFFFFFFFBFFFFFFFFFFFFBFFFFFFFFFFFFFEFFFFFFDFFFFFFFFFFFFFBFFFFFFFFFFFFFFFBBFB
@M05620:45:000000000-G6HP7:1:1101:10645:4545 1:N:0:185
AAACCAAGCAGACACTCACCGCTCCCTCGCCACAGGCCAATAGTTTGTCCTCACTGAGTTGGCAACAAGTGGCTGCTGTGGCTGCCATTTTTCTGGTGATGGCCATCAGCTCCGACGAGGTCAGCTGGGGGGCTTTCTTTGTGTAAGCAACGAGAAACCTGAAAGAAGCATTTTTTAACTAAGTCCTGCTGAGTCATTCATGAGTTTTTAGCCGCCTTGCTTCTTCTCACAGACTCTCTACTCTCATGCCA
+
BBABBAAFBFFFGGGGGGGGGGGGGGHHGGGGGGHHGGHHHGHHHHHHHHHHHHHHHHFGHHHGHHHHHHHHGHGGHHGHHHHGGHHHHHHHHHHHHHGHHHHHHHHHHHHHHGGGGGGGAGHHHHHHGGGGGGGGGGGGGFGGGFFFFFFFFFFFFFFFFFFFFFFFFFFFFFFFFFFFFFFFFFFFFFFFFBFFFFFFFFFFFFFFFFFFFFFFFFFFFFFFFFFFFFFFFFFFFFFFFFFFFFFBFF9
@M05620:45:000000000-G6HP7:1:1101:18484:4562 1:N:0:185
ATCTCTATCTCCTAAAAACCTGTTTAGATTTGGAGATAGACCTTCAGGTTTTTCATCATTTTCTGCATGAATTATACATTGACCACGTTCCAGCGTGGTCAGTTTGCAGCATTCTGTTATTTTGTTTGACAGAGTGTCTTGTTGAGAACATATGTAGGACATGATTTTTTCCTGCAACAGGGAAAATAAAGTATAAGTTTTAAAGATTTATTCTTTAATAAAGGATCTCAAAGCCAGCTTTAGAAAAAGGA
+
BBBCCFFFFFFFGGGGGGGGGGHHHHHHHHHHHHHHHHHHHHHHHHHHHHHGGHHHHHHHHHHHHHHHHGHHHHHHHHHHHHHHGHGHHHHHHHGGGGHHHHHHHHHHHHHHHHHHHHHHHHHHHHHHHHHHHHHHHHHHHHHHHHHHHHHHHHHHHHHHHHHHHHHHHGHHHHGHHHHHHGGGHHHGHHHHHHHHHFGHHHGGHHHHHHHHHHHHHHHGHGHHHHHHHGHGHHGHHGHHHHHHHHHHGGG
@M05620:45:000000000-G6HP7:1:1101:12111:4565 1:N:0:185
ATCTCTATCTCCTAAAAACCTGTTTAGATTTGGAGATAGACCTTCAGGTTTTTCATCATTTTCTGCATGAATTATACATTGACCACGTTCCAGCGTGGTCAGTTTGCAGCATTCTGTTATTTTGTTTGACAGAGTGTCTTGTTGAGAACATATGTAGGACATGATTTTTTCCTGCAACAGGGAAAATAAAGTATAAGTTTTAAAGATTTATTCTTTAATAAAGGATCTCAAAGCCAGCTTTAGAAAAAGGA
+
CCCCCFFFFFFFGGGGGGGGGGHHHHHHHHHHHHHHHHHHHHHHHHHHHHHGGHHHHHIHHHHIHHHHHGHHHGHGHHHHHHHHHHGGHHHHHHGFGGHHGHHHHHHGHHGHHHHHHHHHHHHHHHHHGHHHHHGHHHHHHHHHHHHHHHGHHHHHHHHHHHHHHHHHHGHHHHHHHHHHHGGGHHHGHHHGGHHHHGGHHGGHHHHHHGHHHHHHHHHHHFHHHHHHHGHGHHHHHGGHHHHFGHGHGGH
@M05620:45:000000000-G6HP7:1:1101:15946:4583 1:N:0:185
AAACCAAGCAGACACTCACCGCTCCCTCGCCACAGGCCAATAGTTTGTCCTCACTGAGTTGGCACAAGTGGCCGCCGTGGCTGCCATTTTTTTGGTGATGGCCCTCAGCCTCGACGAGGGCCACTGGGGGGCTTTCTTTGTGTAAGCAAAGAGAAAACTGAAAGAAGCCTTTTTTAAATAAGTCCTGCTGAGGCATTCCAGAGTTTTTAGCCGCCCTGCTTTTTTCCACAGACTCTCCACTTCCATTCCAA
+
CCCCCBCFCFFFGGGGGGGGGGGGGFHHGGGGGHHHGGHHHGHHHHHHHHHHHHHHHHHHHHHH3FG15@B11>0///>E>1?1B34BGHH///>??34BF2F///02222B//<///A////.11>FGGF--;F//;F//9//;///;9////;F/;///;B//://./;BFFF.B///;///;::////....9;/////9/;BFF.//;.-:-;9./;//;-//:/:././//////////////;//
@M05620:45:000000000-G6HP7:1:1101:18483:4584 1:N:0:185
ATCTCTATCTCCTAAAAACCTGTTTAGATTTGGAGATAGACCTTCAGGTTTTTCATCATTTTCTGCATGAATTATACATTGACCACGTTCCAGCGTGGTCAGTTTGCAGCATTCTGTTATTTTGTTTGACAGAGTGTCTTGTTGAGAACATATGTAGGACATGATTTTTTCCTGCAACAGGGAAAATAAAGTATAAGTTTTAAAGATTTATTCTTTAATAAAGGATCTCAAAGCCAGCTTTAGAAAAAGGA
+
A3ABBBFFFFFFGGFFFGGGGGHHFHHHHFHGHHHFHHHHHHHHHHHHHHHGGHHHHFHHHHHHHHFHHFHHHHHGGFHHHHHHFHGGHHHHHHGGGGHHGHFHEGGHHHH3GHHHFGHHHHFHHHHHHHGHHHGGGHHHHGHHHHGHFFGEGHHHGHHHHHHHGGHHHGHHHHHHGHHHHGEFHHHFHGH<FGHGHFHHHHHGHHGBGHHHHHHHHHHHFGHHHHHGHFHFHHCGHGHHHHHHHFHHGGH
@M05620:45:000000000-G6HP7:1:1101:15934:4598 1:N:0:185
AAACCAAGCAGACACTCACCGCTCCCTCGCCACAGGCCAATAGTTTGTCCTCACTGAGTTGGCAACAAGTGGCTGCTGTGGCTGCCATTTTTCTGGTGATGGCCATCAGCTCCGACGAGGTCAGCTGGGGGGCTTTCTTTGTGTAAGCAACGAGAAACCTGAAAGAAGCATTTTTTAACTAAGTCCTGCTGAGTCATTCATGAGTTTTTAGCCGCCTTGCTTCTTCTCACAGACTCTCTACTCTCATGCCA
+
BCCCCBCFCFFFGGGGGGGGGGGGGGHHGGGGGHHHGGGHHHHHHHHHHHHHHHHHHHGHHHHHHHHHHGHHGHEFHHGGHHHGGHHHHHHHHHHHHHHHHHHHHHHHHHHHHGGGGGGGDHHHHHHHGGGGGGGGGGGGGGGGGGFFFFFFFFFFFFFFFFFFFFFFFFFFFFFFFFFFFFFFFFFFFFFFFFFFFFFFFFFFFFFFFFFFFFFFFFFFFFFFFFFFFFFFFFFFFFFFFFFFFFFFFFF
@M05620:45:000000000-G6HP7:1:1101:16573:4607 1:N:0:185
AAACCAAGCAGACACTCACCGCTCCCTCGCCACAGGCCAATAGTTTGTCCTCACTGAGTTGGCAACAAGTGGCTGCTGTGGCTGCCATTTTTCTGGTGATGGCCATCAGCTCCGACGAGGTCAGCTGGGGGGCTTTCTTTGTGTAAGCAACGAGAAACCTGAAAGAAGCATTTTTTAACTAAGTCCTGCTGAGTCATTCATGAGTTTTTAGCCGCCTTGCTTCTTCTCACAGACTCTCTACTCTCATGCCA
+
CBABBCCFCFFFGGGGGGGGGGGGGGHHGGGGGHGHGGHHHHHHHHHHHHHHHHHHHHFGHHHHHHHHHGHHGHGGHHHHHHHGGHHHHHHHHHHHHHHHHHHHHHHHHHHHHGGEGGGGDGGHHHHHGGGGFGGFFGGGG0B:FFFFFF.@9AAFFFFFFFFFBF?FFFFFFFFAFFFFFFFFFFFFFFF/A:FFFFFFFFFFFFFFEEFFF?DFFFFFFFFFFFFBFFFFFFFFFF/FFFFF//BBFB/
@M05620:45:000000000-G6HP7:1:1101:23686:4609 1:N:0:185
AAACCAAGCAGACACTCACCGCTCCCTCGCCACAGGCCAATAGTTTGTCCTCACTGAGTTGGCAACAAGTGGCTGCTGTGGCTGCCATTTTTCTGGTGATGGCCATCAGCTCCGACGAGGTCAGCTGGGGGGCTTTCTTTGTGTAAGCAACGAGAAACCTGAAAGAAGCATTTTTTAACTAAGTCCTGCTGAGTCATTCATGAGTTTTTAGCCGCCTTGCTTCTTCTCACAGACTCTCTACTCTCATGCCA
+
AABBBBBFBFFFGGGGFGGGEGGGGGHFGGGGGHHAFFEGFCEHHHHHHHHHHHHHHHHHBGHHHHHHHFFFFHGGHHHHHHGGGHHHHGHHGGHHHHFHGHHHHHHHHHHHHGGGGGGCGHHHHHHHGGGGGGGGGGGGGGGGGGFFFFFFEFFDFFFFFFFFFFFFFFFFFFFFFFFFFFFFFFFFFFFFFFFFFFFFFFFFFFFFFEFFFDCBDFFFFFFFEFFFFFFFFEFFFFFFFFFFFFFBFFB
@M05620:45:000000000-G6HP7:1:1101:11910:4618 1:N:0:185
AGATTACTGCAACAGTTCCCCCTGGACCTGGAAAAGTTTCTTGCCTGGCTTACAGAAGCTGAAACAACTGCCAATGTCCTACAGGATGCTACCCGTAAGGAAAGGCTCCTAGAAGACTCCAAGGGAGTAAAAGAGCTGATGAAACAATGGCAAGTAAGTCAGGCATTTCCGCTTTAGCACTCTTGTGGATCCAATTGAACAATTCTCAGCATTTGTACTTGTAACTGACAAGCCAGGGACAAAACAAAGAT
+
AB@3ADFFFFFFGGGGGGGGGGGGHHHHHHHHFHHHFHHHHHHHHHHHHHHGHHHHHHHHHHHHHHHHHHHHHHHHHHHHHHFHGGGHHHHHHHGGGGHGFHHAHHHHGHFHHGHHFHHHHHHGGGGGHFHHHGHHHHEHFHFFFHFFGHGHHGHFFGFGHHHHHHHGHHGGGGGHHHBHHGGHHGHGHFHHEHHHFEHGGGHHHHHGGFFHFCHHGHHHGFHFFHFHHFFGHGFFFGGEGGFFFGGGFF9
@M05620:45:000000000-G6HP7:1:1101:9472:4624 1:N:0:185
AGATTACTGCAACAGTTCCCCCTGGACCTGGAAAAGTTTCTTGCCTGGCTTACAGAAGCTGAAACAACTGCCAATGTCCTACAGGATGCTACCCGTAAGGAAAGGCTCCTAGAAGACTCCAAGGGAGTAAAAGAGCTGATGAAACAATGGCAAGTAAGTCAGGCATTTCCGCTTTAGCACTCTTGTGGATCCAATTGAACAATTCTCAGCATTTGTACTTGTAACTGACAAGCCAGGGACAAAACAAAGAT
+
AA>AAFBDDBFFGGBBFBFGGGGFGFGHHHHGFGHHFHHHHHHHHHHHGHHFHHEGGHHHHHHHHFHHHHHHFGHHHGHHHHBGHFHGGHHHHHGGFGFHGFHHHHHHGHHHGGHEFGHHHHHGEHGEFDGHHGHHHGDGHGHHFGHHFFBFGGHHHHHHHHGHHHHHHHEDGGGGG1DHGFHHHHFEGHHHHHHHHFGFFCGHHHHFHHHHHHFCGHHHHGHGHGHGGFGHHG/CEGGEACBFFGGGFFF
@M05620:45:000000000-G6HP7:1:1101:16566:4625 1:N:0:185
AAACCAAGCAGACACTCACCGCTCCCTCGCCACAGGCCAATAGTTTGTCCTCACTGAGTTGGCAACAAGTGGCTGCTGTGGCTGCCATTTTTCTGGTGATGGCCATCAGCTCCGACGAGGTCAGCTGGGGGGCTTTCTTTGTGTAAGCAACGAGAAACCTGAAAGAAGCATTTTTTAACTAAGTCCTGCTGAGTCATTCATGAGTTTTTAGCCGCCTTGCTTCTTCTCACAGACTCTCTACTCTCATGCCA
+
A?AAAABFBFFFGGFGGGGGGGGGGGFHFGGGGGHGGGFHHGHGGHHHHHHHHHHGHHDGHGGHHHGHHFGHGHGGHEFHGHHGEHHHHHHHHFHHGHHHHHHHFGGHGHFHHGFEGCFG?GFHFGHHGGGG?DGFFGGGGBFCFFFFBBFBFFFDFFFFFBFFFF?FFFFFFFFFFFFFFF/:BFFFFFFFFBBBBFFFF/BF;B/FFFFEBDFFFFFFFFFFFFBFFFFFFFFFFFFFEFFFFFBBFFF
@M05620:45:000000000-G6HP7:1:1101:9480:4645 1:N:0:185
AGATTACTGCAACAGTTCCCCCTGGACCTGGAAAAGTTTCTTGCCTGGCTTACAGAAGCTGAAACAACTGCCAATGTCCTACAGGATGCTACCCGTAAGGAAAGGCTCCTAGAAGACTCCAAGGGAGTAAAAGAGCTGATGAAACAATGGCAAGTAAGTCAGGCATTTCCGCTTTAGCACTCTTGTGGATCCAATTGAACAATTCTCAGCATTTGTACTTGTAACTGACAAGCCAGGGACAAAACAAAGAT
+
AAAABDFFDFFFGGGGGGGGGGGGHHHHHHHGGHHHBGHHHHHHHHHHHHHHHHHHHHHHHHFHHGHHHGHHFGHHHHHHHHFHHFHHHHGHHHGGGGHHHFHHHHHHGHHHHGHFGHHHHHHGGHGGGGHHHEGHHHGHHGGHHHGHHHHHHGHHHHHHHHHHHHHHHHGGGGGHHHGHHHHHHFFGHHHHHGHHHFHGHHHHHHHDDGFHHGHHHFHHHGHGHHHGHHHHGGFFGGGGGGGGGGGGFGF
@M05620:45:000000000-G6HP7:1:1101:18318:4653 1:N:0:185
ATCTCTATCTCCTAAAAACCTGTTTAGATTTGGAGATAGACCTTCAGGTTTTTCATCATTTTCTGCATGAATTATACATTGACCACGTTCCAGCGTGGTCAGTTTGCAGCATTCTGTTATTTTGTTTGACAGAGTGTCTTGTTGAGAACATATGTAGGACATGATTTTTTCCTGCAACAGGGAAAATAAAGTATAAGTTTTAAAGATTTATTCTTTAATAAAGGATCTCAAAGCCAGCTTTAGAAAAAGAA
+
CCCCCFFFFFFFGGGGGGGGGGHGHHHHHHHHHHHHHHHHHHHHHHHHHHHGGHHHHIHHHHIHHHHHHHHHHHHHHHHHHHHHHHGHHHHHHHGEGGHHHHHHHHHHHHHHHHHHHHHHHHHHHHHHHHHHHHHHHHHHHHHHHHHHHHHHHHHHHHHHHFHHHHHHHGHHHHHHHHHHHGGHHHHHHHHHHHHHHFHHHGHHHHHHHHHHHHHHHHHHHHHHHHHHHGHHHHHHHGHHHHHHHHHHGGH
@M05620:45:000000000-G6HP7:1:1101:13223:4665 1:N:0:185
AGATTACTGCAACAGTTCCCCCTGGACCTGGAAAAGTTTCTTGCCTGGCTTACAGAAGCTGAAACAACTGCCAATGTCCTACAGGATGCTACCCGTAAGGAAAGGCTCCTAGAAGACTCCAAGGGAGTAAAAGAGCTGATGAAACAATGGCAAGTAAGTCAGGCATTTCCGCTTTAGCACTCTTGTGGATCCAATTGAACAATTCTCAGCATTTGTACTTGTAACTGACAAGCCAGGGACAAAACAAAGAT
+
AAAABFFFFFFFGGGGGGGGGGGGHHHHHHHBGHHHGHHHHHHHHHHHHGHHHHHHF3FFGHHHHHHHHFHHHHHHHHHHHHHFFHHHHHHHHHGFGFFHBGHGHGHHGHGGHHHHHHHHGHHGGHGFFHHHFGHHHHHHF3GGHHHHHHHHHGHHHBHFHHHHHHHHHHGFGGGHGHHHHHGFFDG.FHHHE0GGHGHFHHHHFHHHHHGHGHGHHGHHHHCGGHHFHHGGHFFFA.AEG.:CFGAFFFB
@M05620:45:000000000-G6HP7:1:1101:18320:4671 1:N:0:185
ATCTCTATCTCCTAAAAACCTGTTTAGATTTGGAGATAGACCTTCAGGTTTTTCATCATTTTCTGCATGAATTATACATTGACCACGTTCCAGCGTGGTCAGTTTGCAGCATTCTGTTATTTTGTTTGACAGAGTGTCTTGTTGAGAACATATGTAGGACACGATTTTTTCCTGCAACAGGGAAAATAAAGTATAAGTTTTAAAGATTTATTCTTTAATAAAGGATCTCAAAGCCAGCTTTAGAAAAAGAA
+
CCCCCFFFFFFFGGGGGGGGGGGHHHHHHHHHHGHHHHHHHHHHHHHHHHHGGHHHHHHHIHHHIHHFHGHHHHHGHHHHHHHHHHGHHHHHHHGFGGHHHHHHHHHGHHHHHHHHHHHHHHHHHHHHGHGHHHGHHHHHHHHHHHGHHHHFHHHHHHHHFAGGHHGHHGHHHHHHHHHHHGGGHHHHHHHGHHHHHFGHHGHHHGHHHHHHHHHHHHHHHGHHHHHHHFHHHHHHHGGHHHHFFHGHGGG
@M05620:45:000000000-G6HP7:1:1101:19647:4678 1:N:0:185
ATCTCTATCTCCTAAAAACCTGTTTAGATTTGGAGATAGACCTTCAGGTTTTTCATCATTTTCTGCATGAATTATACATTGACCACGTTCCAGCGTGGTCAGTTTGCAGCATTCTGTTATTTTGTTTGACAGAGTGTCTTGTTGAGAACATATGTAGGACATGATTTTTTCCTGCAACAGGGAAAATAAAGTATAAGTTTTAAAGATTTATTCTTTAATAAAGGATCTCAAAGCCAGCTTTAGAAAAAGGA
+
DDDDDFFFFFFFGGGGGGGGGGHHHHHHHHHHHHHHHHHHHHHHHHHHHHHGGHHHHIHHHHHHHHHHHHHHHHHHHHHHHHHHHHGHHHHHHHGGGGHHHHHHHHHHHHHHHHHHHHHHHHHHHHHHHHHHHHHHHHHHHHHHHHHHHHHHHHHHHHHHHHHHHHHHHGHHHHHHHHHHHGGHHHHHHHHHHHHHHGHHHHHHHHHHHHHHHHHHHHHHHHHHHHHHHHHHGHHHHGHHHHHGHGHHGGH
@M05620:45:000000000-G6HP7:1:1101:13235:4680 1:N:0:185
AGATTACTGCAACAGTTCCCCCTGGACCTGGAAAAGTTTCTTGCCTGGCTTACAGAAGCTGAAACAACTGCCAATGTCCTACAGGATGCTACCCGTAAGGAAAGGCTCCTAGAAGACTCCAAGGGAGTAAAAGAGCTGATGAAACAATGGCAAGTAAGTCAGGCATTTCCGCTTTAGCACTCTTGTGGATCCAATTGAACAATTCTCAGCATTTGTACTTGTAACTGACAAGCCAGGGACAAAACAAAGAT
+
CCBBCFFFFFFFGGGGGGGGGGGGHHHHHHGHGHHHGHHHHGHGHHHHHHHHHHHHHHHHHHHHHHHHHHHHHHHHHHHHHHGHHHHHHHHHHHGGGFGHHHHGGHHHGHHHHHHGHHHHHHHGGHGFHHHHHGHHHHHHGHGHGHHHHHHHHGHHHHHHHHGHHHHHHHGGGGGHHHHHHHHHHGGGHGHHHHHHHHHHHHHDGHHHHHHHGHHHHHHFHHHHHHHHHHHHHGGFGGGGGGGGGGGGEGC
@M05620:45:000000000-G6HP7:1:1101:16132:4693 1:N:0:185
AAACCAAGCAGACACTCACCGCTCCCTCGCCACAGGCCAATAGTTTGTCCTCACTGAGTTGGCAACAAGTGGCTGCTGTGGCTGCCATTTTTCTGGTGATGGCCATCAGCTCCGACGAGGTCAGCTGGGGGGCTTTCTTTGTGTAAGCAACGAGAAACCTGAAAGAAGCATTTTTTAACTAAGTCCTGCTGAGTCATTCATGAGTTTTTAGCCGCCTTGCTTCTTCTCACAGACTCTCTACTCTCATGCCA
+
CCCCCBCFDFFFGGGGGGGGGGGGGGHHGGGGGHHHGGHHHHHHHHHHHHHHHHHHHHGHHHHHHHHHHGHHGHGGHHHHHHHGGHHHHHHHHHHHHHHHHHHHHHHHHHHHHGGGGGGGGHHHHHHHGGGGGGGGGGGGGGGGGGFFFFFFFFFFFFFFFFFFFFFFFFFFFFHFFFFFFFFFFFFFFFFFFFFFFFHFFFFFFFFFFFFFFFFFFFFFHHHFFFFFHFFFFFFFFFFHFFFFFFFFFFF
@M05620:45:000000000-G6HP7:1:1101:19656:4695 1:N:0:185
ATCTCTATCTCCTAAAAACCTGTTTAGATTTGGAGATAGACCTTCAGGTTTTTCATCATTTTCTGCATGAATTATACATTGACCACGTTCCAGCGTGGTCAGTTTGCAGCATTCTGTTATTTTGTTTGACAGAGTGTCTTGTTGAGAACATATGTAGGACATGATTTTTTCCTGCAACAGGGAAAATAAAGTATAAGTTTTAAAGATTTATTCTTTAATAAAGGATCTCAAAGCCAGCTTTAGAAAAAGGA
+
AAABBFFFFFFFGGGGGGGGGGHHHHHHHHFHHHHGHHHHGHHHGHHHHHHGGHHHHHHHHHHHGHHGHHHHHHHHHHHHHHHHHHGHHHGHHHGEGGHHFHFHHHHGHHHHHHHHHGHHHHHHHHHHGHHHHHGHHHHHHHHHHHHHHHBGHHGHHHHHHHHHHHHHHGHHHHHHGHHHHGGHHHHGGHHHHHHHHGGHHHGHHHHHHHHHHHHHHHHGGHFHHHGHHHHHHHHGGGHHHHHHHHHHGGH
@M05620:45:000000000-G6HP7:1:1101:13219:4696 1:N:0:185
AGATTACTGCAACAGTTCCCCCTGGACCTGGAAAAGTTTCTTGCCTGGCTTACAGAAGCTGAAACAACTGCCAATGTCCTACAGGATGCTACCCGTAAGGAAAGGCTCCTAGAAGACTCCAAGGGAGTGAAAGAGCTGATGAAACAATGGCAAGTAAGTCAGGCATTTCCGCTTTAGCACTCTTGTGGATCCAATTGAACAATTCTCAGCATTTGTACTTGTAACTGACAAGCCAGGGACAAAACAAAGAT
+
CCBBCFFFFFFFGGGGGGGGGGGGHHHHHHHHHHHHGHHHHHHHHHHHHHHHHHHGHHHHHHHHHHGHHHHHHHHHHHHHHHHHHHHHHHHHHHGGGGHHGGHHHHHHGHHHHHHHHHHHHHHGGHGG0GHHHHHGHHGHHHHHHHHHHHHGHGHFHHGHHHHHHHHHHHGGGGGHHHGHHHHHHHHGHHHHGHHHHHHHHHHHHHHHGHHHHHHFHGHGHHHGHHHHHHHHHGGGGGGGGGGFFGGGGGC
@M05620:45:000000000-G6HP7:1:1101:16143:4707 1:N:0:185
AAACCAAGCAGACACTCACCGCTCCCTCGCCACAGGCCAATAGTTTGTCCTCACTGAGTTGGCAACAAGTGGCTGCTGTGGCTGCCATTTTTCTGGTGATGGCCATCAGCTCCGACGAGGTCAGCTGGGGGGCTTTCTTTGTGTAAGCAACGAGAAACCTGAAAGAAGCATTTTTTAACTAAGTCCTGCTGAGTCATTCATGAGTTTTTAGCCGCCTTGCTTCTTCTCACAGACTCTCTACTCTCATGCCA
+
BB@BBABFCFFFGGGGGGGGGGGGGGHHGGGGGHHHGGHHHHHHHHHHHHHHHHHHHHGHHHHGHHHHHGHHGHFFHGFGGHHGGHHHHHHHHHHHHHGHHHHHHHHHHHHHHGGEGFGGEHHHHHHHGGGGGGGGGGGGGFGFGGFFFFFDFFFFFFFFFFFFFFFFFFFFFFFFFFFFFFFBFFFFFFFFFFFFFFFFFFFFBFFFFFFFFFFFFFFFFFFFFFFFFFFFFFFFFFFFFFFFFFFFFFF
@M05620:45:000000000-G6HP7:1:1101:16123:4708 1:N:0:185
AAACCAAGCAGACACTCACCGCTCCCTCGCCACAGGCCAATAGTTTGTCCTCACTGAGTTGGCAACAAGTGGCTGCTGTGGCTGCCATTTTTCTGGTGATGGCCATCAGCTCCGACGAGGTCAGCTGGGGGGCTTTCTTTGTGTAAGCAACGAGAAACCTGAAAGAAGCATTTTTTAACTAAGTCCTGCTGAGTCATTCATGAGTTTTTAGCCGCCTTGCTTCTTCTCACAGACTCTCTACTCTCATGCCA
+
AAABBABFCFFFGGGGGFGGGGGGGGHHGGGGGHHHGGGGHGHHHHHHHHHHFHHHHHFHHHHGFGHHHGHHGHGGHHHGHHHGGHHHHHHHHHHHHHGHGHHHHHHGHHHHHGGGGGGGGHFHHHHHGGGGGAGGGGGGGGGGGGFFFFFFFFFFFFFFFFFFFFFFFFFFFFFFFFFFFFFBFFFFFFFFF;FFFFFFFFFF:BFFFEFFFFFFFFFFFFFFFFFFFFFFFFFFFFFFFFFFFF9/FFF
@M05620:45:000000000-G6HP7:1:1101:7247:4711 1:N:0:185
CATCCTGACCCTGAAGTACCCCGGCTTGATTTCTGACATTAGATCGGCAGAGCACACGTCTGAACTCCAGTCACGGACATTTATCTCGTATGCCGTCTTCTGCTTGAAAAAAAAAAACAAATCTTCAGAGGTTATTTTGCAGCGGTGATCCCGTCAGAATGCTTCAACGAAGAGTGCGGCACTATTTGATGGAAGTCCGCATCTTTTTCTTCGCATTTCCTCTTCGCCATCGACATTCCTACCCTAGCAAT
+
BBBBBFFFFFFFGGGGGGGGGGEGGGGG2FFFHEHFFHHHGHFHHHG2AEFHGHHGFGHHFGFGGHHH3FGHHHGEFGGGEGHFHHHHEEHHGHGGGGGHHHFHGHHHHFFEEGGGC/?/0?<11@11?1/?011=1>11=11--.-.000/<.<..;C000000:00:;....90;9--99BC00090000/0;000.;-.-/9;://///..:;./////;//....././-.9///;//.9/..////
@M05620:45:000000000-G6HP7:1:1101:16479:4733 1:N:0:185
AGATTACTGCAACAGTTCCCCCTGGACCTGGAAAAGTTTCTTGCCTGGCTTACAGAAGCTGAAACAACTGCCAATGTCCTACAGGATGCTACCCGTAAGGAAAGGCTCCTAGAAGACTCCAAGGGAGTAAAAGAGCTGATGAAACAATGGCAAGTAAGTCAGGCATTTCCGCTTTAGCACTCTTGTGGATCCAATTGAACAATTCTCAGCATTTGTACTTGTAACTGACAAGCCAGGGACAAAACAAAGAT
+
AAAABFFFFFFFGGGGGGGGGGGGHHHHHHHHHHHHGHHHHHHHHHHHHHHHHHHHHHHHHHGHHHHHHHHHHHHHHHHHHHHHHHHHHHHHHHGFGGHHHHHHHHHHGHHHHHHHHHHHHGHGGHGGHHHHHGHHHHHHHHHHHHHHHHHHHGHHHHHHHHGHHHHHHHGGGGGHHHHHHHHHHHHGHHHHHHHHHHHHHHHHHHHHHHHHHHHHHHHHHHHGHHHHHHHHHGFGFGGGGGGGGGGGGGF
@M05620:45:000000000-G6HP7:1:1101:23051:4744 1:N:0:185
AAACCAAGCAGACACTCACCGCTCCCTCGCCACAGGCCAATAGTTTGTCCTCACTGAGTTGGCAACAAGTGGCTGCTGTGGCTGCCATTTTTCTGGTGATGGCCATCAGCTCCGACGAGGTCAGCTGGGGGGCTTTCTTTGTGTAAGCAACGAGAAACCTGAAAGAAGCATTTTTTAACTAAGTCCTGCTGAGTCATTCATGAGTTTTTAGCCGCCTTGCTTCTTCTCACAGACTCTCTACTCTCATGCCA
+
BBABBBBFBFFFGGGGGGGGGGGGGGHHGGGGGHHHGGHHHHHHHHHHHHHHHHHHHHHHHHHHHHHHHFHHGHGGHHHHHHHGGHHHHHHHHHHHHHHHHHGHHHHHHFGHHGGGGGGGEHHHHHHHGGGGGGGGGGGGGGGGGGFFFFFFFFFFFFFFFFFFFFFFFEFFFFFFFFFFFFFFFFFFFFFFFBFBFFFFFFFFFFFFFFFFFFFFFFFFFFFFFFFFFFFFFFFFFFFFFFFFFFFFFFF
@M05620:45:000000000-G6HP7:1:1101:16080:4746 1:N:0:185
ATCTCTATCTCCTAAAAACCTGTTTAGATTTGGAGATAGACCTTCAGGTTTTTCATCATTTTCTGCATGAATTATACATTGACCACGTTCCAGCGTGGTCAGTTTGCAGCATTCTGTTATTTTGTTTGACAGAGTGTCTTGTTGAGAACATATGTAGGACATGATTTTTTCCTGCAACAGGGAAAATAAAGTATAAGTTTTAAAGATTTATTCTTTAATAAAGGATCTCAAAGCCAGCTTTAGAAAAAGGA
+
CCCCCFFFFFFFGGGGGGGGGGHHHHHHHHHHHHHHHHHHHHHHHHHHHHHGGHHHHHHHHHHHIHHHHHHHHHHHHHHHHHHHHHGHHHHHHHGGGGHHHHHHHFHHHHHHHHHHHHHHHHHHHHHHHHHHHHHHHHHHHHHHHHGHHHHHHHHHHHHHHHHHHHHHHGHHHHHHHHHHHGGHHHHHHHHHHHHHHHHHHHHHHHHHHHHHHHHHHHHHHHHHHHHHHHHHHHHHHGHHHHHFGHHHGGH
@M05620:45:000000000-G6HP7:1:1101:23036:4755 1:N:0:185
AAACCAAGCAGACACTCACCGCTCCCTCGCCACAGGCCAATAGTTTGTCCTCACTGAGTTGGCAACAAGTGGCTGCTGTGGCTGCCATTTTTCTGGTGATGGCCATCAGCTCCGACGAGGTCAGCTGGGGGGCTTTCTTTGTGTAAGCAACGAGAAACCTGAAAGAAGCATTTTTTAACTAAGTCCTGCTGAGTCATTCATGAGTTTTTAGCCGCCTTGCTTCTTCTCACAGACTCTCTACTCTCATGCCA
+
CCCCCBCFCFFFGGGGGGGGGGGGGGHHGGGGGHHHGGHHHHHHHHHHHHHHHHHHHHHHHHHHHHHHHGHHGHGGHHHHHHHGGHHHHHHHHHHHHHHHHHHHHHHHHHHHHGGGGGGGGHHHHHHHGGGGGGGGGGGGGGGGGGFFFFFFFFFFFFFFFFFFFFFFFFFFFFFFFFFFFFFFFFFFFFFFFFFFFFFFFFFFFFFFFFFFFFFFFFFFFFFFFFFFFFFFFFFFFFFFFFFFFFFFFFF
@M05620:45:000000000-G6HP7:1:1101:24180:4761 1:N:0:185
ATCTCTATCTCCTAAAAACCTGTTTAGATTTGGAGATAGACCTTCAGGTTTTTCATCATTTTCTGCATGAATTATACATTGACCACGTTCCAGCGTGGTCAGTTTGCAGCATTCTGTTATTTTGTTTGACAGAGTGTCTTGTTGAGAACATATGTAGGACATGATTTTTTCCTGCAACAGGGAAAATAAAGTATAAGTTTTAAAGATTTATTCTTTAATAAAGGATCTCAAAGCCAGCTTTAGAAAAAGGA
+
AAA3ADFFFFFFEGFDGGGGGFHGFDEGGEFFAGHFAFGHDGGHBEGGGFGFFHFFGBHHHHHFFHHFHDEGDEFHGFHGHFBECGEHHFCEB3FBEFFEBGB@DGHHHHFD@FDFBFDGHFGH?GFGEDBGGHHHFFHHHHHHHHGHFHF?EGBGFFHB0DFHDFFHBB@<GD1<GFHGGEEFGGGD11F?<GHHHHFFHBHEG1GHHHHHHGFDFBGGFDDD/DGHDGHFHHCHHGHFG::0;GCA:AG
@M05620:45:000000000-G6HP7:1:1101:15329:4762 1:N:0:185
AGATTACTGCAACAGTTCCCCCTGGACCTGGAAAAGTTTCTTGCCTGGCTTACAGAAGCTGAAACAACTGCCAATGTCCTACAGGATGCTACCCGTAAGGAAAGGCTCCTAGAAGACTCCAAGGGAGTAAAAGAGCTGATGAAACAATGGCAAGTAAGTCAGGCATTTCCGCTTTAGCACTCTTGTGGATCCAATTGAACAATTCTCAGCATTTGTACTTGTAACTGACAAGCCAGGGACAAAACAAAGAT
+
BB@BBFFFFFF4GAGGGGGGGGGGGHHHHHHHHHFHHHHHHHHHHHHHHHHFHHHHGBGHHHHHHGHHHHHHHHHGHHHHDHFHCGGHHHHHHGGE@AHHFGFGGHHHGHHHHFHHHHHHEGHGG/?EHHHHHGHHHFFHHFHEHHHHHHGH1/FBBGHHHH0FGHHHHGGGGGG1<FGHHHHHEFHGHFFHHHHEHG<CGCGHHHHHHHGGHHHHHFHHFGFCHHHGGF0CGEF?EGGGGG/CF.AA//0
@M05620:45:000000000-G6HP7:1:1101:16074:4765 1:N:0:185
ATCTCTATCTCCTAAAAACCTGTTTAGATTTGGAGATAGACCTTCAGGTTTTTCATCATTTTCTGCATGAATTATACATTGACCACGTTCCAGCGTGGTCAGTTTGCAGCATTCTGTTATTTTGTTTGACAGAGTGTCTTGTTGAGAACATATGTAGGACATGATTTTTTCCTGCAACAGGGAAAATAAAGTATAAGTTTTAAAGATTTATTCTTTAATAAAGGATCTCAAAGCCAGCTTTAGAAAAAGGA
+
AA3>AFFFFFFFGGGFFGGGFCAFHFFF5DGHHGF44FGFGHCGFHHHFFFFEAGGFBGGHGHFFBHHHEFGGHGHHFEHFG5FGGE1BFFHHFEE>EHFFEBBEGDGHGGE@GFF@BDHHBHHBGGFHHFFEHBFBGEEGGHFHFHHHHHF4FBGGFFCCGHHHHHHFCHGHGHGFHGHHEEHHFHHFFF@GDHFH=FGHHFHGHFHFHGHFHHHHFHFGDDGFHHHDGHHHCHFFGHHHBC0:CHHGGG
@M05620:45:000000000-G6HP7:1:1101:24162:4776 1:N:0:185
ATCTCTATCTCCTAAAAACCTGTTTAGATTTGGAGATAGACCTTCAGGTTTTTCATCATTTTCTGCATGAATTATACATTGACCACGTTCCAGCGTGGTCAGTTTGCAGCATTCTGTTATTTTGTTTGACAGAGTGTCTTGTTGAGAACATATGTAGGACATGATTTTTTCCTGCAACAGGGAAAATAAAGTATAAGTTTTAAAGATTTATTCTTTAATAAAGGATCTCAAAGCCAGCTTTAGAAAAAGGA
+
>111>BDDFDDFFGGBGGGGF1DFFGHHB3DFGGGB0FDHFHCG1FGFFEGACGHG22FGHHHB2EHFHBFF2FFGFHFHHF11EF/BGHFHBBE//EFF2F222FGHHHGF222@2B2FH2FG0FFGGFBGGHEFBFGGHGHHHGGFCFB1>F>FFDHB0FCGBG2G1/@<FGBBD<GGHAAFGHGFGDG@DGGHGHD1FDFFGDGHHHGFHDD<FBDHGDDDBGHHDGFFHHFGAFHGF000<CCF?EH
@M05620:45:000000000-G6HP7:1:1101:15328:4779 1:N:0:185
AGATTACTGCAACAGTTCCCCCTGGACCTGGAAAAGTTTCTTGCCTGGCTTACAGAAGCTGAAACAACTGCCAATGTCCTACAGGATGCTACCCGTAAGGAAAGGCTCCTAGAAGACTCCAAGGGAGTAAAAGAGCTGATGAAACAATGGCAAGTAAGTCAGGCATTTCCGCTTTAGCACTCTTGTGGATCCAATTGAACAATTCTCAGCATTTGTACTTGTAACTGACAAGCCAGGGACAAAACAAAGAT
+
BAABBFFFFFFFGGGGGGGGGGGGHHHHHHHGHHHHGHHHHHHHHHHHHHHHHHHHHHHHHHHGHGHHHHHHHHHHHHHHHHHHGHHHHHHHHHGFGGHHHHHHHHHHGHHHHHHHHHHHHHHGGGGFHHHHHGHHHHHHHHHHHHHHGHHHHGHHHHHHGGGHHHHHHHGGGGGHHHHHHHHHHHHGHHHHFHHHHHHGFHHHHHHFGHHHHHHHHHHHHHHHHHHHHFGHHGGGGGGGGGGGGGGGGGB
@M05620:45:000000000-G6HP7:1:1101:15044:4782 1:N:0:185
ATCTCTATCTCCTAAAAACCTGTTTAGATTTGGAGATAGACCTTCAGGTTTTTCATCATTTTCTGCATGAATTATACATTGACCACGTTCCAGCGTGGTCAGTTTGCAGCATTCTGTTATTTTGTTTGACAGAGTGTCTTGTTGAGAACATATGTAGGACATGATTTTTTCCTGCAACAGGGAAAATAAAGTATAAGTTTTAAAGATTTATTCTTTAATAAAGGATCTCAAAGCCAGCTTTAGAAAAAGGA
+
BCBCCFFFFFFFGGGGGGGGGGHHHHHHHHHHHHHHHHHHHHHHHHHHHHHGGHHHHHHHIHIIHHHHHHHHHGHGHHHHHHHHHHGGHHHHHHGFGGHHHHHHHHHGHHGHHHHHHHHHHHHHHHHHGHGHHHHHHHHHHHHHHHGHHHHHHHHHHHHHHHHHHHHHHGHHHHHHHHHHHGGGHGHGHGHHGHGHHGHHHGGGHHHHHGHHHHHHHGHGHGHHHHHHHFHGHHHHHGHHHHHHFHGHGGH
@M05620:45:000000000-G6HP7:1:1101:24263:4793 1:N:0:185
ATCTCTATCTCCTAAAAACCTGTTTAGATTTGGAGATAGACCTTCAGGTTTTTCATCATTTTCTGCATGAATTATACATTGACCACGTTCCAGCGTGGTCAGTTTGCAGCATTCTGTTATTTTGTTTGACAGAGTGTCTTGTTGAGAACATATGTAGGACATGATTTTTTCCTGCAACAGGGAAAATAAAGTATAAGTTTTAAAGATTTATTCTTTAATAAAGGATCTCAAAGCCAGCTTTAGAAAAAGGA
+
CCCCCFFFFFFFGGGGGGGGGGHHHHHHHHHHHHHHHHHHHHHHHHHHHHHGGHHHHIIIHHIHHHHHHHHHHHHHHHHHHHHHHHGGHHHHHHGFGGHHHHHHHHHHHHHHHHHHHHHHHHHHHHHHHHHHHHGHHHHHHHHHHHHHHHHHHHFHHHHHHHHHHHHHHGHHHHHHHHHHHGGHHHHHHHHGHHHHHGHHHHHHHGHHHHHHHHHHHHHHHHHHHHHHHHGHHHHHHGHHHHHHGFHGGGH
@M05620:45:000000000-G6HP7:1:1101:15340:4794 1:N:0:185
AGATTACTGCAACAGTTCCCCCTGGACCTGGAAAAGTTTCTTGCCTGGCTTACAGAAGCTGAAACAACTGCCAATGTCCTACAGGATGCTACCCGTAAGGAAAGGCTCCTAGAAGACTCCAAGGGAGTAAAAGAGCTGATGAAACAATGGCAAGTAAGTCAGGCATTTCCGCTTTAGCACTCTTGTGGATCCAATTGAACAATTCTCAGCATTTGTACTTGTAACTGACAAGCCAGGGACAAAACAAAGAT
+
AA?AA@D55DDFGGEFG5GGGGECECEGHHGFFHHHBFGHHHHHHHHGFFGHGHHHHHFHHHFGGHHHHGHHHHHHHHHHHHGHFGHHHGHHHHGG/EGHGHHGGAFCFEFHHHFGHFFGHGHGGGE/FGFFHGHHHHHHFHFH1GEFDBGFHGFGHHGD>1GCGHFHHGGGGGGHFHDDCHFGHGHDFFGFGHHFHGHGHHHFGHHDDGBHHFHGHHHFGHCFCGFHFGGHGEF?FGGEE.9C99EFFF0
@M05620:45:000000000-G6HP7:1:1101:15041:4801 1:N:0:185
ATCTCTATCTCCTAAAAACCTGTTTAGATTTGGAGATAGACCTTCAGGTTTTTCATCATTTTCTGCATGAATTATACATTGACCACGTTCCAGCGTGGTCAGTTTGCAGCATTCTGTTATTTTGTTTGACAGAGTGTCTTGTTGAGAACATATGTAGGACATGATTTTTTCCTGCAACAGGGAAAATAAAGTATAAGTTTTAAAGATTTATTCTTTAATAAAGGATCTCAAAGCCAGCTTTAGAAAAAGGA
+
AAABCFFFFFFFGGGGGGGGGGGHHHHHHHHGHHHHHHHHHHHHHHHHHHHGGHHHHHHHHHHHHHFGHHHHHHHGHHHHHHHHHHGGHHHHHHGEGGHHFHHHHHHHHHHHHHHHHHHHHHHHHHHHGGGHHHGHHHHHHHHHHHGHHGFHHHFGHHHHGHHHHHHHHGHHHHHGHHHHHGGFHHFFHGHHFHGHHGGHHGGGHGHHHHHHHGHHHGHGHHHFGHHHHFGGHHHHHGHHHHHHGEGHDGG
@M05620:45:000000000-G6HP7:1:1101:12391:4807 1:N:0:185
AGATTACTGCAACAGTTCCCCCTGGACCTGGAAAAGTTTCTTGCCTGGCTTACAGAAGCTGAAACAACTGCCAATGTCCTACAGGATGCTACCCGTAAGGAAAGGCTCCTAGAAGACTCCAAGGGAGTAAAAGAGCTGATGAAACAATGGCAAGTAAGTCAGGCATTTCCGCTTTAGCACTCTTGTGGATCCAATTGAACAATTCTCAGCATTTGTACTTGTAACTGACAAGCCAGGGACAAAACAAAGAT
+
CCBCCFFFFFFFGGGGGGGGGGGGHHHHHHHHGHHHGHHHHHHHHHHHHHHHHHHHHHHHHHHHHGHHHHHHHHHHHHHHHHHHHGHHHHHHHHGFGGHHHHHHHHHHGHHHHHHHHHHHHHHGGHGGGHHHHGHHHHGHHHGHHGHHHHHHHGHFHHHHHHHHHHHHHHGGGGGHHHHHHHHHHGHGHHHHGHHHHHHGGHHHHHHGHHHHHHHHHHHHHHHGHHHHHGGHHGFGGGGGGGGGGGGGGGB
@M05620:45:000000000-G6HP7:1:1101:7806:4816 1:N:0:185
AAACCAAGCAGACACTCACCGCTCCCTCGCCACAGGCCAATAGTTTGTCCTCACTGAGTTGGCAACAAGTGGCTGCTGTGGCTGCCATTTTTCTGGTGATGGCCATCAGCTCCGACGAGGTCAGCTGGGGGGCTTTCTTTGTGTAAGCAACGAGAAACCTGAAAGAAGCATTTTTTAACTAAGTCCTGCTGAGTCATTCATGAGTTTTTAGCCGCCTTGCTTCTTCTCACAGACTCTCTACTCTCATGCCA
+
CCBCCBBFCFFFGGGGGGGGGGGGGGHHGGGGGHHHGGHHHHHHHHHHHHHHHHHHHHGGHHHHHHHHHFHHGHGGHHHHHHHGGHHHHHHHHHHHHHGHHHHHHHHHHHHHHGGGGGGGGHHHHHHHGGGGGGGGGGGGGGGGGGFFFFFFFFFFFFFFFFFFFFFFFFFFFFFFFFFFFFFFFFFFFFFFFFFFFFFFFFFFFFFFFFFFFFFFFFFFFFFFFFFFFFFFFFFFFFFFFFFFFFFFFFF
@M05620:45:000000000-G6HP7:1:1101:15149:4823 1:N:0:185
TACCTGTACTGGGGAAGCATTTGAATATCCCCCCATGGTGATGGGGACGGAGAACTGCTCCATAAACACAGGCAACGTGCCTAACTTTCCCGGGAAGATGAAGTCAAAGAGCGACCACAGCTCTTCGGAGGTTATTTTGCATCGGTGAGCCAGACAGAATGATCCGATGAGGGGTGCGAAACTATTTGAGGAAAGGAAGCACCTTTTTATTAAATTTACCTTTTAGCAATCGCCATTCCTACCCTAAAGAT
+
ABCCCFFFFFFFGGGGGGGGGGHHHHHHHHHGGGGHHHFGGHHHHGGGGGGGGHHHHHHHHHHHHGHHHHHHGFHHGHHHHHHGHHHHHHHGGGGGGHHHGGHHHHHHHHHHGGGGGHHHHHHHHHHGGGGCHHHHHHHHFHHGGEEGHHHFHHGGHHHHHHHHGHFGGHHHGGCDGGGGGGGGGGGGGGGFFGGGGGGGGGFFFFFFFFFFFFFFFBBFFFFFFFFFFFFFFFFFFFFFFFFFFFFFFFB
@M05620:45:000000000-G6HP7:1:1101:12396:4824 1:N:0:185
AGATTACTGCAACAGTTCCCCCTGGACCTGGAAAAGTTTCTTGCCTGGCTTACAGAAGCTGAAACAACTGCCAATGTCCTACAGGATGCTACCCGTAAGGAAAGGCTCCTAGAAGACTCCAAGGGAGTAAAAGAGCTGATGAAACAATGGCAAGTAAGTCAGGCATTTCCGCTTTAGCACTCTTGTGGATCCAATTGAACAATTCTCAGCATTTGTACTTGTAACTGACAAGCCAGGGACAAAACAAAGAT
+
B@ABBFFFFFFFGGGFGGGGGGGGHHHHHHHHGHGHHFHHHHHHHHHHHHHHHHHHHHGHHHHHHHHHHHHGFHHGHHHHHHHHHHHHHHHHHHGGGFHHHGHHHHHHGHGHHHHGHHHHHFHGGHGGFHHGHGHHHHHHHHGHHHHHHHHHFGGHFHGGGHHHHHHHHHGGGGGHGHHHHHHHHFGGGHHHHHHHHGHHFHHGHHHHGFFHGHHHHGHHHFFHHHHHGFHFHGGGGGGGGGGGGGGGFGF
@M05620:45:000000000-G6HP7:1:1101:20344:4885 1:N:0:185
CATCCTGACCCTGAAGTACCCCGGCTTGATTTCTGACATTAGATCGGAAGAGCACACGTCTGAACTCCAGTCACGGACATTTATCTCGTATGCCGTCTTCTGCTTGAAAAAAAAAAAAAAAAAAAGAAATAAACATAGATTTATTTACATAACATATTCACTTAAAGAAACTAAACTCTTTTAACATATTACTTTCTAATTCGCTCTGGCAATTGTCAGCGATATTGACCCGTATCTGAGAGTTCACATTT
+
DBCDDFFFFFFFGGGGGFGGGGGGGGGGHHHHHHHHHHHHHHHHHHGGGGGHHGHFHGGHHGHHHHHHHGHHHHGGGGGHHHGHGHHHGGHHHHGFGHGHHHHHHHHHHHGGGFGF>>/><----.../0000000;0000000000000;00009000000000000.//009000000000;0;000000000000000;...;.000/000000000.9A:-000009-.-..000000000090090
@M05620:45:000000000-G6HP7:1:1101:11962:4892 1:N:0:185
ATCTTATCTCCTAAAAACCTGTTTAGATTTGGAGATAGACCTTCAGGTTTTTCATCATTTTCTGCATGAATTATACATTGACCACGTTCCAGCGTGGTCAGTTTGCAGCATTCTGTTATTTTGTTTGACAGAGTGTCTTGTTGAGAACATATGTAGGACATGATTTTTTCCTGCAACAGGGAAAATAAAGTATAAGTTTTAAAGATTTATTCTTTAATAAAGGATCTCAAAGCCAGCTTTAGAAAAAGGAA
+
CCCCCFFFFFFFGGGGGGGGGGHHHHHHHHHHHHHHHHHHHHHHHHHHHHGGHGHHHHHHHIHHHHHHGHHHGHHHHHHHHHHHHGHHHHHHHGGGGHHHHHHHHHHHGHHHHHHHHHHHHHHHHHHHHHHHHHHHHHHHHHHHHGHHGHHHHGGHHGHHHHHHHHHHGHHHHHHHHHHHGGHHHHHHHHFHHHHFDGHHHHHHHHHHHHHHHHHGHGGFGFGGHHHHHHGHGHHHGGHHGHGHGHHGFHG
@M05620:45:000000000-G6HP7:1:1101:6987:4895 1:N:0:185
ATCTCTATCTCCTAAAAAGGAAGAAAGGGGAGGGAAGATCGGAAGAGCACACGTCTGAACTCCAGTCACGGACATTTATCTCGTATGCCGTCTTCTGCTTGAAAAAAAAAAAAAAACAGCACTGCTGACCAAGACCCCCCTAAACAACGAAACCAACAGAAGGAATATAAGTCTTAGCAATCTCGTCCAACGAACTGACTCCTCCCCTCCTTTCCCCCCTCTTTTTCTGCACCGCTGGATTTCTCACCATT
+
AAAAAFFFFFFBGGGFFGA1ABFCCGGHGGGGG?GFACHHG?EGGGHHHGFHGCGFGEHHHHGHFGHFHGGGGGHHHG22FG0FEFBFG@EEHGFHFHHHHHFFHHGGB?C/<</-..00001<1110///<C./C..---.;;GG.:-...-..;..////.9/00000000000009//;:/9----/;;--99B///9//:B----9-;9/9/9--9;-/9/;9//////------///9//9/-///
@M05620:45:000000000-G6HP7:1:1101:11502:4895 1:N:0:185
CATCCTGACCCTGAAGTACCCCATTGAGCATGGCATCGTCACCAACTGGGACGACATGGAGAAGATCTGGCACCACACCTTCTACAACGAGCTGCGCGTGGCCCCGGAGGAGCACCCAGTGCTGCTGACCGAGGCCCCCCTGAACCCCAAGGCCAACAGAGAGAAGATGACTCAGGTGAGGCTCGGCCGACGCCCGTGCTCCTCCCGTCCTTTCCCCAGTCATTTTCTGCCCGGCTTGATTTCTGACATTA
+
>AAABFFFFFFFGGFFGGGGFGGHHHGFGHGHFFFHHGHHHGHFHGHHHHFHEGGGEHHHHHGHFHHHHHHHHGHHHGGGGHHHHHHH?FFGGHHEGGGGGGHHGGFCG?FCHFHHGGHGHGHHHHHHHHGGGGGEFGFGGGFHHHGGFGHEEHGGGGGGGG?EFFGCFGGBFGGFFFGGGGGGF;EFFF;BFFFFFDA.FFFFFFAEDFFFFFFFFF.BFFFFFFFFFFFFFFFFD;.BFFFFB/FFFF/
@M05620:45:000000000-G6HP7:1:1101:14594:4941 1:N:0:185
AAACCAAGCAGACACTCACCGCTCCCTCGCCACAGGCCAATAGTTTGTCCTCACTGAGTTGGCAACAAGTGGCTGCTGTGGCTGCCATTTTTCTGGTGATGGCCATCAGCTCCGACGAGGTCAGCTGGGGGGCTTTCTTTGTGTAAGCAACGAGAAACCTGAAAGAAGCATTTTTTAACTAAGTCCTGCTGAGTCATTCATGAGTTTTTAGCCGCCTTGCTTCTTCTCACAGACTCTCTACTCTCATGCCA
+
BB?ABAAFBFFFCGGGGGGGGGEFEFHHGFFEFGFFFFEFGHFFGGHGHGFHHGGDFHFEGFGFHEGGHFFEGFFGFF@FGHHFGFHFHFFGGHFHGHFFGHHHHHHHHFGGHEEGEGGGBGGHHHHHFFGCBDAFGFBBF;B;FGFFFFFFFDFFFFFFFFFFFFFFFFFFFFFAEBFFFFFFFFFFFFFFF:FFFFFFFFFF:FFFFFFFFDFFFFFFFFFFFFFFFFFFFFFFFFFFFFFFFFFFFFF
@M05620:45:000000000-G6HP7:1:1101:14605:4963 1:N:0:185
AAACCAAGCAGACACTCACCGCTCCCTCGCCACAGGCCAATAGTTTGTCCTCACTGAGTTGGCAACAAGTGGCTGCTGTGGCTGCCATTTTTCTGGTGATGGCCATCAGCTCCGACGAGGTCAGCTGGGGGGCTTTCTTTGTGTAAGCAACGAGAAACCTGAAAGAAGCATTTTTTAACTAAGTCCTGCTGAGTCATTCATGAGTTTTTAGCCGCCTTGCTTCTTCTCACAGACTCTCTACTCTCATGCCA
+
BAAABBB4AFFFGFGGGGGGCEGGGGHH2EGGGHHHGGGHHHEGHHHGHHHHHHHHHHGHHFHHHHHHHG5GFHFGHEHHHHHGGHHHHHHHHHHHHFGHHHHHHHHHHHGHHGGGGGGGGHHHEHHHFGGGGGGGGGGGGGGGGGFFFFFFFFFDFFFFEFFFFFFFFFFFFFFFFFFFEFFFFFFFFFFFFFFFFFFFFFFFBFFFFFBFFDCFFFFFFFFFFFFFEFFBFFBFFFFFFFFFFFFFFF9
@M05620:45:000000000-G6HP7:1:1101:19020:4981 1:N:0:185
AGATTACTGCAAGCCAGGGACAAAACAAAGATCGGAAGAGCACACGTCTGAACTCCAGTCACGGACATTTATCTCGTATGCCGTCTTCTGCTTGAAAAAAAAAAAAACAAAAACCTTAATATCTTTTTCCCTCATTTCAAATTTTTCATCACTATCTAATCTTCTGTTTTGCAACCCCAATCTCAATCATTTCCACAATTAACTTAGACATCTAGTCCTCCCTCCTCTGCCAGCCCTCATACTCGCCCATC
+
BBBBCFFFFFFFGGGGGGGGGGHHHHHHHHHHHGGGGGHHHHHFHGHHHGHHHHHHHHHHHHGGGGGHHHHGHHHHFGHHHHGGGHGHHGHHHHGGGHHGGGEE>>////00///01111=1=111110?110<<1111111111=0<0<00000==000<00<000<0/.000:.....:/0000000000;000:.90;0900900000000000000/./9.;:000000..:9..0000;.9-:.//
@M05620:45:000000000-G6HP7:1:1101:15674:4994 1:N:0:185
AAACCAAGCAGACACTCACCGCTCCCTCGCCACAGGCCAATAGTTTGTCCTCACTGAGTTGGCAACAAGTGGCTGCTGTGGCTGCCATTTTTCTGGTGATGGCCATCAGCTCCGACGAGGTCAGCTGGGGGGCTTTCTTTGTGTAAGCAACGAGAAACCTGAAAGAAGCATTTTTTAACTAAGTCCTGCTGAGTCATTCATGAGTTTTTAGCCGCCTTGCTTCTTCTCACAGACTCTCTACTCTCATGCCA
+
CCCCCCCFCFFFGGGGGGGGGGGGGGHHGGGGGHHHGGHHHHHHHHHHHHHHHHHHHHHHHHHHHHHHHHHHGHGGHHHHHHHGGHHHHHHHHHHHHHHHHHHHHHHHHHHHHGGGGGGGGHHHHHHHGGGGGGGGGGGGGGGGGGFFFFFFFFFFFFFFFFFFFFFFFFFFFFFFEFFFFFF0FFFFFFFFFFFFFFFFFFFFFFFFFFFFFFFFFFFFFFFFFFFFFFFFFFFFFFFFFFFFFFFBFFF
@M05620:45:000000000-G6HP7:1:1101:15690:5003 1:N:0:185
AAACCAAGCAGACACTCACCGCTCCCTCGCCACAGGCCAATAGTTTGTCCTCACTGAGTTGGCAACAAGTGGCTGCTGTGGCTGCCATTTTTCTGGTGATGGCCATCAGCTCCGACGAGGTCAGCTGGGGGGCTTTCTTTGTGTAAGCAACGAGAAACCTGAAAGAAGCATTTTTTAACTAAGCCCTGCTGAGTCATTCATGAGTTTTTAGCCGCCTTGCTTCTTCTCACAGACTCTCTACTCTCATGCCA
+
AAAABBBFBFFFGGGGGGGGGGGGGGHHGGGGGHFHGGGHHGHHFHHHHHHHHHHHHHHHHHHHHHHHHHHHGHGGGHFGHHHGGHHHHHHHHHHHHHHHHHHHHHHHHHHHHGGGGCFG?FGHHGHHGGGGGGGGGGGGGGGGGGFFFFFFFFFFFFFFFFFFFFFFFFFFFFFFFFFFFFF/FFFFFFFFF;BFFFFFFFFFBFFFF?FFBADFDFFEFBFFFFFFFFFFFFFFFFFFFFFFFFBFFFB
@M05620:45:000000000-G6HP7:1:1101:9015:5012 1:N:0:185
AGATTACTGCAACAGTTCCCCCTGGACCTGGAAAAGTTTCTTGCCTGGCTTACAGAAGCTGAAACAACTGCCAATGTCCTACAGGATGCTACCCGTAAGGAAAGGCTCCTAGAAGACTCCAAGGGAGTAAAAGAGCTGATGAAACAATGGCAAGTAAGTCAGGCATTTCCGCTTTAGCACTCTTGTGGATCCAATTGAACAATTCTCAGCATTTGTACTTGTAACTGACAAGCCAGGGACAAAACAAAGAT
+
AAA1>DDD31@FGGCGFGGGGGGCCB0GHF0GHHGH1BFGHFHFAGHCHCGHGGGFHHHHHFHGGHHFHHGHHCFEHFGHFHBHFFCGBGBBG0E?ECEF10BCCFFFFGFGHFDHFGHFFGDFA/EECBBDF/F0BF1FHEEFGGAF<CGFGGFGHF>2>DCFGFEGHHGCGGGDDBGDC<FHD1>EDGF01C0<DBDGFCFGHHF0=CB::CC:00C0CGG0:CCGGHHHAG/9....C.C9FF9A/B9
@M05620:45:000000000-G6HP7:1:1101:15668:5016 1:N:0:185
AAACCAAGCAGACACTCACCGCTCCCTCGCCACAGGCCAATAGTTTGTCCTCACTGAGTTGGCAACAAGTGGCTGCTGTGGCTGCCATTTTTCTGGTGATGGCCATCAGCTCCGACGAGGTCAGCTGGGGGGCTTTCTTTGTGTAAGCAACGAGAAACCTGAAAGAAGCATTTTTTAACTAAGTCCTGCTGAGTCATTCATGAGTTTTTAGCCGCCTTGCTTCTTCTCACAGACTCTCTACTCTCATGCCA
+
AAABBABFCFFFGGGGGGGGGGGGGGHHGGGGGHHHGGHHHHHHHHHHHHHHHHHHHHHHHHHHHHGHHFGHGHFFHHHHHHHGGHHHHHHHHHHHHHGHHHHHHHHHHHHHHGGEGGGGGFHHHHHHGGGGGGGGGGGGGGGGGEFFFFFFFFFFFFFFFFFFFFFFFFFFFFFFFFFFFFF/BFFFFFFFFFFFFFFFFFFF/BFFFEFFFFFFFFFFFFFFFFFFFFFFFFFFFFFFFFFFFFFFFFF
@M05620:45:000000000-G6HP7:1:1101:9015:5031 1:N:0:185
AGATTACTGCAACAGTTCCCCCTGGACCTGGAAAAGTTTCTTGCCTGGCTTACAGAAGCTGAAACAACTGCCAATGTCCTACAGGATGCTACCCGTAAGGAAAGGCTCCTAGAAGACTCCAAGGGAGTAAAAGAGCTGATGAAACAATGGCAAGTAAGTCAGGCATTTCCGCTTTAGCACTCTTGTGGATCCAATTGAACAATTCTCAGCATTTGTACTTGTAACTGACAAGCCAGGGACAAAACAAAGAT
+
CCABCFFFFFFFGGGGGGGGGGGFHHHHHHHHFHHHGHHHHHHHHHHHHHHHHGFHHGHHHHGFHGGHHHHHGHHHHHHHHHGHHHHHHHHHHHGGGGHHHHHHHHHHGHHHHHHGHHHHHHHGEGGGHGHHHFGHHHFHHHHHHGHHGHHGHGGHHHHHHHHHHHHHHHGGGGGHHHGHHHHHHGFGHHHHGHGHHGHGHHHHHHHDDGFGHGHHHHHHHHHBHHHHGHGHGGBFGGGGGGFGGGGGGGF
@M05620:45:000000000-G6HP7:1:1101:25030:5080 1:N:0:185
ATCTCTATCTCCTAAAAACCTGTTTAGATTTGGAGATAGACCTTCAGGTTTTTCATCATTTTCTGCATGAATTATACATTGACCACGTTCCAGCGTGGTCAGTTTGCAGCATTCTGTTATTTTGTTTGACAGAGTGTCTTGTTGAGAACATATGTAGGACATGATTTTTTCCTGCAACAGGGAAAATAAAGTATAAGTTTTAAAGATTTATTCTTTAATAAAGGATCTCAAAGCCAGCTTTAGAAAAAGGA
+
CDBCCFFFFFFFGGGGGGGGGGHHHHHHHHHHHHHHHHHHHHHHHHHHHHHGGHHHHHIIHIIIHHHHHHHHHHHHHHHHHHHHHHGGHHHHHHGGGGHHGHHHHHHHHHGHHHHHHHHHHHHHHHHHHGGHHHGHHHHHHHHHFHHHHHHHHHHHHHHHHHHHHHHHHGHHHHHHHHHGHGGGHHHHGHHHHHHHHFGHHHHHGGHHHHHHHHHHHGHHHGHHHHHHHFHHHGHHHGHHHHHHHGGHGGH
@M05620:45:000000000-G6HP7:1:1101:23177:5083 1:N:0:185
AAACCAAGCAGACACTCACCGCTCCCTCGCCACAGGCCAATAGTTTGTCCTCACTGAGTTGGCAACAAGTGGCTGCTGTGGCTGCCATTTTTCTGGTGATGGCCATCAGCTCCGACGAGGTCAGCTGGGGGGCTTTCTTTGTGTAAGCAACGAGAAACCTGAAAGAAGCATTTTTTAACTAAGTCCTGCTGAGTCATTCATGAGTTTTTAGCCGCCTTGCTTCTTCTCACAGACTCTCTACTCTCATGCCA
+
CCCCCCCFCFFFGGGGGGGGGGGGGGHHGGGGGHHHGGHHHHHHHHHHHHHHHHHHHHHHHHHHHHHHHHHHGHGGHHHHHHHGGHHHHHHHHHHHHHHHHHHHHHHHHHHHHGGGGGGGGHHHHHHHGGGGGGGGGGGGGGGGGGFFFFFFFFFFFFFFFFFFFFFFFFFFFFFFFFFFFFFFFFFFFFFFFBFFFFFFFFFFFFFFFFFFFFFFFFFFFFFFFFFFFFFFFFFFFFFFFFFFFFFFFFB
@M05620:45:000000000-G6HP7:1:1101:15607:5087 1:N:0:185
CATCCTGACCCTGAAGTACCCCGGCTTGATTTCTGACATTAGATCGGAAGAGCACACGTCTGAACTCCAGTCACGGACATTTATCTCGTATGCCGTCTTCTGCTTGAAAAAAAAAAAAAAAAAGTAATACACAGAGACTTAAAAAACCAAGACTGAGGATAAACAAAACGCCAAGAACTCGAGAAAAAATTAGAAATTGTAAAATCATTAGTTGGTGACACCATCTCTGACAACACTCAGATGATCCGCTA
+
CCCDDFFFFFFFGGGGGFGGGGGGGGGGHHHHHHHFHHHHHHGHHHGGGGGHHHHFHGGHHGHGHHHHHHHHHHGEGGGHHHHHFHHHGEHHHHGEGHGHHHHHHHHHHHGGGGGC><><->-.000000<0<.0///0000000-...:../:000.0/0000;....--;.99.:/00:...;0:.:.:0000000;000000000:00;00;..0000..::0:000000;..0//00:00000..;-
@M05620:45:000000000-G6HP7:1:1101:25014:5175 1:N:0:185
AGATTACTGCAACAGTTCCCCCTGGACCTGGAAAAGTTTCTTGCCTGGCTTACAGAAGCTGAAACAACTGCCAATGTCCTACAGGATGCTACCCGTAAGGAAAGGCTCCTAGAAGACTCCAAGGGAGTAAAAGAGCTGATGAAACAATGGCAAGTAAGTCAGGCATTTCCGCTTTAGCACTCTTGTGGATCCAATTGAACAATTCTCAGCATTTGTACTTGTAACTGACAAGCCAGGGACAAAACAAAGAT
+
BAAABFFFFFFFGGGGGGGGGGGG4GHHHHHHFHHHBGGHHHHHHHHHHHHHHHHHHHHHHHGHHHHHHHHHHHHHGHHHHHHHFHHHHHGHHHGEGGHHHHEGHHHHGHHGHFBGHHHHGHHGGHGGHHHHHGHHHHGHHFHFGFEHFFHHHGHHHHFGFGGHHHHHHHGGGGGHHHHHHHHHHFGGEHHHBGHFHGHHHHHHHHHFFFFHHCGGHHHGHHHGHHEFGGFFHGFFGGGGGGGGGGGGGGF
@M05620:45:000000000-G6HP7:1:1101:13769:5194 1:N:0:185
ATCTCTATCTCCTAAAAACCTGTTTAGATTTGGAGATAGACCTTCAGGTTTTTCATCATTTTCTGCATGAATTATACATTGACCACGTTCCAGCGTGGTCAGTTTGCAGCATTCTGTTATTTTGTTTGACAGAGTGTCTTGTTGAGAACATATGTAGGACATGATTTTTTCCTGCAACAGGGAAAATAAAGTATAAGTTTTAAAGATTTATTCTTTAATAAAGGATCTCAAAGCCAGCTTTAGAAAAAGGA
+
CCCCCFFFFFFFGGGGGGGGGGHHHHHHHHHHHHHHHHHHHHHHHHHHHHHGGHHHHHHHHIHIIHHHHGHHHHHHHHHHHHHHHHGHHHHHHHGGGGHHHHHHHHHHHHHHHHHHHGHHHHHHHHHHHHHHHHHHHHHHHHHHHHGHHHHHHHHHHHHHHHHHHHHHHGHHHHHHHHHHHGGHHHHHHHHHHHHHHGHHHHGHHHHHHHHHHHHHHGHHHGHHHHHHHGHGHHHHHGHHHHHHHHHHGGH
@M05620:45:000000000-G6HP7:1:1101:9295:5194 1:N:0:185
AGATTACTGCAACAGTTCCCCCTGGACCTGGAAAAGTTTCTTGCCTGGCTTACAGAAGCTGAAACAACTGCCAATGTCCTACAGGATGCTACCCGTAAGGAAAGGCTCCTAGAAGACTCCAAGGGAGTAAAAGAGCTGATGAAACAATGGCAAGTAAGTCAGGCATTTCCGCTTTAGCACTCTTGTGGATCCAATTGAACAATTCTCAGCATTTGTACTTGTAACTGACAAGCCAGGGACAAAACAAAGAT
+
BBABCFFFFFFFGGGFGGGGGGGGGGHHHHHHFHHHFHHHHHHHHHHHHHHHHHFGHHHHHHHHHGHHHHHHFGHHHHHHHHFHHHHHHHHHHHGGGGHHHHHHHHHHGHHHHHHGHHHHHHHGEFGEHFHHHGHHHHFHHHHHHHHHGGGHHGHHHHHHHHHHHHHHHHGGGGGHHGHHHHHHHHHGHHHHHHHHHGHHGHHHHHHFHGHHHHHGHHHHHHHGHHHHHFHHHGFGEGGGGGFGGGGGGGF
@M05620:45:000000000-G6HP7:1:1101:23834:5198 1:N:0:185
ATCTCTATCTCCTAAAAACCTGTTTAGATTTGGAGATAGACCTTCAGGTTTTTCATCATTTTCTGCATGAATTATACATTGACCACGTTCCAGCGTGGTCAGTTTGCAGCATTCTGTTATTTTGTTTGACAGAGTGTCTTGTTGAGAACATATGTAGGACATGATTTTTTCCTGCAACAGGGAAAATAAAGTATAAGTTTTAAAGATTTATTCTTTAATAAAGGATCTCAAAGCCAGCTTTAGAAAAAGGA
+
CBABCFFFFFFFGGGGGGGGGGHHHHHHHHHHHHHHHHHHHHHHHHHHHHHGGHHHHHHHHHHHHHHHHHHHHHHHHHHHHGHHHHGHHHHHHHGGGGHHHHHHHHHHHHHHHHHHHHHHHHHHHHHHGHHHHHHHHGHHHHHHHHHHHHHHHHHHHHHHHHHHHHHHHGHHHHHHHHGHHGGGHHHHHHHHGHHHGFGHHGHGHHHHHHHHHHHHHFHGHHHHGHHHGFGGHGHHHGHHHHHFGHHHGGH
@M05620:45:000000000-G6HP7:1:1101:18219:5198 1:N:0:185
AAACCAAGCAGACACTCACCGCTCCCTCGCCACAGGCCAATAGTTTGTCCTCACTGAGTTGGCAACAAGTGGCTGCTGTGGCTGCCATTTTTCTGGTGATGGCCATCAGCTCCGACGAGGTCAGCTGGGGGGCTTTCTTTGTGTAAGCAACGAGAAACCTGAAAGAAGCATTTTTTAACTAAGTCCTGCTGAGTCATTCATGAGTTTTTAGCCGCCTTGCTTCTTCTCACAGACTCTCTACTCTCATGCCA
+
BBABBA4>AFFFGGGGGGGGEEGFGGHFCEGGFGGGFG2FG3FHHHHHHHHHHHHHGHGHHHHH3FH1FGFHFHGFHCGF2FGCFHGHHHHHHH4GHHGG43GHFHHBGGHHHAEGGEGGGHFHHHHHGGGGGGGGGGGGFGGG0BFFFFFBFDFFFFFFFFFFFFFBFFFFFFFBE/BFF/9BFFFFFFFBFFFFFFFEFFBFFFFFFEBFFFBBFDBFFFFFFFFFBFFFEFFFFFFFFFFFFFFFFF/
@M05620:45:000000000-G6HP7:1:1101:23843:5213 1:N:0:185
ATCTCTATCTCCTAAAAACCTGTTTAGATTTGGAGATAGACCTTCAGGTTTTTCATCATTTTCTGCATGAATTATACATTGACCACGTTCCAGCGTGGTCAGTTTGCAGCATTCTGTTATTTTGTTTGACAGAGTGTCTTGTTGAGAACATATGTAGGACATGATTTTTTCCTGCAACAGGGAAAATAAAGTATAAGTTTTAAAGATTTATTCTTTAATAAAGGATCTCAAAGCCAGCTTTAGAAAAAGGA
+
CDDCCFFFFFFFGGGGGGGGGGHHHHHHHHHHHHHHHHHHHHHHHHHHHHHGGHHHHHHHHHIIIHHHHHHHHHHHHHHHHHHHHHGHHHHHHHGGGGHHHHHHHHHHHHHHHHHHHHHHHHHHHHHHHHHHHHHHHHHHHHHHHHHHHHHHHHHHHHHHHHHHHHHHHGHHHHHHHHHHHGGHHHHHGHHHHHHHHHHHHHHHHHHHHHHHHHHHHGHHHHHHHHHHHGHHHHHHHGGHHHHGGHHHGGH
@M05620:45:000000000-G6HP7:1:1101:13770:5214 1:N:0:185
ATCTCTATCTCCTAAAAACCTGTTTAGATTTGGAGATAGACCTTCAGGTTTTTCATCATTTTCTGCATGAATTATACATTGACCACGTTCCAGCGTGGTCAGTTTGCAGCATTCTGTTATTTTGTTTGACAGAGTGTCTTGTTGAGAACATATGTAGGACATGATTTTTTCCTGCAACAGGGAAAATAAAGTATAAGTTTTAAAGATTTATTCTTTAATAAAGGATCTCAAAGCCAGCTTTAGAAAAAGGA
+
AAABBFFFFFFFGGGGGGFGGGHHHHHHHHHHGHHHHHHHHHHHHHHHHHHGGHGHHHHHHHHHHHHHHHHHHGHGHHHHHHHHGHGFHHHHHHGGGGHHFHGHHHHGHHHHHHHHHHHHHHHHHHHHGHGHHHGGHHHHHHHHHHHGHHHHHHHHHHHHGHHHHHHHHGHHHGHHHHGHHGGGHHHGHHHHHHHHHFGHHGHHHHHHHGHHHGHHHGHHHGFHHHGHHFHFHHHHHGHHHHHHGGFHGGH
@M05620:45:000000000-G6HP7:1:1101:9293:5214 1:N:0:185
AGATTACTGCAACAGTTCCCCCTGGACCTGGAAAAGTTTCTTGCCTGGCTTACAGAAGCTGAAACAACTGCCAATGTCCTACAGGATGCTACCCGTAAGGAAAGGCTCCTAGAAGACTCCAAGGGAGTAAAAGAGCTGATGAAACAATGGCAAGTAAGTCAGGCATTTCCGCTTTAGCACTCTTGTGGATCCAATTGAACAATTCTCAGCATTTGTACTTGTAACTGACAAGCCAGGGACAAAACAAAGAT
+
CCBBCFFFFFFFGGGGGGGGGGG2GHHHHHHHFHHHFHHHHHHHHHHHHHHHHHHHHHHHHHHHHGHHHHHHHHHHHHHHHHGHHHHHHHHHHHGGGGHHHFHHHHHHGHHHHHHGHHHHHHHGGHGFHHHHHEGHHHHHHHHHHHHHHGHHHGHHHHHHHHHHHHHHHHGGGGGHHHHHHHHHHGFGHHHHHHGHHGHHGHHHHHHFGHGHHGHHHHHHHHHFHHHHGGHHHGGFGGGGGGGGGGGGGGF
@M05620:45:000000000-G6HP7:1:1101:23825:5219 1:N:0:185
ATCTCTATCTCCTAAAAACCTGTTTAGATTTGGAGATAGACCTTCAGGTTTTTCATCATTTTCTGCATGAATTATACATTGACCACGTTCCAGCGTGGTCAGTTTGCAGCATTCTGTTATTTTGTTTGACAGAGTGTCTTGTTGAGAACATATGTAGGACATGATTTTTTCCTGCAACAGGGAAAATAAAGTATAAGTTTTAAAGATTTATTCTTTAATAAAGGATCTCAAAGCCAGCTTTAGAAAAAGGA
+
A?AABFFFFFFFGGGGGGGGGGFGHHHHHHHHHHHHHHHHHHHHHGHHHHHGGHFHHGHHHHHHHHGHHHGHHHHGHHHHHHHHGHGGHHHGHHGEGGHHHHGHHHHHHHHHHHHHHHGHHHHHHHHHGHGHHHGHHHHHHHHHHHGFFHHHHHHHHHHHHHHHHHHHHGHHHHHHHHHHHGGFHHHFHGHHFGDGHFGHHFHGHHHHHFHHHHHHHGHGHFGGHHHHHHGFHFHHHGHHHHHGGFFFGGH
@M05620:45:000000000-G6HP7:1:1101:18230:5220 1:N:0:185
AAACCAAGCAGACACTCACCGCTCCCTCGCCACAGGCCAATAGTTTGTCCTCACTGAGTTGGCAACAAGTGGCTGCTGTGGCTGCCATTTTTCTGGTGATGGCCATCAGCTCCGACGAGGTCAGCTGGGGGGCTTTCTTTGTGTAAGCAACGAGAAACCTGAAAGAAGCATTTTTTAACTAAGTCCTGCTGAGTCATTCATGAGTTTTTAGCCGCCTTGCTTCTTCTCACAGACTCTCTACTCTCATGCCA
+
BBBBBBBFBFFFGGGGGGGGGGGGGGFGCEGGGHCDFGCGHHHBGGFFHHHHHHHFHH5DGFHHFHHHHHFFGGGFFFHHFHHFEHGHHHHGHHHHHHGHHHFFCGGHGHHHHGGGGGGGFHHHHHHHGGGGGGGGGGGGGGGFGGFFFFFFFFFFFFFFFFFFFFFFFFFFFFFFFFFFFFFFFFFFFFFFFFFFFFFFFFFFFFFFFFFFFFFFFFFFFFFFFFFFFFFFFFFFFFFFFFFFFFFFFFF
@M05620:45:000000000-G6HP7:1:1101:18211:5224 1:N:0:185
AAACCAAGCAGACACTCACCGCTCCCTCGCCACAGGCCAATAGTTTGTCCTCACTGAGTTGGCAACAAGTGGCTGCTGTGGCTGCCATTTTTCTGGTGATGGCCATCAGCTCCGACGAGGTCAGCTGGGGGGCTTTCTTTGTGTAAGCAACGAGAAACCTGAAAGAAGCATTTTTTAACTAAGTCCTGCTGAGTCATTCATGAGTTTTTAGCCGCCTTGCTTCTTCTCACAGACTCTCTACTCTCATGCCA
+
BBABBBBFBFFFGGGGGGGGGGGGGGHHGGGGGHHHGGHHHHHHHHHHHHGHHHHHHHHHHHHFHHFHHFGHGHGGHHHHHHHGGHHHHHHHHHHHHHGHHHHHHHHHHHHHHGGGGGGGFHHHHHHHGGGGGGGGGGGGGGGGGGFFFFFFFFFFFFFFFFFFFFFFFFFFFFFFFFFFFFFFFFFFFFFFFFFFFFFFFFFFBFFFFFFFFFFFFFFFFFFFFFFFFFFFFFFFFFFFFFFFFFBFFFF
@M05620:45:000000000-G6HP7:1:1101:9156:5257 1:N:0:185
AAACCAAGCAGACACTCACCGCTCCCTCGCCACAGGCCAATAGTTTGTCCTCACTGAGTTGGCAACAAGTGGCTGCTGTGGCTGCCATTTTTCTGGTGATGGCCATCAGCTCCGACGAGGTCAGCTGGGGGGCTTTCTTTGTGTAAGCAACGAGAAACCTGAAAGAAGCATTTTTTAACTAAGTCCTGCTGAGTCATTCATGAGTTTTTAGCCGCCTTGCTTCTTCTCACAGACTCTCTACTCTCATGCCA
+
CCBCCBAFCFFFGGGGGGGGGGGGGGHGGGGGGHHHGGHHHHHGHHHHHHHHHHHHHHHHHHHHHHHHHHHHGHGGHHHHHHHGGHHHHHHHHHHHHHGHHHHHHHHHHHHHHGGGGGGGEHHHHHHHGGGGGGGGGGGGGGGGGFFFFFFFFFFFFFFFFFFFFFFFFFFFFFFFFFFFFFFFFFFFEFFFFFFFFFFFFFFFFFFFFFFFFFFFFFFFFFFFFFFFFFFFFFFFFFFFFFFFFFFFFF9
@M05620:45:000000000-G6HP7:1:1101:9165:5282 1:N:0:185
AAACCAAGCAGACACTCACCGCTCCCTCGCCACAGGCCAATAGTTTGTCCTCACTGAGTTGGCAACAAGTGGCTGCTGTGGCTGCCATTTTTCTGGTGATGGCCATCAGCTCCGACGAGGTCAGCTGGGGGGCTTTCTTTGTGTAAGCAACGAGAAACCTGAAAGAAGCATTTTTTAACTAAGTCCTGCTGAGTCATTCACGAGTTTTTAGCCGCCTTGCTTCTTCTCACAGACTCTCTACTCTCATGCCA
+
BBABBAAFBFFFGGGGGGGGCEEGGGHHGGGGGHGFGGHHHHHGHHHHHHHHHHHHHHGGHHHGHHHHHGHFGFFFHHBGFGHFGHHFHHHHHHHHHHEHHHHHHHHHHHHHHGGGEGGGGGHHHHHHGGGGGGFFGFFGGGGGGGFFFFFFFFFFFFFFFFFFFFFFFFFFFFFFFFFFFFFFFFFFFFFFF9BFFFFF/A.@DEFFFFFFFFFFFFFFFFFFFFFFFFFBFFFFFFFFFFFFFFF9BF/
@M05620:45:000000000-G6HP7:1:1101:9146:5282 1:N:0:185
AAACCAAGCAGACACTCACCGCTCCCTCGCCACAGGCCAATAGTTTGTCCTCACTGAGTTGGCAACAAGTGGCTGCTGTGGCTGCCATTTTTCTGGTGATGGCCATCAGCTCCGACGAGGTCAGCTGGGGGGCTTTCTTTGTGTAAGCAACGAGAAACCTGAAAGAAGCATTTTTTAACTAAGTCCTGCTGAGTCATTCATGAGTTTTTAGCCGCCTTGCTTCTTCTCACAGACTCTCTACTCTCATGCCA
+
BBBBBBAFBFFFGGGGGGGGGGGGGGHHFGGGGHHHFGHHHHHHHHHHHHHHHHHHHGHHGHHFGHHGHFGHGHGGHHHHHHHGGHHHHHHHHHHHHHFHHHHHHHHGHHHHHGGGGEFGGHHHGHHHGGGGGGGGGGGGGGGGGFFFFFFFFFFFFFFFFFFFFFFFFFFFFFFFEFFFFFFFFFFFFFFFFFFFFFFFFFFFFFFFFFFFFFFFFFFFFFFFFFFFFFFFFFFFFFFFFFFFFFFBFFF
@M05620:45:000000000-G6HP7:1:1101:15169:5289 1:N:0:185
AAACCAAGCAGACACTCACCGCTCCCTCGCCACAGGCCAATAGTTTGTCCTCACTGAGTTGGCAACAAGTGGCTGCTGTGGCTGCCATTTTTCTGGTGATGGCCATCAGCTCCGACGAGGTCAGCTGGGGGGCTTTCTTTGTGTAAGCAACGAGAAACCTGAAAGAAGCATTTTTTAACTAAGTCCTGCTGAGTCATTCATGAGTTTTTAGCCGCCTTGCTTCTTCTCACAGACTCTCTACTCTCATGCCA
+
BB@AAAAFBFFFGGGGGGGGGGGGGGHHGGGGGHHHGGHFHHHGHHHHGHGHHHGGHHHHHHHHHHHHHHHHGHGGHHHHHHHGGHFGHHHHHHHHHGHHFGHHHHHHHHHHGGGGGGGGGHHHHHHHGGGGGGGGGGGGGGGGGGFFFFFFFFFFFFFFFFFFFFFFFFFFFFFFFFFFFFFFFFFFFFFFFFFFFFFFFFFFFFFFFFFFFFFFFFFFFFFFFFFFFFFFFFFFFFFFFFFFFFFFFFB
@M05620:45:000000000-G6HP7:1:1101:17237:5289 1:N:0:185
AAACCAAGCAGACACTCACCGCTCCCTCGCCACAGGCCAATAGTTTGTCCTCACTGAGTTGGCAACAAGTGGCTGCTGTGGCTGCCATTTTTCTGGTGATGGCCATCAGCTCCGACGAGGTCAGCTGGGGGGCTTTCTTTGTGTAAGCAACGAGAAACCTGAAAGAAGCATTTTTTAACTAAGTCCTGCTGAGTCATTCATGAGTTTTTAGCCGCCTTGCTTCTTCTCACAGACTCTCTACTCTCACGCCA
+
CCCCCCCFCFFFGGGGGGGGGGGGGGHHGGGGGHHHGGHHHHHHHHHHHHHHHHHHHHHHHHHHHHHHHHHHGHGGHHHHHHHGGHHHHHHHHHHHHHHHHHHHHHHHHHHHHGGGGGGGFHHHHHHHGGGGGGGGGGGGGGGGGGFFFFFFFFFFFFFFFFFFFFFFFFFFFFFFFFFFFFFFFFFFFFFFFFFFFFFFFFFFFFFFFFFFFFFFFFFFFFFFFFFFFFFFFFFFFFFFFFFFFF/AFFA
@M05620:45:000000000-G6HP7:1:1101:15153:5296 1:N:0:185
AAACCAAGCAGACACTCACCGCTCCCTCGCCACAGGCCAATAGTTTGTCCTCACTGAGTTGGCAACAAGTGGCTGCTGTGGCTGCCATTTTTCTGGTGATGGCCATCAGCTCCGACGAGGTCAGCTGGGGGGCTTTCTTTGTGTAAGCAACGAGAAACCTGAAAGAAGCATTTTTTAACTAAGTCCTGCTGAGTCATTCATGAGTTTTTAGCCGCCTTGCTTCTTCTCACAGACTCTCTACTCTCATGCCA
+
BBBCCCCFCFFFGGGGGGGGGGGGGGHHGGGGGHHHGGHHHHHHHHHHHHHHHHHHHHHHHHHHHHHHHHHHGHGGHHHHHHHGGHHHHHHHHHHHHHHHHHHHHHHHHHHHHGGGGGGGGHHHHHHHGGGGGGGGGGGGGGGGGGFFFFFFFFFFFFFFFFFFFFFFFFFFFFFFFFFFFFFFFFFFFFFFFFFFFFFFFFFFFFFFFFFFFFFFFFFFFFFFFFFFFFFFFFFFFFFFFFFFFFFFFFF
@M05620:45:000000000-G6HP7:1:1101:15175:5306 1:N:0:185
AAACCAAGCAGACACTCACCGCTCCCTCGCCACAGGCCAATAGTTTGTCCTCACTGAGTTGGCAACAAGTGGCTGCTGTGGCTGCCATTTTTCTGGTGATGGCCATCAGCTCCGACGAGGTCAGCTGGGGGGCTTTCTTTGTGTAAGCAACGAGAAACCTGAAAGAAGCATTTTTTAACTAAGTCCTGCTGAGTCATTCATGAGTTTTTAGCCGCCTTGCTTCTTCTCACAGACTCTCTACTCTCATGCCA
+
AAAABABFCFFFGGGGGGGGGGGGGGHHGGGGGHHHGGGHHGHGHHHHHHHHHHHHHHGHHHHGHHHHHFHHGHFFHGFGHHHGGHHHHHHHHHHHGHGHHHHHHHGHHHHHHGGGGGGGCGHHHHHHGGGGGGGGGGGGGFGGGGFFFFFFFFFFFFFFFFFFFFFFFFFFFFFFFFFFFFFBFFFFFFFFFFFFFFFFFFFF:BFFFFFFFFFFFFFFFFFFFFFFFFFFFFFFFFFFFFFFFFFFFFF
@M05620:45:000000000-G6HP7:1:1101:11748:5308 1:N:0:185
AAACCAAGCAGACACTCACCGCTCCCTCGCCACAGGCCAATAGTTTGTCCTCACTGAGTTGGCAACAAGTGGCTGCTGTGGCTGCCATTTTTCTGGTGATGGCCATCAGCTCCGACGAGGTCAGCTGGGGGGCTTTCTTTGTGTAAGCAACGAGAAACCTGAAAGAAGCATTTTTTAACTAAGTCCTGCTGAGTCATTCATGAGTTTTTAGCCGCCTTGCTTCTTCTCACAGACTCTCTACTCTCATGCCA
+
CBCCCBCFCFFFGGGGGGGGGGGGGGHHGGGGGHHHGGHHHHHHHHHHHHHHHHHHHHHHHGHHHHHHHHHHGHGGHHHHHHHGGHHHHHHHHHHHHHGHHHHHHHHHHHHHHGGGGGGGGHHHGHHHGGGGGGGGFGGGGGGGGGFFFFFFFFFFFFFFFFFFFFFFFFFFFFFFFFFFFFFFFFFFFFFFFFFFFFFFFFFFFFFFFFFFFFAFFFFFFFFFFFFFFFFFFFFFFFFFFFFFFFFFFFB
@M05620:45:000000000-G6HP7:1:1101:15155:5315 1:N:0:185
AAACCAAGCAGACACTCACCGCTCCCTCGCCACAGGCCAATAGTTTGTCCTCACTGAGTTGGCAACAAGTGGCTGCTGTGGCTGCCATTTTTCTGGTGATGGCCATCAGCTCCGACGAGGTCAGCTGGGGGGCTTTCTTTGTGTAAGCAACGAGAAACCTGAAAGAAGCATTTTTTAACTAAGTCCTGCTGAGTCATTCATGAGTTTTTAGCCGCCTTGCTTCTTCTCACAGACTCTCTACTCTCATGCCA
+
BBBBCABFCFFFGGGGGGGGGGGGGGHHGGGGGHHHGGHHHHHHHHHHHHHHHHHHHHGHHHHHHHHHHGHHGHGGHHDGHHHGGHHHHHHHHHHHHHHHHHHHHHHHHHHHHGGGGGGGGHHHHHHHGGGGGGGGGGGGGGGGGFFFFFFFFFFFFFFFFFFFFFFFFFFFFFFFFFFFFFFFFFFFFFFFFFFFFFFFFFFFFFFFFFFFFFFFFFFFFFFFFFFFFFFFFFFFFFFFFFFFFFFFFFF
@M05620:45:000000000-G6HP7:1:1101:24886:5330 1:N:0:185
ATCTCTATCTCCTAAAAACCTGTTTAGATTTGGAGATAGACCTTCAGGTTTTTCATCATTTTCTGCATGAATTATACATTGACCACGTTCCAGCGTGGTCAGTTTGCAGCATTCTGTTATTTTGTTTGACAGAGTGTCTTGTTGAGAACATATGTAGGACATGATTTTTTCCTGCAACAGGGAAAATAAAGTATAAGTTTTAAAGATTTATTCTTTAATAAAGGATCTCAAAGCCAGCTTTAGAAAAAGGA
+
BBBBBFFFFFFFGGGGFGGGGGHHHHHHHHHHHGGHHFHHHHHHHHHHHHHGGHHHHGHHHHHHHHHHHHHHHHHGHHHHHHHHHHGHHHHHGHGFGGHHHHHHHHHHHHHGHHHHHHHHHHHHHHHHHHHHHHHHHHHHHHHHHHHHHHHHHHHHHHGHHHHHHHHHHGHHHHHHHHGHHGEGGGHHHGHFGHHFHFGHHHHGGGFHHHHHHHHHHHHHGFHHHHHHHHHHHHHEGGHHHHHHHHHGGGF
@M05620:45:000000000-G6HP7:1:1101:8372:5334 1:N:0:185
TACCTGTACTGGGGAAGCATTTGAATATCCCCCCATGGTGATGGGGACGGAGAACTGCTCCATAAACACAGGCAACGTGCCTAACTTTCCCGGGAAGATGAAGTCAAAGAGCGACCACAGCTCTTCGGAGGTTATTTTGCATCGGTGAGCCAGACAGAATGATCCGATGAGGGGTGCGAAACTATTTGAGGAAAGGAAGCACCTTTTTATTAAATTTACCTTTTAGCAATCGCCATTCCTACCCTAAAGAT
+
AAAABFFFFFFFGGGGGGGGGGHHHHHHHHHGGGGHHHGHHHHHHGGGGGGGGHHHHHHHHHHHHHHHHHHHGHHHGHHHHHHHHHHHHHHGGGGGGHHHHHHHHHHHHHFHGGGCCHHGHHHHHHHGGCGCHHHHHHHHGHHGGGGGGHHHHHGHHHHHHHHHHHEGGFFHGG;ADGDGGGGFFGGGFGGFGGCCBFFEGGFFFFFFFFFFFFFFFFFFFFFFFFFB;BBFFFFEFFFFFFFFFFFFFFF
@M05620:45:000000000-G6HP7:1:1101:22030:5339 1:N:0:185
AGATTACTGCAACAGTTCCCCCTGGACCTGGAAAAGTTTCTTGCCTGGCTTACAGAAGCTGAAACAACTGCCAATGTCCTACAGGATGCTACCCGTAAGGAAAGGCTCCTAGAAGACTCCAAGGGAGTAAAAGAGCTGATGAAACAATGGCAAGTAAGTCAGGCATTTCCGCTTTAGCACTCTTGTGGATCCAATTGAACAATTCTCAGCATTTGTACTTGTAACTGACAAGCCAGGGACAAAACAAAGAT
+
BCABCFFFFFFFGGGFGGGGGGGGHHHHHHHHHHHGGHHHHHHHHHHHHHHHHHGGHHHHHHHHHHHHHHHHFHHHHHHHHHHHHHHHHHFHHHGFGGHGGHGHHHHHGHHHHHHGGHHHHGHGGGGGHFHHHGHHHFFHHHHGFFHGFFGHHGHHGHHHHHGHHHHHHHGGGGGHGHGHHHGHHGHFHHHHGFGHHGGFFFHHGFHGHFHHHHHHHHHFHHHGFHHGHHGHHGGGGGGGGGFGFGGGGFC
@M05620:45:000000000-G6HP7:1:1101:24901:5343 1:N:0:185
ATCTCTATCTCCTAAAAACCTGTTTAGATTTGGAGATAGACCTTCAGGTTTTTCATCATTTTCTGCATGAATTATACATTGACCACGTTCCAGCGTGGTCAGTTTGCAGCATTCTGTTATTTTGTTTGACAGAGTGTCTTGTTGAGAACATATGTAGGACATGATTTTTTCCTGCAACAGGGAAAATAAAGTATAAGTTTTAAAGATTTATTCTTTAATAAAGGATCTCAAAGCCAGCTTTAGAAAAAGGA
+
BB@AAFFFFFFFGFGGGGGGFGGHHGHHHHHCHGHHHHHFDGHHHHHGHHHGGGHHHHHHHHHHHHHHHHHHHHHHHHGHFHHHBHGHHHGHHHGE1EHHHHHHHHHHGHHHHHHHHHHHHHHHHHHHHHEHHHHHHHHHHHHHFHHHHHHHHHHHHHFHHGHHGHHHGGHHHHHHFHHHHGFHFHHHGHHDGHHHHFGHHHHHHHGHHHHHHHHHHHHHHHHHHHHHGHFHHHHHHGHHHGGHHGGHDGG
@M05620:45:000000000-G6HP7:1:1101:6184:5345 1:N:0:185
ATCTCTATCTCCTAAAAACCTGTTTAGATTTGGAGATAGACCTTCAGGTTTTTCATCATTTTCTGCATGAATTATACATTGACCAAGTTCCAGCGTGGTCAGTTTGCAGCATTCTGTTATTTTGTTTGACAGAGTGTCTTGTTGAGAACATATGTAGGACATGATTTTTTCCTGCAACAGGGAAAATAAAGTATAAGTTTTAAAGATTTATTCTTTAATAAAGGATCTCAAAGCCAGCTTTAGAAAAAGGA
+
AA1>AFBDFBF1BGGC1GGGB11BG3A13BFGH1A101BAAG1BAEAFBBAAF022A2F2DDFE21DFH11AEBAF2A2FAB1AF/AAAAA2D0E/>EG1@BB@2F@GH1F1@2BFBD@GGFHHCHGGDHBFBG>BBG22F>B>2>?FFHHDF>BGDBD1<FGF2>FGB<FFDDC011@FHC/?/0?1DGG1G<GFF@<GDD11=>FHDFGH1FDFDHHF0D0DCDHH<DDBG/CFCEFHHFB00CFGCCC
@M05620:45:000000000-G6HP7:1:1101:22504:5349 1:N:0:185
ATCTCTATCTCCTAAAAACCTGTTTAGATTTGGAGATAGACCTTCAGGTTTTTCATCATTTTCTGCATGAATTATACATTGACCACGTTCCAGCGTGGTCAGTTTGCAGCATTCTGTTATTTTGTTTGACAGAGTGTCTTGTTGAGAACATATGTAGGACATGATTTTTTCCTGCAACAGGGAAAATAAAGTATAAGTTTTAAAGATTTATTCTTTAATAAAGGATCTCAAAGCCAGCTTTAGAAAAAGGA
+
CCCCCFFFFFFFGGGGGGGGGGHHHHHHHHHHHHHHHHHHHHHHHHHHHHHGGHHHHIHHHHIHHHHHHHHHHHHHHHHHHGHHHHGHHHHHHHGFGGHHHHHHHHHHHHHHHHHHHHHHHHHHHHHHGHHHHHHHHHHHHHHHHHHHHHHHHHHHHHHHHHHHHHHHHGHHHHHHHHHHHGGHHHHHGGHGHGHHHFGHHHGHHHHHHHHHHHHHHHHHHHHHHHHHHGGHHGHHHGHHHHHGHHHHGGH
@M05620:45:000000000-G6HP7:1:1101:24884:5350 1:N:0:185
ATCTCTATCTCCTAAAAACCTGTTTAGATTTGGAGATAGACCTTCAGGTTTTTCATCATTTTCTGCATGAATTATACATTGACCACGTTCCAGCGTGGTCAGTTTGCAGCATTCTGTTATTTTGTTTGACAGAGTGTCTTGTTGAGAACATATGTAGGACATGATTTTTTCCTGCAACAGGGAAAATAAAGTATAAGTTTTAAAGATTTATTCTTTAATAAAGGATCTCAAAGCCAGCTTTAGAAAAAGGA
+
BBBBAFFFFFFFGGGGGGGGGGHHHHFHHHHFGHHHGHHHHHGHHHHHHHHGGHHFHHHHHHHHHGHHHHHGHHHHHHHHHHHHGHGHHHHHHGGBEGHHHHHHHHGHGHHHHHHGHHHHHHHHHHHGGHGHHHHHHHHHHHHHHHHHHHGHHHHHHHHHHHHFHHHHHCHHHHHHHGGHHGGHHHHHGHGHHHHHHHHHHGHHHHHHHHHGHHHHHGHHHHHHHHHHHHHHHEHHGGHHHHHGFFHFGGG
@M05620:45:000000000-G6HP7:1:1101:8364:5351 1:N:0:185
TACCTGTACTGGGGAAGCATTTGAATATCCCCCCATGGTGATGGGGACGGAGAACTGCTCCATAAACACAGGCAACGTGCCTAACTTTCCCGGGAAGATGAAGTCAAAGAGCGACCACAGCTCTTCGGAGGTTATTTTGCATCGGTGAGCCAGACAGAATGATCCGATGAGGGGTGCGAAACTATTTGAGGAAAGGAAGCACCTTTTTATTAAATTTACCTTTTAGCAATCGCCATTCCTACCCTAAAGAT
+
CCCCCFFFFFFFGGGGGGGGGGHHHHHHHHHGGGGHHHGHHHHHHGGGGGGGGHHHHHHHHHHHHGHHHHHHGHHHGHHHHHHHHHHHHHHGGGGGGHHHHGHHHHHHHHHHGGGGGHHHHHHHHHHGGGGCHHHHHHHHHHHGGGGFGHHHHHGHHGHHHHHHHHGGGHHHGGEEGGDGGGGGGGGGGGGFGGFAFGGGGGFFFFFFFFFFEBFFFFFFFFFFFFFB;BBFFFFFFFFFFFFFFFFFFFF
@M05620:45:000000000-G6HP7:1:1101:6819:5352 1:N:0:185
CATCCTGACCCTGAAGTACCCCGGCTTGATTTCTGACATTAGATCGGAAGAGCACACGTCTGAACTCCAGTCACGGACATTTATCTCGTATGCCGTCTTCTGCTTGAAAAAAAAAAAAGTGCTGCTGACCGAGGCCCCTCTGAACACCAAGGCCAACAGAGAGAAGATGACTCAGGCGCGGCTCGGCCCACGCCCGTGCCCCTCCCGTCCTTTCCCCTGTTATTTCTTGCCCGGCTTGGTCTCTGACCTTT
+
BBBBBFFFFFFFGGGGGGGGGG?AAAEEEADBF5D5FDGGHBFDGE22ABFAAGHHHGBGFGHFGHHFBGFFHHG1>FEHHB4@F4@BE>BB@3EEGFFFFHHDBGFG3FG/EC@/>//?1?11?G?1<0<-<-<.<-..<C0=G0/<.C.CACCC:CC/;/../9B;0;0;000:/--;--@.--..-..-..;-@.A./......;.;.///9:.../////B////9;/.--;@-.9/;9//////9/
@M05620:45:000000000-G6HP7:1:1101:6195:5360 1:N:0:185
ATCTCTATCTCCTAAAAACCTGTTTAGATTTGGAGATAGACCTTCAGGTTTTTCATCATTTTCTGCATGAATTATACATTGACCACGTTCCAGCGTGGTCAGTTTGCAGCATTCTGTTATTTTGTTTGACAGAGTGTCTTGTTGAGAACATATGTAGGACATGATTTTTTCCTGCAACAGGGAAAATAAAGTATAAGTTTTAAAGATTTATTCTTTAATAAAGGATCTCAAAGCCAGCTTTAGAAAAAGGA
+
BCBBBFFFFFFFGGGGGGGGGGHHHHGHHHHHHHFHHHHHHHHHHHHHHHHGGHHHHHHHHHIHIHHHHHHHHHHHHHHHHHHHHHGHHHHHHHGGGGHHHHHHHHHHHHHHHHHHHHHHHHHHHHHHHHHHHHHHHHHHHHHHGHHHHHHHHHHHHHHHHHHHHHHHHGHHHHHHHHHHHGGHHHHHHHHHHHHHHGHHHHHHHHHHHHHHHHHHHHHHHHGHHHHGGHHHHHHGHGHHHHHEFHHGGGH
@M05620:45:000000000-G6HP7:1:1101:22524:5372 1:N:0:185
ATCTCTATCTCCTAAAAACCTGTTTAGATTTGGAGATAGACCTTCAGGTTTTTCATCATTTTCTGCATGAATTATACATTGACCACGTTCCAGCGTGGTCAGTTTGCAGCATTCTGTTATTTTGTTTGACAGAGTGTCTTGTTGAGAACATATGTAGGACATGATTTTTTCCTGCAACAGGGAAAATAAAGTATAAGTTTTAAAGATTTATTCTTTAATAAAGGATCTCAAAGCCAGCTTTAGAAAAAGGA
+
CCCCCFFFFFFFGGGGGGGGGGGHHHHHHHHHHGHHHHHHHHGHHGHGGHHGGHHHHHHHHHIHHHHHHHHHHHHHHHHHHGHHHHGHHHHGFHGEFGHHFHHHHGHHHHHHHHHHHHHHHHHHHHHHGHGHHHGHHHHHHHHHHHHHHHHHHHHHHHHHHHHHHHHHHGHHHHHHHHHHHGGGHHHGHHHGHHHHHHHHHHHHHHHHHHHHHHHHHGHHHHHHHHHHHGGGFHHHHGHHHHHHHFHHGGH
@M05620:45:000000000-G6HP7:1:1101:21388:5374 1:N:0:185
AAACCAAGCAGACACTCACCGCTCCCTCGCCACAGGCCAATAGTTTGTCCTCACTGAGTTGGCAACAAGTGGCTGCTGTGGCTGCCATTTTTCTGGTGATGGCCATCAGCTCCGACGAGGTCAGCTGGGGGGCTTTCTTTGTGTAAGCAACGAGAAACCTGAAAGAAGCATTTTTTAACTAAGTCCTGCTGAGTCATTCATGAGTTTTTAGCCGCCTTGCTTCTTCTCACAGACTCTCTACTCTCATGCCA
+
BBBBCCCFCFFFGGGGGGGGGGGGGGHHGGGGGHHHGGHHHHHHHHHHHHHHHHHHHFFHHHHHHHHHHHHHGHGGHHHHHHHGGHHHHHHHHHHHHHGHHHHHGHHHHHHHHGGGGGGGGHHHHHHHGGGGGGGGGGGGGGGGGGFFFFFFFFFFFFFFFFFFFFFFFFFFFFFFFFFFFFFFFFFFFFFFFBFFFFFFFFFFFFFFFFFFFFFFFFFFFFFFFFFFFFFFFFFFFFFFFFFFFFFFFFB
@M05620:45:000000000-G6HP7:1:1101:6190:5377 1:N:0:185
ATCTCTATCTCCTAAAAACCTGTTTAGATTTGGAGATAGACCTTCAGGTTTTTCATCATTTTCTGCATGAATTATACATTGACCACGTTCCAGCGTGGTCAGTTTGCAGCATTCTGTTATTTTGTTTGACAGAGTGTCTTGTTGAGAACATATGTAGGACATGATTTTTTCCTGCAACAGGGAAAATAAAGTATAAGTTTTAAAGATTTATTCTTTAATAAAGGATCTCAAAGCCAGCTTTAGAAAAAGGA
+
AA3>AFFFFFFFGGGGGGGGFC5FGD5BFFGHH4B4F55FGGFG3B5GFGFFEGGGFFHFHHHG5AEHHF5FEGGBF5DHAAFF3F1AFGFD5FEE1FHHHHFDEHHHHFHHHHFGGFGGHGHHFHHCFGE3GG?3GFFGDFGCD3EEGHFHHFFFHEHHGHFHHHGHDBGGGBFFGHHHG/FAEFFFEGHHHHHHHHGHHHFFDHGHGHHHHHHHGHHGDG00CGGHHHHHHGGBCEGGHHB0CGHH..:
@M05620:45:000000000-G6HP7:1:1101:23927:5396 1:N:0:185
AAACCAAGCAGACACTCACCGCTCCCTCGCCACAGGCCAATAGTTTGTCCTCACTGAGTTGGCAACAAGTGGCTGCTGTGGCTGCCATTTTTCTGGTGATGGCCATCAGCTCCGACGAGGTCAGCTGGGGGGCTTTCTTTGTGTAAGCAACGAGAAACCTGAAAGAAGCATTTTTTAACTAAGTCCTGCTGAGTCATTCATGAGTTTTTAGCCGCCTTGCTTCTTCTCACAGACTCTCTACTCTCATGCCA
+
BBBBBBBFBFFFGGGGGGGGGGGGGGHHGGGGGHHHGGHDGGHHHHHHHHHHHHHGGHHHFHHHHHHHHHHHGHGGHHHHHHHGGHHHHHHHHHHHHHHHHHHHHHHHHHHHHGGFGGGGGHFHHFHHGGGGGGGGGGGGGFGGFGFFFFFFFFFFFFFFFFFFFFFFFFFFFFFFEFFFFFFFFFFFFFFFFFFFFFFFFFFFFFFFFFFFFFFFFFFFFFFFFFFFFFFFFFFFFFFFFFFFFFFFFFE
@M05620:45:000000000-G6HP7:1:1101:10405:5399 1:N:0:185
ATCTCTATCTCCTAAAAACCTGTTTAGATTTGGAGATAGACCTTCAGGTTTTTCATCATTTTCTGCATGAATTATACATTGACCACGTTCCAGCGTGGTCAGTTTGCAGCATTCTGTTATTTTGTTTGACAGAGTGTCTTGTTGAGAACATATGTAGGACATGATTTTTTCCTGCAACAGGGAAAATAAAGTATAAGTTTTAAAGATTTATTCTTTAATAAAGGATCTCAAAGCCAGCTTTAGAAAAAGGA
+
DDCCCFFFFFFFGGGGGGGGGGHHHCHGHHHHHHHHHHHHHHHHHHHHHHHGGHHHHIHHIHIIIHHHHHHHHHHHHHHHHHHHHHGGHHHHHHGGGGHHHHHHHHHHHHHHHHHHHHHHHHHHHHHHHHHHHHHHHHHHHHHHHHHHHHHHHHHHHHGHHHHHHHHHHGHHHHHHHHHHHGGHHHHHHHHHHHHHHGHHHHHHHHHHHHHHHHHHHHHHHHHHHHHHHGHHHHHHHGHHHHHGHHHHGGH
@M05620:45:000000000-G6HP7:1:1101:23918:5414 1:N:0:185
AAACCAAGCAGACACTCACCGCTCCCTCGCCACAGGCCAATAGTTTGTCCTCACTGAGTTGGCAACAAGTGGCTGCTGTGGCTGCCATTTTTCTGGTGATGGCCATCAGCTCCGACGAGGTCAGCTGGGGGGCTTTCTTTGTGTAAGCAACGAGAAACCTGAAAGAAGCATTTTTTAACTAAGTCCTGCTGAGTCATTCATGAGTTTTTAGCCGCCTTGCTTCTTCTCACAGACTCTCTACTCTCATGCCA
+
CCCCCBCFCFFFGGGGGGGGGGGGGGHHGGGGGHHHGGHHHHHHHHHHHHHHHHHHHHHHHHHHHHHHGGHHGHGGHHHHHHHGGHHHHHHHHHHHHHHHHHHHHHHHHHHHHGGGGGGGGHHHHHHHGGGGGGGGGGGGGGGGGGFFFFFFFFFFFFFFFFFFFFFFFFFFFFFFFFFFFFFFFFFFFFFFFFFFFFFFFFFFFFFFFFFFFFFFFFFFFFFFFFFFFFFFFFFFFFFFFFFFFFFFFFF
@M05620:45:000000000-G6HP7:1:1101:19708:5419 1:N:0:185
TACCTGTACTGGGGAAGCATTTGAATATCCCCCCATGGTGATGGGGACGGAGAACTGCTCCATAAACACAGGCAACGTGCCTAACTTTCCCGGGAAGATGAAGTCAAAGAGCGACCACAGCTCTTCGGAGGTTATTTTGCATCGGTGAGCCAGACAGAATGATCCGATGAGGGGTGCGAAACTATTTGAGGAAAGGAAGCACCTTTTTATTAAATTTACCTTTTAGCAATCGCCATTCCTACCCTAAAGAT
+
ABAABFFFFFFFGEFGGGGGGFHHHHHHHHHGGGGHFHGFHGFHHGEGGGGGGHHHHHHHHHHGHHHHHHHHGHHHGGFFHGHHHHHFFHHEGGGGGHHHFHHEGHHHHHGHEGGGFHGHHHHHFHHGGCG?FFDFFFGHEHHGD<CFFGHHHFGHGHHFGHHHHHDGGHGHGG:ADGEGGFGGGGGFGGF;FBFFFFFGFFEFFFFFFFFFFFFFF9BFFFFFFEFE/BFFFFFEFFFFFFFFFFFFBFF
@M05620:45:000000000-G6HP7:1:1101:23936:5421 1:N:0:185
AAACCAAGCAGACACTCACCGCTCCCTCGCCACAGGCCAATAGTTTGTCCTCACTGAGTTGGCAACAAGTGGCTGCTGTGGCTGCCATTTTTCTGGTGATGGCCATCAGCTCCGACGCGGTCAGCTGGGGGGCTTTCTTTGTGTAAGCAACGAGAAACCTGAAAGAAGCATTTTTTAACTAAGTCCTGCTGAGGCATTCATGAGTTTTTAGCCGCCTTGCTTCTTCTCACAGACTCTCTACTCTCATGCCC
+
A33AAAAFBFFFGGGGGGGGEEEEAEGGFGG2E222FFAAFADFFFDFGFFHFHGGHHHHE3CGHGGHBBEGGGEFF3FGE1FEFEFHFHGFGHHFG1BGFBGHB?GHHGHHHEEEE/>CCB/@F1FGGGGGGGGGFFFFFFFF/BBFFFFBFFFFFFFFFF/BFFFFFBFFFFFBEFFFFBBFB/;BFFB/..;:BBFFFFBBFFFFF?BFFA>>ADEEFBFFFFFFFFFF/:BFFFFFFFFFFFB9B//
@M05620:45:000000000-G6HP7:1:1101:19689:5422 1:N:0:185
TACCTGTACTGGGGAAGCATTTGAATATCCCCCCATGGTGATGGGGACGGAGAACTGCTCCATAAACACAGGCAACGTGCCTAACTTTCCCGGGAAGATGAAGTCAAAGAGCGACCACAGCTCTTCGGAGGTTATTTTGCATCGGTGAGCCAGACAGAATGATCCGATGAGGGGTGCGAAACTATTTGAGGAAAGGAAGCACCTTTTTATTAAATTTACCTTTTAGCAATCGCCATTCCTACCCTAAAGAT
+
CCCCDFFFFFFFGGGGGGGGGGHHHHHHHHHGGGGHHHGHHHHHHGGGGGGGGHHHHHHHHHHHHHHHHHHHGHHHGHHHHHHHHHHHHHHGGGGGGHHHHHHHHHHHHHHHGGGGGHHHHHHHHHHGGGGCHHHHHHHHHHHGGGGGHHHHHHGHHHHHHHHHHHEGGHHHGGCEGGDGGGGGGGHHGGGFGGGFGGGGGGFFFFFFFHFFFFFFFFFFFFFFFFFFFFFFFFFFFFFFFFAFFFFFFFF
@M05620:45:000000000-G6HP7:1:1101:19687:5444 1:N:0:185
TACCTGTACTGGGGAAGCATTTGAATATCCCCCCATGGTGATGGGGACGGAGAACTGCTCCATAAACACAGGCAACGTGCCTAACTTTCCCGGGAAGATGAAGTCAAAGAGCGACCACAGCTCTTCGGAGGTTATTTTGCATCGGTGAGCCAGACAGAATGATCCGATGAGGGGTGCGAAACTATTTGAGGAAAGGAAGCACCTTTTTATTAAATTTACCTTTTAGCAATCGCCATTCCTACCCTAAAGAT
+
3>AABFFFFFFFFGCGEGGGGGHFHFHHHHHGGGGHHGFGFHG3FDGGGGGGGHHHHHHHHHHHH5@GHHFHGHGG>FAGHFHCFGHHHFHGGGGGGHHHGEGHHEHHH32GF<DGGHGHEFHHHGEGCGFCHHHHHHFFGHFGGE?FHHHHCFFHGCGFFHHHHHGGGGHGGG.@GG.DGDGGGFGGBEGBBBFAFFFEBC?/FFFFFFEBF/FFEFFBBFFFF/BFF9;.ADDFEFFFFF?FFFBFFFF
@M05620:45:000000000-G6HP7:1:1101:16822:5452 1:N:0:185
AAACCAAGCAGACACTCACCGCTCCCTCGCCACAGGCCAATAGTTTGTCCTCACTGAGTTGGCAACAAGTGGCTGCTGTGGCTGCCATTTTTCTGGTGATGGCCATCAGCTCCGACGAGGTCAGCTGGGGGGCTTTCTTTGTGTAAGCAACGAGAAACCTGAAAGAAGCATTTTTTAACTAAGTCCTGCTGAGTCATTCATGAGTTTTTAGCCGCCTTGCTTCTTCTCACAGACTCTCTACTCTCATGCCA
+
BBBCCCCFCFFFGGGGGGGGGGGGGGHHGGGGGHHHGGHHHHHHHHHHHHHHHHHHHHGHHHHHHHHHHGHHGHGGHHHHHHHGGHHHHHHHHHHHHHHHHHHHHHHHHHHHHGGGGGGGEHHHHHHHGGGGGGGGGGGGGGGGGGFFFFFFFFFFFFFFFFFFFFFFFF0BFFFFFFFFFFFFFFFFFFFFFFFFFFFFFFFFFFFFFFFFFFFFFFFFFFFFFFFFFFFFFFFFFFFFFFFFFFFFFFB
@M05620:45:000000000-G6HP7:1:1101:16847:5453 1:N:0:185
AAACCAAGCAGACACTCACCGCTCCCTCGCCACAGGCCAATAGTTTGTCCTCACTGAGTTGGCAACAAGTGGCTGCTGTGGCTGCCATTTTTCTGGTGATGGCCATCAGCTCCGACGAGGTCAGCTGGGGGGCTTTCTTTGTGTAAGCAACGAGAAACCTGAAAGAAGCATTTTTTAACTAAGTCCTGCTGAGTCATTCATGAGTTTTTAGCCGCCTTGCTTCTTCTCACAGACTCTCTACTCTCATGCCA
+
BBBBBAAFBFFFGGGGGFGGGGEGGFGGEGEEGHGHGGHHHFHGGHFHHHFHHGHHHG5FGFFGFHHHGGHHGHGGHGFGFGHGGHHHHHHHHHHHHHHHHHHHHHHHHHHHHGGGGGGG?GGHHHHHGGGGGGGGGGGGGGGGGGFFFFFFFFFFFFFFFFFFFFFFFF9FFFFFFFFFFFFFFFFFFFFFFBFFFFFFFFFFFFFFFFFFFFFFFFFFFFFFFFFFFFFFFFEFFFFFFFFFFFFFFFF
@M05620:45:000000000-G6HP7:1:1101:14302:5468 1:N:0:185
AAACCAAGCAGACACTCACCGCTCCCTCGCCACAGGCCAATAGTTTGTCCTCACTGAGTTGGCAACAAGTGGCTGCTGTGGCTGCCATTTTTCTGGTGATGGCCATCAGCTCCGACGAGGTCAGCTGGGGGGCTTTCTTTGTGTAAGCAACGAGAAACCTGAAAGAAGCATTTTTTAACTAAGTCCTGCTGAGTCATTCATGAGTTTTTAGCCGCCTTGCTTCTTCTCACAGACTCTCTACTCTCATGCCA
+
AABBAAAFBFFFGGFFGFFFEGGEE22AEEGEGHE2FGFGCCGGGHFFGHFHHHFHHBGDDCEHHFFHEEGHGGGGHBG32??CFF3GD@@GHHHHHHGHGHHFECHHHHHHHGEGC/<D/BB?CDGHCGGGG@GGFGFBFGGGGFFFFFFBFFFFEFFFFFFFFBFFFFFFFFFBEFFFFBFBBBBFFFFFFBFFFFFFF//9BFFFF?FFFD;BF9/;FFBFFF9FFB9F/AFFFFFFFFFFFFB;BF/
@M05620:45:000000000-G6HP7:1:1101:16832:5470 1:N:0:185
AAACCAAGCAGACACTCACCGCTCCCTCGCCACAGGCCAATAGTTTGTCCTCACTGAGTTGGCAACAAGTGGCTGCTGTGGCTGCCATTTTTCTGGTGATGGCCATCAGCTCCGACGAGGTCAGCTGGGGGGCTTTCTTTGTGTAAGCAACGAGAAACCTGAAAGAAGCATTTTTTAACTAAGTCCTGCTGAGTCATTCATGAGTTTTTAGCCGCCTTGCTTCTTCTCACAGACTCTCTACTCTCATGCCA
+
AAABAABFBFFFGGGGGGGFEEGGGFHHGGGGGHFFGGFGHBHGHHHGHHHHHHHHHHHFGHGHHHHHGFHHGHGGHHFFFFGFGGFHHHHHHHHHHHGHHHHHHHHHHHHHHGGGGGGGAGHHHHHHGGGGGGGGGGFGGFGGGGFFFFFFFFFFFFFFFFFFFFFFFFFFFFFFFFFFFFFFFFFFFFFFFFFFFFFFFFBFFFFFFFFFF?=BFDFFFFFFFFFFFFFFFFFFFFFFFFFFFFFFFFB
@M05620:45:000000000-G6HP7:1:1101:14286:5479 1:N:0:185
AAACCAAGCAGACACTCACCGCTCCCTCGCCACAGGCCAATAGTTTGTCCTCACTGAGTTGGCAACAAGTGGCTGCTGTGGCTGCCATTTTTCTGGTGATGGCCATCAGCTCCGACGAGGTCAGCTGGGGGGCTTTCTTTGTGTAAGCAACGAGAAACCTGAAAGAAGCATTTTTTAACTAAGTCCTGCTGAGTCATTCATGAGTTTTTAGCCGCCTTGCTTCTTCTCACAGACTCTCTACTCTCATGCCA
+
CCCCCCCFCFFFGGGGGGGGGGGGGGHHGGGGGHHHGGHHHHHHHHHHHHHHHHHHHHHHHHHHHHHHHHHHGHGGHHHHHHHGGHHHHHHHHGHHHHHHHHHHHHHHHHGHHGGGGGGGGHHHHHHHGGGGGGGGGGGGGGGGGGFFFFFFFFFFFFFFFFFFFFFFFFFFFFFFFFFFFFFFFFFFFFFFFFFFFFFFFFFFBFFFFFFFFFFFFFFFFFFFFFFFFFFFFFFFFFFFFFFFFFFFFFB
@M05620:45:000000000-G6HP7:1:1101:20716:5484 1:N:0:185
CATCCTGACCCTGAAGTACCCCGGCTTGATTTCTGACATTAGATCGGAAGAGCACACGTCTGAACTCCAGTCACGGACATTTATCTCGTATGCCGTCTTCTGCTTGAAAAAAAAAATTATTTTTTTTGACATATTGTCTTGTTGCGCCCATATGTAGGGCATTATTTTTTCCTTCAACCTGGAAACTCACGTATAAGTTTTAAAGATTTCTTCTTTCATAACTGATCTCAAATCCAGCTTGATACAACTGA
+
11>>AFFBFFF1FFGCABGG1FCAEFC0EFHHHFGHFHHGHBAGHGGEEEAGCFFCGEGAGFHFGAFCGEDDFHG?/E>GH@F222BFFEG>FGGE?GGHFHEHHGHFFDGE?/</0@@>DD@1>/</.<<>=11=>1FFFDD01--.<.CH000:00./;C0<;GFG:@/9B0;;0;F/:./90/;90/;CFF900;;;;0;00999///;/;FFF/9/;/////;/9//9://9;/99/-/;B///9//
@M05620:45:000000000-G6HP7:1:1101:20696:5484 1:N:0:185
CATCCTGACCCTGAAGTACCCCGGCTTGATTTCTGACATTAGATCGGAAGAGCACACGTCTGAACTCCAGTCACGGACATTTATCTCGTATGCCGTCTTCTGCTTGAAAAAAAAAAAAATTTTGCTTACCACAACCTCTCTTAGCGCCCCGAACTACTACATACATGTGCCCTACATCCTGCGACATCCACTCCCGGTTATCTCGCTTCCTTATTTCTGTACTTATCTCAACTCCTCCTTTCACCAACTTT
+
ABBBBFFFFFFFCGGGFGGGGG?2ECEGHHHHHFGFHHHHHGFHHHGGGGGGHHHFHGHHHGHFHGHHHHHHFH?>EGCHHHFFGEGAFGHHFHGGEGGHHHGHHHEGFFHGGCGC//><11?1<?111<<1....0>10<1<0<-<-<@:--:.0/00;:0;:090;0099/9./00;00/----.;/0///...--:.///;..;..9B//;/9;////9///9//;/9.////.;.//9//9/..///
@M05620:45:000000000-G6HP7:1:1101:12238:5507 1:N:0:185
AGATTACTGCAACAGTTCCCCCTGGACCTGGAAAAGTTTCTTGCCTGGCTTACAGAAGCTGAAACAACTGCCAATGTCCTACAGGATGCTAACCGTAAGGAAAGGCTCCTAGAAGACTCCAAGGGAGTAAAAGAGCTGATGAAACAATGGCAAGTAAGTCAGGCATTTCCGCCTTAGCACTCTTGTGGATCCAATTGAACAATTCTCAACATTTGTACTTGTAACTGAAAAGCCAGGGAAAAAACAAAGAT
+
BCABCFFFFFFFGGGGGGGGGGGGHHHHHHHHFGHHFGHHHHHHHHHHHHHHHHHHHHHHHHHHHHHHHHHHHHHHH5D553B3F13B2555BF/11B1F3FG1GF31?334@F333?BF3F3FGC//3BFH3?223?3233DF22?2?B22@=>2D2>@22@2=@GH=F///?E111?1101>11>C111>FH0D<0D0<CDG00==0/0/<G0::00<;:0<00000;C/.C/.;A..9;FG..;F/90
@M05620:45:000000000-G6HP7:1:1101:24587:5509 1:N:0:185
AAACCAAGCAGACACTCACCGCTCCCTCGCCACAGGCCAATAGTTTGTCCTCACTGAGTTGGCAACAAGTGGCTGCTGTGGTTGCCATTTTTCTGGTGATGGCCATCAGCTCCGACGAGGTCAGCTGGGGGGCTTTCTTTGTGTAAGCAACGAGAAACCTGAAAGAAGCATTTTTTAATTAGTTCTGCTGGGTCCTTCCAGGGGTTTTTGGCGCCCTGGTTCTTTTCACAGGATTTCCAACTTTATTGCAG
+
CCABCCCFCFFFGGGGGGGGGGGGGGHHGGGGGHHHGGHEGGHHHHHHHHHHHHHHHHGHHHHHHHHHHGHHGHGGGGHHF?FGHHHHHHHHHHHHHHGHHHHHHHHHHEHGHGFGGGGGFHHHHHHHGGGGGGGGGGGGGGGGFGGFFFFFFFFFFFFFFFFFFFFFFFFFFFF-;///:/9/;B/////.//./;////9.-;@FF.--;-9@-;A./;//;9///9//..//9////////////;//
@M05620:45:000000000-G6HP7:1:1101:12211:5509 1:N:0:185
AGATTACTGCAACAGTTCCCCCTGGACCTGGAAAAGTTTCTTGCCTGGCTTACAGAAGCTGAAACAACTGCCAATGTCCTACAGGATGCTACCCGTAAGGAAAGGCTCCTAGAAGACTCCAAGGGAGTAAAAGAGCTGATGAAACAATGGCAAGTAAGTCAGGCATTTCCGCTTTAGCACTCTTGTGGATCCAATTGAACAATTCTCAGCATTTGTACTTGTAACTGACAAGCCAGGGACAAAACAAAGAT
+
CCCCCFFFFFFFGGGGGGGGGGGGHHHHHHHFHHHHHHHHHHHHHHHHHHHHHHHHHHHHHGHHHHHHHHHHHHHHHHHHHHHHHGHHHHHHHHGGGGHHHHHFHHHHGHHHHHHHHHHHGHHGGHGGHHHHHGHHHHHHHHHHHHHHHHHHHGHHHHHHHHHHHHHHHHGGGGGHHHHHHHHHHGHGHHHHHGHHHHHHGHHHHHHHHHHHHHHHHHFHGHGHHHHHHHHHEGGGGGGGGGGGGGGGGGF
@M05620:45:000000000-G6HP7:1:1101:24566:5510 1:N:0:185
AAACCAAGCAGACACTCACCGCTCCCTCGCCACAGGCCAATAGTTTGTCCTCACTGAGTTGGCAACAAGTGGCTGCTGTGGCTGCCATTTTTCTGGTGATGGCCATCAGCTCCGACGAGGTCAGCTGGGGGGCTTTCTTTGTGTAAGCAACGAGAAACCTGAAAGAAGCATTTTTTAACTAAGTCCTGCTGAGTCATTCATGAGTTTTTAGCCGCCTTGCTTCTTCTCACAGACTCTCTACTCTCATGCCA
+
CCABBAAFCFFFGGGGGGGGGGGGGGHHGGGGGHHHGGHHHHHGHHHHHHHHHHHHHHFGHHHHHHHHHGHHGHGGHHHHGHHGGHHHHHHHHHHHHHGHHHHHHHHHHHHHHFGGGGGGFGHHHHHHGGGGGGGGGGGGGGGGGGFFFFFFFFFFFFFFFFFFFFFFFFFFFFFFFFFFFFFFFFFFFFFEFFFFFFFFFFFFFFFFFFFFFDFFFDFFFFFFFFFBFFFBBAFFFFFFFFFFFFFFFFF
@M05620:45:000000000-G6HP7:1:1101:12225:5522 1:N:0:185
AGATTACTGCAACAGTTCCCCCTGGACCTGGAAAAGTTTCTTGCCTGGCTTACAGAAGCTGAAACAACTGCCAATGTCCTACAGGATGCTACCCGTAAGGAAAGGCTCCTAGAAGACTCCAAGGGAGTAAAAGAGCTGATGAAACAATGGCAAGTAAGTCAGGCATTTCCGCTTTAGCACTCTTGTGGATCCAATTGAACAATTCTCAGCATTTGTACTTGTAACTGACAAGCCAGGGACAAAACAAAGAT
+
CCBCCFFFFFFFGGGGGGGGGGGGHHHHHHHHHHHHHHHHHHHHHHHHHHHHHHHHHHHHHHHHHHHHHHHHHHHHHHHHHHHHHHHHHHHHHHGGGGHHHHHHHHHHGHHHHHHHHHHHHGHGGHGGHGHHHGHHHHHHHHHHHHHHHHHHHGHHHHHHHHHHHHHHHHGGGGGHFHHHHHHHHHHGHHHHGHHHHHHHHHHHHHHHHHHHHHHHHHHHHHHHHHHHHHHHHGGGGGGGGGGGGGGGGGF
@M05620:45:000000000-G6HP7:1:1101:24576:5525 1:N:0:185
AAACCAAGCAGACACTCACCGCTCCCTCGCCACAGGCCAATAGTTTGTCCTCACTGAGTTGGCAACAAGTGGCTGCTGTGGCTGCCATTTTTCTGGTGATGGCCATCAGCTCCGACGAGGTCAGCTGGGGGGCTTTCTTTGTGTAAGCAACGAGAAACCTGAAAGAAGCATTTTTTAACTAAGTCCTGCTGAGTCATTCATGAGTTTTTAGCCGCCTTGCTTCTTCTCACAGACTCTCTACTCTCATGCCA
+
CCCCCCCFDFFFGGGGGGGGGGGGGGHHGGGGGHHHGGHHHHHHHHHHHHHHHHHHHHHHHHHHHHHHHGHHGHGGHHHHHHHGGHHHHHHHHHHHHHHHHHHHHHHHHHHHHGGGGGGGGHHHHHHHGGGGGGGGGGGGGGGGGGFFFFFFFFFFFFFFFFFFFFFFFFFFFFHFFFFFFFFFFFFFBFFFFBFFFFFFFFFFFFFFFFFFFDFFFFFFHFFFFFFFFFFFFFFFFFFFFFFFFFFFFFF
@M05620:45:000000000-G6HP7:1:1101:24558:5527 1:N:0:185
AAACCAAGCAGACACTCACCGCTCCCTCGCCACAGGCCAATAGTTTGTCCTCACTGAGTTGGCAACAAGTGGCTGCTGTGGCTGCCATTTTTCTGGTGATGGCCATCAGCTCCGACGAGGTCAGCTGGGGGGCTTTCTTTGTGTAAGCAACGAGAAACCTGAAAGAAGCATTTTTTAACTAAGTCCTGCTGAGTCATTCATGAGTTTTTAGCCGCCTTGCTTCTTCTCACAGACTCTCTACTCTCATGCCA
+
BBACCCCFCFFFGGGGGGGGGGGGGGHHGGGGGHHHGGHHHHHHHHHHHHHHHHHHHHGHHHHGHHHHHGFHGHGGHHHHHHHGGHGHHHHHHHHHHHFHHHHHHHHHHHHHHGGGGGGGGHHHHHHHGGGGGGGGGGGGGFGGGGFFFFFFFFBFFFFFFFFFFFFFFFFFFFFFFFFFFFFFFFFFFFFFFFFFBFFFFFFF/;FFFFFFFFFFFFFFFFFFFFFFFFFFFFFFFFFFFFFFFFFFFFF
@M05620:45:000000000-G6HP7:1:1101:22766:5547 1:N:0:185
AAACCAAGCAGACACCCACCGCTCCCTCGCCACAGGCCAATAGTTTGTCCTCACTGAGTTGGCAACAAGTGGCTGCTGTGGCTGCCATTTTTCTGGTGATGGCCATCAGCTCCGACGAGGTCAGCTGGGGGGCTTTCTTTGTGTAAGCAACGAGAAACCTGAAAGAAGCATTTTTTAACTAAGTCCTGCTGAGTCATTCATGAGTTTTTAGCCGCCTTGCTTCTTCTCACAGACTCTCTACTCTCATGCCA
+
A33AABBFBBFFFGGCFGGG?EGGGGHHECEEGHFCDGCGFADHFGHHEFHHBHHFBCGHFEGDGHHHHHGHE1FFHHHHHHCCFHHGFE4GHBDGHHHDFFF3FGHHHHHCGDEEC@CDGGG0CGHHGC@BGGGG0CFGGGFFFEFFFFF??DDDBFFFF/BB9F?F/;9FFFFBEBFFFFFFFFFFFFF/A9FFFFBFFF/FFFFFFF/BF9-@FFBFFFFFFFFE/BFF/AFFFFFFFFFFFFBFFF/
@M05620:45:000000000-G6HP7:1:1101:17511:5547 1:N:0:185
ATCTCTATCTCCTAAAAACCTGTTTAGATTTGGAGATAGACCTTCAGGTTTTTCATCATTTTCTGCATGAATTATACATTGACCACGTTCCAGCGTGTTCAGTTTGCAGCATTCTGTTATTTTGTTTGACAGAGTGTCTTGTTGAGAACATATGTAGGACATGATTTTTTCCTGCAACAGGGAAAATAAAGTATAAGTTTTAAAGATTTATTCTTTAATAAAGGATCTCAAAGCCAGCTTTAGAAAAAGGA
+
CCCCCFFFFFFFGGGGGGGGGGHHHHHHHHHHHHHHHHHHHHHHHHHHHHHGGHHHHHHHHHIHHHHHHHHHHHHHHHHHHHHHHHGHHHHHHHGGGGHHHHHHHHHHHHHHHHHHHHHHHHHHHHHHHHHHHHHHHHHHHHHHHHGHHHHHHHHHHHHHHHHHHHHHHGHHHHHHHHHHHGGHHHHHHHHHHHHHHGHHHHHHHHHHHHHHHHHHHHHHHGHHHHHGHHHHHHHHHGHHHHGHHHHHGGH
@M05620:45:000000000-G6HP7:1:1101:12372:5556 1:N:0:185
CATCCTGACCCTGAAGTACCCCGGCTTGATTTCTGACATTAGATCGGAAGAGCACACGTCTGAACTCCAGTCACGGACATTTATCTCGTATGCCGTCTTCTGCTTGAAAAAAAAAAAAAAAAAATTTATTTAGATCGATTGCATAAGTCTCCATCATATAAATAAAAATATACAACAAGACTGGTTCGTTTTACAGATTAAAGACACTAAGTTGGCGCTGACGATCGTCATAGTATCTATTATGACTATCA
+
CCCCCFFFFFFFGGGGGGGGGGGGGGGGHHHHHHHHHHHHHHHHHHGGFGHHHHHHHGHHHGHHHHHHHHHHHHGGGGGHHHHHHHHHGGHHHHGGGHGHHHGHHHHHFHGGGGG<<>//-><-.00000000<00...<.0000000000:000:0;0;00000000.9000;0;..///00.000;./.:0000000000009//0:0900000-.--./....-/...0:00900;0:0000:00000
@M05620:45:000000000-G6HP7:1:1101:22755:5564 1:N:0:185
AAACCAAGCAGACACTCACCGCTCCCTCGCCACAGGCCAATAGTTTGTCCTCACTGAGTTGGCAACAAGTGGCTGCTGTGGCTGCCATTTTTCTGGTGATGGCCATCAGCTCCGACGAGGTCAGCTGGGGGGCTTTCTTTGTGTAAGCAACGAGAAACCTGAAAGAAGCATTTTTTAACTAAGTCCTGCTGAGTCATTCATGAGTTTTTAGCCGCCTTGCTTCTTCTCACAGACTCTCTACTCTCATGCCA
+
CCCCCBCFCFFFGGGGGGGGGGGGGGHHGGGGGHHHGGHHHHHHHHHHHHHHHHHHHHHHHHHHHHHHHHHHGHGGHHHHHHHGGHHHHHHHHHHHHHHHHHHHHHHHHHHHHGGGGGFGGHHHHHHHGGGGGGGGGGGGGGGGGGFFFFFFFFFFFFFFFFFFFFFFFFFFFFFFFFFFFFFFFFFFFFFFFBFFFFFFFFFFFFFFFFFFFFFFFFFFFFFFFFFFFFFFFFFFFFFFFFFFFFFFFFF
@M05620:45:000000000-G6HP7:1:1101:21279:5567 1:N:0:185
AAACCAAGCAGACACTCACCGCTCCCTCGCCACAGGCCAATAGTTTGTCCTCACTGAGTTGGCAACAAGTGGCTGCTGTGGCTGCCATTTTTCTGGTGATGGCCATCAGCTCCGACGAGGTCAGCTGGGGGGCTTTCTTTGTGTAAGCAACGAGAAACCTGAAAGAAGCATTTTTTAACTAAGTCCTGCTGAGTCATTCATGAGTTTTTAGCCGCCTTGCTTCTTCTCACAGACTCTCTACTCTCATGCCA
+
CCBCCCCFCFFFGGGGGGGGGGGGGGHHGGGGGHHHGGGHHHHHHHHHHHHHHHHHHHHHHHHHHHHHHGHHGHGGHHHHHHHGGHHHHHHHHHHHHHHHHHHHHHHHHHHHHGGGGGGGGHGHHHHHGGGGGGGGGGGGGGGGGGFFFFFFFFFFFFFFFFFFFFFFFFFFFFFFFFFFFFFFFFFFFFFFFFFFFFFFFFFFFFFFFFFFFFFFFFFFFFFFFFFFFFFFFFFFFFFFFFFFFFFFFFB
@M05620:45:000000000-G6HP7:1:1101:12385:5572 1:N:0:185
CATCCTGACCCTGAAGTACCCCGGCTTGATTTCTGACATTAGATCGGAAGAGCACACGTCTGAACTCCAGTCACGGACATTTATCTCGTATGCCGTCTTCTGCTTGAAAAAAAAAAAAAATCAAAATATCTATGAACCTCTCCACTTAAAGACCGATTGATAATCCAAACATACAATTGCGGACAAAATCCTCCATCCTTCCCCCCGCCATACAACGTGACCGCGTATGATATTCACTAAGTGAGGCATTG
+
BBCCCFFFFFFFGGGGGAFGGGGGGFGGHHHHHHHHHGGHHHHHFGGGGGHHHHHHHGGHHGFHHHHGHHHHHHGGGGGHHHGHBGGGGGHHHHGEGHGGHHHHHHHFEGGGGDG>@///0111111<11111111<.001//0/0000<00//---..:000000000..000000000.----;/.000;09/009900///.---:-.0/000-....0---;-./0;0000000000:000;.90:0
@M05620:45:000000000-G6HP7:1:1101:6756:5578 1:N:0:185
AAACCAAGCAGACACTCACCGCTCCCTCGCCACAGGCCAATAGTTTGTCCTCACTGAGTTGGCAACAAGTGGCTGCTGTGGCTGCCATTTTTCTGGTGATGGCCATCAGCTCCGACGAGGTCAGCTGGGGGGCTTTCTTTGTGTAAGCAACGAGAAACCTGAAAGAAGCATTTTTTAACTAAGTCCTGCTGAGTCATTCATGAGTTTTTAGCCGCCTTGCTTCTTCTCACAGACTCTCTACTCTCATGCCA
+
CCCCCCCFDFFFGGGGGGGGGGGGGGHHGGGGGHHHGGHHHHHHHHHHHHHHHHHHHHGHHHHGHHHHHGHHGHGGHHHHHHHGGHHHHHHHHHHHHHHHHHHHHHHHHHHHHGGGGGGGFHHHHHHHGGGGGGGGGGGGGFGGGGFFFFFFFFFFFFFFFFFFFFFFFFFFFFHFFFFFFFFFHHFFFFFFFFFFFFFFHHFFFFFFFFFFFFFFFFFFHHFFFFFFFFFFFFFFFFFFHFFFFFFFFFF
@M05620:45:000000000-G6HP7:1:1101:6766:5594 1:N:0:185
AAACCAAGCAGACACTCACCGCTCCCTCGCCACAGGCCAATAGTTTGTCCTCACTGAGTTGGCAACAAGTGGCTGCTGTGGCTGCCATTTTTCTGGTGATGGCCATCAGCTCCGACGAGGTCAGCTGGGGGGCTTTCTTTGTGTAAGCAACGAGAAACCTGAAAGAAGCATTTTTTAACTAAGTCCTGCTGAGTCATTCATGAGTTTTTAGCCGCCTTGCTTCTTCTCACAGACTCTCTACTCTCATTCCA
+
CCBBCAAFBFFFGGGGGGGGFGGGGGHHGGGGGHHGFGGHHGHHHHHHHHHHHHHHHHHHHHHHHHHHHGFHGHGGHHHHHHHGGHHHHHHHHHHFHHHHHHHHHHHHHHHHHGGGGGGGGGHHHHHHGCGAGGGGGGGGGGGGGGFFFFFFFFFFFFFFFFFFFFFFFFFFFFFFFFFFFFFFFFFFFFFFFFFFFFFFFFFFFFFFFFFFFDFFFFFFFFFFFFFFFFF/FFFFFFFFFFFFFFF/BFB
@M05620:45:000000000-G6HP7:1:1101:5725:5613 1:N:0:185
AAACCAAGCAGACACTCACCGCTCCCTCGCCACAGGCCAATAGTTTGTCCTCACTGAGTTGGCAACAAGTGGCTGCTGTGGCTGCCATTTTTCTGGTGATGGCCATCAGCTCCGACGAGGTCAGCTGGGGGGCTTTCTTTGTGTAAGCAACGAGAAACCTGAAAGAAGCATTTTTTAACTAAGTCCTGCTGAGTCATTCATGAGTTTTTAGCCGCCTTGCTTCTTCTCACAGACTCTCTACTCTCATGCCA
+
CCCCCCCFCFFFGGGGFGGGGGGGGGHHGGGGGGHHGGHHHHHHHHHHHHHHHHHHHHHHHHHHHHHHHHHHGHGGHHHHHHHGGHHHHHHHHGHHHHGHHHHHHHHHHHHHHGGEGEDGFHHHGHHHGGGGGGGGGGGGGFGGGGFFFFFFEFDFFFFFFFFFFEFFFFFFFFFFFFFFFFFFFFFFFFFFFFFFFFFFFFFFFFFFFFFFFFFFFFFFFFFFFFFFFFFFFFFFFFFFFFFFFFFFFFB
@M05620:45:000000000-G6HP7:1:1101:5728:5631 1:N:0:185
AAACCAAGCAGACACTCACCGCTCCCTCGCCACAGGCCAATAGTTTGTCCTCACTGAGTTGGCAACAAGTGGCTGCTGTGGCTGCCATTTTTCTGGTGATGGCCATCAGCTCCGACGAGGTCAGCTGGGGGGCTTTCTTTGTGTAAGCAACGAGAAACCTGAAAGAAGCATTTTTTAACTAAGTCCTGCTGAGTCATTCATGAGTTTTTAGCCGCCTTGCTTCTTCTCACAGACTCTCTACTCTCATGCCA
+
CCCBCCCFCFFFGGGGGGGGGGGGGGHHGGGGGHHHGGHHHHHHHHHHHHHHHHHHGHHHHGHHHHHHHGHHGHGGHGHHHHHGGHHHHHHHHGHGHGHHHHHHHHHHHHHHHGGGGGGGGHHHHHHHGGGGGGGGGGGGGGGGGGFFFFFFFFFFFFFFFFFFFFFFFFFFFFFFEFFFFFFFFFFFFFFFFFFFFFFFFFFFFFFFFFFFFFFFFFFFFFFFFFFFFFFFFFFFFFFFFFFFFFFFFFB
@M05620:45:000000000-G6HP7:1:1101:9983:5631 1:N:0:185
AAACCAAGCAGACACTCACCGCTCCCTCGCCACAGGCCAATAGTTTGTCCTCACTGAGTTGGCAACAAGTGGCTGCTGTGGCTGCCATTTTTCTGGTGATGGCCATCAGCTCCGACGAGGTCAGCTGGGGGGCTTTCTTTGTGTAAGCAACGAGAAACCTGAAAGAAGCATTTTTTAACTAAGTCCTGCTGAGTCATTCATGAGTTTTTAGCCGCCTTGCTTCTTCTCACAGACTCTCTACTCTCATGCCA
+
CCCCCBCFCFFFGGGGGGGGGGGGGGHHGGGGGHHHGGHHHHHHHHHHHHHHHHHHHHGHHHHHHHHHHHHHGHGGHHHHHHHGGHHHHHHHHHHHHHHHHHHHHHHHHHHHHGGGGGGGGHHHHHHHGGGGGGGGGGGGGGGGGGFFFFFFFFFFFFFFFFFFFFFFFFFFFFFFFFFFFFFFFFFFFFFFFFFFFFFFFFFFFFFFFFFFFFFFFFFFFFFFFFFFFFFFFFFFFFFFFFFFFFFFFFB
@M05620:45:000000000-G6HP7:1:1101:23807:5638 1:N:0:185
AAACCAAGCAGACACTCACCGCTCCCTCGCCACAGGCCAATAGTTTGTCCTCACTGAGTTGGCAACAAGTGGCTGCTGTGGCTGCCATTTTTCTGGTGATGGCCATCAGCTCCGACGAGGTCAGCTGGGGGGCTTTCTTTGTGTAAGCAACGAGAAACCTGAAAGAAGCATTTTTTAACTAAGTCCTGCTGAGTCATTCATGAGTTTTTAGCCGCCTTGCTTCTTCTCACAGACTCTCTACTCTCATGCCA
+
CCCCCCCFCFFFGGGGGGGGGGGGGGHHFGGGGHHHGGHHHHHHHHHHHHHHHHHHHHHHHHHHHHHHHHHHGHGGHHHHHHHGGHHHHHHHHHHHHHFHHHHHHHHHHHHHHGGGGGGGGHGHHHHHGGGGGGGGGGGGGGGGGGFFFFFFFFFFFFFFFFFFFFFFFFFFFFFFFFFFFFFFFFFFFFFFFBFFFFFFFFFFFFFFFFFFFFFFFFFFFFFFFFFFFFFFFFFFFFFFFFFFFFFFFFF
@M05620:45:000000000-G6HP7:1:1101:14348:5638 1:N:0:185
AAACCAAGCAGACACTCACCGCTCCCTCGCCACAGGCCAATAGTTTGTCCTCACTGAGTTGGCAACAAGTGGCTGCTGTGGCTGCCATTTTTCTGGTGATGGCCATCAGCTCCGACGAGGTCAGCTGGGGGGCTTTCTTTGTGTAAGCAACGAGAAACCTGAAAGAAGCATTTTTTAACTAAGTCCTGCTGAGTCATTCATGAGTTTTTAGCCGCCTTGCTTCTTCTCACAGACTCTCTACTCTCATGCCA
+
BBBBBBAFBFFFGGGGGGGG?EGGGFFG2FGFGHHFGGGHFBHGHHHHHGHHGHHHFHHHHHHHGHHAHHEHGHGGHHHFFGHEFHBGGHHHHHHF3BGGBFHFFHHHHHHHGAEEFFDFGGCHFHEECFDFA9EGFGGGGGGFFFFFFFFAFFFFBBFBFFBFFFFFFFFFFFF-AFFFFFF9/9BBFBFFFFFFFFFBFBFFBFFFFFFFFDAFF./9BBFB:B/9//BFBFFFFFFBBBFFFFFBFF/
@M05620:45:000000000-G6HP7:1:1101:14327:5652 1:N:0:185
AAACCAAGCAGACACTCACCGCTCCCTCGCCACAGGCCAATAGTTTGTCCTCACTGAGTTGGCAACAAGTGGCTGCTGTGGCTGCCATTTTTCTGGTGATGGCCATCAGCTCCGACGAGGTCAGCTGGGGGGCTTTCTTTGTGTAAGCAACGAGAAACCTGAAAGAAGCATTTTTTAACTAAGTCCTGCTGAGTCATTCATGAGTTTTTAGCCGCCTTGCTTCTTCTCACAGACTCTCTACTCTCATGCCA
+
CCCCCBCFCFFFGGGGGGGGGGGGGGHHGGGGGHHHGGHHHHHHHHHHHHHHHHHHHHHHHHHHHHHHHHHHGHGGHHHHHHHGGHHHHHHHHHHHHHHHHHHHHHHHHHHHHGGGGGGGGHHHHHHHGGGGGGGGGGGGGGGGGGFFFFFFFFFFFFFFFFFFFFFFFFFFFFFFFFFFFFFFFFFFFFFFFFFFFFFFFFFFFFFFFFFFFFFFFFFFFFFFFFFFFFFFFFFFFFFFFFFFFFFFFFF
@M05620:45:000000000-G6HP7:1:1101:23808:5657 1:N:0:185
AAACCAAGCAGACACTCACCGCTCCCTCGCCACAGGCCAATAGTTTGTCCTCACTGAGTTGGCAACAAGTGGCTGCTGTGGCTGCCATTTTTCTGGTGATGGCCATCAGCTCCGACGAGGTCAGCTGGGGGGCTTTCTTTGTGTAAGCAACGAGAAACCTGAAAGAAGCATTTTTTAACTAAGTCCTGCTGAGTCATTCATGAGTTTTTAGCCGCCTTGCTTCTTCTCACAGACTCTCTACTCTCATGCCA
+
CCCCCBCFCFFFGGGGGGGGGGGGGGHHGGGGGHHHGGHHHHHHHHHHHHHHHHHHHHHHHHHHHHHHHHHHGHGGHHHHHHHGGHHHHHHHHHHHHHHHHHHHHHHHHHHHHGGGGGGGGHHHHHHHGGGGGGGGGGGGGGGGGGFFFFFFFFFFFFFFFFFFFFFFFFFFFFFFFFFFFFFFFFFFFFFFFFFFFFFFFFFFFFFFFFFFFFFFFFFFFFFFFFFFFFFFFFFFFFFFFFFFFFFFFFF
@M05620:45:000000000-G6HP7:1:1101:14350:5657 1:N:0:185
AAACCAAGCAGACACTCACCGCTCCCTCGCCACAGGCCAATAGTTTGTCCTCACTGAGTTGGCAACAAGTGGCTGCTGTGGCTGCCATTTTCCTGGTGATGGCCATCAGCTCCGACGAGGTCAGCTGGGGGGCTTTCTTTGTGTAAGCAACGAGAAACCTGAAAGAAGCATTTTTTAACTAAGTCCTGCTGAGTCATTCATGAGTTTTTAGCCGCCTTGCTTCTTCTCACAGACTCTCTACTCTCATGCCA
+
BBACCBBFCFFFGGGGGGGGGGGGGGHHGGGGGHHHGGHHHHHHHHHHGHHHHHHHHHFHHHHHHHHHHDGHGHGGHHHHHHHGGHHHHHH4FHHHHHHHHHHHHHGHHHHHHGGGGGGGEGHHHHHHGGGGGGGGGGGGGFGGGGFFFFFFFFFFFFFFFFFFFFFFFFFFFFFFFFFFFFFFFFFFFFFFFFFFFFFFFFFFFFFFFEFFFFFFFFFFFFFFFFFFFFFFFFFFFFFFFFFFFFFFFFF
@M05620:45:000000000-G6HP7:1:1101:12040:5657 1:N:0:185
CATCCTGACCCTGAAGTACCCCGGCTTGATTTCTGACATTAGATCGGAAGAGCACACGTCTGAACTCCAGTCACGGACATTTATCTCGTATGCCGTCTTCTGCTTGAAAAAAAAAAAAAAAAAATTAATTAAGTCCCCCACGAACCCTCTGACCACTAGATATAATCTGACCCAGATGCAGCACTGCTGACCTAACTGTGCTTCACTAACATGCCCCCAACCAATGTCGACCTGAGAGGTTGTTGTAATTT
+
CCCCCFFFFFFFGGGGGGGGGGGGGGGGHHHHHHHHHHHHHHHHHHGGGGHHHHHHHGHHHGHHHHHHHHHHHHGGGGGHHHHHHHHHGEHHHHGGGHGHHHHHHHGHEGHGGGGB>>/<----.00000000<00<..-.--.--;;./000/0.0/0000;0;00000;/;:..9900009.0/000:9:000/;900000;0:000000000:;--.....;000..--.///00.0:/9../9090;
@M05620:45:000000000-G6HP7:1:1101:8480:5674 1:N:0:185
ATCTCTATCTCCTAAAAACCTGTTTAGATTTGGAGATAGACCTTCAGGTTTTTCATCATTTTCTGCATGAATTATACATTGACCACGTTCCAGCGTGGTCAGTTTGCAGCATTCTGTTATTTTGTTTGACAGAGTGTCTTGTTGAGAACATATGTAGGACATGATTTTTTCCTGCAACAGGGAAAATAAAGTATAAGTTTTAAAGATTTATTCTTTAATAAAGGATCTCAAAGCCAGCTTTAGAAAAAGGA
+
CDCDCFFFFFFFGGGGGGGGGGHHHHHHHHHHHGHHHHHHHHHHHHHHHHHGGHHHHHHHHHHHIHHHHHHHHHHHHHHHHHHHHHGHHHHHHHGGGGHHHHHHHHHHHHHHHHHHHHHHHHHHHHHHHHHHHHHHHHHHHHHHHHHHHHHHHHHHHHHHHHHHHHHHHGHHHHHHHHHHHGGHHHHHHHHHHHHHHGHHHHHHHHHHHHHHHHHHHHHHHHHHHHHGHGHHHHHHHGHHHHHGHHHHGGH
@M05620:45:000000000-G6HP7:1:1101:14673:5683 1:N:0:185
ATCTTATCTCCTAAAAACCTGTTTAGATTTGGAGATAGACCTTCAGGTTTTTCATCATTTTCTGCATGAATTATACATTGACCACGTTCCAGCGTGGTCAGTTTGCAGCATTCTGTTATTTTGTTTGACAGAGTGTCTTGTTGAGAACATATGTAGGACATGATTTTTTCCTGCAACAGGGAAAATAAAGTATAAGTTTTAAAGATTTATTCTTTAATAAAGGATCTCAAAGCCAGCTTTAGAAAAAGGAA
+
BAABBFFFDFFFGGGFGAFCFBAGB5AGGFGHFCEFHEGFCAFGFDHGGGGEFFFGHGHHHFHF5GGHEGHHHHGFHGGHHHHHHGHHHHHDHEEF@FGGCHHHFGHHHHHGHHGHHHHHHHGHHHHHHHHHHHHHHHHHHHHHHHGHHHHHHHHGHHHHHHHHHHHHGHHHHHHHHHHHGGHHHHHHHHHHHHHHGGHHHHHHHHHHHHHHHHHHHGGHGHHGHGHHHHHHHHHHGHHHHHFHHHHGGHG
@M05620:45:000000000-G6HP7:1:1101:22120:5686 1:N:0:185
AAACCAAGCAGACACTCACCGCTCCCTCGCCACAGGCCAATAGTTTGTCCTCACTGAGTTGGCAACAAGTGGCTGCTGTGGCTGCCATTTTTCTGGTGATGGCCATCAGCTCCGACGAGGTCAGCTGGGGGGCTTTCTTTGTGTAAGCAACGAGAAACCTGAAAGAAGCATTTTTTAACTAAGTCCTGCTGAGTCATTCATGAGTTTTTAGCCGCCTTGCTTCTTCTCACAGACTCTCTACTCTCATGCCA
+
CCCCCBCFCFFFGGGGGGGGGGGGGGHHGGGGGHHHGGHHHHHHHHHHHHHHHHHHHHHHHHHHHHHHHHHHGHGGHHHHHHHGGHHHHHHHHHHHHHHHHHHHHHHHHHHHHGGGGGGGGHHHHHHHGGGGGGGGGGGGGGGGGGFFFFFFFFFFFFFFFFFFFFFFFFFFFFFFFFFFFFFFFFFFFFFFFFFFFFFFFFFFFFFFFFEFFFFFFFFFFFFFFFFFFFFFEFFFFFFFFFFFFFFFFFF
@M05620:45:000000000-G6HP7:1:1101:21867:5687 1:N:0:185
AAACCAAGCAGACACTCACCGCTCCCTCGCCACAGGCCAATAGTTTGTCCTCACTGAGTTGGCAACAAGTGGCTGCTGTGGCTGCCATTTTTCTGGTGATGGCCATCAGCTCCGATGAGGTCAGCTGGGGGGCTTTCTTTGTGTAAGCAACGAGAAACCTGAAAGAAGCATTTTTTAACTAAGTCCTGCTGAGTCATTCATGAGTTTTTAGCCGCCTTGCTTCTTCTCACAGACTCTCTACTCTCATGCCA
+
CCCCCCCFCFFFGGGGGGGGGGGGGGHHGGGGGHHHGGHHHHHHHHHHHHHHHHHHHHHHHHHHHHHHHHHHGHGGHHHHHHHGGHHHHHHHHHHHHHHHHHHHHHHHHHHHHGGAGHHHHHHHHHHHGGGGGGGGGGGGGGGGGGGGGGGGGGFFFFFFFFFFFFFFFFFFFFFFFFFFFFFFFFFFFFFFFBFFFFFFFFFFFFFFFFFFFFFFFFFFFFFFFFFFFFFFFFFFFFFFFFFFFFFFFFF
@M05620:45:000000000-G6HP7:1:1101:14659:5695 1:N:0:185
ATCTTATCTCCTAAAAACCTGTTTAGATTTGGAGATAGACCTTCAGGTTTTTCATCATTTTCTGCATGAATTATACATTGACCACGTTCCAGCGTGGTCAGTTTGCAGCATTCTGTTATTTTGTTTGACAGAGTGTCTTGTTGAGAACATATGTAGGACATGATTTTTTCCTGCAACAGGGAAAATAAAGTATAAGTTTTAAAGATTTATTCTTTAATAAAGGATCTCAAAGCCAGCTTTAGAAAAAGGAA
+
BBABBFFFFFFFGGGGGGGGGGHHHHHHHHHHHHHGHHHHHHHHHHHHHHGGHHHHHHHHHHHHGGHHHHHHHHGHHHHHHHHHHGHHHHHHGGGGGHHHGHHHFHHGHHHHHHHHHHHHHHHHHHHHHHHHHHHHHHHHHHHHHGFGHHHHHHHHHGHHHBGHHHHHGHHHHHHHHGHHGGHGGHHGGGFFGHGHHHHHHHHHGHHHGHHHHHHFGGGHFFBFFHHHHHGHHHHHGGHHHHHHGGGGFHF
@M05620:45:000000000-G6HP7:1:1101:21882:5697 1:N:0:185
AAACCAAGCAGACACTCACCGCTCCCTCGCCACAGGCCAATAGTTTGTCCTCACTGAGTTGGCAACAAGTGGCTGCTGTGGCTGCCATTTTTCTGGTGATGGCCATCAGCTCCGACGAGGTCAGCTGGGGGGCTTTCTTTGTGTAAGCAACGAGAAACCTGAAAGAAGCATTTTTTAACTAAGTCCTGCTGAGTCATTCATGAGTTTTTAGCCGCCTTGCTTCTTCTCACAGACTCTCTACTCTCATGCCA
+
BB@BBABFBFFFGGGGGGGGGGGGGFHHGGFGGHGHGGHGGGGHHGHHHHHHGHHHHHGFHHHHHHHHHGHHGHGGHGEGHHHGGHHHHHHHHHHHFGGHHGHHHHHHHHGGHGG/EFGGGHHHHHHHGCGGGFFFGFGFGGGFFFFFFFFFFFFFFFFFFFFFFFFFFFFFFFFFFFFFFFFFFFFFFFFFFFFFFFFFFFFFFFFFFFFFFFFFFFFFFFFFFFFFFFFFFFFFFFFFFFFFFFFBFFF
@M05620:45:000000000-G6HP7:1:1101:12227:5697 1:N:0:185
AGATTACTGCAACAGTTCCCCCTGGACCTGGAAAAGTTTCTTGCCTGGCTTACAGAAGCTGAAACAACTGCCAATGTCCTACAGGATGCTACCCGTAAGGAAAGGCTCCTAGAAGACTCCAAGGGAGTAAAAGAGCTGATGAAACAATGGCAAGTAAGTCAGGCATTTCCGCTTTAGCACTCTTGTGGATCCAATTGAACAATTCTCAGCATTTGTACTTGTAACTGACAAGCCAGGGACAAAACAAAGAT
+
BBABBFFFFFFFGFGGGGGGGGGGHHHGHHHHHHHHHHHHHHHHHHHHHHHHHHHHHHHHHHHHHHHHHHHHHHHHHHHHHHHGHHHHHHHHHHGFGGHHHHHHHHHHGHHHHHHHHHHHHHHGGHGFHHHHHGHHHHFHHHHHHHHHHGHFFFHFHHHHHBGHHHHHHHGGGGGHDGHHHHHHGHHGHHHHHHHHHHHHGFDGGHHHHHHHHHHHHFHHGFHHHGHEFFGAGGGGGGGGGGGGGGEGBFF
@M05620:45:000000000-G6HP7:1:1101:18559:5697 1:N:0:185
AAACCAAGCAGACACTCACCGCTCCCTCGCCACAGGCCAATAGTTTGTCCTCACTGAGTTGGCAACAAGTGGCTGCTGTGGCTGCCATTTTTCTGGTGATGGCCATCAGCTCCGACGAGGTCAGCTGGGGGGCTTTCTTTGTGTAAGCAACGAGAAACCTGAAAGAAGCATTTTTTAACTAAGTCCTGCTGAGTCATTCATGAGTTTTTAGCCGCCTTGCTTCTTCTCACAGACTCTCTACTCTCATGCCA
+
CCCCCBCFCFFFGGGGGGGGGGGGGGHHGGGGGHHGGGHHHHHHHHHHHHHHHHHHHHGHHHHHHHHHHGHHGFGGHHHHHHHGGHHHHHHHHHHHHHHHHHHHFHHHHHHHHGGGGGGGGHHHHHHHGGGGGGGGGGGGGGGGGGFFFFFFFFFFFFFFFFFFFFFFFFFFFFFFFFFFFFFFFFFFFFFFFFFFFFFFFFFFFFFFFFFFFFFFFFFFFFFFFFFFFFFFFFFFFFFFFFFFFFFFFFF
@M05620:45:000000000-G6HP7:1:1101:20045:5699 1:N:0:185
AGATTACTGCAACAGTTCCCCCTGGACCTGGAAAAGTTTCTTGCCTGGCTTACAGAAGCTGAAACAACTGCCAATGTCCTACAGGATGCTACCCGTAAGGAAAGGCTCCTAGAAGACTCCAAGGGAGTAAAAGAGCTGATGAAACAATGGCAAGTAAGTCAGGCATTTCCGCTTTAGCACTCTTGTGGATCCAATTGAACAATTCTCAGCATTTGTACTTGTAACTGACAAGCCAGGGACAAAACAAAGAT
+
AAAABFFFFFFFGGGGGGGGGGGGHHHHHHHHHHHHHHHHHHHHHHHGHHHHHHHHHHHHHHHHHHHHHHHHHHHHHHHHHHHHHHHHHHHHHHGGGGHHHHHHHHHHGHHHHGHHHHHHHHHGGHGGHHHHHGHHHHHHHHHHHHHHHHHHHGHHHHHHHHHHHHHHHHGGGGGHGHHHHHHHHGHGHHHHHHHHHHHGHHHHHHHHHHHHHHHHHHHHHHHHHHHHGHHHGGGGGGGGGGGGGGGGGGG
@M05620:45:000000000-G6HP7:1:1101:14672:5709 1:N:0:185
ATCTTATCTCCTAAAAACCTGTTTAGATTTGGAGATAGACCTTCAGGTTTTTCATCATTTTCTGCATGAATTATACATTGACCACGTTCCAGCGTGGTCAGTTTGCAGCATTCTGTTATTTTGTTTGACAGAGTGTCTTGTTGAGAACATATGTAGGACATGATTTTTTCCTGCAACAGGGAAAATAAAGTATAAGTTTTAAAGATTTATTCTTTAATAAAGGATCTCAAAGCCAGCTTTAGAAAAAGGAA
+
BBBBBFFFFFFFGGGGGGGGGGHH5GHHHHHHHGHHHHHHHHHHGHHHHHGGHHHHHHHHHHHHHHHHHHHHHHHHHHHHHHHHHGHHHHHHHGGGGHHGHHHHFHHHHHHHHHHHHHHHHHFHHHHGHHHHHHHHHHHHHHHGGGFHHFHHHHHHHHHHHHHHHHHHGHHHGGFHHHHHGGHGHHHGHHGHHHHHHHHHGFHHGHHHHHHHHHHHFGGHFFEHHHHHHHHHGHGHGHHHHHHFFGHGGHG
@M05620:45:000000000-G6HP7:1:1101:20028:5709 1:N:0:185
AGATTACTGCAACAGTTCCCCCTGGACCTGGAAAAGTTTCTTGCCTGGCTTACAGAAGCTGAAACAACTGCCAATGTCCTACAGGATGCTACCCGTAAGGAAAGGCTCCTAGAAGACTCCAAGGGAGTAAAAGAGCTGATGAAACAATGGCAAGTAAGTCAGGCATTTCCGCTTTAGCACTCTTGTGGATCCAATTGAACAATTCTCAGCATTTGTACTTGTAACTGACAAGCCAGGGACAAAACAAAGAT
+
BBBBBFFFFFFFGGFFFGGGGGGGHHHHHHHHHHHHHHHHHHHHHHHHHHHHHHHHHHHHHHHFHHHHHHGHHHHGGHHHFHHHGHHHHHHHHHGFGGHGHHHHHHHHGHHHHHHGGHHFFGHGEEGGHHHHGGHHHFFHHHHFHGHFFCHHHGHGHHFGGHHHHHHHGHGGGGGHGHHHHHGGHHHGHFHHHFHHHGFHFHHHHHH0DGDGGHHHHHHHHBHBFHGFHHGCGGGGGFFFEGFFFGGGFFB
@M05620:45:000000000-G6HP7:1:1101:21858:5711 1:N:0:185
AAACCAAGCAGACACTCACCGCTCCCTCGCCACAGGCCAATAGTTTGTCCTCACTGAGTTGGCAACAAGTGGCTGCTGTGGCTGCCATTTTTCTGGTGATGGCCATCAGCTCCGACGAGGTCAGCTGGGGGGCTTTCTTTGTGTAAGCAACGAGAAACCTGAAAGAAGCATTTTTTAACTAAGTCCTGCTGAGTCATTCATGAGTTTTTAGCCGCCTTGCTTCTTCTCACAGACTCTCTACTCTCATGCCA
+
AAAABAB4AFFFGGFGGGGGGGGGGGHH?GGGGGHGGGHHHHHHHHHHHHHHHHHHGHHHFHGFHHFHHGHHGHGGHHHHGHHGGHHHHHHHHHHBHHHHGHHHHHHHHHHHHGEEGEFGGHHHHHGHGGGGGGGGFFGGGGGGGBFFFFFFFFDDFFFFFFFFFFFFFFFFFFFFFFFFFFFFFFFFFFFFF/BBFFFFFFFFBFFFEFFFFDFFFFFFFFFFFFFFFFFFFFFFFFFFFFFFFFBFFFF
@M05620:45:000000000-G6HP7:1:1101:12237:5716 1:N:0:185
AGATTACTGCAACAGTTCCCCCTGGACCTGGAAAAGTTTCTTGCCTGGCTTACAGAAGCTGAAACAACTGCCAATGTCCTACAGGATGCTACCCGTAAGGAAAGGCTCCTAGAAGACTCCAAGGGAGTAAAAGAGCTGATGAAACAATGGCAAGTAAGTCAGGCATTTCCGCTTTAGCACTCTTGTGGATCCAATTGAACAATTCTCAGCATTTGTACTTGTAACTGACAAGCCAGGGACAAAACAAAGAT
+
AAAABDFBFFFFGGGDFGGGGGGGHHHHHHHHHHHHFGGHHHHHHHHHHFHHHHHHHHHHHHGHHHHHHHHHHHHHFHHHHHGHHHGHGHHHHHGEGGHHHHHGHHHGGGGHHFHGHGHHHFHGGGGGHFHGHFFHFHHHFHGHHGHHHHHHHFGGGGFHGGGHHGFGHHGGEGGHHGGHHHGHHDCFGGHHFHHHHFHHHGHGHHHHFHFHGGFCCCCGFGGFHHHHHFG.GGFFFGFGGGGGGGEFBF0
@M05620:45:000000000-G6HP7:1:1101:20043:5719 1:N:0:185
AGATTACTGCAACAGTTCCCCCTGGACCTGGAAAAGTTTCTTGCCTGGCTTACAGAAGCTGAAACAACTGCCAATGTCCTACAGGATGCTACCCGTAAGGAAAGGCTCCTAGAAGACTCCAAGGGAGTAAAAGAGCTGATGAAACAATGGCAAGTAAGTCAGGCATTTCCGCTTTAGCACTCTTGTGGATCCAATTGAACAATTCTCAGCATTTGTACTTGTAACTGACAAGCCAGGGACAAAACAAAGAT
+
BCABCFFFFFFFGGGGGGGGGGGGHHHHHHHHHHHHHHHHHHHHHHHHHHHHHHHHHHHHHHHHHGHHHHHHHHHHHHHHHHHHHHHHHHHHHHGGGGHHHHHHHHHHGHHHHHHGHHHHHHHGGHGGHHHHHGHHHHHHHHHHHHHHHHHGHGHHHHHHHHHHHHHHHHGGGGGHHHHHHHHHHHHGHHHHHHHHHGHHGHHHHHHHHHHHHHHHHHHHHHHGHHHHHHHHHGGGGGGGGGGGGGGGFGF
@M05620:45:000000000-G6HP7:1:1101:9320:5727 1:N:0:185
TACCTGTACTGGGGAAGCATTTGAATATCCCCCCATGGTGATGGGGACGGAGAACTGCTCCATAAACACAGGCAACGTGCCTAACTTTCCCGGGAAGATGAAGTCAAAGAGCGACCACAGCTCTTCGGAGGTTATTTTGCATCGGTGAGCCAGACAGAATGATCCGATGAGGGGTGCGAAACTATTTGAGGAAAGGAAGCACCTTTTTATTAAATTTACCTTTTAGCAATCGCCATTCCTACCCTAAAGAT
+
AAAAAFDBFFFFGFCGGGGGGGHHGGHHHHHGGGGHGFGGGGHHHGGGEGDEEFFHHHHHHHHFGHHFHHGHGHHHGHGHHHHFHHGHHHHGGGGGGHHH4BGGFDHGHHHHGGGGGHHHGGGHHHHGGGCEHGHHHHHGGHHGDCD<>1FGHAEHHHHHHHHGHH.ADHHHG@CFEC;DADGEFGGGBEFBBFFGGGGGGGEFFFFFFFFFFFFFFFFFFFFF/BFF/BB.A9AEFFFFFF.;BF9:/BF
@M05620:45:000000000-G6HP7:1:1101:9328:5747 1:N:0:185
TACCTGTACTGGGGAAGCATTTGAATATCCCCCCATGGTGATGGGGACGGAGAACTGCTCCATAAACACAGGCAACGTGCCTAACTTTCCCGGGAAGATGAAGTCAAAGAGCGACCACAGCTCTTCGGAGGTTATTTTGCATCGGTGAGCCAGACAGAATGATCCGATGAGGGGTGCGAAACTATTTGAGGAAAGGAAGCACCTTTTTATTAAATTTACCTTTTAGCAATCGCCATTCCTACCCTAAAGAT
+
CCCCDFFFFFFFGGGGGGGGGGHHHHHHHHHGGGGHHHHHHHHHHGGGGGGGGHHHHHHHHHHHHGHHHHHHGHHHGHHHHHGHHHHHHHHGGGGGGHHHHHHHHHHHHHHHGGGGGHHHHHHHHHHGGGGGHDGHHHHHGHHGGFGFF<GHHHGHHHHHHHHHHHGGGHHHGGEGGGFGGGGGGGGGFGGGGGGGGGGGGGFFFFFFFFFFFFFFFFFFFFFFFFFFFFFFFFDFFFFFFFFFFFFFFFF
@M05620:45:000000000-G6HP7:1:1101:9253:5754 1:N:0:185
AGATTACTGCAACAGTTCCCCCTGGACCTGGAAAAGTTTCTTGCCTGGCTTACAGAAGCTGAAACAACTGCCAATGTCCTACAGGATGCTACCCGTAAGGAAAGGCTCCTAGAAGACTCCAAGGGAGTAAAAGAGCTGATGAAACAATGGCAAGTAAGTCAGGCATTTCCGCTTTAGCACTCTTGTGGATCCAATTGAACAATTCTCAGCATTTGTACTTGTAACTGACAAGCCAGGGACAAAACAAAGAT
+
>>A>AFFFDFFFGGEBFGGGGFGFDFGFHHFFGGHHBFHHHHHHHHHFHHHFHHFFFHHGFHFHHHHHFHHHFGHHHHHHGFCGGCHHHHHHHHGGGEHHHFGGGHHFFHGHHHGHHHHHHGFGAFGEGBFFHEHHHGGBGHGHHGHHDFFFFFFGFFHGGHGHGHHHHHCEAEGHGHHHGHHHHGCCFGHHHFFGFFHFHHHHHHHHGFGCCGHGHCCGHHHHHHHHBGHHHGBFEDEGFGG?FEGGBF;
@M05620:45:000000000-G6HP7:1:1101:9237:5761 1:N:0:185
AGATTACTGCAACAGTTCCCCCTGGACCTGGAAAAGTTTCTTGCCTGGCTTACAGAAGCTGAAACAACTGCCAATGTCCTACAGGATGCTACCCGTAAGGAAAGGCTCCTAGAAGACTCCAAGGGAGTAAAAGAGCTGATGAAACAATGGCAAGTAAGTCAGGCATTTCCGCTTTAGCACTCTTGTGGATCCAATTGAACAATTCTCAGCATTTGTACTTGTAACTGACAAGCCAGGGACAAAACAAAGAT
+
BBBBCFFFFFFFGGGGGGGGGGGGHHHHHHHHGHHHGHHHHHHHHHHHHHHHHHGHHHHHHHHGHGGHHHHHGHHHHHHHHHGHHGHHHHHHHHGGGGHHHGHHHHHHGHHHHHHGHHHHHHHGFHGGHGHHHGHHHHFHHHHHHGHHGHHHHGHHHHHHHHHHHHHHHHGGGGGHHHHHHHHHHGHGHHHHGGHHHGHGHHHHHHHDDGFHHHHHHHHHHHHFHHHHHHHHHGGGGGGGGGGGGGGGGGF
@M05620:45:000000000-G6HP7:1:1101:9340:5762 1:N:0:185
TACCTGTACTGGGGAAGCATTTGAATATCCCCCCATGGTGATGGGGACGGAGAACTGCTCCATAAACACAGGCAACGTGCCTAACTTTCCCGGGAAGATGAAGTCAAAGAGCGACCACAGCTCTTCGGAGGTTATTTTGCATCGGTGAGCCAGACAGAATGATCCGATGAGGGGTGCGAAACTATTTGAGGAAAGGAAGCACCTTTTTATTAAATTTACCTTTTAGCAATCGCCATTCCTACCCTAAAGAT
+
ABBBBFFDFFFFGGGGGGGGGGFGHHHGHHHGGGGHHHHHGHHHGGFGGGGGGHHHGHHHHHHHHHHHHHHHGHFHGHHHHHGHHHHHHHHGGGGFEFGHHHHHHHHHHHHHGGGGGHHHHHHHHHHGGGGGHDGHHHHHFHHG?C<C>FHHHHGHGHGHHHHHHHGADFHFGCECFGGGGGGBFGGGGFGGGBAABF.EFGFFFFFFFFFFFFFFFFFFFFFFFFFFFBFEEFBFFFFFFFFFFFFFBBB
@M05620:45:000000000-G6HP7:1:1101:13294:5765 1:N:0:185
AAACCAAGCAGACACTCACCGCTCCCTCGCCACAGGCCAATAGTTTGTCCTCACTGAGTTGGCAACAAGTGGCTGCTGTGGCTGCCATTTTTCTGGTGATGGCCATCAGCTCCGACGAGGTCAGCTGGGGGACTTTCTTTGTGTAAGCAACGAGAAACCTGAAAGAAGCATTTTTTAACTAAGTCCTGCTGAGTCATTCATGAGTTTTTAGCCGCCTTGCTTCTTCTCACAGACTCTCTACTCTCATGCCA
+
BAAAABB@BFCFCGGGGGGG2AEAEFHH?EEEEHHGAFFHGB5GGFHHFAGDGHGFEGHHD3FGHHHEHEB31BCCGHHHHHG1FGGHHFFFFDGFBGGGHHECCGHHHHDFEEEE@/C?F0?GFGFHFC//>GGG<<GHHHBFG<FFDHF?CECFFFF/C/CGBFCCCGD<GHF@HFHEHHFGGGGCFGGFEGFFGGGBF0BBFFFGGGFBF.-?DDFBFBFFFFBB//BFFFFFFFF/9//BFFBFFB9
@M05620:45:000000000-G6HP7:1:1101:13299:5791 1:N:0:185
AAACCAAGCAGACACTCACCGCTCCCTCGCCACAGGCCAATAGTTTGTCCTCACTGAGTTGGCAACAAGTGGCTGCTGTGGCTGCCATTTTTCTGGTGATGGCCATCAGCTCCGACGAGGTCAGCTGGGGGACTTTCTTTGTGTAAGCAACGAGAAACCTGAAAGAAGCATTTTTTAACTAAGTCCTGCTGAGTCATTCATGAGTTTTTAGCCGCCTTGCTTCTTCTCACAGACTCTCTACTCTCATGCCA
+
CCBCCBBFCFFFGGGGGGGGGGGGGGHHGGGGGHHHGGHHHGHHHHHHHHHHHHHHHHGGHHHGHHHHHGHHGHGGHHHHHHHGGHHHHHHHHHHHHHHHHHHHHHHHHHHHHGGGGGGGGHHHHHHHGGGGGHHHHHHHHHHHHGHHGHHGGGGGHHHHHHHHHHHHHHHHHHHGHHHHHHHHHHHHGGGGGGGGGGGGGGGGFGGGGGGGGGGGGFFFFFFFFFFFFFFFFFFFFFFFFFFFFFFFFFF
@M05620:45:000000000-G6HP7:1:1101:6855:5870 1:N:0:185
AAACCAAGCAGACACTCACCGCTCCCTCGCCACAGGCCAATAGTTTGTCCTCACTGAGTTGGCAACAAGTGGCTGCTGTGGCTGCCATTTTTCTGGTGATGGCCATCAGCTCCGACGAGGTCAGCTGGGGGGCTTTCTTTGTGTAAGCAACGAGAAACCTGAAAGAAGCATTTTTTAACTAAGTCCTGCTGAGTCATTCATGAGTTTTTAGCCGCCTTGCTTCTTCTCACAGACTCTCTACTCTCATGCCA
+
BBBBBBBFAFFFGGGGGFGGGGGGGGHHGGGGGGHHGG2AGCGHHHHHHHHHGHHHHHHHHHHHHHHHHGGHGHGGHHHHHHHGGHFHHHHHHHHGHHGHHHHHFHHHHHHHHGGGG?CGGHFHHHHHGGGGGGGGGGGGGGGGBFFFFFFFEFADFFFFFFBFFBAFFBFFFFFFAFFFFFFFFFFFFFFFFFFFFFFFFFBFFFFFFFFFFFFFFFFFFFFFFFFFBFFFEFFFFFFBFFFFFFFBFF/
@M05620:45:000000000-G6HP7:1:1101:20106:5890 1:N:0:185
AGATTACTGCAACAGTTCCCCCTGGACCTGGAAAAGTTTCTTGCCTGGCTTACAGAAGCTGAAACAACTGCCAATGTCCTACAGGATGCTACCCGTAAGGAAAGGCTCCTAGAAGACTCCAAGGGAGTAAAAGAGCTGATGAAACAATGGCAAGTAAGTCAGGCATTTCCGCTTTAGCACTCTTGTGGATCCAATTGAACAATTCTCAGCATTTGTACTTGTAACTGACAAGCCAGGGACAAAACAAAGAT
+
BCABCFFFFFFFGGGGGGGGGGGGHHHHHHFFFHHHHHHHHHHHHHHHHHHHHHHHHHHHHHHHHHHHHHHHFHHHHHHHFHHHHHHHHHHHHHGGCGHHGFHHFGHHGHHHFHHHHHHHHHFGGFGGHHHHHEHHHHHHHHHHHHHHHGHHHGHHHHHHHHHHFHHHHHGGGGGHFHHHHHHHHGHGHHHHH0DGHDHHFGHHHHHHHHHHHHHHHGHHHHHHHHHEHHHHHGGGGGGG.CFGGGGGGGG
@M05620:45:000000000-G6HP7:1:1101:20172:5895 1:N:0:185
AAACCAAGCAGACACTCACCGCTCCCTCGCCACAGGCCAATAGTTTGTCCTCACTGAGTTGGCAACAAGTGGCTGCTGTGGCTGCCATTTTTCTGGTGATGGCCATCAGCTCCGACGAGGTCAGCTGGGGGGCTTTCTTTGTGTAAGCAACGAGAAACCTGAAAGAAGCATTTTTTAACTAAGTCCTGCTGAGTCATTCATGAGTTTTTAGCCGCCTTGCTTCTTCTCACAGACTCTCTACTCTCATGCCA
+
AAAABBBFBFFFGGGGGGGGGGGGGGHHGGGGGHHHGGHHHGHHHHHHHHHHHHHHHHGGHHHHHHHHHGHHGHGGHHHHHHGGGHFHHHHHGHHHHHHHHHHHHHHHHHHHHGGGGECGGHHHHHHHGGGGGGGGGGGGGFFGGGFFFFFFFFFFFFFFFFFFFFFFFFFFFFFFFFFFFFFFFFFFFFFFFFFFFFFFEFFFFFFFFFFFFFFFFFFFFFFFFFFF/BFFFFFFFFFFFFFFFFF/FF/
@M05620:45:000000000-G6HP7:1:1101:19281:5915 1:N:0:185
ATCTCTATCTCCTAAAAACCTGTTTAGATTTGGAGATAGACCTTCAGGTTTTTCATCATTTTCTGCATGACTTATACATTGACCACGTTCCAGCGTGGTCAGTTTGCAGCATTCTGTTATTTTGTTTGCCAGAGTGTCTTGTTGAGAACATATGTAGGACATGCTTTTTTCCTGCAACAGGGAAAATAAAGTATAAGTTTTAAAGATTTATTCTTTAATAAAGGATCTCAAAGCCAGCTTTAGAAAAAGGA
+
AAAAAF3FFFFFGGEG1BEGGGHHHGGAFGHHF1F1B1F1FGHHHGGGHHHGGH2DGBGHGHHHFHHHHD1DGDG2F2FHG1FG1AAGHHHDEGEGFGHHHGHHHGH2@GFHGHHHHHDGHHHHHHHF1F>FC/GGHHHHBHHC2BG>GFFDHFHHGH<GBGC1FGGHHCHFHFH01@0FFFEGH0?F1?DFGDD1=GGHHH11F1FGHFGFFHHHH<D00<=D/<GGF0DDGGF/.CHHH0GHBBCFC99
@M05620:45:000000000-G6HP7:1:1101:19297:5927 1:N:0:185
ATCTCTATCTCCTAAAAACCTGTTTAGATTTGGAGATAGACCTTCAGGTTTTTCATCATTTTCTGCATGAATTATACATTGACCACGTTCCAGCGTGGTCAGTTTGCAGCATTCTGTTATTTTGTTTGACAGAGTGTCTTGTTGAGAACATATGTAGGACATGATTTTTTCCTGCAACAGGGAAAATAAAGTATAAGTTTTAAAGATTTATTCTTTAATAAAGGATCTCAAAGCCAGCTTTAGAAAAAGGA
+
BBBBBFFFFFFFGGGGGGGGGGHHHHHHHHHHGHHCHHHGHHHHHHHGHHHGGHFHHFHHHHHHHHGFHFFHHHHGHEHHHFHHFGGHHHHHHHGGGGHHHHHHHHHGHHHHHHHHHHHHHHHHHHHHGHHHHHHHHHHHHHHHHHHHHGHHHHHHHHGHHHHHHHHHHGHHHHHFFHHHHFFHEFFGGHHHHHGHHHHHHHHGHFGHHHHHHHHHHHGGFHDHHGHHHGHHHHHHHGHHHHGBGCHHGCC
@M05620:45:000000000-G6HP7:1:1101:20651:5939 1:N:0:185
AAACCAAGCAGACACTCACCGCTCCCTCGCCACAGGCCAATAGTTTGTCCTCACTGAGTTGGCAACAAGTGGCTGCTGTGGCTGCCATTTTTCTGGTGATGGCCATCAGCTCCGACGAGGTCAGCTGGGGGGCTTTCTTTGTGTAAGCAACGAGAAACCTGAAAGAAGCATTTTTTAACTAAGTCCTGCTGAGTCATTCATGAGTTTTTAGCCGCCTTGCTTCTTCTCACAGACTCTCTACTCTCATGCCA
+
BBBBCCBFCFFFGGGGGGGGGGGGGGHHGGGGGHHHGGCGHBHHHHHHHHHHHHHHHHHHHHHHHHHHHHHHGHGGHHHHHHHGGHFHHHHHHHHHHHHHHHHHHHHHHHHHHGGGGEGGGHGHHHHHGGGGGGGGGGGGGGGGFGFFFFFFFFFFFFFFFFFFFFFFFFFFFFFFFFFFFFFFFFFFFFFEFFFFFFFFFFFFFFFFFFFFFFFFFFFFFFFFFFFFFFFFFFFFFFFFFFFFFFFFFF/
@M05620:45:000000000-G6HP7:1:1101:22036:5947 1:N:0:185
AAACCAAGCAGACACTCACCGCTCCCTCGCCACAGGCCAATAGTTTGTCCTCACTGAGTTGGCAACAAGTGGCTGCTGTGGCTGCCATTTTTCTGGTGATGGCCATCAGCTCCGACGAGGTCAGCTGGGGGGCTTTCTTTGTGTAAGCAACGAGAAACCTGAAAGAAGCATTTTTTAACTAAGTCCTGCTGAGTCATTCATGAGTTTTTAGCCGCCTTGCTTCTTCTCACAGACTCTCTACTCTCATGCCA
+
BBAABBBFBFFFGGGGGGGGGGGGGGHHGGGEGHHHGGGGGCGHHHHHHHHHHHHHHHHHHGHHHHHGHHHHGHGGHHHHHHHGGHFHHHHHHHHHHHGHHHHHHHHHHHHHHGGGGEGGGHFHHHHHGGGGGGGGGGGGGGGGGGFFFFFFFFFFFFFFFFFFFFFFFFFFFFFFEFFFFFFFFFFFFFFFFFFFFFFFFFFFFFFFFFFFFFFFFFFFFFFFFFFFFFFFBFFFFFFFFFFFFFFFFF/
@M05620:45:000000000-G6HP7:1:1101:20638:5952 1:N:0:185
AAACCAAGCAGACACTCACCGCTCCCTCGCCACAGGCCAATAGTTTGTCCTCACTGAGTTGGCAACAAGTGGCTGCTGTGGCTGCCATTTTTCTGGTGATGGCCATCAGCTCCGACGAGGTCAGCTGGGGGGCTTTCTTTGTGTAAGCAACGAGAAACCTGAAAGAAGCATTTTTTAACTAAGTCCTGCTGAGTCATTCATGAGTTTTTAGCCGCCTTGCTTCTTCTCACAGACTCTCTACTCTCATGCCA
+
BBBBBBBFBFFFGGGGGGGGGGGFGGHHGGGGGHHHGGGCGCHHHHHHHHHHHHHHHHHHGHGHHHHGHHHHGHGGHHHHHHHGGHHHHHHHHHHHHHHHHHHHHHHHHHHHHGGGG<DGGHHHHHHHGGGGGGGGBGGGGFFFGGFFFFFCFFFFFFFFFFFFFFFFFFFFFFFFFFFFFFEBBFFFBFFFFBFFFFFFFFFFFFFFFFFFFDFFFFFFFFFFFFFFBFFFFFFFFFF/BFFFFFFBFF/
@M05620:45:000000000-G6HP7:1:1101:20654:5957 1:N:0:185
AAACCAAGCAGACACTCACCGCTCCCTCGCCACAGGCCAATAGTTTGTCCTCACTGAGTTGGCAACAAGTGGCTGCTGTGGCTGCCATTTTTCTGGTGATGGCCATCAGCTCCGACGAGGTCAGCTGGGGGGCTTTCTTTGTGTAAGCAACGAGAAACCTGAAAGAAGCATTTTTTAACTAAGTCCTGCTGAGTCATTCATGAGTTTTTAGCCGCCTTGCTTCTTCTCACAGACTCTCTACTCTCATGCCA
+
AAAABBBFBFFFGGGGGGGGGGGFGGHHGGGFGHFHGGGEGFGHHHHHHHHHFHHHEHHHHHHHHHFGHGHHGHGGHHHHHHHGGHGHHHHHHHHHHHHHHHHHHHHFHHHHHGGGEEGGGGHHHHHGGGGGGGGGGGGGGGFGGGFFFFFFEFFFFFFFFFFFFFFFFFFFFFFFFFFFFFFFFFFFFFFFFFFFFFFFFFFFFFFFFFFFFAFFFFFFFFFFFFFFFFFFFFFFFFFFFFFFFFF;FF/
@M05620:45:000000000-G6HP7:1:1101:24568:5967 1:N:0:185
AGATTACTGCAACAGTTCCCCCTGGACCTGGAAAAGTTTCTTGCCTGGCTTACAGAAGCTGAAACAACTGCCAATGTCCTACAGGATGCTACCCGTAAGGAAAGGCTCCTAGAAGACTCCAAGGGAGTAAAAGAGCTGATGAAACAATGGCAAGTAAGTCAGGCATTTCCGCTTTAGCACTCTTGTGGATCCAATTGAACAATTCTCAGCATTTGTACTTGTAACTGACAAGCCAGGGACAAAACAAAGAT
+
BCACCFFFFFFFGGGGGGGGGGGGHHHHHHHHHHHHHHHHHHHHHHHHHHHHHHHHHHHHHHHHHHHHHHHHHHHHHHHHHHHHHHHHHHHHHHGFGGHHHHHHHHHHGHHHHHHHHHHHHHHGGHGGHHHHHGHHHHHHHHHHHHHHHGHHGGHHHHHHHHHHHHHHHHGGGGGHEHHHHHHHHHHGHHHHHFHHHHFFHHHHHHHHHHHHHHHHHHHHHHHHHHHGHHHHHGGGGGGGGGGGGGGGGGF
@M05620:45:000000000-G6HP7:1:1101:15858:5972 1:N:0:185
TACCTGTACTGGGGAAGCATTTGAATATCCCCCCATGGTGATGGGGACGGAGAACTGCTCCATAAACACAGGCAACGTGCCTAACTTTCCCGGGAAGATGAAGTCAAAGAGCGACCACAGCTCTTCGGAGGTTATTTTGCATCGGTGAGCCAGACAGAATGATCCGATGAGGGGTGCGAAACTATTTGAGGAAAGGAAGCACCTTTTTATTAAATTTACCTTTTAGCACTCGCCATTCCTACCCTAAAGAT
+
A>AAAFFFFFFFGG1EEGGGGGFHHHHHHHHGGGCHHGHGHHHHHGAEAEEF/FHHHHHHH1F2B1F1GEGHGH0FEHHHHHEFHHHHHHHGGG//?>GHB1BGGGFGH0FHGCCG/?/@GHHHHHHF?CGGGBHHHHHHHHHCGGG.FFGFHACGGC/GGEHHHH<AFCGFCGGCGGF--;F0FGGFBEB0999FC/9;9FFFFFFFEFFB//BFFFFFFFFF/FFF/;BA@?BEFFFFFFAAF-9//:F
@M05620:45:000000000-G6HP7:1:1101:6692:5977 1:N:0:185
AAACCAAGCAGACACTCACCGCTCCCTCGCCACAGGCCAATAGTTTGTCCTCACTGAGTTGGCAACAAGTGGCTGCTGTGGCTGCCATTTTTCTGGTGATGGCCATCAGCTCCGACGAGGTCAGCTGGGGGGCTTTCTTTGTGTAAGCAACGAGAAACCTTAAAGAAGCATTTTTTAACTAAGTCCTGCTGAGTCATTCATGAGTTTTTAGCCGCCTTGCTTCTTCTCACAGACTCTCTACTCTCATGCCA
+
AA>AAABFAFFFGGGGGGGGGGGGGGHFAEGEEGHGGGCGGCEHHHHHHHHHHHHHFHFHBHHGHHHEHGEFGHGEHGHHHHHGGHGHHHHHGHHHHH@FGHHHFHHHHEDGHEEGG/B@GH2FGHHHGCFGFCGGGGGGGFFGBFBFBFFDADAD/BFFFFFBFFFFFFFFFFFD.BFFFFFFFFFFFFFEFFFFFFF/FFFFFFFFF?BFFFFFFFFFFFFFFFFFBFFBFFFFFFF/BFFFF/B/:F/
@M05620:45:000000000-G6HP7:1:1101:6709:5983 1:N:0:185
AAACCAAGCAGACACTCACCGCTCCCTCGCCACAGGCCAATAGTTTGTCCTCACTGAGTTGGCAACAAGTGGCTGCTGTGGCTGCCATTTTTCTGGTGATGGCCATCAGCTCCGACGAGGTCAGCTGGGGGGCTTTCTTTGTGTAAGCAACGAGAAACCTTAAAGAAGCATTTTTTAACTAAGTCCTGCTGAGTCATTCATGAGTTTTTAGCCGCCTTGCTTCTTCTCACAGACTCTCTACTCTCATGCCA
+
AAABBCCFCFFFGGGGGGGGGGGGGGHHGGGEEGHHGGHHHHHHHHHHHHHHHHHHHHHHHHHHHHHHHHHHGHGGHHHHHHHGGHFHHHHHHHHHHHHHHHHHHHHHHHHHHGFGGFGGGHFHHHHHGGGGGGGGFGGGGGFGFFFFFFFFEFDFFFFFFFBFFFFFFFFFFFFFEFFFBFFFFFFFFFFFFFFFFFFFFFEFFFFFFFFFF?DFFFFFFFFFFFFFFFFFBFFFFFFBFFFFFFF/FF/
@M05620:45:000000000-G6HP7:1:1101:17774:5986 1:N:0:185
ATCTCTATCTCCTAAAAACCTGTTTAGATTTGGAGATAGACCTTCAGGTTTTTCATCATTTTCTGCATGAATTCTCCATTGACCCCTTTCCAGCGTGGTCAGTTTGCAGCATTCTGTTATTTTGTTTGACAGAGTGTCTTGTTGAGAACATATGTAGGACATGATTTTTTCCTGCACCAGGGAAATTAAAGTATAAGTTTTAAAGATTTATTCTTTAATAAAGGATCTCAAAGCCAGCTTTAGACAAAGGA
+
BBABBFFFFFFFGFDGE4EGFGHHHBG4GHFGFE44B5B5GHGHHHG3GGHGFGBEH5GHGFDHBHFHD35FG5A5F5DFF5FG2A1BBGHH5B0?>0FGF2FGH4GB3FCF@@F4GFBFHHH4GHH33BDGH3BFBEGH3FGG?3/4B3?3FEFDHE3F0F11BFGHH@FDGDCC1@00/?/?/1?<?<FDHHE11F=GF11<>1>GF1>=GGHG0==0==00/<CGHDGDBGFC.EGHHFH000/://:
@M05620:45:000000000-G6HP7:1:1101:11566:5990 1:N:0:185
ATCTCTATCTCCTAAAAACCTGTTTAGATTTGGAGATAGACCTTCAGGTTTTTCATCATTTTCTGCATGAATTATACATTGACCACGTTCCAGCGTGGTCAGTTTGCAGCATTCTGTTATTTTGTTTGACAGAGTGTCTTGTTGAGAACATATGTAGGACATGATTTTTTCCTGCAACAGGGAAAATAAAGTATAAGTTTTAAAGATTTATTCTTTAATAAAGGATCTCAAAGCCAGCTTTAGAAAAAGGA
+
CCBCBFFFFFFFGGGGGGGGGGHHHFHHHHHHCFFHHHHGHHHHHHHHHHHGFHGHGGHHHHHHFH5FGGHHHHHHHHHHHGHHHHGHHHHEHHGGGGHHGHHHHHHHHHHHHHHGHHFHHHHHHHHHHHHHEGHHHHHHHHHHHHGBGHHHHHHHHGHHHHGFHHHHHGHHHHHHHHHHGEGCCCF?FGHHHHHDGGGHHGF1FGGHHHHHHHHHH0DDGDFGHGHHHHHHHHGHHGHHHHH0;:GFGGC
@M05620:45:000000000-G6HP7:1:1101:15861:5992 1:N:0:185
TACCTGTACTGGGGAAGCATTTGAATATCCCCCCATGGTGATGGGGACGGAGAACTGCTCCATAAACACAGGCAACGTGCCTAACTTTCCCGGGAAGATGAAGTCAAAGAGCGACCACAGCTCTTCGGAGGTTATTTTGCATCGGTGAGCCAGACAGAATGATCCGATGAGGGGTGCGAAACTATTTGAGGAAAGGAAGCACCTTTTTATTAAATTTACCTTTTAGCAATCGCCATTCCTACCCTAAAGAT
+
BBBBBFFFFFFFGGGGGGGGGGHFHFHHHHHGGGGHHHHHHHHHEGGGGGGGGHHHHHHHHHHGH5GHHEHHGHHHFHHHHHHHHHHHHHHGGGFFGHHHHGHHHHHHHHHHGGGG?GEHHHHHHHHGGGGCGGHHHHHGFHHGGGGCGHHGHHGHHHHHHHHHHHGGGHGGGCE@DGE-AAFFGGGGGEGFFFFFFFFEFFFFFFFFFFFB/9BFFFFFFFFF/BFFFFFFEFBFFFFFFFFFFFFFFFF
@M05620:45:000000000-G6HP7:1:1101:23329:6004 1:N:0:185
AAACCAAGCAGACACTCACCGCTCCCTCGCCACAGGCCAATAGTTTGTCCTCACTGAGTTGGCAACAAGTGGCTGCTGTGGCTGCCATTTTTCTGGTGATGGCCATCAGCTCCGACGAGGTCAGCTGGGGGGCTTTCTTTGTGTAAGCAACGAGAAACCTGAAAGAAGCATTTTTTAACTAAGTCCTGCTGAGTCATTCATGAGTTTTTAGCCGCCTTGCTTCTTCTCACAGACTCTCTACTCTCATGCCA
+
BAABCCCFCFFFGGGGGGGGGGGGGGHHGGGGGHHHGGHHHHHHHHHHHHHHHHHHHHHHHHHHHHHHHGHHGHGGHHHHHHHGGHHHHHHHHHHHHHGHHHHHHHHHHHHHHGGGGGGGGHHHHHHHGGGGGGGGGGGGGGGGGGFFFFFFFFFFFFFFFFFFFFFFFFFFFFFFFFFFFFFFFFFFFFFFFFFFFFFFFFFFFFFFFFFFFFFFFFFFFFFFFFFFFFFFFFFFFFFFFFFFFFFFFFB
@M05620:45:000000000-G6HP7:1:1101:11551:6005 1:N:0:185
ATCTCTATCTCCTAAAAACCTGTTTAGATTTGGAGATAGACCTTCAGGTTTTTCATCATTTTCTGCATGAATTATACATTGACCACGTTCCAGCGTGGTCAGTTTGCAGCATTCTGTTATTTTGTTTGACAGAGTGTCTTGTTGAGAACATATGTAGGACATGATTTTTTCCTGCAACAGGGAAAATAAAGTATAAGTTTTAAAGATTTATTCTTTAATAAAGGATCTCAAAGCCAGCTTTAGAAAAAGGA
+
AAAABFFFFFFFGGGGGGGGGGHHHHHHHHHHHHHHHHHHHHHHHHHGHHHGGHHHHHHHHHHHHHHHHGBHHHHGHGHHHGHHHHGHHHHGHHGGGGHHHGHHHHHGHHHHHHHHHHHHHHHHHHHHHHHHHHHHHHHHHHHHGHFHHHHHHHHHHHHHHHHEHHHHGBGHHHHGHHGHFEEHHHHHGFHHHHHHGGGHGGHFHHHHHHGHHHHHHFHHHGGG/<GHDDGHHHHHGGHHHHHBG0CHAGC
@M05620:45:000000000-G6HP7:1:1101:17781:6007 1:N:0:185
ATCTCTATCTCCTAAAAACCTGTTTAGATTTGGAGATAGACCTTCAGGTTTTTCATCATTTTCTGCATGAATTATACATTGACCACGTTCCAGCGTGGTCAGTTTGCAGCATTCTGTTATTTTGTTTGACAGAGTGTCTTGTTGAGAACATATGTAGGACATGATTTTTTCCTGCAACAGGGAAAATAAAGTATAAGTTTTAAAGATTTATTCTTTAATAAAGGATCTCAAAGCCAGCTTTAGAAAAAGGA
+
CCCCCFFFFFFFGGGGGGGGGGHHHHHHHHHHHHHHHHHHHHHHHHHHHHHGGHHHHHIHHHIHIHHHHHHHHHHHHHHHHHHHHHGHHHHHHHGGGGHHHHHHHHHHHHHHHHHHHHHHHHHHHHHHGHHHHHHHHHHHHHHHHHHHHHHHHHHHHHHHHHHHHHHHHGHHHHHHHHHHHGGHHHHHHHHHHHHHHHHHHHGHHHHHHHHHHHHHHHHHHGHHHHHHHHHHHHHHHGHHHHGHHHHHGGH
@M05620:45:000000000-G6HP7:1:1101:19231:6062 1:N:0:185
ATCTCTATCTCCTAAAAACCTGTTTAGATTTGGAGATAGACCTTCAGGTTTTTCATCATTTTCTGCATGAATTATACATTGACCACGTTCCAGCGTGGTCAGTTTGCAGCATTCTGTTATTTTGTTTGACAGAGTGTCTTGTTGAGAACATATGTAGGACATGATTTTTTCCTGCAACAGGGAAAATAAAGTATAAGTTTTAAAGATTTATTCTTTAATAAAGGATCTCAAAGCCAGCTTTAGAAAAAGGA
+
BCBCCFFFFFFFGGGGGGGGGGHHHHHHHHHHHHHHHHHHHHHHHHHHHHHGGHHHHIHHHHHHHHHHHHHHHHHHHHHHHHHHHHGHHHHHHHGGGGHHHHHHHHHHHHHHHHHHHHHHHHHHHHHHHHHHHHHHHHHHHHHHHHHHHHHHHHHHHHHHHHHHHHHHHGHHHHHHHHHHHGGHHHHHHHHHHHHHHHHHHHHHHHHHHHHHHHHHHHHHFGHHHHHHHGHHHHHHHGHHHHHFHHHHGGG
@M05620:45:000000000-G6HP7:1:1101:19214:6064 1:N:0:185
ATCTCTATCTCCTAAAAACCTGTTTAGATTTGGAGATAGACCTTCAGGTTTTTCATCATTTTCTGCATGAATTATACATTGACCACGTTCCAGCGTGGTCAGTTTGCAGCATTCTGTTATTTTGTTTGACAGAGTGTCTTGTTGAGAACATATGTAGGACATGATTTTTTCCTGCAACAGGGAAAATAAAGTATAAGTTTTAAAGATTTATTCTTTAATAAAGGATCTCAAAGCCAGCTTTAGAAAAAGGA
+
AAAAAFFFFFFFGGGGGGGGGGHHHHGGHHHHHHHHHHHHHHHHHHHGHHHGGHHHHHHHHHHHHHHHHHHHHHHHHFHHHFHHHHGHHHHHHHGGGGHHHHHHHHHHHHHHHHHHHHHHHHHHHHHHHHHHHHFHHHHHHHHHHHGHGGHHHHHHHHHHHHHHHHHHHGHHHHGHHHHHGGGHHHHHHHHHHHGHHHHHHHHHHHHHHHHHHHHHHHHHHHHHEGHHGHHGGGGHHGHHHHHHGHHHGGC
@M05620:45:000000000-G6HP7:1:1101:19248:6069 1:N:0:185
ATCTCTATCTCCTAAAAACCTGTTTAGATTTGGAGATAGACCTTCAGGTTTTTCATCATTTTCTGCATGAATTATACATTGACCACGTTCCAGCGTGGTCAGTTTGCAGCATTCTGTTATTTTGTTTGACAGAGTGTCTTGTTGAGAACATATGTAGGACATGATTTTTTCCTGCAACAGGGAAAATAAAGTATAAGTTTTAAAGATTTATTCTTTAATAAAGGATCTCAAAGCCAGCTTTAGAAAAAGGA
+
AA>AAFFFFFFFGGGGGGGGGGHHHHHHHHHHGHHHHHHGHHHHHHHHHHHGGHHHHHHHHHHHHHHHHHHHHHHHHFGHHEGHHHGHHHHEGHGFGGHHHHHHHHHHHHHHHHHHHHHHHHHHHHHHHHHHHHHHHHHHHHHHHHGHHHHHHHHHHHHHHHHHHHHHHGHHHHHGHHHHHGGHGFGHGHHHHHHHHGGHHHFFHHHHHHHHHHHHHFHHHHGBFHHHHHHHHGHHHGFHHHHHHFHHGCH
@M05620:45:000000000-G6HP7:1:1101:23621:6069 1:N:0:185
ATCTCTATCTCCTAAAAACCTGTTTAGATTTGGAGATAGACCTTCAGGTTTTTCATCATTTTCTGCATGAATTATACATTGACCACGTTCCAGCGTGGTCAGTTTGCAGCATTCTGTTATTTTGTTTGACAGAGTGTCTTGTTGAGAACATATGTAGGACATGATTTTTTCCTGCAACAGGGAAAATAAAGTATAAGTTTTAAAGATTTATTCTTTAATAAAGGATCTCAAAGCCAGCTTTAGAAAAAGGA
+
CDCCCFFFFFFFGGGGGGGGGGHHHHHHHHHHHHHHHHHHHHHHHHHHHHHGGHHHHIIHHIIHIHHHHHHHHHHHHHHHHHHHHHGHHHHHHHGGGGHHHHHHHHHHHHHHHHHHHHHHHHHHHHHHHHHHHHHHHHHHHHHHFHHHHHHHHHHHHHHHHHHHHHHHHGHHHHHHHHHHHGGHHHGHHHHGHHHHHHHHHHHHHHHHHHHHHHHHHHHHHHHHHHHHHHHHHHHHHGHHHHGHGHGHGGH
@M05620:45:000000000-G6HP7:1:1101:24874:6076 1:N:0:185
AGATTACTGCAACAGTTCCCCCTGGACCTGGAAAAGTTTCTTGCCTGGCTTACAGAAGCTGAAACAACTGCCAATGTCCTACAGGATGCTACCCGTAAGGAAAGGCTCCTAGAAGACTCCAAGGGAGTAAAAGAGCTGATGAAACAATGGCAAGTAAGTCAGGCATTTCCGCTTTAGCACTCTTGTGGATCCAATTGAACAATTCTCAGCATTTGTACTTGTAACTGACAAGCCAGGGACAAAACAAAGAT
+
CCBCCFFFFFFFGGGGGGGGGGGGHHHHHHHHHHHHHHHHHHHHHHHHHHHHHHHHHHHHHHHHHHHHHHHHHHHHHHHHHHHHHHHHHHHHHHGGGGHHHHHHHHHHGHHHHHHHHHHHHGHGGHGGHHHHHGHHHHHHHHHHHHHHHHHHHGHHHHHHHHHHHHHHHHGGGGGHGHHHHHHHHHHGHHHHHHHHHHHGHHHHHHHHHHHHHHHHHFHHHHHHHHHGHHHHHGGGGGGGGGGGGGGGGGG
@M05620:45:000000000-G6HP7:1:1101:19222:6084 1:N:0:185
ATCTCTATCTCCTAAAAACCTGTTTAGATTTGGAGATAGACCTTCAGGTTTTTCATCATTTTCTGCATGAATTATACATTGACCACGTTCCAGCGTGGTCAGTTTGCAGCATTCTGTTATTTTGTTTGACAGAGTGTCTTGTTGAGAACATATGTAGGACATGATTTTTTCCTGCAACAGGGAAAATAAAGTATAAGTTTTAAAGATTTATTCTTTAATAAAGGATCTCAAAGCCAGCTTTAGAAAAAGGA
+
BBABBFFFFFFFGGGGGGGGGGGHHHHHHHHHHHFHHHHFHHHHHHGHHHHGGHHHHHHHHHHHHHHHHHHHHHHHHHHHHHGHHHGHHHHHHGEFGGHHHHHHHHHHHHHHHHHHHHHHHHHHHHHHGHHHHHHHHHHHHHHHHHHHHHHHHHHHHHHHHHHHHHHHHGHHHHHHHHHHHGGHHHHHHHHHHGGHHGGHHHGHHHHHGHHHHHHHHHHHHHHHHHHHHHHHHHHHHGGHHHHFHHHHGCG
@M05620:45:000000000-G6HP7:1:1101:16909:6091 1:N:0:185
CATCCTGACCCTGAAGTACCCGGCTTGATTTCTGACATTAGATCGGAAGAGCACACGTCTGAACTCCAGTCACGGACATTTATCTCGTATGCCGTCTTCTGCTTGAAAAAAAAAAAAAAACAAAAATGTCTTCGTATTCCGCATATCTTCTATGTTCCGAGTCCCCTAAGACTTTCGCAATTGGACTGTCACCTCTCACCCGTATACCCACGCATTACCGCACGAACATATACATTCCACCACTCCCAACC
+
DDDDDFFFFFFFGGGGGGGGGGGGGGGHHHHHHHHHHHHHHHHHHGGGGHHHHHHHGHHHGHHHHHHHHHHHHGGGGGHHHGHHHHHFGHHHHGGGHGHHHHHHGHHHFHGEEBC<<//<...00.0111111.//<000/<-..0000000000000..-./:0./.:/000000.....00000<.00000<.0:00:.-.-.00000.-.-.<000.----..--000000<00000...0/:.</..
@M05620:45:000000000-G6HP7:1:1101:23630:6092 1:N:0:185
ATCTCTATCTCCTAAAAACCTGTTTAGATTTGGAGATAGACCTTCAGGTTTTTCATCATTTTCTGCATGAATTATACATTGACCACGTTCCAGCGTGGTCAGTTTGCAGCATTCTGTTATTTTGTTTGACAGAGTGTCTTGTTGAGAACATATGTAGGACATGATTTTTTCCTGCAACAGGGAAAATAAAGTATAAGTTTTAAAGATTTATTCTTTAATAAAGGATCTCAAAGCCAGCTTTAGAAAAAGGA
+
AAABBFFFFFFFGGGGGGGGGGHHHHHHHHHHHHHHHHHHHHHHHHHHHHHGGHHHHIIHHIHHHHHHHHHHHHHHHHHHHHHHHHGHHHHHHHGGGGHHHHHHHHHHHHHHHHHHHHHHHHHHHHHHHHHHHHHHHHHHHHHHHHHHHHHHHHHHHHHHHHHHHHHHHGHHHHHHHHHHHGGHHHGHHHHHHHHHHGGHHHHHHHHHHHHHHHHHHHHHHHHHHHHHHHHHHHHHHGHHHHHGHHGHGGH
@M05620:45:000000000-G6HP7:1:1101:7210:6101 1:N:0:185
AAACCAAGCAGACACTCACCGCTCCCTCGCCACAGGCCAATAGTTTGTCCTCACTGAGTTGGCAACAAGTGGCTGCTGTGGCTGCCATTTTTCTGGTGATGGCCATCAGCTCCGACGAGGTCAGCTGGGGGGCTTTCTTTGTGTAAGCAACGAGAAACCTGAAAGAAGCATTTTTTAACTAAGTCCTGCTGAGTCATTCATGAGTTTTTAGCCGCCTTGCTTCTTCTCACAGACTCTCTACTCTCATGCCA
+
ABABBABFBFFFGGGGFGGGGGGGGGGHCFGGGGHHGGGGHCEGHHHHHHHHHHHHGHHFHHHGHHHHHGFHGAFGHFFFHHHGGHHHHGHHFHFGHHFHHFHHFGHHHHHHHGCGEGGG<GGHHHHHGGGGGGEFGFFFGFGGBBBFFFFFEDFFFFFFFFFFFFFFFFFFFFFFFFFFFFFFFFFFFFFFFFFFFFFFFFFFFFFFEFFFFAFFFFFFFFFFFFFFFFFFFFFFFFFFFFFFFFFFFFF
@M05620:45:000000000-G6HP7:1:1101:11496:6123 1:N:0:185
AAACCAAGCAGACACTCACCGCTCCCTCGCCACAGGCCAATAGTTTGTCCTCACTGAGTTGGCAACAAGTGGCTGCTGTGGCTGCCATTTTTCTGGTGATGGCCATCAGCTCCGACGAGGTCAGCTGGGGGGCTTTCTTTGTGTAAGCAACGAGAAACCTGAAAGAAGCATTTTTTAACTAAGTCCTGCTGAGTCATTCATGAGTTTTTAGCCGCCTTGCTTCTTCTCACAGACTCTCTACTCTCATGCCA
+
CBCCCCCFCFFFGGGGGGGGGGGGGGHHGGGGGHHHGGHHHHHHHHHHHHHGHHHHHHHHHHHHHHHHHHHHGHGGHHHHHHHGGHHHHHHHHHHHHHHHHHHHHHHHHHHHHGGGGGGGGHHHHHHHGGGGGGGGGGGGGGGGGGFFFFFFFFFFFFFFFFFFFFFFFFFFFFFFFFFFFFFFFFFFFFFFFFFFFFFFFFFFFFFFFFFFFFFFFFFFFFFFFFFFFFFFFFFFFFFFFFFFFFFFFF0
@M05620:45:000000000-G6HP7:1:1101:17965:6135 1:N:0:185
CATCCTGACCCTGAAGTACCCGGCTTGATTTCTGACATTAGATCGGAAGAGCACACGTCTGAACTCCAGTCACGGACATTTATCTCGTATGCCGTCTTCTGCTTGAAAAAAAAAAAAAAATCATCTTTTGTTCTTTCTTTTTGTCCTCCCCTCTCCCCCTTCCAGACGCCTTTTTTCCCTCAGTCCTTCTGACTCATTCCTCCTTTTTTATCCTCCTTTCTTCTTCTCACCTACTCTCTACTCTCCTTCCC
+
CCBCCFFFFFFFGGGGGGGGGGGGGGGHHHHHHHHHHHHHHHHGHGGGGHHHHHHHGHHHGGHHHHHHHHHHHGGGGGHHHHHFFGHGDHHHHGGGHGHHHGGHHFHHBGEEEBC//<//<>111>1111>0>>1FGHHGF0-<00<D/<</;/C/:..-://0<0.---;;CFB?FB0C/:/;;CF0;009/;BBBFF/////9;F9-;/9B/BFF;/9BFFFFFFF;9.//9;/9/BF/BFB://999/
@M05620:45:000000000-G6HP7:1:1101:15279:6143 1:N:0:185
CATCCTGACCCTGAAGTACCCGGCTTGATTTCTGACATTAGATCGGAAGAGCACACGTCTGAACTCCAGTCACGGACATTTATCTCGTATGCCGTCTTCTGCTTGAAAAAAAAAAAAAAAACAAGACATATAAGGCTATCTTTCTGATTTATAACATCTAGTTATTATCATTATAATATAGTTAGATTCTATTGTAGGATTTACAGTTAATATTACATGCGTATATGTGATACGTTGTTGTTGTGCAGGGT
+
CCCCCFFFFFFFGGGGGGGGGGGGGGGHHHHHHHHHHHHHHHHHHGGGGHHHHHHHGHHHGHHHHHHHHHHHHGGGGGHHHHHHHHHGGHHHHGGGHGGHHHHHHHHGHHGFGCD<>//<-...00001000000/000<=0000=000000000000000000000000000:00000:000000000:00000000000000000;000;=0:00:00.9.:000::00:0:0/.:../..;.000.-:
@M05620:45:000000000-G6HP7:1:1101:11483:6143 1:N:0:185
AAACCAAGCAGACACTCACCGCTCCCTCGCCACAGGCCAATAGTTTGTCCTCACTGAGTTGGCAACAAGTGGCTGCTGTGGCTGCCATTTTTCTGGTGATGGCCATCAGCTCCGACGAGGTCAGCTGGGGGGCTTTCTTTGTGTAAGCAACGAGAAACCTGAAAGAAGCATTTTTTAACTAAGTCCTGCTGAGTCATTCATGAGTTTTTAGCCGCCTTGCTTCTTCTCACAGACTCTCTACTCTCATGCCA
+
BAABBBBFBFFFGGGGGGGGGGGGGGHHCGGGGHHGGGHHHHHHHHHHHGHDGHHHHHGGHHHGHHHHHHHHGHGGHHHHHHHGGHFHHHHHHHHHHHGHHHHHHHHHHHHHHGGGGEGGGHGHHHHHGGGGGGGGGGGGGGGGGGFFFFFFFF?DFFFFFFFFFFFFFFFFFFFFFFFFFFFFFFFFFFFFFFFFFFFFFFFFFFFFFFFFFFFFFFFFFFFFFFFFFFFFFFFFFFFFFFFFFFFFFFB
@M05620:45:000000000-G6HP7:1:1101:11723:6157 1:N:0:185
TACCTGTACTGGGGAAGAGTGTAGCAATCGCCATTCCTACCCTAAAGATCGGAAGAGCACACGTCTGAACTCCAGTCACGGACATTTATCTCGTATGCCGTCTTCTGCTTGAAAAAAAAAAAAAGAAATATAGTAAGCATGAATATTCTTGTATCATATATTTTAGTATAAAAATGTTCGACCTATTTTATAAGTGTGTATCACTACTATACCAAAGAATATAAGCAGTAAGTAATTGTGACTTGTAATTT
+
AAAABFFFFFFFGGFGGGGGGGHHHHHHHGGGGFHGHHHHHHHHGHHHHHHFFGFFHHGHGHGHHHGFHHHHHHGHHHHGGGGGHHHGHHHHHGGHHHHGFGHGFHHHHHHGFHHHGGGG?/////001111?111111=11111<11<11<0000000=0000=/000=0000.0000..::.00000000;;0000.0;000;0/90000009.//.;0090000/9;009/9/;////////9/////
@M05620:45:000000000-G6HP7:1:1101:23212:6174 1:N:0:185
AGATTACTGCAACAGTTCCCCCTGGACCTGGAAAAGTTTCTTGCCTGGCTTACAGAAGCTGAAACAACTGCCAATGTCCTACAGGATGCTACCCGTAAGGAAAGGCTCCTAGAAGACTCCAAGGGAGTAAAAGAGCTGATGAAACAATGGCAAGTAAGTCAGGCATTTCCGCTTTAGCACTCTTGTGGATCCAATTGAACAATTCTCAGCATTTGTACTTGTAACTGACAAGCCAGGGACAAAACAAGATC
+
ABABCFFFFFFFGGGFGGGGGGGGHHHHHHHHHHHHHHHHHHHHHHHHHHHHHHHHHHHHHHHHHHHHHHHHHHHHHHHHFHHHHGHHHHGHHHGGGGHHHHHGHHHHGHHHHHHHHHHHHHHGGHGGHHHHHGHHHHGHHHHHHHHHHHHHHGHHHHHHHHHHHHHHHHGGGGGHHHHHHHHHHHHGHHHHHHHHHGHHHHHHHHHHHHHHHHHHHFHHHHHHHHHGHHHHHGGGGGGGGGGGGGGGGGG
@M05620:45:000000000-G6HP7:1:1101:18714:6214 1:N:0:185
AAACCAAGCAGACACTCACCGCTCCCTCGCCACAGGCCAATAGTTTGTCCTCACTGAGTTGGCAACAAGTGGCTGCTGTGGCTGCCATTTTTCTGGTGATGGCCATCAGCTCCGACGAGGTCAGCTGGGGGGCTTTCTTTGTGTAAGCAACGAGAAACCTGAAAGAAGCATTTTTTAACTAAGTCCTGCTGAGTCATTCATGAGTTTTTAGCCGCCTTGCTTCTTCTCACAGACTCTCTACTCTCATGCCA
+
DDCDCCCFDFFFGGGGGGGGGGGGGGHHGGGGGHHHGGHHHHHHHHHHHHHHHHHHHHHHHHHHHHHHHHHHGHGGHHHHHHHGGHHHHHHHHHHHHHHHHHHHHHHHHHHHHGGGGGGGGHHHHHHHGGGGGGGGGGGGGGGGGGFFFFFFFFFFFFFFFFFFFFFFFFFFFFHFFFFHHFFFFFFFFFFFFFFFFFFFFFFFFFFFFFFFFFFFFFFFHHHFFFHFFFFFFFFFFFFHHFFFFFFFFFF
@M05620:45:000000000-G6HP7:1:1101:14562:6220 1:N:0:185
AAACCAAGCAGACACTCACCGCTCCCTCGCCACAGGCCAATAGTTTGTCCTCACTGAGTTGGCAACAAGTGGCTGCTGTGGCTGCCATTTTTCTGGTGATGGCCATCAGCTCCGACGAGGTCAGCTGGGGGGCTTTCTTTGTGTAAGCAACGAGAAACCTGAAAGAAGCATTTTTTAACTAAGTCCTGCTGAGTCATTCATGAGTTTTTAGCCGCCTTGCTTCTTCTCACAGACTCTCTACTCTCATGCCA
+
BCBBCBCFCFFFGGGGGGGGGGGGGGHHGGGGGHGHGGGHHHFGHFGHHHHHHHHHHHFFHHHGHHHHHGHHGHGGHGGHHHHGGHHHHHHHHHHHHHGHHHHHHHHHHGHHHGGGGGGGGHHHGHHHGGGGGGGGGGGGGBFFGGFFFFFFFFFFFFFFFFFFFFFFFFFFFFFFFFFFFFFFFFFFFFFFFFFFFFFFFFFFFFFFFFFFFFFFFFFFFFFFFFFFFFFFFFFFFFFFFFFFFFFFFFB
@M05620:45:000000000-G6HP7:1:1101:5802:6220 1:N:0:185
AGATTACTGCAACAGTTCCCCCTGGACCTGGAAAAGTTTCTTGCCTGGCTTACAGAAGCTGAAACAACTGCCAATGTCCTACAGGATGCTACCCGTAAGGAAAGGCTCCTAGAAGACTCCAAGGGAGTAAAAGAGCTGATGAAACAATGGCAAGTAAGTCAGGCATTTCCGCTTTAGCACTCTTGTGGATCCAATTGAACAATTCTCAGCATTTGTACTTGTAACTGACAAGCCAGGGACAAAACAAAGAT
+
3A>AAFFFFFFFGGGGGGGGGGGFFHHHGGGHHHHHFGHHHHHGHHHHHHHHHGHHHHHHHHGGHGGHHHHHHHHHGGHHHGHHHFHHHHHHHHGEGGGHHHHGGHHHGHHHHHHHHHHHHHHGGEFEFHGHHGGHHGGGHHHHHGHHHHGHHGHFHHHHHHHHGHHHHHDGGGGHGHHHHHHHHHFGHHHHFGHGHDDFHHGHHHBDHHHHHHHGHGHHHHHFFHHHGHGHGGGGGGGGGGGGGGGGFGF
@M05620:45:000000000-G6HP7:1:1101:5819:6226 1:N:0:185
AGATTACTGCAACAGTTCCCCCTGGACCTGGAAAAGTTTCTTGCCTGGCTTACAGAAGCTGAAACAACTGCCAATGTCCTACAGGATGCTACCCGTAAGGAAAGGCTCCTAGAAGACTCCAAGGGAGTAAAAGAGCTGATGAAACAATGGCAAGTAAGTCAGGCATTTCCGCTTTAGCACTCTTGTGGATCCAATTGAACAATTCTCAGCATTTGTACTTGTAACTGACAAGCCAGGGACAAAACAAAGAT
+
3AAABFFFFFFFGGGGGGGGGFGGHHHHHHHHHHGHGHHHHHHHHHHHHHHHHHHHHHHHHHHHHHHHHHHHHHHHHHHHHHHHHHHHHHHHHHGGGGHHHHHHHHHHGHHHHHHGHHHHHHHGGGGGHGHHHGHHHHFHHHHHHHHHHHHHHGHHHHHHHHHHHHHHHHGGGGGHHHHHHHHHHGHGHHHHGHHHHHHHHHHHHHHHHGHHHHHHHHHHHGHGHHHGHHHHGGGGGGGGGGGGGGGGGGF
@M05620:45:000000000-G6HP7:1:1101:5816:6245 1:N:0:185
AGATTACTGCAACAGTTCCCCTTGGACCTGGAAAAGTTTCTTGCCTGGCTTACAGAAGCTGAAACAACTGCCAATGTCCTACAGGATGCTACCCGTAAGGAAAGGCTCCTAGAAGACTCCAAGGGAGTAAAAGAGCTGATGAAACAATGGCAAGTAAGTCAGGCATTTCCGCTTTAGCACTCTTGTGGATCCAATTGAACAATTCTCAGCATTTGTACTTGTAACTGACAAGCCAGGGACAAAACAAAGAT
+
3>3AAFFDFFFFFGGGGGGGG4B4GBGEFFFFFFHHAFGHGHHFHHGHGHHHHHFHHHCGHHHFHHHHHHHHGFGGGHHHHHHFGHHCE@EHGHGFGGHHHHHGHGFHGHHHHHGHHHHHFGFF?EEEHHHHHEHHHHHHHGHHHHHF2FCGCFGGGGHGHHHHHHHHHGGGGGGFBGHHHHHHHGFGHHHHHCGGHDGFHHHHHHFGGHHHHGFGGHHHHFFFHHHFCGGHHGHAAFGGEFBFFGEGFFF
@M05620:45:000000000-G6HP7:1:1101:18182:6302 1:N:0:185
ATCTTATCTCCTAAAAACCTGTTTAGATTTGGAGATAGACCTTCAGGTTTTTCATCATTTTCTGCATGAATTATACATTGACCACGTTCCAGCGTGGTCAGTTTGCAGCATTCTGTTATTTTGTTTGACAGAGTGTCTTGTTGAGAACATATGTAGGACATGATTTTTTCCTGCAACAGGGAAAATAAAGTATAAGTTTTAAAGATTTATTCTTTAATAAAGGATCTCAAAGCCAGCTTTAGAAAAAGGAA
+
CCCCCFFFFFFFGGGGGGGGGGHHBGGGHHHHCGHHHHHHHHHHHHHHHHGGHHHHHIHIHHHIHHHHHHHHHHHHHHHHHHHHHGHHHHFHHGGGGHHGHHHHGHHHHHHHHHHHHHHHHHDHHHHHHFHHHHHHHHHHHHHHHHFHHHHHHHHHHHHHHHHHHHHHGHHHHHGHHHHHGGHHHHHHHHHHHGGGGHHHGHGHHHHHHHHHHHHHFGGHGHFHHHHHHHHHHHHHGHHHFHEGHHGGGGG
@M05620:45:000000000-G6HP7:1:1101:20455:6350 1:N:0:185
AAACCAAGCAGACACTCACCGCTCCCTCGCCACAGGCCAATAGTTTGTCCTCACTGAGTTGGCAACAAGTGGCTGCTGTGGCTGCCATTTTTCTGGTGATGGCCATCAGCTCCGACGAGGTCAGCTGGGGGGCTTTCTTTGTGTAAGCAACGAGAAACCTGAAAGAAGCATTTTTTAACTAAGTCCTGCTGAGTCATTCATGAGTTTTTAGCCGCCTTGCTTCTTCTCACAGACTCTCTACTCTCATGCCA
+
BCCCBBBFCFFFGGGGGGGGGGGGGGHHGGGGGHFHGGHHHHHHHHHHHHHHHHHHHHHHHHHGHHHHHHHHGHGGHHHHHGHGGHHHHHHHHHHHHHGHGHHHHHHHHHHHHGGGGFGGGHHHHHHHGGGGGGGGGGGGGGGGGGFFFFFFFFFFFFFFFFFFFFFFFFFFFFFFFFFFFFFFFFFFFFFFFFFFFFFFFFFFFFFFFFFFFFFFFFFFFFFFFFFFFFFFFFFFFFFFFFFFFFFFFFB
@M05620:45:000000000-G6HP7:1:1101:10459:6362 1:N:0:185
AGATTACTGCAACAGTTCCCCCTGGACCTGGAAAAGTTTCTTGCCTGGCTTACAGAAGCTGAAACAACTGCCAATGTCCTACAGGATGCTACCCGTAAGGAAAGGCTCCTAGAAGACTCCAAGGGAGTAAAAGAGCTGATGAAACAATGGCAAGTAAGTCAGGCATTTCCGCTTTAGCACTCTTGTGGATCCAATTGAACAATTCTCAGCATTTGTACTTGTAACTGACAAGCCAGGGACAAAACAAAGAT
+
CCCCCFFFFFFFGGGGGGGGGGGGHHHHHHGHHHHHGHHHHHHHHHHHHHHHHHHHHHHHHHHHHHHHHHHHHHHHHHHHHHHHHHHHHHHHHHGGGGHHHHGHHHHHGHHHHHHHHHHHHHHGGHGGHHHHHGHHHHHHHHHHHHHGHHHHHGHHHHHHHHHFHHHHGHGGGGGHGHHHHHHHHHHGHHHHHCHHHHHGHHHHHHHHHHHHHHHHHHHHHHHHHHHHGHHHGGGGGGGGGGFFFGGGGGG
@M05620:45:000000000-G6HP7:1:1101:10737:6368 1:N:0:185
AAACCAAGCAGACACTCACCGCTCCCTCGCCACAGGCCAATAGTTTGTCCTCACTGAGTTGGCAACAAGTGGCTGCTGTGGCTGCCATTTTTCTGGTGATGGCCATCAGCTCCGACGAGGTCAGCTGGGGGGCTTTCTTTGTGTAAGCAACGAGAAACCTGAAAGAAGCATTTTTTAACTAAGTCCTGCTGAGTCATTCATGAGTTTTTAGCCGCCTTGCTTCTTCTCACAGACTCTCTACTCTCATGCCA
+
BBBBBBBFBFFFGGGGGGGGGGGGGGHHGGGGGHHHGGHHHHHHHHHHHHHHHHHHHHHHHHHHHHHHHHHHGHGGHHHHHHHGGHHHHHHHHHHHHHHHHHHHHHHHHHHHHGGGGGGGGHHHHHHHGGGGGGGGGGGGGGGGGGFFFFFFFFFFFFFFFFFFFFFFFFFFFFFFFFFFFFFFFFFFFFFFFFFFFFFFFFFFFFFFFFFFFFFFFFFFFFFFFFFFFFFFFFFFFFFFFFFFFFFFFFF
@M05620:45:000000000-G6HP7:1:1101:5767:6407 1:N:0:185
CATCCTGACCCTGAAGTACCCCGGCTTGATTTCGACATAGATCGGAAGAGCACACGTCTGAACTCCAGTCACGGACATTTATCTCGTATGCCGTCTTCTGCTTGAAAAAAAAAAAAAATTTTATATGACACTCCGTGCTGTGTTCTACCCACGTTGTTCCCGATTTATTCCCGTACCACGGAACCCACCTTTTACGTTTAACCCTCTTACTTGTAACTACCGGACAATCCCGTCACTTTTAGTCCCCGTCC
+
CCCCCFFFFFFFGGGGGGGGGGGGGGGGHHHHH2AFEE55GHHE?EEAHHGC1BF0BA215FEA5F33B@3B1E@EEEHHD@4441?1?3FG/?/1??4?4?G30FHHGGEFGBB<//01111111>1111100.<..<00/0/000<0.;.-...:.;00..-..0;00009.-.:00;-:.:......////;.::/.///...///////;//////9-----.////:....///://9///:-A.:
@M05620:45:000000000-G6HP7:1:1101:22516:6416 1:N:0:185
ATCTCTATCTCCTAAAAACCTGTTTAGATTTGGAGATAGACCTTCAGGTTTTTCATCATTTTCTGCATGAATTATACATTGACCACGTTCCAGCGTGGTCAGTTTGCAGCATTCTGTTATTTTGTTTGACAGAGTGTCTTGTTGAGAACATATGTAGGACATGATTTTTTCCTGCAACAGGGAAAATAAAGTATAAGTTTTAAAGATTTATTCTTTAATAAAGGATCTCAAAGCCAGCTTTAGAAAAAGGA
+
CCCCCFFFFFFFGGGGGGGGGGHHHHHHHHHHHHHHHHHHHHHHHHHHHHHGGHHHHHHHIHIHHHHHHHHHHHHHHHHHHHGHHHGHHHHHHHGFGGHHHHHHHHHHHHHHHHHHHHHHHHHHHHHHHHHHHHHHHHHHHHHHHHHHHHHHHHHHHHHHHHHHHHHHHGHHHHHHHHHHHGGHHHHHHHHHHHHHHGGHHHHHHHHHHHHHHHHHHHHHHGHHHHHHHGHHHHHHHGHHHHHGHGHHGGH
@M05620:45:000000000-G6HP7:1:1101:11215:6451 1:N:0:185
ATCTCTATCTCCTAAAAACCTGTTTAGATTTGGAGATAGACCTTCAGGTTTTTCATCATTTTCTGCATGAATTATACATTGACCACGTTCCAGCGTGGTCAGTTTGCAGCATTCTGTTATTTTGTTTGACAGAGTGTCTTGTTGAGAACATATGTAGGACATGATTTTTTCCTGCAACAGGGAAAATAAAGTATAAGTTTTAAAGATTTATTCTTTAATAAAGGATCTCAAAGCCAGCTTTAGAAAAAGGA
+
CCCCCFFFFFFFGGGGGGGGGGHHHHHHHHHHHFHHHHHHHHHHHHHHHHHGGHHHHHHHIHIHIHHHHHHHHHHHHHHHHHHHHHGHHHHFHHGGGGHHHHHHHHHHHHHHHHHHHHHHHHHHHHHHHHEHHHFHHHHHHHHHFHHHHHHHHHHGHHHHHHHHHHHHHGHHHHHHHHHHHGGHHHHHHHHHHGHHHGHHHHGHHHHHHHHHHHHHHHHHHHHHHHHHHHHHHHHHHGHHHHHFFHHHGGC
@M05620:45:000000000-G6HP7:1:1101:17509:6464 1:N:0:185
AGATTACTGCAACAGTTCCCCCTGGACCTGGAAAAGTTTCTTGCCTGGCTTACAGAAGCTGAAACAACTGCCAATGTCCTACAGGATGCTACCCGTAAGGAAAGGCTCCTAGAAGACTCCAAGGGAGTAAAAGAGCTGATGAAACAATGGCAAGTAAGTCAGGCATTTCCGCTTTAGCACTCTTGTGGATCCAATTGAACAATTCTCAGCATTTGTACTTGTAACTGACAAGCCAGGGACAAAACAAAGAT
+
AAAABFFFBF4DGGFGGGGGGGGGHHHHHHFHHHHHHHHHGHHHHHHHHHHHHHGHHHHHHHHHHHHHHHHHHHHHHHHHGHHHHHHHHH5GHHGG?GHHHHGHFHHHGGHHHHHHHHHGEG3FEGEGHDGHHGHHHHFGH2FHHHHHHHHHHGHHGHHHHGGFHHHHHHGGGGGFHHHHHHHHHHHGGHHHHBGHHGHHHHHHHHHHGHHHGHHHHHHHHHHHHHGHHHHAEGGGGGGG.FFGGGGGGGG
@M05620:45:000000000-G6HP7:1:1101:20925:6468 1:N:0:185
AGATTACTGCAACAGTTCCCCCTGGACCTGGAAAAGTTTCTTGCCTGGCTTACAGAAGCTGAAACAACTGCCAATGTCCTACAGGATGCTACCCGTAAGGAAAGGCTCCTAGAAGACTCCAAGGGAGTAAAAGAGCTGATGAAACAATGGCAAGTAAGTCAGGCATTTCCGCTTTAGCACTCTTGTGGATCCAATTGAACAATTCTCAGCATTTGTACTTGTAACTGACAAGCCAGGGACAAAACAAAGAT
+
BBBBBFFFBFFFFGGGGGGGGGGGHHHHHHHHHHHHEGHHHHHHHHHHHHHHHHHGHHHHHFHFHHHHHHHHHHHGGHHHHHHHGHHHHHHHHHGGGGHHHHHGHHHHGHHHHHHHHHHGHHHGGAGGHHHHHGHHHGFHHGFFHHHHGGHHHGHHGHFHHHHHGHHHHHGGGGGGHHHHHHHHHDGGHHHHGCGHHDDCGHHHHHHDHHFHGHHHHHHHHGHGHHHFGHHHHGGGGGEECFFGFGGGGGG
@M05620:45:000000000-G6HP7:1:1101:21534:6470 1:N:0:185
ATCTCTATCTCCTAAAAACCTGTTTAGATTTGGAGATAGACCTTCAGGTTTTTCATCATTTTCTGCATGAATTATACATTGACCACGTTCCAGCGTGGTCAGTTTGCAGCATTCTGTTATTTTGTTTGACAGAGTGTCTTGTTGAGAACATATGTAGGACATGATTTTTTCCTGCAACAGGGAAAATAAAGTATAAGTTTTAAAGATTTATTCTTTAATAAAGGATCTCAAAGCCAGCTTTAGAAAAAGGA
+
DDCDCFFFFFFFGGGGGGGGGGHHHHHHHHHHHHHHHHHHHHHHHHHHHHHGGHHHHIHHHIIIHHHHHHHHHHHHHHHHHHHHHHGHHHHHHHGGGGHHHHHHHHHHHHHHHHHHHHHHHHHHHHHHHHHHHHHHHHHHHHHHHHHHHHHHHHHHHHHHHHHGHHHHHGHHHHHHHHHHHGGHHHHHHHHHHHHHHHHHHHHFHHHHHHHHHHHHHHHHHHHHHHHHHHHHHHHHHGHHHHGHHHHHGGH
@M05620:45:000000000-G6HP7:1:1101:16951:6471 1:N:0:185
AAACCAAGCAGACACTCACCGCTCCCTCGCCACAGGCCAATAGTTTGTCCTCACTGAGTTGGCAACAAGTGGCTGCTGTGGCTGCCATTTTTCTGGTGATGGCCATCAGCTCCGACGAGGTCAGCTGGGGGGCTTTCTTTGTGTAAGCAACGAGAAACCTGAAAGAAGCATTTTTTAACTAAGTCCTGCTGAGTCATTCATGAGTTTTTAGCCGCCTTGCTTCTTCTCACAGACTCTCTACTCTCATGCCA
+
AB@ABBBFBFFFGGGGGGGGGGGGGGHHGGGGGHHHGGHHHHHHHHGHHHHHHHHHHHHHHGHHHHHHGGHHGGGGHFGHGFHGGHHHHHHHHHHHHHHHHHHHFHHHHHGHHGGGGECGFHFHHHHHGGGGGGGGGGGGGFGGGGFFFFFFFFFFFFFFFFFFFFFFFFFFFFFFFFFFFFFFFFFFFFFFFFFFFFFFFFFFFFFFFFFFFFFFFFFFFFFFFFFFFFFFFFFFFFFFFFFFFFFFFF/
@M05620:45:000000000-G6HP7:1:1101:11201:6472 1:N:0:185
ATCTCTATCTCCTAAAAACCTGTTTAGATTTGGAGATAGACCTTCAGGTTTTTCATCATTTTCTGCATGAATTATACATTGACCACGTTCCAGCGTGGTCAGTTTGCAGCATTCTGTTATTTTGTTTGACAGAGTGTCTTGTTGAGAACATATGTAGGACATGATTTTTTCCTGCAACAGGGAAAATAAAGTATAAGTTTTAAAGATTTATTCTTTAATAAAGGATCTCAAAGCCAGCTTTAGAAAAAGGA
+
CCBCCFFFFFFFGGGGGGGGGGHHHHHHHHHHHHHHHHHHHHHHHHHHHHHGGHHHHHHHHHHHHHHHHGHHHHHHHHHHHHHHHHGGHHHHHHGGGGHHHHHHHHHHHHHHHHHHHHHHHHHHGHHHHHHHHHFHHHHHHGHHHHHHHHHGHHHHHHHHHHHHHHHHHGHHHHGHHHHHHGGHHHHHHHHHGFHHHGHHHHGHHHHHHHHHHHHHHHHHHHHHHHGHHHHHHGHHHGHHHHGHHGHHGGH
@M05620:45:000000000-G6HP7:1:1101:16970:6473 1:N:0:185
AAACCAAGCAGACACTCACCGCTCCCTCGCCACAGGCCAATAGTTTGTCCTCACTGAGTTGGCAACAAGTGGCTGCTGTGGCTGCCATTTTTCTGGTGATGGCCATCAGCTCCGACGAGGTCAGCTGGGGGGCTTTCTTTGTGTAAGCAACGAGAAACCTGAAAGAAGCATTTTTTAACTAAGTCCTGCTGAGTCATTCATGAGTTTTTAGCCGCCTTGCTTCTTCTCACAGACTCTCTACTCTCATGCCA
+
CCCCCBCFCFFFGGGGGGGGGGGGGGHHGGGGGHHHGGHHHHHHHHHHHHHHHHHHHHHHHGHGHHHGHGHHGHGGHHHHHHHGGHHHHHHHHHHHHHHHHHHHHHHHHHHHHGGGGGGGGHHHHHHHGGGGGGGGGGGGGGGGGGFFFFFFFFFFFFFFFFFFFFFFFFFFFFFFFFFFFFFFFFFFFFFFFFFFFFFFFFFFFFFFFFFFFDFFFFFFFFFFFFFFFFFFFFFFFFFFFFFFFFFFFFB
@M05620:45:000000000-G6HP7:1:1101:11221:6473 1:N:0:185
ATCTCTATCTCCTAAAAACCTGTTTAGATTTGGAGATAGACCTTCAGGTTTTTCATCATTTTCTGCATGAATTATACATTGACCACGTTCCAGCGTGGTCAGTTTGCAGCATTCTGTTATTTTGTTTGACAGAGTGTCTTGTTGAGAACATATGTAGGACATGATTTTTTCCTGCAACAGGGAAAATAAAGTATAAGTTTTAAAGATTTATTCTTTAATAAAGGATCTCAAAGCCAGCTTTAGAAAAAGGA
+
CCCCCFFFFFFFGGGGGGGGGGHHHHHHHHHHHHHHHHHHHHHHHHHHHHHGGHHHHHIIIIHHHHHHHHHHHHHHHHHHHHHHHHGHHHHHHHGGGGHHHHHHHHHHHHHHHHHHHHHHHHHHHHHHGHBGHHHHHHHHHHHHHHHHHHHHHHHHHHHHHHHHHHHHHGHHHHHHHHHHHGGHHGGHGGHGHGHHHHHHHHHHHHHHHHHHHHHHHGHHHHHHHHHHHHHHHHHHHGHHHHGGHHHHGGH
@M05620:45:000000000-G6HP7:1:1101:21517:6480 1:N:0:185
ATCTCTATCTCCTAAAAACCTGTTTAGATTTGGAGATAGACCTTCAGGTTTTTCATCATTTTCTGCATGAATTATACATTGACCACGTTCCAGCGTGGTCAGTTTGCAGCATTCTGTTATTTTGTTTGACAGAGTGTCTTGTTGAGAACATATGTAGGACATGATTTTTTCCTGCAACAGGGAAAATAAAGTATAAGTTTTAAAGATTTATTCTTTAATAAAGGATCTCAAAGCCAGCTTTAGAAAAAGGA
+
BAABCFFFFFFFGGGGGGGGGGHHHHHHHHHHHHHHHHHHHHHHHHHHHHHGGHHHHIHHHIIHIHHHHGHHHHHHHHHHHHHHHHGHHHHHHHGEFFHHGHHHHHHHHHHHHHHHHHHHHHHHHHHHHHHHHHGHHHHHHHHHHHGHHHHHHHHHHHHHHHHHHHHHHGHHHHHHHHHHHGGHHHHHGHHHHHHHHFGHHHGHHGHHHHHHHHHHHHHHHGHHHHHHHGHGHHHHHGHHHHHHHHGHGGF
@M05620:45:000000000-G6HP7:1:1101:17501:6484 1:N:0:185
AGATTACTGCAACAGTTCCCCCTGGACCTGGAAAAGTTTCTTGCCTGGCTTACAGAAGCTGAAACAACTGCCAATGTCCTACAGGATGCTACCCGTAAGGAAAGGCTCCTAGAAGACTCCAAGGGAGTAAAAGAGCTGATGAAACAATGGCAAGTAAGTCAGGCATTTCCGCTTTAGCACTCTTGTGGATCCAATTGAACAATTCTCAGCATTTGTACTTGTAACTGACAAGCCAGGGACAAAACAAAGAT
+
BABABFFFFF4DGGGGGGGGGGGGHHHHHHHH3GHHHHHHHHHHHHHHHHHHHHHHHHHHHHHHHHHHHHHHHHHHHHHHHHHHHHHHHHDHHHGGFGHHHHHHAGHHGHHHHHHHHHHGHHDFEFEGHGHHHGHHHHHHH3FHHHHHHHHHHGHHHHHHHHHHHHHHHHGGGGGHHHHHHHHHHGHGHHHHGGHHHHHHHHHHHHHHHHHHHHHHHHHHHHHHHHHHHHHHGGGGGGGGGFCFGGGGGGG
@M05620:45:000000000-G6HP7:1:1101:20921:6486 1:N:0:185
AGATTACTGCAACAGTTCCCCCTGGACCTGGAAAAGTTTCTTGCCTGGCTTACAGAAGCTGAAACAACTGCCAATGTCCTACAGGATGCTACCCGTAAGGAAAGGCTCCTAGAAGACTCCAAGGGAGTAAAAGAGCTGATGAAACAATGGCAAGTAAGTCAGGCATTTCCGCTTTAGCACTCTTGTGGATCCAATTGAACAATTCTCAGCATTTGTACTTGTAACTGACAAGCCAGGGACAAAACAAAGAT
+
BCABCFFFDDFFGGGGGGGGGGGGGHHHHHHHGHHHFHHHHHHHHHHHHHHHHHEHHHHHHHHHHHHHHHHHHHHHHHHHHHHHHHHHHHHHHHGGGGHHHHHHHHHHGHHHHHHHHHHHHHHGGGGGHGHHHGHHHHGHHGHHHHHHHHHHHGHHHHHHHHEGHHHHHHGGGGGHGHHHHHHHHGHGHHHHHHHHHDHGHHHHHHHHHGFHHHHHHFHHHFHHHHHFFFGHGGGGGGGGEFGFGGG.C/C
@M05620:45:000000000-G6HP7:1:1101:21544:6487 1:N:0:185
ATCTCTATCTCCTAAAAACCTGTTTAGATTTGGAGATAGACCTTCAGGTTTTTCATCATTTTCTGCATGAATTATACATTGACCACGTTCCAGCGTGGTCAGTTTGCAGCATTCTGTTATTTTGTTTGACAGAGTGTCTTGTTGAGAACATATGTAGGACATGATTTTTTCCTGCAACAGGGAAAATAAAGTATAAGTTTTAAAGATTTATTCTTTAATAAAGGATCTCAAAGCCAGCTTTAGAAAAAGGA
+
BBBBAFFFFFFFGGGGGGGGGGHHHHHHHHHHHHHHHHHHHHHHHHHFHHHGGHHHHHHHHHHHGHHHHHHHHHHHHHHHHHHHHHGHHHHHHHGGGGHHHHHHHHHHHHHHHHHHHHHHHHHHHHHHHHHHGHHHHHHHHHHHHHHHHHHHHHHHHHHHHHHHHHHHHGHHHHHHHHHHHGGHHHHHHGFHHHHHHFHHHHHHHHHHHHHHHHHHHHHHHHHHGHGHGHHHFHHGHGHHHHHHHHHHGGG
@M05620:45:000000000-G6HP7:1:1101:16116:6488 1:N:0:185
CATCCTGACCCTGAAGTACCCCGGCTTGATTTCTGACATTAGATCGGAAGAGCACACGTCTGAACTCCAGTCACGGACATTTATCTCGTATGCCGTCTTCTGCTTGAAAAAAAAAAAAAAAAATGAAAAAAAAAAAAAAAAAAATGTTATAAACAATAGAATAGATAAAGAAGAAACCAGCAAATAAGTGATAACAGAGAGTTAGAGAATTACAGAAGAACGTAGAAAAAAGGAATAAACAAGGATGATAG
+
DCCDDFFFFFFFGGGGGGGGGGGGGGGGHHHHHHHHHHHHHHHHHHGGGGHHHHHHHGHHHGHHHHHHHHHHHHGGGGGHHHHHHHHHGGHHHHGGGHGHHHHHHHHHHHHEECFC><<><--000000.--;----:--9---.0000000000;000000::;;00000./0;/:....//00000:00000000///.0000;0000000000000/;.....00;.-..//000000./..0000:0
@M05620:45:000000000-G6HP7:1:1101:13370:6501 1:N:0:185
ATCTCTATCTCCTAAAAACCTGTTTAGATTTGGAGATAGACCTTCAGGTTTTTCATCATTTTCTGCATGAATTATACATTGACCACGTTCCAGCGTGGTCAGTTTGCAGCATTCTGTTATTTTGTTTGACAGAGTGTCTTGTTGAGAACATATGTAGGACATGATTTTTTCCTGCAACAGGGAAAATAAAGTATAAGTTTTAAAGATTTATTCTTTAATAAAGGATCTCAAAGCCAGCTTTAGAAAAAGGA
+
AAAAAFFFFFFFGGGGGGGGGGHHHHHHHHHHHHHHHHHGHHHHHHHHHHHGGHHHHHHHHHHHHHHHHHHHHHHHHHHHGHHHHHGHHHGFHGGGGGHHHHHHHHHHHHHHHHHGHHHHHHHHHHHHGHHHHHHHHHHHHHHHFHGHHHHHHHHFHHFHHHHFHHHHHGHHHHHHHHHHHFGHHEFGHGGHHHHFHHHHHHFGGHGHHHHHHHHHHGGHDHBHHHHHHHHHHG.CCEHHHHHEFFHFD.:
@M05620:45:000000000-G6HP7:1:1101:15768:6536 1:N:0:185
ATCTCTATCTCCTAAAAACCTGTTTAGATTTGGAGATAGACCTTCAGGTTTTTCATCATTTTCTGCATGAATTATACATTGACCACGTTCCAGCGTGGTCAGTTTGCAGCATTCTGTTATTTTGTTTGACAGAGTGTCTTGTTGAGAACATATGTAGGACATGATTTTTTCCTGCAACAGGGAAAATAAAGTATAAGTTTTAAAGATTTATTCTTTAATAAAGGATCTCAAAGCCAGCTTTAGAAAAAGGA
+
BBBBBFFFFFFFGGGGGGGGGGHHHHHHHHHHHHGFHGHFHHHHHHHHHHHGGHGHHHHHHHHHHHHHHHFHHHHHHHHHHHHHFHEHHHHHHHGGGGHHHHHHHHHHHHHGHHHHHHHHHHHHHHHHGHHHHHHHHHHHHHHHDGHHHEHHHGHHGHHHHHHEHHHHHGHHHHHFGHHHHEGHHHFFGGHHHHEHHHHHHHFHHBGHHHHHHHHHHHHDFHHHBDGHHHHHHHGFGGHHHGHHEHHHGGH
@M05620:45:000000000-G6HP7:1:1101:21304:6539 1:N:0:185
AAACCAAGCAGACACTCACCGCTCCCTCGCCACAGGCCAATAGTTTGTCCTCACTGAGTTGGCAACAAGTGGCTGCTGTGGCTGCCATTTTTCTGGTGATGGCCATCAGCTCCGACGAGGTCAGCTGGGGGGCTTTCTTTGTGTAAGCAACGAGAAACCTGAAAGAAGCATTTTTTAACTAAGTCCTGCTGAGTCATTCATGAGTTTTTAGCCGCCTTGCTTCTTCTCACAGACTCTCTACTCTCATGCCA
+
CCCCCCCFCFFFGGGGGGGGGGGGGGHHGGGGGHHHGGHHHHHHHHHHHHHHHHHHHHHHHHHHHHHHHHHHGHGGHHHHHHHGGHHHHHHHHHHHHHGHHHHHHHHHHHHHHGGGGGDFFHHHHHHHGGGGGGGGGGGGGGGGGGFFFFFFFFFFFFFFFFFFFFFFFFFFFFFFFFFFFFFFFFFFFFFFFFFFFFFFFFFFFFFFFFFFFFFFFFFFFFFFFFFFFFFFFFFFFFFFFFFFFFFFFFF
@M05620:45:000000000-G6HP7:1:1101:8498:6550 1:N:0:185
AAACCAAGCAGACACTCACCGCTCCCTCGCCACAGGCCAATAGTTTGTCCTCACTGAGTTGGCAACAAGTGGCTGCTGTGGCTGCCATTTTTCTGGTGATGGCCATCAGCTCCGACGAGGTCAGCTGGGGGGCTTTCTTTGTGTAAGCAACGAGAAACCTGAAAGAAGCATTTTTTAACTAAGTCCTGCTGAGTCATTCATGAGTTTTTAGCCGCCTTGCTTCTTCTCACAGACTCTCTACTCTCATGCCA
+
CCCCDCCFDFFFGGGGGGGGGGGGGGHHGGGGGHHHGGHHHHHHHHHHHHHHHHHHHHHHHHHHHHHHHHHHGHGGHHHHHHHGGHHHHHHHHHHHHHHHHHHHHHHHHHHHHGGGGGGGGHHHHHHHGGGGGGGGGGGGGGGGGGFFFFFFFFFFFFFFFFFFFFFFFFFFFFHFFFFFFFFFFFFFFFFFFFFFFFHFFBFFFFFFFFFFFFFFFFFFFHFFHFFFFFFFFFFFFFFFFFFFFFFFFFF
@M05620:45:000000000-G6HP7:1:1101:15758:6551 1:N:0:185
ATCTCTATCTCCTAAAAACCTGTTTAGATTTGGAGATAGACCTTCAGGTTTTTCATCATTTTCTGCATGAATTATACATTGACCACGTTCCAGCGTGGTCAGTTTGCAGCATTCTGTTATTTTGTTTGACAGAGTGTCTTGTTGAGAACATATGTAGGACATGATTTTTTCCTGCAACAGGGAAAATAAAGTATAAGTTTTAAAGATTTATTCTTTAATAAAGGATCTCAAAGCCAGCTTTAGAAAAAGGA
+
CCCCCFFFFFFFGGGGGGGGGGHHHHHHHHHHHHHHHHHHHHHHHHHHHHHGGHHHHHHHHHHIIHHHHHHHHHHHHHHHHHHHHHGHHHHHHHGGGGHHHHHHHHHHHHHHHHHHHHHHHHHHHHHHHHHHHHHHHHHHHHHHHHHHHHHHHHHHHHHHHHHHHHHHHGHHHHHHHHHHHGGHHHGHHHHHHHGHHHHHHHHHHHHHHHHHHHHHHHHHHHHHHHHHHHHHHGHHHGHHHHHHHHHHGGH
@M05620:45:000000000-G6HP7:1:1101:15773:6562 1:N:0:185
ATCTCTATCTCCTAAAAACCTGTTTAGATTTGGAGATAGACCTTCAGGTTTTTCATCATTTTCTGCATGAATTATACATTGACCACGTTCCAGCGTGGTCAGTTTGCAGCATTCTGTTATTTTGTTTGACAGAGTGTCTTGTTGAGAACATATGTAGGACATGATTTTTTCCTGCAACAGGGAAAATAAAGTATAAGTTTTAAAGATTTATTCTTTAATAAAGGATCTCAAAGCCAGCTTTAGAAAAAGGA
+
DCCCCFFFFFFFGGGGGGGGGGHHHHHHHHHHHHHHHHHHHHHHHHHHHHHGGHHHHIHHHIIHIHHHHHHHHHHHHHHHHHHHHHGHHHHHHHGGGGHHHHHHHHHHHHHHHHHHHHHHHHHHHHHHHHGHHHHHHHHHHHHHFHHHHHHHHHHHHHHHHHHHHHHHHGHHHHHHHHHHHGGGHHHHHHHHHHHHHHHHHHHHHHHHHHHHHHHHHHHHHHHHHHHHHHHHHHHHHGHHHHHHHHHHGGH
@M05620:45:000000000-G6HP7:1:1101:7277:6568 1:N:0:185
TACCTGTACTGGGGAAGAGTGTAGCAATCGCCATTCCTACCCTAAAGATCGGAAGAGCACACGTCTGAACTCCAGTCACGGACATTTATCTCGTATGCCGTCTTCTGCTTGAAAAAAAAAAAAAAAAAAATAGTAAAAAGACATGTCCACGTAAATAAGAGGAGAAAAAAAAAAAACTTATTGTGGCGGCAGGATGTGAGACCCCTGGCTACGGAGCTACGCAGTGTAGGCGTGACAGAGACTTGCCTAAT
+
CBBCCFFFFFFFGGGGGGGGGGHHHHHHHGGGGGHHHHHHHHHHHHHGHHHGGGGHHHGHHHGHHHGHHHHHHHHHHHHGGGGGHHHHHHHHHGGHHHHGGGHGHHHGHHGHHGHHGGGGD<>>/<----.00000;00../:0:00000../..0;000:.....0/.----;--.00000000..:-----.00000000......./0/9...-.00:-.-.00:000-.-..00:///000000000
@M05620:45:000000000-G6HP7:1:1101:12593:6569 1:N:0:185
ATCTCTATCTACTAAAAACCTGTTTAGATTTGGAGATAGACCTTCAGGTTTTTCATCATTTTCTGCATGAATTATACATTGACCACGTTCCAGCGTGGTCAGTTTGCAGCATTCTGTTATTTTGTTTGACAGAGTGTCTTGTTGAGAACATATGTAGGACATGATTTTTTCCTGCAACAGGGAAAATAAAGTATAAGTTTTAAAGATTTATTCTTTACTAAAGGATCTCAAAGCCAGCTTTAGAAAAAGGA
+
A1AA@D@F3@3@AFA1ABFEFCHGFHFCGGHFFHFFHFEAA1FEGEGHFGH/AB2AADAGFFHD2FHBFDFDEHHFBBFG1AAABGEHEE0ADGGG/E>BGH2B2@1@B1GG@FDG@F2@2B@GB0B>GFHGHFGDG2>GHF>>2BFD1<1FFGHHHHEHHFH1>FGH1/<FGF1GFGHCA//0/0?<F<<<@GF1@1<F<G1=>111>1FGDHHHH0DD=<0<<DCGHHHF0G./=CGCCHHFGHHHG?:
@M05620:45:000000000-G6HP7:1:1101:7287:6585 1:N:0:185
TACCTGTACTGGGGAAGAGTGTAGCAATCGCCATTCCTACCCTAAAGATCGGAAGAGCACACGTCTGAACTCCAGTCACGGACATTTATCTCGTATGCCGTCTTCTGCTTGAAAAAAAAAAAAAAGACGATATACTATAGTGAACTGCAGATATGTATGACGTCAAAAAAAGGAATGAGACAGTCGCCGTTCTAGGTGCAATTGAGGGATCGACAGTGAGGCATTGTATGTCATATCTACGTCGCGTCACC
+
>AAABDDBD5DBA2FEEFGGGGHHCHHHHFCF2EGHHHFHBGHGFEGGHHGE?FAA1AGFGHGFGHAGHHHHHGH5GHFGG0EEFHFHGHFGHG?G?EFE1EFFFFHEFH30BB30///<///////0.-<.-1111110000000000/0<000<=0000...:.00.--..9/000090//00.-.--.../////////////.......-.-////.../////////////////...---9-;./
@M05620:45:000000000-G6HP7:1:1101:12580:6593 1:N:0:185
ATCTCTATCTCCTAAAAACCTGTTTAGATTTGGAGATAGACCTTCAGGTTTTTCATCATTTTCTGCATGAATTATACATTGACCACGTTCCAGCGTGGTCAGTTTGCAGCATTCTGTTATTTTGTTTGACAGAGTGTCTTGTTGAGAACATATGTAGGACATGATTTTTTCCTGCAACAGGGAAAATAAAGTATAAGTTTTAAAGATTTATTCTTTAATAAAGGATCTCAAAGCCAGCTTTAGAAAAAGGA
+
CBBCBFFFFFFFGGGGGGGGGGHHHHHHHHHHHHHHHHHHHHHHHHHHHHHGGHHHHHHHHHHHHHHHHHHHHHHHHHHHHHHHHHGHHHHHHHGFGGHHGHHHHHHHHHHHHHHHHHHHHHHHHHHHHHHHHHHHHHHHHHHHHHHHHHHHHHHHHHHHHHHHHHHHHGHHHHHHHHHHHGGHHHHHHHHHHHHHHFHHHHHHHHHHHHHHHHHHHHHHHHHHHHGHHGGHHHHHHGHHHHHGFHHHGGH
@M05620:45:000000000-G6HP7:1:1101:21418:6604 1:N:0:185
AAACCAAGCAGACACTCACCGCTCCCTCGCCACAGGCCAATAGTTTGTCCTCACTGAGTTGGCAACAAGTGGCTGCTGTGGCTGCCATTTTTCTGGTGATGGCCATCAGCTCCGACGAGGTCAGCTGGGGGGCTTTCTTTGTGTAAGCAACGAGAAACCTGAAAGAAGCATTTTTTAACTAAGTCCTGCTGAGTCATTCATGAGTTTTTAGCCGCCTTGCTTCTTCTCACAGACTCTCTACTCTCATGCCA
+
CCCCCBCFCFFFGGGGGGGGGGGGGGHHGGGGGHHHGGHHHHHHHHHHHHHHHHHHHHHHHHHHHHHHHGHHGHGGHHHHHHHGGHHHHHHHHHHHHHHHHHHHHHHHHHHHHGGGGGGGGHHHHHHHGGGGGGGGGGGGGGGGGGFFFFFFFFFFFFFFFFFFFFFFFFFFFFFFFFFFFFFFFFFFFFFFFFFFFFFFFFFFFFFFFFFFFFFFFFFFFFFFFFFFFFFFFFFFFFFFFFFFFFFFFFB
@M05620:45:000000000-G6HP7:1:1101:25155:6606 1:N:0:185
AGATTACTGCAACAGTTCCCCCTGGACCTGGAAAAGTTTCTTGCCTGGCTTACAGAAGCTGAAACAACTGCCAATGTCCTACAGGATGCTACCCGTAAGGAAAGGCTCCTAGAAGACTCCAAGGGAGTAAAAGAGCTGATGAAACAATGGCAAGTAAGTCAGGCATTTCCGCTTTAGCACTCTTGTGGATCCAATTGAACAATTCTCAGCATTTGTACTTGTAACTGACAAGCCAGGGACAAAACAAAGAT
+
AAAABFFBDF4FGGGGGGGGGGGGHHHHHHHHHFHHGHHHHHHHHHHHHHHHHHHHHHHHHHHHHGGGHHHHHHHHHHHHGHGFHHHHHHHHHHGGGGHGGHHFHHHHGHHHHHHGHHHHHHHFEGGGHHHHHGHHHHHHHHHGHHHHFGGGHGHHFHHHHHGHHHHHHGGGGGGFDGGHHHHHHGHGEHHGH0DDGDGFHHHHHHHHHHGHHCGCFGHFHCBGGGHCCCHFHAFFGGGGGGBFFE.AFFG
@M05620:45:000000000-G6HP7:1:1101:24364:6622 1:N:0:185
AAACCAAGCAGACACTCACCGCTCCCTCGCCACAGGCCAATAGTTTGTCCTCACTGAGTTGGCAACAAGTGGCTGCTGTGGCTGCCATTTTTCTGGTGATGGCCATCAGCTCCGACGAGGTCAGCTGGGGGGCTTTCTTTGTGTAAGCAACGAGAAACCTGAAAGAAGCATTTTTTAACTAAGTCCTGCTGAGTCATTCATGAGTTTTTAGCCGCCTTGCTTCTTCTCACAGACTCTCTACTCTCATGCCA
+
DCCCCCCFDFFFGGGGGGGGGGGGGGHHGGGGGHHHGGHHHHHHHHHHHHHHHHHHHHHHHHHHHHHHHHHHGHGGHHHHHHHGGHHHHHHHHHHHHHHHHHHHHHHHHHHHHGGGGGGGGHHHHHHHGGGGGGGGGGGGGGGGGGFFFFFFFFFFFFFFFFFFFFFFFFFFFFHFFFFHHFFFFFFFFFFFFBFFFFFHHHFFFFFFFFFFFFFFFFFFHHHFHFHFFFFFFFFFFFFHHFFFFFFFFFB
@M05620:45:000000000-G6HP7:1:1101:25148:6622 1:N:0:185
AGATTACTGCAACAGTTCCCCCTGGACCTGGAAAAGTTTCTTGCCTGGCTTACAGAAGCTGAAACAACTGCCAATGTCCTACAGGATGCTACCCGTAAGGAAAGGCTCCTAGAAGACTCCAAGGGAGTAAAAGAGCTGATGAAACAATGGCAAGTAAGTCAGGCATTTCCGCTTTAGCACTCTTGTGGATCCAATTGAACAATTCTCAGCATTTGTACTTGTAACTGACAAGCCAGGGACAAAACAAAGAT
+
BBABCFFFFFDFGGGGGGGGGGGGHHHHHHHHHHHHHHHHHHHHHHHHHHHHHHHHHHHHHHHHHHHHHHHHHHHHHHHHHHHHHHHHHHHHHHGGGGHHHHHHHHHHGHHHHHHHHHHHHHHGGHGGHHHHHGHHHHHHHHHHHHHHHHHHHGHHHHHHHHGHHHHHHHGGGGGHGHHHHHHHHHHGHHHHHHHHHDGFHHHHHHHHHHHHHHHHHHHHHHHHHHHGHHHHGGGGGGGGGGGGGGGGGGF
@M05620:45:000000000-G6HP7:1:1101:24342:6625 1:N:0:185
AAACCAAGCAGACACTCACCGCTCCCTCGCCACAGGCCAATAGTTTGTCCTCACTGAGTTGGCAACAAGTGGCTGCTGTGGCTGCCATTTTTCTGGTGATGGCCATCAGCTCCGACGAGGTCAGCTGGGGGGCTTTCTTTGTGTAAGCAACGAGAAACCTGAAAGAAGCATTTTTTAACTAAGTCCTGCTGAGTCATTCATGAGTTTTTAGCCGCCTTGCTTCTTCTCACAGACTCTCTACTCTCATGCCA
+
AA@ABBBFBFFFGFGFGFGGEAFGGGGHGGFDGGHFGGHGHHHHHHGHHHGHHHHHHHGHGFGFHHHHHFGHGHGGFGHHGHHGGHHHHHGHHHHHHHHHHHHHHHHHHHGHHGGGGGGGGHCGHHHHGGGGGGGGGGGGGGGGGGFFFFFFFFBFFFFFFFBFFFFFFFFFFFFFFFFFFFFFFFFFFFFFFFFFFFFFFFFFBFFFFFFFFDFFFFFFFFFFFFFFFFFFFFFFFFFFFFFFFFFFFFF
@M05620:45:000000000-G6HP7:1:1101:18642:6634 1:N:0:185
TACCTGTACTGGGGAAGCATTTGAATATCCCCCCATGGTGATGGGGACGGAGAACTGCTCCATAAACACAGGCAACGTGCCTAACTTTCCCGGGAAGATGAAGTCAAAGAGCGACCACAGCTCTTCGGAGGTTATTTTGCATCGGTGAGCCAGACAGAATGATCCGATGAGGGGTGCGAAACTATTTGAGGAAAGGAAGCACCTTTTTATTAAATTTACCTTTTAGCAATCGCCATTCCTACCCTAAAGAT
+
CCCCCFFFFFFFGGGGGGGGGGHHHHHHHHHGGGGHHHGGGHHHHGGGGGGGGHHHHHHHHHHHHHHHHHHHGHHHGHHHHHHHHHHHHHHGGGGGGHHHHHHHHHHHHHHHGGGGGHHHHHHHHHHGGFGEHHHHHHHHGHHGGGGGHGHHHHGHHHHHHHHHHHGGGHHGGGCEGGCFGGGGEGGFFGGFGFAFGGGGFGFFFFFFFFFFFFFFFFFFFFFFFFFFFFFFFFFEFFFFFFFFFFFFFFF
@M05620:45:000000000-G6HP7:1:1101:18624:6634 1:N:0:185
TACCTGTACTGGGGAAGCATTTGAATATCCCCCCATGGTGATGGGGACGGAGAACTGCTCCATAAACACAGGCAACGTGCCTAACTTTCCCGGGAAGATGAAGTCAAAGAGCGACCACAGCTCTTCGGAGGTTATTTTGCATCGGTGAGCCAGACAGAATGATCCGATGAGGGGTGCGAAACTATTTGAGGAAAGGAAGCACCTTTTTATTAAATTTACCTTTTAGCAATCGCCATTCCTACCCTAAAGAT
+
CCBCCFFFFFFFGGGGGGGGGGHHHHHHHHHGGGGHHHHHGHHHHGGGGGGGGHHHHHHHHHHHHHHHHHHHGHHHGHHHHHHHHHHHHHHGGGFGGHHHGFHHHHHHHHHFGGGGGHHHHHHHHHHGGGGFHHHHHHHGGHHGGGFGHFHHHFGHHHHHHEHHHHGGGGFHGG:CGGDGGGGGFGGGFGF:FBFFFFGGGGFFFFFFFFFFFBFFFFFFFFFFBBFBBFFFFFFEFFBFFFFFFFFFEFF
@M05620:45:000000000-G6HP7:1:1101:25162:6635 1:N:0:185
AGATTACTGCAACAGTTCCCCCTGGACCTGGAAAAGTTTCTTGCCTGGCTTACAGAAGCTGAAACAACTGCCAATGTCCTACAGGATGCTACCCGTAAGGAAAGGCTCCTAGAAGACTCCAAGGGAGTAAAAGAGCTGATGAAACAATGGCAAGTAAGTCAGGCATTTCCGCTTTAGCACTCTTGTGGATCCAATTGAACAATTCTCAGCATTTGTACTTGTAACTGACAAGCCAGGGACAAAACAAAGAT
+
AAAABFFFFF4DGFGFGGGGGGGGHGHHHHHHHHGHHHHHHHHHHHHEHHHHHFHHFHHHHHHHHHHHHHHHHGHFHHHHHHGGHHHHHHHHHHGGGGHHHHHHHHHHGHEHHHHHHHHHHGHGGHGGHFHHHGHHHHHHHHHHHHHHHHHHHGHHHHHHGHFFEHHHHHGGGGGHHHHHHHHHHGHGGHHHHHHGH<GGDGHHHHHHHHHHHHHHHCHHHHHHHHHHGHFGHGGFE?EGEFFCFGGFGFF
@M05620:45:000000000-G6HP7:1:1101:5560:6637 1:N:0:185
ATCTCTATCTCCTAAAAACCTGTTTAGATTTGGAGATAGACCTTCAGGTTTTTCATCATTTTCTGCATGAATTATACATTGACCACGTTCCAGCGTGGTCAGTTTGCAGCATTCTGTTATTTTGTTTGACAGAGTGTCTTGTTGAGAACATATGTAGGACATGATTTTTTCCTGCAACAGGGAAAATAAAGTATAAGTTTTAAAGATTTATTCTTTAATAAAGGATCTCAAAGCCAGCTTTAGAAAAAGGA
+
BBBABFFFFFFF5GGBGGGGG4GHFFGCGCDD5GHFGHHH3AGHH3GHEEGEEHBHHFHHHHHGGHHGHBHFFBHH5GHHHFDCGHGHH2F5B?EFGGHFFHFFHHHHHHFDEGHGEGGHHGHHEGHHGHFHHHHGGBGHHHHHGFEHFHDEGGHHHHBCFHHFHHHH1<0@GD1<FFFGGEA0FCGDF1F<<GHHGGFFHGGFH1FGHHHHHHHHF0DG000DGGGFHHHEFH.GCGHFGFG0;C:CD?=
@M05620:45:000000000-G6HP7:1:1101:5505:6639 1:N:0:185
CATCCTGACCCTGAAGTACCCCGGCTTGATTTCTGACATTAGATCGGAAGAGCACACGTCTGAACTCCAGTCACGGACATTTATCTCGTATGCCGTCTTCTGCTTGAAAAAAAAAAAAATTAATATTACCGTATGAAATATTTGTGTCCCGGTTGGATATCTAATATTATACAACCTTCTGGCCTGTACCGACTCATTTTTCCAGATTTATTATTTCTACCGTTTTCTACCTGCCCTCTTTCTCGTCCTGA
+
CABCCFFFFFFFGGGGGGGGGGGGGGGGHHHHHHHHHHHHHHGHHHGGGGHHHHHGHGHHHGHGHHHHHHHHGGGGGGGHHHHHGHHHGGHHGHGGFHGHHHGHHHHHEHHGGCG@<</01111111?11>..00111111111>0/0=0--<.--000000000000000000;./000;00:0.0000..--;0000;0/;0900000:09;0000000-;./:0000000...0:9::0F0.9...00
@M05620:45:000000000-G6HP7:1:1101:24351:6643 1:N:0:185
AAACCAAGCAGACACTCACCGCTCCCTCGCCACAGGCCAATAGTTTGTCCTCACTGAGTTGGCAACAAGTGGCTGCTGTGGCTGCCATTTTTCTGGTGATGGCCATCAGCTCCGACGAGGTCAGCTGGGGGGCTTTCTTTGTGTAAGCAACGAGAAACCTGAAAGAAGCATTTTTTAACTAAGTCCTGCTGAGTCATTCATGAGTTTTTAGCCGCCTTGCTTCTTCTCACAGACTCTCTACTCTCATGCCA
+
BBBBBBBFBFFFGGGGGGGGEGGGGGHHEGGGGHHHFGGHHBGHHHHGHHHHHHHHHHHHHGFGHHHHHFGHGHGGHHHHGFHFGHHHHHHHHHHEHHGHGHHHHHHGHHHHHGGGGGGGGHHHHHHHGFGGGGGGGGGGGGGGGGFFFFF;FFFFFFFFEFBFFFFBFFFFFFFFFFFFFFFFFFFFFFFFFFFEFFFFFFFFFFFFFFFFFFFFFF/F9BFFFFFFFFFEFFFFFFFFFFFFFFFBFF/
@M05620:45:000000000-G6HP7:1:1101:18633:6651 1:N:0:185
TACCTGTACTGGGGAAGCATTTGAATATCCCCCCATGGTGATGGGGACGGAGAACTGCTCCATAAACACAGGCAACGTGCCTAACTTTCCCGGGAAGATGAAGTCAAAGAGCGACCACAGCTCTTCGGAGGTTATTTTGCATCGGTGAGCCAGACAGAATGATCCGATGAGGGGTGCGAAACTATTTGAGGAAAGGAAGCACCTTTTTATTAAATTTACCTTTTAGCAATCGCCATTCCTACCCTAAAGAT
+
AAABCFFFFFFFGGGGEGGGGGHHHHHHHHHGGGGHHHFGGHHHHGGGGGGGGHHHHHHHHHHHHHHHHHHHGHHHGHHHHHHHHHHHHHHGGGFGGHHHHHHHHHHHHHHHGGGGGHHHHHHHHHHGGGG?GHHHHHHHFHHGGADGHHHHHHGHHGHGHHHHHHGGGHHHGGAGGGGDGGGGGGGGGGGFF/FFGEGGFGFFFFFFFFFFFEFFFFBFFFFFFFFFFFFFFFFFFFFFFFFFFFFFFFF
@M05620:45:000000000-G6HP7:1:1101:22366:6654 1:N:0:185
ATCTCTATCTCCTAAAAACCTGTTTAGATTTGGAGATAGACCTTCAGGTTTTTCATCATTTTCTGCATGAATTATACATTGACCACGTTCCAGCGTGGTCAGTTTGCAGCATTCTGTTATTTTGTTTGACAGAGTGTCTTGTTGAGAACATATGTAGGACATGATTTTTTCCTGCAACAGGGAAAATAAAGTATAAGTTTTAAAGATTTATTCTTTAATAAAGGATCTCAAAGCCAGCTTTAGAAAAAGGA
+
CCCCCFFFFFFFGGGGGGGGGGHHHHHHHHHHHHHHHHHHHHHHHHHHHHHGGHHHHHHHHIHIHHHHHHHHHHHHHHHHHHHHHHGHHHHHHHGGGGHHHHHHHHHHHHHHHHHHHHHHHHHHHHHHHHHHHHHHHHHHHHHHHHHHHHHHHHHHHHHHHHHHHHHHHGHHHHHHHHHHHGGHHHHHHHHHHHHHHGHHHHHHHHHHHHHHHHHHHHHHHHHHHHGHHHHHHHHHHGGHHHGHHHHHGGH
@M05620:45:000000000-G6HP7:1:1101:22387:6663 1:N:0:185
ATCTCTATCTCCTAAAAACCTGTTTAGATTTGGAGATAGACCTTCAGGTTTTTCATCATTTTCTGCATGAATTATACATTGACCACGTTCCAGCGTGGTCAGTTTGCAGCATTCTGTTATTTTGTTTGACAGAGTGTCTTGTTGAGAACATATGTAGGACATGATTTTTTCCTGCAACAGGGAAAATAAAGTATAAGTTTTAAAGATTTATTCTTTAATAAAGGATCTCAAAGCCAGCTTTAGAAAAAGGA
+
CCABCFFFFFFFGGGGGGGGGGHHHHHHHHHHHHHHHHHHHHHHHHHHHHHGGHHHHHHHHHHHHHHHHHHHHHHHHHHHHGHHHHGHHHGHHHGGGGHHHHHHHHHHHHHHHHHHHHHHHHHHGHHHHHHHHHHHHHHHHHHHFHHHHHHHHHHHHHHHHHHHHHHHHGHHHHHHGHHHHGGHHHHHHHHGHHHHHG1FGHHHHHHHHHHHHHHHHHHHHHHHHHHHHGHHHHHHHGHHHHHGGGHHGGH
@M05620:45:000000000-G6HP7:1:1101:10851:6754 1:N:0:185
AAACCAAGCAGACACTCACCGCTCCCTCGCCACAGGCCAATAGTTTGTCCTCACTGAGTTGGCAACAAGTGGCTGCTGTGGCTGCCATTTTTCTGGTGATGGCCATCAGCTCCGACGAGGTCAGCTGGGGGGCTTTCTTTGTGTAAGCAACGAGAAACCTGAAAGAAGCATTTTTTAACTAAGTCCTGCTGAGTCATTCATGAGTTTTTAGCCGCCTTGCTTCTTCTCACAGACTCTCTACTCTCATGCCA
+
CCCCCCCFCFFFGGGGGGGGGGGGGGHHGGGGGHHHGGHHHHHHHHHHHHHHHHHHHHHHHHHHHHHHHHHHGHGGHHHHHHHEFHHHHHHHHHHHHHHHHHHHGHHHHHHHHGGGGGGGGGHHHHHHGGGGGGGGGGGGGGGGGGFFFFFFFFFFFFFFFFFFFFFFFFFFFFFFFFFFFFFFFFFFFFFFFFFFFFFFFFFFFFFFFFFFFDFFFFFFFFFFFFFFFFFFFFFFFFFFFFFFFFFFFFB
@M05620:45:000000000-G6HP7:1:1101:10830:6760 1:N:0:185
AAACCAAGCAGACACTCACCGCTCCCTCGCCACAGGCCAATAGTTTGTCCTCACTGAGTTGGCAACAAGTGGCTGCTGTGGCTGCCATTTTTCTGGTGATGGCCATCAGCTCCGACGAGGTCAGCTGGGGGGCTTTCTTTGTGTAAGCAACGAGAAACCTGAAAGAAGCATTTTTTAACTAAGTCCTGCTGAGTCATTCATGAGTTTTTAGCCGCCTTGCTTCTTCTCACAGACTCTCTACTCTCATGCCA
+
BBABBBBFBFFFGGGGGGGGFGGGGGHHGGGEEEHHGGFCG3GGHHHHHHHHHHHHGHHFHHHHHHHGHHHHGHGGHHHHHHHGGHHHHHHHHHHHHHHHFHHHFHHHGHHHHGFGGFFGGHFGHHHHGGGGGGGGGGGGGGGGGGFFFFFFFFFFFFFFFFFFFFFFFFFFFFFFFFFFBBFFFFFFFFFFFBFFFFFFFFFFFFFFFFFFFDFFFFFFFFFFFFFF/BFFFFFFFFFFFFFFFFFFFF/
@M05620:45:000000000-G6HP7:1:1101:10853:6774 1:N:0:185
AAACCAAGCAGACACTCACCGCTCCCTCGCCACAGGCCAATAGTTTGTCCTCACTGAGTTGGCAACAAGTGGCTGCTGTGGCTGCCATTTTTCTGGTGATGGCCATCAGCTCCGACGAGGTCAGCTGGGGGGCTTTCTTTGTGTAAGCAACGAGAAACCTGAAAGAAGCATTTTTTAACTAAGTCCTGCTGAGTCATTCATGAGTTTTTAGCCGCCTTGCTTCTTCTCACAGACTCTCTACTCTCATGCCA
+
ABBBBA>CABFCGCGFGGGGGGAFGFHHGGGGGAEEGFHEEFGFGGGHHHFFEEHFFGBEEGHHHEGHFBEFC?FFHFGHFEFGGHFHHGGHHHHHHHGHHHHHHHHHHHHHHGGGGGGGEHHHHHHHGGGGGGGGGGGGGGGGGGFFFFFBFFFFFFFFFFFFFFFFFFFFFFFBFFFFFFFFFFFFFFFFFFFFFFFFFFFFFFFFFFFFFFBBFFFFFFFFFFFFFFFFFFFFFFFFFFFFFFFFFF/
@M05620:45:000000000-G6HP7:1:1101:14703:6795 1:N:0:185
CATCCTGACCCTGAAGTACCCCGGCTTGATTTCTGACATTAGATCGGAAGAGCACACGTCTGAACTCCAGTCACGGACATTTATCTCGTATGCCGTCTTCTGCTTGAAAAAAAAAAAAACAATGAATTACAAGAGCGAATGGACCACTTTCACGTCAGTCAGACATTGCCTCTTTATCCCTCATACACATACTCTTGCACCATTCTCATCGTTTGGCCTTGCCACTACCAAACCCGGGACCATACACTGCC
+
CBBCCFFFFFFFGGGGGGGGGGGGGGGGFHHHHHHGHHHHFHGHHHGGGGGHHHHHHGGGHGHGHHHHGHHHHHGGGGGHGFHHHHHHGDFHHHGF@GGFFHHHHGFHHHH@EBDB//////1=1111>11>1000----0000/<.<00000...:.;0:C00/0;00;000090000;0;.0000000000000;000;.;0;C00090;9...;000000000///00....9--;:..00;0900:/
@M05620:45:000000000-G6HP7:1:1101:17722:6801 1:N:0:185
AAACCAAGCAGACACTCACCGCTCCCTCGCCACAGGCCAATAGTTTGTCCTCACTGAGTTGGCAACAAGTGGCTGCTGTGGCTGCCATTTTTCTGGTGATGGCCATCAGCTCCGACGAGGTCAGCTGGGGGGCTTTCTTTGTGTAAGCAACGAGAAACCTGAAAGAAGCATTTTTTAACTAAGTCCTGCTGAGTCATTCATGAGTTTTTAGCCGCCTTGCTTCTTCTCACAGACTCTCTACTCTCATGCCA
+
CCCCCCCFCFFFGGGGGGGGGGGGGGHHGGGGGHHHGGHHHHHHHHHHHHHHHHHHHHHHHHHHHHHHHHHHGHGGHHHHHHHGGHHHHHHHHHHHHHHHHHHHHHHHHHHHHGGGGGGGGHHHHHHHGGGGGGGGGGGGGGGGGGFFFFFFFFFFFFFFFFFFFFFFFFFFFFFFFFFFFFFFFFFFFFFFFFFFFFFFFFFFFFFFFFFFFFFFFFFFFFFFFFFFFFFFFFFFFFFFFFFFFFFFFFB
@M05620:45:000000000-G6HP7:1:1101:25757:6810 1:N:0:185
AGATTACTGCAACAGTTCCCCCTGGACCTGGAAAAGTTTCTTGCCTGGCTTACAGAAGCTGAAACAACTGCCAATGTCCTACAGGATGCTACCCGTAAGGAAAGGCTCCTAGAAGACTCCAAGGGAGTAAAAGAGCTGATGAAACAATGGCAAGTAAGTCAGGCATTTCCGCTTTAGCACTCTTGTGGATCCAATTGAACAATTCTCAGCATTTGTACTTGTAACTGACAAGCCAGGGACAAAACAAAGAT
+
ABABBFFFFFDFGGGFGGGGGGGGHHHHHHHHHHHGHHHHHHHFHHHHHHHHHHHGHGHHHGHHHHHHHHHHHHHHHHHHHHHGHHHHGGHHHHGGGGHHHHHHHHFHGHHHHHHGHHHHHBGGGFGGHHHHHGHHHHEHHGHFHFHGHFGHGGHHGHFFHHHHHHHHHHGGGGGHFHHHHHHGHFHGGHHHHHHHHGBBGHHHHHHFGHEHFCGHHHHGHFHBHHFFHHHHGEFGGDFEEGFGGGGGGGF
@M05620:45:000000000-G6HP7:1:1101:16344:6854 1:N:0:185
CATCCTGACCCTGAAGTACCCCGTCTTGATTTCTGTCATTAGATCGGAAGAGCACACGTCTGAACTCCAGTCACGGACATTTATCTCGTATGCCGTCTTCTGCTTGAAAAAAAACCCAGTGCTGCTGACCGAGGCCCCCCTGAACCCCAAGGCCAACAGAGAGAAGATGACTCAGGTGAGGCTCGGCCGACGCCCGTGCTCCTCCCGTCCTTTCCCCAGTCCTTTTCTGCCCGGCTTGATTTCTGACCTTT
+
AAAAAFFFFFFFGGGGGGGGGG?00B0F31DA32A2D2D2F11AA00AAEH00FGH0FGFFBGDBGH1AGAB1D//>F/FG222D220>BC021/?E>F2F1F11B0B1>B//>/???CGFGHFFGB1GHCGG/AFGGGGGGFHHHGG.<CFHHFEGEGFGHGGFHEGCGHHHHHHGF0FGCCFGGFG@-A@@@@@9ABFFFFFFFFABFFFFFFFFFBFFBBFFFFFFFFFB?@@@=-/FFFFF:B/;F/
@M05620:45:000000000-G6HP7:1:1101:25550:6877 1:N:0:185
ATCTCTATCTCCTAAAAACCTGTTTAGATTTGGAGATAGACCTTCAGGTTTTTCATCATTTTCTGCATGAATTATACATTGACCACGTTCCAGCGTGGTCAGTTTGCAGCATTCTGTTATTTTGTTTGACAGAGTGTCTTGTTGAGAACATATGTAGGACATGATTTTTTCCTGCAACAGGGAAAATAAAGTATAAGTTTTAAAGATTTATTCTTTAATAAAGGATCTCAAAGCCAGCTTTAGAAAAAGGA
+
CCCCCFFFFFFFGGGGGGGGGGHHHHHHHHHHHHHHHHHFHHHHHHHHHHHGGHHHHHHHHHIIHHHHHHHHHHHHHHHHHHHHHHGHHHHHHHGGGGHHHHHHHHHHHHHHHHHHHHHHHHHHHHHHEHHHHHHHHHHHHHHH4GHHGHHHHHHHGHHHHHHGHHHHHGHHHHHHHHHHHGGHHHGHHHHHHHHHHHHHHGHHHGHHHHHHHHHHHHHHHHHHHHHHHHHHHHHHHGHHHFHHHHHHGGH
@M05620:45:000000000-G6HP7:1:1101:7807:6917 1:N:0:185
AAACCAAGCAGACACTCACCGCTCCCTCGCCACAGGCCAATAGTTTGTCCTCACTGAGTTGGCAACAAGTGGCTGCTGTGGCTGCCATTTTTCTGGTGATGGCCATCAGCTCCGACGAGGTCAGCTGGGGGGCTTTCTTTGTGTAAGCAACGAGAAACCTGAAAGAAGCATTTTTTAACTAAGTCCTGCTGAGTCATTCATGAGTTTTTAGCCGCCTTGCTTCTTCTCACAGACTCTCTACTCTCATGCCA
+
BBBCCCCFCFFFGGGGGGGGGGGGGGHHGGGGGHHHGGHHHHHHHHHHHHHHHHHHHHHHHHHHHHHHHHHHGHGGHHHHHHHGGHHHHHHHHHHHHHHHHHHHHHHHHHHHHGGGGGFGGHHHHHHHGGGGGGGGGGGGGGGGGGFFFFFFFFFFFFFFFFFFFFFFFFFFFFFFFFFFFFFFFFFFFFFFFFFFFFFFFFFFFFFFFFFFFFFFFFFFFFFFFFFFFFFFFFFFFFFFFFFFFFFFFFF
@M05620:45:000000000-G6HP7:1:1101:20579:6919 1:N:0:185
AGATTACTGCAACAGTTCCCCCTGGACCTGGAAAAGTTTCTTGCCTGGCTTACAGAAGCTGAAACAACTGCCAATGTCCTACAGGATGCTACCCGTAAGGAAAGGCTCCTAGAAGACTCCAAGGGAGTAAAAGAGCTGATGAAACAATGGCAAGTAAGTCAGGCATTTCCGCTTTAGCACTCTTGTGGATCCAATTGAACAATTCTCAGCATTTGTACTTGTAACTGACAAGCCAGGGACAAAACAAAGAT
+
BBAABFFFFFFFGGGGGGGGGGGGGGHHHHHHHHHHGHHHHHHHHHHHHHHHHHGHHHHHHHHHHHHHHHHHHHHHHHHHHHHHGHHHHHHHHHGGGGHHHHHHHHHHGHHHHHHHHHHHHHHGGEGEGHFHHGHHHHHHHHHGHHHHHGHHHGGHHHHHHHHHHHHHHHGGGGGHHHHHHHHHHFFGHHHHGHHHHGHHHHHHGHHFHHHHHHHHHHHHHHGFHHGHHGFGHGGFGGGGEFFGGGGGFFC
@M05620:45:000000000-G6HP7:1:1101:20561:6923 1:N:0:185
AGATTACTGCAACAGTTCCCCCTGGACCTGGAAAAGTTTCTTGCCTGGCTTACAGAAGCTGAAACAACTGCCAATGTCCTACAGGATGCTACCCGTAAGGAAAGGCTCCTAGAAGACTCCAAGGGAGTAAAAGAGCTGATGAAACAATGGCAAGTAAGTCAGGCATTTCCGCTTTAGCACTCTTGTGGATCCAATTGAACAATTCTCAGCATTTGTACTTGTAACTGACAAGCCAGGGACAAAACAAAGAT
+
BCBBCFFFDFFFGGGGGGGGGGGGHHGHHHGHHHHHGHHHHHHHHHHHHHHHHHHFHHHHHHHFHHHHHHHHHHHGHHHHHHHGGGHHHHHHHHGFFGHHHHHHHHHHGHHHHHHHHHHHHHHGGEGGHHHHHFHHHHFHHGGGHGHHGHHGHGHHHHGHHHHHHHHHHHGGGGGHFHHHHHHHHFHGHHHHGHHHHHFGHHGHHHHFHHGHHHHHHHHHGFHFHHHHHHGHHGGGGGEGFGFFGGGGGGF
@M05620:45:000000000-G6HP7:1:1101:22424:6929 1:N:0:185
CATCCTGACCCTGAAGTACCCCGGCTTGATTTCTGACATTAGATCGGAAGAGCACACGTCTGAACTCCAGTCACGGACATTTATCTCGTATGCCGTCTTCTGCTTGAAAAAAAAAAAAAAAAGAAATTAAAGAATTGTGAAAGCTTGACAAATAAGACAAAGTAAAAGAGTAGCCAAACAACATCAGATGAAGGCACAAAAACACAAAGGACAATTGAAACACAATCACAGAAGACGTAGACGCAAACGGA
+
CBCCCFFFFFFFGGGGGGGGGGGGGGGGHHHHHHHHHHHHHHHHHHGGGGHHHGHHHGHHHGHHHHHHHHHHHHGGGGGHHHHHFHHHGGHHHHGFGHGHHHHHHHHHHHHEECDCB/>/>-.<00100000<.000000=<0/00/;000/00;000////000000./090000/;..9.:/;00000000/...//.........///././///////...//:///9////...../.99:-9...
@M05620:45:000000000-G6HP7:1:1101:25294:6941 1:N:0:185
CATCCTGACCCTGAAGTACCCCGGCTTGATTTCTGACATTAGATCGGAAGAGCACACGTCTGAACTCCAGTCACGGACATTTATCTCGTATGCCGTCTTCTGCTTGAAAAAAAAAAAAAAATATGAGAGAAATATTTATTATTTAACATGGTTTTATGAACAACTATTGTCATTCCTAGTTACTCATAATATGTACGTGTAAAATAAGTATGTATGAAGACTACCTCTGAAGATGCACTTTGACCCTATAC
+
ABCCBFFFFFFFGGGGGGGGGGGGGGGGHHHHHHHHHHHHHHGHHHGGGGHHHHHHHGHHHGHHHHHHHHHHHHGGGGGHHHHHGHHHGGHHGHGGGHGHHHGHHHGHGHHGGGGC////-01111111.111<1000<0<0=0<000<//00..0000000/.//00000;:00000000000090000000000.////0009000;0;000000000/////::///9/9//////////9//:99:/
@M05620:45:000000000-G6HP7:1:1101:23606:6942 1:N:0:185
AAACCAAGCAGACACTCACCGCTCCCTCGCCACAGGCCAATAGTTTGTCCTCACTGAGTTGGCAACAAGTGGCTGCTGTGGCTGCCATTTTTCTGGTGATGGCCATCAGCTCCGACGAGGTCAGCTGGGGGGCTTTCTTTGTGTAAGCAACGAGAAACCTGAAAGAAGCATTTTTTAACTAAGTCCTGCTGAGTCATTCATGAGTTTTTAGCCGCCTTGCTTCTTCTCACAGACTCTCTACTCTCATGCCA
+
CCCCCCCFCFFFGGGGGGGGGGGGGGHHGGGGGHHHGGHHHHHHHHHHHHHHHHHHHHHHHHHHHHHHHHHHGHGGHHHHHHHGGHHHHHHHHHHHHHHHHHHHHHHHHHHHHGGGGGGGGHHHHHHHGGGGGGGGGGGGGGGGGGFFFFFFFFFFFFFFFFFFFFFFFFFFFFFFFFFFFFFFFFFFFFFFFFFFFFFFFFFFFFFFFFFFFFFFFFFFFFFFFFFFFFFFFFFFFFFFFFFFFFFFFFF
@M05620:45:000000000-G6HP7:1:1101:12389:6973 1:N:0:185
CATCCTGACCCTGAAGTACCCCGGCTTGATTTCTGACATTAGATCGGAAGAGCACACGTCTGAACTCCAGTCACGGACCTTTATCTCGTATCCCGTCTTCTGCTTGAAAAAAAAAACCGTGCTGCTGACCGCCGCCCCCCGTCCCCCCGATGCCCCCCGCGCCAAGATGACTCATGTCCGTCTCGCCCTACGCCCGTTCTCCTCCCGTCCTTTCCCCCGTCCTTTTCTGCCCGGCTTGACTTCATACATTC
+
AA?AAFFFFFFFGGGBGGGGGGC22AAEHDGHFFFBFDG55555F22AAEF1B3GF1EFG2FGFGFHCFC5BDFAA>F/BG33BF4B1?>314B1?EFF@GFH4330??B0//BC//?>//?/F1<11<0///---<-<A-...;:.----.9;999-9----.-..///9//://;//;...9;:-99.;:-9@B-9.ABBFF/;.9;A.///9F99-.;.9/9B/;/99A.---;-.///9////////
@M05620:45:000000000-G6HP7:1:1101:12372:6983 1:N:0:185
CATCCTGACCCTGAAGTACCCCGGCTTGATTTCTGACATTAGATCGGAAGAGCACACGTCTGAACTCCAGTCACGGACATTTATCTCGTATGCCGTCTTCTGCTTGAAAAAAAAAAAAAAAAAAAAAAAAAATACGTAAAAAGCTGTATTATATGTGTATTGACCACATCTGAGACAACAGTGGAATTTGGAGCATGAACTTAATTAGCATCGAGATTAGCTCCAAAGAATATTTGCAGAAACAACCCGAT
+
CBCCCFFFFFFFGGGGGGGGGGGGGGGGHHHHHHHHHHHHHHHHHHGGGGHGHHHHHGHHHGHHHHHHHHHHHHGGFGGHHHHHHHHHGGHHHHGGGHGHHHHHHHHHHHHGGDGC><//--><-;:-----.90.00..00..000000:000000:0000:000..00000009//../00/0000:000//.0000000000000/000./...000/000000/:.0000000:00/0//9...---
@M05620:45:000000000-G6HP7:1:1101:23876:7022 1:N:0:185
ATCTCTATCTCCTAAAAACCTGTTTAGATTTGGAGATAGACCTTCAGGTTTTTCATCATTTTCTGCATGAATTATACATTGACCACGTTCCAGCGTGGTCAGTTTGCAGCATTCTGTTATTTTGTTTGACAGAGTGTCTTGTTGAGAACATATGTAGGACATGATTTTTTCCTGCAACAGGGAAAATAAAGTATAAGTTTTAAAGATTTATTCTTTAATAAAGGATCTCAAAGCCAGCTTTAGAAAAAGGA
+
BBABBFFFFFFFGGGGGGGGGGHHHHHHHHHHHHHHHHHHHHHHHHHHHHHGGHHHHHHHHHHHHHHHHHHHHHHHHHHHHHHHHHGGHHHHHHGEFGGHHHGHHHHHHHHHHHHHHHHHHHHHHHHHHHHHHHFHHHHHHHHHHHGHHHHHHHHHHHHHHHHHHHHHHGHHHHHHHHHHHGGHHHHHGHHHHHHHHHHHHHHHHHHHHHHHHHHHHGHHHGHHHHHHHHHGHHHHHGHHHHHHHHGFGGF
@M05620:45:000000000-G6HP7:1:1101:25305:7023 1:N:0:185
AGATTACTGCAACAGTTCCCCCTGGACCTGGAAAAGTTTCTTGCCTGGCTTACAGAAGCTGAAACAACTGCCAATGTCCTACAGGATGCTACCCGTAAGGAAAGGCTCCTAGAAGACTCCAAGGGAGTAAAAGAGCTGATGAAACAATGGCAAGTAAGTCAGGCATTTCCGCTTTAGCACTCTTGTGGATCCAATTGAACAATTCTCAGCATTTGTACTTGTAACTGACAAGCCAGGGACAAAACAAAGAT
+
AA>ABFFFFFFFGAFFGGGGGGGGHHHHHHHHFHFHHHHHHHHHHHHHHHHHHHHHHHHHHHHFHHEHHHHHHHHHHHHHHHHHHGHHHHHHHHGGGGHHHHHHHHHHGHHHHHHHHHHHGHHGGHGGHGDGHGHHHHFHHHHHHHHHHHGHHGGHHHHHHHGHFHHHHHGGGGGGHHHHHHHHHGHGGHHHHHHHHGGFHHHHHHHHHHGHHGHHHCCGHHHCGHHHHHCCCEGGADGGGGFGGGGFGFG
@M05620:45:000000000-G6HP7:1:1101:25290:7038 1:N:0:185
AGATTACTGCAACAGTTCCCCCTGGACCTGGAAAAGTTTCTTGCCTGGCTTACAGAAGCTGAAACAACTGCCAATGTCCTACAGGATGCTACCCGTAAGGAAAGGCTCCTAGAAGACTCCAAGGGAGTAAAAGAGCTGATGAAACAATGGCAAGTAAGTCAGGCATTTCCGCTTTAGCACTCTTGTGGATCCAATTGAACAATTCTCAGCATTTGTACTTGTAACTGACAAGCCAGGGACAAAACAAAGAT
+
CCCCDFFFFFDFGGGGGGGGGGGGHHHHHHHHHHHHHHHHHHHHHHHHHHHHHHHHHHHHHHHHHHHHHHHHHHHHHHHHHHHHHHHHHHHHHHGGGGHHHHHHHHHHGHHHHHHHHHHHHHHGGHGGHHHHHGHHHHHHHHHHHHHHHHHHHGHHHHHHHHHHHHHHHHGGGGGHHHHHHHHHHHHGHHHHHHHHHFHGHHHHHHHHHHHHHGHHHGHHHHHHHHHGHHHHHGGGGGGGGGGGGGGGGGF
@M05620:45:000000000-G6HP7:1:1101:25308:7042 1:N:0:185
AGATTACTGCAACAGTTCCCCCTGGACCTGGAAAAGTTTCTTGCCTGGCTTACAGAAGCTGAAACAACTGCCAATGTCCTACAGGATGCTACCCGTAAGGAAAGGCTCCTAGAAGACTCCAAGGGAGTAAAAGAGCTGATGAAACAATGGCAAGTAAGTCAGGCATTTCCGCTTTAGCACTCTTGTGGATCCAATTGAACAATTCTCAGCATTTGTACTTGTAACTGACAAGCCAGGGACAAAACAAAGAT
+
AAAABFFFFFDFGGGGGGGGGGGGHHHHHHHHHHHHGHHHHHHHHHHHHHHHHHHHHHHHHHHHHHHHHHHHHHHHHHHHHHHHHHHHHHHHHHGGGFGHHGHHHHHHGHHHHHHHHHHHHHHGGHGGHHHHHGHHHHHHHHHHHHHHGHHHHGHHHHHHHHGHHHHHHHGGGGGHHGHHHHHHHGHGHHHHHGHHHFFHHHHHHHHHHHHHHGHHHHHGHHHHHHHFHHHHHGGGGGGGGFGGGGGGGGF
@M05620:45:000000000-G6HP7:1:1101:22005:7091 1:N:0:185
AAACCAAGCAGACACTCACCGCTCCCTCGCCACAGGCCAATAGTTTGTCCTCACTGAGTTGGCAACAAGTGGCTGCTGTGGCTGCCATTTTTCTGGTGATGGCCATCAGCTCCGACGAGGTCAGCTGGGGGGCTTTCTTTGTGTAAGCAACGAGAAACCTGAAAGAAGCATTTTTTAACTAAGTCCTGCTGAGTCATTCATGAGTTTTTAGCCGCCTTGCTTCTTCTCACAGACTCTCTACTCTCATGCCA
+
DDDDCCCFCFFFGGGGGGGGGGGGGGHHGGGGGHHHGGHHHHHHHHHHHHHHHHHHHHHHHHHHHHHHHHHHGHGGHHHHHHHGGHHHHHHHHHHHHHHHHHHHHHHHHHHHHGGGGGGGGHHHHHHHGGGGGGGGGGGGGGGGGGFFFFFFFFFFFFFFFFFFFFFFFFFFFFHFFFHHHFFFFFFFFFFFFFFFFFFFFHFFFFFFFFFFFFFFFFFFFHHFFFHFFFFFFFFFFFFFFFFFFFFFFF:
@M05620:45:000000000-G6HP7:1:1101:22025:7093 1:N:0:185
AAACCAAGCAGACACTCACCGCTCCCTCGCCACAGGCCAATAGTTTGTCCTCACTGAGTTGGCAACAAGTGGCTGCTGTGGCTGCCATTTTTCTGGTGATGGCCATCAGCTCCGACGAGGTCAGCTGGGGGGCTTTCTTTGTGTAAGCAACGAGAAACCTGAAAGAAGCATTTTTTAACTAAGTCCTGCTGAGTCATTCATGAGTTTTTAGCCGCCTTGCTTCTTCTCACAGACTCTCTACTCTCATGCCA
+
BA?AAABFBFBFGFGGGGGGGGGGGGHHGGGEGHHHGGHGHHHHHHHHHHHFHHHHHHGHHHHHHHHHHGHHGHGGHHGGHHHGGHHHHHHHHHHHHHHHHHHHHHHHHHHHHFFGGGGG?GHHFHHHGGGGGGGGGGGGGGGGGGFFFFFFFFFFFFFFFFFFFFFFFFFFFFFFFFFFFFFFFFFFFFFFFFFFFFFFFFFFFFFFFFFFFFFFFFFFFFFFFFFFFFFFFFBFFFFFFFFEFFF/BFB
@M05620:45:000000000-G6HP7:1:1101:4961:7110 1:N:0:185
AAACCAAGCAGACACTCACCGCTCCCTCGCCACAGGCCAATAGTTTGTCCTCACTGAGTTGGCAACAAGTGGCTGCTGTGGCTGCCATTTTTCTGGTGATGGCCATCAGCTCCGACGAGGTCAGCTGGGGGGCTTTCTTTGTGTAAGCAACGAGAAACCTGAAAGAAGCATTTTTTAACTAAGTCCTGCTGAGTCATTCATGAGTTTTTAGCCGCCTTGCTTCTTCTCACAGACTCTCTACTCTCATGCCA
+
CCCCCBBFCFFFGGGGGGGGGGGGGGHHGGGGGHHHGGHHHHHHHHHHHHHHHHHHHHHHHHHHHHHHHHHHGHGGHHHHHHHGGHHHHHHHHHHHHHHHHHHHHHHHHHHHHGGGGGGGGHHHHHHHGGGGGGGGGGGGGGGGGGFFFFFFFFFFFFFFFFFFFFFFFFFFFFFFFFFFFFFFFFFFFFFFFFFFFFFFFFFFFFFFFFFFFFFFFFFFFFFFFFFFFFFFFFFFFFFFFFFFFFFFFFB
@M05620:45:000000000-G6HP7:1:1101:7578:7123 1:N:0:185
CATCCTGACCCTGAAGTACCCCGGCTTGATTTCTGACATTAGATCGGAAGAGCACACGTCTGAACTCCAGTCACGGACATTTATCTCGTATGCCGTCTTCTGCTTGAAAAAAAAAAAAAAATAATTAACTATATTGTTTCTTTTGTACCCGTCTATCTCACTTTCATATTCCTACCCGCTAACACCTCCCAACCAGTTGGTCCCGCGGTAGCCTTACCTCATATCACTACCACGCAACGATTCACCACATC
+
DCCDDFFFFFFFGGGGGGGGGGGGGGGGHHHHHHHHHHHHHHHHHHGGGGHHHHHHHGHHHGHHHHHHHHHHHHGGGGGHHHHHGHHHGGHHHHGGGHGHHHHHHHHHGHHGGGGC><</-0111111111111<110/0==D00<0000.<...000<00000000;000;00:.;.---.;00.::..//....0;00;0::----.:.0;0000/0:0000:0000/;00..---:...00000..00
@M05620:45:000000000-G6HP7:1:1101:13119:7127 1:N:0:185
CATCCTGACCCTGAAGTACCCCGGCTTGATTTCTGACATTAGATCGGAAGAGCACACGTCTGAACTCCAGTCACGGACATTTATCTCGTATGCCGTCTTCTGCTTGAAAAAAAAAAAAAAAAAAGAGGAAGAAAGGATAAGAATTATACTATAATTAGATAAACAAATAGTAATTGTAGAGTAAATAATGCGAGGTGACATAGTAAGAAAAAAAGACGCAAGTTGAATAAGAGAAATAGAAACATATAGTC
+
CBCCCFFFFFFFGGGGGGGGGGGGGGGGHHHHHHHHHHHHHHHHHHGGGGHGHHHHHGHHHGHHHHHHHHHHHHGGGGGHHHHHHHHHGGHHHHGGGHGHHHHHHHHHHHHFGGGD>///<---../../..//0.:<:000000000000:0090000000000.:00000000000;009000000000;99-..:0000000;000//.--../.----;0000000000/00000000//0000000
@M05620:45:000000000-G6HP7:1:1101:13135:7136 1:N:0:185
CATCCTGACCCTGAAGTACCCCGGCTTGATTTCTGACATTAGATCGGAAGAGCACACGTCTGAACTCCAGTCACGGACATTTATCTCGTATGCCGTCTTCTGCTTGAAAAAAAAAAAAAAAAGGGATGGAAAGATAAGTGCAGAAGGTTAAGAGATGAGGAAATAGATAAGTGGAAAATATTGGTAGTGCAAAGAGCAATACGATGAGTGGGTGGAGATAGCGAGGATGTGGTTGTGAAGATAATCGTCAG
+
AAABBFFFFFCFFCFFFABFGGEGGGGGGHHHHHHHHFHHFHHHHHEFGGGAHFHFGGBGHGGHHHHHHHFHHHGGEGEGGHFH4GHHGGGHHHGEEHEFHGFF3GHEHHFGGCGCC//<--..../../00./0000000000//:/00:000/0000/0/900000000000090/0000000000/0000//////0//;...//9/..;.-.9/////-----//9//.....//9//;///.;...
@M05620:45:000000000-G6HP7:1:1101:13119:7145 1:N:0:185
CATCCTGACCCTGAAGTACCCCGGCTTGATTTCTGACATTAGATCGGAAGAGCACACGTCTGAACTCCAGTCACGGACATTTATCTCGTATGCCGTCTTCTGCTTGAAAAAAAAAAAAAAAAAAAAGAGAAAAGTTAAGTAAGGAATGGAATAAAAAGGACAAAGTAAAAGGTAGATGAGAAGGATAATGACAAGCAAGCACACTGACGAAAAGGGATATGTATGAGATGGATGAGAGCTGATGAAAAAGC
+
CBCCCFFFFFFFGGGGGGGGGGGGGGGGHHHHHHHGHHHHHHHHHHGGGGHGHHHHHGHHHGHHHHHHHHHHHHGGGGGHHHHHGHHHGGGHHHGFGHGHHHHHHHHHFHHFGGGD>//<--<---..//00//:0000000000/0:0000:0;00../././/9000;0.0000;00000/..0000000009.///.///./:00..-.:/...//00:00;000000/090;00.000000000...
@M05620:45:000000000-G6HP7:1:1101:8726:7187 1:N:0:185
ATCTCTATCTCCTAAAAACCTGTTTAGATTTGGAGATAGACCTTCAGGTTTTTCATCATTTTCTGCATGAATTATACATTGACCACGTTCCAGCGTGGTCAGTTTGCAGCATTCTGTTATTTTGTTTGACAGAGTGTCTTGTTGAGAACATATGTAGGACATGATTTTTTCCTGCAACAGGGAAAATAAAGTATAAGTTTTAAAGATTTATTCTTTAATAAAGGATCTCAAAGCCAGCTTTAGAAAAAGGA
+
DDCDCFFFFFFFGGGGGGGGGGHHHHHHHHHHHHHHHHHHHHHHHHHHHHHGGHHHHIHHHHHHIHHHHHHHHHHHHHHHHHHHHHGHHHHHHHGGGGHHHHHHHHHHHHHHHHHHHHHHHHHHHHHHHGGHHHHHHHHHHHHHHHHHHHHHHHHHHHHHHHHHHHHHHGHHHHHHHGHHHGGHHHHHHHHHHHHHHHHHHHHHHHHHHHHHHHHHHHHHHHHHHHHHHHHHHHHHHGHHHHGFHHHHGGH
@M05620:45:000000000-G6HP7:1:1101:11878:7188 1:N:0:185
AGATTACTGCAACAGTTCCCCCTGGACCTGGAAAAGTTTCTTGCCTGGCTTACAGAAGCTGAAACAACTGCCAATGTCCTACAGGATGCTACCCGTAAGGAAAGGCTCCTAGAAGACTCCAAGGGAGTAAAAGAGCTGATGAAACAATGGCAAGTAAGTCAGGCATTTCCGCTTTAGCACTCTTGTGGATCCAATTGAACAATTCTCAGCATTTGTACTTGTAACTGACAAGCCAGGGACAAAACAAAGAT
+
>>>>AFFF@DB@AGBBBBFGGGGGEGFGGHFHHHHHGHFHHHHFFGHHHHH3BFGHHHHHFHHHHHHHHHHHHHHHFHHHFGFHHFGHGH5GGFFG@ECFBGCGFHHHGHHHHHHHHHHHHGHGGHGEFFHHHGHHHHGGHHHHFHHHHHHHHGHHHHHHHGFHHHHHHHGGGGGHHHHHHHHHHHHCHHHHHEHHGFHHHCGGHHHHHHHHHHHGHGHHHHHFHHHHGHFGHGFGEGGGGFGAFEGGGGC
@M05620:45:000000000-G6HP7:1:1101:24278:7197 1:N:0:185
AAACCAAGCAGACACTCACCGCTCCCTCGCCACAGGCCAATAGTTTGTCCTCACTGAGTTGGCAACAAGTGGCTGCTGTGGCTGCCATTTTTCTGGTGATGGCCATCAGCTCCGACGAGGTCAGCTGGGGGGCTTTCTTTGTGTAAGCAACGAGAAACCTGAAAGAAGCATTTTTTAACTAAGTCCTGCTGAGTCATTCATGAGTTTTTAGCCGCCTTGCTTCTTCTCACAGACTCTCTACTCTCATGCCA
+
BA?ABBBFCFFFGGGGGGGGGGGGGGHHGGGGGHHHGGHHHGHGHHHHHHHHHHHGHHDGGGHHHHHHHHHHGHGGHHHHHHHGGHHHHHHHHHHHHHHHHHHHHHHHHHHHHGGGGGGGBGFHHHHHGGGGGGGGGGGGFFGGGGFFFFFFFFFFFFFFFFFFFFFFFFFFFFFFFFFFFFFFFFFFFFFFFFFFFFFFFFFFFFFFFFFFFFFFFFFFFFFFFFFFFFFFFFFFFFFFFFFFFFFFFFF
@M05620:45:000000000-G6HP7:1:1101:23135:7197 1:N:0:185
ATCTCTATCTCCTAAAAACCTGTTTAGATTTGGAGATAGACCTTCAGGTTTTTCATCATTTTCTGCATGAATTATACATTGACCACGTTCCAGCGTGGTCAGTTTGCAGCATTCTGTTATTTTGTTTGACAGAGTGTCTTGTTGAGAACATATGTAGGACATGATTTTTTCCTGCAACAGGGAAAATAAAGTATAAGTTTTAAAGATTTATTCTTTAATAAAGGATCTCAAAGCCAGCTTTAGAAAAAGGA
+
AAAAAFFFFFFFGB1A11EGFGGHH3B1FHHBG10AFAD1FGGHH11FGHHGGHBHHFHGHHHHBF2GG1BHH1F2F2FHE1DF1FEHGHHE1FEEEGHGHEHHHHHBFHFHHHHBGHFHHHHHFHHHEFD1FFGHHGHHGHF0>1A>G0F1GDGEGFFHFGGFBHGHDCHHHHH01@F<CFA0/F?F11GGDHGFHHHHHFB111>FGDGHHGHHFBGG0<=D/<GHHF0DGHFEHFHHHHFBGHG.A?:
@M05620:45:000000000-G6HP7:1:1101:24309:7198 1:N:0:185
AAACCAAGCAGACACTCACCGCTCCCTCGCCACAGGCCAATAGTTTGTCCTCACTGAGTTGGCAACAAGTGGCTGCTGTGGCTGCCATTTTTCTGGTGATGGCCATCAGCTCCGACGAGGTCAGCTGGGGGGCTTTCTTTGTGTAAGCAACGAGAAACCTGAAAGAAGCATTTTTTAACTAAGTCCTGCTGAGTCATTCATGAGTTTTTAGCCGCCTTGCTTCTTCTCACAGACTCTCTACTCTCATGCCC
+
?1>A?A1BAFFFGGFBG1FGGEGEEFFFGGGCEC0/FCC/BFFFEFGHHFHHFHHHHBGHHGHFHHA/GBFFEACEGEDEFCHGFHFHHHGHHH2FFG1@B1FFBCCBFGFHFE/EE///?BGB1FG0///?9?CFFGGG0CFFG9/9BBF?---;/BFF?FFBFBFFFFFFBFF@;B/F/B/FFBF/9F99-;:;:B/9/B///BFFF-9BBB@@B?B/FFFFFFFFB/9//ABFFEB/:BFFF///9B/
@M05620:45:000000000-G6HP7:1:1101:11868:7207 1:N:0:185
AGATTACTGCAACAGTTCCCCCTGGACCTGGAAAAGTTTCTTGCCTGGCTTACAGAAGCTGAAACAACTGCCAATGTCCTACAGGATGCTACCCGTAAGGAAAGGCTCCTAGAAGACTCCAAGGGAGTAAAAGAGCTGATGAAACAATGGCAAGTAAGTCAGGCATTTCCGCTTTAGCACTCTTGTGGATCCAATTGAACAATTCTCAGCATTTGTACTTGTAACTGACAAGCCAGGGACAAAACAAAGAT
+
BBABCFFFDFBDGGFBGGGGGGGGHGHHHHHHHHHHHHHHHHHHHHHHHHHAFFGGHHHHHHHHHHHHHHHHHHHHHHHHGHHHHGHHHHFGHHGG@EGGGHFHHHHHGHHHHHHHHHHHHHHGGHGGHFHHHGHHHHGHHHHHHHHHHHHHHGHHHHHHHHHHHHHHHHGGGGGFHHHHHHHHHHHGEHHHGGHHHGHGHGHHHHHHHHHHHHHHHGHHHHHHHHHGHHHHHGGGGGGGFFGGGGGGGGF
@M05620:45:000000000-G6HP7:1:1101:23122:7213 1:N:0:185
ATCTCTATCTCCTAAAAACCTGTTTAGATTTGGAGATAGACCTTCAGGTTTTTCATCATTTTCTGCATGAATTATACATTGACCACGTTCCAGCGTGGTCAGTTTGCAGCATTCTGTTATTTTGTTTGACAGAGTGTCTTGTTGAGAACATATGTAGGACATGATTTTTTCCTGCAACAGGGAAAATAAAGTATAAGTTTTAAAGATTTATTCTTTAATAAAGGATCTCAAAGCCAGCTTTAGAAAAAGGA
+
CCCCCFFFFFFFGGGGGGGGGGHHHHHHHHHHHHHHHHHHHHHHHHHHHHHGGHHHHHHHHHHHIHHHHHHHHHHHHHHHHHHHHHGHHHHHHHGGGGHHHHHHHHHHHHHHHHHHHHHHHHHHHHHHHHHHHHHHHHHHHHHHHHHHHHHHHHHHHHHHHHHHHHHHHGHHHHHHHHHHHGGHHHGHGHHHHHHHHGHHHHHHHHHHHHHHHHHHHHHHHGFHHHHHHHHHHHHHHGHHHHGGHHHHGGH
@M05620:45:000000000-G6HP7:1:1101:24287:7213 1:N:0:185
AAACCAAGCAGACACTCACCGCTCCCTCGCCACAGGCCAATAGTTTGTCCTCACTGAGTTGGCAACAAGTGGCTGCTGTGGCTGCCATTTTTCTGGTGATGGCCATCAGCTCCGACGAGGTCAGCTGGGGGGCTTTCTTTGTGTAAGCAACGAGAAACCTGAAAGAAGCATTTTTTAACTAAGTCCTGCTGAGTCATTCATGAGTTTTTAGCCGCCTTGCTTCTTCTCACAGACTCTCTACTCTCATGCCA
+
CBACCBCFCFFFGGGGGGGGGGGGGGHHGGGGGHHHGGHHHHHHHHHHHHHHHHHHHHHHHHHGHHHHHGHHGHGGHHHHHHHGGHHHHHHHHHHHHHHHHHHHHHHHHHHHHGGGGGGGGHHHHHHHGGGGGGGGGGGGGGGGGGFFFFFFFFFFFFFFFFFFFFFFFFFFFFFFFFFFFFFFFFFFFFFFFFFFFFFFFFFFFFFFFFFFFFFFFFFFFFFFFFFFFFFFFFFFFFFFFFFFFFFFFFF
@M05620:45:000000000-G6HP7:1:1101:23141:7218 1:N:0:185
ATCTCTATCTCCTAAAAACCTGTTTAGATTTGGAGATAGACCTTCAGGTTTTTCATCATTTTCTGCATGAATTATACATTGACCACGTTCCAGCGTGGTCAGTTTGCAGCATTCTGTTATTTTGTTTGACAGAGTGTCTTGTTGAGAACATATGTAGGACATGATTTTTTCCTGCAACAGGGAAAATAAAGTATAAGTTTTAAAGATTTATTCTTTAATAAAGGATCTCAAAGCCAGCTTTAGAAAAAGGA
+
DDCDDFFFFFFFGGGGGGGGGGHHHHHHHHHHHHHHHHHHHHHHHHHHHHHGGHHHHHHHHHHHIHHHHHHHHHHHHHHHHHHHHHGHHHHHHHGGGGHHHHHHHHHHHHHHHHHHHHHHHHHHHHHHHHHHHHHHHHHHHHHHHHHHHHHHHHHHHHHHHHHHHHHHHGHHHHHHHHHHHGGHHHHHHHHHHHHHHHHHHHHHHHHHHHHHHHHHHHHHHHHHHHHHHHHHHHHHHGHHHHHGHHHHGGH
@M05620:45:000000000-G6HP7:1:1101:24485:7255 1:N:0:185
AAACCAAGCAGACACTCACCGCTCCCTCGCCACAGGCCAATAGTTTGTCCTCACTGAGTTGGCAACAAGTGGCTGCTGTGGCTGCCATTTTTCTGGTGATGGCCATCAGCTCCGACGAGGTCAGCTGGGGGGCTTTCTTTGTGTAAGCAACGAGAAACCTGAAAGAAGCATTTTTTAACTAAGTCCTGCTGAGTCATTCATGAGTTTTTAGCCGCCTTGCTTCTTCTCACAGACTCTCTACTCTCATGCCA
+
CCCCCCCFCFFFGGGGGGGGGGGGGGHHGGGGGHHHGGHHHHHHHHHHHHHHHHHHHHHHHHHHHHHHHHHHGHGGHHHHHHHGGHHHHHHHHHHHHHHHHHHHHHHHHHHHHGGGGGGGGHHHHHHHGGGGGGGGGGGGGGGGGGFFFFFFFFFFFFFFFFFFFFFFFFFFFFFFFFFFFFFFFFFFFFFFFFFFFFFFFFFFFFFFFFFFFFFFFFFFFFFFFFFFFFFFFFFFFFFFFFFFFFFFFFF
@M05620:45:000000000-G6HP7:1:1101:5557:7266 1:N:0:185
AAACCAAGCAGACACTCACCGCTCCCTCGCCACAGGCCAATAGTTTGTCCTCACTGAGTTGGCAACAAGTGGCTGCTGTGGCTGCCATTTTTCTGGTGATGGCCATCAGCTCCGACGAGGTCAGCTGGGGGGCTTTCTTTGTGTAAGCAACGAGAAACCTGAAAGAAGCATTTTTTAACTAAGTCCTGCTGAGTCATTCATGAGTTTTTAGCCGCCTTGCTTCTTCTCACAGACTCTCTACTCTCATGCCA
+
ABBBBBBFAFFFGGGGGFGGGGGGGGHHGGGEGHGEFGHGHGHHHHHHHHHHHHH5FGHGFHGHHHHHGGHHGHGGHHHHHEFGGHHHHHHHGHHHHHHHHGHHGHHHHHHHHGEGG?DGFCG?GHFGGGGGGGGGFGFGFBFGGGFFFF?FFFFFFFFFFFBFFFFFFEFFFFFFAFFFFFFFFFFFFFFFFBFFFFFFFBBBFFFFFEFFF.@BFDBFFFFFFFFFFFFFBFFFFFFFFFFFFFFFFF/
@M05620:45:000000000-G6HP7:1:1101:24486:7273 1:N:0:185
AAACCAAGCAGACACTCACCGCTCCCTCGCCACAGGCCAATAGTTTGTCCTCACTGAGTTGGCAACAAGTGGCTGCTGTGGCTGCCATTTTTCTGGTGATGGCCATCAGCTCCGACGAGGTCAGCTGGGGGGCTTTCTTTGTGTAAGCAACGAGAAACCTGAAAGAAGCATTTTTTAACTAAGTCCTGCTGAGTCATTCATGAGTTTTTAGCCGCCTTGCTTCTTCTCACAGACTCTCTACTCTCATGCCA
+
BBABBBBFBFFFGGGGGGGGEGGGGGHHGGGFGHHHGGF2FGHHHHHHHHHHHHHHHHHHHHHGHHHEHGHHGHGGHHGHHHHGGHHHHHHHHHHHHHHHFHHHFHHFHHHHHGGGGEFGGGHHGHHHGGGGGGGGGGGGGGGGGGFFFFFFFDFFFFFFFFFFFFFFFFFFFFFFEFFFFFFFFFFFFFFFFFFFFFFFFBBFFFFFFFFFFDFFFFFFFFFFFFFFFFFFFFFFFFFFFFFFFFFFFF/
@M05620:45:000000000-G6HP7:1:1101:25411:7311 1:N:0:185
AAACCAAGCAGACACTCACCGCTCCCTCGCCACAGGCCAATAGTTTGTCCTCACTGAGTTGGCAACAAGTGGCTGCTGTGGCTTCCATTTTTCTGGTGATGGCCATCAGCTCCGACGAGGTCAGCTGGGGGGCTTTCTTTGTGTAAGCAACGAGAAACCTGAAAGAAGCATTTTTTAACTAAGTCCTGCTGAGTCATTCATGAGTTTTTAGCCGCCTTGCTTCTTCTCACAGACTCTCTACTCTCATGCCA
+
CCCCCCCFCFFFGGGGGGGGGGGGGGHHGGGGGHHHGGHHHHHHHHHHHHHHHHHHHHHHHHHHHHHHHHHHGHGGHHHHHHHHHHHHHHHHHHHHHHHHHHHHHHHHHHHHHGGGGGGGGHHHHHHHGGGGGGGGGGGGGGGGGGGGFFFFFFFFFFFFFFFFFFFFFFFFFFFFEFFFFFFFFFFFFFFFFFFFFFFFFFFFFFFFFFFFFFFFFFFFFFFFFFFFFFFFFFFFFFFFFFFFFFFFFFB
@M05620:45:000000000-G6HP7:1:1101:25429:7312 1:N:0:185
AAACCAAGCAGACACTCACCGCTCCCTCGCCACAGGCCAATAGTTTGTCCTCACTGAGTTGGCAACAAGTGGCTGCTGTGGCTTCCATTTTTCTGGTGATGGCCATCAGCTCCGACGAGGTCAGCTGGGGGGCTTTCTTTGTGTAAGCAACGAGAAACCTGAAAGAAGCATTTTTTAACTAAGTCCTGCTGAGTCATTCATGAGTTTTTAGCCGCCTTGCTTCTTCTCACAGACTCTCTACTCTCATGCCA
+
AA?AAAAFBFFFGGGGGGGGGGGGGGHHGGGGGHHHGGGFGGCHHHHHHHHHHHHHFGHHHGHHHHFEH@GHGHGGGHHHHHHHHHBGHHHHHHFHHH3FHHHHHHHHHHHHHGGGGGGGGHHHHHHGGFCGGGGGGGGGGGGGBFFFFFFF?DFDFFFFFFFFFFFFFFFFFFFFABFFFFFFFFFFFFFFFBFFFFFFFFFFFFFFF?FFFFFFFFFFFFFFFBFB/BBFFFFFFFF/FFFFFFF/FFF
@M05620:45:000000000-G6HP7:1:1101:22624:7345 1:N:0:185
AAACCAAGCAGACACTCACCGCTCCCTCGCCACAGGCCAATAGTTTGTCCTCACTGAGTTGGCAACAAGTGGCTGCTGTGGCTGCCATTTTTCTGGTGATGGCCATCAGCTCCGACGAGGTCAGCTGGGGGGCTTTCTTTGTGTAAGCAACGAGAAACCTGAAAGAAGCATTTTTTAACTAAGTCCTGCTGAGTCATTCATGAGTTTTTAGCCGCCTTGCTTCTTCTCACAGACTCTCTACTCTCATGCCA
+
BBBBB@BFBFCFFGGGGGGGEGGGGGHHGGCFEHHGGGEHG3FHHGHHGFGHGHGHHHHHHEHEHHHEHFFFGHGGHHHFFHHGGHHHHGHHGHHHHHEFHHGHHHHHHHFGGEFGGGGGGGFHHHHHGCFGFGGGGGGGGGGGGGFFFFFFFFFFFFFFFFFFFEFFFFFFFFFFFFFFFFFFFFFFFFFFFFFFFFFFFFFF;FFFFFF/B9BBDDFFFFFFFFFBFFFFFFFFFFFFFFFFBFBBFFF
@M05620:45:000000000-G6HP7:1:1101:11660:7375 1:N:0:185
AAACCAAGCAGACACTCACCGCTCCCTCGCCACAGGCCAATAGTTTGTCCTCACTGAGTTGGCAACAAGTGGCTGCTGTGGCTGCCATTTTTCTGGTGATGGCCATCAGCTCCGACGAGGTCAGCTGGGGGGCTTTCTTTGTGTAAGCAACGAGAAACCTGAAAGAAGCATTTTTTAACTAAGTCCTGCTGAGTCATTCATGAGTTTTTAGCCGCCTTGCTTCTTCTCACAGACTCTCTACTCTCATGCCA
+
CCCCCCCFCFFFGGGGGGGGGGGGGGHHGGGGGHHHGGHHHHHHHHHHHHHHHHHHHHHHHHHHHHHHHHHHGHGGHHHHHHHGGHHHHHHHHHHHHHHHHHHHHHHHHHHHHGGGGGGGGHHHHHHHGGGGGGGGGGGGGGGGGGFFFFFFFFFFFFFFFFFFFFFFFFFFFFFFFFFFFFFFFFFFFFFFFFFFFFFFFFFFFFFFFFFFFFFFFFFFFFFFFFFFFFFFFFFFFFFFFFFFFFFFFFB
@M05620:45:000000000-G6HP7:1:1101:11654:7393 1:N:0:185
AAACCAAGCAGACACTCACCGCTCCCTCGCCACAGGCCAATAGTTTGTCCTCACTGAGTTGGCAACAAGTGGCTGCTGTGGCTGCCATTTTTCTGGTGATGGCCATCAGCTCCGACGAGGTCAGCTGGGGGGCTTTCTTTGTGTAAGCAACGAGAAACCTGAAAGAAGCATTTTTTAACTAAGTCCTGCTGAGTCATTCATGAGTTTTTAGCCGCCTTGCTTCTTCTCACAGACTCTCTACTCTCATGCCA
+
A1>AAAAFAF1CGGGGGGGGCGGEGGHHGGGGGGHGGG/FFGHDGHHHHHHFGHHGHHFGFHHHHHHAGGGHGHGGHHHHHHFEGH1FGHHHHHGHHFGHHHHHHHGHHHFHHGCGC/BCGHHHGHHHGCG@GGGGGGGGGFFGGEFFFFF@FFFFFFFFFFFFFFFFFEFFFFF@FFFFFFFFFFFFFFFFFFFFFFFFFFFFFFFFFFFFFB@@FFFFFFFFFFFFFFFFFFFFFFFFFFFFFFFFBFB
@M05620:45:000000000-G6HP7:1:1101:18611:7421 1:N:0:185
ATCTCTATCTCCTAAAAACCTGTTTAGATTTGGAGATAGACCTTCAGGTTTTTCATCATTTTCTGCATGAATTATACATTGACCACGTTCCAGCGTGGTCAGTTTGCAGCATTCTGTTATTTTGTTTGACAGAGTGTCTTGTTGAGAACATATGTAGGACATGATTTTTTCCTGCAACAGGGAAAATAAAGTATAAGTTTTAAAGATTTATTCTTTAATAAAGGATCTCAAAGCCAGCTTTAGAAAAAGGA
+
CCCCCFFFFFFFGGGGGGGGGGGGHGHHHHHHHFHHHHHHHHHHHHHHHHHGGHHHHHHHHHHHHHHHHHHHHHHHHHHHHHHHHHGHHHHHHHGGGGHHHGHHHHHHHHHHHHHHHHHHHH4FFGHHHGHHHHGGHHHHHHHHHHHHHHHHHHHHHHHHHHHHHHHHHGHHHHHHHHGHHGGHHHHHHHHHHGHHHGHHHHGHHHHHHHHHHHHHHHHHHHHHHHHHHHHHHGGHHGHHHHFGHHHGG?G
@M05620:45:000000000-G6HP7:1:1101:10758:7433 1:N:0:185
AAACCAAGCAGACACTCACCGCTCCCTCGCCACAGGCCAATAGTTTGTCCTCACTGAGTTGGCAACAAGTGGCTGCTGTGGCTGCCATTTTTCTGGTGATGGCCATCAGCTCCGACGAGGTCAGCTGGGGGGCTTTCTTTGTGTAAGCAACGAGAAACCTGAAAGAAGCATTTTTTAACTAAGTCCTGCTGAGTCATTCATGAGTTTTTAGCCGCCTTGCTTCTTCTCACAGACTCTCTACTCTCATGCCA
+
CCCCCBCFDFFFGGGGGGGGGGGGGGHHGGGGGHHHGGHHHHHHHHHHHHHHHHHHHHGHHHHHHHHHHGHHGHGGHHHHHHHGGHHHHHHHHHHHHHHHHHHHHHHHHHHHHGGGGGGGGHHHHHHHGGGGGGGGGGGGGGGGGGFFFFFFFFFFFFFFFFFFFFFFFFFFFFHFFFFHHFFFFFFFFFFHFFFFFFHHFFFFFFFFFFFFFFFFFFFFHHFFFFHFHFFFFFFFFFFFFFFFFFFFFFF
@M05620:45:000000000-G6HP7:1:1101:20414:7455 1:N:0:185
ATCTCTATCTCCAAAAACCTGTTTAGATTTGGAGATAGACCTTCAGGTTTTTCATCATTTTCTGCATGAATTATACATTGACCACGTTCCAGCGTGGTCAGTTTGCAGCATTCTGTTATTTTGTTTGACAGAGTGTCTTGTTGAGAACATATGTAGGACATGATTTTTTCCTGCAACAGGGAAAATAAAGTATAAGTTTTAAAGATTTATTCTTTAATAAAGGATCTCAAAGCCAGCTTTAGAAAAAGGAA
+
CDCCCFFFFFFFGGGGGGGGGGHHFGFHHHHHHHHHHHHHHHHHHHHHHHGGHHHHHHHHHHIIHHHHHHHHHHHHHHHHGHHHHGHHHHHHHGGGGHHHHHHHGHHHHHHHHHHHHHHHHHHHHHHHHHHGHGHHHHHHHHHHHHGHHHHHHFHHHHHHHHHHHHHHGHHHHHHHHHHHGGHHHHHHHHHHDGHHFHHHHHHHHHHHHHHHHHHHHGHHGGDHHHHHHGHHHHHHGHHHHHHGGHHGGGG
@M05620:45:000000000-G6HP7:1:1101:20397:7464 1:N:0:185
ATCTCTATCTCCAAAAACCTGTTTAGATTTGGAGATAGACCTTCAGGTTTTTCATCATTTTCTGCATGAATTATACATTGACCACGTTCCAGCGTGGTCAGTTTGCAGCATTCTGTTATTTTGTTTGACAGAGTGTCTTGTTGAGAACATATGTAGGACATGATTTTTTCCTGCAACAGGGAAAATAAAGTATAAGTTTTAAAGATTTATTCTTTAATAAAGGATCTCAAAGCCAGCTTTAGAAAAAGGAA
+
BBBBBFFFFFFFGGGGGGGGGGHHFHFHHHHHGFHHHHHHHHHHHHHHHHGGHHHHHHHHHHHHHHHHHHHHHHHHHHHHHHHHHGHHHHHHHGGGGHHHHHHHGHHHHHHHHHHHHHHHHHHHHHHHHHHHHHHHHHHHHHHGHHGHHHHHHHHHHGHHHHHGHHHHGHHHHHHHHGHHGGHHGHHHHHGHHGHGFGHHGHHHHHHHHHHHHHHGHGHHHHFHGHGHHGHHHHHHGHHHGHFHFHFDDCF
@M05620:45:000000000-G6HP7:1:1101:6003:7476 1:N:0:185
ATCTCTATCTCCTAAAAACCTGTTTAGATTTGGAGATAGACCTTCAGGTTTTTCATCATTTTCTGCATGAATTATACATTGACCACGTTCCAGCGTGGTCAGTTTGCAGCATTCTGTTATTTTGTTTGACAGAGTGTCTTGTTGAGAACATATGTAGGACATGATTTTTTCCTGCAACAGGGAAAATAAAGTATAAGTTTTAAAGATTTATTCTTTAATAAAGGATCTCAAAGCCAGCTTTAGAAAAAGGA
+
AABBABFFFFFFGGGGFFEGFGHHFGDGDGFFF4BAGEGCFCGHGGHHHHGGGGHHGFHGHHHHGBHFHHFGFHFFGGHFFDGBGHEHGHHHHFG>EEHFHGFGFHEHHHHFHFFGFEGHGHFHEGHHGFFHHHHHHHHGHGHH4FHFGFFGDFEDFG3CGGH1FGGHD<CGHGFC1FGHFFGCF0FH<1FGGHGGH==FHD<GGHGHG<FDFGHHHHFDFDD0C</<=DDHB/:/CFHFC:C0;GHFAA/
@M05620:45:000000000-G6HP7:1:1101:21113:7483 1:N:0:185
AAACCAAGCAGACACTCACCGCTCCCTCGCCACAGGCCAATAGTTTGTCCTCACTGAGTTGGCAACAAGTGGCTGCTGTGGCTGCCATTTTTCTGGTGATGGCCATCAGCTCCGACGAGGTCAGCTGGGGGGCTTTCTTTGTGTAAGCAACGAGAAACCTGAAAGAAGCATTTTTTAACTAAGTCCTGCTGAGTCATTCATGAGTTTTTAGCCGCCTTGCTTCTTCTCACAGACTCTCTACTCTCATGCCA
+
AAAABBBFBFFFGGGGGGGGGGGGGGHHGGGGGHHHGGHHHCFHHHHHHHHHHHHHHHGHHHHGHHHHHGHHFHGGHHHHHHHGGHGGHHHHHHHHHHHHHHHHHHHHHHHGHGGGGFGGEGHHHHHHGGGGGGGGFGGGGGGGGGFFFFFFFFFFFFFFFFFFFFFFFFFFFFFFFFFFFFFFFFFFFFFFFFFFFFFFFFFFFFFFFFFFFFFFFDFFFFFFFFFFFFFFFFFFFFFEFFFFFFF/FF/
@M05620:45:000000000-G6HP7:1:1101:6025:7483 1:N:0:185
ATCTCTATCTCCTAAAAACCTGTTTAGATTTGGAGATAGACCTTCAGGTTTTTCATCATTTTCTGCATGAATTATACATTGACCACGTTCCAGCGTGGTCAGTTTGCAGCATTCTGTTATTTTGTTTGACAGAGTGTCTTGTTGAGAACATATGTAGGACATGATTTTTTCCTGCAACAGGGAAAATAAAGTATAAGTTTTAAAGATTTATTCTTTAATAAAGGATCTCAAAGCCAGCTTTAGAAAAAGGA
+
CCCCCFFFFFFFGGGGGGGGGGHHHHHHHHHHHHHHHHHHHHHHHHHHHHHGGHHHHIHHHHIHHHHHHHHHHHHHHHHHHHHHHHGHHHHHHHGGGGHHHHHHHHHHHHHHHHHHHHHHHHHHHHHHHHHHHHHHHHHHHHHHHHHHHHHHHHHHHHHHHHHHHHHHHGHHHHHHHHHHHGGHHHHHHHHHHHHHHHHHHHHHHHHHHHHHHHHHHGHHHFHHHHHHGHHHHHHHHGGHHHHHGHHGGGH
@M05620:45:000000000-G6HP7:1:1101:8985:7484 1:N:0:185
ATCTCTATCTCCTAAAAACCTGTTTAGATTTGGAGATAGACCTTCAGGTTTTTCATCATTTTCTGCATGCATTATACATTGACCACGTTCCAGCGTGGTCAGTTTGCAGCATTCTGTTATTTTGTTTGACAGAGTGTCTTGTTGAGAACATATGTAGGACATGATTTTTTCCTGCAACAGGGAAAATAAAGTATAAGTTTTAAAGATTTATTCTTTAATAAAGGATCTCAAAGCCAGCTTTAGAAAAAGGA
+
A>AAAFFFFFFFFEGGBEAAGCDABAFEEFFD54444EEFHFBGHHHHGHFFCFAGF5FFDGHHEFHHF3BFG5DFFEHEHFGGCFEFFGH5GF@G1EGHF2GHGHGHBHHFHHHHHHHHHHHHHHHHBGHHHGHHHHHHGHHHGHGHHFHHHGHDFGHHGGFFGHHHHGHHHHHHFHHHHGGHHGFH<GGHHHHHHHHHHHFHHGHHHHHHHHHHHHHHHHHHHHHHGHHHH:FFGGHHHGHGG0CGGDB
@M05620:45:000000000-G6HP7:1:1101:21147:7493 1:N:0:185
AAACCAAGCAGACACTCACCGCTCCCTCGCCACAGGCCAATAGTTTGTCCTCACTGAGTTGGCAACAAGTGGCTGCTGTGGCTGCCATTTTTCTGGTGATGGCCATCAGCTCCGACGAGGTCAGCTGGGGGGCTTTCTTTGTGTAAGCAACGAGAAACCTGAAAGAAGCATTTTTTAACTAAGTCCTGCTGAGTCATTCATGAGTTTTTAGCCGCCTTGCTTCTTCTCACAGACTCTCTACTCTCATGCCC
+
BA3AABAFBFFFGGFFGEEGGGGGGGHHGGGDFHHGGGHEGFHAFGBGGHHHHEHHGHFGFHFHHGHHHFHGEGGGHFGFFHCAEHHGHGHHHH4FHHDFHFHHGHGFHGFGFDGG?ECGGFHHFHHHGGG@BBGGGGGGF;CFFGFFFFFBEDDFFFFFFFFFFBFFFBFFFFFBAFFFFFFFFFFFFFFFF9FFFFFFFFFFFFFFFFFFFFBBFFFFFBBFFFFBBFB9/AFFFFF/BFF99BFFFF/
@M05620:45:000000000-G6HP7:1:1101:21129:7494 1:N:0:185
AAACCAAGCAGACACTCACCGCTCCCTCGCCACAGGCCAATAGTTTGTCCTCACTGAGTTGGCAACAAGTGGCTGCTGTGGCTGCCATTTTTCTGGTGATGGCCATCAGCTCCGACGAGGTCAGCTGGGGGGCTTTCTTTGTGTAAGCAACGAGAAACCTGAAAGAAGCATTTTTTAACTAAGTCCTGCTGAGTCATTCATGAGTTTTTAGCCGCCTTGCTTCTTCTCACAGACTCTCTACTCTCATGCCA
+
CCCCCCCFCFFFGGGGGGGGGGGGGGHHGGGGGHHHGGHHHHHHHHHHHHHHHHHHHHHHHHHHHHHHHHHHGHGGHHHHHHHGGHHHHHHHHHHHHHHHHHHHHHHHHHHHHGGGGGGGGHHHHHHHGGGGGGGGGGGGGGGGGGFFFFFFFFFFFFFFFFFFFFFFFFFFFFFFFFFFFFFFFFFFFFFFFFFFFFFFFFFFFFFFFFFFFFFFFFFFFFFFFFFFFFFFFFFFFFFFFFFFFFFFFFB
@M05620:45:000000000-G6HP7:1:1101:21108:7500 1:N:0:185
AAACCAAGCAGACACTCACCGCTCCCTCGCCACAGGCCAATAGTTTGTCCTCACTGAGTTGGCAACAAGTGGCTGCTGTGGCTGCCATTTTTCTGGTGATGGCCATCAGCTCCGACGAGGTCAGCTGGGGGGCTTTCTTTGTGTAAGCAACGAGAAACCTGAAAGAAGCATTTTTTAACTAAGTCCTGCTGAGTCATTCATGAGTTTTTAGCCGCCTTGCTTCTTCTCACAGACTCTCTACTCTCATGCCA
+
AAABBBBFAFFFFGGGGGGGEGGGGGHHGGGGGGHHGGHHHHHHHHHHHHHHHHHHHHHHHHHHHHHHHGGHGHGGHHHHHHHGGHHHHHHHHHHHHHGGFHHHHHHGHGHHHGGGGGGGGHHHHHGGDGCGGGGGGGGGGGBCFGFFFBFFFFBDFFFFFFFFFFFFFFFFFFFFFFFFFFFFFFFFFFFFFFBFFFFFFFFFFFFFFFFFF?AFFFFFFFFFFFFFFFFFFFFFFFFFFFFFFFF9FFF
@M05620:45:000000000-G6HP7:1:1101:8989:7503 1:N:0:185
ATCTCTATCTCCTAAAAACCTGTTTAGATTTGGAGATAGACCTTCAGGTTTTTCATCATTTTCTGCATGAATTATACATTGACCACGTTCCAGCGTGGTCAGTTTGCAGCATTCTGTTATTTTGTTTGACAGAGTGTCTTGTTGAGAACATATGTAGGACATGATTTTTTCCTGCAACAGGGAAAATAAAGTATAAGTTTTAAAGATTTATTCTTTAATAAAGGATCTCAAAGCCAGCTTTAGAAAAAGGA
+
CCCCCFFFFFFFGGGGGGGGGGHHHHHHHHHHHHHHHGHHHHHHHGHHHHHGGHHHHHHHHHHHHHHHHHHHHHHHHHHHHHHHHHGHHHHHHHGGGGHHHHHHHHHHHHHHHHHHHHHHHHHHHHHHHGHHHHHHHHHHHHHHHHHHHHHHHHHHHHHHHHHHHHHHHGHHHHHHHHHHHGGHGHHHHHHHHHHHHHHHHHHHHHHHHGHHHHHHHHHHHHHHHHHHHHHHHHHGHGHHHHGHGHHHGGH
@M05620:45:000000000-G6HP7:1:1101:12425:7527 1:N:0:185
AAACCAAGCAGACACTCACCGCTCCCTCGCCACAGGCCAATAGTTTGTCCTCACTGAGTTGGCAACAAGTGGCTGCTGTGGCTGCCATTTTTCTGGTGATGGCCATCAGCTCCGACGAGGTCAGCTGGGGGGCTTTCTTTGTGTAAGCAACGAGAAACCTGAAAGAAGCATTTTTTAACTAAGTCCTGCTGAGTCATTCATGAGTTTTTAGCCGCCTTGCTTCTTCTCACAGACTCTCTACTCTCATGCCA
+
AAAABBBFBFFFGFGGGGGGGGGGGGHHGGGGGHHHGGHHHHHHHHHHHHHHHHHHBGGHHHHHHHHAHHHHGHGGHHHHGHHGGHCGHHHHHHHHHHHHHGHHHHHHHHHHHGGGGGGGGHHHHHHHGGGGGGGGGGGGGGGGFGFFFFFFFFFFFFFFFFBFFFFFFBFFFFFFEFFFFFFFFFFFFFFFFFFFFFFFFFEFFFFFFFFFFFFFFFFFFFFFFFFFFFFFFFFFFFFFFFFFFFFFFF/
@M05620:45:000000000-G6HP7:1:1101:12439:7537 1:N:0:185
AAACCAAGCAGACACTCACCGCTCCCTCGCCACAGGCCAATAGTTTGTCCTCACTGAGTTGGCAACAAGTGGCTGCTGTGGCTGCCATTTTTCTGGTGATGGCCATCAGCTCCGACGAGGTCAGCTGGGGGGCTTTCTTTGTGTAAGCAACGAGAAACCTGAAAGAAGCATTTTTTAACTAAGTCCTGCTGAGTCATTCATGAGTTTTTAGCCGCCTTGCTTCTTCTCACAGACTCTCTACTCTCATGCCA
+
CCCCCCCFCFFFGGGGGGGGGGGGGGHHGGGGGHHHGGHHHHHHHHHHHHHFHHHHHHHHHHHHHHHHHHHHGHGGHHHHHHHGGHHHHHHHHHHHHHHHHHHHHHHHHHHHHGGGGGGGGHHHHHHHGGGGGGGGGGGGGGGGGGFFFFFFFFFFFFFFFFFFFFFFFFFFFFFFFFFFFFFFFFFFFFFFFFFFFFFFFFFFFFFFFFFFFFFFFFFFFFFFFFFFFFFFFFFFFFFFFFFFFFFFFFF
@M05620:45:000000000-G6HP7:1:1101:6463:7546 1:N:0:185
CATCCTGACCCTGAAGTACCCCGGCTTGATTTCTGACATTAGATCGGAAGAGCACACGTCTGAACTCCAGTCACGGACATTTATCTCGTATGCCGTCTTCTGCTTGAAAAAAAAAACAGTGCTGCAGACCGAGGCCCCCCTGAACCCCAAGTCCAACAGAGAGAAGAAGACTCAGGTGAGGCTCGGCCGACGCCCGTGCGCCTCCCGCCCTTTCCCCCGGCATTTTCTGCCCGGTTTGATTTCTGACTTTA
+
BBBBBFFFFFFFGGGGGGGGGGGEGGGGFGHHHGGGHHHFHHGHHGGEFGHHHHHHGGHHHGHHHHHGHHGHFGEAFGCHHF4EGEGCFEFBDF?EGHGGHEHDEGCGBFHEEG<//?222@2222<2@GFFD<->A-@@DC/<<:.DDAG0<GFFBCCH//..;9//;/B0000BFB099.;9B-.:-----B>-9A.-99AD.A.-99@F//;B..--;-9//9;/;/:..@-..9BF/BFF//9;99/
@M05620:45:000000000-G6HP7:1:1101:6140:7561 1:N:0:185
AAACCAAGCAGACACTCACCGCTCCCTCGCCCCAGGCCAATAGTTTGTCCTCACTGAGTTGGCAACAAGTGGCTGCTGTGGCTGCCATTTTTCTGGTGATGGCCATCAGCTCCGACGAGGTCAGCTGGGGGGCTTTCTTTGTGTAAGCAACGAGAAACCTGAAAGAAGCATTTTTTAACTAAGTCCTGCTGAGTCATTCATGAGTTTTTAGCCGCCTTGCTTCTTCTCACAGACTCTCTACTCTCATGCCA
+
BBBA@AACAFF4AFFBFBGGGGGGGGFHGEE2A2A2CEEHHCGHFHHHFDEFGCGDBFHHFBGEGGHHHFHHGGGGGFHGFHHFGGHGGHFFFHHGHH3GFHHH3FGHGGHHHG/EE//BDFFG1@<C??DB9-;F0FFGGB.B9//9BFF?ED.D//FFFFFFB/99FFFFFFF@9;BFBFF9FFFFFFFB./B9BF/:BFFFBBFFEFFEF.--;;;FFFFFFFF//;B/FF9FBFF//FBFB///::B
@M05620:45:000000000-G6HP7:1:1101:16854:7566 1:N:0:185
CATCCTGACCCTGAAGTACCCCGTCTTGATTTCTGACATTAGATCGGAAGAGCACACGTCTGAACTCCAGTCACGGACATTTATCTCGTATGCCGTCTTCTGCTTGAAAAAACACCCAGTGCTGCTGACCGAGGCCCCCCTGAACCCCAAGGCCAACAGAGAGAAGATGACTCAGGTGAGGCTCGGCCGACGCCCGTGCTCCTCCCGTCCTTTCCCCAGTCATTTTCTGCCCGGCTTGATTTCTGACATTA
+
AAAAAFFFFFFFGGGGGGGGGG?0AB0F31FEDAA2F1FAG1ABD0/A/EH0AFHH0EAABAF21GGEEG2A1DA/>E/FH222D220/B>021/>>>F221F11B0F11F@/?0/<??1BEGBEFCBGHCGCCCGGGGGCFHBHHGGFFFGHGGEEAFHHGAECHFHHHHFHFFGHHHGHEGFA-EBG@??@@@=-;AEFFFBBE-;;B9/:FFFFFBBB/B/BFF;BBBE--9@;@A;9;////;9FF/
@M05620:45:000000000-G6HP7:1:1101:6159:7569 1:N:0:185
AAACCAAGCAGACACTCACCGCTCCCTCGCCACAGGCCAATAGTTTGTCCTCACTGAGTTGGCAACAAGTGGCTGCTGTGGCTGCCATTTTTCTGGTGATGGCCATCAGCTCCGACGAGGTCAGCTGGGGGGCTTTCTTTGTGTAAGCAACGAGAAACCTGAAAGAAGCATTTTTTAACTAAGTCCTGCTGAGTCATTCATGAGTTTTTAGCCGCCTTGCTTCTTCTCACAGACTCTCTACTCTCATGCCA
+
ABBABBBFBFFFGGGGGGGGGGGGGGHHGGGEGFHFGGHHHHHHHHHHHHHHHHHHHHHHHHGHHHHHHHHHGHGGHGHHHHHGGHHHHHHHHHHGHHHHHHHHGHHHHHHHHGGGGCDGGHHHGHGGDGGGGGGGGGGGGGGGGGFFFFFFFFFFFFFFFEFFFFFFFFFFFFFFEEFFFFFFFFFFFFFFFFFBFFFFFFFFFFFFFFEFFDFFFFFFFFFFFFFFFFFFFFFFFFFFFFFFFFFFFF/
@M05620:45:000000000-G6HP7:1:1101:10494:7579 1:N:0:185
AAACCAAGCAGACACTCACCGCTCCCTCGCCACAGGCCAATAGTTTGTCCTCACTGAGTTGGCAACAAGTGGCTGCTGTGGCTGCCATTTTTCTGGTGATGGCCATCAGCTCCGACGAGGTCAGCTGGGGGGCTTTCTTTGTGTAAGCAACGAGAAACCTGAAAGAAGCATTTTTTAACTAAGTCCTGCTGAGTCATTCATGAGTTTTTAGCCGCCTTGCTTCTTCTCACAGACTCTCTACTCTCATGCCA
+
AA?ABBBFBFFFGGGGGFGGGGGGGGHHGGGGGGHHGGEHHHHHHHHHHHHHHHHHFHHHHGHHHHHFHHFHGHGGHFHHHHHGGHFHHHHHHHHHHHFHHHHHFHHHHHHHHGGGGGGGGGFHHHHHGGGGGGGGGGGGGGGGGGFFFFFFFFFFFFFFFFBFFFFFFFFFFFFFFFFFFFFFFFFFFFFFFFFFFFFFFFFFFFFFFFFFFFFFFFFFFFFFFFFFFFFFFFFFFFFFFFFFFFFFFF/
@M05620:45:000000000-G6HP7:1:1101:10512:7583 1:N:0:185
AAACCAAGCAGACACTCACCGCTCCCTCGCCACAGGCCAATAGTTTGTCCTCACTGAGTTGGCAACAAGTGGCTGCTGTGGCTGCCATTTTTCTGGTGATGGCCATCAGCTCCGACGAGGTCAGCTGGGGGGCTTTCTTTGTGTAAGCAACGAGAAACCTGAAAGAAGCATTTTTTAACTAAGTCCTGCTGAGTCATTCATGAGTTTTTAGCCGCCTTGCTTCTTCTCACAGACTCTCTACTCTCATGCCA
+
CCCCCCCFCFFFGGGGGGGGGGGGGGHHGGGGGHHHGGHHHHHHHHHHHHHHHHHHHHHHHHHHHHHHHHHHGHGGHHHHHHHFGHHHHHHHHHHHHHHHHHHHHHHHHHHHHGGGGGGGGHHHHHHHGGGGGGGGGGGGGGGGGGFFFFFFFFFFFFFFFFFFFFFFFFFFFFFFFFFFFFFFFFFFFFFFFFFFFFFFFFFFFFFFFFFFFDFFFFFFFFFFFFFFFFFFFFFFFFFFFFFFFFFFFFB
@M05620:45:000000000-G6HP7:1:1101:23914:7583 1:N:0:185
CATCCTGACCCTGAAGTACCCCGGCTTGATTTCTGACATTAGATCGGAAGAGCACACGTCTGAACTCCAGTCACGGACATTTATCTCGTATGCCGTCTTCTGCTTGAAAAAAAAAAAAGTTCAGCTGGGTGGCTTTCTTTGTGTCAGCAACTATCAACCTGACAGAAGCATTTTTTAACTCAGTCCTGCTGAGCCATTCCTGAGTTTTTAGCCGCCTTTCTTCTTCTCACAGACTCTCTACTCTCATGCCC
+
BBBBBFFFFFFFGGGGGGGGGGGEEEGGHHFHHHHGHHHHFHGHHHGGGEFFHHHGHGHHHGHHHFHHHHHHHFFEEFFHHHFHHDHHGFHGHFFEEGGDGHHHHHEHDF?E/>@//</11@1?FF<</0/-<FGFHBFDFD0<000<0/<C/00=<CFCH//0:://;:CCF0;-.0;;0900=FF0//00./9;BFF0B09/;;=0:./CB.9@9A/;;9B9FFFFBF/9/ABFFFF/:FFBF/:/;B/
@M05620:45:000000000-G6HP7:1:1101:10530:7584 1:N:0:185
AAACCAAGCAGACACTCACCGCTCCCTCGCCACAGGCCAATAGTTTGTCCTCACTGAGTTGGCAACAAGTGGCTGCTGTGGCTGCCATTTTTCTGGTGATGGCCATCAGCTCCGACGAGGTCAGCTGGGGGGCTTTCTTTGTGTAAGCAACGAGAAACCTGAAAGAAGCATTTTTTAACTAAGTCCTGCTGAGTCATTCATGAGTTTTTAGCCGCCTTGCTTCTTCTCACAGACTCTCTACTCTCATGCCA
+
AA3A3>4CAFFFGFEGFFGGGGGGGGCHGGGEECGFFGGDHGHHHHFGGHHHHHHEFFBFFGHHGHHHH5DGFHFGGHGEFHGGGHHHHHHHGHFHBGGBDFHHHHHBGFHHHGGCG?CG?B?FCBFHGGGGGGGGGGGGG9CCBFFFFFFCEFBFFFFFFFFEFEAFBFFFFFFFEFFBFFF;FFFB/FFFFBFBBFFBBFFF9FEFF.//;ADFD?FFFEFFFFFBFFFFF?FFF/BFF/FBBFBFFFF
@M05620:45:000000000-G6HP7:1:1101:15713:7584 1:N:0:185
CATCCTGACCCTGAAGTACCCCGGCTTGATTTCTGACATTAGATCGGAAGAGCACACGTCTGAACTCCAGTCACGGACATTTATCTCGTATGCCGTCTTCTGCTTGAAAAAAAAAAAAACCCATATAGCATCACGCCTTCTACCGCCCTAACCTTACCTACATCACTACCTATACCTATCTAATTCCACATAGCATCCACACCTCTATCACTTACTCCTACACGCTCTCCCCAGTCCGTTTCACTCGATCC
+
CCCCCFFFFFFFGGGGGGGGGGGGGGGGHHHHHHHHHHHHGHHHHHGGGGHHHHHHHGHHHGHHHHHHHHHHHGGGGGGHHHHHFHHHGGHGHHGGGHGHHEHHHHAFHHGEECCB<>/////001111=1<11.0.0.100==-----///.000;/00;/0:00:0//0000000000;0;00000;/000:000/0//../;:////::/::/9:////::;...://././//..//////;../..
@M05620:45:000000000-G6HP7:1:1101:17523:7691 1:N:0:185
AGATTACTGCAACAGTTCCCCCTGGACCTGGAAAAGTTTCTTGCCTGGCTTACAGAAGCTGAAACAACTGCCAATGTCCTACAGGATGCTACCCGTAAGGAAAGGCTCCTAGAAGACTCCAAGGGAGTAAAAGAGCTGATGAAACAATGGCAAGTAAGTCAGGCATTTCCGCTTTAGCACTCTTGTGGATCCAATTGAACAATTCTCAGCATTTGTACTTGTAACTGACAAGCCAGGGACAAAACAAAGAT
+
AAABBFFFDF4FGGGGGGGGGGGGHHHHHHFHFHHHHHHHHHHHHHHHHHHGHHHHHHHHHHHHHHHHHHHHHHHHHHHHHHHHHHHHHHFHHHGGFGHHHHHHHHHHGHHHHHHHHHHHFFDFEFEGH4GHHGHHHHFHH3FHHHHHHHHHHGHHHHHHHHHHHHHHHHGGGGGHHHHHHHHHHHHGGHHHHCGHHHFH0GGHHHHHHHHHHHHHHGHHHHHHHHGHFHHHHGGFGGGGGGBFFGGGFFG
@M05620:45:000000000-G6HP7:1:1101:17505:7692 1:N:0:185
AGATTACTGCAACAGTTCCCCCTGGACCTGGAAAAGTTTCTTGCCTGGCTTACAGAAGCTGAAACAACTGCCAATGTCCTACAGGATGCTACCCGTAAGGAAAGGCTCCTAGAAGACTCCAAGGGAGTAAAAGAGCTGATGAAACAATGGCAAGTAAGTCAGGCATTTCCGCTTTAGCACTCTTGTGGATCCAATTGAACAATTCTCAGCATTTGTACTTGTAACTGACAAGCCAGGGACAAAACAAAGAT
+
BBBBBFFFDF4FGGFGGGGGGGGGFHHHHGCGFFHHHHHHHHHHHHHHHHHFHHHHHHHHHHHHHHHHHHHHHHHHHHHHHHHHHHHHHHDGHHGGCGHHHHGH1GHHGHHGHHHHHHHHGH3FEGEGHFGHHGHHHHFGH3FGHHGHHHHHHGHHHHHHHHHHHHHHHHGGGGGHFHHHHHHHHHHGHHHHHFHHHGHH0GGHHHHHHHHHHHHHHHHHHHHHGHHHHHHGHGGGGGGGEF/CGGGGGGG
@M05620:45:000000000-G6HP7:1:1101:20781:7697 1:N:0:185
AAACCAAGCAGACACTCACCGCTCCCTCGCCACAGGCCAATAGTTTGTCCTCACTGAGTTGGCAACAAGTGGCTGCTGTGGCTGCCATTTTTCTGGTGATGGCCATCAGCTCCGACGAGGTCAGCTGGGGGGCTTTCTTTGTGTAAGCAACGAGAAACCTGAAAGAAGCATTTTTTAACTAAGTCCTGCTGAGTCATTCATGAGTTTTTAGCCGCCTTGCTTCTTCTCACAGACTCTCTACTCTCATGCCA
+
AAAAAAB?AFBFGFFGCGGGCGGGGGHH?EEGGHGHGGCGGCHGEHHHHDGHHHHHHHGGHGHHFHHHFGDFFFFGHFECFHFGEHFHFHFHHFHF@GFHFGHHHGGFDBBGHGGGC/B@CGGHGGHHDCCGGGGB0CFGGFFFFGFFFFFBFFFFFFFBABFBF/AFFFFFFFF?AFFBBFFFFFFFFFFFFBFFFFFFFFFFBBBFFEFBBABBFFFFFFFFFFFFEFFFFFFFFFFFFFFFFFFFFF/
@M05620:45:000000000-G6HP7:1:1101:20801:7701 1:N:0:185
AAACCAAGCAGACACTCACCGCTCCCTCGCCACAGGCCAATAGTTTGTCCTCACTGAGTTGGCAACAAGTGGCTGCTGTGGCTGCCATTTTTCTGGTGATGGCCATCAGCTCCGACGAGGTCAGCTGGGGGGCTTTCTTTGTGTAAGCAACGAGAAACCTGAAAGAAGCATTTTTTAACTAAGTCCTGCTGAGTCATTCATGAGTTTTTAGCCGCCTTGCTTCTTCTCACAGACTCTCTACTCTCATGCCA
+
DDCCCCCFDFFFGGGGGGGGGGGGGGHHGGGGGHHHGGHHHHHHHHHHHHHHHHHHHHHHHHHHHHHHHHHHGHGGHHHHHHHGGHHHHHHHHHHHHHHHHHHHHHHHHHHHHGGGGGGGFHHHHHHHGGGGGGGGGGGGGGGGGGFFFFFFFFFFFFFFFFFFFFFFFFFFFFHFFFFFFFFFFFFFFFFFFFFFFFFFFHHFFFFHFFFHFFFFFFFFHHHFFFFFFFFFFFFFFFFFFFFFFFFFFFB
@M05620:45:000000000-G6HP7:1:1101:11367:7702 1:N:0:185
AGATTACTGCAACAGTTCCCCCTGGACCTGGAAAAGTTTCTTGCCTGGCTTACAGAAGCTGAAACAACTGCCAATGTCCTACAGGATGCTACCCGTAAGGAAAGGCTCCTAGAAGACTCCAAGGGAGTAAAAGAGCTGATGAAACAATGGCAAGTAAGTCAGGCATTTCCGCTTTAGCACTCTTGTGGATCCAATTGAACAATTCTCAGCATTTGTACTTGTAACTGACAAGCCAGGGACAAAACAAAGAT
+
BBABCFFFDDBBGGFBFGGGGGGGFGHHHHHHHHHHGHHHHHHHHHHHHHH3BFGHHGHHHGHHHHHHHHHHHHHHHHHHDGFHHGHHHHFGHHGG@EGGFHFGHHHHGHHHHHHHHHHHFHHGEEGEFFHHHGHHHHGHHFGHHHHHHHHGHGHHHHHHHHHHGHHHHHGGGGGHHHHHHHHHHGHGHHHHGGHHHGHGFGHHHHHHHHHHHHHHGGHHHHHHHHHHFHHHHGGGGGGGGFFGGGGGGGF
@M05620:45:000000000-G6HP7:1:1101:17513:7709 1:N:0:185
AGATTACTGCAACAGTTCCCCCTGGACCTGGAAAAGTTTCTTGCCTGGCTTACAGAAGCTGAAACAACTGCCAATGTCCTACAGGATGCTACCCGTAAGGAAAGGCTCCTAGAAGACTCCAAGGGAGTAAAAGAGCTGATGAAACAATGGCAAGTAAGTCAGGCATTTCCGCTTTAGCACTCTTGTGGATCCAATTGAACAATTCTCAGCATTTGTACTTGTAACTGACAAGCCAGGGACAACACAAAGAT
+
A1AAAFFFFF1DGGBGGGGGGGGGGHHHHFAGHHHHHHHHHHHHHHHHHHHHHHFHHHHHHHHHHHHHHHHHHHHHHHHHGHHHHHHHHH2FGHGGEGHHHHFHHHHHGHHHHHHHHHHHFF1?/FEGH1GGHGHHHHGHH>GHHHHHHHHHHGHHHHHHHHHHHHHHHHGGGGGGFHFHHHHHHGHGHHHHH0DHFFHHHHHHHHHHGHHHHHHHGFHGHHHHHHHGHHHHHGGGGGEGEF.9CEEGGGF
@M05620:45:000000000-G6HP7:1:1101:20787:7716 1:N:0:185
AAACCAAGCAGACACTCACCGCTCCCTCGCCACAGGCCAATAGTTTGTCCTCACTGAGTTGGCAACAAGTGGCTGCTGTGGCTGCCATTTTTCTGGTGATGGCCATCAGCTCCGACGAGGTCAGCTGGGGGGCTTTCTTTGTGTAAGCAACGAGAAACCTGAAAGAAGCATTTTTTAACTAAGTCCTGCTGAGTCATTCATGAGTTTTTAGCCGCCTTGCTTCTTCTCACAGACTCTCTACTCTCATGCCA
+
ABBBBBBFBFFFGGGGGGGGFGGEGGHHGGGGGFGHGGHHHHHHHHGHHHHHGHHHHHHHFHHHHHHHFGHHGGFGHGHFHHHGGHHHHHHHHHHHHHGHHHHHHHHHHHHHHGGGGGGGGHHHHHHHGGGGGGGGGGGGGGGGGGFFFFFFFFFFFFFFFFFFFFFFFFFFFFFFFFFFEFFFFFFFFFFFFFFFFFFFFFEFFFFFFFFFFFFFFFFFFFFFFFFFFFFFFFFFFFFFFFFFFFFBFF/
@M05620:45:000000000-G6HP7:1:1101:8752:7768 1:N:0:185
AGATTACTGCAACAGTTCCCCCTGGACCTGGAAAAGTTTCTTGCCTGGCTTACAGAAGCTGAAACAACTGCCAATGTCCTACAGGATGCTACCCGTAAGGAAAGGCTCCTAGAAGACTCCAAGGGAGTAAAAGAGCTGATGAAACAATGGCAAGTAAGTCAGGCATTTCCGCTTTAGCACTCTTGTGGATCCAATTGAACAATTCTCAGCATTTGTACTTGTAACTGACAAGCCAGGGACAAAACAAAGAT
+
A1>AAFFFBF11BBGEGGGGGGGGHHHGHH0EHHHHHHHHFFHHHHHHHHHFHHGEFGHHHHHGHFGHHHHHGHHGGHHHHHFFHHHHHHFGGHGGGGHGHH00CGHHGHHGH11CFHHBGHGF/FCEH1FGFEHHHHFHHGFHHFHHFGFHFGHHGH2GGHHHHHHHFDEEGGGHBGHHHHGGHFGEHHHHHGFGHFGFHHG0DFGGHHGHFHHHFGHHGGFFHHFBFFHGHG/FG?AA.;CFGEGFGGF
@M05620:45:000000000-G6HP7:1:1101:8743:7785 1:N:0:185
AGATTACTGCAACAGTTCCCCCTGGACCTGGAAAAGTTTCTTGCCTGGCTTACAGAAGCTGAAACAACTGCCAATGTCCTACAGGATGCTACCCGTAAGGAAAGGCTCCTAGAAGACTCCAAGGGAGTAAAAGAGCTGATGAAACAATGGCAAGTAAGTCAGGCATTTCCGCTTTAGCACTCTTGTGGATCCAATTGAACAATTCTCAGCATTTGTACTTGTAACTGACAAGCCAGGGACAAAACAAAGAT
+
CCCCCFFFFFFFGGGGGGGGGGGGHHHHHHHHGHHHHHHHHHHHHHHHHHHHHHHHHHHHHHHHHHHHHHHHHHHHHHHHHHHHHHHHHHGHHHGGGGHHHHBGHHHHGHHHHHHHHHHHHHHGGHGGHHHHHGHHHHHHHHHHHHHHHHHHHGHHHHHHHHHHHHHHHHGGGGGHHHHHHHHHHGHGGHHHHBGHHHHHHHHHHHHHHHHHHHHHHGHHHHHHHHHHHHHHGGGGGGGGEF/AFGGGGGG
@M05620:45:000000000-G6HP7:1:1101:20562:7785 1:N:0:185
AAACCAAGCAGACACTCACCGCTCCCTCGCCACAGGCCAATAGTTTGTCCTCACTGAGTTGGCAACAAGTGGCTGCTGTGGCTGCCATTTTTCTGGTGATGGCCATCAGCTCCGACGAGGTCAGCTGGGGGGCTTTCTTTGTGTAAGCAACGAGAAACCTGAAAGAAGCATTTTTTAACTAAGTCCTGCTGAGTCATTCATGAGTTTTTAGCCGCCTTGCTTCTTCTCACAGACTCTCTACTCTCATGCCA
+
BCCCCABFCFFFGGGGGGGGGGGGGGGHGGGGGHHHGGHGHHHHHHHHGHHHHHHHHHGHHHHHHHHHHFGHGGGGHHHHHHGGGHHHHHHHHHHHHHGHHHHHHHHHHHHHHGGGGGDGDHHHHHHHGGGGGGGGGGGGGGGGGGFFFFFFFFFFFFFFFFFFFFFFFFFFFFFFFFFFFFFFFFFFFFFFFFFFFFFFFFFFFFFFFFFFFFFFFFFFFFFFFFFFFFFFFFFFFFFFFFFFFFFFFFB
@M05620:45:000000000-G6HP7:1:1101:12580:7792 1:N:0:185
AAACCAAGCAGACACTCACCGCTCCCTCGCCACAGGCCAATAGTTTGTCCTCACTGAGTTGGCAACAAGTGGCTGCTGTGGCTGCCATTTTTCTGGTGATGGCCATCAGCTCCGACGAGGTCAGCTGGGGGGCTTTCTTTGTGTAAGCAACGAGAAACCTGAAAGAAGCATTTTTTAACTAAGTCCTGCTGAGTCATTCATGAGTTTTTAGCCGCCTTGCTTCTTCTCACAGACTCTCTACTCTCATGCCA
+
ABBAABBFBFFFFGGGGGGGGGGGGFBFGGGGGHFHGGHHHGHGHHFHGFFFHHHHHHHHGFHHHHHHHGHHGEFGHHHHHHHGGHGHHHHHHHHGHHFHHHEGHHHHHHHHHGGGFGDGEHHHGHHHGGGGGGGGGGGGGGGGGGFFFFFFFFFFFFFFFFFFFFFFFFFFFFFFFFFFFFFFFFFFFFFFF9BBBFFFFFEFFFFFFEFFFFFFFFFFFFFFFFFFFFFFFFFFFFFFFFFFEFFFFFF
@M05620:45:000000000-G6HP7:1:1101:15475:7801 1:N:0:185
ATCTCTATCTCCTAAAAACCTGTTTAGATTTGGAGATAGACCTTCAGGTTTTTCATCATTTTCTGCATGAATTATACATTGACCACGTTCCAGCGTGGTCAGTTTGCAGCATTCTGTTATTTTGTTTGACAGAGTGTCTTGTTGAGAACATATGTAGGACATGATTTTTTCCTGCAACAGGGAAAATAAAGTATAAGTTTTAAAGATTTATTCTTTAATAAAGGATCTCAAAGCCAGCTTTAGAAAAAGGA
+
DDCCCFFFFFFFGGGGGGGGGGHHHHHHHHHHHHHHHHHHHHHHHHHHHHHGGHHHHIIIIHHHHHHHHHHHHHHHHHHHHHHHHHGHHHHHHHGGGGHHHHHHHHHHHHHHHHHHHHHHHHHHHHHHHHHHHHHHHHHHHHHHHHHHHHHHHHHHHHHHHHHHHHHHHGHHHHHHHHHHHGGHHHHHHHHHHHHHHHHHHHHHHHHHHHHHHHHHHHHHHHGHHHHHHHHHHHHHHGHHHHHHHHHHGGG
@M05620:45:000000000-G6HP7:1:1101:13492:7804 1:N:0:185
ATCTCTATCTCCTAAAAACCTGTTTAGATTTGGAGATAGACCTTCAGGTTTTTCATCATTTTCTGCATGAATTATACATTGACCACGTTCCAGCGTGGTCAGTTTGCAGCATTCTGTTATTTTGTTTGACAGAGTGTCTTGTTGAGAACATATGTAGGACATGATTTTTTCCTGCAACAGGGAAAATAAAGTATAAGTTTTAAAGATTTATTCTTTAATAAAGGATCTCAAAGCCAGCTTTAGAAAAAGGA
+
BBBBBFFFFFFFGGGGGGGGGGHHHHHGHHHHHHGHHHHHHHHHHHHHHHHGGHHHHHHHHHHHHHGHHHHHHHHHHHHHHHHHHHGHHHHHHHGGGGHHHHHHHHHHHHHHHHHHHHHHHHHHHHHHHHHHHHHHHHHHHHHHHHHGHHHHHHHHHHHHHHHHHHHHHGHHHHHHGHHHHGGHHHGGGHHHHHGHHGHHHHHHHHHHHHHHHHHHHHHHDGHHHHGHHHHHHGHEHGHHHHGFHHHHGGG
@M05620:45:000000000-G6HP7:1:1101:7900:7811 1:N:0:185
ATCTCTATCTCCTAAAAACCTGTTTAGATTTGGAGATAGACCTTCAGGTTTTTCATCATTTTCTGCATGAATTATACATTGACCACGTTCCAGCGTGGTCAGTTTGCAGCATTCTGTTATTTTGTTTGACAGAGTGTCTTGTTGAGAACATATGTAGGACATGATTTTTTCCTGCAACAGGGAAAATAAAGTATAAGTTTTAAAGATTTATTCTTTAATAAAGGATCTCAAAGCCAGCTTTAGAAAAAGGA
+
CCCCCFFFFFFFGGGGGGGGGGHHHHHHHHHHHGHHHHHHHHHHHHHHHHHGGHHHHHHHHIHHIHHHHHHHHHHHHHHHHHHHHHGHHHHHHHGGGGHHHHHHHHHHHHHHHHHHHHHHHHHHHHHHHHHHHHHHHHHHHHHHHHHHHHHHHHHHHHHHHHHHHHHHHGHHHHHHHHHHHGGHHHHHHHHHHHHHHHHHHHHHHHHHHHHHHHHHHHHHHHHHHHHHHHHHHHHHHGHHHHHHHHHHGGH
@M05620:45:000000000-G6HP7:1:1101:15476:7819 1:N:0:185
ATCTCTATCTCCTAAAAACCTGTTTAGATTTGGAGATAGACCTTCAGGTTTTTCATCATTTTCTGCATGAATTATACATTGACCACGTTCCAGCGTGGTCAGTTTGCAGCATTCTGTTATTTTGTTTGACAGAGTGTCTTGTTGAGAACATATGTAGGACATGATTTTTTCCTGCAACAGGGAAAATAAAGTATAAGTTTTAAAGATTTATTCTTTAATAAAGGATCTCAAAGCCAGCTTTAGAAAAAGGA
+
CCBCCFFFFFFFGGGGGGGGGGHHHHHGHHHHHGHHHHHHHHHHHHHHHHHGGHHHHHHHHHHHHHHHHFGHHHHHHHHHHHHHHHGGHHFHHHGGGGHHHHHHHHHHHHHHHHHHHHHHHHHHHHHHHHHHHHHHHHHHHHHHHHHHHHHHHHHHHHHHHHHHHHHHHGHHHHHGHHGHHGGGHHHHHHHHHHHHHHHHHGHHHHHHHHHHHHHHGHHHFDGHHHGHHHHHHHHHHGHHHHHHHHGHGGH
@M05620:45:000000000-G6HP7:1:1101:13499:7820 1:N:0:185
ATCTCTATCTCCTAAAAACCTGTTTAGATTTGGAGATAGACCTTCAGGTTTTTCATCATTTTCTGCATGAATTATACATTGACCACGTTCCAGCGTGGTCAGTTTGCAGCATTCTGTTATTTTGTTTGACAGAGTGTCTTGTTGAGAACATATGTAGGACATGATTTTTTCCTGCAACAGGGAAAATAAAGTATAAGTTTTAAAGATTTATTCTTTAATAAAGGATCTCAAAGCCAGCTTTAGAAAAAGGA
+
BCABBFFFFFFFGGGGGGGGGGHHGHHHHHHHHGHHHHHHHHHHHHHHHHHGGHHHHHHIIIHHIHHHHHHHHHHGHHHHHHGHHHGHHHHHHGGFGGGHHGGHHHHHHHHHHHHHHHHHHHHHGFHHHGGHHHGGGHHHHHHHGHHHHHHHHHHHHHHHHHHHHHHHHGHHHHHHHHHHHGGHGHHHHHHGHHHGHFGHHHHHHHHHHHGHHHHHHHHHHHHHHHGHHGHHHHHHHGHHHHHHGHGHGGG
@M05620:45:000000000-G6HP7:1:1101:17564:7827 1:N:0:185
CATCCTGACCCTGAAGTACCCCGGCTTGATTTCTGACATTAGATCGGAAGAGCACACGTCTGAACTCCAGTCACGGACATTTATCTCGTATGCCGTCTTCTGCTTGAAAAAAAAAAAAAACACACTTAACAATTCCCACCTTCCCTACCTATCCCAACAGAATAATTTCACTAACCTTCCCCTCTCCCGACAACTCCCGCTCTCCCGCCTCTTCTTCGTATCTCCTCCTTACCCTCCTCTCATCCGCCTTC
+
DDDDDFFFFFFFGGGGGGGGGGGGGGGGHHHHHHHHHHHHHHHHHHGGGGHHHHHHHGHHHGHHHHHHHHHHHHGGGGGHHHHHHHHHGGHHHHGGGHGHHHHHHHHHFHHEEBB//>>///<.>0111>11111111...00/<00..0000/<0/..//0:00000<0000<0.000//:/.////.<---<000..--<.0/<.-9..:0000:.///.0000<//000</0../:0/:000..9..0
@M05620:45:000000000-G6HP7:1:1101:15849:7851 1:N:0:185
CATCCTGACCCTGAAGTACCCCGGCTTGATTTCTGACATTAGATCGGAAGAGCACACGTCTGAACTCCAGTCACGGACATTTATCTCGTATGCCGTCTTCTGCTTGAAAAAAAAAAAACCTCCTCGAACTCACGACCTCATGTCCCTATTTCCTCCCCCCCTTCTCGTACTGTAAGCCCTCCTGCCTACAAACCTGTCCGTTTTGTGCTCCCTACTCATCAGGCTCTAGCCAGTTACAAGGTCATCCTACC
+
BBBBBFFFFFFFGGGGGGGGGGGGGGGGHHHHHHGFHHHHHHHHHHGGGGHHHHHHHGHHHGHHHHHHHHHHHGGGGGGHHHHHGHHHGGHHHHGGGHGHHFHHHHHHHHAE<B@B/<</00/00//00<111..--.</0000000000000<0/...---./09.....0000;0/./..///.00////.././//..:/....9///.././////9///;.//////./////9/./////9///.
@M05620:45:000000000-G6HP7:1:1101:25321:7859 1:N:0:185
AAACCAAGCAGACACTCACCGCTCCCTCGCCACAGGCCAATAGTTTGTCCTCACTGAGTTGGCAACAAGTGGCTGCTGTGGCTGCCATTTTTCTGGTGATGGCCATCAGCTCCGACGAGGTCAGCTGGGGGGCTTTCTTTGTGTAAGCAACGAGAAACCTGAAAGAAGCATTTTTTAACTAAGTCCTGCTGAGTCATTCATGAGTTTTTAGCCGCCTTGCTTCTTCTCACAGACTCTCTACTCTCATGCCA
+
BBBBBBBFBFFFGGGGGGGGGGGGGGHHGGGGGHHHGGHGHHHHHHHHHHGHHHHHHHHHHHHHHHHHHHHFGHGGHGHHHHHGGHFHHHHHHHHHHHHHHGHHHHHHHHHHHGGGGCGGFHHHHHHHGGGGGGGGGGGGGFGGGGFFFFFFFFFFFFFFFFFFFFFFFFFFFFFFFFFFFFFFFFFFFFFFFBFFFFFFFFFFFFFFFFFFFFFFFFFFFFFFFFFFFFFFFFFFFFFFFFFFFFFBFF9
@M05620:45:000000000-G6HP7:1:1101:22253:7873 1:N:0:185
CATCCTGACCCTGAAGTACCCCGGCTTGATTTCTGACATTAGATCGGAAGAGCACACGTCTGAACTCCAGTCACGGACATTTATCTCGTATGCCGTCTTCTGCTTGAAAAAAAAAAATATTTTTTTTTCCCTCTTCTCTTTTTCCTCCCCTCTTTCGCACCTTCTTTTTCCCTGCCCCCTTCACAATCCCGTCTCATTTTTCCCTCTTTCTTCTTTCCTACACCCTCTCCCCTCCCTCTTTCTCCCCATGC
+
BBBBBFFFFFFFGGGGGGGGGGGGGGGFHHHHHHHHHHHHHHFHHHGGGGGHGHHGHGHHHGHFHFHHHHHHHHGGGGGHHHHFEEGHGGGHHHGGGHGGFHGHHHHHFHF<<<><<<222222//->0<110010=<<G=00/000<.././<0;...:-/0:00900/0:C0....--9/0:00://0..;..9////9B/BB../9//::9BFFBB/9/./.;9.9/;..;:9...///////;..//
@M05620:45:000000000-G6HP7:1:1101:23946:7916 1:N:0:185
AAACCAAGCAGACACTCACCGCTCCCTCGCCACAGGCCAATAGTTTGTCCTCACTGAGTTGGCAACAAGTGGCTGCTGTGGCTGCCATTTTTCTGGTGATGGCCATCAGCTCCGACGAGGTCAGCTGGGGGGCTTTCTTTGTGTAAGCAACGAGAAACCTGAAAGAAGCATTTTTTAACTAAGTCCTGCTGAGTCATTCATGAGTTTTTAGCCGCCTTGCTTCTTCTCACAGACTCTCTACTCTCATGCCA
+
A3AAABBFBFFFGGGGGGGGCFGGGGHHGGGGGHHHGGHHHFHHHHHHDHHHHHHHHHHHHHHHHHHHHHHHGHGGHHHHGHHEFHHHHHHHHHHHHHHHHGHHEHHHHHHHHGGGGGGGEHFHHHHHGGGGGGGGGGGGGGGGGGFFFFFFFFFFFFFFFFFFFFFFFFFFFFFFEFFFFFFFFFFFFFFFFBFFFFFFFFFFFFFFFFFFFFFFFFFFFFFFFFFFFFBB/FFFFFFFFFFFFFFFFF/
@M05620:45:000000000-G6HP7:1:1101:23927:7916 1:N:0:185
AAACCAAGCAGACACTCACCGCTCCCTCGCCACAGGCCAATAGTTTGTCCTCACTGAGTTGGCAACAAGTGGCTGCTGTGGCTGCCATTTTTCTGGTGATGGCCATCAGCTCCGACGAGGTCAGCTGGGGGGCTTTCTTTGTGTAAGCAACGAGAAACCTGAAAGAAGCATTTTTTAACTAAGTCCTGCTGAGTCATTCATGAGTTTTTAGCCGCCTTGCTTCTTCTCACAGACTCTCTACTCTCATGCCA
+
DCCDDDDFCFFFGGGGGGGGGGGGGGHHGGGGGHHHGGHHHHHHHHHHHHHHHHHHHHHHHHHHHHHHHHHHGHGGHHHHHHHGGHHHHHHHHHHHHHHHHHHHHHHHHHHHHGGGGGGGGHHHHHHHGGGGGGGGGGGGGGGGGGFFFFFFFFFFFFFFFFFFFFFFFFFFFFHFFFHHHFFFFHFFFFFHFFFFFFFFHHFFFFFFFFFFFFFFFFFFHHFFFFFFFFFFFFFFFFFFHFFHFFFHHFF
@M05620:45:000000000-G6HP7:1:1101:27346:7928 1:N:0:185
AAACCAAGCAGACACTCACCGCTCCCTCGCCACAGGCCAATAGTTTGTCCTCACTGAGTTGGCAACAAGTGGCTGCTGTGGCTGCCATTTTTCTGGTGATGGCCATCAGCTCCGACGAGGTCAGCTGGGGGGCTTTCTTTGTGTAAGCAACGAGAAACCTGAAAGAAGCATTTTTTAACTAAGTCCTGCTGAGTCATTCATGAGTTTTTAGCCGCCTTGCTTCTTCTCACAGACTCTCTACTCTCATGCCA
+
AAAAAAAFAF1CF1FGGFGG0EEGGGGFAEGCE00/FFC/BEDH2GFHHHHHFHHDE1ABA1BFGHGHH1DGGHCFH1@>FBF/FHGDHHHHH@@FBFHHFFHHHHHHHHHHHGGGGGCCFHGHHGHHGGGGGGGGGGGGGGBFGFFFFFF@FFFFFFFFFFBBFFFBFFFFFFF@FFFFFF/BFFFFFFFFFFFFFFFFFFB:BFFFFFFFFA@@FFFFFFFFFFFFFFFFFFFFFFFFFFFFFFFFFFF
@M05620:45:000000000-G6HP7:1:1101:27367:7932 1:N:0:185
AAACCAAGCAGACACTCACCGCTCCCTCGCCACAGGCCAATAGTTTGTCCTCACTGAGTTGGCAACAAGTGGCTGCTGTGGCTGCCATTTTTCTGGTGATGGCCATCAGCTCCGACGAGGTCAGCTGGGGGGCTTTCTTTGTGTAAGCAACGAGAAACCTGAAAGAAGCATTTTTTAACTAAGTCCTGCTGAGTCATTCATGAGTTTTTAGCCGCCTTGCTTCTTCTCACAGACTCTCTACTCTCATGCCA
+
CCCCCCDFCFFFGGGGGGGGGGGGGGHHGGGGGHHHGGHHHHHHHHHHHHHHHHHHHHHHHHHHHHHHHHHHGHGGHHHHHHHGGHHHHHHHHHHHHHHHHHHHHHHHHHHHHGGGGGGGGHHHHHHHGGGGGGGGGGGGGGGGGGFFFFFFFFFFFFFFFFFFFFFFFFFFFFHFFFHHHFFFHFFFFFFHFFFFFFFFFFFFFFFFFFFFFFFFFFFFHHFFFFFFFFFFFFFFFFFFHFFHFFHFFFB
@M05620:45:000000000-G6HP7:1:1101:8614:7938 1:N:0:185
ATCTCTATCTCCTAAAAACCTGTTTAGATTTGGAGATAGACCTTCAGGTTTTTCATCATTTTCTGCATGAATTATACATTGACCACGTTCCAGCGTGGTCAGTTTGCAGCATTCTGTTATTTTGTTTGACAGAGTGTCTTGTTGAGAACATATGTAGGACATGATTTTTTCCTGCAACAGGGAAAATAAAGTATAAGTTTTAAAGATTTATTCTTTAATAAAGGATCTCAAAGCCAGCTTTAGAAAAAGGA
+
CCCCCFFFFFFFGGGGGGGGGGHHHHHHHHHHHHHHHHHHHHHHHHHHHHHGGHHHHIHHHHHHHHHHHHHHHHHHHHHHHHHHHHGHHHHHHHGGGGHHHHHHHHHHHHHHHHHHHHHHHHHHHHHHHHGHHHHHHHHHHHHHHHGHHHHHHHHHHHHHHHHHHHHHHGHHHHGHGHHHHGGGHHHHGHHHHHHHHGGHHHGHHHHHHHHHHHHHHHHHGFHHHHHHHFFFHHHHHGHHHHHHGFHGGGG
@M05620:45:000000000-G6HP7:1:1101:14216:7983 1:N:0:185
AAACCAAGCAGACACTCACCGCTCCCTCGCCACAGGCCAATAGTTTGTCCTCACTGAGTTGGCAACAAGTGGCTGCTGTGGCTGCCATTTTTCTGGTGATGGCCATCAGCTCCGACGAGGTCAGCTGGGGGGCTTTCTTTGTGTAAGCAACGAGAAACCTGAAAGAAGCATTTTTTAACTAAGTCCTGCTGAGTCATTTATGAGTTTTTAGCCGCCTTGCTTCTTCTCACAGACTCTCTACTCTCATGCCA
+
BBAAB@AFBFCFGGGGGGGGEGEGGFHHGGGFEGHHGGDEFGFHFGGHFHGHHHDFFHHDGHHHFHHHHFFFFCFGHCGFGHHGGHEHHHHHHHHHHHFGHHHGHHHHHHGFHGGGGGGGCGHHHHHHGGGGGGGGGGGGGGGGGGFFFFFFFFFFFFFFFFFFFFFFFFFFFFFFFFFFFFFFFFFFFFFFFBFFFFBFFFFFFFFFFFFFFFFFFFFFFFFFFFFFFFFFFFFFFFFFFFFFFFFFFF/
@M05620:45:000000000-G6HP7:1:1101:15277:8015 1:N:0:185
CATCCTGACCCTGAAGTACCCCGGCTTGATTTCTGACATTAGATCGGAAGAGCACACGTCTGAACTCCAGTCACGGACATTTATCTCGTATGCCGTCTTCTGCTTGAAAAAAAAAAAACAAAACGACAGAGCAAGAATATGTACTGAGTTCTAGTTTAGTTATGCAGGAACGTGTCAATACGCTTGTGTTAAGGATGCTGTAATAGAACGGGTAGTGTTGAGGAACATGAAATGGTTTTCGGAATATGTAG
+
CCCCCFFFFFFFGGBGGGGGGGGGGGGGHHHHHHHGHGHHHHHHHHGGGGHGHHHHHGHHHGHHHHHHHHHHHHGGGGGHHHHHHHHHGGHHHHGGGGGHHGHHHHHHHHHE>CCB<<//?000///--00010000>100<00000000=0000000000000000../....//0000/.....;0//0;0000//00;000;0000...--.////./////./////9/////../--...///://
@M05620:45:000000000-G6HP7:1:1101:15257:8025 1:N:0:185
CATCCTGACCCTGAAGTACCCCGGCTTGATTTCTGACATTAGATCGGAAGAGCACACGTCTGAACTCCAGTCACGGACATTTATCTCGTATGCCGTCTTCTGCTTGAAAAAAAAAAACAAAAATAATTGTTATTTTAATGGATTTTTGTTTAAGTGTTCCAGCTCCTGCTTCGTTATATCTAAACATATGTTTTCAGTTTGTAGAGTCATACAGTAACATTCCAGAGGATTTTATGGTCAAGTAACGATTC
+
CCABBFFFFFFFGGGGGGGGGGGGGGGGHHHHHHHHHHHHHHGHHHGGGGGHHHHHHGHHHGFHHHHHHHHHHHGGGGGHHHHHFBGHGGHGHHGFGHGHHHHHHHEFGHHEEBCB</?/00/01?1@1111111111111111111<0001110=000000/0//////00-//..;00;000/00;00000/0009B00;000009000000000000000000.../000;////9///;///..../
@M05620:45:000000000-G6HP7:1:1101:13047:8053 1:N:0:185
AAACCAAGCAGACACTCACCGCTCCCTCGCCACAGGCCAATAGTTTGTCCTCACTGAGTTGGCAACAAGTGGCTGCTGTGGCTGCCATTTTTCTGGTGATGGCCATCAGCTCCGACGAGGTCAGCTGGGGGGCTTTCTTTGTGTAAGCAACGAGAAACCTGAAAGAAGCATTTTTTAACTAAGTCCTGCTGAGTCATTCATGAGTTTTTAGCCGCCTTGCTTCTTCTCACAGACTCTCTACTCTCATGTCA
+
AA?AABBFAFFFGFFGGGGGGGGGGGHHGGGGGHGHGGHHHHHHHHHHHHHDHHHHHHHHHHHHHHHHHHHHGHGGHHHHGHGFGHHHHHHHHHHHHGBGHGHHHHHHHHHHHGGGGGGGDHHHEHHHGGCGGGGGGGGGGCFGGGFFFFFBFFFFFFFFFFFFFFFFFFFFFFFBFFFFFFFFFFFFFFFEFBFFFFFF;FFFFFFFFFFFFFBBFFFFFFFFFFFFFFFFFFFFFFFFFFFFFEFFFFF
@M05620:45:000000000-G6HP7:1:1101:24212:8055 1:N:0:185
AAACCAAGCAGACACTCACCGCTCCCTCGCCACCGGCCAATAGTTTGTCCTCACTGAGTTGGCAACAAGTGGCTGCTGTGGCTGCCATTTTTCTGGTGATGGCCATCAGCTCCGACGAGGTCAGCTGGGGGGCTTTCTTTGTGTAAGCAACGAGAAACCTGAAAGAAGCATTTTTTAACTAAGTCCTGCTGAGTCATTCATGCGTTTTTAGCCGCCTTGCTTCTTCTCACAGACTCTCTACTCTCATGCCC
+
BA>ABBBFBFFFGGGGGGGGGGGEGFHH?EGFG2BEEEEFFFFGGHGHHHHHHGHHHHHHHGHFFHEGHHGHGHGGHFGHHHHGEHHHGHHHHHGBG0?FB3GHHHGHHGHHHGGGCDCC<GHHHHHHFGGGGGGGGFFFFBFFFFFFFFFBFDAFFFFF?/F/FFFFFBBFFFFB9FFFFFFFFFFFFFBBFFFFFFFFFE/.;;BEEAFFFDBBFFBBFFFFFFFFFF9BBFFFFFFFFFFFF/B9BF/
@M05620:45:000000000-G6HP7:1:1101:9309:8062 1:N:0:185
ATCTCTATCTCCTAAAAACCTGTTTAGATTTGGAGATAGACCTTCAGGTTTTTCATCATTTTCTGCATGAATTATACATTGACCACGTTCCAGCGTGGTCAGTTTGCAGCATTCTGTTATTTTGTTTGACAGAGTGTCTTGAGAACATATGTAGGAGATGATTTTTTCCTGCAACAGGGAAAATAATGTATAAGTTTTAATGATTTATTCTTTATTAATGGATCTCAACGCCAGCTTTAGTAGAAGGAAGA
+
DDDDDFFFFFFFGGGGGGGGGGHHHHHHHHHHHHHHHHHHHHHHHHHHHHHGGHHHHIHHHHHHIHHHHHHHHHHHHHHHHHHHHHGHHHHHHHGGGGHHHHHHHHHHHHHHHHHHHHHHHHHHHHHHHHHHHHHHHHHHH43/D3B?34444D3F3/2?FH3?GHG22D2F22@G2/?/0/?=GH1=1@11H1111@1111><1<1>H1HH111>HH000<0000<0/.--.:<00000:<0CGB.</CF
@M05620:45:000000000-G6HP7:1:1101:13034:8064 1:N:0:185
AAACCAAGCAGACACTCACCGCTCCCTCGCCACAGGCCAATAGTTTGTCCTCACTGAGTTGGCAACAAGTGGCTGCTGTGGCTGCCATTTTTCTGGTGATGGCCATCAGCTCCGACGAGGTCAGCTGGGGGGCTTTCTTTGTGTAAGCAACGAGAAACCTGAAAGAAGCATTTTTTAACTAAGTCCTGCTGAGTCATTCATGAGTTTTTAGCCGCCTTGCTTCTTCTCACAGACTCTCTACTCTCATGCCA
+
CCCCCCCFCFFFGGGGGGGGGGGGGGHHGGGGGHHHGGHHHHHHHHHHHHHFHHHHHHHHHHHHHHHHHHHHGHGGHHHHHHHGGHHHHHHHHHHHHHHHHHHHHHHHHHHHHGGGGGGGFHHHGHHHGGGGGGGGGGGGGGGGGGFFFFFFFFFFFFFFFFFFFFFFFFFFFFFFFFFFFFFFFFFFFFFFFFFFFFFFFFFFFFFFFFFFFFFFFFFFFFFFFFFFFFFFFFFFFFFFFFFFFFFF0FB
@M05620:45:000000000-G6HP7:1:1101:24209:8075 1:N:0:185
AAACCAAGCAGACACTCACCGCTCCCTCGCCACAGGCCAATAGTTTGTCCTCACTGAGTTGGCAACAAGTGGCTGCTGTGGCTGCCATTTTTCTGGTGATGGCCATCAGCTCCGACGAGGTCAGCTGGGGGGCTTTCTTTGTGTAAGCAACGAGAAACCTGAAAGAAGCATTTTTTAACTAAGTCCTGCTGAGTCATTCATGAGTTTTTAGCCGCCTTGCTTCTTCTCACAGACTCTCTACTCTCATGCCA
+
CCCCDCCFDFFFGGGGGGGGGGGGGGHHGGGGGHHHGGHHHHHHHHHHHHHHHHHHHHGHHHHHHHHHHGHHGHGGHHHHHHHGGHHHHHHHHHHHHHHHHHHHHHHHHHHHHGGGGGGGGHHHHHHHGGGGGGGGGGGGGGGGGGFFFFFFFFFFFFFFFFFFFFFFFFFFFFHFFFFHHFFFFFFFFFFFFFFFFFFFFFFFFFFFFFFFFFFFFFFFHHHFFFHFFFFFFFFFFFFHHFFFFFFFFFF
@M05620:45:000000000-G6HP7:1:1101:19566:8075 1:N:0:185
CATCCTGACCCTGAAGTACCCCGGCTTGATTTCTGACATTAGATCGGAAGAGCACACGTCTGAACTCCAGTCACGGACATTTATCTCGTATGCCGTCTTCTGCTTGAAAAAAAAAAAACAAAAAAAAACAGATAATAAAATGAATACCTTACACACACCGGAACAAGAAGTCAATGCATAAATGCGGCGCTATCGCAGGGCGTGTCAAATAGTATGGCACGGTAGAAATGCCAGAGTGAGAGAGTGTCTCC
+
DDDDDFFFFFFFGGGGGGGGGGGGGGGGHHHHHHHHHHHHHHHHHHGDGGHHHHHHHGHHHGHHHHHHHHHHHHGGGGGHHHHHHHHHGGHHHHGGGHGHHHHHHHHHHHGGGGGD>>/?/00//->-..</0000000000<00000<<00<00....9----//////000000000<00<00.--<--9./<.<.--.---./:000000000/./0.-...0:0:0000:..000000..0000000
@M05620:45:000000000-G6HP7:1:1101:17448:8108 1:N:0:185
ATCTCTATCTCCTAAAAACCTGTTTAGATTTGGAGATAGACCTTCAGGTTTTTCATCATTTTCTGCATGAATTATACATTGACCACGTTCCAGCGTGGTCAGTTTGCAGCATTCTGTTATTTTGTTTGACAGAGTGTCTTGTTGAGAACATATGTAGGACATGATTTTTTCCTGCAACAGGGAAAATAAAGTATAAGTTTTAAAGATTTATTCTTTAATAAAGGATCTCAAAGCCAGCTTTAGAAAAAGGA
+
CCCCCFFFFFFFGGGGGGGGGGHHHHHHHHHHHHHHHHHHHHHHHHHHHHHGGHHHHHHHHHHHHHHHHHHHHHHHHHHHHHHHHHGHHHHHHHGGGGHHHHHHHHHHHHHHHHHHHHHHHHHHHHHHHHHHHHHHHHHHHHHHHHHHHHHHHHHHHHHHHHHHHHHHHGHHHHHHHHHHHGGHHHHHGHHHHHHHHHHHHHHHHGHHHHHHHHHHHHHHHHHHHHHHHHHHHHHHHGHHHHHHHHHGGGG
@M05620:45:000000000-G6HP7:1:1101:23974:8140 1:N:0:185
AAACCAAGCAGACACTCACCGCTCCCTCGCCACAGGCCAATAGTTTGTCCTCACTGAGTTGGCAACAAGTGGCTGCTGTGGCTGCCATTTTTCTGGTGATGGCCATCAGCTCCGACGAGGTCAGCTGGGGGGCTTTCTTTGTGTAAGCAACGAGAAACCTGAAAGAAGCATTTTTTAACTAAGTCCTGCTGAGTCATTCATGAGTTTTTAGCCGCCTTGCTTCTTCTCACAGACTCTCTACTCTCATGCCA
+
CCCBCCCFCFFFGGGGGGGGGGGGGGHHGGGGGHHHGGHHHFHHHHHHHHHHHHHHGHHHHHHGHHHGHHFHGHGGHHHHHHHGGHHHHHHHHHHHHHGHHHHHHHHHHHHHHGGGGGGGGHHHHHHHGFGGGGGGGGGGGGGGGGFFFFFFFFFFFFFFFFFFFFFFFFFFFFFFFFFFFFFFFFFFFFFFFFFFFFFFFFFFFFFFFFFFFFFFFFFFFFFFFFFFFFFFFFFFFFFFFFFFFFFFFF/
@M05620:45:000000000-G6HP7:1:1101:5970:8146 1:N:0:185
ATCTCTATCTCCTAAAAACCTGTTTAGATTTGGAGATAGACCTTCAGGTTTTTCATCATTTTCTGCATGAATTATACATTGACCACGTTCCAGCGTGGTCAGTTTGCAGCATTCTGTTATTTTGTTTGACAGAGTGTCTTGTTGAGAACATATGTAGGACATGATTTTTTCCTGCAACAGGGAAAATAAAGTATAAGTTTTAAAGATTTATTCTTTAATAAAGGATCTCAAAGCCAGCTTTAGAAAAAGGA
+
CDDDCFFFFFFFGGGGGGGGGGHHHHHHHHHHHGHHHHHHHHHHHHHHHHHGGHHHHHIHHHIHIHHHHHHHHHHHHHHHHHHHHHGHHHHHHHGGGGHHHHHHHHHHHHHHHHHHHHHHHHHHHHHHHHHHHHHHHHHHHHHHHHHHHHHHHHHHHHHHHHHHHHHHHGHHHHHHHHHHHGGHHHHHHHHHHHHHHHHHHHHHHHHHHHHHHHHHHHHHHHHHHHHHHHHHHGHHHGHHHHHHHHHHGGH
@M05620:45:000000000-G6HP7:1:1101:11225:8159 1:N:0:185
TACCTGTACTGGGGAAGCATTTGAATATCCCCCCATGGTGATGGGGACGGAGAACTGCTCCATAAACACAGGCAACGTGCCTAACTTTCCCGGGAAGATGAAGTCAAAGAGCGACCACAGCTCTTCGGAGGTTATTTTGCATCGGTGAGCCAGACAGAATGATCCGATGAGGGGTGCGAAACTATTTGAGGAAAGGAAGCACCTTTTTATTAAATTTACCTTTTAGCAATCGCCATTCCTACCCTAAAGAT
+
BBBBBFFFFFFFGGGGGGGGGGHHHHHHHHHGGGGHHHGHHHHHHGGGGGGGGHHHHHHHHHHGHHHHHHHHGHHHGHHHHHHHHHHHHHHGGGGGGFHHGHHHHHHHHHHHGGGGGHHHHHHHHHHGGGGCHHHHHHHHEHHGGEDEHHHGHHGHHHHFGFHHHHGGGHHHGG;CEGFGGGGGGGGGFGGBFCFGFFGGGGFFFFFFFFFFFFFFFFFFFFFFFFFFFFFFFFFEFFFFFFFFFFFFFFF
@M05620:45:000000000-G6HP7:1:1101:5949:8160 1:N:0:185
ATCTCTATCTCCTAAAAACCTGTTTAGATTTGGAGATAGACCTTCAGGTTTTTCATCATTTTCTGCATGAATTATACATTGACCACGTTCCAGCGTGGTCAGTTTGCAGCATTCTGTTATTTTGTTTGACAGAGTGTCTTGTTGAGAACATATGTAGGACATGATTTTTTCCTGCAACAGGGAAAATAAAGTATAAGTTTTAAAGATTTATTCTTTAATAAAGGATCTCAAAGCCAGCTTTAGAAAAAGGA
+
CCCCCFFFFFFFGGGGGGGGGGHHHH5GHHHHHHHHHHHHHHHHHHHHHHHGGHHHHHHHHHHHIHHHHHHHHHHHHHHHHHHHHHGHHHHHHHGGGGHHHHHHHHHHHHHHHHHHHHHHHHHHHHHHHHHHHHHHHHHHHHHHHHHHHHHHHHHGHHHHHDHHHHHHHGHHHHGHHHGHHGGHHHHHHHHHHHGHHHHHHHHHHHHHHHHHHHHHHGHHHHHGHHHHHHHHHHHHHGHHHHHFGHHHGGH
@M05620:45:000000000-G6HP7:1:1101:9296:8184 1:N:0:185
AGATTACTGCAACAGTTCCCCCTGGACCTGGAAAAGTTTCTTGCCTGGCTTACAGAAGCTGAAACAACTGCCAATGTCCTACAGGATGCTACCCGTAAGGAAAGGCTCCTAGAAGACTCCAAGGGAGTAAAAGAGCTGATGAAACAATGGCAAGTAAGTCAGGCATTTCCGCTTTAGCACTCTTGTGGATCCAATTGAACAATTCTCAGCATTTGTACTTGTAACTGACAAGCCAGGGACAAAACAAAGAT
+
BBBBBFFFFFDFGGGGGGGGGGGGDHHHHHFHHHHHHHHHHHHHHHHHHHHGHHGHHHHHHHHHHHHHHHHHHHHHHHHHHHHHHHHHHHHHHHGGFGHHHH3FFGHHGHHGGGEGHHHHHHHGEHGGFEHHHGHHHHHHHHHHHHHHGHHHHGHHHHHHHHHHHHHHHHGGGGGGDHHGHHHHHGHGHHHHHBGHHFHGHHHHHHHHHHHHHHHHHFHHHHHHHHHGGHGGHGFGGGGG.ABFGGGGGFF
@M05620:45:000000000-G6HP7:1:1101:5581:8200 1:N:0:185
ATCTCTATCTCCTAAAAACCTGTTTAGATTTGGAGATAGACCTTCAGGTTTTTCATCATTTTCTGCATGAATTATACATTGACCACGTTCCAGCGTGGTCAGTTTGCAGCATTCTGTTATTTTGTTTGACAGAGTGTCTTGTTGAGAACATATGTAGGACATGATTTTTTCCTGCAACAGGGAAAATAAAGTATAAGTTTTAAAGATTTATTCTTTAATAAAGGATCTCAAAGCCAGCTTTAGAAAAAGGA
+
BBBABFFFFBFFGGGGGFEGGGAFFFGFHFEGHABGGHHGHHCHHHHGHHGGGGFHHHHHFHFHHHHHHHHHHGHHHGHHHFGHFEGHHHHHHHGEFEGHHHHHHHHGHHHHHGHHHHHHHHGHFHHHFGHHHHFGGHHHHHHHFHGHHFHHHHHHHHGHFGHHHHHHHGHHHHHGHGHGHGGHHHHHGFGFFHHHGFGHHHGHHHHGHGHHHHHHHFHHHGHHFHEGFFHHHGHHHGHHHHHGFFHHGGG
@M05620:45:000000000-G6HP7:1:1101:11051:8200 1:N:0:185
ATCTCTATCTCCTAAAAACCTGTTTAGATTTGGAGATAGACCTTCAGGTTTTTCATCATTTTCTGCATGAATTATACATTGACCACGTTCCAGCGTGGTCAGTTTGCAGCATTCTGTTATTTTGTTTGACAGAGTGTCTTGTTGAGAACATATGTAGGACATGATTTTTTCCTGCAACAGGGAAAATAAAGTATAAGTTTTAAAGATTTATTCTTTAATAAAGGATCTCAAAGCCAGCTTTAGAAAAAGGA
+
CCCCCFFFFFFFGGGGGGGGGGHHHHHHHHHHHGHHHHHHHHHHHHHHHHHGGHHHHHHHHHIIIHHHHHHHHHHHHHHHHHHHHHGHHHHHHHGGGGHHHHHHHHHHHHHHHHHHHHHHHHHHHHHHHHGHHHHHHHHHHHHHHHHHHHHHHHHHHHHHHHHHHHHHHGHHHHHHHHHHHGGHHHHHGHHGHHHGHGHHHHGHHHHHHHHHHHHHHHHHHGHHHHHHHHHHHHHHHGHHHGHHGGGHGGG
@M05620:45:000000000-G6HP7:1:1101:5581:8218 1:N:0:185
ATCTCTATCTCCTAAAAACCTGTTTAGATTTGGAGATAGACCTTCAGGTTTTTCATCATTTTCTGCATGAATTATACATTGACCACGTTCCAGCGTGGTCAGTTTGCAGCATTCTGTTATTTTGTTTGACAGAGTGTCTTGTTGAGAACATATGTAGGACATGATTTTTTCCTGCAACAGGGAAAATAAAGTATAAGTTTTAAAGATTTATTCTTTAATAAAGGATCTCAAAGCCAGCTTTAGAAAAAGGA
+
CCCCCFFFFFFFGGGGGGGGGGHHHHHHHHHHGHGHHHHHHHHHHHHHHHHGGHHHHHHIHHHIIHHHHHHHHHHHHHHHHHHHHHGHHHHHHHGGGGHHHHHHHHHHHHHHHHHHHHHHHHHHHHHHHHHHHHHHHHHHHHHHHHHHHHHHHHHHHHHHHHHHHHHHHGHHHHHHHHHHHGGGHHHHHGHHHHHHHHHHHHHHHHHHHHHHHHHHHGHHHGHHHHHHHGHGHGHHHGHHHHHFHHHHGGH
@M05620:45:000000000-G6HP7:1:1101:21314:8269 1:N:0:185
AGATTACTGCAACAGTTCCCCCTGGACCTGGAAAAGTTTCTTGCCTGGCTTACAGAAGCTGAAACAACTGCCAATGTCCTACAGGATGCTACCCGTAAGGAAAGGCTCCTAGAAGACTCCAAGGGAGTAAAAGAGCTGATGAAACAATGGCAAGTAAGTCAGGCATTTCCGCTTTAGCACTCTTGTGGATCCAATTGAACAATTCTCAGCATTTGTACTTGTAACTGACAAGCCAGGGACAAAACAAGATC
+
BBABCFFFFFFFGGGGGGGGGGGGGFHHHHHHHHHHGHHHHHHHHHHHHHHHHHHHHHHHHHHHHHHHHHHHHHHHHHHHHHHHHGHHHHHHHHGGGGHHHHHHHHHHGHHHGHHHHHHHHHGGGGGGHHHHHGHHHHHHHHHHHHHHHHHGHGHHHHHHHHHHHHHHHHGGGGGHHHHHHHHHHHHGHHHHHEHHHGHGHHHHHHHHHHHHHHHHHHHHHHHHHHHGHHHHHGGGGGGGEFGGGGEGGGG
@M05620:45:000000000-G6HP7:1:1101:4671:8279 1:N:0:185
AGATTACTGCAACAGTTCCCCCTGGACCTGGAAAAGTTTCTTGCCTGGCTTACAGAAGCTGAAACAACTGCCAATGTCCTACAGGATGCTACCCGTAAGGAAAGGCTCCTAGAAGACTCCAAGGGAGTAAAAGAGCTGATGAAACAATGGCAAGTAAGTCAGGCATTTCCGCTTTAGCACTCTTGTGGATCCAATTGAACAATTCTCAGCATTTGTACTTGTAACTGACAAGCCAGGGACAAAACAAAGAT
+
CCBCCFFFFFFFGGGGGGGGGGGGHHHHHHHHHHHHGHHHHHHHHHHHHHHHHHHHHHHHHHHHHHHHHHHHHHHHHHHHHHHHHHHHHHHHHHGGGGHHHHGHHHHHGHHHHHHHHHHHHHHGGGGGHHHHHGHHHHGHHHHHHGHHHHHHHGHHGHHHHHHHHHHHHGGGGGGHHHHHHHHHHHHGHHHHGHHHHGHHHHHHHHHGHGHHHHHHHGHHHHHGHHHHHGHHHGGGGGGGGGGGGGGGGGG
@M05620:45:000000000-G6HP7:1:1101:18618:8293 1:N:0:185
AAACCAAGCAGACACTCACCGCTCCCTCGCCACAGGCCAATAGTTTGTCCTCACTGAGTTGGCAACAAGTGGCTGCTGTGGCTGCCATTTTTCTGGTGATGGCCATCAGCTCCGACGAGGTCAGCTGGGGGGCTTTCTTTGTGTAAGCAACGAGAAACCTGAAAGAAGCATTTTTTAACTAAGTCCTGCTGAGTCATTCATGAGTTTTTAGCCGCCTTGCTTCTTCTCACAGACTCTCTACTCTCATGCCC
+
BBBBBBBFBFFFGGGGGGGGEGGGGGHHFGGGG2GHGGGFHGHHHHHHGHHHHHHHHHHHHHHHHHHHHHHHGHGGHHHHHHHAFHHHHHHHHHHGHHHHHHHHHHHBGHHHHFGGGGGGGHHHHHHHGGGGGGGGGGGGGGGGFGFFFFFFFFFFFFFFFFFFFFFFFFFFFFFFEFFFEFFFFFFFFFFFFFFFFFFFFFFFFFFFFFFFFFFFFFFFFFFFFFFFFFFFFFFFFFFFFFFFFFFFFF/
@M05620:45:000000000-G6HP7:1:1101:4687:8293 1:N:0:185
AGATTACTGCAACAGTTCCCCCTGGACCTGGAAAAGTTTCTTGCCTGGCTTACAGAAGCTGAAACAACTGCCAATGTCCTACAGGATGCTACCCGTAAGGAAAGGCTCCTAGAAGACTCCAAGGGAGTAAAAGAGCTGATGAAACAATGGCAAGTAAGTCAGGCATTTCCGCTTTAGCACTCTTGTGGATCCAATTGAACAATTCTCAGCATTTGTACTTGTAACTGACAAGCCAGGGACAAAACAAAGAT
+
BBBBBFFFFFFFGGGGGGGGGGGGHHHHHHHHHDGHHFHHHHGHHGHGHHHHHHHHHHHHHHHHHHHHHFHHHHHHHHHHHHHHHGHCGHHHHHGGGGHHHHHHHHHHGHHHHFHHHHHHHGFF?EFGHHHHHGHHHHHHHHHHHHHHFHGHHGHHHGHGHHGGHHGHHHGGGGGHGHHHGHHHHHH?GFHHGHFGHFGGHHHHGHHHGHHHHHHHHFHHGHGFHHFHFGC:AEFFFGGEAFFGGGGGGGF
@M05620:45:000000000-G6HP7:1:1101:14845:8299 1:N:0:185
ATCTCTATCTCCTAAAAACCTGTTTAGATTTGGAGATAGACCTTCAGGTTTTTCATCATTTTCTGCATGAATTATACATTGACCACGTTCCAGCGTGTTCAGTTTGCAGCATTCTGTTATTTTGTTTGACAGAGTGTCTTGTTGAGAACATATGTAGGACATGATTTTTTCCTGCAACAGGGAAAATAAAGTATAAGTTTTAAAGATTTATTCTTTAATAAAGGATCTCAAAGCCAGCTTTAGAAAAAGGA
+
CCCCCFFFFFFFGGGGGGGGGGHHHHHHHHHHHHHHHHHHHHHHHHHHHHHGGHHHHHHHIIIIIHHHHHHHHHHHHHHHHHHHHHGHHHHHHHGGGGHHHHHHHHHHHHHHHHHHHHHHHHHHHHHHHHHHHHHHHHHHHHHHHHHHHHHHHHHHHHHHHHHHHHHHHGHHHHHHHHHHHGGHHHHHHHHHHHHHHHHHHHHHHHHHHHHHHHHHHHHHHHHHHHHHHHHHHHHHHGHHHHHHHHHHGGH
@M05620:45:000000000-G6HP7:1:1101:18634:8301 1:N:0:185
AAACCAAGCAGACACTCACCGCTCCCTCGCCACAGGCCAATAGTTTGTCCTCACTGAGTTGGCAACAAGTGGCTGCTGTGGCTGCCATTTTTCTGGTGATGGCCATCAGCTCCGACGAGGTCAGCTGGGGGGCTTTCTTTGTGTAAGCAACGAGAAACCTGAAAGAAGCATTTTTTAACTAAGTCCTGCTGAGTCATTCATGAGTTTTTAGCCGCCTTGCTTCTTCTCACAGACTCTCTACTCTCATGCCA
+
BBBBBBBFBFFFGGGGGGGGGGGGGGHHGGGGGHHHGGHHHGHHHHHHHHHHHHHHHHHHHGHGHHHHHGHHGHGGHHHHHHFGGHHHHHHHHGHHHHFGHHHHHHHHHHGHHGGGGGDGGGFHHHHHGGGGGGGGGFGGGGGFGGFFFFFFFFBFFFFFFBFFFEFFFFFFFFFFFFFFFFFFFFFFFFFFFFFFFFFFFFFF;BFFFFFFF?BDFDBBFFFFFFFFBBFBFFFFFFFFFFFFFFFBFFF
@M05620:45:000000000-G6HP7:1:1101:14864:8309 1:N:0:185
ATCTCTATCTCCTAAAAACCTGTTTAGATTTGGAGATAGACCTTCAGGTTTTTCATCATTTTCTGCATGAATTATACATTGACCACGTTCCAGCGTGTTCAGTTTGCAGCATTCTGTTATTTTGTTTGACAGAGTGTCTTGTTGAGAACATATGTAGGACATGATTTTTTCCTGCAACAGGGAAAATAAAGTATAAGTTTTAAAGATTTATTCTTTAATAAAGGATCTCAAAGCCAGCTTTAGAAAAAGGA
+
BBAAAFFFFFFFGGGGGGGGGGGHHHHHHHHHHHHHHHHHHHHHHHHHHHHGGHHHHHHHHHHHHGHHHHHHHGHHGHHHHHHHHHGGHHFHHHGEFGHHFHHHHHHGHHGHHHHHHHHHHHHHGHHHHHHHHHGGGHHHHHHHHHGHHHHHHHHHHHHHGHHGGGHHHGHHHHHHHHEHHGGFHHHGGHHFGHHHHHHHHGHHHHHHHHHHHHHHGHHHFFGHHGGHHGHHHGHFGGGHHHHHGGFFGGH
@M05620:45:000000000-G6HP7:1:1101:18624:8315 1:N:0:185
AAACCAAGCAGACACTCACCGCTCCCTCGCCACAGGCCAATAGTTTGTCCTCACTGAGTTGGCAACAAGTGGCTGCTGTGGCTGCCATTTTTCTGGTGATGGCCATCAGCTCCGACGAGGTCAGCTGGGGGGCTTTCTTTGTGTAAGCAACGAGAAACCTGAAAGAAGCATTTTTTAACTAAGTCCTGCTGAGTCATTCATGAGTTTTTAGCCGCCTTGCTTCTTCTCACAGACTCTCTACTCTCATGCCA
+
CCBCCCCFCFFFGGGGGGGGGGGGGGHHGGGGGHHHGGHHHHHHHHHHHHHHHHHHHHHHHHHHHHHHHGHHGHGGHHHHHHHGGHHHHHHHHHHHHHHHHHHHHHHHHHHHHGGGGGGGGHHHHHHHGGGGGGGGGGGGGGGGGGFFFFFFFFFFFFFFFFFFFFFFFFFFFFFFFFFFFFFFFFFFFFFFFFFFFFFFFFFFFFFFFFFFFFFFFFFFFFFFFFFFFFFFFFFFFFFFFFFFFFFFFF0
@M05620:45:000000000-G6HP7:1:1101:14845:8318 1:N:0:185
ATCTCTATCTCCTAAAAACCTGTTTAGATTTGGAGATAGACCTTCAGGTTTTTCATCATTTTCTGCATGAATTATACATTGACCACGTTCCAGCGTGTTCAGTTTGCAGCATTCTGTTATTTTGTTTGACAGAGTGTCTTGTTGAGAACATATGTAGGACATGATTTTTTCCTGCAACAGGGAAAATAAAGTATAAGTTTTAAAGATTTATTCTTTAATAAAGGATCTCAAAGCCAGCTTTAGAAAAAGGA
+
BABBBFFFFFFFGGGGGGGGGGHHHFHHHHHHGGHGGFFHHHHHHGHHHHHGGHGHHEHHHHHHHHHHHGHHHHHHHGHHHHHHHHGHHHHHHHGGGGHHHHHHHHHHHHHGHHHHHHHHHHHHHHHHHHHHHHHHHHHHHGHHHHHHHHHHHHHHHHHHHHHHHHHHHGHHHHHHHHHHHGGHHGHFGHHGHHHHHGHHHGGHHHHHHGHHHGHHHHHHGGHHHHGGHHHHHHHHHGGHHHHGFCFHGGH
@M05620:45:000000000-G6HP7:1:1101:21159:8323 1:N:0:185
AAACCAAGCAGACACTCACCGCTCCCTCGCCACAGGCCAATAGTTTGTCCTCACTGAGTTGGCAACAAGTGGCTGCTGTGGCTGCCATTTTTCTGGTGATGGCCATCAGCTCCGACGAGGTCAGCTGGGGGGCTTTCTTTGTGTAAGCAACGAGAAACCTGAAAGAAGCATTTTTTAACTAAGTCCTGCTGAGTCATTCATGAGTTTTTAGCCGCCTTGCTTCTTCTCACAGACTCTCTACTCTCATGCCA
+
CCCCCCCFDFFFGGGGGGGGGGGGGGHHGGGGGHHHGGHHHHHHHHHHHHHHHHHHHHGHHHHHHHHHHHHHGGGGHHHHHHHGGHHHHHHHHHHHHHHHHHHHHHHHHHHHHGGGGGGGFHHHHHHHGGGGGGGGGGGGGGGGGGFFFFFFFFFFFFFFFFFFFFFFFFFFFFHFFFFFFFFFFFFFFFFFFBFFFFHFFFFFBFFFFFFFFFFFFFFFFFFFFFHFFFFFFFFFFFFFFFFHFFFFFF0
@M05620:45:000000000-G6HP7:1:1101:18462:8352 1:N:0:185
ATCTCTATCTCCTAAAAACCTGTTTAGATTTGGAGATAGACCTTCAGGTTTTTCATCATTTTCTGCATGAATTATACATTGACCACGTTCCAGCGTGGTCAGTTTGCAGCATTCTGTTATTTTGTTTGACAGAGTGTCTTGTTGAGAACATATGTAGGACATGATTTTTTCCTGCAACAGGGAAAATAAAGTATAAGTTTTAAAGATTTATTCTTTAATAAAGGATCTCAAAGCCAGCTTTAGAAAAAGGA
+
DDDDDFFFFFFFGGGGGGGGGGGHHHHHHHHHHHHHHHHHHHHHHHHHHHHGGHHHHHHIHHHIIHHHHHHHHHHHHHHHHHHHHHGHHHHHHHGGGGHHHHHHHHHHHHHHHHHHHHHHHHHHHHHHHHHHHHHHHHHHHHHHHHHHHHHHHHHHHHHHHHHHHHHHHGHHHHHHHHHHHGGHHHHHHHHHHHHHHGHHHHGHHHHHHHHHHHHHHHHHHHHHGHHHHHHHHHHHHGHHHHHFGHHHGGH
@M05620:45:000000000-G6HP7:1:1101:26397:8379 1:N:0:185
AAACCAAGCAGACACTCACCGCTCCCTCGCCACAGGCCAATAGTTTGTCCTCACTGAGTTGGCAACAAGTGGCTGCTGTGGCTGCCATTTTTCTGGTGATGGCCATCAGCTCCGACGAGGTCAGCTGGGGGGCTTTCTTTGTGTAAGCAACGAGAAACCTGAAAGAAGCATTTTTTAACTAAGTCCTGCTGAGTCATTCATGAGTTTTTAGCCGCCTTGCTTCTTCTCACAGACTCTCTACTCTCATGCCA
+
CCCCDCCFDFFFGGGGGGGGGGGGGGHHGGGGGHHHGGHHHHHHHHHHHHHHHHHHHHGHHHHHHHHHHGHHGHGGHHHHHHHGGHHHHHHHHHHHHHHHHHHHHHHHHHHHHGGGGGGGGHHHHHHHGGGGGGGGGGGGGGGGGGFFFFFFFFFFFFFFFFFFFFFFFFFFFFHFFFFHHFFFFFFFFFFFFFFFFFFFFFFFFFFFFFFFFFFFFFFFHHHFFFHFFFFFFFFFFFFFFFFHFFFFFFF
@M05620:45:000000000-G6HP7:1:1101:26383:8393 1:N:0:185
AAACCAAGCAGACACTCACCGCTCCCTCGCCACAGGCCAATAGTTTGTCCTCACTGAGTTGGCAACAAGTGGCTGCTGTGGCTGCCATTTTTCTGGTGATGGCCATCAGCTCCGACGAGGTCAGCTGGGGGGCTTTCTTTGTGTAAGCAACGAGAAACCTGAAAGAAGCATTTTTTAACTAAGTCCTGCTGAGTCATTCATGAGTTTTTAGCCGCCTTGCTTCTTCTCACAGACTCTCTACTCTCATGCCA
+
AAABCCBFCFFFGGGGGGGGGGGGGGHHGGGGGGHHGGHHHHHHHHHHHHHHHHHHHHHHHEHFHHFGHGHHGHGGHHHHHHHGGHHHHHHHHHHHHHHHHHHHHHHHHHHHHGGGGGGGGHFHHHHHGGGGGGGGGGGGGGGGGFFFFFFFFFFFFFFFFFFFFFFFFFFFFFFFFFFFFFFFFFFFFFFFFFFFFFFFFFFFFFFFFFFFFFFFFFFFFFFFFFFFFFFEFFFFFFFFFFFFFFFBFFF
@M05620:45:000000000-G6HP7:1:1101:13313:8405 1:N:0:185
AAACCAAGCAGACACTCACCGCTCCCTCGCCACAGGCCAATAGTTTGTCCTCACTGAGTTGGCAACAAGTGGCTGCTGTGGCTGCCATTTTTCTGGTGATGGCCATCAGCTCCGACGAGGTCAGCTGGGGGGCTTTCTTTGTGTAAGCAACGAGAAACCTGAAAGAAGCATTTTTTAACTAAGTCCTGCTGAGTCATTCATGAGTTTTTAGCCGCCTTGCTTCTTCTCACAGACTCTCTACTCTCATGCCA
+
CCCCCCCFCFFFGGGGGGGGGGGGGGHHGGGGGHHHGGHHHHHHHHHHHHHHHHHHHHHHHHHHHHHHHHHHGHGGHHHHHHHGGHHHHHHHHHHHHHGHHHHHHHHHHHHHHGGGGGGGGHHHHHHHGGGGGGGGGGGGGGGGGGFFFFFFFFFFFFFFFFFFFFFFFFFFFFFFFFFFFFFFFFFFFFFFFFFFFFFFFFFFFFFFFFFFFFFFFFFFFFFFFFFFFFFFFFFFFFFFFFFFFFFFFF/
@M05620:45:000000000-G6HP7:1:1101:5433:8421 1:N:0:185
ATCTCTATCTCCTAAAAACCTGTTTAGATTTGGAGATAGACCTTCAGGTTTTTCATCATTTTCTGCATGAATTATACATTGACCACGTTCCAGCGTGGTCAGTTTGCAGCATTCTGTTATTTTGTTTGACAGAGTGTCTTGTTGAGAACATATGTAGGACATGATTTTTTCCTGCAACAGGGAAAATAAAGTATAAGTTTTAAAGATTTATTCTTTAATAAAGGATCTCAAAGCCAGCTTTAGAAAAAGGA
+
CCCCCFFFFFFFGGGGGGGGGGGFHHHHHHHHHHHHHHHGHGHHHGHHHHHGGHHHHHHHHHHHHGHGHHHGHHHHHHHHHGHHHHGHHHHHHHGFGGHHHHHHHHHHHFHHHHHHHHHHHHHHHHHHGHGHGHHHHHHHHGHHHHHFHHHHHHHHHHHHHHHHHHHHHGHHHHHHGHHHHGGFHHHGGFHGFGHFGFGHHHGGHGHHHGHHHHHHHGHGGFHHHHHHHHFFHGGGHGHHHHHGHHGHGGF
@M05620:45:000000000-G6HP7:1:1101:10506:8435 1:N:0:185
CATCCTGACCCTGAAGTACCCGGCTTGATTTCTGACATTAGATCGGAAGAGCACACGTCTGAACTCCAGTCACGGACATTTATCTCGTATGCCGTCTTCTGCTTGAAAAAAAAAAAAAAAAAAACAATTCAAAATGACTAGATATAATAAGACAAAAAGAAAACAAGTGAAAAATAAAGTTAAAACGGTGTTAACAACAAAAACAAGGATATGAATATACAGACTACAGTATACTGGAAAGTGAGAAATAA
+
CCCCCFFFFFFFGGGGGGGGGGGGGGGHHHHHHHGHHHHHHHHHHGGGGHHHHHHHGHHHGHGHHHHHGHHHHGGGGGHHHGHGGGGFEGHHHGEGHGHHHHHHHHHHEHGFFFD></>/<---.<<0000000;000:000:000;0;0000///.....///.:/0000009.00000;00000-.....00000.........9..00000009000000.00:0000000000/00.0000000000
@M05620:45:000000000-G6HP7:1:1101:4500:8472 1:N:0:185
ATCTCTATCTCCTAAAAACCTGTTTAGATTTGGAGATAGACCTTCAGGTTTTTCATCATTTTCTGCATGAATTATACATTGACCACGTTCCAGCGTGGTCAGTTTGCAGCATTCTGTTATTTTGTTTGACAGAGTGTCTTGTTGAGAACATATGTAGGACATGATTTTTTCCTGCAACAGGGAAAATAAAGTATAAGTTTTAAAGATTTATTCTTTAATAAAGGATCTCAAAGCCAGCTTTAGAAAAAGGA
+
1>AAABBFFF3DGFGGGFEEGF11AAEBHFFBBGHFCFHFHBFFFFHFHHHFCGGGBGHGDHFEFGHDGFDDGHH2EFHGGFHHHEEHFHHDGGCBECHHHHHHGHEHHFGEGHGHHHHHGHHHHHHHGBFGBGH1GDGHHHHGEC<FGGEGGFEFGBHBGGGFFHHHHCEFGG1G1F0@AFEH/<FFF1GFGH1DFDGHHHB1F1>GGDGFHGHHDFD0<=GBBHHHFGHGFHH/CEHHH0CGBHFGGF:
@M05620:45:000000000-G6HP7:1:1101:14577:8474 1:N:0:185
ATCTCTATCTCCTAAAAACCTGTTTAGATTTGGAGATAGACCTTCAGGTTTTTCATCATTTTCTGCATGAATTATACATTGACCACGTTCCAGCGTGGTCAGTTTGCAGCATTCTGTTATTTTGTTTGACAGAGTGTCTTGTTGAGAACATATGTAGGACATGATTTTTTCCTGCAACAGGGAAAATAAAGTATAAGTTTTAAAGATTTATTCTTTAATAAAGGATCTCAAAGCCAGCTTTAGAAAAAGGA
+
>>AAAFFFFFFFFGGGG1EEGEFABF31BDGD1101AFGGHEAGHHHHGGEEEG2DFAGHHFHH2GHHFGHDAAFHFGEH11GA1AEAFGHBGFEG/EHHFGHHHHHHHHHFGHHHHHHHHHHHHHHHHHHHHHHHHHHHHHHHGHHFHHHHHHHHHHHHHHHGHHHHHGHHHHHGGHHHHGGHHHHHFGHHHHHGHGHHHHHGHGHHHHHHHHHHHHHHDGHHHHHHHHHHHHHHHGFHHHHGHHHHGGH
@M05620:45:000000000-G6HP7:1:1101:4524:8476 1:N:0:185
ATCTCTATCTCCTAAAAACCTGTTTAGATTTGGAGATAGACCTTCAGGTTTTTCATCATTTTCTGCATGAATTATACATTGACCACGTTCCAGCGTGGTCAGTTTGCAGCATTCTGTTATTTTGTTTGACAGAGTGTCTTGTTGAGAACATATGTAGGACATGATTTTTTCCTGCAACAGGGAAAATAAAGTATAAGTTTTAAAGATTTATTCTTTAATAAAGGATCTCAAAGCCAGCTTTAGAAAAAGGA
+
CCCCBFFFFFFFGGGGGGGGGGHHHHHHHHHHHHHHHHHHHHHHHHHHHHHGGHHHHHHHHHHHHHHHHHHHHHHHHHHHHHHHHHGHHHHHHHGGGGHHHHHHHHHHHHHHHHHHHHHHHHHHHHHHHHHHHHHHHHHHHHHHHHHHHHHHHHHHHHHHHHHHHHHHHGHHHHHHHHHHHGGHHHHHHHHHHHHHHHHHHHHHHHHHHHHHHHHHHHHHHHHGHHHHHHHHHHHGHGHHHHFHFH/CFGH
@M05620:45:000000000-G6HP7:1:1101:23900:8476 1:N:0:185
AAACCAAGCAGACACTCACCGCTCCCTCGCCACAGGCCAATAGTTTGTCCTCACTGAGTTGGCAACAAGTGGCTGCTGTGGCTGCCATTTTTCTGGTGATGGCCATCAGCTCCGACGAGGTCAGCTGGGGGGCTTTCTTTGTGTAAGCAACGAGAAACCTGAAAGAAGCATTTTTTAACTAAGTCCTGCTGAGTCATTCATGAGTTTTTAGCCGCCTTGCTTCTTCTCACAGACTCTCTACTCTCATGCCA
+
AA1AA11>AFB1AGGG1FGG?F?0AA0F0A00EGA/FE/FCF1BB2DFEFDGFH111GDAGBGBG/F>GD11F0>FB11B>FHEGHHBFFD10B@G@F1BGCGHFFEGHEDGG?EG/ECGBHCHFHHEA/C@@A.9FB00C;B9BFBFFF?@E?BFFFFBFFFFFBFFBFBF9BF=-/;FFFF99/99BFFFA/;/FFFB99//9/:FAEF//-@@A-F//9/;FBFBBFFFBAFBFFFFFFFFFF////;
@M05620:45:000000000-G6HP7:1:1101:5257:8483 1:N:0:185
ATCTCTATCTCCTAAAAACCTGTTTAGATTTGGAGATAGACCTTCAGGTTTTTCATCATTTTCTGCATGAATTATACATTGACCACGTTCCAGCGTGGTCAGTTTGCAGCATTCTGTTATTTTGTTTGACAGAGTGTCTTGTTGAGAACATATGTAGGACATGATTTTTTCCTGCAACAGGGAAAATAAAGTATAAGTTTTAAAGATTTATTCTTTAATAAAGGATCTCAAAGCCAGCTTTAGAAAAAGGA
+
A11>AFFDFFFFGGGGFGGGCCAFHFEFAAGHH1BEBFGDEGCD1BFHFGFFFGEFFDGFGGAGGBFGHFEEBFEGEAAGFEAAB/AABFFFDFEEEFHFFGFBFHGHHHHFDGEFBFFHHFHHEGGGFHFGFH>FBGFFGGGF>FGHGHFFEGFGHGFCFFHHFHGHF<GFDFFCDFGGHFAFFFFGFGGGGGHHGGFHHHCFGGHHFGHHHHGGHHHGDGGEGGHHDGDGHGHFGGFHHHF0:GGHCCG
@M05620:45:000000000-G6HP7:1:1101:14601:8483 1:N:0:185
ATCTCTATCTCCTAAAAACCTGTTTAGATTTGGAGATAGACCTTCAGGTTTTTCATCATTTTCTGCATGAATTATACATTGACCACGTTCCAGCGTGGTCAGTTTGCAGCATTCTGTTATTTTGTTTGACAGAGTGTCTTGTTGAGAACATATGTAGGACATGATTTTTTCCTGCAACAGGGAAAATAAAGTATAAGTTTTAAAGATTTATTCTTTAATAAAGGATCTCAAAGCCAGCTTTAGAAAAAGGA
+
CCBCCFFFFFFFGGGGGGGGGGHHHHHHHHHHHHHHHHHHHHHHHHHHHHHGGHHHHHIHIHHIIHHHHGHHHHHHHHHHHHHHHHGHHHHHHHGFGGHHHHHHHHHHHHHHHHHHHHHHHHHHGHHHHHHHHHHHHHHHHHHHHHHHHHHGHHHHHHHHHHHHHHHHHGHHHHHHHHHHHGGHHHHHGHHHHHHGHGHHHHGHHHHHHHHHHHHHHHHHHHHHHHHHHGHHHHHHHGHHHHHHHGHHGGG
@M05620:45:000000000-G6HP7:1:1101:5269:8496 1:N:0:185
ATCTCTATCTCCTAAAAACCTGTTTAGATTTGGAGATAGACCTTCAGGTTTTTCATCATTTTCTGCATGAATTATACATTGACCACGTTCCAGCGTGGTCAGTTTGCAGCATTCTGTTATTTTGTTTGACAGAGTGTCTTGTTGAGAACATATGTAGGACATGATTTTTTCCTGCAACAGGGAAAATAAAGTATAAGTTTTAAAGATTTATTCTTTAATAAAGGATCTCAAAGCCAGCTTTAGAAAAAGGA
+
BBACCFFFFFFFGGGGGGGGGGHHHHHHHHHHHHHHHHHHHHHHHHHHHHHGGHHHHHIHIHIIHHHHHHHHHHHHHHHHHHHHHHGHHHHHHHGGGGHHHHHHHHHHHHHHHHHHHHHHHHHHHHHHHHGHHHHHHHHHHHHHHHHHHHHHHHHHHHHHHHHHHHHHHGHHHHHHHHHHHGGGHHHHGHHHHHHHHHHHHGHHHHHHHHHHHHHHHHHHHGDFHHHHHGHHHHHHHGHHHHHGHHGHGGH
@M05620:45:000000000-G6HP7:1:1101:25693:8522 1:N:0:185
ATCTCTATCTCCTAAAAACCTGTTTAGATTTGGAGATAGACCTTCAGGTTTTTCATCATTTTCTGCATGAATTATACATTGACCACGTTCCAGCGTGGTCAGTTTGCAGCATTCTGTTATTTTGTTTGACAGAGTGTCTTGTTGAGAACATATGTAGGACATGATTTTTTCCTGCAACAGGGAAAATAAAGTATAAGTTTTAAAGATTTATTCTTTAATAAAGGATCTCAAAGCCAGCTTTAGAAAAAGGA
+
ABABBFFFFFFFGGGGGGGGGGHHHFHBFHHHH4E4GBF5FGHHHGHHHHHGGH5EGFHHHGHHHHFHHHFHHHHHHHHHHHHHHHGHHHHHHHGGGGHHHHHHHHHHHHHHHHHHHHGHHHHHHHHHEHFHFHHHHHHHHHHHGGGHHHHHHHHHGEGHHHHHHHHHHGHHHHHHFHHHHGGHA<FFF1FHHHHFGGGHHHHBGGHHHGHHHHHHFGGDGGHHHHHHHHBGFGHFHGHHHHHGFCHGGGG
@M05620:45:000000000-G6HP7:1:1101:25672:8525 1:N:0:185
ATCTCTATCTCCTAAAAACCTGTTTAGATTTGGAGATAGACCTTCAGGTTTTTCATCATTTTCTGCATGAATTATACATTGACCACGTTCCAGCGTGGTCAGTTTGCAGCATTCTGTTATTTTGTTTGACAGAGTGTCTTGTTGAGAACATATGTAGGACATGATTTTTTCCTGCAACAGGGAAAATAAAGTATAAGTTTTAAAGATTTATTCTTTAATAAAGGATCTCAAAGCCAGCTTTAGAAAAAGGA
+
CDCDCFFFFFFFGGGGGGGGGGHHHHHHHHHHHHHHHHHHHHHHHHHHHHHGGHHHHIHHHHHIIHHHHHHHHHHHHHHHHHHHHHGHHHHHHHGGGGHHHHHHHHHHHHHHHHHHHHHHHHHHHHHHHHHHHHHHHHHHHHHHHHHHHHHHHHHHHHHHHHHHHHHHHGHHHHHHHHHHHGGHHHHHHHHHHHHHHHHHHHHHHHHHHHHHHHHHHHHHHHHHHHHHHGHHHHHHHGHHHHHHHHHHGGH
@M05620:45:000000000-G6HP7:1:1101:12368:8554 1:N:0:185
AGATTACTGCAAGCCAGGGACAAAACAAAGATCGGAAGAGCACACGTCTGAACTCCAGTCACGGACATTTATCTCGTATGCCGTCTTCTGCTTGAAAAAAAAAAAACATCTAACCCCACTACGACTTCATTATATTCCATTAATATCTACCACCCACCGACGGGCGATGCCACATGTCCCTCCTATCCATCTGCCCGTCGCTCTCTTCCTGCCTTCCTCGATATTCCCTGATTCAGTGCCTCTGCGTTCTC
+
AAAAAFFF@D4BBAFFGGGGGGHEFGHHGHGHHHGGGGGHGGHHHGHHHGH5BDBFGHHHFHGGGGGHHHHFHHHGFEHHHHGGGHGHHHHHHHHHEGFCEFGE////222>?20?///000/////1111111111111111111111100<.<.<..-------9-..000;00000009.:00/////////..-.--.:./;//////.//////../.-/;///////////////////-:..:/
@M05620:45:000000000-G6HP7:1:1101:7006:8557 1:N:0:185
CATCCTGACCCTGAAGTACCCCGGCTTGATTTCTGACATTAGATCGGAAGAGCACACGTCTGAACTCCAGTCACGGACATTTATCTCGTATGCCGTCTTCTGCTTGAAAAAAAAAAAAAAAAAGAAACAAAATAGATAGACGAATTGAAAGAAAATAAAATAAACTAAGAAATGAAAAACACAAACAAACGTATAATTAAAAAGAATCACGATGAAGTAACAAGTACGGGATGACAGCCAAGTGTAACTGA
+
CBCCCFFFFFFFGGGGGFGGGGGGGGGGHHHHHHHHHHHHHHGHHHGGGGHHHGHGHGHHHGHGHHHHHHHHGHGGGGGHHHHHFHHHGEHHHHGFGHGHHHHHHHHGFHHGGGGD><</<--...///...0000=0000.--..00000;://0009000000000000/000000...:.......;...0000000000...0000.9..0000;0000/000..-..90000.../.000000000
@M05620:45:000000000-G6HP7:1:1101:15399:8560 1:N:0:185
AGATTACTGCAACAGTTCCCCCTGGACCTGGAAAAGTTTCTTGCCTGGCTTACAGAAGCTGAAACAACTGCCAATGTCCTACAGGATGCTACCCGTAAGGAAAGGCTCCTAGAAGACTCCAAGGGAGTAAAAGAGCTGATGAAACAATGGCAAGTAAGTCAGGCATTTCCGCTTTAGCACTCTTGTGGATCCAATTGAACAATTCTCAGCATTTGTACTTGTAACTGACAAGCCAGGGACAAAACAAAGAT
+
CCCCCFFFFFDFGGGGGGGGGGGGHHHHHHHHHHHHGHHHHHHHHHHHHHHHHHHHHHHHHHHHHHHHHHHHHHHHHHHHFHHHHHHHHHGHHHGGEFGGGHGHHHHHGHHHHHHHHHHHHGHGDFEFHHHHHGHHHHHHHHHHHHHHHHHHHGHHHHHFHHHHHHHHHHGGGGGHHHHHHHHHHGHGHHHHGBGHHDGFHHHHHHHHHHHHHHHHHFHHHHHHHHHHHHHHHGGGGGGGGGGGGGGFFGF
@M05620:45:000000000-G6HP7:1:1101:19751:8563 1:N:0:185
CATCCTGACCCTGAAGTACCCCGGCTTGATTTCTGACATTAGATCGGAAGAGCACACGTCTGAACTCCAGTCACGGACATTTATCTCGTATGCCGTCTTCTGCTTGAAAAAAAAAAAAAATAAAATCCCTCTATCCCCCATCCTCTACCTCTCCCCCCTCCTCCACTCAGCCCTTTTCTTCCCCACCATCCTGCTGTCTCCCCCCTTCCCTCCCAACATCCCTTGCTCTCTTTTCCTCATCATTCTCCTCT
+
CCCCCFFFFFFFGGGGGGGGGGGGGGGGHHHHHHHGHHHHHHHHHHGEGGHHHHHHHGHHHGHGHHHHHHFHHHGFGGGHHHHHHGHHGGHHHHGEGHGHHHHHHHGFGHHEGGGB</>/011?111<>1<0111>1>.-//<0000=0000/::..;-../:///09/00/.//0000009///.:.00.00000000009.;--.//90;;A//../0/.00/0:000000990900009:0::00;/0
@M05620:45:000000000-G6HP7:1:1101:15948:8569 1:N:0:185
AGATTACTGCAACAGTTCCCCCTGGACCTGGAAAAGTTTCTTGCCTGGCTTACAGAAGCTGAAACAACTGCCAATGTCCTACAGGATGCTACCCGTAAGGAAAGGCTCCTAGAAGACTCCAAGGGAGTAAAAGAGCTGATGAAACAATGGCAAGTAAGTCAGGCATTTCCGCTTTAGCACTCTTGTGGATCCAATTGAACAATTCTCAGCATTTGTACTTGTAACTGACAAGCCAGGGACAAAACAAAGAT
+
BBBBBFFFFFBFGGGGGGGGGGGGHHHHHHHHHHHHFHHHHHHHHHHHHHHHHHHHHHHHHHHHHHHHHHHHHHHHHHHHFHHHHHHHHHHHHHGGEGHHGHFGHHHHGHHHHHHHHHHHHHHGA?EEHHHHHGHHHHHHHHHHHHHHHHHHHGHHHHHHGHGHHHHHHHGGGGGHHHHHHHHHHGHGHHHHGHHHHHGHHHHHHHHHHHHHHHHHHGGHHHHHHHHGGFHHHGGGGGGGGGBCFGGGFGF
@M05620:45:000000000-G6HP7:1:1101:15408:8581 1:N:0:185
AGATTACTGCAACAGTTCCCCCTGGACCTGGAAAAGTTTCTTGCCTGGCTTACAGAAGCTGAAACAACTGCCAATGTCCTACAGGATGCTACCCGTAAGGAAAGGCTCCTAGAAGACTCCAAGGGAGTAAAAGAGCTGATGAAACAATGGCAAGTAAGTCAGGCATTTCCGCTTTAGCACTCTTGTGGATCCAATTGAACAATTCTCAGCATTTGTACTTGTAACTGACAAGCCAGGGACAAAACAAAGAT
+
BBABBBFFFFFFGG4GGGGGGGGFHHHHHHHGHFFHHHHHHHHGHHHHHHHFHHHHHHHHHGHHHHHHHHHHHHHGHHHHHHGGFHHHHHHHHHGGGEGGHH3FHHHHGHHHFGHGHHHHHHHFE?EEHHHHHGHHHHHHHHHHHHHHGHHHHGHHFHHHHHHHHHHHHHGGGGGDFHHHHHHHHHHGHHHHHFHHHHHHHHHHHHHHHHHHHHHHHFHHFFHHHHHBFHHFGGGGGGGGGGF.CEFFBBB
@M05620:45:000000000-G6HP7:1:1101:6302:8582 1:N:0:185
ATCTCTATCCCCTAAAAACCTGTTTAGATTTGGAGATAGACCTTCAGGTTTTTCATCATTTTCTGCATGAATTATACATTGACCACGTTCCAGCGTGGTCAGTTTGCAGCATTCTGTTATTTTGTTTGACAGAGTGTCTTGTTGAGAACATATGTAGGACATGATTTTTTCCTGCAACAGGGAAAATAAAGTATAAGTTTTAAAGATTTATTCTTTAATAAAGGATCTCAAAGCCAGCTTTAGAAAAAGGA
+
AAAAAFFFF1FAGFGGDGGGGGHHHHHHHHHHHHC1FGFGHHHHHDGGHHHGEHGHHHHHHHHHHH2GEBHHHHHHHHHHHGHHHH/GGHHHHHGGGGHHGBHHHHHGHHHFHGHGHHHHHHHHHHHHHHHHFHHHHHHHHHHHEFAFGHHHHHHHH1GHHHGHHHHHGGHHHHHHFHHHHGGHHHGGG1?GDFFHHHHHHGFFGGHHHGHHHHHHH0DG0==DHHHHHG0CFFGFFEFHHGBCBCHGGGG
@M05620:45:000000000-G6HP7:1:1101:25765:8586 1:N:0:185
AGATTACTGCAACAGTTCCCCCTGGACCTGGAAAAGTTTCTTGCCTGGCTTACAGAAGCTGAAACAACTGCCAATGTCCTACAGGATGCTACCCGTAAGGAAAGGCTCCTAGAAGACTCCAAGGGAGTAAAAGAGCTGATGAAACAATGGCAAGTAAGTCAGGCATTTCCGCTTTAGCACTCTTGTGGATCCAATTGAACAATTCTCAGCATTTGTACTTGTAACTGACAAGCCAGGGACAAAACAAAGAT
+
AAAABFFFFFFFGGGGGGGGGGGGHHHHHHGHHHHHGHHHHHHHHHHHHHHHHHHHHHHHHHHHHHHHHHHHHHHHHHHHHHHHHHHHHHHHHHGGGGHHHHHHHHHHGHHHHHHHHHHHHHHGGHGGHHHHHGHHHHHHHHHHHHHHHHHHHGHHHHHHHHHHHHHHHHGGGGGHHHHHHHHHHGHGHHHHGHHHHHFGHHHHHHHGHHHHHHHHHHHHHHHHHHHHHHHHHGFGGGGGGGGGGGGGGGF
@M05620:45:000000000-G6HP7:1:1101:22612:8588 1:N:0:185
CATCCTGACCCTGAAGTACCCCGGCTTGATTTCTGACATTAGATCGGAAGAGCACACGTCTGAACTCCAGTCACGGACATTTATCTCGTATGCCGTCTTCTGCTTGAAAAAAAAAAAAAAAAAAAAAAAAAGAGAATAACAAAATTGGTGAAAAAGAAAGAAAGATGAAAGAAGAGAAAAGACAATAAGCTATATGAGAGAGTTAAGACACAAGAGAAGGAGATTAATGGACAGACTAGTAGGAAAGGTCT
+
CBBCCFFFFFFFGGGGGGGGGGGGGGGGHHHHHHHHHHHHHHHHHHGGGGHHHHHHHGHHHGHHHHHHHHHHHHGGGGGHHHHHHHHHFGHHHHGFGHGHHHHHHHHHHHHEECFC></<--<--:-;---..//0000:00..000:0.00:0..../0/./0/00:000/./0./00//.///000000000000000..0900000/;/.././0/..../000009000./.000000000/..000
@M05620:45:000000000-G6HP7:1:1101:15477:8595 1:N:0:185
ATCTCTATCTCCTAAAAACCTGTTTAGATTTGGAGATAGACCTTCAGGTTTTTCATCATTTTCTGCATGAATTATACATTGACCCCGTTCCAGCGTGGTCAGTTTGCAGCATTCTGTTATTTTGTTTGACAGAGTGTCTTGTTGAGAACATATGTAGGACATGATTTTTTCCTGCAACAGGGAAAATAAAGTATAAGTTTTAAAGATTTATTCTTTAATAAAGGATCTCAAAGCCAGCTTTAGAAAAAGGA
+
BBAAAFBFFFFFGGGGGGGGGGGGHHHFHGHGFHFFGDGHFHHHHHGFHHHGGHHHHHHHHHHHHHHGFF5FHFHEHGGHEHGH2EAEHHHBGGC?AEEHF2GHHHHFHHHHHGHFHHHHHHHHHHHHDGHHHHHGGHHHHHHH4FGHF3GGFBGGFFFFBGB2FGGGGDHHHHHB22@GA//??0?D11?FGDGFHHFHHF><G<DHGGHHHHHHGGGD=D=D/DGHHHHHEFHGHGHHH0;0CBCFGGG
@M05620:45:000000000-G6HP7:1:1101:22595:8597 1:N:0:185
CATCCTGACCCTGAAGTACCCCGGCTTGATTTCTGACATTAGATCGGAAGAGCACACGTCTGAACTCCAGTCACGGACATTTATCTCGTATGCCGTCTTCTGCTTGAAAAAAAAAAAAAAAAAAAAAAGAAAGTTAAAGTCATTACGAAGATAGAAATTGAGTAATAAAAATAATAAGCGGACATAGATACAGAATAGTGCGTAAAGATATAGTAAGAATGAAGAGTAAGAAATAGGATGTATTATAGGTG
+
AABBBFFFFFFFGGGGGGGGGGGCFEGGHHHHHHHGHHHHHHGHHHGGGGHHHHHHHGHHHGHGHHHHHHHHHHGGGGGHHHHHHHHHGGHHGHGGGHGHHHGHHHHHGHHEECFC<>/<--------:../:0000000009000...9.0000000909000000000/.///9///-----///////////9/////-....////;//////////////.//////////////:////9/;///
@M05620:45:000000000-G6HP7:1:1101:11020:8599 1:N:0:185
AAACCAAGCAGACACTCACCGCTCCCTCGCCACAGGCCAATAGTTTGTCCTCACTGAGTTGGCAACAAGTGGCTGCTGTGGCTGCCATTTTTCTGGTGATGGCCATCAGCTCCGACGAGGTCAGCTGGGGGGCTTTCTTTGTGTAAGCAACGAGAAACCTGAAAGAAGCATTTTTTAACTAAGTCCTGCTGAGTCATTCATGAGTTTTTAGCCGCCTTGCTTCTTCTCACAGACTCTCTACTCTCATGCCA
+
BB@BBAAFBFFFGGGGGFGGCGFGGGHHGGGEGFFFFGECGFFGHHHFHHHHHHFFHHHFHHHHGHHFFFHGG1FGHFD?FFGGFHFHHGHHHFHHGHFFHHHHHHHHGHGHHGGGGGGFAGHHGHHHGGGGGGGGGGGGGFFGGGFFFFFFFFFFFFFFFFFFFFFFFFFFFFFFFFFFFFFFFFFFFFFFFFFFFFEFFFFFFFFFFFFFFFFFFFFFFFFFFFFFFFFFFFFFFFFFFFFFFFF/FFF
@M05620:45:000000000-G6HP7:1:1101:15575:8610 1:N:0:185
AGATTACTGCAACAGTTCCCCCTGGACCTGGAAAAGTTTCTTGCCTGGCTTACAGAAGCTGAAACAACTGCCAATGTCCTACAGGATGCTACCCGTAAGGAAAGGCTCCTAGAAGACTCCAAGGGAGTAAAAGAGCTGATGAAACAATGGCAAGTAAGTCAGGCATTTCCGCTTTAGCACTCTTGTGGATCCAATTGAACAATTCTCAGCATTTGTACTTGTAACTGACAAGCCAGGGACAAAACAAAGAT
+
CCCCCFFFFFDFGGGGGGGGGGGGHHHHHHHHHHHHGHHHHHHHHHHHHHHHHHHHHHHHHHHHHFHHHHHHHHHHHHHHHHHHHHHHHHHHHHGFGGHHHHFGHHHHGHHHHHHHHHHHHHHGFEFEHFHHHGHHHHGHHGHHHHHHHHHHHGHHHHHHHHGHHHHHHHGGGGGHHHHHHHHHHFHGHHHHGGHHHHDGHHHHHHHFHHHHHHHHHHHHHHHGHHHHGHHHGGGGGGGGGGFGGGGGGGG
@M05620:45:000000000-G6HP7:1:1101:15471:8612 1:N:0:185
ATCTCTATCTCCTAAAAACCTGTTTAGATTTGGAGATAGACCTTCAGGTTTTTCATCATTTTCTGCATGAATTATACATTGACCACGTTCCAGCGTGGTCAGTTTGCAGCATTCTGTTATTTTGTTTGACAGAGTGTCTTGTTGAGAACATATGTAGGACATGATTTTTTCCTGCAACAGGGAAAATAAAGTATAAGTTTTAAAGATTTATTCTTTAATAAAGGATCTCAAAGCCAGCTTTAGAAAAAGGA
+
DDDDCFFFFFFFGGGGGGGGGGHHHHHHHHHHHHHHHHHGHHHHHHHHHHHGGHHHHHHHHHIIHHHHHHHHHHHHHHHHHHHHHHGHHHHHHHGFGGHHHHHHHHHHHHHHHHHHHHHHHHHHHHHHHHHHHHHHHHHHHHHHHHHHHHHHHHHHHHHHHHHHHHHHHGHHHHHHHHHHHGGHHHHHHHHGHHHHHHHHHHHHHHHHHHHHHHHHHHHHHHHHHHHHHHHHHHHHHGHHHHHGHHHHGGH
@M05620:45:000000000-G6HP7:1:1101:19586:8614 1:N:0:185
AAACCAAGCAGACACTCACCGCTCCCTCGCCACAGGCCAATAGTTTGTCCTCACTGAGTTGGCAACAAGTGGCTGCTGTGGCTGCCATTTTTCTGGTGATGGCCATCAGCTCCGACGAGGTCAGCTGGGGGGCTTTCTTTGTGTAAGCAACGAGAAACCTGAAAGAAGCATTTTTTAACTAAGTCCTGCTGAGTCATTCATGAGTTTTTAGCCGCCTTGCTTCTTCTCACAGACTCTCTACTCTCATGCCA
+
CCCCCBCFCFFFGGGGGGGGGGGGGGHHGGGGGHHHGGHHHHHHHFHHHHHHHHHHHHHHHHHHHHHHHHHHGHGGHHHHHHHGGHHHHHHHHHHHHHHHHHHHHHHHHHHHHGGGGGGGGHHHHHHHGGGGGGGGGGGGGGGGGGFFFFFFFFFFFFFFFFFFFFFFFFFFFFFFFFFFFFFFFFFFFFFFFFFFFFFFFFFFFFFFFFFFFFFFFFFFFFFFFFFFFFFFFFFFFFFFFFFFFFFFFFF
@M05620:45:000000000-G6HP7:1:1101:11005:8616 1:N:0:185
AAACCAAGCAGACACTCACCGCTCCCTCGCCACAGGCCAATAGTTTGTCCTCACTGAGTTGGCAACAAGTGGCTGCTGTGGCTGCCATTTTTCTGGTGATGGCCATCAGCTCCGACGAGGTCAGCTGGGGGGCTTTCTTTGTGTAAGCAACGAGAAACCTGAAAGAAGCATTTTTTAACTAAGTCCTGCTGAGTCATTCATGAGTTTTTAGCCGCCTTGCTTCTTCTCACAGACTCTCTACTCTCATGCCA
+
CCCDCCCFDFFFGGGGGGGGGGGGGGHHGGGGGHHGGGHHHHHHHHHHHHHHHHHHHHHHHHHHHHHHHGHHGHGGHHHHHHHGGHHHHHHHHHHHHHHHHHHHHHHHHHGHHGGGGGGGGHHHHHHHGGGGGGGGGGGGGGGGGGFFFFFFFFFFFFFFFFFFFFFFFFFFFFHFFFFHHFFFFFFFFFFFFFFFFFFFFFFFFFFFFFFFFFFFFFFFFFFFFHFFFFFFFFFFFFFFHFFHFFFFFFB
@M05620:45:000000000-G6HP7:1:1101:19601:8630 1:N:0:185
AAACCAAGCAGACACTCACCGCTCCCTCGCCACAGGCCAATAGTTTGTCCTCACTGAGTTGGCAACAAGTGGCTGCTGTGGCTGCCATTTTTCTGGTGATGGCCATCAGCTCCGACGAGGTCAGCTGGGGGGCTTTCTTTGTGTAAGCAACGAGAAACCTGAAAGAAGCATTTTTTAACTAAGTCCTGCTGAGTCATTCATGAGTTTTTAGCCGCCTTGCTTCTTCTCACAGACTCTCTACTCTCATGCCA
+
CCCCCCCFCFFFGGGGGGGGGGGGGGHHGGGGGHHHGGHHHHHHHHHHHHHHHHHHHHHHHHHHHHHHHHHHGHGGHHHHHHHGGHHHHHHHHHHHHHGHHHHHHHHHHHHHHGGGGGGGGHHHHHHHGGGGGGGGGGGGGGGGGGFFFFFFFFFFFFFFFFFFFFFFFFFFFFFFFFFFFFFFFFFFFFFFFFFFFFFFFFFFFFFFFFFFFFFFFFFFFFFFFFFFFFFFFFFFFFFFFFFFFFFFFFF
@M05620:45:000000000-G6HP7:1:1101:27609:8655 1:N:0:185
AAACCAAGCAGACACTCACCGCTCCCTCGCCACAGGCCAATAGTTTGTCCTCACTGAGTTGGCAACAAGTGGCTGCTGTGGCTGCCATTTTTCTGGTGATGGCCATCAGCTCCGACGAGGTCAGCTGGGGGGCTTTCTTTGTGTAAGCAACGAGAAACCTGAAAGAAGCATTTTTTAACTAAGTCCTGCCGAGTCATTCATGAGTTTTTAGCCGCCTTGCTTCTTCTCACAGACTCTCTACTCTCATGCCA
+
ABBBBBBFBFFFGGGGGGGGGGGGGGHHGGGGGHHHGGHHHHHHHHHHHHHHHHHHHHHHHHHHHHHHHHHHGHGGHHHHHHHGGHHHHHHHHHHHHHGHHHHHHHHHHGHHHGGGGGGGDHHHHHHHGGGGGGGGGGGGGGGGGGFFFFFFFFFFFFFFFFFFFFFFFFFFFFFFFFFFFFFFFFFFF.@DFEFFFFFFFFFFFFFFFFFFFFFFFFFFFFFFFFFFFFFFFFFFFFFFFFFFFFFFFFF
@M05620:45:000000000-G6HP7:1:1101:18030:8663 1:N:0:185
ATCTCTATCTCCTAAAAACCTGTTTAGATTTGGAGATAGACCTTCAGGTTTTTCATCATTTTCTGCATGAATTATACATTGACCACGTTCCAGCGTGGTCAGTTTGCAGCATTCTGTTATTTTGTTTGACAGAGTGTCTTGTTGAGAACATATGTAGGACATGATTTTTTCCTGCAACAGGGAAAATAAAGTATAAGTTTTAAAGATTTATTCTTTAATAAAGGATCTCAAAGCCAGCTTTAGAAAAAGGA
+
BB?ABFFFFFFFGFGFGGGGFFFGHHHHHHHHGHHHHHCEGFHHHHHHHHHGGGFGHHHHHHHHGHHGHHHHHGHHH5GFHHHHHHGGHHHHGHGGGGHHHHHHHHHGFHGHHHHHHHHHHHHHHHHHGHHHHHGHHHHHHHHHHHHFHHHHHHHFHHGHHHHHHHHHGFHHHGHHFHFHHGGHHHHHHHHHHHHGGFGHHHHGHHHHGFGHHHHHGHHGFDDFGHHHHHHHFFHFHGHGHHE:GGCGFCG
@M05620:45:000000000-G6HP7:1:1101:18009:8666 1:N:0:185
ATCTCTATCTCCTAAAAACCTGTTTAGATTTGGAGATAGACCTTCAGGTTTTTCATCATTTTCTGCATGAATTATACATTGACCACGTTCCAGCGTGGTCAGTTTGCAGCATTCTGTTATTTTGTTTGACAGAGTGTCTTGTTGAGAACATATGTAGGACATGATTTTTTCCTGCAACAGGGAAAATAAAGTATAAGTTTTAAAGATTTATTCTTTAATAAAGGATCTCAAAGCCAGCTTTAGAAAAAGGA
+
DDCDCFFFFFFFGGGGGGGGGGHHHHHHHHHHHHHHHHHHHHHHHHHHHHHGGHHHHHHHHHIIIHHHHHHHHHHHHHHHHHHHHHGHHHHHHHGGGGHHHHHHHHHHHHHHHHHHHHHHHHHHHHHHHGHHHHHHHHHHHHHHHHHHHHHHHHHHHHHHHHHHHHHHHGHHHHHHHHHHHGGHHHHHHHHHHHHHHHHHHHGHHHHHHHHHHHHHHHHHHHHHHHHHHHHHHHHHHGHHHHGHHGHHGGH
@M05620:45:000000000-G6HP7:1:1101:11372:8679 1:N:0:185
AAACCAAGCAGACACTCACCGCTCCCTCGCCACAGGCCAATAGTTTGTCCTCACTGAGTTGGCAACAAGTGGCTGCTGTGGCTGCCATTTTTCTGGTGATGGCCATCAGCTCCGACGAGGTCAGCTGGGGGGCTTTCTTTGTGTAAGCAACGAGAAACCTGAAAGAAGCATTTTTTAACTAAGTCCTGCTGAGTCATTCATGAGTTTTTAGCCGCCTTGCTTCTTCTCACAGACTCTCTACTCTCATGCCA
+
CCCCCCCFCFFFGGGGGGGGGGGGGGHHGGGGGHHHGGHHHHHHHHHHHHHHHHHHHHGHHHHGHHHHHHHHGHGGHHHHHHHGGHHHHHHHHHHHHHGHHHHHHHHHHHHHHGGGGGGGGHHHHHHHGGGGGGGGGGGGGGGGGGFFFFFFFFFFFFFFFFFFFFFFFFFFFFFFFFFFFFFFFFFFFFFFFFFFFFFFFFFFFFFFFFFFFFFFFFFFFFFFFFFFFFFFFFFFFFFFFFFFFFFFFFF
@M05620:45:000000000-G6HP7:1:1101:13682:8681 1:N:0:185
AGATTACTGCAACAGTTCCCCCTGGACCTGGAAAAGTTTCTTGCCTGGCTTACAGAAGCTGAAACAACTGCCAATGTCCTACAGGATGCTACCCGTAAGGAAAGGCTCCTAGAAGACTCCAAGGGAGTAAAAGAGCTGATGAAACAATGGCAAGTAAGTCAGGCATTTCCGCTTTAGCACTCTTGTGGATCCAATTGAACAATTCTCAGCATTTGTACTTGTAACTGACAAGCCAGGGACAAAACAAAGAT
+
AA3AAFFF@B4BBFFBFFGGGGGGHGHHHHHGHHGHGHHHHHHHHHHHHHHABBFGHHHHHHHHHHHHGHHHHHHHFGHH5BFFFGHHHH@FGGGG@FFFFHFFGHGHGHHGHGHGHHHHHGHFEGFEG?4FGGHHHHGHHD?FHCHHGGHHHGHFFGGHGHHH/GHHGHGGGGGHHHHHHHHHHHHGGHHHHHHHHHHHHGGGGHGHFFGHGCGGHCGGHHHGHHHHHGCHHGGGCFGGEFFFFFG?BF;
@M05620:45:000000000-G6HP7:1:1101:11392:8683 1:N:0:185
AAACCAAGCAGACACTCACCGCTCCCTCGCCACAGGCCAATAGTTTGTCCTCACTGAGTTGGCAACAAGTGGCTGCTGTGGCTGCCATTTTTCTGGTGATGGCCATCAGCTCCGACGAGGTCAGCTGGGGGGCTTTCTTTGTGTAAGCAACGAGAAACCTGAAAGAAGCATTTTTTAACTAAGTCCTGCTGAGGCATTCATGAGTTTTTAGCCGCCTTGCTTCTTCTCACAGACTCTCTACTCTCATGCCA
+
A??AAAAFAFCFGG4FFEFGGGGGGGHHGGGEGFHFFFFHHGHGHHHHHHH5GHFHHH5GGGHGGHHHHGFHGHGGHHFGFHHGGHHHHHHGHHHHGHFHHGHHFHHFHHHHHGGGGGGG<FGHHGGHGGGGGBEGGGGGGCFCFGFFFFFFFFFFFFFFAFFFFFFFFFFFFFFFFFFFFFFBFFFFFFFFF.;.FFFFBFFFFBFFEEFFFFFFFFFFFFFFFFFFFFFFFFFFFFFFBFFFFFBBEFF
@M05620:45:000000000-G6HP7:1:1101:18001:8685 1:N:0:185
ATCTCTATCTCCTAAAAACCTGTTTAGATTTGGAGATAGACCTTCAGGTTTTTCATCATTTTCTGCATGAATTATACATTGACCACGTTCCAGCGTGGTCAGTTTGCAGCATTCTGTTATTTTGTTTGACAGAGTGTCTTGTTGAGAACATATGTAGGACATGATTTTTTCCTGCAACAGGGAAAATAAAGTATAAGTTTTAAAGATTTATTCTTTAATAAAGGATCTCAAAGCCAGCTTTAGAAAAAGGA
+
BCABCFFFFFFFGGGGGGGGGGGHHHHHHHHHHHHHHHHGHHHHHHHHHHHGGHHHHHHHHHHGHHHHHHHHHHHHHHHHHHHHGHGHHHHHHHGEGGHHGHGHHHHHHHHHHHHHHHHHHHHHHHHHHHGHHHGHHHHHHHHHHHHHHHHHHHGHHHHHFHHHHHHHHGHHHHHHHHHHHGGGHGHGGHHHHHHHHFHHHHGHHHHHHHHHHHHHHHHHHHHHGHHHHGHHHHHHHGGHHGHFGGFFGGG
@M05620:45:000000000-G6HP7:1:1101:13667:8691 1:N:0:185
AGATTACTGCAACAGTTCCCCCTGGACCTGGAAAAGTTTCTTGCCTGGCTTACAGAAGCTGAAACAACTGCCAATGTCCTACAGGATGCTACCCGTAAGGAAAGGCTCCTAGAAGACTCCAAGGGAGTAAAAGAGCTGATGAAACAATGGCAAGTAAGTCAGGCATTTCCGCTTTAGCACTCTTGTGGATCCAATTGAACAATTCTCAGCATTTGTACTTGTAACTGACAAGCCAGGGACAAAACAAAGAT
+
BBBBCFFFDFFDGGFBFGGGGGGGGGHHHHHHHHHHGHHHHHHHHHHHHHHABFGHHHHHHHHHHHHHHHHHHHHHHHHHEGHHHGHHHHDGGHGGEFHGHHFHHHHHGHHHHHHHHHHHHHHGEFGFHFHHHGHHHHGHHHHHHHHHHHHHHGHHHHHHHHHHHHHHHHGGGGGHGHHHHHHHHHHGHHHHHHHHHGHGHHHHHHHHHHHHHHHHHFHHHHHHHHHHHHHHHGGGGGGGGGGGGGGGGGF
@M05620:45:000000000-G6HP7:1:1101:20670:8703 1:N:0:185
AGATTACTGCAACAGTTCCCCCTGGACCTGGAAAAGTTTCTTGCCTGGCTTACAGAAGCTGAAACAACTGCCAATGTCCTACAGGATGCTACCCGTAAGGAAAGGCTCCTAGAAGACTCCAAGGGAGTAAAAGAGCTGATGAAACAATGGCAAGTAAGTCAGGCATTTCCGCTTTAGCACTCTTGTGGATCCAATTGAACAATTCTCAGCATTTGTACTTGTAACTGACAAGCCAGGGACAAAACAAAGAT
+
BBBBBFFFBFFFGGGGGGGGGGGGHFHHHHHHHHHHHHHHFGHHHHHHHHHHHHHHHHGHHHHFHHHHHHHHHHHGGHHHHHHHGHHHHGHHHHGFGGHHHHHHGHHHGHHHHGHHHHHFFHHGGEGGHHGHHGHHHGGHHGHHHHHHGFHHHGHHHHHHHHHHHHHHHHGGGGGHHHHHHHHHHFHGFHHHHGHHHGGFHHHHHHHFHHHHHHHHHHHGHFFFHHHFHHHGEGGGGFEEEFFGGGGGGGB
@M05620:45:000000000-G6HP7:1:1101:13652:8704 1:N:0:185
AGATTACTGCAACAGTTCCCCCTGGACCTGGAAAAGTTTCTTGCCTGGCTTACAGAAGCTGAAACAACTGCCAATGTCCTACAGGATGCTACCCGTAAGGAAAGGCTCCTAGAAGACTCCAAGGGAGTAAAAGAGCTGATGAAACAATGGCAAGTAAGTCAGGCATTTCCGCTTTAGCACTCTTGTGGATCCAATTGAACAATTCTCAGCATTTGTACTTGTAACTGACAAGCCAGGGACAAAACAAAGAT
+
AA3AAFFFFFFBGGFBGGGGGGGDHHHHHFAGHHHGFGHHHGFHHHHEHHHBFFGHHHHHHHFFHGHHHHHHFBFGGHHHFHFGFGHBFHHHHHGGG?GGGHHFHHHHGHHHHHH3FGHHFHHGGGGGHHHHGGHHHFHFHHHHHHHHGHHHFGGHHHGHHHHHHHGHHHGGGGGHDHHHHHHHHHHGHHHHH0GHHGFGHHHHHHHHDHHHHHHHHHHHCFFFHHHEHHHHHGGFGGGFF?BFGGGFBGF
@M05620:45:000000000-G6HP7:1:1101:13680:8707 1:N:0:185
AGATTACTGCAACAGTTCCCCCTGGACCTGGAAAAGTTTCTTGCCTGGCTTACAGAAGCTGAAACAACTGCCAATGTCCTACAGGATGCTACCCGTAAGGAAAGGCTCCTAGAAGACTCCAAGGGAGTAAAAGAGCTGATGAAACAATGGCAAGTAAGTCAGGCATTTCCGCTTTAGCACTCTTGTGGATCCAATTGAACAATTCTCAGCATTTGTACTTGTAACTGACAAGCCAGGGACAAAACAAAGAT
+
BCABCFFFBDBBFGFBFGGGGGGGEGHHHHHGHHHHGHHHHHHHHHGHHHHAFBGGHHHHHHHHHHHHHGHHHHHFGHHHDGGGHGHHHH@FFHGGEFHGGHFFGHHHGHHHHHGHHHHHHGHGDGFEGDFGHGHHHHHHHFHHHGHHHHHGHGHHHHHHHHHHHHHHHHGGGGGHHGHHHHHHHHGGHHHHHHHHHGHHHHHGGHHHHGHHHHHHHCGHHHFGGHHHGHGHGGGGEGGGGGGGGGGGGFC
@M05620:45:000000000-G6HP7:1:1101:11149:8711 1:N:0:185
AGATTACTGCAACAGTTCCCCCTGGACCTGGAAAAGTTTCTTGCCTGGCTTACAGAAGCTGAAACAACTGCCAATGTCCTACAGGATGCTACCCGTAAGGAAAGGCTCCTAGAAGACTCCAAGGGAGTAAAAGAGCTGATGAAACAATGGCAAGTAAGTCAGGCATTTCCGCTTTAGCACTCTTGTGGATCCAATTGAACAATTCTCAGCATTTGTACTTGTAACTGACAAGCCAGGGACAAAACAAAATC
+
BBBBBFFFFFFFGGGGGGGGGGGGHHHHGHGHHHHHGHHHHHHHHHHHHHHHHHHHHHHHHHHHHHHHHHHHHHHHHHHHHHGHHHHHHHHHHHGGGGHHHHCGHHHHGHHHHHFHHHHHHHHFEEGFHFHHHGHHHHHHHGHHHHHHHHHHHGHHHHHHHHHHHHHHHHGGGGGHGHHHHHHHHHHGHHHHH<GHHHHHHHHHHHHFGHFHHHHHHGHHHGHGHHGBGHHHHGFFGGGGGACFFGGGGGF
@M05620:45:000000000-G6HP7:1:1101:11162:8722 1:N:0:185
AGATTACTGCAACAGTTCCCCCTGGACCTGGAAAAGTTTCTTGCCTGGCTTACAGAAGCTGAAACAACTGCCAATGTCCTACAGGATGCTACCCGTAAGGAAAGGCTCCTAGAAGACTCCAAGGGAGTAAAAGAGCTGATGAAACAATGGCAAGTAAGTCAGGCATTTCCGCTTTAGCACTCTTGTGGATCCAATTGAACAATTCTCAGCATTTGTACTTGTAACTGACAAGCCAGGGACAAAACAAAATC
+
AAABBFFFFFFFGGGGGGGGGGGGHHHHHHFHGHHHHHHHHHHHHHHHHHHHHHGHHHHHHHHHHHHHHHHHHHHHHHHHHHHHHHHHHHFHHHGGGGHHHHBGFGHHGHHHHHEGHHHHFHHG?GGGHGHHHGHHHHHHHHHHHHHHHHHHHGHHHHHHHHHHHHHHHHGGGGGGGHHHHHHHHHHGHHHHHBHHHHHGHHHHHHHHHHHHHHHHHHHHHGHHHHHHGHHHHGGGGGGGEGGGGGGGA9/
@M05620:45:000000000-G6HP7:1:1101:17994:8730 1:N:0:185
AGATTACTGCAACAGTTCCCCCTGGACCTGGAAAAGTTTCTTGCCTGGCTTACAGAAGCTGAAACAACTGCCAATGTCCTACAGGATGCTACCCGTAAGGAAAGGCTCCTAGAAGACTCCAAGGGAGTAAAAGAGCTGATGAAACAATGGCAAGTAAGTCAGGCATTTCCGCTTTAGCACTCTTGTGGATCCAATTGAACAATTCTCAGCATTTGTACTTGTAACTGACAAGCCAGGGACAAAACAAAGAT
+
AAAAAFFF3D11FGB3FGGGGGGE0FHHHA0FGGHHGHHHHGHHHHHHHHHFHHGHHFHHHGHHHHHHHHHH1FGCHHHHGHFHHGFHHHBGHHGGEFHH1EFF0?GGFHHHHFGGHHHHHH1?>FEEF1FDDGGHHHGHH2FGHHHHBGHHHFGHHHHHHDGGFHHHFHGGGGGHHHHHHHHHHHHGFBGGF<GFGGGFDHHHGHHHHHGHHHHHHHHHHHHGGHFGHGFGEGGGGGEF9A/;FEGGFG0
@M05620:45:000000000-G6HP7:1:1101:18014:8731 1:N:0:185
AGATTACTGCAACAGTTCCCCCTGGACCTGGAAAAGTTTCTTGCCTGGCTTACAGAAGCTGAAACAACTGCCAATGTCCTACAGGATGCTACCCGTAAGGAAAGGCTCCTAGAAGACTCCAAGGGAGTAAAAGAGCTGATGAAACAATGGCAAGTAAGTCAGGCATTTCCGCTTTAGCACTCTTGTGGATCCAATTGAACAATTCTCAGCATTTGTACTTGTAACTGACAAGCCAGGGACAAAACAAAGAT
+
BABBBFFFFF4FGGFGGGGGGGGGHHHHHHHHHHHHHHHHHHHHHHHHHHHHHHHHHHHHHHHHHHHHHHHHHHHHHHHHHHHHHHHHHHFHHHGGGGHHHHHHHHHHGHHHHHHHHHHHHH3FEGEGH4GHHGHHHHGHH?FHHHHHHHHHHGHHHHHHHHHHHHHHHHGGGGGHHHHHHHHHHHHGHHHHGGHHHGHHFHHHHHHHHHHHHHHHHHHHHHHHHHHHHHHHHGGGGGGGFFCFFGGGGGF
@M05620:45:000000000-G6HP7:1:1101:22712:8734 1:N:0:185
AGATTACTGCAACAGTTCCCCCTGGACCTGGAAAAGTTTCTTGCCTGGCTTACAGAAGCTGAAACAACTGCCAATGTCCTACAGGATGCTACCCGTAAGGAAAGGCTCCTAGAAGACTCCAAGGGAGTAAAAGAGCTGATGAAACAATGGCAAGTAAGTCAGGCATTTCCGCTTTAGCACTCTTGTGGATCCAATTGAACAATTCTCAGCATTTGTACTTGTAACTGACAAGCCAGGGACAAAACAAAGAT
+
AA>AAFFFFFFFGGFBGGGGGGGGGHHHGHHHHHHHFHHHHHHHHHHHHHHHHHGHHHHHHHHHHHHHHHHHHHHHHHHHGFHHGGHHHHHHHHGGEFGHGHFHHHHHGHHHHHHHHHHHHHHGGHGFHHHHHGHHHHFHHHHHHHHHHHHHHGFHGHHHHHHHHHHHHHGGGGGHGHHHHHHHHHHGEHHHHHHHHHHHHHGHGHHHHHHHHHHHHFHHHFHHGHHFGFHHHGEFGGGGGGBFFEGGFGF
@M05620:45:000000000-G6HP7:1:1101:22690:8738 1:N:0:185
AGATTACTGCAACAGTTCCCCCTGGACCTGGAAAAGTTTCTTGCCTGGCTTACAGAAGCTGAAACAACTGCCAATGTCCTACAGGATGCTACCCGTAAGGAAAGGCTCCTAGAAGACTCCAAGGGAGTAAAAGAGCTGATGAAACAATGGCAAGTAAGTCAGGCATTTCCGCTTTAGCACTCTTGTGGATCCAATTGAACAATTCTCAGCATTTGTACTTGTAACTGACAAGCCAGGGACAAAACAAAGAT
+
ABABCFFFFFFFGGGFGGGGGGGGHHHHHHHHHHHHGHHHHHHHHHHHHHHGHHHHHHHHHHHHHHGHHHHHHHHHHHHHFHHHHHHHHHDGGHGEGGHHHHFHHHHHGHHHHHHHHHHHHHHGGGGEHHHHHGHHHHEHHFFHHHHHHHHHHGHHHHHHHHHHHHHHHHGGGGGHHHGHHHHHHHHGHHHHGHHHHHFFFHHHHHHHHHHHHHHHHHHHHHHGHHHGGHHHHGFGGGGGGGFFGGGGGGF
@M05620:45:000000000-G6HP7:1:1101:9676:8741 1:N:0:185
CATCCTGACCCTGAAGTACCCCGGCTTGATTTCTGACATTAGATCGGAAGAGAACACGTCTGAACTCCAGTCACGGACATTTATCTCGTATGCCGTCTTCTGCTTGAAAAAAAAAAAAAAAAATAAAGTACCTTACGTGTGTTCTATGTTATTTGCTTACTTCTCACATTCAAGATATCTAAAGCATTACGTGGCAGATATTGCAATGTGTGAAAGGGTGAGGGAGTGAGGATACGTATGGCGGTACTACT
+
DCDDCFFFFFFFGGGGGGGGGGGGGGGGHHHHHHHHHHHHHHGHHHGGGGHHHHHHHGHHHGHHHHHHHHHHHHGGGGGHHHHHFHHHGGHHHHGGGHGHHHGHHHHHGHHGGDGD<//>---00000000000=0.///../00000:00000000000000000000000000000000000000000.//.-<..000:00000000<.00<:.<.....<....0<.0/0<.000//.---..0000
@M05620:45:000000000-G6HP7:1:1101:18019:8751 1:N:0:185
AGATTACTGCAACAGTTCCCCCTGGACCTGGAAAAGTTTCTTGCCTGGCTTACAGAAGCTGAAACAACTGCCAATGTCCTACAGGATGCTACCCGTAAGGAAAGGCTCCTAGAAGACTCCAATGGAGTACAAGAGCTGATGCAACAATGGCAAGTAAGTCAGGCATTTCCGCTTTAGCACTCTTGTGGATCCAATTGAACAATTCTCAGCATTTGTACTTGTAACTGACAAGCCAGGGACAAAACAAAGAT
+
A1AAAFFFBD1BGGBFGGGGGGGAAFGHHE0F1FGHHHHHHHHHHHHHHHH1GGEGHHHHHGFHHHHHHHHH1FGGHHHHHHHHGHHGHH2GGHGGCFHHHHFHFGHHGHHHBB1>GGHHF>1B1BFGH1GHHGHHHHEHH1FGHHHHGHHHHGHHHHHHHGHHHHHHHHGGGGGHGHHHHHGHHHHGHHHHH1FGGF0C0GGFHHHHHHGHHHHHHHCGGCGGHHG0GHFHGG/.CAEE.FB:FFACFGF
@M05620:45:000000000-G6HP7:1:1101:17550:8754 1:N:0:185
TACCTGTACGGAAGCATTTGAATATCCCCCCATGGTGATGGGGACGGAGAACTGCTCCATAAACACAGGCAACGTGCCTAACTTTCCCGGGAAGATGAAGTCAAAGAGCGACCACAGCTCTTCGGAGGTTATTTTGCATCGGTGAGCCAGACAGAATGATCCGATGAGGGGTGCGAAACTATTTGAGGAAAGGAAGCACCTTTTTATTAAATTTACCTTTTAGCAATCGCCATTCCTACCCTAAAGATCGG
+
CCCCCFFFFCCBGGGGGGGGFGGEGHHHGGGGHHHGHHHHHHGGGGGGGGHHHHHHHGHHHHHHHHHHHGHHHGHGHHHHHHHHHHHHGGGGGGHHHHHHHHHHHHHHHGGGGGHHHHHHHHHH?BCGEHHHHHHHHHHHGGGGGHHHHHHGHHHHHHHHHHHGGGHHHGGEGGGGGGGGGGGGGGGGGGGGGBGGGGGGGFFFFFFFFFFFFFFFFFFFFFFFFFFFFFFFFFFFFFFFFFFFFFFFFFF
@M05620:45:000000000-G6HP7:1:1101:9895:8776 1:N:0:185
AGATTACTGCAACAGTTCCCCCTGGACCTGGAAAAGTTTCTTGCCTGGCTTACAGAAGCTGAAACAACTGCCAATGTCCTACAGGATGCTACCCGTAAGGAAAGGCTCCTAGAAGACTCCAAGGGAGTAAAAGAGCTGATGAAACAATGGCAAGTAAGTCAGGCATTTCCGCTTTAGCACTCTTGTGGATCCAATTGAACAATTCTCAGCATTTGTACTTGTAACTGACAAGCCAGGGACAAAACAAAGAT
+
A?AABFFFFFFFGGFGFGGGGGGGAHHHHHFHFHHHGHFHHHHHHHHHHHHHHHHGHFHHHHHHHHGHHHHHHHHHHHHHHHHHHHHHHHDHHHGFFGHHHHCFHHHHGHHHHHGHHHHHHHHGGHGGHHHHHGHHHHHHHGHHHHHHHHHHHGHHHHHHHHHHHHHHHHGGGGGHHHHHHHHHHHHGHHHHGCHHHHHHHHHHHHHHHHHHHHHHHHHHHHHGHHHHGHGHHGGFGGGGAFFFGGGGGGG
@M05620:45:000000000-G6HP7:1:1101:22995:8805 1:N:0:185
CATCCTGACCCTGAAGTACCCCGGCTTGATTTCTGACATTAGATCGGAAGAGCACACGTCTGAACTCCAGTCACGGACATTTATCTCGTATGCCGTCTTCTGCTTGAAAAAAAAAAAAAAAATACAACCATATTACCACCTAAACTTCACATCTACCATTTCACCTAAACAACCAGTACTTCTCTTCCGCAGCCCTTCCTACTCCTGCCTGAGCCACCACCTTATTCATCCCCTACTGCATTCCTCTCAAC
+
DDDCDFFFFFFFGGGGGGGGGGGGGGGGHHHHHHHGHHHHHHHHHHGGGGHHHHHHHGGHHGHHHHHHHHHHHHGGGGGHHHHHHHHHGGHHGHEFGHGHHHHHHHHHHHHE<CF</>//>-0>11<1<<<00000000..000000000000000:00000000000090..;..000000000000..---9.:///900;00000.00;/0///.;.;.000000000..:..00000000900/00/
@M05620:45:000000000-G6HP7:1:1101:6812:8811 1:N:0:185
ATCTCTATCTCCTAAAAACCTGTTTAGATTTGGAGATAGACCTTCAGGTTTTTCATCATTTTCTGCATGAATTATACATTGACCACGTTCCAGCGTGGTCAGTTTGCAGCATTCTGTTATTTTGTTTGACAGAGTGTCTTGTTGAGAACATATGTAGGACATGATTTTTTCCTGCAACAGGGAAAATAAAGTATAAGTTTTAAAGATTTATTCTTTAATAAAGGATCTCAAAGCCAGCTTTAGAAAAAGGA
+
BCABBFFFFFFFGGGGGGGGFGGHHHHHHHHHHGHHHHHHHHHHHHHHHHHGGHHHHHHHHHHIIHHHHHHHHHHGHHHHHHHHGHGGHHHHHHGFGGHHHHHHHHHGHHHHHHHHHHHHHHHHHHHHHHHHHHGGGFHHHHHHHHHHHHHHHHHHHHHHHHHHHHHHHGHHHHHHHHFHHGGHHHHHGHHHHHHHHGHHHHGHHGHHHHHHHHHHHHHHHGHHGHGHHGHHHHHHHGGHHHHGFHFHGGC
@M05620:45:000000000-G6HP7:1:1101:17253:8817 1:N:0:185
ATCTCTATCTCCTAAAAACCTGTTTAGATTTGGAGATAGACCTTCAGGTTTTTCATCATTTTCTGCATGAATTATACATTGACCACGTTCCAGCGTGGTCAGTTTGCAGCATTCTGTTATTTTGTTTGACAGAGTGTCTTGTTGAGAACATATGTAGGACATGATTTTTTCCTGCAACAGGGAAAATAAAGTATAAGTTTTAAAGATTTATTCTTTAATAAAGGATCTCAAAGCCAGCTTTAGAAAAAGGA
+
CCCCBFFFFFFFGGGGGGGGGGGHHHHHHHHHHGHHHHHHHHHHHHHHHHHGGHHHHHHHHHHHHHHHHHHHHHHHHHHHHHHHHHGHHHHHHHGFGGHHHHHHHHHHGHHHHHHHHHHHHHHHHHHHHHHHHHGHHHHHHHHHHHHHHHHHHHHHHHHHHHHHHHHHHGHHHHHHHHHGHGGHHHHHGHHHHHHHHHHHHHGHHHHHHHHHHGHHHHHHHHHHHHHHHGGGGGHFHGFHHHHHHGHHFGF
@M05620:45:000000000-G6HP7:1:1101:12138:8818 1:N:0:185
AAACCAAGCAGACACTCACCGCTCCCTCGCCACAGGCCAATAGTTTGTCCTCACTGAGTTGGCAACAAGTGGCTGCTGTGGCTGCCATTTTTCTGGTGATGGCCATCAGCTCCGACGAGGTCAGCTGGGGGGCTTTCTTTGTGTAAGCAACGAGAAACCTGAAAGAAGCATTTTTTAACTAAGTCCTGCTGAGTCATTCATGAGTTTTTAGCCGCCTTGCTTCTTCTCACAGACTCTCTACTCTCATGCCA
+
BBBBBBBFBFFFGGGGFGGGGGGGGGGHGGGGGHGHGGEGGGFFGHHHHHH5FGHGHHGHHGHHGGHHHHFFGHGGHHFGGHHGGHGFHHHHHHHHHHFHHGHHHHHHHHHHHGCGEEFGCGHHGHHHGGGGGGGGGGGGGGGFGGFFFFFFFFFFFFFFFFFFFFFFFFFFFFFFFBFFFFFFFFFFFFFFF;FFFFFFFFFFFFFFFFFFFFFFFFFFFFFFFFFFFFFFFFFFFFFFFFFFFFFFFFF
@M05620:45:000000000-G6HP7:1:1101:17289:8823 1:N:0:185
ATCTCTATCTCCTAAAAACCTGTTTAGATTTGGAGATAGACCTTCAGGTTTTTCATCATTTTCTGCATGAATTATACATTGACCACGTTCCAGCGTGGTCAGTTTGCAGCATTCTGTTATTTTGTTTGACAGAGTGTCTTGTTGAGAACATATGTAGGACATGATTTTTTCCTGCAACAGGGAAAATAAAGTATAAGTTTTAAAGATTTATTCTTTAATAAAGGATCTCAAAGCCAGCTTTAGAAAAAGGA
+
BA@ABFFFFFFFGGGGGGGGGGHHHHHHHHHH5FGHHHHHHHHHHHHFHHHGGHHHHHHHHHHHGHHHHGHHHGHHHHHHHHHHHHGGHHHHHHGFDFHHGHGHHHHGHHGHHHHHHHHHHHHHFHHHGHHHHHHHHHHHHHHFGHGHHHHHHHGFHH?GGHHHHHHHHGHHHHGHHHHHHGGGHHHHHHHFGGHHHHHFHGGGHGHHHHHGHHHHFHHHHFGHHHHHHGHHHHHFHGHHHHHGHHGHGFG
@M05620:45:000000000-G6HP7:1:1101:17270:8824 1:N:0:185
ATCTCTATCTCCTAAAAACCTGTTTAGATTTGGAGATAGACCTTCAGGTTTTTCATCATTTTCTGCATGAATTATACATTGACCACGTTCCAGCGTGGTCAGTTTGCAGCATTCTGTTATTTTGTTTGACAGAGTGTCTTGTTGAGAACATATGTAGGACATGATTTTTTCCTGCAACAGGGAAAATAAAGTATAAGTTTTAAAGATTTATTCTTTAATAAAGGATCTCAAAGCCAGCTTTAGAAAAAGGA
+
DDDDDFFFFFFFGGGGGGGGGGHHHHHHHHHH5GHHHHHHHHHHHHHHHHHGGHHHHIHHHHHIHHHHHHHHHHHHHHHHHHHHHHGHHHHHHHGGGGHHHHHHHHHHHHHHHHHHHHHHHHHHHHHHHHHHHHGHHHHHHHHHHHHHHHHHHHHHHHHHHHHHHHHHHGHHHHHHHHHHHGGHHHHHHHHHHHHHHHHHHHGHHHHHHHHHHHHHHHHHHHHHHHHHHGHHHHHHHGHHHHHHGHHHGGH
@M05620:45:000000000-G6HP7:1:1101:6821:8827 1:N:0:185
ATCTCTATCTCCTAAAAACCTGTTTAGATTTGGAGATAGACCTTCAGGTTTTTCATCATTTTCTGCATGAATTATACATTGACCACGTTCCAGCGTGGTCAGTTTGCAGCATTCTGTTATTTTGTTTGACAGAGTGTCTTGTTGAGAACATATGTAGGACATGATTTTTTCCTGCAACAGGGAAAATAAAGTATAAGTTTTAAAGATTTATTCTTTAATAAAGGATCTCAAAGCCAGCTTTAGAAAAAGGA
+
CDCCCFFFFFFFGGGGGGGGGGGHHHHHHHHHHHHHHHHHHHHHHHHHHHHGGHHHHHHHHHIIIHHHHHHHHHHHHHHHHHHHHHGHHHHHHHGGGGHHHHHHHHHHHHHHHHHHHHHHHHHHHHHHHHHHHHGHHHHHHHHHHHHHHHHHHHHHHHHHHHHHHHHHHGHHHHHHHHHHHGGHHHHHHHHHHHHHHHHHHHHHHHHHHHHHHHHHHHHHHHHHHHHHHGHHHHHHHGHHHHHHGGHHGGH
@M05620:45:000000000-G6HP7:1:1101:15660:8833 1:N:0:185
AAACCAAGCAGACACTCACCGCTCCCTCGCCACAGGCCAATAGTTTGTCCTCACTGAGTTGGCAACAAGTGGCTGCTGTGGCTGCCATTTTTCTGGTGATGGCCATCAGCTCCGACGAGGTCAGCTGGGGGGCTTTCTTTGTGTAAGCAACGAGAAACCTGAAAGAAGCATTTTTTAACTAAGTCCTGCTGAGTCATTCATGAGTTTTTAGCCGCCTTGCTTCTTCTCACAGACTCTCTACTCTCATGCCA
+
CCCCCCCFCFFFGGGGGGGGGGGGGGHHGGGGGHHHGGHHHHHHHHHHHHHHHHHHHHGHHHHHHHHHHHHHGHGGHHHHHHHGGHHHHHHHHHHHHHHHHHHHHHHHHHHHHGGGGGGGFHGHHHHHGGGGGGGGGGGGGGGGGGFFFFFFFFFFFFFFFFFFFFFFFFFFFFFFFFFFFFFFFFFFFFFFFFFFFFFFFFFFFFFFFFFFFFFFFFFFFFFFFFFFFFFFFFFFFFFFFFFFFFFFFFB
@M05620:45:000000000-G6HP7:1:1101:15639:8835 1:N:0:185
AAACCAAGCAGACACTCACCGCTCCCTCGCCACAGGCCAATAGTTTGTCCTCACTGAGTTGGCAACAAGTGGCTGCTGTGGCTGCCATTTTTCTGGTGATGGCCATCAGCTCCGACGAGGTCAGCTGGGGGGCTTTCTTTGTGTAAGCAACGAGAAACCTGAAAGAAGCATTTTTTAACTAAGTCCTGCTGAGTCATTCATGAGTTTTTAGCCGCCTTGCTTCTTCTCACAGACTCTCTACTCTCATGCCA
+
AAABBBBFBFFFAGGGGGGGEGGGGGHHCGGGGGHHGGHHHHHHHHHHHHHHHHHHHHGHHHHHFHHHHHGHGHGGHHHHHHHGGHHDGHHHHHHHHHHHHGHHHHHHHHHHHGGGGFGGDGFGHHHHFGGGGGGGGGGGGGGGGGFFFFFFFFFFFFFFFFFFFFFFFFFFFFFFEFFFFFFFFFFFFFFFFFFFFFFFFFFFFFFFFFFFFDFFFFFFFFFFFFFFFFBFFFFFFFFFFFFFFFFBFFB
@M05620:45:000000000-G6HP7:1:1101:6823:8846 1:N:0:185
ATCTCTATCTCCTAAAAACCTGTTTAGATTTGGAGATAGACCTTCAGGTTTTTCATCATTTTCTGCATGAATTATACATTGACCACGTTCCAGCGTGGTCAGTTTGCAGCATTCTGTTATTTTGTTTGACAGAGTGTCTTGTTGAGAACATATGTAGGACATGATTTTTTCCTGCAACAGGGAAAATAAAGTATAAGTTTTAAAGATTTATTCTTTAATAAAGGATCTCAAAGCCAGCTTTAGAAAAAGGA
+
BABCCFFFFFFFGGGGGGGGGGHHHHHHHHHHHHHHHHHHHHHHHHHHHHHGGHHHHHHHHHHHHHHHHHHHHHHHHHHHHHHHHHGHHHHHHHGGGGHHHHHHHHHGHHHHHHHHHHHHHHHHHHHHHHHHHHHHHHHHHHHHHHHHHHHHHHHHHHHHHHHHHHHHHGHHHHHHHHGHHGGHHHHHHHHHHHHHHHHHHHHHHHHHHHHHHHHHHGHHFHHHHHHHHHHHHHHHHGHHHHHHHHFHGGH
@M05620:45:000000000-G6HP7:1:1101:18375:8854 1:N:0:185
AAACCAAGCAGACACTCACCGCTCCCTCGCCACAGGCCAATAGTTTGTCCTCACTGAGTTGGCAACAAGTGGCTGCTGTGGCTGCCATTTTTCTGGTGATGGCCATCAGCTCCGACGAGGTCAGCTGGGGGGCTTTCTTTGTGTAAGCAACGAGAAACCTGAAAGAAGCATTTTTTAACTAAGTCCTGCTGAGTCATTCATGAGTTTTTAGCCGCCTTGCTTCTTCTCACAGACTCTCTACTCTCATGCCA
+
AAAAABBFBFFFGGGGGGGGGGGGGGHHGGGGGHHHGGHHHHHHHHHHHHHHHHHHHHHHHHHHHHHHHFHHGHGGHHGHHHHEFHHHHHHHHHHHHHBHHHHHBGHHGGFHHGGGGCC@AGHHHHHEGFFGGGGGGGGGBFGGGGFFFFFCFFDFFFFFFFFFFFFFFFFFFFFFFFFFBFFFFFFFFFBFFFBBFFFFFFFFFFFFFFFFFDFFFFFFFFFFFFFF/FFF/AFFFFFFFFFFFFFBFF/
@M05620:45:000000000-G6HP7:1:1101:18357:8857 1:N:0:185
AAACCAAGCAGACACTCACCGCTCCCTCGCCACAGGCCAATAGTTTGTCCTCACTGAGTTGGCAACAAGTGGCTGCTGTGGCTGCCATTTTTCTGGTGATGGCCATCAGCTCCGACGAGGTCAGCTGGGGGGCTTTCTTTGTGTAAGCAACGAGAAACCTGAAAGAAGCATTTTTTAACTAAGTCCTGCTGAGTCATTCATGAGTTTTTAGCCGCCTTGCTTCTTCTCACAGACTCTCTACTCTCATGCCA
+
CCCCCBCFCFFFGGGGGGGGGGGGGGHHGGGGGHHHGGHHHHHHHHHHHHHHHHHHHHHHHHHHHHHHHGHHGHGGHHHHHHHGGHHHHHHHHHHHHHGHHHHHHHHHHHHHHGGGGGGGFHHHHHHHGGGGGGGGGGGGGGGGGGFFFFFFFFFFFFFFFFFFFFFFFFFFFFHFFFHHHFFFFFFFFFFFFFFFFFFFFFFFFFFFFFFFFFFFFFFFHFFFHHHFFFFFFFFFFFFHHHFHFFFFFFF
@M05620:45:000000000-G6HP7:1:1101:3840:8892 1:N:0:185
ATCTCTATCTCCTAAAAACCTGTTTAGATTTGGAGATAGACCTTCAGGTTTTTCATCATTTTCTGCATGAATTATACATTGACCACGTTCCAGCGTGGTCAGTTTGCAGCATTCTGTTATTTTGTTTGACAGAGTGTCTTGTTGAGAACATATGTAGGACATGATTTTTTCCTGCAACAGGGAAAATAAAGTATAAGTTTTAAAGATTTATTCTTTAATAAAGGATCTCAAAGCCAGCTTTAGAAAAAGGA
+
BAABBFFFFFFFGGGGGGGGGGHHHHHGHHHHHHHHHHHHHHHHHHHHHHHGGHHHHGHHHHHHGHHHHGHHHHHHHHHHHHGHHHGHHHHHGGGGGFHHHHGHHHHHHHHHHHHHHGGHHHHHHHHHHGGHHHHGHHHHHHHHHHHHHHHGHHHHHHHHHHGHHHHHHFHHHGGHHHHHHGGHHHGHHHHFGHHGHHHGHHHHHHHHHHHHHHHHHFHHHFGBHGHHFHHHHHFHHGHHHHFEHHHGGGH
@M05620:45:000000000-G6HP7:1:1101:4091:8895 1:N:0:185
AGATTACTGCAACAGTTCCCCCTGGACCTGGAAAAGTTTCTTGCCTGGCTTACAGAAGCTGAAACAACTGCCAATGTCCTACAGGATGCTACCCGTAAGGAAAGGCTCCTAGAAGACTCCAAGGGAGTAAAAGAGCTGATGAAACAATGGCAAGTAAGTCAGGCATTTCCGCTTTAGCACTCTTGTGGATCCAATTGAACAATTCTCAGCATTTGTACTTGTAACTGACAAGCCAGGGACAAAACAAAGAT
+
BBABCFFFFFFFGGGGGGGGGGGGHHHHHHHHHHHHHHHHHHHHHHHHHHHHHHHHHHHHHHHHHHHHHHHHHHHHHHHHHHGHHHHHHHHHHHGFGGHHHHHHHHHHGHHHHHHGHHHHHHHGGGGGHHHHHGHHHHFGHHHGGFHHHHHHHGHHHHHHHHHHHHHHHHGGGGGHHHHHHHHHHHHGHHHHFHHHHGGHGHHHHHHFHHHHHHHHHGHHHHHGHHHFGHFHHGGGGGGGGGGGGGGGGGF
@M05620:45:000000000-G6HP7:1:1101:4109:8899 1:N:0:185
AGATTACTGCAACAGTTCCCCCTGGACCTGGAAAAGTTTCTTGCCTGGCTTACAGAAGCTGAAACAACTGCCAATGTCCTACAGGATGCTACCCGTAAGGAAAGGCTCCTAGAAGACTCCAAGGGAGTAAAAGAGCTGATGAAACAATGGCAAGTAAGTCAGGCATTTCCGCTTTAGCACTCTTGTGGATCCAATTGAACAATTCTCAGCATTTGTACTTGTAACTGACAAGCCAGGGACAAAACAAAGAT
+
AAABBFFFFFFFGGGGGGGGGGGGHHHHHHHHHHFHGHHHHHHHHHHEGHHHHHHHHHHHHHHHHHHHHHHHHHHHHHHHHHHHHHHGGHHHHHGGGGHHHHHHHHHHGHHGHHHHHHHHHGHGGHGGHHHHHGHHHHHHHHHHHHHHHHHHHGHGHHHHHGHHHHHHHHGGGGGGGHHHHHHHFGHGHHHHHHHHGFHHHHHHHHHHHHHHHHHHHGHHGHHHHHHHHGGGHGGGGGGGEFFFGGGGGGF
@M05620:45:000000000-G6HP7:1:1101:4090:8914 1:N:0:185
AGATTACTGCAACAGTTCCCCCTGGACCTGGAAAAGTTTCTTGCCTGGCTTACAGAAGCTGAAACAACTGCCAATGTCCTACAGGATGCTACCCGTAAGGAAAGGCTCCTAGAAGACTCCAAGGGAGTAAAAGAGCTGATGAAACAATGGCAAGTAAGTCAGGCATTTCCGCTTTAGCACTCTTGTGGATCCAATTGAACAATTCTCAGCATTTGTACTTGTAACTGACAAGCCAGGGACAAAACAAAGAT
+
CCBCCFFFFFFFGGGGGGGGGGGGHHHHHHHHHHHHHHHHHHHHHHHHHHHHHHHHHGHHHHHHHHHHHHHHHHHHHHHHHHHHHHHHHHHHHHGGGGHHHHHHHHHHGHHGHHHHHHHHHHHGGHGGHFHHHGHHHHHHHHHHHHHHHHHHHGHHHHHHHHHHHHHHHHGGGGGHHHHHHHHHHHHGGHHHGHHHHFGGGHHHHHHHHHHHHHHHHHHHGFHHHHEGGHHHHGGGGGGGEG/CFGGGBFG
@M05620:45:000000000-G6HP7:1:1101:23186:8931 1:N:0:185
CATCCTGACCCTGAAGTACCCGGCTTGATTTCTGACATTAGATCGGAAGAGCACACGTCTGAACTCCAGTCACGGACATTTATCTCGTATGCCGTCTTCTGCTTGAAAAAAAAAAAAATAAACAGAAATATTCAAAAAAATAAACCCCACACATACAACATAACACCAGAAACAACCGCACCTTCTCCCCCCTGTCACCGATCTCTACACCCTACCGTCTCGTAGAAGTCCCCTATCGGCGCACTTGTACC
+
EDEEDFFFFFFFGGGGGGGGGGGGGGGHHHHHHHHHHHHHHHHHHGGGGHHHHHHHGHHHGHHHHHHHHHHHHGGGGGHHHHHHHHHGGHHHHGFGHGHHHHHHHHHHGHGEECD<>/01=1110111111111111.--.0<10/<...<..000000./1100<..../0/<...-----:<0001/..--.00110.---:1111<//../..-...//....111110<<.00.------900<111
@M05620:45:000000000-G6HP7:1:1101:16574:8950 1:N:0:185
AAACCAAGCAGACACTCACCGCTCCCTCGCCACAGGCCAATAGTTTGTCCTCACTGAGTTGGCAACAAGTGGCTGCTGTGGCTGCCATTTTTCTGGTGATGGCCATCAGCTCCGACGAGGTCAGCTGGGGGGCTTTCTTTGTGTAAGCAACGAGAAACCTGAAAGAAGCATTTTTTAACTAAGTCCTGCTGAGTCATTCATGAGTTTTTAGCCGCCTTGCTTCTTCTCACAGACTCTCTACTCTCATGCCA
+
AB?ABAAFAFCCCGGGGFGGEEAEAFGH?EEEFHFEGGDEFHAFFFHHHGGHGHFFDGFFHHHEHFHEHFDFF1?FGC@BCGHEGHHFHFHD?GDG3F3FHFHHGHHHHGFHHFEGEEGGDGGHHHHHDCGGG@9BF09;FFGFGGBFFFABEDFFFFFFAFFFFFFFFFBFFFFBFFFFFFFBBFFFFFFFF9FFFFFFBBBB9BFFFFFEFDBBFFFEFFBFFFFFFFFFFFFFFFFFFFFFBF9BF/B
@M05620:45:000000000-G6HP7:1:1101:25680:8953 1:N:0:185
AGATTACTGCAACAGTTCCCCCTGGACCTGGAAAAGTTTCTTGCCTGGCTTACAGAAGCTGAAACAACTGCCAATGTCCTACAGGATGCTACCCGTAAGGAAAGGCTCCTAGAAGACTCCAAGGGAGTAAAAGAGCTGATGAAACAATGGCAAGTAAGTCAGGCATTTCCGCTTTAGCACTCTTGTGGATCCAATTGAACAATTCTCAGCATTTGTACTTGTAACTGACAAGCCAGGGACAAAACAAAGAT
+
CCBCCFFFFFFFGGGGGGGGGGGGHHHHHHHHHHHHHHHHHHHHHHHHHHHHHHHHHHHHHHHHHHHHHHHHHHHHHHHHHHHHHHHHHHHHHHGGGGHHHHHHHHHHGHHHHHHHHHHHHHHGGHGGHHHHHGHHHHHHHHHHHHHHHHHHHGHHHHHHHHHHHHHHHHGGGGGHGHHHHHHHHHHGHHHHHHHHHHHHHHHHHHHHHHHHHHHHHGHHHHHHHHHGHHHHHGGGGGGGGGGGGGGGGGF
@M05620:45:000000000-G6HP7:1:1101:14887:8959 1:N:0:185
CATCCTGACCCTGAAGTACCCCGGCTTGATTTCTGACATTAGATCGGAAGAGCACACGTCTGAACTCCAGTCACGGACATTTATCTCGTATGCCGTCTTCTGCTTGAAAAAAAAAAAAACAACTCTACTAAACTTTTTCCTCTTTTCTCCCTCCCTCCCAATCCTCTTAATATTTCTTCTCCTTTTGCATCCCTACATCCCCTTTTCCTCCCATTTCCCTCTTCTCCCTATCCCTGTCTCCGCTCCCCCTC
+
CCCCCFFFFFFFGGGGGGGGGGGGGGGGHHHHHHHHHHHHHHHHHHGGGGHHHHHHHGHHHGHHHHHHHGHHHHGGGGGHHHHHHHHHGGHHHHGE@GGHHHHHHHHHHHHEEDC@///////1111?1111111111>11111<0<000//<<E/<..//://0:0000000000000000000900000/900./09/9.;90;0090/.:000;9/9//9;//;/////:9/////::...:....99
@M05620:45:000000000-G6HP7:1:1101:26673:8964 1:N:0:185
AGATTACTGCAACAGTTCCCCCTGGACCTGGAAAAGTTTCTTGCCTGGCTTACAGAAGCTGAAACAACTGCCAATGTCCTACAGGATGCTACCCGTAAGGAAAGGCTCCTAGAAGACTCCAAGGGAGTAAAAGAGCTGATGAAACAATGGCAAGTAAGTCAGGCATTTCCGCTTTAGCACTCTTGTGGATCCAATTGAACAATTCTCAGCATTTGTACTTGTAACTGACAAGCCAGGGACAAAACAAAGAT
+
BBBBBFFFFFFFGGGGGGGGGGGGHHHHHHHFHHHHHHHHGHHHHHHHHHHFHHHHHGHHHHHHHGHHHGHGHHHHHHHHHHHHHFHHHHHHHHGG/EHHHHHHHHHHGHHGHFHHHHHH3FHGG/EEFEHHHGHHHHFHH3FHHFHHHHHHHGHHHHHHHHGHEHHHHHGGGGGHHHHHHHHHGGGGHHHHHHHGH<DGHHHHHHHHHHHHHHHHGCGHHHHHFHHHGGHHHGGEGGGGGGGGGFFFFGF
@M05620:45:000000000-G6HP7:1:1101:25667:8966 1:N:0:185
AGATTACTGCAACAGTTCCCCCTGGACCTGGAAAAGTTTCTTGCCTGGCTTACAGAAGCTGAAACAACTGCCAATGTCCTACAGGATGCTACCCGTAAGGAAAGGCTCCTAGAAGACTCCAAGGGAGTAAAAGAGCTGATGAAACAATGGCAAGTAAGTCAGGCATTTCCGCTTTAGCACTCTTGTGGATCCAATTGAACAATTCTCAGCATTTGTACTTGTAACTGACAAGCCAGGGACAAAACAAAGAT
+
BCBCBFFFFFFFGGGGGGGGGGGGHHHHHGHHGHHGGHHHHHHHHHHHHHHHHHHHHHHHHHHHHHGHHFHHHGHHHHHHHHHHHHHHHHHHHHGGGGHHHGHFHHHHGHHHHHHGHHHHHFHGGGGECGHHHGHGHHGHHHGHHHGGHHHHHGHHHHHHHHHHHHHHHHGGGGGHGHGHHHGHHGHGHGHHGFHHHHHGHGHGHHHGEHGHGFGHHHHHHFFFGGHHHFHHHGGGGGGGGFGGGGGGGF9
@M05620:45:000000000-G6HP7:1:1101:14905:8966 1:N:0:185
CATCCTGACCCTGAAGTACCCCGGCTTGATTTCTGACATTAGATCGGAAGAGCACACGTCTGAACTCCAGTCACGGACATTTATCTCGTATGCCGTCTTCTGCTTGAAAAAAAAAAAAAAATAAATTAAGGCACAAAAAGATATATGACAAGACCAAGAAGACAAGATAATAAACGAAGAAGAAGTTCTAACAGCGAGAGCCGATGGGCAGCACAATAAGTAACTCACTGTCAATACGTCATCGAACACTG
+
AAABBFFFFFFFGGGGGDFGGGGGGGGGHHHHHHHGHHHHGHHHHHGGGGGHHGHGGEFHHGHGHHHHHHGHHHGGGGGHHHGHGHHHGGHHHHGGGHGHHHHHHHHFHHFEEDGB></<<0111111><1000//....<0000000000.////..://////.;00000000.....:////0000000/0.----:..---..../....///////////;;///;://///.;..;////.-9//
@M05620:45:000000000-G6HP7:1:1101:25695:8967 1:N:0:185
AGATTACTGCAACAGTTCCCCCTGGACCTGGAAAAGTTTCTTGCCTGGCTTACAGAAGCTGAAACAACTGCCAATGTCCTACAGGATGCTACCCGTAAGGAAAGGCTCCTAGAAGACTCCAAGGGAGTAAAAGAGCTGATGAAACAATGGCAAGTAAGTCAGGCATTTCCGCTTTAGCACTCTTGTGGATCCAATTGAACAATTCTCAGCATTTGTACTTGTAACTGACAAGCCAGGGACAAAACAAAGAT
+
BCACCFFFFFFFGGGGGGGGGGGGHHHHHHHHHHHHHHHHHHHHHHHHHHHHHHHHHHHHHHHHHHHHHHHHHHHHHHHHHHHHHHHHHHHHHHGGGGHGHHHHHHHHGHHHHHHGHHHHHHHGGHGGHHHHHEHHHHHHHHHHHHHHHHHHHGHHHHHHHHHHHHHHHHGGGGGHFHHHHHHHHFHGGHHHHHHHHBGFHHHHHHHHHHHHHHHHHGHGHHHHHHHFGHHHGGGGGGGGGGGGGGGGGGF
@M05620:45:000000000-G6HP7:1:1101:26328:8990 1:N:0:185
TACCTGTACTGGGGAAGCATTTGAATATCCCCCCATGGTGATGGGGACGGAGAACTGCTCCATAAACACAGGCAACGTGCCTAACTTTCCCGGGAAGATGAAGTCAAAGAGCGACCACAGCTCTTCGGAGGTTATTTTGCATCGGTGAGCCAGACAGAATGATCCGATGAGGGGTGCGAAACTATTTGAGGAAAGGAAGCACCTTTTTATTAAATTTACCTTTTAGCAATCGCCATTCCTACCCTAAAGAT
+
BCCCCFFFFFFFGGGGGGGGGGHHHHHHHHHGGGGHHHHHHHHHHGGGGGGGGHHHHHHHHHHHHHHHHHHHGHHHGHHHHHHHHHHHHHHGGGGGGHHHHHHHHHHHHHHHGGGGGHHHHHHHHHHGGGGEHHHHHHHHGHHGGGGGHGHHHHGHHHHHHHHHHHGGGHHHGGFDGGGGGGGGGGGGGGGFGGGGGGGGGGFFFFFFFFFFFFFFFFFFFFFFFFFFFFFFFFFFFFFFFFFFFFFFFFF
@M05620:45:000000000-G6HP7:1:1101:25603:9010 1:N:0:185
CATCCTGACCCTGAAGTACCCCGGCTTGATTTCGACATAGATCGAAGAGCACACGTCTGAACTCCAGTCACGGACATTTATCTCGTATGCCGTCTTCTGCTTGAAAAAAAAAAAAAACAAATAAACACATTATAAGTCCCCAACTCAGCTGAATTTGTAATATTCCGCGTTACCAGTTACTCCAGAAATCACCTGCAATACTGCAGACCCTGTCACGCTGCCTCATCACTTACAGAACGCATGCATCATCC
+
AA?AAFFFFFFFGGGGGGGGGGGGGGGGHHGHHHGGGGHHHHHHGHGGHHHHHHFGHGEHHGHHHHGGHHHGGGGGHHHHFDGHHGGHGHHGGGHGHFGGGHCFFGHHGGGGG<<<<//.011111>0<11111>0000/.<..<000/0/000000000000000/.---.9000000000///0//0;0//:/./090//:////.../.9///....../9/////://////:...-..////////
@M05620:45:000000000-G6HP7:1:1101:15816:9012 1:N:0:185
ATCTCTATCTCCTAAAAACCTGTTTAGATTTGGAGATAGACCTTCAGGTTTTTCATCATTTTCTGCATGAATTATACATTGACCACGTTCCAGCGTGGTCAGTTTGCAGCATTCTGTTATTTTGTTTGACAGAGTGTCTTGTTGAGAACATATGTAGGACATGATTTTTTCCTGCAACAGGGAAAATAAAGTATAAGTTTTAAAGATTTATTCTTTAATAAAGGATCTCAAAGCCAGCTTTAGAAAAAGGA
+
DDCDDFFFFFFFGGGGGGGGGGHHHHHHHHHHHHHHHHHHHHHHHHHHHHHGGHHHHHHHHIHHHHHHHHHHHHHHHHHHHHHHHHGHHHHHHHGFGGHHHHHHHHHHHHHHHHHHHHHHHHHHHHHHHHHHHHHHHHHHHHHHHHHHHHHHHHHHHHHHHHHHHHHHHGHHHHHHHHHHHGGHHHHHHHHHHHHHHHHHHHHHHHHHHHHHHHHHHHHHHHHHHHHHHHHHHHHHHGHHHHHHHHHHGGH
@M05620:45:000000000-G6HP7:1:1101:26329:9012 1:N:0:185
TACCTGTACTGGGGAAGCATTTGAATATCCCCCCATGGTGATGGGGACGGAGAACTGCTCCATAAACACAGGCAACGTGCCTAACTTTCCCGGGAAGATGAAGTCAAAGAGCGACCACAGCTCTTCGGAGGTTATTTTGCATCGGTGAGCCAGACAGAATGATCCGATGAGGGGTGCGAAACTATTTGAGGAAAGGAAGCACCTTTTTATTAAATTTACCTTTTAGCAATCGCCATTCCTACCCTAAAGAT
+
A?AAADFFFFF11EFGEG1GGGF31FGHHHHGGGGHHHHFHHHBECFEEE?EEHGHBGHHHHHFHHHHHGHHGFFH/G>GHHFCGHHHHHHFGC@@EGHFFGHHGGFHHH0G@CCG@HHHHHHHHHHGGGGGHGHHHHFHFFFFAFGGEGHFH.CGHGHHGGGHHH?AEGFHCCGGGGG-9;BFGGGGE.F0C/A?BBFGBFFFFFFF-/9BB9BFFFFFFFFF/;BBBBFEFB?EBFFFBFFFBF9FBF9
@M05620:45:000000000-G6HP7:1:1101:27891:9053 1:N:0:185
AAACCAAGCAGACACTCACCGCTCCCTCGCCACAGGCCAATAGTTTGTCCTCACTGAGTTGGCAACAAGTGGCTGCTGTGGCTGCCATTTTTCTGGTGATGGCCATCAGCTCCGACGAGGTCAGCTGGGGGGCTTTCTTTGTGTAAGCAACGAGAAACCTGAAAGAAGCATTTTTTAACTAAGTCCTGCTGAGTCATTCATGAGTTTTTAGCCGCCTTGCTTCTTCTCACAGACTCTCTACTCTCATGCCA
+
BBBBBBBFBFFFGGGGGGGGGGGGGGGFGGGGGHHHGGGHGFHHHHHHFHHHHHHHGHHHHHHGHHHHHHHHGHGGHHHHHHHGGHHHHHHHHGHHHHHHHHHHHHHHHHHHHGGGGGGGGHHHHHHHGGGGGGGGGGGGGGGGGGFFFFFFFFFFFFFFFFBFFFFFFFFFFFFFFFFFFFFFFFFFFFFFFFFFFFFFFFFFFFFFFFFFFFFFFFFFFFFFFFFFFFFFFFFFFFFFFFFFFFFFFFF
@M05620:45:000000000-G6HP7:1:1101:26180:9057 1:N:0:185
AAACCAAGCAGACACTCACCGCTCCCTCGCCACAGGCCAATAGTTTGTCCTCACTGAGTTGGCAACAAGTGGCTGCTGTGGCTGCCATTTTTCTGGTGATGGCCATCAGCTCCGACGAGGTCAGCTGGGGGGCTTTCTTTGTGTAAGCAACGAGAAACCTGAAAGAAGCATTTTTTAACTAAGTCCTGCTGAGTCATTCATGAGTTTTTAGCCGCCTTGCTTCTTCTCACAGACTCTCTACTCTCATGCCA
+
AA@BBBBFBFFFGGGGGGGGAFCF?FHGGGGGGHGGGGGHG3FAFFHHHHHHHHHBGHGGHBGFGHHGHGEHGHFGHFBFFHHCFHHFHHHHGHHHGHFHGFHHHHHGHHGHHEGG@EGGGGGHHHHHD/CCGGGGGGGFBCFBFFFFFEFFFFFFFFFFFFFF/BFFFFFFFFFFAFFFFFFBFFFFFFBBA9BBFFFFFFFFBBFF.AF/FDDFFAFBBBFFFFFFFEFFFFBFFFBFFFFFFFFBFF/
@M05620:45:000000000-G6HP7:1:1101:26202:9067 1:N:0:185
AAACCAAGCAGACACTCACCGCTCCCTCGCCACAGGCCAATAGTTTGTCCTCACTGAGTTGGCAACAAGTGGCTGCTGTGGCTGCCATTTTTCTGGTGATGGCCATCAGCTCCGACGAGGTCAGCTGGGGGGCTTTCTTTGTGTAAGCAACGAGAAACCTGAAAGAAGCATTTTTTAACTAAGTCCTGCTGAGTCATTCATGAGTTTTTAGCCGCCTTGCTTCTTCTCACAGACTCTCTACTCTCATGCCA
+
CCCCCCCFCFFFGGGGGGGGGGGGGGHHGGGGGHHHGGHHHHHHHHHHHHHHHHHHHHHHHHHHHHHHHHHHGHGGHHHHHHHGGHHHHHHHHHHHHHHHHHHHHHHHHHHHHGGGGGGCGHHHHHHHGGGGGGGGGGGGGGGGGGFFFFFFFFFFFFFFFFFFFFFFFFFFFFFFFFFFFFFFFFFFFFFFFBFFFFFFFFFFFFFFFFFFFFFFFFFFFFFFFFFFFFFFFFFFFFFFFFFFFFFFFFF
@M05620:45:000000000-G6HP7:1:1101:22609:9072 1:N:0:185
AAACCAAGCAGACACTCACCGCTCCCTCGCCACAGGCCAATAGTTTGTCCTCACTGAGTTGGCAACAAGTGGCTGCTGTGGCTGCCATTTTTCTGGTGATGGCCATCAGCTCCGACGAGGTCAGCTGGGGGGCTTTCTTTGTGTAAGCAACGAGAAACCTGAAAGAAGCATTTTTTAACTAAGTCCTGCTGAGTCATTCATGAGTTTTTAGCCGCCTTGCTTCTTCTCACAGACTCTCTACTCTCATGCCA
+
AAAABCCFCFFFGGGGGGGGGGGGGGHHGGGGGHHHGGHHHHHHHHHHHHHHHHHHHHHHHHHGHHHHHFGHGHGGHHHHHHHGGHGHHHHHHHHHHHHHHHHHHHHHHHHHHGGGGGGGGHHHHHHHGGGGGGGGGGGGGFGGGGFFFFFFFFFFFFFFFFFFFFFFFFFFFFFFFFFFFFFFFFFFFFFFFFFFFFFFFFFFFFFFFFFFFFFFFFFFFFFFFFFFFFFFFFFFFFFFFFFFFFFFFFF
@M05620:45:000000000-G6HP7:1:1101:22631:9073 1:N:0:185
AAACCAAGCAGACACTCACCGCTCCCTCGCCACAGGCCAATAGTTTGTCCTCACTGAGTTGGCAACAAGTGGCTGCTGTGGCTGCCATTTTTCTGGTGATGGCCATCAGCTCCGACGAGGTCAGCTGGGGGGCTTTCTTTGTGTAAGCAACGAGAAACCTGAAAGAAGCATTTTTTAACTAAGTCCTGCTGAGTCATTCATGAGTTTTTAGCCGCCTTGCTTCTTCTCACAGACTCTCTACTCTCATGCCA
+
CCCCCCCFCFFFGGGGGGGGGGGGGGHHGGGGGHHHGGHHHHHHHHHHHHHHHHHHHHHHHHHHHHHHHHHHGHGGHHHHHHHGGHHHHHHHHHHHHHHHHHHHHHHHHHHHHGGGGGGGGHHHHHHHGGGGGGGGGGGGGGGGGGFFFFFFFFFFFFFFFFFFFFFFFFFFFFFFFFFFFFFFFFFFFFFFFFFFFFFFFFFFFFFFFFFFFFFFFFFFFFFFFFFFFFFFFFFFFFFFFFFFFFFFFFF
@M05620:45:000000000-G6HP7:1:1101:17047:9084 1:N:0:185
ATCTCTATCTCCTAAAAACCTGTTTAGATTTGGAGATAGACCTTCAGGTTTTTCATCATTTTCTGCATGAATTATACATTGACCACGTTCCAGCGTGGTCAGTTTGCAGCATTCTGTTATTTTGTTTGACAGAGTGTCTTGTTGAGAACATATGTAGGACATGATTTTTTCCTGCAACAGGGAAAATAAAGTATAAGTTTTAAAGATTTATTCTTTAATAAAGGATCTCAAAGCCAGCTTTAGAAAAAGGA
+
CCCCCFFFFFFFGGGGGGGGGGHHHHHHHHHHHHHHHHHHHHHHHHHHHHHGGHHHHHHIHHHIIHHHHHHHHHHHHHHHHHHHHHGHHHHHHHGGGGHHHHHHHHHHHHHHHHHHHHHHHHHHHHHHHHHHHHHHHHHHHHHHHHHHHHHHHHHHHHHHHHHHHHHHHGHHHHHHHHHHHGGHHHHHHHHHHHHHHFGHHHGHHHHHHHHHHHHHHHHHHHHHHHHHHHHHHHHHHGHHHHGHHHHHGGH
@M05620:45:000000000-G6HP7:1:1101:26187:9085 1:N:0:185
AAACCAAGCAGACACTCACCGCTCCCTCGCCACAGGCCAATAGTTTGTCCTCACTGAGTTGGCAACAAGTGGCTGCTGTGGCTGCCATTTTTCTGGTGATGGCCATCAGCTCCGACGAGGTCAGCTGGGGGGCTTTCTTTGTGTAAGCAACGAGAAACCTGAAAGAAGCATTTTTTAACTAAGTCCTGCTGAGTCATTCATGAGTTTTTAGCCGCCTTGCTTCTTCTCACAGACTCTCTACTCTCATGCCA
+
AAAABBBFBFFFGGGGGGGGGGGGGGHHGGGGGGHGGGHHHHHHHHHHHHHHHHHHHHHHHGHHHHHHHGHHGHGGHHHHHHHGGHHHHHHHHHHHHHGHHHHHHHHHHHHHHGGGGGGGGHHHHHHHGGGGGGGGGGGGGGGGGGFFFFFFFFFFFFFFFFFFFFFFFFFFFFFFFFFFFFFFFFFFFFFFFFFFFFFFFFFFFFFFFFFFFFFFFFFFFFFFFFFFFFFFFFFFFFFFFFFFFFF;FFF
@M05620:45:000000000-G6HP7:1:1101:17046:9111 1:N:0:185
ATCTCTATCTCCTAAAAACCTGTTTAGATTTGGAGATAGACCTTCAGGTTTTTCATCATTTTCTGCATGAATTATACATTGACCACGTTCCAGCGTGGTCAGTTTGCAGCATTCTGTTATTTTGTTTGACAGAGTGTCTTGTTGAGAACATATGTAGGACATGATTTTTTCCTGCAACAGGGAAAATAAAGTATAAGTTTTAAAGATTTATTCTTTAATAAAGGATCTCAAAGCCAGCTTTAGAAAAAGGA
+
ABAABFFFFFFFGGGGGGGGGFFGHFHHFHHHHFHHFHHGHHGHHGHHHHHGGHHHHGHGHHHHHGHHHGGHHHHHHHHHHHGHHHGGHHHHHHGGGGHHHHHHHHHHHHHHHHHHHHHHHHHHFHHHHHHHHHFHHHHHHHHHHHHHHGHHGHHHHHHHHHHHHHHHHGHHHHHHHHHHHGGHHHHHHHHHHGHGHFGHHHHHHHHHHHHHHHHHHHHHHHHHHHHHHHHHHFGFHGHHHGGFGGHHGGG
@M05620:45:000000000-G6HP7:1:1101:9090:9122 1:N:0:185
AAACCAAGCAGACACTCACCGCTCCCTCGCCACAGGCCAATAGTTTGTCCTCACTGAGTTGGCAACAAGTGGCTGCTGTGGCTGCCATTTTTCTGGTGATGGCCATCAGCTCCGACGAGGTCAGCTGGGGGGCTTTCTTTGTGTAAGCAACGAGAAACCGGAAAGAAGCATTTTTTAACTAAGTCCTGCTGAGCCATTCATGAGTTTTTAGCCGCCTTGCTTCTTCTCACAGACTCTCTACTCTCATGCCA
+
BB@BBABFBFFFGGGGGGGGGGFGGGHHGGGGGGHCGGFHH3EGHHHHHGHHHHHHHHGHHGHFHHHGHGHHGHGGHF@GHHHGGHHGHHHHHHHE3234B@GGBFFDGEBHFA/<//B/<B?FCGHHGFGA?DG9BBFEF0/9FB/9FF.@..AD9FA-9BFA9BAF/BFFFFFAFFB/FBB/B////BF/9/9/BBB//9B/FFFF99/9/.@@A?B/F//;B////:/9/;//9/9//:B9//////9
@M05620:45:000000000-G6HP7:1:1101:23810:9125 1:N:0:185
ATCTCTATCTCCTAAAAACCTGTTTAGATTTGGAGATAGACCTTCAGGTTTTTCATCATTTTCTGCATGAATTATACATTGACCACGTTCCAGCGTGGTCAGTTTGCAGCATTCTGTTATTTTGTTTGACAGAGTGTCTTGTTGAGAACATATGTAGGACATGATTTTTTCCTGCAACAGGGAAAATAAAGTATAAGTTTTAAAGATTTATTCTTTAATAAAGGATCTCAAAGCCAGCTTTAGAAAAAGGA
+
AAAAAFFFFFFFGG1F1AEGGGGHHFFAGHHHF1C1F1FGGHHHHHHBHHHGGHFHHFFHGHHHBHEGHFGGHHHHHBHHHGHHFGEGGHHHHHGGGGHHGHHHHHHHHHHFHHHHHHGHHHHHHHHHEHHEFHHHHHHHFFGFDFHHH0GHGHGHFEHHFGC1FGHHGGHHHHH0@FHHEEAGECFF1FGGFHHFHHGHHFC<D<FGHHHHHHHHHBGD<D<GFHHHD0=D<CG/GEHHHFBC0CGGCGC
@M05620:45:000000000-G6HP7:1:1101:12298:9132 1:N:0:185
AAACCAAGCAGACACTCACCGCTCCCTCGCCACAGGCCAATAGTTTGTCCTCACTGAGTTGGCAACAAGTGGCTGCTGTGGCTGCCATTTTTCTGGTGATGGCCATCAGCTCCGACGAGGTCAGCTGGGGGGCTTTCTTTGTGTAAGCAACGAGAAACCTGAAAGAAGCATTTTTTAACTAAGTCCTGCTGAGTCATTCATGAGTTTTTAGCCGCCTTGCTTCTTCTCACAGACTCTCTACTCTCATGCCA
+
BBABBAAFBFFFGGGGGGGGGGGGGGHHGGGGGHHHGGHHHGHHHHHHHHHFGHHHHHHHHHHHHHHHHGHHGHGGHHGGHHHGGHHHHHHHHHHHHHHHHHHHHHHHHHHHHGGGGGGGGHHHGHHHGGGGGGGGGGGGGFGGGGFFFFFFFFFFFFFFFFFFFFFFFFFFFFFFFFFFFFFFFFFFFFFFFBFFFFFFFFFFFFFFFFFFFFFFFFFFFFFFFFFFFFFFFFFFFFFFFFFFFFFFFFF
@M05620:45:000000000-G6HP7:1:1101:9545:9136 1:N:0:185
AAACCAAGCAGACACTCACCGCTCCCTCGCCACAGGCCAATAGTTTGTCCTCACTGAGTTGGCAACAAGTGGCTGCTGTGGCTGCCATTTTTCTGGTGATGGCCATCAGCTCCGACGAGGTCAGCTGGGGGGCTTTCTTTGTGTAAGCAACGAGAAACCTGAAAGAAGCATTTTTTAACTAAGTCCTGCTGAGTCATTCATGAGTTTTTAGCCGCCTTGCTTCTTCTCACAGACTCTCTACTCTCATGCCA
+
BBBBBBBFBFFFGGGGGGGGGGGGGGHHGGGGGHHHGGHHHHHHHHHHHHHHHHHHHHHHHHHHHHHHHHHHGHGGHHHHHHHGGHGHHHHHHHHHHHHHGHHHHHHHHHHHHGGGGGGGGHHHHHHHGGGGGGGGGGGGGGGGGGFFFFFFFFFFFFFFFFFFFFFFFFFFFFFFFFFFFEFFFFFFFFFFFFFFFFFFFFFFFFFFFFFFFFFFFFFFFFFFFFFFFFFFFFFFFFFFFFFFFFFFFFB
@M05620:45:000000000-G6HP7:1:1101:23800:9140 1:N:0:185
ATCTCTATCTCCTAAAAACCTGTTTAGATTTGGAGATAGACCTTCAGGTTTTTCATCATTTTCTGCATGAATTATACATTGACCACGTTCCAGCGTGGTCAGTTTGCAGCATTCTGTTATTTTGTTTGACAGAGTGTCTTGTTGAGAACATATGTAGGACATGATTTTTTCCTGCAACAGGGAAAATAAAGTATAAGTTTTAAAGATTTATTCTTTAATAAAGGATCTCAAAGCCAGCTTTAGAAAAAGGA
+
DDCDDFFFFFFFGGGGGGGGGGHHHHHHHHHHHHHHHHHHHHHHHHHHHHHGGHHHHIHIHIHHIHHHHHHHHHHHHHHHHHHHHHGHHHHHHHGGGGHHHHHHHHHHHHHHHHHHHHHHHHHHHHHHHHHHHHHHHHHHHHHHHHHHHHHHHHHHHHHHHHHHHHHHHGHHHHHHHHHHHGGHHHHHHHHHHHHHHGHHHHHHHHHHHHHHHHHHHHHHHHHHHHHHHHHGHHHHHGHHHHHHHGHHGGH
@M05620:45:000000000-G6HP7:1:1101:17926:9148 1:N:0:185
ATCTCTATCTCCTAAAAACCTGTTTAGATTTGGAGATAGACCTTCAGGTTTTTCATCATTTTCTGCATGAATTATACATTGACCACGTTCCAGCGTGGTCAGTTTGCAGCATTCTGTTATTTTGTTTGACAGAGTGTCTTGTTGAGAACATATGTAGGACATGATTTTTTCCTGCAACAGGGAAAATAAAGTATAAGTTTTAAAGATTTATTCTTTAATAAAGGATCTCAAAGCCAGCTTTAGAAAAAGGA
+
DDCDCFFFFFFFGGGGGGGGGGHHHHHHHHHHHHHHHHHHHHHHHHHHHHHGGHHHHHHHHHHIIHHHHHHHHHHHHHHHHHHHHHGHHHHHHHGGGGHHHHHHHHHHHHHHHHHHHHHHHHHHHHHHHHHHHHHHHHHHHHHHHHHHHHHHHHHHHHHHHHHHHHHHHGHHHHHHHHHHHGGHHHHHHHHHHHHHHHHHHHHHHHHHHHHHHHHHHHHHHHHHHHHHHHHHHHHHHGHHHHGHHHHHGGH
@M05620:45:000000000-G6HP7:1:1101:22547:9166 1:N:0:185
ATCTCTATCTCCTAAAAACCTGTTTAGATTTGGAGATAGACCTTCAGGTTTTTCATCATTTTCTGCATGAATTATACATTGACCACGTTCCAGCGTGGTCAGTTTGCAGCATTCTGTTATTTTGTTTGACAGAGTGTCTTGTTGAGAACATATGTAGGACATGATTTTTTCCTGCAACAGGGAAAATAAAGTATAAGTTTTAAAGATTTATTCTTTAATAAAGGATCTCAAAGCCAGCTTTAGAAAAAGGA
+
CBBCCFFFFFFFGGGGGGGGGGGHHHHHHHHHHHHHHHHHHHHHHHHHHHHGGHHHHHHHHHHHHHHHHHHHHHHHHHHHHHHHHHGHHHHHHHGGGGHHHHHHHHHHHHHHHHHHHHHHHHHHHHHHHHGHHHHHHHHHHHHHHHHHHHHHHHHHHHHHHHHHHHHHHGHHHHHHHHHHHGGH/GGHHHHHHHHGHGHHHHHHHHHHHHHHHHHHHHHHGFHHHHHHHHHHHHHHHGHHHHGHGGHHGGH
@M05620:45:000000000-G6HP7:1:1101:17939:9169 1:N:0:185
ATCTCTATCTCCTAAAAACCTGTTTAGATTTGGAGATAGACCTTCAGGTTTTTCATCATTTTCTGCATGAATTATACATTGACCACGTTCCAGCGTGGTCAGTTTGCAGCATTCTGTTATTTTGTTTGACAGAGTGTCTTGTTGAGAACATATGTAGGACATGATTTTTTCCTGCAACAGGGAAAATAAAGTATAAGTTTTAAAGATTTATTCTTTAATAAAGGATCTCAAAGCCAGCTTTAGAAAAAGGA
+
BBBCCFFFFFFFGGGGGGGGGGHHHHHHHHHHHHHHHHHHHHHHHHHHHHHGGHHHHGHHIIHIIHHHHHHHHHHHHHHHHHHHHHGHHHHGHHGFGGHHGHHHHHHHHHHHHHHHHHHHHHHHHHHHGHGHHHGGGHHHHGHHHHGGHHHHHHHHHHHHHHHHHHHHHGHHHHHHGHHHHGGHHHHHHHGHHGHHHFGHHHHHHHHHHHHHHHHHHHHHHGHHHHHHHHGGHGHHHGHHHHGHGGHHGGG
@M05620:45:000000000-G6HP7:1:1101:3945:9170 1:N:0:185
CATCCTGACCCTGAAGTACCCCGGCTTGATTTCTGACATTAGATCGGAAGAGCACACGTCTGAACTCCAGTCACGGACATTTATCTCGTATGCCGTCTTCTGCTTGAAAAAAAAAAAAAGAAAAAAAAAATAATTTGTAAGACTTATGTAAGATTGGATTGAACGAAGAATTGATGTGAAAATACCAGCTAAGGACACGAAGGTGTGTAATTAGGGTAGTGTTTTGTAGTTCACTTAGGCCACGATTGTAC
+
CCCCCFFFFFFFGGGGGGGGGGGGGGGGHHHHHHGHHHHHHHHHHHGGGGHHHHHHHGHHHGHHHHHHHHHHHHGGGGGHHHHHHHHHGGHHHHGGGHGHHHHHHHHHHHHGGGGB<<//=?0=0--<--.0000:0:000:0:;00C00000000.00990;0..;../:00000000000000000.0090/0./..-...000..00:0000.:/.:/00;/.:00000000000000..-9...090
@M05620:45:000000000-G6HP7:1:1101:24389:9175 1:N:0:185
ATCTCTATCTCCTAAAAACCTGTTTAGATTTGGAGATAGACCTTCAGGTTTTTCATCATTTTCTGCATGAATTATACATTGACCACGTTCCAGCGTGGTCAGTTTGCAGCATTCTGTTATTTTGTTTGACAGAGTGTCTTGTTGAGAACATATGTAGGACATGATTTTTTCCTGCAACAGGGAAAATAAAGTATAAGTTTTAAAGATTTATTCTTTAATAAAGGATCTCAAAGCCAGCTTTAGAAAAAGGA
+
CCCCCFFFFFFFGGGGGGGGGGHHHHHHHHHHHHHHHHHHHHHHHHHHHHHGGHHHHHHIHHIIHHHHHHHHHHHHHHHHHHHHHHGHHHHHHHGGGGHHHHHHHHHHHHHHHHHHHHHHHHHHHHHHHHHHHHGGHHHHHHHHHHGHHHHHHHHHHHHHHHHHHHHHHGHHHHHHHHGHHGGHHHHHGHHHHHHHHGHHHHHGHHHHHHHHHGHHHHHHHFHHHHHHHGHHHHHHHGHHHHHHGGGHGGG
@M05620:45:000000000-G6HP7:1:1101:10873:9175 1:N:0:185
AAACCAAGCAGACACTCACCGCTCCCTCGCCACAGGCCAATAGTTTGTCCTCACTGAGTTGGCAACAAGTGGCTGCTGTGGCTGCCATTTTTCTGGTGATGGCCATCAGCTCCGACGAGGTCAGCTGGGGGGCTTTCTTTGTGTAAGCAACGAGAAACCTGAAAGAAGCATTTTTTAACTAAGTCCTGCTGAGTCATTCATGAGTTTTTAGCCGCCTTGCTTCTTCTCACAGACTCTCTACTCTCATGCCA
+
CCCCCCCFCFFFGGGGGGGGGGGGGGHHGGGGGHHHGGHHHHHHHHHHHHHHHHHHHHGHHHHHHHHHHGHHGGGGHHHHHHHGGHHHHHHHHHHHHGHHHHHHHHHHHHGGHGGGGGFGEHHHHHHHGGGGGGGGGGGGGGGGGGFFFFFFFFFFFFFFFFFFFFFFFFFFFFFFFFFFFFFFFFFFFFFFFFFFFFFFFFFFFFFFFFFFFFFFFFFFFFFFFFFFFFFFFFFFFFFFFFFFFFBFFFF
@M05620:45:000000000-G6HP7:1:1101:7268:9178 1:N:0:185
AAACCAAGCAGACACTCACCGCTCCCTCGCCACAGGCCAATAGTTTGTCCTCACTGAGTTGGCAACAAGTGGCTGCTGTGGCTGCCATTTTTCTGGTGATGGCCATCAGCTCCGACGAGGTCAGCTGGGGGGCTTTCTTTGTGTAAGCAACGAGAAACCTGAAAGAAGCATTTTTTAACTAAGTCCTGCTGAGTCATTCATGAGTTTTTAGCCGCCTTGCTTCTTCTCACAGACTCTCTACTCTCATGCCA
+
CCBCCBCFCFFFGGGGGGGGGGGGGGHHGGGGGHHHGGHHHHHHHHHHHHHHHHHHHHHHHHHHHHHHHHHHGHGGHHHHHHHGGHHHHHHHHHHHHHHHHHHHHHHHHHHHHGGGGGGGGHHHHHHHGGGGGGGGGGGGGGGGGGFFFFFFFFFFFFFFFFFFFFFFFFFFFFFFFFFFFFFFFFFFFFFFFFFFFFFFFFFFFFFFFFFFFFFFFFFFFFFFFFFFFFFFFFFFFFFFFFFFFFFFFFF
@M05620:45:000000000-G6HP7:1:1101:22558:9181 1:N:0:185
ATCTCTATCTCCTAAAAACCTGTTTAGATTTGGAGATAGACCTTCAGGTTTTTCATCATTTTCTGCATGAATTATACATTGACCACGTTCCAGCGTGGTCAGTTTGCAGCATTCTGTTATTTTGTTTGACAGAGTGTCTTGTTGAGAACATATGTAGGACATGATTTTTTCCTGCAACAGGGAAAATAAAGTATAAGTTTTAAAGATTTATTCTTTAATAAAGGATCTCAAAGCCAGCTTTAGAAAAAGGA
+
>>>>AFD@FDFFFGGFEGGGB1ABGBAA33DGH1A1A1B1AF1FA11FFFBAAB2ABBAAFEFBB12FHA1BAAB2F2AG11AA1AAABFF21>/?/>GFG0BB@GEHHFHF2B@@B@2FDBGH>GGG1F>FFG1B>F>>FGGF21/>FGED>F>GDDDFBFHHFGFHD<GGGDC<1@GHH//C/???1FF<D1<<FFFGDF11=F<GDDGHHHGHBHHH0D00CGHHGD<0DCGCCEGHHH00;CCH..;
@M05620:45:000000000-G6HP7:1:1101:15136:9186 1:N:0:185
AAACCAAGCAGACACTCACCGCTCCCTCGCCACAGGCCAATAGTTTGTCCTCACTGAGTTGGCAACAAGTGGCTGCTGTGGCTGCCATTTTTCTGGTGATGGCCATCAGCTCCGACGAGGTCAGCTGGGGGGCTTTCTTTGTGTAAGCAACGAGAAACCTGAAAGAAGCATTTTTTAACTAAGTCCTGCTGAGTCATTCATGAGTTTTTAGCCGCCTTGCTTCTTCTCACAGACTCTCTACTCTCATGCCA
+
CCBCCCCFCFFFGGGGGGGGGGGGGGHHGGGGGGHHGGHHHHHHHHHHHHHHHHHHHHHHHHHHHHHHHHHHGHGGHGHHHHHGGHHHHHHHHHHHHHHHHHHHHHHHHHHHHGGGGGGGFHHHGHHHGGGGGGGGGGGGGGGGGGFFFFFFFFFFFFFFFFFFFFFFFFFFFFFFFFFFFFFBFFFFFFFFFBFFFFFFFFFFFFFFFFFFFFFFFFFFFFFFFFFFFFFFFFFFFFFFFFFFFFFBFFF
@M05620:45:000000000-G6HP7:1:1101:7270:9197 1:N:0:185
AAACCAAGCAGACACTCACCGCTCCCTCGCCACAGGCCAATAGTTTGTCCTCACTGAGTTGGCAACAAGTGGCTGCTGTGGCTGCCATTTTTCTGGTGATGGCCATCAGCTCCGACGAGGTCAGCTGGGGGGCTTTCTTTGTGTAAGCAACGAGAAACCTGAAAGAAGCATTTTTTAACTAAGTCCTGCTGAGTCATTCATGAGTTTTTAGCCGCCTTGCTTCTTCTCACAGACTCTCTACTCTCATGCCA
+
BBABCCCFCFFFGGGGGGGGGGGGGGHHGGGGGHHHGGHHHHHHHHHHHHHHHHHHHHHHHHHHHHHHHGHHGHGGHHHHHHHGGHHHHHHHHHHHHHHHHHHHHHHHHHHHHGGGGGGGGHHHHHHHGGGGGGGGGGGGGGGGGGFFFFFFFFFFFFFFFEFFFFFFFFFFFFFFFFFFFFFFFFFFFFFFFFFFFFFFFFFFFFFFFFFFFDFFFFFFFFFFFFFFFFFFFFFFFFFFFFFFFFFFFFB
@M05620:45:000000000-G6HP7:1:1101:15118:9200 1:N:0:185
AAACCAAGCAGACACTCACCGCTCCCTCGCCACAGGCCAATAGTTTGTCCTCACTGAGTTGGCAACAAGTGGCTGCTGTGGCTGCCATTTTTCTGGTGATGGCCATCAGCTCCGACGAGGTCAGCTGGGGGGCTTTCTTTGTGTAAGCAACGAGAAACCTGAAAGAAGCATTTTTTAACTAAGTCCTGCTGAGTCATTCATGAGTTTTTAGCCGCCTTGCTTCTTCTCACAGACTCTCTACTCTCATGCCA
+
CCCCCCCFCFFFGGGGGGGGGGGGGGHHGGGGGHHHGGHHHHHHHHHHHHHHHHHHHHGHHHHHHHHHHGHHGHGGHGGHHHHGGHHHHHHHHHHHHHHHHHHHHHHHHHHHHGGGGGGGFHFHHHHHGGGGGGGGGGGGGGGGGGFFFFFFFFFFFFFFFFFFFFFFFFFFFFFFFFFFFFFFFFFFFFFFFFFFFFFFFFFFFFFFFFFFFFFFFFFFFFFFFFFFFFFFFFFFFFFFFFFFFFFFFFB
@M05620:45:000000000-G6HP7:1:1101:8975:9226 1:N:0:185
AAACCAAGCAGACACTCACCGCTCCCTCGCCACAGGCCAATAGTTTGTCCTCACTGAGTTGGCAACAAGTGGCTGCTGTGGCTGCCATTTTTCTGGTGATGGCCATCAGCTCCGACGAGGTCAGCTGGGGGGCTTTCTTTGTGTAAGCAACGAGAAACCTGAAAGAAGCATTTTTTAACTAAGTCCTGCTGAGTCATTCATGAGTTTTTAGCCGCCTTGCTTCTTCTCACAGACTCTCTACTCTCATGCCA
+
BBBBBBBFBFFFGGGFGGGGGGGGGGHHGGGGGHHHGGHHHHHHHHHHHHHHHHGHHHGHHHHHHHHHHHHHGHGGHHHHHHHGGHHHHHHHHHHHHHHHHHHHHHHGHHGHHGGGGGGGFHHHHHHHGGGGGGGGGGGGGGGGGGFFFFFFFFFFFFFFFFFFFFFFFFFFFFFFEFFFFFFFFFFFFFFFFFFFFFFFFFFBFFFFFFFFFFFFFFFFFFFFFFFFBBFFFFFFFFFFFFFFFFFFFFB
@M05620:45:000000000-G6HP7:1:1101:27519:9244 1:N:0:185
AAACCAAGCAGACACTCACCGCTCCCTCGCCACAGGCCAATAGTTTGTCCTCACTGAGTTGGCAACAAGTGGCTGCTGTGGCTGCCATTTTTCTGGTGATGGCCATCAGCTCCGACGAGGTCAGCTGGGGGGCTTTCTTTGTGTAAGCAACGAGAAACCTGAAAGAAGCATTTTTTAACTAAGTCCTGCTGAGTCATTCATGAGTTTTTAGCCGCCTTGCTTCTTCTCACAGACTCTCTACTCTCATGCCA
+
CCBCCCCFCFFFGGGGGGGGGGGGGGHHGGGGGHHHGGHHHHHHHHHHHHHHHHHHHHHHHHHHHHHHHHHHGHGGHHHHHHHGGHHHHHHHHHHHHHHHHHHHHHHHHHHHHGGGGGGGGHHHHHHHGGGGGGGGGGGGGFGGGGFFFFFFFFFFFFFFFFFFFFFFFFFFFFFFFFFFFFFFFFFFFFFFFFFFFFFFFFFFFFFFFFFFFFFFFFFFFFFFFFFFFFFFFFFFFFFFFFFFFFFFFFF
@M05620:45:000000000-G6HP7:1:1101:27509:9259 1:N:0:185
AAACCAAGCAGACACTCACCGCTCCCTCGCCACAGGCCAATAGTTTGTCCTCACTGAGTTGGCAACAAGTGGCTGCTGTGGCTGCCATTTTTCTGGTGATGGCCATCAGCTCCGACGAGGTCAGCTGGGGGGCTTTCTTTGTGTAAGCAACGAGAAACCTGAAAGAAGCATTTTTTAACTAAGTCCTGCTGAGTCATTCATGAGTTTTTAGCCGCCTTGCTTCTTCTCACAGACTCTCTACTCTCATGCCA
+
ABABBBAFCFFFGGGGGGGGGGGGGGHHGGGGGHHHGGHGHGHGHHHHHHHHHHHHHHHHHGHHGHHHHFGHGHGGHHHHHHHGGHHHHHHHHHHHHHGGHHHHHHHHHHHHHGGFGGGGGHHHHHHHGGGGGGGGGGGGGGGFFGFFFFFFFFFFFFFFFFFFFFFFFFFFFFFFFFFFFFFFFFFFFFFFFFFFFFFFFFFBBFFFFFFFFDFFFFFFFFFFFFFFFFFFFFFFFFFFFFFFFEBBFFF
@M05620:45:000000000-G6HP7:1:1101:27529:9259 1:N:0:185
AAACCAAGCAGACACTCACCGCTCCCTCGCCACAGGCCAATAGTTTGTCCTCACTGAGTTGGCAACAAGTGGCTGCTGTGGCTGCCATTTTTCTGGTGATGGCCATCAGCTCCGACGAGGTCAGCTGGGGGGCTTTCTTTGTGTAAGCAACGAGAAACCTGAAAGAAGCATTTTTTAACTAAGTCCTGCTGAGTCATTCATGAGTTTTTAGCCGCCTTGCTTCTTCTCACAGACTCTCTACTCTCATGCCA
+
CCCCCCCFCFFFGGGGGGGGGGGGGGHHGGGGGHHHGGGHHHHHHHHHHHHHHHHHHHHHHHHHHHHHHHHHGHGGHHHHHHHGGHHHHHHHHHHHHHHHHHHHHHHHHHHHHGGGGGGGGHHHHHHHGGGGGGGGGGGGGGGGGGFFFFFFFFFFFFFFFFFFFFFFFFFFFFFFFFFFFFFFFFFFFFFFFFFFFFFFFFFFFFFFFFFFFFFFFFFFFFFFFFFFFFFFFFFFFFFFFFFFFFFFFFF
@M05620:45:000000000-G6HP7:1:1101:23634:9260 1:N:0:185
ATCTCTATCTCCTAAAAACCTGTTTAGATTTGGAGATAGACCTTCAGGTTTTTCATCATTTTCTGCATGAATTATACATTGACCACGTTCCAGCGTGGTCAGTTTGCAGCATTCTGTTATTTTGTTTGACAGAGTGTCTTGTTGAGAACATATGTAGGACATGATTTTTTCCTGCAACAGGGAAAATAAAGTATAAGTTTTAAAGATTTATTCTTTAATAAAGGATCTCAAAGCCAGCTTTAGAAAAAGGA
+
CCCCCFFFFFFFGGGGGGGGGGHHHHHHHHHHHHHHHHHHHHHHHHHHHHHGGHHHHHHHIHIHHHHHHHHHHHHHHHHHHHHHHHGHHHHHHHGFGGHHHHHHHHHGHHHHHHHHHHHHHHHHHHHHHHHHHHHHHHHHHHHHHHHHHHHHHHHHHHHHHHHHHHHHHGHHHHHHHHHHHGGHHHHHHHHHHHHHHGGHHHHHHHHHHHHHHHHHHGHHHHHHHHHHHGHHHHHHHGHHHHGGHHHHGGH
@M05620:45:000000000-G6HP7:1:1101:9987:9260 1:N:0:185
AGATTACTGCAACAGTTCCCCCTGGACCTGGAAAAGTTTCTTGCCTGGCTTACAGAAGCTGAAACAACTGCCAATGTCCTACAGGATGCTACCCGTAAGGAAAGGCTCCTAGAAGACTCCAAGGGAGTAAAAGAGCTGATGAAACAATGGCAAGTAAGTCAGGCATTTCCGCTTTAGCACTCTTGTGGATCCAATTGAACAATTCTCAGCATTTGTACTTGTAACTGACAAGCCAGGGACAAAACAAAGAT
+
BAAABFFFFF4FGGGGGGGGGGGGHHHHHHHHHHGHGHHHHHHHHHHHHHHHHHHHHHGHGHHHHHHHHHHHHGHHHHHHHHHHHHHHHHFHHHGGGGHHHHFHHGHHGHHHHHFHHHHHHGHGGHEEFBHHHGHHHHHHHGHHHHHHHHHGHGHHHHGHHHGHHHHHHHGGGGGHHGHHHHHHHDHGHHHHHFHHHFHHHHHHHHHHGHHHHHHCGGHFHHHHHHHHGHHFHGG?EFGGEFF9FGGFC/;
@M05620:45:000000000-G6HP7:1:1101:23638:9278 1:N:0:185
ATCTCTATCTCCTAAAAACCTGTTTAGATTTGGAGATAGACCTTCAGGTTTTTCATCATTTTCTGCATGAATTATACATTGACCACGTTCCAGCGTGGTCAGTTTGCAGCATTCTGTTATTTTGTTTGACAGAGTGTCTTGTTGAGAACATATGTAGGACATGATTTTTTCCTGCAACAGGGAAAATAAAGTATAAGTTTTAAAGATTTATTCTTTAATAAAGGATCTCAAAGCCAGCTTTAGAAAAAGGA
+
BBBBAFFFFFFFGGGGGGGGGGHHHHGHHHHHHGHHHGHHHHHHHHHHHHHGGHHHHHHHHHHHHHHHHHHHHHHHHHHHHEHHHHGHHHHHHHGGGGHHHHHHHHHHHHHHHHHHHHHHHHHHHHHHHHHHHHHHHHHHHHHHHHHHHHHHHHHHHHHHHHHHHHHHHGHHHHHHHHHHHGGHHHHHHHHHHHHHHGHHHHHHHHHHHHHHHHHHHGHHHHHHHHHGHGHHHHHHHGHHHHEGGHHHGGG
@M05620:45:000000000-G6HP7:1:1101:9983:9279 1:N:0:185
AGATTACTGCAACAGTTCCCCCTGGACCTGGAAAAGTTTCTTGCCTGGCTTACAGAAGCTGAAACAACTGCCAATGTCCTACAGGATGCTACCCGTAAGGAAAGGCTCCTAGAAGACTCCAAGGGAGTAAAAGAGCTGATGAAACAATGGCAAGTAAGTCAGGCATTTCCGCTTTAGCACTCTTGTGGATCCAATTGAACAATTCTCAGCATTTGTACTTGTAACTGACAAGCCAGGGACAAAACAAAGAT
+
CBCCCFFFFFFFGGGGGGGGGGGGHHHHHHHHHHHHHHHHHHHHHHHHHHHHHHHHHHHHHHHHHHHHHHHHHHHHHHHHHHHHHHHHHHFHHHGGGGHHHHFGHHHHGHHHHHFHHHHHHHGGGHGGHGHHHGHHHHHHHHHHHHHHHHHHHGHHHHHHHHHHHHHHHHGGGGGHGHHHHHHHHHHGHHHHH0GHHHHFHHHHHHHHHHHHHHHHHHHHHHHHHHHGHHHHHGGEGGGGFFCFGGGGGGG
@M05620:45:000000000-G6HP7:1:1101:23786:9282 1:N:0:185
ATCTCTATCTCCTAAAAACCTGTTTAGATTTGGAGATAGACCTTCAGGTTTTTCATCATTTTCTGCATGAATTATACATTGACCACGTTCCAGCGTGGTCAGTTTGCAGCATTCTGTTATTTTGTTTGACAGAGTGTCTTGTTGAGAACATATGTAGGACATGATTTTTTCCTGCAACAGGGAAAATAAAGTATAAGTTTTAAAGATTTATTCTTTAATAAAGGATCTCAAAGCCAGCTTTAGAAAAAGGA
+
BBBBBFFFFFFFGGGGFGGGGGHHHHGHHHHHHGHFGGHGHHHHHHHHHHHGGHHHHFHHHHHHHHHHHHHHHHHHHHHHHHHHHHGHHHHHGHGGGGHHHHHHHHHHHHHHHHHHHHHHHHHHHHHHHHGHGHHHHHGHHHHHHHHHHHHHHHHFFHHHHHHFHHHHHGHHHGHHHHHGGGGHHHGHH1DGHHHBGFGHHHHHHGHHGHHHHHHHHFGG0DFHHHGHHGFHHHHFHGHHHHGCFHGADGB
@M05620:45:000000000-G6HP7:1:1101:11739:9287 1:N:0:185
CATCCTGACCCTGAAGTACCCCGGCTTGATTTCTGACATTAGATCGGAAGAGCACACGTCTGAACTCCAGTCACGGACATTTATCTCGTATGCCGTCTTCTGCTTGAAAAAAAAAACCGTGCTGCTGACCGCGTCCCCCCTGCACCCCCAGTCCCACACAGCGAAGATGCCTCATGTGCGGCTCGCCCTACGCCCGTGCTCCTCCCGTCCTTTCCCCCGTCCTTTTCTGCCCTTCTTTCTTTCTCCCCTTC
+
BBBBBFFFFFFFGGGGGGGGGGEC?EEFGDGGF5F5FDHDG5FFHF?2FFHAEHHHFFFGHGHGGHHFBHAFGHE1EG@GH44BF4BBFEFC4DE?EHGBH?G43B?GBEHC/C/////?/??21?1<?F>/>-<<CHGFGC./<CED--./<:/0;..:..9---.9;09FF/00;;0.:;@D--;9-.;A;DF-;9A9/:BFFE9ADF./BBFFF.-;9;ABBF9/9/BE//;;B///:B/B//9.9A.
@M05620:45:000000000-G6HP7:1:1101:23784:9301 1:N:0:185
ATCTCTATCTCCTAAAAACCTGTTTAGATTTGGAGATAGACCTTCAGGTTTTTCATCATTTTCTGCATGAATTATACATTGACCACGTTCCAGCGTGGTCAGTTTGCAGCATTCTGTTATTTTGTTTGACAGAGTGTCTTGTTGAGAACATATGTAGGACATGATTTTTTCCTGCAACAGGGAAAATAAAGTATAAGTTTTAAAGATTTATTCTTTAATAAAGGATCTCAAAGCCAGCTTTAGAAAAAGGA
+
CCCCCFFFFFFFGGGGGGGGGGHHHHHHHHHHHHHHHHHHHHHHHHHHHHHGGHHHHIHHHIHHIHHHHHHHHHHHHHHHHHHHHHGHHHHHHHGGGGHHHHHHHHHHHHHHHHHHHHHHHHHHHHHHHHHHHHHHHHHHHHHHHHHHHHHHHHHHHHHHHHHHHHHHHGHHHHHHHHHHHGGHHHHHHHHHHHHHHHHHHHHHHHHHHHHHHHHHHHHHHHHHHHHHHHHHHHHHHGHHHHHHHHHHGGH
@M05620:45:000000000-G6HP7:1:1101:16511:9331 1:N:0:185
AAACCAAGCAGACACTCACCGCTCCCTCGCCACAGGCCAATAGTTTGTCCTCACTGAGTTGGCAACAAGTGGCTGCTGTGGCTGCCATTTTTCTGGTGATGGCCATCAGCTCCGACGAGGTCAGCTGGGGGGCTTTCTTTGTGTAAGCAACGAGAAACCTGAAAGAAGCATTTTTTAACTAAGTCCTGCTGAGTCATTCATGAGTTTTTAGCCGCCTTGCTTCTTCTCACAGACTCTCTACTCTCATGCCA
+
BCABCCCFCFFFGGGGGGGGGGGGGGHHGGGGGHHHGGHHHFHHHHHHHHHHHHHHHHHHHHHHHHHHHGHHGHGGHHHHHHHGGHHHHHHHHHHGHHHHHHHHHHHHHHHHHGGGGEGGGGGHHHHHGGGGGGGGGGGGGGFGGGFFFFFFFFFFFFFFFFFFFFFFFFFFFFFFFFFFFFFFFFFFFFFFFFFFFFFFFFFFBFFFFFFFFDFFFFFFFFFFFFFFFFFFEFFFFFFFFFFFFFFFFFB
@M05620:45:000000000-G6HP7:1:1101:24612:9332 1:N:0:185
CATCCTGACCCTGAAGTACCCGGCTTGATTTCTGACATTAGATCGGAAGAGCACACGTCTGAACTCCAGTCACGGACATTTATCTCGTATGCCGTCTTCTGCTTGAAAAAAAAAAAAAAAATATCTATATTGCATTATTTTTTTAATCTCCTATCCGACGTCCGTCCTCCTGTTTGCTTTAATGCCTACTATAACATTACTTCATGTTTATCCTCATATCTTCTTGTCACAGAGGCTATCCCGTCCTACAA
+
CCCCCFFFFFFFGGGGGGGGGGGGGGGHHHHHHHHHHHHEHGHHHGGGGHHHHHHHGHHHGHHHHHHHHHHHHGGEGEHHHHHHGHGGGHHHHGGGHGHHHHHHHFHHHHGGGCD/><//-01111=>111111==0<0==0--.0;:0C00000:..--9..-....0;90;00/90000;0000:9/00000000000;000;0:90:000990000:009000;0;0000/...0;/;0.....0000
@M05620:45:000000000-G6HP7:1:1101:24594:9333 1:N:0:185
CATCCTGACCCTGAAGTACCCGGCTTGATTTCTGACATTAGATCGGAAGAGCACACGTCTGAACTCCAGTCACGGACATTTATCTCGTATGCCGTCTTCTGCTTGAAAAAAAAAAAAAAAAAAAAAAAAAAAAAAATAACAAAGCCATGGAACATGTGAAATGACCTAACAAAAAGTGAACCTAGAATAAAGTGTGAATCGAGTAAGAATTATCTTACAGAGAAAGATTGATCTAACGAGAGACGTATGAG
+
CBBCCFFFFFFFGGGGGGGGGGGGGGGHHHHHHHHHGHHHHHHHHGGGGGHHHHHHGHHHGHGHHHHHHHHHHGGGGGHHHHHHHHHFEHHHHGFGHGHHHHHHHHHHHHGGGGG<>/</<--<-::---9----9.000;09//.900/000/0090000:0000090/00....:0000./;0090000000009000...0.0000000000000;00//000/0000000000:...-./...0/00
@M05620:45:000000000-G6HP7:1:1101:16529:9338 1:N:0:185
AAACCAAGCAGACACTCACCGCTCCCTCGCCACAGGCCAATAGTTTGTCCACACTGAGTTGGCAACAAGTGGCTGCTGTGGCTGCCATTTTTCTGGTGATGGCCATCAGCTCCGACGAGGTCAGCTGGGGGGCTTTCTTTGTGTAAGCAACGAGAAACCTGAAAGAAGCATTTTTTAACTAAGTCCTGCTGAGTCATTCATGAGTTTTTAGCCGCCTTGCTTCTTCTCACAGACTCTCTACTCTCATGCCA
+
CBBCCBCFCFFFGGGGGGGGGGGGGGHHGGGGGHHHGGHHHHHHHHHHHHFHHGHHHHHHHHHHHHHHHGHHGHGGHHHHHHGGGHHHHHHHHGHHHHHHHHHHHHHHHHHHHGGGGGGGGHHHHHHHGGGGGGGGGGGGGGGGGFFFFFFFFFFFFFFFFFFFFFFFFFFFFFFFFFFFFFFFFFFFFFFFFFFFFFFFFFFFFFFFFFFFFFFFFFFFFFFFFFFFFFFFFFFFFFFFFFFFFFFFFFF
@M05620:45:000000000-G6HP7:1:1101:26837:9344 1:N:0:185
CATCCTGACCCTGAAGTACCCCGGCTTGATTTCTGACATTAGATCGGAAGAGCACACGTCTGAACTCCAGTCACGGACATTTATCTCGTATGCCGTCTTCTGCTTGAAAAAAAAAAAAAACAAAACAACATAGACAAACAAGAACTCCTCACCAAACATAGCATAACAAACTTAGTGATACCTCTGACGTAAGATCTGCACGCCCCGCGCACACACTTGTGTCACTAATCGCACAGTTGATTCCAGTGTTC
+
DDEEEFFFFFFFGGGGGGGGGGGGGGGGHHHHHHHHHHHHHHHHHHGEGGHHHHHHHGGHHGHHHHHHHHHHHHGGGGGHHHHHHHHHGGHHHHGGGHGHHHHHHHHGGHG/EGGFB>/<??.00<.<..0>11<1//.<.<//<1100<0..0:..:011:11<10:0.901011111<10<00011.....111111<0.-.---9-----.../1010:11111010..9--/<111:11111101<1
@M05620:45:000000000-G6HP7:1:1101:10076:9345 1:N:0:185
AAACCAAGCAGACACTCACCGCTCCCTCGCCACAGGCCAATAGTTTGTCCTCACTGAGTTGGCAACAAGTGGCTGCTGTGGCTGCCATTTTTCTGGTGATGGCCATCAGCTCCGACGAGGTCAGCTGGGGGGCTTTCTTTGTGTAAGCAACGAGAAACCTGAAAGAAGCATTTTTTAACTAAGTCCTGCTGAGTCATTCATGAGTTTTTAGCCGCCTTGCTTCTTCTCACAGACTCTCTACTCTCATGCCA
+
CCCCCCCFCFFFGGGGGGGGGGGGGGHHGGGGGHHHGGHHHHHHHHHHHHHHHHHHHHHHHHHHHHHHHHHHGHGGHHHHHHHGGHHHHHHHHHHHHHHHHHHHHHHHHHHHHGGGGGGGGHHHHHHHGGGGGGGGGGGGGGGGGGFFFFFFFFFFFFFFFFFFFFFFFFFFFFHFFFFHFFFFFFFFFFFFFFFFFFFHFFFFFFFFFFFFFFFFFFFFFHHFHHFFFFFFFFFFFFFFFFFFFFFFFFB
@M05620:45:000000000-G6HP7:1:1101:11040:9348 1:N:0:185
ATCTCTATCTCCTAAAAACCTGTTTAGATTTGGAGATAGACCTTCAGGTTTTTCATCATTTTCTGCATGAATTATACATTGACCACGTTCCAGCGTGGTCAGTTTGCAGCATTCTGTTATTTTGTTTGACAGAGTGTCTTGTTGAGAACATATGTAGGACATGATTTTTTCCTGCAACAGGGAAAATAAAGTATAAGTTTTAAAGATTTATTCTTTAATAAAGGATCTCAAAGCCAGCTTTAGAAAAAGGA
+
BBBBBFFFFFFFGGGGGGGGGGHHHFHHHHHHHHHGHHHHHHHHHHHFHHHGGHHHHHHHHHHHHHHHHHHHHHHHHHHHHHHHHHGHHHHHHHGFGGHHHHHHHHHHHHHHHHHHHHHHHHHHHHHHHHHHHHHHHHHHHHHHHHHHHHHHHHHHHGHHHHHHHHHHHGHHHHGHHHHHHGGHHHHHGHHHHHHHHGHHHHHHHHHHHHHHHHHHHHHFHHHHFHFHHGHHHHHHHGHHHHHHGHHHFCG
@M05620:45:000000000-G6HP7:1:1101:16701:9360 1:N:0:185
ATCTCTTCTCCTAAAAACCTGTTTAGATTTGGAGATAGACCTTCAGGTTTTTCATCATTTTCTGCATGAATTATACATTGACCACGTTCCAGCGTGGTCAGTTTGCAGCATTCTGTTATTTTGTTTGACAGAGTGTCTTGTTGAGAACATATGTAGGACATGATTTTTTCCTGCAACAGGGAAAATAAAGTATAAGTTTTAAAGATTTATTCTTTAATAAAGGATCTCAAAGCCAGCTTTAGAAAAAGGAA
+
CCCCCFFFFFFFGGGGGGGGGGHHFHHHHHHHBGHHHHHHHHHHHHHHHHGGHHHHHHHHHHIIHHHHHHHHHHHHHHHHHHHHHGHHHHFHHGGGGHHHHHHHGHHHHHHHHHHHHHHHHH@GHHHHHGHHHHHHHHHHHHHHHHGHHHHHHHHHHHHHHHHHHHHHGHHHHHHHHHHHGGHHHHHHHHHHHHHHGHHHFGHGHHHHHHHHHHHHHGHHHFFHGHHGHHHHHHHHGHHHGHCHHHHGFHG
@M05620:45:000000000-G6HP7:1:1101:11025:9361 1:N:0:185
ATCTCTATCTCCTAAAAACCTGTTTAGATTTGGAGATAGACCTTCAGGTTTTTCATCATTTTCTGCATGAATTATACATTGACCACGTTCCAGCGTGGTCAGTTTGCAGCATTCTGTTATTTTGTTTGACAGAGTGTCTTGTTGAGAACATATGTAGGACATGATTTTTTCCTGCAACAGGGAAAATAAAGTATAAGTTTTAAAGATTTATTCTTTAATAAAGGATCTCAAAGCCAGCTTTAGAAAAAGGA
+
CCCCCFFFFFFFGGGGGGGGGGHHHHHHHHHHHHHHHHHHHHHHHHHHHHHGGHHHHHHHHHHHHHHHHHHHHHHHHHHHHHHHHHGHHHHHHHGGGGHHHHHHHHHHHHHHHHHHHHHHHHHHHHHHHHHHHHHHHHHHHHHHHHHHHHHHHHHHHHHHHHHHHHHHHGHHHHHHHHHHHGGHHGGHHHHHHHHHHHHHHHHHHHHHHHHHHHHHHHHHHHHHHHHHHHHHHHHHHGHHHHHHHHHHGGH
@M05620:45:000000000-G6HP7:1:1101:11044:9375 1:N:0:185
ATCTCTATCTCCTAAAAACCTGTTTAGATTTGGAGATAGACCTTCAGGTTTTTCATCATTTTCTGCATGAATTATACATTGACCACGTTCCAGCGTGGTCAGTTTGCAGCATTCTGTTATTTTGTTTGACAGAGTGTCTTGTTGAGAACATATGTAGGACATGATTTTTTCCTGCAACAGGGAAAATAAAGTATAAGTTTTAAAGATTTATTCTTTAATAAAGGATCTCAAAGCCAGCTTTAGAAAAAGGA
+
CBBCBFFFFFFFGGGGGGGGGGHHHGHHHHHGHFHHHHHHGHHHHHHGHFHGGHHHHHHHHHHHHHHHHHHHHHHHHHHHHHHHHHGHHHHHHHGGGGHHHHHHHHGHHHHHHHHHHHHHHHHHHHHHGGHHGHHHHHHHHHGHHHHHHHHHHHHHHGHHHHHHHHHHGGHHHHHHHHHHHGGHHHHHHGHHHHGGHHGFHHGHHHHHHHHHHHHHHHHHDGFGHHHHHHHHHHHHHGHHHGFFHGGGGGH
@M05620:45:000000000-G6HP7:1:1101:6516:9376 1:N:0:185
AAACCAAGCAGACACTCACCGCTCCCTCGCCACAGGCCAATAGTTTGTCCTCACTGAGTTGGCAACAAGTGGCTGCTGTGGCTGCCATTTTTCTGGTGATGGCCATCAGCTCCGACGAGGTCAGCTGGGGGGCTTTCTTTGTGTAAGCAACGAGAAACCTGAAAGAAGCATTTTTTAACTAAGTCCTGCTGAGTCATTCATGAGTTTTTAGCCGCCTTGCTTCTTCTCACAGACTCTCTACTCTCATGCCA
+
AAABABBFBFFFGGGGGGGGGGGGGGHHGGGGGGHHGGHCFF5FHHHHHHHHHHHHHHHHHHHHHHHEHHHHGHGGHHHHHHHGGHHHHHHHHHHHHHHHBGGHFHHHHHHHHGGGGGGGGHFHHHHHGGGGGGGGGGGGGGGGGGFFFFFFFFDFFFFFFFFFFFFFFFFFFFFFEFFFFFFFFFFFFFFFFFFFFFFFFFFFFFFFFFFFFDCFFFBBFFFFFFFFFFFFFFFFFFFFFFFFFFFBFF/
@M05620:45:000000000-G6HP7:1:1101:6532:9393 1:N:0:185
AAACCAAGCAGACACTCACCGCTCCCTCGCCACAGGCCAATAGTTTGTCCTCACTGAGTTGGCAACAAGTGGCTGCTGTGGCTGCCATTTTTCTGGTGATGGCCATCAGCTCCGACGAGGTCAGCTGGGGGGCTTTCTTTGTGTAAGCAACGAGAAACCTGAAAGAAGCATTTTTTAACTAAGTCCTGCTGAGTCATTCATGAGTTTTTAGCCGCCTTGCTTCTTCTCACAGACTCTCTACTCTCATGCCA
+
CCABCCCFCFFFGGGGGGGGGGGGGGHHGGGGGHHHGGHHHH5GHHHHHHHHHHHHHHGHHHHHHHHHHHHHGHGGHHHHHHHGGHHHHHHHHHHHHHHHHHHHHHHHHHHHHGGGGGGGFGHHHHHHGGGGGGGGGGGGGGGGGGFFFFFFFFFFFFFFFFFFFFFFFFFFFFFFFFFFFFFFFFFFFFFFFFFFFFFFFFFFBFFFFFFFFFFFFFFFFFFFFFFFFFFFFFFFFFFFFFFFFFBFFFF
@M05620:45:000000000-G6HP7:1:1101:6515:9395 1:N:0:185
AAACCAAGCAGACACTCACCGCTCCCTCGCCACAGGCCAATAGTTTGTCCTCACTGAGTTGGCAACAAGTGGCTGCTGTGGCTGCCATTTTTCTGGTGATGGCCATCAGCTCCGACGAGGTCAGCTGGGGGGCTTTCTTTGTGTAAGCAACGAGAAACCTGAAAGAAGCATTTTTTAACTAAGTCCTGCTGAGTCATTCATGAGTTTTTAGCCGCCTTGCTTCTTCTCACAGACTCTCTACTCTCATGCCA
+
CCCCCCCFCFFFGGGGGGGGGGGGGGHHGGGGGHHHGGHHHHHHHHHHHHHHHHHHHHHHHHHHHHHHHGHHGHGGHHHHHHHGGHHHHHHHHHHHHHHHHHHHHHHHHHHHHGGGGGGGGHHHHHHHGGGGGGGGGGGGGGGGGGFFFFFFFFFFFFFFFFFFFFFFFFFFFFFFFFFFFFFFFFFFFFFFFFFFFFFFFFFFFFFFFFFFFFFFFFFFFFFFFFFFFFFFFFFFFFFFFFFFFFFFFFF
@M05620:45:000000000-G6HP7:1:1101:9701:9416 1:N:0:185
CATCCTGACCCTGAAGTACCCCGGCTTGATTTCTGACATTAGATCGGAAGAGCACACGTCTGAACTCCAGTCACGGACATTTATCTCGTATGCCGTCTTCTGCTTGAAAAAAAAAAAAATCTCGTTTCATATCTTTTTCTTGTCTTCTCCCACCCTCCTTCCTCACTTCATTTTTATCCCTTCTTTTCTCCCCCTCCTCCCTCCTTTCTTCTCTTTCCGTCTTCCTCCATTCCCTTTCCCGTCTCCCTCTC
+
CCCCCFFFFFFFGGGGGGGGGGGGGGGGHHHHHHHHHHHHHHHHHHGGGGHHHHHHHGHHHGHHHHHHHHHHHHGGGGGHHHHHHHHHGGHHHHGGGHGHHHHHHHHHFHHGGDDB>//0=110///<1111111>1101=111<100<0//<...../00/0:0:;00000000.000;90/00000000/;.-9.9//://./;9000;000:00;.0;..:0;://00;0;B00900..../0//9/:
@M05620:45:000000000-G6HP7:1:1101:15854:9419 1:N:0:185
AAACCAAGCAGACACTCACCGCTCCCTCGCCACAGGCCAATAGTTTGTCCTCACTGAGTTGGCAACAAGTGGCTGCTGTGGCTGCCATTTTTCTGGTGATGGCCATCAGCTCCGACGAGGTCAGCTGGGGGGCTTTCTTTGTGTAAGCAACGAGAAACCTGAAAGAAGCATTTTTTAACTAAGTCCTGCTGAGTCATTCATGAGTTTTTAGCCGCCTTGCTTCTTCTCACAGACTCTCTACTCTCATGCCA
+
CCCCCCCFCFFFGGGGGGGGGGGGGGHHGGGGGHHHGGHHHHHHHHHHHHHHHHHHHHHHHHHHHHHHHHHHGHGGHHHHHHHGGHGHHHHHHHHHHHHHHGHHHHHHHHHHHGGGGGGGGHFHHHHHGGGGGGGGGGGGGGGGGGFFFFFFFFFFFFFFFFFFFFFFFFFFFFFFFFFFFFFFFFFFFFFFFFFFFFFFFFFFFFFFFFFFFFFFFFFFFFFFFFFFFFFFFFFFFFFFFFFFFFFFFFB
@M05620:45:000000000-G6HP7:1:1101:12086:9424 1:N:0:185
ATCTCTATCTCCTAAAAACCTGTTTAGATTTGGAGATAGACCTTCAGGTTTTTCATCATTTTCTGCATGAATTATACATTGACCACGTTCCAGCGTGGTCAGTTTGCAGCATTCTGTTATTTTGTTTGACAGAGTGTCTTGTTGAGAACATATGTAGGACATGATTTTTTCCTGCAACAGGGAAAATAAAGTATAAGTTTTAAAGATTTATTCTTTAATAAAGGATCTCAAAGCCAGCTTTAGAAAAAGGA
+
BBBBBFFFFFFFGFGGCGGGGGHHHHHHHHHHHFHFHHHHHHHHHHHHHHHGGHHHHHHHHHHHHHHHHHHHHHHHHHHHHGHHGHGHHHHHHHGGGGHHHHHHHHHHHHHHHHHHHHHHHHHHHHHHGHHHHHHHHHHHHHHHHHHHHHHHHHHHHHHHHHHHHHHHHGHHHHHHHHHHHGGHHHGHGHHHHHHHHGHHHHHGHHHHHHHHHHHHHHHHFHDHHHHHHHHHHHHHHGHHHHHGH0GHGGH
@M05620:45:000000000-G6HP7:1:1101:14948:9426 1:N:0:185
ATCTCTATCTCCTAAAAACCTGTTTAGATTTGGAGATAGACCTTCAGGTTTTTCATCATTTTCTGCATGAATTATACATTGACCACGTTCCAGCGTGGTCAGTTTGCAGCATTCTGTTATTTTGTTTGACAGAGTGTCTTGTTGAGAACATATGTAGGACATGATTTTTTCCTGCAACAAGGAAAATAAAGTATAAGTTTTAAAGATTTATTCTTTAATAAAGGATCTCAAAGCCAGCTTTAGAAAAAGGA
+
DDDDDFFFFFFFGGGGGGGGGGHHHHHHHHHHHHHHHHHHHHHHHHHHHHHGGHHHHIHHHIHHIHHHHHHHHHHHHHHHHHHHHHGHHHHHHHGFGGHHHHHHHHHHHHHHHHHHHHHHHHHHHHHHHHHHHHHHHHHHHHHHHHHHHHHHHHHHHHHHHHHHHHHHHGHHHHHHHHHGHHHHHHHHHHHHHHGHHHHHHHHHHHHHHHHHHHHHHHHHHHHHGHHHHHHHHHHHHGHHHHHGHGHHGGH
@M05620:45:000000000-G6HP7:1:1101:5910:9429 1:N:0:185
AAACCAAGCAGACACTCACCGCTCCCTCGCCACAGGCCAATAGTTTGTCCTCACTGAGTTGGCAACAAGTGGCTGCTGTGGCTGCCATTTTTCTGGTGATGGCCATCAGCTCCGACGAGGTCAGCTGGGGGGCTTTCTTTGTGTAAGCAACGAGAAACCTGAAAGAAGCATTTTTTAACTAAGTCCTGCTGAGTCATTCATGAGTTTTTAGCCGCCTTGCTTCTTCTCACAGACTCTCTACTCTCATGCCA
+
CCCCCCCFCFFFGGGGGGGGGGGGGGHHGGGGGHHHGGHHHHHHHHHHHHHHHHHHHHHHHHHHHHHHHHHHGHGGHHHHHHHGGHHHHHHHHHHHHHHHHHHHHHHHHHHHHGGGGGGGGHHHHHHHGGGGGGGGGGGGGGGGGGFFFFFFFFFFFFFFFFFFFFFFFFFFFFFFFFFFFFFFFFFFFFFFFFFFFFFFFFFFFFFFFFFFFFFFFFFFFFFFFFFFFFFFFFFFFFFFFFFFFFFFFFF
@M05620:45:000000000-G6HP7:1:1101:15837:9430 1:N:0:185
AAACCAAGCAGACACTCACCGCTCCCTCGCCACAGGCCAATAGTTTGTCCTCACTGAGTTGGCAACAAGTGGCTGCTGTGGCTGCCATTTTTCTGGTGATGGCCATCAGCTCCGACGAGGTCAGCTGGGGGGCTTTCTTTGTGTAAGCAACGAGAAACCTGAAAGAAGCATTTTTTAACTAAGTCCTGCTGAGTCATTCATGAGTTTTTAGCCGCCTTGCTTCTTCTCACAGACTCTCTACTCTCATGCCA
+
CCCCCCDFCFFFGGGGGGGGGGGGGGHHGGGGGHHHGGHHHHHHHHHHHHHHHHHHHHHHHHHHHHHHHHHHGHGGHHHHHHHGGHHHHHHHHHHHHHHHHHHHHHHHHHHHHGGGGGGGGHHHHHHHGGGGGGGGGGGGGGGGGGFFFFFFFFFFFFFFFFFFFFFFFFFFFFHFFFFFFFFFFFHFFFFFFFFFFFFHFFFFFFFFFFFFFFFFFFFFFHHFHFFFFFFFFFFFFFFHHFFHFFFFFFF
@M05620:45:000000000-G6HP7:1:1101:15793:9430 1:N:0:185
AAACCAAGCAGACACTCACCGCTCCCTCGCCACAGGCCAATAGTTTGTCCTCACTGAGTTGGCAACAAGTGGCTGCTGTGGCTGCCATTTTTCTGGTGATGGCCATCAGCTCCGACGAGGTCAGCTGGGGGGCTTTCTTTGTGTAAGCAACGAGAAACCTGAAAGAAGCATTTTTTAACTAAGTCCTGCTGAGTCATTCATGAGTTTTTAGCCGCCTTGCTTCTTCTCACAGACTCTCTACTCTCATGCCA
+
BBBBBBAFBFFFGGGGGGGGGGGGGGHHGGGGGGHHGGHGHFHHHHHHHHHHHHHHHHHHHHHHHHHHHHHHGHGGHBGHHGHEGHHHHHHHHHFHHHHHHHHHHHHHHHGHHGGGGEGGGHHHHHHHGGGGGGGGGGGGGGGGFGFFFFFFFFDFFFFFFFFFFFFFFFFFFFFFEFFFFFFFFFFFFFFFFFFFFFFFFFFFFFFFFFFFFFFFFFFFFFFFFFFFFFFFFFFFFFFFFFFFFFFFFF/
@M05620:45:000000000-G6HP7:1:1101:14965:9435 1:N:0:185
ATCTCTATCTCCTAAAAACCTGTTTAGATTTGGAGATAGACCTTCAGGTTTTTCATCATTTTCTGCATGAATTATACATTGACCACGTTCCAGCGTGGTCAGTTTGCAGCATTCTGTTATTTTGTTTGACAGAGTGTCTTGTTGAGAACATATGTAGGACATGATTTTTTCCTGCAACAAGGAAAATAAAGTATAAGTTTTAAAGATTTATTCTTTAATAAAGGATCTCAAAGCCAGCTTTAGAAAAAGGA
+
ABBCCFFFFFFFGGGGGGGGGGGHHHHHHHHHHHHHHHHHHHHHHHHHHHHGGHHHHHHHHIHHHHHHHHHHHHHHHHHHHHHHHHGGHHHHHHGGGGHHHHHHHHHGHHGHHHHHHHHHHHHHHHHHHHHHHHHHHHHHHHHHHHHHHHHHHHHHHHHHHHHHHHHHHGHHHHHHHHGHHHH0GHHHHHGGHHHHHGHHHGHHHHHHHGHHHHHHHHHHHHHHHHHHHHGHHHHHHGHHHHHHHHGHGGH
@M05620:45:000000000-G6HP7:1:1101:15861:9438 1:N:0:185
AAACCAAGCAGACACTCACCGCTCCCTCGCCACAGGCCAATAGTTTGTCCTCACTGAGTTGGCAACAAGTGGCTGCTGTGGCTGCCATTTTTCTGGTGATGGCCATCAGCTCCGACGAGGTCAGCTGGGGGGCTTTCTTTGTGTAAGCAACGAGAAACCTGAAAGAAGCATTTTTTAACTAAGTCCTGCTGAGTCATTCATGAGTTTTTAGCCGCCTTGCTTCTTCTCACAGACTCTCTACTCTCATGCCA
+
AAAA?AAFAFFFFFGGGGGGGGGGGGHHEGGGGHHHGGGCGHHHHFHHHGHHHHHHHH5DFFHGFH1FCDGGFHCFFFD?EGHGGHHEHHHHHHGHGHGHHHHHHHGHHHGHHGGGGGGG?FFHFHHHGGGGGGGGGGGGGFFFGGFFB;ADFFFFFFFFFFFFFFFFFFFFFBFBEBFFFFFBF9FBFFEFF;B/9FFB/9FFFFFF?AFFBDFFFFFFFFEFFFFFFFFFBAFFFFFFFFFFFFBFFFB
@M05620:45:000000000-G6HP7:1:1101:21873:9440 1:N:0:185
AAACCAAGCAGACACTCACCGCTCCCTCGCCACAGGCCAATAGTTTGTCCTCACTGAGTTGGCAACAAGTGGCTGCTGTGGCTGCCATTTTTCTGGTGATGGCCATCAGCTCCGACGAGGTCAGCTGGGGGGCTTTCTTTGTGTAAGCAACGAGAAACCTGAAAGAAGCATTTTTTAACTAGGTCCTGCTGAGTCATTCATGAGTTTTTAGCCGCCTTGCTTCTTCTCACAGACTCTCTACTCTCATGCCA
+
BABBBBBFBFFFGGGGGFGGGGGFGGHHGGGGGH2GFGGAGFHHGHHHHHHHHHHHGHHHHFGHHHHHHHHHGHGGHHHHHHHGGHHHHHHHHHFHHHHHHHHHHHHHHHHHHGCGEGGGGHCGGHHHGGGGGGGGGGGGFGGGFFFFFFFFFFFFFFFFFFFFFFFFFFFFFFFFEFFFB/9BFFFFFFFFFFFFFFFFFFFFFFFFFFFFFFFFFFFFFFFFFFFFFFFBFFFFFFFFFFFFFFF;FF/
@M05620:45:000000000-G6HP7:1:1101:12069:9441 1:N:0:185
ATCTCTATCTCCTAAAAACCTGTTTAGATTTGGAGATAGACCTTCAGGTTTTTCATCATTTTCTGCATGAATTATACATTGACCACGTTCCAGCGTGGTCAGTTTGCAGCATTCTGTTATTTTGTTTGACAGAGTGTCTTGTTGAGAACATATGTAGGACATGATTTTTTCCTGCAACAGGGAAAATAAAGTATAAGTTTTAAAGATTTATTCTTTAATAAAGGATCTCAAAGCCAGCTTTAGAAAAAGGA
+
AABABFFFFFFFGGFDEGGGGFGDG5B4FGFFD4GH45FDGGHHHHHBFFGFFGFHHHHHHHHHHHHFFDGHFGHFFHHHHHFHFGGHHGGGFCEE1EGFHHGFHHHHHHFGDDHHHHHHHFHH1FGHGFFHHFHHHHHHHHHGEGHBGHGGHHHHHHGHHHHHHHHHHDFHHFBCDG0FGEGFEGFF1<FFGH1GGGGFHHFFFHHHHHHHHHHHGGHD0<DFHGHHHFFHGHFCGGHHHBF0:GFHDDC
@M05620:45:000000000-G6HP7:1:1101:15799:9449 1:N:0:185
AAACCAAGCAGACACTCACCGCTCCCTCGCCACAGGCCAATAGTTTGTCCTCACTGAGTTGGCAACAAGTGGCTGCTGTGGCTGCCATTTTTCTGGTGATGGCCATCAGCTCCGACGAGGTCAGCTGGGGGGCTTTCTTTGTGTAAGCAACGAGAAACCTGAAAGAAGCATTTTTTAACTAAGTCCTGCTGAGTCATTCATGAGTTTTTAGCCGCCTTGCTTCTTCTCACAGACTCTCTACTCTCATGCCA
+
CCCCCCCFCFFFGGGGGGGGGGGGGGHHCGGGGHHHGGHHHHHHHHHHHHHHHHHHHHHHHHHHHHHHHGHHGHGGHHHHHHHGGHHHHHHHHHHHHHFHHHHHHHHHHHHHHGGGGGGGGHHHHHHHGGGGGGGGGGGGGGGGGGFFFFFFFFFFFFFFFFFFFFFFFFFFFFFFFFFFFFFFFFFFFFFFFFFFFFFFFFFFFFFFFFFFFFFFFFFFFFFFFFFFFFFFFFFFFFFFFFFFFFFFFF0
@M05620:45:000000000-G6HP7:1:1101:21857:9450 1:N:0:185
AAACCAAGCAGACACTCACCGCTCCCTCGCCACAGGCCAATAGTTTGTCCTCACTGAGTTGGCAACAAGTGGCTGCTGTGGCTGCCATTTTTCTGGTGATGGCCATCAGCTCCGACGAGGTCAGCTGGGGGGCTTTCTTTGTGTAAGCAACGAGAAACCTGAAAGAAGCATTTTTTAACTAAGTCCTGCTGAGTCATTCATGAGTTTTTAGCCGCCTTGCTTCTTCTCACAGACTCTCTACTCTCATGCCA
+
CCCCCCCFCFFFGGGGGGGGGGGGGGHHGGGGGHHHGGHHHHHHHHHHHHHHHHHHHHHHHHHHHHHHHHHHGHGGHHHHHHHGGHHHHHHHHHHHHHHHHHHHHHHHHHHHHGGGGGGGGHHHHHHHGGGGGGGGGGGGGGGGGGFFFFFFFFFFFFFFFFFFFFFFFFFFFFFFFFFFFFFFFFFFFFFFFFFFFFFFFFFFFFFFFFFFFFFFFFFFFFFFFFFFFFFFFFFFFFFFFFFFFFFFFFF
@M05620:45:000000000-G6HP7:1:1101:14174:9475 1:N:0:185
ATCTCTATCTCCTAAAAACCTGTTTAGATTTGGAGATAGACCTTCAGGTTTTTCATCATTTTCTGCATGAATTATACATTGACCACGTTCCAGCGTGGTCAGTTTGCAGCATTCTGTTATTTTGTTTGACAGAGTGTCTTGTTGAGAACATATGTAGGACATGATTTTTTCCTGCAACAGGGAAAATAAAGTATAAGTTTTAAAGATTTATTCTTCAATAAAGGATCTCAAAGCCAGCTTTAGAAAAAGGA
+
DDCDCFFFFFFFGGGGGGGGGGHHHHHHHHHHHHHHHHHHHHHHHHHHHHHGGHHHHHHHHHHHIHHHHHHHHHHHHHHHHHHHHHGHHHHHHHGGGGHHHHHHHHHHHHHHHHHHHHHHHHHHHHHHHHHHHHHHHHHHHHHHHHHHHHHHHHHHHHHHHHHHHHHHHGHHHHHHHHHHHGGHHHHHHHHHHHHHHHHHHHHHHHHHHHHHHHH0HHHHHHHHHHHHHHHHHHHHHGHHHHHHHHHHGGG
@M05620:45:000000000-G6HP7:1:1101:23947:9489 1:N:0:185
TACCTGTACTGGGGAAGCATTTGAATATCCCCCCATGGTGATGGGGACGGAGAACTGCTCCATAAACACAGGCAACGTGCCTAACTTTCCCGGGAAGATGAAGTCAAAGAGCGACCACAGCTCTTCGGAGGTTATTTTGCATCGGTGAGCCAGACAGAATGATCCGATGAGGGGTGCGAAACTATTTGAGGAAAGGAAGCACCTTTTTATTAAATTTACCTTTTAGCAATCGCCATTCCTACCCTAAAGAT
+
BBBBBFFFFFFFGGGGGGGGGGHHHGHHHHHGGGGHHHGGGHHHHGGGGGGGGHHHHHHHHHHHHHHHHGHHGHHHGHHHGHFFHHHHHHHGGGFGGHHHHHHHHHHHHHHHGGGGGHHHHHHHHHHGGGGEHHHHHHHHGHHGGGGFFFHHHGGHHHHHHHHHHHDGGFFHGGGDGGDGABFBFGGGGGGFGFFFGFFGGGFFFFFFFFFFFFFFFFFFFFFFBFFFFFFFFFFFFFFFFFFFFFFFFFF
@M05620:45:000000000-G6HP7:1:1101:23685:9507 1:N:0:185
ATCTCTATCTCCTAAAAACCTGTTTAGATTTGGAGATAGACCTTCAGGTTTTTCATCATTTTCTGCATGAATTATACATTGACCACGTTCCAGCGTGTTCAGTTTGCAGCATTCTGTTATTTTGTTTGACAGAGTGTCTTGTTGAGAACATATGTAGGACATGATTTTTTCCTGCAACAGGGAAAATAAAGTATAAGTTTTAAAGATTTATTCTTTAATAAAGGATCTCAAAGCCAGCTTTAGAAAAAGGA
+
DDDDCFFFFFFFGGGGGGGGGGHHHHHHHHHHHHHHHHHHHHHHHHHHHHHGGHHHHHHHIHIIIHHHHHHHHHHHHHHHHHHHHHGHHHHHHHGGGGHHHHHHHHHHHHHHHHHHHHHHHHHHHHHHHHHHHHHHHHHHHHHHHHHHHHHHHHHHHHHHHHHHHHHHHGHHHHHHHHHHHGGHHHHHHHHHHHHHHHHHHHHHHHHHHHHHHHHHHHHHHGHHHHHHHHHHHHHHHGHHHHHHHHHHGGH
@M05620:45:000000000-G6HP7:1:1101:13834:9507 1:N:0:185
AAACCAAGCAGACACTCAGCGCTCCCTCGCCACAGGCCAATAGTTTGTCCTCACTGAGTTGGCAACAAGTGGCTGCTGTGGCTGCCATTTTTCTGGTGATGGCCATCAGCTCCGACGAGGTCAGCTGGGGGGCTTTCTTTGTGTAAGCAACGAGAAACCTGAAAGAAGCATTTTTTAACTAAGTCCTGCTGAGTCATTCATGAGTTTTTAGCCGCCTTGCTTCTTCTCACAGACTCTCTACTCTCATGCCA
+
BBABBBBFBFFCGGGGGGFGGGGGGGHHGGGGGHGHGGC2GEHHHHFHHHHHHHHHFHHHGFGHHHHHHHGHFHGGHEGHHHHGFHCGHHHHHHHHHHHHFFHHFHHEHHHHHGGGCECGGGFHFHHFGCGGGGGGGGGGFFGGBBFFBFF=AD9DBFFFFF/BFFFFFFFFFFFBFFFF/BFFFFFFFFFFFBBFFFFFFF/FFFFFFFFFFFBBFFFFFFFFFFFFFFFBFFFFFFFFFFFFFFFBFF/
@M05620:45:000000000-G6HP7:1:1101:10254:9513 1:N:0:185
AGATTACTGCAACAGTTCCCCCTGGACCTGGAAAAGTTTCTTGCCTGGCTTACAGAAGCTGAAACAACTGCCAATGCCCTACAGGATGCTACCCGTAAGGAAAGGCTCCTAGAAGACTCCAAGGGAGTAAAAGAGCTGATGAAACAATGGCAAGTAAGTCAGGCATTTCCGCTTTAGCACTCTTGTGGATCCAATTGAACAATTCTCAGCATTTGTACTTGTAACTGACAAGCCAGGGACAAAACAAAGAT
+
BBBBBFFFFFBFGGGGGGGGGGGGHHHHHHFHHHHHHHHHHHHHHHHHHHHHHHHHHHHHHHHHHHHHHHHHHHHH3FGHHHHHHHHHHHBGHHGGGGHHHHCGGHHHGHHHHH3FHHHHHHFGEEGGHGHHHGHHHHFHHGGHHHHHHHHHHGHHHHHHHHHHHHHHHHGGGGGHHHHHHHHHHGHGHHHHHFHHHGFFHHHHHHHHHHGHHHHHHHHGHHHGHHHGGHHHGGGGGGEGEFCFGGGGGGF
@M05620:45:000000000-G6HP7:1:1101:23669:9520 1:N:0:185
ATCTCTATCTCCTAAAAACCTGTTTAGATTTGGAGATAGACCTTCAGGTTTTTCATCATTTTCTGCATGAATTATACATTGACCACGTTCCAGCGTGTTCAGTTTGCAGCATTCTGTTATTTTGTTTGACAGAGTGTCTTGTTGAGAACATATGTAGGACATGATTTTTTCCTGCAACAGGGAAAATAAAGTATAAGTTTTAAAGATTTATTCTTTAATAAAGGATCTCAAAGCCAGCTTTAGAAAAAGGA
+
CCBCCFFFFFFFGGGGGGGGGGFGHHHHHHHHHHHHHHHHHHHHHHHHHHHGGHHHHHHHHHHHHHHHHHHHHHHHHHHHHHHHHHGHHHHHHHGGGGHHHHHHHHHHHHHHHHHHHHHHHHHHHHHHHHGHHHHHHHHHHHHHHHGHHHHHHHHFHHGHHHHHHHHHHGHHHHHHHHHHHGGGHHHHGHGGHGHHHGHHHHGHHHHHHHHHHHHHHGHHHHHHHHGHHHHGHGFHHGHHHHGHGHHGGGH
@M05620:45:000000000-G6HP7:1:1101:10233:9521 1:N:0:185
AGATTACTGCCACAGTTCCCCCTGGACCTGGAAAAGTTTCTTGCCTGGCTTACAGAAGCTGAAACAACTGCCAATGTCCTACAGGATGCTCCCCGTAAGGAAAGGCTCCTAGAAGACTCCAAGGGAGTACAAGAGCTGATGAAACAATGGCAAGTAAGTCAGGCATTTCCGCTTTAGCACTCTTGTGGATCCACTTGAACAATTCTCAGCATTTGTACTTGTAACTGACAAGCCAGGGACTAAACAAAGAT
+
A11>AFFF3D11BFFFGGGGGGGFAGHHHF0FEGHHHHHHGFFHHHHHGHHEGHGH1FGGFHBGG0GFHHHHFHHGGHFHFHC1G>FGFF1FFEGG?EAEGG0>0GGHFCGFF11FGGH>FB1F/<EEH1FGGFGGHC<GHGFHHGEHGHGEHGHHFFFGHHGHHHHHGGCGGGFFFGHGHHGHEGCCHHGHF/=DGDFF0GHHHHHFDHGHCHBHHHHFHFFFHHF0CGHHGG/FG?.A.:9FGGGFGBF
@M05620:45:000000000-G6HP7:1:1101:13840:9524 1:N:0:185
AAACCAAGCAGACACTCAGCGCTCCCTCGCCACAGGCCAATAGTTTGTCCTCACTGAGTTGGCAACAAGTGGCTGCTGTGGCTGCCATTTTTCTGGTGATGGCCATCAGCTCCGACGAGGTCAGCTGGGGGGCTTTCTTTGTGTAAGCAACGAGAAACCTGAAAGAAGCATTTTTTAACTAAGTCCTGCTGAGTCATTCATGAGTTTTTAGCCGCCTTGCTTCTTCTCACAGACTCTCTACTCTCATGCCA
+
CCCCCCCFCFFFGGGGGGGGGGGGGGHHGGGGGHHHGGHHHHHHHHHHHHHHHHHHHHHHHHHHHHHHHHHHGHGGHHHHHHHGGHHHHHHHHHHHHHHHHHHHHHHHHHHHHGGGGGGGGHFHHHHHGGGGGGGGGGGGGGGGGGGFFFFFFFFFFFFFFFFFFFFFFFFFFFFFFFFFFFFFFFFFFFFFFFFFFFFFFFFFFFFFFFFFFFFFFFFFFFFFFFFFFFFFFFFFFFFFFFFFFFFFFFB
@M05620:45:000000000-G6HP7:1:1101:20825:9524 1:N:0:185
AAACCAAGCAGACACTCACCGCTCCCTCGCCACAGGCCAATAGTTTGTCCTCACTGAGTTGGCAACAAGTGGCTGCTGTGGCTGCCATTTTTCTGGTGATGGCCATCAGCTCCGACGAGGTCAGCTGGGGGGCTTTCTTTGTGTAAGCAACGAGAAACCTGAAAGAAGCATTTTTTAACTAAGTCCTGCTGAGTCATTCATGAGTTTTTAGCCGCCTTGCTTCTTCTCACAGACTCTCTACTCTCATGCCA
+
BB@ABABFBFFFGGGGGGGGGGEFGGHHGGGGGHHGGGHDGHFGGFHHHHHHHHHGGHGFHHHGHHFGHGGHGFFGHFBGFGHFGHHFHHHHGHHHHHGHHHHHHHHHHHHHHGGGEGGGDGHHHHHGGFGGGGGGGGFFGGGGGGFFFFFFFFFFFFFFFFFFFFFFFFFFFFFFFFFFFFFFFFFFFFFFFBFFFFFFBFBFFFFFFFFFFAFFFFFFFFFFFFBBFFFFFFFFFFFFFFFFFFFFFFB
@M05620:45:000000000-G6HP7:1:1101:23687:9529 1:N:0:185
ATCTCTATCTCCTAAAAACCTGTTTAGATTTGGAGATAGACCTTCAGGTTTTTCATCATTTTCTGCATGAATTATACATTGACCACGTTCCAGCGTGTTCAGTTTGCAGCATTCTGTTATTTTGTTTGACAGAGTGTCTTGTTGAGAACATATGTAGGACATGATTTTTTCCTGCAACAGGGAAAATAAAGTATAAGTTTTAAAGATTTATTCTTTAATAAAGGATCTCAAAGCCAGCTTTAGAAAAAGGA
+
AAABBFFFFFFFGGGGGGGGGGHHHHHGHHHHHHHHHHHHHHHHHHHHHHHGGHHHHHHHHHHHHHHHHDHHHHHHHHHHHGHHHHGHHHHHHHGGGGHHHHHHHHHHHHHHHHHHHHFHHHHHHHHHHHFHGHGHHHHHHHHHFHHHHHGHHHEHHGGHGHHHHHHHHCGHHHHHGHHHFGGHHFHGDGHGHHHEGGHHHGHHHFHHGHHHHHHHHHHHDGHGHGFHDGHHFHEFHGHHHGFGF;CFGGH
@M05620:45:000000000-G6HP7:1:1101:10247:9533 1:N:0:185
AGATTACTGCAACAGTTCCCCCTGGACCTGGAAAAGTTTCTTGCCTGGCTTACAGAAGCTGAAACAACTGCCAATGTCCTACAGGATGCTACCCGTAAGGAAAGGCTCCTAGAAGACTCCAAGGGAGTAAAAGAGCTGATGAAACAATGGCAAGTAAGTCAGGCATTTCCGCTTTAGCACTCTTGTGGATCCAATTGAACAATTCTCAGCATTTGTACTTGTAACTGACAAGCCAGGGACAAAACAAAGAT
+
BAABBFFFBFFFGGGGGGGGGGGGGGHHHGHHHHHHGHHHHHHHHHHHHHHHHHFHHGHHHHGHHHHHHHHHHHHHHHHHHGHGHHHHHHEHHHGFGGHHHHBFFGHHGHHHHHFHHHHGFHHGGHGGHDFHHGHHHHHHHGHHHHGHHHHHHGGFGHHHHHGHHHHHHHGGGGGHFGHHHHHHHGHGHHHHG0GHHHHGFHHHHHHHGHHHHHHHHFHHFHHHHHHFFHHHHGGFGGGG.ABFFGGFGG0
@M05620:45:000000000-G6HP7:1:1101:4026:9570 1:N:0:185
TACCTGTACTGGGGAAGCATTTGAATATCCCCCCATGGTGATGGGGACGGAGAACTGCTCCATAAACACAGGCAACGTGCCTAACTTTCCCGGGAAGATGAAGTCAAAGAGCGACCACAGCTCTTCGGAGGTTATTTTGCATCGGTGAGCCAGACAGAATGATCCGATGAGGGGTGCGAAACTATTTGAGGAAAGGAAGCACCTTTTTATTAAATTTACCTTTTAGCAATCGCCATTCCTACCCTAAAGAT
+
BBBBCFFFFFFFGGGGGGGGGGHHGHHHGHHGGGGHHHFGEGHHHGGGGGGGGGHHHGHHHHHHHHHHHHHHGGHHGHHHHHHHHHHHHHHGGGGGGHHHHHHHHHHHHHHGGDGGGHGGHHHGHHHGGGGAHFHHHHHHGHHGGGGCGFHHHHGHHHHHHHHHHHDGGHHHGGCCDGCFGGGFFGGGBEFBFFC:CCFEFGFFFFFFFFFFFBFFFFFFFFFFFFFFFFFFFFFEFFFFFFFFFFFFFFF
@M05620:45:000000000-G6HP7:1:1101:4433:9614 1:N:0:185
ATCTCTATCTCCTAAAAACCTGTTTAGATTTGGAGATAGACCTTCAGGTTTTTCATCATTTTCTGCATGAATTATACATTGACCACGTTCCAGCGTGGTCAGTTTGCAGCATTCTGTTATTTTGTTTGACAGAGTGTCTTGTTGAGAACATATGTAGGACATGATTTTTTCCTGCAACAGGGAAAATAAAGTATAAGTTTTAAAGATTTATTCTTTAATAAAGGATCTCAAAGCCAGCTTTAGAAAAAGGA
+
CCCCCFFFFFFFGGGGGGGGGGHHHHHHHHHHGFHHHHGHHHHHHHHHHHHGGHHHHIHHHHHIHHHHHHHHHHHHHHHHHGHHHHGHHHHHHHGGGGHHHHHHHHGHHHHHHHHHHHHHHHHHHHHHHHHHHHHHHHHHHHHHHHHHHHHHHHHHHGHHHHHHHHHHHGHHHGHHHHHHHGGHHHHHGFHHHHHGGHGHHHHHHHHHHHHHHHHHHHHHHHHGHHHHHHHHHHHHHGHHHHGHGHHHDDG
@M05620:45:000000000-G6HP7:1:1101:22619:9621 1:N:0:185
AGATTACTGCAACAGTTCCCCCTGGACCTGGAAAAGTTTCTTGCCTGGCTTACAGAAGCTGAAACAACTGCCAATGTCCTACAGGATGCTACCCGTAAGGAAAGGCTCCTAGAAGACTCCAAGGGAGTAAAAGAGCTGATGAAACAATGGCAAGTAAGTCAGGCATTTCCGCTTTAGCACTCTTGTGGATCCAATTGAACAATTCTCAGCATTTGTACTTGTAACTGACAAGCCAGGGACAAAACAAAGAT
+
AAAAAFFFFFFFGGFFGGGGGGGEHGHHGHHHHFGGBGHHGHHHHHHHHHHHHHHHHHHGHHHHHHHHHHHHHGGFGHHHFHFGFHHHHHFHFGFEGGHHHFHGHHHHGHHHDHHBGHHHFHHGEEGEGHHHHGHHHFHHHHHHHGHGHGHHGFHHHGHHHHGHHHHHHHGGFGGGHHHFHHHHHGFDHGHHHFGHHFFFHCGGHGHGHHGHHGHHGHHHHFHFHHHBCGGFHGGGEGGEFGEFFGGGGGG
@M05620:45:000000000-G6HP7:1:1101:22604:9634 1:N:0:185
AGATTACTGCAACAGTTCCCCCTGGACCTGGAAAAGTTTCTTGCCTGGCTTACAGAAGCTGAAACAACTGCCAATGTCCTACAGGATGCTACCCGTAAGGAAAGGCTCCTAGAAGACTCCAAGGGAGTAAAAGAGCTGATGAAACAATGGCAAGTAAGTCAGGCATTTCCGCTTTAGCACTCTTGTGGATCCAATTGAACAATTCTCAGCATTTGTACTTGTAACTGACAAGCCAGGGACAAAACAAAGAT
+
CCCCCFFFFFFFGGGFGGGGGGGGHHHHHGHHGGHGGHHHHHHHHHGHHHHGHHHHHHHHHHHHHHGHHHHHHHHHHHHHGGHHGGFHHHFGHHGGGGHHHGFHHHGHGHHHHHHHHHHHHGHGGHGFHHHHHGHHHHFHGHHHHHHHHHHHHGHHGHHHHHHGHHHHHHGGGGGHHHHHHHHHHFHGHHHGGHHHHHFGHHHHHHHHHHGHHHHHHFHGHHHHHHGHHGGHGGFGGGGGGGGFGGGGGGG
@M05620:45:000000000-G6HP7:1:1101:19333:9647 1:N:0:185
CATCCTGACCCTGAAGTACCCCGGCTTGATTTCTGACATTAGATCGGAAGAGCACACGTCTGAACTCCAGTCACGGACATTTATCTCGTATGCCGTCTTCTGCTTGAAAAAAAAAAAAAAAAAAATTTAAAATCAAGTATAATCAATCTTCTTTCTTCACTGTTCTAATCAAACCAACGTTAATCAACCTTCTATCGCTGATGTAAACAAGCCATACTTCGCACAGGCGACGACTCATGCCGACCCTTCGG
+
DDDDDFFFFFFFGGGGGGGGGGGGGGGGHHHHHHHHHHHHHHHHHHGAFGHHHHHHHGHHHGHHHHH3GHHHHHGGGGGHHHHHHHHHGGHHHHGGGHGHHHHHHHFHHHHFGFGC<///-----.00000000000000000000:00<000000<00000000000000000....<.//.0000/./000000<.:..00<00000./9./00/<:0...--/..---9--..00000--9--//:.9
@M05620:45:000000000-G6HP7:1:1101:10017:9671 1:N:0:185
CATCCTGACCCTGAAGTACCCCGGCTTGATTTCTGACATTAGATCGGAAGAGCACACGTCTGAACTCCAGTCACGGACATTTATCTCGTATGCCGTCTTCTGCTTGAAAAAAAAAAATCCCCTGTATTCCACACTCATCTTCCCCCTTCACACGTACTTCCTTCCTTTACGCTAGCTCCCTCTTCATTCTCCACTATCACCTCTCTCATCCTTTTTCCTTATCACTACCCCTCCCTTTCCCCCACACTTCT
+
DCCDCFFFFFFFGGGGGGGGGGGGGGGGHHHHHHHGHHHHHHGHHHGGGGGHHHHHHGHHHGHHHHHGHHHHHHGGGGGHHHHHHHHHGGHHHHGGGHGHHHHHHHHHHHHGEDFD<0222/2/111111=11/0=011=1<1F0.->01110-</<.00000</0=;00.:...00<0::C:90000090;0/0/0000/0.;:CF0;00;0C0;/09009000;0//....;AB:0000/.-9../000
@M05620:45:000000000-G6HP7:1:1101:25918:9673 1:N:0:185
AGATTACTGCAACAGTTCCCCCTGGACCTGGAAAAGTTTCTTGCCTGGCTTACAGAAGCTGAAACAACTGCCAATGTCCTACAGGATGCTACCCGTAAGGAAAGGCTCCTAGAAGACTCCAAGGGAGTAAAAGAGCTGATGAAACAATGGCAAGTAAGTCAGGCATTTCCGCTTTAGCACTCTTGTGGATCCAATTGAACAATTCTCAGCATTTGTACTTGTAACTGACAAGCCAGGGACAAAACAAAGAT
+
AA1A>DFFDF1BFGGFGAGGGGGGHHHHFFHHHGHHAGGHGFGFGHFHHHHFHHGHHHHHHHHHHHEHHHHHFGFFGHHHBHFFFHHFHGHHFHEEEEHHFFFFEGHHGHHHHHHHHHHHHHHGCCFEFEGGHGFHFG<FGFHHHFCFGFGG<FFGFFHDHFGHHHHHHFCC<AFGFGHHHGHFHFFCHHHGHFFGHGHFGHHGHGHFFHHHH:CCCGHHHFHGGGFBCHGFHFGGEFGGGFBFGGGGGGF
@M05620:45:000000000-G6HP7:1:1101:25899:9680 1:N:0:185
AGATTACTGCAACAGTTCCCCCTGGACCTGGAAAAGTTTCTTGCCTGGCTTACAGAAGCTGAAACAACTGCCAATGTCCTACAGGATGCTACCCGTAAGGAAAGGCTCCTAGAAGACTCCAAGGGAGTAAAAGAGCTGATGAAACAATGGCAAGTAAGTCAGGCATTTCCGCTTTAGCACTCTTGTGGATCCAATTGAACAATTCTCAGCATTTGTACTTGTAACTGACAAGCCAGGGACAAAACAAAGAT
+
AA@A?FFFBFFFGGFBFGGGGGCEHFFGGAFCBGGHAAGGG5FGHHHHAGGHHFFHGHHHHHHFHHHHHHHHHHGFAGHHFHGFG1FFGFDGFGEEGDGHFHHGEHFHGFGHHHFHHHHHFHGGDAEEHHGHHGHHHFFDGGHHHHH?D?BBGE@FGHGHHD0FHHGHHHEGGDFG1DGHHHHFH<FAFCGFGHDGHFFFFHHGHHHDFGBCCCGGHCGG0CH0GHFBFHHGE?GGGFGFEFFFGGGGFF:
@M05620:45:000000000-G6HP7:1:1101:27506:9689 1:N:0:185
AAACCAAGCAGACACTCACCGCTCCCTCGCCACAGGCCAATAGTTTGTCCTCACTGAGTTGGCAACAAGTGGCTGCTGTGGCTGCCATTTTTCTGGTGATGGCCATCAGCTCCGACGAGGTCAGCTGGGGGGCTTTCTTTGTGTAAGCAACGAGAAACCTGAAAGAAGCATTTTTTAACTAAGTCCTGCTGAGTCATTCATGAGTTTTTAGCCGCCTTGCTTCTTCTCACAGACTCTCTACTCTCATGCCA
+
CCCCCCCFCFFFGGGGGGGGGGGGGGHHGGGGGHHHGGHHHHHHHHHHHHHHHHHHHHHHHHHHHHHHHHHHGHGGHHHHHHHFGHHHHHHHHHHHHHHHHHHHHHHHHHHHHGGGGGGGGHHHHHHHGGGGGGGGGGGGGGGGGGFFFFFFFFFFFFFFEFFFFFFFFFFFFFFFFFFFFFFFFFFFFFFFFFFFFFFFFFFFFFFFFFFFFFFFFFFFFFFFFFFFFFFFFFFFFFFFFFFFFFFFFFF
@M05620:45:000000000-G6HP7:1:1101:25914:9691 1:N:0:185
AGATTACTGCAACAGTTCCCCCTGGACCTGGAAAAGTTTCTTGCCTGGCTTACAGAAGCTGAAACAACTGCCAATGTCCTACAGGATGCTACCCGTAAGGAAAGGCTCCTAGAAGACTCCAAGGGAGTAAAAGAGCTGATGAAACAATGGCAAGTAAGTCAGGCATTTCCGCTTTAGCACTCTTGTGGATCCAATTGAACAATTCTCAGCATTTGTACTTGTAACTGACAAGCCAGGGACAAAACAAAGAT
+
BBABCFFFFFFFGGGGGGGGGGGGHHHHHHHHHHHHHHHHHHHHHHHHHHHHHHHHHHHHHHHHHHHHHHHHHHHHHHHHHHHHHHHHHHHHHHGGGGHGHHHHHHHHGHHHHHHHHHHHHGHGGHGGHHHHHGGHHHFHGHHFHGGHHHHHHGHHGHGHHHGHHHHHHHGGGGGHFHHHHHHHHFHGHHHHHHHHHHFFHHHHHHHHHHGHHGHHHHHGHHHGHHHEHHHGHGGGGGGGGGGFGGGGGGB
@M05620:45:000000000-G6HP7:1:1101:27532:9692 1:N:0:185
AAACCAAGCAGACACTCACCGCTCCCTCGCCACAGGCCAATAGTTTGTCCTCACTGAGTTGGCAACAAGTGGCTGCTGTGGCTGCCATTTTTCTGGTGATGGCCATCAGCTCCGACGAGGTCAGCTGGGGGGCTTTCTTTGTGTAAGCAACGAGAAACCTGAAAGAAGCATTTTTTAACTAAGTCCTGCTGAGTCATTCATGCGTTTTTAGCCGCCTTGCTTCTTCTCACAGACTCTCTACTCTCATGCCA
+
?AABBAAFACFFGGGGGCGGGGGGGGHHGGGGGCHHGGAEFGHHHHHHHHHHHHHH3GFGHHHHGHHGHHHHGHGGHGGHHHGFFH3GHHHHHHHHHHGHHHHHHGHFHHFHGGGGGGDGGHCHHHHHGGGGGGGGFGGGBFGGFGFFFEFBFFFFFFFFFF/;FBFFFBFFFFFBEBFFFFBFFFFFFFFFFFFFFFFFFF/.;ABFEEFFFFBBFFFFFFFFFFFFEFFFBFFFFFFFFFFFFFFFFF/
@M05620:45:000000000-G6HP7:1:1101:5661:9705 1:N:0:185
CATCCTGACCCTGAAGTACCCCGGCTTGATTTCTGACATTAGATCGGAAGAGCACACGTCTGAACTCCAGTCACGGACATTTATCTCGTATGCCGTCTTCTGCTTGAAAAAAAAAAAAAAAAAAAAAAACTTAGAATCAATAAATTTGTAAAAAAGGAAAAGAAAATAAGAGAGAGCGAAGATAAAGCACGTACGAAGTGAAAATGGAGCTAGTATGAATCGAAGAAAGCAGTAAAACAGTATCTGCAGAC
+
DBCCDFFFFFFFGGGGGGGGGGGGGGGGHHHHHHHHHHHHHHHHHHGGGGHHHHHHHGHHHGHHHHHHHHHHHHGGGGGHHHHHHHHHGGHHHHGGGHGHHHHHHHHHGHHGGGGC>//<<--<--;:-900:;00000:00000;00;00;00-..//:/;9.9/000000/.:..9-9;.0000000/-9/.-.;..:00090009//.0000000900../..//0/0/0000;0./00:000:0009
@M05620:45:000000000-G6HP7:1:1101:20053:9736 1:N:0:185
AAACCAAGCAGACACTCACCGCTCCCTCGCCACAGGCCAATAGTTTGTCCTCACTGAGTTGGCAACAAGTGGCTGCTGTGGCTGCCATTTTTCTGGTGATGGCCATCAGCTCCGACGAGGTCAGCTGGGGGGCTTTCTTTGTGTAAGCAACGAGAAACCTGAAAGAAGCATTTTTTAACTAAGTCCTGCTGAGTCATTCATGAGTTTTTAGCCGCCTTGCTTCTTCTCACAGACTCTCTACTCTCATGCCA
+
BBBBBBBFBFFFGGGGGGGGGGGGGGHHGGGGGHHHGGHGHHHHHHHHHHHHHHHHHHHHHHHHHHHHHHHHGHGGHHHHHHHGGHHHHHHHHHHHHHHHHHHHHHHHHHHHHGGGGGGGGHHHHHHHGGGGGGGGGGGGGGGGGGFFFFFFFFFFFFFFFFFFFFFFFFFFFFFFEFFFFFFFFFFFFFFFFFFFFFFFFFFFFFFFFFFFFFFFFFFFFFFFFFFFFFFFFFFFFFFFFFFFFFFFFFB
@M05620:45:000000000-G6HP7:1:1101:19781:9751 1:N:0:185
AAACCAAGCAGACACTCACCGCTCCCTCGCCACAGGCCAATAGTTTGTCCTCACTGAGTTGGCAACAAGTGGCTGCTGTGGCTGCCATTTTTCTGGTGATGGCCATCAGCTCCGACGAGGTCAGCTGGGGGGCTTTCTTTGTGTAAGCAACGAGAAACCTGAAAGAAGCATTTTTTAACTAAGTCCTGCTGAGTCATTCATGAGTTTTTAGCCGCCTTGCTTCTTCTCACAGACTCTCTACTCTCATGCCA
+
BBABBBB@AFFFGGGGGGGGGGGFGGHHGGGGGHHEFGHHHGHHHHHHHHHHHHHHHHHHGHHHHHHHHHHHGHGGHHHHHHHGGHHHHHHHHHHHHHGHHHHHHHHHHHHHHGGGGGGGGHHHHHHHGGGGGGGGGGGGGGGGGGFFFFFFFFFFFFFFFFFFFFFFFFFFFFFFFFFFFFFFFFFFFFFFEBFFFFFFFFEFFFFFFFFFFDFFFFEFFFFFFFFF/FFFBFFFFFFFFFFFFFFFFF/
@M05620:45:000000000-G6HP7:1:1101:19812:9762 1:N:0:185
AAACCAAGCAGACACTCACCGCTCCCTCGCCACAGGCCAATAGTTTGTCCTCACTGAGTTGGCAACAAGTGGCTGCTGTGGCTGCCATTTTTCTGGTGATGGCCATCAGCTCCGACGAGGTCAGCTGGGGGGCTTTCTTTGTGTAAGCAACGAGAAACCTGAAAGAAGCATTTTTTAACTAAGTCCTGCTGAGTCATTCATGAGTTTTTAGCCGCCTTGCTTCTTCTCACAGACTCTCTACTCTCATGCCA
+
BBABBBBFBFFFGGGGGGGGGGGGGGHHGGGGGG2GGGHHHHHHHHHHHHHHHHHHGHHHHHHHHHHHHHHHGHGGHHHHHHHGGHFHHHHHHHHHHHHHHHHHHHHHHHHHHGGGGGGGDGHHHHHHGGGGGGGGGGGGGCBFGGFFFFFFFFFFFFFFFFFFFFFFFFFFFFFFEFFFFFFFFFFFFFFFFFFFFFFFFFFFFFFFFFFFFFFFFFFFFFFFFFFFFFFFFFFFFFFFFFFFFFFBFF/
@M05620:45:000000000-G6HP7:1:1101:20054:9763 1:N:0:185
AAACCAAGCAGACACTCACCGCTCCCTCGCCACAGGCCAATAGTTTGTCCTCACTGAGTTGGCAACAAGTGGCTGCTGTGGCTGCCATTTTTCTGGTGATGGCCATCAGCTCCGACGAGGTCAGCTGGGGGGCTTTCTTTGTGTAAGCAACGAGAAACCTGAAAGAAGCATTTTTTAACTAAGTCCTGCTGAGTCATTCATGAGTTTTTAGCCGCCTTGCTTCTTCTCACAGACTCTCTACTCTCATGCCA
+
AAABAAACAFFFAFGFGGGGEEGEDFFGEGGFGCFDEFGEFFHHHHFG5AFGHHHHHEHFGCEGHHHHH5FHGECFFHHCCFFEFHCGGFGHFFGFGEBFE@FGFHHHHHHHEE@EE/<D?F?GGDGGGGCG@GEGFFFFGGGGFGFFFF.@FFF?FBFFABFFFFFFFBFFFFFB.BFFBFBFFBFFFFFFF/;BBFFFFF/FFFFFFFFEFD=BFAFFFFFF9FBBBFF/FFF/FFFFFFFFBFBFBF/
@M05620:45:000000000-G6HP7:1:1101:19793:9766 1:N:0:185
AAACCAAGCAGACACTCACCGCTCCCTCGCCACAGGCCAATAGTTTGTCCTCACTGAGTTGGCAACAAGTGGCTGCTGTGGCTGCCATTTTTCTGGTGATGGCCATCAGCTCCGACGAGGTCAGCTGGGGGGCTTTCTTTGTGTAAGCAACGAGAAACCTGAAAGAAGCATTTTTTAACTAAGTCCTGCTGAGTCATTCATGAGTTTTTAGCCGCCTTGCTTCTTCTCACAGACTCTCTACTCTCATGCCA
+
DDCDCCCFDFFFGGGGGGGGGGGGGGHHGGGGGHHHGGHHHHHHHHHHHHHHHHHHHHHHHHHHHHHHHHHHGHGGHHHHHHHGGHHHHHHHHHHHHHHHHHHHHHHHHHHHHGGGGGGGGHHHHHHHGGGGGGGGGGGGGGGGGGFFFFFFFFFFFFFFFFFFFFFFFFFFFFHFFFFHHFFFFFFFFFFFFFFFFFFHHHFFFFFFFFFFFFFFFFFFFFHFFFFFHFFFFFFFFFFFHFFHFFFFFFB
@M05620:45:000000000-G6HP7:1:1101:15775:9792 1:N:0:185
AAACCAAGCAGACACTCACCGCTCCCTCGCCACAGGCCAATAGTTTGTCCTCACTGAGTTGGCAACAAGTGGCTGCTGTGGCTGCCATTTTTCTGGTGATGGCCATCAGCTCCGACGAGGTCAGCTGGGGGGCTTTCTTTGTGTAAGCAACGAGAAACCTGAAAGAAGCATTTTTTAACTAAGTCCTGCTGAGTCATTCATGAGTTTTTAGCCGCCTTGCTTCTTCTCACAGACTCTCTACTCTCATGCCA
+
ABABBBBFBFFFGFGGGGGGGGGFGGGHGGGGGHHHGGGHHHHHHHHHHHHHHHHHHHGHHHHHHHHHHHHHGHGGHHHHEGHGGHGHHHHHHHFHHHBGHBFHGHHHHHHEHGGGGFGG?GHHHHHHGGCGGGGGGGGGGGGGGGFFFFFFFFFFFFFFFFFFFFFFFFFFFFFFAFFFFFFFFFFFFFFFF;BFFFFFFFFFFFFFFFFFFFFFFFFFFFFFBFFFFFFFFFFFFFFFFFFFFFFFFFF
@M05620:45:000000000-G6HP7:1:1101:15759:9800 1:N:0:185
AAACCAAGCAGACACTCACCGCTCCCTCGCCACAGGCCAATAGTTTGTCCTCACTGAGTTGGCAACAAGTGGCTGCTGTGGCTGCCATTTTTCTGGTGATGGCCATCAGCTCCGACGAGGTCAGCTGGGGGGCTTTCTTTGTGTAAGCAACGAGAAACCTGAAAGAAGCATTTTTTAACTAAGTCCTGCTGAGTCATTCATGAGTTTTTAGCCGCCTTGCTTCTTCTCACAGACTCTCTACTCTCATGCCA
+
DDCCDCCFDFFFGGGGGGGGGGGGGGHHGGGGGHHHGGHHHHHHHHHHHHHHHHHHHHHHHHHHHHHHHGHHGHGGHHHHHHHGGHHHHHHHHHHHHHHHHHHHHHHHHHHHHGGGGGGGGHHHHHHHGGGGGGGGGGGGGGGGGGFFFFFFFFFFFFFFFFFFFFFFFFFFFFHFFFHFFFFFFFFFFFFFFFFFFFFFFFFFFFFFFFFFFFFFFFFFFHFFFFHFFFFFFFFFFFFHHFFFFFFFFFF
@M05620:45:000000000-G6HP7:1:1101:23159:9803 1:N:0:185
AAACCAAGCAGACACTCACCGCTCCCTCGCCACAGGCCAATAGTTTGTCCTCACTGAGTTGGCAACAAGTGGCTGCTGTGGCTGCCATTTTTCTGGTGATGGCCATCAGCTCCGACGAGGTCAGCTGGGGGGCTTTCTTTGTGTAAGCAACGAGAAACCTGAAAGAAGCATTTTTTAACTAAGTCATGCTGAGTCATTCATGAGTTTTTAGCCGCCTTGCTTCTTCTCACAGACTCTCTACTCTCATGCCA
+
CCBBCBBFBFFFGGGGGGGGGGGGGGHHGGGGGHHHGGHHHGHHHHHHHHHHHHHHHHHHHHHGHHHHHGHHGHGGHHHHHHHGGHHHHHHHHHHHHHFHHHHHHHHHHHHHHGGGGGGGGHHHHHHHGGGGGGGGGGGGGGGGGGFFFFFFFFFFFFFFFFFFFFFFFFFFFFFFFFFFFFFFFFFFFFFFFFFFFFFFFFFFFFFFFFFFFFCFFFFFFFFFFFFFFFFFFFFFFFFFFFFFFFFFFFB
@M05620:45:000000000-G6HP7:1:1101:8359:9831 1:N:0:185
CATCCTGACCCTGAAGTACCCCGGCTTGATTTCTGACATTAGATCGGAAGAGCACACGTCTGAACTCCAGTCACGGACATTTATCTCGTATGCCGTCTTCTGCTTGAAAAAAAAAAAAAAAAAATAATAAAAAATATCTATTTCATAAAATATAAAGAACATAAATGTAAAAGCTGTTGGGAATATTAATTTGATGATGATCTGCCTAATTAATAAGTGCAGTACACGCATAATGTAGATTAATGTTTTTA
+
DCCDCFFFFFFFGGGGGGGGGGGGGGGGHHHHHHHHHHHHHHHHHHGGGGHHHHHHHGHHHGHHHHHHHHHHHHGGGGGHHHHHFHHHGGHHHHGGGHGHHHHHHHHHGHHGGGGD>></----.00000000-.00000000000000000000000://0:00:0000000.00000.-.0/:0000;0000000:0000000:0000000:0;00:000:0000.--:.0:0:000;00000;00:..
@M05620:45:000000000-G6HP7:1:1101:18910:9832 1:N:0:185
ATCTCTATCTCCTAAAAACCTGTTTAGATTTGGAGATAGACCTTCAGGTTTTTCATCATTTTCTGCATGAATTATACATTGACCACGTTCCAGCGTGGTCAGTTTGCAGCATTCTGTTATTTTGTTTGACAGAGTGTCTTGTTGAGAACATATGTAGGACATGATTTTTTCCTGCAACAGGGAAAATAAAGTATAAGTTTTAAAGATTTATTCTTTAATAAAGGATCTCAAAGCCAGCTTTAGAAAAAGGA
+
CDCCCFFFFFFFGGGGGGGGGGHHHHHHHHHHHHHHHHHHHHHHHHHHHHHGGHHHHIIHHHIIHHHHHHHHHHHHHHHHHHHHHHGHHHHHHHGFGGHHHHHHHHHHHHHHHHHHHHHHHHHHHHHHGHGHHHHHHHHHHHHHHHHHHHHHHHHHHHHHHHHHHHHHHGHHHHHHHHHHHGGHHHHHHHHHHHHHHHHHHHGHHHHHHHHHHHHHHHHHHGHHHHHHHHHHHHHHHGHHHHGGHHHHGGG
@M05620:45:000000000-G6HP7:1:1101:12398:9841 1:N:0:185
AAACCAAGCAGACACTCACCGCTCCCTCGCCACAGGCCAATAGTTTGTCCTCACTGAGTTGGCAACAAGTGGCTGCTGTGGCTGCCATTTTTCTGGTGATGGCCATCAGCTCCGACGAGGTCAGCTGGGGGGCTTTCTTTGTGTAAGCAACGAGAAACCTGAAAGAAGCATTTTTTAACTAAGTCCTGCTGAGTCATTCATGAGTTTTTAGCCGCCTTGCTTCTTCTCACAGACTCTCTACTCTCATGCCA
+
CDCDDBCFCFFFGGGGGGGGGGGGGGHHGGGGGHHHGGHHHHHHHHHHHHHHHHHHHHHHHHHHHHHHHHHHGHGGHHHGHHHGGHHHHHHHHHHHHHHHHHHHHHHHHHHHHGGGGGGGGHHHHHHHGGGGGGGGGGGGGGGGGGFFFFFFFFFFFFFFFFFFFFFFFFFFFFHFFFFHHFFFFFFFFFFFFFFFFFFFFFFFFFFFFFFFFFFFFFFFHHHFFFFFHFFFFFFFFFFFFFFFFFFFFFF
@M05620:45:000000000-G6HP7:1:1101:9524:9849 1:N:0:185
ATCTCTATCTCCTAAAAACCTGTTTAGATTTGGAGATAGACCTTCAGGTTTTTCATCATTTTCTGCATGAATTATACATTGACCACGTTCCAGCGTGGTCAGTTTGCAGCATTCTGTTATTTTGTTTGACAGAGTGTCTTGTTGAGAACATATGTAGGACATGATTTTTTCCTGCAACAGGGAAAATAAAGTATAAGTTTTAAAGATTTATTCTTTAATAAAGGATCTCAAAGCCAGCTTTAGAAAAAGGA
+
CDDECFFFFFFFGGGGGGGGGGHHHHHHHHHHHHHHHHHHHHHHHHHHHHHGGHHHHIHHHHHHHHHHHHHHHHHHHHHHHHHHHHGHHHHHHHGGGGHHHHHHHHHHHHHHHHHHHHHHHHHHHHHHHHHHHHHHHHHHHHHHHHHHHHHHHHHHHHHHHHHHHHHHHGHHHHHHHHHHHGGHHGHHHHHHHHHHHHHHHHHHHHHHHHHHHHHHHHHHHHHHHHHHHHHHHHHHHGHHHHHHHHHHGGH
@M05620:45:000000000-G6HP7:1:1101:22199:9857 1:N:0:185
AAACCAAGCAGACACTCACCGCTCCCTCGCCACAGGCCAATAGTTTGTCCTCACTGAGTTGGCAACAAGTGGCTGCTGTGGCTGCCATTTTTCTGGTGATGGCCATCAGCTCCGACGAGGTCAGCTGGGGGGCTTTCTTTGTGTAAGCAACGAGAAACCTGAAAGAAGCATTTTTTAACTAAGTCCTGCTGAGTCATTCATGAGTTTTTAGCCGCCTTGCTTCTTCTCACAGACTCTCTACTCTCATGCCA
+
DCCCDDDFDFFFGGGGGGGGGGGGGGHHGGGGGHHHGGHHHHHHHHHHHHHHHHHHHHHHHHHHHHHHHHHHGHGGHHHHHHHGGHHHHHHHHHHHHHHHHHHHHHHHHHHHHGGGGGGGGHHHHHHHGGGGGGGGGGGGGGGGGGFFFFFFFFFFFFFFFFFFFFFFFFFFFFHFFFHHHFFFFFFFFFFHFFFFFFFFFHHFFFFFFFFFFFFFFFFFHFFFFFHFHFFFFFFFFFFHHHFHFFFFFFF
@M05620:45:000000000-G6HP7:1:1101:8261:9858 1:N:0:185
ATCTCTATCTCCTAAAAACCTGTTTAGATTTGGAGATAGACCTTCAGGTTTTTCATCATTTTCTGCATGAATTATACATTGACCACGTTCCAGCGTGGTCAGTTTGCAGCATTCTGTTATTTTGTTTGACAGAGTGTCTTGTTGAGAACATATGTAGGACATGATTTTTTCCTGCAACAGGGAAAATAAAGTATAAGTTTTAAAGATTTATTCTTTAATAAAGGATCTCAAAGCCAGCTTTAGAAAAAGGA
+
BBAAAFFFFFFFGGFGGCGGGGHHHHHHHHHHH4GFHHH5FGHHHHEFHHHGGHHHHHHHHHHHHHHHHF5FGFGDHGFHHHHHHHGHHHHFHHCE?EHHHHHHHHHHHHGHHHHHHHHHHHHHHHHGHHHHHHHHHHHHHHHHDGGHHHHHHHHHHHHHHHHHHHHHHGHHHHHHHHHHHGGG/GF<DGGHHHH1=GGHHHGFHHHHHHHHGHHHGHHHHEHGCGFHGGHHHFFHFGHHHHHFGCGF:AC
@M05620:45:000000000-G6HP7:1:1101:22220:9867 1:N:0:185
AAACCAAGCAGACACTCACCGCTCCCTCGCCACAGGCCAATAGTTTGTCCTCACTGAGTTGGCAACAAGTGGCTGCTGTGGCTGCCATTTTTCTGGTGATGGCCATCAGCTCCGACGAGGTCAGCTGGGGGGCTTTCTTTGTGTAAGCAACGAGAAACCTGAAAGAAGCATTTTTTAACTAAGTCCTGCTGAGTCATTCATGAGTTTTTAGCCGCCTTGCTTCTTCTCACAGACTCTCTACTCTCATGCCA
+
BBABABBFBFFFGGGGGGGGGGGGGGHHGGGGGHHHGGGHHGHHHHHHEHHHHHHHHHHHHHHGHHHHHHHHGHGGHHHHHHHGGHFHHHHHHHHHHHGHHHHHGHHHHHHHHGGGGGGGEHHHHHHHGGGGGGGGGGGGGFGGGGFFFFFFEFFFFFFFFFFFFFFFFFFFFFFFFFFFFFFFFFFFFFFFFFFFFFFFFFFFFFFFFFFFFDFFFFFFFFFFFFFFFFFFFFFFFFFFFFFFFFFBFF9
@M05620:45:000000000-G6HP7:1:1101:7618:9872 1:N:0:185
AAACCAAGCAGACACTCACCGCTCCCTCGCCACAGGCCAATAGTTTGTCCTCACTGAGTTGGCAACAAGTGGCTGCTGTGGCTGCCATTTTTCTGGTGATGGCCATCAGCTCCGACGAGGTCAGCTGGGGGGCTTTCTTTGTGTAAGCAACGAGAAACCTGAAAGAAGCATTTTTTAACTAAGTCCTGCTGAGTCATTCATGAGTTTTTAGCCGCCTTGCTTCTTCTCACAGACTCTCTACTCTCATGCCA
+
A?>AAABFBFFFGGGGGGGGGGGGGGHHGGGGGHHHGGHHHHHHHHHHHHHHGHHHHHHHHGHHHGHHHFHHGHGGHFHHHHHFGHHHHHFHHHHHHHGHHGHHHHHHHHHHHGGEGGGGEHHHHHHHGGGGGGGGGGGGGGGGGGFFFFFBFFFFFFFFFFFFFFFFFFFFFFFBFFFFFFFFFFFFFFFFFFFFFFFFFFFFBFFFFEFFFFBBFFFFFFFFFFFFFFFFFFFFFFFFFFFFFFFFBB9
@M05620:45:000000000-G6HP7:1:1101:8276:9873 1:N:0:185
ATCTCTATCTCCTAAAAACCTGTTTAGATTTGGAGATAGACCTTCAGGTTTTTCATCATTTTCTGCATGAATTATACATTGACCACGTTCCAGCGTGGTCAGTTTGCAGCATTCTGTTATTTTGTTTGACAGAGTGTCTTGTTGAGAACATATGTAGGACATGATTTTTTCCTGCAACAGGGAAAATAAAGTATAAGTTTTAAAGATTTATTCTTTAATAAAGGATCTCAAAGCCAGCTTTAGAAAAAGGA
+
BCABBFFFFFFFGGGGGGGGGGHHHHHHHHHHHHHHHHHHHHHHHHHHHHHGGHHHHGHHHHHHHHHHHHHHHHHGHHHHHHHHHHGGHHHHHHGGGGHHHHHHHHHGHHGHHHHHHHHHHHHHHHHHGHHHHHGHGHHHHHHHHHHHHGHHHHHHHHHHHHHHHHHHHGHHHHHGHHHHHGGGHHHHHHHHHHHHHGHHHHGHHHHHHHHHHHHHHGHHHHHHHHHHHGHGHHHHHGHHHGHHFFGGGGH
@M05620:45:000000000-G6HP7:1:1101:22146:9877 1:N:0:185
TACCTGTACTGGGGAAGCATTTGAATATCCCCCCATGGTGATGGGGACGGAGAACTGCTCCATAAACACAGGCAACGTGCCTAACTTTCCCGGGAAGATGAAGTCAAAGAGCGACCACAGCTCTTCGGAGGTTATTTTGCATCGGTGAGCCAGACAGAATGATCCGATGAGGGGTGCGAAACTATTTGAGGAAAGGAAGCACCTTTTTATTAAATTTACCTTTTAGCAATCGCCATTCCTACCCTAAAGAT
+
CCBCCFFFFFFFGGGGGGGGGGGHHHHHGHHGGGGGHHBFFHHHGGGGGGGGGHHHHGHHEGDGHHHHHGHHGHHHGHHHHHHEGHDHFFGGGGGEGHHHHHHHHHHHHHHFGGGGGHHGGHHGHHHGFGGAGHHHHHHGFHGGGEEFHCHGHHGHHFHHHHHHHHCGGGHHGGCDGGEDGGGGGGGGFEGCFFGGFGGGGGFFFFFFEFFFFFFFFFFFFFFFFFFFFFFFEDFFFFFFFFFFFFFFFFF
@M05620:45:000000000-G6HP7:1:1101:22202:9879 1:N:0:185
AAACCAAGCAGACACTCACCGCTCCCTCGCCACAGGCCAATAGTTTGTCCTCACTGAGTTGGCAACAAGTGGCTGCTGTGGCTGCCATTTTTCTGGTGATGGCCATCAGCTCCGACGAGGTCAGCTGGGGGGCTTTCTTTGTGTAAGCAACGAGAAACCTGAAAGAAGCATTTTTTAACTAAGTCCTGCTGAGTCATTCATGAGTTTTTAGCCGCCTTGCTTCTTCTCACAGACTCTCTACTCTCATGCCA
+
AAAABBBFBFFFGGGGGGGGGGGGGGHHGGGGGHHHGGHHHHHHHHHHHHHHHHHHHHHHHHHHHHHHHFGHGHGGHHHHHHHGGHHHHHHHHHHHHHHHGHHHHHHHHHHHHGGGGGGGFHHHHHHHGGGGGGGGGGGGGGGFGGFFFFFFFFFFFFFFFFFFFFFFFFFFFFFFFFFFFFFFFFFFFFFFFFFFFFFFFFFFFFFFFFFFFFFFFFFFFFFFFFFFFFFFFFFFFFFFFFFFFFFFFFB
@M05620:45:000000000-G6HP7:1:1101:7607:9887 1:N:0:185
AAACCAAGCAGACACTCACCGCTCCCTCGCCACAGGCCAATAGTTTGTCCTCACTGAGTTGGCAACAAGTGGCTGCTGTGGCTGCCATTTTTCTGGTGATGGCCATCAGCTCCGACGAGGTCAGCTGGGGGGCTTTCTTTGTGTAAGCAACGAGAAACCTGAAAGAAGCATTTTTTAACTAAGTCCTGCTGAGTCATTCATGAGTTTTTAGCCGCCTTGCTTCTTCTCACAGACTCTCTACTCTCATGCCA
+
CCCCCCCFCFFFGGGGGGGGGGGGGGHHGGGGGHHHGGHHHHHHHHHHHHHHHHHHHHHHHHHHHHHHHGHHGHGGHHHHHHHGGHHHHHHHHHHHHHHHHHHHHHHHHHHHHGGGGGGGGHHHHHHHGGGGGGGGGGGGGGGGGGFFFFFFFFFFFFFFFFFFFFFFFFFFFFFFFFFFFFFFFFFFFFFFFFFFFFFFFFFFFFFFFFFFFFFFFFFFFFFFFFFFFFFFFFFFFFFFFFFFFFFFFFF
@M05620:45:000000000-G6HP7:1:1101:26010:9893 1:N:0:185
CATCCTGACCCTGAAGTACCCCGGCTTGCTTTCTGACATTAGCTCGTAAGAGCACACGTCTGAACTCCAGTCCCGGACCTTTTTCACGTATGCCCTCTTCTGCTTGAAGAAACACCCAGTGCTGCTGACCGAGGCCCCCCTGAACCCCAAGGCCAACAGAGAGAAGATGACTCAGGTGAGGCTCGGCCGACGCCCGTGCTCCTCCCGTCCTTTCCCCAGTCATTTTCTGCCCGGCTTGATTCTGACCTTAG
+
AAAAAFFFFFFFGGGGGGGGGG000A0A01DA1222D1D2F10A1/A/0BF10BGH0EBA0/D2AFG11B211B//>F/FH111B22/BB@02101?0B1B1B11B0B11B00B0<?FFFGFFHHHFHHHGGGGGGGGGGGGHHHHGGGGHGHHGHGGHHGHCGHHHHHHHHHGGHHFHHHGFGGGGGGGG@@@@-9;AEFFFFFFFEFFBFFFFFFFFFFBFFFFFFFFFFF<@-@@FFFFF/;B//9F/
@M05620:45:000000000-G6HP7:1:1101:7479:9898 1:N:0:185
AAACCAAGCAGACACTCACCGCTCCCTCGCCACAGGCCAATAGTTTGTCCTCACTGAGTTGGCAACAAGTGGCTGCTGTGGCTGCCATTTTTCTGGTGATGGCCATCAGCTCCGACGAGGTCAGCTGGGGGGCTTTCTTTGTGTAAGCAACGAGAAACCTGAAAGAAGCATTTTTTAACTAAGTCCTGCTGAGTCATTCATGAGTTTTTAGCCGCCTTGCTTCTTCTCACAGACTCTCTACTCTCATGCCA
+
CCCCCCCFCFFFGGGGGGGGGGGGGGHHGGGGGHHHGGHHHHHHHHHHHHHHHHHHHHHHHHHHHHHHHHHHGHGGHHHHHHHGGHHHHHHHHHHHHHHHHHHHHHHHHHHHHGGGGGGGGHHHHHHHGGGGGGGGGGGGGGGGGGFFFFFFFFFFFFFFFFFFFFFFFFFFFFFFFFFFFFFFFFFFFFFFFFFFFFFFFFFFFFFFFFFFFFFFFFFFFFFFFFFFFFFFFFFFFFFFFFFFFFFFFFF
@M05620:45:000000000-G6HP7:1:1101:7625:9901 1:N:0:185
AAACCAAGCAGACACTCACCGCTCCCTCGCCACAGGCCAATAGTTTGTCCTCACTGAGTTGGCAACAAGTGGCTGCTGTGGCTGCCATTTTTCTGGTGATGGCCATCAGCTCCGACGAGGTCAGCTGGGGGGCTTTCTTTGTGTAAGCAACGAGAAACCTGAAAGAAGCATTTTTTAACTAAGTCCTGCTGAGTCATTCATGAGTTTTTAGCCGCCTTGCTTCTTCTCACAGACTCTCTACTCTCATGCCA
+
BBBBBBBFBFFFGGGGGGGGGGGGGGHHGGGGGHHHGGGHHHHHHHGHHHHHHHHHHHHGHHHHHHHHHHHHGHGGHHHHHHHGGHHHHHHHHHHHFHHHHHHHHHHHHHHHHGGGFGGGAGHHHHHHGGGGGGGGFGGGGGGGGGFFFFFFFFFFFFFFFFFFFFFFFFFFFFFFEFFFFFFFFFFFFFFFFFFFFFFFFFFFFFFFFFFFF.=BDFFFFFFFFFFFFFFFFFFFFFFFFFFFFFFFFFB
@M05620:45:000000000-G6HP7:1:1101:25995:9908 1:N:0:185
CATCCTGACCCTGAAGTACCCCGGCTTGATTTCTGACATTAGATCGGAAGAGCACACGTCTGAACTCCAGTCACGGACATTTATCTCGTATGCCGTCTTCTGCTTGAAAAAAAAAAAAAAAAAAACAAATACGGAAAGTGAACGTCATTGAATATTAGACTGACTGAAGTGATGCGCCGGTTTGAGTGCGTTAAATGAACGAGTCGACAGAAGAAGACTTATGAGAGAATGATACGATCGGAGCGGGACGC
+
CBBCCFFFFFFFGGGGGGGGGGGGGGGGHHHHHHHHHHHHHHHHHHGGGGHHHHGHHGHHHGHHHHHHHHHHGHGGGGGHHHGHDHHHGGHGHHGFGHGHHHHHHHGHHHGGGDFC</</<----....0;0....:.0000:....;;000000000;000//00/9000;000-..---9.././//-..../////9..9./-.-.;/////////////////.////9//....-..-:-9-9---
@M05620:45:000000000-G6HP7:1:1101:4676:9913 1:N:0:185
TACCTGTACTGGGGAAGCATTTGAATATCCCCCCATGGTGATGGGGACGGAGAACTGCTCCATAAACACAGGCAACGTGCCTAACTTTCCCGGGAAGATGAAGTCAAAGAGCGACCACAGCTCTTCGGAGGTTATTTTGCATCGGTGAGCCAGACAGAATGATCCGATGAGGGGTGCGAAACTATTTGAGGAAAGGAAGCACCTTTTTATTAAATTTACCTTTTAGCAATCGCCATTCCTACCCTAAAGAT
+
B3AABFFFFFFFEG2FCEGGGGHGHHGHHHHGGCEHHB5BFHHHHGGEEAEGGFHHHGGHHFHFGFHHGEHHGHHHGHGHHHHGHHHHGHGGGGGGAAFHDFHGGHHGDGHHGGGGGHEHHBGFHHHGGGGDHGHHHHHHFHHG.AACCBCFHGGHHEHFFHHGHHGGGGFHGGGCA-9BGGGGBFGGEFF0FFF.BFGGFFFFFFFFFFFFFFFFFFFFFFFF/FFFFFFFEDDFFFFFFFAFF.99B//
@M05620:45:000000000-G6HP7:1:1101:4664:9927 1:N:0:185
[truncated: 11,266,634 more chars]
