# Supplementary material for: Fast but not furious: a streamlined selection method for genome-edited cells
Source: Life Sci Alliance. 2021 Apr 26;4(6):e202101051. doi: 10.26508/lsa.202101051 (PMC8127327; doi:10.26508/lsa.202101051)
Supplement: Supplementary file 1 [file LSA-2021-01051_Supplemental_Data_1.zip › SANGER and Deep Sequencing/AFP/186_S186_L001_R1_001.fastq]

@M05620:45:000000000-G6HP7:1:1101:16221:1732 1:N:0:186
TAACCAAGCAGACACTCACCGCTCCCTCGCCACAGGCCAATAGTTTGTCCTCACTGAGTTGGCAACAAGTGGCTGCTGTGGCTGCCATTTTTCTGGTGATGGCCATCAGCTCCGACGAGGTCAGCTGGGGGGCTTTCTTTGTGTAAGCAACGAGAAACCTGAAAGAAGCATTTTTTAACTAAGTCCTGCTGAGTCATTCATGAGTTTTTAGCCGCCTTGCTTCTTCTCACAGACTCTCTACTCTCATGCCA
+
111>>DAFAFFFFGGGFFGGGGGEEGHHGGAEEAFCFGGAF1AGHHHHHGHHHHGHFHHHHHHFGGFAGGGFGGGGHGFHFHHGGFEFHHHHFHBHHG1GFFFHFHHHHHGHHGGGG?CGGFFHGHHHGGGGGGGGFGGGGGGGGFGFFFF@EFFFFFFFFBFFFFFFFFFFFFF@AFFFFFFFFFFFFFFFFFFFFFFFFFBFFFFFFFFBBB@@FFFFFFFFFFFFFFBFFFFFFFFFFFFFFBFBBF/
@M05620:45:000000000-G6HP7:1:1101:13988:1899 1:N:0:186
TGATTACTGCAACAGTTCCCCCTGGACCTGGACAAGTTTCTTGCCTGGCTTACAGAAGCTGAAACAACTGCCAATGTCCTACAGGATGCTACCCGTAAGGAAAGGCTCCTAGAAGACTCCAAGGGAGTAAAAGAGCTGATGAAACAATGGCAAGTAAGTCAGGCATTTCCGCTTTAGCACTCTTGTGGATCCAATTGAACAATTCTCAGCATTTGTACTTGTAACTGACAAGCCAGGGACAAAACAAAGAT
+
1>>AAFDF@@DBGAGAFGFGGFGFCCGGEGFF0BAGAGHGHGHF1BDFFGFF1DGHGHHHHHGH1GHGFGAGGCGHGFGHEHHHHEHHHHHFFFE?EEHGFF>GH/F0?FDGHEFFHHBF1FHGG/EE0BEHBFGFBF11FGDG<GHBGGECGEH2>GH>FGFHEHHHG1?AEAFHH1F1GBDGGFG?FCCHDCBBD=0<GGGFGFHHH/0GGHHHECFFGHGBCGBG/CFAGFE?E9AE9./.;EE./F;
@M05620:45:000000000-G6HP7:1:1101:13984:1926 1:N:0:186
AGATTACTGCAACAGTTCCCCCTGGACCTGGAAAAGTTTCTTGCCTGGCTTACAGAAGCTGAAACAACTGCCAATGTCCTACAGGATGCTACCCGTAAGGAAAGGCTCCTAGAAGACTCCAAGGGAGTAAAAGAGCTGATGAAACAATGGCAAGTAAGTCAGGCATTTCCGCTTTAGCACTCTTGTGGATCCAATTGAACAATTCTCAGCATTTGTACTTGTAACTGACAAGCCAGGGACAAAACAAAGAT
+
3>ABBFFFFFFFGGGGGGGGGGGGGHHHHHHHHHHHHHHHHHHHHHHHHHHHHHHHHHHHHHHHHHHHHHHHHHHHHHHHHHHHFHHHHHHHHHGGGGHHHHGFHHHHGHHHHHHHHHHHHEEFG/EFHHHHHGHHHHHHHGHHHHHHHHHHHGHHHHHHHHHHHHHHHHGGGGGHHHHHHHHHHGHGHHHHHHHHHHHGHHHHHHHHHHHHHHHHHHHHHHHHHHHHHHHHHGGGGGGGGGFGGGGGGGG
@M05620:45:000000000-G6HP7:1:1101:16028:1956 1:N:0:186
CATCCTGACCCTGAAGTACCCCGGCTTGATTTCTGACATTAGATCGGAAGAGCACACGTCTGAACTCCAGTCACGGACATTTATCTCGTATGCCGTCTTCTGCTTGAAAAAAAAAAAAAATTTATCTACCCCTCTTATGCATCTAGCCCATGTATAGAAAATATCAACAACTCAGAATCGCTACAACCGACTCCACACTTCGACTATTTATACGACATGATCGCTCTCCTTATACTATTTTGACTTCTTTT
+
AABCCFFFFFFFGGGGGGGGGGGGGGGGHHHHHHHHHHHHHHHHHHGGGGHHHHHHHGHHHGHHHHHHHHHHHHGEGGGHHHHHHHHHGGHHHHGGGHGGHHGHHHHGHHHGGFFB<///01111111110...0111100000000//.//0000<000/000000/0../00000;0....-;0/.-9--.;//:.:9/;..9-///////...-.////...:./:9////////////.//////:/
@M05620:45:000000000-G6HP7:1:1101:12908:2010 1:N:0:186
AAACCAAGCAGACACTCACCGCTCCCTCGCCACAGGCCAATAGTTTGTCCTCACTGAGTTGGCAACAAGTGGCTGCTGTGGCTGCCATTTTTCTGGTGATGGCCATCAGCTCCGACGAGGTCAGCTGGGGGGCTTTCTTTGTGTAAGCAACGAGAAACCTGAAAGAAGCATTTTTTAACTAAGTCCTGCTGAGTCATTCATGAGTTTTTAGCCGCCTTGCTTCTTCTCACAGACTCTCTACTCTCATGCCA
+
ACCCCBBFCFFFGGGGGGGGGGGGGGHHGGGGGHHHGGHHHHHHHHHHHHHHHHHHHHHHHHHHHHHHHHHHGHGGHHHHHHHGGHHHHHHHHHHHHHHHHHHHHHHHHHHHHGGGGFGGGHHHHHHHGGGGGGGGGGGGGGGGGGFFFFFFFFFFFFFFFFFFFFFFFFFFFFFFFFFFFFFFFFFFFFFFFFFFFFFFFFFFFFFFFFFFFFFFFFFFFFFFFFFFFFFFFFFFFFFFFFFFFFFFFFF
@M05620:45:000000000-G6HP7:1:1101:18533:2119 1:N:0:186
AAACCAAGCAGACACTCACCGCTCCCTCGCCACAGCCCAATAGTTTGTCCTCACTGAGTTGGCAACAAGTGGCTGCTGTGGCTGCCATTTTTCTGGTGATGGCCATCAGCTCCGACGAGGTCAGCTGGGGGGCTTTCTTTGTGTAAGCAACGAGAAACCTGAAAGAAGCATTTTTTAACTAAGTCCTGCTGAGTCATTCATGAGTTTTTAGCCGCCTTGCTTCTTCTCACAGACTCTCTACTCTCATGCCA
+
ACCCCCCFCFFFGGGGGGGGGGGGGGHHGGGGGHHHHGHHHGHHHHHHHHHHHHHHHHHHHHHHHHHHHHHHGHGGHHGHHHHGGHHHHHHHHHHHHHHHHHHHHHHHHHHHHGGGGGGGFFHHHHHHGGGGGGGGGGGGGGGGGGFFFFFFFFFFFFFFFFFFFFFFFFFFFFFFFFFFFFFFFFFFFFFFFFFFFFFFFFFFFFFFFFFFFFFFFFFFFFFFFFFFFFFFFFFFFFFFFFFFFFFFFFF
@M05620:45:000000000-G6HP7:1:1101:18534:2138 1:N:0:186
AAACCAAGCAGACACTCACCGCTCCCTCGCCACAGCCCAATAGTTTGTCCTCACTGAGTTGGCAACAAGTGGCTGCTGTGGCTGCCATTTTTCTGGTGATGGCCATCAGCTCCGACGAGGTCAGCTGGGGGGCTTTCTTTGTGTAAGCAACGAGAAACCTGAAAGAAGCATTTTTTAACTAAGTCCTGCTGAGTCATTCATGAGTTTTTAGCCGCCTTGCTTCTTCTCACAGACTCTCTACTCTCATGCCA
+
ABBBBBAFAFFFGGGGGGGG?EGGGGHHFGGGGHHHGGHHHGHGHHHHHHHHHHGHHHHHHFHHHHHHHFHHGHGGHGHHHHHGGHHHHHHGHHFHFGHHHHHHHHHHHHGHHGGGGGGGGHHEHHHHGGGGGGGGGGGGGGGGGGFFFFFFFFFFFFFFFFFFFFFFFFFFFFFFFFFFFFFFFFFFFFFEFFFFFFFFFFFFFFFFFFFFF9DFFFFFFFFFFFFFFFFFFFFFFFFFFFFFFFFFFF/
@M05620:45:000000000-G6HP7:1:1101:19969:2172 1:N:0:186
AGATTACTGCAACAGTTCCCCCTGGACCTGGAAAAGTTTCTTGCCTGGCTTACAGAAGCTGAAACAACTGCCAATGTCCTACAGGATGCTACCCGTAAGGAAAGGCTCCTAGAAGACTCCAAGGGAGTAAAAGAGCTGATGAAACAATGGCAAGTAAGTCAGGCATTTCCGCTTTAGCACTCTTGTGGATCCAATTGAACAATTCTCAGCATTTGTACTTGTAACTGACAAGCCAGGGACAAAACAAAGAC
+
1A>>ABBD3@FFFF1FFGGGGGGGHF0FGFFHCCFHFGHHBFDDCBGFHGHFHFDF1EGFGFHFHFFFHHHHHHFABGHHHHHFHFFFHGHHEHG>/>GHGHHCA/FFEFHHHHHHFFGHFBGGECE<GBGHHEGHFFFGHGHHHFHHFFGFHFGHHHDGFFHHHHFHFF?ECCGFHHHEGHHGHFGCFBGHHFGGHEGCGCGFGHHFDHFHHHHFGHHHHGHFHGHFFHHGGGGGGGFEEGGFCFGGGGB
@M05620:45:000000000-G6HP7:1:1101:20206:2173 1:N:0:186
AGATTACTGCAACAGTTCCCCCTGGACCTGGAAAAGTTTCTTGCCTGGCTTACAGAAGCTGAAACAACTGCCAATGTCCTACAGGATGCTACCCGTAAGGAAAGGCTCCTAGAAGACTCCAAGGGAGTAAAAGAGCTGATGAAACAATGGCAAGTAAGTCAGGCATTTCCGCTTTAGCACTCTTGTGGATCCAATTGAACAATTCTCAGCATTTGTACTTGTAACTGACAAGCCAGGGACAAAACAAAGAT
+
ABACCFFFFFFFGGGGGGGGGGGGHHHHHHHHHHHHHHHHHHHHHHHHHHHHHHHHHHHHHHHHHHHHHHHHHHHHHHHHHHGHHHHHHHHHHHGGGGHHHHHHHHHHGHHHHHHGHHHHHHHGGEGGHHHHHGHHHHHHHHHHHHHHHHHHHGHHHHHHHHHHHHHHHHGGGGGHHHHHHHHHHGHGHHHHHHHHHGHHHHHHHHHHHHHHHHHHHHHHHHHHHHHHGHGHHGGGGGFGGGGGGGGGGGG
@M05620:45:000000000-G6HP7:1:1101:13038:2174 1:N:0:186
AAACCAAGCAGACACTCACCGCTCCCTCGCCACAGGCCAATAGTTTGTCCTCACTGAGTTGGCAACAAGTGGCTGCTGTGGCTGCCATTTTTCTGGTGATGGCCATCAGCTCCGACGAGGTCAGCTGGGGGGCTTTCTTTGTGTAAGCAACGAGAAACCTGAAAGAAGCATTTTTTAACTAAGTCCTGCTGAGTCATTCATGAGTTTTTAGCCGCCTTGCTTCTTCTCACAGACTCTCTACTCTCATGCCA
+
BCCCCCCFCFFFGGGGGGGGGGGGGGHHGGGGGHHHGGHHHHHHHHHHHHHHHHHHHHHHHHHHHHHHHHHHGHGGHHHHHHHGGHHHHHHHHHHHHHHHHHHHHHHHHHHHHGGGGGGGGHHHHHHHGGGGGGGGGGGGGGGGGGFFFFFFFFFFFFFFFFFFFFFFFFFFFFFFFFFFFFFFFFFFFFFFFFFFFFFFFFFFFFFFFFFFFFFFFFFFFFFFFFFFFFFFFFFFFFFFFFFFFFFFFFF
@M05620:45:000000000-G6HP7:1:1101:18398:2176 1:N:0:186
AGATTACTGCAACAGTTCCCCCTGGACCTGGAAAAGTTTCTTGCCTGGCTTACAGAAGCTGAAACAACTGCCAATGTCCTACAGGATGCTACCCGTAAGGAAAGGCTCCTAGAAGACTCCAAGGGAGTAAAAGAGCTGATGAAACAATGGCAAGTAAGTCAGGCATTTCCGCTTTAGCACTCTTGTGGATCCAATTGAACAATTCTCAGCATTTGTACTTGTAACTGACAAGCCAGGGACAAAACAAAGAT
+
AAABCFFFDDDFGGGFGGGGGGGFHGHHGHHFHHHHHHHHHHHHHHHHHHHHHHHGHHHHHHHHGHHHGHHHHHHHHHHHHHHGHFHGHHHHHHGGGGHHGFHHHHHHGHHHGHHFHHHHHHHGGHGGHHHHHGHHHHHHHHHHHFHHHHHHHGHHHHHHHHFHHHHHGHGGGGGGFGHHHHHHHGHGHHHHGHHHHHHFHGDGFHHHHHHHHHHHHFHHHGHHHGFGGHGHHGFGGGGGGFGGGGFFFFF
@M05620:45:000000000-G6HP7:1:1101:20193:2188 1:N:0:186
AGATTACTGCAACAGTTCCCCCTGGACCTGGAAAAGTTTCTTGCCTGGCTTACAGAAGCTGAAACAACTGCCAATGTCCTACAGGATGCTACCCGTAAGGAAAGGCTCCTAGAAGACTCCAAGGGAGTAAAAGAGCTGATGAAACAATGGCAAGTAAGTCAGGCATTTCCGCTTTAGCACTCTTGTGGATCCAATTGAACAATTCTCAGCATTTGTACTTGTAACTGACAAGCCAGGGACAAAACAAAGAT
+
BCBCCFFFFFFFGG4GGGGGGGGGHHHHHFGHHHHHHHHHHHHHHHHHHHHHHHHHHHHHHHHHHHHHHHHHHHHHHHHHHHHHHHHHHHHHHHGGGGHHHHHHHHHHGHHHHHHGHHHHHHHGGHGGHHHHHGHHHHHHHHHHHHHHHHHHHGHHHHHHHHHHHHHHHHGGGGGHGHHHHHHHHGHGHHHHHFHHHGHGGHHHHHHHHGHHHHHHHHHHHHHGHHHGHHHHHGGGGGGGGGGGGGGGGGF
@M05620:45:000000000-G6HP7:1:1101:18396:2194 1:N:0:186
AGATTACTGCAACAGTTCCCCCTGGACCTGGAAAAGTTTCTTGCCTGGCTTACAGAAGCTGAAACAACTGCCAATGTCCTACAGGATGCTACCCGTAAGGAAAGGCTCCTAGAAGACTCCAAGGGAGTAAAAGAGCTGATGAAACAATGGCAAGTAAGTCAGGCATTTCCGCTTTAGCACTCTTGTGGATCCAATTGAACAATTCTCAGCATTTGTACTTGTAACTGACAAGCCAGGGACAAAACAAAGAT
+
AABCCFFFFFFFGGGGGGGGGGGGHHHHHHHHHHHHHHHHHHHHHHHHHHHHHHHHHHHHHHHHHHHHHHHHHHHHHHHHHHHHHHHHHHHHHHGGGGHHHHHHHHHHGHHHHHHHHHHHHHHGGHGGHHHHHGHHHHHHHHHHHHHHGHHHHGHHHHHHHHHHHHHHHHGGGGGHHHHHHHHHHHHGHHHHHHHHHGHGGHHHHHHHHHHHHHHHHHHHHHHHHHHHHHHHGGGGGGGGGGGGGGGGGGF
@M05620:45:000000000-G6HP7:1:1101:19861:2270 1:N:0:186
AAACCAAGCAGACACTCACCGCTCCCTCGCCACAGGCCAATAGTTTGTCCTCACTGAGTTGGCAACAAGTGGCTGCTGTGGCTGCCATTTTTCTGGTGATGGCCATCAGCTCCGACGAGGTCAGCTGGGGGGCTTTCTTTGTGTAAGCAACGAGAAACCTGAAAGAAGCATTTTTTAACTAAGTCCTGCTGAGTCATTCATGAGTTTTTAGCCGCCTTGCTTCTTCTCACAGACTCTCTACTCTCATGCCA
+
1A>AA???A1>FAE1BFGGG0AEE?F0GGGEEEHGCC/A/C1DEGHFHD1FFHHFDECGEHFFGHGFEH1FGGAFGHHHBGEFEGFGHGEFGBFFHFG12@GFF1EFGHG1EFC?EEE<CCF1FGGHHGCCG@@FG00CFFBFBFB//FFF@?ABFFFFF://;FF-BFF/BFFE@EFB/BF/BFFFFFBFFABBBBBFFFFBFFFFFFF//B--99AFEFB/BFBB/;BFFBAF/FFFFFFFF/B9/;/9
@M05620:45:000000000-G6HP7:1:1101:20021:2272 1:N:0:186
TACCTGTACTGGGGAAGAGCACACGTCTGAACTCCAGTCACGGACATTTATCTCGTATGCCGTCTTCTGCTTGAAAAAAAAAAAACTTTCCAGCGTGGTCAGTTTTCAGCATTCTTTTATTTTGTTTGACAGCGTGTCTTGTTGAGAACCTATGTAGGACATGATTTGTTCCTGCAACAGGGAAAATAAAGTATAAGTTTTACATATTTATTCTTTAATAAAGTCTCTCAAAGCCAGCTTGAGAAAAAGGA
+
CCCCCFFFFFFFGGGGGGGGGGHHGBGHGHHHHHHHHHHHHGGGGGHHHHHGHHHGGHHGGGEGHGHHHHHHHHHHHHGEFGE/>/3?443B43<///?B22?B3B3?B3BFGHB2@>@GBGFBCCG2?FG1//?EAF111<FA1<.1>.>1F00=<0<CF00<==<0=/<<CFG:GG.:..;:.:GFCB00;C0;;;0BB00;00;09FF0CFF9B00FF00900;0FFFFBF.:.9/;/.:./::;..;
@M05620:45:000000000-G6HP7:1:1101:17118:2309 1:N:0:186
AAACCAAGCAGACACTCACCGCTCCCTCGCCACAGGCCAATAGTTTGTCCTCACTGAGTTGGCAACAAGTGGCTGCTGTGGCTGCCATTTTTCTGGTGATGGCCATCAGCTCCGACGAGGTCAGCTGGGGGGCTTTCTTTGTGTAAGCAACGAGAAACCTGAAAGAAGCATTTTTTAACTAAGTCCTGCTGAGTCATTCATGAGTTTTTAGCCGCCTTGCTTCTTCTCACAGACTCTCTACTCTCATGCCA
+
ABBBBBBFBFFFFGGGGGGGGGGGGGHGGGGGGHHHGG2FGGHHGHHHHHHHHHHGFGGHHHHHHHHEGFHHFFGFHHHHHHHFGHEGHHHHHHHHHHGHGHHHHHGHHHHHHGGGGGDGGHFHHHHHGGGGGGGGGGGGGFGGFGFFFFFFFFFDFFFFFFFFFBFFFFFFFFFFEFFFFFFFFFFFFFFFFFFFFFFFFFFFFFFFFFFFFFFFFFFFFFFFFFFFFFEFFFFFFFFFFFFFFFFFFFB
@M05620:45:000000000-G6HP7:1:1101:12267:2322 1:N:0:186
CATCCTGACCCTGAAGTACCCCGGCTTGATTTCTGACATTAGATCGGAAGAGCACACGTCTGAACTCCAGTCACGGACATTTATCTCGTATGCCGTCTTCTGCTTGAAAAAAAAAAAAAGAAAAAGGCGTAGATTTATTAGTACTTGTATATGATAAGTAAACTCGTGTAAGGAAATAGACACTAGACATGTGTCAACGGAGAGAATAAGCAGAGACGTGTGTGTATACGATCTATATTTGTCTCAGTAGC
+
BBBCCFFFFFFFGGGGGGGGGGEGGGGGHHHHHHHHHHHHHHGHHGGGGGHHHGHHHEGHHGFHHHHHHHHHHHGGGGGHHHHHFGHGGFHHHHGGGHGHHHFGHHFGEGFGGCGB<<//?=000...-.--F10<0000000000000000<00000;000:00.;../0000:/:00000/:/00;0000000000.-.9-..0;00000//.//;../.99.0000..;..000:000000000:;00
@M05620:45:000000000-G6HP7:1:1101:17107:2328 1:N:0:186
AAACCAAGCAGACACTCACCGCTCCCTCGCCACAGGCCAATAGTTTGTCCTCACTGAGTTGGCAACAAGTGGCTGCTGTGGCTGCCATTTTTCTGGTGATGGCCATCAGCTCCGACGAGGTCAGCTGGGGGGCTTTCTTTGTGTAAGCAACGAGAAACCTGAAAGAAGCATTTTTTAACTAAGTCCTGCTGAGTCATTCATGAGTTTTTAGCCGCCTTGCTTCTTCTCACAGACTCTCTACTCTCATGCCA
+
BCCCCCCFCFFFGGGGGGGGGGGGGGHHGGGGGHHHGGHHHHHHHHHHHHHHHHHHHHHHHHHHHHHHHHHHGHGGHHHHHHHGGHHHHHHHHHHHHHHHHHHHHHHHHHHHHGGGGGGGGHHHHHHHGGGGGGGGGGGGGGGGGGFFFFFFFFFFFFFFFFFFFFFFFFFFFFFFFFFFFFFFFFFFFFFFFFFFFFFFFFFFFFFFFFFFFFFFFFFFFFFFFFFFFFFFFFFFFFFFFFFFFFFFFFF
@M05620:45:000000000-G6HP7:1:1101:17120:2340 1:N:0:186
AAACCAAGCAGACACTCACCGCTCCCTCGCCACAGGCCAATAGTTTGTCCTCACTGAGTTGGCAACAAGTGGCTGCTGTGGCTGCCATTTTTCTGGTGATGGCCATCAGCTCCGACGAGGTCAGCTGGGGGGCTTTCTTTGTGTAAGCAACGAGAAACCTGAAAGAAGCATTTTTTAACTAAGTCCTGCTGAGTCATTCATGAGTTTTTAGCCGCCTTGCTTCTTCTCACAGACTCTCTACTCTCATGCCA
+
CCCCCCBFCFFFGGGGGGGGGGGGGGHHGGGGGHHHGGHHHHHHHHHHHHHHHHHHHHGHHHHHHHHHHGHHGHGGHHGHHHHGGHHHHHHHHHHHHHHHHHHHHHHHHHHHHGGGGGGGFHHHHHHHGGGGGGGGGGGGGGGGGGFFFFFFFFFFFFFFFFFFFFFFFFFFFFFFFFFFFFFFFFFFFFFFFFFFFFFFFFFFFFFFFFFFFFFFFFFFFFFFFFFFFFFFFFFFFFFFFFFFFFFFFFF
@M05620:45:000000000-G6HP7:1:1101:12275:2342 1:N:0:186
CATCCTGACCCTGAAGTACCCCGGCTTGATTTCTGACATTAGATCGGAAGAGCACACGTCTGAACTCCAGTCACGGACATTTATCTCGTATGCCGTCTTCTGCTTGAAAAAAAAAAAAAAATATATATTGAAATAGAAATGCCTTAGGGTCAAATAAATAATATAAAACAGATTTCTATATGTTATGTGAGTTAGTCTGATATATGTGTAAATAGATGATTAAATAGAATATATGTTGACAGTTAGTGGTT
+
ABBBBFFFFFFFGGGFGGGGGGGGGGGGHHHHHHHHHHHHHBGHHHGGGGHGHHHHHGHHHGGHHHHHFHHHHHGCGGGHHHHHHHHGGGHEHHGGGHGHHHHHHGHG3FGEGFGB////-0<<11111111111110000000<000.//.00000000000:00000.//000000000;00009000000000;00000;00000;00000000000900;:///////9///9;/9/////://.::
@M05620:45:000000000-G6HP7:1:1101:12745:2395 1:N:0:186
CATCCTGACCCTGAAGTACCCCGGCTTGATTTCTGACATTAGATCGGAAGAGCACACGTCTGAACTCCAGTCACGGACATTTATCTCGTATGCCGTCTTCTGCTTGAAAAAAAAAAAAAGACAGCTTGGGTGCTTTCTTTGTTTAATCAACCAGCCACCTGAAATAAGCCTTTTTTAACTAATTCCTTCTCAGTCATTCCTTAGTTTTTCGCCTCCATTCTTCTTCACACAGCCTCTCTACTCTCATGCCA
+
BBBBBFFFFFFFGGGGGGGGGGGGGGGGHHHHHHHHHHHHHHHHHHGGGGGHHHHHHGHHHGHHHHHHHHHHHHGGGGGHHHGHHFHHGFHFHHGFGHGHHHHHHHHHHHEGGCG/<<///000?1?0..<>.<1111><DG/C000=0</.<..::/:.:/;:000;B/:0;:0-.090090;0;B09:0;0;;000;0000099;0./-.;.9..:////9://///;;F.;:.;/9:/9/;///9///
@M05620:45:000000000-G6HP7:1:1101:18219:2407 1:N:0:186
CATCCTGACCCTGAAGTACCCCATTGAGCATGGCATCGTCACCAACTGGGACGACATGGAGAAGATCTGGCACCACACCTTCTACAACGAGCTGCGCGTGGCCCCGGAGGAGCACCCAGTGCTGCTGACCGAGGCCCCCCTGAACCCCAAGGCCAACAGAGAGAAGATGACTCAGGTGAGGCTCGGCCGACGCCCGTGCTCCTCCCGTCCTTTCCCCAGTCATTTTCTGCCCGGCTTGATTTCTGACATTA
+
CBBCCFFFFFFFGGGGGGGGGGGHHHHHHHHHHHHHHGHHHGHHHGHHHHHHGGGGGHHHHHHHHHHHHHHHHGHHHGGHHHHHHHHHGGGGGHHGGGGGGGHHGGGGGGGGHHHHGGHHHHHHHHHHGHGGGGGGGGGGGGHHHHGGGGHGHHGGGGGGGGGGGGGGGGGGGGGGGGGGGGGGFFFFFAFFFFFF>ADFFFFFFFFFFFFFFFFFFFDBFFFFFFFFFBFEAAC>DA.BFFFFF;BBFF/
@M05620:45:000000000-G6HP7:1:1101:18200:2409 1:N:0:186
CATCCTGACCCTGAAGTACCCCATTGAGCATGGCATCGTCACCAACTGGGACGACATGGAGAAGATCTGGCACCACACCTTCTACAACGAGCTGCGCGTGGCCCCGGAGGAGCACCCAGTGCTGCTGACCGAGGCCCCCCTGAACCCCAAGGCCAACAGAGAGAAGATGACTCAGGTGAGGCTCGGCCGACGCCCGTGCTCCTCCCGTCCTTTCCCCAGTCATTTTCTGCCCGGCTTGATTTCTGACATTT
+
BCCDDFFFFFFFGGGGGGGGGGGHHHHHHHHHHHHHHGHHHGHHHGHHHHHHGGGGGHHHHHHHHHHHHHHHHGHHHGGHHHHHHHHHGGGGGHHGGGGGGGHHGGGGGGGGHHHHGGHHHHHHHHHHHHGGGGGGGGGGGGHHHHGGGGHGHHGGGGGGGGGGGGGGGGGGGGGGGGGGGGGGFFFFFFFFFFFFBFFFFFFFFFFEFFFFFFFFFFFFFFFFFFFFHFFFFFFFFFFFFFFFFEFFFF0
@M05620:45:000000000-G6HP7:1:1101:14021:2468 1:N:0:186
AAACCAAGCAGACACTCACCGCTCCCTCGCCACAGGCCAATAGTTTGTCCTCACTGAGTTGGCAACAAGTGGCTGCTGTGGCTGCCATTTTTCTGGTGATGGCCATCAGCTCCGACGAGGTCAGCTGGGGGGCTTTCTTTGTGTAAGCAACGAGAAACCTGAAAGAAGCATTTTTTAACTAAGTCCTGCTGAGTCATTCATGAGTTTTTAGCCGCCTTGCTTCTTCTCACAGACTCTCTACTCTCATGCCA
+
AAAABAAFBFFFAGGFFGGGGEGEGEEGEEEFEHHFECCGGFGHFFHHFEGFFHFH3AFGFGHFFHHEH@FGEAFE@FHHHEFFEG3FHFEDF4GHGHFGBG13BEHHHHFCEEE@E/<<EB1GCG1GD@CG?BGF0BFGGFB;FB//BFA=.D.DB9.9;//:9/AFBBBBFFF?FFFFFFF/9:BBFBF/AFFFFFBBFFFF9:FFFFF/FD;=AAB/FBFFFBB/BBFFBFFFFFFB/:99/BBBBFB
@M05620:45:000000000-G6HP7:1:1101:14028:2488 1:N:0:186
AAACCAAGCAGACACTCACCGCTCCCTCGCCACAGGCCAATAGTTTGTCCTCACTGAGTTGGCAACAAGTGGCTGCTGTGGCTGCCATTTTTCTGGTGATGGCCATCAGCTCCGACGAGGTCAGCTGGGGGGCTTTCTTTGTGTAAGCAACGAGAAACCTGAAAGAAGCATTTTTTAACTAAGTCCTGCTGAGTCATTCATGAGTTTTTAGCCGCCTTGCTTCTTCTCACAGACTCTCTACTCTCATGCCA
+
ABBBBBBFBFFFGGGFGGGG2AEEGGHGGGGGGHGHGGGDHFHHHHHGHHHHHHHHHFHFFFFHHHHHHDFHGHGGHHHFGHGGGHHHHHHGHHHFFHHHFFFHHGHFHHGHHGGGG@@GGFHHHHGHCGGAFGGGFGGGGFGGGEFFFFFFEFFFFFFFF//BFF.BFFFFFFFFEFFFFFFFFFFFFFFFFFFFFFFFFB/FFFFFFFFFFF;>DABFFFFFFFFFFFF/BFFFFFFFFFFFFFFFFF/
@M05620:45:000000000-G6HP7:1:1101:17259:2507 1:N:0:186
AGATTACTGCAACAGTTCCCCCTGGACCTGGAAAAGTTTCTTGCCTGGCTTACAGAAGCTGAAACAACTGCCAATGTCCTACAGGATGCTACCCGTAAGGAAAGGCTCCTAGAAGACTCCAAGGGAGTAAAAGAGCTGATGAAACAATGGCAAGTAAGTCGGGCATTTCCGCTTTAGCACTCTTGTGGATCCAATTGAACAATTCTCAGCATTTGTACTTGTAACTGACAAGCCAGGGACAAAACAAAGAT
+
AAABCFFFFFFFGGGGGGGGGGGFHHHHHHHGHHHHGHHHHHHHHHHHHHHHHHHHHHHHHHHHHHHHHHHHHHHHHGHHHGHGHFHHHHHHHHGBFGHHGHHHHHHGGHHHHHHHHHHHHGHGGHGEHHHHHGHHHHHHHHHHHHHHHHHHGGHHHHHH?BCCGHHGHHGGGGGHGHHHHHHHHGHGHHHHGGHHHHHGGGHHHHHHHHHHHHHHHHHHHHHHHHGGGGGGGGFGGGGGGGFGGGGGGFF
@M05620:45:000000000-G6HP7:1:1101:17254:2525 1:N:0:186
AGATTACTGCAACAGTTCCCCCTGGACCTGGAAAAGTTTCTTGCCTGGCTTACAGAAGCTGAAACAACTGCCAATGTCCTACAGGATGCTACCCGTAAGGAAAGGCTCCTAGAAGACTCCAAGGGAGTAAAAGAGCTGATGAAACAATGGCAAGTAAGTCGGGCATTTCCGCTTTAGCACTCTTGTGGATCCAATTGAACAATTCTCAGCATTTGTACTTGTAACTGACAAGCCAGGGACAAAACAAAGAT
+
ABBCCFFFFFFFGGGGGGGGGGGGHHHHHHHHHHHHGHHHHHHHHHHHHHHHHHHHHHHHHHHHHHHHHHHHHHHHHHHHHHHHHHHHHHHHHHGGGGHHHHHHHHHHGHHHHHHHHHHHHHHGGHGGHHHHHGHHHHFHHHHHHHHHGHHHHGHHHHHHAFGGGHHHHHGGGGGHHHHHHHHHHHHGHHHHGHHHHHHHHHHHHHHHHHHHHHHHHHHHHHHGHHGGGGGGGGGGGGGGGGGGGGGGGGG
@M05620:45:000000000-G6HP7:1:1101:17696:2535 1:N:0:186
AGATTACTGCAACAGTTCCCCCTGGACCTGGAAAAGTTTCTTGCCTGGCTTACAGAAGCTGAAACAACTGCCAATGTCCTACAGGATGCTACCCGTAAGGAAAGGCTCCTAGAAGACTCCAAGGGAGTAAAAGAGCTGATGAAACAATGGCAAGTAAGTCAGGCATTTCCGCTTTAGCACTCTTGTGGATCCAATTGAACAATTCTCAGCATTTGTACTTGTAACTGACAAGCCAGGGACAAAACAAAGAT
+
AAAAAD1FD1DBAGEA3AGGC1EFHHHCGHHGFHGFHFGDFEF1GFGHHHHEBBF1E1FGF1FBAFGGHH1EAGH1BA2FDCFGB0BGC@@@>GGGEEFCH0F>GG@B?BGHH1@>BFF111BFA/E?FDG2FEG0GE1GHD1B<<G<D1CGGGHHFHDHHHGFEGHHDFCFGCCHDHHF1C<<D<>.GF1FG<=DGF000GGDD000D/0=0CCHHHH::C0:0C0:CGHCCEF9E..9.F/CAEGGGG0
@M05620:45:000000000-G6HP7:1:1101:15866:2556 1:N:0:186
CATCCTGACCCTGAAGTACCCCATTGAGCATGGCATCGTCACCAACTGGGACGACATGGAGAAGATCTGGCACCACACCTTCTACAACGAGCTGCGCGTGGCCCCGGAGGAGCACCCAGTGCTGCTGACCGAGGCCCCCCTGAACCCCAAGGCCAACAGAGAGAAGATGACTCAGGTGAGGCTCGGCCGACGCCCGTGCTCCTCCCGTCCTTTCCCCAGTCATTTTCTGCCCGGCTTGATTTCTGACATTA
+
BCCCCFFFFFFFGGGGGGGGGGGHHHHHHHHHHHHHHGHHHGHHHGHHHHHHGGGGGHHHHHHHGHHHHHHHHGHHHGGHHHHHHHHHGGGGGHHGGGGGGGHHGGGGGGGGHHHHGGHGHHHHHHHHHHGGGGGGGGGGGGHHHHGGGGGGHHGGGGGGGGGGGGGGGGGGGGGGGGGGGGGGFFFFFFFFAFFF@DFEFFFFFFFFFFFFFFFFFFFFFFFFFFFFFFFFFFFFFF;BFFFFFBFFFF0
@M05620:45:000000000-G6HP7:1:1101:14477:2566 1:N:0:186
AAACCAAGCAGACACTCACCGCTCCCTCGCCACAGGCCAATAGTTTGTCCTCACTGAGTTGGCAACAAGTGGCTGCTGTGGCTGCCATTTTTCTGGTGATGGCCATCAGCTCCGAGGTCAGCTGGGGGGCTTTCTTTGTGTAAGCAACGAGAAACCTGAAAGAAGCATTTTTTAACTAAGTCCTGCTGAGTCATTCATGAGTTTTTAGCCGCCTTGCTTCTTCTCACAGACTCTCTACTCTCATGCCAGAA
+
CCCCCCCFCFFFGGGGGGGGGGGGGGHHGGGGGHHHGGGHHHHHHHHHHHHHHHHHHHFHHHHHHHHHHHHHGHGGHHHHHHHGGHHHHHHHHHHHHHHHHHHHHHHHHHHHHGGGGEEBGHHHF?DGGADGBBFGFBFBFFBFBCFGCGD?DFBFFAFBBFFFFFFF0:BFF?0BBFFFBBBF9FFFEABFEFFFFFBFFBBFFFEFFBDFFFAB0;BFFFFFFF0FFBAFF9FFBFFFBBBF099B0.B
@M05620:45:000000000-G6HP7:1:1101:15857:2577 1:N:0:186
CATCCTGACCCTGAAGTACCCCATTGAGCATGGCATCGTCACCAACTGGGACGACATGGAGAAGATCTGGCACCACACCTTCTACAACGAGCTGCGCGTGGCCCCGGAGGAGCACCCAGTGCTGCTGACCGAGGCCCCCCTGAACCCCAAGGCCAACAGAGAGAAGATGACTCAGGTGAGGCTCGGCCGACGCCCGTGCTCCTCCCGTCCTTTCCCCAGTCATTTTCTGCCCGGCTTGATTTCTGACATTA
+
ABBCCFFFFFFFGGGFGGGGGGGHHHHHHHHHHHHHHGHHHGHHHGHHGHHHGGGGGGHHHHGHHHHHHHHHHGHHHGGHHHHHHHHHGGGGGHHGGGFGGGHHGGGGGGGGHEHHGGHGFHHHHHHHHHGGGGGGGGGGGGHHHHGGGGHGHHGGGGGGGGGGGGGFGGGGGGGGGGGGGGFGFFFF@-DDFAFFDDFAFFFFFFFFFFFFBFFFFFDFFFFFFFFFFEFFDAFFFFAFFFFFFFFFFF/
@M05620:45:000000000-G6HP7:1:1101:20990:2691 1:N:0:186
AAACCAAGCAGACACTCACCGCTCCCTCGCCACAGGCCAATAGTTTGTCCTCACTGAGTTGGCAACAAGTGGCTGCTGTGGCTGCCATTTTTCTGGTGATGGCCATCAGCTCCGACGAGGTCAGCTGGGGGGCTTTCTTTGTGTAAGCAACGAGAAACCTGAAAGAAGCATTTTTTAACTAAGTCCTGCTGAGTCATTCATGAGTTTTTAGCCGCCTTGCTTCTTCTCACAGACTCTCTACTCTCATGCCA
+
ABBBBBAFBFFFGGGGGGGGGGGGGGHHGGGGGHHHGGHHHFGHHHHHHHHHHHHHHHGHHHHHHHHHHGHHGHFGHHHHHHHGGHHHHHHHHHHHHHGHHHGHHHGHGGHHHGGGGGFG?GFGHHHHGGGGGGGGGGGGGGGFGGFFFFFFFFFFFFFFFFBFFFFFFEFFFFFFFFFFFFFFFFFFFFFFFFFFFFFFFFFFFFFFFFFFFFFFFFFFFFFFFFFFFFFFFFFFFFFFFFFFFFFFFFF
@M05620:45:000000000-G6HP7:1:1101:20972:2699 1:N:0:186
AAACCAAGCAGACACTCACCGCTCCCTCGCCACAGGCCAATAGTTTGTCCTCACTGAGTTGGCAACAAGTGGCTGCTGTGGCTGCCATTTTTCTGGTGATGGCCATCAGCTCCGACGAGGTCAGCTGGGGGGCTTTCTTTGTGTAAGCAACGAGAAACCTGAAAGAAGCATTTTTTAACTAAGTCCTGCTGAGTCATTCATGAGTTTTTAGCCGCCTTGCTTCTTCTCACAGACTCTCTACTCTCATGCCA
+
CCCBCCCFCFFFGGGGGGGGGGGGGGHHGGGGGHHHGGHGHHHHHHHHHHHHHHHHHHHHHHHHHHHHHGHHGHGGHHGHHHHGGHHHHHHHGHHHHHHHHHHHHHHHHHHHHGGGGGGGFHHHHHHHGGGGGGGGGGGGGFGGGGFFFFFFFFFFFFFFFFFFFFFFFFFFFFFFFFFFFFFFFFFFFFFFFFFFFFFFFFFFFFFFFFFFFFFFFFFFFFFFFFFFFFFFFFFFFFFFFFFFFFFFFFF
@M05620:45:000000000-G6HP7:1:1101:18227:2785 1:N:0:186
ATCTCTATCTCCTAAAAACCTGTTTAGATTTGGAGATAGACCTTCAGGTTTTTCATCATTTTCTGCATGAATTATACATTGACCACGTTCCAGCGTGGTCAGTTTGCAGCATTCTGTTATTTTGTTTGACAGAGTGTCTTGTTGAGAACATATGTAGGACATGATTTTTTCCTGCAACAGGGAAAATACAGTATAAGTTTTAAAGATTTATTCTTTAATAAAGGATCTCAAAGCCAGCTTTAGAAAAAGGA
+
AA>AADFFF3B1AF111BFGGFHBEAA1FFD1AGHGC1BF1BGHEFGDBAGACGFG22FHHHHFFHHEH1AFFFHD2AFFHBAF1F/GHC0A@>EB?EFEBFFB2@GHHHHBEE@EGE2GHD@G>GHHFDGH0EGFBEGHHHHAGFC1<GDDFGFGHB<1<B1BGGFH><<<G<10@<0</F/?/0?<11???F1FGHDDG<G1=1>GHHHGHHGFDDG0==00/<<D<0DDGH./.CGGF0;0:C/C::F
@M05620:45:000000000-G6HP7:1:1101:21420:2804 1:N:0:186
ATCTCTATCTCCTAAAAACCTGTTTAGATTTGGAGATAGACCTTCAGGTTTTTCATCATTTTCTGCATGAATTATACATTGACCACGTTCCAGCGTGGTCAGTTTGCAGCATTCTGTTATTTTGTTTGACAGAGTGTCTTGTTGAGAACATATGTAGGACATGATTTTTTCCTGCAACAGGGAAAATAAAGTATAAGTTTTAAAGATTTATTCTTTAATAAAGGATCTCAAAGCCAGCTTTAGAAAAAGGA
+
BCBBCFFFFFFFGGGGGGGGGGHHHGHHHHHHHCGFHHHHHHHHHHHHHHHGGHHHFHHHHHHHHHHHHGHHHHHHHHHHHGHHHHGHHHHHHHGFGGHHGHHHHHHHHHHHHHHHHHHHHHHHFHHHFHHHHHHHHHHHHHHHHHHHHHHHHHHHHHHHHHHFHHHHHGHHHHGHHHHHHGGGHHGHGGGHHHHHHGGHHGBFGGGHHGHHHHHHHHHHGGHHHHHHGHHBDGGGCFHHHHH0GCHHGGG
@M05620:45:000000000-G6HP7:1:1101:18231:2804 1:N:0:186
ATCTCTATCTCCTAAAAACCTGTTTAGATTTGGAGATAGACCTTCAGGTTTTTCATCATTTTCTGCATGAATTATACATTGACCACGTTCCAGCGTGGTCAGTTTGCAGCATTCTGTTATTTTGTTTGACAGAGTGTCTTGTTGAGAACATATGTAGGACATGATTTTTTCCTGCAACAGGGAAAATAAAGTATAAGTTTTAAAGATTTATTCTTTAATAAAGGATCTCAAAGCCAGCTTTAGAAAAAGGA
+
CCDCDFFFFFFFGGGGGGGGGGHHHHHHHHHHHHHHHHHHHHHHHHHHHHHGGHHHHHHHHIIIIHHHHHHHHHHHHHHHHHHHHHGHHHHHHHGFGGHHHHHHHHHHHHHHHHHHHHHHHHHHHHHHHHHHHHHHHHHHHHHHHHHHHHHHHHHHHHHHHHHHHHHHHGHHHHHHHHHHHGGHHHHHHHGHHHHHHGHHHHHHHHHHHHHHHHHHHHHHHGHHHHHHHHHHHHHHHGHHHHHFHHHHGGH
@M05620:45:000000000-G6HP7:1:1101:18215:2820 1:N:0:186
ATCTCTATCTCCTAAAAACCTGTTTAGATTTGGAGATAGACCTTCAGGTTTTTCATCATTTTCTGCATGAATTATACATTGACCACGTTCCAGCGTGGTCAGTTTGCAGCATTCTGTTATTTTGTTTGACAGAGTGTCTTGTTGAGAACATATGTAGGACATGATTTTTTCCTGCAACAGGGAAAATAAAGTATAAGTTTTAAAGATTTATTCTTTAATAAAGGATCTCAAAGCCAGCTTTAGAAAAAGGA
+
BCCCCFFFFFFFGGGGGGGGGGGHHFHHHHHHHHHGHHHHHHHHHHHHHHHGGHHHHHHHIHIHHHHHHHHHHHHHHHHHHHHHHHGGHHHHGHGEAEHHHHHHHHHHGHHHHHHHHHHHHHHHHHHHGHGHHHGHGHHHHGHHHHGHHHHHHHHHHHHHHHHHHHHHGGHHGHGGHHGHHGGHHHHGGHHGGHHHHHHHHGHGHHHHHHHHHHHHHFHEHHDFHHHHHHHGFHHHGGFHHHHH0CHFGGH
@M05620:45:000000000-G6HP7:1:1101:14164:2850 1:N:0:186
AAACCAAGCAGACACTCACCGCTCCCTCGCCACAGGCCAATAGTTTGTCCTCACTGAGTTGGCAACAAGTGGCTGCTGTGGCTGCCATTTTTCTGGTGATGGCCATCAGCTCCGACGAGGTCAGCTGGGGGGCTTTCTTTGTGTAAGCAACGAGAAACCTGAAAGAAGCATTTTTTAACTAAGTCCTGCTGAGTCATTCATGAGTTTTTAGCCGCCTTGCTTCTTCTCACAGACTCTCTACTCTCATGCCA
+
AABABAAFBCFFGGGGGGGGGGGGGGHHGGGGGGHFFGHHGCGHHHHHDGHHFHHHHHHHHHHBGHGHHGFHGHFFGFHHHHHGGHGHHHHHHHHHBGFGHHFFHHHHHHHHHGGCEECCGGFHHHHHGGGGGGGGFGGGGGGGFFFFFFFFEFBAFFFFFFB9BBAFFFFFFFFFFFFFFFFFFFFFFFFFFFFFFFFFFFFFBFFFFFFFFDFFFFFFFFFFFFFFFFFFFFFFFFFFFFFFFFEFFF/
@M05620:45:000000000-G6HP7:1:1101:17944:2877 1:N:0:186
CATCCTGACCCTGAAGTACCCCGGCTTGATTTCTGACATTAGATCGGAAGAGCACACGTCTGAACTCCAGTCACGGACATTTATCTCGTATGCCGTCTTCTGCTTGAAAAAAAAAAAAAAAAAAAATCTAAATCAAGCACGGAAATCCGCGACTTCCTATTAACAAGTCATTAACATAACGATAGGCATCTATCAAAAATACGACACTAATCTCCACAGCAAACATCTACAGCTGTCCACTCACCACATCA
+
AAABAFFFF>FFGFGGGGFFGG2EG2EG2AAAFHHHHFE5GEAEGHFGFECHHHGGGEAGFEFFHHGHHFHHHHGGEGEHEF4GFFHFGGHCGEEGGC1FHD4FBFCFBFAEGGGGBB//---<<-./0000000000:/---.-00/..----90900///////./9////;/////;.....//9//////////../;...--//;//////./..9.:..////:9///////9/////./..///
@M05620:45:000000000-G6HP7:1:1101:18372:2908 1:N:0:186
AAACCAAGCAGACACTCACCGCTACTGGAGTTAAGACATGAGGTCAGCTAGATCGGAAGAGCACACGTCTGAACTCCAGTCACGGACATTTATCTCGTATGCCGCCTTCTGCTTGAAAAAAAAACAGACCGAGTTCTGCCTGAACCCCAAAGCCAACATAGAGCAGAGAAGGCAGGGGAACCATTTGCGGCACCCAAGCACCTCTTTACTTTATTTCCCTCTTATTCATCCCCGTTCCTTTTCTACAACTA
+
AAAAA111AFFB1E1ACGGF?EECCH1F00BFGFB1F0GGHFFA0FGFHEDGFFCE?FGHHHBFHF/BGGFHHH1GCGEGGFG//>/@GBFFF22GGF/0FGHC/>>/1>BE1110BGG0//B///@@0////?.111=<G1011.<<<..</CG/.</00000/:/.://...;---;....0090;?-9-----9:A-BAF-////////9//////:9-;/B/B//:/99-;9--////:B/////;/
@M05620:45:000000000-G6HP7:1:1101:13799:2965 1:N:0:186
ATCTCTATTCCTAAAAACCTGTTTAGATTTGGAGATAGACCTTCAGGTTTTTCATCATTTTCTGCATGAATTATACATTGACCACGTTCCAGCGTGGTCAGTTTGCAGCATTCTGTTATTTTGTTTGACAGAGTGTCTTGTTGAGAACATATGTAGGACATGATTTTTTCCTGCAACAGGGAAAATAAAGTATAAGTTTTAAAGATTTATTCTTTAATAAAGGATCTCAAAGCCAGCTTTAGAAAAAGGAA
+
CCCCCFFFFFFFGGGGGGGGGGHHGHHHHHHHHFHHHHHHHHHHHHHHHHGGHHHHHHHHHIHGHHHHHHHHHHHHHHHHHHHGHFHHHHHHHGFGGHHHHHHHHHHHHHHHHHHHHHHHHHHHHHHHHHHHHHHGHHHHHHHHHGFHHHHHHGGHHFHHHHHHHHHHGHHHHHHHHHHHGGHHHHHHHHGHHHHGGHHHHHHHHHHHHHHHHHHHGGGHFHFHHHHHHHGHGHGHGHHHHHHHGHHFGHH
@M05620:45:000000000-G6HP7:1:1101:20799:3291 1:N:0:186
TACCTGTACTGGGGAAGCATTTGAATATCCCCCCATGGTGATGGGGACGGAGAACTGCTCCATAAACACAGGCAACGTGCCTAACTTTCCCGGGAAGATGAAGTCAAAGAGCGACCACAGCTCTCGGAGGTTATTTTGCATCGGTGAGCCAGACAGAATGATCCGATGAGGGGTGCGAAACTATTTGAGGAAAGGAAGCACCTTTTTATTAAATTTACCTTTTAGCAATCGCCATTCCTACCCTAAAGATC
+
>A1AA@BDFDFC11AA11AAFAEDGDADFHHCG?EGCA1B1AFFEAAEAA/AEGAGFAG1EBAGHE1F0EGHGFFHGGFEE1F1G1BG11B?EE//E0BG1>B2BBBGHFHHEC/CCHCGC1@GHGG?CGCFFGHHDG11?=CCACE<<C<CHEHFHCDG<DD=GFAF0CFF-ECB-E-999;F99FB.B0C9FAF/.EFB;9BFFF?FB/9BFBBB/99FFF/9B/:BFAAA-;FBFFFF-AF9F/B/:9
@M05620:45:000000000-G6HP7:1:1101:19701:3406 1:N:0:186
CATCCTGACCCTGAAGTACCCCGGCTTGATTTCTGACATTAGATCGGAAGAGCACACGTCTGAACTCCAGTCACGGACATTTATCTCGTATGCCGTCTTCTGCTTGAAAAAAAAAAACAACTCACGAAGGATATTTTGCCGCGGTTAGGTAACCGTAATGCTCCGATTAGGGGTTCGAAACTAATTGTGGAGAGCTAACACCTTGTAACTAAATTTAACGTTACCAAATCGCCCTCCCTATCCTACCACTC
+
ABBBBFFFFFFFGGGGGGGGGGGGFGGGFGHHHHHGHHHHHHHHGHGDFEHHHGHHHGHHHGHHHHHHHFGHHHGGGGGGHHHHBFHGFGHHGHFEGHGGHGGHHHHHHHAEGGGGC<///221<///</01<<1==1<1--<-<-../00000-.;;.0000;.-...9;...-:-...-00:;C000././..///9/9.///9///9;///9/9/B..;..///.;/....-.;.;://;///.////
@M05620:45:000000000-G6HP7:1:1101:17422:3412 1:N:0:186
AGATTACTGCAACAGTTCCCCCTGGACCTGGAAAAGTTTCTTGCCTGGCTTACAGAAGCTGAAACAACTGCCACTGTCCTACAGGATGCTACCCGTAAGGAAAGGCTCCTAGAAGACTCCAAGGGAGTAAAAGAGCTGATGAAACAATGGCAAGTAAGTCAGGCATTTCCGCTTTAGCACTCTTGTGGATCCAATTGAACAATTCTCAGCATTTGTACTTGTAACTGACAAGCCAGGGACAAAACAAAGAT
+
1>>AA@D3BFF1GAGEGGGGGGGGHGHHFHHFCFBGGHGFFHHHHGHHHHHFHHFHHHHGHGHHHF/FCHHHH1FCFHHH2FGFGGHHHFEHHHGGE?GF1GGHHHHHGFHHGHGHHHHHGBHGGEGEHEFDGFHHHGDHHEHHHHHHHHHB1CG2DFGHHHGHHHHHHHGGGGGEFHHHHHHHGGHCHHHHHCGHHHHFHCHHHHGHHHHHHGHHECHHHFGGHHFECCCHHFFGFGFGE?BFFAE.FBF
@M05620:45:000000000-G6HP7:1:1101:17438:3421 1:N:0:186
AGATTACTGCAACAGTTCCCCCTGGACCTGGAAAAGTTTCTTGCCTGGCTTACAGAAGCTGAAACAACTGCCAATGTCCTACAGGATGCTACCCGTAAGGAAAGGCTCCTAGAAGACTCCAAGGGAGTAAAAGAGCTGATGAAACAATGGCAAGTAAGTCAGGCATTTCCGCTTTAGCACTCTTGTGGATCCAATTGAACAATTCTCAGCATTTGTACTTGTAACTGACAAGCCAGGGACAAAACAAAGAT
+
BCBCCFFFFFFFGGGGGGGGGGGGHHHHHHHHHHHHGHHHHHHHHHHHHHHHHHHHHHHHHHHHHHHHHHHHHHHHHHHHHHHHHGHHHHHHHHGGGGHHHHHHHHHHGHHHHHHGHHHHHHHGGHGGHHHHHGHHHHHHHHHHHHHHHHHHHGHHHHHHHHHHHHHHHHGGGGGHHHHHHHHHHHHGHHHHHHHHHGHGFHHHHHHHFHHHHHHHHHHHHHHHHHHHHHHHHGGGGGGGGGGGGGGGGGG
@M05620:45:000000000-G6HP7:1:1101:11507:3484 1:N:0:186
CATCCTGACCCTGAAGTACCCCGGCTTGATTTCTGACATTAGATCGGAAGAGCACACGTCTGAACTCCAGTCACGGACATTTATCTCGTATGCCGTCTTCTGCTTGAAAAAAAAAAAAGGTCCGCTGGGGATATCTCTTTGTGTCAGCGACGCGAATCCGGAAAAGAGTATTTATGTAAGCCGTATTGAGGTGTCCGGCTTGAGTTTTAAGCCGACTTCATTCTTCACACATAGCCTGCACTACCTTGATT
+
BCCCCFFFFFFFGGGGGGGGGGGGGGGGHHHHHHHHHHHHFFHHHHGGGGGFHHHGHGHHHGHHHHHHGHHHHGGGGGGHHHHHFGHHGGHEHHGFGHGHHHGHHHFH3FFFGGG<<///111>//>-.-..011=111000/<0=00.--------.0.:.-;//./0;0;90;000////-:..//////.://.---;-.////;//://--;-./;9///9/////.//;/9/.:/9///9//////
@M05620:45:000000000-G6HP7:1:1101:9073:3487 1:N:0:186
AAACCAAGCAGACACTCACCGCTCCCTCGCCACAGGCCAATAGTTTGTCCTCACTGAGTTGGCAACAAGTGGCTGCTGTGGCTGCCATTTTTCTGGTGATGGCCATCAGCTCCGACGAGGTCAGCTGGGGGGCTTTCTTTGTGTAAGCAACGAGAAACCTGAAAGAAGCATTTTTTAACTAAGTCCTGCTGAGTCATTCATGAGTTTTTAGCCGCCTTGCTTCTTCTCACAGACTCTCTACTCTCATGCCA
+
BBCCCBCFCFFFGGGGGGGGGGGGGGHHGGGGGHHHGGHHHHHHHHHHHHHHHHHHHHGHHHHHHHHHHHHHGHGGHHHHHHHGGHHHHHHHHHHHHHGHHHHHHHHHHHHHHGGGGGGGGHHHHHHHGGGGGGGGGGGGGGGGGGFFFFFFFFFFFFFFFFFFFFFFFFFFFFFFFFFFFFFFFFFFFFFFFBFFFFFFFFFFFFFFFFFFFFFFFFFFFFFFFFFFFFFFFFFFFFFFFFFFFFFFFF9
@M05620:45:000000000-G6HP7:1:1101:17346:3536 1:N:0:186
AGATTACTGCAACAGTTCCCCCTGGACCTGGAAAAGTTTCTTGCCTGGCTTACAGAAGCTGAAACAACTGCCAATGTCCTACAGGATGCTACCCGTAAGGAAAGGCTCCTAGAAGACTCCAAGGGAGTAAAAGAGCTGATGAAACAATGGCAAGTAAGTCAGGCATTTCCGCTTTAGCACTCTTGTGGATCCAATTGAACAATTCTCAGCATTTGTACTTGTAACTGACAAGCCAGGGACAAAACAAAGAT
+
BCCCCFFFFFFFGGGGGGGGGGGGHHHHHHHHHHHHGHHHHHHHHHHHHHHHHHHHHHHHHHHHHHHHHHHHHHHHHHHHHHHHHGHHHHHHHHGGGGHHHHHHHHHHGHHHHHHHHHHHHHHGGHGGHHHHHGHHHHHHHHHHHHHHHHHHHGHHHHHHHHHHHHHHHHGGGGGHHHHHHHHHHGHGGHHHHHHHHHHGGHHHHHHHHHHHHHHHHHHHHHHHHHHHHHHHGGGGGGGGGGGGGGGGGGF
@M05620:45:000000000-G6HP7:1:1101:17328:3542 1:N:0:186
AGATTACTGCAACAGTTCCCCCTGGACCTGGAAAAGTTTCTTGCCTGGCTTACAGAAGCTGAAACAACTGCCAATGTCCTACAGGATGCTACCCGTAAGGAAAGGCTCCTAGAAGACTCCAAGGGAGTAAAAGAGCTGATGAAACAATGGCAAGTAAGTCAGGCATTTCCGCTTTAGCACTCTTGTGGATCCAATTGAACAATTCTCAGCATTTGTACTTGTAACTGACAAGCCAGGGACAAAACAAAGAT
+
BCCCCFFFFFFFGGGGGGGGGGGGHHHHHHHHHHHHFGHHHHHHHHHHHHHHHHHHHHHHHHHHHHHHHHHHHHHHHHHHHHHHHHHHHHHHHHGGGGHHHHHHHHHHGHHHHHHHHHHHHHHGGHGGHHHHHGHHHHHHHHHHHHHHGHHHHGHHHHHHHHHHHHHHHHGGGGGHHHHHHHHHHGHGHHHHHHHHHGHGHHHHHHHHHHHHHHHHHHHGHGHGHHHGHHHHGGGGGGGGGGGGGFGGGGG
@M05620:45:000000000-G6HP7:1:1101:17346:3558 1:N:0:186
AGATTACTGCAACAGTTCCCCCTGGACCTGGAAAAGTTTCTTGCCTGGCTTACAGAAGCTGAAACAACTGCCAATGTCCTACAGGATGCTACCCGTAAGGAAAGGCTCCTAGAAGACTCCAAGGGAGTAAAAGAGCTGATGAAACAATGGCAAGTAAGTCAGGCATTTCCGCTTTAGCACTCTTGTGGATCCAATTGAACAATTCTCAGCATTTGTACTTGTAACTGACAAGCCAGGGACAAAACAAAGAT
+
>1>AADDFBFDFGGGAEGGGGGEFHHHFHGFBGFFFBGGHHFGHHGEGHHHHHFFGFFGHHHFHHHHHHBHHHHH1DGGHHHGHBCFFHHHHHHGF/EFBFGGFHHGHEGGHHHFHHHFHHHGGGGGGHHHHFGGHHGGHGHFHGFHHHFHHHGHHGHFHGGFHHHHHHHGGGAFHDGFHHHHGH=GFGFGHHHHFGFHCGHGHHHHDDFFGFGHHHHHGFCGGGHF0GHGFEFGFF.9EFGFF?EGGGG0
@M05620:45:000000000-G6HP7:1:1101:14470:3558 1:N:0:186
CATCCTGACCCTGAAGTACCCCATTGAGCATGGCATCGTCACCAACTGGGACGACATGGAGAAGATCTGGCACCACACCTTCTACAACGAGCTGCGCGTGGCCCCGGAGGAGCACCCAGTGCTGCTGACCGAGGCCCCCCTGAACCCCAAGGCCAACAGAGAGAAGATGACTCAGGTGAGGCTCGGCCGACGCCCGTGCTCCTCCCGTCCTTTCCCCAGTCATTTTCTGCCCGGCTTGATTTCTGACATTA
+
BCBCCFFFFFFFGGGGGGGGGGGHHHHHHHHHHHHHHGHHHGHHHGHHHHHHGGGGGHHHHHHHHHHHHHHHHGHHHGGHHHHHHHHHGGGGGHHGGGGGGGHHGGGGGGGGHHHHGGHFHHHHHHHHHHGGGGGGGGGGGGHHHHGGGGHGHHGGGGGGGGGGGGGGGGGGGGGGGGGGGGGGFFFFFFFFFFFFDFFFFFFFFFFFFFFFFFFFFFFFFFFFFFFFFFFFFFFFFFFFFFFFFFFFFF/
@M05620:45:000000000-G6HP7:1:1101:22952:3582 1:N:0:186
CATCCTGACCCTGAAGTACCCCGGCTTGATTTCTGACATTAGATCGGAAGAGCACACGTCTAACTCCAGTCACGGACATTTATCTCGTATGCCGTCTTCTGCTTGAAAAAAAAAACGAGGTCAGCTTGTGGGCTTTCTTTGTGCAAGCAACGAGAAACCTGAAAGAAGCATCTTTTAACTAATTCATGCTGAGTCATTCATGAGTTTTTAGCCGCCTTGCTACTTCTCACAGACTCTCTACTCTCATGCCC
+
BBBBBFFFFFFFGGG4FGGGGGGEEGGEGHHHHGHGHHHHCFGHHEGA2EGFGHHGHGHHHGFHHHHHHHHGHEGGGGHHHHHHGHHGGHFFG@EEGGHHHFDGGA3GF?E/B<B/////<@FF1?1<?1///?FFFD1FGH01F1>.0<C-.<AA<CFFC/C0GFFBGB;0;C000<GGF000;0;000;09;BBFBB0B090;09;.E/;9.--9:9/B/:9/;B//;B//:9BBBB/B/999F//B//
@M05620:45:000000000-G6HP7:1:1101:16824:3593 1:N:0:186
AAACCAAGCAGACACTCACCGCTCCCTCGCCACAGGCCAATAGTTTGTCCTCACTGAGTTGGCAACAAGTGGCTGCTGTGGCTGCCATTTTTCTGGTGATGGCCATCAGCTCCGACGAGGTCAGCTGGGGGGCTTTCTTTGTGTAAGCAACGAGAAACCTGAAAGAAGCATTTTTTAACTAAGTCCTGCTGAGTCATTCATGAGTTTTTAGCCGCCTTGCTTCTTCTCACAGACTCTCTACTCTCATGCCA
+
BBBBBBBFBFFFGGGGGGGGGGGGGGHHGGGGGHHHGGHGGHHGHHHHHHHHHHHGHHHHHHHHHHHHHGHHGHGGHHHHHHHGGHHHGHHHHHHHHHHHHHGHHFHHHHHHHGGFGGGGGHHHHHHHGGGGGGGGGGGGGGGGGGFFFFFFFFFFFFFFFFFFFFFFFFFFFFFFFFFFFFFFFFFFFFFFFBFFFFFFFFFFFFFFFFFFFACFFFFFFFFFFFFFFFFFFFFFFFFFFFFFFFFFFFB
@M05620:45:000000000-G6HP7:1:1101:16842:3595 1:N:0:186
AAACCAAGCAGACACTCACCGCTCCCTCGCCACAGGCCAATAGTTTGTCCTCACTGAGTTGGCAACAAGTGGCTGCTGTGGCTGCCATTTTTCTGGTGATGGCCATCAGCTCCGACGAGGTCAGCTGGGGGGCTTTCTTTGTGTAAGCAACGAGAAACCTGAAAGAAGCATTTTTTAACTAAGTCCTGCTGAGTCATTCATGAGTTTTTAGCCGCCTTGCTTCTTCTCACAGACTCTCTACTCTCATGCCA
+
BBBBBBBFBFFFGGGFGGGGGGGGGGGHGGGGGHFHGGHGHHHHHHGHHHGHHHHHGGGHHEHHHHHHFFHHGHGGHHGGFHHEGHHGHHHHHHHHHHFHHHHHHGFHHHHHHGGGGGGGEHHHHHHHGGGGGGGGGGGGGGGFFFFFFFFFFFFFFFFFFFFFFFFFFFFFFFFFFFFFFFFFFFFFFFFFFFFBFFFFFFFFFFFFFFFFFFFFFDFFFFFFFFFBFFFFFFFFFFFFFFFB/FFBBFB
@M05620:45:000000000-G6HP7:1:1101:19931:3613 1:N:0:186
AAACCAAGCAGACACTCACCGCTCCCTCGCCACAGGCCAATAGTTTGTCCTCACTGAGTTGGCAACAAGTGGCTGCTGTGGCTGCCATTTTTCTGGTGATGGCCATCAGCTCCGACGAGGTCAGCTGGGGGGCTTTCTTTGTGTAAGCAACGAGAAACCTGAAAGAAGCATTTTTTAACTAAGTCCTGCTGAGTCATTCATGAGTTTTTAGCCGCCTTGCTTCTTCTCACAGACTCTCTACTCTCATGCCA
+
AABAABAFAFFFGBGGGGGGGGGGGGHHGGGGGFGHGGFCF3GHHHHHHHHHHHHGHHHHHHH3GHAHHHHGGHGGHEHHFGHEFHHHHHHHHHGHHH3GGFGHFGFHHHHHHGFFEFDGDH2GHHHHGGGGGGGGGGGGGGGGFFBFFFFFF.AAFFFFFFFFFFFFFFFFFFFFAFFFEF/FFFFFFFFF?FFFFFFFFFFFFFFFFFFFFFFFFFFFFFBFFFFFB:FF/A:FFFFFFFFFFFFFEF/
@M05620:45:000000000-G6HP7:1:1101:19929:3631 1:N:0:186
AAACCAAGCAGACACTCACCGCTCCCTCGCCACAGGCCAATAGTTTGTCCTCACTGAGTTGGCAACAAGTGGCTGCTGTGGCTGCCATTTTTCTGGTGATGGCCATCAGCTCCGACGAGGTCAGCTGGGGGGCTTTCTTTGTGTAAGCAACGAGAAACCTGAAAGAAGCATTTTTTAACTAAGTCCTGCTGAGTCATTCATGAGTTTTTAGCCGCCTTGCTTCTTCTCACAGACTCTCTACTCTCATGCCA
+
CCCCCBCFCFFFGGGGGGGGGGGGGGHHGGGGGHHHGGHHHHHHHHHHHHHHHHHHHHHHHHHHHHHHHHHHGHGGHHHHHHHGGHGHHHHHHHHHHHHHHHHHHHHHHHHHHGGGGGGGFHHHHHHHGGGGGGGGGGGGGGGGGGFFFFFFFFFFFFFFFFFFFFFFFFFFFFFFFFFFFFFFFFFFFFFFFFFFFFFFFFFFFFFFFFFFFFFFFFFFFFFFFFFFFFFFFFFFFFFFFFFFFFFFFFF
@M05620:45:000000000-G6HP7:1:1101:19917:3651 1:N:0:186
AAACCAAGCAGACACTCACCGCTCCCTCGCCACAGGCCAATAGTTTGTCCTCACTGAGTTGGCAACAAGTGGCTGCTGTGGCTGCCATTTTTCTGGTGATGGCCATCAGCTCCGACGAGGTCAGCTGGGGGGCTTTCTTTGTGTAAGCAACGAGAAACCTGAAAGAAGCATTTTTTAACTAAGTCCTGCTGAGTCATTCATGAGTTTTTAGCCGCCTTGCTTCTTCTCACAGACTCTCTACTCTCATGCCA
+
BBBBBA@FAFFFGGGGGGGGGGGGGGHHFGGGGHHHGGEGHHHHHHHHHHHHHHHHHGHHHEHHHHHHHGHHGEFGHGHHGHHGGHHHHHHHHHHGHHHHHFHHGHHFHHHHH?EFFGGGGHHHHHHHGGGGGGGGGGGGGGFGGGEFFFFFFFFFFFFFFFFFBFFFFFFFFFFFEFFFFFE9FFFFFFFFFFFFFFFFFBBFFFFFFF9/FABFFFFFFFFFFFFFFFFFFFFFFFFFFFFFFFFFEFB
@M05620:45:000000000-G6HP7:1:1101:19212:3742 1:N:0:186
AAACCAAGCAGACACTCACCGCTCCCTCGCCACAGGCCAATAGTTTGTCCTCACTGAGTTGGCAACAAGTGGCTGCTGTGGCTGCCATTTTTCTGGTGATGGCCATCAGCTCCGACGAGGTCAGCTGGGGGGCTTTCTTTGTGTAAGCAACGAGAAACCTGAAAGAAGCATTTTTTAACTAAGTCCTGCTGAGTCATTCATGAGTTTTTAGCCGCCTTGCTTCTTCTCACAGACTCTCTACTCTCATGCCA
+
CCCCCCAFBFFFGGGGGGGGGGGGGGHHGGGGGHHHGGHHHGHHHHHHHHHHHHHHHHHHHGHHHHHHHGHHGHGGHHHHHHHGGHHHHHHHHHHHHHHHHGHHHHHHHHHHHGGGGGGGGHHHHHHHGGGGGGGGGGGGGGGGGGFFFFFFFFFFFFFFFFFFFFFFFFFFFFFFFFFFFF/FFFFFFFFFF9BFFFFFFFFFFFFFFFFFFFFFFFFFFFFFFFFFFFFB/;BFFFFFFBFF:/BBFF/
@M05620:45:000000000-G6HP7:1:1101:19203:3760 1:N:0:186
AAACCAAGCAGACACTCACCGCTCCCTCGCCACAGGCCAATAGTTTGTCCTCACTGAGTTGGCAACAAGTGGCTGCTGTGGCTGCCATTTTTCTGGTGATGGCCATCAGCTCCGACGAGGTCAGCTGGGGGGCTTTCTTTGTGTAAGCAACGAGAAACCTGAAAGAAGCATTTTTTAACTAAGTCCTGCTGAGTCATTCATGAGTTTTTAGCCGCCTTGCTTCTTCTCACAGACTCTCTACTCTCATGCCA
+
ABBBBB@4AFFFGGGGGFGGGGGGGFHHEEE?EHHHGFHHBGGEFHHHFFFHHHHGHHFGHBGFHHHGGBFGGHGGHGHHHGHFGGHHHFHHHHHFHHHHGHHHHHHHHGHFHECGECFGDGHHHHHHGGGGBFFGFGGGGFFGGGFFFFFFEFFDFFFFFFFF/FFFFFFFFFFFFFFFFFFBFFFFFFFFFFBFFFFFFBBFFFFFEEBFFDDFFFFFFFFFFFFFFFFFFFFFFFFFFFFFFFFFFFF
@M05620:45:000000000-G6HP7:1:1101:10684:3762 1:N:0:186
AGATTACTGCAACAGTTCCCCCTGGACCTGGAAAAGTTTCTTGCCTGGCTTACAGAAGCTGAAACAACTGCCAATGTCCTACAGGATGCTACCCGTAAGGAAAGGCTCCTAGAAGACTCCAAGGGAGTAAAAGAGCTGATGAAACAATGGCAAGTAAGTCAGGCATTTCCGCTTTAGCACTCTTGTGGATCCAATTGAACAATTCTCAGCATTTGTACTTGTAACTGACAAGCCAGGGACAAAACAAAGAT
+
ABBBBFFFFFFFGFGBGFFGGGGGDGHHHHFHHGHGAGGFHHHGGHHHGHHHHFFFGGHHHGFGHHHHGHFHGHFHHHHHFFFGHHGFFGFGHHGGGGFFBCGAGHFGFFGHHHHEHHFHHHFEFGGFHHFEGAGFFF2GDGDGGFFHGFCFGF2FGHGGFDFHCCH1GHDGGDGFFD1GHFHHHFGG1F<GBGHHHHFFFGHFHHHHFHHHGHHGHHHHHFHHHHHGGFHHFGFGGGGGGGGGGGGGFGB
@M05620:45:000000000-G6HP7:1:1101:10672:3776 1:N:0:186
AGATTACTGCAACAGTTCCCCCTGGACCTGGAAAAGTTTCTTGCCTGGCTTACAGAAGCTGAAACAACTGCCAATGTCCTACAGGATGCTACCCGTAAGGAAAGGCTCCTAGAAGACTCCAAGGGAGTAAAAGAGCTGATGAAACAATGGCAAGTAAGTCAGGCATTTCCGCTTTAGCACTCTTGTGGATCCAATTGAACAATTCTCAGCATTTGTACTTGTAACTGACAAGCCAGGGACAAAACAAAGAT
+
ABCCCFFFFFFFGGGGGGGGGGGGHHHHHHHHHHHHFHHHHHHHHHHEHHHHHHHHHHHHHHFHHHHHHHHHHHHHHHHHHHFHHFHHHHHHHHGGGGHHHGHHHHHHGHGHHHHGHHHHHHHGGHGGHHHHHEGHHHFHHHHHHHHHHHHGHGGHHHHHHHHHHHHHHHGGGGGHHHHHHHHHHGHGHHHHGHHHHGHGHGHHHHHGGHGHHHHHHGHHHHHHHHHHHHHHHGGGGGGGGGGGGGGGFFF
@M05620:45:000000000-G6HP7:1:1101:23127:3802 1:N:0:186
CATCCTGACCCTTAAGTACCCCATTGAGCATGGCATCGTCACCAACTGGGACGACATGGAGAAGATCTGGCACCACACCTTCTACAACGAGCTGCGCGTGGCCCCGGAGGAGCACCCAGTGCTGCTGACCGAGGCCCCCCTGAACCCCAAGGCCAACAGAGAGAAGATGACTCAGGTGAGGCTCGGCCGACGCCCGTGCTCCTCCCGTCCTTTCCCCAGTCATTTTCTGCCCGGCTTGATTTCTGACATTA
+
ABBBBFFFFFFFGGGGGGGGGGGFHHHHHHGHHHHHHGHHHGHHHGHHHGHHCEFGGHHFHHHHHGHFGHHHHGHHGGGFFHHHHHHHGGGGGHHGGGGGGGHHGGCGGFGGGHHHDEEHFHHHHHHHHHGCGGGGGGGGGGHHHHGGGGHGHHGGGGGGGGGGGGGGGGGGGFGGGGGFGGGGFFFFFFFFFFF=;DDFFFFFFFFFFFFFFFFFFFBBFFFFFFFFFFFFF==BFFFFFFFFF9/;FF/
@M05620:45:000000000-G6HP7:1:1101:10961:3847 1:N:0:186
AGATTACTGCAACAGTTCCCCCTGGACCTGGAAAAGTTTCTTGCCTGGCTTACAGAAGCTGAAACAACTGCCAATGTCCTACAGGATGCTACCCGTAAGGAAAGGCTCCTAGAAGACTCCAAGGGAGTAAAAGAGCTGATGAAACAATGGCAAGTAAGTCAGGCATTTCCGCTTTAGCACTCTTGTGGATCCAATTGAACAATTCTCAGCATTTGTACTTGTAACTGACAAGCCAGGGACAAAACAAAGAT
+
AABCCFFFFFFFGGGGGGGGGGGGHHHHHHHHHHHHGHHHHHHHHHHHHHHHHHHHHGHHHHHHHHHHHHHHHHHHHHHHHHGHHHHHHHHHHHGGGGHHHHHHHHHHGHHHHHHGHHHHHHHGEGGFHHHHHGHHHHHHHHHHHHHHHHHHHGHHHHHHHHHHHHHHHHGGGGGHHHHHHHHHHFGDHHHHHHHHHHHHHHHHHHHHHHHHHHHHHHHHHHFHHHHHGHHHHGGGGGGGGGGGGGGGGFF
@M05620:45:000000000-G6HP7:1:1101:10969:3863 1:N:0:186
AGATTACTGCAACAGTTCCCCCTGGACCTGGAAAAGTTTCTTGCCTGGCTTACAGAAGCTGAAACAACTGCCAATGTCCTACAGGATGCTACCCGTAAGGAAAGGCTCCTAGAAGACTCCAAGGGAGTAAAAGAGCTGATGAAACAATGGCAAGTAAGTCAGGCATTTCCGCTTTAGCACTCTTGTGGATCCAATTGAACAATTCTCAGCATTTGTACTTGTAACTGACAAGCCAGGGACAAAACAAAGAT
+
BBBBAFFFFFFFGGFGGGGGGGGGHHHHHHGHHHHHGHHHHHHHHHHHHHHHHHGHHHHHHGHHHHHHHHHHHGHHHHHHHHGHHHHHHHGHHHGGGGHHHFHGHHHHGHHHHHHHHHHHHHHGEEGFHGHHHEGHHHFHHHHHHHHHDFHFHGGHHHHHHHFHHHGHHHGGGGGGHFHHHHHHHDGGFHHHHHGHHGDHGHHHHHHFFFGHGHHGHFHFHHHGHHHHHHHHGGFFEFEGGFGGGGGGGFF
@M05620:45:000000000-G6HP7:1:1101:18412:4002 1:N:0:186
CATCCTGACCCTGAAGTACCCCGGCTTGATTTCTGACATTAGATCGGAAGAGCACACGTCTGAACTCCAGTCACGGACATTTATCTCGTATGCCGTCTTCTGCTTGAAAAAAAAAACAAAGCAGCTAAACGATGCCCCCCTTAAACCCCAGTCCATACGAAAAACATAGACGCATGTAACACTCTACCACCACCCTCCCCCCTACCGTCATTTCCCCATTCATCTTCTGGCCAGTCTTAATTCTATAGCTT
+
BBBBBFFBFFFFGGGGGGGGGGEGGGGGFHHHHHHFHHHFHHHFHHGGGGHHHHHHHGHHHGHHGHHH3FFGGHGGFGEGHHFHHFHGFGHGFHGEFHGHHHHDDGGGFHAEEC@//?/02@22222111/?</?10/<--0/00</..<./<<F00/.C.:-:..0000:.-9..;0;00;0/00000;;...9.....;--..9-.;../;/9/99./;//////////.9.////////:9////9;/
@M05620:45:000000000-G6HP7:1:1101:18433:4007 1:N:0:186
CATCCTGACCCTGAAGTACCCCGGCTTGATTTCTGACATTAGATCGGAAGAGCACACGTCTGAACTCCAGTCACGGACATTTATCTCGTATGCCGTCTTCTGCTTGAAAAAAAAAAAAAAAAAAGAAATTTTAGAGTAGATAATTCTCGCTACTCTGAAATCTCACGAACAAAGAACGTATCAACTAATATACAAGTATCCACTGACCATAAGAGCAGTACAAGATCAGACTCACGGAGTATGACTCACAC
+
CCCCCFFFFFFFGGGGGGGGGGGGGGGGGHHHHHHHHHHHHHHHHHGGGGHHHHHHHGHHHGHHHHHHHHHHHHGGGGGHHHHHGHHHGGHHHHGGGHGHHHHHHHHHHHHGGGGCB///-<--.<C/00000/00000000000000...:-0000009000000...--/.//./...0.0:/:00000;000000000000000/9;00000/0/000000;0009000000..-../00000;0000
@M05620:45:000000000-G6HP7:1:1101:12038:4015 1:N:0:186
CATCCTGACCCTGAAGTACCCCATTGAGCATGGCATCGTCACCAACTGGGACGACATGGAGAAGATCTGGCACCACACCTTCTACAACGAGCTGCGCGTGGCCCCGGAGGAGCACCCAGTGCTGCTGACCGAGGCCCCCCTGAACCCCAAGGCCAACAGAGAGAAGATGACTCAGGTGAGGCTCGGCCGACGCCCGTGCTCCTCCCGTCCTTTCCCCAGTCATTTTCTGCCCGGCTTGATTTCTGACATTA
+
CDCDDFFFFFFFGGGGGGGGGGGHHHHHHHHHHHHHHGHHHGHHHGHHHHHHGGGGGHHHHHHHHHHHHHHHHGHHHGGHHHHHHHHHGGGGGHHGGGGGGGHHGGGGGGGGHGHHGGHGHHHHHHHHHHGGGGGGGGGGGGHHHHGGGGHGHHGGGGGGGGGGGGGGGGGGGGGGHGGGGGGGFFFFFFFFFFFFFFDFFFFFFFFFFFFFFFFFFFFFFFFFFFFFFFFFFFFFFFFFFFFFFEFFFF0
@M05620:45:000000000-G6HP7:1:1101:12041:4037 1:N:0:186
CATCCTGACCCTGAAGTACCCCATTGAGCATGGCATCGTCACCAACTGGGACGACATGGAGAAGATCTGGCACCACACCTTCTACAACGAGCTGCGCGTGGCCCCGGAGGAGCACCCAGTGCTGCTGACCGAGGCCCCCCTGAACCCCAAGGCCAACAGAGAGAAGATGACTCAGGTGAGGCTCGTCCGACGCCCGTGCTCCTCCCGTCCTTTCCCCAGTCATTTTCTGCCCGGCTTGATTTCTGACATTT
+
AA?ABFFFFFBFGF4GG5GGGGGHGBEGFHHH4B4FHEHHHGHHHFHH32FHGGGGFHGHHHGFFFHHHBCFGGHHEGGHGHGHHHHH@E1EEHF/E/EEEGHHGFG<C/DDHEHEDEHCGGFFHHGFHBDGFFGGCFGG-::C;CEGFG.CGEG9EG/BGFCE/:/9;;BFGGFCBCBFFEEFC-:ADF-BFFFDD.AEFEB./E.ADFDFFFFFFFDFFBFFFFFFFBB99-9BF=?FFFFBB//;;F/
@M05620:45:000000000-G6HP7:1:1101:21360:4063 1:N:0:186
ATCTCTATCTCCTAAAAAGGAAGAAAGGGGAGGGAAGATCGGAAGAGCACACGTCTGAACTCCAGTCACGGACATTTATCTCGTATGCCGTCTTCTGCTTGAAAAAAAAAAAAACCAACAACATCGTATTATATGTATTTTATATAAGCAGACACACCTTTATATGACTCTGTATTATAGAACTATCATGTACCACAGACATGTTTCATACTCTCTATTTGTTATCCGATAACAGTGTCACATTCCCTATC
+
BBBBBFFFFFFFGGGGGFEG4GGFFGHHGGGGGGDHGHHHHGGGGHHHHHHHGHHHGEHHHHHHHHHHHGGGGGHHHHHHHHHGGHHGHGGGHGHHHHHHHGFFGHGGCGG<///<////.<<01.<<01<1110<00=0000000<000//./:/:./00000000000000;0009;00909000000000900.././00;009000000000///;/;./9//...-.;//9/9;///9////////
@M05620:45:000000000-G6HP7:1:1101:14793:4077 1:N:0:186
AAACCAAGCAGACACTCACCGCTCCCTCGCCACAGGCCAATAGTTTGTCCTCACTGAGTTGGCAACAAGTGGCTGCTGTGGCTGCCATTTTTCTGGTGATGGCCATCAGCTCCGACGAGGTCAGCTGGGGGGCTTTCTTTGTGTAAGCAACGAGAAACCTGAAAGAAGCATTTTTTAACTAAGTCCTGCTGAGTCATTCATGAGTTTTTAGCCGCCTTGCTTCTTCTCACAGACTCTCTACTCTCATGCCA
+
>AAAAAAFAFFFGGGGEGGGCGAFGGFGGGGGEGCFFGHHFFHEGGHHFHHHHHHHHHGGGFBGHHHHHFEHGHEFFHFGHHHGGHGGHHHHHHHHHHHHHHHHHHHHHHHHHGGGGGGGGHHHHHHHGGGGGGGGGGGGGGGGGGFFFFF@FFFFFFFFFFFFFFFFFFFFFFF@FFFFFFFFFFFFFFFFFFFFFFFFFFFFFFFFFFFFFF@@FFFFFFFFFFFFFFFFFFFFFFFFFFFFFFFFFFF
@M05620:45:000000000-G6HP7:1:1101:21165:4096 1:N:0:186
AAACCAAGCAGACACTCACCACTCCCTCGCCACAGGCCAATAGTTTGTCCTCACTGAGTTGGCAACAAGTGGCTGCTGTGGCTACCATTTTTCTGGTGATGGCCATCAGCTCCGACGAGGTCAGCTGGGGGGCTTTCTTTGTGTAAGCAACGAGAAACCTGAAAGAAGCATTTTTTAACTAAGTCCTGCTGAGTCATTCATGAGTTTTTAGCCGCCTTGCTTCTTCTCACAGACTCTCTACTCTCATGCCA
+
BBBBBBBFBFFFGGGGGGGGBGHHHHHHGGGGGHHFGGHHHFHHHHHHHHHHHHHGHHHHHHHHHHHHHFFHGHGGHGHHHHHEHHGHHHHHHHHHHHFHFHHHHHHHHHHHHGGGEGGGGHHHHHHHGGGGGGGGGGGGGGGGGGEFGGGFFFFFFFFFFFEFFFFFFFFFFFFFFFFFFFEFFFFFFFFFFFFFFFFFFFFFFFFFFFBBFAFFFFFFFFFFFFFFFFFFEFFFFFFFFFFFFFFBFFF
@M05620:45:000000000-G6HP7:1:1101:21157:4116 1:N:0:186
AAACCAAGCAGACACTCACCACTCCCTCGCCACAGGCCAATAGTTTGTCCTCACTGAGTTGGCAACAAGTGGCTGCTGTGGCTACCATTTTTCTGGTGATGGCCATCAGCTCCGACGAGGTCAGCTGGGGGGCTTTCTTTGTGTAAGCAACGAGAAACCTGAAAGAAGCATTTTTTAACTAAGTCCTGCTGAGTCATTCATGAGTTTTTAGCCGCCTTGCTTCTTCTCACAGACTCTCTACTCTCATGCCA
+
DDDDDDDFBFFFGGGGGGGGGGHHHHHHGGGGGHHHGGHHHHHHHHHHHHHHHHHHHHHHHHHHHHHHHHHHGHGGHHHHHHHHHHHHHHHHHHHHHHHHHHHHHHHHHHHHHGGGGGGGGHHHHHHHGGGGGGGGGGGGGFGGGGGGGGGFFFFFFFFFFFFFFFFFFFFFFFFFFFFHFFFFFFFFFFFHFFFFFFFFFFFFFFFFFFFFFFFFFFFFHHHFHFFFFFFFEFFFFFFHFHFHFFFFFFB
@M05620:45:000000000-G6HP7:1:1101:16657:4117 1:N:0:186
AGATTACTGCAACAGTTCCCCCTGGACCTGGAAAAGTTTCTTGCCTGGCTTACAGAAGCTGAAACAACTGCCAATGTCCTACAGGATGCTACCCGTAAGGAAAGGCTCCTAGAAGACTCCAAGGGAGTAAAAGAGCTGATGAAACAATGGCAAGTAAGTCAGGCATTTCCGCTTTAGCACTCTTGTGGATCCAATTGAACAATTCTCAGCATTTGTACTTGTAACTGACAAGCCAGGGACAAAACAAAGAT
+
BABCCFFFFFFFGGGGGGGGGGGGHHHHHHGHGHHHHHHHHHHHHHHHHHHHHHHHHHHHHHHHHHHHHHHHHGHHHHHHHHHHHHHHHHHHHHGGGGHHHHHHHHHHGHHHHHHHHHHHHHHGGHGGHGHHHGHHHHGHHHHHHHHHGHHHHGHHHHHHHHHHHHHHHHGGGGGHHHHHHHHHHFHGEHHHHHHHHGHHGHHHHHHFHHHHHHHHHFHFHHGEHHHHHHHHGGGGGGGGGGGGGGGGGGF
@M05620:45:000000000-G6HP7:1:1101:21348:4227 1:N:0:186
AAACCAAGCAGACACTCACCGCTCCCTCGCCACAGGCCAATAGTTTGTCCTCACTGAGTTGGCAACAAGTGGCTGCTGTGGCTGCCATTTTTCTGGTGATGGCCATCAGCTCCGACGAGGTCAGCTGGGGGGCTTTCTTTGTGTAAGCAACGAGAAACCTGAAAGAAGCATTTTTTAACTAAGTCCTGCTGAGTCATTCATGAGTTTTTAGCCGCCTTGCTTCTTCTCACAGACTCTCTACTCTCATGCCA
+
BCCCCCCFCFFFGGGGGGGGGGGGGGHHGGGGGHHHGGHHHHHHHHHHHHHHHHHHHHHHHHHHHHHHHGHHGHGGHHHHHHHGGHHHHHHHHHHHHHHHHHHHHHHHHHHHHGGGGGGGGHHHHHHHGGGGGGGGGGGGGGGGGGFFFFFFFFFFFFFFFFFFFFFFFFFFFFFFFFFFFFFFFFFFFFFFFFFFFFFFFFFFFFFFFFFFFFFFFFFFFFFFFFFFFFFFFFFFFFFFFFFFFFFFFFF
@M05620:45:000000000-G6HP7:1:1101:21345:4245 1:N:0:186
AAACCAAGCAGACACTCACCGCTCCCTCGCCACAGGCCAATAGTTTGTCCTCACTGAGTTGGCAACAAGTGGCTGCTGTGGCTGCCATTTTTCTGGTGATGGCCATCAGCTCCGACGAGGTCAGCTGGGGGGCTTTCTTTGTGTAAGCAACGAGAAACCTGAAAGAAGCATTTTTTAACTAAGTCCTGCTGAGTCATTCATGAGTTTTTAGCCGCCTTGCTTCTTCTCACAGACTCTCTACTCTCATGCCA
+
@ABBBAA?AFFFGGGGGGGGEFGGGGHHGGGGGHHFFGHDHHHHHHHHHHHHHHHHHHHHHHHGHHHHHFGHGHGGHHHHHHHGGHHHHHHHHHHHHHGHHHHHHHHGHHHHHGGGGGGGGHHHHHHHGGGGGGGGGGGGGGGGGGFFFFFFFFFFFFFFFFFFFFFFFFFFFFFFFFFFFFFFFFFFFFFFFFFFFFFFFFFFFFFFFEFFFDCFDFFFFFFFFFFFFFFFEFFFFFFFFFFFFFFFFFF
@M05620:45:000000000-G6HP7:1:1101:12939:4267 1:N:0:186
AAACCAAGCAGACACTCACCGCTCCCTCGCCACAGGCCAATAGTTTGTCCTCACTGAGTTGGCAACAAGTGGCTGCTGTGGCTGCCATTTTTCTGGTGATGGCCATCAGCTCCGACGAGGTCAGCTGGGGGGCTTTCTTTGTGTAAGCAACGAGAAACCTGAAAGAAGCATTTTTTAACTAAGTCCTGCTGAGTCATTCATGAGTTTTTAGCCGCCTTGCTTCTTCTCACAGACTCTCTACTCTCATGCCA
+
CBCBCBCFCFFFGGGGGGGGGGGGGGHHGGGGGHHHGGHHHHHHHHHHHHHHHHHHHHHHHHHHHHHHHHHHGHGGHHHHHHHGGHHHHHHHHHHHHHHHHHHHHHHHHHHHHGGGGGGGGHHHHHHHGGGGGGGGGGGGGGGGGGFFFFFFFFFFFFFFFFFFFFFFFFFFFFFFFFFFFFFFFFFFFFFFFFFFFFFFFFFFFFFFFFFFFFFFFFFFFFFFFFFFFFFFFFFFFFFFFFFFFFFFFFF
@M05620:45:000000000-G6HP7:1:1101:20038:4285 1:N:0:186
AAACCAAGCAGACACTCACCGCTCCCTCGCCACAGGCCAATAGTTTGTCCTCACTGAGTTGGCAACAAGTGGCTGCTGTGGCTGCCATTTTTCTGGTGATGGCCATCAGCTCCGACGAGGTCAGCTGGGGGGCTTTCTTTGTGTAAGCAACGAGAAACCTGAAAGAAGCATTTTTTAACTAAGTCCTGCTGAGTCATTCATGAGTTTTTAGCCGCCTTGCTTCTTCTCACAGACTCTCTACTCTCATGCCA
+
DCCDDDCFCFFFGGGGGGGGGGGGGGHHGGGGGHHHGGHHHHHHHHHHHHHHHHHHHHHHHHHHHHHHHHHHGHGGHHHHHHHGGHHHHHHHHHHHHHHHHHHHHHHHHHHHHGGGGGGGFHHHHHHHGGGGGGGGGGGGGGGGGGFFFFFFFFFFFFFFFFFFFFFFFFFFFFHFFFFFFFFFFFHFFFFHFFFFFFFFFFFFFFFFFFFFFFFFFFFFHHHFHFFFFFFFFFFFFFFFFFFHFFFFFFF
@M05620:45:000000000-G6HP7:1:1101:12146:4294 1:N:0:186
CATCCTGACCCTGAAGTACCCCGGCTTGATTTCTGACATTAGATCGGAAGAGCACACGTCTGAACTCCAGTCACGGACATTTATCTCGTATGCCGTCTTCTGCTTGAAAAAAAAAAACAGCTCTCGGAGGTTATTTTGCATCGGTGAGCCAGACAGAATGATCCGATGAGGGGTGCGACACTATTTGAGGAAAGGAAGCACCTCTTTATTAAATTTACCTTTTAGCACTCGCCATTCCTACTCTACAGATC
+
3AAAAB4DFCCFGEGFBGGFGEEEAEEGFGDFGEGBEEGHHFD5AGEEAEHHHHHGFEHGEF5GFEGH3BAEGHFE@E/F@GH4DHDG?EFHF3E?ECF4GDEG3BGHFG0//B/<B/?0@111?A?CCC>GGFFD>1<DFHG.C..</C<CCEHHG/<0:;;0...AGF/:?:ADBB-;-C/0;BBB?/BBFFF./9E/FEF.9//;BFF/B;FBB/;/BFFFFFF///A?-.9;//;BF//:BB9/BFF
@M05620:45:000000000-G6HP7:1:1101:13813:4363 1:N:0:186
AAACCAAGCAGACACTCACCGCTCCCTCGCCACAGGCCAATAGTTTGTCCTCACTGAGTTGGCAACAAGTGGCTGCTGTGGCTGCCATTTTTCTGGTGATGGCCATCAGCTCCGAGGTCAGCTGGGGGGCTTTCTTTGTGTAAGCAACGAGAAACCTGAAAGAAGCATTTTTTAACTAAGTCCTGCTGAGTCATTCATGAGTTTTTAGCCGCCTTGCTTCTTCTCACAGACTCTCTACTCTCATGCCAGAA
+
BBAABBBFBFFCAGGGGGGGGGGEGGHHGGEEFHGHGGHEFHHGGFHGFFHHHHHHHHGGHHFGHHHFHDEFFFFGHFEGHHHGGHHFHGHFFHGHFGFFHHHHHHHHHHFHHGGGGFGEFGHHH/DGGGGGGGFGGBCBGFBFGGGGGGFFFFFFFFFFFFFFFFFFFFFFFFFFFFFFFFFFFFFFFFFFFFFFFFFFF9BFFFFFFFF;FFFFFFFFFFFFFEFBFFFFFFFFFFFFFFFFFFFFFFF
@M05620:45:000000000-G6HP7:1:1101:20910:4516 1:N:0:186
AAACCAAGCAGACACTCACCGCTCCCTCGCCACAGGCCAATAGTTTGTCCTCACTGAGTTGGCAACAAGTGGCTGCTGTGGCTGCCATTTTTCTGGTGATGGCCATCAGCTCCGACGAGGTCAGCTGGGGGGCTTTCTTTGTGTAAGCAACGAGAAACCTGAAAGAAGCATTTTTTAACTAAGTCCTGCTGAGTCATTCATGAGTTTTTAGCCGCCTTGCTTCTTCTCACAGACTCTCTACTCTCATGCCA
+
CCCCCCCFCFFFGGGGGGGGGGGGGGHHGGGGGHHHGGHHHHHHHHHHHHHHHHHHHHHHHHHHHHHHHGHHGHGGHHHHHHHGGHHHHHHHHHHHHHHHHHHHHHHHHHHHHGGGGGGGGHHHHHHHGGGGGGGGGGGGGGGGGGFFFFFFFFFFFFFFFFFFFFFFFFFFFFFFFFFFFFFFFFFFFFFFFFFFFFFFFFFFFFFFFFFFFFFFFFFFFFFFFFFFFFFFFFFFFFFFFFFFFFFFFFF
@M05620:45:000000000-G6HP7:1:1101:15531:4526 1:N:0:186
AAACCAAGCAGACACTCACCGCTCCCTCGCCACAGGCCAATAGTTTGTCCTCACTGAGTTGGCAACAAGTGGCTGCTGTGGCTGCCATTTTTCTGGTGATGGCCATCAGCTCCGACGAGGTCAGCTGGGGGGCTTTCTTTGTGTAAGCAACGAGAAACCTGAAAGAAGCATTTTTTAACTAAGTCCTGCTGAGTCATTCATGAGTTTTTAGCCGCCTTGCTTCTTCTCACAGACTCTCTACTCTCATGCCA
+
ABBBBBBFBFFFGGGGGGGGGGGGGGHHGGGGGHHHGGHHHHHHHHHHHHHHHHHGHHGHHHHGHHGHGGHHGHGGHHFGHGHGGHHHHHHHHHHHHHHHHHHHHHHHHHHHHGGGGGGGEHHHHHHHGGGGGGGGGGGGGGGGGGFFFFFFFFFFFFFFFFFFFFFFFFFFFFFFFFFFFFFFFFFFFFFFFFFFFFFFFFFFFFFFFFFFFFFFFFFFFFFFFFFFFFFFFFFFFFFFFFFFFFFFFFF
@M05620:45:000000000-G6HP7:1:1101:20916:4540 1:N:0:186
AAACCAAGCAGACACTCACCGCTCCCTCGCCACAGGCCAATAGTTTGTCCTCACTGAGTTGGCAACAAGTGGCTGCTGTGGCTGCCATTTTTCTGGTGATGGCCATCAGCTCCGACGAGGTCAGCTGGGGGGCTTTCTTTGTGTAAGCAACGAGAAACCTGAAAGAAGCATTTTTTAACTAAGTCCTGCTGAGTCATTCATGAGTTTTTAGCCGCCTTGCTTCTTCTCACAGACTCTCTACTCTCATACCA
+
AA1AA1ABAFBFCCFFGGGGEGEE?FHHEGEEEGF/FGAGHBGGFEDHHHHHHHFGFHFGHHHHHEHHHDFGFFEGCG1EFGF>FGHDGHHFBEEGHHHFBFGHHFHFHHHHHEGGEEGCFGHHHHGFA/CGGGEFFFFFGCCFGG;BFFF@EB-;/BFFFFFFFFFFFFFFBFF@EFFFFFBBBFFFFBBFAFF/BBFFF;BBFFFFEE//B-;@9-/BF/9FBFB9FFFFFFFFFFFFFFFEBFB/9B/
@M05620:45:000000000-G6HP7:1:1101:10050:4553 1:N:0:186
ATCTCTATCTCCTAAAAAGGAAGAAAGGGGGGGAAGATCGGAAGAGCACACGTCTGAACTCCAGTCACGGACATTTATCTCGTATGCCGTCTTCTGCTTGAAAAAAAAAAAAAAAAAACAAAAAAAACATTATAAAGTAAGAGTTATTATATAAATAAGTAAAAATACAATAAAATATAAAACATATTGTAGAATAACATATTTTTATATTCAACTTCGTATAATATAGTATATATTACACATTATTATAT
+
BBCCCFFFFFFFGGGGGGGGGGGGHHHHGGGGGGGGHHHHGGGGHHHHHHHGCHGGGGGGGGGGGGGGGGGGGGGGGGGGGGGGFFFFFFFFFFFFFFFFFFFFFFFFCF;;;:;9--....;.---..//://////////////////;///::/:;:/://:.//9/////////9//:/.//;9/////////////:////.///9///////.;/:////////////////////:////////
@M05620:45:000000000-G6HP7:1:1101:8109:4576 1:N:0:186
AAACCAAGAAGACATGAGGTCAGCTAGATCGGAAGAGCACACGTCTGAACTCCAGTCACGGACATTTATCTCGTATGCCGTCTTCTGCTTGAAAAAAAAAAAAAAAAATAGATAAAAAACAGATTCTAGAGTAATACCTAAGTATCAAAAAAAAAAAAAAGTATAAAGGAGAACTGAGACATGAACATGTAAAGAAATGTCAAATAGACTAATACTCACAACGATTAACATCAAGTTTTTTACAATATATT
+
CCCCCCCFFFFFGGGGGGGGGGHHHHHHHHHGGGGHHHHHHHGHHHG5GHHHHHHHHHHGGGGGHHHHHHHHHGGHHHHGFGHGHHHHHHHHHHFHFGGGG?>>><<<0<1?111111-..0011<000=00000000<=0/00000;00.-:-------.90000000:...0000000/00900000000000./000009000000000009090090.-.9..000000000000.-.000000;00
@M05620:45:000000000-G6HP7:1:1101:22177:4583 1:N:0:186
AAACCAAGCAGACACTCACCGCTCCCTCGCCACAGGCCAATAGTTTGTCCTCACTGAGTTGGCAACAAGTGGCTGCTGTGGCTGCCATTTTTCTGGTGATGGCCATCAGCTCCGACGAGGTCAGCTGGGGGGCTTTCTTTGTGTAAGCAACGAGAAACCTGAAAGAAGCATTTTTTAACTAAGTCCTGCTGAGTCATTCATGAGTTTTTAGCCGCCTTGCTTCTTCTCACAGACTCTCTACTCTCATGCCA
+
AAACBABFCFFFGGGGGGGGGGGGGGHHGGGGGGGHGGHHHHHHHHHHHHHHHHHHHGGHHHHFHHFHFDGGGHFGFHHFHHFGGHHHHHHHHHHHHHGFHFHHHHHGHHHHHGGGGGGGGHHHHHHHGGGGGGGGGFGGGGGFGGFFFFFFFFFDFFFFFFFFFFFFFFFFFFFFFFFFFFFFFFFFFFFFF9FBFFFFFFFFFFFFFEFFFFFFFFFFFFFFFFFFFFFFFFFFFFFFFFFFFFFFFFF
@M05620:45:000000000-G6HP7:1:1101:9262:4610 1:N:0:186
TACCTGTACTGGGGAAGCAATCGCCATTCCTACCCTAAAGATCGGAAGAGCACACGTCTGAACTCCAGTCACGGACATTTATATCGTATGCCGTCTTCTGCTTGAAAAAAAAAAAACACCGATGCAGAAAAAGACCCCACTGAACCCCGACAACAAAGTAGAGCAGATCACCCATGTCACTCTCGGCCGCCGCATGTACCACTCCCGACCATTCCCCCTTCAATTTCTGACCGCATTGATTAATCAAATAT
+
AA3AAFFFFFFFGCCCEGGCAGFFDGGFHHHFBGHHBC3AFFHDDEAG2GFHHHG?GACFDGAFGFHFFBFGEDEGGF5FF54BF?FGFFBGE1EGEFHHGEFGGFBGA/E/BD/<?<0////?/1?1010>..0>.....0<GF...-----..../000000///;/0//..//;0;00;C09...--;---.99/////;9F...9;-;B///9;-A.////;//////--9.9;///////9/9///
@M05620:45:000000000-G6HP7:1:1101:21107:4650 1:N:0:186
AAACCAAGCAGACACTCACCGCTCCCTCGCCACAGGCCAATAGTTTGTCCTCACTGAGTTGGCAACAAGTGGCTGCTGTGGCTGCCATTTTTCTGGTGATGGCCATCAGCTCCGACGAGGTCAGCTGGGGGGCTTTCTTTGTGTAAGCAACGAGAAACCTGAAAGAAGCATTTTTTAACTAAGTCCTGCTGAGTCATTCATGAGTTTTTAGCCGCCTTGCTTCTTCTCACAGACTCTCTACTCTCATGCCA
+
CCCCCCBFCFFFGGGGGGGGGGGGGGHHGGGGGHHHGGHHHHHHHHHHHHHHHHHHHHHHHHHHHHHHHGHHGHGGHHHHHHHGGHHHHHHHHHHHHHHHHHHHHHHHHHHHHGGGGGGGFHHHHHHHGGGGGGGGGGGGGGGGGGFFFFFFFFFFFFFFFFFFFFFFFFFFFFFFFFFFFFFFFFFFFFFFFFFFFFFFFFFFFFFFFFFFFFFFFFFFFFFFFFFFFFFFFFFFFFFFFFFFFFFFFFF
@M05620:45:000000000-G6HP7:1:1101:21088:4654 1:N:0:186
AAACCAAGCAGACACTCACCGCTCCCTCGCCACAGGCCAATAGTTTGTCCTCACTGAGTTGGCAACAAGTGGCTGCTGTGGCTGCCATTTTTCTGGTGATGGCCATCAGCTCCGACGAGGTCAGCTGGGGGGCTTTCTTTGTGTAAGCAACGAGAAACCTGAAAGAAGCATTTTTTAACTAAGTCCTGCTGAGTCATTCATGAGTTTTTAGCCGCCTTGCTTCTTCTCACAGACTCTCTACTCTCATGCCA
+
ABBBBBBFBFFFGGGGGGGGGGGGGGHHGGGGGHHGGGHHHHHHHHHHHHHHHHHHHHFGHHGHHHFHHGHHGHGGHHHHHHHGGHHHHHHHHHHHHHHHHHHHHHHHHHHHHGGGGGGGGHHHHHHHGGGGGGGGGGGGGFBFFFBFFFFFFFDFFFFFFFBFFFFFFFFFFFFFFFFFFFEBBFFFFFFFFFBFFFFFFFFFBFFFFFFFFFFFFFFFFFFFFFFFFFFFFFFFFFFFFFFFFFFFFFF
@M05620:45:000000000-G6HP7:1:1101:21107:4667 1:N:0:186
AAACCAAGCAGACACTCACCGCTCCCTCGCCACAGGCCAATAGTTTGTCCTCACTGAGTTGGCAACAAGTGGCTGCTGTGGCTGCCATTTTTCTGGTGATGGCCATCAGCTCCGACGAGGTCAGCTGGGGGGCTTTCTTTGTGTAAGCAACGAGAAACCTGAAAGAAGCATTTTTTAACTAAGTCCTGCTGAGTCATTCATGAGTTTTTAGCCGCCTTGCTTCTTCTCACAGACTCTCTACTCTCATGCCA
+
AABABBBFBFFFGGGGGGGGGGGFGFHHGGGGGHHGGGGHHHHHHHHHHHHHHHHHHHHHHHHHHHHHHGGFGHGGHHHHHHHGGHHHHHHHHHHHHHHHHHHHHHHHHGHHHGGGGGGGGHHHHHHHGGGGGGGGGGGGGFGGGGFFFFFFEFFFFFFFFFFFFFFFFFFFFFFFFFFFFFFFFFFFFFFFFFFFFFFFFFFBFFFFFFBFFFFFFFFFFFFFFFFFFFFFFFFFFFFFFFFFFFFFFF/
@M05620:45:000000000-G6HP7:1:1101:13746:4672 1:N:0:186
AGATTACTGCAACAGTTCCCCCTGGACCTGGAAAAGTTTCTTGCCTGGCTTACAGAAGCTGAAACAACTGCCAATGTCCTACAGGATGCTACCCGTAAGGAAAGGCTCCTAGAAGACTCCAAGGGAGTAAAAGAGCTGATGAAACAATGGCAAGTAAGTCAGGCATTTCCGCTTTAGCACTCTTGTGGATCCAATTGAACAATTCTCAGCATTTGTACTTGTAACTGACAAGCCAGGGACAAAACAAAGAT
+
ABBCCFFFFFFFGGGFGGGGGGGGHHHHHHHHHHHHHHHHHHHHHHHHHHHHHHHHHHHHHHHHHGHHHHHHHHHHGHHHHHHHHGHHHHHHHHGFGGHHHHHHHHHHGHHHHHHHHHHHHGHGGHGGHFFHGGHHHHHHHHHHHHHHHHHFHGHHHHHHHHEFHHHHHHGGGGGHGEGHHHHHGHHGHGHHHHHHHHHHHHHHHHHHHEHHHHHHHHHHHHHHHHHGEFHHHGGGEGGGGGFGGGGGGGF
@M05620:45:000000000-G6HP7:1:1101:13730:4683 1:N:0:186
AGATTACTGCAACAGTTCCCCCTGGACCTGGAAAAGTTTCTTGCCTGGCTTACAGAAGCTGAAACAACTGCCAATGTCCTACAGGATGCTACCCGTAAGGAAAGGCTCCTAGAAGACTCCAAGGGAGTAAAAGAGCTGATGAAACAATGGCAAGTAAGTCAGGCATTTCCGCTTTAGCACTCTTGTGGATCCAATTGAACAATTCTCAGCATTTGTACTTGTAACTGACAAGCCAGGGACAAAACAAAGAT
+
AAAAA1@33D1@BGFFGFGGEEE00FHFGHFFFGGGGFHHF1FFHGHHEHGAFFFFBFGG1B11FBHGHFDHFHHEFGEHHHHHFHHGFE2DCGGFEEHFHHFFFHFGEEG1EGFBEFE>B1>F//E/F1BF1?<BG<1FGDGF<FHB1CFHHGHH>F@GH1GGHHHHHH/EEGFH1FGGCGGBF1<<GGF<G00=D<00=G<0<B0<0<0C0GCHHHHBC000;C00CGH.AE/CE..9.CCF?EGFGG0
@M05620:45:000000000-G6HP7:1:1101:13753:4689 1:N:0:186
AGATTACTGCAACAGTTCCCCCTGGACCTGGAAAAGTTTCTTGCCTGGCTTACAGAAGCTGAAACAACTGCCAATGTCCTACAGGATGCTACCCGTAAGGAAAGGCTCCTAGAAGACTCCAAGGGAGTAAAAGAGCTGATGAAACAATGGCAAGTAAGTCAGGCATTTCCGCTTTAGCACTCTTGTGGATCCAATTGAACAATTCTCAGCATTTGTACTTGTAACTGACAAGCCAGGGACAAAACAAAGAT
+
BCCCCFFFFFFFGGGGGGGGGGGGHHHHHHHHHHHHGHHHHHHHHHHHHHHHHHHHHHHHHHHHHHHHHHHHHHHHHHHHHHGHGGHHHHHHHHGFGGHHHHHHHHHHGHHHHHHHHHHHHGHGGHGFHGHHHGHHHHHHHHHHHHHHGGHHHGGHHHHHHHHHHHHHHHGGGGGHHHHHHHHHHGHGHHHHHHHHHHHHGHHHHHHFGHGHHHHHHHHHHHHGHHHHHHHHHGGGGGGGFGGGFGGGGGF
@M05620:45:000000000-G6HP7:1:1101:12265:4696 1:N:0:186
ATCTCTATCTCCTAAAAACCTGTTTAGATTTGGAGATAGACCTTCAGGTTTTTCATCATTTTCTGCATGAATTATACATTGACCACGTTCCAGCGTGGTCAGTTTGCAGCATTCTGTTATTTTGTTTGACAGAGTGTCTTGTTGAGAACATATGTAGGACATGATTTTTTCCTGCAACAGGGAAAATAAAGTATAAGTTTTAAAGATTTATTCTTTAATAAAGGATCTCAAAGCCAGCTTTAGAAAAAGGA
+
CDCCCFFFFFFFGGGGGGGGGGHHHHHHHHHHHHHHHHHHHHHHHHHHHHHGGHHHHHHHHHIHIHHHHHHHHHHHHHHHHGHHHHGGHHHHHHGFGGHHHHHHHHHHHHHHHHHHHHHHHHHHHHHHHHHHHHHHHHHHHHHHHHHHHHHHHHHHHHHHHHHHHHHHHGHHHHHHHHHHHGGHHHHHHHHHHHHHHGHHHHHHHHHHHHHHHHHHHHHHHHHHHHHHHGHGHHHHHGHHHHHHHGHGGGH
@M05620:45:000000000-G6HP7:1:1101:12426:4709 1:N:0:186
AAACCAAGCAGACACTCACCGCTCCCTCGCCACAGGCCAATAGTTTGTCCTCACTGAGTTGGCAACAAGTGGCTGCTGTGGCTGCCATTTTTCTGGTGATGGCCATCAGCTCCGACGAGGTCAGCTGGGGGGCTTTCTTTGTGTAAGCAACGAGAAACCTGAAAGAAGCATTTTTTAACTAAGTCCTGCTGAGTCATTCATGAGTTTTTAGCCGCCTTGCTTCTTCTCACAGACTCTCTACTCTCATGCCA
+
CCCCCCCFCFFFGGGGGGGGGGGGGGHHGGGGGHHHGGHHHHHHHHHHHHHHHHHHHHHHHHHHHHHHHHHHGHGGHHHHHHHGGHHHHHHHHHHHHHHHHHHHHHHHHHHHHGGGGGGGGHHHHHHHGGGGGGGGGGGGGGGGGGFFFFFFFFFFFFFFFFFFFFFFFFFFFFHFFFHHHFFFFFFFFFFFFFFFFFFFFFFFFFFFFFFFFFFFFFFFHFHFHFFFFFFFFFFFFFFHFFFFFFFFFFF
@M05620:45:000000000-G6HP7:1:1101:12262:4717 1:N:0:186
ATCTCTATCTCCTAAAAACCTGTTTAGATTTGGAGATAGACCTTCAGGTTTTTCATCATTTTCTGCATGAATTATACATTGACCACGTTCCAGCGTGGTCAGTTTGCAGCATTCTGTTATTTTGTTTGACAGAGTGTCTTGTTGAGAACATATGTAGGACATGATTTTTTCCTGCAACAGGGAAAATAAAGTATAAGTTTTAAAGATTTATTCTTTAATAAAGGATCTCAAAGCCAGCTTTAGAAAAAGGA
+
BCCCCFFFFFFFGGGGGGGGGGHHHHHHHHHHHHHHHHHHHHHHHHHHHHHGGHHHHGIHHIIIIHHHHHHHHGHGHHHHHHHHHHGHHHHHHHGGGGHHGHHHHHHHHHHHHHHHHHHHHHHHHHHHHHHHHHHHHHHHHHHHHHGHHHHHHHHHHHHHHHHHHHHHHGHHHHHHHHGHHGGGHHHGHGHHHHHHHHHHHHGHHHHHHGHHHHHHHGHGHHHHHHHHHHHGHHHGHGHHHGHHGGGFGGF
@M05620:45:000000000-G6HP7:1:1101:12426:4732 1:N:0:186
AAACCAAGCAGACACTCACCGCTCCCTCGCCACAGGCCAATAGTTTGTCCTCACTGAGTTGGCAACAAGTGGCTGCTGTGGCTGCCATTTTTCTGGTGATGGCCATCAGCTCCGACGAGGTCAGCTGGGGGGCTTTCTTTGTGTAAGCAACGAGAAACCTGAAAGAAGCATTTTTTAACTAAGTCCTGCTGAGTCATTCATGAGTTTTTAGCCGCCTTGCTTCTTCTCACAGACTCTCTACTCTCATGCCA
+
BBBBBABFBFFFGGGGGGGGGGGGGGHHGGGGGHHHGGHHGHFHHHHHHHHHGHHHHHHHHHHFFHHHHGHHGHGGHHHHHHHGGHHHHHHHHHHHHHHHHGHFHHHGHHHHGGGGGCDGFHHHHHHHGGGGGGGGGGGGGFFGFB9FBFFFFFFFFFFFFFFFFFFFFFFFFFFFFFFFFFFFFFFFFFFF?BFFFFFFFFBF/BFF?EFFFFFFFFFFFFFFFFFFFFFFBFFFFFFFFFFFFFFFFFF
@M05620:45:000000000-G6HP7:1:1101:20725:4787 1:N:0:186
AAACCAAGCAGACACTCACCGCTCCCTCGCCACAGGCCAATAGTTTGTCCTCACTGAGTTGGCAACAAGTGGCTGCTGTGGCTGCCATTTTTCTGGTGATGGCCATCAGCTCCGAGGTCAGCTGGGGGGCTTTCTTTGTGTAAGCAACGAGAAACCTGAAAGAAGCATTTTTTAACTAAGTCCTGCTGAGTCATTCATGAGTTTTTAGCCGCCTTGCTTCTTCTCACAGACTCTCTACTCTCATGCCAGAA
+
BBBBBBAFBFFFGGGGGGGGGGGGGGHHGGGGGHHHGGHHHHHGHHHHHHHHHHHHHHHGHFHHHHHHGGHHGHGGHHHHFHHGGHHHHHHHHHHHHHGHHHHHFHHHHHHHGGEGG?GBFGFHEFGGGGGGGGGGGGFGGGGGGGGF@;DDFFFFFFFFFFFFFFFFFFFFFFFFFFFFBFFFFFFFFFFEFBFFFFFFF9FFFFFFFFAD>FFFFFFFFFFFFFFFFFAFFFFFFFFFFFFFBFFFFFF
@M05620:45:000000000-G6HP7:1:1101:9046:4807 1:N:0:186
CATCCTGACCCTGAAGTACCCCGGCTTGATTTCTGACATTAGATCGGAAGAGCACACGTCTGAACTCCAGTCACGGACATTTATCTCGTATGCCGTCTTCTGCTTGAAAAAAAAAAAAATGTTGCTTACCAAGGCCCCTTTTAACCACCATACCAACAGAGTTAAGTTTACTCTCGTCAGGCTCAGTCAACTCTCATTCTTCCCCATTTCTTCTTCCATACATTATCTCCACGGCATGTTTTGTCACATTA
+
BBBBBFFFFFFFGGGGGGGGGGGGGGGFGGHHHFHGHHHHHHHHHHGGGGFHHHHFGEGGHFHFGHHFHFFFFHGGGGCHHGGHFFHEFFHGFHGEGHGHHHHFFHHHFGHGGGGB<</<11?11111<<110....<.0100<000...00//00..///00;0;0<00<0:00.9.../9.:B/99000;00:0000;00;///:000;;/////9//./;/;BF//:/.:-;--.:;F...///;/B/
@M05620:45:000000000-G6HP7:1:1101:10596:4855 1:N:0:186
TACCTGTACTGGGGAAGCAATCGCCATTCCTACCCTAAAGATCGGAAGAGCACACGTCTGAACTCCAGTCACGGACATTTATCTCGTATGCCGTCTTCTGCTTGAAAAAAAAAAAAAAGAAAAAAAAATGAAGAACGAAAGAAAACCTGGCAATAAAAATCATAGAGCGAAAAATGAAGAAATCATGTAAGGCAGAAAGAATGGATGCGCAACGGGTCTGAAGCTGAATTAATAAGCAACGTAAGTATAGT
+
CBBCCFFFFFFFGGGGGGFGGGGGGGGHHHHDFFGHHHGHGHHHGGGGHHHFHGFGHHHGHHHHHHHHHHHHGGGGGHHHHG@GHHGGHHHHGFGHGHHHHHHHGHGGHGCGGB<><//?01=?A@--.00=00//....././//./.../0000000.00000000-----..0000://0000000;00/.9./00/.000000/-.9----.9-//0:0000000000000000/.-:;..0000:0
@M05620:45:000000000-G6HP7:1:1101:10577:4855 1:N:0:186
TACCTGTACTGGGGAAGCAATCGCCATTCCTACCCTAAAGATCGGAAGAGCACACGTCTGAACTCCAGTCACGGACATTTATCTCGTATGCCGTCTTCTGCTTGAAAAAAAAAAAAACAGCTCTTTTTATTTTGCATCGGTGAGCCAGACAGAATGATCAGATGAGAGGAGCGAAACTATTTGAGGAAAGGAAGCACCTTTTAATTCCATTTACCTTTTAGCAATCGCCATTCCTACCCTAAAGATCGGCA
+
BBBBBFFFFFFFGGAEGGGBGCFDE2FHHHFHHHHH223BFHFHGGGEAFHBGHHGGGHG5AAFF33ADGEEEFGGGGGFEH4FGAF1?FG@EEEFFHHHHF@30BGGGE/<<B///</<?<?FB1FGGB<FG1><GF?.>.F0GGF..<</G/<=D0D00:0;CB0:A.:;D---;;BFB9BBEF0/99F//..9CAF0BB099///99BB9B//BF9//://;9...AEFFFF/FFFFB.//99/99--
@M05620:45:000000000-G6HP7:1:1101:18600:4884 1:N:0:186
CATCCTGACCCTGAAGTACCCCGGCTTGATTTCTGACATTAGATCGGAAGAGCACACGTCTGAACTCCAGTCACGGACATTTATCTCGTATGCCGTCTTCTGCTTGAAAAAAAAAAAAAAAAAAAATAAGAAAAGGAGCAGAAAACTAGAGGAGTACAAAAAAAAAAAAAGTAGAAAAAAGATAACATGAGGAAAGAAGATGAATAAGAATAAATACATAAAAAATAGGAGGACATGAATTGGTGAAAGTG
+
BABBCFFFFFFFGGGGGFGGGGGGGGGGHHHHHHHGHHHHHHHHHHGGGGHHHHHGHGGHHGGHHHHHHGHHFHGGGGGHHHGHGHHHGEGHHHGFGHGHHHHHHHGGHHGGGGGC>/<<<--<--.00000/:/./...///0//00000:..//0000..--9----9.000000/.-..000090000/;//././0000000009000009000000000-.0000/.../000000000.0009:0
@M05620:45:000000000-G6HP7:1:1101:10406:4904 1:N:0:186
TACCTGTACTGGGGAAGCGCACACGTCTGAACTCCAGTCACGGACATTTATCTCGTATGCCGTCTTCTGCTTGAAAAAAAAAAAAAAAATAAAAAAAAATGAAACAGATGAAAGAAAAGTAAAGGAGAAGAAAAAAAGAAAAGATAATGGAGAAAAACAAGTAAGATGAATGTTATTAGAAAATGGCAGAGGGATATGTTAAAGCTGTTATAAGAATTAGAAAAAGGAAATAATTATATAAATTCCAGCGT
+
BBABCFFFFFFFGGGGGGGGGGCHGGHHGHHHHHHGHHHHHGGGGGHHHHHGHHFBEGHHHGEGHGHHHHHHHGHHHHGGGGC>/////022222///-011111000111100<.///000000/.../0/;/.--..:///.0000000/0.0/..../000000000000000000000/000//......//000000000000000000:0:000000/...///00000:000000000000/-.
@M05620:45:000000000-G6HP7:1:1101:20755:4929 1:N:0:186
AAACCAAGCAGACACTCACCGCTCCCTCGCCACAGGCCAATAGTTTGTCCTCACTGAGTTGGCAACAAGTGGCTGCTGTGGCTGCCATTTTTCTGGTGATGGCCATCAGCTCCGACGAGGTCAGCTGGGGGGCTTTCTTTGTGTAAGCAACGAGAAACCTGAAAGAAGCATTTTTTAACTAAGTCCTGCTGAGTCATTCATGAGTTTTTAGCCGCCTTGCTTCTTCTCACAGACTCTCTACTCTCATGCCA
+
CCCCCCCFCFFFGGGGGGGGGGGGGGHHGGGGGHHHGGHHHHHHHHHHHHHHHHHHHHGHHHHHHHHHHGHHGHGGHHGHHHHGGHHHHHHHHHHHHHHHHHHHHHHHHHHHHGGFGGGGGHHHHHHHGGGGGGGGGGGGGGGGGGFFFFFFFFFFFFFFFFFFFFFFFFFFFFFFFFFFFFFFFFFFFFFFFFFFFFFFFFFFFFFFFFFFFFFFFFFFFFFFFFFFFFFFFFFFFFFFFFFFFFFBFFF
@M05620:45:000000000-G6HP7:1:1101:13095:4930 1:N:0:186
AGATTACTGCAACAGTTACCCCTGGACCTGGAAAAGTTTCTTGCCTGGCTTACAGAAGCTGAAACAACTGCCAATGTCCTACAGGATGCTACCCGTAAGGAAAGGCTCCTAGAAGACTCCAAGGGAGTAAAAGAGCTGATGAAACAATGGCAAGTAAGTCAGGCATTTCCGCTTTAGCACTCTTGTGGATCCAATTGAACAATTCTCAGCATTTGTACTTGTAACTGACAAGCCAGGGACAAAACAAAGAT
+
AAAAAF1FFFF1BGCB33BGGGGGHGHGHHHGHHG0FFHHGHGBHFHHHHHHHHFEHHHHHEGHHGHHBFFGFHHHDEFHHHHFHGHHEHHHHHGGGAGGGHHHGGGCFBGHHD11GHHGHFHEGEGFGHEFFFHHHHFHHFFFDGEED10FGFHGFH>FHHFHAFDGF1EFGGEHHGGBGHD1<1F.>C1FGHHHHFFGHHG<=<GHHFEHBGFFHFHGCGGHHHGGFHHFHFGGA9.;.AB?.:A9BC0
@M05620:45:000000000-G6HP7:1:1101:13087:4946 1:N:0:186
AGATTACTGCAACAGTTCCCCCTGGACCTGGAAAAGTTTCTTGCCTGGCTTACAGAAGCTGAAACAACTGCCAATGTCCTACAGGATGCTACCCGTAAGGAAAGGCTCCTAGAAGACTCCAAGGGAGTAAAAGAGCTGATGAAACAATGGCAAGTAAGTCAGGCATTTCCGCTTTAGCACTCTTGTGGATCCAATTGAACAATTCTCAGCATTTGTACTTGTAACTGACAAGCCAGGGACAAAACAAAGAT
+
CCCCCFFFFFFFGGGGGGGGGGGGHHHHHHHHGHHHGHHHHHHHHHHHHHHHHHHGHHHHHGHGHHHHHHHHGHHHHHHHHHGHHHHHHHHHHHGGGGHGHHHHHHHHGHHHHHHHHHHHHGHGGGGGHHHHHGHHHHHHHHGGHHHHHHHHGGHHGHHHHHHHGHHHHHGGGGGHHHHHHHHHHHHGHHHHGHHHHGGGGHHHHHHFHHGHGHHHGHHHHHHHHHHHHHHHHGGGGGGGGGGGGGGGGGC
@M05620:45:000000000-G6HP7:1:1101:13091:4963 1:N:0:186
AGATTACTGCAACAGTTCCCCCTGGACCTGGAAAAGTTTCTTGCCTGGCTTACAGAAGCTGAAACAACTGCCAATGTCCTACAGGATGCTACCCGTAAGGAAAGGCTCCTAGAAGACTCCAAGGGAGTAAAAGAGCTGATGAAACAATGGCAAGTAAGTCAGGCATTTCCGCTTTAGCACTCTTGTGGATCCAATTGAACAATTCTCAGCATTTGTACTTGTAACTGACAAGCCAGGGACAAAACAAAGAT
+
>3>AAFFFFFFFGGGGGFGGGGGGCHHHHHHFHHHHBGHHHHHHHHHHGHHHHHHHHHHHHGGHHHHHHHHHHHHHHHHHHHHGHFFHHHGHHHGFGGHHGFHGFHHHGHHGHGHHHHGHHFHGGHGFFGHHHGHHHHHHHFHHHHHHHHHFHGGHGHHHFHFHHHGHHGGGGGGHGGHHHHGHHFGFHHHHGHHHHHGHHHHHHHHHGHHHH:CGHGGFHGHHHHHHHGHHHGGGGGGGGFFGFEEFBF;
@M05620:45:000000000-G6HP7:1:1101:7167:4982 1:N:0:186
AGATTACTGCAACAGTTCCCCCTGGACCTGGAAAAGTTTCTTGCCTGGCTTACAGAAGCTGAAACAACTGCCAATGTCCTACAGGATGCTACCCGTAAGGAAAGGCTCCTAGAAGACTCCAAGGGAGTAAAAGAGCTGATGAAACAATGGCAAGTAAGTCAGGCATTTCCGCTTTAGCACTCTTGTGGATCCAATTGAACAATTCTCAGCATTTGTACTTGTAACTGACAAGCCAGGGACAAACCAAAGAT
+
3AABAFBDFFFFGGGFGDGGGGGFGF4GHHGGGHHHDGHHHHH5GHGEGHHHHFFFGHHHHHHHHHHHHHHHBGHHHEFGHGHHHFHHHHGHGHE?EFHGGHHHHGHHFFHHHHHFGHEGFGGEGEFEGHHHHFHHHFFGFGFF?FGHHEGHHGFHGGH2HG2FGHHH?FAGFGGHFFFDFHDGHHGDFGHHHHHHFHDBFGHDDGHGHGHHHHHHHHGF0;F0;CHCGFBGHGB.AEEAEFF..9EEFF;
@M05620:45:000000000-G6HP7:1:1101:7171:5001 1:N:0:186
AGATTACTGCAACAGTTCCCCCTGGACCTGGAAAAGTTTCTTGCCTGGCTTACAGAAGCTGAAACAACTGCCAATGTCCTACAGGATGCTACCCGTAAGGAAAGGCTCCTAGAAGACTCCAAGGGAGTAAAAGAGCTGATGAAACAATGGCAAGTAAGTCAGGCATTTCCGCTTTAGCACTCTTGTGGATCCAATTGAACAATTCTCAGCATTTGTACTTGTAACTGACAAGCCAGGGACAAAACAAAGAT
+
ABCCCFFFFFFFGGGGGGGGGGGFGHHHHHHHHHHHGHHHHHHHHHHHHHHHHHHHHHHHHHHHHGGHHHHHFGHHHHHHHHHHHGHHHHHHHHGFGGHHHGGGHHHHGHHHHHHFHHHHHHHGGHGGHHHHHGHHHHGHHGHHHHHHHHHHHGHHGHHHHHHHHHHHHHFGGGGHHHGHHHHHHHHGHHHHGHHHGHGHHHHHHHHGGGHHHHHHHHHHHHHHHHHGFFFHHGEFEGGGGGGGGGGGGGF
@M05620:45:000000000-G6HP7:1:1101:19169:5002 1:N:0:186
AGATTACTGCAACAGTTCCCCCTGGACCTGGAAAAGTTTCTTGCCTGGCTTACAGAAGCTGAAACAACTGCCAATGTCCTACAGGATGCTACCCGTAAGGAAAGGCTCCTAGAAGACTCCAAGGGAGTAAAAGAGCTGATGAAACAATGGCAAGTAAGTCAGGCATTTCCGCTTTAGCACTCTTGTGGATCCAATTGAACAATTCTCAGCATTTGTACTTGTAACTGACAAGCCAGGGACAAAACAAAGAT
+
BBBBBFFFFDFFGGGGGGGGGGGGHHHHHHHHHHHHHHHHGHHHHHHHHHHHHHHGHHHHHGHHHHHHHGHHHHHGGHHHHHHHGGHHHGHHHHGGEGHHHHHHGHHHGHHGHGHGGHHHHGHGCEGFGHHHHFHHHGHHHHFGHHHHGFHHHGHHHHHHHHHHGHHHHHGGGGGHHHHHHHHGHGHGHGHHHHHFHFFFFHHHHHHDGFGHGHHHHHHGHGGGHHGFGHHGEGGGG..CEGGGGGGGGGF
@M05620:45:000000000-G6HP7:1:1101:15500:5006 1:N:0:186
AGATTACTGCAACAGTTCCCCCTGGACCTGGAAAAGTTTCTTGCCTGGCTTACAGAAGCTGAAACAACTGCCAATGTCCTACAGGATGCTACCCGTAAGGAAAGGCTCCTAGAAGACTCCAAGGGAGTAAAAGAGCTGATGAAACAATGGCAAGTAAGTCAGGCATTTCCGCTTTAGCACTCTTGTGGATCCAATTGAACAATTCTCAGCATTTGTACTTGTAACTGACAAGCCAGGGACAAAACAAAGAT
+
AABBBFFFFFFFGGGGGGGGGGGGHHHHHHHHHHHHGHHHHHHHHHHGGHHHHHHHHHHHHHHHHHHHHHHHHHHHHHHHHHHHGFHHHHHHHHGGGGHHHHHHHHHHGHHHHHHFHHHHCBGGGAFEFHHHHGHHHHHHHGGHHHHHHHGGHGHHHHGHHHHHHHHHHHGGGGGHHHHHHHHHHGHGHHHHHHHHHHHHHHHHHHHHHFHHHHHHHHHHHHHHHGGHHHHHHGGGGGGGGGGGGGGGFGC
@M05620:45:000000000-G6HP7:1:1101:15481:5012 1:N:0:186
AGATTACTGCAACAGTTCCCCCTGGACCTGGAAAAGTTTCTTGCCTGGCTTACAGAAGCTGAAACAACTGCCAATGTCCTACAGGATGCTACCCGTAAGGAAAGGCTCCTAGAAGACTCCAAGGGAGTAAAAGAGCTGATGAAACAATGGCAAGTAAGTCAGGCATTTCCGCTTTAGCACTCTTGTGGATCCAATTGAACAATTCTCAGCATTTGTACTTGTAACTGACAAGCCAGGGACAAAACAAAGAT
+
AABBBBFF5D4FGGGGGGGGGGGGAGHHHHFHHHGHGHHHHHHHHHHHHHHFHHFHFFHHHHHHHHHHHHHHHHG3GHHHHHHGBHHHHH5GHHGE@EFHHHBGHGHHGHGHFGGHHHHHE33?A?E/G4G43?FGHHHHHGHHGHHFFFHHHGHHGHHHHBGHHHHHHHGFEGGHHHHHGHHGHFGDGEGHF0D0DGHHHHHFHHHHGHHHHHHHHHHGEFHHHHGGHHHAHFGFGGGGGG/FGGGGB/C
@M05620:45:000000000-G6HP7:1:1101:15505:5026 1:N:0:186
AGATTACTGCAACAGTTCCCCCTGGACCTGGAAAAGTTTCTTGCCTGGCTTACAGAAGCTGAAACAACTGCCAATGTCCTACAGGATGCTACCCGTAAGGAAAGGCTCCTAGAAGACTCCAAGGGAGTAAAAGAGCTGATGAAACAATGGCAAGTAAGTCAGGCATTTCCGCTTTAGCACTCTTGTGGATCCAATTGAACAATTCTCAGCATTTGTACTTGTAACTGACAAGCCAGGGACAAAACAAAGAT
+
BABCCFFFFFFFGGGGGGGGGGGGGHHHHHHHHHHHGHHHHHHHHHHHHHHHHGHGHHHHHGHHHHHHHHHHHHHHHHHHHHHHGFHHHHHHHHGFGGHHHGHHHHHHGHHHHHHHHHHHFGHGGFGGFHHHHGHHHHHHHHGHHHHHHGHGHGGGHHGHGGHHGHHHHHGGGGGHHHHHHHHHHGHGHHHHGHHHHHGHGHHHHHHHHHHHHHHHHHHHHHHHHHHGHHHHHGGGGGGGGFFFGGGGGGC
@M05620:45:000000000-G6HP7:1:1101:11906:5035 1:N:0:186
AAACCAAGCAGACACTCACCGCTCCCTCGCCACAGGCCAATAGTTTGTCCTCACTGAGTTGGCAACAAGTGGCTGCTGTGGCTGCCATTTTTCTGGTGATGGCCATCAGCTCCGACGAGGTCAGCTGGGGGGCTTTCTTTGTGTAAGCAACGAGAAACCTGAAAGAAGCATTTTTTAACTAAGTCCTGCTGAGTCATTCATGAGTTTTTAGCCGCCTTGCTTCTTCTCACAGACTCTCTACTCTCATGCCA
+
CCCCCBBFCFFFGGGGGGGGGGFGGGHHGGGGGHHHGGHHHHHGHHHHHHHHHHHHHHGHHHHHHHHHHHHHGHFFHHGGHHHGGHHHHHHHHHHHHHHHHHHHHHHHHHHHHGGGGGGGGHHHHHHHGGGGGGGGGGGGGGGGGGFFFFFFFFFFFFFFFFFFFFFFFFFFFFFFFFFFFFFFFFFFFFFFFFFFFFFFFFFFFFFFFFFFFFFFFFFFFFFFFFFFFFFFFFFFFFFFFFFFFFFFFFB
@M05620:45:000000000-G6HP7:1:1101:12088:5044 1:N:0:186
ATCTCTATCTCCTAAAAACCTGTTTAGATTTGGAGATAGACCTTCAGGTTTTTCATCATTTTCTGCATGAATTATACATTGACCACGTTCCAGCGTGGTCAGTTTGCAGCATTCTGTTATTTTGTTTGACAGAGTGTCTTGTTGAGAACATATGTAGGACATGATTTTTTCCTGCAACAGGGAAAATAAAGTATAAGTTTTAAAGATTTATTCTTTAATAAAGGATCTCAAAGCCAGCTTTAGAAAAAGGA
+
BCCCCFFFFFFFGGGGGGGGGGHHHHHHHHHHHHHHHHHHHHHHHHHHHHHGGHHHHHHHHHHHHHHHHHHHHHHHHHHHHGHHHHGHHHHHHHGGGGHHHHHHHHHHHHHHHHHHHHHHHHHHHHHHHHHHHHHHHHHHHHHHHHHGHHHHHHHGHHHHHHHHHHHHHGHHHHHHHHHHHGGHHHHHHHHHHHHHHGHHHHHHHHHHHGHHHHHHGGHHHGHHHHHHHGHGHHHHHGHHHHHHHHGHGGH
@M05620:45:000000000-G6HP7:1:1101:18551:5084 1:N:0:186
TACCTGTACTGGGGAAGCAATCGCCATTCCTACCCTAAAGATCGGAAGAGCACACGTCTGAACTCCAGTCACGGACATTTATCTCGTATGCCGTCTTCTGCTTGAAAAAAAAAAAAATCCAAAATATTAAACTATCTTATTCAACACTCTCAATTACTTCATACATTTCCGCTTTATCCCTCTTTTGCACCCACTTGAACAACTCTCAACCTTTTTACTTGTAACTGCCCAGCCCGGGACCAAACAACGAC
+
A?AABF@DDFFFGGFGGGGGGGGGGGFHHHHGHGHHFFFFFHHEFGEGHHGGHFGEBGCFFFFEHHFCGHHHGGFGFHGHHEFHHHGGHHHHG>EHGHHHHGHHFHGHGCGGGB/>/<1<F?1/1<1111111>1=F><111<>11>101><00=D00=<000<<DD00D.:::.0;;0;CCCC0000;09;AE.;09900/.;CFFF0/.;0;0:.=FC0/9/;B:/9./.:ADF-B-;D...:..;-.-
@M05620:45:000000000-G6HP7:1:1101:16517:5154 1:N:0:186
CATCCTGACCCTGAAGTACCCCGGCTTGATTTCTGACATTAGATCGGAAGAGCACACGTCTGAACTCCAGTCACGGACATTTATCTCGTATGCCGTCTTCTGCTTGAAAAAAAAAAAAAAAAAAAAAACAGATAACATAGAAGAATGCAAACGAACATGAGGATAACAGAGAAATGCAGACAGGCAGAGGAACAGCTACAAGCTTCAAACAATAAACGCCGTAATGTAGTGTAAATTAAAGATCATCGAAC
+
BBBCCFFFFFFFGGGGGFGGGGGGGGGGHGHHHHHFHGHHGHHHHHGGGGHHHGHFHGFGHGFHHHHHHGHHFGGGGGGHHHGHFHHHFDHHHHGEGHGHHHHHHHGGFGGGGCGC<<//-><<--::..:/0;0000000000/000000....-90000/0/00000/9/:0000000.//9.....;././/.000000.0000000..:0000.----..;0:099/00000000000000009/:.
@M05620:45:000000000-G6HP7:1:1101:11267:5181 1:N:0:186
AGATTACTGCAACAGTTCCCCCTGGACCTGGAAAAGTTTCTTGCCTGGCTTACAGAAGCTGAAACAACTGCCAATGTCCTACAGGATGCTACCCGTAAGGAAAGGCTCCTAGAAGACTCCAAGGGAGTAAAAGAGCTGATGAAACAATGGCAAGTAAGTCAGGCATTTCCGCTTTAGCACTCTTGTGGATCCAATTGAACAATTCTCAGCATTTGTACTTGTAACTGACAAGCCAGGGACAAAACAAAGAT
+
BBBBBFFFFFFFGGGGGGGGGGGGHHHHHHHGHHHHHHHHHHHHHHHHHHHHHHHHHHHHHHHHHHHHHHGHFHHHHHHHHHHHHHHHHHHHHHGGGGHGHGHGHHHHGHHHHHHHHHHHHGHGGGGGHHHHHGHHHHGHHHFHHGHFHHHHHGHHGHGHHHHHHHHHHHGGGGGHHHHHHHHGHFGGHHHHFHHHHFHFFHHFGHHGHBGHGHHHHHHGHFHHFHHFHHHFHGGGGGFGEGGGGGGGGGF
@M05620:45:000000000-G6HP7:1:1101:22655:5189 1:N:0:186
AAACCAAGCAGACACTCACCGCTCCCTCGCCACAGGCCAATAGTTTGTCCTCACTGAGTTGGCAACAAGTGGCTGCTGTGGCTGCCATTTTTCTGGTGATGGCCATCAGCTCCGACGAGGTCAGCTGGGGGGCTTTCTTTGTGTAAGCAACGAGAAACCTGAAAGAAGCATTTTTTAACTAAGTCCTGCTGAGTCATTCATGAGTTTTTAGCCGCCTTGCTTCTTCTCACAGACTCTCTACTCTCATGCCA
+
BCBCCBBFCFFFGGGGGGGGGGGGGGHHGGGGGHHHGGHHHHHHHHHHHHHHHHHHHHGHHHHGHHHHHHHHGHGGHHHHHHHGGHHHHHHHHHHHHHHHHHHHHHHGHHHHHGGFGGGGGHHHHHHHGGGGGGGGGGGGGGGGGGFFFFFFFFFFFFFFFFFFFFFFFFFFFFFFFFFFFFFFFFFFFFFFFBFFFFFFFFFFFFFFFFFFFFFFFFFFFFFFFFFFFFFFFFFFFFFFFFFFFFFFFFF
@M05620:45:000000000-G6HP7:1:1101:11251:5190 1:N:0:186
AGATTACTGCAACAGTTCCCCCTGGACCTGGAAAAGTTTCTTGCCTGGCTTACAGAAGCTGAAACAACTGCCAATGTCCTACAGGATGCTACCCGTAAGGAAAGGCTCCTAGAAGACTCCAAGGGAGTAAAAGAGCTGATGAAACAATGGCAAGTAAGTCAGGCATTTCCGCTTTAGCACTCTTGTGGATCCAATTGAACAATTCTCAGCATTTGTACTTGTAACTGACAAGCCAGGGACAAAACAAAGAT
+
A1AAAFFFFFF1FGFGGGGGGGGGGHHHGBF0GHCHHHHHHHHFHGHEFHHGHHGHFEHHGFFDGFEHHHHHB1BFFHGHBGFFHFHHHG2DGHGG/FCGFGF0CGHHFHHHHHHFHGHFHHFGCEFGHBGGDFBCHFBHGGBGHEHHHFGH<FGGGFFHHDFFAGHHHHGGGGF1?GHHHHHGF<FEHEGHF0DGHD0CGGBGFFHD0CFHHHBHGBC:CG::GHGBF0FGEEB.EC...C/AFG?FGGG
@M05620:45:000000000-G6HP7:1:1101:11294:5191 1:N:0:186
AGATTACTGCAACAGTTCCCCCTGGACCTGGAAAAGTTTCTTGCCTGGCTTACAGAAGCTGAAACAACTGCCAATGTCCTACAGGATGCTACCCGTAAGGAAAGGCTCCTAGAAGACTCCAAGGGAGTAAAAGAGCTGATGAAACAATGGCAAGTAAGTCAGGCATTTCCGCTTTAGCACTCTTGTGGATCCAATTGAACAATTCTCAGCATTTGTACTTGTAACTGACAAGCCAGGGACAAAACAAAGAT
+
>3AAAFFFFFFFGGGFGFFGGCCFDFGHHGFHCFHGGBHHHHHHHHEEFHHHHGFGGHHHGHGHFHHHHFHHHHHHFHFGGHBGFEGHHHHHHHGEEEHHFFHGHHHHGHHHHHHHHHHHGGHGGGGEBGHHHGHHFGH2GFDG2FGHGHEBGF@2FDGDFHGHEFHGFGFGG/?FFF111<FFH=CGFFGHHHFHHBGEGHHFHHHHGFHHH0GHCGHHFFGGFHHFGFGFHGGFFGEEEGGF9AEF/B;
@M05620:45:000000000-G6HP7:1:1101:11268:5204 1:N:0:186
AGATTACTGCAACAGTTCCCCCTGGACCTGGAAAAGTTTCTTGCCTGGCTTACAGAAGCTGAAACAACTGCCAATGTCCTACAGGATGCTACCCGTAAGGAAAGGCTCCTAGAAGACTCCAAGGGAGTAAAAGAGCTGATGAAACAATGGCAAGTAAGTCAGGCATTTCCGCTTTAGCACTCTTGTGGATCCAATTGAACAATTCTCAGCATTTGTACTTGTAACTGACAAGCCAGGGACAAAACAAAGAT
+
AABCCFFFFFFFGGGGGGGGGGGGHHHHHFGHHHHHHHHHHHHHHHHHHHHHHHHHHHHHHGHHHHHHHHHHHHHHHHHHHHHHHGHHHHHHHHGGGGHHHGHGHHHHGHHHHHHHHHHHHHHGGHGFFHHHHGHHHHHHHHGHHHHHHHHGHGGGHHFHFHHHHHHHHHGGGGGHHHHHHHHHHHHGHHHHGHHHHHHGHHHHHHHHDGHHGHHHHFGFHGHHHHHHGGFEHGGGGGGGGGGGGGFFGGB
@M05620:45:000000000-G6HP7:1:1101:22651:5210 1:N:0:186
AAACCAAGCAGACACTCACCGCTCCCTCGCCACAGGCCAATAGTTTGTCCTCACTGAGTTGGCAACAAGTGGCTGCTGTGGCTGCCATTTTTCTGGTGATGGCCATCAGCTCCGACGAGGTCAGCTGGGGGGCTTTCTTTGTGTAAGCAACGAGAAACCTGAAAGAAGCATTTTTTAACTAAGTCCTGCTGAGTCATTCATGAGTTTTTAGCCGCCTTGCTTCTTCTCACAGACTCTCTACTCTCATGCCA
+
AAAAABBFBFFFGGGGGGGGGGGGGGHHGGGGGHHEGGHHHHGHHHHHHHHHHHHHHHHGGGHHHHHHHGGFGHGGHHHHHHHGGHHHHHHHHHHHHHHHHHHHHHHHHHHHHCEFFFGCGHHHHHHHGGGGGCGGGGGGGGGGGGFFFFFFFFFFFFFFFFFFFFFFFFFFFFFFFFFFFFFFFFFFFFFFFBFFFFFFFFFF/FFFFFBFFFFFFFFFFFFFFFFFFFFFFFFFFFFFFFBFFFF/BFF
@M05620:45:000000000-G6HP7:1:1101:22757:5241 1:N:0:186
CATCCTGACCCTGAAGTACCCCGGCTTGATTTCTGACATTAGATCGGAAGAGCACACGTCTGAACTCCAGTCACGGACATTTATCTCGTATGCCGTCTTCTGCTTGAAAAAAAAAAAAAAAAAACGAACTAATCACACAACAGATATCCTACATAGATCCACAAGAGGCCTCATATTACCCACCCACACATTCCATCCCACCTCTGAGCCCCCCGCCCGTCCCTCCACGCCTTCCCCATACATACCCTTTC
+
BBBCCFFFFFFFGGGGGGGGGGGGGGGGHHHHHHHHHHHHHHHHHHGFGGHHHHHFHGHHHGHHHHHHHHHHFGGGGGGHHHHHGGHHGGHHGHGEEHGHHHHHHGHHGHHGGCGC><</<--<.-..-.000:0000....//0000000000000000;00../....0.00000000/0........0:00000..9....000009..--------..90/.//.;...0//9//9/000:/00/00
@M05620:45:000000000-G6HP7:1:1101:15643:5257 1:N:0:186
AGATTACTGCCACAGTTCCCCCTGGACCTGGAAAAGTTTCTTGCCTGGCTTACAGAAGCTGAAACAACTGCCAATGTCCTACAGGATGCTACCCGTAAGGAAAGGCTCCTAGAAGACTCCAAGGGAGTAAAAGAGCTGATGAAACAATGGCAAGTAAGTCAGGCATTTCCGCTTTAGCACTCTTGTGGATCCAATTGAACAATTCTCAGCATTTGTACTTGTAACTGACAAGCCAGGGACAAAACAAAGAT
+
>>AAAFFFBF1BFGGFGGGGGGGGCHHHHHHGGGHHHHHHHHGHHHHHHHHHHHHHHHHHHHHHHHHHHHHHHHHCHHHHFHHHFGGFGHDHHHGEGGHHEGGHFHFHGHHHHHHHHHHHBEGGF?EFHGHFHGHHHHGHHHEHHHHHHEHHHGHHHHGHHBCGHHHHHGGGGGGG1>GHHHHHHGHGFGHHG0GFHGHFFHHHHHGHHHHHHHHHHHHGGGHHHHHCGGHFHGGGGBEEE.CFGGFFFBF
@M05620:45:000000000-G6HP7:1:1101:20537:5274 1:N:0:186
CATCCTGACCCTGAAGTACCCCATTGAGCATGGCATCGTCACCAACTGGGACGACATGGAGAAGATCTGGCACCACACCTTCTACAACGAGCTGCGCGTGGCCCCGGAGGAGCACCCAGTGCTGCTGACCGAGGCCCCCCTGAACCCCAAGGCCAACAGAGAGAAGATGACTCAGGTGAGGCTCGGCCGACGCCCGTGCTCCTCCCGTCCTTTCCCCAGTCATTTTCTGCCCGGCTTGATTTCTGACATTA
+
BCCCCFFFFFFFGGGGGGGGGGGHHHHHHHHHHHHHHGHHHGHHHGHHHHHHGGGGGHHHHHHHHHHHHHHHHGHHHGGHHHHHHHHHGGGGGHHGGGGGGGHHGGGGGGGGHHHHGGHHHHHHHHHHHHGGGGGGGGGGGGHHHHGGGGHGHHGGGGGGGGGGGGGFGGGGGFFGGGGGGGGGFFFFFFFFFFFF@DFFFFFFFFFFFFFFFFFFFFFFFFFFFFFFFFFFFFFFFFFFFFFFFFFFFF0
@M05620:45:000000000-G6HP7:1:1101:23771:5285 1:N:0:186
AAACCAAGCAGACACTCACCGCTCCCTCGCCACAGGCCAATAGTTTGTCCTCACTGAGTTGGCAACAAGTGGCTGCTGTGGCTGCCATTTTTCTGGTGATGGCCATCAGCTCCGACGAGGTCAGCTGGGGGGCTTTCTTTGTGTAAGCAACGAGAAACCTGAAAGAAGCATTTTTTAACTAAGTCCTGCTGAGTCATTCATGAGTTTTTAGCCGCCTTGCTTCTTCTCACAGACTCTCTACTCTCATGCCA
+
CCCCCCCFCFFFGGGGGGGGGGGGGGHHGGGGGHHHGGHHHHHHHHHHHHHHHHHHHHHHHHHHHHHHHHHHGHGGHHHHHHHGGHHHHHHHHHHHHHHHHHHHHHHHHHHHHGGGGGGGGHHHHHHHGGGGGGGGGGGGGGGGGGFFFFFFFFFFFFFFFFFFFFFFFFFFFFFFFFFFFFFFFFFFFFFFFFFFFFFFFFFFFFFFFFFFFFFFFFFFFFFFFFFFFFFFFFFFFFFFFFFFFFFFFFF
@M05620:45:000000000-G6HP7:1:1101:12805:5342 1:N:0:186
CATCCTGACCCTGAAGTACCCCGGCTTGATTTCTGACATTAGATCGGAAGAGCACACGTCTGAGCTCCAGTCACGGACATTTATCTCGTATGCCGTCTTCTGCTTGAAAAAAAAAAAACCAAGTGAGAGAAAGCCCTGCTGACACCTTGGCAGTAACGTCAAACATTTAAGCTTTCTCCCTCTTGTGGATCCAATGTAACCCTTCTCAACATTTGTGCTACTTGCTGCACAGTGATGTAAACATCAAATAT
+
BBBABFFFFFFFGGGGGGGGGGGGGGFEHFHHHHHGHGHHFHHHHHGGGGHHHGHHHGFGHGHHHGHHHHHHHHGGGGGHHHHHFHHHEAHHHHGGGHGHHHHHHHGHEGHEGGCB>/////F111?11/?11<0>00.1<<F<0./00</0.<00=.<;..00:0<00000:;0;000///;0900.09;/000/0;000..9/009090/;0//./;//////://9/:.//////9////////////
@M05620:45:000000000-G6HP7:1:1101:14209:5344 1:N:0:186
AGATTACTGCAACAGTTCCCCCTGGACCTGGAAAAGTTTCTTGCCTGGCTTACAGAAGCTGAAACAACTGCCAATGTCCTACAGGATGCTACCCGTAAGGAAAGGCTCCTAGAAGACTCCAAGGGAGTAAAAGAGCTGATGAAACAATGGCAAGTAAGTCAGGCATTTCCGCTTTAGCACTCTTGTGGATCCAATTGAACAATTCTCAGCATTTGTACTTGTAACTGACAAGCCAGGGACAAAACAAAGAT
+
AAABBFFFFFFFGGGGGGGGGGGGHHHHHGGHHHHHFGHHHHHHHHGHHHHHHHHGHHHHHHGHHHHHHHHHHGHHHHHHHHHHFFHHHHHHHHGEGGHHHFGGHHHHGFGFHHHHHHHHFFHGGEFEFGHHHGHHHHGFGHHGGFEHHHHGHGGGFHGHFGHHHHHHHHGGGGGHGHFHHHHHHHHGHHGHGHHHHGHHGHHHHHHFHFFHHHHHHHHHHHGEHHHHHFGHHGGFGGGFGGFGFGGGGGC
@M05620:45:000000000-G6HP7:1:1101:9036:5354 1:N:0:186
AAACCAAGCAGACACTCACCGCTCCCTCGCCACAGGCCAATAGTTTGTCCTCACTGAGTTGGCAACAAGTGGCTGCTGTGGCTGCCATTTTTCTGGTGATGGCCATCAGCTCCGACGAGGTCAGCTGGGGGGCTTTCTTTGTGTAAGCAACGAGAAACCTGAAAGAAGCATTTTTTAACTAAGTCCTGCTGAGTCATTCATGAGTTTTTAGCCGCCTTGCTTCTTCTCACAGACTCTCTACTCTCATGCCA
+
CCCCCABFCFFFGGGGGGGGGGGGGGHHGGGGGHHHGGHHHGHHHHHHHHHHHHHHHHFGHGHHHHHHHHHHGHGGHHGHHHHGGHHHHHHHHHHHHHHHHHHHHHHHHHHHHGGGGGGGCGHHGHHHGGGGGGGGGGGGGGGGGGFFFFFFFFFFFFFFFFFFFFFFFFFFFFFFFFFFFFFFFFFFFFFFFBFFFFFFFFFFFFFFFFFFFFFFFFFFFFFFFFFFFFFFFFFFFFFFFFFFFFFFFFF
@M05620:45:000000000-G6HP7:1:1101:13349:5405 1:N:0:186
AAACCAAGCAGACACTCACCGCTCCCTCGCCACAGGCCAATAGTTTGTCCTCACTGAGTTGGCAACAAGTGGCTGCTGTGGCTGCCATTTTTCTGGTGATGGCCATCAGCTCCGAGGTCAGCTGGGGGGCTTTCTTTGTGTAAGCAACGAGAAACCTGAAAGAAGCATTTTTTAACTAAGTCCTGCTGAGTCATTCATGAGTTTTTAGCCGCCTTGCTTCTTCTCACAGACTCTCTACTCTCATGCCAGAA
+
CCCCCCCFCFFFGGGGGGGGGGGGGGHHGGGGGHHHGGHHHHHHHHHHHHHHHHHHHHHHHHHHHHHHHGHHGHGGHHHHHHHGGHHHHHHHHHHHHHHHHHHHHHHHHHHHHGGGGGHHHHHHHGGGGGGGGGGGGGGGGGGGGGGGGEFFFFFFFFFFFFFFFFFFFFFFFFFFFFFFFFFFFFFFFFFFFFFFFFFFFFFFFFFFFFFFFFFFFFFFFFFFFFFFFFFFFFFFFFFFFFFFBFFFFFF
@M05620:45:000000000-G6HP7:1:1101:19361:5413 1:N:0:186
TACCTGTACTGGGGAAGATCGGAAGAGCACACGTCTGAACTCCAGTCACGGACATTTATCTCGTATGCCGTCTTCTGCTTGAAAAAAAAAAACACATTTTCCCCCTCCTCCGCTCCCCTTTCTTCTTCACTACACCCCATTTATACTCAAGACCCACAAATCACACATCACTCATTCTCTGCTTATTCTACCCTCATTCCTCTCTTTTCATCCCCCCATTACCTTCTCTCCAGCCTTCTTCTCTGCCATTT
+
CCCCCFFFFFFFGGGGGGGGGGGFFHHHHHHHGGHHGHHHHHHHHHHHHGGGGGHHHHHGHHHFGHHHHGGGHGHHHHHHHFFHHHGGFEE///0/344B4B2B////2B2<?////<0011111<111?11?100<-.0>1>1111<0/00/<..<...000/0/;:000C0/00000:0:0000090000.0..0000009/000;0000;...--B/;//;:////;////://////:/:/9//://
@M05620:45:000000000-G6HP7:1:1101:13362:5421 1:N:0:186
AAACCAAGCAGACACTCACCGCTCCCTCGCCACAGGCCAATAGTTTGTCCTCACTGAGTTGGCAACAAGTGGCTGCTGTGGCTGCCATTTTTCTGGTGATGGCCATCAGCTCCGAGGTCAGCTGGGGGGCTTTCTTTGTGTAAGCAACGAGAAACCTGAAAGAAGCATTTTTTAACTAAGTCCTGCTGAGTCATTCATGAGTTTTTAGCCGCCTTGCTTCTTCTCACAGACTCTCTACTCTCATGCCAGAA
+
BABABABFBFCFGGGGGFGGGGGGGGGGEEGGGHHHEFDHHHHHHHHHHHHHHHHHHHHHHHHFGHHHH@EGGFGGHGHHHHFGGHHHHHHFGGHGFGFGFHHHHHHHHHHHHEEGCFHHFFHHHGGGGGGGGFGGGGGFFGBFFFGFGGFFFFFFFFFFFFFFFFFFFFFFFFFFFFFFBFBFFFFFFFBFFFFFFFFBF9B/BEF/FB.-BFFFFBFFFBBFFBFBFFFFFFFFFFFFFFFFBBBBFFF
@M05620:45:000000000-G6HP7:1:1101:10603:5500 1:N:0:186
TACCTGTACTGGGGAAGCAATCGCCATTCCTACCCTAAAGATCGGAAGAGCACACGTCTGAACTCCAGTCACGGACATTTATCTCGTATGCCGTCTTCTGCTTGAAAAAAAAAACCACAGCTCTCGGAGGTTATTTTGCATCGGTGAGCCAGACAGAATGATCCGATGAGGGGTGCGAAACTATTTGAGGAAAGGAAGCACCTTTTTATTAAATTTACCTTTTAGCAATCGCCATTCCTACCCTAAAGATC
+
BBBBBFFFFFFFGGGGGGGFGBFAEEFHHHDGHHHHGFFHGHFHGGEEBGHFGGHGGHHEGFADGAGBBDEHE1EFEHGBGHBGH1FAFFHFG>EAFHHHHF3BGGHHGE?EBC//??GFFFFHHDFD//EGF1?DGFHHHHG.C?FFGCGGFECGBGH000D0G?.C0:G.AABD@?-@BFFGGBFGEG0/:CFEG.EBB9BFFFFFFFFFEBFFFBFBFFFFFEFFFF.A..AFFFFBFAAF..9/BBB
@M05620:45:000000000-G6HP7:1:1101:24967:5545 1:N:0:186
AGATTACTGCAACAGTTCCCCCTGGACCTGGAAAAGTTTCTTGCCTGGCTTACAGAAGCTGAAACAACTGCCAATGTCCTACAGGATGCTACCCGTAAGGAAAGGCTCCTAGAAGACTCCAAGGGAGTAAAAGAGCTGATGAAACAATGGCAAGTAAGTCAGGCATTTCCGCTTTAGCACTCTTGTGGATCCAATTGAACAATTCTCAGCATTTGTACTTGTAACTGACAAGCCAGGGACAAAACAAAGAT
+
BBBBBFFFFFFFGGGGGGGGGGGGGHHHHHGGHHHHGHHHHHHHHHHHHHHHHHGHHHHHHHHHHHHHHHHHHHHHGHHHHHHHEFHHHHFHHHGGGGHHHHBGHHHHGHHHHHGHHHHHCFGGGEFGHHHHHGHHHHHHHBGHHHHHHHHHGGHHHHHHHHHHHHHHHHGGGGGHEHGHHHHHHHHGHHHHHHHHHHHHHHHHHHHHHHHHHCHHHHHHHHHFHHHHHHHHHGFFGGGGGGFGGGGGGGF
@M05620:45:000000000-G6HP7:1:1101:24949:5558 1:N:0:186
AGATTACTGCAACAGTTCCCCCTGGACCTGGAAAAGTTTCTTGCCTGGCTTACAGAAGCTGAAACAACTGCCAATGTCCTACAGGATGCTACCCGTAAGGAAAGGCTCCTAGAAGACTCCAAGGGAGTAAAAGAGCTGATGAAACAATGGCAAGTAAGTCAGGCATTTCCGCTTTAGCACTCTTGTGGATCCAATTGAACAATTCTCAGCATTTGTACTTGTAACTGACAAGCCAGGGACAAAACAAAGAT
+
?AABBFFFFFFFGGGGGGGGGGGGEHHHHHHHHHHHHHHHHHHHHHHHHHHHHHHHHHHHHHHHHHHHHHHHFHHHHHHHHHHHBFHHGHFHHHGEFGHHHHHGHGHHGHHHHH3FGHHHEFGFFHGGHHHHHGHHHHHHH3GHHHGHGGHGHGHHGHHGHHFHHHHHHHGGGGGHDGHHHHHHHHHGHHHHGHHHHHHHHHHHHHHHGHFHHHFHHGHHGHHHHHFGGFFGGGG?EGGGGGGGGEEGGGB
@M05620:45:000000000-G6HP7:1:1101:17361:5587 1:N:0:186
ATCTCTATCTCCTAAAAACCTGTTTAGATTTGGAGATAGACCTTCAGGTTTTTCATCATTTTCTGCATGAATTATACATTGACCACGTTCCAGCGTGGTCAGTTTGCAGCATTCTGTTATTTTGTTTGACAGAGTGTCTTGTTGAGAACATATGTAGGACATGATTTTTTCCTGCAACAGGGAAAATAAAGTATAAGTTTTAAAGATTTATTCTTTAATAAAGGATCTCAAAGCCAGCTTTAGAAAAAGGA
+
CCCCDFFFFFFFGGGGGGGGGGHHHHHHHHHHHHHHHHHHHHHHHHHHHHHGGHHHHIIHHHIIIHHHHHHHHHHHHHHHHHHHHHGHHHHHHHGGGGHHHHHHHHHHHHHHHHHHHHHHHHHHHHHHHHHHHHHHHHHHHHHHHHHHHHHHHHHHHHHHHHHHHHHHHGHHHHHHHHHHHGGHHHHHHHHHHHHHHHHHHHHHHHHHHHHHHHHHHHHHHHHHHHHHHHHHHHHHHGHHHHHHHHHHGGH
@M05620:45:000000000-G6HP7:1:1101:19711:5613 1:N:0:186
CATCCTGACCCTGAAGTACCCCGGCTTGATTTCTGACATTAGATCGGAAGAGCACACGTCTGAACTCCAGTCACGGACATTTATCTCGTATGCCGTCTTCTGCTTGAAAAAAAAAAAAAGATCTCGGAGGTTATTTTGCATCGGAGAGCCAGACAGAATGATCCGATGAGGGGTGCTAAACTATTCGCGGAAATGAAACACCACTCTATTACATTTCCCTTATAGCAATCACCATTCCTACCCTAACGATC
+
BBBBBFFFFFFFGGGGGGGGGGGGGGGGHHHHHGHHHHHHHHHHHHGGGGHHHHHGHGHHHGGHHGHHHGHHHHGGGGGHHHHHHHHHFGHHGHGFGHGGHHHHHHHHHHGEGGCC>/>//111<?F.-->F1<F1DDBD0DE..-=<.CH.GEB///000;:0...9F0/.-.-;00;9B00900;.9--==/99//;;.9..//;/;////;/:////:/;9////:;//.//;/;BB/.FF99...99
@M05620:45:000000000-G6HP7:1:1101:22263:5624 1:N:0:186
CATCCTGACCCTGAAGTACCCCGGCTTGATTTCTGACATTAGATCGGAAGAGCACACGTCTGAACTCCAGTCACGGACATTTATCTCGTATGCCGTCTTCTGCTTGAAAAAAAAAAAAAAAAATCATATATACATTCTTTGTGTAATAAACACAAAACTCATAAAAAACATTTATTAACTAAATCCTTAATATTCAAATCTTACTTTTTATCATCCTATATTCTTCTCACATACTCTCCACTCTACTGCCA
+
BBBCCFFFFFFFGGGGGGGGGGGGGGGGHHHHHHHGHHHHHHHHHHGEGGHHHHHHHGHHHGHHHHHHHHHHGGGGGGGHHHHHHHHHGFHGHHGFGHGGHHHHHHHHHHGGGFGD<>//--<0<0000000<00000000=//:<00;;:0.;....0:00:09;0-.;90;0000000;0000/90000;0;;0000//9////99;.////:///////////://;;///9////9///;/;/////
@M05620:45:000000000-G6HP7:1:1101:16789:5720 1:N:0:186
AAACCAAGCAGACACTCACCGCTCCCTCGCCACAGGCCAATAGTTTGTCCTCACTGAGTTGGCAACAAGTGGCTGCTGTGGCTGCCATTTTTCTGGTGATGGCCATCAGCTCCGACGAGGTCAGCTGGGGGGCTTTCTTTGTGTAAGCAACGAGAAACCTGAAAGAAGCATTTTTTAACTAAGTCCTGCTGAGTCATTCATGAGTTTTTAGCCGCCTTGCTTCTTCTCACAGACTCTCTACTCTCATGCCA
+
BBABB@AFBFFFFGGGGGGGEGEEEFHHGGEDFHFDGFEFFHFFHFHHHGGHHHHHGHGFHFFFHHHHHFFFFGEGHF@FFGHFGHHDGFHHFHFHEGFGHGHHHHHHHHFHHEGGGGGGDGHHHHHHFFGGGGEFGGFFGGGFFGFFFFFFFFFFFFFFFFFFFFFFFFFFFFFFFFFFFFFFFFFFFFFFFBFFFFFFFFFFBFFFEFFEFADFFFFFFFFFFFFFFFFFFFFFFFFFFFFFFFFFFFB
@M05620:45:000000000-G6HP7:1:1101:20565:5731 1:N:0:186
TACCTGTACTGGGGAAGCAATCGCCATTCCTACCCTAAAGATCGGAAGAGCACACGTCTGAACTCCAGTCACGGACATTTATCTCGTATGCCGTCTTCTGCTTGAAAAAAAAAAAAAAAAAAAATAAATCAACAATCGAAAAGAAGAGAAGAAAACAAAAAAAAGTCAAAAGGCGGTAGAATCAAAGGAAACAAGTGGGAAATAGTATAAGATAATACATAGTCTACACATATGAAGCTATAGATACAGCT
+
CCCCDFFFFFFFGGFGGGGGGGGGGGGHHHHHHHHHHHHHHHHHGGGGHHHHHHHGHHHGHHHHHHHHHHHHG1>>EGGBGGGHHHGGHHHHGEGHGHHHHHHHHHHHHGGGG>><<</-<---.0000;0::0.00../.-/../:./0/0////...9.---.000000/..---..:0000000//////./000..0.:00;0:;00000000000:0;09000/0000;:B000000000000000
@M05620:45:000000000-G6HP7:1:1101:21440:5807 1:N:0:186
AAACCAAGCAGACACTCACCGCTCCCTCGCCACAGGCCAATAGTTTGTCCTCACTGAGTTGGCAACAAGTGGCTGCTGTGGCTGCCATTTTTCTGGTGATGGCCATCAGCTCCGACGAGGTCCGCTGGGGGGCTTTCTTTGTGTAAGCAACGAGAAACCTGAAAGAAGCATTTTTTAACTAAGTCCTGCTGAGTCATTCATGAGTTTTTAGCCGCCTTGCTTCTTCTCACAGACTCTCTACTCTCATGCCA
+
BBBBBBAFBFFFGGGGGGGGGGGGGGHHFGGFGGB2FFFHGEGHHHHHHHHHHHHHFHHHHGHHHHGFHHGHGHGGH3FCHGHFGHCGHHHHHHGHHHHHHEHHFHHHHHHHHEEGE@CFDH2BCGGGCGGGGGGGFFGFBFFFBFFFBFF-EDDFFFFFFF/BFFFFFFFFFFFFABFF/:/9;BFFFFFEA9;FFFF/BB/:FFFFFEFFFDFFFFFFFFFFFFFFFFFF/AFFFFFFFFFFFFFFFF/
@M05620:45:000000000-G6HP7:1:1101:16512:5809 1:N:0:186
AGATTACTGCAACAGTTCCCCCTGGACCTGGAAAAGTTTCTTGCCTGGCTTACAGAAGCTGAAACAACTGCCAATGTCCTACAGGATGCTACCCGTAAGGAAAGGCTCCTAGAAGACTCCAAGGGAGTAAAAGAGCTGATGAAACAATGGCAAGTAAGTCAGGCATTTCCGCTTTAGCACTCTTGTGGATCCAATTGAACAATTCTCAGCATTTGTACTTGTAACTGACAAGCCAGGGACAAAACAAAGAT
+
CCCCCFFFFFFFGGGGGGGGGGGGHHHHHHHHHHHHGHHHHHHHHHHHHHHHHHHHHHHHHHHHHHHHHHHHHHHHHHHHHHGHHGHHHHHHHHGGGGHHHHHHHHHHGHHHHHHHHHHHHHHGGHGGHHHHHGHHHHGHHHHHHHHHHHHHHGGHHHHHHHHHHHHHHHGGGGGHHHGHHHHHHHHGHHHHHHHHHGHGGHHHHHHHHHHHHHHHHHHHHHHGHHHHHHHHHGFGGGGGGGGGGGGGGGB
@M05620:45:000000000-G6HP7:1:1101:16609:5811 1:N:0:186
AGATTACTGCAACAGTTCCCCCTGGACCTGGAAAAGTTTCTTGCCTGGCTTACAGAAGCTGAAACAACTGCCAATGTCCTACAGGATGCTACCCGTAAGGAAAGGCTCCTAGAAGACTCCAAGGGAGTAAAAGAGCTGATGAAACAATGGCAAGTAAGTCAGGCATTTCCGCTTTAGCACTCTTGTGGATCCAATTGAACAATTCTCAGCATTTGTACTTGTAACTGACAAGCCAGGGACAAAACAAAGAT
+
BCCCCFFFFFFFGGGGGGGGGGGGHHHHHHHHHHBHHHHHHHHHHHHHHHHHHGHHHFGHHFHFHHHHHHHHHHHHHHHHHHHHHHHHHHHHHHGGGGHHHHHHHHHHGHHHHHHHHHHHHGHGGHGGHHFHGGHHHHHHHHHHHHHGHHHHHGHBHHHHHHEHHHHHHHGGGGGGGHHHHHHHHHHGHHHHHHHHHHHHHHHHHHHHHHHGHHHHHGHHHHHFHHFHGHCFHGF?E?FGGGG.CGEFGGF
@M05620:45:000000000-G6HP7:1:1101:15945:5811 1:N:0:186
ATCTCTATCTCCGAAAAAGGAAGAAAGGGGAGGGAAGATCGGAAGAGCACACGTCTGAACTCCAGTCACGGACATTTATCTCGTATGCCGTCTTCTGCTTGAAAAAAAAAAAACAACTCCCATTTCTTAACCAATCTTATTAACCCATTTCAATTCATTCAGTCCTTGCCGCTTTCTCACTCTTTTTTATCCAATTCACCCATTCTCCGCATTTGTACTTGTACCTTACAAGCCAGTTACCAACCAACGAT
+
BCCCBFFFFFFFGGGFFGGGGGHHHHHHGGGGGGGHGHHHGGGGGHHGHHFHGGHHGFHHHHHHHHHHHGGGGGHHHHGFHHGGFHHHHGEGGFHHGHHHHGHHFFEB@@B/<</</11<.>11111=11111.1<=<0=D0000<<C00=0000:000;;:00:0;0//-:;..0000;0009000-9;B00090000:.9/;//:/.:-.;/;B//9:/;B////99B//9./:B//:/;;9.;....:
@M05620:45:000000000-G6HP7:1:1101:21424:5826 1:N:0:186
AAACCAAGCAGACACTCACCGCTCCCTCGCCACAGGCCAATAGTTTGTCCTCACTGAGTTGGCAACAAGTGGCTGCTGTGGCTGCCATTTTTCTGGTGATGGCCATCAGCTCCGACGAGGTCAGCTGGGGGGCTTTCTTTGTGTAAGCAACGAGAAACCTGAAAGAAGCATTTTTTAACTAAGTCCTGCTGAGTCATTCATGAGTTTTTAGCCGCCTTGCTTCTTCTCACAGACTCTCTACTCTCATGCCA
+
BBBBBBBFBFFFGGGGGGGGGGGGGGHHGGGGGHHHGGHHHHHHHHHHHHHHHHHHHHHHHHHGHHHHHHHHGHGGHHHHHHHGGHHHHHHHHHHHHHGHHHHHHHHHHHHHHGGGGGGGGGHHHHHHGGGGGGGGGGGGGGGGGGFFFFFFFFFFFFFFFFFFFFFFFFFFFFFFFFFFFFFFFFFFFFFFFFFFFFFFFFFFFFFFFFFFFFFFFFFFFFFFFFFFFFFFFFFFFFFFFFFFFFFFFF/
@M05620:45:000000000-G6HP7:1:1101:16601:5836 1:N:0:186
AGATTACTGCAACAGTTCCCCCTGGACCTGGAAAAGTTTCTTGCCTGGCTTACAGAAGCTGAAACAACTGCCAATGTCCTACAGGATGCTACCCGTAAGGAAAGGCTCCTAGAAGACTCCAAGGGAGTAAAAGAGCTGATGAAACAATGGCAAGTAAGTCAGGCATTTCCGCTTTAGCACTCTTGTGGATCCAATTGAACAATTCTCAGCATTTGTACTTGTAACTGACAAGCCAGGGACAAAACAAAGAT
+
BBBBBFFFFF4BFGGGGGGGGGGGHHHHHHHHHHHHGHHHHHHHHHHHHHHHHHHHHHHHHHHHHHHHHHHFGF3355AAB3FCB1@3?5@@2??1/B13@?F1FF@FFHH@@FHH3B33F3F?/F<<F4B??F?BGBG2GDGDDFGHHBGF2<GD222FGD2FCG1G1<<A//<F11111>111>1.111FGBGHHBGHB/0D<0D0G/=00:0:;0;0::<CC00;:CC:.C/C...9.;FA.E99/99
@M05620:45:000000000-G6HP7:1:1101:18652:5869 1:N:0:186
AAACCAAGCAGACACTCACCGCTCCCTCGCCACAGGCCAATAGTTTGTCCTCACTGAGTTGGCAACAAGTGGCTGCTGTGGCTGCCATTTTTCTGGTGATGGCCATCAGCTCCGACGAGGTCAGCTGGGGGGCTTTCTTTGTGTAAGCAACGAGAAACCTGACAGAAGCATTTTTTAACTAAGTCCTGCTGAGTCATTCATGAGTTTTTAGCCGCCTTGCTTCTTCTCACAGACTCTCTACTCTCATGCCC
+
AAAAAA1CACFFGGGGGFGG0EEGGGHHEFG0E0BEFG//F1GHHHHHHHHHHHHH1FGGFHHGHHHHHGHHFHFGH1FBFGHCFH1GHHHHHHFHHH1GHHHH1GHDHHHHHF/EE/BCAG1FGHHHGGGGGGGGGGGGFFGG0CBFFFF@FFBFFFFFFF/BFFFFFFFFFFF?E/FFFFFFFFFFFFFFFFFFFFFFB9BFFFFFFEFFFF@@FFFFFFFFFFFF/BB//;FFFFFFFFFFFFFBFF/
@M05620:45:000000000-G6HP7:1:1101:18658:5889 1:N:0:186
AAACCAAGCAGACACTCACCGCTCCCTCGCCACAGGCCAATAGTTTGTCCTCACTGAGTTGGCAACAAGTGGCTGCTGTGGCTGCCATTTTTCTGGTGATGGCCATCAGCTCCGACGAGGTCAGCTGGGGGGCTTTCTTTGTGTAAGCAACGAGAAACCTGAAAGAAGCATTTTTTAACTAAGTCCTGCTGAGTCATTCATGAGTTTTTAGCCGCCTTGCTTCTTCTCACAGACTCTCTACTCTCATGCCA
+
ABBBCCCFBFFFGGGGGGGGGGGGGGHHGGGGGHHHGGHHHGHHHHHHHHHHHHHHHHHHHHHHHHHHHHHHGHGGHHHHHHHGGHBGHHHHHHHHHHEGHHHHGHHHHHHHHGGGGGGGGHGHHHHHGGGGGGGGGGGGGGGGGGFFFFFFFFFFFFFFFFBFFFFFFBFFFFFFEFFFFFFFFFFFFFFFFFFFFFFFFFFFFFFFFFFFFFFFFFFFFFFFFFFFFFFFFFFFFFFFFFFFFFFFFF/
@M05620:45:000000000-G6HP7:1:1101:16524:5900 1:N:0:186
AAACCAAGCAGACACTCACCGCTCCCTCGCCACAGGCCAATAGTTTGTCCTCACTGAGTTGGCAACAAGTGGCTGCTGTGGCTGCCATTTTTCTGGTGATGGCCATCAGCTCCGACGAGGTCAGCTGGGGGGCTTTCTTTGTGTAAGCAACGAGAAACCTGAAAGAAGCATTTTTTAACTAAGTCCTGCTGAGTCATTCATGAGTTTTTAGCCGCCTTGCTTCTTCTCACAGACTCTCTACTCTCATGCCA
+
BBABBBAFBFFFGGGGGFGGGGGGGGHHGGGGGFHHGGEHHFHHHHHHHHHHHHHHHHHHHHHHGHHHHHHHGHGGHFGHHHHGGHFHHHHHHHHHHHFHHHHHHHHGHHHHHGGGGGGGGGFHHHHHGGGGGGGGGGGGGGGGGFFFFFFFFFFFFFFFFFFFFFFFFFFFFFFFFFFFEFFFFFFFFFFFFFFFFFFFFFFFFFFFFFFFFFFFFFFFFFFFFFFFFFFFFFFFFFFFFFFFFFFFFF/
@M05620:45:000000000-G6HP7:1:1101:18744:5955 1:N:0:186
AGATTACTGCAACAGTTCCCCCTGGACCTGGAAAAGTTTCTTGCCTGGCTTACAGAAGCTGAAACAACTGCCAATGTCCTACAGGATGCTACCCGTAAGGAAAGGCTCCTAGAAGACTCCAAGGGAGTAAAAGAGCTGATGCAACAATGGCAAGTAAGTCAGGCATTTCCGCTTTAGCACTCTTGTGGATCCACTTGAACAATTCTCAGCATTTGTACTTGTAACTGACAAGCCAGGGACAAAACAAAGAT
+
A11AAFFFDF1BFGFGGGGGGGGFEHHHHGGBABFHHHHHHHHHHHHHHHHCHHGHHGGHHFGFHHHHHHHH1FGGHHHH2GGFHFGGHH2FHHGG/>GHHF0GGGHHGHHHFFHFGHHH1>>F?/EEH1B>G<GGHH<GH1BFHFFHHHHHHGHHHHHHHHHHFHHHHHGGGGGD<GHHHHHHHHHGHHHHH/DGHFFG0GGHHHHHHHHHHHHHHFHHHHHHHHHFHHHHHGGGGGGG.F/CGGGGG/C
@M05620:45:000000000-G6HP7:1:1101:8146:5998 1:N:0:186
AGATTACTGCAACAGTTCCCCCTGGACCTGGAAAAGTTTCTTGCCTGGCTTACAGAAGCTGAAACAACTGCCAATGTCCTACAGGATGCTACCCGTAAGGAAAGGCTCCTAGAAGACTCCAAGGGAGTAAAAGAGCTGATGAAACAATGGCAAGTAAGTCAGGCATTTCCGCTTTAGCACTCTTGTGGATCCAATTGCACAATTCTCAGCATTTGTACTTGTAACTGACAAGCCAGGGACAAAACAAAGAT
+
?AAABFFFFF@FGGGGGGGGGGGGHHHHGHHHHHHHHHHHHGHHHHFHHHHHHHHHHHHHHHGHHFEGHHHHGHHHHHHHHHHHHHHHHHHHHHGEFGHHHBGFHHHHGHHHHHHHHHHGHGHGGEGEHHHHHGHHHHHHH3FFHHHG2CGHHGHHGHHHHHFHEHHHGHGGGGGH1?GFHHHHFHHGDGHGFHHHG0DF<CGHFHGGHHBGGHHGGCHGHHGFHHH0CFFGHFGGGGGG?A/.9ACFGGG
@M05620:45:000000000-G6HP7:1:1101:8148:6021 1:N:0:186
AGATTACTGCAACAGTTCCCCCTGGACCTGGAAAAGTTTCTTGCCTGGCTTACAGAAGCTGAAACAACTGCCAATGTCCTACAGGATGCTACCCGTAAGGAAAGGCTCCTAGAAGACTCCAAGGGAGTAAAAGAGCTGATGAAACAATGGCAAGTAAGTCAGGCATTTCCGCTTTAGCACTCTTGTGGATCCAATTGAACAATTCTCAGCATTTGTACTTGTAACTGACAAGCCAGGGACAAAACAAAGAT
+
BABBBFFFFFFFGGGGGGGGGGGGHHHHHHHHHHHHHHHHHHHHHHHHHHHHHHHHHHHHHHHHHHHHHHHHHHHHHHHHHHHHHHHHHHHHHHGGGGHHHHHHHHHHGHHHHHHHHHHHHHHGGGGGHHHHHGHHHHGHH?GHHHHHHHHHHGHHHHHHHHHHHHHHHHGGGGGHDGHHHHHHHGHGHHHHGFHHHGFHFHHHHHHHHHGHHHHHHHHGHHHGHHHHHHHHHGGGGGGGEGGGGGGGGGG
@M05620:45:000000000-G6HP7:1:1101:23402:6023 1:N:0:186
CATCCTGACCCTGAAGTACCCCATTGAGCATGGCATCGTCACCAACTGGGACGACATGGAGAAGATCTGGCACCACACCTTCTACAACGAGCTGCGCGTGGCCCCGGAGGAGCACCCAGTGCTGCTGACCGAGGCCCCCCTGAACCCCAAGGCCAACAGAGAGAAGATGACTCAGGTGAGGCTCGGCCGACGCCCGTGCTCCTCCCGTCCTTTCCCCAGTCATTTTCTGCCCGGCTTGATTTCTGACATTA
+
DDDDDFFFFFFFGGGGGGGGGGGHHHHHHHHHHHHHHGHHHGHHHGHHHHHHGGGGGHHHHHHHHHHHHHHHHGHHHGGHHHHHHHHHGGGGGHHGGGGGGGHHGGGGGGGGHHHHGGHHHHHHHHHHHHGGGGGGGGGGGGHHHHGGGGHGHHGGGGGGGGGGGGGGGGGGGGGGHGGGGGGGFFFFFFFFFFFF@FFFFFFFFFFFFFFFFFFFFFFFFFFFFHHFFFFFBFFFFFAFFFFFFFFFFF0
@M05620:45:000000000-G6HP7:1:1101:23419:6034 1:N:0:186
CATCCTGACCCTGAAGTACCCCATTGAGCATGGCATCGTCACCAACTGGGACGACATGGAGAAGATCTGGCACCACACCTTCTACAACGCGCTGCGCGTGGCCCCGGAGGAGCACCCAGTGCTGCTGACCGAGGCCCCCCTGAACCCCAAGGCCAACAGAGAGAAGATGACTCAGGTGAGGCTCGGCCGACGCCCGTGCTCCTCCCGTCCTTTCCCCAGTCATTTTCTGCCCCGCTTGATTTCTGACCTTA
+
>AAA1F1FF1BFGGG1FAEDAAEBAFGFGE110BFHEFHCHCFAFEC0FHHHAEGEG1C1BFCAGDG211BFGCHHGEEE1EDHHFD@>/>>EGE/@EEGE?CGCCCGGCCEEC0/?/C?11F1<FCDCB<-<A@FA-::AFH0GHCG?..:CAEEA.;FBF..CFBFGGFF0;0FFBFF-9-A@=-99@--;9;-@--9B/FB/-A--;A/BFFF-:-/;F///;////9:-;-9-AAB/9B///9/;F/
@M05620:45:000000000-G6HP7:1:1101:18068:6038 1:N:0:186
AAACCAAGCAGACACTCACCGCTCCCTCGCCACAGGCCAATAGTTTGTCCTCACTGAGTTGGCAACAAGTGGCTGCTGTGGCTGCCATTTTTCTGGTGATGGCCATCAGCTCCGACGAGGTCAGCTGGGGGGCTTTCTTTGTGTAAGCAACGAGAAACCTGAAAGAAGCATTTTTTAACTAAGTCCTGCTGAGTCATTCATGAGTTTTTAGCCGCCTTGCTTCTTCTCACAGACTCTCTACTCTCATGCCA
+
CCBBCCBFBFFFGGGGGGGGGGGGGGHHGGGGGHHHGGHHHHHHHHHHHHHHHHHHHHHHHHHHHHHHHHHHGHGGHHHHHHHGGHHHHHHHHHHHHHGHHHHHHHHHHHHHHGGGGGGGGHHHHHHHGGGGGGGGGGGGGGGGGGFFFFFFFFFFFFFFFFFFFFFFFFFFFFFFEFFFFFFFFFFFFFFFFFFFFFFFFFFFFFFFFFFFFDFFFFFFFFFFFFFFFFFFFFFFFFFFFFFFFFFFFFB
@M05620:45:000000000-G6HP7:1:1101:7907:6057 1:N:0:186
CATCCTGACCCTGAAGTACCCCGGCTTGATTTCTGACATTAGATCGGAAGAGCACACGTCTGAACTCCAGTCACGGACATTTATCTCGTATGCCGTCTTCTGCTTGAAAAAAAAAAAAAAATTATAGAAAGAGGGGGGTGTGGTTGTTTTGATCGTTGTAGTCTAGAATAAAGTAATATGTAGGGGTGATTTTGTACGTGCATCAATGAGAGGTGAGATTTGGTTGGTGTAAGATTGTTTGGATTAAATGG
+
ABBABFFFFFFFGFGGGGGGGGGGFGGGHHHHGFGDFFGHHHHHHGFFFGFGHHHHHGHHHGGFHHGHHHHHHHGGGEFHHGGH4FHHGGFHGHGEEHGFGHFHHHFFFHHG//B<<///-0<1111111100..---9--...:...;...//.:...9/;///////9//////9/9/;///...-./////.//.9...//////////././.9/////..99;../////9/;/././/////9//
@M05620:45:000000000-G6HP7:1:1101:7917:6075 1:N:0:186
CATCCTGACCCTGAAGTACCCCGGCTTGATTTCTGACATTAGATCGGAAGAGCACACGTCTGAACTCCAGTCACGGACATTTATCTCGTATGCCGTCTTCTGCTTGAAAAAAAAAAAAAATCAATATATAAAGATGAATCAGTAATTAAATGCAATATATGTATAGATAACAAAACTGTAGAGAACGCATGTAAGAATATTGAAGACACATTGGTCGATAATGTCTATGATTATAATTACTAAGTTATCGT
+
CCCCCFFFFFFFGGGGGGGGGGGGGGGGHHHHHHHHHHHHHHHHHHGGGGHHHHHHHGHHHGHHHHHHHHHHHHGGGGGHHHHHFHHGGGHHGHGGGHGHHHHHHHHHGHHGGGGD><</011?1111111111111<<111=00=00000000000=0000000000000:0...00:0000000..:..9000000000009;0////000090:-9.900009000000090090000000::000./
@M05620:45:000000000-G6HP7:1:1101:19150:6076 1:N:0:186
AGATTACTGCAACAGTTCCCCCTGGACCTGGAAAAGTTTCTTGCCTGGCTTACAGAAGCTGAAACAACTGCCAATGTCCTACAGGATGCTACCCGTAAGGAAAGGCTCCTAGAAGACTCCAAGGGAGTAAAAGAGCTGATGAAACAATGGCAAGTAAGTCAGGCATTTCCGCTTTAGCACTCTTGTGGATCCAATTGAACAATTCTCAGCATTTGTACTTGTAACTGACAAGCCAGGGACAAAACAAAGAT
+
?ABBBFFFFFFFGGGGGGGGGGGGH4GHHHHHFDGHHHHHHHFHHHHEHHHHHHHHHHHHHGHHHHHHHGHHHCGHHHHHFGH3GHHFHHHHHHGGGGHHG3GHFHHHGHHHFHHFHHHHECGEEGGGBGHFFEGHHHHHHHEHHHHHGHHHGFHHHHHHGHHGHHHHHHGGGGG1<GHHHHHHHHHDHHHHHCGHHGHHDCGGHHHHGHHHHHHHHHHGHHGGHHH0:GCCGGGG??EG..;CFFGGF/:
@M05620:45:000000000-G6HP7:1:1101:19142:6092 1:N:0:186
AGATTACTGCAACAGTTCCCCCTGGACCTGGAAAAGTTTCTTGCCTGGCTTACAGAAGCTGAAACAACTGCCAATGTCCTACAGGATGCTACCCGTAAGGAAAGGCTCCTAGAAGACTCCAAGGGAGTAAAAGAGCTGATGAAACAATGGCAAGTAAGTCAGGCATTTCCGCTTTAGCACTCTTGTGGATCCAATTGAACAATTCTCAGCATTTGTACTTGTAACTGACAAGCCAGGGACAAAACAAAGAT
+
CCCCCFFFFFFFGGGGGGGGGGGGHHHHHHHHHHHHHHHHHHHHHHHHHHHHHHGHHHHHHHHHHHHHHHHHHHHHHHHHHHHHHHHHHHHHHHGGGGHHHHHHHHHHGHHHHHHHHHHHHHHGGEGGHHHHHGHHHHHHHHHHHHHHHHHHHGHHHHHHGHHHHHHHHHGGGGGHGHHHHHHHHHHGHHHHHHHHHDGHHHHHHHHHHHHHHHHHHFHGHHHHHHHEHHHHHGGGGGGGAFGGGGGGGGF
@M05620:45:000000000-G6HP7:1:1101:23238:6093 1:N:0:186
AGATTACTGCAACAGTTCCCCCTACACTCTTTCCCTACAAGCCAGGGACAAAACAAAGATCGGAAGAGCACACGTCTGAACTCCAGTCACGGACATTTATCTCGTATGCCGTCTTCTGCTTGAAAAAAAAAAAAAAAAAAGAACAAATTTAAATTTGCTAAATCAGTTAAGCTACATAAATTTTAACTGATATAGTTATTTAATAGTCAACATGTTTTTCATACATCTATTAAAAGGACAGTAATCTATCA
+
CCBCCFFFFFFFGGGGGGGGGGGGHHHHHHHHHHHHHHHHHHGHHHGGGGHHHHHHHHHHHHGGGGHHHHHHHGHHHGHHHHHHHHHHHHGGGGGHHHHHHHHHFGHHHHGGGHGHHHHHHHHHHHHGGGGG><<<<-<-.:.///.00000:0000000;0000000:0000000;;00000000000:00:000:00000::00000000/0;00/./:;;00000000000:0././90:00;0;000
@M05620:45:000000000-G6HP7:1:1101:25346:6122 1:N:0:186
AAACCAAGCAGACACTCACCGCTCCCTCGCCACAGGCCAATAGTTTGTCCTCACTGAGTTGGCAACAAGTGGCTGCTGTGGCTGCCATTTTTCTGGTGATGGCCATCAGCTCCGACGAGGTCAGCTGGGGGGCTTTCTTTGTGTAAGCAACGAGAAACCTGAAAGAAGCATTTTTTAACTAAGTCCTGCTGAGTCATTCATGAGTTTTTAGCCGCCTTGCTTCTTCTCACAGACTCTCTACTCTCATGCCA
+
BBCCCCCFBFFFGGGGGGGGGGGGGGHHGGGGGHHHGGHGGHHHHHHHHHHHHHHHHHHHHHHHHHHHHHHHGHGGHHHHHHHGGHHHHHHHHHHHHHHHHHHHHHHHHHHHHGGGGGGGDHHHHHHGGGGGGGGGFGGGGGGGEGFFFFFFFFFFFFFFFFFFFFFFFFFFFFFFEFFFFFFFFFFFFFFFFFFFFFFFFFFFFFFFFFFFFFFFFFFFFFFFFFFFFFFFEFFFFFFFFFFFFFFFFF/
@M05620:45:000000000-G6HP7:1:1101:25332:6136 1:N:0:186
AAACCAAGCAGACACTCACCGCTCCCTCGCCACAGGCCAATAGTTTGTCCTCACTGAGTTGGCAACAAGTGGCTGCTGTGGCTGCCATTTTTCTGGTGATGGCCATCAGCTCCGACGAGGTCAGCTGGGGGGCTTTCTTTGTGTAAGCAACGAGAAACCTGAAAGAAGCATTTTTTAACTAAGTCCTGCTGAGTCATTCATGAGTTTTTAGCCGCCTTGCTTCTTCTCACAGACTCTCTACTCTCATGCCA
+
CCCCCCCFCFFFGGGGGGGGGGGGGGHHGGGGGHHHGGHHHHHHHHHHHHHHHHHHHHHHHHHHHHHHHGHHGHGGHHHHHHHGGHHHHHHHHHHHHHHHHHHHHHHHHHHHHGGGGGGGGHHHHHHHGGGGGGGGGGGGGGGGGGFFFFFFFFFFFFFFFFFFFFFFFFFFFFFFFFFFFFFFFFFFFFFFFFFFFFFFFFFFFFFFFFFFFFFFFFFFFFFFFFFFFFFFFFFFFFFFFFFFFFFFFFF
@M05620:45:000000000-G6HP7:1:1101:25316:6184 1:N:0:186
AAACCAAGCAGACACTCACCGCTCCCTCGCCACAGGCCAATAGTTTGTCCTCACTGAGTTGGCAACAAGTGGCTGCTGTGGCTGCCATTTTTCTGGTGATGGCCATCAGCTCCGACGAGGTCAGCTGGGGGGCTTTCTTTGTGTAAGCAACGAGAAACCTGAAAGAAGCATTTTTTAACTAAGTCCTGCTGAGTCATTCATGAGTTTTTAGCCGCCTTGCTTCTTCTCACAGACTCTCTACTCTCATGCCA
+
CCCCCCCFCFFFGGGGGGGGGGGGGGHHGGGGGHHHGGHHHHHHHHHHHHHHHHHHHHHHHHHHHHHHHHHGGHGGHHHHHHHGGHHHHHHHHHHHHHHHHHHHHHHHHHHHHGGGGFGGFHHHHHHGGGGGGGGGGGGGGGGGGGFFFFFFFFFFFFFFFFFFFFFFFFFFFFFFFFFFFFFFFFFFFFFFFFFFFFFFFFFFFFFFFFFFFFFFFFFFFFFFFFFFFFFFFFFFFFFFFFFFFFFFFF0
@M05620:45:000000000-G6HP7:1:1101:11272:6254 1:N:0:186
AAACCAAGCAGACACTCACCGCTCCCTCGCCACAGGCCAATAGTTTGTCCTCACTGAGTTGGCAACAAGTGGCTGCTGTGGCTGCCATTTTTCTGGTGATGGCCATCAGCTCCGACGAGGTCAGCTGGGGGGCTTTCTTTGTGTAAGCAACGAGAAACCTGAAAGAAGCATTTTTTAACTAAGTCCTGCTGAGTCATTCATGAGTTTTTAGCCGCCTTGCTTCTTCTCACAGACTCTCTACTCTCATGCCA
+
CCCCCCCFCFFFGGGGGGGGGGGGGGHHGGGGGHHHGGHHHHHHHHHHHHHFHHHHHHHHHHHHHHHHHHHHGHGGHHHHHHHGGHHHHHHHHHHHHHHHHHHHHHHHHHHHHGGGGGGGGHHHHHHHGGGGGGGGGGGGGGGGGGFFFFFFFFFFFFFFFFFFFFFFFFFFFFFFFFFFFFFFFFFFFFFFFFFFFFFFFFFFFFFFFFFFFFFFFFFFFFFFFFFFFFFFFFFFFFFFFFFFFFFFFFF
@M05620:45:000000000-G6HP7:1:1101:11274:6279 1:N:0:186
AAACCAAGCAGACACTCACCGCTCCCTCGCCACAGGCCAATAGTTTGTCCTCACTGAGTTGGCAACAAGTGGCTGCTGTGGCTGCCATTTTTCTGGTGATGGCCATCAGCTCCGACGAGGTCAGCTGGGGGGCTTTCTTTGTGTAAGCAACGAGAAACCTGAAAGAAGCATTTTTTAACTAAGTCCTGCTGAGTCATTCATGAGTTTTTAGCCGCCTTGCTTCTTCTCACAGACTCTCTACTCTCATGCCA
+
BBBBBABFBFFFGGGGGGGGGGGGGGHHGGGGGHHHGGGHHHFGHFFHHHHFGHHHHHHHHHHGHHHEHGEHGHGGHFFGHHHGGHHHHHHHGHHHHHGHGGHHHHHHHHHHHGGGCGGGGHFHHHHHGGGGGGGGGGGGGGGGGGFFFFFFFFFFFFFFFFFFFFFFFFFFFFFFFFFFFFFFFFFFFFFFFFFFFFFFFFEFBFFFEFFFFDFFFFFFFFFFFFFFFFFFFFFFFFFFFFFFFFFBFF9
@M05620:45:000000000-G6HP7:1:1101:12440:6325 1:N:0:186
ATCTCTATCTCCTAAAAACCTGTTTAGATTTGGAGATAGACCTTCAGGTTTTTCATCATTTTCTGCATGAATTATACATTGACCACGTTCCAGCGTGGTCAGTTTGCAGCATTCTGTTATTTTGTTTGACAGAGTGTCTTGTTGAGAACATATGTAGGACATGATTTTTTCCTGCAACAGGGAAAATAAAGTATAAGTTTTAAAGATTTATTCTTTAATAAAGGATCTCAAAGCCAGCTTTAGAAAAAGGA
+
BBBBBFFFFFFFGGGGGGGGGGHHHHHHHHHHHHHHHHHHHHHHHHHGHHHGGHHHHHHHHHHHHHHHHHHHHHHHHHHHGHHHHHGHHHGHHHGGGGHHHHHHHHHHHHHHHHHHHHHHHHHHHHHHHHHHHHHHHHHHHHHHHHHHHHHGHHHHHHHHHHHHHHHHHGHHHHHHHHHHHGGHHHHHHHHGHHHHHHHHHHHHHHHHHHHHHHHHHHHHGHHHHHHHHHHHHHHGHGHHHGHGHHGHGGF
@M05620:45:000000000-G6HP7:1:1101:9382:6345 1:N:0:186
CATCCTGACCCTGAAGTACCCCATTGAGCATGGCATCGTCACCAACTGGGACGACATGGAGAAGATCTGGCACCACACCTTCTACAACGAGCTGCGCGTGGCCCCGGAGGAGCACCCAGTGCTGCTGACCGAGGCCCCCCTGAACCCCAAGGCCAACAGAGAGAAGATGACTCAGGTGAGGCTCGGCCGACGCCCGTGCTCCTCCCGTCCTTTCCCCAGTCATTTTCTGCCCGGCTTGATTTCTGACATTA
+
BBBBBFFFFFFFGGGGGGGGGGGHHHHHHHHHHHHHHGHHHGHHHGHHHHGHGGGGGHHGHHHHGGHHHHHHHGHHHGGHHHHHHHHHGGGGGHGGGGGGGGHHGGGGGGGGHHHHGGHHHHHHHHHGGGGGGGGGGGGGGGHGHHGGGGHGHHGGGGGGGGGGGGGGGGGGGGGGGGGGGGGGFFFFFFFFFFFFDFFFFFFFFFFFFFFFFFFFFFFBFFFFFFFFFFFFFAFFFFFFFFFFFBFFFF/
@M05620:45:000000000-G6HP7:1:1101:11526:6346 1:N:0:186
AAACCAAGCAGACACTCACCGCTCCCTCGCCACAGGCCAATAGTTTGTCCTCACTGAGTTGGCAACAAGTGGCTGCTGTGGCTGCCATTTTTCTGGTGATGGCCATCAGCTCCGACGAGGTCAGCTGGGGGGCTTTCTTTGTGTAAGCAACGAGAAACCTGAAAGAAGCATTTTTTAACTAAGTCCTGCTGAGTCATTCATGAGTTTTTAGCCGCCTTGCTTCTTCTCACAGACTCTCTACTCTCATGCCA
+
CCCCCCCFCFFFGGGGGGGGGGGGGGHHGGGGGHHHGGHHHHHHHHHHHHHFHHHHHHHHHHHHHHHHHHHHGHGGHHHHHHHGGHHHHHHHHHHHHHHHHHHHHHHHHHHHHGGGGGGGGHHHHHHHGGGGGGGGGGGGGGGGGGFFFFFFFFFFFFFFFFFFFFFFFFFFFFFFFFFFFFFFFFFFFFFFFFFFFFFFFFFFFFFFFFFFFFFFFFFFFFFFFFFFFFFFFFFFFFFFFFFFFFFFFF0
@M05620:45:000000000-G6HP7:1:1101:12880:6347 1:N:0:186
AAACCAAGCAGACACTCACCGCTCCCTCGCCACAGGCCAATAGTTTGTCCTCACTGAGTTGGCAACAAGTGGCTGCTGTGGCTGCCATTTTTCTGGTGATGGCCATCAGCTCCGACGAGGTCAGCTGGGGGGCTTTCTTTGTGTAAGCAACGAGAAACCTGAAAGAAGCATTTTTTAACTAAGTCCTGCTGAGTCATTCATGAGTTTTTAGCCGCCTTGCTTCTTCTCACAGACTCTCTACTCTCATGCCA
+
CCCCCCBFBFFFGGGGGGGGGGGGGGGHGGGGGHFHGGHHGHHHHHHHHHHHGHHGHHGGHFHHHHHHHHHHGHGGHHGHHHHGGHFHHHHHHHGHHHHHHHHHHHHHHHHHHGGGGEGGGHHHHHHHGGGGGGGGGGGGGGGGGGFFFFFFFFFFFFFFFFFFFFFFFFFFFFFFFFFFFFFFFFFFFFFFFBFFFFFFFFFFFFFFFFFFFFFFFFFFFFFFFFFFFFFFFFFFFFFFFFFFFFFFFF9
@M05620:45:000000000-G6HP7:1:1101:9053:6347 1:N:0:186
CACCTGACCCTGAAGTACCCCGGCTTGATTTCTGACATTAGATCGGAAGAGCACACGTCTGAACTCCAGTCACGGACATTTATCTCGTATGCCGTCTTCTGCTTGAAAAAAAAAAAACAATACAATGTATAATGTATTGCGTATATACTAGATTAATAAGAATACTATAATAAAGATTAACATCAAGTATTAACATGAGACCAAGCACCTTCACTATCGTGTTTATCCCTATGACTAGCTCAGCGACCGAC
+
AAAABFFFFFFFGGFGGGGGGGGGGGGHHHHHHHGHHHHGHHHGHGGGGHHHHHHHGGHHGHHHHHHHHHHHHGGGGGHHHHHHHHHGGHHHHGGGHGHHHHHHGHHHEHGGGFG@>///11111111?<111<11=>11.>..1111110000000000000000000<00000000<;;:00000000000000/000:./...//./0/00C090./..:/0/////////////;//9//.------
@M05620:45:000000000-G6HP7:1:1101:11534:6362 1:N:0:186
AAACCAAGCAGACACTCACCGCTCCCTCGCCACAGGCCAATAGTTTGTCCTCACTGAGTTGGCAACAAGTGGCTGCTGTGGCTGCCATTTTTCTGGTGATGGCCATCAGCTCCGACGAGGTCAGCTGGGGGGCTTTCTTTGTGTAAGCAACGAGAAACCTGAAAGAAGCATTTTTTAACTAAGTCCTGCTGAGTCATTCATGAGTTTTTAGCCGCCTTGCTTCTTCTCACAGACTCTCTACTCTCATGCCA
+
BBABBBAFBFFFGGGGGGGGCGEGGGHHGGGGGHHHGGHHHHHHHGHHGHHGHHHGHHHHHHHHHHHHHHHHGFGGHFFGGGHGGHHHHHHHHHHHHHGHHFHHHHHHHHHHHGCGEEGGGHHHHHHHGGGGGGFFGGGGGGGGGGFFFFFFFFFFFFFFFFFFFFFFFFFFFFFFFFFFFFFFFFFFFFFFFBFFFFFFFFFFFFFFFFFFBDFFFFFFFFFFFFFFFFFFFFFFFFFFFFFFFFFFFF/
@M05620:45:000000000-G6HP7:1:1101:22973:6389 1:N:0:186
AGATTACTGCAACAGTTCCCCCTGGACCTGGAAAAGTTTCTTGCCTGGCTTACAGAAGCTGAAACAACTGCCAATGTCCTACAGGATGCTACCCGTAAGGAAAGGCTCCTAGAAGACTCCAAGGGAGTAAAAGAGCTGATGAAACAATGGCAAGTAAGTCAGGCATTTCCGCTTTAGCACTCTTGTGGATCCAATTGAACAATTCTCAGCATTTGTACTTGTAACTGACAAGCCAGGGACAAAACAAAGAT
+
BBACCFFFFFFFGGGFGGGGGGGGHGHHHHHGGHHHGHHHHHHHGHGGGGHHHHHHHHHHHHHHHHHHHHHHHGHHHHHHHHHHHGHHHHFHHHGGFGHHHHFHHHHHGHHHHHHHHHHHHGHGGHGFHHHHHGHHHHGHHHHHHHHHHHHHHGHHHHHHHHHHHHHHHHGGGGGGHGHHHHHHHHHGGHHHGHHHHGFFFGHHHHHHHHHHHHHHHFHHHHHHHHHHHFHHGGFGGGGGGGFGGGGGGGF
@M05620:45:000000000-G6HP7:1:1101:16722:6435 1:N:0:186
CATCCTGACCCTGAAGTACCCCGGCTTGATTTCTGACATTAGATCGGAAGAGCACACGTCTGAACTCCAGTCACGGACATTTATCTCGTATGCCGTCTTCTGCTTGAAAAAAAAAAAAAAAAAAAAAAAATAACAATACAACATTGAGCTAACATGAAAAAACAATAAACAGAAAGGGAGTGCAGAAAAAGTAATAGAACGAGAAAAAACTAGAAGACAGGATCGACGGAGTGTGTAGTGTATATTCAAAC
+
AAAAAFFFFFFFGGGGGGGGGAE00E000FGA22A2A1FA1A1A1B/E/A0A0B0B0AAAFAGD11FEBFA111B//>/FH22B22@>>/0BF1>>/B>2>>1BEEGGFHHEECC>></<------:---.0000;00/00/9/00000000//0/0000-----//////-//9/9----://////---/////////---:-/----//////9/9--9//---------//;9//////////////
@M05620:45:000000000-G6HP7:1:1101:9706:6462 1:N:0:186
AAATTACTGCAACAGTTCCCCCTGGACCTGGAAAAGTTTCTTGCCTGGCTTACAGAAGCTGAAACAACTGCCAATGTCCTACAGGATGCTACCCGTAAGGAAAGGCTCCTAGAAGACTCCAAGGGAGTAAAAGAGCTGATGAAACAATGGCAAGTAAGTCAGGCATTTCCGCTTTAGCACTCTTGTGGATCCAATTGAACAATTCTCAGCATTTGTACTTGTAACTGACAAGCCAGGGACAAAACAAAGAT
+
AAAABFFFFFFFGGGGGGGGGGGGHHHHHHHHHGHHHHHHHHHHHHHGHHHHHHHHHHHHHHHHHHHHHHHHGHHHHHHHHHGGHGHHHHFHHHGGGGHGHHEGFHHHGHHHHFDFHHHHHHHGGHGGHHHHHGHHHHHHHFHHHHHGHHHHHGHHHHHHHHHHHHHHHHGGGGGHHHHHHHHHHHHGHHHHH0DHHHHGHHHHHHHHHGFHHHHHHGHHHHHHHHHHFF;GHEFGGGGGEF/FFEGGGGG
@M05620:45:000000000-G6HP7:1:1101:5032:6474 1:N:0:186
AGATTACTGCAACAGTTCCCCCTGGACCTGGAAAAGTTTCTTGCCTGGCTTACAGAAGCTGAAACAACTGCCAATGTCCTACAGGATGCTACCCGTAAGGAAAGGCTCCTAGAAGACTCCAAGGGAGTAAAAGAGCTGATGAAACAATGGCAAGTAAGTCAGGCATTTCCGCTTTAGCACTCTTGTGGATCCAATTGAACAATTCTCAGCATTTGTACTTGTAACTGACAAGCCAGGGACAAAACAAAGAT
+
>1>AABD@BFFFAFFFGEGGGGCFHFACECGFGFHHA2GHGGFGFHFHHFEHBHGHGHFCGHHFFGCHHHHHHFHEFGHHFHBEFGF1FEEG>EEEEGHHFHHFFHGHFFHHHHF1GDCGGCHGECEECHGGFEFHFGFGHFHHHGE1BGFFHFGGHFG>FGHGHHFHD1?CCCGGHFHHEGHFG>FAFFHFFFBGHBFFHHGDFDGHFGFHH0C;0;0C:;:0FHGFCHGHHGGFFGGGEFFFFGEG/FF
@M05620:45:000000000-G6HP7:1:1101:9694:6480 1:N:0:186
AAATTACTGCAACAGTTCCCCCTGGACCTGGAAAAGTTTCTTGCCTGGCTTACAGAAGCTGAAACAACTGCCAATGTCCTACAGGATGCTACCCGTAAGGAAAGGCTCCTAGAAGACTCCAAGGGAGTAAAAGAGCTGATGAAACAATGGCAAGTAAGTCAGGCATTTCCGCTTTAGCACTCTTGTGGATCCAATTGAACAATTCTCAGCATTTGTACTTGTAACTGACAAGCCAGGGACAAAACAAAGAT
+
CCCCCFFFFFFFGGGGGGGGGGGGHHHHHHHHHHHHHHHHHHHHHHHHHHHHHHHHHHHHHHHHHHHHHHHHHHHHHHHHHHHHHHHHHHFHHHGGGGHHHHCGHHHHGHHHHHFHHHHHHHHGFHGGHHHHHGHHHHHHHHHHHHHHHHHHHGHHHHHHHHHHHHHHHHGGGGGHHHHHHHHHHGHGHHHHG0GGHFHGHHHHHHHHHHHHHHHHHHHHHHHHHHHFHHHHHGFFGGGGEFFFGGFFGBF
@M05620:45:000000000-G6HP7:1:1101:5014:6482 1:N:0:186
AGATTACTGCAACAGTTCCCCCTGGACCTGGAAAAGTTTCTTGCCTGGCTTACAGAAGCTGAAACAACTGCCAATGTCCTACAGGATGCTACCCGTAAGGAAAGGCTCCTAGAAGACTCCAAGGGAGTAAAAGAGCTGATGAAACAATGGCAAGTAAGTCAGGCATTTCCGCTTTAGCACTCTTGTGGATCCAATTGAACAATTCTCAGCATTTGTACTTGTAACTGACAAGCCAGGGACAAAACAAAGAT
+
AAAABFFFFFFFGGGFGGGGGGGGHHHHHHHHHHHHGHHHHHHHHHHHHHHHHGHHHHHHHHHFHGGHHHHGFHHHGGHHHHGHHGHHHHHHHHFEFGHHHHGHHHHHGHHHHGHFGHHHHHHGGEGEHHHHHFHHHGFGHHHHHGHHHHHHHGGFHHHFHHHHHHHHHGEGGGGHHHGHHHHHHHGFGHHHBCHHHGFHHHHHHHFDHFFHHHHHHHHGHHHGHHHHCFFHGGFFGGGEGFFGGEFGFGG
@M05620:45:000000000-G6HP7:1:1101:12979:6487 1:N:0:186
AGATTACTGCAACAGTTCCCCCTGGACCTGGAAAAGTTTCTTGCCTGGCTTACAGAAGCTGAAACAACTGCCAATGTCCTACAGGATGCTACCCGTAAGGAAAGGCTCCTAGAAGACTCCAAGGGAGTAAAAGAGCTGATGAAACAATGGCAAGTAAGTCAGGCATTTCCGCTTTAGCACTCTTGTGGATCCAATTGAACAATTCTCAGCATTTGTACTTGTAACTGACAAGCCAGGGACAAAACAAAGAT
+
AAABCFFFDDBDGGFBGGGGGGGGFFGHHHGHHHHHGHHHHHHHHHHHHHHAFFGHHHHHHHHHHHHHHHHHHHHHHHHHEGFHHFHHHHDGGHGG@EGGGHFFHHHHGHHHHHHHHHHHHGHFEGGEHFHHHGHHHHHHHGFHHHHHHHHHHGHHHHHHHHHHGHHHHHGGGGGHHHHHHHHHHHHGHHHHGHHHHGHGGGGHHHHHHHHHHHHHHFHHHHHHHHHHHGGHHGFGEGGGFFBFFGGGGGF
@M05620:45:000000000-G6HP7:1:1101:5028:6495 1:N:0:186
AGATTACTGCAACAGTTCCCCCTGGACCTGGAAAAGTTTCTTGCCTGGCTTACAGAAGCTGAAACAACTGCCAATGTCCTACAGGATGCTACCCGTAAGGAAAGGCTCCTAGAAGACTCCAAGGGAGTAAAAGAGCTGATGAAACAATGGCAAGTAAGTCAGGCATTTCCGCTTTAGCACTCTTGTGGATCCAATTGAACAATTCTCAGCATTTGTACTTGTAACTGACAAGCCAGGGACAAAACAAAGAT
+
BBCCCFFFFFFFGGGGGGGGGGGGHHHHHHHHHHHHGHHHHHHHHHHHHHHHHHHHHHHHHHHHHHHHHHHHHHHHHHHHHHHHHHHGHHHHHHGGGGHHHHHHHHHHGHHHHHHHHHHHHHHGGGGGHHHHHGHHHHGHHHHHHHHHHHHHHGHHHHHHHHHHHHHHHHGGGGGHHHHHHHHHHHHGHHHHFHHHHHHHHHHHHHHHHHHHHHHHHFHHHHHGHHHHHHHHHGGGGGGGGGFFGGGGGGG
@M05620:45:000000000-G6HP7:1:1101:12981:6511 1:N:0:186
AGATTACTGCAACAGTTCCCCCTGGACCTGGAAAAGTTTCTTGCCTGGCTTACAGAAGCTGAAACAACTGCCAATGTCCTACAGGATGCTACCCGTAAGGAAAGGCTCCTAGAAGACTCCAAGGGAGTAAAAGAGCTGATGAAACAATGGCAAGTAAGTCAGGCATTTCCGCTTTAGCACTCTTGTGGATCCAATTGAACAATTCTCAGCATTTGTACTTGTAACTGACAAGCCAGGGACAAAACAAAGAT
+
BBBBAFFFDF4DGFFBFGGGGGGGFHHHGH4FGHFHEGHHGHGHHHHHHHF3BBGGHHHHHHHHHHHHHGHHHHHHHHHHDFFGHFHHHHDFGHGGEEFFGHFFHHHHGHHHHHHHHHHHHHHGGGGFHFHHHGHHHHGHHHHHHHHHHHHHHGHFHHHHHHHHGHHHGHGGGGGHGHHHHHHHHHHGHHHHGFHHHFHGGHHHHHHHHHHHHHHHHHHHHHHHHHHHGHGHHGGGGGGGGGGGGGFGFF:
@M05620:45:000000000-G6HP7:1:1101:11223:6513 1:N:0:186
ATCTCTATCTCCTAAAAACCTGTTTAGATTTGGAGATAGACCTTCAGGTTTTTCATCATTTTCTGCATGAATTATACATTGACCACGTTCCAGCGTGGTCAGTTTGCAGCATTCTGTTATTTTGTTTGACAGAGTGTCTTGTTGAGAACATATGTAGGACATGATTTTTTCCTGCAACAGGGAAAATAAAGTATAAGTTTTAAAGATTTATTCTTTAATAAAGGATCTCAAAGCCAGCTTTAGAAAAAGGA
+
BCCBCFFFFFFFGGGGGGGGGGHHHHHHHHHHHCHHHHHHHHHHHHHHHHHGGHHHHHHHHHIHIHHHHHHHHHHHHHHHHHHHHHGHHHHHHHGFGGHHHHHHHHHHHHHHHHHHHHHHHHHHHHHHHHHHHHHHHHHHHHHHHHHHHHHHHHHHHGHHHHHHHHHHHGHHHHHGHHHHHGGHHHHHHHHHHHHHHHHHHHHHHHHHHHHHHHHHHHHHGBGFFHHHHHHHHEHHHGHHHHHFHFHGGGH
@M05620:45:000000000-G6HP7:1:1101:7293:6514 1:N:0:186
AGATTACTGCAACAGTTCCCCCTGGACCTGGAAAAGTTTCTTGCCTGGCTTACAGAAGCTGAAACAACTGCCAATGTCCTACAGGATGCTACCCGTAAGGAAAGGCTCCTAGAAGACTCCAAGGGAGTAAAAGAGCTGATGAAACAATGGCAAGTAAGTCAGGCATTTCCGCTTTAGCACTCTTGTGGATCCAATTGAACAATTCTCAGCATTTGTACTTGTAACTGACAAGCCAGGGACAAAACAAAGAT
+
CCCCCFFFFFFFGGGGGFGGGGGGHHHHHHHHHHHHGHHHHHHHHHHHHHHHHHHHHHHHHHHHHHHHHHHHHHHHHHHHHHHHHHHHHHHHHHGGGGHHHHHHHHHHGHHHHHHGHHHHHHHGGFGGHHHHHGHHHHHHHDGHHHHHHHHHHGHHHHHHHHHHHHHHHHGGGGGHHHHHHHHHHFGGHHHHHHHGHGFHHHHHHHHHHHGHHHHHHHHGHFHGHHHFHGHHGGGGGGGGGFFFGGGGGGG
@M05620:45:000000000-G6HP7:1:1101:11230:6530 1:N:0:186
ATCTCTATCTCCTAAAAACCTGTTTAGATTTGGAGATAGACCTTCAGGTTTTTCATCATTTTCTGCATGAATTATACATTGACCACGTTCCAGCGTGGTCAGTTTGCAGCATTCTGTTATTTTGTTTGACAGAGTGTCTTGTTGAGAACATATGTAGGACATGATTTTTTCCTGCAACAGGGAAAATAAAGTATAAGTTTTAAAGATTTATTCTTTAATAAAGGATCTCAAAGCCAGCTTTAGAAAAAGGA
+
BCCCCFFFFFFFGGGGGGGGGGHHHHHHHHHHHHHHHHHHHHHHHHHHHHHGGHHHHIHHIIHIIHHHHHHHHHHHHHHHHHHHHHGHHHHHHHGGGGHHHHHHHHHHHHHHHHHHHHHHHHHHHHHHGHGHHHHHHHHHHHHHHHHHHHHHHHHHHHHHHHHHHHHHHGHHHHGHHHHHHGGHHHHHHHHHHHHGHHHHHHHHHHHHHHHHHHHHHHHHHHHHHHHHHGHHHHHHHGHHHHHHGHHHGGH
@M05620:45:000000000-G6HP7:1:1101:11231:6548 1:N:0:186
ATCTCTATCTCCTAAAAACCTGTTTAGATTTGGAGATAGACCTTCAGGTTTTTCATCATTTTCTGCATGAATTATACATTGACCACGTTCCAGCGTGGTCAGTTTGCAGCATTCTGTTATTTTGTTTGACAGAGTGTCTTGTTGAGAACATATGTAGGACATGATTTTTTCCTGCAACAGGGAAAATAAAGTATAAGTTTTAAAGATTTATTCTTTAATAAAGGATCTCAAAGCCAGCTTTAGAAAAAGGA
+
BBBBBFFFFFFFGGGGGGGGGGHHHHHHHHHHHGHHHHHGHHHHHHHHHHHGGHHHHHHHHHHHHHHHHHHHHHHHHHHHHHHHHHGHHHHHHGGGGGHHHHHHHHHHHHHHHHHHHHGHHHHHHHHHHHGHHHHHHHHHHHHHHHGGHHHGFHFFHHHHHHHHHHHHHGHHHHHHHHGHHGGHHHHHDFFGHHHGHHHHHHHHHHHHHFHHHHHHHGHHHFHHHHGHHHHHHHHHHGHHHHGGGHFFGGG
@M05620:45:000000000-G6HP7:1:1101:7161:6581 1:N:0:186
AAACCAAGCAGACACTCACCGCTCCCTCGCCACAGGCCAATAGTTTGTCCTCACTGAGTTGGCAACAAGTGGCTGCTGTGGCTGCCATTTTTCTGGTGATGGCCATCAGCTCCGACGAGGTCAGCTGGGGGGCTTTCTTTGTGTAAGCAACGAGAAACCTGAAAGAAGCATTTTTTAACTAAGTCCTGCTGAGTCATTCATGAGTTTTTAGCCGCCTTGCTTCTTCTCACAGACTCTCTACTCTCATGCCA
+
CCCBBAAFCFFFGGGGGGGGGGGGGGHHGGGGGHHHGGGHHHHHHHHHHHHHHHHHHHHHHHHHHHHHHHHHGHGGHHHHHHHGGHHHHHHHHHHHHHHHHHHHHHHHHHHHHGGGGGGGGHHHHHHHGGGGGGGGGGGGGGGGGGFFFFFFFFFFFFFFFFFFFFFFFFFFFFFFFFFFFFFFFFFFFFFFFFFFFFFFFFFFFFFFFFFFFDFFFFFFFFFFFFFFFFFFFFFFFFFFFFFFFFFFFFF
@M05620:45:000000000-G6HP7:1:1101:7146:6593 1:N:0:186
AAACCAAGCAGACACTCACCGCTCCCTCGCCACAGGCCAATAGTTTGTCCTCACTGAGTTGGCAACAAGTGGCTGCTGTGGCTGCCATTTTTCTGGTGATGGCCATCAGCTCCGACGAGGTCAGCTGGGGGGCTTTCTTTGTGTAAGCAACGAGAAACCTGAAAGAAGCATTTTTTAACTAAGTCCTGCTGAGTCATTCATGAGTTTTTAGCCGCCTTGCTTCTTCTCACAGACTCTCTACTCTCATGCCA
+
BBB@AABFBFCFGGGGGGGGGGGGGGGHCGGGGFHHGGHHHHHHHHHHHHHHHHHHFHGGGHHHHHHHHHHHGHGGHHHHHHHGGHGHHHHHHHHHHHHGHHHHHHHHHHHHHGGGGFDGGHHHHHHHGGGGGGGGGGGGGGGGGGFFFFFFFFFFFFFFFEFFFFFFFFFFFFFFEBFFFFFFFFFFFFFFFFFFFFFFFFFFFFFFFFFFFFFFFFFFFFFFFFFFFFFFFFFFFFFFFFFFFFBFFFF
@M05620:45:000000000-G6HP7:1:1101:8509:6597 1:N:0:186
AGATTACTGCAACAGTTCCCCCTGGACCTGGAAAAGTTTCTTGCCTGGCTTACAGAAGCTGAAACAACTGCCAATGTCCTACAGGATGCTACCCGTAAGGAAAGGCTCCTAGAAGACTCCAAGGGAGTAAAAGAGCTGATGAAACAATGGCAAGTAAGTCAGGCATTTCCGCTTTAGCACTCTTGTGGATCCAATTGAACAATTCTCAGCATTTGTACTTGTAACTGACAAGCCAGGGACAAAACAAAGAT
+
ABABBFFFFFFFGGGGGGGGGGGGHHHCFHHGHHHHHHHHHHHHHHHHHHHHHHHHHHHHHHHHHHHHHHHHHHHHHHHHHHHHHHHHHHFHGHGFGGHHGHHHHHHHGHHHHHHHHHHHHHHGGAGEHFHHHGHHHHHHHBFFHHHHHGHHHGHHGHHHHHHHHHHHHHGGGGGHHHHHHHHHHFGGGHHHF<GHHGFFGHHHHHHFHHFHHHHHHHHGHGHEHHHHHHGHHGGGGGGGGGGFGGGGGGF
@M05620:45:000000000-G6HP7:1:1101:8507:6618 1:N:0:186
AGATTACTGCAACAGTTCCCCCTGGACCTGGAAAAGTTTCTTGCCTGGCTTACAGAAGCTGAAACAACTGCCAATGTCCTACAGGATGCTACCCGTAAGGAAAGGCTCCTAGAAGACTCCAAGGGAGTAAAAGAGCTGATGAAACAATGGCAAGTAAGTCAGGCATTTCCGCTTTAGCACTCTTGTGGATCCAATTGAACAATTCTCAGCATTTGTACTTGTAACTGACAAGCCAGGGACAAAACAAAGAT
+
CCCCCFFFFFFFGGGGGGGGGGGGHHHHHHHHHHHHHHHHHHHHHHHHHHHHHHHHHHHHHHHHHHHHHHHHHHHHHHHHHHHHHHHHHHHHHHGGEGHHHHHHHHHHGHHHHHHHHHHHHHHGGEGGHHHHHGHHHHGHH?FGHHHHFGHHHGHHHHHHHHHHHHHHHHGGGGGHGHHHHHHHHGHGHHHHGCGHHFHHHHHHHHHHHHGHHHHHHGHHHHHGHHHGHGHHHGGGGGGG?ACAFGGGGGF
@M05620:45:000000000-G6HP7:1:1101:6853:6630 1:N:0:186
AGATTACTGCAACAGTTCCCCCTGGACCTGGAAAAGTTTCTTGCCTGGCTTACAGAAGCTGAAACAACTGCCAATGTCCTACAGGATGCTACCCGTAAGGAAAGGCTCCTAGAAGACTCCAAGGGAGTAAAAGAGCTGATGAAACAATGGCAAGTAAGTCAGGCATTTCCGCTTTAGCACTCTTGTGGATCCAATTGAACAATTCTCAGCATTTGTACTTGTAACTGACAAGCCAGGGACAAAACAAAGAT
+
BCCCBFFFFFFFGGGGGGGGGGGGHHHHHHHHHHHHHHHHHHHHHHHHHHHHHHHHHHHHHHHGHHHHHHHHHHHHHHHHGHHHHHHHHHHHHHGEEGHHHHHHHHHHGHHHHHHHHHHHHHHGGEGFHHHHHGHHHHFHHDFGHHHHHHHGHGHHHHHHGHHHHHHHHHGGGGGHGHHHHHHHHGHGHHHHGHHHHFFGGHHHHHHDGHFHHHHHHHHHHGHFHHHFGHHHGGGGGGGGGAFFFEGGGGF
@M05620:45:000000000-G6HP7:1:1101:26440:6653 1:N:0:186
CATCCTGACCCTGAAGTACCCCATTGAGCATGGCATCGTCACCAACTGGGACGACATGGAGAAGATCTGGCACCACACCTTCTACAACGAGCTGCGCGTGGCCCCGGAGGAGCACCCAGTGCTGCTGACCGAGGCCCCCCTGAACCCCAAGGCCAACAGAGAGAAGATGACTCAGGTGAGGCTCGGCCGACGCCCGTGCTCCTCCCGTCCTTTCCCCAGTCATTTTCTGCCCGGCTTGATTTCTGACATTA
+
BBBBBFFFFFFFFGGGGGGGGGGHHHHHHHHHHHHHHGHHHGHHHGHHHHHHGGGGGHHHHHHHHHHHHHHGHGHHHGGHHHHHHHHHGFGGGHHGGGGGGGHHGGGGGGGGHHHHGGHHHHHHHHHHHHGGGGGGGGGGGGEHHHGGGGHEGHGGGGGGGGGGGGGGGGGGGGGGGGGGGGGGFFFFFFFFFFFF@DDEFFFFFFFFFFFFFFFFFFFFFEFFFFFFFFFFBAFFFA;FFFFFBBFFFF/
@M05620:45:000000000-G6HP7:1:1101:16883:6675 1:N:0:186
CATCCTGACCCTGAAGTACCCCGGCTTGATTTCTGACATTAGATCGGAAGAGCACACGTCTGAACTCCAGTCACGGACATTTATCTCGTATGCCGTCTTCTGCTTGAAAAAAAAAAAAAACCAAATAACCAAACTCAAATTCCCTCACAAACAATAAAACCATACATGACATGTACTTCCATTTATTTCATCACATACCTCAATCTACTTATATAACCATATCGGTACACATACATTTAACACCAAAATAA
+
CBCCCFFFFFFFGGGGGFGGGGGGGGGGHHHHHHHGHHHHHHHHHHGGGGGHHHHHHGHHHGHHHHHHHHHHHHGGGGGHHHHHHHHHGGHHHHGFGHGHHHHHHHHHFHHEECFC><////...11111<..<11000<00000/..00....00000:..00/00000000000000;000000000000;00000/0900;0000000000000009000.-:..000000000000;00...9.000
@M05620:45:000000000-G6HP7:1:1101:10275:6701 1:N:0:186
TACCTGTACTGGGGAAGCAATCGCCATTCCTACCCTAAAGTCGGAAGAGCACACGTCTGAACTCCAGTCACGGACATTTATCTCGTATGCCGTCTTCTGCTTGAAAAAAAAAAAAAAACAGATATTTTTATTATTTAGTTTCTTTGTGATCGCCCCTGCACTGAGTGAACATTTGATCTCTCATCGGCGTTTCCATTGTGCACTTATGTCTCGTTGCCTTCAGTCTTCACATTATTTGTTCGTTGTCTTGG
+
CCCCDFFFFFFFGGGGGGGGGGGGGGGHHHHHHHHHHHHHHHGGGGGHHHHHHHGHHHGHFHHHHHHHHHHGGGGGHHHGHHHHHGGHHHHGGGHGHHHHHHHFGHHGCGGGD/><////0<1111111.1111111111<<11111/1=1<...-...:00/0<101101111111111100:<0.----<:1<11111110001111<<1/.</.01100:<11111:11<11:111/1..//91::10
@M05620:45:000000000-G6HP7:1:1101:18473:6716 1:N:0:186
AGATTACTGCAACAGTTCCCCCTGGACCTGGAAAAGTTTCTTGCCTGGCTTACAGAAGCTGAAACAACTGCCAATGTCCTACAGGATGCTACCCGTAAGGAAAGGCTCCTAGAAGACTCCAAGGGAGTAAAAGAGCTGATGAAACAATGGCAAGTAAGTCAGGCATTTCCGCTTTAGCACTCTTGTGGATCCAATTGAACAATTCTCAGCATTTGTACTTGTAACTGACAAGCCAGGGACAAAACAAAGAT
+
AAABBFFFDF4FGGGGGGGGGGGGHHHHHHFHFHHHHHHHHHHHHHHHHHHHHHHHHHHHHHHHHHHHHHHHFHHHHHHHHHHGHHHHHH5GHHGGFGHHHHHHGHHHGHHHHHHHHHHHFFEFEGEFH4GHHGHHHHHHH?GHHHHHHHHHHGHHHHHGHGHHHHHHHHGGGGGHGHHHHHHHHHHGGHHHHBGHHGHHFHHHHHHHHHHHHHHHHHHHHGHHHHHGGHHHHGGGGGGGGGFAFGGGGGF
@M05620:45:000000000-G6HP7:1:1101:18479:6736 1:N:0:186
AGATTACTGCAACAGTTCCCCCTGGACCTGGAAAAGTTTCTTGCCTGGCTTACAGAAGCTGAAACAACTGCCAATGTCCTACAGGATGCTACCCGTAAGGAAAGGCTCCTAGAAGACTCCAAGGGAGTAAAAGAGCTGATGAAACAATGGCAAGTAAGTCAGGCATTTCCGCTTTAGCACTCTTGTGGATCCAATTGAACAATTCTCAGCATTTGTACTTGTAACTGACAAGCCAGGGACAAAACAAAGAT
+
BABBBFFFFFDFGGGGGGGGGGGGHHHHHHHHHHHHHHHHHHHHHHHHHHHHHHHHHHHHHHHHHHHHHHHHHHHHHHHHHHHHGHHHHHHHHHGFEEHHGHHHHHHHGHHHHHHHHHHFHHDFEGFGFGHGHGHHHHDHHFDGGHHHHHHHHGHHHHHHGHHHHHHHHHGGGGGHHHGHHHHHHDHGHHHHHHHGHEHHHFHHGHHFFHHHHHHHHHHHHHHHHHHHHHHHHGGGGGGGFA:AFGGGEFC
@M05620:45:000000000-G6HP7:1:1101:6967:6765 1:N:0:186
AGATTACTGCAACAGTTCCCCCTGGACCTGGAAAAGTTTCTTGCCTGGCTTACAGAAGCTGAAACAACTGCCAATGTCCTACAGGATGCTACCCGTAAGGAAAGGCTCCTAGAAGACTCCAAGGGAGTAAAAGAGCTGATGAAACAATGGCAAGTAAGTCAGGCATTTCCGCTTTAGCACTCTTGTGGATCCAATTGAACAATTCTCAGCATTTGTACTTGTAACTGACAAGCCAGGGACAAAACAAAGAT
+
CCCCCFFFFFFFGGGGGGGGGGGGHHHHHHHHHHHHGHHHHHHHHHHHHHHHHHHHHHHHHHHHHHGHHHHHHHHHHHHHHHHHHHHHHHHHHHGGGGHHHHHHHHHHGHHHHHHHHHHHHHHGGGGFHHHHHGHHHHHHH3FGHHHHHHHHHGHHHHHHHHHHHHGHHHGGGGGHHHHHHHHHHFHGGHHHHHHHHDGHHHHHHHHHHHHHHHHHHGHGHHHHHHHHHHHHGGGGGGGGGFFFGGGGGGG
@M05620:45:000000000-G6HP7:1:1101:15001:6781 1:N:0:186
CATCCTGACCCTGAAGTACCCCATTGAGCATGGCATCGTCACCAACTGGGACGACATGGAGAAGATCTGGCACCACACCTTCTACAACGAGCTGCGCGTGGCCCCGGAGGAGCACCCAGTGCTGCTGACCGAGGCCCCCCTGAACCCCAAGGCCAACAGAGAGAAGATGACTCAGGTGAGGCTCGGCCGACGCCCGTGCTCCTCCCGTCCTTTCCCCAGTCATTTTCTGCCCGGCTTGATTTCTGACATTA
+
BBBBBFFFFFFFGGGGGGGGGGGHHHHHHHHHHHHHHGHHHGHHHGHHHHHHGGGGGHHHHHHHHHHHHHHHHGHHHGGHHHHHHHHHGGGGGHHGGGGGGGHHGGGGGGGGHHHHGGHGHHHHHHHHGHGGGGGGGGGGGGHHHHGGGGHGHHGGGGGGGGGGGGFGGGGGGGGGGGGGGGGGFFFFFFFFFFFFDFFEFFFFFFFAFFFEFFFFFFFFFFFFFFFFFFFFFFFFFFFFFFFFE/B/;F/
@M05620:45:000000000-G6HP7:1:1101:8646:6800 1:N:0:186
CATCCTGACCCTGAAGTACCCCATTGAGCATGGCATCGTCACCAACTGGGACGACATGGAGAAGATCTGGCACCACACCTTCTACAACGAGCTGCGCGTGGCCCCGGAGGAGCACCCAGTGCTGCTGACCGAGGCCCCCCTGAACCCCAAGGCCAACAGAGAGAAGATGACTCAGGTGAGGCTCGGCCGACGCCCGTGCTCCTCCCGTCCTTTCCCCAGTCATTTTCTGCCCGGCTTGATTTCTGACATTA
+
AABCBFFFFFFFGGGGGEGGGGGHHHHHHHHHHHHHHGHHGGHGHGHHHHHHGGGGGHHGHGHHGHHHHHHHHGHHHGGHHHHHHHGHGGGGGHHGGGGGGGHHGGGGGGGGHHHHGGHHHHHHHHHGHHGGGGGGGGGGGGHFGHGGGGHGHHGGGGGGGGGGGGGGGGGGGGGGGGGGGGGGFFFFFFFFFCFFBDFFFFFFFFFADFFFFFFFFFFFFFFFFFFFFFFFFFFFFFFFFFFFFEFFFF/
@M05620:45:000000000-G6HP7:1:1101:25895:6805 1:N:0:186
AGATTACTGCAACAGTTCCCCCTGGACCTGGAAAAGTTTCTTGCCTGGCTTACAGAAGCTGAAACAACTGCCAATGTCCTACAGGATGCTACCCGTAAGGAAAGGCTCCTAGAAGACTCCAAGGGAGTAAAAGAGCTGATGAAACAATGGCAAGTAAGTCAGGCATTTCCGCTTTAGCACTCTTGTGGATCCAATTGAACAATTCTCAGCATTTGTACTTGTAACTGACAAGCCAGGGACAAAACAAAGAT
+
BBBCCFFFFFFFGGGGGGGGGGGGHHHHHHHHHHHHHHHHHHHHHHHHHHHHHHHHHHHHHHHHHHHHHHHHHHHHHHHHHHHHHHHHHHHHHHGGGGHHHHHHHHHHGHHHHHHHHHHHHHHGGHGGHHHHHGHHHHHHHHHHHHHHHHHHHGHHHHHHHHHHHHHHHHGGGGGHHHHHHHHHHGHGHHHHHHHHHFFGHHHHHHHHHHHHHGHHHHHGHHHHHHHGHHHHHGGGGGGGGGGGGGGGGGF
@M05620:45:000000000-G6HP7:1:1101:21950:6819 1:N:0:186
AAACCAAGCAGACACTCACCGCTCCCTCGCCACAGGCCAATAGTTTGTCCTCACTGAGTTGGCAACAAGTGGCTGCTGTGGCTGCCATTTTTCTGGTGATGGCCATCAGCTCCGACGAGGTCAGCTGGGGGGCTTTCTTTGTGTAAGCAACGAGAAACCTGAAAGAAGCATTTTTTAACTAAGTCCTGCTGAGTCATTCATGAGTTTTTAGCCGCCTTGCTTCTTCTCACAGACTCTCTACTCTCATGCCA
+
BBBBBB@FBFFFGGGGGBGGEEGGGGHHGGGGGGHHGGHGHFHHHHHHHHHHHHHHHHHHHHHHHHGHHHHHGHGGHGHHGHHGGHHHHHHHHHHHHHHHGHHHHHHHHHHHHGGGGGGGGHCHHHHHGGGGGGGGGGGGGGGG0FFFFFFFFFDFFFFFFFFFFFFFFFFFFFFFEFFFBFFFFFFFFFFFFBBFFFFFFFEFFFFFFFFFFFFFFFFFFFFFFFFFFFBF/FFFFFFFFFFFFFFFFF/
@M05620:45:000000000-G6HP7:1:1101:25889:6822 1:N:0:186
AGATTACTGCAACAGTTCCCCCTGGACCTGGAAAAGTTTCTTGCCTGGCTTACAGAAGCTGAAACAACTGCCAATGTCCTACAGGATGCTACCCGTAAGGAAAGGCTCCTAGAAGACTCCAAGGGAGTAAAAGAGCTGATGAAACAATGGCAAGTAAGTCAGGCATTTCCGCTTTAGCACTCTTGTGGATCCAATTGAACAATTCTCAGCATTTGTACTTGTAACTGACAAGCCAGGGACAAAACAAAGAT
+
CCCCCFFFFFFFGGGGGGGGGGGGHHHHHHHHHHHHGHHHHHHHHHHHHHHHHHHHHHHHHHHHHHHHHHHHHHHHHHHHHHHHHHHHHHHHHHGGGGHHGHHHHHHHGHHHHHHHHHHHHHHGGGGGHHHHHGHHHHGHHHHHHHHHHHHGHGHHHHHHHHHHHHHHHHGGGGGHBGHHHHHHHGHGHGHHHHHHHHHGHHHHHHHFGHGHGHHHHHHGHHHFHHHFHHHHHGGGGGFGGGGGGGGGGG;
@M05620:45:000000000-G6HP7:1:1101:21928:6827 1:N:0:186
AAACCAAGCAGACACTCACCGCTCCCTCGCCACAGGCCAATAGTTTGTCCTCACTGAGTTGGCAACAAGTGGCTGCTGTGGCTGCCATTTTTCTGGTGATGGCCATCAGCTCCGACGAGGTCAGCTGGGGGGCTTTCTTTGTGTAAGCAACGAGAAACCTGAAAGAAGCATTTTTTAACTAAGTCCTGCTGAGTCATTCATGAGTTTTTAGCCGCCTTGCTTCTTCTCACAGACTCTCTACTCTCATGCCA
+
DDDDDDCFCFFFGGGGGGGGGGGGGGHHGGGGGHHHGGHHHHHHHHHHHHHHHHHHHHHHHHHHHHHHHHHHGHGGHHHHHHHGGHHHHHHHHHHHHHHHHHHHHHHHHHHHHGGGGGGGGHHHHHHHGGGGGGGGGGGGGGGGGGFFFFFFFFFFFFFFFFFFFFFFFFFFFFHFFFFHHFFFFFFFFFFFFFFFFFFFFFFFFFFFFFFFFFFFFFFFHHHFHFFFFFFFFFFFFFFFHFFHFFFFFFF
@M05620:45:000000000-G6HP7:1:1101:7159:6859 1:N:0:186
AAACCAAGCAGACACTCACCGCTCCCTCGCCACAGGCCAATAGTTTGTCCTCACTGAGTTGGCAACAAGTGGCTGCTGTGGCTGCCATTTTTCTGGTGATGGCCATCAGCTCCGACGAGGTCAGCTGGGGGGCTTTCTTTGTGTAAGCAACGAGAAACCTGAAAGAAGCATTTTTTAACTAAGTCCTGCTGAGTCATTCATGAGTTTTTAGCCGCCTTGCTTCTTCTCACAGACTCTCTACTCTCATGCCA
+
CCBCCCBFBFFFGGGGGGGGGGGGGGHHGGGGGHHHGGHHHHHHHHHHHHHHHHHHHHHHHHHHHHHHHHHGGHGGHHHHHHHGGHHHHHHHHHHHHHHHHHHHHHHHHHHHHGGGGGGGGHHHHHHHGGGGGGGGGGGGGGGGGGFFFFFFFFFFFFFFFFFFFFFFFFFFFFFFFFFFFFFFFFFFFFFFFFFFFFFFFFFFFFFFFFFFFFFFFFFFFFFFFFFFFFFFFFFFFFFFFFFFFFFFFFF
@M05620:45:000000000-G6HP7:1:1101:6757:6883 1:N:0:186
AGATTACTGCAACAGTTCCCCCTGGACCTGGAAAAGTTTCTTGCCTGGCTTACAGAAGCTGAAACAACTGCCAATGTCCTACAGGATGCTACCCGTAAGGAAAGGCTCCTAGAAGACTCCAAGGGAGTAAAAGAGCTGATGAAACAATGGCAAGTAAGTCAGGCATTTCCGCTTTAGCACTCTTGTGGATCCAATTGAACAATTCTCAGCATTTGTACTTGTAACTGACAAGCCAGGGACAAAACAAAGAT
+
BCCBCFFFFFFFGGGGGGGGGGGGHHHHHHHHHHHHGHHHHHHHHHHHHHHHHHHHHHHHHHHHHHHHHHHHHHHHHHHHHHGHHFHHHHFHHHGGGGHHHHHGHHHHGHHHHHHHHHHGHHHGGGGGHHHHHGGHHHHHHFHHHHHHHGHHHGHHHHHHHHHHHHHHHHGGGGGHEHHHHHHHHGHGHHHHHHHHHGGHHHHHHHGHHHHHHHHHHFHHHHHHHHHHHGHHGGFGGGGGGFFGGGGGGGG
@M05620:45:000000000-G6HP7:1:1101:22991:6906 1:N:0:186
AGATTACTGCAACAGTTCCCCCTGGACCTGGAAAAGTTTCTTGCCTGGCTTACAGAAGCTGAAACAACTGCCAATGTCCTACAGGATGCTACCCGTAAGGAAAGGCTCCTAGAAGACTCCAAGGGAGTAAAAGAGCTGATGAAACAATGGCAAGTAAGTCAGGCATTTCCGCTTTAGCACTCTTGTGGATCCAATTGAACAATTCTCAGCATTTGTACTTGTAACTGACAAGCCAGGGACAAAACAAAGAT
+
AAABCFFFFFFFGGGGGGGGGGGGHHHHHHHHHHHHHHHHHHHHHHHHHHHHHHHHHHHHHHHHHHHHHHHHHHHHHHHHHHHHHHHHHHHHHHGGGGHHGHHHHHHHGHHHGHHHHHHHHHHGGHGFHHHHHGHHHHFHHHHHHHHHHHHHHGHHHHHHHHHHHHHHHHGGGGGHHHHHHHHHHHHGFHHHHHHHHHFHHGGHHHHHHHHHHHGHHHHHHHHHHHHGGFGHFGFGGGGGGGGGGGGGGGG
@M05620:45:000000000-G6HP7:1:1101:9768:6915 1:N:0:186
CATCCTGACCCTGAAGTACCCCGGCTTGATTTCTGACATTAGATCGGAAGAGCACACGTCTGAACTCCAGTCACGGACATTTATCTCGTATGCCGTCTTCTGCTTGAAAAAAAAAAAAAACAAAAAAAAAAATATAAGAATACATTCTTTCATACAAAACAATCTAGTCAAGAAAGTGAATGTAAAACACGATATCAGTATTCCTTGATCTTTGGTTACACTCAATATGATATTGAGCGCAGAACAAGACT
+
CCCDDFFFFFFFGGGGGGGGGGGGGGGGHHHHHHHHHHHHHHHHHHGGGGHHHHHHHGHHHGHHHHHHHHHHHHGGGGGHHHHHHHHHGGHHHHGGGHGHHHHHHHHHFHHEEDCB>>////.00.-<-<--.00000:0000000000000000000....:;B00000:00//0000000;00:00...-..-00000:0000000;00000/;.00000//00000000000000---9-//:////0
@M05620:45:000000000-G6HP7:1:1101:22979:6925 1:N:0:186
AGATTACTGCAACAGTTCCCCCTGGACCTGGAAAAGTTTCTTGCCTGGCTTACAGAAGCTGAAACAACTGCCAATGTCCTACAGGATGCTACCCGTAAGGAAAGGCTCCTAGAAGACTCCAAGGGAGTAAAAGAGCTGATGAAACAATGGCAAGTAAGTCAGGCATTTCCGCTTTAGCACTCTTGTGGATCCAATTGAACAATTCTCAGCATTTGTACTTGTAACTGACAAGCCAGGGACAAAACAAAGAT
+
BBBBBFFFFFFFGGGGGGGGGGGDHHHHHHHHHHHHHHHHHHHHHHHHHHHHHHGHHHHHHHHHHHHHHHHHHHHHHHHHGHHHGGHHHHDGHHGFGGHHHHFGGHHHGHHHHHHHHHHHGHHGGGGGHHHHHGHHHHGHHHHHHHHHHHHHHGHHHHHHHHHHHHHHHHGGGGGHHHGHHHHHHHHGHHHHHHHHHGFHHHHHHHHHFHGHHHHHHHHHGGHGHHGEGHHHHGGGGGGGGGGGGGGGGGC
@M05620:45:000000000-G6HP7:1:1101:13638:6936 1:N:0:186
AAACCAAGCAGACACTCACCGCTCCCTCGCCACAGGCCAATAGTTTGTCCTCACTGAGTTGGCAACAAGTGGCTGCTGTGGCTGCCATTTTTCTGGTGATGGCCATCAGCTCCGACGAGGTCAGCTGGGGGGCTTTCTTTGTGTAAGCAACGAGAAACCTGAAAGAAGCATTTTTTAACTAAGTCCTGCTGAGTCATTCATGAGTTTTTAGCCGCCTTGCTTCTTCTCACAGACTCTCTACTCTCATGCCA
+
BBBBBBBFBFFFGGGGGGGGGGGGGGHHGGGGGHHHGGHHHHHHHHHHHHHFHHHHHHGHHHHHHHHHHHHHGHGGHHGHHHHGGHHHHHHHHHHHHHHHHHHHHHHHHHHHHGGGGGGGGHHHHH2GGGGGGGGGGGGGGGGGGGFFFFFFFFFFFFFFFFFFFFFFFFFFFFFFFFFFFFFFFFFFFFFFFFFFFFFFFFFFFFFFFFFFFFFFFFFFFFFFFFFFFFFFFFFFFFFFFFFFFFFFFFF
@M05620:45:000000000-G6HP7:1:1101:7431:6966 1:N:0:186
CATCCTGACCCTGAAGTACCCCATTGAGCATGGCATCGTCACCAACTGGGACGACATGGAGAAGATCTGGCACCACACCTTCTACAACGAGCTGCGCGTGGCCCCGGAGGAGCACCCAGTGCTGCTGACCGAGGCCCCCCTGAACCCCAAGGCCAACAGAGAGAAGATGACTCAGGTGAGGCTCGGCCGACGCCCGTGCTCCTCCCGTCCTTTCCCCAGTCATTTTCTGCCCGGCTTGATTTCTGACATTT
+
CCDDDFFFFFFFGGGGGGGGGGGHHHHHHHHHHHHHHGHHHGHHHGHHHHHHGGGGGHHGHGHHHHHHHHHHHGHHHGGHHHHHHHHHGGGGGHHGGGGGGGHHGGGGGGGGHHHHGGHHHHHHHHHHHHGGGGGGGGGGGGGHHHGGGGHGHHGGGGGGGGGGGGGGGGGGGGGGGGGGGGGGFFFFFFFFFFFC@DFFFFEFFFFFFFFFFFFFFFFFFFFFFFFFFFFFFFFFFFFFFFFFF0BBFF0
@M05620:45:000000000-G6HP7:1:1101:17199:6972 1:N:0:186
ATCTCTATCTCCTAAAAACCTGTTTAGATTTGGAGATAGACCTTCAGGTTTTTCATCATTTTCTGCATGAATTATACATTGACCACGTTCCAGCGTGGTCAGTTTGCAGCATTCTGTTATTTTGTTTGACAGAGTGTCTTGTTGAGAACATATGTAGGACATGATTTTTTCCTGCAACAGGGAAAATAAAGTATAAGTTTTAAAGATTTATTCTTTAATAAAGGATCTCAAAGCCAGCTTTAGAAAAAGGA
+
CCCCCFFFFFFFGGGGGGGGGGHHHHHHHHHHHHHHHHHHHHHHHHHHHHHGGHHHHHIHHHIHIHHHHGHHHHHHHHHHHHHHHHGHHHHHHHGGGGHHHHHHHHHHHHHHHHHHHHHHHHHHHHHHHHHHHHHHHHHHHHHHHHHHHHHHHHHHHHHHHHHHHHHHHGHHHHHHHHHHHGGHHHHHHHHHHHHHHGHHHHGHHHHHHHHHHHHHHHHHHHHHHHHHHHHHHHHHHGHHHHHFHGHHGGF
@M05620:45:000000000-G6HP7:1:1101:7876:7019 1:N:0:186
AAACCAAGAAGACATGAGGTCAGCTAGATCGGAAGAGCACACGTCTGAACTCCAGTCACGGACATTTATCTCGTATGCCGTCTTCTGCTTGAAAAAAAAAAACACATATGAACTCCCAGTTCATCTTGCCACATCCCCACTTCACTCCCTAACCAACAGCTCAACTGTGCCTCCTTTTGTCGTCTGCCTTCGCCCGTACTCCTCTCGTCCACTCCCCAGTCACTTCCGACTGTGCCTACGCTTTGCCCTTT
+
CCBCCAAFFFFFGGGGGGGGGGHHHHHHHHHGGGGHHHHHHHGHHHGHHHHHHHHHHGHGGGGGHHHHHHHHHEGHHHHGGGHGHFHHHHHHGHHHGGGGF///0?223333?33BC22@2>2222222@2201=0??0<0FD111=>G010><1.>./<0000/0/000<00./0000/0..;..0000;....-:-..090/0=..;;.0;:/:9/.00000000..9-.000;;09.-:..00;0:99
@M05620:45:000000000-G6HP7:1:1101:5087:7034 1:N:0:186
CATCCTGACCCTGAAGTACCCCGGCTTGATTTCTGACATTAGATCGGAAGAGCACACGTCTGAACTCCAGTCACGGACATTTATCTCGTATGCCGTCTTCTGCTTGAAAAAAAAAAAAAAATAAAAAGAGAAAGAGGGAGGTGGTTTGAATAATTGAGAGAGAAGTAGAGTGAGAATAGATATGAGTGTGATAGTACGAAGACTGCTTAACATTACAAGCTGCTTTAAGATTTTATTCTAAATATTGATTG
+
>AAAAFFFFBFFGGFGGFGGFGEEFGGGHHHHHFHGGGHHFGFGGGFFGFFGFGFFGEGHHGGFGHHHHHHGFFEEC>EHHHGH4FGGGFHHGGFE>FGGHHBGHGFFFFFEE@C@////-011111..001////....-<..:...0000000000./.9.//0000;000900000000;00000;00900000...../////////////////.///;//9////////9//////9/////99/
@M05620:45:000000000-G6HP7:1:1101:5100:7051 1:N:0:186
CATCCTGACCCTGAAGTACCCCGGCTTGATTTCTGACATTAGATCGGAAGAGCACACGTCTGAACTCCAGTCACGGACATTTATCTCGTATGCCGTCTTCTGCTTGAAAAAAAAAAAAACAAAATAAAAATTATTTTATGTAGAGATGTCATTTAAATAAAAAACATAAACGAGTAAAAACAGAGAAGGTATAGAGAGTATATAGAGGATATTTTGTTTGTGTATGAGAAGAAAATAATTTGTATATAAAT
+
CCCCCFFFFFFFGGGGGGGGGGGGGGGGHHHHHHHHHHHHHHHHHHGGGGHHHHHHHGHHHGHHHHHHHHHHHHGGGGGHHHHHHHHHGGHHHHGGGHGHHHHHHHHHGHHEECGB><////00111111011<111111111111000000000=0000000-:.00000:....0000..////0/.;9000000.000000009/./0900;;//////:0000000/0///0000000:00000000
@M05620:45:000000000-G6HP7:1:1101:6206:7057 1:N:0:186
AAACCAAGCAGACACTCACCGCTCCCTCGCCACAGGCCAATAGTTTGTCCTCACTGAGTTGGCAACAAGTGGCTGCTGTGGCTGCCATTTTTCTGGTGATGGCCATCAGCTCCGACGAGGTCAGCTGGGGGGCTTTCTTTGTGTAAGCAACGAGAAACCTGAAAGAAGCATTTTTTAACTAAGTCCTGCTGAGTCATTCATGAGTTTTTAGCCGCCTTGCTTCTTCTCACAGACTCTCTACTCTCATGCCA
+
CCCCCCCFCFFFGGGGGGGGGGGGGGHHGGGGGHHHGGHHHHHHHHHHHHHHHHHHHHHHHHHHHHHHHHHHGHGGHHHHHHHGGHHHHHHHHHHHHHHHHHHHHHHHHHHHHGGGGGGGEHHHHHHHGGGGGGGGGGGGGGGGGGFFFFFFFFFFFFFFFFFFFFFFFFFFFFFFFFFFFFFFFFFFFFFFFFFFFFFFFFFFFFFFFFFFFFFFFFFFFFFFFFFFFFFFFFFFFFFFFFFFFFFFFFF
@M05620:45:000000000-G6HP7:1:1101:6559:7068 1:N:0:186
CATCCTGACCCTGAAGTACCCCGGCTTGATTTCTGACATTAGATCGGAAGAGCACACGTCTGAACTCCAGTCACGGACATTTATCTCGTATGCCGTCTTCTGCTTGAAAAAAAAAAAAGAAGAACAAATCAAAGCAGAAAGCGTTATCATGTTCATTCGACTCATAGATCATTATCTTTTGAATCCAATCTTTTTAGTAATTTAAAAGGGAATCAGGTTGAGACCAATCGGTTTCGCTAGCATGCTCCTGC
+
CCCCCFFFFFFFGGGGGGGGGGGGGGGGHHHHHGHGHHHHFHHHHHGGGGHHHHHHHGHHHGHHHHHHHHHHHHGGGGGHHHHHBGHHGGHHHHGFGHGHHHHHHHGGHHHGGGGG>///01110100111111010<0110.....0000=000000<<...0:000000000000000<.0000000/00000./<0000000000..../000000//0.0./.</.....0....900<00<00000
@M05620:45:000000000-G6HP7:1:1101:15001:7105 1:N:0:186
CATCCTGACCCTGAAGTACCCCATTGAGCATGGCATCGTCACCAACTGGGACGACATGGAGAAGATCTGGCACCACACCTTCTACAACGAGCTGCGCGTGGCCCCGGAGGAGCACCCAGTGCTGCTGACCGAGGCCCCCCTGAACCCCAAGGCCAACAGAGAGAAGATGACTCAGGTGAGGCTCGGCCGACGCCCGTGCTCCTCCCGTCCTTTCCCCAGTCATTTTCTGCCCGGCTTGATTTCTGACATTA
+
CDDEEFFFFFFFGGGGGGGGGGGHHHHHHHHHHHHHHGHHHGHHHGHHHHHHGGGGGHHHHHHHHHHHHHHHHGHHHGGHHHHHHHHHGGGGGHHGGGGGGGHHGGGGGGGGHHHHGGHGHHHHHHHHHHGGGGGGGGGGGGHHHHGGGGHGHHGGGGGGGGGGGGGGGGGGGGGGHGGGGGGGFFFFFFFFFFFFCFFFFFFFFFFFFFFFFFFFFFFFFFFFFFFFFFFFFFFFFFFFFFFFFFFFFF1
@M05620:45:000000000-G6HP7:1:1101:18864:7107 1:N:0:186
AAACCAAGCAGACACTCACCGCTCCCTCGCCACAGGCCAATAGTTTGTCCTCACTGAGTTGGCAACAAGTGGCTGCTGTGGCTGCCATTTTTCTGGTGATGGCCATCAGCTCCGACGAGGTCAGCTGGGGGGCTTTCTTTGTGTAAGCAACGAGAAACCTGAAAGAAGCATTTTTTAACTAAGTCCTGCTGAGTCATTCATGAGTTTTTAGCCGCCTTGCTTCTTCTCACAGACTCTCTACTCTCATGCCA
+
>ABBBBAFAFFFGGGGGGGGEGGGGGHHGGGGGHGHGGGHH3DGHHHHHHHHHHHHHHBGHHHHHHHHHHHHGHGGHHGHHHHGGHGHHHHHHHHHHHHHGHHHHHHHHHHHHGGGGGGGAGHHHHHHGGGGGGGGGGGGGGGGGGFFFFFFFFFFFFFFFFFFFFFFFFFFFFFFFFFFFFFFFFFFFFFFFBBFFFFFFFFFFFFFFFFFFFFFFFFFFFFFFFFF/FFFFFFFFFFFFFFFBBBFFF/
@M05620:45:000000000-G6HP7:1:1101:18848:7116 1:N:0:186
AAACCAAGCAGACACTCACCGCTCCCTCGCCACAGGCCAATAGTTTGTCCTCACTGAGTTGGCAACAAGTGGCTGCTGTGGCTGCCATTTTTCTGGTGATGGCCATCAGCTCCGACGAGGTCAGCTGGGGGGCTTTCTTTGTGTAAGCAACGAGAAACCTGAAAGAAGCATTTTTTAACTAAGTCCTGCTGAGTCATTCATGAGTTTTTAGCCGCCTTGCTTCTTCTCACAGACTCTCTACTCTCATGCCA
+
DCDDDCCFCFFFGGGGGGGGGGGGGGHHGGGGGHHHGGHHHHHHHHHHHHHHHHHHHHHHHHHGHHHHHHHHGHGGHHHHHHHGGHHHHHHHHHHHHHHHHHHHHHHHHHHHHGGGGGGGGHHHHHHHGGGGGGGGGGGGGGGGGGFFFFFFFFFFFFFFFFFFFFFFFFFFFFHFFFHHHFFFFFFFFFFHFFFFFFFFFFFFFFFFFFFFFFFFFFFFHHHFFFFFFFFFFFFFFFFFHFFFFFFFFFB
@M05620:45:000000000-G6HP7:1:1101:10430:7146 1:N:0:186
AAACCAAGCAGACACTCACCGCTCCCTCGCCACAGGCCAATAGTTTGTCCTCACTGAGTTGGCAACAAGTGGCTGCTGTGGCTGCCATTTTTCTGGTGATGGCCATCAGCTCCGACGAGGTCAGCTGGGAGGCTTTCTTTGTGTAAGCAACGAGAAACCTGAAAGAAGCATTTTTTAACTAAGTCCTGCTGAGTCATTCATGAGTTTTTAGCCGCCTTGCTTCTTCTCACAGACTCTCTACTCTCATGCCA
+
BBBCCBBFBFFFGGGGGGGGGGGGGGHHGGGGGHHHGGHHHHHHHHHHHHHHHHHHHHHHHHHHHHHHHGHHGHGGHHHHHHHGGHGHHHHHHHHHHHHHHHHHHHHHHHHHHGGGGGGGGHHHHHHHGHGGGHHHHHHHHHHHHHHHHHHGGGGGHHHGHHGHHHHHHGHHHHHGGHHHHHHHHHHHHHHHHGHFGGGGGGGGFGGGGGGGGGGGGGGGGGGGGFFFFFFFFFFFFFFFFFFFFFFFFFF
@M05620:45:000000000-G6HP7:1:1101:10418:7160 1:N:0:186
AAACCAAGCAGACACTCACCGCTCCCTCGCCACAGGCCAATAGTTTGTCCTCACTGAGTTGGCAACAAGTGGCTGCTGTGGCTGCCATTTTTCTGGTGATGGCCATCAGCTCCGACGAGGTCAGCTGGGAGGCTTTCTTTGTGTAAGCAACGAGAAACCTGAAAGAAGCATTTTTTAACTAAGTCCTGCTGAGTCATTCATGAGTTTTTAGCCGCCTTGCTTCTTCTCACAGACTCTCTACTCTCATGCCA
+
CCCCCCCFCFFFGGGGGGGGGGGGGGHHGGGGGHHHGGHHHHHHHHHHHHHHHHHHHHHHHHHGHHHHHHHHGHGGHHHHHHHGGHHHHHHHHHHHHHHHHHHHHHHHHHHHHGGGGGGGGHHHHHHHGGGGGHHHHHHHHHHHHHHHHHHGGGGGHHHHHHFHHHHHHHHHHHHGHHHHHHHHHHHHHHHHHHHGGGGGGGGGGGGGGGGGGGGGGGGGGGGGGFFFFFFFFFFFFFFFFFFFFFFFFFF
@M05620:45:000000000-G6HP7:1:1101:7325:7202 1:N:0:186
AAACCAAGCAGACACTCACCGCTCCCTCGCCACAGGCCAATAGTTTGTCCTCACTGAGTTGGCAACAAGTGGCTGCTGTGGCTGCCATTTTTCTGGTGATGGCCATCAGCTCCGACGAGGTCAGCTGGGGGGCTTTCTTTGTGTAAGCAACGAGAAACCTGAAAGAAGCATTTTTTAACTAAGTCCTGCTGAGTCATTCATGAGTTTTTAGCCGCCTTGCTTCTTCTCACAGACTCTCTACTCTCATGCCA
+
BBBBBBBFBFFFGGGGGGGGGGGGG2ACEEECGHHGGFHAGHHH5GFH5GHHFFHFHFDFAFGHHGHHHDFGFHGEFHEFHHHGGHHHHHGGHFHHGHHHHHHHHHHHHHHHHGGGGGGGGFHHHHHHGGGGGGGGGGGGGGGGGGFFFFFFFFFFFFFFFFFFFFFFFFFFFFFFFFFFFFFFFFFFFFFFFFFFFFFFFFFFFFFFFFFFFFFFFFFFFFFFFFFFFFFFFFFFFFFFFFFFFFFFFFF
@M05620:45:000000000-G6HP7:1:1101:7298:7205 1:N:0:186
AAACCAAGCAGACACTCACCGCTCCCTCGCCACAGGCCAATAGTTTGTCCTCACTGAGTTGGCAACAAGTGGCTGCTGTGGCTGCCATTTTTCTGGTGATGGCCATCAGCTCCGACGAGGTCAGCTGGGGGGCTTTCTTTGTGTAAGCAACGAGAAACCTGAAAGAAGCATTTTTTAACTAAGTCCTGCTGAGTCATTCATGAGTTTTTAGCCGCCTTGCTTCTTCTCACAGACTCTCTACTCTCATGCCA
+
CCCCCCCFCFFFGGGGGGGGGGGGGGHHGGGGGHHHGGHHHHHHHHHHHHHHHHHGHHHHHHHGHHHHHGHHGHGGHHHHHHHGGHHHHHHHHHHHHHHHHHHHHHHHHHHHHGGGGGGGGHHHHHHHGGGGGGGGGGGGGGGGGGFFFFFFFFFDFFFFFFFFFFFFFFFFFFFFFFFFFFFFFFFFFFFFFFFFFFFFFFFFFFFFFFFFFFFFFFFFFFFFFFFFFFFFFFFFFFFFFFFFFFFFFFF
@M05620:45:000000000-G6HP7:1:1101:18731:7207 1:N:0:186
AAACCAAGCAGACACTCACCGCTCCCTCGCCACAGGCCAATAGTTTGTCCTCACTGAGTTGGCAACAAGTGGCTGCTGTGGCTGCCATTTTTCTGGTGATGGCCATCAGCTCCGACGAGGTCAGCTGGGGGGCTTTCTTTGTGTAAGCAACGAGAAACCTGAAAGAAGCATTTTTTAACTAAGTCCTGCTGAGTCATTCATGAGTTTTTAGCCGCCTTGCGTCTTCTCACAGACTCTCTACTCTCATGCCA
+
CCCCCCCFCFFFGGGGGGGGGGGGGGHHGGGGGHHHGGHHHHHHHHHHHHHHHHHHHHGHHHHHHHHHHHHHGHGGHHHHHHHGGHGHHHHHHHHHHHHHHHHHHHHHHHHHHGGGGGGGGHHHHHHHGGGGGGGGGGGGGGGGGGFFFFFFFFFFFFFFFFFFFFFFFFFFFFFFFFFFFFFFFFFFFFFFFFFFFFFFFFFFFFFFFFFFFFFFFFFFFFFFFFFFFFFFFFFFFFFFFFFFFFFFFFF
@M05620:45:000000000-G6HP7:1:1101:18713:7213 1:N:0:186
AAACCAAGCAGACACTCACCGCTCCCTCGCCACAGGCCAATAGTTTGTCCTCACTGAGTTGGCAACAAGTGGCTGCTGTGGCTGCCATTTTTCTGGTGATGGCCATCAGCTCCGACGAGGTCAGCTGGGGGGCTTTCTTTGTGTAAGCAACGAGAAACCTGAAAGAAGCATTTTTTAACTAAGTCCTGCTGAGTCATTCATGAGTTTTTAGCCGCCTTGCGTCTTCTCACAGACTCTCTACTCTCATGCCA
+
ABAABB@FAFFFGGGGGGGGGGGGGGHHGGGGGHGHGGHHHFHGHHHHHHHHHHHHHHGGHHHGHHHHGGHHGGGGHHHHHHGGGHGHHHHHHHHHHHDHFGHHFHHHHHHHHGGGGGGGGHHHHHHHGGGGGGGGGGGGGFGGGGFFFFFFFFFFFFFFFFFFFFFFFFFFFFFFFFFFFFFFFFFFFFFFFFFFFFFFFFFBFFFFFFFFFDFFFDFF;DFFFFFFFFFFFFFFFFFFFFFFFFFBBF/
@M05620:45:000000000-G6HP7:1:1101:7313:7222 1:N:0:186
AAACCAAGCAGACACTCACCGCTCCCTCGCCACAGGCCACTAGTCTGTCCTCACTTAGTTGGCAACAAGTGGCTGCTGTGGCTGCCATTTTTCTGGTGATGGCCATCAGCTCCGACGAGGTCAGCTGGGGGGCTTTCTTTGTGTAAGCAACGAGAAACCTGAAAGAAGCATTTTTTAACTAAGTCCTGCTGAGTCATTCATGAGTTTTTAGCCGCCTTGCTTCTTCTCACAGACTCTCTACTCTCATGCCA
+
BBBBBBBFBFFFGGFGGGGGEEGGE2222A22B2A2ABG2B3BG5DBF5FEGD155555D53B3BBGHG55BBGF1CB5B2FG1CG@FGHF@FEEEBGHHGGHHHHGFHGHHHFEEEGGGGHHFHHGHGGGGGGFGGGGGGGGGGGFFFFFBFFFFFFFFFFFFFFFFFFFFFFFBFFFFFFFFFFFFFFFFFFFFFFFFFFFFFFFFFFFFFFBBFFFFFFFFFFFFFFFFFFFFFFFFFFFFFFFFFF/
@M05620:45:000000000-G6HP7:1:1101:5530:7255 1:N:0:186
AAACCAAGCAGACACTCACCGCTCCCTCGCCACAGGCCAATAGTTTGTCCTCACTGAGTTGGCAACAAGTGGCTGCTGTGGCTGCCATTTTTCTGGTGATGGCCATCAGCTCCGACGAGGTCAGCTGGGGGGCTTTCTTTGTGTAAGCAACGAGAAACCTGAAAGAAGCATTTTTTAACTAAGTCCTGCTGAGTCATTCATGAGTTTTTAGCCGCCTTGCTTCTTCTCACAGACTCTCTACTCTCATGCCA
+
BBBBBBBFBFFFGGGGGGGGGGGGGGHHGGGGGHHHGGHHHHHHHHHHHHHHHHHHHHHHHHHHHHHHHHHHGHGGHHHHHHHGGHHHHHHHHHHHHHGHHHHHHHHHHHHHHGGGGGGGFHHHHHHHGGGGGGGGFGGGGGGGGGFFFFFFFFFFFFFFFFFFFFFFFFFFFFFFFFFFFFFFFFFFFFFFFFFFFFFFFFFFFFFFFFFFFFFFFFFFFFFFFFFFFFFFFFFFFFFFFFFFFFFFFFF
@M05620:45:000000000-G6HP7:1:1101:5997:7263 1:N:0:186
CATCTGACCCTGAAGTACCCCGGCTTGATTTCTGACATTAGATCGGAAGAGCACACGTCTGAACTCCAGTCACGGACATTTATCTCGTATGCCGTCTTCTGCTTGAAAAAAAAAAAATATTTTTTTTGACAGATTTTCTTTTTGAGAACATATGTAGGACATGATTTTTTCCTGCAACAAGGAAAATAAATTATAAGTTTTAAAGATTTATTCTTTACTATATTATCTCAAACCTAGCTTTACTAAAAGGC
+
1>>>>FFDFCCC1FA3BFGG1EECEEEHHHHHFFFHBEHFFBHDFEEFE0F0BGHCE0AFA1FFHHHFFB1D@>/EEGHHBG2GDGHGE0B@1>/>BE22E1GHFGEH1EEC//<//0@21@D1<-A-.1=1>0D0DD<<00<<..<0//000::00:0/;C0::0<00-:000//009./.9///;90009000;0;000;/9//;/F///;BFFF/9//9///:;9//;//9///9;/B///:/9/:--
@M05620:45:000000000-G6HP7:1:1101:7849:7275 1:N:0:186
TACCTGTACTGGGGAAGCAATCGCCATTCCTACCCTAAAGATCGGAAGAGCACACGTCTGAACTCCAGTCACGGACATTTATCTCGTATGCCGTCTTCTGCTTGAAAAAAAAAAAAAACACCAATTGAAAGTAGATTATCCTATGATCACCGTTTCTTATAAAACGAGGAGTGATACGAATGACGTGCAACAAATATCGACATATGTTATTGGCGCGCGTACTATTCTGTTGATCTTCTTGTATTTCATGA
+
BCCCCFFFFFFFGGGGGGGGGGGGGGGGHHHHHHHHGHHHHHHGGGGGHHHHHHHGHHHGHHHHHHHHHHHHGGGGGHHHHHHHHHGGHHHHGGGHGHHHHHHHHHHGGGGGGG<>/></0///111111111111>111110<00000//<<.//0=000:;0:-.:--./.0900..../09.....00...0000..-../:/:///////-.------.//////9///:/9/////9://://://
@M05620:45:000000000-G6HP7:1:1101:5534:7280 1:N:0:186
AAACCAAGCAGACACTCACCGCTCCCTCGCCACAGGCCAATAGTTTGTCCTCACTGAGTTGGCAACAAGTGGCTGCTGTGGCTGCCATTTTTCTGGTGATGGCCATCAGCTCCGACGAGGTCAGCTGGGGGGCTTTCTTTGTGTAAGCAACGAGAAACCTGAAAGAAGCATTTTTTAACTAAGTCCTGCTGAGTCATTCATGAGTTTTTAGCCGCCTTGCTTCTTCTCACAGACTCTCTACTCTCATGCCA
+
ABABBAA?AFFFFGGGGGGGFGGGGGHHGGGGGHHGGGGHGHHHHHHHHHHHHHHHGHGGHFHGHHHHHHFHGHGGHHGHHGHGGHHGHGHHHHHHHHHHHHHHHHGHHHHHHGGGGGGGFHHHHHHHGGGGGGGGGGGGGGGGGGFFFFFFFFFFFFFFFFFFFFFFFFFFFFFFEFFFFFFFFFFFFFFFFFFFFFFFFFBFFFFFFFFFFDFFFFFFFFFFFFFFFFFFFFFFFFFFFFFFFFFFFF9
@M05620:45:000000000-G6HP7:1:1101:6001:7281 1:N:0:186
CATCTGACCCTGAAGTACCCCGGCTTGATTTCTGACATTAGATCGGAAGAGCACACGTCTGAACTCCAGTCACGGACATTTATCTCGTATGCCGTCTTCTGCTTGAAAAAAAAAAAAAATATAGTATGTAATATTTTGTTGTTGTGAACATAATTAGCTCATAAGTTGAGACTGTCAAAAAGCAATTAGAATCGGTAGTTTGATGTTATACTATTTATGTAATGACAATAGCGACCGATATGGTATATACT
+
CCCCCFFFFFFFGGGGGGGGGGGGGGGHHHHHHGHHHHHHFHHHHGGGGHHHHHHHGHHHGHHHHHHHHHHHHGGGGGHHHGHHHHHGGHGHHGGGHGHHHHHHHHHHGHGGGCG>>/<0<<111111<11>1<11=1<0><.<<<00000000000/00000000;00/.000:00;00.;.//00000000.....00;00900;99000900000////:9/////9//;--;--:--//////////
@M05620:45:000000000-G6HP7:1:1101:20227:7307 1:N:0:186
AAACCAAGCAGTCACTCACCGCTCCCTCGCCACAGGCCAATAGTTTGTCCTCACTGAGTTGGCAACAAGTGGCTGCTGTGGCTGCCATTTTTCTGGTGATGGCCATCAGCTCCGACGAGGTCAGCTGGGGGGCTTTCTTTGTGTAAGCAACGAGAAACCTGAAAGAAGCATTTTTTAACTAAGTCCTGCTGAGTCATTCATGAGTTTTTAGCCGCCTTGCTTCTTCTCACAGACTCTCTACTCTCATGCCA
+
BCCCCCCFCFFFGGGGGGGGGGGGGGHHGGGGGHHHGGHHHHHHHHHHHHHHHHHHGHHHHHHHHHHGHHHHGHGGHHHHHHHGGHHHHHHHHHHHHHHHHHHHHHHHHHHHHGGGGGFGGHHHHHHHGGGGGGGGGGGGGGGGGGGGFFFFFFFFFFFFFFFFFFFFFFFFFFFFEFFFFFFFFFFFFFFFFFFFFFFFFFFFFFFFFFFFFFFFFFFFFFFFFFFFFFFFFFFFFFFFFFFFFFFFFFB
@M05620:45:000000000-G6HP7:1:1101:20245:7315 1:N:0:186
AAACCAAGCAGTCACTCACCGCTCCCTCGCCACAGGCCAATAGTTTGTCCTCACTGAGTTGGCAACAAGTGGCTGCTGTGGCTGCCATTTTTCTGGTGATGGCCATCAGCTCCGACGAGGTCAGCTGGGGGGCTTTCTTTGTGTAAGCAACGAGAAACCTGAAAGAAGCATTTTTTAACTAAGTCCTGCTGAGTCATTCATGAGTTTTTAGCCGCCTTGCTTCTTCTCACAGACTCTCTACTCTCATGCCA
+
AABBBAAFBFFFGFGGGGGGGGGGGGHHGGGGGHHHGGHGHHHHHHHHHHHHHHHHHHHHHHHHHHHHHGFHGHGGHHHHHHHGGHHHHHHHHHHHHHHHHHHHHHHHHHHHHGFGGGGGCHHHHHHHGGGGGGGGGGGGGFGGGGGGFFFFFFFFFFFFFFFFFFFFFFFFFFFFFFFFFFFFFFFFFFFFFFFFFFFFFFFFFFFFFFFFFFFFFFFEFFEFFFFFFFFFFFFFFFFFFFFFFFFFFFF
@M05620:45:000000000-G6HP7:1:1101:10249:7374 1:N:0:186
CATCCTGACCCTGAAGTACCCCGGCTTGATTTCTGACATTAGATCGGAAGAGCACACGTCTGAACTCCAGTCACGGACATTTATCTCGTATGCCGTCTTCTGCTTGAAAAAAAAAAAAAAAACATAATTAATCAATTTATATTATAGTTACAATTAAAAGAAAACTAGATAATGAGGTCGGTTAGTGATAACGAACGCATGAGAAACTGTACGTATACTGATGATGATAGATGTCTAACCTAGTGTAGAGC
+
BBBCCFFFFFFFGGGGGFGGGGGGGGGGHHHHHHHHHHHHHHGHHHGGGGHHHHHHHGGHHGGHHHHHHHHHHHGGGGGHHHHHHHHHGGHHHHGGGHGHHHHHHHHGFHGGGGGDB<><--..111110000000000<000000000000000000:;;.///0000000;000/9/---...000000;...--.-..00000/00000./0;00000000900000000000000.90000000000
@M05620:45:000000000-G6HP7:1:1101:26921:7481 1:N:0:186
AAACCAAGCAGACACTCACCGCTCCCTCGCCACAGGCCAATAGTTTGTCCTCACTGAGTTGGCAACAAGTGGCTGCTGTGGCTGCCATTTTTCTGGTGATGGCCATCAGCTCCGACGAGGTCAGCTGGGGGGCTTTCTTTGTGTAAGCAACGAGAAACCTGAAAGAAGCATTTTTTAACTAAGTCCTGCTGAGTCATTCATGAGTTTTTAGCCGCCTTGCTTCTTCTCACAGACTCTCTACTCTCATGCCA
+
CCCCCCBFBFFFGGGGGGGGFGGGGGHHGGGGGHHHGGHHHHHHHHHHHHHHHHHHHHHHHHHHHHHHHHHHGHGGHHHHHHHGGHHHHHHHHGHHHHHHHHHHHHHHHHHHHGGGGGGGGHGHHHHHGGGGGGGGGGGGGGGGGGFFFFFFFFFFFFFFFFFFFFFFFFFFFFFFFFFFFFFFFFFFFFFFFFFFFFFFFFFFFFFFFFFFFFFFFFFFFFFFFFFFFFFFFFFFFFFFFFFFFFFFFFF
@M05620:45:000000000-G6HP7:1:1101:4868:7482 1:N:0:186
AAACCAAGCAGACACTCACCGCTCCCTCGCCACAGGCCAATAGTTTGTCCTCACTGAGTTGGCAACAAGTGGCTGCTGTGGCTGCCATTTTTCTGGTGATGGCCATCAGCTCCGACGAGGTCAGCTGGGGGGCTTTCTTTGTGTAAGCAACGAGAAACCTGAAAGAAGCATTTTTTAACTAAGTCCTGCTGAGTCATTCATGAGTTTTTAGCCGCCTTGCTTCTTCTCACAGACTCTCTACTCTCATGCCA
+
ABABABBFBFFFGGGGGFGGGGGGGGHHEGGGGAFHGGHHGGHHHHHHGHHHHHHHHGGFHHHHHHHHFGHHGGGGHHFGGFHGGHHHHHFHGHHHHHEHHHHHHHHHHGHHHGGGGFCGAGFGHHHHGGGGGGGGFGGGGFFFFFFFFFFFFFFFFFFFFBFFFFFFFFFFFFFFEFFFFFFFFBFFFFFFFFFFFFFFFFBFFFFFFFF/9DCFFDFBFFFFFFFFFFFF/FFFFFFFFFFFFFFFEF9
@M05620:45:000000000-G6HP7:1:1101:8697:7493 1:N:0:186
AAACCAAGCAGACACTCACCGCTCCCTCGCCACAGGCCAATAGTTTGTCCTCACTGAGTTGGCAACAAGTGGCTGCTGTGGCTGCCATTTTTCTGGTGATGGCCATCAGCTCCGACGAGGTCAGCTGGGGGGCTTTCTTTGTGTAAGCAACGAGAAACCTGAAAGAAGCATTTTTTAACTAAGTCCTGCTGAGTCATTCATGAGTTTTTAGCCGCCTTGCTTCTTCTCACAGACTCTCTACTCTCATGCCA
+
BBBBBBBFAFFFGGGGGGGGGGGGGGHHFGGEGHHFGGGHGFHHHHHHHHHHHHHHGHHHHHHHHHHHHHHHGHGGHFHHHHHEGHFHHHHHHHGHHHHHHHHHHHHEFHHHHCEGGGGGGHCGHHHHGGGGGGGGGGGGGGGGGGFFFFFFFFFFFFFFFB9BFFFFFFFFFFFFEFFFFBFFFFFFFFFFEFFFFFFFFFFBFFFFFFFFFDFFFFFFFFFFFFFFFFFFEFBFFFFFFFFFFFFFFF/
@M05620:45:000000000-G6HP7:1:1101:13439:7497 1:N:0:186
AGATTACTGCAACAGTTCCCCCTGGACCTGGAAAAGTTTCTTGCCTGGCTTACAGAAGCTGAAACAACTGCCAATGTCCTACAGGATGCTACCCGTAAGGAAAGGCTCCTAGAAGACTCCAAGGGAGTAAAAGAGCTGATGAAACAATGGCAAGTAAGTCAGGCATTTCCGCTTTAGCACTCTTGTGGATCCAATTGAACAATTCTCAGCATTTGTACTTGTAACTGACAAGCCAGGGACAAAACAAAGAT
+
3AAAABFFFFFDGFFFGGGGGGGFHGHHHGHCGFFHHHFHHHHHHGHHHHHAFFGGBGGHGH3GHFHHHFHHFFGHGFHHFGGCG1FGGHHHHHGEEEHHGHFFGHHHGHFFFFHGHHHHHHHEGHGGFHGDFFGHHGGHHHEHFHHHHHGFHFHFFHHGHHBFCHHGFHGGGGGB1FGFHHGGHHHGHHGHH0DGDFHFF<DGHHHHGFHHGHHGH:GHGGFGGHHBBGC.CEFF9DFGFABFFGE.9;C
@M05620:45:000000000-G6HP7:1:1101:8710:7507 1:N:0:186
AAACCAAGCAGACACTCACCGCTCCCTCGCCACAGGCCAATAGTTTGTCCTCACTGAGTTGGCAACAAGTGGCTGCTGTGGCTGCCATTTTTCTGGTGATGGCCATCAGCTCCGACGAGGTCAGCTGGGGGGCTTTCTTTGTGTAAGCAACGAGAAACCTGAAAGAAGCATTTTTTAACTAAGTCCTGCTGAGTCATTCATGAGTTTTTAGCCGCCTTGCTTCTTCTCACAGACTCTCTACTCTCATGCCA
+
CCCCCCCFCFFFGGGGGGGGGGGGGGHHGGGGGHHHGGHHHHHHHHHHHHHHHHHHHHHHHHHHHHHHHHHHGHGGHHHHHHHGGHHHHHHHHHHHHHHHHHHHHHHHHHHHHGGGGGGGGHHHHHHHGGGGGGGGGGGGGGGGGGFFFFFFFFFFFFFFFFFFFFFFFFFFFFFFFFFFFFFFFFFFFFFFFFFFFFFFFFFFFFFFFFFFFFFFFFFFFFFFFFFFFFFFFFFFFFFFFFFFFFFFFFF
@M05620:45:000000000-G6HP7:1:1101:7873:7511 1:N:0:186
AGATTACTGCAACAGTTCCCCCTGGACCTGGAAAAGTTTCTTGCCTGGCTTACAGAAGCTGAAACAACTGCCAATGTCCTACAGGATGCTACCCGTAAGGAAAGGCTCCTAGAAGACTCCAAGGGAGTAAAAGAGCTGATGAAACAATGGCAAGTAAGTCAGGCATTTCCGCTTTAGCACTCTTGTGGATCCAATTGAACAATTCTCAGCATTTGTACTTGTAACTGACAAGCCAGGGACAAAACAAAGAT
+
BCCCCFFFFFFFGGGGGGGGGGGGHHHHHHHHHHGHHHHHHHHHHHHHHHHHHHHHHHHHHHHHHHHHHHHHHHHHHHHHHHHHHHHHHHHHHHGGGGHHHHGHHHHHGHHHHHHHHHHHFHHGGGGGHHHHHGHHHHHHHBGHHHHHFHHHHGHHHHHHHHHHHHHHHHGGGGGHGHGHHHHHHGHGHHHHHHHHHFGHHHFHHHHHHHHHHHHHHGHHHHHHHHHHGHHHGGGGFGGGGGFGGGGGFGF
@M05620:45:000000000-G6HP7:1:1101:26430:7512 1:N:0:186
AGATTACTGCAACAGTTCCCCCTGGACCTGGAAAAGTTTCTTGCCTGGCTTACAGAAGCTGAAACAACTGCCAATGTCCTACAGGATGCTACCCGTAAGGAAAGGCTCCTAGAAGACTCCAAGGGAGTAAAAGAGCTGATGAAACAATGGCAAGTAAGTCAGGCATTTCCGCTTTAGCACTCTTGTGGATCCAATTGAACAATTCTCAGCATTTGTACTTGTAACTGACAAGCCAGGGACAAAACAAAGAT
+
AAACCFFFFFFFGGGGGGGGGGGGHHHHHHHHHHHHHHHHHHHHHHHHHHHHHHHHHHHHHHHHHHHHHHHHHHHHHHHHHHHHHHHHHHHHHHGGGGHHHHHHHHHHGHHHHHHHHHHHHHHGGHGGHHHHHGHHHHHHHHHHHHHHHHHHHGHHHHHGHHHHHHHHHHGGGGGHHHHHHHHHHHHGHHHHGHHHHHFHHHHHHHHHHHHHHHHHHHHHHHHHHHHGHHHHHGGGGGGGGGGGGGGGGGG
@M05620:45:000000000-G6HP7:1:1101:5723:7518 1:N:0:186
AGATTACTGCAACAGTTCCCCCTGGACCTGGAAAAGTTTCTTGCCTGGCTTACAGAAGCTGAAACAACTGCCAATGTCCTACAGGATGCTACCCGTAAGGAAAGGCTCCTAGAAGACTCCAAGGGAGTAAAAGAGCTGATGAAACAATGGCAAGTAAGTCAGGCATTTCCGCTTTAGCACTCTTGTGGATCCAATTGAACAATTCTCAGCATTTGTACTTGTAACTGACAAGCCAGGGACAAAACAAAGAT
+
AACCCFFFFFFFGGGGGGGGGGGGHHHHHHHHHHHHHHHHHHHHHHHHHHHHHHHHHGHHHHHHHHHHHHHHHHHHHHHHHHHHHGHGGHHHHHGGGGHHHHHHHHHHGHHHHHHHHHHHHHHGGHGGHHHHGGHHHHHHHHHHHHHHHHHHHGHHHHHHHHHGHHHHHHGGGGGHHHHHHHHHHHHGHHHHGHHHHGHHHHHHHHHHHHHHHHHHHHHHGHHHHHHHFHHHHGGGGGGGGGGGGGGGFFF
@M05620:45:000000000-G6HP7:1:1101:15431:7553 1:N:0:186
AGATTACTGCAACAGTTCCCCCTGGACCTGGAAAAGTTTCTTGCCTGGCTTACAGAAGCTGAAACAACTGCCAATGTCCTACAGGATGCTACCCGTAAGGAAAGGCTCCTAGAAGACTCCAAGGGAGTAAAAGAGCTGATGAAACAATGGCAAGTAAGTCAGGCATTTCCGCTTTAGCACTCTTGTGGATCCAATTGAACAATTCTCAGCATTTGTACTTGTAACTGACAAGCCAGGGACAAAACAAAGAT
+
BABBBFFFFF4FGGFGGGGGGGGGHHHHHHHHHHHHHHHHHHHHHHHHHHHHHHHHHHHHHHHHHHHHHHHHHHHHHHHHHHHHHHHHHHHHHHGGGFGGGHEGHHHHGHHHHHHHHHHHHHHGGGGFHFFHHGHHHHHHHHHHHHHHHHHHHGHHHHHHHHHHHHHHHHGGGGGHGHHHHHHHHGHGHHHHHFHHHGDFGHHGHHHHHHHHHHHHHHHHHGHHHHHFFHHHHGGGGGGGGGFGGGGGGGG
@M05620:45:000000000-G6HP7:1:1101:16282:7573 1:N:0:186
AAACCAAGCAGACACTCACCGCTCCCTCGCCACAGGCCAATAGTTTGTCCTCACTGAGTTGGCAACAAGTGGCTGCTGTGGCTGCCATTTTTCTGGTGATGGCCATCAGCTCCGACGAGGTCAGCTGGGGGGCTTTCTTTGTGTAAGCAACGAGAAACCTGAAAGAAGCATTTTTTAACTAAGTCCTGCTGAGTCATTCATGAGTTTTTAGCCGCCTTGCTTCTTCTCACAGACTCTCTACTCTCATGCCA
+
CDDDDDCFCFFFGGGGGGGGGGGGGGHHGGGGGHHHGGHHHHHHHHHHHHHHHHHHHHHHHHHHHHHHHHHHGHGGHHHHHHHGGHHHHHHHHHHHHHHHHHHHHHHHHHHHHGGGGGGGGHHHHHHHGGGGGGGGGGGGGGGGGGFFFFFFFFFFFFFFFFFFFFFFFFFFFFHFFFFHFFFFFFFFFFFFFFFFFFHHHHFFFFFFFFFFFFFFFFFFHHHFFFHFFFFFFFFFFFFFFFFFFFFFFF0
@M05620:45:000000000-G6HP7:1:1101:20807:7576 1:N:0:186
AGATTACTGCAACAGTTCCCCCTGGACCTGGAAAAGTTTCTTGCCTGGCTTACAGAAGCTGAAACAACTGCCAATGTCCTACAGGATGCTACCCGTAAGGAAAGGCTCCTAGAAGACTCCAAGGGAGTAAAAGAGCTGATGAAACAATGGCAAGTAAGTCAGGCATTTCCGCTTTAGCACTCTTGTGGATCCAATTGAACAATTCTCAGCATTTGTACTTGTAACTGACAAGCCAGGGACAAAACAAAGAT
+
BCCCCFFFFFFFGGGGGGGGGGGGHHHHHHHHHHHHHHHHHHHHHHHHHHHHHHHHHHHHHHHHHHHHHHHHHHHHHHHHHHHHHHHHHHHHHHGGGGHHHHHHHHHHGHHHHHHHHHHHHHHGGFGGHHHHHGHHHHHHHHHHHHHHHHHHHGHHHHHHHHHHHHHHHHGGGGGHHHHHHHHHHGHGHHHHHFHHHHFHHHHHHHHHHHHHHHHHHFHHHHHHHHHGFHHHHGGGGGGGEGGGGGGGGGG
@M05620:45:000000000-G6HP7:1:1101:20785:7579 1:N:0:186
AGATTACTGCAACAGTTCCCCCTGGACCTGGAAAAGTTTCTTGCCTGGCTTACAGAAGCTGAAACAACTGCCAATGTCCTACAGGATGCTACCCGTAAGGAAAGGCTCCTAGAAGACTCCAAGGGAGTAAAAGAGCTGATGAAACAATGGCAAGTAAGTCAGGCATTTCCGCTTTAGCACTCTTGTGGATCCAATTGAACAATTCTCAGCATTTGTACTTGTAACTGACAAGCCAGGGACAAAACAAAGAT
+
BBCCCFFFFFFFGGGGGGGGGGGGHHHHHHHHHHHHHHHHHHHHHHHHHHHHHHHHHHHHHHHFHHHHHHHHHHHHHHHHHHHHHGHHHHHHHHGEFGHHHHHFHHHHGHGHHHHHHHHHHHHGGFFGHHHHHGHHHHHHHHHHHHHHHHHHHGHHHHGHHHGHHHGHHHGGGGGHHHHHHHHHHGHGHHHHGGGHHGDGHHHHHHHFGHGHHHHCGHHHHGFHHHHHHFHHHGGGGGGGEFFGFEEGFG;
@M05620:45:000000000-G6HP7:1:1101:11002:7612 1:N:0:186
AAACCAAGCAGACACTCACCGCTCCCTCGCCACAGGCCAATAGTTTGTCCTCACTGAGTTGGCAACAAGTGGCTGCTGTGGCTGCCATTTTTCTGGTGATGGCCATCAGCTCCGACGAGGTCAGCTGGGGGGCTTTCTTTGTGTAAGCAACGAGAAACCCGAAAGAAGCATTTTTTAACTAAGTCCTGCTGAGTCATTCATGAGTTTTTAGCCGCCTTGCTTCTTCTCACAGACTCTCTACTCTCATGCCA
+
BBBBBBBFBFFFGGGGGGGGGGGGGGHHGGGGGHHHGGHHHFHHHHHHHHGHHHHHHHHHHHHHHHHGHHHHGHGGHHGHHHHGGHHHHHHHHHHHHHFHHHHHHHHHHHHHHGGGGGGGGHHHHHHHGGGGGGGGGGGGGGGGGGFFFFFFFFFFFFFFFFFFFFFFFFFFFFFFFFFFFFFFFFFFFFFFFFFFFFFFFFFFFFFFFFFFFFFFFFFFFFFFFFFFFFFFFFFFFFFFFFFFFFFFFFB
@M05620:45:000000000-G6HP7:1:1101:22597:7622 1:N:0:186
AGATTACTGCAACAGTTCCCCTGGACCTGGAAAAGTTTCTTGCCTGGCTTACAGAAGCTGAAACAACTGCCAATGTCCTACAGGATGCTACCCGTAAGGAAAGGCTCCTAGAAGACTCCAAGGGAGTAAAAGAGCTGATGAAACAATGGCAAGTAAGTCAGGCATTTCCGCTTTAGCACTCTTGTGGATCCAATTGAACAATTCTCAGCATTTGTACTTGTAACTGACAAGCCAGGGACAAAACAAAGATC
+
BBACCFFFFFFFGGGGGGGGGGGHHHHHHHHHHHHHHHHHHHHHHHHHHHHHHHHHHHHHHHHHHHHHHHHHHHHHHHHHHHHHHHHHHHHHHGGGGHHHHHHHHHHGHHHHGHHHHHHHHHGGHGGHHHHHGHHHHHHHHHHHHHHHHHHHGHHHHHHHHHHHHHHHHGGGGGHHHHHHHHHHHHGHHHHHHHHHHHHHHHHHHHFHHHHHHHHHGHHHCHFGHHHHHHHHGHHGGGGGGGGGGGGGGGG
@M05620:45:000000000-G6HP7:1:1101:24150:7622 1:N:0:186
AAACCAAGCAGACACTCACCGCTCCCTCGCCACAGGCCAATAGTTTGTCCTCACTGAGTTGGCAACAAGTGGCTGCTGTGGCTGCCATTTTTCTGGTGATGGCCATCAGCTCCGACGAGGTCAGCTGGGGGGCTTTCTTTGTGTAAGCAACGAGAAACCTGAAAGAAGCATTTTTTAACTAAGTCCTGCTGAGTCATTCATGAGTTTTTAGCCGCCTTGCTTCTTCTCACAGACTCTCTACTCTCATGCCA
+
CCCCCCCFCFFFGGGGGGGGGGGGGGHHGGGGGHHHGGHHHHHHHHHHHHHHHHHHHHGHHHHHHHHHHHHHGHGGHHHHHHHGGHGHHHHHHHHHHHHHHHHHHHHHHHHHHGGGGGGGGHHHHHHHGGGGGGGGGGGGGGGGGGFFFFFFFFFFFFFFFFFFFFFFFFFFFFFFEFFFFFFFFFFFFFFFFFFFFFFFFFFFFFFFFFFFFFFFFFFFFFFFFFFFFFFFFFFFFFFFFFFFFFFFFF0
@M05620:45:000000000-G6HP7:1:1101:22581:7631 1:N:0:186
AGATTACTGCAACAGTTCCCCTGGACCTGGAAAAGTTTCTTGCCTGGCTTACAGAAGCTGAAACAACTGCCAATGTCCTACAGGATGCTACCCGTAAGGAAAGGCTCCTAGAAGACTCCAAGGGAGTAAAAGAGCTGATGAAACAATGGCAAGTAAGTCAGGCATTTCCGCTTTAGCACTCTTGTGGATCCAATTGAACAATTCTCAGCATTTGTACTTGTAACTGACAAGCCAGGGACAAAACAAAGATC
+
BBBBBFFFFFFFGGGGGGGGGGGGGGHHHHHHHHHFGHHHHHHHHHHGGHHHHHHHHHHHGHHHHHHHHHHHHHHHHHHHHHHGHHHHHHHHHGGGGHH3FGGGHHHGHHHFBFHHHHHHHHGGHGGHHHHHGHHHHHHHGHHHHHHHHHHHGHHHHHHHHHHHHHHHHGGGGGHGHGHHHHHHGHGGHHHHHHHHGHHHHHHHHHFHHHHHHGHGHFHHFGFFHFHFHGFHFHHGGGGGGGGGFFFGGGF
@M05620:45:000000000-G6HP7:1:1101:24140:7638 1:N:0:186
AAACCAAGCAGACACTCACCGCTCCCTCGCCACAGGCCAATAGTTTGTCCTCACTGAGTTGGCAACAAGTGGCTGCTGTGGCTGCCATTTTTCTGGTGATGGCCATCAGCTCCGACGAGGTCAGCTGGGGGGCTTTCTTTGTGTAAGCAACGAGAAACCTGAAAGAAGCATTTTCTAACTAAGTCCTGCTGAGTCATTCATGAGTTTTTAGCCGCCTTGCTTCTTCTCACAGACTCTCTACTCTCATGCCA
+
BBBBCCCFCFFFGGGGGGGGGGGGGGHHGGGGGHFFGGHHHHHFHHHHHHHHGHHHHHGHHGHHHHHHHHFHFHGGHGHHHHHGGHHHHHHHHHHHHHGHHHHHHGHHHHHHHGGGGGGGGHHHGHHHGGGGGGGGGGGGGGGGGGFFFFFFFFFFFFFFFFFBFFFFFFFFFF0BFFFFFFFFFFFFFFFFFBFFFFFFFFFFFFFFFFFFFFFFFFFFFFFFFFFFFFFBFFFFFFFEFFFFFFFBFFB
@M05620:45:000000000-G6HP7:1:1101:21477:7646 1:N:0:186
CATCCTGACCCTGAAGTACCCCATTGAACATGGCATCGTCACCAACTGGGACGACATGGAGAAGATCTGGCACCACACCTTCTACAACGAGCTGCGCGTGGCCCCGGAGGAGCACCCAGTGCTGCTGACCGAGGCCCCCCTGAACCCCAAGGCCAACAGAGAGAAGATGACTCAGGTGAGGCTCGGCCGACGCCCGTGCTCCTCCCGTCCTTTCCCCAGTCATTTTCTGCCCGGCTTGATTTCTGACATTT
+
CCCCCFFFFFFFGGGGGGGGGGGHHHHFFFGHHHHHHGHHHGHHHGHHHHHHGGGGGHHHHHHHHHHHHHHHHGHHHGGHHHHHHHHHGGGGGHHGGGGGGGHHGGGGGGGGHHHHGGHHHHHHHHHHHHGGGGGGGGGGGGHHHHGGGGHGHHGGGGGGGGGGGGGGGGGGGGGGGGGGGGGGFFFFFFFFFFFFCDFFFFFFFFFFFFDFFFFFFFFFFFFFFFFFFFFFDFFFFFAFFFFFB0BFFF0
@M05620:45:000000000-G6HP7:1:1101:21464:7659 1:N:0:186
CATCCTGACCCTGAAGTACCCCATTGAACATGGCATCGTCACCAACTGGGACGACATGGAGAAGATCTGGCACCACACCTTCTACAACGAGCTGCGCGTGGCCCCGGAGGAGCACCCAGTGCTGCTGACCGAGGCCCCCCTGAACCCCAAGGCCAACAGAGAGAAGATGACTCAGGTGAGGCTCGGCCGACGCCCGTGCTCCTCCCGTCCTTTCCCCAGTCATTTTCTGCCCGGCTTGATTTCTGACATTT
+
ABBBBFFDFFFFFF4FGGGGGGGHHHHABDBCGFHHHGGHFEFGHGHHHHHHGGGGGHHHHHHHHHFHGHHHHGHHHGGHHHHGHHHHGGGGGHHGGGGGGGHHGGGGGGGGHHHHGGHHGHGHHHHHHHGGGGGGGGGGGGHHHGGGD.GEGHEGEGBFFFDEFGFGGGGGGGGFFGGGGFAFFFFFFFFFFFFA@DF?FFFFBFFFFFF/BFEFFFAFFFFFFFFFFEFEDFFFFF;FFFBFB/;FFF/
@M05620:45:000000000-G6HP7:1:1101:4946:7670 1:N:0:186
AAACCAAGCAGACACTCACCGCTCCCTCGCCACAGGCCAATAGTTTGTCCTCACTGAGTTGGCAACAAGTGGCTGCTGTGGCTGCCATTTTTCTGGTGATGGCCATCAGCTCCGAGGTCAGCTGGGGGGCTTTCTTTGTGTAAGCAACGAGAAACCTGAAAGAAGCATTTTTTAACTAAGTCCTGCTGAGTCATTCATGAGTTTTTAGCCGCCTTGCTTCTTCTCACAGACTCTCTACTCTCATGCCAGAA
+
BABBBAAFBFFFGGGGGGGGGGGGGGHGFGGGGHHHGGHHHHHHHHHHHHHHHHHHHHHHHHHHHHHHHHHHGHGGHHHHHHHGGHHGHHHHHHHHHHHHHHHHHHHHHHHHHGGGGFHHHHHHHGGGGGGGGGGGGGFGGGGGGGGGGEDDFFFFFFFFFFFFFFFFFFFFFEFFFFFFBFFFFFFFFFFFFFFFFFFFFFFFFFFFFFFFFFFFFFFFFFFFFFFFFFFFFFFFFFFFFFFFBFFFFFF
@M05620:45:000000000-G6HP7:1:1101:4935:7685 1:N:0:186
AAACCAAGCAGACACTCACCGCTCCCTCGCCACAGGCCAATAGTTTGTCCTCACTGAGTTGGCAACAAGTGGCTGCTGTGGCTGCCATTTTTCTGGTGATGGCCATCAGCTCCGAGGTCAGCTGGGGGGCTTTCTTTGTGTAAGCAACGAGAAACCTGAAAGAAGCATTTTTTAACTAAGTCCTGCTGAGTCATTCATGAGTTTTTAGCCGCCTTGCTTCTTCTCACAGACTCTCTACTCTCATGCCAGAA
+
CCCCCAAFCFFFGGGGGGGGGGGGGGHHGGGGGHHHGGHHHHHHHHHHHHHHHHHHHHHHHHHGHHHHHHHHGHGGHHHHHHHGGHHHHHHHHHHHHHHHHHHHHHHHHHHHHGGCG<B?FHFHCFGGG?DFF0FFFGGFFFEFFFFGFGF9DB9FFF/:;:FFFFFFFBFFF.0:BFFFBFFFFFFF0FBB0FBFFFFFFFFFFFEFEBDFFFDF0;:FFFFF0B9FF0AFFFFFFFFFBFBF0BBFF.:
@M05620:45:000000000-G6HP7:1:1101:12328:7734 1:N:0:186
AAACCAAGCAGACACTCACCGCTCCCTCGCCACAGGCCAATAGTTTGTCCTCACTGAGTTGGCAACAAGTGGCTGCTGTGGCTGCCATTTTTCTGGTGATGGCCATCAGCTCCGACGAGGTCAGCTGGGGGGCTTTCTTTGTGTAAGCAACGAGAAACCTGAAAGAAGCATTTTTTAACTAAGTCCTGCTGAGTCATTCATGAGTTTTTAGCCGCCTTGCTTCTTCTCACAGACTCTCTACTCTCATGCCA
+
CCCCCCCFCFFFGGGGGGGGGGGGGGHHGGGGGHHHGGHHHHHHHHHHHHHHHHHHHHHHHHHHHHHHHHHHGHGGHHHHHHHGGHHHHHHHHHHHHHHHHHHHHHHHHHHHHGGGGGGGGHHHHHHHGGGGGGGGGGGGGGGGGGFFFFFFFFFFFFFFFFFFFFFFFFFFFFFFFFFFFFFFFFFFFFFFFFFFFFFFFFFFFFFFFFFFFFFFFFFFFFFFFFFFFFFFFFFFFFFFFFFFFFFFFF0
@M05620:45:000000000-G6HP7:1:1101:11641:7744 1:N:0:186
CATCCTGACCCTGAAGTACCCCATTGAGCATGGCATCGTCACCAACTGGGACGACATGGAGAAGATCTGGCACCACACCTTCTACAACGAGCTGCGCGTGGCCCCGGAGGAGCACCCAGTGCTGCTGACCGAGGCCCCCCTGAACCCCAAGGCCAACAGAGAGAAGATGACTCAGGTGAGGCTCGGCCGACGCCCGTGCTCCTCCCGTCCTTTCCCCAGTCATTTTCTGCCCGGCTTGATTTCTGACATTA
+
CCDDCFFFFFFFGGGGGGGGGGGHHHHHHHHHHHHHHGHHHGHHHGHHHHHHGGGGGHHHHHHHHHHHHHHHHGHHHGGHHHHHHHHHGGGGGHHGGGGGGGHHGGGGGGGGHHHHGGHHHHHHHHHHHHGGGGGGGGGGGGHHHHGGGGHGHHGGGGGGGGGGGGGGGGGGGGGGHGGGGGGGFFFFFFFFFFFF@DFFFFFFFFFEFFFFFFFFFFFFFFFFFFFFFFFFFFFFFFFFFFFFFFFFFF0
@M05620:45:000000000-G6HP7:1:1101:12342:7750 1:N:0:186
AAACCAAGCAGACACTCACCGCTCCCTCGCCACAGGCCAATAGTTTGTCCTCACTGAGTTGGCAACAAGTGGCTGCTGTGGCTGCCATTTTTCTGGTGATGGCCATCAGCTCCGACGAGGTCAGCTGGGGGGCTTTCTTTGTGCAAGCAACGAGAAACCTGAAAGAAGCATTTTTTAACTAAGTCCTGCTGAGTCATTCATGAGTTTTTAGCCGCCTTGCTTCTTCTCACAGACTCTCTACTCTCATGCCA
+
AAABBBAFBFBFGGGGGGGGGGGCGGHHGGGGGHGHFGHHHFHDADGHHFHFFHHHHHBFGFHHHHHHH@FHGHGEHHFHBEGGFHHHHHHHGHGHHHGHHEHHHHGEGFHHHGGGGGGFCGBGHHGHGGGFGGGGGGGGGFF0CFFFFFFDEDDFFFFFF/BBFFFFFFFFFFFFEFFFFFB;BFFFFFF/F/BBFFFF;BFFFFFFFFFFFBDFFFFBFFFFFFFFFFFF/FFFEFFFFBFFFEFFFF:
@M05620:45:000000000-G6HP7:1:1101:23968:7753 1:N:0:186
ATCTCTATCTCCTAAAAACCTGTTTAGATTTGGAGATAGACCTTCAGGTTTTTCATCATTTTCTGCATGAATTATACATTGACCACGTTCCAGCGTGGTCAGTTTGCAGCATTCTGTTATTTTGTTTGACAGAGTGTCTTGTTGAGAACATATGTAGGACATGATTTTTTCCTGCAACAGGGAAAATAAAGTATAAGTTTTAAAGATTTATTCTTTAATAAAGGATCTCAAAGCCAGCTTTAGAAAAAGGA
+
DDDDDFFFFFFFGGGGGGGGGGHHHHHHHHHHHHHHHHHHHHHHHHHHHHHGGHHHHHIHHHHHHHHHHHHHHHHHHHHHHHHHHHGHHHHHHHGGGGHHHHHHHHHHHHHHHHHHHHHHHHHHHHHHHHHHHHHHHHHHHHHHHHHHHHHHHHHHHHHHHHHHHHHHHGHHHHHHHHHHHGGHHHHHHHHHHHHHHHHHHHHHHHHHHHHHHHHHHHHHHHHHHHHHHHHHHHHHHGHHHHHFHHHHGGH
@M05620:45:000000000-G6HP7:1:1101:25176:7758 1:N:0:186
AAACCAAGCAGACACTCACCGCTCCCTCGCCACAGGCCAATAGTTTGTCCTCACTGAGTTGGCAACAAGTGGCTGCTGTGGCTGCCATTTTTCTGGTGATGGCCATCAGCTCCGACGAGGTCAGCTGGGGGGCTTTCTTTGTGTAAGCAACGAGAAACCTGAAAGAAGCATTTTTTAACTAAGTCCTGCTGAGTCATTCATGAGTTTTTAGCCGCCTTGCTTCTTCTCACAGACTCTCTACTCTCATGCCA
+
BBACCBBFCFFFGGGGGGGGGGGGGGHHGGGGGHHHGGHHHHHHHHHHHHHHHHHHHHHHHHHGHHHHHHHHGHGGHHHHHHHGGHHHHHHHHHHHHHGHHHHHHHHHHHHHHGGGGGGGGHHHHHHHGGGGGGGGGGGGGGGGGGFFFFFFFFFFFFFFFFFFFFFFFFFFFFFFFFFFFFFFFFFFFFFFFFFFFFFFFFBFFFFFFFFFFFFFFFFFFFFFFFFFFFFFFFFFFFFFFFFFFFFFFFF
@M05620:45:000000000-G6HP7:1:1101:23984:7766 1:N:0:186
ATCTCTATCTCCTAAAAACCTGTTTAGATTTGGAGATAGACCTTCAGGTTTTTCATCATTTTCTGCATGAATTATACATTGACCACGTTCCAGCGTGGTCAGTTTGCAGCATTCTGTTATTTTGTTTGACAGAGTGTCTTGTTGAGAACATATGTAGGACATGATTTTTTCCTGCAACAGGGAAAATAAAGTATAAGTTTTAAAGATTTATTCTTTAATAAAGGATCTCAAAGCCAGCTTTAGAAAAGGAA
+
BBBBBFFFFFFFGGGGGGGGGGHHHHHHHHHHHGHHHHHFHHHHHHHHHHHGGHHHHHHHHHHHHHHHHHHHHHHHHGHHHHHHHHGHHHHHHHEGGGHHHHHHHHHHHHHHHHHHHHHHHHHHHHHGEHHHHHHHHHHHHHHHFHHHHHHHHHHHHGHHHHHHHHHHHGHHHHHHHHGHHGGHEFGHHHHHHHGHGGHHHHGGHFGHHFHHHHHHHHHHHGGEFHHHHHHGHHHGFGHHHHEGGHHHCFH
@M05620:45:000000000-G6HP7:1:1101:15072:7775 1:N:0:186
CATCCTGACCCTGAAGTACCCCGGCTTGATTTCTGACATTAGATCGGAAGAGCACACGTCTGAACTCCAGTCACGGACATTTATCTCGTATGCCGTCTTCTGCTTGAAAAAAAAAAAAAAAAAAAATCTATTTTATACGTATTCCTCCCTCTCACTTCTCACTACTCAACTTCACATTCAACTCAATTATCTACTTATACTTACACTACCACTCTGCTTTGCATTGAGTATATTCTTACCTGTGATTCAGT
+
DDDDDFFFFFFFGGGGGGGGGGGGGGGGHHHHHHHHHHHHHHHHHHGGGGHHHHHHHGHHHGHHHHHHHHHHHHGGGGGHHHHHHHHHGGHHHHGGGHGHHHHHHHHHHHHEEDFC>/</-->---.00000000000.00000000<.///:0000000000:/0000:00<000000000000000000<00000000000<000///0<:/000000:0:0000000000<00000/00000000000
@M05620:45:000000000-G6HP7:1:1101:25174:7784 1:N:0:186
AAACCAAGCAGACACTCACCGCTCCCTCGCCACAGGCCAATAGTTTGTCCTCACTGAGTTGGCAACAAGTGGCTGCTGTGGCTGCCATTTTTCTGGTGATGGCCATCAGCTCCGACGAGGTCAGCTGGGGGGCTTTCTTTGTGTAAGCAACGAGAAACCTGAAAGAAGCATTTTTTAACTAAGTCCTGCTGAGTCATTCATGAGTTTTTAGCCGCCTTGCTTCTTCTCACAGACTCTCTACTCTCATGCCA
+
BBBBBBB@BFFFGGGGGGGGGGGGGGHHGGGGGHHHGGHHHHHHHHHHHHHHHHHHHHHHHGHGHHHHHGHHGHGGHHHHHGHGGHGHHHHHHHHGHHHHHHHHHHHHHHHHHGGGGGGGGHHHHHGHGGGGGGGGGGGGGGGGGGFFFFFFFFFFFFFFFFFFFFFFFFFFFFFFFFFFFFFFFFFFFFFFFFFFFFFFFFFFFFFFFFFFFFFFFFFFFFFFFFFFFFFFFFFFFFFFFFFFFFFFFFF
@M05620:45:000000000-G6HP7:1:1101:16765:7852 1:N:0:186
AGATTACTGCAACAGTTCCCCCTGGACCTGGAAAAGTTTCTTGCCTGGCTTACAGAAGCTGAAACAACTGCCAATGTCCTACAGGATGCTACCCGTAAGGAAAGGCTCCTAGAAGACTCCAAGGGAGTAAAAGAGCTGATGAAACAATGGCAAGTAAGTCAGGCATTTCCGCTTTAGCACTCTTGTGGATCCAATTGAACAATTCTCAGCATTTGTACTTGTAACTGACAAGCCAGGGACAAAACAAAGAT
+
BABBBFFFFFDFGGGGGGGGGGGGHHHHHHHHFHHHHHHHHHHHHHHHHHHHHHGHHHHHHHHHHHHHHHHHHHHHHHHHHHHHHHHHHHHHHHGGGGHHHHHHGHHHGHHHHHHHHHHGFFEFEGFEHFHHHGHHHHGHH3GHHHHHHHHHHGHHHHHHHHHHHHHHHHGGGGGHGHHHHHHHHHHGHHHHHGHHHHHHFHHGGHGFHHHHHHHHHFHHHGHHHHHHHHGHGGGGGGGGGGGGGGGGGGG
@M05620:45:000000000-G6HP7:1:1101:16749:7857 1:N:0:186
AGATTACTGCAACAGTTCCCCCTGGACCTGGAAAAGTTTCTTGCCTGGCTTACAGAAGCTGAAACAACTGCCAATGTCCTACAGGATGCTACCCGTAAGGAAAGGCTCCTAGAAGACTCCAAGGGAGTAAAAGAGCTGATGAAACAATGGCAAGTAAGTCAGGCATTTCCGCTTTAGCACTCTTGTGGATCCAATTGAACAATTCTCAGCATTTGTACTTGTAACTGACAAGCCAGGGACAAAACAAAGAT
+
A>ABBFFFDFFFGGGGGGGGGGGGGHHHHHCHHHHHHHHHHHHHHHHHGHHHHHHHHHHHHHHHHHHHHHHHHHHHHHHHHHHGHHHHHHFHHHGGEGHHHHHGFHHHGHHHHHHHHHHGFHFFEFEGHGHHHGHHHHHHH?FHHHHHHHHHHGGHHHHHHHHHHHHHHHGGGGGHFHHHHHHHHHHGGHHHGCGHHGHHHFFHHHHHHHGHHHHHHFHHHHHGHHFGFHHHHGGGGGGGGFBAFEGFFGF
@M05620:45:000000000-G6HP7:1:1101:4733:7859 1:N:0:186
CATCCTGACCCTGAAGTACCCCGGCTTGATTTCTGACATTAGATCGGAAGAGCACACGTCTGAACTCCAGTCACGGACATTTATCTCGTATGCCGTCTTCTGCTTGAAAAAAAAAAAAAAATATATTCAAAAAGAGTCTATAGTATGATAAAAAAATATAATTAATGTAGCCTACATAAAATAAAATAATATTGAAGGTGTACAGATAGATTGTTCAATAAACACTCGAAAAAACGTGTTTAGAATAAGTT
+
BBBBBFFFFFFFGGGGGGGGGCEGEGGCFHHHFGFHHHHGEEDH5GEF2E1F2GCF1EFGHGGHHGHHBHGDGHFGEEGHHHGG4B@?FEEGHBE?>GFFHH4FEGHGHHHGGBFB>/</-01111111111...<<<000000=000000000--.000;000000;000:0/9/000000900900000900000///0000000//99//;9/;9//////.//....-.-.-../:./////9/;//
@M05620:45:000000000-G6HP7:1:1101:25749:7861 1:N:0:186
CATCCTGACCCTGAAGTACCCCATTGAGCATGGCATCGTCACCAACTGGGACGACATGGAGAAGATCTGGCACCACACCTTCTACAACGAGCTGCGCGTGGCCCCGGAGGAGCACCCAGTGCTGCTGACCGAGGCCCCCCTGAACCCCAAGGCCAACAGAGAGAAGATGACTCAGGTGAGGCTCGGCCGACGCCCGTGCTCCTCCCGTCCTTTCCCCAGTCATTTTCTGCCCGGCTTGATTTCTGACATTT
+
CDCDDFFFFFFFGGGGGGGGGGGHHHHHHHHHHHHHHGHHHGHHHGHHHHHHGGGGGHHHHHHHHHHHHHHHHGHHHGGHHHHHHHHHGGGGGHHGGGGGGGHHGGGGGGGGHHHHGGHFHHHHHHHGHHGGGGGGGGGGGGHHHHGGFGHGHHGGGGGGGGGGGGGGGGGGGGGGGGGGGGGGFFFFFFFFFFFFDFFFFFFFFFFADFDFFFFFFFFFFFFFFFFFFFFFDFFFFFFFFFFFFBFFFF0
@M05620:45:000000000-G6HP7:1:1101:7693:7862 1:N:0:186
TACCTGTACTGGGGAAGCACTTTCCCTACACGACGCCATTCTACCTAAAGATCGGAAGAGCACACGTCTGAACTCCAGTCACGGACATTTATCTCGTATGCCGTCTTCTGCTTGAAAAAAAAAAAAAAAAACTCGCTAAGTTAATCATATCCATTTCTTACATCAATACATGTTAATACCTCCTAAATCTCCCATTCACCAATTCTCACTCTTTGTACTGATACCTGAACCTCCACATACCACCACATCAC
+
CCCCCFFFFFFFGGGGGGGGGGHHHHHHHHHGGGGGGGGHHHHHHHHHHHHHHHGGGGGHHHHHHGHHHGHHHHHHHHHHHHGGGGGHHHHHHGHHGGHHHHGGGHGHHHHHHHHHHGHGDGGG><<-<--.00.;...0000::00:00000900;000000009;00:00;000900900.900000000//0;00:09.00000;00:;09000;000:00;;:/00./;.//:0;0/00:..99000
@M05620:45:000000000-G6HP7:1:1101:16615:7875 1:N:0:186
CATCCTGACCCTGAAGTACCCCATTGAGCATGGCATCGTCTCCAACTGGGACGACATGGAGAAGATCTGGCACCACACCTTCTACAACGAGCTGCGCGTGGCCCCGGAGGAGCACCCAGTGCTGCTGACCGAGGCCCCCCTGAACCCCAAGGCCAACAGAGAGAAGATGACTCAGGTGAGGCTCGGCCGACGCCCGTGCTCCTCCCGTCCTTTCCCCAGTCATTTTCTGCCCGGCTTGATTTCTGACATTA
+
CCCCCFFFFFFFGGGGGGGGGGGHHHHHHHHHHHHHHGHHCHHGHHHHHHHHGGGGGHHHHHHHHHHHHHHHHGHHHGGHHHHHHHHHGGGGGHHGGGEGGGHHGGCGGGGGHHHHGGHHHHHHHHHHHHGGCGGGGGGGGGHHHHGGGGHGHEHGGGGGGGGGGGGGGGGGFGGGGGGGGGGGFFFF=AFFFFFCBDDEFFFFFFFFFFF0BFFFFFFFFFFFFFFFFFFFD-:-@;.BBFFFEFFFFF0
@M05620:45:000000000-G6HP7:1:1101:6274:7926 1:N:0:186
CATCCACACTCTTTCCCTACACGTCTGAACTCCAGTCACGGACATTTATCTCGTATGCCGTCTTCTGCTTGAAAAAAAAAAAAAAAAAAAAAAAAATTAAATCTCCTAAAATAAAATATTATTAAAATATAAAGAAATTCATTAAATAACATCCAATTAATCCACTTACTATTTACTTTGAAAAAATTGTTGATATTTTACACTGTTATATTTTTCTACGACAATATAGTAACTAACTCAAATTTTAAATT
+
DDDDDFFFDFFFGGGGGGGGGGGHHHGHHHHHHHHHHHHGGGGGHHHHHHHHHGGHHHHGGGHGHHHHHHHHHHHHGGGGFE>//<///////--<00000000000<000000=00000000000;00000000./0000;00:00000000/00000;00;000000000000000000000.-.00:0;0:0000000:0000::0:00000/000...--0000000000:00000:0000:000:0
@M05620:45:000000000-G6HP7:1:1101:26911:7947 1:N:0:186
AAACCAAGCAGACACTCACCGCTCCCTCGCCACAGGCCAATAGTTTGTCCTCACTGAGTTGGCAACAAGTGGCTGCTGTGGCTGCCATTTTTCTGGTGATGGCCATCAGCTCCGACGAGGTCAGCTGGGGGGCTTTCTTTGTGTAAGCAACGAGAAACCTGAAAGAAGCATTTTTTAACTAAGTCCTGCTGAGTCATTCATGAGTTTTTAGCCGCCTTGCTTCTTCTCACAGACTCTCTACTCTCATGCCA
+
CCCCCCCFCFFFGGGGGGGGGGGGGGHHGGGGGHHHGGHHHHHHHHHHHHHHHHHHHHHHHHHHHHHHHHHHGHGGHHHHHHHGGHHHHHHHHHHHHHGHHHHHHHHHHHHHHGGGGGGGGHHHHHHHGGGGGGGGGGGGGGGGGGFFFFFFFFFFFFFFFFFFFFFFFFFFFFFFFFFFFFFFFFFFFFFFFFFFFFFFFFFFFFFFFFFFFFFFFFFFFFFFFFFFFFFFFFFFFFFFFFFFFFFFFFF
@M05620:45:000000000-G6HP7:1:1101:15438:7971 1:N:0:186
AAACCAGAAGACATGAGGTCAGCTAGATCGGAAGAGCACACGTCTGAACTCCAGTCACGGACATTTATCTCGTATGCCGTCTTCTGCTTGAAAAAAAAAAAAAAAAGGAAAAAAAAATAAGAATGGTAATAAAAAGATAATAAACGATCCGTGAATTAAAAGTGATGAGCAAAAAAGTAATCAGAGAAGAATAGTGAATGATTAGAAAACTATAAAACTAGGTAGGATGGAAGGGAGGCGAGAGATAAAAT
+
BBBBBBBFFFFFGGCGGGGGGGHHGHHHHHGGGGHHHHHHHGHHHGHHHHHHHHHHHHGGGGGHHHGHEGHHGGHHHHGGGHGHHHHHHHGHGGHGEEEE/><//<//00000----.0000000/0==0000;0..00;00000:.........;000000900000000///.-.////9////.////;///9////9/////9/.////////;///////.///.//:....-.-----.//////
@M05620:45:000000000-G6HP7:1:1101:21615:7984 1:N:0:186
AAACCAAGCAGACACTCACCGCTCCCTCGCCACAGGCCAATAGTTTGTCCTCACTGAGTTGGCAACAAGTGGCTGCTGTGGCTGCCATTTTTCTGGTGATGGCCATCAGCTCCGACGAGGTCAGCTGGGGGGCTTTCTTTTTGTAAGCAACGAGAAACCGGAAGGAACAATTTTTTAACTAAGTCCTGCGGGGCCTTTAATGGGTTTTTGGCCGCCTTGCTTTTTCTCCCAGCCTCTCTCCTCTCATCCCC
+
CCCCCCAFBFFFGGGGGGGGGGGGGGHHGGGGGHHHGGHGHHHHHHHHHHHHHHHHHHHHHGHHHHHHHHHHGHGGHHHHHHHGGHHHHHHHHHHHHHHHHHHHHHHHHHHHHGGGGGGGGHHHHHHHGGG--AE/0CF000-/;//9;/.-..;A/B.-9;D..;/.//;BFFF-A///;//9;////------.;//////.;ADF.--;/-;-A.//;//;9////9//..///////:////9/;..
@M05620:45:000000000-G6HP7:1:1101:10586:7985 1:N:0:186
CATCCTGACCCTGAAGTACCCCGGCTTGATTTCTGACATTAGATCGGAAGAGCACACGTCTGAACTCCAGTCACGGACATTTATCTCGTATGCCGTCTTCTGCTTGAAAAAAAAAAAAAAAAAGAAAAGAAAATTAAAGATAAATATTATAGAATAGATAATATAGAGAAAAATTGTTAATAAACATAAAAATAAATCACAATAGGGAATAGGCGAAAAGAATAAGAAGAATAATAAAGAAAATGTTGAGG
+
CBCCCFFFFFFFGGGGGFGGGGGGGGGGHHHHHHHHHHHHGHGHHHGGGGHHHGHGHGHHHGHGHHHHHHHHHHGGGGGHHHHHFHHHGGHHHHGFGHGHHHHHHHHGFHGEFCGC>/>/<--...//<..//00000:00000<00000000000000000000000000/..00;0000;0000:00000.0000009009000././0000-----/..000000:0/000000000.//9090000/
@M05620:45:000000000-G6HP7:1:1101:24844:7995 1:N:0:186
AGATTACTGCAACAGTTCCCCCTACACTCTTTCCCTACAAGCCAGGGACAAAACAAAGATCGGAAGAGCACACGTCTGAACTCCAGTCACGGACATTTATCTCGTATGCCGTCTTCTGCTTGAAAAAAAAAAAAAAATAAAAAAACCTACCTCTCTACCTTATGTCATCATATCTCATCACATCGTATATCCCACCAACCCCACTGAGTGTCTCTCCCTGCGACTCTCGTTCCCACTAACACACCGCATCT
+
BBBCCFFFFFFFGGGGGGGGGGGFHHHHHHHHHHHHHHHHHHGHHHGGGGHHHHHHHHHHHHGGGGHHHHHHHGHHHGHHHHHHHHHHGHGGGGGHHHHGHHHHGGHHHHGFGHGHHHHHHHHHHHHGGGGG//-<-.00000--../0/;0;0;000:0000;000099000000000;;;09..9/009000......:..;.00000000;00///0.-;--.00..../00../0000:..---:90
@M05620:45:000000000-G6HP7:1:1101:14516:7997 1:N:0:186
CATCCTGACCCTGAAGTACCCCATTGAGCATGGCATCGTCACCAACTGGGACGACATGGAGAAGATCTGGCACCACACCTTCTACAACGAGCTGCGCGTGGCCCCGGAGGAGCACCCAGTGCTGCTGACCGAGGCCCCCCTGAACCCCAAGGCCAACAGAGAGAAGATGACTCAGGTGAGGCTCGGCCGACGCCCGTGCTCCTCCCGTCCTTTCCCCAGTCATTTTCTGCCCGGCTTGATTTCTGACATTA
+
BBBBBFFFFFFFGGGGFGGGGGGHHHHHHHHHHHHHHGHHHGHHHGHHHHHHGGGGGHHHGHHHHHHHHHHHHGFHHGGHHHHHHHEHGEFGGHHGGGGGGEHHGGGGGGGGHHHHGGHHHHHHHHHGHHGGGGGGGGGGGGHHHHGGGDHGHHGGGGGGGGGGGGGGGGGGGGGGGG0FGEEGFFFFFFFFFFF;;DFFFFFFFFFFDDDFFFFFFFFFFFFFFBFFFFFFF;DB--.BFFFFB/BBFF/
@M05620:45:000000000-G6HP7:1:1101:10698:8007 1:N:0:186
ATCTCTATCTCCTAAAAAGGAAGAAAGGGGAGGGAAGATCGGAAGAGCACACGTCTGAACTCCAGTCACGGACATTTATCTCGTATGCCGTCTTCTGCTTGAAAAAAAAAAAAATTTTATTTTGTTTACCCTCGTGTCTTGTTTCTCCCCTCTTTCTTCCCTTCTTTTTTCCTTCCCCCTGTACCCTCCATTCTCCGTTTTCCCTCTTTCTTCTTTCCTCCCTACTCTCCCCGCCGTCTTTCTAATCCTTC
+
BBBBBFFFFFFFGGGGGGGGFFHGFHHHGGDGGGGHGHHHHGGGGHHHFGFGGGHHGHEGHHHFHGHGHGGGGGHHHHHGHHHGGHHHHGEGHGHHHHHHHFFFHHGGCCB<//011111111<0001>F01<-<>.<D0<DD/000=C.C.:0;0000;C0:G0;:0;:/0;09/:;9-.00;00B../000;00.90/9B/:/;.:/BB9FFF/B//9/9./.;//:9/;-;---;.;B/:///;9/:9
@M05620:45:000000000-G6HP7:1:1101:14504:8011 1:N:0:186
CATCCTGACCCTGAAGTACCCCATTGAGCATGGCATCGTCACCAACTGGGACGACATGGAGAAGATCTGGCACCACACCTTCTACAACGAGCTGCGCGTGGCCCCGGAGGAGCACCCAGTGCTGCTGACCGAGGCCCCCCTGAACCCCAAGGCCAACAGAGAGAAGATGACTCAGGTGAGGCTCGGCCGACGCCCGTGCTCCTCCCGTCCTTTCCCCAGTCATTTTCTGCCCGGCTTGATTTCTGACATTA
+
DDDDDFFFFFFFGGGGGGGGGGGHHHHHHHHHHHHHHGHHHGHHHGHHHHHHGGGGGHHHHHHHHHHHHHHHHGHHHGGHHHHHHHHHGGGGGHHGGGGGGGHHGGGGGGGGHHHHGGHHHHHHHHHHHHGGGGGGGGGGGGHHHHGGGGHGHHGGGGGGGGGGGGGGGGGGGGGGGGGGGGGGFFFFFFFFFFFFDFFFFFFFFFFFFFFFFFFFFFFFFFFFFFFHFFFFFFFFFFFFFFFFFFFFFF0
@M05620:45:000000000-G6HP7:1:1101:11847:8026 1:N:0:186
AAACCAAGCAGACACTCACCGCTCCCTCGCCACAGGCCAATAGTTTGTCCTCACTGAGTTGGCAACAAGTGGCTGCTGTGGCTGCCATTTTTCTGGTGATGGCCATCAGCTCCGACGAGGTCAGCTGGGGGGCTTTCTTTGTGTAAGCAACGAGAAACCTGAAAGAAGCATTTTTTAACTAAGTCCTGCTGAGTCATTCATGAGTTTTTAGCCGCCTTGCTTCTTCTCACAGACTCTCTACTCTCATGCCA
+
BBBBBBBFBFFFGGGGGGGGGFGGGGGHGGGGGHHHGGDHHFHHHHHHHHHHHHHHHHHHHGHGHHHHHHHHGHGGHHHHGHHGGHFHHHHHHHHFHHGHBGHHHHHHHHHHHGGGG/CGGHHHFHGHGGGGAGGGGGGGGGGFGGFFBFFFFFDDFFFFFFFFFFFFFFFFFFFFEFFFFFFFFFFFFFFFFFFFFFFFFFFFFFFFFFEFFFFFFFFFFFFFFFFFFFFFFFFFFFFFFFFFEFFFFF/
@M05620:45:000000000-G6HP7:1:1101:14509:8028 1:N:0:186
CATCCTGACCCTGAAGTACCCCATTGAGCATGGCATCGTCACCAACTGGGACGACATGGAGAAGATCTGGCACCACACCTTCTACAACGAGCTGCGCGTGGCCCCGGAGGAGCACCCAGTGCTGCTGACCGAGGCCCCCCTGAACCCCAAGGCCAACAGAGAGAAGATGACTCAGGTGAGGCTCGGCCGACGCCCGTGCTCCTCCCGTCCTTTCCCCAGTCATTTTCTGCCCGGCTTGATTTCTGACATTA
+
AABBBFFFFFFFGGGGGGGGGGGHHHHHHHHHHHHHHGHHHGHHHGHHHHHHGGGGGHHGHHHHHHHHHHHHHGFHHGGHHHHHHHHHGGGGGHHEGGFGGGHHGGGCGGGGHHHHGGHFGHHHHHGHHHGGGGGGGGGGGGHGHHGGGGHGHHGGGGGGGGGGGGGGGFGGGGGGGGGGGGGGFFFFFFFFFFFFFFFFFFFFFFFADFDFFFFFFFFBFFFFFFFFFFFFFFFFFC9BFFFFF/BFBF/
@M05620:45:000000000-G6HP7:1:1101:11857:8042 1:N:0:186
AAACCAAGCAGACACTCACCGCTCCCTCGCCACAGGCCAATAGTTTGTCCTCACTGAGTTGGCAACAAGTGGCTGCTGTGGCTGCCATTTTTCTGGTGATGGCCATCAGCTCCGACGAGGTCAGCTGGGGGGCTTTCTTTGTGTAAGCAACGAGAAACCTGAAAGAAGCATTTTTTAACTAAGTCCTGCTGAGTCATTCATGAGTTTTTAGCCGCCTTGCTTCTTCTCACAGACTCTCTACTCTCATGCCA
+
CCCCCCCFCFFFGGGGGGGGGGGGGGHHGGGGGHHHGGHHHHHHHHHHHHHFHHHHHHGHHHHHHHHHHHHHGHGGHHHHHHHGGHHHHHHHHHHHHHHHHHHHHHHHHHHHHGGGGGGGDHHHGHHHGGGGGGGGGGGGGGGGGGFFFFFFFFFFFFFFFFFFFFFFFFFFFFFFFFFFFFFFFFFFFFFFFBFFFFFFFFFFFFFFFFFFFFFFFFFFFFFFFFFFFFFFFFFFFFFFFFFFFFFFFFF
@M05620:45:000000000-G6HP7:1:1101:18102:8046 1:N:0:186
AAACCAAGCAGACACTCACCGCTCCCTCGCCACAGGCCAATAGTTTGTCCTCACTGAGTTGGCAACAAGTGGCTGCTGTGGCTGCCATTTTTCTGGTGATGGCCATCAGCTCCGACGAGGTCAGCTGGGGGGCTTTCTTTGTGTAAGCAACGAGAAACCTGAAAGAAGCATTTTTTAACTAAGTCCTGCTGAGTCATTCATGAGTTTTTAGCCGCCTTGCTTCTTCTCACAGACTCTCTACTCTCATGCCA
+
CCCCCCCFCFFFGGGGGGGGGGGGGGHHGGGGGHHHGGHHHHHHHHHHHHHHHHHHHHHHHHHHHHHHHHHHGHGGHHHHHHHGGHHHHHHHHHHHHHHHHHHHHHHHHHHHHGGGGGGGGHHHHHHHGGGGGGGGGGGGGGGGGGFFFFFFFFFFFFFFFFFFFFFFFFFFFFFFFFFFFFFFFFFFFFFFFFFFFFFFFFFFFFFFFFFFFFFFFFFFFFFFFFFFFFFFFFFFFFFFFFFFFFFFFFF
@M05620:45:000000000-G6HP7:1:1101:7357:8054 1:N:0:186
CATCCTGACCCTGAAGTACCCCATTGAGCATGGCATCGTCACCAACTGGGACGACATGGAGAAGATCTGGCACCACACCTTCTACAACGAGCTGCGCGTGGCCCCGGAGGAGCACCCAGTGCTGCTGACCGAGGCCCCCCTGAACCCCAAGGCCAACAGAGAGAAGATGACTCAGGTGAGGCTCGGCCGACGCCCGTGCTCCTCCCGTCCTTTCCCCAGTCATTTTCTGCCCGGCTTGATTTCTGACATTA
+
CCCCDFFFFFFFGGGGGGGGGGGHHHHHHHGHHHGHHGHHHGHHHGHHHHHHGGGGGHHHHHHGHHHHHHHHHGHHHGGHHHHHGHHHGGGGGHHGGGGGGGHHGGGGGGGGHHHHGGHHHHHHHHHHHHFDGGGGGGGGGGHHHHGGGGHGHHGGGGGGGGGGGGGGGGGGGGGGGGGGGGGGFFFFFFFFFFFF@DDFEFFFFFFEFFDFFFFFFFFFFFFFFFFFFFFFFFFFFFFFFFFFF;FFFF0
@M05620:45:000000000-G6HP7:1:1101:12127:8058 1:N:0:186
AGATTACTGCAACAGTTCCCCCTGGACCTGGAAAAGTTTCTTGCCTGGCTTACAGAAGCTGAAACAACTGCCAATGTCCTACAGGATGCTACCCGTAAGGAAAGGCTCCTAGAAGACTCCAAGGGAGTAAAAGAGCTGATGAAACAATGGCAAGTAAGTCAGGCATTTCCGCTTTAGCACTCTTGTGGATCCAATTGAACAATTCTCAGCATTTGTACTTGTAACTGACAAGCCAGGGACAAAACAAAGAT
+
ABACCFFFFFBDGGFBFGGGGGGGFGHHHHHHHHHHGHHHHHHHHHHHHHH3BBGHHHHHHHHHHHHHHHHHHHHHHHHHFFHHHGHHHHFGHHGGEEGGGHFFHHHHGHHHHHHHHHHHHHHGDHGFHFHHHGHHHHGHHHHHHHHHHHHHHGHHHHHHHHHHHHHHHHGGGGGHHHHHHHHHHHHGHHHHGFHHHGGGGGHHHHHHHHHHHHHHHFHHHGHHHHHHGGHHHGFGEGGGGFFFGGGGGGC
@M05620:45:000000000-G6HP7:1:1101:18112:8060 1:N:0:186
AAACCAAGCAGACACTCACCGCTCCCTCGCCACAGGCCAATAGTTTGTCCTCACTGAGTTGGCAACAAGTGGCTGCTGTGGCTGCCATTTTTCTGGTGATGGCCATCAGCTCCGACGAGGTCAGCTGGGGGGCTTTCTTTGTGTAAGCAACGAGAAACCTGAAAGAAGCATTTTTTAACTAAGTCCTGCTGAGTCATTCATGAGTTTTTAGCCGCCTTGCTTCTTCTCACAGACTCTCTACTCTCATGCCA
+
ABBBBBBFBFFFGGGGGGGGGGGGGGHHGGGGGHHGGGHHHHHHHHHHHHHHHHHHHHHHHEHHHHHHHHHHGHGGHHHHHHHGGHHHHHHHHHHHHHHHHHHHHHHHGHHHHGGGGGGGGHHHHHHHGGGGGGGGGGGGGGGGGGFFFFFFFFDFFFFFFFFFFFFFFFFFFFFFFFFFFFFFFFFFFFFFFFFFFFFFFFFFFFFFFFEFFFFFFFFFFFFFFFEFFFFFFFFFFFFFFFFFEFFFFFF
@M05620:45:000000000-G6HP7:1:1101:23204:8065 1:N:0:186
AGATTACTGCAACAGTTCCCCCTGGACCTGGAAAAGTTTCTTGCCTGGCTTACAGAAGCTGAAACAACTGCCAATGTCCTACAGGATGCTACCCGTAAGGAAAGGCTCCTAGAAGACTCCAAGGGAGTAAAAGAGCTGATGAAACAATGGCAAGTAAGTCAGGCATTTCCGCTTTAGCACTCTTGTGGATCCAATTGAACAATTCTCAGCATTTGTACTTGTAACTGACAAGCCAGGGACAAAACAAAGAT
+
BCCCCFFFFFFFGGGFGGGGGGGGHHHHHHHHHHHHHHHHHHHHHHHHHHHHHHHHHHHHHHHHHHHHHHHHHHHHHHHHGHHHHHHHHHFHHHGGGGHHHHGHHHHHGHHHHHHGHHHHHHHGGHGFHHHHHGHHHHHHHHHHHHHHHHHHHGHHHHHGHHHHHHHHHHGGGGGHHHHHHHHHHHHGGFHHHHHHHHGGHHHHHHHHHHHHHHHHHHHHHGGHHHHEGFGHHGGGGGGGGGGGGFGGGGF
@M05620:45:000000000-G6HP7:1:1101:7363:8075 1:N:0:186
CATCCTGACCCTGAAGTACCCCATTGAGCATGGCATCGTCACCAACTGGGACGACATGGAGAAGATCTGGCACCACACCTTCTACAACGAGCTGCGCGTGGCCCCGGAGGAGCACCCAGTGCTGCTGACCGAGGCCCCCCTGAACCCCAAGGCCAACAGAGAGAAGATGACTCAGGTGAGGCTCGGCCGACGCCCGTGCTCCTCCCGTCCTTTCCCCAGTCATTTTCTGCCCGGCTTGATTTCTGACATTA
+
CCDDDFFFFFFFGGGGGFGGGGGHHHHHHHHHHHHHHGHHHGHHHGHHHHHHGGGGGHHHHHHHHHHHHHHHHGHHHGGHHHHHHHHHGGGGGHHGGGFGGGHHGGGGGGGGHHHHGGHHHHHHHHHHHHGGGGGGGGGGGGHHHHGGGGHGHHGGGGGGGGGGGGGGGGGGGGGGGGGGGGGGFFFFFFFFFFFFFDFFFFFFFFFEFFDFFFFFFFFFFFFFFFFFHFFFFFFFFAAFFFFFF0FFFF0
@M05620:45:000000000-G6HP7:1:1101:22738:8120 1:N:0:186
AGATTACTGCAACAGTTCCCCCTGGACCTGGAAAAGTTTCTTGCCTGGCTTACAGAAGCTGAAACAACTGCCAATGTCCTACAGGATGCTACCCGTAAGGAAAGGCTCCTAGAAGACTCCAAGGGAGTAAAAGAGCTGATGAAACAATGGCAAGTAAGTCAGGCATTTCCGCTTTAGCACTCTTGTGGATCCAATTGAACAATTCTCAGCATTTGTACTTGTAACTGACAAGCCAGGGACAAAACAAAGAT
+
CCCCBFFFFFFFGGFFGGGGGGGGHHHHHHHHHHHHHFHHHHHHHHHHHHHHHHHHHHHHHGHHHHHHHHHHHHHHHHHHFHHHGGHHHHDGHHGGFGHHHHGHHHHHGHHHHHHGHHHGFGHGGEGGHHHHHGHHHHEHHGHGHHHHHFHHHGHHHHGHHHHHHHHHHHGGGGGHGHHHGHHHHDGGGHHHHHHHHGDCFGHHHHHDHGFHHHHHHHHGHGHFHHHGHHHHHGGGGDEFGGGGGGGGGGF
@M05620:45:000000000-G6HP7:1:1101:11514:8127 1:N:0:186
CATCCTGACCCTGAAGTACCCCGGCTTGATTTCTGACATTAGATCGGAAGAGCACACGTCTGAACTCCAGTCACGGACATTTATCTCGTATGCCGTCTTCTGCTTGAAAAAAAAACCAGTACTGCTGCCCGCGGCCCCCCTGCCCCCCCCTGCCAACCGATCTCCGCTGCCTCCTGTTAGTCTCGTCCGACGCCCTTTCTCCTCCCGTCCTTTCCCCCTTCCTTTTCTGCCCGGCTTGCTTTCTTACCTTC
+
BAABBFFFFFFFGGGGGGGGGGC22EEEFEGHFDE5FDGDGABDGA2AFGHFFHHHCEGHHFHFHHH3FF5BFGE1EG?GH44BF4F1BEF34B>EEFGFH4G43B0FBGHCED//?/<11@@@DD11@F?/>/>CGGGC@...;ECG--9.=A999.9---.//9.;-.;BF../;///;;BF/9;A-.;9BBB-//;BFFFFFF?EDD.BFFFFFD-;B/B9;BFF9/BE.-9@--.;BFFFF/B/FF/
@M05620:45:000000000-G6HP7:1:1101:22732:8169 1:N:0:186
AAACCAAGCAGACACTCACCGCTCCCTCGCCACAGGCCAATAGTTTGTCCTCACTGAGTTGGCAACAAGTGGCTGCTGTGGCTGCCATTTTTCTGGTGATGGCCATCAGCTCCGACGAGGTCAGCTGGGGGGCTTTCTTTGTGTAAGCAACGAGAAACCTGAAAGAAGCATTTTTTAACTAAGTCCTGCTGAGTCATTCATGAGTTTTTAGCCGCCTTGCTTCTTCTCACAGACTCTCTACTCTCATGCCA
+
DDDDDCCFCFFFGGGGGGGGGGGGGGHHGGGGGHHHGGHHHHHHHHHHHHHHHHHHHHHHHHHHHHHHHHHHGHGGHHHHHHHGGHHHHHHHHHHHHHHHHHHHHHHHHHHHHGGGGGGGGHHHHHHHGGGGGGGGGGGGGGGGGGFFFFFFFFFFFFFFFFFFFFFFFFFFFFHFFFFFHFFFFFFFFFFFFFFFFFHHFHFFFFFFFFFFFFFFFFFFHFFFHHHFFFFFEFFFFFFHHFFFFFFFFFF
@M05620:45:000000000-G6HP7:1:1101:14007:8223 1:N:0:186
AGATTACTGCAACAGTTCCCCCTGGACCTGGAAAAGTTTCTTGCCTGGCTTACAGAAGCTGAAACAACTGCCAATGTCCTACAGGATGCTACCCGTAAGGAAAGGCTCCTAGAAGACTCCAAGGGAGTAAAAGAGCTGATGAAACAATGGCAAGTAAGTCAGGCATTTCCGCTTTAGCACTCTTGTGGATCCAATTGAACAATTCTCAGCATTTGTACTTGTAACTGACAAGCCAGGGACAAAACAAAGAT
+
AAAAABFDDF1BFGFFG3GGGGEAGFGGFFHFBGGGB2GHFGFFBGHHHHFHHHHGFHFFGHHGHHHHHHHHHHGHGHHH2GFFGFFFFG2GEFE?FCGHBG0FFEECFGGHHHHGHBGHF>GGA>E?FEFGHFFHFFGGHBFHGGGH11B<GFDGGG@2@@GFHGBH<DCGCAFHFGGGFGHGH>FEFFGHHFHHHDDHHHHHHHHFFHHHHHHGHHFHGHCC:GGFCGHGCEGGEFEEEFFAFGGG/B9
@M05620:45:000000000-G6HP7:1:1101:8911:8228 1:N:0:186
AGATTACTGCAACAGTTCCCCCTGGACCTGGAAAAGTTTCTTGCCTGGCTTACAGAAGCTGAAACAACTGCCAATGTCCTACAGGATGCTACCCGTAAGGAAAGGCTCCTAGAAGACTCCAAGGGAGTAAAAGAGCTGATGAAACAATGGCAAGTAAGTCAGGCATTTCCGCTTTAGCACTCTTGTGGATCCAATTGAACAATTCTCAGCATTTGTACTTGTAACTGACAAGCCAGGGACAAAACAAAGAC
+
CCCCCFFFFFFFGGGGGGGGGGGGHHHHHHHHHHHHGHHHHHHHHHGHHHHHHHHHHHHHHHGHHHHHHHHHHHHHHHHHHHHHHGHHHHHHHHGEGGHHHHHHHHHHGHHHHHHFHHHHHHHGGHGGHHHHHGHHHHGHHGHHHHHHHHHHHGHHHHGGHHHHHHHHHHGGGGGHHHHHHHHHHHHGHHHHGFHHHHHHHHHHHHHHHHGHHHHHHHHHHHHHHHHHHGGHHGGGGGGGGFFGGGGGGG/
@M05620:45:000000000-G6HP7:1:1101:13979:8239 1:N:0:186
AGATTACTGCAACAGTTCCCCCTGGACCTGGAAAAGTTTCTTGCCTGGCTTACAGAAGCTGAAACAACTGCCAATGTCCTACAGGATGCTACCCGTAAGGAAAGGCTCCTAGAAGACTCCAAGGGAGTAAAAGAGCTGATGAAACAATGGCAAGTAAGTCAGGCATTTCCGCTTTAGCACTCTTGTGGATCCAATTGAACAATTCTCAGCATTTGTACTTGTAACTGACAAGCCAGGGACAAAACAAAGAT
+
BBBBBFFFFFBFGGFGGFGGGGG2EHHHGHHHHHHHFHHHHHHHHHHHHHHGHHHHHHHHHHHHHHHHHHHHHHHHHHHHFHHHHHHHHHGHHHGGGGGGGHBGHHHHGHHHGHHHHHHHHFHGD//?GHHHHGHHHHHGHGHHHHHHFHHFHGHGHHHFGHHHHHHHHHGGGGGHGHGGHHHHHGHGHHHHHCGHHGGFGHHHHHHGHHHHHHHHHHHHHFFGCHHFFHHHHGGGGGGGGFFGGGEGEFF
@M05620:45:000000000-G6HP7:1:1101:13999:8239 1:N:0:186
AGATTACTGCAACAGTTCCCCCTGGACCTGGAAAAGTTTCTTGCCTGGCTTACAGAAGCTGAAACAACTGCCAATGTCCTACAGGATGCTACCCGTAAGGAAAGGCTCCTAGAAGACTCCAAGGGAGTAAAAGAGCTGATGAAACAATGGCAAGTAAGTCAGGCATTTCCGCTTTAGCACTCTTGTGGATCCAATTGAACAATTCTCAGCATTTGTACTTGTAACTGACAAGCCAGGGACAAAACAAAGAT
+
AAABBFFFFF4DGGFGGGGGGGGEHHHHHHHHHHHHGHHH5FGHHHHHHHHHHHHHHHHHHHHHHHHHHHHHHHHHHHHHFHHHHHHHHHFHHHGGGEGGHHCCHHHHGHHHHHHHHHHHHHHGECEEHFGHHGHHHHHHHFGGHHHHHHHHHGHHHHGHHHGHHHHHHHGGGGGHHGFHHHHHHGHGHHGHHCHHHGFFHHHHHHHDGGHHHHGGHFGGHFGFHHHHFFGHEGGGGGGGGGGFGGGGGGB
@M05620:45:000000000-G6HP7:1:1101:9714:8244 1:N:0:186
TACCTGTACTGGGGAAGCATTTTCCCTACACGACGCCATTCCTACCCTAAAGATCGGAAGAGCACACGTCTGAACTCCAGTCACGGACATTTATCTCGTATGCCGTCTTCTGCTTGAAAAAAAAAAAAAAAGAAAAATTTATAACTGTAACCGTCTGTAATGTTAGAATCAACTAGTATAAAAACGCCTTAGTTATTTTTTTGCGATTGATAAAGGTGGTCATTTAGGCGACGACATGCTGTAACACATTT
+
DDDDDFFFFFFFGGGGGGGGGGHHHHHHHHHGGGGGGGGHHHHHHHHHHHHHHHHHGGGGGHHHHHHGHHHGHHHHHHHHHHHHGGGGGHHHHHHGHHFGHHHHGGGHGHHHHHHHFHHGHGGGGD@/<--...</..0=000000<000:0-....00000000:00<00:/0000:0000009---..0<000<0000---0--...000000000..000000000-------.:000<000009000
@M05620:45:000000000-G6HP7:1:1101:8905:8247 1:N:0:186
AGATTACTGCAACAGTTCCCCCTGGACCTGGAAAAGTTTCTTGCCTGGCTTACAGAAGCTGAAACAACTGCCAATGTCCTACAGGATGCTACCCGTAAGGAAAGGCTCCTAGAAGACTCCAAGGGAGTAAAAGAGCTGATGAAACAATGGCAAGTAAGTCAGGCATTTCCGCTTTAGCACTCTTGTGGATCCAATTGAACAATTCTCAGCATTTGTACTTGTAACTGACAAGCCAGGGACAAAACAAAGAC
+
A3AABFFF5FFFGGGGGGGGGGGGHHHHHCCGHHHHGHHHHHHHHHHHHHHHHHFHHHHHHHHHHHHHHHHHHHHFHHHHGHHHHHHHHH5FHHGFFGHHHH3?GGHHGHHHHHHHHHHHGGFGCGFGHHHHHGGHHHGHHHHHHHHHHHHHHGFGHHHHHHGHHHHHHHGGGGGHHHHHHHHHHGGGHHHHHEHHHGHHHHHHHHHHHHHHHHHHHFHHFHHGHHHHHHHHGGGGGGGG.9/9CEFGFFF
@M05620:45:000000000-G6HP7:1:1101:27075:8248 1:N:0:186
CATCCTGACCCTGAAGTACCCCATTGAGCATGGCATCGTCACCAACTGGGACGACATGGAGAAGATCTGGCACCACACCTTCTACAACGAGCTGCGCGTGGCCCCGGAGGAGCACCCAGTGCTGCTGACCGAGGCCCCCCTGAACCCCAAGGCCAACAGAGAGAAGATGACTCAGGTGAGGCTCGGCCGACGCCCGTGCTCCTCCCGTCCTTTCCCCAGTCATTTTCTGCCCGGCTTGATTTCTGACATTA
+
BBBBBFFFFFFFFFFGGFGGGGGHHHHHH4GHHHHHGGHHHGHHHGHGHHHHGGGGGHHHHHHHGHHHHHGHHGHHHGGHHHHHHHHHGGGGGHHGGGGGGGHHGGGGGGGGHHHHGGHHHHHHHHHHHHGGGGGGGGGGGGHHHHGGGGHGGHGGGGGGGGGGGGGGGGGGGGGGGGFGGGGGFFEFFFFFFFFF:DFFFFFFFFFEDFFFFFFFFFDBFFFFFFFFFFFFFAFFFFFFFFFFF/BFFF/
@M05620:45:000000000-G6HP7:1:1101:10808:8268 1:N:0:186
CATCCTGACCCTGAAGTACCCCGGCTTGATTTCTGACATTAGATCGGAAGAGCACACGTCTGAACTCCAGTCACGGACATTTATCTCGTATGCCGTCTTCTGCTTGAAAAAAAAAAAAAAAAAAAAAAAAAAATAGAATATTGATGACAGAAATAAAAAAAAAAATAAAGAAATAGGTTAGAAGAAAGTCTATCGTATTGACTATTGAATATCACAGTGATGAGCAATGAGATAGAGAAATTAAGCAAACA
+
CBCCDFFFFFFFGGGGGFGGGGGGGGGGHHHHHHHGHHHHHHGHHHGGGGHHHHHHHGGHHGGGHHHHHHHHHHGGGGGHHHGHGHHHGGHHHHGFGHGHHHHHHHHGFHHEGFFD>/<<<<<----:-----.0000:00000000000/00000000-9----.0:000./0000000.;0:0//000:0;0.:./000:;000;0000000000:00000000/00000000::0000000000/0:.
@M05620:45:000000000-G6HP7:1:1101:22023:8271 1:N:0:186
CATCCTGACCCTGAAGTACCCCATTGAGCATGGCATCGTCACCAACTGGGACGACATGGAGAAGATCTGGCACCACACCTTCTACAACGAGCTGCGCGTGGCCCCGGAGGAGCACCCAGTGCTGCTGACCGAGGCCCCCCTGAACCCCAAGGCCAACAGAGAGAAGATGACTCAGGTGAGGCTCGGCCGACGCCCGTGCTCCTCCCGTCCTTTCCCCAGTCATTTTCTGCCCGGCTTGATTTCTGACATTA
+
CCCCCFFFFFFFGGGGFFGGGGGHHHHHHHGHHGHHHGHHHGHHHGGHHGHHGGGGGHHHHHHHHHHGHHHHHGHHHGGHHHHHHHHHGGGGGHHGGGEGGGHHGGGGGGGGHGHHGGHGHHHHHHHHHHGGGGGGGGGGGGHGHHGGGGHGHHGGGGGGGGGGGFGFGGGGGGGGGGGGGGGGFFFFCFFFFFFF=DFEFFFFFFFFFFFFFFFFFFFFFFFFFFFFFFFFFFFFFFFFFFFFFFFFFB0
@M05620:45:000000000-G6HP7:1:1101:14939:8284 1:N:0:186
CATCCTGACCCTGAAGTACCCCATTGAGCATGGCATCGTCACCAACTGGGACGACATGGAGAAGATCTGGCACCACACCTTCTACAACGAGCTGCGCGTGGCCCCGGAGGAGCACCCAGTGCTGCTGACCGAGGCCCCCCTGAACCCCAAGGCCAACAGAGAGAAGATGACTCAGGTGAGGCTCGGCCGACGCCCGTGCTCCTCCCGTCCTTTCCCCAGTCATTTTCTGCCCGGCTTGATTTCTGACATTA
+
BABBBFFFFFFFGGGGGGGGGGGHHHGHHGHHHHHHHGHHHGHHHGHHHHGHGGGGGHHHHGHHGHHHHHHHHGGHHGGHHHHHHHGHGGGGGHHGGGFFGGHHGGGGGGGGHHHHGGHGHHHHHHHGHHGGGGGGGGGGGGGGHHGGGGHGHHGGGGGGGGGGGGGGGGGGGGGGGGGGGGGGFFFFFFFFFFFF>FFFFFFFFFFFFFFFFFFBFFFFFFFFFFFFFFFFFFFFF;.BFFFFFFFFFF/
@M05620:45:000000000-G6HP7:1:1101:24147:8284 1:N:0:186
AGATTACTGCAACAGTTCCCCCTGGACCTGGAAAAGTTTCTTGCCTGGCTTACAGAAGCTGAAACAACTGCCAATGTCCTACAGGATGCTACCCGTAAGGAAAGGCTCCTAGAAGACTCCAAGGGAGTAAAAGAGCTGATGAAACAATGGCAAGTAAGTCAGGCATTTCCGCTTTAGCACTCTTGTGGATCCAATTGAACAATTCTCAGCATTTGTACTTGTAACTGACAAGCCAGGGACAAAACAAAGAT
+
BBBBBFFFFFFFGGGFGGGGGGGGHHHHHHGHHHHHFHHHHHHHHHHHHHHHHHHHHHHHHHHHHHHHHHHHHHHHHHHHHHHHHHHHHHHHHHGFGGHHHHHHHHHHGHHHHHHHHHHHHHHGGHGFHHHHHGHHHHHHHHHHHHHHHHHHHGHHGHHHFHGHHHHHHHGGGGGHHHHHHGHHHFHGHHHHGHHHHFGFGHHHHHHHHHHHHHHHHFHHHHGGHHHBGFHHHGFGGGGGGGGGGEEGFGC
@M05620:45:000000000-G6HP7:1:1101:17354:8299 1:N:0:186
ATCTCTATCTCCTAAAAAGGAAGAAAGGGGAGGGAAGATCGGAAGAGCACACGTCTGAACTCCAGTCACGGACATTTATCTCGTATGCCGTCTTCTGCTTGAAAAAAAAAAACAACAGAAAAAACTTCACTCATACTCCTTTCCTAACCCTAAACCTCACTTTACTCGTCCCTTTTTTCTCCGTGTTCTTCTATATATTGTCTGTATTTCGTGTCATTTTACTGTACGTTTATTCCTTCTCATGTCCCTGT
+
AABBBFFFFFFFGGGGGFEGFGHHHFHHGGGGGGEHGHHHHGGGGHHFHHHHGHHHGGGHGHHHHGHHHGGGGGHHHHHFHHHGGHFHHGFGHGHHHHHHFHHGFHGFGC<B/////001100/.11111110<1<1<1<10000<0/...//0/////.0;00<00.....00009-/000.....000;000000000900090///9...9;///////9///9..//./////////:;///:/9;/
@M05620:45:000000000-G6HP7:1:1101:14257:8306 1:N:0:186
AGATTACTGCAACAGTTCCCCCTGGACCTGGAAAAGTTTCTTGCCTGGCTTACAGAAGCTGAAACAACTGCCAATGTCCTACAGGATGCTACCCGTAAGGAAAGGCTCCTAGAAGACTCCAAGGGAGTAAAAGAGCTGATGAAACAATGGCAAGTAAGTCAGGCATTTCCGCTTTAGCACTCTTGTGGATCCAATTGAACAATTCTCAGCATTTGTACTTGTAACTGACAAGCCAGGGACAAAACAAAGAT
+
ABBBBFFFFFFFGGGGGGGGGGGGHHHHHGHHHHHHFGHHHHHHGHHHHHHHHHHHHHHHHHHHHHHHHHHHHHHHHHHHHHHHHHHHGHHHHHGGEEGFGHGHHHHHGHHHHHHHHHHHHHHGEFFEHFHHHGHHHHHHHGHHHHHHHHHHHGHHHHHHHHHHHHHHHHGGGGGHHHHHHHHHHFGGHHHHGGHHHHFFHHHHHHHFHHHHHHHGHFHGHHHGHHHHHHHHGGGGFGGGGGFGGGGGGGC
@M05620:45:000000000-G6HP7:1:1101:14263:8328 1:N:0:186
AGATTACTGCAACAGTTCCCCCTGGACCTGGAAAAGTTTCTTGCCTGGCTTACAGAAGCTGAAACAACTGCCAATGTCCTACAGGATGCTACCCGTAAGGAAAGGCTCCTAGAAGACTCCAAGGGAGTAAAAGAGCTGATGAAACAATGGCAAGTAAGTCAGGCATTTCCGCTTTAGCACTCTTGTGGATCCAATTGAACAATTCTCAGCATTTGTACTTGTAACTGACAAGCCAGGGACAAAACAAAGAT
+
?ABBBFFFFFFFGGGGGGGGGGGGHHHHHGHHGHHHFHHHHHHHHHHHHHHHHHHHHHHHHHHFHHHHHHHHHGHHHHHHFGHHHFHHHHHHHHGGCFGGGFCGHHHHGHHHHHHHHHHHHHHGA?EEGFHHHGHHHHHHHGGHHHHHHHHGHGHGHHHGGGHHHHHHHHGGGGGHHHFHHHHHHGGGHHHHHHHHHHFFHGHHHHHHHFHHHHHHHFHHHHFHHHHHGGGHHGFGGGGGGGGGFGGGGGB
@M05620:45:000000000-G6HP7:1:1101:23700:8346 1:N:0:186
ATCTCTATCTCCTAAAAAGGAAGAAAGGGGAGGGAAGATCGGAAGAGCACACGTCTGAACTCCAGTCACGGACATTTATCTCGTATGCCGTCTTCTGCTTGAAAAAAAAAAAAAAACTAAAATACAAACAGTATGTTGCATTTTTGCGTGATAAATAATAAATCAAAGAGATATGAAGCTAATATTTTACATAGGAATATATAATGCACTGAACACATAAGATGTTTATTAAGTACCAAAGCTAGCACAGG
+
BBBBBFFFFFFFGGFGGGEEBFGHHHGHGGGGGGGHGHHHHGGGGHHGHHHHGHHHGHHHHHHGF5GFHGGGGGHHFFGHFHGFFGHHHGEEHGHHHHHHHHGHHHGGGGDC/</-.111<111<111../00<=<0000<0000-0-.:./00:0:0;00000000099/;00000000;;000000000000;;000000000//////////..9////9//9///////;///9/./.9//;//9..
@M05620:45:000000000-G6HP7:1:1101:23686:8360 1:N:0:186
ATCTCTATCTCCTAAAAAGGAAGAAAGGGGAGGGAAGATCGGAAGAGCACACGTCTGAACTCCAGTCACGGACATTTATCTCGTATGCCGTCTTCTGCTTGAAAAAAAAAAAAAACAAAAAAGAGAAGAAGTGTATGGATACAAAGATAAAACAAGAAGAGTAGAATAATTGATGAACAAGCATAATACACACAAGAAAATGTCTTGAATATAAGTGACTATAGGAATTAGATATAAGCAAGTGAAACGAA
+
AAAABFFFFFFFGGGGGGGGGGHGHGHFGGDGGGGHGHHHHGGFGHHGHHHHGHHHADDGHGHHFBGFFEGFGFHHFHHGHHHFEGHHHGEEHGHHHHBGGFGFFGGG?DCB/////.<0.-..<</////<00000/=000000//000000:./////.09000000000;000090//./0000000009....//.///////////////////////////////////////9/.//////...
@M05620:45:000000000-G6HP7:1:1101:7788:8368 1:N:0:186
CATCCTGACCCTGAAGTACCCCATTGAGCATGGCATCGTCACCAACTGGGACGACATGGAGAAGATCTGGCACCACACCTTCTACAACGAGCTGCGCGTGGCCCCGGAGGAGCACCCAGTGCTGCTGACCGAGGCCCCCCTGAACCCCAAGGCCAACAGAGAGAAGATGACTCAGGTGAGGCTCGGCCGACGCCCGTGCTCCTCCCGTCCTTTCCCCAGTCATTTTCTGCCCGGCTTGATTTCTGACATTA
+
CCDDDFFFFFFFGGGGGFGGGGGHHHHHHHHHHHHHHGHHHGHHHGHHHHHHGGGGGHHHHHHHHHHHHHHHHGHHHGGHHHHHHHHHGGGGGHHGGGGGGGHHGGGGGGGGHHHHGGHHHHHHHHHHHHGGGGGGGGGGGGHHHHGGGGHGHHGGGGGGGFGGGGGGGGGGGGGGGGGGGGGGFFFFFFFFFFFF@DDFFFFFFFFFFFFFHFFFFFFFFFFFFFHHHFFEFFFFFFFFFFFFF:FFFF0
@M05620:45:000000000-G6HP7:1:1101:16997:8370 1:N:0:186
CATCCTGACCCTGAAGTACCCCGGCTTGATTTCTGACATTAGATCGGAAGAGCACACGTCTGAACTCCAGTCACGGACATTTATCTCGTATGCCGTCTTCTGCTTGAAAAAAAAAAAATACCCCACCCCCAAAATAGAAGACTAACCGAAGGACGAACAAGAATAAACAGTAGAACTCTAATCTGGTGTAAACCTTCAGACTCACTGAGGGATGAACGGCCAACCGAGTCATACACACAAATAGGAGATAA
+
CCCCCFFFFFFFGGGGGGGGGGGGGGGGHHHHHGHFHHHHHGGHHHGGGGGHHHHHHEGHHGGHHHHHHGHHHGGGGGGHHHFHHFHHGGHGHHGFEHGHHHHHHHHGBGFE>BD<>/0?1<1/////---.0<11<110//000/.----...-:---////009000/000090;00000;0;00:90;;0//0/////////////.../.9//..-9-.:.---.///9////..../////9.///
@M05620:45:000000000-G6HP7:1:1101:11788:8373 1:N:0:186
AAACCAAGCAGACACTCACCGCTCCCTCGCCACAGGCCAATAGTTTGTCCTCACTGAGTTGGCAACAAGTGGCTGCTGTGGCTGCCATTTTTCTGGTGATGGCCATCAGCTCCGACGAGGTCAGCTGGGGGGCTTTCTTTGTGTAAGCAACGAGAAACCTGAAAGAAGCATTTTTTAACTAAGTCCTGCTGAGTCATTCATGAGTTTTTAGCCGCCTTGCTTCTTCTCACAGACTCTCTACTCTCATGCCA
+
CCCCCAAFCFFFGGGGGGGGGGGGGGHHGGGGGHHHGGHHHHHHHHHHHHHHHHHHHHHHHHHHHHHHHHHHGHGGHHHHHHHGGHHHHHHHHHHHHHGHHHHHHHHHHHHHHGGGGGGGGHHHHHHHGGGGGGGGGGGGGGGGGGFFFFFFFFFFFFFFFFFFFFFFFFFFFFFFFFFFFFFFFFFFFFFFFBFFFFFFFFEFFFFFFFFFFFFFFFFFFFFFFFFFFFFFFFFFFFFFFFFFFFFFFFF
@M05620:45:000000000-G6HP7:1:1101:22018:8378 1:N:0:186
AAACCAAGCAGACACTCACCGCTCCCTCGCCACAGGCCAATAGTTTGTCCTCACTGAGTTGGCAACAAGTGGCTGCTGTGGCTGCCATTTTTCTGGTGATGGCCATCAGCTCCGACGAGGTCAGCTGGGGGGCTTTCTTTGTGTAAGCAACGAGAAACCTGAAAGAAGCATTTTTTAACTAAGTCCTGCTGAGTCATTCATGAGTTTTTAGCCGCCTTGCTTCTTCTCACAGACTCTCTACTCTCATGCCA
+
CCCDDCCFCFFFGGGGGGGGGGGGGGHHGGGGGHGHGGHHHHHHHHHHHHFHHHHHHHHHHHHHHHHHHGHHGHGGHHHHHHHGGHHHHHHHHHHHHHHHHHHHHHHHHHHHHGGGGGGGGHHHHHHHGGGGGGGGGGGGGGGGGGFFFFFFFFFFFFFFFFFFFFFFFFFFFFHFFFFFHFFFHFFFFFFFFFFFFFFHFFFFFFFFFFFFFFFFFFFFHHHFFFFFFFFFFFFFFFFFFFFFFFFFFFF
@M05620:45:000000000-G6HP7:1:1101:22002:8396 1:N:0:186
AAACCAAGCAGACACTCACCGCTCCCTCGCCACAGGCCAATAGTTTGTCCTCACTGAGTTGGCAACAAGTGGCTGCTGTGGCTGCCATTTTTCTGGTGATGGCCATCAGCTCCGACGAGGTCAGCTGGGGGGCTTTCTTTGTGTAAGCAACGAGAAACCTGAAAGAAGCATTTTTTAACTAAGTCCTGCTGAGTCATTCATGAGTTTTTAGCCGCCTTGCTTCTTCTCACAGACTCTCTACTCTCATGCCA
+
AABBCCCFCFFFGGGGGGGGGGGGGGHHGGGGGHHHGGHHHHHHHHHHHHHHHHHHHHGHHHHGHHGHHGHHGHGGHHHHHHHGGHHHHHHHHHHHHHHHHHHHHHHGHHHHHGGGGGGGGHHHHHHHGGGGGGGGGGGGGGGGGGFFFFFFFFFFFFFFFFFFFFFFFFFFFFHFFFFFFFFFFFFFFFFFFFFFFFFFFFFFFFFFFFFFFFFFFFFFFFFFFFFFFFFFFFFFFFFHHFFFFFBFFFF
@M05620:45:000000000-G6HP7:1:1101:9874:8398 1:N:0:186
AAACCAAGCAGACACTCACCGCTCCCTCGCCACAGGCCAATAGTTTGTCCTCACTGAGTTGGCAACAAGTGGCTGCTGTGGCTGCCATTTTTCTGGTGATGGCCATCAGCTCCGACGAGGTCAGCTGGGGGGCTTTCTTTGTGTAAGCAACGAGAAACCTGAAAGAAGCATTTTTTAACTAAGTCCTGCTGAGTCATTCATGAGTTTTTAGCCGCCTTGCTTCTTCTCACAGACTCTCTACTCTCATGCCA
+
CCCCCCCFCFFFGGGGGGGGGGGGGGHHGGGGGHHHGGHHHHHHHHHHHHHHHHHHHHHHHHHHHHHHHHHHGHGGHHHHHHHGGHHHHHHHHHHHHHHHHHHHHHHHHHHHHGGGGGGGGHHHHHHHGGGGGGGGGGGGGGGGGGFFFFFFFFFFFFFFFFFFFFFFFFFFFFFFFFFFFFFFFFFFFFFFFFFFFFFFFFFFFFFFFFFFFFFFFFFFFFFFFFFFFFFFFFFFFFFFFFFFFFFFFF9
@M05620:45:000000000-G6HP7:1:1101:22022:8400 1:N:0:186
AAACCAAGCAGACACTCACCGCTCCCTCGCCACAGGCCAATAGTTTGTCCTCACTGAGTTGGCAACAAGTGGCTGCTGTGGCTGCCATTTTTCTGGTGATGGCCATCAGCTCCGACGAGGTCAGCTGGGGGGCTTTCTTTGTGTAAGCAACGAGAAACCTGAAAGAAGCATTTTTTAACTAAGTCCTGCTGAGTCATTCATGAGTTTTTAGCCGCCTTGCTTCTTCTCACAGACTCTCTACTCTCATGCCA
+
BBBBBBBFBFFFGGGGGGGGGGGGGGHHGGGGGHHHGGHHHHHFHHHHHHGHHHGHHHHHHHHHHHHHHGHHGHGGHHHHHHHGGHHHHHHHHHHHHHHHHHHHHHHHHHHHHGGGGGGGGHHHHHHHGGGGGGGGGGGGGGGGGGFFFFFFFFFFFFFFFFFFFFFFFFFFFFFFFFFFFFFFFFFFFFFFFFFFFFFFFFFFFFFFFFFFFFFFFFFFFFFFFFFFFFFFFFFFFFFFFFFFFFFFFFF
@M05620:45:000000000-G6HP7:1:1101:25630:8400 1:N:0:186
AGATTACTGCAACAGTTCCCCCTGGACCTGGAAAAGTTTCTTGCCTGGCTTACAGAAGCTGAAACAACTGCCAATGTCCTACAGGATGCTACCCGTAAGGAAAGGCTCCTAGAAGACTCCAAGGGAGTAAAAGAGCTGATGAAACAATGGCAAGTAAGTCAGGCATTTCCGCTTTAGCACTCTTGTGGATCCAATTGAACAATTCTCAGCATTTGTACTTGTAACTGACAAGCCAGGGACAAAACAAAGAT
+
CCCCCFFFFFFFGGGGGGGGGGGGHHHHHHHHHHHHGHHHHHHHHHHHHHHHHHHHHHHHHHHHHHHHHHHHHHHHHHHHHHHHHHHHHHHHHHGGGGHHHHHHHHHHGHHHHHHHHHHHHGHGGHGGHHHHHGHHHHGHHHHHHHHHHHHHHGHHHHHHHHHHHHHHHHGGGGGHHHHHHHHHHGHGHHHHHHHHHHHGHHHHHHHHHHHHHGHHHGHHHHHHHHHGHGHHHGGGGGGGGGGGGGGFGGF
@M05620:45:000000000-G6HP7:1:1101:22267:8405 1:N:0:186
CATCCTGACCCTGAAGTACCCCATTGAGCATGGCATCGTCACCAACTGGGACGACATGGAGAAGATCTGGCACCACACCTTCTACAACGAGCTGCGCGTGGCCCCGGAGGAGCACCCAGTGCTGCTGACCGAGGCCCCCCTGAACCCCAAGGCCAACAGAGAGAAGATGACTCAGGTGAGGCTCGGCCGACGCCCGTGCTCCTCCCGTCCTTTCCCCAGTCATTTTCTGCCCGGCTTGATTTCTGACATTT
+
BBAAAFFFFFFFGGGGGGGGGGGHHHHHGHHHHHHHHGHHHGHHEEHHHGHHGGGGGHGGHHHHHHHGHHHHHGHHHGGHHHHHHHHHGGDGGHHGGGGGGGHHGGGGGGGGHHHHGGHGHHHHHHHHHHGGGGGGGGGGGGHHHHGGGGHGHHGGGGGBFGGGGGFGGGGGGGGGGGGFGGGGFFFFFFFCFFFFFFFFFFFFFFDEFFFFFFFBFFDFFFFFFFFFFFFFD=FFFFFFFFFFFFFFFF/
@M05620:45:000000000-G6HP7:1:1101:4457:8414 1:N:0:186
TACCTGTACTGGGGAAGCACTTTCCCTACACGACGCCATTCCTACCCTAAAGATCGGAAGAGCACACGTCTGAACTCCAGTCACGGACATTTATCTCGTATGCCGTCTTCTGCTTGAAAAAAAAAAAAGGTTATTTTGCATCGTTGATACAGACAGAATGATCCCATGAGGCGTGCTAAACTATTTGAATAAAGGAATCACCTTTTTATTCAATTTACCTTTTAGCAATCGCCATTCCTCCCCTACAGATC
+
BBBBBFFFFFFFGGGGGGGGGGHFGHHHHHHAEGGGGGGHHHHGHHHHGGHHHHHHGGFEFHFHHHHGGHHGGHHFHHHFFGHHEEEEEGGHFHFFHHGGHHHGE?EFGHHFHHDBGHHGFCC/<//>..1<1><=<>DDFH.<</.00==00C////;0::C0/<::G<F.-;-:.0;CBFBBBF00000;B0C/;0:9BFB0BFFEFF/;FFFF/9BF/99/9/B///..:.:FFFBBBA.9A;///;:
@M05620:45:000000000-G6HP7:1:1101:22288:8417 1:N:0:186
CATCCTGACCCTGAAGTACCCCATTGAGCATGGCATCGTCACCAACTGGGACGACATGGAGAAGATCTGGCACCACACCTTCTACAACGAGCTGCGCGTGGCCCCGGAGGAGCACCCAGTGCTGCTGACCGAGGCCCCCCTGAACCCCAAGGCCAACAGAGAGAAGATGACTCAGGTGAGGCTCGGCCGACGCCCGTGCTCCTCCCGTCCTTTCCCCAGTCATTTTCTGCCCGGCTTGATTTCTGACATTA
+
BCCCCFFFFFFFGGGGGGGGGGGHHHHHHHHHHHHHHGHHHGHHHGHHHGHHGGGGGHHHHHHHGHHHHHHHHGHHGGGHHHHHHHHHGGGGGHHGGGGGGGHHGGGGGGGGHHHHGGHHHHHHHHHHHHGGGGGGGGGGGGHHHHGGGGHGHHGGGGGGGGGEGGGFFGGGGGGGGGGGGGGGFFFFFFFFFFFFBFFFFFFFFFFFFFFFFFFFFF?BFFFFFFFFFEFFFFFFFFAFFFFFFBFFFF/
@M05620:45:000000000-G6HP7:1:1101:7087:8418 1:N:0:186
AAACCAAGCAGACACTCACCGCTCCCTCGCCACAGGCCAATAGTTTGTCCTCACTGAGTTGGCAACAAGTGGCTGCTGTGGCTGCCATTTTTCTGGTGATGGCCATCAGCTCCGACGAGGTCAGCTGGGGGGCTTTCTTTGTGTAAGCAACGAGAAACCTGAAAGAAGCATTTTTTAACTAAGTCCTGCTGAGTCATTCATGAGTTTTTAGCCGCCTTGCTTCTTCTCACAGACTCTCTACTCTCATGCCA
+
CCCCCCCFCFFFGGGGGGGGGGGGGGHHGGGGGHHHGGHHHHHHHHHHHHHHHHHHHHHHHHHHHHHHHHHHGHGGHHHHHHHGGHHHHHHHHHHHHHHHHHHHHHHHHHHHHGGGGGGGFHHHHHHHGGGGGGGGGGGGGGGGGGFFFFFFFFFFFFFFFFFFFFFFFFFFFFFFFFFFFFFFFFFFFFFFFFFFFFFFFFFFFFFFFFFFFFFFFFFFFFFFFFFFFFFFFFFFFFFFFFFFFFFFFFF
@M05620:45:000000000-G6HP7:1:1101:25634:8420 1:N:0:186
AGATTACTGCAACAGTTCCCCCTGGACCTGGAAAAGTTTCTTGCCTGGCTTACAGAAGCTGAAACAACTGCCAATGTCCTACAGGATGCTACCCGTAAGGAAAGGCTCCTAGAAGACTCCAAGGGAGTAAAAGAGCTGATGAAACAATGGCAAGTAAGTCAGGCATTTCCGCTTTAGCACTCTTGTGGATCCAATTGAACAATTCTCAGCATTTGTACTTGTAACTGACAAGCCAGGGACAAAACAAAGAT
+
CCCCCFFFFFFFGGGGGGGGGGGGHHHHHHHHHHHHHHHHHHHHHHHHHHHHHHHHHHHHHHHHHHHHHHHHHHHHHHHHHHHHHHHHHHHHHHGFGGHHHHHHHHHHGHHHHHHHHHHHHHHGGHGGHHHHHGHHHHHHHHHHHHHHHHHHHGHHHHHHHHHHHHHHHHGGGGGHFHGHHHHHHGHGHHHHGHHHHFGGGHHHHHHGHHHHHHHHHHHFHHHHHHHEGHHHGGGGGGGGGGGGGGGGGGC
@M05620:45:000000000-G6HP7:1:1101:7070:8425 1:N:0:186
AAACCAAGCAGACACTCACCGCTCCCTCGCCACAGGCCAATAGTTTGTCCTCACTGAGTTGGCAACAAGTGGCTGCTGTGGCTGCCATTTTTCTGGTGATGGCCATCAGCTCCGACGAGGTCAGCTGGGGGGCTTTCTTTGTGTAAGCAACGAGAAACCTGAAAGAAGCATTTTTTAACTAAGTCCTGCTGAGTCATTCATGAGTTTTTAGCCGCCTTGCTTCTTCTCACAGACTCTCTACTCTCATGCCA
+
AABBBAACAFFFGGGGGGGGGGGGGGHHGGG2EGHGGGHHHHHHHHHHHHHHHEHHFHHHHHHGHHHHHGHHGHGGHHHHHHHGGHHHHHHHHHHHHHGHHEHHFHHGHHHHHGCGGGGGGHHHHHHHGGGGGGGGGGGGGGGGGGFFFFFFFFFFFFFFFFFFFFFFFFFFFFFFEFFFFFFFFFFFFFFFFFFFFFFFFFFFBFFFFFFFFFFFFFFFFFFFFFFFFFFEFFFFFFFFFFFFFEBFFF/
@M05620:45:000000000-G6HP7:1:1101:7092:8435 1:N:0:186
AAACCAAGCAGACACTCACCGCTCCCTCGCCACAGGCCAATAGTTTGTCCTCACTGAGTTGGCAACAAGTGGCTGCTGTGGCTGCCATTTTTCTGGTGATGGCCATCAGCTCCGACGAGGTCAGCTGGGGGGCTTTCTTTGTGTAAGCAACGAGAAACCTGAAAGAAGCATTTTTTAACTAAGTCCTGCTGAGTCATTCATGAGTTTTTAGCCGCCTTGCTTCTTCTCACAGACTCTCTACTCTCATGCCA
+
CCCCCCCFCFFFGGGGGGGGGGGGGGHHGGGGGHHHGGHHHHHHHHHHHHHHHHHHHHHHHHHHHHHHHHHHGHGGHHHHHHHGGHHHHHHHHHHHHHHHHHHHHHHHHHHHHGGGGGGGGHHHHHHHGGGGGGGGGGGGGGGGGGFFFFFFFFFFFFFFFFFFFFFFFFFFFFFFFFFFFFFFFFFFFFFFFFFFFFFFFFFFFFFFFFFFFFFFFFFFFFFFFFFFFFFFFFFFFFFFFFFFFFFFFFF
@M05620:45:000000000-G6HP7:1:1101:4146:8437 1:N:0:186
TACCTGTACTGGGGAAGCAATCGCCATTCCTACCCTAAAGATCGGAAGAGCACACGTCTGAACTCCAGTCACGGACATTTATCTCGTATGCCGTCTTCTGCTTGAAAAAAAAAAAAAAAATAAGAAGGAGATCTTTGTTTGAGTGAGGTATTAGAGATTCAAACAAGGCTTTTTTTAACTATGTTATGGTGAGGAATATGAAAGTTTATAGTGGTCACTTGCCTTCTAAAGACTTCGTGACTATATGTATG
+
CCCCCFFFFFFFGGGGGGGGGGGGGGGHHHHHHHHHHHHHHHHHGGGGGHGHHHHGHHHGHHHHHHHHHHHHGDGGGHHHHHHHHHGGHHHHGGGHGHHFHHHHHHHGHGGGG>B>///-01>1110>0<./00000=<</0.<000./0000:000;0000:0../.:0//9::-.9009000090;0000..0/0000000;;00000900.000000000009000000/090.9./.00;000;000
@M05620:45:000000000-G6HP7:1:1101:24390:8443 1:N:0:186
ATCTCTATCTCCTAAAAACCTGTTTAGATTTGGAGATAGACCTTCAGGTTTTTCATCATTTTCTGCATGAATTATACATTGACCACGTTCCAGCGTGGTCAGTTTGCAGCATTCTGTTATTTTGTTTGACAGAGTGTCTTGTTGAGAACATATGTAGGACATGATTTTTTCCTGCAACAGGGAAAATAAAGTATAAGTTTTAAAGATTTATTCTTTAATAAAGGATCTCAAAGCCAGCTTTAGAAAAAGGA
+
BBBCCFFFFFFFGGGGGGGGGGGHHHHHHHHHHHHHHHHHHHHHHHHHHHHGGHGHHHHHHHHHHHHHHHHHHHHGHHHHHHHHGHGHHHHHHHGGGGHHGHHHHHHHHHHHHHHHHHHHHHHHHHHHGHHHHHHHGHHHHHHHHHGHGHHHHHHHHHHHHGHHHHHHHFHHHHHHHHHHHGGGHHHHGHHGHHGGGFGHHGHHHHHHHHHHHHHHHHHHHHGGHHHHHHHGHHHHHGHHHHHHHFHHGGG
@M05620:45:000000000-G6HP7:1:1101:26981:8473 1:N:0:186
AAACCAAGCAGACACTCACCAGAAGACAGAGGTCAGCTAGATCGGAAGAGCACACGTCTGAACTCCAGTCACGGACATTTATCTCGTATGCCGTCTTCTGCTTGAAAAAAAAAAACACAACATTCGTCCTACACCACCCAACTCAGACACAGCACCTCCACAAACACATGCCAAACTTCTGGACACTATCGTAGCAATCACCACGCTTCGTACCAACAACACTGTACTACCATTCTGTCTTTGTACCTTGC
+
CCCCCCCFCFFFGGGGGGGGGGHHHHHHHHHGHHHHHHHHHHHHGGGGHHHHHHHGHHHGHHHHHHHHHHHHGGGGGHHHHHHHHHFGHHHHGFGHGHHHHHHGHHHHHGG?DGB/?0////22210///11?00//.....011111///../<./..//0....;.000000/.000000;:0.0/90;99..;00000/0..:.:;-:/.;00:.....00900000/000000000000;9090000
@M05620:45:000000000-G6HP7:1:1101:16357:8479 1:N:0:186
AGATTACTGCAACAGTTCCCCCTGGACCTGGAAAAGTTTCTTGCCTGGCTTACAGAAGCTGAAACAACTGCCAATGTCCTACAGGATGCTACCCGTAAGGAAAGGCTCCTAGAAGACTCCAAGGGAGTAAAAGAGCTGATGAAACAATGGCAAGTAAGTCAGGCATTTCCGCTTTAGCACTCTTGTGGATCCAATTGAACAATTCTCAGCATTTGTACTTGTAACTGACAAGCCAGGGACAAAACAAAGAT
+
AABBBFFFDF4FGGGGGGGGGGGGHHHHHHHHHHHHHHHHHHHHHHHHHHHHHHHHHHHHHHHHHHHHHHHHHHHHHHHHHHHHHHHHHHFHHHGGGGHHHHHHHHHHGHHHHHHHHHHHHH3F?FEGHDGHHGHHHHHHHFHHHHHHHHHHHGHHHHHHHHHHHHHHHHGGGGGHHHHHHHHHHGHGHHHHGGHHHGHHHHHHHHHHHHHHHHHHHHHHHHHHHHHGHHHHHGGGGGGGGGGFGFGGGGF
@M05620:45:000000000-G6HP7:1:1101:12782:8514 1:N:0:186
AAACCAAGCAGACACTCACCGCTCCCTCGCCACAGGCCAATAGTTTGTCCTCACTGAGTTGGCAACAAGTGGCTGCTGTGGCTGCCATTTTTCTGGTGATGGCCATCAGCTCCGACGAGGTCAGCTGGGGGGCTTTCTTTGTGTAAGCAACGAGAAACCTGAAAGAAGCATTTTTTAACTAAGTCCTGCTGAGTCATTCATGAGTTTTTAGCCGCCTTGCTTCTTCTCACAGACTCTCTACTCTCATGCCA
+
DDDDDCCFCFFFGGGGGGGGGGGGGGHHGGGGGHHHGGHHHHHHHHHHHHHHHHHHHHHHHHHHHHHHHHHHGHGGHHHHGHHGGHHHHHHHHHHHHHHHHHHHHHHHHHHHHGGGGGGGGHHHHHHHGGGGGGGGGGGGGGGGGGFFFFFFFFFFFFFFFFFFFFFFFFFFFFHFFFHHHFFFFFFFFFFFFBFFFFFFFFFFFFFFFFFHFFFFFFFFFFFFFHFFFFFFFFFFFFFHHFFHFFFFFFB
@M05620:45:000000000-G6HP7:1:1101:19328:8518 1:N:0:186
CATCCTGACCCTGAAGTACCCCATTGAGCATGGCATCGTCACCAACTGGGACGACATGGAGAAGATCTGGCACCACACCTTCTACAACGAGCTGCGCGTGGCCCCGGAGGAGCACCCAGTGCTGCTGACCGAGGCCCCCCTGAACCCCAAGGCCAACAGAGAGAAGATGACTCAGGTGAGGCTCGGCCGACGCCCGTGCTCCTCCCGTCCTTTCCCCAGTCATTTTCTGCCCGGCTTGATTTCTGACATTT
+
CDDDDFFFFFFFGGGGGGGGGGGHHHHHHHHHHHHHHGHHHGHHHGHHHHHHGGGGGHHHHHHHHHHHHHHHHGHHHGGHHHHHHHHHGGGGGHHGGGGGGGHHGGGGGGGGHHHHGGHGHHHHHHHHHHGGGGGGGGGGGGHHHHGGGGHGHHGGGGGGGGGGGGGGGGGGGGGGHGGGGGGGFFFFFFFFFFFFDDFFFFFFFFFFFFFFFFFFFFFFFFFFFFFFFFFFFFFFFFFFFFFFFFFFFF0
@M05620:45:000000000-G6HP7:1:1101:14056:8563 1:N:0:186
CATCCTGACCCTGAAGTACCCCATTGAGCATGGCATCGTCACCAACTGGGACGACATGGAGAAGATCTGGCACCACACCTTCTACAACGAGCTGCGCGTGGCCCCGGAGGAGCACCCAGTGCTGCTGACCGAGGCCCCCCTGAACCCCAAGGCCAACAGAGAGAAGATGACTCAGGTGAGGCTCGGCCGACGCCCGTGCTCCTCCCGTCCTTTCCCCAGTCATTTTCTGCCCGGCTTGATTTCTGACATTA
+
AAABBFFFFFFFGGGGGGGGGGGHHHHGHHGHHHHHHGHHHGHHHGHHHHHHGGGGGHHHHHHGHGHGHGHHHGHHHGGHHHHHHHHHGGGGGHHGGGGGGCHHGGGGGGGGHHHHGGHHHGGHHHHHHHGGGGGFGGGGGGGHHHGGGGHGHHGGGGGGGGGGGGGGGGGGGGGFGGGGGGGGFFFFFFFFFFFFCFFFFFFFFFFADFFFFFFFFFFFFFFFFFFFFFFFFFFFFC?FFFFFB;FFFF/
@M05620:45:000000000-G6HP7:1:1101:25446:8579 1:N:0:186
TACCTGTACTGGGGAAGCAATCGCCATTCCTACCCTAAAGATCGGAAGAGCACACGTCTGAACTCCAGTCACGGACATTTATCTCGTATGCCGTCTTCTGCTTGAAAAAAAAAACCACAGCTCTCGGAGGTTATTTTGCATCGGTGAGCCAGACAGAATGATCCGATGAGGGGTGCGAAACTATTTGAGGCAAGGACGCACCTTTTTATTAAATTTACCTTTTAGCACTCGCCCTTCCTACCCTAACGATC
+
AAAAAFFFFFFFGGGGGGGBG1FEA00FHH3GHHFHB0AGHH1GGCG/0FGFCGH/BFG/DF11FFF12B1D//EF/GE22D22F0F/00B1E/>0?BGHGB11BFGH0E///>/?/F/@<GHHHGG/@CEF1GFHHFH1GHE.E..FFHGHFGHGGGHB0GHHFCEFCGG?CFGG?C--AF0FGGG0;/.9.CE?.;=9@@FFFFF?FF//9;FF/BFFFFFBFFB/BF-@@-;FFFF/BF-B-9BB-AA
@M05620:45:000000000-G6HP7:1:1101:25463:8579 1:N:0:186
TACCTGTACTGGGGAAGCAATCGCCATTCCTACCCTAAAGATCGGAAGAGCACACGTCTGAACTCCAGTCACGGACATTTATCTCGTATGCCGTCTTCTGCTTGAAAAAAAAAACCCCAAAACACTTCATTTATTTTTCATCATTATTCGCGCCCAACATAGCCTCTTCAGTTTACTCCACCACCGACTTCAAATCATAACCGCTTTATCACATTTCCCTCTAATCCCACACACTTCCTCCCCACAATAAC
+
CCCCCFFFFFFFGGGGGGGGGGGGGGGHHHHHHHHHHHHHHHHHGGGGHHHHHHHGHHHGGHHHHHGGHHHHGGGGGHHHBGHHHHGGHHHHGGGHFHHHHHHHEFHHCFEFCG////?/0/0/@2211111111111=?1?11111110>-<<-.=A./=0<<0/0000000000;0:;/:....---.0000000000;0---..09:00900000;0//0000009:...9/;B09;/99/:..0000
@M05620:45:000000000-G6HP7:1:1101:7760:8580 1:N:0:186
AAACCAAGCAGACACTCACCGCTCCCTCGCCACAGGCCAATAGTTTGTCCTCACTGAGTTGGCAACAAGTGGCTGCTGTGGCTGCCATTTTTCTGGTGATGGCCATCAGCTCCGACGAGGTCAGCTGGGGGGCTTTCTTTGTGTAAGCAACGAGAAACCTGAAAGAAGCATTTTTTAACTAAGTCCTGCTGAGTCATTCATGAGTTTTTAGCCGCCTTGCTTCTTCTCACAGACTCTCTACTCTCATGCCA
+
CBCBBBCFCFFFGGGGGGGGGGGGGGHHGGGDGHHHGGHHHHHHHHHHHHHHHHHHHHHHHHHHHHHHHGHHGHGGHHHHHHHGGHHHHHHHHHHHHHHHGHHHHHHGHHHHHGGGGGGGCGHHHHHHGGGGGGGGGGGGGGGGGGFFFFFFFFFFFFFFFFFFFFFFFFFFFFFFFFFFFFFFFFFFFFFFFFFFFFFFFFFFFFFFFFFFFFFFFFFFFFFFFFFFFFFFFFFFFFFFFFFFFFFFFFF
@M05620:45:000000000-G6HP7:1:1101:7770:8599 1:N:0:186
AAACCAAGCAGACACTCACCGCTCCCTCGCCACAGGCCAATAGTTTGTCCTCACTGAGTTGGCAACAAGTGGCTGCTGTGGCTGCCATTTTTCTGGTGATGGCCATCAGCTCCGACGAGGTCAGCTGGGGGGCTTTCTTTGTGTAAGCAACGAGAAACCTGAAAGAAGCATTTTTTAACTAAGTCCTGCTGAGTCATTCATGAGTTTTTAGCCGCCTTGCTTCTTCTCACAGACTCTCTACTCTCATGCCA
+
BBAABBAFBFFFGGGGGGGGGGGGGGHHGGGGGHHHGGHHHHHHHHHHHHHHHHGHHHHHHHHHHHHHHGHHGHGGHHHHHHHGGHHHHHHHHHHHHHHHHHHHHHHHHHHHHGGGGGGG?FHHHHHHGGGGGGGGGGGGGGGGGGFFFFFFFFFFFFFFFFFFFFFFFFFFFFFFFFFFFFFFFFFFFFFFFFFBBFFFFFFFFFFFFFFFFDFFFFFFFFFFFFFFFFFFFFFFFFFFFFFFFFFBFFF
@M05620:45:000000000-G6HP7:1:1101:17434:8602 1:N:0:186
AAACCAAGCAGACACTCACCGCTCCCTCGCCACAGGCCAATAGTTTGTCCTCACTGAGTTGGCAACAAGTGGCTGCTGTGGCTGCCATTTTTCTGGTGATGGCCATCAGCTCCGACGAGGTCAGCTGGGGGGCTTTCTTTGTGTAAGCAACGAGAAACCTGAAAGAAGCATTTTTTAACTAAGTCCTGCTGAGTCATTCATGAGTTTTTAGCCGCCTTGCTTCTTCTCACAGACTCTCTACTCTCATGCCA
+
CCDDDDDFCFFFGGGGGGGGGGGGGGHHGGGGGHHHGGHHHHHHHHHHHHHHHHHGHHHHHHHHHHHHHHHHGHGGHHHHHHGGGHHHHHHHHHHHHHHHHHHHHHHHHHHHHGGGGGGGGHHHHHHHGGGGGGGGGGGGGGGGGGFFFFFFFFFFFFFFFFFFFFFFFFFFFFHFFFFHFFFFFFFFFFFFFFFFFFFFFFFFFFFFFFFFFFFFFFFFFHHFFFFFFFFFFFFFFFFFFFFFFFFFFFB
@M05620:45:000000000-G6HP7:1:1101:7746:8602 1:N:0:186
AAACCAAGCAGACACTCACCGCTCCCTCGCCACAGGCCAATAGTTTGTCCTCACTGAGTTGGCAACAAGTGGCTGCTGTGGCTGCCATTTTTCTGGTGATGGCCATCAGCTCCGACGAGGTCAGCTGGGGGGCTTTCTTTGTGTAAGCAACGAGAAACCTGAAAGAAGCATTTTTTAACTAAGTCCTGCTGAGTCATTCATGAGTTTTTAGCCGCCTTGCTTCTTCTCACAGACTCTCTACTCTCATGCCA
+
CCCCCCCFCFFFGGGGGGGGGGGGGGHHGGGGGHHHGGHHHHHHHHHHHHHHHHHHHHHHHHHH3FHHHHHHGHGGHHHHHHHGGHHHHHHHHHHHHHHHHHHHHHHHHHHHHGGGGGGGGHHHHHHHGGGGGGGGGGGGGGGGGGFFFFFFFFFFFFFFFFFFFFFFFFFFFFFFFFFFFFFFFFFFFFFFFFFFFFFFFFFFFFFFFFFFFFFFFFFFFFFFFFFFFFFFFFFFFFFFFFFFFFFFFFF
@M05620:45:000000000-G6HP7:1:1101:22383:8603 1:N:0:186
AGATTACTGCAACAGTTCCCCCTGGACCTGGAAAAGTTTCTTGCCTGGCTTACAGAAGCTGAAACAACTGCCAATGTCCTACAGGATGCTACCCGTAAGGAAAGGCTCCTAGAAGACTCCAAGGGAGTAAAAGAGCTGATGAAACAATGGCAAGTAAGTCAGGCATTTCCGCTTTAGCACTCTTGTGGATCCAATTGAACAATTCTCAGCATTTGTACTTGTAACTGACAAGCCAGGGACAAAACAAAGAT
+
BBBCCFFFFFFFGGGFGGGGGGGGHHHHHHHHHHHHGHHHHHHHHHHHHHHHHHHHHHHHHHHHHHHHHHHHHHHHHHHHHHHHHHHHHHFGHHGGGGHHHHFHHHHHGHHHHHHHHHHHHGHGGGGFHHHHHGHHHHGHHHHHHHHHHHHHHGHHHHHHHHHHHHHHHHGGGGGHHHGHHHHHHHHGHHHHGHHHHHFFHHHHHHHHHHHHHHHHHHHHHHHHHHHHHHHHHGFGGGGGGGFFGGGGGGG
@M05620:45:000000000-G6HP7:1:1101:16632:8605 1:N:0:186
AAACCAAGCAGACACTCACCGCTCCCTCGCCACAGGCCAATAGTTTGTCCTCACTGAGTTGGCAACAAGTGGCTGCTGTGGCTGCCATTTTTCTGGTGATGGCCATCAGCTCCGACGAGGTCAGCTGGGGGGCTTTCTTTGTGTAAGCAACGAGAAACCTGAAAGAAGCATTTTTTAACTAAGTCCTGCTGAGTCATTCATGAGTTTTTAGCCGCCTTGCTTCTTCTCACAGACTCTCTACTCTCATGCCA
+
CCCCCCCFCFFFGGGGGGGGFGGGGGHHGGGGGGHHGGHHHHHHHHHHHHHHHHHHHHHHHGHGHHHHHHHHGHGGHFHHHHHGGHHHHHHHHHHHHHHHHHHHHHHFHHHHHGGGGGGGGHFHHHHHGGGGGGGGGGGGGGFFGGFFFFFFFFFFFFFFFBFFFFFFFFFFFFFFFFFFFFFFFFFFFFFFFFFFFFFFFFFFFFFFFFFFFAFFFFFFFFFFFFFFFFFFFFFFFFFFFFFFFFFFFF/
@M05620:45:000000000-G6HP7:1:1101:16649:8608 1:N:0:186
AAACCAAGCAGACACTCACCGCTCCCTCGCCACAGGCCAATAGTTTGTCCTCACTGAGTTGGCAACAAGTGGCTGCTGTGGCTGCCATTTTTCTGGTGATGGCCATCAGCTCCGACGAGGTCAGCTGGGGGGCTTTCTTTGTGTAAGCAACGAGAAACCTGAAAGAAGCATTTTTTAACTAAGTCCTGCTGAGTCATTCATGAGTTTTTAGCCGCCTTGCTTCTTCTCACAGACTCTCTACTCTCATGCCA
+
CCCCCCBFCFFFGGGGGGGGGGGGGGHHGGGGGHHHGGHHHHHHHHHHHHHHHHHHHHHHHHHHHHHHHHHHGHGGHHHHHHHGGHHHHHHHHHHHHHHHHHHHHHHHHHHHHGGGGGGGGHHHHHHHGGGGGGGGGGGGGGGGGGFFFFFFFFFFFFFFFFBFFFFFFFFFFFFFFFFFFFFFFFFFFFFFFFFFFFFFFFFFFFFFFFFFFFFFFFFFFFFFFFFFFFFFFFFFFFFFFFFFFFFFFFF
@M05620:45:000000000-G6HP7:1:1101:18621:8611 1:N:0:186
AAACCAAGCAGACACTCACCGCTCCCTCGCCACAGGCCAATAGTTTGTCCTCACTGAGTTGGCAACAAGTGGCTGCTGTGGCTGCCATTTTTCTGGTGATGGCCATCAGCTCCGACGAGGTCAGCTGGGGGGCTTTCTTTGTGTAAGCAACGAGAAACCTGAAAGAAGCATTTTTTAACTAAGTCCTGCTGAGTCATTCATGAGTTTTTAGCCGCCTTGCTTCTTCTCACAGACTCTCTACTCTCATGCCA
+
BBBBBBBFBFFFGGGGGGGGGGGGGGHHGGGGGHHHGGHHHHHHHHHHHHHHHHHHHHGHHHHGHHHHHGHHGHGGHHHHHHHGGHHHHHHHHGHHHHGHHHHHHHHHHHHHHGGG/EDGGHHHHHHHGGGGGGGGGGGGGGGGGGFFFFFFFFFFFFFFFFFFFFFFFFFFFFFFFFFFFFFFFFFFFFFFFFFFFFFFFFFFFFFFFFFFFFFFFFFFFFFFFFFFFFFFFFFFFFFFFFFFFFFFFFF
@M05620:45:000000000-G6HP7:1:1101:7762:8614 1:N:0:186
AAACCAAGCAGACACTCACCGCTCCCTCGCCACAGGCCAATAGTTTGTCCTCACTGAGTTGGCAGCAAGTGGCTGCTGTGGCTGCCATTTTTCTGGTGATGGCCATCAGCTCCGACGAGGTCAGCTGGGGGGCTTTCTTTGTGTAAGCAACGAGAAACCTGAAAGAAGCATTTTTTAACTAAGTCCTGCTGAGTCATTCATGAGTTTTTAGCCGCCTTGCTTCTTCTCACAGACTCTCTACTCTCATGCCA
+
CCCCCCCFCFFFGGGGGGGGGGGGGGHHGGGGGHHHGGHHHHHHHHHHHHHHHHHHHHHHHHHHGGHHHHHHGHGGHHHHHHHGGHHHHHHHHHHHHHHHHHHHHHHHHHHHHGGGGGGGGHHHHHHHGGGGGGGGGGGGGGGGGFFFFFFFFFFFFFFFFFFFFFFFFFFFFFFFFFFFFFFFFFFFFFFFFFFFFFFFFFFFFFFFFFFFFDFFFFFFFFFFFFFFFFFFFFFFFFFFFFFFFFFFFFF
@M05620:45:000000000-G6HP7:1:1101:18737:8658 1:N:0:186
AGATTACTGCAACAGTTCCCCCTGGACCTGGAAAAGTTTCTTGCCTGGCTTACAGAAGCTGAAACAACTGCCAATGTCCTACAGGATGCTACCCGTAAGGAAAGGCTCCTAGAAGACTCCAAGGGAGTAAAAGAGCTGATGAAACAATGGCAAGTAAGTCAGGCATTTCCGCTTTAGCACTCTTGTGGATCCAATTGAACAATTCTCAGCATTTGTACTTGTAACTGACAAGCCAGGGACAAAACAAAGAT
+
AABBBFFFDF4DGGBGGGGGGGGGHHHHHHHHGHHHHHHHHHHHHHHHHHHHHHHHHHGHHHHHGHHHHHHHHHHHHHHHHHHHHGHHFHBHHHGGGFHHGHHHGHHHGHHHHHHHHHHHHHBFAGGGHDGHHGHHHHFHH3FHHHHHHHHHHGHHHHGHHHHHHHHHHHGGGGGHHHHHHHHGHFHGHHHHG<GHHHGHFHGHHHHHHHGHHHHHHFHHHFHHHHHHGHHHFGGGGGGG?FFFGGEFFFF
@M05620:45:000000000-G6HP7:1:1101:20608:8700 1:N:0:186
ATCTCTATCTCCTAAAAACCTGTTTAGATTTGGAGATAGACCTTCAGGTTTTTCATCATTTTCTGCATGAATTATACATTGACCACGTTCCAGCGTGGTCAGTTTGCAGCATTCTGTTATTTTGTTTGACAGAGTGTCTTGTTGAGAACATATGTAGGACATGATTTTTTCCTGCAACAGGGAAAATAAAGTATAAGTTTTAAAGATTTATTCTTTAATAAAGGATCTCAAAGCCAGCTTTAGAAAAAGGA
+
CCCCCFFFFFFFGGGGGGGGGGGHHHHHHHHHHHHHHHHHHHHHHHHHHHHGGHHHHIHHHIIHHHHHHGHHHHHHHHHHHHHHHHGHHHHHHHGGGGHHHHHHHHHHHHHHHHHHHHHHHHHHHHHHHHGHHHHHHHHHHHBGGHHHHHHHHHHHHHHHHHHHHHHHHGHHHHHHHHHHHGGHHHHHHHHHHHHHHHHHHHHHHHHHHHHHHHHHHHHHHHHHHHHHHHHHHFHHHGHHHHGHHGHHGGH
@M05620:45:000000000-G6HP7:1:1101:20621:8716 1:N:0:186
ATCTCTATCTCCTAAAAACCTGTTTAGATTTGGAGATAGACCTTCAGGTTTTTCATCATTTTCTGCATGAATTATACATTGACCACGTTCCAGCGTGGTCAGTTTGCAGCATTCTGTTATTTTGTTTGACAGAGTGTCTTGTTGAGAACATATGTAGGACATGATTTTTTCCTGCAACAGGGAAAATAAAGTATAAGTTTTAAAGATTTATTCTTTAATAAAGGATCTCAAAGCCAGCTTTAGAAAAAGGA
+
CCCCCFFFFFFFGGGGGGGGGGHHHHHHHHHHHHHHHHHHHHHHHHHHHHHGGHHHHHHHHHIHIHHHHHHHHHHHHHHHHHHHHHGHHHHHHHGFGGHHHHHHHHHHHHHHHHHHHHHHHHHHHHHHHHHHHHHHHHHHHH3FHHHHHHHHHHGHHHHHHHHHHHHHHGHHHHHHHHHHHGGHHHHHHHHHHHHHHHHHHHHHHHHHFHHHHHHHHHHHHHHHHHHHHHHHHHHHHGHHHHGFHHHHGGF
@M05620:45:000000000-G6HP7:1:1101:20718:8724 1:N:0:186
AAACCAAGCAGACACTCACCGCTCCCTCGCCACAGGCCAATAGTTTGTCCTCACTGAGTTGGCAACAAGTGGCTGCTGTGGCTGCCATTTTTCTGGTGATGGCCATCAGCTCCGACGAGGTCAGCTGGGGGGCTTTCTTTGTGTAAGCAACGAGAAACCTGAAAGAAGCATTTTTTAACTAAGTCCTGCTGAGTCATTCATGAGTTTTTAGCCGCCTTGCTTCTTCTCACAGACTCTCTACTCTCATGCCA
+
CCCCCBBFCFFFGGGGGGGGGGGGGGHHGGGGGHHHGGHHHHHHHHHHHHHHHHHHHHHHHHHGHHHHHHHHGHGGHHHHHHHGGHHHHHHHHHHHHHGHHHHHHHHHHHHHHGGGGGGGGHHHHHHHGGGGGGGGGGGGGGGGGGFFFFFFFFFFFFFFFFFFFFFFFFFFFFFFFFFFFFFFFFFFFFFFFFFFFFFFFFFFFFFFFFFFFFFFFFFFFFFFFFFFFFFFFFFFFFFFFFFFFFFFFFF
@M05620:45:000000000-G6HP7:1:1101:22485:8726 1:N:0:186
AGATTACTGCAACAGTTCCCCCTGGACCTGGAAAAGTTTCTTGCCTGGCTTACAGAAGCTGAAACAACTGCCAATGTCCTACAGGATGCTACCCGTAAGGAAAGGCTCCTAGAAGACTCCAAGGGAGTAAAAGAGCTGATGAAACAATTGCAAGTAAGTCAGGCATTTCCGCTTTAGCACTCTTGTGGATCCAATTGAACAATTCTCAGCATTTGTACTTGTAACTGACAAGCCAGGGACAAAACAAAGAT
+
BCCCCFFFFFFFGGGGGGGGGGGGHHHHHHHHHHHHHHHHHHHHHHHHHHHFHHHHHHHHHHHHHHHHHHHHHHHHHHHHHHGHHHHHHHFHGHGGGGHHHHFHHHHHGHHHHHHHHHHHHGHGGHGGHHHHHGHHHHGHGHHHHHHHHHFHHHHHHHHGHHHHHHHHHHGGGGGHHHGHHHHHHFHGHHHHHHHHGHFFFGHHFHHFHHGHHHHGHHHHHGGHHHHFFFHHHGFGGGGGFGBFGEEGGGC
@M05620:45:000000000-G6HP7:1:1101:20606:8728 1:N:0:186
ATCTCTATCTCCTAAAAACCTGTTTAGATTTGGAGATAGACCTTCAGGTTTTTCATCATTTTCTGCATGAATTATACATTGACCACGTTCCAGCGTGGTCAGTTTGCAGCATTCTGTTATTTTGTTTGACAGAGTGTCTTGTCGAGAACATATGTAGGACATGATTTTTTCCTGCAACAGGGAAAATAAAGTATAAGTTTTAAAGATTTATTCTTTAATAAAGGATCTCAAAGCCAGCTTTAGAAAAAGGA
+
BBCCCFFFFFFFGGGGGGGGGGFGHHHHHHHHHHGFFHHHHHHHHHHHHHHGGHGHHHHHHHHHHHHHHFHHHHHHHHHHHHGGHHGGHHHHHHGEFGHHFHGHHHHHHHHHHHHHFHGHHHHHHHHHHHGHHHGGGHHHHHHGHGHGHHGGHHFHHHFGFHHHHHHHHGHHHHGHHHHHHGGHGHHHGHGGHGHHHGHHHHGHHHHHHHHHHHHHHHHHHGHGHHHHHHHHHFHHHGHHHHHGHHGHGGF
@M05620:45:000000000-G6HP7:1:1101:22501:8731 1:N:0:186
AGATTACTGCAACAGTTCCCCCTGGACCTGGAAAAGTTTCTTGCCTGGCTTACAGAAGCTGAAACAACTGCCAATGTCCTACAGGATGCTACCCGTAAGGAAAGGCTCCTAGAAGACTCCAAGGGAGTAAAAGAGCTGATGAAACAATTGCAAGTAAGTCAGGCATTTCCGCTTTAGCACTCTTGTGGATCCAATTGAACAATTCTCAGCATTTGTACTTGTAACTGACAAGCCAGGGACAAAACAAAGAT
+
BCCCCFFFFFFFGGGGGGGGGGGGHHHHHHHHHHHHHHHHHHHHHHHHHHHHHHHHHHHHHHHHHHHHHHHHHHHHFDGFDFBEG1FGHF5@FHEEEGFHEHGCHHFFFFD4BGFBFEEGHHFGGFE<FFHHDFE2?F?2BDGHDCGHHHHDGGFGHBHHBFGHCCGHDHDDAGGGFFFGFGDGFFGGHFFHFHHGD<DGGHHHFFHF<<DDGHFCCFCGCCCGCCB:0GH.:EHAEFAE.FGF.9EG/99
@M05620:45:000000000-G6HP7:1:1101:22488:8747 1:N:0:186
AGATTACTGCAACAGTTCCCCCTGGACCTGGAAAAGTTTCTTGCCTGGCTTACAGAAGCTGAAACAACTGCCAATGTCCTACAGGATGCTACCCGTAAGGAAAGGCTCCTAGAAGACTCCAAGGGAGTAAAAGAGCTGATGAAACAATTGCAAGTAAGTCAGGCATTTCCGCTTTAGCACTCTTGTGGATCCAATTGAACAATTCTCAGCATTTGTACTTGTAACTGACAAGCCAGGGACAAAACAAAGAT
+
ABCCCFFFFFFFGGGFGGGGGGGGHHHHHHHGHHHHHHHHHHHHHHHHHHHHHHHHHHHHHHHHHHHHHHHHHHHHHHHHFGHHHHHHHHDFFGGFFFHHHHFHHHHHGHHHHHHHHHHHHGHGGHGEFHHHHGHHHGHHGHHGHHHHHHHGHHHGHHHHHHHHHHHHHHGGGGGHHHHHHHHHHHFGHHHHGHHHHHGHHHHHHGHHGHGHHHHHHHHHHHFGHHHHHHGHHGHGGGGGGGGGGFGFFGF
@M05620:45:000000000-G6HP7:1:1101:22572:8750 1:N:0:186
AAACCAAGCAGACACTCACCGCTCCCTCGCCACAGGCCAATAGTTTGTCCTCACTGAGTTGGCAACAAGTGGCTGCTGTGGCTGCCATTTTTCTGGTGATGGCCATCAGCTCCGACGAGGTCAGCTGGGGGGCTTTCTTTGTGTAAGCAACGCGAAACCTGAAAGAAGCATTTTTTAACTAAGTCCTGCTGAGTCATTCATGAGTTTTTAGCCGCCTTGCTTCTTCTCACGGACTCTCTACTCTCATGCCA
+
BBBBBABFBFFFGGGGGGGGGGGGGGHHGGGGGHGHGGHHHHGGHFHHHHHHHHHHGHGHHHHGHHHHHFFHGHGGHHGHHHHGGHHHHGHHFHHHHHFHHHHHHHHHHHHHHGGGGGGGGHHHHHHHGGGGGGGGGGGGGGGGGGFFFFFF;BFFFFFFFFFFFFFFFFFFFFFFFFFFFFFFFFFFFFFFFBFEFFFFFFFFBFFFFFFFFFFFFFFFFFFFFFFFFFFFFFFFFFFFFFFFFFFFFFF
@M05620:45:000000000-G6HP7:1:1101:18542:8799 1:N:0:186
CATCCTGACCCTGAAGTACCCCATTGAGCATGGCATCGTCACCAACTGGGACGACATGGAGAAGATCTGGCACCACACCTTCTACAACGAGCTGCGCGTGGCCCCGGAGGAGCACCCAGTGCTGCTGACCGAGGCCCCCCTGAACCCCAAGGCCAACAGAGAGAAGATGACTCAGGTGAGGCTCGGCCGACGCCCGTGCTCCTCCCGTCCTTTCCCCAGTCATTTTCTGCCCGGCTTGATTTCTGACATTT
+
BCCCCFFFFFFFGGGGGGGGGGGHHHHHHEHHHHHHHGHHHGHGHGHHHHHHGGGGGHGHHHHHHHHHHHHHHGHHHGGHHHHHHHHHGGGGGHHGGGGGGGHHGGGGGGGGHEHHGGHHHHHHHHHHHHGGGGGGGGGGGGHHHHGGGGHGHHGGGEGGGGGGGGGGGGGGGGGGGFGGGGGGFFFFFFFFFFFF@DFFFFFFFFFEDFDFFFFFFFAFF:FBFFFFFFFFD@AFFF.;FFFFFBF0BF0
@M05620:45:000000000-G6HP7:1:1101:14115:8800 1:N:0:186
CATCCTGACCCTGAAGTACCCCATTGAGCATGGCATCGTCACCAACTGGGACGACATGGAGAAGATCTGGCACCACACCTTCTACAACGAGCTGCGCGTGGCCCCGGAGGAGCACCCAGTGCTGCTGACCGAGGCCCCCCTGAACCCCAAGGCCAACAGAGAGAAGATGACTCAGGTGAGGCCCGGCCGACGCCCGTGCTCCTCCCGTCCTTTCCCCAGTCATTTTCTGCCCGGCTTGATTTCTGACATTA
+
CCCCCFFFFFFFGGGGFGGGGGGHHHHHHHHHHHHHHGHHGGHHHGHHHHGHGGGGGHHGHGHHHHHFHHHHHGHHHGGHHHHHHHHHGGGGGHHGGGGGGGHHGGGGGGGGHHHHGGHGHHHHHHHHHHGGGGGGGGGGGGHHHHGGGGHGHHGGGGGGGGGGGGGGGGGGGGGGGGGGGGFFFFFFFFFFFFFFFFFFFFFFFEFFFFFFFFFFFFFFFFFFFFFFFFFFFFFFFCABBFFFFBFFFF0
@M05620:45:000000000-G6HP7:1:1101:18528:8821 1:N:0:186
CATCCTGACCCTGAAGTACCCCATTGAGCATGGCATCGTCACCAACTGGGACGACATGGAGAAGATCTGGCACCACACCTTCTACAACGAGCTGCGCGTGGCCCCGGAGGAGCACCCAGTGCTGCTGACCGAGGCCCCCCTGAACCCCAAGGCCAACAGAGAGAAGATGACTCAGGTGAGGCTCGGCCGACGCCCGTGCTCCTCCCGTCCTTTCCCCAGTCATTTTCTGCCCGGCTTGATTTCTGACATTA
+
AA?ABFDFFFFFGGGGGGGGGGEHHHGHHHHHHHHHHGHHHGHHHGHHHHHHGGGGGHHHHGHHHHHHHHHHHGHHHGGHHHHHHHHHGGGGGHHGGGGGGGHHGGGGGGGGHHHHGGHHHHHHHHHHHHGDGGGGGGGGGGHEHHGG?.GGHHGGGGGFGGFGGGGGFGGGGGGGGFGGGGFGFFFFFFCFFFFFDFFFFFFFFFFEFFFFFFFFFFBBFBFFFFFFBFFFF>BFCC.FFFFFFEFFFF/
@M05620:45:000000000-G6HP7:1:1101:7659:8821 1:N:0:186
ATCTCTATCTCCTAAAACCTGTTTAGATTTGGAGATAGACCTTCAGGTTTTTCATCATTTTCTGCATGAATTATACATTGACCACGTTCCAGCGTGGTCAGTTTGCAGCATTCTGTTATTTTGTTTGACAGAGTGTCTTGTTGAGAACATATGTAGGACATGATTTTTTCCTGCAACAGGGAAAATAAAGTATAAGTTTTAAAGATTTATTCTTTAATAAAGGATCTCAAAGCCAGCTTTAGAAAAAGGAA
+
CCCCCFFFFFFFGGGGGGGGGGHHDGHHHHHHHHHHHHHHHHHHHHHHHHGGHHHHHHHHHHIHHHHHHHHHHHGHHHHHHHHHHGHHHHGHHGGGGHHHHHHHHHHHHHHHHHHHHHHHHHHHHHHHHHHHHHHHHHHHHHHHHHGHHHHHHHHHHHHHHHHHHHHHGHHHHHGHHHHHGGGHHHHHHHHHHHHHGHHHGFHHHHHHHHHHHHHHGFFFHHGHHHHHHGHHHHHHGHHHHHFGGHGGGHH
@M05620:45:000000000-G6HP7:1:1101:13576:8846 1:N:0:186
AGATTACTGCAACAGTTCCCCCTGGACCTGGAAAAGTTTCTTGCCTGGCTTACAGAAGCTGAAACAACTGCCAATGTCCTACAGGATGCTACCCGTAAGGAAAGGCTCCTAGAAGACTCCAAGGGAGTAAAAGAGCTGATGAAACAATGGCAAGTAAGTCAGGCATTTCCGCTTTAGCACTCTTGTGGATCCAATTGAACAATTCTCAGCATTTGTACTTGTAACTGACAAGCCAGGGACAAAACAAAGAT
+
ABBCCFFFDFDDGGFBFGGGGGGGHGHHHHHHHHHHGHHHHHHHHHHHHHH3BBGHHHHHHHHHHHHHHHHHHHHHHHHHEGHHHGHHHHFGHHGGEFGGGHFGHHHHGHHHHHHHHHHHHGHGDFGEHFHHHGHHHHGHHFHHHHHHHHHHHGHHHHHHHHHHHHHHHHGGGGGHHHHHHHHHHHGGHHHHGHHHHGHHGHHHHHHHHHHHHHHHHHHHHGFHHHHHHGHHHGFGGGGGGGGGGGGGGGC
@M05620:45:000000000-G6HP7:1:1101:13444:8870 1:N:0:186
ATCTCTATCTCCTAAAAACCTGTTTAGATTTGGAGATAGACCTTCAGGTTTTTCATCATTTTCTGCATGAATTATACATTGACCACGTTCCAGCGTGGTCAGTTTGCAGCATTCTGTTATTTTGTTTGACAGAGTGTCTTGTTGAGAACATATGTAGGACATGATTTTTTCCTGCAACAGGGAAAATAAAGTATAAGTTTTAAAGATTTATTCTTTAATAAAGGATCTCAAAGCCAGCTTTAGAAAAAGGA
+
DDDDDFFFFFFFGGGGGGGGGGHHHHHHHHHHHHHHHHHHHHHHHHHHHHHGGHHHHIHHHHHHIHHHHHHHHHHHHHHHHHHHHHGHHHHHHHGGGGHHHHHHHHHHHHHHHHHHHHHHHHHHHHHHHHHHHHHHHHHHHHHHHHHHHHHHHHHHHHHHHHHHHHHHHGHHHHHHHHHHHGGHHHHHHHHHHHHHHHHHHHHHHHHHHHHHHHHHHHHHHHGHHHHHHHHHHHHHHGHHHHHHHHGHGGH
@M05620:45:000000000-G6HP7:1:1101:23053:8942 1:N:0:186
AGATTACTGCAACAGTTCCCCCTGGACCTGGAAAAGTTTCTTGCCTGGCTTACAGAAGCTGAAACAACTGCCAATGTCCTACAGGATGCTACCCGTAAGGAAAGGCTCCTAGAAGACTCCAAGGGAGTAAAAGAGCTGATGAAACAATGGCAAGTAAGTCAGGCATTTCCGCTTTAGCACTCTTGTGGATCCAATTGAACAATTCTCAGCATTTGTACTTGTAACTGACAAGCCAGGGACAACACAAAGAT
+
BBBBAFFFFFFFGGGGFGGGGGGAFGFHHFGHFHFHAFGGHGHHBHHEHFHHHFEDGHHHHHFHHFHHHHHHHHHHHGHHFHGGHAFFFHFGHHGFEFHGGHHEGEFHGFFHDFGEFGHHHHHGFAEEGHHHHGHGFHBHHFGGHHHFHHHHHGHHHFFGHHCGHHFHHGGGGGGFGGHFGFHHH<GGBHFHGHDGGBGHFGFGGHHFHHFHFGFCFFHCHHHCCGGBGHHHGGEA..9EFF.CEGFFBBB
@M05620:45:000000000-G6HP7:1:1101:6466:8947 1:N:0:186
AAACCAAGCAGACACTCACCGCTCCCTCGCCACAGGCCAATAGTTTGTCCTCACTGAGTTGGCAACAAGTGGCTGCTGTGGCTGCCATTTTTCTGGTGATGGCCATCAGCTCCGACGAGGTCAGCTGGGGGGCTTTCTTTGTGTAAGCAACGAGAAACCTGAAAGAAGCATTTTTTAACTAAGTCCTGCTGAGTCATTCATGAGTTTTTAGCCGCCTTGCTTCTTCTCACAGACTCTCTACTCTCATGCCA
+
CBCCCBCFCFFFGGGGGGGGGGGGGGHHGGGGGHHHGGHHHFHHHHHHHHHHHHHHFHHHHHHGHHHHHHHHGHGGHHHHHHHGGHHHHHHHHGHHHHGHHHHHHHHHHHHHHGGGGGDGGHHHHHHHGGGGGGGGGGGGGGGGGGFFFFFFFFFFFFFFFFFFFFFFFFFFFFFFFFFFFFFFFFFFFFFFFFFFFFFFFFFFFFFFFFFFFFFFFFFFFFFFFFFFFFFFFFFFFFFFFFFFFFBFFFF
@M05620:45:000000000-G6HP7:1:1101:4492:8956 1:N:0:186
AGATTACTGCAACAGTTCCCCCTGGACCTGGAAAAGTTTCTTGCCTGGCTTACAGAAGCTGAAACAACTGCCAATGTCCTACAGGATGCTACCCGTAAGGAAAGGCTCCTAGAAGACTCCAAGGGAGTAAAAGAGCTGATGAAACAATGGCAAGTAAGTCAGGCATTTCCGCTTTAGCACTCTTGTGGATCCAATTGAACAATTCTCAGCATTTGTACTTGTAACTGACAAGCCAGGGACAAAACAAAGAT
+
BCBBCFFFFFFFGGGGGGGGGGGGHHHHHHHHHHHHGHHHHHHHHHHHHHHHHHHHHHHHHHHHHHHHHHHHHHHHHHHHHHGHHHHHHHHHHHGGGGHHHHHHHHHHGHHHHHHHHHHHHHHGGGGGHHHHHGHHHHHHHHHHHHHHFHHHHGHHHHHHHHHHHHHHHHGGGGGHHHHHHHHHHHHGGHHHHHHHHHHHHHHHHHHHHHHHHHHHHFHHHHHHHHGGHHHHHGGGGGGGGFGGGGGGFGF
@M05620:45:000000000-G6HP7:1:1101:6480:8958 1:N:0:186
AAACCAAGCAGACACTCACCGCTCCCTCGCCACAGGCCAATAGTTTGTCCTCACTGAGTTGGCAACAAGTGGCTGCTGTGGCTGCCATTTTTCTGGTGATGGCCATCAGCTCCGACGAGGTCAGCTGGGGGGCTTTCTTTGTGTAAGCAACGAGAAACCTGAAAGAAGCATTTTTTAACTAAGTCCTGCTGAGTCATTCATGAGTTTTTAGCCGCCTTGCTTCTTCTCACAGACTCTCTACTCTCATGCCA
+
BBABBAAFBFFFGGGGGGGGGGGGGGHHGGGGGHHHGGHHHHGHHHHHHHHHHHHHHHGHHHHGHHHHHHGHGHGGHHFGHHHGGHHGHHHHHHHHHHGHHHHHHHHHHHHHHGGGGGGGGHHHHHHHGGGGGGGGGGGGGGGGGGFFFFFFFFFFFFFFFFFFFFFFFFFFFFFFFFFFFFFFFFFFFFFFFBFFFFFFFFFFFFFFFFFFFFFFFFFFFFFFFFFFFFFFFFFFFFFFFFFFFFFBFFF
@M05620:45:000000000-G6HP7:1:1101:15292:8958 1:N:0:186
CATCCTGACCCTGAAGTACCCCATTGAGCATGGCATCGTCACCAACTGGGACGACATGGAGAAGATCTGGCACCACACCTTCTACAACGAGCTGCGCGTGGCCCCGGAGGAGCACCCAGTGCTGCTGACCGAGGCCCCCCTGAACCCCAAGGCCAACAGAGAGAAGATGACTCAGGTGAGGCTCGGCCGACGCCCGTGCTCCTCCCGTCCTTTCCCCAGTCATTTTCTGCCCGGCTTGATTTCTGACATTA
+
CCCDDFFFFFFFGGGGGGGGGGGHHHHHHHHHHHHHHGHHHGHHHGHHHHHHGGGGGHHHHHHHHHHHHHHHHGHHHGGHHHHHHHHHGGGGGHHGGGGGGGHHGGGGGGGGHHHHGGHGHHHHHHHHHHGGGGGGGGGGGGHHHHGGGGHGHHGGGGGGGGGGGGGGGGGGGGGGHGGGGGGGFFFFFFFFFFFF@DFFFFFFFFFEDFFFFFFFFFFFFFFFFFFFFFFFFFFFFFFFFFFFBBFFFF0
@M05620:45:000000000-G6HP7:1:1101:4472:8959 1:N:0:186
AGATTACTGCAACAGTTCCCCCTGGACCTGGAAAAGTTTCTTGCCTGGCTTACAGAAGCTGAAACAACTGCCAATGTCCTACAGGATGCTACCCGTAAGGAAAGGCTCCTAGAAGACTCCAAGGGAGTAAAAGAGCTGATGAAACAATGGCAAGTAAGTCAGGCATTTCCGCTTTAGCACTCTTGTGGATCCAATTGTACAATTCTCAGCATTTGTACTTGTAACTGACAAGCCAGGGACAAAACAAAGAT
+
AAAAAFBDF11FGG1GGGGGAEECC00FGFAGBGCGB2DBFDGB1FH/F0GF1ABDGHBGHFFFGFH/FAGC11AFGDFGEGEHG0B@0G21F0EEE?B11F>F0/CGGFDEG1@B>FEGFGEFEAEE0BGFD/<0<11FGD1><B/FGHHEHG@GH122@G0@/1F<GB<CFGF1?11<10<F<1FC1<<<1<=<D0=DDBFFDGB0=/<DFC0;:0;:CG00;C00:<FH.:/;E.;.../9CF9://;
@M05620:45:000000000-G6HP7:1:1101:23048:8959 1:N:0:186
AGATTACTGCAACAGTTCCCCCTGGACCTGGAAAAGTTTCTTGCCTGGCTTACAGAAGCTGAAACAACTGCCAATGTCCTACAGGATGCTACCCGTAAGGAAAGGCTCCTAGAAGACTCCAAGGGAGTAAAAGAGCTGATGAAACAATGGCAAGTAAGTCAGGCATTTCCGCTTTAGCACTCTTGTGGATCCAATTGAACAATTCTCAGCATTTGTACTTGTAACTGACAAGCCAGGGACAAAACAAAGAT
+
BBBCDFFFFFFFGGGFGGGGGGGGHHHHHHHHHHHHGHHHHHHHHHHHHHHHHHHHHHHHHHHHHHHHHHHHHHHHHHHHFHHHHHHHHHFHHHGGGGHHHHFHHHHHGHHHHHHHHHHHHHHGGHGGHHHHHGHHHHGHHHHHHHHHHHHHHGHHHHHHHHHHHHHHHHGGGGGHHHHHHHHHHHHGHHHHGHHHHHFGHHHHHHHHHHHHHHHHHFHHHHHHHHHFFHHHHGFGGGGGGGGGGGGGGGG
@M05620:45:000000000-G6HP7:1:1101:11480:8973 1:N:0:186
CATCCTGACCCTGAAGTACCCCGGCTTGATTTCTGACATTAGATCGGAAGAGCACACGTCTGAACTCCAGTCACGGACATTTATCTCGTATGCCGTCTTCTGCTTGAAAAAAAAAAAAAAAAAAGAAAGAGATAAATGATGCAAGGTGTTAGAGGAGGGGATGAGTACAGTATGATATACGAGTCAGGGAACGTTGATGCTGTATTTATAATATAATAATGAATACAGAGCACAGAGTAGGATGTTGGAGT
+
AB@BBFFFFFFFGGGGGGGGGGGGGGGGHHHHHHHHHHHHHHHHHHGGGGHGHHHHHGHHHGHHHHHHHHHHGHGGGGGHHHHHFHHHGGHHHHGGGHGHHHFHHHHHFHHGGFGD><//--<-.../////0:00000000000.0/:.0000/...--.../0000;;0000000000...;9//......9...///////////9//////////9////////9///9../9:////;///;.///
@M05620:45:000000000-G6HP7:1:1101:25578:8990 1:N:0:186
TACCTGTACTGGGGAAGCAATCGCCATTCCTACCCTAAAGATCGGAAGAGCACACGTCTGAACTCCAGTCACGGACATTTATCTCGTATGCCGTCTTCTGCTTGAAAAAAAAAAAAACGGAAAAAAAAATAATGAAAAAAATATATACAAAAATCAAGAAAAAAACGATAGATAGGTAGTAAGAAAGGAGAGACATAGATGTGTGTGTACACATGCAGGAGTGGTAATATAACGAGGGAAACACGTTAGAG
+
CCBCCFFFFFFFGGGGGGGGGGGGGGGHHHHHHHHHHHHHHHHHGGGGHHHHHHHGHHHGGGHHHHHHHHHHGGGGGHHHHHHHHHGGHHHHGGGHGHHHHHHHHHHHHGGGGD><<?/////?0----.<11<1111.--.011111100:..00000<//<--.-..9.1111/11001<111/0./..<./<11111111<....1111000<01.../..11111<111.9.--...//..:./.10
@M05620:45:000000000-G6HP7:1:1101:11473:8991 1:N:0:186
CATCCTGACCCTGAAGTACCCCGGCTTGATTTCTGACATTAGATCGGAAGAGCACACGTCTGAACTCCAGTCACGGACATTTATCTCGTATGCCGTCTTCTGCTTGAAAAAAAAAAAAAAAAAAAAAACAATCTTCTTTAAACAATCTCACTCGTAGTAAACTACAAATAAAAATTCACTACTCATCCAATTATCACATATACCTTCCACTCCATACCCCTTTCTCATCATTACTCCCCGACTACTCATCC
+
CCCDDFFFFFFFGGGGGGGGGGGGGGGGHHHHHHHHHHHHHHHHHHGGGGHGHHHHHGHHHGHHHHHHHHHHHHGGGGGHHHHHHHHHGGHHHHGGGHGHHHHHHHHHFHHGGGGD>>/><>-<<-;-...0000;00000:00.00000:00.:...0000000000000000.000000/000;000000;0:000000:0000:/000;/000//09..00000000000:000..-;--::000:00
@M05620:45:000000000-G6HP7:1:1101:18813:9024 1:N:0:186
AAACCAAGCAGACACTCACCGCTCCCTCGCCACAGGCCAATAGTTTGTCCTCACTGAGTTGGCAACAAGTGGCTGCTGTGGCTGCCATTTTTCTGGTGATGGCCATCAGCTCCGACGAGGTCAGCTGGGGGGCTTTCTTTGTGTAAGCAACGAGAAACCTGAAAGAAGCATTTTTTAACTAAGTCCTGCTGAGTCATTCATGAGTTTTTAGCCGCCTTGCTTCTTCTCACAGACTCTCTACTCTCATGCCA
+
CDCDDDDFCFFFGGGGGGGGGGGGGGHHGGGGGHHHGGHHHHHHHHHHHHHHHHHHHHHHHHHHHHHHHHHHGHGGHHHHHHHGGHHHHHHHHHHHHHHHHHHHHHHHHHHHHGGGGGGGGHHHHHHHGGGGGGGGGGGGGGGGGGFFFFFFFFFFFFFFFFFFFFFFFFFFFFHFFFHHFFFFFFFFFFFFFFFFFFFFFFFFFFFFFFFFFFFFFFFFFFFFHFHFFFFFFFFFFFFFHFFFFFFFFFF
@M05620:45:000000000-G6HP7:1:1101:22761:9036 1:N:0:186
AAACCAAGCAGACACTCACCGCTCCCTCGCCACAGGCCAATAGTTTGTCCTCACTGAGTTGGCAACAAGTGGCTGCTCTGGCTGCCATTTTTCTGGTGATGGCCATCAGCTCCGACGAGGTCAGCTGGGGGGCTTTCTTTGTGTAAGCAACGAGAAACCTGAAAGAAGCATTTTTTAACTAAGTCCTGCTGAGTCATTCATGAGTTTTTAGCCGCCTTGCTTCTTCTCACAGACTCTCTACTCTCATGCCA
+
CCCCCCCFCFFFGGGGGGGGGGGGGGHHGGGGGHHHGGHHHGHHHHHHHHHHHHHHHHHHHHHHHHHHHGHHGHGGHHHHHHHGGHHHHHHHHHHHHHHHHHHHHHHHHHHHHGGGGGGGGHHHHHHHGGGGGGGGGGGGGGGGGGGFFFFFFFFFFFFFFFFFFFFFFFFFFFFFFFFFFFFFFFFFFFFEFFFFFFFFFFFFFFFFFFFFFFFFFFFFFFFFFFFFFFFFFFFFFFFFFFFFFFFFFFF
@M05620:45:000000000-G6HP7:1:1101:12606:9038 1:N:0:186
ATCTCTATCTCCTAAAAACCTGTTTAGATTTGGAGATAGACCTTCAGGTTTTTCATCATTTTCTGCATGAATTATACATTGACCACGTTCCAGCGTGGTCAGTTTGCAGCATTCTGTTATTTTGTTTGACAGAGTGTCTTGTTGAGAACATATGTAGGACATGATTTTTTCCTGCAACAGGGAAAATAAAGTATAAGTTTTAAAGATTTATTCTTTAATAAAGGATCTCAAAGCCAGCTTTAGAAAAAGGA
+
ABBBBFFFFFFFGGGGGGGGGGHHHHHHHHHHHHHHHHHHHHHHHHHHHHHGGHHHHHHHHHHHHHHHHHHHHHHHHHHHHHHHHHGHHHHHHHGFGGHHHHGHHHHHHHHHHHHHHHHHHHHHHHHHHHHHHHHHHHHHHHHHHHHHHHHHHHHHHHHHHHHHHHHHHGHHHHHHHHHHHGGHHHHHGHHHHHFHHFGHHHHHHGHHHHHHHHHHHHHHHHHEFGHHHHHHHHHEHGHHHHHGHHHHGGH
@M05620:45:000000000-G6HP7:1:1101:17025:9047 1:N:0:186
TACCTGTACTGGGGAAGCAATCGCCATTCCTACCCTAAGATCGGAAGAGCACACGTCTGAACTCCAGTCACGGACATTTATCTCGTATGCCGTCTTCTGCTTGAAAAAAAAAAAACAAGGTCAGCTGGGGGGCTTTCTTTGTGTAAGCAACGAAAAACCTGAAAGAAGCATTTTTTCACTAAGTCCTGCTGCGTCATTCATGAGTTTTTAGCCGCCTTGCTTCTTCTCACCGACTCTCTACTCTCATGCCC
+
AAABBFFFFFFFGGGFGGGGGGGGGGGHHHFHHHHHHHGHHHHGFGGGHHGHHHCGHHGFFGHHHHGFHFHFEEGGHHHGHHHHEFEHHFGGEEHGGHHEHHFHHFHH?E<C//>//?</??F01?1G?CC-;@EBF/FFF:BFF///B99-9.;@.;DFF/::9/ABFFBB:/FF//;B/F//FFBFFFB/9;ADFFFFFFF/9;B/.9BF/A;>FFFFFFFFFFFF;;..-;DAB/:BFFFFFBFBFF/
@M05620:45:000000000-G6HP7:1:1101:17125:9065 1:N:0:186
CATCCTGACCCTGAAGTACCCCATTGAGCATGGCATCGTCACCAACTGGGACGACATGGAGAAGATCTGGCACCACACCTTCTACAACGAGCTGCGCGTGGCCCCGGAGGAGCACCCAGTGCTGCTGACCGAGGCCCCCCTGAACCCCAAGGCCAACAGAGAGAAGATGACTCAGGTGAGGCTCGGCCGACGCCCGTGCTCCTCCCGTCCTTTCCCCAGTCATTTTCTGCCCGGCTTGATTTCTGACATTT
+
?AABAFDFFFFFGGGGGGGGFFEGGDHFGGFGHHHHHGHGHGHHGGGHHHHHGGGGGHHHHHHHHHHFGHHHHGHHHGGGHHHHHGHHGFGGGHHGGGGGGGHHGGGGGGGGHHHHGGHGGGFGGGHHHHGCGGGGGGFGGEGFHHGD?.CFHHGGGGFFFFAAFFFFFFFEFGGFBFGEAEEFAA?DC9-BFADA;DDAFFFFFFFAD?.FF9BBF9.BFFFFBBBFBBBE.;=@9@;B/BFFFBFFFF/
@M05620:45:000000000-G6HP7:1:1101:8189:9113 1:N:0:186
AAACCAAGCAGACACTCACCGCTCCCTCGCCACAGGCCAATAGTTTGTCCTCACTGAGTTGGCAACAAGTGGCTGCTGTGGCTGCCATTTTTCTGGTGATGGCCATCAGCTCCGACGAGGTCAGCTGGGGGGCTTTCTTTGTGTAAGCAACGAGAAACCTGAAAGAAGCATTTTTTAACTAAGTCCTGCTGAGTCATTCATGAGTTTTTAGCCGCCTTGCTTCTTCTCACAGACTCTCTACTCTCATGCCA
+
CCCCCBBFCFFFGGGGGGGGGGGGGGHHGGGGGHHHGGHHHHHHHHHHHHHHHHHHHHHHHHHHHHHHHHHHGHGGHHGHHHHGGHHHHHHHHHHHHHHHHHHHHHHHHHHHHGGGGGGGFHHHHHHHGGGGGGGGGGGGGGGGGGFFFFFFFFFFFFFFFFFFFFFFFFFFFFFFFFFFFFFFFFFFFFFFFBFFFFFFFFFFFFFFFFFFFFFFFFFFFFFFFFFFFFFFFFFFFFFFFFFFFFFFFFB
@M05620:45:000000000-G6HP7:1:1101:18923:9172 1:N:0:186
CATCCTGACCCTGAAGTACCCCGGCTTGATTTCTGACATTAGATCGGAAGAGCACACGTCTGAACTCCAGTCACGGACATTTATCTCGTATGCCGTCTTCTGCTTGAAAAAAAAAAAACTTTATCTTGCCCTCTTTTCTTTTTTATCCCACGTGCCTCCTGTACTTATCTTCTTCTACCTATGCCCTCCTGACTCCTTCATCACTCTTTATCCTCTCTTCCTCTTCCTCCCCACTCTCTTCCCCCCCCCCC
+
BBBBBFFFFFFFGGGGFGGGFGGCEEEAGGHHHGHHHHHHHFGHHHG2FEEFFHHEHGHHHGHFGAGHGHHHHHGCEGEHHFHHH4GFGGHFHHGF@HGFGHHFFH0GD?FC?CD<///1?1111?<11?1F?FG111>F1F<C<00=/0.-...<00;/:00000000000;:0000<:C000;BC9://0/=C/0C00;00;B0;BF0;0;;00/0;9/9;F//9//;A;.;.;/;B///..;;-9--;
@M05620:45:000000000-G6HP7:1:1101:22551:9213 1:N:0:186
AGATTACTGCAACAGTTCCCCCTGGACCTGGAAAAGTTTCTTGCCTGGCTTACAGAAGCTGAAACAACTGCCAATGTCCTACAGGATGCTACCCGTAAGGAAAGGCTCCTAGAAGACTCCAAGGGAGTAAAAGAGCTGATGAAACAATGGCAAGTAAGTCAGGCATTTCCGCTTTAGCACTCTTGTGGATCCAATTGAACAATTCTCAGCATTTGTACTTGTAACTGACAAGCCAGGGACAAAACAAAGAT
+
BCBCCFFFFFFFGGGBGGGGGGGGHHHHHHHHHHHHHHHHHHHHHHHHHHHGHHHHHHHHHGHHHHHHHHHHHHHHHHHHFGHHGGHHHHFGGHGGGGHHHHFHHHHHGHHHHHHHFHHHFFHGGGGGHHHHHGHHHGEHHGFHHHHHHFHHHGHHGHHHHHHHHHHHGHGGGGGHGHHHHHHHHGHGHHHHGGFHHGFFFGHHGHHGGHFHFHHHHHHGHHHGHHHFHHHHGGGGGGEFGGGGGGGGGGF
@M05620:45:000000000-G6HP7:1:1101:26229:9248 1:N:0:186
CATCCTGACCCTGAAGTACCCCATTGAGCATGGCATCGTCACCAACTGGGACGACATGGAGAAGATCTGGCACCACACCTTCTACAACGAGCTGCGCGTGGCCCCGGAGGAGCACCCAGTGCTGCTGACCGAGGCCCCCCTGAACCCCAAGGCCAACAGAGAGAAGATGACTCAGGTGAGGCTCGGCCGACGCCCGTGCTCCTCCCGTCCTTTCCCCAGTCATTTTCTGCCCGGCTTGATTTCTGACATTA
+
CCCCCFFFFFFFGGGGGGGGGGGHHHHHHHHHHHHHHGHHHGHHHGHHHHHHGGGGGHHHHHHHHHHHHHHHHGHHHGGHHHHHHHHHGGGGGHHGGGGGGGHHGGGGGGGGHHHHGGHGHHHHHHHHHHGGGGGGGGGGGGHHHHGGGGHGHHGGGGGGGGGGGGGGGGGGGGGGGGGGGGGGFFFFFFFFFFFFFFFFFFFFFFFFFFFFFFFFFFFFFFFFFFFFFEFFFFFFFFFFFFFFFFFFFF0
@M05620:45:000000000-G6HP7:1:1101:19346:9250 1:N:0:186
AGATTACTGCAACAGTTCCCCCTGGACCTGGAAAAGTTTCTTGCCTGGCTTACAGAAGCTGAAACAACTGCCAATGTCCTACAGGATGCTACCCGTAAGGAAAGGCTCCTAGAAGACTCCAAGGGAGTAAAAGAGCTGATGAAACAATGGCAAGTAAGTCAGGCATTTCCGCTTTAGCACTCTTGTGGATCCAATTGAACAATTCTCAGCATTTGTACTTGTAACTGACAAGCCAGGGACAAAACAAAGAT
+
AAABBFFFFFFFGGGGGGGGGGGGHHHHHGGHHGHHHHHHHHHHHHHHHHHHHGGHHHHHHHHFHHHHHHHHHHHHHHHHEGHHHGHHHHHHHHGGGGHHHHHFHHHHGHHHHHHHHHHHHHHGGFGFHHHHHGHHHHHHHHHHHHHHHHHHHGHHHHFHHHFFGHHHHHGGDGGFDHHHHHHHHGHGHGHHHHHHHHHHGHFHHHHFFHGHHGHHHFGGHFHGHHHFGHHHGGGGG?GG..FFGGGGGGG
@M05620:45:000000000-G6HP7:1:1101:25764:9265 1:N:0:186
CATCCTGACCCTGAAGTACCCCGGCTTGATTTCTGACATTAGATCGGAAGAGCACACGTCTGAACTCCAGTCACGGACATTTATCTCGTATGCCGTCTTCTGCTTGAAAAAAAAAAAAAAAAATAAAAATATTAGAAAAAAAAATATTTGATCTGTTAACAGATAGCAACGGAAAAGATATCTACAATTGAATCTTCTCCATGTTAGACGCATCAAATAGTATACATACATTTTGTATGCGTCGACGATTC
+
CCCDDFFFFFFFGGGGGGGGGGGGGGGGHHHHHHHHHHHHHHHHHHGGGGHHHHHHHGHHHGHHHHHHHHHHHHGGGGGHHHGHFHHHFGHHHHGGGHGHHHHHHHHHGHHGGGGDB</>-<-000000.00000000/.----.000000000000:0000;000000.--..-//.00000000000000:000000000;000000.--.-000000:000:0:00000000:0000..------..0
@M05620:45:000000000-G6HP7:1:1101:7938:9269 1:N:0:186
CATCCTGACCCTGAAGTACCCCGGCTTGATTTCTGACATTAGATCGGAAGAGCACACGTCTGAACTCCAGTCACGGACATTTATCTCGTATGCCGTCTTCTGCTTGAAAAAAAAAAAAAAAAATGAGTAAAAGATCTGCTGCAACAAATACCCTACAATCAGGAAGTACACCTTGAGCACTATTGGTGATCATCGTGACCAATTATCATCATCGGTACATGAAAATGAACAGTCAGTTATCGCCCTAAGAG
+
CCCCCFFFFFFFGGGGGGGGGGGGGGGGHHHHHHHGHHHHHHHHHHGGGGGHHHHHHGHHHGHHHHHHHHHHHHGGGGGHHHHHHHHHGGGHHHGGGHGHHHHHHGHHHHHGGGGG>///->-00<000<00=.00000=00/00...00::0:/;00000000;.00000/::000;::00;0000.99;000;.9/.0;A;B0;BB0;0;00.;.;0000000;;0900/0:00:0000....-;/900
@M05620:45:000000000-G6HP7:1:1101:26213:9271 1:N:0:186
CATCCTGACCCTGAAGTACCCCATTGAGCATGGCATCGTCACCAACTGGGACGACATGGAGAAGATCTGGCACCACACCTTCTACAACGAGCTGCGCGTGGCCCCGGAGGAGCACCCAGTGCTGCTGACCGAGGCCCCCCTGAACCCCAAGGCCAACAGAGAGAAGATGACTCAGGTGAGGCTCGGCCGACGCCCTTGCTCCTCCCGTCCTTTCCCCAGTCATTTTCTGCCCGGCTTGATTTCTGACATTT
+
A?A1>D1@>FFC1GC1FGGGGGAFB1AFBFEEFHHFGAHHEEFEAEFHA/AF/EEEEHA1FHHG11F2BGH0GF0F>FGHGHDBFGDE//?>E@1>?E/E?EGCE<<<//?CEHFGGA/1?<1F?CGFHHCGG?CF.<@-@EHHHHGC?..:C:9EA./://EEG//F0;B0000/;/;..;EF@-999-;9@@?-/-//;BFFFE--:A:FFF99FF-FFFFFBFB//BF---9-@@F/B9BF/9FBF9/
@M05620:45:000000000-G6HP7:1:1101:22708:9273 1:N:0:186
AGATTACTGCAACAGTTCCCCCTGGACCTGGAAAAGTTTCTTGCCTGGCTTACAGAAGCTGAAACAACTGCCAATGTCCTACAGGATGCTACCCGTAAGGAAAGGCTCCTAGAAGACTCCAAGGGAGTAAAAGAGCTGATGAAACAATGGCAAGTAAGTCAGGCATTTCCGCTTTAGCACTCTTGTGGATCCAATTGAACAATTCTCAGCATTTGTACTTGTAACTGACAAGCCAGGGACAAAACAAAGAT
+
BCBCCFFFFFFFGGGFGGGGGGGGFHHHHHHHHHHHHHHHHHHHHHHHHHHHHHHHHHHHHHHHHHHHHHHHHHHHHHHHFGHHHGHHHHFHGHGGGGHGHHFHHHHHGHHGHHHGHHHHHHHGGHGGHHHHHGHHHHGHHGHHHHHHHHHHHGHHHHHHHHGGHHHHHHGGGGGHGHHHHHHHHHHGHHHHHHHHHHFFFHHHHHHHHHHHHHHHHHHHHHFHHHGFFHHHHGGGGGFGGGFFGGGGGGG
@M05620:45:000000000-G6HP7:1:1101:22726:9278 1:N:0:186
AGATTACTGCAACAGTTCCCCCTGGACCTGGAAAAGTTTCTTGCCTGGCTTACAGAAGCTGAAACAACTGCCAATGTCCTACAGGATGCTACCCGTAAGGAAAGGCTCCTAGAAGACTCCAAGGGAGTAAAAGAGCTGATGAAACAATGGCAAGTAAGTCAGGCATTTCCGCTTTAGCACTCTTGTGGATCCAATTGAACAATTCTCAGCATTTGTACTTGTAACTGACAAGCCAGGGACAAAACAAAGAT
+
BBCCBFFFFFFFGGGGGGGGGGGGHHHHHHHHHHHHGHHHHHHHHHHHHHHHHHHHHHHHHHHHHHHHHHHHHHHHHHHHHHHHHHHHHHFHHHGGGGHHHHHHHHHHGHHHGHHGHHHHHHHGGHGGHHHHHGHHHHEHHHHHHHHHHHHHHGHHHHHHHHFHHHHHHHGGGGGHHGHHHHHHHGHGGHHHHFGGHHHHHHHHHHHGHEHHHHHHHHHGHHHHHHG0CGHHGGFGGGGGGGGGGGGGFBC
@M05620:45:000000000-G6HP7:1:1101:20254:9281 1:N:0:186
AAACCAAGCAGACACTCACCGCTCCCTCGCCACAGGCCAATAGTTTGTCCTCACTGAGTTGGCAACAAGTGGCTGCTGTGGCTGCCATTTTTCTGGTGATGGCCATCAGCTCCGACGAGGTCAGCTGGGGGGCTTTCTTTGTGTAAGCAACGAGAAACCTGAAAGAAGCATTTTTTAACTAAGTCCTGCTGAGTCATTCATGAGTTTTTAGCCGCCTTGCTTCTTCTCACAGACTCTCTACTCTCATGCCA
+
CCCCCCBFBFFFGGGGGGGGGGGGGGHHGGGGGHFHGGHHHHHHHHHHHHHHHHHHHHGHHHHHHHHHHHHHGHGGHHGHHHHGGHHGHHHHHHHHHHGHHHHHHHHHHHGHHGGGGGGGDGHHHHHHGGGGGGGGGGGGGGGFGGFFFFFFFFFFFFFFFFFFFFFFFFFFFFFFFFFFFFFFFFFFFFFFFBFFFFFFFFFFBFFFFFFFFFFFFFFFFFFFFFFFFFFFFFFFFFFFFFFFFFFFFFB
@M05620:45:000000000-G6HP7:1:1101:22715:9294 1:N:0:186
AGATTACTGCAACAGTTCCCCCTGGACCTGGAAAAGTTTCTTGCCTGGCTTACAGAAGCTGAAACAACTGCCAATGTCCTACAGGATGCTACCCGTAAGGAAAGGCTCCTAGAAGACTCCAAGGGAGTAAAAGAGCTGATGAAACAATGGCAAGTAAGTCAGGCATTTCCGCTTTAGCACTCTTGTGGATCCAATTGAACAATTCTCAGCATTTGTACTTGTAACTGACAAGCCAGGGACAAAACAAAGAT
+
BCCBCFFFFFFFGGGFGGGGGGGGGHHHHHHHHHHHHHHHHHHHHHHHHHHHHGHHHGHHHHHGHHGHHHHHHGHHHHHHFHHHHHHHHHHHHHGGGGHHHHFHHHHHGHHHHHHHHHHHHGHGGHGGHHHHHGHHHHHHHHHHHHHHHHHGHGHHHHHHHHHHHHHHHHGGGGGHHHGHHHHHHGHGHHHHHHHHHHFFHFHHHHHFHHGHHHHHGHHHHHHHHHGHGHGHHGGGGGGGGGGFFFGGGGG
@M05620:45:000000000-G6HP7:1:1101:23688:9329 1:N:0:186
CATCCTGACCCTGAAGTACCCCGGCTTGATTTCTGACATTAGATCGGAAGAGCACACGTCTGAACTCCAGTCACGGACATTTATCTCGTATGCCGTCTTCTGCTTGAAAAAAAAAAAACTAATATATCCCCTCTGTTCTTTTTTCTCCCCTCTTTCATACCTTCTTATGTCCTTCCCCATTACAACTCCCTTCTCCTTTTTCACTCTTTCATCTTTCCCACCTTCTCTCCCCTCCCTCTTTATCCCCCTCA
+
CCCCCFFFFFFFGGGGGGGGGGGGGGGGHHHHHHHHHHHHHHGHHHGGGGHHHHHGHGHHHGHGHHHHHHHHHHGGGGGHHHHHHFHHGGHHGHGGGHGHHHHHHHHHHHHEEDG@<//1<1111111<?<0?0111=<1111->0<</</./0==000<<00;000;0:;;C0://::/00000000:.90;0:000000:000;;09000;0900;00;..000:;FBBDBADE/;;0000000.;-..
@M05620:45:000000000-G6HP7:1:1101:8638:9337 1:N:0:186
AGATTACTGCAACAGTTCCCCCTGGACCTGGAAAAGTTTCTTGCCTGGCTTACAGAAGCTGAAACAACTGCCAATGTCCTACAGGATGCTACCCGTAAGGAAAGGCTCCTAGAAGACTCCAAGGGAGTAAAAGAGCTGATGAAACAATGGCAAGTAAGTCAGGCATTTCCGCTTTAGCACTCTTGTGGATCCAATTGAACAATTCTCAGCATTTGTACTTGTAACTGACAAGCCAGGGACAAAACAAAGAT
+
BBBAAFFFBFFFGGGGGGGGGGGFCGFHHFCHHHGHBEGHHGHHGHHHHHHHHHHGHHFGHGHHHHHHHHHHHCHFHHHHFHFHEFF@FH5BGFFFEEHHFFGCFE3GFFEGHFGHHHHFGFEGD/EEFFFFFAGFFGEHH3DDGHFGDFGEHGGGHG@>@FGHHHFHHHGGGGGGFHHFFHHHG<CDFHGHEGFHHBGHFFGHFHHFFHFBCGH;CCGBGHHEGGHFHHHHHGBAEDAEA.9.FFEFBB0
@M05620:45:000000000-G6HP7:1:1101:20622:9374 1:N:0:186
AGATTACTGCAACAGTTCCCCCTGGACCTGGAAAAGTTTCTTGCCTGGCTTACAGAAGCTGAAACAACTGCCAATGTCCTACAGGATGCTACCCGTAAGGAAAGGCTCCTAGAAGACTCCAAGGGAGTAAAAGAGCTGATGAAACAATGGCAAGTAAGTCAGGCATTTCCGCTTTAGCACTCTTGTGGATCCAATTGAACAATTCTCATCATTTGTACTTGTAACTGACAAGCCAGGGACAAAACAAAGAT
+
CCCCCFFFFFFFGGGGGGGGGGGGHHHHHHHHHHHHHHHHHHHHHHHHHHHHHHHHHHHHHHHHHHHHHHHHHHHHHHHHHHHHHHHHHHHHHHGGGGHHHHHHHHHHGHHHGHHHHHHHHHHGGFGGHHHHHFHHHHHHHHHHHHHHHHHHHGHHHHHHHHHHHHHHHHGGGGGHHHHHHHHHHGHGHHHHHFHHHHHHHHHHHHHHHHHHHHHHHFHHHHHHHHHFHHHHGGGGGGGGEGGGGGGGGFF
@M05620:45:000000000-G6HP7:1:1101:25207:9387 1:N:0:186
AAACCAAGCAGACACTCACCGCTCCCTCGCCACAGGCCAATAGTTTGTCCTCACTGAGTTGGCAACAAGTGGCTGCTGTGGCTGCCATTTTTCTGGTGATGGCCATCAGCTCCGACGAGGTCAGCTGGGGGGCTTTCTTTGTGTAAGCAACGAGAAACCTGAAAGAAGCATTTTTTAACTAAGTCCTGCTGAGTCATTCATGAGTTTTTAGCCGCCTTGCTTCTTCTCACAGACTCTCTACTCTCATGCCA
+
BBBBBBBFBFFFGGGGGGGGGGGGGGHHGGGGGHHHGGHCGGHHHHHHHHHHHHHHHHHHHHHHHHHHHHHHGHGGHHFHHHHGGHHHHHHHHHHHHHHHHHHHHHHHHHGHHGGGGGGGGHHHHHHHGGGGGGGGGGGGGFGGGGFFFFFFFFFFFFFFFFFFFFFFFFFFFFFFFFFFFFFFFFFFFFFFFBFFFFFFFFFFFFFFFFFFFFFFFFFFFFFFFFFFFFFFFFFFFFFFFFFFFFFFFF9
@M05620:45:000000000-G6HP7:1:1101:20624:9396 1:N:0:186
AGATTACTGCAACAGTTCCCCCTGGACCTGGAAAAGTTTCTTGCCTGGCTTACAGAAGCTGAAACAACTGCCAATGTCCTACAGGATGCTACCCGTAAGGAAAGGCTCCTAGAAGACTCCAAGGGAGTAAAAGAGCTGATGAAACAATGGCAAGTAAGTCAGGCATTTCCGCTTTAGCACTCTTGTGGATCCAATTGAACAATTCTCATCATTTGTACTTGTAACTGACAAGCCAGGGACAAAACAAAGAT
+
ABCCCFFFFFFFGGGGGGGGGGGGHHHHHHHHGHHHGHHHHHHHHHHHHHHHHHGHHHHHHHHHHHHHHHHHHHHHHHHHHHHHHHHHHHHHHHGFGGHHHHHHHHHHGHHHGHHHHHHHHHHGGGFFHHHHHGHHHHHHHHHHHHHHHHHGHGHHGHHHHHHHHHHHHHGGGGGHHHHHHHHHHGHGHHHHHBHHHDDHGHHHHHHGHHHHHHHHHFHHGHHFHHHHFHHFHGGGGGGGEFGFGGGGGFG
@M05620:45:000000000-G6HP7:1:1101:11783:9404 1:N:0:186
TACCTGTACTGGGGAAGCAATCGCCATTCCTACCCTAAAGATCGGAAGAGCACACGTCTGAACTCCAGTCACGGACATTTATCTCGTATGCCGTCTTCTGCTTGAAAAAAAAAAAAAAAAACCGCAATTTACCTTTTTTTGATTTCACTCACCTACCCCGTCACGATCACTTTTATCACTACATCATTCGTCGCTAGACATTGTTTCGTAGACGCCACTCCTTCTTCCACCCCCTCACTAACCCTCTTCCC
+
CCCCCFFFFFFFGGGGGGGGGGGGGGGHHHHHHHHHHHHHHHHHGGGGHHHABFGGGHHGHHHHHHHHHHHHGGGGFHHHFFFHHHGGHHGHGGGHGHHHHHHHHHHHGGGGF<><>//<-..----.000000<00:--:.0099;;00/0;00/...-.:.:.9.../00000000000/0:;00:00;.--.:.0;0;000090.;/..9.9-..99/000909000;.-;-..:0:00.9.9/0;0/
@M05620:45:000000000-G6HP7:1:1101:16908:9406 1:N:0:186
AGATTACTGCAACAGTTCCCCCTGGACCTGGAAAAGTTTCTTGCCTGGCTTACAGAAGCTGAAACAACTGCCAATGTCCTACAGGATGCTACCCGTAAGGAAAGGCTCCTAGAAGACTCCAAGGGAGTAAAAGAGCTGATGAAACAATGGCAAGTAAGTCAGGCATTTCCGCTTTAGCACTCTTGTGGATCCAATTGAACAATTCTCAGCATTTGTACTTGTAACTGACAAGCCAGGGACAAAACAAAGAT
+
AAABBFFFBF4FGGFGGGGGGGGGHHHHHGGHFHHHHHHHHHHHHHHHHHHGHHHHHHHHHHHHHHHHHHHHHHHHHHHHHHHHHHHHHHBHHHGGEGHHHHHHFHHHGHHHHHHHHHHGEG3F?FEGHFHHHGHHHHGHH3GHHHHHHHHHHGHHHHHHHHHHHHHHHHGGGGGHFHHHHHHHHHHGHHHHHHHHHGHHFHHHHHHHHHHHHHHHHHHGHHHHHHHGHHHHHGGGGGGGEGFFGGGGGGF
@M05620:45:000000000-G6HP7:1:1101:27056:9408 1:N:0:186
AGATTACTGCAACAGTTCCCCCTGGACCTGGAAAAGTTTCTTGCCTGGCTTACAGAAGCTGAAACAACTGCCAATGTCCTACAGGATGCTACCCGTCAGGAAAGGCTCCTAGAAGACTCCCAGGGCGTAAAAGAGCTGATGAAACAATGGCAAGTAAGTCAGGCATTTCCGCTTTAGCACTCTTGTGGATCCAATTGAACAATTCTCAGCATTTGTACTTGTAACTGACAAGCCAGGGACAAAACAAAGAT
+
AAAAAFFFDFDFGA1GGGGGGGGGHBGGHHFAEDFGFFGHHHFHHHHEHHH1GHHHHHHHEFHHHHHHHHHHBGGHHHHHHHHHHHHHHHHHHHGG/BFHHHCGHHHHGHFHFFHHHHHH/0BFF/>EG/FFGEHHHH1FH2BGHHCFHHHH1FGHHHHHGHHHHHHHHHGGGGGFHHHHHHHHHDGCBHHHH0GHH0GFH/<GGHHGHHHHHCGHHFHGGF:CHHGEFFFEEEG..AFGG?B9FGA9BBF
@M05620:45:000000000-G6HP7:1:1101:27037:9410 1:N:0:186
AGATTACTGCAACAGTTCCCCCTGGACCTGGAAAAGTTTCTTGCCTGGCTTACAGAAGCTGAAACAACTGCCAATGTCCTACAGGATGCTACCCGTAAGGAAAGGCTCCTAGAAGACTCCAAGGGAGTAAAAGAGCTGATGAAACAATGGCAAGTAAGTCAGGCATTTCCGCTTTAGCACTCTTGTGGATCCAATTGAACAATTCTCAGCATTTGTACTTGTAACTGACAAGCCAGGGACAAAACAAAGAT
+
BBBBBFFFFFFFGGGGGGGGGGGGHFHHHGFHHHHHEGHHHHHHFHHEHHHHHHFHHHHHHHFGHHHHHHHHFGHFHHHHHHHHHGHFFHFGHHGF/EGFHFGGHHFHGHHFHHHHHHHH3FHGG/EFFGHHHGGGHHBGH3?FHHGHHGHHHGHHHHGHHHFHHHHHHHGGGGGGGGHHHHHHFDGGGHHHGGHGH0GHGFHHHHHHBGHHHHHHHHHFHHFFHHGFHHHHHGBFEG?GGF9:FGGG/F:
@M05620:45:000000000-G6HP7:1:1101:18572:9435 1:N:0:186
AGATTACTGCAACAGTTCCCCCTGGACCTGGAAAAGTTTCTTGCCTGGCTTACAGAAGCTGAAACAACTGCCAATGTCCTACAGGATGCTACCCGTAAGGAAAGGCTCCTAGAAGACTCCAAGGGAGTAAAAGAGCTGATGAAACAATGGCAAGTAAGTCAGGCATTTCCGCTTTAGCACTCTTGTGGATCCAATTGAACAATTCTCAGCATTTGTACTTGTAACTGACAAGCCAGGGACAAAACAAAGAT
+
AABBBFFFDFBFGGGGGGGGGGGGHHHHHHGHHHHHHHHHHHHHHHHHHHHHHHHHHHHHHHHHHHHHHHHHHHHHHHHHHHHHHHHHHHDHHHGGFGHHHHHHFHHHGHHHHHHHHHHHHGDFEEEGHFGHHGHHHHHHH3GHHHHHHHHHHGHHHHHHHHHHHHHHHHGGGGGHHHHHHHHHHHHGHHHHHFHHHGHHHHHHHHHHHHHHHHHHHHHHHHHHHHHHGHHHHGGGGGGGGGGGGGGGGGF
@M05620:45:000000000-G6HP7:1:1101:5542:9479 1:N:0:186
CATCCTGACCCTGAAGTACCCCATTGAGCATGGCATCGTCACCAACTGGGACGACATGGAGAAGATCTGGCACCACACCTTCTACAACGAGCTGCGCGTGGCCCCGGAGGAGCACCCAGTGCTGCTGACCGAGGCCCCCCTGAACCCCAAGGCCAACAGAGAGAAGATGACTCAGGTGAGGCTCGGCCGACGCCCGTGCTCCTCCCGTCCTTTCCCCAGTCATTTTCTGCCCGGCTTGATTTCTGACATTT
+
BBBBBFFFFFFFGGGGGGGGGGEGHBEDEFGFC4GHHFHDCEEFAEFFHF2G0EEF1FCCGHHHEFHFHBHHHFHH1EEGGHHHHHHGGEGGGHHFEFEEGGHFEECGFCGDHHHHGGHHHHHHHHHHHHGGGGGGGGGGGGHHHHGGGGHGHHGGGGGGGGGGGGGGGGGGGGGGGGGGGGGGFFFFFFFFFFFF@DFFFFFFFFFADFFFFFFFFFFFFFFFFFFFFFFFFFFFFFAFFFFFFBFFFF/
@M05620:45:000000000-G6HP7:1:1101:22843:9485 1:N:0:186
AGATTACTGCAACAGTTCCCCCTGGACCTGGAAAAGTTTCTTGCCTGGCTTACAGAAGCTGAAACAACTGCCAATGTCCTACAGGATGCTACCCGTAAGGAAAGGCTCCTAGAAGACTCCAAGGGAGTAAAAGAGCTGATGAAACAATGGCAAGTAAGTCAGGCATTTCCGCTTTAGCACTCTTGTGGATCCAATTGAACAATTCTCAGCATTTGTACTTGTAACTGACAAGCCAGGGACAAAACAAAGAT
+
BCBCCFFFFFFFGGGGGGGGGGGGHHHHHHHHHHHHHHHHHHHHHHHHHHHHHHHHHHHHHHHHHHHHHHHHHHHHHHHHHHHHHHHHHHFHHHGGGGHHHHHHHHHHGHHHGHHHHHHHHHHGGHGGHHHHHGHHHHGHHHHHHHHHHHHHHGHHHHHHHHHHHHHHHHGGGGGHHHHHHHHHHHHGGHHHHHHHHHGGHHHHHHHHHHHHHHHHHHHHHHHHHHHFHHHHHGGGGGGGGGGGGGGGGGG
@M05620:45:000000000-G6HP7:1:1101:13871:9490 1:N:0:186
AAACCAAGCAGACACTCACCGCTCCCTCGCCACAGGCCAATAGTTTGTCCTCACTGAGTTGGCAACAAGTGGCTGCTGTGGCTGCCATTTTTCTGGTGATGGCCATCAGCTCCGACGAGGTCAGCTGGGGGGCTTTCTTTGTGTAAGCAACGAGAAACCTGAAAGAAGCATTTTTTAACTAAGTCCTGCTGAGTCATTCATGAGTTTTTAGCCGCCTTGCTTCTTCTCACAGACTCTCTACTCTCATGCCA
+
CCCCCCCFCFFFGGGGGGGGGGGGGGHHGGGGGHHHGGHHHHHHHHHHHHHHHHHHHHHHHHHHHHHHHHHHGHGGHHHHHHHGGHHHHHHHHHHHHHFHHHHHHHHHHHHHHGGGGGGGFHHHHHHHGGGGGGGGGGGGGGGGGGFFFFFFFFFFFFFFFFFFFFFFFFFFFFFFFFFFFFFFFFFFFFFFFFFFFFFFFFFFFFFFFFFFFFFFFFFFFFFFFFFFFFFFFFFFFFFFFFFFFFFFFF0
@M05620:45:000000000-G6HP7:1:1101:13855:9507 1:N:0:186
AAACCAAGCAGACACTCACCGCTCCCTCGCCACAGGCCAATAGTTTGTCCTCACTGAGTTGGCAACAAGTGGCTGCTGTGGCTGCCATTTTTCTGGTGATGGCCATCAGCTCCGACGAGGTCAGCTGGGGGGCTTTCTTTGTGTAAGCAACGAGAAACCTGAAAGAAGCATTTTTTAACTAAGTCCTGCTGAGTCATTCATGAGTTTTTAGCCGCCTTGCTTCTTCTCACAGACTCTCTACTCTCATGCCA
+
BCCCCCBFCFFFGGGGGGGGGGGGGGHHGGGGGHHHGGHHHHHHHHHHHHHHHHHHHHHHHHHHHHHHHHHHGHGGHHHHHHHGGHHHHHHHHHHHHHHHHHHHHHHHHHHHHGGGGGGGGHHHHHHHGGGGGGGGGGGGGGGGGGFFFFFFFFFFFFFFFFFFFFFFFFFFFFFFFFFFFFFFFFFFFFFFFFFFFFFFFFFFFFFFFFFFFFFFFFFFFFFFFFFFFFFFFFFFFFFFFFFFFFFFFF0
@M05620:45:000000000-G6HP7:1:1101:28194:9637 1:N:0:186
AAACCAAGCAGACACTCACCGCTCCCTCGCCACAGGCCAATAGTTTGTCCTCACTGAGTTGGCAACAAGTGGCTGCTGTGGCTGCCATTTTTCTGGTGATGGCCATCAGCTCCGACGAGGTCAGCTGGGGGGCTTTCTTTGTGTAAGCAACGAGAAACCTGAAAGAAGCATTTTTTAACTAAGTCCTGCTGAGTCATTCATGAGTTTTTAGCCGCCTTGCTTCTTCTCACAGACTCTCTACTCTCATGCCA
+
ABBBBBBFBFFFGGGGGGGGGGGGGGHHGGGGGHHHGGHHHHHHHHHHHHHHHHHHHFGGFHHHHHHHHGHHGHFGHHHHCGHGGHHHHHFHHHHHHHFHHGHHFHHHHHHHHGGGGEBG<GFHHHHHGGGGGGGGFGGGGFGGGFFFFFFFFFFDFFFFFBBFFFFFFFFFFFFFEFFFFFFFFFFFFFFFFFFFFFFFFFFFFFFFFFFFFFFFFFFFFFFFFFFFFFFFFFFFFFFFFFFFFFFFFF/
@M05620:45:000000000-G6HP7:1:1101:23925:9651 1:N:0:186
AGATTACTGCAACAGTTCCCCCTGGACCTGGAAAAGTTTCTTGCCTGGCTTACAGAAGCTGAAACAACTGCCAATGTCCTACAGGATGCTACCCGTAAGGAAAGGCTCCTAGAAGACTCCAAGGGAGTAAAAGAGCTGATGAAACAATGGCAAGTAAGTCAGGCATTTCCGCTTTAGCACTCTTGTGGATCCAATTGAACAATTCTCAGCATTTGTACTTGTAACTGACAAGCCAGGGACAAAACAAAGAT
+
BBBCCFFFFFFFGGGFGGGGGGGGHHHHHHHHHHHHHHHHHHHHHHHHHHHHHHHHHHHHHHHHHHHHHHHHHHHHHHHHFHHHHHHHHHFHHHGGGGHHHHHHHHHHGHHHHHHHHHHHHHHGGHGGHHHHHGHHHHHHHHHHHHHHHHHHHGHHHHHHHHHHHHHHHHGGGGGHHHHHHHHHHHHGHHHHGHHHHHFFHHHHHHHHHHGHHHHHHFHHHHHHHHHFFGHHHGGGGGGGGGGGGGGGGGF
@M05620:45:000000000-G6HP7:1:1101:23944:9656 1:N:0:186
AGATTACTGCAACAGTTCCCCCTGGACCTGGAAAAGTTTCTTGCCTGGCTTACAGAAGCTGAAACAACTGCCAATGTCCTACAGGATGCTACCCGTAAGGAAAGGCTCCTAGAAGACTCCAAGGGAGTAAAAGAGCTGATGAAACAATGGCAAGTAAGTCAGGCATTTCCGCTTTAGCACTCTTGTGGATCCAATTGAACAATTCTCAGCATTTGTACTTGTAACTGACAAGCCAGGGACAAAACAAAGAT
+
AABBBFFFFFFFGGGGGGGGGGGGHFHHHGHHCFCGFHHHHHHHHHHHHHHHHHGGHHHHHGHHHHGHHHHHGFHGHHHHHHHGHFHGGHHHHHEFGGHHHFGHHHHHGHGH3GHCGHHHHHHGGFGFEHFGHFHHHHHHHHFHHFHGHHHGHGHHHHHGGHHHHGHHHHGGGGGFHHHHHHHHHFGDHHHHHFHHHFGFFCGHHHHHHHHHH;GHFCGGFHHHHHGGFFGACEGF?DGGGGGGGGEG//F
@M05620:45:000000000-G6HP7:1:1101:23928:9669 1:N:0:186
AGATTACTGCAACAGTTCCCCCTGGACCTGGAAAAGTTTCTTGCCTGGCTTACAGAAGCTGAAACAACTGCCAATGTCCTACAGGATGCTACCCGTAAGGAAAGGCTCCTAGAAGACTCCAAGGGAGTAAAAGAGCTGATGAAACAATGGCAAGTAAGTCAGGCATTTCCGCTTTAGCACTCTTGTGGATCCAATTGAACAATTCTCAGCATTTGTACTTGTAACTGACAAGCCAGGGACAACACAAAGAT
+
AA@AAFFFFFFFGGGGGGGGGGGCGHHHHHHHHDGHFHHHGFGHHHHHHHGHHHHHHHHHHHGHHGHHHHHHHHHFGHHHHHHHGFGGHHHHHHGECEHGHHHGHHHHGHHHFHHGHHHHHGHGGEGGHHHHHGHHHHDGHHHHHGHHHHHHFGHH2FHHHHHHHHHHHHGGGGGHFHHHHHHHHHFGEHHHHFHHHHHFHHHHHHHHFHHHHBGGHGHHGGHHHHHBCGHFEEFGGGGGGF.CEEGFGGF
@M05620:45:000000000-G6HP7:1:1101:13702:9672 1:N:0:186
TACCTGTACTGGGGAAGAGCACACGTCTGAACTCCAGTCACGGACATTTATATCGTATGCCGTCTTCTGCTTGAAAAAAAAAAAAAATCCATAACTACTACAATACACATTTTGCTCCGTACCTCATAGGATAATTTGACTAATATCGCCCAACCTAATGATCACTTGAGGTGTTCGCACCTATGAGCTCCTAGCAGAAAACAGTATACTACATCTACCTGCTAGCACTCTACAATACTAACTATACTCTC
+
CCCCCFFFFFFFGGGGGGGGGGHHEBGHGHHHHHHHHHHHHGGGGGHHHHH5FGFHHHHHHGGGHGHHHHHHHHHHHHGGGEE>></033B422222B22B22D??2?>2222222>@//0/?1?11=111?1111111=111111>..<<..../00<000<0/0000://.::C.-.--9000000000090000/:0//./;00000000::;9:009;00090;0/;0000;0900;0000000000
@M05620:45:000000000-G6HP7:1:1101:6169:9690 1:N:0:186
AGATTACTGCAACAGTTCCCCCTGGACCTGGAAAAGTTTCTTGCCTGGCTTACAGAAGCTGAAACAACTGCCAATGTCCTACAGGATGCTACCCGTAAGGAAAGGCTCCTAGAAGACTCCAAGGGAGTAAAAGAGCTGATGAAACAATGGCAAGTAAGTCAGGCATTTCCGCTTTAGCACTCTTGTGGATCCAATTGAACAATTCTCAGCATTTGTACTTGTAACTGACAAGCCAGGGACAAAACAAAGAT
+
BCCCCFFFFFBFGGGGGGGGGGGGHHHHHGHHHHHHHHHHHHHHHHHHHHHHHHHHHHHHGHHHHHHHHHHHHHHHHHHHHHHHHHHHHHHHHHGGGGHHHHGHHHHHGHHHHHHHHHHHHHHGGGGGHHHHHGHHHHHHH3FHHHHHHHHHHGHHHHHHHHHHHHHHHHGGGGGHGHHHHHHHHFGGHHHHHHHHHGHHGHHHHHHHHHGHHHHHHHHHHFHHHHHFHHHHHGGGGGGGEGGFGGGGGGG
@M05620:45:000000000-G6HP7:1:1101:12826:9703 1:N:0:186
CATCCTGACCCTGAAGTACCCCATTGAGCATGGCATCGTCTCCAACTGGGACGACATGGAGAAGATCTGGCACCACACCTTCTACAACGAGCTGCGCGTGGCCCCGGAGGAGCACCCAGTGCTGCTGACCGAGGCCCCCCTGAACCCCAAGGCCAACAGAGAGAAGATGACTCAGGTGAGGCTCGGCCGACGCCCGTGCTCCTCCCGTCCTTTCCCCAGTCATTTTCTGCCCGGCTTGATTTCTGACATTA
+
CCCCCFFFFFFFGGGGGGGGGGGHGHHHHHHHHHHHHGHHHHHHHHHHHHHHGGGGGHHHHHHHHHHHHHHHHGHHHGGHHHHHHHHHGGGGGHHGGGGGGGHHGGGGGGGGHHHHGGHHHHHHHHHHHHGGGGGGGGGGGGHHHHGGGGHGHHHGGGGGGGGGGGGGGGGGGGGGGGGGGGGGFFFFFFFFFFFFFFFFFFFFFFFEFFFFFFFFFFDFFFFFFFFFFFFFDFFFFFFFFFFFFBFFFF0
@M05620:45:000000000-G6HP7:1:1101:6563:9719 1:N:0:186
CATCCTGACCCTGAAGTACCCCGGCTTGATTTCTGACATTAGATCGGAAGAGCACACGTCTGAACTCCAGTCACGGACATTTATCTCGTATGCCGTCTTCTGCTTGAAAAAAAAAAAAGTGCTTCTGACCGAGACCCCCCTTAACCCCAAGGCCAACATACATAAGATGACTCAATTACGTCTCTTCCGCCGCCCGTGCGCCTCCCAGCCTTTCCCCCTTCCTTTTCTGCCCCCCTTGATTTCTGCCCTTC
+
CCCCCFFFFFFFGGGGGGGGGGGGGGGGHHHHHGHFHHHHHHHHHHGGGGHHHHHHHGHHHGGHHHHHHHHHHHGGGGGHHHHHHHHHGGHHFHGFGHGGHHHHFHHHEHHGFGC</</11?11?111?0/-<-....<@-.<=CGGAC.:.;.:.;C/;0:0000;00;:0B000;00././/00;;9.A;@CF--.;--A...;/09:/;;0FFF.-.;/:099B0009;.---./00;000000909/
@M05620:45:000000000-G6HP7:1:1101:7542:9732 1:N:0:186
CATCCTGACCCTGAAGTACCCCATTGAGCATGGCATCGTCACCAACTGGGACGACATGGAGAAGATCTGGCACCACACCTTCTACAACGAGCTGCGCGTGGCCCCGGAGGAGCACCCAGTGCTGCTGACCGAGGCCCCCCTGAACCCCAAGGCCAACAGAGAGAAGATGACTCAGGTGAGGCTCGGCCGACGCCCGTGCTCCTCCCGTCCTTTCCCCAGTCATTTTCTGCCCGGCTTGATTTCTGACATTT
+
BABBBFFBFFFFGGGGGGGGGGGHHHHHGHHHHHHHHGHHHGHHHGHHHHGHGGGGGHHGHGHHGHHHHHHHHGHHHGGHHHHHHHGGGGGGGGHGGGGGGGFHGGGGGGGGHHHHGGHHHGHHHHFFHHGFGGGGGGGGGGHHHHGGGGHEHHGGGGGGGFGGGGGGGGGGGGFFFFGGGGGFFCEFAFFBDFFF9;.E/FBFFFBADDDFFBFBBFD;BFFFFFFFFFFFFAFFFF9FFFFFF/;/FF/
@M05620:45:000000000-G6HP7:1:1101:6764:9775 1:N:0:186
AAACCAAGCAGACACTCACCGCTCCCTCGCCACAGGCCAATAGTTTGTCCTCACTGAGTTGGCAACAAGTGGCTGCTGTGGCTGCCATTTTTCTGGTGATGGCCATCAGCTCCGACGAGGTCAGCTGGGGGGCTTTCTTTGTGTAAGCAACGAGAAACCTGAAAGAAGCATTTTTTAACTAAGTCCTGCTGAGTCATTCATGAGTTTTTAGCCGCCTTGCTTCTTCTCACAGACTCTCTACTCTCATGCCA
+
>1>1AAA1AFCCEGGG1FGGEEEAAEEF0AAAEGHCCEAGA1AGDFGAFFGFFHEF1BGHFBGFHHHAGBB1/BCEFFHHHEC>/F1FGDFDE1FFFG1@2B>E1FGHHHFFF/@<E<@/?F1FFHFHC/>AA@FG0;CFGGFGGG/B/B99-A-A9B-9-9BFF/-9B/B9FFF-ABBFFFF/;/BBFFFBFFFFBFFFF9FB:;FFFF//B-->--//;/BFB//99/B/BFFF/BFB///9/;/;/9B
@M05620:45:000000000-G6HP7:1:1101:6775:9800 1:N:0:186
AAACCAAGCAGACACTCACCGCTCCCTCGCCACAGGCCAATAGTTTGTCCTCACTGAGTTGGCAACAAGTGGCTGCTGTGGCTGCCATTTTTCTGGTGATGGCCATCAGCTCCGACGAGGTCAGCTGGGGGGCTTTCTTTGTGTAAGCAACGAGAAACCTGAAAGAAGCATTTTTTAACTAAGTCCTGCTGAGTCATTCATGAGTTTTTAGCCGCCTTGCTTCTTCTCACAGACTCTCTACTCTCATGCCA
+
CCBBCCCFCFFFGGGGGGGGGGGGGGHHGGGGGGHHGGHHHHHHHHHHHHHHHHHHHHGHHGHHHHHHHHHHGHGGHHHHHHHGGHGHHHHHHHHHHHHHHHHHHHHHGHHHHGGGGGGGGHHHHHHHGGGGGGGGGGGGGGGGGGFFFFFFFFFFFFFFFFFFFFFFFFFFFFFFFFFFFFFFFFFFFFFFFFFFFFFFFFFFFFFFFFBFFFFFFFFFFFFFFFFFFFFFFFFFFFFFFFFFFFFFFFF
@M05620:45:000000000-G6HP7:1:1101:6757:9801 1:N:0:186
AAACCAAGCAGACACTCACCGCTCCCTCGCCACAGGCCAATAGTTTGTCCTCACTGAGTTGGCAACAAGTGGCTGCTGTGGCTGCCATTTTTCTGGTGATGGCCATCAGCTCCGACGAGGTCAGCTGGGGGGCTTTCTTTGTGTAAGCAACGAGAAACCTGAAAGAAGCATTTTTTAACTAAGTCCTGCTGAGTCATTCATGAGTTTTTAGCCGCCTTGCTTCTTCTCACAGACTCTCTACTCTCATGCCA
+
CCCCCCBFCFFFGGGGGGGGGGGGGGHHGGGGGHHHGGHHHHHHHHHHHHHHHHHHHHHHHHHGHHHHHHHHGHGGHHHHHHHGGHHHHHHHHHHHHHHHHHHHHHHHHHHHHGGGGGGGGHHHHHHHGGGGGGGGGGGGGGGGGGFFFFFFFFFFFFFFFFFFFFFFFFFFFFFFFFFFFFFFFFFFFFFFFFFFFFFFFFFFFFFFFFFFFFFFFFFFFFFFFFFFFFFFFFFFFFFFFFFFFFFFFFF
@M05620:45:000000000-G6HP7:1:1101:27628:9824 1:N:0:186
TACCTGTACTGGGGAAGCAATCGCCATTCCTACCCTAAAGATCGGAAGAGCACACGTCTGAACTCCAGTCACGGACATTTATCTCGTATGCCGTCTTCTGCTTGAAAAAAAAAAAACCATGTTAGCTCAATCTTCCACCCTACCCCCCCGTTCCGACCTATCTCATCTCACTACTATTCTTCCCATCCGTCTCCTCTTCCCCGCCCATACTTTCCCCCGGCCTCTTCCTCCCTTCTTTCTTTCTCTCCCAC
+
AA>ABFFFFFFFGGGAEGFGGGGGGEFHHHHBBFHHHGGHHHHGGGGGHFHHHGHGFGHGFFHHHHHFGHFGGEEGGHHHGB4EGFCEHHFHGEGFGHHHHGHHGGHGFGG?G/></?/2211?1111111111@111F.>0<<0.<---..;/..--.0009000900;;00/000;000;0;0;/.9...9//.:///9.--9-.//9/9/B9B.9--;9A.9//////../.99/9//9/B/////9.
@M05620:45:000000000-G6HP7:1:1101:18500:9833 1:N:0:186
AGATTACTGCAACAGTTCCCCCTGGACCTGGAAAAGTTTCTTGCCTGGCTTACAGAAGCTGAAACAACTGCCAATGTCCTACAGGATGCTACCCGTAAGGAAAGGCTCCTAGAAGACTCCAAGGGAGTAAAAGAGCTGATGAAACAATGGCAAGTAAGTCAGGCATTTCCGCTTTAGCACTCTTGTGGATCCAATTGAACAATTCTCAGCATTTGTACTTGTAACTGACAAGCCAGGGACAAAACAAAGAT
+
AABBBFFFDFDFGGGGGGGGGGGGGHHHHGFHHHHHHHHHHHHHHHHHHHHHHHHHHHHHHHHHHHHHHHHHHHHHHHHHHHHHHHHHHH5GHHGGCGHHHHHHEGHHGHHHHHHHHHHHFH3F?GEGHHHHHGHHHHHHH3FHHHHHHHHHHGHHHHHHHHHHHHHHHHGGGGGHFHHHHHHHHHHGHHHHHFHHHHHHHHHHHHHHHHHHHHHHHHHHHHHHHHHHGHHHHGGGGGGGGGBFGGGGGGG
@M05620:45:000000000-G6HP7:1:1101:18479:9844 1:N:0:186
AGATTACTGCAACAGTTCCCCCTGGACCTGGAAAAGTTTCTTGCCTGGCTTACAGAAGCTGAAACAACTGCCAATGTCCTACAGGATGCTACCCGTAAGGAAAGGCTCCTAGAAGACTCCAAGGGAGTAAAAGAGCTGATGAAACAATGGCAAGTAAGTCAGGCATTTCCGCTTTAGCACTCTTGTGGATCCAATTGAACAATTCTCAGCATTTGTACTTGTAACTGACAAGCCAGGGACAAAACAAAGAT
+
AAABBFFFDFDFGGAGGGGGGGGGHHHHHHFHCHHHGHHHHHHHHHHHHHHHHHHHHHHHHHHHHHHHHGHHHHHHHHHHHHHHHHHHHHFHHHGGGGHHHHHHHHHHGHHHHHHHHHHGFH3F/FEEH4GHHGHHHGHHH?FHHHHFFHHHHGFHHHHHHHHHHHHHHGGGGGGHGHHHHHHHHGHGHHHGHHHGGFFHFHHHHHHHFHHHHHHGGHHHHHHFHHHHHHHHHGGGGGGGGA/CFGG?99;
@M05620:45:000000000-G6HP7:1:1101:27964:9856 1:N:0:186
CATCCTGACCCTGAAGTACCCCGGCTTGATTTCTGACATTAGATCGGAAGAGCACACGTCTGAACTCCAGTCACGGACATTTATCTCGTATGCCGTCTTCTGCTTGAAAAAAAAAAAAAATACAAAATACAAAATAAATAAATACTTTTCTATTGAAAACAACACTTGAATCTAAAACTTCACAACAAAATACAAAAAATAAACAATAAACAAATGACACACTAGTCACAGCTAAATCTGAGACGAACAAC
+
CCDDCFFFFFFFGGGGGGGGGGGGGGGGHHHHHHHHHHHHHHHHHHGEGGHHHHHGHGGHHGHHHHHHHHHHHHGGGGGHHHHHHHHHGGHHHHGGGHGHHHHHHHHGGHHEGGGDC<>/011111<111<<<01111110000000000000000000/...;.000000:0000::00000;0..9..000000..-.00;00.000000..000009/;//00;00::.00000090000;.----/.
@M05620:45:000000000-G6HP7:1:1101:27676:9867 1:N:0:186
ATCTCTATCTCCTAAAAAGGAAGAAAGGGGAGGGAAGATCGGAAGAGCACACGTCTGAACTCCAGTCACGGACATTTATCTCGTATGCCGTCTTCTGCTTGAAAAAAAAAATAACATCTTTCCTCTTCTTTTTATCCCTCTGCCCCCCCCGTCAAACAGCTCGCTCCTCCTTCCAGCTCCCCTCGGTCCTTTACCCTTCCTCCCCCTTCCTTTCCCTCTTCACTCTCTTCCTCCATTCTTCTCTTCTTTCC
+
BBBBBFFFFFFFGGGGGGGFGGHFFGHGEGGGGEEBEFEHEEAGFHHGHHGHCGHGGFFHHHHGFGHHHGGGGGGGHHHBHHGGDBEGHGEFHGHHHHHHHHHHHHGG/CF022@222222222221111111/11?11<0111<.-<--;....00./.0/.9...////90/00/0//.9/.9...-////;////.////;..-9.//////;/..////9//////////./;//;//99/////9/
@M05620:45:000000000-G6HP7:1:1101:12867:9911 1:N:0:186
CATCCTGACCCTGAAGTACCCCATTGAGCATGGCATCGTCACCAACTGGGACGACATGGAGAAGATCTGGCACCACACCTTCTACAACGAGCTGCGCGTGGCCCCGGAGGAGCACCCAGTGCTGCTGACCGAGGCCCCCCTGAACCCCAAGGCCAACAGAGAGAAGATGACTCAGGTGAGGCTCGGCCGACGCCCGTGCTCCTCCCGTCCTTTCCCCAGTCATTTTCTGCCCGGCTTGATTTCTGACATTA
+
BBBCCFFFFFFFGGGGGGGGGGGHHHHHHHHHHHHHHGHHGGHHHGHHHHGHGGGGGHHHHGHHHHHHHHHHHGHHHGGHHHHHHHHHGGGGGHHGGGEGGGHHGGGGGGGGHGHHGGHFHHHHHHHGHHGGGGGGGGGGGGHHHHGGGGHGHHGGGGGGGGGGGGGFGGGGGGGGGGGGGGGGFFFFFFFFFFFFCFFFFFFFFFFFFFFFFFFFFFFFFFFFFFFFFFFFFFFFFF?FFFFFFFFFFF0
@M05620:45:000000000-G6HP7:1:1101:15493:9924 1:N:0:186
CATCCTGACCCTGAAGTACCCCATTGAGCATGGCATCGTCACCAACTGGGACGACATGGAGAAGATCTGGCACCACACCTTCTACAACGAGCTGCGCGTGGCCCCGGAGGAGCACCCAGTGCTGCTGACCGAGGCCCCCCTGAACCCCAAGGCCAACAGAGAGAAGATGACTCAGGTGAGGCTCGGCCGACGCCCGTGCTCCTCCCGTCCTTTCCCCAGTCATTTTCTGCCCGGCTTGCTTTCTGACATTT
+
ABBBBFFFFFFFGGGGGGGGGGGHHHHHHHHHHHFHHGHHHGHHHGHHHHHHGGGGGHHGHHHHHHHHHHHHHGHHGGGHHHHHHHHHGGGGGHHGGGGGGGHHGGGGGGGGHHHHGGHFHGGHHHHHHHGGGDFGGGGGGGHHHHGGGDHGHHGGGGGGGGGGGGFFGGGGGGGGGGGGGGGGFFFFFAFFFFFFFFFFFFFFFFFEFFFFFFFFFFFFFFFFFFFFFFFFFFCFFF.;FFFFF9FFBF/
@M05620:45:000000000-G6HP7:1:1101:15531:9925 1:N:0:186
CATCCTGACCCTGAAGTACCCCATTGAGCATGGCATCGTCACCAACTGGGACGACATGGAGAAGATCTGGCACCACACCTTCTACAACGAGCTGCGCGTGGCCCCGGAGGAGCACCCAGTGCTGCTGACCGAGGCCCCCCTGAACCCCAAGGCCAACAGAGAGAAGATGACTCAGGTGAGGCTCGGCCGACGCCCGTGCTCCTCCCGTCCTTTCCCCAGTCATTTTCTGCCCGGCTTGATTTCTGACATTA
+
ABBABFFFFCFFGGGGGGFGGGGHHHHHHHHHFHBGHGHHHGHHHGHHHHHHGGGCGHHFHGHHGHHHHHHHHGHHHGGHGHHHHHHHGGGGGHHGGGEEGGHHGGGGGGGGHFHHGGHHHHHHHHHGHHGGGGGGGGGGGGEFHHGGGDHGHHGAGGGGGGGGBFF;FGGGGFFGGGGGGGGGFFFFF-BFFFFA@DFFFFFFFFFFFFFBFFFFF.AFFFFFFFFFFBFFACBFFFFFFFFFFBFFFF/
@M05620:45:000000000-G6HP7:1:1101:15514:9936 1:N:0:186
CATCCTGACCCTGAAGTACCCCATTGAGCATGGCATCGTCACCAACTGGGACGACATGGAGAAGATCTGGCACCACACCTTCTACAACGAGCTGCGCGTGGCCCCGGAGGAGCACCCAGTGCTGCTGACCGAGGCCCCCCTGAACCCCAAGGCCAACAGAGAGAAGATGACTCAGGTGAGGCTCGGCCGACGCCCGTGCTCCTCCCGTCCTTTCCCCAGTCATTTTCTGCCCGGCTTGATTTCTGACATTA
+
CCCCCFFFFFFFGGGGGGGGGGGHHHHHHHHHHHHHHGHHHGHHHGHHHHHHGGGGGHHHHHHHHHHHHHHHHGHHHGGHHHHHHHHHGGGGGHHGGGGGGGHHGGGGGGGGHHHHGGHGHHHHHHHHHHGGGGGGGGGGGGHHHHGGGGHGHHGGGGGGGGGGGGGGGGGGGGGGGGGGGGGGFFFFFFFFFFFFFFFFFFFFFFFADD?FFFFFFFFBFFFFFFFFFFFFDFFFFFAFFFFFFEFFFF0
@M05620:45:000000000-G6HP7:1:1101:9573:9958 1:N:0:186
AGATTACTGCAACAGTTCCCCCTGGACCTGGAAAAGTTTCTTGCCTGGCTTACAGAAGCTGAAACAACTGCCAATGTCCTACAGGATGCTACCCGTAAGGAAAGGCTCCTAGAAGACTCCAAGGGAGTAAAAGAGCTGATGAAACAATGGCAAGTAAGTCAGGCATTTCCGCTTTAGCACTCTTGTGGATCCAATTGAACAATTCTCAGCATTTGTACTTGTAACTGACAAGCCAGGGACAAAACAAAGAT
+
AAA>>DFF5DBDFGFGGGGGGGGGGFHHFFAHHGHHEGHHFGHHHHHHHHGHHH3GHHFFHHHHHHHHHHHHHHFFHHHHHHGHBFGHHGFHHHGEEGFHFH3B1GHHGHHHHH3GHHHHHHHG/AEEGGFHHEHHHFGHHHHHHHHGFFHGHGGHHGHGGHHHHHHHHHGGGGGHHHHHHHHHHHHGGHHHHCHHHFHHHHHHGFHGHHGHHHHHHHHHHGFFHHGHFHHFHGGGGGGGEFFAFGGGGGF
@M05620:45:000000000-G6HP7:1:1101:16072:9970 1:N:0:186
CATCCTGACCCTGAAGTACCCCGGCTTGATTTCTGACATTAGATCGGAAGAGCACACGTCTGAACTCCAGTCACGGACATTTATCTCGTATGCCGTCTTCTGCTTGAAAAAAAAAAACCTCTCTCTTCCCTTCTTTTCCTTCTTTTCTCCATACCTCCTCCTCCTCTTTTTCTTCCTCCCCTCTTTTCTACCCTACTTCCCCTTTTTTTTTCCTTTCCTTTTTCTCCCTCACCCTTCCTCCCCTCCCTCTC
+
BBBBBFFFFCFFGGGGGGGGGGGFGGGGHHHHHHHFHHHHHHGHHHGGGGHHHHHEHGHHHGGHHFHHHGHHHHGEGGGHHHHHHHHHFGHHGHFEEHGHFHFHFHGHGHHE>CD////22@<FGDG11011?GEFH<11>1>11111>F111<01<</<<</<CGFB000/;0000;:.::C/00;0000099/;0;009:/.;0;-A--;:FFFFF////9;//9/.;.;.A./.BBB/:...:...:F
@M05620:45:000000000-G6HP7:1:1101:11836:9971 1:N:0:186
AGATTACTGCAACAGTTCCCCCTGGACCTGGAAAAGTTTCTTGCCTGGCTTACAGAAGCTGAAACAACTGCCAATGTCCTACAGGATGCTACCCGTAAGGAAAGGCTCCTAGAAGACTCCAAGGGAGTAAAAGAGCTGATGAAACAATGGCAAGTAAGTCAGGCATTTCCGCTTTAGCACTCTTGTGGATCCAATTGAACAATTCTCAGCATTTGTACTTGTAACTGACAAGCCAGGGACAAAACAAAGAT
+
BBCCCFFFDDDDGGFBFGGGGGGGHHHHHHHHHHHHHHHHHHHHHHHHHHHAFFHHHHHHHHHHHHHHHHHHHHHHHHHHEGHHHGHHHHFHHHGGEFGGGHFHHHHHGHHHHHHHHHHHHGHGEFGFHFHHHGHHHHGHHGHHHHHHHHHHHGHHHHHHHHHHHHHHHHGGGGGHGHHHHHHHHHHGHHHHGHHHHGGGGHHHHHHHHHHHHHHHHGHHHHGHHHHHGGFHHGFGFGGGGGGGGGGGGGB
@M05620:45:000000000-G6HP7:1:1101:9474:9971 1:N:0:186
CATCCTGACCCTGAAGTACCCCGGCTTGATTTCTGACATTAGATCGGAAGAGCACACGTCTGAACTCCAGTCACGGACATTTATCTCGTATGCCGTCTTCTGCTTGAAAAAAAAAAAATAAACTAACACTAAAGGATGTACAAGTTTGATAGACGGTGCAATCCAATGAGATAGACAGCGTATGCATGAGACGTGATCATCAAGGGATCTACGCCTACCTATAGATGTGCATATTAACATGTGGAAAGAGG
+
BABBBFFFFFFFGGGGGFGGGGGCEEGGGGGHHHHFFHHHHHGHHHGGGGHHHGHHHGHHHGHHHHHHHHHHHHGGGGGHHHHHHHHGGGHHFHGFGHGHHHHHHFFFFHHEGBDC>/011111111111<1<110111111111111111100....-00<0/000/000000000/.-:../00000000.:;./0000000/../.000.--....//////://9//://///////://///./;.
@M05620:45:000000000-G6HP7:1:1101:11823:9983 1:N:0:186
AGATTACTGCAACAGTTCCCCCTGGACCTGGAAAAGTTTCTTGCCTGGCTTACAGAAGCTGAAACAACTGCCAATGTCCTACAGGATGCTACCCGTAAGGAAAGGCTCCTAGAAGACTCCAAGGGAGTAAAAGAGCTGATGAAACAATGGCAAGTAAGTCAGGCATTTCCGCTTTAGCACTCTTGTGGATCCAATTGAACAATTCTCAGCATTTGTACTTGTAACTGACAAGCCAGGGACAAAACAAAGAT
+
ABBCCFFFFFFFGGGGGGGGGGGGHHHHHHHHHHHHHHHHHHHHHHHHHHHCFFHHHHHHHHHHHHHHHHHHHHHHHHHHFGGHHHHHHHEHHHGGGGHHHHFHHHHHGHHHHHHHHHHHHHHGFHGGHGHHHGHHHHGHHHHHHHHHHHHGHGHHHHHHHHHHHHHHHHGGGGGGHHHHHHHHHGHGHHHHGCHHHGGFFGHHHHHHHHHHHHHHHHHHHHHHHHHGGHHHHGFGGGGGGGGGGGGGGFF
@M05620:45:000000000-G6HP7:1:1101:13575:9984 1:N:0:186
AGATTACTGCAACAGTTCCCCCTGGACCTGGAAAAGTTTCTTGCCTGGCTTACAGAAGCTGAAACAACTGCCAATGTCCTACAGGATGCTACCCGTAAGGAAAGGCTCCTAGAAGACTCCAAGGGAGTAAAAGAGCTGATGAAACAATGGCAAGTAAGTCAGGCATTTCCGCTTTAGCACTCTTGTGGATCCAATTGAACAATTCTCAGCATTTGTACTTGTAACTGACAAGCCAGGGACAAAACAAAGAT
+
ABBBBFFFD5DBFGFBBGGGGGGGHGHHHHHHHHHHHFHHFHHHHHHHHHH3BBFEHHHHHGHFHHHHHHHHGHHFFGGHAFGGHFGHHHFGGHGG@EGGGHFHHHFHGGHHHHHGHHHHFFHGEAGFHFHHHGHHHHEHHFFHHHHHFHHHGGHHHHHHHHHHHHHHHHGGGGGHGHHGHHHGHFHFHGHHHHHFHFFFFGGGDGHGGHGHHHHHHHHGHGCGHHHHHHHFEGGFEAEFEFFGGGGGGF;
@M05620:45:000000000-G6HP7:1:1101:20728:10008 1:N:0:186
ATCTCTATCTCCTAAAAACCTGTTTAGATTTGGAGATAGACCTTCAGGTTTTTCATCATTTTCTGCATGAATTATACATTGACCACGTTCCAGCGTGGTCAGTTTGCAGCATTCTGTTATTTTGTTTGACAGAGTGTCTTGTTGAGAACATATGTAGGACATGATTTTTTCCTGCAACAGGGAAAATAAAGTATAAGTTTTAAAGATTTATTCTTTAATAAAGGATCTCAAAGCCAGCTTTAGAAAAAGGA
+
CCCCDFFFFFFFGGGGGGGGGGHHHHHHHHHHHHHHHHHHHHHHHHHHHHHGGHHHHHIHHIHHIHHHHHHHHHHHHHHHHHHHHHGHHHHHHHGFGGHHHHHHHHHHHHHHHHHHHHHHHHHHHHHHHHGHHHHHHHHHHHHHHHHHHHHHHHHHHHHHHHHHHHHHHGHHHHHHHHHHHGGHHHHHHHHHHHHHHHHHHHHHHHHHHHHHHHHHHHHHHHHHHHHHHHHHHHHHHGHHHHHGHHHHGGH
@M05620:45:000000000-G6HP7:1:1101:23151:10020 1:N:0:186
CATCCTGACCCTGAAGTACCCCATTGAGCATGGCATCGTCACCAACTGGGACGACATGGAGAAGATCTGGCACCACACCTTCTACAACGAGCTGCGCGTGGCCCCGGAGGAGCACCCAGTGCTGCTGACCGAGGCCCCCCTGAACCCCAAGGCCAACAGAGAGAAGATGACTCAGGTGAGGCTCGGCCGACGCCCGTGCTCCTCCCGTCCTTTCCCCAGTCATTTTCTGCCCGGCTTGATTTCTGACATTA
+
CCCDDFFFFFFFGGGGGGGGGGGHHHHHHHHHHHHHHGHHHGHHHGHHHHHHGGGGGHHHHHHHHHHHHHHHHGHHHGGHHHHHHHHHGGGGGHHGGGGGGGHHGGGGGGGGHGHHGGHHHHHHHHHHGHGGGGGGGGGGGGHHHHGGGGHGHHGGGGGGGGGGGGGFGGGGGGGGGGGGGGGGFFFFFFFFFFFFDFFFFFFFFFFADFFFFFFFFFFFFFFFFFFFFEFFFFFFFFAFFFFFFFFFFF0
@M05620:45:000000000-G6HP7:1:1101:8789:10023 1:N:0:186
AGATTACTGCAACAGTTCCCCCTGGACCTGGAAAAGTTTCTTGCCTGGCTTACAGAAGCTGAAACAACTGCCAATGTCCTACAGGATGCTACCCGTAAGGAAAGGCTCCTAGAAGACTCCAAGGGAGTAAAAGAGCTGATGAAACAATGGCAAGTAAGTCAGGCATTTCCGCTTTAGCACTCTTGTGGATCCAATTGAACAATTCTCAGCATTTGTACTTGTAACTGACAAGCCAGGGACAAAACAAAGAT
+
BABBBFFFFFBFFGGGGGGGGGGGDHHHHHFGHHHHHHHHHFHHHHHHHHHHHHHFHHHHHFHFHHHHHHHHHHHHGHHHHHHHGHHHHGFHHHGGGGHFHGCGFHGHGHHHHHBCGHHBGGFFEAEGHDGHHFHHHFFHHEFFHHHHGGHHHGHHHHFGHHHHHHHHFGDGGGGHFHHHHHHHHGGDHHHHHBGHHFFFGHHFHHHDHHFHHHHHHHHHHFFFHHGFFHHHHGGGGF?EAFFFFGGGGGF
@M05620:45:000000000-G6HP7:1:1101:23168:10025 1:N:0:186
CATCCTGACCCTGAAGTACCCCATTGAGCATGGCATCGTCACCAACTGGGACGACATGGAGAAGATCTGGCACCACACCTTCTACAACGAGCTGCGCGTGGCCCCGGAGGAGCACCCAGTGCTGCTGACCGAGGCCCCCCTGAACCCCAAGGCCAACAGAGAGAAGATGACCCAGGTGAGGCTCGGCCGACGCCCGTGCTCCTCCCGTCCTTTCCCCAGTCATTTTCTGCCCGGCTTGATTTCTGACATTA
+
AAAABFFBFFFFBGGGGGGGGGEHHHFHFHHHHHGHHGHHHGHFCEHHGFEHGEGGGHHBGGFHHFGHFHHFGEFHCFGHGHGFHHHHGADEG3GEGGGGCGHGEEGGCGGGHEGHGFHHHHHHHHFFGHDGGGGGGGGGGEEBGHGG.EGEHHEEFEFBBFGGGG/FGGG9CA9EFFGGGGFFBBFF=BB?BBBB>DDEFFFFFF?EDDFFFFB/99.BBBFFFFFFBFFF?-@BB-9BFFFBBB/BFF/
@M05620:45:000000000-G6HP7:1:1101:15273:10046 1:N:0:186
CATCCTGACCCTGAAGTACCCCGGCTTGATTTCTGACATTAGATCGGAAGAGCACACGTCTGAACTCCAGTCACGGACATTTATCTCGTATGCCGTCTTCTGCTTGAAAAAAAAAAAAAAATAAAAAAAATAAAAAACTAAAATCACGTAAAACAAAAAAAAGAAAAAAGAATAGAGTAATATGCGTGTAATGCCGATAGATTGTTAAATAGCAAAACAGCTAACGTAATTCTGAGATAGACAATCAGAGT
+
CCCCCFFFFFFFGGGGGGGGGGGGGGGGHHHHHHHHHHHHHHHHHHGGGGHHHGHGHGGHHGHHHHHHHHHHHHGGGGGHHHHHHHHHGGHHHHGGGHGHHHHHHHHGHHHEECDC><</<01111>-<-.00000-.00000000:../9.00.....;--:.9//.-...090000000000:...:;000;0----.000000;000000000/../.0009./...0000000;00000/00:0009
@M05620:45:000000000-G6HP7:1:1101:13027:10057 1:N:0:186
CATCCTGACCCTGAAGTACCCCGGCTTGATTTCTGACATTAGATCGGAAGAGCACACGTCTGAACTCCAGTCACGGACATTTATCTCGTATGCCGTCTTCTGCTTGAAAAAAAAAAAAAAAAAAAAAAAACTCAGAACAATAACATTGGGGCAAATAGAAAAATACAGGACAAGGCAAAATAGTAAATGAAGGCCCTAGTAAAGAAATAATAAAAAACATCATAGCAACATATGACACTCACTCGCATCGC
+
BBBCCFFFFFFFGGGGGGGGGGGGGGGGHHHHHHHGHHHHGHHHHHGFGGHGHGHHHCHHHGHFHHHHHHHHGGGGFGGHHHGHGHHHGGHHHHGGFHGHHHHHHHHGFHGFGFGC</<<<---------.000000///0;0000000.-.-..000000/..0000/../...:.../0000000000000.9../9000000./000000000-..000900000../00000000//000.--.-..
@M05620:45:000000000-G6HP7:1:1101:12316:10071 1:N:0:186
AGATTACTGCAACAGTTCCCCCTGGACCTGGAAAAGTTTCTTGCCTGGCTTACAGAAGCTGAAACAACTGCCAATGTCCTACAGGATGCTACCCGTAAGGAAAGGCTCCTAGAAGACTCCAAGGGAGTAAAAGAGCTGATGAAACAATGGCAAGTAAGTCAGGCATTTCCGCTTTAGCACTCTTGTGGATCCAATTGAACAATTCTCAGCATTTGTACTTGTAACTGACAAGCCAGGGACAAAACAAAGAT
+
AAAAAFFFDFFDGFBBBFGGGGGGGFGHGHHGHHHHBGHHHFHHHHHHHHHAFFGHHHHHHHHHHGHHHHHHHHGGGHHHDGGGFGGHHHDGGGGEEEGGFHGFHHHHGHHHHHFHHHHHFHHGDCFEGGHHHGHHHHGHHFHHHHHHHHHHHGDHHHHHHHHHHHHHHHGGGGGHHHHHHHHHHGGDHHHHHHHHHFHGFHHHHHGFFHGHHHGGHHHHHHHFHHHFFHGHGEGGGGGGEFFFGGGGGGC
@M05620:45:000000000-G6HP7:1:1101:26508:10094 1:N:0:186
AAACCAAGCAGACACTCACCGCTCCCTTGCCACAGGCCAATAGTTTGTCCTCACTGAGTTGGCAACAAGTGGCTGCTGTGGCTGCCATTTTTCTGGTGATGGCCATCAGCTCCGACGAGGTCAGCTGGGGGGCTTTCTTTGTGTAAGCAACGAGAAACCTGAAAGAAGCATTTTTTAACTAAGTCCTGCTGAGTCATTCATGAGTTTTTAGCCGCCTTGCTTCTTCTCACAGACTCTCTACTCTCATGCCA
+
CCBCCABFBFFFGGGGGGGGGGGGGGHHHHHHHHHHGGHHHHHHHHHHHHHHHHHHHHHHHHHHHHHHHHHHGHGGHHHHHHHGGHHHHHHHHHHHHHHHHHHHHHHGHHHHHGGGGGGGGHHHHHHHGGGGGGGGGGGGGGGGGGGGGGGFFFFFFFFFFFFFFFFFFFFFFFFFFFFFFFFFFFFFFFFFFFFFFFFFFFFFFFFFFFFFFFFFFFFFFFFFFFFFFFFFFFFFFFFFFFFFFFFFFFF
@M05620:45:000000000-G6HP7:1:1101:4389:10101 1:N:0:186
CATCCTGACCCTGAAGTACCCCGGCTTGATTTCTGACATTAGATCGGAAGAGCACACGTCTGAACTCCAGTCACGGACATTTATCTCGTATGCCGTCTTCTGCTTGAAAAAAAAAAAATATAATATTCCCTCTGTATCTATATATACCCTCTCACTTAGCTTCTTTCTACGTTCACCCACTCCACGCCCTTGTCCATCTCCCCTCTGACTTCTCTACTCCTCTGGCTCCGTTGACTGTCGCCTTCTCTTTA
+
CCCCCFFFFFFFGGGGGGGGGGGGGGGGHHHHHHHHHHHHHHHHHHGGGGHHHHHHHGHHHGGHHHHHHHHHHHGGGGGHHHHHHHHHGGHHHHGGGHGHHHHHHHGHFHHGFDGF//0111111=1?111?0=111111111<1=111<.00110000<00=000000=..//000....::0/.;:--//0000000099./9/000000;0;000900/00;0/:...0..000;0.....0000000
@M05620:45:000000000-G6HP7:1:1101:25333:10102 1:N:0:186
ATCTCTATCTCCTAAAAACCTGTTTAGATTTGGAGATAGACCTTCAGGTTTTTCATCATTTTCTGCATGAATTATACATTGACCACGTTCCAGCGTGGTCAGTTTGCAGCATTCTGTTATTTTGTTTGACAGAGTGTCTTGTTGAGAACATATGTAGGACATGATTTTTTCCTGCAACAGGGAAAATAAAGTATAAGTTTTAAAGATTTATTCTTTAATAAAGGATCTCAAAGCCAGCTTTAGAAAAAGGA
+
CCDDCFFFFFFFGGGGGGGGGGHHHHHHHHHHHHHHHHHHHHHHHHHHHHHGGHHHHIIHIHIHIHHHHHHHHHHHHHHHHHHHHHGHHHHHHHGGGGHHHHHHHHHHHHHHHHHHHHHHHHHHHHHHHHHHHHFHHHHHHHHHHHGHHHHHHHGHHHHHHHHHHHHHHGHHHHHHGHGHHGGHHFGGGHGGHFGFGDGHHHHGHGFHFFGHHGHHHHHHHHGHHHHHHHHHHHHHGGHHGHFFHHFFGFC
@M05620:45:000000000-G6HP7:1:1101:15379:10140 1:N:0:186
AGATTACTGCAACAGTTCCCCCTGGACCTGGAAAAGTTTCTTGCCTGGCTTACAGAAGCTGAAACAACTGCCAATGTCCTACAGGATGCTACCCGTAAGGAAAGGCTCCTAGAAGACTCCAAGGGAGTAAAAGAGCTGATGAAACAATGGCAAGTAAGTCAGGCATTTCCGCTTTAGCACTCTTGTGGATCCAATTGAACAATTCTCAGCATTTGTACTTGTAACTGACAAGCCAGGGACAAAACAAAGAT
+
BBBBBFFFFFFFGGFGGGGGGGGGHHHHHHGHHHHHHHHHHHHHHHHHHHHHHHHHHHHHHHHHHHHHHHHHHHHHHHHHFFHHHHHHHHFHHHGGEFFGGHGHHHHHGHHHHHHHHHHHHHHGA?EEHFHHHGHHHHHHHHHHHHHHHGHHHGHHHHHHHHHHHHHHHHGGGGGHFHHHHHHHHHHGHHHHHHHHHFGFHHHHHHHHHHHHHHHGHGHGHHFGHHHHGHHHHGGGFGGGGFFGGGGGGGF
@M05620:45:000000000-G6HP7:1:1101:8628:10141 1:N:0:186
TACCTGTACTGGGGAAGCAATCGCCATTCCTACCCTAAAGATCGGAAGAGCACACGTCTGAACTCCAGTCACGGACATTTATCTCGTATGCCGTCTTCTGCTTGAAAAAAAAAAAAAAAAAAAAATAAAATAATTACTACACATATTACATTAACCATGAACTGATAAACAACAAAGTAATAAAGAAATCTACCACTCAAGCACAATACAACAGTAGAATATAGACATTATATTGTTCCTCACGTACCTAC
+
CBACCFFFFFFFGGGGGGGGGGGGGGGHHHHFGGHHGHGHGHHHGGGGGHHHHFHGGHHGGFHHHHHHHHHHGGGGGHHHGGEHHHFAHFHHGEEHGHHHHHHHHHHHFGGGGC><>//--<---.000000000<;0000:00000;00000:0000000;0000;0;00...../000000000./0;00:0000::000/://00:000./00000000000000000:00000000:0.../..00/
@M05620:45:000000000-G6HP7:1:1101:25489:10169 1:N:0:186
AAACCAAGCAGACACTCACCGCTCCCTCGCCACAGGCCAATAGTTTGTCCTCACTGAGTTGGCAACAAGTGGCTGCTGTGGCTGCCATTTTTCTGGTGATGGCCATCAGCTCCGACGAGGTCAGCTGGGGGGCTTTCTTTGTGTAAGCAACGAGAAACCTGAAAGAAGCATTTTTTAACTAAGTCCTGCTGAGTCATTCATGAGTTTTTAGCCGCCTTGCTTCTTCTCACAGACTCTCTACTCTCATGCCA
+
CCCCCCCFCFFFGGGGGGGGGGGGGGHHGGGGGHHHGGHHHHHHHHHHHHHHHHHHHHHHHHHHHHHHHGHHGHGGHHHHHHHGGHHHHHHHHHHHHHHHHHHHHHHHHHHHHGGGGGGGGHHHHHHHGGGGGGGGGGGGGGGGGGFFFFFFFFFFFFFFFFFFFFFFFFFFFFFFFFFFFFFFFFFFFFFFFFFFFFFFFFFFFFFFFFFFFFFFFFFFFFFFFFFFFFFFFFFFFFFFFFFFFFFFFFF
@M05620:45:000000000-G6HP7:1:1101:20223:10172 1:N:0:186
CATCCTGACCCTGAAGTACCCCATTGAGCATGGCATCGTCACCAACTGGGACGACATGGAGAAGATCTGGCACCACACCTTCTACAACGAGCTGCGCGTGGCCCCGGAGGAGCACCCAGTGCTGCTGACCGAGGCCCCCCTGAACCCCAAGGCCAACAGAGAGAAGATGACTCAGGTGAGGCTCGGCCGACGCCCGTGCTCCTCCCGTCCTTTCCCCAGTCATTTTCTGCCCGGCTTGATTTCTGACATTA
+
CCCDCFFFFFFFGGGGGGGGGGGHHHHHHHHHHHHHHGHHHGHHHGHHHHHHGGGGGHHHHHHHHHHHHHHHHGHHHGGHHHHHHHHHGGGGGHHGGGGGGGHHGGGGGGGGHHHHGGHHHHHHHHHHHHGGGGGGGGGGGGHHHHGGGGHGHHGGGGGGGGGGGGGGGGGGGGGGHGGGGGGGFFFFFFFFFFFFDFFFFFFFFFFFFFFFFFFFFFFFFFFFFFFFFFFFFFFFFFFFFFFFFFFFFF<
@M05620:45:000000000-G6HP7:1:1101:25296:10192 1:N:0:186
AAACCAAGCAGACACTCACCGCTCCCTCGCCACAGGCCAATAGTTTGTCCTCACTGAGTTGGCAACAAGTGGCTGCTGTGGCTGCCATTTTTCTGGTGATGGCCATCAGCTCCGAGGTCAGCTGGGGGGCTTTCTTTGTGTAAGCAACGAGAAACCTGAAAGAAGCATTTTTTAACTAAGTCCTGCTGAGTCATTCATGAGTTTTTAGCCGCCTTGCTTCTTCTCACAGACTCTCTACTCTCATGCCAGAA
+
CCCCDCCFCFFFGGGGGGGGGGGGGGHHGGGGGHHHGGHHHHHHHHHHHHHHHHHHHHHHHHHHHHHHHHHHGHGGHHHHHHHGGHHHHHHHHHHHHHHHHHHHHHHHHHHHHGGGGGHHHHHHHGGGGGGGGGGGGGGGGGGGGGGGGFFFFFFFFFFFFFFFFFFFFFFFFFFFFFFFFFFFFFFFFEFFFFFFFFFFFFFFHFFFFFFFFFFFFFFFFFFFFFFFFFFFFFFFFFFFFFFF0FFFFFF
@M05620:45:000000000-G6HP7:1:1101:20617:10242 1:N:0:186
AGATCGGAAGAGCACACGTCTGAACTCCAGTCACGGACATTTATCTCGTATGCCGTCTTCTGCTTGAAAAAAAAAAACTTCTCCCACTTTCACCCCCTTCCTCCTTCTTTTCTAATTATATCACACTGTATTCTTTTCTCCCCTCATTCTTCCCTTCTATTTTACTACCCCCTCTCTCCGTCATACTCTTTGTTCCCTCTTACTTCATTCCTCCCTATACTCCCCTCCCTCTGTCTCCCCCTTCCCCCCTT
+
CCCCCCCCCCFFGGGFGGGGGGGHHHHGHHHHHHGGGGGFHHHHHHHHGGHHHHGGGFGHHHHHHHHGHGHGEEC>/>34?43?B200?344B30<//02222?23BB333333?22222222@22222222211<1?<<10/0/011111>>F1101111<11100=/<.<-./<00/...:.0:0000;00:;090//00090;0;00000/9/000000:../9..///0000009.;-.////99-.
@M05620:45:000000000-G6HP7:1:1101:10239:10251 1:N:0:186
AGATTACTGCAACAGTTCCCCCTGGACCTGGAAAAGTTTCTTGCCTGGCTTACAGAAGCTGAAACAACTGCCAATGTCCTACAGGATGCTACCCGTAAGGAAAGGCTCCTAGAAGACTCCAAGGGAGTAAAAGAGCTGATGAAACAATGGCAAGTAAGTCAGGCATTTCCGCTTTAGCACTCTTGTGGATCCAATTGAACAATTCTCAGCATTTGTACTTGTAACTGACAAGCCAGGGACAAAACAAAGAT
+
A3AAAFFFFFFFGGCGGGGGGGGGHHHHHHGHFGHHHHHHHHHHHHHGHHHGHHHHHHHHHHHHHHHHHHHHGGHHHHHHHHHHHGHHFGEGHHFEEFHHFHFHHHHHGHHHHHFHHHHHFHHGGGGEGHHHHGHGHHFHHBGFHHHEGGHHHGHHHHGHHHFGEHHHHHGGGGGHFFHHHHHHEDHDHCGHHFHHHBGFHHHDDDGFGHHHHHHHHCGGFCCCHHGFHFGGAEFGGGGGGGFGGGGGEF9
@M05620:45:000000000-G6HP7:1:1101:4339:10260 1:N:0:186
AGATTACTGCAACAGTTCCCCCTACACTCTTTCCCTACAAGCCAGGGACAAAACAAAGATCGGAAGAGCACACGTCTGAACTCCAGTCACGGACATTTATCTCGTATGCCGTCTTCTGCTTGAAAAAAAAAAAGTATCTTGTTGAGAACATATGTAGTACATTATTTTTTCCTACAACAGGTCAAATAAAGTATAATTTTTACAGATTTATTCTTTATTAAATTACATAAAATCAACTTTTCGACAAAGAA
+
CCCCCFFFFFFFGGGFGGGGGGGGHHHHHHHHHHHHHHHHHHGHHHGGGGHHHHHHHHHHHHGGGGHHHHHHHGHHHGGFHHHHHHHHHHGGGGCHHHHFGHFHGGHHHHGFGHGHHHHHHHGFFBGCFGG?A/11??11?11011.><FFGF1>D11<<000=0=0=0-<000;=0;./.0/::00:0000;;0;000;CA0000;CFBFFBF000009;000;09000900:9////://9...-/:/;
@M05620:45:000000000-G6HP7:1:1101:10219:10260 1:N:0:186
AGATTACTGCAACAGTTCCCCCTGGACCTGGAAAAGTTTCTTGCCTGGCTTACAGAAGCTGAAACAACTGCCAATGTCCTACAGGATGCTACCCGTAAGGAAAGGCTCCTAGAAGACTCCAAGGGAGTAAAAGAGCTGATGAAACAATGGCAAGTAAGTCAGGCATTTCCGCTTTAGCACTCTTGTGGATCCAATTGAACAATTCTCAGCATTTGTACTTGTAACTGACAAGCCAGGGACAAAACAAAGAT
+
ABCCCFFFFFFFGGGGGGGGGGGGHHHHHHHHHHHHHHHHHHHHHHHGHHHHHHHHHHHHHHHHHHHHHHHHHHHGHHHHHHHHHHHHHHFHHHGGGGHHHHFFHHHHGHHHHHFHHHHHHHHGGHGGHHHHHGHHHHGHHHHHHHHHHHHHHGHHHHHHHHHHHHHHHHGGGGGHGHHHHHHHHGHGGHHHHCGHHHHHHHHHHHHHHHHHHHHHHHHHHHHGHHHHHHHHHGGFGGGGAFFFGGGGGGG
@M05620:45:000000000-G6HP7:1:1101:19911:10261 1:N:0:186
CATCCTGACCCTGAAGTACCCCGTCTTGATTTCTGACATTAGATCGGCAGAGCACACGTCTGAACTCCAGTCCCGGACATTTATCTCGTATGCCGTCTTCTGCTTGAAACAACAACCCGTGCTGCTTACCCCGACCCCCCTTAACCCCACGGCCCACACCGCTCATATGTCTCAGCTTCGTTCCGGCCGCTGCCCTCTCTCCTCCCGCCCTTCCCCCCGTCCTTTTCTGCCCTGCTTCATTTCTTCCAATC
+
AAAAAFDBFFFFFB1AGGGGGGA0BBFG3FGHHDE2F1FFD11BGA////A/E1BGEEGGFFEEFFGEB1AF1B>//>/FG222B2D0?/>02B/?EHGHG1GD>B0111B//?////////?BFB12B00/////>A@@-01111.C.<<-@--.<;..---:.00;;0;;C0;/00;;//.:9-------;99/--;B///-B---9999-/9B9;-----//;;///;A/-9////99/////////;
@M05620:45:000000000-G6HP7:1:1101:4354:10271 1:N:0:186
ATATTACTGCAACAGTTCCCCCTACACTCTTTCCCTACAAGCCAGGGACAAAACAAAGATCGGAAGAGCACACGTCTGAACTCCAGTCACGGACATTTATCTCGTATGCCGTCTTCTGCTTGAAAAAAAAAAAGAGACTGGATGAGAATCTATGTAGTAAGTGCATTGTGTCTATAACATTGAAAAGAATGAAGAGATATTATCAATTTATGCTTACAACAAGGACATCTAAGATAGTTTTAGTAAATGGA
+
A3>AAFFFFFFFGGGFGGGGGGGGHHHHHHHHHHHHGHHHFGFHH2EFFGHHHHHHHGHGHGEGCBG1FHGHH0FGHAEGHHHHGGHGHHGE@FEHHHHFBGHFGFHFFHGGGHGHHFGHHFF3BBCCCCG@<//00011.011111<1<1111100=0=0000000000/0<00<000000000;/.:000000./090000000000;900000000/.99C../000009009///://////9/;/;
@M05620:45:000000000-G6HP7:1:1101:19922:10278 1:N:0:186
CATCCTGACCCTGAAGTACCCCGGCTTGATTTCTGACATTAGATCGGAAGAGCACACGTCTGAACTCCAGTCACGGACATTTATCTCGTATGCCGTCTTCTGCTTGAAAAAAAAAAAACACAATAAAACTCCTCTAATAATCCTCCCCATCCCAATTATTCAACAAAAAGTAAATCTACCATGCTGACCCAACCCCTGCACCCCTCACACCAAGAACGACTGCCCATCGCCCTGTCTTCACCCCCCCCTTC
+
CCCDDFFFFFFFGGGGGFGGGGGGGGGGHHHHHHHHHHHHHHHHHHGCGGHHHGHGHGGHHGHHHHHHHHHHHGGGGGGHHHHHHHHHGEHHHHGGGHGHFHHHHHHGGHHGGGG@>></=/?1?11111111011111>1<1110..///..0//00000=000...:.0:0000;0000000000///.;.9....;/0/:-..:.00:....:/;.-..:/.0//:...-.:0000:00.------./
@M05620:45:000000000-G6HP7:1:1101:16476:10305 1:N:0:186
TACCTGTACTGGGGAAGCAATCGCCATTCCTACCCTAAAGATCGGAAGAGCACACGTCTGAACTCCAGTCACGGACATTTATCTCGTATGCCGTCTTCTGCTTGAAAAAAAAAAAAAACAAAAAAAATCACTCAACCAAGTACCTTCCCCATATACTCCACAACCCCAACATCCTCTCCTCCCCCCACCCTCCCCCTACACCCCTCACACACACAACCACCCACCAAACCCCTTGCTTCCACTGCCCCTAC
+
CCCCDFFFFFFFGGFGGGGGGGGGGGGHHHHGHHHHHHHHHHHHGGGGHHHHHHHGGHHGGHHHHHHGHHHHGGGGGHHHHHHHHHGGHHHHGGGHGHHHHHHHGHHHCEEEB></></?/0?/<<-.00011/0/....1111110/////:1111000/0......<<./0/001//1//...--.........-..://.-....009<........9....<......../<1110<0100/.....
@M05620:45:000000000-G6HP7:1:1101:8448:10401 1:N:0:186
AAACCAAGCAGACACTCACCGCTCCCTCGCCACAGGCCAATAGTTTGTCCTCACTGAGTTGGCAACAAGTGGCTGCTGTGGCTGCCATTTTTCTGGTGATGGCCATCAGCTCCGACGAGGTCAGCTGGGGGGCTTTCTTTGTGTAAGCAACGAGAAACCTGAAAGAAGCATTTTTTAACTAAGTCCTGCTGAGTCATTCATGAGTTTTTAGCCGCCTTGCTTCTTCTCACAGACTCTCTACTCTCATGCCA
+
AAAAAAAFAFCBEGGFGGGGCEGEEFHHEEEGGHHHCFFHGCEHHFHHFDGDGHFFFHHHDEGEGGHEHGF3CGFFFHHHHHFCFHHHHFFHFEHFHHFGHHGFGHHHHHFFF??E//>/??BGFH1GD/CBG-EFFBFGGGFFGBBBBFAB?DDFFFFFF/FF9BABFFBFFFFBFBFFBFFBFFFFFFFBFFFFFFFEFFFFBBFFFFB/F.99DD/FFFFFF/9//:B9FFFFFFFBBFFFFFF:FFF
@M05620:45:000000000-G6HP7:1:1101:7387:10406 1:N:0:186
AAACCAAGCAGACACTCACCGCTCCCTCGCCACAGGCCAATAGTTTGTCCTCACTGAGTTGGCAACAAGTGGCTGCTGTGGCTGCCATTTTTCTGGTGATGGCCATCAGCTCCGACGAGGTCAGCTGGGGGGCTTTCTTTGTGTAAGCAACGAGAAACCTGAAAGAAGCATTTTTTAACTAAGTCCTGCTGAGTCATTCATGAGTTTTTAGCCGCCTTGCTTCTTCTCACAGACTCTCTACTCTCATGCCA
+
BBBBBBBCAFFFGGGGGGGGGGGGGGHHCGGGGHHHGGHHHHHHHHHHHHHHHHHHHHHHHHHGHHHHHGGHGHGGHFHHHHHFGHHHHHHHHHHHHHHFHFHHHHHHHHHHHGGGGFGGGHHHHHHHGGGGGGGGGGGGGGGGGGFFFFFFFFFFFFFFFFFFFFFFFFFFFFFFFFFFFFFFFFFFFFFFFFFFFFFFFFFFFFFFFFBBFABFFFFFFFFFFFFFFFFFFFFFFFFFFFFFFFEBFFB
@M05620:45:000000000-G6HP7:1:1101:8470:10409 1:N:0:186
AAACCAAGCAGACACTCACCGCTCCCTCGCCACAGGCCAATAGTTTGTCCTCACTGAGTTGGCAACAAGTGGCTGCTGTGGCTGCCATTTTTCTGGTGATGGCCATCAGCTCCGACGAGGTCAGCTGGGGGGCTTTCTTTGTGTAAGCAACGAGAAACCTGAAAGAAGCATTTTTTAACTAAGTCCTGCTGAGTCATTCATGAGTTTTTAGCCGCCTTGCTTCTTCTCACAGACTCTCTACTCTCATGCCA
+
CDDCDCCFCFFFGGGGGGGGGGGGGGHHGGGGGHHHGGHHHHHHHHHHHHHHHHHHHHHHHHHHHHHHHHHHGHGGHHHHHHHGGHHHHHHHHHHHHHHHHHHHHHHHHHHHHGGGGGGGGHHHHHHHGGGGGGGGGGGGGGGGGGFFFFFFFFFFFFFFFFFFFFFFFFFFFFHFFFHHHFFFFFFFFFFFFFFFFFHFFFFFFFFFFFFFFFFFFFFFFFHFFFFFFFFFFFFFFFFFHFFHFFFFFFB
@M05620:45:000000000-G6HP7:1:1101:16224:10487 1:N:0:186
AAACCAAGCAGACACTCACCGCTCCCTCGCCACAGGCCAATAGTTTGTCCTCACTGAGTTGGCAACAAGTGGCTGCTGTGGCTGCCATTTTTCTGGTGATGGCCATCAGCTCCGACGAGGTCAGCTGGGGGGCTTTCTTTGTGTAAGCAACGAGAAACCTGAAAGAAGCATTTTTTAACTAAGTCCTGCTGAGTCATTCATGAGTTTTTAGCCGCCTTGCTTCTTCTCACAGACTCTCTACTCTCATGCCA
+
CDDDDDDFCFFFGGGGGGGGGGGGGGHHGGGGGHHHGGHHHHHHHHHHHHHHHHHHHHHHHHHHHHHHHHHHGHGGHHHHHHHGGHHHHHHHHHHHHHHHHHHHHHHHHHHHHGGGGGGGGHHHHHHHGGGGGGGGGGGGGGGGGGFFFFFFFFFFFFFFFFFFFFFFFFFFFFHFFFFHFFFFFFFFFFFFFFFFFFHFFFFFFFFFFFFFFFFFFFFFFFFFFHHFFFFFFFFFFFFHHFFHFFFFFFB
@M05620:45:000000000-G6HP7:1:1101:20194:10491 1:N:0:186
CATCCTGACCCTGAAGTACCCCATTGAGCATGGCATCGTCACCAACTGGGACGACATGGAGAAGATCTGGCACCACACCTTCTACAACGAGCTGCGCGTGGCCCCGGAGGAGCACCCAGTGCTGCTGACCGAGGCCCCCCTGAACCCCAAGGCCAACAGAGAGAAGATGACTCAGGTGAGGCTCGGCCGACGCCCGTGCTCCTCCCGTCCTTTCCCCAGTCATTTTCTGCCCGGCTTGATTTCTGACATTA
+
CDDDDFFFFFFFGGGGGGGGGGGHHHHHHHHHHHHHHGHHHGHHHGHHHHHHGGGGGHHHHHHHHHHHHHHHHGHHHGGHHHHHHHHHGGGGGHHGGGGGGGHHGGGGGGGGHGHHGGHGHHHHHHHHHHGGGGGGGGGGGGHHHHGGGGHGHHGGGGGGGGGGGGGGGGGGGGGGGGGGGGGGFFFFFFFFFFFFCFFFFFFFFFFEFFFFFFFFFFFFFFFFHHHHHFFFFFFFFFFFFFFFFBFFFF0
@M05620:45:000000000-G6HP7:1:1101:27792:10499 1:N:0:186
AAACCAAGCAGACACTCACCGCTCCCTCGCCACAGGCCAATAGTTTGTCCTCACTGAGTTGGCAACAAGTGGCTGCTGTGGCTGCCATTTTTCTGGTGATGGCCATCAGCTCCGACGAGGTCAGCTGGGGGGCTTTCTTTGTGTAAGCAACGAGAAACCTGAAAGAAGCATTTTTTAACTAAGTCCTGCTGAGTCATTCATGAGTTTTTAGCCGCCTTGCTTCTTCTCACAGACTCTCTACTCTCATGCCA
+
CCCCCCCFCFFFGGGGGGGGGGGGGGHHGGGGGHHHGGEHGGHHHHHHHHHHHHHHHHHHHHHHHHHHHHHHGHGGHHHHHHHGGHHHHHHHHHHHHHHHHHHHHHHHHHHHHGGGGGGGGHHHHHHHGGGGGGGGGGGGGGGGGGFFFFFFFFFFFFFFFFFFFFFFFFFFFFFFFFFFFFFFFFFFFFFFFFFFFFFFFFFFFFFFFFFFFFFFFFFFFFFFFFFFFFFFFFFFFFFFFFFFFFFFFFF
@M05620:45:000000000-G6HP7:1:1101:11903:10499 1:N:0:186
CATCCTGACCCTGAAGTACCCCGGCTTGATTTCTGACATTAGATCGGAAGAGCACACGTCTGAACTCCAGTCACGGACATTTATCTCGTATGCCGTCTTCTGCTTGAAAAAAAAAAAAAAAAAAAAAAAAAAAAGCACAAAAACTCTCTGGTCATGTATAAGTGACTAGCAGAAAGTCTATTACGTAAACTCAAACACACATCACACCCTCGGTAAGACACATAGTGTGACTCAATCAACACAGTCAACTT
+
DDDDDFFFFFFFGGGGGGGGGGGGGGGGHHHHHHHHHHHHHHHHHHGGGGHHHHHHHGHHHGHHHHHHHHHHHHGGGGGHHHHHHHHHGGHHHHGGGHGHHHHHGHHHHHHEGCCB>></<->--<--------..0/:/:.<.0000<<000000000:0000<0000/<0/<00<0<<0000.<<..0000000.:...000000.<9.-....000///00000000000000000/0.9.0000000
@M05620:45:000000000-G6HP7:1:1101:27789:10518 1:N:0:186
AAACCAAGCAGACACTCACCGCTCCCTCGCCACAGGCCAATAGTTTGTCCTCACTGAGTTGGCAACAAGTGGCTGCTGTGGCTGCCATTTTTCTGGTGATGGCCATCAGCTCCGACGAGGTCAGCTGGGGGGCTTTCTTTGTGTAAGCAACGAGAAACCTGAAAGAAGCATTTTTTAACTAAGTCCTGCTGAGTCATTCATGAGTTTTTAGCCGCCTTGCTTCTTCTCACAGACTCTCTACTCTCATGCCA
+
CCCCCBBFCFFFGGGGGGGGGGGGGGHHGGGGGHHHGGHHHHHHHHHHHHHHHHHHHHHHHHHHHHHHHHHHGHGGHHHHHHHGGHHHHHHHHHHHHHHHHHHHHHHHHHHHHGGGGGGGGHHHHHHHGGGGGGGGGGGGGGGGGGFFFFFFFFFFFFFFFFFFFFFFFFFFFFFFFFFFFFFFFFFFFFFFFFFFFFFFFFFFFFFFFFFFFFFFFFFFFFFFFFFFFFFFFFFFFFFFFFFFFFFFFFF
@M05620:45:000000000-G6HP7:1:1101:18164:10523 1:N:0:186
AGATTACTGCAACAGTTCCCCCTGGACCTGGAAAAGTTTCTTGCCTGGCTTACAGAAGCTGAAACAACTGCCAATGTCCTACAGGATGCTACCCGTAAGGAAAGGCTCCTAGAAGACTCCAAGGGAGTAAAAGAGCTGATGAAACAATGGCAAGTAAGTCAGGCATTTCCGCTTTAGCACTCTTGTGGATCCAATTGAACAATTCTCAGCATTTGTACTTGTAACTGACAAGCCAGGGACAAAACAAAGAT
+
AAABBFFFDF4DGGEGGGGGGGGEEHHHHGEHBGHHHHHHHHHHHHHHHHHFHHGHHHHHHHHHHHHHHHHHHHHGHHHHHHHHHHHHHHDHHHGGEGHHHHHHHGHHGHHHHHHHHHHHHG3??FEFHDGHHGHHHHDFH?GHHHHHHHHHHGHHHHHHHHHHHHHHHHGGGGGHHHHHHHHHHHHGHHHHH0GHHFGGGHHHHHHHHHHHHHHHHHHHHHHHHHHHGHHHHGGGGGGGGGBFGGGEBBF
@M05620:45:000000000-G6HP7:1:1101:18166:10541 1:N:0:186
AGATTACTGCAACAGTTCCCCCTGGACCTGGAAAAGTTTCTTGCCTGGCTTACAGAAGCTGAAACAACTGCCAATGTCCTACAGGATGCTACCCGTAAGGAAAGGCTCCTAGAAGACTCCAAGGGAGTAAAAGAGCTGATGAAACAATGGCAAGTAAGTCAGGCATTTCCGCTTTAGCACTCTTGTGGATCCAATTGAACAATTCTCAGCATTTGTACTTGTAACTGACAAGCCAGGGACAAAACAAAGAT
+
AAABBFFFDFDFGGGGGGGGGGGGHHHHHHHHHHHHHHHHHHHHHHHHHHHHHHGHHHHHHHHHHHHHHHHHHHHHHHHHHHHHHHHHHHFHHHGGGGHHHHHHFHHHGHHHHHHHHHHHHHDFEGEGHFHHHGHHHHHHHBGHHHHHHHHHHGHHHHHHHHHHHHHHHHGGGGGHHHHHHHHHHHHGHHHHGGHHHGHHHHHHHHHHHHGHHHHHHHHHHHHHHHHHHHGHHGGGGGGGGFBAFGGGGGB
@M05620:45:000000000-G6HP7:1:1101:16589:10572 1:N:0:186
TACCTGTACTGGGGAAGAGCACACGTCTGAACTCCAGTCACGGACATTTATCTCGTATGCCGTCTTCTGCTTGAAAAAAAAAAAAAAAAAGAGAAGAAAACAAAATTAAGGAAACTGAATAAAAAGAAAAAAAAAGGATAGCGATAGGCGTGATGCATGCAACGGTAGACAGAAACAATAAGATGCAGTATGTAAAAAAAAAACATGAATAGTGAAAACTAGTACAAGGTAGTAGTGAAAAAGATGCATAA
+
BABBCFFFFFFFGGGGGGGGGGGHGGHHGHGHHHHHHGHGHGGGGGHHHGGFHHHGGHHHHGGGHGHHHHHHHGHGHGGGGGE>><>><///22?222222//001111111111111111111<.<C0/.----../0001--<../0-.-./110110010--...111//00//.0<011110011111111110-----..00011<0111:11<0<0111110.<10:111/11:1...0100<11
@M05620:45:000000000-G6HP7:1:1101:9416:10576 1:N:0:186
AAACCAAGCAGACACTCACCGCTCCCTCGCCACAGGCCAATAGTTTGTCCTCACTGAGTTGGCAACAAGTGGCTGCTGTGGCTGCCATTTTTCTGGTGATGGCCATCAGCTCCGACGAGGTCAGCTGGGGGGCTTTCTTTGTGTAAGCAACGAGAAACCTGAAAGAAGCATTTTTTAACTAAGTCCTGCTGAGTCATTCATGAGTTTTTAGCCGCCTTGCTTCTTCTCACAGACTCTCTACTCTCATGCCA
+
BBBBBBBFBFFFGGGGGGGGGGGGGGHHGGGGFHHGGGHHHFHHFDHHHHHHHHGHFHHHHHHGHHHHHFGHGGGGHFGHHHHGGHHHHHHFFFHHHHGHHHHHHHHGHHFHHEGGGGGGGHGHHHHHG@DGGGGGGBFGGGGGGGFFFFFDEFDFFFFFFFFFFFFFFFFFFFFFFFFFFFFFFFFFFFFFEBFFFFFFFFFBBFFFFFFFFFFFFFFFBFFFFFFF/FFFFF/FFFFFFFFFFFB/BF9
@M05620:45:000000000-G6HP7:1:1101:22418:10635 1:N:0:186
AAACCAAGCAGACACTCACCGCTCCCTCGCCACAGGCCAATAGTTTGTCCTCACTGAGTTGGCAACAAGTGGCTGCTGTGGCTGCCATTTTTCTGGTGATGGCCATCAGCTCCGACGAGGTCAGCTGGGGGGCTTTCTTTGTGTAAGCAACGAGAAACCTGAAAGAAGCATTTTTTAACTAAGTCCTGCTGAGTCATTCATGAGTTTTTAGCCGCCTTGCTTCTTCTCACAGACTCTCTACTCTCATGCCA
+
CCCCCCCFCFFFGGGGGGGGGGGGGGHHGGGGGHHHGGHHHHHHHHHHHHHHHHHHHHHHHHHGHHHHHGHHGHGGHHHHHHHGGHHHHHHHHHHHHHGHHHHHHHHHHHHHHGGGGGGGGHHHHHHHGGGGGGGGGGGGGGGGGGFFFFFFFFFFFFFFFFFFFFFFFFFFFFFFFFFFFFFFFFFFFFFFFFFFFFFFFFFFFFFFFFFFFFFFFFFFFFFFFFFFFFFFFFFFFFFFFFFFFFFFFFF
@M05620:45:000000000-G6HP7:1:1101:20947:10641 1:N:0:186
AGATTACTGCAACAGTTCCCCCTGGACCTGGAAAAGTTTCTTGCCTGGCTTACAGAAGCTGAAACAACTGCCAATGTCCTACAGGATGCTACCCGTAAGGAAAGGCTCCTAGAAGACTCCAAGGGAGTAAAAGAGCTGATGAAACAATGGCAAGTAAGTCAGGCATTTCCGCTTTAGCACTCTTGTGGATCCAATTGAACAATTCTCAGCATTTGTACTTGTAACTGACAAGCCAGGGACAAAACAAAGAT
+
CDCDDFFFFFFFGGGGGGGGGGGGHHHHHHHHHHHHGHHHHHHHHHHHHHHHHHHHHHHHHHHHHHHHHHHHHHHHHHHHHHHHHHHHHHHHHHGGGGHHHHHHHHHHGHHHHHHHHHHHHHHGGFGGHHHHHGHHHHHHHHHHHHHHHHHHHGHHHHHHGHHHHHHHHHGGGGGHHHHHHHHHHGHGHHHHGHHHHHFFHHHHHHHHHHHHHCGHHHHHHHHGHHHHHGHHGGGGGGGGGGFGGGGGGGF
@M05620:45:000000000-G6HP7:1:1101:13877:10642 1:N:0:186
TACCTGTACTGGGGAAGCAATCGCCATTCCTACCCTAAAGATCGGAAGAGCACACGTCTGAACTCCAGTCACGGACATTTATCTCGTATGCCGTCTTCTGCTTGAAAAAAAAAAAAAAAAAAAAGAAAAAAAAAAATAAAAATATAAAATAGATTAGAAAAAAAAAAGAAAATAAAAAGAAAAAAAAATTACAAATGAAAAAGAGATAATTAGAAATAATATATGTACTAAAAAGTAATATAACCAAGAGA
+
CCBCCFFFFFFFGGGGGGGGGGGGGGGHHHHHHHHHGHHHHHHHGGGGHHH3GGHGHHHGGGHHHHHHHHHHGGGGGHHHHHHHHHGGHHHHGGGHGHHHHHHHHHHGHGGGDB>>></<--<<.<./<.------.00:00.0<0000000<0000000/.-----.<.//000000...//.---<.000000000000...//0<0000000000000<0000000000:0.<00000:0000..../
@M05620:45:000000000-G6HP7:1:1101:11392:10670 1:N:0:186
AGATTACTGCAACAGTTCCCCCTGGACCTGGAAAAGTTTCTTGCCTGGCTTACAGAAGCTGAAACAACTGCCAATGTCCTACAGGATGCTACCCGTAAGGAAAGGCTCCTAGAAGACTCCAAGGGAGTAAAAGAGCTGATGAAACAATGGCAAGTAAGTCAGGCATTTCCGCTTTAGCACTCTTGTGGATCCAATTGAACAATTCTCAGCATTTGTACTTGTAACTGACAAGCCAGGGACAAAACAAAGAT
+
BABBCFFFDDFDGGFBFGGGGGGGHHHHHHHHHHHHFGHHHHHHHHHHHHHHHHHHHHHHHHHHHGHHHHHHHHHHHHHHHHHHHFHHHHHHHHGFGGHHHHHGHHHHGHHHHHHHHHHHHHHGAGFEGFHHHGHHHHGHHHHHHHHHHHHHHGGHHHHHHHHHHHHHHHGGGGGHHHHHHHHHHHFGHHHHGHHHHFFGHGHHHHHHHHHHHGGGHFGHHHHHHHGHHHHHGGFGGGGGGGGGGGGGGGC
@M05620:45:000000000-G6HP7:1:1101:15694:10678 1:N:0:186
AGATTACTGCAACAGTTCCCCCTGGACCTGGAAAAGTTTCTTGCCTGGCTTCCAGAAGCTGAAACAACTGCCAATGTCCTACAGGATGCTACCCGTAAGGAAAGGCTCCTAGAAGACTCCAAGGGAGTAAAAGAGCTGATGAAACAATGGCAAGTAAGTCAGGCATTTCCGCTTTAGCACTCTTGTGGATCCAATTGAACAATTCTCAGCATTTGTACTTGTAACTGACAAGCCAGGGACAAAACAAAGAT
+
AABBBFFFFFBFGGGGGGGGGGGGGHHHHHHHGHHHGHHHHHHHHHHHHHH2FHHHHHHHHHHHHHHHHHHHHHHHHHHHHHHHHHHHHHHHHHGGGGHHHH3FHHHHGHHHHHHHHHHHHHHFAFEEHHHHHGHHHHHHHHHHHHHHHGHHHGHHHHHHHHHHHHHHHHGGGGGHHHHHHHHHHGHGHHHHHHHHHHFFHHHHHHHHHHHHHHHHHGHHHCHHHHHHHHHHHGGGGGGGGFFFGGGFFG;
@M05620:45:000000000-G6HP7:1:1101:28120:10686 1:N:0:186
AAACCAAGCAGACACTCACCGCTCCCTCGCCACAGGCCAATAGTTTGTCCTCACTGAGTTGGCAACAAGTGGCTGCTGTGGCTGCCATTTTTCTGGTGATGGCCATCAGCTCCGACGAGGTCAGCTGGGGGGCTTTCTTTGTGTAAGCAACGAGAAACCTGAAAGAAGCATTTTTTAACTAAGTCCTGCTGAGTCATTCATGAGTTTTTAGCCTCCTTGCTTCTTCTCACAGACTCTCTACTCTCATGCCA
+
BAAAAABFAFCF4GGFGGGGEEGGEGGHGG2BEFHCGFGGE3GHFHHHHFGFFHFHHGHHHGHFFHGFHEFFCFFGFFHHHHFCFHHHHFFHFHHHHH3FGHFFEHHHHHFFGACG//B/C?BFFHFFF?DGGGGGBBFGFFBBBFFFFFA=.D?DFFFFA//BB/9BB/9BFFF>EBBFFFFFFFFBFFFFFFFFFFFFFFFBFFFFFFF/F/.9BBBFFFFFFB//BFFFFFFFFFFB/BFFFFFFFFF
@M05620:45:000000000-G6HP7:1:1101:15685:10693 1:N:0:186
AGATTACTGCAACAGTTCCCCCTGGACCTGGAAAAGTTTCTTGCCTGGCTTACAGAAGCTGAAACAACTGCCAATGTCCTACAGGATGCTACCCGTAAGGAAAGGCTCCTAGAAGACTCCAAGGGAGTAAAAGAGCTGATGAAACAATGGCAAGTAAGTCAGGCATTTCCGCTTTAGCACTCTTGTGGATCCAATTGAACAATTCTCAGCATTTGTACTTGTAACTGACAAGCCAGGGACAAAACAAAGAT
+
BBBBBFFFFF4DGGGGGGGGGGGGDHHHHCHHHHHHHHHHHHHHHHHHHHH3BGHFHHHHHHHGHHHHHHHHHHHHGHHHHHHHHHHHHHHHHHGGGGGHHH3BGHHHGHHHHHHHHHHHHHHGE?EEHHHHHGHHHHGHHHGHHHHHHHHHHGHHHHHHHHHHGHHHHHGGGGGHGHHHHHHGHFGGHHHHHHHHHHFFHHHHGHHFHGFHHHHHHFHFHHHHHHHGHHHHGGGGGGGGGGFFGGGGGGC
@M05620:45:000000000-G6HP7:1:1101:17386:10697 1:N:0:186
CATCCTGACCCTGAAGTACCCCGGCTTGATTTCTGACATTAGATCGGAAGAGCACACGTCTGAACTCCAGTAACGGACATTTATCTCGTATGCCGTCTTCTGCTTGAAAAAAAAAAAAAAAACAAAAATTATAAAGTATTACAGGGACCCATCTTCCAAAACCCAGCTACAGAAAATCTGCCTACACAAACGACACAAACCATATAACACACTAGTACTATACTACGCTAATGAATGTACTAGAATCATGC
+
CDCDDFFFFFFFGGGGGGGGGGGGGGGGHHHHHHHHHHHHHHHHHHGGGGHHHHHHHGGHHGHHHHHHHHHHHHGGGGGHHHHHHHHHGGHHHHGGGHGHHHHHHHHHFHH@ECDB>>//<-.<.00..00000=0<000000</..:...//0000000;......000:000:/00000000/0/0.....---/9...;00000000../:0;000000000:.-...000000:000000000:;00
@M05620:45:000000000-G6HP7:1:1101:16312:10709 1:N:0:186
AGATTACTGCAACAGTTCCCCCTGGACCTGGAAAAGTTTCTTGCCTGGCTTACAGAAGCTGAAACAACTGCCAATGTCCTACAGGATGCTACCCGTAAGGAAAGGCTCCTAGAAGACTCCAAGGGAGTAAAAGAGCTGATGAAACAATGGCAAGTAAGTCAGGCATTTCCGCTTTAGCACTCTTGTGGATCCAATTGAACAATTCTCAGCATTTGTACTTGTAACTGACAAGCCAGGGACAAAACAAAGAT
+
BBBBBFFFFFDFGGGGGGGGGGGGHHHHHHHHHHHHGHHHHHHHHHHHHHHHHHHGHHHHHHHHHHHHHHHHHHHHHHHHDGHHGHHHHHHHHHGGGGHHHHBGHHHHGHHHHHHHHHHGHHHGEFFFHHHHHGHHHHFHHHGGHHHHHHHHHGHHHHHHHHHHGHHHHHGGGGGHHHHHHHHHHFGFHHHHHHHHHGDFFGHHHHHFHHHHHHHHHHHHHGHGHHHHHHHHGGGGGGGGGGBFFGGGGGF
@M05620:45:000000000-G6HP7:1:1101:28121:10714 1:N:0:186
AAACCAAGCAGACACTCACCGCTCCCTCGCCACAGGCCAATAGTTTGTCCTCACTGAGTTGGCAACAAGTGGCTGCTGTGGCTGCCATTTTTCTGGTGATGGCCATCAGCTCCGACGAGGTCAGCTGGGGGGCTTTCTTTGTGTAAGCAACGAGAAACCTGAAAGAAGCATTTTTTAACTAAGTCCTGCTGAGTCATTCATGAGTTTTTAGCCGCCTTGCTTCTTCTCACAGACTCTCTACTCTCATGCCA
+
BBBBBBBFBFFFGGGGGGGGGGGGGGHHGGGEGHHHGGGHHGHHHHHHHHHHHHHHHHHHHHHHHHHHHHHHGHGGHHHHHHHGGHGHHHHHHHHHHHHHHHHHGHHHHHHHHGGGGEGGGHGHHHHHGGGGGGGGGGGGGGGGGGFFFFFFFFFFFFFFFFBFFFFFFFFFFFFFFFFFFFFFFFFFFFFFFFFFFFFFFFFFFFFFFFFFFFFFFFFFFFFFFFFFFFFFEFFFFFFFFFFFFFFFFFF
@M05620:45:000000000-G6HP7:1:1101:2707:10725 1:N:0:186
AAACCAAGCAGACACTCACCGCTCCCTCGCCACAGGCCAATAGTTTGTCCTCACTGAGTTGGCAACAAGTGGCTGCTGTGGCTGCCATTTTTCTGGTGATGGCCATCAGCTCCGAGGTCAGCTGGGGGGCTTTCTTTGTGTCAGCAACGAGAAACCTGAAAGAAGCATTTTTTAACTAAGTCCTGCTGAGTCATTCATGAGTTTTTAGCCGCCTTGCTTCTTCTCACAGACTCTCTACTCTCATGCCAGAA
+
BBBBBBBFBFFFGGGGGGGGGGGGGGHHGGGGGGHHGGHGHFHHHHGHHHHHHHHHHHHHHHHHHHHHHHHHGHGAHHHHHHHGGHHHHHHHHHHHHHHHHHHHFHHHHHHHHGGGGGHEFHHH2?DGGGGGGGGGGFGGGBFGGGFGBGFFFFFFFFFFFE9;FFFFFFFFFFFFFFFFFFFFFFFFFFFFFFBFFFFFFFFFFFFFFFFFFFFFFFFFFFFFFFFFFFFFFFFFFFFFFFBFFFFFF.F
@M05620:45:000000000-G6HP7:1:1101:2687:10731 1:N:0:186
AAACCAAGCAGACACTCACCGCTCCCTCGCCACAGGCCAATAGTTTGTCCTCACTGAGTTGGCAACAAGTGGCTGCTGTGGCTGCCATTTTTCTGGTGATGGCCATCAGCTCCGAGGTCAGCTGGGGGGCTTTCTTTGTGTCAGCAACGAGAAACCTGAAAGAAGCATTTTTTAACTAAGTCCTGCTGAGTCATTCATGAGTTTTTAGCCGCCTTGCTTCTTCTCACAGACTCTCTACTCTCATGCCAGAA
+
>AAAAAACA4FFGBFG4FFAA2AEEGHHEEGEDHHGGGGGHGHFGHHHFHHHFBGFFFDGGABDGFCGFFGHGHFBGHFEFFGGGHHHHHHHGHHGHHEHFGGFGHGGH3GFGEEGGEB3FFHH2CDGF?DGG9FFGGBFFC;FFBBFFE;.AFFFFAFFFF9AFFFFFFFFFFFFFFFFFFFFFFFFFFB//B9BFFFFFB9BFFEFF/A@D.AFBFFFFFFF;FB/BB9B/;9BBBF//;9BFF/B/.;
@M05620:45:000000000-G6HP7:1:1101:2726:10734 1:N:0:186
AAACCAAGCAGACACTCACCGCTCCCTCGCCACAGGCCAATAGTTTGTCCTCACTGAGTTGGCAACAAGTGGCTGCTGTGGCTGCCATTTTTCTGGTGATGGCCATCAGCTCCGAGGTCAGCTGTGGGGCTTTCTTTTTGTCAGCAACGAGAAACCTGAAATAAGCATTTTTTAACTAAGTCCTGCTGAGTCATTCATGAGTTTTTAGCCGCCTTGCTTCTTCTCACAGACTCTCTACTCTCCTGCCAGCA
+
@AABBBA@AF4BFEGGGGGG2EEGGGHHGGGGGFF2BCFEHB5DFFFGHHHHHGHGEBFGFFGHHHHHGFFBFHEEHHGGHH11BFFGHHHHHH43BEBF43BGFHHHGGFGFEC?EGGBBFHBBCFCD?CEFDGHH1F/GBGFGHHH/FA/EGHHHEHHH1==<GDGHHHHGGHGHHEFCGHHHHH0CCGHFG0<0CBC0:CFGGGBFFD@GDG9/FFFGGGGFFFF09AFFB9BFFFFFF/B/B.B;..
@M05620:45:000000000-G6HP7:1:1101:2705:10745 1:N:0:186
AAACCAAGCAGACACTCACCGCTCCCTCGCCACAGGCCAATAGTTTGTCCTCACTGAGTTGGCAACAAGTGGCTGCTGTGGCTGCCATTTTTCTGGTGATGGCCATCAGCTCCGAGGTCAGCTGTGGGGCTTTCTTTGTGTCAGCAACGAGAAACCTGAAAGAAGCATTTTTTAACTAAGTCCTGCTGAGTCATTCATGAGTTTTTAGCCGCCTTGCTTCTTCTCACAGACTCTCTACTCTCCTGCCAGAA
+
ABBBBBBFBCBBGGGGGFGGGGGGGGHHGGGGFGF2FFHHHHGGGHGHHHHHHHHHFHGGFHGHHHHHHH5GFHGGHGHFHHHEGHCFHHHHHHD3FFGHHGHHHHGHGHHHHGFECEGC2FGFBGHFGADHHFHGG2F2FGH21?GG/?DGGHHHHHHHH1>><GFHHGGHFG0GGGF/;CGHHHHHEFHHHH:=CGCGHHGGFGFBFFBDGEGB/FFGGGFGFGFFF/AFFFBF/FFFFF/9:F9F9.9
@M05620:45:000000000-G6HP7:1:1101:28199:10785 1:N:0:186
AAACCAAGCAGACACTCACCGCTCCCTCGCCACAGGCCAATAGTTTGTCCTCACTGAGTTGGCAACAAGTGGCTGCTGTGGCTGCCATTTTTCTGGTGATGGCCATCAGCTCCGACGAGGTCAGCTGGGGGGCTTTCTTTGTGTAAGCAACGAGAAACCTGAAAGAAGCATTTTTTAACTAAGTCCTGCTGAGTCATTCATGAGTTTTTAGCCGCCTTGCTTCTTCTCACAGACTCTCTACTCTCATGCCA
+
BCCCCCCFCFFFGGGGGGGGGGGGGGHHGGGGGHHHGGHHHHHHHHHHHHHHHHHHHHHHHHHHHHHHHGHHGHGGHHHHHHHGGHHHHHHHHHHHHHHHHHHHHHHHHHHHHGGGGGGGGHHHHHHHGGGGGGGGGGGGGGGGGGFFFFFFFFFFFFFFFFFFFFFFFFFFFFFFFFFFFFFFFFFFFFFFFFFFFFFFFFFFFFFFFFFFFFFFFFFFFFFFFFFFFFFFFFFFFFFFFFFFFFFFFFF
@M05620:45:000000000-G6HP7:1:1101:4402:10792 1:N:0:186
AAACCAAGCAGACACTCACCGCTACTGGAGTTAAGACATGAGGTCAGCTAGATCGGAAGAGCACACGTCTGAACTCCAGTCACGGACATTTATCTCGTATGCCGTCTTCTGCTTGAAAAAAAAAATGGGGGGCTTTCTTTGTGTCAGCAACGAGAAACCTGACAGAAGCATTTTTTACCTACGTCCTGCTGAGTCATTCATGCGTTTTTATCCGCCTTGCTTCTTCTCCCAGACTCTCTACTCTCATGCCA
+
CCCCCCCFCFFFGGGGGGGGGGGEGGGEFFFGHHHHHHHH3GHHHHHHHFEHFHHGGGDAGFHHHHAFFGGGHFHHHHFHHHHGGEEEGHHH@4EGGGGHHGHCEEGFF4FGDGHGFHHHE/C//0220//-=@EFFFFFFF//090;FFEB.AAAFFFFFE/:9/000::B;BFF:0B09/.;:;D00:0B.;BFFFFFFB0.:;BEF.0:0..AADB0B09FFFFF0:/0.;00:BF0;BB0BBB00;0
@M05620:45:000000000-G6HP7:1:1101:4835:10797 1:N:0:186
CATCCTGACCCTGAAGTACCCCATTGAGCATGGCATCGTCACCAACTGGGACGACATGGAGAAGATCTGGCACCACACCTTCTACAACGAGCTGCGCGTGGCCCCGGAGGAGCACCCAGTGCTGCTGACCGAGGCCCCCCTGAACCCCAAGGCCAACAGAGAGAAGATGACTCAGGTGAGGCTCGGCCGACGCCCGTGCTCCTCCCGTCCTTTCCCCAGTCATTTTCTGCCCGGCTTGATTTCTGACATTA
+
BBCCCFFFFFFFGGGGGGGGGGGHHHHHHHHHHGHHHGGHHGHHHGHHHHHHGGGGGHHHHGHHHHHHHHHHHGGHHGGHHHHHHHHHGGGGGHGGGGGGGGHHGGGGGGGGHHHGGGEGHHHHHHHHHHGFCCGGGGGGGGHHHEGGGGHAHFGGEFGGGGGGGGGGGGGGGFFGFFFFGG?FCFFDC;;FFFFA=ADFFFFFBEFADFDFFFFFFFFFFFFEFFFFFFFFD;>>B;AFFFFBB9B/BF/
@M05620:45:000000000-G6HP7:1:1101:4852:10807 1:N:0:186
CATCCTGACCCTGAAGTACCCCATTGAGCATGGCATCGTCACCAACTGGGACGACATGGAGAAGATCTGGCACCACACCTTCTACAACGAGCTGCGCGTGGCCCCGGAGGAGCACCCAGTGCTGCTGACCGAGGCCCCCCTGAACCCCAAGGCCAACAGAGAGAAGATGACTCAGGTGAGGCTCGGCCGACGCCCGTGCTCCTCCCGTCCTTTCCCCAGTCATTTTCTGCCCGGCTTGATTTCTGACATTT
+
CCCCCFFFFFFFGGGGGGGGGGGHHHHHHHHHHGHHHGHHHGHHHGGHHHHHGGGGGHHHHHHHHHHHHHHHHGHHHGGHHHHHHHHHGGGGGHGGGGGGGGHHGGGGGGGGGHHHGGGFGHHHHGHHHHGGGFGGGGGGGGHHGHGGGEHEHHGGGGGGGGGGGGGGGGGGGGGGFGFFGF?ACAEDC@AFAFC;@AFEFF0FFFF:AAAFFFFFFFD0F0BFFFFFFEFEADFADDAFFF0000:;BF0
@M05620:45:000000000-G6HP7:1:1101:6326:10855 1:N:0:186
AGATTACTGCAACAGTTCCCCCTGGACCTGGAAAAGTTTCTTGCCTGGCTTACAGAAGCTGAAACAACTGCCAATGTCCTACAGGATGCTACCCGTAAGGAAAGGCTCCTAGAAGACTCCAAGGGAGTAAAAGAGCTGATGAAACAATGGCAAGTAAGTCAGGCATTTCCGCTTTAGCACTCTTGTGGATCCAATTGAACAATTCTCAGCATTTGTACTTGTAACTGACAAGCCAGGGACAAAACAAAGAT
+
CCCDDFFFFFFFGGGGGGGGGGGGHHHHHHHHHHHHHHHHHHHHHHHHHHHHHHHHHHHHHHHHHHHHHHHHHHHHHHHHHHHHHHHHHHHHHHGGEGHHHHGHHHHHGHHHHHHHHHHHGHHGGEGGHHHHHGHHHHHHH3FHHHGHHHHHHGHHHHHHHHHHHHHHHHGGGGGHGHHHHHHHHGHGHHHHHHHHHHFHHHHHHHHHHHGHHHHHHGHHHHHHHHHHHGHHHGGGGGGGGFFGGGGGGGF
@M05620:45:000000000-G6HP7:1:1101:18108:10915 1:N:0:186
AAACCAAGCAGACACTCACCGCTCCCTCGCCACAGGCCAATAGTTTGTCCTCACTGAGTTGGCAACAAGTGGCTGCTGTGGCTGCCATTTTTCTGGTGATGGCCATCAGCTCCGACGAGGTCAGCTGGGGGGCTTTCTTTGTGTAAGCAACGAGAAACCTGAAAGAAGCATTTTTTAACTAAGTCCTGCTGAGTCATTCATGAGTTTTTAGCCGCCTTGCTTCTTCTCACAGACTCTCTACTCTCATGCCA
+
DDDDDDDFCFFFGGGGGGGGGGGGGGHHGGGGGHHHGGHHHHHHHHHHHHHHHHHHHHHHHHHHHHHHHHHHGHGGHHHHHHHGGHHHHHHHHHHHHHHHHHHHHHHHHHHHHGGGGGGGGHHHHHHHGGGGGGGGGGGGGGGGGGFFFFFFFFFFFFFFFFFFFFFFFFFFFFHFFFHHFFFFFHHFFFFFFFFFFFFHFFFFFFFFFFFFFFFFFFFFFHHFFHHFFFFFFFFFFFFFHFFFFFFFFFF
@M05620:45:000000000-G6HP7:1:1101:6143:10918 1:N:0:186
AAACCAAGCAGACACTCACCGCTCCCTCGCCACAGGCCAATAGTTTGTCCTCACTGAGTTGGCAACAAGTGGCTGCTGTGGCTGCCATTTTTCTGGTGATGGCCATCAGCTCCGAGGTCAGCTGGGGGGCTTTCTTTGTGTAAGCAACGAGAAACCTGAAAGAAGCATTTTTTAACTAAGTCCTGCTGAGTCATTCATGAGTTTTTAGCCGCCTTGCTTCTTCTCACAGACTCTCTACTCTCATGCCAGAA
+
CCDDDCCFCFFFGGGGGGGGGGGGGGHHGGGGGHHHGGHHHHHHHHHHHHHHHHHHHHHHHHHHHHHHHHHHGHGGHHHHHHHGGHHHHHHHHHHHHHHHHHHHHHHHHHHHHGGGGGHGHHHH2<DGGGGGGGGGGGGGG0BGGGGGGGFFFFFFFFFFFFFFFFFFFFFFFFFFFFFFFFFHFFFFHFFFFFHFFFFFFFFFFFFFFFFFFFFFFFFFFFFFFFFFFFFFFFFFFFFFFFFFFFFFFFF
@M05620:45:000000000-G6HP7:1:1101:26453:11031 1:N:0:186
AGATTACTTCAACAGTTCCCCCTGGACCTGGAAAAGTTTCTTGCCTGGCTTACAGAAGCTGAAACAACTGCCAATGTCCTACAGGATGCTACCCGTAAGGAAAGGCTCCTAGAAGACTCCAAGGGAGTAAAAGAGCTGATGAAACAATGGCAAGTAAGTCAGGCATTTCCGCTTTAGCACTCTTGTGGATCCAATTGAACAATTCTCAGCATTTGTACTTGTAACTGACAAGCCAGGGACAAAACAAAGAT
+
AAAAAFFF3D3FGGCGGGGGGGGGHHHHHHHHHHHHHHHHHHHHHHHHHHHHHHHHHHHHHHHHHHHHHHHHHHHHHHHHHHHHHHHHHHHHHHGGGGHHHHHHHHHHGHHHHHHHHHHHHHHGGHGGHHHHHEHHHHHHHBGHHHHHHHHHHGHHHHHHHHHHHHHHHHGGGGGHFHHHHHHHHHHGHHHHHHHHHFGHHHHHHHHHHHHHHHHHHFHHHHHHHHHFHHHHGGGGGGGGGGGGGGGGGGG
@M05620:45:000000000-G6HP7:1:1101:22117:11049 1:N:0:186
CATCCTGACCCTGAAGTACCCCGGCTTGATTTCTGACATTAGATCGGAAGAGCACACGTCTGAACTCCAGTCACGGACATTTATCTCGTATGCCGTCTTCTGCTTGAAAAAAAAAAAAAAAAAAAAATAAAAAATTGAAATTGATATGGGATATATAAAATAAAATATATCAGTTATCGAATTAAAAACAAAAGAATAATTAAACAGTAAGAAGGTTAGATGTGGAATATAAATAAGTTATATAAATGAGT
+
CCCDDFFFFFFFGGGGGGGGGGGGGGGGHHHHHHHHHHHHHHHHHHGGGGHHHHHHHGHHHGHHHHHHHHHHHHGGGGGHHHHHHHHHGGHHHHGGGHGHHHHHHHHHHHHGGGGC<<</<--<---.00000-.000000000;0000./0/000000000000::000;00;0000../0.00000...../..000000;000/000000/.0:0.0000000000000000:00000000000;00;
@M05620:45:000000000-G6HP7:1:1101:15638:11054 1:N:0:186
CATCCTGACCCTGAAGTACCCCGGCTTGATTTCTGACATTAGATCGGAAGAGCACACGTCTGAACTCCAGTCACGGACATTTATCTCGTATGCCGTCTTCTGCTTGAAAAAAAAAAAAAACCAATCTTTTTTATTATATTACTCTTTTCCCTCTTCCCTTTCCCTTCCCCAGTCTTCCCTCACATCTTTCTATGACAAACTTCTTTTATGACGTTAAGTCTCCATCACACAAATTCATCCCATACCATAGC
+
CCCCCFFFFFFFGFGGGGGGGGGGGGGGHHHHHHHHHHHHHHHHHHGAFEHHHHHHHGHHHGHHHHHHFHHHHHGEEGGHHHHHHHHCFGHGHHGGGHGHHHHHHHHH3FH/<CG/<>////..10111<1<.000000<000000000000//000/0<000000/:///./000;0:0/..00;00000;000000/9000000000/;/..././//9/;/9//://...//;////./;////////
@M05620:45:000000000-G6HP7:1:1101:7661:11058 1:N:0:186
CATCCTGACCCTGAAGTACCCCGGCTTGATTTCTGACATTAGATCGGAAGAGCACACGTCTGAACTCCAGTCACGGACATTTATCTCGTATGCCGTCTTCTGCTTGAAAAAAAAAAAAAAATCAAAACATTTACCTTAGCATCTCTGTTCCTTACTTCCCCAAGCTCACCAATGCACGTCTGCAATTTAGCTTCTTCATTCAGATACCGTGGTGATTGAGGACAGTGCGGGTCGGTGTCGTCTCTGATCGG
+
CCCCCFFFFFFFGGGGGGGGGGGGGGGGHHHHHGGHHHHHGHGHHHGGGGHHHHHHHGHHHGHHHHHHHHHHHHGGGGGHHHHHHHHHGGHHHHGGGHGHHHHHHHFGBGCFGCFB<//><0111<10>11111<00000000000000000000000:///...0000;0.00000...9.00000000000000;0;000000000.:.-..000:00/0./.0:0-------;..0:;../00000..
@M05620:45:000000000-G6HP7:1:1101:4332:11114 1:N:0:186
AAACCAAGCAGACACTCACCGCTCCCTCGCCACAGGCCAATAGTTTGTCCTCACTGAGTTGGCAACAAGTGGCTGCTGTGGCTGCCATTTTTCTGGTGATGGCCATCAGCTCCGACGAGGTCAGCTGGGGGGCTTTCTTTGTGTAAGCAACGAGAAACCTGAAAGAAGCATTTTTTAACTAAGTCCTGCTGAGTCATTCATGAGTTTTTAGCCGCCTTGCTTCTTCTCACAGACTCTCTACTCTCATGCCA
+
BBBBBBBFBFFFGGGGGGGGGGGGGGHHGGGGGHHHGGHHHHHHHHHHHHHHHHHHHHHHHHHHHHHGHHHHGHGGHHHHHHHGGHHHHHHHHHHHHHGHGHHHGHHHHHHHHGGGGGGGGHHHHHHHGGGGGGGGGGGGGGGGGGFFFFFFFFFFFFFFFFFFFFFFFFFFFFFFFFFFBFFFFFFFFFFFFFFFFFFBFFFFFFFFFFFFFFFFFFFFFFFFFFFFBFFFFFFFFFFFFFFFFFFFFFB
@M05620:45:000000000-G6HP7:1:1101:4996:11126 1:N:0:186
AAACCAAGCAGACACTCACCGCTCCCTCGCCACAGGCCAATAGTTTGTCCTCACTGAGTTGGCAACAAGTGGCTGCTGTGGCTGCCATTTTTCTGGTGATGGCCATCAGCTCCGACGAGGTCAGCTGGGGGGCTTTCTTTGTGTAAGCAACGAGAAACCTGAAAGAAGCATTTTTTAACTAAGTCCTGCTGAGTCATTCATGAGTTTTTAGCCGCCTTGCTTCTTCTCACAGACTCTCTACTCTCATGCCC
+
A11AAAA@AF1FGGGGGFFFEGGCGCFH?E0AEFGAFFGAHCGDFEGHHHHHHHHEHH1FGCHHFHGGBDGFGGGGHEGFHFHGGHHHHGHHHHHHHBHHHGHHGHHHGHHHGGGGCG?CEGHFHHHGGGGGGGGGGGGGGBFGGGFFFFF@FFFFFFFFFFFBBFFFFFFFFFF<FFFFFFFBFFFFFFEBFFFF;FBF99FBFFFFEF/BFA@@FFFFFFFFFFFFFFFBFFFFFFFFFFFFFBFFFF/
@M05620:45:000000000-G6HP7:1:1101:4338:11132 1:N:0:186
AAACCAAGCAGACACTCACCGCTCCCTCGCCACAGGCCAATAGTTTGTCCTCACTGAGTTGGCAACAAGTGGCTGCTGTGGCTGCCATTTTTCTGGTGATGGCCATCAGCTCCGACGAGGTCAGCTGGGGGGCTTTCTTTGTGTAAGCAACGAGAAACCTGAAAGAAGCATTTTTTAACTAAGTCCTGCTGAGTCATTCATGAGTTTTTAGCCGCCTTGCTTCTTCTCACAGACTCTCTACTCTCATGCCA
+
BACCCCCFBFFFGGGGGGGGGGGGGGHHGGGGGHHHGGHHHHHHHHHHHHHHHHHHHHHHHHHHHHHFHHHHGHGGHHHHHHHGGHFHHHHHHHHHHHHHHHHHHHHHHHHHHGGGGGGGGHHHHHHHGGGGGGGGGGGGGGGGGGFFFFFFFFFFFFFFFFFFFFFFFFFFFFFFFFFFFFFFFFFFFFFFFFFFFFFFFFFFFFFFFFFFFFFFFFFFFFFFFFFFFFFFFFFFFFFFFFFFFFFFFF0
@M05620:45:000000000-G6HP7:1:1101:14231:11135 1:N:0:186
AGATTACTGCAACAGTTCCCCCTGGACCTGGAAAAGTTTCTTGCCTGGCTTCCAGAAGCTGAAACAACTGCCAATGTCCTACAGGATGCTACCCGTCAGGAAAGGCTCCTAGAAGACTCCCAGGGAGTAAAAGAGCTGATGCAACAATGGCAAGTAAGTCAGGCATTTCCGCTTTAGCACTCTTGTGGATCCAATTGAACAATTCTCAGCATTTGTACTTGTAACTGACAAGCCAGGGACAAAACAAAGAT
+
BABBBFFFBDBFGGBGGGGGGGGG4FHHHHHHHHHHGHHHHHHHHHHHHHH2GHBGHHHHHHHHHHHHHHHHEHHHHHHH5FGHFGHFGH5FGHGG1BEGHH3BGGHHGHHHHHGGHHHF/?BFECEEHFHHHGHHHHFHH1FGHHHHHBHHHGHHHHHHHHGHHHHHHHGGGGGHHHHHHHHHHHHGGHHHHFHHHHHHHHHHHHHHHHHHHCGHHFHHHHGHHHGHHHHHFGGAFGGGGGGFGGEGFFF
@M05620:45:000000000-G6HP7:1:1101:4357:11136 1:N:0:186
AAACCAAGCAGACACTCACCGCTCCCTCGCCACAGGCCAATAGTTTGTCCTCACTGAGTTGGCAACAAGTGGCTGCTGTGGCTGCCATTTTTCTGGTGATGGCCATCAGCTCCGACGAGGTCAGCTGGGGGGCTTTCTTTGTGTAAGCAACGAGAAACCTGAAAGAAGCATTTTTTAACTAAGTCCTGCTGAGTCATTCATGAGTTTTTAGCCGCCTTGCTTCTTCTCACAGACTCTCTACTCTCATGCCA
+
?AAABABFBFFFGGGGGGGGEEFGGGHHFGGEGFC2FGHHHG5GGHHHHHHHHHH5GGHHHFHBFHAHHDFFFHGGHHHHGGHGGHHHHHHHHHHHGHHHHHHHHHHHGHHHHGGGGFF/BFGFHHHGGGGGGGGGGGGGFGBFGGFFFFFFFFFFFFFFFFFFBFFFFFFFFFFFFFFFFFFFFFFFBFF/9FFFFBFFFBFFFFFFFFFFFFFFFFFFFFFFFFFFBFFFFFFFFFFBFFFFFFFBBF/
@M05620:45:000000000-G6HP7:1:1101:5126:11151 1:N:0:186
AGATTACTGCAACAGTTCCCCCTACACTCTTTCCCTACAAGCCAGGGACAAAACAAAGATCGGAAGAGCACACGTCTGAACTCCAGTCACGGACATTTATCTCGTATGCCGTCTTCTGCTTGAAAAAAAAAAAAAAAAAAAACAATATACAAAAATAACGATATGAGGAAAAAAAAATAATATAAATTACACTAATAAGAATAAATGAGAGAGAGCATTAATAAGTCACTAGACAACAGAAGACTAATGCA
+
BABBCFFFFFFFGGGGGGGGGGGGHHHHHHHHHHHHGHHHGHGHHHGGGGHHHHHHHHHHHHGGEEHHHHHHHGHHHGGHHHHHGHHHFHGGGGEHHHHHHHHHGFHHHHGGGHGHHHHHHHHHGHHGGGGG<>->--<-:-...00000000..9000....-009/9///.----.00000000:000090/00000000000000000.....0000000000000000000/.://000/0000000
@M05620:45:000000000-G6HP7:1:1101:28596:11163 1:N:0:186
AAACCAAGCAGACACTCACCAGAGACATGAGGTCAGCTAGATCGGAAGAGCACACGTCTGAACTCCAGTCACGGACATTTATCTCGTATGCCGTCTTCTGCTTGAAAAAAAAAAAAACTTACTAATTCCCTCTTCTCCCCTGCCCCTCCAGTCTACACACTCACCGCACCCTCCAAATCTGCACAGCTCCCTCCCACTCGCAACCCGCCCTTTCCCCCAGCCCCTTTCTATCAACATTCTTACTCCCCTTC
+
CCCCCABFCFFFGGGGGGGGGGHHHHHHHHHHGHHHHHHHHHHHGGGGHHHHHHHGHHHGHHHHHHHHHHHHGGGGGHHHHHGHHHFGHGHHGGGHGHHHHHHHHHHHEGEEB>>/</1111111?11111001=111<.<..0...../0000000/0</:/0..-;:-:.9./00000;C9BB/.00099/C./..;;--:@.:-----9;000/.-..9.9..00000000/0/0009099009:/;/
@M05620:45:000000000-G6HP7:1:1101:15264:11176 1:N:0:186
CATCCTGACCCTGAAGTACCCCGGCTTGATTTCTGACATTAGATCGGAAGAGCACACGTCTGAACTCCAGTCACGGACATTTATCTCGTATGCCGTCTTCTGCTTGAAAAAAAAAAAAAACTATTTACTTTTATTATATAGCTATTGTTTGTTATAGTAAATAAGTAGAATAGTATATAGTTGTTTATTTGTATCATAGTATGCAGTAACGATGCGTAATTGCAGATAGTTAGCTTGTTTACACAAGTTAT
+
CCCCCFFFFFFFGGGGGGGGGGGFGGGGHHHHHHHHHHHHHHGHHHG2FGHHHHHHHGHHHGHHHHHHHHHHHHGGGGGHHHHHHHHAFGHGHHGGGHGHHHGHHHHHFHH@EGG/></<?1?111111=111>111==111=10=000/<//0000000000;000000000;000000;000./0;000000000090000000;;09:....-...900////////://:9//;///////../://
@M05620:45:000000000-G6HP7:1:1101:15363:11193 1:N:0:186
CATCCTGACCCTGAAGTACCACGGCTTGATTTCTGACATTAATCGGAAGAGCACACGTCTGAACTCCAGTCACGGACATTTATCTCGTATGCCGTCTTCTGCTTGAAAAAAAAAAAAAAACCAAACAACATTGATAAACAAGCTCTCTTCACAAACAATATAATAAAAAATAATACAAAAAACTCTATTTAAGAGTCGAACTTGTCACCTGGACACTCGTCCAAGAAAACTACATTCTACACTCCGTTCTG
+
CCCDDFFFFFFFGGGGGGGGGGGGGGGGHHHHHHHHHHHHHHHHGGGAEHHHHHHHGHHHGHHHHHHHHHHHHGGGGGHHHHHHHHHGGHHHHGGGHGHHHHHHHHHHDGF/<BG/<//</.>...0...0110000000./.0000<00<000;...000:000<00:-:0;000000..-.0:00000000000:-.9..0:000000/./.0.0/.:...00.////00;0;00000:/0//.:0/.0
@M05620:45:000000000-G6HP7:1:1101:6356:11200 1:N:0:186
TACCTGTACTGGGGAAGCAATCGCCATTCCTACCCTAAAGATCGGAAGAGCACACGTCTGAACTCCAGTCACGGACATTTATCTCGTATGCCGTCTTCTGCTTGAAAAAAAAAAAAATTAAAGCGATTTTACTTGCACACCTCTTTCTCCCCATCTTCTTTCCTTACACCTATCCCCTCCCTACCCCTTTTTCCTCTTTTCTTCTTTCATGACCGCTCCCCTCGTATGCTTTCTCACAAGGTACATCTTAT
+
CCCCCFFFFFFFGGFGGGGGGGGGGGGHHHHHHHHHHHHHHHHHGGGGGHHHHHHGHHHGGHGHHHHHHHHHGGGGGHHHHHHHHHGGHHHHGGGHGHHHHHHHHEHHHGGGFB<>/01111=1/////111111111<>.001>00=00/.<//0=0000<0;00;;0//000/;C/.../0..9;E?000/00000;00;;F00900;0000--;-.../.9..//0;0B0;00000..90;0:00;00
@M05620:45:000000000-G6HP7:1:1101:5501:11203 1:N:0:186
AAACCAAGCAGACACTCACCGCTCCCTCGCCACAGGCCAATAGTTTGTCCTCACTGAGTTGGCAACAAGTGGCTGCTGTGGCTGCCATTTTTCTGGTGATGGCCATCAGCTCCGACGAGGTCAGCTGGGGGGCTTTCTTTGTGTAAGCAACGAGAAACCTGAAAGAAGCATTTTTTAACTAAGTCCTGCTGAGTCATTCATGAGTTTTTAGCCGCCTTGCTTCTTCTCACAGACTCTCTACTCTCATGCCA
+
AABCCCBFCFFFGGGGGGGGGGGGGGHHGGGGGHHHGGHHHGHHHHHHHHHHHHHHHHHHHHHHHHHHHGHHGHGGHHHHHHHGGHHHHHHHHHHHHHHHHHHHHHHHHHHHHGGGGGGGDGHHHHHHGGGGGGGGGGGGGGGGGGFFFFFFFFFFFFFFFFFFFFFFFFFFFFFFFFFFFFFFFFFFFFFFFFFFFFFFFFFFFFFFFFFFFFFFFFFFFFFFFFFFFFFFFFFFFFFFFFFFFFFFFFB
@M05620:45:000000000-G6HP7:1:1101:18597:11205 1:N:0:186
TACCTGTACTGGGGAAGCAATCGCCATTCCTACCCTAAAGATCGGAAGAGCACACGTCTGAACTCCAGTCACGGACATTTATCTCGTATGCCGTCTTCTGCTTGAAAAAAAAAAAAAAAAGCAAATAATTTTCTATAAGATTTTTTTCTAATAAGACAAAGATACAACAACTCAAGCACGAAAAACTCTATAGCAGTGCTTCACAATTATTCCACATTGACGTGGATCACCTATCTATGGTGCTACTTCTC
+
CCCCDFFFFFFFGGGGGGGGGGGGGGGHHHHHHHHHGHHHHHHHGGGGHHHHHHHGHHHGHGHHHHHHHHHHGGGGGHHHHHHHHHFFHHHHGFGHGHHHHHHHHHHGGGGGGDB/<>/-.0<011<11<110=0000000000<--/0000000:0///:/0000<0...000000//-9..-<.0000000000000000<000:000000<0000000.<...00.//0000000000<00000:0:0
@M05620:45:000000000-G6HP7:1:1101:6701:11207 1:N:0:186
CATCCTGACCCTGAAGTACCCCATTGAGCATGGCATCGTCACCAACTGGGACGACATGGAGAAGATCTGGCACCACACCTTCTACAACGAGCTGCGCGTGGCCCCGGAGGAGCACCCAGTGCTGCTGACCGAGGCCCCCCTGAACCCCAAGGCCAACAGAGAGAAGATGACTCAGGTGAGGCTCGGCCGACGCCCGTGCTCCTCCCGTCCTTTCCCCAGTCATTTTCTGCCCGGCTTGATTTCTGACATTA
+
DDDCDFFFFFFFGGGGGGGGGGGHHHHHHHHHHHHHHGHHHGHHHGHHHHHHGGGGGHHHHHHHHHHHHH3GHGHHHGGHHHHHHHHHGGGGGHHGGGGGGGHHGGGGGGGGHHHHGGHHHHHHHHHHHHGGGGGGGGGGGGHHHHGGGGHGHHGGGGGGGGGGGGGGGGGGGGGGHGGGGGGGFFFFFFFFFFFFFFFFFFFFFFFFFFFFFFFFFFFFFFFFFFHFFFFFFFFFFFFFFFFFFFFFFF0
@M05620:45:000000000-G6HP7:1:1101:10538:11223 1:N:0:186
CATCCTGACCCTGAAGTACCCCATTGAGCATGGCATCGTCACCAACTGGGACGACATGGAGAAGATCTGGCACCACACCTTCTACAACGAGCTGCGCGTGGCCCCGGAGGAGCACCCAGTGCTGCTGACCGAGGCCCCCCTGAACCCCAAGGCCAACAGAGAGAAGATGACTCAGGTGAGGCTCGGCCGACGCCCGTGCTCCTCCCGTCCTTTCCCCAGTCATTTTCTGCCCGGCTTGATTTCTGACATTT
+
BCCCCFFFFFFFGGGGGGGGGGGHHHHGHHHHHHHHHGHHHGHHHGHHHHHHGGGGGHHHHHHHHHHHHGHHHGHHHGGHHHHHHHHHGGGGGHHGGGGGGGHHGGGGGGGGHHHHGGGHHHHHGHHGGHGGGGGGGGGGGGHHHHGGGDHEHGGGGFGGFFGEGFFFGGGGGGGGFFGGGGGGFFFF;:=F=FFA@DDFFFFFFFF9DDAFFFFFF/A/F/BFBFFFFEBEAAFAAD?BFF//9/;/;F/
@M05620:45:000000000-G6HP7:1:1101:19459:11232 1:N:0:186
AAACCAAGCAGACACTCACCGCTCCCTCGCCACAGGCCAATAGTTTGTCCTCACTGAGTTGGCAACAAGTGGCTGCTGTGGCTGCCATTTTTCTGGTGATGGCCATCAGCTCCGAGGTCAGCTGGGGGGCTTTCTTTGTGTAAGCAACGAGAAACCTGAAAGAAGCATTTTTTAACTAAGTCCTGCTGAGTCATTCATGAGTTTTTAGCCGCCTTGCTTCTTCTCACAGACTCTCTACTCTCATGCCAGAA
+
CDDDDDCFCFFFGGGGGGGGGGGGGGHHGGGGGHHGGGHHHHHHHHHHHHHHHHHHHHHHHGHHHHHHHHHHGHGGHHHHHHHGGHHHHHHHHHHHHHHHHHHHHHHHHHHHHGGGGGHHHHHHHGGGGGGGGGGGGGGGGFGGGGGGGGFFFFFFFFFFFFFFFFFFFFFFFFFFFFFFFFFFFFFFFFFFFFFFFFFFFFFFHFFFFFFFFFFFFFFFFFFFFFFFFFFFFFFFFFFFFFFF;FFFFFF
@M05620:45:000000000-G6HP7:1:1101:26760:11241 1:N:0:186
CATCCTGACCCTGAAGTACCCCGGCTTGATTTCTGACATTAGATCGGAAGAGCACACGTCTGAACTCCAGTCACGGACATTTATCTCGTATGCCGTCTTCTGCTTGAAAAAAAAAAAAAAACAAATAATGAAAGAATATAGAAAAAACTCGAGAATAGGACAATATATAAGTTAAATGAGAACAACTAGATTGACAAATTGAAAGTAGTATTAGTAATTATAAGTCATAAAGTCCTGCTTCGTTAATTGTA
+
CCCCCFFFFFFFGGGGGGGGGGGGGGGGHHHHHFFFGHHHHHHHHHGGGGHHHHHHHGHHHGHGHHHHHHHHHHGFGGGHHHHHHHHHGGHHHHGGGHGHHHHHHHHHFHHGGGGB>>//-...0<11111111/.<0000000/.-.00..;..0000:0/9000;00000000;0000000//.00000;0000090000900000000:00000000000000000000009000000-//9.00090
@M05620:45:000000000-G6HP7:1:1101:28152:11292 1:N:0:186
ATCTCTATCTCCTAAAAACCTGTTTAGATTTGGCGATAGACCTTCAGGTTTTTCATCATTTTCTGCATGAATTATACATTGACCACGTTCCAGCGTGGTCAGTTTGCAGCATTCTGTTATTTTGTTTGACAGAGTGTCTTGTTGAGAACATATGTAGGACATGATTTTTTCCTGCAACAGGGAAAATAAAGTATAAGTTTTAAAGATTTATTCTTTAATAAAGGATCTCAAAGCCAGCTTTAGAAAAAGGA
+
>1AA>FDDFFDFGFGGF1EAF1D1DED1AAA1A1A0EEEFGAGGGGGDFGFGFF2DD2D22DAAFG21BFFGAGF2FEGDE1FE1A>FEGHFHBEEEEHDHHHH2EFGHFC1FF@BB@GGDGD>0BFE>1BFGCG1GF2G<>BG2FHGG0BBDFDGGF1FGGCDGGHHFGFFHGF0?FGHE/F0/0?F1=GFGFGHHF<D<1<<<1FDHFHHHHHHH0=<=00<C<:C:0C0;/./:CHFC000<GFAA./
@M05620:45:000000000-G6HP7:1:1101:28137:11304 1:N:0:186
ATCTCTATCTCCTAAAAACCTGTTTAGATTTGGAGATAGACCTTCAGGTTTTTCATCATTTTCTGCATGAATTATACATTGACCACGTTCCAGCGTGGTCAGTTTGCAGCATTCTGTTATTTTGTTTGACAGAGTGTCTTGTTGAGAACATATGTAGGACATGATTTTTTCCTGCAACAGGGAAAATAAAGTATAAGTTTTAAAGATTTATTCTTTAATAAAGGATCTCAAAGCCAGCTTTAGAAAAAGGA
+
CDDDDFFFFFFFGGGGGGGGGGHHHHHHHHHHHHHHHHHHHHHHHHHHHHHGGHHHHHHHHIIHIHHHHHHHHHHHHHHHHHHHHHGHHHHHHHGGGGHHHHHHHHHHHHHHHHHHHHHHHHHHHHHHHHHHHHHHHHHHHHHHHHHHHHHHHHHHHHHHHHHHHHHHHGHHHHHHHHHHHGGHHHHHGHHHHHHHHHHHHHHHHHHHHHHHHHHHHHHHHGHHHHHHHHHHHHHHHGHHHHGFGHHHGGH
@M05620:45:000000000-G6HP7:1:1101:28152:11319 1:N:0:186
ATCTCTATCTCCTAAAAACCTGTTTAGATTTGGAGATAGACCTTCAGGTTTTTCATCATTTTCTGCATGAATTATACATTGACCACGTTCCAGCGTGGTCAGTTTGCAGCATTCTGTTATTTTGTTTGACAGAGTGTCTTGTTGAGAACATATGTAGGACATGATTTTTTCCTGCAACAGGGAAAATAAAGTATAAGTTTTAAAGATTTATTCTTTAATAAAGGATCTCAAAGCCAGCTTTAGAAAAAGGA
+
BBBBBFFFFFFFG4AAFGEGGGHHH5FHHHHGG4FGHHHBGHHHHHHFHHHGGHHHHHHHHHHHHHHHH3GHHHHHHHHHHHFHHHGHHHHHHHGGGGHHHGHHHHHHHHHGHHHHHHFHHHHHHHHHHGGHFGFHHHHHHHHHEG/DGGHDHHHGHH?GHFG1GHHHHGHHHHH0FGEGHGG0FFF<FGGHHHHGGFGHHGGFFHHHHHHHHHHHF<D<GGFGHHHHHHGHGHGHHGHHHHH00;GHADC
@M05620:45:000000000-G6HP7:1:1101:20032:11319 1:N:0:186
CATCCTGACCCTGAAGTACCCCATTGAGCATGGCATCGTCACCAACTGGGACGACATGGAGAAGATCTGGCACCACACCTTCTACAACGAGCTGCGCGTGGCCCCGGAGGAGCACCCAGTGCTGCTGACCGAGGCCCCCCTGAACCCCAAGGCCAACAGAGAGAAGATGACTCAGGTGAGGCTCGGCCGACGCCCGTGCTCCTCCCGTCCTTTCCCCAGTCATTTTCTGCCCGGCTTGATTTCTGACATTT
+
CCCCCFFFFFFFGGGGGGGGGGGHHHHHHHHHHHHHHGHHGGHHHGHHHHHHGGGGGHHHHHHGHHHHHHHGHGHHHGGHHHHHHHHHGGGGGHHGGGGGGGHHGGGGGGGGHHHHGGHHHHHHHHHHHHGGGGGGGGGGGGHHHHGGGGHGHHGGGGGGGGGGGGGGGGGGGGGGGGGGGGGGFFFFFFFFFFFF-ADFFFFFFFF:ADDFFFFFFFFFFFFFFFFFFFFFDFBFFAAFFFFFFBFFBF0
@M05620:45:000000000-G6HP7:1:1101:4867:11320 1:N:0:186
AGATTACTGCAACAGTTCCCCCTGGACCTGGAAAAGTTTCTTGCCTGGCTTACAGAAGCTGAAACAACTGCCAATGTCCTACAGGATGCTACCCGTAAGGAAAGGCTCCTAGAAGACTCCAAGGGAGTAAAAGAGCTGATGAAACAATGGCAAGTAAGTCAGGCATTTCCGCTTTAGCACTCTTGTGGATCCAATTGAACAATTCTCAGCATTTGTACTTGTAACTGACAAGCCAGGGACAAAACAAAGAT
+
A?ABBFFFDFFFGGFGGGGGGGGG4GHHHGCHHHHHHHHHHHHHHHHHGHHGHGGGHHHHHHHHHHHHHHHHHGHHHHHHHHHH3FHHHHHHHHGGGGHHHH3GHGHHGHHHHHHHHHHHHGHGGGGGHHHHHGHHHHHHHFHHHHHHHHHGHGHHHHHHHHHHHHHHHHGGGGGHHHHHHHHHHHHGHHHHHFHHHHFFGHHHHHHHFHGHHCHHHFGHGFHHHHHEGHHHFGGGGGGGFFFFGGGGGGG
@M05620:45:000000000-G6HP7:1:1101:11107:11347 1:N:0:186
AAACCAAGCAGACACTCACCGCTCCTCGCCACAGGCCAATAGTTTGTCCTCACTGAGTTGGCAACAAGTGGCTGCTGTGGCTGCCATTTTTCTGGTGATGGCCATCAGCTCCGACGAGGTCAGCTGGGGGGCTTTCTTTGTGTAAGCAACGAGAAACCTGAAAGAAGCATTTTTTAACTAAGTCCTGCTGAGTCATTCATGAGTTTTTAGCCGCCTTGCTTCTTCTCACAGACTCTCTACTCTCATGCCAG
+
CCCCCCCFCFFFGGGGGGGGGGGGGHHGGGGGGHHGGHHHHHHHHHHHHHHHHHEBGFGHHHHHHHHHHHHGHFGFHHHHHHGGHHHHHHHHHHHHHHHHHHHHHHHHHHHHGGGGGGGFHCHGHHHGGGGGGGGGGGGGGGGGGGGGFFFFFFFFFFFFFFFFFFFFFFFFFFFFFFFFFFFFFFFFFFFFFFFFFFFFFFFFFFFFFFFFFFFFFFFFFFFFFFFFFFFFFFFFFFFFFFFFFFBFFF;
@M05620:45:000000000-G6HP7:1:1101:12282:11351 1:N:0:186
CATCCTGACCCTGAAGTACCCCGGCTTGATTTCTGACATTAGATCGGAAGAGCACACGTCTGAACTCCAGTCACGGACATTTATCTCGTATGCCGTCTTCTGCTTGAAAAAAAAAAAAGTGCTGCTGACCGAGGCCCCCCTGAACCCCAAGGCCAACAGAGAGAAGATGACTCAGGTGAGGCTCGGCCGACGCCCGGGCTCCTCCCGTCCTTTCCCCCGTCATTTTCTGCCCGGCTTGATTTCTGACATTA
+
BBBBBFFFFFFFGGGGGGGGGGGCFFGGFHHHGHHFHFHFHFHHHHG?CEHHHHHHGGHHHGHFHHHFHHGGHHE>EFEHHGFFHFGFFGHFFGEEGHGFHHHGFHFHEFHEEG?//>/?1<@?F1<?G0<@C-AEGGGGGEF0CGF.:C.CGGF.EE/FBFFEGGEB0;B;CFEBFFGFFF9ADFFD=-@FFBAB----;EFFFEA;A..9FFFFF.-.9.A//;/;B/9A?@--;DFFBFB////;///
@M05620:45:000000000-G6HP7:1:1101:13452:11394 1:N:0:186
AAACCAAGCAGACACTCACCGCTCCCTCGCCACAGGCCAATAGTTTGTCCTCACTGAGTTGGCAACAAGTGGCTGCTGTGGCTGCCATTTTTCTGGTGATGGCCATCAGCTCCGAGGTCAGCTGGGGGGCTTTCTTTGTGTAAGCAACGAGAAACCTGAAAGAAGCATTTTTTAACTAAGTCCTGCTGAGTCATTCATGGGTTTTTAGCCGCCTTGCTTCTTCTCACAGACTCTCTACTCTCATGCCAGAA
+
CCCDCDCFCFFFGGGGGGGGGGGGGGHHGGGGGHHHGGHHHHHHHHHHHHHHHHHHHHHHHHHHHHHHHHHHGHGGHHHHHHHGGHHHHHHHHGHHHHHHHHHHHHHHHHHHHGGGGGHHHHHHHDGGGGGGGGGGGGGGGGGGGGGGGEFFFFFFFFFFFFFFFFFFFFFFFFFFFBFFFFFFFFFFFFFFFHHFFFFFFBEFFFFFFFDFFFFFFHHFFFFFFFFFFFFFFFFFFFFFFFFFFFFFFFF
@M05620:45:000000000-G6HP7:1:1101:7906:11431 1:N:0:186
AAACCAAGCAGACACTCACCGCTCCCTCGCCACAGGCCAATAGTTTGTCCTCACTGAGTTGGCAACAAGTGGCTGCTGTGGCTGCCATTTTTCTGGTGATGGCCATCAGCTCCGACGAGGTCAGCTGGGGGGCTTTCTTTGTGTAAGCAACGAGAAACCTGAAAGAAGCATTTTTTAACTAAGTCCTGCTGAGTCATTCATGAGTTTTTAGCCGCCTTGCTTCTTCTCACAGACTCTCTACTCTCATGCCA
+
AAABBBBFBFFFGGGGGGGGEGGGGGHHCGGGGHHHGGHFHFHHHHHHHHHHHHHHHHHHHHHHHHHFHHHHGHGGHHHHHHHGFHFHHHHHHHHHHHHHBHHHHHHHHHHHHGGGGGGG?GFHHHHHGGGGGGGGGGGGGGGGGGFFFFFFFFFFFFFFFFFFFFFFFFFFFFFFFFFFFFFFFFFFFFFFFFFFFFFFFFFFFFFFFFEFFFFFFFFFFFFFFFFFFFFFFFFFFFFFFFFFFFFFFF/
@M05620:45:000000000-G6HP7:1:1101:10832:11446 1:N:0:186
AGATTACTGCAACAGTTCCCCCTGGACCTGGAAAAGTTTCTTGCCTGGCTTACAGAAGCTGAAACAACTGCCAATGTCCTACAGGATGCTACCCGTAAGGAAAGGCTCCTAGAAGACTCCAAGGGAGTAAAAGAGCTGATGAAACAATGGCAAGTAAGTCAGGCATTTCCGCTTTAGCACTCTTGTGGATCCAATTGAACAATTCTCAGCATTTGTACTTGTAACTGACAAGCCAGGGACAAAACAAAGAT
+
AABBCFFFBB4BFFBBBBBGGGGGHHHHGBEBGGHHGHHHHHHHHHHHHHHHHHBDFGHHHHHHHHHHHHHHHHHBDDFGGGHHHGHGHHHHHHGGGGFFGGHFHHHHGHHHHHHGHHHHFGHGEEGFHFHHHGHHHHFHHHHHHHHHGFGGHGHHHHHHHHHHHHHHHHGGGGGHHHHHHHHHHHHGHHHHHHHHHFGFD=GHGHGHHHHHHGCGGFHHHFHGHHHFHHHHGGFGGGGGGGGGGGGGGGF
@M05620:45:000000000-G6HP7:1:1101:12460:11446 1:N:0:186
AGATTACTGCAACAGTTCCCCCTGGACCTGGAAAAGTTTCTTGCCTGGCTTACAGAAGCTGAAACAACTGCCAATGTCCTACAGGATGCTACCCGTAAGGAAAGGCTCCTAGAAGACTCCAAGGGAGTAAAAGAGCTGATGAAACAATGGCAAGTAAGTCAGGCATTTCCGCTTTAGCACTCTTGTGGATCCAATTGAACAATTCTCAGCATTTGTACTTGTAACTGACAAGCCAGGGACAAAACAAAGAT
+
AAABCFFFBBBBFFBBBBFGGGGGHHHHHHHHHHHHHHHHHHHHHHHHHHHHHHHHHHHHHHHHHHHHHHHHHHHFDFGHHHHHHHHHHHHHHHGGGGGGHHHHHHHHGHHHHHHHHHHHHFHGEEFEHDGHHGHHHHGHHHHHHHHHHHHHHGFHHHHHHHHHHHHHHHGGGGGHHHHHHHHHHHHGGHHHHHHHHHGGHHHHHHHFHHGHHGHHHHHHHGHHHHHHHHHHGGFGGGGGGGGGGGGGGGF
@M05620:45:000000000-G6HP7:1:1101:7909:11448 1:N:0:186
AAACCAAGCAGACACTCACCGCTCCCTCGCCACAGGCCAATAGTTTGTCCTCACTGAGTTGGCAACAAGTGGCTGCTGTGGCTGCCATTTTTCTGGTGATGGCCATCAGCTCCGACGAGGTCAGCTGGGGGGCTTTCTTTGTGTAAGCAACGAGAAACCTGAAAGAAGCATTTTTTAACTAAGTCCTGCTGAGTCATTCATGAGTTTTTAGCCGCCTTGCTTCTTCTCACAGACTCTCTACTCTCATGCCA
+
CCCCCCCFCFFFGGGGGGGGGGGGGGHHGGGGGHHHGGHHHGHHHHHHHHHHHHHHHHHHHHHHHHHHHHHHGHGGHHHHHHHGGHHHHHHHHHHHHHHHHHHHHHHHHHHHHGGGGGGGGHHHHHHHGGGGGGGGGGGGGGGGGGFFFFFFFFFFFFFFFFFFFFFFFFFFFFFFFFFFFFFFFFFFFFFFFFFFFFFFFFFFFFFFFFFFFFFFFFFFFFFFFFFFFFFFFFFFFFFFFFFFFFFFFFB
@M05620:45:000000000-G6HP7:1:1101:23854:11486 1:N:0:186
AAACCAAGCAGACACTCACCGCTCCCTCGCCACAGGCCAATAGTTTGTCCTCACTGAGTTGGCAACAAGTGGCTGCTGTGGCTGCCATTTTTCTGGTGATGGCCATCAGCTCCGACGAGGTCAGCTGGGGGGCTTTCTTTGTGTAAGCAACGAGAAACCTGAAAGAAGCATTTTTTAACTAAGTCCTGCTGAGTCATTCATGAGTTTTTAGCCGCCTTGCTTCTTCTCACAGACTCTCTACTCTCATGCCA
+
CCCCCCCFBFFFGGGGGGGGGGGGGGHHGGGGGHHHGGHHHHHHHHHHHHHHHHHHHHHHHHHHHHHHHHHHGHGGHGHHHHHGGHHHHHHHHHHHHHHHHHHHHHHHHHHHHGGGGGGGGHFHHHHHGGGGGGGGGGGGGGGGGGFFFFFFFFFFFFFFFFFFFFFFFFFFFFFFFFFFFFFFFFFFFFFFFBFFFFFFFFFFFFFFFFFFFFFFFFFFFFFFFFFFFFFFFFFFFFFFFFFFFFFFFF9
@M05620:45:000000000-G6HP7:1:1101:8568:11498 1:N:0:186
CATCCTGACCCTGAAGTACCCCGGCTTGATTTCTGACATTAGATCGGAAGAGCACACGTCTGAACTCCAGTCACGGACATTTATCTCGTATGCCGTCTTCTGCTTGAAAAAAAAAAAAAAAAAAAAACCGTTTAATCATTAACCTCCCCTCTTTCTTCTCTTCTTTCTTCCAACTCCCATCCCCCTCCTACATCCTTTATCCCTCCTACTTCATTCCGCCCTACCCTCCTCTCCCTCTATACACCCCTTCC
+
CCCDDFFFFFFFGGGGGGGGGGGGGGGGHHHHHHHHHHHHHHGHHHGGGGHHHHHHHGHHHGHHHHHHHHHHHHGGGGGHHHHHHHHHGGHHHHGGGHGHHHGHHHHHHHGGGGGD</</-------:.-../.00000000000/.;./9/00:00;0;00;000000;C000/;;./0:....9;./000;:B00:00:;00/.:0;0000:;00/;.;-/..;0:.//0;///::000;:0:9@..::
@M05620:45:000000000-G6HP7:1:1101:17334:11548 1:N:0:186
AAACCAAGCAGACACTCACCGCTCCCTCGCCACAGGCCAATAGTTTGTCCTCACTGAGTTGGCAACAAGTGGCTGCTGTGGCTGCCATTTTTCTGGTGATGGCCATCAGCTCCGACGAGGTCAGCTGGGGGGCTTTCTTTGTGTAAGCAACGAGAAACCTGAAAGAAGCATTTTTTAACTAAGTCCTGCTGAGTCATTCATGAGTTTTTAGCCGCCTTGCTTCTTCTCACAGACTCTCTACTCTCATGCCA
+
BBBBBBBFBFFFGGGGGGGGGGGGGGHHGGGGGHHHGGHGHHHHHHHHGHHHHHHHHHHHHHHHHHHHHHHHGHGGHHHHHHHGGHHHHHHHHHHHHHHHHHHHHHHHHHHHHGGGGFGGGHHHHHHHGGGGGGGGGGGGGGGGGGFFFFFFFFFFFFFFFFFFFFFFFFFFFFFFFFFFFFFFFFFFFFFFFFFFFFFFFFFFFFFFFFFFFFFFFFFFFFFFFFFFFFFFEFFFFFFFFFFFFFFBFF/
@M05620:45:000000000-G6HP7:1:1101:21962:11607 1:N:0:186
AGATTACTGCAACAGTTCCCCCTGGACCTGGAAAAGTTTCTTGCCTGGCTTACAGAAGCTGAAACAACTGCCAATGTCCTACAGGATGCTACCCGTAAGGAAAGGCTCCTAGAAGACTCCAAGGGAGTAAAAGAGCTGATGAAACAATGGCAAGTAAGTCAGGCATTTCTGCTTTAGCACTCTTGTGGATCCAATTGAACAATTCTCAGCATTTGTACTTGTAACTGACAAGCCAGGGACAAAACAAAGAT
+
AAABCFFFDDFFGGGGGGGGGGGGHHHHHHGHHHHHHHHHHHHHHHHHHHHHHHHHHHHHHHHHHHHHHHHHHHHHHHHHHHHHHCGHHHGHHHGGGGHHHHHGHHHHGHHHHHHHHHHHHHHGGHGGHGHHHGHHHHGHHHHHHHHHHGHHHGHHHHHHHHGHHHHHHHHHHHHHHHHHHHHHHGHGGHHHHHHHHGGGGHHHHHHHHHHHHHGGHFHHHGHHHHHHHHGHGGFHHGGGEFGGGGGGGGG
@M05620:45:000000000-G6HP7:1:1101:25888:11621 1:N:0:186
AAACCAAGCAGACACTCACCGCTCCCTCGCCACAGGCCAATAGTTTGTCCTCACTGAGTTGGCAACAAGTGGCTGCTGTGGCTGCCATTTTTCTGGTGATGGCCATCAGCTCCGACGAGGTCAGCTGGGGGGCTTTCTTTGTGTAAGCAACGAGAAACCTGAAAGAAGCATTTTTTAACTAAGTCCTGCTGAGTCATTCATGAGTTTTTAGCCGCCTTGCTTCTTCTCACAGACTCTCTACTCTCATGCCA
+
AAAABBBFB4CFGFGGGGGGGGGGGGHHGGGGGGHHGGHHHGHHHHHHHHHHHHHHHHDGHGHGHHGHHFHHGHGGHHHHHHHGGHHHHHHHHHHHHHGHHHHHHHHGGGGHHEGEGGDGCGFGHGHHGGGGGGGGGGGGGFGGGGFFFFFFFFFFFFFFFFFFFFFFFFFFFFFFFFFFFFFBFFFFFFFFF9FFFFFFFFFFFFFFFFFFFFFFFFFFFFFFFFFFFFFFFFFFFFFFFFFFFFFFFFF
@M05620:45:000000000-G6HP7:1:1101:25908:11631 1:N:0:186
AAACCAAGCAGACACTCACCGCTCCCTCGCCACAGGCCAATAGTTTGTCCTCACTGAGTTGGCAACAAGTGGCTGCTGTGGCTGCCATTTTTCTGGTGATGGCCATCAGCTCCGACGAGGTCAGCTGGGGGGCTTTCTTTGTGTAAGCAACGAGAAACCTGAAAGAAGCATTTTTTAACTAAGTCCTGCTGAGTCATTCATGAGTTTTTAGCCGCCTTGCTTCTTCTCACAGACTCTCTACTCTCATGCCA
+
CCCCCCCFCFFFGGGGGGGGGGGGGGHHGGGGGHHHGGHHHHHHHHHHHHHHHHHHHHHHHHHHHHHHHHHHGHGGHHHGHHHGGHHHHHHHHHHHHHHHHHHHHHHHHHHHHGGGGGGGGHHHHHHHGGGGGGGGGGGGGGGGGGFFFFFFFFFFFFFFFFFFFFFFFFFFFFFFFFFFFFFFFFFFFFFFFFFFFFFFFFFFFFFFFFFFFFFFFFFFFFFFFFFFFFFFFFFFFFFFFFFFFFFFFFF
@M05620:45:000000000-G6HP7:1:1101:16454:11636 1:N:0:186
AGATTACTGCAACAGTTCCCCCTGGACCTGGAAAAGTTTCTTGCCTGGCTTACAGAAGCTGAAACAACTGCCAATGTCCTACAGGATGCTACCCGTAAGGAAAGGCTCCTAGAAGACTCCAAGGGAGTAAAAGAGCTGATGAAACAATGGCAAGTAAGTCAGGCATTTCCGCTTTAGCACTCTTGTGGATCCAATTGAACAATTCTCAGCATTTGTACTTGTAACTGACAAGCCAGGGACAAAACAAAGAT
+
BBBBCFFFFFFFGGGFGGGGGGGGHHHHHHHHHHHHGHHHHHHHHHHHHHHHHHHHHHHHHHHHHHHHHHHHHHHHHHHHHHHHHHHHHHHHHHGG@GHHHHHHHHHHGHHHHHHHHHHHHHHGGHGGHHHHHGHHHHGHHHHHHHHHHHHHHGHHHHHHHHHHHHHHHHGGGGGHHHHHHHHHHHHGHHHHHHHHHHHGFCHHHHHHHHHHHHHHHHHGHHHHHHHHHHHHHGGGGGGGGFFGGGGGGGF
@M05620:45:000000000-G6HP7:1:1101:11607:11643 1:N:0:186
CATCCTGACCCTGAAGTACCCCGGCTTGATTTCTGACATTAGATCGGAAGAGCACACGTCTGAACTCCAGTCACGGACATTTATCTCGTATGCCGTCTTCTGCTTGAAAAAAAAAAAAAAAAAAGATTAAATGTCAGAATGTAACTCTAGTATGCTTTTAAGATATGAATTAAAGTTTCATAGGCACATAGTTTAAGGTGAAATGCGTAGCTCGAACAGACACGCACAATAAGTACGGATGGTAGAGATTT
+
BCCDDFFFFFFFGGGGGGGGGGGGGGGGHHHHHHHHHHHHHHHHHHGGGGHHHHHGHGHHHGHGHHHHHHHHHHGEEFGHHHHHFHHHGGHHHHGGGHGHHHHHHHGGHHHGGGGD><//<---..0000=000=00000000;000:0000000000:000:0000:000000000000:00000./000;:00;0000000000.;.-.00.-/.-//.//.----/0000000.;9.-.000000000
@M05620:45:000000000-G6HP7:1:1101:26820:11649 1:N:0:186
CATCCTGACCCTGAAGTACCCCGGCTTGATTTCTGACATTAGATCGGAAGAGCACACGTCTGAACTCCAGTCACGGACATTTATCTCGTATGCCGTCTTCTGCTTGAAAAAAAAAAAAAAACATAATAACAATCACTTTTACCCCAATGTCACTAACTTCATAACTCTCCTATTTCTTTCTTTTGTTGATCCACTTTACCCCATCTCCTTCTTTTTAAGTTTCACATGCCATCCCTATACCCTACCATTCT
+
CCCCBFFFFFFFGGGGGGGGGGGGGGGGHHHHHGGGHHHHHHGHHHGGGGHHHHHHHGGHHGHHHHHHHHHHFHGEGGGHHHHHGHHHGGHHHHGGGHGHHHHHHHHHGHHEEDG>></>-<.11111>1111>0<0<00000/...</000000:;000:C00/000:/000;00000900000/9.0000;:00000:/:.;:0000/9/:;9/;;/;//////////;//..//9//;///;.////:
@M05620:45:000000000-G6HP7:1:1101:16446:11654 1:N:0:186
AGATTACTGCAACAGTTCCCCCTGGACCTGGAAAAGTTTCTTGCCTGGCTTACAGAAGCTGAAACAACTGCCAATGTCCTACAGGATGCTACCCGTAAGGAAAGGCTCCTAGAAGACTCCAAGGGAGTAAAAGAGCTGATGAAACAATGGCAAGTAAGTCAGGCATTTCCGCTTTAGCACTCTTGTGGATCCAATTGAACAATTCTCAGCATTTGTACTTGTAACTGACAAGCCAGGGACAAAACAAAGAT
+
ABBBBFFFFFFFGGGGGGGGGGGGHFHHHGGCFHFHHHHHHHHHHHHGHHHFHHGHGHHHHFHHHHHHHGHHEHHFHHHHHHHGHHHHHHHHHHGG/?GHFFHHHHHHGHGHFHHGHHHHHHHGGHGGGHHGHEHHHHGHHHHGHG/FGHHHHGHEHHHHHHGHAGHHHHGGGGGF1GFHHHHHH>GCFGHHHBFHHFHGH/DHHHHHHHHHHGHH0;CGFCGBGFHBGHBGEEFG..9;E.CAFF.;CBF
@M05620:45:000000000-G6HP7:1:1101:17629:11655 1:N:0:186
AAACCAAGCAGACACTCACCGCTCCCTCGCCACAGGCCAATAGTTTGTCCTCACTGAGTTGGCAACAAGTGGCTGCTGTGGCTGCCATTTTTCTGGTGATGGCCATCAGCTCCGACGAGGTCAGCTGGGGGGCTTTCTTTGTGTAAGCAACGAGAAACCTGAAAGAAGCATTTTTTAACTAAGTCCTGCTGAGTCATTCATGAGTTTTTAGCCGCCTTGCTTCTTCTCACAGACTCTCTACTCTCATGCCA
+
CCCCCCCFCFFFGGGGGGGGGGGGGGHHGGGGGHHHGGHHHHHHHHHHHHHHHHHHHHHHHHHHHHHHHHHHGHGGHHHHHHHGGHHHHHHHHHHHHHHHHHHHHHHHHHHHHGGGGGGGGHHHHHHHGGGGGGGGGGGGGGGGGGFFFFFFFFFFFFFFFFFFFFFFFFFFFFFFFFFFFFFFFFFFFFFFFFFFFFFFFFFFFFFFFFFFFFFFFFFFFFFFFFFFFFFFFFFFFFFFFFFFFFFFFFB
@M05620:45:000000000-G6HP7:1:1101:18448:11663 1:N:0:186
CATCCTGACCCTGAAGTACCCCGGCTTGATTTCTGACATTAGATCGGAAGAGCACACGTCTGAACTCCAGTCACGGACATTTATCTCGTATGCCGTCTTCTGCTTGAAAAAAAAAAAAAAAACAATAATATTCTTTCATTTAATCCTTCCCTCTCACCATTCCCTCCTCCATTTTACCAACCTGCCTTCTTCTTCCTTCCATCTTTTTTCCCAATGTTTGTCATCTCCGCCTCCTATCTCCACTCCTTACC
+
CDDDDFFFFFFFGGGGGGGGGGGGGGGGHHHHHHHHHHHHHHGHHHGGGGHHHHHGHGHHHGHHHHHHHHHHHHGGGGGHHHHHHHHHGGHHHHGGGHGHHHHHHHHHHHHGGGGG>>//--..>111000000<00000000000000//0//:0;C0000000/.//:/0:;C00000../...0000:000;0000/00000000-/0:0//0::0/;0000000....../00:00:0/0:/;000:
@M05620:45:000000000-G6HP7:1:1101:16037:11668 1:N:0:186
CATCCTGACCCTGAAGTACCCCGGCTTGATTTCTGACATTAGATCGGAAGAGCACACGTCTGAACTCCAGTCACGGACATTTATCTCGTATGCCGTCTTCTGCTTGAAAAAAAAAAAAAACTAAACAATTTTTCTAAATAATCCTCGACAATGTAGTAATCTATCAGAAGATAGAGAATAAACAAAATTGTTCGAGTCTATGGATCTCCACACGTAGTCGCTGCAGAGTCGATAGTATCAGCGTACTCATC
+
CCDDDFFFFFFFGGGGGGGGGGGGGGGGHHHHHHGHHHHHHHGHHHG2FEHHHHHHHGHHHGHHHHHHHHHHHFEEGGGHHHHHGHHHGGHHHHGGGHGHHHGHHHHGGHHCFGG<<////1=1111.11=11011111<000000..-.-0000000:0000000000000000:00000000.:.090000../0/000000090000/9.-./.:0.-.../00.00;....0000900...-.0000
@M05620:45:000000000-G6HP7:1:1101:13018:11698 1:N:0:186
CATCCTGACCCTGAAGTACCCCGGCTTGATTTCTGACATTAGATCGAAGAGCACACGTCTGAACTCCAGTCACGGACATTTATCTCGTATGCCGTCTTCTGCTTGAAAAAAAAAAAAAAAAAAACAATTACATAGAATAATAATTACTTTATGTGTTACACGATTGTAGTATAAAACCGATTGCGAACGCTACAGCAGATACTTCTACACAGGAGACCATCCTCGATTCTCCATACCTGGACATCTCCTTC
+
CCDDDFFFFFFFGGGGGGGGGGGGGGGGHHHHHHHHHHHHHHGHHHGGGGHHHHHHGHHHGHHHHHHHHHHHHGGGGGHHHHHGHHHGGHHHHGGGHGHHHHHHHHHGHHGGGGG><<//--<-...00=;00000000;000000000000000;/000:.-...000000000;0.9--..0.----..;-000/./:000000000/0.....:./00.00../00:00000//:0./.:00000000
@M05620:45:000000000-G6HP7:1:1101:27141:11700 1:N:0:186
CATCCTGACCCTGAAGTACCCCATTGAGCATGGCATCGTCACCAACTGGGACGACATGGAGAAGATCTGGCACCACACCTTCTACAACGAGCTGCGCGTGGCCCCGGAGGAGCACCCAGTGCTGCTGACCGAGGCCCCCCTGAACCCCAAGGCCAACAGAGAGAAGATGACTCAGGTGAGGCTCGGCCGACGCCCGTGCTCCTCCCGTCCTTTCCCCAGTCATTTTCTGCCCGGCTTGATTTCTGACATTA
+
CCCDDFFFFFFFGGGGGGGGGGGHHHHHHHHHHHHHHGHHHGHHHGHHHHHHGGGGGHHHHHHHHHHHHHHHHGHHHGGHHHHHHHHHGGGGGHHGGGGGGGHHGGGGGGGGHHHHGGHHHHHHHHHHHHGGGGGGGGGGGGHHHHGGGDHGGHGGGGGGGGGGGGGGGGGGGGGGHGGGGGGGFFFFFFFFFFFFFFFFFFFFFFFFFFFFFFFFFFFBFFFFFFFFFFFFFFFFFFAFFFFFFFFFFF0
@M05620:45:000000000-G6HP7:1:1101:28741:11746 1:N:0:186
AAACCAAGCAGACACTCACCGCTCCCTCGCCACAGGCCAATAGTTTGTCCTCACTGAGTTGGCAACAAGTGGCTGCTGTGGCTGCCATTTTTCTGGTGATGGCCATCAGCTCCGACGAGGTCAGCTGGGGGGCTTTCTTTGTGTAAGCAACGAGAAACCTGAAAGAAGCATTTTTTAACTAAGTCCTGCTGAGTCATTCATGAGTTTTTAGCCGCCTTGCTTCTTCTCACAGACTCTCTACTCTCATGCCA
+
DDDDDCCFCFFFGGGGGGGGGGGGGGHHGGGGGHHHGGHHHHHHHHHHHHHHHHHHHHHHHHHHHHHHHHHHGHGGHHHHHHHGGHHHHHHHHHHHHHHHHHHHHHHHHHHHHGGGGGGGGHHHHHHHGGGGGGGGGGGGGGGGGGFFFFFFFFFFFFFFFFFFFFFFFFFFFFFFFFFHHFFFFFFFFFFHFFFFFHFHHHFFFFFFFFFFFFFFFFFFHHFFFFFFFFFFFFFFFFFFFFFHFFFFFFF
@M05620:45:000000000-G6HP7:1:1101:22989:11752 1:N:0:186
AAACCAAGCAGACACTCACCGCTCCCTCGCCACAGGCCAATAGTTTGTCCTCACTGAGTTGGCAACAAGTGGCTGCTGTGGCTGCCATTTTTCTGGTGATGGCCATCAGCTCCGACGAGGTCAGCTGGGGGGCTTTCTTTGTGTAAGCAACGAGAAACCTGAAAGAAGCATTTTTTAACTAAGTCCTGCTGAGTCATTCATGAGTTTTTAGCCGCCTTGCTTCTTCTCACAGACTCTCTACTCTCATGCCA
+
CCCCCCCFCFFFGGGGGGGGGGGGGGHHGGGGGHHHGGHHHHHHHHHHHHHHHHHHHHHHHHHHHHHHHHHHGHGGHHHHHHHGGHHHHHHHHHHHHHHHHHHHHHHHHHHHHGGGGGGGGHHHHHHHGGGGGGGGGGGGGGGGGGFFFFFFFFFFFFFFFFFFFFFFFFFFFFFFFFFFFFFFFFFFFFFFFFFFFFFFFFFFFFFFFFFFFFFFFFFFFFFFFFFFFFFFFFFFFFFFFFFFFFFFFFB
@M05620:45:000000000-G6HP7:1:1101:6955:11752 1:N:0:186
AAACCAAGCAGACACTCACCGCTCCCTCGCCACAGGCCAATAGTTTGTCCTCACTGAGTTGGCAACAAGTGGCTGCTGTGGCTGCCATTTTTCTGGTGATGGCCATCAGCTCCGACGAGGTCAGCTGGGGGGCCTTCTTTGTGTAAGCAACGAGAAACCTGAAAGAAGCATTTTTTAACTAAGTCCTGCTGAGTCATTCATGAGTTTTTAGCCGCCTTGCTTCTTCTCACAGACTCTCTACTCTCATGCCA
+
BBABBAAFBFFFGGGGFGGGGGGGGEFHEGGGGGGHGGGHHHHHHHHHHHGHHHGHGHHFHHHGHHHHGGHHGHEGHHHHHHHGGHHHHFHHHHHHHHEHHHHHFHHHHHHHHGGGGGGGFHHHGHHHGGGGGGGGGGGFGGGGGFFFFFFFFFFFFFFFFFFFFFFFFFFFFFFFFFFFFFFFFFFFFFFFF;FFFFFFFFFFFFFFEFFFFFFFFFFFFFFFFFFFFFFFFFFFFFFFFFFFFFFFFFF
@M05620:45:000000000-G6HP7:1:1101:28748:11765 1:N:0:186
AAACCAAGCAGACACTCACCGCTCCCTCGCCACAGGCCAATAGTTTGTCCTCACTGAGTTGGCAACAAGTGGCTGCTGTGGCTGCCATTTTTCTGGTGATGGCCATCAGCTCCGACGAGGTCAGCTGGGGGGCTTTCTTTGTGTAAGCAACGAGAAACCTGAAAGAAGCATTTTTTAACTAAGTCCTGCTGAGTCATTCATGAGTTTTTAGCCGCCTTGCTTCTTCTCACAGACTCTCTACTCTCATGCCA
+
A@ABBB?FAFFFGGGGFFGGEGGGGGHHGGGGGHHCFGD2GCDGHHHHHHHHFHHHBGGGGFHHFHHEHHHHGHEGHFGCGHHGGHBGHHHHHGHGHHFHEFHHCHHGHHHHHGFGE/?FGG2FHHFHDFGGGGGFFGGGGGGGBFFFFFFFFFFFFFFFFB9BFFFFFFFFFFFF?BFF//BBFFFFFFFFFFFFFFFFFF/BFFFFF?BFFFFFFFFFFFFFFFFFFFFFFFFFFFFFFFFFFFFFFF/
@M05620:45:000000000-G6HP7:1:1101:15262:11824 1:N:0:186
AGATTACTGCAACAGTTCCCCCTGGACCTGGAAAAGTTTCTTGCCTGGCTTCCAGAAGCTGAAACAACTGCCAATGTCCTACAGGATGCTCCCCGTCAGGAAAGGCTCCTAGAAGACTCCAAGGGAGTAAAAGAGCTGATGCAACAATGGCAAGTAAGTCAGGCATTTCCGCTTTAGCACTCTTGTGGATCCAATTGAACAATTCTCAGCATTTGTACTTGTAACTGACAAGCCAGGGACAAAACAAAGAT
+
AABBBFFFBDFFGGFGGGGGGGGG4GHHHHHHGHHHGHHHHHHHHHHHHHH2GHFHHHHHHHHHHHHHHHHHFHHFHHHH5BGHFHHBGH5FFGGG1EEGHH3BGGHHGHHHHHGGFHHG3B3F>FEEG?GHHGHHHHBGG3BGHHHHHHHHHGHHHHGHGGFHHHHHHHGGGGGHFHHHHHHHHHHGGHHHHCGHHFHHHHGGHHHHHHHHH0GHHFHHFHCGHFFFGHGFGGFFGGGGGGFFGGGGGEF
@M05620:45:000000000-G6HP7:1:1101:25625:11828 1:N:0:186
CATCCTGACCCTGAAGTACCCCATTGAGCATGGCATCGTCACCAACTGGGACGACATGGAGAAGATCTGGCACCACACCTTCTACAACGAGCTGCGCGTGGCCCCGGAGGAGCACCCAGTGCTGCTGACCGAGGCCCCCCTGAACCCCAAGGCCAACAGAGAGAAGATGACTCAGGTGAGGCTCGGCCGACGCCCGTGCTCCTCCCGTCCTTTCCCCAGTCATTTTCTGCCCGGCTTGATTTCTGACATTA
+
CCDDDFFFFFFFGGGGGGGGGGGHHHHHHHHHHHHHHGHHHGHHHGHHHHHHGGGGGHHHHHHHHHHHHHHHHGHHHGGHHHHHHHHHGGGGGHHGGGGGGGHHGGGGGGGGHHHHGGHGHHHHHHHHHHGGGGGGGGGGGGHHHHGGGGHGHHGGGGGGGGGGGGGGGGGGGGGGGGGGGGGGFFFFFFFFFFFFFFFFFFFFFFFFFFFFFHFFFFFFFFFFFFFFFFFFFFFFFFFFFFFFFFFFFF0
@M05620:45:000000000-G6HP7:1:1101:22367:11831 1:N:0:186
AGATTACTGCAACAGTTCCCCCTGGACCTGGAAAAGTTTCTTGCCTGGCTTACAGAAGCTGAAACAACTGCCAATGTCCTACAGGATGCTACCCGTAAGGAAAGGCTCCTAGAAGACTCCAAGGGAGTAAAAGAGCTGATGAAACAATGGCAAGTAAGTCAGGCATTTCCGCTTTAGCACTCTTGTGGATCCAATTGAACAATTCTCAGCATTTGTACTTGTAACTGACAAGCCAGGGACAAAACAAAGAT
+
AAABCFFFDDFFGGGFGGGGGGGGHGHHHHHHHHHHHHHHHHHHHHHHHHHHHHHHHHHHHHHHHHHHHHHHHHHHHHHHHHHHHHHHHHHHHHGGGGHHHHHHHHHHGHHHHHHGHHHHHHHGEEGEHHHHHGHHHHGHHHHHHHHHHHHHHGHHHHHHHHGHHHHHHHGGGGGHHHHHHHHHHGHGHHHHHHHHHHFFHHHHHHHFHHHHHGHHHHHHHGHHHHHHFHHHHGFGEGGGGGGGGGGGGGF
@M05620:45:000000000-G6HP7:1:1101:7747:11845 1:N:0:186
AAACCAAGCAGACACTCACCGCTCCCTCGCCACAGGCCAATAGTTTGTCCTCACTGAGTTGGCAACAAGTGGCTGCTGTGGCTGCCATTTTTCTGGTGATGGCCATCAGCTCCGACGAGGTCAGCTGGGGGGCTTTCTTTGTGTAAGCAACGAGAAACCTGAAAGAAGCATTTTTTAACTAAGTCCTGCTGAGTCATTCATGAGTTTTTAGCCGCCTTGCTTCTTCTCACAGACTCTCTACTCTCATGCCA
+
ABABB@AFBFFFFGGGGGGGGGGFGFHHGEA2EAGFGGE2GFGHFBHHHHHFHHBGDGGFGHHGHHHHG5EGG1FFCHGHGHGGGHFHHHHHHGHHHFDHFHHFHHHHHHHHHGGGGGGGGHHHHHHHGGGGGGGGGGGGGGGGGGFFFFFFFFFFFFFFFFFFFFFFFFFFFFFFFFFFFFFFFFFFFFFFFBFFFFFFFFFFFFFFFFFFFFFFFFFFFFFFFFFFFFFFFFFFFFFFFFFFFFFBFFB
@M05620:45:000000000-G6HP7:1:1101:25629:11846 1:N:0:186
CATCCTGACCCTGAAGTACCCCATTGAGCATGGCATCGTCACCAACTGGGACGACATGGAGAAGATCTGGCACCACACCTTCTACAACGAGCTGCGCGTGGCCCCGGAGGAGCACCCAGTGCTGCTGACCGAGGCCCCCCTGAACCCCAAGGCCAACAGAGAGAAGATGACTCAGGTGAGGCTCGGCCGACGCCCGTGCTCCTCCCGTCCTTTCCCCAGTCATTTTCTGCCCGGCTTGATTTCTGACATTT
+
CCCCCFFFFFFFGGGGGGGGGGGHHHHHHHHHHHHHHGHHHGHHHGHHFHHHGGGGGHHHHHHHHHHHHGHHHGHHHGGHHHHHHHHHGGGGGHHGGGGGGGHHGGGGGGGGHHHHGGHGHHHHHHHHHHGGGGGGGGGGGGFHHHGGGGHGHHGGGGGGGGGGGG/FFGGGGGGGGGGGGGGGFFFDADFFFFFFFFFEFFFFFFFFFFFFFFFFF/:BFBFFFFFFFEFFFFFFF;.BFFFFFEFFBF/
@M05620:45:000000000-G6HP7:1:1101:9133:11874 1:N:0:186
CATCCTGACCCTGAAGTACCCCATTGAGCATGGCATCGTCACCAACTGGGACGACATGGAGAAGATCTGGCACCACACCTTCTACAACGAGCTGCGCGTGGCCCCGGAGGAGCACCCAGTGCTGCTGACCGAGGCCCCCCTGAACCCCAAGGCCAACAGAGAGAAGATGACTCAGGTGAGGCTCGGCCGACGCCCGTGCTCCTCCCGTCCTTTCCCCAGTCATTTTCTGCCCGGCTTGATTTCTGACATTA
+
CCCCCFFFFFFFGGGGGGGGGGGHHHHHHHHHHHHHHGHHHGHHHGHHHHHHGGGGGHHHHHHHHHHHHHHHHGHHHGGHHHHHHHHHGGGGGHHGGGGGGGHHGGGGGGGGHHHHGGHHHHHHHHHGHHGGGGGGGGGGGGHHHHGGGGHGHHGGGGGGGGGGGGGGGGGGGGGGGGGGGGGGFFFFFFFFFFFFDFFFFFFFFFFFFFFFFFFFFFFFFFFFFFFFFFFFFFFFFFFFFFFFFFFFFF0
@M05620:45:000000000-G6HP7:1:1101:2192:11915 1:N:0:186
CATCCTGACCCTGAAGTACCCCATTGAGCATGGCATCGTCACCAACTGGGACGACATGGAGAAGATCTGGCACCACACCTTCTACAACGAGCTGCGCGTGGCCCCGGAGGAGCACCCAGTGCTGCTGACCGAGGCCCCCCTGAACCCCAAGGCCAACAGAGAGAAGATGACTCAGGTGAGGCTCGGCCGACGCCCGTGCTCCTCCCGTCCTTTCCCCAGTCATTTTCTGCCCGGCTTGATTTCTGACATTA
+
CCCCCFFFFFFFGGGGGGGGGGGHHHHHHHHHHHHHHGHHHGHHHGHHHHHHGGGGGHHHHHHHHHHHHHHHHGHHHGGHHHHHHHHHGGGGGHHGGGGGGGHHGGGGGGGGHHHHGGHGHHHHHHHHHHGFGGGGGGGGGGHHHHGGGGHGHHGGGGGGGGGGGGGGGGGGGGGGGGGGGGGGFFFFFFFFFFFFBADEFFFFFFFFFFFFFFFFFFDFFFFFFFFFFFFFFFFFFF:FFFFFF0:FFF0
@M05620:45:000000000-G6HP7:1:1101:16488:11926 1:N:0:186
AAACCAAGCAGACACTCACCGCTCCCTCGCCACAGGCCAATAGTTTGTCCTCACTGAGTTGGCAACAAGTGGCTGCTGTGGCTGCCATTTTTCTGGTGATGGCCATCAGCTCCGACGAGGTCAGCTGGGGGGCTTTCTTTGTGTAAGCAACGAGAAACCTGAAAGAAGCATTTTTTAACTAAGTCCTGCTGAGTCATTCATGAGTTTTTAGCCGCCTTGCTTCTTCTCACAGACTCTCTACTCTCATGCCA
+
CDDCDCCFBFFFGGGGGGGGGGGGGGHHGGGGGHHHGGHHHHHHHHHHHHHHHHHHHHHHHHHHHHHHHHHHGHGGHHHHHHHGGHHHHHHHHHHHHHHHHHHHHHHHHHHHHGGGGGGGGHHHHHHHGGGGGGGGGGGGGGGGGGFFFFFFFFFFFFFFFFFFFFFFFFFFFFHFFFFFHFFFFFHFFFFFFFFFFFFHFFFFFFFFFFFFFFFFFFFFHHHFFFHFFFFFFFFFFFFHFFFFFFFFFFF
@M05620:45:000000000-G6HP7:1:1101:19610:11969 1:N:0:186
AAACCAAGCAGACACTCACCGCTCCCTCGCCACAGGCCAATAGTTTGTCCTCACTGAGTTGGCAACAAGTGGCTGCTGTGGCTGCCATTTTTCTGGTGATGGCCATCAGCTCCGACGAGGTCAGCTGGGGGGCTTTCTTTGTGTAAGCAACGAGAAACCTGAAAGAAGCATTTTTTAACTAAGTCCTGCTGAGTCATTCATGAGTTTTTAGCCGCCTTGCTTCTTCTCACAGACTCTCTACTCTCATGCCA
+
CDDDDDCFCFFFGGGGGGGGGGGGGGHHGGGGGHHHGGHHHHHHHHHHHHHHHHHHHHHHHHHHHHHHHHHHGHGGHHHHHHHGGHHHHHHHHHHHHHHHHHHHHHHHHHHHHGGGGGGGGHHHHHHHGGGGGGGGGGGGGGGGGGFFFFFFFFFFFFFFFFFFFFFFFFFFFFHFFFFFFFFFFFFFFFFFFFFFFFFFFFFFFFFFFFFFFFFFFFFFFFHFFFFFFFFFFFFFFFFHHFFFFFFFFFB
@M05620:45:000000000-G6HP7:1:1101:26658:11985 1:N:0:186
AAACCAAGCAGACACTCACCGCTCCCTCGCCACAGGCCAATAGTTTGTCCTCACTGAGTTGGCAACAAGTGGCTGCTGTGGCTGCCATTTTTCTGGTGATGGCCATCAGCTCCGACGAGGTCAGCTGGGGGGCTTTCTTTGTGTAAGCAACGAGAAACCTGAAAGAAGCATTTTTTAACTAAGTCCTGCTGAGTCATTCATGAGTTTTTAGCCGCCTTGCTTCTTCTCACAGACTCTCTACTCTCATGCCA
+
CCCCCCCFCFFFGGGGGGGGGGGGGGHHGGGGGHHHGGHHHHHHHHHHHHHHHHHHHHHHHHHHHHHHHGHHGHGGHHHHHHHGGHHHHHHHHHHHHHHHHHHHHHHHHHHHHGGGGGGGGHHHHHHHGGGGGGGGGGGGGGGGGGFFFFFFFFFFFFFFFFFFFFFFFFFFFFFFFFFFFFFFFFFFFFFFFFFFFFFFFFFFFFFFFFFFFFFFFFFFFFFFFFFFFFFFFFFFFFFFFFFFFFFFFFF
@M05620:45:000000000-G6HP7:1:1101:26634:11986 1:N:0:186
AAACCAAGCAGACACTCACCGCTCCCTCGCCACAGGCCAATAGTTTGTCCTCACTGAGTTGGCAACAAGTGGCTGCTGTGGCTGCCATTTTTCTGGTGATGGCCATCAGCTCCGACGAGGTCAGCTGGGGGGCTTTCTTTGTGTAAGCAACGAGAAACCTGAAAGAAGCATTTTTTAACTAAGTCCTGCTGAGTCATTCATGAGTTTTTAGCCGCCTTGCTTCTTCTCACAGACTCTCTACTCTCATGCCA
+
ABBBBB@>AFFFGGGGGGGGGGGGGGHHGGGGGHHHGGHGHFGGHHGHHHHHHHHHHHHHHHHHHHHHHFGFGFGGHHHHHHHGGHHHHHHHHHHHHHHHHHHHHHHHHHHHHGGGGFDGFGHHHHHHGGGGGGGGGGGGGFGGGGFFFFFFFFFFFFFFFFFFFFFFFFFFFFFFFFFFFFFFFFFFFFFFFFFFFFFFFFFFBFFFFEFFFFFFFFFFFFFFFFFFFFFFFFFFFFFFFFFFFFFBFFF
@M05620:45:000000000-G6HP7:1:1101:11926:12022 1:N:0:186
AGATTACTGCAACAGTTCCCCCTGGACCTGGAAAAGTTTCTTGCCTGGCTTACAGAAGCTGAAACAACTGCCAATGTCCTACAGGATGCTACCCGTAAGGAAAGGCTCCTAGAAGACTCCAAGGGAGTAAAAGAGCTGATGAAACAATGGCAAGTAAGTCAGGCATTTCCGCTTTAGCACTCTTGTGGATCCAATTGAACAATTCTCAGCATTTGTACTTGTAACTGACAAGCCAGGGACAAAACAAAGAT
+
AAABBFFFBB4BBFBBBBFGGGGGHHHHHHHHHHHHGHHHHHHHHHHHHHHHHHHHHHHHHHHHHHHHHHHHHGHFDFGHHGGHHHHHHHHHHHGEFGGGGHHFHHHHGHHHHHHHHHHHHGHGDFGEH4DGHGHHHHHHHHHHHGHHHHGHHGGHHHHHHHFGHHHHHGGGGGGHGHHHHHHHHHHDHHHHHHHHHHHHHHHHHHGHHGHHHHHHHFHHHHHFHHHHGHHHHGBFAFGGEFGGGGGGGGC
@M05620:45:000000000-G6HP7:1:1101:18622:12037 1:N:0:186
AAACCAAGCAGACACTCACCGCTCCCTCGCCACAGGCCAATAGTTTGTCCTCACTGAGTTGGCAACAAGTGGCTGCTGTGGCTGCCATTTTTCTGGTGATGGCCATCGGCTCCGACGAGGTCAGCTGGGGGGCTTTCTTTGTGTAAGCAACGAGAAACCTGAAAGAAGCATTTTTTAACTAAGTCCTGCTGAGTCATTCATGAGTTTTTAGCCGCCTTGCTTCTTCTCACAGACTCTCTACTCTCATGCCA
+
BBBBBBBFBFFFGGGGGGGGGGGGGGHHGGGGGFHHGGHHHHHHHHHHHHHHHHHHHHFHHHHHHHHHHHHHGFGGHHGHHHHGGHHHHHHHHHGGHHHHHHHHHHHGGGGGGGGGGGGGGHHHHHHHGGGGGGGGGGGGFFFFFFFFFFFFFFFFFFFFFFFFFFFFFFFFFFFFFFFFFFFFFFFFFFFFFFFFFFFFFFFFFFFFFFFFFFFFFFFFFFFFFFFFFFFFEFFFFFFFFFFFFFFFFFF
@M05620:45:000000000-G6HP7:1:1101:11922:12039 1:N:0:186
AGATTACTGCAACAGTTCCCCCTGGACCTGGAAAAGTTTCTTGCCTGGCTTACAGAAGCTGAAACAACTGCCAATGTCCTACAGGATGCTACCCGTAAGGAAAGGCTCCTAGAAGACTCCAAGGGAGTAAAAGAGCTGATGAAACAATGGCAAGTAAGTCAGGCATTTCCGCTTTAGCACTCTTGTGGATCCAATTGAACAATTCTCAGCATTTGTACTTGTAACTGACAAGCCAGGGACAAAACAAAGAT
+
BBACCFFFDDBBFGBBBBFGGGGGHHHHHHHHHHHHGHHHHHHHHHHHHHHHHHHHHHHGHHHGHHHHHHHHHHHEFFGHHHHHHHHHHHHHHHGFGFGGHHHHHHHHGHHHHHHGHHHHHHHGGEFEGFHHHGHHHHFHHHHHHHHHHHHHHGHHHHHHHHHHHHHHHHGGGGGHHHHHHHHHHHHGHHHHGHHHHHHHGGHHHHHFHHGHHGHHHFHHGFHGHHHGHHHHHGFGGGGGGGGGGGGGGGG
@M05620:45:000000000-G6HP7:1:1101:11895:12053 1:N:0:186
AGATTACTGCAACAGTTCCCCCTGGACCTGGAAAAGTTTCTTGCCTGGCTTACAGAAGCTGAAACAACTGCCAATGTCCTACAGGATGCTACCCGTAAGGAAAGGCTCCTAGAAGACTCCAAGGGAGTAAAAGAGCTGATGAAACAATGGCAAGTAAGTCAGGCATTTCCGCTTTAGCACTCTTGTGGATCCAATTGAACAATTCTCAGCATTTGTACTTGTAACTGACAAGCCAGGGACAAAACAAAGAT
+
ABBCCFFFBB4BFGBBBFGGGGGGHHHHHHHHHHHHHHHHHHHHHHHHHHHHHHHHHHHHHHHHHHHHHHHHHHHEDFGHHHHHHHHHHHHHHHGGGGHHHHHHHHHHGHHHHHHHHHHHHFHGFFGGHDGHHGHHHHGHHHHHHHHHHHHHHGHHHHHHHHFHHHHHHHGGGGGHHHGHHHHHHFHGHHHHHHHHHHHGHHHHHHHHHHHHHHHHHFHHHHHHHHHGHHHHHGFGFGFGEFGGGGGGGGC
@M05620:45:000000000-G6HP7:1:1101:24940:12054 1:N:0:186
AAACCAAGCAGACACTCACCGCTCCCTCGCCACAGGCCAATAGTTTGTCCTCACTGAGTTGGCAACAAGTGGCTGCTGTGGCTGCCATTTTTCTGGTGATGGCCATCAGCTCCGAGGTCAGCTGGGGGGCTTTCTTTGTGTAAGCAACGAGAAACCTGAAAGAAGCATTTTTTAACTAAGTCCTGCTGAGTCATTCATGAGTTTTTAGCCGCCTTGCTTCTTCTCACAGACTCTCTACTCTCATGCCAGAA
+
3A@AABAFBFFFGGGGGGGGGGGGGGHHGGGGGFAGFFHHHHHHHHHHHHHHHHHHHHHHHGGHHHFHHHHHGHGGHHHHHHHEFHHHHHHHHHGHHHGHHHHHHHHHFHHHHGG>EEHHHHHFFGGCACGGGGGGGGGGG0CBFGGGAEDA.9FFFF/FFFFFFFFFFFFFFFFFFFFBBFFFFFFFFFFFFFFFFFFFFFFFFFFFFFFFFFFFFBBFFFFFFFFFFBAFFFFFFFFFFFFFBFBF/99
@M05620:45:000000000-G6HP7:1:1101:24909:12062 1:N:0:186
AAACCAAGCAGACACTCACCGCTCCCTCGCCACAGGCCAATAGTTTGTCCTCACTGAGTTGGCAACAAGTGGCTGCTGTGGCTGCCATTTTTCTGGTGATGGCCATCAGCTCCGAGGTCAGCTGGGGGGCTTTCTTTGTGTAAGCAACGAGAAACCTGAAAGAAGCATTTTTTAACTAAGTCCTGCTGAGTCATTCATGAGTTTTTAGCCGCCTTGCTTCTTCTCACAGACTCTCTACTCTCATGCCAGAA
+
?AAAABBFB>CFGFGGGGGGGGGGGGHHGGGGGHHHGGHHHHHFHHHHHHHHHHHHHHDGHHHHHHHHHDGHGHGGHHHHHHHGGHHHHHHHHHHHHHFHHHHHHHHHHHGHHEGGG<GFHHHHHGGGGGGGGGGGGG09BFFGBFGFC??ADFFFFFFFFFFFFFFFFFFFFEFFFFFFBFFFFFFFFFFEBFFFFFFFFFFFFFFFFFFFFFFFEBFFFFFFFFFFFBAFEFFFFFFFFFFF/:/:FFF
@M05620:45:000000000-G6HP7:1:1101:24927:12066 1:N:0:186
AAACCAAGCAGACACTCACCGCTCCCTCGCCACAGGCCAATAGTTTGTCCTCACTGAGTTGGCAACAAGTGGCTGCTGTGGCTGCCATTTTTCTGGTGATGGCCATCAGCTCCGAGGTCAGCTGGGGGGCTTTCTTTGTGTAAGCAACGAGAAACCTGAAAGAAGCATTTTTTAACTAAGTCCTGCTGAGTCATTCATGAGTTTTTAGCCGCCTTGCTTCTTCTCACAGACTCTCTACTCTCATGCCAGAA
+
CCDCCCCFCFFFGGGGGGGGGGGGGGHHGGGGGHHHGGHHHHHHHHHHHHHHHHHHHHHHHHHHHHHHHHHHGHGGHHHHHHHGGHHHHHHHHHHHHHHHHHHHHHHHHHHHHGGGGGHHHHHHHGGGGGGGGGGGGGGGGFGGGGGGGGFFFFFFFFFFFFFFFFFFFFFFFFFFFFFFFFFFFFFFFFFFFFHFFFFFFFFFFFFFHFFFFFFFFFFFFHFFFFFFFFFFFFFFFFHFFFFFBFFFFFF
@M05620:45:000000000-G6HP7:1:1101:21628:12067 1:N:0:186
AAACCAAGCAGACACTCACCGCTCCCTCGCCACAGGCCAATAGTTTGTCCTCACTGAGTTGGCAACAAGTGGCTGCTGTGGCTGCCATTTTTCTGGTGATGGCCATCAGCTCCGACGAGGTCAGCTGGGGGGCTTTCTTTGTGTAAGCAACGAGAAACCTGAAAGAAGCATTTTTTAACTAAGTCCTGCTGAGTCATTCATGAGTTTTTAGCCGCCTTGCTTCTTCTCACAGACTCTCTACTCTCATGCCA
+
BBBBBBBFBFFFGGGGGGGGGGGGGGHHGGGGGHHHGGHHHHHHHHHHHHHHHHHHHHGHHHHHHHHHHHHHGHGGHHGHHHHGGHHHHHHHHHHHHHHHHHHHHHHGHHHHHGGGGGGGGHHHHHHHGGGGGGGGGGGGGGGGGGFFFFFFFFFFFFFFFFFFFFFFFFFFFFFFFFFFFFFFFFFFFFFFFFFFFFFFFFFFFFFFFFFFFFFFFFFFFFFFFFFFFFFFFFFFFFFFFFFFFFFFFFF
@M05620:45:000000000-G6HP7:1:1101:11884:12067 1:N:0:186
AGATTACTGCAACAGTTCCCCCTGGACCTGGAAAAGTTTCTTGCCTGGCTTACAGAAGCTGAAACAACTGCCAATGTCCTACAGGATGCTACCCGTAAGGAAAGGCTCCTAGAAGACTCCAAGGGAGTAAAAGAGCTGATGAAACAATGGCAAGTAAGTCAGGCATTTCCGCTTTAGCACTCTTGTGGATCCAATTGAACAATTCTCAGCATTTGTACTTGTAACTGACAAGCCAGGGACAAAACAAAGAT
+
ABABCFFFFFDDGFBBBBGGGGGGHHHHHHHHHHHHHHHHHHHHHHHHHHHHHHHHHHHHHHHHHHHHHHHHHHHFFGHHHHHHHGHHHHHHHHGGGGHHHHHHHHHHGHHHHHHHHHHHHHHGFFGFHFGHHGHHHHGHHHHHHHHHHHHHHGHHHHHHHHHHHHHHHHGGGGGHHHHHHHHHHHHGGHHHHHHHHHHGHHHHHHHHHHHHHHHHHHHHHHHHHHHHHHHHGGGGGGGGGGGGGGGGGGG
@M05620:45:000000000-G6HP7:1:1101:11903:12076 1:N:0:186
AGATTACTGCAACAGTTCCCCCTGGACCTGGAAAAGTTTCTTGCCTGGCTTACAGAAGCTGAAACAACTGCCAATGTCCTACAGGATGCTACCCGTAAGGAAAGGCTCCTAGAAGACTCCAAGGGAGTAAAAGAGCTGATGAAACAATGGCAAGTAAGTCAGGCATTTCCGCTTTAGCACTCTTGTGGATCCAATTGAACAATTCTCAGCATTTGTACTTGTAACTGACAAGCCAGGGACAAAACAAAGAT
+
AAAABFFFBB4BBFBBBBFGGGGGHHHHHHHHHHHHGHHHHHHHHHHHHHHHHHHHHHGHHHHHHHHHHHHHHHHFDFGHHGHHHHHHHHHHHHGGGGHHFHFHHHHHGHHHHHHHHHHHBFHGEFGGHBBHHGHHHHGHHHHHHGHHHHHHHGHHHHHHHFGHHHHHHHGGGGGHHHGFHHHHHFGDHHHHHHHHHBHHHHHHHHHHGGHHH0GHHGHHHHHEGHHGHHCGHGGGGGGGGGG.CEGCFG;
@M05620:45:000000000-G6HP7:1:1101:2991:12079 1:N:0:186
AGATTACTGCAACAGTTCCCCCTGGACCTGGAAAAGTTTCTTGCCTGGCTTACAGAAGCTGAAACAACTGCCAATGTCCTACAGGATGCTACCCGTAAGGAAAGGCTCCTAGAAGACTCCAAGGGAGTAAAAGAGCTGATGAAACAATGGCAAGTAAGTCAGGCATTTCCGCTTTAGCACTCTTGTGGATCCAATTGAACAATTCTCAGCATTTGTACTTGTAACTGACAAGCCAGGGACAAAACAAAGAT
+
CCCCCFFFFFFFGGFGGGGGGGGGHHHHHHHHHHHHHHHHHHHHHHHHHHHHHHHHHHHHHHHHHHHHHHHHHHHHHHHHHHHHHGHHHHHHHHGGGGHHHHHHHHHHGHHHHHHGHHHHHHHGGHGGHGHHHGHHHHGHHHHHHHHHHHHHHGHHGHHHHHHHHHHHHHGGGGGHHHHHHHHHHHHGHHHHHHHHHHHGGHHHHHHHHHHHHGHHHFHHHHHHHHHGHGHHEGFFGGGGGGGGGGGGGG;
@M05620:45:000000000-G6HP7:1:1101:21615:12079 1:N:0:186
AAACCAAGCAGACACTCACCGCTCCCTCGCCACAGGCCAATAGTTTGTCCTCACTGAGTTGGCAACAAGTGGCTGCTGTGGCTGCCATTTTTCTGGTGATGGCCATCAGCTCCGACGAGGTCAGCTGGGGGGCTTTCTTTGTGTAAGCAACGAGAAACCTGAAAGAAGCATTTTTTAACTAAGTCCTGCTGAGTCATTCATGAGTTTTTAGCCGCCTTGCTTCTTCTCACAGACTCTCTACTCTCATGCCA
+
ABBBBAAFBFFFGFGGGGGGGGGGGGHHGGGGGHHHGGGHHHHFHHGHHHHHHHHHHHFGHHHHHHHHHGHHGHFFHHGGHHGFEHHHHFHHHHHHHHHHHHHHHHGGHHFHHEGGGGGGGHHHHFHHGGGGGGGGGFGGGGGGGGFFFFFFFFFFFFFFFFFFFFFFFFFFFFFFFFFFFFFFFFFFFFFFFFFFFFFFFFFFFFFFFFFFFFFFDFFFFFFFFFFFFFFFFFFFFFFFFFFFFFFFFFF
@M05620:45:000000000-G6HP7:1:1101:18822:12136 1:N:0:186
AAACCAAGCAGACACTCACCGCTCCCTCGCCACAGGCCAATAGTTTGTCCTCACTGAGTTGGCAACAAGTGGCTGCTGTGGCTGCCATTTTTCTGGTGATGGCCATCAGCTCCGACGAGGTCAGCTGGGGGGCTTTCTTTGTGTAAGCAACGAGAAACCTGAAAGAAGCATTTTTTAACTAAGTCCTGCTGAGTCATTCATGAGTTTTTAGCCGCCTTGCTTCTTCTCACAGACTCTCTACTCTCATGCCA
+
BBBBBBBFBFFFGGGGGGGGGGGGGGHGGGGEGHHHGGGHHHHGGHHHGGHHHHFHHHHHHHHFHHHHHGHHGFFGFFFGHHHGGHHHHFHFHHHHHHGHHHHHHHHHHHBGHFGGGGGGGHGHHHHHGCGGGGGGGGGGGGGFGGFFFFFFFFFFFFFFFFFFFFFFFFFFFFFFFFFFFFFFFFFFFFFFFFFFFFFFFEFBBBFFFFFFFFFF?AFFFFFFFFFFFFFFFFFFFFFFFFFFFFFFFFB
@M05620:45:000000000-G6HP7:1:1101:4029:12150 1:N:0:186
AGATTACTGCAACAGTTCCCCCTGGACCTGGAAAAGTTTCTTGCCTGGCTTACAGAAGCTGAAACAACTGCCAATGTCCTACAGGATGCTACCCGTAAGGAAAGGCTCCTAGAAGACTCCAAGGGAGTAAAAGAGCTGATGAAACAATGGCAAGTAAGTCAGGCATTTCCGCTTTAGCACTCTTGTGGATCCAATTGAACAATTCTCAGCATTTGTACTTGTAACTGACAAGCCAGGGACAAAACAAAGAT
+
BABBBFFFDFFFGGGGGGGGGGGGAHHHHHHHHHHHHHHHHHHHHHHHHHHGHHHHHHHHHHHHHHHHHHHHHHHHHHHHHHHHBGHHHHHHHHGGGGHHHHCHHHHHGHHHHHHHHHHHHHHGGGGGHHHHHGHHHHGHHHHHHHHHHHHHHGHHHHHHHHHHHHHHHHGGGGGHGHHHHHHHHHHGHHHHHHHHHHHHHHGHHHHHHHGHHGHHHFHHHHHHHHHHGHHHGGGGGGGGGGGGGGGGGGG
@M05620:45:000000000-G6HP7:1:1101:3925:12164 1:N:0:186
AGATTACTGCAACAGTTCCCCCTGGACCTGGAAAAGTTTCTTGCCTGGCTTACAGAAGCTGAAACAACTGCCAATGTCCTACAGGATGCTACCCGTAAGGAAAGGCTCCTAGAAGACTCCAAGGGAGTAAAAGAGCTGATGAAACAATGGCAAGTAAGTCAGGCATTTCCGCTTTAGCACTCTTGTGGATCCAATTGAACAATTCTCAGCATTTGTACTTGTAACTGACAAGCCAGGGACAAAACAAAGAT
+
AABABFFFFFFFGGGGGGGGGGGGDHHHHHHHFHHFFFHHHHHHHHHHHHHHHHFHHFHHHHHGHHHHHHHHHHHHHHHHHHHH3GGHHHHHHHGGGGHHGHFGGHHGGHHHHGHGHHHHHHHGGHGGHHHHHGHHHHGHGHHHHHGHHGHGHGGHHHHHHHHHHHHHGHGGGGGHHHHHHHHHHFHGFHHHGHHHHFFFHHHHHHHHHHHHHHHGHFGFHHHHHHHGHGHHHGGGGGGGGG/FFFGGGGF
@M05620:45:000000000-G6HP7:1:1101:3911:12177 1:N:0:186
AGATTACTGCAACAGTTCCCCCTGGACCTGGAAAAGTTTCTTGCCTGGCTTACAGAAGCTGAAACAACTGCCAATGTCCTACAGGATGCTACCCGTAAGGAAAGGCTCCTAGAAGACTCCAAGGGAGTAAAAGAGCTGATGAAACAATGGCAAGTAAGTCAGGCATTTCCGCTTTAGCACTCTTGTGGATCCAATTGAACAATTCTCAGCATTTGTACTTGTAACTGACAAGCCAGGGACAAAACAAAGAT
+
A?AAAFFDBD1BGGBGGGGGGGGG0BFFGHAEGHHHAGGHGFHGHHHHHHH1BGBGGHFHHHHFGGHHHHHFFFFGGHHHBHFC0GHHFHFHCGEE@EGGFH0BFEGHAGHHHHHGHGHHHFEFE/EEFEGHHCCGHFGHHFGGHHEGGHHGFGHHHGFDGFHHHHHHHGFGFCGHFFHHGGHHHFGGHFHFH00DG=DF0GHHHHHFGHFHHCGGHHHHHGHFHGGBCHHHHF/AFFGECAFFGEEGFGG
@M05620:45:000000000-G6HP7:1:1101:23064:12198 1:N:0:186
AGATTACTGCAACAGTTCCCCCTGGACCTGGAAAAGTTTCTTGCCTGGCTTACAGAAGCTGAAACAACTGCCAATGTCCTACAGGATGCTACCCGTAAGGAAAGGCTCCTAGAAGACTCCAAGGGAGTAAAAGAGCTGATGAAACAATGGCAAGTAAGTCAGGCATTTCCGCTTTAGCACTCTTGTGGATCCAATTGAACAATTCTCAGCATTTGTACTTGTAACTGACAAGCCAGGGACAAAACAAAGAT
+
ABBBCFFFDDFFGGGGGGGGGGGGHHHHHHHHHHHHHHHHHHHHHHHHHHHHHHHHHHHHHHHHHHHHHHHHHHHHHHHHHHHHHHHHHHGHHHGGGGHHHHHGHHHHGHHHHHHHHHHHHGHGFEGFHHHHHGHHHHGHHHHHHHHHHHHHHGHHHHHHHHHHHHHHHHGGGGGHHHHHHHHHHHHGHHHHFHHHHGFFHGHHHHHFHHGHHGHGHFHHHGHHHHHFGHGHHGFGGGGGFFFGGGGGGGF
@M05620:45:000000000-G6HP7:1:1101:13476:12212 1:N:0:186
AAAACCAAGCAGACACTCACCGCTCCCTCGCCACAGGCCAATAGTTTGTCCTCACTGAGTTGGCAACAAGTGGCTGCTGTGGCTGCCATTTTTCTGGTGATGGCCATCAGCTCCGACGAGGTCAGCTGGGGGGCTTTCTTTGTGTAAGCAACGAGAAACCTGAAAGAAGCATTTTTTAACTAAGTCCTGCTGAGTCATTCATGAGTTTTTAGCCGCCTTGCTTCTTCTCACAGACTCTCTACTCTCATGCC
+
CCDCCDCDB>4CFGGGGGGGGGGGGGGHHGGGGGHHHGGHHHHHHHHHHHHHHHHHHHHHHHHHHHHHHHHHHGHFFGGGHHHHGGHHHHHHHHHHHHHHHHHHHHHGHHHHHGGGGGGGGGHHGFGHHGGGGGGGGGGGGGFFGFFFFFFFFFFFFFFFFFFFFFFFFFFFFFHFDEFFFFFFFFFFFFFFFFFFFFHFFFFFFFFFFFFFFFFFFFFFFFFFFFHHFFFFFFFFFFFFFFFFFFFFFFF
@M05620:45:000000000-G6HP7:1:1101:5344:12221 1:N:0:186
AGATTACTGCAACAGTTCCCCCTGGACCTGGAAAAGTTTCTTGCCTGGCTTACAGAAGCTGAAACAACTGCCAATGTCCTACAGGATGCTACCCGTAAGGAAAGGCTCCTAGAAGACTCCAAGGGAGTAAAAGAGCTGATGAAACAATGGCAAGTAAGTCAGGCATTTCCGCTTTAGCACTCTTGTGGATCCAATTGAACAATTCTCAGCATTTGTACTTGTAACTGACAAGCCAGGGACAAAACAAAGAT
+
AAAAAFDFDDDDGGGFGGGGGFGGFCGGFHHHHHHHEGGFGHHGHHGEHHHGHHFFHHFFHHFHHHHHGHHHFHGHGGFHHFHHB1GCHHHHHHGEGGHHHH3FCCHHGHHHHHHHHHHHHHHGD/EEFFGFGEHHHGGGHGFFGFHFFHGFHGGDGFHFGGFGGHHHHFGGGGGHHGHHGHHHHHHGFHHHFFHHHDGHFHHHGHHHHHHHHHHHHGHHHHGHHHHHCGEGEEBAEGEE?FGAFGGGEFC
@M05620:45:000000000-G6HP7:1:1101:14688:12228 1:N:0:186
ATCTCTATCTCCTAAAAACCTGTTTAGATTTGGAGATAGACCTTCAGGTTTTTCATCATTTTCTGCATGAATTATACATTGACCACGTTCCAGCGTGGTCAGTTTGCAGCATTCTGTTATTTTGTTTGACAGAGTGTCTTGTTGAGAACATATGTAGGACATGATTTTTTCCTGCAACAGGGAAAATAAAGTATAAGTTTTAAAGATTTATTCTTTAATAAAGGATCTCAAAGCCAGCTTTAGAAAAAGGA
+
AABABFFFFFFFGGGGGFGGGGHHHFHHHHHHHHHGHHHHHHHHHHHHHHHGGHHHHGHHHHHHGHHHHHHHHHHHHHHHHHHHHHGHHHHHHHGGGGHHHHHHHHHHHHHHHHHHHHGHHHHHHHHHHHHHHHHHHHHHHHHHHHHGHHHHHHHHHHHHHHHGHHHHHGHHHHHHFHHFHGGHHHGGGGHHHHHHHGHHHGHFHHHHHGHHHHHHHHHFHHFHHHHHHHHHEHHHHGHHHHGHHHGHDGG
@M05620:45:000000000-G6HP7:1:1101:22483:12234 1:N:0:186
AAACCAAGCAGACACTCACCGCTCCCTCGCCACAGGCCAATAGTTTGTCCTCACTGAGTTGGCAACAAGTGGCTGCTGTGGCTGCCATTTTTCTGGTGATGGCCATCAGCTCCGACGAGGTCAGCTGGGGGGCTTTCTTTGTGTAAGCAACGAGAAACCTGAAAGAAGCATTTTTTAACTAAGTCCTGCTGAGTCATTCATGAGTTTTTAGCCGCCTTGCTTCTTCTCACAGACTCTCTACTCTCATGCCA
+
CCCCCCBFCFFFGGGGGGGGGGGGGGHHGGGGGHHHGGHHHHHHHHHHHHHHHHHHHHHHHHHHHHHHHGHHGGGGHHHHHHHGGHHHHHHHHHHHHHHHHHHHHHHHHGHHHGGGGGGGFHHHGHHHGGGGGGGGGGGGGGGGGGFFFFFFFFFFFFFFFFFFFFFFFFFFFFFFFFFFFFFFFFFFFFFFFBFFFFFFFFFFFFFFFFFFFFFFFFFFFFFFFFFFFFFFEFFFFFFFFFFFFFFFFFF
@M05620:45:000000000-G6HP7:1:1101:14717:12236 1:N:0:186
ATCTCTATCTCCTAAAAACCTGTTTAGATTTGGAGATAGACCTTCAGGTTTTTCATCATTTTCTGCATGAATTATACATTGACCACGTTCCAGCGTGGTCAGTTTGCAGCATTCTGTTATTTTGTTTGACAGAGTGTCTTGTTGAGAACATATGTAGGACATGATTTTTTCCTGCAACAGGGAAAATAAAGTATAAGTTTTAAAGATTTATTCTTTAATAAAGGATCTCAAAGCCAGCTTTAGAAAAAGGA
+
BBBBBFFFFBFFGFGGGGGGGGHHHHHHHHHHHGHHHHHHHGGHHHHHHHHGGHHHHFHHHHHHHHGHHGHHHHHHHHHGHHGHGHEHFHHHHHGFGGGHEHHHHHHGHHGHHHHHHHHHHHHHFGHHGHHHHHBFFHHGHGHHGHHHHFFGHHGHHHGHCFGGGHHHGCGHHHHHFHGHHGEFHFHHEHGGGHHHHGGHHBBGHGHGHHHHHFFHFFHGHHHHHHHGHFEGFCGHHGGHHHHHHGFGDGF
@M05620:45:000000000-G6HP7:1:1101:22467:12242 1:N:0:186
AAACCAAGCAGACACTCACCGCTCCCTCGCCACAGGCCAATAGTTTGTCCTCACTGAGTTGGCAACAAGTGGCTGCTGTGGCTGCCATTTTTCTGGTGATGGCCATCAGCTCCGACGAGGTCAGCTGGGGGGCTTTCTTTGTGTAAGCAACGAGAAACCTGAAAGAAGCATTTTTTAACTAAGTCCTGCTGAGTCATTCATGAGTTTTTAGCCGCCTTGCTTCTTCTCACAGACTCTCTACTCTCATGCCA
+
BBBBBBBFBFFFGGGGFGGGGGGGGGFHGGGGGHHHGGHHHHHHHHHHHHHHHHHGHHFGHFHHHHHHHGHHGHGGHHGHHHHGGHHHHHHHHGHHGHHHHHHHHHHHHHHHHGGGGGGGDHHHHHHHGGGGGGGGGGGGGGGGGGFFFFFFFFFFFFFFFFFFFFFFFFFFFFFFFFFFFFFFFFFFFFFFFFFFFFFFFFFFFFFFFFFFFFFFFFFFFFFFFFFFFFFFFFFFFFFFFFFFFFFFFFF
@M05620:45:000000000-G6HP7:1:1101:14700:12247 1:N:0:186
ATCTCTATCTCCTAAAAACCTGTTTAGATTTGGAGATAGACCTTCAGGTTTTTCATCATTTTCTGCATGAATTATACATTGACCACGTTCCAGCGTGGTCAGTTTGCAGCATTCTGTTATTTTGTTTGACAGAGTGTCTTGTTGAGAACATATGTAGGACATGATTTTTTCCTGCAACAGGGAAAATAAAGTATAAGTTTTAAAGATTTATTCTTTAATAAAGGATCTCAAAGCCAGCTTTAGAAAAAGGA
+
CCDDDFFFFFFFGGGGGGGGGGHHHHHHHHHHHHHHHHHHHHHHHHHHHHHGGHHHHIHHIHIHIHHHHHHHHHHHHHHHHHHHHHGHHHHHHHGGGGHHHHHHHHHHHHHHHHHHHHHHHHHHHHHHHHHHHHHHHHHHHHHHHHHHHHHHHHHHHHHHHHHHHHHHHGHHHHHHHHHHHGGHHHHHHHHHHHHHHHHHHHGHHHHHHHHHHHHHHHHHHHHHHHHHHHHHHHHHHGGHHHHHHHGHGGH
@M05620:45:000000000-G6HP7:1:1101:14164:12285 1:N:0:186
AAACCAAGCAGACACTCACCGCTCCCTCGCCACAGGCCAATAGTTTGTCCTCACTGAGTTGGCAACAAGTGGCTGCTGTGGCTGCCATTTTTCTGGTGATGGCCATCAGCTCCGACGAGGTCAGCTGGGGGGCTTTCTTTGTGTAAGCAACGAGAAACCTGAAAGAAGCATTTTTTAACTAAGTCCTGCTGAGTCATTCATGAGTTTTTAGCCGCCTTGCTTCTTCTCACAGACTCTCTACTCTCATGCCA
+
CCDDDCCFCFFFGGGGGGGGGGGGGGHHGGGGGHHHGGHHHHHHHHHHHHHHHHHHHHGHHHHHHHHHHGHHGHGGHHHHHHHGGHHHHHHHHHHHHHGHHHHHHHHHHHHHHGGGGGGGGHHHHHHHGGGGGGGGGGGGGGGGGGFFFFFFFFFFFFFFFFFFFFFFFFFFFFHFFFFFFFFFFFFFFFFFFBFFFFFFFFFFFFFFFFFFFFFFFFFFFFFFHFHFFFFFFFFFFFFFHFFFFFFFFF0
@M05620:45:000000000-G6HP7:1:1101:9294:12286 1:N:0:186
CATCCTGACCCTGAAGTACCCCATTGAGCATGGCATCGTCACCAACTGGGACGACATGGAGAAGATCTGGCACCACACCTTCTACAACGAGCTGCGCGTGGCCCCGGAGGAGCACCCAGTGCTGCTGACCGAGGCCCCCCTGAACCCCAAGGCCAACAGAGAGAAGATGACTCAGGTGAGGCTCGGCCGACGCCCGTGCTCCTCCCGTCCTTTCCCCAGTCATTTTCTGCCCGGCTTGATTTCTGACATTA
+
CCCDDFFFFFFFGGGGGGGGGGGHHHHHHHHHHHGHHGHHHGHHHGHHHHHHGGGGGHHHHHHHHHHHHHHHHGHHHGGHHHHHHHHHGGGGGHHGGGGGGGHHGGGGGGGGHHHHGGHGGHHHHHHHHHGGGGGGGGGGGGHHHHGGGGHGHHGGGGGGGGGGGGGFGGGGGGGGGGGGGGGGFFFFFDFFFFFFDFFFFFFFFFFAFFFFFFFFFFFFFFFFFFHFHEFEFFFFFFFFFFFFFBFFFF0
@M05620:45:000000000-G6HP7:1:1101:2066:12296 1:N:0:186
AGATTACTGCAACAGTTCCCCCTGGACCTGGAAAAGTTTCTTGCCTGGCTTACAGAAGCTGAAACAACTGCCAATGTCCTACAGGATGCTACCCGTAAGGAAAGGCTCCTAGAAGACTCCAAGGGAGTAAAAGAGCTGATGAAACAATGGCAAGTAAGTCAGGCATTTCCGCTTTAGCACTCTTGTGGATCCAATTGAACAATTCTCAGCATTTGTACTTGTAACTGACAAGCCAGGGACAAAACAAAGAT
+
AABBBFFFFFFFGGGGGGGGGGGGHHHHHHHHGHHHGHHHHHHHHHHHHHHHHHHHHHHHHHHHHHHHHHHHHHHHHHHHHHGHHHHHHHHHHHGGGGHHHHHHHHHHGHHHHHHGHHHHHHHGGHGGHGHHHGHHHHHHHHHHHHHHHHHHHGHHHHHHHHHHHHHHHHGGGGGHHHHHHHHHHHHGHHHHHHHHHGHGHHHHHHHHHHHHHGHHHGHHHFHHHHHGGHHHHGGGFGGGGGGGGGGGGGF
@M05620:45:000000000-G6HP7:1:1101:9188:12315 1:N:0:186
TACCTGTACTGGGGAAGCAATCGCCATTCCTACCCTAAAGATCGGAAGAGCACACATCTGAACTCCAGTCACGGACATTTATCTCGTATGCCGTCTTCTGCTTGAAAAAAAAAAAAACTGAAATGAGCTATATAATCTATTAGCTACCTGCTGTCTAACATGCTAAAGACCTGCTCCCTTTCCCCTCGCTTCTACTCACTCTCTATGGCTCCTACCCTCCACTATCTCGGCGCCGTCGATCTCCCCTGAAG
+
CCCCCFFFFFFFGGGGGGGGGGGGGGGHHHHHHHHHHHGHHHHHGGGGHHHHHHHGHHHHHHHHHHHHHHHHGGGGGHHHHGGHFHGGHHHHGGGHGGGHGHHHGEGHHGEE?@>/</2111?1=1111111111111111110111011011100000<=0000000</<0/.000./00000:/.--9..000;0000;0000009./0.000..0..//0/0000...--------...00/././00
@M05620:45:000000000-G6HP7:1:1101:9208:12319 1:N:0:186
TACCTGTACTGGGGAAGCAATCGCCATTCCTACCCTAAAGATCGGAAGAGCACACATCTGAACTCCAGTCACGGACATTTATCTCGTATGCCGTCTTCTGCTTGAAAAAAAAAATGTTCTTTTTTTTTCCCTCATGTCTTTTTTCTCCCCTCTTTCTTCCCTTCTTTTTTCCTTCCCCCGTTCCCCTCCAGTCTCCGTTTTCCCTCTTTCTTCTTTCCTCCAGGCTCTCCCCTCCCTCTTTCTTCCACTTC
+
A?AAAFFDFFFFGGGGEGFGGGGAEGGHHFHHHHHHBFFGHHFAAEEFFHFBFFGDFHHHB5GHGHGHHHHFGD0EEHHHGBGGGFF?GFHHGECHGFHDGHHHACDGEEGE@/02BB33F3B@>/<<01<=<0=1>FFF1GE-<DD0/.CA/0===C0;GH0:0CGHFGBGH0;/9:.-../90;;.9//;0C00..;BA////.;BBBFFFBFFF/;9F.//.9;BF/9...;9.;B;B9///;/9///
@M05620:45:000000000-G6HP7:1:1101:22698:12329 1:N:0:186
AAACCAAGCAGACACTCACCGCTCCCTCGCCACAGGCCAATAGTTTGTCCTCACTGAGTTGGCAACAAGTGGCTGCTGTGGCTGCCATTTTTCTGGTGATGGCCATCAGCTCCGACGAGGTCAGCTGGGGGGCTTTCTTTGTGTAAGCAACGAGAAACCTGAAAGAAGCATTTTTTAACTAAGTCCTGCTGAGTCATTCATGAGTTTTTAGCCGCCTTGCTTCTTCTCACAGACTCTCTACTCTCATGCCA
+
CCCCCAAFCFFFGGGGGGGGGGGGGGHHGGGGGHHHGGHHHHHHHHHHHHHHHHHHHHGHHHHHHHHHHGHHGHGGHHHHHHHGGHHHHHHHHHHHHHGHHHHHHHHHHHHHHGGGGGFGBHHHGHHHGGGGGGGGGGGGGGGGGGFFFFFFFFFFFFFFFFFFFFFFFFFFFFFFFFFFFFFFFFFFFFFFFFFFFFFFFFFFFFFFFFFFFFFFFFFFFFFFFFFFFFFFFFFFFFFFFFFFFFFFFF9
@M05620:45:000000000-G6HP7:1:1101:11031:12334 1:N:0:186
AGATTACTGCAACAGTTCCCCCTGGACCTGGAAAAGTTTCTTGCCTGGCTTACAGAAGCTGAAACAACTGCCAATGTCCTACAGGATGCTACCCGTAAGGAAAGGCTCCTAGAAGACTCCAAGGGAGTAAAAGAGCTGATGAAACAATGGCAAGTAAGTCAGGCATTTCCGCTTTAGCACTCTTGTGGATCCAATTGAACAATTCTCAGCATTTGTACTTGTAACTGACAAGCCAGGGACAAACAAAGATC
+
AAABCFFFBD4BBFBBBBFGGGGGHHHHFBFBEFGHGHHHHHHHHHHHHHHHHHBDBFHHHHHHHHHHHHHHHHHBDDFGGGFGHGHHHHHHHHGGGGGGGHGFHHHHGHHHHHHHHHHHFFHGEEGFHFHHHEHGHHFHHHGHHHHHFFFGGGGHHHHHHHHHHGHHHHGGGGGHHHHHHHHHHGHGHHHHHGHHHFFFBCGHGHHHHHHHHHHHHGHHHGHHHHHGFHHHHGFGFGGGEFFGGEFGGGG
@M05620:45:000000000-G6HP7:1:1101:11048:12336 1:N:0:186
AGATTACTGCAACAGTTCCCCCTGGACCTGGAAAAGTTTCTTGCCTGGCTTACAGAAGCTGAAACAACTGCCAATGTCCTACAGGATGCTACCCGTAAGGAAAGGCTCCTAGAAGACTCCAAGGGAGTAAAAGAGCTGATGAAACAATGGCAAGTAAGTCAGGCATTTCCGCTTTAGCACTCTTGTGGATCCAATTGAACAATTCTCAGCATTTGTACTTGTAACTGACAAGCCAGGGACAAACAAAGATC
+
AAABCFFFBB4BBFBBBBBFGGGGHHHHGBGFBGGHFGHHHHHHHHHHHHHGHHEFFGHHGHGHHHHHHHHGGGHADDDFGGFHHFHFGGHHHHGFGGGFFHFFHGGHGHFHHHHEGHHHFBGFEEFEGDGFHEHHHHGHHHHGGHHHFFBBGGHHFHHFHHHHHHHHHHGGGGGHHHFGGHHHHHGFHHHHHGHHF0DCD<GGDGHGHGHHHHGGHHHHHHFCGHHEGFFGHGEGGGGG?FBEECFFGGG
@M05620:45:000000000-G6HP7:1:1101:3657:12368 1:N:0:186
ATCTCTATCTCCTAAAAACCTGTTTAGATTTGGAGATAGACCTTCAGGTTTTTCATCATTTTCTGCATGAATTATACATTGACCACGTTCCAGCGTGGTCAGTTTGCAGCATTCTGTTATTTTGTTTGACAGAGTGTCTTGTTGAGAACATATGTAGGACATGATTTTTTCCTGCAACAGGGAAAATAAAGTATAAGTTTTAAAGATTTATTCTTTAATAAAGGATCTCAAAGCCAGCTTTAGAAAAAGGA
+
ABBBBFFFFFFFGGGGGGGGGGGHHHHHHHHHHHHHHHHHHHHHHHHHHHHGGHHHHIHIHHIHIHHHHHHHHHHHHHHHHGHHHHGHHHHHHHGFGGHHGHHHHHHHHHHHHHHHHHHHHHHHHHHHHHHHHHHHHHHHHHHHHHHHHHHHHHHHHHHHHHHHHHHHHGHHHHHHHHHHHGGHHGHHHHHHHHHHGFGHHHGHHHHHHHHHHHHHHHHHHGHHHHHHHGGHHFHHHGHHHHHFGHGHGGC
@M05620:45:000000000-G6HP7:1:1101:13438:12369 1:N:0:186
CATCCTGACCCTGAAGTACCCCATTGAGCATGGCATCGTCACCAACTGGGACGACATGGAGAAGATCTGGCACCACACCTTCTACAACGAGCTGCGCGTGGCCCCGGAGGAGCACCCAGTGCTGCTGACCGAGGCCCCCCTGAACCCCAAGGCCAACAGAGAGAAGATGACTCAGGTGAGGCTCGGCCGACGCCCGTGCTCCTCCCGTCCTTTCCCCAGTCATTTTCTGCCCGGCTTGATTTCTGACATTA
+
DDDDDFFFFFFFGGGGGGGGGGGHHHHHHHHHHHHHHGHHHGHHHGHHHHHHGGGGGHHHHHHHHHHHHHHHHGHHHGGHHHHHHHHHGGGGGHHGGGGGGGHHGGGGGGGGHHHHGGHHHHHHHHHHHHGGGGGGGGGGGGHHHHGGGGHGHHGGGGGGGGGGGGGGGGGGGGGGGGGGGGGGFFFFFFFFFFFFFFFFFFFFFFFFFFFFFHFFFFFFFFFFFFHHHFFFFFFFFFFFFFFFFFFFFF0
@M05620:45:000000000-G6HP7:1:1101:10633:12372 1:N:0:186
ATCTCTATCTCCTAAAAAGGAAGAAAGGGGAGGGAAGATCGGAAGAGCACACGTCTGAACTCCAGTCACGGACATTTATCTCGTATGCCGTCTTCTGCTTGAAAAAAAAAAAAAAAATAAAAAAGAAAAAAAATGTACATTGGAATATGAAAAAAATACAAAGAATCAAATTAAAATAATGAAGTAAAGAGTAGAAGAAATGAAGGACCGAAGAGGGCATATAAGGAATGAACTTACTTAGAGATAAACGT
+
ABBBBFFFFFDFGGFGGGGGGGHHHHHH2ABAEFEHGHHHHGGGGHHGHHHHGHHHGHHHHHHHHHHHHGGGGGHHHHHHHHHGGHHHHGEGHGHHHHHHHHHGGHGGGGGC//>-<011<11-.<.<<.---.:000000000000;000099--.00000//.;//////////9///////////;/.///////////////..;----......./////////////;///9/9//9//////.;
@M05620:45:000000000-G6HP7:1:1101:3691:12381 1:N:0:186
ATCTCTATCTCCTAAAAACCTGTTTAGATTTGGAGATAGACCTTCAGGTTTTTCATCATTTTCTGCATGAATTATACATTGACCACGTTCCAGCGTGGTCAGTTTGCAGCATTCTGTTATTTTGTTTGACAGAGTGTCTTGTTGAGAACATATGTAGGACATGATTTTTTCCTGCAACAGGGAAAATAACGTATAAGTTTTAAAGATTTATTCTTTACTAAAGGATCTCAAAGCCAGCTTTAGAAAAAGGA
+
ABABBFFFFFFFGG5FGGGGGGHHH5GGHHH5DFFCHHB5GHHHHBGFHHHGGHHHHFHHHHHHBG5DGFHGHHHHHHHHHHHHFHCGFHHHBGGG1EHHGFHHHDHH3FGHHHHHHHHHHHHBHHHBFHHGCHHHHHHHHHHAGFHGHHGHHGHHHGFHHHFHHHHHHGHHHFHHHHHHEEEHHHFGH1?F0DGHFHHHHHHHHHFHHHHHHGHHH00D=G00CHGHGF=0CGHFHEHHHGHGHGG.D.;
@M05620:45:000000000-G6HP7:1:1101:3673:12392 1:N:0:186
ATCTCTATCTCCTAAAAACCTGTTTAGATTTGGAGATAGACCTTCAGGTTTTTCATCATTTTCTGCATGAATTATACATTGACCACGTTCCAGCGTGGTCAGTTTGCAGCATTCTGTTATTTTGTTTGACAGAGTGTCTTGTTGAGAACATATGTAGGACATGATTTTTTCCTGCAACAGGGAAAATAAAGTATAAGTTTTAAAGATTTATTCTTTAATAAAGGATCTCAAAGCCAGCTTTAGAAAAAGGA
+
ABCCCFFFFFFFGGGGGGGGGGHHHHHHHHHHHHHHHHHHHHHHHHHHHHHGGHHHHIHIHIHIHHHHHHHHHHHHHHHHHHHHHHGHHHHHHHGGGGHHHHHHHHHHHHHHHHHHHHHHHHHHHHHHHHHHHHHHHHHHHHHHHHGHHHHHHHHHHHHHHHHHHHHHHGHHHHHHHHHHHGGHHHHHHHGHHHHHHHHHHHHHHHHHHHHHHHHHHHHHHHHHHHHHHHHHHHHHHGHHHHHGHHHHGGH
@M05620:45:000000000-G6HP7:1:1101:10644:12392 1:N:0:186
ATCTCTATCTCCTAAAAAGGAAGAAAGGGGAGGGAAGATCGGAAGAGCACACGTCTGAACTCCAGTCACGGACATTTATCTCGTATGCCGTCTTCTGCTTGAAAAAAAAAAAAAATAGAAAAGGGAAGAGGCAGAGGGGCAGTGCGATGGGAAAGCAAAAAAAGATGGCAGTAAACAGACGAGATTGGTTGAGAATGTGCGATAGCATAAAGACTCAAGGAGTATGAGAATGGTCTGGGCTTATATGTAAA
+
BBBBBFFFFF5DGGFGGGGGGFH4FGHFGABFGGGHGHHHHGGGGHHGGHHHGHHHGGHHHHHFHHHHHGGGGGHGHHHHHHHFEHHHHGGGHGHHHHHHHHHFHHGGFDCB///01111100...0.00........---.//0-.....//../////9--..00///.//////./.--9..//./..//.//////9....////////.//////..9////////////9:/..../////9///
@M05620:45:000000000-G6HP7:1:1101:23931:12402 1:N:0:186
AGATTACTGCAACAGTTCCCCCTGGACCTGGAAAAGTTTCTTGCCTGGCTTACAGAAGCTGAAACAACTGCCAATGTCCTACAGGATGCTACCCGTAAGGAAAGGCTCCTAGAAGACTCCAAGGGAGTAAAAGAGCTGATGAAACAATGGCAAGTAAGTCAGGCATTTCCGCTTTAGCACTCTTGTGGATCCAATTGAACAATTCTCAGCATTTGTACTTGTAACTGACAAGCCAGGGACAAAACAAAGAT
+
>>>ABFFFBDFDGFGFGGGGGG2FEFGHHHGHGHHHGHHHHHHHHHHHHHGHHHHHHHHHHHHHHHHHHHHHHHHHHHHHHHHHHGHHHHFHHHGGFFHHHHFFGHHHGHHHHHHGHHHHHGHFEGGEHHHHHGHHHHGHHHHHHHHHHHHHHGHHHHHHHHHHHHHHHHGGGGGHHGHHHHHHHGHGEHHHHHHHHGGGHHHHHHHHHHHHHHHGHFHHHHHHHHHFGHHHHGFGEGGGFFGGGGGGGGF
@M05620:45:000000000-G6HP7:1:1101:23912:12402 1:N:0:186
AGATTACTGCAACAGTTCCCCCTGGACCTGGAAAAGTTTCTTGCCTGGCTTACAGAAGCTGAAACAACTGCCAATGTCCTACAGGATGCTACCCGTAAGGAAAGGCTCCTAGAAGACTCCAAGGGAGTAAAAGAGCTGATGAAACAATGGCAAGTAAGTCAGGCATTTCCGCTTTAGCACTCTTGTGGATCCAATTGAACAATTCTCAGCATTTGTACTTGTAACTGACAAGCCAGGGACAAAACAAAGAT
+
AAABBFFFBBFDGGGFGGGGGGGGHHHHHHHHHHHHFHHHHHHHHHHHHHHHHHHHHHHHHHHHHHHHHHHHHHHHHHHHHHHHHGHHHHFHHHGFEFHHHHFFGEGHGHHHHHHGHHHHFHHGEEGEHHHHHGHHHHFHHFGHHHHHHGHGHGGHHHHHHHHHHHHHHHGGGGGHHHHHHHHHHFHGHHHHGHHHHGFFGHHHHHHFGHGHHGHHHFHHHFHGHHHGHHGHGGFGGGGGEFGGGGGGGFC
@M05620:45:000000000-G6HP7:1:1101:21926:12424 1:N:0:186
AGATTACTGCAACAGTTCCCCCTGGACCTGGAAAAGTTTCTTGCCTGGCTTACAGAAGCTGAAACAACTGCCAATGTCCTACAGGATGCTACCCGTAAGGAAAGGCTCCTAGAAGACTCCAAGGGAGTAAAAGAGCTGATGAAACAATGGCAAGTAAGTCAGGCATTTCCGCTTTAGCACTCTTGTGGATCCAATTGAACAATTCTCAGCATTTGTACTTGTAACTGACAAGCCAGGGACAAAACAAAGAT
+
BBBCCFFFDDFDGGGFGGGGGGGGHHHHHHHHHHHHHHHHHHHHHHHHHHHHHHHHHHHHHHHHHHHHHHHHHHHHHHHHHHHHHHHHHHGHHHGGGGHHHHHGHHHHGHHHHHHHHHHHHGHGGGGGHGHHHGHHHHGHHHHHHHHHHGHHHGHHHHHHHHHHHHHHHHGGGGGHHHGHHHHHHHHGHHHHGHHHHGGFGGHHHHHHHHHHHHHHHFHHHHHHHHHHHHHHHGFGEGGGFFGGGGGGGGF
@M05620:45:000000000-G6HP7:1:1101:21913:12438 1:N:0:186
AGATTACTGCAACAGTTCCCCCTGGACCTGGAAAAGTTTCTTGCCTGGCTTACAGAAGCTGACACAACTGCCAATGTCCTACAGGATGCTACCCGTAAGGAAAGGCTCCTAGAAGACTCCAAGGGAGTAAAAGAGCTGATGAAACAATGGCAAGTAAGTCAGGCATTTCCGCTTTAGCACTCTTGTGGATCCAATTGAACAATTCTCAGCATTTGTACTTGTATCTGACAAGCCAGTGACAAAACAAAGAT
+
AAAA1FD3311DGGCGBAGGCFGCAFAFF00GGHFHA2BFGDG11FGCHCGGC1FBGHBGHB0BABFABAABB111G2BB2F1GG0@10F21F0E/>/>110B00>1>/11@B@1B0B>>>GDF?/E?01>21/<01<1BG211<F/1<1G0FF>FH1>22>0@/?11G1/<CGG111>1<<FGB11>1F1<000<<0=C0/<<0D<00/0:000:00000CC00:00CGHHHG/.9009C09.=E..//0
@M05620:45:000000000-G6HP7:1:1101:6122:12469 1:N:0:186
AGATTACTGCAACAGTTCCCCCTGGACCTGGAAAAGTTTCTTGCCTGGCTTACAGAAGCTGAAACAACTGCCAATGTCCTACAGGATGCTACCCGTAAGGAAAGGCTCCTAGAAGACTCCAAGGGAGTAAAAGAGCTGATGAAACAATGGCAAGTAAGTCAGGCATTTCCGCTTTAGCACTCTTGTGGATCCAATTGAACAATTCTCAGCATTTGTACTTGTAACTGACAAGCCAGGGACAAAACAAAGAT
+
BBBBBFFFFFFFGGGGGGGGGGGGDHHHHHHHFHHHHHHHHHHHHHHHHHHHHHHHHHHHHHHHHHHHHHHHHHHHHHHHHHHHHHHHHHHHHHGGGGHHHHHHHHHHGHHHHHHHHHHHHGHGGHGGHHHHHGHHHHHHHHHHHHHHHHHHHGHHHHHHHHHHHHHHHHGGGGGHGHHHHHHHHHHGHHHHGFHHHHHGHHHHHHHHHHHHHHHHHHHHHHHHHHHHHHHHHGGGGGGGGGGGGGGGGGG
@M05620:45:000000000-G6HP7:1:1101:16132:12474 1:N:0:186
CATCCTGACCCTGAAGTACCCCATTGAGCATGGCATCGTCACCAACTGGGACGACATGGAGAAGATCTGGCACCACACCTTCTACAACGAGCTGCGCGTGGCCCCGGAGGAGCACCCAGTGCTGCTGACCGAGGCCCCCCTGAACCCCAAGGCCAACAGAGAGAAGATGACTCAGGTGAGGCTCGGCCGACGCCCGTGCTCCTCCCGTCCTTTCCCCAGTCATTTTCTGCCCGGCTTGATTTCTGACATTT
+
CCCCCFFFFFFFGGGGGGGGGGGHHHHHHHHHHHHHHGHHHGHHHGHHHHHHGGGGGHHHHHHHHHHHHHHHHGHHHGGHHHHHHHHHGGGGGHHGGGGGGGHHGGGGGGGGHGHHGGHFHHHHHHHHGHGGGGGGGGGGGGHGHHGGGGHGHHGGGGGGGGGGGGGFGGGGFFGGFGGGGGGGFFFFCBDFFFFABFDEFFFFFFFEFFABFFFFFFF0BFFFFFFBFEFEFACDFFF0BFFFB:9BFF0
@M05620:45:000000000-G6HP7:1:1101:11731:12480 1:N:0:186
CATCCTGACCCTGAAGTACCCCATTGAGCATGGCATCGTCACCAACTGGGACGACATGGAGAAGATCTGGCACCACACCTTCTACAACGAGCTGCGCGTGGCCCCGGAGGAGCACCCAGTGCTGCTGACCGAGGCCCCCCTGAACCCCAAGGCCAACAGAGAGAAGATGACTCAGGTGAGGCTCGGCCGACGCCCGTGCTCCTCCCGTCCTTTCCCCAGTCATTTTCTGCCCGGCTTGATTTCTGACATTA
+
DDDDDFFFFFFFGGGGGGGGGGGHHHHHHHHHHHHHHGHHHGHHHGHHHHHHGGGGGHHHHHHHHHHHHHHHHGHHHGGHHHHHHHHHGGGGGHHGGGGGGGHHGGGGGGGGHHHHGGHHHHHHHHHHHHGGGGGGGGGGGGHHHHGGGGHGHHGGGGGGGGGGGGGGGGGGGGGGGGGGGGGGFFFFFFFFFFFFFFFFFFFFFFFFFFFFFFFFFFFFFFFHHFHFHFFFFFFFFFFFFFFFFFFFFF0
@M05620:45:000000000-G6HP7:1:1101:17957:12481 1:N:0:186
CATCCTGACCCTGAAGTACCCCATTGAGCATGGCATCGTCACCAACTGGGACGACATGGAGAAGATCTGGCACCACACCTTCTACAACGAGCTGCGCGTGGCCCCGGAGGAGCACCCAGTGCTGCTGACCGAGGCCCCCCTGAACCCCAAGGCCAACAGAGAGAAGATGACTCAGGTGAGGCTCGGCCGACGCCCGTGCTCCTCCCGTCCTTTCCCCAGTCATTTTCTGCCCGGCTTGATTTCTGACATTA
+
AAAAAFFFFFFF1GF1BFGGFGEGDA1AEGEFGHHHHEGHCFHBGEHFEEFGE/AEGH01FG0FH1GFHGHHHGGHEGGHHHHGHFFBECEEA@FGCG>/EEHHG@/BCCAAGHHHGGGGFFGHGHHGFHGGCC?CE@@@@EFBFHGGGCGGHHGGGA/BFFEGGGGGBFFFB90/9;B.CEEA@-AB--9@;@@?@-AA/B/BFE?FFFB//FFF--A/;99BFF//;BBE-9-9@--9BBFF//:9/;/
@M05620:45:000000000-G6HP7:1:1101:11711:12482 1:N:0:186
CATCCTGACCCTGAAGTACCCCATTGAGCATGGCATCGTCACCAACTGGGACGACATGGAGAAGATCTGGCACCACACCTTCTACAACGAGCTGCGCGTGGCCCCGGAGGAGCACCCAGTGCTGCTGACCGAGGCCCCCCTGAACCCCACGGCCAACAGAGAGCAGATGACTCAGGTGAGGCTCGGCCGACGCCCGTGCTCCTCCCGTCCTTTCCCCAGTCCTTTTCTGCCCGGCTTGATTTCTGCCATTC
+
A?ABBFB5FFFFCCGGG5FGGGEGHDFFGGHBFEGHHEHHCEHGCEGHBGGG?EEGGGHHEFHF3FEGGGH2GGHH1EFHHHHFHHFHGAEGGHHEEEGG/EHHGGC@@DDDHEHHG/?GGGHHHH<BFHA<CGDGGGGGGE/:CEGG..:;;B-.;9FB//9.///;C0;BFBFGG/BF?AEFB-ADBBB;BBB-9;A.BFEFFF?EDFFFFFFFFF.BB/;/FFFFFEFE.-@B<;.9BFFFF/;/;F/
@M05620:45:000000000-G6HP7:1:1101:17936:12497 1:N:0:186
CATCCTGACCCTGAAGTACCCCATTGAGCATGGCATCGTCACCAACTGGGACGACATGGAGAAGATCTGGCACCACACCTTCTACAACGAGCTGCGCGTGGCCCCGGAGGAGCACCCAGTGCTGCTGACCGAGGCCCCCCTGAACCCCAAGGCCAACAGAGAGAAGATGACTCAGGTGAGGCTCGGCCGACGCCCGTGCTCCTCCCGTCCTTTCCCCAGTCATTTTCTGCCCGGCTTGATTTCTGACATTT
+
CCCCCFFFFFFFGGGGGGGGGGGHHHHHHHHHHHHHHGHHHGHHHGHHHHHHGGGGGHHHHHHHHHHHHHHHHGHHHGGHHHHHHHHHGGGGGHHGGGGGGGHHGGGGGGGGHHHHGGHHHHHHHHHHHHGGGGGGGGGGGGHHHHGGGGHGHHGGGGGGGGGGGGGGGGGGGGGGGGGGGGGGFFFFFFFFFFF>;DFEFFFFFFDADFFFFFFFFFFFFFFFFFFBFFFF?CFFFC:FFFFFFBFBFF0
@M05620:45:000000000-G6HP7:1:1101:11725:12497 1:N:0:186
CATCCTGACCCTGAAGTACCCCATTGAGCATGGCATCGTCACCAACTGGGACGACATGGAGAAGATCTGGCACCACACCTTCTACAACGAGCTGCGCGTGGCCCCGGAGGAGCACCCAGTGCTGCTGACCGAGGCCCCCCTGAACCCCAAGGCCAACAGAGAGAAGATGACTCAGGTGAGGCTCGGCCGACGCCCGTGCTCCTCCCGTCCTCTCCCCAGTCATTTTCTGCCCGGCTTGATTTCTGACATTT
+
BBBBBFFFFFFFGGGGGGGGGGGHHHHHHHHHHHHHHGHHHGHHHGHHHHHHGGGGGHGHHGHHGHHHHHHHHGHHGGGHHHHFHHHHGGGGGHHGGGGGGGHHGGGGGGGGHHHHGGHHHHHHHHHGHHGGGGGGGGGGGGHHGHGGGGHGHHGGGGGGGGGGGGGGGGGGGGGGGGGGGGGGFFFFFFFFFFFF>DDFFFFFFFFFFFF/;FFFDFDBBBFFFFFFFFFFDAFFFFAFFFFFF99:BF/
@M05620:45:000000000-G6HP7:1:1101:17954:12503 1:N:0:186
CATCCTGACCCTGAAGTACCCCATTGAGCATGGCATCGTCACCAACTGGGACGACATGGAGAAGATCTGGCACCACACCTTCTACAACGAGCTGCGCGTGGCCCCGGAGGAGCACCCAGTGCTGCTGACCGAGGCCCCCCTGAACCCCAAGGCCAACAGAGAGAAGATGACTCAGGTGAGGCTCGGCCGACGCCCGTGCTCCTCCCGTCCTTTCCCCAGTCATTTTCTGCCCGGCTTGATTTCTGACATTA
+
CCCCCFFFFFFFGGGGGGGGGGGHHHHHHHHHHHHHHGHHHGHHHGHHHHHHGGGGGHHHHHHHHHHHHHHHHGHHHGGHHHHHHHHHGGGGGHHGGGGGGGHHGGGGGGGGHHHHGGHHHHHHHHHHHHGGGGGGGGGGGGHHHHGGGGHGHHGGGGGGGGGGGGGGGGGGGGGGGGGGGGGGFFFFFFFFFFFFFFFFFFFFFFFEFFFFFFFFFFFFFFFFFFFFFFFFFFFFFFFFFFFFFFFFFF0
@M05620:45:000000000-G6HP7:1:1101:8852:12505 1:N:0:186
AAACCAAGCAGACACTCACCGCTCCCTCGCCACAGGCCAATAGTTTGTCCTCACTGAGTTGGCAACAAGTGGCTGCTGTGGCTGCCATTTTTCTGGTGATGGCCATCAGCTCCGACGAGGTCAGCTGGGGGGCTTTCTTTGTGTAAGCAACGAGAAACCTGAAAGAAGCATTTTTTAACTAAGTCCTGCTGAGTCATTCATGAGTTTTTAGCCGCCTTGCTTCTTCTCACAGACTCTCTACTCTCATGCCA
+
BCCCCCCFCFFFGGGGGGGGGGGGGGHHGGGGGHHHGGHHHHHHHHHHHHHHHHHHHHHHHHHHHHHHHHHHGHGGHHHHHHHGGHHHHHHHHHHHHHHHHHHHHHHHHHHHHGGGGGGGFHHHGHHHGGGGGGGGGGGGGGGGGGFFFFFFFFFFFFFFFFFFFFFFFFFFFFFFFFFFFFFFFFFFFFFFFFFFFFFFFFFFFFFFFFFFFFFFFFFFFFFFFFFFFFFFFFFFFFFFFFFFFFFFFFB
@M05620:45:000000000-G6HP7:1:1101:17613:12525 1:N:0:186
AAACCAAGCAGCACTCACCGCTCCCTCGCCACAGGCCAATAGTTTGTCCTCACTGAGTTGGCAACAAGTGGCTGCTGTGGCTGCCATTTTTCTGGTGATGGCCATCAGCTCCGACGAGGTCAGCTGGGGGGCTTTCTTTGTGTAAGCAACGAGAAACCTGAAAGAAGCATTTTTTAACTAAGTCCTGCTGAGTCATTCATGAGTTTTTAGCCGCCTTGCTTCTTCTCACAGACTCTCTACTCTCATGCCAG
+
CCCCDCD?AFFFGGGGGGGGGGGGGHHGGGGGHHHGGHHHHHHHHHGHHHHHHHHHHHHHHHHHHHHHHHHGHGGHHHHHHHGGHHHHHHHHHHHHHGHHHHHHHHHHHHHHGGGGGGGFFHHHHHHGGGGGGGGGGGGGGGGGGGFFFFFFFFFFFFFFFFFFFFFFFFFFFFFFFFFFFFFFFFFFFFFFFFFFFFFFFFFFFFFFFFFFFFFFFFFFFFFFFFFFFFFFFFFFFFHFFFFFFFBFFF:
@M05620:45:000000000-G6HP7:1:1101:5648:12529 1:N:0:186
AAACCAAGCAGACACTCACCGCTCCCTCGCCACAGGCCAATAGTTTGTCCTCACTGAGTTGGCAACAAGTGGCTGCTGTGGCTGCCATTTTTCTGGTGATGGCCATCAGCTCCGACGAGGTCTGCTGGGGGGCTTTCTTTGTGTAAGCAACGAGAAACCTGAAAGAAGCATTTTTTAACTAAGTCCTGCTGAGTCATTCATGAGTTTTTAGCCGCCTTGCTTCTTCTCACAGACTCTCTACTCTCATGCCA
+
CBCBCBBFCFFFGGGGGGGGGGGGGGHHGGGGGHHHGGHHHHHHHHHHHHHHHHHHHHGHHHHHHHHHHHHHGHGGHHHHHHHGGHHHHHHHHHHHHHHHHHHHHHHHHHHHHGGGGGGGGHHHHHHHGGGGGGGGGGGGGGGGGFGFFFFFFFFFFFFFFFFFFFFFFFFFFFFFFFFFFFFFFFFFFFFFFFFFFFFFFFFFFFFFFFFFFFFFFFFFFFFFFFFFFFFFFFFFFFFFFFFFFFFFFFF
@M05620:45:000000000-G6HP7:1:1101:25885:12530 1:N:0:186
CATCCTGACCCTGAAGTACCCCGGCTTGATTTCTGACATTAGATCGGAAGAGCACACGTCTGAACTCCAGTCACGGACATTTATCTCGTATGCCGTCTTCTGCTTGAAAAAAAAAAAAATCAATCATCCTTTCATCTTCCTCTTTTCTCCCTCCCTCATTCTACTCCTATTTTCACTCCCCTCTTATCTTCCCCTCCGCCCCTCTTTCTTCCCCACCTCTTCTCTCCCTCTCACTTCCTACTCTCCTTCTC
+
BCCCCFFFFFFFGGGGGGGGGGGGGGGGHHHHHHHGHHHHHHGHHHG2FGHHHHHHHGHHHGGHHHHHHHHHHHGEGGGHHHFHHHHHGGHHHHGGGHGFHHHHHGHHGHHGGGG@/>/01111<11?1<111111111=1>111111<=/</.C/<.000<0000/00000000;0;/.;/./B0000000///.....;-9./;;0//;9..:....////://;;...:/9/:;/////9/9///;/9
@M05620:45:000000000-G6HP7:1:1101:18736:12543 1:N:0:186
AAACCAAGCAGACACTCACCGCTCCCTCGCCACAGGCCAATAGTTTGTCCTCACTGAGTTGGCAACAAGTGGCTGCTGTGGCTGCCATTTTTCTGGTGATGGCCATCAGCTCCGACGAGGTCAGCTGGGGGGCTTTCTTTGTGTAAGCAACGAGAAACCTGAAAGAAGCATTTTTTAACTAAGTCCTGCTGAGTCATTCATGAGTTTTTAGCCGCCTTGCTTCTTCTCACAGACTCTCTACTCTCATGCCA
+
BCCCCCCFCFFFGGGGGGGGGGGGGGHHGGGGGHHHGGHHHHHHHHHHHHHHHHHHHHHHHHHHHHHHHFHHGHGGHHGHHHHGGHHHHHHHHHHHHHHHHHHHHHHGHHHHHGGGGGGGGGHHHHHHGGGGGGGGGGGGGGGGGGFFFFFFFFFFFFFFFFFFFFFFFFFFFFFFFFFFFFFFFFFFFFFFFFFFFFFFFFFFFFFFFFFFFDDFFFFFFFFFFFFFFFFFEFFFFFFFFFFFFFFFFF0
@M05620:45:000000000-G6HP7:1:1101:18726:12561 1:N:0:186
AAACCAAGCAGACACTCACCGCTCCCTCGCCACAGGCCAATAGTTTGTCCTCACTGAGTTGGCAACAAGTGGCTGCTGTGGCTGCCATTTTTCTGGTGATGGCCATCAGCTCCGACGAGGTCAGCTGGGGGGCTTTCTTTGTGTAAGCAACGAGAAACCTGAAAGAAGCATTTTTTAACTAAGTCCTGCTGAGTCATTCATGAGTTTTTAGCCGCCTTGCTTCTTCTCACAGACTCTCTACTCTCATGCCA
+
CCCCCCCFCFFFGGGGGGGGGGGGGGHHGGGGGHHHGGHHHHHHHHHHHHHHHHHHHHHHHHHHHHHHHHHHGHGGHHHHHHHGGHHHHHHHHHHHHHHHHHHHHHHHHHHHHGGGGGGGGHHHHHHHGGGGGGGGGGGGGGGGGGFFFFFFFFFFFFFFFFFFFFFFFFFFFFFFFFFFFFFFFFFFFFFFFFFFFFFFFFFFFFFFFFFFFFFFFFFFFFFFFFFFFFFFFFFFFFFFFFFFFFFFFFB
@M05620:45:000000000-G6HP7:1:1101:11032:12592 1:N:0:186
AAACCAAGCAGACACTCACCGCTCCCTCGCCACAGGCCAATAGTTTGTCCTCACTGAGTTGGCAACAAGTGGCTGCTGTGGCTGCCATTTTTCTGGTGATGGCCATCAGCTCCGACGAGGTCAGCTGGGGGGCTTTCTTTGTGTAAGCAACGAGAAACCTGAAAGAAGCATTTTTTAACTAAGTCCTGCTGAGTCATTCATGAGTTTTTAGCCGCCTTGCTTCTTCTCACAGACTCTCTACTCTCATGCCA
+
CCCCCCBFAFFFGGGGGGGGGGGGGGHHGGGGGHHHGGHHHHH5FHHHHHHHHHHHHHHHHHHHHHHHHGHHGHGGHHHHHHHGGHHHHHHHHHHHHHHHHHHHHHHHHHHHHGGGGGGGGHHHGHHHGGGGGGGGGGGGGGGGGGFFFFFFFFFFFFFFFFFFFFFFFFFFFFFFFFFFFFFFFFFFFFFFFFFFFFFFFFFFFFFFFFFFFFFFFFFFFFFFFFFFFFFFFFFFFFFFFFFFFFFFFFF
@M05620:45:000000000-G6HP7:1:1101:12559:12641 1:N:0:186
ATCTCTATCTCCTAAAAACCTGTTTAGATTTGGAGATAGACCTTCAGGTTTTTCATCATTTTCTGCATGAATTATACATTGACCACGTTCCAGCGTGGTCAGTTTGCAGCATTCTGTTATTTTGTTTGACAGAGTGTCTTGTTGAGAACATATGTAGGACATGATTTTTTCCTGCAACAGGGAAAATAAAGTATAAGTTTTAAAGATTTATTCTTTAATAAAGGATCTCAAAGCCAGCTTTAGAAAAAGGA
+
A?AABFFFFF5FGGGGGGGGGGHHHGHHHHHHHGHHGHHHHHHHHHHHHHHGGHHHHHHHHHHHHHHHHHHHHFHGHHHHHHHHFHGHHHHHHHGEFGHHFHGHHHHGHHGHHHGHHHHHHHHHGHHHGGFHHHBGGGHHHHHHGHGFGFGHHHGHHHHHGHHHHHHHHGHHHHFGHF0GHGGHHFHHGGGHHGHHHFFHHGFGHGGHHFHGHFHHGGHHHFGEHFGFGFFFHH.:GEBCGFFHHH/CFEG
@M05620:45:000000000-G6HP7:1:1101:17090:12652 1:N:0:186
TACCTGTACTGGGGAAGCAATCGCCATTCCTACCCTAAAGATCGGAAGAGCACACGTCTGAACTCCAGTCACGGACATTTATCTCGTATGCCGTCTTCTGCTTGAAAAAAAAAAAAACATTCAACATTATTTCTTTCTTTTTTTTCTCCCCCATCCCCCTTCCCTCCGCCTTTCTTCACTCCTTCCTTCTTCTTCATTCCTTCTTTTCTACCCTCCTTTCTTCCTCTCCCCTCCTCTCTCCTCACCTTCCC
+
DDDDDFFFFFFFGGFGGGGGGGGGGGGHHHHHHHHHHHHHHHHHGGGGHHHHHHHGGGHGGHHHHHHGHHHHGGGGGHHHHHFHHHFDHHGHGGGHGHFHHHHHHHHHHGFGG?>>/</11?1111011=1111<<=1<111--<<0=0/..-//.;..-.///0/9..99.000000:00/0;0/;000:0000000;00:00:;000000.0;;B00;0:000;;B//:/..BF0:00/0;09.:00/;
@M05620:45:000000000-G6HP7:1:1101:12548:12659 1:N:0:186
ATCTCTATCTCCTAAAAACCTGTTTAGATTTGGAGATAGACCTTCAGGTTTTTCATCATTTTCTGCATGAATTATACATTGACCACGTTCCAGCGTGGTCAGTTTGCAGCATTCTGTTATTTTGTTTGACAGAGTGTCTTGTTGAGAACATATGTAGGACATGATTTTTTCCTGCAACAGGGAAAATAAAGTATAAGTTTTAAAGATTTATTCTTTAATAAAGGATCTCAAAGCCAGCTTTAGAAAAAGGA
+
CDDDDFFFFFFFGGGGGGGGGGHHHHHHHHHHHHHHHHHHHHHHHHHHHHHGGHHHHHHHHHHIIHHHHHHHHHHHHHHHHHHHHHGHHHHHHHGGGGHHHHHHHHHHHHHHHHHHHHHHHHHHHHHHHHHHHHHHHHHHHHHHHHHHHHHHHHHHHHHHHHHHHHHHHGHHHHHHHHHHHGGHHHHHHHHHHHHHHHHHHHHHHHHHHHHHHHHHHHHHHHHHHHHHHGHHHHHHHGHHHHHHHHHHGGH
@M05620:45:000000000-G6HP7:1:1101:17245:12667 1:N:0:186
CATCCTGACCCTGAAGTACCCCGGCTTGATTTCTGACATTAGATCGGAAGAGCACACGTCTGAACTCCAGTCACGGACATTTATCTCGTATGCCGTCTTCTGCTTGAAAAAAAAAAAAAAAGAAAAAGAAAATAAGAAAGAAACATCTATAAGTATTTAACAAAAGAACATAACAATGGGAACAAATTCTTTCCATGAAGATGGAGACGAGTTCACGAGGGATTAATCGACGAGGAGTGGAATGATGTTGT
+
AAABCFFFFFFFGGGGGFGGGGGGGGGEHHHHHHHHHGHHGHGHHHGGGGGHHHHHHGGHHGHGHHHHHHGHHGGGGGGHHHHHFHHHGGHHHHGEGHGHHHHHHHGGHHGGGGGC<<//-..000<<<F//00=0<</0/.///00000000000;000000.::..//000000000./0./:.0090000000;00;0000//0..9-..090.;---.//0000..------./..0000000000/
@M05620:45:000000000-G6HP7:1:1101:14923:12676 1:N:0:186
AGATTACTGCAACAGTTCCCCCTGGACCTGGAAAAGTTTCTTGCCTGGCTTCCAGAAGCTGAAACAACTGCCAATGTCCTCCAGGATGCTCCCCGTAAGGAAAGGCTCCTAGAAGACTCCAAGGGAGTAAAAGAGCTGATGCAACAATGGCAAGTAAGTCAGGCATTTCCGCTTTAGCACTCTTGTGGATCCAATTGAACAATTCTCAGCATTTGTACTTGTAACTGACAAGCCAGGGACAAAACAAAGAT
+
A3AABFFF5FFFGGGGGGGGGGGGCGHHHGHHHHHHGHHHHHHHHHHHHHH2FGBGHHHHHHHHHHHHHHHHFHHHHHHH5FGHFGG3FH5BFGGG/EFHHH3?CGHHGHHHHHBGHHHG3FFFFEEEFDGHHGGHHHGFH3FFHHHGHCHHHGHHHHHHHHHHHGHHHHGCGGGHHHHHHHHHHHHGHHHHGGHHHGHHHHHHHHHHGHHHHHFHHFHHFHFHHHHHHHGGGGG?EGGGGGGGGGGGFEC
@M05620:45:000000000-G6HP7:1:1101:14927:12695 1:N:0:186
AGATTACTGCAACAGTTCCCCCTGGACCTGGAAAAGTTTCTTGCCTGGCTTCCAGAAGCTGAAACAACTGCCAATGTCCTCCAGGATGCTACCCGTCAGGAAAGGCTCCTAGAAGACTCCAAGGGAGTAAAAGAGCTGATGCAACAATGGCAAGTAAGTCAGGCATTTCCGCTTTAGCACTCTTGTGGATCCAATTGAACAATTCTCAGCATTTGTACTTGTAACTGACAAGCCAGGGACAAAACAAAGAT
+
BAABBFFFDFDFGGGGGGGGGGGGAGHHHHHHHHHHGHHHHHHHHHHHHHH2FHEGHHHHHHHHHHHHHHHHHHHHHHHH5FHHGHHFHH5FHHGG1EEHHH3?AGHHGHHHHHBGHHHG3B3FAEEEHGHHHGGHHHGHH3FGGHHHHHHHHGHHHHHHHHFHHHHHHHGGGGGHHHGHHHHHHHHGHHHHGHHHHHHHHHHHHHHHHHHHHFHHHFHHHHHHHHHHHHGHHGGFGGGGGGFFGGGGGFF
@M05620:45:000000000-G6HP7:1:1101:5660:12719 1:N:0:186
CATCCTGACCCTGAAGTACCCCATTGAGCATGGCATCGTCACCAACTGGGACGACATGGAGAAGATCTGGCACCACACCTTCTACAACGAGCTGCGCGTGGCCCCGGAGGAGCACCCAGTACTGCTGACCGAGGCCCCCCTGAACCCCAAGGCCAACAGAGAGAAGATGACTCAGGTGAGGCTCGGCCGACGCCCGTGCTCCTCCCGTCCTTTCCCCAGTCATTTTCTGCCCGGCTTGATTTCTGACATTA
+
CCCCCFFFFFFFGGGGGGGGGGGHHHHHHHHHHHHHHGHHHGHHHGHHHHHHGGGGGHHHHHHHHHHHHHHHHGHHHGGHHHHHHHHHGGGGGHHGGGGGGGHHGGGGGGGGHHHHGGHH1?GHHHHHHHGGGGGGGGGGGGHHHHGGGGHGHHGGGGGGGGGGGGGGGGGGGGGGGGGGGGGGFFFFFFFFFFFFBDFFFFFFFFFFFFFFFFFFFFFFFFFFFFFFFFFFDFFFFFFFFFFFFFFFFF0
@M05620:45:000000000-G6HP7:1:1101:25806:12724 1:N:0:186
TACCTGTACTGGGGAAGCAATCGCCATTCCTACCCTAAAGATCGGAAGAGCACACGTCTGAACTCCAGTCACGGACATTTATCTCGTATGCCGTCTTCTGCTTGAAAAAAAAAAACAACTACATCTTTTTTTCTTTCTTTTCTTCACCACCTCTCCCCCTGCCCTAAGCATTTTTTCACTAAGTCCTTCTTCTTCCTTCATTCTTTTTTACCCTCCTTGCTTCTTCTCCCCCACTCTCTCCTCTCCTCCCC
+
CCCCCFFFFFFFGGGGGGGGGGGGGGGHHHHHHHHHHHHHGHHHGGGGHGHHHHGGFHHGGGHHHHHGHHHHDFGGFHHHHHFHHHF?HHHFEGGHGGHHGHHHHHHHFG</B@///?/2<@22@211<1<-F1>1>=111111111<><<..0<//<.-..../////:;:00:-/0000//90009;000009;090000000000;./;//::/9//9/9/:/:B//..-9://///:BFBFFB/;.;
@M05620:45:000000000-G6HP7:1:1101:8506:12726 1:N:0:186
AGATTACTGCAACAGTTCCCCCTGGACCTGGAAAAGTTTCTTGCCTGGCTTACAGAAGCTGAAACAACTGCCAATGTCCTACAGGATGCTACCCGTAAGGAAAGGCTCCTAGAAGACTCCAAGGGAGTAAAAGAGCTGATGAAACAATGGCAAGTAAGTCAGGCATTTCCGCTTTAGCACTCTTGTGGATCCAATTGAACAATTCTCAGCATTTGTACTTGTAACTGACAAGCCAGGGACAAAACAAAGAT
+
ABBBBFFFFFFFGGFFGGGGGGGGHHGHHHHGFGHHGGHHHHHHHHHHHHHCHHHHHGHHHHHGFHHHHHHHHHHHHHHH5GHHGFHHHHGHHHGGGGHHHHHHHFHGGHHHHHHHHHHHHFHFGGGGHHHHHFHGHHGHHHHHHHHFHGHHHGHHHHHHHHFFHHHHHHGGGGGGFHHGHHHHHFHFFFGHHHHHHGHGHGFGFHHGHHGHHHHHHCGCFCGGHHHHHHHFAEFGGGGGGGFGGGGGGGF
@M05620:45:000000000-G6HP7:1:1101:22093:12736 1:N:0:186
AAACCAAGCAGACACTCACCGCTCCCTCGCCACAGGCCAATAGTTTGTCCTCACTGAGTTGGCAACAAGTGGCTGCTGTGGCTGCCATTTTTCTGGTGATGGCCATCAGCTCCGACGAGGTCAGCTGGGGGGCTTTCTTTGTGTAAGCAACGAGAAACCTGAAAGAAGCATTTTTTAACTAAGTCCTGCTGAGTCATTCATGAGTTTTTAGCCGCCTTGCTTCTTCTCACAGACTCTCTACTCTCATGCCA
+
DDDDDDCFCFFFGGGGGGGGGGGGGGHHGGGGGHHHGGHHHHHHHHHHHHHHHHHHHHHHHHHHHHHHHHHHGHGGHHHHHHHGGHHHHHHHHHHHHHHHHHHHHHHHHHGHHGGGGGGGGHHHHHHHGGGGGGGGGGGGGGGGGGFFFFFFFFFFFFFFFFFFFFFFFFFFFFHFFFFFFFFFFFFFFFFFFFFFFFFFFFFFFFFHFFFFFFFFFFFFFFFFFFHFFFFFFFFFFFFFFFFHFFFFFFF
@M05620:45:000000000-G6HP7:1:1101:22076:12744 1:N:0:186
AAACCAAGCAGACACTCACCGCTCCCTCGCCACAGGCCAATAGTTTGTCCTCTCTGAGTTGGCAACAAGTGGCTGCTGTGGCTGCCATTTTTCTGGTGATGGCCATCAGCTCCGACGAGGTCAGCTGGGGGGCTTTCTTTGTGTAAGCAACGAGAAACCTGAAAGAAGCATTTTTTAACTAAGTCCTGCTGAGTCATTCATGAGTTTTTAGCCGCCTTGCTTCTTCTCACAGACTCTCTACTCTCATGCCA
+
BBBBBBB@BFFFGGGGGGGGGGGGGGHHCGGGGGHHGGHHGGHHHHGHHHHH5GHHHHGHHHHHHHGFHFGHGGGGHHHGHHHGGHHHHHHHHHHHHHHHHHHGHHHGHHHHHGGGGGFGEHHHHHHHGGGGGGGGGGGGGGGGGGGFFFFFFFFFFFFFFFFFFFFFFFFFFFFFFFFFFFFFFFFFFFFFFFFFFFFFFFFFFFFFFFFFFFFFFFFFFFFFFFFFFFFFBFFFFFFFFFFFFFFFFFF
@M05620:45:000000000-G6HP7:1:1101:8510:12746 1:N:0:186
AGATTACTGCAACAGTTCCCCCTGGACCTGGAAAAGTTTCTTGCCTGGCTTACAGAAGCTGAAACAACTGCCAATGTCCTACAGGATGCTACCCGTAAGGAAAGGCTCCTAGAAGACTCCAAGGGAGTAAAAGAGCTGATGAAACAATGGCAAGTAAGTCAGGCATTTCCGCTTTAGCACTCTTGTGGATCCAATTGAACAATTCTCAGCATTTGTACTTGTAACTGACAAGCCAGGGACAAAACAAAGAT
+
@BBBBFFFFFFFGGGGGGGGGGGGHHHHHHHGHHHHHHHHHHHHHHHCGHH3FFHHHGHHHHHHHHHHGHGHFHHEHFHH5FHHHGHHHHBGHHGGCDHHHGCGHHHGEHHHGHGHHHHGHHHGGHGGGDDFHEHHHHHHHHHHHHGHHHHFGGHGHHHGHHFFGHHHHHGGGGGHFHHGHHHHHFGFGHHHGHHHHHHFHHHHGHHHFHHHHGHHHCHFHHFGHHHHHHHHAEGFEGGGGGFGGGGEFFF
@M05620:45:000000000-G6HP7:1:1101:17975:12766 1:N:0:186
ATCTCTATCTCCTAAAAACCTGTTTAGATTTGGAGATAGACCTTCAGGTTTTTCATCATTTTCTGCATGAATTATACATTGACCACGTTCCAGCGTGGTCAGTTTGCAGCATTCTGTTATTTTGTTTGACAGAGTGTCTTGTTGAGAACATATGTAGGACATGATTTTTTCCTGCAACAGGGAAAATAAAGTATAAGTTTTAAAGATTTATTCTTTAATAAAGGATCTCAAAGCCAGCTTTAGAAAAAGGA
+
CCDDDFFFFFFFGGGGGGGGGGHHHHHHHHHHHHHHHHGHHHHHHHHHHHHGGHHHHHHHHHHIHHHHHHHHHHHHHHHHHHHHHHGHHHHHHHGGGGHHHHHHHHHHHHHHHHHHHHHHHHHHHHHHHHHHHHHHHHHHHHHHHHHHHHHHHHHHHHHHHHHHHHHHHGHHHHHHHHHHHGGHHHHHHHHHHHHHHGHHHHHHHHHHHHHHHHHHHHHHHHHHHHHHHHHHHHHHHGHHHHHGHHHGGGH
@M05620:45:000000000-G6HP7:1:1101:20846:12766 1:N:0:186
TACCTGTACTGGGGAAGCAATCGCCATTCCTACCCTAAAGATCGGAAGAGCACACGTCTGAACTCCAGTCACGGACATTTATCTCGTATGCCGTCTTCTGCTTGAAAAAAAAAATTTTCTTTTTTTTGACATCGTGTCTTTTTGCGCCCCTCTCTCGGCCATTATTTTTTCCTGCCCCAGGGCCACTATAGTCTACTTTTTCACGTTTTCTTCTTTACTCCCTTCTCTCCCCGCCCTCTTTCGCACACTAC
+
>1A11D@3DFFFFEGGGGGGGGFF0FFGDAGFEGFF0GGFHFDGEGEF0B0BBGHGFHGFB2GHGHHHFGGDE?>ECGHHG2G2EFFAG0GHG?>GFGHFDGHF0FFHB>E///011B2@FGH1<@@//?111.<0FGFHBGF-0-<.--<.;/<0:..:-:00<CFG0-90;0:9.9.;..9;..;/00/;/9///;;9B/;/--::E//;9FFF//9//-9/-;BBF//--9@=-AFBF/------///
@M05620:45:000000000-G6HP7:1:1101:25368:12797 1:N:0:186
AAACCAAGCAGACACTCACCGCTCCCTCGCCACAGGCCAATAGTTTGTCCTCACTGAGTTGGCAACAAGTGGCTGCTGTGGCTGCCATTTTTCTGGTGATGGCCATCAGCTCCGACGAGGTCAGCTGGGGGGCTTTCTTTGCGTAAGCAACGAGAAACCTGAAAGAAGCATTTTTTAACTAAGTCCTGCTGAGTCATTCATGAGTTTTTAGCCGCCTTGCTTCTTCTCACAGACTCTCTACTCTCATGCCA
+
BCCCCCCFCFFFGGGGGGGGGGGGGGHHGGGGGHHHGGHHHHHHHHHHHHHHHHHHHHHHHHHHHHHHHHHHGHGGHHGHHHHGGHHHHHHHHHHHHHHHHHHHHHHHHHHHHGGGGGGGGHHHHHHHGGGGGGGGGGG0F0ADFFFFFFFFFFFFFFFFFFFFFFFFFFFFFFFFFFFFFFFFFFFFFFFFFFFFFFFFFFFFFFFFFFFFFFFFFFFFFFFFFFFFFFFFFFFFFFFFFFFFFFFFFFB
@M05620:45:000000000-G6HP7:1:1101:11294:12801 1:N:0:186
AAACCAAGCAGACACTCACCGCTCCCTCGCCACAGGCCAATAGTTTGTCCTCACTGAGTTGGCAACAAGTGGCTGCTGTGGCTGCCATTTTTCTGGTGATGGCCATCAGCTCCGACGAGGTCAGCTGGGGGGCTTTCTTTGTGTAAGCAACGAGAAACCTGAAAGAAGCATTTTTTAACTAAGTCCTGCTGAGTCATTCATGAGTTTTTAGCCGCCTTGCTTCTTCTCACAGACTCTCTACTCTCATGCCA
+
CCCCCCCFCFFFGGGGGGGGGGGGGGHHGGGGGHHGGGHHHHHHHHHHHHHHHHHHHHHHHHHHHHHHHHHHGHGGHHHHHHHGGHHHHHHHHHHHHHGHHHHHHHHHHHHHHGGGGGGGGHHHFHHHGGGGGGGGGGGGGGGGGGFFFFFFFFFFFFFFFFFFFFFFFFFFFFFFFFFFFFFFFFFFFFFFFFFFFFFFFFFFFFFFFFFFFFFFFFFFFFFFFFFFFFFFFFFFFFFFFFFFFFFFFFF
@M05620:45:000000000-G6HP7:1:1101:11286:12822 1:N:0:186
AAACCAAGCAGACACTCACCGCTCCCTCGCCACAGGCCAATAGTTTGTCCTCACTGAGTTGGCAACAAGTGGCTGCTGTGGCTGCCATTTTTCTGGTGATGGCCATCAGCTCCGACGAGGTCAGCTGGGGGGCTTTCTTTGTGTAAGCAACGAGAAACCTGAAAGAAGCATTTTTTAACTAAGTCCTGCTGAGTCATTCATGAGTTTTTAGCCGCCTTGCTTCTTCTCACAGACTCTCTACTCTCATGCCA
+
BBBBBBBFAFBFGGGGGGGGGGGGGGHHGGGGGHHHGGHGHHHHHHHHHHHHHHHHHHHHHHHHHHHHHHGHGHGEHFGHHHHGGHHHHHHHHHHHHHFHHHHHHHHGHHHHHGGGGGCGGHGHHHHHGGGGGGGGGGGGGGGGGGFFFFFFFFFFFFFFFFBFFFFFFFFFFFFFFFFFBFFFFFFFFFFFFFFFFFFFFFEFFFFFFFFFFFFFFFFFFFFFFFFFFFFFFFFFFFFFFFFFFFFFFF/
@M05620:45:000000000-G6HP7:1:1101:29461:12834 1:N:0:186
CATCCTGACCCTGAAGTACCCCATTGAGCATGGCATCGTCACCAACTGGGACGACATGGAGAAGATCTGGCACCACACCTTCTACAACGAGCTGCGCGTGGCCCCGGAGGAGCACCCAGTGCTGCTGACCGAGGCCCCCCTGAACCCCAAGGCCAACAGAGAGAAGATGACTCAGGTGAGGCTCGGCCGACGCCCGTGCTCCTCCCGTCCTTTCCCCAGTCATTTTCTGCCCGGCTTGATTTCTGACATTA
+
CCCCCFFFFFFFGGGGGFGGGGGHHHHHHHHHHHHHHGHHHFHHHGHHHHHHGGGGGHHHHHHHHHHHHHHHHGFHGGGHHHHHHHHHGGGGGHHGGGGGGGHHGGGGGGGGHEHHDGHGHHEHHHHHHHGGGGGGGGGGGGHHHHGGGGHGHHGGGGGGGGDEFFGFGGGGGGGGCFGGFFGGFFFFFFFFF@DFFFFFFFFFFFFFFFDFFFFFFFFFFFFFFFFFFFFFFFFCFA?BFFFFFFBFFF/
@M05620:45:000000000-G6HP7:1:1101:24047:12885 1:N:0:186
AGATTACTGCAACAGTTCCCCCTGGACCTGGAAAAGTTTCTTGCCTGGCTTACAGAAGCTGAAACAACTGCCAATGTCCTACAGGATGCTACCCGTAAGGAAAGGCTCCTAGAAGACTCCAAGGGAGTAAAAGAGCTGATGAAACAATGGCAAGTAAGTCAGGCATTTCCGCTTTAGCACTCTTGTGGATCCAATTGAACAATTCTCAGCATTTGTACTTGTAACTGACAAGCCAGGGACAAAACAAAGAT
+
BBBBAFFFFFBFGGBFGGGGGGGGHHHHHHHGFHHFFDGGHHHHHHHHHHHHHHHHHHGHHGHGHHHHHHGHGGHHHHHHHHGHGGHHHHHHFHGEFGHGHFGGHHHGFHHHHHHFFGHGHFHGGFGGHHHHHGHHHHFHFGFFHHHFHHHHGGHHGHFHHHFHHHHHHHGGGGGHFHHGHHHHH<GFHFHHHHFHHHEFFGBGBGHFHHEHHFHCGCGGFGGGHHHGHGHHEGGFEGGEGGEFGEGFFF;
@M05620:45:000000000-G6HP7:1:1101:7584:12887 1:N:0:186
AAACCAAGCAGACACTCACCGCTCCCTCGCCACAGGCCAATAGTTTGTCCTCACTGAGTTGGCAACAAGTGGCTGCTGTGGCTGCCATTTTTCTGGTGATGGCCATCAGCTCCGACGAGGTCAGCTGGGGGGCTTTCTTTGTGTAAGCAACGAGAAACCTGAAAGAAGCATTTTTTAACTAAGTCCTGCTGAGTCATTCATGAGTTTTTAGCCGCCTTGCTTCTTCTCACAGACTCTCTACTCTCATGCCA
+
DDDDCCCFCFFFGGGGGGGGGGGGGGHHGGGGGHHHGGHHHHHHHHHHHHHHHHHHHHHHHHHHHHHHHHHHGHGGHHHHHHHGGHHHHHHHHHHHHHHHHHHHHHHHHHHHHGGGGGGGFHHHHHHHGGGGGGGGGGGGGGGGGGFFFFFFFFFFFFFFFFFFFFFFFFFFFFHFFFFFHFFFFFFFFFFFFFFFFFHHHHFFFFFFFFFFFFFFFFFFFFFFHFHFFFFFFFFFFFFFHHFHFFFFFFF
@M05620:45:000000000-G6HP7:1:1101:2122:12895 1:N:0:186
AAACCAAGCAGACACTCACCGCTCCCTCGCCACAGGCCAATAGTTTGTCCTCACTGAGTTGGCAACAAGTGGCTGCTGTGGCTGCCATTTTTCTGGTGATGGCCATCAGCTCCGACGAGGTCAGCTGGGGGGCTTTCTTTGTGTAAGCAACGAGAAACCTGAAAGAAGCATTTTTTAACTAAGTCCTGCTGAGTCATTCATGAGTTTTTAGCCGCCTTGCTTCTTCTCACAGACTCTCTACTCTCATGCCA
+
BBBBBBBFBFFFGGGGGGGGGGGGGGHHGGGGGHHHGGHHHHHHHHHHHHHHHHHHHHHHHHHHHHHHHHHHGHGGHHHHHHHGGHHHHHHHHHHHHHGHHHHHHHHHHHHHHGGGGGGGFGHHHHHHGGGGGGGGGGGGGGGGGGFFFFFFF.;DFFFFFFFFFFFFFFFFFFFFFFFFFFFFFFFFFFFFFFFFFFFFFFFFFFFFFFFFFFFFFFFFFFFFFFFFFFFBFFFFFFFFFFFFFFFFFFB
@M05620:45:000000000-G6HP7:1:1101:11456:12906 1:N:0:186
AGATTACTGCAACAGTTCCCCCTGGACCTGGAAAAGTTTCTTGCCTGGCTTACAGAAGCTGAAACAACTGCCAATGTCCTACAGGATGCTACCCGTAAGGAAAGGCTCCTAGAAGACTCCAAGGGAGTAAAAGAGCTGATGAAACAATGGCAAGTAAGTCAGGCATTTCCGCTTTAGCACTCTTGTGGATCCAATTGAACAATTCTCAGCATTTGTACTTGTAACTGACAAGCCAGGGACAAAACAAAGAT
+
BBBCCFFFDDBBFGBBBBGGGGGGHHHHHHHHHHHHHHHHHHHHHHHHHHHHHHHHHHHHHHHHHHHHHHHHHHHFFFGHHHHHHHHHHHHHHHGGGGHHHHHHHHHHGHHHHHHHHHHHHHHGEEFFHDGHHGHHHHGHHHHHHHHHHHHHHGHHHHHHHHHHHHHHHHGGGGGHHHHHHHHHHHHGHHHHHHHHHHFGHHHHHHHHHHHHHHHHHHHHHHHHHHHHHHHHGGFGFGGGGGGGGGGGGGF
@M05620:45:000000000-G6HP7:1:1101:2135:12909 1:N:0:186
AAACCAAGCAGACACTCACCGCTCCCTCGCCACAGGCCAATAGTTTGTCCTCACTGAGTTGGCAACAAGTGGCTGCTGTGGCTGCCATTTTTCTGGTGATGGCCATCAGCTCCGACGAGGTCAGCTGGGGGGCTTTCTTTGTGTAAGCAACGAGAAACCTGAAAGAAGCATTTTTTAACTAAGTCCTGCTGAGTCATTCATGAGTTTTTAGCCGCCTTGCTTCTTCTCACAGACTCTCTACTCTCATTCCC
+
AAAAAA@>>C1BFFGGGGGG0EEGGGHH0EEEGGAAEFH/BFEFGG1FGFHHHHGDGBFFE1BFAGHHHHG1BG?>GBDF0BGFFHFHHHHHHHB1B0BFD1FGHHHFBHHHH>EG/<//<BFBFHF0<@/-;AGGGFGGFG/FFFBBFFF@FF-BFFFFFFFB/BA/;/BFFFF@FFFFFFFFFFFFFF9/9;;;FFFFFBF/;BFFFF/;B:>@FB/BFFFFFFFFBFB/9AFFFFFFFFFFF/;/;B/
@M05620:45:000000000-G6HP7:1:1101:19977:12981 1:N:0:186
CATCCTGACCCTGAAGTACCCCGGCTTGATTTCTGACATTAGATCGGAAGAGCACACGTCTGAACTCCAGTCACGGACATTTATCTCGTATGCCGTCTTCTGCTTGAAAAAAAAAAAAAAAATACTAACCGAGACCCCCCTTAACCACCATTCCAACATCAATACTATGACTCCTGTTAAGCTCTTCCGACGACCCTCCTTCTACCCTCCTTTCCTCCATCATTATCTTCCCTGCTGGATTACTTACATTA
+
CCCCCFFFFFFFGGGGGGGGGGGGGGGGHHHHHHHHHHHHHHHHHHGGGGHHHHHHHGHHHGHGHHHHHHHHHHGGGGGHHHHHHHHGGGHHHHGGGHGHHHHHHHGH3FHEGGC</>//--01>11<1<<---<.<:---.00000;..090;B00./00000000000;0;:000900;09:0090..---@B:/.::0;0000.9A.:0BF00://900::0::0000/009:00.:00900000:00
@M05620:45:000000000-G6HP7:1:1101:27837:12984 1:N:0:186
CATCCTGACCCTGAAGTACCCCATTGAGCATGGCATCGTCACCAACTGGGACGACATGGAGAAGATCTGGCACCACACCTTCTACAACGAGCTGCGCGTGGCCCCGGAGGAGCACCCAGTGCTGCTGACCGAGGCCCCCCTGAACCCCAAGGCCAACAGAGAGAAGATGACTCAGGTGAGGCTCGGCCGACGCCCGTGCTCCTCCCGTCCTTTCCCCAGTCATTTTCTGCCCGGCTTGATTTCTGACATTA
+
CCCCCFFFFFFFGGGGGGGGGGGHHHHHHHHHHHHHHGHHHGHHHGHHHHHHGGGGGHHHHHHHHHHHHHHHHGHHHGGHHHHHHHHHGGGGGHHGGGGGGGHHGGGGGGGGHHHHGGHHHHHHHHHHHHGGGGGGGGGGGGHHHHGGGGHGHHGGGGGGGGGGGGFGGGGGGGGGGGGGGGGGFFFFFFFFFFFFFFFFFFFFFFFFFFFFFFFFFFFFFFFFFFFFFFFFFFFFFFAFFFFFFEFFFF0
@M05620:45:000000000-G6HP7:1:1101:22071:12986 1:N:0:186
AGATTACTGCAACAGTTCCCCCTGGACCTGGAAAAGTTTCTTGCCTGGCTTACAGAAGCTGAAACAACTGCCAATGTCCTACAGGATGCTACCCGTAAGGAAAGGCTCCTAGAAGACTCCAAGGGAGTAAAAGAGCTGATGAAACAATGGCAAGTAAGTCAGGCATTTCCGCTTTAGCACTCTTGTGGATCCAATTGAACAATTCTCAGCATTTGTACTTGTAACTGACAAGCCAGGGACAAAACAAAGAT
+
BBBBCFFFFFFFGGGGGGGGGGGGHHHHHHHHHHHHGHHHHHHHHHHHHHHHHHHHHHHHHHHHHHHHHHHHHHHHHHHHHHHHHGHHHHFHHHGGGGHHHHHHHHHHGHHHHHHHHHHHHGHGEFGFHHHHHGHHHHGHHHHHHHHHHHHHHGHHHHHHHHGHHHHHHHGGGGGHHHHHHHHHHGHGHHHHHHHHHGGHHHHHHHHHHHHHHHHHHGHHHHHGHHHHHHHHHGFGGGGGEAFGGGGGGGF
@M05620:45:000000000-G6HP7:1:1101:27816:12991 1:N:0:186
CATCCTGACCCTGAAGTACCCCATTGAGCATGGCATCGTCACCAACTGGGACGACATGGAGAAGATCTGGCACCACACCTTCTACAACGAGCTGCGCGTGGCCCCGGAGGAGCACCCAGTGCTGCTGACCGAGGCCCCCCTGAACCCCAAGGCCAACAGAGAGAAGATGACTCAGGTGAGGCTCGGCCGACGCCCGTGCTCCTCCCGTCCTTTCCCCAGTCATTTTCTGCCCGGCTTGATTTCTGACATTA
+
CCBCCFFFFFFFGGGGGGGGGGGHHHHHHHHHHHHHHGHHHGHHHGHHHHHHGGGGGHHHHHHHHHHHHHHHHGHHHGGHHHHHHHHHGGGGGHHGGGGGGGHHGGGGGGGGHHHHGGHHHHHHHHHHHHGGGGGGGGGGGGHFFHGGGGHGHHGGGGFFFGDEGGFGGGGGGGGGGGFGGGEGFFFFFFBFFFFF@DAEFFFFFFFEDFFFFFFFFFF9BFFFFFFFFFFFFFFFFFFFFFFFBBFFFF0
@M05620:45:000000000-G6HP7:1:1101:22074:13006 1:N:0:186
AGATTACTGCAACAGTTCCCCCTGGACCTGGAAAAGTTTCTTGCCTGGCTTACAGAAGCTGAAACCACTGCCAATGTCCTACAGGATGCTACCCGTAAGGAAAGGCTCCTAGACGACTCCAAGGGAGTAAAAGAGCTGATGAAACAATGGCAAGTAAGTCAGGCATTTCCGCTTTAGCACTCTTGTGGATCCAATTGAACAATTCTCAGCATTTGTACTTGTAACTGACAAGCCAGGGACAAAACAAAGAT
+
>A1AA1FFF1F1FGGFGGGGFGGAGGHHHCGB1AFFHHHHDGAFGHHFGHHHHDF11FFGGF1BG0/FHGFCCGGFGHHHHH1BG0FEGDHHGHEEGGFGHFHHHHFHGH1GF1/>EEGHGHHGGHCEC>FHHEHHGGFHHGG1GH/FDCCCGFHHBFGHHHBG/GHHHFACGGGGFHFHHHGGHD1AFHHHHFHFHGHFDGHHHHGHHF0GBGHHFGHHGCG0CHFFGGBFEEFFA.CAA9F?FGG.FBB
@M05620:45:000000000-G6HP7:1:1101:19844:13077 1:N:0:186
AAACCAAGCACACGTCTGAACTCCAGTCACGGACATTTATCTCGTATGCCGTCTTCTGCTTGAAAAAAAAAAAAAAACAACATAGAAAAACATAGTTATTGTTATAATTGATTAAACAAAAACAGAGAAATTTAGTTAACTAGTAGTTATGATGACTTACAATATATACAGAATAGTTTTTTTATGATGCTTCTCAGATTTTATATGTATAAATTATCACATTCGCCGACATAATGAGTGTTCACACTGTG
+
ABBBBBBFAFFFGGGGGGGGGGHHHHHHFHGGGGGHHHHHHHHHGGHHHHGGGHGHHHHHHGHHHHHGGGGE>/>//////?333?2220/F222B2222222222?2>222222222/00/</0000111<11111111>11>11110000000<=000000000000:00/0000000:;-.000900900090009000;0000000000000000;000/:..----.://////;//9//9///9/
@M05620:45:000000000-G6HP7:1:1101:19845:13096 1:N:0:186
AAACCAAGCACACGTCTGAACTCCAGTCACGGACATTTATCTCGTATGCCGTCTTCTGCTTGAAAAAAAAAAAAAAAAAAGAAAACATTCTAATATATTGTTTTTTAATTAGATTCATGTTATATATAACGTAAATACATTTATATATGTGCTCTTAACGTTGACTAGGTTCTGTAGTATGAACATGCGTTACTTGTAGACGTTGGTTTATTTCATAGTGTATGATGTTTCACATATAATATTGATATAGT
+
ABBBBBBFBFFFGGGGGGFGGGHHCHFHHHGGGGGHHHHHHHHHGGHHHHGGGHGHHHHHHHHHHHGGGGGEE>>/</////0222/2222>222222222200///1111111111111<11111>111./...0000000<000000000:;00000.//..000//00900000000000000/0.:...000000;0......../9///////////:9/////9//////////;//////////
@M05620:45:000000000-G6HP7:1:1101:16901:13149 1:N:0:186
AAACCAAGCAGACACTCACCGCTCCCTCGCCACAGGCCAATAGTTTGTCCTCACTGAGTTGGCAACAAGTGGCTGCTGTGGCTGCCATTTTTCTGGTGATGGCCATCAGCTCCGACGAGGTCAGCTGGGGGGCTTTCTTTGTATAAGCAACGAGAAACCTGAAAGAAGCATTTTTTAACTAAGTCCTGCTGAGTCATTCATGAGTTTTTAGCCGCCTTGCTTCTTCTCACAGACTCTCTACTCTCATGCCA
+
CCCCCCCFCFFFGGGGGGGGGGGGGGHHGGGGGHHHGGHHHHHHHHHHHHHHHHHHHHHHHHHHHHHHHHHHGHGGHHHHHHHGGHHHHHHHHHHHHHHHHHHHHHHHHHHHHGGGGGGGGHHHHHHHGGGGGGGGGGGGGGGGGGGFFFFFFFFFFFFFFFFFFFFFFFFFFFFFFFFFFFFFFFFFFFFFFFFFFFFFFFFFFFFFFFFFFFFFFFFFFFFFFFFFFFFFFFFFFFFFFFFFFFFFFFF
@M05620:45:000000000-G6HP7:1:1101:16916:13160 1:N:0:186
AAACCAAGCAGACACTCACCGCTCCCTCGCCACAGGCCAATAGTTTGTCCTCACTGAGTTGGCAACAAGTGGCTGCTGTGGCTGCCATTTTTCTGGTGATGGCCATCAGCTCCGACGAGGTCAGCTGGGGGGCTTTCTTTGTATAAGCAACGAGAAACCTGAAAGAAGCATTTTTTAACTAAGTCCTGCTGAGTCATTCATGAGTTTTTAGCCGCCTTGCTTCTTCTCACAGACTCTCTACTCTCATGCCA
+
?AAABBAFBFFFGFGBGGGGGGGGGFHHGGGGGHHHGGHGHHHHHHHHHHHHHHHHHHGGHHHHHHHHHGHHGHGGHHGHHHHGGHHHHHHHHHHHHHHHHHHHHHHHHHHHHGGGGGGGFHHHHHHHGGGGGGGGGGGGGGGGGGGFFFFFFFFFFFFFFFFFFFFFFFFFFFFFFFFFFFFBFFFFFFFFFFFFFFFFFFFFFFFFFFFFFFFFFFFFFFFFFFFFFFFFFFFFFFFEFFFFFFFFFBB
@M05620:45:000000000-G6HP7:1:1101:27447:13162 1:N:0:186
CATCCTGACCCTGAAGTACCCCATTGAGCATGGCATCGTCACCAACTGGGACGACATGGAGAAGATCTGGCACCACACCTTCTACAACGAGCTGCGCGTGGCCCCGGAGGAGCACCCAGTGCTGCTGACCGAGGCCCCCCTGAACCCCAAGGCCAACAGAGAGAAGATGACTCAGGTGAGGCTCGGCCGACGCCCGTGCTCCTCCCGTCCTTTCCCCAGTCATTTTCTGCCCGGCTTGATTTCTGACATTA
+
AAAABFBFFFFFGGGFGGGGGGGHHGHHHHGHHHHHHGHHHGGHHGHGHFHHGGGGGFFGHHHHHHHGHHHHHGHHHFGHHHHHHHHHGGGGGHHFGGGGGGHHGGGGGGGGHHHHGGHHHHHHHHHHHHGGGGGGGGGGGGHHHHGGGGHGHHGGGGGGGGGGGGFGGGGGGGGGGGGGGGGGFFFFFFFFFFFF@AAFFFFFFFF.DFFFFFFFFFFFFFFFFFFFFFFFDCCFCFAFFFFFF;FBFF/
@M05620:45:000000000-G6HP7:1:1101:26476:13231 1:N:0:186
CATCCTGACCCTGAAGTACCCCGGCTTGATTTTCTGACATTAGATCGGAAGAGCACACGTCTGAACTCCAGTCACGGACATTTATCTCGTATGCCGTCTTCTGCTTGAAAAAAAAAACAACTCTCATATTTTATTTTTCCTCGTTTCTCCATCCCTCCTTCTCCTCTTCTTTTTTCTACCCTCTTTTATTCAACTACTCCCCCTTTTCTTCCCTTTCCCTTTTCTCCCTCCCCCTTCCTCCCCTACCACTC
+
ABBBBFFFFFFFGGGGGGGGGFGGGGGGHHHGHHGHGHHHHGHHHHHGEGGGHHHHHHGGHFGHHHGHHHHHHHHFGFGGGHHHDDGDF?EGHHHFGGHGHHFFEGHHFHFCEGF/B////2@>G222211?1<?GFDGDG</?>.11<>111FAC0.C00<GG0/=00000=0::;00;.FHBCC000:00009/;0;CEA.;;BF0;000C0FB0;0C09BB0B9/...;A.9FFFF/;::B.9.///9
@M05620:45:000000000-G6HP7:1:1101:18204:13238 1:N:0:186
CATCCTGACCCTGAAGTACCCCATTGAGCATGGCATCGTCACCAACTGGGACGACATGGAGAAGATCTGGCACCACACCTTCTACAACGAGCTGCGCGTGGCCCCGGAGGAGCACCCAGTGCTGCTGACCGAGGCCCCCCTGAACCCCAAGGCCAACAGAGAGAAGATGACTCAGGTGAGGCTCGGCCGACGCCCGTGCTCCTCCCGTCCTTTCCCCAGTCATTTTCTGCCCGGCTTGATTTCTGACATTA
+
CCCCCFFFFFFFGGGGGGGGGGGHHHHHHHHHHHHHHGHHHGHHHGHHHHHHGGGGGHHHHHHGHHHHHHHHHGHHHGGHHHHHHHHHGGGGGHHGGGGGGGHHGGGGGGGGHHHHGGHHHHHHHHHHHHGGGGGGGGGGGGHHHHGGGGHGHHGGGGGGGGGGGGGGGGGGGGGGGGGGGGGGFFFFFFFFFFFFBFFEFFFFFFFFFFFFFFFFFFFFFFFFFFFFFFFFFFFFFFFFFFFFFFFFFF0
@M05620:45:000000000-G6HP7:1:1101:26825:13329 1:N:0:186
AGATTACTGCAACAGTTCCCCCTGGACCTGGAAAAGTTTCTTGCCTGGCTTACAGAAGCTGAAACAACTGCCAATGTCCTACAGGATGCTACCCGTAAGGAAAGGCTCCTAGAAGACTCCAAGGGAGTAAAAGAGCTGATGAAACAATGGCAAGTAAGTCAGGCATTTCCGCTTTAGCACTCTTGTGGATCCAATTGAACAATTCTCAGCATTTGTACTTGTAACTGACAAGCCAGGGACAAAACAAAGAT
+
AABBBFFFBF4FGGEGGGGGGGGGHHHHHHFHGHHHGHHHHHHHHHHHHHHHHHHHHHHHHHHHHHHHHHHHHHHHHHHHHHHHHHHEHH5GHHGG/EGHHHHHHHHHGHHHHHHHHHHHH3BFAGEGHDGHHFHHHHHHH3FHHHHHHGHHHGHHHHHHHHHHHHHHHHGGGGGHFHHHHHHHHHHGGHHHHFHHHGGHHHHHHHHHHHHHHHHHHFHHHH0CGHHFHHHHHGGGGGGG?FBFGFEAFFF
@M05620:45:000000000-G6HP7:1:1101:6575:13347 1:N:0:186
AAACCAAGCAGACACTCACCGCTCCCTCGCCACAGGCCAATAGTTTGTCCTCACTGAGTTGGCAACAAGTGGCTGCTGTGGCTGCCATTTTTCTGGTGATGGCCATCAGCTCCGACGAGGTCAGCTGGGGGGCTTTCTTTGTGTAAGCAACGAGAAACCTGAAAGAAGCATTTTTTAACTAAGTCCTGCTGAGTCATTCATGAGTTTTTAGCCGCCTTGCTTCTTCTCACAGACTCTCTACTCTCATGCCA
+
CCCCCCCFCFFFGGGGGGGGGGGGGGHHGGGGGHHHGGHHHHHHHHHHHHHHHHHHHHHHHHHHHHHHHHHHGHGGHHHHHHHGGHHHHHHHHHHHHHHHHHHHHHHHHHHHHGGGGGGGGHHHHHHHGGGGGGGGGGGGGGGGGGFFFFFFFFFFFFFFFFFFFFFFFFFFFFFFFFFFFFFFFFFFFFFFFFFFFFFFFFFFFFFFFFFFFFFFFFFFFFFFFFFFFFFFFFFFFFFFFFFFFFFFFF0
@M05620:45:000000000-G6HP7:1:1101:17745:13373 1:N:0:186
ATCTCTATCTCCTAAAAACCTGTTTAGATTTGGAGATAGACCTTCAGGTTTTTCATCATTTTCTGCATGAATTATACATTGACCACGTTCCAGCGTGGTCAGTTTGCAGCATTCTGTTATTTTGTTTGACAGAGTGTCTTGTTGAGAACATATGTAGGACATGATTTTTTCCTGCAACAGGGAAAATAAAGTATAAGTTTTAAAGATTTATTCTTTAATAAAGGATCTCAAAGCCAGCTTTAGAAAAAGGA
+
AABBBFFFFFFFGGGGGGGGGGHHHHHHHHHHHHHHHGHHHHHHHHHGHHHGGHHHHGHHHHHHGHHHHGHHHHHHHGHHHFHHHHGHHHHHHHGGGGHHHHHHHHHHHHHHHHHHHHHHHHHHHHHHHHHHHHHHHHHHHHHHHHHHHHHHHHHFHHFHHHHHHHHHHGHHHHHHFHGHHGGHHHGHHFGHHHHGHHHHHHHHHGFGHHHHHHHHHBGGGHGBFHHHHHFFGHHHGFHHHHGEGHHGD.;
@M05620:45:000000000-G6HP7:1:1101:4215:13381 1:N:0:186
AAACCAAGCAGACACTCACCGCTCCCTCGCCACAGGCCAATAGTTTGTCCTCACTGAGTTGGCAACAAGTGGCTGCTGTGGCTGCCATTTTTCTGGTGATGGCCATCAGCTCCGACGAGGTCAGCTGGGGGGCTTTCTTTGTGTAAGCAACGAGAAACCTGAAAGAAGCATTTTTTAACTAAGTCCTGCTGAGTCATTCATGAGTTTTTAGCCGCCTTGCTTCTTCTCACAGACTCTCTACTCTCATGCCA
+
CCCCCCCFCFFFGGGGGGGGGGGGGGHHGGGGGHHHGGHHHHHHHHHHHHHHHHHHHHHHHHHHHHHHHHHHGHGGHHHHHHHGGHHHHHHHHHHHHHFHHHHHHHHHHHHHHGGGGGGGGHHHHHHHGGGGCDGG0FGF09:/C0;FFFABEDFFFF./:FFBFF.BBFFFFFFFFFFFFFFFF/9BBF/9.:;/FFFFBBF:FFFFFA/BB:@@DDF/FF9BFFFF/BFBFAF9BBFF9FFFF/B;FFF
@M05620:45:000000000-G6HP7:1:1101:17746:13391 1:N:0:186
ATCTCTATCTCCTAAAAACCTGTTTAGATTTGGAGATAGACCTTCAGGTTTTTCATCATTTTCTGCATGAATTATACATTGACCACGTTCCAGCGTGGTCAGTTTGCAGCATTCTGTTATTTTGTTTGACAGAGTGTCTTGTTGAGAACATATGTAGGACATGATTTTTTCCTGCAACAGGGAAAATAAAGTATAAGTTTTAAAGATTTATTCTTTAATAAAGGATCTCAAAGCCAGCTTTAGAAAAAGGA
+
CDDDDFFFFFFFGGGGGGGGGGHHHHHHHHHHHHHHHHHHHHHHHHHHHHHGGHHHHHHHHHIHIHHHHHHHHHHHHHHHHHHHHHGHHHHHHHGGGGHHHHHHHHHHHHHHHHHHHHHHHHHHHHHHHHHHHHHHHHHHHHHHHHHHHHHHHHHHHHHHHHHHHHHHHGHHHHHHHHHHHGGHHHGHHHHHHHHHHHHHHHHHHHHHHHHHHHHHHHHHHHHHHHHHHHHHHHHHHGHHHHHGHHHHGGH
@M05620:45:000000000-G6HP7:1:1101:4224:13397 1:N:0:186
AAACCAAGCAGACACTCACCGCTCCCTCGCCACAGGCCAATAGTTTGTCCTCACTGAGTTGGCAACAAGTGGCTGCTGTGGCTGCCATTTTTCTGGTGATGGCCATCAGCTCCGACGAGGTCAGCTGGGGGGCTTTCTTTGTGTAAGCAACGAGAAACCTGAAAGAAGCATTTTTTAACTAAGTCCTGCTGAGTCATTCATGAGTTTTTAGCCGCCTTGCTTCTTCTCACAGACTCTCTACTCTCATGCCA
+
CCCCCCCFCFFFGGGGGGGGGGGGGGHHGGGGGHHHGGHHHHHHHHHHHHHHHHHHHHHHHHHHHHHHHHHHGHGGHHHHHHHGGHHHHHHHHHHHHHHHHHHHHHHHHHHHHGGGGGGGGHHHHHHHGGGGGGGGGGGGGGGGGGFFFFFFFFFFFFFFFFFFFFFFFFFFFFFFFFFFFFFFFFFFFFFFFFFFFFFFFFFFFFFFFFFFFFFFFFFFFFFFFFFFFFFFFFFFFFFFFFFFFFFBFF0
@M05620:45:000000000-G6HP7:1:1101:17767:13398 1:N:0:186
ATCTCTATCTCCTAAAAACCTGTTTAGATTTGGAGATAGACCTTCAGGTTTTTCATCATTTTCTGCATGAATTATACATTGACCACGTTCCAGCGTGGTCAGTTTGCAGCATTCTGTTATTTTGTTTGACAGAGTGTCTTGTTGAGAACATATGTAGGACATGATTTTTTCCTGCAACAGGGAAAATAAAGTATAAGTTTTAAAGATTTATTCTTTAATAAAGGATCTCAAAGCCAGCTTTAGAAAAAGGA
+
AAAABFFFFF5FDGBGGFGGFAFGHFGH5GHH5FFF4F5FGGHFEGFFFGEAFHHHH5FGFFFFBGHHH3EGHHHHH5FHHBFHFHGHHHHHHHC1EEFHHHGHHGHHHHHHHFHGHHHHHHHHHHHHHHHHGCGFHHHH3FGEGFHGFHHHGHBFFEGFHEGHHHHHHGHHHGHHHHHHG/FFHHHFGGHFHHGHHFGHGHHGHGHHFFHHHHHHHDGGGHFECGFG0GGFFFGHHGHHGCBCG:CF.E:
@M05620:45:000000000-G6HP7:1:1101:4125:13403 1:N:0:186
AAACCAAGCAGACACTCACCGCTCCCTCGCCACAGGCCAATAGTTTGTCCTCACTGAGTTGGCAACAAGTGGCTGCTGTGGCTGCCATTTTTCTGGTGATGGCCATCAGCTCCGACGAGGTCAGCTGGGGGGCTTTCTTTGTGTAAGCAACGAGAAACCTGAAAGAAGCATTTTTTAACTAAGTCCTGCTGAGTCATTCATGAGTTTTTAGCCGCCTTGCTTCTTCTCACAGACTCTCTACTCTCATGCCA
+
CCCCCCCFCFFFGGGGGGGGGGGGGGHHGGGGGHHHGGHHHHHHHHHHHHHHHGHHHHHHHHHHHHHHHHHHGHGGHHHHHHHGGHHHHHHHHHHHHHHHHHHHHHHHHHHHHGGGGGGGGHHHHHHHGGGGGGGGGGGGGGGGGGFFFFFFFFFFFFFFFFFFFFFFFFFFFFFFFFFFFFFFFFFFFFFFFFFFFFFFFFFFFFFFFFFFFFFFFFFFFFFFFFFFFFFFFFFFFFFFFFFFFFFFFFB
@M05620:45:000000000-G6HP7:1:1101:6618:13403 1:N:0:186
TACCTGTACTGGGGAAGAGCACACGTCTGAACTCCAGTCACGGACATTTATCTCGTATGCCGTCTTCTGCTTGAAAAAAAAAAAAAAATCCCTTAATTATCCCAATCCTCTCACCTCACGTCATTAATTTTACAGTTTGCACTTATCCAGCTCTCCCCCTCAACTGAACTTGGATTTACTCTCTCTTCCTGCCTCCGTCCGCCTGTTCTCCCCATCCCTCTTCCTACCCCTCACTCCTCCCTCTCCCCTAC
+
CCBCCFFFFFFFGGGGGGGGGGHHEBGHGHHHHHHHHHHHHGGGGGHHHHHGHHHFGHHHHGGGHGHHHHHHHCGHHHGGGFF//<</02?222B22222222222222>22220?01//0//01111111111<<111111111=0000/<00<</..-..0/0/0000:00000<000000000000000.00....9--...000<:0/.//:..0//000:00:......0:/://9::////./..
@M05620:45:000000000-G6HP7:1:1101:8324:13405 1:N:0:186
AGATTACTGCAACAGTTCCCCCTGGACCTGGAAAAGTTTCTTGCCTGGCTTACAGAAGCTGAAACAACTGCCAATGTCCTACAGGATGCTACCCGTAAGGAAAGGCTCCTAGAAGACTCCAAGGGAGTAAAAGAGCTGATGAAACAATGGCAAGTAAGTCAGGCATTTCCGCTTTAGCACTCTTGTGGATCCAATTGAACAATTCTCAGCATTTGTACTTGTAACTGACAAGCCAGGGACAAAACAAAGAT
+
BBBBBFFFDFFFGGGGGGGGGGGGHHHHHHHGFGHHEHHHHHHGGHHHHHHHHHHHHHHHHHHHHGHHHHHHHHHFGHHHHHFHBBFGHHHHHHGGGGHHGHGGHHHHGHHHHHHHHHHHGHHGGEGGHHHHHGHHFHGHHBFGHHHHGGHHHGFHHH@FGFHHHGHHHHGGGGGHGHHHHHHHHDHGGHHHHFHHGEHFFGHGHHHGHHGHHGFGHGHGHHHFFHHHHHHHHGFG?EFGGGGFGGGGEGF
@M05620:45:000000000-G6HP7:1:1101:4241:13405 1:N:0:186
AAACCAAGCAGACACTCACCGCTCCCTCGCCACAGGCCAATAGTTTGTCCTCACTGAGTTGGCAACCAGTGGCTGCTGTGGCTGCCATTTTTCTGGTGATGGCCATCAGCTCCGACGAGGTCAGCTGGGGGGCTTTCTTTGTGTAAGCAACGAGAAACCTGAAAGAAGCATTTTTTAACTAAGTCCTGCTGAGTCATTCATGAGTTTTTAGCCGCCTTGCTTCTTCTCACAGACTCTCTACTCTCATGCCC
+
AA?A?AA?>1CFFFGFGFGGAAAEEFEGEFGEE0BACE//FCFHFGFBEFFFFEAFE1FE1C1EGH0B>BFHF>>FGGG>EEEAFHGGGDBEFHFGHHEFFEEF1BGFGFFHG?<E</<B/B1BFGHCGGG-9AEGBF9F09;CBB//9BF@FBFBFFFFFB//9B9FFFBFFFF--BFF/BBFFFFFFFBB:9BFFFFF/9/:FFFFFE/9B-->A-BFFFBFFFFFBFB//;BBFFFFFFFFBB9FBB/
@M05620:45:000000000-G6HP7:1:1101:17741:13408 1:N:0:186
ATCTCTATCTCCTAAAAACCTGTTTAGATTTGGAGATAGACCTTCAGGTTTTTCATCATTTTCTGCATGAATTATACATTGACCACGTTCCAGCGTGGTCAGTTTGCAGCATTCTGTTATTTTGTTTGACAGAGTGTCTTGTTGAGAACATATGTAGGACATGATTTTTTCCTGCAACAGGGAAAATAAAGTATAAGTTTTAAAGATTTATTCTTTAATAAAGGATCTCAAAGCCAGCTTTAGAAAAAGGA
+
ABBBBFFFFFFFGGGGGGGGGGHHHHHHHHHHHHHHHHHHHHHHHHHHHHHGGHHHHHHHHHHHHHHHHHHHHHHHHHHHHHHHGHGHHHHGHHGGGGHHHHHHHHHHHHHHHHHHHHHHHHHHHHHHHHHHHHHHHHHHHHHHHHHHHHHHHHHHHHHHHHHHHHHHHGHHHHHHFHHHHGGHHHHHGGGHHHHHHGHHHHGFHHHHHHHHHHHHHBGHGHHHHHHHHHHHHHHHHGHHHHHEHHHFGGC
@M05620:45:000000000-G6HP7:1:1101:4145:13411 1:N:0:186
AAACCAAGCAGACACTCACCGCTCCCTCGCCACAGGCCAATAGTTTGTCCTCACTGAGTTGGCAACAAGTGGCTGCTGTGGCTGCCATTTTTCTGGTGATGGCCATCAGCTCCGACGAGGTCAGCTGGGGGGCTTTCTTTGTGTAAGCAACGAGAAACCTGAAAGAAGCATTTTTTAACTAAGTCCTGCTGAGTCATTCATGAGTTTTTAGCCGCCTTGCTTCTTCTCACAGACTCTCTACTCTCATGCCA
+
AAABBBAFAFFFGGGGGGGGFGGGGGHHGGGFGHAGFGHGHHHHHHHHHHHHHHHGHHHHHHHHHHHHHHHHFHGGHHGHGGHFFHHHHHHHHHHHHHHHFFHHHHHHHHHHHGGGEGGGGHHGHHHHG?CGGGGGGGGGGGGGGGFFFFFFEFFFFFFFFFFFFFFFFFFFFFFFFFFFFFFFFFFFFFFFFFFFFFFFFFFFFFFFFFFFFFDFFFFFFFFFFFFFBFBFBFFFFFFFFFFFFFFBFF/
@M05620:45:000000000-G6HP7:1:1101:2139:13416 1:N:0:186
AAACCAAGCAGACACTCACCGCTCCCTCGCCACAGGCCAATAGTTTGTCCTCACTGAGTTGGCAACAAGTGGCTGCTGTGGCTGCCATTTTTCTGGTGATGGCCATCAGCTCCGACGAGGTCAGCTGGGGGGCTTTCTTTGTGTAAGCAACGAGAAACCTGAAAGAAGCATTTTTTAACTAAGTCCTGCTGAGTCATTCATGAGTTTTTAGCCGCCTTGCTTCTTCTCACAGACTCTCTACTCTCATGCCA
+
AAAABAACAFBFGGGGGGGGGGGGGGCH?EGGGHFHEGHEGHHHHHHHHHHHHHGGHGHHHHHHHHHHHHHGGHGGHHGFHHHGGHHFHHHHHHGHGFGHEB2GHHHHHHHHGGGGGCDGCGHHHHHH?FGGGGGGFFGGFGFGGFFFFFFFFDDFFFFFFFFFFFFFFFFFFFFFFFFFFFFFFFFFEFFFFFFFFFFEFFFFFFFFFFFFFFFFFF/FBFFFBFFFEFFFEFFFFFFFFFFBBFBFFFF
@M05620:45:000000000-G6HP7:1:1101:2118:13424 1:N:0:186
AAACCAAGCAGACACTCACCGCTCCCTCGCCACAGGCCAATAGTTTGTCCTCACTGAGTTGGCAACAAGTGGCTGCTGTGGCTGCCATTTTTCTGGTGATGGCCATCAGCTCCGACGAGGTCAGCTGGGGGGCTTTCTTTGTGTAAGCAACGAGAAACCTGAAAGAAGCATTTTTTAACTAAGTCCTGCTGAGTCATTCATGAGTTTTTAGCCGCCTTGCTTCTTCTCACAGACTCTCTACTCTCATGCCA
+
11>11>AF11BCBA1111BFAAAEEFFHAAAAEFGGFEAGHFGFGHHH2BGFAAFFBFDAGGFDF/0CGDFHA0?/@FDFF>BCBB1BFGHHHHGGFE1FGG0B1F1>B1B>>?@<E@CGCCFHGHHHGGGG-AEF9CFGFCF9B0F9BB-;-B--B;-;;9/;B/-B;/BBBFF?-BFFFFF;;/;:9BFBFFF/;B9;FBBF/;BFFFF;/;-;9AF/FFFFFFFFF//BF-;/;;F//9;;//9B/9/
@M05620:45:000000000-G6HP7:1:1101:14282:13425 1:N:0:186
TACCTGTACTGGGGAAGCAATCGCCATTCCTACCCTAAAGATCGGAAGAGCCCACGTCTGAACTCCAGTCACGGACATTTCTCTCGTATGCCGTCTTCTGCTTGAAAAAAAAAAAAAAAATAAATCATATACCAATATGTATCTTTTTGTTAGATTTTAACAATTCAACTAATGTAACCCATCAAAAGATGTGTACTATCTGCAAAGGAAGGCAAATAAGAACGAACCATATAGACAATCGATGTTGCGGA
+
EEEEEFFFFFFFGGGGGGGGGGGGGGGHHHHHHHHHHHHHHHHHGGGGHHH1FGGGGHHGGGHHHHHHHHHHGGGGGHHH4BGHHFGGHHHHGGGHGHHHHHHGHHHHGGG/BCB><//<011111111111=0000111111111=0-</111111<101100111111001111110..//0000/.01111111111:11101//</......111111/<..--<00111<01/<<...1.111<--
@M05620:45:000000000-G6HP7:1:1101:2144:13435 1:N:0:186
AAACCAAGCAGACACTCACCGCTCCCTCGCCACAGGCCAATAGTTTGTCCTCACTGAGTTGGCAACAAGTGGCTGCTGTGGCTGCCATTTTTCTGGTGATGGCCATCAGCTCCGACGAGGTCAGCTGGGGGGCTTTCTTTGTGTAAGCAACGAGAAACCTGAAAGAAGCATTTTTTAACTAAGTCCTGCTGAGTCATTCATGAGTTTTTAGCCGCCTTGCTTCTTCTCACAGACTCTCTACTCTCATGCCA
+
BBBBBBBFBFFFGGGGGGGGGGGGGGHHGGGGGHHHGGHHHHFHHHHHHHHHHHHHHHGGHHHHHHHHHHHHGHGGHHHHGHHGGHHHHHHHHHHHHHHHHHHHHHHHHHHHHGGGGGGGGHHHHHHHGGGGGGGGGGGGGGGGGGFFFFFFFFFFFFFFFFFFFFFFFFFFFFFFFFFFFFFFFFFFFFFFFFFFFFFFFFFFFFFFFFEFFFFFFFFFFFFFFFFFFFFFFFFFFFFFFFFFFEFFFF/
@M05620:45:000000000-G6HP7:1:1101:25754:13461 1:N:0:186
AAACCAAGCAGACACTCACCGCTCCCTCGCCACAGGCCAATAGTTTGTCCTCACTGAGTTGGCAACAAGTGGCTGCTGTGGCTGCCATTTTTCTGGTGATGGCCATCAGCTCCGACGAGGTCAGCTGGGGGGCTTTCTTTGTGTAAGCAACGAGAAACCTGAAAGAAGCATTTTTTAACTAAGTCCTGCTGAGTCATTCATGAGTTTTTAGCCGCCTTGCTTCTTCTCACAGACTCTCTACTCTCATGCCA
+
AAA?AAAFBCBCGGGGGGGGGGGGGGHHGGGEEHGHGGHHHHHGHHHHGHHHHHHHHHGHHHHGHHHHHDFHGGFGHGHHHHHGGHHHHFHFHHGHGHFGHHHHHHHHHHHHHEGGGGGGGGFHHHHGGGGGGGGGGGGGGGGFGGFFFFFFFFFFFFFFFFFFFFFFFFFFFFFFFFFFFFF9FFFFFFFFFBFFFFFFFFFFBBFFFFFEFFFFFFFFFFFFFFFFFFFFBFFFFFFFFFFFFFFBBFB
@M05620:45:000000000-G6HP7:1:1101:22277:13466 1:N:0:186
AAACCAAGCAGACACTCACCGCTCCCTCGCCACAGGCCAATAGTTTGTCCTCACTGAGTTGGCAACAAGTGGCTGCTGTGGCTGCCATTTTTCTGGTGATGGCCATCAGCTCCGAGGTCAGCTGGGGGGCTTTCTTTGTGTAAGCAACGAGAAACCTGAAAGAAGCATTTTTTAACTAAGTCCTGCTGAGTCATTCATGAGTTTTTAGCCGCCTTGCTTCTTCTCACAGACTCTCTACTCTCATGCCAGAA
+
BCCCCCCFCFFFGGGGGGGGGGGGGGHHGGGGGHHHGGHHHHHHHHHHHHHHHHHHHHFHHGHHHHHHHHHHGHGGHHGHHGHGFHGHHHHGHHHHHHHHHHHHHHHHHHGGHGGGGEEGHHHHCDCDAGGGGGGGGGCFGGGGGGGGG:DAFFFFFFFFFFFFFFFFFFFFFFFFFFFFFFFFFFFFEFFFFFFFFFFFFFFFFFFFFFFFFDFFFFFFFFFFFFFFF9FFFFFFFFFFFFFFBFFFBFF
@M05620:45:000000000-G6HP7:1:1101:25773:13466 1:N:0:186
AAACCAAGCAGACACTCACCGCTCCCTCGCCACAGGCCAATAGTTTGTCCTCACTGAGTTGGCAACAAGTGGCTGCTGTGGCTGCCATTTTTCTGGTGATGGCCATCAGCTCCGACGAGGTCAGCTGGGGGGCTTTCTTTGTGTAAGCAACGAGAAACCTGAAAGAAGCATTTTTTAACTAAGTCCTGCTGAGTCATTCATGAGTTTTTAGCCGCCTTGCTTCTTCTCACAGACTCTCTACTCTCATGCCA
+
CCCCCCCFCFFFGGGGGGGGGGGGGGHHGGGGGHHHGGHHHHHHHHHHHHHHHHHHHHHHHHHHHHHHHHHHGHGGHHHHHHHGGHHHHHHHHHHHHHHHHHHHHHHHHHHHHGGGGGGGGHHHHHHHGGGGGGGGGGGGGGGGGGFFFFFFFFFFFFFFFFFFFFFFFFFFFFFFFFFFFFFFFFFFFFFFFFFFFFFFFFFFFFFFFFFFFFFFFFFFFFFFFFFFFFFFFFFFFFFFFFFFFFFFFFF
@M05620:45:000000000-G6HP7:1:1101:23142:13474 1:N:0:186
AGATTACTGCAACAGTTCCCCCTGGACCTGGAAAAGTTTCTTGCCTGGCTTACAGAAGCTGAAACAACTGCCAATGTCCTACAGGATGCTACCCGTAAGGAAAGGCTCCTAGAAGACTCCAAGGGAGTAAAAGAGCTGATGAAACAATGGCAAGTAAGTCAGGCATTTCCGCTTTAGCACTCTTGTGGATCCAATTGAACAATTCTCAGCATTTGTACTTGTAACTGACAAGCCAGGGACAAAACAAAGAT
+
AAABBFFFBDFBFGGBGGGGGGGGHFHHGHHHHHGHHHHHHHHHHHHHHHHGHHHHHHHHHHHHGHHHHHHHHHGHGHHFHHHHHFHHHHHHHHGGGGHGHHFHHHHHGHHHHHHFHHHHGFGFEHGGHHGGHGHHHGGHHFGHHHHHHHHHHGHHHHHGGHHGHHGGHGGGGGGGEHFHGHGHHGHGFGHHGHHHHGFEFFFHHHGHHGHHHGHHHHGHHFHHHHGGFFCCGGFFGGGGEFFGGGGGGFF
@M05620:45:000000000-G6HP7:1:1101:9057:13486 1:N:0:186
CATCCTGACCCTGAAGTACCCCATTGAGCATGGCATCGTCACCAACTGGGACGACATGGAGAAGATCTGGCACCACACCTTCTACAACGAGCTGCGCGTGGCCCCGGAGGAGCACCCAGTGCTGCTGACCGAGGCCCCCCTGAACCCCAAGGCCAACAGAGAGAAGATGACTCAGGTGAGGCTCGGCCGACGCCCGTGCTCCTCCCGTCCTTTCCCCAGTCATTTTCTGCCCGGCTTGATTTCTGACATTC
+
AAAAAFFFFFFFGFGGGGGGGGFHHFHHFHHHHHHHHGHHAFGGAEHHGGFHEEGGEHFFHF1GHDHHHHHHHGFHFGFHHHHHHFHHEGGGGGGGGGGGGGHHGGGGGGFGHHHHGGHHHHHHHHHGHHGGGGGEDGCGGGFFHHGGCDEEHHGGGGGFGGGFFGGGGGGG0CFGC9BFGGGGBB?D?BBBBBB?9.9./;/B;A9EDFDFB9BFFFF:FBFFFFFFFFFF.-;BB-.;FFBF/;B/BF/
@M05620:45:000000000-G6HP7:1:1101:19088:13491 1:N:0:186
CATCCTGACCCTGAAGTACCCCATTGAGCATGGCGTCGTCACCAACTGGGACGACATGGAGAAGATCTGGCACCACACCTTCTACAACGAGCTGCGCGTGGCCCCGGAGGAGCACCCAGTGCTGCTGACCGAGGCCCCCCTGAACCCCAAGGCCAACAGAGAGAAGATGACTCAGGTGAGGCTCGGCCGACGCCCGTGCTCCTCCCGTCCTTTCCCCAGTCATTTTCTGCCCGGCTTGATTTCTGACATTT
+
CDDDDFFFFFFFGGGGGGGGGGGHHHHHHHHHHHGGGGGGHGHHHGHHHHHHGGGGGHHHHHHHHHHHHHHHHGHHHGGHHHHHHHHHGGGGGHHGGGGGGGHHGGGGGGGGHHHHGGHGHHHHHHHHHHGGGGGGGGGGGGHHHHGGGGGGGGGGGGGGGGGGGGGGGGGGGGGGFFFFFFFFFFFFFFFFFFFFAFFFFFFFFFFBDFDFFFFFFFDBFBFFFFFFFFFFDCFFFF.FFFBBB:FFFF0
@M05620:45:000000000-G6HP7:1:1101:7486:13509 1:N:0:186
AGATTACTGCAACAGTTCCCCCTGGACCTGGAAAAGTTTCTTGCCTGGCTTACAGAAGCTGAAACAACTGCCAATGTCCTACAGGATGCTACCCGTAAGGAAAGGCTCCTAGAAGACTCCAAGGGAGTAAAAGAGCTGATGAAACAATGGCAAGTAAGTCAGGCATTTCCGCTTTAGCACTCTTGTGGATCCAATTGAACAATTCTCAGCATTTGTACTTGTAACTGACAAGCCAGGGACAAAACAAAGAT
+
BBCCCFFFFFFFGGGGGGGGGGGGHHHHHHHHFHHHGHHHGHHHHHHHHHGHHHHHHHHHHHHHHHHHHGHHHHHHHHHHHHHHGFHHHHHHHHGEGGHHHHHHHHHHGHHHHHHHHHHHHFHGGGGGGHHHHGHGHHFHFFGHGHHHHHHHHGHHHHHHHHHHHHHHHHGGGGGHHGGHHHHHHHHGHHHHGHHHHFHGFHHHHHHGHHHHHHHHHFHGHHHHHHHGHGGHHGFGGGGGGGGGGGGGFGF
@M05620:45:000000000-G6HP7:1:1101:5398:13522 1:N:0:186
AGATTACTGCAACAGTTCCCCCTGGACCTGGAAAAGTTTCTTGCCTGGCTTACAGAAGCTGAAACAACTGCCAATGTCCTACAGGATGCTACCCGTAAGGAAAGGCTCCTAGAAGACTCCAAGGGAGTAAAAGAGCTGATGAAACAATGGCAAGTAAGTCAGGCATTTCCGCTTTAGCACTCTTGTGGATCCAATTGAACAATTCTCAGCATTTGTACTTGTAACTGACAAGCCAGGGACAAAACAAAGAT
+
BBBBBFFFFFFFGGGGGGGGGGGGDHHHHHHHHHHHHHHHHHHHHHHHHHHHHHGHHHHHHHHHHHHHHHHHHHHHHHHHHHHHBGHHHHHHHHGGGGHHHHFFHHHHGHHHHHHHHHHHHHHGGGGGHHHHHGHHHHGHHHHHHHHHHHHHHGHHHHHHHHHHHHHHHHGGGGGHGHHHGHHHHGHGHHHHGHHHHHHHHHFHHHHHHHHHHHHHHFHHHHHHHHHHHHHHHGGGGGGGGGFGGGGGEGC
@M05620:45:000000000-G6HP7:1:1101:7946:13536 1:N:0:186
CATCCTGACCCTGAAGTACCCCGGCTTGATTTCTGACATTAGATCGGAAGAGCACACGTCTGAACTCCAGTCACGGACATTTATCTCGTATGCCGTCTTCTGCTTGAAAAAAAAAAAAATAATTTTTCCCTTTTCCTCCTTATCCTCCCCTATTCCTCACCTATCTCTTTCCTTCCCTCATTCCCTCCCCCTCTCTTTCTTCCCTCTCTCTTCTTTCCTCCCAGTTCTTCCCTCCCACTTTCTCTCCCTCC
+
CCCCCFFFFFFFGGGGGGGGGGGGGGGGHHHHHHFGHHHHFHHHHHGGGGHHHHHHHGHHHGHGHHHHHHHHGHGECGGHHHFHHGHHGGHHHHGGGHGHHHHHHHHHFHFGFDG<///011111110<?1111111>0<1111<1</<<<.0000000..0/0000;000000<//0:.;00000/:...9;//0;;000;0/0/9/0000;0//:B;/F.///:////BB//../../9///:/;///9
@M05620:45:000000000-G6HP7:1:1101:23757:13541 1:N:0:186
AAACCAAGCAGACACTCACCGCTCCCTCGCCACAGGCCAATAGTTTGTCCTCACTGAGTTGGCAACAAGTGGCTGCTGTGGCTGCCATTTTTCTGGTGATGGCCATCAGCTCCGACGAGGTCAGCTGGGGGGCTTTCTTTGTGTAAGCAACGAGAAACCTGAAAGAAGCATTTTTTAACTAAGTCCTGCTGAGTCATTCATGAGTTTTTAGCCGCCTTGCTTCTTCTCACAGACTCTCTACTCTCATGCCA
+
ABBBBBAF@FFFGGGGGGGGGGGGGGHHFGGGGHHHGGHHHHHHHHHHHHHHHHHHHHGHHGHHHHHHHGHHGHGGHHHHHHHGGHHHHHHHHHHHHHHHHHHHHHHHHHHHHGGGGGGGDHFHHHHHGGGGGGGGGGGGGGGGGGFFFFFFFFFFFFFFFFFFFFFFFFFFFFFFFFFFFFFFFFFFFFFFF/BFFFFFFFFFFFFFFFFFFFFFFFFFFFFFFFFFFFFFEFFFFFFFFFFFFFFBFF/
@M05620:45:000000000-G6HP7:1:1101:7308:13550 1:N:0:186
AAACCAAGCAGACACTCACCGCTCCCTCGCCACAGGCCAATAGTTTGTCCTCACTGAGTTGGCAACAAGTGGCTGCTGTGGCTGCCATTTTTCTGGTGATGGCCATCAGCTCCGACGAGGTCAGCTGGGGGGCTTTCTTTGTGTAAGCAACGAGAAACCTGAAAGAAGCATTTTTTAACTAAGTCCTGCTGAGTCATTCATGAGTTTTTAGCCGCCTTGCTTCTTCTCACAGACTCTCTACTCTCATGCCA
+
BCCCCCBFCFFFGGGGGGGGGGGGGGHHGGGGGHHHGGHHHHHHHHHHHHHHHHHHHHHHHHHHHHHHHHHHGHGGHFHHHHHGGHHHHHHHHHHHHHHHHHHHHHHHHHHHHGGGGGGGGHHHHHHHGGGGGGGGGGGGGGGGGGFFFFFFFFFFFFFFFFFFFFFFFFFFFFFFFFFFFFFFFFFFFFFFFFFFFFFFFFFFFFFFFFFFFFFFFFFFFFFFFFFFFFFFFFFFFFFFFFFFFFFFFFF
@M05620:45:000000000-G6HP7:1:1101:7289:13551 1:N:0:186
AAACCAAGCAGACACTCACCGCTCCCTCGCCACAGGCCAATAGTTTGTCCTCACTGAGTTGGCAACAAGTGGCTGCTGTGGCTGCCATTTTTCTGGTGATGGCCATCAGCTCCGACGAGGTCAGCTGGGGGGCTTTCTTTGTGTAAGCAACGAGAAACCTGAAAGAAGCATTTTTTAACTAAGTCCTGCTGAGTCATTCATGAGTTTTTAGCCGCCTTGCTTCTTCTCACAGACTCTCTACTCTCATGCCA
+
DCDDDCCFDFFFGGGGGGGGGGGGGGHHGGGGGHHHGGHHHHHHHHHHHHHHHHHHHHHHHHHGHHHHHHHHGHGGHHHHHHHGGHHHHHHHHHHHHHHHHHHHHHHHHHHHHGGGGGGGGHHHHHHHGGGGGGGGGGGGGGGGGGFFFFFFFFFFFFFFFFFFFFFFFFFFFFHFFFFHHFFFFHFFFFFFFFFFFFFFFHFFFFFFFFFFFFFFFFFFHHHFHFHFFFFFFFFFFFFHHFFFFFFFFFF
@M05620:45:000000000-G6HP7:1:1101:23770:13553 1:N:0:186
AAACCAAGCAGACACTCACCGCTCCCTCGCCACAGGCCAATAGTTTGTCCTCACTGAGTTGGCAACAAGTGGCTGCTGTGGCTGCCATTTTTCTGGTGATGGCCATCAGCTCCGACGAGGTCAGCTGGGGGGCTTTCTTTGTGTAAGCAACGAGAAACCTGAAAGAAGCATTTTTTAACTAAGTCCTGCTGAGTCATTCATGAGTTTTTAGCCGCCTTGCTTCTTCTCACAGACTCTCTACTCTCATGCCA
+
CCCCCCCFCFFFGGGGGGGGGGGGGGHHGGGGGHHHGGHHHHHHHHHHHHHHHHHHHHHHHHHHHHHHHHHHGHGGHHHHHHHGGHHHHHHHHHHHHHHHHHHHHHHHHHHHHGGGGGGGGHGHHHHHGGGGGGGGGGGGGGGGGGFFFFFFFFFFFFFFFFFFFFFFFFFFFFFFFFFFFFFFFFFFFFFFFFFFFFFFFFFFFFFFFFFFFFFFFFFFFFFFFFFFFFFFFFFFFFFFFFFFFFFFFFF
@M05620:45:000000000-G6HP7:1:1101:22067:13587 1:N:0:186
AAACCAAGCAGACACTCACCGCTCCCTCGCCACAGGCCAATAGTTTGTCCTCACTGAGTTGGCAACAAGTGGCTGCTGTGGCTGCCATTTTTCTGGTGATGGCCATCAGCTCCGACGAGGTCAGCTGGGGGGCTTTCTTTGTGTAAGCAACGAGAAACCTGAAAGAAGCATTTTTTAACTAAGTCCTGCTGAGTCATTCATGAGTTTTTAGCCGCCTTGCTTCTTCTCACAGACTCTCTACTCTCATGCCA
+
CCDDDCCFCFFFGGGGGGGGGGGGGGHHGGGGGHHHGGHHHHHHHHHHHHHHHHHHHHHHHHHHHHHHHHHHGHGGHHHHHHHGGHHHHHHHHHHHHHHHHHHHHHHHHHHHHGGGGGGGGHHHHHHHGGGGGGGGGGGGGGGGGGFFFFFFFFFFFFFFFFFFFFFFFFFFFFHFFFHHHFFFFFFFFFFFFFFFFFFFFHFFFFFFFFFFFFFFFFFFHHHFHFHFHHFFFFFFFFFFFFFFFFFFFFF
@M05620:45:000000000-G6HP7:1:1101:21938:13614 1:N:0:186
AAACCAAGCAGACACTCACCGCTCCCTCGCCACAGGCCAATAGTTTGTCCTCACTGAGTTGGCAACAAGTGGCTGCTGTGGCTGCCATTTTTCTGGTGATGGCCATCAGCTCCGACGAGGTCAGCTGGGGGGCTTTCTTTGTGTAAGCAACGAGAAACCCGAAAGAAGCATTTTTTAACTAAGTCCTGCTGAGTCATTCATGAGTTTTTAGCCGCCTTGCTTCTTCTCACAGACTCTCTACTCTCATGCCA
+
CCCCCCCFCFFFGGGGGGGGGGGGGGHHGGGGGHHHGGHHHHHHHHHHHHHHHHHHHHHHHHHHHHHHHHHHGHGGHHHHHHHGGHHHHHHHHHHHHHHHHHHHHHHHHHHHHGGGGGGGGHHHHHHHGGGGGGGGGGGGGGGGGGFFFFFFFFFFFFFFFFFFFFFFFFFFFFFFFFFFFFFFFFFFFFFFFFFFFFFFFFFFFFFFFFFFFFFFFFFFFFFFFFFFFFFFFFFFFFFFFFFFFFFFFFB
@M05620:45:000000000-G6HP7:1:1101:12517:13630 1:N:0:186
CATCCTGACCCTGAAGTACCCCGGCTTGATTTCTGACATTAGATCGGAAGAGCACACGTCTGAACTCCAGTCACGGACATTTATCTCGTATGCCGTCTTCTGCTTGAAAAAAAAAAACAACTCTTCTGATATTATTTTTCATCGGTTCTCCCTCCACCATTATCCGATCCTTTGTTCGCCACTATTTGCTGCCCTGCACCACCTTTTTCTTCCCTTTCCCTTTTCTCCATCGCCATTCCTCCCCTACACCT
+
AAAAAFFFFCCFGGGGGGGFCCFCGGGGHFEFHFHCGFHHHHFHHHGAEGHHHHHEGEHHFGFGGDHHHGGHHHG1>>>FDGHHHHFGFEFHHGEEECFFFGEHDFGHEHE@EG@/>///?<@1?111111@<1?FFF?C<FF<<<..1<=0>/<//..<00=GGCAE-.00;0;/0:-..;C/CFB;00009./..//;.:AFGGBF/;;BB/;FF/9BFFFB/999///.99.;BB;//9;...9/.//
@M05620:45:000000000-G6HP7:1:1101:10595:13643 1:N:0:186
AAACCAAGCAGACACTCACCGCTCCCTCGCCACAGGCCAATAGTTTGTCCTCACTGAGTTGGCAACAAGTGGCTGCTGTGGCTGCCATTTTTCTGGTGATGGCCATCAGCTCCGACGAGGTCAGCTGGGGGGCTTTCTTTGTGTAAGCAACGAGAAACCTGAAAGAAGCATTTTTTAACTAAGTCCTGCTGAGTCATTCATGAGTTTTTAGCCGCCTTGCTTCTTCTCACAGACTCTCTACTCTCATGCCA
+
CCCCCCCFCFFFGGGGGGGGGGGGGGHHGGGGGHHHGGHHHHHHHHHHHHHHHHHHHHGHHHHHHHHHHGHHGGGGHHHHHHHGGHHHHHHHHHHHHHHHHHHHHHHHHHFHHGGGGGCDDHHHHHHHGGGGGGGGGGGGGGGGGGFFFFFFFFFFFFFFFFFFFFFFFFFFFFFFFFFFFFFFFFFFFFFFFFFFFFFFFFFFFFFFFFFFFFFFFFFFFFFFFFFFFFFFFFFFFFFFFFFFFFFFFFB
@M05620:45:000000000-G6HP7:1:1101:27319:13649 1:N:0:186
ATCTCTATCTCCTAAAAAGGAAGAAAGGGGAGGGAAGATCGGAAGAGCACACGTCTGAACTCCAGTCACGGACATTTATCTCGTATGCCGTCTTCTGCTTGAAAAAAAAAAAAAAAAAAAACAATATATTATATAAATCGTTATATAATATGAAAATAACTAAATATAATAATCAATAAATAAAGAAACATAGTAACTTATTAAGATATAATGTAAAATTAATATATCAAATAATTAATGCACACTGATGT
+
CCCCCFFFFFFFGGGGGGGGGGHGFGHHGGGGGGFHGHHHHGGGGHHHHHHHGHHHGHGHHHHHHHHFHGGGGGHHHHHHHHHGGHHHHGFGHGHHHHHHHHHHHHGGGGDD<<>------...000000000000000....:000000;000000000000:00;00090000:000000000:.9//000000900000000000:000000900000000000000000000000;0000./0009;
@M05620:45:000000000-G6HP7:1:1101:5475:13659 1:N:0:186
AAACCAAGCAGACACTCACCAGAAGACATGAGGTCAGCTAGATCGGAAGAGCACACGTCTGAACTCCAGTCACGGACATTTATCTCGTATGCCGTCTTCTGCTTGAAAAAAAAAAAAAAAACAACATTTATCTATTACAACGCCGTTGCCGTCGCGCACCTCCCCTCTACTATCTATCCGGCCTTTGCACATACCTACGCTTTCCCGACCTAGACTCTTGCCATACAGTGTTAATAATATCATTTTGCTGC
+
BBBBBABFBFFFGGGGGGGGGGHHHHHGHHHHHHHHHHHHHGHHHGGGGHHHHHHHGHHHGHHHHHHHHHHHHGGGGGHHHHHHHHHFEGHHHGEGHGHHHHHHHHHHGHGGGGG>>></-.....011111100=0000<-----...0-.--------/.9.:9..9///9//////.-;-.////////9////9.-..9///..--.//////;//9/9//./;//:///////;///////;////
@M05620:45:000000000-G6HP7:1:1101:3439:13695 1:N:0:186
CATCCTGACCCTGAAGTACCCCGGCTTGATTTCTGACATTAGATCGGAAGAGCACACGTCTGAACTCCAGTCACGGACATTTATCTCGTATGCCGTCTTCTGCTTGAAAAAAAAAAAAAGAAAACAGCTGGACTTTCTTTGTGTAAGCGCCTATACACCTTCAAGACGCATTTTTTAACTAATTCATGCTGAGTCATTCATGAGTTTATAGGCGCCTCGCTTCTTCTCAGAGAATCTCTACTATTGTGCCC
+
CCBCCFFFFFFFGGGGGGGGGGGGGGGGHHHHHHHHHHHHGHGHHHG2FEFHHHHGHGGHHGHHHHHHHHHHHGGGFGGHHHGHHHHHGFHHHHGGGHGGHHHHHHHHHHH@ECGC/<//=0?00/00110001<1<11<11/<0<=0---.;000;C/C0:00;CB.--..;B0:AB000;00000;00;;.;009000;9;0090090;00;--...-...000:00090:000;90:0000000000/
@M05620:45:000000000-G6HP7:1:1101:26445:13697 1:N:0:186
ATCTCTATCTCCTAAAAACCTGTTTAGATTTGGAGATAGACCTTCAGGTTTTTCATCATTTTCTGCATGAATTATACATTGACCACGTTCCAGCGTGGTCAGTTTGCAGCATTCTGTTATTTTGTTTGACAGAGTGTCTTGTTGAGAACATATGTAGGACATGATTTTTTCCTGCAACAGGGAAAATAAAGTATAAGTTTTAAAGATTTATTCTTTAATAAAGGATCTCAAAGCCAGCTTTAGAAAAAGGA
+
CCCCCFFFFFFFGGGGGGGGGGHHHHHHHHHHHHHHHHHHHHHHHHHHHHHGGHHHHHIHHHHHHHHHHHHHHHHHHHHHHGHHHHGHHHHHHHGGGGHHHHHHHHHHHHHHHHHHHHHHHHHHHHHHHHHHHHHHHHHHHHHHHHHHHHHHHHHHHHHHHHHHHHHHHGHHHHHHHHHHHGGHHHHHHHHHHHHGHGHHHHHHHHHHHHHHHHHHHHHHHHHHHHHHHHHHHHHHHGHHHHHHHHHHGGH
@M05620:45:000000000-G6HP7:1:1101:23234:13711 1:N:0:186
AAACCAAGCAGACACTCACCGCTCCCTCGCCACAGGCCAATAGTTTGTCCTCACTGAGTTGGCAACAAGTGGCTGCTGTGGCTGCCATTTTTCTGGTGATGGCCATCAGCTCCGACGAGGTCAGCTGGGGGGCTTTCTTTGTGTAAGCAACGAGAAACCTGAAAGAAGCATTTTTTAACTAAGTCCTGCTGAGTCATTCATGAGTTTTTAGCCGCCTTGCTTCTTCTCACAGACTCTCTACTCTCATGCCC
+
1AAAAA?FAFFFGGGGGGGGEEEGGGHHCGGCFFFHGGF/B1FGHHHHHHHHHHHHGHHHHFHHHHHHHHHHGHGGHFHHHHHFGHHHHHHHHHFHHHGHHHHHFHHGEGGHHGCGE/BCFG1FFHGHGGG@GGGGGGGGFGGGFFFBBFF?FAFFFFFFF//BFFFFFFFFFFF@-/BFB/B9FFFFFFFFFFFFFFFFFFBFFFFFF-BFFB@@FFFFFFBFFFFF/;;//;BFFFFBFBFFFFFBBF/
@M05620:45:000000000-G6HP7:1:1101:26458:13711 1:N:0:186
ATCTCTATCTCCTAAAAACCTGTTTAGATTTGGAGATAGACCTTCAGGTTTTTCATCATTTTCTGCATGAATTATACATTGACCACGTTCCAGCGTGGTCAGTTTGCAGCATTCTGTTATTTTGTTTGACAGAGTGTCTTGTTGAGAACATATGTAGGACATGATTTTTTCCTGCAACAGGGAAAATAAAGTATAAGTTTTAAAGATTTATTCTTTAATAAAGGATCTCAAAGCCAGCTTTAGAAAAAGGA
+
BCCCCFFFFFFFGGGGGGGGGGHHHHHHHHHHHFHHHHHHHHHHHHHHHHHGGHHHHHHHHIIHIHHHHFGHHHHFHHHHHHHHHHGHHHHHHHGGGGHHHHHHHHHHHHHHHHHHHHHHHHHHHHHHGHHHHHHHHHHHHHHHFHGHHEHHHHHHHHFHHHHHHHHHHGHHHHHHHHHHHGGHHHFGGHHHHHHHHHGHHHHGHFGHHHHHHHHHHHHHHGGHHHHHHHHHHHHHHGHHHHHEHHHHFGG
@M05620:45:000000000-G6HP7:1:1101:19839:13722 1:N:0:186
ATCTCTATCTCCTAAAAAGGAAGAAAGGGGAGGGAAGATCGGAAGAGCACACGTCTGAACTCCAGTCACGGACATTTATCTCGTATGCCGTCTTCTGCTTGAAAAAAAAAAAAAAAAACAAAAAAAAAAAAACCACTAACTTATATTTCTGTCATTGCATCAGAAAATACAATATATTTTAACAAAGATAGGCTAGCATGAAACAGACCGTTCACAGAGCAAGCAATGATTAGCACGTATTAGACTGCCAC
+
CCCCCFFFFFFFGGGGGGGGGGHGFGHHGGGGGGGHGHHHHGGGGHHHHHHHGHHHGGGHHHHHHHHHHGGGGGHHHHHGHHHGGHHHHGGGHGHHHHHHHGHHHHGG/BF/>/>---.<<...-:------....0/00000090000900:00000;0000000/000000900000000;00.//000/000.00000090///..-9./00000//0//.//0:00090/00-9/00000:00//00
@M05620:45:000000000-G6HP7:1:1101:10009:13742 1:N:0:186
ATCTCTATCTCCTAAAACCTGTTTAGATTTGGAGATAGACCTTCAGGTTTTTCATCATTTTCTGCATGAATTATACATTGACCACGTTCCAGCGTGGTCAGTTTGCAGCATTCTGTTATTTTGTTTGACAGAGTGTCTTGTTGAGAACATATGTAGGACATGATTTTTTCCTGCAACAGGGAAAATAAAGTATAAGTTTTAAAGATTTATTCTTTAATAAAGGATCTCAAAGCCAGCTTTAGAAAAAGGAA
+
CCCCCFFFFFFFGGGGGGGGGGHH5FGHHHHHHHHHHHHHHHHHHHHHHHGGHHHHHHGHHHHHHGHHGHHHHGHHHHGHHHHHHGHHHHHFHGEEGGHHHHHHHHGFHHHHHHHHHHHHHHHHHHHHHHHGHHGHHHHGHHHHHHHHHHGHHHHHHHHGHHGHHHHHGHHHFHHHHGHHGGHHHHHHEHHGGHFGGGHFFFGHHHHHHHHHHHHHHDGDDGFHHHHHGHHHHGHHGHHHHGHHHHHGFHH
@M05620:45:000000000-G6HP7:1:1101:10029:13747 1:N:0:186
ATCTCTATCTCCTAAAACCTGTTTAGATTTGGAGATAGACCTTCAGGTTTTTCATCATTTTCTGCATGAATTATACATTGACCACGTTCCAGCGTGGTCAGTTTGCAGCATTCTGTTATTTTGTTTGACAGAGTGTCTTGTTGAGAACATATGTAGGACATGATTTTTTCCTGCAACAGGGAAAATAAAGTATAAGTTTTAAAGATTTATTCTTTAATAAAGGATCTCAAAGCCAGCTTTAGAAAAAGGAA
+
BBBBBFFFFFFFGGGGGGGGGGHHFHHHHHHHGHHHHHHHHHHHHHHHGHGGHHHHHHHHHHHHHHHHGHHHHHHHHHHHHHHHHGGHHHHHHGFGGHHHHHHHGHHHHHHHHHHGHHHHHHHHHHHHHFFHHFGGHHHHHHHHHHFHHHHHHHHGHHHHGHHHHHHHGHHHFHHHHHHHGGHHHHHHHHHHHHHGFGHFFCGGHHHHHGHHHGHHHDGFGHFHHHHHHHHHGHFHGHHHGHHGGHGGGHG
@M05620:45:000000000-G6HP7:1:1101:25529:13750 1:N:0:186
CATCCTGACCCTGAAGTACCCCATTGAGCATGGCATCGTCACCAACTGGGACGACATGGAGAAGATCTGGCACCACACCTTCTACAACGAGCTGCGCGTGGCCCCGGAGGAGCACCCAGTGCTGCTGACCGAGGCCCCCCTGAACCCCAAGGCCAACAGAGAGAAGATGACTCAGGTGAGGCTCGGCCGACGCCCGTGCTCCTCCCGTCCTTTCCCCAGTCATTTTCTGCCCGGCTTGATTTCTGACATTA
+
BCCCCFFFFFFFGGGGGGGGGGGHHHHHHHHHHHHHHGHHHGHHHGHHHHHHGGGGGHHHHHHHFHHHHHHHHGGHHGGHHHHHHHHHGGGGGHHGGGGGGGHHGGGGGGGGHHHGGGHGHHHHHHHHHHGGGGGGGGGGGGHHHHGGGGHGHHGGGGGGGGGGGGGGGGGGGGGGGGGGGGGGFFFFFFFFAFFFCDFFFFFFFFFADFDBFFFFFFFFFFFBFFFFFFFFFCFCFFFBFFFFFFFFFF0
@M05620:45:000000000-G6HP7:1:1101:6102:13752 1:N:0:186
AGATTACTGCAACAGTTCCCCCTGGACCTGGAAAAGTTTCTTGCCTGGCTTACAGAAGCTGAAACAACTGCCAATGTCCTACAGGATGCTACCCGTAAGGAAAGGCTCCTAGAAGACTCCAAGGGAGTAAAAGAGCTGATGAAACAATGGCAAGTAAGTCAGGCATTTCCGCTTTAGCACTCTTGTGGATCCAATTGAACAATTCTCAGCATTTGTACTTGTAACTGACAAGCCAGGGACAAAACAAAGAT
+
BBBBBFFF5FFFGGGGGGGGGGGGCHHHHHHGHHHHFHHHHHHHHHHHEHHHHHHFHHGHHGHFGHHHHHHHGHHHHHHHHHHHHHHHHHHHHHGEGGHHHHHFHHHHGHHGHHHGHHHHHHHGGGGGHHHHHGGHHHFHHHHFHHHHHGGHHGHHHHHHHHHHHHHHHHGGGGGHHHHHHHHHHGHGHHHHHHHGHDDGHHHHHHHHHHEHHHHHHHHFHHHFHHHHFHHHHGGGGGGGGGFFGFGFBFB
@M05620:45:000000000-G6HP7:1:1101:5538:13760 1:N:0:186
TACCTGTACTGGGGAAGCACTTTCCCTACACGACGCCATTCCTACCCTAAAGATCGGAAGAGCACACGTCTGAACTCCAGTCACGGACATTTATCTCGTATGCCGTCTTCTGCTTGAAAAAAAAAAAAAAAAAAAAAAAAAAAAAAAAAAAGAGAAAAAGGAAGCAAAAAAAGAAAAGAATAAAAAAAAAAAAATGAGAAGAAACAAAGACAGAAAAAATGCAGGGAAAAGAAGAAAAGGCGAAGTGAAGT
+
DCDDDFFFFFFFGGGGGGGGGGHHHHHGHGHGGGGGGGGHHHHHHHHHHGHHHHHHGGGGHHHHHHHGHHHGHHHHHHGHHHHHEEGGGHHHGHHHHHFFHHHHGGGHGHHHHHHHGGGGHGGGGC@<<<--<-----------------9..//0:/.../:;.0/0/.--...///.:0:000:-----9--.00000/0////..//////00/.-.0000.-...//../0//:/.:;--9900000
@M05620:45:000000000-G6HP7:1:1101:6123:13766 1:N:0:186
AGATTACTGCAACAGTTCCCCCTGGACCTGGAAAAGTTTCTTGCCTGGCTTACAGAAGCTGAAACAACTGCCAATGTCCTACAGGATGCTACCCGTAAGGAAAGGCTCCTAGAAGACTCCAAGGGAGTAAAAGAGCTGATGAAACAATGGCAAGTAAGTCAGGCATTTCCGCTTTAGCACTCTTGTGGATCCAATTGAACAATTCTCAGCATTTGTACTTGTAACTGACAAGCCAGGGACAAAACAAAGAT
+
ABBBBFFFFFFFGGGGGGGGGGGGAGHHHHHHHHHHHHHHHHHHHHHHHHHHHHHHHHHHHHHHHHHHHHHHGHHHHHHHHHHHHHGHHHHHHHGGGGHHHHHHHHHHGHHHFGHHHHHHHHGGGHGGHFFHHGHHHHHHHHHHHHHHHHHHHGHHHHHHHHHHGHHHHHGGGGGHHHHHHHHHHGHGGHHHHHHHHHHGHHHHHHHHHHHHHHHHHHHGHHHHHHHEHHHHHGGFGGEGGGGGGGGGGGF
@M05620:45:000000000-G6HP7:1:1101:6224:13797 1:N:0:186
AGATTACTGCAACAGTTCCCCCTGGACCTGGAAAAGTTTCTTGCCTGGCTTACAGAAGCTGAAACAACTGCCAATGTCCTACAGGATGCTACCCGTAAGGAAAGGCTCCTAGAAGACTCCAAGGGAGTAAAAGAGCTGATGAAACAATGGCAAGTAAGTCAGGCATTTCCGCTTTAGCACTCTTGTGGATCCAATTGAACAATTCTCAGCATTTGTACTTGTAACTGACAAGCCAGGGACAAAACAAAGAT
+
BCCCCFFFFFFFGGGGGGGGGGGGHHHHHHHHHHHHHHHHHHHHHHHHHHHHHHHHHHHHHHHHHHHHHHHHHHHHHHHHHHHHGGHHHHHHHHGGGGHHHHHHHHHHGHHHHHHHHHHHHGHGGGGGHHHHHGHHHHHHHHHHHHHHHHHHHGHHHHHHHHHHHHHHHHGGGGGHGHHHHHHHHGHGHHHHHHHHHGHHHHHHHHHHHHHHHHHHHFHHHHHHHHHGGHHHGGGGGGGGGGGGGGGGGGF
@M05620:45:000000000-G6HP7:1:1101:7897:13797 1:N:0:186
AAACCAAGCAGACACTCACCGCTCCCTCGCCACAGGCCAATAGTTTGTCCTCACTGAGTTGGCAACAAGTGGCTGCTGTGGCTGCCATTTTTCTGGTGATGGCCATCAGCTCCGACGAGGTCAGCTGGGGGGCTTTCTTTGTGTAAGCAACGAGAAACCTGAAAGAAGCATTTTTTAACTAAGTCCTGCTGAGTCATTCATGAGTTTTTAGCCGCCTTGCTTCTTCTCACAGACTCTCTACTCTCATGCCA
+
BBBBBBBFBFFFGGGGGGGGGGGGGGHHGGGGGHHHGGHHHGHHHHHHHHHHHHHHFHHHHHHHHHHHHHHHGHGGHHHHHHHGGHHHHHHHHHHHHHHHHHHHHHHGHHHHHGGGGGGGGHBHHHHGGGGGGGGGGGGGGGGGGGFFFFFFFFFFFFFFFFFFFFFFFFFFFFFFFFFFFFFFFFFFFFFFFFFFFFFFFFFFFFFFFFFFFFFFFFFFFFFFFFFFFFEFBFFFFFFFFFFFFFFFFF/
@M05620:45:000000000-G6HP7:1:1101:7916:13799 1:N:0:186
AAACCAAGCAGACACTCACCGCTCCCTCGCCACAGGCCAATAGTTTGTCCTCACTGAGTTGGCAACAAGTGGCTGCTGTGGCTGCCATTTTTCTGGTGATGGCCATCAGCTCCGACGAGGTCAGCTGGGGGGCTTTCTTTGTGTAAGCAACGAGAAACCTGAAAGAAGCATTTTTTAACTAAGTCCTGCTGAGTCATTCATGAGTTTTTAGCCGCCTTGCTTCTTCTCACAGACTCTCTACTCTCATGCCA
+
CCCDDCDFDFFFGGGGGGGGGGGGGGHHGGGGGHHHGGHHHHHHHHHHHHHHHHHHHHHHHHHGHHHHHHHHGHGGHHHHHHHGGHHHHHHHHHHHHHHHHHHHHHHHHHHHHGGGGGGGGHHHHHHHGGGGGGGGGGGGGGGGGGFFFFFFFFFFFFFFFFFFFFFFFFFFFFHFFFFFHFFFFFFFFFFFFFFFFFHHHHFFFFFFFFFFFFFFFFFFHHHFHFHFFFFFFFFFFFFFFFFFFFFFFFF
@M05620:45:000000000-G6HP7:1:1101:2334:13875 1:N:0:186
AAACCAAGCAGACACTCACCGCTCCCTCGCCACAGGCCAATAGTTTGTCCTCACTGAGTTGGCAACAAGTGGCTGCTGTGGCTGCCATTTTTCTGGTGATGGCCATCAGCTCCGACGAGGTCAGCTGGGGGGCTTTCTTTGTGTAAGCAACGAGAAACCTGAAAGAAGCATTTTTTAACTAAGTCCTGCTGAGTCATTCATGAGTTTTTAGCCGCCTTGCTTCTTCTCACAGACTCTCTACTCTCATGCCA
+
BBBBBBBFAFFFFGGGGGGGGGGGGGHHGGGDFHHHGEGHHHHFHHHH5FGHFHHHHHFGHHHGHHHHHHHFGHGGHHHHFHHEGHHHHHFHHHFHHHHHHHHHHHFHHFHGHGGGGGGGBGHHHHHHGGGGGGGGGGGGGFGGGGFFFFFFFFFFFFFFFFFFFFFFFFFFFFFFFFFFFFFFFFFFFFFFFFFFFFFFFFFFFFFFFFFFFFFFFFFFFFFFFFFFFFFFFFFFFFFFFFFFFFFBFF/
@M05620:45:000000000-G6HP7:1:1101:19587:13895 1:N:0:186
AAACCAAGCAGACACTCACCGCTCCCTCGCCACAGGCCAATAGTTTGTCCTCACTGAGTTGGCAACAAGTGGCTGCTGTGGCTGCCATTTTTCTGGTGATGGCCATCAGCTCCGACGAGGTCAGCTGGGGGGCTTTCTTTGTGTAAGCAACGAGAAACCTGAAAGAAGCATTTTTTAACTAAGTCCTGCTGAGTCATTCATGAGTTTTTAGCCGCCTTGCTTCTTCTCACAGACTCTCTACTCTCATGCCA
+
CCDDCCCFCFFFGGGGGGGGGGGGGGHHGGGGGHHHGGHHHHHHHHHHHHHHHHHHHHGHHHHHHHHHHHHHGHGGHHHHHHHGGHHHHHHHHHHHHHFHHHHHHHHHHHHHHGGGGGGGGHHHGHHHGGGGGGGGGGGGGGGGGGFFFFFFFFFFFFFFFFFFFFFFFFFFFFHFEFFFFFFFFFFFFFFFFFFFFFFFHHHFFFFFFFFFFFFFFFFFFHHFFFFFFFFFFFFFFFFFFFFHFFFFFFF
@M05620:45:000000000-G6HP7:1:1101:4477:13955 1:N:0:186
TACCTGTACTGGGGAATAGCACACGTCTGAACTCCAGTCACGGACATTTATCTCGTATGCCGTCTTCTGCTTGAAAAAAAAAAAACATATAAAATTTTCATGTTCTTTAGCACGACTGAGGTAATTTTAAAGCGTTCTTTATTTCCGCACCTATGCGCTTTCCGTCCTCCATTATTACCTCCAGACTACTACAGACTACGTTCTGTCTGTTGCTCCTTTGTTCGGTGTGCTGTCTATACTGTCGCCTACCC
+
DCCCCFFFFFFFGGGGGGGGGGGHEHHHGHGHHHHHHHHGHGGGGGHHHHHHHHHGGHHHHGEGHGHHHHHHHGHHHHGGGGE>>//33444?34334444444443333332//<//22=222222>22?11/////11111111..--A00000<.-..00.:...<//<;0;00:0:0./00.00;000090.00/.;B/.000000;;000900;00/0.-....09090B:B00000::..../..
@M05620:45:000000000-G6HP7:1:1101:15755:14003 1:N:0:186
CATCCTGACCCTGAAGTACCCCATTGAGCATGGCATCGTCACCAACTGGGACGACATGGAGAAGATCTGGCACCACACCTTCTACAACGAGCTGCGCGTGGCCCCGGAGGAGCACCCAGTGCTGCTGACCGAGGCCCCCCTGAACCCCAAGGCCAACAGAGAGAAGATGACTCAGGTGAGGCTCGGCCGACGCCCGTGCTCCTCCCGTCCTTTCCCCAGTCATTTTCTGCCCGGCTTGATTTCTGACATTA
+
CCCDDFFFFFFFGGGGGGGGGGGHHHHHHHHHHHHHHGHHHGHHHGHHHHHHGGGGGHHHHHHHHHHHHHHHHGHHHGGHHHHHHHHHGGGGGHHGGGGGGGHHGGGGGGGGHHHHGGHGHHHHHHHHHHGGGGGGGGGGGGHHHHGGGGHGHHGGGGGGGGGGGGGFGGGGGGGGGGGGGGGGFFFFFFFFFFFFCFFFFFFFFFFAFFBFFFFFFFFFFFFFFFFFFFFFFFFFFFFFFFFFFBBBBF0
@M05620:45:000000000-G6HP7:1:1101:28193:14024 1:N:0:186
AAACCAAGCAGACACTCACCGCTCCCTCGCCACAGGCCAATAGTTTGTCCTCACTGAGTTGGCAACAAGTGGCTGCTGTGGCTGCCATTTTTCTGGTGATGGCCATCAGCTCCGACGAGGTCAGCTGGGGGGCTTTCTTTGTGTAAGCAACGAGAAACCTGAAAGAAGCATTTTTTAACTAAGTCCTGCTGAGTCATTCATGAGTTTTTAGCCGCCTTGCTTCTTCTCACAGACTCTCTACTCTCATGCCA
+
CCCCCCBFCFFFGGGGGGGGGGGGGGHHGGGGGHHHGGHHHHHHHHHHHHHHHHHHHHHHHHHHHHHHHGHHGHGGHHHHHHHGGHHHHHHHHHHHHHGHHHHHHHHHHHHHHGGGGGGGGHHHHHHHGGGGGGGGGGGGGGGGGGFFFFFFFFFFFFFFFFFFFFFFFFFFFFFFFFFFFFFFFFFFFFFFFFFFFFFFFFFFFFFFFFFFFFFFFFFFFFFFFFFFFFFFFFFFFFFFFFFFFFFFFFF
@M05620:45:000000000-G6HP7:1:1101:20522:14041 1:N:0:186
TACCTGTACTGGGGAAGAGCAAACGTCTGAACTCCAGTCACGGACATTTATCTCGTATGCCGTCTTCTGCTTGAAAAAAAAAAAAAAAAAAAAAAAAAATAGAAAAAATAGAATAGAGAAATAAAAAGAAAAAAAAAAAGAATGAAATGGTAGAGTAGACAGGAAAGACGAAGCTAAATGAAGAAAAAATATTAATGTTAGGAAGATGAGAGGAGTAGAAAGAAAGTGCAGATAAAATGATAACAGGGAGC
+
CBBCCFFFFFFFGGGGGGGGFGGHGGHHGHFHHHHHHHHHHGGGGGHHHGGDGHHGGHHHHGGGHGHHHHHHHGGGHGGGEGE>/<////>/>/-<--<.00111/.-.00<1<10111001<11<<...</.<-----...010111101111<<1<111:..//.//<-9.-01::1::111///.-.0111111:111/11..111010...//11110/./01111:101<11101111000..<..
@M05620:45:000000000-G6HP7:1:1101:11101:14046 1:N:0:186
CATCCTGACCCTGAAGTACCCCATTGAGCATGGCATCGTCACCAACTGGGACGACATGGAGAAGATCTGGCACCACACCTTCTACAACGAGCTGCGCGTGGCCCCGGAGGAGCACCCAGTGCTGCTGACCGAGGCCCCCCTGAACCCCAAGGCCAACAGAGAGAAGATGACTCAGGTGAGGCTCGGCCGACGCCCGTGCTCCTCCCGTCCTTTCCCCAGTCATTTTCTGCCCGGCTTGATTTCTGACATTA
+
BCCCCFFFFFFFGGFGGGGGGGGHHHHHHHHHHGHHHGHHHGHHHGHHHHHHGGGGGHHHHHHGHHHHHHHHHGHHHGGHHHHHHHHHGGGGGHHGGGEFGGHHGGGGGGGGHHHHGGHFHHGHHHHHHHGGGGGGGGGGGGHHHHGGGGHGHHGGGGGGGGGGGGFFGGGGGGGGGGGGGGGGFFFFCFFFFFFF@DF?BFBFFFD;DF?FFFFFFFFFFFFFFFFFFEFFDDFAFCFFFFFBFBFFFF/
@M05620:45:000000000-G6HP7:1:1101:19969:14076 1:N:0:186
AGATTACTGCAACAGTTCCCCCTGGACCTGGAAAAGTTTCTTGCCTGGCTTACAGAAGCTGAAACAACTGCCAATGTCCTACAGGATGCTACCCGTAAGGAAAGGCTCCTAGAAGACTCCAAGGGAGTAAAAGAGCTGATGAAACAATGGCAAGTAAGTCAGGCATTTCCGCTTTAGCACTCTTGTGGATCCAATTGAACAATTCTCAGCATTTGTACTTGTAACTGACAAGCCAGGGACAAAACAAAGAT
+
CCCDDFFFFFFFGGGGGGGGGGGGHHHHGHHGHHHHGHHHHHHHHHHHHHHHHHHHHHHHHHHHHHHHHHHHHHHHHHHHHHHHHGHHHHHHHHGGEFHHHHHHHHHHGHHHHHHHHHHHHGHGGHGFHHHHHGHHHHGHHHHHHHHHHHHHHGHHHHHHHHHHHHHHHHGGGGGHHHHHHHHHHGHGHHHHHHHHHGHHGHHHHHHHHHHHHHHHHGHHHHHHHHHHHGGHHGFGGGGGGGGGGGGGGGF
@M05620:45:000000000-G6HP7:1:1101:22458:14111 1:N:0:186
AGATTACTGCAACAGTTCCCCCTGGACCTGGAAAAGTTTCTTGCCTGGCTTACAGAAGCTGAAACAACTGCCAATGTCCTACAGGATGCTACCCGTAAGGAAAGGCTCCTAGAAGACTCCAAGGGAGTAAAAGAGCTGATGAAACAATGGCAAGTAAGTCAGGCATTTCCGCTTTAGCACTCTTGTGGATCCAATTGAACAATTCTCAGCATTTGTACTTGTAACTGACAAGCCAGGGACAAAACAAAGAT
+
AAAABFFFB@DFGGGBGGGGGGGGHGHHHHHFHHHHGHHHHHHHHHHHHHHGHHHGHHHHHGHHHHHHHHHHHHHHGHHHHHHHHGHHGHFGGHGGGGHHHHGHHFGHGHHHHHHGGHHHGFHFEEFEHGHHHFHHHHEHHGGHHGHHHFGHHGFHHHHHHHFGHHHHHHGGGGGHHHHGHHHHHFHDFHHHHGHHHFBFFGFHFHHFHHGHHHGHHFHFHFGGHHHHHHHHFGFFEDEGEFFGGGGGGGC
@M05620:45:000000000-G6HP7:1:1101:21060:14158 1:N:0:186
ATCTCTATCTCCTAAAAAGGAAGAAAGGGGAGGGAAGATCGGAAGAGCACACGTCTGAACTCCAGTCACGGACATTTATCTCGTATGCCGTCTTCTGCTTGAAAAAAAAAAAAAAAAGAAAACAAAACAATGAAGACAAATTATTTAATCATAAATAAAACAAAACAACAAAATATTTATCACTGGAAAATAAAAAAAGTATCAGTAAGACAATAACTAAACATTACCTAAAGACGAGACCAGATAATCGA
+
BCDCDFFFFFFFGGGGGGFGFGHHHHHHGGGGGGGHGHHHHGGGGHHHHHHHGHHHGHGHHHHHHHHHHGGGGGHHHGHFHHHGGHHHHGEGHGHHHHHHHHHHHHGG/CC<>>/><..<0</<.<....000000////00;00000000000;00;000...;....:...00000000;B09//00/000000;-.000000000000/9000000000:0000000:900;.--.../..00000.:
@M05620:45:000000000-G6HP7:1:1101:9893:14158 1:N:0:186
ATCTCTATCTCCTAAAAACCTGTTTAGATTTGGAGATAGACCTTCAGGTTTTTCATCATTTTCTGCATGAATTATACATTGACCACGTTCCAGCGTGGTCAGTTTGCAGCATTCTGTTATTTTGTTTGACAGAGTGTCTTGTTGAGAACATATGTAGGACATGATTTTTTCCTGCAACAGGGAAAATAAAGTATAAGTTTTAAAGATTTATTCTTTAATAAAGGATCTCAAAGCCAGCTTTAGAAAAAGGA
+
DDDDDFFFFFFFGGGGGGGGGGHHHHHHHHHHHHHHHHHHHHHHHHHHHHHGGHHHHHHHHHHHHHHHHHHHHHHHHHHHHHHHHHGHHHHHHHGGGGGHHHHHHHHHHHHHHHHHHHHHHHHHHHHHHHHHHHGHHHHHHHHHHHHHHHHHHHHHHHHHHHHHHHHHHGHHHHHHHHHHHGGHHHHHHHHHFHHHHHHHGHHHHHHHHHHHHHHHHGHHHGHHHHHHHHHHHHFGHGHHHHHHHHHHGGH
@M05620:45:000000000-G6HP7:1:1101:10890:14184 1:N:0:186
TACCTGTACTGGGGAAGCAATCGCCATTCCTACCCTAAAGATCGGAAGAGCACACGTCTGAACTCCAGTCACGGACATTTATCTCGTATGCCGTCTTCTGCTTGAAAAAAAAAAAAAAACAAAACAAACACCCAGACAACTCCACCCCACCCAAACACCACAAACACACACACCACCACCCCCCCACCCCCCCACCCCCCACGCCCGCCTCCGCACCCGCCGCCCACCGCCGCGACCACCCCAGCCACCCC
+
CCCCCFFFFFFFGGGGGGGGGGGGGGGHHHHHHHHHHHHGHHHHGGGGHHHGGFHGFGHFHGHHHHHGGHHHGGGGGHHHHF@GEGFDHHHHCEFFFHHHHHHFGHHHGGGGGD<>>>//?<000<.0.<0......//</00/<;.-...:...;..........:........:9.A..-----...-;---;..:-9:.-;.;---.;...---.----:--..9.-----;---;..:....:/..;
@M05620:45:000000000-G6HP7:1:1101:19817:14208 1:N:0:186
AAACCAAGCAGACACTCACCGCTCCCTCGCCACAGGCCAATAGTTTGTCCTCACTGAGTTGGCAACAAGTGGCTGCTGTGGCTGCCATTTTTCTGGTGATGGCCATCAGCTCCGACGAGGTCAGCTGGGGGGCTTTCTTTGTGTAAGCAACGAGAAACCTGAAAGAAGCATTTTTTAACTAAGTCCTGCTGAGTCATTCATGAGTTTTTAGCCGCCTTGCTTCTTCTCACAGACTCTCTACTCTCATGCCA
+
AABBBBBFBFFFGGGGGGGGGGGGGGHHFGGGGGGHGGHHHHHHHHHHHHHHHHHGHHHHHGHHHHHHHGHHGHGGHHHHHHHGGHBGHHHGHHHHHHHHHHHHBHHHHHGHHGGGGGGGAGFGHHHHGGGGGGGGGGGGGGGGGFFFFFFFFFFFFFFFFFFFFFFFFFFFFFFFFFFFFF/FFFFFFFFFFFFFFFFFFEFBFFFFFFFFFDFFFFFFFFFFFFFFFFFFFFFFFFFFFFFFFFFBFFF
@M05620:45:000000000-G6HP7:1:1101:12639:14210 1:N:0:186
AAACCAAGCAGACACTCACCGCTCCCTCGCCACAGGCCAATAGTTTGTCCTCACTGAGTTGGCAACAAGTGGCTGCTGTGGCTGCCATTTTTCTGGTGATGGCCATCAGCTCCGACGAGGTCAGCTGGGGGGCTTTCTTTGTGTAAGCAACGAGAAACCTGAAAGAAGCATTTTTTAACTAAGTCCTGCTGAGTCATTCATGAGTTTTTAGCCGCCTTGCTTCTTCTCACAGACTCTCTACTCTCATGCCA
+
CCCCCCCFCFFFGGGGGGGGGGGGGGHHGGGGGHHHGGHHHHHHHHHHHHHHHHHHHHHHHHHHHHHHHGHHGHGGHHHHHHHGGHHHHHHHHHHHHHHHHHHHHHHHHHHHHGGGGGGGGHHHHHHHGGGGGGGGGGGGGGGGGGFFFFFFFFFFFFFFFFFFFFFFFFFFFFFFFFFFFFFFFFFFFFFFFFFFFFFFFFFFFFFFFFFFFFFFFFFFFFFFFFFFFFFFFFFFFFFFFFFFFFFFFFB
@M05620:45:000000000-G6HP7:1:1101:19821:14227 1:N:0:186
AAACCAAGCAGACACTCACCGCTCCCTCGCCACAGGCCAATAGTTTGTCCTCACTGAGTTGGCAACAAGTGGCTGCTGTGGCTGCCATTTTTCTGGTGATGGCCATCAGCTCCGACGAGGTCAGCTGGGGGGCTTTCTTTGTGTAAGCAACGAGAAACCTGAAAGAAGCATTTTTTAACTAAGTCCTGCTGAGTCATTCATGAGTTTTTAGCCGCCTTGCTTCTTCTCACAGACTCTCTACTCTCATGCCA
+
DDDDDCCFCFFFGGGGGGGGGGGGGGHHGGGGGHHHGGHHHHHHHHHHHHHHHHHHHHHHHHHHHHHHHGHHGHGGHHHHHHHGGHHHHHHHHHHHHHHHHHHHHHHHHHHHHGGGGGGGGHHHHHHHGGGGGGGGGGGGGGGGGGFFFFFFFFFFFFFFFFFFFFFFFFFFFFHFFFFFHFFFFFFFFFFFFFFFFFFFFHFFFFFFFFFFFFFFFFFFFHHFFFFFFFFFFFFFFFFHHHFHFFFFFFF
@M05620:45:000000000-G6HP7:1:1101:12636:14228 1:N:0:186
AAACCAAGCAGACACTCACCGCTCCCTCGCCACAGGCCAATAGTTTGTCCTCACTGAGTTGGCAACAAGTGGCTGCTGTGGCTGCCATTTTTCTGGTGATGGCCATCAGCTCCGACGAGGTCAGCTGGGGGGCTTTCTTTGTGTAAGCAACGAGAAACCTGAAAGAAGCATTTTTTAACTAAGTCCTGCTGAGTCATTCATGAGTTTTTAGCCGCCTTGCTTCTTCTCACAGACTCTCTACTCTCATGCCA
+
DDDDDDDFCFFFGGGGGGGGGGGGGGHHGGGGGHHHGGHHHHHHHHHHHHHHHHHHHHHHHHHHHHHHHHHHGHGGHHHHHHHGGHHHHHHHHHHHHHHHHHHHHHHHHHHHHGGGGGGGGHHHHHHHGGGGGGGGGGGGGGGGGGFFFFFFFFFFFFFFFFFFFFFFFFFFFFHFFFFHHFFFFFFFFFFHFFFFFFFFFHFFFFFFFFFFFFFFFFFFHFFFHHHFFFFFFFFFFFFFFFFFFFFFFFF
@M05620:45:000000000-G6HP7:1:1101:20107:14258 1:N:0:186
AAACCAAGCAGACACTCACCGCTCCCTCGCCACAGGCCAATAGTTTGTCCTCACTGAGTTGGCAACAAGTGGCTGCTGTGGCTGCCATTTTTCTGGTGATGGCCATCAGCTCCGACGAGGTCAGCTGGGGGGCTTTCTTTGTGTAAGCAACGAGAAACCTGAAAGAAGCATTTTTTAACTAAGTCCTGCTGAGTCATTCATGAGTTTTTAGCCGCCTTGCTTCTTCTCACAGACTCTCTACTCTCATGCCA
+
CCCCDCCFCFFFGGGGGGGGGGGGGGHHGGGGGHHHGGHHHHHHHHHHHHHHHHHHHHGHHHHHHHHHHGHHGHGGHHHHHHHGGHHHHHHHHHHHHHHHHHHHHHHHHHHHHGGGGGGGGHHHHHHHGGGGGGGGGGGGGGGGGGFFFFFFFFFFFFFFFFFFFFFFFFFFFFHFFFFFHFFFFFFFFFFFFFFFFFFFFFFFFFFFFFFFFFFFFFFFFHHFFFFFFFFFFFFFFFFFFFFFFFFFFFB
@M05620:45:000000000-G6HP7:1:1101:3991:14291 1:N:0:186
TACCTGTACTGGGGAAGCATTCCTACCCTAAAGATCGGAAGAGCACACGTCTGAACTCCAGTCACGGACATTTATCTCGTATGCCGTCTTCTGCTTGAAAAAAAAAAAAGAAACAACTCATGCATTTACTTACCAGCATCGATATGTCAAACTGCCCCGATCGTATCATCTCTTACTCTCTACCGCACCTCGCTCAGCTGCGCACCTGCATCCATTCTTTCTGACTCCCGTTTCCCGCGCTTGGCCCTTCT
+
BBBBBFFFFFFFGGGFGGGGGGHHFHHHHHHHHGHHHGGGGHHHHHHHGHHHGHHHHHHHHHHHHGGGGGHHHHHHHHHGGHGHHGGGHGHHHHHHGFHHHH?EGGE<///?2<<//2222222111@11111011/0<1.0..-11=1111110/..-----/./.:0000;00000000000---9-/..-...9/09/-----//.:////9/////////9/9/....//9/.----...//.././
@M05620:45:000000000-G6HP7:1:1101:4360:14306 1:N:0:186
AGATTACTGCAACAGTTCCCCCTGGACCTGGAAAAGTTTCTTGCCTGGCTTACAGAAGCTGAAACAACTGCCAATGTCCTACAGGATGCTACCCGTAAGGAAAGGCTCCTAGAAGACTCCAAGGGAGTAAAAGAGCTGATGAAACAATGGCAAGTAAGTCAGGCATTTCCGCTTTAGCACTCTTGTGGATCCAATTGAACAATTCTCAGCATTTGTACTTGTAACTGACAAGCCAGGGACAAAACAAAGAT
+
BABBBFFFDFFFGGGGGGGGGGGGDHHHHHHHHHHHHHHHHHHHHHHHHHHHHHHHHHHHHHHHHHHHHHHHHHHHHHHHHHHHBGHHHHHHHHGGGGHHHHFHHHHHGHHHHHGHHHHHFHHGGHGGHHHHHGHHHHGHHHHHHHHHHHHHHGHHHHHHHHHHHHHHHHGGGGGHGHHHHHHHHGHGHHHHHHHHHHHHHHHHHHHHHHGHHGHHHGGHGHHHHHHGHGHHHGGGGGGGGGGGGGGGFGG
@M05620:45:000000000-G6HP7:1:1101:13744:14308 1:N:0:186
CATCCTGACCCTGAAGTACCCCGGCTTGATTTCTGACATTAGATCGGAAGAGCACACGTCTGAACTCCAGTCACGGACATTTATCTCGTATGCCGTCTTCTGCTTGAAAAAAAAAATTATTTTTTTTTACATCTTTCCTTGTTTATTCCATCCTTCCGCCATGCTTTTCCCCTTCCCCCTGGACCATACTTTCTCATTTTTTACGATTTATTCTTTATTCCACGTTCTCCACTCCCGCTTCTGACCACCCC
+
ABAAAFFBFFFCGGGGFGGGGGEEGEGCFHHHHHHHFHHGCFBGHHGFEFAGHHHFHGHEHGHGG5GFGHHDFHD1>EEHHHFDF4FHGGHGHFGGGHGHGHHGHH?FBEGFC/B<0222@2@2>//-.11<111111=<1>D/000==0=0.00=/.;:-.;/;00:000;C.://;:-.././.;0:0090;000900;-./.;:AE///9;//:/;9/;/.....;;/./9...;9..///://...9
@M05620:45:000000000-G6HP7:1:1101:5072:14309 1:N:0:186
AGATTACTGCAACAGTTCCCCCTGGACCTGGAAAAGTTTCTTGCCTGGCTTACAGAAGCTGAAACAACTGCCAATGTCCTACAGGATGCTACCCGTAAGGAAAGGCTCCTAGAAGACTCCAAGGGAGTAAAAGAGCTGATGAAACAATGGCAAGTAAGTCAGGCATTTCCGCTTTAGCACTCTTGTGGATCCAATTGAACAATTCTCAGCATTTGTACTTGTAACTGACAAGCCAGGGACAAAACAAAGAT
+
AAABBFFFFFFFGGGGGGGGGGGGCHHHHHHHGHHHGHHHHHHHHHHHHHHHHHHHHHHHHHHHHHGHHHHHHGHHHHHHHHFHEEHHHHFHHHGFGGHHGGGGHHFHGHGHHHHHHHHHHGHGGGGGFHHHHGHHHHGHHHHHHGHHHHHHGGHHGHGHDGGHHHHHHHGGGGGHHHGHHHGHHFGGHHHHFGHHHHFGHFHHHHHFGHGFHGHHHFHHHGHHHGHHGFFHHGFGGGFGGFFFFFFGEG;
@M05620:45:000000000-G6HP7:1:1101:8008:14320 1:N:0:186
AAACCAAGCAGACACTCACCGCTCCCTCGCCACAGGCCAATAGTTTGTCCTCACTGAGTTGGCAACAAGTGGCTGCTGTGGCTGCCATTTTTCTGGTGATGGCCATCAGCTCCGACGAGGTCAGCTGGGGGGCTTTCTTTGTGTAAGCAACGAGAAACCTGAAAGAAGCATTTTTTAACTAAGTCCTGCTGAGTCATTCATGAGTTTTTAGCCGCCTTGCTTCTTCTCACAGACTCTCTACTCTCATGCCA
+
CCCCCCCFCFFFGGGGGGGGGGGGGGHHGGGGGHHHGGHHHHHHHHHHHHHHHHHHHHHHHHHHHHHHHHHHGHGGHGHHHHHGGHHHHHHHHHHHHHHHHHHHHHHHHHHHHGGGGGGGGHGHHHHHGGGGGGGGGGGGGGGGGGFFFFFFFFFFFFFFFFFFFFFFFFFFFFFFFFFFFFFFFFFFFFFFFFFFFFFFFFFFFFFFFFFFFFFFFFFFFFFFFFFFFFFFFFFFFFFFFFFFFFFFFFB
@M05620:45:000000000-G6HP7:1:1101:4350:14320 1:N:0:186
AGATTACTGCAACAGTTCCCCCTGGACCTGGAAAAGTTTCTTGCCTGGCTTACAGAAGCTGAAACAACTGCCAATGTCCTACAGGATGCTACCCGTAAGGAAAGGCTCCTAGAAGACTCCAAGGGAGTAAAAGAGCTGATGAAACAATGGCAAGTAAGTCAGGCATTTCCGCTTTAGCACTCTTGTGGATCCAATTGAACAATTCTCAGCATTTGTACTTGTAACTGACAAGCCAGGGACAAAACAAAGAT
+
AABBBFFFFFFFGGGGGGGGGGGGAHHHHHHHHHHHHHHHHHHHHHHHHHHHHHHHHHHHHHHHHHHHHHHHHHHHHHHHHHHHBGHHHHHHHHGGGGHGHH3GHHHHGHHHHHHHHHHHHFHFGEGGHHHHHGHHHHGHHHHHHHHHHHHHHGHGHHHGHHHHHHHHHHGGGGGGFHHHHHHHHHHGHHHHGGHHHHHHHHHHHHHGHHGHHGHHHFHHHFHHHHHEHHGHHGGGGGGGEFFGGFGFFGF
@M05620:45:000000000-G6HP7:1:1101:7993:14329 1:N:0:186
AAACCAAGCAGACACTCACCGCTCCCTCGCCACAGGCCAATAGTTTGTCCTCACTGAGTTGGCAACAAGTGGCTGCTGTGGCTGCCATTTTTCTGGTGATGGCCATCAGCTCCGACGAGGTCAGCTGGGGGGCTTTCTTTGTGTAAGCAACGAGAAACCTGAAAGAAGCATTTTTTAACTAAGTCCTGCTGAGTCATTCATGAGTTTTTAGCCGCCTTGCTTCTTCTCACAGACTCTCTACTCTCATGCCA
+
BBBBBBBFAFFFGGGGGGGGGGGFGGHHGGGDEAFFFFHHHHHHHHFFGHHHHHHHHHHHHHHHHHFHHHGHGHGGHEGHFGHGGHHHHHHHHHFGHHFHHHHH3FHHHGGHHGGGGGGGGHGHFHHHGGGGGGGGGGGGEFGGGGFFFFFF?FFFFFFFFEFFFFFFFEFFFFFFEFFFFFFFFFFFFFFFEBFFFFFFFFFFFFFFFFFFFFFFFBFFFFFFFFFFFFFFEFFFFFFBFFFFFEF9FF/
@M05620:45:000000000-G6HP7:1:1101:8488:14331 1:N:0:186
AGATTACTGCAACAGTTCCCCCTGGACCTGGAAAAGTTTCTTGCCTGGCTTACAGAAGCTGAAACAACTGCCAATGTCCTACAGGATGCTACCCGTAAGGAAAGGCTCCTAGAAGACTCCAAGGGAGTAAAAGAGCTGATGAAACAATGGCAAGTAAGTCAGGCATTTCCGCTTTAGCACTCTTGTGGATCCAATTGAACAATTCTCAGCATTTGTACTTGTAACTGACAAGCCAGGGACAAAACAAAGAT
+
BCCCCFFFFFFFGGGGGGGGGGGGHHHHHHHHHHHHHHHHHHHHHHHHHHHAGHHHHGHHHHHHHHHHHGHHHHHHHHHH5GHFHGHHHHBHHHGGGGHHHHHHHHHHGHHHHGHGHHHHHFHFGHGGHHHHHGHHHHHHHHHHHHHHHHHGHGHGHHHHHHHHHHHHHHGGGGGHFHFHHHHHHHEGGHHHHHHHHHHHHHHFHHHHHHGHHHGHHHHHHHHHHHHGHHHHHFFGEGGGGGGGGGGGFGF
@M05620:45:000000000-G6HP7:1:1101:21924:14335 1:N:0:186
TACCTGTACTGGGGAAGCAATCGCCATTCCTACCCTAAAGATCGGAAGAGCACACGTCTGAACTCCAGTCACGGACATTTATCTCGTATGCCGTCTTCTGCTTGAAAAAAAAAAAAAATAAAAAGAACCATCTAATAAAAAACCTCCCGCATAACCCCTGTCACCACAACGAGCACCTCAACCCTCGTCCTATAGTAAGAACCCAGAAAGAAAACATCACGCATGATATTACTTTCATCACGATCCCGAAC
+
DCCDEFFFFFFFGGFGGGGGGGGGGGGHHHHHHHHHGHHHHHHHGGGGHHHHHHHGGHHGGHHHHHHGHHHHGGGGGHHHHHHHHHGGHHHHGGGHGHHHHHHHHHHHHGGGGB<<>/01?111//00.011111111111-..</...--..100....001100<.<.-..--../.00/....-....1111111111/...../00/.///.0000..-..0111111111111110<..../..--
@M05620:45:000000000-G6HP7:1:1101:20413:14336 1:N:0:186
CATCCTGACCCTGAAGTACCCCATTGAGCATGGCATCGTCACCAACTGGGACGACATGGAGAAGATCTGGCACCACACCTTCTACAACGAGCTGCGCGTGGCCCCGGAGGAGCACCCAGTGCTGCTGACCGAGGCCCCCCTGAACCCCAAGGCCAACAGAGAGAAGATGACTCAGGTGAGGCTCGGCCGACGCCCGTGCTCCTCCCGTCCTTTCCCCAGTCATTTTCTGCCCGGCTTGATTTCTGACATTA
+
CCCDDFFFFFFFGGGGGGGGGGGHHHHHHHHHHHHHHGHHHGHHHGHHHHHHGGGGGHHHHHHHHHHHHHHHHGHHHGGHHHHHHHHHGGGGGHHGGGGGGGHHGGGGGGGGHHHHGGHGHHHHHHHHHHGGGGGGGGGGGGHHHHGGGGHGHHGGGGGGGGGGGGGGGGGGGGGGHGGGGGGGFFFFFFFFFFFFDFFFFFFFFFFFFFFFFFFFFFFFFFFFFFFFHFFFFFFFFFFFFFFFFBFFFF0
@M05620:45:000000000-G6HP7:1:1101:8267:14343 1:N:0:186
AAACCAAGCAGACACTCACCGCTCCCTCGCCACAGGCCAATAGTTTGTCCTCACTGAGTTGGCAACAAGTGGCTGCTGTGGCTGCCATTTTTCTGGTGATGGCCATCAGCTCCGACGAGGTCAGCTGGGGGGCTTTCTTTGTGTAAGCAACGAGAAACCTGAAAGAAGCATTTTTTAACTAAGTCCTGCTGAGTCATTCATGAGTTTTTAGCCGCCTTGCTTCTTCTCACAGACTCTCTACTCTCATGCCA
+
BBBBBAAFBFFFGGGGGGGGGGGGGFFHCGGGGGHFAFEHHHHHHHHHHGHHHHHGHHDGHHHHGHHHHHHHGFGGHHGHHHGGGHGHHHHHHGHHHHGHHHHHHHHHHHHHHGGGGCGGEHGHHHHHGGGGGGGGGGGGGGGGFFFFFFFFFFFFFFFFFFFFFFFBFFFFFFFFFFFFBFF;BFFFFFFFFFFBFFFFFFFFFFFFFEFFFFFFFFFFFFFFFFFFFFFFFFFFFFFFFFFFFFFFFF/
@M05620:45:000000000-G6HP7:1:1101:8496:14353 1:N:0:186
AGATTACTGCAACAGTTCCCCCTGGACCTGGAAAAGTTTCTTGCCTGGCTTCCAGAAGCTGAAACAACTGCCAATGTCCTACAGGATGCTACCCGTAAGGAAAGGCTCCTAGAAGACTCCAAGGGAGTAAAAGAGCTGATGAAACAATGGCAAGTAAGTCAGGCATTTCCGCTTTAGCACTCTTGTGGATCCAATTGAACAATTCTCAGCATTTGTACTTGTAACTGACAAGCCAGGGACAAAACAAAGAT
+
BBBAAFFFBBDFGGCGGGGGFGGGGGGHHFHHHHHHADFGHHHFGHHEHHH2FGHEHHFHHGHGFCGFGGHHBEGCHFGHEGFHEBGFCHFDHGFEEEGHFFCCFF3GFGEGDGHHHHHF?GHGEAG?B4EFFAGFFFBGGEDDBGGDB?G2GGDGHF@@2F2GCGDHHEDGGGGFB1GGHFFHHFGGHHBGBGGGHBGHFFHGDHHDGFBC00;;;CHBGHHG0CGBGHHHGGBA.9.;EFG.FGEF/C0
@M05620:45:000000000-G6HP7:1:1101:8250:14354 1:N:0:186
AAACCAAGCAGACACTCACCGCTCCCTCGCCACAGGCCAATAGTTTGTCCTCACTGAGTTGGCAACAAGTGGCTGCTGTGGCTGCCATTTTTCTGGTGATGGCCATCAGCTCCGACGAGGTCAGCTGGGGGGCTTTCTTTGTGTAAGCAACGAGAAACCTGAAAGAAGCATTTTTTAACTAAGTCCTGCTGAGTCATTCATGAGTTTTTAGCCGCCTTGCTTCTTCTCACAGACTCTCTACTCTCATGCCA
+
CDDDDCCFCFFFGGGGGGGGGGGGGGHHGGGGGHHHGGHHHHHHHHHHHHHHHHHHHHHHHHHHHHHHHHHHGHGGHHHHHHHGGHHHHHHHHHHHHHHHHHHHHHHHHHHHHGGGGGGGGHHHHHHHGGGGGGGGGGGGGGGGGGFFFFFFFFFFFFFFFFFFFFFFFFFFFFHFFFFFHFFFFFFFFFFFFFFFFFFHFHHFFFFFFFFHFFFFFFFFHHHFHHHFHFFFFFFFFFFFFFFHFFFFFFB
@M05620:45:000000000-G6HP7:1:1101:4421:14381 1:N:0:186
TACCTGTACTGGGGAAGCAATCGCCATTCCTACCCTAAAGATCGGAAGAGCACACGTCTGAACTCCAGTCACGGACATTTATCTCGTATGCCGTCTTCTGCTTGAAAAAAAAAAAAAAAAACAGATTGAGTACTTTATTTTTGTACGCAACAATACACCTAAAAAACACATTTTAACACTCCATCCTACTGAGTCATTCATTAGATTTTAGCCGCCTTTCTTCTTCTCACCGACTCTCTCCTCGCCTCTCA
+
CBCCDFFFFFFFGGGFGGGGGGGGGGGHHHHHHHHHHHHHGHHHGGGGHHHHHHHGHHHGGFHHHHHGHHHHGGGGGHHHHHHHHHFEHHHHGGGHGHHHHHHHHHHHFGGGCB>//>/-->.00100000000<00=<=0D-;00.::;-.:00:00;/00900-....09;00000009/000.;000;000:0090;;0000:000:;00.--..0:0000;;9:00..---.9;909B/.:-..0/0
@M05620:45:000000000-G6HP7:1:1101:24549:14384 1:N:0:186
ATCTCTATCTCCTAAAAACCTGTTTAGATTTGGAGATAGACCTTCAGGTTTTTCATCATTTTCTGCATGAATTATACATTGACCACGTTCCAGCGTGGTCAGTTTGCAGCATTCTGTTATTTTGTTTGACAGAGTGTCTTGTTGAGAACATATGTAGGACATGATTTTTTCCTGCAACAGGGAAAATAAAGTATAAGTTTTAAAGATTTATTCTTTAATAAAGGATCTCAAAGCCAGCTTTAGAAAAAGGA
+
CCCCCFFFFFFFGGGGGGGGGGHHHHHHHHHHHHHHHHHHHHHHHHHHHHHGGHHHHHIHHHHGHHHHHHHHHHHHHHHHHHHHHHGHHHHHHHGGGGHHHHHHHHHHHHHHHHHHHHHHHHHHHHHHHHHHHHGHHHHHHHHHHHHHHHHHHHHHHHHHHGHHHHHHHGHHHHHHHHHHHGGHHHHHHHHHHHHHHGHHHHHHHHHHHHHHHHHHHHHHHHHHHHHHHHHHHHHHHGHHHHGHHHGHGGH
@M05620:45:000000000-G6HP7:1:1101:25976:14406 1:N:0:186
AGATTACTGCAACAGTTCCCCCTGGACCTGGAAAAGTTTCTTGCCTGGCTTACAGAAGCTGAAACAACTGCCAATGTCCTACAGGATGCTACCCGTAAGGAAAGGCTCCTAGAAGACTCCAAGGGAGTAAAAGAGCTGATGAAACAATGGCAAGTAAGTCAGGCATTTCCGCTTAGCACTCTTGTGGATCCAATTGAACAATTCTCAGCATTTGTACTTGTAACTGACAAGCCAGGGACAAAACAAAGATC
+
[truncated: 7,476,114 more chars]
