# Supplementary material for: Fast but not furious: a streamlined selection method for genome-edited cells
Source: Life Sci Alliance. 2021 Apr 26;4(6):e202101051. doi: 10.26508/lsa.202101051 (PMC8127327; doi:10.26508/lsa.202101051)
Supplement: Supplementary file 1 [file LSA-2021-01051_Supplemental_Data_1.zip › SANGER and Deep Sequencing/AFP/187_S187_L001_R1_001.fastq]

@M05620:45:000000000-G6HP7:1:1101:16569:1737 1:N:0:187
TAACCAAGCAGACACTCACCGCTCCCTCGCCACAGGCCAATAGTTTGTCCTCACTGAGTTGGCAACAAGTGGCTGCTGTGGCTGCCATTTTTCTGGTGATGGCCATCAGCTCCGACGAGGTCAGCTGGGGGGCTTTCTTTGTGTAAGCAACGAGAAACCTGAAAGAAGCATTTTTTAACTAAGTCCTGCTGAGTCATTCATGAGTTTTTAGCCGCCTTGCTTCTTCTCACAGACTCTCTACTCTCATGCCA
+
1111>@A?AFFBEGGGGGGGAEGEEFHHECAEEFHHCFEFGF1GHHHHFAGFGGHEFHHHBFGACFF/GGHHEHFGHHHFHGHEFGGGHFHHFFGBHGBGHGFEGHHGHHHHHGCEE/C?GCCCFGFFCCGGGGGGBFFGGGFGGFGFFFF@?B-BFFFFFBFFFB99BBFFFFF@FFFFFFFFFFFFFFFBFFFFFFF/FFEFFFFFFF//9--9BBFFFFFFFFF9BFBFFFFFFFFBBFFFFBFFBB/
@M05620:45:000000000-G6HP7:1:1101:13792:1779 1:N:0:187
TACCTGTACTGGGGAAGCAATCGCCATTCCTACCCTAAAGATCGGAAGAGCACACGTCTGAACTCCAGTCACGGACATTTATCTCGTTTGCCGTCTTCTGCTTTAAAAAAACGACCACAGCTCTCTGAGGTTATTTTGCTTCGGTGAGCCAGACAGAATTATCCTATTCTTTGTGCTACACTATTTTAGTAAAGGATGCATCTTTTTATTATCTTTACCTTTTATCCATCGCCATTCCTACCCTACATATC
+
1>>AAFFFFFFFFGCEGGG1GAFFAEFGHHD2FGFFABAFHHCCECF/0BCF0FHEFGH/1DADF111BBBA//>E>GHD2F2GG0F///B1EE?CFGHFBFG11BBG1>///?/B///0/BBFGB111/@@1@FFG21111//?</<?C000.0<01F11>=>10000000<=/00000/=/;CH0:/:00:00/0/:00;CHHHF99C000;CF000;;BB00000;0....9C09;099:B--///;/
@M05620:45:000000000-G6HP7:1:1101:15696:1823 1:N:0:187
TACCTGTACTGGGGAAGCATTTGAATATCCCCCCATGGTGATGGGGACGGAGAACTGCTCCATAAACACAGGCAACGTGCCTAACTTTCCCGGGAAGATGAAGTCAAAGAGCGACCACAGCTCTTCGGAGGTTATTTTGCATCGGTGAGCCAGACAGAATGATCCGATGAGGGGTGCGAAACTATTTGAGGAAAGGAAGCACCTTTTTATTAAATTTACCTTTTAGCAATCGCCATTCCTACCCTAAGATC
+
>AAAAFFFFFFFGGGGGGGGGFHHHHHHHHFFFGGHHHHHHHHHHGGGGGGGGHHHHGHHHHHGHDHFHHHHGHHHGHHGGGHHHHHFFHHGGGEEEGGHDGGGHHHHHGEGEGGGCHHHGHGHHFHGDDGAGHGHHHFFFHHGGDDCFGFHHEGHHHGHHGHHHHDGGHHGGGECADE@FBGFGGGGEGG;CBFG/BAEFGFFFFFFAFF;/9BFFFFFFFFFBFFFFFFFFFFEFFFFFBFFFF;FBFB
@M05620:45:000000000-G6HP7:1:1101:15705:1838 1:N:0:187
TACCTGTACTGGGGAAGCATTTGAATATCCCCCCATGGTGATGGGGACGGAGAACTGCTCCATAAACACAGGCAACGTGCCTAACTTTCCCGGGAAGATGAAGTCAAAGAGCGACCACAGCTCTTCGGAGGTTATTTTGCATCGGTGAGCCAGACAGAATGATCCGATGAGGGGTGCGAAACTATTTGAGGAAAGGAAGCACCTTTTTATTAAATTTACCTTTTAGCAATCGCCATTCCTACCCTAAGATC
+
1>1AADBFFFF1GEF?AGEFGGFBGEG3GGAEAFGHFHGGHFDF/E/AEGFE/GHD1A1B1FGDG1G@CC0FFHHH@GC/?B1GHFEGDGE>>E///0BF>1BBFFEGHFE<<CCG/?/F/@<1FDGA?@C<??GGDG1FD<GAC<<FGF<<GFEHGH<DGH0==CAGGHF/;-.;9AB--AFB09CFFEF0;9FF//.AFGFFFFFFFFF//;:BFFBBFFFFB/;/9BFFFBFEFBFF//A-BF9B/B:
@M05620:45:000000000-G6HP7:1:1101:12507:1875 1:N:0:187
TAACCAAGCAGACACTCACCGCTCCCTCGCCACAGGCCAATAGTTTGTCCTCACTGAGTTGGCAACAAGTGGCTGCTGTGGCTGCCATTTTTCTGGTGATGGCCATCAGCTCCGACGAGGTCAGCTGGGGGGCTTTCTTTGTGTAAGCAACGAGAAACCTGAAAGAAGCATTTTTTAACTAAGTCCTGCTGAGTCATTCATGAGTTTTTAGCCGCCTTGCTTCTTCTCACAGACTCTCTACTCTCATGCCA
+
3>>ABFBFBFFFGGGGGGGGGGGGGGHHGGGGGFHHGGCGHHHHGHGHFHHHEHHHGFHHHHHFHHHHHGHHGHGGHHHFHHHGGHHHHHHHHHGHHHGHHHHHHHHHGGHHHGGGGGGGGHHGHHHHGGGGGGGGFGGGGGGFGFGFFFFFFFFFFFFFFB9FFFFFFFFFFFFFEFFFFFFFFFFFFFFFFFFFFFFFFFEFFFFFFFFFFFAFFFFFFFFFFFFFFFFFFFFFFFFFFFFFFFFFFFF
@M05620:45:000000000-G6HP7:1:1101:12525:1879 1:N:0:187
TAACCAAGCAGACACTCACCGCTCCCTCGCCACAGGCCAATAGTTTGTCCTCACTGAGTTGGCAACAAGTGGCTGCTGTGGCTGCCATTTTTCTGGTGATGGCCATCAGCTCCGACGAGGTCAGCTGGGGGGCTTTCTTTGTGTAAGCAACGAGAAACCTGAAAGAAGCATTTTTTAACTAAGTCCTGCTGAGTCATTCATGAGTTTTTAGCCGCCTTGCTTCTTCTCACAGACTCTCTACTCTCATGCCA
+
3>AAAFAFAFCCCFGGGGGGGGFGGGHHGGEFGFFFGGHHFEABGHHHHGGHGHGHHHHHHGHHHHHHHHGGGFGFHHHHGHHGGHHGHHHHFHHGHHFHHHHHFHHHHHHHHGGGGGGGFHHHHHHHGGGGGGGGGGGGGFGGGGGFFFFFFFFFFFFFFFFFFFFFFFFFFFFFFFFFFFFFFFFFFFFFFFFFFFFFFFFFFFFFFFFFFFFFFDFFFFFFFFFFFFFFFFFFFFFFFFFFFFFFFFF
@M05620:45:000000000-G6HP7:1:1101:13692:1902 1:N:0:187
AGATTACTGCAACAGTTCCCCCTGGACCTGGAAAAGTTTCTTGCCTGGCTTACAGAAGCTGAAACAACTGCCAATGTCCTACAGGATGCTACCCGTAAGGAAAGGCTCCTAGAAGACTCCAAGGGAGTAAAAGAGCTGATGAAACAATGGCAAGTAAGTCAGGCATTTCCGCTTTAGCACTCTTGTGGATCCAATTGAACAATTCTCAGCATTTGTACTTGTAACTGACAAGCCAGGGACAAAACAAAGAT
+
3AABCFFFFFFFGGGGGGGGGGGGHHHHHHHHHHHHHHHHHHHHHHHHHHHHHHHHHHHHHHHHHHHHHHHHHHHHHHHHHHHHHHHHHHHHHHGGGGHHHHHHHHHHGHHHHHHHHHHHFHHGGHGGHHHHHGHHHHGHHGHHHHHHHHHBHGHHHHHHHHHHHHHHHHGGGGGHHHHHHHHHHGHGGHHHHHHHHGHGHHHHHHHHHHHHHHHHHHHHHHHHHHHGGHHHHGGGGGGGGGGGGGGGGFG
@M05620:45:000000000-G6HP7:1:1101:13698:1920 1:N:0:187
AGATTACTGCAACAGTTCCCCCTGGACCTGGAAAAGTTTCTTGCCTGGCTTACAGAAGCTGAAACAACTGCCAATGTCCTACAGGATGCTACCCGTAAGGAAAGGCTCCTAGAAGACTCCAAGGGAGTAAAAGAGCTGATGAAACAATGGCAAGTAAGTCAGGCATTTCCGCTTTAGCACTCTTGTGGATCCAATTGAACAATTCTCAGCATTTGTACTTGTAACTGACAAGCCAGGGACAAAACAAAGAT
+
3AABBFFFFFFFGGGGGGGGGGGGHHHHHHHHHHHHHHHHHHHHHHHGHHHHHHHHHHHHHHHHHHHHHHHHHHHHHHHHHHHHHHHHHHHHHHGGGGHHHHHHHHHHGHHHFHHHHHHHHHHGGGGGHHHHHGHHHHHHHHHHHHHHHHHHHGHHHHHHHHGHHHHHHHGGGGGHHHHHHHHHHHHGHHHHHHHHHHHHHHHHHHHHFHHHHGHHHFHHHHHHHHHHGHHHHGGGGGGGGFGGGGGGGGF
@M05620:45:000000000-G6HP7:1:1101:14004:1980 1:N:0:187
CATCCTGACCCTGAAGTACCCGGCTTGATTTCTGACATTAGATCGGAAGAGCACACGTCTGAACTCCAGTCACGGACATTTATCTCGTATGCCGTCTTCTGCTTGAAAAAAAAAAGTTATTTTGTTTGACAGAGTGTCTTGTTGAGAACATATGTAGGACATGATTTTTTCCTGCAACAGGGAAAATAAAGTATAAGTTTTAAAGATTTATTCTTTAATAAAGGATCTCAAAGCCAGCTTTAGAAAAAGGA
+
AAAABFFBFCFCGGGFBGGGGGGCGCFHHHHGHFEGGGHHFHHFGEEAACCFEHHFCEGGFEGFGHHHHHHFF?EGGGHHGHEGBFHFA?F@3>EEGGD4@@GH3?3F3EE<//<?B>@FGGB22@GHEF2@CF11?<GBGHHHECC1GCDDDF<<F<FHHHEHFB=DGCHHHGFC00CB.EC.CCFCCGGCGCFFF0CFG0F9BF09C0C;B0CB00=B0000/0;00;BFFF?BFEFBFB9BF/.F?A9
@M05620:45:000000000-G6HP7:1:1101:16672:2065 1:N:0:187
AAACCAAGCAGACACTCACCGCTCCCTCGCCACAGGCCAATAGTTTGTCCTCACTGAGTTGGCAACAAGTGGCTGCTGTGGCTGCCATTTTTCTGGTGATGGCCATCAGCTCCGACGAGGTCAGCTGGGGGGCTTTCTTTGTGTAAGCAACGAGAAACCTGAAAGAAGCATTTTTTAACTAAGTCCTGCTGAGTCATTCATGAGTTTTTAGCCGCCTTGCTTCTTCTCACAGACTCTCTACTCTCATGCCA
+
BCCCCCCFCFFFGGGGGGGGGGGGGGHHGGGGGHHHGGHHHHHHHHHHHHHHHHHHHHHHHHHGHHGHHHHHGHGGHHHHHHHGGHHHHHHHHHHHHHHHHHHHHHHHHHFHHGGGGGGGGHHHHHHHGGGGGGGGGGGGGGGGGGFFFFFFFFFFFFFFFFFFFFFFFFFFFFFFFFFFFFFFFFFFFFFFFFFFFFFFFFFFBFFFFFFFFFFFFFFFFFFFFFFFFFFFFFFFFFFFFFFFFFFFFF0
@M05620:45:000000000-G6HP7:1:1101:16449:2156 1:N:0:187
TACCTGTACTGGGGAAGCATTTGAATATCCCCCCATGGTGATGGGGACGGAGAACTGCTCCATAAACACAGGCAACGTGCCTAACTTTCCCGGGAAGATGAAGTCAAAGAGCGACCACAGCTCTTCGGAGGTTATTTTGCATCGGTGAGCCAGACAGAATGATCCGATGAGGGGTGCGAAACTATTTGAGGAAAGGAAGCACCTTTTTATTAAATTTACCTTTTAGCAATCGCCATTCCTACCCTAAAGAT
+
ABAAAFFFFFFFGGGGGGGGGGHHHHHHHHHGGGCHHHGGGHHHHGGGGGGGGHHHHHHHHHHHHHHHHGHHGHHHGHHHHHHFGHHHHHHGGGGGGHHHHHGHHGHHHHHHGGGGGHHHHHHHHHHGFGGEHHHHHHHHHHHG?GGCGBHHHGGHGGHHHHHHHHAEEHHGGG;C;A;A-;FCFGGBBEBCFGGGGGGGGGFFFFFFFFFFF/BFFFFBFFFFFFFFFFFFFFDEFBFFFF:FBF;/FFF
@M05620:45:000000000-G6HP7:1:1101:16453:2175 1:N:0:187
TACCTGTACTGGGGAAGCATTTGAATATCCCCCCATGGTGATGGGGACGGAGAACTGCTCCATAAACACAGGCAACGTGCCTAACTTTCCCGGGAAGATGAAGTCAAAGAGCGACCACAGCTCTTCGGAGGTTATTTTGCATCGGTGAGCCAGACAGAATGATCCGATGAGGGGTGCGAAACTATTTGAGGAAAGGAAGCACCTTTTTATTAAATTTACCTTTTAGCAATCGCCATTCCTACCCTAAAGAT
+
CDCCCFFFFFFFGGGGGGGGGGHHHHHHHHHGGGGHHHGHHHHHHGGGGGGGGHHHHHHHHHHHHHHHHHHHGHHHGHHHHHHHHHHHHHHGGGGGGHHHHHHHHHHHHHHHGGGGGHHHHHHHHHHGGGGCHHHHHHHHGHHGGGGFGFGHHHGHHHHHHHHHHHEGGHHHGGCEFGADGGGGGGHGGGGBFGGGGGGGGGFFFFFFFFFFFFFFFFFFFFFFFFFFFFFFFFFFFFFFFFFFFFFFFFF
@M05620:45:000000000-G6HP7:1:1101:12139:2183 1:N:0:187
TACCTGTACTGGGGAAGCATTTGAATATCCCCCCATGGTGATGGGGACGGAGAACTGCTCCATAAACACAGGCAACGTGCCTAACTTTCCCGGGAAGATGAAGTCAAAGAGCGACCACAGCTCTTCGGAGGTTATTTTGCATCGGTGAGCCAGACAGAATGATCCGATGAGGGGTGCGAAACTATTTGAGGAAAGGAAGCACCTTTTTATTAAATTTACCTTTTAGCAATCGCCATTCCTACCCTAAAGAT
+
>A1A>FFFFFBFGGGFEGC1A3D3AFHFHF1BEEGHBHHDGF2B///AEEG/EGHEEB11BGB2FDG@GH0/F/GH>?//>11FGDD@B1E?/E/>/0FG111>FGGHHHFG<CGGCA<FFCCG<1FC/<A<<?<?<<?G1GGC.<<.<<<C..<CCG<=DHF0<CEGGHFFC-;A.AE@@AG9BF0;CA/0//9;//:99FEBB9FF-9B;//;99BFBBFFF/9B9;9BEFB-;B9BFB/A9FF-B//B
@M05620:45:000000000-G6HP7:1:1101:16454:2198 1:N:0:187
TACCTGTACTGGGGAAGCATTTGAATATCCCCCCATGGTGATGGGGACGGAGAACTGCTCCATAAACACAGGCAACGTGCCTAACTTTCCCGGGAAGATGAAGTCAAAGAGCGACCACAGCTCTTCGGAGGTTATTTTGCATCGGTGAGCCAGACAGAATGATCCGATGAGGGGTGCGAAACTATTTGAGGAAAGGAAGCACCTTTTTATTAAATTTACCTTTTAGCAATCGCCATTCCTACCCTAAAGAT
+
ABBBBFFFFFFFAFGEFGGGGGHHHHHHHHHGGGGHHGFGHHHGHGGGGCGGGHHHHHHHHHHHHGHHHHHHGHHHGHEHHHHHHHHHHHHGGGGGGHHHGHHHHHHHGHHHGGGGGHHHHHHHHHHGGGGGHHHHHHHHFHHGAEEGHHHGFHGHFHHHHHHFGHGGGGGHGGFFGGGG?FGGGGGGFGGBFFFFGGFFBFFFFFFFFFFF/BFFFFFFFFFFF/BBFFFEFFFFFFFFFFFFFFFFFFF
@M05620:45:000000000-G6HP7:1:1101:14782:2252 1:N:0:187
ATCTCTATCTCCTAAAAACCTGTTTAGATTTGGAGATAGACCTTCAGGTTTTTCATCATTTTCTGCATGAATTATACATTGACCACGTTCCAGCGTGGTCAGTTTGCAGCATTCTGTTATTTTGTTTGACAGAGTGTCTTGTTGAGAACATATGTAGGACATGATTTTTTCCTGCAACAGGGAAAATAAAGTATAAGTTTTAAAGATTTATTCTTTAATAAAGGATCTCAAAGCCAGCTTTAGAAAAAGGA
+
AAABBFFFFFFFGGGGGGGGGGHHHHHHHHHHHGHHHHHGHHHHHHHHGHHGGHHHHHHHHHHHHGHGHGHHHHHHHHHHHHHHHHGHHHHHHHGFGGHHHHGHHHHHHHHHHHHHHHHHHHHHHHHHHHHHHHHHHHHHHHHHHHGHHHHHHHHHHHHHHHHHHHHHHGHHHHHHHHHHHGGHHHHHGHHHHHHGHGGHHGHHHHHHHHHHHHHHHGHHHHHHHHHHHGHGHHHHHGHHHHHFGEGFGFH
@M05620:45:000000000-G6HP7:1:1101:13342:2259 1:N:0:187
AGATTACTGCAACAGTTCCCCCTGGACCTGGAAAAGTTTCTTGCCTGGCTTACAGAAGCTGAAACAACTGCCAATGTCCTACAGGATGCTACCCGTAAGGAAAGGCTCCTAGAAGACTCCAAGGGAGTAAAAGAGCTGATGAAACAATGGCAAGTAAGTCAGGCATTTCCGCTTTAGCACTCTTGTGGATCCAATTGAACAATTCTCAGCATTTGTACTTGTAACTGACAAGCCAGGGACAAAACAAAGAT
+
AA1AAFFFB1B11BFABFGGBEEF0GFGGC0BEGGHHHHHHFD1GDHHAGHA1FF1BAAG1111BGHEBGBEAGGEBF2FGH1CC0CGB1210BEE?EFCGC>0BG1F>@GBG1B>BBB>>1>FA/<?F1FB1<F<GC1FG>1>F0G1<CCGCFGGDG>FG1FFAGHH11?EGGCGDHHGGFGDD1<AGHC<F0==D0000CFF<D000/0CCFCHHHHFG:<0CG:0CGHGCEEAE?.9.;/FFGGGGG0
@M05620:45:000000000-G6HP7:1:1101:13364:2259 1:N:0:187
AGATTACTGCAACAGTTCCCCCTGGACCTGGAAAAGTTTCTTGCCTGGCTTACAGAAGCTGAAACAACTGCCAATGTCCTACAGGATGCTACCCGTAAGGAAAGGCTCCTAGAAGACTCCAAGGGAGTAAAAGAGCTGATGAAACAATGGCAAGTAAGTCAGGCATTTCCGCTTTAGCACTCTTGTGGATCCAATTGAACAATTCTCAGCATTTGTACTTGTAACTGACAAGCCAGGGACAAAACAAAGAT
+
BBBBBFFFBDFFGGGGGGGGGGGGHHHHHFHHHHHHHHHHHHHHHGHHHHHHHHHHHHGHHHHHHHHHHHHHHHHHHHHHHHHHHHHHHGHHHHGEGGGHHGHHHGHHFHHHHHHGHHHHFFHGGHGEGHHHHGHHHHGHHHHGHHHHHGHHGGHHFHFGGFHHHHHHHHGGGGGHFHHHHHHHHGHGGHHHHFGHHFHGFHHHHHHHFFGHGHCHHHHHHFHHGHHBGGHHHGGGGFEEGGGGGGGGGGF
@M05620:45:000000000-G6HP7:1:1101:18311:2269 1:N:0:187
CATCCTGACCCTGAAGTACCCCGGCTTGATTTCTGACATTAGATCGGAAGAGCACACGTCTGAACTCCAGTCACGGACATTTATCTCGTATGCCGTCTTCTGCTTGAAAAAAAAAAAACAAAAATATAACAAAAAGTGATTATAGACCGCTCAGTTGGTACTACACGTCAAATTTCCCACAGTCTTGTATACCATGGTGGTGCCGACATCCTTTATACTACTAACGAACACACACCGGTAACACACAGAAT
+
DDDDCFFFFFFFGGGGGGGGGGGGGGGGHHHHHHHHHHHHHHHHHHGGGGHHHHHHHGHHHGHHHHHHHHHHHHGGGGGHHHHHGHHHGGHHHHGGGHGHHHHHHHHGHHHGGGGC<///??0/0111=1110<..<11=1111<111---<.<0000::00000/.:.:.0090000;:..0000900;09;0C;/00.9.0/----.0900;00;09000000...-9/.....----.000....000
@M05620:45:000000000-G6HP7:1:1101:17909:2273 1:N:0:187
AAACCAAGCAGACACTCACCGCTCCCTCGCCACAGGCCAATAGTTTGTCCTCACTGAGTTGGCAACAAGTGGCTGCTGTGGCTGCCATTTTTCTGGTGATGGCCATCAGCTCCGACGAGGTCAGCTGGGGGGCTTTCTTTGTGTAAGCAACGAGAAACCTGAAAGAAGCATTTTTTAACTAAGTCCTGCTGAGTCATTCATGAGTTTTTAGCCGCCTTGCTTCTTCTCACAGACTCTCTACTCTCATGCCA
+
CCCCCCCFCFFFGGGGGGGGGGGGGGHHGGGGGHHHGGHHHHHHHHHHHHHHHHHHHHHHHHHHHHHHHHHHGHGGHHHHHHHGGHHHHHHHHHHHHHHHHHHHHHHHHHHHHGGGGGGGGHHHHHHHGGGGGGGGGGGGGGGGGGFFFFFFFFFFFFFFFFFFFFFFFFFFFFFFFFFFFFFFFFFFFFFFFFFFFFFFFFFFFFFFFFFFFFFFFFFFFFFFFFFFFFFFFFFFFFFFFFFFFFFFFFB
@M05620:45:000000000-G6HP7:1:1101:17908:2295 1:N:0:187
AAACCAAGCAGACACTCACCGCTCCCTCGCCACAGGCCAATAGTTTGTCCTCACTGAGTTGGCAACAAGTGGCTGCTGTGGCTGCCATTTTTCTGGTGATGGCCATCAGCTCCGACGAGGTCAGCTGGGGGGCTTTCTTTGTGTAAGCAACGAGAAACCTGAAAGAAGCATTTTTTAACTAAGTCCTGCTGAGTCATTCATGAGTTTTTAGCCGCCTTGCTTCTTCTCACAGACTCTCTACTCTCATGCCA
+
BBBBBBA4AFFFGGGGGGGGGGEEGGGHGGGGGHCGGGHHHGGGHHHHHEHHHHHEHHGGGEGHHHHHHHHHGHGGGHHHHHHFGGHHHGHHHGHFHHHHHHHHGHHHHHHHHGGGGGCGGHHHHHHHDGGFGGGGGGGGGGGGGGFFFFFFFFFFFFFFEFFFFFFFFFFFFFFFFFFFFFFFFFFFFFFFFFFFFFFFFFFFFFFFFFBFFDFFFFFFFFFFFFFFFFFFFFFFFFFFFFFFFFFFFFF
@M05620:45:000000000-G6HP7:1:1101:15515:2306 1:N:0:187
AAACCAAGCAGACACTCACCGCTCCCTCGCCACAGGCCAATAGTTTGTCCTCACTGAGTTGGCAACAAGTGGCTGCTGTGGCTGCCATTTTTCTGGTGATGGCCATCAGCTCCGACGAGGTCAGCTGGGGGGCTTTCTTTGTGTAAGCAACGAGAAACCTGAAAGAAGCATTTTTTAACTAAGTCCTGCTGAGTCATTCATGAGTTTTTAGCCGCCTTGCTTCTTCTCACAGACTCTCTACTCTCATGCCA
+
CCCCCCCFCFFFGGGGGGGGGGGGGGHHGGGGGHHHGGHHHHHHHHHHHHHHHHHHHHGHHHHHHHHHHHFHGHGGHHHHHHHGGHHHHHHHHHHHHHHHHHHHHHHHHHHHHGGGGGGGGGHHHHHHGGGGGGGGGGGGGGGGGGFFFFFFFFFFFFFFFFFFFFFFFFFFFFFFFFFFFFFFFFFFFFFFFFFFFFFFFFEFFFFFFFFFFFFFFFFFFFFFFFFFFFFFFFFFFFFFFFFFFFFFFFB
@M05620:45:000000000-G6HP7:1:1101:15502:2320 1:N:0:187
AAACCAAGCAGACACTCACCGCTCCCTCGCCACAGGCCAATAGTTTGTCCTCACTGAGTTGGCAACAAGTGGCTGCTGTGGCTGCCATTTTTCTGGTGATGGCCATCAGCTCCGACGAGGTCAGCTGGGGGGCTTTCTTTGTGTAAGCAACGAGAAACCTGAAAGAAGCATTTTTTAACTAAGTCCTGCTGAGTCATTCATGAGTTTTTAGCCGCCTTGCTTCTTCTCACAGACTCTCTACTCTCATGCCA
+
CCBCCBBFCFFFGGGGGGGGGGGGGGHHGGGGGHHHGGHHHHHHHHHHHHHHHHHHHHFHHHHHHHHHHGHHGHGGHHHHHHHGGHHHHHHHHHHHHHHHHHHHHHHHHHHHHGGGGGGGGHHHHHHHGGGGGGGGGGGGGGGGGGFFFFFFFFBFFFFFFFFFFFFFFFFFFFFFFFFFFFFFFFFFFFFFFFFFFFFFFFFFFFFFFFFFFFFFFFFFFFFFFFFFFFFFFFFFFFFFFFFFFFFFFFF
@M05620:45:000000000-G6HP7:1:1101:14117:2339 1:N:0:187
CATCCTGACCCTGAAGTACCCCATTGAGCATGGCATCGTCACCAACTGGGACGACATGGAGAAGATCTGGCACCACACCTTCTACAACGAGCTGCGCGTGGCCCCGGAGGAGCACCCAGTGCTGCTGACCGAGGCCCCCCTGAACCCCAAGGCCAACAGAGAGAAGATGACTCAGGTGAGGCTCGGCCGACGCCCGTGCTCCTCCCGTCCTTTCCCCAGTCATTTTCTGCCCGGCTTGATTTCTGACATTA
+
DDDDDFFFFFFFGGGGGGGGGGGHHHHHHHHHHHHHHGHHHGHHHGHHHHHHGGGGGHHHHHHHHHHHHHHHHGHHHGGHHHHHHHHHGGGGGHHGGGGGGGHHGGGGGGGGHHHHGGHHHHHHHHHHHHGGGGGGGGGGGGHHHHGGGGHGHHGGGGGGGGGGGGFGGGGGGGGGGGGGGGGGFFFFFFFFFFFA@DDEFFFFFFFFFFFFFFFFFFFFFFFFFFFFFFFFDDFFFA;BFFFFFFFFFF0
@M05620:45:000000000-G6HP7:1:1101:19916:2348 1:N:0:187
CATCCTGACCCTGAAGTACCCCATTGAGCATGGCATCGTCACCAACTGGGACGACATGGAGAAGATCTGGCACCACACCTTCTACAACGAGCTGCGCGTGGCCCCGGAGGAGCACCCAGTGCTGCTGACCGAGGCCCCCCTGAACCCCAAGGCCAACAGAGAGAAGATGACTCAGGTGAGGCTCGGCCGACGCCCGTGCTCCTCCCGTCCTTTCCCCAGTCATTTTCTGCCCGGCTTGATTTCTGACATTT
+
BBCBCFFFFFFFGGGGGGGGGGGHHHHHHHHHHHHHHGHHHGHHHGHHHHHHGGGGGHHGHHHHGHHHHHHHHGHHHGGHHHHHHHHHGGGGGHHGGGGGGGHHGGGGGGGGGHHHGGHGGHHHHHHHHHGGGGGGGGGGGGHHHHGGGDGFHHGGGGGGGGGGGGFGGFGGGGGGGGGGGGGGFFFFFFFFFFFFCFFFFFFFFFFEDDFFFFFFFFFFF9FFFFFFFEFFDDBDFF.FFFFFF/B;BF/
@M05620:45:000000000-G6HP7:1:1101:17163:2365 1:N:0:187
AAACCAAGCAGACACTCACCGCTCCCTCGCCACAGGCCAATAGTTTGTCCTCACTGAGTTGGCAACAAGTGGCTGCTGTGGCTGCCATTTTTCTGGTGATGGCCATCAGCTCCGACGAGGTCAGCTGGGGGGCTTTCTTTGTGTAAGCAACGAGAAACCTGAAAGAAGCATTTTTTAACTAAGTCCTGCTGAGTCATTCATGAGTTTTTAGCCGCCTTGCTTCTTCTCACAGACTCTCTACTCTCATGCCA
+
CCCCCCCFBFFFGGGGGGGGGGGGGGHHGGGGGHHGGGHHHHHHHHHHHHHHHHHHHHHHHHHHHHHHHHHHGHGGHHHHHHHGGHHHHHHHHHHHHHGHHHHHHHHHHHHHHGGGGGCGGHHHHHHHGGGGGGGGGGGGGGGGGGFFFFFFFFFFFFFFFBFFFFFFFFFFFFFFFFFFFFFFFFFFFFFFFFFFFFFFFFFFFFFFFFFFFFFFFFFFFFFFFFFFFFFFFFFFFFFFFFFFFFFFFFF
@M05620:45:000000000-G6HP7:1:1101:19909:2367 1:N:0:187
CATCCTGACCCTGAAGTACCCCATTGAGCATGGCATCGTCACCAACTGGGACGACATGGAGAAGATCTGGCACCACACCTTCTACAACGAGCTGCGCGTGGCCCCGGAGGAGCACCCAGTGCTGCTGACCGAGGCCCCCCTGAACCCCAAGGCCAACAGAGAGAAGATGACTCAGGTGAGGCTCGGCCGACGCCCGTGCTCCTCCCGTCCTTTCCCCAGTCATTTTCTGCCCGGCTTGATTTCTGACATTA
+
DDDDDFFFFFFFGGGGGGGGGGGHHHHHHHHHHHHHHGHHHGHHHGHHHHHHGGGGGHHHHHHHHHHHHHHHHGHHHGGHHHHHHHHHGGGGGHHGGGGGGGHHGGGGGGGGHHHHGGHHHHHHHHHHHHGGGGGGGGGGGGHHHHGGGGHGHHGGGGGGGGGGGGGGGGGGGGGGHGGGGGGGFFFFFFFFFFFFBFFFFFFFFFFFFFFFFFFFFFFFFFFFFHHHHFFFFFFFFFFFFFFFFBFFFF0
@M05620:45:000000000-G6HP7:1:1101:19925:2373 1:N:0:187
CATCCTGACCCTGAAGTACCCCATTGAGCATGGCATCGTCACCAACTGGGACGACATGGAGAAGATCTGGCACCACACCTTCTACAACGAGCTGCGCGTGGCCCCGGAGGAGCACCCCGTGCTGCTGACCGAGGCCCCCCTGAACCCCAAGGCCAACAGAGAGAAGATGACTCAGGTGAGGCTCGGCCGACGCCCGTGCTCCTCCCGTCCTTTCCCCAGTCCTTTTCTGCCCGGCTTGATTTCTGACATTT
+
BBBABFFFFFFFGGGGGGGGGGGGGHHHHHHHCGHHHGHGFGH3GEHGHGGHFGGGGHHFH3GHHHHGHHHGHGHHHGGHHHHHHHHHGGGGGHHGGGEGFGHHGFGGCGGGHHHGG/>AEGGHHHGHHHCGGCFEGGGGFGFHHHGGFFGGGGGGGGGFGGGF/FGFGGGGGGGGGBFFFEEFFFFFFAFFFFFFB9;AFFFFFFFFFFFFFFFFF.9BF/BBFFBFFFFFFFFCFA;FFFFF//B9BF/
@M05620:45:000000000-G6HP7:1:1101:12331:2408 1:N:0:187
ATCTCTATCTCCTAAAAACCTGTTTAGATTTGGAGATAGACCTTCAGGTTTTTCATCATTTTCTGCATGAATTATACATTGACCACGTTCCAGCGTGGTCAGTTTGCAGCATTCTGTTATTTTGTTTGACAGAGTGTCTTGTTGAGAACATATGTAGGACATGATTTTTTCCTGCAACAGGGAAAATAAAGTATAAGTTTTAAAGATTTATTCTTTAATAAAGGATCTCAAAGCCAGCTTTAGAAAAAGGA
+
BBBBBFFFFFFFGGGGGGGGGGGHHHHHHHHHHCGHFGHHHHHHHHHHHHHGGHEGHHHHHHHHHDGHHFGGHHHHGHGHHHHHHHEGHHHHHHGEFGHHHHHHHHHHHHHHHHHHHHFHHHHHGHHHGHFHHHGHHHHHHHHH4GHEHHHHHHHHHGEGHGHHFHHHHGHHHHHGGHHHHGGFHFGG1DGFHHHHGFGHHGF1GGHHHHHHHHHHGFHGGGHHGHHHGHHHHCHHGGFHHHHFCCCFGG:
@M05620:45:000000000-G6HP7:1:1101:12340:2426 1:N:0:187
ATCTCTATCTCCTAAAAACCTGTTTAGATTTGGAGATAGACCTTCAGGTTTTTCATCATTTTCTGCATGAATTATACATTGACCACGTTCCAGCGTGGTCAGTTTGCAGCATTCTGTTATTTTGTTTGACAGAGTGTCTTGTTGAGAACATATGTAGGACATGATTTTTTCCTGCAACAGGGAAAATAAAGTATAAGTTTTAAAGATTTATTCTTTAATAAAGGATCTCAAAGCCAGCTTTAGAAAAAGGA
+
CCCCCFFFFFFFGGGGGGGGGGHHHHHHHHHHHHHHHHHHHHHHHHHHHHHGGHHHHHHHHHIHHHHHHHHHHHHHHHHHHHHHHHGHHHHHHHGGGGHHHHHHHHHHHHHHHHHHHHHHHHHHHHHHHHHHHHHHHHHHHHHHHHHHHHHHHHHHHHHHHHHHHHHHHGHHHHHHHHHHHGGHHHHHHHHHHHHHHHHHHHGHHHHHHHHHHHHHHHHHHHHHHHHHHHHHHHHHHGHHHHHFHHHHGGG
@M05620:45:000000000-G6HP7:1:1101:12359:2427 1:N:0:187
ATCTCTATCTCCTAAAAACCTGTTTAGATTTGGAGATAGACCTTCAGGTTTTTCATCATTTTCTGCATGAATTATACATTGACCACGTTCCAGCGTGGTCAGTTTGCAGCATTCTGTTATTTTGTTTGACAGAGTGTCTTGTTGAGAACATATGTAGGACATGATTTTTTCCTGCAACAGGGAAAATAAAGTATAAGTTTTAAAGATTTATTCTTTAATAAAGGATCTCAAAGCCAGCTTTAGAAAAAGGA
+
BBBBBFFFFFFFGGGGGGGGGGFHHHHHHHHHHHHGFHGHHHHHHHGHHHHGGHHHHHHHHHHHHHHHHGHHHHHHHGHHHHHHHHGGHHHHGHGFGGHHHHGHHHHHHHGHHHHHHHHHHHHHHHHHHHHHHHGHHHHHHHHHHHHHHHGHHHHHHHHHHHHHHHHHHGHHHHHHHHHHHGGHHHHHGHHHHHHHHGGHHHGHHHGHHHHHHHHHGHHHHHHHHHHHHFHHHHHHHGHHHHHBFCFHGCG
@M05620:45:000000000-G6HP7:1:1101:13952:2429 1:N:0:187
ATCTCTATCTCCTAAAAACCTGTTTAGATTTGGAGATAGACCTTCAGGTTTTTCATCATTTTCTGCATGAATTATACATTGACCACGTTCCAGCGTGGTCAGTTTGCAGCATTCTGTTATTTTGTTTGACAGAGTGTCTTGTTGAGAACATATGTAGGACATGATTTTTTCCTGCAACAGGGAAAATAAAGTATAAGTTTTAAAGATTTATTCTTTAATAAAGGATCTCAAAGCCAGCTTTAGAAAAAGGA
+
AAAABFFFFFFFGGGGGGGGGFFHF5FGHHHHFGHHFHHGFHHHHHHHHHHGGHBGHFHFHHHGHHGFHFHFHGFHHHHHHFHHHGGHHHHHHHGGFGHHHHHHHH3DGGHHHHGHHHHHHHHHHHHHGHFHCGHHHHHHHHHHGGGHHHGHHHHHHHHHFGHGHHHHHGHHHHEGHHFGHGGHEHFF1FGGFHHFGGHHHHFDGGHHHHHHHHHHHDDGFHHHHHHHHEGFHHHHGGHHHHHFCFGFGGB
@M05620:45:000000000-G6HP7:1:1101:14867:2430 1:N:0:187
AGATTACTGCAACAGTTCCCCCTGGACCTGGAAAAGTTTCTTGCCTGGCTTACAGAAGCTGAAACAACTGCCAATGTCCTACAGGATGCTACCCGTAAGGAAAGGCTCCTAGAAGACTCCAAGGGAGTAAAAGAGCTGATGAAACAATGGCAAGTAAGTCAGGCATTTCCGCTTTAGCACTCTTGTGGATCCAATTGAACAATTCTCAGCATTTGTACTTGTAACTGACAAGCCAGGGACAAAACAAAGAT
+
AABAAFFF5F4FGGGFGGGGGGGGHHHGGFGHFHHHGHHHGHHHHHHHHHHHFHFGHHGFGHGHHHHHHHHHHHHHHHGHFFHHEFGCGFFHHHGEEFHHFHHHHHHHGHGHHGGHFHHHCFGFG/E?CGHHHEFFHFD?FBGGDGGHFHHHCFHHHHHHFFFHHHHHHHGGGGGHHHHHHHHGH<FDFFFGHBGHHHHGHGFHHGHFHHHHGHHFFHHHHFGBHHHHGHHHGGGGGGEGG?/AFGGGGGF
@M05620:45:000000000-G6HP7:1:1101:12353:2444 1:N:0:187
ATCTCTATCTCCTAAAAACCTGTTTAGATTTGGAGATAGACCTTCAGGTTTTTCATCATTTTCTGCATGAATTATACATTGACCACGTTCCAGCGTGGTCAGTTTGCAGCATTCTGTTATTTTGTTTGACAGAGTGTCTTGTTGAGAACATATGTAGGACATGATTTTTTCCTGCAACAGGGAAAATAAAGTATAAGTTTTAAAGATTTATTCTTTAATAAAGGATCTCAAAGCCAGCTTTAGAAAAAGGA
+
BBBBBFBFFFFFGGGGGGGGGGHHHHHHHHHHHHHHHHCHHHHHHHGHHHHGGHHHHHHHGHHHFGHHGHHHHHHHHHHHHHFHHHGHGHHHHGGFGGHHHGHHHHGGFHHHHHHHHHHHHHHHHHHHHGHGHHHHHHHHHHHHHHHHHHHHHHHHHHHHHHHHHHHHHGHHHHHHHHHHHGGHHHHHGGHHHHHGHHHHHHHHHHHHHHHHHHHHHHHHHHHHHHGHHHHHHHHHHGHHHHHGHGHGGGF
@M05620:45:000000000-G6HP7:1:1101:13954:2449 1:N:0:187
ATCTCTATCTCCTAAAAACCTGTTTAGATTTGGAGATAGACCTTCAGGTTTTTCATCATTTTCTGCATGAATTATACATTGACCACGTTCCAGCGTGGTCAGTTTGCAGCATTCTGTTATTTTGTTTGACAGAGTGTCTTGTTGAGAACATATGTAGGACATGATTTTTTCCTGCAACAGGGAAAATAAAGTATAAGTTTTAAAGATTTATTCTTTAATAAAGGATCTCAAAGCCAGCTTTAGAAAAAGGA
+
CDDCDFFFFFFFGGGGGGGGGGHHHHHHHHHHHHHHHHHGHHHHHHHHHHHGGHHHHHHHHHHHIHHHHHHHHHHHHHHHHHHHHHGHHHHHHHGFGGHHHHHHHHHHHHHHHHHHHHHHHHHHHHHHHHHHHHHHHHHHHHHHHHGHHHHHHHHHHHHHHHHHHHHHHGHHHHGHHHHHHGGHHHHHHHHHHHHHHGHHHHHHHHHHHHHHHHHHHHHHHHHHHHHHHGHGHHHHHGHHHHHFHFHHGGH
@M05620:45:000000000-G6HP7:1:1101:20764:2486 1:N:0:187
CATCCTGACCCTGAAGTACCCCATTGAGCATGGCATCGTCACCAACTGGGACGACATGGAGAAGATCTGGCACCACACCTTCTACAACGAGCTGCGCGTGGCCCCGGAGGAGCACCCAGTGCTGCTGACCGAGGCCCCCCTGAACCCCAAGGCCAACAGAGAGAAGATGACTCAGGTGAGGCTCGGCCGACGCCCGTGCTCCTCCCGTCCTTTCCCCAGTCATTTTCTGCCCGGCTTGATTTCTGACATTA
+
DDDDDFFFFFFFGGGGGGGGGGGHHHHHHHHHHHHHHGHHHGHHHGHHHHHHGGGGGHHHHHHHHHHHHHHHHGHHHGGHHHHHHHHHGGGGGHHGGGGGGGHHGGGGGGGGHHHHGGHHHHHHHHHHHHGGGGGGGGGGGGHHHHGGGGHGHHGGGGGGGGGGGGFFGGGGGGGGHGGGGGGGFFFFFAFFFFFFCFFFFFFFFFFFFFFFFFFFFFFFFFFFFFHHFFFFFFFFFF9FFFFFFBFFFF0
@M05620:45:000000000-G6HP7:1:1101:20783:2490 1:N:0:187
CATCCTGACCCTGAAGTACCCCATTGAGCATGGCATCGTCACCAACTGGGACGACATGGAGAAGATCTGGCACCACACCTTCTACAACGAGCTGCGCGTGGCCCCGGAGGAGCACCCAGTGCTGCTGACCGAGGCCCCCCTGAACCCCAAGGCCAACAGAGAGAAGATGACTCAGGTGAGGCTCGGCCGACGCCCGTGCTCCTCCCGTCCTTTCCCCAGTCATTTTCTGCCCGGCTTGATTTCTGACATTA
+
CCCCCFFFFFFFGGGGGGGFGGGHHHHHHHHHHHHGHGHHHGHHHGHHHHHHGGGGGHHHHHHHHHHHHHHHHGHHHGGHHHHHHHHHGGGGGHHGGGGGGGHHGGGGGGGGHHHHGGHHHHHHHHGHHHGGGGGGGGGGGGHHHHGGGGHGHHGGGGGGGFGGGFCGGFGGGGGGGGGGGGGGFFFFD>CFFFFFBFFFFFFFFFFEFFFFFFFFFFFFFFFFFFFFFFFFDCFFFFAFFFBFFBFBFF/
@M05620:45:000000000-G6HP7:1:1101:20768:2508 1:N:0:187
CATCCTGACCCTGAAGTACCCCATTGAGCATGGCATCGTCACCAACTGGGACGACATGGAGAAGATCTGGCACCACACCTTCTACAACGAGCTGCGCGTGGCCCCGGAGGAGCACCCAGTGCTGCTGACCGAGGCCCCCCTGAACCCCAAGGCCAACAGAGAGAAGATGACTCAGGTGAGGCTCGGCCGACGCCCGTGCTCCTCCCGTCCTTTCCCCAGTCATTTTCTGCCCGGCTTGATTTCTGACATTA
+
CCCCCFFFFFFFGGGGGEGGGGGHHHHHHHHHHHHHHGHHHGHHHGHH3GGHGGGGGHHHHHHHHHHHHHHHHGHHHGGHHHHHHHHHGGGGGHHGGGGGGGHHGGGGGGGGHHHHGGHHHHHHHHHHHHGGGGGGGGGGGGHHHHGGGGHFHHGGGGGGFGGGGGGGGGGGGGGGGGGEGGGGFFFFFFFFFFFFBDFFFFFFFFFFFFFFFFFFFFFFFFFFFFFFFEFF?DFFFFFFFFFFF0BFFF0
@M05620:45:000000000-G6HP7:1:1101:18356:2534 1:N:0:187
AAACCAAGCAGACACTCACCGCTCCCTCGCCACAGGCCAATAGTTTGTCCTCACTGAGTTGGCAACAAGTGGCTGCTGTGGCTGCCATTTTTCTGGTGATGGCCATCAGCTCCGACGAGGTCAGCTGGGGGGCTTTCTTTGTGTAAACAACGAGAAACCTGAAAGAAGCATTTTTTAACTAAGTCCTGCTGAGTCATTCATGAGTTTTTAGCCGCCTTGCTTCTTCTCACAGACTCTCTACTCTCATGCCA
+
CCCCCBCFCFFFGGGGGGGGGGGGGGHHGGGGGHHHGGHHHHHHHHHHHHHHHHHHHHHHHHHHHHHHHHHHGHGGHHHHHHHGGHHHHHHHHHHHHHHHHHHHHHHHHHHHHGGGGGGGFHHHHHHHGGGGGGGGGGGGGGGGGG0FFFFFFFFFFFFFFFFFFFFFFFFFFFFFFFFFFFFFFFFFFFFFFFFFFFFFFFFFFFFFFFFFFFFFFFFFFFFFFFFFFFFFFFFFFFFFFFFFFFFFFFB
@M05620:45:000000000-G6HP7:1:1101:18371:2546 1:N:0:187
AAACCAAGCAGACACTCACCGCTCCCTCGCCACAGGCCAATAGTTTGTCCTCACTGAGTTGGCAACAAGTGGCTGCTGTGGCTGCCATTTTTCTGGTGATGGCCATCAGCTCCGACGAGGTCAGCTGGGGGGCTTTCTTTGTGTAAACAACGAGAAACCTGAAAGAAGCATTTTTTAACTAAGTCCTGCTGAGTCATTCATGAGTTTTTAGCCGCCTTGCTTCTTCTCACAGACTCTCTACTCTCATGCCA
+
BBCABBCFCFFFGGGGGGGGGGGGGGHHGGGGGHHHGGHHHHHHHHHHHHHHHHHHHHGHGGHHHHHHHHHHGHGGHHHHHHHGGHHHHHHHHHHHHHHHHHHHHHHHHHHHHGGGGGGGCGHHHHHHGGGGGGGGGGGGGGGFGG0BFFFFFFFFFFFFFFFFFFFFFFFFFFFFFFFFFFFFFFFFFFFFFFFFFFFFFFFFFFFFFFFFFFFFFFFFFFFFFFFFFFFFFFFFFFFFFFFFFFFFFFB
@M05620:45:000000000-G6HP7:1:1101:20925:2551 1:N:0:187
ATCTCTATCTCCTAAAAACCTGTTTAGATTTGGAGATAGACCTTCAGGTTTTTCATCATTTTCTGCATGAATTATACATTGACCACGTTCCAGCGTGGTCAGTTTGCAGCATTCTGTTATTTTGTTTGACAGAGTGTCTTGTTGAGAACATATGTAGGACATGATTTTTTCCTGCAACAGGGAAAATAAAGTATAAGTTTTAAAGATTTATTCTTTAATAAAGGATCTCAAAGCCAGCTTTAGAAAAAGGA
+
ABCCCFFFFFFFGGGGGGGGGGHHHHHHHHHHHFHHHHHHHHHHHHHHHHHGGHHHHHIHHHIIIHHHHHHHHHHHHHHHHHHHHHGHHHHGHHGFAFHHHHHHHHHHHHHHHHHHHHHHHHHHHHHHGGHHHHGHHHHHHHHHGHFHHHHHHHHHHHHGGHHHHHHHHGHHHHHHHHHHHGGHHHFHGFGHHHHHG=GHHHHHHHHHHHHHHHHHHHHHGHHHGHGHHGHGHCGHGGHHHGHBGGHGGGC
@M05620:45:000000000-G6HP7:1:1101:18344:2557 1:N:0:187
AAACCAAGCAGACACTCACCGCTCCCTCGCCACAGGCCAATAGTTTGTCCTCACTGAGTTGGCAACAAGTGGCTGCTGTGGCTGCCATTTTTCTGGTGATGGCCATCAGCTCCGACGAGGTCAGCTGGGGGGCTTTCTTTGTGTAAGCAACGAGAAACCTGAAAGAAGCATTTTTTAACTAAGTCCTGCTGAGTCATTCATGAGTTTTTAGCCGCCTTGCTTCTTCTCACAGACTCTCTACTCTCATGCCA
+
CCCCCBCFCFFFGGGGGGGGGGGGGGHHGGGGGHHHGGHHHHHHHHHHHHHHHHHHHHHHHHGHHHHHHGGHGHGGHHHHHHHGGHHHHHHHHHHHHHHHHHHHHHHHHHHHHGGGGGGGGHHHHHHHGGGGGGGGGGGGGFGGGGFFFFFFFFFFFFFFFFFFFFFFFFFFFFFFFFFFFFFFFFFFFFFFFFFFFFFFFFFFFFFFFFFFFFFFFFFFFFFFFFFFFFFFFFFFFFFFFFFFFFFFFFF
@M05620:45:000000000-G6HP7:1:1101:10803:2557 1:N:0:187
ATCTCTATCTCCTAAAAACCTGTTTAGATTTGGAGATAGACCTTCAGGTTTTTCATCATTTTCTGCATGAATTATACATTGACCACGTTCCAGCGTGGTCAGTTTGCAGCATTCTGTTATTTTGTTTGACAGAGTGTCTTGTTGAGAACATATGTAGGACATGATTTTTTCCTGCAACAGGGAAAATAAAGTATAAGTTTTAAAGATTTATTCTTTAATAAAGGATCTCAAAGCCAGCTTTAGAAAAAGGA
+
AAABBFFFFFFFGGGGGGGGGGHHHHHHHHHHHBGHHHGGHHHHHHHHHHHGGHHHHGHHHHHGHGHHHHFHHHHHHHHHHHHHHHGGHHHHHFGGGGHHHHHHHHHHHHHHHHHHHHHHHHHHHHHHHHGHHHGFHHHHHHHHHHHHHHHHHHHHHHHHHHHHHHHHHGHHHHGHHHHHHGGHHHHHHHHGHHHHHHHHHHHHHHHHHHHHHHHHHHGGHHFFHHHHFHHHHHHHHGHHHHHFHHHHAGH
@M05620:45:000000000-G6HP7:1:1101:20959:2559 1:N:0:187
ATCTCTATCTCCTAAAAACCTGTTTAGATTTGGAGATAGACCTTCAGGTTTTTCATCATTTTCTGCATGAATTATACATTGACCACGTTCCAGCGTGGTCAGTTTGCAGCATTCTGTTATTTTGTTTGACAGAGTGTCTTGTTGAGAACATATGTAGGACATGATTTTTTCCTGCAACAGGGAAAATAAAGTATAAGTTTTAAAGATTTATTCTTTAATAAAGGATCTCAAAGCCAGCTTTAGAAAAAGGA
+
BBABBFFFFFFFGFGGFGGGGGFHHHHHHHHHHFGHHHH5GHHHHGHHHHHGGHHHHHHHHHHHHHHHHBGHHHHGHGHHBGHHHHGHHHH5GHGGGGHHHGHHHHHHHHFHHHHGHHHHHHHHHHHHHHHHHGGHHFHHHHHHFHEHGHHHHHHHHGGHHHHHGHHHHGHHHHHHFHFGHEFHHFFGBGHHHHE1FFGHHHFHHHGHHHHHHHHHHFHGHHHFFHHHFFDFBG;GGGHHHGHBCFFHADB
@M05620:45:000000000-G6HP7:1:1101:10583:2564 1:N:0:187
AAACCAGAAGACATGAGGTCAGCTAGATCGGAAGAGCACACGTCTGAACTCCAGTCACGGACATTTATCTCGTATGCCGTCTTCTGCTTGAAAAAAAAAAAAAAATCTAAGCATAAATTTTGTCAGTCTTCATACTTATGCAGATAAATGAGCCAGCCTGTTCCCTGGCCCATGAGTCCGAAGAACTCTGGTCACACACGTACTTGTTATGCATACTTTATTCCATCTTTCTTTACATTAGTCCACAGCTT
+
CCCCCBCFFFFFGGGAFGFGGGHHHHHHHHGFDEFHHHHHHGHHHGHHHHHHHHHHHHGGEGGHHHHHHHHHFGHHHHEEFHGHHGHHHHGHHHGGGGGF><<//0??22221??1F111110111111111>11111=1111111<10<000</.../.0000000...:./;00000...-.//0;900900000..-./..00000;00;0000000900;00;00000000000000090:00..09
@M05620:45:000000000-G6HP7:1:1101:20941:2564 1:N:0:187
ATCTCTATCTCCTAAAAACCTGTTTAGATTTGGAGATAGACCTTCAGGTTTTTCATCATTTTCTGCATGAATTATACATTGACCACGTTCCAGCGTGGTCAGTTTGCAGCATTCTGTTATTTTGTTTGACAGAGTGTCTTGTTGAGAACATATGTAGGACATGATTTTTTCCTGCAACAGGGAAAATAAAGTATAAGTTTTAAAGATTTATTCTTTAATAAAGGATCTCAAAGCCAGCTTTAGAAAAAGGA
+
CCCCCFFFFFFFGGGGGGGGGGHHHHHHHHHHHHHHHHHHHHHHHHHHHHHGGHHHHIHHHHIHIHHHHHHHHHHHHHHHHHHHHHGHHHHHHHGGGGHHHHHHHHHHHHHHHHHHHHHHHHHHHHHHHHHHHHHHHHHHHHHHHHHHHHHHHHHHHHHHHHHHHHHHHGHHHHHHHHHHHGGHHHHHHHHHHHHHHHHHHHHHHHHHHHHHHHHHHHHHHHHHHHHHHHHHHHHHHGHHHHHGGHHHGGH
@M05620:45:000000000-G6HP7:1:1101:15460:2568 1:N:0:187
AAACCAAGCAGACACTCACCGCTCCCTCGCCACAGGCCAATAGTTTGTCCTCACTGAGTTGGCAACAAGTGGCTGCTGTGGCTGCCATTTTTCTGGTGATGGCCATCAGCTCCGACGAGGTCAGCTGGGGGGCTTTCTTTGTGTAAGCAACGAGAAACCTGAAAGAAGCATTTTTTAACTAAGTCCTGCTGAGTCATTCATGAGTTTTTAGCCGCCTTGCTTCTTCTCACAGACTCTCTACTCTCATGCCA
+
CCCCCCCFCFFFGGGGGGGGGGGGGGHHGGGGGHHHGGHHHHHHHHHHHHHHHHHHHHGHHHHGHHHHHHHHGHGGHHHHHHHGGHHHHHHHHHHHHHGHHHHHHHHHHHHHHGGGGGGGGHHHHHHHGGGGGGGGGGGGGGGGGGFFFFFFFFFFFFFFFFFFFFFFFFFFFFFFEFFFFFFFFFFFFFFFFFFFFFFFFFFFFFFFFFFFFFFFFFFFFFFFFFFFFFFFFFFFFFFFFFFFFFFFFF0
@M05620:45:000000000-G6HP7:1:1101:20924:2571 1:N:0:187
ATCTCTATCTCCTAAAAACCTGTTTAGATTTGGAGATAGACCTTCAGGTTTTTCATCATTTTCTGCATGAATTATACATTGACCACGTTCCAGCGTGGTCAGTTTGCAGCATTCTGTTATTTTGTTTGACAGAGTGTCTTGTTGAGAACATATGTAGGACATGATTTTTTCCTGCAACAGGGAAAATAAAGTATAAGTTTTAAAGATTTATTCTTTAATAAAGGATCTCAAAGCCAGCTTTAGAAAAAGGA
+
BABBBFFFFFFFGGGGGGGGGGHHHHGHHGHHHHHHHHHHHHHHHHHHHHHGGHHHHGHHHHHHHHHHHHHHHHHHHHHHHHHHHHGHHHHHHHGFGGHHHHHHHHHHHHHHHHHHHHGHHHHHHHHHHHHHHHHHHHHHHHHHHHHHHHHGHHHFHHHHHHHHHHHHHGHHHHHHHHHHHGEFHHHHHHHGGHHHH=GHHHHHHHHHHHHGHHHHHGHHHFGGGHHHHGHGHHGHHGFHHHHHHHHHGGH
@M05620:45:000000000-G6HP7:1:1101:21606:2634 1:N:0:187
ATCTCTATTCCTAAAACCTGTTTAGATTTGGAGATAGACCTTCAGGTTTTTCATCATTTTCTGCATGAATTATACATTGACCACGTTCCAGCGTGGTCAGTTTGCAGCATTCTGTTATTTTGTTTGACAGAGTGTCTTGTTGAGAACATATGTAGGACATGATTTTTTCCTGCAACAGGGAAAATAAAGTATAAGTTTTAAAGATTTATTCTTTAATAAAGGATCTCAAAGCCAGCTTTAGAAAAAGGAAG
+
BBBBBFFFFFFFGGGGGGGGFGH5GGFHHHHFGGGHHHHHHHHGGHGHHFGHHHHHHGGHHHHHHHHHHHHHHHHGHHH5GHHHGHHHHGHHGGGGHHHHHHHHHHHHHHHHHHHHGHHHHHHHHFFGGHHHHHHHHHHHHHGHHGGHGGHHGHHGGHHHHHHHHHHGHHHHGGGHHHHGGHHHHHHHHGGHHGHFHHHHFGHHHHHHHHHHHHHHHHHHHHHHGHHGHHHHHHHGHHHHHHHHGHGGHHF
@M05620:45:000000000-G6HP7:1:1101:20416:2654 1:N:0:187
ATCTTATCTCCTAAAAACCTGTTTAGATTTGGAGATAGACCTTCAGGTTTTTCATCATTTTCTGCATGAATTATACATTGACCACGTTCCAGCGTGGTCAGTTTGCAGCATTCTGTTATTTTGTTTGACAGAGTGTCTTGTTGAGAACATATGTAGGACATGATTTTTTCCTGCAACAGGGAAAATAAAGTATAAGTTTTAAAGATTTATTCTTTAATAAAGGATCTCAAAGCCAGCTTTAGAAAAAGGAA
+
BBCCCFFFFFFFGGGGGGGGGGHHGHHHHHBGGFGHHHHHHHHHHHHHHHGGHHHHHHHHHHHHHHHEBGHHGHGHHGHFFHHHHGHHHHHHHGGGGHHHHHHHHHHHHHHHHHHGHHHHHHHHHHHHHHHGHHHHHHHHHHGHFEEGFDHGHHHHGGHFHHHGHHHHGHHHHHHHHHHGGGGHHHHHFHHHHHHGGHHHGGGFFHHHHHHHHHHHHGHFFFHHFHGHHHGFHHGFGHHHGFHGHHGGCHG
@M05620:45:000000000-G6HP7:1:1101:20052:2685 1:N:0:187
AAACCAAGCAGACACTCACCGCTCCCTCGCCACAGGCCAATAGTTTGTCCTCACTGAGTTGGCAACAAGTGGCTGCTGTGGCTGCCATTTTTCTGGTGATGGCCATCAGCTCCGACGAGGTCAGCTGGGGGGCTTTCTTTGTGTAAGCAACGAGAAACCTGAAAGAAGCATTTTTTAACTAAGTCCTGCTGAGTCATTCATGAGTTTTTAGCCGCCTTGCTTCTTCTCACAGACTCTCTACTCTCATGCCA
+
CCCCCCCFCFFFGGGGGGGGGGGGGGHHGGGGGHHHGGHHHHHHHHHHHHHHHHHHHHHHHHHHHHHHHHHHGHGGHHHHHHHGGHHHHHHHHHHHHHHHHHHHHHHHHHHHHGGGGGGGGHHHHHHHGGGGGGGGGGGGGGGGGGFFFFFFFFFFFFFFFFFFFFFFFFFFFFFFFFFFFFFFFFFFFFFFFFFFFFFFFFFFFFFFFFFFFFFFFFFFFFFFFFFFFFFFFFFFFFFFFFFFFFFFFFF
@M05620:45:000000000-G6HP7:1:1101:21083:2734 1:N:0:187
AAACCAAGCAGACACTCACCGCTCCCTCGCCACAGGCCAATAGTTTGTCCTCACTGAGTTGGCAACAAGTGGCTGCTGTGGCTGCCATTTTTCTGGTGATGGCCATCAGCTCCGACGAGGTCAGCTGGGGGGCTTTCTTTGTGTAAGCAACGAGAAACCTGAAAGAAGCATTTTTTAACTAAGTCCTGCTGAGTCATTCATGAGTTTTTAGCCGCCTTGCTTCTTCTCACAGCCTTTCTACTCTCATGCCA
+
>AAAAAAFA1BFFGFFGGGGGG?AEGGFGGGGGCHFFFG/A1B22BGGGHHHHFEFGGFDGHHHHCGHFDGEFAFGGF@GHHHEGHHFHGHFBHHHEG@GFGHH1GFGHHHHHGGGEECGAGGHHHHHGCGGAGGGGFFFGFFFFFFFFFF@EFFFFFFFFFFFFFFFFFFFFFF@FFFFFBBFFFFFFFFFFBBBFFFFFFFFF9BF-ABB/-;=FFFBFB/BF/9//;BB-9-/;999/9:B/9B/FBB
@M05620:45:000000000-G6HP7:1:1101:21067:2747 1:N:0:187
AAACCAAGCAGACACTCACCGCTCCCTCGCCACAGGCCAATAGTTTGTCCTCACTGAGTTGGCAACAAGTGGCTGCTGTGGCTGCCATTTTTCTGGTGATGGCCATCAGCTCCGACGAGGTCAGCTGGGGGGCTTTCTTTGTGTAAGCAACGAGAAACCTGAAAGAAGCATTTTTTAACTAAGTCCTGCTGAGTCATTCATGAGTTTTTAGCCGCCTTGCTTCTTCTCACAGACTCTCTACTCTCATGCCA
+
BBBBBBBFA4BFGFGGGGGGGGE?EGHHGGGGGHGCFFHHHFFHHGHFFHHFHHHGHFDFHCGHHHHFHDFGGHGGFGG3FGHGGHHGHHHHHHHHHHHHHGHHHHHHHHHGHEGGEGGGDHHHHHHHGGGGGGGGGGGGGGGGGGFFFFFFFFFFFFFFFFFFFFFFFFFFFFFFFFFFFFFFFFFFFFFFFFFFFFFFFBFB:FFFFF/FFADFFFFFFFFFFFFFFFFF/AFFFFFFFFFFFFF/FFB
@M05620:45:000000000-G6HP7:1:1101:21259:2759 1:N:0:187
TACCTGTACTGGGGAAGCATTTGAATATCCCCCCATGGTGATGGGGACGGAGAACTGCTCCATAAACACAGGCAACGTGCCTAACTTTCCCGGGAAGATGAAGTCAAAGAGCGACCACAGCTCTTCGGAGGTTATTTTGCATCGGTGAGCCAGACAGAATGATCCGATGAGGGGTGCGAAACTATTTGAGGAAAGGAAGCACCTTTTTATTAAATTTACCTTTTAGCAATCGCCATTCCTACCCTAAAGAT
+
BCBBCFFFFFFFGGFGGGGGGGHHHHHHHHHGGGGHHHHHHHHHHGGGGGGGGHHHHHHHHHHHHHHHHHHHGHHHGHHHHHHHHHHHHHHGGGGGGHHHHHHHHHHHHHHHGGGGGHHHFHHHHHHGGGG?GHHHHHHHHHHGGGGGGGHHHHGHHHHHHHHHHH.EGHHHGGEGGGEGCDGFGGGGGGGCFFCAFFGGGGFFFFFFFFFFFBFFFFFFFFFFFFFFFFFFFFFEFFFFFFFFFFFFFFF
@M05620:45:000000000-G6HP7:1:1101:9933:2803 1:N:0:187
AGATTACTGCAACAGTTCCCCCTGGACCTGGAAAAGTTTCTTGCCTGGCTTACAGAAGCTGAAACAACTGCCAATGTCCTACAGGATGCTACCCGTAAGGAAAGGCTCCTAGAAGACTCCAAGGGAGTAAAAGAGCTGATGAAACAATGGCAAGTAAGTCAGGCATTTCCGCTTTAGCACTCTTGTGGATCCAATTGAACAATTCTCAGCATTTGTACTTGTAACTGACAAGCCAGGGACAAAACAAAGAT
+
AAABBFFFFFFFGGGGGGGGGGGGHGHHHHHHHHHHGHHHHHHHHHHHHHHHHHGHHHHHHHHHHHGHHHHHHHHHHHHHHHFHHFHHHHHHHHGGGGHHHHHHHHHHGHHHHHHHHHHHHHHGGHGGGGHFG/B2?B223FGGDG/BB?BF2?2@2>@22D=@/GHGH=C?GEC11==<1<FFD1><1<>FGFH00D=CG/D<0=D0000<G0;000<;;:CC:0;C0=0;GE/CFA99CFG.9CE.//:
@M05620:45:000000000-G6HP7:1:1101:9941:2820 1:N:0:187
AGATTACTGCAACAGTTCCCCCTGGACCTGGAAAAGTTTCTTGCCTGGCTTACAGAAGCTGAAACAACTGCCAATGTCCTACAGGATGCTACCCGTAAGGAAAGGCTCCTAGAAGACTCCAAGGGAGTAAAAGACCTGATGAAACATTGGCAAGAAAGCAAGCCATTCCCGCTTTACACTCCTTGGGGACCCAATGAACCATTCTTCACCATTTGTCTTTTTAATGAAAAACCCAGGGCCAAACCAAAAAC
+
AABCBFFFFFFFGGGGGGGGGGGGHHHHHGHHHHHHHHHHHHHHHHHEHHHHHHHHHHHHHHHHHGHHHHHHHFHGHHHHHHGHHHHHHHHHHHGGGGHHHHHHHGHHGHHHHHGHHHHHHHHGGHGGHFH?3/2232233BB32B23D22B2/2@22222@//0?F1F1//>C.1111100>=11<-.-<.<.C/0==CF0C00000:00;C00000<:00;000000;:.;..;?...;CF..CE....
@M05620:45:000000000-G6HP7:1:1101:10614:2836 1:N:0:187
AAACCAAGCAGACACTCACCGCTCCCTCGCCACAGGCCAATAGTTTGTCCTCACTGAGTTGGCAACAAGTGGCTGCTGTGGCTGCCATTTTTCTGGTGATGGCCATCAGCTCCGACGAGGTCAGCTGGGGGGCTTTCTTTGTGTAAGCAACGAGAAACCTGAAAGAAGCATTTTTTAACTAAGTCCTGCTGAGTCATTCATGAGTTTTTAGCCGCCTTGCTTCTTCTCACAGACTCTCTACTCTCATGCCA
+
ABABB@AFBFF>EGFGGGGGGGEGGFGGEEAAFFHEFEAABCBGFHHF5FFGFHDEFGH5GGEGEAF12FGF1BFBGFHFHEFFGFFGHGHHHFHHGHBEFGHGFHFHH3BFCEGEEEDGEHHHGHHHGGGGGGGGGGGGGFGGGFFFFFFBFFDFFFFFFFFFFFFFFFFFFFFBEFFFFFFFFFFFFFFFFBFFFFFFFFFFFFFFFFFFFFBBFFFFFFFFFFFFFFFFFFFFFFFFFFFFFFFFEF:
@M05620:45:000000000-G6HP7:1:1101:19149:2840 1:N:0:187
AAACCAAGCAGACACTCACCGCTCCCTCGCCACAGGCCAATAGTTTGTCCTCACTGAGTTGGCAACAAGTGGCTGCTGTGGCTGCCATTTTTCTGGTGATGGCCATCAGCTCCGACGAGGTCAGCTGGGGGGCTTTCTTTGTGTAAGCAACGAGAAACCTGAAAGAAGCATTTTTTAACTAAGTCCTGCTGAGTCATTCATGAGTTTTTAGCCGCCTTGCTTCTTCTCACAGACTCTCTACTCTCATGCCA
+
CDCCDCCFDFFFGGGGGGGGGGGGGGHHGGGGGHHHGGHHHHHHHHHHHHHHHHHHHHHHHHHHHHHHHHHHGHGGHHHHHHHGGHHHHHHHHHHHHHHHHHHHHHHHHHHHHGGGGGGGGHHHHHHHGGGGGGGGGGGGGGGGGGFFFFFFFFFFFFFFFFFFFFFFFFFFFFHFFFFFFFFFFFFFFFFFFFFFFFHFFFFFFFFFFFFFFFFFFFFFHHHFFFFFFFFFFFFFFFFFFFFFFFFFFFF
@M05620:45:000000000-G6HP7:1:1101:19157:2860 1:N:0:187
AAACCAAGCAGACACTCACCGCTCCCTCGCCACAGGCCAATAGTTTGTCCTCACTGAGTTGGCAACAAGTGGCTGCTGTGGCTGCCATTTTTCTGGTGATGGCCATCAGCTCCGACGAGGTCAGCTGGGGGGCTTTCTTTGTGTAAGCAACGAGAAACCTGAAAGAAGCATTTTTTAACTAAGTCCTGCTGAGTCATTCATGAGTTTTTAGCCGCCTTGCTTCTTCTCACAGACTCTCTACTCTCATGCCA
+
CCCCCCBFCFFFGGGGGGGGGGGGGGHHGGGGGHHHGGHHHHHHHHHHHHHHHHHHHHHHHHHHHHHHHHHHGHGGHHHHHHHGGHHHHHHHHHHHHHHHHHHHHHHHHHHHHGGGFGGGGHHHHHHHGGGGGGGGGGGGGGGGGGFFFFFFFFFFFFFFFFFFFFFFFFFFFFFFFFFFFFFFFFFFFFFFFFFFFFFFFFFFFFFFFFFFFFFFFFFFFFFFFFFFFFFFFFFFFFFFFFFFFFFBFFB
@M05620:45:000000000-G6HP7:1:1101:10372:2902 1:N:0:187
ATCTCTATCTCCTAAAAACCTGTTTAGATTTGGAGATAGACCTTCAGGTTTTTCATCATTTTCTGCATGAATTATACATTGACCACGTTCCAGCGTGGTCAGTTTGCAGCATTCTGTTATTTTGTTTGACAGAGTGTCTTGTTGAGAACATATGTAGGACATGATTTTTTCCTGCAACAGGGAAAATAAAGTATAAGTTTTAAAGATTTATTCTTTAATAAAGGATCTCAAAGCCAGCTTTAGAAAAAGGA
+
CCCCCFFFFFFFGGGGGGGGGGHHHHHHHHHHHHHHHHHHHHHHHHHHHHHGGHHHHHHHHHIHIHHHHGHHHHHHHHHHHHHHHHGGHHHHHHGGGGHHHHHHHHHHHHHHHHHHHHHHHHHHHHHHHHHHHHHHHHHHHHHHHHHHHHHHHHHHHHGHHHHHHHHHHGHHHHHHGHHHHGGHHHHHHHHGHHHHGGHHHHHHHHHHHHHHHHHHHGHHGFHHHHHHHHHHHHHHGGHHHHHHHGFHGGH
@M05620:45:000000000-G6HP7:1:1101:10370:2921 1:N:0:187
ATCTCTATCTCCTAAAAACCTGTTTAGATTTGGAGATAGACCTTCAGGTTTTTCATCATTTTCTGCATGAATTATACATTGACCACGTTCCAGCGTGGTCAGTTTGCAGCATTCTGTTATTTTGTTTGACAGAGTGTCTTGTTGAGAACATATGTAGGACATGATTTTTTCCTGCAACAGGGAAAATAAAGTATAAGTTTTAAAGATTTATTCTTTAATAAAGGATCTCAAAGCCAGCTTTAGAAAAAGGA
+
CCCCCFFFFFFFGGGGGGGGGGHHHHHHHHHHHHHHHHHHHHHHHHHHHHHGGHHHHHHHIHHIHHHHHHHHHHHHHHHHHHHHHHGHHHHHHHGGGGHHHHHHHHHHHHGHHHHHHHHHHHHHHHHHHGGHHHHHHHHHHHHHHHHHHHHHHHHHHHHHHHHHHHHHHGHHHHHHHHHHHGGHHHHHHHHHHHHHHGGHHHHHHHHHHHHHHGHHHFHHHHHGHHHHHHHHHHHHHGHHHHHHHGHHGGH
@M05620:45:000000000-G6HP7:1:1101:13905:2924 1:N:0:187
ATCTCTATCTCCTAAAAACCTGTTTAGATTTGGAGATAGACCTTCAGGTTTTTCATCATTTTCTGCATGAATTATACATTGACCACGTTCCAGCGTGGTCAGTTTGCAGCATTCTGTTATTTTGTTTGACAGAGTGTCTTGTTGAGAACATATGTAGGACATGATTTTTTCCTGCAACAGGGAAAATAAAGTATAAGTTTTAAAGATTTATTCTTTAATAAAGGATCTCAAAGCCAGCTTTAGAAAAAGGA
+
CCCCDFFFFFFFGGGGGGGGGGHHHHHHHHHHHHHHHHHHHHHHHHHHHHHGGHHHHHHHHIHHIHHHHHHHHHHHHHHHHHHHHHGHHHHHHHGGGGHHHHHHHHHHHHHHHHHHHHHHHHHHHHHHGHHHHHHHHHHHHHHHHHHHHHHHHHHHHHHHHHHHHHHHHGHHHHHHHHHHHGGHHHHHHHHHHHHHHHHHHHHHHHHHHHHHHHHHHHHHHFHHHHHHHHHHHHHHHGHHHHHHGHHGGGH
@M05620:45:000000000-G6HP7:1:1101:13923:2933 1:N:0:187
ATCTCTATCTCCTAAAAACCTGTTTAGATTTGGAGATAGACCTTCAGGTTTTTCATCATTTTCTGCATGAATTATACATTGACCACGTTCCAGCGTGGTCAGTTTGCAGCATTCTGTTATTTTGTTTGACAGAGTGTCTTGTTGAGAACATATGTAGGACATGATTTTTTCCTGCAACAGGGAAAATAAAGTATAAGTTTTAAAGATTTATTCTTTAATAAAGGATCTCAAAGCCAGCTTTAGAAAAAGGA
+
BBBBCFFFFFFFGGGGGGGGGGHHHHHHHHHHHHHHHHHHHHHHHHHHHHHGGHHHHHHHIHHHIHHHHGHHHGHGHHHHHHHHHHGHHHHHHHGGGGHHHHHHHHHGHHHHHHHHHHHHHHHHHHHHHHHHHHHHHHHHHHHHHHHHHHHHHHHHHHHHHHHHHHHHHGHHHHHHHHHHHGGGHHHHHHHHHHHHHGHHHHHHHHGHHHHHHHHHGHHHHHHHFHHHHFHHGHHHHGGHHHHGHFHHGGG
@M05620:45:000000000-G6HP7:1:1101:13894:2941 1:N:0:187
ATCTCTATCTCCTAAAAACCTGTTTAGATTTGGAGATAGACCTTCAGGTTTTTCATCATTTTCTGCATGAATTATACATTGACCACGTTCCAGCGTGGTCAGTTTGCAGCATTCTGTTATTTTGTTTGACAGAGTGTCTTGTTGAGAACATATGTAGGACATGATTTTTTCCTGCAACAGGGAAAATAAAGTATAAGTTTTAAAGATTTATTCTTTAATAAAGGATCTCAAAGCCAGCTTTAGAAAAAGGA
+
CCCCCFFFFFFFGGGGGGGGGGGHHHHHHHHGHHHHHHHHHHHHHHHHHHHGGHHHHGHHHHHHIHGHHHHHHHHHHHHHHHHHHHGHHHHGHHGFGGHHHHHHHHHGHHHHHHHHHHHHHHHHHHHHGHGHGHHHHHHHHHHHHHHHHHHHHHHHHHHHHHHHHHHHHGHHHHHHHHHHHGGGHHHHHGHHFHHHHHHHHHHHHHHHHHHHHGHHHFHHGGHHHHHHHHHFHHHGHGHHHHHFGHHHGGH
@M05620:45:000000000-G6HP7:1:1101:13261:2996 1:N:0:187
TACCTGTACTGGGGAAGCATTTGAATATCCCCCCATGGTGATGGGGACGGAGAACTGCTCCATAAACACAGGCAACGTGCCTAACTTTCCCGGGAAGATGAAGCCAAAGAGCGACCACAGCTCTTCGGCGGTTATTTTGCATCGGTGAGCCAGACAGAATGATCCGATGAGGGGTGCGAAACTATTTGAGGAAAGGAAGCACCTTTTTATTAAATTTACCTTTTAGCAATCGCCATTCCTACCCTAAAGAT
+
1A1>>F@FFD@1GAF?EAG1A3A3EAGEG31AAEGHBGGDGE21A//AEEEE/FHD111A1FA2F1GEE/B/FFGH?>//?1@FHB22111>/E>//>BG1111B0<FG<B0/BGG///@/1<@1@F</<A--.100<0<0=<...<.<///:.;C:G/;CGB:0CEGGGGB.-.;.AC--AF99BBB/AB/9/9;9/--9F-:99/B-;BB//:99B///9BF//BB//;----;B/:B9/A-BF-FB/9
@M05620:45:000000000-G6HP7:1:1101:11156:3002 1:N:0:187
AAACCAAGCAGACACTCACCGCTCCCTCGCCACAGGCCAATAGTTTGTCCTCACTGAGTTGGCAACAAGTGGCTGCTGTGGCTGCCATTTTTCTGGTGATGGCCATCAGCTCCGACGAGGTCAGCTGGGGGGCTTTCTTTGTGTAAGCAACGAGAAACCTGAAAGAAGCATTTTTTAACTAAGTCCTGCTGAGTCATTCATGAGTTTTTAGCCGCCTTGCTTCTTCTCACAGACTCTCTACTCTCATGCCA
+
DDDDDCCFCFFFGGGGGGGGGGGGGGHHGGGGGHHHGGHHHHHHHHHHHHHHHHHHHHHHHGHHHHHHHHHHGHGGHHHHHHHGGHHHHHHHHHHHHHGHHHHHHHHHHHHHHGGGGGGGEHHHGHHHGGGGGGGGGGGGGGGGGGFFFFFFFFFFFFFFFFFFFFFFFFFFFFHFFFFFFFFFFFFFFFFFFFFFFFFHFFFFFFFHFFFFFFFFFFFFFFFFFFHFFFFFFFFFFFFFFFFFFFFFFF9
@M05620:45:000000000-G6HP7:1:1101:13271:3013 1:N:0:187
TACCTGTACTGGGGAAGCATTTGAATATCCCCCCATGGTGATGGGGACGGAGAACTGCTCCATAAACACAGGCAACGTGCCTAACTTTCCCGGGAAGATGAAGTCAAAGAGCGACCACAGCTCTTCGGAGGTTATTTTGCATCGGTGAGCCAGACAGAATGATCCGATGAGGGGTGCGAAACTATTTGAGGAAAGGAAGCACCTTTTTATTAAATTTACCTTTTAGCAATCGCCATTCCTACCCTAAAGAT
+
CCCCCFFFFFFFGGGGGGGGGGHHHHHHHHHGGGGHHHGHHHHHHGGGGGGGGHHHHHHHHHHHHHHHHHHHGHHHGHHHHHHHHHHHHHHGGGGGGHHHHHHHHHHHHHHHGGGGGHHHHHHHHHHGGGGEHHHHHHHHGHHGGGGGHGHHHHGHHHHHHFHHHHDGGHHHGGEFGGGGGGGGGGGGGGGFFGGGGGGGGGFFFFFFFFFFFFFFFFFFFFFFFFFFFFFFFFFFFFFFFFFFFFFFFFF
@M05620:45:000000000-G6HP7:1:1101:11179:3017 1:N:0:187
AAACCAAGCAGACACTCACCGCTCCCTCGCCACAGGCCAATAGTTTGTCCTCACTGAGTTGGCAACAAGTGGCTGCTGTGGCTGCCATTTTTCTGGTGATGGCCATCAGCTCCGACGAGGTCAGCTGGGGGGCTTTCTTTGTGTAAGCAACGAGAAACCTGAAAGAAGCATTTTTTAACTAAGTCCTGCTGAGTCATTCATGAGTTTTTAGCCGCCTTGCTTCTTCTCACAGACTCTCTACTCTCATGCCA
+
CCBBCAAFCFFFGGGGGGGGGGGGGGGHGGGDGHHGGGGGHGHEHHHHHHHHHHGHHHGHHHHHHHHHHGHHGHGGHHHHHHHGGHHHHHHHHHHHHHHHHHHHHHHHHHFHHGGGGGGGGGHGHHHHGGGGGGGGGGGGGGGGGGFFFFFFFFFFFFFFFFFFFFFFFFFFFFFFFFFFFFFFFFFFFFFFFFFFFFFFFFFFFFFFFFFFFFFFFFFFFFFFFFFFFFFFFFFFFFFFFFFFFFFFFFF
@M05620:45:000000000-G6HP7:1:1101:11159:3020 1:N:0:187
AAACCAAGCAGACACTCACCGCTCCCTCGCCACAGGCCAATAGTTTGTCCTCACTGAGTTGGCAACAAGTGGCTGCTGTGGCTGCCATTTTTCTGGTGATGGCCATCAGCTCCGACGAGGTCAGCTGGGGGGCTTTCTTTGTGTAAGCAACGAGAAACCTGAAAGAAGCATTTTTTAACTAAGTCCTGCTGAGTCATTCATGAGTTTTTAGCCGCCTTGCTTCTTCTCACAGACTCTCTACTCTCATGCCA
+
CCCBCBCFCFFFGGGGGGGGGGGGGGHHGGGGGHHHGGGHHHHHHHHHHHHHHHHHHHHHHHHGHHHHHGHHGHGGHHHHHHHGGHHHHHHHHHHHHHGHHHHHHHHHHHHHHGGGGGGGGHHHHHHHGGGGGGGGGGGGGGGGGFFFFFFFFFFFFFFFFFFFFFFFFFFFFFFFFFFFFFFFFFFFFFFFFFFFFFFFFFFFFFFFFFFFFFFFFFFFFFFFFFFFFFFFFFFFFFFFFFFFFFFBFFB
@M05620:45:000000000-G6HP7:1:1101:15165:3067 1:N:0:187
AGATTACTGCCACAGTTCCCCCTGGACCTGGAAAAGTTTCTTGCCTGGCTTACAGAAGCTGAAACAACTGCCAATGTCCTACAGGATGCTACCCGTAAGGAAAGGCTCCTAGAAGACTCCAAGGGAGTACAAGAGCTGATGAAACAATGGCAAGTAAGTCAGGCATTTCCGCTTTAGCACTCTTGTGGATCCAATTGAACAATTCTCAGCATTTGTACTTGTAACTGACAAGCCAGGGACAAAACAAAGAT
+
1>1AA11FBF1BEEFGGGGGGGEFEGHFCGHGHHCBBGHHGHFHHHHHHHH1FHBG1GFFHHHHHGCHHHHH1AGFHHHHHHGH0GFEFGHHFFEE/>0F@G0>>FHHGHEH1FGBHHHF11BFE?EEG1FFFFHHFH1B12BGHFAGFGFHCFDG2>2@FGHHFFHHFB/AACGGFDGHFHHGGDGCFGHHHCDGHBFFF/GHHFHFGHGHHHGGCGHHFGGFBGCBCGBGCFFFGGGGG.FF?AAABFB
@M05620:45:000000000-G6HP7:1:1101:15159:3085 1:N:0:187
AGATTACTGCAACAGTTCCCCCTGGACCTGGAAAAGTTTCTTGCCTGGCTTACAGAAGCTGAAACAACTGCCAATGTCCTACAGGATGCTACCCGTAAGGAAAGGCTCCTAGAAGACTCCAAGGGAGTAAAAGAGCTGATGAAACAATGGCAAGTAAGTCAGGCATTTCCGCTTTAGCACTCTTGTGGATCCAATTGAACAATTCTCAGCATTTGTACTTGTAACTGACAAGCCAGGGACAAAACAAAGAT
+
BBCCCFFFFFFFGGGGGGGGGGGGHHHHHHHHHHHHHHHHHHHHHHHHHHHHHHHHHHHHHHHHHHHHHHHHHHHHHHHHHHHHGHHHHHHHHHGFGGHHHHGHHHHHGHHHHHHHHHHHFGHGGEFFHHHHHGHHHHHHHHHHHHHHHHHHHGHHHHHHHHHHHHHHHHGGGGGHGHHHHHHHHGHGHHHHHHHHHHHGHHHHHHHHHHHHHHHHHGHHHHHHHHHHHHHHHGGGGGGGGGGGGGGGGGF
@M05620:45:000000000-G6HP7:1:1101:15177:3095 1:N:0:187
AGATTACTGCAACAGTTCCCCCTGGACCTGGAAAAGTTTCTTGCCTGGCTTACAGAAGCTGAAACAACTGCCAATGTCCTACAGGATGCTACCCGTAAGGAAAGGCTCCTAGAAGACTCCAAGGGAGTAAAAGAGCTGATGAAACAATGGCAAGTAAGTCAGGCATTTCCGCTTTAGCACTCTTGTGGATCCAATTGAACAATTCTCAGCATTTGTACTTGTAACTGACAAGCCAGGGACAAAACAAAGAT
+
AAAABFFFDFFFGFGFGGGGGGGGGHHHHHHHHHHHFGHHHHHHGHHHHGHHHHHHFHHHHHHHHHHHGHHHHHHHHHHHHHGHGFHFGHHHHHGFEFHHHGGCHHHHGHGHHHHHHHHHHGHGGEFFHHHHHGHHHHHHHHFHBGEGGGHHHGFHFHDHDGHHHHGHHHGGFGGGGFFHFHHHHFFEHHHHGHHGHHHHFGHHGGHHHFHHHCFCGGFHHHHFHHHFHGFHHGEFGGEGGG/9CEGGGGF
@M05620:45:000000000-G6HP7:1:1101:15160:3108 1:N:0:187
AGATTACTGCAACAGTTCCCCCTGGACCTGGAAAAGTTTCTTGCCTGGCTTACAGAAGCTGAAACAACTGCCAATGTCCTACAGGATGCTACCCGTAAGGAAAGGCTCCTAGAAGACTCCAAGGGAGTAAAAGAGCTGATGAAACAATGGCAAGTAAGTCAGGCATTTCCGCTTTAGCACTCTTGTGGATCCAATTGAACAATTCTCAGCATTTGTACTTGTAACTGACAAGCCAGGGACAAAACAAAGAT
+
A1AAAFFFDFDFGGABGFGGGGGF0FHGHGCGHHHHHGHHHHHHHHHHHHHHHHBEGHHHHFFFHHHHHHHHHHHBFHHHHHHH0FHFGHFFHHGGGGHHHHG00FGHGHHFHH@CHHHHF11?A/EEGHHHFGGHHHFHHDFHFHHHFFGGFFHGGGFGH1GGEHHHHHGGGGGHFGHHHHHHHFGFHHHHHFHFGBDFDGHHHHFF<CDHGHFHHHHEGCHFHHC0CHHCEEGGFBEFEGFFFGGGCF9
@M05620:45:000000000-G6HP7:1:1101:9915:3122 1:N:0:187
AAACCAAGCAGACACTCACCGCTCCCTCGCCACAGGCCAATAGTTTGTCCTCACTGAGTTGGCAACAAGTGGCTGCTGTGGCTGCCATTTTTCTGGTGATGGCCATCAGCTCCGACGAGGTCAGCTGGGGGGCTTTCTTTGTGTAAGCAACGAGAAACCTGAAAGAAGCATTTTTTAACTAAGTCCTGCTGAGTCATTCATGAGTTTTTAGCCGCCTTGCTTCTTCTCACAGACTCTCTACTCTCATGCCA
+
CCCCCCCFCFFFGGGGGGGGGGGGGGHHGGGGGHHHGGHHHGHHHHHHHHHHHHHHHHHHHHHHHHHHHHHHGHGGHHHHHHHGGHHHHHHHHHHHHHGHHHHHHHGHHHHHHGGGGGGGCHHHHHHHGGGGGGGGGGGGGGGGGGFFFFFFFFFFFFFFFFFFFFFFFFFFFFFFFFFFFFFFFFFFFFFFFFFFFFFFFFFFFFFFFFFFFFFFFFFFFFFFFFFFFFFFFFFFFFFFFFFFFFFFFF9
@M05620:45:000000000-G6HP7:1:1101:9916:3140 1:N:0:187
AAACCAAGCAGACACTCACCGCTCCCTCGCCACAGGCCAATAGTTTGTCCTCACTGAGTTGGCAACAAGTGGCTGCTGTGGCTGCCATTTTTCTGGTGATGGCCATCAGCTCCGACGAGGTCAGCTGGGGGGCTTTCTTTGTGTAAGCAACGAGAAACCTGAAAGAAGCATTTTTTAACTAAGTCCTGCTGAGTCATTCATGAGTTTTTAGCCGCCTTGCTTCTTCTCACAGACTCTCTACTCTCATGCCA
+
CCBCCCCFCFFFGGGGGGGGGGGGGGHHGGGGGHHHGGHHGHHHHHHHHHHHHHHHHHGHHHHHHHHHHHHHGHGGHHHHHHHGGHHHHHHHHHHHHHGHHHHHHHHHHHHHHGGGGGGGGHHHHHHHGGGGGGGGGGGGGGGGGGFFFFFFFFFFFFFFFFFFFFFFFFFFFFFFFFFFFFFFFFFFFFFFFFFFFFFFFFFFFFFFFFFFFFFFFFFFFFFFFFFFFFFFFFFFFFFFFFFFFFFFFF/
@M05620:45:000000000-G6HP7:1:1101:18086:3144 1:N:0:187
ATCTCTATCTCCTAAAAACCTGTTTAGATTTGGAGATAGACCTTCAGGTTTTTCATCATTTTCTGCATGAATTATACATTGACCACGTTCCAGCGTGGTCAGTTTGCAGCATTCTGTTATTTTGTTTGACAGAGTGTCTTGTTGAGAACATATGTAGGACATGATTTTTTCCTGCAACAGGGAAAATAAAGTATAAGTTTTAAAGATTTATTCTTTAATAAAGGATCTCAAAGCCAGCTTTAGAAAAAGGA
+
CCCCCFFFFFFFGGGGGGGGGGHHHHHHHHHHHHHHHHHHHHHHHHHHHHHGGHHHHHIHHIHHIHHHHHHHHHHHHHHHHHHHHHGHHHHHHHGGGGHHHHHHHHHHHHHHHHHHHHHHHHHHHHHHHHHHHHHHHHHHHHHHHHHHHHHHHHHHHHHHHHHHHHHHHGHHHHGHHHHHHGGHHHHHGGHHHHHHHHHHHHHHHHHHHHHHHHHHHHHHHFGHHHHHHGHHHHHHHGHHHHHFGGHHGGH
@M05620:45:000000000-G6HP7:1:1101:18067:3145 1:N:0:187
ATCTCTATCTCCTAAAAACCTGTTTAGATTTGGAGATAGACCTTCAGGTTTTTCATCATTTTCTGCATGAATTATACATTGACCACGTTCCAGCGTGGTCAGTTTGCAGCATTCTGTTATTTTGTTTGACAGAGTGTCTTGTTGAGAACATATGTAGGACATGATTTTTTCCTGCAACAGGGAAAATAAAGTATAAGTTTTAAAGATTTATTCTTTAATAAAGGATCTCAAAGCCAGCTTTAGAAAAAGGA
+
AAAAAFFFFFFFG1FD1GGGGGHHHFHHHHHHHFGGHBGFGHHHHHHHHHHGGHHHHHHHHHHHHHHHGHHHHHHHHHHHHGHHHHGHHHHHHHGGGGHHHHHHHHHFGHHHHHHHHHHHHHHHHHHHHHHHHHHHHHHHHHHHGHGEHGHHHHHHHGHHHHHBHGHHHGHHHHHFGHHHHGEHHEGHFGFGHHHHHHHHHHHHHHHHHHHHHHHHHHHDHHGHHHHHHGGHHHHGHGHHHHEGCCGHGGF
@M05620:45:000000000-G6HP7:1:1101:17969:3154 1:N:0:187
CATCCTGACCCTGAAGTACCCGGCTTGATTTCTGACATTAGATCGGAAGAGCACACGTCTGAACTCCAGTCACGGACATTTATCTCGTATGCCGTCTTCTGCTTGAAAAAAAAAAAAAATAAAATATCACAATATTCTTGTTACTACTCCCTAGTTAGCCAGACTATTTCCTTCACCCATTCTCATCCAATCACGTGAACACGTCTTACTTCTTTCTTCCGTACATCCACAACCCTGCATATCCCCATGAC
+
CCCBCFFFFFFFGGGGGGGGGGGGGGGHHHHHHHHHHHHHHGHHHGGGGFGHHHHHGHHHGHFHHHGHGHHHHGGGGGHHHHGFHHHFGHHHHGGGHGHHHHHHHHHGHHEGGFC/>>/011<11?1=111111=11111111111000/./</<0000/0.;./0000;0;;00;0../0;0:0000;00:09..9..09/.9.;90;000990;////./.../9////.;....../9//;/.;.99/
@M05620:45:000000000-G6HP7:1:1101:17948:3155 1:N:0:187
CATCCTGACCCTGAAGTACCCGGCTTGATTTCTGACATTAGATCGGAAGAGCACACGTCTGAACTCCAGTCACGGACATTTATCTCGTATGCCGTCTTCTGCTTGAAAAAAAAAAAAAAAAAAGACAGAAAGGAAATGGCACATGCTATAGAAACACAATGAACAGAAGAAGAATGAAAAAACTAGAGGAAAAACCAACACGAATAACAAAAACATAAGCATTAAGCATACAACACAGCCACCCTATAGAC
+
DDDDDFFFFFFFGGGGGGGGGGGGGGGHHHHHHHHHHHHHHHHHHGGGGHHHHHHHGHHHGGHHHHHHHHHHHGGGGGHHHHFHHHHGGHGHHGGGHGHHHHHHHHHHHHGGGG@<<//<---.<////000.///000//0:00000000000//...00;000/;:00//0/000000:-.00;00/.///..9.9.9.:-...0000...:.:000000000000000000......./.9./000:0
@M05620:45:000000000-G6HP7:1:1101:18101:3156 1:N:0:187
ATCTCTATCTCCTAAAAACCTGTTTAGATTTGGAGATAGACCTTCAGGTTTTTCATCATTTTCTGCATGAATTATACATTGACCACGTTCCAGCGTGGTCAGTTTGCAGCATTCTGTTATTTTGTTTGACAGAGTGTCTTGTTGAGAACATATGTAGGACATGATTTTTTCCTGCAACAGGGAAAATAAAGTATAAGTTTTAAAGATTTATTCTTTAATAAAGGATCTCAAAGCCAGCTTTAGAAAAAGGA
+
AAABBFFFFFFFGGGGGGGGFFGHHHHHHHHHGHHHFHHGHHFHHFHHHHHGGHHHHHHHHHHHHHHHHGHHHHHHFHGHHHGHHHGGGHHHFGGFDEHHHHGGHHHGHHGGHHHHGFHHHHHHHHHHHHGHHHFHGHHHHHHFHHHHHHHGFHHHHHHFFGHHGHHH3BGHHHFHHHHHHGGHHFGGGHHGHHGFHDGHHHHHHHHHHHHHHHHHHHHHHHHGHHHHHGGHHGFHHGFHHGHFFFHHCEH
@M05620:45:000000000-G6HP7:1:1101:18074:3163 1:N:0:187
ATCTCTATCTCCTAAAAACCTGTTTAGATTTGGAGATAGACCTTCAGGTTTTTCATCATTTTCTGCATGAATTATACATTGACCACGTTCCAGCGTGGTCAGTTTGCAGCATTCTGTTATTTTGTTTGACAGAGTGTCTTGTTGAGAACATATGTAGGACATGATTTTTTCCTGCAACAGGGAAAATAAAGTATAAGTTTTAAAGATTTATTCTTTAATAAAGGATCTCAAAGCCAGCTTTAGAAAAAGGA
+
1>>>AFFFFFFFGGGGFGGGFEEGHHHHGHHHHHHCCEGHHHFHHHFHHHGFFHHHHFHHHHHHHEHHHGGHFHHHHHGHHHFHHHFFFGFHFGEB>EHHGFGFGHHHHHHFFHHHHFHHHHHHEGHHHHGHGHEFFGGFHGHHHHHHHHHDEFFGFFHHGHHHHGHHFCHHDGHFDGHHHFEHHFDHGHFGGFHHFHHHHHFFHHHHHHHHHHHHHHHHHHFDGGHHGHHHHHHFAFFHHFHBCGHH.:C
@M05620:45:000000000-G6HP7:1:1101:12025:3257 1:N:0:187
ATCTCTATCTCCTAAAAACCTGTTTAGATTTGGAGATAGACCTTCAGGTTTTTCATCATTTTCTGCATGAATTATACATTGACCACGTTCCAGCGTGGTCAGTTTGCAGCATTCTGTTATTTTGTTTGACAGAGTGTCTTGTTGAGAACATATGTAGGACATGATTTTTTCCTGCAACAGGGAAAATAAAGTATAAGTTTTAAAGATTTATTCTTTAATAAAGGATCTCAAAGCCAGCTTTAGAAAAAGGA
+
CCCCCFFFFFFFGGGGGGGGGGHHHHHHHHHHHHHHHHHGHHHHHHHHHHHGGHHHHHHHHHIHHHHHHHHHHHHHHHHHHHHHHHGHHHHHHHGFGGHHHHHHHHHHHHHHHHHHHHHHHHHHHHHHHHHHHHHHHHHHHHHHHHGHHHHHHHHHHHHHHHHHHHHHHGHHHHHHHHHHHGGHHHHHHHHHGHHHHGHHHHHHHHHHHHHHHHHHHHHHHHHHHHHHHGHGHHFHHGHHHHHEGFHGGGF
@M05620:45:000000000-G6HP7:1:1101:12007:3264 1:N:0:187
ATCTCTATCTCCTAAAAACCTGTTTAGATTTGGAGATAGACCTTCAGGTTTTTCATCATTTTCTGCATGAATTATACATTGACCACGTTCCAGCGTGGTCAGTTTGCAGCATTCTGTTATTTTGTTTGACAGAGTGTCTTGTTGAGAACATATGTAGGACATGATTTTTTCCTGCAACAGGGAAAATAAAGTATAAGTTTTAAAGATTTATTCTTTAATAAAGGATCTCAAAGCCAGCTTTAGAAAAAGGA
+
BBBBBFFFFFFFGGGGGGGGGGHHHHHHHHHHHGHFHHHFHFHHHHHFHHHGGHHHGGHHHHHHHGHHHHHHHGHHHHHHHGHHHHGFHHHHHHGGGGHHHHHHHHHHGHFHHHHHHHGHHGHHHHHHGFFHHGHHHHHHHHHHHHHHHHHHHHHFHHGHHHHHHHHHHGGHHHHHHFHHHGGGHHHF1<GHHHHGHHHHHFGGGGGHHFHHHHHHGHHHHFFHHGHHHFHEHGHHHGHHHHHGHHGHGGF
@M05620:45:000000000-G6HP7:1:1101:12038:3268 1:N:0:187
ATCTCTATCTCCTAAAAACCTGTTTAGATTTGGAGATAGACCTTCAGGTTTTTCATCATTTTCTGCATGAATTATACATTGACCACGTTCCAGCGTGGTCAGTTTGCAGCATTCTGTTATTTTGTTTGACAGAGTGTCTTGTTGAGAACATATGTAGGACATGATTTTTTCCTGCAACAGGGAAAATAAAGTATAAGTTTTAAAGATTTATTCTTTAATAAAGGATCTCAAAGCCAGCTTTAGAAAAAGGA
+
AABBBFFFFFFFGGGGGGGGGGHHHHHHHHHHHHHHHHHGHHHHHHHHHHHGGHHHHHHHHHHHHHHHHGHHHHHHHGHHHHHHHHGHHHHHHHGGGGHHHHHHHHHGHHHHHHHHHHHHHHHHHHHHGHGHHHHHHHHHHHHHHHHHHHHHHHHHHHHHHHHHHHHHHGHHHHHHHHHHHGGHHHHHHHHGHHHHHFGHHHGHHHHHHHHHHHHHHHHHHHHHHHHHHGHHHHHHHGHHHHHFFHGHGGH
@M05620:45:000000000-G6HP7:1:1101:17317:3278 1:N:0:187
CATCCTGACCCTGAAGTACCCCATTGAGCATGGCATCGTCACCAACTGGGACGACATGGAGAAGATCTGGCACCACACCTTCTACAACGAGCTGCGCGTGGCCCCGGAGGAGCACCCAGTGCTGCTGACCGAGGCCCCCCTGAACCCCAAGGCCAACAGAGAGAAGATGACTCAGGTGAGGCTCGGCCGACGCCCGTGCTCCTCCCGTCCTTTCCCCAGTCATTTTCTGCCCGGCTTGATTTCTGACATTA
+
DDDCDFFFFFFFGGGGGGGGGGGHHHHHHHHHHHHHHGHHHGHHHGHHHHHHGGGGGHHHHHHHHHHHHHHHHGHHHGGHHHHHHHHHGGGGGHHGGGGGGGHHGGGGGGGGHHHHGGHHHHHHHHHHHHGGGGGGGGGGGGHHHHGGGGHGHHGGGGGGGGGGGGGGGGGGGGGGGGGGGGGGFFFFFFFFFFFF@AFFFFFFFFFFFFFFFFFFFFFFFFFFFFFFFFFFFFFFFFFFFFFFFBFFFF0
@M05620:45:000000000-G6HP7:1:1101:12022:3283 1:N:0:187
ATCTCTATCTCCTAAAAACCTGTTTAGATTTGGAGATAGACCTTCAGGTTTTTCATCATTTTCTGCATGAATTATACATTGACCACGTTCCAGCGTGGTCAGTTTGCAGCATTCTGTTATTTTGTTTGACAGAGTGTCTTGTTGAGAACATATGTAGGACATGATTTTTTCCTGCAACAGGGAAAATAAAGTATAAGTTTTAAAGATTTATTCTTTAATAAAGGATCTCAAAGCCAGCTTTAGAAAAAGGA
+
DDDDDFFFFFFFGGGGGGGGGGHHHHHHHHHHHHHHHHHHHHHHHHHHHHHGGHHHHIIHIHHIHHHHHHHHHHHHHHHHHHHHHHGHHHHHHHGGGGHHHHHHHHHHHHHHHHHHHHHHHHHHHHHHHHHHHHHHHHHHHHHHHHHHHHHHHHHHHHHHHHHHHHHHHGHHHHHHHHHHHGGHHHHGHHHHHHHHHHGHHHGHHHHHHHHHHHHHHHHHHHHHHHHHHHHHHHHHHGHHHHHGHFGHGGH
@M05620:45:000000000-G6HP7:1:1101:19122:3291 1:N:0:187
TACCTGTACTGGGGAAGCATTTGAATATCCCCCCATGGTGATGGGGACGGAGAACTGCTCCATAAACACAGGCAACGTGCCTAACTTTCCCGGGAAGATGAAGTCAAAGAGCGACCACAGCTCTTCGGAGGTTATTTTGCATCGGTGAGCCAGACAGAATGATCCGATGAGGGGTGCGAAACTATTTGAGGAAAGGAAGCACCTTTTTATTAAATTTACCTTTTAGCAATCGCCATTCCTACCCTAAAGAT
+
BCCCCFFFFFFFGGGGGGGGGGHHHHHHHHHGGGGHHHGHHHHHHGGGGGGGGHHHHHHHHHHHHHHHHHHHGHHHGHHHHHHHHHHHHHHGGGGGGHHHHHHHHHHHHHHHGGGGGHHHHHHHHHHGGGGEHHHHHHHHHHHGGGGGGHHHHHGHHHHHHHHHHHGGGHHHGG:ADGADGGGGGGGGFGGBFFCFFGGGGGFFFFFFFFFFFFFFFFFFFFFFFFFFBFFFFFFAFFFFFFFFFFBFFFF
@M05620:45:000000000-G6HP7:1:1101:14414:3291 1:N:0:187
AAACCAAGCAGACACTCACCGCTCCCTCGCCACAGGCCAATAGTTTGTCCTCACTGAGTTGGCAACAAGTGGCTGCTGTGGCTGCCATTTTTCTGGTGATGGCCATCAGCTCCGACGAGGTCAGCTGGGGGGCTTTCTTTGTGTAAGCAACGAGAAACCTGAAAGAAGCATTTTTTAACTAAGTCCTGCTGAGTCATTCATGAGTTTTTAGCCGCCTTGCTTCTTCTCACAGACTCTCTACTCTCATGCCA
+
CCCCCCCFCFFFGGGGGGGGGGGGGGHHGGGGGHHHGGHHHHHHHHHHHHHHHHHHHHGHHHHHHHHHHHHHGHGGHHHHHHHGGHHHHHHHHHHHHHHHHHHHHHHHHHHHHGGGGGGGGHHHHHHHGGGGGGGGGGGGGGGGGGFFFFFFFFFFFFFFFFFFFFFFFFFFFFFFFFFFFFFFFFFFFFFFFFFFFFFFFFFFFFFFFFFFFFFFFFFFFFFFFFFFFFFFFFFFFFFFFFFFFFFFFF9
@M05620:45:000000000-G6HP7:1:1101:19133:3306 1:N:0:187
TACCTGTACTGGGGAAGCATTTGAATATCCCCCCATGGTGATGGGGACGGAGAACTGCTCCATAAACACAGGCAACGTGCCTAACTTTCCCGGGAAGATGAAGTCAAAGAGCGACCACAGCTCTTCGGAGGTTATTTTGCATCGGTGAGCCAGACAGAATGATCCGATGAGGGGTGCGAAACTATTTGAGGAAAGGAAGCACCTTTTTATTAAATTTACCTTTTAGCAATCGCCATTCCTACCCTAAAGAT
+
BCCCCFFFFFFFGGGGGGGGGGHHHHHHHHHGGGGHHHFGHHHHHGGGGGGGGHHHHHHHHHHHHHHHHGHHGHHHGHHHHHHHHHHHHHHGGGGGGHHHHHHHHHHHHHHHGGGGGHHHHHHHHHHGGGG?GFHHHHHHFHHGGGGGHHHHHHGHHHHHHHHHHHGGGHHHGGDFGGDGGGGFFGGGBEFCFFCFFGGGGGFFFFFFFFFFEBFFFFFFFFFFFFFFFFFFEAFEFFFFBFFFFFFFFFF
@M05620:45:000000000-G6HP7:1:1101:15841:3307 1:N:0:187
AAACCAAGCAGACACTCACCGCTCCCTCGCCACAGGCCAATAGTTTGTCCTCACTGAGTTGGCAACAAGTGGCTGCTGTGGCTGCCATTTTTCTGGTGATGGCCATCAGCTCCGACGAGGTCAGCTGGGGGGCTTTCTTTGTGTAAGCAACGAGAAACCTGAAAGAAGCATTTTTTAACTAAGTCCTGCTGAGTCATTCATGAGTTTTTAGCCGCCTTGCTTCTTCTCACAGACTCTCTACTCTCATGCCA
+
CCCCCCCFCFFFGGGGGGGGGGGGGGHHGGGGGHHHGGHHHHHHHHHHHHHHHHHHHHHHHHHHHHHHHGHHGHGGHHHHHHHGGHHHHHHHHHHHHHHHHHHHHHHHHHHHHGGGGGGGGHHHHHHHGGGGGGGGGGGGGGGGGGFFFFFFFFFFFFFFFFFFFFFFFFFFFFFFFFFFFFFFFFFFFFFFFFFFFFFFFFFFBFFFFFFFFFFFFFFFFFFFFFFFFFFFEFFFFFFFFFFFFFFFFFF
@M05620:45:000000000-G6HP7:1:1101:14418:3310 1:N:0:187
AAACCAAGCAGACACTCACCGCTCCCTCGCCACAGGCCAATAGTTTGTCCTCACTGAGTTGGCAACAAGTGGCTGCTGTGGCTGCCATTTTTCTGGTGATGGCCATCAGCTCCGACGAGGTCAGCTGGGGGGCTTTCTTTGTGTAAGCAACGAGAAACCTGAAAGAAGCATTTTTTAACTAAGTCCTGCTGAGTCATTCATGAGTTTTTAGCCGCCTTGCTTCTTCTCACAGACTCTCTACTCTCATGCCA
+
CCCCCBCFCFFFGGGGGGGGGGGGGGHHGGGGGHHHGGHHHHHHHHHHHHHHHHHHHHHHHHHHHHHHHHHHGHGGHHHHHHHGGHHHHHHHHHHHHHHHHHHHHHHHHHHHHGGGGGGGGHHHHHHHGGGGGGGGGGGGGGGGGGFFFFFFFFFFFFFFFFFFFFFFFFFFFFFFFFFFFFFFFFFFFFFFFFFFFFFFFFFFFFFFFFFFFFFFFFFFFFFFFFFFFFFFFFFFFFFFFFFFFFFFFFF
@M05620:45:000000000-G6HP7:1:1101:15823:3310 1:N:0:187
AAACCAAGCAGACACTCACCGCTCCCTCGCCACAGGCCAATAGTTTGTCCTCACTGAGTTGGCAACAAGTGGCTGCTGTGGCTGCCATTTTTCTGGTGATGGCCATCAGCTCCGACGAGGTCAGCTGGGGGGCTTTCTTTGTGTAAGCAACGAGAAACCTGAAAGAAGCATTTTTTAACTAAGTCCTGCTGAGTCATTCATGAGTTTTTAGCCGCCTTGCTTCTTCTCACAGACTCTCTACTCTCATGCCA
+
CCCCCCCFCFFFGGGGGGGGGGGGGGHHGGGGGHHHGGHHHHHHHHHHHHHHHHHHHHHHHHHHHHHHHHHHGHGGHHHHHHHGGHHHHHHHHHHHHHHHHHHHHHHHHHHHHGGGGGGGGHHHHHHHGGGGGGGGGGGGGGGGGGFFFFFFFFFFFFFFFFFFFFFFFFFFFFFFFFFFFFFFFFFFFFFFFFFFFFFFFFFFFFFFFFFFFFFFFFFFFFFFFFFFFFFFFFFFFFFFFFFFFFFFFF9
@M05620:45:000000000-G6HP7:1:1101:19115:3310 1:N:0:187
TACCTGTACTGGGGAAGCATTTGAATATCCCCCCATGGTGATGGGGACGGAGAACTGCTCCATAAACACAGGCAACGTGCCTAACTTTCCCGGGAAGATGAAGTCAAAGAGCGACCACAGCTCTTCGGAGGTTATTTTGCATCGGTGAGCCAGACAGAATGATCCGATGAGGGGTGCGAAACTATTTGAGGAAAGGAAGCACCTTTTTATTAAATTTACCTTTTAGCAATCGCCATTCCTACCCTAAAGAT
+
ABBCBFFFFFFFGGGGGGGGGGHHHHHHHHHGGGGHHHGHHHHHHGGGGGGGGHHHHHHHHHHHHHHHHHHHGHHHGHHHHHHHHHHHHHHGGGGGGHHHHHHHHHHHHHHHGGGGGHHGHHHHHHHGGGGFHHHHHHHHGHHGGFFGHHHHHHGGHHHHHHHHHH?GGHHGGG;CGGGGGGGGGGGGGGGGGFG?FFFGFGFFFFFFFFFFFBFFFFFFFFFFFFFFFFFFFFFFFFFFFFFFFFFFFFF
@M05620:45:000000000-G6HP7:1:1101:11994:3329 1:N:0:187
AAACCAAGCAGACACTCACCGCTCCCTCGCCACAGGCCAATAGTTTGTCCTCACTGAGTTGGCAACAAGTGGCTGCTGTGGCTGCCATTTTTCTGGTGATGGCCATCAGCTCCGACGAGGTCAGCTGGGGGGCTTTCTTTGTGTAAGCAACGAGAAACCTGAAAGAAGCATTTTTTAACTAAGTCCTGCTGAGTCATTCATGAGTTTTTAGCCGCCTTGCTTCTTCTCACAGACTCTCTACTCTCATGCCA
+
BABBAA?CAFFFGGGGGGGGGGGGGD2FEGGGGHFHGEHAFFGF5GHHHHHHFGGFHHFGHFHHHFHEHHHHGHGGHH@FFHGGFHHHFGHHHFHGHHHHHHHHHGF3FGDGFGGGG@<C?FGHGGHGGGFGGGGF9FGGGGGFBFFFFFFFFFDFFFFFFFFFFBFFFFFFFFFFEFFBF/BFFFFFFFFBA;FFFFFFFFBFBFFBEFFF/ACBDAFFFFFFFFFFBFFF/FFFFFFFFFFFFFFFFF/
@M05620:45:000000000-G6HP7:1:1101:15825:3331 1:N:0:187
AAACCAAGCAGACACTCACCGCTCCCTCGCCACAGGCCAATAGTTTGTCCTCACTGAGTTGGCAACAAGTGGCTGCTGTGGCTGCCATTTTTCTGGTGATGGCCATCAGCTCCGACGAGGTCAGCTGGGGGGCTTTCTTTGTGTAAGCAACGAGAAACCTGAAAGAAGCATTTTTTAACTAAGTCCTGCTGAGTCATTCATGAGTTTTTAGCCGCCTTGCTTCTTCTCACAGACTCTCTACTCTCATGCCA
+
BBBBBBBFBFFFGFGGFGGGGGGGGGHHGGGGGGHHGGHGHHHHHHHHHHHHHHHHHHHHHHHHHHHHGFGHGHGGHHGHHHHGGHFHHHHHHHHHHHFHHHHHHGHHHHHHHGGGGGGGGHHHHHHHGGGGGGGGGGGGGGGGGFFFFFFFFFFFFFFFFFFFFFFFFFFFFFFFFFFFFFFBFFFFFFFFFBFFFFFFFFFFBFFFFFFFFFFFFFFFFFFFFFFFFFFFFFFFFFFFFFFFFFFBFFF
@M05620:45:000000000-G6HP7:1:1101:11981:3342 1:N:0:187
AAACCAAGCAGACACTCACCGCTCCCTCGCCACAGGCCAATAGTTTGTCCTCACTGAGTTGGCAACAAGTGGCTGCTGTGGCTGCCATTTTTCTGGTGATGGCCATCAGCTCCGACGAGGTCAGCTGGGGGGCTTTCTTTGTGTAAGCAACGAGAAACCTGAAAGAAGCATTTTTTAACTAAGTCCTGCTGAGTCATTCATGAGTTTTTAGCCGCCTTGCTTCTTCTCACAGACTCTCTACTCTCATGCCA
+
CCCCCCBFCFFFGGGGGGGGGGGGGGHHGGGGGHHHGGHHHHHHHHHHHHHHHHHHHHHHHHHHHHHHHGHHGHGGHFHHHHHGGHHHHHHHHGHHHHHHHHHHHHHHHHHHHGGGGGGGGHHHHHHHGGGGGGGGGGGGGGGGGGFFFFFFFFFFFFFFFEFFFFFFFFFFFFFFFFFFFFFFFFFFFFFFFFFFFFFFFFFFFFFFFFFFFDCFFFFFFFFFFFFFFFFFFFFFFFFFFFFFFFFFFFB
@M05620:45:000000000-G6HP7:1:1101:13236:3370 1:N:0:187
TACCTGTACTGGGGAAGCATTTGAATATCCCCCCATGGTGATGGGGACGGAGAACTGCTACATAAACACAGGCAACGTGCCTAACTTTCCCGGGAAGATGAAGTCAAAGAGCGACCACAGCTCTTCGGAGGTTATTTTGCATCGGTGAGCCAGACAGAATGATCCGATGAGGGGTGCGAAACTATTTGAGGAAAGGAAGCACCTTTTTATTAAATTTACCTTTTAGCAATCGCCATTCCTACCCTAAAGAT
+
?AAA1DFFFFBFEAFF?1AABFH31DGFGF1EAEGHFHHFHAEHECEEGGCCCHHHFHHHFHFFHGHDEGFHGHHHGFEACDFGHEGFFHHGGG/EECGFFFGGHHHHHHCGGGGGGHHHEGCFGDGCE<@/?1FDG<1F1GHCC<CFF1CFCCEGHFGDDDD0DGAFCHCCCC;@.AG??ABFGFGGGEG0FBFFBFF.BFAFFEFFAFFBB/BFBF//BBFFFBF/;/;AEBFEFFBF/BA-9FFFFFB
@M05620:45:000000000-G6HP7:1:1101:18431:3372 1:N:0:187
CATCCTGACCCTGAAGTACCCCGGCTTGATTTCTGACATTAGATCGGAAGAGCACACGTCTGAACTCCAGTCACGGACATTTATCTCGTATGCCGTCTTCTGCTTGAAAAAAAAAAAAAAAATAAAAGCACTCTGAATGAGGAAATACAAGACACGAACAGGAAGAAAGAGTAAAGACAAAAAGGGGAACACGTAGTAAAGATCCGAACTAAGTCGTTAGACAATGAAGACAAGTTAGGTTAGGTGTGTTT
+
CCCCCFFFFFFFGGGGGGGGGGGGGGGGHHHHHHHHHHHHHHHHHHGGGGHHHHHHHGHHHGHHHHHHHHHHHHGGGGGHHHHHFGHHGGHHHHGGGHGHHGHHHHHHHHHGGGGF></>-<01111100/0/00000000/0//000000////.-.;-/../..//0/:900000////.....-...//../..:0:0000:...-.00090.;...000/000000///.;000;000:/:09.9//
@M05620:45:000000000-G6HP7:1:1101:11180:3382 1:N:0:187
AGATTACTGCAACAGTTCCCCCTGGACCTGGAAAAGTTTCTTGCCTGGCTTACAGAAGCTGAAACAACTGCCAATGTCCTACAGGATGCTACCCGTAAGGAAAGGCTCCTAGAAGACTCCAAGGGAGTAAAAGAGCTGATGAAACAATGGCAAGTAAGTCAGGCATTTCCGCTTTAGCACTCTTGTGGATCCAATTGAACAATTCTCAGCATTTGTACTTGTAACTGACAAGCCAGGGACAAAACAAAGAT
+
BAACCFFFFFFFGGFFGGGGGGGFHGGHHHHHHHHHFHHHHHHHHHHHHHHHHHGFHHHHHHHHHGHHHHHHGHHHHHHHHHFHHHHHHHHHHHGFGGHHHFHHHHHHGHHHHHHGHHHHHHHGEEFEGFHHHEHGHGFGHGGHHHHHDFGFHGHHHHHHHHHHHHHHHHEGGGGHHHHHHHHHHGGGHHHHHFHHHGHHGHHHHHHFHHHHHHHGHHHHHHHHHHHHHGHHGGEFGGGGGGGGGGGGGGF
@M05620:45:000000000-G6HP7:1:1101:22480:3392 1:N:0:187
AGATTACTGCAACAGTTCCCCCTGGACCTGGAAAAGTCTCTTGCCTGGCTTACAGAAGCTGAAACAACTGCCAATGTCCTACAGGATGCTACCCGTAAGGAAAGGCTCCTAGAAGACTCCAAGGGAGTAAAAGAGCTGATGAAACAATGGCAAGTAAGTCAGGCATTTCCGCTTTAGCACTCTTGTGGATCCAATTGAACAATTCTCAGCATTTGTACTTGTAACTGACAAGCCAGGGACAAAACAAAGAT
+
>A?ABFDDFFFFGGFFGFGGGGGFHFHHGHHFFBGHGFFGHHHGGHHGHHHHHHHHGHHHHHHHHHCHHHHHGGFHHHHHFFFHHEGFHHBHHHGECFGHGHHHHGHGGGHHHHHGGHHHHHHGF/FEHFFGHGHFHHGGHHHHFFHHHHHCFFGBGGGHHHGHHHHHHGGCEGGHGGDGHHHHHHFEF1GFHCHHHHGFFCGHHHGHHFHHHHHHFHHFHHHHGHHGEECGGEFFFGGFEAFGGEFGGGG
@M05620:45:000000000-G6HP7:1:1101:18434:3393 1:N:0:187
CATCCTGACCCTGAAGTACCCCGGCTTGATTTCTGACATTAGATCGGAAGAGCACACGTCTGAACTCCAGTCACGGACATTTATCTCGTATGCCGTCTTCTGCTTGAAAAAAAAAAAAAAAAAGAGAAATAAGAAACTAAAGACTAGCAAAGATAAAAAGAAAAAGAAAAAGAATGTGACAAGAGCACGTGAGAGGTTCACGAACGGACAAAACACTCAGTTCCAGGCGTCGAATCTTAACGCACAGACAA
+
BBBBCFFFFFFFGGGGGGGGGGGGGGGGHHHHHHHFHHHHHHHGHHGGGGHHHHHFHGGHHGDFHHHHHHHHHHGGGGGHHHHGHHFHGGHHHHGGGHGHHHHGHHHHHHHFGGGB></<--<../<0000<000//=00;0;/0::C000/;0;0;00...//..9./:....000000;09/./0.-..;.00.0/00:...--..--./..:.0//0000000/.-.-;-.0.00:00.----/0.99
@M05620:45:000000000-G6HP7:1:1101:13944:3405 1:N:0:187
AGATTACTGCAACAGTTCCCCCTGGACCTGGAAAAGTTTCTTGCCTGGCTTACAGAAGCTGAAACAACTGCCAATGTCCTACAGGATGCTACCCGTAAGGAAAGGCTCCTAGAAGACTCCAAGGGAGTAAAAGAGCTGATGAAACAATGGCAAGTAAGTCAGGCATTTCCGCTTTAGCACTCTTGTGGATCCAATTGAACAATTCTCAGCATTTGTACTTGTAACTGACAAGCCAGGGACAAAACAAAGAT
+
AABBBFFFFF4DGGGGGGGGGGGGCHHHHHHHHHHHGHHHHHHHHHHHHHHHHHHHHHHHHHHHHHHHHHHHHHHHHHHHHHHHFHHHHHGHHHGGEGHHHHGGHHHHGHHHHHHHHHHHEEGFGFFGHGHHHGHHHHGHHFGHHHHHHHHHHGHHHHHHHGHHHHHHHHGGGGGHHHHHHHHHHFHGHHHHHHHHHGHHGHHHHHHGGHHHHHHHHHHHHFHHHHHHHHHHHGGGGGGGGGGGGGGGGGG
@M05620:45:000000000-G6HP7:1:1101:13963:3406 1:N:0:187
AGATTACTGCAACAGTTCCCCCTGGACCTGGAAAAGTTTCTTGCCTGGCTTACAGAAGCTGAAACAACTGCCAATGTCCTACAGGATGCTACCCGTAAGGAAAGGCTCCTAGAAGACTCCAAGGGAGTAAAAGAGCTGATGAAACAATGGCAAGTAAGTCAGGCATTTCCGCTTTAGCACTCTTGTGGATCCAATTGAACAATTCTCAGCATTTGTACTTGTAACTGACAAGCCAGGGACAAAACAAAGAT
+
B?AABFFF@D4FGGGGGGGGGGGGGHHHHGHHHHHHFGHHGHHHHHHGGHHGHHHHHHHHGHGHHHHHHHGHHHHHHHHHGHHHFGHHHHHHHHGGGGHHHHHHHHHHGHHHHHHGHHHHFCFGGGEEHBHHHGHHHHGHHHHHHHHHHFHHGGHHHHHHHHHHHHHGHHGGGGGHFHGHGHHGHGHGHHHHHHHHHHGHHHHHHHHFHHGHGHHGHCGGGFFHHHHGHHGHEEFGGGGGGGGGGGGGEGF
@M05620:45:000000000-G6HP7:1:1101:22473:3409 1:N:0:187
AGATTACTGCAACAGTTCCCCCTGGACCTGGAAAAGTTTCTTGCCTGGCTTACAGAAGCTGAAACAACTGCCAATGTCCTACAGGATGCTACCCGTAAGGAAAGGCTCCTAGAAGACTCCAAGGGAGTAAAAGAGCTGATGAAACAATGGCAAGTAAGTCAGGCATTTCCGCTTTAGCACTCTTGTGGATCCAATTGAACAATTCTCAGCATTTGTACTTGTAACTGACAAGCCAGGGACAAAACAAAGAT
+
BCCCCFFFFFFFGGGGGGGGGGGGHHHHHHHHHHHHH5FGHHHHHHHHHHHHHHHHHHHHHHHFHHHHHHHHFHHHHHHHHHHHHGHHHHHHHHGFGGHHHGHHHHHHGHHGHHHGHHHHHHHGGHGFHGHHHGHHHHGHHHHGHHHHHHHHGGHHGHHHHHHHHHHHHGGGGGGHHHHHHHHHHHHGHHHHGFHHHGGHFGHHHHHGHHHHHHHHHHHHHHHGHHHGHGGHHGGGGGGGGGGGGGGGGGF
@M05620:45:000000000-G6HP7:1:1101:22471:3427 1:N:0:187
AGATTACTGCAACAGTTCCCCCTGGACCTGGAAAAGTTTCTTGCCTGGCTTACAGAAGCTGAAACAACTGCCAATGTCCTACAGGATGCTACCCGTAAGGAAAGGCTCCTAGAAGACTCCAAGGGAGTAAAAGAGCTGATGAAACAATGGCAAGTAAGTCAGGCATTTCCGCTTTAGCACTCTTGTGGATCCAATTGAACAATTCTCAGCATTTGTACTTGTAACTGACAAGCCAGGGACAAAACAAAGAT
+
AAABAFFFFFFFGGGGGGGGGGGCDHHHHF4GHGHHGHGHHHHHGHHEHHHHHHEFHHHHGHFGHHHHHEHHFHHFHHHHHGHHGCGHHHHHHHGFGGHHHHHHHHHHGHHGGGGHHHHHHHHGEEEEHFHHGGFHHHHHHHGHHHHHHHHHHGGHHHHHHDGHHHHHGHGGGGGH?GHHHHGHGHHGGHHHHBDDFFFHHHHHHHHH0CGGFHFHHHHG:CGHHGEHFHGCGGF.CAAFGGBFFGGGFGB
@M05620:45:000000000-G6HP7:1:1101:21842:3479 1:N:0:187
AAACCAAGCAGACACTCACCGCTCCCTCGCCACAGGCCAATAGTTTGTCCTCACTGAGTTGGCAACAAGTGGCTGCTGTGGCTGCCATTTTTCTGGTGATGGCCATCAGCTCCGACGAGGTCAGCTGGGGGGCTTTCTTTGTGTAAGCAACGAGAAACCTGAAAGAAGCATTTTTTAACTAAGTCCTGCTGAGTCATTCATGAGTTTTTAGCCGCCTTGCTTCTTCTCACAGACTCTCTACTCTCATGCCA
+
DDDCDCDFDFFFGGGGGGGGGGGGGGHHGGGGGHHHGGHHHHHHHHHHHHHHHHHHHHHHHHHHHHHHHHHHGHGGHHHHHHHGGHHHHHHHHHHHHHHHHHHHHHHHHHHHHGGGGGGGGHHHHHHHGGGGGGGGGGGGGGGGGGFFFFFFFFFFFFFFFFFFFFFFFFFFFFHFFFFFFFFFFFFFFFFFFFFFFFFHFFHFFFFFFFFFFFFFFFFFHHHFFFHFFFFFFFFFFFFFFFFFFFFFFFB
@M05620:45:000000000-G6HP7:1:1101:23124:3480 1:N:0:187
ATCTCTATCTCCTAAAAACCTGTTTAGATTTGGAGATAGACCTTCAGGTTTTTCATCATTTTCTGCATGAATTATACATTGACCACGTTCCAGCGTGGTCAGTTTGCAGCATTCTGTTATTTTGTTTGACAGAGTGTCTTGTTGAGAACATATGTAGGACATGATTTTTTCCTGCAACAGGGAAAATAAAGTATAAGTTTTAAAGATTTATTCTTTAATAAAGGATCTCAAAGCCAGCTTTAGAAAAAGGA
+
BCCCCFFFFFFFGGGGGGGGGGHHHHHHHHHHHHHHHHHHHHHHHHHHHHHGGHHHHHHHIHHIIHHHHHHHHHHHHHHHHHHHHHGHHHHHHHGGGGHHHHHHHHHHHHHHHHHHHHHHHHHHHHHHGHHHHHHHHHHHHHHHHHHGGHHHHHHHHHHHHHHHHHHHHGHHHHHHHHHHHGGGHHHHGHHHHHHHHGHHHHHHHHHHHHHHHHHHHGHHHFHHHHHHHHHGHHHHHGHHHHHEGHHHGGH
@M05620:45:000000000-G6HP7:1:1101:21841:3498 1:N:0:187
AAACCAAGCAGACACTCACCGCTCCCTCGCCACAGGCCAATAGTTTGTCCTCACTGAGTTGGCAACAAGTGGCTGCTGTGGCTGCCATTTTTCTGGTGATGGCCATCAGCTCCGACGAGGTCAGCTGGGGGGCTTTCTTTGTGTAAGCAACGAGAAACCTGAAAGAAGCATTTTTTAACTAAGTCCTGCTGAGTCATTCATGAGTTTTTAGCCGCCTTGCTTCTTCTCACAGACTCTCTACTCTCATGCCA
+
BBABBBBFBFFFGGGGGGGGGGGGGGHHEGGGGGGHGGHHHHFHHHHHHHHHHHHHHHHHHHHHHHHHHHGHGHGGHHHHHHHGGHHHHHHHHHGHHHHHHHHHHHHHHHHHHGGGGGGGGHHHHHFHGGGGGGGGGGGGGGGGGGFFFFFFFFFFFFFFFFFFFFFFFFFFFFFFFFFFFFFFFFFFFFFFFBBFFFFFFFFFFFFFFFEFFDFFFFFFFFFFFFFFFFFFEFFFFFFFFFFFFF9BBF/
@M05620:45:000000000-G6HP7:1:1101:15094:3562 1:N:0:187
ATCTCTATCTCCTAAAAACCTGTTTAGATTTGGAGATAGACCTTCAGGTTTTTCATCATTTTCTGCATGAATTATACATTGACCACGTTCCAGCGTGGTCAGTTTGCAGCATTCTGTTATTTTGTTTGACAGAGTGTCTTGTTGAGAACATATGTAGGACATGATTTTTTCCTGCAACAGGGAAAATAAAGTATAAGTTTTAAAGATTTATTCTTTAATAAAGGATCTCAAAGCCAGCTTTAGAAAAAGGA
+
CCCCCFFFFFFFGGGGGGGGGGHHHHHHHHHHHHHHHHHHHHHHHHHHHHHGGHHHHHHHHIHHHHHHHHHHHHHGHHHHHHHHHHGGHHHHHHGFGGHHHHHHHHHHHHHHHHHHHHHHHHHHHHHHGHHHHHGHHHHHHHHHHHHHHHFHHHHHHHHHGHHHHHHHHGHHHHHHHHHHHGGGHHHGHHHHHHHHHHHHHGGGHGHHHGHHHHHHHGHGHHHHHHHHHFGGHHHHHGHHHHHGHGFGGGH
@M05620:45:000000000-G6HP7:1:1101:15077:3571 1:N:0:187
ATCTCTATCTCCTAAAAACCTGTTTAGATTTGGAGATAGACCTTCAGGTTTTTCATCATTTTCTGCATGAATTATACATTGACCACGTTCCAGCGTGGTCAGTTTGCAGCATTCTGTTATTTTGTTTGACAGAGTGTCTTGTTGAGAACATATGTAGGACATGATTTTTTCCTGCAACAGGGAAAATAAAGTATAAGTTTTAAAGATTTATTCTTTAATAAAGGATCTCAAAGCCAGCTTTAGAAAAAGGA
+
A?3ABFFFFFFFGGGGGGGGGGGHHFHFFHHHHHHGFHHHHHFHHGHFHHHGGHHHHGHHHHHHGHHHHGHHHHHHHHHHHHHHGHGHHHHHHHGEEEHHHHGHHHHHHHHHHHHHHHFHHHHHHHHHGHHGHHGHHGHHHHHHHHHHHFHHGHHHHHHHHHHHHHHHHGHHHHHHHHHHHGGFCGHHHGGHGGHFHGHHHHHHHHHHHHHHHHHHHGGHGHGHHHHHHHHHHHHFHGHHHHHHHFHGGGF
@M05620:45:000000000-G6HP7:1:1101:11871:3642 1:N:0:187
ATCTCTATCTCCTAAAAACCTGTTTAGATTTGGAGATAGACCTTCAGGTTTTTCATCATTTTCTGCATGAATTATACATTGACCACGTTCCAGCGTGGTCAGTTTGCAGCATTCTGTTATTTTGTTTGACAGAGTGTCTTGTTGAGAACATATGTAGGACATGATTTTTTCCTGCAACAGGGAAAATAAAGTATAAGTTTTAAAGATTTATTCTTTAATAAAGGATCTCAAAGCCAGCTTTAGAAAAAGGA
+
AAAAADFFFFFFBFD11FFGGGHFHHFBFHFFFGGBBF1A11FGHHFHHHGF/FGHGHHHHGH1DGGDH1DHFFHHH2DG11DGFG/GHBHHHHCEEGGF@GGHDGHHGHEHHHFFHFHHHG@FBFGHHGB10FGHGFHHHHHHG1FGHGGHHGHF2DGC0B1BGGHHGC@FG1C0F100FFGA/0DB11F<1FFHFHGFFFBF1>FGHHHDFHHHFGH00=0<FGBDDHHGBGC/;EGGFGFGHFBG..C
@M05620:45:000000000-G6HP7:1:1101:11873:3662 1:N:0:187
ATCTCTATCTCCTAAAAACCTGTTTAGATTTGGAGATAGACCTTCAGGTTTTTCATCATTTTCTGCATGAATTATACATTGACCACGTTCCAGCGTGGTCAGTTTGCAGCATTCTGTTATTTTGTTTGACAGAGTGTCTTGTTGAGAACATATGTAGGACATGATTTTTTCCTGCAACAGGGAAAATAAAGTATAAGTTTTAAAGATTTATTCTTTAATAAAGGATCTCAAAGCCAGCTTTAGAAAAAGGA
+
BCCCCFFFFFFFGGGGGGGGGGHHHHHHHHHHHHHHHHHHHHHHHHHHHHHGGHHHHIHHHHHHIHHHHHHHHHHHHHHHHHHHHHGHHHHHHHGGGGHHHHHHHHHHHHHHHHHHHHHHHHHHHHHHHHHHHHHHHHHHHHHHHHHHHHHHHHHHHHHHHHHHHHHHHGHHHHHHHHHHHGGHHHHHHHHHHHHHHHHHHHGHHHHHHHHHHHHHHHHHHHHHHHHHHGHHHHHHHGHHHHHFHHGHGGG
@M05620:45:000000000-G6HP7:1:1101:21094:3667 1:N:0:187
AAACCAAGCAGACACTCACCGCTCCCTCGCCACAGGCCAATAGTTTGTCCTCACTGAGTTGGCAACAAGTGGCTGCTGTGGCTGCCATTTTTCTGGTGATGGCCATCAGCTCCGACGAGGTCAGCTGGGGGGCTTTCTTTGTGTAAGCAACGAGAAACCTGAAAGAAGCATTTTTTAACTAAGTCCTGCTGAGTCATTCATGAGTTTTTAGCCGCCTTGCTTCTTCTCACAGACTCTCTACTCTCATGCCA
+
BCCCCCCFCFFFGGGGGGGGGGGGGGHHGGGGGHHHGGHHHFHHHHHHHHHHHHHHHHHHHHHHHHHHHFHHGHGGHHHHHHHGGHHHHHHHHHHHHHGHHHHHFHHHHHHHHGGGGGGGGHFHHHHHGGGGFGGGGGGGGGGGFGFFFFFFFFFFFFFFFFEFFFFFFFFFFFFFEFFFFFFFFFFFFFFFFFFFFFFFFF/FFFFFFEFFFFFFFFFFFFFFFFFFFFFFFFFFFFFFFFFFFFFFFF/
@M05620:45:000000000-G6HP7:1:1101:9903:3667 1:N:0:187
AAACCAAGCAGACACTCACCGCTCCCTCGCCACAGGCCAATAGTTTGTCCTCACTGAGTTGGCAACAAGTGGCTGCTGTGGCTGCCATTTTTCTGGTGATGGCCATCAGCTCCGACGAGGTCAGCTGGGGGGCTTTCTTTGTGTAAGCAACGAGAAACCTGAAAGAAGCATTTTTTAACTAAGTCCTGCTGAGTCATTCATGAGTTTTTAGCCGCCTTGCTTCTTCTCACAGACTCTCTACTCTCATGCCA
+
1>1>>A1CAFFFG11GGGBGEGGC?FHHGGGGCHHCGGH/GGFEGHFGFHHFHHFHGHGHHHHGHGFEFDGHEFEEFHHHGGGAAC@FGHFHHHHHHBEGHBGHHHEGG1>FF?EEE/<<?0FG<FCFGGC@-AAFFGGGGGGG90BFEBF;-;?BFBAFFF/9FBFFFFFFBFF@-FFFFFFFFBFFFFFFFFBBBFFFFFF/9BFBAEB//A;?BFFFFFFFFBFBFFF/9-9/;/;/BBBFBBBB/;/
@M05620:45:000000000-G6HP7:1:1101:23430:3670 1:N:0:187
AAACCAAGCAGACACTCACCGCTCCCTCGCCACAGGCCAATAGTTTGTCCTCACTGAGTTGGCAACAAGTGGCTGCTGTGGCTGCCATTTTTCTGGTGATGGCCATCAGCTCCGACGAGGTCAGCTGGGGGGCTTTCTTTGTGTAAGCAACGAGAAACCTGAAAGAAGCATTTTTTAACTAAGTCCTGCTGAGTCATTCATGAGTTTTTAGCCGCCTTGCTTCTTCTCACAGACTCTCTACTCTCATGCCA
+
CCCCCBAFCFFFGGGGGGGGGGGGGGHHGGGGGHHHGGHHGHHHHHHHHHHHHHHHHHHHHHHHHHHHHHHHGHGGHHHHHHHGGHHHHHHHHHHHHHHHHHHHHHHHHHHHHGGGGGGGGHHHHHHHGGGGGGGGGGGGGGGGGGFFFFFFFFFFFFFFFF/FFBFFFFFFFFFFFFFFFFFFFFFFFFFFFFFFFFFFFFFFFFFFFFFFFFFFFFFFFFFFFFFFFFFFFFFFFFFFFFFFFFFFFFF
@M05620:45:000000000-G6HP7:1:1101:11889:3671 1:N:0:187
ATCTCTATCTCCTAAAAACCTGTTTAGATTTGGAGATAGACCTTCAGGTTTTTCATCATTTTCTGCATGAATTATACATTGACCACGTTCCAGCGTGGTCAGTTTGCAGCATTCTGTTATTTTGTTTGACAGAGTGTCTTGTTGAGAACATATGTAGGACATGATTTTTTCCTGCAACAGGGAAAATAAAGTATAAGTTTTAAAGATTTATTCTTTAATAAAGGATCTCAAAGCCAGCTTTAGAAAAAGGA
+
BBBBBFFFFFFFGGGGFGGGGGFFHHHHGHHHHGHHHFGFHHHHHHHHHFHGFFHGHHHHHHHHHHGHHGHHHHHHHHHHGHGFHHGGHHHHHFCFGGGHHHGGHHHHHHHHHHHGGFHHHHHHHHHHFHGHHHGHHHHHHHHF4FGHHHHHFHHHHHHHGHHHHHHHHGHHHHGHHHHHHGGHHHHHHHHHHHHFH<FGHHEDGHHHDGFHGHHHFHHHHFHBHHFGHFHFHGGHHE0<GFGGFGHHDAG
@M05620:45:000000000-G6HP7:1:1101:21075:3673 1:N:0:187
AAACCAAGCAGACACTCACCGCTCCCTCGCCACAGGCCAATAGTTTGTCCTCACTGAGTTGGCAACAAGTGGCTGCTGTGGCTGCCATTTTTCTGGTGATGGCCATCAGCTCCGACGAGGTCAGCTGGGGGGCTTTCTTTGTGTAAGCAACGAGAAACCTGAAAGAAGCATTTTTTAACTAAGTCCTGCTGAGTCATTCATGAGTTTTTAGCCGCCTTGCTTCTTCTCACAGACTCTCTACTCTCATGCCA
+
A1>AAAAFAFFFGGGFGGGG0EEEGFHHCEGGFHHHGGGHFGHHHHHHHFHHHHF1FFGGGBHGHHGEHFGHGFEFHFH0FHHGFHFGHFHHFFHFHHFHGHGFFHHHHHFHFCEE??CGGFHHHHGHGCCGGGGGBBFGGC/;FFFFFFF@FBABFFAFFFFFFBA/FFFFFFF@FFFFFFFFFFFFFFFFFFFFFFFFFFFF9;FFFFFFF-@?-BFFFFFFFFF/BFFFFFFFFFFFBFFF9F/BFFF
@M05620:45:000000000-G6HP7:1:1101:11874:3682 1:N:0:187
ATCTCTATCTCCTAAAAACCTGTTTAGATTTGGAGATAGACCTTCAGGTTTTTCATCATTTTCTGCATGAATTATACATTGACCACGTTCCAGCGTGGTCAGTTTGCAGCATTCTGTTATTTTGTTTGACAGAGTGTCTTGTTGAGAACATATGTAGGACATGATTTTTTCCTGCAACAGGGAAAATAAAGTATAAGTTTTAAAGATTTATTCTTTAATAAAGGATCTCAAAGCCAGCTTTAGAAAAAGGA
+
CBCCCFFFFFFFGGGGGGGGGGHHHHHHHHHHHHHHHHGHHHHHHHHHHHHGGHHHHHHHHHHHHHHHHHHHHHHHHHHHHHHHHHGGHHHHHHGGGGHHHHHHHHHHHHHHHHHHHHGHHHHHHHHHHHHHHHHHHHHHHHHHHHHHHHHHHHHHHHHHHHHHHHHHHGHHHHHHHHHHHGGHHHHHHHHHGHHHHHHHHHHHHHHHHHHHHHHHHGHHHHHHHHHHHHHGHHHHHGHHHHHGHGHHGGG
@M05620:45:000000000-G6HP7:1:1101:23415:3685 1:N:0:187
AAACCAAGCAGACACTCACCGCTCCCTCGCCACAGGCCAATAGTTTGTCCTCACTGAGTTGGCAACAAGTGGCTGCTGTGGCTGCCATTTTTCTGGTGATGGCCATCAGCTCCGACGAGGTCAGCTGGGGGGCTTTCTTTGTGTAAGCAACGAGAAACCTGAAAGAAGCATTTTTTAACTAAGTCCTGCTGAGTCATTCATGAGTTTTTAGCCGCCTTGCTTCTTCTCACAGACTCTCTACTCTCATGCCA
+
DDDDDCCFCFFFGGGGGGGGGGGGGGHHGGGGGHHHGGHHHHHHHHHHHHHHHHHHHHHHHHHHHHHHHHHHGHGGHHHHHHHGGHHHHHHHHHHHHHHHHHHHHHHHHHHHHGGGGGGGGHHHHHHHGGGGGGGGGGGGGGGGGGFFFFFFFFFFFFFFFFFFFFFFFFFFFFHFFFFFHFFFFHFFFFFFFBFFFFFHFFFFFFFFFFFFFFFFFFFFHHHFHFHFFFFFFFFFFFFFFFFFFFFFFFB
@M05620:45:000000000-G6HP7:1:1101:21088:3686 1:N:0:187
AAACCAAGCAGACACTCACCGCTCCCTCGCCACAGGCCAATAGTTTGTCCTCACTGAGTTGGCAACAAGTGGCTGCTGTGGCTGCCATTTTTCTGGTGATGGCCATCAGCTCCGACGAGGTCAGCTGGGGGGCTTTCTTTGTGTAAGCAACGAGAAACCTGAAAGAAGCATTTTTTAACTAAGTCCTGCTGAGTCATTCATGAGTTTTTAGCCGCCTTGCTTCTTCTCACAGACTCTCTACTCTCATGCCA
+
CCCCCCCFCFFFGGGGGGGGGGGGGGHHGGGGGHHHGGHHHHHHHHHHHHHHHHHHHHHHHHHHHHHHHHHHGHGGHHHHHHHGGHHHHHHHHHHHHHHHHHHHHHHHHHHHHGGGGGGGGHHHHHHHGGGGGGGGGGGGGGGGGGFFFFFFFFFFFFFFFFFFFFFFFFFFFFFFFFFFFFFFFFFFFFFFFFFFFFFFFFFFFFFFFFFFFFFFFFFFFFFFFFFFFFFFFFFFFFFFFFFFFFFFFFF
@M05620:45:000000000-G6HP7:1:1101:23397:3686 1:N:0:187
AAACCAAGCAGACACTCACCGCTCCCTCGCCACAGGCCAATAGTTTGTCCTCACTGAGTTGGCAACAAGTGGCTGCTGTGGCTGCCATTTTTCTGGTGATGGCCATCAGCTCCGACGAGGTCAGCTGGGGGGCTTTCTTTGTGTAAGCAACGAGAAACCTGAAAGAAGCATTTTTTAACTAAGTCCTGCTGAGTCATTCATGAGTTTTTAGCCGCCTTGCTTCTTCTCACAGACTCTCTACTCTCATGCCA
+
AAAABBBCAFFFGGGGGGGGCGGGGGHH2EEEGHHGFGFHHGFGHHHHHGGHHHHFHHGGDHGFHHHHHDBFCEFGHFGCFHFGGHHGHHHHHHHHHHFHHFHHHHHHGHGGH?@EEED?EHHHHHHHGGGCGGGGGGGGGFFGGFFFFFFFFFFAFFFF?F9BBFFFFFF/FFFBFFFFFFF;;FFFFFFF.9B9BFFFFB/:BFFFFF//B;@DFD/BFFFFFFFFFFFFFFFFFFFFFFFFFF/BFFB
@M05620:45:000000000-G6HP7:1:1101:9931:3691 1:N:0:187
AAACCAAGCAGACACTCACCGCTCCCTCGCCACAGGCCAATAGTTTGTCCTCACTGAGTTGGCAACAAGTGGCTGCTGTGGCTGCCATTTTTCTGGTGATGGCCATCAGCTCCGACGAGGTCAGCTGGGGGGCTTTCTTTGTGTAAGCAACGAGAAACCTGAAAGAAGCATTTTTTAACTAAGTCCTGCTGAGTCATTCATGAGTTTTTAGCCGCCTTGCTTCTTCTCACAGACTCTCTACTCTCATGCCA
+
AAABBAAFBFFFGGGGGGGGGFFEGGHHGGGDEGGHGGHHHHHHHHGHHHHH3GGHHHFGFFHHHGEHFFHHGHGGGHGHHHHGGHHHHHHHHHHGHFHHHGHHHHHHHHGHHGGEGGGG?FFFGHHGGCGFFGGGGGGGGGGGGGFFFFFFFFFFFFFFFFFFFFFFFFFFFFFFFFFFFFFFFFFFFFF/A/;BBFFFFFBBFFFFFFFFFFFFFDFFFFFFFFFFFFBFFFBFFFFFFFFFFFF/FF:
@M05620:45:000000000-G6HP7:1:1101:9910:3696 1:N:0:187
AAACCAAGCAGACACTCACCGCTCCCTCGCCACAGGCCAATAGTTTGTCCTCACTGAGTTGGCAACAAGTGGCTGCTGTGGCTGCCATTTTTCTGGTGATGGCCATCAGCTCCGACGAGGTCAGCTGGGGGGCTTTCTTTGTGTAAGCAACGAGAAACCTGAAAGAAGCATTTTTTAACTAAGTCCTGCTGAGTCATTCATGAGTTTTTAGCCGCCTTGCTTCTTCTCACAGACTCTCTACTCTCATGCCA
+
CBBCCBBFCFFFGGGGGGGGGGGGGGHHGGGGGHHHGGHHHHHHHHHHHHHHHHHHHHHHHHHHHHHHHHHHGHGGHHHHHHHGGHHHHHHHHHHHHHHHHHHHHHHHHHHHHGGGGGGGGHHHHHHHGGGGGGGGGGGGGGGGGGFFFFFFFFFFFFFFFFFFFFFFFFFFFFFFEFFFFFFFFFFFFFFFFFFFFFFFFFFFFFFFFFFFFFFFFFFFFFFFFFFFFFFFFFFFFFFFFFFFFFFFFF0
@M05620:45:000000000-G6HP7:1:1101:9874:3699 1:N:0:187
ATCTCTATCTCCTAAAAACCTGTTTAGATTTGGAGATAGACCTTCAGGTTTTTCATCATTTTCTGCATGAATTATACATTGACCACGTTCCAGCGTGGTCAGTTTGCAGCATTCTGTTATTTTGTTTGACAGAGTGTCTTGTTGAGAACATATGTAGGACATGATTTTTTCCTGCAACAGGGAAAATAAAGTATAAGTTTTAAAGATTTATTCTTTAATAAAGGATCTCAAAGCCAGCTTTAGAAAAAGGA
+
BBBBBFFFFFFFGGFGGDEEFGGHHHHHHHHHHGHHGGHGHFHHHHHHHHHGGHHHHHHHGGHHHGHHHHHHHHHHHHHHHHHHHFFGHHHGHFGGGGHGHHHHHHHFHHHHHHHHHHHGHHHHHHHHGHHHGHGGGFGHHHHHBGEHFGHHGHHHHHHHGGHGHHHHHGFHHHHHHHHGHGGFEFFGGGGGHGHFF>FHHG1<FGHHHHHHHHHHHHGFFHHFHHHFDFFGGCCCCEHHHFGFGHHFEGC
@M05620:45:000000000-G6HP7:1:1101:11077:3702 1:N:0:187
AGATTACTGCAACAGTTCCCCCTGGACCTGGAAAAGTTTCTTGCCTGGCTTACAGAAGCTGAAACAACTGCCAATGTCCTACAGGATGCTACCCGTAAGGAAAGGCTCCTAGAAGACTCCAAGGGAGTAAAAGAGCTGATGAAACAATGGCAAGTAAGTCAGGCATTTCCGCTTTAGCACTCTTGTGGATCCAATTGAACAATTCTCAGCATTTGTACTTGTAACTGACAAGCCAGGGACAAAACAAAGAT
+
AAAABFFFFFFFGGGFGGGGGGGFHGGHHHHHHHHHHHHHHHHHHHHHHHHHHHFHHHHHHHHHHGHHHHHHHHHHHHHHHHGHHHHGHHHHHHGFGGHHHHHHHHHHGHHHHHHGHHHHHHHGEGGFHFFHHGHHHHGHHHHHHHHHGHHCGGHHHHHHHHFHHHHHHHGGGGGGHHHHHHHHHHGDGHHHHHHHHGGFHHHHHHHHHFHHHHHHGHHHHHHHHHHHFHFHGGFGEGGGGGGGGGGGGGG
@M05620:45:000000000-G6HP7:1:1101:23415:3703 1:N:0:187
AAACCAAGCAGACACTCACCGCTCCCTCGCCACAGGCCAATAGTTTGTCCTCACTGAGTTGGCAACAAGTGGCTGCTGTGGCTGCCATTTTTCTGGTGATGGCCATCAGCTCCGACGAGGTCAGCTGGGGGGCTTTCTTTGTGTAAGCAACGAGAAACCTGAAAGAAGCATTTTTTAACTAAGTCCTGCTGAGTCATTCATGAGTTTTTAGCCGCCTTGCTTCTTCTCACAGACTCTCTACTCTCATGCCA
+
ABBBBBBFBFFFGGGGGGGGEGGGGGHHEFGGGGFGFGHHHBGHHHHHHHHHHHHHGEHHBGGHHHHHHHHHGHGGHFHHHHH1FGHHHHHHGHHHHHGHHHHHHHHHGHGHHAGGCECFGHHHGHFHGGGGGGGGGGGGGGGGGGFFFFFFFFFFFFFFFFBFFFFFFFFFFFFFFFFFFFFFFFFFFFFEAFFBBFFFFFFBFFFFFFBBF9BDFFFFFFFFFFFFFFFBFFFFFFFEFFFFFFF/BF/
@M05620:45:000000000-G6HP7:1:1101:21088:3709 1:N:0:187
AAACCAAGCAGACACTCACCGCTCCCTCGCCACAGGCCAATAGTTTGTCCTCACTGAGTTGGCAACAAGTGGCTGCTGTGGCTGCCATTTTTCTGGTGATGGCCATCAGCTCCGACGAGGTCAGCTGGGGGGCTTTCTTTGTGTAAGCAACGAGAAACCTGAAAGAAGCATTTTTTAACTAAGTCCTGCTGAGTCATTCATGAGTTTTTAGCCGCCTTGCTTCTTCTCTCAGACTCTCTACTCTCATGCCA
+
AAAAA1A1>FFFGGGBGGGG0EEGGFHHCEGFGHH/FFGHHHFHHHHHHHHHHHHFHEGGGEFGHHHHHFFHGHGFHEGHHHHGGGHHH2GHHGH1BGBF21FGHHHHHHHHHECGEECGGHGHHHGG/>B???EGFGGGGGFFFF/BFFF@FFFF/BAFF/FFFBFFF/BFFFF;AFFFFE/9/FFBBFFF?FFFFFFFF9B/:9BFFEBFF-@@BB//FBFFFEFF/BF//BFFFFFFFFFEF/99FF/
@M05620:45:000000000-G6HP7:1:1101:9867:3715 1:N:0:187
ATCTCTATCTCCTAAAAACCTGTTTAGATTTGGAGATAGACCTTCAGGTTTTTCATCATTTTCTGCATGAATTATACATTGACCACGTTCCAGCGTGGTCAGTTTGCAGCATTCTGTTATTTTGTTTGACAGAGTGTCTTGTTGAGAACATATGTAGGACATGATTTTTTCCTGCAACAGGGAAAATAAAGTATAAGTTTTAAAGATTTATTCTTTAATAAAGGATCTCAAAGCCAGCTTTAGAAAAAGGA
+
CCCCCFFFFFFFGGGGGGGGGGHHHHHHHHHHHHHHHHHHHHHHHHHHHHHGGHHHHIHHHHIIIHHHHHHHHHHHHHHHHHHHHHGGHHHHHHGGGGHHHHHHHHHHHHHHHGHHHHHHHHHHHHHHHHHHHHHHHHHHHHHHHGHHHHHHHHHHHHHHHHHHHHHHHGHHHHHHHHHHHGGHHHHHHHHHHHHHHGHHHHHFHHHHHHHHHHHHHHHHHHGFHHHHHHHHHHHHHGHHHGHHHHHHGGG
@M05620:45:000000000-G6HP7:1:1101:9367:3715 1:N:0:187
ATCTCTATCTCCTAAAAACCTGTTTAGATTTGGAGATAGACCTTCAGGTTTTTCATCATTTTCTGCATGAATTATACATTGACCACGTTCCAGCGTGGTCAGTTTGCAGCATTCTGTTATTTTGTTTGACAGAGTGTCTTGTTGAGAACATATGTAGGACATGATTTTTTCCTGCAACAGGGAAAATAAAGTATAAGTTTTAAAGATTTATTCTTTAATAAAGGATCTCAAAGCCAGCTTTAGAAAAAGGA
+
AAAABFFFFFFFGGDFFGGGBAFFEFGFFHHH5GFFHH5BDFFHHFEHGGHFGFBA55EGHFDHG5GGDE5BFGHHF5BGD55FG111AGF5@FEEA?GGHHHHFHGHBFGDEFFH@FFGFHHHCFGGHFHF?3BBGGGHHFH0BFGG3?FGFHHHHHGHHGHHFHHHHCFHHBBHFHHHG//FCCDGFGH?FDDHF=FGGHB1<FGDGHGHHHHHHGH0=D0BGGHFHHHHHHHHHGHHHHHHCGFHA./
@M05620:45:000000000-G6HP7:1:1101:12907:3718 1:N:0:187
ATCTCTATCTCCTAAAAACCTGTTTAGATTTGGAGATAGACCTTCAGGTTTTTCATCATTTTCTGCATGAATTATACATTGACCACGTTCCAGCGTGGTCAGTTTGCAGCATTCTGTTATTTTGTTTGACAGAGTGTCTTGTTGAGAACATATGTAGGACATGATTTTTTCCTGCAACAGGGAAAATAAAGTATAAGTTTTAAAGATTTATTCTTTAATAAAGGATCTCAAAGCCAGCTTTAGAAAAAGGA
+
CDCDCFFFFFFFGGGGGGGGGGHHHHHHHHHHHHHHHHHHHHHHHHHHHHHGGHHHHHHIIHIHIHHHHHHHHHHHHHHHHHHHHHGGHHHHHHGFGGHHHHHHHHHHHHHHHHHHHHHHHHHHHHHHHHHHHHHHHHHHHHHHHHHHHHHHHHHHHHHHHHHHHHHHHGHHHHHHHHHHHGGHHHHHHHHHHHHHHHHHHHGHHHHHHHHHHHHHHHHHHHHHHHGHHGHHHHHHHGHHHHHHHHHHGGH
@M05620:45:000000000-G6HP7:1:1101:11082:3729 1:N:0:187
AGATTACTGCAACAGTTCCCCCTGGACCTGGAAAAGTTTCTTGCCTGGCTTACAGAAGCTGAAACAACTGCCAATGTCCTACAGGATGCTACCCGTAAGGAAAGGCTCCTAGAAGACTCCAAGGGAGTAAAAGAGCTGATGAAACAATGGCAAGTAAGTCAGGCATTTCCGCTTTAGCACTCTTGTGGATCCAATTGAACAATTCTCAGCATTTGTACTTGTAACTGACAAGCCAGGGACAAAACAAAGAT
+
ABAAAFFFFFFFGGGGGGGGGGGGHHHHHHHHFHHHGHHHHHHHHHHHHHHHHHHHHHHHHHHHHGHHHHHHHGHHHHHHHHGHHHHHHHHHHHGGGGGHHHHHHHHHGHHHHHHGHHHHHHHGGHGGHFHHHGHHHHHHHHHHHHHHHHHHHGHHHHHHHHHHHHHHHHGGGGGHHHGHHHHHHHHGHHHHGHHHHHHHGHHHHHHHGHHHHGHHHFHHHHFFHHHHHHHHHGFGGGGGGGGGGGGGFFF
@M05620:45:000000000-G6HP7:1:1101:12902:3738 1:N:0:187
ATCTCTATCTCCTAAAAACCTGTTTAGATTTGGAGATAGACCTTCAGGTTTTTCATCATTTTCTGCATGAATTATACATTGACCACGTTCCAGCGTGGTCAGTTTGCAGCATTCTGTTATTTTGTTTGACAGAGTGTCTTGTTGAGAACATATGTAGGACATGATTTTTTCCTGCAACAGGGAAAATAAAGTATAAGTTTTAAAGATTTATTCTTTAATAAAGGATCTCAAAGCCAGCTTTAGAAAAAGGA
+
BBABBFFFFFFFGGGGGGGGGGHHHHHHHHHHHHHHHHGHHHHHHHHGHHHGGHHHHHHHHHHHFHHHHHHHHHHHHGHHHHHHHHGHHHHHGHGFGGHHHHHHHHHHHHGHHHHHHHHHHHHHHHHHGHHHHHHHHHHHHHHGHHHGHHHHHHHHHHHHHHHHHHHHHGHHHHHHGHHHHGGHHHHGHHHHHHHHHGGHHHHHHHHHHHHHHGHHHGHHFHDHHHHHHHHHHHHHHGHHHHHFHGFFDCH
@M05620:45:000000000-G6HP7:1:1101:19612:3770 1:N:0:187
CATCCTGACCATGAAGTACCCGGCTTGATTTCTGACATTAGATCGGAAGAGCACACGTCTGAACTCCAGTCACGGACATTTATCTCGTATGCCGTCTTCTGCTTGAAAAAAAAAAAAAATAAAACTAAACCTAATACGTTTTTATATCAATAATAACAAACACTTCAACACGACTCTAAGTGATTTTCCACTTCCAGTTAACATTATATGTGCTGTCTCCACTAGTATACTGAGTTGTTAATCTGTAATCT
+
CDDDDFFFFFFFGGGGGGGGGGGGGGGHHHHHHHHHHHHHHHHHHGGGGHHHHHHHGHHHGHHHHHHHHHHHHGGGGGHHHHHFHHHGGHHHHGGGHGHHHHHHHHHHHHGGGGG>>/<0?111111111001111>.100...=0000000<000000.:.;00;0000..--9.:0000:0000;0000000:000:0;:0000;00000000000000/0/0000::0000:00;:B0;000000:00
@M05620:45:000000000-G6HP7:1:1101:18553:3783 1:N:0:187
CATCCTGACCCTGAAGTACCCCATTGAGCATGGCATCGTCACCAACTGGGACGACATGGAGAAGATCTGGCACCACACCTTCTACAACGAGCTGCGCGTGGCCCCGGAGGAGCACCCAGTGCTGCTGACCGAGGCCCCCCTGAACCCCAAGGCCAACAGAGAGAAGATGACTCAGGTGAGGCTCGGCCGACGCCCGTGCTCCTCCCGTCCTTTCCCCAGTCATTTTCTGCCCGGCTTGATTTCTGACATTT
+
DDEEEFFFFFFFGGGGGGGGGGGHHHHHHHHHHHHHHGHHHGHHHGHHHHHHGGGGGHHHHHHHHHHHHHHHHGHHHGGHHHHHHHHHGGGGGHHGGGGGGGHHGGGGGGGGHHHHGGHGHHHHHHHHHHGGGGGGGGGGGGHHHHGGGGHGHHGGGGGGGGGGFGGFGGGGGGGGGGGGGGGGFFFFFFFFFFFFBDFFFFFFFFFEFFDFFFFFFFFFFFFFFFFFFFFFBFFFFF.BFFFFFBFFFF1
@M05620:45:000000000-G6HP7:1:1101:18550:3803 1:N:0:187
CATCCTGACCCTGAAGTACCCCATTGAGCATGGCATCGTCACCAACTGGGACGACATGGAGAAGATCTGGCACCACACCTTCTACAACGAGCTGCGCGTGGCCCCGGAGGAGCACCCAGTGCTGCTGACCGAGGCCCCCCTGAACCCCAAGGCCAACAGAGAGAAGATGACTCAGGTGAGGCTCGGCCGACGCCCGTGCTCCTCCCGTCCTTTCCCCAGTCATTTTCTGCCCGGCTTGATTTCTGACATTA
+
CBCBCFFFFFFFGGGGFGGGGGGHHHHHHHHHHHHHHGHHHGHHHGHHHGHHGGGGGHHHHHHGHHHHHHHHHGHHHGGHHHHHHHHHGGGGGHHGGGGGGGHHGGGGGGGGHGHHGGHGHHHHHHGGHHGGGGGGGGGGGGHHHHGGGGHGGHGGGGGGGGGGGGGFGGGGGGBGGGGGGGGGFFFFFFFAFFFF>DFEFFFFFFFEDD:FFFFFFF?9FFBFFFFFFFFF.@A@=AFFFFFFF0BFFF0
@M05620:45:000000000-G6HP7:1:1101:13626:3840 1:N:0:187
AGATTACTGCAACAGTTCCCCCTGGACCTGGAAAAGTTTCTTGCCTGGCTTACAGAAGCTGAAACAACTGCCAATGTCCTACAGGATGCTACCCGTAAGGAAAGGCTCCTAGAAGACTCCAAGGGAGTAAAAGAGCTGATGAAACAATGGCAAGTAAGTCAGGCATTTCCGCTTTAGCACTCTTGTGGATCCAATTGAACAATTCTCAGCATTTGTACTTGTAACTGACAAGCCAGGGACAAAACAAAGAT
+
AAABBFDFFFFFGGGGGGGGGGGGHHHHGHHHHHHHHHHHHHHHHHHHHHHHHHHHHHHHHHHHHHHHHHHHGHHHHHHHHHGHHGHHHHHHHHGGGGHHHHHHHHHHGHHHHEHFHHHHFHHGGHGGHHGHHGHHHHEHHHHHHGHHGHHHHGHHHHHHHHGFCFHHHHGGGGGHHHHHHHHHHHHGHHHGHHHHHHF0GHGGHHHHHHEHHHHHHFHGHHHHHHHHGHHHHGGGGGEFGFBFFEGFGGG
@M05620:45:000000000-G6HP7:1:1101:13613:3854 1:N:0:187
AGATTACTGCAACAGTTCCCCCTGGACCTGGAAAAGTTTCTTGCCTGGCTTACAGAAGCTGAAACAACTGCCAATGTCCTACAGGATGCTACCCGTAAGGAAAGGCTCCTAGAAGACTCCAAGGGAGTAAAAGAGCTGATGAAACAATGGCAAGTAAGTCAGGCATTTCCGCTTTAGCACTCTTGTGGATCCAATTGAACAATTCTCAGCATTTGTACTTGTAACTGACAAGCCAGGGACAAAACAAAGAT
+
CDCDCFFFFFFFGGGGGGGGGGGGHHHHHHHHHHHHHHHHHHHHHHHHHHHHHHHHHHHHHHHHHHHHHHHHHHHHHHHHHHHHHHHHHHHHHGGGGGHHHHHHHHHHGHHHHHHHHHHHHHHGGHGGHHHHHGHHHHHHHHHHHHHHHHHHHGHHHHHHHHHHHHHHHHGGGGGHHHHHHHHHHHHGHHHHGHHHHHHHHHHHHHHHHHHHHHHHHHHHHHHHHHHHGHHHHGGGGGGGGGGGGGGGGGG
@M05620:45:000000000-G6HP7:1:1101:17748:3855 1:N:0:187
AAACCAAGCAGACACTCACCGCTCCCTCGCCACAGGCCAATAGTTTATCCTCACTGAGTTGGCAACAAGTGGCTGCTGTGGCTGCCATTTTTCTGGTGATGGCCATCAGCTCCGACGAGGTCAGCTGGGGGGCTTTCTTTGTGTAAGCAACGAGAAACCTGAAAGAAGCATTTTTTAACTAAGTCCTGCTGAGTCATTCATGAGTTTTTAGCCGCCTTGCTTCTTCTCACAGACTCTCTACTCTCATGCCA
+
DDDDDCCFCFFFGGGGGGGGGGGGGGHHGGGGGHHHGGHHHHHHHHFHHHHHHHHHHHHHHHHHHHHHHHHHGHGGHHHHHHHGGHHHHHHHHHHHHHHHHHHHHHHHHHHHHGGGGGGGGHHHHHHHGGGGGGGGGGGGGGGGGGGFFFFFFFFFFFFFFFFFFFFFFFFFFFHFFFFFFFFFFFFFFFFFFFFFFFFHHHFFFFFFFFFFFDFFFFFFFFFFFFFFFFFFFFFFFFFFFFFFFFFFFFF
@M05620:45:000000000-G6HP7:1:1101:19457:3866 1:N:0:187
TACCTGTACTGGGGAAGCAATCGCCATTCCTACCCTAAAGATCGAAGAGCACACGTCTGAACTCCAGTCACGGACATTTATCTCGTATGCCGTCTTCTGCTTGAAAAAAAAAAAAAAATAATTTTCTTTACAGAGTGTCCTGTTGAGAACATAAATAGTACATGATGGACTCCAGCAACAGTGAAAATAAAGAATAAGTTATAAAGACGTCTTCGTTAATACAGCATCGCAAAGCCCGATTTAGAAATCGG
+
BCCCCFFFFFFFGGGGGGGGGGGGGGGHHHHHHHHHHHHHHHHHGHGGHHHHHHGHHHGHHHHHHHHHHHHGGGGGHHHHHFHHHFGHHHHGGGHGHHHGHHHFHFHHGGEFG/////=111@11>111<1=<1<F1>>1=1=0000.0<<0=000<00=:;00::00/00/:00;CC;./;;00000000;0.00;00900;0B00/.9./.;./:;.090BF0/00.;.;-//:.-;;:.0000900..
@M05620:45:000000000-G6HP7:1:1101:17734:3866 1:N:0:187
AAACCAAGCAGACACTCACCGCTCCCTCGCCACAGGCCAATAGTTTATCCTCACTGAGTTGGCAACAAGTGGCTGCTGTGGCTGCCATTTTTCTGGTGATGGCCATCAGCTCCGACGAGGTCAGCTGGGGGGCTTTCTTTGTGTAAGCAACGAGAAACCTGAAAGAAGCATTTTTTAACTAAGTCCTGCTGAGTCATTCATGAGTTTTTAGCCCCCTTGCTCTTTCTCACAAACCTTCAACTCCAATGCCA
+
BBBBBBBFBFFBGGGGGGGGGGGGGGHHGGGGGHGHGGHHHGGGHHGHHHHHHHHHHHHHHHHDHGHHGFGHGHGGHHHHHHHGGHHGHHHHHHHHGHFHHHHHFHGGGHHHHGGFGGGGDGHHHHHHG?FGGGGGGGGGGGGGGGGFFFFFFFDFFFFFFFFFFFFFFFFFFFFFFFFFFFFFFFFBFFFFFFFFFFFFFFFF9FFF../;//;9B../;//;////////...///////////9/:/;
@M05620:45:000000000-G6HP7:1:1101:14461:3868 1:N:0:187
TACCTGTACTGGGGAAGCATTTGAATATCCCCCCATGGTGATGGGGACGGAGAACTGCTCCATAAACACAGGCAACGTGCCTAACTTTCCCGGGAAGATGAAGTCAAAGAGCGACCACAGCTCTTCGGAGGTTATTTTGCATCGGTGAGCCAGACAGAATGATCCGATGAGGGGTGCGAAACTATTTGAGGAAAGGAAGCACCTTTTTATTAAATTTACCTTTTAGCAATCGCCATTCCTACCCTAAAGAT
+
CDDDDFFFFFFFGGGGGGGGGGHHHHHHHHHGGGGHHHHHHHHHHGGGGGGGGHHHHHHHHHHHHHHHHHHHGHHHGHHHHHHHHHHHHHHGGGGGGHHHHHHHHHHHHHHHGGGGGHHHHHHHHHHGGGG?GHHHHHHHHHHGGGGGHHHHHHGHHHHHHHHHHHFGGHHHGGCEGGGGGGGGGGGGGGGFGGGGGGGGGGFFFFFFFHHFFFFFFFFFFFFFFFFFFFFFFFFFFFFFFFFFFFFFFFF
@M05620:45:000000000-G6HP7:1:1101:14466:3887 1:N:0:187
TACCTGTACTGGGGAAGCATTTGAATATCCCCCCATGGTGATGGGGACGGAGAACTGCTCCATAAACACAGGCAACGTGCCTAACTTTCCCGGGAAGATGAAGTCAAAGAGCGACCACAGCTCTTCGGAGGTTATTTTGCATCGGTGAGCCAGACAGAATGATCCGATGAGGGGTGCGAAACTATTTGAGGAAAGGAAGCACCTTTTTATTAAATTTACCTTTTAGCAATCGCCATTCCTACCCTAAAGAT
+
?ABBBFFFFFDFAEFEEGGGGGFHHFHHHHHGGGGHHHFGHHHFEGGGEGDEGHHFFHHHHHHHHHHFFHHHGGHHEHFFHHHHHGHHHHHGGGE?GHHF?GHHHFHHHH0G@CDGGHHHGHHHHHHGGGG?BGFGGHHFFHHGGCDFGGFCHHFHHHGDDGBGHHCGGHH/EG.-E??-9B0FFGFBGGGGFFFFBFFEBB?BFFFFFFFF//BB9B9BFFFFBBBFFBBFFFFFFFFFFB9F/FFFFF;
@M05620:45:000000000-G6HP7:1:1101:8055:3896 1:N:0:187
AGATTACTGCAACAGTTCCCCCTGGACCTGGAAAAGTTTCTTGCCTGGCTTACAGAAGCTGAAACAACTGCCAATGTCCTACAGGATGCTACCCGTAAGGAAAGGCTCCTAGAAGACTCCAAGGGAGTAAAAGAGCTGATGAAACAATGGCAAGTAAGTCAGGCATTTCCGCTTTAGCACTCTTGTGGATCCAATTGAACAATTCTCAGCATTTGTACTTGTAACTGACAAGCCAGGGACAAAACAAAGAT
+
ABBCBFFFFFFFGGGGGGGGGGGFFHHHHHHHHHHHHHHHHHHHHHHHHHHHHHHHHHHHHHHHHHHHHHHHHHHEHHHHHHHHHGHHHHDHHHGGGGHHHGFGFGHHGHHHHHHGHHHHHHHGGGGGHHHHHGHHHHGHHDGHHHHHHHHHHGHHHHHHHHHHHHHHHHGGGGGHHHGHHHHHHHHGHHHHHHHHGHHFHHHHHHHHHHHHHHHHHGHHHHHHHHHEGHHHGGGFGGGGGGGGGGGGGGG
@M05620:45:000000000-G6HP7:1:1101:10643:3905 1:N:0:187
AAACCAAGCAGACACTCACCGCTCCCTCGCCACAGGCCAATAGTTTGTCCTCACTGAGTTGGCAACAAGTGGCTGCTGTGGCTGCCATTTTTCTGGTGATGGCCATCAGCTCCGACGAGGTCAGCTGGGGGGCTTTCTTTGTGTAAGCAACGAGAAACCTGACAGAAGCATTTTTTAACTAAGTCCTGCTGAGTCATTCATGAGTTTTTAGCCGCCTTGCTTCTTCTCACAGACTCTCTACTCTCATGCCC
+
AA1AAAA?ABFCGF1FG1GFECGEEFHFEGG?EFG/CGEFFFGGHFHHEFFFHHFHGFHDDFCDHCGA>DGHGFFGHFHFGACFFHFGHHGHFHHHHH1FFGFCGC1FG>FHHGEGC/>C?C1FHHHHGGGG@GGGEFFGG;FFB0FFF/F@FFFBFFFFFB/;/FFFFFFFFFF;;BFBFFFFFFFFFFFFFFFF/BFF/B/9BFFFFABB/;--9A9BFFBBFFFB/BBFFFF/:FFFFBFB:FBFFB/
@M05620:45:000000000-G6HP7:1:1101:10671:3908 1:N:0:187
AAACCAAGCAGACACTCACCGCTCCCTCGCCACAGGCCAATAGTTTGTCCTCACTGAGTTGGCAACAAGTGGCTGCTGTGGCTGCCATTTTTCTGGTGATGGCCATCAGCTCCGACGAGGTCAGCTGGGGGGCTTTCTTTGTGTAAGCAACGAGAAACCTGAAAGAAGCATTTTTTAACTAAGTCCTGCTGAGTCATTCATGAGTTTTTAGCCGCCTTGCTTCTTCTCACAGACTCTCTACTCTCATGCCA
+
3AAAAAAFAFFFFFGGFCGFEAEEGFGCEEGGGFCCEFFHG3GDGHHGGFFHHGGHHFHFDB3GH1AGFFGHGGGGHF5BEC?FF1FHFFFDFHGHHGBGHFCFBGFHHEHHHGGGCECG/BFGGFHHGGG@GGGGBFBFFBFFBFFFFFFBFFFFFFAFFBFFFFFFFFFFFFFBAFFFFFFFFBFFFFFFF/BFFEFFFB/BFFFFF.9BFF=BFDFEFFBFFFFFFFFFEFFFFFFFFFFFFFFFFB/
@M05620:45:000000000-G6HP7:1:1101:10655:3926 1:N:0:187
AAACCAAGCAGACACTCACCGCTCCCTCGCCACAGGCCAATAGTTTGTCCTCACTGAGTTGGCAACAAGTGGCTGCTGTGGCTGCCATTTTTCTGGTGATGGCCATCAGCTCCGACGAGGTCAGCTGGGGGGCTTTCTTTGTGTAAGCAACGAGAAACCTGAAAGAAGCATTTTTTAACTAAGTCCTGCTGAGTCATTCATGAGTTTTTAGCCGCCTTGCTTCTTCTCACAGACTCTCTACTCTCATGCCA
+
CCCCCBCFCFFFGGGGGGGGGGGGGGHHGGGGGHHHGGHHHHHHHHHHHHHHHHHHHHGGHHHHHHHHHHHHGHGGHHHHHHHGGHHHHHHHHHHHHHHHHHHHHHHHHHHHHGGGGGGGGHHHHHHHGGGGGGGGGGGGGGGGGGFFFFFFFFFFFFFFFFFFFFFFFFFFFFFFFFFFFFFFFFFFFFFFFBFFFFFFFFFFFFFFFFFFFFFFFFFFFFFFFFFFFFFFFFFFFFFFFFFFFFFFFF0
@M05620:45:000000000-G6HP7:1:1101:14657:3926 1:N:0:187
AAACCAAGCAGACACTCACCGCTCCCTCGCCACAGGCCAATAGTTTGTCCTCACTGAGTTGGCAACAAGTGGCTGCTGTGGCTGCCATTTTTCTGGTGATGGCCATCAGCTCCGACGAGGTCAGCTGGGGGGCTTTCTTTGTGTAAGCAACGAGAAACCTGAAAGAAGCATTTTTTAACTAAGTCCTGCTGAGTCATTCATGAGTTTTTAGCCGCCTTGCTTCTTCTCACAGACTCTCTACTCTCATGCCA
+
ABBBB?AFBFFFGFGGGFGGGGGGGGHHGGGGGHBCEFC2F3GHHHHHHHHHHHHEBGHGEFGHFHHEHHHHGFGGHHGHHGHEFH3FFHHHHHGFHFHHBFHHGHFFHHHHHGGGCECGFHBFGHHHGGGGGGEGFGGGFGGG0CFFBBFB?DD?FFFFFF/BFFFFFEFFFFFBABFFBFFFFFFFFFF/FFFFFFFBFFBFFFFFFEFFFFBBFFFFFFFFFFFFFFFFFFFFFFFBFFFFFFB/FF/
@M05620:45:000000000-G6HP7:1:1101:10116:3937 1:N:0:187
ATCTCTATCTCCTAAAAACCTGTTTAGATTTGGAGATAGACCTTCAGGTTTTTCATCATTTTCTGCATGAATTATACATTGACCACGTTCCAGCGTGGTCAGTTTGCAGCATTCTGTTATTTTGTTTGACAGAGTGTCTTGTTGAGAACATATGTAGGACATGATTTTTTCCTGCAACAGGGAAAATAAAGTATAAGTTTTAAAGATTTATTCTTTAATAAAGGATCTCAAAGCCAGCTTTAGAAAAAGGA
+
CCCCCFFFFFFFGGGGGGGGGGHHHHHHHHHHHHHHHHHHHHHHHHHHHHHGGHHHHHHHHHIHHHHHHGHHHHHHHHHHHHHHHHGHHHHHHHGGGGHHHHHHHHHHHHHHHHHHHHHHHHHHHHHHHHHHHHHHHHHHHHHHHHHHHHHHHHHHHHHHHHHHHHHHHGHHHHHHHHHHHGGHHHHHHHHHHHHHHHHHHHHHHHHHHHHHHHHHHHHHHHHHHHHHHHHHHHHHHGHHHHHGHHHHGGH
@M05620:45:000000000-G6HP7:1:1101:14660:3945 1:N:0:187
AAACCAAGCAGACACTCACCGCTCCCTCGCCACAGGCCAATAGTTTGTCCTCACTGAGTTGGCAACAAGTGGCTGCTGTGGCTGCCATTTTTCTGGTGATGGCCATCAGCTCCGACGAGGTCAGCTGGGGGGCTTTCTTTGTGTAAGCAACGAGAAACCTGAAAGAAGCATTTTTTAACTAAGTCCTGCTGAGTCATTCATGAGTTTTTAGCCGCCTTGCTTCTTCTCACAGACTCTCTACTCTCATGCCA
+
DDDCDDDFDFFFGGGGGGGGGGGGGGHHGGGGGHHHGGHHHHHHHHHHHHHHHHHHHHHHHHHHHHHHHGHHGHGGHHHHHHHGGHHHHHHHHHHHHHHHHHHHHHHHHHHHHGGGGGGGGGHHHHHHGGGGGGGGGGGGGGGGGGFFFFFFFFFFFFFFFFFFFFFFFFFFFFHFFFFFFFFFFFHFFFFFFFFFFFFFFHFFFFFFFFFFFFFFFFFFHHHFHHHFHFFFFFFFFFFFHHFHFFFFFFB
@M05620:45:000000000-G6HP7:1:1101:22974:3992 1:N:0:187
CATCCTGACCCTGAAGTACCCCATTGAGCATGGCATCGTCACCAACTGGGACGACATGGAGAAGATCTGGCACCACACCTTCTACAACGAGCTGCGCGTGGCCCCGGAGGAGCACCCAGTGCTGCTGACCGAGGCCCCCCTGAACCCCAAGGCCAACAGAGAGAAGATGACTCAGGTGAGGCTCGGCCGACGCCCGTGCTCCTCCCGTCCTTTCCCCAGTCATTTTCTGCCCGGCTTGATTTCTGACATTT
+
CCCCCFFFFFFFGGGGGGGGGGGHHGHHHGHHGHHHHGHHHGHHHGHHHHHHGGGGGHHHHHHHHHHHHHHHHGHHGGGHHHHHHHHHGGGGGHHGGGGGGGHHGGGGGGGGHHHHGGHHHHHHHHHHHHGGGGGGGGGGGGHHHHGGGGHGHHGEGGGBFFGGGFFGGEFGGGGGGGGGGGGGFFFFFAFFFFFFFFFFFFFFFFFEFAAFFFFFFFFFFFFFFFFFFEFFFFFAAC.BFFFFFFFBFF0
@M05620:45:000000000-G6HP7:1:1101:22975:4011 1:N:0:187
CATCCTGACCCTGAAGTACCCCATTGAGCATGGCATCGTCACCAACTGGGACGACATGGAGAAGATCTGGCACCACACCTTCTACAACGAGCTGCGCGTGGCCCCGGAGGAGCACCCAGTGCTGCTGACCGAGGCCCCCCTGAACCCCAAGGCCAACAGAGAGAAGATGACTCAGGTGAGGCTCGGCCGACGCCCGTGCTCCTCCCGTCCTTTCCCCAGTCATTTTCTGCCCGGCTTGATTTCTGACATTA
+
CDDDDFFFFFFFGGGGGGGGGGGHHHHHHHHHHHHHHGHHHGHHHGHHHHHHGGGGGHHHHHHHHHHHHHHHHGHHHGGHHHHHHHHHGGGGGHHGGGGGGGHHGGGGGGGGHHHHGGHHHHHHHHHHHHGGGGGGGGGGGGHHHHGGGGHGHHGGGGGGGGGGGGGGGGGGGGGGGGGGGGGGFFFFFFFFFFFFCFFFFFFFFFFFFFFFFFFFFFFFFFFFFFFFHFFFFFFFFFFFFFFFFEFFFF0
@M05620:45:000000000-G6HP7:1:1101:17807:4017 1:N:0:187
AAACCAAGCAGACACTCACCGCTCCCTCGCCACAGGCCAATAGTTTGTCCTCACTGAGTTGGCAACAAGTGGCTGCTGTGGCTGCCATTTTTCTGGTGATGGCCATCAGCTCCGACGAGGTCAGCTGGGGGGCTTTCTTTGTGTAAGCAACGAGAAACCTGAAAGAAGCATTTTTTAACTAAGTCCTGCTGAGTCATTCATGAGTTTTTAGCCGCCTTGCTTCTTCTCACAGACTCTCTACTCTCATGCCA
+
CCCCCCCFCFFFGGGGGGGGGGGGGGHHGGGGGHHHGGHHHHHHHHHHHHHHHHHHHHHHHHHHHHHHHHHHGHGGHHHHHHHGGHHHHHHHHHHGHHHHHGHHHHHHHHHHHGGGGGGGGHHHHHHGGGGGGGGGGGGGGGGGGGFFFFFFFFFFFFFFFFFFFFFFFFFFFFFFFFFFFFFFFFFFFFFFFFFFFFFFFFFFFFFFFFFFFFFFFFFFFFFFFFFFFFFFFFFFFFFFFFFFFFFFFFE
@M05620:45:000000000-G6HP7:1:1101:17785:4024 1:N:0:187
AAACCAAGCAGACACTCACCGCTCCCTCGCCACAGGCCAATAGTTTGTCCTCACTGAGTTGGCAACAAGTGGCTGCTGTGGCTGCCATTTTTCTGGTGATGGCCATCAGCTCCGACGAGGTCAGCTGGGGGGCTTTCTTTGTGTAAGCAACGAGAAACCTGAAAGAAGCATTTTTTAACTAAGTCCTGCTGAGTCATTCATGAGTTTTTAGCCGCCTTGCTTCTTCTCACAGACTCTCTACTCTCATGCCA
+
CCCCCCCFCFFFGGGGGGGGGGGGGGHHGGGGGHHHGGHHHHHHHHHHHHHHHHHHHHHHHHHHHHHHHGHHGHGGHHHHHHHGGHHHHHHHHHHHHHHHHHHHHHHHHHHHHGGGGGGGGHHHHHHHGGGGGGGGGGGGGGGGGGFFFFFFFFFFFFFFFFFFFFFFFFFFFFFFFFFFFFFFFFFFFFFFFFFFFFFFFFFFFFFFFFFFFFFFFFFFFFFFFFFFFFFFFFFFFFFFFFFFFFFFFFB
@M05620:45:000000000-G6HP7:1:1101:21499:4025 1:N:0:187
CATCCTGACCCTGAAGTACCCCGGCTTGATTTCTGACATTAGATCGGAAGAGCACACGTCTGAACTCCAGTCACGGACATTTATCTCGTATGCCGTCTTCTGCTTGAAAAAAAAAAAAAAAAAAGAATGAAATAACTAAAATGCATGGGTATTATAAACTATTCATTACGAGACTGTGGTGGAAGATTAGAACTACAACATTAGTGGCGTAGCTATTAGTTAGAAATATAAAGCTATCGCCAAGCCTGCTA
+
CCCCCFFFFFFFGGGGGGGGGGGGGGGGHHHHHHHHHHHHHGHHHHGGGGHHHHHHHGHHHGHHHHHHGHHHFHGGGGGHHHHHFHHHGGHHHHGGGHGHHHHHHHHGGHHGGGGG<<//>--<.<.0000000000000:000000..;C0:0000900000000000.....0000//...0/90;00009000090;/00:00.9-.--.0000000:0000000000;00000/....-...0..00
@M05620:45:000000000-G6HP7:1:1101:17802:4035 1:N:0:187
AAACCAAGCAGACACTCACCGCTCCCTCGCCACAGGCCAATAGTTTGTCCTCACTGAGTTGGCAACAAGTGGCTGCTGTGGCTGCCATTTTTCTGGTGATGGCCATCAGCTCCGACGAGGTCAGCTGGGGGGCTTTCTTTGTGTAAGCAACGAGAAACCTGAAAGAAGCATTTTTTAACTAAGTCCTGCTGAGTCATTCATGAGTTTTTAGCCGCCTTGCTTCTTCTCACAGACTCTCTACTCTCATGCCA
+
ABBBAAAFBFFFGGGGGGGGFGGEFGHGGGGGGHHHGGHGHGHHHHGFGGHHHHHHHHHGFFEHHHHHGFHHGHGGHHGCFFGFGHHHHHHHHHHHHHGHHHHHHHHHHHHHHGGGGGGG/BGHHHHHGGGGGGGGFGFGGGGGGGFFFFFFFFFFFFFFFFFFFFFFFFFFFFFFFFFFFFFFFFFFFFFFFFFFFFFFFFFFFFFFFFFEFFFFFFFFFFFFFFFFFFFFEFFFFFFFFFFFFFFFFFB
@M05620:45:000000000-G6HP7:1:1101:20192:4052 1:N:0:187
AAACCAAGCAGACACTCACCGCTCCCTCGCCACAGGCCAATAGTTTGTCCTCACTGAGTTGGCAACAAGTGGCTGCTGTGGCTGCCATTTTTCTGGTGATGGCCATCAGCTCCGACGAGGTCAGCTGGGGGGCTTTCTTTGTGTAAGCAACGAGAAACCTGAAAGAAGCATTTTTTAACTAAGTCCTGCTGAGTCATTCATGAGTTTTTAGCCGCCTTGCTTCTTCTCACAGACTCTCTACTCTCATGCCA
+
BBBBBBBFBFFFGGGGGGGGFGEGGGHHGGGGGGGHGGHAGCGHHHHHHHHHHHHEHHGGHHFHHHHGHGHHGGGGHGBGHHHGGHHHHHHHHHGHHHFHHHHHFHHHHHHHHGGGGGGGFHHHHHHHGFGGGGGFFGFGGCF9FGFFFFFFEFFFF/;FFFFFFFFFFFFFFFFFEFFFFBBFFFFFFFFFFFFFFFFFFFFBBFFFFFFFFDFFFFFBFFFFFFFFEFFF9FFFFFFFFFFFFFB/FFF
@M05620:45:000000000-G6HP7:1:1101:10914:4054 1:N:0:187
AAACCAAGCAGACACTCACCGCTCCCTCGCCACAGGCCAATAGTTTGTCCTCACTGAGTTGGCAACAAGTGGCTGCTGTGGCTGCCATTTTTCTGGTGATGGCCATCAGCTCCGACGAGGTCAGCTGGGGGGCTTTCTTTGTGTAAGCAACGAGAAACCTGAAAGAAGCATTTTTTAACTAAGTCCTGCTGAGTCATTCATGAGTTTTTAGCCGCCTTGCTTCTTCTCACAGACTCTCTACTCTCATGCCA
+
DDCCCBBFCFFFGGGGGGGGGGGGGGHHGGGGGHHHGGHHHHHHHHHHHHHHHHHHHHHHHHHHHHHHHHHHGHGGHHHHHHHGGHHHHHHHHHHHHHHHHHHHHHHHHHHHHGGGGGGGGHHHHHHHGGGGGGGGGGGGGGGGGGFFFFFFFFFFFFFFFFFFFFFFFFFFFFFFFFFHHFFFFFHFFFFFFFFFFFFHFFFFFFFHFFFFFFFFFFFFFHHFHHHFFFFFFFFFFFFHHFFFFFFFFFF
@M05620:45:000000000-G6HP7:1:1101:21704:4054 1:N:0:187
AAACCAAGCAGACACTCACCGCTCCCTCGCCACAGGCCAATAGTTTGTCCTCACTGAGTTGGCAACAAGTGGCTGCTGTGGCTGCCATTTTTCTGGTGATGGCCATCAGCTCCGACGAGGTCAGCTGGGGGGCTTTCTTTGTGTAAGCAACGAGAAACCTGAAAGAAGCATTTTTTAACTAAGTCCTGCTGAGTCATTCATGAGTTTTTAGCCGCCTTGCTTCTTCTCACAGACTCTCTACTCTCATGCCA
+
CCCCCCCFCFFFGGGGGGGGGGGGGGHHGGGGGHHHGGHHHHHHHHHHHHHHHHHHHHHHHGHHHHHHHHHHGHGGHHHHHHHGGHHHHHHHHHHHHHGGGHHHHHHHHHHHHGGEGECGGHHHGHHHGGGGGGGGGGGGGGGGGGFFFFFFFFFFFFFFFFFFFFFFFFFFFFFFFFFFFFEFFFFFFFFFEBFBFFFFFFFFFFFFFFFFFFFFFDFFFFFFFFFFF0FBFFFFFFFFFFFFFFBBFFB
@M05620:45:000000000-G6HP7:1:1101:21685:4066 1:N:0:187
AAACCAAGCAGACACTCACCGCTCCCTCGCCACAGGCCAATAGTTTGTCCTCACTGAGTTGGCAACAAGTGGCTGCTGTGGCTGCCATTTTTCTGGTGATGGCCATCAGCTCCGACGAGGTCAGCGGGGGGGCTTTCTTTGTGTAAGCAACGAGAAACCTGAAAGAAGCATTTTTTAACTAAGTCCTGCTGAGTCATTCATGAGTTTTTAGCCGCCTTGCTTCTTCTCACAGACTCTCTACTCTCATGCCA
+
CCDDDCCFCFFFGGGGGGGGGGGGGGHHGGGGGHHHGGHHHHHHHHHHHHHHHHHHHHHHHHHHHHHHHHHHGHGGHHHHHHHGGHHHHHHHHHHHHHHHHHHHHHHHHHHHHGGCG?/<<FCG2/BDGC----;F00F0:::::BBF0B::E.;A0:ABA/;FFFF/:0FFFFB9.;B:::0B:FFFB00:;F0B0F0F0000;B00.;BFF.--;D0;FFFFBB::0BFB0:0::BF00::FFB00:0:
@M05620:45:000000000-G6HP7:1:1101:10902:4070 1:N:0:187
AAACCAAGCAGACACTCACCGCTCCCTCGCCACAGGCCAATAGTTTGTCCTCACTGAGTTGGCAACAAGTGGCTGCTGTGGCTGCCATTTTTCTGGTGATGGCCATCAGCTCCGACGAGGTCAGCTGGGGGGCTTTCTTTGTGTAAGCAACGAGAAACCTGAAAGAAGCATTTTTTAACTAAGTCCTGCTGAGTCATTCATGAGTTTTTAGCCGCCTTGCTTCTTCTCACAGACTCTCTACTCTCATGCCA
+
BBBBBBBFBFFFGGGGGGGGGGGGGGHH2EEEGHFGGGGEFCGFGHHHHGHHHHHFG3FG5BEDGECEFDFBFGGGHFHHGHFFGGHHHFHHHH4GHGHHHGHHGCFD?GFHHEFGGGGGGHHFGHHHD/CABDFGGGGGGGGGGGFFFFFFFFFDFFFFEFFFFFFFF/FFFFFCAFFFFFFFFFFFFF/FF/BFFFFFFFFFFFFFFEFFF.9BDDBFFFFFFFFFFFFFFFEFBFFFFEFFFFFFFF/
@M05620:45:000000000-G6HP7:1:1101:7868:4073 1:N:0:187
CATCCTGACCCTGAAGTACCCCATTGAGCATGGCATCGTCACCAACTGGGACGACATGGAGAAGATCTGGCACCACACCTTCTACAACGAGCTGCGCGTGGCCCCGGAGGAGCACCCAGTGCTGCTGACCGAGGCCCCCCTGAACCCCAAGGCCAACAGAGAGAAGATGACTCAGGTGAGGCTCGGCCGACGCCCGTGCTCCTCCCGTCCTTTCCCCAGTCATTTTCTGCCCGGCTTGATTTCTGACATTA
+
DDDCCFFFFFFFGGGGGGGGGGGHHHHHHHHHHHHHHGHHHGHHHGHHHHHHGGGGGHHHHHHHHHHHHHHHHGHHHGGHHHHHHHHHGGGGGHHGGGGGGGHHGGGGGGGGHHHHGGHGGHHHHHHHHHGGGGGGGGGGGGHHHHGGGGHGHHGGGGGGGGGGGGGGGGGGGGGGFGGGGGGGFFFFFFFFFFFF-:AFFFFFFFD:DFFFFFFFFFFFFFFFFFFFFFFFFFFFDFAFFFFFF0;FFF0
@M05620:45:000000000-G6HP7:1:1101:7848:4082 1:N:0:187
CATCCTGACCCTGAAGTACCCCATTGAGCATGGCATCGTCACCAACTGGGACGACATGGAGAAGATCTGGCACCACACCTTCTACAACGAGCTGCGCGTGGCCCCGGAGGAGCACCCAGTGCTGCTGACCGAGGCCCCCCTGAACCCCAAGGCCAACAGAGAGAAGATGACTCAGGTGAGGCTCGGCCGACGCCCGTGCTCCTCCCGTCCTTTCCCCAGTCATTTTCTGCCCGGCTTGATTTCTGACATTA
+
>A1AAFFFFB>>FGFFGGGGFGGFHHFGFGDDGGFHHGGHCGHHHGHHHEFHEEE?FHHEHG0BGFGDHHF0GEFHGEEHHHHHHFHCEAEEAGFEEGEGGEHHE?CGGGGAHGFHGGHFGGHHHHHFCCC<C?@<ECC<@FGFFECEGGHGHHGGGGGGFGGGFFF0CGFGB99F09CF?EEF@@FB@;@==-@=;9B999BFBABEFBFBFFFFFFFFBBFFF/9BFFF?99-;@;-;9BBF/BB9BB/
@M05620:45:000000000-G6HP7:1:1101:19424:4091 1:N:0:187
ATCTCTATCTCCTAAAAACCTGTTTAGATTTGGAGATAGACCTTCAGGTTTTTCCTCATTTTCTGCATGAATTATACATTGACCACGTTCCAGCGTGGTCAGTTTGCAGCATTCTGTTATTTTGTTTGACAGAGTGTCTTGTTGAGAACATATGTCGGACATGATTTTTTCCTGCAACAGGGAAAATAAAGTATAAGTTTTAAAGATTTATTCTTTACTAAAGGATCTCAAAGCCAGCTTTAGAAAAAGGA
+
AAAABFFFFFFFGBGAGGGGGGGGHHBHHHHB5BB4FBGHHHHHH35FGHHGGH3FGBGHHHGHFHBGH3GHHGHHHHHHGBHHHHGHHHHBGHGEG?GGHHHHHHEGHGHGHHHGHHFHHHHHHHHGEH433FGHHHHHHHHHFEHFGGH3B?F4?//BDDGFHHHHHGHHHHHHHHHFHGG0CF?11<FGHHHBGGHHHGHGGGGHHHHHHHHHF0=DDCF0GHHHHHHGHCGCGEGHGC00C0CFDD9
@M05620:45:000000000-G6HP7:1:1101:19431:4115 1:N:0:187
ATCTCTATCTCCTAAAAACCTGTTTAGATTTGGAGATAGACCTTCAGGTTTTTCATCATTTTCTGCATGAATTATACATTGACCACGTTCCAGCGTGGTCAGTTTGCAGCATTCTGTTATTTTGTTTGACAGAGTGTCTTGTTGAGAACATATGTAGGACATGATTTTTTCCTGCAACAGGGAAAATAAAGTATAAGTTTTAAAGATTTATTCTTTAATAAAGGATCTCAAAGCCAGCTTTAGAAAAAGGA
+
CCCCCFFFFFFFGGGGGGGGGGHHHHHHHHHHHHHHHHHHHHHHHHHHHHHGGHHHHIHHHIIIIHHHHHHHHHHHHHHHHHHHHHGHHHHHHHGGGGHHHHHHHHHHHHHHHHHHHHHHHHHHHHHHHHHHHHHHHHHHHHHHHHHHHHHHHHHHHHHHHHHHHHHHHGHHHHHHHHHHHGGHHHHHHHHHHHHHHHHHHHHHHHHHHHHHHHHHHHHGHHHHHHHHHGHGGHHHHGHHHHHHHGHHGGG
@M05620:45:000000000-G6HP7:1:1101:13109:4115 1:N:0:187
CATCCTGACCCTGAAGTACCCCGGCTTGATTTCTGACATTAGATCGGAAGAGCACACGTCTGAACTCCAGTCACGGACATTTATCTCGTATGCCGTCTTCTGCTTGAAAAAAAAAAAAAAATAATAAGGTTAAAATTAAAGGTAAACGTAAGATTAAAAAAATACGAGAAATTGAATCCGAGATAAAAACTAAAAGAATTGTAGGTACTACGCGTGTTGTGATCACAACACGCGAATGTACCAAGCAATGA
+
CCCCDFFFFFFFGGGGGGGGGGGGGGGGHHHHHHHHHHHHHHHHHHGGGGHHHHHHHGGHHGHHHHHHHHHHGHGGGGGHHHGHGHHHGGHHHHGGGHGHHHHHHHHGGHGGGGGB><//>0>11111111111110<0000<0<00.....00;0000<--.:0.....;0000000099:-90000090;0;00..000:00000000;.---;.../.0;00/00....----;0000000..//:00
@M05620:45:000000000-G6HP7:1:1101:19173:4141 1:N:0:187
CATCCTGACCCTGAAGTACCCCATTGAGCATGGCATCGTCACCAACTGGGACGACATGGAGAAGATCTGGCACCACACCTTCTACAACGAGCTGCGCGTGGCCCCGGAGGAGCACCCAGTGCTGCTGACCGAGGCCCCCCTGAACCCCAAGGCCAACAGAGAGAAGATGACTCAGGTGAGGCTCGGCCGACGCCCGTGCTCCTCCCGTCCTTTCCCCAGTCATTTTCTGCCCGGCTTGATTTCTGACATTA
+
CCCCCFFFFFFFGGGGGGGGGGGHHHHHHHHHHHHHHGHHHGHHHGHHHHHHGGGGGHHHHHHHHHHHHHHHHGHHHGGHHHHHHGHHGGGGGHHGGGGGGGHHGGGGGGGGHHHHGGHHHHHGHGHHGHGGGCFGGGGGGGHHHHGGGGHGHHGGGGGGGGGGGGGGGGGGGGGGGGGGGFGGFFFFFFFFFFFFAFFFFFFFFFF;ADDFFFFFFFFFFFFFFFFFFFFF?DAFCA:BFFFFF;FBFF/
@M05620:45:000000000-G6HP7:1:1101:19189:4156 1:N:0:187
CATCCTGACCCTGAAGTACCCCATTGAGCATGGCATCGTCACCAACTGGGACGACATGGAGAAGATCTGGCACCACACCTTCTACAACGAGCTGCGCGTGGCCCCGGAGGAGCACCCAGTGCTGCTGACCGAGGCCCCCCTGAACCCCAAGGCCAACAGAGAGAAGATGACTCAGGTGAGGCTCGGCCGACGCCCGTGCTCCTCCCGTCCTTTCCCCAGTCATTTTCTGCCCGGCTTGATTTCTGACATTA
+
DDDDDFFFFFFFGGGGGGGGGGGHHHHHHHHHHHHHHGHHHGHHHGHHHHHHGGGGGHHHHHHHHHHHHHHHHGHHHGGHHHHHHHHHGGGGGHHGGGGGGGHHGGGGGGGGHHHHGGHHHHHHHHHHHHGGGGGGGGGGGGHHHHGGGGHGHHGGGGGGGGGGGGGFGGGGGGGGGGGGGGGGFFFFFFFFFFFFCFFFFFFFFFFEFFFFFFFFFFFFFFFFFFFFFFFFFFFFFFFFFFFFFBBFFF0
@M05620:45:000000000-G6HP7:1:1101:13538:4167 1:N:0:187
TACCTGTACTGGGGAAGCATTTGAATATCCCCCCATGGTGATGGGGACGGAGAACTGCTCCATAAACACAGGCAACGTGCCTAACTTCCCCGGGAAGATGAAGTCAAAGAGCGACCACAGCTCTTCGGAGGTTATTTTGCATCGGTGAGCCAGACAGAATGATCCGATGAGGGGTGCGAAACTATTTGAGGAAAGGAAGCACCTTTTTATTAAATTTACCTTTTAGCAATCGCCATTCCTACCCTAAAGAT
+
BBBBBFFFFFFFFGFEGGGFGGHHGBGFHHHGGGGHHHFGFGHHHGGGGGGDGHHHHHHHHHHHHHHGHHHHGHHHGHHHHHHFHHH4FHHGEGCEGFHHGEGHHHHHHHHHGGGGGHHHHHHHHHHGGGGDHHHHGHFFHHHGDGG<GGHEEGGHHHHHHHHFGEEGGHHHGGEADCEGGGGFGGGGGGGGFFGGFGEFFFFFFFFFFFFFFFBFFFFFFFFFFFFFFFFFFFFFFFFFFFAFFFFFBFF
@M05620:45:000000000-G6HP7:1:1101:13533:4188 1:N:0:187
TACCTGTACTGGGGAAGCATTTGAATATCCCCCCATGGTGATGGGGACGGAGAACTGCTCCATAAACACAGGCAACGTGCCTAACTTTCCCGGGAAGATGAAGTCAAAGAGCGACCACAGCTCTTCGGAGGTTATTTTGCATCGGTGAGCCAGACAGAATGATCCGATGAGGGGTGCGAAACTATTTGAGGAAAGGAAGCACCTTTTTATTAAATTTACCTTTTAGCAATCGCCATTCCTACCCTAAAGAT
+
CCBBCFFFFFFFGGGGGGGGGGHHHHHHHHHGGGGHHHGHHHHHGGGGGGGGGHHHHHHHHHHHHHHHHHHHGGHHGHHHHHHHHHHHHFHGGGEGGGHHGHHHHHHHHHHHGGGGGHHHHHHHHHHGGGGCHHHHHHHHGHHGGGGGHHHHHHGHHHHHHHHHHHGGGHHHGGEDGGGGGGGGGGGGGGGFFFGGGGGGGGFFFFFFFFFFFFFFFFFFFFFFFFFFFFFFFFFFFFFFFFFFFFFFFFF
@M05620:45:000000000-G6HP7:1:1101:13262:4214 1:N:0:187
AAACCAAGCAGACACTCACCGCTCCCTCGCCACAGGCCAATAGTTTGTCCTCACTGAGTTGGCAACAAGTGGCTGCTGTGGCTGCCATTTTTCTGGTGATGGCCATCAGCTCCGACGAGGTCAGCTGGGGGGCTTTCTTTGTGTAAGCAACGAGAAACCTGAAAGAAGCATTTTTTAACTAAGTCCTGCTGAGTCATTCATGAGTTTTTAGCCGCCTTGCTTCTTCTCACAGACTCTCTACTCTCATGCCA
+
CCCCCCCFCFFFGGGGGGGGGGGGGGHHGGGGGHHHGGHHHHHHHHHHHHHHHHHHHHHHHHHHHHHHHHHHGHGGHHHHHHHGGHHHHHHHHHHHHHHHHHHHHHHHHHHHHGGGGGGGGHHHHHHHGGGGGGGGGGGGGGGGGGFFFFFFFFFFFFFFFFFFFFFFFFFFFFFFFFFFFFFFFFFFFFFFFFFFFFFFFFFFFFFFFFFFFFFFFFFFFFFFFFFFFFFFFFFFFFFFFFFFFFFFFFF
@M05620:45:000000000-G6HP7:1:1101:9054:4230 1:N:0:187
ATCTCTATCTCCTAAAAACCTGTTTAGATTTGGAGATAGACCTTCAGGTTTTTCATCATTTTCTGCATGAATTATACATTGACCACGTTCCAGCGTGGTCAGTTTGCAGCATTCTGTTATTTTGTTTGACAGAGTGTCTTGTTGAGAACATATGTAGGACATGATTTTTTCCTGCAACAGGGAAAATAAAGTATAAGTTTTAAAGATTTATTCTTTAATAAAGGATCTCAAAGCCAGCTTTAGAAAAAGGA
+
CCCCCFFFFFFFGGGGGGGGGGHHHHHGHHHHHGHHHHHHHGHHHHHHHHHGGHHGHHHHHHHIHHGHHHHHHHHHHHHHHGHHHHGHHHHHHHGGGGHHGHHHHHHHGGHHHFHHHHGHHHHHHHHHHHGHHHHHHFHHHHHHHHHHHHHHHHHHHHGHGHHHHHHHHGHHHGGHGGHHHGGHHEGHHGHGGFFBGGHHHHHHHGHHHHHHHHHHHFHHHGHHHHHHHGHGHHFHFGHHHHHHHHHHGGH
@M05620:45:000000000-G6HP7:1:1101:21747:4253 1:N:0:187
CATCCTGACCCTGAAGTACCCCATTGAGCATGGCATCGTCACCAACTGGGACGACATGGAGAAGATCTGGCACCACACCTTCTACAACGAGCTGCGCGTGGCCCCGGAGGAGCACCCAGTGCTGCTGACCGAGGCCCCCCTGAACCCCAAGGCCAACAGAGAGAAGATGACTCAGGTGAGGCTCGGCCGACGCCCGTGCTCCTCCCGTCCTTTCCCCAGTCATTTTCTGCCCGGCTTGATTTCTGACATTT
+
CCCCCFFFFFFFGGGGGGGGGGGHHGHHHHHHHHHHHGHHHGHHHGHHHHHHGGGGGHHGHHHHHHHHHHHHHGHHHGGHHHHHHHHHGGGGGHHGGGGGGGHHGGGGGGGGHHHHGGHHHHHHHHHHHHGGGGGGGGGGGGHHHHGGGGGGHHGGGGGGGGGGGGFGGFGGGFGGGGGGGGGGFFFFFFFFFFFFCFFFFFFFFFFEFFFFFFFFFFFFFFFFFFFFFFFFFFFFFFFFFFFFBBBFFF/
@M05620:45:000000000-G6HP7:1:1101:19768:4267 1:N:0:187
CATCCTGACCCTGAAGTACCCCGGCTTGATTTCTGACATTAGATCGGAAGAGCACACGTCTGAACTCCAGTCACGGACATTTATCTCGTATGCCGTCTTCTGCTTGAAAAAAAAAAAAGTGCTGCTGACCGAGGCCCCCCTGAACCCCAAGGCCAACAGAGAGAAGATGACTCAGGTCAGGCTCGGCCGACGCCCGTGCTCAACCCGTCCTTTCCCCAGTCATTTTCTCCCCGCCTTCATTTCTAAAATTT
+
BBABBFFFFCFFGGGGGGGGGGGCCAEE2EGGD5D5GGHDHD5ED2AACEG1EHHHFEGHHGHEEFHCBF5FGHGEGG?GHBDDG44?FEF34E>?EGGFHFFDEGEH3GHCCGC//</?11@FBG11FG/<-><<.A<<::/:/CDGFGE.CCACEECF//..CB/CB0;0090/0//;;F..--.9----9-9;-...9//..9-9.9D///9/.../;BB//;BF/;FD;--D.//;:/9//;/9FF/
@M05620:45:000000000-G6HP7:1:1101:21758:4270 1:N:0:187
CATCCTGACCCTGAAGTACCCCATTGAGCATGGCATCGTCACCAACTGGGACGACATGGAGAAGATCTGGCACCACACCTTCTACAACGAGCTGCGCGTGGCCCCGGAGGAGCACCCAGTGCTGCTGACCGAGGCCCCCCTGAACCCCAAGGCCAACAGAGAGAAGATGACTCAGGTGAGGCTCGGCCGACGCCCGTGCTCCTCCCGTCCTTTCCCCAGTCATTTTCTGCCCGGCTTGATTTCTGACATTA
+
CDDDDFFFFFFFGGGGGGGGGGGHHHHHHHHHHHHHHGHHHGHHHGHHHHHHGGGGGHHHHHHHHHHHHHHHHGHHHGGHHHHHHHHHGGGGGHHGGGGGGGHHGGGGGGGGHHHHGGHHHHHHHHHHHHGGGGGGGGGGGGHHHHGGGGHGHHGGGGGGGGGGGGGGGGGGGGGGGGGGGGGGFFFFFAFFFFFFBFFFFFFFFFFFFFDFFFFFFFFFFFHHFFFFFFFFDFFFFFFFFFFFFFFFFF0
@M05620:45:000000000-G6HP7:1:1101:23796:4277 1:N:0:187
TACCTGTACTGGGGAAGCATTTGAATATCCCCCCATGGTGATGGGGACGGAGAACTGCTCCATAAACACAGGCAACGTGCCTAACTTTCCCGGGAAGATGAAGTCAAAGAGCGACCACAGCTCTTCGGAGGTTATTTTGCATCGGTGAGCCAGACAGAATGATCCGATGAGGGGTGCGAAACTATTTGAGGAAAGGAAGCACCTTTTTATTAAATTTACCTTTTAGCAATCGCCATTCCTACCTAAAGATC
+
BBBBBFFFFFFFGGFGGFGGGGHHHHHHHHHGGGGHHHEGFHHHHGGGGGGGGGHHHHHHHGHHHHHHHHHHGHHHGHHHHHHHHHHHHHHGGGGGGHHHHHHHHHHHHHHHGGGGGHHHHHHHHHHGGGGCHHHHHHHHGHHGGEFEGFHHHHGHHHHHHHHHHHGGGHHHGG;CDGCBGGGGGGGGGGGCFFFFFGGGFFEFFFFFFFFFFFFFFFFFFFFFFFFFFFFFFFFFFFFFFFFFFFFFFFF
@M05620:45:000000000-G6HP7:1:1101:21760:4288 1:N:0:187
CATCCTGACCCTGAAGTACCCCATTGAGCATGGCATCGTCACCAACTGGGACGACATGGAGAAGATCTGGCACCACACCTTCTACAACGAGCTGCGCGTGGCCCCGGAGGAGCACCCAGTGCTGCTGACCGAGGCCCCCCTGAACCCCAAGGCCAACAGAGAGAAGATGACTCAGGTGAGGCTCGGCCGACGCCCGTGCTCCTCCCGTCCTTTCCCCAGTCATTTTCTGCCCGGCTTGATTTCTGCCATTA
+
BBBBBFF5CFFFGGGGGFGGGGGHH5AECDHHHHHHHGHHHGCHHGGH3GHHCCEEFFBFFFHAFGGFGFFHHGFHCEFHHHHHHHHHGG1EGHB>EEFE/>GHGEDCFGGGAGHHGGCGFFHHHHFGFFDCGGGGGGGGFCHHHHGF::CCCGEGG?9B//;.9//;009FGBBFCBBFFGEFD;AD=-BAD;B--.;.BFFFFFD.;DAFFBFFBF./;;BFFFFE;FFF?AF-B;FBBFFF///9BF/
@M05620:45:000000000-G6HP7:1:1101:7947:4335 1:N:0:187
CATCCTGACCCTGAAGTACCCGGCTTGATTTCTGACATTAGATCGGAAGAGCACACGTCTGAACTCCAGTCACGGACATTTATCTCGTATGCCGTCTTCTGCTTGAAAAAAAAAAAAATAAATGGGGAAAGAGATGTGATGCTATGGGGGTAAGTTAGTTAAGAGTTTAAGATTGAGCGATGTAGGGGATTGCAGTGTATAAACAAAACACGTGGTACTAGGAAGTGAGAAGTATGGGCATCAAACGTGAA
+
>AAA>FFFBCBBGFFGGGGGGFFEGEEHHHHFHHGGFGGFGFDGAED2AAGFGFGFABEGGFFFGFFGGFGHD?E>0>GHHFG4B@G?EHGEFE>/FF4FGGHHHHFBGAEE?B?/>/01??1110///<00>C11<111<111=10..--.;:00000000:000:0000;009C00-;;..090....//0;;;/;0900///.......;.../9;/////.9////////;/...../////.....
@M05620:45:000000000-G6HP7:1:1101:13182:4335 1:N:0:187
AGATTACTGCAACAGTTCCCCCTGGACCTGGAAAAGTTTCTTGCCTGGCTTACAGAAGCTGAAACAACTGCCAATGTCCTACAGGATGCTACCCGTAAGGAAAGGCTCCTAGAAGACTCCAAGGGAGTAAAAGAGCTGATGAAACAATGGCAAGTAAGTCAGGCATTTCCGCTTTAGCACTCTTGTGGATCCAATTGAACAATTCTCAGCATTTGTACTTGTAACTGACAAGCCAGGGACAAAACAAAGAT
+
ABBBBFFFFFFFGGGFGGGGGGGGHHHHHHHFHFHHGHHHHHHHHHHHHHHHHHHHHHHHHHHHHHHHHHHHHHGHHHHHHHHGHFHHHHHHHHGFGGHHHHHHHHHHGHHHHHHGHHHHHGFFGGGGFHHHGGHHHHHHHGHFGFHHHHHHHGHHHHHHHHFHHHHHHHGGGGGGHHHHGHGHHHHGHGHFFBFFGHHHHHHHGHHGHCGHFHHHHHHGHHHFHGHGEHGHHGEFEGGGG?BFGGGGEFB
@M05620:45:000000000-G6HP7:1:1101:18745:4337 1:N:0:187
CATCCTGACCCTGAAGTACCCCATTGAGCATGGCATCGTCACCAACTGGGACGACATGGAGAAGATCTGGCACCACACCTTCTACAACGAGCTGCGCGTGGCCCCGGAGGAGCACCCAGTGCTGCTGACCGAGGCCCCCCTGAACCCCAAGGCCAACAGAGAGAAGATGACTCAGGTGAGGCTCGGCCGACGCCCGTGCTCCTCCCGTCCTTTCCCCAGTCATTTTCTGCCCGGCTTGATTTCTGACATTA
+
CCCCCFFFFFFFGGGGGGGGGGGHHHHHHHHHHHHHHGHHHGHHHGHHHHHHGGGGGHHHHHHHGHHHHHHHHGHHHGGHHHHHHHHHGGGGGHHGGGGGGGHHGGGGGGGGHHHHGGHGHHHHHHHHHHGGGGGGGGGGGGHHHHGGGGHGHHGGGGGGGGGGGGGGGGGGGGGGGGGGGGGGFFFFFFFFFFFFBFFFFFFFFFFFFFFFFFFFFFFFFFFFFFFFFFFFFCFFFFAFFFFFFFFFFF0
@M05620:45:000000000-G6HP7:1:1101:13166:4346 1:N:0:187
AGATTACTGCAACAGTTCCCCCTGGACCTGGAAAAGTTTCTTGCCTGGCTTACAGAAGCTGAAACAACTGCCAATGTCCTACAGGATGCTACCCGTAAGGAAAGGCTCCTAGAAGACTCCAAGGGAGTAAAAGAGCTGATGAAACAATGGCAAGTAAGTCAGGCATTTCCGCTTTAGCACTCTTGTGGATCCAATTGAACAATTCTCAGCATTTGTACTTGTAACTGACAAGCCAGGGACAAAACAAAGAT
+
CCCCCFFFFFFFGGGGGGGGGGGGHHHHHHHHHHHHHHHHHHHHHHHHHHHHHGGHHHHHHHHHHHHHHHHHHHHHHHHHHHHHHHHHHHHHHHGGGGHHHHHHHHHHGHHHHHHHHHHHHHHGGGGGHHHHHGHHHHHHHHHHHHHHHHHHHGHHHHHHHHHHHHHHHHGGGGGHGHHHHHHHHGHGGHHHGGHHHHFFHHHHHHHGHHGHHHHHHGHHHGHHHHHGHHHHGGGGGGGGGGGGGGGGGGG
@M05620:45:000000000-G6HP7:1:1101:7728:4351 1:N:0:187
AAACCAAGCAGACACTCACCGCTCCCTCGCCACAGGCCAATAGTTTGTCCTCACTGAGTTGGCAACAAGTGGCTGCTGTGGCTGCCATTTTTCTGGTGATGGCCATCAGCTCCGACGAGGTCAGCTGGGGGGCTTTCTTTGTGTAAGCAACGAGAAACCTGAAAGAAGCATTTTTTAACTAAGTCCTGCTGAGTCATTCATGAGTTTTTAGCCGCCTTGCTTCTTCTCACAGACTCTCTACTCTCATGCCA
+
CCCCCACFCFFFGGGGGGGGGGGGGGHGGGGGGHHHGGHHHHHHHHGHHHHHHHHHHHHHHHHHHHHHHGHHGHGGHHHHGHHGGHHHHHHHHHHHHHHHHHHHHHHHHGHHHGGEGEGGEHHHHHHHGGGGFGGGFGGGGGGGGGFFFFFFFFFFFFFFFFFFFFFFFFFFFFFFFFFFFFFFFFFFEFFFFFFFFFFFFFFFFFFFFEFFFFFFFFFFFFFFFFFFFFFFFFFFFFFFFFFFFFFFFFF
@M05620:45:000000000-G6HP7:1:1101:7960:4353 1:N:0:187
CATCCTGACCCTGAAGTACCCGGCTTGATTTCTGACATTAGATCGGAAGAGCACACGTCTGAACTCCAGTCACGGACATTTATCTCGTATGCCGTCTTCTGCTTGAAAAAAAAAAAAAAAAGAAATAAGAGATAGTTAGTAGAATACGTCAAAGAAAAAAGAAAAGTAGAGTAAGGAATACATATATAGTTAATCTCACTCCACCGACGAATTGTGTACTGTACAGCTGCCACATCGGTATACATAAAAAC
+
DDDDDFFFFFFFGGGGGGGGGGGGGGGHHHHHHHHHEGHHHHHHHGG2EGHHHHHHGHHHGHHHHHHHHHHHHGGGGGHHHHHHHHHGGHHHHGGGHGHHHHHHHHHHHHGFEBD<<///<..0011111</0=00000=0000<00.0...;0/./;.-.9.///0000:000000/0:00;000000000:000000::;0/..----:..0;:/0000000000000.:0.00.....000000000.
@M05620:45:000000000-G6HP7:1:1101:18761:4354 1:N:0:187
CATCCTGACCCTGAAGTACCCCATTGAGCATGGCATCGTCACCAACTGGGACGACATGGAGAAGATCTGGCACCACACCTTCTACAACGAGCTGCGCGTGGCCCCGGAGGAGCACCCAGTGCTGCTGACCGAGGCCCCCCTGAACCCCAAGGCCAACAGAGAGAAGATGACTCAGGTGAGGCTCGGCCGACGCCCGTGCTCCTCCCGTCCTTTCCCCAGTCATTTTCTGCCCGGCTTGATTTCTGACATTA
+
CCCCCFFFFFFFGGGGGGGGGGGHHHGHHHHHHHHHHFHHHGHHHGHHGHHHGGGGGHHHHHHHHHHGHHHHHGGHHGGHHHHHHHHHGGGGGGHGGGGGGGHHGGGGGGGGHHHHGGHGHHHHHHHHHHGGGGGGGGGGGGHHHHGGGGHGHHGGGGGGGGGGGGFFGGGGGGGGGGGGGGGGFFFFFFFFFFFF@DFFFFFFFFFEFFFFFFFFFFFFFFFFFFFFFFFFFFFFFFFFFFFFFEFFFF0
@M05620:45:000000000-G6HP7:1:1101:14658:4354 1:N:0:187
AAACCAAGCAGACACTCACCGCTCCCTCGCCACAGGCCAATAGTTTGTCCTCACTGAGTTGGCAACAAGTGGCTGCTGTGGCTGCCATTTTTCTGGTGATGGCCATCAGCTCCGACGAGGTCAGCTGGGGGGCTTTCTTTGTGTAAGCAACGAGAAACCTGAAAGAAGCATTTTTTAACTAAGTCCTGCTGAGTCATTCATGAGTTTTTAGCCGCCTTGCTTCTTCTCACAGACTCTCTACTCTCATGCCA
+
CCCCCCCFCFFFGGGGGGGGGGGGGGHHGGGGGHHHGGHHHHHHHHHHHHHHHHHHHHHHHHHHHHHHHHHHGHGGHHHHHHHGGHHHHHHHHHHHHHHHHHHHHHHHHHHHHGGGGGGGGHHHHHHHGGGGGGGGGGGGGGGGGGFFFFFFFFFFFFFFFFFFFFFFFFFFFFFFFFFFFFFFFFFFFFFFFFFFFFFFFFFFFFFFFFFFFFFFFFFFFFFFFFFFFFFFFFFFFFFFFFFFFFF0BFF
@M05620:45:000000000-G6HP7:1:1101:13184:4356 1:N:0:187
AGATTACTGCAACAGTTCCCCCTGGACCTGGAAAAGTTTCTTGCCTGGCTTACAGAAGCTGAAACAACTGCCAATGTCCTACAGGATGCTACCCGTAAGGAAAGGCTCCTAGAAGACTCCAAGGGAGTAAAAGAGCTGATGAAACAATGGCAAGTAAGTCAGGCATTTCCGCTTTAGCACTCTTGTGGATCCAATTGAACAATTCTCAGCATTTGTACTTGTAACTGACAAGCCAGGGACAAAACAAAGAT
+
CCBCCFFFFFFFGGGGGGGGGGGGHHHHHHHHHHHHHHHHHHHHHHHHHHHHHHHHHHHHHHHHHHHHHHHHGHHHHHHHHHHHHHHHHHHGHHGGGGHHHHHHHHHHGHHHHHHHHHHHHHHGGHGGHGHHHGHHHHHHGHHHHHHHHHHHHGHHHHHHHHHHHHHHHHGGGGGHHHHHHHHHHGGGHHHHHHHHHHHHHGHHHHHHHHHHHHHHHHHHHHHHHHHHHFGHHGGGGGGGGGGGGGGGGGC
@M05620:45:000000000-G6HP7:1:1101:14643:4367 1:N:0:187
AAACCAAGCAGACACTCACCGCTCCCTCGCCACAGGCCAATAGTTTGTCCTCACTGAGTTGGCAACAAGTGGCTGCTGTGGCTGCCATTTTTCTGGTGATGGCCATCAGCTCCGACGAGGTCAGCTGGGGGGCTTTCTTTGTGTAAGCAACGAGAAACCTGAAAGAAGCATTTTTTAACTAAGTCCTGCTGAGTCATTCATGAGTTTTTAGCCGCCTTGCTTCTTCTCACAGACTCTCTACTCTCATGCCA
+
CCBCCCBFCFFFGGGGGGGGGGGGGGHHGGGGGGHHGGHHHHGHHHHHHHHHHHHGHHHHGFHHHHHHGFGHGHGGHHHGHHHGGHHHHHHHHHHHHHGHHHHHHHHHHHHHHGGGGGGGGHHHHHHHGGGGGGGGGGGGGFGGGFFFFFFFFFFFFFFFFFFFFFFFFFFFFFFFFFFFFFFFFFFFFFFFFFFFFFFFFFFFFFFFFFFFFFFFFFFFFFFFFFFFFFFFFFFFFFFFFFFFFFF/;F9
@M05620:45:000000000-G6HP7:1:1101:7724:4369 1:N:0:187
AAACCAAGCAGACACTCACCGCTCCCTCGCCACAGGCCAATAGTTTGTCCTCACTGAGTTGGCAACAAGTGGCTGCTGTGGCTGCCATTTTTCTGGTGATGGCCATCAGCTCCGACGAGGTCAGCTGGGGGGCTTTCTTTGTGTAAGCAACGAGAAACCTGAAAGAAGCATTTTTTAACTAAGTCCTGCTGAGTCATTCATGAGTTTTTAGCCGCCTTGCTTCTTCTCACAGACTCTCTACTCTCATGCCA
+
DDCCCCCFCFFFGGGGGGGGGGGGGGHHGGGGGHHHGGHHHHHHHHHHHHHHHHHHHHHHHHHHHHHHHHHHGHGGHHHHHHHGGHHHHHHHHHHHHHGHHHHHHHHHHHHHHGGGGGGGGHHHHHHHGGGGGGGGGGGGGGGGGGFFFFFFFFFFFFFFFFFFFFFFFFFFFFHFFFFFFFFFFFFFFFFFFFFFFFFFFFFFFFFFFFFFFFFFFFFFHHHFHHHFFFFFFFFFFFFHFFFHFFFFFFF
@M05620:45:000000000-G6HP7:1:1101:14660:4372 1:N:0:187
AAACCAAGCAGACACTCACCGCTCCCTCGCCACAGGCCAATAGTTTGTCCTCACTGAGTTGGCAACAAGTGGCTGCTGTGGCTGCCATTTTTCTGGTGATGGCCATCAGCTCCGACGAGGTCAGCTGGGGGGCTTTCTTTGTGTAAGCAACGAGAAACCTGAAAGAAGCATTTTTTAACTAAGTCCTGCTGAGTCATTCATGAGTTTTTAGCCGCCTTGCTTCTTCTCACAGACTCTCTACTCTCATGCCA
+
CCCCCCCFCFFFGGGGGGGGGGGGGGHHGGGGGHHHGGHHHHHHHHHHHHHHHHHHHHHHHHHHHHHHHGHHGHGGHHHHHHHGGHHHHHHHHHHHHHGHHHHHHHHHHHHHHGGGGGGGGHHHHHHHGGGGGGGGGGGGGGGGGGFFFFFFFFFFFFFFFFFFFFFFFFFFFFFFFFFFFFFFFFFFFFFFFFFFFFFFFFFFFFFFFFFFFFFFFFFFFFFFFFFFFFFFFFFFFFFFFFFFFFFFFFF
@M05620:45:000000000-G6HP7:1:1101:23074:4392 1:N:0:187
TACCTGTACTGGGGAAGCATTTGAATATCCCCCCATGGTGATGGGGACGGAGAACTGCTCCATAAACACAGGCAACGTGCCTAACTTTCCCGGGAAGATGAAGTCAAAGAGCGACCACAGCTCTTCGGAGGTTATTTTGCATCGGTGAGCCAGACAGAATGATCCGATGAGGGGTGCGAAACTATTTGAGGAAAGGAAGCACCTTTTTATTAAATTTACCTTTTAGCAATCGCCATTCCTACCCTAAAGAT
+
BCABCFFFFFFFGGGGGGGGGGHHHHHHHHHGGGGHHHGGGHHHHGGGGGGGGHHHHHHHHHHHHHHHHHHHGHHHGHHHHHHHHHHHHHHGGGGGGHHHHHHHHHHHHHHHGGGGGHHHHHHHHHHGGGGCHHHHHHHHHHHGGGGEGGHHHHGHHHHHHHHHHHEGGHHGGG=E?FAGGGGFGGGGEGGCFFGGGGGGFFFFFFFFFFFFFFFFFFFFFFFFFFFFFFFFFFFFFFFFFFFFFFFFFFF
@M05620:45:000000000-G6HP7:1:1101:15049:4442 1:N:0:187
AAACCAAGCAGACACTCACCGCTCCCTCGCCACAGGCCAATAGTTTGTCCTCACTGAGTTGGCAACAAGTGGCTGCTGTGGCTGCCATTTTTCTGGTGATGGCCATCAGCTCCGACGAGGTCAGCTGGGGGGCTTTCTTTGTGTAAGCAACGAGAAACCTGAAAGAAGCATTTTTTAACTAAGTCCTGCTGAGTCATTCATGAGTTTTTAGCCGCCTTGCTTCTTCTCACAGACTCTCTACTCTCATGCCA
+
CCCCCBBFCFFFGGGGGGGGGGGGGGHHGGGGGHHHGGHHHHHGHHHHHHHHHHHHHHHHHHHHHHHHHHHHGHGGHHHHHHHGGHHHHHHHHHHHHHHHHHHHHHHHHHHHHGGGGGGGEGHHHHHHGGGGGGGGGGGGGGGGGGFFFFFFFFFFFFFFFFFFFFFFFFFFFFFFFFFFFFFFFFFFFFFFFFFFFFFFFFFFFFFFFFFFFFFFFFFFFFFFFFFFFFFFFFFFFFFFFFFFFFFFFFF
@M05620:45:000000000-G6HP7:1:1101:13006:4455 1:N:0:187
CATCCTGACCCTGAAGTACCCGGCTTGATTTCTGACATTAGATCGGAAGAGCACACGTCTGAACTCCAGTCACGGACATTTATCTCGTATGCCGTCTTCTGCTTGAAAAAAAAAAAATCTTAAGGTTAAAAAGAGGTCTTGTTTAGCTCAAATGTAGACCATAATTTTTTACTGCAACGGTGAGAATAACGTATACGTTTTCAAGATATATTGTTTACAACCAGTTCTTCCGTCACGCTTTCATAGTCGGA
+
CCCCCFFFFFFFGGGGGDGGGGGGGGGHHHHHHHGHGHHGHGHGHGGGGGHHFHHHGGHHGGGHHHHHHHHFHGGGGGHHHGHHHHHFEHHHHGFGHGHHHHHHHHHGHHGGGDC//02222111111???1//0/>01>1F101>11>111000=00=<<00000000;.0<000::--:...0900;0./.;:0.0/=.0000:00;B090;09;00999..9009090.0....:...0000000.--
@M05620:45:000000000-G6HP7:1:1101:17899:4457 1:N:0:187
TACCTGTACTGGGGAAGCATTTGAATATCCCCCCATGGTGATGGGGACGGAGAACTGCTCCATAAACACAGGCAACGTGCCTAACTTTCCCGGGAAGATGAAGTCAAAGAGCGACCACAGCTCTTCGGAGGTTATTTTGCATCGGTGAGCCAGACAGAATGATCCGATGAGGGGTGCGAAACTATTTGAGGAAAGGAAGCACCTTTTTATTAAATTTACCTTTTAGCAATCGCCATTCCTACCCTAAAGAT
+
CCCCDFFFFFFFGGGGGGGGGGHHHHHHHHHGGGGHHHGHHHHHHGGGGGGGGHHHHHHHHHHHHHHHHHHHGHHHGHHHHHHHHHHHHHHGGGGGGHHHHHHHHHHHHHHHGGGGGHHHHHHHHHHGGGG?GHHHHHHHGHHGGGGFGFHHHHGHHHHHHHHHHHGGGHHHGGCEGGDGGGGGGHHHGGGFGGGGGGGGGGFFFFFFFFFFFFFFFFFFFFFFFFFFFFFFFFFFFFFFFFFFFFFFFFF
@M05620:45:000000000-G6HP7:1:1101:13334:4467 1:N:0:187
CATCCTGACCCTGAAGTACCCCATTGAGCATGGCATCGTCACCAACTGGGACGACATGGAGAAGATCTGGCACCACACCTTCTACAACGAGCTGCGCGTGGCCCCGGAGGAGCACCCAGTGCTGCTGACCGAGGCCCCCCTGAACCCCAAGGCCAACAGAGAGAAGATGACTCAGGTGAGGCTCGGCCGACGCCCGTGCTCCTCCCGTCCTTTCCCCAGTCATTTTCTGCCCGGCTTGATTTCTGACATTA
+
CCCCCFFFFFFFGGGGGGGGGGGHHHHHHHHHHHHHHGHHHGHHHGHHHHHHGGGGGHHHHHHHHHHGHHHHHGHHHGGHHHHHHHHHGGGGGHHGGGGGGGHHGGGGGGGGHHHHGGHHHHHHHHHHHHGGGGGGGGGGGGHHHHGGGGHGHHGGGGGGGGGGGGGGGGGGGGGGGGGGGGGGFFFFFFFFFFFADFFFFFFFFFFFFFFFFFFFFFDFFFFFFFFFFFFFFFFFFFFFFFFFFFFFFF0
@M05620:45:000000000-G6HP7:1:1101:17904:4475 1:N:0:187
TACCTGTACTGGGGAAGCATTTGAATATCCCCCCATGGTGATGGGGACGGAGAACTGCTCCATAAACACAGGCAACGTGCCTAACTTTCCCGGGAAGATGAAGTCAAAGAGCGACCACAGCTCTTCGGAGGTTATTTTGCATCGGTGAGCCAGACAGAATGATCCGATGAGGGGTGCGAAACTATTTGAGGAAAGGAAGCACCTTTTTATTAAATTTACCTTTTAGCAATCGCCATTCCTACCCTAAAGAT
+
AAABBFFDFFFFGGGFGGGGGGHHHFHHHFHGGGGFHGGHHHHHHGGGGGGGGHHHHHHHHHHGHHHHHHHHGHGHGHHHHHHHHHHHHHHEEGCEEFGHHHGHHHHGHHHGGCGGGGEHHHHHHGHGCFGEHFHHHGHHHHHF.>CFGFHHHFGHHFGHHFDHHHEEDHHHGG;@DG.DGGGFGGGGFGFBBFGGGFFEBGFFFFFFFFFFFFFFFFFFFFFFFFFFF:BE.D?FFFFFFFFFFFFFFFB
@M05620:45:000000000-G6HP7:1:1101:23197:4476 1:N:0:187
CATCCTGACCCTGAAGTACCCCGGCTTGATTTCTGACATTAGATCGGAAGAGCACACGTCTGAACTCCAGTCACGGACATTTATCTCGTATGCCGTCTTCTGCTTGAAAAAAAAAAAAAAAAAAAAACAAAAAAATAAAGTAAATTTTTGAAAAATAGATAAAGTAAAAGTGGTAAATGCACAGAAGTAGAAAAAAGACCGAGAGACAGTAGTAGATCAACTAGACAGTAAAGAAAAAACGCAGAAAGAGT
+
DDDDDFFFFFFFGGGGGGGGGGGGGGGGHHHHHHHGHHHHGHHHHHGAFGHHHHHGHGHHHGHHHHHHGHHHFHGGGGGHHHHHFHHHFGHHHHGGGHGHHHHHHHHHHHGGGGGD@//<<--=---......--.0000000000000<<000..:000000000000:0000000000000/0<0<000<:/.-..//-----.///0:0<0000000/000000/<00000./<.9.-----/00:/0
@M05620:45:000000000-G6HP7:1:1101:14665:4478 1:N:0:187
ATCTCTATCTCCTAAAAACCTGTTTAGATTTGGAGATAGACCTTCAGGTTTTTCATCATTTTCTGCATGAATTATACATTGACCACGTTCCAGCGTGGTCAGTTTGCAGCATTCTGTTATTTTGTTTGACAGAGTGTCTTGTTGAGAACATATGTAGGACATGATTTTTTCCTGCAACAGGGAAAATAAAGTATAAGTTTTAAAGATTTATTCTTTAATAAAGGATCTCAAAGCCAGCTTTAGAAAAAGGA
+
BBBBBFFFFFFFGGGGGGGGGGHHHHHHHHHHHHHHHHHHHHHHHHHHHHHGGHHHHHHHHHHHHHHHHFHHHHHHHHHHHHHHGHGGHHHHHHGGGGHHHHHHHHHHHHHHHHHHHHHHHHHHHHHHGHHHHHGHHHHHHHHHHHHHHHHHHHHHHHHHFHHGHHHHHGHHHHHGFGHHHGGHHGHHGFHGHHHHHGGHHHGHHHHHHHHHHGHHHHHHHHHHHHHHHFHHHHHHHGFHHHHHHHHHGGH
@M05620:45:000000000-G6HP7:1:1101:13341:4483 1:N:0:187
CATCCTGACCCTGAAGTACCCCATTGAGCATGGCATCGTCACCAACTGGGACGACATGGAGAAGATCTGGCACCACACCTTCTACAACGAGCTGCGCGTGGCCCCGGAGGAGCACCCAGTGCTGCTGACCGAGGCCCCCCTGAACCCCAAGGCCAACAGAGAGAAGATGACTCAGGTGAGGCTCGGCCGACGCCCGTGCTCCTCCCGTCCTTTCCCCAGTCATTTTCTGCCCGGCTTGATTTCTGACATTA
+
CDCCCFFFFFFFGGGGGFGGGGGHHHHGHHHHHHHHHGHHHGHHHGHHHHHHGGGGGHHHHHHHHHHHHHHHHGHHHGGHHHHHHHHHGGGGGHHGGGGGGGHHGGGGGGGGHHHHGGHHHHHHHHHHHHGGGGGGGGGGGGGHHHGGGGHGHHGGGGGGGGGGGGGGGGGGGGGGGGGGGGGGFFFFFFFFFFFF>DFFFFFFFFFFFFFFFFFFFFBFFFFFFFFFFFFFFFFFFAFFFFFFFFFFFF0
@M05620:45:000000000-G6HP7:1:1101:14647:4490 1:N:0:187
ATCTCTATCTCCTAAAAACCTGTTTAGATTTGGAGATAGACCTTCAGGTTTTTCATCATTTTCTGCATGAATTATACATTGACCACGTTCCAGCGTGGTCAGTTTGCAGCATTCTGTTATTTTGTTTGACAGAGTGTCTTGTTGAGAACATATGTAGGACATGATTTTTTCCTGCAACAGGGAAAATAAAGTATAAGTTTTAAAGATTTATTCTTTAATAAAGGATCTCAAAGCCAGCTTTAGAAAAAGGA
+
CCCDDFFFFFFFGGGGGGGGGGHHHHHHHHHHHHHHHHHGHHHHHHHHHHHGGHHHHIHHHHIHHHHHHHHHHHHHHHHHHGHHHHGHHHHHHHGFGGHHHHHHHHHHHHHHHHHHHHHHHHHHHHHHHHHHHHHHHHHHHHHHHHGHHHHHHHHHHHHHHHHHHHHHHGHHHHHHHHHHHGGGHHHGHGHHHHHHHGHHHHHHHHHHHGHHHHHHHGHHGGHHHHHHHGHGHHHHHGHHHHHGGGGGGGF
@M05620:45:000000000-G6HP7:1:1101:7837:4547 1:N:0:187
ATCTCTATCTCCTAAAAACCTGTTTAGATTTGGAGATAGACCTTCAGGTTTTTCATCATTTTCTGCATGAATTATACATTGACCACGTTCCAGCGTGGTCAGTTTGCAGCATTCTGTTATTTTGTTTGACAGAGTGTCTTGTTGAGAACATATGTAGGACATGATTTTTTCCTGCAACAGGGAAAATAAAGTATAAGTTTTAAAGATTTATTCTTTAATAAAGGATCTCAAAGCCAGCTTTAGAAAAAGGA
+
BBBBCFFFFFFFGGGGGGGGGGHHHHHHHHHHHHHHHHHHHHHHHHHHHHHGGHHHHHHHHHHHHHHHHHHHHGHGHHHHHGHHHHGHHHHHHHGFGGHHHHHHHHGHHFGHHHHHHHHHHHHHHHHHHHGHHHGGHGHHHHHHFGFHHHHHHHHGHHHHHHHHHHHHGGHHHHHHHHHHHGGHGHFGGHHGGHHHG>GHHHHHHGHHHHHHHHHHGHHHHGHHHHHHHFFHHGHHGFHHHHHHGHGGGGG
@M05620:45:000000000-G6HP7:1:1101:7841:4567 1:N:0:187
ATCTCTATCTCCTAAAAACCTGTTTAGATTTGGAGATAGACCTTCAGGTTTTTCATCATTTTCTGCATGAATTATACATTGACCACGTTCCAGCGTGGTCAGTTTGCAGCATTCTGTTATTTTGTTTGACAGAGTGTCTTGTTGAGAACATATGTAGGACATGATTTTTTCCTGCAACAGGGAAAATAAAGTATAAGTTTTAAAGATTTATTCTTTAATAAAGGATCTCAAAGCCAGCTTTAGAAAAAGGA
+
CCCDDFFFFFFFGGGGGGGGGGHHHHHHHHHHHHHHHHHHHHHHHHHHHHHGGHHHHHHHHIHHIHHHHHHHHHHGHHHHHHHHHHGHHHHHHHGGGGHHHHHHHHHHHHHHHHHHHHHHHHHHHHHHHHHHHHHHHHHHHHHHHHHHHHHHHHHHHHHHHHHHHHHHHGHHHHHHHHHHHGGHHHHHHHHHHHHHHFHHHHHHHGHHHGHHHHHHHHHHHHHHHHHHHGHHHHHHHGHHHHHGGGHHGGH
@M05620:45:000000000-G6HP7:1:1101:16841:4606 1:N:0:187
AGATTACTGCAACAGTTCCCCCTGGACCTGGAAAAGTTTCTTGCCTGGCTTACAGAAGCTGAAACAACTGCCAATGTCCTACAGGATGCTACCCGTAAGGAAAGGCTCCTAGAAGACTCCAAGGGAGTAAAAGAGCTGATGAAACAATGGCAAGTAAGTCAGGCATTTCCGCTTTAGCACTCTTGTGGATCCAATTGAACAATTCTCAGCATTTGTACTTGTAACTGACAAGCCAGGGACAAAACAAAGAT
+
CBBCCFFFFFFFGGGGGGGGGGGGHHHHHHHHHHHHFHHHHHHHHHHHHHHHHHHHHHHHHHHHHHHHHHHHHHHHHHHHHHGHHGHHHHHHHHGFGGHHHHHHHHHHGHHHHHHHHHHHHHHGGHGGHGHHHGHHHHHHHHHHHHHHHHHHHGHHHHHHHHHHHHHHHHGGGGGHGHHHHHHHHHHGHHHHGHHHHHHHGHHHHHHHHHHHHHHHHHHHHHHHHHHHHGHHHGEGGGGGGGGGGGGGGGC
@M05620:45:000000000-G6HP7:1:1101:14568:4650 1:N:0:187
CATCCTGACCCTGAAGTACCCCGGCTTGATTTCTGACATTAGATCGGAAGAGCACACGTCTGAACTCCAGTCACGGACATTTATCTCGTATGCCGTCTTCTGCTTGAAAAAAAAAAAAATCTAAAAAAAAAAGAAGAACCTAAATAATAAAACAAACAAAGCTGATATATATAAACAGACAACAAATAAGGATCTGCTACACAAACACATCACGGAACAGATTCTCCCAAAGCCAACATCAGATATATAAC
+
CBCCCFFFFFFFGGGGGFGGGGGGGGGGHHHHHHHFHFHHGHHHHHGGGGGHHGHFGGFHHGGHHHHHHGHHGHGGGGGHHHHHDHHHGEHHHHGFGHGHHHHHHHHFHHGGGGGD></01111111----<.../0//./00000000000;.....;.//009000;00000000//.//...:09900;0/0000:00/0......0000..-.;//:000000///./;.//;./000000:9000:
@M05620:45:000000000-G6HP7:1:1101:16037:4653 1:N:0:187
ATCTCTATCTCCTAAAAACCTGTTTAGATTTGGAGATAGACCTTCAGGTTTTTCATCATTTTCTGCATGAATTATACATTGACCACGTTCCAGCGTGGTCAGTTTGCAGCATTCTGTTATTTTGTTTGACAGAGTGTCTTGTTGAGAACATATGTAGGACATGATTTTTTCCTGCAACAGGGAAAATAAAGTATAAGTTTTAAAGATTTATTCTTTAATAAAGGATCTCAAAGCCAGCTTTAGAAAAAGGA
+
DCCDCFFFFFFFGGGGGGGGGGHHHHHHHHHHHHHHHHHHHHHHHHHHHHHGGHHHHHHHHHIIIHHHHHHHHHHHHHHHHHHHHHGHHHHHHHGGGGHHHHHHHHHHHHHHHHHHHHHHHHHHHHHHGHHHHHHHHHHHHHHHHHGHHHHHHHHHHHHHHHHHHHHHHGHHHHHHHHHHHGGHHHHHHGHHHHHHHHHHHHHHHHHHHHHHHHHHHHHHHHHHHHHHHGHGHGHHHGHHHHHFFFHHGGH
@M05620:45:000000000-G6HP7:1:1101:22029:4661 1:N:0:187
AAACCAAGCAGACACTCACCGCTCCCTCGCCACAGGCCAATAGTTTGTCCTCACTGAGTTGGCAACAAGTGGCTGCTGTGGCTGCCATTTTTCTGGTGATGGCCATCAGCTCCGACGAGGTCAGCTGGGGGGCTTTCTTTGTGTAAGCAACGAGAAACCTGAAAGAAGCATTTTTTAACTAAGTCCTGCTGAGTCATTCATGAGTTTTTAGCCGCCTTGCTTCTTCTCACAGACTCTCTACTCTCATGCCA
+
BBBBBBBFBFFFGGGGGGGGGGGGGGHHGGGGGHGHGGGHHHHHHHHHHHHHHHHHHHHHHHGHHHHHHFHHGHGGHHHHHHHGGHHHHHHHHHHHHHFHHHHHHHHHHHHHHGGGGGFGEHHHHHHHGGGGGGGGFGGGGFGGGFFFFFFFFFFFFFFFFFFFFFFFFFFFFFFFFFFFFFFFFFFFFFFFF/BBFFFFFFFFFFFFFFFFFFFFFFFFFFFFFFFFFFFFFFFFFFFFFFFFFFFFBFB
@M05620:45:000000000-G6HP7:1:1101:23122:4664 1:N:0:187
ATCTCTATCTCCTAAAAACCTGTTTAGATTTGGAGATAGACCTTCAGGTTTTTCATCATTTTCTGCATGAATTATACATTGACCACGTTCCAGCGTGGTCAGTTTGCAGCATTCTGTTATTTTGTTTGACAGAGTGTCTTGTTGAGAACATATGTAGGACATGATTTTTTCCTGCAACAGGGAAAATAAAGTATAAGTTTTAAAGATTTATTCTTTAATAAAGGATCTCAAAGCCAGCTTTAGAAAAAGGA
+
DDDCDFFFFFFFGGGGGGGGGGHHHHHHHHHHHHHHHHHHHHHHHHHHHHHGGHHHHIHHHHHHIHHHHHHHHHHHHHHHHGHHHHGHHHHHHHGGGGHHHHHHHHHHHHHHHHHHHHHHHHHHHHHHGHHHHHHHHHHHHHHHHHGHHHHHHHHHHHHHHHHHHHHHHGHHHHHHHHHHHGGHHHHGHGHHHHHHHFHHHHHHHHHHHGHHHHHHGHHHHFGHHHHHHHHGHGHHHGHHHHHFFGFHGGH
@M05620:45:000000000-G6HP7:1:1101:23105:4672 1:N:0:187
ATCTCTATCTCCTAAAAACCTGTTTAGATTTGGAGATAGACCTTCAGGTTTTTCATCATTTTCTGCATGAATTATACATTGACCACGTTCCAGCGTGGTCAGTTTGCAGCATTCTGTTATTTTGTTTGACAGAGTGTCTTGTTGAGAACATATGTAGGACATGATTTTTTCCTGCAACAGGGAAAATAAAGTATAAGTTTTAAAGATTTATTCTTTAATAAAGGATCTCAAAGCCAGCTTTAGAAAAAGGA
+
CCCCCFFFFFFFGGGGGGGGGGHHHHHHHHHHHGHHHHHHGHHHHHHHHHHGGHGHHGHIIHHHHHGHHGHHHGHGHHHHHHHHHHGFGHHHGGGFGGGHGHHHHHHFHHHHHHHHHHGHHHHHGFHHGHHHGHGHGHHHHHHHHHGFHHGHHHHHHHHHHHHGHHHHHGHHHHHHGHHHHGGFHHHGGGHHFHGHHFGHHEFEHFHHHGHHHHHHGEHFHFHHHHHHHFFFGCHHHGHHHHHFHFFFFGG
@M05620:45:000000000-G6HP7:1:1101:16022:4672 1:N:0:187
ATCTCTATCTCCTAAAAACCTGTTTAGATTTGGAGATAGACCTTCAGGTTTTTCATCATTTTCTGCATGAATTATACATTGACCACGTTCCAGCGTGGTCAGTTTGCAGCATTCTGTTATTTTGTTTGACAGAGTGTCTTGTTGAGAACATATGTAGGACATGATTTTTTCCTGCAACAGGGAAAATAAAGTATAAGTTTTAAAGATTTATTCTTTAATAAAGGATCTCAAAGCCAGCTTTAGAAAAAGGA
+
A3AAAFFFFDFFEGG4GGGGGFHEFFEGG6FDBGHF4FDH3GEHEEGFAAF2AGBBFDHHHFHFFHHBHEFFD5DG5HHFHHBFHHCHH2B5@?FB?EF34GFEDGHHHHFF4EDFFGEGHDFH?FGHEFBHHHHHF?GHHHHFHFAGEG3DFHFGGFHCCGFHFHHHBB<@GD10GCFGEEAAFGHBG1F@1GFGDHGFHEH111FHHHG1FFDD00=D0000/0/<0=G0=G.:CEHFC0C0<F:.:.G
@M05620:45:000000000-G6HP7:1:1101:16794:4735 1:N:0:187
AGATTACTGCAACAGTTCCCCCTGGACCTGGAAAAGTTTCTTGCCTGGCTTACAGAAGCTGAAACAACTGCCAATGTCCTACAGGATGCTACCCGTAAGGAAAGGCTCCTAGAAGACTCCAAGGGAGTAAAAGAGCTGATGAAACAATGGCAAGTAAGTCAGGCATTTCCGCTTTAGCACTCTTGTGGATCCAATTGAACAATTCTCAGCATTTGTACTTGTAACTGACAAGCCAGGGACAAAACAAAGAT
+
AAAABFFFDFFFGGFFGGGGGGGFGFHHHHHHHHHHFHHHHHHHHHGHHHHHHHHGHHHHHHGHHHHHHHHHHHHGHHHHHHGHGFGHHHHHHHEEEGHHHHHHHHHHGHHHHHHHHHHHHFHGGGGFHFHHHGHHHHHHHHHGHHHHFFFFHGGHHHHHHHHHHHHHHHGGGGGHHHHHHHHHHHHGGHHHHHHHHFHHHHHHHHHHHGHHHHHHHFHHHHHGHHHHFHGHHGFGGGEGGGGFFGGGGGB
@M05620:45:000000000-G6HP7:1:1101:18799:4740 1:N:0:187
TACCTGTACTGGGGAAGCAATCGCCATTCCTACCCTAAAGATCGGAAGAGCACACGTCTGAACTCCAGTCACGGACATTTATCTCGTATGCCGTCTTCTGCTTGAAAAAAAAAACCACAGCTCTCTGCGATTATTTTGCATCGCTGATCCAGCCAGACTAATCCAATGAAGGGTGCGAAACTATTAGAGGAAAGGCAACACCTTTTTACTCAATTTACCTCTTATCAATCTCCCTTCCTCACCTAAACATC
+
BBCCCFFFFFFFGGGGGGGGGFGGGGGHHHHHHHHHHHHHHHHHGGGGFHHHHHHGFHHGHHFHHHHFHHHHFEGGGHGFHHHHHHGDFFHHG?EGFHHHGHHGHHHHFGEECB/<?/?0<2@2@222//</<1<1<<B1DD>.0<<1<1110.<.<</0<000000/<00:....-::--000;000:/9/;9....9:9./00:;.0090/:BB/BF///;:///;///://;B.;B//9./:/B/:B:
@M05620:45:000000000-G6HP7:1:1101:20480:4767 1:N:0:187
TACCTGTACTGGGGAAGCATCGCCATTCCTACCCTAAAGATCGGAAGAGCACACGTCTGAACTCCAGTCACGGACATTTATCTCGTATGCCGTCTTCTGCTTGAAAAAAAAAACAGAAATTATTTTTCATCGTTGCGCCATCCATCATGATCCTATGCGGGTTACGAAACTCTTTGTTGACCATCCTCACCTTTTTATTCCCTTTCCCTTTTATCACTCACCCTTCTCCCCTCACTCTCGGACAGCCCACT
+
CCCCCFFFFFFFGGGGGGGGGGGGGGHHHHHHHHHFFFHFHFHGGGGHHGHHHHGHHGGHHHHHHHGHHHHGEGGGHHHHFEFHCFAGFHHGGGGGGHGGHHHEHHHHGGEC@//2B22@2222222222@2/=0///?/>GF111<>11>1>11<00.<--..:.:;.::GFCG00/.00;0009900.;90090AF00000;90;00;0:CB0;00;/099.;BFB0BA/.AA000;...-;.9..;E.
@M05620:45:000000000-G6HP7:1:1101:18934:4796 1:N:0:187
ATCTCTATCTCCTAAAAACCTGTTTAGATTTGGAGATAGACCTTCAGGTTTTTCATCATTTTCTGCATGAATTATACATTGACCACGTTCCAGCGTGGTCAGTTTGCAGCATTCTGTTATTTTGTTTGACAGAGTGTCTTGTTGAGAACATATGTAGGACATGATTTTTTCCTGCAACAGGGAAAATAAAGTATAAGTTTTAAAGATTTATTCTTTAATAAAGGATCTCAAAGCCAGCTTTAGAAAAAGGA
+
BBBBBFFFFFFFGGGGGGGGGGHHHGHHHHHGHHHHHHHHHHHHHHHHHHHGGHHHHHHHHHHHHGHHHHGHHHHHHHHHHHGHHHGGGHHHHHGGFFHHHHHHHGHHGHHHHHHHHHHHHHHHHHHHHHHHHHGHHHHHHHHHGFHHHHHHHHHHHHGHHHHHHHHHHGHHHHHHGHHHHGGHHFGGHHHFGHHHHHHHHHCHHFHFHHHGHHHHHGHDGHHHHHHHHFHHHHHGHGHHHGGHHHHHDGG
@M05620:45:000000000-G6HP7:1:1101:18932:4816 1:N:0:187
ATCTCTATCTCCTAAAAACCTGTTTAGATTTGGAGATAGACCTTCAGGTTTTTCATCATTTTCTGCATGAATTATACATTGACCACGTTCCAGCGTGGTCAGTTTGCAGCATTCTGTTATTTTGTTTGACAGAGTGTCTTGTTGAGAACATATGTAGGACATGATTTTTTCCTGCAACAGGGAAAATAAAGTATAAGTTTTAAAGATTTATTCTTTAATAAAGGATCTCAAAGCCAGCTTTAGAAAAAGGA
+
CCCCCFFFFFFFGGGGGGGGGGHHHHHHHHHHHGHHHHHGHHHHHHHHHHHGGHHHHHIHHIHHIHHHHHHHHGHGHHHHHHHHHHGFHHHHHHGFGGHHHHHHHHHGHHHHHHHHHHHHHHHHHHHHHHHHHHGHHHHHHHHHHHGHHHHHHHHHHHHHHHHHHHHHHGHHHHHHHHHHHGGGHHHGHHHHHHHHHFGHHGHHHHHHHHHHHHHHHGHGHHHHHHHHHGHFGHHHHGGHHGHGGFFHGGF
@M05620:45:000000000-G6HP7:1:1101:18950:4819 1:N:0:187
ATCTCTATCTCCTAAAAACCTGTTTAGATTTGGAGATAGACCTTCAGGTTTTTCATCATTTTCTGCATGAATTATACATTGACCACGTTCCAGCGTGGTCAGTTTGCAGCATTCTGTTATTTTGTTTGACAGAGTGTCTTGTTGAGAACATATGTAGGACATGATTTTTTCCTGCAACAGGGAAAATAAAGTATAAGTTTTAAAGATTTATTCTTTAATAAAGGATCTCAAAGCCAGCTTTAGAAAAAGGA
+
DDDDDFFFFFFFGGGGGGGGGGHHHHHHHHHHHHHHHHHHHHHHHHHHHHHGGHHHHHIHHIIHIHHHHHHHHHHHHHHHHHHHHHGHHHHHHHGGGGHHHHHHHHHHHHHHHHHHHHHHHHHHHHHHHHGHHHHHHHHHHHHHHHHHHHHHHHHHHHHHHHHHHHHHHGHHHHHHHHHHHGGGHHHHHHHHHHHHHHHHHHGHHHHHHHHHHHHHHHHHHFHHHHHHHHHGHHHHHGHHHHHHHHHGGGH
@M05620:45:000000000-G6HP7:1:1101:15168:4840 1:N:0:187
AAACCAAGCAGACACTCACCGCTCCCTCGCCACAGGCCAATAGTTTGTCCTCACTGAGTTGGCAACAAGTGGCTGCTGTGGCTGCCATTTTTCTGGTGATGGCCATCAGCTCCGACGAGGTCAGCTGGGGGGCTTTCTTTGTGTAAGCAACGAGAAACCTGAAAGAAGCATTTTTTAACTAAGTCCTGCTGAGTCATTCATGAGTTTTTAGCCGCCTTGCTTCTTCTCACAGACTCTCTACTCTCATGCCA
+
CCCCCBBFCFFFGGGGGGGGGGGGGGHHGGGGGHHHGGGHHHHHHHHHHHHHHHHHHHHHHHHHHHHHHHHHGHGGHHHHHHHGGHHHHHHHHHHHHHGHHHHHHHHHHHHHHGGGGGGGFHHHHHHHGGGGGGGGGGGGGGGGGGFFFFFFFFFFFFFFFFFFFFFFFFFFFFFFFFFFFFFFFFFFFFFFFFFFFFFFFFFFFFFFFFFFFFFFFFFFFFFFFFFFFFFFFFFFFFFFFFFFFFFFFFF
@M05620:45:000000000-G6HP7:1:1101:9514:4848 1:N:0:187
CATCCTGACCCTGAAGTACCCCATTGAGCATGGCATCGTCACCAACTGGGACGACATGGAGAAGATCTGGCACCACACCTTCTATAACGAGCTGCGCGTGGCCCCGGAGGAGCACCCAGTGCTGCTGACCGAGGCCCCCCTGAACCCCAAGGCCAACAGAGAGAAGATGACTCAGGTGAGGCTCGGCCGACGCCCGTGCTCCTCCCGTCCTTTCCCCAGTCATTTTCTGCCCGGCTTGATTTCTGACATTA
+
BCCABFFFFFFFGGGGGGGGGGGHHHHHHHHHHHHHHGHHHGHHHGHHHHHHGGGGGHHHHHGHHHHHHHHHHGHHGGGHHHHGHGHHGGGGGHHGGGFGGGHHGGGGGGGGHGHHGGHGGHHHHGHHHHGGGGGGGGGGGGHHHHGGGGHGHHGGGGGGGGGGGFCCGGGGGGGGGGGGGGGGFF?DFAFFCFFF@DDEFFFFFFDADFFFFFFFFFFFFEFFFFFFF/;AFDDFFDFFFFBFFBFFFF/
@M05620:45:000000000-G6HP7:1:1101:8952:4866 1:N:0:187
AGATTACTGCAACAGTTCCCCCTGGACCTGGAAAAGTTTCTTGCCTGGCTTACAGAAGCTGAAACAACTGCCAATGTCCTACAGGATGCTACCCGTAAGGAAAGGCTCCTAGAAGACTCCAAGGGAGTAAAAGAGCTGATGAAACAATGGCAAGTAAGTCAGGCATTTCCGCTTTAGCACTCTTGTGGATCCAATTGAACAATTCTCAGCATTTGTACTTGTAACTGACAAGCCAGGGACAAAACAAAGAT
+
CCBCCFFFFFFFGGGFGGGGGGGGHHHHHHHGCHHHGHHHHHHHHHHHHHHGHHFFHHHHHGHFHHHHHHHHEHHHHHHHHHGHHHHGHHHHHHGGGGHHHGHHHHHHGHHHHHHGHHHHHGHGGFGFHHHHHEGHHFDGHGGHHGHHFFCGHGHHFHFHHHHHHHHHHHGGGGGHHHHHHHHGHFGGHHHHHGHHHGHGFHHHHHH<DGFHHHHHHHHGHFHFHHHGHHHHHGGGGGEFEGFGFGGGGGF
@M05620:45:000000000-G6HP7:1:1101:12977:4867 1:N:0:187
CATCCTGACCCTGAAGTACCCGGCTTGATTTCTGACATTAGATCGGAAGAGCACACGTCTGAACTCCAGTCACGGACATTTATCTCGTATGCCGTCTTCTGCTTGAAAAAAAAAAAAAAAAACAAAAGATATAATTGTAAAAAAGTAAGGGAGACAGTAAAATCAGAGAAGGAGGGCAACACTATTTGAGAAGCTTAAAACGCCTTGTCTTAACGTTACAGCTATGCAAGTGCATGTGTGTGCCAGGAGAG
+
BBBCBFFFFFFFGGGGGGGGGGGGGGGHHHHHHHHHHHHHHGHHHGGGGHHHHHHHGGHHGHFHHHHHHHHHHGGEEGHHHFGEGHGFGHHHHGFGHGHGHHHHHHHHHHGGGGG><///--....<<.00=00000=00<00-.00000....;//000000000:0/:/....-......0/90009..0/0000000:---9:000000:0.///:0000090000000:000900...0000.....
@M05620:45:000000000-G6HP7:1:1101:9517:4867 1:N:0:187
CATCCTGACCCTGAAGTACCCCATTGAGCATGGCATCGTCACCAACTGGGACGACATGGAGAAGATCTGGCACCACACCTTCTATAACGAGCTGCGCGTGGCCCCGGAGGAGCACCCAGTGCTGCTGACCGAGGCCCCCCTGAACCCCAAGGCCAACAGAGAGAAGATGACTCAGGTGAGGCTCGGCCGACGCCCGTGCTCCTCCCGTCCTTTCCCCAGTCATTTTCTGCCCGGCTTGATTTCTGACATTA
+
DDDDDFFFFFFFGGGGGGGGGGGHHHHHHHHHHHHHHGHHHGHHHGHHHHHHGGGGGHHHHHHHHHHHHHHHHGHHHGGHHHHH4FHHGGGGGHHGGGGGGGHHGGGGGGGGHGHHGGHGHHHHHHHHHHGGGGGGGGGGGGHHHHGGGGHGHHGGGGGGGGGGGGGFGGGGGGGGGGGGGGGGFFFFFFFFFFFFFFFFFFFFFFFFFFFFFFFFFFFFFFFFHFFFFFFFFFFFFFFFFFFFFFFFFF0
@M05620:45:000000000-G6HP7:1:1101:21389:4867 1:N:0:187
AAACCAAGCAGACACTCACCGCTCCCTCGCCACAGGCCAATAGTTTGTCCTCACTGAGTTGGCAACAAGTGGCTGCTGTGGCTGCCATTTTTCTGGTGATGGCCATCAGCTCCGACGAGGTCAGCTGGGGGGCTTTCTTTGTGTAAGCAACGAGAAACCTGAAAGAAGCATTTTTTAACTAAGTCCTGCTGAGTCATTCATGAGTTTTTAGCCGCCTTGCTTCTTCTCACAGACTCTCTACTCTCATGCCA
+
3A3AABAFAFFFFGGGGGGGCEEEGGGH?GGGGHH2AFEGEFGHHHHHFFFHHHHGHHHGHFFFHHHGFDGHGGGGGGFBHHGFGHFGFGHHEHHHHH3BGFHHBGEHHEGHHGEGCEDCBG1FGGHHGGGG?BGGBFBFFFFFFFFFFFFBFFFFFFFFFFFFFFFFFFFFFFFBAFFFFB/BFFFBBFFF./:BFFFFFBFBFFFFF./BB.-@DDBFFF/BFFFFFFFF/.::FFFFFFFFFFFFFF/
@M05620:45:000000000-G6HP7:1:1101:21416:4873 1:N:0:187
AAACCAAGCAGACACTCACCGCTCCCTCGCCACAGGCCAATAGTTTGTCCTCACTGAGTTGGCAACAAGTGGCTGCTGTGGCTGCCATTTTTCTGGTGATGGCCATCAGCTCCGACGAGGTCAGCTGGGGGGCTTTCTTTGTGTAAGCAACGAGAAACCTGAAAGAAGCATTTTTTAACTAAGTCCTGCTGAGTCATTCATGAGTTTTTAGCCGCCTTGCTTCTTCTCACAGACTCTCTACTCTCATGCCA
+
CCCCCCCFCFFFGGGGGGGGGGGGGGHHGGGEGHHHGGHHHHHHHHHHHHHHHHHHHHHHFHHHHHHHGGHHGHGGHHHHFFHGGHHHHHHHHHHHHHHHHHHHGHHHHHHHHGGGGECGFFGHHHHHGGGGGGGGGGGGGGGGFGFFFFFFFFFFFFFFFFFFFFFFFFFFFFFFFFFFFFFFFFFFFFFFFFFFFFFFFFFFFFFFFFFFFFFFFFFFFFFFFFFFFFFF/FFFFFFFFFFFFFFFFF/
@M05620:45:000000000-G6HP7:1:1101:8796:4876 1:N:0:187
CATCCTGACCCTGAAGTACCCCGGCTTGATTTCTGACATTAGATCGGAAGAGCACACGTCTGAACTCCAGTCACTGACATTTATCTCGTATGCCGTCTTCTGCTTGAAAAAAAAAAAAAAAAAGAAATAGAAAACCACTAACTCTTTTGATAAAAAAATAATGTAAAGCATCAAAAGAAATATAAACGAATAAAAAAGTGAGATATGACCATAGTAGGAAACTGCGAAGAACAAGTTAAACAACGTATTGA
+
BBBBBFFFFFFFGFGGGGGGGGEEEEGGFHHHHHHHHGFHHHCGHHGGFEFGHHFHHEFHGEDDGHFHHFHHGHHHHHGHFFHHHFH?BEGGGGEEEGFFGHGHFGFGDDGGGFGCB/>>>--..00110<<0</...///<0000;00.00000:--9F000000000/000000/../0009090.....////-.;//////9///////////////////.---././..////9//..-.99///
@M05620:45:000000000-G6HP7:1:1101:8965:4881 1:N:0:187
AGATTACTGCAACAGTTCCCCCTGGACCTGGAAAAGTTTCTTGCCTGGCTTACAGAAGCTGAAACAACTGCCAATGTCCTACAGGATGCTACCCGTAAGGAAAGGCTCCTAGAAGACTCCAAGGGAGTAAAAGAGCTGATGAAACAATGGCAAGTAAGTCAGGCATTTCCGCTTTAGCACTCTTGTGGATCCAATTGAACAATTCTCAGCATTTGTACTTGTAACTGACAAGCCAGGGACAAAACAAAGAT
+
>A?ABFFFFFFFGGGGGGGGGGGGHHHHHFHHCGHHFHHHHHHHHHHGHHHHHHHHHGHHHHGHHGGGHHHHHHHHHHHHHHGHHHHHHHHHHHGGGGHHHFHGHHHHGHGHHGHHHHHHHHHFEHGFHHHHHEFGHHFGHFHHHHHHFFHFHGDHHHHHHHGHHHHHHHGGGGGHHGHHHHHHHFGGHHHHHHFHHGHFFGHHHHHF<CGHHGHHHGHHGGFFHHHHHHHHHGEFGGGGGGGFGGGF/C;
@M05620:45:000000000-G6HP7:1:1101:7050:4882 1:N:0:187
CATCCTGACCCTGAAGTACCCCATTGAGCATGGCATCGTCACCAACTGGGACGACATGGAGAAGATCTGGCACCACACCTTCTACAACGAGCTGCGCGTGGCCCCGGAGGAGCACCCAGTGCTGCTGACCGAGGCCCCCCTGAACCCCAAGGCCAACAGAGAGAAGATGACTCAGGTGAGGCTCGGCCGACGCCCGTGCTCCTCCCGTCCTTTCCCCAGTCATTTTCTGCCCGGCTTGGTTTCTGACATTT
+
AABABFFFFFFFGGGGGGGGGGGHHHHHHHHGHHHHHGHGHGHFHGHHHHHFGGGGGHHHHHHGGHGHFFFGHGHHHGFHHHGHHGHHGGG@FHFEEEGFFEFGGFGDGGDGHGHGDFH?GHHHHHHHHHGGGGGGGGFGGGHHFHFGCGHEGEFEFEGGGGG.CF/;FG0CBFGFFF;CFGGGFFFFD>DFDFFF9ADEFFFFFFFAFFFFFF/BFFF9FFFFFFFBFBFEFFFFFF.;AFFFF/BBFF/
@M05620:45:000000000-G6HP7:1:1101:12981:4887 1:N:0:187
CATCCTGACCCTGAAGTACCCGGCTTGATTTCTGACATTAGATCGGAAGAGCACACGTCTGAACTCCAGTCACGGACATTTATCTCGTATGCCGTCTTCTGCTTGAAAAAAAAAAAAAAAAGAGAAATATTAAGAGCGTAGGGAAGATAAAGAAGTTAGAAACAAGCAAGTACAAAGAGAGAAGAAAAGAAGTCTAGGTAGTGAAGGGATGTGATAATGTGCTACTGTGTAAGAAGGTAAGAGAGTTCCGT
+
CCCCCFFFFFFFGGGGGDGGGGGGGGGHHHHHHHGHGHHGEFFHHGGGEFGHHHGHGFHHGHHHHHHGHHHFHGGFFGHHHHHHFHFB?GHGHGEEHGHHHHHHGHHHGHCGGCC/////-..0011111000000/-..-../...0:0000./000;000:/././//090009////:./////9/../0//////////9///.././;////;/////////;////////://///;/.////./
@M05620:45:000000000-G6HP7:1:1101:7066:4892 1:N:0:187
CATCCTGACCCTGAAGTACCCCATTGAGCATGGCATCGTCACCAACTGGGACGACATGGAGAAGATCTGGCACCACACCTTCTACAACGAGCTGCGCGTGGCCCCGGAGGAGCACCCAGTGCTGCTGACCGAGGCCCCCCTGAACCCCAAGGCCAACAGAGAGAAGATGACTCAGGTGAGGCTCGGCCGACGCCCGTGCTCCTCCCGTCCTTTCCCCAGTCATTTTCTGCCCGGCTTGATTTCTGACATTA
+
CCCCCFFFFFFFGGGGGGGGGGGHHHHHHHHHHHHHHGHHHGHHHGHHGHHHGGGGGHHGHHHHHHHGHHHHHGHHGGGHHHHGHHHHGGGGGHHGGGGGGGHHGGGGGGGGGGGHGGH?GHHHHHHHHHGGGGGGGGGGGGHHHGGGGGHGGHGGGGGGGGGGGGGFGGGGGFGGGGGGGGGGFFFFFFFFFFFFADDFFFFFFFFEFFFFFFFFFFFFFFFFFFFFFFFFFFFBFF:BFFFFFFFFFF0
@M05620:45:000000000-G6HP7:1:1101:6398:4894 1:N:0:187
AGATTACTGCAACAGTTCCCCCTGGACCTGGAAAAGTTTCTTGCCTGGCTTACAGAAGCTGAAACAACTGCCAATGTCCTACAGGATGCTACCCGTAAGGAAAGGCTCCTAGAAGACTCCAAGGGAGTAAAAGAGCTGATGAAACAATGGCAAGTAAGTCAGGCATTTCCGCTTTAGCACTCTTGTGGATCCAATTGAACAATTCTCAGCATTTGTACTTGTAACTGACAAGCCAGGGACAAAACAAGATC
+
AABAAFFFFF4FGGGGGGGGGGGGCHHHHHFHHHHHGHHHHHHHHHHHHHHHHHHHHHHHHHHHHHHHHHHHHHHBHHHHHHGHHHHHGHBHHHGGGGHHHHHFFFHHGHHHHHGFHHHHHHFGGHGGHHHHHGGHHHFHHFHHHHHHHHHHHGHHHHHHHHHHHHHHHHGGGGGHHHGHHHHHHHHGHHHHGHHHHHHHHHHHHHHHGHHHHHHHHGHHGHHHHHHHGGFGEGGFGGGGGGGGGGGGGGC
@M05620:45:000000000-G6HP7:1:1101:8804:4894 1:N:0:187
CATCCTGACCCTGAAGTACCCCGGCTTGATTTCTGACATTAGATCGGAAGAGCACACGTCTGAACTCCAGTCACTGACATTTATCTCGTATGCCGTCTTCTGCTTGAAAAAAAAAAAAACAAAGGAAAGAAAGACCAAAAACAATAAAAAGGAGAAAAGAAAAAATACGAGAAAGTAAAATAGCGTGTATGAGGGTAGAAGATATAAAAACGATGTTCAGATACTCGAAGATATAATTGATTTCAAAATAT
+
DDDDDFFFFFFFGGGGGFGGGGGGGGGGHHHHHHHGHHHHGHHHHHGGGGHHHGHHHGGHHGFGHHHHHHHHFGHHHHHHHHGHGHHGFEHHHHGGGHGHHHHHHHHGHFHGGGGF<<</==?0?000000010000..<....000=00../...0//..//.-.:0.....09000000000-.../0000/.9:.00000000;090.-....0000:00000..9..09000000000000000000
@M05620:45:000000000-G6HP7:1:1101:12410:4905 1:N:0:187
ATCTCTATCTCCTAAAAACCTGTTTAGATTTGGAGATAGACCTTCAGGTTTTTCATCATTTTCTGCATGAATTATACATTGACCACGTTCCAGCGTGGTCAGTTTGCAGCATTCTGTTATTTTGTTTGACAGAGTGTCTTGTTGAGAACATATGTAGGACATGATTTTTTCCTGCAACAGGGAAAATAAAGTATAAGTTTTAAAGATTTATTCTTTAATAAAGGATCTCAAAGCCAGCTTTAGAAAAAGGA
+
DDDDDFFFFFFFGGGGGGGGGGHHHHHHHHHHHHHHHHHHHHHHHHHHHHHGGHHHHHHHHHHHHHHHHHHHHHHHHHHHHHHHHHGHHHHHHHGGGGHHHHHHHHHHHHGHHHHHHHHHHHHHHHHHHHGHHHHHHHHHHHHHHHHHHHHHHHHHHHHHHHHHHHHHHGHHHHHHHHHHHGGGHHHHHHHHHHHHHHHHHHGHHHHHHHHHHHHHHGHHHFHHHHHHHHHGHHHHHGHHHHHHHHGHGGH
@M05620:45:000000000-G6HP7:1:1101:14456:4946 1:N:0:187
CATCCTGACCCTGAAGTACCCCATTGAGCATGGCATCGTCACCAACTGGGACGACATGGAGAAGATCTGGCACCACACCTTCTACAACGAGCTGCGCGTGGCCCCGGAGGAGCACCCAGTGCTGCTGACCGATGCCCCCCTGAACCCCAAGGCCAACAGAGAGAAGATGACTCAGGTGAGGCTCGGCCGACGCCCGTGCTCCTCCCGTCCTTTCCCCAGTCATTTTCTGCCCGGCTTGATTTCTGACATTA
+
CCCCCFFFFFFFGGGGGGGGGGGHHHHHHHHHHHHHHGHHHGHHHGHHHHHHGGGGGHHHHHHHHHHHHHHHHGHHHGGHHHHHHHHHGGGGGHHGGGGGGGHHGGGGGGGGHHHHGGHGHHHHHHHHHHGGCGGHHGGGGGGHHHGGGEHGHHHHGGGGGGGGGGGFGGGGGGGGGGGGFGGGGFFFFFFFFFFFBDDFFFFFFFF;DFFFFFFFFFFFFEFEFFFFFFFF?DFFFF.FFFFFF0FFFF0
@M05620:45:000000000-G6HP7:1:1101:14436:4947 1:N:0:187
CATCCTGACCCTGAAGTACCCCATTGAGCATGGCATCGTCACCAACTGGGACGACATGGAGAAGATCTGGCACCACACCTTCTACAACGAGCTGCGCGTGGCCCCGGAGGAGCACCCAGTGCTGCTGACCGATGCCCCCCTGAACCCCAAGGCCAACAGAGAGAAGATGACTCAGGTGAGGCTCGGCCGACGCCCGTGCTCCTCCCGTCCTTTCCCCAGTCATTTTCTGCCCGGCTTGATTTCTGACATTA
+
DDDDDFFFFFFFGGGGGGGGGGGHHHHHHHHHHHHHHGHHHGHHHGHHHHHHGGGGGHHHHHHHHHHHHHHHHGHHHGGHHHHHHHHHGGGGGHHGGGGGGGHHGGGGGGGGHHHHGGHHHHHHHHHHHHGGGGGHHGGGGGHHHHGGGGHGHHHHGGGGGGGGGGGGGGGGGGGGHGGGGGGGGFFFFFFFFFFFBFFFFFFFFFFFFFFFFFFFFFFFFFFFFFFFFFFFFFFFFF?FFFFFFFFFFF0
@M05620:45:000000000-G6HP7:1:1101:14452:4968 1:N:0:187
CATCCTGACCCTGAAGTACCCCATTGAGCATGGCATCGTCACCAACTGGGACGACATGGAGAAGATCTGGCACCACACCTTCTACAACGAGCTGCGCGTGGCCCCGGAGGAGCACCCAGTGCTGCTGACCGATGCCCCCCTGAACCCCAAGGCCAACAGAGAGAAGATGACTCAGGTGAGGCTCGGCCGACGCCCGTGCTCCTCCCGTCCTTTCCCCAGTCATTTTCTGCCCGGCTTGATTTCTGACATTA
+
AABBCFFFFFFFGGGGGFGGGGGHHHHHHHHHHHHHHGHHHGHHHGHHHHGHGGGGGHHHHHHHHHHHHHHHHGGHHGGHHHHHHHHHGGGGGHHGGGGGGGHHGGGGGGGGHHHHGGGGHHHHHHHHHHGGFGGHHGGGGGGHHHGGGGHGHHHGGGGGGGGGGGGGGGGGGGGGCFFGGGGGGDFFFFFFFFFF-;DEFFFFFFFADFFFFFFFFFF;BFFFFFFFFFFFFCFFADFFFFFF/FFFFF/
@M05620:45:000000000-G6HP7:1:1101:18591:4979 1:N:0:187
TACCTGTACTGGGGAAGCATTTGAATATCCCCCCATGGTGATGGGGACGGAGAACTGCTCCATAAACACAGGCAACGTGCCTAACTTTCCCGGGAAGATGAAGTCAAAGAGCGACCACAGCTCTTCGGAGGTTATTTTGCATCGGTGAGCCAGACAGAATGATCCGATGAGGGGTGCGAAACTATTTGAGGAAAGGAAGCACCTTTTTATTAAATTTACCTTTTAGCAATCGCCATTCCTACCCTAAAGAT
+
BCCCBFFFFFFFGGGGGGGGGGHHHHHHHHHGGGGHHHHHHHHHHGGGGGGGGGHHHHHHHHHHHHHHHHHHGHHHGHHHHHHHHHHHHHHGGGGGGHHHHHHHHHHHHHHHGGGGGHHHHHHHHHHGGGG?GHHHHHHHGHHGGEGEGFGHHHGHHHGHHHHHHHEGGHHHGGCCEFCGGGGGGGGGGGGFGGGGGGGGFGEFFFFFFFFFFFFFFFFFFFFFFFFFFFFFFFFFFFFFFFAFFFFFFFF
@M05620:45:000000000-G6HP7:1:1101:18607:4991 1:N:0:187
TACCTGTACTGGGGAAGCATTTGAATATCCCCCCATGGTGATGGGGACGGAGAACTGCTCCATAAACACAGGCAACGTGCCTAACTTTCCCGGGAAGATGAAGTCAAAGAGCGACCACAGCTCTTCGGAGGTTATTTTGCATCGGTGAGCCAGACAGAATGATCCGATGAGGGGTGCGAAACTATTTGAGGAAAGGAAGCACCTTTTTATTAAATTTACCTTTTAGCAATCGCCATTCCTACCCTAAAGAT
+
AABBBFDFFFFFGGGGGGGGGGHHHHHFHHHGGGGHGHBEFGHHHGGGCGDEGHHHHHHHHHHHHHHHHHHHGGHHGHHHHHHHHHHHHHHGFGGGGHHGFHG?FHHHGHHGGGGGGHHHHHHHHHHGGGGEHFHHHHHGBGHGG<A<<>GGGGGHGHHHHHGHHFGDDFHHGGDDCDCCGGGFGGGGGGFFFFGFFFFGFFFFFFFFFFFFFBFFFFFFFFFFFFFFFFFFFF?EFFFBFBFFFFFFFFB
@M05620:45:000000000-G6HP7:1:1101:17097:4995 1:N:0:187
ATCTCTATCTCCTAAAAACCTGTTTAGATTTGGAGATAGACCTTCAGGTTTTTCATCATTTTCTGCATGAATTATACATTGACCACGTTCCAGCGTGGTCAGTTTGCAGCATTCTGTTATTTTGTTTGACAGAGTGTCTTGTTGAGAACATATGTAGGACATGATTTTTTCCTGCAACAGGGAAAATAAAGTATAAGTTTTAAAGATTTATTCTTTAATAAAGGATCTCAAAGCCAGCTTTAGAAAAAGGA
+
CCCCDFFFFFFFGGGGGGGGGGHHHHHHHHHHHHHHHHHHHHHHHHHHHHHGGHHHHHHHHIIIIHHHHHHHHHHHHHHHHHHHHHGHHHHHHHGGGGHHHHHHHHHHHHHHHHHHHHHHHHHHHHHHHHHHHHHHHHHHHHHHHHGHHHHHHHHHHHHHHHHHHHHHHGHHHHHHHHHHHGGGHHHHHHHHHHHHHHHHHHHHHHHHHHHHHHHHHHHHHHHHHHHHHGHHHHHHHGHHHHHHHHHHGGH
@M05620:45:000000000-G6HP7:1:1101:18582:5000 1:N:0:187
TACCTGTACTGGGGAAGCATTTGAATATCCCCCCATGGTGATGGGGACGGAGAACTGCTCCATAAACACAGGCAACGTGCCTAACTTTCCCGGGAAGATGAAGTCAAAGAGCGACCACAGCTCTTCGGAGGTTATTTTGCATCGGTGAGCCAGACAGAATGATCCGATGAGGGGTGCGAAACTATTTGAGGAAAGGAAGCACCTTTTTATTAAATTTACCTTTTAGCAATCGCCATTCCTACCCTAAAGAT
+
BBCCCFFFFFFFGGGGGGGGGGHHHHHHHHHGGGGHHHFGGHHHHGGGGGGGGGHHHHHHHHHHHGHHHHHHGGHHGHHHHHHGHHHHHHHGGGGGGHHHHHHHHHHHHHHHGGGGGHHHHHHHHHHGGGGCGGHHHHHHBGHGGEGGGGHHHHGHHHHHHHHHHHGGGHHHGG;AFGFGGGGGGGGGGGGFFGGGGFGGEFFFFFFFFFFFFFFFFBBFFFFFFFFFFFFFFFFFFFFFBFFFFFFFFFF
@M05620:45:000000000-G6HP7:1:1101:13848:5020 1:N:0:187
AAACCAAGCAGACACTCACCGCTCCCTCGCCACAGGCCAATAGTTTGTCCTCACTGAGTTGGCAACAAGTGGCTGCTGTGGCTGCCATTTTTCTGGTGATGGCCATCAGCTCCGACGAGGTCAGCTGGGGGGCTTTCTTTGTGTAAGCAACGAGAAACCTGAAAGAAGCATTTTTTAACTAAGTCCTGCTGAGTCATTCATGAGTTTTTAGCCGCCTTGCTTCTTCTCACAGACTCTCTACTCTCATGCCA
+
CDCCDCCFCFFFGGGGGGGGGGGGGGHHGGGGGHHHGGHHHHHHHHHHHHHHHHHHHHGHHHHHHHHHHGHHGHGGHHHHHHHGGHHHHHHHHHHHHHHHHHHHHHHHHHHHHGGGGGGGFHHHHHHHGGGGGGGGGGGGGGGGGGFFFFFFFFFFFFFFFFFFFFFFFFFFFFHFFFFFFFFBFFFFFFFHFFFFFFFFFFFFFFFFFFFFFFFFFFFFFHFFFFFFFFFFFFFFFFFFFFFFFFFFFFF
@M05620:45:000000000-G6HP7:1:1101:24124:5043 1:N:0:187
ATCTCTATCTCCTAAAAACCTGTTTAGATTTGGAGATAGACCTTCAGGTTTTTCATCATTTTCTGCATGAATTATACATTGACCACGTTCCAGCGTGGTCAGTTTGCAGCATTCTGTTATTTTGTTTGACAGAGTGTCTTGTTGAGAACATATGTAGGACATGATTTTTTCCTGCAACAGGGAAAATAAAGTATAAGTTTTAAAGATTTATTCTTTAATAAAGGATCTCAAAGCCAGCTTTAGAAAAAGGA
+
CCCDDFFFFFFFGGGGGGGGGGHHHHHHHHHHHHHHHHHHHHHHHHHHHHHGGHHHHHIHIHIIHHHHHHHHHHHHHHHHHHHHHHGHHHHHHHGFGGHHHHHHHHHHHHHHHHHHHHHHHHHHHHHHHHHHHHHHHHHHHHHHHHHHHHHHHHHHHHHHHHHHHHHHHGHHHHHHHHGHHGGHHHHHGHHHHHHHHHHHHHHHHHHHHHHHHHHHHGHHHGHHHHHHHHHHHHHHHGHHHHHHGHGHGGH
@M05620:45:000000000-G6HP7:1:1101:24143:5048 1:N:0:187
ATCTCTATCTCCTAAAAACCTGTTTAGATTTGGAGATAGACCTTCAGGTTTTTCATCATTTTCTGCATGAATTATACATTGACCACGTTCCAGCGTGGTCAGTTTGCAGCATTCTGTTATTTTGTTTGACAGAGTGTCTTGTTGAGAACATATGTAGGACATGATTTTTTCCTGCAACAGGGAAAATAAAGTATAAGTTTTAAAGATTTATTCTTTAATAAAGGATCTCAAAGCCAGCTTTAGAAAAAGGA
+
CCBCCFFFFFFFGGGGGGGGGGGHHHHHHHHHHHHHHHHHHHHHHHHHHHHGGHHHHIHHHHIIHHHHHHHHHHHHHHHHHHHHHHGHHHHHHHGFGGHHHHHHHHHHHHHHHHHHHHHHHHHHHHHHHHHHHHHHHHHHHHHHHHHHHHHHHHHHHHHHHHHHHHHHHGHHHHHHHHHGHGGHHHGHHHHHHHHHHGHHHHHHGGHHHHHHHHHHHHHHHHHHHHHHHHHHHFHHHGHHHHHGFFGFFGH
@M05620:45:000000000-G6HP7:1:1101:24126:5063 1:N:0:187
ATCTCTATCTCCTAAAAACCTGTTTAGATTTGGAGATAGACCTTCAGGTTTTTCATCATTTTCTGCATGAATTATACATTGACCACGTTCCAGCGTGGTCAGTTTGCAGCATTCTGTTATTTTGTTTGACAGAGTGTCTTGTTGAGAACATATGTAGGACATGATTTTTTCCTGCAACAGGGAAAATAAAGTATAAGTTTTAAAGATTTATTCTTTAATAAAGGATCTCAAAGCCAGCTTTAGAAAAAGGA
+
AAABBFFFFFFFGGGGGGGGGGHHHHHHHHHHHHHHHHHHHHHHHHHHHHHGGHHHHHHHHHHHHHHHGHHHHHHHHHHHHHHHHHGHHHHHGHGFGGHHHHHHHHHHHHHHHHHHHHHHHHHHGHHHHHGHHHGGHHHHHHHHHHHHHHHHHHHHHHHHHHHHHHHHHGHHHHHHHHHHHGGHHGGHGHHHHHHHHGHHHHHHHHGHHHHHHHHHHHHHHHHHHHHHHGGHGHHHHGHHHHGHGHHHGGH
@M05620:45:000000000-G6HP7:1:1101:8623:5102 1:N:0:187
ATCTCTATCTCTAAAAACCTGTTTAGATTTGGAGATAGACCTTCAGGTTTTTCATCATTTTCTGCATGAATTATACATTGACCACGTTCCAGCGTGGTCAGTTTGCAGCATTCTGTTATTTTGTTTGACAGAGTGTCTTGTTGAGAACATATGTAGGACATGATTTTTTCCTGCAACAGGGAAAATAAAGTATAAGTTTTAAAGATTTATTCTTTAATAAAGGATCTCAAAGCCAGCTTTAGAAAAAGGAA
+
DDCDDFFFFFFFGGGGGGGGGGHHGHHHHHHHHHHHEGHHHHHHGHHHHHGGHGHHHHHHHIIHHGHHGHHHFHHHHHHHHHHHHGHHHHHHHGFGGHHGHHHHHHGHHHHHHHHHHHHHHHHHHHHGHHHHHGHHHHHHHHHHHHGGFHHHHFFHHGHHHHHHHHHHGHHHHHGHHGGHGFGGFHHGGH?GHHGHGHHHHFFHHHHHHHHHHHHHFGHEDGDHHHH0HFFHHHFHGGHHGHHHFGFGFHG
@M05620:45:000000000-G6HP7:1:1101:8606:5103 1:N:0:187
ATCTCTATCTCTAAAAACCTGTTTAGATTTGGAGATAGACCTTCAGGTTTTTCATCATTTTCTGCATGAATTATACATTGACCACGTTCCAGCGTGGTCAGTTTGCAGCATTCTGTTATTTTGTTTGACAGAGTGTCTTGTTGAGAACATATGTAGGACATGATTTTTTCCTGCAACAGGGAAAATAAAGTATAAGTTTTAAAGATTTATTCTTTAATAAAGGATCTCAAAGCCAGCTTTAGAAAAAGGAA
+
CCCCCFFFFFFFGGGGGGGGGGHHFGHHHHHHHHHH5FGHHHHHHHHHHHGGHHHHHHHHHHHHHHHHEHHHHHHHHHHH5GHHHGHHHHGHHGFFGHHHHHHHGHHHHGHHHHHHHHHHHHHHHHHHHHHHHHHHHHHHHHHFHHGHGHHHHHHHHHHHHHHHHHHHGHHHHHGHHGGHGFHHGGHHDF?FGHGF?GHHHHGHFGHHHHHHHHHHFGHGFDDHHHHEHHHHHHHHGHHHHHHGGHFE?GG
@M05620:45:000000000-G6HP7:1:1101:8607:5122 1:N:0:187
ATCTCTATCTCTAAAAACCTGTTTAGATTTGGAGATCGACCTTCAGGTTTTTCATCATTTTCTGCATGAATTATACATTGACCACGTTCCAGCGTGGTCAGTTTGCAGCATTCTGTTATTTTGTTTGACAGAGTGTCTTGTTGAGAACATATGTAGGACATGATTTTTTCCTGCAACAGGGAAAATAAAGTATAAGTTTTAAAGATTTATTCTTTAATAAAGGATCTCAAAGCCAGCTTTAGAAAAAGGAA
+
3AAAAFBFFFFFFGGGGEGFGGDHBGHHFH5F4BFGFFEEGGGHHFBGGHGGHHHHBGHFHHHHHFDHFGHHHGHHHHGHEHHHHFHHHH5FCFEGEHHHGGHH4FGFGHFHHHBFGHHHHFDHHHHGH?GGHHHHHHHHHHHHHHHHHFHHHHHHHGHHHGHHHHHHGHHHHEFDHGFHG/CCGGDFD?=FF1=FDHHHDCFGBHHG1>GHHHHBDD<0DG0<GHHHH0CHFHH.CGGH00CCCFGD./C
@M05620:45:000000000-G6HP7:1:1101:8626:5124 1:N:0:187
ATCTCTATCTCTAAAAACCTGTTTAGATTTGGAGATAGACCTTCAGGTTTTTCATCATTTTCTGCATGAATTATACATTGACCACGTTCCAGCGTGGTCAGTTTGCAGCATTCTGTTATTTTGTTTGACAGAGTGTCTTGTTGAGAACATATGTAGGACATGATTTTTTCCTGCAACAGGGAAAATAAAGTATAAGTTTTAAAGATTTATTCTTTAATAAAGGATCTCAAAGCCAGCTTTAGAAAAAGGAA
+
CBCCCFFFFFFFGGGGGGGGGGHHHHHHHHHHHHHHDGHHHHHHGHHHHHGGHHHHHIHHHHIHHGHHHHHHFHHHHHHHHHHHHGHHHHHHHGFGGHHHHHHHHHHHHHHHHHHHHHHHHHHHHHHHHGHHHHHHHHHHHHHHHGFGEGHHHHHHHGHGHHHHHHHHGHHHHHHHHHHHGGGGHHHGHHFGHHHHGHHHHFHHHHHHHHHHHHHHEDGFDGDGHHHEHHGHHHGHGHHHHHHGHFFGGHH
@M05620:45:000000000-G6HP7:1:1101:17505:5136 1:N:0:187
CATCCTGACCCTGAAGTACCCCGGCTTGATTTCTGACATTAGATCGGAAGAGCACACGTCTGAACTCCAGTCACGGACATTTATCTCGTATGCCGTCTTCTGCTTGAAAAAAAAAAAAAGTTATTTTGAGAGCTTTTTTTGTTTAAGACCCAAGCAACATTCACTAATCCCTTTTTCCCTACTACCTACTGAATCATTCCTCCGTTTTTATTCTTTTATCTTCTTTCTACCTACTCTCTTTTCCAAAACAC
+
AAAABFFFFFFFFGGGGGGGFGGGGGGCGDEGHBHGHHHGHHFHHHGGGGAGGHHFHGHHHGHHG5GHHHFFHHGCEGEHHFGHG@GHGFHHHGGEEHGFHHHHGHHHEHCEGGG///</<1111111/..<.1<G1>@<-C/<0000:/.::..C/:.:00;000/00000;900/00;0.090/;0:;9000;B0900099.9/;EE;B////////;B//B/:B//:///;/9BFF///9//9;....
@M05620:45:000000000-G6HP7:1:1101:19111:5160 1:N:0:187
TACCTGTACTGGGGAAGCATTTGAATATCCCCCCATGGTGATGGGGACGGAGAACTGCTCCATAAACACAGGCAACGTGCCTAACTTTCCCGGGAAGATGAAGTCAAAGAGCGACCACAGCTCTTCGGAGGTTATTTTGCATCGGTGAGCCAGACAGAATGATCCGATGAGGGGTGCGAAACTATTTGAGGAAAGGAAGCACCTTTTTATTAAATTTACCTTTTAGCAATCGCCATTCCTACCCTAAAGAT
+
ABBBBFFFFFFFGGGGGGGGGGHFFGHHHHHGGGGHHHGFGFHHGGGGGGGGGHHGHGHHHHFHHHHHHHGHGHHHGHHEHFGHHFHHFHHGGGGGGFHHHHHGHHHHHHGHGGGGGHHHHHHHFGHGGCG?GDGGGFGFEHFGFADGFHHHHHGHGHHGHHHHHHDGGHGHGG;CFGFGGFGGGGGGGGGCFFFFFEFEFFEFFFFFFFFFFBFFFFBFFFFFFFFEBBFEEFFEFFFFBFAFFFFFFFF
@M05620:45:000000000-G6HP7:1:1101:13752:5165 1:N:0:187
AAACCAAGCAGACACTCACCGCTCCCTCGCCACAGGCCAATAGTTTGTCCTCACTGAGTTGGCAACAAGTGGCTGCTGTGGCTGCCATTTTTCTGGTGATGGCCATCAGCTCCGACGAGGTCAGCTGGGGGGCTTTCTTTGTGTAAGCAACGAGAAACCTGAAAGAAGCATTTTTTAACTAAGTCCTGCTGAGTCATTCATGAGTTTTTAGCCGCCTTGCTTCTTCTCACAGACTCTCTACTCTCATGCCA
+
CCCCCCCFDFFFGGGGGGGGGGGGGGHHGGGGGHHHGGHHHHHHHHHHHHHHHHHHHHHHHHHHHHHHHGHHGHGGHHHHHHHGGHHHHHHHHHHHHHHHHHHHHHHHHHHHHGGGGGGGGHHHHHHHGGGGGGGGGGGGGGGGGGFFFFFFFFFFFFFFFFFFFFFFFFFFFFHFFFHHFFFFFFFFFFFFFFFFFFFFFFFFFFFFFFFFFFFFFFFFHFHFHFFFFFFFFFFFFFFHFFFFFFFFFFF
@M05620:45:000000000-G6HP7:1:1101:22342:5175 1:N:0:187
CATCCTGACCCTGAAGTACCCCGGCTTGATTTCTGACATTAGATCGGAAGAGCACACGTCTGAACTCCAGTCACGGACATTTATCTCGTATGCCGTCTTCTGCTTGAAAAAAAAAAAAAAAAATAAATAAATCTGTTTAATATTTACGTGCCATAGTTATCTAGGAGAAGAAATTACCCACACGTAATTCAATACAAATAATCATATAAGAAGGTGGCACGCACGGAACACCTCGCCACCACACCCCCAGC
+
CCCCDFFFFFFFGGGGGGGGGGGGGGGGHHHHHHHHHHHHHHHHHHGEGGHHHHHGHGGHHGHHHHHHHHHHFHGGGGGHHHHHFHHGFFHHHHGFGHGHHHHHHHHGHHHGGDGC<>//---000=00000000000000=00000./:..000:0000000000/../0:/000;0/0...-:/..000000000:00000000000000/.00../0.-9----.-;/./..--........9---..
@M05620:45:000000000-G6HP7:1:1101:17544:5176 1:N:0:187
ATCTCTATCTCCTAAAAACCTGTTTAGATTTGGAGATAGACCTTCAGGTTTTTCATCATTTTCTGCATGAATTATACATTGACCACGTTCCAGCGTGGTCAGTTTGCAGCATTCTGTTATTTTGTTTGACAGAGTGTCTTGTTGAGAACATATGTAGGACATGATTTTTTCCTGCAACAGGGAAAATAAAGTATAAGTTTTAAAGATTTATTCTTTAATAAAGGATCTCAAAGCCAGCTTTAGAAAAAGGA
+
AAAAAFFFFFFFGGGGDGGGGFHHHFGHHHHHHHGFHDFFGHHHHHHGHHHGGHHHHHHHHHHHGHHHEGFHHHHFHHHHHGHHFHGHHHFHHHGGFCHHHGHHHHHHGHHHHHHHHHHHHHHHHHHHHHHHHHHGHHHHHHHFGGHHHHHHHHHHGFHHHHHGGHHHHGHHHHHGHHHHHEGHHHGFHHHGHHGHHHHHHHHBFGGGHGHHHHHHHHH0DGHGFHHGHHHHHHFHHFHHHHGFFGGGG?C
@M05620:45:000000000-G6HP7:1:1101:13739:5180 1:N:0:187
AAACCAAGCAGACACTCACCGCTCCCTCGCCACAGGCCAATAGTTTGTCCTCACTGAGTTGGCAACAAGTGGCTGCTGTGGCTGCCATTTTTCTGGTGATGGCCATCAGCTCCGACGAGGTCAGCTGGGGGGCTTTCTTTGTGTAAGCAACGAGAAACCTGAAAGAAGCATTTTTTAACTAAGTCCTGCTGAGTCATTCATGAGTTTTTAGCCGCCTTGCTTCTTCTCACAGACTCTCTACTCTCATGCCA
+
CCCCCBBFCFFFGGGGGGGGGGGGGGHHGGGGGHHHGGHHHHHGHHHHHHHHHHHHHHFHHHHHHHHHHGHHGHGGHHGHHHHGGHHHHHHHHHHHHHHHHHHHHHHHHHHHHGGGGGGGFHHHHHHHGGGGGGGGGGGGGGGGGGFFFFFFFFFFFFFFFFFFFFFFFFFFFFFFFFFFFFFFFFFFFFFFFFFFFFFFFFFFFFFFFFFFFFFFFFFFFFFFFFFFFFFFFFFFFFFFFFFFFFFFFF0
@M05620:45:000000000-G6HP7:1:1101:11508:5185 1:N:0:187
ATCTCTATCTCCTAAAAACCTGTTTAGATTTGGAGATAGACCTTCAGGTTTTTCATCATTTTCTGCATGAATTATACATTGACCACGTTCCAGCGTGGTCAGTTTGCAGCATTCTGTTATTTTGTTTGACAGAGTGTCTTGTTGAGAACATATGTAGGACATGATTTTTTCCTGCAACAGGGAAAATAAAGTATAAGTTTTAAAGATTTATTCTTTAATAAAGGATCTCAAAGCCAGCTTTAGAAAAAGGA
+
BBB@ADFFFFFFGGGGGDFGGGFGHHFFGHHFHGHHHDGFHFHHGHHHHHHGGHHGHGHHFFHHGFHHHHHHHHGHHHHHHGHHHHGBGHHHHHGEEFHHHHHHHHHHHHHBFHHHHHGHGFGHHFHHFGFHGHB?GHGFGHHFEFEHHGHHHHHHHEHFHHHHHHHHFGHHGHGHBFFFGGGFGHHFFFHHGGGGF<1DFHFHHHHFHGHHGGHHGHHGFDFBGHFHGFDDBCFCFGFFHHHHGGHGGGF
@M05620:45:000000000-G6HP7:1:1101:17543:5193 1:N:0:187
ATCTCTATCTCCTAAAAACCTGTTTAGATTTGGAGATAGACCTTCAGGTTTTTCATCATTTTCTGCATGAATTATACATTGACCACGTTCCAGCGTGGTCAGTTTGCAGCATTCTGTTATTTTGTTTGACAGAGTGTCTTGTTGAGAACATATGTAGGACATGATTTTTTCCTGCAACAGGGAAAATAAAGTATAAGTTTTAAAGATTTATTCTTTAATAAAGGATCTCAAAGCCAGCTTTAGAAAAAGGA
+
DDDDDFFFFFFFGGGGGGGGGGHHHHHHHHHHHHHHHHHHHHHHHHHHHHHGGHHHHHIHHIIIIHHHHHHHHHHHHHHHHHHHHHGHHHHHHHGGGGHHHHHHHHHHHHHHHHHHHHHHHHHHHHHHHHHHHHHHHHHHHHHHHHHHHHHHHHHHHHHHHHHHHHHHHGHHHHHHHHHHHGGHHHHHGHHHHHHHHHHHHHHHHHHHHHHHHHHHHHHHHHHHHHHHHGHHHHHHHGHHHGHHGGHHGGH
@M05620:45:000000000-G6HP7:1:1101:16136:5194 1:N:0:187
AAACCAAGCAGACACTCACCGCTCCCTCGCCACAGGCCAATAGTTTGTCCTCACTGAGTTGGCAACAAGTGGCTGCTGTGGCTGCCATTTTTCTGGTGATGGCCATCAGCTCCGACGAGGTCAGCTGGGGGGCTTTCTTTGTGTAAGCAACGAGAAACCTGAAAGAAGCATTTTTTAACTAAGTCCTGCTGAGTCATTCATGAGTTTTTAGCCGCCTTGCTTCTTCTCACAGACTCTCTACTCTAATGCCA
+
>AAAA1>>ABFCFC11BF1AEA0AE00BAFGGGH0AA///11D2A2AB212AF/DGB1F2111FGABFC1FGG0>F1GDB0>0>FECGD@@1>1@@1B12B10BF>BBG11FB>EE@E/B/0BBGDGCCGG@9AGGB;9;B9C/909;FF-@E9B-99-/-/BBFF?F9B99/F/=99//;//;;//9//;FA:/99/BB99/FFFF/E?B//A-9--:BFFBBBFB//FBBFFF/;FFFFFFF/B/BBFB
@M05620:45:000000000-G6HP7:1:1101:11493:5195 1:N:0:187
ATCTCTATCTCCTAAAAACCTGTTTAGATTTGGAGATAGACCTTCAGGTTTTTCATCATTTTCTGCATGAATTATACATTGACCACGTTCCAGCGTGGTCAGTTTGCAGCATTCTGTTATTTTGTTTGACAGAGTGTCTTGTTGAGAACATATGTAGGACATGATTTTTTCCTGCAACAGGGAAAATAAAGTATAAGTTTTAAAGATTTATTCTTTAATAAAGGATCTCAAAGCCAGCTTTAGAAAAAGGA
+
DDCCCFFFFFFFGGGGGGGGGGHHHHHHHHHHHHHHHHHHHHHHHHHHHHHGGHHHHHIHHHIHIHHHHHHHHHHHHHHHHHHHHHGHHHHHHHGGGGHHHHHHHHHHHHHHHHHHHHHHHHHHHHHHHHHHHHHHHHHHHHHHHHHHHHHHHHHHHHHHHHHHHHHHHGHHHHHHHHHH/FFHHHHHHGHHHHHHHGHHHHHHHHHHHHHHHHHHHHHHHHHGHHHHHHGGHHHHHGHHHHHHHHHHGGG
@M05620:45:000000000-G6HP7:1:1101:17525:5196 1:N:0:187
ATCTCTATCTCCTAAAAACCTGTTTAGATTTGGAGATAGACCTTCAGGTTTTTCATCATTTTCTGCATGAATTATACATTGACCACGTTCCAGCGTGGTCAGTTTGCAGCATTCTGTTATTTTGTTTGACAGAGTGTCTTGTTGAGAACATATGTAGGACATGATTTTTTCCTGCAACAGGGAAAATAAAGTATAAGTTTTAAAGATTTATTCTTTAATAAAGGATCTCAAAGCCAGCTTTAGAAAAAGGA
+
CCCCCFFFFFFFGGGGGGGGGGHHHHHHHHHHHHHHHHHHHHHHHHHHHHHGGHHHHHHHHIIIHHHHHHHHHHHHHHHHHHHHHHGGHHHHHHGFGGHHHHHHHHHHHHHHHHHHHHHHHHHHHHHHHHGHHHHHHHHHHHHHHHGHHHHHHHHHHHHHHHHHHHHHHGHHHHHHHHHHHGGHHHHGFHHHHHHHHGHHHHHHHHHHHHHHHHHHHGHHHGFHHHHHHHHHGHHHHGHHHHHGHHGHGGH
@M05620:45:000000000-G6HP7:1:1101:11484:5212 1:N:0:187
ATCTCTATCTCCTAAAAACCTGTTTAGATTTGGAGATAGACCTTCAGGTTTTTCATCATTTTCTGCATGAATTATACATTGACCACGTTCCAGCGTGGTCAGTTTGCAGCATTCTGTTATTTTGTTTGACAGAGTGTCTTGTTGAGAACATATGTAGGACATGATTTTTTCCTGCAACAGGGAAAATAAAGTATAAGTTTTAAAGATTTATTCTTTAATAAAGGATCTCAAAGCCAGCTTTAGAAAAAGGA
+
CCCCCFFFFFFFGGGGGGGGGGHHHHHHHHHHHHHHHHHHHHHHHHHGHHHGGHHHHHHIHIHHIHGHHHHHHHHHHHHHHHHHHHGGHHHHHHGFGGHHHHHHHHHHHHHHHHHHHHHHHHHHHHHHHHHHHHHHHHHHHHHHHHGHHHHHHHHHHHHHHHHHHHHHHGHHHHHHHHHHHGGHHFHHHHHHHHHHHHHHHHHHHHHHHHHHHHHHHHHHGHHGHHHHHHHGHHHHHGHHHHHGHFHHGGH
@M05620:45:000000000-G6HP7:1:1101:11853:5241 1:N:0:187
TACCTGTACTGGGGAAGCATTTGAATATCCCCCCATGGTGATGGGGACGGAGAACTGCTCCATAAACACAGGCAACGTGCCTAACTTTCCCGGGAAGATGAAGTCAAAGAGCGACCACAGCTCTTCGGAGGTTATTTTGCATCGGTGAGCCAGACAGAATGATCCGATGAGGGGTGCGAAACTATTTGAGGAAAGGAAGCACCTTTTTATTAAATTTACCTTTTAGCAATCGCCATTCCTACCCTAAAGAT
+
BBBBBFFFFFFFCEFGGGGGGGHHHHHHHHHGGGGHHHHHHHHGHGGGAEEFGHGHHHHHGFHHHHHHHHHHGHHHGHHHHHF3GGHHHHHGGGGGGHHGHHHHHHFHHHFHGFGGGGHHHHHHFFGDFGGGFEHHHHFE1DDF.<<F0FGGHHGFHCGGD0<GHG.CD0GHGG:C.AAB-9CFFGGF0CF9CBF.99AEFG.FFFFFEFFFF/;F/BF/BBFFF/BB9BBEEFFFBFBFFFE.9FFFFFB
@M05620:45:000000000-G6HP7:1:1101:22889:5244 1:N:0:187
ATCTCTATCTCCTAAAAACCTGTTTAGATTTGGAGATAGACCTTCAGGTTTTTCATCATTTTCTGCATGAATTATACATTGACCACGTTCCAGCGTGGTCAGTTTGCAGCATTCTGTTATTTTGTTTGACAGAGTGTCTTGTTGAGAACATATGTAGGACATGATTTTTTCCTGCAACAGGGAAAATAAAGTATAAGTTTTAAAGATTTATTCTTTAATAAAGGATCTCAAAGCCAGCTTTAGAAAAAGGA
+
BBABBFFFFFFFGGGGGGGGGGGHHFHHHHHHGFHHHGHGHHHHHHHHHHHGGHHHHHHHHHHHHHHHHHHHHHHHHHHHHHHHHHGHHHHHHHGFGGHHHHHHHHHFHHHHHHHHHHHHHHHHHHHHHHGHFHGHHHHHHHHHHHGHHGHHHHHHHHHHHHHFHHHHHCHHHHHH2GFGEGGHHHHF1?GGHHHGHFGGGHBGGHHFHHHHHHHHHHHH0=GHGHFHHHHHHFHHHGHHHHHHFGGHGGH
@M05620:45:000000000-G6HP7:1:1101:22905:5253 1:N:0:187
ATCTCTATCTCCTAAAAACCTGTTTAGATTTGGAGATAGACCTTCAGGTTTTTCATCATTTTCTGCATGAATTATACATTGACCACGTTCCAGCGTGGTCAGTTTGCAGCATTCTGTTATTTTGTTTGACAGAGTGTCTTGTTGAGAACATATGTAGGACATGATTTTTTCCTGCAACAGGGAAAATAAAGTATAAGTTTTAAAGATTTATTCTTTAATAAAGGATCTCAAAGCCAGCTTTAGAAAAAGGA
+
BCCCCFFFFFFFGGGGGGGGGGHHHHHHHHHHHHHHHHHHHHHHHHHHHHHGGHHHHHHHHHIHIHHHHHHHHHHHHHHHHHHHHHGHHHHHHHGGGGHHHHHHHHHHHHHHHHHHHHHHHHHHHHHHHHHHHHHHHHHHHHHHHHHHHHHHHHHHHHHHHHHHHHHHHGHHHHHHHHHHHGGHHHHHHHHHHHHHHFHHHHHHHHHHHHHHHHHHHGHHHFHHHHGHHGHHHHHHHGHHHHHGGHHHGGH
@M05620:45:000000000-G6HP7:1:1101:9298:5255 1:N:0:187
TACCTGTACTGGGGAAGCATTCCTACCCTAAAGATCGGAAGAGCACACGTCTGAACTCCAGTCACGGACATTTATCTCGTATGCCGTCTTCTGCTTGAAAAAAAAAAAAAAGACCCCAGAGCTGCTGAAAGAGACCCCCATGAACCCCAAGACCAAACGAGAGACGATGACTCAGGAGAGACTCTGCCGACGCACGTGCCCTTCCCGGCCCTTCCCCTGTCATTTTCTGTTCGGATTGATTTCTGCTCTTT
+
1A1AAFFFFFFFGGCFFFGGGGHHGHFHFGCB1GGHHG?F0EAFCGBFEBGEGGHHHFFHHDFDGA//EEGEFHDGHHFGEF0GH?BEHGHFHGFHBABGEHG@EC?@//<//00/</?/<01?1<GB11=000>...<-<=D0=<<C....;;C....:..-9/.-9.;00;9;//;9../000000;-----;---9-//;-;---;--9/9/B---/9::9;//;F///----9-/////////9///
@M05620:45:000000000-G6HP7:1:1101:21324:5259 1:N:0:187
AAACCAAGCAGACACTCACCGCTCCCTCGCCACAGGCCAATAGTTTGTCCTCACTGAGTTGGCAACAAGTGGCTGCTGTGGCTGCCATTTTTCTGGTGATGGCCATCAGCTCCGACGAGGTCAGCTGGGGGGCTTTCTTTGTGTAAGCAACGAGAAACCTGAAAGAAGCATTTTTTAACTAAGTCCTGCTGAGTCATTCATGAGTTTTTAGCCGCCTTGCTTCTTCTCACAGACTCTCTACTCTCATGCCA
+
CCCCCCCFCFFFGGGGGGGGGGGGGGHHGGGGGHHHGGHHHHHHHHHHHHHHHHHHHHGHHHHHHHHHHHHHGHGGHHHHHHHGGHHHHHHHHHHHHHHHHHHHHHHHHHHHHGGGGGGGGHHHHHHHGGGGGGGGGGGGGFGGGGFFFFFFFFFFFFFFFFFFFFFFFFFFFFFFFFFFFFFFFFFFFFFFFFFFFFFFFFFFFFFFFFFFFDFFFFFFFFFFFFFFFFFFEFFFFFFFFFFFFFFBFFF
@M05620:45:000000000-G6HP7:1:1101:22630:5261 1:N:0:187
TACCTGTACTGGGGAAGCAATCGCCATTCCTACCCTAAAGATCGGAAGAGCACACGTCTGAACTCCAGTCACGGACATTTATCTCGTATGCCGTCTTCTGCTTGAAAAAAAAAAAAAAAAAATAAAAAAAAAAATAGAAAAAGTTGTATAGAAAAGAAAATACACAGAACGAAAAAGTCATAGAAAGCAAAAAAACACCCGACACTATGGGAGAAGTAGTTAATCAAACAAATATACGACATCGTAGGAAC
+
CCBCCFFFFFFFGGFGGGGGGGGGGGGHHHHHHHHHHHHHGHHHGGGGHHHHHGHGHHHGHGHHHHHHHHHHGGGGGHHHHHFHHHGGHHHHGEGHGHHHGHHHHHHGHGEGGC>><>/<--.00000------.00000<<.000<0000000//..//000000.:0/....-..0000000000/0/0:.--....<--<--0/000./.../00000::00000<...00:00...-.0...9<<0.
@M05620:45:000000000-G6HP7:1:1101:11838:5274 1:N:0:187
TACCTGTACTGGGGAAGCATTTGAATATCCCCCCATGGTGATGGGGACGGAGAACTGCTCCATAAACACAGGCAACGTGCCTAACTTTCCCGGGAAGATGAAGTCAAAGAGCGACCACAGCTCTTCGGAGGTTATTTTGCATCGGTGAGCCAGACAGAATGATCCGATGAGGGGTGCGAAACTATTTGAGGAAAGGAAGCACCTTTTTATTAAATTTACCTTTTAGCAATCGCCATTCCTACCCTAAAGAT
+
ABBBCFFFFFFFGGGEEGGGGGHHHHHHHHHGGGGHHHGHHHHHHGGGGGGGGHHHHHHHHGHHHHHHHHHGGHHHGHGGHHHHHHHHHHHGGGGGGGHHHF3FGHHHHHHHGGGGGHGHFHHHHHHGDGGDHHHHHHGHEFHG.<C.FGHGHHGGHHHHHFFHHHDGGHHHGGDGGGGGGGFGGGGGGGGGGFGGGFFEFFEFFFFFEFFFFBFFFFFFFFFFFBFFFFFFFFFEFFFFFFFA/:BB/BF
@M05620:45:000000000-G6HP7:1:1101:12798:5275 1:N:0:187
ATCTCTATCTCCTAAAAACCTGTTTAGATTTGGAGATAGACCTTCAGGTTTTTCATCATTTTCTGCATGAATTATACATTGACCACGTTCCAGCGTGGTCAGTTTGCAGCATTCTGTTATTTTGTTTGACAGAGTGTCTTGTTGAGAACATATGTAGGACATGATTTTTTCCTGCAACAGGGAAAATAAAGTATAAGTTTTAAAGATTTATTCTTTAATAAAGGATCTCAAAGCCAGCTTTAGAAAAAGGA
+
111>AF@3FDF@FGGDDGGG111BG33133DGH10101B1AB1A11AFDFA/A0AAA2DABA2AB12FH112A1AB222DAA11A///B0BA@>>>/>GFB>@2@FBGHCHE@@@@@@2FF2GH0FGEDGDC>G1B>B>>BB><2<?FCGFE2>2B>1<1<BGHDGDH>/FD@1<<DFGHHC/C<F<F<GF?F<1FG=<GF<<1><<G<FGHFFFDDGGF0DD0CGHH0DGGG<GCCEGHH0C0;CGH..C
@M05620:45:000000000-G6HP7:1:1101:9751:5283 1:N:0:187
ATCTCTATCTCCTAAAAACCTGTTTAGATTTGGAGATAGACCTTCAGGTTTTTCATCATTTTCTGCATGAATTATACATTGACCACGTTCCAGCGTGGTCAGTTTGCAGCATTCTGTTATTTTGTTTGACAGAGTGTCTTGTTGAGAACATATGTAGGACATGATTTTTTCCTGCAACAGGGAAAATAAAGTATAAGTTTTAAAGATTTATTCTTTAATAAAGGATCTCAAAGCCAGCTTTAGAAAAAGGA
+
BBBBBFFFFFFFGGGGGGGGGGFGHHGFFHFFGFHHBGHFHHHGHHHGHHHFFGHFHHHHHHHHHEHHHHHGFHHHHHGHHHHHHHGGHHHGHGGGGGHHGHHHHHHHGGGHHHHHHHHHHHHHHHHHHHHHHHHHHHHHHHHHHHHHHHHHHHHHHHHHHHHHGHHHHGHHHHHHHHHHHGGHHHHGFGHGHHHHHGHHHHHHHHHHHHHHHHHHHHHHHHHHHHHHHGHHHHHHHGHHHHHFFHHHGGC
@M05620:45:000000000-G6HP7:1:1101:9891:5287 1:N:0:187
AAACCAAGCAGACACTCACCGCTCCCTCGCCACAGGCCAATAGTTTGTCCTCACTGAGTTGGCAACAAGTGGCTGCTGTGGCTGCCATTTTTCTGGTGATGGCCATCAGCTCCGACGAGGTCAGCTGGGGGGCTTTCTTTGTGTAAGCAACGAGAAACCTGAAAGAAGCATTTTTTAACTAAGTCCTGCTGAGTCATTCATGAGTTTTTAGCCGCCTTGCTTCTTCTCACAGACTCTCTACTCTCATGCCA
+
AAAAAA1B>>1CGGCG1BGG0EGEE0BG0E?F/GAGCF//BBGBDGHGHFH1BA1AFH1DGFFGC/F/BD@1>BFAGB1B>F0F/F1B1F2BG1GDB01F2@>FGB>1>1>>1/E/<//<<BFG1BGF//<-9-;:0;BFG0999;BF//A@FFBFFBABF9F99BAFF/99FFF@-999BBFFFFBFFFFBF999F/BB////9B//:-B//;9@A9B/BF9BFBF/;/FFBF/9FBB//9B9FFB/BB/
@M05620:45:000000000-G6HP7:1:1101:12810:5294 1:N:0:187
ATCTCTATCTCCTAAAAACCTGTTTAGATTTGGAGATAGACCTTCAGGTTTTTCATCATTTTCTGCATGAATTATACATTGACCACGTTCCAGCGTGGTCAGTTTGCAGCATTCTGTTATTTTGTTTGACAGAGTGTCTTGTTGAGAACATATGTAGGACATGATTTTTTCCTGCAACAGGGAAAATAAAGTATAAGTTTTAAAGATTTATTCTTTAATAAAGGATCTCAAAGCCAGCTTTAGAAAAAGGA
+
BABBBFFFFFFFGGGGGGGGGGGHHHHHHHHHHHHHHHHHHHHHHHHHHHHGGHHHHHHHHHHHHHHHHGHHHGHFGHHHHHHHHHGHHHHHHHGFGGHHGHGHHHHFHHGHHHHHHHHHHHHHHHHHGHGHHHFHHHHHHGHHGHHHHFGGHHHHHHHHGHHHHHHHHGHHHHHHGHHHHGEHHHHGHHHGHHGHHFGHHGFHHGGHHFHGHHHHHHHFHHFHHHHHHEGFHHHHHGHHHHHHGGFHFGH
@M05620:45:000000000-G6HP7:1:1101:12791:5295 1:N:0:187
ATCTCTATCTCCTAAAAACCTGTTTAGATTTGGAGATAGACCTTCAGGTTTTTCATCATTTTCTGCATGAATTATACATTGACCACGTTCCAGCGTGGTCAGTTTGCAGCATTCTGTTATTTTGTTTGACAGAGTGTCTTGTTGAGAACATATGTAGGACATGATTTTTTCCTGCAACAGGGAAAATAAAGTATAAGTTTTAAAGATTTATTCTTTAATAAAGGATCTCAAAGCCAGCTTTAGAAAAAGGA
+
BBBCCFFFFFFFGGGGGGGGGGHHHHHHHHHHHHHHHHHHHHHHHHHHHHHGGHHHHHHIHIHHIHHHHHHHHGHGHHHHHHHHGHGGHHHHHHGGGGHHHHHHHHHGHHHHHHHHHHHHHHHHHHHHGHHHHHGHHHHHHHHHHHGHHGHHHHHHHHHHHHHHHHHHHGHHHHHHHHHHHGGGHHHHHHHHHHHHHFHHHGGGHHHHHGHHHHHHGGHHHFHHHHHHHGHGHHHHHGHHHHHHGGGFGGH
@M05620:45:000000000-G6HP7:1:1101:9768:5295 1:N:0:187
ATCTCTATCTCCTAAAAACCTGTTTAGATTTGGAGATAGACCTTCAGGTTTTTCATCATTTTCTGCATGAATTATACATTGACCACGTTCCAGCGTGGTCAGTTTGCAGCATTCTGTTATTTTGTTTGACAGAGTGTCTTGTTGAGAACATATGTAGGACATGATTTTTTCCTGCAACAGGGAAAATAAAGTATAAGTTTTAAAGATTTATTCTTTAATAAAGGATCTCAAAGCCAGCTTTAGAAAAAGGA
+
AAAAAFFFFFFFCGGGFGGGBCABGFGF33GHHFHHFFFFDHGHFGHHFGFEAAFDFGHFGFFHGBHHHHGHHHHFHD2GGGHFHECABFGBGFG/EEGFBFGFGFDFGFCBFDGHBB@GEGHHGHFFHHGGFGBFFGHHHHFFGFHHCE1FFHGHHHDG<FFHBFDHFCGBGFFFHHGHHEEHFFHHDHHDGGHGH1FGHHBFGHGHHHHHEHHHHHHFHGFFHHHHBGHHHGFHHGHHHGHEFHHFFCF
@M05620:45:000000000-G6HP7:1:1101:9904:5305 1:N:0:187
AAACCAAGCAGACACTCACCGCTCCCTCGCCACAGGCCAATAGTTTGTCCTCACTGAGTTGGCAACAAGTGGCTGCTGTGGCTGCCATTTTTCTGGTGATGGCCATCAGCTCCGACGAGGTCAGCTGGGGGGCTTTCTTTGTGTAAGCAACGAGAAACCTGAAAGAAGCATTTTTTAACTAAGTCCTGCTGAGTCATTCATGAGTTTTTAGCCGCCTTGCTTCTTCTCACAGACTCTCTACTCTCATGCCA
+
CCBCCBBFCFFFGGGGGGGGGGGGGGHHGGGGGGGHGGGHHHHHHHHHHHHHHHHHHHDFHHHHHHHHHHHHGHGGHHGHHHHGGHHHHHHHHHHHHHHHHHHHHHHHHHHHHGGGGGGGFHHHFHHHGGGGGGGGGGGGGGGGGGFFBFFFFFFFFFFFFFFFFFFFFFFFFFFFFFFFFFFFFFFFFFFFFBFFFFFFFFFFFFFFFFFFFFFFFFFFFFFFFFFFFFFFFFFFFFFFFFFFFFFFFFB
@M05620:45:000000000-G6HP7:1:1101:24726:5328 1:N:0:187
CATCCTGACCCTGAAGTACCCCGGCTTGATTTCTGACATTAGATCGGAAGAGCACACGTCTGAACTCCAGTCACGGACATTTATCTCGTATGCCGTCTTCTGCTTGAAAAAAAAAAAAAAAGAAAAAAATAATTTAACATACAATGTAAAGTCGACAGAAAGAATGCTGCGATAAAAGTGGACAAGAAAAAGAAGAGACATGACGGGTCAGTCGACAAGAAAGAATCTAAGAAGATTGTTAACTTAAACAA
+
DCDDDFFFFFFFGGGGGFGGGGGGGGGGHHHHHHHHHHHHHHHHHHGGGGHHHGHHHGGHHGHGHHHHHHHHGHGGGGGHHHHHFHHHGEHHHHGFGHGHHHHHHHGHFHHEEBFC><//-..0000--.0<0000000=0000000000000..-<-/000/.000000--...000000000..////..../<.///0000.--<-.<00..-<-.//<0/.0:0:0<00/0:<00000000:0000.
@M05620:45:000000000-G6HP7:1:1101:23426:5334 1:N:0:187
AAACCAAGCAGACACTCACCGCTCCCTCGCCACAGGCCAATAGTTTGTCCTCACTGAGTTGGCAACAAGTGGCTGCTGTGGCTGCCATTTTTCTGGTGATGGCCATCAGCTCCGACGAGGTCAGCTGGGGGGCTTTCTTTGTGTAAGCAACGAGAAACCTGAAAGAAGCATTTTTTAACTAAGTCCTGCTGAGTCATTCATGAGTTTTTAGCCGCCTTGCTTCTTCTCACAGACTCTCTACTCTCATGCCA
+
BBBBBBBFBFFFGGGGGGGGGGGGGGHHGGGGGHHHGGHGHHHHHHHHHHHHHHHHHHGHHHHHHHHHHHHHGHGGHHHHGHHGGHHHHHHHHHHHHHHHHHHHHHHHHHHHHGGGGGGGDHHHHHHHGGGGGFGGGGGGGGGGGGFFFFFFFFFFFFFFFFFFFFFFFFFFFFFFFFFFFFFFFFFFFFFFFFFFFFFFFFFFFFFFFFFFFFFFFFFFFFFFFFFFFFFFFFFFFFFFFFFFFFFFFFB
@M05620:45:000000000-G6HP7:1:1101:7754:5350 1:N:0:187
AAACCAAGCAGACACTCACCGCTCCCTCGCCACAGGCCAATAGTTTGTCCTCACTGAGTTGGCAACAAGTGGCTGCTGTGGCTGCCATTTTTCTGGTGATGGCCATCAGCTCCGACGAGGTCAGCTGGGGGGCTTTCTTTGTGTAAGCAACGAGAAACCTGAAAGAAGCATTTTTTAACTAAGTCCTGCTGAGTCATTCATGAGTTTTTAGCCGCCTTGCTTCTTCTCACAGACTCTCTACTCTCATGCCA
+
AAAAABBFBFFFFFGGGCGGGGGGGGHHEGGGGHHHGFGFHGGGHGFGHHHHHHHHHGHHFHHFHHHHFBFGGHGGHHHHHGHGGHHHHHHFHHGDGFEHEHFHHHGFFGGHHFGEE<BD/FGGHHHHGGGG@@EGFFGGGGGGFGFFFFFFFFFFFFFFFFFFFFFFFFF:BBF9AFFFFFFFBFFFFFFFFFFFFFFFFFFF;FFFF?FB9A@=DFFFFFFFFFFFFFBFFFFFBFFEFFFFFFB/FFF
@M05620:45:000000000-G6HP7:1:1101:7758:5369 1:N:0:187
AAACCAAGCAGACACTCACCGCTCCCTCGCCACAGGCCAATAGTTTGTCCTCACTGAGTTGGCAACAAGTGGCTGCTGTGGCTGCCATTTTTCTGGTGATGGCCATCAGCTCCGACGAGGTCAGCTGGGGGGCTTTCTTTGTGTAAGCAACGAGAAACCTGAAAGAAGCATTTTTTAACTAAGTCCTGCTGAGTCATTCATGAGTTTTTAGCCGCCTTGCTTCTTCTCACAGACTCTCTACTCTCATGCCA
+
CCCCCCCFCFFFGGGGGGGGGGGGGGHHGGGGGHHGGGHAGFHHHHHHHHHHHHHHHHGHHHHGHHHHHGHHGHGGHHHHHHHGGHHHHHHHHHHHHHGHHHHHHHHHHHHHHGGGGGGGDHHHHHHHGGGGGGGGGGGGGGGGGGFFFFFFFFFFFFFFFFFFFFFFFFFFFFFFFFFFFFFFFFFFFFFFFFFFFFFFFFFFFFFFFFFFFFFFFFFFFFFFFFFFFFFFFFFFFFFFFFFFFFFFFFF
@M05620:45:000000000-G6HP7:1:1101:7776:5377 1:N:0:187
AAACCAAGCAGACACTCACCGCTCCCTCGCCACAGGCCAATAGTTTGTCCTCACTGAGGTGGCAACAAGTGGCTGCTGTGGCTGCCATTTTTCTGGTGATGGCCATCAGCTCCGACGAGGTCAGCTGGGGGGCTTTCTTTGTGTAAGCAACGAGAAACCTGAAAGAAGCATTTTTTAACTAAGTCCTGCTGAGTCATTCATGAGTTTTTAGCCGCCTTGCTTCTTCTCACAGACTCTCTACTCTCATGCCA
+
?A1AAA>>AF11AFFFFFGGAF0AE0B0A000AB0FFFCAC1D22BA0BABG1FE1AG/AF/00FGHCH1@@BB/F@E100FHCF0GEFF@@0@BFBGD2F1GHHC1FHC>BG/<EECG?<BBGHHHEA<C-99EBFFFBF9;-BB9BFF9@AABFFFA9FFFF9/A//FBFF/B@EBF/BF/;999FFBB/A9;/9/BFBBB99B/FAE9//9@@BBFFFBFFFFFF/BBFFAFBFFFFFFFFFF//BF/
@M05620:45:000000000-G6HP7:1:1101:21361:5377 1:N:0:187
ATCTCTATCTCCTAAAAACCTGTTTAGATTTGGAGATAGACCTTCAGGTTTTTCATCATTTTCTGCATGAATTATACATTGACCACGTTCCAGCGTGGTCAGTTTGCAGCATTCTGTTATTTTGTTTGACAGAGTGTCTTGTTGAGAACATATGTAGGACATGATTTTTTCCTGCAACAGGGAAAATAAAGTATAAGTTTTAAAGATTTATTCTTTAATAAAGGATCTCAAAGCCAGCTTTAGAAAAAGGA
+
BBBBBFFFFFFFGGGGGGGGGGGHHHHHHHHHHFHHHHHHHHHHHHHHHHHGGHGHHHHHHHHHHHHHHHHHHHHHHHHHHHHHHHGHHHHHHHGFGGHHHHHHHHHHHHHHHHHHHHHHHHHHHHHHHHHHHHHHHHHHHHHHHHHHHHHHHHHHHHHHHHHHHHHHHGHHHHHHHHHHHGGHHHHHHHHHHHHHHHHHHHHHHHHHHHHHHHHHHHHHHHHHHHHHHHHHHHHGHGHHHHHFHHHHGGF
@M05620:45:000000000-G6HP7:1:1101:19836:5391 1:N:0:187
CATCCTGACCCTGAAGTACCCCATTGAGCATGGCATCGTCACCAACTGGGACGACATGGAGAAGATCTGGCACCACACCTTCTACAACGAGCTGCGCGTGGCCCCGGAGGAGCACCCAGTGCTGCTGACCGAGGCCCCCCTGAACCCCAAGGCCAACAGAGAGAAGATGACTCAGGTGAGGCTCGGCCGACGCCCGTGCTCCTCCCGTCCTTTCCCCAGTCATTTTCTGCCCGGCTTGATTTCTGACATTA
+
DEEDEFFFFFFFGGGGGGGGGGGHHHHHHHHHHHHHHGHHHGHHHGHHHHHHGGGGGHHHHHHHHHHHHHHHHGHHHGGHHHHHHHHHGGGGGHHGGGGGGGHHGGGGGGGGHHHHGGHHHHHHHHHHHHGGGGGGGGGGGGHHHHGGGGHGHHGGGGGGGGGGGGGGGGGGGGGGGGGGGGGGFFFFFFFFFFFFDFFFFFFFFFFFFFFFFFFFFFFFFFFFFFFFFFFFFFFFFFFFFFFFFEFFFF1
@M05620:45:000000000-G6HP7:1:1101:19834:5411 1:N:0:187
CATCCTGACCCTGAAGTACCCCATTGAGCATGGCATCGTCACCAACTGGGACGACATGGAGAAGATCTGGCACCACACCTTCTACAACGAGCTGCGCGTGGCCCCGGAGGAGCACCCAGTGCTGCTGACCGAGGCCCCCCTGAACCCCAAGGCCAACAGAGAGAAGATGACTCAGGTGAGGCTCGGCCGACGCCCGTGCTCCTCCCGTCCTTTCCCCAGTCATTTTCTGCCCGGCTTGATTTCTGACATTA
+
BBBBBFFFFFFFGFG4BBGGGGGGHHFAGHHHCHHHHEGHHGHGHGHHGHEGEGGGGHGHGHHBGHHHHBGHHGEHHGGHHHHHHHHHGFGGGHHCGGGEEFHHGGGGGGG/FEHHEFAGHHHHHHHGHG/@>>AFGGDGGGGCHGGDD...CGEGGGBBBFFEFBBC0CGGFGFFFB0.AEEFFFED--;-@D@99.;;9FBBFF.ADDFF/;FFFFF9BFFBBBFF9FF..--@DA.:/BBB/;9:9B;
@M05620:45:000000000-G6HP7:1:1101:6457:5417 1:N:0:187
AAACCAAGCAGACACTCACCGCTCCCTCGCCACAGGCCAATAGTTTGTCCTCACTGAGTTGGCAACAAGTGGCTGCTGTGGCTGCCATTTTTCTGGTGATGGCCATCAGCTCCGACGAGGTCAGCTGGGGGGCTTTCTTTGTGTAAGCAACGAGAAACCTGAAAGAAGCATTTTTTAACTAAGTCCTGCTGAGTCATTCATGAGTTTTTAGCCGCCTTGCTTCTTCTCACAGACTCTCTACTCTCATGCCA
+
CCCCCCCFCFFFGGGGGGGGGGGGGGHHGGGGGHHHGGHHHHHHHHHHHHHHHHHHHHHHHHHGHHHHHGHGFHGGHHHGHHHGGHHHHHHHHHHHHHGHHHHHHHHHGGHHHGGGGGFGFHHHHHHHGGGGGGGGFGGGGFGGGFFFFFFFFFFFFFFFFFFFFFFFFFFFFFFFFFFFFFFFFBFFBFFFFFFFFFFFFFFFFFFFFFFFFFAFFFFFFFFFFFFFFFFFFFFFFFFFFFFFFFFFEFF
@M05620:45:000000000-G6HP7:1:1101:12582:5423 1:N:0:187
TACCTGTACTGGGGAAGCATTTGAATATCCCCCCATGGTGATGGGGACGGAGAACTGCTCCATAAACACAGGCAACGTGCCTAACTTTCCCGGGAAGATGAAGTCAAAGAGCGACCACAGCTCTTCGGAGGTTATTTTGCATCGGTGAGCCAGACAGAATGATCCGATGAGGGGTGCGAAACTATTTGAGGAAAGGAAGCACCTTTTTATTAAATTTACCTTTTAGCAATCGCCATTCCTACCCTAAAGAT
+
CDDCDFFFFFFFGGGGGGGGGGHHHHHHHHHGGGGHHHGHHHHHHGGGGGGGGHHHHHHHHHHHHHHHHHHHGHHHGHHHHHHHHHHHHHHGGGGGGHHHHHHHHHHHHHHHGGGGGHHHHHHHHHHGGGGEHHHHHHHHFHHGGGGGFHHHHHGGHHHHHHHHHHGGGHHHGGEEGGGGGGHGHHHGEGGFFGGFGGGGGGFFFFFFFFFFFFFFFFFFFFFFFFFFFFFFEFDFFFFFFFFFFFFFFFF
@M05620:45:000000000-G6HP7:1:1101:12561:5427 1:N:0:187
TACCTGTACTGGGGAAGCATTTGAATATCCCCCCATGGTGATGGGGACGGAGAACTGCTCCATAAACACAGGCAACGTGCCTAACTTTCCCGGGAAGATGAAGTCAAAGAGCGACCACAGCTCTTCGGAGGTTATTTTGCATCGGTGAGCCAGACAGAATGATCCGATGAGGGGTGCGAAACTATTTGAGGAAAGGAAGCACCTTTTTATTAAATTTACCTTTTAGCAATCGCCATTCCTACCCTAAAGAT
+
>AABAFFFFFFFGGGEFGGFGGHHHGHHHHHGGGGHHHFGHHHHHGGGGGGGGHHHHHHHHFFHHHHHHHHHGGHHGHHHHHHHHGHHHGHGGGGGGHHHHHHGGHHHHHGHGGGGGHGHHHHHHHHGGGGEHHHHHHHGEHHGFEDGHHHHHHGHHHGHHHGHHHGGGHHHGGGGGGGGGGGGFFGGGGGGGFGGGGGGGGFFFFFFFFFFFEFFFFFFFFFFFFFFFFFFFFFFFFFFFFFFFFFFFF9
@M05620:45:000000000-G6HP7:1:1101:6477:5435 1:N:0:187
AAACCAAGCAGACACTCACCGCTCCCTCGCCACAGGCCAATAGTTTGTCCTCACTGAGTTGGCAACAAGTGGCTGCTGTGGCTGCCATTTTTCTGGTGATGGCCATCAGCTCCGACGAGGTCAGCTGGGGGGCTTTCTTTGTGTAAGCAACGAGAAACCTGAAAGAAGCATTTTTTAACTAAGTCCTGCTGAGTCATTCATGAGTTTTTAGCCGCCTTGCTTCTTCTCACAGACTCTCTACTCTCATGCCA
+
BBBBBBAFBFFFGGGGGGGGGGGGGGHHGGGGGHHGGGHHHFHHHHHHHHGHHHHHFHGFHHGHHHHHHGHHGGGGHHGHHHHGGHHFHHHHFHHHHHGHHHHHHHHHHHHHHGGGGGGGGHHHHHHHGGGGGGGGGFGGGGGGGGFFFFFFFDFFFFFFFFFFFFFFFFFFFFFFFFFFFFFFFFFFFFFFFFFFFFFFFFFFFFFFEEFFFDFFFFFFFFFFFFFFFFFFFFFFFFFFFFFFFFFBFFE
@M05620:45:000000000-G6HP7:1:1101:6378:5474 1:N:0:187
ATCTCTATCTCCTAAAAACCTGTTTAGATTTGGAGATAGACCTTCAGGTTTTTCATCATTTTCTGCATGAATTATACATTGACCACGTTCCAGCGTGGTAAGTTTGCAGCATTCTGTTATTTTGTTTGACAGAGTGTCTTGTTGAGAACATATGTAGGACATGATTTTTTCCTGCAACAGGGAAAATAAAGTATAAGTTTTAAAGATTTATTCTTTAATAAAGGATCTCAAAGCCAGCTTTAGAAAAAGGA
+
BBBBCFFFFFFFGGGGGGGGGGHHHHHHHHHHHFGHHHHHHHFHHHHHHHHGGHHHHHHHHHHIHHHHHGHHHHHGFHHHHHHHHHGHHHHHHHGFGGGHFHHHHHGFHHHHHHHHHHHHHHHHHHHHHHHHHHGFHHHHHGHHFGHHHHHHHHHHHHFHHHHHHHHHGGHHHHHFDGHHHGGHFFGHFHHGHHGHHFGHHHGHHHHHHHHHHHHHHHHGHHHHHHHHHGGHHGGFGGHHHHHHGGHHGGC
@M05620:45:000000000-G6HP7:1:1101:24453:5492 1:N:0:187
ATCTCTATCTCCTAAAAAGGAAGAAAGGGGAGGGAAGATCGGAAGAGCACACGTCTGAACTCCAGTCACGGACATTTATCTCGTATGCCGCCTTCTGCTTGAAACAAAAAACAACCACAGCTCTCGGAGGTTATTTTGCATCGGTGAGCCAGACAGAATGATCCGATGAGGGGTGCGAAACTATTTGAGGAAAGGAAGCACCTTTTTATTAAATTTACCTTTTAGCAATCGCCATTCCTACCCTACAGATC
+
AAAAAFFFFFFFGFGGE4AE4AFGHC4G?AA222EAEFHGGGDCGGGGCCGFABFHGDGHBA3BABFHHDGEGGD@B44F@@B11B?4GE//?E33GBH?FH333BGGAH/?/?FDFGGGGGFFHG/B/A/FGHFHHGGFHH/.>E.FGGG0GGHCGGD<<0<<<EGAFBB.@C@:99-B@0BF0;=9./9999CFF..//9;FFBFFFF/BF9BFFBFFF9BFEFFEBFEE.9./;BBFFFFFF.BBB/;
@M05620:45:000000000-G6HP7:1:1101:6371:5492 1:N:0:187
ATCTCTATCTCCTAAAAACCTGTTTAGATTTGGAGATAGACCTTCAGGTTTTTCATCATTTTCTGCATGAATTATACATTGACCACGTTCCAGCGTGGTAAGTTTGCAGCATTCTGTTATTTTGTTTGACAGAGTGTCTTGTTGAGAACATATGTAGGACATGATTTTTTCCTGCAACAGGGAAAATAAAGTATAAGTTTTAAAGATTTATTCTTTAATAAAGGATCTCAAAGCCAGCTTTAGAAAAAGGA
+
BCBBCFFFFFFFGGGGGGGGGGHHHHHHHHHHHHHHHHHHHHHHHHHHHHFGGHHHHHHHHHHHHHHHHHHHHHHHHHHHHHHHHHGHHHHHHHGFGGHHHHHHHHHHHHHHHHHHHHHHHHHHHHHHHHHHHHHHHHHHHHHHHHHHHHHHHHHHHHHHHHHHHHHHHGHHHHHHHHHHHGGHHHHHHHHHHHHHHGHHHHHHHHHHHHHHHHHHHHHHHHGGHHHHHHHHHHHHHGHHHHHFGGHHGGH
@M05620:45:000000000-G6HP7:1:1101:7464:5519 1:N:0:187
ATCTCTATCTCCTAAAAACCTGTTTAGATTTGGAGATAGACCTTCAGGTTTTTCATCATTTTCTGCATGAATTATACATTGACCACGTTCCAGCGTGGTCAGTTTGCAGCATTCTGTTATTTTGTTTGACAGAGTGTCTTGTTGAGAACATATGTAGGACATGATTTTTTCCTGCAACAGGGAAAATAAAGTATAAGTTTTAAAGATTTATTCTTTAATAAAGGATCTCAAAGCCAGCTTTAGAAAAAGGA
+
BBABBFFFFFFFGGGGGGGGGGGGHHHHHHHHHHHHHHHHHHHHHHHHHHHGGHHHHHHHHHHHHHHHHHHHHHHHHHHHHGHFHHGHHHHHHHGFGGHHHHHHHHHGHHHHHHHHHHHHHHHHHHHHGHHHHHHHHHHHHHHHHGHHHHHHHHHHHGHHHHHHHHHHHGHHHHHHHHHHHGGHHHHHFHHHHHHHGFGHHHGHHHHHHGHHHHHHHGHHHFHHHHHGGFFHHHHHHGHHHHHGFHHHGGF
@M05620:45:000000000-G6HP7:1:1101:23264:5525 1:N:0:187
AAACCAGAAGACATGAGGTCAGCTAGATCGGAAGAGCACACGTCTGAACTCCAGTCACGGACATTTATCTCGTATGCCGTCTTCTGCTTGAAAAAAAAAAAAGCCAAACACCATCCACAGTTCTTAGGACGGTATTCTTCATCGATGAGACATACAGAATTATCCCATTAGGAGTTCTAAACAATTTTAGGAAAGGAAGCAACTATTTATTAAACTTACCTTTTATCAATCGCCAGTCCTACCCCAAAGAT
+
BBBBBBBFFFFFGGGGGBBFCGHBGGHHHGDFGFHHHHHHHGHHHGH5FGHHHHGHHHGGFGGHHGHHFGHHFGHHHHGGEGGHHHHHHF1FGGHGEEE>E</0BB22/0?//22@2@2@2@<?11?1?1//>..>11<11>=<0.=F<00<0<GGF0<00000</0000000/:/0000:/0.00000;000/..//..//.;/;;0;CF00000;00/0009B/;/9//....-9://9/...;9.9//
@M05620:45:000000000-G6HP7:1:1101:7477:5532 1:N:0:187
ATCTCTATCTCCTAAAAACCTGTTTAGATTTGGAGATAGACCTTCAGGTTTTTCATCATTTTCTGCATGAATTATACATTGACCACGTTCCAGCGTGGTCAGTTTGCAGCATTCTGTTATTTTGTTTGACAGAGTGTCTTGTTGAGAACATATGTAGGACATGATTTTTTCCTGCAACAGGGAAAATAAAGTATAAGTTTTAAAGATTTATTCTTTAATAAAGGATCTCAAAGCCAGCTTTAGAAAAAGGA
+
CCCCCFFFFFFFGGGGGGGGGGHHHHHHHHHHHHHHHHHHHHHHHHHHHHHGGHHHHIHHHHHIIHHHHHHHHHHHHHHHHGHHHHGHHHHHHHGGGGHHGHHHHHHHHHHHHHHHHHHHHHHHHHHHGHHHHHHHHHHHHHHHHHHHHHHHHHHHHHHHHHHHHHHHHGHHHHHHHHHHHGGHGHHHGHHHHHHHHFGHHHGHHHHHHHHHHHHHHHHHHGHHHHHGHFHHHHFHHGHHHHHGGHGHGGH
@M05620:45:000000000-G6HP7:1:1101:7458:5540 1:N:0:187
ATCTCTATCTCCTAAAAACCTGTTTAGATTTGGAGATAGACCTTCAGGTTTTTCATCATTTTCTGCATGAATTATACATTGACCACGTTCCAGCGTGGTCAGTTTGCAGCATTCTGTTATTTTGTTTGACAGAGTGTCTTGTTGAGAACATATGTAGGACATGATTTTTTCCTGCAACAGGGAAAATAAAGTATAAGTTTTAAAGATTTATTCTTTAATAAAGGATCTCAAAGCCAGCTTTAGAAAAAGGA
+
BBCBBFFFFFFFGGGGGGGGGGHHHHHHHHHHHHHHHHHHHHHHHHHHHHHGGHHHHHHHHHHHHHHHHHHHHHHHHHHHHGHHHHGHHHHHHHGFGGHHHHHHHHHHHHFHHHHHHHHHHHHHHHHHHHHHHHHHHHHHHHHHFHHHHHHHHHHFHHHHHHHHHHHHHGHHHHHHHHHHHEFGHHHHGGHHHHHHHFGHHHFHHHHHHGHHHHHHHHHGHGFFHHHHDGFHGGGGGFHHHHHFGFHG?DC
@M05620:45:000000000-G6HP7:1:1101:7491:5545 1:N:0:187
ATCTCTATCTCCTAAAAACCTGTTTAGATTTGGAGATAGACCTTCAGGTTTTTCATCATTTTCTGCATGAATTATACATTGACCACGTTCCAGCGTGGTCAGTTTGCAGCATTCTGTTATTTTGTTTGACAGAGTGTCTTGTTGAGAACATATGTAGGACATGATTTTTTCCTGCAACAGGGAAAATAAAGTATAAGTTTTAAAGATTTATTCTTTAATAAAGGATCTCAAAGCCAGCTTTAGAAAAAGGA
+
CABBCFFFFFFFGGGGGGGGGGHHHHHHHHHHHHHHHHHHHHHHHHHHHHHGGHHHHHHHHHIHHHHHHGHHHHHHHHHHHHHHHHGHHHHHHHGGGGHHGHHHHHHGHHFHHHHHHHGHHHHHHHHHGHHHHHHHHHHHHHHHHGFHHHHHHHHHHHHHHHHHHHHHHGHHHHHHHHFHHGGHHHHHFGHGHHHHH>FHHGHGHGHHHFHHHHHHGHHFGFGHHHHGGFHHHFHHHGHHHHHEHHFHGGF
@M05620:45:000000000-G6HP7:1:1101:23212:5567 1:N:0:187
TACCTGTACTGGGGAAGCATTTGAATATCCCCCCATGGTGATGGGGACGGAGAACTGCTCCATAAACACAGGCAACGTGCCTAACTTTCCCGGGAAGATGAAGTCAAAGAGCGACCACAGCTCTTCGGAGGTTATTTTGCATCGGTGAGCCAGACAGAATGATCCGATGAGGGGTGCGAAACTATTTGAGGAAAGGAAGCACCTTTTTATTAAATTTACCTTTTAGCAATCGCCATTCCTACCCTAAAGAT
+
AAAAADFFFFFFFAEEECAAFEGHHHHHHHGGGGGHCGAFEFHHHGGGGGCAEFHHHHHHGHFHHFHHHGHHGHHHGHGGHGGHHFEGHHHGCGEGGGHHFHH>FHHHHHHHEGGGGHFHHFFGDFHGCCG?FFHHFGHHFHHGC<C.<1>GHHGHHGFHHHHDHFGGGHHHGGGGB?C@GGGGGGGGGGGFFGA./FFFBF9FFFFFFFFFFBBFFFFFFFFFFFFFFFFFFFFEFFFFFFFFFFFB/FF
@M05620:45:000000000-G6HP7:1:1101:12884:5594 1:N:0:187
AAACCAAGCAGACACTCACCGCTCCCTCGCCACAGGCCAATAGTTTGTCCTCACTGAGTTGGCAACAAGTGGCTGCTGTGGCTGCCATTTTTCTGGTGATGGCCATCAGCTCCGACGAGGTCAGCTGGGGGGCTTTCTTTGTGTAAGCAACGAGAAACCTGAAAGAAGCATTTTTTAACTAAGTCCTGCTGAGTCATTCATGAGTTTTTAGCCGCCTTGCTTCTTCTCACAGACTCTCTACTCTCATGCCA
+
ABBBBBAFBFFFGGGGGGGGEFEEGGFHGGGGGFFGFGHHHHFFGHHHHHGHHHHHFHFGHHHGHHHFHHFFFFFGHHFHHHHFGHHHHGHGFHFHGHHHHHHHGHHHHHHHHGGGEGGGGHFHGHHHGGGGGGGGGGGGGFGGGGFFFFFFFFFFFFFFFFFFFFFFFFFFFFFFFFFFFFFFFFFFFFFFFFFFFFFFFFEFFFFFEAFFFFFFFFFFFFFFFFFFFFFFFFFFFFFFFFFFFFFBFF/
@M05620:45:000000000-G6HP7:1:1101:13848:5606 1:N:0:187
AAACCAAGCAGACACTCACCGCTCCCTCGCCACAGGCCAATAGTTTGTCCTCACTGAGTTGGCAACAAGTGGCTGCTGTGGCTGCCATTTTTCTGGTGATGGCCATCAGCTCCGACGAGGTCAGCTGGGGGGCTTTCTTTGTGTAAGCAACGAGAAACCTGAAAGAAGCATTTTTTAACTAAGTCCTGCTGAGTCATTCATGAGTTTTTAGCCGCCTTGCTTCTTCTCACAGACTCTCTACTCTCATGCCA
+
DDDDDCCFCFFFGGGGGGGGGGGGGGHHGGGGGHHHGGHHHHHHHHHHHHHHHHHHHHHHHHHHHHHHHHHHGHGGHHHHHHHGGHHHHHHHHHHHHHHHHHHHHHHHHHHHHGGGGGGGGHHHHHHHGGGGGGGGGGGGGGGGGGFFFFFFFFFFFFFFFFFFFFFFFFFFFFHFFFFHHFFFFFFFFFFFFFFFFFFFFHFFFFFFFFFFFFFFFFFFHHHFFFHFFFFFFFFFFFFFFFFFFFFFFFF
@M05620:45:000000000-G6HP7:1:1101:25348:5609 1:N:0:187
AGATTACTGCAACAGTTCCCCCTGGACCTGGAAAAGTTTCTTGCCTGGCTTACAGAAGCTGAAACAACTGCCAATGTCCTACAGGATGCTACCCGTAAGGAAAGGCTCCTAGAAGACTCCAAGGGAGTAAAAGAGCTGATGAAACAATGGCAAGTAAGTCAGGCATTTCCGCTTTAGCACTCTTGTGGATCCAATTGAACAATTCTCAGCATTTGTACTTGTAACTGACAAGCCAGGGACAAAACAAAGAT
+
BBBBBFFFFFDFGGGGGGGGGGGGEGHHHHHHHHHHHHHHHHHHHHHHHHHHHHHHHHHHHHHHHHHHHHGHHHHHGHHHGHHHEHHHHHGHHHGGGGHHHHGFHHHHGHHGHHEFHHHHE3FGGHGGHFGHHGHHHHGHH3DGHHHHHHHHHGHHHHHHHHHHHHHHHHGGGGGHHHHHHHHHHHHGHHHHHHHHHHHHHHHHHHHHFHHHHHHHHHHHHGHHFHGFHHFGHGG?EGGGGGGGFGGGGGF
@M05620:45:000000000-G6HP7:1:1101:8706:5615 1:N:0:187
TACCTGTACTGGGGAAGCATTTGAATATCCCCCCATGGTGATGGGGACGGAGAACTGCTCCATAAACACAGGCAACGTGCCTAACTTTCCCGGGAAGATGAAGTCAAAGAGCGACCACAGCTCTTCGGAGGTTATTTTGCATCGGTGAGCCAGACAGAATGATCCGATGAGGGGTGCGAAACTATTTGAGGAAAGGAAGCACCTTTTTATTAAATTTACCTTTTAGCAATCGCCATTCCTACCCTAAAGAT
+
BCCBCFFFFFFFGGGGGGGGGGHHHHHHHHHGGGGHHHHHHHHHHGGGGGGGGHHHHHHHHHHHHHHHHHHHGHHHGHHHHHGHHHHHHHHGGGGGGHHHGHHGHHHHHHFHGGGGGHHHHHHHHHHGGGGEHDGGHHGHFHHGGEEE><>GHFGHHHHHHHHHHHGGGHHHGGCDFGCBGGGGGGGGFGGGGGGFGFGGGGFFFFFFEFFFFEFFFFFFFFFFEFFFFFFFFFBFFFFFFF:AFFFFFFF
@M05620:45:000000000-G6HP7:1:1101:13836:5622 1:N:0:187
AAACCAAGCAGACACTCACCGCTCCCTCGCCACAGGCCAATAGTTTGTCCTCACTGAGTTGGCAACAAGTGGCTGCTGTGGCTGCCATTTTTCTGGTGATGGCCATCAGCTCCGACGAGGTCAGCTGGGGGGCTTTCTTTGTGTAAGCAACGAGAAACCTGAAAGAAGCATTTTTTAACTAAGTCCTGCTGAGTCATTCATGAGTTTTTAGCCGCCTTGCTTCTTCTCACAGACTCTCTACTCTCATGCCA
+
CCCCCBCFCFFFGGGGGGGGGGGGGGHHGGGGGHHHGGHHHHHHHHHHHHHHHHHHHHHHHHHHHHHHHHHHGHGGHHHHHHHGGHHHHHHHHHHHHHHHHHHHHHHHHHHHHGGGGGGGGHHHHHHHGGGGGGGGGGGGGFGGGFFFFFFFFFFFFFFFFFFFFFFFFFFFFFFFFFFFFFFFFFFFFFFFFFFFFFFFFFFFFFFFFFFFFFFFFFFFFFFFFFFFFFFFFFFFFFFFFFFFFFFFFFF
@M05620:45:000000000-G6HP7:1:1101:13853:5627 1:N:0:187
AAACCAAGCAGACACTCACCGCTCCCTCGCCACAGGCCAATAGTTTGTCCTCACTGAGTTGGCAACAAGTGGCTGCTGTGGCTGCCATTTTTCTGGTGATGGCCATCAGCTCCGACGAGGTCAGCTGGGGGGCTTTCTTTGTGTAAGCAACGAGAAACCTGAAAGAAGCATTTTTTAACTAAGTCCTGCTGAGTCATTCATGAGTTTTTAGCCGCCTTGCTTCTTCTCACAGACTCTCTACTCTCATGCCA
+
CCBCCCBFBFFFGGGGGGGGGGGGGGHHGGGGGHHGFGHHHHHHHHHHHHHHHHHHHHHHHHHHHHHHHGHHGHGGHHHHHHHGGHHHHHHHHHHHHHHHHHHHHHHHHHHHHGGGGGGGGGHHHHHHGGGGGGGGGGGGGGGGGGFFFFFFFFFFFFFFFFFFFFFFFFFFFFFFFFFFFFFFFFFFFFFFFFFFFFFFFFFFFFFFFFFFFFFFFFFFFFFFFFFFFFFFFFFFFFFFFFFFFFFBFFB
@M05620:45:000000000-G6HP7:1:1101:24336:5675 1:N:0:187
ATCTCTATCTCCTAAAAACCTGTTTAGATTTGGAGATAGACCTTCAGGTTTTTCATCATTTTCTGCATGAATTATACATTGACCACGTTCCAGCGTGGTCAGTTTGCAGCATTCTGTTATTTTGTTTGACAGAGTGTCTTGTTGAGAACATATGTAGGACATGATTTTTTCCTGCAACAGGGAAAATAAAGTATAAGTTTTAAAGATTTATTCTTTAATAAAGGATCTCAAAGCCAGCTTTAGAAAAAGGA
+
>AAABFFFFFFFGGFGGGGGGGGFHFFHHHHHGFHHHGHBGGFHHGHHHHHGGGHHGHHHHHGHHGGHGGEHHHHHHHGHHHGHEHGGHHHGHHGEGFHHGHHHHGHHHHGHHHHHHHHHHHHHHHHGGFGHBFFGHHHHHHHHHHGFHHEHHHGHHGGHHHHHHHHHHGHHHHGHFFFFHFGHEHGFFHHHHHDGF=GHHHHGGFHHHGHHHHHHFHHHHHHEGHHHHGGHHHHFHGHHHHGHHFCA.DG
@M05620:45:000000000-G6HP7:1:1101:24319:5680 1:N:0:187
ATCTCTATCTCCTAAAAACCTGTTTAGATTTGGAGATAGACCTTCAGGTTTTTCATCATTTTCTGCATGAATTATACATTGACCACGTTCCAGCGTGGTCAGTTTGCAGCATTCTGTTATTTTGTTTGACAGAGTGTCTTGTTGAGAACATATGTAGGACATGATTTTTTCCTGCAACAGGGAAAATAAAGTATAAGTTTTAAAGATTTATTCTTTAATAAAGGATCTCAAAGCCAGCTTTAGAAAAAGGA
+
CCCCCFFFFFFFGGGGGGGGGGHHHHHHHHHHHHHHHHHHHHHHHHHHHHHGGHHHHHIHHIIIIHHHHHHHHHHHHHHHHHHHHHGHHHHHHHGFGGHHHHHHHHHHHHHHHHHHHHHHHHHHHHHHHHHHHHHHHHHHHHHHHHHHHHHHHHHHHHHHHHHHHHHHHGHHHHHHHHHHHGGHHHHHGHHHHHHHHHHHHHHHHHHHHHHHHHHHHGHHHHHHHHHHHHGHHHHHHGHHHHHHHHHHGGH
@M05620:45:000000000-G6HP7:1:1101:24297:5683 1:N:0:187
ATCTCTATCTCCTAAAAACCTGTTTAGATTTGGAGATAGACCTTCAGGTTTTTCATCATTTTCTGCATGAATTATACATTGACCACGTTCCAGCGTGGTCAGTTTGCAGCATTCTGTTATTTTGTTTGACAGAGTGTCTTGTTGAGAACATATGTAGGACATGATTTTTTCCTGCAACAGGGAAAATAAAGTATAAGTTTTAAAGATTTATTCTTTAATAAAGGATCTCAAAGCCAGCTTTAGAAAAAGGA
+
BBBBBFFFFFFFGGGGGGGGGGGBGHHHHGHHHFFCHGHHHHGHHGHHHHHGGGFGHFDHHHHHFHHGHFHHHHHBGHHHEHHHGHGHHHHHDHGEDFFGGHGHHHHHHHHDGHHHHHHHHHHHGHFHFHFFFHGHHHHHHHHHHHHGHGFFFGGGHHGHHHHH3GHHHGHHHHGHGHHHHGEFFFEBGGHGGGFFH=FGHFCFGFBDFGHHHHHHHHHGHFGHHHHHHGGGGHHCHGBCHGFHHFHHGGE
@M05620:45:000000000-G6HP7:1:1101:24310:5699 1:N:0:187
ATCTCTATCTCCTAAAAACCTGTTTAGATTTGGAGATAGACCTTCAGGTTTTTCATCATTTTCTGCATGAATTATACATTGACCACGTTCCAGCGTGGTCAGTTTGCAGCATTCTGTTATTTTGTTTGACAGAGTGTCTTGTTGAGAACATATGTAGGACATGATTTTTTCCTGCAACAGGGAAAATAAAGTATAAGTTTTAAAGATTTATTCTTTAATAAAGGATCTCAAAGCCAGCTTTAGAAAAAGGA
+
CCCCCFFFFFFFGGGGGGGGGGHHHHHHHHHHHHHHHHHHHHHHHHHHHHHGGHHHHHHHHHHHHHHHHHHHHHHHHHHHHHHHHHGHHHHHGHGEEGHHHHHHHHHHHHHHHHHHHHHHHHHHHHHHHHHHHHHHHHHHHHHGHHHHHHHHHHHHHFHHHHHHHHHHHGHHHHHHHHHHHGGHHHHHGHGHHHHHHHHHHHHHHHHHHHHHHHHHHHHHHHHHHHHHHHHHEHHHHGHHHHHHGFHHFGF
@M05620:45:000000000-G6HP7:1:1101:12882:5706 1:N:0:187
TACCTGTACTGGGGAAGCATTTGAATATCCCCCCATGGTGATGGGGACGGAGAACTGCTCCATAAACACAGGCAACGTGCCTAACTTTCCCGGGAAGATGAAGTCAAAGAGCGACCACAGCTCTTCGGAGGTTATTTTGCATCGGTGAGCCAGACAGAATGATCCGATGAGGGGTGCGAAACTATTTGAGGAAAGGAAGCACCTTTTTATTAAATTTACCTTTTAGCAATCGCCATTCCTACCCTAAAGAT
+
ABBBBFFFFFFFGGGGGGGGGGHHHHHHHHHGGGGGGHGFGFHHGGGGGGGGGHHHGHHHHGHHHHGHHHHHGHGHGHHHHHHHHHHHHHHGGGCGGHHHHFGGHHHHHGHHGGGGGHGHHHHHHHHGGDGCBHHHHGHHHHFG?ACFGHHHHHGGHHFHFHHHHHDGDHHGGGACDDDFGGGGGGGBFEGFFFFFFGGEGFAFFFFF?FFFFFFFBBFB9FFFFFFFFF/AFFFFFFFFBFAF/FFFFF;
@M05620:45:000000000-G6HP7:1:1101:12863:5708 1:N:0:187
TACCTGTACTGGGGAAGCATTTGAATATCCCCCCATGGTGATGGGGACGGAGAACTGCTCCATAAACACAGGCAACGTGCCTAACTTTCCCGGGAAGATGAAGTCAAAGAGCGACCACAGCTCTTCGGAGGTTATTTTGCATCGGTGAGCCAGACAGAATGATCCGATGAGGGGTGCGAAACTATTTGAGGAAAGGAAGCACCTTTTTATTAAATTTACCTTTTAGCAATCGCCATTCCTACCCTAAAGAT
+
AAAAAFFFFFFFGGGFGGGGGGHGHGHHHHHGGGGHHHDGFHGHHGFGGFGGGGHHHGHHHHHFHFFGGHEHGHHHGHHHHHHHHHHHEGHGGGGGGHHGDFGGHHHHHHFHGG@FGHHHHGHFHFHGGGGEFGHHHHHHGHHGGDDGHHFHFGGHHHFBGHHGHHCGGHHHGGC@GGFFFGGGFGGGEGGGF/CFBFFEFFEFFFFBEFF/BBFFFBFBBFFF/;/B/;/::9;;BBFBBBF./BFF//;
@M05620:45:000000000-G6HP7:1:1101:22085:5751 1:N:0:187
AAACCAAGCAGACACTCACCGCTCCCTCGCCACAGGCCAATAGTTTGTCCTCACTGAGTTGGCAACAAGTGGCTGCTGTGGCTGCCATTTTTCTGGTGATGACCATCAGCTCCGACGAGGTCAGCTGGGGGGCTTTCTTTGTGTAAGCAACGAGAAACCTGAAAGAAGCATTTTTTAACTAAGTCCTGCTGAGTCATTCATGAGTTTTTAGCCGCCTTGCTTCTTCTCACAGACTCTCTACTCTCATGCCA
+
BABABABFBFFFCGGGGGGGFGGGGGHHCEEGGHHCCFHHFHHHBHHHFDHFEGHGHGHHHEHFFHHHHEGF1FFFFHHHHHFFFGFHHFFHHDHEFGFFHBDFGHHHHHHFCE?>E/@CGFHHFHGHFGGGGGGGFFGGGG/;FBFFFFFC?F?DEBFFF/FFFF9FFBFBFFFCFFFFFFFFFFFFFFFFFFFFFFFFFFFFBFFFFFFBFA=@DDBFFFFEFFB/B/FFFFFFFFFFFFFFFFFFFFB
@M05620:45:000000000-G6HP7:1:1101:11771:5755 1:N:0:187
ATCTCTATCTCCTAAAAACCTGTTTAGATTTGGAGATAGACCTTCAGGTTTTTCATCATTTTCTGCATGAATTATACATTGACCACGTTCCAGCGTGGTCAGTTTGCAGCATTCTGTTATTTTGTTTGACAGAGTGTCTTGTTGAGAACATATGTAGGACATGATTTTTTCCTGCAACAGGGAAAATAAAGTATAAGTTTTAAAGATTTATTCTTTAATAAAGGATCTCAAAGCCAGCTTTAGAAAAAGGA
+
BCCCDFFFFFFFGGGGGGGGGGHHHHHHHHHHHHHHHHHHHHHHHHHHHHHGGHHHHHHHHHHIHHHHHHHHHHHGHHHHHHHHHHGHHHHHHHGFGGHHHHHHHHHHHHHHHHHHHHHHHHHHHHHHHHHHHHHHHHHHHHHHHHHHHHHHHHHHHHHHHHHHHHHHHGHHHHHHHHHHHGGHHHHHHHHHHHHHHHHHHHHHHHHHHHHHHHHHHHHHHHHHGHHHHHGHHHHHHGHHHHHHHHGHGGG
@M05620:45:000000000-G6HP7:1:1101:23338:5764 1:N:0:187
CATCCTGACCCTGAAGTACCCCGGCTTGATTTCTGACATTAGATCGGAAGAGCACACGTCTGAACTCCAGTCACGGACATTTATCTCGTATGCCGTCTTCTGCTTGAAAAAAAAAAAAAAAAAATGTCAAATAAAGAAAACTGTATGCAAAATTAGTGAAAACTAATAAATAGTTATAAAATGATATTTGTGTGAATATTGCTAGTTTTATACAAGAGCTATTCTTGAGCTTAATTGTCGATTTGAATGTT
+
DDDDDFFFFFFFGGGGGGGGGGGGGGGGHHHHHHHHHHHHHHHHHHG2FFHHHHHHHGHHHGHHHHHHFHHHHHGGGGGHHHHHFHHHFGHHHHGGGHGHHHHHHHHHHHHGGDGBB<</-<<-<0<000=000000.///000:<00000/0000;00;00/0000;000000;0000:00000000;00//.00000;0000000000:00000/./;0000000000;00000:00...0.0000000
@M05620:45:000000000-G6HP7:1:1101:25178:5805 1:N:0:187
AAACCAAGCAGACACTCACCGCTCCCTCGCCACAGGCCAATAGTTTGTCCTCACTGAGTTGGCAACAAGTGGCTGCTGTGGCTGCCATTTTTCTGGTGATGGCCATCAGCTCCGACGAGGTCAGCTGGGGGGCTTTCTTTGTGTAAGCAACGAGAAACCTGAAAGAAGCATTTTTTAACTAAGTCCTGCTGAGTCATTCATGAGTTTTTAGCCGCCTTGCTTCTTCTCACAGACTCTCTACTCTCATGCCA
+
AAABBBBFBFFFGGGGGGGGGGGGGDHHGGGGGHCGGGHAGHHHHHHHHHHHHHHHHHHHHFHHEHHHHHHHEHGGHHGHHHHGGHEHHHHHHHFHHHHHHHHHHHHHHGHHHGGGGGGGGGHGHHHHCGGGGGGGGGGGF9CFFGFFFFFF?DDFFFFFFFFFFFFFFFFFFFFFEFFFBFFFFFFFFFFF?9FFFFFFFFFFFFFFEEFFFDFFFFFFFFFFFFFFFFFFFFFFFFFEFFFFFEF/BF/
@M05620:45:000000000-G6HP7:1:1101:25155:5810 1:N:0:187
AAACCAAGCAGACACTCACCGCTCCCTCGCCACAGGCCAATAGTTTGTCCTCACTGAGTTGGCAACAAGTGGCTGCTGTGGCTGCCATTTTTCTGGTGATGGCCATCAGCTCCGACGAGGTCAGCTGGGGGGCTTTCTTTGTGTAAGCAACGAGAAACCTGAAAGAAGCATTTTTTAACTAAGTCCTGCTGAGTCATTCATGAGTTTTTAGCCGCCTTGCTTCTTCTCACAGACTCTCTACTCTCATGCCA
+
CCCCCCCFCFFFGGGGGGGGGGGGGGHHGGGGGHHHGGHHHHHHHHHHHHHHHHHHHHHHHHHHHHHHHGHHGHGGHHHHHHHGGHHHHHHHHHHHHHHHHHHHHHHHHHHHHGGGGGGGFGHHHHHHGGGGGGGGGGGGGGGGGGFFFFFFFFFFFFFFFFFFFFFFFFFFFFFFFFFFFFFFFFFFFFFFFFFFFFFFFFFFFFFFFFFFFFFFFFFFFFFFFFFFFFFFFFFFFFFFFFFFFFFBFFB
@M05620:45:000000000-G6HP7:1:1101:13733:5884 1:N:0:187
AAACCAAGCAGACACTCACCGCTCCCTCGCCACAGGCCAATAGTTTGTCCTCACTGAGTTGGCAACAAGTGGCTGCTGTGGCTGCCATTTTTCTGGTGATGGCCATCAGCTCCGACGAGGTCAGCTGGGGGGCTTTCTTTGTGTAAGCAACGAGAAACCTGAAAGAAGCATTTTTTAACTAAGTCCTGCTGAGTCATTCATGAGTTTTTAGCCGCCTTGCTTCTTCTCACAGACTCTCTACTCTCATGCCA
+
ABAABAAFAFFFGGGFGGGGEGGGGGHHGGGEFCGHGGC2FFFHHHHHHHHHHHHHFHHHHHHHFHHEGFGHGHGGHHHHHHHGGHFGHHHHHHHHHHGHHHHHFHHHHHHHHG@FGCFFGHCGHHHHGGGGGGGGGGGGGGGGFFFFFFFFFFDFFFFFFFFFFFFFFFFFFFFFAFFFBBFFFFFFFFFFFFFFFFFFFFEFFFFFFFFFFDFFFFFFFFFFFFFFFFBFFFFFFFFFFFFFFFFFFF/
@M05620:45:000000000-G6HP7:1:1101:13753:5892 1:N:0:187
AAACCAAGCAGACACTCACCGCTCCCTCGCCACAGGCCAATAGTTTGTCCTCACTGAGTTGGCAACAAGTGGCTGCTGTGGCTGCCATTTTTCTGGTGATGGCCATCAGCTCCGACGAGGTCAGCTGGGGGGCTTTCTTTGTGTAAGCAACGAGAAACCTGAAAGAAGCATTTTTTAACTAAGTCCTGCTGAGTCATTCATGAGTTTTTAGCCGCCTTGCTTCTTCTCACAGACTCTCTACTCTCATGCCA
+
A33AA?AFBFBBCFGGGGGGGGGEGFHHGGGFGH2GFGHEGGHHHHGHHHHGFEHHHHFGFHF33F1GGFHHGHGGEHGCBGFEFGCGFFHHHGHHHHEHHGHGHHHHHHHHHG@GGEDGDGFHHFHFCCFAGCGGGGGGGGEBFBFFFEFF?DAAFFFFF/:BFBFFFBFFFFFF./FFFBFFFFFFFFF/9;;BFFFBFFBFBFFFFFFFFFFFFFFFFFFFFFFF/FBFFFFFFFFBFFFFFFFFFFB
@M05620:45:000000000-G6HP7:1:1101:19207:5892 1:N:0:187
ATCTCTATCTCCTAAAAACCTGTTTAGATTTGGAGATAGACCTTCAGGTTTTTCATCATTTTCTGCATGAATTATACATTGACCACGTTCCAGCGTGGTCAGTTTGCAGCATTCTGTTATTTTGTTTGACAGAGTGTCTTGTTGAGAACATATGTAGGACATGATTTTTCCTGCAACAGGGAAAATAAAGTATAAGTTTTAAAGATTTATTCTTTAATAAAGGATCTCAAAGCCAGCTTTAGAAAAAGGAA
+
BBBBBFFFFFFFGGFGFGGGGGHHHBDGHHHHHGHFGEBBGHHHHDGFHHHGGHHHHHHHHHHHGHHHHBBGHHHHHDGHHHHHHHGHHHHHHHGGGGHHHHHHHHHHHHHHHHHHHHHHHHHHHHHHHHHHFHHHHHHHHHHHHHHHHHHHHHHHHHHHHHHHHHHHHFHF3<2FC<FFGFGHFFBGHFGHG1DGFHGH1FGFF<GGFGHHDHH1=F1FFFBC0GFD0GHBGGCFCCGH0::CHHHDD/C
@M05620:45:000000000-G6HP7:1:1101:19985:5941 1:N:0:187
CATCCTGACCCTGAAGTACCCGGCTTGATTTCTGACATTAGATCGGAAGAGCACACGTCTGAACTCCAGTCACGGACATTTATCTCGTATGCCGTCTTCTGCTTGAAAAAAAAAAACCTCCAATTTATTCCCCCCTCTTATTCCCCCCTTCCCCGTCCCTCCTTCCTTTCCTCTTTCGCCCTCTTTTTTCTCCCCTTGCACACTTCTCCGCCTTTGTCCTTTTCCCTGACCCACCCCGTCCCCCACACCTC
+
CBCCCFFFFFFFGGGGGGGGGGGGGGGFHHHHHHGHFGH5FBHHGEE2EFGGGHHHFHHHGFHHHHHFHHHBGGGGGCEGHFGHHHHGGHFHHE?EGGHHGHGFF03?30//<<B//<2@C2222111<1@10?--<011<1111>.-<./<//:;...:;./0:/;00BB0;;090...9-990000-;;9FF.;./////.://BFF.:.9./9//B////;//:://;B.9.9--:.:...-9.;.;.
@M05620:45:000000000-G6HP7:1:1101:21745:5985 1:N:0:187
CATCCTGACCCTGAAGTACCCGGCTTGATTTCTGACATTAGATCGGAAGAGCACACGTCTGAACTCCAGTCACGGACATTTATCTCGTATGCCGTCTTCTGCTTGAAAAAAAAAAACAATAATTAAATCCAATCTCTGCTTAAACACTTTCACTAACAACCATCATCACCCCTACCTCCCCCTTGTTAATCCACCTTCTCACTTACCAGTCATTTTTTTTCACCACTCTCATCACTTACCATGTCTCCTGA
+
BCCCCFFFFFFFGGGGGGGGGGGGGGGHHHHHHHHHHHHHHHHHHGGGGHHFHHHHGHHHGHHHHHHHHHHHHGGEGFHHHHHEHGFFGHHHHGGGHGFHHHHHHHHHHHGEED@////222222221=?1110111111111<<1011111>11>111...0000000<.<<...00::EA-:/00000;;00.;000909;000900090;0000---/0000.0;:09000;:000:000000;0000
@M05620:45:000000000-G6HP7:1:1101:7848:6033 1:N:0:187
ATCTCTATCTCCTAAAAACCTGTTTAGATTTGGAGATAGACCTTCAGGTTTTTCATCATTTTCTGCATGAATTATACATTGACCACGTTCCAGCGTGGTCAGTTTGCAGCATTCTGTTATTTTGTTTGACAGAGTGTCTTGTTGAGAACATATGTAGGACATGATTTTTTCCTGCAACAGGGAAAATAAAGTATAAGTTTTAAAGATTTATTCTTTAATAAAGGATCTCAAAGCCAGCTTTAGAAAAAGGA
+
CDCCDFFFFFFFGGGGGGGGGGHHHHHHHHHHHHHHHHHHHHHHHHHHHHHGGHHHHHHHHIHIIHHHHHHHHHHHHHHHHHHHHHGHHHHHHHGGGGHHHHHHHHHHHHHHHHHHHHHHHHHHHHHHHHHHHHHHHHHHHHHHHHHHHHHHHHHHHHHHHHHHHHHHHGHHHHHHHHGHHGGHHHHHHHHHHHHHHHHHHHHHHHHHHHHHHHHHHHHHHHHHHHHHGHHGHHHHHGHHHHHGHHHHGGH
@M05620:45:000000000-G6HP7:1:1101:14108:6034 1:N:0:187
CATCCTGACCCTGAAGTACCCCGGCTTGATTTCTGACATTAGATCGGAAGAGCACACGTCTGAACTCCAGTCACGGACATTTATCTCGTATGCCGTCTTCTGCTTGAAAAAAAAAACAGCAAATGAGCGGCCTCGCTTCTGTGTCAGTTACGAGTAATCCGTACATATCCTCTTTTAACCACTTCTTGCTGAGCCTTTCACGTGCTCATCGTTGTCCTGTTTCTTTTCCCATCCTTTCACCCCTCACGTCT
+
CCCCCFFFFFFFGGGGGGGGGGGGGGGFHHHHHHHFHHHHHHHHHHGGGGGHHHHHHGHHHGHHHGHHHHHHHHGGEGGHHGHHFGHHGFHGHHGGCGGGHHHHHGFHGGHEECGC//2022222222////.0.-...=11000<00000.<A..0000..:..000:000;;C000009./900000900.9//90;09..9.C9000/.././////;:9////:;//;/;//////:.-.;9..../
@M05620:45:000000000-G6HP7:1:1101:23042:6041 1:N:0:187
AAACCAGAAGACATGAGGTCAGCTAGATCGGAAGAGCACACGTCTGAACTCCAGTCACGGACATTTATCTCGTATGCCGTCTTCTGCTTGAAAAAAAAAAAAAAAATTTGAAATATTATAAATATATCTTAAAACGAAACAAAAGTTCGTGAGTTATCATAATGATCATACCAAACCTTCTACGGCTGTATTCACTGAATACAAGACTCACTTCAGCACCACATCTCTTTTATTATAGGTTGTATTCTGTT
+
CCCCCCCFFFFFGGGGGGGGGGHHGHHHHHGGGGHHHHHHHGHHHGHHHHHHHHHHHHGGGGGHHHHHHHHHGGHHHHGGGHGHHHHHHHGHHHHGGGGE><>>//0111111111=11111111111111<>11-<<.-/.../000.../.000000000000000000/00...90000;..--;.0000000000000090//0000;9;9000....9;00000000000:000;0/.0000000:
@M05620:45:000000000-G6HP7:1:1101:5319:6056 1:N:0:187
TACCTGTACTGGGGAAGCATTTGAATATCCCCCCATGGTGATGGGGACGGAGAACTGCTCCATAAACACAGGCAACGTGCCTAACTTTCCCGGGAAGATGAAGTCAAAGAGCGACCACAGCTCTTCGGAGGTTATTTTGCATCGGTGAGCCAGACAGAATGATCCGATGAGGGGTGCGAAACTATTTGAGGAAAGGAAGCACCTTTTTATTAAATTTACCTTTTAGCAATCGCCATTCCTACCCTAAAGAT
+
>>>AAFFFFFFFGGFGGGGGGGHHHHHHHHHGGGGHHHGG5GHHHGGGGGGGGHHHHHHHHHHHHHHHHHHHGHHHGHHHHHHHHHHHHHHGGGGGGHHHGHHHHHHHHHHHGGGGGHHHHHHH2>F//ACC?1=1=FBGHBFA.><.0F0FGAE/G/<GG0<<D<.CE0GHGF.;.:A?-@B0BBB90;C0/CC.CFA.0/./9;FF.:FFFBFBBFF0FFF00:BBBF:AA;DA09:9B0.:9B:F09B
@M05620:45:000000000-G6HP7:1:1101:23332:6059 1:N:0:187
AAACCAAGCAGACACTCACCGCTCCCTCGCCACAGGCCAATAGTTTGTCCTCACTGAGTTGGCAACAAGTGGCTGCTGTGGCTGCCATTTTTCTGGTGATGGCCATCAGCTCCGACGAGGTCAGCTGGGGGGCTTTCTTTGTGTAAGCAACGAGAAACCTGAAAGAAGCATTTTTTAACTAAGTCCTGCTGAGTCATTCATGAGTTTTTAGCCGCCTTGCTTCTTCTCACAGACTCTCTACTCTCATGCCA
+
AAAAAAA>A1CFGGGGCGGG0EEGGGCF0EEAE00GGGC/E1ABF2DFHHFFHHFBFGGHHGGHHHCGHG@BFFEFHBDGFCGAFHFFHFHFFHHHGHFHHGHHBGHHGHHHHFCEEEGCGHGHHHHFCCGGGGGFGGFGFFFBB99BFFF@ABFFFFFFFFFFFFFFFFFFFFF@EFFFFEF9FFFBFFFFF:FFFFFFFBB/BBFFEEFFFB@@FFFFBFBFFFFFFF/B/ABFFFFFFFFFFFBBFB/
@M05620:45:000000000-G6HP7:1:1101:5340:6068 1:N:0:187
TACCTGTACTGGGGAAGCATTTGAATATCCCCCCATGGTGATGGGGACGGAGAACTGCTCCATAAACACAGGCAACGTGCCTAACTTTCCCGGGAAGATGAAGTCAAAGAGCGACCACAGCTCTTCGGAGGTTATTTTGCATCGGTGAGCCAGACAGAATGATCCGATGAGGGGTGCGAAACTATTTGAGGAAAGGAAGCACCTTTTTATTAAATTTACCTTTTAGCAATCGCCATTCCTACCCTAAAGAT
+
3>>>AFFFFFFBC2FCAFGFGFGFHHHFHHEFGGCHFGHCEF5AEEEEAEGGCHGFHHHHHHHHHHH5GHCGFHHHEG1?GFFHHFHHGHHD?EGGGEHHHHHGHGHHFHHHGGGGGHHFHHHHHHHGGCGDHHHHHHBG1GHGD<A.FGHHHGGHHHHGHHHHHHGGGHFHGGD@GGGGGGGFGGGEGGF0CFFGEFFAFFEFFFFFFFFFF/BFFFFFFFFFF/B/B9FEEFFFFFFFBFFFFFFFFFF
@M05620:45:000000000-G6HP7:1:1101:10509:6075 1:N:0:187
ATCTCTATCTCCTAAAAACCTGTTTAGATTTGGAGATAGACCTTCAGGTTTTTCATCATTTTCTGCATGAATTATACATTGACCACGTTCCAGCGTGGTCAGTTTGCAGCATTCTGTTATTTTGTTTGACAGAGTGTCTTGTTGAGAACATATGTAGGACATGATTTTTTCCTGCAACAGGGAAAATAAAGTATAAGTTTTAAAGATTTATTCTTTAATAAAGGATCTCAAAGCCAGCTTTAGAAAAAGGA
+
CCCCCFFFFFFFGGGGGGGGGGHHHHHHHHHHHFHHHHHHHHHHHHHHHHHGGHHHHHIHHHIHHHHHHGHHHHHHHHHHHHHGHHGHHHHHHHGGGGHHHHHHHHHHHHGHHHHHHHHHHHHHHHHHHGGHHHHHHHHHHHHHHHHHHHHHHH?GHHHHHHHHHHHHHGHHHHHHHHHHHGGHHHHHHHHHHHHHHGHHHHHHHHHHHHHHHHHHHHHFHHHHHHGHHGHHGHHHHGHHHHHHHHHHGGH
@M05620:45:000000000-G6HP7:1:1101:24976:6081 1:N:0:187
ATCTCTATCTCCTAAAAACCTGTTTAGATTTGGAGATAGACCTTCAGGTTTTTCATCATTTTCTGCATGAATTATACATTGACCACGTTCCAGCGTGGTCAGTTTGCAGCATTCTGTTATTTTGTTTGACAGAGTGTCTTGTTGAGAACATATGTAGGACATGATTTTTTCCTGCAACAGGGAAAATAAAGTATAAGTTTTAAAGATTTATTCTTTAATAAAGGATCTCAAAGCCAGCTTTAGAAAAAGGA
+
CDDCDFFFFFFFGGGGGGGGGGHHHHHHHHHHHHHHHHHHHHHHHHHHHHHGGHHHHHHHHHIIIHHHHHHHHHHHHHHHHHHHHHGHHHHHHHGGGGHHHHHHHHHHHHHHHHHHHHHHHHHHHHHHHHHHHHHHHHHHHHHHHHHHHHHHHHHHHHHHHHHHHHHHHGHHHHHHHHHHHGGHHHHHHHHHHHHHHHHHHHHHHHHHHHHHHHHHHHHHHGHHHHHHHHHHHHHHHGHHHHHFHHHHGGH
@M05620:45:000000000-G6HP7:1:1101:24997:6083 1:N:0:187
ATCTCTATCTCCTAAAAACCTGTTTAGATTTGGAGATAGACCTTCAGGTTTTTCATCATTTTCTGCATGAATTATACATTGACCACGTTCCAGCGTGGTCAGTTTGCAGCATTCTGTTATTTTGTTTGACAGAGTGTCTTGTTGAGAACATATGTAGGACATGATTTTTTCCTGCAACAGGGAAAATAAAGTATAAGTTTTAAAGATTTATTCTTTAATAAAGGATCTCAAAGCCAGCTTTAGAAAAAGGA
+
AAABBFFFFFFBGGGG4GEGGGHHHEGAGHHH5GHFF5EFHGHHHHHHHFHGGHGHHHHHHHHHGHHFHGHHFHH5GDGHHDFHFHEHHHHHHGGGFGFHHHFGFGHHHHHHHHFHHHHHHHHHHHHHGHGHEHHHHHHHHHHHHHHDGHHHHHFHHE?FGGHHHHHHFCHHHHFHHG0FHFEHHFGBBGGHBGDGGHHHHGHBGHGHHHHHHHGHGGH<0=GBFGHHHHHGFHF/;EHHHFB0CGG:DDF
@M05620:45:000000000-G6HP7:1:1101:24458:6087 1:N:0:187
AGATTACTGCAACAGTTCCCCCTGGACCTGGAAAAGTTTCTTGCCTGGCTTACAGAAGCTGAAACAACTGCCAATGTCCTACAGGATGCTACCCGTAAGGAAAGGCTCCTAGAAGACTCCAAGGGAGTAAAAGAGCTGATGAAACAATGGCAAGTAAGTCAGGCATTTCCGCTTTAGCACTCTTGTGGATCCAATTGAACAATTCTCAGCATTTGTACTTGTAACTGACAAGCCAGGGACAAAACAAAGAT
+
CBBBCFFFFFFFGGGBGGGGGGGGHHHHHHHHHHHHFHHHHHHHHHHHGHHHHHHGHHHHHHHHHHHHHHHHHHHHHHHHHHHHHFHHHHHHHHGGGGHHHHHHHHHHGHHHHHHHHHHHHFGGGGGGFHHHHGHGHHHHHHGHHGHHHGHHHGHHHHHHHHGHHHHHHHGGGGGHHHHHHHHHHGHGGHHHFHHHHHHHHHHHHHHHHHGHHHHHHFGHHHHHHHHHHHGGHGGGGGEEFGGFFEGGFG;
@M05620:45:000000000-G6HP7:1:1101:24963:6093 1:N:0:187
ATCTCTATCTCCTAAAAACCTGTTTAGATTTGGAGATAGACCTTCAGGTTTTTCATCATTTTCTGCATGAATTATACATTGACCACGTTCCAGCGTGGTCAGTTTGCAGCATTCTGTTATTTTGTTTGACAGAGTGTCTTGTTGAGAACATATGTAGGACATGATTTTTTCCTGCAACAGGGAAAATAAAGTATAAGTTTTAAAGATTTATTCTTTAATAAAGGATCTCAAAGCCAGCTTTAGAAAAAGGA
+
CCCCCFFFFFFFGGGGGGGGGGHHHHHHHHHHHGHHHHHHHHHHHHHHHHHGGHHHHIHHHHIIIHHHHHHHHHHHHHHHHHHHHHGHHFHFGFE>?E?FGFHHHDDGHEHGHDEEGHDHHHHE?FHE3GGHFHGHFBFHFFHADG/GGHG?4BB?FHECGFC2DGHHHGFHDDCHHGHHHGAGHHHEFGFG1F=GHDGHHBGHGBGHHFHHF1GHDHHBGH<GGFCFHHHHGBHHGGGHHFHBHHHHGG/
@M05620:45:000000000-G6HP7:1:1101:21028:6116 1:N:0:187
TACCTGTACTGGGGAAGCATTTGAATATCCCCCCATGGTGATGGGGACGGAGAACTGCTCCATAAACACAGGCAACGTGCCTAACTTTCCCGGGAAGATGAAGTCAAAGAGCGACCACAGCTCTTCGGAGGTTATTTTGCATCGGTGAGCCCGACAGAATGATCCGATGAGGGGTGCGAAACTATTTGAGGAAAGGAAGCACCTTTTTATTAAATTTACCTTTTAGCAATCGCCATTCCTACCCTAAAGAT
+
ABAAAFFFFFFBGCGGGGBGGFHHHHFHHGHGGGGHHHGCHHHHGDEGEGGGGGHHHHHHHBGDGGHFFEFHGHHHCHHHHHBHHHHHHHHGGC/>A0FG4?BGFBGG3GGHGGGGFHHHHHHGHFHG/A?EHHHHHHHHBHH?EDD.FFH.A?C@-//GGGHHHHAEDFGHG?D9DF.9-AF0CFGGEEFFGFFF.B?A/9EFFFFFFFFB//FFFFFFFFFFBFBFBFF?EDF;B;;FFB.;BF./9/;
@M05620:45:000000000-G6HP7:1:1101:21012:6130 1:N:0:187
TACCTGTACTGGGGAAGCATTTGAATATCCCCCCATGGTGATGGGGACGGAGAACTGCTCCATAAACACAGGCAACGTGCCTAACTTTCCCGGGAAGATGAAGTCAAAGAGCGACCACAGCTCTTCGGAGGTTATTTTGCATCGGTGAGCCAGACAGAATGATCCGATGAGGGGTGCGAAACTATTTGAGGAAAGGAAGCACCTTTTTATTAAATTTACCTTTTAGCAATCGCCATTCCTACCCTAAAGAT
+
CCCCDFFFFFFFGGGGGGGGGGHHHHHHHHHGGGGHHHGHHHHHHGGGGGGGGHHHHHHHHHHHHHHHHHHHGHHHGHHHHHHHHHHHHHHGGGGGGHHHHHHHHHHHHHHHGGGGGHHHHHHHHHHGGGGEHHHHHHHHGHHGGGGGHHHHHHGHHHHHHHHHHHGGGHHHGGEFGGFGGGGGGGGGGGGFGFGGGGGGGGFFFFFFFHFFFFFFFFFFFFFFFFFFFFFFFFFEFFFFFFFFFFFFFFF
@M05620:45:000000000-G6HP7:1:1101:9437:6137 1:N:0:187
AGATTACTGCAACAGTTCCCCCTGGACCTGGAAAAGTTTCTTGCCTGGCTTACAGAAGCTGAAACAACTGCCAATGTCCTACAGGATGCTACCCGTAAGGAAAGGCTCCTAGAAGACTCCAAGGGAGTAAAAGAGCTGATGAAACAATGGCAAGTAAGTCAGGCATTTCCGCTTTAGCACTCTTGTGGATCCAATTGAACAATTCTCAGCATTTGTACTTGTAACTGACAAGCCAGGGACAAAACAAAGAT
+
3ABBBFFFFFFFGGGGGGGGGGGGHHHHHHHHHHHHHHHHHHHHHHHHHHHHHHGHHHHHHHHHHHHHHHHHHHHHHHHHHHHHHHHHHHFHHHGGGGHHHHCHHHHHGHHHHHFHHHHHHHHGGHGGHGHHHGHHHHHHHHHHHHHHHHHHHGHHHHHHHHHHHHHHHHGGGGGHFHHHHHHHHHHGHHHHHCHHHHHHHHHHHHHHHHHHHHHHHFHHHHHHHHHHGHHHHGGGGGGGEGGGGGGGGBF
@M05620:45:000000000-G6HP7:1:1101:12213:6147 1:N:0:187
TACCTGTACTGGGGAAGCAATCGCCATTCCTACCCTAAAGATCGGAAGAGCACACGTCTGAACTCCAGTCACGGACATTTATCTCGTATGCCGTCTTCTGCTTGAAAAAAAAAAAAATATTTTGTATTACCCCGTTTCTTGTTGTTTCTCTTAGTAGTCCCTACTATTATCATTCCCAAGTTCTCATCCCTACGCTGTTTTCCAGATTTATTCTTTACTCCATGCTCTACCCGCCCTCTTTACAACACGTC
+
BBBCCFFFFFFFGGGGGGGGGGGGGGGHHHHHHHHHGHHHHHHHGGGGGHH3BBFFGHHGGFHHHHHHHHHHGGGGGHHHFDBGHHGGHHHHGFGHGHHHHHHHFHHHFGGGF>///0=111?1011=?110/-.0<<1=1110<./00<=0000=0=00000<<0:000<0;0<;:0/;0000:000:.00.9-.:.;;/0000;0;;09;009B00;;0900990:90;9;-:;;.:9B00090.....
@M05620:45:000000000-G6HP7:1:1101:8010:6156 1:N:0:187
AGATTACTGCAACAGTTCCCCCTGGACCTGGAAAAGTTTCTTGCCTGGCTTACAGAAGCTGAAACAACTGCCAATGTCCTACAGGATGCTACCCGTAAGGAAAGGCTCCTAGAAGACTCCAAGGGAGTAAAAGAGCTGATGAAACAATGGCAAGTAAGTCAGGCATTTCCGCTTTAGCACTCTTGTGGATCCAATTGAACAATTCTCAGCATTTGTACTTGTAACTGACAAGCCAGGGACAAAACAAAGAT
+
@BBBBFFFFFFFGGGGGGGGGGGGHHHHHHHHHHHHHHHHHHHHHHHHHHHHHHHHHHHHHHHHHHHHHHHHHHHHHHHHHHHHHHHHHHHHHHGGGGHHHHFGHHHHGHHHHHHHHHHHHHHGGGGGHHHHHGHHHHHHHFGHHHHHHHHHHGHHHHHHHHHHHHHHHHGGGGGHHHHHHHHHHGHGHHHHHHHHHDGHHHHHHHGFHHFHHHHHHHHHHGHGHHHGHHHHHGGGGGGGFGGFGGGGGGG
@M05620:45:000000000-G6HP7:1:1101:15093:6156 1:N:0:187
ATCTCTATCTCCTAAAAACCTGTTTAGATTTGGAGATAGACCTTCAGGTTTTTCATCATTTTCTGCATGAATTATACATTGACCACGTTCCAGCGTGGTCAGTTTGCAGCATTCTGTTATTTTGTTTGACAGAGTGTCTTGTTGAGAACATATGTAGGACATGATTTTTTCCTGCAACAGGGAAAATAAAGTATAAGTTTTAAAGATTTATTCTTTAATAAAGGATCTCAAAGCCAGCTTTAGAAAAAGGA
+
ABCCCFFFFFFFGGGGGGGGGGHHHHHHHHHHHHHHHHHHHHHHHHHHHHHGGHHHHHIHIIIHHHHHHHHHHGHHHHHHHHHHHHGHHHHHHHGFGGHHGHGHHHHHHHHHHHHHHHHHHHHHHHHHHHHHHHHHHHHHHHHHHHGHHHHGHHHHHHHHGHHHHHHHHGHHHHHHHHHHHGGHHHHHGFGGHHHHHGHHHHHHHHHHHHHHHHHHHHHGHFHHHHHHHHHHHHHHHGHHHHHGGEGFGGF
@M05620:45:000000000-G6HP7:1:1101:16355:6163 1:N:0:187
AAACCAAGCAGACACTCACCGCTCCCTCGCCACAGGCCAATAGTTTGTCCTCACTGAGTTGGCAACAAGTGGCTGCTGTGGCTGCCATTTTTCTGGTGATGGCCATCAGCTCCGACGAGGTCAGCTGGGGGGCTTTCTTTGTGTAAGCAACGAGAAACCTGAAAGAAGCATTTTTTAACTAAGTCCTGCTGAGTCATTCATGAGTTTTTAGCCGCCTTGCTTCTTCTCACAGACTCTCTACTCTCATGCCC
+
>A?ABBBFAFFFGGGGGGGGGGGGGGHHGGGGGHGCGGGHHGGHHHHHHHHHHHHHHHHHHEGHHHHHHHHHGHGGHFHHGHHFGHHHHHHHHHHHHHDGFHHHFHHHHHHHHGGGCEFFGFHHHHHGGGFGGGGGGGGGGGGGFFFFFFFFEFFDFFFFFFBFFFFFFFFFFFFFEFFFBFFFFFFFFFFBFFFFFFFFFFFFFFFFFFBFFDFFFFFFFFFFFFFF/BBBBFFFFFFFFFFFF/BBFF/
@M05620:45:000000000-G6HP7:1:1101:16363:6181 1:N:0:187
AAACCAAGCAGACACTCACCGCTCCCTCGCCACAGGCCAATAGTTTGTCCTCACTGAGTTGGCAACAAGTGGCTGCTGTGGCTGCCATTTTTCTGGTGATGGCCATCAGCTCCGACGAGGTCAGCTGGGGGGCTTTCTTTGTGTAAGCAACGAGAAACCTGAAAGAAGCATTTTTTAACTAAGTCCTGCTGAGTCATTCATGAGTTTTTAGCCGCCTTGCTTCTTCTCACAGACTCTCTACTCTCATGCCA
+
CDCDDDDFCFFFGGGGGGGGGGGGGGHHGGGGGHHHGGHHHHHHHHHHHHHHHHHHHHHHHHHHHHHHHHHHGHGGHHHHHHHGGHHHHHHHHHHHHHHHHHHHHHHHHHHHHGGGGGGGGHHHHHHHGGGGGGGGGGGGGGGGGGFFFFFFFFFFFFFFFFFFFFFFFFFFFFHFFFHHFFFFFHFFFFFFFFFFFFFHHFFFFFFFFFFFFFFFFFFFHHHFFFFFFFFFFFFFFFFFHFFFFFFFFFF
@M05620:45:000000000-G6HP7:1:1101:12971:6188 1:N:0:187
ATCTCTATCTCCTAAAAACCTGTTTAGATTTGGAGATAGACCTTCAGGTTTTTCATCATTTTCTGCATGAATTATACATTGACCACGTTCCAGCGTGGTCAGTTTGCAGCATTCTGTTATTTTGTTTGACAGAGTGTCTTGTTGAGAACATATGTAGGACATGATTTTTTCCTGCAACAGGGAAAATAAAGTATAAGTTTTAAAGATTTATTCTTTAATAAAGGATCTCAAAGCCAGCTTTAGAAAAAGGA
+
3AABBFFFFFFFGGGGGGGGGGHGHHHFHHBGFGFHGHH5DGHHGHHHFAFAFGBGFHFHHGHFHHFFG3GHHFGFHHHHE5AGHHGHHH25FBEGGCHDFGGGHHHHHHHHFHHHHHHHHHHHGHHHFGHFFHHHHHHHHHHHFHHFHHHHHHHHHHHHHHHGHHHHHGHHHHGGHHHHHGGHGHFFFGHGGHFHGGHHHFFFGFHHHGHHHHHHHFGDHFFHHHHHHGHHHH:/CEHHHHHBCGHHGGF
@M05620:45:000000000-G6HP7:1:1101:16364:6201 1:N:0:187
AAACCAAGCAGACACTCACCGCTCCCTCGCCACAGGCCAATAGTTTGTCCTCACTGAGTTGGCAACAAGTGGCTGCTGTGGCTGCCATTTTTCTGGTGATGGCCATCAGCTCCGACGAGGTCAGCTGGGGGGCTTTCTTTGTGTAAGCAACGAGAAACCTGAAAGAAGCATTTTTTAACTAAGTCCTGCTGAGTCATTCATGAGTTTTTAGCCGCCTTGCTTCTTCTCACAGACTCTCTACTCTCATGCCA
+
BBBBBBBFBFFFGGGGGGGGGGGGGGHHGGGGGHHHGGGHHHHHHHHHHHHHHHHHHHGHHGHGHHHHHGHHGHGGHHHHHHHGGHHHHHHHHHHHHHHHHHHHHHHHHHGHHGGGGGGGGHHHHHHHGGGGGGGGGGGGGGGGGGFFFFFFFFFAFFFFFFFFFFFFFFFFFFFFFFFFFFFFFFFFFFFFFFFFFFFFFFFFFFFFFFFFFFFFFFFFFFFFFFFFFFFFFFFFFFFFFFFFFFFFFFF
@M05620:45:000000000-G6HP7:1:1101:8242:6203 1:N:0:187
AAACCAAGCAGACACTCACCGCTCCCTCGCCACAGGCCAATAGTTTGTCCTCACTGAGTTGGCAACAAGTGGCTGCTGTGGCTGCCATTTTTCTGGTGATGGCCATCAGCTCCGACGAGGTCAGCTGGGGGGCTTTCTTTGTGTAAGCAACGAGAAACCTGAAAGAAGCATTTTTTAACTAAGTCCTGCTGAGTCATTCATGAGTTTTTAGCCGCCTTGCTTCTTCTCACAGACTCTCTACTCTCATGCCA
+
CCCCCCCFCFFFGGGGGGGGGGGGGGHHGGGGGHHHGGHHHHHHHHHHHHHHHHHHHHHHHHHHHHHHHHHHGHGGHHHHHHHGGHHHHHHHHHHHHHHHHHHFHFEDFGEHEE/<E<CD<F2?GFGHGGGF?DGF9FGGFBB:FFFBFF.@;ADFFFFFFFF00FABBFFFFFFFFFFBFFFFF0990BF0:;00BB:FBB0:FFFFE?9FF9CAFDFFFB9FFBB0BBBB0::BFBFFFFFBB0:0B00
@M05620:45:000000000-G6HP7:1:1101:12155:6207 1:N:0:187
AAACCAAGCAGACACTCACCGCTCCCTCGCCACAGGCCAATAGTTTGTCCTCACTGAGTTGGCAACAAGTGGCTGCTGTGGCTGCCATTTTTCTGGTGATGGCCATCAGCTCCGACGAGGTCAGCTGGGGGGCTTTCTTTGTGTAAGCAACGAGAAACCTGAAAGAAGCATTTTTTAACTAAGTCCTGCTGAGTCATTCATGAGTTTTTAGCCGCCTTGCTTCTTCTCACAGACTCTCTACTCTCATGCCA
+
3ABCCCDFCFFFGGGGGGGGGGGGGGHHGGGGGHHHGGHHHHHHHHHHHHHFHHHHHHGHHHHHHHHHHHHHGHGGHHHHHHHGGHHHHHHHHHHHHHHHHHGHHHHHHHHHHGGGGGGGDGHHGHHHGGGGGGGGGGGGGGGGGGFFFFFFFFFFFFFFFFFFFFFFFFFFFFFFFFFFFFFFFFFFFFFFF:BBFFFFFFFFFFFFFFFHFFFFFFFFFFFFFFHFFFFFFFFFFFFFFFFFFFFFFF0
@M05620:45:000000000-G6HP7:1:1101:12961:6208 1:N:0:187
ATCTCTATCTCCTAAAAACCTGTTTAGATTTGGAGATAGACCTTCAGGTTTTTCATCATTTTCTGCATGAATTATACATTGACCACGTTCCAGCGTGGTCAGTTTGCAGCATTCTGTTATTTTGTTTGACAGAGTGTCTTGTTGAGAACATATGTAGGACATGATTTTTTCCTGCAACAGGGAAAATAAAGTATAAGTTTTAAAGATTTATTCTTTAATAAAGGATCTCAAAGCCAGCTTTAGAAAAAGGA
+
ACCCCFFFFFFFGGGGGGGGGGHHHHHHHHHHHHHHHHHHHHHHHHHHHHHGGHHHHHIHHHHIHHHHHHHHHHHHHHHHHHHHHHGHHHHHHHGGGGHHHHHHHHHHHHHHHHHHHHHHHHHHHHHHHHHHHHHHHHHHHHHHHHHHHHHHHHHHHHHHHHHHHHHHHGHHHHHHHHHHHGGHHHHHHHHHHHHHHFHHHHHHHHHHHHHHHHHHHHHHHHHHGHHHHGHHHHHHHGHHHHHHHHHHGGH
@M05620:45:000000000-G6HP7:1:1101:8244:6222 1:N:0:187
AAACCAAGCAGACACTCACCGCTCCCTCGCCACAGGCCAATAGTTTGTCCTCACTGAGTTGGCAACAAGTGGCTGCTGTGGCTGCCATTTTTCTGGTGATGGCCATCAGCTCCGACGAGGTCAGCTGGGGGGCTTTCTTTGTGTAAGCAACGAGAAACCTGAAAGAAGCATTTTTTAACTAAGTCCTGCTGAGTCATTCATGAGTTTTTAGCCGCCTTGCTTCTTCTCACAGACTCTCTACTCTCATGCCA
+
@BCCCCCFCFFFGGGGGGGGGGGGGGHHGGGGGHHHGGHHHHHHHHHHHHHHHHHHHHHHHHHHHHHHHHHHGHGGHHHHHHHGGHHHHHHHHHHHHHHHHHHHHHHHHHHHHGGGGGGGFHHHHHHHGGGGGGGGGGGGGGGGGGFFFFFFFFFFFFFFFFFFFFFFFFFFFFFFFFFFFFFFFFFFFFFFFFFFFFFFFFFFFFFFFFFFFFFFFFFFFFFFFFFFFFFFFFFFFFFFFFFFFFFBFFB
@M05620:45:000000000-G6HP7:1:1101:14407:6232 1:N:0:187
CATCCTGACCCTGAAGTACCCCGGCTTGATTTCTGACATTAGATCGGAAGAGCACACGTCTGAACTCCAGTCACGGACATTTATCTCGTATGCCGTCTTCTGCTTGAAAAAAAAAAAAGGACATCTGAGGGGCTTTCTTTTTGTAAGCACCGCGAACCCTCACCGAAGCATTTTTTCCCTAAATCCTTCTAAGTCATTCCTGCGTTTTTCGCCGCCTTGCTTTTTCTCACCGACTCTCTCCTCTCATGCCC
+
BBABBFFFFFFFFGGGFGGGGGGFGCFEGEGFHGHGHHHHFGFHHHGEGGFHHHHFHFGGHGHGHGHHFHGHHFGFEGGHHFFGHFHHGDHFHFGE@GGFHHHFGFFHFFAE@@D/<>//000111111//--<.<GGFH10</00000<<---:---:F.....-99;/;FF9F-90;9/./;:9//;B//////;9;////;9:-AEB-AA-9@?ABF///9;F/B/99.9@=9FF;/9;.BB//9///
@M05620:45:000000000-G6HP7:1:1101:21737:6233 1:N:0:187
ATCTCTATCTCCTAAAAACCTGTTTAGATTTGGAGATAGACCTTCAGGTTTTTCATCATTTTCTGCATGAATTATACATTGACCACGTTCCAGCGTGGTCAGTTTGCAGCATTCTGTTATTTTGTTTGACAGAGTGTCTTGTTGAGAACATATGTAGGACATGATTTTTTCCTGCAACAGGGAAAATAAAGTATAAGTTTTAAAGATTTATTCTTTAATAAAGGATCTCAAAGCCAGCTTTAGAAAAAGGA
+
3AABBFFFFFFFGGGGGGGGGGHHHGHFHHHGHFHFHHHGHFHHHHGHHHHGGHHHHHHHHHFHHHHHHHHHHHHHHHHGHBHHHHGHHHHHHGGFGGHHHHHHHHHHHHGHHHHHHFHHHHHHHHHHGGFHHHHHHHHHHHHHBGHHHHHHHHFGHHBGGHHHHHHHHGHGHHHHHHHHGGGHGFGHFFHFFHHHHGGHHHBFHFHHHGHHHHHHHGHFHFGHHHFHGHFHHHCHGGHHHHFBFGHFGGF
@M05620:45:000000000-G6HP7:1:1101:9655:6245 1:N:0:187
CATCCTGACCCTGAAGTACCCCATTGAGCATGGCATCGTCACCAACTGGGACGACATGGAGAAGATCTGGCACCACACCTTCTACAACGAGCTGCGCGTGGCCCCGGAGGAGCACCCAGTGCTGCTGACCGAGGCCCCCCTGAACCCCAAGGCCAACAGAGAGAAGATGACTCAGGTGAGGCTCGGCCGACGCCCGTGCTCCTCCCGTCCTTTCCCCAGTCATTTTCTGCCCGGCTTGATTTCTGACATTA
+
CBCDDFFFFFFFGGGGGGGGGGGHHHHHHHHHHHHHHGHHHGHHHGHHHHHHGGGGGHHHHHHHHHHHHHHHHGHHHGGHHHHHHHHHGGGGGHHGGGGGGGHHGGGGGGGGHHHHGGHHHHHHHHHHHHGGGGGGGGGGGGHHHHGGGGHGHHGGGGGGGGGGGGGGGGGGGGGGHGGGGGGGFFFFFFFFFFFFFFFFFFFFFFFFFFFFFFFFFFFFFFFFFFFFFFFFFFFFFFFFFFFFFBFFFF0
@M05620:45:000000000-G6HP7:1:1101:7654:6254 1:N:0:187
AAACCAAGCAGACACTCACCGCTCCCTCGCCACAGGCCAATAGTTTGTCCTCACTGAGTTGGCAACAAGTGGCTGCTGTGGCTGCCATTTTTCTGGTGATGGCCATCAGCTCCGACGAGGTCAGCTGGGGGGCTTTCTTTGTGTAAGCAACGAGAAACCTGAAAGAAGCATTTTTTAACTAAGTCCTGCTGAGTCATTCATGAGTTTTTAGCCGCCTTGCTTCTTCTCACAGACTCTCTACTCTCATGCCA
+
DDCCDCCFDFFFGGGGGGGGGGGGGGHHGGGGGHHHGGHHHHHHHHHHHHHHHHHHHHGHHHHHHHHHHHHHGHGGHHHHHHHGGHHHHHHHHHHHHHHHHHHHHHHHHHHHHGGGGGGGGHHHHHHHGGGGGGGGGGGGGGGGGGFFFFFFFFFFFFFFFFFFFFFFFFFFFFHFFFFHHFFFFFFFFFFFFFFFFFHFFFFFFFFFFFFFFFFFFFFFHHHFFFHFFFFFFFFFFFFFFFFFFFFFFFF
@M05620:45:000000000-G6HP7:1:1101:8274:6263 1:N:0:187
ATCTCTATCTCCTAAAAACCTGTTTAGATTTGGAGATAGACCTTCAGGTTTTTCATCATTTTCTGCATGAATTATACATTGACCACGTTCCAGCGTGGTCAGTTTGCAGCATTCTGTTATTTTGTTTGACAGAGTGTCTTGTTGAGAACATATGTAGGACATGATTTTTTCCTGCAACAGGGAAAATAAAGTATAAGTTTTAAAGATTTATTCTTTAATAAAGGATCTCAAAGCCAGCTTTAGAAAAAGGA
+
BABBBFFFFFFFGGGGGGGGGGHHHHHHHGHHFBGHHHHHGGHHHHHHHHHGGHHHHHHHHHHHHHHGHHHHHHHHHHHHGFHHGHGHHHHHHHGGGGHHHHHHHHHHHHGFHHHFGFHHHHGHFHGHGGFHHHGHHFHHHHHHHHHHHHHHHHFHHHGHHHHGGHHHGGHFHHGHHHHHGFGEHFHGFGGGGGGHHGHHGHFGGEHHHHHHHHHHHHHF0<GHGHHHFHFHHHFCCFHHFHGFFGHGGG/
@M05620:45:000000000-G6HP7:1:1101:5828:6265 1:N:0:187
CATCCTGACCCTGAAGTACCCCATTGAGCATGGCATCGTCACCAACTGGGACGACATGGAGAAGATCTGGCACCACACCTTCTACAACGAGCTGCGCGTGGCCCCGGAGGAGCACCCAGTGCTGCTGACCGAGGCCCCCCTGAACCCCAAGGCCAACAGAGAGAAGATGACTCAGGTGAGGCTCGGCCGACGCCCGTGCTCCTCCCGTCCTTTCCCCAGTCATTTTCTGCCCGGCTTGATTTCTGACATTA
+
BBBBBFFFFFFFGGGGGGGGGGGHHHHHHGHGHHHHHGHHHGHHHGHHHHHHGGGGGHHFHHHHHGHGHHHHHGHHHGGHHHHHHHHHGGGGGHHGGGGGGGFGGGGGGGGGHHHHGGHGHHGHHHHHHHGGGGGGGFGGGGHHGHGGGGHGHHGGGGGGGGGEGGGGGGFFFGGGFGGGGGGGFFADFBFFFFFF;DFFFFFFFFFEFFBFFFBFFFFFFFFFFFFFFFFFDBFF;;AFFFFFFFFFFF/
@M05620:45:000000000-G6HP7:1:1101:11884:6269 1:N:0:187
CATCCTGACCCTGAAGTACCCCATTGAGCATGGCATCGTCACCAACTGGGACGACATGGAGAAGATCTGGCACCACACCTTCTACAACGAGCTGCGCGTGGCCCCGGAGGAGCACCCAGTGCTGCTGACCGAGGCCCCCCTGAACCCCAAGGCCAACAGAGAGAAGATGACTCAGGTGAGGCTCGGCCGACGCCCGTGCTCCTCCCGTCCTTTCCCCAGTCATTTTCTGCCCGGCTTGATTTCTGACATTT
+
CCCCCFFFFFFFGGGGGGGGGGGHHHHHHHHHHHHHHGHHHGHHHGHHHHHHGGGGGHHHHHHHHHHHHHHHHGHHHGGHHHHHHHHHGGGGGHHGGGGGGGHHGGGGGGGGHHHHGGHHHHHHHHHHHHGGGGGGGGGGGGHHHHGGGGHGHHGGGGGGGGGGGGGGGGGGGGGGGGGGGGGGFFFFFFFFFFFFAFFFFFFFFFFEFFDFFFFFFFFFFBFFFFFFFEFFFFFFFFAFFFFFFBFFFF0
@M05620:45:000000000-G6HP7:1:1101:8247:6275 1:N:0:187
ATCTCTATCTCCTAAAAACCTGTTTAGATTTGGAGATAGACCTTCAGGTTTTTCATCATTTTCTGCATGAATTATACATTGACCACGTTCCAGCGTGGTCAGTTTGCAGCATTCTGTTATTTTGTTTGACAGAGTGTCTTGTTGAGAACATATGTAGGACATGATTTTTTCCTGCAACAGGGAAAATAAAGTATAAGTTTTAAAGATTTATTCTTTAATAAAGGATCTCAAAGCCAGCTTTAGAAAAAGGA
+
BBBBBFFFFFFFGGGGGGGGGGHHHGHHHHGFGFHHHGHHHHHHHHHHHHHGGHGHHHHHHHHHHHHHHHHHHHHHHHHHHHHHGHGHHHHHHHGGGGHHHHHHHHHHHHHFHHHHHHHHHHHHFHHHGHHHHHHHHHHHHHHHHFHHHGHHGHGHHHGHHHFHHHHHHGHHHHGHFHHHHGGHHHGHGBGGHHGHHHGHHGHHHGGHHHHFHHHHGDHHGHHGGGHHHHHHFHHHHEHHHFGFGHHGGFH
@M05620:45:000000000-G6HP7:1:1101:8265:6278 1:N:0:187
ATCTCTATCTCCTAAAAACCTGTTTAGATTTGGAGATAGACCTTCAGGTTTTTCATCATTTTCTGCATGAATTATACATTGACCACGTTCCAGCGTGGTCAGTTTGCAGCATTCTGTTATTTTGTTTGACAGAGTGTCTTGTTGAGAACATATGTAGGACATGATTTTTTCCTGCAACAGGGAAAATAAAGTATAAGTTTTAAAGATTTATTCTTTAATAAAGGATCTCAAAGCCAGCTTTAGAAAAAGGA
+
CCCCCFFFFFFFGGGGGGGGGGHHHHHHHHHHHHHHHHHHHHHHHHHHHHHGGHHHHIHHHHIIIHHHHHHHHHHHHHHHHHHHHHGHHHHHHHGGGGHHHHHHHHHHHHHHHHHHHFDHHHD4GHE33F4F3FBBB?HE?GE04BFEF?FDDEF?G3FCBDF2HHHHH@HDG2=G2F0GH/FHH01GH1==1?G11GHHGHGFD1GHFFGGFHHFH0DGH0GD/<CFDGHE0GC/..CHH:CFHHH.D.C
@M05620:45:000000000-G6HP7:1:1101:11864:6282 1:N:0:187
CATCCTGACCCTGAAGTACCCCATTGAGCATGGCATCGTCACCAACTGGGACGACATGGAGAAGATCTGGCACCACACCTTCTACAACGAGCTGCGCGTGGCCCCGGAGGAGCACCCAGTGCTGCTGACCGAGGCCCCCCTGAACCCCAAGGCCAACAGAGAGAAGATGACTCAGGTGAGGCTCGGCCGACGCCCGTGCTCCTCCCGTCCTTTCCCCAGTCATTTTCTGCCCGGCTTGATTTCTGACATTT
+
BBBBBFFFFFFFGGGGGGGGGGGHHHHHHHHHHHHHHGHHHGHHHGHHHHHHGGGGGHHGHHHHHHHHHHHHHGHHGGGHHHHGHHFHGFDGGHHGGGGGGGHHGGGGGGGGHHHHGGHHHHHHHHHGHHGGGGGGGGGGGGHHHHGGCCHGHHEGGGGGGGGGGGEGGGGGGGGGGGGGGFEGFFFFFAFFFFFFBFF?FFFFFFFEFFFFFFFFFFDFFFFFFFFFFEFFDFCFFF9FFFFFFBFFFF/
@M05620:45:000000000-G6HP7:1:1101:7729:6283 1:N:0:187
AAACCAAGCAGACACTCACCGCTCCCTCGCCACAGGCCAATAGTTTGTCCTCACTGAGTTGGCAACAAGTGGCTGCTGTGGCTGCCATTTTTCTGGTGATGGCCATCAGCTCCGACGAGGTCAGCTGGGGGGCTTTCTTTGTGTAAGCAACGAGAAACCTGAAAGAAGCATTTTTTAACTAAGTCCTGCTGAGTCATTCATGAGTTTTTAGCCGCCTTGCTTCTTCTCACAGACTCTCTACTCTCATGCCA
+
CCCCCBCFCFFFGGGGGGGGGGGGGGHHGGGGGHHHGGGHHBGHHHHHHHHHHHHHHHHHHHHHHHHHHGHHGGCFHHHHHHHGGHHHHHHHGHHHHHFHHHHHFHHHHHHHHGGGGGGGGGHHHHHHGGGGGGGGGGGGGGGGGGFFFFFFFFFFFFFFFFFFFFFFFFFFFFFFFFFFFFFFFFFFFFFFFFFFFFFFFFFFFFFFFFFFFDCFFFFFFFFFFFFFFFFFFFFFFFFFFFFFFFFFFFB
@M05620:45:000000000-G6HP7:1:1101:11466:6283 1:N:0:187
AAACCAAGCAGACACTCACCGCTCCCTCGCCACAGGCCAATAGTTTGTCCTCACTGAGTTGGCAACAAGTGGCTGCTGTGGCTGCCATTTTTCTGGTGATGGCCATCAGCTCCGACGAGGTCAGCTGGGGGGCTTTCTTTGTGTAAGCAACGAGAAACCTGAAAGAAGCATTTTTTAACTAAGTCCTGCTGAGTCATTCATGAGTTTTTAGCCGCCTTGCTTCTTCTCACAGACTCTCTACTCTCATGCCA
+
CCCCCCCFCFFFGGGGGGGGGGGGGGHHGGGGGHHHGGGHHHHHHHHHHHHFHHHHHHHHHHHGHHHHHGHHGHGGGHHHHHHGGHHHHHHHHHHHHHGHHHHHHHHHHHHHHGGGGGGGGHHHHHHHGGGGGGGGGGGGGGGGGGFFFFFFFFFFFFFFFFFFFFFFFFFFFFFFFFFFFFFFFFFFFFFFFFFFFFFFFFFFFFFFFFFFFFFFFFFFFFFFFFFFFFFFFFFFFFFFFFFFFFFFFFB
@M05620:45:000000000-G6HP7:1:1101:8196:6284 1:N:0:187
AAACCAAGCAGACACTCACCGCTCCCTCGCCACAGGCCAATAGTTTGTCCTCACTGAGTTGGCAACAAGTGGCTGCTGTGGCTGCCATTTTTCTGGTGATGGCCATCAGCTCCGACGAGGTCAGCTGGGGGGCTTTCTTTGTGTAAGCAACGAGAAACCTGAAAGAAGCATTTTTTAACTAAGTCCTGCTGAGTCATTCATGAGTTTTTAGCCGCCTTGCTTCTTCTCACAGACTCTCTACTCTCATGCCA
+
AA1AAAAFAFF>EGGGGGGGGGGGGGHHGGGFAGHHGGGHHHFHGHHHHHHHHHHHFHFGEGGHGHHHHHHHEHGGHHHHGHHEFFFGGHHHHHHGHHFHFHHHHHHHHHHHHGGGGGGGGHHHHHHHGGGGGGGGGGGGGGGFFGFFFFF@FFFFEFFFFBFFFFFFFFFFFFF@-FFFFFFFFFFFFFFEFFFFFFFFFFFFFFFFFFFFFB@@FFBFFFFFFFFFFFFFFFFFFFFFFFFFFFFFFF/
@M05620:45:000000000-G6HP7:1:1101:11479:6298 1:N:0:187
AAACCAAGCAGACACTCACCGCTCCCTCGCCACAGGCCAATAGTTTGTCCTCACTGAGTTGGCAACAAGTGGCTGCTGTGGCTGCCATTTTTCTGGTGATGGCCATCAGCTCCGACGAGGTCAGCTGGGGGGCTTTCTTTGTGTAAGCAACGAGAAACCTGAAAGAAGCATTTTTTAACTAAGTCCTGCTGAGTCATTCATGAGTTTTTAGCCGCCTTGCTTCTTCTCACAGACTCTCTACTCTCATGCCA
+
BBBBBBAFAFBFGGFGGGGGGGCEGGBHGCGGGHAGGGCHHHFGHFFHHHHFFGHFFHFFHB3GGHHHHDEFFFEFHHDGFGHFEHEGHHHFGFBGGH3FGBGHHHGHGFHHGF/E/EGC/FGHHHHEDDC@BGGGGGGGGGFCFFBFFFFB9A.AFFFFFFFFFFFFFFFFFFFBEFFFFFFFFFFFFFFFF/FBFFFFFFBFFFFFFFFFFDBBFFFFFFFFFFFFEFFBFFB/FBBFFFFFFFFBFFF
@M05620:45:000000000-G6HP7:1:1101:8202:6307 1:N:0:187
AAACCAAGCAGACACTCACCGCTCCCTCGCCACAGGCCAATAGTTTGTCCTCACTGAGTTGGCAACAAGTGGCTGCTGTGGCTGCCATTTTTCTGGTGATGGCCATCAGCTCCGACGAGGTCAGCTGGGGGGCTTTCTTTGTGTAAGCAACGAGAAACCTGAAAGAAGCATTTTTTAACTAAGTCCTGCTGAGTCATTCATGAGTTTTTAGCCGCCTTGCTTCTTCTCACAGACTCTCTACTCTCATGCCA
+
CCCCCCCFCFFFGGGGGGGGGGGGGGHHGGGGGHHHGGHHHHHHHHHHHHHHHHHHHHHHHHHHHHHHHHHHGHGGHHHHHHHGGHHHHHHHHHHHHHHHHHHHHHHHHHHHHGGGGGGGFGHHHHHHGGGGGGGGGGGGGGGGGGFFFFFFFFDFFFFFFFFFFFFFFFFFFFFFFFFFFFFFFFFFFFFFFFFFFFFFFFFFFFFFFFFFFFFFFFFFFFFFFFFFFFFFFFFFFFFFFFFFFFFFFF9
@M05620:45:000000000-G6HP7:1:1101:16773:6374 1:N:0:187
AAACCAAGCAGACACTCACCGCTCCCTCGCCACAGGCCAATAGTTTGTCCTCACTGAGTTGGCAACAAGTGGCTGCTGTGGCTGCCATTTTTCTGGTGATGGCCATCAGCTCCGACGAGGTCAGCTGGGGGGCTTTCTTTGTGTAAGCAACGAGAAACCTGAAAGAAGCATTTTTTAACTAAGTCCTGCTGAGTCATTCATGAGTTTTTAGCCGCCTTGCTTCTTCTCACAGACTCTCTACTCTCATGCCA
+
BBBBBABFBFFFGGGGGGGGGGGGGGHHGGGGGHGHGGGHHHHHHGHHHHHHGHHHHHGGHHHGHHHHHGGHGEFGHFDGHHHGGHHHHHHHHHHHHHHHHHHHHHHHHHBGHGGGGGGGGHHHHHHHGGGGGGGGGG0BFFGGGGFFFFFFFFFFFFFFFFFFFFFFFFFFFFFFFFFFFFFBFFFFFFFFF;BFFFFFFFFB;BFFFFFFFFFFFFFFFFFFFFFFFFFFFFFFFFFFFFFFFFFFFFF
@M05620:45:000000000-G6HP7:1:1101:16793:6377 1:N:0:187
AAACCAAGCAGACACTCACCGCTCCCTCGCCACAGGCCAATAGTTTGTCCTCACTGAGTTGGCAACAAGTGGCTGCTGTGGCTGCCATTTTTCTGGTGATGGCCATCAGCTCCGACGAGGTCAGCTGGGGGGCTTTCTTTGTGTAAGCAACGAGAAACCTGAAAGAAGCATTTTTTAACTAAGTCCTGCTGAGTCATTCATGAGTTTTTAGCCGCCTTGCTTCTTCTCACAGACTCTCTACTCTCATGCCA
+
CCCCCCCFCFFFGGGGGGGGGGGGGGHHGGGGGHHHGGHHHHHHHHHHHHHHHHHHHHHHHHHHHHHHHHHHGHGGHHHHHHHGGHHHHHHHHHHHHHHHHHHHHHHHHHHHHGGGGGGGGHHHHHHHGGGGGGGGGGGGGGGGGGFFFFFFFFFFFFFFFFFFFFFFFFFFFFFFFFFFFFFFFFFFFFFFFFFFFFFFFFFFFFFFFFFFFDFFFFFFFFFFFFFFFFFFFFFFFFFFFFFFFFFFFFB
@M05620:45:000000000-G6HP7:1:1101:25058:6391 1:N:0:187
AAACCAAGCAGACACTCACCGCTCCCTCGCCACAGGCCAATAGTTTGTCCTCACTGAGTTGGCAACAAGTGGCTGCTGTGGCTGCCATTTTTCTGGTGATGGCCATCAGCTCCGACGAGGTCAGCTGGGGGGCTTTCTTTGTGTAAGCAACGAGAAACCTGAAAGAAGCATTTTTTAACTAAGTCCTGCTGAGTCTTTCATGAGTTTTTAGCCGCCTTGCTTCTTCTCACAGACTCTCTACTCTCATGCCA
+
AAAABBBFBFFFGGGGGGGGGGGGGGHHGGGGGHHHGGGHGGHHHHHHHHHHHHHHHHGGHGHHHHHHHHHHGHGGHHHHHHHGGHFHHHHHHHHHHGDHHHHHHHHHHHFHHGGGGEDGFGHHGHHHGGGGGGGGGGGGGGGGGGFFFFFFADFFFFFFFFFFFFFFFFFFFFFFEFFFFFFFFFFFFFFFFFF/FFFFFFFFFFFFFEFFFFFFFFFFFFFFFFFFBF/BFFFFFFFFFFFFFFFFFF/
@M05620:45:000000000-G6HP7:1:1101:25041:6405 1:N:0:187
AAACCAAGCAGACACTCACCGCTCCCTCGCCACAGGCCAATAGTTTGTCCTCACTGAGTTGGCAACAAGTGGCTGCTGTGGCTGCCATTTTTCTGGTGATGGCCATCAGCTCCGACGAGGTCAGCTGGGGGGCTTTCTTTGTGTAAGCAACGAGAAACCTGAAAGAAGCATTTTTTAACTAAGTCCTGCTGAGTCATTCATGAGTTTTTAGCCGCCTTGCTTCTTCTCACAGACTCTCTACTCTCATGCCA
+
CCCCCCBFCFFFGGGGGGGGGGGGGGHHGGGGGHHHGGHHHHHHHHHHHHHHHHHHHHHHHHHGHHHHHFGHGHGGHHGHHHHGGHHHHHHHHHHGHHGHHHHHHHHHHHHHHGGGGGGGGHHHHHHHGGGGGGGGGGGGGGGGGGFFFFFFFFFFFFFFFFFFFFFFFFFFFFFFFFFFFFFFFFFFFFFFFFFBBFFFFFFFFFFFFFFFFFFFFFFFFFFFFFFFFFFFFFFFFFFFFFFFFFFFFFB
@M05620:45:000000000-G6HP7:1:1101:25628:6406 1:N:0:187
AAACCAAGCAGACACTCACCGCTCCCTCGCCACAGGCCAATAGTTTGTCCTCACTGAGTTGGCAACAAGTGGCTGCTGTGGCTGCCATTTTTCTGGTGATGGCCATCAGCTCCGACGAGGTCAGCTGGGGGGCTTTCTTTGTGTAAGCAACGAGAAACCTGAAAGAAGCATTTTTTAACTAAGTCCTGCTGAGTCATTCATGAGTTTTTAGCCGCCTTGCTTCTTCTCACAGACTCTCTACTCTCATGCCA
+
BBBBBBBFBFFFGGGGGGGGGGGGGGGHGGGGGHGHGGEDGGHHHHHHHHHGHHHHGHGHHHHGHHHGHGHHGHGGHHHHHHHFGHHHHHHHHGHHHHGHHHHHHHHHHHGHGAGGEEDFFHHHHHHHGGGGGGGGFGGGGGGGGGFFFFFFFFFFFFFFFFFFFFFFFFFFFFFFEFFFFFFFFFFFFFFFFFFFFFFFFFFFFFFFFFFFFFFFFFFFFFFFFFFFFFFFFFFFFFFFFFFFFFFFFFB
@M05620:45:000000000-G6HP7:1:1101:12420:6449 1:N:0:187
ATCTCTATCTCCTAAAAACCTGTTTAGATTTGGAGATAGACCTTCAGGTTTTTCATCATTTTCTGCATGAATTATACATTGACCACGTTCCAGCGTGGTCAGTTTGCAGCATTCTGTTATTTTGTTTGACAGAGTGTCTTGTTGAGAACATATGTAGGACATGATTTTTTCCTGCAACAGGGAAAATAAAGTATAAGTTTTAAAGATTTATTCTTTAATAAAGGATCTCAAAGCCAGCTTTAGAAAAAGGA
+
CCCCCFFFFFFFGGGGGGGGGGHHHHHHHHHHHHHHHHHHHHHHHHHHHHHGGHHHHHHHHHHHHHHHHHHHHHHHHHHHHHHHHHGHHHFHGHGGGGHHHHGHHHHHHHHHHHHHHHHHHHHHGFHHGHHHHHHHHHHHHGHHHHHHHGHHHHHHHHFHHHHHHHHHHCGHHHFHHHHHHGGFHHHHHGHGHHHGHFGHHHHFHHHHHHHHHHHHHHHHGHHHHHHHHGHGHFHHHGHHHHHHHHHHGGF
@M05620:45:000000000-G6HP7:1:1101:17007:6473 1:N:0:187
ATCTCTATCTCCTAAAAACCTGTTTAGATTTGGAGATAGACCTTCAGGTTTTTCATCATTTTCTGCATGAATTATACATTGACCACGTTCCAGCGTGGTCAGTTTGCAGCATTCTGTTATTTTGTTTGACAGAGTGTCTTGTTGAGAACATATGTAGGACATGATTTTTTCCTGCAACAGGGAAAATAAAGTATAAGTTTTAAAGATTTATTCTTTAATAAAGGATCTCAAAGCCAGCTTTAGAAAAAGGA
+
DCDDDFFFFFFFGGGGGGGGGGHHHHHHHHHHHHHHHHHHHHHHHHHHHHHGGHHHHIHHHHIHIHHHHHHHHHHHHHHHHHHHHHGHHHHHHHGGGGHHHHHHHHHHHHHHHHHHHHHHHHHHHHHHHHHHHHHHHHHHHHHHHHHHHHHHHHHHHHHHHHHHHHHHHGHHHHHHHHHHHGGHHHHHHHHHHHHHHHHHHHGHHHHHHHHHHHHHHHHHHHHHGHHHHHHHHHHHHGHHHHGHHHHHGGH
@M05620:45:000000000-G6HP7:1:1101:23097:6477 1:N:0:187
AAACCAAGCAGACACTCACCGCTCCCTCGCCACAGGCCAATAGTTTGTCCTCACTGAGTTGGCAACAAGTGGCTGCTGTGGCTGCCATTTTTCTGGTGATGGCCATCAGCTCCGACGAGGTCAGCTGGGGGGCTTTCTTTGTGTAAGCAACGAGAAACCTGAAAGAAGCATTTTTTAACTAAGTCCTGCTGAGTCATTCATGAGTTTTTAGCCGCCTTGCTTCTTCTCACAGACTCTCTACTCTCATGCCA
+
BBBBBBBFBFFFGGGGGGGGGGGGGGHHGGGGGHHGGGHHHHHFGHHHHHHHHHHHHHGHHHHHHHHHHHHHGHGGHHHHHFHGGHHHHHHHHHHHHHEHGFHHHHHHHHGHHGGGGCGGEHFGFHHHGGGGGGGGGGGGGGGGGFFFFFFCFFFFFFFFFFFBFFFFFFFFFFFFEFFFFFFFFFFFFFFFFFFFFFFFFFFFFFFFFFFFFFFFFFFFFFFFFFFFFFFFFFFFFFFFFFFFFFFFFF/
@M05620:45:000000000-G6HP7:1:1101:23079:6485 1:N:0:187
AAACCAAGCAGACACTCACCGCTCCCTCGCCACAGGCCAATAGTTTGTCCTCACTGAGTTGGCAACAAGTGGCTGCTGTGGCTGCCATTTTTCTGGTGATGGCCATCAGCTCCGACGAGGTCAGCTGGGGGGCTTTCTTTGTGTAAGCAACGAGAAACCTGAAAGAAGCATTTTTTAACTAAGTCCTGCTGAGTCATTCATGAGTTTTTAGCCGCCTTGCTTCTTCTCACAGACTCTCTACTCTCATGCCA
+
CCCCCCCFBFFFGGGGGGGGGGGGGGHHGGGGGHHHGGHHHHHHHHHHHHHHHHHHHHHHHHHHHHHHHGHHGHGGHHHHHHHGGHHHHHHHHHHHHHHHHHHHHHHHHHHHHGGGGGGGGHHHHHHHGGGGGGGGGGGGGGGGGGFFFFFFFFFFFFFFFFFFFFFFFFFFFFFFFFFFFFFFFFFFFFFFFFFFFFFFFFFFFFFFFFFFFFFFFFFFFFFFFFFFFFFFFFFFFFFFFFFFFFFFFFF
@M05620:45:000000000-G6HP7:1:1101:16450:6491 1:N:0:187
AAACCAAGCAGACACTCACCGCTCCCTCGCCACAGGCCAATAGTTTGTCCTCACTGAGTTGGCAACAAGTGGCTGCTGTGGCTGCCATTTTTCTGGTGATGGCCATCAGCTCCGACGAGGTCAGCTGGGGGGCTTTCTTTGTGTAAGCAACGAGAAACCTGAAAGAAGCATTTTTTAACTAAGTCCTGCTGAGTCATTCATGAGTTTTTAGCCGCCTTGCTTCTTCTCACAGACTCTCTACTCTCATGCCA
+
1>>AAAAFA1CFGGGGGGGGEGGGGGHHCEGGEFGFGGCGGCGHHHHHGHHHBGHHDGHHFFHHHHAGHHHGFHGGH1FGGHHEGHFHHHHHHHHHHHGHFHHH1GHGEHHHHEGGE@@CGH1GHHGHGGGGGGGGGGGGGGBGFF/BFFF@FFF-FFFFFB/BFFFFFFFFFFF@EFFF/9BFFFFFFFFBAFFFFFFFFFFBFFFFFF/BF9@@FFFFFFFFFFFF/BBFBFFFFFFBFFFFFFF:FF/
@M05620:45:000000000-G6HP7:1:1101:23090:6501 1:N:0:187
AAACCAAGCAGACACTCACCGCTCCCTCGCCACAGGCCAATAGTTTGTCCTCACTGAGTTGGCAACAAGTGGCTGCTGTGGCTGCCATTTTTCTGGTGATGGCCATCAGCTCCGACGAGGTCAGCTGGGGGGCTTTCTTTGTGTAAGCAACGAGAAACCTGAAAGAAGCATTTTTTAACTAAGTCCTGCTGAGTCATTCATGAGTTTTTAGCCGCCTTGCTTCTTCTCACAGACTCTCTACTCTCATGCCA
+
DDCCDDDFDFFFGGGGGGGGGGGGGGHHGGGGGHHHGGHHHHHHHHHHHHHHHHHHHHGHHHHHHHHHHHHHGHGGHHHHHHHGGHHHHHHHHHHHHHHHHHHHHHHHHHHHHGGGGGGGGHHHGHHHGGGGGGGGGGGGGGGGGGFFFFFFFFFFFFFFFFFFFFFFFFFFFFHFFFFHFFFFFHHFFFFHFFFFFFFHFFFFFFFFFFFFFFFFFFFFFHHFFFFFFFFFFFFFFFFHFFFFFFFFFFF
@M05620:45:000000000-G6HP7:1:1101:16439:6506 1:N:0:187
AAACCAAGCAGACACTCACCGCTCCCTCGCCACAGGCCAATAGTTTGTCCTCACTGAGTTGGCAACAAGTGGCTGCTGTGGCTGCCATTTTTCTGGTGATGGCCATCAGCTCCGACGAGGTCAGCTGGGGGGCTTTCTTTGTGTAAGCAACGAGAAACCTGAAAGAAGCATTTTTTAACTAAGTCCTGCTGAGTCATTCATGAGTTTTTAGCCGCCTTGCTTCTTCTCACAGACTCTCTACTCTCATGCCA
+
ABBBBBBFBFFFGGGGGGGGGGGGGGHHFGGEGHHHGGHHHHHHHHHHHHHHHHHHFHHHFHHHHHHHHHGHGHGGHHHHHHHGGCHHHHHHHHHHHHHHGHHHHHHHHHGHHEGGGGGGGHFHHHHHGGGGGGGGGGGGGGGFFGFFFFFFFFDFFFFFF/9BFFFFFFFFFFFFAFFFFFFFFFFFFFFFFFFFFFFFFFFFBFFFFFFFFFFFFFFFFFFFFFFFFFFFFFFFFFFFFFFFFFFFFFF
@M05620:45:000000000-G6HP7:1:1101:16458:6508 1:N:0:187
AAACCAAGCAGACACTCACCGCTCCCTCGCCACAGGCCAATAGTTTGTCCTCACTGAGTTGGCAACAAGTGGCTGCTGTGGCTGCCATTTTTCTGGTGATGGCCATCAGCTCCGACGAGGTCAGCTGGGGGGCTTTCTTTGTGTAAGCAACGAGAAACCTGAAAGAAGCATTTTTTAACTAAGTCCTGCTGAGTCATTCATGAGTTTTTAGCCGCCTTGCTTCTTCTCACAGACTCTCTACTCTCATGCCA
+
CCCCCCCFCFFFGGGGGGGGGGGGGGHHGGGGGHHHGGHHHHHHHHHHHHHHHHHHHHHHHHHHHHHHHHHHGHGGHHHHHHHGGHHHHHHHHHHHHHHHHHHHHHHHHHHHHGGGGGGGGHHHHHHHGGGGGGGGGGGGGGGGGGFFFFFFFFFFFFFFFFFFFFFFFFFFFFFFFFFFFFFFFFFFFFFFFFFFFFFFFFFFFFFFFFFFFDFFFFFFFFFFFFFFFFFFFFFFFFFFFFFFFFFFFF0
@M05620:45:000000000-G6HP7:1:1101:5496:6545 1:N:0:187
ATTCTATCTCCTAAAAACCTGTTTAGATTTGGAGATAGACCTTCAGGTTTTTCATCATTTTCTGCATGAATTATACATTGACCACGTTCCAGCGTGGTCAGTTTGCAGCATTCTGTTATTTTGTTTGACAGAGTGTCTTGTTGAGAACATATGTAGGACATGATTTTTTCCTGCAACAGGGAAAATAAAGTATAAGTTTTAAAGATTTATTCTTTAATAAAGGATCTCAAAGCCAGCTTTAGAAAAAGGAA
+
CCCCCFFFFFFFGGGGGGGGGGHHDGGHHHGHHHHHGHHGHHHHHHHHHHGGHGHHGHHHHIIHHHHHHHHHHHHHHHHHHHHHHFHHHHHHGGEFGHHFHHHHHHHHHHHHHHHHHHHHHHHHHHHGHFHGHHHHHHHHHHHGHGFGFHHHHHGHHFHHHHHHHHHHGHHHHGGHHGHHGGHGGHFGGG@GHHGHGHHHHGHHHHHHHHHHHHHFFGHFFHGGHHGHHGGHHHFHGFHHGHFFFHGFCFF
@M05620:45:000000000-G6HP7:1:1101:5504:6571 1:N:0:187
ATTCTATCTCCTAAAAACCTGTTTAGATTTGGAGATAGACCTTCAGGTTTTTCATCATTTTCTGCATGAATTATACATTGACCACGTTCCAGCGTGGTCAGTTTGCAGCATTCTGTTATTTTGTTTGACAGAGTGTCTTGTTGAGAACATATGTAGGACATGATTTTTTCCTGCAACAGGGAAAATAAAGTATAAGTTTTAAAGATTTATTCTTTAATAAAGGATCTCAAAGCCAGCTTTAGAAAAAGGAA
+
CCCCCFFFFFFFGGGGGGGGGGHHFGHHHHHHHHHHHHHHHHHHHGHHHHGGHHHHHIHHHIHHHHHHHHHHHHHHHHHHHHHHHGHHHHHHHGGGGHHHHHHHHHHGGHHHHHHHHHHHHHHHHHHHHHHHHHHHHHHFHHHHFEGHGHHHHHHHHHHHHHHHHHHHGHHHGHHHHHFHGGHHHHHHHHHHHHHHHHHHHHHGHHHHHHHHHHHGFD=GGF0GGHHHHHHHGHHHGHHHFHEGHHHGDHG
@M05620:45:000000000-G6HP7:1:1101:18036:6596 1:N:0:187
ATCTCTATCTCCTAAAAACCTGTTTAGATTTGGAGATAGACCTTCAGGTTTTTCATCATTTTCTGCATGAATTATACATTGACCACGTTCCAGCGTGGTCAGTTTGCAGCATTCTGTTATTTTGTTTGACAGAGTGTCTTGTTGAGAACATATGTAGGACATGATTTTTTCCTGCAACAGGGAAAATAAAGTATAAGTTTTAAAGATTTATTCTTTAATAAAGGATCTCAAAGCCAGCTTTAGAAAAAGGA
+
DDDDEFFFFFFFGGGGGGGGGGHHHHHHHHHHHHHHHHHHHHHHHHHHHHHGGHHHHIHHHHHHIHHHHHHHHHHHHHHHHHHHHHGHHHHHHHGGGGHHHHHHHHHHHHHHHHHHHHHHHHHHHHHHHGHHHHHHHHHHHHHHHHHHHHHHHHHHHHHHHHHHHHHHHGHHHHHHHHHHHGGHHHHHHHHHHHHHHHHHHHHHHHHHHHHHHHHHHHHHHHHHHHHHHHHHHHHHHGHHHHHFHHHHGGH
@M05620:45:000000000-G6HP7:1:1101:20847:6616 1:N:0:187
TACCTGTACTGGGGAAGCATTTGAATATCCCCCCATGGTGATGGGGACGGAGAACTGCTCCATAAACACAGGCAACGTGCCTAACTTTCCCGGGAAGATGAAGTCAAAGAGCGACCACAGCTCTTCGGAGGTTATTTTGCATCGGTGAGCCAGACAGAATGATCCGATGAGGGGTGCGAAACTATTTGAGGAAAGGAAGCACCTTTTTATTAAATTTACCTTTTAGCAATCGCCATTCCTACCCTAAAGAT
+
BBBBBFFFFFFFEEGGAGCGGFFHHHHHHHHGGGGHHHHGFHHHEFGGGGDGGHHHHHGHHHHHHHHHHHHHGHHHEHHHHHFHHHHHGHHGGG>EEHFHGHHHHHHHHFFHGGGGGHHHHHHHH1FF/CGFFBGHHHHH1FGGD.AFEFHHGHGFFHFHDFDGHG.CFCGHGCECDBEB?9;0FGGGGGGFGFFGB/.A/:?FFFFFFFFFB/;FBFF/FFFFFB/BF/BEEF.ABF///BF?BFFFB/9
@M05620:45:000000000-G6HP7:1:1101:14606:6617 1:N:0:187
TACCTGTACTGGGGAAGCAATCCCATTCCTACCCTAAAGATCGGAAGAGCACACGTCTGAACTCCAGTCACGGACATTTATCTCGTATGCCGTCTTCTGCTTGAAAAAAAAAAAACGATGTCATCTGGGGGGCTTTCTTTGTGTAAGCAACGAGAAACCTGAAAGAAGCATTTTTTAACTAAGTCCTGCTGAGTCATTCATGAGTTTTTATCCGCCTTGCTTCTTCTCACAGACTCTCTACTCTCATTCCA
+
BBBBBFFFFFFFGGFAEGGGGGHHCFGHHFHHHHHGHHGHHHHGEGGFFHFHHHGGGHGEFGGGHHFDFDGFDEEFHHHGDGHHG?EHHFGEE/EF4GF4FGGHHDHHCEEE</<</?//0@11<1?10//9-@EBFFFFB/.;/:/;B/F-...;BBFE:FFF//;/B/BFFFFF./FF/B/BFE/B/;//:BB/FFFFFBFFFFBFFF/;:.;DDD9;F/F9FFFF/FB/BAFFFFFBFFFFF:/;;B/
@M05620:45:000000000-G6HP7:1:1101:25448:6633 1:N:0:187
TACCTGTACTGGGGAAGCATTTGAATATCCCCCCATGGTGATGGGGACGGAGAACTGCTCCATAAACACAGGCAACGTGCCTAACTTTCCCGGGAAGATGAAGTCAAAGAGCGACCACAGCTCTTCGGAGGTTATTTTGCATCGGTGAGCCAGACAGAATGATCCGATGAGGGGTGCGAAACTATTTGAGGAAAGGAAGCACCTTTTTATTAAATTTACCTTTTAGCAATCGCCATTCCTACCCTAAAGAT
+
ABCCCFFFFFFFGGGGGGGGGGHHHHHHHHHGGGGHHHHHHHHHHGGGGGGGGHHHHHHHHHHHHHHHHHHHGHHHGHHHHHHHHHHHHHHGGGGGGHHHHHHHHHHHHHHHGGGGGHHHHHHHHHHGGGGEHHHHHHHHHHHGGFGGHFHHHHGHHHHHHHHHHHEGGHHHGGCCGGFGGGGGGGGGGGGCFGGGGGGGGGFFFFFFFFFFFFFFFFFFFFFFFFFFFFFFFFFFFFFFFFAFFFFFFFF
@M05620:45:000000000-G6HP7:1:1101:10305:6635 1:N:0:187
AAACCAAGCAGACACTCACCGCTCCCTCGCCACAGGCCAATAGTTTGTCCTCACTGAGTTGGCAACAAGTGGCTGCTGTGGCTGCCATTTTTCTGGTGATGGCCATCAGCTCCGACGAGGTCAGCTGGGGGGCTTTCTTTGTGTAAGCAACGAGAAACCTGAAAGAAGCATTTTTTAACTAAGTCCTGCTGAGTCATTCATGAGTTTTTAGCCGCCTTGCTTCTTCTCACAGACTCTCTACTCTCATGCCA
+
CCCCCCCFCFFFGGGGGGGGGGGGGGHHGGGGGHHHGGHHHHHHHHHHHHHHHHHHHHGHHHHHHHHHHHHHGHGGHHHHHHHGGHHHHHHHHHHHHHHHHHHHGHHHHHHHHGGGGGGGGHHHHHHHGGGGGGGGFFGGGFFBBFFFFFFFFFDFFFFEFFFFFFFFFFFFFFFF?FFFFFFFFFFFFFFFF/BFFFFFFFFFBFFFFFFFFDFFDFFFFF/BFBBBFFFFFFB/FFFBFFFFFFF/FF/
@M05620:45:000000000-G6HP7:1:1101:8893:6635 1:N:0:187
TACCTGTACTGGGGAAGCATTTGAATATCCCCCCATGGTGATGGGGACGGAGAACTGCTCCATAAACACAGGCAACGTGCCTAACTTTCCCGGGAAGATGAAGTCAAAGAGCGACCACAGCTCTTCGGAGGTTATTTTGCATCGGTGAGCCAGACAGAATGATCCGATGAGGGGTGCGAAACTATTTGAGGAAAGGAAGCACCTTTTTATTAAATTTACCTTTTAGCAATCGCCATTCCTACCCTAAAGAT
+
CCCCCFFFFFFFGGGGGGGGGGHHHHHHHHHGGGGHHHGHHHHHHGGGGGGGGHHHHHHHHHHHHHHHHHHHGHHHGHHHHHHHHHHHHHHGGGGGGHHHHHHHHHHHHHHHGGGGGHHHHHHHHHHGGGGEHHHHHHHHGHHGGGGGHHHHHHGHHHHFHHHHHHGGGHHHGGCDFGDGGGGGGGGGGGGGG/CFFFFGGGFFFFFFFFFFFFFFFFFFFFFFFFEFFFFFFFFAFFFFFFFFFFFFFFF
@M05620:45:000000000-G6HP7:1:1101:25430:6636 1:N:0:187
TACCTGTACTGGGGAAGCATTTGAATATCCCCCCATGGTGATGGGGACGGAGAACTGCTCCATAAACACAGGCAACGTGCCTAACTTTCCCGGGAAGATGAAGTCAAAGAGCGACCACAGCTCTTCGGAGGTTATTTTGCATCGGTGAGCCAGACAGAATGATCCGATGAGGGGTGCGAAACTATTTGAGGAAAGGAAGCACCTTTTTATTAAATTTACCTTTTAGCAATCGCCATTCCTACCCTAAAGAT
+
>>AAAFDFFFFFGGEE2AFGGGFGHGHGHHGFGGGHFFHGGHHBCEEGEGGGGHHHGHHHHGHHFHHGHHGHGEHHEGAGHFGHHHFHHHHGGGGGGHHHFGEHHHHGHHBHEDGGGHHHGGHHHHGGGGGCGHHGHHFHFHGG..CGHFHGGFFCHEHHHHFHHGGGF:<:.;;-A@DBBFGGGGGBF?F:BFFGFGAEFFFEFFFFFFFF/BFFFFBFFFFFFEFFFEFEEFFEFFFF/F:;BFFFFFB
@M05620:45:000000000-G6HP7:1:1101:18147:6638 1:N:0:187
CATCCTGACCCTGAAGTACCCCATTGAGCATGGCATCGTCACCAACTGGGACGACATGGAGAAGATCTGGCACCACACCTTCTACAACGAGCTGCGCGTGGCCCCGGAGGAGCACCCAGTGCTGCTGACCGAGGCCCCCCTGAACCCCAAGGCCAACAGAGAGAAGATGACTCAGGTGAGGCTCGGCCGACGCCCGTGCTCCTCCCGTCCTTTCCCCAGTCATTTTCTGCCCGGCTTGATTTCTGACATTA
+
BBBBBFFFFFFFGGGGGGGGGGGGHHHGFHHHHHGHHGHHDGHHEGHHHHHHGGGGGHHHGHHHHFHHHHHHHGHHGGGHHHHHHHHHG1FFGGHGGGGGFEHHGGGGGFGFHHHHGGHHHHHHHHHHHHGGGGGGGGGGGGHHHHGGGGHGHHGGGGGGGFGGGGGGGGGGGFFGGGGGGGGGFFFFFFFFFFFF;:AAFFFFFFFFFFFFFBFFFFFFFFFFFFFFFFFFFF>FFA;FFEBFFFFFFF/
@M05620:45:000000000-G6HP7:1:1101:18128:6638 1:N:0:187
CATCCTGACCCTGAAGTACCCCATTGAGCATGGCATCGTCACCAACTGGGACGACATGGAGAAGATCTGGCACCACACCTTCTACAACGAGCTGCGCGTGGCCCCGGAGGAGCACCCAGTGCTGCTGACCGAGGCCCCCCTGAACCCCAAGGCCAACAGAGAGAAGATGACTCAGGTGAGGCTCGGCCGACGCCCGTGCTCCTCCCGTCCTTTCCCCAGTCATTTTCTGCCCGGCTTGATTTCTGACATTA
+
CDDDDFFFFFFFGGGGGGGGGGGHHHHHHHHHHHHHHGHHHGHHHGHHHHHHGGGGGHHHHHHHHHHHHHHHHGHHHGGHHHHHHHHHGGGGGHHGGGGGGGHHGGGGGGGGHHHHGGHHHHHHHHHHHHGGGGGGGGGGGGHHHHGGFGHGHHGGGGGGGGGGGGGGGGGGGGGGHGGGGGGGFFFFFFFFFFFFCFFFFFFFFFFFFFFFFFFFFFFFFFFFFFFFFFFFFFFFFFAFFFFFFBFFFF0
@M05620:45:000000000-G6HP7:1:1101:8338:6649 1:N:0:187
ATCTCTATCTCCTAAAAACCTGTTTAGATTTGGAGATAGACCTTCAGGTTTTTCATCATTTTCTGCATGAATTATACATTGACCACGTTCCAGCGTGGTCAGTTTGCAGCATTCTGTTATTTTGTTTGACAGAGTGTCTTGTTGAGAACATATGTAGGACATGATTTTTTCCTGCAACAGGGAAAATAAAGTATAAGTTTTAAAGATTTATTCTTTAATAAAGGATCTCAAAGCCAGCTTTAGAAAAAGGA
+
CCCCCFFFFFFFGGGGGGGGGGHHHHHHHHHHHHHHHHHHHHHHHHHHHHHGGHHHHHHHHHHHHHHHHHHHHHHHHHHHHHHHHHGHHHHHHHGGGGHHHHHHHHHHHHGHHHHHHHHHHHHHHHHHGGGHHHHHHHHHHHHHHHHHHHHHHHHHHHHHHHHHHHHHHGHHHHHHHHHHHGGGHHHHGHHGHGHHHGHHHHGHHHHHHHHHHHHHHHHHHHHHHHHHHHGHHHHHHGHHHHGFHHHHGGH
@M05620:45:000000000-G6HP7:1:1101:11608:6650 1:N:0:187
ATCTCTATCTCCTAAAAACCTGTTTAGATTTGGAGATAGACCTTCAGGTTTTTCATCATTTTCTGCATGAATTATACATTGACCACGTTCCAGCGTGGTCAGTTTGCAGCATTCTGTTATTTTGTTTGACAGAGTGTCTTGTTGAGAACATATGTAGGACATGATTTTTTCCTGCAACAGGGAAAATAAAGTATAAGTTTTAAAGATTTATTCTTTAATAAAGGATCTCAAAGCCAGCTTTAGAAAAAGGA
+
BBBBBFFFFFFFGGGGGGGGGGHHHHHHHHHFHHHGHHHHHHHHHHHHHHHGGHHHHHHHHHHHHHHGHHHHGHHHHHHHHHHHHHGHHHFHHFFEFGHHHHGHHHGFHHGHHHHHHHFHHHHHHHHHHHGHHHHHHHHHHHHHHHGFHHHFHGFHHHHHHHGHHHHHG@FHHHGHHHGHHGEHEHHGHFHHGHHGHFHGHHHHHHHHHHHHHHHHHHHHHFFFHHGHFHGHHHFGHGHHHFGHFHHGGGH
@M05620:45:000000000-G6HP7:1:1101:22517:6655 1:N:0:187
AAACCAAGCAGACACGTCTGAACTCCAGTCACGGACATTTATCTCGTATGCCGTCTTCTGCTTGAAAAAAAAAAAAAAAAAAATACAAAAAAACTAAAGATTTGGTGTTATATAGAGAAAAAAAAAAAAGAACAGACAGAGGTATGAACTGGTATAGTCTAAGATACAACAAAAATATTATGGTGAGAATTAGGATCTGTGACAAACCATATCGTGACTGAGCAATAATGAATGTGAAGAGCGATATTAAG
+
CCCCCABFCFFFGGGGGGGGGFHHHHHHHHGHGGGGGHHHHHFHHHFFHHHHGGGHGHHHHHHHFGHHGGGGGG>//>/<<//0222220/>//11111=11111..<.>1111000000/.<------...////.////.000000000/:00090000000000000..9...900:090;00.:0000:000/0:000000/...0000././.000000/9000;0000:00090./--.;-0000
@M05620:45:000000000-G6HP7:1:1101:18128:6656 1:N:0:187
CATCCTGACCCTGAAGTACCCCATTGAGCATGGCATCGTCACCAACTGGGACGACATGGAGAAGATCTGGCACCACACCTTCTACAACGAGCTGCGCGTGGCCCCGGAGGAGCACCCAGTGCTGCTGACCGAGGCCCCCCTGAACCCCAAGGCCAACAGAGAGAAGATGACTCAGGTGAGGCTCGGCCGACGCCCGTGCTCCTCCCGTCCTTTCCCCAGTCATTTTCTGCCCGGCTTGATTTCTGACATTA
+
DDDDDFFFFFFFGGGGGGGGGGGHHHHHHHHHHHHHHGHHHGHHHGHHHHHHGGGGGHHHHHHHHHHHHHHHHGHHHGGHHHHHHHHHGGGGGHHGGGGGGGHHGGGGGGGGHHHHGGHHHHHHHHHHHHGGGGGGGGGGGGHHHHGGGGHGHHGGGGGGGGGGGGGGGGGGGGGGHGGGGGGGFFFFFFFFFFFFFFFFFFFFFFFFFFFFFFFFFFFFFFFFFFFHHFFFFDDFFFAFFFFFFFFFFF0
@M05620:45:000000000-G6HP7:1:1101:11303:6676 1:N:0:187
AGATTACTGCAACAGTTCCCCCTACACTCTTTCCCTACAAGCCAGGGACAAAACAAAGATCGGAAGAGCACAAGTCTGAACTCCAGTCACGGACATTTATCTCGTATGCCGTCTTCTGCTTGAAAAAAAAAAAATAATATAATTCAACCCCTAACCACCTTGCCCACTACTTTCTTACCTCCAGCATTATACTTCATTCCATCATTTGTCTCCTCCATTATTCATCTCCACACCTCCCCCCATTCAACCCC
+
AAABCFFFDFBBFGFBFGGGGGGGHHHHHHHHHHHHHHHHHHGHHHGGGGH2BFFGHHHHHHGGGGHHHHHHHHHHHHGHHHHHHHHHHHGGGGGHHHHHDHHF?EHHHHGEGHGHHHHHHHHGHDFCDCD<>/01111>1111111<<<...//.0...000<00..//:::0000;:00./;//0900000900000;0090900090009;/B/00;0;;0000;00:0;./....;;9/0:000.;.
@M05620:45:000000000-G6HP7:1:1101:21853:6684 1:N:0:187
AAACCAAGCAGACACTCACCGCTCCCTCGCCACAGGCCAATAGTTTGTCCTCACTGAGTTGGCAACAAGTGGCTGCTGTGGCTGCCATTTTTCTGGTGATGGCCATCAGCTCCGACGAGGTCAGCTGGGGGGCTTTCTTTGTGTAAGCAACGAGAAACCTGAAAGAAGCATTTTTTAACTAAGTCCTGCTGAGTCATTCATGAGTTTTTAGCCGCCTTGCTTCTTCTCACAGACTCTCTACTCTCATGCCA
+
CCCCCCCFCFFFGGGGGGGGGGGGGGHHGGGGGHHHGGHHHHHHHHHHHHHHHHHHHHGGHHHHHHHHHHHHGHGGHHHHGHHGGHHHHHHHHHHHHHHHHHHHHHHHHHHHHGGGGGGGFHHHHHHHGGGGGGGGGGGGGGGGGGFFFFFFFFFFFFFFFFFFFFFFFFFFFFFFFFFFFFFFFFFFFFFFF;FFFFFFFFFFFFFFFFFFFFFFFFFFFFFFFFFFFFFFFFFFFFFFFFFFFFFFFFF
@M05620:45:000000000-G6HP7:1:1101:13458:6684 1:N:0:187
AAACCAAGCAGACACTCACCGCTCCATCGCCACAGGCCAATAGTTTGTCCTCACTGAGTTGGCAACAAGTGGCTGCTGTGGCTGCCATTTTTCTGGTGATGGCCATCAGCTCCGACGAGGTCAGCTGGGGGGCTTTCTTTGTGTAAGCAACGAGAAACCTGAAAGAAGCATTTTTTAACTAAGTCCTGCTGAGTCATTCATGAGTTTTTAGCCGCCTTGCTTCTTCTCACAGACTCTCTACTCTCATGCCA
+
BBBBBBBFBFFFGGGGGGGGGGGGGHHHGGGGGHHHGGGHFHHGGHHHGHHFHHGHHHHHHHHHHHHHHHHHGHFGHGGHHHHGGHGHHHHHHHGHHHGHHHHHHHHHHHHHHGGGEEGGFHHHHHHGGGGGGGGGGGGGGGGGGGGGGGFFFFFFFFFFFFFFFFFFFFFFFFFFFFFFFFFFFFFFFFFFFBFFFFFFFFFFFFFFFFBFFFFFFFFFFFFFFFFFFFFFFFFFFFFFFFFFFFFFBF/
@M05620:45:000000000-G6HP7:1:1101:21839:6702 1:N:0:187
AAACCAAGCAGACACTCACCGCTCCCTCGCCACAGGCCAATAGTTTGTCCTCACTGAGTTGGCAACAAGTGGCTGCTGTGGCTGCCATTTTTCTGGTGATGGCCATCAGCTCCGACGAGGTCAGCTGGGGGGCTTTCTTTGTGTAAGCAACGAGAAACCTGAAAGAAGCATTTTTTAACTAAGTCCTGCTGAGTCATTCATGAGTTTTTAGCCGCCTTGCTTCTTCTCACAGACTCTCTACTCTCATGCCA
+
BBBBBBBFBFFFGGGGGGGGGGGGGGHHGGGGGHHHGGHHHHHHHHHHHHHGHHHHHHGHHHHHHHFHHFFFGHGGHHHHGHGGEHHHHHHHHHHHHHGFHGHHHHHHHHHGHGGGGGGGGHHHHHHHGGGGGGGGGGGGGGGGGGFFFFFFFFFFFFFFFFFFFFFFFFFFFFFFFFFFFFFFFFFFFFFFF:BBFFFFFFFFFFFFFFFFEFFFFFFFFFFFFFFFFFFFFFFFFFFFFFFFFFFFFFF
@M05620:45:000000000-G6HP7:1:1101:13450:6705 1:N:0:187
AAACCAAGCAGACACTCACCGCTCCATCGCCACAGGCCAATAGTTTGTCCTCACTGAGTTGGCAACAAGTGGCTGCTGTGGCTGCCATTTTTCTGGTGATGGCCATCAGCTCCGACGAGGTCAGCTGGGGGGCTTTCTTTGTGTAAGCAACGAGAAACCTGAAAGAAGCATTTTTTAACTAAGTCCTGCTGAGTCATTCATGAGTTTTTAGCCGCCTTGCTTCTTCTCACAGACTCTCTACTCTCATGCCA
+
CCBBCCCFCFFFGGGGGGGGGGGGGHHHGGGGGHGHGGHHHHHHHHHHGHHGHHHHHHHHHHHHHHHHHGHGGHGGHHHHHHHGGHHHHHHHHHHHHHHHHHHHHHHHHHHHHGGGGGGGGHHHHHHHGGGGGGGGGGGGGGGGGGGGGGFFFFFFFFFFFFFFFFFFFFFFFFFFFFFFFFFFFFFFFFFEFBFFFFFFFFFFFFFFFFFFFFFFFFFFFFFFFFFFFFFFEFFFFFFFFFFFFFFFFFB
@M05620:45:000000000-G6HP7:1:1101:6383:6713 1:N:0:187
TACCTGTACTGGGGAAGCAATCGCCATTCCTACCCTAAAGATCGGAAGAGCACACGTCTGAACTCCAGTCACGGACATTTATCTCGTATGCCGTCTTCTGCTTGAAAAAAAAAAAAAACAAAATGAGTAAAAGAGCTGATGTAATAATTTCAATTAAAACAAGCATTCGAGACTGCTAAAACATGGGTATCAATTTTAAATATTGTAATCAGATGTACTTGTTACTGATAATACGAGGAGAATACCTATAT
+
CCCCCFFFFFFFGGGGGGGGGGGGGGGHHHHHHHHHHHHHHHHHGGGGHHHHHHHGHHHGHHHHHHHHHHHHGGGGGHHHHHHHHHGGHHHHGGGHGHHHHHHHHHHHGGGGGC>////??00111111<111.0011><>0==00<000=<000000<<../.:00000/:.00/00:000.00/./::C000000;00000;0;000:;00;0;00000:00:000:00:0;...-;...00000:;00
@M05620:45:000000000-G6HP7:1:1101:13080:6730 1:N:0:187
TACCTGTACTGGGGAAGCATCGCCATTCCTACCCTAAAGATCGGAAGAGCACACGTCTGAACTCCAGTCACGGACATTTACCTCGTATGCCGTCTTCTGCTTGAAAAAAAAAAACCACAGCTCTTTGCTGTGGAGGTTATTTTGCATCGGTGAGCCAGACAGAATGATCCGATGAGGGGTGCGAAACTATTTGAGGAAAGGAAGCACCTTTTTATTAAATTTACCTTTTAGCAATCGCCATTCCTACCCTA
+
AAAAAFFFFFFFGGGGGGGGBA0AEFEAF3FHHHF0A1G1F1FEEA/FGFG0BBAFA0A121G1BGCBGHDF/EE@FGFF211B>F/F0GHG>@CA2@F111G01FGH/E/</>??FFHHE1FGBFGHGEGBGFGGCGFHGGHHHHHHGA>AEEFHHHGGGHH/GFHHHHH?AAGGHGGC@C@?--ABFFGCB9;CFGFGFBFFFBF?BFFBFEFFFE/FFFFFFFB9F;/BFFFFFFFFFFFFFFFFFF-
@M05620:45:000000000-G6HP7:1:1101:7617:6760 1:N:0:187
AGATTACTGCAACAGTTCCCCCTGGACCTGGAAAAGTTTCTTGCCTGGCTTACAGAAGCTGAAACAACTGCCAATGTCCTACAGGATGCTACCCGTAAGGAAAGGCTCCTAGAAGACTCCAAGGGAGTAAAAGAGCTGATGAAACAATGGCAAGTAAGTCAGGCATTTCCGCTTTAGCACTCTTGTGGATCCAATTGAACAATTCTCAGCATTTGTACTTGTAACTGACAAGCCAGGGACAAAACAAAGAT
+
CCCCCFFFFFFFGGGGGGGGGGGGHHHHHHHHHHHHHHHHHHHHHHHHHHHHHHHHHHHHHHHHHHHHHHHHHHHHHHHHHHHHHHHHHHHHHHGGGGHHHHHHHHHHGHHHHHHHHHHHHHHGGEGGHHHHHGHHHHHHHGHHHHHHHHHHHGHHHHHHHHHHHHHHHHGGGGGHHHHHHHHHHGHGHHHHHHHHHGHHHHHHHHHHHHGHHHHHHHHHHFHFHHHGHHHHGGGGGGGGGGGGGGGGGGF
@M05620:45:000000000-G6HP7:1:1101:19460:6794 1:N:0:187
ATCTCTATCTCCTAAAAACCTGTTTAGATTTGGAGATAGACCTTCAGGTTTTTCATCATTTTCTGCATGAATTATACATTGACCACGTTCCAGCGTGGTCAGTTTGCAGCATTCTGTTATTTTGTTTGACAGAGTGTCTTGTTGAGAACATATGTAGGACATGATTTTTTCCTGCAACAGGGAAAATAAAGTATAAGTTTTAAAGATTTATTCTTTAATAAAGGATCTCAAAGCCAGCTTTAGAAAAAGGA
+
CCDDDFFFFFFFGGGGGGGGGGHHHHHHHHHHHHHHHHHHHHHHHHHHHHHGGHHHHIHHHHIHIHHHHHHHHHHHHHHHHHHHHHGHHHHHHHGGGGHHHHHHHHHHHHHHHHHHHHHHHHHHHHHHHHHHHHHHHHHHHHHHHHHHHHHHHHHHHHHHHHHHHHHHHGHHHHHHGHHHHGGHHHHHHHHHHHHHHHHHHHHHHHHHHHHHHHHHHHHHHHHHHHHHHGHHHHHHHGHHHHHHHGHHGGH
@M05620:45:000000000-G6HP7:1:1101:10793:6804 1:N:0:187
AAACCAAGCAGACACTCACCGCTCCCTCGCCACAGGCCAATAGTTTGTCCTCACTGAGTTGGCAACAAGTGGCTGCTGCGGCTGCCATTTTTCTGGTGATGGCCATCAGCTCCGACGAGGTCAGCTGGGGGGCTTTCTTTGTGTAAGCAACGAGAAACCTGAAAGAAGCATTTTTTAACTAAGTCCTGCTGAGTCATTCATGAGTTTTTAGCCGCCTTGCTTCTTCTCACAGACTCTCTACTCTCATGCCA
+
BABABAB@BFFFFGGGGGGGEGGGGGGHGGEDEHHGFGHHGFHHHHHHHHHGHHHEFFHHHHHGGHHGHFFEEGGGHH3>FGGGGHGHHFFGHDHHHHEFHHFFFGHHHHGFGEEE@/@CDCFHGHHHGCGGGGFFBFFFFFFFFFFFFFFAEFBFFFFEFBBFFE9BBFFFFFFFFFFFFFFBFFFFFFFFFFFFFFFFFFFF9BFFFFFFF9-BFFBFFFFFFFFFBFFFFFFFFFFBFFFFFFFFFFB
@M05620:45:000000000-G6HP7:1:1101:21323:6814 1:N:0:187
AAACCAAGCAGACACTCACCGCTCCCTCGCCACAGGCCAATAGTTTGTCCTCACTGAGTTGGCAACAAGTGGCTGCTGTGGCTGCCATTTTTCTGGTGATGGCCATCAGCTCCGACGAGGTCAGCTGGGGGGCTTTCTTTGTGTAAGCAAAGAGAAACCTGAAAGAAGCATTTTTTAACTAAGTCCTGCTGAGTCATTCATGAGTTTTTAGCCGCCTTGCTTCTTCTCACAGACTCTCTACTCTCATGCCA
+
CCCCCCCFCFFFGGGGGGGGGGGGGGHHGGGGGHHHGGHHHHHHHHHHHHHHHHHHHHHHHHHHHHHHHHHHGHGGHHHHHHHGGHHHHHHHHHHHHHHHHHHHHHHHHHHHHGGGGGGGGHHHHHHHGGGGGGGGGGGGGGGGGGFFFFFFFFFFFFFFFFFFFFFFFFFFFFFFFFFFFFFFFFFFFFFFFFFFFFFFFFFFFFFFFFFFFFFFFFFFFFFFFFFFFFFFFFFFFFFFFFFFFFFFFFB
@M05620:45:000000000-G6HP7:1:1101:21342:6814 1:N:0:187
AAACCAAGCAGACACTCACCGCTCCCTCGCCACAGGCCAATAGTTTGTCCTCACTGAGTTGGCAACAAGTGGCTGCTGTGGCTGCCATTTTTCTGGTGATGGCCATCAGCTCCGACGAGGTCAGCTGGGGGGCTTTCTTTGTGTAAGCAAAGAGAAACCTGAAAGAAGCATTTTTTAACTAAGTCCTGCTGAGTCATTCATGAGTTTTTAGCCGCCTTGCTTCTTCTCACAGACTCTCTACTCTCATGCCA
+
DDDDDDDFDFFFGGGGGGGGGGGGGGHHGGGGGHHHGGHHHHHHHHHHHHHHHHHHHHHHHHHHHHHHHHHHGHGGHHHHHHHGGHHHHHHHHHHHHHHHHHHHHHHHHHHHHGGGGGGGGHHHHHHHGGGGGGGGGGGGGGGGGGFFFFFFFFFFFFFFFFFFFFFFFFFFFFHFFFFFHFFFFFFFFFFFFFFFFFHFFFFFFFFFFFFFFFFFFFFFFHFFHHHFFFFFFFFFFFFFHFFFFFFFFFB
@M05620:45:000000000-G6HP7:1:1101:10772:6816 1:N:0:187
AAACCAAGCAGACACTCACCGCTCCCTCGCCACAGGCCAATAGTTTGTCCTCACTGAGTTGGCAACAAGTGGCTGCTGTGGCTGCCATTTTTCTGGTGATGGCCATCAGCTCCGACGAGGTCAGCTGGGGGGCTTTCTTTGTGTAAGCAACGAGAAACCTGAAAGAAGCATTTTTTAACTAAGTCCTGCTGAGTCATTCATGAGTTTTTAGCCGCCTTGCTTCTTCTCACAGACTCTCTACTCTCATGCCA
+
CCCCCCCFCFFFGGGGGGGGGGGGGGHHGGGGGHHHGGHHHHHHHHHHHHHHHHHHHHHHHHHHHHHHHGHHGFGGHF@GHHHGGHHHHHHHHHHHHHGHHHHHGHHHHHHHHGGGGGCGGHHHHHHHGGGGGGGGFFGGGGGGGGFFFFFFFFFFFFFFFFFFFFFFFFFFFFFFFFFFFFFFFFFFFFFFFFFFFFFFFFFFFFFFFFEFFABAFFFFFFFFFFFFBFFFFFFFFFFFFFFFFFFBFF/
@M05620:45:000000000-G6HP7:1:1101:26264:6818 1:N:0:187
AGATTACTGCAACAGTTCCCCCTACACTCTTTCCCGACAAGCCAGGGACAAAACAAAGATCGGAAGAGCACACGTCTGAACTCCAGTCACGGACATTTATCTCGTATGCCGTCTTCTGCTTGAAAAAAAAAAAAAAAAAAAAATCTACTCCCATCTTTCTCATCAAACAATAAAACCACTATATCCACATTAGACTTTAAGCACTCAGATGCGAAACATCCCTCCCTCTCTCTCGCTACCCCAGCTCTATC
+
CBBCCFFFFFFFGGGGGGGGGGGFHHHHHHHHHHHGGGGGHHGHHHGGGGHHHHHHHHHHHHGGGGHHHHHHHGHHHGHHHHHHHHHHHHGGGGGHHHHHHHHHFGHHHHGEGHGGHHHHHHHHHHHGGGGF>---<-----A.0000000./09000000;000000;.0;0009...0/000009000090990000000090//0000;-.---/00/.0/..////0000....-9:....000;00
@M05620:45:000000000-G6HP7:1:1101:22072:6820 1:N:0:187
AAACCAAGCAGACACTCACCGCTCCCTCGCCACAGGCCAATAGTTTGTCCTCACTGAGTTGGCAACAAGTGGCTGCTGTGGCTGCCATTTTTCTGGTGATGGCCATCAGCTCCGACGAGGTCAGCTGGGGGGCTTTCTTTGTGTAAGCAACGAGAAACCTGAAAGAAGCATTTTTTAACTAAGTCCTGCTGAGTCATTCATGAGTTTTTAGCCGCCTTGCTTCTTCTCACAGACTCTCTACTCTCATGCCA
+
CCCCCCCFCFFFGGGGGGGGGGGGGGHHGGGGGHHHGGHHHHHHHHHHHHHHHHHHHHHHHHHGHHHHHGHHGHGGHHHHHHHGGHHHHHHHHHHHHHHHHHHHHHHHHHHHHGGGGGGGGHHHHHHHGGGGGGGGGGGGGGGGGGFFFFFFFFFFFFFFFFFFFFFFFFFFFFFFFFFFFFFFFFFFFFFFFFFFFFFFFFFFFFFFFFFFFFFFFFFFFFFFFFFFFFFFFFFFFFFFFFFFFFFFFFF
@M05620:45:000000000-G6HP7:1:1101:25157:6830 1:N:0:187
ATCTCTATCTCCGAAAAAGGAAGAAAGGGGAGGGAAGATCGGAAGAGCACACGTCTGAACTCCAGTCACGGACATTTATCTCGTATGCCGTCTTCTGCTTGAAAAAAAAAAAATAATAGGTAAGTGTGGGGGATTTCTACGTATAGTCATATGGTGTTGAGACTTGAAGTGTCTGTGGTAAGAGTGGCAAGAGTCAGGTACGAAATAACAGAACACAGTGTATATGTGCCATTTAGACTTTCACAACAGTG
+
ABBABFBFFFFFEEEEGGAEFGHAAAFGGGGGGGFHGHHHHGGFGHHHEHHHGHHHGHHHHHHFFGHFHEGFGGHHHEGFGHFFEHGHHEEEHGHHHHGHHHHG3ECFGF/<<0?11111?1?1111=..---./0<=00.;00/0:<00000000...0/.000000000000000//0000009../0./.;000.;//.....////;//./...///////////////////://///9//...//
@M05620:45:000000000-G6HP7:1:1101:21328:6833 1:N:0:187
AAACCAAGCAGACACTCACCGCTCCCTCGCCACAGGCCAATAGTTTGTCCTCACTGAGTTGGCAACAAGTGGCTGCTGTGGCTGCCATTTTTCTGGTGATGGCCATCAGCTCCGACGAGGTCAGCTGGGGGGCTTTCTTTGTGTAAGCAAAGAGAAACCTGAAAGAAGCATTTTTTAACTAAGTCCTGCTGAGTCATTCATGAGTTTTTAGCCGCCTTGCTTCTTCTCACAGACTCTCTACTCTCATGCCA
+
BBBBBBBFBFFFGGGGGGGGEGGGGGHHGGGGGHHHGGHHHHHHHHHHHHHHHHHHHHGHHFHHHHHHHGHGGHGGHHHHHHHGGHGHHHHHHHHGHHHHHHHHHHHHHHHHHGGGGEGGGHHHHHHHGGGGGGGGGGGGGFGGGGFFFFFFFFFFFFFFFFFFFFFFFFFFFFFFFFFFFFFFFFFFFFFFFFFFFFFFFFFFFFFFFFFFFFFFFFFFFFFFFFFFBBFFFFFFFFFEFFFFFFFBFF;
@M05620:45:000000000-G6HP7:1:1101:23783:6836 1:N:0:187
AAACCAAGCAGACACTCACCGCTCCCTCGCCACAGGCCAATAGTTTGTCCTCACTGAGTTGGCAACAAGTGGCTGCTGTGGCTGCCATTTTTCTGGTGATGGCCATCAGCTCCGACGAGGTCAGCTGGGGGGCTTTCTTTGTGTAAGCAACGAGAAACCTGAAAGAAGCATTTTTTAACTAAGTCCTGCTGAGTCATTCATGAGTTTTTAGCCGCCTTGCTTCTTCTCACAGACTCTCTACTCTCATGCCA
+
CCCCCCCFCFFFGGGGGGGGGGGGGGHHGGGGGHHHGGHHHHHHHHHHHHHHHHHHHHGHHHHHHHHHHHHHGHGGHHHHHHHGGHHHHHHHHHHHHHHHHHHHHHHHHHHHHGGGGGGGGHHHHHHHGGGGGGGGGGGGGGGGGGFFFFFFFFFFFFFFFFFFFFFFFFFFFFFFFFFFFFFFFFFFFFFFFFFFFFFFFFFFFFFFFFFFFFFFFFFFFFFFFFFFFFFFFFFFFFFFFFFFFFFFFFB
@M05620:45:000000000-G6HP7:1:1101:16421:6837 1:N:0:187
AGATTACTGCAACAGTTCCCCCTGGACCTGGAAAAGTTTCTTGCCTGGCTTACAGAAGCTGAAACAACTGCCAATGTCCTACAGGATGCTACCCGTAAGGAAAGGCTCCTAGAAGACTCCAAGGGAGTAAAAGAGCTGATGAAACAATGGCAAGTAAGTCAGGCATTTCCGCTTTAGCACTCTTGTGGATCCAATTGAACAATTCTCAGCATTTGTACTTGTAACTGACAAGCCAGGGACAAAACAAAGAT
+
BABBBFFFFFDFGGGGGGGGGGGGHHHHHFHHHHHHHHHHHHHHHHHHHHHHHHHHHHHHHHHHHHHHHHHHHHHHHHHHHHHHHHHHHHFHHHGGGGHHHHHHFHHHGHHHHHHHHHHHFHFFEGGGHFHHHGHHHHGHH?FHHHHHHHHHHGHHHHHHHHHHHHHHGHGGGGGHHHHHHHHHHHHGHHHHHHHHHFHHHHHHHHHHHHGHHHHHHHHHHHHHHHHHGHHHHGGGGGGGGGGGGGGGGGF
@M05620:45:000000000-G6HP7:1:1101:25168:6847 1:N:0:187
ATCTCTATCTCCGAAAAAGGAAGAAAGGGGAGGGAAGATCGGAAGAGCACACGTCTGAACTCCAGTCACGGACATTTATCTCGTATGCCGTCTTCTGCTTGAAAAAAAAAAAAAAATAAAAAAAAATGTTATATTCAATTCTAATTTAAAAAATAAACAACACAAAGACACACTTATAAAAACAAGTAATGTAACATCTGGTATCATCAATTTAATGATCGATACAGGTGTTACAATATACGTCTTGATTA
+
BBBBBFFFFFFFFEFGGGGGFGH4AGHHGGGGGGGHGHHHHGGGGHHHHHHHGHHHGHHHHHHHHHHHHGGGGGHHHGHHHHHGGHHHHGGGHGHHHHHHHGFHHHGGCGCD>/--0<11<1----.00000000000000000000;0000;.000009....;.///9...////;////....9////////////////:////////////////.:..9//////./////////./.9.9/B/:
@M05620:45:000000000-G6HP7:1:1101:25266:6876 1:N:0:187
AGATTACTGCAACAGTTCCCCCTACACTCTTTCCCTACAAGCCAGGGACAAAACAAAGATCGGAAGAGCACACGTCTGAACTCCAGTCACGGACATTTATCTCGTATGCCGTCTTCTGCTTGAAAAAAAAAAAAAAAAATATTGAGAACCGATTTATGAAGAGCACTCTTCATACGAAATGACAAATAGAGAATAATTATTACAGAAATAATCGTTAATAAAGACTCTTAAAACAAGATGTCAACCAATAA
+
ABBBBFFFFFFFGGGFGGGGGGGFHHHHHHHHHHHHGHHHHHGHHHGGGGHHHHHHHHGHHHGGGGHHHHHHHGHGHGHHHHHHHHHHHHGGGGGHHHHHFHHHGGHHHHGGGHGHHHHHHHGHHFHGGGGG<<----<.000000.:/:---..0009000.//.0/0990;00....900000/090;/////9///9///////9///:9.:.9.;/99/99/////9///....//;////...//;
@M05620:45:000000000-G6HP7:1:1101:8104:6895 1:N:0:187
CATCCTGACCCTGAAGTACCCCGGCTTGATTTCTGACATTAGATCGGAAGAGCACACGTCTGAACTCCAGTCACGGACATTTATCTCGTATGCCGTCTTCTGCTTGAAAAAAAAAAAAAGTTTTTATACGCTCTTTTCGTATCGGTTCCCCAGCCAAAACATTCCGTTGACCGACCCCTAATTCTTTGACGACACTATGCACCCTCTTTTTACATTTCTCGCTTATCTACTCTCCTTCTTCTCATACCGAT
+
CCCCCFFFFFFFGGGGGGGGGGGGGGGGHHHHHHHHHHHHHHHHHHGGGGHHHHHHHGHHHGHHHHHHHHHHHHGGGGGHHHHHHHHHGGHHHHGGGHGGHHFHHHHHFHHGGGGDB></1111//11=0....>1F1-0/<..-..<<0</.:../::..:00;/0:..00-----.../000;0;000..;--/////;;;...;///9.//;B/9/9..::;B:B/9///;/;////;///9://..:
@M05620:45:000000000-G6HP7:1:1101:18236:6916 1:N:0:187
CATCCTGACCCTGAAGTACCCCATTGAGCATGGCATCGTCACCAACTGGGACGACATGGAGAAGATCTGGCACCACACCTTCTACAACGAGCTGCGCGTGGCCCCGGAGGAGCACCCAGTGCTGCTGACCGAGGCCCCCCTGAACCCCAAGGCCAACAGAGAGAAGATGACTCAGGTGAGGCTCGGCCGACGCCCGTGCTCCTCCCGTCCTTTCCCCAGTCATTTTCTGCCCGGCTTGATTTCTGACATTT
+
DDDDDFFFFFFFGGGGGGGGGGGHHHHHHHHHHHHHHGHHHGHHHGHHHHHHGGGGGHHHHHHHHHHHHHHHHGHHHGGHHHHHHHHHGGGGGHHGGGFGGGHHGGGGGGGGHHHHGGHHHHHHHHGHHHGGGGGGGGGGGGHHHHGGFEHGHHEGGGGGGGGGGGFGGEGGGGGGGGGGGGGGFFFFFFFFFFFF@DDFFFFFFFFFFFFFFFFFFFFFFFFFFFFFFFFFBACFFF:BFFFFFBFFFF0
@M05620:45:000000000-G6HP7:1:1101:18231:6940 1:N:0:187
CATCCTGACCCTGAAGTACCCCATTGAGCATGGCATCGTCACCAACTGGGACGACATGGAGAAGATCTGGCACCACACCTTCTACAACGAGCTGCGCGTGGCCCCGGAGGAGCACCCAGTGCTGCTGACCGAGGCCCCCCTGAACCCCAAGGCCAACAGAGAGAAGATGACTCAGGTGAGGCTCGGCCGACGCCCGTGCTCCTCCCGTCCTTTCCCCAGTCATTTTCTGCCCGGCTTGATTTCTGACATTT
+
BBBABFFFFFFFFGGGFBFGGGGHHHHGHGGHHHHHH?GHGGHHHGHHGHFGEGFGGHHHGHHGGHHHHGHHFGHHHGGHHGHHHHGHGAEGGGHGGGGGCGHHGGDGGDGDHHHGGGHHHHHHHHHHHHG?DGGGGGGGGGGHGHGGDFGGHHGGGEFBBFFEFGFFFFGGFGGGGGEFFECFFFFFFF--9@D;-9AEFFFFBFD;ADD9B;FFFFD9BBBFBBFFBFFFFFFC;A;BB//BBB/BFB/
@M05620:45:000000000-G6HP7:1:1101:24737:6947 1:N:0:187
AGATTACTGCAACAGTTCCCCCTGGACCTGGAAAAGTTTCTTGCCTGGCTTACAGAAGCTGAAACAACTGCCAATGTCCTACAGGATGCTACCCGTAAGGAAAGGCTCCTAGAAGACTCCAAGGGAGTAAAAGAGCTGATGAAACAATGGCAAGTAAGTCAGGCATTTCCGCTTTAGCACTCTTGTGGATCCAATTGAACAATTCTCAGCATTTGTACTTGTAACTGACAAGCCAGGGACAAAACAAAGAT
+
AAAAAFFFD11DFGFBFGGGFGGGHHHHHHHHHHHGGFHHHFHBHHHHHHHFGHHEHHBGHBFFGFHEHHHFCHGFGHDGHHHGFEHH0FDGGHGGGCHHHGFHHG1FA@GHFHHFFGFCFEGGG/EEGGHHFEGFGG1GHFBDGFHFHCCHHGHHHHDHHHHHFHHHHFGGGGGHFHHFHHHGG<<ABGFFHCDGHBDC0GHHHHD0=C0C0;CHHHHEGFG0GHG0CGHHEEFFE9..9CCFGGFGGG0
@M05620:45:000000000-G6HP7:1:1101:22161:6948 1:N:0:187
ATCTCTATCTCCTAAAAACCTGTTTAGATTTGGAGATAGACCTTCAGGTTTTTCATCATTTTCTGCATGAATTATACATTGACCACGTTCCAGCGTGGTCAGTTTGCAGCATTCTGTTATTTTGTTTGACAGAGTGTCTTGTTGAGAACATATGTAGGACATGATTTTTTCCTGCAACAGGGAAAATAAAGTATAAGTTTTAAAGATTTATTCTTTAATAAAGGATCTCAAAGCCAGCTTTAGAAAAAGGA
+
CDCDDFFFFFFFGGGGGGGGGGHHHHHHHHHHHHHHHHHHHHHHHHHHHHHGGHHHHIHHHHHIIHHHHHHHHHHHHHHHHHHHHHGHHHHHHHGGGGHHHHHHHHHHHHHHHHHHHHHHHHHHHHHHHHHHHHHHHHHHHHHHHHHHHHHHHHHHHHHHHHHHHHHHHGHHHHHHHHHHHGGHHHHHHHHHHHHHHHHHHHHHHHHHHHHHHHHHHHHHHHHHHHHHHHHHHHHHHGHHHHGGHHHHGGH
@M05620:45:000000000-G6HP7:1:1101:11506:6971 1:N:0:187
CATCCTGACCCTGAAGTACCCCGGCTTGATTTCTGACATTAGATCGGAAGAGCACACGTCTGAACTCCAGTCACGGACATTTATCTCGTATGCCGTCTTCTGCTTGAAAAAAAAAAAAAAAAAAAATTTAAGATGGAGATGAGTAGAGTGAGAGAAGTAACAAAGAGATAACAAACACAAAGAGACTAAGAAGGATGTATAGACTATAAAAGAGAGATGTAAGGAGATGAATGATATAGATAGAATTAAGC
+
DCCCDFFFFFFFGGGGGGGGGGGGGGGGHHHHHHHHHHHHHHHHHHGGGGHHHHHHHGHHHGHHHHHHHHHHHHGGGGGHHHHHGHHHGGHHHHGGGHGHHHHHHHHHGHHEEDGC<>><------.000000000//0/000000000:0:00.0/000000.////000000...<.../<///0:0000<..000:<000000:0000:./<..0000000<<9/000000:000<000000000000
@M05620:45:000000000-G6HP7:1:1101:11520:6981 1:N:0:187
CATCCTGACCCTGAAGTACCCCGGCTTGATTTCTGACATTAGATCGGAAGAGCACACGTCTGAACTCCAGTCACGGACATTTATCTCGTATGCCGTCTTCTGCTTGAAAAAAAAAACAATTCTTCTGCCCGCTTCCTCCCTTCCCCCCCATTCCCACCTATCTCAGCTGCCTCCCTTTCTGCTCTGCCCACGCCCGTGCTTCTCCCGTCCTTTTCCCATTCATTCTCTTCCCCTCTTGCTTTCTCACCTTC
+
BBBBBFFFFFFFGGGGGGGGGGE2AEEFHFHHGGFBGHHFHFGHHHGCEGFCHHHHFGHHHGHHHHHHHHAGHGEA>ECHHD@BGDF1FFHCEFEEEHGGHBG43FAHFGFE?D/////11@>@221><F//>//?1<0<F1<00F<CCC/0:0C0CE./000<00/://:::../;0;09;;;0000.0;-.:9--.;.///9BF9;;../9//;///;;/BF/;//9;B.....//////;////;9//
@M05620:45:000000000-G6HP7:1:1101:7207:6990 1:N:0:187
CATCCTGACCCTGAAGTACCCCGGCTTGATTTCTGACATTAGATCGGAAGAGCACACGTCTGAACTCCAGTCACGGACATTTATCTCGTATGCCGTCTTCTGCTTGAAAAAAAAAAAACTATTTTAATACGTCACCGCCTTGTCATCCAAGCTTTCGTACAAGATGTTGACTCACGACAGGAACGCTAGCAGCTCATACTTACCTATGTCTTCCTTACGACCTTATCTGACATCCCTCTTTATCGAACTTC
+
DDDCDFFFFFFFGGGGGGGGGGGGGGGFHHHHHGHHHHHHHHHHHHGGGGHHHHHHHGGHHGHGHHHHHHHHHHGGGGGHHHHHHHHHGGHHGHGFGHGHHHHHHHGHFGHGGGG?></11111111111/10/>1.--..<0000<<000.000<../.<00/00<0:00000:..---../:...<.<00/<00000<0:0/:000<:0000::0<..<@900<B000<00:/.0//<0<00..<:900
@M05620:45:000000000-G6HP7:1:1101:25032:6997 1:N:0:187
AGATTACTGCAACAGTTCCCCCTGGACCTGGAAAAGTTTCTTGCCTGGCTTACAGAAGCTGAAACAACTGCCAATGTCCTACAGGATGCTACCCGTAAGGAAAGGCTCCTAGAAGACTCCAAGGGAGTAAAAGAGCTGATGAAACAATGGCAAGTAAGTCAGGCATTTCCGCTTTAGCACTCTTGTGGATCCAATTGAACAATTCTCAGCATTTGTACTTGTAACTGACAAGCCAGGGACAAAACAAAGAT
+
CCBCCFFFFFDFGGGGGGGGGGGGHHHHHHHHHHHHHHHHHHHHHHHHHHHHHHHHHHHHHHHHHHHHHHHHHHHHHHHHHHHHHHHHHHHHHHGGGGHHHHHHHHHHGHHHHHHHHHHHHHHGGHGGHHHHHGHHHHHHHHHHHHHHHHHHHGHHHHHHHHHHHHHHHHGGGGGHHHHHHHHHHGHGHHHHHHHHHGGHHHHHHHHHHHHHHHHHHGHHHHHHHHHFHHHHHGGGGGGGGGGGGGGGGGG
@M05620:45:000000000-G6HP7:1:1101:7220:7003 1:N:0:187
CATCCTGACCCTGAAGTACCCCGGCTTGATTTCTGACATTAGATCGGAAGAGCACACGTCTGAACTCCAGTCACGGACATTTATCTCGTATGCCGTCTTCTGCTTGAAAAAAAAAAAACTTTTTTTTTCCATATTGTCTTTTTGCTCCCCTCTGTCGGCCCTGCTTTTTTCCTGCCCCCTGGCCCCTACCGGCTCCTTTTTCCCTCTTTCTTCTTTCCTCCCTTCTCTCCCCGCCTTCTTACTCCCCCTGC
+
BBBBBFFFFFFFGGGGGGGGGGECECGGHHHHHHHGHHHHHHFHHHGGGGGFHHHGHGHHHGHHHHHHHHFHHHGDGGGHHHHHHFHHGGHFHHGGGGGHFHFHHHFHGGGGGGGB//?1<?<1/<<-<00000=00=<<00<-<0C:C:/;/000.;:A-;..90;99-;B00/.9.--.....-....----../;//;BBB/B;9/BF///FF////9.B/BBB///9.--99./;;///9/..:-..
@M05620:45:000000000-G6HP7:1:1101:13293:7008 1:N:0:187
TACCTGTACTGGGGAAGCATTTGAATATCCCCCCATGGTGATGGGGACGGAGAACTGCTCCATAAACACAGGCAACGTGCCTAACTTTCCCGGGAAGATGAAGTCAAAGAGCGACCACAGCTCTTCGGAGGTTATTTTGCATCGGTGAGCCAGACAGAATGATCCGATGAGGGGTGCGAAACTATTTGAGGAAAGGAAGCACCTTTTTATTAAATTTACCTTTTAGCAATCGCCATTCCTACCCTAAAGAT
+
ABBBBFFFFFFBF?CGGGCGGGHHHGHHHHHGGGGHHHFGHHGHHGGGGGGGGHHHHHHHHHHHHGHHHGHHGHHHGHHHHHHHHFHHHHHGGGCFGHGHFEHGHHGHHHHHGGGGGHHHHHHHHHHGCDGAGFHHHHFHFHHGGGGGGFHFFHGHHHGHHHGHHHDGGHHHGGECGGGGGGGGGGGGGGGFFFFGFFFGGGFFFFFFFFFFFFFFFFFFFFFFFFFFFFFFFFFFFFFFFFAFFBFF/BB
@M05620:45:000000000-G6HP7:1:1101:16462:7025 1:N:0:187
ATCTCTATCTCCTAAAAACCTGTTTAGATTTGGAGATAGACCTTCATGTTTTTCATCATTTTCTGCATGAATTATACATTGACCACGTTCCAGCGTGGTCAGTTTGCAGCATTCTGTTATTTTGTTTGACAGAGTGTCTTGTTGAGAACATATGTAGGACATGATTTTTTCCTGCAACAGGGAAAATAAAGTATAAGTTTTAAAGATTTATTCTTTAATAAAGGATCTCAAAGCCAGCTTTAGAAAAAGGA
+
BBBBBFFFFFFFGGGGGGGGGGHHHHHHHHHHHFFGHHHFHGHHHHGHHHHHGHHHHHHHHHHHHHHFGHHHHHHHHEGHHHHHHHGHHHHHHHGGGGHHHHHHHHGHHHHHHHHHHHHHHHHHHHHGHHHHHHHHHHHHHHHHHHHHHHHHHHHH4FGHHHHHHHHHHFHHHHECFHHFHGFGHGHHGGHGHHHHHGGHGHFGHGFHHHHHHHHHHHHHGFGFCGHHHHGHFHHHHGHHGHFBGCHHGGH
@M05620:45:000000000-G6HP7:1:1101:16444:7033 1:N:0:187
ATCTCTATCTCCTAAAAACCTGTTTAGATTTGGAGATAGACCTTCATGTTTTTCATCATTTTCTGCATGAATTATACATTGACCACGTTCCAGCGTGGTCAGTTTGCAGCATTCTGTTATTTTGTTTGACAGAGTGTCTTGTTGAGAACATATGTAGGACATGATTTTTTCCTGCAACAGGGAAAATAAAGTATAAGTTTTAAAGATTTATTCTTTAATAAAGGATCTCAAAGCCAGCTTTAGAAAAAGGA
+
CCCCCFFFFFFFGGGGGGGGGGHHHHHHHHHHHHHHHHHHHHHHHHFHHHHHGHHHHHHHIHIHHHHHHHHHHHHHHHHHHHHHHHGHHHHHHHGGGGHHHHHHHHHHHHHHHHHHHHHHHHHHHHHHHHHHHHHHHHHHHHHHHHHHHHHHHHHHGHHHHHHHHHHHHGHHHHGHHHHHHGGGHHHHHGHHHHHHHGHHHHFHHHHHHHHHHHHHHHHHHGHHHHHHHHHHHHHHHGHHHHHGHHHHGGG
@M05620:45:000000000-G6HP7:1:1101:16434:7051 1:N:0:187
ATCTCTATCTCCTAAAAACCTGTTTAGATTTGGAGATAGACCTTCATGTTTTTCATCATTTTCTGCATGAATTATACATTGACCACGTTCCAGCGTGGTCAGTTTGCAGCATTCTGTTATTTTGTTTGACAGAGTGTCTTGTTGAGAACATATGTAGGACATGATTTTTTCCTGCAACAGGGAAAATAAAGTATAAGTTTTAAAGATTTATTCTTTAATAAAGGATCTCAAAGCCAGCTTTAGAAAAAGGA
+
BBBBBFFFFFFFGGGGGGGGGGHHHHHHHHHHGHHHHHHGHHHHHH5GHHHHGHHHHHHHHHHHHHHHHHHHHHHHHHHHHFHHHHGHHHHGHHGEGGHHHGHHHHHHHHHHHHHHHHHHHHHHFHHHHGGHHHHHHHHHHHHHGHGHHHHHGHGFHHHHHHHGHHHHHGHHHHHFGHHHHGGGHHHHGEHGGHHHHHHHHHBGHHHHHGHHHHHHHHHHFHHHGHHHGHFGHCGFHGHHHHFCGHGFDGF
@M05620:45:000000000-G6HP7:1:1101:23663:7072 1:N:0:187
AAACCAAGCAGACACTCACCGCTCCCTCGCCACAGGCCAATAGTTTGTCCTCACTGAGTTGGCAACAAGTGGCTGCTGTGGCTGCCATTTTTCTGGTGATGGCCATCAGCTCCGACGAGGTCAGCTGGGGGGCTTTCTTTGTGTAAGCAACGAGAAACCTGAAAGAAGCATTTTTTAACTAAGTCCTGCTGAGTCATTCATGAGTTTTTAGCCGCCTTGCTTCTTCTCACAGACTCTCTACTCTCATGCCA
+
DDDDDDDFCFFFGGGGGGGGGGGGGGHHGGGGGHHHGGHHHHHHHHHHHHHHHHHHHHHHHHHHHHHHHHHHGHGGHHHHHHHGGHHHHHHHHHHHHHHHHHHHHHHHHHHHHGGGGGGGGHHHHHHHGGGGGGGGGGGGGGGGGGFFFFFFFFFFFFFFFFFFFFFFFFFFFFHFFFHFFFFFFFFFFFFHFFFFFFFHHHFFFFFFFFFFFFFFFFFFHHFFFFHFFHFFFFFFFFFFFFFFFFFFFFF
@M05620:45:000000000-G6HP7:1:1101:23649:7084 1:N:0:187
AAACCAAGCAGACACTCACCGCTCCCTCGCCACAGGCCAATAGTTTGTCCTCACTGAGTTGGCAACAAGTGGCTGCTGTGGCTGCCATTTTTCTGGTGATGGCCATCAGCTCCGACGAGGTCAGCTGGGGGGCTTTCTTTGTGTAAGCAACGAGAAACCTGAAAGAAGCATTTTTTAACTAAGTCCTGCTGAGTCATTCATGAGTTTTTAGCCGCCTTGCTTCTTCTCACAGACTCTCTACTCTCATGCCA
+
AAAAA?A1A1>>AGGCGGGGAEE0AFGH?A0EEHHGCFFHF1FHGFGHDGGBBGDD11GHE1F1FGHEH@@1>0/F@EG0GH>>FGGHHDFFC1FEHHBEFG00FGHHHHG1F/E<//</C0BGCG1GA/<@@@GG0;FGGG/:FBBBFFF?AFABBFFBF/;BB/99/999FFF@EFFBFFF/BFFBFFF/AFFFFFBBFBFBBBBFFF//B----9/;B9BFFFB9BFFFFFFFFFFB9BBBBF9BBF/
@M05620:45:000000000-G6HP7:1:1101:12411:7108 1:N:0:187
ATCTCTATCTCCTAAAAACCTGTTTAGATTTGGAGATAGACCTTCAGGTTTTTCATCATTTTCTGCATGAATTATACATTGACCACGTTCCAGCGTGGTCAGTTTGCAGCATTCTGTTATTTTGTTTGACAGAGTGTCTTGTTGAGAACATATGTAGGACATGATTTTTTCCTGCAACAGGGAAAATAAAGTATAAGTTTTAAAGATTTATTCTTTAATAAAGGATCTCAAAGCCAGCTTTAGAAAAAGGA
+
>AABCFFFFFFFGGGGGGGGGGHHHHHHHHHHHGHGHHHHHHHHHHHHHHHGGHHHHHHHHHHHHHHHHHHHHHHHHHHHHHHHHHGHFHHHHHGGGGHHHHHHHHHHHHHHHHHHHHHHHHHHHHHHHHHHHHHHHHHHHHHHHHHHHHHHHHHGHHHHHHHHHHHHHGHHHHHHHHHHHGGHHHGGHHHHHHHHG<GHHHHBGFHHHHHHHHHHHBGGDGFHFHGHHHHHHHFHHGHHHHHFBGHHGGG
@M05620:45:000000000-G6HP7:1:1101:26706:7125 1:N:0:187
ATCTCTATCTCCTAAAAACCTGTTTAGATTTGGAGATAGACCTTCAGGTTTTTCATCATTTTCTGCATGAATTATACATTGACCACGTTCCAGCGTGGTCAGTTTGCAGCATTCTGTTATTTTGTTTGACAGAGTGTCTTGTTGAGAACATATGTAGGACATGATTTTTTCCTGCAACAGGGAAAATAAAGTATAAGTTTTAAAGATTTATTCTTTAATAAAGGATCTCAAAGCCAGCTTTAGAAAAAGGA
+
CCCCCFFFFFFFGGGGGGGGGGGHHHHHHHHHHHHHHHHHHHHHHHHHHHHGGHHHHHIIHHHIHHHHHHHHHHHGHHHHHHHHHHGHHHGFHHGGGGHHHHHHHHHGHHGHHHHHHHGHHHHHHHHHHHFHHHHHHHHHHHHHHHGHHHHHHHHFHHHHHHHHHHHHHGHHHHHHHHFHHGGGHHHGGHHFGHGHHGHHGHHHHGHHHFHHHHHHGGHHHGHHHHHHHHHHHHHFHGHHHHHFFHGGGGH
@M05620:45:000000000-G6HP7:1:1101:12413:7127 1:N:0:187
ATCTCTATCTCCTAAAAACCTGTTTAGATTTGGAGATAGACCTTCAGGTTTTTCATCATTTTCTGCATGAATTATACATTGACCACGTTCCAGCGTGGTCAGTTTGCAGCATTCTGTTATTTTGTTTGACAGAGTGTCTTGTTGAGAACATATGTAGGACATGATTTTTTCCTGCAACAGGGAAAATAAAGTATAAGTTTTAAAGATTTATTCTTTAATAAAGGATCTCAAAGCCAGCTTTAGAAAAAGGA
+
CCCCCFFFFFFFGGGGGGGGGGHHHHHHHHHHHGHHHHHHHHHHHHHHHHHGGHHHHHHHHHHIHHGHHHHHHHHHHGHHHHHHHHGHHHHHHHGGGGHHFHHHHHHGHHGHHHHHHHHHHHHHHHHHHHGHHHHHHHHHHHHHHHHHHGHGHHHFHHHHGHHGHHHHHFHHHHHHHHHHHGGHHHHHHHHHHHHGHHHHHHHHHHHHHGHHHHHHHGHHHFHHHHHHHHHHHHHHHGHHHHHGHHHHGGH
@M05620:45:000000000-G6HP7:1:1101:26698:7142 1:N:0:187
ATCTCTATCTCCTAAAAACCTGTTTAGATTTGGAGATAGACCTTCAGGTTTTTCATCATTTTCTGCATGAATTATACATTGACCACGTTCCAGCGTGGTCAGTTTGCAGCATTCTGTTATTTTGTTTGACAGAGTGTCTTGTTGAGAACATATGTAGGACATGATTTTTTCCTGCAACAGGGAAAATAAAGTATAAGTTTTAAAGATTTATTCTTTAATAAAGGATCTCAAAGCCAGCTTTAGAAAAAGGA
+
B?ABCFFFFFFFGGGGGGGGGGHHHHGGHHHHHHHHHHHGHHHHHHHHHHHGGHHHHHHHHHHHHHHHHGGFHHHFGFHHHFHHHHGHHHHFGHG1EGHHHHHHHHHHHHHHHHHHHHHHHHHHHHHHHHGHHFGHHHHHHHHHHHHHHHHFHHGFHHGHHHHHHHHHHGHHHHHGHHHHHGGHHHHHHHHHHHHFH>GGHHHHHHHHHHHHHHHHHHHHGHGHHHHHHHGHHGHHGGGHHHHEGFCFGGG
@M05620:45:000000000-G6HP7:1:1101:20885:7144 1:N:0:187
AAACCAAGCAGACACTCACCGCTCCCTCGCCACAGGCCAATAGTTTGTCCTCACTGAGTTGGCAACAAGTGGCTGCTGTGGCTGCCATTTTTCTGGTGATGGCCATCAGCTCCGACGAGGTCAGCTGGGGGGCTTTCTTTGTGTAAGCAACGAGAAACCTGAAAGAAGCATTTTTTAACTAAGTCCTGCTGAGTCATTCATGAGTTTTTAGCCGCCTTGCTTCTTCTCACAGACTCTCTACTCTCATGCCA
+
CCCCCCCFCFFFGGGGGGGGGGGGGGHHGGGGGHHHGGHHHHHHHHHHHHHHHHHHHHHHHHHHHHHHHGHHGHGGHHHHHHGGGHHGHHHHHHHHHHHHHHHHHHHHHHHHHGGGGGGGGHHHHHHHGGGGGGGGGGGGGGGGGGFFFFFFFFFFFFFFFFFFFFFFFFFFFFFFFFFFFFFFFFFFFFFFFFFFFFFFFFFFFFFFFFFFFFFFFFFFFFFFFFFFFFFFFFFFFFFFFFFFFFFBFF9
@M05620:45:000000000-G6HP7:1:1101:26724:7145 1:N:0:187
ATCTCTATCTCCTAAAAACCTGTTTAGATTTGGAGATAGACCTTCAGGTTTTTCATCATTTTCTGCATGAATTATACATTGACCACGTTCCAGCGTGGTCAGTTTGCAGCATTCTGTTATTTTGTTTGACAGAGTGTCTTGTTGAGAACATATGTAGGACATGATTTTTTCCTGCAACAGGGAAAATAAAGTATAAGTTTTAAAGATTTATTCTTTAATAAAGGATCTCAAAGCCAGCTTTAGAAAAAGGA
+
CCCCCFFFFFFFGGGGGGGGGGHHHGHHHHHHHHHHHHHHHHHHHHHHHHHGGHHHHHIHIHHHIHHHHHHHHHHHHHHHHHHHHHGGHHHHHHGGGGHHHHHHHHHHHHHHHHHHHHHHHHHHHHHHHHHHHHHHHHHHHHHHHHHHHHHHHHHHHHHHHHHHHHHHHGHHHHGHHHHHHGGHHHHHGHHHHHHGHHHHHHGHHGHHHHHHHHHHHHHHHHHHHHHHHGHHHHHHHGHHHHHFHFHHGGH
@M05620:45:000000000-G6HP7:1:1101:10908:7153 1:N:0:187
ATCTCTATCTCCTAAAAACCTGTTTAGATTTGGAGATAGACCTTCAGGTTTTTCATCATTTTCTGCATGAATTATACATTGACCACGTTCCAGCGTGGTCAGTTTGCAGCATTCTGTTATTTTGTTTGACAGAGTGTCTTGTTGAGAACATATGTAGGACATGATTTTTTCCTGCAACAGGGAAAATAAAGTATAAGTTTTAACGATTTATTCTTTAATAAAGGATCTCAAAGCCAGCTTTAGAAAAAGGA
+
AAAAAFFFFFF1FGGFG1EGFFHHHHH13FGHFH01A1BFGHFFCFGHGEDFFHHHE2EEFFDGFHDGHDGEGHFHHFHHD1FGHHFGCAGFHHG/F@G12CFFGHFBGC0E2FEE@FGHFHGFHHFG1BFHGFEGGGEHHDFG2BCGHEFEGGGBGHHCGHHHGFHHD@FGGHHG1FGGGE/0<0?1GGGFF11FF>FGFD11>.FGFBGHHHHHH0D0DD0GFGHHHF:GFHF/CEHHHF0;GFHC.99
@M05620:45:000000000-G6HP7:1:1101:10924:7181 1:N:0:187
ATCTCTATCTCCTAAAAACCTGTTTAGATTTGGAGATAGACCTTCAGGTTTTTCATCATTTTCTGCATGAATTATACATTGACCACGTTCCAGCGTGGTCAGTTTGCAGCATTCTGTTATTTTGTTTGACAGAGTGTCTTGTTGAGAACATATGTAGGACATGATTTTTTCCTGCAACAGGGAAAATAAAGTATAAGTTTTAAAGATTTATTCTTTAATAAAGGATCTCAAAGCCAGCTTTAGAAAAAGGA
+
CCBCCFFFFFFFGGGGGGGGGGHHHHHHHHHHHGHHHHHGHHHHHHHHHHHGGHHHHHIHHHIIIHHHHHHHHHHHHHHHHHHHHHGHHHHHHHGGGGHHHHHHHHHHHHHHHHHHHHHHHHHHHHHHHHHHHHGHHHHHHHHHHHHHHHHHHHHHHHHHHHHHHHHHHGHHHHHHHHHHHGGHEHHHGHHHHGHHHGHHHHHHHGHHHHHHHHHHHHHHHHHHHHHHHGHHHHHHHGHHHHGHHFHHFGF
@M05620:45:000000000-G6HP7:1:1101:5077:7191 1:N:0:187
TACCTGTACTGGGGAAGCATTTGAATATCCCCCCATGGTGATGGGGACGGAGAACTGCTCCATAAACACAGGCAACGTGCCTAACTTTCCCGGGAAGATGAAGTCAAAGAGCGACCACAGCTCTTCGGAGGTTATTTTGCATCGGTGAGCCAGACAGAATGATCCGATGAGGGGTGCGAAACTATTTGAGGAAAGGAAGCACCTTTTTATTAAATTTACCTTTTAGCAATCGCCATTCCTACCCTAAAGAT
+
CCCBCFFFFFFFGGFGGGGGGGHHHHHHHHHGGGGHGHFGFHHHHGGGGGGGGHHHHHHHHHHHHHHHHHHHGHHHGHHHHHHHHHGHHHHGGGGGGHHHGHHHHHHHHHHHFCGDGHHHHHHHHFGGDFGEHGGHHHHFEHHGGEGFHGHHHHGHHGHGHGHHHHAFG0GHGG:ECACDGGGGGGGGGEGCFBC:CCFFGGFFFFFFFFFFFBFFFFFFFFFFFFEBBFBEFDFABBBFFFF.9BFFFFF
@M05620:45:000000000-G6HP7:1:1101:23340:7194 1:N:0:187
ATCTCTATCTCCTAAAAACCTGTTTAGATTTGGAGATAGACCTTCAGGTTTTTCATCATTTTCTGCATGAATTATACATTGACCACGTTCCAGCGTGGTCAGTTTGCAGCATTCTGTTATTTTGTTTGACAGAGTGTCTTGTTGAGAACATATGTAGGACATGATTTTTTCCTGCAACAGGGAAAATAAAGTATAAGTTTTAAAGATTTATTCTTTAATAAAGGATCTCAAAGCCAGCTTTAGAAAAAGGA
+
DDDDDFFFFFFFGGGGGGGGGGHHHHHHHHHHHHHHHHHHHHHHHHHHHHHGGHHHHHHHHIHIHHHHHHHHHHHHHHHHHHHHHHGHHHHHHHGGGGHHHHHHHHHHHHHHHHHHHHHHHHHHHHHHHHHHHHHHHHHHHHHHHHHHHHHHHHHHHHHHHHHHHHHHHGHHHHHHHHHHHGGHHHHHHHHHHHHHHHHHHHHHHHHHHHHHHHHHHHHHHHHHHHHHHHHHHHHHHGHHHHGHHHHGGGH
@M05620:45:000000000-G6HP7:1:1101:5103:7196 1:N:0:187
TACCTGTACTGGGGAAGCATTTGAATATCCCCCCATGGTGATGGGGACGGAGAACTGCTCCATAAACACAGGCAACGTGCCTAACTTTCCCGGGAAGATGAAGTCAAAGAGCGACCACAGCTCTTCGGAGGTTATTTTGCATCGGTGAGCCAGACAGAATGATCCGATGAGGGGTGCGAAACTATTTGAGGAAAGGAAGCACCTTTTTATTAAATTTACCTTTTAGCAATCGCCATTCCTACCCTAAAGAT
+
BCCCCFFFFFFFGGGGGGGGGGHGHHHHHHHGGGGHHHHHHHHHHGGGGGGGGHHHHHHHHHHHHHHHHHHHGGHHGHGHHHHHHHHHHHHGGGGGDHHHGHHHHHHHHHGHGGGGGHHHHHHHHHHGGGGGHHHHHHHHHHHGDCECHHHHHHGFHHHHHGHHHHEGGHHGCGEFFGFGGGGGGGGGEGGBBFF.C/FGGGFFFFFFFFFFF/FFFFFFFFFFFFFFFFFFFFFFFFFFFFFFFFFFBFF
@M05620:45:000000000-G6HP7:1:1101:5087:7206 1:N:0:187
TACCTGTACTGGGGAAGCATTTGAATATCCCCCCATGGTGATGGGGACGGAGAACTGCTCCATAAACACAGGCAACGTGCCTAACTTTCCCGGGAAGATGAAGTCAAAGAGCGACCACAGCTCTTCGGAGGTTATTTTGCATCGGTGAGCCAGACAGAATGATCCGATGAGGGGTGCGAAACTATTTGAGGAAAGGAAGCACCTTTTTATTAAATTTACCTTTTAGCAATCGCCATTCCTACCCTAAAGAT
+
CCCCCFFFFFFFGGGGGGGGGGHHHHHHHHHGGGGHHHHHHHHHHGGGGGGGGHHHHHHHHHHHHHHHHHHHGHHHGHHHHHHHHHHHHHHGGGGGGHHHHHHHHHHHHHHHGGGGGHHHHHHHHHHGGGGGHHHHHHHHHHHGGGGGHHHHHHGHHHHHHHHHHHDGGHHHGGGGGGGGGGGGGGGGGGGGGGGGGGGGGGFFFFFFFFFFFFFFFFFFFFFFFBFFFFFFFFFEFFFFFFFFFFFFFFF
@M05620:45:000000000-G6HP7:1:1101:23326:7207 1:N:0:187
ATCTCTATCTCCTAAAAACCTGTTTAGATTTGGAGATAGACCTTCAGGTTTTTCATCATTTTCTGCATGAATTATACATTGACCACGTTCCAGCGTGGTCAGTTTGCAGCATTCTGTTATTTTGTTTGACAGAGTGTCTTGTTGAGAACATATGTAGGACATGATTTTTTCCTGCAACAGGGAAAATAAAGTATAAGTTTTAAAGATTTATTCTTTAATAAAGGATCTCAAAGCCAGCTTTAGAAAAAGGA
+
CCCCCFFFFFFFGGGGGGGGGGHHHHHHHHHHHHHHHHHHHHHHHHHGHHHGGHHHHHHHHHHHHHHHHHHHHHHHHHHHHHHHHHGHHHHHHHGFGGHHHHHHHHHGHHHHHHHHHHHHHHHHHHHHHHHHHHHHHHHHHHHHHHEHHHHHHHHHHHHHHHHHHHHHHGHHHHHHHHHHHGGHHHHHHHHHHHHHHGHHHHGHHGHHHHHHHHHHHHHHHHHGHHHHHHHGHHHHHGHHHHHGHHHGGGF
@M05620:45:000000000-G6HP7:1:1101:23344:7214 1:N:0:187
ATCTCTATCTCCTAAAAACCTGTTTAGATTTGGAGATAGACCTTCAGGTTTTTCATCATTTTCTGCATGAATTATACATTGACCACGTTCCAGCGTGGTCAGTTTGCAGCATTCTGTTATTTTGTTTGACAGAGTGTCTTGTTGAGAACATATGTAGGACATGATTTTTTCCTGCAACAGGGAAAATAAAGTATAAGTTTTAAAGATTTATTCTTTAATAAAGGATCTCAAAGCCAGCTTTAGAAAAAGGA
+
CCCBCFFFFFFFGGGFGGGGGGGHHHHHHHHHHHHHHHHHHHHHHHHHHHHGGHHHHHHHHHHHHHHHHHHHHHHHHHHHHHHHHHGHHHGHHHGGGGHHHHEHHHHHHHHHHHHEHHHHHHHHHHHHHHGHHHHHHHHHHHHHEHEHHGHHHHHGHHHHHHHHHHHHHGHHHHHHFHFHHGGGHHGFHHHHHHHDHGHHHHHGHHHHHHHHHHHHHHHHHGHHHHGHHHHHGHHHHGHHHHHHGHGFGFG
@M05620:45:000000000-G6HP7:1:1101:10158:7219 1:N:0:187
CATCCTGACCCTGAAGTACCCCGGCTTGATTTCTGACATTAGATCGGAAGAGCACACGTCTGAACTCCAGTCACGGACATTTATCTCGTATGCCGTCTTCTGCTTGAAAAAAAAAAAAAATATATAAAAATTTAATTATGAAATAAAGTAAGTGCAGTTAAAATATATACACACAAACAGTAAAGTACATGAACCAAGGTGCAAGTATGAAAGAATCTCAATCAAGAGCTGAGATACCTATGAGTCATGAT
+
CCCCCFFFFFFFGGGGGGGGGGGGGGGGHHHHHHHHHHHHHHHHHHGGGGHHHHHHHGHHHGHHHHHHHHHHHHGGGGGHHHHHHHHHGGHHHHGGGHGHHHHHHHHHFHHEEDGDB></01111111110111111111111000000000000000000<=0:0000;000....../000000009900;0.....000000000000009AB0;000000090./000.000000000000000000
@M05620:45:000000000-G6HP7:1:1101:16088:7223 1:N:0:187
ATCTCTATCTCCTAAAAACCTGTTTAGATTTGGAGATAGACCTTCAGGTTTTTCATCATTTTCTGCATGAATTATACATTGACCACGTTCCAGCGTGGTCAGTTTGCAGCATTCTGTTATTTTGTTTGACAGAGTGTCTTGTTGAGAACATATGTAGGACATGATTTTTTCCTGCAACAGGGAAAATAAAGTATAAGTTTTAAAGATTTATTCTTTAATAAAGGATCTCAAAGCCAGCTTTAGAAAAAGGA
+
CCCCCFFFFFFFGGGGGGGGGGHHHHHHHHHHHHHHHHHHHHHHHHHHHHHGGHHHHIHHHIHHIHHHHHHHHHHHHHHHHHHHHHGHHHHHHHGGGGHHHHHHHHHHHHHHHHHHHHHHHHHHHHHHHHHHHHHHHHHHHHHHHHHHHHHHHHHHHHHHHHHHHHHHHGHHHHHHHHHHHGGHHHHHHHHHHHHHHHHHHHHHHHHHHHHHHHHHHHHHHHHHHHHHHHHHHHHHHGHHHHHGHGHHGGH
@M05620:45:000000000-G6HP7:1:1101:15591:7224 1:N:0:187
ATCTCTATCTCCTAAAAACCTGTTTAGATTTGGAGATAGACCTTCAGGTTTTTCATCATTTTCTGCATGAATTATACATTGACCACGTTCCAGCGTGGTCAGTTTGCAGCATTCTGTTATTTTGTTTGACAGAGTGTCTTGTTGAGAACATATGTAGGACATGATTTTTTCCTGCAACAGGGAAAATAAAGTATAAGTTTTAAAGATTTATTCTTTAATAAAGGATCTCAAAGCCAGCTTTAGAAAAAGGA
+
CCDCDFFFFFFFGGGGGGGGGGHHHHHHHHHHHHHHHHHHHHHHHHHHHHHGGHHHHHHHHHHHIHHHHHHHHHHHHHHHHHHHHHGHHHHHHHGGGGHHHHHHHHHHHHHHHHHHHHHHHHHHHHHHHHHHHHHHHHHHHHHHHHHHHHHHHHHHHHHHHHHHHHHHHGHHHHHHHHHHHGGHHHHHHHHHHHHHHHHHHHHHHHHHHHHHHHHHHHHHHHHHHHHHHHHGHHHHHGHHHHHGHHHHGGH
@M05620:45:000000000-G6HP7:1:1101:16105:7227 1:N:0:187
ATCTCTATCTCCTAAAAACCTGTTTAGATTTGGAGATAGACCTTCAGGTTTTTCATCATTTTCTGCATGAATTATACATTGACCACGTTCCAGCGTGGTCAGTTTGCAGCATTCTGTTATTTTGTTTGACAGAGTGTCTTGTTGAGAACATATGTAGGACATGATTTTTTCCTGCAACAGGGAAAATAAAGTATAAGTTTTAAAGATTTATTCTTTAATAAAGGATCTCAAAGCCAGCTTTAGAAAAAGGA
+
CCCCCFFFFFFFGGGGGGGGGGHHHHHHHHHHHHHHHHHHHHHHHHHHHHHGGHHHHIHHHIHIIHHHHHHHHHHHHHHHHHHHHHGHHHHHHHGFGGHHHHHHHHHHHHHHHHHHHHHHHHHHHHHHHHHHHHHHHHHHHHHHHHHHHHGHHHHHHHHHHHHHHHHHHGHHHHHHHHHHHGGHHHHHHHGFHHHHHHHHHGHHHHHHHHHHHHHHHHHHHHHHHHHHHGHHHHHHHGHHHGHHGHGHGGH
@M05620:45:000000000-G6HP7:1:1101:14868:7284 1:N:0:187
CATCCTGACCCTGAAGTACCCCATTGAGCATGGCATCGTCACCAACTGGGACGACATGGAGAAGATCTGGCACCACACCTTCTACAACGAGCTGCGCGTGGCCCCGGAGGAGCACCCAGTGCTGCTGACCGAGGCCCCCCTGAACCCCAAGGCCAACAGAGAGAAGATGACTCAGGTGAGGCTCGGCCGACGCCCGTGCTCCTCCCGTCCTTTCCCCAGTCATTTTCTGCCCGGCTTGATTTCTGACATTA
+
DDDDDFFFFFFFGGGGGGGGGGGHHHHHHHHHHHHHHGHHHGHHHGHHHHHHGGGGGHHHHHHHHHHHHHHHHGHHHGGHHHHHHHHHGGGGGHHGGGGGGGHHGGGGGGGGHHHHGGHGHHHHHHHHHHGGGGGGGGGGGGHHHHGGGGHGHHGGGGGGGGGGGGGGGGGGGGGGHGGGGGGGFFFFFFFFFFFFDFFFFFFFFFFEDFFFFFFFFFFFFFFFFFFFFFFFDDFFFFAFFFFFFBFFFF0
@M05620:45:000000000-G6HP7:1:1101:8779:7286 1:N:0:187
AAACCAAGCAGACACTCACCGCTCCCTCGCCACAGGCCAATAGTTTGTCCTCACTGAGTTGGCAACAAGTGGCTGCTGTGGCTGCCATTTTTCTGGTGATGGCCATCAGCTCCGACGAGGTCAGCTGGGGGGCTTTCTTTGTGTAAGCAACGAGAAACCTGAAAGAAGCATTTTTTAACTAAGTCCTGCTGAGTCATTCATGAGTTTTTAGCCGCCTTGCTTCTTCTCACAGACTCTCTACTCTCATGCCA
+
CCCCCCCFCFFFGGGGGGGGGGGGGGHHGGGGGHHHGGHHHHHHHHHHHHHHHHHHHHHHHHHGHHHHHGHHGHGGHHHHHHHGGHHHHHHHHGHHHHHHHHHHHHHHHHHHHGGGGGGGGHHHHHHHGGGGGGGGGGGGGGGGGGFFFFFFFFFFFFFFFFFFFFFFFFFFFFFFFFFFFFFFFFFFFFFFFFFFFFFFFFFFFFFFFFFFFFFFFFFFFFFFFFFFFFFFFFFFFFFFFFFFFFFFFFF
@M05620:45:000000000-G6HP7:1:1101:19857:7305 1:N:0:187
ATCTCTATCTCCTAAAAACCTGTTTAGATTTGGAGATAGACCTTCAGGTTTTTCATCATTTTCTGCATGAATTATACATTGACCACGTTCCAGCGTGGTCAGTTTGCAGCATTCTGTTATTTTGTTTGACAGAGTGTCTTGTTGAGAACATATGTAGGACATGATTTTTTCCTGCAACAGGGAAAATAAAGTATAAGTTTTAAAGATTTATTCTTTAATAAAGGATCTCAAAGCCAGCTTTAGAAAAAGGA
+
CCDCDFFFFFFFGGGGGGGGGGHHHHHHHHHHHHHHHHHHHHHHHHHHHHHGGHHHHHHHHHHHIHHHHHHHHHHHHHHHHHHHHHGHHHHHHHGGGGHHHHHHHHHHHHHHHHHHHHHHHHHHHHHHHHHHHHHHHHHHHHHHHHHHHHHHHHHHHHHHHHHHHHHHHGHHHHHHHHHHHGGHHGHHHHHHHHHHHHHHHHHHHHHHHHHHHHHHHHHHHHHHHHHHHHHHHHHHHGHHHHHHHHHHGGH
@M05620:45:000000000-G6HP7:1:1101:17432:7322 1:N:0:187
AGATTACTGCAACAGTTCCCCCTGGACCTGGAAAAGTTTCTTGCCTGGCTTACAGAAGCTGAAACAACTGCCAATGTCCTACAGGATGCTACCCGTAAGGAAAGGCTCCTAGAAGACTCCAAGGGAGTAAAAGAGCTGATGAAACAATGGCAAGTAAGTCAGGCATTTCCGCTTTAGCACTCTTGTGGATCCAATTGAACAATTCTCAGCATTTGTACTTGTAACTGACAAGCCAGGGACAAAACAAAGAT
+
A>AAAFFFFF1DGGFGGGGGGGGGHHHHHHGHCHHHHHHHHHHHHHHHHHHHHHHHHHHHHHHHHHHHHHHHHHHHHHHHHHHHHHHHHHBGHHGGEGHHHHFHHHHHGHHHHHHHHHHHGG1FEEEGHDHHHGHHHHFHH2GHHHHHHHHHHGHHHHHHHGHHHHHHHHGGGGGHEHHHHHHHHGHGHHHHHBGHHHFHGHHHHHHHHHHHHHHHHGHGHHHHHHHHHHHHHGGFFGGGAFCGGGGGGGF
@M05620:45:000000000-G6HP7:1:1101:19844:7323 1:N:0:187
ATCTCTATCTCCTAAAAACCTGTTTAGATTTGGAGATAGACCTTCAGGTTTTTCATCATTTTCTGCATGAATTATACATTGACCACGTTCCAGCGTGGTCAGTTTGCAGCATTCTGTTATTTTGTTTGACAGAGTGTCTTGTTGAGAACATATGTAGGACATGATTTTTTCCTGCAACAGGGAAAATAAAGTATAAGTTTTAAAGATTTATTCTTTAATAAAGGATCTCAAAGCCAGCTTTAGAAAAAGGA
+
CCCCCFFFFFFFGGGGGGGGGGHHHHHHHHHHHHHHHHHHHHHHHHHHHHHGGHHHHIIHIIIHHHHHHHHHHHHHHHHHHHHHHHGHHHHHHHGFGGHHHHHHHHHHHHHHHHHHHHHHHHHHHHHHGHHHHHHHHHHHHGHHHHHHHHHHHHHHHHHHHHHHHHHHHGHHHHHHHHHHHGGGHHHGHHHGGHHHHGGHHHHHHHHHHHHHHHHHHHHHHHGHHHHHHGGGHHHHHGHHHHHGGGHHGGH
@M05620:45:000000000-G6HP7:1:1101:19863:7324 1:N:0:187
ATCTCTATCTCCTAAAAACCTGTTTAGATTTGGAGATAGACCTTCAGGTTTTTCATCATTTTCTGCATGAATTATACATTGACCACGTTCCAGCGTGGTCAGTTTGCAGCATTCTGTTATTTTGTTTGACAGAGTGTCTTGTTGAGAACATATGTAGGACATGATTTTTTCCTGCAACAGGGAAAATAAAGTATAAGTTTTAAAGATTTATTCTTTAATAAAGGATCTCAAAGCCAGCTTTAGAAAAAGGA
+
CDCCDFFFFFFFGGGGGGGGGGHHHHHHHHHHHHHHHHHHHHHHHHHHHHHGGHHHHHHHHIHHIHHHHHHHHHHHHHHHHHHHHHGHHHHHHGGGGGHHHHHHHHHHHHHHHHHHHHHHHHHHHHHHHHHHHHHHHHHHHHHHHHHHHHHHHHHHHHHHHHHHHHHHHGHHHHHHHHHHHGGHHHHHHHHHHHHHHHHHHHHHHHHHHHHHHHHHHHHHHHHHHHHHHGHHHGHHHGHHHHHHHGHHGGH
@M05620:45:000000000-G6HP7:1:1101:17446:7335 1:N:0:187
AGATTACTGCAACAGTTCCCCCTGGACCTGGAAAAGTTTCTTGCCTGGCTTACAGAAGCTGAAACAACTGCCAATGTCCTACAGGATGCTACCCGTAAGGAAAGGCTCCTAGAAGACTCCAAGGGAGTAAAAGAGCTGATGAAACAATGGCAAGTAAGTCAGGCATTTCCGCTTTAGCACTCTTGTGGATCCAATTGAACAATTCTCAGCATTTGTACTTGTAACTGACAAGCCAGGGACAAAACAAAGAT
+
B?ABBFFFFFDFGGGGGGGGGGGGHHHHHHGHFHHHGHHHHHHHHHHHHHHHHHFHHHHHHHHHHHHHHHHHHHHHHHHHHHHHHHHGHHFHHHGGFGHHHHHHFGHHGHHHHHHHHHHHFHDFAFEGGBGHHGHHHHFHHBGHHHHHHHHHHGHHGHHHHHHHHHHHHHGGGGGHHHGHHHGHHGHGHHHHGHHHHHHHFHHHHHHHHHHHHHHHHFHHHFHHGHHHGGHHHGGFGGGGEF/AFGGGGGG
@M05620:45:000000000-G6HP7:1:1101:20808:7340 1:N:0:187
AAACCAAGCAGACACTCACCGCTCCCTCGCCACAGGCCAATAGTTTGTCCTCACTGAGTTGGCAACAAGTGGCTGCTGTGGCTGCCATTTTTCTGGTGATGGCCATCAGCTCCGACGAGGTCAGCTGGGGGGCTTTCTTTGTGTAAGCAACGAGAAACCTGAAAGAAGCATTTTTTAACTAAGTCCTGCTGAGTCATTCATGAGTTTTTAGCCGCCTTGCTTCTTCTCACAGACTCTCTACTCTCATGCCA
+
CCCCCCCFCFFFGGGGGGGGGGGGGGHHGGGGGHHHGGHHHHHHHHHHHHHHHHHHHHHHHHHHHHHHHHHHGHGGHHHHHHHGGHHHHHHHHHHHHHGHHHHHHHHHHHHHHGGGGGGGGHHHHHHHGGGGGGGGGGGGGGGGGGFFFFFFFFFFFFFFFFFFFFFFFFFFFFFFFFFFFFFFFFFFFFFFFFFFFFFFFFFFFFFFFFFFFFFFFFFFFFFFFFFFFFFFFFFFFFFFFFFFFFFFFF/
@M05620:45:000000000-G6HP7:1:1101:19251:7343 1:N:0:187
AAACCAAGCAGACACTCACCGCTCCCTCGCCACAGGCCAATAGTTTGTCCTCACTGAGTTGGCAACAAGTGGCTGCTGTGGCTGCCATTTTTCTGGTGATGGCCATCAGCTCCGACGAGGTCAGCTGGGGGGCTTTCTTTGTGTAAGCAACGAGAAACCTGAAAGAAGCATTTTTTAACTAAGTCCTGCTGAGTCATTCATGAGTTTTTAGCCGCCTTGCTTCTTCTCACAGACTCTCTACTCTCATGCCA
+
BCCCCCCFCFFFGGGGGGGGGGGGGGHHGGGFGHHHGGGDHHHHHHHHHHHHHHHHHHHHHHHHHHHHHHHHGHGGHHHHHHHGGHHHHHHHHHHHHHHHHHHHHHHGHHHHHGGGGGGGGHHHHHHHGGGGGGGGGGGGGGGGGGFFFFFFFFFFFFFFFFFFFFFFFFFFFFFFEFFFFFFFFFFFFFFFFFFFFFFFFFFFFFFFFFFFFFFFFFFFFFFFFFFFFFFFFFFFFFFFFFFFFFFFFF/
@M05620:45:000000000-G6HP7:1:1101:23475:7353 1:N:0:187
ATCTCTATCTCCTAAAAACCTGTTTAGATTTGGAGATAGACCTTCAGGTTTTTCATCATTTTCTGCATGAATTATACATTGACCACGTTCCAGCGTGGTCAGTTTGCAGCATTCTGTTATTTTGTTTGACAGAGTGTCTTGTTGAGAACATATGTAGGACATGATTTTTTCCTGCAACAGGGAAAATAAAGTATAAGTTTTAAAGATTTATTCTTTAATAAAGGATCTCAAAGCCAGCTTTAGAAAAAGGA
+
CCCCCFFFFFFFGGGGGGGGGGHHHHHHHHHHHHHHHHHHHHHHHHHHHHHGGHHHHIHHHHIHHHHHHHHHHHHHHHHHHHHHHHGHHHHHHHGGGGHHHHHHHHHHHHHHHHHHHHHHHHHHHHHHHHHHHHHHHHHHHHHHHHHHHHHHHHHHHHHHHHHHHHHHHGHHHHHHHHHHHGGHHHHHHHHHHHHHHGGHHHHHHHHHHHHHHHHHHHHHHHHHHHHHHHHHGHHHHGHHHHGHHHHHGGH
@M05620:45:000000000-G6HP7:1:1101:19268:7355 1:N:0:187
AAACCAAGCAGACACTCACCGCTCCCTCGCCACAGGCCAATAGTTTGTCCTCACTGAGTTGGCAACAAGTGGCTGCTGTGGCTGCCATTTTTCTGGTGATGGCCATCAGCTCCGACGAGGTCAGCTGGGGGGCTTTCTTTGTGTAAGCAACGAGAAACCTGAAAGAAGCATTTTTTAACTAAGTCCTGCTGAGTCATTCATGAGTTTTTAGCCGCCTTGCTTCTTCTCACAGACTCTCTACTCTCATGCCA
+
DDDCDCDFCFFFGGGGGGGGGGGGGGHHGGGGGHHHGGHHHHHHHHHHHHHHHHHHHHHHHHHHHHHHHHHHGHGGHHHHHHHGGHHHHHHHHHHHHHHHHHHHHHHHHHHHHGGGGGGGGHHHHHHHGGGGGGGGGGGGGGGGGGFFFFFFFFFFFFFFFFFFFFFFFFFFFFHFFFFFHFFFFFFFFFFFFFFFFFFFFFFFFFFFFFFHFFFFFFFFFFFFFFHFFFFFFFFFFFFFHFFFFFFFFF0
@M05620:45:000000000-G6HP7:1:1101:19251:7362 1:N:0:187
AAACCAAGCAGACACTCACCGCTCCCTCGCCACAGGCCAATAGTTTGTCCTCACTGAGTTGGCAACAAGTGGCTGCTGTGGCTGCCATTTTTCTGGTGATGGCCATCAGCTCCGACGAGGTCAGCTGGGGGGCTTTCTTTGTGTAAGCAACGAGAAACCTGAAAGAAGCATTTTTTAACTAAGTCCTGCTGAGTCATTCATGAGTTTTTAGCCGCCTTGCTTCTTCTCACAGACTCTCTACTCTCATGCCA
+
BBBBBBBFBFFFGGGGGGGGFGGGGGHHGGGGGHHHGGHHHFHHHHHHHHHHHHHHHHHHHHHHHHHHHHHHGHGGHHHHHHHGGHHHHHHHHHHHHHHHHHHHHGHHHHHHHGGGGGGGGHHHHHHHGGGGGGGGGGGGGGFGGGFFFFFFFFFFFFFFFFFFFFFFFFFFFFFFFFFFFFFFFFFFFFFFFBFFFFFFFFFFFFFFFFFFFFFFFFFFFFFFFFFFFFFFFFFFFFFFFFFFFFFFFFB
@M05620:45:000000000-G6HP7:1:1101:21695:7362 1:N:0:187
ATCTCTATCTCCTAAAAACCTGTTTAGATTTGGAGATAGACCTTCAGGTTTTTCATCATTTTCTGCATGAATTATACATTGACCACGTTCCAGCGTGGTCAGTTTGCAGCATTCTGTTATTTTGTTTGACAGAGTGTCTTGTTGAGAACATATGTAGGACATGATTTTTTCCTGCAACAGGGAAAATAAAGTATAAGTTTTAAAGATTTATTCTTTAATAAAGGATCTCAAAGCCAGCTTTAGAAAAAGGA
+
ABBBBFFFFFFFGGGGGGGGGGHHHHHHHHHHHHHHHHHHHHHHHHHHHHHGGHHHHHHHHHHHHHHHHHHHHHHHHHHHHGHHHHGHHHHHHHGGGGHHHHHHHHHHHHHHHHHHHHHHHHHHHHHHHHHHHHHHHHHHHHHHGHHHHHHHHHHGHHHHHHHHHHHHHGHHHHHHGHGHGGGHHHGGHFHHHHGGHGGHHHHHHHHHHHHHHHHHHHHHHHHHFHHHHHHGHHHHHGHHHHHEGHHHGGG
@M05620:45:000000000-G6HP7:1:1101:13604:7366 1:N:0:187
AGATTACTGCAACAGTTCCCCCTGGACCTGGAAAAGTTTCTTGCCTGGCTTACAGAAGCTGACACAACTGCCAATGTCCTACAGGATTCTACCCGTAAGGAAAGGCTCCTAGAAGACTCCAAGGGAGTAAAAGAGCTGATGAAACAATGGCAAGTAAGTCAGGCATTTCCGCTTTAGCACTCTTGTGGATCCAATTGAACAATTCTCAGCATTTGTACTTGTAACTGACAAGCCAGGGACAAAACAAAGAT
+
BAAAAFFFD54DGGFFBGGGFEGCF4BGFAAG3BCGBABFGFHF3FH2FCGGG5BDGHHHHF2BBAFGF3GF3AFFHFFHDHFHF1B5BGD@GEEB@EF3B3GAC1@F1B@B@3F3CE?FFHFGA/E/?4BBF/B0FG1GHE?FFHFBB?HFGGGHHF2@@F<F/@<?HG?DGGG11<11<><GD1>E1><0<<<000<F</<0=GD<D/<:0;;000C::CC00;00:;GH.EBA...9E.CAFG?9/90
@M05620:45:000000000-G6HP7:1:1101:23488:7366 1:N:0:187
ATCTCTATCTCCTAAAAACCTGTTTAGATTTGGAGATAGACCTTCAGGTTTTTCATCATTTTCTGCATGAATTATACATTGACCACGTTCCAGCGTGGTCAGTTTGCAGCATTCTGTTATTTTGTTTGACAGAGTGTCTTGTTGAGAACATATGTAGGACATGATTTTTTCCTGCAACAGGGAAAATAAAGTATAAGTTTTAAAGATTTATTCTTTAATAAAGGATCTCAAAGCCAGCTTTAGAAAAAGGA
+
ABBBBFFFFFFFGGGGGGGGGGHHHHHHHHHHHHHHHHHHHHHHHHHHHHHGGHHHHHHHHHHHHHHHHHHHHHHGHHHHHHHHHHGHHHHHHHGEFGHHHHHHHHHHHHHHHHHHHHHHHHHHHHHHHHHHHHHHHHHHHHHHHHHHHHHHHHHHHFGHHHHHHHHHHGHHHHHHHHGGHGGHHHGHHGHHHHHHHGGHHHGDHHHHHHHHHHHHHHHHHFHHHHHHHHHHHHHHHGHHHGGGHHHHGGG
@M05620:45:000000000-G6HP7:1:1101:24023:7374 1:N:0:187
AGATTACTGCAACAGTTCCCCCTGGACCTGGAAAAGTTTCTTGCCTGGCTTACAGAAGCTGAAACAACTGCCAATGTCCTACAGGATGCTACCCGTAAGGAAAGGCTCCTAGAAGACTCCAAGGGAGTAAAAGAGCTGATGAAACAATGGCAAGTAAGTCAGGCATTTCCGCTTTAGCACTCTTGTGGATCCAATTGAACAATTCTCAGCATTTGTACTTGTAACTGACAAGCCAGGGACAAAACAAAGAT
+
CBACCFFFFFFFGGGGGGGGGGGGHHHHHHHHHHHHGHHHHHHHHHHHHHHHHHHHHHHHHHHHHHHHHHHHHHHHHHHHGHHHHHHHHHHHHHGGGGHHHHHHHHHHGHHHHHHHHHHHHHHGGHGGHHHHHGHHHHHHHHHHHHHHHHHHHGHHHHHHHHHHHHHHHHGGGGGHGHHHHHHHHGHGHHHHHGHHHFFFHHHHHHHHHHHHHHHHHHHHHHHHHHHFHHHHHGGGGGGGGGGGGGGFFFF
@M05620:45:000000000-G6HP7:1:1101:20383:7375 1:N:0:187
AGATTACTGCAACAGTTCCCCCTGGACCTGGAAAAGTTTCTTGCCTGGCTTACAGAAGCTGAAACAACTGCCAATGTCCTACAGGATGCTACCCGTAAGGAAAGGCTCCTAGAAGACTCCAAGGGAGTAAAAGAGCTGATGAAACAATGGCAAGTAAGTCAGGCATTTCCGCTTTAGCACTCTTGTGGATCCAATTGAACAATTCTCAGCATTTGTACTTGTAACTGACAAGCCAGGGACAAAACAAAGAT
+
BCCCDFFFFFFFGGGGGGGGGGGGHHHHHHHHHHHHHHHHHHHHHHHHHHHHHHHHHHHHHHHHHHHHHHHHHHHHHHHHHHHHHHHHHHHHHHGGGGHHHHHHHHHHGHHHHHHHHHHHHHHGGHGGHHHHHGHHHHHHHHHHHHHHHHHHHGHHHHHHHHGHHHHHHHGGGGGHHHHHHHHHHGHGHHHHHGHHHGHHHHHHHHHHHHHHHHHHHGHHHHHHHHHGHHHHHGGGGGGGEGFGGGGGGFF
@M05620:45:000000000-G6HP7:1:1101:6836:7376 1:N:0:187
AAACCAAGCAGACACTCACCGCTCCCTCGCCACAGGCCAATAGTTTGTCCTCACTGAGTTGGCAACAAGTGGCTGCTGTGGCTGCCATTTTTCTGGTGATGGCCATCAGCTCCGACGAGGTCAGCTGGGGGGCTTTCTTTGTGTAAGCAACGAGAAACCTGAAAGAAGCATTTTTTAACTAAGTCCTGCTGAGTCATTCATGAGTTTTTAGCCGCCTTGCTTCTTCTCACAGACTCTCTACTCTCATGACA
+
DDDCDCDFDFFFGGGGGGGGGGGGGGHHGGGGGHHHGGHHHHHHHHHHHHHHHHHHHHHHHHHHHHHHHHHHGHGGHHHHHHHGGHHHHHHHHHHHHHHHHHHHHHHHHHHHHGGGGGGGGHHHHHHHGGGGGGGGGGGGGGGGGGFFFFFFFFFFFFFFFFFFFFFFFFFFFFHFFFHHHFFFFHFFFFFFFFFFFFHHHHHFFFFFFFFFFFFFFFFFHHHFFFFFFFFFFFFFFFFFFFFFFFFFFFF
@M05620:45:000000000-G6HP7:1:1101:23473:7376 1:N:0:187
ATCTCTATCTCCTAAAAACCTGTTTAGATTTGGAGATAGACCTTCAGGTTTTTCATCATTTTCTGCATGAATTATACATTGACCACGTTCCAGCGTGGTCAGTTTGCAGCATTCTGTTATTTTGTTTGACAGAGTGTCTTGTTGAGAACATATGTAGGACATGATTTTTTCCTGCAACAGGGAAAATAAAGTATAAGTTTTAAAGATTTATTCTTTAATAAAGGATCTCAAAGCCAGCTTTAGAAAAAGGA
+
CCCCCFFFFFFFGGGGGGGGGGGHHHHHHHHHHHHHHHHHHHHHHHHHHHHGGHHHHIHHHHIIIHHHHHHHHHHHHHHHHGHHHHGHHHHHHHGFGGHHHHHHHHHHHHHHHHHHHHHHHHHHHHHHHHGHHHHHHHHHHHHHHHHHHHHHHHHHHHHHHHHHHHHHHGHHHHHHHHHHHGGHHHHHGHHHHHGHHHHHHHHHHHHHHHHHHHHHHHHHHHHHHHHHHHHHHHGHHGHHHHHEGHHHGGH
@M05620:45:000000000-G6HP7:1:1101:16658:7383 1:N:0:187
ATCTCTATCTCCTAAAAACCTGTTTAGATTTGGAGATAGACCTTCAGGTTTTTCATCATTTTCTGCATGAATTATACATTGACCACGTTCCAGCGTGGTCAGTTTGCAGCATTCTGTTATTTTGTTTGACAGAGTGTCTTGTTGAGAACATATGTAGGACATGATTTTTTCCTGCAACAGGGAAAATAAAGTATAAGTTTTAAAGATTTATTCTTTAATAAAGGATCTCAAAGCCAGCTTTAGAAAAAGGA
+
CCDDDFFFFFFFGGGGGGGGGGHHHHHHHHHHHHHHHHHHHHHHHHHHHHHGGHHHHHIHHIIIHHHHHHHHHHHHHHHHHHHHHHGHHHHHHHGGGGHHHHHHHHHHHHHHHHHHHHHHHHHHHHHHHHHHHHGHHHHHHHHHHHHHHHHHHHHHHHHHHHHHHHHHHGHHHHHHHHHHHGGHHHHHHHHHHHHHHGHHHHGHHHHHHHHHHHHHHHHHHHHHHHHHHGHHHHHHHGHHHHHHHHHGGGH
@M05620:45:000000000-G6HP7:1:1101:13611:7385 1:N:0:187
AGATTACTGCAACAGTTCCCCCTGGACCTGGAAAAGTTTCTTGCCTGGCTTACAGAAGCTGAAACAACTGCCAATGTCCTACAGGATGCTACCCGTAAGGAAAGGCTCCTAGAAGACTCCAAGGGAGTAAAAGAGCTGATGAAACAATGGCAAGTAAGTCAGGCATTTCCGCTTTAGCACTCTTGTGGATCCAATTGAACAATTCTCAGCATTTGTACTTGTAACTGACAAGCCAGGGACAAAACAAAGAT
+
BBBBCFFFFFFDGGGFGGGGGGGGGGGHHHHHHHHHHHHHHHHHHHHEHHHCFFGHHHHHHHHHHHHHHHHHHHHHHHHHDGGHGFHHHHFGHHGEEEGGGHHGHHHHGHHHFHHHHHHHGHHGGEFGHGGHHGHHHHEHHHGHHHHHFHHHHGHHHHFHHHHHHHHHHHFGGGGHFHGHHHHHHFHGFGGHFCGGHEGFHGHHHHHHHHHHHHHHHCHFHHHHHHGHHHHHGGGGGGEGGGGGGGGEGBF
@M05620:45:000000000-G6HP7:1:1101:24029:7392 1:N:0:187
AGATTACTGCAACAGTTCCCCCTGGACCTGGAAAAGTTTCTTGCCTGGCTTACAGAAGCTGAAACAACTGCCAATGTCCTACAGGATGCTACCCGTAAGGAAAGGCTCCTAGAAGACTCCAAGGGAGTAAAAGAGCTGATGAAACAATGGCAAGTAAGTCAGGCATTTCCGCTTTAGCACTCTTGTGGATCCAATTGAACAATTCTCAGCATTTGTACTTGTAACTGACAAGCCAGGGACAAAACAAAGAT
+
ABBBBFFFFFFFGGGGGGGGGGGGHHHHHGHHHHHHHHHHHHHHHHHHHHHHHHHHHHHHHHFHHHHHHHHHFHHHHHHHHHHHHCHHHHHHHHGFGGHHHHHHHGHHGHHH3FG?HHHHHHHGGAFGHHHGHEHGHHGHHHGHHHHHHHHGGGHHHHHGHHHHHHHHHHDGGGGHDFHHHHHHHGHGFHHHGFGHHHHFFGHHHHHFBHHHHFHHHCHFGGBCHHHBHHHHGGGGEGGGGGFAFGEGGFC
@M05620:45:000000000-G6HP7:1:1101:16657:7401 1:N:0:187
ATCTCTATCTCCTAAAAACCTGTTTAGATTTGGAGATAGACCTTCAGGTTTTTCATCATTTTCTGCATGAATTATACATTGACCACGTTCCAGCGTGGTCAGTTTGCAGCATTCTGTTATTTTGTTTGACAGAGTGTCTTGTTGAGAACATATGTAGGACATGATTTTTTCCTGCAACAGGGAAAATAAAGTATAAGTTTTAAAGATTTATTCTTTAATAAAGGATCTCAAAGCCAGCTTTAGAAAAAGGA
+
ABBBBFFFFFFFGGGGGGGGGGHHHHHHHHHHGHHHHGHHHHHHHHHHHHHGGHHHHHHHHHHHHHHHHFHHHHHHHHHHHHHHHHGHHHHHHHGGGGHHHHHHHHHHHHHHHHHHHHHHHHHHHHHHHHHHHHHHHHHHHHHHHHHHHHHHHHHHGHGHGHHHHHHHHGHHHHHFHHHHHGGHHGGFGHHHHHFHHGGHHHHHHGHHHHHHHHHHHHHFHHHHHHHHHHHHHHGHHGHHHHHFHHHHGGF
@M05620:45:000000000-G6HP7:1:1101:6623:7404 1:N:0:187
CATCCTGACCCTGAAGTACCCCATTGAGCATGGCATCGTCACCAACTGGGACGACATGGAGAAGATCTGGCACCACACCTTCTACAACGAGCTGCGCGTGGCCCCGGAGGAGCACCCAGTGCTGCTGACCGAGGCCCCCCTGAACCCCAAGGCCAACAGAGAGAAGATGACTCAGGTGAGGCTCGGCCGACGCCCGTGCTCCTCCCGTCCTTTCCCCAGTCATTTTCTGCCCGGCTTGATTTCTGACATTT
+
DDDDDFFFFFFFGGGGGGGGGGGHHHHHHHHHHHHHHGHHHGHHHGHHHHHHGGGGGHHHHHHHHHHHHHHHHGHHHGGHHHHHHHHHGGGGGHHGGGFGGGHHGGGFGGGGHHHHGGGGHHHHHHHHHHGGGGGGGGGGGGHHHHGGGGGGHHGGGGGGGGGGGGGGGGGGGGGGGGGGGGGGFFFFFFFFAFFFDAFEFFFFFFFFFFFFFFFFFEF0BBFFFFFFFFFEFAFCF;;FFFFFFBFFFF0
@M05620:45:000000000-G6HP7:1:1101:4830:7417 1:N:0:187
TACCTGTACTGGGGAAGCATTTGAATATCCCCCCATGGTGATGGGGACGGAGAACTGCTCCATAAACACAGGCAACGTGCCTAACTTTCCCGGGAAGATGAAGTCAAAGAGCGACCACAGCTCTTCGGAGGTTATTTTGCATCGGTGAGCCAGACAGAATGATCCGATGAGGGGTGCGAAACTATTTGAGGAAAGGAAGCACCTTTTTATTAAATTTACCTTTTAGCAATCGCCATTCCTACCCTAAAGAT
+
A@AAAFF5DFFFCECEGGGGGGHGFGHGHFFGGGGHHHGGFHHHHGFGGGAEGHHHHGFGHHHGGHGHHGGHFHFGGHHHEHHHGHGHHHGFEC/EEFHHHGFHHHHHHGFEECBCCGHHEFGGHHGGGGGAGGFGHHH?1FGEE<CFGBGGFFEFC/GGD0GHHH.CGHHFGGEG.@;B?BGFGGGGFEG;BFF.9;FFFGAFFFFFEFFBF/FFFF/;FFFEBFFFFB/AEDFABFBFBFAAFFFFFFF
@M05620:45:000000000-G6HP7:1:1101:19235:7433 1:N:0:187
CATCCTGACCCTGAAGTACCCCGGCTTGATTTCTGACATTAGATCGGAAAGCACACGTCTGAACTCCAGTCACGGACATTTATCTCGTATGCCGTCTTCTGCTTGAAAAAAAAAAAACAACAATCACCTATTCTTTTTCCTCCTTTCTCCATCCCTACTTCCCCACTCAGATTTTCTTCCCTCTTTTCTCCCCGTCCACACCTTTTACTTCCCTTACCCCTTTAGCACTCTCCATTCATACCCTCCTGCAC
+
CCCCCFFFFFFFGGGGGGGGGGGGGGGGHHHHHHHHHHHHHHHHHHG2FGHHHHHHGHHHGHHHHHHHHHHHHGGGGGHHHHHHHHGGGHHHHGGGHGHHHHHHGHHHFHG@GGG////////1?11011111111<1<1<100=11100=00.<00<000<///..//0000:0C0000/0/:0909000/.-;:..0/9./00;0;0000/9/////...///////9/://;9//////::..////:
@M05620:45:000000000-G6HP7:1:1101:19250:7442 1:N:0:187
CATCCTGACCCTGAAGTACCCCGGCTTGATTTCTGACATTAGATCGGAAAGCACACGTCTGAACTCCAGTCACGGACATTTATCTCGTATGCCGTCTTCTGCTTGAAAAAAAAAAATTCTTTTCTTTTACAGCGTGTTTTTTTTATACCCTCTTTATTACCCTCTTTATTCCTGCCCTCTTGCAAATACCTTCTCTGTTTTCACCCTTCATTCTTTACTCCAGTCTCTCCCCTCTCGCTTTGTCCCCAGCC
+
B?AABFBDFCFBGGGGFGGGGGG?EEE?GFHHHGGGFHFFHFEHHHGAEACCGHHFCFFGGEFHHHHCHGHFDEFGGCHHHH4GGGHF1??FGCE@HGHHHGHH3B3B?0><@<//0<12>112>111111?1////0<<.-<-.0000/<.;0;;00:00/0;/:C000;0;0/.:/.990;BF000009;/0900990:0000..////:/:9BF/9/99/::/;B//:.9;9/.;A.;///9:.....
@M05620:45:000000000-G6HP7:1:1101:20075:7446 1:N:0:187
AAACCAAGCAGACACTCACCGCTCCCTCGCCACAGGCCAATAGTTTGTCCTCACTGAGTTGGCAACAAGTGGCTGCTGTGGCTGCCATTTTTCTGGTGATGGCCATCAGCTCCGACGAGGTCAGCTGGGGGGCTTTCTTTGTGTAAGCAACGAGAAACCTGAAAGAAGCATTTTTTAACTAAGTCCTGCTGAGTCATTCATGAGTTTTTAGCCGCCTTGCTTCTTCTCACAGACTCTCTACTCTCATGCCA
+
1>AAAAAFAFFCGEGGGGGG0FGGGGHHGGGFFFHGGGGFGGHHHHHHHHHHHHHFBHHHHHHHHHH/GGGGGHGGH1GGHGHGGH1FGHHHHHGHHHHHHGHHFHHFHHGHHGGGGGGGGHGHHHHHGGG@GGGGGGGGGGGGBFFFF9F@FFFFFFFFFF/FFFFFFFFFFFF@-/;FBBFFFFFFFFFFFFFFFFFFFF/BFFFFFEFFFF@@FFFFFFFFFFFFBFFFFFFFFFF/FFFFFFFFFF/
@M05620:45:000000000-G6HP7:1:1101:20083:7463 1:N:0:187
AAACCAAGCAGACACTCACCGCTCCCTCGCCACAGGCCAATAGTTTGTCCTCACTGAGTTGGCAACAAGTGGCTGCTGTGGCTGCCATTTTTCTGGTGATGGCCATCAGCTCCGACGAGGTCAGCTGGGGGGCTTTCTTTGTGTAAGCAACGAGAAACCTGAAAGAAGCATTTTTTAACTAAGTCCTGCTGAGTCATTCATGAGTTTTTAGCCGCCTTGCTTCTTCTCACAGACTCTCTACTCTCATGCCA
+
DDDDDDCFDFFFGGGGGGGGGGGGGGHHGGGGGHHHGGHHHHHHHHHHHHHHHHHHHHHHHHHHHHHHHHHHGHGGHHHHHHHGGHHHHHHHHHHHHHHHHHHHHHHHHHHHHGGGGGGGGHHHHHHHGGGGGGGGGGGGGGGGGGFFFFFFFFFFFFFFFFFFFFFFFFFFFFHFFFFFHFFFFFHFFFFFFFFFFFFFFFHFFFFFFFFHFFFFFFFFFFFFFFFFFFFFFFFFFFFFHFFHFFFFFF0
@M05620:45:000000000-G6HP7:1:1101:13733:7468 1:N:0:187
AAACCAAGCAGACACTCACCGCTCCCTCGCCACAGGCCAATAGTTTGTCCTCACTGAGTTGGCAACAAGTGGCTGCTGTGGCTGCCATTTTTCTGGTGATGGCCATCAGCTCCGACGAGGTCAGCTGGGGGGCTTTCTTTGTGTAAGCAACGAGAAACCTGAAAGAAGCATTTTTTAACTAAGTCCTGCTGAGTCATTCATGAGTTTTTAGCCGCCTTGCTTCTTCTCACAGACTCTCTACTCTCATGCCA
+
ABBCCCCFCFFFGGGGGGGGGGGGGGHHGGGGGHHHGGHEFGHHHHHHHHHEHHHHHHHHHHHHHHHHHGHHGHGGHHGHHHHGGHHHHHHHHHHHHHGHHHHHHHHHHHHHHGGGGGGGDGGHHHHHGGGGGGGGGGGGGGGGGGFFFFFFFFFFFFFFFFFFFFFFFFFFFFFFFFFFFFFFFFFFFFFFFBBFFFFFFFFFFFFFFFFFFFFFFFFFFFFFFFFFFFFFFFFFFFFFFFFFFFFFFFB
@M05620:45:000000000-G6HP7:1:1101:13717:7477 1:N:0:187
AAACCAAGCAGACACTCACCGCTCCCTCGCCACAGGCCAATAGTTTGTCCTCACTGAGTTGGCAACAAGTGGCTGCTGTGGCTGCCATTTTTCTGGTGATGGCCATCAGCTCCGACGAGGTCAGCTGGGGGGCTTTCTTTGTGTAAGCAACGAGAAACCTGAAAGAAGCATTTTTTAACTAAGTCCTGCTGAGTCATTCATGAGTTTTTAGCCGCCTTGCTTCTTCTCACAGACTCTCTACTCTCATGCCA
+
CCCCCCCFBFFFGGGGGGGGGGGGGGHHGGGGGHGHGGHHHHHHHHHHHHHFHHHHHHHHHHHHHHHHHHHHGHGGHFHHHGHGGHHHHHHHHHHHHHHHHHHHHHHHHHHHHGGGGFFGGHHHHHHHGGGGGGGGGGGGGGGGGGFFFFFFFFFFFFFFFFFFFFFFFFFFFFFFEFFFFFFFFFFFFFFFFFFFFFFFFFEFFFFFFFFFFFFFFFFFFFFFFFFFFFFFEFFFFFFFFFFFFFFFFF/
@M05620:45:000000000-G6HP7:1:1101:20081:7482 1:N:0:187
AAACCAAGCAGACACTCACCGCTCCCTCGCCACAGGCCAATAGTTTGTCCTCACTGAGTTGGCAACAAGTGGCTGCTGTGGCTGCCATTTTTCTGGTGATGGCCATCAGCTCCGACGAGGTCAGCTGGGGGGCTTTCTTTGGGTAGGCAACGAGAAACCGGAAGGAAGAATTTTTTACCTAATTCTTGCTGAGTCATTCAGGGGTTTTTAGCCGCCTGGCTTCTTCTCCCAGACTCTCTCCTCTCTTCCCA
+
CCBBCBBFBFFFGGGGGGGGGGGGGGHHGGGGGHHHGGHHHHHHHHHHHHHHHHHHHHGHHHHHHHHHHHHHGHGGHHHHHHHGGHHHHHHHHHHHHHHHHHHHHHHHHHHHHGGGGFGGGHHHHHHHGGG--=E90CF09/..;..9B..-..;:0;.--;C..;/../;BFFF9E000;000;0000000.000;00000.-;CDF../;0.;-A...;./;90000/90:.099000/0/0/000;:0
@M05620:45:000000000-G6HP7:1:1101:13725:7496 1:N:0:187
AAACCAAGCAGACACTCACCGCTCCCTCGCCACAGGCCAATAGTTTGTCCTCACTGAGTTGGCAACAAGTGGCTGCTGTGGCTGCCATTTTTCTGGTGATGGCCATCAGCTCCGACGAGGTCAGCTGGGGGGCTTTCTTTGTGTAAGCAACGAGAAACCTGAAAGAAGCATTTTTTAACTAAGTCCTGCTGAGTCATTCATGAGTTTTTAGCCGCCTTGCTTCTTCTCACAGACTCTCTACTCTCATGCCA
+
ABB3AABFBFFFGGGGGGGGGGEGGGHHGFFGFHGGGGCEHHGHHHGHHHHHFHHHEGGGHGGFHHHHHHHHGHGGHGGBGHHGGHHHHHFHHHHEHF3FGGHHHHGFFFHGHGGGCECG?GHHFGHFFGGACAGGGGFGFFGGGGBFFFFFFFFFFFFFFFFFBFFFFFFFFFFA?FFFFFF9BFFFFFFBF9B/BFFFFFFFFBBFFFBF9AAFFFFFFFFFFFFFFFFFBFFFFFF/BF9BBBB/:FB
@M05620:45:000000000-G6HP7:1:1101:20193:7501 1:N:0:187
TACCTGTACTGGGGAAGCATTTGAATATCCCCCCATGGTGATGGGGACGGAGAACTGCTCCATAAACACAGGCAACGTGCCTAACTTTCCCGGGAAGATGAAGTCAAAGAGCGACCACAGCTCTTCGGAGGTTATTTTGCATCGGTGAGCCAGACAGAATGATCCGATGAGGGGTGCGAAACTATTTGAGGAAAGGAAGCACCTTTTTATTAAATTTACCTTTTAGCAATCGCCATTCCTACCCTAAAGAT
+
BCCCCFFFFFFFGGGEGGGGGGHHHHHHHHHGGGGHHHHGGHHHHGGGEGGGGHHHHHHHHHHHHHHHHHHHGHHHGHHHHHHHHHHHHHHGGGGGGHHHHHHHHHHHHHHHGGGGCHHHHHHHHHHGGGGCHHHHHHHHGHHGGGGGHHHHHHGHHHHHHHHHHHDGGHHHGG;CGGGGGGGGGGGGGGGFGFFGGGGGGGFFFFFFFFFFFFFFFFFFFFFFFFFFFFFFFFFEFFFFFFFFFFFFFFF
@M05620:45:000000000-G6HP7:1:1101:13358:7505 1:N:0:187
AAACCAAGCAGACACTCACCGCTCCCTCGCCACAGGCCAATAGTTTGTCCTCACTGAGTTGGCAACAAGTGGCTGCTGTGGCTGCCATTTTTCTGGTGATGGCCATCAGCTCCGACGAGGTCAGCTGGGGGGCTTTCTTTGTGTAAGCAACGAGAAACCTGAAAGAAGCATTTTTTAACTAAGTCCTGCTGAGTCATTCATGAGTTTTTAGCCGCCTTGCTTCTTCTCACAGACTCTCTACTCTCATGCCA
+
DDDCDDDFDFFFGGGGGGGGGGGGGGHHGGGGGHHHGGHHHHHHHHHHHHHHHHHHHHHHHHHHHHHHHHHHGHGGHHHHHHHGGHHHHHHHHHHHHHHHHHHHHHHHHHHHHGGGGGGGGHHHHHHHGGGGGGGGGGGGGGGGGGFFFFFFFFFFFFFFFFFFFFFFFFFFFFHFFFFHFFFFFFHFFFFFFBFFFFFHFFFFFFFFFFFFFFFFFFFFHHFFFHFFFFFFFFFFFFFFFFFFFFFFFF:
@M05620:45:000000000-G6HP7:1:1101:8880:7517 1:N:0:187
ATCTCTATCTCCTAAAAACCTGTTTAGATTTGGAGATAGACCTTCAGGTTTTTCATCATTTTCTGCATGAATTATACATTGACCACGTTCCAGCGTGGTCAGTTTGCAGCATTCTGTTATTTTGTTTGACAGAGTGTCTTGTTGAGAACATATGTAGGACATGATTTTTTCCTGCAACAGGGAAAATAAAGTATAAGTTTTAAAGATTTATTCTTTAATAAAGGATCTCAAAGCCAGCTTTAGAAAAAGGA
+
CCCCDFFFFFFFGGGGGGGGGGHHHHHHHHHHHHHHHHHHHHHHHHHHHHHGGHHHHIHIHHIHIHHHHHHHHHHHHHHHHHHHHHGHHHHHHHGGGGHHHHHHHHHHHHHHHHHHHHHHHHHHHHHHGHHHHHHHHHHHHHHHHHHHHHHHHHHHHHHHHHHHHHHHHGHHHHHHHHHHHGGHHHGHHHHHHHHHHHHHHHHHHHHHHHHHHHHHHHHHHHHHHHGHHHHHHHHHHGHHHHGHHHHHFFH
@M05620:45:000000000-G6HP7:1:1101:26862:7524 1:N:0:187
ATCTCTATCTCCTAAAAACCTGTTTAGATTTGGAGATAGACCTTCAGGTTTTTCATCATTTTCTGCATGAATTATACATTGACCACGTTCCAGCGTGGTCAGTTTGCAGCATTCTGTTATTTTGTTTGACAGAGTGTCTTGTTGAGAACATATGTAGGACATGATTTTTTCCTGCAACAGGGAAAATAAAGTATAAGTTTTAAAGATTTATTCTTTAATAAAGGATCTCAAAGCCAGCTTTAGAAAAAGGA
+
3AAAAFFFFFFFGGFGGGGGFGGHHFHFFHHHH4FGFGHFHHHHHDGHHHHGGHHHGHHHHHHHHFFGHFFHHHGHHFGHHFHHBFGGHHFHHHGEEGHHHHGHHHHHHHHHHHHHGHHHHHHHHHHHFHFHHHFGHHHHHHHHEGHHHHHHHHHHGHHHHGHHHHHHHGHHFHFHFHHFHE/CFGFDFGGGHHHHHFGHHFF1F=GHHGHHHHHHGGHGGGHHHHHHDDGFGFHHHGHHHFG0CGHHGC:
@M05620:45:000000000-G6HP7:1:1101:26844:7536 1:N:0:187
ATCTCTATCTCCTAAAAACCTGTTTAGATTTGGAGATAGACCTTCAGGTTTTTCATCATTTTCTGCATGAATTATACATTGACCACGTTCCAGCGTGGTCAGTTTGCAGCATTCTGTTATTTTGTTTGACAGAGTGTCTTGTTGAGAACATATGTAGGACATGATTTTTTCCTGCAACAGGGAAAATAAAGTATAAGTTTTAAAGATTTATTCTTTAATAAAGGATCTCAAAGCCAGCTTTAGAAAAAGGA
+
CCCCCFFFFFFFGGGGGGGGGGHHHHHHHHHHHHHHHHHHHHHHHHHHHHHGGHHHHHHHHHIHIHHHHHHHHHHHHHHHHHHHHHGHHHHHHHGGGGHHHHHHHHHHHHHHHHHHHHHHHHHHHHHHGHHHHHHHHHHHHHHHHHHHHHHHHHHHHHHHHHHHHHHHHGHHHHGHHHHHHGGHHHHHHHHHHHHHHHHHHHGHHHHHHHHHHHHHHHHHHHHHHHHHHHHHHGHHHGHHHHHEFGHHGGH
@M05620:45:000000000-G6HP7:1:1101:13271:7540 1:N:0:187
CATCCTGACCCTGAAGTACCCGGCTTGATTTCTGACATTAGATCGGAAGAGCACACGTCTGAACTCCAGTCACGGACATTTATCTCGTATGCCGTCTTCTGCTTGAAAAAAAAAAAAACATAGTTAGTCACTCCGGAAGTAAGACTCGGTGCTAGTTACGCTAGGATAGCTGGTGTCTGTCACGCGTTCCAATTGGTGAATAGCTTTGCTTGGGAACTGCTCTACAGGGCGTGCAGTGCCGTTCTGCGTTC
+
ABAAAFFFFFFFGGGGGFGGGGGGEGFGHHHGHHGHFHHGGFHHHGGGGGHBGHFHGHHHGHFHFHGHHHHFGGGGGGHHHGHBGHHGEHBGHGEGHGHHHFFBBFGHFHGGCC@>//?/11111111<11110.-.-.11<<0000<...<000:000......000/000/;/./;0;000..---./00009/0.//9////9;///:/.../.;////;/////..--9../////-:..9//-;..
@M05620:45:000000000-G6HP7:1:1101:10011:7556 1:N:0:187
ATCTCTATCTCCTAAAACCTGTTTAGATTTGGAGATAGACCTTCAGGTTTTTCATCATTTTCTGCATGAATTATACATTGACCACGTTCCAGCGTGGTCAGTTTGCAGCATTCTGTTATTTTGTTTGACAGAGTGTCTTGTTGAGAACATATGTAGGACATGATTTTTTCCTGCAACAGGGAAAATAAAGTATAAGTTTTAAAGATTTATTCTTTAATAAAGGATCTCAAAGCCAGCTTTAGAAAAAGGAA
+
BCCCCFFFFFFFGGGGGGGGGGHH5GFHHHHHFGHHHHHHHHHHHHGHHHGGHHHHGHHHHHHHHHHHHHHHHHHHHHHHHHHHHGHHHHGHHGGGGHHHHHHHHHHHHHHHHHFHHHHHHHHHHHHHHFHHHGHHHHHHHHHHHHHHHHHHHHHHHHHHHHHHHHHHGHHHHHHHHHHHGFHHGHHHHHGHHFGGHHHHHHHHHHHHHHHHHHHHGGGHFHGHHHHHGHHHHHHHGHHHFGHHHHHGGHH
@M05620:45:000000000-G6HP7:1:1101:12012:7563 1:N:0:187
CATCCTGACCCTGAAGTACCCCGGCTTGATTTCTGACATTAGATCGGAAGAGCACACGTCTGAACTCCAGTCACGGACATTTATCTCGTATGCCGTCTTCTGCTTGAAAAAAAAAAAAATAAAGGATGGTAGCTTGCTTTGTGGAAACTATATTCAACTTGAGAGTTGACTTTGCTACCGCGGTCCTTCTGAGACATTCTTAATGTTATTGCCTCATTTCGTGCTCCCAAAGTCTAGCTCTACGTATGCCA
+
BBBBBFFFFFFFGGGGGGGGGGGGGGGEFHHHHHHHHHHHBHHHHHGGGGHHHHHGHGHHHGGHHHHHHHHHGHGGEF@GHHHGHFGHGCGFHGGFEHGHHHHFHF0FFDFEEB@////0?1111<11.<1111>0.1<1>>0.000/0000000<000000<.:/;:0::;B00000:----;--B0;0;0000/0;0000000;00;///////;/;/99...//.././/;//9;BB//;..//////
@M05620:45:000000000-G6HP7:1:1101:12028:7570 1:N:0:187
CATCCTGACCCTGAAGTACCCCGGCTTGATTTCTGACATTAGATCGGAAGAGCACACGTCTGAACTCCAGTCACGGACATTTATCTCGTATGCCGTCTTCTGCTTGAAAAAAAAAAAAAAAAAAGAAATATTGGTATGTTCAATTCTGTCATCTCCTTCATGCGTCCTTCGGTCTTCTTTGTTCCGGCTTTTAGGTGTTGCGACTTGTGGTATCACGCGAGGTTGCACCGGCTGTTAGATGCTTGTGTTCC
+
CCCCCFFFFFFFGGGGGGGGGGGGGGGGHHHHHHHHHHHHGHGHHHGGGGHGHHHHHGHHHGHHHHHHHHHHHGGGGGGHHHHHHHHHGGHHHHGGGHGHHHHHHHHHFHHGGGGD@//<---<.../0000000000::000:0000;00:0:0:0000000..--.00....90000000/00.----/0:99:00:.09---.099./00000;.----.//.00/-----;000000000:.0//00
@M05620:45:000000000-G6HP7:1:1101:10019:7574 1:N:0:187
ATCTCTATCTCCTAAAACCTGTTTAGATTTGGAGATAGACCTTCAGGTTTTTCATCATTTTCTGCATGAATTATACATTGACCACGTTCCAGCGTGGTCAGTTTGCAGCATTCTGTTATTTTGTTTGACAGAGTGTCTTGTTGAGAACATATGTAGGACATGATTTTTTCCTGCAACAGGGAAAATAAAGTATAAGTTTTAAAGATTTATTCTTTAATAAAGGATCTCAAAGCCAGCTTTAGAAAAAGGAA
+
CCCDDFFFFFFFGGGGGGGGGGHH5GGHHHHHHHHHHHHHHHHHHHHHHHGGHHHHHHHHHHIHHHHHHHHHHHHHHHHHHHHHHGHHHHFHHGGGGHHHHHHHGHHHHHHHHHFHHHHHHHGHHHHHHHHHHHHHHHHHHHHHGHGHHHHHGHHHHHHHHHGHHHHHGHHHHHHHHHHHGGHHHHGHHGHHHGHHHHHHGHHHHHHHHHHHHHHHFDGGHFGHHHHGHHHHHHHHGHHHBGBGHHGGGGH
@M05620:45:000000000-G6HP7:1:1101:6528:7593 1:N:0:187
AAACCAAGCAGACACTCACCGCTCCCTCGCCACAGGCCAATAGTTTGTCCTCACTGAGTTGGCAACAAGTGGCTGCTGTGGCTGCCATTTTTCTGGTGATGGCCATCAGCTCCGACGAGGTCAGCTGGGGGGCTTTCTTTGTGTAAGCAACGAGAAACCTGAAAGAAGCATTTTTTAACTAAGTCCTGCTGAGTCATTCATGAGTTTTTAGCCGCCTTGCTTCTTCTCACAGACTCTCTACTCTCATGCCA
+
BBBBBBBFBFFFGGGGGGGGGGGGGGHHGGGGGHHHGGHHHHHHH5FHFHHHHHHHHHHHHHHHHHHHHHHHGHGGHHHHHHHGGHHHHHHHHHHHHHFHGHHHHHHGHHHHHGGGGGGGGHHHHHHHGGGGGGGGGGGGGGGGGGFFFFFFFFFFFFFFFFFFFFFFFFFFFFFFFFFFFFFFFFFFFFFFFFFFFFFFFFFFBFFFFFFFFFFFFFFFFFFFFFFFFFFFFFFFFFFFFFFFFFFFFF/
@M05620:45:000000000-G6HP7:1:1101:11361:7594 1:N:0:187
ATCTCTATCTCCTAAAAACCTGTTTAGATTTGGAGATAGACCTTCAGGTTTTTCATCATTTTCTGCATGAATTATACATTGACCACGTTCCAGCGTGGTCAGTTTGCAGCATTCTGTTATTTTGTTTGACAGAGTGTCTTGTTGAGAACATATGTAGGACATGATTTTTTCCTGCAACAGGGAAAATAAAGTATAAGTTTTAAAGATTTATTCTTTAATAAAGGATCTCAAAGCCAGCTTTAGAAAAAGGA
+
BCCCCFFFFFFFGGGGGGGGGGHHHHHHHHHHHHHHHHHHHHHHHHHHHHHGGHHHHHHHHHHIIHHHHHHHHHHHHHHHHHHHHHGHHHHHHHGGGGHHHHHHHHHHHHHHHHHHHHHHHHHHHHHHGHHHHHHHHHHHHHHHHHHHHHHHHHHHHHHHHHHGHHHHHGHHHHHHHHHHHGGHHHHHHHHHHHHHHGHHHHHHHHHHHHHHHHHHHHHHHHFHGHHHHGHHHHHHHGHHHHGHHHHHDDG
@M05620:45:000000000-G6HP7:1:1101:6506:7597 1:N:0:187
AAACCAAGCAGACACTCACCGCTCCCTCGCCACAGGCCAATAGTTTGTCCTCACTGAGTTGGCAACAAGTGGCTGCTGTGGCTGCCATTTTTCTGGTGATGGCCATCAGCTCCGACGAGGTCAGCTGGGGGGCTTTCTTTGTGTAAGCAACGAGAAACCTGAAAGAAGCATTTTTTAACTAAGTCCTGCTGAGTCATTCATGAGTTTTTAGCCGCCTTGCTTCTTCTCACAGACTCTCTACTCTCATGCCA
+
BBBABBBFBFFFGGGGGGGGGGGGGGHHGGGGGHHHGGGGHCFGHHHHHHHHHHHHFGGHHHHGHHHEHHHHGHGGHHHHHHHGGHHHHHHHHHHHHHFHFHHHHHHHGHHHHGEGFGGGDF2FFHHHGGGGGGGGGGGGGGGG0CFFEFFFFFFFFFFFFBBFFFFFFFFFFFFFFEFFEBBFFEFFFFFFFBFFFFF/BFFFFFFFFFFFFFFFFFFFFFFFFFFFFFFFFFFFFFFFFFFFFFFFFFF
@M05620:45:000000000-G6HP7:1:1101:8877:7601 1:N:0:187
ATCTCTATCTCCTAAAAACCTGTTTAGATTTGGAGATAGACCTTCAGGTTTTTCATCATTTTCTGCATGAATTATACATTGACCACGTTCCAGCGTGGTCAGTTTGCAGCATTCTGTTATTTTGTTTGACAGAGTGTCTTGTTGAGAACATATGTAGGACATGATTTTTTCCTGCAACAGGGAAAATAAAGTATAAGTTTTAAAGATTTATTCTTTAATAAAGGATCTCAAAGCCAGCTTTAGAAAAAGGA
+
AA?ABFFFBFFFGGGGGGGGGGGHHFHHHHHHH4GBHBGDHHHHHHHHHHHGGHFGHHHHHHHHHHHHHHHHHHHHHFHHHFHHHHGHHHHHHHGFGGHHHHHHHHHHHHEGHHHHHHHHHHHHHHHHHHHHHHHHHHHHHHHHEGFHHHHHHHHHHHHHHHHGHGHHHGHHHGHFFHHGHGGHGHGG??FHHHHEFGHHHHHDGFGHHEGHHHHHFHHHGHGHGHFHHGHHHGGFGGHHHGHBFGHGGGC
@M05620:45:000000000-G6HP7:1:1101:8908:7602 1:N:0:187
ATCTCTATCTCCTAAAAACCTGTTTAGATTTGGAGATAGACCTTCAGGTTTTTCATCATTTTCTGCATGAATTATACATTGACCACGTTCCAGCGTGGTCAGTTTGCAGCATTCTGTTATTTTGTTTGACAGAGTGTCTTGTTGAGAACATATGTAGGACATGATTTTTTCCTGCAACAGGGAAAATAAAGTATAAGTTTTAAAGATTTATTCTTTAATAAAGGATCTCAAAGCCAGCTTTAGAAAAAGGA
+
CDDDDFFFFFFFGGGGGGGGGGHHHHHHHHHHHHHHHHHHHHHHHHHHHHHGGHHHHIHHIHIIIHHHHHHHHHHHHHHHHHHHHHGHHHHHHHGGGGHHHHHHHHHHHHHHHHHHHHHHHHHHHHHHHHHHHHHHHHHHHHHHHHHHHHHHHHHHHHHHHHHHHHHHHGHHHHHHHHHHHGGHHHGHGHHHHHHHHHHHHHHHHHHHHHHHHHHHHHHHHHHHHHHHHGHHHHHHHGHHHHHHHHHHGGH
@M05620:45:000000000-G6HP7:1:1101:6537:7608 1:N:0:187
AAACCAAGCAGACACTCACCGCTCCCTCGCCACAGGCCAATAGTTTGTCCTCACTGAGTTGGCAACAAGTGGCTGCTGTGGCTGCCATTTTTCTGGTGATGGCCATCAGCTCCGACGAGGTCAGCTGGGGGGCTTTCTTTGTGTAAGCAACGAGAAACCTGAAAGAAGCATTTTTTAACTAAGTCCTGCTGAGTCATTCATGAGTTTTTAGCCGCCTTGCTTCTTCTCACAGACTCTCTACTCTCATGCCA
+
CCCBCBBFCFFFGGGGGGGGGGGGGGHHGGGGGHHHGGHHHHHHHDGHHHHHHHHHHHHHHHHHHHHGHHHHGHGGHHHHHHHGGHGHHHHHHHHHHHHHHHHHHHHHHHHHHGGGGGGGGHHHHHGHGGGGGGGGGGGGGGGGGGFFFFFFFFFFFFFFFFFFFFFFFFFFFFFFFFFFFFFFFFFFFFFFFFFFFFFFFFFFFFFFFFFFFDFFFFFFFFFFFFFFFFFFFFFFFFFFFFFFFFFFFF/
@M05620:45:000000000-G6HP7:1:1101:6515:7616 1:N:0:187
AAACCAAGCAGACACTCACCGCTCCCTCGCCACAGGCCAATAGTTTGTCCTCACTGAGTTGGCAACAAGTGGCTGCTGTGGCTGCCATTTTTCTGGTGATGGCCATCAGCTCCGACGAGGTCAGCTGGGGGGCTTTCTTTGTGTAAGCAACGAGAAACCTGAAAGAAGCATTTTTTAACTAAGTCCTGCTGAGTCATTCATGAGTTTTTAGCCGCCTTGCTTCTTCTCACAGACTCTCTACTCTCATGCCA
+
CCCCCCCFCFFFGGGGGGGGGGGGGGHHGGGGGHHHGGHHHHHHHHHHHHHHHHHHHHHHHHHHHHHHHHHHGHGGHHHHHHHGGHHHHHHHHHHHHHHHHHHHHHHHHHHHHGGGGGGGGHHHHHHHGGGGGGGGGGGGGGGGGGFFFFFFFFFFFFFFFFFFFFFFFFFFFFFFFFFFFFFFFFFFFFFFFFFFFFFFFFFFFFFFFFFFFFFFFFFFFFFFFFFFFFFFFFFFFFFFFFFFFFFFFFF
@M05620:45:000000000-G6HP7:1:1101:8892:7617 1:N:0:187
ATCTCTATCTCCTAAAAACCTGTTTAGATTTGGAGATAGACCTTCAGGTTTTTCATCATTTTCTGCATGAATTATACATTGACCACGTTCCAGCGTGGTCAGTTTGCAGCATTCTGTTATTTTGTTTGACAGAGTGTCTTGTTGAGAACATATGTAGGACATGATTTTTTCCTGCAACAGGGAAAATAAAGTATAAGTTTTAAAGATTTATTCTTTAATAAAGGATCTCAAAGCCAGCTTTAGAAAAAGGA
+
CCCCCFFFFFFFGGGGGGGGGGHHHHHHHHHHHGHHHHHHHHHHHHHGHHHGGHHHHIHHHHHIHHHHHDHHHHHHHFHHHHHHHHGHHHHHHHGGEGHHHHHHHHHHHHHHHHHHHHHHHHHHHHHHFHGHHHHHHHHHHHHHHHHHHHHHHHHHHHHHHHHHHHHHGGHHHHHFHHHHHGGHHHHH=FGGHHHHHHHHGHHHHHHHHHHHHHHHHHHHHHHHHHHHHHHHHHGHHGHHHHEGFGHHGCG
@M05620:45:000000000-G6HP7:1:1101:6028:7620 1:N:0:187
TACCTGTACTGGGGAAGCAATCGCCATTCCTACCCTAAAGATCGGAAGAGCACACGTCTGAACTCCAGTCACGGACATTTATCTCGTATGCCGTCTTCTGCTTGAAAAAAAAAAAAAAACAATAATATCAAAAGCAACAATACATCAGTTTTCAAAGATAACACATTTGAAAAAGGTGTGGTTAAGGAGACGTAGTCCGCAAGCCCAGACTTAAAACAAACGACATCTCTCAGGTGCGTCTCTGGCAAGTT
+
CDCDCFFFFFFFGGGGGGFGGGGGGGGHHHHHHHHHHHHHHHHHGGGGHHHHHHHGHHHGHHHHHHHHHHHHGGGGGHHHHHHHHHGGHHHHGFGHGHHHHHHHHHHHHGGGFC<><////<1>1111111110010.<.0000=000000<0000</000000<0000000<...0:<../.0000<........00.----.......0<00000......--.0000000/000-.-./0000/0.00
@M05620:45:000000000-G6HP7:1:1101:11184:7624 1:N:0:187
TACCTGTACTGGGGAAGCATTTGAATATCCCCCCATGGTGATGGGGACGGAGAACTGCTCCATAAACACAGGCAACGTGCCTAACTTTCCCGGGAAGATGAAGTCAAAGAGCGACCACAGCTCTTCGGAGGTTATTTTGCATCGGTGAGCCAGACAGAATGATCCGATGAGGGGTGCGAAACTATTTGAGGAAAGGAAGCACCTTTTTATTAAATTTACCTTTTAGCAATCGCCATTCCTACCCTAAAGAT
+
CCCCCFFFFFFFGGGGGGGGGGHHHHHHHHHGGGGHHHGHHHHHHGGGGGGGGHHHHHHHHHHHHHHHHHHHGHHHGHHHHHHHHHHHHHHGGGGGGHHHHHHHHHHHHHHHGGGGGHHHHHHHHHHGGGGGH1GHHHHHGHHGGGGGGGHHHHGHHHHHHHHHHHGGGHHHGGEGGGGGGFGGGGGGGGG:B/:FGFFGGGFFFFFFFFFFFFFFFFFFFFFFFFFFFFFFFFFEFFFFFFFFFFFFFEF
@M05620:45:000000000-G6HP7:1:1101:19453:7631 1:N:0:187
AAACCAAGCAGACACTCACCGCTCCCTCGCCACAGGCCAATAGTTTGTCCTCACTGAGTTGGCAACAAGTGGCTGCTGTGGCTGCCATTTTTCTGGTGATGGCCATCAGCTCCGACGAGGTCAGCTGGGGGGCTTTCTTTGTGTAAGCAACGAGAAACCTGAAAGAAGCATTTTTTAACTAAGTCCTGCTGAGTCATTCATGAGTTTTTAGCCGCCTTGCTTCTTCTCACAGACTCTCTACTCTCATGCCA
+
3AAABAAFAFFBGGGGGGGGAEGGGDHHCEEEECGHFFFFG3AFGEGHGGHHHHHGHHGFHFHFHHHGHFFHFHFGHCFFGGHAFHHGHFHHFHFHHH3FHHHHCFFHHFHHHEEG?EG@?BFGGHGHG?G@@GEFGGFFBFFFFGBFFFFBEDFFFFFFFFFFFFFFFFFFFFFBFFFFFFFFFFFFFFFFFBBBFFFFFFFB9;FFFFFFFDBBFFFFFFBFFFFFFFF//FFFFFFBFFFFFBF/BF/
@M05620:45:000000000-G6HP7:1:1101:11194:7641 1:N:0:187
TACCTGTACTGGGGAAGCATTTGAATATCCCCCCATGGTGATGGGGACGGAGAACTGCTCCATAAACACAGGCAACGTGCCTAACTTTCCCGGGAAGATGAAGTCAAAGAGCGACCACAGCTCTTCGGAGGTTATTTTGCATCGGTGAGCCAGACAGAATGATCCGATGAGGGGTGCGAAACTATTTGAGGAAAGGAAGCACCTTTTTATTAAATTTACCTTTTAGCAATCGCCATTCCTACCCTAAAGAT
+
CCBBCFFFFFFFGGGGGGGGGGGHHHHHHHHGGGGHHHGHHHHHHGGGGGGGGHHHHHHHHHHHHHHHHHHHGHHHGHHHHHHHHHHHHHHGGGGGGHHHHHHHHHHHHHHHGGGGGHHHHHHHHHHGGGGGHHHHHHHHHHHGDDDFAGHHHHGHHHHHHHHHHHGGGHHHGGEDFGDGGGGGGGGGGGGGGBFGFGGGGGFFFFFFFFFFFFFFFFFFFFFFFFFFFFFFFFAAFFFFFFFFFFFFFEF
@M05620:45:000000000-G6HP7:1:1101:19468:7644 1:N:0:187
AAACCAAGCAGACACTCACCGCTCCCTCGCCACAGGCCAATAGTTTGTCCTCACTGAGTTGGCAACAAGTGGCTGCTGTGGCTGCCATTTTTCTGGTGATGGCCATCAGCTCCGACGAGGTCAGCTGGGGGGCTTTCTTTGTGTAAGCAACGAGAAACCTGAAAGAAGCATTTTTTAACTAAGTCCTGCTGAGTCATTCATGAGTTTTTAGCCGCCTTGCTTCTTCTCACAGACTCTCTACTCTCATGCCA
+
CCCCCCCFCFFFGGGGGGGGGGGGGGHHGGGGGHHHGGHHHHHHHHHHHHHHHHHHHHHHHHHHHHHHHHHHGHGGHHHHHHHGGHHHHHHHHHHHHHHHHHHHHHHHHHHHHGGGGGGGGHHHHHHHGGGGGGGGGGGGGGGGGGFFFFFFFFFFFFFFFFFFFFFFFFFFFFFFFFFFFFFFFFFFFFFFFFFFFFFFFFFFFFFFFFFFFFFFFFFFFFFFFFFFFFFFFFFFFFFFFFFFFFFFFF0
@M05620:45:000000000-G6HP7:1:1101:21363:7657 1:N:0:187
AAACCAAGCAGACACTCACCGCTCCCTCGCCACAGGCCAATAGTTTGTCCTCACTGAGTTGGCAACAAGTGGCTGCTGTGGCTGCCATTTTTCTGGTGATGGCCATCAGCTCCGACGAGGTCAGCTGGGGGGCTTTCTTTGTGTAAGCAACGAGAAACCTGAAAGAAGCATTTTTTAACTAAGTCCTGCTGAGTCATTCATGAGTTTTTAGCCGCCTTGCTTCTTCTCACAGACTCTCTACTCTCATGCCA
+
DDDCDDCFCFFFGGGGGGGGGGGGGGHHGGGGGHHHGGHHHHHHHHHHHHHHHHHHHHHHHHHHHHHHHHHHGHGGHHHHHHHGGHHHHHHHHHHHHHHHHHHHHHHHHHHHHGGGGGGGGHHHHHHHGGGGGGGGGGGGGGGGGGFFFFFFFFFFFFFFFFFFFFFFFFFFFFHFFFFFFFFFFFFFFFFFFFFFFFFHHHFFFFFFFFFFFFFFFFFFFFFFFFFFFFFFFFFFFFFFFFFHFFFFFFB
@M05620:45:000000000-G6HP7:1:1101:21379:7664 1:N:0:187
AAACCAAGCAGACACTCACCGCTCCCTCGCCACAGGCCAATAGTTTGTCCTCACTGAGTTGGCAACAAGTGGCTGCTGTGGCTGCCATTTTTCTGGTGATGGCCATCAGCTCCGACGAGGTCAGCTGGGGGGCTTTCTTTGTGTAAGCAACGAGAAACCTGAAAGAAGCATTTTTTAACTAAGTCCTGCTGAGTCATTCATGAGTTTTTAGCCGCCTTGCTTCTTCTCACAGACTCTCTACTCTCATGCCC
+
CCCCCCCFCFFFGGGGGGGGGGGGGGHHGGGGGHHHGGHHHHHHHHHHHHHHHHHHHHHHHHHGHHHHHGHHGHGGHHHHHHHGGHHHHHHHHHHHHHHHHHHHHHHHHHHHHGGGGGGGGHHHHHHHGGGGGGGGGGGGGGGGGGFFFFFFFFFFFFFFFFFFFFFFFFFFFFFFFFFFFFFFFFFFFFFFFFFFFFFFFFFFFFFFFFFFFFFFFFFFFFFFFFFFFFFFFFFFFFFFFFFFFFFFFF/
@M05620:45:000000000-G6HP7:1:1101:25552:7667 1:N:0:187
AAACCAAGCAGACACTCACCGCTCCCTCGCCACAGGCCAATAGTTTGTCCTCACTGAGTTGGCAACAAGTGGCTGCTGTGGCTGCCATTTTTCTGGTGATGGCCATCAGCTCCGACGAGGTCAGCTGGGGGGCTTTCTTTGTGTAAGCAACGAGAAACCTGAAAGAAGCATTTTTTAACTAAGTCCTGCTGAATCATTCATGAGTTTTTAGCCGCCTTGCTTCTTCTCACAGACTCTCTACTCTCATGCCA
+
BBBBBBBFBFFFGGGGGGGGFGGGGGHHGGGGGHHHGGHHHHHHHHHHHHHHHHHHHHHHHHHHHHHHHGHHGHGGHHHHHHHGGHHHHHHHHHHHHHGHHHHHHHHHHHHHHGGGGFGGDGHHHHHHGGGGGGGGGGGGGFFGGGFFFFFFFFFFFFFFFFFFFFFFFFFFFFFFFFFFFFFFFFFFFFFFFFFFFFFFFFFFFFFFFFFFFDFFFFFFFFFFFFFFFFFFFFFFFFFEFFFFFFFFFFB
@M05620:45:000000000-G6HP7:1:1101:21202:7675 1:N:0:187
CATCCTGACCCTGAAGTACCCCGGCTTGATTTCTGACATTAGATCGGAAGAGCACACGTCTGAACTCCAGTCACGGACATTTATCTCGTATGCCGTCTTCTGCTTGAAAAAAAAAAAAAAACACCTACTGATAAACATCCCTCACTCCCTCTTCCTCCAACCCCACATCTTCTATCTCTCCCCACTCCTAACATCCTTCCCCTATAGCGCCCCCATCCTTACTCTCCTCCCCCCCACCCCTTCTCACCCCC
+
DDDDDFFFFFFFGGGGGGGGGGGGGGGGHHHHHHHHHHHHHHHHHHG?FGHHHHHHHGHHHGHHHHHHHHHHHHGGGGGHHHHHHHHHGGHHHHGFGHGHHHHHHHGHHHHCGGG@////-.<0.<1011110000000/.0/..=0<.///00000//0<......0000<000<0000//<:<://0:0<000:000/<//.0000-<<99--/:.00000000/<//9<99>-<..-../0000..--
@M05620:45:000000000-G6HP7:1:1101:25569:7678 1:N:0:187
AAACCAAGCAGACACTCACCGCTCCCTCGCCACAGGCCAATAGTTTGTCCTCACTGAGTTGGCAACAAGTGGCTGCTGTGGCTGCCATTTTTCTGGTGATGGCCATCAGCTCCGACGAGGTCAGCTGGGGGGCTTTCTTTGTGTAAGCAACGAGAAACCTGAAAGAAGCATTTTTTAACTAAGTCCTGCTGAATCATTCATGAGTTTTTAGCCGCCTTGCTTCTTCTCACAGACTCTCTACTCTCATGCCA
+
CCCCCCCFCFFFGGGGGGGGGGGGGGHHGGGGGHHHGGHHHHHHHHHHHHHHHHHHHHHHHHHHHHHHHHHHGHGGHHHHHHHGGHHHHHHHHHHHHHHHHHHHHHHHHHHHHGGGGGGGGHHHHHHHGGGGGGGGGGGGGGGGGGFFFFFFFFFFFFFFFFFFFFFFFFFFFFFFFFFFFFFFFFFFFFFFFFFFFFFFFFFFFFFFFFFFFFFFFFFFFFFFFFFFFFFFFFFFFFFFFFFFFFFFFFB
@M05620:45:000000000-G6HP7:1:1101:25560:7695 1:N:0:187
AAACCAAGCAGACACTCACCGCTCCCTCGCCACAGGCCAATAGTTTGTCCTCACTGAGTTGGCAACAAGTGGCTGCTGTGGCTGCCATTTTTCTGGTGATGGCCATCAGCTCCGACGAGGTCAGCTGGGGGGCTTTCTTTGTGTAAGCAACGAGAAACCTGAAAGAAGCATTTTTTAACTAAGTCCTGCTGAATCATTCATGAGTTTTTAGCCGCCTTGCTTCTTCTCACAGACTCTCTACTCTCATGCCA
+
BBBABBBFBFFFGGGGGGGGEGGGGGHHGGGGGHGHGGHHHHHHHHHHHHHHHHHHHGHGHEGHHHHGHGHHGHGGHHHHGHHGGHBGHHHHHHHGHHHGEHHHHHHHHHHHHGGGGFGGGGFHGHHHGGGGGGGGGGGGGCBFGGFFFFFFFFFFFFFFFFFFB/./FFFFFFFFFFFFFFF:FFFFFFFFFFFFFFFBFFFFBBBFEFFFFADFFFFFFFFFFFFF/BFBFFFFFFB/BBFFFFF9BF/
@M05620:45:000000000-G6HP7:1:1101:10874:7716 1:N:0:187
TACCTGTACTGGGGAAGCATTTGAATATCCCCCCATGGTGATGGGGACGGAGAACTGCTCCATAAACACAGGCAACGTGCCTAACTTTCCCGGGAAGATGAAGTCAAAGAGCGACCACAGCTCTTCGGAGGTTATTTTGCATCGGTGAGCCAGACAGAATGATCCGATGAGGGGTGCGAAACTATTTGAGGAAAGGAAGCACCTTTTTATTAAATTTACCTTTTAGCAATCGCCATTCCTACCCTAAAGAT
+
BBBBBFFFFFFFGGGGGGGGGGHHHHHHHHHGGGGHHGGGHHHHGFEGGGFGGHHHHHHHHHHHHHHHHHHHGHHHGHHHHHFHHHGHHHHGGGGGGEHHFGHHHHHHHHFGGGGGGHHHHHHHHHHGDFCEGHHHHHHHHHHGGEG.GHHHHCFHHH/GGHHHHHAFGHHHGGCDGGEGGGGFFGGGEGGBF/FGGGGGGGFFFFFFFFFFFFFFFFFFFFFFFFFFFFFEFF.AFFFFBFFFFFFBFFF
@M05620:45:000000000-G6HP7:1:1101:10888:7730 1:N:0:187
TACCTGTACTGGGGAAGCATTTGAATATCCCCCCATGGTGATGGGGACGGAGAACTGCTCCATAAACACAGGCAACGTGCCTAACTTTCCCGGGAAGATGAAGTCAAAGAGCGACCACAGCTCTTCGGAGGTTATTTTGCATCGGTGAGCCAGACAGAATGATCCGATGAGGGGTGCGAAACTATTTGAGGAAAGGAAGCACCTTTTTATTAAATTTACCTTTTAGCAATCGCCATTCCTACCCTAAAGAT
+
DDCCCFFFFFFFGGGGGGGGGGHHHHHHHHHGGGGHHHGHHHHHHGGGGGGGGHHHHHHHHHHHHHHHHHHHGHHHGHHHHHHHHHHHHHHGGGGGGHHHHHHHHHHHHHHHGGGGGHHHHHHHHHHGGGGEHHHHHHHHHHHGGEGGHHHHHHGHHHHHHHHHHHGGGHHHGGAEGGGGGGGGGGHHGGGFGFGGGGGGGGFFFFFFFFFFFFFFFFFFFHFFFFFFFFFFFFFEFFFFFFFFFFFFFFF
@M05620:45:000000000-G6HP7:1:1101:10906:7731 1:N:0:187
TACCTGTACTGGGGAAGCATTTGAATATCCCCCCATGGTGATGGGGACGGAGAACTGCTCCATAAACACAGGCAACGTGCCTAACTTTCCCGGGAAGATGAAGTCAAAGAGCGACCACAGCTCTTCGGAGGTTATTTTGCATCGGTGAGCCAGACAGAATGATCCGATGAGGGGTGCGAAACTATTTGAGGAAAGGAAGCACCTTTTTATTAAATTTACCTTTTAGCAATCGCCATTCCTACCCTAAAGAT
+
AAAAAFFFFFFFGGFGGGGGGGHHHGHFHHHGGGGHHHHHCHHHHGGGGGGGGFHHHGHHHGHHHHHFFEHHGHHHGFGFHHFHGHHHHHHGGGEGGHHHEHHGHHHHHHHHGGGGGHHHHGHGGHHGGGG<?DGHHHHHHHHGD<DFFFHCHHFHHGGBGHHHHHFDGFHHGGADAD?BFGFGGGGGGGGFGFFFFBFFEF?FFFFFFFFFFFFFFF:BFFFFFFFBFBBEFFDFFFFBFFFFFBBFFFB
@M05620:45:000000000-G6HP7:1:1101:10891:7749 1:N:0:187
TACCTGTACTGGGGAAGCATTTGAATATCCCCCCATGGTGATGGGGACGGAGAACTGCTCCATAAACACAGGCAACGTGCCTAACTTTCCCGGGAAGATGAAGTCAAAGAGCGACCACAGCTCTTCGGAGGTTATTTTGCATCGGTGAGCCAGACAGAATGATCCGATGAGGGGTGCGAAACTATTTGAGGAAAGGAAGCACCTTTTTATTAAATTTACCTTTTAGCAATCGCCATTCCTACCCTAAAGAT
+
A>AAAFDDFFBFGGCGCGGGGGHG1GGGHHHGGGEHGHBGHGFHEEEEGGCGCHHHHHHHHGGHHHHHHGFFFGFH/GFGHHHGHGHHHHHGGGEEFFFGHHGHHFHBGFHHGGGGCHHFHHHHHHHG?CGEB<GGHHFFHFHGGGG.0FFGFCEGFHHHHEFHHHFGG0GFGGGGAA9A-AF00FFGF?FBB/CFBFGG/CEFFFFFEFFBBBFFFFEFFFFF9/BFBFF?AB-;FBFFBBAFBB9/9FF
@M05620:45:000000000-G6HP7:1:1101:6614:7763 1:N:0:187
AAACCAAGCAGACACTCACCGCTCCCTCGCCACAGGCCAATAGTTTGTCCTCACTGAGTTGGCAACAAGTGGCTGCTGTGGCTGCCATTTTTCTGGTGATGGCCATCAGCTCCGACGAGGTCAGCTGGGGGGCTTTCTTTGTGTAAGCAACGAGAAACCTGAAAGAAGCATTTTTTAACTAAGTCCTGCTGAGTCATTCATGAGTTTTTAGCCGCCTTGCTTCTTCTCACAGACTCTCTACTCTCATGCCA
+
3ABBBBBFBFFFGGGGGGGGGGGGGGHHGGGGGHHGGGGHHHHHHHHHHHHHHHHHHHHHGHHHHHHGHHHHGHGGHGHHHHHGGHHHHHHHHHHHHHHHFHHHHHHHHHHHHGGGGGGGGHHHHHHHGGGGGGGGGGGGGGGGFGFFFFFFFFFFFFFFFFFFFFFFFFFFFFFFFFFFFFFFFFFFFFFFFFFFFFFFFFFFFFFFFFEFFDFFFFFFFFFFFFFFFFFFEFFFFFFFFFFFFBF/FF/
@M05620:45:000000000-G6HP7:1:1101:6627:7776 1:N:0:187
AAACCAAGCAGACACTCACCGCTCCCTCGCCACAGGCCAATAGTTTGTCCTCACTGAGTTGGCAACAAGTGGCTGCTGTGGCTGCCATTTTTCTGGTGATGGCCATCAGCTCCGACGAGGTCAGCTGGGGGGCTTTCTTTGTGTAAGCAACGAGAAACCTGAAAGAAGCATTTTTTAACTAAGTCCTGCTGAGTCATTCATGAGTTTTTAGCCGCCTTGCTTCTTCTCACAGACTCTCTACTCTCATGCCA
+
CDDCCDDFCFFFGGGGGGGGGGGGGGHHGGGGGHHHGGHHHHHHHHHHHHHHHHHHHHHHHHHHHHHHHHHHGHGGHHHHHHHGGHHHHHHHHHHHHHHHHHHHHHHHHHHHHGGGGGGGGHHHHHHHGGGGGGGGGGGGGGGGGGFFFFFFFFFFFFFFFFFFFFFFFFFFFFHFFFFFHFFFFFFFFFFFFFFFFFFFHHHFFFFFFFFFFFFFFFFFHHFFHFFFFFFFFFFFFFFFFFFFFFFFFFF
@M05620:45:000000000-G6HP7:1:1101:19205:7792 1:N:0:187
AGATTACTGCAACAGTTCCCCCTGGACCTGGAAAAGTTTCTTGCCTGGCTTACAGAAGCTGAAACAACTGCCAATGTCCTACAGGATGCTACCCGTAAGGAAAGGCTCCTAGAAGACTCCAAGGGAGTAAAAGAGCTGATGAAACAATGGCAAGTAAGTCAGGCATTTCCGCTTTAGCACTCTTGTGGATCCAATTGAACAATTCTCAGCATTTGTACTTGTAACTGACAAGCCAGGGACAAAACAAAGAT
+
CCCCDFFFFFFFGGGGGGGGGGGGHHHHHHHHHHHHHHHHHHHHHHHHHHHHHHHHHHHHHHHHHHHHHHHHHHHHHHHHHHHHHHHHHHHHHHGGGGHHHHHHHHHHGHHHHHHHHHHHHHHGGGGGHHHHHGHHHHHHHHHHHHHHHHHHHGHHHHHHHHHHHHHHHHGGGGGHGHHHHHHHHGHGHHHHGGHHHHFHHHHHHHHFHHHHHHHHHFHHHGHGHHHGFHHHHGGGGGGGEGGGGGGGGGG
@M05620:45:000000000-G6HP7:1:1101:19224:7796 1:N:0:187
AGATTACTGCAACAGTTCCCCCTGGACCTGGAAAAGTTTCTTGCCTGGCTTACAGAAGCTGAAACAACTGCCAATGTCCTACAGGATGCTACCCGTAAGGAAAGGCTCCTAGAAGACTCCAAGGGAGTAAAAGAGCTGATGAAACAATGGCAAGTAAGTCAGGCATTTCCGCTTTAGCACTCTTGTGGATCCAATTGAACAATTCTCAGCATTTGTACTTGTAACTGACAAGCCAGGGACAAAACAAAGAT
+
CCCCCFFFFFFFGGGGGGGGGGGGHHHHHHHHHHHHFHHHHHHHHHHHHHHHHHGHHHHHHHHHHHHHHHHHHHHHHHHHHHHHHHHHHHHHHHGGGGHHGHHHHHHHGHHGFHHHHHHHHHHGGHGGHHGHHGHHHHHHHHHHHHHHHHHGHGHHHHHHHGFHHHHHHHGGGGGHHHHHHHHHHFGGHHHHHFHHH0GHHHHHHHHHHHHHHHHHHHHHHHHHHHHEFHHHHGGGGGGGGFGGGGGGGB;
@M05620:45:000000000-G6HP7:1:1101:25476:7803 1:N:0:187
ATCTCTATCTCCTAAAAACCTGTTTAGATTTGGAGATAGACCTTCAGGTTTTTCATCATTTTCTGCATGAATTATACATTGACCACGTTCCAGCGTGGTCAGTTTGCAGCATTCTGTTATTTTGTTTGACAGAGTGTCTTGTTGAGAACATATGTAGGACATGATTTTTTCCTGCAACAGGGAAAATAAAGTATAAGTTTTAAAGATTTATTCTTTAATAAAGGATCTCAAAGCCAGCTTTAGAAAAAGGA
+
CCCCCFFFFFFFGGGGGGGGGGHHHHHHHHHHHFHGHHHHHHHHHHHHHHHGGHHHHGHHHHIHHHHHHHHHHHHHHDGHHFHHHHGHHHHHHHGGGGHHHHHHHHHHHHHHHHHHHHHHHHHHHHHHHHHHHHHHHHHHHHHHHHHHHHHHHHHHHGHHHHHHHHHHHGHHHHHHHHHHHGGHHHHHHGHHGHHHHGHHHHHHHHHHHGHHHHHHHHHH0GHGBDGHHHFFHHHFGGHHHHGFGGHFGG/
@M05620:45:000000000-G6HP7:1:1101:19795:7811 1:N:0:187
ATCTCTATCTCCTAAAAACCTGTTTAGATTTGGAGATAGACCTTCAGGTTTTTCATCATTTTCTGCATGAATTATACATTGACCACGTTCCAGCGTGGTCAGTTTGCAGCATTCTGTTATTTTGTTTGACAGAGTGTCTTGTTGAGAACATATGTAGGACATGATTTTTTCCTGCAACAGGGAAAATAAAGTATAAGTTTTAAAGATTTATTCTTTAATAAAGGATCTCAAAGCCAGCTTTAGAAAAAGGA
+
CCCDDFFFFFFFGGGGGGGGGGHHHHHHHHHHHHHHHHHHHHHHHHHHHHHGGHHHHHHHHHHIIHHHHHHHHHHHHHHHHHHHHHGHHHHHHHGGGGHHHHHHHHHHHHHHHHHHHHHHHHHHHHHHHHHHHHHHHHHHHHHHHHHHHHHHHHHHHHHHHHHHHHHHHGHHHHHHHHHHHGGHHHHHHHHHHHHHHHHHHHHHHHHHHHHHHHHHHHHHHHHHHHHHHGHHHHHHHGHHHHHHHHHHGGH
@M05620:45:000000000-G6HP7:1:1101:13247:7813 1:N:0:187
AAACCAAGCAGACACTCACCGCTCCCTCGCCACAGGCCAATAGTTTGTCCTCACTGAGTTGGCAACAAGTGGCTGCTGTGGCTGCCATTTTTCTGGTGATGGCCATCAGCTCCGACGAGGTCAGCTGGGGGGCTTTCTTTGTGTAAGCAACGAGAAACCTGAAAGAAGCATTTTTTAACTAAGTCCTGCTGAGTCATTCATGAGTTTTTAGCCGCCTTGCTTCTTCTCACAGACTCTCTACTCTCATGCCA
+
CCCCCBCFCFFFGGGGGGGGGGGGGGHHGGGGGHHHGGHHHHHHHHHHHHHHHHHHHHHHHHHHHHHHHHHHGHGGHHHHHHHGGHHHHHHHHHHHHHHHHHHHHHHHHHHHHGGGGGGGGHHHHHHHGGGGGGGGGGGGGGGGGGFFFFFFFFFFFFFFFFFFFFFFFFFFFFFFFFFFFFFFFFFFFFFFFBFFFFFFFFFFFFFFFFFFFFFFFFFFFFFFFFFFFFFFFFFFFFFFFFFFFFFFFFF
@M05620:45:000000000-G6HP7:1:1101:25478:7823 1:N:0:187
ATCTCTATCTCCTAAAAACCTGTTTAGATTTGGAGATAGACCTTCAGGTTTTTCATCATTTTCTGCATGAATTATACATTGACCACGTTCCAGCGTGGTCAGTTTGCAGCATTCTGTTATTTTGTTTGACAGAGTGTCTTGTTGAGAACATATGTAGGACATGATTTTTTCCTGCAACAGGGAAAATAAAGTATAAGTTTTAAAGATTTATTCTTTAATAAAGGATCTCAAAGCCAGCTTTAGAAAAAGGA
+
A1A>ADFFFD3DAGG11FEGF1G1AA31B3AA1FGC0FDG1FGG11F1B1D/AG2FFBHHFGHFAHHBH1A2AAAAAAF2HE1AAGAHG0021B>?EE?F2FB2BF12G1FH2GGH@FHFEHEG0>GHB1DHBFGDHHHHHFGH2FGHHHFHDGBFFFEGCBFGFFGF1/@1F1101@F0<<FCG0<<<1<?GD1DGHHFFF1GHFFHHFGGH==<D0D<<00</=GHHHGHHHH/C.:GF00000;.:./
@M05620:45:000000000-G6HP7:1:1101:13262:7825 1:N:0:187
AAACCAAGCAGACACTCACCGCTCCCTCGCCACAGGCCAATAGTTTGTCCTCACTGAGTTGGCAACAAGTGGCTGCTGTGGCTGCCATTTTTCTGGTGATGGCCATCAGCTCCGACGAGGTCAGCTGGGGGGCTTTCTTTGTGTAAGCAACGAGAAACCTGAAAGAAGCATTTTTTAACTAAGTCCTGCTGAGTCATTCATGAGTTTTTAGCCGCCTTGCTTCTTCTCACAGACTCTCTACTCTCATGCCA
+
BBBBBABFBFBFGGGGGGGGFGGGGGHHGGGGGHHFGGHHGHHHHHHHHHH5FGHEHHFGFFHHHHHHHGHHGHGGHHHHHHHGGHHHHHHHHHHHGHGHHHHHHHHHHHHHHGGGGGGGDHHHHHHHGGGGGGGGGGGGGGGGGGFFFFFFFFFFFFFFFFFFFFFFFFFFFFFFFFFFFFFFFFFFFFFFF9BFFFFFFFFFFFFFFFFFFFFFFFFFFFFFFFFFFFFFFFFFFFFFFFFFFFFFFFF
@M05620:45:000000000-G6HP7:1:1101:19799:7829 1:N:0:187
ATCTCTATCTCCTAAAAACCTGTTTAGATTTGGAGATAGACCTTCAGGTTTTTCATCATTTTCTGCATGAATTATACATTGACCACGTTCCAGCGTGGTCAGTTTGCAGCATTCTGTTATTTTGTTTGACAGAGTGTCTTGTTGAGAACATATGTAGGACATGATTTTTTCCTGCAACAGGGAAAATAAAGTATAAGTTTTAAAGATTTATTCTTTAATAAAGGATCTCAAAGCCAGCTTTAGAAAAAGGA
+
BBCCCFFFFFFFGGGGGGGGGGHHHHGHHHHHHCGHHHHHHHHHHHHFHHHGGHHHHHHHHHHHGHHHHGHHHHHHHGHHHHHHHHGHHHHHGHGGGGHHHHHHHHHHHHHHHHHHHHHHHHHHHHHHGHGGHHHHHGHHHHHHHHGHHHHHHHHFHHHHHHHHHHHHHGHHHHHGHHHGHGFGFHHHHHGHHHHHHGGHHHHHHHHHHHHHHHHHHDHHHHHGHHHHFHHHHGHHHGHHHHGHHHHG.AG
@M05620:45:000000000-G6HP7:1:1101:12554:7830 1:N:0:187
AGATTACTGCAACAGTTCCCCCTGGACCTGGAAAAGTTTCTTGCCTGGCTTACAGAAGCTGAAACAACTGCCAATGTCCTACAGGATGCTACCCGTAAGGAAAGGCTCCTAGAAGACTCCAAGGGAGTAAAAGAGCTGATGAAACAATGGCAAGTAAGTCAGGCATTTCCGCTTTAGCACTCTTGTGGATCCAATTGAACAATTCTCAGCATTTGTACTTGTAACTGACAAGCCAGGGACAAAACAAAGAT
+
AAAABFFFDDBDGGFBFGGGGGGGFFGHHHHHHHHHHHHHHHHHHHHHHHH3BFGHHHHHHHHHHHHHHHHHHHHHHHHHGFHHHGHHHHFGHHGGEFHGHHFHGHHHGHHHHHHHHHHHHGHGEGGGHFHHHGHHHHGHHGHHHHHHHHHHHGGHHHHHHHGHHHHHHHGGGGGHHHHHHHHHHHHGHHHHGHHHHGGHGGHHHHHDGGHHHHHHHHHHHHGHHHHHGGFHGGFGGGGGGFFGGGGGGGF
@M05620:45:000000000-G6HP7:1:1101:20634:7834 1:N:0:187
CATCCTGACCCTGAAGTACCCCGGCTTGATTTCTGACATTAGATCGGAAGAGCACACGTCTGAACTCCAGTCACGGACATTTATCTCGTATGCCGTCTTCTGCTTGAAAAAAAAAAAAAAAAAGATAAGAAAATAGTGAAATAAATATGAGAGAAGAAAAAAAGATAAAAAAAATATAATGAAAGATGATATGGTGAGAGTCAAGAGAACAATGTGAATGTTATGACTGAAGGTGTGATACATACATATAA
+
DDDDDFFFFFFFGGGGGGGGGGGGGGGGHHHHHHHHHHHHHHHHHHGAFGHHHHHHHGHHHGHHHHHHHHHHHHGGGGGHHHHHHHHHGGHHHHGEGHGHHHHHHHHGHHGGGGGC><<<<--..000000//0<0=00000000000000:0.0/0///.--..000000<--.::000000<0/00000<00:00.00000000./0://00000000<000000000000<0<.00000000000:00
@M05620:45:000000000-G6HP7:1:1101:20617:7836 1:N:0:187
CATCCTGACCCTGAAGTACCCCGGCTTGATTTCTGACATTAGATCGGAAGAGCACACGTCTGAACTCCAGTCACGGACATTTATCTCGTATGCCGTCTTCTGCTTGAAAAAAAAAAAAAAAAATAACAAAAAGAAAGTAGAATAGACACACAAGATATAGAATCATAAACATAAAATATAACATAGAAGATCGGAATGATGATGCAGAAGGGAGTAATGTAAACCTTAGAAGTAGAACGCGCATAAACAGA
+
BBBBBFFFFFFFGGGGGGGGGGGCEFGGHHHHHHHHHHHHHHGHHHGEGGHHHHHHHGGHHGHGHHHHHHHHGHGGGGGHHHHHEGHHGGHGHHG?EGGHHHGHHHHHGHHGGGG@>/</---00000<......//0;000000000//...:/0;000000909000000000;0000090000009/00..:9.9////////////.....///////////////////;///..-9-../9//;/
@M05620:45:000000000-G6HP7:1:1101:7910:7851 1:N:0:187
ATCTCTATCTCCTAAAAACCTGTTTAGATTTGGAGATAGACCTTCAGGTTTTTCATCATTTTCTGCATGAATTATACATTGACCACGTTCCAGCGTGGTCAGTTTGCAGCATTCTGTTATTTTGTTTGACAGAGTGTCTTGTTGAGAACATATGTAGGACATGATTTTTTCCTGCAACAGGGAAAATAAAGTATAAGTTTTAAAGATTTATTCTTTAATAAAGGATCTCAAAGCCAGCTTTAGAAAAAGGA
+
DDDDDFFFFFFFGGGGGGGGGGHHHHHHHHHHHHHHHHHHHHHHHHHHHHHGGHHHHIHHHIHHIHHHHHHHHHHHHHHHHHHHHHGHHHHHHHGGGGHHHHHHHHHHHHHHHHHHHHHHHHHHHHHHHHHHHHHHHHHHHHHHHHHHHHHHHHHHHHHHHHHHHHHHHGHHHHHHHHHHHGGHHHHHHHHHHHHHHHHHHHHHHHHHHHHHHHHHHHHHHHHHHHHHHHHHHHHHHGHHHHHHHHHHGGH
@M05620:45:000000000-G6HP7:1:1101:25999:7851 1:N:0:187
AAACCAAGCAGACACTCACCGCTCCCTCGCCACAGGCCAATAGTTTGTCCTCACTGAGTTGGCAACAAGTGGCTGCTGTGGCTGCCATTTTTCTGGTGATGGCCATCAGCTCCGACGAGGTCAGCTGGGGGGCTTTCTTTGTGTAAGCAACGAGAAACTGGAAGAAGCATTTTTTAACTAAATCCTGCTGAGTCCTTCATGAGTTTTTAGCCGCCTTGCCTCTTCTCACAAGATCTTTACTCTCATTCCAA
+
CCCCCCCFCFFFGGGGGGGGGGGGGGHHGGGGGHHHGGHHHHHHHHHHHHHHHHHHHHHHHHHHHHHHHHHHGGGGHHHHHHHGGHHHHHHHHHHHHHHHHHHHHHHHHHHHHGGGGGGGFHHHHHHHGGGGGGGGFGGGGFGGGGFFFFFFFFFFFF00/BFB.B/000;BFFF.;000;000;000000.0000;0;09000;BFF./0;.9;.;000;00;0000000./00900000000000;B00
@M05620:45:000000000-G6HP7:1:1101:4411:7867 1:N:0:187
ATCTCTATCTCCTAAAAACCTGTTTAGATTTGGAGATAGACCTTCAGGTTTTTCATCATTTTCTGCATGAATTATACATTGACCACGTTCCAGCGTGGTCAGTTTGCAGCATTCTGTTATTTTGTTTGACAGAGTGTCTTGTTGAGAACATATGTAGGACATGATTTTTTCCTGCAACAGGGAAAATAAAGTATAAGTTTTAAAGATTTATTCTTTAATAAAGGATCTCAAAGCCAGCTTTAGAAAAAGGA
+
CCBBCFFFFFFFGGGGGGGGGGHHHHHHHHHHHGHHHHHHHHHHHHHHHHHGGHHHHHHHIHHHHHHHHHHHHHHHHHHHHHHHHHGHHHHHHHGGGGHHHHHHHHHHHHHHHHHHHHHHHHHHHHHHHHHHHHHHHHHHHHHHHHHHHHHHHHHHHHHHHHHHHHHHHGHHHHGHHHHHHGGHHHHHHHHHHHHHHGHHHHHHHHHHHHHHHHHHHFHHHGHGHHHHHHHGHHHHHGHHHGHHHHHHGGG
@M05620:45:000000000-G6HP7:1:1101:19533:7868 1:N:0:187
AAACCAAGCAGACACTCACCGCTCCCTCGCCACAGGCCAATAGTTTGTCCTCACTGAGTTGGCAACAAGTGGCTGCTGTGGCTGCCATTTTTCTGGTGATGGCCATCAGCTCCGACGAGGTCAGCTGGGGGGCTTTCTTTGTGTAAGCAACGAGAAACCTGAAAGAAGCATTTTTTAACTAAGTCCTGCTGAGTCATTCATGAGTTTTTAGCCGCCTTGCTTCTTCTCACAGACTCTCTACTCTCATGCCA
+
CDDDDDCFCFFFGGGGGGGGGGGGGGHHGGGGGHHHGGHHHHHHHHHHHHHHHHHHHHHHHHHHHHHHHHHHGHGGHHHHHHHGGHHHHHHHHHHHHHHHHHHHHHHHHHHHHGGGGFGGGHHHHHHHGGGGGGGGGGGGGGGGGGFFFFFFFFFFFFFFFFFFFFFFFFFFFFHFFFFFFFFFFFFFFFFFFFFFFFFHFFFFFFFFFFFFFFFFFFFFFFFFFFFFFFFFFFFFFFFFFFFFFFFFFFB
@M05620:45:000000000-G6HP7:1:1101:19546:7881 1:N:0:187
AAACCAAGCAGACACTCACCGCTCCCTCGCCACAGGCCAATAGTTTGTCCTCACTGAGTTGGCAACAAGTGGCTGCTGTGGCTGCCATTTTTCTGGTGATGGCCATCAGCTCCGACGAGGTCAGCTGGGGGGCTTTCTTTGTGTAAGCAACGAGAAACCTGAAAGAAGCATTTTTTAACTAAGTCCTGCTGAGTCATTCATGAGTTTTTAGCCGCCTTGCTTCTTCTCACAGACTCTCTACTCTCATGCCA
+
CCCABCBFCFFFGGGGGGGGGGGGGGHHGGGGGHHHGGHHHHHHHHHHHHHHHHHHHHHHHHHHHHHHHGHHGHGGHHHHHHHGGHHHHHHHHHHHHHHHHHHHHHHHHHHHHGGGGGGGEHHHHHHHGGGGGGGGGGGGGGGGGGFFFFFFFFFFFFFFFFFFFFFFFFFFFFFFFFFFFFFFFFFFFFFFFFFFFFFFFFFFFFFFFFFFFFFFFFFFFFFFFFFFFFFFFFFFFFFFFFFFFFFFFF/
@M05620:45:000000000-G6HP7:1:1101:5487:7883 1:N:0:187
AGATTACTGCAACAGTTCCCCCTGGACCTGGAAAAGTTTCTTGCCTGGCTTACAGAAGCTGAAACAACTGCCAATGTCCTACAGGATGCTACCCGTAAGGAAAGGCTCCTAGAAGACTCCAAGGGAGTAAAAGAGCTGATGAAACAATGGCAAGTAAGTCAGGCATTTCCGCTTTAGCACTCTTGTGGATCCAATTGAACAATTCTCAGCATTTGTACTTGTAACTGACAAGCCAGGGACAAAACAAAGAT
+
CCCCDFFFFFFFGGGGGGGGGGGGHHHHHHGHHHHHGHHHHHHHHHHHGHHHHHHHHHHHHHHHHHHHHHHHHHHHHHHHHHHHHHHHHHHHHHGGGGHHHHHHHHHHGHHHHHHHHHHHHHHGGHGGGHHHHGHHHHHHHHHHHHHHHHHHHGHHHHHHHHHHHHHHHHGGGGGHHHHHHHHHHHHGGHHHGHHHHHHHHHHHHHHHHHHHHHHHHCHHHGHHHHHHGGFHGGGGGGGGGGGGGGGGFGF
@M05620:45:000000000-G6HP7:1:1101:4427:7885 1:N:0:187
ATCTCTATCTCCTAAAAACCTGTTTAGATTTGGAGATAGACCTTCAGGTTTTTCATCATTTTCTGCATGAATTATACATTGACCACGTTCCAGCGTGGTCAGTTTGCAGCATTCTGTTATTTTGTTTGACAGAGTGTCTTGTTGAGAACATATGTAGGACATGATTTTTTCCTGCAACAGGGAAAATAAAGTATAAGTTTTAAAGATTTATTCTTTAATAAAGGATCTCAAAGCCAGCTTTAGAAAAAGGA
+
ABABBFFFFFFFGGGFFDFGGFHHHG5FGHGG5C4GGBBGGEHHHFGFHHHGGHGHHFHHHHHH5GFGB3GGHHHHHHHHHFGHHE1FFGHGGF0E1>GFDCEGH4GHCGHHHHHHHHHHHHHFHHHFHFG3F?GEGHHH?GH0DFHHHFGHHFHHH3BFGHBFGGHHHCHHH1F0<GFCA/<?/0FHH11DGFBFGHGGHHHGBDGHHHHHHHHHHBHG000<<DGHHBDDBCCGACGFHBB0CGHG../
@M05620:45:000000000-G6HP7:1:1101:26759:7938 1:N:0:187
ATCTCTATCTCCTAAAAACCTGTTTAGATTTGGAGATAGACCTTCAGGTTTTTCATCATTTTCTGCATGAATTATACATTGACCACGTTCCAGCGTGGTCAGTTTGCAGCATTCTGTTATTTTGTTTGACAGAGTGTCTTGTTGAGAACATATGTAGGACATGATTTTTTCCTGCAACAGGGAAAATAAAGTATAAGTTTTAAAGATTTATTCTTTAATAAAGGATCTCAAAGCCAGCTTTAGAAAAAGGA
+
CCCDDFFFFFFFGGGGGGGGGGHHHHHHHHHHHHHHHHHHHHHHHHHHHHHGGHHHHIHHHIHHIHHHHHHHHHHHHHHHHHHHHHGHHHHHHHGGGGHHHHHHHHHHHHHHHHHHHHHHHHHHHHHHHHHHHHHHHHHHHHHHHHHHHHHHHHHHHHHHHHHHHHHHHGHHHHHHHHHHHGGHHHHHHHHHHHHHHHHHHHHHHHHHHHHHHHHHHHHHHHHHHHHHHHHHHHGHHGHHHHHFHHHHGGH
@M05620:45:000000000-G6HP7:1:1101:11037:7960 1:N:0:187
AAACCAAGCAGACACTCACCGCTCCCTCGCCACAGGCCAATAGTTTGTCCTCACTGAGTTGGCAACAAGTGGCTGCTGTGGCTGCCATTTTTCTGGTGATGGCCATCAGCTCCGACGAGGTCAGCTGGGGGGCTTTCTTTGTGTAAGCAACGAGAAACCTGAAAGAAGCATTTTTTAACTAAGTCCTGCTGAGTCATTCATGAGTTTTTAGCCGCCTTGCTTCTTCTCACAGACTCTCTACTCTCATGCCA
+
CCCCCCCFCFFFGGGGGGGGGGGGGGHHGGGGGHHHGGHHHHHHHHHHHHHHHHHHHHHHHHHHHHHHHHHHGHGGHHHHHHHGGGHHHHHHHHHHHHHHHHHHHHHHHHHHHGGGGGGGGHHHHHHHGGGGGGGGGGGGGGGFGGFFFFFFFFFFFFFFFFFFFFFFFFFFFFFFFFFFFFFFFFFFFFFFFFFFFFFFFFFFFFFFFFFFFFFFFFFFFFFFFFFFFFFFFFFFFFFFFFFFFFFFFFF
@M05620:45:000000000-G6HP7:1:1101:26761:7962 1:N:0:187
ATCTCTATCTCCTAAAAACCTGTTTAGATTTGGAGATAGACCTTCAGGTTTTTCATCATTTTCTGCATGAATTATACATTGACCACGTTCCAGCGTGGTCAGTTTGCAGCATTCTGTTATTTTGTTTGACAGAGTGTCTTGTTGAGAACATATGTAGGACATGATTTTTTCCTGCAACAGGGAAAATAAAGTATAAGTTTTAAAGATTTATTCTTTAATAAAGGATCTCAAAGCCAGCTTTAGAAAAAGGA
+
11A?133BFFFDG1GG1BEGGA1BFAA1ABFDF1B1BGF1GCAFCGHHGGFFFGFGFBGFFEHHFHFGD1FEFEDAFDEAGBGE1AEFGGHHHGEG?EGHHFHHHHDFHHHHHHHHHHHHHHHHHHHHHHHHGHHHHHHHHHHHHHGHHHHHHHHHHHHHGHGHHHHHHGHHHHHGHHHHHGGHHEGGHFHHHHHHHHGHH<GFHHHHHGGHHHHHHHHHGGGHHHHHHHGHHHHHHGHHHHHHHGGFGGH
@M05620:45:000000000-G6HP7:1:1101:26787:7991 1:N:0:187
TACCTGTACTGGGGAAGCATTTGAATATCCCCCCATGGTGATGGGGACGGAGAACTGCTCCATAAACACAGGCAACGTGCCTAACTTTCCCGGGAAGATGAAGTCAAAGAGCGACCACAGCTCTTCGGAGGTTATTTTGCATCGGTGAGCCAGACAGAATGATCCGATGAGGGGTGCGAAACTATTTGAGGAAAGGAAGCACCTTTTTATTAAATTTACCTTTTAGCAATCGCCATTCCTACCCTAAAGAT
+
BCBBCFFFFFFFGGGGGGGGGGHHHHHHHHHGGGGHFHFGGHHHHGGGGGGGGHHHHHHHHHHHHHHHHHHHGHHHGHHHHHHHHHHHHHHGGGGGGHHHHHHHHHHHHHHGGCGGGHHHHHHHHHHGGGGGHHHHHHHHHHHGGGGFGGHHHHGHHBGHHHHHHHDGGHHGGGCCDD:@BFF;FGGGGGB:CFCCF9FEFGFFFFFFFFFFE/FFFFFFFFFFFFFF/BBEEFFEFFFFFFFFFFF/FFF
@M05620:45:000000000-G6HP7:1:1101:26783:8009 1:N:0:187
TACCTGTACTGGGGAAGCATTTGAATATCCCCCCATGGTGATGGGGACGGAGAACTGCTCCATAAACACAGGCAACGTGCCTAACTTTCCCGGGAAGATGAAGTCAAAGAGCGACCACAGCTCTTCGGAGGTTATTTTGCATCGGTGAGCCAGACAGAATGATCCGATGAGGGGTGCGAAACTATTTGAGGAAAGGAAGCACCTTTTTATTAAATTTACCTTTTAGCAATCGCCATTCCTACCCTAAAGAT
+
DDDCCFFFFFFFGGGGGGGGGGHHHHHHHHHGGGGHHHFGGHHHHGGGGGGGGHHHHHHHHHHHHHHHHHHHGHHHGHHHHHHHHHHHHHHGGGGGGHHHHHHHHHHHHHHHGGGGGHHHHHHHHHHGGGGGHHHHHHHHGHHGGGGGHHHHHHGHHHHHHHHHHHGGGHHGGGEGGGGGGGGGGGGHGGGFGGFFGFGGGGFFFFFFFFFFFFFFFFFFFFFFFFFFFFFFFFFEFFFFFFFFFFFFFFF
@M05620:45:000000000-G6HP7:1:1101:10382:8033 1:N:0:187
ATCTCTATCTCCTAAAAACCTGTTTAGATTTGGAGATAGACCTTCAGGTTTTTCATCATTTTCTGCATGAATTATACATTGACCACGTTCCAGCGTGGTCAGTTTGCAGCATTCTGTTATTTTGTTTGACAGAGTGTCTTGTTGAGAACATATGTAGGACATGATTTTTTCCTGCAACAGGGAAAATAAAGTATAAGTTTTAAAGATTTATTCTTTAATAAAGGATCTCAAAGCCAGCTTTAGAAAAAGGA
+
DDDDDFFFFFFFGGGGGGGGGGHHHHHHHHHHHHHHHHHHHHHHHHHHHHHGGHHHHIIHHHHIIHHHHHHHHHHHHHHHHHHHHHGHHHHHHHGGGGHHHHHHHHHHHHHHHHHHHHHHHHHHHHHHHHHHHHHHHHHHHHHHHHHHHHHHHHHHHHHHHHHHHHHHHGHHHHHHHHHHHGGHHHHHHHHHHGHHHHHHHHHHHHHHHHHHHHHHHHHHHHHHHHGHHHHHHHHHHGHHHHGHHGHHGGH
@M05620:45:000000000-G6HP7:1:1101:10362:8033 1:N:0:187
ATCTCTATCTCCTAAAAACCTGTTTAGATTTGGAGATAGACCTTCAGGTTTTTCATCATTTTCTGCATGAATTATACATTGACCACGTTCCAGCGTGGTCAGTTTGCAGCATTCTGTTATTTTGTTTGACAGAGTGTCTTGTTGAGAACATATGTAGGACATGATTTTTTCCTGCAACAGGGAAAATAAAGTATAAGTTTTAAAGATTTATTCTTTAATAAAGGATCTCAAAGCCAGCTTTAGAAAAAGGA
+
AAAAAFFFFFFFGGGGGGGGGAFFHHHGGFHHGEFHHHHHHHHHHHHGGHHGGHFGHHHGHHHHHHFFHHHHHHHFHFHHHBGHGFEHHHHHHHGFGGHHGHHHHHHHHHHHHHHHGGHHHHHHHHHHHGHHGHHHHHHHHHHHHHHHHHHHHHHHHHHHFHHFHHHHHFHHHHGHGGHHHGAGCCFGGFHHHHHHG>FGHHHGHHHHFHHHHHHHHGHFGFGHCHHHHGHHHHHGHGHHHCFFFGHFGGG
@M05620:45:000000000-G6HP7:1:1101:21651:8042 1:N:0:187
AAACCAAGCAGACACTCACCGCTCCCTCGCCACAGGCCAATAGTTTGTCCTCACTGAGTTGGCAACAAGTGGCTGCTGTGGCTGCCATTTTTCTGGTGATGGCCATCAGCTCCGACGAGGTCAGCTGGGGGGCTTTCTTTGTGTAAGCAACGAGAAACCTGAAAGAAGCATTTTTTAACTAAGTCCTGCTGAGTCATTCATGAGTTTTTAGCCGCCTTGCTTCTTCTCACAGACTCTCTACTCTCATGCCA
+
CCCCCCCFCFFFGGGGGGGGGGGGGGHHGGGGGHHHGGHHHHHHHHHHHHHHHHHHHHHHHHHHHHHHHHHHGHGGHHHHHHHGGHHHHHHHHHHHHHHHHHHHHHHHHHHHHGGGGGGGGHHHHHHHGGGGGGGGGGGGGGGGGGFFFFFFFFFFFFFFFFFFFFFFFFFFFFFFFFFFFFFFFFFFFFFFFBFFFFFFFFFFFFFFFFFFFFFFFFFFFFFFFFFFFFFFFFFFFFFFFFFFFFFFFF/
@M05620:45:000000000-G6HP7:1:1101:10398:8043 1:N:0:187
ATCTCTATCTCCTAAAAACCTGTTTAGATTTGGAGATAGACCTTCAGGTTTTTCATCATTTTCTGCATGAATTATACATTGACCACGTTCCAGCGTGGTCAGTTTGCAGCATTCTGTTATTTTGTTTGACAGAGTGTCTTGTTGAGAACATATGTAGGACATGATTTTTTCCTGCAACAGGGAAAATAAAGTATAAGTTTTAAAGATTTATTCTTTAATAAAGGATCTCAAAGCCAGCTTTAGAAAAAGGA
+
BB@ABFFFFFFFGGGGGGGGGGHHHHHHHHHHHGHHHHHHHHHHHHHHHHHGGHHHHGHHHHHHHHHHHGHHHGHHHHHHHHHHGHGHHHHHHHGGGGHHHHHHHHHFHHGHHHHHHHHHHHHHHHHHGGHHHHHHHHHHHHHHGHGHHGHFHHHHHHHHFHHHHHHHHGHHHHGGHHFHHEEHHHHGGGHHHHHHHFHHHGGGHGHHHGHHHHHHGHHGHGHHHHHGHFFHHHCGHGHHHHHFHHFHGGF
@M05620:45:000000000-G6HP7:1:1101:6919:8043 1:N:0:187
ATCTCTATCTCCTAAAAAGGAAGAAAGGGGAGGGAAGATCGGAAGAGCACACGTCTGAACTCCAGTCACGGACATTTATCTCGTATGCCGTCTTCTGCTTGACAAAAAAAAACCCCCATTTCTTCTGCCCCTAGCCCCCCTTACCCCCAAGTCCCACAGATAGAATATGACTCATGTTCTGCTCGGCCTACGCCCATTCTCCTCCCGTCCTCTCCCCAGTCATTTTCTTCTCGTCTGTTTTCTGCCCTTAT
+
AAAABFFFFFFFGGGGFGE2BBFA4BBGDE2EGGGAEGHHECBFGHGHGFHHGGHHGEFGHDHBFHHFGEFGGEFEEG44BGGB??CHF@?EHGHD??GHH03B3BFG?EC/?/?BCG012@21?<11?<///0<?<C->D./<</<<-.<0:;/:C..:00:00;:00CGFFB0;C9000;09.-;../9.;-9.//;9/;9FBEDE.9D/9;/9;..;;//9;/9B/9//.;9../9/:9//9999///
@M05620:45:000000000-G6HP7:1:1101:23876:8044 1:N:0:187
TACCTGTACTGGGGAAGCAATCGCCATTCCTACCCTAAAGATCGGAAGAGCACACGTCTGAACTCCAGTCACGGACATTTATCTCGTATGCCGTCTTCTGCTTGAAAAAAAAAAAACAATAAATTATTTTTACGTACTTTATTTTCACCAAACACCCCCAACAATACTCCATATTTAAATCCAATATATGTCATACAGCAATATTTAATATACACCTATAAATCTCACCAATCCTCTCTACACAAATCCCC
+
CDCDDFFFFFFFGGGGGGGGGGGGGGGHHHHHHHHHHHHHHHHHGGGGHHHHHHHGHHHGHHHHHHHHHHHHGGGGGHHHGGGHHHGGHHHHGGGHGHHHHHHHHHHHHGGG<>></??221111111111/1/?1>.1111<1111111.......-<-....0;:000000000;00;;000000000000909000//0;00000;00000:;/000000090;0.0.0//009;9000/;..0;00.
@M05620:45:000000000-G6HP7:1:1101:3846:8052 1:N:0:187
ATCTCTATCTCCTAAAAACCTGTTTAGATTTGGAGATAGACCTTCAGGTTTTTCATCATTTTCTGCATGAATTATACATTGACCACGTTCCAGCGTGGTCAGTTTGCAGCATTCTGTTATTTTGTTTGACAGAGTGTCTTGTTGAGAACATATGTAGGACATGATTTTTTCCTGCAACAGGGAAAATAAAGTATAAGTTTTAAAGATTTATTCTTTAATAAAGGATCTCAAAGCCAGCTTTAGAAAAAGGA
+
BBBCCFFFFFFFGGGGGGGGGGHHHHHHHHHHHHHHHHHHHHHHHHHHHHHGGHHHHHHHHHHHHHHHHHHHHHHHHHHHHHHHHHFHHHHHHHGGGGHHHHHHHHHHHHHHHHHHHHHHHHHHHHHGHHHHHHHHHHHHHHHHHHHHHHHHHHHHHGHHHHHHHHHHHGHHHHHHHHHHGEGHHHHHGHHHHHGHHHHHHHHHHHHHHHHHHHHHHHHHHHHGHHHHHHHHHHHHGGHHHHGFHHHHGGH
@M05620:45:000000000-G6HP7:1:1101:6932:8056 1:N:0:187
ATCTCTATCTCCTAAAAAGGAAGAAAGGGGAGGGAAGATCGGAAGAGCACACGTCTGAACTCCAGTCACGGACATTTATCTCGTATGCCGTCTTCTGCTTGAAAAAAAAAAAACACCCTTTCTACTTCCCTCTTCCCCCCTGACCCCCAAGACCCCCCTATATACCCTGCCTCCTTTACACCTCGACCTCCTCCCTTTCTCTTCACTTCCTCTCCCCCTTCCTTTTCATCCCCTCTTCGTTTTCCCCTTCT
+
CCCCCFFFFFFFGGGGGGGGGGHGGGHHGGGGGGGGGFHHHGGGGHHGHHFHGFHHEHFHHHHGHHHGHGGGGGHHHHGEHHHGGHHHHGGGHGHHHHHHHHBGHHGGCDC>///0??/01<11@11>1<1001>1GHGG-.<<</AF-...;/.::@-9000;;0/0/..09./000000/;...:-././;:./9//::////////9;//;/;D?-.;B/9BB/////.9/.;//.//../////.:9
@M05620:45:000000000-G6HP7:1:1101:12330:8136 1:N:0:187
ATCTCTATCTCCTAAAAACCTGTTTAGATTTGGAGATAGACCTTCAGGTTTTTCATCATTTTCTGCATGAATTATACATTGACCACGTTCCAGCGTGGTCAGTTTGCAGCATTCTGTTATTTTGTTTGACAGAGTGTCTTGTTGAGAACATATGTAGGACATGATTTTTTCCTGCAACAGGGAAAATAAAGTATAAGTTTTAAAGATTTATTCTTTAATAAAGGATCTCAAAGCCAGCTTTAGAAAAAGGA
+
DDDDDFFFFFFFGGGGGGGGGGHHHHHHHHHHHHHHHHHHHHHHHHHHHHHGGHHHHIHHHHHIIHHHHHHHHHHHHHHHHHHHHHGHHHHHHHGGGGHHHHHHHHHHHHHHHHHHHHHHHHHHGHHHHHGHHHHHHHHHHHHHHHHHHHHHHHHHHHHHHHHHHHHHHGHHHHGHHHHHHGGHHHHHHHHGHHHHHGHHHHHHHHHHHGHHHHHHHHHHHHFFHHHHHHHHHHGHHGHHHHHHHHHHGGH
@M05620:45:000000000-G6HP7:1:1101:9881:8159 1:N:0:187
ATCTCTATCTCCTAAAAACCTGTTTAGATTTGGAGATAGACCTTCAGGTTTTTCATCATTTTCTGCATGAATTATACATTGACCACGTTCCAGCGTGGTCAGTTTGCAGCATTCTGTTATTTTGTTTGACAGAGTGTCTTGTTGAGAACATATGTAGGACATGATTTTTTCCTGCAACAGGGAAAATAAAGTATAAGTTTTAAAGATTTATTCTTTAATAAAGGATCTCAAAGCCAGCTTTAGAAAAAGGA
+
CCDDDFFFFFFFGGGGGGGGGGHHHHHHHHHHHHHHHHHHHHHHHHHHHHHGGHHHHIHHIHIIIHHHHHHHHHHHHHHHHHHHHHGHHHHHHHGGGGHHHHHHHHHHHHHHHHHHHHHHHHHHHHHHHHHHHHHHHHHHHHHHHHHHHHHHHHHHHHHHHHHHHHHHHGHHHHHHHHHHHGGHHHHHHHHHHHHHHHHHHHHHHHHHHHHHHHHHHHHHHHHHHHHHHHHHHHHHHGHHHHHHHHHHGGH
@M05620:45:000000000-G6HP7:1:1101:9863:8162 1:N:0:187
ATCTCTATCTCCTAAAAACCTGTTTAGATTTGGAGATAGACCTTCAGGTTTTTCATCATTTTCTGCATGAATTATACATTGACCACGTTCCAGCGTGGTCAGTTTGCAGCATTCTGTTATTTTGTTTGACAGAGTGTCTTGTTGAGAACATATGTAGGACATGATTTTTTCCTGCAACAGGGAAAATAAAGTATAAGTTTTAAAGATTTATTCTTTAATAAAGGATCTCAAAGCCAGCTTTAGAAAAAGGA
+
ABBBBFFFFFFFGGGGGGGGGGHHHHHHHHHHHHHHHHHHHHHHHHHHHHHGGHHHHHHHHHHHHHHHHHHHHHHHHHHHHHHHHHGHHHHHHHGGGGHHHHHHHHHHHHHHHHHHHHHHHHHHHHHHHHHHHHHHHHHHHHHHHHHHHHHHHHHHHHHHHHHHHHHHHGHHHHHHHHHHHGGHHHGHHHHHHGHHHGHHHHHHHHHHHHHHHHHHHHHHHHHHGHHHHHHHHHHHHGHHHHGHHHHHGGG
@M05620:45:000000000-G6HP7:1:1101:9889:8176 1:N:0:187
ATCTCTATCTCCTAAAAACCTGTTTAGATTTGGAGATAGACCTTCAGGTTTTTCATCATTTTCTGCATGAATTATACATTGACCACGTTCCAGCGTGGTCAGTTTGCAGCATTCTGTTATTTTGTTTGACAGAGTGTCTTGTTGAGAACATATGTAGGACATGATTTTTTCCTGCAACAGGGAAAATAAAGTATAAGTTTTAAAGATTTATTCTTTAATAAAGGATCTCAAAGCCAGCTTTAGAAAAAGGA
+
BAB?AFFFFFFFGGGGGGGGGGHHHHHHHHHHGBGHHFGHHHHHHHHHHHHGGHHHHHHHHHHHHHHHHGHHHHHHHFHHHEHHHHGHHHHHHHGFGGHHGHHHHHGHHHHHHHHHHHHHGHHHHHHHHHGHHHHHHHHHHHHHHHHHHHHGHHHHHFHHHHHHHHHHGGHHHHHHHHHHHFGHHHGHHHFGHHGHHGHHHHHHHHHHHGHHHHHHHFHHDDGGHHGHHHHFFHHHHGHHHGHBFGGCGDH
@M05620:45:000000000-G6HP7:1:1101:17763:8183 1:N:0:187
AAACCAAGCAGACACTCACCGCTCCCTCGCCACAGGCCAATAGTTTGTCCTCACTGAGTTGGCAACAAGTGGCTGCTGTGGCTGCCATTTTTCTGGTGATGGCCATCAGCTCCGACGAGGTCAGCTGGGGGGCTTTCTTTGTGTAAGCAACGAGAAACCTGAAAGAAGCATTTTTTAACTAAGTCCTGCTGAGTCATTCATGAGTTTTTAGCCGCCTTGCTTCTTCTCACAGACTCTCTACTCTCATGCCA
+
CCCCCCCFCFFFGGGGGGGGGGGGGGHHGGGGGHHGGGHHHHHHHHHHHHHHHHHHHHGHHHHHHHHHHHHHGHGGHGHHHHHGGHHHHHHHHHHHHHGHHHHHHHHHHHHHHGGGGGGGFHHHHHHHGGGGGGGGGGGGGGGGGGFFFFFFFFFFFFFFFFFFFFFFFFFFFFFFFFFFFFFFFFFFFFFFFFFFFFFFFFFFFFFFFFFFFDFFFFFFFFFFFFFFFFFFFFFFFFFFFFFFFFFFFF/
@M05620:45:000000000-G6HP7:1:1101:25096:8185 1:N:0:187
TACCTGTACTGGGGAAGCAATCGCCATTCCTACCCTAAAGATCGGAAGAGCACACGTCTGAACTCCAGTCACGGACATTTATCTCGTATGCCGTCTTCTGCTTGAAAAAAAAAAAATAATTATGTTTTTCCAATTTTCTCTTTAATCCTCTTCCTACGTCCTGCTTTTCTCTTTTCCCACTTCCAATCCAGTCTATTTTTTCACTATTTACTCTTTCATCCATTTTCTGCCCGCTGTCTTTACACCCTTGC
+
CCCCCFFFFFFFGGGGGGGGGGGGGGGHHHHGHHHHGHHHHHHHGGGGHHHHHHHGHHHGGHHHHHHHHHHHGGGGGHHHHFHHHFGGHHHHGGGHGHHHHHHHGHHHGGGGGB//022222>21110/011111?=1111><11><111=1<11=1.<.<.00000000000;00000..000:00//00;000000;;;/009090900;0000000;0;900;9;0;0.:---900;00000/../:0
@M05620:45:000000000-G6HP7:1:1101:22276:8220 1:N:0:187
CATCCTGACCCTGAAGTACCCCATTGAGCATGGCATCGTCACCAACTGGGACGACATGGAGAAGATCTGGCACCACACCTTCTACAACGAGCTGCGCGTGGCCCCGGAGGAGCACCCAGTGCTGCTGACCGAGGCCCCCCTGAACCCCAAGGCCAACAGAGAGAAGATGACTCAGGTGAGGCTCGGCCGACGCCCGTGCTCCTCCCGTCCTTTCCCCAGTCATTTTCTGCCCGGCTTGATTTCTGACATTA
+
CCCCCFFFFFFFGGGGGGGGGGGHHHHHHHHHHHHHHGHHHGHHHGHHHHHHGGGGGHHHHHHHHHHHHHHHHGHHHGGHHHHHHHHHGGGGGHHGGGGGGGHHGGGGGGGGHHHHGGHGHHHHHHHHHHGGGGGGGGGGGGHHHHGGGGHGHHGGGGGGGGGGGGGGGGGGGGGGGGGGGGGGFFFFFFFFFFFFDFFFFFFFFFFAFFFFFFFFFFFFFFFFFFFFFFFFFFFFFFFFFFFFFFFFFF0
@M05620:45:000000000-G6HP7:1:1101:22293:8221 1:N:0:187
CATCCTGACCCTGAAGTACCCCATTGAGCATGGCATCGTCACCAACTGGGACGACATGGAGAAGATCTGGCACCACACCTTCTACAACGAGCTGCGCGTGGCCCCGGAGGAGCACCCAGTGCTGCTGACCGAGGCCCCCCTGAACCCCAAGGCCAACAGAGAGAAGATGACTCAGGTGAGGCTCGGCCGACGCCCGTGCTCCTCCCGTCCTTTCCCCAGTCATTTTCTGCCCGGCTTGATTTCTGACATTA
+
EEEEEFFFFFFFGGGGGGGGGGGHHHHHHHHHHHHHHGHHHGHHHGHHHHHHGGGGGHHHHHHHHHHHHHHHHGHHHGGHHHHHHHHHGGGGGHHGGGGGGGHHGGGGGGGGHHHHGGHHHHHHHHHH0GGGGGGGGGGGCEHHHHGGGGHGHHGGGGGGFFGGGGGFBFGGGGGGGGFGGGGGFFFFFFAFFFFFDDFFFFFFFFFFFFFFFFFFFFFFFFFFFFFFFFFFFFFFFFFFFFFFFFFFFF1
@M05620:45:000000000-G6HP7:1:1101:5175:8232 1:N:0:187
CATCCTGACCCTGAAGTACCCCATTGAGCATGGCATCGTCACCAACTGGGACGACATGGAGAAGATCTGGCACCACACCTTCTACAACGAGCTGCGCGTGGCCCCGGAGGAGCACCCAGTGCTGCTGACCGAGGCCCCCCTGAACCCCAAGGCCAACAGAGAGAAGATGACTCAGGTGAGGCTCGGCCGACGCCCGTGCTCCTCCCGTCCTTTCCCCAGTCATTTTCTGCCCGGCTTGATTTCTGACATTA
+
BBABBFFFFCFFGFGGGGGGGGFHHHHHHGHHHHHGHGHHHGFHHFHGHHGHGFGFDHHGHFHHFHHHHHHHHGFGHGGHHHGHHHHHGGGFGFFGGGGCFGGFEFGGGGGGHHHHGFHHHHHHHHGGHHGGGGGGGDADGGFGHGGGGGFECHGGGGGEFEFGGGFGGGGFFFFFFFFGGGGGFFEF@B@DFDFF@FDEFFFFFFFFFFFFFB9/BFDFFFFFFFFFFFFFFFFFF;.FFF/FFBFFFF/
@M05620:45:000000000-G6HP7:1:1101:5189:8245 1:N:0:187
CATCCTGACCCTGAAGTACCCCATTGAGCATGGCATCGTCACCAACTGGGACGACATGGAGAAGATCTGGCACCACACCTTCTACAACGAGCTGCGCGTGGCCCCGGAGGAGCACCCAGTGCTGCTGACCGAGGCCCCCCTGAACCCCAAGGCCAACAGAGAGAAGATGACTCAGGTGAGGCTCGGCCGACGCCCGTGCTCCTCCCGTCCTTTCCCCAGTCATTTTCTGCCCGGCTTGATTTCTGACATTA
+
CCCCDFFFFFFFGGGGGGGGGGGHHHHHHHHHHHHHHGHHHGHHHGHHHHHHGGGGGHHHHHHHHHHHHHHHHGHHHGGHHHHHHHHHGGGGGHHGGGGGGGHHGGGGGGGGHHHHGGHHHHHHHHHHHHGGGGGGGGGGGGHHHHGGGGHGHHGGGGGGGGGGGGGGGGGGGGGGGGGGGGGGFFFFFAFFFFFC@DFFFFFFFFFEFFFFFFFFFFFFFFFFFFFFHFFFDFFFFFFFFFFFFBFFFF0
@M05620:45:000000000-G6HP7:1:1101:6849:8245 1:N:0:187
ATCTCTATCTCCTAAAAAGGAAGAAAGGGGAGGGAAGATCGGAAGAGCACACGTCTGAACTCCAGTCACGGACATTTATCTCGTATGCCGTCTTCTGCTTGAAAAAAAAAAAATTATGCTTGAAAAAAAAAAGACATACATTAAAAATATGAAGCATACAGAAAAACGTAAAAACGTTAGAAGTGAAAGCTACCTGGTGTGAGAAAGCTGTGATAACGTAGAAACAGAGTTGAGTGGAAGTACAAGCAACA
+
BBBBBFFFFFFFGGGGFGGFGGHF4BFHGGCFGGFHGHHHHGFGGHHFHHHHGGHHGGFGGHHHHGHGHGGGGGHHHGHFHHGFEGHHHEGGHGHHHHHHHFGFHHGGGCC</011?11<??GBGGF-A@-<..//000000:0000.00;0:00/000000///99-....00.-;//900000//9/////.//./...9/////////;/////.9...////.///////9/./////////.9/..
@M05620:45:000000000-G6HP7:1:1101:6882:8266 1:N:0:187
ATCTCTATCTCCTAAAAACCTGTTTAGATTTGGAGATAGACCTTCAGGTTTTTCATCATTTTCTGCATGAATTATACATTGACCACGTTCCAGCGTGGTCAGTTTGCAGCATTCTGTTATTTTGTTTGACAGAGTGTCTTGTTGAGAACATATGTAGGACATGATTTTTTCCTGCAACAGGGAAAATAAAGTATAAGTTTTAAAGATTTATTCTTTAATAAAGGATCTCAAAGCCAGCTTTAGAAAAAGGA
+
DDDDEFFFFFFFGGGGGGGGGGHHHHHHHHHHHHHHHHHHHHHHHHHHHHHGGHHHHHHHHHIHHHHHHHHHHHHHHHHHHGHHHHGHHHHHHHGGGGHHHHHHHHHHHHHHHHHHHHHHHHHHHHHHGHGHHHHHHHHHHHHHHHHHHHHHHHHHHHHHHHHHHHHHHGHHHHHHHHHHHGGGHHHHHHHHHHHHHGHHHHHHHHHHHHHHHHHHHHHHHHHHHHHHHHHGHHHHHGHHHHHHHHGHGGH
@M05620:45:000000000-G6HP7:1:1101:15333:8301 1:N:0:187
ATCTCTATCTCCTAAAAACCTGTTTAGATTTGGAGATAGACCTTCAGGTTTTTCATCATTTTCTGCATGAATTATACATTGACCACGTTCCAGCGTGGTCAGTTTGCAGCATTCTGTTATTTTGTTTGACAGAGTGTCTTGTTGAGAACATATGTAGGACATGATTTTTTCCTGCAACAGGGAAAATAAAGTATAAGTTTTAAAGATTTATTCTTTAATAAAGGATCTCAAAGCCAGCTTTAGAAAAAGGA
+
DDCDCFFFFFFFGGGGGGGGGGHHHHHHHHHHHHHHHHHHHHHHHHHHHHHGGHHHHHHIIHHIIHHHHHHHHHHHHHHHHHHHHHGHHHHHHHGGGGHHHHHHHHHHHHHHHHHHHHHHHHHHHHHHHHGHHHHHHHHHHHHHHHHHHHHHHHHHHHHHHHHHHHHHHGHHHHHHHHHHHGGHHHHHHHHHGHHHHHHHHHHHHHHHHHHHHHHHHGHHHHHHHHHHHHHHHHHHHGHHHHHHHGHHGGH
@M05620:45:000000000-G6HP7:1:1101:27769:8345 1:N:0:187
AAACCAGAAGACATGAGGTCAGCTAGATCGGAAGAGCACACGTCTGAACTCCAGTCACGGACATTTATCTCGTATGCCGTCTTCTGCTTGAAAAAAAAAAAAAAACGCTCCCCCATTTGTTCTGATTCAAAGAGAACTAATTAAATTACATATAGTCAGTACGTAGAATTAATGACATGGGAGTAGTTAAGCGTAGCTAAGACAAAACAATCTGGGAAGGCACTCGCTAGATACAAGGCTGCTGCGTGTAC
+
DDCDDBCFFFFFGGGGGGGGGGHHHHHHHHGEFGHHHHHHHGHHHGHHHHHHHHGHHHGGFGGHHHHHHHHHFGHHHHFFGHGHHHHHHHGHHHHG/EEE>//>>/////////<011110111111111=100/000<0000000000000000;000000./0..000000000000/./../000:000-.;-.000000///....00000/.0.....//.:..9;000000..;..000-..:/0
@M05620:45:000000000-G6HP7:1:1101:12052:8346 1:N:0:187
CATCCTGACCCTGAAGTACCCCATTGAGCATGGCATCGTCACCAACTGGGACGACATGGAGAAGATCTGGCACCACACCTTCTACAACGAGCTGCGCGTGGCCCCGGAGGAGCACCCAGTGCTGCTGACCGAGGCCCCCCTGAACCCCAAGGCCAACAGAGAGAAGATGACTCAGGTGAGGCTCGGCCGACGCCCGTGCTCCTCCCGTCCTTTCCCCAGTCATTTTCTGCCCGGCTTGATTTCTGACATTT
+
DDDDDFFFFFFFGGGGGGGGGGGHHHHHHHHHHHHHHGHHHGHHHGHHHHHHGGGGGHHHHHHHHHHHHHHHHGHHHGGHHHHHHHHHGGGGGHHGGGGGGGHHGGGGGGGGHHHHGGHGHHHHHHHHHHGGGGGGGGGGGGHHHHGGGGHGHHGGGGGGGGGGGGGGGGGGGGGGHGGGGGGGFFFFFFFFFFFFBDDFFFFFFFFFFFFFFFFFFFFFFFFFFFFFFFFFFFFFFFAFFFFFF;FBFF0
@M05620:45:000000000-G6HP7:1:1101:7029:8348 1:N:0:187
ATCTCTATCTCCTAAAAAGGAAGAAAGGGGAGGGAAGATCGGAAGAGCACACGTCTGAACTCCAGTCACGGACATTTATCTCGTATGCTGTCTTCTGCTTGAAAAAAAAAAACTCTGTTATTTTGTTTGACACAGTGTCTTGTTGAGCACCTATAAAGGACATGATTTTTTCTTTCAACAGGGACCATATAGTATATTTTTTAAATTTTTATTCTTTAATAAATTATCTCAAAGCCACCTTTCTAAAACGG
+
AAAAAFFFFFFFGGGGGGC11FG00BGCE?0EEC0GAGGGE//AEGHBAF0BE0AGEH2AFFHBF2BFFEGCECGFGFH2@FGEE0>221BFFHHHGFHHFGF>D0>//////1111222>FB22?0?0111100?1?1??<>D<=11><.01>11000/.C0<D=D000=/0;0:0;;0:......9000;000=0000=A?;000;C990;C00C00000//;/BFBFF/B/-;--;-/;9;//;//;-
@M05620:45:000000000-G6HP7:1:1101:10840:8356 1:N:0:187
AAACCAAGCAGACACTCACCGCTCCCTCGCCACAGGCCAATAGTTTGTCCTCACTGAGTTGGCAACAAGTGGCTGCTGTGGCTGCCATTTTTCTGGTGATGGCCATCAGCTCCGACGAGGTCAGCTGGGGGGCTTTCTTTGTGTAAGCAACGAGAAACCTGAAAGAAGCATTTTTTAACTAAGTCCTGCTGAGTCATTCATGAGTTTTTAGCCGCCTTGCTTCTTCTCACAGACTCTCTACTCTCATGCCA
+
>AAABAAFAFFFGGGGGGGGEGGGGGHHGGGGEAGHGGEGGEGGHHHHHHHHHHFH3FGGHHHHFHHEHHHGGHGGHBGHHGHCFHBFHFHHHHFBHHFHFGHHFHHBGHHHHG@EEEGGGHCGHHHHGGGGGGGGGGGGGGGGFGFFFFFFFFFFFFFFFFBFFFFFFFFFFFFFEFFF/BFFFFFFFFFFFFFFFFFFFFFFFFFFFFFFFDDFFFBBFFFFFFFF/BBFBFFFFFFFFFFFFFFFFF/
@M05620:45:000000000-G6HP7:1:1101:13783:8359 1:N:0:187
TACCTGTACTGGGGAAGCATTTGAATATCCCCCCATGGTGATGGGGACGGAGAACTGCTCCATAAACACAGGCAACGTGCCTAACTTTCCCGGGAAGATGAAGTCAAAGAGCGACCACAGCTCTTCGGAGGTTATTTTGCATCGGTGAGCCAGACAGAATGATCCGATGAGGGGTGCGAAACTATTTGAGGAAAGGAAGCACCTTTTTATTAAATTTACCTTTTAGCAATCGCCATTCCTACCCTAAAGAT
+
BBBBBFFFFFFFGGGGGGGGGGHHHHHHHHHGGGGHHHGGHHHHHGGGGGGGGHHHHHHHHHHHHHHHHHHHGHHHGHHHHHGHHHHHHHHGGGGGGGHHGGHGHHHHHHHHGGGGGHGHHHHHHHGGGGGEHDGHHHHHEHHGGGGGFFHGHHGHHHHGGHHHHHGGGHHGGGADGGGGGGGGGGGGGGGFFFGGF/CEBFFFFFFFFFFFFFFFFFFFFFFFFFFFFFFFFFBFFFFFFFFFFFFFFFF
@M05620:45:000000000-G6HP7:1:1101:10853:8368 1:N:0:187
AAACCAAGCAGACACTCACCGCTCCCTCGCCACAGGCCAATAGTTTGTCCTCACTGAGTTGGCAACAAGTGGCTGCTGTGGCTGCCATTTTTCTGGTGATGGCCATCAGCTCCGACGAGGTCAGCTGGGGGGCTTTCTTTGTGTAAGCAACGAGAAACCTGAAAGAAGCATTTTTTAACTAAGTCCTGCTGAGTCATTCATGAGTTTTTAGCCGCCTTGCTTCTTCTCACAGACTCTCTACTCTCATGCCA
+
DDDDDCCFCFFFGGGGGGGGGGGGGGHHGGGGGHHHGGHHHHHHHHHHHHHHHHHHHHHHHHHHHHHHHGHHGHGGHHHHHHHGGHHHHHHHHHHHHHHHHHHHHHHHHHHHHGGGGGGGFHHHHHHHGGGGGGGGGGGGGGGGGGFFFFFFFFFFFFFFFFFFFFFFFFFFFFHFFFHHHFFFFFFFFFFHFFFFFFFFFFFFFFFFFFFFFFFFFFFFHHHFFFFFHFFFFFFFFFFHHFFFFFFFFFF
@M05620:45:000000000-G6HP7:1:1101:17423:8415 1:N:0:187
AGATTACTGCAACAGTTCCCCCTGGACCTGGAAAAGTTTCTTGCCTGGCTTACAGAAGCTGAAACAACTGCCAATGTCCTACAGGATGCTACCCGTAAGGAAAGGCTCCTAGAAGACTCCAAGGGAGTAAAAGAGCTGATGAAACAATGGCAAGTAAGTCAGGCATTTCCGCTTTAGCACTCTTGTGGATCCAATTGAACAATTCTCAGCATTTGTACTTGTAACTGACAAGCCAGGGACAAAACAAAGAT
+
BABBBFFFDF4FGGGGGGGGGGGGHHHHHHGHHHHHHHHHHHHHHHHHHHHHHHHHHHHHHHHHHHHHHHHHHHHHHHHHHHHHHHHHHHFHHHGGGGHHHHHHFHHHGHHHHHHHHHHHHH?F?FFGHFGHHGHHHHHHH?GHHHHHHHHHHGHHHHHHHGHHHHHHHHGGGGGHGHHHHHHHHHHGHHHHHCGHHFHHFHHHHHHHHHHHHHHHHHHHHHHHHHHHHHHHHGGGGGGGGGFFFGGGGGF
@M05620:45:000000000-G6HP7:1:1101:7936:8430 1:N:0:187
TACCTGTACTGGGGAAGCATTTGAATATCCCCCCATGGTGATGGGGACGGAGAACTGCTCCATAAACACAGGCAACGTGCCTAACTTTCCCGGGAAGATGAAGTCAAAGAGCGACCACAGCTCTTCGGAGGTTATTTTGCATCGGTGAGCCAGACAGAATGATCCGATGAGGGGTGCGAAACTATTTGAGGAAAGGAAGCACCTTTTTATTAAATTTACCTTTTAGCAATCGCCATTCCTACCCTAAAGAT
+
BBBBBFFFFFFFGGGGGGGGGGHHHHHHHHHGGGGHHHGHHHHHGGGGGGGGGHHHHHHHHHHHHHHHHHHHGHHHGHHHHHHHHGHHHHHGGGGGGGHHHHHHHHHHHHHHGGGGGHHHHHHHHHHGGGG?GGHHHHHGGHHGGDGEHHHHHHGHHHHHHHHHHHGGGGHBEGDDGGDDGGGGGGGGGFGFFFGGFFFGGGFFFFFFFFFB;BFFFFFFFFFFFFFFFFFFFFFFFFFFFFFFFFFFBFF
@M05620:45:000000000-G6HP7:1:1101:18654:8435 1:N:0:187
AGATTACTGCAACAGTTCCCCCTGGACCTGGAAAAGTTTCTTGCCTGGCTTACAGAAGCTGAAACAACTGCCAATGTCCTACAGGATGCTACCCGTAAGGAAAGGCTCCTAGAAGACTCCAAGGGAGTAAAAGAGCTGATGAAACAATGGCAAGTAAGTCAGGCATTTCCGCTTTAGCACTCTTGTGGATCCAATTGAACAATTCTCAGCATTTGTACTTGTAACTTACAAGCCAGGGACAAAACAAAGAT
+
ABBBBFFFFFFFGGGGGGGGGGGGHHHHHHHHHHHHHHHHHHHHHHHHHHHHHHHHHHHHHHHHHHHHHHHHHHHHHHHHHHHHHGHHHHHHHHGGGGHGHHHHHHHHGHHHHHHHHHHHHHHFGHFFGHHHHGHHHGGHHDGHHHHHHHHHHGHHHHHHHHHGHHHHHHGGGGGHGHHHHHHHHGHGGHHHGGHHHHHHFHHHHHHHHGHHHHHHHHHHHHHHHHHHGGHHHGGGGGGGGGFAFGGGFGG
@M05620:45:000000000-G6HP7:1:1101:27432:8440 1:N:0:187
ATCTCTATCTCCTAAAAACCTGTTTAGATTTGGAGATAGACCTTCAGGTTTTTCATCATTTTCTGCATGAATTATACATTGACCACGTTCCAGCGTGGTCAGTTTGCAGCATTCTGTTATTTTGTTTGACAGAGTGTCTTGTTGAGAACATATGTAGGACATGATTTTTTCCTGCAACAGGGAAAATAAAGTATAAGTTTTAAAGATTTATTCTTTAATAAAGGATCTCAAAGCCAGCTTTAGAAAAAGGA
+
ABBBBFFFFFFFGGGG4FEGGGHHHFHHHHHHGFHHHHHGHHHHHHHGHHHGGHBGH5GHHHHHHHBGHHGHHHHHHHHHHBHHFHGHHHHHHHGFGGHHGHHHHHHHHHHHHHHHHHFHHHHHHHHHHHHHHHHHHHHHHHHHFGGGHFHFHHHHHHFHHHHHHHHHHGHHHHHFHHHHHGAGHFFF1FHGHHFHGGGHH<GFFHHHHEHHHHHH<DGGHHFHHHHHHHFHHHHBGGHHHHH0;GGHGGG
@M05620:45:000000000-G6HP7:1:1101:6366:8441 1:N:0:187
AAACCAAGCAGACACTCACCGCTCCCTCGCCACAGGCCAATAGTTTGTCCTCACTGAGTTGGCAACAAGTGGCTGCTGTGGCTGCCATTTTTCTGGTGATGGCCATCAGCTCCGACGAGGTCAGCTGGGGGGCTTTCTTTGTGTAAGCAACGAGAAACCTGAAAGAAGCATTTTTTAACTAAGTCCTGCTGAGTCATTCATGAGTTTTTAGCCGCCTTGCTTCTTCTCACAGACTCTCTACTCTCATGCCA
+
CCCCCBCFCFFFGGGGGGGGGGGGGGHHGGGGGHHHGGGHHHHHHHHHHHHHHHHHHHHHHHHHHHHHHHHHGHGGHHHHHHHGGHHHHHHHHHHHHHHHHHHHHHHHHHHHHGGGGGGGDGHHHHHHGGGGGGGGGGGGGGGGGGFFFFFFFFFFFFFFFFFFFFFFFFFFFFFFFFFFFFFFFFFFFFFFFFFFFFFFFFFFBFFFFFFFFFFFFFFFFFFFFFFFFFFFFFFFFFFFFFFFFFFFFF0
@M05620:45:000000000-G6HP7:1:1101:6345:8441 1:N:0:187
AAACCAAGCAGACACTCACCGCTCCCTCGCCACAGGCCAATAGTTTGTCCTCACTGAGTTGGCAACAAGTGGCTGCTGTGGCTGCCATTTTTCTGGTGATGGCCATCAGCTCCGACGAGGTCAGCTGGGGGGCTTTCTTTGTGTAAGCAACGAGAAACCTGAAAGAAGCATTTTTTAACTAAGTCCTGCTGAGTCATTCATGAGTTTTTAGCCGCCTTGCTTCTTCTCACAGACTCTCTACTCTCATGCCA
+
CCCCCCCFCFFFGGGGGGGGGGGGGGHHGGGGGHHHGGHHHGHHHHHHHHHHHHHHHHHHHHHHHHHHHGHHGHGGHHHHHHHGGHHHHHHHHHHHHHHHHHHHHHHHHHHHHGGGGGGGGHHHHHHHGGGGGGGGGGGGGGGGGGFFFFFFFFFFFFFFFFFFFFFFFFFFFFFFFFFFFFFFFFFFFFFFFFFFFFFFFFFFFFFFFFFFFFFFFFFFFFFFFFFFFFFFFFFFFFFFFFFFFFFFFF0
@M05620:45:000000000-G6HP7:1:1101:27411:8446 1:N:0:187
ATCTCTATCTCCTAAAAACCTGTTTAGATTTGGAGATAGACCTTCAGGTTTTTCATCATTTTCTGCATGAATTATACATTGACCACGTTCCAGCGTGGTCAGTTTGCAGCATTCTGTTATTTTGTTTGACAGAGTGTCTTGTTGAGAACATATGTAGGACATGATTTTTTCCTGCAACAGGGAAAATAAAGTATAAGTTTTAAAGATTTATTCTTTAATAAAGGATCTCAAAGCCAGCTTTAGAAAAAGGA
+
DDDDDFFFFFFFGGGGGGGGGGHHHHHHHHHHHHHHHHHHHHHHHHHHHHHGGHHHHIIHHHIIHHHHHHHHHHHHHHHHHHHHHHGHHHHHHHGGGGHHHHHHHHHHHHHHHHHHHHHHHHHHHHHHHHHHHHHHHHHHHHHHHHHHHHHHHHHHHHHHHHHHHHHHHGHHHHHHHHHHHGGHHHHHHHHHHHHHHHHHHHHHHHHHHHHHHHHHHGHHHGHHHHHHHGHHHHHHHGHHHHHGHHGHGGH
@M05620:45:000000000-G6HP7:1:1101:4707:8447 1:N:0:187
CATCCTGACCCTGAAGTACCCCATTGAGCATGGCATCGTCACCAACTGGGACGACATGGAGAAGATCTGGCACCACACCTTCTACAACGAGCTGCGCGTGGCCCCGGAGGAGCACCCAGTGCTGCTGACCGAGGCCCCCCTGAACCCCAAGGCCAACAGAGAGAAGATGACTCAGGTGAGGCTCGGCCGACGCCCGTGCTCCTCCCGTCCTTTCCCCAGTCATTTTCTGCCCGGCTTGATTTCTGACATTA
+
AAA>AFFFFFFFGGGGGGGGGGGHHHHHHHHHHHHHHGHHHGHHHGHHHHHHGGGGGHHHHGHHHHHHHHHHHGHHHEGHHHHHHFHHFGGCGHHGCEEEEEGHGGGGGGGGHHHHGGHHHHHHHHHGHHGGGGGGGGGGGGHHHHGGGGHGHHGGGGGGGGGGGGFGFFGGGGGGFGGGGGGGFFEFD=DFFAFF;DDFFFFFFFFEFFFFFBBFFFFFFFFF/BFFFBFEDFFFFFABFFBFFFFFFF/
@M05620:45:000000000-G6HP7:1:1101:6362:8460 1:N:0:187
AAACCAAGCAGACACTCACCGCTCCCTCGCCACAGGCCAATAGTTTGTCCTCACTGAGTTGGCAACAAGTGGCTGCTGTGGCTGCCATTTTTCTGGTGATGGCCATCAGCTCCGACGAGGTCAGCTGGGGGGCTTTCTTTGTGTAAGCAACGAGAAACCTGAAAGAAGCATTTTTTAACTAAGTCCTGCTGAGTCATTCATGAGTTTTTAGCCGCCTTGCTTCTTCTCACAGACTCTCTACTCTCATGCCA
+
CCCCCCCFCFFFGGGGGGGGGGGGGGHHGGGGGHHHGGHHHHHHHHHHHHHHHHHHHHHHHHHHHHHHHHHHGHGGHHHHHHHGGHHHHHHHHHHHHHHHHHHHHHHHHHHHHGGGGGGGGHHHHHHHGGGGGGGGGGGGGGGGGGFFFFFFFFFFFFFFFFFFFFFFFFFFFFFFFFFFFFFFFFFFFFFFFFFFFFFFFFFFFFFFFFFFFFFFFFFFFFFFFFFFFFFFFFFFFFFFFFFFFFFFFFF
@M05620:45:000000000-G6HP7:1:1101:4718:8464 1:N:0:187
CATCCTGACCCTGAAGTACCCCATTGAGCATGGCATCGTCACCAACTGGGACGACATGGAGAAGATCTGGCACCACACCTTCTACAACGAGCTGCGCGTGGCCCCGGAGGAGCACCCAGTGCTGCTGACCGAGGCCCCCCTGAACCCCAAGGCCAACAGAGAGAAGATGACTCAGGTGAGGCTCGGCCGACGCCCGTGCTCCTCCCGTCCTTTCCCCAGTCATTTTCTGCCCGGCTTGATTTCTGACATTA
+
DDDDDFFFFFFFGGGGGGGGGGGHHHHHHHHHHHHHHGHHHGHHHGHHHHHHGGGGGHHHHHHHHHHHHHHHHGHHHGGHHHHHHHHHGGGGGHHGGGGGGGHHGGGGGGGGHHHHGGHHHHHHHHHHHHGGGGGGGGGGGGHHHHGGGGHGHHGGGGGGGGGGGGGGGGGGGGGGHGGGGGGGFFFFFFFFFFFFFFFFFFFFFFFFFFFFFFFFFFFFFFFFFFFFFFFFFFFFFFFFFFFFFFFFFF0
@M05620:45:000000000-G6HP7:1:1101:5404:8469 1:N:0:187
AAACCAAGCAGACACTCACCGCTCCCTCGCCACAGGCCAATAGTTTGTCCTCACTGAGTTGGCAACAAGTGGCTGCTGTGGCTGCCATTTTTCTGGTGATGGCCATCAGCTCCGACGAGGTCAGCTGGGGGGCTTTCTTTGTGTAAGCAACGAGAAACCTGAAAGAAGCATTTTTTAACTAAGTCCTGCTGAGTCATTCATGAGTTTTTAGCCGCCTTGCTTCTTCTCACAGACTCTCTACTCTCATGCCA
+
CCCCCBC@BFFFGGGGGGGGGGGGGGGHGGGGGGFHGGHHGHHHHHHHHHHHHHHHHHGHHGHHHHHHHHHHGHGGHHHHHHHGGHHHHHHHHGHHHHHHHHHHHHHHHHHHHGGGGGGGGHHHHHHHGGGGGGGGGGGGGGGGGGFFFFFFFFFFFFFFFFFFFFFFFFFFFFFFFFFFFFFFFFFFFFFFFFFFFFFFFFFFFFFFFFFFFFFFFFFFFFFFFFFFFFFFFFFFFFFFFFFFFFFFFFF
@M05620:45:000000000-G6HP7:1:1101:26466:8477 1:N:0:187
AAACCAAGCAGACACTCACCGCTCCCTCGCCACAGGCCAATAGTTTGTCCTCACTGAGTTGGCAACAAGTGGCTGCTGTGGCTGCCATTTTTCTGGTGATGGCCATCAGCTCCGACGAGGTCAGCTGGGGGGCTTTCTTTGTGTAAGCAACGAGAAACCTGAAAGAAGCATTTTTTAACTAAGTCCTGCTGAGTCATTCATGAGTTTTTAGCCGCCTTGCTTCTTCTCACAGACTCTCTACTCTCATGCCA
+
DDDDDCCFCFFFGGGGGGGGGGGGGGHHGGGGGHHHGGHHHHHHHHHHHHHHHHHHHHHHHHHHHHHHHHHHGHGGHHHHHHHGGHHHHHHHHHHHHHHHHHHHHHHHHHHHHGGGGGGGGHHHHHHHGGGGGGGGGGGGGGGGGGFFFFFFFFFFFFFFFFFFFFFFFFFFFFHFFFFFFFFFFFFFFFFFFFFFFFHHFFFFFFFFFFFFFFFFFFFFFHHFHFFFFFFFFFFFFFFFFFFHFFFFFFF
@M05620:45:000000000-G6HP7:1:1101:26920:8483 1:N:0:187
CATCCTGACCCTGAAGTACCCGGCTTGATTTCTGACATTAGATCGGAAGAGCACACGTCTGAACTCCAGTCACGGACATTTATCTCGTATGCCGTCTTCTGCTTGAAAAAAAACAGTTATTTTGTTTGACAGAGTGTCTTGTTGCGAACATATCTAGGACATTATTTTTTCCTGCAACAGGCAAAATAAAGTATAAGTTTTAAAGATTTATTCTTTAATAAATGATCTCAAAGCCAGCTTTAGAAACAGGA
+
BAAABFFBFCFCGGGF5GGGFFG?GEGHHHHGHHGF3BFGD5F5E?AFEAGCCGHCE1AFF5G3GHHEGFEDFEAFGGHHGH4GBHHGA3?43>1/1F44BEHHBAGH?FE/>//0122?GHF?0BCB1@110@1@FGDF@GD01/>/@@1<>11>DFHFFG1><F0=<@GHF0CGGC./...:CGGHBF:CCHBF00;=90:099CB90C0BBFBFFFFF00;BFFCFGFB0/;C;E/B9/;//9//B..
@M05620:45:000000000-G6HP7:1:1101:6658:8488 1:N:0:187
CATCCTGACCCTGAAGTACCCCGGCTTGATTTCTGACATTAGATCGGAAGAGCACACGTCTGAACTCCAGTCACGGACATTTATCTCGTATGCCGTCTTCTGCTTGAAAAAAAAAAAAAAAAATAAAGAGACATTTCATTATGCATTTATATCTTGAGTATGATCAGACCAGTCTTTATCAACGCATGATATTTCAGTGGTTACTTAACGAGATGCATTGTGCATGTATAAGTTGTAATGCACTTCTCTCT
+
CCCCDFFFFFFFGGGGGFGGGGGGGGGGHHHHHHHHHHHHHHGHHHGGGGHHHGHHHGHHHGHGHHHHHHHHGHGGGGGHHHGHFFHHGFHHHGGFGHGHHHHHHHHHFHHGGGGC<<>/--<000000<///00000000<00000:0000000000000000000:0./.0000000000/.-9..0;000;00000/0.0000000....:0000000:00000000000900000000000000;00
@M05620:45:000000000-G6HP7:1:1101:3560:8495 1:N:0:187
AGATTACTGCAACAGTTCCCCCTGGACCTGGAAAAGTTTCTTGCCTGGCTTACAGAAGCTGAAACAACTGCCAATGTCCTACAGGATGCTACCCGTAAGGAAAGGCTCCTAGAAGACTCCAAGGGAGTAAAAGAGCTGATGAAACAATGGCAAGTAAGTCAGGCATTTCCGCTTTAGCACTCTTGTGGATCCAATTGAACAATTCTCAGCATTTGTACTTGTAACTGACAAGCCAGGGACAAAACAAAGAT
+
AAAABF4F5B@BBGGGG5FGGGGABAFAGFGFGEGGFGHGHHEBB5BCAFGEGFHFGFBBFADFFFEHHGB3GEGGA5FDGGCG31GGFFHEGH?BEEGFBGFFHAFHFHGFGD3F3FCGF3GE?????F?GF?F?EF?1BFDF?0CGHH0?CF1>F@@@@GFFCFHF<D?/<EFHF1DGHHHHG><DF<FF1CHFD<D<GCGFGH0<DCDFHEHGFFHGHGHFGHHHCF0C;99FEGA99AF?.AAFBB:
@M05620:45:000000000-G6HP7:1:1101:26907:8498 1:N:0:187
CATCCTGACCCTGAAGTACCCGGCTTGATTTCTGACATTAGATCGGAAGAGCACACGTCTGAACTCCAGTCACGGACATTTATCTCGTATGCCGTCTTCTGCTTGAAAAAAAAACCCCATCCTTCTTACCTCGTCCCCCCTGACCCCCCAGGCCCCCCGAGACACGATGCCTCCGGTCCGCCTCTGCCGCCTCCCGTGCCCCTCCCTTCCTTTCCCCCGTCCTTTTCTTCCCGGCTTGCTTTCTGCCCTTC
+
BBBBBFFFFFFFGGGGGGGGGCEAFEEF5FGHGDHDFEGGFFDGHE2BEHHGHHHHGHGFGHHGFAGGHHHHHE?EGGGHHHHF4GF?AGHHFG1E1F4GHHD33BFGEGG/<B/////22@<@@<2@@G>2//?C?GDDG.00FGGG--<....;C-:---.//.-;..;BB..------;9A///99-;..;A...;.:..:9A.9;9/99FFFB.-:99::BFFFFFB9.-999-./99/9//9./;.
@M05620:45:000000000-G6HP7:1:1101:13244:8511 1:N:0:187
AAACCAAGCAGACACTCACCGCTCCCTCGCCACAGGCCAATAGTTTGTCCTCACTGAGTTGGCAACAAGTGGCTGCTGTGGCTGCCATTTTTCTGGTGATGGCCATCAGCTCCGACGAGGTCAGCTGGGGGGCTTTCTTTGTGTAAGCAACGAGAAACCTGAAAGAAGCATTTTTTAACTAAGTCCTGCTGAGTCATTCATGAGTTTTTAGCCGCCTTGCTTCTTCTCACAGACTCTCTACTCTCATGCCA
+
DCDCDCCFCFFFGGGGGGGGGGGGGGHHGGGGGHHHGGHHHHHHHHHHHHHHHHHHHHGHHHHHHHHHHHHHGHGGHHHHHHHGGHHHHHHHHHHHHHHHHHHHHHHHHHHHHGGGGGGGGHHHHHHHGGGGGGGGGGGGGGGGGGFFFFFFFFFFFFFFFFFFFFFFFFFFFFHFFFFHHFFFFFFFFFFHFBFFFFFFFFFFFFFFFFFFFFFFFFFFHHHFHHHFHFFFFFFFFFFFFFFFFFFFFFB
@M05620:45:000000000-G6HP7:1:1101:26831:8513 1:N:0:187
ATCTCTATCTCCTAAAAACCTGTTTAGATTTGGAGATAGACCTTCAGGTTTTTCATCATTTTCTGCATGAATTATACATTGACCACGTTCCAGCGTGGTCAGTTTGCAGCATTCTGTTATTTTGTTTGACAGAGTGTCTTGTTGAGAACATATGTAGGACATGATTTTTTCCTGCAACAGGGAAAATAAAGTATAAGTTTTAAAGATTTATTCTTTAATAAAGGATCTCAAAGCCAGCTTTAGAAAAAGGA
+
CCCCCFFFFFFFGGGGGGGGGGHHHHHHHHHHHHHHHHHHHHHHHHHHHHHGGHHHHHHHHIHIHHHHHHHHHHHHHHHHHHHHHHGHHHHHHHGGGGHHHHHHHHHHHHHHHHHHHHHHHHHHHHHHHHHHHHHHHHHHHHHHHHHHHHHHHHHHHHHHHHHHHHHHHGHHHHGHHHHHHGGHHHHHGHHHHHHHHGHHHHHHH1GHHHHHHHHHHHHHHHHHHHHHHHHGHHHHHGHHHHHGHFHHGGH
@M05620:45:000000000-G6HP7:1:1101:3575:8513 1:N:0:187
AGATTACTGCAACAGTTCCCCCTGGACCTGGAAAAGTTTCTTGCCTGGCTTACAGAAGCTGAAACAACTGCCAATGTCCTACAGGATGCTACCCGTAAGGAAAGGCTCCTAGAAGACTCCAAGGGAGTAAAAGAGCTGATGAAACAATGGCAAGTAAGTCAGGCATTTCCGCTTTAGCACTCTTGTGGATCCAATTGAACAATTCTCAGCATTTGTACTTGTAACTGACAAGCCAGGGACAAAACAAAGAT
+
CCBCCFFFFFFFGGGGGGGGGGGGHHHHHHHHHHHHGHHHHHHHHHFHHHHHHHFHHHHHHHHHHHHHHHHHHHHHHHHHHHHHHHHHHHHHHHGGGGHHHHHHHHHHGHHHHHHHHHHHHHHGGHGGHHHHHGHHHHGHHHHHHHHHHHHHHGHHHHHHHHHHHHHHHHGGGGGHHHHHHHHHHHHGHHHHGHHHHGHHHHHHHHHHHHHHHHHHHHHHHHHFHHFHHHHHHGGGGGGGGGGGGGGGGGG
@M05620:45:000000000-G6HP7:1:1101:13784:8519 1:N:0:187
TACCTGTACTGGGGAAGCATTTGAATATCCCCCCATGGTGATGGGGACGGAGAACTGCTCCATAAACACAGGCAACGTGCCTAACTTTCCCGGGAAGATGAAGTCAAAGAGCGACCACAGCTCTTCGGAGGTTATTTTGCATCGGTGAGCCAGACAGAATGATCCGATGAGGGGTGCGAAACTATTTGAGGAAAGGAAGCACCTTTTTATTAAATTTACCTTTTAGCAATCGCCATTCCTACCCTAAAGAT
+
CCCCCFFFFFFFGGGGGGGGGGHHHHHGHHHGGGGHHHHHHHHHHGGGGGGGGHHHHHHHHHHHHHHHHHHHGHHHGHHHHHHHHHHHHHHGGGGGGHHHHHHHHHHHHHHHGGGGGHHHHHHHHHHGGGGEHHHHHHHHHHHGGGGCFGHHHGGHHHHHGHHHHHDGGGHHGGEDGGAFGDGGGGGGGGGFFFFGGFGGGGFFFFFFFFFFFFFFFFFFFFFFFFFFFFFFFFFEFFFFFFFFFFFEFFF
@M05620:45:000000000-G6HP7:1:1101:13765:8526 1:N:0:187
TACCTGTACTGGGGAAGCATTTGAATATCCCCCCATGGTGATGGGGACGGAGAACTGCTCCATAAACACAGGCAACGTGCCTAACTTTCCCGGGAAGATGAAGTCAAAGAGCGACCACAGCTCTTCGGAGGTTATTTTGCATCGGTGAGCCAGACAGAATGATCCGATGAGGGGTGCGAAACTATTTGAGGAAAGGAAGCACCTTTTTATTAAATTTACCTTTTAGCAATCGCCATTCCTACCCTAAAGAT
+
BBBBBFFFFFBFGGFFGGGGGGHHHHHHHHHGGGGHHHGGGHHHHGGGGGG1EGHGHHHGHHHHHHHHHHHHGHHHGHHHEEHHHHHHHHFEGGGGGHHHHHHGGHHHHHHHGGGGCHHFGFGHFHHGGGGCHFFGHHHGGHHGFCEF><GHHHGHGHHFGHHHHHAEGGGHGGGGGGGGGBGFGGGGFGF9FFFFGFFGGGFFFFFFFFFFBBFFFFFFFFFFFFFFBBFFFFFFFFFFFFAFFFFFFFF
@M05620:45:000000000-G6HP7:1:1101:8329:8538 1:N:0:187
AAACCAAGCAGACACTCACCGCTCCCTCGCCACAGGCCAATAGTTTGTCCTCACTGAGTTGGCAACAAGTGGCTGCTGTGGCTGCCATTTTTCTGGTGATGGCCATCAGCTCCGACGAGGTCAGCTGGGGGGCTTTCTTTGTGTAAGCAACGAGAAACCTGAAAGAAGCATTTTTTAACTAAGTCCTGCTGAGTCATTCATGAGTTTTTAGCCGCCTTGCTTCTTCTCACAGACTCTCTACTCTCATGCCA
+
CCCCCBBFCFFFGGGGGGGGGGGGGGHHGGGGGGHHGGHHHHHHHHHHHHHHHHHHHHHHHHHHHHHHHGHHGHGGHHHHHHHGGHHHHHHHHHHHHHHHHHHHHHHHHHHHHGGGGGGGFHHHHHHHGGGGGGGGGGGGGGGGGGFFFFFFFFFFFFFFFFFFFFFFFFFFFFFFFFFFFFFFFFFFFFFFFFFFFFFFFFFFFFFFFFFFFFFFFFFFFFFFFFFFFFFFFFFFFFFFFFFFFFFFFFF
@M05620:45:000000000-G6HP7:1:1101:8342:8552 1:N:0:187
AAACCAAGCAGACACTCACCGCTCCCTCGCCACAGGCCAATAGTTTGTCCTCACTGAGTTGGCAACAAGTGGCTGCTGTGGCTGCCATTTTTCTGGTGATGGCCATCAGCTCCGACGAGGTCAGCTGGGGGGCTTTCTTTGTGTAAGCAACGAGAAACCTGAAAGAAGCATTTTTTAACTAAGTCCTGCTGAGTCATTCATGAGTTTTTAGCCGCCTTGCTTCTTCTCACAGACTCTCTACTCTCATGCCA
+
CCBBCBAFCFFFGGGGGGGGGGGGGGGHGGGGGGHHGGGHHHHHHHHHHHHHHHHGHHGHHHHHHHHHHEGHGHFGHHHHHHHGGHHHHHHHHHHHHHHHHHHHHHHHHHHHHGGGGGGGFHHHHHHHGGGGGGGGGGGGGFGGGGFFFFFFFFFFFFFFFFFFFFFFFFFFFFFFFFFFFFFBFFFFFFFFFFFFFFFFFFFFFFFFFFFFFFFFFFFFFFFFFFFFFFFFFFFFFFFFFFFFFFF;FFF
@M05620:45:000000000-G6HP7:1:1101:9827:8565 1:N:0:187
CATCCTGACCCTGAAGTACCCCGGCTTGATTTCTGACATTAGATCGGAAGAGCACACGTCTGAACTCCAGTCACGGACATTTATCTCGTATGCCGTCTTCTGCTTGAAAAAAAAAAATATTTAGATTAACATCGAGAGAACGTGCTAGAAGTCAAACCACATATCTAATGCCAGCATCGTGTACATTTAATAAAGATGAATGTCGTGTCAGATACGCCTGTAGTCGTCGACGAGCACAGACGTCATTCATA
+
BAAABFFFFFFFGAEFGFGGGGGCGGGCAGGHHGDDF3FG5BFHHGGCGABCGBGFFEHHGE5GGGHFEFHHGDEE0E/GHH@GHHHHGGHHHHGEEHFHHHHHHHFHHHCE@C/<<0122@22121111111/?///.11.<...11111000000....<0==000000000./:0...;/000000000;00000000000....9000000..-..;////...---9----.../.-99../////
@M05620:45:000000000-G6HP7:1:1101:14511:8569 1:N:0:187
CATCCTGACCCTGAAGTACCCCATTGAGCATGGCATCGTCACCAACTGGGACGACATGGAGAAGATCTGGCACCACACCTTCTACAACGAGCTGCGCGTGGCCCCGGAGGAGCACCCAGTGCTGCTGACCGAGGCCCCCCTGAACCCCAAGGCCAACAGAGAGAAGATGACTCAGGTGAGGCTCGGCCGACGCCCGTGCTCCTCCCGTCCTTTCCCCAGTCATTTTCTGCCCGGCTTGATTTCTGACATTA
+
CCCCCFFFFFFFGGGGGGGGGGGHHHHHHHHHHHHHHGHHHGHHHGHHHHHHGGGGGHHGHHHHHHHGHHHHHGHHHGGHHHHHHHHHGGGGGHHGGGEGGGHHGGGGGGGGHHHHGGH<GHHHHHHHHHGGGGGGGGGGGGHHHHGGGGHGHHGGGGGGGGGGGGGGGGGGGGGGGGGGGGGGFFFFFFFFFFFFFFF?FFFFFEA;DFDFFFFFF/AFFFFFFFFBFEFF.>DFFCAFFFFFF;F9BF/
@M05620:45:000000000-G6HP7:1:1101:24122:8574 1:N:0:187
AAACCAAGCAGACACTCACCGCTCCCTCGCCACAGGCCAATAGTTTGTCCTCACTGAGTTGGCAACAAGTGGCTGCTGTGGCTGCCATTTTTCTGGTGATGGCCATCAGCTCCGACGAGGTCAGCTGGGGGGCTTTCTTTGTGTAAGCAACGAGAAACCTGAAAGAAGCATTTTTTAACTAAGTCCTGCTGAGTCATTCATGAGTTTTTAGCCGCCTTGCTTCTTCTCACAGACTCTCTACTCTCATGCCA
+
DDDCCDDFDFFFGGGGGGGGGGGGGGHHGGGGGHHHGGHHHHHHHHHHHHHHHHHHHHGHHHHHHHHHHHHHGHGGHHHHHHHGGHHHHHHHHHHHHHHHHHHHHHHHHHHHHGGGGGGGFHHHHHHHGGGGGGGGGGGGGGGGGGFFFFFFFFFFFFFFFFFFFFFFFFFFFFHFFFFHFFFFFFFFFFFFFFFFFFFFFFFFFFFFFFFFFFFFFFFFHHHFFFFFFFFFFFFFFFFHHFFHFFFFFFB
@M05620:45:000000000-G6HP7:1:1101:9842:8575 1:N:0:187
CATCCTGACCCTGAAGTACCCCGGCTTGATTTCTGACATTAGATCGGAAGAGCACACGTCTGAACTCCAGTCACGGACATTTATCTCGTATGCCGTCTTCTGCTTGAAAAAAAAAAAAAATCCGCTGTATATCTTTCTTTATTTCAGCCCCTATCAATCTTCACTAATCATCTTTTCACTCATACCTACCGACTCATTCCTACTTTTATCACTGCCTATCATCTTCACCCATCCTCTCTCCACTCAGTCCC
+
DDDDDFFFFFFFGGGGGGGGGGGGGGGGHHHHHHHGHHHHHHGHHHGGGGGHHHHGHGHHHGHHHHHHHHHHHGGGGGGHHHHHHHHHGGHHHHGGGHGHHHHHHHHHEHGGGFGD>///01?.<>-<1111>1<>10=<000=0000/<...0000000:000:00000;00;;;00900/000/009.-.9;CB090;F00009000:0900;/0090000000000;;//.900/:;/0/0;/00090
@M05620:45:000000000-G6HP7:1:1101:14854:8579 1:N:0:187
TACCTGTACTGGGGAAGCAATCGCCATTCCTACCCTAAAGATCGGAAGAGCACACGTCTGAACTCCAGTCACGGACAATTATCTCGTATGCCGTCTTCTGCTTGAAAAAAAAAAAAAAAAAAGAAAATCATAAAAAAAAAAACACATGATATAAAAAAAATAAAAAAAAGAAAAAAGGTAAAATAGATTGCGGAAGCGAGAGTTAGACAGAAGAAAAGATCTTAGCAAAGTTATGTAGCAACATTATGAAT
+
BBBCCFFFFFFFGGGGGGGGGGGGGGGHHHHFHHHHGHHHGHHHGGGGGHHHHGHGGHHGGFGHHHGHHHHHGGGGGHHHFFFHHHFGHHHHGEGHGHHHHHHHHHHHHGGEB<>>></>>-.<.</000000000--:-9-...90000000<<009--.0<0<09-9...//.9..0<:00<00<0000.---..-9---00<<000//0::///<.0000000000:000000<0000.</<00<<00
@M05620:45:000000000-G6HP7:1:1101:14515:8591 1:N:0:187
CATCCTGACCCTGAAGTACCCCATTGAGCATGGCATCGTCACCAACTGGGACGACATGGAGAAGATCTGGCACCACACCTTCTACAACGAGCTGCGCGTGGCCCCGGAGGAGCACCCAGTGCTGCTGACCGAGGCCCCCCTGAACCCCAAGGCCAACAGAGAGAAGATGACTCAGGTGAGGCTCGGCCGACGCCCGTGCTCCTCCCGTCCTTTCCCCAGTCATTTTCTGCCCGGCTTGATTTCTGACATTA
+
CCCCCFFFFFFFGGGGGGGGGGGHHHHHHHHHHHHHHGHHHGHHHGHHHHHHGGGGGHHHHGHHHHHHHHHHHGHHHGGHHHHHHHHHGGGGGHHGGGGGGGHHGGGGGGGGHGHHGGHHHHHHGHHGHHGGGGGGGGGGGGHHHHGGGGHGHHGEGGGGGGGGGGGFGGGGGGGGFGGGGGGGFFFFFFBFFFFFCFFFFFFFFFFEFFBFFFFFFFFBFFFFFFFFFFFFFFFFFFFFFFFFFFFFFF0
@M05620:45:000000000-G6HP7:1:1101:22479:8603 1:N:0:187
CATCCTGACCCTGAAGTACCCCGGCTTGATTTCTGACATTAGATCGGAAGAGCACACGTCTGAACTCCAGTCACGGACATTTATCTCGTATGCCGTCTTCTGCTTGAAAAAAAAAAAACAAAAAAATCCTCACTAACAACAATACTCCACCCCTCCCTCACATCTCCACATTAACCCCCTTACCCCTCTCCCCTTCTCACATCCTCTCTCCCCAACCCCCCCTTCGCCACCCACACATACCCTGCCCCCCC
+
CCCCCFFFFFFFGGGGGGGGGGGGGGGGHHHHHHHHHHHHHHHHHHGGGGHHHHHHHGGHHGHHHHHHHHHHHGGGGGGHHHHHHHHHGGHHEHGFCFGGFGFHHGHHGHHEECGD>>?/?0??/-011111.111<0<..<0000000/..-....//:.00000:0/0000090..--.00//9..////././0:90:00/000/09/9./.....--9-./............000:00/....--;
@M05620:45:000000000-G6HP7:1:1101:8694:8611 1:N:0:187
AGATTACTGCAACAGTTCCCCCTACACTCTTTCCCTACAAGCCAGGGACAAAACAAAGATCGGAAGAGCACACGTCTGAACTCCAGTCACGGACATTTATCTCGTATGCCGTCTTCTGCTTGAAAAAAAAAAAAAAAAAACAAGGTTACAAAAAGTAAAGCAATAGTCATAGGAGAGATCATATAAATAATTACGAAAAGAGAATGAGTTAAGGAGAGAAGAACAGTAAAAATATGATACGAAAAGACTAG
+
AAAA?FFFFFFFGFCBEGGGGGGGHHHFGHHHGHHHGHHHHHGHHHGGGFFHHHHEHHFHHHGCGFHHHHHHHGGHHGHFHHHHGHHHHHGGEGGHHGBGFFHHFFHHFHE?>FGHHHHGHHHG3FGGFCGG>/------.../.0000000..9000000//00;90000009/C..90F9099000000///:...-/..;////////////....////.////////.///9///....-/..///
@M05620:45:000000000-G6HP7:1:1101:12237:8642 1:N:0:187
TACCTGTACTGGGGAAGCAATCGCCATTCCTACCCTAAGATCGGAAGAGCACACGTCTGAACTCCAGTCACGGACATTTATCTCGTATGCCGTCTTCTGCTTGAAAAAAAAAAAAAAAAAAAAGAAAAAAAAGAAATTATAATGTAAATGAAAAGACTCACGACAAGTCTAAAATATACCCCTGCAAGTCCCCTACCAGCAAAACTCCAACCTAGGTAGCGAACTACCCTTGCCACCTACAAGACCATCAG
+
CCCCCFFFFFFFGGGGGGGGGGGGGGGHHHHGHHHHGHHGHHHGGGGHHHGAFGFFGHGGFHHHHGHHHHHGGGGGHHHGFEHHGBEHHHHGGGHGFHGFGHHEHHHHGGGGG/>>/<--<--...//.---.9./:0:00<00<000000000/./0000..<--.0:0000000000<0..../000000./...00.//0/.00<00:</00/00<0----.0:/.0//0000:.0/0:0///:0:0:
@M05620:45:000000000-G6HP7:1:1101:9985:8648 1:N:0:187
ATCTCTATCTCCTAAAAACCTGTTTAGATTTGGAGATAGACCTTCAGGTTTTTCATCATTTTCTGCATGAATTATACATTGACCACGTTCCAGCGTGGTCAGTTTGCAGCATTCTGTTATTTTGTTTGACAGAGTGTCTTGTTGAGAACATATGTAGGACATGATTTTTTCCTGCAACAGGGAAAATAAAGTATAAGTTTTAAAGATTTATTCTTTAATAAAGGATCTCAAAGCCAGCTTTAGAAAAAGGA
+
CDCDDFFFFFFFGGGGGGGGGGHHHHHHHHHHHHHHHHHHHHHHHHHHHHHGGHHHHIHHHHIHIHHHHHHHHHHHHHHHHHHHHHGHHHHHHHGGGGHHHHHHHHHHHHHHHHHHHHHHHHHHHHHHHHHHHHHHHHHHHHHHHHHHHHHHHHHHHHHHHHHHHHHHHGHHHHHHHHHHHGGHHHGHHHHHHHHHHHHHHHHHHHHHHHHHHHHHHHHHHGHHHHHHHHHHHHHHHGHHHHHGHHHHGGH
@M05620:45:000000000-G6HP7:1:1101:5914:8656 1:N:0:187
TACCTGTACTGGGGAAGCATTTGAATATCCCCCCATGGTGATGGGGACGGAGAACTGCTCCATAAACACAGGCAACGTGCCTAACTTTCCCGGGAAGATGAAGTCAAAGAGCGACCACAGCTCTTCGGAGGTTATTTTGCATCGGTGAGCCAGACAGAATGATCCGATGAGGGGTGCGAAACTATTTGAGGAAAGGAAGCACCTTTTTATTAAATTTACCTTTTAGCAATCGCCATTCCTACCCTAAAGAT
+
ABABBFFFFFFFGGGEGGGGGGHGHHHHHHHGGGGHHHGGHHHHHGGGGGDGGHHHHHHGHGHHHGFFHHHHGGGGEHHHHHHHHHHHGHHGGGCGGGHHHGFGHGHHHHHHGGGGGHHHFFHFHHHGGGGEHHHHHHHGGHHG..<<CGHHHGFFFHGHHHHHHHGGF0CHGGECDD?DCGGEGGEGFGFBBCFEBFFEF/:F/FFFFFFEF/BFEFF/FFFFFFFFFBFFEFFFFB99FFFFFFEFFFF
@M05620:45:000000000-G6HP7:1:1101:23648:8663 1:N:0:187
AGATTACTGCAACAGTTCCCCCTGGACCTGGAAAAGTTTCTTGCCTGGCTTACAGAAGCTGAAACAACTGCCAATGTCCTACAGGATGCTACCCGTAAGGAAAGGCTCCTAGAAGACTCCAAGGGAGTAAAAGAGCTGATGAAACAATGGCAAGTAAGTCAGGCATTTCCGCTTTAGCACTCTTGTGGATCCAATTGAACAATTCTCAGCATTTGTACTTGTAACTGACAAGCCAGGGACAAAACAAAGAT
+
BBBCCFFFFFFFGGGFGGGGGGGGHHHHHHHHHHHHHHHHHHHHHHHHHHHHHHHHHHHHHHHHHHHHHHHHHHHHHHHHFHHHHHHHHHHHHHGGGGHHHHGHHHHHGHHHHHHHHHHHHGHGGHGFHHHHHGHHHHHHHHHHHHHHHHHHHGHHHHHHHHHHHHHHHHGGGGGHHHHHHHHHHGHGHHHHHHHHHHFGHHHHHHHHHHHHHGHHHHHHHHHHHHHHHHHHHGGGGGGGGGGGGGGGGGF
@M05620:45:000000000-G6HP7:1:1101:25214:8673 1:N:0:187
TACCTGTCTGGGGAAGCATTTGAATATCCCCCCATGGTGATGGGGACGGAGAACTGCTCCATAAACACAGGCAACGTGCCTAACTTTCCCGGGAAGATGAAGTCAAAGAGCGACCACAGCTCTTCGGAGGTTATTTTGCATCGGTGAGCCAGACAGAATGATCCGATGAGGGGTGCGAAACTATTTGAGGAAAGGAAGCACCTTTTTATTAAATTTACCTTTTAGCAATCGCCATTCCTACCCTAAAGATC
+
CCCCCFFFFFFFGGGGGGGGGGFHHHHHHHGGGGHHHGHHHHHHGGGGGGGGHHHHHHHHHHHHHHHHHHHGHHHGHHHHHHHHHHHHHHGGGEGGHHHHHHHHHHHHHHGGGGGGHHHHHHHHHHGGGGEHHHHHHHHHHHGGGGGHHHHHHGHHHHHHHHHHHGGGHHHGGGGGGGGGGGGGGGGFGGBFFGGGGGGGGFFFFFFFFFFFFFFFFFFFFFFFFFFFFFFFFFFFFFFFFFFFFFFFFFF
@M05620:45:000000000-G6HP7:1:1101:23637:8680 1:N:0:187
AGATTACTGCAACAGTTCCCCCTGGACCTGGAAAAGTTTCTTGCCTGGCTTACAGAAGCTGAAACAACTGCCAATGTCCTACAGGATGCTACCCGTAAGGAAAGGCTCCTAGAAGACTCCAAGGGAGTAAAAGAGCTGATGAAACAATGGCAAGTAAGTCAGGCATTTCCGCTTTAGCACTCTTGTGGATCCAATTGAACAATTCTCAGCATTTGTACTTGTAACTGACAAGCCAGGGACAAAACAAAGAT
+
CCCCCFFFFFFFGGGGGGGGGGGGGHHHHHHHHHHHHHHHHHHHHHHHHHHGHHHHHHHHHHHHHHHHHHHHHHHHHHHHFHHHHHHHHHFHHHGFGFHHHHFGGHHHGHHHHHHGHHHHHHHGGHGGHHHHHGHHHHEHHHHHHHHHHHHHHGHGHHFHHHHHHHHHHHGGGGGHHHHHHHHHHGHGHHHHHHHHHGFFFHHHHHHHGHGHHHHHHHHGHHHGHHHHHHHGHGFGGGGGGFFFGGGGGGB
@M05620:45:000000000-G6HP7:1:1101:23660:8681 1:N:0:187
AGATTACTGCAACAGTTCCCCCTGGACCTGGAAAAGTTTCTTGCCTGGCTTACAGAAGCTGAAACAACTGCCAATGTCCTACAGGATGCTACCCGTAAGGAAAGGCTCCTAGAAGACTCCAAGGGAGTAAAAGAGCTGATGAAACAATGGCAAGTAAGTCAGGCATTTCCGCTTTAGCACTCTTGTGGATCCAATTGAACAATTCTCAGCATTTGTACTTGTAACTGACAAGCCAGGGACAAAACAAAGAT
+
AAABBFFFFFFFGGGFGGGGGGGGHHHHHHHHHHHHHHHHHHHHHHHHHHHHHHHHHHHHHHHHHHHHHHHHHHHHHHHHFHHHHHHHHHHHHHGEGGGHHHGHHHHHGHHHHHHHHHHHHHHGGHGGHHGHHGHHHHHHHHHHHHHHHHHHHGHHHHHHHHHHHHHHHHGGGGGHHHGHHHHHHHHGHHHHFGHHHGFFHGHHHHHGHGHHHHHHHHHHHHHHHHHEGHHHHGFGGGGGGGGFGGGGGGF
@M05620:45:000000000-G6HP7:1:1101:4882:8690 1:N:0:187
AAACCAAGCAGACACTTACCGCTCCCTCGCCACAGGCCAATAGTTTGTCCTCACTGAGTTGGCAACAAGTGGCTGCTGTGGCTGCCATTTTTCTGGTGATGGCCATCAGCTCCGACGAGGTCAGCTGGGGGGCTTTCTTTGTGTAAGCAACGAGAAACCTGAAAGAAGCATTTTTTAACTAAGTCCTGCTGAGTCATTCATGAGTTTTTAGCCGCCTTGCTTCTTCTCACAGACTCTCTACTCTCATGCCA
+
CCCCCCCFCFFFGGGGGGGGGGGGGGHHGGGGGHHHGGHHHHHHHHHHHHHHHHHHHHGHHHHHHHHHHHHHGHGGHHHHHHHGGHHHHHHHHHHHHHHHHHHHHHHHHHHHHGGGGGGGGHHHHHHHGGGGGGGGGGGGGGGGGGGFFFFFFFFFFFFFFFFFFFFFFFFFFFFFFFFFFFFFFFFFFFFFFBFFFFFFFFFFFFFFFFFFFFFFFFFFFFFFFFFFFFFFFFFFFFFFFFFFFFFFFFB
@M05620:45:000000000-G6HP7:1:1101:4861:8696 1:N:0:187
AAACCAAGCAGACACTTACCGCTCCCTCGCCACAGGCCAATAGTTTGTCCTCACTGAGTTGGCAACAAGTGGCTGCTGTGGCTGCCATTTTTCTGGTGATGGCCATCAGCTCCGACGAGGTCAGCTGGGGGGCTTTCTTTGTGTAAGCAACGAGAAACCTGAAAGAAGCATTTTTTAACTAAGTCCTGCTGAGTCATTCATGAGTTTTTAGCCGCCTTGCTTCTTCTCACAGACTCTCTACTCTCATGCCA
+
BBBBBABFBFFFGGGGFGGGGGGFGGHHGGGGGHHHGGHHHHHFGFHHHHGGHHHHHHHHHGHHHHHHHHHHGHGGHHHHHHHGGHHHHHHHHHGGHHGHHHHHHHGHHHHHHGGGGGGGGHHHHHHHGGGGGGGGGGGGGGGGGGGFFFFFFFFFFFFFFFFFFFFFFFFFFFFFEFFFFFFFFFFFFFFFFFFFFFFFFFFFFFFFFFFFFFFFFFFFFFFFFFFFFFFFFFFFFFFFFFFFFFFFFF/
@M05620:45:000000000-G6HP7:1:1101:16392:8704 1:N:0:187
AGATTACTGCAACAGTTCCCCCTGGACCTGGAAAAGTTTCTTGCCTGGCTTACAGAAGCTGAAACAACTGCCAATGTCCTACAGGATGCTACCCGTAAGGAAAGGCTCCTAGAAGACTCCAAGGGAGTAAAAGAGCTGATGAAACAATGGCAAGTAAGTCAGGCATTTCCGCTTTAGCACTCTTGTGGATCCAATTGAACAATTCTCAGCATTTGTACTTGTAACTGACAAGCCAGGGACAAAACAAAGAT
+
AAABBFFFFF4FGGBGGGGGGGGGHHHHHHFHGHHHHHHHHHHHHHHHHHHHHHHHHHHHHHHHHHHHHHHHHHHHHHHHHHHHHHHHHHFHHHGGGGHHHHHHHHHHGHHHHHHHHHHHHHDFEGEEHGHHHGHHHHGHHFFHHHHHHHHHHGHHHHHHHHHHHHHHHHGGGGGHHHHHHHHHHHHGHHHHGHHHHGHHHHHHHHHHHHHHHHHHHHHHHHHHHHHHHHHHHGGGGGGGGFFFGGGGGGF
@M05620:45:000000000-G6HP7:1:1101:4950:8714 1:N:0:187
TACCTGTACTGGGGAAGCATTTGAATATCCCCCCATGGTGATGGGGACGGAGAACTGCTCCATAAACACAGGCAACGTGCCTAACTTTCCCGGGAAGATGAAGTCAAAGAGCGACCACAGCTCTTCGGAGGTTATTTTGCATCGGTGAGCCAGACAGAATGATCCGATGAGGGGTGCGAAACTATTTGAGGAAAGGAAGCACCTTTTTATTAAATTTACCTTTTAGCAATCGCCATTCCTACCCTAAAGAT
+
CBCBCFFFFFFFGGGGGGGGGGHGFHHHHHHGGGGHHHFGFHHHHGGGGGGGGHHHHHHHHGHHGHHGHHHHGGHHGHHHHHHHHHHHHHHGGGGGGHHHHHHHHHHHHHHHGGGGGHHHHHHHHHHGGGGCHGHHHHHHFHHGGDEGHHHHHHGHHFHHHGHHHHDGGHHGGGCEDFDGCGGGGGGGGGGFFFFFFCFFFGEFFFFFFFFFFEFFFFFFFFFFFFFEFFFFFFFEFFFFFFFFFFFFFFF
@M05620:45:000000000-G6HP7:1:1101:15127:8724 1:N:0:187
ATCTCTATCTCCTAAAAACCTGTTTAGATTTGGAGATAGACCTTCAGGTTTTTCATCATTTTCTGCATGAATTATACATTGACCACGTTCCAGCGTGGTCAGTTTGCAGCATTCTGTTATTTTGTTTGACAGAGTGTCTTGTTGAGAACATATGTAGGACATGATTTTTTCCTGCAACAGGGAAAATAAAGTATAAGTTTTAAAGATTTATTCTTTAATAAAGGATCTCAAAGCCAGCTTTAGAAAAAGGA
+
AABBBFFFFFFFGG54AGGGGGHHHFDFGFHGFHHGHCHHGHHHHHHFHFHGGHFHHHHHHHHGGHHGHGHHHHHHHHHHHHHHEGGHHHGHGFGFGGHHHHHHHGHHHHHHHHHHHHHHHHHHHHHHHHHGFFHHHHHHHHHHHHHHHHHHHHHHHHHHHHHEFHHHHGHHHGHB2CF2GGGHGCFG1<FGGHDFHHHHHHHBGGFHHHHHHGHHHBGF<DGHGHHHGDGGFFHHHEHHHHHGHFGHGGH
@M05620:45:000000000-G6HP7:1:1101:27657:8730 1:N:0:187
AAACCAAGCAGACACTCACCGCTCCCTCGCCACAGGCCAATAGTTTGTCCTCACTGAGTTGGCAACAAGTGGCTGCTGTGGCTGCCATTTTTCTGGTGATGGCCATCAGCTCCGACGAGGTCAGCTGGGGGGCTTTCTTTGTGTAAGCAACGAGAAACCTGAAAGAAGCATTTTTTAACTAAGTCCTGCTGAGTCATTCATGAGTTTTTAGCCGCCTTGCTTCTTCTCACAGACTCTCTACTCTCATGCCA
+
AAAAA?11ACFFFFGCGGGG?EE00A0B0EEEGF0/CC/FC1F2BFDA21AFHE1DG1G2FAEEGCGHF1DGG0/FBC@0>?E/FGHHFBED0EFD1B1@FCGHE0>BGCDGF?EE//<B/B1BB1GHCCGGGGGGFFGBFGGGGEFFFFF?E?BFFFAFFFFFBBFBBFFFFFF;EF/BFB/9;BFFBFFFF9:/99FFF9B/;FFFE-///99@B-BFFFBFFB//:BBFFFBBFFFF/BFFFFB/B/B
@M05620:45:000000000-G6HP7:1:1101:4965:8733 1:N:0:187
TACCTGTACTGGGGAAGCATTTGAATATCCCCCCATGGTGATGGGGACGGAGAACTGCTCCATAAACACAGGCAACGTGCCTAACTTTCCCGGGAAGATGAAGTCAAAGAGCGACCACAGCTCTTCGGAGGTTATTTTGCATCGGTGAGCCAGACAGAATGATCCGATGAGGGGTGCGAAACTATTTGAGGAAAGGAAGCACCTTTTTATTAAATTTACCTTTTAGCAATCGCCATTCCTACCCTAAAGAT
+
ABBBBFFFFFBFGGGGGEFGGFHHHHHHHFHGGGGHHGFFHHHCHCCFGGGGFHHHHFGHHHHHHHHHHHHHGHGHEHHHFHHHHHHHHHHGGGGGGHHGHHFHHHHHBHHHGGGGCHHFHHHHHHHFGFGDHHHHHHFEFHH<.CDFGFGHHHGHFFFGFHHHHHGGGHHFGCD@EG?FGGGBFGGGG?/9CFFEF/FGGGEFFFFFFFFFEBFFFFFFFFFFF/BFFFFAADFEFFFFFF.FFF.//9F
@M05620:45:000000000-G6HP7:1:1101:15142:8738 1:N:0:187
ATCTCTATCTCCTAAAAACCTGTTTAGATTTGGAGATAGACCTTCAGGTTTTTCATCATTTTCTGCATGAATTATACATTGACCACGTTCCAGCGTGGTCAGTTTGCAGCATTCTGTTATTTTGTTTGACAGAGTGTCTTGTTGAGAACATATGTAGGACATGATTTTTTCCTGCAACAGGGAAAATAAAGTATAAGTTTTAAAGATTTATTCTTTAATAAAGGATCTCAAAGCCAGCTTTAGAAAAAGGA
+
DCCDDFFFFFFFGGGGGGGGGGHHHHHHHHHHHHHHHHHHHHHHHHHHHHHGGHHHHHHIIIIIIHHHHHHHHHHHHHHHHHHHHHGHHHHHHHGGGGHHHHHHHHHHHHHHHHHHHHHHHHHHHHHHHHHHHHHHHHHHHHHHHHHHHHHHHHHHHHHHHHHHHHHHHGHHHHHHHHHHHGGHHHHHHHHGHHHGHHHHHHHHHHHHHHHHHHHHHHHHHGHHHHHHHHHHHHHHHGHHHHHHHHGHGGH
@M05620:45:000000000-G6HP7:1:1101:27178:8754 1:N:0:187
CATCCTGACCCTGAAGTACCCCATTGAGCATGGCATCGTCACCAACTGGGACGACATGGAGAAGATCTGGCACCACACCTTCTACAACGAGCTGCGCGTGGCCCCGGAGGAGCACCCAGTGCTGCTGACCGAGGCCCCCCTGAACCCCAAGGCCAACAGAGAGAAGATGACTCAGGTGAGGCTCGGCCGACGCCCGTGCTCCTCCCGTCCTTTCCCCAGTCATTTTCTGCCCGGCTTGATTTCTGACATTA
+
CCDCDFFFFFFFGGGGGGGGGGGHHHHHHHHHHGHHHGHHHGHHHGHHHHHHGGGGGHHHHHHHHHHHHHHHHGHHHGGHHHHHHHHHGGGGGHHGGGGGGGHHGGGGGGGGHHHHGGHHHHHHHHHHHHGGGGGGGGGGGGHHHHGGGGHGHHGGGGGGGGGGGGGGGGGGGGGGGGFGGGGGFFFFFF;DFFFFBFFFFFFFFFFFFFFFFFFFFFFFFFFFFFFFFFFFFFFFFAFFFFFFFFFFFF0
@M05620:45:000000000-G6HP7:1:1101:13178:8762 1:N:0:187
TACCTGTACTGGGGAAGCATTTGAATATCCCCCCATGGTGATGGGGACGGAGAACTGCTCCATAAACACAGGCAACGTGCCTAACTTTCCCGGGAAGATGAAGTCAAAGAGCGACCACAGCTCTTCGGAGGTTATTTTGCATCGGTGAGCCAGACAGAATGATCCGATGAGGGGTGCGAAACTATTTGAGGAAAGGAAGCACCTTTTTATTAAATTTACCTTTTAGCAATCGCCATTCCTACCCTAAAGAT
+
ABBBBFFFFFFFCGFGGGGGGGHHHHHHHHHGGGGHHHHHFHHHHGGGGGGAFHHHHHFHHHHHHHHHHHHHGHHGGHHHHHHHHHHHHGHECFCFGHHHHHHHHHHHGHHHGGGGGHHFHHHHHHHGGFGCHHHHHHHHFGHGGEGE><GHHGGHHGHGHHHHHHGGGHHGGCEDGGFGGGGFGGGGGGGFFGFFFFFGGGEFFFFFFFFFFBFFFFFFFFFFFFFFFFFFFFFFFFFFBFFFFFFFFFF
@M05620:45:000000000-G6HP7:1:1101:10634:8767 1:N:0:187
CATCCTGACCCTGAAGTACCCGGCTTGATTTCTGACATTAGATCGGAAGAGCACACGTCTGAACTCCAGTCACGGACATTTATCTCGTATGCCGTCTTCTGCTTGAAAAAAAAAAAAAATAAAAAAAACCTTCGTAATAATTTGTTCCCCTCATTCATACATTAATTGATACAGAAACCATTCACGTTACATCGTCATTTTCCCACAATCATCTGACCTCGCACGTCTCCCACACCACTTTGCACCCCAGC
+
BBABCFFFFFFFGGGGGGGGGGGGGGGHHHHHHHGHGHHHHHHHHGGGGHHHHHHHGHHHGHGHHHHHHHHHHGGGGGHHHHHHHHHFEHHHHFFGHGHHHHHHHHHHEHGGGCD<<//0111?1---../0<.</..00000;:/000/;:.00:000:0;000009000000000/.;00000.../9000.....0000000...00;000000/;:.----.9;/0//.....:0000000/.-9.;
@M05620:45:000000000-G6HP7:1:1101:15037:8778 1:N:0:187
CATCCTGACCCTGAAGTACCCCATTGAGCATGGCATCGTCACCAACTGGGACGACATGGAGAAGATCTGGCACCACACCTTCTACAACGAGCTGCGCGTGGCCCCGGAGGAGCACCCAGTGCTGCTGACCGAGGCCCCCCTGAACCCCAAGGCCAACAGAGAGAAGATGACTCAGGTGAGGCTCGGCCGACGCCCGTGCTCCTCCCGTCCTTTCCCCAGTCATTTTCTGCCCGGCTTGATTTCTGACATTA
+
BBABBFFFFFFFGGGGGDGGGGGHHHHHHGHHHHHHHGHHGGHHHGHHHHHHGGGGGHHHGHHHGHHHHHHHHGHHHGGHHHHHHHHHGGGGGHHGGGEEGGHHGGGGGGGGHHHHGGH?GHHHGHHGHHGGGGGGGGGGGGGHHHGGGGHGHHGGGGGGGGGGGGGFGGGGGGGGFGGGGGGGFFFFFFAFFFFF@DFFFFFFFFFAFFDFFFFFFFDFFFFFFFFFFFFFFFFAFDFFFFFFFBBBFF/
@M05620:45:000000000-G6HP7:1:1101:15020:8782 1:N:0:187
CATCCTGACCCTGAAGTACCCCATTGAGCATGGCATCGTCACCAACTGGGACGACATGGAGAAGATCTGGCACCACACCTTCTACAACGAGCTGCGCGTGGCCCCGGAGGAGCACCCAGTGCTGCTGACCGAGGCCCCCCTGAACCCCAAGGCCAACAGAGAGAAGATGACTCAGGTGAGGCTCGGCCGACGCCCGTGCTCCTCCCGTCCTTTCCCCAGTCATTTTCTGCCCGGCTTGATTTCTGACATTA
+
CCCCCFFFFFFFGGGGGGGGGGGHHHHHHHHHHHHHHGHHHGHHHGHHHHHHGGGGGHHHHGHHHHHHHHHHHGHHHGGHHHHHHHHHGGGGGHHGGGGGGGHHGGGGGGGGHHHHGGHHHHHHHHHHHHGGGGGGGGGGGGHHHHGGGGHGHHGGGGGGGGGGGGGGGGGGGGGGGGGGGGGGFFFFFFFFFFFFDFFFFFFFFFFFFFFFFFFFFFFFFFFFFFFFFFFFFFFFFFAFFFFFFFFFFF0
@M05620:45:000000000-G6HP7:1:1101:22772:8816 1:N:0:187
CATCCTGACCCTGAAGTACCCGGCTTGATTTCTGACATTAGATCGGAAGAGCACACGTCTGAACTCCAGTCACGGACATTTATCTCGTATGCCGTCTTCTGCTTGAAAAAAAAAAAAACAAATATATTCTCTCTAATCTATATTCTCCCCTCTTCCTTACCATCTTTATACCTACCCCCTTTCCCCACCCTTCCCCTGTTTCCCTCTTCCTTCTTTCCTCCCTCCTCTCCCCTCCCTCTCTCACCCCCTTC
+
CDDDDFFFFFFFGGGGGGGGGGGGGGGHHHHHHHHHGHHHHHHHHGGGGGHHHHHHGHHHGHHHHHHHHHHHHGGGGGHHHHHHFHHGGHHHHGEGHGHHHHHHHFHHGHGEEBC</>//?0111111111111=111111=1111110././0=0000</00<000000<00:<:..<-.0:0:</9.<.///<//.000<000:<0<00<000<0<00<.//./<0::/./.../::/0000.:-<-./
@M05620:45:000000000-G6HP7:1:1101:3925:8817 1:N:0:187
ATCTCTATCTCCTAAAAACCTGTTTAGATTTGGAGATAGACCTTCAGGTTTTTCATCATTTTCTGCATGAATTATACATTGACCACGTTCCAGCGTGGTCAGTTTGCAGCATTCTGTTATTTTGTTTGACAGAGTGTCTTGTTGAGAACATATGTAGGACATGATTTTTTCCTGCAACAGGGAAAATAAAGTATAAGTTTTAAAGATTTATTCTTTAATAAAGGATCTCAAAGCCAGCTTTAGAAAAAGGA
+
ABBABFFFFFDFGGFGGGGGGGFGHHHHHHHHHFFHHHHGGHHHHHHHHHHGGHHHHHHHHHHHHFGHHGHHHGHGHGHHHGHFHHGHHHHHHHF?EFHHHHHHHHGFGBGHHHHHHHHHHHHHHHHHHHGHHHHHGHHHFGHHGGEHGHHHHHHHHHGGHHHGHHHHHGHHHHFFFHFHHGFHEHGHHEGFDGHFGFGHHHHHHHHHHHHHGHHHHFGHEGHHHHFHHFFFH/;GGAGFHHHGGFGFDGC
@M05620:45:000000000-G6HP7:1:1101:3967:8817 1:N:0:187
ATCTCTATCTCCTAAAAACCTGTTTAGATTTGGAGATAGACCTTCAGGTTTTTCATCATTTTCTGCATGAATTATACATTGACCACGTTCCAGCGTGGTCAGTTTGCAGCATTCTGTTATTTTGTTTGACAGAGTGTCTTGTTGAGAACATATGTAGGACATGATTTTTTCCTGCAACAGGGAAAATAAAGTATAAGTTTTAAAGATTTATTCTTTAATAAAGGATCTCAAAGCCAGCTTTAGAAAAAGGA
+
AABBBFFFFFFFGGGGGGGGGGHHHHHHHHHHGHGHHH5GHGHHHHHFHHHGGHHHHHHHHHHHHHHHHHHHHHHHHHHHHGHHHHFHHHHHHHGGGGHHHHHHHHHHHHFHHHHHHHHHHHHHHHHHGHHHHHG?GHHHHHHGFHHHHHHHHGHHHFHHHHGHHHHHGGHHHHFHGFHGGGGHHHHHF?1GGHHEFHGHHHGHFHHHHHHHHHHHHHHHHHHHHHHHHGHHHGHHHGHHHHHHHHHHGGH
@M05620:45:000000000-G6HP7:1:1101:3943:8823 1:N:0:187
ATCTCTATCTCCTAAAAACCTGTTTAGATTTGGAGATAGACCTTCAGGTTTTTCATCATTTTCTGCATGAATTATACATTGACCACGTTCCAGCGTGGTCAGTTTGCAGCATTCTGTTATTTTGTTTGACAGAGTGTCTTGTTGAGAACATATGTAGGACATGATTTTTTCCTGCAACAGGGAAAATAAAGTATAAGTTTTAAAGATTTATTCTTTAATAAAGGATCTCAAAGCCAGCTTTAGAAAAAGGA
+
CDDCDFFFFFFFGGGGGGGGGGHHHHHHHHHHHHHHHHHHHHHHHHHHHHHGGHHHHIHHHHHHIHHHHHHHHHHHHHHHHHHHHHGHHHHHHHGGGGHHHHHHHHHHHHHHHHHHHHHHHHHHHHHHHHHHHHHHHHHHHHHHHHHHHHHHHHHHHHHHHHHHHHHHHGHHHHHHHHHHHGGHHHHHHHHHHHHHHHHHHHHHHHHHHHHHHHHHHHHHHHHHHHHHHHHHHHHHHGHHHHHHHHGHGGH
@M05620:45:000000000-G6HP7:1:1101:18639:8826 1:N:0:187
AAACCAAGCAGACACTCACCGCTCCCTCGCCACAGGCCAATAGTTTGTCCTCACTGAGTTGGCAACAAGTGGCTGCTGTGGCTGCCATTTTTCTGGTGATGGCCATCAGCTCCGACGAGGTCAGCTGGGGGGCTTTCTTTGTGTAAGCAACGAGAAACCTGAAAGAAGCATTTTTTAACTAAGTCCTGCTGAGTCATTCATGAGTTTTTAGCCGCCTTGCTTCTTCTCACAGACTCTCTACTCTCATGCCA
+
DDDCDCCFCFFFGGGGGGGGGGGGGGHHGGGGGHHHGGHHHHHHHHHHHHHHHHHHHHHHHHHHHHHHHHHHGHGGHHHHHHHGGHHHHHHHHHHHHHHHHHHHHHHHHHHHHGGGGGGGGHHHHHHHGGGGGGGGGGGGGGGGGGFFFFFFFFFFFFFFFFFFFFFFFFFFFFHFFFHHHFFFFFFFFFFFFFFFFFFHFFFFFFFFFFFFFFFFFFFFHHFFFHFFFFFFFFFFFFFHHFFFFFFFFFF
@M05620:45:000000000-G6HP7:1:1101:18617:8832 1:N:0:187
AAACCAAGCAGACACTCACCGCTCCCTCGCCACAGGCCAATAGTTTGTCCTCACTGAGTTGGCAACAAGTGGCTGCTGTGGCTGCCATTTTTCTGGTGATGGCCATCAGCTCCGACGAGGTCAGCTGGGGGGCTTTCTTTGTGTAAGCAACGAGAAACCTGAAAGAAGCATTTTTTAACTAAGTCCTGCTGAGTCATTCATGAGTTTTTAGCCGCCTTGCTTCTTCTCACAGACTCTCTACTCTCATGCCA
+
BBBABBBFBFFFGGGGGGGGGGGGGGGHGGGGGFHHGGHHGGHHHHHHHHHHHHHHGHHHHHHGHHHHHGGHGGGGHGHHHHHGGHHHHHHHHHHBGHGGFHHGHHHHFGFFHGGGGGGGGHGHHHFHGGGFGGGGGGGGGFFFGGFFFFFFFFFFFFFFFF/BFFFFFFFFFFFFEFFFBFFFFFFFFFFFFFFFFFFFFFFE/;BFFFFFFFFFFFFFFFFFFFFFFFFFFFFFFFFFFFFFFBB9/FF
@M05620:45:000000000-G6HP7:1:1101:18654:8836 1:N:0:187
AAACCAAGCAGACACTCACCGCTCCCTCGCCACAGGCCAATAGTTTGTCCTCACTGAGTTGGCAACAAGTGGCTGCTGTGGCTGCCATTTTTCTGGTGATGGCCATCAGCTCCGACGAGGTCAGCTGGGGGGCTTTCTTTGTGTAAGCAACGAGAAACCTGAGAGAAGCATTTTTTAACTAAGTCCTGCTGAGTCATTCATGAGTTTTTAGCCGCCTTGCTTCTTCTCACAGACTCTCTACTCTCATGCCA
+
3AAABB@FBFFFGGGGGGGGEFFFGGFHGGEGGACHGGDGH3FGFHHHHHHHFHHHHHHHHHHFHHGGHGFFGGFGGGFFFHHFFHHFHHHHHHGHHHGHHGHHGHHHGHHHHGGGFGFGGHHHHHHHGGGGGGGGGFGGGGGFGFFFFFFFFFFFFFFFFFFFFFFFFFFFFFFFFFFFFFFFFFFFFFFFFFFFFFFFEFFFBFFFFFFFEDFFFFFFFFFFFFFFFFFFFFFFFFFFFFFFFFFBFFB
@M05620:45:000000000-G6HP7:1:1101:5976:8885 1:N:0:187
AAACCAAGCAGACACTCACCGCTCCCTCGCCACAGGCCAATAGTTTGTCCTCACTGAGTTGGCAACAAGTGGCTGCTGTGGCTGCCATTTTTCTGGTGATGGCCATCAGCTCCGACGAGGTCAGCTGGGGGGCTTTCTTTGTGTAAGCAACGAGAAACCTGAAAGAAGCATTTTTTAACTAAGTCCTGCTGAGTCATTCATGAGTTTTTAGCCGCCTTGCTTCTTCTCACAGACTCTCTACTCTCATGCCA
+
DDCCDCCFCFFFGGGGGGGGGGGGGGHHGGGGGHHHGGHHHHHHHHHHHHHHHHHHHHHHHHHHHHHHHHHHGHGGHHHHHHHGGHHHHHHHHHHHHHHHHHHHHHHHHHHHHGGGGGGGGHHHHHHHGGGGGGGGGGGGGGGGGGFFFFFFFFFFFFFFFFFFFFFFFFFFFFHFFFFFHFFFFFFFFFFFFFFFFFFFFFFFFFFFFFFFFFFFFFFFHHHFHFFFFFFFFFFFFFFHHFFHFFFFFF0
@M05620:45:000000000-G6HP7:1:1101:5957:8889 1:N:0:187
AAACCAAGCAGACACTCACCGCTCCCTCGCCACAGGCCAATAGTTTGTCCTCACTGAGTTGGCAACAAGTGGCTGCTGTGGCTGCCATTTTTCTGGTGATGGCCATCAGCTCCGACGAGGTCAGCTGGGGGGCTTTCTTTGTGTAAGCAACGAGAAACCTGAAAGAAGCATTTTTTAACTAAGTCCTGCTGAGTCATTCATGAGTTTTTAGCCGCCTTGCTTCTTCTCACAGACTCTCTACTCTCATGCCA
+
AAAABBBFBFFFGGGGGGGGGGGGGGHHCGGAEFHHGGF2FBFHHHHHHHHHHHHHFHHGFHHHHHGEHHHHGHGGHFHHHHHGGHHHHHHHHHHHHHHHHHHHHHHHHHHHHGGGGCFGGHCGHHHHGGGGGGGGGGGGGFGGGGFFFFFFFFFFFFFFFBF/BFFFFFFFFFFFEBFFFFFFFFFFFFFFFFFFFFFFFFFFFFFFFFFFFFFFFFFFFFFFFFFFFFFFFFFFFFFFFFFFFFFFFF/
@M05620:45:000000000-G6HP7:1:1101:15372:8893 1:N:0:187
AGATTACTGCAACAGTTCCCCCTGGACCTGGAAAAGTTTCTTGCCTGGCTTACAGAAGCTGAAACAACTGCCAATGTCCTACAGGATGCTACCCGTAAGGAAAGGCTCCTAGAAGACTCCAAGGGAGTAAAAGAGCTGATGAAACAATGGCAAGTAAGTCAGGCATTTCCGCTTTAGCACTCTTGTGGATCCAATTGAACAATTCTCAGCATTTGTACTTGTAACTGACAAGCCAGGGACAAAACAAAGAT
+
CCCCCFFFFFFFGGFGGGGGGGGGHHHHHHHHHHHHGHHHHHHHHHHHHHHHHHHHHHHHHHHHHHHHHHHHHHHHHHHHHHHHHHHHHHHHHHGGGGHHHHFGHHHHGHHHHHHHHHHHHHHGE?EEHFHHHGHHHHHHHGHHHHHHHHHHHGHHHHHHHHHHHHHHHHGGGGGHHHHHHHHHHHHGHHHHHHHHHHFHHHHHHHHHHHHHHHHHHFHHHHHHHHHHGHHHGGGGGGGGGGGGGGGGGGF
@M05620:45:000000000-G6HP7:1:1101:15377:8914 1:N:0:187
AGATTACTGCAACAGTTCCCCCTGGACCTGGAAAAGTTTCTTGCCTGGCTTACAGAAGCTGAAACAACTGCCAATGTCCTACAGGATGCTACCCGTAAGGAAAGGCTCCTAGAAGACTCCAAGGGAGTAAAAGAGCTGATGAAACAATGGCAAGTAAGTCAGGCATTTCCGCTTTAGCACTCTTGTGGATCCAATTGAACAATTCTCAGCATTTGTACTTGTAACTGACAAGCCAGGGACAAAACAAAGAT
+
BBBBBFFFFFFFGGGGGGGGGGGGHHHHHHHHGHHHHHHHHHHHHHHHHHHHHHHHHHHHHHGHHHHHHHHHGHHHHHHHFHHHHGHHHHFHHEFFEFHHGHHHHHHHGHHHHHHHHHHHGHHGDFFEGHHHHGHHHHHHHHHHHHHHHHHHHGGHHHHHHHGHHHHHHHGGGGGHHHHHHHHHHFGGHHHHGGHHHHHHHHHHHHHHHHHHHHHHHCCHHGHHHHGFGHHHGGGGGGGGGGBCGEAF/FF
@M05620:45:000000000-G6HP7:1:1101:16004:8914 1:N:0:187
AAACCAAGCAGACACTCACCGCTCCCTCGCCACAGGCCAATAGTTTGTCCTCACTGAGTTGGCAACAAGTGGCTGCTGTGGCTGCCATTTTTCTGGTGATGGCCATCAGCTCCGACGAGGTCAGCTGGGGGGCTTTCTTTGTGTAAGCAACGAGAAACCTGAAAGAAGCATTTTTTAACTAAGTCCTGCTGAGTCATTCATGAGTTTTTAGCCGCCTTGCTTCTTCTCACAGACTCTCTACTCTCATGCCA
+
DDCCDCCFCFFFGGGGGGGGGGGGGGHHGGGGGHHHGGHHHHHHHHHHHHHHHHHHHHHHHHHHHHHHHHHHGHGGHHHHHHHGGHHHHHHHHHHHHHGHHHHHHHHHHHHHHGGGGGGGEHHHHHHHGGGGGGGGGGGGGGGGGGFFFFFFFFFFFFFFFFFFFFFFFFFFFFHFFFFHHFFFFFFFFFFFFFFFFFFFFFFFFFFFFFFFFFFFFFFFFFFFFFFFHFFFFFFFFFFFFFFFFFFFFFB
@M05620:45:000000000-G6HP7:1:1101:9727:8921 1:N:0:187
AAACCAAGCAGACACTCACCGCTCCCTCGCCACAGGCCAATAGTTTGTCCTCACTGAGTTGGCAACAAGTGGCTGCTGTGGCTGCCATTTTTCTGGTGATGGCCATCAGCTCCGACGAGGTCAGCTGGGGGGCTTTCTTTGTGTAAGCAACGAGAAACCTGAAAGAAGCATTTTTTAACTAAGTCCTGCTGAGTCATTCATGAGTTTTTAGCCGCCTTGCTTCTTCTCACAGACTCTCTACTCTCATGCCA
+
ABA?BBBFBFFFGGGGGGGGGGGFGGHHGGGGGHFHGGHHHHHHHHHHHHHHHHHHGHHHHGHHHHHHHHHHGHGGHFGHHFHAEHHHHHHHHHHHHHDDHHHHHHHHHGHHHGGGCCFGFGHHHHHHGGGGGGGGFGGGGGGGGFFFFFFFFFFFFFFFFFFFFFFFFFFFFFFFFFFFFFFFFFFFFFFFEBFFFFFFFFFFFFFFFFFFFBFFFFFFFFFFFFFFFFFFFFFFFFFFFFFFFFFFFF/
@M05620:45:000000000-G6HP7:1:1101:9721:8938 1:N:0:187
AAACCAAGCAGACACTCACCGCTCCCTCGCCACAGGCCAATAGTTTGTCCTCACTGAGTTGGCAACAAGTGGCTGCTGTGGCTGCCATTTTTCTGGTGATGGCCATCAGCTCCGACGAGGTCAGCTGGGGGGCTTTCTTTGTGTAAGCAACGAGAAACCTGAAAGAAGCATTTTTTAACTAAGTCCTGCTGAGTCATTCATGAGTTTTTAGCCGCCTTGCTTCTTCTCACAGACTCTCTACTCTCATGCCA
+
CCCCCCDFCFFFGGGGGGGGGGGGGGHHGGGGGHHHGGHHHHHHHHHHHHHHHHHHHHHHHHHHHHHHHHHHGHGGHHHHHHHGGHHHHHHHHHHHHHHHHHHHHHHHHHHHHGGGGGGGGHHHHHHHGGGGGGGGGGGGGGGGGGFFFFFFFFFFFFFFFFFFFFFFFFFFFFHFFFFHFFFFFFHFFFFFFFFFFFHHFFFFFFFFFFFFFFFFFFFFHHHFHHHFFFFFFFFFFFFFFFFFFFFFFFB
@M05620:45:000000000-G6HP7:1:1101:27008:8948 1:N:0:187
AAACCAAGCAGACACTCACCGCTCCCTCGCCACAGGCCAATAGTTTGTCCTCACTGAGTTGGCAACAAGTGGCTGCTGTGGCTGCCATTTTTCTGGTGATGGCCATCAGCTCCGACGAGGTCAGCTGGGGGGCTTTCTTTGTGTAAGCAACGAGAAACCTGACAGAAGCATTTTTTAACTAAGTCCTGCTGAGTCATTCATGAGTTTTTAGCCGCCTTGCTTCTTCTCACAGACTCTCTACTCTCATGCCA
+
BBBBBBBFBFFFGGGGGGGGGGGGGGHHCGGGEHGHDF2GF3FHHHHHHGHHHHHHFEGHHGHFFHHEHGHHGFFGFBGHHHGAFHFHHHHFGGHGEGHHFHHHHHHHHHHGF?EG??BCGHHHGHBGDCDGGGGGGFGGGG/CFFFF/FFFFFBFFFFFFF/;FBBFFFFFFFFFF/BFFFE/FFFFFFFFFFFFFFFFFFF//BFFFFBFF:=CFDFFFFFFFE/:BFFBFFFFFFFFBF9BBFB9/F/
@M05620:45:000000000-G6HP7:1:1101:7421:8955 1:N:0:187
ATCTCTATCTCCTAAAAACCTGTTTAGATTTGGAGATAGACCTTCAGGTTTTTCATCATTTTCTGCATGAATTATACATTGACCACGTTCCAGCGTGGTCAGTTTGCAGCATTCTGTTATTTTGTTTGACAGAGTGTCTTGTTGAGAACATATGTAGGACATGATTTTTTCCTGCAACAGGGAAAATAAAGTATAAGTTTTAAAGATTTATTCTTTAATAAAGGATCTCAAAGCCAGCTTTAGAAAAAGGA
+
CCCCCFFFFFFFGGGGGGGGGGGHHHHHHHHHHHHHHHHHHHHHHHHHHHHGGHHHHHHHHIHIHHHHHHHHHHHHHHHHHHHHHHGHHHHHHHGGGGHHGHHHHHHHHHHHHHHHHHHHHHHHHHHHHHHHHHGGGHHHHHHHHHHHHHHHHHHHHHHHHHHHHHHHHGHHHHHHHHHHHGGHHHHHHHHHGHHHHHHHHGHHHHHHHHHHHHHHHGHHHHHHHHHHHHHGHHHHHGHHHHHHHHHHGGH
@M05620:45:000000000-G6HP7:1:1101:15105:8959 1:N:0:187
CATCCTGACCCTGAAGTACCCCGGCTTGATTTCTGACATTAGATCGGAAGAGCACACGTCTGAACTCCAGTCACGGACATTTATCTCGTATGCCGTCTTCTGCTTGAAAAAAAAAAAAAAAAAACAAAAAAAAGCGGTATGAGGCGTGTTGTAAGAAAAGAACAATATACAAAGAAGAAGACTAGTGCAATGATTAGATGAAACAGTGGAGGGTAATAAGTAAGTGAGTGATGAGTAGGTATAGAAAGATG
+
DDDDDFFFFFFFGGGGGGGGGGGGGGGGHHHHHHHHHHHHHHHHHHGGGGHHHHHHHGHHHGHHHHHHHHHHHHGGGGGHHHHHHHHHGGHHHHGGGHGHHHHHHHHHHHHEEDFC>></----.<....---...-...0:;/9-;-:../0:000///..///00000000;/./0//0/000::0000:00;0:0000000//00/0..:.//0000000000:00000000000000:000000::0
@M05620:45:000000000-G6HP7:1:1101:26995:8965 1:N:0:187
AAACCAAGCAGACACTCACCGCTCCCTCGCCACAGGCCAATAGTTTGTCCTCACTGAGTTGGCAACAAGTGGCTGCTGTGGCTGCCATTTTTCTGGTGATGGCCATCAGCTCCGACGAGGTCAGCTGGGGGGCTTTCTTTGTGTAAGCAACGAGAAACCTGAAAGAAGCATTTTTTAACTAAGTCCTGCTGAGTCATTCATGAGTTTTTAGCCGCCTTGCTTCTTCTCACAGACTCTCTACTCTCATGCCA
+
CCCCCCCFCFFFGGGGGGGGGGGGGGHHGGGGGHHHGGHHHHHHHHHHHHHHHHHHHHGHHHHHHHHHHHHHGHGGHHHHHHHGGHHHHHHHHHHHHHHHHHHHHHHHHHHHHGGGGGGGGHHHHHHHGGGGGGGGGGGGGGGGGGFFFFFFFFFFFFFFFFFFFFFFFFFFFFFFFFFFFFFFFFFFFFFFFFFFFFFFFFFFFFFFFFFFFFFFFFFFFFFFFFFFFFFFFFFFFFFFFFFFFFFFFFF
@M05620:45:000000000-G6HP7:1:1101:16881:8997 1:N:0:187
CATCCTGACCCTGAAGTACCCCATTGAGCATGGCATCGTCACCAACTGGGACGACATGGAGAAGATCTGGCACCACACCTTCTACAACGAGCTGCGCGTGGCCCCGGAGGAGCACCCAGTGCTGCTGACCGAGGCCCCCCTGAACCCCAAGGCCAACAGAGAGAAGATGACTCAGGTGAGGCTCGGCCGACGCCCGTGCTCCTCCCGTCCTTTCCCCAGTCATTTTCTGCCCGGCTTGATTTCTGACATTA
+
CCCCCFFFFFFFGGGGGGGGGGGHHHHHHHHHHHHHHGHHHGHHHGHHHHHHGGGGGHHHHHHHHHHHHHHHHGHHHGGHHHHHHHHHGGGGGHHGGGGGGGHHGGGGGGGGHHHHGGHHHHHHHHHHHHGGGGGGGGGGGGHHHHGGDGHGHHGGGGGGGGGGGGGGGGGGGGGGGGGGGGGGFFFFFFFFFFFF@ADFFFFFFFFEFFFFFFFFFFFFFFFFFFFFFFFFFFCFFF?FFFFFFFFFFF0
@M05620:45:000000000-G6HP7:1:1101:16858:8997 1:N:0:187
CATCCTGACCCTGAAGTACCCCATTGAGCATGGCATCGTCACCAACTGGGACGACATGGAGAAGATCTGGCACCACACCTTCTACAACGAGCTGCGCGTGGCCCCGGAGGAGCACCCAGTGCTGCTGACCGAGGCCCCCCTGAACCCCAAGGCCAACAGAGAGAAGATGACTCAGGTGAGGCTCGGCCGACGCCCGTGCTCCTCCCGTCCTTTCCCCAGTCATTTTCTGCCCGGCTTGATTTCTGACATTA
+
DDDDDFFFFFFFGGGGGGGGGGGHHHHHHHHHHHHHHGHHHGHHHGHHHHHHGGGGGHHHHHHHHHHHHHHHHGHHHGGHHHHHHHHHGGGGGHHGGGGGGGHHGGGGGGGGHHHHGGHHHHHHHHHHHHGGGGGGGGGGGGHHHHGGGGHGHHGGGGGGGGGGGGGGFGGGGGGGGGGGGGFGFFFFFFFFFFFF;DDEFFFFFFFEFFFFFFFFFFFFFFFFFFFFFFFFF;AFFFFFFFEFFFFEFF0
@M05620:45:000000000-G6HP7:1:1101:21290:9007 1:N:0:187
CATCCTGACCCTGAAGTACCCCATTGAGCATGGCATCGTCACCAACTGGGACGACATGGAGAAGATCTGGCACCACACCTTCTACAACGAGCTGCGCGTGGCCCCGGAGGAGCACCCAGTGCTGCTGACCGAGGCCCCCCTGAACCCCAAGGCCAACAGAGAGAAGATGACTCAGGTGAGGCTCGGCCGACGCCCGTGCTCCTCCCGTCCTTTCCCCAGTCATTTTCTGCCCGGCTTGATTTCTGACATTA
+
CCCCCFFFFFFFGGGGGGGGGGGHHHHHHHHHHHHHHGHHHGHHHGHHHHHHGGGGGHHHHHHHHHHHHHHHHGHHHGGHHHHHHHHHGGGGGHHGGGGGGGHHGGGGGGGGHHHHGGHHHHHHHHHHHHGGGGGGGGGGGGHHHHGGGDFGHHGGGGGGGGGGGGGGGGGGGGGGGGGGGGGGFFFFFDBFFFFF;DDFFFFFFFFADDDFFFFFFFF;;BFFFFFFFFFFFFFFFF;FFFFF00;9BB0
@M05620:45:000000000-G6HP7:1:1101:21290:9026 1:N:0:187
CATCCTGACCCTGAAGTACCCCATTGAGCATGGCATCGTCACCAACTGGGACGACATGGAGAAGATCTGGCACCACACCTTCTACAACGAGCTGCGCGTGGCCCCGGAGGAGCACCCAGTGCTGCTGACCGAGGCCCCCCTGAACCCCAAGGCCAACAGAGAGAAGATGACTCAGGTGAGGCTCGGCCGACGCCCGTGCTCCTCCCGTCCTTTCCCCAGTCATTTTCTGCCCGGCTTGATTTCTGACATTA
+
DDDDDFFFFFFFGGGGGGGGGGGHHHHHHHHHHHHHHGHHHGHHHGHHHHHHGGGGGHHHHHHHHHHHHHHHHGHHHGGHHHHHHHHHGGGGGHHGGGGGGGHHGGGGGGGGHHHHGGHHHHHHHHHHHHGGGGGGGGGGGGHHHHGGGGHGHHGGGGGGGGGGGGGGGGGGGGGGHGGGGGGGFFFFFFFFFFFFFFFFFFFFFFFFFFFFFFFFFFFFFFFFFFFFHFFFFFFFFFFFFFFFFEFFFF0
@M05620:45:000000000-G6HP7:1:1101:13859:9064 1:N:0:187
TACCTGTACTGGGGAAGCATTTGAATATCCCCCCATGGTGATGGGGACGGAGAACTGCTCCATAAACACAGGCAACGTGCCTAACTTTCCCGGGAAGATGAAGTCAAAGAGCGACCACAGCTCTTCGGAGGTTATTTTGCATCGGTGAGCCAGACAGAATGATCCGATGAGGGGTGCGAAACTATTTGAGGAAAGGAAGCACCTTTTTATTAAATTTACCTTTTAGCAATCGCCATTCCTACCCTAAAGAT
+
CCCCCFFFFFFFGGGGGGGGGGHHHHHHHHHGGGGHHHHHHHHHHGGGGGGGGHHHHHHHHHHHHHHHHHHHGHHHGHHHHHHHHHHHHHHGGGGGGHHHHHHHHHHHHHHHGGGGGHHHHHHHHHHGGGGEHHHHHHHHHHHGGGGGHHHHHHGHHHHHHHHHHHGGGHHHGGEEGGGGGFGFGGGGGGGFGFGGGGGGGGFFFFFFFHHFFFFFFFFFFFFFFFFFFFFFFFFFFFFFFFFFFFFFFFF
@M05620:45:000000000-G6HP7:1:1101:20329:9072 1:N:0:187
ATCTCTATCTCCTAAAAACCTGTTTAGATTTGGAGATAGACCTTCAGGTTTTTCATCATTTTCTGCATGAATTATACATTGACCACGTTCCAGCGTGGTCAGTTTGCAGCATTCTGTTATTTTGTTTGACAGAGTGTCTTGTTGAGAACATATGTAGGACATGATTTTTTCCTGCAACAGGGAAAATAAAGTATAAGTTTTAAAGATTTATTCTTTAATAAAGGATCTCAAAGCCAGCTTTAGAAAAAGGA
+
CDDCDFFFFFFFGGGGGGGGGGHHHHHHHHHHHHHHHHHHHHHHHHHHHHHGGHHHHHHIHHHHIHHHHHHHHHHHHHHHHHHHHHGHHHHHHHGFGGHHGHHHHHHHHHHHHHHHHHHHHHHHHHHHHHHHHHHHHHHHHHHHHHHHHHHHHHHHHHHHHHHHHHHHHGHHHHHHHHHHHGGHHHHGHHHHHHHGHHHHHHHHHHHHHHHHHHHHHHHHHGHHHHHHHHHHHHHHHGHHHHHHGHHHGGH
@M05620:45:000000000-G6HP7:1:1101:22831:9072 1:N:0:187
AAACCAAGCAGACACTCACCGCTCCCTCGCCACAGGCCAATAGTTTGTCCTCACTGAGTTGGCAACAAGTGGCTGCTGTGGCTGCCATTTTTCTGGTGATGGCCATCAGCTCCGACGAGGTCAGCTGGGGGGCTTTCTTTGTGTAAGCAACGAGAAACCTGAAAGAAGCATTTTTTAACTAAGTCCTGCTGAGTCATTCATGAGTTTTTAGCCGCCTTGCTTCTTCTCACAGACTCTCTACTCTCATGCCA
+
CCCCCCCFBFFFGGGGGGGGGGGGGGHHGGGGGHHHGGHHHGHHHHHHHHHHHHHHHHHHHHHHHHHHHHHHGHGGHHHHHHHGGHHHHHHHHHHHHHGHHHHHHHHHHHHHHGGGGGGGGHHHHHHHGGGGGGGGGGGGGGGGGGFFFFFFFFFFFFFFFFFFFFFFFFFFFFFFFFFFFFFFFFFFFFFFFFFFFFFFFFFFFFFFFFFFFFFFFFFFFFFFFFFFFFFFFFFFFFFFFFFFFFFFFFB
@M05620:45:000000000-G6HP7:1:1101:9130:9076 1:N:0:187
ATCTCTATCTCCTAAAAGGAAGAAAGGGGAGGGAAGATCGGAAGAGCACACGTCTGAACTCCAGTCACGGACATTTATCTCGTATGCCGTCTTCTGCTTGAAAAAAAAAAAAAAAGAACAAAAATAAACGAATATGGAGGATGAGTTCTATCGAGCAAACCAACTGACGACATGGCCATGTCCTTTACACATAGTTAGTGACATACACCTGTTTTTGCTGTCAGCTCTGTCCAGTGATGTACTACCGCGGT
+
CCCCCFFFFFFFGGGGGGGGGGGGFHFGGGGGGGHGHHHHGFGGHHHHHHHGHHHGHHHHHHHHHHHHGGGGGHHHHHGHHHFGHHHHGEGHGHHHHHHHHHHHHGGGGG/</>/..000000.0<000..<..0000/.:/000;000000.:..-/0.....//00..:-.0/.90/0000900000000009:009000000000///000/.-000000000000:0000:0000;00000/----.
@M05620:45:000000000-G6HP7:1:1101:18694:9085 1:N:0:187
AAACCAAGCAGACACTCACCGCTCCCTCGCCACAGGCCAATAGTTTGTCCTCACTGAGTTGGCAACAAGTGGCTGCTGTGGCTGCCATTTTTCTGGTGATGGCCATCAGCTCCGACGAGGTCAGCTGGGGGGCTTTCTTTGTGTAAGCAACGAGAAACCTGAAAGAAGCATTTTTTAACTAAGTCCTGCTGAGTCATTCATGAGTTTTTAGCCGCCTTGCTTCTTCTCACAGACTCTCTACTCTCATGCCA
+
AAABBBBFBFFFGGGGGGGGEGGGGGHH2FGGGHHGGGHHHHHHHHHHHHHHHHHHHHHHHGHHHHHGHHGHGHGGHHHHHHGGGHGHHHHHHHHGHHHHHHHHHHHHGHHHHGGGGGGGGHFHHHHHDCD@BGGGGGGGGGGGGGFFFFFBFFAFFFFFFBBFFFFFFEFFFFFBEFFFFFFFFFFFFFFEFFFFFFFFFFFFFFFFFFFFF?BBFFFFFFFFFFFFFFFFFFFFFFFFFFFFFFFBFFF
@M05620:45:000000000-G6HP7:1:1101:22822:9087 1:N:0:187
AAACCAAGCAGACACTCACCGCTCCCTCGCCACAGGCCAATAGTTTGTCCTCACTGAGTTGGCAACAAGTGGCTGCTGTGGCTGCCATTTTTCTGGTGATGGCCATCAGCTCCGACGAGGTCAGCTGGGGGGCTTTCTTTGTGTAAGCAACGAGAAACCTGAAAGAAGCATTTTTTAACTAAGTCCTGCTGAGTCATTCATGAGTTTTTAGCCGCCTTGCTTCTTCTCACAGACTCTCTACTCTCATGCCA
+
DDCCDDDFCFFFGGGGGGGGGGGGGGHHGGGGGHHHGGHHHHHHHHHHHHHHHHHHHHGHHHHHHHHHHGHHGHGGHHHHHHHGGHHHHHHHHHHHHHHHHHHHHHHHHHHHHGGGGGGGGHHHHHHHGGGGGGGGGGGGGGGGGGFFFFFFFFFFFFFFFFFFFFFFFFFFFFHFFFHHHFFFFFFFFFFFFFFFFFFFFFFFFFFFFFFFFFFFFFFFHHHFFFFFFFFFFFFFFFFHFFFFFFFFFFF
@M05620:45:000000000-G6HP7:1:1101:9133:9100 1:N:0:187
ATCTCTATCTCCTAAAAGGAAGAAAGGGGAGGGAAGATCGGAAGAGCACACGTCTGAACTCCAGTCACGGACATTTATCTCGTATGCCGTCTTCTGCTTGAAAAAAAAAAAAACACAAAAATAATTAGTTTGTAGTGTTGTCGGGGAGTTCATTAAGATGAGAACAGAAGTGGCGATTTACTATATGATGTCAAGCATGATATAGTCTATCTTATAAGTACGTACACGAAATCCAGTGACGGATACACTAA
+
BBBBBFFFFFFFGGGGGGGGGGFGFHHGGGGGGGHGHHHHFGGGHHHHHHHGHHHGHFHHHHGHHHHHGGGGGHHHHHHHHHFGHHHHGGGHGHHHHHHHGH3GHGGGGG/<///0//00/0111=111111<111011./0.----:./:0000000000000//////000.--9..00;000;00000000//.:///////////////////////.;/../.-..9////:///.-...///;9/
@M05620:45:000000000-G6HP7:1:1101:18708:9101 1:N:0:187
AAACCAAGCAGACACTCACCGCTCCCTCGCCACAGGCCAATAGTTTGTCCTCACTGAGTTGGCAACAAGTGGCTGCTGTGGCTGCCATTTTTCTGGTGATGGCCATCAGCTCCGACGAGGTCAGCTGGGGGGCTTTCTTTGTGTAAGCAACGAGAAACCTGAAAGAAGCATTTTTTAACTAAGTCCTGCTGAGTCATTCATGAGTTTTTAGCCGCCTTGCTTCTTCTCACAGACTCTCTACTCTCATGCCA
+
DDDDDDCFCFFFGGGGGGGGGGGGGGHHGGGGGHHHGGHHHHHHHHHHHHHHHHHHHHHHHHHHHHHHHHHHGHGGHHHHHHHGGHHHHHHHHHHHHHHHHHHHHHHHHHHHHGGGGGGGGHHHHHHHGGGGGGGGGGGGGGGGGGFFFFFFFFFFFFFFFFFFFFFFFFFFFFHFFFFFFFFFFFFFFFFHFFFFFFFFFFFFFFFFFFFFFFFFFFFFHHHFFFHFFFFFFFFFFFFFHFFHFFFFFFF
@M05620:45:000000000-G6HP7:1:1101:4182:9119 1:N:0:187
TACCTGTACTGGGGAAGCAATCGCCATTCCTACCCTAAAGATCGGAAGAGCACACGTCTGAACTCCAGTCACGGACATTTATCTCGTATGCCGTCTTCTGCTTGAAAAAAAAAAAAAAAAAAACTGAGATATTGATGTAAATCGTCTGCTCTTACTGTAAATATAAGGGTTTATCCTGTACGCGGAGTAAATTGTGAAGTCTGATATGTCATATGTTACTAATATGATGGTGAGGACACGCGGTGCATAGT
+
CCCCCFFFFFFFGGGGGGGGGGGGGGGHHHHHHHHHHHHHHHHHGGGGHHGHHHHGHHHGHHHHHHHHHHHHGDGEGHHHHHHHHHGGHFHHGGEHGHH4GHHFHHHHGGGGFB///</---<.<0000=000=000000000...;.0<0;0:0;00000;000000.9../00000000..----.//////:;:///////9///////9/////////9://///////../9/.;9:-.--/////
@M05620:45:000000000-G6HP7:1:1101:13783:9134 1:N:0:187
AAACCAAGCAGACACTCACCGCTCCCTCGCCACAGGCCAATAGTTTGTCCTCACTGAGTTGGCAACAAGTGGCTGCTGTGGCTGCCATTTTTCTGGTGATGGCCATCAGCTCCGACGAGGTCAGCTGGGGGGCTTTCTTTGTGTAAGCAACGAGAAACCTGAAAGAAGCATTTTTTAACTAAGTCCTGCTGAGTCATTCATGAGTTTTTAGCCGCCTTGCTTCTTCTCACAGACTCTCTACTCTCATGCCA
+
DDDCDCDFDFFFGGGGGGGGGGGGGGHHGGGGGHHHGGHHHHHHHHHHHHHHHHHHHHHHHHHHHHHHHHHHGHGGHHHHHHHGGHHHHHHHHHHHHHHHHHHHHHHHHHHHHGGGGGGGGHHHHHHHGGGGGGGGGGGGGGGGGGFFFFFFFFFFFFFFFFFFFFFFFFFFFFHFFFFFHFFFFFFFFFFFFFFFFFFHFFFFFFFFFFFFFFFFFFFFHHFFFFFFFFFFFFFFFFFFFFFFFFFFFFB
@M05620:45:000000000-G6HP7:1:1101:11264:9158 1:N:0:187
AGATTACTGCAACAGTTCCCCCTGGACCTGGAAAAGTTTCTTGCCTGGCTTACAGAAGCTGAAACAACTGCCAATGTCCTACAGGATGCTACCCGTAAGGAAAGGCTCCTAGAAGACTCCAAGGGAGTAAAAGAGCTGATGAAACAATGGCAAGTAAGTCAGGCATTTCCGCTTTAGCACTCTTGTGGATCCAATTGAACAATTCTCAGCATTTGTACTTGTAACTGACAAGCCAGGGACAAAACAAAGAT
+
BBBCCFFFDFFFGGFBFGGGGGGGGHHHHHHHHHHHGHHHHHHHHHHHHHH3BBGHHHHHHHHHHHHHHHHHHHHHHHHHEFGHHGHHHHFHHHGGEFHGHHFFHHHHGHHHHHHHHHHHGGHGFGGFHFHHHGHHHHGHHGHHHHHHHHHHHGHHHHHHHHHHHHHHHHGGGGGHHHHHHHHHHHHGHHHHGGHHHGGGGGHHHHHHHHHHHHHHHHHHHHHHHHHHHGHHHGGGGGGGGGGGGGGGGGC
@M05620:45:000000000-G6HP7:1:1101:26956:9169 1:N:0:187
AAACCAGAAGACATGAGGTCAGCTAGATCGGAAGAGCACACGTCTGAACTCCAGTCACGGACATTTATCTCGTATGCCGTCTTCTGCTTGAAAAAAAAAAAACCAACAACACCAACAATTTCTACCTTAAAAATATCTCTATTTCAACAACAACAAACCATACAAAATCATATTATACCAAAATCCTTCCTAATCAGCCTATCTATACGCATCCCCCATCACCACAACCCATACTCCCTCTACTCATACCA
+
CCCCCCCFFFFFGGGGGGGGGGHHGHHHHHGEGGHHHHHHHGHHHGHFHHHHHHHHHHGGGGGHHHHHFHHHGGHHHHGFGHGHHHHHHHGHHHHG/EEE</////<////??F////2111111111111110<?111111111<111<F.><..<C..0</0<0.0/;000000;0000..0:/;09/00009900///0009000....-/::.-.///9/.9..;..//9//9;..:///;//////
@M05620:45:000000000-G6HP7:1:1101:10276:9171 1:N:0:187
ATCTCTATCTCCTAAAAACCTGTTTAGATTTGGAGATAGACCTTCAGGTTTTTCATCATTTTCTGCATGAATTATACATTGACCACGTTCCAGCGTGGTCAGTTTGCAGCATTCTGTTATTTTGTTTGACAGAGTGTCTTGTTGAGAACATATGTAGGACATGATTTTTTCCTGCAACAGGGAAAATAAAGTATAAGTTTTAAAGATTTATTCTTTAATAAAGGATCTCAAAGCCAGCTTTAGAAAAAGGA
+
CCCDEFFFFFFFGGGGGGGGGGHHHHHHHHHHHHHHHHHHHHHHHHHHHHHGGHHHHHHHHHHHHHHHHHHHHHHHHHHHHHHHHHGHHHHHHHGGGGHHHHHHHHHHHHHHHHHHHHHHHHHHHHHHHHHHHHHHHHHHHHHHHHHHHHHHHHHHHHHHHHHHHHHHHGHHHHHHHHHHHGGHHHHHHHHHHHHHHHHHHHHHHHHHHHHHHHHHHHHHHHHHGHHHHHHHHGHHHGHHHHGHHHHHGGH
@M05620:45:000000000-G6HP7:1:1101:6100:9202 1:N:0:187
ATCTCTATCTCCTAAAAACCTGTTTAGATTTGGAGATAGACCTTCAGGTTTTTCATCATTTTCTGCATGAATTATACATTGACCACGTTCCAGCGTGGTCAGTTTGCAGCATTCTGTTATTTTGTTTGACAGAGTGTCTTGTTGAGAACATATGTAGGACATGATTTTTTCCTGCAACAGGGAAAATAAAGTATAAGTTTTAAAGATTTATTCTTTAATAAAGGATCTCAAAGCCAGCTTTAGAAAAAGGA
+
CCBBCFFFFFFFGGGGGGGGGGHHHHHHHHHHHHHHHHHHHHHHHHHHHHHGGHHHHHHHHHIHHHHHHGHHHHHGHHHHHHHHHHGHHHHHHHGFGGHHHHHHHHHGHHHHHHHHHHHHHHHHHHHHHHGHHHGHHHHHHHHHHHGHHHGHHHHFHHHHHHHHHHHHHGHHHHHHHHFHHGEHHHHHHGHGHHHGHFHHHHGHHHHHHHHHHHHHHGHHHHHHHHHHHFHGHHHHHGHHHGHGGGGHGGG
@M05620:45:000000000-G6HP7:1:1101:6109:9224 1:N:0:187
ATCTCTATCTCCTAAAAACCTGTTTAGATTTGGAGATAGACCTTCAGGTTTTTCATCATTTTCTGCATGAATTATACATTGACCACGTTCCAGCGTGGTCAGTTTGCAGCATTCTGTTATTTTGTTTGACAGAGTGTCTTGTTGAGAACATATGTAGGACATGATTTTTTCCTGCAACAGGGAAAATAAAGTATAAGTTTTAAAGATTTATTCTTTAATAAAGGATCTCAAAGCCAGCTTTAGAAAAAGGA
+
BBBBCFFFFFFFGGGGFGGGGGHHHHHHHGHHHHHGHHHHHHHHHHHHGHHGGHHHHHHHHHHHHHHHHEHHHHHGHHHHHHHHHHGHHHHHHHGEGGGHHHHHHHHGHHGHHHHHHHHHHHHHHHHHHHFHGHFGFHHHHHHHHHGHHHHHHHHFHHGHHHHGFHHHHCHHHHHHFHFHHGGHHHHGFFGGHHHFHGGHHGHHHGHGHHHHHHHHHHHGHHHHFHHHEDFHGHHHHGHHHGHFHEFHGGH
@M05620:45:000000000-G6HP7:1:1101:7915:9238 1:N:0:187
AGATTACTGCAACAGTTCCCCCTGGACCTGGAAAAGTTTCTTGCCTGGCTTACAGAATCTGAAACAACTGCCAATGTCCTACAGGATGCTACCCGTAAGGAAAGGCTCCTAGAAGACTCCAAGGGAGTAAAAGAGCTGATGAAACAATGGCAAGTAAGTCAGGCATTTCCGCTTTAGCACTCTTGTGGATCCAATTGAACCATTCTCAGCATTTGTACTTGTAACTGACAAGCCAGGGACAAAACAAAGAT
+
AB3AB54DBDDFF44E5DGGGC2CF444FGHB3323B5FGHCBHGHFAGFH3GDF535AF5DDBG3GGHBBGF3FFB555FH3FFFFGHFHHHHGFGGGHGEHFFEHEFG3B33BFGGHFEGGFDEEGHHHHHGHHHHBGHEHHGHAHGFG0?/F2@1GHGHGHHHGGHFEGGGGHEGHHHHFHHFCAGFCFFHHHH=DB.CCGHHHBDGFDGGGH0:GFHFHBHHHCGEGFEEFG??.A;9F.9.C./9:
@M05620:45:000000000-G6HP7:1:1101:6099:9238 1:N:0:187
ATCTCTATCTCCTAAAAACCTGTTTAGATTTGGAGATAGACCTTCAGGTTTTTCATCATTTTCTGCATGAATTATACATTGACCACGTTCCAGCGTGGTCAGTTTGCAGCATTCTGTTATTTTGTTTGACAGAGTGTCTTGTTGAGAACATATGTAGGACATGATTTTTTCCTGCAACAGGGAAAATAAAGTATAAGTTTTAAAGATTTATTCTTTAATAAAGGATCTCAAAGCCAGCTTTAGAAAAAGGA
+
CCCCCFFFFFFFGGGGGGGGGGHHHHHHHHHHHGHHHGHHHHHHHHHHHHHGGHHHHHIHHIIHHHHHHHHHHHHHHHHHHHHHHHGHHHHHHHGEGGHHFHHHHHHHHGHHHHHHHHHHHHHHHHHHGHHHHHHHHHHHHHHHHHHHHHGHHHHFHHHHHHHHHHHHHFHHHHHHHHHHHGGHHHHHHFHHGHHHHHHHHHGHHHHHHHHHHHHHHGHHHGHGHHGHHHHGHHHHHGHHHHGHGHHHGGH
@M05620:45:000000000-G6HP7:1:1101:11014:9241 1:N:0:187
ATCTCTATCTCCTAAAAACCTGTTTAGATTTGGAGATAGACCTTCAGGTTTTTCATCATTTTCTGCATGAATTATACATTGACCACGTTCCAGCGTGGTCAGTTTGCAGCATTCTGTTATTTTGTTTGACAGAGTGTCTTGTTGAGAACATATGTAGGACATGATTTTTTCCTGCAACAGGGAAAATAAAGTATAAGTTTTAAAGATTTATTCTTTAATAAAGGATCTCAAAGCCAGCTTTAGAAAAAGGA
+
CCDCDFFFFFFFGGGGGGGGGGHHHHHHHHHHHHHHHHHHHHHHHHHHHHHGGHHHHIHHHHIHIHHHHHHHHHHHHHHHHHHHHHGHHHHHHHGGGGHHHHHHHHHHHHHHHHHHHHHHHHHHHHHHHHHHHHHHHHHHHHHHHHHHHHHHHHHHHHHHHHHHHHHHHGHHHHHHHHHHHGGHHHHHHHHHHHHHHHHHHHHHHHHHHHHHHHHHHHHHHHHHGHHHHHHHHHHHHGHHHHGHHHHHGGH
@M05620:45:000000000-G6HP7:1:1101:7918:9257 1:N:0:187
AGATTACTGCAACAGTTCCCCCTGGACCTGGAAAAGTTTCTTGCCTGGCTTACAGAAGCTGAAACAACTGCCAATGTCCTACAGGATGCTACCCGTAAGGAAAGGCTCCTAGAAGACTCCAAGGGAGTAAAAGAGCTGATGAAACAATGGCAAGTAAGTCAGGCATTTCCGCTTTAGCACTCTTGTGGATCCAATTGAACAATTCTCAGCATTTGTACTTGTAACTGACAAGCCAGGGACAAAACAAAGAT
+
CCCCCFFFFFFFGGGGGGGGGGGGHHHHHHHHHHHHHHHHHHHHHHHHHHHHHHHHHHHHHGHHHHHHHHHHHHHHHHHHHHHHHHHHHHHHHHGGGGHHHHHHHHHHGHHHHHHHHHHHHHHGGGGGHHHHHGHHHHHHHDGHHHHHHHHHHGHHHHHHHHGHHHHHHHGGGGGHGHHHHHHHHGHGHHHHGGHHHHHHFHHHHHHHHHGHHHHHHHHGHGHHHHHGHHHHHGGGGGGGFGGGGGGGGGG
@M05620:45:000000000-G6HP7:1:1101:11019:9269 1:N:0:187
ATCTCTATCTCCTAAAAACCTGTTTAGATTTGGAGATAGACCTTCAGGTTTTTCATCATTTTCTGCATGAATTATACATTGACCACGTTCCAGCGTGGTCAGTTTGCAGCATTCTGTTATTTTGTTTGACAGAGTGTCTTGTTGAGAACATATGTAGGACATGATTTTTTCCTGCAACAGGGAAAATAAAGTATAAGTTTTAAAGATTTATTCTTTAATAAAGGATCTCAAAGCCAGCTTTAGAAAAAGGA
+
AABAAFFFFFFFGBGGFGGGGGGGHBDGFHFFEGFFC55GHHHHHHHGHHHGGHHHHHHHHHHGHHHGHFHHHHHFHBGHHEFHFHGHHHCG5FGGGCHGGFHHHHHHHHGHFHGHGHFHHHHHGHHHFF4FCFHHHHHHHHHH4GEHHHHHHHHHHGGHHHHHHGHGHGHGHHBGGGHGFECG/GGHHEGFHFGHFHHHGHHHHGHHHHHHHHHHHFGGDB0<BDGHHEFHGGH/GFHHHH0CG0:C:DG
@M05620:45:000000000-G6HP7:1:1101:7921:9277 1:N:0:187
AGATTACTGCAACAGTTCCCCCTGGACCTGGAAAAGTTTCTTGCCTGGCTTACAGAAGCTGAAACAACTGCCAATGTCCTACAGGATGCTACCCGTAAGGAAAGGCTCCTAGAAGACTCCAAGGGAGTAAAAGAGCTGATGAAACAATGGCAAGTAAGTCAGGCATTTCCGCTTTAGCACTCTTGTGGATCCAATTGAACAATTCTCAGCATTTGTACTTGTAACTGACAAGCCAGGGACAAAACAAAGAT
+
BBBBBFFFFFFFGGGGGGGGGGGGHHHHHFGGHHGHHHHHHGHHHHGEHHHHHHHHHHHHGHHHHHFHHHHHFHFFEFFHHHHHHHHCGHGGHHGF/?GHHH3GHHHHGHHHHHHHHHHHHBGFGFGGHHHGHGHHHHGHH3BGHHHHGFHHHGDGFHHHHHHHHHDGHHGGGGGH1FGHHHHHH>FDHHHHF0GFHFHHHHHHHHHFGGEGHHHHHFGHHGBBHHHHHHHHHGGGGGFG?F/.9EGGBFF
@M05620:45:000000000-G6HP7:1:1101:12021:9295 1:N:0:187
AAACCAAGCAGACACTCACCGCTCCCTCGCCACAGGCCAATAGTTTGTCCTCACTGAGTTGGCAACAAGTGGCTGCTGTGGCTGCCATTTTTCTGGTGATGGCCATCAGCTCCGACGAGGTCAGCTGGGGGGCTTTCTTTGTGTAAGCAACGAGAAACCTGAAAGAAGCATTTTTTAACTAAGTCCTGCTGAGTCATTCATGAGTTTTTAGCCGCCTTGCTTCTTCTCACAGACTCTCTACTCTCATGCCA
+
DDDDDCCFDFFFGGGGGGGGGGGGGGHHGGGGGHHHGGHHHHHHHHHHHHHHHHHHHHHHHHHHHHHHHHHHGHGGHHHHHHHGGHHHHHHHHHHHHHHHHHHHHHHHHHHHHGGGGGGGGHHHHHHHGGGGGGGGGGGGGGGGGGFFFFFFFFFFFFFFFFFFFFFFFFFFFFHFFFFHHFFFFFHFFFFFFFFFFFFHFFFFFFFFFFFFFFFFFFFFFFFFFFHFFFFFFFFFFFFFFFFFFFFFFFB
@M05620:45:000000000-G6HP7:1:1101:16316:9315 1:N:0:187
CATCCTGACCCTGAAGTACCCCATTGAGCATGGCATCGTCACCAACTGGGACGACATGGAGAAGATCTGGCACCACACCTTCTACAACGAGCTGCGCGTGGCCCCGGAGGAGCACCCAGTGCTGCTGACCGAGGCCCCCCTGAACCCCAAGGCCAACAGAGAGAAGATGACTCAGGTGAGGCTCGGCCGACGCCCGTGCTCCTCCCGTCCTTTCCCCAGTCATTTTCTGCCCGGCTTGATTTCTGACATTA
+
CCCCCFFFFFFFGGGGGGGGGGGHHHHHHHHHHHHHHGHHHGHHHGHHHHHHGGGGGHHHHHHHHHHHHHHHHGHHHGGHHHHHHHHHGGGGGHHGGGGGGGHHGGGGGGGGHHHHGGHHHHHHHHHHHHGGGGGGGGGGGGHHHHGGGGHGHHGGGGGGGGGGGGGGGGGGGGGGGGGGGGGGFFFFFFFFFFFF@FFFFFFFFFFEFFFFFFFFFFFFFFFFFFFFFFFFFFFFFFFFFFFFFBFFFF0
@M05620:45:000000000-G6HP7:1:1101:11680:9318 1:N:0:187
AGATTACTGCAACAGTTCCCCCTGGACCTGGAAAAGTTTCTTGCCTGGCTTACAGAAGCTGAAACAACTGCCAATGTCCTACAGGATGCTACCCGTAAGGAAAGGCTCCTAGAAGACTCCAAGGGAGTAAAAGAGCTGATGAAACAATGGCAAGTAAGTCAGGCATTTCCGCTTTAGCACTCTTGTGGATCCAATTGAACAATTCTCAGCATTTGTACTTGTAACTGACAAGCCAGGGACAAAACAAAGAT
+
A>AAAFFFD54BFGBBBBBBGFGGAFFGGHGHGHHFBFGGHHHHHHF2GHH3BAFGHHHHGHEHHHHHFGFHGFFGGGHHDBGGFCGGHH5FF1EE>BFFFHBFHHHHGHHHGHHGHHHHH3E?EEFEC4BDGEGFGGEFDDDGFGEHGFHFHGHGFH@FFGGHGHHHHHEGFGGFBF1FGFHHHDFGG1FGFGHHHGFHB<<DGHHDGBGCGFGCFFCFHGFFFHHHCFFGHGBFEEGGGGFGGGECBF0
@M05620:45:000000000-G6HP7:1:1101:11659:9319 1:N:0:187
AGATTACTGCAACAGTTCCCCCTGGACCTGGAAAAGTTTCTTGCCTGGCTTACAGAAGCTGAAACAACTGCCAATGTCCTACAGGATGCTACCCGTAAGGAAAGGCTCCTAGAAGACTCCAAGGGAGTAAAAGAGCTGATGAAACAATGGCAAGTAAGTCAGGCATTTCCGCTTTAGCACTCTTGTGGATCCAATTGAACAATTCTCAGCATTTGTACTTGTAACTGACAAGCCAGGGACAAAACAAAGAT
+
BBABCFFFFFFFGGFBGGGGGGGGFGHHHHHHHHHHHHHHHHHHHHHHHHHAFBGHHHHHHHHHHHHHHHHHHHHHHHHHEFGHHGHHHHFGHHGGEFHGHHFHHHHHGHHHHHHHHHHHHHHGFHGFHGHHHGHHHHGHHHHHHHHHHHHHHGHHHHHHHHFHHHHHHHGGGGGHGHHHHHHHHHHGHHHHHGHHGGHGHGHHHHHHHHHHHHHHHFHHHHHHHHHGGHHHHGGGGGGGGFFGGGGGGGG
@M05620:45:000000000-G6HP7:1:1101:5931:9327 1:N:0:187
ATCTCTATCTCCTAAAAACCTGTTTAGATTTGGAGATAGACCTTCAGGTTTTTCATCATTTTCTGCATGAATTATACATTGACCACGTTCCAGCGTGGTCAGTTTGCAGCATTCTGTTATTTTGTTTGACAGAGTGTCTTGTTGAGAACATATGTAGGACATGATTTTTTCCTGCAACAGGGAAAATAAAGTATAAGTTTTAAAGATTTATTCTTTAATAAAGGATCTCAAAGCCAGCTTTAGAAAAAGGA
+
DCDDDFFFFFFFGGGGGGGGGGHHHHHHHHHHHHHHHHHHHHHHHHHHHHHGGHHHHHIHHHIHIHHHHHHHHHHHHHHHHHHHHHGHHHHHHHGGGGHHHHHHHHHHHHHHHHHHHHHHHHHHHHHHHHHHHHHHHHHHHHHHHHHHHHHHHHHHHHHHHHHHHHHHHGHHHHHHHHHHHGGHHHHHHHHHHHHHHHHHHHHHHHHHHHHHHHHHHGHHHHHHHHHHHHHGHHHHHGHHHHGHHHHHGGH
@M05620:45:000000000-G6HP7:1:1101:17171:9338 1:N:0:187
ATCTCTATCTCCTAAAAACCTGTTTAGATTTGGAGATAGACCTTCAGGTTTTTCATCATTTTCTGCATGAATTATACATTGACCACGTTCCAGCGTGGTCAGTTTGCAGCATTCTGTTATTTTGTTTGACAGAGTGTCTTGTTGAGAACATATGTAGGACATGATTTTTTCCTGCAACAGGGAAAATAAAGTATAAGTTTTAAAGATTTATTCTTTAATAAAGGATCTCAAAGCCAGCTTTAGAAAAAGGA
+
AABBBFFFFFFFGGGGGGGGGGHHHDHHHHHHHCFHHHHFHHHHHHHHHHHGGHGHHHHHHHHHHHHHHHHHHHHHHHHHHHHHHHGHHHHHHHGGGGHHHHHHHHHHGHHHHHHHHHHHHHHHHHHGHGHHHHHHHHHHHHHHEHHHHHHHHHHHHHHHHHGHHHHHHGHHHHHHHHGHGGGHGHGHHHGHHHHHHGGHHGHHHHHHHHHHHHHHHHHHHHFHGHHHHGHHEGGHHGHHHHHHHHHHGGF
@M05620:45:000000000-G6HP7:1:1101:20916:9365 1:N:0:187
AAACCAAGCAGACACTCACCGCTCCCTCGCCACAGGCCAATAGTTTGTCCTCACTGAGTTGGCAACAAGTGGCTGCTGTGGCTGCCATTTTTCTGGTGATGGCCATCAGCTCCGACGAGGTCAGCTGGGGGGCTTTCTTTGTGTAAGCAACGAGAAACCTGAAAGAAGCATTTTTTAACTAAGTCCTGCTGAGTCATTCATGAGTTTTTAGCCGCCTTGCTTCTTCTCACAGACTCTCTACTCTCATGCCA
+
AAAABBBFBFFFGGGGGGGGGGGGGGHHGGGEFHHHGGHHHHHHHHHHHHHHHHHHHHHHHHHHHHHHHFHGGHGGHHGHHHGGGHHHHHHHGHHHHHHHHHHHHHHHHHHHHGGGFGCGGFHHHHHHGGGGGGGGGGGGGGFGGGFFFFFFFFFFFFFFFFFFFFFFFFFFFFFFEFFFFFFFFFFFFFFFFFFFFFFFFFFFFFFFFFFFFFFFFFFFFFFFFFFFFFFFFFFFFFFFFFFFFFFFFF/
@M05620:45:000000000-G6HP7:1:1101:16986:9374 1:N:0:187
AAACCAAGCAGACACTCACCGCTCCCTCGCCACAGGCCAATAGTTTGTCCTCACTGAGTTGGCAACAAGTGGCTGCTGTGGCTGCCATTTTTCTGGTGATGGCCATCAGCTCCGACGAGGTCAGCTGGGGGGCTTTCTTTGTGTAAGCAACGAGAAACCTGAAAGAAGCATTTTTTAACTAAGTCCTGCTGAGTCATTCATGAGTTTTTAGCCGCCTTGCTTCTTCTCACAGACTCTCTACTCTCATGCCA
+
CCCCCCCFCFFFGGGGGGGGGGGGGGHHGGGGGHHHGGHHHHHHHHHHHHHHHHHHHHHHHHHHHHHHHHHHGHGGHHHHHHHGGHHHHHHHHHHGHHHHHHHHHHHHHHHHHGGGGGGGGHHHHHHHGGGGGGGGGGGGGGGGGGFFFFFFFFFFFFFFFFFFFFFFFFFFFFFFFFFFFFFFFFFFFFFFFFFFFFFFFFFFFFFFFFFFFFFFFFFFFFFFFFFFFFFFFFFFFFFFFFFFFFFFFFF
@M05620:45:000000000-G6HP7:1:1101:21759:9376 1:N:0:187
AGATTACTGCAACAGTTCCCCCTGGACCTGGAAAAGTTTCTTGCCTGGCTTACAGAAGCTGAAACAACTGCCAATGTCCTACAGGATGCTACCCGTAAGGAAAGGCTCCTAGAAGACTCCAAGGGAGTAAAAGAGCTGATGAAACAATGGCAAGTAAGTCAGGCATTTCCGCTTTAGCACTCTTGTGGATCCAATTGAACAATTCTCAGCATTTGTACTTGTAACTGACAAGCCAGGGACAAAACAAAGAT
+
BBBCCFFFFFFFGGGFGGGGGGGGHHHHHHHHHHHHHHHHHHHHHHHHHHHGHHHHHHHHHHHHHHHHHHHHHHHHHFHHDGHFH1GGGF5DGHGE?FFHFHFFHHFFFGF43FGFHHHHHHHGGFFFHGHHFEGHHHEFHFHHHHHHEGHHHGGFHGHHFFFCFHHHBGGGGGGHGGHHGHHH1>CEEHHHHHHGFDDHHHHHHHHHFFHFHHCGGHBHGHFHHHGFHEH..EGFGGGGGGGFFGGG/:9
@M05620:45:000000000-G6HP7:1:1101:20901:9380 1:N:0:187
AAACCAAGCAGACACTCACCGCTCCCTCGCCACAGGCCAATAGTTTGTCCTCACTGAGTTGGCAACAAGTGGCTGCTGTGGCTGCCATTTTTCTGGTGATGGCCATCAGCTCCGACGAGGTCAGCTGGGGGGCTTTCTTTGTGTAAGCAACGAGAAACCTGAAAGAAGCATTTTTTAACTAAGTCCTGCTGAGTCATTCATGAGTTTTTAGCCGCCTTGCTTCTTCTCACAGACTCTCTACTCTCATGCCA
+
BBBBBBBFBFFFGGGGGGGGGGGGGGHHGGGGGHHHGGGHHHHHHHHHHHHGHHHGHHFGHHHHHHGHHGHHGHGGHHGHHHHGGHHHHHHHHHHHHHGHHHHHHHHGHHHHHGGGGGG?FHHHHHHHGGGGGGGGGGGGGGGGGGFFFFFFFFFFFFFFFFFFFFFFFFFFFFFFFFFFFFFFFFFFFFFFF9BFFFFFFFFF/BFFEFFFFFFFFFFFFFFFFFFFFFFFFFFFFFFFFFFFFFFFFFF
@M05620:45:000000000-G6HP7:1:1101:6887:9382 1:N:0:187
CATCCTGACCCTGAAGTACCCCGGCTTGATTTCTGACATTAGATCGGAAGAGCACACGTCTGAACTCCAGTCACGGACATTTATCTCGTATGCCGTCTTCTGCTTGAAAAAAAAAAAAAAAAAAAATTTAAGAGAGTTGTGTGTTGAGAACTATGGAGTAATAAAATGGAGTTATAATAGGATAAGGAATTTCTATTGTTAACAGTAGAACCTAGAAGTATATGCACGAAGATTTCGGATCACCGCAGCTT
+
CCCCCFFFFFFFGGGGGFGGGGGGGGGGHHHHHHHGHHHHHHHHHHGGGGHHHGHHHGHHHGHHHHHHHHHHHGGGGGGHHHHHHHHHGGHHHHGGGHGHHHHHHHHGHHHGGGGC///>-<----.000;000:.0;00./../.00.00000000/0/0009000000/0/000000000000900/00:0099;900000000::000./00000:00000000.....0000/-..-.//.----/0
@M05620:45:000000000-G6HP7:1:1101:20928:9384 1:N:0:187
AAACCAAGCAGACACTCACCGCTCCCTCGCCACAGGCCAATAGTTTGTCCTCACTGAGTTGGCAACAAGTGGCTGCTGTGGCTGCCATTTTTCTGGTGATGGCCATCAGCTCCGACGAGGTCAGCTGGGGGGCTTTCTTTGTGTAAGCAACGAGAAACCTGAAAGAAGCATTTTTTAACTAAGTCCTGCTGAGTCATTCATGAGTTTTTAGCCGCCTTGCTTCTTCTCACAGACTCTCTACTCTCATGCCA
+
CCCCCCBFCFFFGGGGGGGGGGGGGGHHGGGGGHHHGGHHHHHHHHHHHHHHHHHHHHHHHHHHHHHHHHHHGHGGHHHHHHHGGHHHHHHHHHHHHHHHHHHHHHHHHHHHHGGGGGGGGHHHHHHHGGGGGGGGGGGGGGGFGGFFFFFFFFFFFFFFFFFFFFFFFFFFFFFFFFFFFFFFFFFFFFFFFFFFFFFFFFFFFFFFFFFFFFFFFFFFFFFFFFFFFFFFFFFFFFFFFFFFFFFFFF0
@M05620:45:000000000-G6HP7:1:1101:28394:9421 1:N:0:187
AAACCAAGCAGACACTCACCGCTCCCTCGCCACAGGCCAATAGTTTGTCCTCACTGAGTTGGCAACAAGTGGCTGCTGTGGCTGCCATTTTTCTGGTGATGGCCATCAGCTCCGACGAGGTCAGCTGGGGGGCTTTCTTTGTGTAAGCAACGAGAAACCTGAAAGAAGCATTTTTTAACTAAGTCCTGCTGAGTCATTCATGAGTTTTTAGCCGCCTTGCTTCTTCTCACAGACTCTCTACTCTCATGCCA
+
BB@ABAAFBFFFGFGGGFGGEGGGGGFHGGGFEFGHGGAEHGH5FFFHHHFHFHHHFFFGGGHFGGFGGDEFGHGGHFHHEGHEFHGHHHHHHGGEGFHHHFHFHHHHHHHHHGEG@ECGGGFHHHHHGGGGGGGGGGGGGGGFBB/BBBF-ADDDFFFFFBFFFFFFFFF/BFEAAFFFBF/;BFEFFFFFF:F9;FFBBBF//;BFF?/BF.DDFAFFFFFFEB//;BFFBFFF:BFFFFFFFFB:FFF
@M05620:45:000000000-G6HP7:1:1101:28411:9429 1:N:0:187
AAACCAAGCAGACACTCACCGCTCCCTCGCCACAGGCCAATAGTTTGTCCTCACTGAGTTGGCAACAAGTGGCTGCTGTGGCTGCCATTTTTCTGGTGATGGCCATCAGCTCCGACGAGGTCAGCTGGGGGGCTTTCTTTGTGTAAGCAACGAGAAACCTGAAAGAAGCATTTTTTAACTAAGTCCTGCTGAGTCATTCATGAGTTTTTAGCCGCCTTGCTTCTTCTCACAGACTCTCTACTCTCATGCCA
+
CCCCCCCFCFFFGGGGGGGGGGGGGGHHGGGGGHHHGGHHHHHHHHHHHHHHHHHHHHHHHHHHHHHHHHHHGHGGHHHHHHHGGHHHHHHHHHHHHHHHHHHHHHHHHHHHHGGGGGGGGHHHHHHHGGGGGGGGGGGGGGGGGGFFFFFFFFFFFFFFFFFFFFFFFFFFFFFFFFFFFFFFFFFFFFFFFFFFFFFFFFFFFFFFFFFFFFFFFFFFFFFFFFFFFFFFFFFFFFFFFFFFFFFFFFF
@M05620:45:000000000-G6HP7:1:1101:9777:9438 1:N:0:187
TACCTGTACTGGGGAAGCATTGCCATTCCTACCCTAAAGATCGGAAGAGCACACGTCTGAACTCCAGTCACGGACATTTATCTCGTATGCCGTCTTCTGCTTGAAAAAAAAAAAAAAAAACACAAAAAACCTAGAAAAAGTATATATACATATATTCATAATGCAGTTACAACAAATGACCGAAAAACTATTAGTGGGAGAAAAGGACAGTAGATACACACAAGAACACTGATTGTTGACTATGACAATCT
+
CCCCCFFFFFFFGGGGGGGGGGHHFHHHHHHHHHHHHHHHHHHGGGGHHHHHHHGHHHGHHHHHHHHHHHHGGGGGHHHHHHHHHGGHHHHGGGHGHHGHHHHGHHHHGGGGD><///<-..>..00.-../00<=0/..0000;000000000000000:000;;00000009.;;0000:----..0000:00;.....;9//./.;;0000000090..../////00000000:0000000000000
@M05620:45:000000000-G6HP7:1:1101:7124:9450 1:N:0:187
AAACCAAGCAGACACTCACCGCTCCCTCGCCACAGGCCAATAGTTTGTCCTCACTGAGTTGGCAACAAGTGGCTGCTGTGGCTGCCATTTTTCTGGTGATGGCCATCAGCTCCGACGAGGTCAGCTGGGGGGCTTTCTTTGTGTAAGCAACGAGAAACCTGAAAGAAGCATTTTTTAACTAAGTCCTGCTGAGTCATTCATGAGTTTTTAGCCGCCTTGCTTCTTCTCACAGACTCTCTACTCTCATGCCA
+
BBBBBAB@AFFCGGGGFGGGEGGGGGHGGGGGGHHDGFHHH3GHHHHHHHHHHHGFHHHHHFGGHHGHGGHGFHGGHHHHHHHGGHHHHHHHHHHHHHDGFHHHCGHEHHHHHGGGGGGGEGHHHHHHGGGGGGGGGGGGGGGGGGFFFFFFFFFFFFFFFEFEFFFFFFFFFFFFFFFFFFFFFFBFFFFFFFFFFFFFFFFFFFFFFFFFFDFCAD/FFFFFFFFFFFF//;9FFFFFFFFBB/99FF/
@M05620:45:000000000-G6HP7:1:1101:9771:9455 1:N:0:187
TACCTGTACTGGGGAAGCATTGCCATTCCTACCCTAAAGATCGGAAGAGCACACGTCTGAACTCCAGTCACGGACATTTATCTCGTATGCCGTCTTCTTCTTGACAAAAAAACACCACAGCTCTCGGAGTTTATTTTGCAGCGGTGAGCCAGACAGAATGATCCGCTGAGGGTGGCGAAACTATTTTAGGAAAGGAAGCACCTTTTTATTAAATTCACCTTTTAGCAACCGCCATTCCTACCCTAAAGATC
+
AAAAAFFFFFFFGGGGFGGGG1GG1GHHHHFHHHHHCEGHGGHGGGG0FEHHHH/GHFFFHHHHHH1FGGHGCEG/FGF222@G0F/GBGHGE@GEBH12FE1211BCA/><//<??G/<<BFG1<</>/012FF2>@D211<///<CF<BGGFF00<1=>FH1F..<A.....-;:-@-:::;9000/000/9.;:9C//.90;;BEF0000;;0C;09:;/9//B/---9;-9//;9//-;B--B//9B
@M05620:45:000000000-G6HP7:1:1101:20984:9462 1:N:0:187
TACCTGTACTGGGGAAGCAATCGCCATTCCTACCCTAAAGATCGGAAGAGCACACGTCTGAACTCCAGTCACGGACATTTATCTCGTATGCCGTCTTCTGCTTGAAAAAAAAAAAAAACATAATCAATCCCTCTGCTCATTATTCTCCCCTCAAACTCCCCAACAACTATCCTTTCCCCAACTCCCCCCCTACTCCTCATCCTCTCTGTCCCTACTCCACCATTCACACCCCACCCACAATCTCATCCCTC
+
CCCCCFFFFFFFGGGGGGGGGGGGGGGHHHHHHHHHHHHHHHHHGGGGHHHHHHHGHHHGHGHHHHHHHHHHGGGGGHHHGGHHHHGGHHHHGGGHGGHHHHHHHGHHGGGGGCB/</<?11?11111=0<1001111111110000=/./<.000000.:/..:..0000;000900//../;;..9-9-.90000/0009000::0900900.0000:A.000000;..-.;9..;:.9900000;.0:
@M05620:45:000000000-G6HP7:1:1101:7130:9471 1:N:0:187
AAACCAAGCAGACACTCACCGCTCCCTCGCCACAGGCCAATAGTTTGTCCTCACTGAGTTGGCAACAAGTGGCTGCTGTGGCTGCCATTTTTCTGGTGATGGCCATCAGCTCCGACGAGGTCAGCTGGGGGGCTTTCTTTGTGTAAGCAACGAGAAACCTGAAAGAAGCATTTTTTAACTAAGTCCTGCTGAGTCATTCATGAGTTTTTAGCCGCCTTGCTTCTTCTCACAGACTCTCTACTCTCATGCCA
+
DDCCDDDFDFFFGGGGGGGGGGGGGGHHGGGGGHHHGGHHHHHHHHHHHHHHHHHHHHHHHHHHHHHHHHHHGHGGHHHHHHHGGHHHHHHHHHHHHHHHHHHHHHHHHHHHHGGGGGGGGHHHHHHHGGGGGGGGGGGGGGGGGGFFFFFFFFFFFFFFFFFFFFFFFFFFFFHFFFFFHFFFFHHFFFFFFFFFFFFHFHHFFFFHFFFFFFFFFFFFHHHFFFHFFFFFFFFFFFFFFFFHFFFFFFF
@M05620:45:000000000-G6HP7:1:1101:23180:9482 1:N:0:187
AAACCAAGCAGACACTCACCGCTCCCTCGCCACAGGCCAATAGTTTGTCCTCACTGAGTTGGCAACAAGTGGCTGCTGTGGCTGCCATTTTTCTGGTGATGGCCATCAGCTCCGACGAGGTCAGCTGGGGGGCTTTCTTTGTGTAAGCAACGAGAAACCTGAAAGAAGCATTTTTTAACTAAGTCCTGCTGAGTCATTCATGAGTTTTTAGCCGCCTTGCTTCTTCTCACAGACTCTCTACTCTCATGCCA
+
DDDDDCCFCFFFGGGGGGGGGGGGGGHHGGGGGHHHGGHHHFHHHHHHHHHHHHHHHHHHHHHHHHHHHHHHGHGGHHHHHHHGGHHHHHHHHHHHHHHHHHHHHHHHHHHHHGGGGGGGGHHHHHHHGGGGGGGGGGGGGGGGGGFFFFFFFFFFFFFFFFFFFFFFFFFFFFHFFFHHFFFFFFFFFFFHFFFFFFFFHHFFFFFFFFFFFFFFFFFFHFFFFFHFFFFFFFFFFFFFFFFFFFFFFFF
@M05620:45:000000000-G6HP7:1:1101:16034:9482 1:N:0:187
AAACCAAGCAGACACTCACCGCTCCCTCGCCACAGGCCAATAGTTTGTCCTCACTGAGTTGGCAACAAGTGGCTGCTGTGGCTGCCATTTTTCTGGTGATGGCCATCAGCTCCGACGAGGTCAGCTGGGGGGCTTTCTTTGTGTAAGCAACGAGAAACCTGAAAGAAGCATTTTTTAACTAAGTCCTGCTGAGTCATTCATGAGTTTTTAGCCGCCTTGCTTCTTCTCACAGACTCTCTACTCTCATTCCC
+
1A1>AAAFAFFFGFGGGBGGEEGGGGHH0EEGGHGGGGC/F1GGGHHHHHHHHHHHHHHHFFHHGHHAGGGHGHGGHGG0BBG/FH1GHHHHHGHFHH1GG1FHHHG1GFHHHGGGGGCCFHCGFHGBCGGGGGGGGGGGGGGFBFFFFFF@FF?A/FFFFFF/BBFFB9FFFFF?ABFB/B/FFFFFFFB/-;BBFFFBF/F9BFFFFFFFF;@@FFFFFFFFFFFF/B///AFFFFF/FFFFFBF/;B/
@M05620:45:000000000-G6HP7:1:1101:18524:9484 1:N:0:187
AAACCAAGCAGACACTCACCGCTCCCTCGCCACAGGCCAATAGTTTGTCCTCACTGAGTTGGCAACAAGTGGCTGCTGTGGCTGCCATTTTTCTGGTGATGGCCATCAGCTCCGACGAGGTCAGCTGGGGGGCTTTCTTTGTGTAAGCAACGAGAAACCTGAAAGAAGCATTTTTTAACTAAGTCCTGCTGAGTCATTCATGAGTTTTTAGCCGCCTTGCTTCTTCTCACAGACTCTCTACTCTCATGCCA
+
CCCCCCCFCFFFGGGGGGGGGGGGGGHHGGGGGHHHGGHHHHHHHHHHHHHHHHHHHHHHHHHHHHHHHHHHGHGGHHHHHHHGGHHHHHHHHHHHHHHHHHHHHHHHHHHHHGGGGGGGGHHHHHHHGGGGGGGGGGGGGGGGGGFFFFFFFFFFFFFFFFFFFFFFFFFFFFFFFFFFFFFFFFFFFFFFFFFFFFFFFFFFFFFFFFFFFFFFFFFFFFFFFFFFFFFFFFFFFFFFFFFFFFFFFFB
@M05620:45:000000000-G6HP7:1:1101:7781:9486 1:N:0:187
AAACCAAGCAGACACTCACCGCTCCCTCGCCACAGGCCAATAGTTTGTCCTCACTGAGTTGGCAACAAGTGGCTGCTGTGGCTGCCATTTTTCTGGTGATGGCCATCAGCTCCGACGAGGTCAGCTGGGGGGCTTTCTTTGTGTAAGCAACGAGAAACCTGAAAGAAGCATTTTTTAACTAAGTCCTGCTGAGTCATTCATGAGTTTTTAGCCGCCTTGCTTCTTCTCACAGACTCTCTACTCTCATGCCA
+
CCCCCCCFCFFFGGGGGGGGGGGGGGHHGGGGGHGHGGHHHHHHHHHHHHHHHHHHHHHHHHHHHHHHHHHHGHGGHHHHHHHGGHHHHHHHGHHHHHGHHHHHHHHHHHHHHGGGGGGGDGHHHHHHGGGGGGGGGGGGGGGGGGFFFFFFFFFFFFFFFFFFFFFFFFFFFFFFFFFFFFFFFFFFFFFFFFFFFFFFFFFFFFFFFFFFFFFFFFFFFFFFFFFFFFFFFFFFFFFFFFFFFFF0FFB
@M05620:45:000000000-G6HP7:1:1101:18506:9489 1:N:0:187
AAACCAAGCAGACACTCACCGCTCCCTCGCCACAGGCCAATAGTTTGTCCTCACTGAGTTGGCAACAAGTGGCTGCTGTGGCTGCCATTTTTCTGGTGATGGCCATCAGCTCCGACGAGGTCAGCTGGGGGGCTTTCTTTGTGTAAGCAACGAGAAACCTGAAAGAAGCATTTTTTAACTAAGTCCTGCTGAGTCATTCATGAGTTTTTAGCCGCCTTGCTTCTTCTCACAGACTCTCTACTCTCATGCCA
+
BBBBBBBFBFFFGGGGGGGGEGGGGGHHEGGCEHFGGFECGFHGGHHHHHHHHHHHHHGHHGHHHHHHHGFHGGFGHCFGHGFFGHHHHHHFHGHHHHFFHHHHHHHGGFFHHGGGCCCGGHHHHHHHGGGGGGGGFGGGGFGGGGFFFFFFFFFFFFFEF/FFBFFFF/BFFFFFEFFFFFFFFFFFFFFEFBFFFFFFFFFF;BBBEFFEF?@@FAF/9FFFFFFFFFFFFFFFFFFFFFFEFFFFFFF
@M05620:45:000000000-G6HP7:1:1101:16046:9497 1:N:0:187
AAACCAAGCAGACACTCACCGCTCCCTCGCCACAGGCCAATAGTTTGTCCTCACTGAGTTGGCAACAAGTGGCTGCTGTGGCTGCCATTTTTCTGGTGATGGCCATCAGCTCCGACGAGGTCAGCTGGGGGGCTTTCTTTGTGTAAGCAACGAGAAACCTGAAAGAAGCATTTTTTAACTAAGTCCTGCTGAGTCATTCATGAGTTTTTAGCCGCCTTGCTTCTTCTCACAGACTCTCTACTCTCATGCCA
+
DDCCDDCFCFFFGGGGGGGGGGGGGGHHGGGGGHHHGGHHHHHHHHHHHHHHHHHHHHHHHHHHHHHHHHHHGHGGHHHHHHHGGHHHHHHHHHHHHHHHHHHHHHHHHHHHHGGGGGGGDGHHHHHHGGGGGGGGGGGGGGGGGGFFFFFFFFFFFFFFFFFFFFFFFFFFFFHFFFFFHFFFFFFFFFFFFBFFFFFFFFFFFFFFFFFFFFFFFFFFFHHFHHHFFFFFFFFFFFFFFFFFFFFFFFB
@M05620:45:000000000-G6HP7:1:1101:17584:9504 1:N:0:187
ATCTCTATCTCCTAAAAACCTGTTTAGATTTGGAGATAGACCTTCAGGTTTTTCATCATTTTCTGCATGAATTATACATTGACCACGTTCCAGCGTGGTCAGTTTGCAGCATTCTGTTATTTTGTTTGACAGAGTGTCTTGTTGAGAACATATGTAGGACATGATTTTTTCCTGCAACAGGGAAAATAAAGTATAAGTTTTAAAGATTTATTCTTTAATAAAGGATCTCAAAGCCAGCTTTAGAAAAAGGA
+
CCDDDFFFFFFFGGGGGGGGGGHHHHHHHHHHHHHHHHHHHHHHHHHHHHHGGHHHHIHHHHHHIHHHHHHHHHHHHHHHHHHHHHGHHHHHHHGGGGHHHHHHHHHHHHHHHHHHHHHHHHHHHHHHHHHHHHHHHHHHHHHHHHHHHHHHHHHHHHHHHHHHHHHHHGHHHHHHHHHHHGGHHHHHHHHHHHHHHHHHHHHHHHHHHHHHHHHHHHHHHHHHGHHHHHHHHHHHHGHHHHGHHHHHGGH
@M05620:45:000000000-G6HP7:1:1101:25464:9507 1:N:0:187
TACCTGTACTGGGGAAGAGCACACGTCTGAACTCCAGTCACGGACATTTATCTCGTATGCCGTCTTCTGCTTGAAAAAAAAAAACTTTCCCGTGAATATGAAGTCACAGAGCGACCACAGCTCTCGGAGCTTCTTTTTCCTCGGTGAGCCAGACAGAATCATCCGATGAGCCGTGCGAACCTATTTGAGTACCGGATGCACCTTTTTATTCTCTTTACCTTTTAGTATCCGCCCTTTCTACTCTAAAGATC
+
BBBBBFFFFFFFGGGGGGGFFFBHGGHHDHHHHHHHHHHGHGGGGGGHHGFGHHFGGFHHHGGGGEHGHHHHFHHGFGFF//E//34BBGH/?</???B?44BFB4333?BFC/>/>F/0<<GD1//<//0111>GD101>G..>...<<C.<.<//<;00;CG..:;GC0/-.-;-.---;/0;CFBE0;00.9:.-:/9/B///B;B///;;:B/B9/9/B//////9.;.:9//;B;B/;B/;/;/::
@M05620:45:000000000-G6HP7:1:1101:24385:9517 1:N:0:187
AAACCAAGCAGACACTCACCGCTCCCTCGCCACAGGCCAATAGTTTGTCCTCACTGAGTTGGCAACAAGTGGCTGCTGTGGCTGCCATTTTTCTGGTGATGGCCATCAGCTCCGACGAGGTCAGCTGGGGGGCTTTCTTTGTGTAAGCAACGAGAAACCTGAAAGAAGCATTTTTTAACTAAGTCCTGCTGAGTCATTCATGAGTTTTTAGCCGCCTTGCTTCTTCTCACAGACTCTCTACTCTCATGCCA
+
DDCCDCCFDFFFGGGGGGGGGGGGGGHHGGGGGHHHGGHHHHHHHHHHHHHHHHHHHHGHHHHHHHHHHHHHGHGGHHHHHHHGGHHHHHHHHHHHHHHHHHHHHHHHHHHHHGGGGGGGFHHHHHHHGGGGGGGGGGGGGGGGGGFFFFFFFFFFFFFFFFFFFFFFFFFFFFHFFFFFHFFFFFFFFFFFFBFFFFFFFFFFFFFFFFFFFFFFFFFFFFHFHHHFFFFFFFFFFFFFHFFHFFHFFFB
@M05620:45:000000000-G6HP7:1:1101:17574:9522 1:N:0:187
ATCTCTATCTCCTAAAAACCTGTTTAGATTTGGAGATAGACCTTCAGGTTTTTCATCATTTTCTGCATGAATTATACATTGACCACGTTCCAGCGTGGTCAGTTTGCAGCATTCTGTTATTTTGTTTGACAGAGTGTCTTGTTGAGAACATATGTAGGACATGATTTTTTCCTGCAACAGGGAAAATAAAGTATAAGTTTTAAAGATTTATTCTTTAATAAAGGATCTCAAAGCCAGCTTTAGAAAAAGGA
+
>11>AFDBFDFFGGGGGAEF1A1BFEHHH3ABGBAGH1G1FG1BFG11DGGE/0GAFDGEFHHGHGDADEG2E1AGHHBAF1FAGHEAABGF1EE>E/FEDGF@F1BBGGF@FGFB@@FHHHDEGEGHHHFHHHF>BG2>BGHGH1<FGGGHHFBGFFHGHHHHHHHGHCHHHFHGGFHHHGAFEGFFDFFDG1FFGGHGHGHFGFBGHHFHHHHGGFDFHHDFBDCD0DDG0<CFG.GHHF:GCFHFFC/
@M05620:45:000000000-G6HP7:1:1101:7227:9525 1:N:0:187
AAACCAAGCAGACACTCACCGCTCCCTCGCCACAGGCCAATAGTTTGTCCTCACTGAGTTGGCAACAAGTGGCTGCTGTGGCTGCCATTTTTCTGGTGATGGCCATCAGCTCCGACGAGGTCAGCTGGGGGGCTTTCTTTGTGTAAGCAACGAGAAACCTGAAAGAAGCATTTTTTAACTAAGTCCTGCTGAGTCATTCATGAGTTTTTAGCCGCCTTGCTTCTTCTCACAGACTCTCTACTCTCATGCCA
+
CCCCCCCFCFFFGGGGGGGGGGGGGGHHGGGGGHHHGGHGHHHGHHHHHHHHHHHGHHGGHHHHHHHGGGGHGHGGHHHHHHHGGHHHHHHHHHHHHHHHHHHHHHHHHHHHHGGGGGGGGHHHHHHHGGGGGGGGGGGGGGGGGGFFFFFFFFFFFFFFFFFFFFFFFFFFFFFFFFFFFFFFFFFFFFFFFFFFFFFFFFFFFFFFFFFFFFFFFFFFFFFFFFFFFFFFFFFFFFFFFFFFFFFFFFF
@M05620:45:000000000-G6HP7:1:1101:25692:9527 1:N:0:187
AAACCAAGCAGACACTCACCGCTCCCTCGCCACAGGCCAATAGTTTGTCCTCACTGAGTTGGCAACAAGTGGCTGCTGTGGCTGCCATTTTTCTGGTGATGGCCATCAGCTCCGACGAGGTCAGCTGGGGGGCTTTCTTTGTGTAAGCAACGAGAAACCTGAAAGAAGCATTTTTTAACTAAGTCCTGCTGAGTCATTCATGAGTTTTTAGCCGCCTTGCTTCTTCTCACAGACTCTCTACTCTCATGCCA
+
B@AABBBFBFFFGGGGGGGGGGGGGGHHGGGGGHHHGGHHHHHHHHHHHHHHHHHHHHHHHHHHHHHGHHHHGHGGHGHHHHHGGHCGHHHHHHHHHHHHGHHHGHHHHHHHHGGGGGGGGHHHHHHHGGGGGGGGGGGGGGGGGGFFFFFFEFFFFFFFFFFFFEFFFFFFFFFFEFFFFFFFFFFFFFFFFFFFFFFFFFFFFFFFFFFFFFFFFFFFFFFFFFFFFFFFEFFFFFFFFFFFFEFFFF/
@M05620:45:000000000-G6HP7:1:1101:24371:9529 1:N:0:187
AAACCAAGCAGACACTCACCGCTCCCTCGCCACAGGCCAATAGTTTGTCCTCACTGAGTTGGCAACAAGTGGCTGCTGTGGCTGCCATTTTTCTGGTGATGGCCATCAGCTCCGACGAGGTCAGCTGGGGGGCTTTCTTTGTGTAAGCAACGAGAAACCTGAAAGAAGCATTTTTTAACTAAGTCCTGCTGAGTCATTCATGAGTTTTTAGCCGCCTTGCTTCTTCTCACAGACTCTCTACTCTCATGCCA
+
AA?AA@ACAF>CFGGGCGGGEGEEEGFHGGECEFFCFFCHFF1BFDAGHFGHHHEGDHHGHHGEHGHEHF@EFCFGH1@B>FHAFHHEHHHFCHFDBGBHGFHHHHHHHHFGHFGG??CGGHFHHHHFA/BAGG.9FBFFFGGGBFBFFFF@EBFBFFFFFFFFFFF/FFBFFFF@EFFFFFB;FFFFFFFBA9FFFFFF/BBB;/BFEFFF/9@@ABFBB9BFFF/9FFB/9AFFFFFF/FFFFB9BB99
@M05620:45:000000000-G6HP7:1:1101:25674:9530 1:N:0:187
AAACCAAGCAGACACTCACCGCTCCCTCGCCACAGGCCAATAGTTTGTCCTCACTGAGTTGGCAACAAGTGGCTGCTGTGGCTGCCATTTTTCTGGTGATGGCCATCAGCTCCGACGAGGTCAGCTGGGGGGCTTTCTTTGTGTAAGCAACGAGAAACCTGAAAGAAGCATTTTTTAACTAAGTCCTGCTGAGTCATTCATGAGTTTTTAGCCGCCTTGCTTCTTCTCACAGACTCTCTACTCTCATGCCA
+
CCCCCDDFCFFFGGGGGGGGGGGGGGHHGGGGGHHHGGHHHHHHHHHHHHHHHHHHHHHHHHHHHHHHHGHHGHGGHHHHHHHGGHHHHHHHHHHHHHHHHHHHHHHHHHHHHGGGGGGGGHHHHHHHGGGGGGGGGGGGGGGGGGFFFFFFFFFFFFFFFFFFFFFFFFFFFFHFFFFFHFFFFFFFFFFFFFFFFFFFFFFFFFFFFFFFFFFFFFFFHHHFHFHFFFFFFFFFFFFFFFFFFFFFFFF
@M05620:45:000000000-G6HP7:1:1101:26640:9530 1:N:0:187
AAACCAAGCAGACACTCACCGCTCCCTCGCCACAGGCCAATAGTTTGTCCTCACTGAGTTGGCAACAAGTGGCTGCTGTGGCTGCCATTTTTCTGGTGATGGCCATCAGCTCCGACGAGGTCAGCTGGGGGGCTTTCTTTGTATAAGCAACGAGAAACCTGAAAGAAGCATTTTTTAACTAAGTCCTGCTGAGTCATTCATGAGTTTTTAGCCGCCTTGCTTCTTCTCACAGACTCTCTACTCTCATGCCA
+
CCCCCCBFCFFFGGGGGGGGGGGGGGHHGGGGGHHHGGHGHGHHHHHHHHHHHHHHHHHHHHHHHHHHHFHHGHGGHHHHHHHGGHHHHHHHHHHHHHHHHHHHHHHHHHHHHGGGGGGGDHFHHFHHGGGGGGGGGGGGGGGGGGGFFFFFFFFFFFFFFFFFFFFFFFFFFFFFFFFFFFFFFFFFFFFFFFFFFFFFFFFFFFFFFFFFFFFFFFFFFFFFFFFFFFFFFFFFFFFFFFFFFFFFFFB
@M05620:45:000000000-G6HP7:1:1101:5055:9534 1:N:0:187
TACCTGTACTGGGGAAGCATTTGAATATCCCCCCATGGTGATGGGGACGGAGAACTGCTCCATAAACACAGGCAACGTGCCTAACTTTCCCGGGAAGATGAAGTCAAAGAGCGACCACAGCTCTTCGGAGGTTATTTTGCATCGGTGAGCCAGACAGAATGATCCGATGAGGGGTGCGAAACTATTTGAGGAAAGGAAGCACCTTTTTATTAAATTTACCTTTTAGCAATCGCCATTCCTACCCTAAAGAT
+
BCBCCFFFFFFFGGGGGGGGGGHHHHHHHHHGGGGHGHGHHHHHHGGGGGGGGHHHHHHHHHHHHHHHHHHHGHHHGHHHHHHHHHHHHHHGGGGGGHHHGHHHHHHHHHHHGGGGGHHHHHHHHHHGGGGCHHHHHHHHGHHGGEGGHHHHHHGHHHHHHHHHHHGGGHHHGGCCFGGGGGGGGGGGEGGFGGFGGGGGGGFFFFFFFFFFFFFFFFFFFFFFFFFFFFFFFFFFFFFFFFFFFFFFFFF
@M05620:45:000000000-G6HP7:1:1101:26623:9539 1:N:0:187
AAACCAAGCAGACACTCACCGCTCCCTCGCCACAGGCCAATAGTTTGTCCTCACTGAGTTGGCAACAAGTGGCTGCTGTGGCTGCCATTTTTCTGGTGATGGCCATCAGCTCCGACGAGGTCAGCCGGGGGGCTTTCTTTGTATAAGCAACGAGAAACCTGAAAGAAGCATTTTTTAACTAAGTCCTGCTGAGTCATTCATGAGTTTTTAGCCGCCTTGCTTCTTCTCACAGACTCTCTACTCTCATGCCA
+
BBBABBB4AFFFFGGFGGGGAEGGGGGH2EGFGHAEFGHHHHBHHGHHGHHHGHHGHEFHHEGHHHHHHF5BFGFFGFHHHHGEFHHHHHHHHFHEHBGFBEHGFGHHGHGHH?EEE@BDGHFBG0BCC?@B?BFFFFFFFF/FFFBFFFFBFFBFFFFBABFFFFFFEBFFFFFB?FFFFFFFFFFFBB/BFFFFFFFFFFF:/BFFFEBFF9@BFA/BFFFFFFFFFFF9BFFFFFFFFFFFFEF/;BB
@M05620:45:000000000-G6HP7:1:1101:13203:9554 1:N:0:187
CATCCTGACCCTGAAGTACCCCATTGAGCATGGCATCGTCACCAACTGGGACGACATGGAGAAGATCTGGCACCACACCTTCTACAACGAGCTGCGCGTGGCCCCGGAGGAGCACCCAGTGCTGCTGACCGAGGCCCCCCTGAACCCCAAGGCCAACAGAGAGAAGATGACTCAGGTGAGGCTCGGCCGACGCCCGTGCTCCTCCCGTCCTTTCCCCAGTCATTTTCTGCCCGGCTTGATTTCTGACATTT
+
BBBABFFFFFFFGGGGGGGGGGGHHGHGFHHHHHHHHGHHEGHDGFHHHHGFEFGGGHGFHHHHHGHFFHHHHGHHHGGHHHHHHHGHGFFGFGHGCE>EEFGHGFGCCGGGHHHHGGE?GHHHHHHHHHGGGGGGGGGGGGHHHHGGGGHGHHGGGGGEFFGGGGFGGGGGFFGFGFGFGEGFFFFFCFFFFFFFBDFEFFFFFFD;DFAFFFFFFBDFFBFFBFFBFFFE.9@CDCFBBBFF/BFFFF/
@M05620:45:000000000-G6HP7:1:1101:20302:9557 1:N:0:187
CATCCTGACCCTGAAGTACCCGGCTTGATTTCTGACATTAGATCGGAAGAGCACACGTCTGAACTCCAGTCACGGACATTTATCTCGTATGCCGTCTTCTGCTTGAAAAAAAAAAAAAAAGAAAATTATCACAGAAATAGATGATTACATATCACATAAAAAAATAGCAAAAAGCAATCAGTAACATCGATTACCAATGATAAAACAGTTGCCGACAAGAAACAGAATTAAATATCAATGTCTGCCGCCTG
+
EEEEEFFFFFFFGGGGGFGGGGGGGGGHHHHHHHHHHHHHHHHHHGGFGHHHHHHHGHHHGHHHHHHHHHHHHGGGGGHHHHHHHHHGGHHHHGGGHGHHHHHHHHHGHHGGGFG<>>/<..0>011111111=11011011111=10<1111110101110--.001110/...0/00001111110./.1.0110001111110./1:110-----.///////<1:11<11111111111110---..
@M05620:45:000000000-G6HP7:1:1101:23537:9612 1:N:0:187
CATCCTGACCCTGAAGTACCCCATTGAGCATGGCATCGTCACCAACTGGGACGACATGGAGAAGATCTGGCACCACACCTTCTACAACGAGCTGCGCGTGGCCCCGGAGGAGCACCCAGTGCTGCTGACCGAGGCCCCCCTGAACCCCAAGGCCAACAGAGAGAAGATGACTCAGGTGAGGCTCGGCCGACGCCCGTGCTCCTCCCGTCCTTTCCCCAGTCATTTTCTGCCCGGCTTGATTTCTGACATTA
+
CCCDDFFFFFFFGGGGGGGGGGGHHHHHHHHHHHHHHGHHHGHHHGHHHHHHGGGGGHHHHHHHHHHHHHHHHGHHHGGHHHHHHHHHGGGGGHHGGGGGGGHHGGGGGGGGHHHHGGHHHHHHHHHHHHGGGGGGGGGGGGHHHHGGGGHGHGGGGGGGGGGGGGGGGGGGGGGGGGGGGGGGFFFFFFFFFFFFAFFFFFFFFFFADFDFFFFFFFFFFFFFFFFFFEFFFFFFFF.FFFFFF:BFFF0
@M05620:45:000000000-G6HP7:1:1101:12161:9615 1:N:0:187
TACCTGTACTGGGGAAGCATTCCTACCCTAAAGATCGGAAGAGCACACGTCTGAACTCCAGTCACGGACATTTATCTCGTATGCCGTCTTCTGCTTGAAAAAAAAAAAAAAAACAAATAAAAAAAAGTATGCTGTCTTTCGATAAAAGTTTATTAAAATCGCTAATTCAGTTGTGGATCAGAGTTTGTGTTATGTGTAAACATATAGAAAGATCTTAGTAGTAATCACGTTGAAAGGACGAAGGATAACAA
+
CCCCCFFFFFFFGGGGGGGGGGHHFHHHHHHHHHHHHGGGGHHHHHHHGHHHGHHHHHHHHHHHHGGGGGHHHHHGHHHGEGHHHGGGHGHHHHHHHHHHHHCEFEE<<>/><///0111111--<.<000000000;00..:..0000000:0000000.....09000000;..090.000;;00//:/000:0000000900000000/;0;000000;000000.....000./.---...00009:
@M05620:45:000000000-G6HP7:1:1101:23520:9616 1:N:0:187
CATCCTGACCCTGAAGTACCCCATTGAGCATGGCATCGTCACCAACTGGGACGACATGGAGAAGATCTGGCACCACACCTTCTACAACGAGCTGCGCGTGGCCCCGGAGGAGCACCCAGTGCTGCTGACCGAGGCCCCCCTGAACCCCAAGGCCAACAGAGAGAAGATGACTCAGGTGAGGCTCGGCCGACGCCCGTGCTCCTCCCGTCCTTTCCCCAGTCATTTTCTGCCCGGCTTGATTTCTGACATTA
+
ABA@BFFFFFFFGGGGGDBGGGGHHHHHHHHHHFFHHGHHGGHHHGGHHGGHGEGGGHHHHHHHHHFHHGHHHGHHHGGHHHHFHGHGGGDFGGEFGGGG@EHHGGGFGGGGFFHHGGH?FHHHHHHGFGC@CGGGGGGGCFEFFHDGFGFEHGGGGEGFFGFEFBF;FFGGGGGFFFBFGG.FDAEF;--@-BD;99A.9BBFBFF.;A.BFFFFBF.:FBFFFFFFFEFEFFFFCFFFF/FBB/:;:B/
@M05620:45:000000000-G6HP7:1:1101:12151:9633 1:N:0:187
TACCTGTACTGGGGAAGCATTCCTACCCTAAAGATCGGAAGAGCACACGTCTGAACTCCAGTCACGGACATTTATCTCGTATGCCGTCTTCTGCTTGAAAAAAAAAAAAATAAACAGCAAAACAATGCTGGGAAGAAAATAAAAAATAAAATAAAAAATCAGACAACAGGGTAAGATCTATAGAGCAAAGGAAACTGGGAAGACGAGAATGACAGCACGAGCTATCACATTATAGTAGGATGTGATAAAAG
+
CBCCCFFFFFFFGGGGGGGGGGHHHHHHHHHHHGHHHGGGGHHHHHHHGHHGGHHHHHHGHHHGHGGGGGHHHHHHHHHG?GGHHGGGHGHHHHHHHHGHHHEEFEE<<>02>222202210=//111111/01.00001111<1-.0000000000-.00:00//../..;//0000000000000/0//////00/.:0..;.--..000000./.-.--.00/0000000000000000090900000
@M05620:45:000000000-G6HP7:1:1101:8175:9638 1:N:0:187
AAACCAAGCAGACACTCACCGCTCCCTCGCCACAGGCCAATAGTTTGTCCTCACTGAGTTGGCAACAAGTGGCTGCTGTGGCTGCCATTTTTCTGGTGATGGCCATCAGCTCCGACGAGGTCAGCTGGGGGGCTTTCTTTGTGTAAGCAACGAGAAACCTGAAAGAAGCATTTTTTAACTAAGTCCTGCTGAGTCATTCATGAGTTTTTAGCCGCCTTGCTTCTTCTCACAGACTCTCTACTCTCATGCCA
+
CCCCCCCFCFFFGGGGGGGGGGGGGGHHGGGGGHHHGGHHHHHHHHHHHHHHHHHHHHHHHHHHHHHHHHHHGHGGHHHHHHHGGHHHHHHHHHHHHHHHHHHHHHHHHHHHHGGGGGGGEGHHHHHHGGGGGGGGGGGGGGGGGGFFFFFFFFFFFFFFFFFFFFFFFFFFFFFFFFFFFFFFFFFFFFFFFFFFFFFFFFFFFFFFFFFFFFFFFFFFFFFFFFFFFFFFFFFFFFFFFFFFFFFBFFF
@M05620:45:000000000-G6HP7:1:1101:20489:9642 1:N:0:187
AAACCAAGCAGACACTCACCGCTCCCTCGCCACAGGCCAATAGTTTGTCCTCACTGAGTTGGCAACAAGTGGCTGCTGTGGCTGCCATTTTTCTGGTGATGGCCATCAGCTCCGACGAGGTCAGCTGGGGGGCTTTCTTTGTGTAAGCAACGAGAAACCTGAAAGAAGCATTTTTTAACTAAGTCCTGCTGAGTCATTCATGAGTTTTTAGCCGCCTTGCTTCTTCTCACAGACTCTCTACTCTCATGCCA
+
DDDDDCCFDFFFGGGGGGGGGGGGGGHHGGGGGHHHGGHHHHHHHHHHHHHHHHHHHHHHHHHHHHHHHHHHGHGGHHHHHHHGGHHHHHHHHHHHHHHHHHHHHHHHHHHHHGGGGGGGGHHHHHHHGGGGGGGGGGGGGGGGGGFFFFFFFFFFFFFFFFFFFFFFFFFFFFHFFFFHFFFFFFHFFFFFFFFFFFFFFFFFFFFFFFFFFFFFFFFFHHFFFHHFHHFFFFFFFFFHFFFFFFFFFFB
@M05620:45:000000000-G6HP7:1:1101:20471:9642 1:N:0:187
AAACCAAGCAGACACTCACCGCTCCCTCGCCACAGGCCAATAGTTTGTCCTCACTGAGTTGGCAACAAGTGGCTGCTGTGGCTGCCATTTTTCTGGTGATGGCCATCAGCTCCGACGAGGTCAGCTGGGGGGCTTTCTTTGTGTAAGCAACGAGAAACCTGAAAGAAGCATTTTTTAACTAAGTCCTGCTGAGTCATTCATGAGTTTTTAGCCGCCTTGCTTCTTCTCACAGACTCTCTACTCTCATGCCA
+
BBBBBBBFBFFFGGGGGGGGGGGGGGHHGGGGGHHGGGHHHHHHHHHHHHHHHHHHHHGGFHHHHHHHGGHHGHGGHHHHGHHGGHHHHHHHHHHHHHGHHHHHHHHHHHHHHGGGGGGGGHHHHHHHGGGGGGGGGGGGGGGGGGFFFFFFFFFFFFFFFFFFFFFFFFFFFFFFFFFFFFFFFFFFFFFFFFFFFFFFFFBFFFFFFFFFFFFFFFFFFFFFFFFFFFFBFFFFFFFFFFFFFFFFFF/
@M05620:45:000000000-G6HP7:1:1101:20507:9649 1:N:0:187
AAACCAAGCAGACACTCACCGCTCCCTCGCCACAGGCCAATAGTTTGTCCTCACTGAGTTGGCAACAAGTGGCTGCTGTGGCTGCCATTTTTCTGGTGATGGCCATCAGCTCCGACGAGGTCAGCTGGGGGGCTTTCTTTGTGTAAGCAACGAGAAACCTGAAAGAAGCATTTTTTAACTAAGTCCTGCTGAGTCATTCATGAGTTTTTAGCCGCCTTGCTTCTTCTCACAGACTCTCTACTCTCATGCCA
+
BB@ABBBFBFFFGGGGGGGGGGGGGGHHGGGGGHHHGGHGHHHHHHHHHHHHHHHHHHHHHHHHHHHHHGHHGHGGHHHHHHHGGHHHHHHHHHHGHHHHHHHHHHHHHHHHHGFGGEGGGHHHGHGHGGGGGGGGGGGGGGGGGGFFFFFFFFFFFFFFFFFFFFFFFFFFFFFFFFFFFFFFFFFFFFFFFBFFFFFFFFFF/BFFFFFFFFFFDDFFFFFFFFFFFFFFFFFFFFFFFFFFFFFFFF/
@M05620:45:000000000-G6HP7:1:1101:21841:9652 1:N:0:187
ATCTCTATCTCCTAAAAACCTGTTTAGATTTGGAGATAGACCTTCAGGTTTTTCATCATTTTCTGCATGAATTATACATTGACCACGTTCCAGCGTGGTCAGTTTGCAGCATTCTGTTATTTTGTTTGACAGAGTGTCTTGTTGAGAACATATGTAGGACATGATTTTTTCCTGCAACAGGGAAAATAAAGTATAAGTTTTAAAGATTTATTCTTTAATAAAGGATCTCAAAGCCAGCTTTAGAAAAAGGA
+
CCCCCFFFFFFFGGGGGGGGGGHHHHHHHHHHHHHHHHHHHHHHHHHHHHHGGHHHHIHHHHIHIHHHHHHHHHHHHHHHHHHHHHGHHHHHHHGGGGHHHHHHHHHHHHHHHHHHHHHHHHHHHHHHHHHHHHHHHHHHHHHHHHHHHHHHHHHHHHHHHHHHHHHHHGHHHHHHHHHHHGGHHHHHHHHHHHHHHFGHHHGHHHHHHHHHHHHHHHHHHHGGHHHHHGHHHHHHHGHHHHGHHHHHGGH
@M05620:45:000000000-G6HP7:1:1101:8173:9659 1:N:0:187
AAACCAAGCAGACACTCACCGCTCCCTCGCCACAGGCCAATAGTTTGTCCTCACTGAGTTGGCAACAAGTGGCTGCTGTGGCTGCCATTTTTCTGGTGATGGCCATCAGCTCCGACGAGGTCAGCTGGGGGGCTTTCTTTGTGTAAGCAACGAGAAACCTGAAAGAAGCATTTTTTAACTAAGTCCTGCTGAGTCATTCATGAGTTTTTAGCCGCCTTGCTTCTTCTCACAGACTCTCTACTCTCATGCCA
+
CCCCCCCFCFFFGGGGGGGGGGGGGGHHGGGGGHHGGGHHHHHHHHHHHHHHHHHHHHHHHHHGHHHHHHHHGHGGHHHHHHHGGHHHHHHHHHHHHHHHGHHHHHHHHHHHHGGGGGGGGHHHHHHHGGGGGGGGGGGGGGGGGGFFFFFFFFFDFFFFFFFFFFFFFFFFFFFFFFFFFFFFFFFFFFFFFFFFFFFFFFFFFFFFFFFFFFFFFFFFFFFFFFFFFFFFFFFFFFFFFFFFFFFFFFF
@M05620:45:000000000-G6HP7:1:1101:19279:9671 1:N:0:187
ATCTCTATCTCCTAAAAAGGAAGAAAGGGGAGGGAAGATCGGAAGAGCACACGTCTGAACTCCAGTCACGGACATTTATCTCGTATGCCGTCTTCTGCTTGAAAAAAAAAAAAAAAAAAAAAAATATTAAATAATAACAGTCTTTCGTTGTAACCCCCACGCACCACGAGATATTTGTTACTATATGTAATGAGATAAGAGTTACAAAGTCAGAAGTTGCGCTAGACAAAAGTTTGAATATAAATCTGAAC
+
CCCCCFFFFFFFGGGGGGGGGGHGCHHHGGGGGGGHGHHHHGGGGHHGHHHHGHHHGHGHHHHHHHHHHGGGGGHHHHHHHHHGGHHHHGGGHGHHHHHHHHHHHHGGGGG/<>><----:-;-.0000000;00090:0000000.9//.0000:.--.-.---...;-:.//////////////////9/////////////////////;///////---:./////.////////:////////9//
@M05620:45:000000000-G6HP7:1:1101:21836:9672 1:N:0:187
ATCTCTATCTCCTAAAAACCTGTTTAGATTTGGAGATAGACCTTCAGGTTTTTCATCATTTTCTGCATGAATTATACATTGACCACGTTCCAGCGTGGTCAGTTTGCAGCATTCTGTTATTTTGTTTGACAGAGTGTCTTGTTGAGAACATATGTAGGACATGATTTTTTCCTGCAACAGGGAAAATAAAGTATAAGTTTTAAAGATTTATTCTTTAATAAAGGATCTCAAAGCCAGCTTTAGAAAAAGGA
+
CCDCDFFFFFFFGGGGGGGGGGHHHHHHHHHHHHHHHHHHHHHHHHHHHHHGGHHHHIIHIIHHIHHHHHHHHHHHHHHHHHHHHHGHHHHHHHGFGGHHHHHHHHHHHHHHHHHHHHHHHHHHHHHHHHHHHHHHHHHHHHHHHHHHHHHHHHHHHHHHHHHHHHHHHGHHHHHHHHHHHGGHHHHHHHHHHHHFHHHHHHHHHHHHHHHHHHHHHHHHHHHGHHGHHHHHHGHHHGHHHHGHHHHGGGH
@M05620:45:000000000-G6HP7:1:1101:21856:9675 1:N:0:187
ATCTCTATCTCCTAAAAACCTGTTTAGATTTGGAGATAGACCTTCAGGTTTTTCATCATTTTCTGCATGAATTATACATTGACCACGTTCCAGCGTGGTCAGTTTGCAGCATTCTGTTATTTTGTTTGACAGAGTGTCTTGTTGAGAACATATGTAGGACATGATTTTTTCCTGCAACAGGGAAAATAAAGTATAAGTTTTAAAGATTTATTCTTTAATAAAGGATCTCAAAGCCAGCTTTAGAAAAAGGA
+
CCCCCFFFFFFFGGGGGGGGGGHHHHHHHHHHHHHHHHHHHHHHHHHHHHHGGHHHHIHHHHIHHHHHHHHHHHHHHHHHHHHHHHGHHHHHHHGGGGHHHHHHHHHHHHHHHHHHHHHHHHHHHHHHGHHHHHGHHHHHHHHHHHHHHHHHHHHHHHHHHHHHHHHHHGHHHHHHHHHHHGGHHHHHGHHHHHHHHGGHHHHHHHHHHHHHHHHHHHHHHHHHHHGHHGHHHHHHHGHHHHGHHHHHGGH
@M05620:45:000000000-G6HP7:1:1101:5583:9723 1:N:0:187
AGATTACTGCAACAGTTCCCCCTGGACCTGGAAAAGTTTCTTGCCTGGCTTACAGAAGCTGAAACAACTGCCAATGTCCTACAGGATGCTACCCGTAAGGAAAGGCTCCTAGAAGACTCCAAGGGAGTAAAAGAGCTGATGAAACAATGGCAAGTAAGTCAGGCATTTCCGCTTTAGCACTCTTGTGGATCCAATTGAACAATTCTCAGCATTTGTACTTGTAACTGACAAGCCAGGGACAAAACAAAGAT
+
BBBCCFFFFFFFGGGGGGGGGGGGHGHHHHHHHHHHGHHHHHHHHHHHHHHHHHHHHHHHHHHHHGHHHHHHHHHHGHHHHHGHHHHHHHHHHHGFGGHHGHHHHHHHGHHHHHHHHHHHHHHGGGGGHHHHHGHHHHGHHHHHHFHHHHHHHGHHHHHHGHHHHHHHHHGGGGGHHHHHHHHHHHHGFHHHFHHHHHFHHHHHHHHDGGHHHHHGHGHGHGHGHHHHHHGHHGGGGGGGGGGFGGGGGGF
@M05620:45:000000000-G6HP7:1:1101:25221:9723 1:N:0:187
TACCTGTACTGGGGAGCATTTGAATATCCCCCCATGGTGATGGGGACGGAGAACTGCTCCATAAACACAGGCAACGTGCCTAACTTTCCCGGGAAGATGAAGTCAAAGAGCGACCACAGCTCTTCGGAGGTTATTTTGCATCGGTGAGCCAGACAGAATGATCCGATGAGGGGTGCGAAACTATTTGAGGAAAGGAAGCACCTTTTTATTAAATTTACCTTTTAGCAATCGCCATTCCTACCCTAAAGATC
+
AAAAAFFFFFBFECFCGGBGGFGDHDHHHHGGG?HHHHGEGHHCCAE/E?F/FGHHFGHHFHEFHHBGFHAFHFH/G/GHH1GGGHHHHGGCGG@E>FHFGFHHHDHFEGGGGGGGHHHHHHHHHHGGGGGHBGHHHHH1FGFGGGGGHFCG.CCG/<GH0DGHH.EGBGFFGGGG@C?AGF0CGGG0AB0C/FFGGGGFFFFFFFFEFFF9FBFF/BFFFFFFBB9BFFFFF?AFFFFBFAAFB-;/9B9
@M05620:45:000000000-G6HP7:1:1101:25196:9731 1:N:0:187
TACCTGTACTGGGGAGCATTTGAATATCCCCCCATGGTGATGGGGACGGAGAACTGCTCCATAAACACAGGCAACGTGCCTAACTTTCCCGGGAAGATGAAGTCAAAGAGCGACCACAGCTCTTCGGAGGTTATTTTGCATCGGTGAGCCAGACAGAATGATCCGATGAGGGGTGCGAAACTATTTGAGGAAAGGAAGCACCTTTTTATTAAATTTACCTTTTAGCAATCGCCATTCCTACCCTAAAGATC
+
AAAAAFFFFFFFGGG1EGBGG33G3BAAGHGGGGFEH1B1F2FGGEGCG?/AFGFBA11BFF2GHHFG/0G>>GE/>//F11FF1FH1FGAEE/EF0GG1GFBFGHH1BBB/>CC@FCFACF1FGGGGGGGHGHHHHHHHHHGGGGGHHHHHHGHHHHHHHHHHHGGGHHH.CGGGGGGGGGGGGGGGGFFGGGGGGGGFFFFFFFFFFFFFFFFFFFFFFFFFFFFFFFFFFFFFFFFFFFFFFFFFFFF
@M05620:45:000000000-G6HP7:1:1101:18116:9731 1:N:0:187
ATCTCTATCTCCTAAAAACCTGTTTAGATTTGGAGATAGACCTTCAGGTTTTTCATCATTTTCTGCATGAATTATACATTGACCACGTTCCAGCGTGGTCAGTTTGCAGCATTCTGTTATTTTGTTTGACAGAGTGTCTTGTTGAGAACATATGTAGGACATGATTTTTTCCTGCAACAGGGAAAATAAAGTATAAGTTTTAAAGATTTATTCTTTAATAAAGGATCTCAAAGCCAGCTTTAGAAAAAGGA
+
AABCCFFFFFFFGGGGGGGGGGHHHHHHHHHHHGHHHHHHHHHHHHHHHHHGGHHHHHHHHHHHHHHHFHHHHHHHHHHHHGHHHHGHHHHHHHGGGGHHHHHHHHHHHHHHHHHHHHHHHHHHHHHHHHHHHHHHHHHHHHHHHHHHHHHHHHHHHHHHHHHGHHHHHGHHHHHHFHHHGGGHHHGHHHHHHHHHHHHHHHHHHHHHHHHHHHHHHFHHFHHHHHHHHHHHHGHHHGHHHHGFGHHHGGG
@M05620:45:000000000-G6HP7:1:1101:25214:9740 1:N:0:187
TACCTGTACTGGGGAGCATTTGAATATCCCCCCATGGTGATGGGGACGGAGAACTGCTCCATAAACACAGGCAACGTGCCTAACTTTCCCGGGAAGATGAAGTCAAAGAGCGACCACAGCTCTTCGGAGGTTATTTTGCATCGGTGAGCCAGACAGAATGATCCGATGAGGGGTGCGAAACTATTTGAGGAAAGGAAGCACCTTTTTATTAAATTTACCTTTTAGCAATCGCCATTCCTACCCTAAAGATC
+
CCCCCFFFFFFFGGGGGGGGGGHFHHHHHHGGGGHHHGHFHHHHGGGGGGGGHHHHHHHHHHHHHHHHHHHGHHHGHGHHHHHHHHHHHHGGGGGGHHHHHHHHHHHHFHHGGGGGHHHHHHHHHHGGGGGHHHHHHHHGHHGGGGGHHHHHHGHHHHHHHHHHGGGGHHHGGGGGGDDAFGGGGGGGGF9FGGGGGGGFFFFFFFFFFFFFFFFFFFFFFFFFFFFFFFFFFFFFFFFFFFFFFBBFFFF
@M05620:45:000000000-G6HP7:1:1101:5598:9741 1:N:0:187
AGATTACTGCAACAGTTCCCCCTGGACCTGGAAAAGTTTCTTGCCTGGCTTACAGAAGCTGAAACAACTGCCAATGTCCTACAGGATGCTACCCGTAAGGAAAGGCTCCTAGAAGACTCCAAGGGAGTAAAAGAGCTGATGAAACAATGGCAAGTAAGTCAGGCATTTCCGCTTTAGCACTCTTGTGGATCCAATTGAACAATTCTCAGCATTTGTACTTGTAACTGACAAGCCAGGGACAAAACAAAGAT
+
CCCCCFFFFFFFGGGGGGGGGGGGHHHHHHHHHHHHHHHHHHHHHHHCGHFHHHHHHGHHHHHHHHHHHGGHHHHHHHHHHHHHHHHHHHHHHHGGGGHGHHHHHHHHGHHGHHHHHHHHHHHGGGGEGGHHHGHHHHGHGHHHHHHHFHHHHGHHHHHHHHHHHHHHHHGGGGGHDGGHHHHHHGHGHHHHHHHHHHHGHHHHHHHHHHHHHGHHFCHHHGHFHHHGHHGHFGGFGGGGGGGGGGEABFF
@M05620:45:000000000-G6HP7:1:1101:18099:9742 1:N:0:187
ATCTCTATCTCCTAAAAACCTGTTTAGATTTGGAGATAGACCTTCAGGTTTTTCATCATTTTCTGCATGAATTATACATTGACCACGTTCCAGCGTGGTCAGTTTGCAGCATTCTGTTATTTTGTTTGACAGAGTGTCTTGTTGAGAACATATGTAGGACATGATTTTTTCCTGCAACAGGGAAAATAAAGTATAAGTTTTAAAGATTTATTCTTTAATAAAGGATCTCAAAGCCAGCTTTAGAAAAAGGA
+
ABCCCFFFFFFFGGGGGGGGGGHHHHHHHHHHHHHHHHHHHHHHHHHHHHHGGHHHHIHHHHHHHHHHHHHHHHHHHHHHHHHHHHGHHHHHHHGGGGHHHHHHHHHHHHHHHHHHHHHHHHHHHHHHGHHHHHHHHHHHHHHHHHHHHHHHHHHHHHHHHHHHHHHHHGHHHHHHHHHHHGGHHHHHGHHHHHHHHGHHHHHHHHHHHHHHHHHHHHHHHHHHHHHHHGHHHHHHHGHHHHGHHHHHGGG
@M05620:45:000000000-G6HP7:1:1101:18119:9749 1:N:0:187
ATCTCTATCTCCTAAAAACCTGTTTAGATTTGGAGATAGACCTTCAGGTTTTTCATCATTTTCTGCATGAATTATACATTGACCACGTTCCAGTGTGGTCAGTTTGCAGCATTCTGTTATTTTGTTTGACAGAGTGTCTTGTTGAGAACATATGTAGGACATGATTTTTTCCTGCAACAGGGAAAATAAAGTATAAGTTTTAAAGATTTATTCTTTAATAAAGGATCTCAAAGCCAGCTTTAGAAAAAGGA
+
DDDDDFFFFFFFGGGGGGGGGGHHHHHHHHHHHHHHHHHHHHHHHHHHHHHGGHHHHIHHIHIIIHHHHHHHHHHHHHHHHHHHHHGHHHHHH@FGHGHHHHHHHHHHHHHHHHHHHHHHHHHHHHHHHHHHHHHHHHHHHHHHHHHHHHHHHHHHHHHHHHHHHHHHHGHHHHHHHHHHHGGHHHHHHHHHHHHHHHHHHHGHHHHHHHHHHHHHHHHHHHHHHHHHHGHHHHHHHGHHHHGHHHHHGGH
@M05620:45:000000000-G6HP7:1:1101:16620:9771 1:N:0:187
AAACCAGAAGACATGAGGTCAGCTAGATCGGAAGAGCACACGTCTGAACTCCAGTCACGGACATTTATCTCGTATGCCGTCTTCTGCTTGAAAAAAAAAAAAATCACCTCCCCCCCCCCTCTCTCTTATCTTCTTTTTCCTCTTTGAGCCATACATCCTCCTCCTCTTGTCTTATCTCGCCTCTTTGCTCACCTTCCTCACATTATTCATCACTTTCCATTTTCTCCATCTCCCTTCCTACCCCACACACC
+
BBBBBAAFFFCFGGFGGFFGFGHHEHHHHHDGGEHHHHGGHGHHHGHHHHHHHHGFHHGGGGGHHHGGHHHHFGHHHHGEEHGHHHHHHH1@EFHGEG@E>//0B2??<F/?//<@---<<</0:0:0000:;;00C0/00;:0<00.;9/00;000/00;//;BFB009000090;0..-;.9/B/////9./////9:9/BF/9/:/;B;BB9/9////:9;;;B//;/99:./:/;/9........:;
@M05620:45:000000000-G6HP7:1:1101:15857:9806 1:N:0:187
TACCTGTACTGGGGAAGCATTTGAATATCCCCCCATGGTGATGGGGACGGAGAACTGCTCCATAAACACAGGCAACGTGCCTAACTTTCCCGGGAAGATGAAGTCAAAGAGCGACCACAGCTCTTCGGAGGTTATTTTGCATCGGTGAGCCAGACAGAATGATCCGATGAGGGGTGCGAAACTATTTGAGGAAAGGAAGCACCTTTTTATTAAATTTACCTTTTAGCAATCGCCATTCCTACCCTAAAGAT
+
BBBBBFFBFFFFGGGGEGGGGGHED5GHFHHGGGGHHGBGFHHFEFGGGGEDGHGHHHHHHHFHHFHHGEHHGFGHGHGHHHGHHDHHHHHEGGGFGGHHGHFGGFGHHGFHCGGGGHHHHHHHHGHGDGGAFFHHHHGFFHGFDEFACGHHHHGHHG/GGHHGGHGGGHF/AGFCDAD-@BFGFFGGEEGGBBFA9:CEEFEFFFFFFFFF/BBBFFFFFFFFBFBFFFFFEFDEFFFFFFFFFFBBFBB
@M05620:45:000000000-G6HP7:1:1101:15564:9827 1:N:0:187
AAACCAAGCAGACACTCACCGCTCCCTCGCCACAGGCCAATAGTTTGTCCTCACTGAGTTGGCAACAAGTGGCTGCTGTGGCTGCCATTTTTCTGGTGATGGCCATCAGCTCCGACGAGGTCAGCTGGGGGGCTTTCTTTGTGTAAGCAACGAGAAACCTGAAAGAAGCATTTTTTAACTAAGTCCTGCTGAGTCATTCATGAGTTTTTAGCCGCCTTGCTTCTTCTCACAGACTCTCTACTCTCATGACA
+
>AAABBAFAFFBGGGGGGGGGGGGGGHHGGGGGGHHGGF2F3GHHHHHHHHHHHHHEHHHHGHHFHHFHGHHFHGGHGHHGHHGEHHHHHHHHHFHHHGHHHHHBHGHHGHHHC/E>ECGAG2CFDGGGGGGGGGGGGGGFFGGEGFFFFFFFFFFFFFFFF/;FFFFFFFFFFFFEFFF/BFFFFFFFFFFABBFFBFBF/BFFFFFFEFFFDFFFFFFFFFFFFFFBFFFFFFFFFFFFFFFFFBF/FF
@M05620:45:000000000-G6HP7:1:1101:15540:9840 1:N:0:187
AAACCAAGCAGACACTCACCGCTCCCTCGCCACAGGCCAATAGTTTGTCCTCACTGAGTTGGCAACAAGTGGCTGCTGTGGCTGCCATTTTTCTGGTGATGGCCATCAGCTCCGACGAGGTCAGCTGGGGGGCTTTCTTTGTGTAAGCAACGAGAAACCTGAAAGAAGCATTTTTTAACTAAGTCCTGCTGAGTCATTCATGAGTTTTTAGCCGCCTTGCTTCTTCTCACAGACTCTCTACTCTCATGACA
+
BBBABBBFAFFBGGGGGGGGGGGGGGHHGGGGGHHFGGHHHFHGGHFHHHHHHHHHHHHHGHHHGHHFHHHGFHGGHGHHGGHGGHEHHHHHHHHGHHHHHHHHFHHHHHHHHG@EEEGGGHCCCHHHDGGGGGGGGGGGGGGGFFFFFFFFFFFFFFFFFFBFFFFFFFFFFFFFFFFFBFFFFFFFFFFFFFBFFFFFFFEFFFFFFFFFFFFFFFFFFFFFFFFFFFFFFFFFFFFFFFFFFFFEFF/
@M05620:45:000000000-G6HP7:1:1101:15575:9845 1:N:0:187
AAACCAAGCAGACACTCACCGCTCCCTCGCCACAGGCCAATAGTTTGTCCTCACTGAGTTGGCAACAAGTGGCTGCTGTGGCTGCCATTTTTCTGGTGATGGCCATCAGCTCCGACGAGGTCAGCTGGGGGGCTTTCTTTGTGTAAGCAACGAGAAACCTGAAAGAAGCATTTTTTAACTAAGTCCTGCTGAGTCATTCATGAGTTTTTAGCCGCCTTGCTTCTTCTCACAGACTCTCTACTCTCATGACA
+
BBBABBBFBFFFGGGGGGGGGGGGGGHHGGGDGHHHGGGDHHHHHHHHHHHHHHHHHHGGHHHHHHHHHFGHGHGGHGFGHHHGGHHHHHHHHHHHHHHHHGHHHHHHHHHHHEFGGGGG?GFHBGHHGGGGGGGGGGGGGGGGGGFFBFFFFFFFFFFFAFFFFFFFFFFFFFFFFFFFFFFBFFFFFFFFF9;BFFFFFFFFFFFFFFFFFFFFFFFFFFFFFFFFFFFFFFFFFFFFFFFFFFFFFFF
@M05620:45:000000000-G6HP7:1:1101:15557:9847 1:N:0:187
AAACCAAGCAGACACTCACCGCTCCCTCGCCACAGGCCAATAGTTTGTCCTCACTGAGTTGGCAACAAGTGGCTGCTGTGGCTGCCATTTTTCTGGTGATGGCCATCAGCTCCGACGAGGTCAGCTGGGGGGCTTTCTTTGTGTAAGCAACGAGAAACCTGAAAGAAGCATTTTTTAACTAAGTCCTGCTGAGTCATTCATGAGTTTTTAGCCGCCTTGCTTCTTCTCACAGACTCTCTACTCTCATGACA
+
CCCCCCCFCFFFGGGGGGGGGGGGGGHHGGGGGHHHGGHHHHHHHHHHHHHHHHHHHHHHHHHHHHHHHGHHGHGGHHHHHHHGGHHHHHHHHHHHHHHHHHHHHHHHHHHHHGGGGGGGGHHHHHHHGGGGGGGGGGGGGGGGGGFFFFFFFFFFFFFFFFFFFFFFFFFFFFFFFFFFFFFFFFFFFFFFFFFFFFFFFFFFFFFFFFFFFFFFFFFFFFFFFFFFFFFFFFFFFFFFFFFFFFFFFFB
@M05620:45:000000000-G6HP7:1:1101:13718:9863 1:N:0:187
ATCTCTATCTCCTAAAAACCTGTTTAGATTTGGAGATAGACCTTCAGGTTTTTCATCATTTTCTGCATGAATTATACATTGACCACGTTCCAGCGTGGTCAGTTTGCAGCATTCTGTTATTTTGTTTGACAGAGTGTCTTGTTGAGAACATATGTAGGACATGATTTTTTCCTGCAACAGGGAAAATAAAGTATAAGTTTTAAAGATTTATTCTTTAATAAAGGATCTCAAAGCCAGCTTTAGAAAAAGGA
+
CCCCCFFFFFFFGGGGGGGGGGHHHHHHHHHHHHHHHHHHHHHHHHHHHHHGGHHHHIHHHHIHHHHHHHHHHHHHHHHHHHHHHHGHHHHHHHGGGGHHHHHHHHHHHHHHHHHHHHHHHHHHHHHHHHHHHHHHHHHHHHHHHHHHHHHHHHHHHHHHHHHHHHHHHGHHHHHHHHHGHGGHHHHHHHHHHHHHHGHHHHHHHHHHHHHHHHHHHHHHHHGHHHGHHGHHHHHHHGHHHHHHHHHHGGH
@M05620:45:000000000-G6HP7:1:1101:13700:9872 1:N:0:187
ATCTCTATCTCCTAAAAACCTGTTTAGATTTGGAGATAGACCTTCAGGTTTTTCATCATTTTCTGCATGAATTATACATTGACCACGTTCCAGCGTGGTCAGTTTGCAGCATTCTGTTATTTTGTTTGACAGAGTGTCTTGTTGAGAACATATGTAGGACATGATTTTTTCCTGCAACAGGGAAAATAAAGTATAAGTTTTAAAGATTTATTCTTTAATAAAGGATCTCAAAGCCAGCTTTAGAAAAAGGA
+
AACCCFFFFFFFGGGGGGGGGGHHHHHHHHHHHHHHHHHHHHHHHHHHHHHGGHHHHHIHIIIIIHHHHHHHHHHHHHHHHHHHHHGHHHHHHHGGGGHHHHHHHHHHHHHHHHHHHHHHHHHHHHHHHHHHHHHHHHHHHHHHHHHHHHHHHHHHHHHHHHHHHHHHHGHHHHHHHHHHHGGHHHHHHHHHHH1GHFGHHHHFHFGHHHHHHHHHHHHHHHHGGHHHHHGHHHHHHGHHHHGHHHHH?DG
@M05620:45:000000000-G6HP7:1:1101:11833:9886 1:N:0:187
[truncated: 12,369,879 more chars]
