# Supplementary material for: Fast but not furious: a streamlined selection method for genome-edited cells
Source: Life Sci Alliance. 2021 Apr 26;4(6):e202101051. doi: 10.26508/lsa.202101051 (PMC8127327; doi:10.26508/lsa.202101051)
Supplement: Supplementary file 1 [file LSA-2021-01051_Supplemental_Data_1.zip › SANGER and Deep Sequencing/AFP/191_S191_L001_R1_001.fastq]

@M05620:45:000000000-G6HP7:1:1101:15628:1706 1:N:0:191
TACCTGTACTGGGGAAGAGTGTAGCAATCGCCATTCCTACCCTAAAGATCGGAAGAGCACACGTCTGAACTCCAGTCACGGACATTTATCTCGTATGCCGTCTTCTGCTTGAAAAAAAATTTTTCTTTTTTTTTTTTTCTTTTTTCTCCTCTCTTTCCTTTTTTTTTTTTTTTTTTTTCTTCTTTTTTTTTTCTCTTTTTTCTTCTTTCTTTTTTTTTTTTTTTTTCTTTCCTTCTTCTTTTCTTTTTTTT
+
>11>ABFFFFFBCEA111ABDG3AAAGHHE0E0AFEFHDGFGGC01B1FAA/EF/0001BBGCHHGA1FFHFFFHGHBFEC/>/@FH2BDGGFGCHCF@EGEGFDGGHHHGA1110///0112B0BB111>/<@----/0==00-/0000/</0000000000--;-;---9----9-/;///////-----////99/9-/;///99//99/9---99@--99;9//////////;////B//////;@-
@M05620:45:000000000-G6HP7:1:1101:18175:1710 1:N:0:191
TTCTCTATCTCCTAAAAACCTGTTTAGATTTGGAGATAGACCTTCAGGTTTTTCATCATTTTCTGCATGAATTATACATTGACCACGTTCCAGCGTGGTCAGTTTGCAGCATTCTGTTATTTTGTTTGACAGAGTGTCTTGTTGAGAACATATGTAGGACATGATTTTTTCCTGCAACAGGGAAAATAAAGTATAAGTTTTAAAGATTTATTCTTTAATAAAGGATCTCAAAGCCAGCTTTAGAAAAAGGA
+
3>AAAFBFFFFFGGFBFBEEGFHHHBFFGHHFF4GFGHFFGFGHHFHEHHHGGHGHHFGHHHHHFFFFFBEHHHHFG5FGFBGGFGEHHHHFHFGGGGHGHHHHHHHHHGHHHHHHHHFHHHHHHHHHFFGHFFHHHHHHHHHGFGEFGFHHHHHHHHGGGHHFHHHHHGHHHHFGDFFGEA/FA0???<FHHHEGGHHHHH1<FDGHHGHHHHHHGDGF00DDBDHHHFDDFFFFGEHHHHEB::/CAD:
@M05620:45:000000000-G6HP7:1:1101:13621:1715 1:N:0:191
TTCTCTATCTCCTAAAAACCTGTTTAGATTTGGAGATAGACCTTCAGGTTTTTCATCATTTTCTGCATGAATTATACATTGACCACGTTCCAGCGTGGTCAGTTTGCAGCATTCTGTTATTTTGTTTGACAGAGTGTCTTGTTGAGAACATATGTAGGACATGATTTTTTCCTGCAACAGGGAAAATAAAGTATAAGTTTTAAAGATTTATTCTTTAATAAAGGATCTCAAAGCCAGCTTTAGAAAAAGGA
+
1>1A>F3DDFDFG11111AAFFGHHBGHHHHFF101B1B1AABGF11BGHGGGF2FA2FGHHEHB12D21AFG1FBDEFHF1GF1AAGGGHHFBEFGGHH2CGHHHBFEFFHHFHHHH2GHHHHHHHH1BFF0BGHHFGHHHHG2B/>F0FDFDGFFFDGFB<1FGHHHGFGHFCG110<CE/?<0??1<FGHHDD=GGHHF1==<FGHDGHGHHHG<D=0<DG/DHHDD0<GBCFCEHHHCG000:::C/
@M05620:45:000000000-G6HP7:1:1101:18163:1728 1:N:0:191
TTCTCTATCTCCTAAAAACCTGTTTAGATTTGGAGATAGACCTTCAGGTTTTTCATCATTTTCTGCATGAATTATACATTGACCACGTTCCAGCGTGGTCAGTTTGCAGCATTCTGTTATTTTGTTTGACAGAGTGTCTTGTTGAGAACATATGTAGGACATGATTTTTTCCTGCAACAGGGAAAATAAAGTATAAGTTTTAAATATTTATTCTTTAATAAATGATCTCAAAGCCAGCTTTAGAAAAAGTA
+
1>A>>F3DFFFFGGCBF1EAF1FFHEB1DBE111B1FG11FAGHFHB1GGFGGHEGHEGEEF2ED12A21DFFGFBB2FD11DGFA/BFFGGFFEE/EGFBFHHHGBBFFHFHHGFGFGGGHH2BFHCFBB100B1FDGFBGHF2EAGG0FGHEHHGG1CFF<1FGHHHGEFG1101@00///0/0???1FHHHHFGHFBGG1111>FHBGHHHHHF0D0000<==GHD0=00C./.;GFH000:0/:.00
@M05620:45:000000000-G6HP7:1:1101:13617:1742 1:N:0:191
TTCTCTATCTCCTAAAAACCTGTTTAGATTTGGAGATAGACCTTCAGGTTTTTCATCATTTTCTGCATGAATTATACATTGACCACGTTCCAGCGTGGTCAGTTTGCAGCATTCTGTTATTTTGTTTGACAGAGTGTCTTGTTGAGAACATATGTAGGACATGATTTTTTCCTGCAACAGGGAAAATAAAGTATAAGTTTTAAAGATTTATTCTTTAATAAAGGATCTCAAAGCCAGCTTTAGAAAAAGGA
+
3>AAAFFFFFFFGFGGGGGGGGHHHHGHHHHGHFGGHHGGHHHHHHGEHHHGGHHHHHHHHHHHFFGHFGHHHHHHHHHHHHHHHHGHHHHHHHGGGGHHFHHHHHHHGHHHHHHHHHHHHHHHHHHHHHHFHHHHHHHHHHHHFHEHHHHHHHHHHHHHHHHHHHHHHGHHHHHHHHFHGEEFHHGHGFHHHHHGHHHHHHFHGGHHHHHHHHHHHDGHFFGFHHHHHHHHHHHHHGHHHFHBGCGFDDG
@M05620:45:000000000-G6HP7:1:1101:13967:1808 1:N:0:191
TAACCAAGCAGACACTCACCGCTCCCTCGCCACAGGCCAATAGTTTGTCCTCACTGAGTTGGCAACAAGTGGCTGCTGTGGCTGCCATTTTTCTGGTGATGGCCATCAGCTCCGACGAGGTCAGCTGGGGGGCTTTCTTTGTGTAAGCAACGAGAAACCTGAAAGAAGCATTTTTTAACTAAGTCCTGCTGAGTCATTCATGAGTTTTTAGTCGCCTTGCTTCTTCTCACAGACTCTCTACTCTCATGCCA
+
11>>AFAFAFFFFGGGBCFCGGGGGGHHGGGGGHGHFGE/ECGDGGHGFHFHHHHHHHFFFHGHHEFAGGHHGHGGHGHHHHHGGF1FGHHHFHHGHHGGHGHHHHHHHHHHHGGGGECGFFFHHHHHGGGGGGGGGGGGGGGGGFGFFFF@EFBBFFFFF9BBFFFFFFFFFFF@AFFFFFFFFFFFFFFFFFFFFFFFFFFFFFFFFFF/;B@FFFFFFFFFFFFFFFFFFFFFFFFFFFBFFFFFFF/
@M05620:45:000000000-G6HP7:1:1101:13072:1862 1:N:0:191
ATCTCTATCTCCTAAAAACCTGTTTAGATTTGGAGATAGACCTTCAGGTTTTTCATCATTTTCTGCATGAATTATACATTGACCACGTTCCAGCGTGGTCAGTTTGCAGCATTCTGTTATTTTGTTTGACAGAGTGTCTTGTTGAGAACATATGTAGGACATGATTTTTTCCTGCAACAGGGAAAATAAAGTATAAGTTTTAAAGATTTATTCTTTAATAAAGGATCTCAAAGCCAGCTTTAGAAAAAGGA
+
3AAAAFFFFFFFGGGGGGGGGGHHHHHHHHHHHHHHHHHHHHHHHHHHHHHGGHHHHHHHHHHHHHHHHHHHHHHHHHHHHHHHHHFHHHHHHHGGGGHHHHHHHHHHHGHHHHHHHHHHHHHHHHHHHHHHHHHHHHHHHHHHHHHHHHHHHHHHHHHHHHHFHHHHHGHHHHHHHHHHHFGHHHGHHGHGHHHHGFGHHHFHHHHHHHHHHHHHHHHHGHHHEHGHHHHHHHHHHGGHHHHFHGHHGGC
@M05620:45:000000000-G6HP7:1:1101:17810:1879 1:N:0:191
AGATTACTGCAACAGTTCCCCCTGGACCTGGAAAAGTTTCTTGCCTGGCTTACAGAAGCTGAAACAACTGCCAATGTCCTACAGGATGCTACCCGTAAGGAAAGGCTCCTAGAAGACTCCAAGGGAGTAAAAGAGCTGATGAAACAATGGCAAGTAAGTCAGGCATTTCCGCTTTAGCACTCTTGTGGATCCAATTGAACAATTCTCAGCATTTGTACTTGTAACTGACAAGCCAGGGACAAAACAAAGAT
+
3AABBFFFFFFFGGGGGGGGGGGGHHHHHHHHFHHHHHHHHHHHHHHHHHHHHHHHHHHHHHHHHHHHHHHHHGHHHHHHHHHHHHHHHHHHHHGGGGHHFHHHHHHHGHHHHHHHHHHHHHHGGHGGHHHHHGHHHHGHHHHHHHHHHHHHHGHHHHHHHHGHHHHHHHGGGGGHHHHHHHHHHFGGHHHHHHHHHHHFHHHHHHHHHHHHHHHHHHHGHHEGHHFFHHHHHGGGGGGGGGFGGGGFFGF
@M05620:45:000000000-G6HP7:1:1101:17800:1894 1:N:0:191
TGATTACTGCAACAGTTCCCCCTGGACCTGGAAAAGTTTCTTGCCTGGCTTACAGAAGCTGAAACAACTGCCAATGTCCTACAGGATGCTACCCGTAAGGAAAGGCTCCTAGAAGACTCCAAGGGAGTAAAAGAGCTGATGAAACAATGGCAAGTAAGTCAGGCATTTCCGCTTTAGCACTCTTGTGGATCCAATTGAACAATTCTCAGCATTTGTACTTGTAACTGACAAGCCAGGGACAAAACAAAGAT
+
1>>AAFFFBFFFFGFEGGGGGGGC0EEGHFAFFGHHFGHHHHHGHHHFHHHFHHEBB1FF1FFFGHHHHCGHHHHFFGFGFHHGFFG1FFDGFGGE@E0GHHHAG>FFF@GHHHFFFHHFGFGGEFGE0DFGDEFHHHFHHEFGHFHHGGHFHGFDHHHFGBFFAGHFHGGGGGGHHHHHHHFHHHHGFFGFHGFGDFGHHGHHGHHG0<GHFHCHHHHH0GGFHHGF:GGGHGFAA..CFG/9AEEFFF0
@M05620:45:000000000-G6HP7:1:1101:16007:1901 1:N:0:191
ATCTCTATCTCCTAAAAACCTGTTTAGATTTGGAGATAGACCTTCAGGTTTTTCATCATTTTCTGCATGAATTATACATTGACCACGTTCCAGCGTGGTCAGTTTGCAGCATTCTGTTATTTTGTTTGACAGAGTGTCTTGTTGAGAACATATGTAGGACATGATTTTTTCCTGCAACAGGGAAAATAAAGTATAAGTTTTAAAGATTTATTCTTTAATAAAGGATCTCAAAGCCAGCTTTAGAAAAAGGA
+
3AAABFFFFFFFGGGGGGGGGGHHHHHHHHHHHHHHHHHFHHHHHHHHHHHGGHHHHHHHHHHHHHHHHHHHHHHHHHHHHGHHHHGHHHHHHHGGGGHHGHHHHHHGHHHHHHHHHHHHHHHHHHHHHHHHHHHHHHHHHHHHFHHHHHHHHHHHHHHHGHHHHHHHHGHHHHHHHHHGHGGHHHHHHHHHHHHGHGGHHGGHHHHHHHHHHHHHHHHHHGHHHHHHGHHHHGHHHGHHHHHBGGFHGGG
@M05620:45:000000000-G6HP7:1:1101:16002:1918 1:N:0:191
ATCTCTATCTCCTAAAAACCTGTTTAGATTTGGAGATAGACCTTCAGGTTTTTCATCATTTTCTGCATGAATTATACATTGACCACGTTCCAGCGTGGTCAGTTTGCAGCATTCTGTTATTTTGTTTGACAGAGTGTCTTGTTGAGAACATATGTAGGACATGATTTTTTCCTGCAACAGGGAAAATAAAGTATAAGTTTTAAAGATTTATTCTTTAATAAAGGATCTCAAAGCCAGCTTTAGAAAAAGGA
+
3AACCFFFFFFFGGGGGGGGGGHHHHHHHHHHHHHHHHHHHHHHHHHHHHHGGHHHHIIHHIHIHHHHHHHHHHHHHHHHHGHHHHGHHHHHHHGGGGHHHHHHHHHHHHHHHHHHHHHHHHHHHHHHHHHHHHHHHHHHHHHHHHHHHHHHHHHHHHHHHHHHHHHHHGHHHHHHHHHHHGGHHHHHHHHHHHHHHHHHHHGHHHHHHHHHHHHHHHHHHFHHHHHHHHHHHHHHHGHHHHHFFHHHGGH
@M05620:45:000000000-G6HP7:1:1101:18082:2115 1:N:0:191
ATCTCTATCTCCTAAAAACCTGTTTAGATTTGGAGATAGACCTTCAGGTTTTTCATCATTTTCTGCATGAATTATACATTGACCACGTTCCAGCGTGGTCAGTTTGCAGCATTCTGTTATTTTGTTTGACAGAGTGTCTTGTTGAGAACATATGTAGGACATGATTTTTTCCTGCAACAGGGAAAATAAAGTATAAGTTTTAAAGATTTATTCTTTAATAAAGGATCTCAAAGCCAGCTTTAGAAAAAGGA
+
CCCBCFFFFFFFGGGGGGGGGGHHHHHHHHHHHHHHHHHHHHHHHHHHHHHGGHHHHIHHHHIHIHHHHHHHHHHHHHHHHHHHHHGHHHHHHHGGGGHHHHHHHHHHHHHHHHHHHHHHHHHHHHHHHHHHHHHHHHHHHHHHHHGHHHHHHHHFHHGHHHHHHHHHHGHHHHGHHHHHHGGHHHHGHHHHHHHHHFGHHGHHHGHHHGHHHHHHHHHGHHHHHHHHHHHHHHHHHGHHHHHHHHHHGGF
@M05620:45:000000000-G6HP7:1:1101:18068:2128 1:N:0:191
ATCTCTATCTCCTAAAAACCTGTTTAGATTTGGAGATAGACCTTCAGGTTTTTCATCATTTTCTGCATGAATTATACATTGACCACGTTCCAGCGTGGTCAGTTTGCAGCATTCTGTTATTTTGTTTGACAGAGTGTCTTGTTGAGAACATATGTAGGACATGATTTTTTCCTGCAACAGGGAAAATAAAGTATAAGTTTTAAAGATTTATTCTTTAATAAAGGATCTCAAAGCCAGCTTTAGAAAAAGGA
+
BBCCCFFFFFFFGGGGGGGGGGHHHHHHHHHHHHHHHHHHHHHHHHHHHHHGGHHHHHHHHHHHHHHHHHHHHHHHHHHHHHHHHHGHHHHHHHGGGGHHHHHHHHHHHHHHHHHHHHHHHHHHHHHHHHHHHHHHHHHHHHHHHHHHHHHHHHHHHHHHHHHHHHHHHGHHHHHHHHGHHGGHHHHHHGHGHHHHHGGHHHHGHHHHHHHHHHHHHHHHHGHHHHHGHGHHHHHHHGHHHHHHHHHHGGF
@M05620:45:000000000-G6HP7:1:1101:18091:2135 1:N:0:191
ATCTCTATCTCCTAAAAACCTGTTTAGATTTGGAGATAGACCTTCAGGTTTTTCATCATTTTCTGCATGAATTATACATTGACCACGTTCCAGCGTGGTCAGTTTGCAGCATTCTGTTATTTTGTTTGACAGAGTGTCTTGTTGAGAACATATGTAGGACATGATTTTTTCCTGCAACAGGGAAAATAAAGTATAAGTTTTAAAGATTTATTCTTTAATAAAGGATCTCAAAGCCAGCTTTAGAAAAAGGA
+
ABBCCFFFFFFFGGGGGGGGGGHHHHHHHHHHHHHHHHHHHHHHHHHHHHHGGHHHHHHHHHIHHHHHHHHHHHHHHHHHHHHHHHGHHHHHHHGGGGHHHHHHHHHHHHHHHHHHHHHHHHHHHHHHHHHHGHGHHHHHHHHHHHHHHHHHHHHHHHHHHHHHHHHHHGHHHHHHHHHHHGGHHHHHHHHHHHGGHGHHHHHHHHHHHHHHHHHHHGHHHHHHHHHHHGHHHHHGHGHHHHGHHHHHGGH
@M05620:45:000000000-G6HP7:1:1101:12005:2164 1:N:0:191
ATCTCTATCTCCTAAAAACCTGTTTAGATTTGGAGATAGACCTTCAGGTTTTTCATCATTTTCTGCATGAATTATACATTGACCACGTTCCAGCGTGGTCAGTTTGCAGCATTCTGTTATTTTGTTTGACAGAGTGTCTTGTTGAGAACATATGTAGGACATGATTTTTTCCTGCAACAGGGAAAATAAAGTATAAGTTTTAAAGATTTATTCTTTAATAAAGGATCTCAAAGCCAGCTTTAGAAAAAGGA
+
ABAABFFFFFFFGGGGGGGGGGHHHHHHHHHHHGHHHHHFHHHHHHHHHHHGGHHHHHHHHHHHHHHHHFHHHHHHHHHHHHHHHHGHHHHHHHGGGGHHHHHHHHHHHHHHHHHHHHHHHHHHHHHHHHHHHHHHHHHHHHHHHHHHHHHHHHHHHHHHHHHHHHHHHGHHHHHHHHHHHGGHHHHHGHHHHHHHHGHHHHGHHHHHHHHHHHHHHHHHGHHGHHHHGGHHHHHHHGHHHHHEFGHHFGC
@M05620:45:000000000-G6HP7:1:1101:19993:2176 1:N:0:191
CATCCTGACCCTGAAGTACCCGGCTTGATTTCTGACATTAGATCGGAAGAGCACACGTCTGAACTCCAGTCACGGACATTTATCTCGTATGCCGTCTTCTGCTTGAAAAAAAAAAAAACAAACACAGACACAGACTCGATGAAACCACAACGACAACACATACACCAAAAGTCATGTGAACCACGTGGCGAGAAGCTACACCTCCTGACCAACCCGTAGCACAATCCACGTCTCTTCGACGTAGCAACTAA
+
ABBBBFFFFFFFGFGGGGGGGGGGGGGHHHHHHHHHHHHHHHHHHGGFGHHHHHHHGHHHGHHHHHHHHHHHHGGEGEGHHHHBEGHGGHHHFEEEHGHHHHHHHGHHFHGGGGC///?//</00?01000001<11.<0100=0.<...<<.::-.:..00:<0/..../009000;00B..;.9..-----9//////.//9../////.9..-.-..//..//.9/.9...///...-9.9.//.///
@M05620:45:000000000-G6HP7:1:1101:11998:2182 1:N:0:191
ATCTCTATCTCCTAAAAACCTGTTTAGATTTGGAGATAGACCTTCAGGTTTTTCATCATTTTCTGCATGAATTATACATTGACCACGTTCCAGCGTGGTCAGTTTGCAGCATTCTGTTATTTTGTTTGACAGAGTGTCTTGTTGAGAACATATGTAGGACATGATTTTTTCCTGCAACAGGGAAAATAAAGTATAAGTTTTAAAGATTTATTCTTTAATAAAGGATCTCAAAGCCAGCTTTAGAAAAAGGA
+
ABBBBFFFFFFFGGGGGGGGGGHHHHFHHHHHHHHHHHGFHHHHHHHHHHHGGHHHHGHHHHHHGHHHHFHHHHHHHHHHHHHHHHGHHHHHHHGGGGHHHHHHHHHHHHHHHHHHHHHHHHHHHHHHHHHHHHHGHHHHHHHFHHHHHHHHHHHHHHHHHHHHGHHHHGHHHHHHGHHHF/FGEHHHHHHHFHHHHHGHHHHHHHHHHHHHHHHHHGHHHHDDGHHHHHGHHHHHFGHHHHHHHGHH.CF
@M05620:45:000000000-G6HP7:1:1101:12508:2190 1:N:0:191
AAACCAAGCAGACACTCACCGCTCCCTCGCCACAGGCCAATAGTTTGTCCTCACTGAGTTGGCAACAAGTGGCTGCTGTGGCTGCCATTTTTCTGGTGATGGCCATCAGCTCCGACGAGGTCAGCTGGGGGGCTTTCTTTGTGTAAGCAACGAGAAACCTGAAAGAAGCATTTTTTAACTAAGTCCTGCTGAGTCATTCATGAGTTTTTAGCCGCCTTGCTTCTTCTCACAGACTCTCTACTCTCATGCCA
+
BCCCCCBFCFFFGGGGGGGGGGGGGGHHGGGGGHHHGGHHHGHGHHHHHHHHHHHHHHHHHHHHHHHHHHHHGHGGHHHHHHHGGHHHHHHHHHHHHHHHHHHHHHHHHHHHHGGGGGGGGHHHHHHHGGGGGGGGGGGGGGGGGGFFFFFFFFFFFFFFFFFFFFFFFFFFFFFFFFFFFFFFFFFFFFFFFFFFFFFFFFFFFFFFFFFFFFFFFFFFFFFFFFFFFFFFFFFFFFFFFFFFFFFFFFB
@M05620:45:000000000-G6HP7:1:1101:19996:2199 1:N:0:191
CATCCTGACCCTGAAGTACCCGGCTTGATTTCTGACATTAGATCGGAAGATCACACGTCTGAACTCCAGTCACGGACATTTATCTCGTATGCCGTCTTCTGCTTGAAAAAAAAAAGATATTTTGTTTAACAAAGTCTCTTTTTAATAACAGATCAACAACATGATGTTTACCCACAACATGCAAAATAAATTATAAGTTTTAAAGATTTATGCTTTAATAAAGTATCTCAAAGCCATCTTTTGTAAACTTA
+
AAAAAF1FFFFBAGF1FFGGG?00A0AFFEGGHEFGHBHH11DGA/AE/01BFGHH/AAFFGGFGFHEG2FEG/>EEGHHGH2@2B0?B>B@B/?>FFF@1FHH101B1>E/E<///11222>20@@2>11100?11??1111/<11??F1011<<01<<.<1>0=<<00<0<0<..<.//0;0C/:00000;;CG0;:C00B9000;00;00;990000;9000;9000000/9/;/9900;-///////
@M05620:45:000000000-G6HP7:1:1101:12160:2228 1:N:0:191
ATCTCTATCTCCTAAAAACCTGTTTAGATTTGGAGATAGACCTTCAGGTTTTTCATCATTTTCTGCATGAATTATACATTGACCACGTTCCAGCGTGGTCAGTTTGCAGCATTCTGTTATTTTGTTTGACAGAGTGTCTTGTTGAGAACATATGTAGGACATGATTTTTTCCTGCAACAGGGAAAATAAAGTATAAGTTTTAAAGATTTATTCTTTAATAAAGGATCTCAAAGCCAGCTTTAGAAAAAGGA
+
BCCCCFFFFFFFGGGGGGGGGGHHHHHGHHHHHHHHHHHHHHHHHGHHHHHGGHHHHIHHHHIHHHHGHHHHHHHHHHHHHGHHHHGHHHHHHHGFGGHHHHHHHHHHHHHHHHHHHHHHHHHHHHHHHHHHHHHHHHHHHHHHHHGGHHHHHHHHHHHHHHHHHHHHHGHHHHGHHHHHHGGGHHHFHGHGGHHHHGHHHHHHGHHHHHHHHHHHHGHHHFHHHHHHHHHGHHHHHGHHHHHHHHGHGGF
@M05620:45:000000000-G6HP7:1:1101:15576:2234 1:N:0:191
AAACCAAGCAGACACTCACCGCTCCCTCGCCACAGGCCAATAGTTTGTCCTCACTGAGTTGGCAACAAGTGGCTGCTGTGGCTGCCATTTTTCTGGTGATGGCCATCAGCTCCGACGAGGTCAGCTGGGGGGCTTTCTTTGTGTAAGCAACGAGAAACCTGAAAGAAGCATTTTTTAACTAAGTCCTGCTGAGTCATTCATGAGTTTTTAGCCGCCTTGCTTCTTCTCACAGACTCTCTACTCTCATGCCA
+
BBBBBBBFBFFFGGGGGGGGGGGGGGHHGGGGGHHHGGHHHHHGHHHHHHHHHHHHHHGGHHHHHHHHHHHHGHGGHHFHHHHGGHHHHHHHHHHHHHGHHHHHHHHHHHHHHFGFGGDGFHHHHHHHGGGGGGGGGGGGGGGGGGFFFFFFFFFFFFFFFFFFFFFFFFFFFFFFFFFFFFFFFFFFFFFFFBFFFFFFFFFFFFFFFFFFFFFFFFFFFFFFFFFFFFFFFFFFFFFFFFFFFFFFFFF
@M05620:45:000000000-G6HP7:1:1101:20010:2243 1:N:0:191
ATCTCTATCTCCTAAAAACCTGTTTAGATTTGGAGATAGACCTTCAGGTTTTTCATCATTTTCTGCATGAATTATACATTGACCACGTTCCAGCGTGGTCAGTTTGCAGCATTCTGTTATTTTGTTTGACAGAGTGTCTTGTTGAGAACATATGTAGGACATGATTTTTTCCTGCAACAGGGAAAATAAAGTATAAGTTTTAAAGATTTATTCTTTAATAAAGGATCTCAAAGCCAGCTTTAGAAAAAGGA
+
BCCCCFFFFFFFGGGGGGGGGGHHHHHHHHHHHHHHHHHHHHHHHHHHHHHGGHHHHIHHHHHIHHHHHHHHHHHHHHHHHHHHHHGHHHHHHHGFGGHHHHHHHHHHHHHHHHHHHHHHHHHHHHHHHHHHHHHHHHHHHHHHHHHHHHHHHHHHHHHHHHHHHHHHHGHHHHHHHHHHHGGHHHHHHHHHHHHHHGHHHHHHHHHHHHHHHHHHHHHHHGHHHHHHHHHHHHHHHGHHHHHHHHGHGGH
@M05620:45:000000000-G6HP7:1:1101:15567:2250 1:N:0:191
AAACCAAGCAGACACTCACCGCTCCCTCGCCACAGGCCAATAGTTTGTCCTCACTGAGTTGGCAACAAGTGGCTGCTGTGGCTGCCATTTTTCTGGTGATGGCCATCAGCTCCGACGAGGTCAGCTGGGGGGCTTTCTTTGTGTAAGCAACGAGAAACCTGAAAGAAGCATTTTTTAACTAAGTCCTGCTGAGTCATTCATGAGTTTTTAGCCGCCTTGCTTCTTCTCACAGACTCTCTACTCTCATGCCA
+
CCCCCBCFCFFFGGGGGGGGGGGGGGHHGGGGGHHHGGHHHHHHHHHHHHHHHHHHHHHHHGHFHHFHHHHHGHGGHHHHHHHGGHHHHHHHHHHHHHGHHHHHHHHHHHHHHGGGGGGGGHHHHHHHGGGGGGGGGGGGGGFFGGFFFFFFFFFFFFFFFFFFFFFFFFFFFFFFFFFFFFFFFFFFFFFFFFFFFFFFFFFFFFFFFFFFFFFFFFFFFFFFFFFFFFFFFFFFFFFFFFFFFFFFFFF
@M05620:45:000000000-G6HP7:1:1101:17155:2332 1:N:0:191
ATCTCTATCTCCTAAAAACCTGTTTAGATTTGGAGATAGACCTTCAGGTTTTTCATCATTTTCTGCATGAATTATACATTGACCACGTTCCAGCGTGGTCAGTTTGCAGCATTCTGTTATTTTGTTTGACAGAGTGTCTTGTTGAGAACATATGTAGGACATGATTTTTTCCTGCAACAGGGAAAATAAAGTATAAGTTTTAAAGATTTATTCTTTAATAAAGGATCTCAAAGCCAGCTTTAGAAAAAGGA
+
CCCCCFFFFFFFGGGGGGGGGGHHHHHHHHHHHHHHHHHHHHHHHHHHHHHGGHHHHHHIHHHHHGHHHHHHHHHHHHHHHHHHHHGHHHHHHHGGGGHHHHHHHHHHHHHHHHHHHHHHHHHHHHHHHHHHHHHHHHHHHHHHHHHHHHHHHHHFHHGHHGHHHHHHHGHHHHHHHHHHHGGHHHGGHHGGHHHGHGHHHHHGHHHHHHHHHHHHHHHHHFHHHHHHHHHHHHHHGGHHHHHFGHHHGGH
@M05620:45:000000000-G6HP7:1:1101:17172:2334 1:N:0:191
ATCTCTATCTCCTAAAAACCTGTTTAGATTTGGAGATAGACCTTCAGGTTTTTCATCATTTTCTGCATGAATTATACATTGACCACGTTCCAGCGTGGTCAGTTTGCAGCATTCTGTTATTTTGTTTGACAGAGTGTCTTGTTGAGAACATATGTAGGACATGATTTTTTCCTGCAACAGGGAAAATAAAGTATAAGTTTTAAAGATTTATTCTTTAATAAAGGATCTCAAAGCCAGCTTTAGAAAAAGGA
+
CCCCCFFFFFFFGGGGGGGGGGHHHHHHHHHHHHHHHHHHHHHHHHHHHHHGGHHHHHHHHHIHHHHHHHHHHHHHHHHHHHHHHHGHHHHHHHGGGGHHHHHHHHHHHHHHHHHHHHHHHHHHHHHHHHHHHHHHHHHHHHHHHHHHHHHHHHHHHHHHHHHHHHHHHGHHHHHHHHHHHGGHHHGHHHHHHHHHHHHHHHHHHHHHHHHHHHHHHHHHHHHHHHHHHHHHHHHHHGHHHHHHHHHHGGH
@M05620:45:000000000-G6HP7:1:1101:17186:2347 1:N:0:191
ATCTCTATCTCCTAAAAACCTGTTTAGATTTGGAGATAGACCTTCAGGTTTTTCATCATTTTCTGCATGAATTATACATTGACCACGTTCCAGCGTGGTCAGTTTGCAGCATTCTGTTATTTTGTTTGACAGAGTGTCTTGTTGAGAACATATGTAGGACATGATTTTTTCCTGCAACAGGGAAAATAAAGTATAAGTTTTAAAGATTTATTCTTTAATAAAGGATCTCAAAGCCAGCTTTAGAAAAAGGA
+
BCCBCFFFFFFFGGGGGGGGGGHHHHHHHHHHHHHHHHHHHHHHHHHHHHHGGHHHHHHHHHHHHHHHHHHHHHHHHHHHHGHHHHGHHHHHHHGGGGHHHHHHHHHHHHHHHHHHHHHHHHHHHHHHHHHHHHHHHHHHHHHHHHGHHHHHHHHHHHHHHHHHHHHHHGHHHHHHHHHHHGGHHHHHHHHHHHHHHHHHHHHHHHHHHHHHHHHHHHHHHHHHHHHHHHHHHHGHHGHHHHGFHHHHGGG
@M05620:45:000000000-G6HP7:1:1101:17992:2408 1:N:0:191
AAACCAAGCAGACACTCACCGCTCCCTCGCCACAGGCCAATAGTTTGTCCTCACTGAGTTGGCAACAAGTGGCTGCTGTGGCTGCCATTTTTCTGGTGATGGCCATCAGCTCCGACGAGGTCAGCTGGGGGGCTTTCTTTGTGTAAGCAACGAGAAACCTGAAAGAAGCATTTTTTAACTAAGTCCTGCTGAGTCATTCATGAGTTTTTAGCCGCCTTGCTTCTTCTCACAGACTCTCTACTCTCATGCCA
+
A3AABBBFBFBFGGGGGGGGGGGEGFGHGGGGGGCEFFHCGGHDHHGHHGHHFHHHBFFGHHHHHHHHHFHHGHGGHHHGFHHAEGFGHHHHHGHGHGHHHHHGHHHHHHHHHGGGGFGGDGHFHHHHGCGGGGGGGGGGFGGGGGFFF/FDFFFFFFFFFF/;B/AFFFFFFFFFAFFF/BFBB;BBFFF/ABFFFFFFFFEFFFFFFEFFFDFFFFFFFFFFFEFFFBFFFFFFFFFEFFFFFFFFFF/
@M05620:45:000000000-G6HP7:1:1101:18772:2412 1:N:0:191
ATCTCTTCTCCTAAAAACCTGTTTAGATTTGGAGATAGACCTTCAGGTTTTTCATCATTTTCTGCATGAATTATACATTGACCACGTTCCAGCGTGGTCAGTTTGCAGCATTCTGTTATTTTGTTTGACAGAGTGTCTTGTTGAGAACATATGTAGGACATGATTTTTTCCTGCAACAGGGAAAATAAAGTATAAGTTTTAAAGATTTATTCTTTAATAAAGGATCTCAAAGCCAGCTTTAGAAAAAGGAA
+
BBBBBFFFFFFFGGGGGGGGGGHH5GHHHHHHGHHHHHHHHHHHHHHHHHGGHHHHHHHHHHHHHHHHHHHHHHHHHHHHHHHHHGHHHHHHHGGGGHHHHHHHHHHHHHHHHHHHHHHHHHHHHHHGHHHHHHHHHHHHHHHHHGGHHHHHHHHHHHHHHHHHHHHHGHHHHHGHHHHHGGHHHHHHHHHHHHGGFHHHHHHHHHHHHHHHHHHGHGGHHGHGHHHHHHHHGHGHGHHHHGFHHHHGGHG
@M05620:45:000000000-G6HP7:1:1101:16333:2422 1:N:0:191
ATCTCTATCTCCTAAAAACCTGTTTAGATTTGGAGATAGACCTTCAGGTTTTTCATCATTTTCTGCATGAATTATACATTGACCACGTTCCAGCGTGGTCAGTTTGCAGCATTCTGTTATTTTGTTTGACAGAGTGTCTTGTTGAGAACATATGTAGGACATGATTTTTTCCTGCAACAGGGAAAATAAAGTATAAGTTTTAAAGATTTATTCTTTAATAAAGGATCTCAAAGCCAGCTTTAGAAAAAGGA
+
ABBCCFFFFFFFGGGGGGGGGGHHHHHHHHHHHHHHHHHHGHHHHHHHHHHGGHHHHGHHHHIHIHHHHHHHHHHGHHHHHHHHHHGHHHHHHHGFGGHHHHHHHHHHHHGHHHHHHHHHHHHHHHHHGGHHHHHHHHHHHHHHHHHHHHHHHHHHHHHHHHHHHHHHHGHHHHHHHHHHHGGGHHHGHGHHHHHHHGHHHGGHHGHHHHHHHHHHHGHHHGHHHHHHHGHFHHHHHGHHHHHGHGHHGGH
@M05620:45:000000000-G6HP7:1:1101:17682:2424 1:N:0:191
TACCTGTACTGGGGAAGCATTTGAATATCCCCCCATGGTGATGGGGACGGAGAACTGCTCCATAAACACAGGCAACGTGCCTAACTTTCCCGGGAAGATGAAGTCAAAGAGCGACCACAGCTCTCGGAGGTTATTTTGCATCGGTGAGCCAGACAGAATGATCCGATGAGGGGTGCGAAACTATTTGAGGAAAGGAAGCACCTTTTTATTAAATTTACCTTTTAGCAATCGCCATTCCTACCCTAAAGATC
+
BBBBBFFFFFFFGFGEEGGGGFHHHHHHHHHGGGGHHHHHHHHHHGGGGGGGGHHHHHHHHHHHHHHHHHHHGHHHGHHHHHHHHHHHHHHGGGGGGHHHHHFGGHHHHHHHGGGGGHHHHHHHHGGGGG?GHHHHHHHHGHGGGGGHHHHHHGHHHHHHHHHHHGGGHHHFGEFGCADGGGGGGGGGFG9CF.FGGFFFGFFFFFFFFFFFFFFFFFFFFFFFFFFBFFAFFFFFFFFFFEFFFFFFFFF
@M05620:45:000000000-G6HP7:1:1101:15991:2439 1:N:0:191
ATCTCTATCTCCTAAAAACCTGTTTAGATTTGGAGATAGACCTTCAGGTTTTTCATCATTTTCTGCATGAATTATACATTGACCACGTTCCAGCGTGGTCAGTTTGCAGCATTCTGTTATTTTGTTTGACAGAGTGTCTTGTTGAGAACATATGTAGGACATGATTTTTTCCTGCAACAGGGAAAATAAAGTATAAGTTTTAAAGATTTATTCTTTAATAAAGGATCTCAAAGCCAGCTTTAGAAAAAGGA
+
BBCCCFFFFFFFGGGGGGGGGGHHHHHHHHHHHHHHHHHHHHHHHHHHHHHGGHHHHIIHIIIIIHHHHHHHHHHHHHHHHHHHHHGHHHHHHHGGGGHHHHHHHHHHHHHHHHHHHHHHHHHHHHHHHHHHHHHHHHHHHHHHGHHHHHHHHHHHHHHHHHHHHHHHHGHHHHHHHHHHHGGHHHHHHGHHHHHHHHHHHHHHHHHHHHHHHHHHHHHHHGHHHHHHHHHHHHHHHGHHHHHEGHHHGGH
@M05620:45:000000000-G6HP7:1:1101:19297:2451 1:N:0:191
ATCTCTATCTCCTAAAAACCTGTTTAGATTTGGAGATAGACCTTCAGGTTTTTCATCATTTTCTGCATGAATTATACATTGACCACGTTCCAGCGTGGTCAGTTTGCAGCATTCTGTTATTTTGTTTGACAGAGTGTCTTGTTGAGAACATATGTAGGACATGATTTTTTCCTGCAACAGGGAAAATAAAGTATAAGTTTTAAAGATTTATTCTTTAATAAAGGATCTCAAAGCCAGCTTTAGAAAAAGGA
+
3>>AAFFFFFFFGGGCGGGGGGFGHHGHHHHHHAFGHHHBGFGHHGHHHHHGGF5FH5FGFFFGHH5FGHHHHHGHFHHHGGHFHHEHHGHFHHGEGGHHGHHHHH@GG31GHHHHHHHHHHHHHHHHFHHHHGFHHHHHHHHHBGEGHHHHHHHFHHGFFGGFHHGGHGFGHHHHFFCGHFE0FC?<1?FGHHBFG<GGHDC<FFHHHGHHHHHHFHGFFHHHHHFGFDDDFCGFCEGGGHHFGCHGFD;
@M05620:45:000000000-G6HP7:1:1101:19287:2468 1:N:0:191
ATCTCTATCTCCTAAAAACCTGTTTAGATTTGGAGATAGACCTTCAGGTTTTTCATCATTTTCTGCATGAATTATACATTGACCACGTTCCAGCGTGGTCAGTTTGCAGCATTCTGTTATTTTGTTTGACAGAGTGTCTTGTTGAGAACATATGTAGGACATGATTTTTTCCTGCAACAGGGAAAATAAAGTATAAGTTTTAAAGATTTATTCTTTAATAAAGGATCTCAAAGCCAGCTTTAGAAAAAGGA
+
ABCCCFFFFFFFGGGGGGGGGGHHHHHHHHHHHHHHHHHHHHGHHHHHHHHGGHHHHHHHHHHHHHHHHHHHHHHHHHHHHHHHHHGHHHHHHHGGGGHHHHHHHHHHHHHHHHHHHHHHHHHHHHHHGHHHHHHHHHHHHHHHHHFHHHHHHHHHHHHHHHHHHHHHHGHHHHHHFGHHHGFHHFGHHHHHHHGHHFGHHHHFGGGHHHHHHHHHHHHHHHHHHHEHHHHHHHFHHGHGHHHFGGHGGGH
@M05620:45:000000000-G6HP7:1:1101:19297:2490 1:N:0:191
ATCTCTATCTCCTAAAAACCTGTTTAGATTTGGAGATAGACCTTCAGGTTTTTCATCATTTTCTGCATGAATTATACATTGACCACGTTCCAGCGTGGTCAGTTTGCAGCATTCTGTTATTTTGTTTGACAGAGTGTCTTGTTGAGAACATATGTAGGACATGATTTTTTCCTGCAACAGGGAAAATAAAGTATAAGTTTTAAAGATTTATTCTTTAATAAAGGATCTCAAAGCCAGCTTTAGAAAAAGGA
+
AABAAFFFFFFFGGGGGGGGGGGGHFHHHHHHHHHHHHHHHHHHHHHHHHHGGHHHHHHHHHHHHHHHHHHHHHHHHHHHHHHHHHGHHHHHHHGGGGHHHHHHHHHHHHHHHHHHHHHHHHHHHHHHHHHHHHHHHHHHHHHHHHGHHHHHHHHHHGHHHHHHHHHHHGHHHHHHHHHHGGFHHHHHHGHHHHGDHGHHHHHHHHHHHHHHHHHHHGHHHHHBGHHHHHHGHGHHHGHHHFHFGHHFGGH
@M05620:45:000000000-G6HP7:1:1101:11545:2536 1:N:0:191
AAACCAAGCAGACACTCACCGCTCCCTCGCCACAGGCCAATAGTTTGTCCTCACTGAGTTGGCAACAAGTGGCTGCTGTGGCTGCCATTTTTCTGGTGATGGCCATCAGCTCCGACGAGGTCAGCTGGGGGGCTTTCTTTGTGTAAGCAACGAGAAACCTGAAAGAAGCATTTTTTAACTAAGTCCTGCTGAGTCATTCATGAGTTTTTAGCCGCCTTGCTTCTTCTCACAGACTCTCTACTCTCATGCCA
+
CDDDDDDFDFFFGGGGGGGGGGGGGGHHGGGGGHHHGGHHHHHHHHHHHHHHHHHHHHFGFHHHHHHHHHHHGHGGHHHGHHHGGHHHHHHHHHHHHHHHHHHHHHHHHHHHHGGGGGGGGHHHHHHHGGGGGGGGGGGGGGGGGGFFFFFFFFFFFFFFFFFFFFFFFFFFFFHFFFFHFFFFFHFFFFFFFFFFFFFFFFFFFFFFFFFFFFFFFFFFFHHFHFFFHFFFFFFFFFFFFFFFFFFFHFF
@M05620:45:000000000-G6HP7:1:1101:14880:2550 1:N:0:191
ATCTCTATCTCCTAAAAACCTGTTTAGATTTGGAGATAGACCTTCAGGTTTTTCATCATTTTCTGCATGAATTATACATTGACCACGTTCCAGCGTGGTCAGTTTGCAGCATTCTGTTATTTTGTTTGACAGAGTGTCTTGTTGAGAACATATGTAGGACATGATTTTTTCCTGCAACAGGGAAAATAAAGTATAAGTTTTAAAGATTTATTCTTTAATAAAGGATCTCAAAGCCAGCTTTAGAAAAAGGA
+
BBBBCFFFFFFFGGGGGGGGGGHHHFHHHHHHHHHHHGHGHHHHHHHHHHHGGHHHHHHGHHHHHGHHHHHHHHHHHHHHHGFHHHGHHHHHHHGFGGHHHHHHHHHHHHHHHHHHHHHHHHHHHHHHHHHHHHHHHHHHHHHHHHHHHHGHHHHHHHHHHHHHHHHHHGHHHHHHHHHHHGGHHGGHFHHGHHHHHFGHHHGHHHGHHHHHHHHHHHHHHHHHHHHGGHHHHHHHHGHHHHFBCGHHGDH
@M05620:45:000000000-G6HP7:1:1101:13118:2556 1:N:0:191
ATCTCTATCTCCTAAAAACCTGTTTAGATTTGGAGATAGACCTTCAGGTTTTTCATCATTTTCTGCATGAATTATACATTGACCACGTTCCAGCGTGGTCAGTTTGCAGCATTCTGTTATTTTGTTTGACAGAGTGTCTTGTTGAGAACATATGTAGGACATGATTTTTTCCTGCAACAGGGAAAATAAAGTATAAGTTTTAAAGATTTATTCTTTAATAAAGGATCTCAAAGCCAGCTTTAGAAAAAGGA
+
BCCCCFFFFFFFGGGGGGGGGGHHHHHHHHHHHHHHHHHHHHHHHHHHHHHGGHHHHHIIHIIHHHHHHHHHHHHHHHHHHHHHHHGGHHHHHHGGGGHHHHHHHHHGHHHHHHHHHHHHHHHHHHHHHHHHHHHHHHHHHHHHHHHHHHHHHHHHHHHHHHHHHHHHHGHHHHHHHHHHHGGHHHHHHHHHHHHHHGHHHGGHHHHHHGHHHHHHHGHHHHHHHHHHHGHHHHHHHGHHHHHHHHGHGGH
@M05620:45:000000000-G6HP7:1:1101:11546:2558 1:N:0:191
AAACCAAGCAGACACTCACCGCTCCCTCGCCACAGGCCAATAGTTTGTCCTCACTGAGTTGGCAACAAGTGGCTGCTGTGGCTGCCATTTTTCTGGTGATGGCCATCAGCTCCGACGAGGTCAGCTGGGGGGCTTTCTTTGTGTAAGCAACGAGAAACCTGAAAGAAGCATTTTTTAACTAAGTCCTGCTGAGTCATTCATGAGTTTTTAGCCGCCTTGCTTCTTCTCACAGACTCTCTACTCTCATGCCA
+
A3AABBBFBFFFGFFFFFGGGGGGGGHH?FCGGHGAFGHEHHFHHFFGGHFHFFHHGHFHFFHHHHHHHHEGFHGGHHGHHHHFGHGHHHHHHHFFHHHHHHFHHHHHGHHHHGGGCGGGGHHBHHFFDGGGGGGGGGGGGGGGGGFFFFFFFFFFFFFFFFFFFFFFFFFFFFFFFFFFFFFFFFFFFFFFFFFFFFFFFFFFFFBFAFBFFDFFFFFFFFFFFFFFFFFFFFFFFFFFFFFFFFF/FFB
@M05620:45:000000000-G6HP7:1:1101:12894:2558 1:N:0:191
AGATTACTGCAACAGTTCCCCCTGGACCTGGAAAAGTTTCTTGCCTGGCTTACAGAAGCTGAAACAACTGCCAATGTCCTACAGGATGCTACCCGTAAGGAAAGGCTCCTAGAAGACTCCAAGGGAGTAAAAGAGCTGATGAAACAATGGCAAGTAAGTCAGGCATTTCCGCTTTAGCACTCTTGTGGATCCAATTGAACAATTCTCAGCATTTGTACTTGTAACTGACAAGCCAGGGACAAAACAAAGAT
+
BBBBBFFFFFFFGGGGGGGGGGGGHHHHHHHHGHHHHHHHHHHHHHHHHHHHHHHGHHHHHHHHHHHHHHHHHHHHHHHHHHHHHHHHHHHHHHGGGGHHHGHHHGHHGHHHHHHHHHHHHGHGGGGGHHHHHGHHHHHHHHGGHHHHHHHHHGHHHHHHHHHHHHHHHHGGGGGHHHHGHHHHHGHGHHHHHHHHHGHHHHHHHHHHHHHHHHHHHHHHHHHHHHHHHHHHHGGGGGGGGGGGGGGGGGB
@M05620:45:000000000-G6HP7:1:1101:12938:2576 1:N:0:191
AAACCAAGCAGACACTCACCGCTCCCTCGCCACAGGCCAATAGTTTGTCCTCACTGAGTTGGCAACAAGTGGCTGCTGTGGCTGCCATTTTTCTGGTGATGGCCATCAGCTCCGACGAGGTCAGCTGGGGGGCTTTCTTTGTGTAAGCAACGAGAAACCTGAAAGAAGCATTTTTTAACTAAGTCCTGCTGAGTCATTCATGAGTTTTTAGCCGCCTTGCTTCTTCTCACAGACTCTCTACTCTCATGCCA
+
AB?AB4AFAFFFFGFGGGGGCGEEEFHHEGEDE2BEFFEFFGFFGGGHBFFHGEFEGGDEHFFDGFFEGFGHGHFGHHBGEHHEGHHGHGHHHHHHGHFHHFHHHFFHG?EEHEEGGGDGBGGGHHHHDCGG?BEFGFFFGFGGBGFFFFFBFDFFFFFFFFBFFFFFFFFFFFFBFFFFFFFFFFFFFFBFF;FFFFFFFBBBBFFFFFFFFDBBFDFFFFFFFFFFBFFFB.99BFFFFFFFFFFFFBF
@M05620:45:000000000-G6HP7:1:1101:18186:2617 1:N:0:191
TACCTGTACTGGGGAAGCGTGCAGCAATCGCCATTCCTACCCTAACGATCGGAAGAGCACACGTCTGAACTCCAGCCCCGGACACTTCTATCGTATGCCGTCTTCTGCTTGAAAAAAAGAGCTGCTGACCGAGGCCCCCCTGAACCCCAAGGCCAACAGAGAGAAGATGACTCAGGTGAGGCTCGGCCGACGCCCGTGCTCCTCCCGTCCTTTCCCCAGGCATTTTCTGCCCGGCTTGATTTCTGACATTA
+
AAAAAFDFFFFFGGGFGC1AA0BB10B1B00A00A2F2BG0B1CG0/AA////A/F0A100A/0?FC12111BCB0//B>>//>0@@1B22BE00BBB1</>0/B2G1B1B01F<0/>//001<FFCGHHGGGGGEGGGGGGGHGHGGGGFEHHGHGGGGGFGGGGGFFFBFFFBFGGGG?EGFA@FF-@@@;?@;;:9-BB;;BFBAAB-9BBFFFFB-;-;9FFFFFFF?A@@@?@FFF//9/;/9/9/
@M05620:45:000000000-G6HP7:1:1101:16889:2623 1:N:0:191
CATCCTGACCCTGAAGTACCCGGCTTGATTTCTGACATTAGATCGGAAGAGCACACGTCTGAACTCCAGTCACGGACATTTATCTCGTATGCCGTCTTCTGCTTGAAAAAAAAAAAACACAAAAAATCAAATAAAAAAACAGACTTATGTTACACGTTTACGATTGTATTACAAACTCTCCGAATAATGGTGCATGCATTCTGTAACGCGATATAACACTAAAGCAATATTTGAGTCGTGTATGGTGATTC
+
CCCCCFFFFFFFGGGGGGGGGGGGGGGHHHHHHHHHHHHHHGHHHGGGGHHHHHHHGHHHGHGHHHHHHHHHHGGGGGHHHHHHHHHFGHHHHGGGHGHHHHHHHHHHHHGGGCB>>//0//?0//011<1111111--..//.0000=:000:0.../:0..:..0;0000;00.9000/;-...0000000;9000;;0000090.;9--.-0000;0/0000090:00000.:0-.../00/;00000
@M05620:45:000000000-G6HP7:1:1101:10724:2628 1:N:0:191
ATCTCTATCTCCTAAAAAGGAAGAAAGGGGAGGGAAGATCGGAAGAGCACACGTCTGAACTCCAGTCACGGACATTTATCTCGTATGCCGTCTTCTGCTTGAAAAAAAAAAAAAAAAAGTAAAGGAAGGAAGTAGGAGATGTAGGATTGATATTACGACCGGAACTTTGAGCTAAAACTTGGTTATTTGGGTCTCTGATGATTGTATTGAGTTTGTGGTAGCTGATCACAAAGCAGAGCGTAGAATACAGT
+
ABBCCFFFFFFFGGGGGGGFFGGBFGGFGGEEGGEFEGHHHGEGGGHHHHGHEGHHFGHHHHHFHHHHHEGGFEHHHGGGFHFFDHHDGEEEHGGHHHHHHEFFHHGGGGC<<//---.00000<//.../.00000:./0:00000:/00000009..------000;0:000:00000:00.000000.://;00000000000000000000//.9000000000/00.;/0//./9..-.0000000
@M05620:45:000000000-G6HP7:1:1101:18183:2635 1:N:0:191
TACCTGTACTGGGGAAGCGTGTAGCAATCGCCATTCCTACCCTAAAGATCGGAAGAGCACACGTCTGAACTCCAGTCACGGACATTTATCTCGTATGCCGTCTTCTGCTTGAAAAAAAAAAAAAAAAACCGACACACGACAGAAGCCCGAGGCAACCAGAGAGAAACTAAATCAGGTGGGTATCGGCCGTATGCCGTAATGGCGCCGTCCACTCGACTGAGAGATTACGCATGGAATGAAGACAGCACTAC
+
ACBBCFFFFFFFGGGGEGEFGFGHHHHFHFFGGFGHHGHHFHHHHHHHHHEFEGGHHGHHFHEHGHEGHHHHHHHGHHHGGGGGHHHHHBFGHGGHFGHGEEFFHHHHHHHHHHHHGGDCC>>/->--..-<--:/;-----/://..--;-;...;..../..9//////9/;////.-.://.--.--.:/:/-..;.///-;9-:;..///..-;;////./;//...:9.///;///////././//
@M05620:45:000000000-G6HP7:1:1101:10840:2661 1:N:0:191
AAACCAAGCAGACACTCACCGCTCCCTCGCCACAGGCCAATAGTTTGTCCTCACTGAGTTGGCAACAAGTGGCTGCTGTGGCTGCCATTTTTCTGGTGATGGCCATCAGCTCCGACGAGGTCAGCTGGGGGGCTTTCTTTGTGTAAGCAACGAGAAACCTGAAAGAAGCATTTTTTAACTAAGTCCTGCTGAGTCATTCATGAGTTTTTAGCCGCCTTGCTTCTTCTCACAGACTCTCTACTCTCATGCCA
+
BBCCCAAFCFFFGGGGGGGGGGGGGGHHGGGGGHHHGGHHHGHHHHHHHHHHHHHHHHGHHHHGHHHHHHHHGHGGHHHHHHHGGHHHHHHHHHHHHHGHHHHHHHHHHHHHHGGGGGGGFHHHHHHHGGGGGGGGGGGGGGGGGFFFFFFFFFFFFFFFFFFFFFFFFFFFFFFFFFFFFFFFFFFFFFFFFFFFFFFFFFFFFFFFFFFFFFFFFFFFFFFFFFFFFFFFFFFFFFFFFFFFFFFFFFB
@M05620:45:000000000-G6HP7:1:1101:15050:2690 1:N:0:191
ATCTCTATCTCCTAAAAACCTGTTTAGATTTGGAGATAGACCTTCAGGTTTTTCATCATTTTCTGCATGAATTATACATTGACCACGTTCCAGCGTGGTCAGTTTGCAGCATTCTGTTATTTTGTTTGACAGAGTGTCTTGTTGAGAACATATGTAGGACATGATTTTTTCCTGCAACAGGGAAAATAAAGTATAAGTTTTAAAGATTTATTCTTTAATAAAGGATCTCAAAGCCAGCTTTAGAAAAAGGA
+
BBBBBFFFFFFFGGGGGGGGGGHFGGHHHHHHHHHHFHFHFHHHHGHHHFHFGHHHHHHHHHHHHHHGHFHHHGHHHHHHHHHHHHGHHHHFGFGFFFGHFHGGHHHHHHGHHHHHHHHHHGHHGHHHGGGHHHHHHHHHHHHHHHGHHHHHHHHHHHHHHHHHHHHHHGHHHHHHHGHHHGGFHGGHHFGGFHHHHGHHHGHHHGHHHHHHHHHHHFHHGDDGFHHHHHHGHHCHHGHHHFG0=GFFDDG
@M05620:45:000000000-G6HP7:1:1101:21381:2707 1:N:0:191
AAACCAAGCAGACACTCACCGCTCCCTCGCCACAGGCCAATAGTTTGTCCTCACTGAGTTGGCAACAAGTGGCTGCTGTGGCTGCCATTTTTCTGGTGATGGCCATCAGCTCCGACGAGGTCAGCTGGGGGGCTTTCTTTGTGTAAGCAACGAGAAACCTGAAAGAAGCATTTTTTAACTAAGTCCTGCTGAGTCATTCGTGAGTTTTTAGCCGCCTTGCTTCTTCTCACAGACTCTCTACTCTCATGCCA
+
1AAAAA@FAFFFG1FFGGGGGGGGGGHHGGGGGGHHGGHFGHHHHHHHGHHFHHHHHHHHHHHFHHHHHGHHGHGGHHGHGGHGGHHHHGHHHGHHFGGHBGHHHHGHHHHHHGGGGCGGFFFHHHHHGGGGGGGGGGGGGGGGFFFFFFF@EBFFFFFFFB9FFFFFFFFFFFF@EBFFFFBFFFFFFEFFFFFFFFF/BABBFFFFFFFFFB?@FFFFFFFFFFFFFFFFFFFFFFFFFFFFFFFFFFF
@M05620:45:000000000-G6HP7:1:1101:12352:2715 1:N:0:191
TACCTGTACTGGGGAAGCATTTGAATATCCCCCCATGGTGATGGGGACGGAGAACTGCTCCATAAACACAGGCAACGTGCCTAACTTTCCCGGGAAGATGAAGTCAAAGAGCGACCACAGCTCTCGGAGGTTATTTTGCATCGGTGAGCCAGACAGAATGATCCGATGAGGGGTGCGAAACTATTTGAGGAAAGGAAGCACCTTTTTATTAAATTTACCTTTTAGCAATCGCCATTCCTACCCTAAAGATC
+
AAABAFFFFFFFGGGGGGGGGGHHHHHHHHHGGGGHHHFGHHHHHGGGGGGGGHHHHHHHHHHHHHHHHGHHGHHHGHHHHHHHHHHHHGHGGGEGGFHHHHHHHHHHHHHHGGGGGHHHHHHHHFGEGGCHHHHHHHHHHHGGGGGHGHHHHGHGGFHHHHHHHDGGHHHGGEFGGDADGGGGGGGGGGFFFGGGGGGGGFFFFFFFFFFFFFFFFFFFFFFFFFFFFFFFFFEFFFFFFFFFFBFFFFB
@M05620:45:000000000-G6HP7:1:1101:21363:2719 1:N:0:191
AAACCAAGCAGACACTCACCGCTCCCTCGCCACAGGCCAATAGTTTGTCCTCACTGAGTTGGCAACAAGTGGCTGCTGTGGCTGCCATTTTTCTGGTGATGGCCATCAGCTCCGACGAGGTCAGCTGGGGGGCTTTCTTTGTGTAAGCAACGAGAAACCTGAAAGAAGCATTTTTTAACTAAGTCCTGCTGAGTCATTCATGAGTTTTTAGCCGCCTTGCTTCTTCTCACAGACTCTCTACTCTCATGCCA
+
BCCCCCBFBFFFGGGGGGGGGGGGGGHHGGGGGHHHGGHHHGHHHHHHHHHHHHHHHHHHHHHHHHHHHHHHGHGGHHHHHHHGGHHHHHHHHHHHHHHHHHHHHHHHHHHHHGGGGGGGGHHHHHHHGGGGGGGGGGGGGGGGGGFFFFFFFFFFFFFFFFFFFFFFFFFFFFFFFFFFFFFFFFFFFFFFFFFFFFFBFFFFFFFFFFFFFFFFFFFFFFFFFFFFFFFFFFFFFFFFFFFFFFFFFFF
@M05620:45:000000000-G6HP7:1:1101:21374:2733 1:N:0:191
AAACCAAGCAGACACTCACCGCTCCCTCGCCACAGGCCAATAGTTTGTCCTCACTGAGTTGGCAACAAGTGGCTGCTGTGGCTGCCATTTTTCTGGTGATGGCCATCAGCTCCGACGAGGTCAGCTGGGGGGCTTTCTTTGTGTAAGCAACGAGAAACCTGAAAGAAGCATTTTTTAACTAAGTCCTGCTGAGTCATTCATGAGTTTTTAGCCGCCTTGCTTCTTCTCACAGACTCTCTACTCTCATGCCA
+
BBBBBBBFBFFFGGGGGGGGGGFGGGHHGGGGGHHHGGDHHBGHHHHHHHHHHHHHHHGGHHHHHHHHHHHGGHGGHHHHHHHGGHHHHHHHHHHHHHHHHHHHHHHHHHHHHGGGFGGGGHHHHHHHGGGGGGGGGGGGGGGGGGFFFFFFFFFFFFFFFFBFFFFFFFFFFFFFFFFFFFFFFFFFFFFFFFFFFFF/BFFFFFFFFFFFFDFFFFFFFFFFFFFFFFFFBFFFFFFFFFFFFFFFFFF
@M05620:45:000000000-G6HP7:1:1101:12359:2733 1:N:0:191
TACCTGTACTGGGGAAGCATTTGAATATCCCCCCATGGTGATGGGGACGGAGAACTGCTCCATAAACACAGGCAACGTGCCTAACTTTCCCGGGAAGATGAAGTCAAAGAGCGACCACAGCTCTCGGAGGTTATTTTGCATCGGTGAGCCAGACAGAATGATCCGATGAGGGGTGCGAAACTATTTGAGGAAAGGAAGCACCTTTTTATTAAATTTACCTTTTAGCAATCGCCATTCCTACCCTAAAGATC
+
CCCCCFFFFFFFGGGGGGGGGGHHHHHHHHHGGGGHHHGHHHHHHGGGGGGGGHHHHHHHHHHHHHHHHHHHGHHHGHHHHHHHHHHHHHHGGGGGGHHHHHHHHHHHHHHHGGGGGHHHHHHHHGGGGGGHHHHHHHHHHHGGGGGHHHHHHGHHHHHHHHHHHGGGHHHGGEFGGGGGGGGGHHGGGGFGGGGGGGGGGFFFFFFFFFHFFHHHHFFFHFFHFFFFFFFFFFFFFFFHFFFFFFFFFFF
@M05620:45:000000000-G6HP7:1:1101:14118:2760 1:N:0:191
AAACCAAGCAGACACTCACCGCCCCCTCGCCACAGGCCAATAGTTTGTCCTCACTGAGTTGGCAACAAGTGGCTGCTGTGGCTGCCATTTTTCTGGTGATGGCCATCAGCTCCGACGAGGTCAGCTGGGGGGCTTTCTTTGTGTAAGCAACGAGAAACCTGAAAGAAGCATTTTTTAAATAAGTCCTGCTGAGTCATTCATGAGTTTTTAGCCGCCTTGCTTCTTCTAACAGACTCTCTACTCTCATGCCC
+
1A>AAA>CAFFCGGFE1CGGGG0A0E0AEEGGGHCGAFEHBBGGHHFGGGAFGE1GGFGHD1@GHCFHCEGHGFEGHHGEEGFFGF1G1F@GFHHGGG1F>1BFBCCFHEFGFE/EBB@C/FCGHFHFFGGG@GGG0F/B/9;;FB9;FFF@FBF9BFFF9//9BF;FFFEFFFF<-B//9B/;B;99/BFBA;9BFFFFFEBFFFFFF?BEBB-@-9BBFF9FFFE//9B//;/B9FFBFFFF/FBBFF/
@M05620:45:000000000-G6HP7:1:1101:18452:2769 1:N:0:191
ATCTCTATCTCCTAAAAACCTGTTTAGATTTGGAGATAGACCTTCAGGTTTTTCATCATTTTCTGCATGAATTATACATTGACCACGTTCCAGCGTGGTCAGTTTGCAGCATTCTGTTATTTTGTTTGACAGAGTGTCTTGTTGAGAACATATGTAGGACATGATTTTTTCCTGCAACAGGGAAAATAAAGTATAAGTTTTAAAGATTTATTCTTTAATAAAGGATCTCAAAGCCAGCTTTAGAAAAAGGA
+
CCCCCFFFFFFFGGGGGGGGGGHHHHHHHHHHHHHHHHHHHHHHHHHHHHHGGHHHHHHHHHIIIHHHHHHHHHHHHHHHHHHHHHGHHHHHHHGEGGHHHHHHHHHHHHHHHHHHHHHHHHHHHHHHHHHHHHHHHHHHHHHHHHGHHHHHHHHHHHHHHHHHHHHHHGHHHHHHHHHHHGGHHHHHHHGFHHHHHGHHHHHHHHHHHHHHHHHHHHHHHHHHHHHHHHHHHHHHHGHHHHGHHHHHGGH
@M05620:45:000000000-G6HP7:1:1101:18434:2775 1:N:0:191
ATCTCTATCTCCTAAAAACCTGTTTAGATTTGGAGATAGACCTTCAGGTTTTTCATCATTTTCTGCATGAATTATACATTGACCACGTTCCAGCGTGGTCAGTTTGCAGCATTCTGTTATTTTGTTTGACAGAGTGTCTTGTTGAGAACATATGTAGGACATGATTTTTTCCTGCAACAGGGAAAATAAAGTATAAGTTTTAAAGATTTATTCTTTAATAAAGGATCTCAAAGCCAGCTTTAGAAAAAGGA
+
ABCCCFFFFFFFGGGGGGGGGGFHHHHHHHHHHFGHGHHGHHHHHHHHHHHGGHHHHHHHHHHHHHHHHHHGHHHHHGHHHHHHHHGHHHHHHHGGGGHHHHGHHHHHGHHHHHHHHHHHHGHHHHHHGHGHHHHHHHHHHGHHHHGHHHHHHHHHHHHHHHHHGHHHHGHHHHHHHHHHHGGHHHHHHHHHGHHHHHHHHHGHHHHHHHHHHGHHHHHHHGGHHHHHHGHHHHHHHGFHGHHHHGHHDDH
@M05620:45:000000000-G6HP7:1:1101:14099:2775 1:N:0:191
AAACCAAGCAGACACTCACCGCTCCCTCGCCACAGGCCAATAGTTTGTCCTCACTGAGTTGGCAACAAGTGGCTGCTGTGGCTGCCATTTTTCTGGTGATGGCCATCAGCTCCGACGAGGTCAGCTGGGGGGCTTTCTTTGTGTAAGCAACGAGAAACCTGAAAGAAGCATTTTTTAACTAAGTCCTGCTGAGTCATTCATGAGTTTTTAGCCGCCTTGCTTCTTCTCACAGACTCTCTACTCTCATGCCA
+
@BBBABAFBFFFGGGGGGGGGGEEFGHHGGGGGFHGGGFGGGHGHHHHHHHHHHHHHFGFFFFHHHHHFFGHGHEFHHGGFFFGGHHHFFGHHHHHHHGHHHHHHHHHHGHHHGGGGGGGBCGHHHHHGGGGGGGGFGGGGGGGGFFFFFFFFFFFFFFFFEFFFFFFFFFFFFFFFFFFFFFFFFFFFFFFFBFFFFFFFFFFFFFFFEFFFFAFFFFFFFFFFFFFFFFFEFFFFFFFFFFFFFFFFFB
@M05620:45:000000000-G6HP7:1:1101:9878:2779 1:N:0:191
ATCTCTATCTCCTAAAAACCTGTTTAGATTTGGAGATAGACCTTCAGGTTTTTCATCATTTTCTGCATGAATTATACATTGACCACGTTCCAGCGTGGTCAGTTTGCAGCATTCTGTTATTTTGTTTGACAGAGTGTCTTGTTGAGAACATATGTAGGACATGATTTTTTCCTGCAACAGGGAAAATAAAGTATAAGTTTTAAAGATTTATTCTTTAATAAAGGATCTCAAAGCCAGCTTTAGAAAAAGGA
+
ABBBBFFFFFFFGGGGGGGGGGHHHHHHHHHHHFHHHHHHHHHHHHHHHHHGGHHHHHHHHHHHHHHHHHHHHHHHHHHHHHHHHHGGHHHHHHGFGGHHHHHHHHHHHHHHHHHGHHHHHHHHHHHHHHGHHGGHHHHHHHHHGHHHHHHHHHGHHHHHHHHHHHHHHGHHHHHHHHHHHGGHHHGHHHHHHHHHHHHHHHHHHGHHHHHHHHHHHHHHHHFHHHHHGHHHHHHHHGHHHHHGHHHHDGH
@M05620:45:000000000-G6HP7:1:1101:20194:2785 1:N:0:191
CATCCTGACCCTGAAGTACCCCGGCTTGATTTCTGACATTAGATCGGAAGAGCACACGTCTGAACTCCAGTCACGGACATTTATCTCGTATGCCGTCTTCTGCTTGAAAAAAAAAAATATTTTGTTTTACATAGTGTCTTTTTGCGCCCCTCTTTCGTACATTCTTTTTTCCTGCCCCAGTGCACATCAATTATACGTTTTCCATATTTATTCTTTAATACAGTCTCTCCCATCCATCTTTCGCACAATTC
+
BAAABFFFFFFFGGGGFGGGFGGGGGGGFHHHGHHHHHHHHHFHHHGGGGFHFHHCHFHHHGHFGFHFHFGF3GGGCGFHHHHHFGGHGGFHEHGGFHGHGHEGHHGFEGHEC?B?/0@22>@FFC<0?F1111@GFHHGF<<@1--.-<G.<000.</<.<<;:0;CC@GHHBCC9.A./00;0090000;0;00;C9/9000;0;CF0909BFF//9/9////;/BB/;.//.//;//B/...--.///
@M05620:45:000000000-G6HP7:1:1101:21363:2831 1:N:0:191
ATCTCTATCTCCTAAAAACCTGTTTAGATTTGGAGATAGACCTTCAGGTTTTTCATCATTTTCTGCATGAATTATACATTGACCACGTTCCAGCGTGGTCAGTTTGCAGCATTCTGTTATTTTGTTTGACAGAGTGTCTTGTTGAGAACATATGTAGGACATGATTTTTTCCTGCAACAGGGAAAATAAAGTATAAGTTTTAAAGATTTATTCTTTAATAAAGGATCTCAAAGCCAGCTTTAGAAAAAGGA
+
ABCCCFFFFFFFGGGGGGGGGGGHHHHHHHHHHHHHHHHHHHHHHHHHHHHGGHHHHHHHHHIIIHHHHHHHHHHHHHHHHHHHHHGHHHHHHHGGGGHHHHHHHHHHHHHHHHHHHHHHHHHHHHHH3FGHHHGHHHHHHHHHHHHHHHHHHHHHHHHHHHHHHHHHHGHHHHHHHHHHHGGHHHGHHHGHHHHGGFGHHHHHHHHHHHHHHHHHHHHHHHHHGHGHHHHHHFHHHGHHHHHFGHHGGGG
@M05620:45:000000000-G6HP7:1:1101:21370:2854 1:N:0:191
ATCTCTATCTCCTAAAAACCTGTTTAGATTTGGAGATAGACCTTCAGGTTTTTCATCATTTTCTGCATGAATTATACATTGACCACGTTCCAGCGTGGTCAGTTTGCAGCATTCTGTTATTTTGTTTGACAGAGTGTCTTGTTGAGAACATATGTAGGACATGATTTTTTCCTGCAACAGGGAAAATAAAGTATAAGTTTTAAAGATTTATTCTTTAATAAAGGATCTCAAAGCCAGCTTTAGAAAAAGGA
+
BBBBBFFFFFFFGGGGGGGGGGGHHHHHHHHHHHHHHHHHHHHHHHHHHHHGGHHHHHHHHHHHHHGHHHHHHHHHHHHHHHHHHHGHGHHHHHGGGGHHHHHHHHHHHHHHHHHHHHHHHHHHHHHHGHHHHHGHHHHHHHHHHHGHHHHHHHHHHHHHHHHHHHHHHGHHHHHHHHHHHGGHHHHHHHHHHHHHHGHHHHHHHHHHHHHHHHHHHGHHHHHHHHGHHHHHHGHHHGHHHHHGHHHHGGH
@M05620:45:000000000-G6HP7:1:1101:17104:2900 1:N:0:191
AAACCAAGCAGACACTCACCGCTCCCTCGCCACAGGCCAATAGTTTGTCCTCACTGAGTTGGCAACAAGTGGCTGCTGTGGCTGCCATTTTTCTGGTGATGGCCATCAGCTCCGACGAGGTCAGCTGGGGGGCTTTCTTTGTGTAAGCAACGAGAAACCTGAAAGAAGCATTTTTTAACTAAGTCCTGCTGAGTCATTCATGAGTTTTTAGCCGCCTTGCTTCTTCTCACAGACTCTCTACTCTCATGCCA
+
AB@BBAAFAFFFGGGGGFGGFGGGGGHHGGGGGHHHGFFCGHFGGGHHHHHHHHGHGGFGGHHGHHHFHEGHGHGGHHFHHHHGGHHHHGHHGHHHGHHHHHHHHHHHHFHHHGGGGGGG?FGHHHHHGGGGGAEGGGGGGGGFGGFFFFFFFFFFFFFFFFFFFFFFFFFFFFFFFFFFFFF9FBFBFFFFF9BBFFFFFFFFBFFFEEFFF9@FFFFFFFFFFFBBFFFFEFFFFFFF9FFFFFFFFFF
@M05620:45:000000000-G6HP7:1:1101:19360:2901 1:N:0:191
TACCTGTACTGGGGAAGCATTTGAATATCCCCCCATGGTGATGGGGACGGAGAACTGCTCCATAAACACAGGCAACGTGCCTAACTTTCCCGGGAAGATGAAGTCAAAGAGCGACCACAGCTCTCGGAGGTTATTTTGCATCGGTGAGCCAGACAGAATGATCCGATGAGGGGTGCGAAACTATTTGAGGAAAGGAAGCACCTTTTTATTAAATTTACCTTTTAGCAATCGCCATTCCTACCCTAAAGATC
+
CCCCCFFFFFFFGGGGGGGGGGHHHHHHHHHGGGGHHHGHHHHHHGGGGGGGGHHHHHHHHHHHHHHHHHHHGHHHGHHHHHHHHHHHHHHGGGGGGHHHHHHHHHHHHHHHGGGGGHHHHHHHHGGEGGEHHHHHHHHHHHGGGGGHHHHHHGHHGHHHHHHHHGGGHHHGGCEGGEGGGGGGGGGGGGFFGGGFFGGGGFFFFFFFFFFFFFFFFFFFFFFFFFFFFFFFFFFFFFFFFFFFFFFFFFF
@M05620:45:000000000-G6HP7:1:1101:19378:2904 1:N:0:191
TACCTGTACTGGGGAAGCATTTGAATATCCCCCCATGGTGATGGGGACGGAGAACTGCTCCATAAACACAGGCAACGTGCCTAACTTTCCCGGGAAGATGAAGTCAAAGAGCGACCACAGCTCTCGGAGGTTATTTTGCATCGGTGAGCCAGACAGAATGATCCGATGAGGGGTGCGAAACTATTTGAGGAAAGGAAGCACCTTTTTATTAAATTTACCTTTTAGCAATCGCCATTCCTACCCTAAAGATC
+
BABBBFFFFFFFGGGGGGGGGGHHHHHGHHHGGGGHHHFFFGHHHGGGGGCGGHGHHHGFHFHHHHHHHGHHGGHHGHHGHHHFHGHGHHHGGGEGFHHHHFGFGHHHHHHHGGGGGHHHHHHHHGGGGGGHHHHHHHHGHHGGGGGHHHHHHGHGCCHHHGHHHGGGHHHGGFGGGEAGGGGGGGGGGGFBFGGFFFFBBEFFFFFFFFFFFFFFFFFFFFFFFFFFFFFFFAEFFFFFFFFFF.BFFFF
@M05620:45:000000000-G6HP7:1:1101:12515:2911 1:N:0:191
AAACCAAGCAGACACTCACCGCTCCCTCGCCACAGGCCAATAGTTTGTCCTCACTGAGTTGGCAACAAGTGGCTGCTGTGGCTGCCATTTTTCTGGTGATGGCCATCAGCTCCGACGAGGTCAGCTGGGGGGCTTTCTTTGTGTAAGCAACGAGAAACCTGAAAGAAGCATTTTTTAACTAAGTCCTGCTGAGTCATTCATGAGTTTTTAGCCGCCTTGCTTCTTCTCACAGACTCTCTACTCTCATGCCA
+
CCCCCBCFCFFFGGGGGGGGGGGGGGHHGGGGGHHHGGHHHHHHHHHHHHHHHHHHHHHHHHHGHHHHHHHHGHGGHHHHHHHGGHHHHHHHHHHHHHHHHHHHHHHHHHHHHGGGGGGGGHHHHHHHGGGGGGGGGGGGGGGGGGFFFFFFFFFFFFFFFFFFFFFFFFFFFFHFFFFHHFFFFFFFFFFFFFFFFFFFFFFFFFFFFFFFFFFFFFFFHHFFHHHFHHFFFFFFFFFFHFFHFFFFFFB
@M05620:45:000000000-G6HP7:1:1101:17093:2915 1:N:0:191
AAACCAAGCAGACACTCACCGCTCCCTCGCCACAGGCCAATAGTTTGTCCTCACTGAGTTGGCAACAAGTGGCTGCTGTGGCTGCCATTTTTCTGGTGATGGCCATCAGCTCCGACGAGGTCAGCTGGGGGGCTTTCTTTGTGTAAGCAACGAGAAACCTGAAAGAAGCATTTTTTAACTAAGTCCTGCTGAGTCATTCATGAGTTTTTAGCCGCCTTGCTTCTTCTCACAGACTCTCTACTCTCATGCCA
+
BCABCCBFCFFFGGGGGGGGGGGGGGHHGGGGGHHFGGHHHHHHHHHHHHHHHHHHHHGHHHHGHHHHHHHHGHGGHHHHHHHGGHHHHHHHHHHHHHHGHHHHHHHHHHHHHGGGGGGGFHHHHHHHGGGGGGGGGGGGGGGGGGFFFFFFFFFFFFFFFFFFFFFFFFFFFFFFFFFFFFFFFFFFFFFFFFFFFFFFFFFFFFFFFFFFFDFFFFFFFFFFFFFFFFFFFFFFFFFFFFFFFFFFFFF
@M05620:45:000000000-G6HP7:1:1101:19362:2926 1:N:0:191
TACCTGTACTGGGGAAGCATTTGAATATCCCCCCATGGTGATGGGGACGGAGAACTGCTCCATAAACACAGGCAACGTGCCTAACTTTCCCGGGAAGATGAAGTCAAAGAGCGACCACAGCTCTCGGAGGTTATTTTGCATCGGTGAGCCAGACAGAATGATCCGATGAGGGGTGCGAAACTATTTGAGGAAAGGAAGCACCTTTTTATTAAATTTACCTTTTAGCAATCGCCATTCCTACCCTAAAGATC
+
ABBBBFFFFFFFGGFGGGGGGGHHHGHGHHHGGGGHHHHHHHHGHGGGGGGGGHHHHHHHHHHHHHHHHHHHGHHHGHHHHHHHHHHHHHHGGGGGGGHHHHHHGHHHHHHHGGGGGHGHHHHHHGGGGGEHHHHHHHHHHHGGGGGHHHHHHGHHHHHHHHHHHGGGHHHGGDDGADGGGGGGGGGGGGGGGGGGGGGEGFFFFFFFFFFFFFFFFFFFFFFFFFFFFFFFFFFFFFFFFFFFFFFFFFF
@M05620:45:000000000-G6HP7:1:1101:15618:2966 1:N:0:191
AAACCAAGCAGACACTCACCGCTCCCTCGCCACAGGCCAATAGTTTGTCCTCACTGAGTTGGCAACAAGTGGCTGCTGTGGCTGCCATTTTTCTGGTGATGGCCATCAGCTCCGACGAGGTCAGCTGGGGGGCTTTCTTTGTGTAAGCAACGAGAAACCTGAAAGAAGCATTTTTTAACTAAGTCCTGCTGAGTCATTCATGAGTTTTTAGCCGCCTTGCTTCTTCTCACAGACTCTCTACTCTCATGCCA
+
CCCCCCCFCFFFGGGGGGGGGGGGGGHHGGGGGHHHGGHHHHHHHHHHHHHHHHHHHHHHHHHHHHHHHGHHGHGGHHHHHHHGGHHHHHHHHHHHHHGHHHHHHHHHHHHHHGGGGGGGGHHHHHHHGGGGGGGGGGGGGGGGGGFFFFFFFFFFFFFFFFFFFFFFFFFFFFFFFFFFFFFFFFFFFFFFFFFFFFFFFFFFFFFFFFFFFFFFFFFFFFFFFFFFFFFFFFFFFFFFFFFFFFFFFFB
@M05620:45:000000000-G6HP7:1:1101:15643:2969 1:N:0:191
AAACCAAGCAGACACTCACCGCTCCCTCGCCACAGGCCAATAGTTTGTCCTCACTGAGTTGGCAACAAGTGGCTGCTGTGGCTGCCATTTTTCTGGTGATGGCCATCAGCTCCGACGAGGTCAGCTGGGGGGCTTTCTTTGTGTAAGCAACGAGAAACCTGAAAGAAGCATTTTTTAACTAAGTCCTGCTGAGTCATTCATGAGTTTTTAGCCGCCTTGCTTCTTCTCACAGACTCTCTACTCTCATGCCA
+
AB@ABAACAFFFFGGGGGGGFGEGGGGHFGGGGHFHGFAABFEFGGHHHFFHHGGEFHDEG3GFGGGEHBGDGFEFGF5FGHGFFFHFHHHHGHHHFGFGHHHHGHFHHFFGHGEGCFGG?FGHHHHBA@F??BE9FFB00;/9;99BFF.@..AD/9AFFFFF//AFFFFFFBFCEFBFF9FFFFF9FFBBF/;/FFFB9BFF/BBFAEFFB.BFFFFFFFFFFEBFFFBF9AFFFFFF/BFFFFBBFF9
@M05620:45:000000000-G6HP7:1:1101:15629:2983 1:N:0:191
AAACCAAGCAGACACTCACCGCTCCCTCGCCACAGGCCAATAGTTTGTCCTCACTGAGTTGGCAACAAGTGGCTGCTGTGGCTGCCATTTTTCTGGTGATGGCCATCAGCTCCGACGAGGTCAGCTGGGGGGCTTTCTTTGTGTAAGCAACGAGAAACCTGAAAGAAGCATTTTTTAACTAAGTCCTGCTGAGTCATTCATGAGTTTTTAGCCGCCTTGCTTCTTCTCACAGACTCTCTACTCTCATGCCA
+
BBBAABAFBFFFGGGGGGGGEEEGGGHHGGGGGHGHGGDHGEGGGHHHHHHHHHHGGHFGHFHHHHHHHDFFFHGGHHBGFGGFGHGHFHHFHHHHHHGHHFHHHGHHHHFFHGGG@/@CEGHHHHHHGGGGGGGFFGGGG;FFFFFFFFFFFFFFFFFFFFFFBFFFFFFFFFFF?FFFFFFFFFFFFFFFFBBBFFFFFF/BBFFFFFFFFDFFFFFEFFFFFFFFFFFFFFFFFFFEFFFEFFF:BFB
@M05620:45:000000000-G6HP7:1:1101:22002:3033 1:N:0:191
TACCTGTACTGGGGAAGCGTGTAGCAATCGCCATTCCTACCCTAAAGATCGGAAGAGCACACGTCTGAACTCCAGTCACGGACATTTATCTCGTATGCCGTCTTCTGCTTGAAAAAAAAAAAAAAAAAAAAAAATTAGACAAAATCAGTCAGACAAGAGTAACAAAATAGACGTGAATAAAAAAAAAACGAACGAAAACTACGTCGTACTAGTAATAACTACTAATAATAGGGGTACCACTAATACGACTA
+
BBBCCFFFFFFFGGGGGGGGGGHHHHHHHGGGGGHHHHHHHHHHHHHDGHHGGGGHHHHHHHGHHHGHHHHHHGHHHHHGGGGGHHHHHDHHHFGHHHHGFGHGHHHHHHHGHHHGGGGCC/>/-<-<---:--.000000//.::00;0:000//./.0000;0..00000...9.00::0:--9--9-..--...-/000.:.--:..0000000000000;00000000....::00:/:000....;
@M05620:45:000000000-G6HP7:1:1101:21556:3072 1:N:0:191
ATCTCTATCTCCTAAAAACCTGTTTAGATTTGGAGATAGACCTTCAGGTTTTTCATCATTTTCTGCATGAATTATACATTGACCACGTTCCAGCGTGGTCAGTTTGCAGCATTCTGTTATTTTGTTTGACAGAGTGTCTTGTTGAGAACATATGTAGGACATGATTTTTTCCTGCAACAGGGAAAATAAAGTATAAGTTTTAAAGATTTATTCTTTAATAAAGGATCTCAAAGCCAGCTTTAGAAAAAGGA
+
AAAAAFFFFFFFGFFGBGGGFGHFHDF4GGHHHFFGGCHHHHHHHHF3GHHGGHFGG5DFHHHH5FAGHGBGHHHHGHHHHHHGHHGHHHH55F>EECHHH2GGH4GGFHHHHHHEHHFGHHHHHHHHHH4GCFGHHGHHHHHHDGFEHHHHHHH4EGEFGGG2FHGHH/FHHHHGFGHHGEGEGFF1F1?F1<FGHHFHGG>BGHBGHGGHHHHHG=GF00<G/<<GHF0DD/:/CEHHHFBFCCGH?.;
@M05620:45:000000000-G6HP7:1:1101:21541:3089 1:N:0:191
ATCTCTATCTCCTAAAAACCTGTTTAGATTTGGAGATAGACCTTCAGGTTTTTCATCATTTTCTGCATGAATTATACATTGACCACGTTCCAGCGTGGTCAGTTTGCAGCATTCTGTTATTTTGTTTGACAGAGTGTCTTGTTGAGAACATATGTAGGACATGATTTTTTCCTGCAACAGGGAAAATAAAGTATAAGTTTTAAAGATTTATTCTTTAATAAAGGATCTCAAAGCCAGCTTTAGAAAAAGGA
+
BCCCCFFFFFFFGGGGGGGGGGHHHHHHHHHHHHHHHHHHHHHHHHHHHHHGGHHHHHHHHIIHHHHHHHHHHHHHHHHHHHHHHHGHHHHHHHGGGGHHHHHHHHHHHHHHHHHHHHHHHHHHHHHHHHHHHHHHHHHHHHHHHHHHHHHHHHHHHHHHHHHHHHHHHGHHHHHHGHHHHGGGHHHHHHHHHHHHHGHHHHHHHHHHHHHHHHHHHGHHHFHHHHHHHHHHHGHHHGHHHHHFHHHHGGG
@M05620:45:000000000-G6HP7:1:1101:17608:3104 1:N:0:191
CATCCTGACCCTGAAGTACCCCGGCTTGATTTCTGACATTAGATCGGAAGAGCACACGTCTGAACTCCAGTCACGGACATTTATCTCGTATGCCGTCTTCTGCTTGAAAAAAAAAAAAAAATATTTAACAAAGTATCATTATTTTTACATATCCTATTCATAATAGTCTCCTCCAACATATAAAATAAAGCATCAGAGTTAAACTATTATTTATTATTAAAGAATCTCAAAGCCAGTTTAAACAAAAGTAC
+
CDDDDFFFFFFFGGGGGGGGGGGGGGGGHHHHHHHHHHHHHHHHHHGGGGHHHHHHHGHHHGHHHHHHHGHHHHGGGGGHHHHHHHHHGGHHHHGFGHGHHHHHHHHHHHHGGGGD</>/-0111111111<01>1><000000=0.000<00000000:00000:;:0;<0///;0./000;:0;0;0000000000;0;:0000000000:;;0000:0:0.;00000::/./.0:;:000;.:.:B;0
@M05620:45:000000000-G6HP7:1:1101:17603:3122 1:N:0:191
CATCCTGACCCTGAAGTACCCCGGCTTGATTTCTGACATTAGATCGGAAGAGCACACGTCTGAACTCCAGTCACGGACATTTATCTCGTATGCCGTCTTCTGCTTGAAAAAAAAAAAAAAATCTTACCATTTAATTTGCATCTCTGCTCCCACCAGCTCCACCCAGTGACCGGTCCGCTCCGCAATCCCACCAACTCGCCCCTCCCTCCTTAACCCAGCGCATCTTCACCTCCCTACCTAACCTACATATC
+
1>AAABDFFFF1GFFFEFGGGGGGE0EEAGFDFDDAFFEDGAFGBGECEEFFGGGHHEBFGEFHHAGHFCGFHFECGEEFFHHHFHGGFFE0BGE>@GFFFDFH1BFHEDCGEG//////-0>11110<111=11110000=0000000<</<....0////:...:0:00-------.-9..---/-//-----/;---9-------;-/9/9/-9----;--///:///-;;B/:-//99A///;/9/;
@M05620:45:000000000-G6HP7:1:1101:12446:3191 1:N:0:191
AAACCAAGCAGACACTCACCGCTCCCTCGCCACAGGCCAATAGTTTGTCCTCACTGAGTTGGCAACAAGTGGCTGCTGTGGCTGCCATTTTTCTGGTGATGGCCATCAGCTCCGACGAGGTCAGCTGGGGGGCTTTCTTTGTGTAAGCAACGAGAAACCTGACAGAAGCATTTTTTAACTAAGTCCTGCTGAGTCATTCATGAGTTTTTAGCCGCCTTGCTTCTTCTCACAGACTCTCTACTCTCATGCCA
+
AA@BAAAFAFFFGGGFGBGFGGGEGFFHGGGEGEG2FFGHG3FGHGFGFGGHHHHHHGHGHBGHHHHHF5FHGCFGH3GEEHG1FG3FFGFHHHFFHF3GFEHH3BFGG3?GH?/E///>?F2?GHHGGGGGAGGGGGFGG0C;BBFFFB9@FADAF/AFFF//:9BFFBFFFFFC;FFF/B/BFFFFFFFFFBBFFFFFFFFFFFFB.9BBFDAAFFEFFFFFFFF9/BBF/.;BFFFFFFFFFFFFFB/
@M05620:45:000000000-G6HP7:1:1101:12456:3206 1:N:0:191
AAACCAAGCAGACACTCACCGCTCCCTCGCCACAGGCCAATAGTTTGTCCTCACTGAGTTGGCAACAAGTGGCTGCTGTGGCTGCCATTTTTCTGGTGATGGCCATCAGCTCCGACGAGGTCAGCTGGGGGGCTTTCTTTGTGTAAGCAACGAGAAACCTGAAAGAAGCATTTTTTAACTAAGTCCTGCTGAGTCATTCATGAGTTTTTAGCCGCCTTGCTTCTTCTCACAGACTCTCTACTCTCATGCCA
+
BCCCCCCFCFFFGGGGGGGGGGGGGGHHGGGGGHHHGGHHHHHHHHHHHHHHHHHHHHHHHHHHHHHHHHHHGHGGHHHHHHHGGHGHHHHHHHHHHHHHHHHHHHHHHHHHHGGGGGGGGHHHHHHHGGGGGGGGGGGGGGGGGGFFFFFFFFFFFFFFFFFFFFFFFFFFFFFFFFFFFFFFFFFFFFFFFFFFFFFFFFFFFFFFFFFFFFFFFFFFFFFFFFFFFFFFFFFFFFFFFFFFFFFFFFB
@M05620:45:000000000-G6HP7:1:1101:19717:3208 1:N:0:191
AAACCAAGCAGACACTCACCGCTCCCTCGCCACAGGCCAATAGTTTGTCCTCACTGAGTTGGCAACAAGTGGCTGCTGTGGCTGCCATTTTTCTGGTGATGGCCATCAGCTCCGACGAGGTCAGCTGGGGGGCTTTCTTTGTGTAAGCAACGAGAAACCTGAAAGAAGCATTTTTTAACTAAGTCCTGCTGAGTCATTCATGAGTTTTTAGCCGCCTTGCTTCTTCTCACAGACTCTCTACTCTCATGCCA
+
BCCCCCCFCFFFGGGGGGGGGGGGGGHHGGGGGHHHGGHAGCGHHHHHHHHHHHHHGHHHHHHHHHHGHHHHGHGGHHHHHHHGGHFHHHHHHHHHHHGHHHHHGHHHHHHHHGGGGGGGFHHHHHHHGGGGGGGGGGGGGGGGGGFFFFFFFFFFFFFFFFFFFFFFFFFFFFFFFFFFFFBFFFFFFFFFFFFFFFFFFFFFFFFFFFFFFFFFFFFFFFFFFFFFFFFFFFFFFFFFFFFFFFFFFFB
@M05620:45:000000000-G6HP7:1:1101:19708:3235 1:N:0:191
AAACCAAGCAGACACTCACCGCTCCCTCGCCACAGGCCAATAGTTTGTCCTCACTGAGTTGGCAACAAGTGGCTGCTGTGGCTGCCATTTTTCTGGTGATGGCCATCAGCTCCGACGAGGTCAGCTGGGGGGCTTTCTTTGTGTAAGCAACGAGAAACCTGAAAGAAGCATTTTTTAACTAAGTCCTGCTGAGTCATTCATGAGTTTTTAGCCGCCTTGCTTCTTCTCACAGACTCTCTACTCTCATGCCA
+
BCCCCBBFCFFFGGGGGGGGGGGGGGHHGGGGGHHHGGHHHHHHHHHHHHHHHHHHHHHHHHHHHHHHHGHHGHGGHHHHHHHGGHHHHHHHHHHHHHHHHHHHHHHHHHHHHGGGGGGGGHHHHHHHGGGGGGGGGGGGGGGGGGFFFFFFFFFFFFFFFFFFFFFFFFFFFFFFFFFFFFFFFFFFFFFFFFFFFFFFFFFFFFFFFFFFFFFFFFFFFFFFFFFFFFFFEFFFFFFFFFFFFFFFFFF
@M05620:45:000000000-G6HP7:1:1101:10098:3273 1:N:0:191
CATCCTGACCCTGAAGTACCCGGCTTGATTTCTGACATTAGATCGGAAGAGCACACGTCTGAACTCCAGTCACGGACATTTATCTCGTATGCCGTCTTCTGCTTGAAAAAAAAAACACGGACATCTGTGGGTCTTTCTTTGCGTTAACCCAGACAAAATTAACAGAAGCCTTTTTTAACTCAGTCCGACTGAGTCATTCATCTTTTTTTTACAGCCTTCTTTCATCTCTCAGAATTTCTACTCTCATGCTC
+
ABBBBFFFFFFFGFGGGGGGFCGGGGGGHEAGFHHGEGGGHGHHHGGCEFHHHHGHGGFHFHHFFHHHHHGHHGG>>EGHHHD44BGF1FGDGGEEHGFHHFHHHHHHFHC?ECC//0/>///2?1?1?0/<?FGHDFD111<>...<0..<<.C/=.0<000;0:/:/./<;<0-.;;0000;00..9-;;9B0;0;CB0000;;B-@-.9///..///;B//;B///;////;B/;BBFFFF/9/////
@M05620:45:000000000-G6HP7:1:1101:15192:3306 1:N:0:191
ATCTCTATCTCCTAAAAACCTGTTTAGATTTGGAGATAGACCTTCAGGTTTTTCATCATTTTCTGCATGAATTATACATTGACCACGTTCCAGCGTGGTCAGTTTGCAGCATTCTGTTATTTTGTTTGACAGAGTGTCTTGTTGAGAACATATGTAGGACATGATTTTTTCCTGCAACAGGGAAAATAAAGTATAAGTTTTAAAGATTTATTCTTTAATAAAGGATCTCAAAGCCAGCTTTAGAAAAAGGA
+
CCCCDFFFFFFFGGGGGGGGGGHHHHHHHHHHHHHHHHHHHHHHHHHHHHHGGHHHHHIHHHIHHHHHHGHHHHHHHHHHHHHHHHGHHHHHHHGFGGHHHHHHHHHHHHHHHHHHHHHHHHHHHHHHGHHHHHHHHHHHHHHHHHHHHHHHHHHHHHHHHHHHHHHHHGHHHHHHHHHHHGGHHHHHHHHHHHHHHHHHHHGHHHHHHHHHHHHHHGHHGFHHHHHHHHHHHHHHHGHHHHGHHHHHGGH
@M05620:45:000000000-G6HP7:1:1101:15212:3311 1:N:0:191
ATCTCTATCTCCTAAAAACCTGTTTAGATTTGGAGATAGACCTTCAGGTTTTTCATCATTTTCTGCATGAATTATACATTGACCACGTTCCAGCGTGGTCAGTTTGCAGCATTCTGTTATTTTGTTTGACAGAGTGTCTTGTTGAGAACATATGTAGGACATGATTTTTTCCTGCAACAGGGAAAATAAAGTATAAGTTTTAAAGATTTATTCTTTAATAAAGGATCTCAAAGCCAGCTTTAGAAAAAGGA
+
AABBBFFFFFFFGGGGGGGGGGGHHHHHHHHGHHHHGHHHHHHHHHGHHHHGGHHHHHHHHHHHHGHHHGHHHHHHHHHHHHHHHHGFHHHHHGGGGGGHHHGHHHHHHHHHHHHHGHHHHHHHHHHHGGHHHHGHHHHHHHHHHHGHHHHHHHHHHHGHHHHHHHHHHGHHHHHHHHHHGGGHHHHHHHHHHHHEH=FFHHHHHHHHFGHHHHHHHHHGHHHHHHHGHGHHHHHHHGFHHEHFFGFEDDF
@M05620:45:000000000-G6HP7:1:1101:18161:3312 1:N:0:191
AAACCAAGCAGACACTCACCGCTCCCTCGCCACAGGCCAATAGTTTGTCCTCACTGAGTTGGCAACAAGTGGCTGCTGTGGCTGCCATTTTTCTGGTGATGGCCATCAGCTCCGACGAGGTCAGCTGGGGGGCTTTCTTTGTGTAAGCAACGAGAAACCTGAAAGAAGCATTTTTTAACTAAGTCCTGCTGAGTCATTCATGAGTTTTTAGCCGCCTTGCTTCTTCTCACAGACTCTCTACTCTCATGCCA
+
AAABBABFBFFFGGGGGGGGGGGGGGHHGGGGGHHGGGHHHHHHHHHHHHHHHHHHHGFGHHHGHHHHHGHHGHGGHGGHHHFFGHHGHHHHGGHHHHFHHHGGHHHHHHHGHGGGGGGGGHGHHHHHGFGGGAGGGGGGGGGGGGFFFFFFFFFFFFFFFFFFFFFFFFFFFFFFFFFFFFFFFFFFFFFFFFFFFFFFFFFFFFFFFFFFFFFFFDFFFFFFFFFFFFFFFFFFFFFFFFFFFFFFFFF
@M05620:45:000000000-G6HP7:1:1101:15200:3328 1:N:0:191
ATCTCTATCTCCTAAAAACCTGTTTAGATTTGGAGATAGACCTTCAGGTTTTTCATCATTTTCTGCATGAATTATACATTGACCACGTTCCAGCGTGGTCAGTTTGCAGCATTCTGTTATTTTGTTTGACAGAGTGTCTTGTTGAGAACATATGTAGGACATGATTTTTTCCTGCAACAGGGAAAATAAAGTATAAGTTTTAAAGATTTATTCTTTAATAAAGGATCTCAAAGCCAGCTTTAGAAAAAGGA
+
BCCCCFFFFFFFGGGGGGGGGGHHHHHHHHHHHHHHHHHHHHHHHHHGHHHGGHHHHHHHHHHHHHHHHHHHHHHHHHHHHHHHHHGHHHHHHHGFFGHHHHHHHHHHHHHHHHHHHHHHHHHHHHHHHHHHHHHHHHHHHHHHHHEHHHHHHHHHHHHHGHHHHHHHHGHHHHHHHHHGHEFHHHHHHHHGHHHGHGHHHHHHHHHHHHHHHHHHHGHHGF<GHHHHGHHHHHHHHGHHHFHHGGFGG.G
@M05620:45:000000000-G6HP7:1:1101:17036:3345 1:N:0:191
AGATTACTGCAACAGTTCCCCCTGGACCTGGAAAAGTTTCTTGCCTGGCTTACAGAAGCTGAAACAACTGCCAATGTCCTACAGGATGCTACCCGTAAGGAAAGGCTCCTAGAAGACTCCAAGGGAGTAAAAGAGCTGATGAAACAATGGCAAGTAAGTCAGGCATTTCCGCTTTAGCACTCTTGTGGATCCAATTGAACAATTCTCAGCATTTGTACTTGTAACTGACAAGCCAGGGACAAAACAAAGAT
+
AAAABFFFFFFFGGFGGGGGGGGGHHHHHHHHHHHHHHHHHHHHHHHHHHHHHHHHGHHHHHHHHHHHHHHHHHHHHHHHHHHHHGHHHHHHHHGFGGHHHHHHHHHHGHHHHHHHHHHHHGHGGHGGHHHHHGHHHHHHHHHHHHHHHHHHHGHHHHHHGHFHHHHHHHGGGGGHHHHHHHHHHFHGHHHHHHHHHHHHHHHHHHHFHHHHHHHHHHHHHGFHHHHHHHHHHGGGGGGGGGGGGGGGGGF
@M05620:45:000000000-G6HP7:1:1101:21995:3349 1:N:0:191
AAACCAAGCAGACACTCACCGCTCCCTCGCCACAGGCCAATAGTTTGTCCTCACTGAGTTGGCAACAAGTGGCTGCTGTGGCTGCCATTTTTCTGGTGATGGCCATCAGCTCCGACGAGGTCAGCTGGGGGGCTTTCTTTGTGTAAGCAACGAGAAACCTGAAAGAAGCATTTTTTAACTAAGTCCTGCTGAGTCATTCATGAGTTTTTAGCCGCCTTGCTTCTTCTCACAGACTCTCTACTCTCATGCCA
+
AAAAB?AFAFCFFGGGGGGGGGGCGGHHEEEFFFFEGGEEGBDGHHHHHHGHHHFHHHHGHHGGHHFEFGGHGGEGHH@FBHHFGHHFHGHHFHHHDGDHHHHHFHGHHHHHHGGGEEGGDGFHHHHHDCGGGGEFGFFFFGGGGGFFFFFBEDFFFFFFFFFFFFFFFFFFFFFBEFFFFFFFFFFFFFFFF9BFFFFFFFFF;BFFEFBFFFBBFFFFFFFFFFFFFFFFFFFFFFFFFFFFFFFFFFB
@M05620:45:000000000-G6HP7:1:1101:17028:3368 1:N:0:191
AGATTACTGCAACAGTTCCCCCTGGACCTGGAAAAGTTTCTTGCCTGGCTTACAGAAGCTGAAACAACTGCCAATGTCCTACAGGATGCTACCCGTAAGGAAAGGCTCCTAGAAGACTCCAAGGGAGTAAAAGAGCTGATGAAACAATGGCAAGTAAGTCAGGCATTTCCGCTTTAGCACTCTTGTGGATCCAATTGAACAATTCTCAGCATTTGTACTTGTAACTGACAAGCCAGGGACAAAACAAAGAT
+
ABBCCFFFFFFFGGGGGGGGGGGGHHHHHHGHHHHHHHHHHHHHHHHHGHHHHHHHHHHHHHHHHHHHHHHHHHHHHHHHHHHHHHHHHHHHHHGGGGHHHGHGHHHHGHHHHHHGHHHHHHHGGHGGHGHHHGHHHHGHGHHGHGHHHHHHHGHHHHHHHHFHHHHHGHGGGGGHHHHHHHHHHGHGHHHHGHHHHHHGFGGHHHHHFHHHHHHHHHHHHHHGHHHHHHGHGGFFFGGGEGFFGEGGGGC
@M05620:45:000000000-G6HP7:1:1101:16306:3372 1:N:0:191
CATCCTGACCCTGAAGTACCCGGCTTGATTTCTGACATTAGATCGGAAGAGCACACGTCTGAACTCCAGTCACGGACATTTATCTCGTATGCCGTCTTCTGCTTGAAAAAAAAAAAAAAAAGAAACATAGAAACTTTTTCGACATTTCCAAAAGAATAGCACCACCCAAGACAGACTAACTCACCCTATAATCTTAGTGTAAACGCATACGATGGTCTTCAAAGATGTGTAATATAGAAAATGAGACTAGA
+
BBBCCFFFFFFFGGGGGFGGGGGGGGGHHHHHHHHHHHHGHFHHHGGGGHHHGHHHGHHHFHFHHHHHHHHHHGGGGGHHHGFGHFHFGGFHHGGGHGHHHHHHGFHGHHGGGFG</<//-..00>0111000/00000/-...;0000:00./.;00000;:...;....//;/.00000009.../00000000090900;0.--..0.....000000000/00900:009000000/09;0000000
@M05620:45:000000000-G6HP7:1:1101:15579:3377 1:N:0:191
TACCTGTACTGGGGAAGCATTTGAATATCCCCCCATGGTGATGGGGACGGAGAACTGCTCCATAAACACAGGCAACGTGCCTAACTTTCCCGGGAAGATGAAGTCAAAGAGCGACCACAGCTCTCGGAGGTTATTTTGCATCGGTGAGCCAGACAGAATGATCCGATGAGGGGTGCGAAACTATTTGAGGAAAGGAAGCACCTTTTTATTAAATTTACCTTTTAGCAATCGCCATTCCTACCCTAAAGATC
+
CCCCCFFFFFFFGGGFGGGGGGHHHHHHHHHGGGGHHHGGHHHHHGGGGGGGGHHHHHHHHHHHHHHHHHHHGHHHGHHHHHHHHHHHHHHGGGGGGHHHHHHHHHHHHHHHGGGGGHHHHHHHHGGGGGGHHHHHHHHFHHGGGGGHHHHHHGHHHHHHHHHHHDGGHHHGGGGGGFGGGGGGGGGGGF:FFGGGGGGGGFFFFFFFFFFFFFFFFFFFFFFFFFFFFFFFFFEFFFFFFFFFFFFFFFB
@M05620:45:000000000-G6HP7:1:1101:15575:3396 1:N:0:191
TACCTGTACTGGGGAAGCATTTGAATATCCCCCCATGGTGATGGGGACGGAGAACTGCTCCATAAACACAGGCAACGTGCCTAACTTTCCCGGGAAGATGAAGTCAAAGAGCGACCACAGCTCTCGGAGGTTATTTTGCATCGGTGAGCCAGACAGAATGATCCGATGAGGGGTGCGAAACTATTTGAGGAAAGGAAGCACCTTTTTATTAAATTTACCTTTTAGCAATCGCCATTCCTACCCTAAAGATC
+
CCCCCFFFFFFFGGGGGGGGGGHHHFHHHHHGGGGHHHGFHHHHHGGGGGGGGHHHHHHHHHHHHHHHHHHHGHGHGHHHHHHHHHHHHHHGGGGGGHHHHHHHHHHHHHHHGGGGGHHHHHHHHGGGGGCHHHHHHHHGHHGGGGEGHHHHGGHGHHHHHHHHHGGGGGHGGGGGADAGGGGGGGGGGGFGFFGFGGGEGEFFFFFFFFFFFFFFFFFFFBFFFFFFFFAFFFFFFFFFFFFFFFFFFFF
@M05620:45:000000000-G6HP7:1:1101:9450:3397 1:N:0:191
AAACCAAGCAGACACTCACCGCTCCCTCGCCACAGGCCAATAGTTTGTCCTCACTGAGTTGGCAACAAGTGGCTGCTGTGGCTGCCATTTTTCTGGTGATGGCCATCAGCTCCGACGAGGTCAGCTGGGGGGCTTTCTTTGTGTAAGCAACGAGAAACCTGAAAGAAGCATTTTTTAACTAAGTCCTGCTGAGTCATTCATGAGTTTTTAGCCGCCTTGCTTCTTCTCACAGACTCTCTACTCTCATGCCA
+
AABBBABFBFFFGGGGGGGGGGGGGGHHGGGGGHHHGGGHGHHGGHHHHHHHHHHHHHHHHFHHHGHHHGHHGHGGHHHHHHHGGHGHHHHHHHHHHHGHHHHHHHHHHHHHHGGGGGGGCGHHHHHHGGGGGGGGGGGGGGGGFFFFFFFFFFFFFFFFFFFFFFFFFFFFFFFFFFFFFFFFFFFFFFFFFFFFFFFFFFFFFFFFFFFFFFFFFFFFFFFFFFFFFFFFFFFFFFFFFFFFFFFFFFF
@M05620:45:000000000-G6HP7:1:1101:14003:3407 1:N:0:191
AGATTACTGCAACAGTTCCCCCTGGACCTGGAAAAGTTTCTTGCCTGGCTTACAGAAGCTGAAACAACTGCCAATGTCCTACAGGATGCTACCCGTAAGGAAAGGCTCCTAGAAGACTCCAAGGGAGTAAAAGAGCTGATGAAACAATGGCAAGTAAGTCAGGCATTTCCGCTTTAGCACTCTTGTGGATCCAATTGAACAATTCTCAGCATTTGTACTTGTAACTGACAAGCCAGGACAAAACAAAGATC
+
BBBBBFFFFF4DGGGGGGGGGGGGGHHHHHHHHHHHHHHHHHHHHHHHHHHFHHHHHHHHHHHHHHHHHHHHHHHHHHHHHHHHGHHGHHFHHHGFGGHHHHHHHHHHGHHHHHHHHHHHGEHGGEFGHFHHHGHHHHHHHGHHHHHHHHHHHGHHHHHHHHHHHHHHHHGGGGGHHHHHHHHHHGHGHHHHHHHHHHHHHHHHHHHHHHHHHHHHHHHHHHHHHHHHHHGHHGGGGGGGGGGGGGGGGGF
@M05620:45:000000000-G6HP7:1:1101:14014:3424 1:N:0:191
AGATTACTGCAACAGTTCCCCCTGGACCTGGAAAAGTTTCTTGCCTGGCTTACAGAAGCTGAAACAACTGCCAATGTCCTACAGGATGCTACCCGTAAGGAAAGGCTCCTAGAAGACTCCAAGGGAGTAAAAGAGCTGATGAAACAATGGCAAGTAAGTCAGGCATTTCCGCTTTAGCACTCTTGTGGATCCAATTGAACAATTCTCAGCATTTGTACTTGTAACTGACAAGCCAGGACAAAACAAAGATC
+
AAABBFFFBD@FGGFFGGGGGGGGAGHHHGHHGHHHBGHHHHHHHHHHHHHHHHGGHHHHHHHHHHHHHHHHHHHHHHHHHHHH3GHFGHHHHHGGGEGHHFFBFGHHGHHFHHHGHHHHBCFFGAFGGHHHHGHHHHHHHHFHHHHHGFHHHGHHHHHHH1GGHHHHHHGGGGGHFHHHHHHHHFGGHHHHHHHHHHHHHHH0DHHHBHHHHHHHHHGFGGHHHHHHHHHHGEGCFGGGGGGGGGGF/BF
@M05620:45:000000000-G6HP7:1:1101:13494:3502 1:N:0:191
AAACCAAGCAGACACTCACCGCTCCCTCGCCACAGGCCAATAGTTTGTCCTCACTGAGTTGGCAACAAGTGGCTGCTGTGGCTGCCATTTTTCTGGTGATGGCCATCAGCTCCGACGAGGTCAGCTGGGGGGCTTTCTTTGTGTAAGCAACGAGAAACCTGAAAGAAGCATTTTTTAACTAAGTCCTGCTGAGTCATTCATGAGTTTTTAGCCGCCTTGCTTCTTCTCACAGACTCTCTACTCTCATGCCA
+
BBBBCCCFCFFFGGGGGGGGGGGGGGGHGGGGGHHGGGHHHGHHHHHHHHHHHHHHHHGGHHHHHHHHHHHHGHGGHHHHHHHGGHHHHHHHHHHHHHHHHHHHHHHHHHHHHGGFGGGGDHHHHHHHGGGGGGGGGGGGGGGGGGFFFFFFFFFFFFFFFFFFFFFFFFFFFFFFFFFFFFFFFFFFFFFFFFFFFFFFFFFFFFFFFFFFFFFFFFFFFFFFFFFFFFFFFFFFFFFFFFFFFFFFFFF
@M05620:45:000000000-G6HP7:1:1101:13353:3503 1:N:0:191
TACCTGTACTGGGGAAGCATTTGAATATCCCCCCATGGTGATGGGGACGGAGAACTGCTCCATAAACACAGGCAACGTGCCTAACTTTCCCGGGAAGATGAAGTCAAAGAGCGACCACAGCTCTTCGGAGGTTATTTTGCATCGGTGAGCCAGACAGAATGATCCGATGAGGGGTGCGAAACTATTTGAGGAAAGGAAGCACCTTTTTATTAAATTTACCTTTTAGCAATCGCCATTCCTACCCTAAAGAT
+
BBBBBFFFFFFFGGGGGGGGGGHHHHHHHHHGGGGHHHHHHHHHHGGGGGGGGHHHHHHHHHHHHHHHHHHHGHHHG1FGHGHHHHHHHHHGGGEGGGHHGHHHHHHHHHHHGGGGGHHHHHHHHHHGFGGCHGHHHHHHGHHGGGGGHHHHHHGHHHHHHHHHHHGGGHHHGGCDFGFGGGGGGGGGGGGFGGGGBFFGGGFFFFFF.FFFFFFFFFFFFFFFFFFFFFFFFFFFFFFFFFFFFFFFFFF
@M05620:45:000000000-G6HP7:1:1101:13474:3504 1:N:0:191
AAACCAAGCAGACACTCACCGCTCCCTCGCCACAGGCCAATAGTTTGTCCTCACTGAGTTGGCAACAAGTGGCTGCTGTGGCTGCCATTTTTCTGGTGATGGCCATCAGCTCCGACGAGGTCAGCTGGGGGGCTTTCTTTGTGTAAGCAACGAGAAACCTGAAAGAAGCATTTTTTAACTAAGTCCTGCTGAGTCATTCATGAGTTTTTAGCCGCCTTGCTTCTTCTCACAGACTCTCTACTCTCATGCCA
+
CCCCCCCFCFFFGGGGGGGGGGGGGGHHGGGGGHHHGGHHHHHHHHHHHHHHHHHHHHHHHHHHHHHHHHHHGHGGHHHHHHHGGHHHHHHHHHHHHHHHHHHHHHHHHHHHHGGGGGGGGHHHHHHHGGGGGGGGGGGGGGGGGGFFFFFFFFFFFFFFFFFFFFFFFFFFFFFFFFFFFFFFFFFFFFFFFFFFFFFFFFFFFFFFFFFFFFFFFFFFFFFFFFFFFFFFFFFFFFFFFFFFFFFFFF0
@M05620:45:000000000-G6HP7:1:1101:20957:3522 1:N:0:191
AAACCAAGCAGACACTCACCGCTCCCTCGCCACAGGCCAATAGTTTGTCCTCACTGAGTTGGCAACAAGTGGCTGCTGTGGCTGCCATTTTTCTGGTGATGGCCATCAGCTCCGACGAGGTCAGCTGGGGGGCTTTCTTTGTGTAAGCAACGAGAAACCTGAAAGAAGCATTTTTTAACTAAGTCCTGCTGAGTCATTCATGAGTTTTTAGCCGCCTTGCTTCTTCTCACAGACTCTCTACTCTCATGCCA
+
ABABBBAFBFFFGGGGGGGGGGGCGGHGGGGGGGFCGGFHFFGGHGGHHGFHHGHHHHHGHFFHHHHHHFHHGHGGHFHFGHHGGHHHHGHHGHHGHHFGFHHH3FGGHHHHHGEGEEBGCGCFGHHHGGGGGGGGGGGGFFGFGGFFFFFFFFFDFFFFFFFFFFFFFFFFFFFFEFFFBFFFFFFFFFFFFBBFFFFFFFBFFFFFFFFFFFFFFFFFFFFFFFFFBFFF/AFFFFFFFFFFFFBFFF/
@M05620:45:000000000-G6HP7:1:1101:13491:3522 1:N:0:191
AAACCAAGCAGACACTCACCGCTCCCTCGCCACAGGCCAATAGTTTGTCCTCACTGAGTTGGCAACAAGTGGCTGCTGTGGCTGCCATTTTTCTGGTGATGGCCATCAGCTCCGACGAGGTCAGCTGGGGGGCTTTCTTTGTGTAAGCAACGAGAAACCTGAAAGAAGCATTTTTTAACTAAGTCCTGCTGAGTCATTCATGAGTTTTTAGCCGCCTTGCTTCTTCTCACAGACTCTCTACTCTCATGCCA
+
ABBCCBCFCFFFGGGGGGGGGGGGGGHHCGGGGGAGGEHHHFHHHHHHHHHHHHHHHHFGHBGHHHHHGHHHGHGGHHGGGHHGGGHHHHHHHHHGHHHHHFHHGHHFDHHHHGGGEEGGCGHHGHHHGGGGGGGGGGGGGGGGFGFFFFFFFFFFFFFFFFFFFFFFFFFFFFFAEFFFFFFFFFFFFFFFFFFFFFFFFFFFFEFFFEFFBADFFFFFFFFFFFFFFFFFFFFFFFFFFFFFFFF;FFF
@M05620:45:000000000-G6HP7:1:1101:17364:3537 1:N:0:191
ATCTCTATCTCCTAAAAACCTGTTTAGATTTGGAGATAGACCTTCAGGTTTTTCATCATTTTCTGCATGAATTATACATTGACCACGTTCCAGCGTGGTCAGTTTGCAGCATTCTGTTATTTTGTTTGACAGAGTGTCTTGTTGAGAACATATGTAGGACATGATTTTTTCCTGCAACAGGGAAAATAAAGTATAAGTTTTAAAGATTTATTCTTTAATAAAGGATCTCAAAGCCAGCTTTAGAAAAAGGA
+
BBBBBFFFFFFFGGFGGGGGGGHHHHHHHHHHHHHHHHHHHHHHHHHHHHHGGHHHHHHHHHHHHHHHHHHHHHHHHFHHHHHHHHGHHHHHHHGGGGHHHHHHHHHHHHHHHHHHHHHHHHHHHHHHHHHHHHHHHHHHHHHHHHHHHHHHHHHHHHHHHHHHHHHHHGHHHHHHHHHHHGGHHHHHHHHHHHHHHFGHGHFHHHHHHHHHHHHHHHHHHHHHFHHHHHHHHHHHHGHHHHHHHHHHGGH
@M05620:45:000000000-G6HP7:1:1101:17516:3537 1:N:0:191
AAACCAAGCAGACACTCACCGCTCCCTCGCCACAGGCCAATAGTTTGTCCTCACTGAGTTGGCAACAAGTGGCTGCTGTGGCTGCCATTTTTCTGGTGATGGCCATCAGCTCCGACGAGGTCAGCTGGGGGGCTTTCTTTGTGTAAGCAACGAGAAACCTGAAAGAAGCATTTTTTAACTAAGTCCTGCTGAGTCATTCATGAGTTTTTAGCCGCCTTGCTTCTTCTCACAGACTCTCTACTCTCATGCCA
+
BB@ABBAFAFFFFGGGGGGGEGAEFGHHCGEEEEFDFFHGFHBFGGHHDGFHGHHFGHDEGFFFHGHEHFGHGFGGHFBGHHHFGFHDHGGGFHHHGHFHHFHHHHFHHFGGHEGG@EGCBGGHHHHHFCGC@AABFBFFFFFBFFFFFFFF.9DFFFFFFFFFFFFFFFFFFFFFEFFFFFFFFFFFFFFFF9BBFFFFFFEFBBFFAFFFF.@FFFFFFFFFFFBBFFFFFFFFFFFFFFFFFFBBFFB
@M05620:45:000000000-G6HP7:1:1101:9637:3560 1:N:0:191
AAACCAAGCAGACACTCACCGCTCCCTCGCCACAGGCCAATAGTTTGTCCTCACTGAGTTGGCAACAAGTGGCTGCTGTGGCTGCCATTTTTCTGGTGATGGCCATCAGCTCCGACGAGGTCAGCTGGGGGGCTTTCTTTGTGTAAGCAACGAGAAACCTGAAAGAAGCATTTTTTAACTAAGTCCTGCTGAGTCATTCATGAGTTTTTAGCCGCCTTGCTTCTTCTCACAGACTCTCTACTCTCATGCCA
+
A?AABBBFBFFFGGGGGGGGGGGGGGHHGGGGGHHHGGGHHHHHHHHHHHHHHHHHHHHHHHHGHHHHHGHHGHGGHHHHHHHGGHHHHHHFHHHHHHGHHHHHHHHHHHHHHGGGC?FGFHHHHHHHGGGGGGGGGGGGGGGGGFFFFFFFFFFFFFFFFFFFFFFFFFFFFFFFFFFFFFFFFFFFFFFFFFFFFFFFFFFFFFFFFFFFFFFFFFFFFFFFFFFFFFFFFFFFFFFFFFFFFFFBFF/
@M05620:45:000000000-G6HP7:1:1101:9615:3565 1:N:0:191
AAACCAAGCAGACACTCACCGCTCCCTCGCCACAGGCCAATAGTTTGTCCTCACTGAGTTGGCAACAAGTGGCTGCTGTGGCTGCCATTTTTCTGGTGATGGCCATCAGCTCCGACGAGGTCAGCTGGGGGGCTTTCTTTGTGTAAGCAACGAGAAACCTGAAAGAAGCATTTTTTAACTAAGTCCTGCTGAGTCATTCATGAGTTTTTAGCCGCCTTGCTTCTTCTCACAGACTCTCTACTCTCATGCCA
+
CCCCCCCFCFFFGGGGGGGGGGGGGGHHGGGGGHHHGGHHHHHHHHHHHHHHHHHHHHHHHHHHHHHHHHHHGHGGHHGHHHHGGHHHHHHHHHHHHHHHHHHHHHHHHHHHHGGGGGGGGHHHHHHHGGGGGGGGGGGGGGGGGGFFFFFFFFFFFFFFFFFFFFFFFFFFFFFFEFFFFFFFFFFFFFFFFBFFFFFFFFFFFFFFFFFFFFFFFFFFFFFFFFFFFFFFFFFFFFFFFFFFFFF0FF0
@M05620:45:000000000-G6HP7:1:1101:16051:3565 1:N:0:191
TACCTGTACTGGGGAAGCATTTGAATATCCCCCCATGGTGATGGGGACGGAGAACTGCTCCATAAACACAGGCAACGTGCCTAACTTTCCCGGGAAGATGAAGTCAAAGAGCGACCACAGCTCTTCGGAGGTTATTTTGCATCGGTGAGCCAGACAGAATGATCCGATGAGGGGTGCGAAACTATTTGAGGAAAGGAAGCACCTTTTTATTAAATTTACCTTTTAGCAATCGCCATTCCTACCCTAAAGAT
+
CBCCCFFFFFFFGGGGGGGGGGHHHHHHHHHGGGGHHHGHHHHHHGGGGGGGGGHGHGHHHHHHHHHHHHHHGHHHGHHHHHHHHHHHHHHGGGGGGHHHFHHHHHHHHHHHGGGGGHHHHHHHHHHGGGGAHHHHHHGHHHHGGGFEHGHHHHGHGFHHHHHHHHDGGFHHGGCCEGD?BFGGGGGGGGGCGGGGGGGGGGFFFFFFFFFFFFFFFFFFFFFFFFFFFFFFFFFFFFFFFFFFFFFFFFF
@M05620:45:000000000-G6HP7:1:1101:17352:3579 1:N:0:191
ATCCTGACCCTGAAGTACCCCGGCTTGATTTCTGACATTAGATCGGAAGAGCACACGTCTGAACTCCAGTCACGGACATTTATCTCGTATGCCGTCTTCTGCTTGAAAAAAAAAAAAAATTCATCTAACCGCACCCCCTCGTTCTCCCACTCCCACCAAAAACAAACTAACTCCTCTCCATCTCCACCCTCGCCCGCATTCCTCCCGTCACTTCTCCCACAATTATCTGCCCTCCATGCGTTGTCCAGTTC
+
BCBCCFFFFFFFGGFGGGGGGGGGGGGHHHHHHGHHHHHHHHHHHGGGGHHHHHHHGHHHGHHHHHHHHHHHHGGGGGHHHHHHGHHFEHHHHGEGHGHHHHHHHHHHHHGGGBC/<//0=111>111><----<.-<-<-;.;.0;//../;./.;....:.;...000;09;0/;:900000;0;....---.--;..:0009......00:000//...0;0;:00;BA:../0009:.-.09;0;00
@M05620:45:000000000-G6HP7:1:1101:15617:3592 1:N:0:191
TACCTGTACTGGGGAAGCATTTGAATATCCCCCCATGGTGATGGGGACGGAGAACTGCTCCATAAACACAGGCAACGTGCCTAACTTTCCCGGGAAGATGAAGTCAAAGAGCGACCACAGCTCTTCGGAGGTTATTTTGCATCGGTGAGCCAGACAGAATGATCCGATGAGGGGTGCGAAACTATTTGAGGAAAGGAAGCACCTTTTTATTAAATTTACCTTTTAGCAATCGCCATTCCTACCCTAAAGAT
+
CCCCCFFFFFFFGGGGGGGGGGHHHHHHHHHGGGGHHHGGHHHHHGGGGGGGGHHHHHHHHHHHHHHHHHHHGHHHGHHHHHHHHHHHHHHGGGGGGHHHHHHHHHHHHHHHGGGGGHHHHHHHHHHGGGGCGHHHHHGHGHHGGGGGHHHHHGGHHHHHHGHHHHGGGHHHGGAEGGFGGGGGGGGGGGGGGGGGGGGGGGFFFFFFFFFFFFFFFFFFFFFFFFFFFFFFFFFFFFFFFFFFFFFFFFF
@M05620:45:000000000-G6HP7:1:1101:20786:3593 1:N:0:191
AAACCAAGCAGACACTCACCGCTCCCTCGCCACAGGCCAATAGTTTGTCCTCACTGAGTTGGCAACAAGTGGCTGCTGTGGCTGCCATTTTTCTGGTGATGGCCATCAGCTCCGACGAGGTCAGCTGGGGGGCTTTCTTTGTGTAAGCAACGAGAAACCTGAAAGAAGCATTTTTTAACTAAGTCCTGCTGAGTCCTTCATGAGTTTTTAGCCGCCTTGCTTCTTCTCACAGACTCTCTACTCTCATGCCA
+
BBBBBBBFBFFFGGGGGGGGFGGGGGHHGGGGGHHHGGHHHHHHHHHHHHHHHHHHHHHHHHHHHHHHHGHGGHGGHHHHHHHGGHHHHHHHHHHHHHHHHHHHHHHHHHHHHGGGGGGGGHHHHHHHGGGGGGGGGGGGGGGFGGFFFFFFFFFFFFFFFFFFFFFFFFFFFFFFFFFFFFFFFFFFFFFFFFF/BFFFFFFFBFFFFFFFFFFFFFFFFFFFFFFFFFFFFFFFFFFFFFFFFFFFFFF
@M05620:45:000000000-G6HP7:1:1101:12130:3619 1:N:0:191
TACCTGTACTGGGGAAGCGTGTAGCAATCGCCATTCCTACCCTAAAGATCGGAAGAGCACACGTCTGAACTCCAGTCACGGACATTTATCTCGTATGCCGTCTTCTGCTTGAAAACACAGCTCTCGGAGGTTATTTTGCATCGGTGAGCCAGACAGAATGATCCGATGAGGGGTGCGAAACTATTTGAGGAAAGGAAGCACCTTTTTATTAAATTTACCTTTTAGCAATCGCCATTCCTACCCTAAAGATC
+
AAAAAFFFFFFFGGGGGGCGEGCA3BFHHCFGE0AA2BFCA0BF0BD1BEEFGGE0GH1G00/0AA/F2BB@GG1@@1@>//>E1GH22B2@F>E0GE1E>>>FH211B1F01B10?0?0/<BFGGFCGGGHHHHHHHHF>GECGFEHHHHHGGHHGHHHGFG1GGFGHGGFGGGC@ECCGHGHGFBCEEFGF..FF?EFFGGGGGGGGGEBBFFGGFFFG;;F/FFB/B9?FF?BBFFFFFFFFFFFFFF
@M05620:45:000000000-G6HP7:1:1101:9258:3651 1:N:0:191
ATCTCTATCTCCTAAAAACCTGTTTAGATTTGGAGATAGACCTTCAGGTTTTTCATCATTTTCTGCATGAATTATACATTGACCACGTTCCAGCGTGGTCAGTTTGCAGCATTCTGTTATTTTGTTTGACAGAGTGTCTTGTTGAGAACATATGTAGGACATGATTTTTTCCTGCAACAGGGAAAATAAAGTATAAGTTTTAAAGATTTATTCTTTAATAAAGGATCTCAAAGCCAGCTTTAGAAAAAGGA
+
CCCCDFFFFFFFGGGGGGGGGGHHHHHHHHHHHHHHHHHHHHHHHHHHHHHGGHHHHIHHHIHHIHHHHHHHHHHHHHHHHHHHHHGHHHHHHHGGGGHHHHHHHHHHHHHHHHHHHHHHHHHHHHHHHHHHHHHHHHHHHHHHHHGHHHHHHHHHHHHHHHHHHHHHHGHHHHHHHHHHHGGHHHHHHHHHHHHHHHHHHHHHHHHHHHHHHHHHHHHHHHHGHHHHHHHGHHHHHGHHHHHHHHHHGGH
@M05620:45:000000000-G6HP7:1:1101:8306:3674 1:N:0:191
TACCTGTACTGGGGAAGCGTGTAGCAATCGCCATTCCTACCCTAAAGATCGGAAGAGCACACGTCTGAACTCCAGTCACGGACATTTATCTCGTATGCCGTCTTCTGCTTGAAAAAAAAAAAAGTTTGGAAGTGTGTGTTGTTGAGAATGTCTTTAGGTCATAATTTTTCCCTGTATAAGGGTATGTGAAGGATGTGATTTGTAGATACTTTTTTTAATACAGGATCTCAAAGAACGCATTCGCATACGGA
+
AAAAAFFFFFFFFGFGEFEFEGHGFHHHHGGFFGHHHHHHHHHFHHHAFGHGEEGFHHHHHHFHFGGHGHHHGCFHHHHGGGGEGHHFHFHGF?1FHGFGEEGF4GHBGHFFBFFAE<B@<///111?/110>1>DG00>.0>F1>.0<0=000=0=000/<0000000/000;00000:0../0/0909;/A0//0000;00;0090000000;-9/9/////.9/////:/;....-..9/..../9..
@M05620:45:000000000-G6HP7:1:1101:9260:3675 1:N:0:191
ATCTCTATCTCCTAAAAACCTGTTTAGATTTGGAGATAGACCTTCAGGTTTTTCATCATTTTCTGCATGAATTATACATTGACCACATTCCAGCGTGGTCAGTTTGCAGCATTCTGTTATTTTGTTTGACAGAGTGTCTTGTTGAGAACATATGTAGGACATGATTTTTTCCTGCAACAGGGAAAATAAAGTATAAGTTTTAAAGATTTATTCTTTAATAAAGGATCTCAAAGCCAGCTTTAGAAAAAGGA
+
AABBBBD5FFFFGGGFGGGGG4GHH55BFGG5AGHGF5BGFGHHGHB3FGHFFHFGHFHHHHHHFFHHGGBBHHHBHHHHHGHF3G1FGHHHBCEEEEFGHHFFGEGHBHGHFFDDBF4GHHHHHHHHHHHHB3GBGGHHHHHEBG?4BGGHHHHGFH3FGGFGHHFHFCCGH11GHHAC//FF/0FGD1?FDG1?1??DGFHF11GHHGHGHHFH1FGG0D00/<CGBFHFGHH/GEHFH0<G00::::G
@M05620:45:000000000-G6HP7:1:1101:8311:3693 1:N:0:191
TACCTGTACTGGGGAAGCGTGTAGCAATCGCCATTCCTACCCTAAAGATCGGAAGAGCACACGTCTGAACTCCAGTCACGGACATTTATCTCGTATGCCGTCTTCTGCTTGAAAAAAAAAAAAAACAAATAAAATAAATCGTTGTGTTAAGTAGTTTTAACTGAGACTATCATTGACGTAACTAAGCTAATAAATTCACCTGTATGATCTAATTTTATCTATGCCTGAAAAAAGCAATAAGTAATCACAAT
+
CCCCCFFFFFFFGGGGGGGGGGHHHHHHHGGGGGHHHHHHHHHHHHH5BGHGGGGHHHHHFHGHHHGHFHHHHGHHHHHGGGGGHHHGHHHHHGDHGHHGGGHGHHHHHHHFHHHGGBBBC/</-...011=11>11100.<./../<=00<00000:000000000:;000000<0.....0000/00000000000000/;:000:0:00000000000:00000/000.-..0/0000:000000:00
@M05620:45:000000000-G6HP7:1:1101:22902:3699 1:N:0:191
ATCTCTATCTCCTAAAAACCTGTTTAGATTTGGAGATAGACCTTCAGGTTTTTCATCATTTTCTGCATGAATTATACATTGACCACGTTCCAGCGTGGTCAGTTTGCAGCATTCTGTTATTTTGTTTGACAGAGTGTCTTGTTGAGAACATATGTAGGACATGATTTTTTCCTGCAACAGGGAAAATAAAGTATAAGTTTTAAAGATTTATTCTTTAATAAAGGATCTCAAAGCCAGCTTTAGAAAAAGGA
+
ABCCCFFFFFFFGGGGGGGGGGHHHGHHHHHHHFHHHHHHHHHHHHHHHHHGGHHHHHHHHHHHHHHHHHHHHHHHHHHHHHHHHHGHHHHHHHGGGGHHHHHHHHHHHHHHHHHHHHHHHHHHHHHHGHHHHHHHHHHHHHHHGHHHHHHHHHHHHHHHHHHHHHHHHGHHHHHHHHHHHGGHHHHHHHHHHGHHHHHHHHHHHHHHHHHHHHHHHHHHHHHHHHHHHHHHHHHHHGHHHHHFCGHFGGG
@M05620:45:000000000-G6HP7:1:1101:8319:3711 1:N:0:191
TACCTGTACTGGGGAAGCGTGTAGCAATCGCCATTCCTACCCTAAAGATCGGAAGAGCACACGTCTGAACTCCAGTCACGGACATTTATCTCGTATGCCGTCTTCTGCTTGAAAAAAAAAAAAGTTAAACAAATTCTCTTTTTAAGAACAAATGAAGAGAATTATATTATCTTAGAATAGGCACTATATAGGATAAAATTTACTTAAATATACTTATCTAATAGATCTTAAAAGTATCTCTATCAAAATGT
+
BBBBBFFFFFFFGAFGCGEEEEHFHHHFH2FFEFHHFHHHHGHHHFH5FG2BFG1FGHBG2G0FGF155GHHHH3GGFGEGGGEGHHFHGHHHFEHEGHE?EHGGEFHHHHHHGGFGCC@B///11<1111/0111111><11.111100<<G00000./<000000000;0000000;;0/0./;0:0;000000000/90000000;0000;000090000000000;09009///:////;9/9/;//
@M05620:45:000000000-G6HP7:1:1101:22899:3717 1:N:0:191
ATCTCTATCTCCTAAAAACCTGTTTAGATTTGGAGATAGACCTTCAGGTTTTTCATCATTTTCTGCATGAATTATACATTGACCACGTTCCAGCGTGGTCAGTTTGCAGCATTCTGTTATTTTGTTTGACAGAGTGTCTTGTTGAGAACATATGTAGGACATGATTTTTTCCTGCAACAGGGAAAATAAAGTATAAGTTTTAAAGATTTATTCTTTAATAAAGGATCTCAAAGCCAGCTTTAGAAAAAGGA
+
BCCCCFFFFFFFGGGGGGGGGGHHHHHHHHHHHHHHHHHHHHHHHHHHHHHGGHHHHHHHHHHHHHHHHHHHHHHHHHHHHHHHHHGHHHHHHHGGGGHHHHHHHHHHHHHHHHHHHHHHHHHHHHHHHHHHHHHHHHHHHHHHHHHHHHHHHHHHHHHHHHHHHHHHHGHHHHHHHHGHHGGHHHHHHHHHHHHHHGHHHHHHHHHHHHHHHHHHHHHHHGHHHHHHHHHHHGHHHGHHHHHGHHHHGGH
@M05620:45:000000000-G6HP7:1:1101:16546:3717 1:N:0:191
ATCTCTATCTCCTAAAAACCTGTTTAGATTTGGAGATAGACCTTCAGGTTTTTCATCATTTTCTGCATGAATTATACATTGACCACGTTCCAGCGTGGTCAGTTTGCAGCATTCTGTTATTTTGTTTGACAGAGTGTCTTGTTGAGAACATATGTAGGACATGATTTTTTCCTGCAACAGGGAAAATAAAGTATAAGTTTTAAAGATTTATTCTTTAATAAAGGATCTCAAAGCCAGCTTTAGAAAAAGGA
+
BBBBBFFFFFFFGGGGGGGFGGHGH5FFGHHHH4FCC5B5F3FEEDGBHHHGFG5DADGHHHFHDFFHHHFHFAFGGFHGFDGGFFEHFHHH5FEEGGCGFEHHF4FD33FG4@BGHGFGHHFEHHGFBF?FEFGGFDGGHHGCB?F4BF?F?EEGGB32BF22GHHHH/G<F<BG2@0FG/FGH0?GH11<?DG1>GGH1GF1<1FH1<F1FGHHH0=GHDH0/0<<0DG00C:/:.CHCCGGGHHCF?H
@M05620:45:000000000-G6HP7:1:1101:16564:3717 1:N:0:191
ATCTCTATCTCCTAAAAACCTGTTTAGATTTGGAGATAGACCTTCAGGTTTTTCATCATTTTCTGCATGAATTATACATTGACCACGTTCCAGCGTGGTCAGTTTGCAGCATTCTGTTATTTTGTTTGACAGAGTGTCTTGTTGAGAACATATGTAGGACATGATTTTTTCCTGCAACAGGGAAAATAAAGTATAAGTTTTAAAGATTTATTCTTTAATAAAGGATCTCAAAGCCAGCTTTAGAAAAAGGA
+
ABCCCFFFFFFFGGGGGGGGGGHHHHHHHHHHHHHHHHHHHHHHHHHHHHHGGHHHHHHHHHHHHHHHHHHHHHHHHHHHHHHHHHGHHHHHHHGGGGHHHHHHHHHHHHHHHHHHHHHHHHHHHHHHHHHHHHHHHHHHHHHHHHHHHHHHHHHHHHHHHHHHHHHHHGHHHHHHHHGHHGGHHHHHHHHHHHHHHGHHHHHHHHHHHHHHHHHHHHHHHHHHHHHHHHHHHHHHHGHHHHGHGHHHGGG
@M05620:45:000000000-G6HP7:1:1101:22920:3723 1:N:0:191
ATCTCTATCTCCTAAAAACCTGTTTAGATTTGGAGATAGACCTTCAGGTTTTTCATCATTTTCTGCATGAATTATACATTGACCACGTTCCAGCGTGGTCAGTTTGCAGCATTCTGTTATTTTGTTTGACAGAGTGTCTTGTTGAGAACATATGTAGGACATGATTTTTTCCTGCAACAGGGAAAATAAAGTATAAGTTTTAAAGATTTATTCTTTAATAAAGGATCTCAAAGCCAGCTTTAGAAAAAGGA
+
AAAABFFFFFFFGGGGGGGGGGHHHHHHHHHHFFFHHHHHHHHHHGHHHHHGGHHHHHHGHHHHBGHHHGHHHHHEHHHHHGHHHHGHHHHHHHG?EEGHHHHHHHHFFHGHHGHHHHGHHHHHHHHGGHGHGHFHGGHHHHHHGFHGHHHHHHHHHHHHHHHHHHHHHGHFGHHHHHHHHEGFEGHFFGGHHHHHHHHHHHHHHGHHHFHHDHGHHFHHGFHBFHHHGFHGHHHHHGHHHHHBGFFFGGG
@M05620:45:000000000-G6HP7:1:1101:15455:3724 1:N:0:191
AAACCAAGCAGACACTCACCGCTCCCTCGCCACAGGCCAATAGTTTGTCCTCACTGAGTTGGCAACAAGTGGCTGCTGTGGCTGCCATTTTTCTGGTGATGGCCATCAGCTCCGACGAGGTCAGCTGGGGGGCTTTCTTTGTGTAAGCAACGAGAAACCTGAAAGAAGCATTTTTTAACTAAGTCCTGCTGAGTCATTCATGAGTTTTTAGCCGCCTTGCTTCTTCTCACAGACTCTCTACTCTCATGCCA
+
DDDDDCCFCFFFGGGGGGGGGGGGGGHHGGGGGHHHGGHHHHHHHHHHHHHHHHHHHHHHHHHHHHHHHHHHGHGGHHHHHHHGGHHHHHHHHHHHHHHHHHHHHHHHHHHHHGGGGGGGGGHHHHHHGGGGGGGGGGGGGGGGGGFFFFFFFFFFFFFFFFFFFFFFFFFFFFHFFFFHHFFFFFFFFFFFFFFFFFFFHHFFFFFFFFFFFFFFFFFFHFHFFFFFHHFFFFFFFFFFFFFFFFFFFF9
@M05620:45:000000000-G6HP7:1:1101:16579:3732 1:N:0:191
ATCTCTATCTCCTAAAAACCTGTTTAGATTTGGAGATAGACCTTCAGGTTTTTCATCATTTTCTGCATGAATTATACATTGACCACGTTCCAGCGTGGTCAGTTTGCAGCATTCTGTTATTTTGTTTGACAGAGTGTCTTGTTGAGAACATATGTAGGACATGATTTTTTCCTGCAACAGGGAAAATAAAGTATAAGTTTTAAAGATTTATTCTTTAATAAAGGATCTCAAAGCCAGCTTTAGAAAAAGGA
+
AAABBFFFFFFFGGGGGGGGGGHHHHHHHHHHHGHHHHHHHHHHHHHHGHHGGHGHHHHHHHHHHHHHHHHHHHHHHHHHHHHHHHGHHHHGHHGGGGHHHHHHHHHGHHGHHHHHHHHHHHHHHHHHGHGHHHHHHHHHHHHHHHGHHHHHHHHHHHHHHHHGHHHHHGHHHHHHGHHHHGGGHHHHGHHGGHHHH>GHHGHHHHHHHHHHHHHHHHHHHHHHHHHHHFHFHHFHHGHHHHHGHHGFGGH
@M05620:45:000000000-G6HP7:1:1101:22889:3733 1:N:0:191
ATCTCTATCTCCTAAAAACCTGTTTAGATTTGGAGATAGACCTTCAGGTTTTTCATCATTTTCTGCATGAATTATACATTGACCACGTTCCAGCGTGGTCAGTTTGCAGCATTCTGTTATTTTGTTTGACAGAGTGTCTTGTTGAGAACATATGTAGGACATGATTTTTTCCTGCAACAGGGAAAATAAAGTATAAGTTTTAAAGATTTATTCTTTAATAAAGGATCTCAAAGCCAGCTTTAGAAAAAGGA
+
BCCCCFFFFFFFGGGGGGGGGGHHHHHHHHHHHHHHHHHHHHHHHHHHHHHGGHHHHIIHHIIHHHHHHHHHHHHHHHHHHGHHHHGHHHHHHHGGGGHHHHHHHHHHHHHHHHHHHHHHHHHHHHHHHHHHHHHHHHHHHHHHHHHHHHHHHHHHHHHHHHHHHHHHHGHHHHHHHHHHHGGHHHHHGHHHHHHHHGHHHHHHHHHHHHHHHHHHHHHHHHHHHHHHHGHHHHHHHGGHHHHHHGHHGGH
@M05620:45:000000000-G6HP7:1:1101:15466:3742 1:N:0:191
AAACCAAGCAGACACTCACCGCTCCCTCGCCACAGGCCAATAGTTTGTCCTCACTGAGTTGGCAACAAGTGGCTGCTGTGGCTGCCATTTTTCTGGTGATGGCCATCAGCTCCGACGAGGTCAGCTGGGGGGCTTTCTTTGTGTAAGCAACGAGAAACCTGAAAGAAGCATTTTTTAACTAAGTCCTGCTGAGTCATTCATGAGTTTTTAGCCGCCTTGCTTCTTCTCACAGACTCTCTACTCTCATGCCA
+
BCBCCCBFCFFFGGGGGGGGGGGGGGHHGGGGGHHHGGHHHHHHHHHHHHHHHHHHHHGHHHHHHHHHHHHHGHGGHHHHHHHGGHHHHHHHHHHHHHHHHHHHHHHHHHHHHGGGGGFGGHHHHHHHGGGGGGGGGGGGGFGFGGFFFFFFFFFFFFFFFFFFFFFFFFFFFFFFFFFFFFFFFFFFFFFFFFFFFFFFFFFFFFFFFFFFFFFFFFFFFFFFFFFFFFFFFFFFFFFFFFFFFFFFFFB
@M05620:45:000000000-G6HP7:1:1101:16557:3743 1:N:0:191
ATCTCTATCTCCTAAAAACCTGTTTAGATTTGGAGATAGACCTTCAGGTTTTTCATCATTTTCTGCATGAATTATACATTGACCACGTTCCAGCGTGGTCAGTTTGCAGCATTCTGTTATTTTGTTTGACAGAGTGTCTTGTTGAGAACATATGTAGGACATGATTTTTTCCTGCAACAGGGAAAATAAAGTATAAGTTTTAAAGATTTATTCTTTAATAAAGGATCTCAAAGCCAGCTTTAGAAAAAGGA
+
CCCCCFFFFFFFGGGGGGGGGGHHHHHHHHHHHHHHHHHHHHHHHHHHHHHGGHHHHHHHIHHHIHHHHHHHHHHHHHHHHHHHHHGHHHHHHHGGGGHHHHHHHHHHHHHHHHHHHHHHHHHHHHHHGHHHHHHHHHHHHHHHHGHHHHHHHHHHHHHHHHHHHHHHHGHHHHHHHHHHHGGHHHHHHHHHHHHHHGGHHHHHHHHHHHHHHHHHHHHHHHHHHHHHHGHHHHHHGGHHHGHHHGGHGGH
@M05620:45:000000000-G6HP7:1:1101:15455:3757 1:N:0:191
AAACCAAGCAGACACTCACCGCTCCCTCGCCACAGGCCAATAGTTTGTCCTCACTGAGTTGGCAACAAGTGGCTGCTGTGGCTGCCATTTTTCTGGTGATGGCCATCAGCTCCGACGAGGTCAGCTGGGGGGCTTTCTTTGTGTAAGCAACGAGAAACCTGAAAGAAGCATTTTTTAACTAAGTCCTGCTGAGTCATTCATGAGTTTTTAGCCGCCTTGCTTCTTCTCACAGACTCTCTACTCTCATGCCA
+
BBABBBAFBFFFGGGGGGGGGGGGGGHHFGGGGHGHGGHHHHHHHHHHHHHHHHHGHHDGHHHGHHHHHHGHGHGGHHGHHHHGGHHHHHHHHHGHHHHHHHHHHHHHHHHHHGGGFFGGEGHHHHHHGGGGGGGGGGGGGGGGGGFFFFFFFFFFFFFFFFFFFFFFFFFFFFFFFFFFFFFFFFFFFFFFFFFFFFFFFFFFFFFFFFFFFFFFFFFFFFFFFFFFFFFFFFFFFFFFFFFFFFFBFFB
@M05620:45:000000000-G6HP7:1:1101:17216:3800 1:N:0:191
AAACCAAGCAGACACTCACCGCTCCCTCGCCACAGGCCAATAGTTTGTCCTCACTGAGTTGGCAACAAGTGGCTGCTGTGGCTGCCATTTTTCTGGTGATGGCCATCAGCTCCGACGAGGTCAGCTGGGGGGCTTTCTTTGTGTAAGCAACGAGAAACCTGAAAGAAGCATTTTTTAACTAAGTCCTGCTGAGTCATTCATGAGTTTTTAGCCGCCTTGCTTCTTCTCACAGACTCTCTACTCTCATGCCA
+
AAABBBBFBFFFGGGGGBGGGGGEGGHHGGGGGHHGGGHHHHHGGHHHHHHHHHHHHHHHHHHHHHHGHHHHGGGGHGHHFHHFGHHHHHHHHHFFHCHHHFHHHHHHGHHHHGGGGGGGCGHGFHHGGGGGGGGGGGGGGGFGGGFFFFFBFFFDFFFFFFFFFFFFFFFFFFFBEFFFFFFFFFFFFFFFFFFFFFFFFFFFFFFFFFFFFFBBFDFFFFFFFFFFFFFFFFFFFFFFFFFFFFFBFF/
@M05620:45:000000000-G6HP7:1:1101:17214:3819 1:N:0:191
AAACCAAGCAGACACTCACCGCTCCCTCGCCACAGGCCAATAGTTTGTCCTCACTGAGTTGGCAACAAGTGGCTGCTGTGGCTGCCATTTTTCTGGTGATGGCCATCAGCTCCGACGAGGTCAGCTGGGGGGCTTTCTTTGTGTAAGCAACGAGAAACCTGAAAGAAGCATTTTTTAACTAAGTCCTGCTGAGTCATTCATGAGTTTTTAGCCGCCTTGCTTCTTCTCACAGACTCTCTACTCTCATGCCA
+
CCCCDDDFDFFFGGGGGGGGGGGGGGHHGGGGGHHGGGHHHHHHHHHHHHHHHHHHHHHHHHHHHHHHHHHHGHGGHHHHHHHGGHHHHHHHHHHHHHHHHHHHHHHHHHHHHGGGGGGGGHHHHHHHGGGGGGGGGGGGGGGGGGFFFFFFFFFFFFFFFFFFFFFFFFFFFFHFFFFFHFFFFFFFFFFFFFFFFFHHHHFFFFFFFFFFFFFFFFFFHFFFFFFFHFFFFFFFFFFFHFFHFFFFFFB
@M05620:45:000000000-G6HP7:1:1101:20239:3821 1:N:0:191
AGATTACTGCAACAGTTCCCCCTGGACCTGGAAAAGTTTCTTGCCTGGCTTACAGAAGCTGAAACAACTGCCAATGTCCTACAGGATGCTACCCGTAAGGAAAGGCTCCTAGAAGACTCCAAGGGAGTAAAAGAGCTGATGAAACAATGGCAAGTAAGTCAGGCATTTCCGCTTTAGCACTCTTGTGGATCCAATTGAACAATTCTCAGCATTTGTACTTGTAACTGACAAGCCAGTGACAAAACAAAGAT
+
AA1A1FFFBFDDGFBGG3FGGGEEG0BFHF0F1FFFAFFFHGHHHHFCHFHFHBHHHEFHHGBGDFCGH0GFHFFFGFHHHHHCFF1FFHHFHFGE/AGF@G0BFGHHFGDDF1@FGFCGFFFGC/?EEFFGEEGFFH1FGHHHHB/FB1GB@FDBF1>@FF<GHHF@GDEFGGGG1?11FFDGB1<.1>FFBB0<<D<GFCDBFDG0DGDFGHHCC:GFFCC:CFHEHG:G:EBF0;9CF0/.;9C.//0
@M05620:45:000000000-G6HP7:1:1101:20226:3840 1:N:0:191
AGATTACTGCAACAGTTCCCCCTGGACCTGGAAAAGTTTCTTGCCTGGCTTACAGAAGCTGAAACAACTGCCAATGTCCTACAGGATGCTACCCGTAAGGAAAGGCTCCTAGAAGACTCCAAGGGAGTAAAAGAGCTGATGAAACAATGGCAAGTAAGTCAGGCATTTCCGCTTTAGCACTCTTGTGGATCCAATTGAACAATTCTCAGCATTTGTACTTGTAACTGACAAGCCAGGGACAAAACAAAGAT
+
ABABCFFFFFFFGGGGGGGGGGGGHHHHHHHHHHHHHHHHHHHHHHHHHHHHHHHHHHHHHHHHHHHHHHHHHHHHHHHHHHHHHHHHHHHHHHGGGGHHHHHHHHHHGHHHHHHHHHHHHHHGGHGGHHHHHGHHHGGHHHHHHHHHHHHHHGHHHHHHHHHHHHHHHHGGGGGHHHHHHHHHHGHGHHHHHFHHHHHGHHHHHHHFHHHHHHHHHHHHHHHHHHHHGHHHHGGGGGGGGGGGGGGGGGG
@M05620:45:000000000-G6HP7:1:1101:19170:3858 1:N:0:191
ATCTCTATCTCCTAAAAAGGAAGAAAGGGGAGGGAAGATCGGAAGAGCACACGTCTGAACTCCAGTCACGGACATTTATCTCGTATGCCGTCTTCTGCTTGAAAAAAAAAAAAACACAGTGCTTCTTACCTAGGCCCCCCTGAACCCCAACGCTACCAGAGAAAAGAGGACTCAGGTTAACCTCAGCATAAGCCATTGCTCCACCTCTCCTCTCCCCAGTCATTTGACGACCTGCATGATCTCTCTTATTA
+
BBBBBFFFFFFFGGGGGGGGGGGECGHHGGGGGGGHGHHHGGGGGHHHHHHHGHHHGGHHHHHGHHHGHGGGGGHHHHHGHHHGGHHHHGFGHGHHGHHHHHFGHHGGGGG/////??011?11<11=<G<110<><@C@-.:0::A.....-.;9/00..//;:9./.:./909:0000000///;9///:/:.//:B/9;/.;..///9.9/99A../9//99/;/..--..../;///;/;/////;/
@M05620:45:000000000-G6HP7:1:1101:8773:3925 1:N:0:191
CATCCTGACCCTGAAGTACCCCGGCTTGATTTCTGACATTAGATCGGAAGAGCACACGTCTGAACTCCAGTCACGGACATTTATCTCGTATGCCGTCTTCTGCTTGAAAAAAAAAACAGTACTGCTGACCGAGTCCCCCCTGACCCCCAAGTCCAACAGAGAGCAGATAACTCTTATGATGCGCGGCCTACGCCCGTTCTCCTCCCGTCCTTTCCCCAGTCATATTCTGCCCGGCTTCATTTCTGACCTGT
+
BBBBBFFFFFFFGGGGGGGGGGGGCEEG2DFGFBE5GGGFBF5FGHGE2BGAFHHHFGGHHEHBEGH3BFA3GGEAEF/GHB4DGEGBBEGFFG@EGEGBGFH4?F?FDEG?EG///?2222>2@>2220>A//0?GGDGD.///<.<-<.0<C00;;////..::/:000;000000;9FF-.9--9;/;.B@;B-..9;FBFB..9AAAB/9;/...;9/9/99//;BB.99@99.99//99;/:/;./
@M05620:45:000000000-G6HP7:1:1101:21147:3949 1:N:0:191
AGATTACTGCAACAGTTCCCCCTGGACCTGGAAAAGTTTCTTGCCTGGCTTACAGAAGCTGAAACAACTGCCAATGTCCTACAGGATGCTACCCGTAAGGAAAGGCTCCTAGAAGACTCCAAGGGAGTAAAAGAGCTGATGAAACAATGGCAAGTAAGTCAGGCATTTCCGCTTTAGCACTCTTGTGGATCCAATTGAACAATTCTCAGCATTTGTACTTGTAACTGACAAGCCAGGGACAAAACAAAGAT
+
CCCCCFFFFFFFGGGGGGGGGGGGHHHHHHHHHHHHHHHHHHHHHHHHHHHHHHHHHHHHHHHHHHHHHHHHHHHHHHHHHHHHHHHHHHHHHHGGGGHHHHHHHHHHGHHHHHHHHHHHHHHGGHGGHHHHHGHHHGGHHHHHHHHHHHHHHGHHHHHHHHHHHHHHHHGGGGGHHHHHHHHHHGHGHHHHHGHHHGHGFGHHHHHFGHHHHHHHHHHHHHHGHHHHGGHHHGGGGGGGGGGGGGGGGGG
@M05620:45:000000000-G6HP7:1:1101:7841:3990 1:N:0:191
AGATTACTGCAACAGTTCCCCCTGGACCTGGAAAAGTTTCTTGCCTGGCTTACAGAAGCTGAAACAACTGCCAATGTCCTACAGGATGCTACCCGTAAGGAAAGGCTCCTAGAAGACTCCAAGGGAGTAAAAGAGCTGATGAAACAATGGCAAGTAAGTCAGGCATTTCCGCTTTAGCACTCTTGTGGATCCAATTGAACAATTCTCAGCATTTGTACTTGTAACTGACAAGCCAGGGACAAAACAAAGAT
+
ABBBBFFFFFFFGGGGGGGGGGGGGHHHHHHHHHHHHHHHHHHHHHHHHHHHHHHHHHHHHHHHHHHHHHHHGHHHHHHHHHHHHHHHHHFHHHGGGGHHHHHGFHHHGHHHHHHGHHHHHFHGGEGGHHHHHGHHHHHHHFHHHHHHHHHHHGHHHHHHHHHHHHHHHHGGGGGHHHHHHHHHHHHGHHHHGHHHHHHHHHHHHHHHHHHHHHHHHHHHGHHHHHHHHHGHHGGFGGGGGGGGGGGGGGF
@M05620:45:000000000-G6HP7:1:1101:18195:3994 1:N:0:191
AAACCAAGCAGACACTCACCGCTCCCTCGCCACAGGCCAATAGTTTGTCCTCACTGAGTTGGCAACAAGTGGCTGCTGTGGCTGCCATTTTTCTGGTGATGGCCATCAGCTCCGACGAGGCCAGCTGGGGGGCTTTCTTTGTGTAAGCAACGAGAAACCTGAAAGAAGCATTTTTTAACTAAGTCCTGCTGAGTCATTCATGAGTTTTTAGCCGCCTTGCTTCTTCTCACAGACTCTCTACTCTCATGCCA
+
1A>A1A1>ACFBFGGGFFGA00AAEAAA0EG0EGBFEFCEG1FDGFBCFGFHHGDDD1G2ACCGGGEGCDGFFCAFHHG0>/GEFAEG1@FBEHEFGHFFGHEGFC1GGFGHHGEE?<<@/?FCFGC<EGG--AFGFB9B99BFBBFFFFA@F-BBFF9BFFFBF/-FFFFBFFF;AFF/99BBFB/9BFFBF;:FB99F//9FFFFFF-/B/;@@-;/9FF/9BFBB9F9B/-;9/;FFFFFFFF9BF9/
@M05620:45:000000000-G6HP7:1:1101:18177:3997 1:N:0:191
AAACCAAGCAGACACTCACCGCTCCCTCGCCACAGGCCAATAGTTTGTCCTCACTGAGTTGGCAACAAGTGGCTGCTGTGGCTGCCATTTTTCTGGTGATGGCCATCAGCTCCGACGAGGTCAGCTGGGGGGCTTTCTTTGTGTAAGCAACGAGAAACCTGAAAGAAGCATTTTTTAACTAAGTCCTGCTGAGTCATTCATGAGTTTTTAGCCGCCTTGCTTCTTCTCACAGACTCTCTACTCTCATGCCA
+
CCCCCCCFCFFFGGGGGGGGGGGGGGHHGGGGGHHHGGHHHHHHHHHHHHHHHHHHHHHHHHHHHHHHHHHHGHGGHHHHHHHGGHHHHHHHHHHHHHGHHHHHHHHHHHHHHGGGGGGGFHHHHHHHGGGGGGGGGGGGGGGGGGFFFFFFFFFFFFFFFFFFFFFFFFFFFFFFFFFFFFFFFFFFFFFFFFFFFFFFFFFFFFFFFFFFFFFFFFFFFFFFFFFFFFFFFFFFFFFFFFFFFFFFFFF
@M05620:45:000000000-G6HP7:1:1101:19021:4064 1:N:0:191
CATCCTGACCCTGAAGTACCCCGGCTTGATTTCTGACATTAGATCGGAAGAGCACACGTCTGAACTCCAGTCACGGACATTTATCTCGTATGCCGTCTTCTGCTTGAAAAAAAAAAAAAAAAAAAAAAATTTAAAATAAAATACACATAAAAAACACAAAAACATGATAAAGACACCAACGACAGCGACATCACGTCACTACACCACACAAAACCCAATCAACAGACGACCATAGACCATACACGAGTACA
+
CDDDDFFFFFFFGGGGGGGGGGGGGGGGHHHHHHHHHHHHHHHHHHGGGGHHHHHHHGHHHGHHHHHHHHHHHHGGGGGHHHHHFHHHGGHHHHGGGHGHHHHHHHHHGHHGGGGG><</<<--<-:--.0000000000:0000000:0000-.....:...:00000000:///......9--.----.000..;..00/0//;.........9.:/:00/0/;.-----0;0000/00/0;.--.;;:
@M05620:45:000000000-G6HP7:1:1101:15117:4084 1:N:0:191
CATCCTGACCCTGAAGTACCCGGCTTGATTTCTGACATTAGATCGGAAGAGCACACGTCTGAACTCCAGTCACGGACATTTATCTCGTATGCCGTCTTCTGCTTGAAAAAAAAAAAAAAACGATACAAATTAAGGCTTGGTTTACGAAAATAACATGTAAGAAAAATAGATATAAGGTAGAATATATTAGCACATAAACATAACCAATATACATTAATGACACAAGCACACCATACAGAACACATGTAAGA
+
CCCDDFFFFFFFGGGGGGGGGGGGGGGHHHHHHHHHHHHHHHHHHGGGGHHHHHHHGHHHGGHHHHHHHHHHHGGGGGHHHHHHHHHFGHHHHGGGHGHHHHHHHHHHHHGGGGG>><//<-<..-111111000/0/-.0..00:...;000000000:000:/..000000000000:0000000000/00/000000000:00:0000000000:0000;/...///...00/000:///.00:0:00
@M05620:45:000000000-G6HP7:1:1101:12193:4095 1:N:0:191
AAACCAAGCAGACACTCACCGCTCCCTCGCCACAGGCCAATAGTTTGTCCTCACTGAGTTGGCAACAAGTGGCTGCTGTGGCTGCCATTTTTCTGGTGATGGCCATCAGCTCCGACGAGGTCAGCTGGGGGGCTTTCTTTGTGTAAGCAACGAGAAACCTGAAAGAAGCATTTTTTAACTAAGTCCTGCTGAGTCATTCATGAGTTTTTAGCCGCCTTGCTTCTTCTCACAGACTCTCTACTCTCATGCCA
+
CCBBCBCFCFFFGGGGGGGGGGGGGGHHGGGGGHGHGGHHHHHGFHHHHHHHHHHHHHHHHHHHHHHHHHHHGHGGHHGHHHHGGHHHHHHHHHHHFHHHHHHHHHHHHHHHHGGGGGGGGHHHHHHGGGGGGGGGGGGGGGGGGGFFFFFFFFFFFFFFFFFFFFFFFFFFFFFFFFFFFFFFFFFFFFFFFFFFFFFFFFFFFFFFFFFFFFFFFFFFFFFFFFFFFFFFFFFFFFFFFFFFFFFFFFF
@M05620:45:000000000-G6HP7:1:1101:18472:4100 1:N:0:191
AAACCAAGCAGACACTCACCGCTCCCTCGCCACAGGCCAATAGTTTGTCCTCACTGAGTTGGCAACAAGTGGCTGCTGTGGCTGCCATTTTTCTGGTGATGGCCATCAGCTCCGACGAGGTCAGCTGGGGGGCTTTCTTTGTGTAAGCAACGAGAAACCTGAAAGAAGCATTTTTTAACTAAGTCCTGCTGAGTCATTCATGAGTTTTTAGCCGCCTTGCTTCTTCTCACAGACTCTCTACTCTCATGCCA
+
ABBBBBBFBFFFGGGGGGGGGGGGGGHHGGGGGHFHGGHHHGHHHHHHHHHHHHHHHHHHHHHHHHHHGGHHGHGGHHHHHHHGGHHHHHHHHHHHHHGHHHHHHHHHHHHHHGGGGGGGCGHHHHHHGGGGGGGGGGGGGGGGGGFFFFFFFFFFFFFFFFFFFFFFFFFFFFFFFFFFFFFFFFFFFFFFFFFFFFFFFFFFFFFFFFFFFFFFFFFFFFFFFFFFFFFFFFFFFFFFFFFFFFFFFFB
@M05620:45:000000000-G6HP7:1:1101:7403:4122 1:N:0:191
ATCTCTATCTCCTAAAAACCTGTTTAGATTTGGAGATAGACCTTCAGGTTTTTCATCATTTTCTGCATGAATTATACATTGACCACGTTCCAGCGTGGTCAGTTTGCAGCATTCTGTTATTTTGTTTGACAGAGTGTCTTGTTGAGAACATATGTAGGACATGATTTTTTCCTGCAACAGGGAAAATAAAGTATAAGTTTTAAAGATTTATTCTTTAATAAAGGATCTCAAAGCCAGCTTTAGAAAAAGGA
+
CCCCCFFFFFFFGGGGGGGGGGHHHHHHHHHHHHHHHHHHHHHHHHHHHHHGGHHHHHHHHIIIIHHHHHHHHHHHHHHHHHHHHHGHHHHHHHGFGGHHHHHHHHHHHHHHHHHHHHHHHHHHHHHHHHHHHHHHHHHHHHHHHHHHHHHHHHHHHHHHHHHHHHHHHGHHHHHHHHHHHGGHHHHHHHHHHHHHGFGHHHHHHHHHHGHHHHHHHHHHGGFHHHHHHGHHHHHHGEHHHHHFHHHHGGG
@M05620:45:000000000-G6HP7:1:1101:7384:4133 1:N:0:191
ATCTCTATCTCCTAAAAACCTGTTTAGATTTGGAGATAGACCTTCAGGTTTTTCATCATTTTCTGCATGAATTATACATTGACCACGTTCCAGCGTGGTCAGTTTGCAGCATTCTGTTATTTTGTTTGACAGAGTGTCTTGTTGAGAACATATGTAGGACATGATTTTTTCCTGCAACAGGGAAAATAAAGTATAAGTTTTAAAGATTTATTCTTTAATAAAGGATCTCAAAGCCAGCTTTAGAAAAAGGA
+
ABBCCFFFFFFFGGGGGGGGGGHHHHHHHHHHHHHHHHHHHHHHHHHHHHHGGHHHHHHHHHHIIHHHHHHHHHHHHHHHHHHHHHGHHHHHHHGGGGHHHHHHHHHGHHHHHHHHHHHHHHHHHHHHHHGHHHHHHHHHHHHHHHGHHHHHHHHHHGHHHHHHHHHHHGHHHHHGHHHHHGGHHHHHHGHFGHHHHGHHHHHHHHHHHGHHHHHHHGHHHHHHHHHGHGGGHGHHHGHHHHHGGHHHGGF
@M05620:45:000000000-G6HP7:1:1101:13459:4133 1:N:0:191
ATCTCTATCTCCTAAAAACCTGTTTAGATTTGGAGATAGACCTTCAGGTTTTTCATCATTTTCTGCATGAATTATACATTGACCACGTTCCAGCGTGGTCAGTTTGCAGCATTCTGTTATTTTGTTTGACAGAGTGTCTTGTTGAGAACATATGTAGGACATGATTTTTTCCTGCAACAGGGAAAATAAAGTATAAGTTTTAAAGATTTATTCTTTAATAAAGGATCTCAAAGCCAGCTTTAGAAAAAGGA
+
CCCDEFFFFFFFGGGGGGGGGGHHHHHHHHHHHHHHHHHHHHHHHHHHHHHGGHHHHHIHHIIIIHHHHHHHHHHHHHHHHHHHHHGHHHHHHHGFGGHHHHHHHHHHHHHHHHHHHHHHHHHHHHHHHHHHHHHHHHHHHHHHHHHHHHHHHHHHHHHHHHHHHHHHHGHHHHHHHHHHHGGHHHHGHHHHHHHHHHHHHHGHHHHHHGHHHHHHHGHHHFHHHHHHHGHHHHHHHGHHHHHHHHGHGGH
@M05620:45:000000000-G6HP7:1:1101:18536:4145 1:N:0:191
AAACCAAGCAGACACTCACCGCTCCCTCGCCACAGGCCAATAGTTTGTCCTCACTGAGTTGGCAACAAGTGGCTGCTGTGGCTGCCATTTTTCTGGTGATGGCCATCAGCTCCGACGAGGTCAGCTGGGGGGCTTTCTTTGTGTAAGCAACGAGAAACCTGAAAGAAGCATTTTTTAACTAAGTCCTGCTGAGTCATTCATGAGTTTTTAGCCGCCTTGCTTCTTCTCACAGACTCTCTACTCTCATGCCA
+
CCCCCBCFCFFFGGGGGGGGGGGGGGHHGGGGGHHHGGHHHHHHHHHHHHHHHHHHHHGHHHHHHHHHHGHHGHGGHHGHHHHGGHHHHHHHHHHHHHHHHHHHHHHHHHHHHGGGGGGGGHHHHHHHGGGGGGGGGGGGGGGGGGFFFFFFFFFFFFFFFFFFFFFFFFFFFFFFFFFFFFFFFFFFFFFFFFFFFFFFFFFFFFFFFFFFFFFFFFFFFFFFFFFFFFFFFFFFFFFFFFFFFFFFFFF
@M05620:45:000000000-G6HP7:1:1101:11397:4154 1:N:0:191
AAACCAAGCAGACACTCACCGCTCCCTCGCCACAGGCCAATAGTTTGTCCTCACTGAGTTGGCAACAAGTGGCTGCTGTGGCTGCCATTTTTCTGGTGATGGCCATCAGCTCCGACGAGGTCAGCTGGGGGGCTTTCTTTGTGTAAGCAACGAGAAACCTGAAAGAAGCATTTTTTAACTAAGTCCTGCTGAGTCATTCATGAGTTTTTAGCCGCCTTGCTTCTTCTCACAGACTCTCTACTCTCATGCCA
+
CCBCCCCFCFFFGGGGGGGGGGGGGGHHGGGGGHHHGGHHHHHHHHHHHHHHHHHHHHHHHHHHHHHHHHHHGHGGHHHHHHHGGHHHHHHHHHHHHHHHHHHHHHHHHHHHHGGGGGGGGHHHHHHHGGGGGGGGGGGGGGGGGGFFFFFFFFFFFFFFFFFFFFFFFFFFFFFFFFFFFFFFFFFFFFFFFFFFFFFFFFFFFFFFFFFFFFFFFFFFFFFFFFFFFFFFFFFFFFFFFFFFFFFFFFF
@M05620:45:000000000-G6HP7:1:1101:18554:4156 1:N:0:191
AAACCAAGCAGACACTCACCGCTCCCTCGCCACAGGCCAATAGTTTGTCCTCACTGAGTTGGCAACAAGTGGCTGCTGTGGCTGCCATTTTTCTGGTGATGGCCATCAGCTCCGACGAGGTCAGCTGGGGGGCTTTCTTTGTGTAAGCAACGAGAAACCTGAAAGAAGCATTTTTTAACTAAGTCCTGCTGAGTCATTCATGAGTTTTTAGCCGCCTTGCTTCTTCTCACAGACTCTCTACTCTCATGCCA
+
AB@ABA4BAFFFGGGGGGGG?EEGGGHHGFGGGHHEGGHHFFHDGBFHGHFHFHHFFBAFFFHHFHHHH5DDFGGGHFDBGHFFFHHHHFGHHHGHHHHHHHHHFHHHFGHHHGGGGEBDCGHHHHHHGGGGGGGGGGGGGGGGGGFFFFFFFFFFFFFFFFFFBFFFFFFFFFFFFFFFFFFFFFFFEBFFFFFFFFFFFFFFBFFFFEFFFDFFFFFFFFFFFFFFFFFFFFFFFFFFFFFFFFFFFFB
@M05620:45:000000000-G6HP7:1:1101:21632:4164 1:N:0:191
AAACCAAGCAGACACTCACCGCTCCCTCGCCACAGGCCACTAGTTTGTCCTCACTGAGTTGGCAACAAGTGGCTGCTGTGGCTGCCATTTTTCTGGTGATGGCCATCAGCTCCGACGAGGTCAGCTGGGGGGCTTTCTTTGTGTAAGCAACGAGAAACCTGAAAGAAGCATTTTTTAACTAAGTCCTGCTGAGTCATTCATGAGTTTTTAGCCGCCTTGCTTCTTCTCACAGACTCTCTACTCTCATGCCA
+
AAAAAA1BACBFGGFF11GGAEEGC0CG0?EEGHFGFC//B0FEFFHHHBGBGGHFHHDFHFBGE/F/CF1BFFFEHE1>BFFGE0BD@GGDGFGF@F1FGBFCBGFB>1DBCA/E</B?CGFG<1G0A@C@AA.:BFFFEFB/9BFFFEF@EBBBFFFFFB9BFF?FFEFFFFF@EFFFF//9BBFFFFB9AFFFFFFFF/BF9FEFFFF/9-@@BFF/FFBFFFFFFFFF/ABFFFFB/BFFFF/;FEB
@M05620:45:000000000-G6HP7:1:1101:14558:4166 1:N:0:191
AAACCAAGCAGACACTCACCGCTCCCTCGCCACAGGCCAATAGTTTGTCCTCACTGAGTTGGCAACAAGTGGCTGCTGTGGCTGCCATTTTTCTGGTGATGGCCATCAGCTCCGACGAGGTCAGCTGGGGGGCTTTCTTTGTGTAAGCAACGAGAAACCTGAAAGAAGCATTTTTTAACTAAGTCCTGCTGAGTCATTCATGAGTTTTTAGCCGCCTTGCTTCTTCTCACAGACTCTCTACTCTCATGCCA
+
ACCCCBCFCFFFGGGGGGGGGGGGGGHHGGGGGHHGGGHHHHHHHHHHHHHHHHHHHHGHHHHHHHHHHHHHGHGGHHGHHHHGGHHHHHHHHHHHHHGHHHHHHHHHHHHHHGGGGGGGFHHHHHHHGGGGGGGGGGGGGGGGGGFFFFFFFFFFFFFFFFFFFFFFFFFFFFFFFFFFFFFFFFFFFFFFFFFFFFFFFFFFFFFFFFFFFFFFFFFFFFFFFFFFFFFFFFFFFFFFFFFFFFFFFFF
@M05620:45:000000000-G6HP7:1:1101:21593:4169 1:N:0:191
AAACCAAGCAGACACTCACCGCTCCCTCGCCACAGGCCAATAGTTTGTCCTCACTGAGTTGGCAACAAGTGGCTGCTGTGGCTGCCATTTTTCTGGTGATGGCCATCAGCTCCGACGAGGTCAGCTGGGGGGCTTTCTTTGTGTAAGCAACGAGAAACCTGAAAGAAGCATTTTTTAACTAAGTCCTGCTGAGTCATTCATGAGTTTTTAGCCGCCTTGCTTCTTCTCACAGACTCTCTACTCTCATGCCA
+
@ABBBBBFBFFFGGGGGGGGGGGFGGHHGGGGGGHHGGHHHHHHHHHHHHHHHHHHHHHHHHHFHHHHHHHHGHGGHHHHHHHGGHHHHHHHHHHGHHHHHGHHHHHHHHHHHGGGGGGGGHHGHFHHGGGGGGGGGGGGGGGGGGFFFFFFFFFFFFFFFFFFFFFFFFFFFFFFFFFFFFFFFFFFFFFFFFFFFFFFFFFF;BFFEEFFFFFFFFFFFFFFFFFFFFFFFFFFFFFFFFFFFFFFFF/
@M05620:45:000000000-G6HP7:1:1101:21612:4174 1:N:0:191
AAACCAAGCAGACACTCACCGCTCCCTCGCCACAGGCCAATAGTTTGTCCTCACTGAGTTGGCAACAAGTGGCTGCTGTGGCTGCCATTTTTCTGGTGATGGCCATCAGCTCCGACGAGGTCAGCTGGGGGGCTTTCTTTGTGTAAGCAACGAGAAACCTGAAAGAAGCATTTTTTAACTAAGTCCTGCTGAGTCATTCATGAGTTTTTAGCCGCCTTGCTTCTTCTCACAGACTCTCTACTCTCATGCCA
+
CCCCCCCFCFFFGGGGGGGGGGGGGGHHGGGGGHHHGGHHHHHHHHHHHHHHHHHHHHHHHHHHHHHHHHHHGHGGHHHHHHHGGHHHHHHHHHHHHHHHHHHHHHHHHHHHHGGGGGGGGHHHHHHHGGGGGGGGGGGGGGGGGGFFFFFFFFFFFFFFFFFFFFFFFFFFFFFFFFFFFFFFFFFFFFFFFBFFFFFFFFFFFFFFFFFFFFFFFFFFFFFFFFFFFFFFFFFFFFFFFFFFFFFFFFB
@M05620:45:000000000-G6HP7:1:1101:11139:4182 1:N:0:191
ATCTCTATCTCCTAAAAACCTGTTTAGATTTGGAGATAGACCTTCAGGTTTTTCATCATTTTCTGCATGAATTATACATTGACCACGTTCCAGCGTGGTCAGTTTGCAGCATTCTGTTATTTTGTTTGACAGAGTGTCTTGTTGAGAACATATGTAGGACATGATTTTTTCCTGCAACAGGGAAAATAAAGTATAAGTTTTAAAGATTTATTCTTTAATAAAGGATCTCAAAGCCAGCTTTAGAAAAAGGA
+
BCCCCFFFFFFFGGGGGGGGGGHHHHHHHHHHHHHGHHHHHHHHHHHHHHHGGHHHHHHHHHHHHHHHHHHHHHHHHHHHHHHHHHGHHHHHHHGFGGHHHHHHHHHHHHGHHHHHHHHHHHHHHHHHGHGHHHHHHHHHHHHHHHFHHHHHHHHHHHHHHHHHHHHHHGHHHHHGHHHHHGGHHHHHHGHHHHHHHHHHHHHHHHHHHHHHHHHHHGHHHHHHHHHHHHGHHHHHHGHHHHHGHGHHGGG
@M05620:45:000000000-G6HP7:1:1101:14553:4189 1:N:0:191
AAACCAAGCAGACACTCACCGCTCCCTCGCCACAGGCCAATAGTTTGTCCTCACTGAGTTGGCAACAAGTGGCTGCTGTGGCTGCCATTTTTCTGGTGATGGCCATCAGCTCCGACGAGGTCAGCTGGGGGGCTTTCTTTGTGTAAGCAACGAGAAACCTGAAAGAAGCATTTTTTAACTAAGTCCTGCTGAGTCATTCATGAGTTTTTAGCCGCCTTGCTTCTTCTCACAGACTCTCTACTCTAATGCCA
+
ABABCBBFCFFFGGGGGGGGGGGGGGHHGGGGGHHHGGHHHGHHHHHHHHHHHHHHHHGHHHHHHHFHHFHHGHGGHHHHGHHGGHHHHHHGF4GG3?34FFHEEC33FGBGE/><//B<<FFFBDGHGGGG?BGFBFGFF09/;0;9;:.-..;DBFA9AFF00;.99;FFFFF-EF09;9B9FF0:9000;9;0FBFFB00:BBFF../B0:@BD.00FBFFFB90B990BA99000;9:BB0090;09
@M05620:45:000000000-G6HP7:1:1101:18482:4199 1:N:0:191
AAACCAAGCAGACACTCACCGCTCCCTCGCCACAGGCCAATAGTTTGTCCTCACTGAGTTGGCAACAAGTGGCTGCTGTGGCTGCCATTTTTCTGGTGATGGCCATCAGCTCCGACGAGGTCAGCTGGGGGGCTTTCTTTGTGTAAGCAACGAGAAACCTGAAAGAAGCATTTTTTAACTAAGTCCTGCTGAGTCATTCATGAGTTTTTAGCCGCCTTGCTTCTTCTCACAGACTCTCTACTCTCATGCCA
+
CCCCCCCFCFFFGGGGGGGGGGGGGGHHGGGGGHHHGGGHHHHHHHHHHHHHHHHHHHHHHHHGHHHHHGHHGHGGHHHHHHFGGHHHHHHHHHHHHHGHHHHHHHHHHHHHHGGGGFGGGHHHHHHHGGGGGGGGGGGGGGGGGGFFFFFFFFFFFFFFFFFFFFFFFFFFFFFFFFFFFFFBFFFFFFFFFFFFFFFFFFFFFFFFFFFFFFFFFFFFFFFFFFFFFFFFFFFFFFFFFFFFFFFFFFF
@M05620:45:000000000-G6HP7:1:1101:7432:4285 1:N:0:191
CATCCTGACCCTGAAGTACCCCGGCTTGATTTCTGACATTAGATCGGAAGAGCACACGTCTGAACTCCAGTCACGGACATTTATCTCGTATGCCGTCTTCTGCTTGAAAAAAAAAAAAAAAAATAAAATAAAATAGTAACTTTGTGAGAAAATAACTTAAATTAATAAATAGTACACAAAACGAATTTGACGTATGAATCAATATCATCTAGTTAAACATAATGTGAGATAGATAATGTGAATAGAGCTAT
+
CDDDDFFFFFFFGGGGGGGGGGGGGGGGHHHHHHHGHHHHHHHHHHG2FGHHHHHHHGHHHGHHHHHHHHHHFGGEGGGHHHGHBGHHGDGHHHGGGHGHHHGHHHHHHGFGGGGF<///->-00<000<000000000000000/00000/00000000000:0:000000000000....-....:000::.0:00:0000:0000000000000:0;0000:0FF0:0;000::00000;00000000
@M05620:45:000000000-G6HP7:1:1101:19249:4295 1:N:0:191
ATCTCTATCTCCTAAAAACCTGTTTAGATTTGGAGATAGACCTTCAGGTTTTTCATCATTTTCTGCATGAATTATACATTGACCACGTTCCAGCGTGGTCAGTTTGCAGCATTCTGTTATTTTGTTTGACAGAGTGTCTTGTTGAGAACATATGTAGGACATGATTTTTTCCTGCAACAGGGAAAATAAAGTATAAGTTTTAAAGATTTATTCTTTAATAAAGGATCTCAAAGCCAGCTTTAGAAAAAGGA
+
?AABBFFFFBFFGGGGGGFGGGHHHHHHHHHHHHH4FBGHHHHHGHHHHHHGGHHHHHHHHHHHHHHHGGBHHHHHHHHHGHHGGFFGHHHHHFGGGGHHBGHHHHFGHEFHHHHHHHHHHHHHHHHHFHHHGGGHHHHHHHHHFFHHHHHHGGHGHHFHFHHHHHHHHGHGHGHF22FFGFEFECFGDGHBGHGHG1GHGFCFGGHHGHHDHHHHHGHDGFHHHHHHFDGFFGFHFGHHHHHGGGFFD.;
@M05620:45:000000000-G6HP7:1:1101:15255:4305 1:N:0:191
ATCTCTATCTCCTAAAAACCTGTTTAGATTTGGAGATAGACCTTCAGGTTTTTCATCATTTTCTGCATGAATTATACATTGACCACGTTCCAGCGTGGTCAGTTTGCAGCATTCTGTTATTTTGTTTGACAGAGTGTCTTGTTGAGAACATATGTAGGACATGATTTTTTCCTGCAACAGGGAAAATAAAGTATAAGTTTTAAAGATTTATTCTTTAATAAAGGATCTCAAAGCCAGCTTTAGAAAAAGGA
+
BBCCCFFFFFFFGGGGGGGGGGGHHHHHHHHHHHHHHHHHHHHHHHHHHHHGGHHHHHIHHIHHHHHHHHHHHHHHHHHHHHHHHHGHHHHHHHGGGGHHHHHHHHHHHHHHHHHHHHHHHHHHHHHHGHHHHHHHHHHHHHHHHHHGHHHHHHHHHHHHHHHHHHHHHGHHHHHHHHHHHGGHHHHHHHHGHHHHHGHHHGGHHHHHHHHHHHHHHGHHHFHHHHHHHGHGHHHHHGHHHHHHGGHGGGH
@M05620:45:000000000-G6HP7:1:1101:19247:4312 1:N:0:191
ATCTCTATCTCCTAAAAACCTGTTTAGATTTGGAGATAGACCTTCAGGTTTTTCATCATTTTCTGCATGAATTATACATTGACCACGTTCCAGCGTGGTCAGTTTGCAGCATTCTGTTATTTTGTTTGACAGAGTGTCTTGTTGAGAACATATGTAGGACATGATTTTTTCCTGCAACAGGGAAAATAAAGTATAAGTTTTAAAGATTTATTCTTTAATAAAGGATCTCAAAGCCAGCTTTAGAAAAAGGA
+
BCCCCFFFFFFFGGGGGGGGGGGHHHHHHHHHHHHHHHHHHHHHHHHHHHHGGHHHHHHHHHHHHHHHHGHHHGHGHGHHHGHHHHGHHHHHHHGGGGHHGHHHHHGFHHHHHHHHHHHHHHHHHHHHGGHHHHGHHHHHHHHHHHGHHHHHHHHHHGHHFHHGHHHHHGHHHHGGGHGHHGGEHHHHEHHHGHGHHFGHHHFHHHHGHGHHHHHHHGHGFHHGHHHHHFFEFCGFHGHHHHHFFEFF.EB
@M05620:45:000000000-G6HP7:1:1101:15255:4325 1:N:0:191
ATCTCTATCTCCTAAAAACCTGTTTAGATTTGGAGATAGACCTTCAGGTTTTTCATCATTTTCTGCATGAATTATACATTGACCACGTTCCAGCGTGGTCAGTTTGCAGCATTCTGTTATTTTGTTTGACAGAGTGTCTTGTTGAGAACATATGTAGGACATGATTTTTTCCTGCAACAGGGAAAATAATGTATAAGTTTTAAAGATTTATTCTTTAATAAAGGATCTCAAAGCCAGCTCTAGAAAAAGGA
+
AAABAB@FDBFFGGGFFFGGFFGGHHCFHFHFEGHGHFHHFFFDGHHFEGHGGHHHHHFHHHHDDGGBFDGFGHHGGDGHBBGGHHFHHFHHFGGG?EGGFBFGB43B33BGHHHHGGBHFFEHGHHEBHFEFFHHH4?GF3FB4?/G3F33?FHHFF3BFH1DGHHG1/@@D<B0<G<0F//<FCGHF1<DGDGDF1>FGH1=<1F<FHHGGHFHH0=00=0<<DC00=GGDG::CCC/<C00CGHHG:;
@M05620:45:000000000-G6HP7:1:1101:22149:4400 1:N:0:191
ATCTCTATCTCCTAAAAACCTGTTTAGATTTGGAGATAGACCTTCAGGTTTTTCATCATTTTCTGCATGAATTATACATTGACCACGTTCCAGCGTGGTCAGTTTGCAGCATTCTGTTATTTTGTTTGACAGAGTGTCTTGTTGAGAACATATGTAGGACATGATTTTTTCCTGCAACAGGGAAAATAAAGTATAAGTTTTAAAGATTTATTCTTTAATAAAGGATCTCAAAGCCAGCTTTAGAAAAAGGA
+
ABBCCFFFFFFFGGGGGGGGGGGHHHHHHHGGHGHHHHHGGGHHHFHHGHHGGHGHHHHHHHHHHHHHHGGHHFHFHBHHGEGHGHGCGHHFHHGEEEFHFHFHHHFFHHFHHHHGGHFHHHHHHHHHEFFHGHGHGHHHFFHHHHGFGFHGHHGFHHHHHHHGHHHHHFHHHHHHHFHHHGGFGHHFGEGFFBBGG>FHHGFGHGHHHFHHHGHHGFHFFFFHHHHHFFFBHGGFHEHHHHHHGFFFDCC
@M05620:45:000000000-G6HP7:1:1101:11020:4409 1:N:0:191
ATCTCTATCTCCTAAAAACCTGTTTAGATTTGGAGATAGACCTTCAGGTTTTTCATCATTTTCTGCATGAATTATACATTGACCACGTTCCAGCGTGGTCAGTTTGCAGCATTCTGTTATTTTGTTTGACAGAGTGTCTTGTTGAGAACATATGTAGGACATGATTTTTTCCTGCAACAGGGAAAATAAAGTATAAGTTTTAAAGATTTATTCTTTAATAAAGGATCTCAAAGCCAGCTTTAGAAAAAGGA
+
CCCCCFFFFFFFGGGGGGGGGGHHHHHHHHHHHHHHHHHHHHHHHHHHHHHGGHHHHHHHHIIHHHHGHHHHHHHHHHHHHHHHHHGGHHHHHHGFGGHHHHHHHHHHHHHHHHHHHHHHHHHHHHHHHHHHHHHHHHHHHHHHHHHHHHHHHHHHHHHHHHHHHHHHHGHHHHHHHHHHHGGHHHHHHHHHHHHHHHHHHHHHHHHHHHHHHHHHHHHHHHHHHHHHHGHHHHHHHGHHHHHHHHHHGGH
@M05620:45:000000000-G6HP7:1:1101:22528:4415 1:N:0:191
ATCTCTATCTCCTAAAAACCTGTTTAGATTTGGAGATAGACCTTCAGGTTTTTCATCATTTTCTGCATGAATTATACATTGACCACGTTCCAGCGTGGTCAGTTTGCAGCATTCTGTTATTTTGTTTGACAGAGTGTCTTGTTGAGAACATATGTAGGACATGATTTTTTCCTGCAACAGGGAAAATAAAGTATAAGTTTTAAAGATTTATTCTTTAATAAAGGATCTCAAAGCCAGCTTTAGAAAAAGGA
+
BCCCCFFFFFFFGGGGGGGGGGHHHHHHHHHHHHHHHHHHHHHHHHHHHHHGGHHHHHHHHHIHIHHHHHHHHHHHHHHHHHHHHHGHHHHHHHGGGGHHHHHHHHHHHHHHHHHHHHHHHHHHHHHHHHHHHHGHHHHHHHHHHHHHHHHHHHHHHHHHHHHHHHHHHGHHHHHHHHHHHGGGHHHHGGHHHHHHHFHHHHHHHHHHHGHHHHHHGGHHHFHHHHHHGHGGHHHHHGHHHHHFHHHGGGG
@M05620:45:000000000-G6HP7:1:1101:22538:4430 1:N:0:191
ATCTCTATCTCCTAAAAACCTGTTTAGATTTGGAGATAGACCTTCAGGTTTTTCATCATTTTCTGCATGAATTATACATTGACCACGTTCCAGCGTGGTCAGTTTGCAGCATTCTGTTATTTTGTTTGACAGAGTGTCTTGTTGAGAACATATGTAGGACATGATTTTTTCCTGCAACAGGGAAAATAAAGTATAAGTTTTAAAGATTTATTCTTTAATAAAGGATCTCAAAGCCAGCTTTAGAAAAAGGA
+
AABBBFFFFFFFGGGGGGGGGGFGFHHFHGHHHHHHHHHHHHHHHHHBGHHGGFHHHHHHHHHHHGHHHHHHHHHFHHHHHHHHHHGHHHHHHHGFGEGHHHFGHGHHHHGHHHHHHHHHHHHHHHHHHHHHHHGHHHHHHHHHHHGHHHHHHHHHHHHHHHHHHHGHHGHHHHGHHHHHHGGHHHHHFFFGHEGHG<FGHHFHHGHFGHHHHHHHHHHHHGHG<G/GHHHGHBGHFFHHHHHFHCG.;DG
@M05620:45:000000000-G6HP7:1:1101:22956:4514 1:N:0:191
TACCTGTACTGGGGAAGAGTGTAGCAATCGCCATTCCTACCCTAAAGATCGGAAGAGCACACGTCTGAACTCCAGTCACGGACATTTATCTCGTATGCCGTCTTCTGCTTGAAAAAAAAAAAAACATAAAAACATCTAAATGAACCTCCGCAATAAATACAAGCAGGATGCCTGTATCCACCTGTTCTACCCTCCAACACTTTTGTCCACACATCTACTTCTCCGCTCGTATCTCATAACACAACACAACT
+
AAABCFFFFFFFGGGGGGGGGGHHHHHHHGGGGGHHHHHHHHFGHHHFHHHGEFGHHHHHHHGHHHGGHHHHHHHHHHHGGGGGHHHGGEHHHFEHHHHGGGHGHHHHHHHHHHHHGGCCG<////1111=1..<<11<111111>0<...--<=00000000;//.:00/0000;00000;./;;0000090../00:.00000/09000..00000000900...--:./.000000:0;....9...0
@M05620:45:000000000-G6HP7:1:1101:18466:4562 1:N:0:191
AGATTACTGCAACAGTTCCCCCTGGACCTGGAAAAGTTTCTTGCCTGGCTTACAGAAGCTGAAACAACTGCCAATGTCCTACAGGATGCTACCCGTAAGGAAAGGCTCCTAGAAGACTCCAAGGGAGTAAAAGAGCTGATGAAACAATGGCAAGTAAGTCAGGCATTTCCGCTTTAGCACTCTTGTGGATCCAATTGAACAATTCTCAGCATTTGTACTTGTAACTGACAAGCCAGGGACAAAACAAAGAT
+
BBBBBFFFBFFFFGGEGGGGGGGGGHHHHHHGHHGHHHHHHFHFHHHHHHHHHFHFHFHHHHHFHHHHHHHHFHHFGHHHHHHHHHHHHHHHHHGGGGHHHGHFGHHHGHHGHHHFHHHFHFHGDEGEGHHHHGHHHHFHHHGHHGHGFFFHHGHHFHGHHGHHHHHHHHGGGGGHGHHHHHHGHDGGHHFHHHHHHGGFFHHHHHHFGHFHFHHHHHHGGFHFHHCCHHHFHEGGGDEAEGFGGGGGGGB
@M05620:45:000000000-G6HP7:1:1101:18448:4572 1:N:0:191
AGATTACTGCAACAGTTCCCCCTGGACCTGGAAAAGTTTCTTGCCTGGCTTACAGAAGCTGAAACAACTGCCAATGTCCTACAGGATGCTACCCGTAAGGAAAGGCTCCTAGAAGACTCCAAGGGAGTAAAAGAGCTGATGAAACAATGGCAAGTAAGTCAGGCATTTCCGCTTTAGCACTCTTGTGGATCCAATTGAACAATTCTCAGCATTTGTACTTGTAACTGACAAGCCAGGGACAAAACAAAGAT
+
BBBCCFFFFFFFGGGGGGGGGGGFHHHHHHHHHHHHGHHHHHHHHHHHHHHHHHHHHHHHHHHHHHHHHHHHHHHHHHHHHHGHHHHHHHHHHHGGGGHHHHHHHHHHGHHHHHHHHHHHHHHGGHGGHHHHHGHHHHHHHHHHHHHHFHHHHGHHHHHHHHFHHHHHHHGGGGGHHHHHHHHHHGHGHGHHGHHHHHHGGHHHHHHHHHHHHHHHHFHHHHHGHHHHHGGHHGFGGGGGGGGGGGGGGG9
@M05620:45:000000000-G6HP7:1:1101:18811:4574 1:N:0:191
CATCCTGACCCTGAAGTACCCCGGCTTGATTTCTGACATTAGATCGGAAGAGCACACGTCTGAACTCCAGTCACGGACATTTATCTCGTATGCCGTCTTCTGCTTGAAAAAAAAAACAGTGCTGCTGACCGAGGCCCCCCTGAACCCCAAGGCCAACAGAGAGAAGATGACTCAGGTGAGGCTCGGCCGACGCCCGTGCTCCTCCCGTCCTTTCCCCAGTCATTTTCTGCCCGGCTTGATTTCTGACATTA
+
BBBBBFFFFFFFGGGGGGGGGG??22AE2BFEA5A5F3G5GAAABA?AAEHCAGHHAEAAB1F5BGHCFGA3FGE>EGGHH444B4411?3343>1>?F@B4F43B0F3?G@ED<//?@>FDGGHGFHGBDGGCDGGGGGGGGHGHGGGGHGHH.CEGHGGGGEFFGBFFFGGGGGGFFFFEEGGGFFBBBBBBBB99D?FFFFFFD9ADF/FFFFFFFBF/BFFFFFFBFFD?BBBB?BFFFFB;FFFF/
@M05620:45:000000000-G6HP7:1:1101:16502:4603 1:N:0:191
AAACCAAGCAGACACTCACCGCTCCCTCGCCACAGGCCAATAGTTTGTCCTCACTGAGTTGGCAACAAGTGGCTGCTGTGGCTGCCATTTTTCTGGTGATGGCCATCAGCTCCGACGAGGTCAGCTGGGGGGCTTTCTTTGTGTAAGCAACGAGAAACCTGAAAGAAGCATTTTTTAACTAAGTCCTGCTGAGTCATTCATGAGTTTTTAGCCGCCTTGCTTCTTCTCACAGACTCTCTACTCTCATGCCA
+
ABBCCCBFCFFFGGGGGGGGGGGGGGHHGGGGGHHHGGHHHHHHHHHHHHHHHHHHHHGHHHHHHHHHHGHHGHGGHHHHHHHGGHHHHHHHHHHHHHHHHHHHHHHHHHHHHGGGGGGGCHHHHHHHGGGGGGGGGGGGGGGGGGFFFFFFFFFFFFFFFFFFFFFFFFFFFFFFFFFFFFFFFFFFFFFFFFFFFFFFFFFFFFFFFFFFFFFFFFFFFFFFFFFFFFFFFFFFFFFFFFFFFFFFFFF
@M05620:45:000000000-G6HP7:1:1101:17674:4612 1:N:0:191
ATCTCTATCTCCTAAAAACCTGTTTAGATTTGGAGATAGACCTTCAGGTTTTTCATCATTTTCTGCATGAATTATACATTGACCACGTTCCAGCGTGGTCAGTTTGCAGCATTCTGTTATTTTGTTTGACAGAGTGTCTTGTTGAGAACATATGTAGGACATGATTTTTTCCTGCAACAGGGAAAATAAAGTATAAGTTTTAAAGATTTATTCTTTAATAAAGGATCTCAAAGCCAGCTTTAGAAAAAGGA
+
ABABBFFFFFFFGGGGGGGGGGHHHHHGHGHHHGFHHHHHHHHHHHHHGHHGGHHHHHHHHHHHGHFHHGHGHHHHGHHHHHGHHHDGHHHHHHGGGGHHHHHHHHGHHHHHHHHHGFGGHHHHGHHFFHGHHHHHHHHHHHHFDGHHHHGHFHGHHHG2GGHHFGHHHFHHHHHH2GHHHGGHHHFHFGH1FHHGHGGHHHFHHHHHHHHHHHHHHFHHHH0DHHHHHHGHHHHHHGFHHHHECGHHG?G
@M05620:45:000000000-G6HP7:1:1101:17695:4629 1:N:0:191
ATCTCTATCTCCTAAAAACCTGTTTAGATTTGGAGATAGACCTTCAGGTTTTTCATCATTTTCTGCATGAATTATACATTGACCACGTTCCAGCGTGGTCAGTTTGCAGCATTCTGTTATTTTGTTTGACAGAGTGTCTTGTTGAGAACATATGTAGGACATGATTTTTTCCTGCAACAGGGAAAATAAAGTATAAGTTTTAAAGATTTATTCTTTAATAAAGGATCTCAAAGCCAGCTTTAGAAAAAGGA
+
CCCCCFFFFFFFGGGGGGGGGGHHHHHHHHHHHHHHHHHHHHHHHHHHHHHGGHHHHHIHHHHIIHHHHHHHHHHHHHHHHHHHHHGHHHHHHHGFGGHHHHHHHHHHHHHHHHHHHHHHHHHHHHHHGHHHHHHHHHHHHHHHHHGHHHHHHHHHHHHHHHHHHHHHHGHHHHHHHHHHHGGGHHHHHHHGHHHHHFGHHGHHHHHHHHHHHHHHHHHHHHHHHHHHHGHHHHHHHGHHHHHHGHGHGGH
@M05620:45:000000000-G6HP7:1:1101:19771:4643 1:N:0:191
ATCTCTATCTCCTAAAAACCTGTTTAGATTTGGAGATAGACCTTCAGGTTTTTCATCATTTTCTGCATGAATTATACATTGACCACGTTCCAGCGTGGTCAGTTTGCAGCATTCTGTTATTTTGTTTGACAGAGTGTCTTGTTGAGAACATATGTAGGACATGATTTTTTCCTGCAACAGGGAAAATAAAGTATAAGTTTTAAAGATTTATTCTTTAATAAAGGATCTCAAAGCCAGCTTTAGAAAAAGGA
+
BBCCCFFFFFFFGGGGGGGGGGHHHHHHHHHHHHHHHHHHHHHHHHHHHHHGGHHHHIIHHHHHHHHHHHHHHHHHHHHHHGHHHHGHHHHHHHGFGGHHHHHHHHHHHHGHHHHHHHHHHHHHHHHHGHHHHHHHHHHHHHHHHHHHHHHHHHHGHHHHHHHHHHHHHGHHHHHHHHHHHGGHHHHHHHHGHHHHHGHHHHHHHHHHHGHHHHHHHHHGHGHHHHHHHHHHHHHHHGHHHHHGHHHHGGH
@M05620:45:000000000-G6HP7:1:1101:19754:4650 1:N:0:191
ATCTCTATCTCCTAAAAACCTGTTTAGATTTGGAGATAGACCTTCAGGTTTTTCATCATTTTCTGCATGAATTATACATTGACCACGTTCCAGCGTGGTCAGTTTGCAGCATTCTGTTATTTTGTTTGACAGAGTGTCTTGTTGAGAACATATGTAGGACATGATTTTTTCCTGCAACAGGGAAAATAAAGTATAAGTTTTAAAGATTTATTCTTTAATAAAGGATCTCAAAGCCAGCTTTAGAAAAAGGA
+
ABCCCFFFFFFFGGGGGGGGGGGHHHHGHHHHHHHHHHHGHHHHHHHHHHHGGHHHHHHHHHHHHHHHHHHHHHHHHGHHHGHHHHGHHHHHHHGFGGHHHHHHHHHHHHHHGHHHHHHHHHHHGHHHGGHHHHGHHHHHFGHHHHGGHHHHHHHHHHGHHHHGHHHHHGHHHHHHHHHHHGGGHHHFHFHGHHHFHGHHHHGHHHHHHHHHHHHHHHHHGGFHHHHHHGGHHHHFHGGHHHHHFGHFDFH
@M05620:45:000000000-G6HP7:1:1101:13495:4701 1:N:0:191
CATCCTGACCCTGAAGTACCCGGCTTGATTTCTGACATTAGATCGGAAGAGCACACGTCTGAACTCCAGTCACGGACATTTATCTCGTATGCCGTCTTCTGCTTGAAAAAAAAAAAAAAAAAAAGAAGTAAAGTTAGCTTGTATTTTCACTACACAAAAAAAAAAGTAATATAGCCAACCTATATAAATGACGCAACTCCAAATATAAAAACAATCACTTGTAGCCCACATACTTCATATCGTAACAACAA
+
CCCCCFFFFFFFGGGGGGGGGGGGGGGHHHHHHHHHHHHHHHHHHGGGGHHHHHHHGHHHGGHHHHHHHHHHHGGGGGHHHHHHHHHFGHHHHGFGHGHHHHHHHHHGFHGGGGG<><//---<.../=0000;;00000/.00000;0000;0/:9..9----9.9000;:000;09..900:;000:000..:--/000000;0:00:09..000900000000/...0000;;0:900./...:0...
@M05620:45:000000000-G6HP7:1:1101:12311:4706 1:N:0:191
AAACCAAGCAGACACTCACCGCTCCCTCGCCACAGGCCAATAGTTTGTCCTCACTGAGTTGGCAACAAGTGGCTGCTGTGGCTGCCATTTTTCTGGTGATGGCCATCAGCTCCGACGAGGTCAGCTGGGGGGCTTTCTTTGTGTAAGCAACGAGAAACCTGAAAGAAGCATTTTTTAACTAAGTCCTGCTGAGTCATTCATGAGTTTTTAGCCGCCTTGCTTCTTCTCACAGACTCTCTACTCTCATGCCA
+
AA?AAA?1AFFBAGGFFGGGCGCCFC0FAEEEGFAAGFACFGEBGBGHFEBHGE1B1GDBG11DG/BEFDFFG>/FEG@>FGHAFFGDDBBG>DFHGG1@FBHHFHFHHFHHHCEE/ECC/BGHHHHFCCC@G@ABBB0;90B;BFFFFFF@F?BBFFAFFFFFFFFFFFFFFFF=?BFFFFFFFEFFFFFFF9BBFFFF/9/;9BFFEEFFBB?@FBBBFFBFFFFBBFF/BFFFFFFFFFFFBFFFF/;
@M05620:45:000000000-G6HP7:1:1101:15541:4711 1:N:0:191
TACCTGTACTGGGGAAGCATTTGAATATCCCCCCATGGTGATGGGGACGGAGAACTGCTCCATAAACACAGGCAACGTGCCTAACTTTCCCGGGAAGATGAAGTCAAAGAGCGACCACAGCTCTTCGGAGGTTATTTTGCATCGGTGAGCCAGACAGAATGATCCGATGAGGGGTGCGAAACTATTTGAGGAAAGGAAGCACCTTTTTATTAAATTTACCTTTTAGCAATCGCCATTCCTACCCTAAAGAT
+
BBBBBFFFFFFFGGGGGGGGGFHHHHGHHHFFGGEHFFBFHHFHHGGGGGGGFHHHHHHFHHHFHHHGHFGGFHHHFGHGHHHFHHHGGFHFGGEEFHHHGFGHHHHHGHHHGGGGGHHHHHHHHHHGGGG?GHHHHHHHHHHGGGGGHHHHHHGHHHHHHHHHHHGGGHHGGGEGGGGGGGGGGGGGGGGFFGGGGGGGGGFFFFFFFFFFFFFFFFFFFFFFFFFFFFFFFFFFFFFFFFFFFFFFFFF
@M05620:45:000000000-G6HP7:1:1101:12165:4724 1:N:0:191
AAACCAAGCAGACACTCACCGCTCCCTCGCCACAGGCCAATAGTTTGTCCTCACTGAGTTGGCAACAAGTGGCTGCTGTGGCTGCCATTTTTCTGGTGATGGCCATCAGCTCCGACGAGGTCAGCTGGGGGGCTTTCTTTGTGTAAGCAACGAGAAACCTGAAAGAAGCATTTTTTAACTAAGTCCTGCTGAGTCATTCATGAGTTTTTAGCCGCCTTGCTTCTTCTCACAGACTCTCTACTCTCATGCCA
+
BCCCCBCFCFFFGGGGGGGGGGGGGGHHGGGGGHHHGGHGHGHGHHHHHHHHHHHHHHHGHHHFHHHHHGHHGHGGHHHFHHHGGHHHHHHHHHHHHHHHGHHHHHHHHHHHHGGGGGGGFHHHHHHHGGGGGGGGFGFGGGGGGGFFFFFFFFFFFFFFFFFFFFFFFFFFFFFFFFFFFFFFFFFFFFFFFFFFFFFFFFFFFFFFFEFFFFFFFFFFFFFFFFFFFFFFFFFFFFFFFFFFFFFFFF/
@M05620:45:000000000-G6HP7:1:1101:15534:4728 1:N:0:191
TACCTGTACTGGGGAAGCATTTGAATATCCCCCCATGGTGATGGGGACGGAGAACTGCTCCATAAACACAGGCAACGTGCCTAACTTTCCCGGGAAGATGAAGTCAAAGAGCGACCACAGCTCTTCGGAGGTTATTTTGCATCGGTGAGCCAGACAGAATGATCCGATGAGGGGTGCGAAACTATTTGAGGAAAGGAAGCACCTTTTTATTAAATTTACCTTTTAGCAATCGCCATTCCTACCCTAAAGAT
+
BCCCCFFFFFFFGGGFFGGGGGHHHHHHHHHGGGGHHHFHHHHHHGGGGGGGGHHHHHHHHGHGHGHHHHHHGHHHGHHHHHHHHHHHHHHGGGGGGHHHHGHHHHHHHHHHGGGGGHGHHHHHHHHGGGG?GHHHHHHHGHHGGGEGHHHGHHGHHHHHHHHHHHGGGHHHGG;AFGGGGGGGGGGGGGGFFFGGGGGGGGFFFFFFFFFFFFFFFBFFFFFFFFFFFBFFFFFFFFFFFFFFBFFFFFB
@M05620:45:000000000-G6HP7:1:1101:15557:4728 1:N:0:191
TACCTGTACTGGGGAAGCATTTGAATATCCCCCCATGGTGATGGGGACGGAGAACTGCTCCATAAACACAGGCAACGTGCCTAACTTTCCCGGGAAGATGAAGTCAAAGAGCGACCACAGCTCTTCGGAGGTTATTTTGCATCGGTGAGCCAGACAGAATGATCCGATGAGGGGTGCGAAACTATTTGAGGAAAGGAAGCACCTTTTTATTAAATTTACCTTTTAGCAATCGCCATTCCTACCCTAAAGAT
+
AAAAAFFFFFFFGGGGGGG1GBHEA3BGHHF0EGEHFF1BGHBHGCFEEGGAGGHGFHHHHFFFHFEDEFECEEFGE>>EHHHHHFHFFHHEEEEEEFHH1>GHFGHHFHFC@CGGGHHHHHHHHHHGGGG?FGHHHHGHGHHGGFCFHHHHHHGHHHHHFHGHHHGGGHHHGGCCC@A@@GGGGGGFGGGGGGGGGGGFFGFFFFFFFFFFFFFFFBBFFFFFEFFEFFFFFFFFFFFFFFFFFFFFFFF
@M05620:45:000000000-G6HP7:1:1101:7936:4736 1:N:0:191
AAACCAAGCAGACACTCACCGCTCCCTCGCCACAGGCCAATAGTTTGTCCTCACTGAGTTGGCAACAAGTGGCTGCTGTGGCTGCCATTTTTCTGGTGATGGCCATCAGCTCCGACGAGGTCAGCTGGGGGGCTTTCTTTGTGTAAGCAACGAGAAACCTGAAAGAAGCATTTTTTAACTAAGTCCTGCTGAGTCATTCATGAGTTTTTAGCCGCCTTGCTTCTTCTCACAGACTCTCTACTCTCATGCCA
+
CCCCCCCFDFFFGGGGGGGGGGGGGGHHGGGGGHHHGGHHHHHHHHHHHHHHHHHHHHGHHHHHHHHHHGHHGHGGHHHHHHHGGHHHHHHHHHHHHHHHHHHHHHHHHHHHHGGGGGGGEHHHHHHHGGGGGGGGGGGGGFGGGGFFFFFFFFFFFFFFFFFFFFFFFFFFFFHFFFFHFFFFFFFFFFFFFFFFFFFFFFFFFFFFFFFFFFFFFFFFHHHFFFFFFFFFFFFFFFFFFFFFFFFFFFF
@M05620:45:000000000-G6HP7:1:1101:12164:4745 1:N:0:191
AAACCAAGCAGACACTCACCGCTCCCTCGCCACAGGCCAATAGTTTGTCCTCACTGAGTTGGCAACAAGTGGCTGCTGTGGCTGCCATTTTTCTGGTGATGGCCATCAGCTCCGACGAGGTCAGCTGGGGGGCTTTCTTTGTGTAAGCAACGAGAAACCTGAAAGAAGCATTTTTTAACTAAGTCCTGCTGAGTCATTCATGAGTTTTTAGCCGCCTTGCTTCTTCTCACAGACTCTCTACTCTCATGCCA
+
ABBBCABFBFFFGGGGGGGGGGGGGGHHCGGGGGHHGGDHHGHHHHGHHFHHHHGGHHFGHHHHGHHGHGFHGHGGHHHHHHFGGHHHHHHHHHHHHGHHHHHHHHHGHHHHHGGGGGGGGHHHHHHHGGGGGGGGBGGFG9:BFFBBFFFCFADFFFFFFFFEBFABBBFFFFFFFFFFFB0;BBFFFFFFF9:FFFFF9BBBFBFFEE/FFAACFFFFFBFFFFFFFBFBFFBFFFFFFFF9B0;0;B9
@M05620:45:000000000-G6HP7:1:1101:7725:4753 1:N:0:191
ATCTCTATCTCCTAAAAACCTGTTTAGATTTGGAGATAGACCTTCAGGTTTTTCATCATTTTCTGCATGAATTATACATTGACCACGTTCCAGCGTGGTCAGTTTGCAGCATTCTGTTATTTTGTTTGACAGAGTGTCTTGTTGAGAACATATGTAGGACATGATTTTTTCCTGCAACAGGGAAAATAAAGTATAAGTTTTAAAGATTTATTCTTTAATAAAGGATCTCAAAGCCAGCTTTAGAAAAAGGA
+
CCCCDFFFFFFFGGGGGGGGGGHHHHHHHHHHHHHHHHHHHHHHHHHHHHHGGHHHHGIHHIHIIHHHHHHHHHHHHHHHHHHHHHGHHHHHHHGGGGHHHHHHHHHHHHHHHHHHHHHHHHHHHHHHHHHHHHHHHHHHHHHHHHHHHHHHHHHHHHHHHHHHHHHHHGHHHHHHHHHHHGGHHHHHHHHHHHHHHHHHHHHHHHHHHGHHHHHHHHHHHGHHHHHHHGHHHHHHHGHHHHHGGHHHGGH
@M05620:45:000000000-G6HP7:1:1101:11051:4785 1:N:0:191
TACCTGTACTGGGGAAGCGTGTAGCAATCGCCATTCCTACCCTAAAGATCGGAAGAGCACACGTCTGAACTCCAGTCACGGACATTTATCTCGTATGCCGTCTTCTGCTTGAAAAAAAAAAAAAAAAAAAAAGATTCTATATGTTCGCGGCTAGAATCCTGAACACCACATGTTTTCACACCCTCCTGCTACTAGCTGCCTGAATTTGTCACAACCTTGGTTACTATAGCTTCCTCTCCACACACCTCCCC
+
CCCCCFFFFFFFGGGGGGGGGGFGHGHHHGGGEFHHHHFHFHHGHHHHHHHGGGGGHHHHHHGGHHGFHHHHHFHHHHHGGGGGHHHGHBGHHGDGGHHGFGHGHHHHHHHHHGHFGGDDG>>/-<------..00;000000;09.-9---:.000;00:0009/...900:;:F09:00;..../00000000/00;.09/0000:000000.;/9009;0000;0000009090//090:.:./...9
@M05620:45:000000000-G6HP7:1:1101:23451:4793 1:N:0:191
TACCTGTACTGGGGAAGCGTGTAGCAATCGCCATTCCTACCCTAAAGATCGGAAGAGCACACGTCTGAACTCCAGTCACGGACATTTATCTCGTATGCCGTCTTCTGCTTGAAAAAAAAAAAAAAAAAAATAAAGTTTCATGGATTATCTAGATAAACTAAGTAACAGCATGTACCTTATGATACATTCGAGTACCAATGTATTGTAAATTAAATTGAGTACACGCAATACTATAGGCATTTGTCATGTAT
+
AAABBFFFFFFFGGGGGGGGGGHHHHHHHGGGGGHHHHHHHHGHHHHBGGHGGFGHHHHHHHFGHHGHHHHHHGHHHHHGGGGGHHHGHBGHHFGHHHHGGGHGHHHHHHHGFFHGGDDC@<//------.00000000;000000000:00000000000000000;./009000;00000000000009/0.000000000;09000;00000:;0:;:000.---.0000090000000000009090
@M05620:45:000000000-G6HP7:1:1101:18226:4799 1:N:0:191
ATCTCTATCTCCTAAAAACCTGTTTAGATTTGGAGATAGACCTTCAGGTTTTTCATCATTTTCTGCATGAATTATACATTGACCACGTTCCAGCGTGGTCAGTTTGCAGCATTCTGTTATTTTGTTTGACAGAGTGTCTTGTTGAGAACATATGTAGGACATGATTTTTTCCTGCAACAGGGAAAATAAAGTATAAGTTTTAAAGATTTATTCTTTAATAAAGGATCTCAAAGCCAGCTTTAGAAAAAGGA
+
AAAAAFFDFFFFGGGGGGGGFGBGHFHHFGHHHFFFCGHHHHFHHHHHHHGEFHFGHHHHHGGGHGHHHGHHGHHHHHGHHHHHHHGFGHHHHHGGFGHHHHGGHHGHHGHHFHHHGFFHHGHHEHHHHHGFHHEEBFFGHHHHDGHFGHHFGHFHHHGGFHHHHHHHHCHGHHHHGGHHHEEGHFGGFHF1FFFFFFGGHHH1FGHHFHHHHHHHHHHHGHHGHHHHGHFGGGHFGGFHHGHGFGGHGCH
@M05620:45:000000000-G6HP7:1:1101:12976:4809 1:N:0:191
ATCTCTATCTCCTAAAAACCTGTTTAGATTTGGAGATAGACCTTCAGGTTTTTCATCATTTTCTGCATGAATTATACATTGACCACGTTCCAGCGTGGTCAGTTTGCAGCATTCTGTTATTTTGTTTGACAGAGTGTCTTGTTGAGAACATATGTAGGACATGATTTTTTCCTGCAACAGGGAAAATAAAGTATAAGTTTTAAAGATTTATTCTTTAATAAAGGATCTCAAAGCCAGCTTTAGAAAAAGGA
+
BCCCDFFFFFFFGGGGGGGGGGHHHHHHHHHHHHHHHHHHHHHHHHHHHHHGGHHHHHIHHIHIHHHHHHHHHHHHHHHHHHHHHHGHHHHHHHGFGGHHHHHHHHHHHHHHHHHHHHHHHHHHHHHHHHHHHHHHHHHHHHHHHHGHHHHHHHHHHHHHHHHHHHHHHGHHHHHHHHHHHGGGHHHHHHHHFHHHHHHHHHHHHHHHHGHHHHHHHGHHHHHHHHHHHGHGHHHHHGHHHHHHGGGHGGH
@M05620:45:000000000-G6HP7:1:1101:18212:4810 1:N:0:191
ATCTCTATCTCCTAAAAACCTGTTTAGATTTGGAGATAGACCTTCAGGTTTTTCATCATTTTCTGCATGAATTATACATTGACCACGTTCCAGCGTGGTCAGTTTGCAGCATTCTGTTATTTTGTTTGACAGAGTGTCTTGTTGAGAACATATGTAGGACATGATTTTTTCCTGCAACAGGGAAAATAAAGTATAAGTTTTAAAGATTTATTCTTTAATAAAGGATCTCAAAGCCAGCTTTAGAAAAAGGA
+
BBBBBFFFFFFFGGGGGGGGGGHHHHHHHHHHGHHHHFHHGFHHHGHHGHHGGHGHHGFHHHHGHHHGHHHHHHHGHHHHHHHHGHGHGHHHHHGGGGHHHHHHHHGHHGHHHHHHHHHHHHHHHHHHHHHHHHGGHHHHHHHHHHGFHFGHHHHHHHHHHHHHHHHHHGHHHHGHHHHHHGFFHHHGHGHFGHHHH>GHHHGFHGHHHHHHHHHHHHHGGFFHHHHHHGHGHHFFGGHGHHHHHGHHGGF
@M05620:45:000000000-G6HP7:1:1101:23447:4812 1:N:0:191
TACCTGTACTGGGGAAGCGTGTAGCAATCGCCATTCCTACCCTAAAGATCGGAAGAGCACACGTCTGAACTCCAGTCACGGACATTTATCTCGTATGCCGTCTTCTGCTTGAAAAAAAAAAAAACAAAAAAAAATAATAATAAATAAGATATAATGAAATAAAGAAAAAGAGTAATGAAAAGATATAAAGAAAGGAAAAATTGTGTGATAAACATAATCAGATATCAAATCAGATTAGATACTGAGAGAAA
+
CDDDDFFFFFFFGGGGGGGGGGHHHHHHHGGGGGHHHHHHHHHHHHH5GHHGGGCHHHHHHHGHHHGFHHHHHHHHHHHGGGGGHHHHHHHHHGEHHHHGEGHGHHHHHHHHHHHHGDGDG<<<///00.----.000;0000:0:00:00;000<0:0000000.//:..::00000;00/.:0000000./0.////..:000/.0000000000000000000:0000000000:000;000000.00
@M05620:45:000000000-G6HP7:1:1101:12985:4823 1:N:0:191
ATCTCTATCTCCTAAAAACCTGTTTAGATTTGGAGATAGACCTTCAGGTTTTTCATCATTTTCTGCATGAATTATACATTGACCACGTTCCAGCGTGGTCAGTTTGCAGCATTCTGTTATTTTGTTTGACAGAGTGTCTTGTTGAGAACATATGTAGGACATGATTTTTTCCTGCAACAGGGAAAATAAAGTATAAGTTTTAAAGATTTATTCTTTAATAAAGGATCTCAAAGCCAGCTTTAGAAAAAGGA
+
BBBBBFFFFFFFGGGGGGGGGGHHHHGHHHHHHHHHHHHHHHHHHHHHHHHGGHHHHHHHHHHHHHHGHGHHHHHGHHHHHHHHGHGHHHHHHHGFGGHHHHHHGHHHHHHHHHHHHHHHHHHHHHHHGHHHHHHHHHHHHGGHHHGFGFGHHHHHHHGHHHHHHHHHHGHHHHGHHHHHHECFHHHGGGHGFGGGHGGHHHCFHGHHHHHHHHHHHHHFFHHHHHHHHGHGHHHHHGGGHHHGHHHHGGG
@M05620:45:000000000-G6HP7:1:1101:22435:4844 1:N:0:191
AAACCAAGCAGACACTCACCGCTCCCTCGCCACAGGCCAATAGTTTGTCCTCACTGAGTTGGCAACAAGTGGCTGCTGTGGCTGCCATTTTTCTGGTGATGGCCATCAGCTCCGACGAGGTCAGCTGGGGGGCTTTCTTTGTGTAAGCAACGAGAAACCTGAAAGAAGCATTTTTTAACTAAGTCCTGCTGAGTCATTCATGAGTTTTTAGCCGCCTTGCTTCTTCTCACAGACTCTCTACTCTCATGCCA
+
CCCCDBCFCFFFGGGGGGGGGGGGGGHHGGGGGHHHGGHHHHHHHHHHHHHHHHHHHHHHHHHHHHHHHHHHGHGGHHHHHHHGGHHHHHHHHHHHHHHHHHHHHHHHHHHHHGGGGGGGGHHHHGHHGGGGGGGGGGGGGGGGGGFFFFFFFFFFFFFFFFFFFFFFFFFFFFHFFFFFFFFFFFFFFFFFFBFFFFFFFFHFFFFFFFFFFFFFFFFFHFFFHHHFHFFFFFFFFFFHFFFHFFFFFFB
@M05620:45:000000000-G6HP7:1:1101:8612:4856 1:N:0:191
ATCTCTATCTCCTAAAAACCTGTTTAGATTTGGAGATAGACCTTCAGGTTTTTCATCATTTTCTGCATGAATTATACATTGACCACGTTCCAGCGTGGTCAGTTTGCAGCATTCTGTTATTTTGTTTGACAGAGTGTCTTGTTGAGAACATATGTAGGACATGATTTTTTCCTGCAACAGGGAAAATAAAGTATAAGTTTTAAAGATTTATTCTTTAATAAAGGATCTCAAAGCCAGCTTTAGAAAAAGGA
+
AA1>AFFFFFFFGGGGGGGGGGDABDAFFHHHFBGHBGG1FECGHEGGDDGCCGHGHFHGHFGEGFHFGDBDFHFDHBFBGGFFHFEFGGCBEGFFEEHHFHFGHHBGHGHFGFGGHHHHHHHHHHHHFFHHHHHHHHHHHHHHHHGHHHHHHHHHHHHHGHHHGHHHHGHHHHGHHGHHHGGFHHHFFEGGFHHHHGHHHGHGHGHHHHHHHHHHGFHHGFHHHHHHHHHEHHGGGGHHHHHHGGFFGGG
@M05620:45:000000000-G6HP7:1:1101:22437:4864 1:N:0:191
AAACCAAGCAGACACTCACCGCTCCCTCGCCACAGGCCAATAGTTTGTCCTCACTGAGTTGGCAACAAGTGGCTGCTGTGGCTGCCATTTTTCTGGTGATGGCCATCAGCTCCGACGAGGTCAGCTGGGGGGCTTTCTTTGTGTAAGCAACGAGAAACCTGAAAGAAGCATTTTTTAACTAAGTCCTGCTGAGTCATTCATGAGTTTTTAGCCGCCTTGCTTCTTCTCACAGACTCTCTACTCTCATGCCA
+
AAACCCCFCFFFGGGGGGGGEGGGGGHHFGGGGHHHGGHHHHHHHHHHHHHHHHHHHHFHHHHHHHHHHGHHGHGGHHHHGHHGGHHHHHHHHHHGHHHHHHHHHHHHHHFHHGGGGGGGGHHHHHHHGGGGGGGGGGGGGFGGGGFFFFFFFFFFFFFFFFFFFFFFFFFFFFFFFFFFFFFFFFFFFFFFF/FFFFFFFFFFBFFFFFFFFFFFFFFFFFFFFFFFFFFFFFFFFFFFFFFFFFFFFF/
@M05620:45:000000000-G6HP7:1:1101:22418:4867 1:N:0:191
AAACCAAGCAGACACTCACCGCTCCCTCGCCACAGGCCAATAGTTTGTCCTCACTGAGTTGGCAACAAGTGGCTGCTGTGGCTGCCATTTTTCTGGTGATGGCCATCAGCTCCGACGAGGTCAGCTGGGGGGCTTTCTTTGTGTAAGCAACGAGAAACCTGAAAGAAGCATTTTTTAACTAAGTCCTGCTGAGTCATTCATGAGTTTTTAGCCGCCTTGCTTCTTCTCACAGACTCTCTACTCTCATGCCA
+
AAAABBA4ACCCGGFGGGGG2EEGDDCFAEEEAG2GFGE2FFDB5FGHHFEHBGHEGFAGHBGFFGHFHE5BFFFFHC@3BBBFFGGHFHGFG4G3BF@GB3FGFBGHFFEFC?EE////<BCHFFHHA//?BBGFGGGGGB//;CBF/BF9EDAFFFFFFFFB9/99BBF/FFFBEFB9BB/;BBBFBFB99;B9BBFF/9/:9BBFFA//9;BB?9/9:9BFFFFEFFFF/A9BFFFFFFFFFF//B//
@M05620:45:000000000-G6HP7:1:1101:19491:4885 1:N:0:191
AAACCAAGCAGACACTCACCGCTCCCTCGCCACAGGCCAATAGTTTGTCCTCACTGAGTTGGCAACAAGTGGCTGCTGTGGCTGCCATTTTTCTGGTGATGGCCATCAGCTCCGACGAGGTCAGCTGGGGGGCTTTCTTTGTGTAAGCAACGAGAAACCTGAAAGAAGCATTTTTTAACTAAGTCCTGCTGAGTCATTCATGAGTTTTTAGCCGCCTTGCTTCTTCTCACAGACTCTCTACTCTCATGCCA
+
CCCCCCCFCFFFGGGGGGGGGGGGGGHHGGGGGHHHGGHHHHHHHHHHHHHHHHHHHHGHHHHHHHHHHHHHGHGGHHHHHHHGGHHHHHHHHHHHHHHHHHHHHHHHHHHHHGGGGGGGGHHHHHHHGGGGGGGGGGGGGGGGGGFFFFFFFFFFFFFFFFFFFFFFFFFFFFFFFFFFFFFFFFFFFFFFFFFFFFFFFFFFFFFFFFFFFFFFFFFFFFFFFFFFFFFFFFFFFFFFFFFFFFFFFFB
@M05620:45:000000000-G6HP7:1:1101:18628:4890 1:N:0:191
ATCTCTATCTCCTAAAAAGGAAGAAAGGGGAGGGAAGATCGGAAGAGCACACGTCTGAACTCCAGTCACGGACATTTATCTCGTATGCCGTCTTCTGCTTGAAAAAAAAAAAAAAAAAAAAAAAAATATGAACATACGGGTAAGCGACAGAAAAAAAAAAACACAAATCAAGTGTTACCGGTAACAGAGGGAGGCCATCTAGTAAGGGAGACATCCTATCAACAACTACGAACAACGCTAAAGACACAAGA
+
ABCCCFFFFFFFGGGGGGGGGGGGGHHGGGGGGGGFGHHHHGGGGHHHHHGHGGHHGFHHHHHHHGHHHGGGGGHHHGGGHHHGGHGHHGEFHGHHHHHHHFHHHHGGGGCB>//>-<---::-;-.0000099000;:---/00-.:--900/.--;---.;....009:00;90000.---.000//..9.-.../000000000...../9;/00000090..000...--/.:-...000:9//../
@M05620:45:000000000-G6HP7:1:1101:23960:4896 1:N:0:191
ATCTCTATCTCCTAAAAACCTGTTTAGATTTGGAGATAGACCTTCAGGTTTTTCATCATTTTCTGCATGAATTATACATTGACCACGTTCCAGCGTGGTCAGTTTGCAGCATTCTGTTATTTTGTTTGACAGAGTGTCTTGTTGAGAACATATGTAGGACATGATTTTTTCCTGCAACAGGGAAAATAAAGTATAAGTTTTAAAGATTTATTCTTTAATAAAGGATCTCAAAGCCAGCTTTAGAAAAAGGA
+
ABABCFFFFFFFGGGGGGGGGGGHHHHHHHHHHHHHHHHHHHHHHHHHHHHGGHHHHHHHHHHHHGHHHGHHHHHHHHHHHHHHHHGHHHHHHHGGGGHHHHHHHHFHHHHHHHHHHHHHHHHHHHHHHHHHHHGHHHHHHHHHHHHHHHHHHHHHHHHHHHHHHHHHHGHHHHGHHHHHHGGHHHHHFHHHHHHHHGHHHHHHHFHHHHHHHHHHHGHHHHHHHHHHGHGHHFGHHGHHHHHEGFHHGGH
@M05620:45:000000000-G6HP7:1:1101:14470:4898 1:N:0:191
AGATTACTGCAACAGTTCCCCCTGGACCTGGAAAAGTTTCTTGCCTGGCTTACAGAAGCTGAAACAACTGCCAATGTCCTACAGGATGCTACCCGTAAGGAAAGGCTCCTAGAAGACTCCAAGGGAGTAAAAGAGCTGATGAAACAATGGCAAGTAAGTCAGGCATTTCCGCTTTAGCACTCTTGTGGATCCAATTGAACAATTCTCAGCATTTGTACTTGTAACTGACAAGCCAGGGACAAAACAAAGAT
+
AABCCFFFFFFFGGGGGGGGGGGGHHHHHHHHHHHHGHHHHHHHHHHGHHHHHHHHHHHHHHHHHHHHHHHHHHHHHHHHHHHHGFHHHHHHHHGFGGHHHHHHHHHHGHHHHHHHHHHHGHHGGFEEFHHHHGHHHHHHHHHHHHHHGHHHHGHHHHHHGGHHHHHHHHGGGGGHHHGHHHHHHFHGHHHHGHHHHHHHFHHHHHHHHGHHHHHHHGHHHHHHHHHHHCFGHGEFGGGGGGGGGGGGGG;
@M05620:45:000000000-G6HP7:1:1101:19501:4900 1:N:0:191
AAACCAAGCAGACACTCACCGCTCCCTCGCCACAGGCCAATAGTTTGTCCTCACTGAGTTGGCAACAAGTGGCTGCTGTGGCTGCCATTTTTCTGGTGATGGCCATCAGCTCCGACGAGGTCAGCTGGGGGGCTTTCTTTGTGTAAGCAACGAGAAACCTGAAAGAAGCATTTTTTAACTAAGTCCTGCTGAGTCATTCATGAGTTTTTAGCCGCCTTGCTTCTTCTCACAGACTCTCTACTCTCATGCCA
+
CCCCCCCFCFFFGGGGGGGGGGGGGGHHGGGGGHHHGGHHHHHHHHHHHHHHHHHHHHGHHHHHHHHHHHHHGHGGHHHHHHHGGHHHHHHHHHHHHHGHHHHHHHHHHHHHHGGGGGGGCGHHHHHHGGGGGGGGGGGGGGGGGGFFFFFFFFFFFFFFFFFFFFFFFFFFFFFFFFFFFFFFFFFFFFFFFFFFFFFFFFFFFFFFFEBFFFFFFFFFFFFFFFFFFFFFFFFFFFFFFFFFFFFFFFF
@M05620:45:000000000-G6HP7:1:1101:23979:4903 1:N:0:191
ATCTCTATCTCCTAAAAACCTGTTTAGATTTGGAGATAGACCTTCAGGTTTTTCATCATTTTCTGCATGAATTATACATTGACCACGTTCCAGCGTGGTCAGTTTGCAGCATTCTGTTATTTTGTTTGACAGAGTGTCTTGTTGAGAACATATGTAGGACATGATTTTTTCCTGCAACAGGGAAAATAAAGTATAAGTTTTAAAGATTTATTCTTTAATAAAGGATCTCAAAGCCAGCTTTAGAAAAAGGA
+
AABBBFFFFFFFGGGGGGGGGGHGHHHHHHHHGGGHHHHBGGHHHHFHHHHGGHHGHGHHHHHHHHHHHFHHHGGHF5FHHFHHHHEFGHHEHHGFGGHHHHHHHHHGHHHHHHHHHHHHHHHHHHHHGHFHHGGHHHHHHHHHHGHGFHHGHHGHHHHHHHHHHHHHHGHHEHHGHHFGHGGHHBDGFGBGFHDDGFHGGHHHHFGHHHHHGHHFHFHHGBGFFHHFDGGBGF.CCEHHHFH0:GFCEGC
@M05620:45:000000000-G6HP7:1:1101:20198:4992 1:N:0:191
TACCTGTACTGGGGAAGCGTGTAGCAATCGCCATTCCTACCCTAAAGATCGGAAGAGCACACGTCTGAACTCCAGTCACGGACATTTATCTCGTATGCCGTCTTCTGCTTGAAAAAAAAAAAAACGAACTCTCATTACGATATTCTGCACACAAAATAAAATTGAAAAAACAGATCCCATTTATCCGTCGTACTGAAATCTTCCACAAGCAACTGACTACGTATGTAACCGCCTTCACGAATAGTACCAAG
+
CCCCCFFFFFFFGGGGGGGEGGHHHHHCHGGGGGHHHHHHHHHHHHHHHHHGGGGHHHHHHHGGGHGHFHHHHFHGHHHGGGGGHHHHG4GGH?EHHHHGFGHGHHHHHHGHHHHGGGB@C>////..-.>1111111...<-0000000<.....00;000000000.-..//0909:00009;0...--...009900:0:0000...//;//0009/..00/00000---..000...990000000.
@M05620:45:000000000-G6HP7:1:1101:11353:5010 1:N:0:191
ATCTCTATCTCCTAAAAACCTGTTTAGATTTGGAGATAGACCTTCAGGTTTTTCATCATTTTCTGCATGAATTATACATTGACCACGTTCCAGCGTGGTCAGTTTGCAGCATTCTGTTATTTTGTTTGACAGAGTGTCTTGTTGAGAACATATGTAGGACATGATTTTTTCCTGCAACAGGGAAAATAAAGTATAAGTTTTAAAGATTTATTCTTTAATAAAGGATCTCAAAGCCAGCTTTAGAAAAAGGA
+
CDDDEFFFFFFFGGGGGGGGGGHHHHHHHHHHHHHHHHHHHHHHHHHHHHHGGHHHHHHHHHIHIHHHHHHHHHHHHHHHHHHHHHGHHHHHHHGGGGHHHHHHHHHHHHHHHHHHHHHHHHHHHHHHGHHHHHHHHHHHHHHHHHGHHHHHHHHHHHHHHHHHHHHHHGHHHHHHHHHHHGGHHHHHHHHHHHHHHHHHHHGHHHHHHHHHHHHHHHHHHHHHHHHHHHHHHHHHHGHHHHHHHHHHGGH
@M05620:45:000000000-G6HP7:1:1101:11376:5010 1:N:0:191
ATCTCTATCTCCTAAAAACCTGTTTAGATTTGGAGATAGACCTTCAGGTTTTTCATCATTTTCTGCATGAATTATACATTGACCACGTTCCAGCGTGGTCAGTTTGCAGCATTCTGTTATTTTGTTTGACAGAGTGTCTTGTTGAGAACATATGTAGGACATGATTTTTTCCTGCAACAGGGAAAATAAAGTATAAGTTTTAAAGATTTATTCTTTAATAAAGGATCTCAAAGCCAGCTTTAGAAAAAGGA
+
BCCCCFFFFFFFGGGGGGGGGGHHHHHHHHHHHGHHHHHHHHHHHHHHHHHGGHHHHHHHHHHHHHHHHGHHHHHHHHHHHHHHHHGGHHHHHHGFGGHHHHGHHHHGHHHHHHHHHHHHHHHHHHHHGHHHHHGHHHHHHHHHHHGGHHHFHHHHHHHHHHHHHHHHHGHHHHHHHHFHHGEFHHHHHHHGHHHHHFHHHGHGHHGHHHHHHHHHGHGGGGHHHHGGHHHFHHHHHGHHHHHFGGGHGGH
@M05620:45:000000000-G6HP7:1:1101:22448:5025 1:N:0:191
TACCTGTACTGGGGAAGCGTGTAGCAATCGCCATTCCTACCCTAAAGATCGGAAGAGCACACGTCTGAACTCCAGTCACGGACATTTATCTCGTATGCCGTCTTCTGCTTGAAAAAAAAAAAAAAGACAAATAATGTATCGACCGATGGCAACTGGCCAGTACACTGATGTGCTTAGACAGAATATGTACAGTCAGATATATAACTAGACGATAGCTCATCTACGTCGTGATGCAAGGTCAGCGTGCCTGT
+
CBBCCFFFFFFFGGGGGGGGGGFHHHHHHGGGGFHHHHEGGHHHHHHHHHHGGGDFHHHHHHGHHHGGFHHHHFHHHGHGGGGGHHHHHHHHHGEHHHHGGGHGHHHHHHHHHGFFECCCG><<-..0<<01=1111<00..<----..//:.//:..0.0000900000000000;000990;00000000000000:00000000900.-...0000900;0...--.//:000B.900/0.....000
@M05620:45:000000000-G6HP7:1:1101:11376:5045 1:N:0:191
AAACCAAGCAGACACTCACCGCTCCCTCGCCACAGGCCAATAGTTTGTCCTCACTGAGTTGGCAACAAGTGGCTGCTGTGGCTGCCATTTTTCTGGTGATGGCCATCAGCTCCGACGAGGTCAGCTGGGGGGCTTTCTTTGTGTAAGCAACGAGAAACCTGAAAGAAGCATTTTTTAACTAAGTCCTGCTGAGTCATTCATGAGTTTTTAGCCGCCTTGCTTCTTCTCACAGACTCTCTACTCTCATGCCA
+
BABBBBBFBFFFGGGGGFGGGEGGGG2FEGGFEFADDGDHHFHHFFHHFHHHHHHHGFGHHFHHHHGFGDGHGHGGHHDGHHHGGHHHHHHHGHHHFHHHHHHHHGHHHHHHHGGCE?DGCGHHHHHHGGGGGGGFGGGGGGGGGGFFFFFFFFFFFFFFFFFFFFAFFFFFFFFFFFFFFFFFFFFFFFFFFFFFBFFFBFFFFFFFFEFFFFFFDFFFFFFFFFFFFFFFFFFFFFFFFFFFFFFFFFB
@M05620:45:000000000-G6HP7:1:1101:11350:5047 1:N:0:191
AAACCAAGCAGACACTCACCGCTCCCTCGCCACAGGCCAATAGTTTGTCCTCACTGAGTTGGCAACAAGTGGCTGCTGTGGCTGCCATTTTTCTGGTGATGGCCATCAGCTCCGACGAGGTCAGCTGGGGGGCTTTCTTTGTGTAAGCAACGAGAAACCTGAAAGAAGCATTTTTTAACTAAGTCCTGCTGAGTCATTCATGAGTTTTTAGCCGCCTTGCTTCTTCTCACAGACTCTCTACTCTCATGCCA
+
CCCCCCCFCFFFGGGGGGGGGGGGGGHHGGGGGHHHGGHHHHHHHHHHHHHHHHHHHHHHHHHHHHHHHHHHGHGGHHHHHHHGGHHHHHHHHHHHHHHHHHHHHHHHHHHHHGGGGGGGGHHHHHHHGGGGGGGGGGGGGGGGGGFFFFFFFFFFFFFFFFFFFFFFFFFFFFFFFFFFFFFFFFFFFFFFFFFFFFFFFFFFFFFFFFFFFFFFFFFFFFFFFFFFFFFFFFFFFFFFFFFFFFFFFFF
@M05620:45:000000000-G6HP7:1:1101:24401:5093 1:N:0:191
ATCTCTATCTCCTAAAAAGGAAGAAAGGGGAGGGAAGATCGGAAGAGCACACGTCTGAACTCCAGTCACGGACATTTATCTCGTATGCCGTCTTCTGCTTGAAAAAAAAAAAACATTCATTCATTTTTACATCATTTCTTGTTTATACCCTTTTTCACAATCCCTTTTTTCCTTTCAAACCAGCAATATATTGTCACTTAGAAAGTTTTCTTCTCTTATAATCAATATCAAAACTACCTCCATAACATGCA
+
CBCCCFFFFFFFGGGGGGGFFGGEGHHFFFEFGGEHGHHHHGEGGHHEHHHHGHHHGHHHHHHHHHHGGGGGGGHHHHHGHHHGGHHHHGFGHGHHHHHHHGFGHHGGCFD/>//111<11?111?1<?111111<<11=111<=11>1/0/000/00000//000000-;0:0000000....//0000000000000000;0/0000000;000000000:/:////9;//.//////.//://////:
@M05620:45:000000000-G6HP7:1:1101:21667:5155 1:N:0:191
CATCCTGACCCTGAAGTACCCCGGCTTGATTTCTGACATTAGATCGGAAGAGCACACGTCTGAACTCCAGTCACGGACATTTATCTCGTATGCCGTCTTCTGCTTGAAAAAAAAAAAAAACAAAAGAAAACTGATCCAACAAAATAAGAAACAAAATATAAAAAAAAAAAAATATATATAAAAAGACTAGAATATAAAGAAACATATAGCAAAACACATACCAGACATATATTAATATTAACCAATAGTCA
+
3ABBBFFFFCFFGFGGGGGGGGGGGGGGHHHHHHHHHHHHHHGHHHGEFEFHHHHHHEGHHFFHHHGHHGHHHHGGGGGHHHHHFHHHGGHHHHGGGGGFHHBGHHGHFGFGGGGCC<///?.000.<<0011111000<.<..<00000///;.:0:0000:0-----9--.///////////.../////////////.////////////.:9..//////...///////9;////////.//9://
@M05620:45:000000000-G6HP7:1:1101:7917:5194 1:N:0:191
TACCTGTACTGGGGAAGCATTTGAATATCCCCCCATGGTGATGGGGACGGAGAACTGCTCCATAAACACAGGCAACGTGCCTAACTTTCCCGGGAAGATGAAGTCAAAGAGCGACCACAGCTCTTCGGAGGTTATTTTGCATCGGTGAGCCAGACAGAATGATCCGATGAGGGGTGCGAAACTATTTGAGGAAAGGAAGCACCTTTTTATTAAATTTACCTTTTAGCAATCGCCATTCCTACCCTTAAGAT
+
AAABAFFFFFFFFGGGGGGGGGHGGHHHHHFGGGGHHHFFFGHGGGGGGGGEEHHHHHHHHHHHFHHHHHHHGHHHGHHGHHHHGGHHHHHEGGCFGHHFGHHHHHHHHHFGGGFCBGHHHHHHHHHGDCGEHGHHHHHGFHHG?CFGGFGHHHFHHGHHHHHHHHAFGFFFGG;ACD?CAGFGGGGGGGG;FFFFBFFAFFEFFFFFFFFBBBFFBFFBFFFFFFF/9;;;?DFEFFFFBFFFFFFFFFF
@M05620:45:000000000-G6HP7:1:1101:11072:5205 1:N:0:191
ATCTCTATCTCCTAAAAACCTGTTTAGATTTGGAGATAGACCTTCAGGTTTTTCATCATTTTCTGCATGAATTATACATTGACCACGTTCCAGCGTGGTCAGTTTGCAGCATTCTGTTATTTTGTTTGACAGAGTGTCTTGTTGAGAACATATGTAGGACATGATTTTTTCCTGCAACAGGGAAAATAAAGTATAAGTTTTAAAGATTTATTCTTTAATAAAGGATCTCAAAGCCAGCTTTAGAAAAAGGA
+
BBCBCFFFFFFFGGGGGGGGGGHHHHHHHHHHHHHHHHHHHHHHHHHHHHHGGHHHHHHHGHIHIHHHHHHHHHHHHHHHHHHHHHGGHHHHHHGFGGHHHHHHHHHHHHHHHHHHHHHHHHHHHHHHHHHHHHHHHHHHHHHHHHHHHHHHHHHHHHHHHHHHHHHHHGHHHHHHHHHHHGGFHHHHHFHGHHHHHGHHHHHHHHHHHHHHHHHHHGHHHGHHGHHHHHHHHHHHHGHHHHHHHHHHGGG
@M05620:45:000000000-G6HP7:1:1101:18354:5205 1:N:0:191
CATCCTGACCCTGAAGTACCCCGGCTTGATTTCTGACATTAGATCGGAAGAGCACACGTCTGAACTCCAGTCACGGACATTTATCTCGTATGCCGTCTTCTGCTTGAAAAAAAAAAAAAAAAAAAAAAAAAAGACAAAAAAGTAAAATATAAATAAGAAAAGAGAAAAAAAAAAGGTGAGGGGAAGAAGAATGATGGGACAATAGTCGGAGAATAGTAGAGAACCGAAACTGGAGTGTATGAAGAGATGTG
+
CCCDDFFFFFFFGGGGGFGGGGGGGGGGHHHHHHHHHHHHGHHHHHGGGGHHHGHFHGGHHGGHHHHHHHGHFHGGGGGHHHGHFGHHFEHHHHGGGHGHHHHHHHHGHHGGGFGC>/<>-----;------..////..9.00000000000000000///.//00/.-----.:000...-9...//0/000:00./...00:00.----.0:00:0000009-----00//.:.00000000./0000
@M05620:45:000000000-G6HP7:1:1101:18337:5211 1:N:0:191
CATCCTGACCCTGAAGTACCCCGGCTTGATTTCTGACATTAGATCGGAAGAGCACACGTCTGAACTCCAGTCACGGACATTTATCTCGTATGCCGTCTTCTGCTTGAAAAAAAAAAAAAAGAAGCGAAGAGGATAGCAAAACTAGGAAAGAAGAAAGAATGAATGGTAAGATATGGTACTAAAGAGACAGGGTCAACAGACAAGGATGTGGTAAAAGTGCATGAAACGAGAGTGTGGGGATGATGTGATAC
+
AAAABFFFFFFFGGGGGDGGGGGGGGGGHHHHHFGHHHHHHHGHHHGGGGHHHHHGHGGHHFHGGGHHHHHHFHGGGGGHHGGHDHHHGAHBHHGFGHGHHHHHGHHGFHHGGCF>//////0<1-.--..../0<0000/.000/00/././0//0/.00:<0;00000000000000000000:////.9//.000//.//...00000/000000000000000....-0000..-...;00000000
@M05620:45:000000000-G6HP7:1:1101:7925:5213 1:N:0:191
TACCTGTACTGGGGAAGCATTTGAATATCCCCCCATGGTGATGGGGACGGAGAACTGCTCCATAAACACAGGCAACGTGCCTAACTTTCCCGGGAAGATGAAGTCAAAGAGCGACCACAGCTCTTCGGAGGTTATTTTGCATCGGTGAGCCAGACAGAATGATCCGATGAGGGGTGCGAAACTATTTGAGGAAAGGAAGCACCTTTTTATTAAATTTACCTTTTAGCAATCGCCATTCCTACCCTTAAGAT
+
CCCCCFFFFFFFGGGGGGGGGGHHGHHHHHHGGGGHHHGHHHHHHGGGGGGGGHHHHHHHHHHHHHHHHHHHGHHHGHHHHHHHHHHHHHHGGGGGGHHHHGHHHHHHHHHHGGGGGHHHHHHHHHHGGFGEHHHHHHHHGHHGFGGGHHHHHHGHHHHHHHHHHHGGGHHHGG<AEGDFGGGGGGGGGGFFGGGFGGGGGGFFFFFFFFFFFFFFFFFFFFFFFFFBBBFEFFFEFFFFFFFFFFFFFFF
@M05620:45:000000000-G6HP7:1:1101:22007:5218 1:N:0:191
ATCTCTATCTCCTAAAAACCTGTTTAGATTTGGAGATAGACCTTCAGGTTTTTCATCATTTTCTGCATGAATTATACATTGACCACGTTCCAGCGTGGTCAGTTTGCAGCATTCTGTTATTTTGTTTGACAGAGTGTCTTGTTGAGAACATATGTAGGACATGATTTTTTCCTGCAACAGGGAAAATAAAGTATAAGTTTTAAAGATTTATTCTTTAATAAAGGATCTCAAAGCCAGCTTTAGAAAAAGGA
+
CCCCCFFFFFFFGGGGGGGGGGHHHHHHHHHHHHHHHHHHHHHHHHHHHHHGGHHHHHHHHHHHHHHHHHGHHHHHHHHHHHHHHHGHHHHHHHGFGGHHHHHHHHHHHHHHHHHHHHHHHHHHHHHHHHHHHHHHHHHHHHHHHHHGHHHHHHHHGHHHHHHHHHHHHGHHHHHHHHHHHGGHHHGHHHHHHGHHHGGHGHFGHHHHHHHHHHHHHHHHGHHHHHHHHHHHHHHHHGHHHHHFHFHHGGH
@M05620:45:000000000-G6HP7:1:1101:11080:5220 1:N:0:191
ATCTCTATCTCCTAAAAACCTGTTTAGATTTGGAGATAGACCTTCAGGTTTTTCATCATTTTCTGCATGAATTATACATTGACCACGTTCCAGCGTGGTCAGTTTGCAGCATTCTGTTATTTTGTTTGACAGAGTGTCTTGTTGAGAACATATGTAGGACATGATTTTTTCCTGCAACAGGGAAAATAAAGTATAAGTTTTAAAGATTTATTCTTTAATAAAGGATCTCAAAGCCAGCTTTAGAAAAAGGA
+
1>A1>DDFFFFFG1GGFGEEGCA1DAFC33DE1FFCCGHFHCFFGFF1FGHEEGHHHFHF2F2AEBHF2GFBEGFFFFEAB1DGFAEHCHHFHGG/E@HHGGBG@BFGHFC@BGDGB@GGFHHHFFHHGGFFHGHHHEFGHFGHBFHFHHDFFFB2GF1CGHHFFFHG1/CGDGFHFFHHEAFFC0<GFBGDGFHHHFFGGHCFDDGFHFHHHHHHHHFFD=DDFGGBDGFHFE.::EHFHHF0CGHFC.C
@M05620:45:000000000-G6HP7:1:1101:15527:5221 1:N:0:191
AGATTACTGCAACAGTTCCCCCTGGACCTGGAAAAGTTTCTTGCCTGGCTTACAGAAGCTGAAACAACTGCCAATGTCCTACAGGATGCTACCCGTAAGGAAAGGCTCCTAGAAGACTCCAAGGGAGTAAAAGAGCTGATGAAACAATGGCAAGTAAGTCAGGCATTTCCGCTTTAGCACTCTTGTGGATCCAATTGAACAATTCTCAGCATTTGTACTTGTAACTGACAAGCCAGGGACAAAACAAAGAT
+
BBBBBFFFFFFFGGGGGGGGGGGGHHHHHHHHHHHHFHHHHHHHHHHHGHHHHHHGHHHHHHHHHHHHHHGHHHHHHHHHHHHHFHHHHHHHHHGFGGHHHHGHHHHHGHHHHHHHHHHHHFHGGGGFFHHHHGHHHHHHHHHHHHHHGHHHHGHHHHHHHHHHHHHHHHGGGGGHHHHHGHHHHGHGHHHHGHHHHHHHGHHHHHHHHHHHHHHHHHHHGHHHHHHHHHHHGGGGGGGGGGGGGGGGGGC
@M05620:45:000000000-G6HP7:1:1101:18398:5225 1:N:0:191
AAACCAAGCAGACACTCACCGCTCCCTCGCCACAGGCCAATAGTTTGTCCTCACTGAGTTGGCAACAAGTGGCTGCTGTGGCTGCCATTTTTCTGGTGATGGCCATCAGCTCCGACGAGGTCAGCTGGGGGGCTTTCTTTGTGTAAGCAACGAGAAACCTGAAAGAAGCATTTTTTAACTAAGTCCTGCTGAGTCATTCATGAGTTTTTAGCCGCCTTGCTTCTTCTCACAGACTCTATACTCTCATGCCA
+
CCCCCCCFCFFFGGGGGGGGGGGGGGHHGGGGGHHHGGHHHHHHHHHHHHHHHHHHHHHHHHHHHHHHHHHHGHGGHHHHHHHGGHHHHHHHHHHHHHHHHHHHHHHHHHHHHGGGGGGGGHHHHHHHGGGGGGGGGGGGGGGGGGFFFFFFFFFFFFFFFFFFFFFFFFFFFFFFFFFFFFFFFFFFFFFFFFFFFFFFFFFFFFFFFFFFFFFFFFFFFFFFFFFFFFFFFFFFFFFFFFFFFFFFFFB
@M05620:45:000000000-G6HP7:1:1101:22939:5243 1:N:0:191
CATCCTGACCCTGAAGTACCCCGGCTTGATTTCTGACATTAGATCGGAAGAGCACACGTCTGAACTCCAGTCACGGACATTTATCTCGTATGCCGTCTTCTGCTTGAAAAAAAAAAAAAAACAACAGACAGTCTTTCTTTTTATCTCCACCGCTACTTCCGAACGACGCATTTTTTCCCTTTGCCCACCGACCGCTTACCTCCCTCGTCCGTCCCCTCGCCTCTTCACCCCCTCTCTCTTCTTTTCCGCTC
+
CCCCCFFFFFFFGGGGGGGGGGGGGGGGHHHHHHHGHHHHHHHHHHGDGGHHHHHGHGHHHGHHHHHHHHHHHGGGGGGHHHFHHHHHGGHHHHGGGHGGHHHHHHHHHHHGGFGC>///<><.<<0000<0<000=0=000.0=00<0;:.----00:0...--.;-;-::00;9:/9///9////...----9-..////..//-;.9-....9/.---..//////.---.9////////////...;
@M05620:45:000000000-G6HP7:1:1101:18388:5245 1:N:0:191
AAACCAAGCAGACACTCACCGCTCCCTCGCCACAGGCCAATAGTTTGTCCTCACTGAGTTGGCAACAAGTGGCTGCTGTGGCTGCCATTTTTCTGGTGATGGCCATCAGCTCCGACGAGGTCAGCTGGGGGGCTTTCTTTGTGTAAGCAACGAGAAACCTGAAAGAAGCATTTTTTAACTAAGTCCTGCTGAGTCATTCATGAGTTTTTAGCCGCCTTGCTTCTTCTCACAGACTCTATACTCTCATGCCA
+
@AABABBFBFFFGFGGGGGGFFEFGGHHGGGGGGHHGGHHHGHGHHHHGHFHFEHEGHDFGHFFHHHHH5DGFHGGGHHFHFHEGHHHHHEHHHHHHHHFHHFHHGHHHHFHHGGGGGGGCGHHHHHHGGGAGGGGGGGGFCFGGGFFFFFFFFDFFFFFFFFFFFFFFFFFFFFFFFFFFFFBFFFFFFFFFFFFFFFFFFFFFFFFFEFFBDFFFFFBFFFFFFFFFFF99FBFBFFFFFFFFF:99BF
@M05620:45:000000000-G6HP7:1:1101:10665:5277 1:N:0:191
AAACCAAGCAGACACTCACCGCTCCCTCGCCACAGGCCAATAGTTTGTCCTCACTGAGTTGGCAACAAGTGGCTGCTGTGGCTGCCATTTTTCTGGTGATGGCCATCAGCTCCGACGAGGTCAGCTGGGGGGCTTTCTTTGTGTAAGCAACGAGAAACCTGAAAGAAGCATTTTTTAACTAAGTCCTGCTGAGTCATTCATGAGTTTTTAGCCGCCTTGCTTCTTCTCACAGACTCTCTACTCTCATGCCA
+
3ABBAA4FBFFFGBGFFGGFEAEEEFHGEGGGGHGGCFEGGFHFHFFEGHHDGHBHDFGFFF3GHAGHCDGHGHEGFF@BE?FEFCFHFFHFHGHGGHEGHGBGHHCHHHFHHGGGCEGGCFHHHGHHGGGGGGGGGFFFFBCCFFFFFFFBFDF?FFFFFFFFFFFFFFFFFFFBEFFFFFFFFFBFFFFFFBBFBFFF9BBFFFFEFABFFD?BFDBFFFFFFFFFFFFBFFFBFFFFFFFFFFFFFF/
@M05620:45:000000000-G6HP7:1:1101:15299:5285 1:N:0:191
AAACCAAGCAGACACTCACCGCTCCCTCGCCACAGGCCAATAGTTTGTCCTCACTGAGTTGGCAACAAGTGGCTGCTGTGGCTGCCATTTTTCTGGTGATGGCCATCAGCTCCGACGAGGTCAGCTGGGGGGCTTTCTTTGTGTAAGCAACGAGAAACCTGAAAGAAGCATTTTTTAACTAAGTCCTGCTGAGTCATTCATGAGTTTTTAGCCGCCTTGCTTCTTCTCACAGACTCTCTACTCTCATGCCA
+
AAABBAAFBFFFGGGGGGGGGGGGGGHHGGGGGHHGGGHHHHHHHHHHHHHHHHHHHGFHHHHGGHHHHGHHGHGGHGHHHHHGGHHHHHHHGHHHHHFHHHHHHHHHHHFHHFGFGGFGFFHHGHHHGGGGGGGGGGGGGGGGGGFFFFFFFFFFFFFFFFFFFFFFFFFFFFFFFFFFFFFBFFFFFFFFFBFFFFFFFFFFFFFFFFFFFFFFFFFFFFFFFFFFFFFFFFFFFFFFFFFFFFFFFFF
@M05620:45:000000000-G6HP7:1:1101:18914:5309 1:N:0:191
AAACCAAGCAGACACTCACCGCTCCCTCGCCACAGGCCAATAGTTTGTCCTCACTGAGTTGGCAACAAGTGGCTGCTGTGGCTGCCATTTTTCTGGTGATGGCCATCAGCTCCGACGAGGTCAGCTGGGGGGCTTTCTTTGTGTAAGCAACGAGAAACCTGAAAGAAGCATTTTTTAACTAAGTCCTGCTGAGTCATTCATGAGTTTTTAGCCGCCTTGCTTCTTCTCACAGACTCTCTACTCTCATGCCA
+
CCCCCCCFCFFFGGGGGGGGGGGGGGHHGGGGGHHHGGHHHHHHHHHHHHHHHHHHHHGHHHHHHHHHHHHHGHGGHHHHHHHGGHHHHHHHHHHHHHHHHHHHHHHHHHHHHGGGGGGGDHHHHHHHGGGGGGGGGGGGGGGGGGFFFFFFFFFFFFFFFFFFFFFFFFFFFFFFFFFFFFFFFFFFFFFFFFFFFFFFFFFFFFFFFFFFFFFFFFFFFFFFFFFFFFFFFFFFFFFFFFFFFFFFFFF
@M05620:45:000000000-G6HP7:1:1101:24034:5313 1:N:0:191
AAACCAAGCAGACACTCACCGCTCCCTCGCCACAGGCCAATAGTTTGTCCTCACTGAGTTGGCAACAAGTGGCTGCTGTGGCTGCCATTTTTCTGGTGATGGCCATCAGCTCCGACGAGGTCAGCTGGGGGGCTTTCTTTGTGTAAGCAACGAGAAACCTGAAAGAAGCATTTTTTAACTAAGTCCTGCTGAGTCATTCATGAGTTTTTAGCCGCCTTGCTTCTTCTCACAGACTCTCTACTCTCATGCCA
+
AAABAAAFBCCFGGGGFFGGEGGGGFHH2EEGFGGHGGA2FCGFGHHHHHHFHGHFHHBGHHHGHFGHHGGGGHGFHF5FGHGGGHHHGHHFHGHHFGFFGGFHHHHHFFHGGEGGGC@C?FHHGHHHGGGBBGGFBFGGGFGBFFFFFFFBFFFFFFFFAFFFFBFFFFFFFFFBEFFFFFFFFFFFFFFFF:FFFFFFFFFF9BBFFFFF/DB?DAFFFFFFFFFFFFBFFFEFFFFFFFFFFFFFFFF
@M05620:45:000000000-G6HP7:1:1101:11175:5314 1:N:0:191
ATCTCTATCTCCTAAAAACCTGTTTAGATTTGGAGATAGACCTTCAGGTTTTTCATCATTTTCTGCATGAATTATACATTGACCACGTTCCAGCGTGGTCAGTTTGCAGTATTCTGTTATTTTGTTTGACAGAGTGTCTTGTTGAGAACATATGTAGGACATGATTTTTTCCTGCAACAGGGAAAATAAAGTATAAGTTTTAAAGATTTATTCTTTAATAAAGGATCTCAAAGCCAGCTTTAGAAAAAGGA
+
BCBCCFFFFFFFGGGGGGGGGGHHHHHHHHHHHHHHHHHHHHHHHHHHHHHGGHHHHHHHHIIHIHHHHHHHHHHHHHHHHHHHHHGHHHHHHHGFGGGHGHHHHHHHHHHHHHHHHHHHHHHHHHHHHHHHHHHHHHHHHHHHHHGHHHHHHHHHHHHHHHHHHHHHHGHHHHHHHHHHHGGHHHHHHGHHHHHGHGHHHHHHHHHHHHHHHHHHHHHHHHHGHHHHHHHHHHHHHGHHHGHGHHHGGGH
@M05620:45:000000000-G6HP7:1:1101:18894:5323 1:N:0:191
AAACCAAGCAGACACTCACCGCTCCCTCGCCACAGGCCAATAGTTTGTCCTCACTGAGTTGGCAACAAGTGGCTGCTGTGGCTGCCATTTTTCTGGTGATGGCCATCAGCTCCGACGAGGTCAGCTGGGGGGCTTTCTTTGTGTAAGCAACGAGAAACCTGAAAGAAGCATTTTTTAACTAAGTCCTGCTGAGTCATTCATGAGTTTTTAGCCGCCTTGCTTCTTCTCACAGACTCTCTACTCTCATGCCA
+
CCCCCCCFBFFFGGGGGGGGGGGGGGHHGGGGGHHHGGHHHHHHHHHHHHHHHHHHHHGGHHHHHHHHHGHHGHGGHHHHHHHGGHHHHHHHHHHHHHGHHHHHHHHHHHHHHGGGGGGGGHHHHHHHGGGGGGGGGGGGGGGGGGFFFFFFFFFFFFFFFFF9FFFFFFFFFFFFFFFFFFFFFFFFFFFFFFFFFFFFFFFFFFFFFFFFFFFFFFFFFFFFFFFFFFFFFFFFFFFFFFFFFFFFFFF
@M05620:45:000000000-G6HP7:1:1101:18918:5328 1:N:0:191
AAACCAAGCAGACACTCACCGCTCCCTCGCCACAGGCCAATAGTTTGTCCTCACTGAGTTGGCAACAAGTGGCTGCTGTGGCTGCCATTTTTCTGGTGATGGCCATCAGCTCCGACGAGGTCAGCTGGGGGGCTTTCTTTGTGTAAGCAACGAGAAACCTGAAAGAAGCATTTTTTAACTAAGTCCTGCTGAGTCATTCATGAGTTTTTAGCCGCCTTGCTTCTTCTCACAGACTCTCTACTCTCATGCCA
+
@AABCBCFCFFFGGGGGFGGGGGGGGHHGGGGGGHHGGGHHGHHHHHHHHHHHHHHHHHHHHHHHHHHHGHHGHGGHHHHHHHGGHHHHHHHHHHHHHHHHHHHHHHHHHHHHGGGGGGGGHHHHHHHGGGGGGGGGGGGGFGGFGFFFFFFFFFFFFFFFFFFFFFFFFFFFFFFFFFFFFFFFFFFFFFFFFFFFFFFFFFFFFFFFFFFFFFFFFFFFFFFFFFFFFFFFFFFFFFFFFFFFFFFFFF
@M05620:45:000000000-G6HP7:1:1101:24041:5330 1:N:0:191
AAACCAAGCAGACACTCACCGCTCCCTCGCCACAGGCCAATAGTTTGTCCTCACTGAGTTGGCAACAAGTGGCTGCTGTGGCTGCCATTTTTCTGGTGATGGCCATCAGCTCCGACGAGGTCAGCTGGGGGGCTTTCTTTGTGTAAGCAACGAGAAACCTGAAAGAAGCATTTTTTAACTAAGTCCTGCTGAGTCATTCATGAGTTTTTAGCCGCCTTGCTTCTTCTCACAGACTCTCTACTCTCATGCCA
+
BCACCCCFDFFFGGGGGGGGGGGGGGHHGGGGGHHHGGHHHHHHHHHHHHHHHHHHHHFHHHHHHHHHHGHHGHGGHHHHHHHGGHHHHHHHHHHHHHGHHHHHHHHHFHHHHGGGGGGGGHHHHHHHGGGGGGGGGGGGGFGGGGFFFFFFFFFFFFFFFFFFFFFFFFFFFFFFFFFFFFFFFFFFFFFHFFFFFFFFFFFFBFFFFFFFFFFFFFFFFFFFFFFFFFFFFFFFFFFFFFFFFFFFFFF
@M05620:45:000000000-G6HP7:1:1101:8679:5383 1:N:0:191
AGATTACTGCAACAGTTCCCCCTGGACCTGGAAAAGTTTCTTGCCTGGCTTACAGAAGCTGAAACAACTGCCAATGTCCTACAGGATGCTACCCGTAAGGAAAGGCTCCTAGAAGACTCCAAGGGAGTAAAAGAGCTGATGAAACAATGGCAAGTAAGTCAGGCATTTCCGCTTTAGCACTCTTGTGGATCCAATTGAACAATTCTCAGCATTTGTACTTGTAACTGACAAGCCAGGGACAAAACAAAGAT
+
ABABBFFFFFFFGGGGGGGGGGGGHHHHHHHGFHHHFHHHHHHHHHHHGHHHHHHHGHHHHHHHHHHHHHHHHHGAGHHHHHGHHGHHHHHHHHGFGGHHHFGGFHHHGHHHHHFHHHHHHHHGGHGFHHHHGGHHHGGGHHHHHHHHHFFGFGGHHHHDHHHHHHHHHHEGEDFFFGFHHHHHHHCAGGHHHHHHHHHHHEGHHHEGHHHHHHHGFGHFHHFHHHHHGHHHHGGGGGEEFGGGGGG?FGG
@M05620:45:000000000-G6HP7:1:1101:8704:5388 1:N:0:191
AGATTACTGCAACAGTTCCCCCTGGACCTGGAAAAGTTTCTTGCCTGGCTTACAGAAGCTGAAACAACTGCCAATGTCCTACAGGATGCTACCCGTAAGGAAAGGCTCCTAGAAGACTCCAAGGGAGTAAAAGAGCTGATGAAACAATGGCAAGTAAGTCAGGCATTTCCGCTTTAGCACTCTTGTGGATCCAATTGAACAATTCTCAGCATTTGTACTTGTAACTGACAAGCCAGGGACAAAACAAAGAT
+
BBBCCFFFFFFFGGGGGGGGGGGGHHHHHHGHFHHHGHHHHHHHHHHHHHHHHHGHHHHHHHHHHGHHHHHHGHHHHHHHHHGHHHHHHHHHHHGGGGHHHFHHHHHHGHHHHHHGHHHHHHHGEHGFHGHHHEHHHHFGHHHHHHHHGFHHHGGHGHHHHHGHHHHHHHGGGGGHHGHHHHHHHGHGHHHHHHHHHGHHHHHHHHHFGFHHHGHGHHHHHHHGHHHHHHHHGGGGGGGGGGGGGGGGGGF
@M05620:45:000000000-G6HP7:1:1101:11082:5391 1:N:0:191
ATCTCTATCTCCTAAAAAGGAAGAAAGGGGAGGGAAGATCGGAAGAGCACACGTCTGAACTCCAGTCACGGACATTTATCTCGTATGCCGTCTTCTGCTTGAAAAAAAAAAAAACAATTATATTTATAGCCATATTGTCTTGTTGAGATCCTCTAACATACCTTATATGATCCTTCTCACGTGACCCTAACAAAGCAGTTTTCCCGATTTATTCTTTACGACCGACTCTCACATCTAACTTTAGCGCGATT
+
BBBBBFFFFFFFGGGGGGECGGHHHHHHGCGGGFGFGHHHHDFGGHHHHHFHGFGHGGHHHHHGHHHGHGGGGGHHHHHGHGGGGHHHH@FFHGHHEGHHFFFGHFGGGF<B/////1?111<111=1111<>>1<11=1111=<0/.000<0<000/0<0/0:;00000:0;00C0000.....;//;CB/0.//;/090;00:99-9;0;B:FFBBB...-----9;/9/9/////:9/9//9---;-;
@M05620:45:000000000-G6HP7:1:1101:13742:5399 1:N:0:191
CATCCTGACCCTGAAGTACCCCGGCTTGATTTCTGACATTAGATCGGAAGAGCACACGTCTGAACTCCAGTCACGGACATTTATCTCGTATGCCGTCTTCTGCTTGAAAAAAAAAAAAAAAACAAATATGACAAATGGAAAATACAGGAGACAGAAAATCATACATTACAACAGCAACTCATAGAGAGTGCAATGTAAAAAAACGATATTAACTGTACGGTAGTCTCTCAAGTACTAATATCCAACAAGAC
+
DDDDDFFFFFFFGGGGGGGGGGGGGGGGHHHHHHHHHHHHHHHHHHGGGGGHHHHHHGHHHGHGHHHHHHHHHHGGGGGHHHHHEGHHGGHHHHGGGHGHHHHHHHHHHHHGGGGB<<><>-.<<010000=00/<00000/0000:/...:///0:/0:000000000000././/./00000:00.0000000000000--.-.:.-000000:00../..00:00;::000:0000:::0000..///
@M05620:45:000000000-G6HP7:1:1101:14042:5403 1:N:0:191
ATCTCTATCTCCTAAAAACCTGTTTAGATTTGGAGATAGACCTTCAGGTTTTTCATCATTTTCTGCATGAATTATACATTGACCACGTTCCAGCGTGGTCAGTTTGCAGCATTCTGTTATTTTGTTTGACAGAGTGTCTTGTTGAGAACATATGTAGGACATGATTTTTTCCTGCAACAGGGAAAATAAAGTATAAGTTTTAAAGATTTATTCTTTAATAAAGGATCTCAAAGCCAGCTTTAGAAAAAGGA
+
BBCCCFFFFFFFGGGGGGGGGGHHHHHHHHHHHHHHHHHHHHHHHHHHHHHGGHHHHIHHHHIHHHHHHHHHHHHHHHHHHHHHHHGHHHHHHHGGGGHHHHHHHHHHHHHHHHHHHHHHHHHHHHHHHHHHHHHHHHHHHHHHHHHHHHHHHHHHHHHHHHHHHHHHHGHHHHHHHHHHHGGHHHHHHGHHHHHGHHHHHHHHHHHHHHHHHHHHHHHHHHHHHHHHHHHHHHHHHGHHHHHHHHHHGGH
@M05620:45:000000000-G6HP7:1:1101:15579:5405 1:N:0:191
AGATTACTGCAACAGTTCCCCCTGGACCTGGAAAAGTTTCTTGCCTGGCTTACAGAAGCTGAAACAACTGCCAATGTCCTACAGGATGCTACCCGTAAGGAAAGGCTCCTAGAAGACTCCAAGGGAGTAAAAGAGCTGATGAAACAATGGCAAGTAAGTCAGGCATTTCCGCTTTAGCACTCTTGTGGATCCAATTGAACAATTCTCAGCATTTGTACTTGTAACTGACAAGCCAGGGACAAAACAAAGAT
+
AABBBFFFFFFFGGGGGGGGGGGGHHHHGHHHHHHHGHHHHHHHHHHHHHHHHHHHHGHHHHHHHHHHHHHHHHHHHHHHHHHHFFHHHHHHHHGGGGHHHHHGHHHHGHHHHHHHHHHHCCGGGGGGHHHHHGHHHHHHHHHHHHHHGHHHHGHHHHHHHHHGHHHHHHGGGGGHHHGHHHHHHGHGHHHHHHHHHHHGHHHHHHHHHHHHHHHHHFHHHHHHHHGHHHHHHGGGGGGGGGFGGGGGEGF
@M05620:45:000000000-G6HP7:1:1101:14066:5407 1:N:0:191
ATCTCTATCTCCTAAAAACCTGTTTAGATTTGGAGATAGACCTTCAGGTTTTTCATCATTTTCTGCATGAATTATACATTGACCACGTTCCAGCGTGGTCAGTTTGCAGCATTCTGTTATTTTGTTTGACAGAGTGTCTTGTTGAGAACATATGTAGGACATGATTTTTTCCTGCAACAGGGAAAATAAAGTATAAGTTTTAAAGATTTATTCTTTAATAAAGGATCTCAAAGCCAGCTTTAGAAAAAGGA
+
BBCCCFFFFFFFGGGGGGGGGGGHHHHHHHHHHHHHHHHHHHHHHHHHHHHGGHHHHHHHHHIHHHHHHHHHHHHBHHHHHHHHHHGGHHHHHHGFGGHHHHGHHHHHHHHHHHHHHHHHHHHHHHHHHHHHHHGHHHHHHHHHHHHHHHHHHHHHHHHHGHHHHHHHHGHHHHHHHHHHHGGGHHHGHHHHHHHHHFGHHHGHHHHHHHHHHHHHGHHHHHHHHHHHHGHHHHHHHGHHHHHHGFHHGGH
@M05620:45:000000000-G6HP7:1:1101:15559:5413 1:N:0:191
AGATTACTGCAACAGTTCCCCCTGGACCTGGAAAAGTTTCTTGCCTGGCTTACAGAAGCTGAAACAACTGCCAATGTCCTACAGGATGCTACCCGTAAGGAAAGGCTCCTAGAAGACTCCAAGGGAGTAAAAGAGCTGATGAAACAATGGCAAGTAAGTCAGGCATTTCCGCTTTAGCACTCTTGTGGATCCAATTGAACAATTCTCAGCATTTGTACTTGTAACTGACAAGCCAGGGACAAAACAAAGAT
+
AAABBFFFFFFFGGGGGGGGGGGGHHHHHHHHHHHHGHHHHHHHHHHHHHHHHHHHHHHHHHHHHHHHHHHHHHHHHHHHHHHHGGHFGHHHHHGFFGHHHHGHHHHHGHHHHHHHHHHHFFHFGEFGHHHHHGHHHHHHHHHHHGGHHHHHHGHHHHGHHHHHHHHHHHGGGGGHHHHHHHHHHGHGHHHHGHHHHGHHHGHHHHHHHHHHHHHHHFHHHHHGHHHHHHHHHGGGGGGGGGGFGGGGGGC
@M05620:45:000000000-G6HP7:1:1101:14048:5423 1:N:0:191
ATCTCTATCTCCTAAAAACCTGTTTAGATTTGGAGATAGACCTTCAGGTTTTTCATCATTTTCTGCATGAATTATACATTGACCACGTTCCAGCGTGGTCAGTTTGCAGCATTCTGTTATTTTGTTTGACAGAGTGTCTTGTTGAGAACATATGTAGGACATGATTTTTTCCTGCAACAGGGAAAATAAAGTATAAGTTTTAAAGATTTATTCTTTAATAAAGGATCTCAAAGCCAGCTTTAGAAAAAGGA
+
AAA?A5FFFFFFFFGFGGGGGGHHHHFHHHHFHFHHHHFFFGHHHHHHHHHGGHGHHGHHHHHHFHHGHHFHHHHHHHHGHHHGHHEGHHHHHHGEFGGHFHHHHHHGHHGHHHFHGGFGHHHHHHHHGGFHHHHHHHHHHGHHHHHHHHFFGHFHHHHHFHFHFDDGHGHHHHGGHFHHFEAFGHHFGBGF?GHGHGGFHFGDGFHHHHHHH1=DFEGHGHFHFGHHFGHFHHHHHGHFHHHFFGFFFGH
@M05620:45:000000000-G6HP7:1:1101:16573:5435 1:N:0:191
AGATTACTGCAACAGTTCCCCCTGGACCTGGAAAAGTTTCTTGCCTGGCTTACAGAAGCTGAAACAACTGCCAATGTCCTACAGGATGCTACCCGTAAGGAAAGGCTCCTAGAAGACTCCAAGGGAGTAAAAGAGCTGATGAAACAATGGCAAGTAAGTCAGGCATTTCCGCTTTAGCACTCTTGTGGATCCAATTGAACAATTCTCAGCATTTGTACTTGTAACTGACAAGCCAGGGACAAAACAAAGAT
+
AAAAAFFFFFFFGGFBGGGGGGGGHHHHHHHHHGFHGGHHHGHHHHHHHHHHHHHHHHHHHHHGHHHHHHHHHHHHHHHHHHHGHHGHHHHHHHGGGGGGHHHHHHHHGHHHHHHGHHHHHHHFGHGGGHHHHGHHHHFHHHHHHHHHHGHHHGHFHHHHHHFHHHHHHFDGGGGHFHHHHHHHHDGEHHHHGHHEFFGFHHHHHHGGGHHHGHHGHGFHFHHHHHFHFGG.GGGGGGGGFFGGFEFGFFB
@M05620:45:000000000-G6HP7:1:1101:17084:5439 1:N:0:191
ATCTCTATCTCCTAAAAACCTGTTTAGATTTGGAGATAGACCTTCAGGTTTTTCATCATTTTCTGCATGAATTATACATTGACCACGTTCCAGCGTGGTCAGTTTGCAGCATTCTGTTATTTTGTTTGACAGAGTGTCTTGTTGAGAACATATGTAGGACATGATTTTTTCCTGCAACAGGGAAAATAAAGTATAAGTTTTAAAGATTTATTCTTTAATAAAGGATCTCAAAGCCAGCTTTAGAAAAAGGA
+
CDDCDFFFFFFFGGGGGGGGGGHHHHHHHHHHHHHHHHHHHHHHHHHHHHHGGHHHHHHHHIIIIHHHHHHHHHHHHHHHHHHHHHGHHHHHHHGGGGHHHHHHHHHHHHHHHHHHHHHHHHHHHHHHHHHHHHHHHHHHHHHHHHHHHHHHHHHHHHHHHHHHHHHHHGHHHHHHHHHHHGGHHHHHGHHHHHHHHHHHHHHHHHHHHHHHHHHHHHHHHHHHGHHHHHHHHHHHHGHHHHHHHHHHGGH
@M05620:45:000000000-G6HP7:1:1101:16552:5440 1:N:0:191
AGATTACTGCAACAGTTCCCCCTGGACCTGGAAAAGTTTCTTGCCTGGCTTACAGAAGCTGAAACAACTGCCAATGTCCTACAGGATGCTACCCGTAAGGAAAGGCTCCTAGAAGACTCCAAGGGAGTAAAAGAGCTGATGAAACAATGGCAAGTAAGTCAGGCATTTCCGCTTTAGCACTCTTGTGGATCCAATTGAACAATTCTCAGCATTTGTACTTGTAACTGACAAGCCAGGGACAAAACAAAGAT
+
BBBBBFFFFFFFGGGGGGGGGGGGHHHHHHHHGHHFGHHHHHHHHHHHHHHHHHHGHHHHHGHHHHHHHHGHHHHEGGHHGHHHHHHHHHFFHHGFEDHGHGHHHHGHGHHHHFHHHHHHHHGFGGGEGGHHHGHHHHFHHHHHHHHHFCHHHGHHFHFHGGFHHHHHHHGGGDEHFHHHHHHGFDGGHHHHHHHFHHFFFGHGHGHDGFGHFHHHHHHEH:GFFHHFHHHFHGGGGDGGGGBFGGGGGG9
@M05620:45:000000000-G6HP7:1:1101:17066:5444 1:N:0:191
ATCTCTATCTCCTAAAAACCTGTTTAGATTTGGAGATAGACCTTCAGGTTTTTCATCATTTTCTGCATGAATTATACATTGACCACGTTCCAGCGTGGTCAGTTTGCAGCATTCTGTTATTTTGTTTGACAGAGTGTCTTGTTGAGAACATATGTAGGACATGATTTTTTCCTGCAACAGGGAAAATAAAGTATAAGTTTTAAAGATTTATTCTTTAATAAAGGATCTCAAAGCCAGCTTTAGAAAAAGGA
+
ABBCCFFFFFFFGGGGGGGGGGHHHHHHHHHHHHHHHHHHHHHHHHHHHHHGGHHHHHHHHHHHIHHHHHHHHHHHHHHHHHHHHHGHHHHHHHGGGGHHHHHHHHHHHHHHHHHHHHHHHHHHHHHHHHHHHHHHHHHHHHHHHHHHHHHHHHHHHHHHHHHHHHHHHGHHHHHHHHHHHGGHHHHHGHHHHHHHHFGHHHHHHHGHHHHHHHHHHHHHHHHHHHHHHHHHHHHHHGGHHHHEGGHHGGH
@M05620:45:000000000-G6HP7:1:1101:9776:5446 1:N:0:191
ATCTCTATCTCCTAAAAACCTGTTTAGATTTGGAGATAGACCTTCAGGTTTTTCATCATTTTCTGCATGAATTATACATTGACCACGTTCCAGCGTGGTCAGTTTGCAGCATTCTGTTATTTTGTTTGACAGAGTGTCTTGTTGAGAACATATGTAGGACATGATTTTTTCCTGCAACAGGGAAAATAAAGTATAAGTTTTAAAGATTTATTCTTTAATAAAGGATCTCAAAGCCAGCTTTAGAAAAAGGA
+
BBBBBFFFFFFFGGGGGGGGGFHHHHHGHHHHHGHHHHHGHHHHHHHHHHHGGHHHHHHDGHHHHHHHHHHHHHHHHHHHHHHHGHGHHHHHHHGFGGHHHHHHHHHHHHHHHHHHHHHHHHHHHHHHHHHHHHHHHHHHHHHHGHHHHHHHHHHHHHHHHHHHHHHHHGHHHHHHHHHHHGGHHHGHFHHHHHGGHGHHHHHFHHHHHHHHHHHHHHHHHHHHGHHGHHHHHHHHHGHHHHHGGHHHGGH
@M05620:45:000000000-G6HP7:1:1101:17093:5457 1:N:0:191
ATCTCTATCTCCTAAAAACCTGTTTAGATTTGGAGATAGACCTTCAGGTTTTTCATCATTTTCTGCATGAATTATACATTGACCACGTTCCAGCGTGGTCAGTTTGCAGCATTCTGTTATTTTGTTTGACAGAGTGTCTTGTTGAGAACATATGTAGGACATGATTTTTTCCTGCAACAGGGAAAATAAAGTATAAGTTTTAAAGATTTATTCTTTAATAAAGGATCTCAAAGCCAGCTTTAGAAAAAGGA
+
CCCCCFFFFFFFGGGGGGGGGGHHHHHHHHHHHHHHHHHHHHHHHHHHHHHGGHHHHIHHIHIIHHHHHHHHHHHHHHHHHHHHHHGHHHHHHHGGGGHHHHHHHHHHHHHHHHHHHHHHHHHHHHHHHHHHHHHHHHHHHHHHHHHHHHHHHHHHHHHHHHHHHHHHHGHHHHHHHHFHHGGHHHHHHHHHHHHHHHHHHHHHHHHHHHHHHHHHHHHHHHFHHHHHHHHHHHHHHFHHHHHGHHHHAEH
@M05620:45:000000000-G6HP7:1:1101:9764:5463 1:N:0:191
ATCTCTATCTCCTAAAAACCTGTTTAGATTTGGAGATAGACCTTCAGGTTTTTCATCATTTTCTGCATGAATTATACATTGACCACGTTCCAGCGTGGTCAGTTTGCAGCATTCTGTTATTTTGTTTGACAGAGTGTCTTGTTGAGAACATATGTAGGACATGATTTTTTCCTGCAACAGGGAAAATAAAGTATAAGTTTTAAAGATTTATTCTTTAATAAAGGATCTCAAAGCCAGCTTTAGAAAAAGGA
+
BCBCCFFFFFFFGGGGGGGGGGHHHHHHHHHHHHHHHHHHHHHHHHHHHHHGGHHHHHHHIHHHHHHHHHHHHHHHHGHHHHHHHHGHHHHHHHGGGGHHHHHHHHHHHHHHHHHHHHHHHHHHHHHHHHHHHHHHHHHHHHHHHHGHHHHHHHHHHHHHHHHHHHHHHGHHHHFHFHHHHGGHHHHHFFHHHHHHHHHHHHHHHHHHHHHHHHHHHHHFHHHGHHHHHHHHHHHHHGHHHHHFHHHGGGH
@M05620:45:000000000-G6HP7:1:1101:16562:5465 1:N:0:191
AGATTACTGCAACAGTTCCCCCTGGACCTGGAAAAGTTTCTTGCCTGGCTTACAGAAGCTGAAACAACTGCCAATGTCCTACAGGATGCTACCCGTAAGGAAAGGCTCCTAGAAGACTCCAAGGGAGTAAAAGAGCTGATGAAACAATGGCAAGTAAGTCAGGCATTTCCGCTTTAGCACTCTTGTGGATCCAATTGAACAATTCTCAGCATTTGTACTTGTAACTGACAAGCCAGGGACAAAACAAAGAT
+
A@1>>1FB3FFFFGCFGGGGGG?FEHFF000F1FEEAAFGFFDFHF1FGGACEG1FGHGEHHHGFCGEFHGHF111DFGHBGC10BF1BDFHCGAB/>FHGFF00FFGGFHHBH11GBGHGHFG/CE/EHHHHGFHDG<BGFGHHE/FB<FBF/@@FBDDGEGGHEFHHHGGAAFHBGHHHHHFFFCAGHHHHFFDHFGFGGHHGDFG0CGGH0C00CFH0;00CG0:CGGC.AF.?.EFEAB9CEGG//0
@M05620:45:000000000-G6HP7:1:1101:9782:5468 1:N:0:191
ATCTCTATCTCCTAAAAACCTGTTTAGATTTGGAGATAGACCTTCAGGTTTTTCATCATATTCTGCATGAATTATACATTGACCACGTTCCAGCGTGGTCAGTTTGCAGCATTCTGTTATTTTGTTTGACAGAGTGTCTTGTTGAGAACATATGTAGGACATGATTTTTTCCTGCAACAGGGAAAATAAAGTATAAGTTTTAAAGATTTATTCTTTAATAAAGGATCTCAAAGCCAGCTTTAGAAAAAGGA
+
111>AFFFFFFDGGGFGGGGFGFGHFDCEFGHHFFC0EFDGHCGGGDHGGGECF2FDEG2DFHFFBFGHFHGEHGHGHHHFFDFFGFAFGGGDGGEEFHHHGFFGHEGHEH@BGEGGFGHFFHHFGGHGHFHGH>EBFFGHFHHGGHHHHHHFHFGHHHGHHHHFGHHFCHFFFGFHHHHHFGHHHFHDHHFGHHGHGHHHHFFFHGHHHHHHHHHHHHHFHDBFHHHFHHHHGHFGGFHHFHBBGHH?AF
@M05620:45:000000000-G6HP7:1:1101:9902:5486 1:N:0:191
ATCTCTATCTCCTAAAAACCTGTTTAGATTTGGAGATAGACCTTCAGGTTTTTCATCATTTTCTGCATGAATTATACATTGACCACGTTCCAGCGTGGTCAGTTTGCAGCATTCTGTTATTTTGTTTGACAGAGTGTCTTGTTGAGAACATATGTAGGACATGATTTTTTCCTGCAACAGGGAAAATAAAGTATAAGTTTTAAAGATTTATTCTTTAATAAAGGATCTCAAAGCCAGCTTTAGAAAAAGGA
+
>A3AAFFFFFFFGGCFGGGGGFHHHFFHHGHGFGHCGHHHGHHHHHHHHHHGGHHHHHHHHHHFFHHHHDDGGGH5HFHHHFFGFHFHHHGEHHGBEFGHFGHHHHHHFGHHHHHHHHHHHHHHGHHHHHHHFFHHHHHHHHHHGFEHGHHHHHHHHGGHFGGGHHHGHFHHHBFHHHFHFGGHECFFHFDFGHFGGFHHHHGDGFGGHHHHHHHHHHHDBGGG/GFHHHFFH<GHHGHHHBBG:CCGGGC
@M05620:45:000000000-G6HP7:1:1101:9921:5498 1:N:0:191
ATCTCTATCTCCTAAAAACCTGTTTAGATTTGGAGATAGACCTTCAGGTTTTTCATCATTTTCTGCATGAATTATACATTGACCACGTTCCAGCGTGGTCAGTTTGCAGCATTCTGTTATTTTGTTTGACAGAGTGTCTTGTTGAGAACATATGTAGGACATGATTTTTTCCTGCAACAGGGAAAATAAAGTATAAGTTTTAAAGATTTATTCTTTAATAAAGGATCTCAAAGCCAGCTTTAGAAAAAGGA
+
CCCCCFFFFFFFGGGGGGGGGGHHHHHHHHHHHGHHHHHHHHHHHHHHHHHGGHHHHHHHHIIHIHHHHHHHHHHHHHHHHHHHHHGGHHHHHHGFGGHHHHHHHHHHHHHHHHHHHHHHHHHHHHHHHHHHHHHHHHHHHHHHHHHHHHHHHHHHHHHHHHHHHHHHHGHHHHHHHHHHHGGHHHHHHHHGHGHHHHHHHHHHHHHHHHHHHHHHHHHHHHHHHHHHHGHHHHHGHGHHHHHHHHHHGGH
@M05620:45:000000000-G6HP7:1:1101:9901:5505 1:N:0:191
ATCTCTATCTCCTAAAAACCTGTTTAGATTTGGAGATAGACCTTCAGGTTTTTCATCATTTTCTGCATGAATTATACATTGACCACGTTCCAGCGTGGTCAGTTTGCAGCATTCTGTTATTTTGTTTGACAGAGTGTCTTGTTGAGAACATATGTAGGACATGATTTTTTCCTGCAACAGGGAAAATAAAGTATAAGTTTTAAAGATTTATTCTTTAATAAAGGATCTCAAAGCCAGCTTTAGAAAAAGGA
+
CCCCCFFFFFFFGGGGGGGGGGHHHHHHHHHHHHHHHHHGHHHHHHHHHHHGGHHHHHHHHHHHHHHHHHHHHHHFHHHHHHHHHHGHHHHHHHGGGGHHHHHHHHHHHHHHHHHHHHHHHHHHHHHHHHHHHGHHHHHHHHHHFHHHHHHHHHHHHHHHHHHGHHHHHGHHHHGHHHHHHGGHHHHHHHHHHHFHHGGHHHHFGGGHHHHHHHHHHHHHHHHGBHHHHHHHHHHGHGHHHHHGHHHHGGG
@M05620:45:000000000-G6HP7:1:1101:15661:5510 1:N:0:191
AAACCAAGCAGACACTCACCGCTCCCTCGCCACAGGCCAATAGTTTGTCCTCACTGAGTTGGCAACAAGTGGCTGCTGTGGCTGCCATTTTTCTGGTGATGGCCATCAGCTCCGACGAGGTCAGCTGGGGGGCTTTCTTTGTGTAAGCAACGAGAAACCTGAAAGAAGCATTTTTTAACTAAGTCCTGCTGAGTCATTCATGAGTTTTTAGCCGCCTTGCTTCTTCTCACAGACTCTCTACTCTCATGCCA
+
CCBCCCBFCFFFGGGGGGGGGGGGGGHHGGGGGHHHGGHHHHHHHHHHHHHHHHHHGHGHHHHHHHHHHHHHGHGGHHHHHHHGGHHHHHHHHHHHHHHHHHHHHHHHHHHHHGGGGGGGGHHHHHHHGGGGGGGGGGGGGGGGGGFFFFFFFFFFFFFFFFFFFFFFFFFFFFFFFFFFFFFFFFFFFFFFFFFFFFFFFFFFFFFFFFFFFFFFFFFFFFFFFFFFFFFFFFFFFFFFFFFFFFFBFFB
@M05620:45:000000000-G6HP7:1:1101:7035:5518 1:N:0:191
AAACCAAGCAGACACTCACCGCTCCCTCGCCACAGGCCAATAGTTTGTCCTCACTGAGTTGGCAACAAGTGGCTGCTGTGGCTGCCATTTTTCTGGTGATGGCCATCAGCTCCGACGAGGTCAGCTGGGGGGCTTTCTTTGTGTAAGCAACGAGAAACCTGAAAGAAGCATTTTTTAACTAAGTCCTGCTGAGTCATTCATGAGTTTTTAGCCGCCTTGCTTCTTCTCACAGACTCTCTACTCTCATGCCA
+
AAAAABAFAFFBGFGGFBGGGFGEFGGHGGGGGHHGGGGHHHGFHHHHHHHHHHGHHHFHHHHHHEFHHGHHFHGGHHHGGFHGGGFHFHHHHGHBFHFHHHFHHHGHGFGHHGGGEEDFEGFHGHHHGGGGA@EGFGGGGGGFGBFFFFFFFFFFFFFEFFFFFFFFFFFFFFFFFFFFFFFFFFFFBFFFFFFFFFFFFFFFFFFFFFFFEF@BD?FFFFFFFFFFFFEFFFFFFFFFFFBFBFFFFF/
@M05620:45:000000000-G6HP7:1:1101:16050:5525 1:N:0:191
TACCTGTACTGGGGAAGCATTTGAATATCCCCCCATGGTGATGGGGACGGAGAACTGCTCCATAAACACAGGCAACGTGCCTAACTTTCCCGGGAAGATGAAGTCAAAGAGCGACCACAGCTCTCGGAGGTTATTTTGCCTCGGTGAGCCCGACCGAATGATCCGATGAGGGGTGCGAAACTATTTGAGGGAAGGAAGCACCTTTTTATTAAATTTACCTTTTAGCCATCCCCCTTCCTACCCTAAAGATC
+
AAAAAFFFFFFFFEGF1FCBGGDABG3DGHHGGGCHFHHGGHHGHCCECGGGCHHHGHHHHHHFHHHHHGHHGGHHEHEHHHF1FGHHHHHECGGGGHHHGHGHG2EGHFHHECGGCHHHHHHH1/?</>?GFFFHH1<1DC.AE.<0>>.--<-;-::/0:;;.:;A00;.A.-.-999AB0BBF//;---A---:AABBFBFFFEABFBFBFBF/;FBFFF/9///99--999ABF///AF9-;///9/
@M05620:45:000000000-G6HP7:1:1101:7043:5535 1:N:0:191
AAACCAAGCAGACACTCACCGCTCCCTCGCCACAGGCCAATAGTTTGTCCTCACTGAGTTGGCAACAAGTGGCTGCTGTGGCTGCCATTTTTCTGGTGATGGCCATCAGCTCCGACGAGGTCAGCTGGGGGGCTTTCTTTGTGTAAGCAACGAGAAACCTGAAAGAAGCATTTTTTAACTAAGTCCTGCTGAGTCATTCATGAGTTTTTAGCCGCCTTGCTTCTTCTCACAGACTCTCTACTCTCATGCCA
+
CDCDDDDFDFFFGGGGGGGGGGGGGGHHGGGGGHHHGGHHHHHHHHHHHHHHHHHHHHHHHHHHHHHHHHHHGHGGHHHHHHHGGHHHHHHHHHHHHHHHHHHHHHHHHHHHHGGGGGGGFHHHHHHHGGGGGGGGGGGGGGGGGGFFFFFFFFFFFFFFFFFFFFFFFFFFFFHFFFFFFFFFFFFFFFFHFFFFFFFFFFFFFFFFFFFFFFFFFFFFHHFFFFFFHFFFFFFFFFFFHFFFFFFFFFF
@M05620:45:000000000-G6HP7:1:1101:11600:5536 1:N:0:191
AAACCAAGCAGACACTCACCGCTCCCTCGCCACAGGCCAATAGTTTGTCCTCACTGAGTTGGCAACAAGTGGCTGCTGTGGCTGCCATTTTTCTGGTGATGGCCATCAGCTCCGACGAGGTCAGCTGGGGGGCTTTCTTTGTGTAAGCAACGAGAAACCTGAAAGAAGCATTTTTTAACTAAGTCCTGCTGAGTCATTCATGAGTTTTTAGCCGCCTTGCTTCTTCTCACAGACTCTCTACTCTCATGCCA
+
B@BBBAAFBFFFGGGGGGGGGGEGGGHHGGGGGHGHGGHHHHHDGHGFHHHHHHHGHHGHHHHHHHHHHHHHGHGGHHHHGHHGGHHHHHHHHHHHHHHHHHHHHHHHHHHHHGGGGGGGGGHHHGHHGGGGGGGGGGGGGGGGGGFFFFFFFFFFFFFFFFFFFFFFFFFFFFFFFFFFFFFFFFFFFFFFFFFBFFFFFFFFFFFBFFFFFFDFFFFFFFFFFFFFFFFFFFFFFFFFFFFFFFFFFFF
@M05620:45:000000000-G6HP7:1:1101:11584:5547 1:N:0:191
AAACCAAGCAGACACTCACCGCTCCCTCGCCACAGGCCAATAGTTTGTCCTCACTGAGTTGGCAACAAGTGGCTGCTGTGGCTGCCATTTTTCTGGTGATGGCCATCAGCTCCGACGAGGTCAGCTGGGGGGCTTTCTTTGTGTAAGCAACGAGAAACCTGAAAGAAGCATTTTTTAACTAAGTCCTGCTGAGTCATTCATGAGTTTTTAGCCGCCTTGCTTCTTCTCACAGACTCTCTACTCTCATGCCA
+
CDCDDCDFCFFFGGGGGGGGGGGGGGHHGGGGGHHHGGHHHHHHHHHHHHHHHHHHHHHHHHHHHHHHHHHHGHGGHHHHHHHGGHHHHHHHHHHHHHHHHHHHHHHHHHHHHGGGGGGGGHHHHHHHGGGGGGGGGGGGGGGGGGFFFFFFFFFFFFFFFFFFFFFFFFFFFFHFFFHHHFFFFFHFFFFFFFFFFFFFFFFFFFFFFFFFFFFFFFFFFHHFHHFFHFFFFFFFFFFHHFFFFFFFFFB
@M05620:45:000000000-G6HP7:1:1101:16035:5549 1:N:0:191
TACCTGTACTGGGGAAGCATTTGAATATCCCCCCATGGTGATGGGGACGGAGAACTGCTCCATAAACACAGGCAACGTGCCTAACTTTCCCGGGAAGATGAAGTCAAAGAGCGACCACAGCTCTCGGAGGTTATTTTGCATCGGTGAGCCAGACAGAATGATCCGATGAGGGGTGCGAAACTATTTGAGGAAAGGAAGCACCTTTTTATTAAATTTACCTTTTAGCAATCGCCATTCCTACCCTAAAGATC
+
DDCCDFFFFFFFGGGGGGGGGGHHHHHHHHHGGGGHHHGHHHHHHGGGGGGGGHHHHHHHHHHHHHHHHHHHGHHHGHHHHHHHHHHHHHHGGGGGGHHHHHHHHHHHHHHHGGGGGHHHHHHHHGGGGGFHHHHHHHHHHHGGGGGHHHHHHGHHHHHHHHHHHGGGHHHGGGGGAEAFGGGHHHHGGGGGGGGGGGGFGFFFFFFFFFFFFFFFFFFFFFFFFFFFFFFFFFFFFFFFFFFFFFFFFFF
@M05620:45:000000000-G6HP7:1:1101:16006:5586 1:N:0:191
AAACCAAGCAGACACTCACCGCTCCCTCGCCACAGGCCAATAGTTTGTCCTCACTGAGTTGGCAACAAGTGGCTGCTGTGGCTGCCATTTTTCTGGTGATGGCCATCAGCTCCGACGAGGTCAGCTGGGGGGCTTTCTTTGTGTAAGCAACGAGAAACCTGAAAGAAGCATTTTTTAACTAAGTCCTGCTGAGTCATTCATGAGTTTTTAGCCGCCTTGCTTCTTCTCACAGACTCTCTACTCTCATGCCA
+
AAAABBBFBFFFGGGGFGGGGGGGGGGHFFGEGHGGDFDHHGHGHHHHHHHHHHHGHHFFHGHHHHHHHFGGGHGGHFFHHHHGGHHHHHHHHFHHHHGHHHHHHHHHHGFFHFGGGCCDGGFFFHGFG/@?B-CCBFGGGGGGGGFFFFFFEFDFFFFFFFFFFFFFFFFFFFFDFFBBBFFFFFFFFFFFF/BFBFFFFFFF9/B/.AFFFDFFFFFFFFFFFFFFFFFFFFFFFFFFFFFFFFB;:FB
@M05620:45:000000000-G6HP7:1:1101:18374:5661 1:N:0:191
AGATTACTGCAACAGTTCCCCCTGGACCTGGAAAAGTTTCTTGCCTGGCTTACAGAAGCTGAAACAACTGCCAATGTCCTACAGGATGCTACCCGTAAGGAAAGGCTCCTAGAAGACTCCAAGGGAGTAAAAGAGCTGATGAAACAATGGCAAGTAAGTCAGGCATTTCCGCTTTAGCACTCTTGTGGATCCAATTGAACAATTCTCAGCATTTGTACTTGTAACTGACAAGCCAGGGACAAAACAAAGAT
+
BCBCCFFFFFFFGGGFGGGGGGGGHHHHHHHHHHHHGHHHHHHHHHHHHHHHHHHGHHHHHHGHHGGHHHHHHHHHHHHHHHHHHHHHHHHHHHGFGGHHHHHHHHHHGHHHHHHHHHHHHHHGGHGFHHHHHGHHHHGHHHHHHHHHHHHHHGGHHHHHHHHHGHHHHHGGGGGHGHGHHHHHHGHGHHHHGHHHHGFFFGHHHHHFGHGHHHHHHHHHHHHFHHHHHHHHGGGGGGGGGGGFGGGGGGB
@M05620:45:000000000-G6HP7:1:1101:18750:5667 1:N:0:191
ATCTCTATCTCCTAAAAACCTGTTTAGATTTGGAGATAGACCTTCAGGTTTTTCATCATTTTCTGCATGAATTATACATTGACCACGTTCCAGCGTGGTCAGTTTGCAGCATTCTGTTATTTTGTTTGACAGAGTGTCTTGTTGAGAACATATGTAGGACATGATTTTTTCCTGCAACAGGGAAAATAAAGTATCAGTTTTAACGCTTTATTCTTTAATACAGGATCTCAAAGCCAGCTTTAGAAACAGGA
+
>AAAAFBDFFFFGGGBGGGGB1ABG3A1B3FGHB0BAGG1BFCFCFFHHHFEFGDAFGHFGF2G2EGHGDF2FAF2A2FHEDGHBG?BFGF2@FE>EEHG2>GFHHHHHFFFGFHHHF2FGGHHHHHB1F11FGEFGGGFFGE02B?1BBGFFGGH2F110<FF2FFH1?GHHDF01@FHHE/0/0?1<?FGDH1<FGGHH111>->FF0DGHHHF0DG00<=/.<GHGG00GFFFCEFHH0GE0C/;;.:
@M05620:45:000000000-G6HP7:1:1101:18749:5689 1:N:0:191
ATCTCTATCTCCTAAAAACCTGTTTAGATTTGGAGATAGACCTTCAGGTTTTTCATCATTTTCTGCATGAATTATACATTGACCACGTTCCAGCGTGGTCAGTTTGCAGCATTCTGTTATTTTGTTTGACAGAGTGTCTTGTTGAGAACATATGTAGGACATGATTTTTTCCTGCAACAGGGAAAATAAAGTATAAGTTTTAAAGATTTATTCTTTAATAAAGGATCTCAAAGCCAGCTTTAGAAAAAGGA
+
CCCDDFFFFFFFGGGGGGGGGGHHHHHHHHHHHHHHHHHHHHHHHHHHHHHGGHHHHHHHHHIHHHHHHHHHHHHHHHHHHHHHHHGHHHHHHHGGGGHHHHHHHHHHHHHHHHHHHHHHHHHHHHHHHHHHHHHHHHHHHHHHHHHHHHHHHHHHHHHHHHHHHHHHHGHHHHGHHHHHHGGHHHHHHHHHHHHHHHHHHHHHHHHHHHHHHHHHHHHHHHHHHHHHHGHHHHHHHGHHHHHHHHHHGGH
@M05620:45:000000000-G6HP7:1:1101:5645:5705 1:N:0:191
CATCCTGACCCTGAAGTACCCCGGCTTGATTTCTGACATTAGATCGGAAGAGCACACGTCTGAACTCCAGTCACGGACATTTATCTCGTATGCCGTCTTCTGCTTGAAAAAAAAACCAGTGCTGCTGACCGAGGCCCCCCTGAACCCCAAGGCCAACAGAGATAAGCTGACTCCGGTGCGTCTCGGCCGACGCCCGTGCTCCCCCCGTCCTTTCCCCAGTCATTTTCTTCCCTGCTTTCTTTCTTCCTTAT
+
CCCCCFFFFFFFGGGGGGGGGGGGGGGGAGGHHFH5GFGFHGDGHGGGGGHFGHHHFGHHHGHHHHHGHHHHFGFEGGCGHF4GHFHCFGHEBE@EGHGFHGHFDG?GBGFC/D///?/@2@>2@F22@<////>CDGGGC./0/<A?D...CE..E./C//0:0:0000;BB/ACG---.-:BB.ADA-9---@-:.9;FF.;.@ADFBD:BF/BB/.:B/9BFF/9/9///:.//////;B////BF//
@M05620:45:000000000-G6HP7:1:1101:18754:5708 1:N:0:191
ATCTCTATCTCCTAAAAACCTGTTTAGATTTGGAGATAGACCTTCAGGTTTTTCATCATTTTCTGCATGAATTATACATTGACCACGTTCCAGCGTGGTCAGTTTGCAGCATTCTGTTATTTTGTTTGACAGAGTGTCTTGTTGAGAACATATGTAGGACATGCTTTTTTCCTGCAACAGGGAAAATAAAGTATAAGTTTTAAAGATTTATTCTTTAATAAAGGATCTCAAAGCCAGCTTTAGAAAAAGGA
+
A1AA1DFBDD31EGGGE1EEFCH1DHB1GFGB1101F11111AAGBGB1FFFCADEGGAFF2G1B1A12E122FGHFEGFB11BCG/F0BF2BEEEC@GBGC@GF1BBB1F1GDGF@BGDFGBF>GGBHHHHHHHEHFEGH1EGHHHFGEBG>GHHDG1GHHFB1BFH</@FHFBC@GHC///?<??G<<F<@GF<F>=DBH1<1111>GHHHHGHH0G<<0=0/DG0=<DG0C.CAEGB0G0FHHHHC./
@M05620:45:000000000-G6HP7:1:1101:5651:5723 1:N:0:191
CATCCTGACCCTGAAGTACCCCGGCTTGATTTCTGACATTAGATCGGAAGAGCACACGTCTGAACTCCAGTCACGGACATTTATCTCGTATGCCGTCTTCTGCTTGAAAAAAAAAAAATAGACGTCTGATAGTTTGTGTCGTGCTGGTGTTACTTAAGTAGTGCGTTTGCAATGAGAAGCGGTATATTTTGTCCACCGCGTTAAGACTCAGTTGTGAGTGCTATTCTCGTGAATGTGAGTGAGTTCTCGGT
+
AAAAAFDBFFFFGGGGGGGGGG00AEGGGHHGGGBHGBFGB1AGHG/EE/AFFHHHGCHHHEFHHGHHEAGHBF///EEHFHBHFFG0FEG0FFEEGHGGHBGHHE01G1EC//////01111///0/111111110001.....0///..00000000000/0-..-.000000000//--...000000/0000..------///////9///-///////9////---/-//////9////////---
@M05620:45:000000000-G6HP7:1:1101:17230:5751 1:N:0:191
AAACCAAGCAGACACTCACCGCTCCCTCGCCACAGGCCAATAGTTTGTCCTCACTGAGTTGGCAACAAGTGGCTGCTGTGGCTGCCATTTTTCTGGTGATGGCCATCAGCTCCGACGAGGTCAGCTGGGGGGCTTTCTTTGTGTAAGCAACGAGAAACCTGAAAGAAGCATTTTTTAACTAAGTCCTGCTGAGTCATTCATGAGTTTTTAGCCGCCTTGCTTCTTCTCACAGACTCTCTACTCTCATGCCA
+
DDCCDCDFDFFFGGGGGGGGGGGGGGHHGGGGGHHHGGHHHHHHHHHHHHHHHHHHHHHHHHHHHHHHHGHHGHGGHHHHHHHGGHHHHHHHHHHHHHHHHHHHHHHHHHHHHGGGGGGGGHHHHHHHGGGGGGGGGGGGGGGGGGFFFFFFFFFFFFFFFFFFFFFFFFFFFFFFFFHHFFFFFFFFFFFHFFFFFFFHFFFFFFFFFFFHFFFFFFFFFFHFHHHFHHFFFFFFFFFHFFFFFFFFFFB
@M05620:45:000000000-G6HP7:1:1101:12987:5762 1:N:0:191
TACCTGTACTGGGGAAGCATTTGAATATCCCCCCATGGTGATGGGGACGGAGAACTGCTCCATAAAAACAGGCAACGTGCCTAACTTTCCCGGGAAGATGAAGTCAAAGAGCGACCACAGCTCTTCGGAGGTTATTTTGCATCGGTGAGCCAGACAGAATGATCCGATGAGGGGTGCGAAACTATTTGCGGAAAGAAAGCACCTTTTTATTAAATTTACCTTTTAGCAATCGCCATTCCTACCCTAAAGAT
+
AA1AA1BFF3BC1AFE1F11GDDFDDDAEHHEGGEG00A1A2FCHGGGCA/AEGFHGBGEGCFGHF1BEFHGGG0G//>FF1F1FGEGFFGEECE/E>11>1<21B2FGFEG@@@CC//CC11>11?//>CC0?FHFH111=1...<.<>00...</</=DG0D0<..AFGBA-C@B-.99AFF;BF00-;A?;9/-///;9-BFFFEA//9B/9/9BBFFFBF99/BF/9?EF?ABF//:9FA/F-/://
@M05620:45:000000000-G6HP7:1:1101:12970:5770 1:N:0:191
TACCTGTACTGGGGAAGCATTTGAATATCCCCCCATGGTGATGGGGACGGAGAACTGCTCCATAACCCCGGCAACGGTCCCAAATTTCCCGGGGAAATGAAGGCAAAGAGCGACCAAAGCCTCTTGGAGGGTATTTTGGATCGGTGAGCCAGACAGAATGATTCGATGAGGGGGGCGAAACTATTTGAGGAAAGGAAGCACCTTTTTATTAAATTTACCTTTTAGCAATCGCCATTCCTACCCTAAAGATC
+
CCCCCFFFFFFFGGGGGGGGGGHHHHHHHHHGGGGHHHGHHHHHHGGGGGGGGHHHHHHHHHHHH33110>/>E1//>1>13B03BF4FG/EG/E//222B22/0BG2222///>///00010?11>10>-C01>GH1-000.<<<.<0;C...///;0:000<.00000;AF-;---;@-009;FB09B0;F.A/B..99EBFFFF?0B0BFBFF00F0FFF0/00:00..;.9;0;000;A0/;F0000
@M05620:45:000000000-G6HP7:1:1101:17226:5772 1:N:0:191
AAACCAAGCAGACACTCACCGCTCCCTCGCCACAGGCCAATAGTTTGTCCTCACTGAGTTGGCAACAAGTGGCTGCTGTGGCTGCCATTTTTCTGGTGATGGCCATCAGCTCCGACGAGGTCAGCTGGGGGGCTTTCTTTGTGTAAGCAACGAGAAACCTGAAAGAAGCATTTTTTAACTAAGTCCTGCTGAGTCATTCATGAGTTTTTAGCCGCCTTGCTTCTTCTCACAGACTCTCTACTCTCATGCCA
+
AAABBBBCAFFFGGGGGGGGEF?EEFHHCFFGGHFEGGFGHHFFGHFHHHHHGHHFHHHFHGHFHGHHHF@GFGGGHE@GFGHEGHHEHHHGFHEFGGFHHHHHHHGHHHHHHGGGGGGGGGHHHHHHFCGFGGEFFGFFGGGGGGFFFFFFEDDFFFFFFFFFFFFFFFFFFFFFFFFFFFFBFFFFFFFFFFFFBFFFFFEF:FFFEFFFBABFFFFFFFFFFFFFFFFFFFFFFFFFFFFFFFFFFFF
@M05620:45:000000000-G6HP7:1:1101:18184:5774 1:N:0:191
ATCTCTATCTCCTAAAAACCTGTTTAGATTTGGAGATAGACCTTCAGGTTTTTCATCATTTTCTGCATGAATTATACATTGACCACGTTCCAGCGTGGTCAGTTTGCAGCATTCTGTTATTTTGTTTGACAGAGTGTCTTGTTGAGAACATATGTAGGACATGATTTTTTCCTGCAACAGGGAAAATAAAGTATAAGTTTTAAAGATTTATTCTTTAATAAAGGATCTCAAAGCCAGCTTTAGAAAAAGGA
+
ABBBBFFFFFFFGGFGGGGGGGHHHHHHHHHHHHHHHHHHHHHHHHHHHHHGGHHHHHHHHHHHHHHHHFHHHHHHHHHHHHHHHHGHHHHHHHGGGGHHHHHHHHHHHHHHHHHHHHHHHHHHHGHHHHHHHHHHHHHHHHHHHHHHHHHHHHHHHHHHHHHDHHHHHGHHHHHHFFHHHFFHHHGHGGHHHHHHHGHHHHHHHHHHHHHHHHHHHHHHDGHHHHHHHHHHHHFGHFHHHHHGHHHHGFG
@M05620:45:000000000-G6HP7:1:1101:25435:5783 1:N:0:191
ATCTCTATCTCCTAAAAACCTGTTTAGATTTGGAGATAGACCTTCAGGTTTTTCATCATTTTCTGCATGAATTATACATTGACCACGTTCCAGCGTGGTCAGTTTGCAGCATTCTGTTATTTTGTTTGACAGAGTGTCTTGTTGAGAACATATGTAGGACATGATTTTTTCCTGCAACAGTGAAAATAAAGTATAAGTTTTAAAGATTTATTCTTTAATAAAGGATCTCAAAGCCAGCTTTAGAAAAAGGA
+
AAABAFDFFFFFGDGCGGGGGFHGHGGHHHHGHBG4GGFFGHHHFDEEHHHGG3GGFHHHGHHHHEGHHGFHHBHHHGHHEHG3GFEGHHHHHBEEFGHHHHHHHGHFGHHHHHHHHHHHHHHHHHH3DGHHHHGHHHHHFBFGGGEGFHHHHHGGGHFCGGG2BGHHGCFFHGGHDBFF2FD<GHFGFBFH1F1?FFGHHHFDFDGHDG<GGHHHGFG10DGEEGGHHG=DDHG/:EHHHHHEC0C.CE;
@M05620:45:000000000-G6HP7:1:1101:8338:5788 1:N:0:191
ATCTCTATCTCCTAAAAACCTGTTTAGATTTGGAGATAGACCTTCAGGTTTTTCATCATTTTCTGCATGAATTATACATTGACCACGTTCCAGCGTGGTCAGTTTGCAGCATTCTGTTATTTTGTTTGACAGAGTGTCTTGTTGAGAACATATGTAGGACATGATTTTTTCCTGCAACAGGGAAAATAAAGTATAAGTTTTAAAGATTTATTCTTTAATAAAGGATCTCAAAGCCAGCTTTAGAAAAAGGA
+
ABAABFFFFFFFGFGGGGGGGGHHHAGFGHHHHEGHHHHBGHHHHHHHHHHGGHGHHGHHHHHHHHHHHHHHHHHHHHGHHHHHHHGHHHHHHHGFGGHHHHHHHHHHHGHHHHHGHHHHHHHHHHHGDFHHGFHHHHHHHHHHBGHHHFHHGHHHHHHHBGHEHHHHHCHHHHHH2FGHHEFFHHGGGGGHHHHHGGHHH11<GBGHHHHHHHHHGFG0GHFHHHHHHHHHHFH:GEHHHHGGGGHADGG
@M05620:45:000000000-G6HP7:1:1101:25417:5789 1:N:0:191
ATCTCTATCTCCTAAAAACCTGTTTAGATTTGGAGATAGACCTTCAGGTTTTTCATCATTTTCTGCATGAATTATACATTGACCACGTTCCAGCGTGGTCAGTTTGCAGCATTCTGTTATTTTGTTTGACAGAGTGTCTTGTTGAGAACATATGTAGGACATGATTTTTTCCTGCAACAGTGAAAATAAAGTATAAGTTTTAAAGATTTATTCTTTAATAAAGGATCTCAAAGCCAGCTTTAGAAAAAGGA
+
CCCCDFFFFFFFGGGGGGGGGGHHHHHHHHHHHHHHHHHFHHHHHHHHHHHGGHHHHHHHHHIIIHHHHHHHHHHHHHHHHHHHHHGGHHHHHHGGGGHHHHHHHHHHHHHHHHHHHHHHHHHHHHHHHGHHHHHHHHHHHHHHHHHHHHHHHHHHHHHHHHHHHHHHHGHHHHHHHHGHHHHHHHGHGHHHHHHHHHHHHHHHHHHHHHHHHHHHHHHHHHHHHHHHHHHHHHHHHGHHHHGHGHHHGGH
@M05620:45:000000000-G6HP7:1:1101:8364:5793 1:N:0:191
ATCTCTATCTCCTAAAAACCTGTTTAGATTTGGAGATAGACCTTCAGGTTTTTCATCATTTTCTGCATGAATTATACATTGACCACGTTCCAGCGTGGTCAGTTTGCAGCATTCTGTTATTTTGTTTGACAGAGTGTCTTGTTGAGAACATATGTAGGACATGATTTTTTCCTGCAACAGGGAAAATAAAGTATAAGTTTTAAAGATTTATTCTTTAATAAAGGATCTCAAAGCCAGCTTTAGAAAAAGGA
+
BCCCCFFFFFFFGGGGGGGGGGHHHHHHHHHHHHHHHHHHHHHHHHHHHHHGGHHHHHHHHHIIIHHHHHHHHHHHHHHHHHHHHHGHHHHHHHGGGGHHHHHHHHHHHHHHHHHHHHHHHHHHHHHHGHHHHHHHHHHHHHHHGHHHHHHHHHHHHHHHHHHHHHHHHGHHHHHHHHHHHGGHHHHHHHHHHHHHHHHHHHHHHHHHHHHHHHHHHHHHHHHHHHHGHGHHHHHHHGHHHHHGGHHHGGH
@M05620:45:000000000-G6HP7:1:1101:12979:5793 1:N:0:191
TACCTGTACTGGGGAAGCATTTGAATATCCCCCCATGGTGATGGGGACGGAGAACTGCTCCATAAACACAGGCAACGTGCCTAACTTTCCCGGGAAGATGAAGTCAAAGAGCGACCACAGCTCTTCGGAGGTTATTTTGCATCGGTGAGCCAGACAGAATGATCCGATGAGGGGTGCGAAACTATTTGAGGAAAGGAAGCACCTTTTTATTAAATTTACCTTTTAGCAATCGCCATTCCTACCCTAAAGAT
+
CCCCCFFFFFFFGGGGGGGGGGHHHHHFHHHGGGGHHHHHHHHHHGGGGGGGGHHHHHHHHHHHHHHGHHHHGHHHGHHHHHHHHHHHHHHGGGGGGHHHHFFHHHHHHHGHGGGGGHHHHHHHGHHGGGGFFHHHHHHHGHHG.<CFHHHHHHGGHHHHHGFGHHGGGHHHGG:AFGFGGGGGGGGGGGGFFGGGGGGGGGFFFFFFFFFFFBFFFFFFFFFFFBFFFBFFFFFFFFFFBFFFFFFFFFF
@M05620:45:000000000-G6HP7:1:1101:22280:5796 1:N:0:191
ATCTCTATCTCCTAAAAAGGAAGAAAGGGGAGGGAAGATCGGAAGAGCACACGTCTGAACTCCAGTCACGGACATTTATCTCGTATGCCGTCTTCTGCTTGAAAAAAAAAAAACAAAGAGACAAAAACAAACAAGTAGAAAACCAAAAGAATAGCGACACTCAACATCATGTACTTAACAAGACATAAAATCAAGAGATGTAAAAACGTAAACGACACTAATGAAACACAAATGTAGACGCACTACTGTGC
+
BCCCCFFFFFFFGGGGGGGGGGHHGHHHGGGGGGGHGHHHGGGGGHHHHHHHGHHHGHHHHHHHHHHHHGGGGGHHHGHHHHHGGHHHHGGGHGHHHHHHHGHHHHGGGGGD@??/0000?0??0<....><F.0110000//<..../..0;00-----0////;/00000000009000///:000000/0009.900///9//.-...9/..---///://////....//9////.----/://///
@M05620:45:000000000-G6HP7:1:1101:25400:5799 1:N:0:191
ATCTCTATCTCCTAAAAACCTGTTTAGATTTGGAGATAGACCTTCAGGTTTTTCATCATTTTCTGCATGAATTATACATTGACCACGTTCCAGCGTGGTCAGTTTGCAGCATTCTGTTATTTTGTTTGACAGAGTGTCTTGTTGAGAACATATGTAGGACATGATTTTTTCCTGCAACAGTGAAAATAAAGTATAAGTTTTAAAGATTTATTCTTTAATAAAGGATCTCAAAGCCAGCTTTAGAAAAAGGA
+
BBBBBFFFFFFFGGGGGGGAFGHHH5FFHH5GF4F4BBFDGCGG3AGGHHHGFEDFF5FHHHFDBD5BAGAHEAFHF5FEFHHHFCAHAGHE@CE1EC?F4FHHHHF4BE?GFGHHHFBGHHHHHHFGFHEF3F?BBBG?FHGC4FGHHCB??B?4FEG22BC2GHHHH?G222@GFG0F><DGH1DGH1G11?G1FGHHGGHDB1GH11FFFGHHH1GHHBGB/<GFFDFFDH</..GHFBGHHHHEGDH
@M05620:45:000000000-G6HP7:1:1101:14236:5808 1:N:0:191
ATCTCTATCTCCTAAAAACCTGTTTAGATTTGGAGATAGACCTTCAGGTTTTTCATCATTTTCTGCATGAATTATACATTGACCACGTTCCAGCGTGGTCAGTTTGCAGCATTCTGTTATTTTGTTTGACAGTGTGTCTTGTTGAGAACATATGTAGGACATGATTTTTTCCTGCAACAGGGAAAATAAAGTATAAGTTTTAAAGATTTATTCTTTAATAAAGGATCTCAAAGCCAGCTTTAGAAAAAGGA
+
BCCDDFFFFFFFGGGGGGGGGGGHHHHHHHHHHHHHHHHHHHHHHHHHHHHGGHHHHIHHHHHHHHHHHHHHHHHHHHHHHHHHHHGHHHHHHHGGGGHHHHHHHHHHHHHHHHHHHHHHHHHHHHHHHHHH3FGHHHHHHHHHHHHHHHHHHHHHHHHHHHHHHHHHHGHHHHHHHHHHHGGHHHHHHHHHHHHHHHHHHHHHHHHHHHHHHHHHHHHHHGHHHHHHHGHGHHFHHGHHHGHHHHHGGGH
@M05620:45:000000000-G6HP7:1:1101:25425:5809 1:N:0:191
ATCTCTATCTCCTAAAAACCTGTTTAGATTTGGAGATAGACCTTCAGGTTTTTCATCATTTTCTGCATGAATTATACATTGACCACGTTCCAGCGTGGTCAGTTTGCAGCATTCTGTTATTTTGTTTGACAGAGTGTCTTGTTGAGAACATATGTAGGACATGATTTTTTCCTGCAACAGTGAAAATAAAGTATAAGTTTTAAAGATTTATTCTTTAATAAAGGATCTCAAAGCCAGCTTTAGAAAAAGGA
+
AABBBFFFFFFFGGGGGGGGGGHGGGFFGHHHHFHHHHHHHHHHHGHHHHHGGHFHHHHHHHHHHHGFHHHHHHHHHHHHHFHHHHGHHHHHHHGEGGHHHHHHHHHHHHHHHHHHHHHHHHHHHHHHHHHHHHGHHHHHHGHHFHHFGHFHHHHHHHGGGHGBHHHHHGHHHHHGHHHGFGHFHHHHBGFHHHHGHGGHHHHHHHHHGHHHHHHHHGHHHHHGHHGHHHHHGHHGHGHHHHGHHGHH?GG
@M05620:45:000000000-G6HP7:1:1101:8375:5811 1:N:0:191
ATCTCTATCTCCTAAAAACCTGTTTAGATTTGGAGATAGACCTTCAGGTTTTTCATCATTTTCTGCATGAATTATACATTGACCACGTTCCAGCGTGGTCAGTTTGCAGCATTCTGTTATTTTGTTTGACAGAGTGTCTTGTTGAGAACATATGTAGGACATGATTTTTTCCTGCAACAGGGAAAATAAAGTATAAGTTTTAAAGATTTATTCTTTAATAAAGGATCTCAAAGCCAGCTTTAGAAAAAGGA
+
AAABBFFFFFFFGGGGGGEGGGHHHHGGHHHHGGHHGFHHHHHHHHHHHHHGGHGHHHGHHGHHEHHHHHHHHHHGHHHHHGHHHHGGGHHHHFEGE?HHHHGHHHHHGHHHGHGFHHHHHHHHHFHHHFFHHGHHHHHHHHHHHHHHHHFFGHHHHHGHHHHHHHHHGGHGHHHHGGGHEFAGHHGHGFHGHH1<FDHHHHH1FDHHHHHGHHHHHHHHFHGEHHHHGHHHEFFCGGHHHFHHEGGHD?F
@M05620:45:000000000-G6HP7:1:1101:8356:5812 1:N:0:191
ATCTCTATCTCCTAAAAACCTGTTTAGATTTGGAGATAGACCTTCAGGTTTTTCATCATTTTCTGCATGAATTATACATTGACCACGTTCCAGCGTGGTCAGTTTGCAGCATTCTGTTATTTTGTTTGACAGAGTGTCTTGTTGAGAACATATGTAGGACATGATTTTTTCCTGCAACAGGGAAAATAAAGTATAAGTTTTAAAGATTTATTCTTTAATAAAGGATCTCAAAGCCAGCTTTAGAAAAAGGA
+
BBBBBFFFFFFFGGGGGGGGGGHHHHHHHHHHHHHHGHHHHHHHHHHHHHHGGHHHHHHHHHHHHHGHHHHHHHHHHHHHHHHHHHGHHHHHHHGGGGHHHHHHHHHHHHHHHHHHHHHHHHHHHHHHHHHHGHHHHHHHHHHHHHHHHHHHHHHGHHHHHHHHHHHHHGHHHHHHHHHHHGGHHFHHHHHHHHGHHGHHHHHHHHHHHHHHHHHHHGHHHHHHHHHHHHGHHHHHHGHHHHHHHGHHGGH
@M05620:45:000000000-G6HP7:1:1101:15146:5821 1:N:0:191
ATCTCTATCTCCTAAAAACCTGTTTAGATTTGGAGATAGACCTTCAGGTTTTTCATCATTTTCTGCATGAATTATACATTGACCACGTTCCAGCGTGGTCAGTTTGCAGCATTCTGTTATTTTGTTTGACAGAGTGTCTTGTTGAGAACATATGTAGGACATGATTTTTTCCTGCAACAGGGAAAATAAAGTATAAGTTTTAAAGATTTATTCTTTAATAAAGGATCTCAAAGCCAGCTTTAGAAAAAGGA
+
BBBCCFFFFFFFGGGGGGGGGGHHHHHHHHHHHHHHHHHHHHHHHHHHHHHGGHHHHHHHHIHHHHHHHHHHHHHHHHHHHHHHHHGHHHHHHHGFGGHHHHGHHHHHHHHHHHHHHHHHHHHHHHHHGHHHHHGHHHHHHHHHHHHHHHHHHHHHHHHHHHHHHHHHHGHHHHHHHHHHHGGHHHHHHGHHHHHHHFHHHHGHHHHHHHHHHHHHHGHHHFHHHHHHHHHHHHHHHGHHHHHHHHHHGGH
@M05620:45:000000000-G6HP7:1:1101:14228:5824 1:N:0:191
ATCTCTATCTCCTAAAAACCTGTTTAGATTTGGAGATAGACCTTCAGGTTTTTCATCATTTTCTGCATGAATTATACATTGACCACGTTCCAGCGTGGTCAGTTTGCAGCATTCTGTTATTTTGTTTGACAGAGTGTCTTGTTGAGAACATATGTAGGACATGATTTTTTCCTGCAACAGGGAAAATAAAGTATAAGTTTTAAAGATTTATTCTTTAATAAAGGATCTCAAAGCCAGCTTTAGAAAAAGGA
+
CCCCCFFFFFFFGGGGGGGGGGHHHHHHHHHHHHHHHHHHHHHHHHHHHHHGGHHHHHHHHHHHHHHHHHHHHHHGHHHHHHHHHHGGHHHHHHGEGGGHHHHHHHHHHHHFHHHHHHHHHHHHHHHHHHGHFHGHHHHHHHHHHHGGHHHHHHHHHHHHHHHHHHHHHGHHHHHHHHHHHGGGHHHGHGHGGHHHHFGHHGFHHHHHHHHHHHHHHHHHGFGHHHHHHGHGHHHHHGHHHHHHHGGHGGF
@M05620:45:000000000-G6HP7:1:1101:15127:5831 1:N:0:191
ATCTCTATCTCCTAAAAACCTGTTTAGATTTGGAGATAGACCTTCAGGTTTTTCATCATTTTCTGCATGAATTATACATTGACCACGTTCCAGCGTGGTCAGTTTGCAGCATTCTGTTATTTTGTTTGACAGAGTGTCTTGTTGAGAACATATGTAGGACATGATTTTTTCCTGCAACAGGGAAAATAAAGTATAAGTTTTAAAGATTTATTCTTTAATAAAGGATCTCAAAGCCAGCTTTAGAAAAAGGA
+
BBBBBF5FFFFFGGGGGGGGGGGHHHFHHHHHHHFHHHHGHHHGHHHHHHHGGHHHHHHHHHHHFHHFHGHHHHHHGHGHHHHHGHGHHHHHHHGFGGHHHHHHHHHHFGHHGHHHHHHHHHHHHHHHHHHHGHHGHHHHHHHHHHGHHHFHHHHHHHHHHHHHHHHHFGHHHGGHHHGHHGGGHHHHHF<FGHHGHGHHHHHGHHHHHHHHHHHHHFHHFFGHHHHHHHHGHHHFHEFHHHHFHHHHGGE
@M05620:45:000000000-G6HP7:1:1101:14245:5836 1:N:0:191
ATCTCTATCTCCTAAAAACCTGTTTAGATTTGGAGATAGACCTTCAGGTTTTTCATCATTTTCTGCATGAATTATACATTGACCACGTTCCAGCGTGGTCAGTTTGCAGCATTCTGTTATTTTGTTTGACAGAGTGTCTTGTTGAGAACATATGTAGGACATGATTTTTTCCTGCAACAGGGAAAATAAAGTATAAGTTTTAAAGATTTATTCTTTAATAAAGGATCTCAAAGCCAGCTTTAGAAAAAGGA
+
ABBBAFFFFFFFGFGGGGGGGGGGFHHFFHGHGHHHHHHHHHHHHHHHHHHGGGHGHHHHHHHHHHHHHHHHHHGHH5HHG5FGHHGGHHHHHHG?EFGHHHFGHHHHHHHGHHHHHHFHHHHHHHHHHHFHHHHHHHHHHHHHHGGHHHFHHHGHHHHFGHHHFHHHHCHHHHHHHHHHHGGHHHHFHHHHFHHHHFHHHGHGHHGHHHFHHGHHHFHHHEFFFFHHFHHFHHHHHGHHHFFFGCGFGDH
@M05620:45:000000000-G6HP7:1:1101:9729:5858 1:N:0:191
ATCTCTATCTCCTAAAAACCTGTTTAGATTTGGAGATAGACCTTCAGGTTTTTCATCATTTTCTGCATGAATTATACATTGACCACGTTCCAGCGTGGTCAGTTTGCAGCATTCTGTTATTTTGTTTGACAGAGTGTCTTGTTGAGAACATATGTAGGACATGATTTTTTCCTGCAACAGGGAAAATAAAGTATAAGTTTTAAAGATTTATTCTTTAATAAAGGATCTCAAAGCCAGCTTTAGAAAACGGA
+
AAAAAF3FFFFFGGG1FEEGGGHHH3FGGHHHHCGGHFHBGGHHHFHHHHHGGHBGHEHHHHHHHHHHHGGHHGHFHEHHHDGHGHGHHHHFHHGFFGHHHHHHHHHHHHGHHHHHHHHHHHHHHHHHHGDHHHHHHHHHHHHH2FGHHHHHHHHFHHDGHHHHHHHHHGHHHHHH1GHHHGGHHHHHF1FGFHHHHGHHHH1GFFGHHHHHHHHHHHHG=DGHCGHHHHHGGHHCGGHHHGHFGHH/AC.
@M05620:45:000000000-G6HP7:1:1101:9728:5880 1:N:0:191
ATCTCTATCTCCTAAAAACCTGTTTAGATTTGGAGATAGACCTTCAGGTTTTTCATCATTTTCTGCATGAATTATACATTGACCACGTTCCAGCGTGGTCAGTTTGCAGCATTCTGTTATTTTGTTTGACAGAGTGTCTTGTTGAGAACATATGTAGGACATGATTTTTTCCTGCAACAGGGAAAATAAAGTATAAGTTTTAAAGATTTATTCTTTAATAAAGGATCTCAAAGCCAGCTTTAGAAAAAGGA
+
BBBBBFFFFFFFGGDBD4EFGGHHHFGGHHHHHGHHHCH5FHHHHHHHHHHGGHHHHHHHHHHHHHHHHDGHHFHDHFHHHGHHBHGHHHHHGHGGFGHHFHHHHHHHGHHHHHHHHHHHHHHHHHHHEFGHHFHHHHHHHHHHBGEFGGHHHHHHHHEHFGHHHHHHHGHHHGHB<FGGHGEG/0?G1<FHHHDGGGHHHHCDGFGHHFHHHHHHGFH<DDHHCGHHHHFFFHHHHGHHHHFFGHHHDCG
@M05620:45:000000000-G6HP7:1:1101:15217:5893 1:N:0:191
ATCTCTATCTCCTAAAAACCTGTTTAGATTTGGAGATAGACCTTCAGGTTTTTCATCATTTTCTGCATGAATTATACATTGACCACGTTCCAGCGTGGTCAGTTTGCAGCATTCTGTTATTTTGTTTGACAGAGTGTCTTGTTGAGAACATATGTAGGACATGATTTTTTCCTGCAACAGGGAAAATAAAGTATAAGTTTTAAAGATTTATTCTTTAATAAAGGATCTCAAAGCCAGCTTTAGAAAAAGGA
+
BBBBBFFFFFFFGGFGFGGGGGHHHGHHHHHHHHHFHFHFHHHHHFHHHHHGGHEHHBHHHHHHHHFHHEGHHHHGHHHHHGHHGHGHHHHDGGGFGGHHHHHHHHHHHHHHHHHGHHDGHHHHHHHHFHFHBGGHHHHHHHHHHHHBGHHGHHHHHHFHHHHHHHHHHGHHHHHFDGFHHGGFHGFFGFFHFHGFHGGHHHH1FBGHHHHHHHHHHHHH0DFFFHHHHHHBGHHFHEGHHFHEHHGHDA/
@M05620:45:000000000-G6HP7:1:1101:13201:5915 1:N:0:191
ATCTCTATCTCCTAAAAACCTGTTTAGATTTGGAGATAGACCTTCAGGTTTTTCATCATTTTCTGCATGAATTATACATTGACCACGTTCCAGCGTGGTCAGTTTGCAGCATTCTGTTATTTTGTTTGACAGAGTGTCTTGTTGAGAACATATGTAGGACATGATTTTTTCCTGCAACAGGGAAAATAAAGTATAAGTTTTAAAGATTTATTCTTTAATAAAGGATCTCAAAGCCAGCTTTAGAAAAAGGA
+
AAAAAF3FFFFFGGFB11EECCHHHHFCGHHHHFHFGFF1FGHHHEHFHHHFFHGHHGEHHHHHFHHFFG1DGHHGH2DHF1FGGHFHHHH2FGGGEGHHFHHHHHHFHHHHHHHHGH2GHHHHHHHHHHHHGHHHHHHHHHHH>GHHHHHHHHHHHHFHHHHFHHHHGCHHHGFCFGGFE/ACC0FG11FGGHBDGDFGHH11GFGGGBGHHHHHH0D=00GF/<CHHHH0FGHCHGHHHHHFBHGFC.:
@M05620:45:000000000-G6HP7:1:1101:10599:5916 1:N:0:191
TACCTGTACTGGGGAAGCGTGTAGCAATCGCCATTCCTACCCTAAATCGGAAGAGCACACGTCTGAACTCCAGTCACGGACATTTATCTCGTATGCCGTCTTCTGCTTGAAAAAAAAAAAAACTACTCTTTCCCAAATTGACTCTGTTCTCTATCCTCCTTCCCCCCCCCGAACCACCCACCAACCATCTTCTCTCCCTCAAACTGCATAACAGATACTGAGCCACTATACACTACATCCCCACCGTCACC
+
BABBBFFFFFFFGGEGGGGGGGHHHHDHHFGG?FHHHHHHHHHFGGHHGG?EEHFFFGFHGHHHFGHHHHHBGHHFHEG@EEGHH@GGFHHGGHHHHGGGGGHHFGHHHGFGF0EEG//<///1?1111111111001111111<0<=0000000/00//00///.-;-------.......;..../9/////9///.;.///////////;//////////;/.//////9//;////...;.....:/
@M05620:45:000000000-G6HP7:1:1101:13187:5926 1:N:0:191
ATCTCTATCTCCTAAAAACCTGTTTAGATTTGGAGATAGACCTTCAGGTTTTTCATCATTTTCTGCATGAATTATACATTGACCACGTTCCAGCGTGGTCAGTTTGCAGCATTCTGTTATTTTGTTTGACAGAGTGTCTTGTTGAGAACATATGTAGGACATGATTTTTTCCTGCAACAGGGAAAATAAAGTATAAGTTTTAAAGATTTATTCTTTAATAAAGGATCTCAAAGCCAGCTTTAGAAAAAGGA
+
BBBBBFFFFFFFGGFGDGEGGGHHHFGGHHHHHHHCGFGGHHHHHFHHHHHGGHFHHHHHHHHHHHHHHEHHHHHHHHHHHHHHFHGHHHHHHHGFGGHHHGHHHHHHHHHHHHHHHHHHHHHHHHHHFHHHBHHHHHHHHHHHFHHFHHHHHHHHHHFHHHHFHHHHHGHHHHHF2GGHHEGF/?FF<?FHHHDDGHHHHHFFGGGHHHHHHHHHHGHD<GHHFGHHHHHHHHHBGEHHHGHEFGHFADC
@M05620:45:000000000-G6HP7:1:1101:18999:5938 1:N:0:191
AAACCAAGCAGACACTCACCGCTCCCTCGCCACAGGCCAATAGTTTGTCCTCACTGAGTTGGCAACAAGTGGCTGCTGTGGCTGCCATTTTTCTGGTGATGGCCATCAGCTCCGACGAGGTCAGCTGGGGGGCTTTCTTTGTGTAAGCAACGAGAAACCTGAAAGAAGCATTTTTTAACTAAGTCCTGCTGAGTCATTCATGAGTTTTTAGCCGCCTTGCTTCTTCTCACAGACTCTCTACTCTCATGCCA
+
BABBBBBFBFFFGGGGGGGGGGGGGGHHGGGGGHHHGGFFGFHHHHHHHHHHHHHGHHHHHHHHHHHEHHHHGHGGHHHHHHHGGHFHHHHHHHHHHHHHHHHHHHHHHHHHHGGGGGGGGHHHHHHHGGGGGGGGGGGGGGGGGGFFFFFFFFFFFFFFFFFFFFFFFFFFFFFFEFFFBFFFFFFFFFFFFFFFFFFFFFFFFFFFFFFFFFFFFFFFFFFFFFFFFFFFFFFFFFFFFFFFFFFBFF/
@M05620:45:000000000-G6HP7:1:1101:16528:5943 1:N:0:191
ATCTCTATTCCTAAAAACCTGTTTAGATTTGGCGATAGACCTTCAGGTTTTTCATCATTTTCTGCATGAATTCTACATTGACCACGTTCCAGCGTGGTCAGTTTGCAGCATTCTGTTATTTTGTTTGACAGAGTGTCTTGTTGAGAACATATGTAGGACATGATTTTTTCCTGCAACAGGGAAAATAAAGTATAAGTTTTAAAGATTTATTCTTTAATAAAGGATCTCAAAGCCAGCTTTCGAAAAAGGAA
+
AAAAAFDFFFFFC1EGGGGGGFHE331AGG1A1A0EAA1FGHGHHBGGHHGGHFHHGFHHHHHFHAFHDBGH1GGHFHHG1DCCGEEHHH2@BEEF/FGDFHHFFFGFG0E2GHDFHFHHHF2BBGHEE1F0GHGHHHHFGHH21AFGFG<GFFDGGBGFHGDGHHHHGHHH1GCBGFBFF/FG0GFDGEFHH11><GGH<FGBBHHHHHHHHHGF<D=GGB<CDGHHFGGBFHCFEHHG0..:.-;9A//
@M05620:45:000000000-G6HP7:1:1101:18991:5953 1:N:0:191
AAACCAAGCAGACACTCACCGCTCCCTCGCCACAGGCCAATAGTTTGTCCTCACTGAGTTGGCAACAAGTGGCTGCTGTGGCTGCCATTTTTCTGGTGATGGCCATCAGCTCCGACGAGGTCAGCTGGGGGGCTTTCTTTGTGTAAGCAACGAGAAACCTGAAAGAAGCATTTTTTAACTAAGTCCTGCTGAGTCATTCATGAGTTTTTAGCCGCCTTGCTTCTTCTCACAGACTCTCTACTCTCATGCCA
+
A3AABBBFBFFFGGGGGGGGEFGGGGHHGGGGGHHGGGGHHFHHHHHHHHHHHHHHGHHHHFHHHHHEHGHHGHGGHHHHHHHGGHFHHHHHHHHHHHHHHHHHGHHHHHHHHGGGG@DGGHGHHHHHGGGGGGGGGGGGGGGGGGFFFFFFFFFFFFFFFFFFFFFFFFFFFFFFFFFFFFFFFFFFFFFFFFFFFFFFFFFFFFFFFFFFFDFFFFFFFFFFFFFFFFFFFFFFFFFFFFFFFFFFFF9
@M05620:45:000000000-G6HP7:1:1101:12970:6004 1:N:0:191
ATCTCTATCTCCTAAAAACCTGTTTAGATTTGGAGATAGACCTTCAGGTTTTTCATCATTTTCTGCATGAATTATACATTGACCACGTTCCAGCGTGGTCAGTTTGCAGCATTCTGTTATTTTGTTTGACAGAGTGTCTTGTTGAGAACATATGTAGGACATGATTTTTTCCTGCAACAGGGAAAATAAAGTATAAGTTTTAAAGATTTATTCTTTAATAAAGGATCTCAAAGCCAGCTTTAGAAAAAGGA
+
ABBCCFFFFFFFGGGGGGGGGGHHHHHHHHHHHHHHHHHHHHHHHHHHHHHGGHHHHIHIHIHHHHHHHHHHHHHHHHHHHHHHHHGHHHHHHHGGGGHHHHHHHHHHHHHHHHHHHHHHHHHHHHHHHHHHHHHHHHHHHHHHHHHHHHHHHHHHHHHHHHHGHHHHGEHHHHHHHHHHHGGHHHHHHHHHHHHHHHHHHHHHHHHHHHHHHHHHHHHHHGHHGHHHHGHHHHHHHGHHHHHEGFGHGGH
@M05620:45:000000000-G6HP7:1:1101:12952:6020 1:N:0:191
ATCTCTATCTCCTAAAAACCTGTTTAGATTTGGAGATAGACCTTCAGGTTTTTCATCATTTTCTGCATGAATTATACATTGACCACGTTCCAGCGTGGTCAGTTTGCAGCATTCTGTTATTTTGTTTGACAGAGTGTCTTGTTGAGAACATATGTAGGACATGATTTTTTCCTGCAACAGGGAAAATAAAGTATAAGTTTTAAAGATTTATTCTTTAATAAAGGATCTCAAAGCCAGCTTTAGAAAAAGGA
+
AAABBFFFFFFFGGGGGGGGGGHHHHHHHHHFHGFHHHHHHHHHHHHHHHHGGHHHHHHHHHHHHHHHHGFHHHHHHHHHHGHHHHGHHHHHHGGEFGHHHHHHHHHHHHHHHHHHHHHHHHHHGGHHHHGHGHHHHHHHHHHHHHHHHHHHHHHHHHHHHHHGHHHHHGHHHHHHHHHHHGGGGHHGGFHGGHHHHGGHHGGHHHHHHHHHHHHHHEGHHHHHHHGHFHGGHHHHHGHHHHHHHFHHDFG
@M05620:45:000000000-G6HP7:1:1101:12972:6021 1:N:0:191
ATCTCTATCTCCTAAAAACCTGTTTAGATTTGGAGATAGACCTTCAGGTTTTTCATCATTTTCTGCATGAATTATACATTGACCACGTTCCAGCGTGGTCAGTTTGCAGCATTCTGTTATTTTGTTTGACAGAGTGTCTTGTTGAGAACATATGTAGGACATGATTTTTTCCTGCAACAGGGAAAATAAAGTATAAGTTTTAAAGATTTATTCTTTAATAAAGGATCTCAAAGCCAGCTTTAGAAAAAGGA
+
BBBCCFFFFFFFGGGGGGGGGGHHHHHHHHHHHHHHHHHHHHHHHHHHHHHGGHHHHIHIHIHHHHHHHHHHHHHHHHHHHHHHHHGHHHHHHHGGGGHHHHHHHHHHHHHHHHHHHHHHHHHHHHHHGHHHHHHHHHHHHHHHHHHHHHHHHHHHHHHHHHHHHHHHHGHHHHHHHHHHHGGHHHHHHHHHHHHHHGHHHHHHHHHHHHHHHHHHHHHHHHGHGHHHHHHHHHHHHGHHHHHHHGHHGGH
@M05620:45:000000000-G6HP7:1:1101:21330:6036 1:N:0:191
ATCTCTATCTCCTAAAAACCTGTTTAGATTTGGAGATAGACCTTCAGGTTTTTCATCATTTTCTGCATGAATTATACATTGACCACGTTCCAGCGTGGTCAGTTTGCAGCATTCTGTTATTTTGTTTGACAGAGTGTCTTGTTGAGAACATATGTAGGACATGATTTTTTCCTGCAACAGGGAAAATAAAGTATAAGTTTTAAAGATTTATTCTTTAATAAAGGATCTCAAAGCCAGCTTTAGAAAAAGGA
+
ABABBFFFFFFFGGFGGDEGGFHHHDGFGGGGGCG4FGHFGHHHHDGFHHHGGH5FHEGHGHHHFH5FFGFHHHHHHHHHHHHHEHGHHHHFHHGGGGHHGHHHHHHHHHHHHHHHHHGHHHHHHHHHGGHHHHHHHHHHHHHHDFHDHGHGHHHH4BGHHGFHHHHHHGHHHHEBGGFGHGEAG0?1<1GHHHFHHHGHHG1DGGHHHGHHHHHHFFGGDGHFFHHHHHGHHHHEGGHHHBF0CCGCE?C
@M05620:45:000000000-G6HP7:1:1101:21313:6049 1:N:0:191
ATCTCTATCTCCTAAAAACCTGTTTAGATTTGGAGATAGACCTTCAGGTTTTTCATCATTTTCTGCATGAATTATACATTGACCACGTTCCAGCGTGGTCAGTTTGCAGCATTCTGTTATTTTGTTTGACAGAGTGTCTTGTTGAGAACATATGTAGGACATGATTTTTTCCTGCAACAGGGAAAATAAAGTATAAGTTTTAAAGATTTATTCTTTAATAAAGGATCTCAAAGCCAGCTTTAGAAAAAGGA
+
CCCCDFFFFFFFGGGGGGGGGGHHHHHHHHHHHHHHHHHHHHHHHHHHHHHGGHHHHHHHHIHHHHHHHHHHHHHHHHHHHHHHHHGHHHHHHHGGGGHHHHHHHHHHHHHHHHHHHHHHHHHHHHHHHHHHHHHHHHHHHHHHHHHHHHHHHHHHHHHHHHHHHHHHHGHHHHHHHHHHHGGHHHHHHHHHHHHHHHHHHHHHHHHHHHHHHHHHHHHHHHHHHHHHHHHHHHHHHGHHHHHGHHHHGGH
@M05620:45:000000000-G6HP7:1:1101:21670:6071 1:N:0:191
ATCTCTATCTCCTAAAAACCTGTTTAGATTTGGAGATAGACCTTCAGGTTTTTCATCATTTTCTGCATGAATTATACATTGACCACGTTCCAGCGTGGTCAGTTTGCAGCATTCTGTTATTTTGTTTGACAGAGTGTCTTGTTGAGAACATATGTAGGACATGATTTTTTCCTGCAACAGGGAAAATAAAGTATAAGTTTTAAAGATTTATTCTTTAATAAAGGATCTCAAAGCCAGCTTTAGAAAAAGGA
+
CCCCCFFFFFFFGGGGGGGGGGHHHHHHHHHHHHHHHHHHGHHHHHHHHHHGGHHHHHHHHHHHHHHHHHHGHHHHHHHHHHHHGHGHHHGHHHGGGGHHHHFHHHHHHHHHHHHHHHHHHHHHHHHHHHHHHHHHHHHHHGHHHHHHGHHHHHHHHHHHHHHHHHHHHGHHHHHHFGHHHGGGHHHHHHHGGHHFGFGHHHGHHHHHGHHHHHHHHHHHHHGHHHFHHGHGHHHHHGHHHHHHHHHHGGG
@M05620:45:000000000-G6HP7:1:1101:10838:6085 1:N:0:191
AGATTACTGCAACAGTTCCCCCTGGACCTGGAAAAGTTTCTTGCCTGGCTTACAGAAGCTGAAACAACTGCCAATGTCCTACAGGATGCTACCCGTAAGGAAAGGCTCCTAGAAGACTCCAAGGGAGTAAAAGAGCTGATGAAACAATGGCAAGTAAGTCAGGCATTTCCGCTTTAGCACTCTTGTGGATCCAATTGAACAATTCTCAGCATTTGTACTTGTAACTGACAAGCCAGGGACAAAACAAAGAT
+
BBBBCFFFFFFFGGGGGGGGGGGGHHHHHHHHHHHHHHHHHHHHHHHHHHHHHHHHHHHHHHHHHHHHHHHHHHHHHHHHHHHHHHHHHHFHHHGGGGHHHHFHHHHHGHHHHHFHHHHHHHHGGHGGHFHHHGHHHHHHHHHHHHHHHHHHHGHHHHHHHHHHHHHHHHGGGGGHGHHHHHHHHHHGHHHHHCGHHHHGGHHHHHHHHHHHHHHHHHHGHHHHHHHGGHHHHGGGGGGGEFFFGGGGGGG
@M05620:45:000000000-G6HP7:1:1101:8956:6089 1:N:0:191
AAACCAAGCAGACACTCACCGCTCCCTCGCCACAGGCCAATAGTTTGTCCTCACTGAGTTGGCAACAAGTGGCTGCTGTGGCTGCCATTTTTCTGGTGATGGCCATCAGCTCCGACGAGGTCAGCTGGGGGGCTTTCTTTGTGTAAGCAACGAGAAACCTGAAAGAAGCATTTTTTAACTAAGTCCTACTGAGTCATTCATGAGTTTTTAGCCGCCTTGCTTCTTCTCACAGACTCTCTACTCTCATGCCA
+
BCBCCCCFCFFFGGGGGGGGGGGGGGHHGGGGGHHHGGHHHHHHHHHHHHHHHHHHHHHHHHHHHHHHHHHHGHGGHHHHHHHGGHHHHHHHHHHHHHHHHHHHHHHHHHHHHGGGGGGGGHHHHHHHGGGGGGGGGGGGGGGGGGFFFFFFFFFFFFFFFFFFFFFFFFFFFFFFFFFFFFFFFFFFFFFFFFFFFFFFFFFFFFFFFFFFFFFFFFFFFFFFFFFFFFFFFFFFFFFFFFFFFFFFFFB
@M05620:45:000000000-G6HP7:1:1101:9427:6116 1:N:0:191
AGATTACTGCAACAGTTCCCCCTGGACCTGGAAAAGTTTCTTGCCTGGCTTACAGAAGCTGAAACAACTGCCAATGTCCTACAGGATGCTACCCGTAAGGAAAGGCTCCTAGAAGACTCCAAGGGAGTAAAAGAGCTGATGAAACAATGGCAAGTAAGTCAGGCATTTCCGCTTTAGCACTCTTGTGGATCCAATTGAACAATTCTCAGCATTTGTACTTGTAACTGACAAGCCAGGGACAAAACAAAGAT
+
BBBBBFFFFFFFGGGGGGGGGGGGHHHHHHHHHHHHHHHHHHHHHHHHHHHHHHHHHHHHHHHHHHHHHHHHHHHHHHHHHHHHHHHHHHFHHHGGGGHHHHBGHHHHGHHHHHFHHHHHHHHGGHGGHHHHHGHHHHHHHHHHHHHHHHHHHGHHHHHHHHHHHHHHHHGGGGGHEHHHHHHHHHHGHHHHHBGHHHHHFHHHHHHHHHHHHHHHHFHHHHHHHHHHGHHHHGGGGGGGEGGGGGGGGGF
@M05620:45:000000000-G6HP7:1:1101:14947:6129 1:N:0:191
CATCCTGACCCTGAAGTACCCCGGCTTGATTTCTGACATTAGATCGGAAGAGCACACGTCTGAACTCCAGTCACGGACATTTATCTCGTATGCCGTCTTCTGCTTGAAAAAAAAAAAAAAAAAAAAAAAAAATCACAAAGTGATAGACATAACAAAGATAACCAAGAAACATATGATCACACAAAGATAATATGAAGGGGTAACGTGACGAGACACGTGACGTAGAAGTACTATTACTATAGCAAACTCAA
+
CCCDDFFFFFFFGGGGGGGGGGGGGGGGHHHHHHHHHHHHHHHHHHGGGGHHHHHHHGGHHGHHHHHHHHHHHHGGGGGHHHGHGHHHGGHHHHGGGHGHHHHHHHHHHHHEEDGC>><<<-<--------9.00000./0:000000;0:0:00://000;00:..:/:/00000000/00...//00000:00000.-../0./..:..-..//......:...000000000:0000;0000:.000:
@M05620:45:000000000-G6HP7:1:1101:23126:6144 1:N:0:191
ATCTCTATCTCCTAAAAACCTGTTTAGATTTGGAGATAGACCTTCAGGTTTTTCATCATTTTCTGCATGAATTATACATTGACCACGTTCCAGCGTGGTCAGTTTGCAGCATTCTGTTATTTTGTTTGACAGAGTGTCTTGTTGAGAACATATGTAGGACATGATTTTTTCCTGCAACAGGGAAAATAAAGTATAAGTTTTAAAGATTTATTCTTTAATAAAGGATCTCAAAGCCAGCTTTAGAAAAAGGA
+
3AAABFFFFFFFGGGGGGGGGGHHHHHGHHHHGGHFHHHGHHGHHGHHHHHGGHGHHHHHHHHHHHFHHHDHHHHHHHHHHFHHFHGHHHHHHHGGGGHHHHHHHHH4FHHHHHHHHHHHHHHHHHHHEHHH3FGHHHHHHHHHGHEDGGHHHHHGFFHHHHHHHHHHHGHHHHHHDGFGHGGEHHF<<<FHHHHGGGGHHFG1FBFGHHHHHHHHHHGG0=GFHHHHHFFDDGHHHGGHHF0:GCCCFC;
@M05620:45:000000000-G6HP7:1:1101:23108:6150 1:N:0:191
ATCTCTATCTCCTAAAAACCTGTTTAGATTTGGAGATAGACCTTCAGGTTTTTCATCATTTTCTGCATGAATTATACATTGACCACGTTCCAGCGTGGTCAGTTTGCAGCATTCTGTTATTTTGTTTGACAGAGTGTCTTGTTGAGAACATATGTAGGACATGATTTTTTCCTGCAACAGGGAAAATAAAGTATAAGTTTTAAAGATTTATTCTTTAATAAAGGATCTCAAAGCCAGCTTTAGAAAAAGGA
+
BCCCCFFFFFFFGGGGGGGGGGHHHHHHHHHHHHHHHHHHHHHHHHHHHHHGGHHHHHHHHHHHHHHHHHHHHHHHHHHHHHHHHHGHHHHHHHGGGGHHHHHHHHHHHHHHHHHHHHHHHHHHHHHHHHHHHHHHHHHHHHHHHHHHHHHHHHHHHHHHHHHHHHHHHGHHHHHHHHHHHGGHHHHHHHHHHHHHHHHHHHHHHHHHHHHHHHHHHHHHHHHHHHHHHGHHHHHHHGHHHHHHHGHHGGH
@M05620:45:000000000-G6HP7:1:1101:12151:6299 1:N:0:191
TACCTGTACTGGGGAAGCGTGTAGCAATCGCCATTCCTACCCTAAAGATCGGAAGAGCACACGTCTGAACTCCAGTCACGGACATTTATCTCGTATGCCGTCTTCTGCTTGAAAAAAAAAAACTCAGACAGATATATAAGTTATGTATGGACATGTAATCTATGAGTGACGATAGTTACAACGATAATAGTGCGTGTGAAATACATGAATCAAGCTACATGTTTTACATCAGCAAATGAACGTGTACGTGT
+
AAABBFFFFFFFGGGGGGGGGGGHHHGHHGGGDFGHGHHHHHHHHFHEHHHGEFFHHHHHHHGGHHFFHHHHHGHHHHHG?EFEGHHFBFGHHGGGFHHGGGHGHFFGHHHHHHGHGGCGGC/111111000111111111111111>101111111<000000000000.....<;0000:-...:000:00-..9.0000000;;00000000/00000900/00;//////.//////.9.9./...;
@M05620:45:000000000-G6HP7:1:1101:10820:6318 1:N:0:191
ATCTCTATCTCCTAAAAACCTGTTTAGATTTGGAGATAGACCTTCAGGTTTTTCATCATTTTCTGCATGAATTATACATTGACCACGTTCCAGCGTGGTCAGTTTGCAGCATTCTGTTATTTTGTTTGACAGAGTGTCTTGTTGAGAACATATGTAGGACATGATTTTTTCCTGCAACAGGGAAAATAAAGTATAAGTTTTAAAGATTTATTCTTTAATAAAGGATCTCAAAGCCAGCTTTAGAAAAAGGA
+
BBBCCFFFFFFFGGGGGGGGGGHHHHGHHHHHHHHHHHHGGHHHHHHGHHHGGHHHHIHIHHIHGHHHHHHHHHGHHHHHHHHHHHGGHHHHHHGGGGHHHHHHHHHHHHHHHHHHHHHHHHHHHHHHHHHHHHHHHHHHHHHHHHGHHHHHHHHHHGHHHHHHHHHHHGHHHHGGHHHHGGGHHHHHBGHHHGHHHHHHGHHHHHHHGHHHHHHHHHHHHHHEFHHHHHHHHHGHHGHHHHGHHGHHGGH
@M05620:45:000000000-G6HP7:1:1101:12154:6320 1:N:0:191
TACCTGTACTGGGGAAGCGTGTAGCAATCGCCATTCCTACCCTAAAGATCGGAAGAGCACACGTCTGAACTCCAGTCACGGACATTTATCTCGTATGCCGTCTTCTGCTTGAAAAAAAAAAAAAGAGGAATTCAGGTATTGTTGTTATCACATAGAGAACATAATATATAATTACAATCTGGGAAATAGCTTCACCGTATTTACGATTTTTTCTTTACTTCATCATCTCACCGCACCCCTAAGAAATCGTA
+
BBBBBFFFFFFFGGGGGGGGGFFHHHHHHFGGGGHHHHCHGHHGHHHFHHEDGGGHHHGHFHGHHHGFFGHHHGHHHHHGGGGGHHHGHHHHHFGHHGHE1EHGHHHHHFFFHHHHGGDGC///?/0.00111111><1111<./.000000000000///;0000=0;0000::C00:000/./.0;00000000....9000;.9..00-;/BF//:///////9/9/;..9---.-;.;//////;..
@M05620:45:000000000-G6HP7:1:1101:6018:6333 1:N:0:191
AAACCAAGCAGACACTCACCGCTCCCTCGCCACAGGCCAATAGTTTGTCCTCACTGAGTTGGCAACAAGTGGCTGCTGTGGCTGCCATTTTTCTGGTGATGGCCATCAGCTCCGACGAGGTCAGCTGGGGGGCTTTCTTTGTGTAAGCAACGAGAAACCTGAAAGAAGCATTTTTTAACTAAGTCCTGCTGAGTCATTCATGAGTTTTTAGCCGCCTTGCTTCTTCTCACAGACTCTCTACTCTCATGCCA
+
?AABBBBFBFFFGGGGGGGGGGGGGGHHGGEDFGHGFGHGHHHHHHHHHHHHHHHHHHHHHHHHHHHHHHHHGHGGHHHHHHHGEHHHHHHHHHHHHHHHHHGHGHHFHHHHEGE>EEDGFHGHHHHHGGGGGGGGGGGGGFGGFGFFFFFBEFAAFFFFFFFFFFFFFFFFFFFFFFFFFFFFFFFFFFFFFFFFFFFFFFFFFFFFFFFFFFFFFFFFFFFFFFFFFBBFFFFFFFFFFFFFFFFFEFB
@M05620:45:000000000-G6HP7:1:1101:6016:6353 1:N:0:191
AAACCAAGCAGACACTCACCGCTCCCTCGCCACAGGCCAATAGTTTGTCCTCACTGAGTTGGCAACAAGTGGCTGCTGTGGCTGCCATTTTTCTGGTGATGGCCATCAGCTCCGACGAGGTCAGCTGGGGGGCTTTCTTTGTGTAAGCAACGAGAAACCTGAAAGAAGCATTTTTTAACTAAGTCCTGCTGAGTCATTCATGAGTTTTTAGCCGCCTTGCTTCTTCTCACAGACTCTCTACTCTCATGCCA
+
CCCCCBCFCFFFGGGGGGGGGGGGGGHHGGGGGHHHGGHHHHHHHHHHHHHHHHHHHHHHHHHHHHHHHHHHGHGGHHHHHHHGGHHHHHHHHHHHHHHHHHHHHHHHHHHHHGGGGGGGGHHHHHHHGGGGGGGGGGGGGGGGGGFFFFFFFFFFFFFFFFFFFFFFFFFFFFFFFFFFFFFFFFFFFFFFFFFFFFFFFFFFFFFFFFFFFFFFFFFFFFFFFFFFFFFFFFFFFFFFFFFFFFFFFFF
@M05620:45:000000000-G6HP7:1:1101:6034:6354 1:N:0:191
AAACCAAGCAGACACTCACCGCTCCCTCGCCACAGGCCAATAGTTTGTCCTCACTGAGTTGGCAACAAGTGGCTGCTGTGGCTGCCATTTTTCTGGTGATGGCCATCAGCTCCGACGAGGTCAGCTGGGGGGCTTTCTTTGTGTAAGCAACGAGAAACCTGAAAGAAGCATTTTTTAACTAAGTCCTGCTGAGTCATTCATGAGTTTTTAGCCGCCTTGCTTCTTCTCACAGACTCTCTACTCTCATGCCA
+
ABBBBBAFBFFFGGGGGGGGGGGGGGHHGGGGGHBGGGHHHHHHHHHHHHHHHHHHHHGHHHHHHHGHHHHHGHGGHHHHGHHGGHGHHHHHHHHHHHHHHGHHHHHHHHHHHGGGGGGGGHHHHHHHGGGGGGGGGGGGGGGGGGFFFFFFFFFFFFFFFFFFFFFFFFFFFFFFFFFFFFFFFFFFFFFFFFFFFFFFFFFFFFFFFFFFFFFFFFFFFFFFFFFFFFFFFFFFFFFFFFFFFFFBFF/
@M05620:45:000000000-G6HP7:1:1101:23121:6360 1:N:0:191
AAACCAAGCAGACACTCACCGCTCCCTCGCCACAGGCCAATAGTTTGTCCTCACTGAGTTGGCAACAAGTGGCTGCTGTGGCTGCCATTTTTCTGGTGATGGCCATCAGCTCCGACGAGGTCAGCTGGGGGGCTTTCTTTGTGTAAGCAACGAGAAACCTGAAAGAAGCATTTTTTAACTAAGTCCTGCTGAGTCATTCATGAGTTTTTAGCCGCCTTGCTTCTTCTCACAGACTCTCTACTCTCATGCCA
+
CCCCCCCFCFFFGGGGGGGGGGGGGGHHGGGGGHHHGGHHHGHHHHHHHHHHHHHHHHHHHHHHHHHHHHHHGHGGHHHHHHHGGHHHHHHHHHHHHHHHHHHHHHHHHHHHHGGGGGGGGHHHHHHHGGGGGGGGGGGGGGGGGGFFFFFFFFFFFFFFFFFFFFFFFFFFFFFFFFFFFFFFFFFFFFFFFFFFFFFFFFFFFFFFFFFFFFFFFFFFFFFFFFFFFFFFFFFFFFFFFFFFFFFFFFF
@M05620:45:000000000-G6HP7:1:1101:23103:6367 1:N:0:191
AAACCAAGCAGACACTCACCGCTCCCTCGCCACAGGCCAATAGTTTGTCCTCACTGAGTTGGCAACAAGTGGCTGCTGTGGCTGCCATTTTTCTGGTGATGGCCATCAGCTCCGACGAGGTCAGCTGGGGGGCTTTCTTTGTGTAAGCAACGAGAAACCTGAAAGAAGCATTTTTTAACTAAGTCCTGCTGAGTCATTCATGAGTTTTTAGCCGCCTTGCTTCTTCTCACAGACTCTCTACTCTCATGCCA
+
AAABBBAFBFFFGGGGGGGGCGGGGGGHGGGGGHHHGGHHHGHGHHHHHHHHHHHHHHHHHGHGFHHHHFGGGHGGHHHHHHHGGHHHHHHHHHHHHHGHHHHHHHHHHHHHHGGGGGGGGHHHHHHHGGGGGGGGGGGGGGGGGGFFFFFFFFFFFFFFFFFFFFFFFFFFFFFFFFFFFFFFFFFFFFFFFFFFFFFFFFFFBFFFFFFFFFFFFFFFFFFFFFFFFFFFFFFFFFFFFFFFFFFFFFF
@M05620:45:000000000-G6HP7:1:1101:7340:6371 1:N:0:191
AAACCAAGCAGACACTCACCGCTCCCTCGCCACAGGCCAATAGTTTGTCCTCACTGAGTTGGCAACAAGTGGCTGCTGTGGCTGCCATTTTTCTGGTGATGGCCATCAGCTCCGACGAGGTCAGCTGGGGGGCTTTCTTTGTGTAAGCAACGAGAAACCTGAAAGAAGCATTTTTTAACTAAGTCCTGCTGAGTCATTCATGAGTTTTTAGCCGCCTTGCTTCTTCTCACAGACTCTCTACTCTCATGCCA
+
CCCCCCCFCFFFGGGGGGGGGGGGGGHHGGGGGHHHGGHHHHHHHHHHHHHHHHHHHHHHHHHHHHHHHHHHGHGGHHHHHHHGGHHHHHHHHHHHHHHHHHHHHHHHHHHHHGGGGGGGGHHHHHHHGGGGGGGGGGGGGGGGGGFFFFFFFFFFFFFFFFFFFFFFFFFFFFFFFFFFFFFFFFFFFFFFFFFFFFFFFFFFBFFFFFFFFFFFFFFFFFFFFFFFFFFFFFFFFFFFFFFFFFFEFFF
@M05620:45:000000000-G6HP7:1:1101:21829:6384 1:N:0:191
ATCTCTATCTCCTAAAAACCTGTTTAGATTTGGAGATAGACCTTCAGGTTTTTCATCATTTTCTGCATGAATTATACATTGACCACGTTCCAGCGTGGTCAGTTTGCAGCATTCTGTTATTTTGTTTGACAGAGTGTCTTGTTGAGAACATATGTAGGACATGATTTTTTCCTGCAACAGGGAAAATAAAGTATAAGTTTTAAAGATTTATTCTTTAATAAAGGATCTCAAAGCCAGCTTTAGAAAAAGGA
+
CCCCCFFFFFFFGGGGGGGGGGHHHHHHHHHHHHHHHHHHHHHHHHHHHHHGGHHHHHHHHHHHHHHHHHHHHHHHHHHHHHHHHHGHHHHHHHGGGGHHHHHHHHHHHHHHHHHHHHHHHHHHHHHHHHHHHHHHHHHHHHHHHHHHHHHHHHHHHHHHHHHHHHHHHGHHHHHHHHHHHGGHHHGHHHHHHHHHHGHHHHHHHHHHHHHHHHHHHHHHHHHHHHHHHHHHHHHHHGHHHHHHHHHHGGH
@M05620:45:000000000-G6HP7:1:1101:8060:6395 1:N:0:191
AAACCAAGCAGACACTCACCGCTCCCTCGCCACAGGCCAATAGTTTGTCCTCACTGAGTTGGCAACAAGTGGCTGCTGTGGCTGCCATTTTTCTGGTGATGGCCATCAGCTCCGACGAGGTCAGCTGGGGGGCTTTCTTTGTGTAAGCAACGAGAAACCTGAAAGAAGCATTTTTTAACTAAGTCCTGCTGAGTCATTCATGAGTTTTTAGCCGCCTTGCTTCTTCTCACAGACTCTCTACTCTCATGCCA
+
>A1AA?AFAF>1AGGFCGGGAE?AAACEEE0AAA0/FF/AA1BBDAABAAEGDGEEDG1BGFGAGFGCHF@DF>EFCE@B0FH/FGHFGFEE>GFHBG@@GGHHCFFGHEDFHFEGEGGC?FCHHHHHA/C@@@ABFBFBF;BB9CFFFFF@AAFFFFFFFFFFB9ABBFFFFFF=-BFFFFFB99FBFFBFF9B/FFFFBBF/;99FAE///-@@AAFFFFBFF/B/9FBFEFFFFFFBFFFFFFB9/9;
@M05620:45:000000000-G6HP7:1:1101:24388:6402 1:N:0:191
AGATTACTGCAACAGTTCCCCCTGGACCTGGAAAAGTTTCTTGCCTGGCTTACAGAAGCTGAAACAACTGCCAATGTCCTACAGGATGCTACCCGTAAGGAAAGGCTCCTAGAAGACTCCAAGGGAGTAAAAGAGCTGATGAAACAATGGCAAGTAAGTCAGGCATTTCCGCTTTAGCACTCTTGTGGATCCAATTGAACAATTCTCAGCATTTGTACTTGTAACTGACAAGCCAGGGACAAAACAAAGAT
+
ABBBBFFFFFFFGGGFGGGGGGGGHHHHHHHHHHHHGHHHHHHHHHHHHHHHHHHGHHHHHHHGHHHHHHHHGHHHHHHHHHHHHHHHHHHHHHGGGGHHHHHHHHHHGHHHHHHGHHHHHGHGGGGGHHHHHGHHHHFHHHHHHGHHHFHHHGHHHHGHHHHHHHHHHHGGGGGHFHHHHHHHHDGGHHHHHHHHHHBGGHHHGHHFHHGHHHHHHFHGHFHGHHHHHHHHGGGGGGGGGGGGGGGGGGC
@M05620:45:000000000-G6HP7:1:1101:21816:6404 1:N:0:191
ATCTCTATCTCCTAAAAACCTGTTTAGATTTGGAGATAGACCTTCAGGTTTTTCATCATTTTCTGCATGAATTATACATTGACCACGTTCCAGCGTGGTCAGTTTGCAGCATTCTGTTATTTTGTTTGACAGAGTGTCTTGTTGAGAACATATGTAGGACATGATTTTTTCCTGCAACAGGGAAAATAAAGTATAAGTTTTAAAGATTTATTCTTTAATAAAGGATCTCAAAGCCAGCTTTAGAAAAAGGA
+
AABBBFFFFFFFGGGGGGGGGGGHHHHHHHHGHHHHHHHHHHHHHHHHHHHGGHHHHHHHHHHHHHHHHGHHHHHGHHHHHHHHHHGHHHHHHHGGGGHHGHHHHHHGHHHHHHHHHHHHHHHHHHHHGHGHHHHHHHHHHHHHHHHHHHHHHHHHHHHHHHHHHHHHHGHHHHHHHHHHHGGHHHHFFGGGHHHHHFGHHHHHHHHHHHHHHHHHHHHHHHGHHHGHHGHHHHHHHGHHHHHGHGHHGGG
@M05620:45:000000000-G6HP7:1:1101:25990:6422 1:N:0:191
CATCCTGACCCTGAAGTACCCCGGCTTGATTTCTGACATTAGATCGGAAGAGCACACGTCTGAACTCCAGTCACGGACATTTATCTCGTATGCCGTCTTCTGCTTGAAAAAAAAAAAAAAAAAAAAAAATAAAACGAAATGAGTATGAAACTAAAACAAAAAAAATAAAAAAACAATAAGGATACCAGCTGACAGTGTATTATTAAGTAAAGTATCATGCAGATATCATGAGTGATGTCGAGACTATGAAA
+
CCDDDFFFFFFFGGGGGGGGGGGGGGGGHHHHHHHHHHHHHHHHHHGGGGHHHHHGHGHHHGHGHHHHHHHHHGGGGGGHHHHHHHHHGGHHHHGGGHGHHHHHHHHGHHHGGGGD><</-----::--.0000:9..9.00000000000000000.....---.00000--...:00900:00090.000/00900000000000:000000000000000000;00000000:090..-..;00;000
@M05620:45:000000000-G6HP7:1:1101:23895:6423 1:N:0:191
AAACCAAGCAGACACTCACCGCTCCCTCGCCACAGGCCAATAGTTTGTCCTCACTGAGTTGGCAACAAGTGGCTGCTGTGGCTGCCATTTTTCTGGTGATGGCCATCAGCTCCGACGAGGTCAGCTGGGGGGCTTTCTTTGTGTAAGCAACGAGAAACCTGAAAGAAGCATTTTTTAACTAAGTCCTGCTGAGTCATTCATGAGTTTTTAGCCGCCTTGCTTCTTCTCACAGACTCTCTACTCTCATGCCA
+
CCDDDCCFCFFFGGGGGGGGGGGGGGHHGGGGGHHHGGHHHHHHHHHHHHHHHHHHHHHHHHHHHHHHHHHHGHGGHHHHHHHGGHHHHHHHHHHHHHHHHHHHHHHHHHHHHGGGGGGGGHHHHHHHGGGGGGGGGGGGGGGGGGFFFFFFFFFFFFFFFFFFFFFFFFFFFFHFFFHHHFFFHFFFFFFFFFFFFFFFHHFFFFFFFFFFFFFFFFFFHHFFFFFFFFFFFFFFFFFFHFFFFFFFFFF
@M05620:45:000000000-G6HP7:1:1101:5758:6451 1:N:0:191
ATCTCTATCTCCTAAAAACCTGTTTAGATTTGGAGATAGACCTTCAGGTTTTTCATCATTTTCTGCATGAATTATACATTGACCACGTTCCAGCGTGGTCAGTTTGCAGCATTCTGTTATTTTGTTTGACAGAGTGTCTTGTTGAGAACATATGTAGGACATGATTTTTTCCTGCAACAGGGAAAATAAAGTATAAGTTTTAAAGATTTATTCTTTAATAAAGGATCTCAAAGCCAGCTTTAGAAAAAGGA
+
ABBCCFFFFFFFGGGGGGGGGGGHHHHHHHHHHCHHHHHHHHHHHHHHHHHGGHHHHHHHHHHHHHHHHFHHHGHGHFHHHFHGFHGHHHHHHHGBEFHHFHHHHHHGHGHHHHHHHHHHGHHHHHHHGHHGGHGHHHHHHHHHHHFHHGHHHHHHHHHHGHHHHHHHHGHHHHHGGHHGHGGHHHHHGFGGFHGHG>GGHGFHGGHHHHHHGHHHHHHHFFHHHHHHFFFFH<GHGEFHHGHFGFFHGGF
@M05620:45:000000000-G6HP7:1:1101:24892:6452 1:N:0:191
ATCTCTATCTCCTAAAAACCTGTTTAGATTTGGAGATAGACCTTCAGGTTTTTCATCATTTTCTGCATGAATTATACATTGACCACGTTCCAGCGTGGTCAGTTTGCAGCATTCTGTTATTTTGTTTGACAGAGTGTCTTGTTGAGAACATATGTAGGACATGATTTTTTCCTGCAACAGGGAAAATAAAGTATAAGTTTTAAAGATTTATTCTTTAATAAAGGATCTCAAAGCCAGCTTTAGAAAAAGGA
+
CCCCCFFFFFFFGGGGGGGGGGHHHHHHHHHHHHHHHHHHHHHHHHHHHHHGGHHHHHHHHHIHIHHHHHHHHHHHHHHHHHHHHHGHHHHHHHGGGGHHHHHHHHHHHHHHHHHHHHHHHHHHHHHHHHHHHHHHHHHHHHHHHHHHHHHHHHHHHGHHHHHHHHHHHGHHHHHHHHHHHGGHHHGGHHHHHHHHHGHHHHHHHHHHHHHHHHHHHHHHHHHHHHHHHHHHHHHHHGHHHHHFHGHHGGG
@M05620:45:000000000-G6HP7:1:1101:6418:6459 1:N:0:191
TACCTGTACTGGGGAAGCATTTGAATATCCCCCCATGGTGATGGGGACGGAGAACTGCTCCATAAACACAGGCAACGTGCCTAACTTTCCCGGGAAGATGAAGTCAAAGAGCGACCACAGCTCTCGGAGGTTATTTTGCATCGGTGAGCCAGACAGAATGATCCGATGAGGGGTGCGAAACTATTTGAGGAAAGGAAGCACCTTTTTATTAAATTTACCTTTTAGCAATCGCCATTCCTACCCTAAAGATC
+
BBBBBFFFFFFFGCGGGGGGGGHHHHHHHHHGGGGHHHHHHHHHHGGGGGGGGHHHHHHHGFHHHHHHGGHHGHHHGHHHHHHHHHHHHHHGGGCGGFGHGHHHHHGHHHHGGGGGFHHHHHHHHGGFFGGHHHHHHHHHHHGGGGGHHHGHHGHHHHHHHHHHHCDGHHHGGGGGFGGGDGGGGGGGGF:FGGGGGGGGGFFFFFFFFFFFBBFFFFFFFFFFFFFFFFEFFFEFFFFFFFFFFFBFFFF
@M05620:45:000000000-G6HP7:1:1101:6438:6461 1:N:0:191
TACCTGTACTGGGGAAGCATTTGAATATCCCCCCATGGTGATGGGGACGGAGAACTGCTCCATAAACACAGGCAACGTGCCTAACTTTCCCGGGAAGATGAAGTCAAAGAGCGACCACAGCTCTCGGAGGTTATTTTGCATCGGTGAGCCAGACAGAATGATCCGATGAGGGGTGCGAAACTATTTGAGGAAAGGAAGCACCTTTTTATTAAATTTACCTTTTAGCAATCGCCATTCCTACCCTAAAGATC
+
BBBBBFFFFFFFGGGGGGCGGGHHHHHHHHHGGGGHHHHHHHHHHGGGGGGGGHHHHHHHHHHHHHHHHHHHGHHHGHGHHHHHHHHFHHHGGGEGFHHHGHHFGHHHHHGHGGGG@GHHHGHHHDGGGGEHHHHHHHH1GGGGGGGHHHHHFGHHGHHHHHHHHGGGHHH?DDCGFDGGGGGGGGGGGG;FGGGGGGGFGFFFFFFFFFFBFFFFFFFFFFFFBFFFFFAFFFEFFFFFFAFFFFFFFFF
@M05620:45:000000000-G6HP7:1:1101:23761:6465 1:N:0:191
CATCCTGACCCTGAAGTACCCCGGCTTGATTTCTGACATTAGATCGGAAGAGCACACGTCTGAACTCCAGTCACGGACATTTATCTCGTATGCCGTCTTCTGCTTGAAAAAAAAAACAATTCTTCTGACCACGTCCCCCCTTAACCCCCCGGCCAACAGCGTTCAGATGACTCACCTGCGGCTCGCTCGACTCCCGTGCTCCTCCCGTCCTTTCCCCCTTCCTTTTCTGCCCTCCTTCTTTTCTCACCTTC
+
BBBBBFFFFFFFGGGGGGGGGGGCA2EEGHHHHDFDGHHDHFFGHEEEEGHHHHHHHGGHHGHEHHHFFHDFFGGAFGGHHFFEGBDCFGHC4F>EEHGGGFHDGHFHDGHC/C?////@2>@2@@22@C1///??AFA-<01>=DCE-------.;:/.9..9/90;00;0;0/.0/.--9-;--.;---.:/;99..A/BBF/9.:.;AF/9//;.-.;/;9/BFF//FA/.9FF//;F/////;.;//
@M05620:45:000000000-G6HP7:1:1101:5780:6465 1:N:0:191
ATCTCTATCTCCTAAAAACCTGTTTAGATTTGGAGATAGACCTTCAGGTTTTTCATCATTTTCTGCATGAATTATACATTGACCACGTTCCAGCGTGGTCAGTTTGCAGCATTCTGTTATTTTGTTTGACAGAGTGTCTTGTTGAGAACATATGTAGGACATGATTTTTTCCTGCAACAGGGAAAATAAAGTATAAGTTTTAAAGATTTATTCTTTAATAAAGGATCTCAAAGCCAGCTTTAGAAAAAGGA
+
ABBBBFFFFFFFGGGGGGGGGGHHHHHHHHHHHHHHHHHHHHHHHHHGHHHGGHHHHHHHHHHHHHHHHHHHHHHHHHHHHHHHHHGHGHHHHHGGGGHHHHHHHHHHHHHHHHHHHHHHHHHHHHHHHHHHHHHHHHHHHHHGHHHHHHHHHHHHHHHHHHHHHHHHHGHHHHHHHHHHHGGHHHHHHHHHHHHHHGHHHHHHHHHHHHHHHHHHHHHHHHHHHHHHHGHHHHHGHGHHHHGHFGHHGGH
@M05620:45:000000000-G6HP7:1:1101:5759:6470 1:N:0:191
ATCTCTATCTCCTAAAAACCTGTTTAGATTTGGAGATAGACCTTCAGGTTTTTCATCATTTTCTGCATGAATTATACATTGACCACGTTCCAGCGTGGTCAGTTTGCAGCATTCTGTTATTTTGTTTGACAGAGTGTCTTGTTGAGAACATATGTAGGACATGATTTTTTCCTGCAACAGGGAAAATAAAGTATAAGTTTTAAAGATTTATTCTTTAATAAAGGATCTCAAAGCCAGCTTTAGAAAAAGGA
+
BCCCCFFFFFFFGGGGGGGGGGHHHHHHHHHHHHHHHHHHHHHHHHHHHHHGGHHHHHHHHIIHIHHHHHHHHHHHHHHHHGHHHHGHHHHHHHGGGGHHHHHHHHHHHHHHHHHHHHHHHHHHHHHHHHHHHHHHHHHHHHHHHHGHHHHHHHHHHHHHHHHHHHHHHGHHHHHHHHHHHGGHHHHHHGHHHHHHHHHHHHHHHHHHHHHHHHHHHHHHHHHHHHHHHHGGHHHHHGHHHHHHHGHHGGG
@M05620:45:000000000-G6HP7:1:1101:5771:6482 1:N:0:191
ATCTCTATCTCCTAAAAACCTGTTTAGATTTGGAGATAGACCTTCAGGTTTTTCATCATTTTCTGCATGAATTATACATTGACCACGTTCCAGCGTGGTCAGTTTGCAGCATTCTGTTATTTTGTTTGACAGAGTGTCTTGTTGAGAACATATGTAGGACATGATTTTTTCCTGCAACAGGGAAAATAAAGTATAAGTTTTAAAGATTTATTCTTTAATAAAGGATCTCAAAGCCAGCTTTAGAAAAAGGA
+
BCCCCFFFFFFFGGGGGGGGGGHHHHHHHHHHHHHHHHHHHHHHHHHHHHHGGHHHHHHHHIIHHHHHHHHHHHHHHHHHHHHHHHGHHHHHHHGGGGHHHHHHHHHHHHHHHHHHHHHHHHHHHHHHGHHHHHHHHHHHHHHHHHHHHHHHHHHHHHHHHHHHHHHHHGHHHHHHHHHHHGGHHHHHHHHHHHHHHHHHHGHHHHHHHHHHHHHHHGHHHHDHHHHHHHHHHHHHHGHHHHGHHHHHGGH
@M05620:45:000000000-G6HP7:1:1101:8050:6484 1:N:0:191
AGATTATGCAACAGTTCCCCCTGGACCTGGAAAAGTTTCTTGCCTGGCTTACAGAAGCTGAAACAACTGCCAATGTCCTACAGGATGCTACCCGTAAGGAAAGGCTCCTAGAAGACTCCAAGGGAGTAAAAGAGCTGATGAAACAATGGCAAGTAAGTCAGGCATTTCCGCTTTAGCACTCTTGTGGATCCAATTGAACAATTCTCAGCATTTGTACTTGTAACTGACAAGCCAGGGACAAAACAAAGATC
+
>A>>AFFFFF5FGGGGFGGGGCGE4BFEGAFHFHGAFHHFFGFGHHHHGFEGHHHHHHHHHHHHHHHGHHFHGHHGHHHHHHHEH3@FGFHFHFFEEGHHHFCAFHHGHHHHHHGHGHFFEGGCEEEGFHHGFHHFFGHHGBGH0FFGGHEHFFHHHHGHHHHHGHHHHGGDDFGHHHHHHHGHFFAGFHGFHFHFDDGG<DGHGHFHHGHHGGCGHHHF:CGHHHBGHGCGE/CEDFEE9BAFGEGGGFC
@M05620:45:000000000-G6HP7:1:1101:21690:6486 1:N:0:191
ATCTCTATCTCCTAAAAACCTGTTTAGATTTGGAGATAGACCTTCAGGTTTTTCATCATTTTCTGCATGAATTATACATTGACCACGTTCCAGCGTGGTCAGTTTGCAGCATTCTGTTATTTTGTTTGACAGAGTGTCTTGTTGAGAACATATGTAGGACATGATTTTTTCCTGCAACAGGGAAAATAAAGTATAAGTTTTAAAGATTTATTCTTTAATAAAGGATCTCAAAGCCAGCTTTAGAAAAAGGA
+
ABCCCFFFFFFFGGGGGGGGGGHHHGHHHHHHHGHHHHHHHHHHHHHHHHHGGHHHHHHHHHHHIHHHHGHHHHHHHHHHHHHHGHGHHHHHHHGGGGHGHHHHHHHHHHHHHHHHHHHHHHHHHHHHHHHHHHHHHHHHHHHHHHHHHFHHHHHHGHHHHHHHHHHHHGHHHHHGFHHHHGGHGHGHDHHHHHHHHHHHHHHFHFHHHHHHHHHHHHHHHHHHHHHHHHHHHGHHHGHHHHEHGHHHGGH
@M05620:45:000000000-G6HP7:1:1101:18071:6487 1:N:0:191
ATCTCTATCTCCTAAAAACCTGTTTAGATTTGGAGATAGACCTTCAGGTTTTTCATCATTTTCTGCATGAATTATACATTGACCACGTTCCAGCGTGGTCAGTTTGCAGCATTCTGTTATTTTGTTTGACAGAGTGTCTTGTTGAGAACATATGTAGGACATGATTTTTTCCTGCAACAGGGAAAATAAAGTATAAGTTTTAAAGATTTATTCTTTAATAAAGGATCTCAAAGCCAGCTTTAGAAAAAGGA
+
CCCCDFFFFFFFGGGGGGGGGGHHHHHHHHHHHHHHHHHHHHHHHHHHHHHGGHHHHHHHHHHHHHHHHHHHHHHHHHHHHHHHHHGHHHHHHHGGGGHHHHHHHHHHHHHHHHHHHHHHHHHHHHHHHHGHHHHHHHHHHHHHHHHHHHHHHHHHHHHHHHHHHHHHHGHHHHHHHHHHHGGHHHHHHGHHHHHHHGHHHHHHHHHHHHHHHHHHHHHHHGHHHHHHHHHHHHHHHGHHHHGHHHHHGGG
@M05620:45:000000000-G6HP7:1:1101:22679:6487 1:N:0:191
AAACCAAGCAGACACTCACCGCTCCCTCGCCACAGGCCAATAGTTTGTCCTCACTGAGTTGGCAACAAGTGGCTGCTGTGGCTGCCATTTTTCTGGTGATGGCCATCAGCTCCGACGAGGTCAGCTGGGGGGCTTTCTTTGTGTAAGCAACGAGAAACCTGAAAGAAGCATTTTTTAACTAAGTCCTGCTGAGTCATTCATGAGTTTTTAGCCGCCTTGCTTCTTCTCACAGACTCTCTACTCTCATGCCA
+
CCCCCCBFCFFFGGGGGGGGGGGGGGHHGGGGGHHHGGHHHGHHHFHHHHHHHHHHHHGHHHHGHHHHHHHHGHGGHHFHHHHGGHHHHHHHHHHHHHGHHHHHHHHHHHHHHGGGGGGGGHHHHHHHGGGGGGGGGGGGGGGGGGFFFFFFFFFFFFFFFFFFFFFFFFFFFFFFFFFFFFFFFFFFFFFFFFFFFFFFFFFFFFFFFFFFFFFFFFFFFFFFFFFFFFFFFFFFFFFFFFFFFFFFFFB
@M05620:45:000000000-G6HP7:1:1101:10527:6501 1:N:0:191
ATCTCTATCTCCGAAAAAGGAAGAAAGGGGAGGGAAGATCGGAAGAGCACACGTCTGAACTCCAGTCACGGACATTTATCTCGTATGCCGTCTTCTGCTTGAAAAAAAAAAATTAAATGACATATGGTCTTGTTTATAACAAATATAGGACATGTTTGTATCCTACAACCATTAAAATAACGAATAAGTTTTACCGAGTTATTCATTCATCCATGATCTCCAAGCTCACTTTTGGCCACCTCCAACCAGGG
+
CCCCCFFFFFFFGFGGGGEGFFHCFFFHGGGGGGGHGGHHHGGGGGHGGHCGFHHGGHBGHHFHHHHHHFGGGGHFHHHFHHHFGHHHHG?EHGHHHHHHGHGHDGGGCF??01111?11<<11?11<11<11=0<><111101110000/<00000/<0000=00/0/..0000;0:000..:..;9CBBFF0;A.-.:00;90900000:;0;:0;:9//9B?/://;9//9-///9..../9;.....
@M05620:45:000000000-G6HP7:1:1101:21667:6505 1:N:0:191
ATCTCTATCTCCTAAAAACCTGTTTAGATTTGGAGATAGACCTTCAGGTTTTTCATCATTTTCTGCATGAATTATACATTGACCACGTTCCAGCGTGGTCAGTTTGCAGCATTCTGTTATTTTGTTTGACAGAGTGTCTTGTTGAGAACATATGTAGGACATGATTTTTTCCTGCAACAGGGAAAATAAAGTATAAGTTTTAAAGATTTATTCTTTAATAAAGGATCTCAAAGCCAGCTTTAGAAAAAGGA
+
CCCCCFFFFFFFGGGGGGGGGGHHHHHHHHHHHHHHHGHHHHHHHHHHHHHGGHHHHIHHHIHHIHHHHHHHHHHHHHHHHHGHHHGHHHHHHHGFEGHHHHHHHHHHHHHHHHHHHHHHHHHHHHHHHHHHHHHHHHHHHHHHHHHHHHHHHHHHHHHHHHHHHHHHHGHHHHHHHHHHHGGHHHHHHHHHHHHHHHHHHHHHHHHHHHHHHHHHHGHHHFFFHHHHHHHHHHHHHGHHHHGFHHHHGGH
@M05620:45:000000000-G6HP7:1:1101:20958:6508 1:N:0:191
ATCTCTATCTCCTAAAAACCTGTTTAGATTTGGAGATAGACCTTCAGGTTTTTCATCATTTTCTGCATGAATTATACATTGACCACGTTCCAGCGTGGTCAGTTTGCAGCATTCTGTTATTTTGTTTGACAGAGTGTCTTGTTGAGAACATATGTAGGACATGATTTTTTCCTGCAACAGGGAAAATAAAGTATAAGTTTTAAAGATTTATTCTTTAATAAAGGATCTCAAAGCCAGCTTTAGAAAAAGGA
+
CCCCCFFFFFFFGGGGGGGGGGHHHHHHHHHHHGHHHHHHHHHHHHHHHHHGGHHHHIHHIHHHIHHHHGHHHHHHHHHHHHHHHHGHHHHHHHGGGGHHHHHHHHHHHHHHHHHHHHHHHHHHHHHHGHHHHHHHHHHHHHHHHHHHHHHHHHHHHHHHHHHHHHHHHGHHHHHHHHHHHGGHHHHHGHHHHHHHHGHHHHHHHHHHHHHHHHHHHHHHHHHHHHHHHHHHHHHHHGHHHHHFHGHHGGH
@M05620:45:000000000-G6HP7:1:1101:20937:6509 1:N:0:191
ATCTCTATCTCCTAAAAACCTGTTGAGATTTGGAGATAGACCTTCAGGTTTTTCATCATTTTCTGCATGAATTATACATTGACCACGTTCCAGCGTGGTCAGTTTGCAGCATTCTGTTATTTTGTTTGACAGAGTGTCTTGTTGAGAACATATGTAGGACATGATTTTTTCCTGCAACAGGGAAAATAAAGTATAAGTTTTAAAGATTTATTCTTTAATAAAGGATCTCAAAGCCAGCTTTAGAAAAAGGA
+
A?A>ADFDF33BBG111FEGFCHH1DA0A13FD10B0F1B11A11BD11ADA/02222222A2A2DH1G1BG2G2B2FAAF1F1A//BAAG2@>>?/>/@F>@B@FE2FC0F2FHFBFHGFFDDFGHHGHHHHHHHHHHHHHHHHHHHHHHHHHHHHHHHHHHHHHHHHGHHHHHHHHHHHGGHHHHHGGHHHHHHHGHHHHHHHHHHHHHHHHHHHHHHHGHHHHHHHGHGFHHHHGGHHHHGFHHHGGF
@M05620:45:000000000-G6HP7:1:1101:18070:6510 1:N:0:191
ATCTCTATCTCCTAAAAACCTGTTTAGATTTGGAGATAGACCTTCAGGTTTTTCATCATTTTCTGCATGAATTATACATTGACCACGTTCCAGCGTGGTCAGTTTGCAGCATTCTGTTATTTTGTTTGACAGAGTGTCTTGTTGAGAACATATGTAGGACATGATTTTTTCCTGCAACAGGGAAAATAAAGTATAAGTTTTAAAGATTTATTCTTTAATAAAGGATCTCAAAGCCAGCTTTAGAAAAAGGA
+
CBBCCFFFFFFFGGGGGGGGGGGHHHHHHHHHHHHHHGHHHHHHHHHHHHHGGHHHHGIHHIHIHHHHHHHHHHHGHHHHHHHHHHGGHHHFGHGFFGHHHHHHHHHHHHHHHHHHHHHHHHHHHHHHGHFHHHGHGHHHHHHHHHGHHHHHHHHFHHHHHHHHHHHHHGHHHHHHHHHHHGGGHHHGHGHGGHHGHGHHHGHHHHHHHGHHHHHHGGHHHFFHHHHHHHGGHHHHHGHHHHHFHGHFGGG
@M05620:45:000000000-G6HP7:1:1101:20748:6516 1:N:0:191
AAACCAAGCAGACACTCACCGCTCCCTCGCCACAGGCCAATAGTTTGTCCTCACTGAGTTGGCAACAAGTGGCTGCTGTGGCTGCCATTTTTCTGGTGATGGCCATCAGCTCCGACGAGGTCAGCTGGGGGGCTTTCTTTGTGTAAGCAACGAGAAACCTGAAAGAAGCATTTTTTAACTAAGTCCTGCTGAGTCATTCATGAGTTTTTAGCCGCCTTGCTTCTTCTCACAGACTCTCTACTCTCATGCCA
+
BABBBABFBFFFCGGGGGGGFGGGGGHHGGEGGHHGGGHHHHHHHHHHHHHHHHHHHHHHHHHGHHHHHFGHGHGGHHHHHHHGGHHHHHHHHHHHHHGFHHHHHHHHHHHHHGGGGFGGGGHHHHHHGGGGGGGGFFGGGGGGGFFFFFFFFFFFFFFFFFFFFFFFFFFFFFFFFFFFFFFFFFFFFFFFFFFFFFFFFFFFFFFFFFFFFFABFFFFFFFFFFFFFFFFFFFFFFFFFFFFFFFFFFF
@M05620:45:000000000-G6HP7:1:1101:20766:6519 1:N:0:191
AAACCAAGCAGACACTCACCGCTCCCTCGCCACAGGCCAATAGTTTGTCCTCACTGAGTTGGCAACAAGTGGCTGCTGTGGCTGCCATTTTTCTGGTGATGGCCATCAGCTCCGACGAGGTCAGCTGGGGGGCTTTCTTTGTGTAAGCAACGAGAAACCTGAAAGAAGCATTTTTTAACTAAGTCCTGCTGAGTCATTCATGAGTTTTTAGCCGCCTTGCTTCTTCTCACAGACTCTCTACTCTCATGCCA
+
CCCCDCDFCFFFGGGGGGGGGGGGGGHHGGGGGHHHGGHHHHHHHHHHHHHHHHHHHHGHHHHHHHHHHHHHGHGGHHHHHHHGGHHHHHHHHHHHHHGHHHHHHHHHHHHHHGGGGGGGGHHHHHHHGGGGGGGGGGGGGGGGGGFFFFFFFFFFFFFFFFFFFFFFFFFFFFHFFFFHFFFFFFFFFFFFFFFFFFHHFFFFFFFFFFFFFFFFFFFFHFFFFFFFFFFFFFFFFFFFFFFFFFFFFFF
@M05620:45:000000000-G6HP7:1:1101:20951:6528 1:N:0:191
ATCTCTATCTCCTAAAAACCTGTTTAGATTTGGAGATAGACCTTCAGGTTTTTCATCATTTTCTGCATGAATTATACATTGACCACGTTCCAGCGTGGTCAGTTTGCAGCATTCTGTTATTTTGTTTGACAGAGTGTCTTGTTGAGAACATATGTAGGACATGATTTTTTCCTGCAACAGGGAAAATAAAGTATAAGTTTTAAAGATTTATTCTTTAATAAAGGATCTCAAAGCCAGCTTTAGAAAAAGGA
+
BBBBBFFFFFFFGGGFGGGGGGHHHHHHGHGHHCGHHHHHFHHHHHHHHHHGGHHHHHHHHHHHHHHGHFHHHHHHHHHHHFHHGHGHHHHHHHGFEEGHHHHHHHHHHHHHHHHHHHHHHHHHHHHHHHGHHHHHHHHHHHHHHHHHHHHHHHHHHHHHHHHHHHHHHGHHHHHHHHHHHGGHHHHHHHHHHHHHHGHHHHHHHHHHHHHHHHHHHHHHHFHHHHHHHHHHHHHHHGHHHHHGFHGGGGG
@M05620:45:000000000-G6HP7:1:1101:14211:6531 1:N:0:191
TACCTGTACTGGGGAAGCATTTGAATATCCCCCCATGGTGATGGGGACGGAGAACTGCTCCATAAACACAGGCAACGTGCCTAACTTTCCCGGGAAGATGAAGTCAAAGAGCGACCACAGCTCTCGGAGGTTATTTTGCATCGGTGAGCCAGACAGAATGATCCGATGAGGGGTGCGAAACTATTTGAGGAAAGGAAGCACCTTTTTATTAAATTTACCTTTTAGCAATCGCCATTCCTACCCTAAAGATC
+
B?ABBFFFFFFFGGGGGGGGGGGGHHHFHFGFGGGFHHGHHHHHHGEEAEDDEHHHHHHHGHGGGHGGHHHGGHGHGGHHHHGHHHHHGHHGGGEEGHHHHFHHHHHHHBCGEGGGGHHHHHGHHGGGGGEHHHHHHHHFHHDGGGGHHHHHFGFHGGHFHHHHHGGGGGEDC;;EBDB@GGGGGGGECCBBFGGGFGGEFFFFFFFFFFF/BFFFFFBFFFFFFFFBFBEFFFFFFFFFBFFFFFFFFFB
@M05620:45:000000000-G6HP7:1:1101:24824:6539 1:N:0:191
ATCTCTATCTCCTAAAAACCTGTTTAGATTTGGAGATAGACCTTCAGGTTTTTCATCATTTTCTGCATGAATTATACATTGACCACGTTCCAGCGTGGTCAGTTTGCAGCATTCTGTTATTTTGTTTGACAGAGTGTCTTGTTGAGAACATATGTAGGACATGATTTTTTCCTGCAACAGGGAAAATAAAGTATAAGTTTTAAAGATTTATTCTTTAATAAAGGATCTCAAAGCCAGCTTTAGAAAAAGGA
+
CCCCCFFFFFFFGGGGGGGGGGHHHHHHHHHHHHHHHHHHHHHHHHHHHHHGGHHHHIHHHHIHIHHHHHHHHHHHHHHHHHHHHHGHHHHHHHGGGGHHHHHHHHHHHHHHHHHHHHHHHHHHHHHHHHHHHHHHHHHHHHHHHHHHHHHHHHHHHHHHHHHHHHHHHGHHHHHHHHHHHGGHHHGHHHHHHHHHHGHHHHHHHHHHHHHHHHHHHHHHHHHHHHHHHHHHHHHHHGHHHHHHHHHHGGH
@M05620:45:000000000-G6HP7:1:1101:14197:6542 1:N:0:191
TACCTGTACTGGGGAAGCATTTGAATATCCCCCCATGGTGATGGGGACGGAGAACTGCTCCATAAACACAGGCAACGTGCCTAACTTTCCCGGGAAGATGAAGTCAAAGAGCGACCACAGCTCTCGGAGGTTATTTTGCATCGGTGAGCCAGACAGAATGATCCGATGAGGGGTGCGAAACTATTTGAGGAAAGGAAGCACCTTTTTATTAAATTTACCTTTTAGCAATCGCCATTCCTACCCTAAAGATC
+
CCCCCFFFFFFFGGGGGGGGGGHHHHHHHHHGGGGHHHFHHHHHHGGGGGGGGHHHHHHHHHHGHHHHHHHHGHHHGHHHHHHHHHHHHHHGGGFGGHHHHHHHHHHHHHHGGGGGGHHHHHHHHGGGGGEHHHHHHHGFHHGGGGGHHHGHHGHHGHHGGHHHHGGGHHHGGECGGGGGGGGGGGGGGGEGGGGGGGGEGFFFFFFFFFFFFFFFFFFFFFFFFFFFFFFFFFEFFFFFFFFFFFFFFFF
@M05620:45:000000000-G6HP7:1:1101:24807:6545 1:N:0:191
ATCTCTATCTCCTAAAAACCTGTTTAGATTTGGAGATAGACCTTCAGGTTTTTCATCATTTTCTGCATGAATTATACATTGACCACGTTCCAGCGTGGTCAGTTTGCAGCATTCTGTTATTTTGTTTGACAGAGTGTCTTGTTGAGAACATATGTAGGACATGATTTTTTCCTGCAACAGGGAAAATAAAGTATAAGTTTTAAAGATTTATTCTTTAATAAAGGATCTCAAAGCCAGCTTTAGAAAAAGGA
+
BCCCCFFFFFFFGGGGGGGGGGHHHHHHHHHHHHHHHHHHHHHHHHHHHHHGGHHHHHHHIHIHIHHHHHHHHHHHHHHHHHHHHHGHHHHHHHGGGGHHHHHHHHHHHHHHHHHHHHHHHHHHHHHHHHHHHHHHHHHHHHHHHHHHHHHHHHHHHHHHHHHHHHHHHGHHHHHHHHHHHGGHHHHHHFHHHHHHHHHHHHHHHHHHHHHHHHHHHHHHHHHHHHHHHHHHHHHHHGHHHHHGGHHHGGH
@M05620:45:000000000-G6HP7:1:1101:20718:6555 1:N:0:191
CATCCTGACCCTGAAGTACCCCGGCTTGATTTCTGACATTAGATCGGAAGAGCACACGTCTGAACTCCAGTCACGGACATTTATCTCGTATGCCGTCTTCTGCTTGAAAAAAAAAAAACAAAAAAAATCACACTTTTATTTATACTGCTTACTAATAAAGTATCTTAATACCTTCCTCCTTTGCCCTCCTTACACAAGTTGCCCTCTGTCATCGGTCCACCCTACTCACTCGTCGCACAAGTACCACTTTG
+
CCDDDFFFFFFFGGGGGGGGGGGGGGGGHHHHHHHHHHHHHHHHHHGEGGGHHHHGHGGHHGHHHHHHHHHHGHGGGGGHHHHHHHHHGGHHHHGEGHGHHHHHHHHGGHGGGGGC<//=/00//--01110</000000000000=0=0000000000000000;000000000/00//0000000../000000.;0000000./0000000...-00.../.0:0;;0.:.-----/.0:00000000
@M05620:45:000000000-G6HP7:1:1101:24824:6561 1:N:0:191
ATCTCTATCTCCTAAAAACCTGTTTAGATTTGGAGATAGACCTTCAGGTTTTTCATCATTTTCTGCATGAATTATACATTGACCACGTTCCAGCGTGGTCAGTTTGCAGCATTCTGTTATTTTGTTTGACAGAGTGTCTTGTTGAGAACATATGTAGGACATGATTTTTTCCTGCAACAGGGAAAATAAAGTATAAGTTTTAAAGATTTATTCTTTAATAAAGGATCTCAAAGCCAGCTTTAGAAAAAGGA
+
CCCCCFFFFFFFGGGGGGGGGGHHHHHHHHHHHGHHHHHHHHHHHHHHHHHGGHHHHHHHHHIIHHHHHHHHHHHHHHHHHHHHHHGHHHHHHHGGGGHHHHHHHHHHHHHHHHHHHHHHHHHHHHHHHHHHHHHHHHHHHHHHHGHHHHHHHHHHHHHHHHHHHHHHHGHHHHHHHHHHHGGGHHHHHHHHHHHHHGGHHHGFHHHHHHHHHHHHHHHHHHHHHHHHHHHHHHHHHGHHHHHGHHHHGGH
@M05620:45:000000000-G6HP7:1:1101:15211:6585 1:N:0:191
AAACCAAGCAGACACTCACCGCTCCCTCGCCACAGGCCAATAGTTTGTCCTCACTGAGTTGGCAACAAGTGGCTGCTGTGGCTGCCATTTTTCTGGTGATGGCCATCAGCTCCGACGAGGTCAGCTGGGGGGCTTTCTTTGTGTAAGCAACGAGAAACCTGAAAGAAGCATTTTTTAACTAAGTCCTGCTGAGTCATTCATGAGTTTTTAGCCGCCTTGCTTCTTCTCACAGACTCTCTACTCTCATGCCA
+
BBABBBBFBFFFGGGGGGGGFGFGGGHHGGGGGHGGGGHFHHDFHFHHHHHHHHHGFHDGHHHGHHHHHGGGGFFGHHDGFHHGGHHGHHGFEHGHHHFGHHHHHHHHHFHHHGGGGGGGDGHHHHHHFGGGGGGGGGGFGFFFFGFFFFFFFFFFFFFFFFFFFFFFFFFFFFFFFFFFFFFFFFFFFFFFF9BFFFFFFFFF9BFFEFFFBDFFFFFFFFFFFFFFFFFFFFFFFFFFFFFFFFFFFFB
@M05620:45:000000000-G6HP7:1:1101:9298:6591 1:N:0:191
TACCTGTACTGGGGAAGCAATCGCCATTCCTACCCTAAAGATCGGAAGAGCACACGTCTGAACTCCAGTCACGGACATTTATCTCGTATGCCGTCTTCTGCTTGAAAAAAAAAAAAAAGATACGAAGACTTAATTTTGAGGTGTAGGGAGAAAAACGCGCGATAGAAGGATCGAGCCCGGACGTGCTGCGTTCTGATGAGTGCTGCGACGAGGTGAGTGCGTTAGCAGACGGTAGGAGTACTTGTTGGTAT
+
BAACCFFFFFFFGGFEGGGGGGGGGGGHHHHHHHHHHGHHHHHHGGGGHHHHHHHGHHHGHHHHHHHHHHHHGGGGGHHHHHHHHHGGHHHHGFGHFGHHHHHBFHHDCEEEFC>><///111//...<111111111..//.0000./<..0/:.--:----..000..0/....-.-----....00-....000000;00000---;--9990.000:....000/.-9..;.0///000009...00
@M05620:45:000000000-G6HP7:1:1101:8925:6603 1:N:0:191
AGATTACTGCAACAGTTCCCCCTGGACCTGGAAAAGTTTCTTGCCTGGCTTACAGAAGCTGAAACAACTGCCAATGTCCTACAGGATGCTACCCGTAAGGAAAGGCTCCTAGAAGACTCCAAGGGAGTAAAAGAGCTGATGAAACAATGGCAAGTAAGTCAGGCATTTCCGCTTTAGCACTCTTGTGGATCCAATTGAACAATTCTCAGCATTTGTACTTGTAACTGACAAGCCAGGGACAAAACAAAGAT
+
>1>AAFFFF1@D1GFDGGGGFEGEFGHHHF00EGHFHGHHFHHHHFGH0GHBGFFDGF1GHFHFFGHGHGHC1GHFDGFGHHHFFGHFFB2D>FFGEEGFHE>00/BGFFGFFG11BFG111>F//EEGGHHBFFCGFFHHB>BBFGDFC0GCGHHEH@GGFFHFHHHDDECGFEHFHHFHHGFGDF?GGFGHCGHHFFC<GHF0DGGGFDGCHFHHHHFB::CCGB0GFHFGGGGE?.99;/F9EGGGG0
@M05620:45:000000000-G6HP7:1:1101:9316:6606 1:N:0:191
TACCTGTACTGGGGAAGCAATCGCCATTCCTACCCTAAAGATCGGAAGAGCACACGTCTGAACTCCAGTCACGGACATTTATCTCGTATGCCGTCTTCTGCTTGAAAAAAAAAAAAAAAAATTCATTAAAATAAATTATAGATATTCCACACAAAATGCAAATGAAGAACAAAGAGCTAAATACTAATCCAACCCACAAAGATCTCGCTCGAGCATAATGACTGATAACACACACTTGTTTCTCGTCTTGA
+
BABCCFFFFFFFGGGGGGGGGGGGGGGHHHHGHGHHHHHHHHHHGGGGHHHHHHHGHHHGGHHHHHHHHHHHGGGGGHHHHHHHHHGGHHHHGFGHGGHHHHHGGHHHFEGGGB><///--0111111=0000000000000<0=000000.....000000000000////.////0900090000000009......9//0;00....--..-000000:000000000.9../0000/;00.....00
@M05620:45:000000000-G6HP7:1:1101:8909:6612 1:N:0:191
AGATTACTGCAACAGTTCCCCCTGGACCTGGAAAAGTTTCTTGCCTGGCTTACAGAAGCTGAAACAACTGCCAATGTCCTACAGGATGCTACCCGTAAGGAAAGGCTCCTAGAAGACTCCAAGGGAGTAAAAGAGCTGATGAAACAATGGCAAGTAAGTCAGGCATTTCCGCTTTAGCACTCTTGTGGATCCAATTGAACAATTCTCAGCATTTGTACTTGTAACTGACAAGCCAGGGACAAAACAAAGAT
+
BABBBFFFFF@DGGFGGGGGGGGGGHHHHHFHHHHHHHHHHHHHHHHHHHHHHHHHHHHHHHHHHHHHHHHHHHHHHHHHHHHHHHHHHHFHHHGGGGHHHHEGHHHHGHHHHHFFHHHHHHHFEEGGHDGHHGHHHHGHHHHHHHHHHHHHHGHHHHHHHHHHHHHHHHGGGGGHHHHHHHHHHGHGHHHHHGHHHHHHHHHHHHHHHHGHHHHHHHHHHHHHHHHGGHHHHGGGGGGGEFBFGGGFBFG
@M05620:45:000000000-G6HP7:1:1101:16005:6619 1:N:0:191
TACCTGTACTGGGGAAGCATTTGAATATCCCCCCATGGTGATGGGGACGGAGAACTGCTCCATAAACACAGGCAACGTGCCTAACTTTCCCGGGAAGATGAAGTCAAAGAGCGACCACAGCTCTCGGAGGTTATTTTGCATCGGTGAGCCAGACAGAATGATCCGATGAGGGGTGCGAAACTATTTGAGGAAAGGAAGCACCTTTTTATTAAATTTACCTTTTAGCAATCGCCATTCCTACCCTAAAGATC
+
CCCDCFFFFFFFGGGGGGGGGGHHHHHHHHHGGGGHHHGGHHHHHGGGGGGGGHHHHHHHHHHHHHHHHHHHGHHHGHHHHHHHHHHHHHHGGGFGGHHHHHHHHHHHHHHHGGGGGHHHHHHHHGGGGGGHHHHHHHHHHHGGGGGHHHHHHGHHHHHHHHHHHGGGHHHGGEEGGGGGGGGGHGGGGGGGGGFGGGGGGFFFFFFFFFFFFFFFFFFFFFFHFFFFFFFFFFFFFFFFFFFFFFFFFFF
@M05620:45:000000000-G6HP7:1:1101:20154:6625 1:N:0:191
ATCTCTATCTCCTAAAAACCTGTTTAGATTTGGAGATAGACCTTCAGGTTTTTCATCATTTTCTGCATGAATTATACATTGACCACGTTCCAGCGTGGTCAGTTTGCAGCATTCTGTTATTTTGTTTGACAGAGTGTCTTGTTGAGAACATATGTAGGACATGATTTTTTCCTGCAACAGGGAAAATAAAGTATAAGTTTTAAAGATTTATTCTTTAATAAAGGATCTCAAAGCCAGCTTTAGAAAAAGGA
+
CCCCDFFFFFFFGGGGGGGGGGHHHHHHHHHHHHHHHHHHHHHHHHHHHHHGGHHHHIIHHHHHIHHHHHHHHHHHHHHHHHHHHHGHHHHHHHGGGGHHHHHHHHHHHHHHHHHHHHHHHHHHHHHHHHHHHHHHHHHHHHHHHHHHHHHHHHHHHHHHHHHHHHHHHGHHHHHHHHHHHGGHHHHHHHHHHHHHHHHHHHHHHHHHHHHHHHHHHHHHHHHHGHHHHHHHHFHHHGGHHHHHGGHHGGH
@M05620:45:000000000-G6HP7:1:1101:20165:6644 1:N:0:191
ATCTCTATCTCCTAAAAACCTGTTTAGATTTGGAGATAGACCTTCAGGTTTTTCATCATTTTCTGCATGAATTATACATTGACCACGTTCCAGCGTGGTCAGTTTGCAGCATTCTGTTATTTTGTTTGACAGAGTGTCTTGTTGAGAACATATGTAGGACATGATTTTTTCCTGCAACAGGGAAAATAAAGTATAAGTTTTAAAGATTTATTCTTTAATAAAGGATCTCAAAGCCAGCTTTAGAAAAAGGA
+
AAABBFFFFFFFGGGGGGGGGGHHHBGHHHHHFHHGFHHHHHHHHHHHHHHGGHHHHHHHHHHHHHHHHGHHHHHHHHHHHHGHHHGHHHFHHFGEGGHFFHHHHHHHHHHHFHHHHHHHHHHHFHHHGFHHGHHHHHHHHHHHHHHHHHHHHHHHHGFGFHHHHHHHHGGHHHGFHHGGHGEFHGGHHFGFGHHHHGHHHGHHHGHHHHHGHGHHGDHHFHHHHHHHGHHGHHFGGGHFHHHEHHCFFDH
@M05620:45:000000000-G6HP7:1:1101:13756:6655 1:N:0:191
ATCTCTATCTCCTAAAAACCTGTTTAGATTTGGAGATAGACCTTCAGGTTTTTCATCATTTTCTGCATGAATTATACATTGACCACGTTCCAGCGTGGTCAGTTTGCAGCATTCTGTTATTTTGTTTGACAGAGTGTCTTGTTGAGAACATATGTAGGACATGATTTTTTCCTGCAACAGGGAAAATAAAGTATAAGTTTTAAAGATTTATTCTTTAATAAAGGATCTCAAAGCCAGCTTTAGAAAAAGGA
+
BBBBBFFFFFFFGGDGBEFGGGHHHHHFHHHHGFHCH5GGHHHHHHHHHHHGGHHHHGHHHHHHHHHHFHHHHHHHHHHHGHHHHHGHHHHHHHGGGGHHHHHHHHHHHHHHHHHHHHHHHHHHHHHHFHHHHHHHHHHHHHHHFGHHGGHGHHHHHGBGHGHBGHHHHGHHHHGE1FGHHGGHEFFFDGFHHHGHHHGHHHCDGFGHHHHHHHHHHHHGGHHHGHHHHHHHHHHGHGHHHFFHFHHHGCH
@M05620:45:000000000-G6HP7:1:1101:13769:6672 1:N:0:191
ATCTCTATCTCCTAAAAACCTGTTTAGATTTGGAGATAGACCTTCAGGTTTTTCATCATTTTCTGCATGAATTATACATTGACCACGTTCCAGCGTGGTCAGTTTGCAGCATTCTGTTATTTTGTTTGACAGAGTGTCTTGTTGAGAACATATGTAGGACATGATTTTTTCCTGCAACAGGGAAAATAAAGTATAAGTTTTAAAGATTTATTCTTTAATAAAGGATCTCAAAGCCAGCTTTAGAAAAAGGA
+
CCCCCFFFFFFFGGGGGGGGGGHHHHHHHHHHHHHHHHHHHHHHHHHHHHHGGHHHHHHIHIHHHHHHHHHHHHHHHHHHHHHHHHGHHHHHHHGGGGHHHHHHHHHHHHHHHHHHHHHHHHHHHHHHHHGHHHHHHHHHHHHHHHHHHHHHHHHHHHHHHHHHHHHHHGHHHHHHHHHHHGGHHHHHHHHHHHHHHGHHHHHHHHHHHHHHHHHHHHHHHHHHHHHHHGHHHHHGHGHHHHHHHHHHGGH
@M05620:45:000000000-G6HP7:1:1101:25386:6706 1:N:0:191
ATCTCTATCTCCTAAAAACCTGTTTAGATTTGGAGATAGACCTTCAGGTTTTTCATCATTTTCTGCATGAATTATACATTGACCACGTTCCAGCGTGGTCAGTTTGCAGCATTCTGTTATTTTGTTTGACAGAGTGTCTTGTTGAGAACATATGTAGGACATGATTTTTTCCTGCAACAGGGAAAATAAAGTATAAGTTTTAAAGATTTATTCTTTAATAAAGGATCTCAAAGCCAGCTTTAGAAAAAGGA
+
BCCCCFFFFFFFGGGGGGGGGGHHHHHHHHHHHHHHHHHHHHHHHHHHHHHGGHHHHHHHIIHIHHHHHHHHHHHHHHHHHHHHHHGHHHHHHHGGGGHHHHHHHHHHHHHHHHHHHHHHHHHHHHHHHHHHHHHHHHHHHHHHHHHHHHHHHHHHHHHHHHHHHHHHHGHHHHHHHHHHHGGHHHHHHHHHHHHHHGHHHHHHHHHHHHHHHHHHHHHHHHHHHHHHHHHHHHHHHGHHHHHHHHHHGGH
@M05620:45:000000000-G6HP7:1:1101:25370:6718 1:N:0:191
ATCTCTATCTCCTAAAAACCTGTTTAGATTTGGAGATAGACCTTCAGGTTTTTCATCATTTTCTGCATGAATTATACATTGACCACGTTCCAGCGTGGTCAGTTTGCAGCATTCTGTTATTTTGTTTGACAGAGTGTCTTGTTGAGAACATATGTAGGACATGATTTTTTCCTGCAACAGGGAAAATAAAGTATAAGTTTTAAAGATTTATTCTTTAATAAAGGATCTCAAAGCCAGCTTTAGAAAAAGGA
+
@BBCCFFFFFFFGGGFGGGGGGHHHHHHHHHGHHHHHGHGHHHHHHHHHHHGGHHHHHHHHHHHHHGFHHHGHHHFHFHHHHHHGHGGHHHHHHGFGGHHFHGHHHHGHHHHHHGHGHHHHHHHHHHHGHHHHHGHHHHHHHHHHHGHHGFGHHHFHHHHHHHHHHHGHGHHHGHFHHHHHGGGGFHHFFHHGGHHH>GHHFFGHHHHHHGGGFHHHHHGHFHHHHHHHEFHHGHHHGGGHHHHGGFHDGG
@M05620:45:000000000-G6HP7:1:1101:21710:6733 1:N:0:191
TACCTGTACTGGGGAAGAGTGTAGCAATCGCCATTCCTACCCTAAAGATCGGAAGAGCACACGTCTGAACTCCAGTCACGGACATTTATCTCGTATGCCGTCTTCTGCTTGAAAAAAAAAAAAAAAAAAAATATTTTAAATTTTTTAACCATCCACTTTCATAAAATACGAGTTTCTAAAATAATTCATTAACTATCTAACCACTTAAATCACTTACCCGATCAGCACCATCTATACCTAACATACATACC
+
CBBCCFFFFFFFGGGGGGFFGGHHHHHHHGGGGGHHHHHHHHHHHHHHHHHGGGGHHHGHHHGGHHGHHHHHHHHGHHHGGFGGHHHFFHHHHGGHHHHGGGHGHHHHHHHHGHHHGGGGG//<>--<---:0000000<;0000-.00000/.0/0000;00000;00.....00;00000/////////:///9////:././///////////::/.---:///...9B//:///////9://9//:/
@M05620:45:000000000-G6HP7:1:1101:15987:6739 1:N:0:191
ATCTCTATCTCCTAAAAACCTGTTTAGATTTGGAGATAGACCTTCAGGTTTTTCATCATTTTCTGCATGAATTATACATTGACCACGTTCCAGCGTGGTCAGTTTGCAGCATTCTGTTATTTTGTTTGACAGAGTGTCTTGTTGAGAACATATGTAGGACATGATTTTTTCCTGCAACAGGGAAAATAAAGTATAAGTTTTAAAGATTTATTCTTTAATAAAGGATCTCAAAGCCAGCTTTAGAAAAAGGA
+
CCDDDFFFFFFFGGGGGGGGGGHHHHHHHHHHHHHHHHHHHHHHHHHHHHHGGHHHHHHHHHIHIHHHHHHHHHHHHHHHHHHHHHGHHHHHHHGGGGHHHHHHHHHHHHHHHHHHHHHHHHHHHHHHHHHHHHHHHHHHHHHHHHHHHHHHHHHHHHHHHHHHHHHHHGHHHHHHHHHHHGGHHHHHHHHHHHHHHHHHHGGHHHHHHHHHHHHHHHHHHHHHHHHHHHHHHHHHHGHHHHHHHHHHGGH
@M05620:45:000000000-G6HP7:1:1101:26448:6739 1:N:0:191
ATCTCTATCTCCTAAAAACCTGTTTAGATTTGGAGATAGACCTTCAGGTTTTTCATCATTTTCTGCATGAATTATACATTGACCACGTTCCAGCGTGGTCAGTTTGCAGCATTCTGTTATTTTGTTTGACAGAGTGTCTTGTTGAGAACATATGTAGGACATGATTTTTTCCTGCAACAGGGAAAATAAAGTATAAGTTTTAAAGATTTATTCTTTAATAAAGGATCTCAAAGCCAGCTTTAGAAAAAGGA
+
DDDDDFFFFFFFGGGGGGGGGGHHHHHHHHHHHHHHHHHHHHHHHHHHHHHGGHHHHHHHIHIHHHHHHHHHHHHHHHHHHHHHHHGHHHHHHHGGGGHHHHHHHHHHHHHHHHHHHHHHHHHHHHHHHHHHHHHHHHHHHHHHHHHHHHHHHHHHHHHHHHHHHHHHHGHHHHGHHHHHHGGGHHHHHGHHHHHGHGHHHHHHHHHHHHHHHHHHHGHHHGHHHHHHHHGGHHHHHGHHHHHHHHHHGGH
@M05620:45:000000000-G6HP7:1:1101:25254:6745 1:N:0:191
CATCCTGACCCTGAAGTACCCCGGCTTGATTTCTGACATTAGATCGGAAGAGCACACGTCTGAACTCCAGTCACGGACATTTATCTCGTATGCCGTCTTCTGCTTGAAAAAAAAAAAAAAACAACTTTTTATCCTTCTTTGTTTAAACAACAAGACACCACAACAAATCCTCTTTAAAAAAAATCCGTCTTTTTCCTTAATTATTTTTTATCTCTCACATTGTTTCTAACATATGCTCTCTTCTCCATCCC
+
CCCCCFFFFFFFGGGGGGGGGGGGGGGFHHHHHHHHHHHHHHHHHHGGGGGHHHHHHGHHHGHHHHHHHHHHHHGGGGGHHHHHFGHHGGHHHHGGGHGGHHHHHHHHHHHGGGGC>></-....11111.110000<0000//00000..:./////:...;....000B00;900000---.CF.....009;00;0000900000:.00000090000000/9900;:0000000:000;0;0000..
@M05620:45:000000000-G6HP7:1:1101:21980:6747 1:N:0:191
ATCTCTATCTCCTAAAAACCTGTTTAGATTTGGAGATAGACCTTCAGGTTTTTCATCATTTTCTGCATGAATTATACATTGACCACGTTCCAGCGTGGTCAGTTTGCAGCATTCTGTTATTTTGTTTGACAGAGTGTCTTGTTGAGAACATATGTAGGACATGATTTTTTCCTGCAACAGGGAAAATAAAGTATAAGTTTTAAAGATTTATTCTTTAATAAAGGATCTCAAAGCCAGCTTTAGAAAAAGGA
+
BABBBFFFFFFFGGGGGGGGGGHHHHHHHHHHHHHHHHHHHHHHHHHFHHHGGHHGHGHHHHHHGHHGHHHHHGHHHHHHHHHHHHGHHHFHHHGGGGHGHHHHGHGHGHHHHHHHHHGHHHHHHHHHHHGHHHFGHHHHHHHHFHGHHHFFDHHFHHHHHFHFHHHHHCHHHHFHHHHHHGGHHHHHHGHFFHHGHHHHHHGFHGHHFHHHHHHHHGHHHFHHHHHHHHHGGGCCGFHHHGHHHHHGGGH
@M05620:45:000000000-G6HP7:1:1101:7228:6764 1:N:0:191
AAACCAAGCAGACACTCACCGCTCCCTCGCCACAGGCCAATAGTTTGTCCTCACTGAGTTGGCAACAAGTGGCTGCTGTGGCTGCCATTTTTCTGGTGATGGCCATCAGCTCCGACGAGGTCAGCTGGGGGGCTTTCTTTGTGTAAGCAACGAGAAACCTGAAAGAAGCATTTTTTAACTAAGTCCTGCTGAGTCATTCATGAGTTTTTAGCCGCCTTGCTTCTTCTCACAGACTCTCTACTCTCATGCCA
+
AAAAA?AFAFCFAGFGFGGGEGEECFCF0EEEG0C/FFAEFC1FHHHHFFFHHHBGBGHFHHHGHEFGHFGHGCEGGBFCEGHEFHHFHFFFCG@G@G1EGHHH1FGHGGGHHG/E/<CCCFFHHHHGCCC@AGEFF09CFFFB9BFFFFF@99AB/FAFFFFBFFFFFFFFFFF@AFFFFFFFFFBBFFFFFBFFFFFFBBBBFFFFFFFFF???A9FFFFBFFFFFFFF/FFFFFFFFFFFFFF9BB/9
@M05620:45:000000000-G6HP7:1:1101:7238:6783 1:N:0:191
AAACCAAGCAGACACTCACCGCTCCCTCGCCACAGGCCAATAGTTTGTCCTCACTGAGTTGGCAACAAGTGGCTGCTGTGGCTGCCATTTTTCTGGTGATGGCCATCAGCTCCGACGAGGTCAGCTGGGGGGCTTTCTTTGTGTAAGCAACGAGAAACCTGAAAGAAGCATTTTTTAACTAAGTCCTGCTGAGTCATTCATGAGTTTTTAGCCGCCTTGCTTCTTCTCACAGACTCTCTACTCTCATGCCA
+
CCDDCCCFCFFFGGGGGGGGGGGGGGHHGGGGGHHHGGHHHHHHHHHHHHHHHHHHHHHHHHHHHHHHHHHHGHGGHHHHHHHGGHHHHHHHHHHHHHHHHHHHHHHHHHHHHGGGGGGGGHHHHHHHGGGGGGGGGGGGGGGGGGFFFFFFFFFFFFFFFFFFFFFFFFFFFFFFFFFFFFFFFFFFFFFFFFFFFHHHFFFFFFFFFFFFFFFFFFFFFFFFHFHFFFFFFFFFFFFFFFFFFFFFFFB
@M05620:45:000000000-G6HP7:1:1101:15323:6801 1:N:0:191
AAACCAAGCAGACACTCACCGCTCCCTCGCCACAGGCCAATAGTTTGTCCTCACTGAGTTGGCAACAAGTGGCTGCTGTGGCTGCCATTTTTCTGGTGATGGCCATCAGCTCCGACGAGGTCAGCTGGGGGGCTTTCTTTGTGTAAGCAACGAGAAACCTGAAAGAAGCATTTTTTAACTAAGTCCTGCTGAGTCATTCATGAGTTTTTAGCCGCCTTGCTTCTTCTCACAGACTCTCTACTCTCATGCCA
+
CCCCCCCFCFFFGGGGGGGGGGGGGGHHGGGGGHHHGGHHHHHHHHHHHHHHHHHHHHHHHHHHHHHHHGHHGHGGHHHHHHHGGHHHHHHHHHHHHHHHHHHHHHHHHHHHHGGGGGGGGHGHHHHHGGGGGGGGGGGGGGGGGGFFFFFFFFFFFFFFFFFFFFFFFFFFFFHFFFFHFFFFFFFFFFFFFFFFFFHFFFFFFFFFFFFFFFFFFFFFFFFFFFFFFFFFFFFFFFFHHFFFFFFFFFF
@M05620:45:000000000-G6HP7:1:1101:24279:6807 1:N:0:191
ATCTCTATCTCCTAAAAACCTGTTTAGATTTGGAGATAGACCTTCAGGTTTTTCATCATTTTCTGCATGAATTATACATTGACCACGTTCCAGCGTGGTCAGTTTGCAGCATTCTGTTATTTTGTTTGACAGAGTGTCTTGTTGAGAACATATGTAGGACATGATTTTTTCCTGCAACAGGGAAAATAAAGTATAAGTTTTAAAGATTTATTCTTTAATAAAGGATCTCAAAGCCAGCTTTAGAAAAAGGA
+
CCCDCFFFFFFFGGGGGGGGGGHHHHHHHHHHHHHHHHHHHHHHHHHHHHHGGHHHHHIHHHIIIHHHHHHHHHHHHHHHHHHHHHGHHHHHHHGGGGHHHHHHHHHHHHHHHHHHHHHHHHHHHHHHHHHHHHHHHHHHHHHHHHHHHHHHHHHHHHHHHHHHHHHHHGHHHHHHHHHHHGGHHHHHHHHHHHHHHHHHHHHHHHHHHHHHHHHHHHHHHHHHHHHHHGHHHHHHHGHHHHHHHGHHGGH
@M05620:45:000000000-G6HP7:1:1101:11389:6818 1:N:0:191
ATCTCTATCTCCTAAAAACCTGTTTAGATTTGGAGATAGACCTTCAGGTTTTTCATCATTTTCTGCATGAATTATACATTGACCACGTTCCAGCGTGGTCAGTTTGCAGCATTCTGTTATTTTGTTTGACAGAGTGTCTTGTTGATAACATATGTAGGACATGATTTTTTCCTGCAACAGGGAAAATAAAGTATAAGTTTTAAAGATTTATTCTTTAATAAAGGATCTCAAAGCCAGCTTTAGAAAAAGGA
+
BCCCCFFFFFFFGGGGGGGGGGHHHHHHHHHHHGHHHHHHHHHHHHHHHHHGGHHHHHHHHHHIHHHHHGHHHHHHHHHHHHHHHHGHHHHHHHGGGGHHHHHHHHHHHHHHHHHHHHHHHHHHGHHHGHHHHHHHHHHHHHHHHHHHHHHHHHHHHHHHHHHHHHHHHGHHHHHHHHHHHGGHHHGHGHHGHHHHHGHHHHGGHHHHHHHHHHHHHHHGHHGHHHHHHGHHHHHHHGHHHHHFGHHHGGH
@M05620:45:000000000-G6HP7:1:1101:24271:6825 1:N:0:191
ATCTCTATCTCCTAAAAACCTGTTTAGATTTGGAGATAGACCTTCAGGTTTTTCATCATTTTCTGCATGAATTATACATTGACCACGTTCCAGCGTGGTCAGTTTGCAGCATTCTGTTATTTTGTTTGACAGAGTGTCTTGTTGAGAACATATGTAGGACATGATTTTTTCCTGCAACAGGGAAAATAAAGTATAAGTTTTAAAGATTTATTCTTTAATAAAGGATCTCAAAGCCAGCTTTAGAAAAAGGA
+
BCCCCFFFFFFFGGGGGGGGGGHHHHHHHHHHHHHHHHHHHHHHHHHHHHFGGHHHHHIHIHHIHHHHHHHHHHHHHHHHHHHHHHGHHHHHHHGGGGHHHHHHHHHHHHHHHHHHHHHHHHHHHHHHHHHHHHHHHHHHHHHHGHHHHHHHHHHHHHHHHHGHHHHHHGHHHHHHFHHHHFGHHHHHHHHFHHHHHHHHHHHHHHHHHHHHHHHHHFHHHHHHHHHHHHHHGHHHHGHHHHHGHHHHGGH
@M05620:45:000000000-G6HP7:1:1101:8547:6829 1:N:0:191
AAACCAAGCAGACACTCACCGCTCCCTCGCCACAGGCCAATAGTTTGTCCTCACTGAGTTGGCAACAAGTGGCTGCTGTGGCTGCCATTTTTCTGGTGATGGCCATCAGCTCCGACGAGGTCAGCTGGGGGGCTTTCTTTGTGTAAGCAACGAGAAACCTGAAAGAAGCATTTTTTAACTAAGTCCTGCTGAGTCATTCATGAGTTTTTAGCCGCCTTGCTTCTTCTCACAGACTCTCTACTCTCATGCCA
+
CCCCDBCFCFFFGGGGGGGGGGGGGGHHGGGGGHHHGGHHHHHHHHHHHHHHHHHHHHGHHHHHHHHHHGHHGHGGHHHHHHHGGHHHHHHHHHHHHHHHHHHHHHHHHHHHHGGGGGGGGHHHHHHHGGGGGGGGGGGGGGGGGGFFFFFFFFFFFFFFFFFFFFFFFFFFFFHFFFFHHFFFFFFFFFFFFFFFFFFFFFFFFFFFFFFFFFFFFFFFHHHFHFFFFFFFFFFFFFFFFFFFFFFFFFF
@M05620:45:000000000-G6HP7:1:1101:11384:6835 1:N:0:191
ATCTCTATCTCCTAAAAACCTGTTTAGATTTGGAGATAGACCTTCAGGTTTTTCATCATTTTCTGCATGAATTATACATTGACCACGTTCCAGCGTGGTCAGTTTGCAGCATTCTGTTATTTTGTTTGACAGAGTGTCTTGTTGATAACATATGTAGGACATGATTTTTTCCTGCAACAGGGAAAATAAAGTATAAGTTTTAAAGATTTATTCTTTAATAAAGGATCTCAAAGCCAGCTTTAGAAAAAGGA
+
CCCDDFFFFFFFGGGGGGGGGGHHHHHHHHHHHHHHHHHHHHHHHHHHHHHGGHHHHHHHHHIHIHHHHHHHHHHHHHHHHHHHHHGHHHHHHHGGGGHHHHHHHHHHHHHHHHHHHHHHHHHHHHHHHHHHHHHHHHHHHHHHHHHHHHHHHHHHHHHHHHHHHHHHHGHHHHHHHHHHHGGHHHHHHHHHHHHHHHHHHHHHHHHHHHHHHHHHHHHHHHGHHHGHHGHHHHHHHGHHHHHHHHGHGGH
@M05620:45:000000000-G6HP7:1:1101:8605:6857 1:N:0:191
CATCCTGACCCTGAAGTACCCCGGCTTGATTTCTGACATTAGATCGGAAGAGCACACGTCTGAACTCCAGTCACGGACATTTATCTCGTATGCCGTCTTCTGCTTGAAAAAAAAAAAACATCAGCTTTGTATCTTTCTTTGTGTACTCAACGAGACACCTGAAAGAAGCATTTTTTACCTCAGTCCTTCTGCGTCCTTCATGCGTTTTTATCCTCCTCTCTTCTTCTCCCCGCCTCTCTACTCGCTTTCCC
+
BBABBFFFFFFFGGGGGGGGGGGGGGGFHHHHHHHHHHHHGHGHHHGFGGFHHHHGHGHHHGHHHGHHHHHHHHGGGGGHHHFHHDHHGDHHHHGFGHGGHHHGHHHHEHGGGFGC>>//1?1111111?11?<?DGFFF1><<111>F1CA<...//.///<C0/:;:CGHFBC?.00;0//;0CF0CF00-.99CCF0000.;;99;.;/9/;99./;;/FFFBFF/F.-99.ABFF/;BB.-...;B/
@M05620:45:000000000-G6HP7:1:1101:14320:6893 1:N:0:191
ATCTCTATCTCCTAAAAACCTGTTTAGATTTGGAGATAGACCTTCAGGTTTTTCATCATTTTCTGCATGAATTATACATTGACCACGTTCCAGCGTGGTCAGTTTGCAGCATTCTGTTATTTTGTTTGACAGAGTGTCTTGTTGAGAACATATGTAGGACATGATTTTTTCCTGCAACAGGGAAAATAAAGTATAAGTTTTAAAGATTTATTCTTTAATAAAGGATCTCAAAGCCAGCTTTAGAAAAAGGA
+
DDDDDFFFFFFFGGGGGGGGGGHHHHHHHHHHHHHHHHHHHHHHHHHHHHHGGHHHHIHHHIHIIHHHHHHHHHHHHHHHHHHHHHGHHHHHHHGGGGHHHHHHHHHHHHHHHHHHHHHHHHHHHHHHHHHHHHHHHHHHHHHHHHHHHHHHHHHHHHHHHHHHHHHHHGHHHHHHHHHHHGGHHHHHHHHHHHHHHHHHHHHHHHHHHHHHHHHHHHHHHHHHGHHHHHHHHHHHHGHHHHHHHHHHGGH
@M05620:45:000000000-G6HP7:1:1101:24203:6902 1:N:0:191
ATCTCTATCTCCTAAAAACCTGTTTAGATTTGGAGATAGACCTTCAGGTTTTTCATCATTTTCTGCATGAATTATACATTGACCACGTTCCAGCGTGGTCAGTTTGCAGCATTCTGTTATTTTGTTTGACAGAGTGTCTTGTTGAGAACATATGTAGGACATGATTTTTTCCTGCAACAGGGAAAATAAAGTATAAGTTTTAAAGATTTATTCTTTAATAAAGGATCTCAAAGCCAGCTTTAGAAAAAGGA
+
CCCCDFFFFFFFGGGGGGGGGGHHHHHHHHHHHHHHHHHHHHHHHHHHHHHGGHHHHIHHHHHHIHHHHHHHHHHHHHHHHGHHHHGHHHHHHHGGGGHHHHHHHHHHHHHHHHHHHHHHHHHHHHHHHHHHHHHHHHHHHHHHHHHHHHHHHHHHHHHHHHHHHHHHHGHHHHHHHHHHHGGHHHHHHHHHHHHHHHHHHGHHHHHHHHHHHHHHHHHHHHHHHHHHHGHHHHHHHGHHHHHHHGHHGGH
@M05620:45:000000000-G6HP7:1:1101:5262:6903 1:N:0:191
TACCTGTACTGGGGAAGCATTTGAATATCCCCCCATGGTGATGGGGACGGAGAACTGCTCCATAAACACAGGCAACGTGCCTAACTTTCCCGGGAAGATGAAGTCAAAGAGCGACCACAGCTCTTCGGAGGTTATTTTGCATCGGTGAGCCAGACAGAATGATCCGATGAGGGGTGCGAAACTATTTGAGGAAAGGAAGCACCTTTTTATTAAATTTACCTTTTAGCAATCGCCATTCCTACCCTAAAGAT
+
AAABBFFFFFFFGGGGGGGGGGGHHHHHHHHGGGEHHHGFHHHHHGGGGGGGGHHHHHHHHHHHHHHHHHHHGEGGFHHHHHHHFHHHHHHGGGGGAHHHGGHHHHHHHHHHGGGGGHHHHHHHHHHGGGGGGHHHHHFHHHHGGGGGHHHHHGGHHEHHHHHHHFAGGHHHDGGFGGGGGGGFGGGGGGG0/FF?BFGGFGFFFFFFFFFFFBFFFFFFFFFFF/BB/BFFAADEFFFFFFAFFFFFFFB
@M05620:45:000000000-G6HP7:1:1101:5244:6905 1:N:0:191
TACCTGTACTGGGGAAGCATTTGAATATCCCCCCATGGTGATGGGGACGGAGAACTGCTCCATAAACACAGGCAACGTGCCTAACTTTCCCGGGAAGATGAAGTCAAAGAGCGACCACAGCTCTTCGGAGGTTATTTTGCATCGGTGAGCCAGACAGAATGATCCGATGAGGGGTGCGAAACTATTTGAGGAAAGGAAGCACCTTTTTATTAAATTTACCTTTTAGCAATCGCCATTCCTACCCTAAAGAT
+
AABCCFFFFFFFGGGGGGGGGGHGHHHHHHHGGGGHHHFGGHHHHGGGGGGGGHHHHHHHHHHHHHHHHHHHGHHHGHHHHHHHHHHHHHHGGGGGGHHHHHHHHHHHHHHHGGGGGHHHHHHHHHHGGGGEHHHHHHHHGHHGGGGFHGHHHHGHHHHHHHHHHHGGGHHHGGEEDGFGGGGGGGGGGGGCFFFFFFGGGGFFFFFFFFFFFBFFFFFFFFFFFFFFFFFFFFFFFFFFFFFFFFFFFFF
@M05620:45:000000000-G6HP7:1:1101:23286:6905 1:N:0:191
AAACCAAGCAGACACTCACCGCTCCCTCGCCACAGGCCAATAGTTTGTCCTCACTGAGTTGGCAACAAGTGGCTGCTGTGGCTGCCATTTTTCTGGTGATGGCCATCAGCTCCGACGAGGTCAGCTGGGGGGCTTTCTTTGTGTAAGCAACGAGAAACCTGAAAGAAGCATTTTTTAACTAAGTCCTGCTGAGTCATTCATGAGTTTTTAGCCGCCTTGCTTCTTCTCACAGACTCTCTACTCTCATGCCA
+
CCCCCCCFCFFFGGGGGGGGGGGGGGHHGGGGGHHHGGHHHHHHHHHHHHHHHHHHHHHHHHHHHHHHHHHHGHGGHHHHHHHGGHHHHHHHHHHHHHHHHHHHHHHHHHHHHGGGGGGGGHHHHHHHGGGGGGGGGGGGGGGGGGFFFFFFFFFFFFFFFFFFFFFFFFFFFFFFFFFFFFFFFFFFFFFFFFFFFFFFFFFFFFFFFFFFFFFFFFFFFFFFFFFFFFFFFFFFFFFFFFFFFFFFFFB
@M05620:45:000000000-G6HP7:1:1101:13467:6908 1:N:0:191
AAACCAAGCAGACACTCACCGCTCCCTCGCCACAGGCCAATAGTTTGTCCTCACTGAGTTGGCAACAAGTGGCTGCTGTGGCTGCCATTTTTCTGGTGATGGCCATCAGCTCCGACGAGGTCAGCTGGGGGGCTTTCTTTGTGTAAGCAACGAGAAACCTGAAAGAAGCATTTTTTAACTAAGTCCTGCTGAGTCATTCATGAGTTTTTAGCCGCCTTGCTTCTTCTCACAGACTCTCTACTCTCATGCCA
+
BCCCCCCFCFFFGGGGGGGGGGGGGGHHGGGGGHHHGGHHHHHHHHHHHHHFHHHHHHHHHHHHHHHGHHHHGHGGHHGHHHHGGHHHHHHHHHHHHHGHHHHHHHHHHHHHHGGGGGGGGHHHHHHHGGGGGGGGGGGGGGGGGGFFFFFFFFFFFFFFFFFFFFFFFFFFFFFFFFFFFFFFFFFFFFFFFBFFFFFFFFFFFFFFFFFFFFFFFFFFFFFFFFFFFFFFFFFFFFFFFFFFFFFFFFF
@M05620:45:000000000-G6HP7:1:1101:14310:6910 1:N:0:191
ATCTCTATCTCCTAAAAACCTGTTTAGATTTGGAGATAGACCTTCAGGTTTTTCATCATTTTCTGCATGAATTATACATTGACCACGTTCCAGCGTGGTCAGTTTGCAGCATTCTGTTATTTTGTTTGACAGAGTGTCTTGTTGAGAACATATGTAGGACATGATTTTTTCCTGCAACAGGGAAAATAAAGTATAAGTTTTAAAGATTTATTCTTTAATAAAGGATCTCAAAGCCAGCTTTAGAAAAAGGA
+
ABBCCFFFFFFFGGGGGGGGGGHHHHHHHHHHHHHHHHHHHHHHHHHHHHHGGHHHHHHHIHHHHHHHHHHHHHHHHGHHHHHHHHGHHHHHHHGFGGHHFHHHHHHHHHHHHHHHHHHHHHHHGHHHFHHHHHHHHHHHHGHHHHHHHHHHHHHHHHHHHHHGHHHHGGHHHHHHHHHHGGGGHHHFFFGFGGHHHFGHGFFHHHHGHHHHHEGHHHHHHHGGHHHHHHHHHHHHHGHHHHHGHHGHGGG
@M05620:45:000000000-G6HP7:1:1101:8954:6918 1:N:0:191
ATCTCTATCTCCTAAAAACCTGTTTAGATTTGGAGATAGACCTTCAGGTTTTTCATCATTTTCTGCATGAATTATACATTGACCACGTTCCAGCGTGGTCAGTTTGCAGCATTCTGTTATTTTGTTTGACAGAGTGTCTTGTTGAGAACATATGTAGGACATGATTTTTTCCTGCAACAGGGAAAATAAAGTATAAGTTTTAAAGATTTATTCTTTAATAAAGGATCTCAAAGCCAGCTTTAGAAAAAGGA
+
AAABBFFFFFFFGGGGGFFGGGHFF5FGHFFGA4FHCHGFDHHHGHHFFFHEEGFHHHHHHGHGHHGFHFHHGFHGFBGHHHFGHHGHHGHHHFGEFGGGFHGGFHHHHHGGFHHFHHHHHHGHEGHHEFHHHHHHHFHHHHHHBHGFHHBGHHFDGEFFFHHFHHHHGGFHHHBFGFFFGFAF/CFFG1F@GHE1FGGHHHHHHFGHHHHGHHHHHGHHBDFFHHHHHHHHGGFFHGHFGHG0:CFGDDG
@M05620:45:000000000-G6HP7:1:1101:13481:6920 1:N:0:191
AAACCAAGCAGACACTCACCGCTCCCTCGCCACAGGCCAATAGTTTGTCCTCACTGAGTTGGCAACAAGTGGCTGCTGTGGCTGCCATTTTTCTGGTGATGGCCATCAGCTCCGACGAGGTCAGCTGGGGGGCTTTCTTTGTGTAAGCAACGAGAAACCTGAAAGAAGCATTTTTTAACTAAGTCCTGCTGAGTCATTCATGAGTTTTTAGCCGCCTTGCTTCTTCTCACAGACTCTCTACTCTCATGCCA
+
BB@BBAACAFFFFGGGGGGGCGGEGFHHEGFDEFFHGFDHGHDFFFGGHHHHHHFHDHBEGFHFHEGFHFFGGFEGGHFGHHHGGHHHHHFFFHGHGHFHHHHHHFFHHFGHHGGGGGGGBGFHFHHHFDGGGGGFGGFFFFFFGGFFFFFFEDFFFFFFFFFFFFFFFFFFFFFFEFFFFFFFFFFFFFFFF9BBFFFFFFBB;BFFFFFFFDFFFFFFFFFFFFFFFFFFFFFFFFFFFFFFFFFFFFF
@M05620:45:000000000-G6HP7:1:1101:8938:6925 1:N:0:191
ATCTCTATCTCCTAAAAACCTGTTTAGATTTGGAGATAGACCTTCAGGTTTTTCATCATTTTCTGCATGAATTATACATTGACCACGTTCCAGCGTGGTCAGTTTGCAGCATTCTGTTATTTTGTTTGACAGAGTGTCTTGTTGAGAACATATGTAGGACATGATTTTTTCCTGCAACAGGGAAAATAAAGTATAAGTTTTAAAGATTTATTCTTTAATAAAGGATCTCAAAGCCAGCTTTAGAAAAAGGA
+
BBBCCFFFFFFFGGGGGGGGGGHHHHHHHHHHHCGHHHHHHHHHHHHHHHHGGHHHHHHHHHIIIHHHHHHHHHHHHHHHHHHHHHFGHHHHHHGGGGHHHHHHHHHHHHHHHHHHHHHHHHHHHHHHGHHHHHGHHHHHHHHHHHHHHHHHHHHHHHHHHHHGHHHHHGHHHHHHHHHHHGGHHHHHHGHHHHHHHGGHHHHHHGHHHHHHHHHHHHHHHGHHGHGHHHHHHGHHHGHHHHHHFHHHGGG
@M05620:45:000000000-G6HP7:1:1101:5251:6928 1:N:0:191
TACCTGTACTGGGGAAGCATTTGAATATCCCCCCATGGTGATGGGGACGGAGAACTGCTCCATAAACACAGGCAACGTGCCTAACTTTCCCGGGAAGATGAAGTCAAAGAGCGACCACAGCTCTTCGGAGGTTATTTTGCATCGGTGAGCCAGACAGAATGATCCGATGAGGGGTGCGAAACTATTTGAGGAAAGGAAGCACCTTTTTATTAAATTTACCTTTTAGCAATCGCCATTCCTACCCTAAAGAT
+
BBBBBBFFFFFFGGEEGGGGGGGFGGHHHGHGGGGHHGHHGHHHHCGGGGGGGHHHHHHHHHHHHHHHHHHHGHHHFHHGHHHFFHHHHHHGGGGGGHHHHHEGGHHGHHHHGGGGGHHHHHHHHHHGGGGGHHHHHHGHFHHGDDAFGHHHHHGHGHHHHHHHHFDGGHHHD?GFGGGGGGGFGGGGGGGBFGGABFFEGGFFFFFFFFFFFBFFFFFFFFFFF/FFFFFFFFFFFFFFFFFFFFFFFFF
@M05620:45:000000000-G6HP7:1:1101:14113:6996 1:N:0:191
ATCTCTATCTCCTAAAACCTGTTTAGATTTGGAGATAGACCTTCAGGTTTTTCATCATTTTCTGCATGAATTATACATTGACCACGTTCCAGCGTGGTCAGTTTGCAGCATTCTGTTATTTTGTTTGACAGAGTGTCTTGTTGAGAACATATGTAGGACATGATTTTTTCCTGCAACAGGGAAAATAAAGTATAAGTTTTAAAGATTTATTCTTTAATAAAGGATCTCAAAGCCAGCTTTAGAAAAAGGAA
+
>AAAAFFDFFFDGGGGGGEGGGHFDFHHFED54BGHFHFDGHHFFGBFFGFFHHFEGFHFFHHFFHFDGHFFABGHGHGFHFCHHGHHHHHHGGEAEGFDCBFHFFHGFHHFFFDBEGGHFHHHFHHHBBF3GHHHGFFHHHHFHEGFHFHHH?GGDHFFFHDGFFHG/CDGHFE<FGHEECHEFGFHFG<FG1FF<FGGDCFD1GHHHHGHHHHFGDD0==0<DH0==DGFFHCCEHHFG00GHHCD.:/
@M05620:45:000000000-G6HP7:1:1101:7963:6999 1:N:0:191
AAACCAAGCAGACACTCACCGCTCCCTCGCCACAGGCCAATAGTTTGTCCTCACTGAGTTGGCAACAAGTGGCTGCTGTGGCTGCCATTTTTCTGGTGATGGCCATCAGCTCCGACGAGGTCAGCTGGGGGGCTTTCTTTGTGTAAGCAACGAGAAACCTGAAAGAAGCATTTTTTAACTAAGTCCTGCTGAGTCATTCATGAGTTTTTAGCCGCCTTGCTTCTTCTCACAGACCCTCTACTCTCATGCCA
+
CCCCCBBFCFFFGGGGGGGGGGGGGGHHGGGGGHHHGGHHHHHHHHHHHHHHHHHHHHHHHHHHHHHHHGHHGHGGHHHHHHHGGHHHHHHHHHHHHHHHHHHHHHHHHHHHHGGGGGGGGHHHHHHHGGGGGGGGGGGGGGGGGGFFFFFFFFFFFFFFFFFFFFFFFFFFFFFFFFFFFFFFFFFFFFFFFFFFFFFFFFFFFFFFFFFFFFFFFFFFFFFFFFFFFFFFFFFFFFFFFFFFFFFFFFF
@M05620:45:000000000-G6HP7:1:1101:14109:7013 1:N:0:191
ATCTCTATCTCCTAAAACCTGTTTAGATTTGGAGATAGACCTTCAGGTTTTTCATCATTTTCTGCATGAATTATACATTGACCACGTTCCAGCGTGGTCAGTTTGCAGCATTCTGTTATTTTGTTTGACAGAGTGTCTTGTTGAGAACATATGTAGGACATGATTTTTTCCTGCAACAGGGAAAATAAAGTATAAGTTTTAAAGATTTATTCTTTAATAAAGGATCTCAAAGCCAGCTTTAGAAAAAGGAA
+
BBBBBFFFFFFFGGGGGGGGGGHHAGHHHHHHFGHHHHHHHHHHHHHHHHGGHHHHHHHHHHHHHHHHHHHHHHHHHHHHGHHHHGHHHHHHHGFGGHHGHHHHHHHHHHHHHHHHHHHHHHHHHHHGHGHHHHHHHHHHHHHGHGGHHHHHHHHHHHHHHHHHHHHHGHHHGHFHHHHHGGHHHHHHHHHHHHFGGHHHHHHHHHHHHHHHHHHGFDGGFGGHHHHHHHHHGHGHGHHHHHGGHHFGGHH
@M05620:45:000000000-G6HP7:1:1101:23983:7018 1:N:0:191
AAACCAAGCAGACACTCACCGCTCCCTCGCCACAGGCCAATAGTTTGTCCTCACTGAGTTGGCAACAAGTGGCTGCTGTGGCTGCCATTTTTCTGGTGATGGCCATCAGCTCCGACGAGGTCAGCTGGGGGGCTTTCTTTGTGTAAGCAACGAGAAACCTGAAAGAAGCATTTTTTAACTAAGTCCTGCTGAGTCATTCATGAGTTTTTAGCCGCCTTGCTTCTTCTCACAGACTCTCTACTCTCATGCCA
+
BCCCCCCFCFFFGGGGGGGGGGGGGGHHGGGGGHHHGGHHHHHHHHHHHHHHHHHHHHHHHHHHHHHHHHHHGHGGHHHHHHHGGHHHHHHHHHHHHHHHGHHHHHHHHHHHHGGGGGGGGHHHHHHHGGGGGGGGGGGGGGGGGGFFFFFFFFFFFFFFFFFFFFFFFFFFFFFFFFFFFFFFFFFFFFFFFFFFFFFFFFFFFFFFFFFFFFFFFFFFFFFFFFFFFFFFFFFFFFFFFFFFFFFFFF0
@M05620:45:000000000-G6HP7:1:1101:23969:7033 1:N:0:191
AAACCAAGCAGACACTCACCGCTCCCTCGCCACAGGCCAATAGTTTGTCCTCACTGAGTTGGCAACAAGTGGCTGCTGTGGCTGCCATTTTTCTGGTGATGGCCATCAGCTCCGACGAGGTCAGCTGGGGGGCTTTCTTTGTGTAAGCAACGAGAAACCTGAAAGAAGCATTTTTTAACTAAGTCCTGCTGAGTCATTCATGAGTTTTTAGCCGCCTTGCTTCTTCTCACAGACTCTCTACTCTCATGCCA
+
AAABBABFAFCFGGGGGGGGEGFGGGCHCGGGGHHGGGGHHHHHHHHHHGHGBGHHHHGHHFHHHHFHHFDBFE1FHGHHGHHEGHHHHHHHHHH3GFHHFHHHHGHHHHFHFGGGGGCDFHHHHHHHGCGGGGGGGGGGGGGGGGFFFFFFEFFFFFFFFFFFFFF/BFFFFFFFFFFFFFF/BFFFFFFFFFFFBFFFFFFFBFEFFFFFFDFFFFFFFFFFFFFFFFFFFFFFFFFFFFFFFFFFFF/
@M05620:45:000000000-G6HP7:1:1101:23995:7034 1:N:0:191
AAACCAAGCAGACACTCACCGCTCCCTCGCCACAGGCCAATAGTTTGTCCTCACTGAGTTGGCAACAAGTGGCTGCTGTGGCTGCCATTTTTCTGGTGATGGCCATCAGCTCCGACGAGGTCAGCTGGGGGGCTTTCTTTGTGTAAGCAACGAGAAACCTGAAAGAAGCATTTTTTAACTAAGTCCTGCTGAGTCATTCATGAGTTTTTAGCCGCCTTGCTTCTTCTCACAGACTCTCTACTCTCATGCCA
+
CCCBCCCFCFFFGGGGGGGGGGGGGGHHGGGGGHHHGGHFHCHHHHHHHHHHHHHHHHHHHHHHHHHHHHHHGHGGHHHHHHHGGHHHHHHHHHHHHHHHHHHHHHHHHHHHHGGGGGGGGHHHHHHHGGGGGGGGGGGGGGGGGGFFFFFFFFFFFFFFFFFFFFFFFFFFFFFFFFFFFFFFFFFFFFFFFFFFFFFFFFFFFFFFFFFFFFFFFFFFFFFFFFFFFFFFFFFFFFFFFFFFFFFFFF0
@M05620:45:000000000-G6HP7:1:1101:25637:7046 1:N:0:191
AGATTACTGCAACAGTTCCCCCTGGACCTGGAAAAGTTTCTTGCCTGGCTTACAGAAGCTGAAACAACTGCCAATGTCCTACAGGATGCTACCCGTAAGGAAAGGCTCCTAGAAGACTCCAAGGGAGTAAAAGAGCTGATGAAACAATGGCAAGTAAGTCAGGCATTTCCGCTTTAGCACTCTTGTGGATCCAATTGAACAATTCTCAGCATTTGTACTTGTAACTGACAACCAGGGACAAAACAAAGATC
+
3A>AAFFFFFDFGGGGGGGGGGGGGFHGFGGEGFHHGHHHHHHFHHHEGHGHHHHGFHGHFHHHHHHHHHFHHHHFHHFHDEHHGFGHHGDGGGGGCGHHHHHHFHHHGHHHHHHFHHHHGHHAAEEEGGHFHEHHHHHHHGHHHHHHHFGFCFFFFHHHHHGGHHHGHHGGGGGBHHGHGHGGHHHGHHHHH0DGHDHHFCGHHHGHFFHHFHHHHHGGCHGGGHHHBCGGGFE?AEEGGGF?EAFFGGG
@M05620:45:000000000-G6HP7:1:1101:21006:7046 1:N:0:191
ATTCTATCTCCTAAAAACCTGTTTAGATTTGGAGATAGACCTTCAGGTTTTTCATCATTTTCTGCATGAATTATACATTGACCACGTTCCAGCGTGGTCAGTTTGCAGCATTCTGTTATTTTGTTTGACAGAGTGTCTTGTTGAGAACATATGTAGGACATGATTTTTTCCTGCAACAGGGAAAATAAAGTATAAGTTTTAAAGATTTATTCTTTAATAAAGGATCTCAAAGCCAGCTTTAGAAAAAGGAA
+
>AABBFFFFFFFGGGGGGGGGGHHDGFHFHHHHHHHHHHHHHGHHHFHHHGGHHHHHHHHHHHHHHHHGHHHGHHHHHHHHHHHHGHHHHHHHGGGFHHHHHHHHHHHHHHHHHHHHHGHHHGHHHHHHHHHHHHHHHHHHHHGHHGHHHHHHFHHHHHHHHHHHHHHGHHHHHHHHHGHGFHHHHFGFGFFG1?F>GHHFGBHGHHHGHHHHHHHHDG=DD0CHFHGHGHHHFHFGHHH;GFCGFGE.CC
@M05620:45:000000000-G6HP7:1:1101:13981:7059 1:N:0:191
CATCCTGACCCTGAAGTACCCCGGCTTGATTTCTGACATTAGATCGGAAGAGCACACGTCTGAACTCCAGTCACGGACATTTATCTCGTATGCCGTCTTCTGCTTGAAAAAAAAAAACCTATTCAAACTCACCTCTTCTCGTTTCTTTTTCCTCGTTGCGCCCTACCGACTGCTCCTCTTCTCCTTTCTCAACTCTTTGTTTCCCCTACCTCCCTTTTTCTTCTCTTTCCCTTTTCTCTCTCTCCCTTCCT
+
ABBBBFFFFFFFGGGGGGGGFCFFGGGGHHHHHFHHHHHHHHGHHHGGGGHHHHHGHAGHHGGHHHHHHGHHHHGGGGGHHHHHHHHHFGHHHHGEFHGHFHFHFHHHHHGEEDC<//?22@211111?<11GFCG1F11..<>1>11=1>FGG...<.<<:--/;.-.-:./0;F//90000000;;00;;9;0C;F00/9090//;../:9AFFB/9B////;B/99999B/B/;B/9BBFFFB./.9/
@M05620:45:000000000-G6HP7:1:1101:20993:7059 1:N:0:191
ATTCTATCTCCTAAAAACCTGTTTAGATTTGGAGATAGACCTTCAGGTTTTTCATCATTTTCTGCATGAATTATACATTGACCACGTTCCAGCGTGGTCAGTTTGCAGCATTCTGTTATTTTGTTTGACAGAGTGTCTTGTTGAGAACATATGTAGGACATGATTTTTTCCTGCAACAGGGAAAATAAAGTATAAGTTTTAAAGATTTATTCTTTAATAAAGGATCTCAAAGCCAGCTTTAGAAAAAGGAA
+
BBBBBFFFFFFFGGGGGGGGGGHHDGHHHHFHHHHHHHGHHHHHHGHHHHGGHHHHHHHHHHHHHFHHHHHHHHHHHHHHHHHHHGGHHHHGGGEGFHHGHGHHGHHHHHHHHHHHHHHHHHHHHHHHHHHHHHHHHHHHHHHHHHHHHHHHHHHHHHHHHHHHHHHHGHHHHHGHHGHHGGHHHHHHGHGHHGHHHHHHHGGHHHHHHHHHHHHHGDGFGGDGHHHHHHHHGHHHGHHHBGFFHHGGGFG
@M05620:45:000000000-G6HP7:1:1101:25635:7070 1:N:0:191
AGATTACTGCAACAGTTCCCCCTGGACCTGGAAAAGTTTCTTGCCTGGCTTACAGAAGCTGAAACAACTGCCAATGTCCTACAGGATGCTACCCGTAAGGAAAGGCTCCTAGAAGACTCCAAGGGAGTAAAAGAGCTGATGAAACAATGGCAAGTAAGTCAGGCATTTCCGCTTTAGCACTCTTGTGGATCCAATTGAACAATTCTCAGCATTTGTACTTGTAACTGACAACCAGGGACAAAACAAAGATC
+
BBBBBFFFFFFFGGGGGGGGGGGGHHHHHHHHHHHGGHHHHHHHHHHHHHHHHHHHHHHHHGHHHHHHHHGHHHHHHHHHHHHHHHHHHHHHHHGGGGHHHHHHHHHHGHHHHHHGHHHHHHHGGHGGHGHHHGHHHHEHHHHHHHHHHHHHHGHHHHHHGHGHHHHHHHGGGGGHBGHHHHHHH=GGEHHHHGHHHFFFFHHHHHHHHHHHHCHHHHHGHHHHHHHFHHHHGGGEBEGGGGGGEECFGGG
@M05620:45:000000000-G6HP7:1:1101:13692:7076 1:N:0:191
ATCTCTATCTCCTAAAAACCTGTTTAGATTTGGAGATAGACCTTCAGGTTTTTCATCATTTTCTGCATGAATTATACATTGACCACGTTCCAGCGTGGTCAGTTTGCAGCATTCTGTTATTTTGTTTGACAGAGTGTCTTGTTGAGAACATATGTAGGACATGATTTTTTCCTGCAACAGGGAAAATAAAGTATAAGTTTTAAAGATTTATTCTTTAATAAAGGATCTCAAAGCCAGCTTTAGAAAAAGGA
+
CCCCCFFFFFFFGGGGGGGGGGHHHHHHHHHHHHHHHHHHHHHHHHHHHHHGGHHHHIHHHHHHHHHHHHHHHHHHHHHHHHHHHHGHHHHHHHGGGGHHHHHHHHHHHHHHHHHHHHHHHHHHHHHHHHHHHHHHHHHHHHHHHHHHHHHHHHHHHHHHHHHHHHHHHGHHHHHHHHHHHGGHHHHHHHHHHHHHHHHHHHHHHHHHHHHHHHHHHHHHHHGHHHHHHHHHHHGHHGHHHHHHHHHHGGH
@M05620:45:000000000-G6HP7:1:1101:24811:7107 1:N:0:191
TACCTGTACTGGGGAAGCATTTGAATATCCCCCCATGGTGATGGGGACGGAGAACTGCTCCATAAACACAGGCAACGTGCCTAACTTTCCCGGGAAGATGAAGTCAAAGAGCGACCACAGCTCTCGGAGGTTATTTTGCATCGGTGAGCCAGACAGAATGATCCGATGAGGGGTGCGAAACTATTTGAGGAAAGGAAGCACCTTTTTATTAAATTTACCTTTTAGCAATCGCCATTCCTACCCTAAAGATC
+
CCCCCFFFFFFFGGGGGGGGGGHHHHHHHHHGGGGHHHGHHHHHHGGGGGGGGHHHHHHHHHHHHHHHHHHHGHHHGHHHHHHHHHHHHHHGGGGGGHHHHHHHHHHHHHHHGGGGGHHHHHHHHGGGGGEHHHHHHHHHGHGGGGGHHHHHHGHHHHHHHHHHHGGGHHHGGGFGGGGGGGGGGGGGGFFGGGGGGGGFGFFFFFFFFFFFFFFFFFFFFFFFFFFFFFFFFFFFFFFFFFFFFFFFFFF
@M05620:45:000000000-G6HP7:1:1101:19422:7155 1:N:0:191
ATCTCTATCTCCTAAAAACCTGTTTAGATTTGGAGATAGACCTTCAGGTTTTTCATCATTTTCTGCATGAATTATACATTGACCACGTTCCAGCGTGGTCAGTTTGCAGCATTCTGTTATTTTGTTTGACAGAGTGTCTTGTTGAGAACATATGTAGGACATGATTTTTTCCTGCAACAGGGAAAATAAAGTATAAGTTTTAAAGATTTATTCTTTAATAAAGGATCTCAAAGCCAGCTTTAGAAAAAGGA
+
CCCCCFFFFFFFGGGGGGGGGGHHHHHHHHHHHHHHHHHHHHHHHHHHHHHGGHHHHHHHHHIIIHHHHHHHHHHHHHHHHHHHHHGHHHHHHHGGGGHHHHHHHHHHHHHHHHHHHHHHHHHHHHHHHHHHHHHHHHHHHHHHHHHHHHHHHHHHHHHHHHHHHHHHHGHHHHHHHHHHHGGHHHHHHHHHHHHHHHHHHHHHHHHHHHHHHHHHHHHHHHHHHHHHHHHHHHHHHGHHHHHGHHHHGGH
@M05620:45:000000000-G6HP7:1:1101:19403:7158 1:N:0:191
ATCTCTATCTCCTAAAAACCTGTTTAGATTTGGAGATAGACCTTCAGGTTTTTCATCATTTTCTGCATGAATTATACATTGACCACGTTCCAGCGTGGTCAGTTTGCAGCATTCTGTTATTTTGTTTGACAGAGTGTCTTGTTGAGAACATATGTAGGACATGATTTTTTCCTGCAACAGGGAAAATAAAGTATAAGTTTTAAAGATTTATTCTTTAATAAAGGATCTCAAAGCCAGCTTTAGAAAAAGGA
+
ABAABFFFFFFFGGGGGGGGGGGHHHHHHHHHHFGHHHHGHHHHHHHHHHHGGHHHHHHHHHHHHGHHHHHHHHHHHFGHHHHHHHGGHHHHHHGFGGHHHHHHHHHHHHHHHHHHHHHHHHHHHHHHHHHHHHGHHHHHHHHHGHHHHHHHHHHHHHGHHHHHHHHHHGHHHHHHHHHHHGGHHHHHHHHHHHHHHGGHHHHHHHHHHHHHHHHHHHHHHHFHHHHHHHHHHHHHHGHHHHHHGHHHGGG
@M05620:45:000000000-G6HP7:1:1101:19434:7171 1:N:0:191
ATCTCTATCTCCTAAAAACCTGTTTAGATTTGGAGATAGACCTTCAGGTTTTTCATCATTTTCTGCATGAATTATACATTGACCACGTTCCAGCGTGGTCAGTTTGCAGCATTCTGTTATTTTGTTTGACAGAGTGTCTTGTTGAGAACATATGTAGGACATGATTTTTTCCTGCAACAGGGAAAATAAAGTATAAGTTTTAAAGATTTATTCTTTAATAAAGGATCTCAAAGCCAGCTTTAGAAAAAGGA
+
BBBBBFFFFFFFGGGGGGGGGGGHHFHHGHHHHHHHHGHHHHHHHGHHHHHGGHHHHGHHHHHHHHGHHGHHHHHHHHHHHHHHHHGHHHHHHHGFGGHHHHHHHHHHHHHHHHHHHHHHHHHHHHHHGHHHHHHHHHHHHHHHGHHHHHHHHHHHHHHHHHHHHHHHHGHHHHHHHHHHHGGHHHHHGGGHHHHHHHHHHHHFHHHHHHHHHHHHHGHHGHHHHHHHHHHHHHHHHGHHHFHHHFGHGGH
@M05620:45:000000000-G6HP7:1:1101:19097:7210 1:N:0:191
CATCCTGACCCTGAAGTACCCCGGCTTGATTTCGACATTAGATCGGAAGAGCACACGTCTGAACTCCAGTCACGGACATTTATCTCGTATGCCGTCTTCTGCTTGAAAAAAAAAAAAACAAAAAAAAACATTCTAATTAATTTTTTCCAGCCATACAACATAACAAAAACAATACCTTCATTCCTCATCCTACTCCTACAATGCTCAGACTACATACCACCCTACACTCTCCACTCTAGAACCCCCCCCTC
+
CCDDDFFFFFFFGGGGGGGGGGGGGGGGHHHHHHGGGGHHHHHHHGGEGHHHHHHHGHHHGHHHHHHHHHHHHGGGGGHHHHHHHHHGEHHHHGGGHGHHHHHHHFHHHHGGGGG<><</??<.<>--..000:00:0000:000-:000/..00/000./;000:;.....0000000000000000000:000000:00000000/0000/000:/009../.0:0/00/0/0/00000;...9---9:
@M05620:45:000000000-G6HP7:1:1101:14260:7225 1:N:0:191
AGATTACTGCCACAGTTCCCCCTGGACCTGGAAAAGTTTCTTGCCTGGCTTACAGAAGCTGAAACAACTGCCAATGTCCTACAGGATGCTACCCGTAAGGAAAGGCTCCTAGAAGACTCCAAGGGAGTAAAAGAGCTGATGAAACAATGGCAAGTAAGTCAGGCATTTCCGCTTTAGCACTCTTGTGGATCCAATTGAACAATTCTCAGCATTTGTACTTGTAACTGACAAGCCAGGGACAAAACAAAGAT
+
AAAAAFFFDF4BFGFGGGGGGGGFHHHHFGHHHFHHHHHHGHFHHHHHHHHHHHHHHHHHHHFHHHHHHHHHHHGFGHHHGHHFFGFGHHHHHHGGGGHHHH3EGHHHGHHHFHHGHHHHHHHGA?EEGHHHHEHHHGHHHHHHHHHHHHHHHGHH2FGHHHHHHHHHHHGGGGGHBHHHHHHHHGHGGHHHH0DHHGHFHHGHHHHHFHHHHHHHHHHHGCCGHHHFFHHHHGGGGGGGGGGGGGGGFGF
@M05620:45:000000000-G6HP7:1:1101:11015:7254 1:N:0:191
ATCTCTATCTCCTAAAAAGGAAGAAAGGGGAGGGAAGATCGGAAGAGCACACGTCTGAACTCCAGTCACGGACATTTATCTCGTATGCCGTCTTCTGCTTGAAAAAAAAAAAAAAACTCCAAGGGAGTAAAAGAGCTGATGAAACAATGGCAAGTAAGTCAGGCATTTCCGCTTTAGCACTCTTGTGGATCCAATTGAACAATTCTCAGCATTTGTACTTGTAACTGACAAGCCAGGGACAAAACAAAGAT
+
BBBBBFFFFFFFGGGGGGFFFFHFFGHFEGGGGGGHGHHHHGEFGHHGHGHHGHHHFHHHHHHHHHHHHGGGGGHHHHGBDGGFEGHFGGEEGEDHHHHHFHGFHFG/DDG/>//>.<F11>1>.<CEG00=DA/<D/DDG0CB0/.00:/:CCGGB;CFCG/CEF000;..A?9FB0CFGGBB09FDBCFFF/9B;9/FFF9;;/F//BFBFFFFB;/BBBF//:;99/;AEEFF?DFF?FFF.A..//;
@M05620:45:000000000-G6HP7:1:1101:8022:7261 1:N:0:191
ATCTCTATCTCCTAAAAACCTGTTTAGATTTGGAGATAGACCTTCAGGTTTTTCATCATTTTCTGCATGAATTATACATTGACCACGTTCCAGCGTGGTCAGTTTGCAGCATTCTGTTATTTTGTTTGACAGAGTGTCTTGTTGAGAACATATGTAGGACATGATTTTTTCCTGCAACAGGGAAAATAAAGTATAAGTTTTAAAGATTTATTCTTTAATAAAGGATCTCAAAGCCAGCTTTAGAAAAAGGA
+
BAAABFFFFFFFGGGGFGGGFGDGHGFHGHHHH4GHGFGBHHFGFFFHHHHEGHHGHHHGHHGHHGFFHF5FGHHHHBEHFGFHHHGHHHHHHHGFEGHHGFGEGHHHHHHHFHHHGHBHHHHHGHHHGHHHEGFGFHHHHHGHGGHHHHHGGHHHHHHHHHHHHHHHHGHHHHHHBGHHHGGHHHGHGGHHGHHHHGGHHHCGGGHHHGHHHHHHHHHHDGHGHHHHHHHHHHHHHGHHHFHBCGHHGGH
@M05620:45:000000000-G6HP7:1:1101:6601:7273 1:N:0:191
AAACCAAGCAGACACTCACCGCTCCCTCGCCACAGGCCAATAGTTTGTCCTCACTGAGTTGGCAACAAGTGGCTGCTGTGGCTGCCATTTTTCTGGTGATGGCCATCAGCTCCGACGAGGTCAGCTGGGGGGCTTTCTTTGTGTAAGCAACGAGAAACCTGAAAGAAGCATTTTTTAACTAAGTCCTGCTGAGTCATTCATGAGTTTTTAGCCGCCTTGCTTCTTCTCACAGACTCTCTACTCTCATGCCA
+
BBBBBABFBFFFGGGGGGGGGGGGGGHHGGGGGHHHGGHHHHHHHHHHHHHHHHHHHHHHHHHHHHHHHGHHGHGGHHHHHHHGGHHHHHHHHHHHHHGHHHHHHHHHHHHHHGGGGGGGGHHHHHHHGGGGGGGGGGGGGGGGGGFFFFFFFFFFFFFFFFFFFFFFFFFFFFFFFFFFFFFFFFFFFFFFFFFFFFFFFFFFFFFFFFFFFFFFFFFFFFFFFFFFFFFFFFFFFFFFFFFFFFFFFFF
@M05620:45:000000000-G6HP7:1:1101:24518:7278 1:N:0:191
ATCTCTATCTCCTAAAAACCTGTTTAGATTTGGAGATAGACCTTCAGGTTTTTCATCATTTTCTGCATGAATTATACATTGACCACGTTCCAGCGTGGTCAGTTTGCAGCATTCTGTTATTTTGTTTGACAGAGTGTCTTGTTGAGAACATATGTAGGACATGATTTTTTCCTGCAACAGGGAAAATAAAGTATAAGTTTTAAAGATTTATTCTTTAATAAAGGATCTCAAAGCCAGCTTTAGAAAAAGGA
+
ABABBFFFFFFFGGGGGGGGGGHHHHHHHHHHHHHHHHHHHHHHHHHHHHHGGHHHHHHHHHHHHHHHHGHHHHHHHHHHHHHHHHGHHHHHHHGGGGHHHHHHHHHHHHGHHHHHHHHHHHHHHHHHHHGHHHHHHHHHGHHHHHGHHHHHGHHHHHHHHHHHHHHHGGHHHHHHHHHHHGGHHGGHHHHHGHHHHHHHHHHHHHHHHHHHHHHHHGHEFHHHHHHGHHHGHHHHHGHHHHHGHFFFGFH
@M05620:45:000000000-G6HP7:1:1101:8028:7281 1:N:0:191
ATCTCTATCTCCTAAAAACCTGTTTAGATTTGGAGATAGACCTTCAGGTTTTTCATCATTTTCTGCATGAATTATACATTGACCACGTTCCAGCGTGGTCAGTTTGCAGCATTCTGTTATTTTGTTTGACAGAGTGTCTTGTTGAGAACATATGTAGGACATGATTTTTTCCTGCAACAGGGAAAATAAAGTATAAGTTTTAAAGATTTATTCTTTAATAAAGGATCTCAAAGCCAGCTTTAGAAAAAGGA
+
CCCCCFFFFFFFGGGGGGGGGGHHHHHHHHHHHHHHHHHHHHHHHHHHHHHGGHHHHHIHHHIHHHHHHHHHHHHHHHHHHHHHHHGHHHHHHHGGGGHHHHHHHHHHHHHHHHHHHHHHHHHHHHHHGHHHHHHHHHHHHHHHGHHHHHHHHHHHHHHHHHHHHHHHHGHHHHHHHHHHHGGHHHHHGHHHHHHHHHHHHHHHHHHHHHHHHHHHHHHHHHHHHHHHHGHHGHHHHGHHHHHHHHHHGGH
@M05620:45:000000000-G6HP7:1:1101:8709:7285 1:N:0:191
CATCCTGACCCTGAAGTACCCGGCTTGATTTCTGACATTAGATCGGAAGAGCACACGTCTGAACTCCAGTCACGGACATTTATCTCGTATGCCGTCTTCTGCTTGAAAAAAAAAAAAATATAAACAACACACCTAAGCTCAATCTACACCTTCGTCTCAACCTTATCACCCAACAATCCCTATCACATCCATTCAGCCTTCAAAGACCGCACCGCACTAGACCCTTTCCAATACCATTTGGTTCCTCCCGT
+
DDDDDFFFFFFFGGGGGGGGGGGGGGGHHHHHHHHHHHHHHHHHHGGGGHHHHHHHGHHHGHHHHHHHHHHHHGGGGGHHHHHHHHHFFHHHHGGGHGHGHGHHHHHHFHGGGCD</<01111?11////.<.01100111>110<0=///00./<./=0/./:00000/......00/0:000000;0/;;0;000//000000///----------00000.//000000:00000000.;0000/...
@M05620:45:000000000-G6HP7:1:1101:24520:7300 1:N:0:191
ATCTCTATCTCCTAAAAACCTGTTTAGATTTGGAGATAGACCTTCAGGTTTTTCATCATTTTCTGCATGAATTATACATTGACCACGTTCCAGCGTGGTCAGTTTGCAGCATTCTGTTATTTTGTTTGACAGAGTGTCTTGTTGAGAACATATGTAGGACATGATTTTTTCCTGCAACAGGGAAAATAAAGTATAAGTTTTAAAGATTTATTCTTTAATAAAGGATCTCAAAGCCAGCTTTAGAAAAAGGA
+
BCCCCFFFFFFFGGGGGGGGGGHHHHHHHHHHHGHHHHHHHHHHHHHHHHHGGHHHHHHHHHHHHHHHHHHHHHHHHHHHHHHHHHGHHHHHHHGGGGHHHHHHHHHHHHHHHHHHHHHHHHHHHHHHHHHHHHHHHHHHHHHHHHHHHHHHHHHHHHHHHHHHHHHHHGHHHGHHHHGHHGGHHHHHHHHGHHHHHHHHHHHHHHHHHHHHHHHHHHHHHHHHHHHHGHHHHHHHHGHHHHHHHHHHGGG
@M05620:45:000000000-G6HP7:1:1101:27054:7322 1:N:0:191
TACCTGTACTGGGGAAGCATTTGAATATCCCCCCATGGTGATGGGGACGGAGAACTGCTCCATAAACACAGGCAACGTGCCTAACTTTCCCGGGAAGATGAAGTCAAAGAGCGACCACAGCTCTTCGGAGGTTATTTTGCATCGGTGAGCCAGACAGAATGATCCGATGAGGGGTGCGAAACTATTTGAGGAAAGGAAGCACCTTTTTATTAAATTTACCTTTTAGCAATCGCCATTCCTACCCTAAAGAT
+
AB@BAFFFFFBFGGFFGGGDFFHCDHHHHHCFFEGHEHGGFEEFFEFGGGGGGHHHHHHHHHHHHFHFHHHHGHHHGHCCGHFHHGFHHHHGGG?E>EGHFGGEGFHHHHGHEFGGGHHHHHHHFHHG/>CCGHFFGGDHDGHGD<A.><FGFGFHFGGHHHHHHH<EGGGHFD:;9ADDCDG9FGBBF9C9;C;AB9CEFFEFBFFFEBFBFBBFFFFFFFFFBFFEBFFE?ADABBFFFFFFFFB9FBF
@M05620:45:000000000-G6HP7:1:1101:27041:7335 1:N:0:191
TACCTGTACTGGGGAAGCATTTGAATATCCCCCCATGGTGATGGGGACGGAGAACTGCTCCATAAACACAGGCAACGTGCCTAACTTTCCCGGGAAGATGAAGTCAAAGAGCGACCACAGCTCTTCGGAGGTTATTTTGCATCGGTGAGCCAGACAGAATGATCCGATGAGGGGTGCGAAACTATTTGAGGAAAGGAAGCACCTTTTTATTAAATTTACCTTTTAGCAATCGCCATTCCTACCCTAAAGAT
+
CCCDDFFFFFFFGGGGGGGGGGHHHHHHHHHGGGGHHHGHGHHHHGGGGGGGGHHHHHHHHHHHHHHHHHHHGHHHGHHHHHHHHHHHHHHGGGGGGHHHHHHHHHHHHHHHGGGGGHHHHHHHHHHGGGGGHHHHHHHHHHHGGGGGHHHHHHGHHHHGHHHHHHGGGHHGGGEEGGFGGGGGGGGGGGGFGGF.FBFGGGFFFFFFFFFFFFFHFFFFFFFFFFFFFFFFFFFFFFFFFFFFFFFFFFF
@M05620:45:000000000-G6HP7:1:1101:6636:7338 1:N:0:191
AAACCAAGCAGACACTCACCGCTCCCTCGCCACAGGCCAATAGTTTGTCCTCACTGAGTTGGCAACAAGTGGCTGCTGTGGCTGCCATTTTTCTGGTGATGGCCATCAGCTCCGACGAGGTCAGCTGGGGGGCTTTCTTTGTGTAAGCAACGAGAAACCTGAAAGAAGCATTTTTTAACTAAGTCCTGCTGAGTCATTCATGAGTTTTTAGCCGCCTTGCTTCTTCTCACAGACTCTCTACTCTCATGCCA
+
CCCCCBCFCFFFGGGGGGGGGGGGGGHHGGGGGHHHGGHHHHHHHHHHHHHHHHHHHHGGHHHHHHHHHHHHGHGGHHHHHHHGGHHHHHHHHHHHHHHHHHHHHHHHHHHHHGGGGGGGGHHHHHHHGGGGGGGGGGGGGGGGGGFFFFFFFFFFFFFFFFFFFFFFFFFFFFFFFFFFFFFFFFFFFFFFFFFFFFFFFFFFFFFFFFFFFFFFFFFFFFFFFFFFFFFFFFFFFFFFFFFFFFFFFFF
@M05620:45:000000000-G6HP7:1:1101:27024:7347 1:N:0:191
TACCTGTACTGGGGAAGCATTTGAATATCCCCCCATGGTGATGGGGACGGAGAACTGCTCCATAAACACAGGCAACGTGCCTAACTTTCCCGGGAAGATGAAGTCAAAGAGCGACCACAGCTCTTCGGAGGTTATTTTGCATCGGTGAGCCAGACAGAATGATCCGATGAGGGGTGCGAAACTATTTGAGGAAAGGAAGCACCTTTTTATTAAATTTACCTTTTAGCAATCGCCATTCCTACCCTAAAGAT
+
BBBBBFFFFFFFGGGEEGGGGGHHHGHHHHHGGGGHHHGGHHCFHCAFEEEGEHHHFHHHHHHHHHHHHHHHGHHHEHEGHHHGHHHHHGHGGGGGGHHHHGHHHGHHHHHHGGGGGHHHHGHHHHHGGGGEHHHHHHGGFHHGFADGHHHHHGGHHHHHHHHHHHDGGHGHGGEGDDFFGGGEBFFGFGGGGGGAFGFEFFFFFFFFFFFFFFFFFBBFFFFFFFFFFFFFEFDEFFFFFFFFFFFFFF:
@M05620:45:000000000-G6HP7:1:1101:26824:7349 1:N:0:191
ATCTCTATCTCCTAAAAACCTGTTTAGATTTGGAGATAGACCTTCAGGTTTTTCATCATTTTCTGCATGAATTATACATTGACCACGTTCCAGCGTGGTCAGTTTGCAGCATTCTGTTATTTTGTTTGACAGAGTGTCTTGTTGAGAACATATGTAGGACATGATTTTTTCCTGCAACAGGGAAAATAAAGTATAAGTTTTAAAGATTTATTCTTTAATAAAGGATCTCAAAGCCAGCTTTAGAAAAAGGA
+
BCCDDFFFFFFFGGGGGGGGGGHHHHHHHHHHHHHHHHHHHHHHHHHHHHHGGHHHHIHHHHHHIHHHHHHHHHHHHHHHHHHHHHGHHHHHHHGGGGHHHHHHHHHHHHHHHHHHHHHHHHHHHHHHHHHHHHHHHHHHHHHHHHHHHHHHHHHHHHHHHHHHHHHHHGHHHHHHHHHHHGGHHHHHHGHHHHHHHHHHHHHHHHHHHHHHHHHHHHHHHHHHFHHHHHHHHHHHHGHHHHHFGHHHGGG
@M05620:45:000000000-G6HP7:1:1101:6645:7354 1:N:0:191
AAACCAAGCAGACACTCACCGCTCCCTCGCCACAGGCCAATAGTTTGTCCTCACTGAGTTGGCAACAAGTGGCTGCTGTGGCTGCCATTTTTCTGGTGATGGCCATCAGCTCCGACGAGGTCAGCTGGGGGGCTTTCTTTGTGTAAGCAACGAGAAACCTGAAAGAAGCATTTTTTAACTAAGTCCTGCTGAGTCATTCATGAGTTTTTAGCCGCCTTGCTTCTTCTCACAGACTCTCTACTCTCATGCCA
+
ABBBBBBFAFFFGGGGGGGGGGGGGGHHGGGGGHHHGGHHHHHHHHFHHHHHHHHHHHHHHHHHHHHHHGHHGHGGHHHHHHHGGHHHHHHHHHHHHHHHHHHHGHHHHHHHHGGGECDCGHHHHHHHGGGGGGGGGGGGGGGGGGFFFFFFFFFFFFFFFFFFFFFFFFFFFFFFFFFFFFFFFFFFFFFFFFFFFFFFFFFFFFFFFFFFF?BFFFFFFFFFFFFFFFFFFFFFFFFFFFFFFFFFFFB
@M05620:45:000000000-G6HP7:1:1101:26819:7367 1:N:0:191
ATCTCTATCTCCTAAAAACCTGTTTAGATTTGGAGATAGACCTTCAGGTTTTTCATCATTTTCTGCATGAATTATACATTGACCACGTTCCAGCGTGGTCAGTTTGCAGCATTCTGTTATTTTGTTTGACAGAGTGTCTTGTTGAGAACATATGTAGGACATGATTTTTTCCTGCAACAGGGAAAATAAAGTATAAGTTTTAAAGATTTATTCTTTAATAAAGGATCTCAAAGCCAGCTTTAGAAAAAGGA
+
BCCCCFFFFFFFGGGGGGGGGGHHHHHHHHHHHHHHHHHHHHHHHHHHHHHGGHHHHHHHHHHHHHHHHHHHHHHHHHHHHHHHHHGHHHHHHHGGGGHHHHHHHHHHHHHHHHHHHHHHHHHHHHHHHHHHGHHHHHHHHHHHHHHHHHHHHHHHHHHHHHHHHHHHHGHHHHHHHHHHHGGHHHHHHBGGHHHHHGGHHHHHHHHHHHHHHHHHHHHHHHGHHHHHHGHHHHHHHGHHHHHBGHHEGGF
@M05620:45:000000000-G6HP7:1:1101:24180:7377 1:N:0:191
AGATTACTGCAACAGTTCCCCCTGGACCTGGAAAAGTTTCTTGCCTGGCTTACAGAAGCTGAAACAACTGCCAATGTCCTACAGGATGCTACCCGTAAGGAAAGGCTCCTAGAAGACTCCAAGGGAGTAAAAGAGCTGATGAAACAATGGCAAGTAAGTCAGGCATTTCCGCTTTAGCACTCTTGTGGATCCAATTGAACAATTCTCAGCATTTGTACTTGTAACTGACAAGCCAGGGACAAAACAAAGAT
+
BABBAFFFFFBFGGGGGEGGGGGGHHHHHHHHHHHHFFFHHHHHHHHHHHHHHHHHHHHHHHHHHHHHHHHHHHHGHHHHHHHHHHHHHHHHHHGGGGHHHHHHHHHHGHHHHHHHHHHHHGHGGHGFHHHHHFHHHHGHHHHHHHHHHHHHHGHHHHHHHHHHHHHHHHGGGGGHHHHHHHHHHGHGGHHHHHHGHHHGHHHHHHHHHHHHHHHHHGHHHGHGHHHEHHHHGGGGGGGGGGFGGGGGGGF
@M05620:45:000000000-G6HP7:1:1101:24184:7394 1:N:0:191
AGATTACTGCAACAGTTCCCCCTGGACCTGGAAAAGTTTCTTGCCTGGCTTACAGAAGCTGAAACAACTGCCAATGTCCTACAGGATGCTACCCGTAAGGAAAGGCTCCTAGAAGACTCCAAGGGAGTAAAAGAGCTGATGAAACAATGGCAAGTAAGTCAGGCATTTCCGCTTTAGCACTCTTGTGGATCCAATTGAACAATTCTCAGCATTTGTACTTGTAACTGACAAGCCAGGGACAAAACAAAGAT
+
BBBBBFFFFFFFGGGGGGGGGGGGHHHHHHHHHHHHGGHHHHHHHHHHHHHHHHHHHHHHHHHHHHHHHHHHHHHHHHHHHGHHHHHHHHHHHHGGGGHHHHHHHHHHGHHHHHHHHHHHHGHGGHGGHHHHHGHHHHHHHHHHHHHHHHHHHGHHHHHHHHGHHHHHHHGGGGGHFHHHHHHHHGHGHHHHHHHHHHFFHHHHHHHHHHHHHGHHHHHHHHHHHHGHHHHHHGGGGGGGGGGGGGGGGGF
@M05620:45:000000000-G6HP7:1:1101:13968:7435 1:N:0:191
ATATCTATCTCCTAAAAAGGAAGAAAGGGGAGGGAAGATCGGAAGAGCACACGTCTGAACTCCAGTCACGGACATTTATCTCGTATGCCGTCTTCTGCTTGAAAAAAAAAAAAAAAAAGTAAAGCATTGGGTCTTTGGTCGAATCTCTGGTGAAGCAATGCAACAAAAAAAGTAGCTGTATTCCGCCCTCTAGACCACGAGTCTACGCACATTAGACCGCCCCTCTAGTGGCTGTCTATCATTCCTCCTAC
+
BBBBBFFFFFFFGGGGGGGGGGHFFGHHGGGGGGGHGHHHHGGGGHHHHHHHGHHHGHGHHHHHHHHHHGGGGGHHHHHHHHHGGHHHHGGGHGHHHHHHHHCGHHGGGG@D<<<-<-.000000<0000..//000/.0--.0.00000:/0000//00/000.....--.9;//////////;..-9../////...;-.9///.-.--///////9----9../;//..9.9/9/;/////////.//
@M05620:45:000000000-G6HP7:1:1101:15620:7439 1:N:0:191
ATCTCTATCTCCTAAAAACCTGTTTAGATTTGGAGATAGACCTTCAGGTTTTTCATCATTTTCTGCATGAATTATACATTGACCACGTTCCAGCGTGGTCAGTTTGCAGCATTCTGTTATTTTGTTTGACAGAGTGTCTTGTTGAGAACATATGTAGGACATGATTTTTTCCTGCAACAGGGAAAATAAAGTATAAGTTTTAAAGATTTATTCTTTAATAAAGGATCTCAAAGCCAGCTTTAGAAAAAGGA
+
BCCCCFFFFFFFGGGGGGGGGGHHHHHHHHHHHHHHHHHHHHHHHHHHHHHGGHHHHHHHHHHHHHHHHHHHHHHHHHHHHHHHHHGHHHHGHHGGGGHHHHHHHHHHHHHHHHHHHHHHHHHHHHHHHHHHHHHHHHHHHHHHHHHHHHHHHHHHHHGHHHHHHHHHHGHHHHHHHHHHGGGHHHHHHGHHHHFHHGGHHHHGHHHHHHHHHHHHHHHHHHHHHHHHHHHHHHHHHGHHHHHFGHHHGGC
@M05620:45:000000000-G6HP7:1:1101:12670:7444 1:N:0:191
ATCTCTATCTCCTAAAAACCTGTTTAGATTTGGAGATAGACCTTCAGGTTTTTCATCATTTTCTGCATGAATTATACATTGACCACGTTCCAGCGTGGTCAGTTTGCAGCATTCTGTTATTTTGTTTGACAGAGTGTCTTGTTGAGAACATATGTAGGACATGATTTTTTCCTGCAACAGGGAAAATAAAGTATAAGTTTTAAAGATTTATTCTTTAATAAAGGATCTCAAAGCCAGCTTTAGAAAAAGGA
+
CCCCCFFFFFFFGGGGGGGGGGHHHHHHHHHHHHHHHHHHHHHHHHHHHHHGGHHHHIHHHIIHIHHHHHHHHHHHHHHHHHHHHHGHHHHHHHGGGGHHHHHHHHHHHHHHHHHHHHHHHHHHHHHHHHHHHHHHHHHHHHHHHHHHHHHHHHHHHHHHHHHHHHHHHGHHHHHHHHHHHGGHHHHHFHHHHHHHHHHHHHHGHHHHHHHHHHHHHHHHFHHHHHHHHHHHHHHHHGHHHHHHHHHHGGH
@M05620:45:000000000-G6HP7:1:1101:15627:7469 1:N:0:191
ATCTCTATCTCCTAAAAACCTGTTTAGATTTGGAGATAGACCTTCAGGTTTTTCATCATTTTCTGCATGAATTATACATTGACCACGTTCCAGCGTGGTCAGTTTGCAGCATTCTGTTATTTTGTTTGACAGAGTGTCTTGTTGAGAACATATGTAGGACATGATTTTTTCCTGCAACAGGGAAAATAAAGTATAAGTTTTAAAGATTTATTCTTTAATAAAGGATCTCAAAGCCAGCTTTAGAAAAAGGA
+
ABBBBFFFFFFFGGFGDGGGGGHHHHFHHHHHHCGFHFHHHHHHHGHHHHHGGHFHHHHHHHHHHHHHHFGHHFHHHFHHHHHHFHGHHHHFFHGGGGHHHHHHHGHFFHHHHHHFHHHHHHHHHHHGHHFFFHHGHHHHHHHGHHHBGCHHHHHHGGF1?FGBHHHHHGHHHGHF1FHFHGGHC<FF1FBHHHEHHHHHHEGFHFFHHGHHHHHHHBGDBDDFHHHHHGHFFHHEHGHHHHHGHHHHDFG
@M05620:45:000000000-G6HP7:1:1101:22411:7472 1:N:0:191
AAACCAAGCACACGTCTGAACTCCAGTCACGGACATTTATCTCGTATGCCGTCTTCTGCTTGCAAAAAAAAGCTGCTGTGGCTGCCATTTTTCTGGTGATGGCCATCAGCTCCGACGAGGTCAGCTGTGGGGCTTTCTTTGTGTAAGCAACGAGAAACCTGAAAGAAGCATTTTTTAACTAAGTCCTGCTGAGTCATTCATGAGTTTTTAGCCGCCTTGCTTCTTCTCACAGACTCTCTACTCTCATGCCA
+
AAAAAAAFAFFFGCBAB1GGGAAF1AGG1G0?AEEGD2F22AAFGAECHHEAA0F22FAGGH/BG1GH////B@BFF1FFBFG/FFFGHHHHHHFFHH1GBHHH1FGH1EGHHG@GGCCCFGFBGHH1@GCGGGHHHHHHHDCGFBFGHF0AC?.E/CFHH/CGFGHHHBGHHGHGHGHF:GFFGGGEFB;0F;CFEFGGGFFFGGGGEEFGG.A>FF/BBFFFFFFFFFF//;FFFFFFFFFFFFF9FF/
@M05620:45:000000000-G6HP7:1:1101:8499:7472 1:N:0:191
AAACCAAGCAGACACTCACCGCTCCCTCGCCACAGGCCAATAGTTTGTCCTCACTGAGTTGGCAACAAGTGGCTGCTGTGGCTGCCATTTTTCTGGTGATGGCCATCAGCTCCGACGAGGTCAGCTGGGGGGCTTTCTTTGTGTAAGCAACGAGAAACCTGAAAGAAGCATTTTTTAACTAAGTCCTGCTGAGTCATTCATGAGTTTTTAGCCGCCTTGCTTCTTCTCACAGACTCTCTACTCTCATGCCA
+
3>AAB4AFACFFFGGGGGGGEGGGGGHHGGEEFAGDFGCGFCFHHHHHHHHHFHHH3GHHDHHHFHFAGGGFEGFGHBFGFHF1FHFHHHHHHHHGHFDGFHHHHHHEGHFHHGGGGGGGGHHHHHHHGGGGGGGGGGGGGGGGGGFFFFFBFFFFFFFFFFFBFFFFFFFFFFFBEFFFFFFFFFFFFFFFFFFFFFFFFFFFFFFFFFFFFFBBFFFFFFFFFFFFFFFFBFFFFFFFFFFFFFF9BF9
@M05620:45:000000000-G6HP7:1:1101:8518:7485 1:N:0:191
AAACCAAGCAGACACTCACCGCTCCCTCGCCACAGGCCAATAGTTTGTCCTCACTGAGTTGGCAACAAGTGGCTGCTGTGGCTGCCATTTTTCTGGTGATGGCCATCAGCTCCGACGAGGTCAGCTGGGGGGCTTTCTTTGTGTAAGCAACGAGAAACCTGAAAGAAGCATTTTTTAACTAAGTCCTGCTGAGTCATTCATGAGTTTTTAGCCGCCTTGCTTCTTCTCACAGACTCTCTACTCTCATGCCA
+
BBBBBBBFBFFFGGGGGGGGGGGGGGHHGGGGGHHHGGHHHHHHHHHHHHHHHHHHHHHHHHHHHHHHHHHHGHGGHHHHHHHGGHHHHHHHHHHHHHHHHHHHHHHHHHHHHGGGGGGGEGHHHHHHGGGGGGGGGGGGGGGGGGFFFFFFFFFFFFFFFFFFFFFFFFFFFFFFFFFFFFFFFFFFFFFFFFFFFFFFFFFFBFFFFFFFFFFFFFFFFFFFFFFFFFFFFFFFFFFFFFFFFFFFFFF
@M05620:45:000000000-G6HP7:1:1101:8514:7503 1:N:0:191
AAACCAAGCAGACACTCACCGCTCCCTCGCCACAGGCCAATAGTTTGTCCTCACTGAGTTGGCAACAAGTGGCTGCTGTGGCTGCCATTTTTCTGGTGATGGCCATCAGCTCCGACGAGGTCAGCTGGGGGGCTTTCTTTGTGTAAGCAACGAGAAACCTGAAAGAAGCATTTTTTAACTAAGTCCTGCTGAGTCATTCATGAGTTTTTAGCCGCCTTGCTTCTTCTCACAGACTCTCTACTCTCATGCCA
+
BBBBBAAFBFFFGGGGGGGGGGGGGGHHGGGGGGHGGGHHHHHHHHHHHHHHHHHHHHGGHGHGHHHHHGHFFHGGHHHHHHHGGHHHHHHHHHHHHHGHHHHHGHHHHHHHHGGGGGGCGGHHHHGHGGGGGGGGGGGGGGGGGGFFFFFFFFFFFFFFFFFFFFFFFFFFFFFFFFFFFFFFFFFFFFFFFFFFFFFFFFFFFFFFFFFFFDDFFFFFFFFFFFFFFFFBEFFFFFFFFFFFFFF/FFB
@M05620:45:000000000-G6HP7:1:1101:17827:7569 1:N:0:191
ATCTCTATCTCCTAAAAACCTGTTTAGATTTGGAGATAGACCTTCAGGTTTTTCATCATTTTCTGCATGAATTATACATTGACCACGTTCCAGCGTGGTCAGTTTGCAGCATTCTGTTATTTTGTTTGACAGAGTGTCTTGTTGAGAACATATGTAGGACATGATTTTTTCCTGCAACAGGGAAAATAAAGTATAAGTTTTAAAGATTTATTCTTTAATAAAGGATCTCAAAGCCAGCTTTAGAAAAAGGA
+
CCCCCFFFFFFFGGGGGGGGGGGHHHHHHHHHHHHHHHHHHHHHHHHHHHHGGHHHHHHHHHHHHHHHHHHHHHHHHHHHHHHHHHGHHHHHHHGGGGHHHHHHHHHHGHHHHHHHHHHHHHHHHHHGGGHHHHGHHHHHHHHHFHHHGHHHHHHGHHHHHHHHHHHHHGHHHHHHGHHHHGGGHHHHGHHHHHHHHGGHHHGHHHHHHHHHHHHHHHHHHHHHHHGHHHHHHFHHHGGHHGGFHGGFDD/
@M05620:45:000000000-G6HP7:1:1101:14054:7572 1:N:0:191
CATCCTGACCCTGAAGTACCCGGCTTGATTTCTGACATTAGATCGGAAGAGCACACGTCTGAACTCCAGTCACGGACATTTATCTCGTATGCCGTCTTCTGCTTGAAAAAAAAAAAAAGCACAAATATCATAATCTCCTCTGAACACCATCTCCGAATCACATCAACTACTTCATCTCCTATTCGGCCGAATACCTACATGCCCCCGACCTCTCCCCTACCCATCTATGCCCTGACTTTATTACGTCGATA
+
DDDDDFFFFFFFGGGGGGGGGGGGGGGHHHHHHHHHHHHHHHHHHGGGGHHHHHHHGHHHGHHHHHHHHHHHHGGGGGHHHHHHHHHGGHHHHGGGHGHHHHHHHHHHHHGEEDC<///0100=0111111>11111110111111><.00000.-...0000000/00000:C;0;000:000/.-.-9;..::00/00000:.9:---.00//;./..:.0//00;::0/0./::0000000./.--.;
@M05620:45:000000000-G6HP7:1:1101:23440:7583 1:N:0:191
TACCTGTACTGGGGAAGCATTTGAATATCCCCCCATGGTGATGGGGACGGAGAACTGCTCCATAAACACAGGCAACGTGCCTAACTTTCCCGGGAAGATGAAGTCAAAGAGCGACCACAGCTCTTCGGAGGTTATTTTGCATCGGTGAGCCAGACAGAATGATCCGATGAGGGGTGCGAAACTATTTGAGGAAAGGAAGCACCTTTTTATTAAATTTACCTTTTAGCAATCGCCATTCCTACCCTAAAGAT
+
CCCCCFFFFFFFGGGGGGGGGGHHHGGHHHHGGGGHHHHHHHHHHGGGGGGGGHHHHHHHHHHHHHHHHHHHGHHHGHHHHHHHHHHHHHHGGGGGGHHHHHHHHHHHHHHHGGGGGHHHHHHHHHHGGGGEHHHHHHHHHHHGGGGFHHHHHHGHHHHHHHHHHHGGGHHHGGEEGGFGGGGGGGGGFGGBFGGGFGGGGGFFFFFFFFFFFFFFFFFFFFFFFFFFFFFFFFFFFFFFFFFFFFFFFFF
@M05620:45:000000000-G6HP7:1:1101:17835:7588 1:N:0:191
ATCTCTATCTCCTAAAAACCTGTTTAGATTTGGAGATAGACCTTCAGGTTTTTCATCATTTTCTGCATGAATTATACATTGACCACGTTCCAGCGTGGTCAGTTTGCAGCATTCTGTTATTTTGTTTGACAGAGTGTCTTGTTGAGAACATATGTAGGACATGATTTTTTCCTGCAACAGGGAAAATAAAGTATAAGTTTTAAAGATTTATTCTTTAATAAAGGATCTCAAAGCCAGCTTTAGAAAAAGGA
+
?AABBFFFFFFFGGGGGGEGFFFHHHHHHHHFFGHFHHHHHHHHHHHGHHHGGHGHFHHHHHHHHHGHHGGHHHHGG5GHHGHHHHGFFHHHHHGGEEHHHHHHHHH4GFFFHHGHHHHHHHHHHHHHGGGHGHHHHHHHHHHHHHHFFBGHHHHHHHFHHHHBHHHHHGGHHHHHHHAGHGGGHBGGGFGHHHHHHFHHHHEGHHHHHHHGHGHHGHHHD0GG<GFHDGHHHGEFHGFHHHFFFCFF.A/
@M05620:45:000000000-G6HP7:1:1101:20621:7620 1:N:0:191
AAACCAAGCAGACACTCACCGCTCCCTCGCCACAGGCCAATAGTTTGTCCTCACTGAGTTGGCAACAAGTGGCTGCTGTGGCTGCCATTTTTCTGGTGATGGCCATCAGCTCCGACGAGGTCAGCTGGGGGGCTTTCTTTGTGTAAGCAACGAGAAACCTGAAAGAAGCATTTTTTAACTAAGTCCTGCTGAGTCATTCATGAGTTTTTAGCCGCCTTGCTTCTTCTCACAGACTCTCTACTCTCATGCCA
+
CCCCCCCFCFFFGGGGGGGGGGGGGGHHGGGGGHHHGGHHHHHHHHHHHHHHHHHHHHHHHHHHHHHHHHHHGHGGHHHHHHHGGHHHHHHHHHHHHHHHHHHHHHHHHHHHHGGGGGGGGHHHHHHHGGGGGGGGGGGGGGGGGGFFFFFFFFFFFFFFFFFFFFFFFFFFFFFFFFFFFFFFFFFFFFFFFFFFFFFFFFFFFFFFFFFFFFFFFFFFFFFFFFFFFFFFFFFFFFFFFFFFFFFFFF9
@M05620:45:000000000-G6HP7:1:1101:14914:7660 1:N:0:191
TACTGTACTGGGGAAGCATTTGAATATCCCCCCATGGTGATGGGGACGGAGAACTGCTCCATAAACACAGGCAACGTGCCTAACTTTCCCGGGAAGATGAAGTCAAAGAGCGACAACAGCTCTCGGAGGTTATTTTGCATCGGTGAGCCAGACAGAATGATCCGATGAGGGGTGCGAAACTATTTGAGGAAAGGAAGCACCTTTTTATTAAATTTACCTTTTAGCAATCGCCATTCCTACCCTAAAGATCG
+
CCCCCFFFFFFCGGGGGGGGGGFHHHHHHHGGGGHHHFHHHHHHGGGGGGGGHHHHHHHHHHHHHHHHHHHGHHHGHHHHHHHHHHHHHHGGGGGGGHHGHHGHHHHHHHHGGGGGHHHHHHHHBF?DGEHHHHHHHHGHHGGGGGHHHHHFGHHHHHHHHHHHGGGHHHGG:EEGDCCGGGGGGGGGGFFFGGGFGGFGGGFFFFFFFFFFFFFFFFFFFFFFFFFFFFFFFFFFFFFFFFFFFFFFFFE
@M05620:45:000000000-G6HP7:1:1101:16976:7661 1:N:0:191
ATCTCTATCTCCTAAAAACCTGTTTAGATTTGGAGATAGACCTTCAGGTTTTTCATCATTTTCTGCATGAATTATACATTGACCACGTTCCAGCGTGGTCAGTTTGCAGCATTCTGTTATTTTGTTTGACAGAGTGTCTTGTTGAGAACATATGTAGGACATGATTTTTTCCTGCAACAGGGAAAATAAAGTATAAGTTTTAAAGATTTATTCTTTAATAAAGGATCTCAAAGCCAGCTTTAGAAAAAGGA
+
3AAABFFFFFFFGGGGGGGGGGHGGHHHHHGHH4CCHHHHHHGHHHHHHHHGGHHGHFHHGHHHGHHHHHHHHHHHHHHHHFHHHHGHHHHHHHGGGGHHHHHHHHHHHHHHHHHHHHGHHHHHGHHHHGHHHHGHHHHHHHHHHHHHHHHHHHFHHHHHHHHHHGHHHGHHHHHHHHHHHEGHHGHHHHHHHHHHGGHHHHGHHHHHHHHHHHHHHHHHHHHHHHHHHHHHHHHHHGHHHHHGHHGGGGH
@M05620:45:000000000-G6HP7:1:1101:14894:7663 1:N:0:191
TACTGTACTGGGGAAGCATTTGAATATCCCCCCATGGTGATGGGGACGGAGAACTGCTCCATAAACACAGGCAACGTGCCTAACTTTCCCGGGAAGATGAAGTCAAAGAGCGACAACAGCTCTCGGAGGTTATTTTGCATCGGTGAGCCAGACAGAATGATCCGATGAGGGGTGCGAAACTATTTGAGGAAAGGAAGCACCTTTTTATTAAATTTACCTTTTAGCAATCGCCATTCCTACCCTAAAGATCG
+
CCCCCFFFFFFCGGGGGGGGGGHHHHHHHHGGGGHHHGHHHHHHGGGGGGGGHHHHHHHHGHHGHHHHHHHGHHHGHHHHHHHHHHHHHHGGGGGGGHHHHHGHHHHHHHHGGGGGHHHHHHHHDFCFGEHHHHHHHHGHHGGGGGHHHHHHGHHHHHHHHHHHGGGHHHGGCCFGEFGGGGGGGGFGGGGGGGGGGGFGGGFFFFFFFFFFFFFFFFFFFFFFFFFFFFFFFFFFFFFFFFFFFFBFFFE
@M05620:45:000000000-G6HP7:1:1101:16959:7668 1:N:0:191
ATCTCTATCTCCTAAAAACCTGTTTAGATTTGGAGATAGACCTTCAGGTTTTTCATCATTTTCTGCATGAATTATACATTGACCACGTTCCAGCGTGGTCAGTTTGCAGCATTCTGTTATTTTGTTTGACAGAGTGTCTTGTTGAGAACATATGTAGGACATGATTTTTTCCTGCAACAGGGAAAATAAAGTATAAGTTTTAAAGATTTATTCTTTAATAAAGGATCTCAAAGCCAGCTTTAGAAAAAGGA
+
CCCCCFFFFFFFGGGGGGGGGGHHHHHHHHHHHHHHHHHHHHHHHHHHHHHGGHHHHHHHHHHHIHHHHHHHHHHHHHHHHHHHHHGHHHHHHHGGGGHHHHHHHHHHHHHHHHHHHHHHHHHHHHHHHHHHHHHHHHHHHHHHHHHHHHHHHHHHHHHHHHHHHHHHHGHHHHHHHHHHHGGHHHHHHHHHHHHHHGGHHHHHHHHHHHHHHHHHHHHHHHHHHHHHHHHHHHHHHGHHHHHHHHHHGGH
@M05620:45:000000000-G6HP7:1:1101:22165:7672 1:N:0:191
AAACCAAGCAGACACTCACCGCTCCCTCGCCACAGGCCAATAGTTTGTCCTCACTGAGTTGGCAACAAGTGGCTGCTGTGGCTGCCATTTTTCTGGTGATGGCCATCAGCTCCGACGAGGTCAGCTGGGGGGCTTTCTTTGTGTAAGCAACGAGAAACCTGAAAGAAGCATTTTTTAACTAAGTCCTGCTGAGTCATTCATGAGTTTTTAGCCGCCTTGCTTCTTCTCACAGACTCTCTACTCTCATGCCA
+
CCCCCCCFCFFFGGGGGGGGGGGGGGHHGGGGGHHHGGHHHHHHHHHHHHHHHHHHHHHHHHHHHHHHHHHHGHGGHHHHHHHGGHHHHHHHHHHHHHHHHHHHHHHHHHHHHGGGGGGGGHHHHHHHGGGGGGGGGGGGGGGGGGFFFFFFFFFFFFFFFFFFFFFFFFFFFFFFFFFFFFFFFFFFFFFFFFFFFFFFFFFFFFFFFFFFFFFFFFFFFFFFFFFFFFFFFFFFFFFFFFFFFFFFFFF
@M05620:45:000000000-G6HP7:1:1101:19963:7674 1:N:0:191
AAACCAAGCAGACACTCACCGCTCCCTCGCCACAGGCCAATAGTTTGTCCTCACTGAGTTGGCAACAAGTGGCTGCTGTGGCTGCCATTTTTCTGGTGATGGCCATCAGCTCCGACGAGGTCAGCTGGGGGGCTTTCTTTGTGTAAGCAACGAGAAACCTGAAAGAAGCATTTTTTAACTAAGTCCTGCTGAGTCATTCATGAGTTTTTAGCCGCCTTGCTTCTTCTCACAGACTCTCTACTCTCATGCCA
+
CCCCCCCFCFFFGGGGGGGGGGGGGGHHGGGGGHHHGGHHHHHHHHHHHHHHHHHHHHHHHHHHHHHHHHHHGHGGHHHHHHHGGHHHHHHHHHHHHHGHHHHHHHHHHHHHHGGGGGGGGHHHHHHHGGGGGGGGGGGGGGGGGGFFFFFFFFFFFFFFFFFFFFFFFFFFFFFFFFFFFFFFFFFFFFFFFFFFFFFFFFFFFFFFFFFFFFFFFFFFFFFFFFFFFFFFFFFFFFFFFFFFFFFFFF0
@M05620:45:000000000-G6HP7:1:1101:19956:7691 1:N:0:191
AAACCAAGCAGACACTCACCGCTCCCTCGCCACAGGCCAATAGTTTGTCCTCACTGAGTTGGCAACAAGTGGCTGCTGTGGCTGCCATTTTTCTGGTGATGGCCATCAGCTCCGACGAGGTCAGCTGGGGGGCTTTCTTTGTGTAAGCAACGAGAAACCTGAAAGAAGCATTTTTTAACTAAGTCCTGCTGAGTCATTCATGAGTTTTTAGCCGCCTTGCTTCTTCTCACAGACTCTCTACTCTCATGCCA
+
BABCCBCFCFFFGGGGGGGGGGGGGGHHGGGGGHHHGGHHHHHHHHHHHHHHHHHHHHGHHHHHHHHHHGHHGHGGHHHHHHHGGHHHHHHHHHHHHHHHHHHHHHHHHHHHHGGGGGGGGHHHHHHGGGGGGGGGGGGGGGGGGGFFFFFFFFFFFFFFFFFFFFFFFFFFFFFFFFFFFFFFFFFFFFFFFFFFFFFFFFFFFFFFFFFFFFFFFFFFFFFFFFFFFFFFFFFFFFFFFFFFFFFFFFF
@M05620:45:000000000-G6HP7:1:1101:22171:7712 1:N:0:191
ATCTCTATCTCCTAAAAACCTGTTTAGATTTGGAGATAGACCTTCAGGTTTTTCATCATTTTCTGCATGAATTATACATTGACCACGTTCCAGCGTGGTCAGTTTGCAGCATTCTGTTATTTTGTTTGACAGAGTGTCTTGTTGAGAACATATGTAGGACATGATTTTTTCCTGCAACAGGGAAAATAAAGTATAAGTTTTAAAGATTTATTCTTTAATAAAGGATCTCAAAGCCAGCTTTAGAAAAAGGA
+
BCCCCFFFFFFFGGGGGGGGGGHHHGHHHHHHHHHHHHHHHHHHHHHHHHHGGHBGHHHHHHHHIHHHHHHHHHHHHHHHHHHHHHGHHHHHHHGGGGHHHHHHHHHHHHHHHHHHHHHHHHHHHHHHHHHHHHHHHHHHHHHHHHHHHHHHHHHHHGHHHHHHHHHHHGHHHHHHHHHHHGGFHHGFGHHHHHGHHGGHHHHFHHHHHHHHHHHHHHHHHHGHHHHHHHHHGHHHHGHHHHHHHHHHGGH
@M05620:45:000000000-G6HP7:1:1101:11353:7715 1:N:0:191
CATCCTGACCCTGAAGTACCCCGGCTTGATTTCTGACATTAGATCGGAAGAGCACACGTCTGAACTCCAGTCACGGACATTTATCTCGTATGCCGTCTTCTGCTTGAAAAAAAAAAATCCAAAATAATCAAAGCGCTGATTCACCAAGGGACCGACAATCATGACGTCCCGCTATGACACTCGTGGGATACCACTTCCCCCAGTCACCAAATTGTTCTTATGACCTAACCCGTCGTATCGTACCAAGATCT
+
CCCCCFFFFFFFGGGGGGGGGGGGGGGGHHHHHHHGHHHHHHGHHHGGGGGGHHHHHGHHHGHHHHHHHHHHHHGGFGGHHHHHGHHHFFHHHHGFGHGHHHGHHHFGFHHEFFCC/022@@2/111111??10//<-.11>1>F<.0....<-----0/0;00::;.;;-9:-.00000;9.9..-.////;//9////::99;/://..::////////////////..-..-9.99./..;/:..///
@M05620:45:000000000-G6HP7:1:1101:8020:7724 1:N:0:191
ATCTCTATCTCCTAAAAACCTGTTTAGATTTGGAGATAGACCTTCAGGTTTTTCATCATTTTCTGCATGAATTATACATTGACCACGTTCCAGCGTGGTCAGTTTGCAGCATTCTGTTATTTTGTTTGACAGAGTGTCTTGTTGAGAACATATGTAGGACATGATTTTTTCCTGCAACAGGGAAAATAAAGTATAAGTTTTAAAGATTTATTCTTTAATAAAGGATCTCAAAGCCAGCTTTAGAAAAAGGA
+
CCCCCFFFFFFFGGGGGGGGGGHHHHHHHHHHHHHHHHHGHHHHHHHHHHHGGHHHHGHHHHHHIHHHHGHHHHHHHHHHHHHHHHGGHHHHHHGGGGHHGHHHHHHHHHFHHHHHHHHHHHHHHHHHHHHHHHHHHHHHHHHHHHGHHHHHHHHHHGHHHHHHHHHHGGHHHHGHHHGHHGGFHGGHHHHGHHHGHGHHHHGHHHHHHFHHHHHHHHHHHFHHHHHGGFHHHHGFHGHHHHGFGHGFFGH
@M05620:45:000000000-G6HP7:1:1101:17844:7728 1:N:0:191
TACCTGTACTGGGGAAGCATTTGAATATCCCCCCATGGTGATGGGGACGGAGAACTGCTCCATAAACACAGGCAACGTGCCTAACTTTCCCGGGAAGATGAAGTCAAAGAGCGACCACAGCTCTTCGGAGGTTATTTTGCATCGGTGAGCCAGACAGAATGATCCGATGAGGGGTGCGAAACTATTTGAGGAAAGGAAGCACCTTTTTATTAAATTTACCTTTTAGCAATCGCCATTCCTACCCTAAAGAT
+
CCBCCFFFFFFFGGGGGGGGGGHHHHHHHHHGGGGHHHGGHHHHHGGGGGGGGHHHHGHHHHHHHHHHHGHHGHHHGHHHHHHHHHHHHHHGGGEGGHHHHHHHHHHHHHHHGGGGGHHHHHHHHHHGGFGAGHHHHHHHGHHGGAFEHHHHHHGGHHHHHHHHHHGGGHHHGGEFGGDGGGGGGGGGGGGFFBFFFBAEFGFFFFFFFFFFFFFFFFFFFFFFFFFFFFFFFFFEFFFFFFFFFFFFFFF
@M05620:45:000000000-G6HP7:1:1101:22158:7731 1:N:0:191
ATCTCTATCTCCTAAAAACCTGTTTAGATTTGGAGATAGACCTTCAGGTTTTTCATCATTTTCTGCATGAATTATACATTGACCACGTTCCAGCGTGGTCAGTTTGCAGCATTCTGTTATTTTGTTTGACAGAGTGTCTTGTTGAGAACATATGTAGGACATGATTTTTTCCTGCAACAGGGAAAATAAAGTATAAGTTTTAAAGATTTATTCTTTAATAAAGGATCTCAAAGCCAGCTTTAGAAAAAGGA
+
?ABBBFFFFFFFGGGGGGGGGGGDDGGHHHHGGGCGHFHFHHGHHFHHHHGGGHHHGHHGHHHHFHHGHHHHHHHHHHHHHGHHHHGHHHHHHHGFGGHHHHHHHHHHHHFGGHHHHGHHHHHHGHHHGHHHHHHHHHHGHHHHDGHHHFFGHHHGHGHFHHHHHHHHHCHHHHHHBGHHHGGFGFFHD<GFFFFGH>GFHHEGHHHHHHHFHHHHHHHGHHHHHHBHHGFGGFHGHGGGHHGFHHHFGGH
@M05620:45:000000000-G6HP7:1:1101:8007:7737 1:N:0:191
ATCTCTATCTCCTAAAAACCTGTTTAGATTTGGAGATAGACCTTCAGGTTTTTCATCATTTTCTGCATGAATTATACATTGACCACGTTCCAGCGTGGTCAGTTTGCAGCATTCTGTTATTTTGTTTGACAGAGTGTCTTGTTGAGAACATATGTAGGACATGATTTTTTCCTGCAACAGGGAAAATAAAGTATAAGTTTTAAAGATTTATTCTTTAATAAAGGATCTCAAAGCCAGCTTTAGAAAAAGGA
+
3AAAADDFFFFDGEGGFFEEGGFEFHD4FGGFD444BFGFHFFGFHFHGHFFFFFGHFGGFEHHFHHHFDGFFHFFDHHFHFHFGCE1FEHHHHGG?EHGHGHHHHHHHHHFHHHHHHHHHHHHHHHHHHHHHHHHHHHHHHHHHHHHHHHHHHHHHHHHHHHHHHHHHGHHHHHHHHHHHGGHHHHHHHHHHHHHHHHHHHHHHHHHHHHHHHHHHHHHHFHHHHHHHHHHHHHHHGHHHHHGHHHHGGH
@M05620:45:000000000-G6HP7:1:1101:25634:7762 1:N:0:191
TACCTGTACTGGGGAAGCATTTGAATATCCCCCCATGGTGATGGGGACGGAGAACTGCTCCATAAACACAGGCAACGTGCCTAACTTTCCCGGGAAGATGAAGTCAAAGAGCGACCACAGCTCTTCGGAGGTTATTTTGCATCGGTGAGCCAGACAGAATGATCCGATGAGGGGTGCGAAACTATTTGAGGAAAGGAAGCACCTTTTTATTAAATTTACCTTTTAGCAATCGCCATTCCTACCCTAAAGAT
+
>>>AAFFFFFFFGGGGGG4FGFHHHHGGHHHGGGGHHHHHFGGHHGGGGGCGEHHHHHHHGHHHHHHHHHHHGHHHGHHGHHHGHHHHHGHGGGEEFHHHHHFGHFHFGHHGGGGGGHFGHHHHHHHGGGCCGFHHHHHHHHHFGDFAFCGHHHGHHH/GGGGHHH.CDCHGGGGGFGE?BBF;FGGGGFF9CFF?;99EFFFFFFFFFFFB//BFFFFFFFFF/FFFBFFFFFFFFFFFFFAFFFBBBFF
@M05620:45:000000000-G6HP7:1:1101:25617:7765 1:N:0:191
TACCTGTACTGGGGAAGCATTTGAATATCCCCCCATGGTGATGGGGACGGAGAACTGCTCCATAAACACAGGCAACGTGCCTAACTTTCCCGGGAAGATGAAGTCAAAGAGCGACCACAGCTCTTCGGAGGTTATTTTGCATCGGTGAGCCAGACAGAATGATCCGATGAGGGGTGCGAAACTATTTGAGGAAAGGAAGCACCTTTTTATTAAATTTACCTTTTAGCAATCGCCATTCCTACCCTAAAGAT
+
CCCCCFFFFFFFGGGGGGGGGGHHHGHHHHHGGGGHHHGHFHHHHGGGGGGGGHHHHHHHHHHHHHHHHHHHGHHHGHHHHHHFHHHHHHHGGGGGGGHHHHGHGHHGHHHHGGGGGHHHHHHHHHHGGGGGHHHHHHHHGHHGGCDGGGHHHHGHHHHHHHHHHHGGGHHHGGADGGGGGGGGGGGGGGGFGGGGGGGGGGFFFFFFFFFFFFFFFFFFFFFFFFFFFFFFFFFFFFFFFFFFFFFFFFB
@M05620:45:000000000-G6HP7:1:1101:11365:7765 1:N:0:191
ATCTCTATCTCCTAAAAAGGAAGAAAGGGGAGGGAAGATCGGAAGAGCACACGTCTGAACTCCAGTCACGGACATTTATCTCGTATGCCGTCTTCTGCTTGAAAAAAAAAAAAAAAAAAAAACATAAAAAAAGAAATGAGAAAGTGAGTGAACAAAAAAGAGGAAGTAAGAGAAGGAGAAGTAATAGTAAAGAGGTGAATAAGGGAAAGTAATAGGAGAAGAGGCTAAGAAAGAAGGGATAGAAATAGGGG
+
ACCCBFFFFFFFGGGGGGFGFGHGGHHHGGGGGGGHGHHHHGGGGHHGHHHFGHHHGHHHHHHHHHHHHGGGGGHHHHHHFHGGFHHHHGEGHGHHHHHHHHFGHGGGDF@<</<-------..000000--.../000000000;00000000/...-.;;../;:00000/0/...../0000:09000:0/99.0000;00.:.;.00000000/../0...:00000/0/./...//00900000.9
@M05620:45:000000000-G6HP7:1:1101:17186:7778 1:N:0:191
AAACCAAGCAGACACTCACCGCTCCCTCGCCACAGGCCAATAGTTTGTCCTCACTGAGTTGGCAACAAGTGGCTGCTGTGGCTGCCATTTTTCTGGTGATGGCCATCAGCTCCGACGAGGTCAGCTGGGGGGCTTTCTTTGTGTAAGCAACGAGAAACCTGAAAGAAGCATTTTTTAACTAAGTCCTGCTGAGTCATTCATGAGTTTTTAGCCGCCTTGCTTCTTCTCACAGACTCTCTACTCTCATGCCA
+
AABBBBBFBFFFGGGGGGGGGGGGGGHHGGGGGHHHGGDHHFHHHHHHHHHHHHHHHHHHHHHHHHHGHHHHGHGGHHHHHHHGGHHHHHHHHHHHHHHHHHHHGHHHHHHHHGGGGGGGGHFHHHHHGGGGGGGGGGGGGGGGGGFFFFFFFFFFFFFFFFBFFFFFFFFFFFFFFFFFBFFFFFFFFFFFFFFFFFFFFFFFFFFFFFFFFDFFFFFFFFFFFFFFFFFFFFFFFFFFFFFFFFFFFFF
@M05620:45:000000000-G6HP7:1:1101:25520:7780 1:N:0:191
ATCTCTATCTCCTAAAAACCTGTTTAGATTTGGAGATAGACCTTCAGGTTTTTCATCATTTTCTGCATGAATTATACATTGACCACGTTCCAGCGTGGTCAGTTTGCAGCATTCTGTTATTTTGTTTGACAGAGTGTCTTGTTGAGAACATATGTAGGACATGATTTTTTCCTGCAACAGGGAAAATAAAGTATAAGTTTTAAAGATTTATTCTTTAATAAAGGATCTCAAAGCCAGCTTTAGAAAAAGGA
+
CCCCCFFFFFFFGGGGGGGGGGHHHHHHHHHHHHHHHHHGHHHHHHHHHHHGGHHHHHHHHHIHIHHHHHHHHHHHHHHHHHHHHHGHHHHHHHGGGGHHHHHHHHHHHHHHHHHHHHHHHHHHHHHHHHHHHHHHHHHHHHHHHHHHHHHHHHHHHHHHHHHHHHHHHGHHHHHHHHHHHGEHHHGHGHHHHHHHHHHHHHHHHHHHHHHHHHHHHGHHHHHHHHHHHHHHHHHHHGHHHHGHHGHHGGH
@M05620:45:000000000-G6HP7:1:1101:25626:7781 1:N:0:191
TACCTGTACTGGGGAAGCATTTGAATATCCCCCCATGGTGATGGGGACGGAGAACTGCTCCATAAACACAGGCAACGTGCCTAACTTTCCCGGGAAGATGAAGTCAAAGAGCGACCACAGCTCTTCGGAGGTTATTTTGCATCGGTGAGCCAGACAGAATGATCCGATGAGGGGTGCGAAACTATTTGAGGAAAGGAAGCACCTTTTTATTAAATTTACCTTTTAGCAATCGCCATTCCTACCCTAAAGAT
+
BBBBBFFFFFFFGGFEEGGGGGHFHHHHHHHGGGGHHHFGHHHCGGGGCEEGGHHHHHHHHHHHHHHHHHHHGHHHGHEHHHHHHHHHHHHGGGGGGHHHHHHHHHHHHHFHGGGGGHHHHHHHHHHGGGGCGGHHHHHGGHHGGGGGHHHHHHGFHGHHHHHHHHGGGGFFFGEFGGGABDGGGGGGEEGBF/FFFFGFGGFFFFFFFFFFFFFFFFFFFFFFBFFFFFFFFFDFFFFFFFFFFFFFFFF
@M05620:45:000000000-G6HP7:1:1101:11365:7788 1:N:0:191
ATCTCTATCTCCTAAAAAGGAAGAAAGGGGAGGGAAGATCGGAAGAGCACACGTCTGAACTCCAGTCACGGACATTTATCTCGTATGCCGTCTTCTGCTTGAAAAAAAAAAAAAAACGAAAATCGAATGAAAGAGATGAAGAAAGGATGGAAAAGAGAAACAGAAGGAGGAGAAGAGCAGGAAAGAGAATATAAGGGATTAATAAGAGATATGGTAGAGGGAGAGTAGGGGAGGCAGGATAGAAAGAAGAA
+
BBBBBFFFFFFFGGGGGGGGFGHH4FGHGCFEGEGHGHHHHGGGGHHHHHHGGHHHGHHHHHHHHHHHHGGGGGHGHFGHGHHGGGHHHGGGHGHHHHHHHFFBGFGEGGGC>>/-.-<..-0/<./0/0000<//000000///./0/./00//.//////;///........//.///9.//./..////;///.../////////.//////////....;.////.;.9-...-.///////9.///
@M05620:45:000000000-G6HP7:1:1101:17200:7792 1:N:0:191
AAACCAAGCAGACACTCACCGCTCCCTCGCCACAGGCCAATAGTTTGTCCTCACTGAGTTGGCAACAAGTGGCTGCTGTGGCTGCCATTTTTCTGGTGATGGCCATCAGCTCCGACGAGGTCAGCTGGGGGGCTTTCTTTGTGTAAGCAACGAGAAACCTGAAAGAAGCATTTTTTAACTAAGTCCTGCTGAGTCATTCATGAGTTTTTAGCCGCCTTGCTTCTTCTCACAGACTCTCTACTCTCATGCCA
+
CCCCCCCFCFFFGGGGGGGGGGGGGGHHGGGGGHHHGGHHHHHHHHHHHHHHHHHHHHHHHHHHHHHHHHHHGHGGHHHHHHHGGHHHHHHHHHHHHHHHHHHHHHHHHHHHHGGGGGGGGHGHHHHHGGGGGGGGGGGGGGGGGGFFFFFFFFFFFFFFFFFFFFFFFFFFFFFFFFFFFFFFFFFFFFFFFFFFFFFFFFFFFFFFFFFFFFFFFFFFFFFFFFFFFFFFFFFFFFFFFFFFFFFFFFB
@M05620:45:000000000-G6HP7:1:1101:22737:7793 1:N:0:191
ATCTCTATCTCCTAAAAACCTGTTTAGATTTGGAGATAGACCTTCAGGTTTTTCATCATTTTCTGCATGAATTATACATTGACCACGTTCCAGCGTGGTCAGTTTGCAGCATTCTGTTATTTTGTTTGACAGAGTGTCTTGTTGAGAACATATGTAGGACATGATTTTTTCCTGCAACAGGGAAAATAAAGTATAAGTTTTAAAGATTTATTCTTTAATAAAGGATCTCAAAGCCAGCTTTAGAAAAAGGA
+
BBBBBFFFFFFFGGGGGGGGGGHHHHHHHHHHHHHHHHHHHHHHHHHHHHHGGHFHHHHHHHHHHHFHHHHHHHHHHHHHHHHHHHGHHHHHHHGGGGHHHHHHHHHHHHHHHHHHHHHHHHHHHHHHGHHHHHHHHHHHHHHHGHHHHHHHHHHHHHHHHHHGHHHHHGHHHHHHHHHHHGGHHHGHGHHHHHHGHGGHHHHFHHHHHHHHHHHHGHHHDHFHGHHHHHHHFHHHHGHHHHFFHFHHGDC
@M05620:45:000000000-G6HP7:1:1101:22718:7807 1:N:0:191
ATCTCTATCTCCTAAAAACCTGTTTAGATTTGGAGATAGACCTTCAGGTTTTTCATCATTTTCTGCATGAATTATACATTGACCACGTTCCAGCGTGGTCAGTTTGCAGCATTCTGTTATTTTGTTTGACAGAGTGTCTTGTTGAGAACATATGTAGGACATGATTTTTTCCTGCAACAGGGAAAATAAAGTATAAGTTTTAAAGATTTATTCTTTAATAAAGGATCTCAAAGCCAGCTTTAGAAAAAGGA
+
ABCCCFFFFFFFGGGGGGGGGGHHHHHHHHHHHGHHHHHHHHHHHHHHHHHGGHHHHHHHHIIHHHHHHHHHHHHHHHHHHHHHHHGGHHHHHHGFGGHHFHHHHHHHHHHHHHHHHHHHHHHHHHHHHHHHHHGHHHHHHHHHHHHHHHHHHHHHHHHHHHHHHHHHHGHHHHHHHHHHHGGHHHHHHHHHGHHHHGGHHGHHHHHHHHHHHGHHHGHHHGHHHHHHHGHHHHHHHGHHHHHHHHGHGGG
@M05620:45:000000000-G6HP7:1:1101:22742:7812 1:N:0:191
ATCTCTATCTCCTAAAAACCTGTTTAGATTTGGAGATAGACCTTCAGGTTTTTCATCATTTTCTGCATGAATTATACATTGACCACGTTCCAGCGTGGTCAGTTTGCAGCATTCTGTTATTTTGTTTGACAGAGTGTCTTGTTGAGAACATATGTAGGACATGATTTTTTCCTGCAACAGGGAAAATAAAGTATAAGTTTTAAAGATTTATTCTTTAATAAAGGATCTCAAAGCCAGCTTTAGAAAAAGGA
+
CCCCCFFFFFFFGGGGGGGGGGHHHHHHHHHHHGHHHHHGHHHHHHHHHHHGGHHHHIHHIHHIHHHHHHHHHHHHHHHHHHHHHHGHHHHHHHGGGGHHHHHHHHHHHHHHHHHHHHHHHHHHHHHHHHHHHHHHHHHHHHHHHHHHHHHHHHHHHHHHHHHHHHHHHGHHHHHHHHHHHGGHHHGHHHHHHHHHHGHHHHHHHHHHHHHHHHHHHHHHHHHHHHHHHHHHHHGHHGHHHHHGHHHHGGH
@M05620:45:000000000-G6HP7:1:1101:22727:7823 1:N:0:191
ATCTCTATCTCCTAAAAACCTGTTTAGATTTGGAGATAGACCTTCAGGTTTTTCATCATTTTCTGCATGAATTATACATTGACCACGTTCCAGCGTGGTCAGTTTGCAGCATTCTGTTATTTTGTTTGACAGAGTGTCTTGTTGAGAACATATGTAGGACATGATTTTTTCCTGCAACAGGGAAAATAAAGTATAAGTTTTAAAGATTTATTCTTTAATAAAGGATCTCAAAGCCAGCTTTAGAAAAAGGA
+
CCCCCFFFFFFFGGGGGGGGGGHHHHHHHHHHHHHHHHHHHHHHHHHHHHHGGHHHHHHHHHIIHHHHHHHHHHHHHHHHHHHHHHGHHHHHHHGEGGHHHHHHHHHHHHHHHHHHHHHHHHHHHHHHHHGHHHHHHHHHHHHHHHGHHHHHHHGGHHHHHHHHHHHHHGHHHHHHHHGHHGGHHHHHHHHHHHHGHGGHHHHHHHHHHHHHHHHHHHHHHHFFHHGHHHHGHHHHHGHHHHHGGHHHGGH
@M05620:45:000000000-G6HP7:1:1101:10624:7825 1:N:0:191
TACCTGTACTGGGGAAGCGTGTAGCAATCGCCATTCCTACCCTAAAGATCGGAAGAGCACACGTCTGAACTCCAGTCACGGACATTTATCTCGTATGCCGTCTTCTGCTTGAAAAAAAAAAAATTTTTGCCTATATCCTCTTTCCCCCCCTCCATTAATTCATCCCTTTCCTCTCCCCACCTCTCCTCGCTTCCCTTTCACCCTTCTCCTTTCTTTTCCTTCTCCTTTCCCCTCCCTCTTCACCCCCCCTC
+
BBBBBFFFFFFFGGGGGGGEEEFHHHHGHFGGGFHHFHFHGFHHHHHGHFHGGGGGHHGFFGFGHHGGFHHHHHHEHFHGGGGGBGHEHHHHH?FHFHHGEFHGHHFFGHFHFHFHGC@<///01?11/<F1111=1111>111110<---../;00000<0:;0.;000;;00///./..9=0//;/;-;.A/9///////;./:B////9/;BF/B////:/;///9;;9.99..;./////.---99A
@M05620:45:000000000-G6HP7:1:1101:10467:7838 1:N:0:191
AAACCAAGCAGACACTCACCGCTCCCTCGCCACAGGCCAATAGTTTGTCCTCACTGAGTTGGCAACAAGTGGCTGCTGTGGCTGCCATTTTTCTGGTGATGGCCATCAGCTCCGACGAGGTCAGCTGGGGGGCTTTCTTTGTGTAAGCAACGAGAAACCTGAAAGAAGCATTTTTTAACTAAGTCCTGCTGAGTCATTCATGAGTTTTTAGCCGCCTTGCTTCTTCTCACAGACTCTCTACTCTCATGCCA
+
CCDCDCDFCFFFGGGGGGGGGGGGGGHHGGGGGHHHGGHHHHHHHHHHHHHHHHHHHHHHHHHHHHHHHHHHGHGGHHHHHHHGGHHHHHHHHHHHHHHHHHHHHHHHHHHHHGGGGGGGGHHHHHHHGGGGGGGGGGGGGGGGGGFFFFFFFFFFFFFFFFFFFFFFFFFFFFHFFFFFFFFFFFFFFFFFFFFFFFHHFFFFFFFFFFFFFFFFFFFFHHHFFFFFFFFFFFFFFFFFHFFFFFFFFFF
@M05620:45:000000000-G6HP7:1:1101:23532:7852 1:N:0:191
AAACCAAGCAGACACTCACCGCTCCCTCGCCACAGGCCAATAGTTTGTCCTCACTGAGTTGGCAACAAGTGGCTGCTGTGGCTGCCATTTTTCTGGTGATGGCCATCAGCTCCGACGAGGTCAGCTGGGGGGCTTTCTTTGTGTAAGCAACGAGAAACCTGAAAGAAGCATTTTTTAACTAAGTCCTGCTGAGTCATTCATGAGTTTTTAGCCGCCTTGCTTCTTCTCACAGACTCTCTACTCTCATGCCA
+
CCCCCCCFCFFFGGGGGGGGGGGGGGHHGGGGGHHHGGHHHFHHHHHHHHHHHHHHHHHHHGHHHHHHHHHHGHGGHHHHHHHGGHHHHHHHHHHHHHHHHHHHHHHHHHHHHGGGGGGGGHHHHHHHGGGGGGGGGGGGGGGGGGFFFFFFFFFFFFFFFFFFFFFFFFFFFFFFFFFFFFFFFFFFFFFFFFFFFFFFFFFFFFFFFFFFFFFFFFFFFFFFFFFFFFFFFFFFFFFFFFFFFFFBFFF
@M05620:45:000000000-G6HP7:1:1101:10477:7854 1:N:0:191
AAACCAAGCAGACACTCACCGCTCCCTCGCCACAGGCCAATAGTTTGTCCTCACTGAGTTGGCAACAAGTGGCTGCTGTGGCTGCCATTTTTCTGGTGATGGCCATCAGCTCCGACGAGGTCAGCTGGGGGGCTTTCTTTGTGTAAGCAACGAGAAACCTGAAAGAAGCATTTTTTAACTAAGTCCTGCTGAGTCATTCATGAGTTTTTAGCCGCCTTGCTTCTTCTCACAGACTCTCTACTCTCATGCCA
+
BBCCCBCFCFFFGGGGGGGGGGGGGGHHGGGGGGHHGGGHHHHHHHHHHHHHHHHHHHGHHHHHHHHHHFHHGHGGHHHHHHHGGHHHHHHHHHHHHGHHHHHHHHHGHHHHHGGGGFDGAGHHGHHHGGGGGGGGGGGGGGGGGGFFFFFFFFFFFFFFFFFFFFFFFFFFFFFFFFFFFFFFFFFFFFFFFBFFFFFFFFFFFFFFFFFFFDFFFFFFFFFFFFFFFFFFFFFFFFFFFFFFFFFFFFB
@M05620:45:000000000-G6HP7:1:1101:23511:7860 1:N:0:191
AAACCAAGCAGACACTCACCGCTCCCTCGCCACAGGCCAATAGTTTGTCCTCACTGAGTTGGCAACAAGTGGCTGCTGTGGCTGCCATTTTTCTGGTGATGGCCATCAGCTCCGACGAGGTCAGCTGGGGGGCTTTCTTTGTGTAAGCAACGAGAAACCTGAAAGAAGCATTTTTTAACTAAGTCCTGCTGAGTCATTCATGAGTTTTTAGCCGCCTTGCTTCTTCTCACAGACTCTCTACTCTCATGCCA
+
?AAAABBFBFFFGBGGGGGG?EGGGGGGGGGGGHHHGGHCFHH5ADGFFHHBFHBGGHFHHHHFHHHHHDFGGGGGHHHHHHGGGHHHFHHHHBGHHHFHHHHHHFHHGHHHHGGGGCCGCFHHHHHHGGGGGGGGGGGGGGGGGGFFFFFC?DDFEFF;FFFBFFFBFFFFFFFFFFFFFFF9FFFFFFFFFBFFBFFFFFFF/BFFEFBBFFFFFDFFBFFFFFFFFFFFFFFEFFFFFFFFFFFFFFB
@M05620:45:000000000-G6HP7:1:1101:20426:7863 1:N:0:191
AAACCAAGCAGACACTCACCGCTCCCTCGCCACAGGCCAATAGTTTGTCCTCACTGAGTTGGCAACAAGTGGCTGCTGTGGCTGCCATTTTTCTGGTGATGGCCATCAGCTCCGACGAGGTCAGCTGGGGGGCTTTCTTTGTGTAAGCAACGAGAAACCTGAAAGAAGCATTTTTTAACTAAGTCCTGCTGAGTCATTCATGAGTTTTTAGCCGCCTTGCTTCTTCTCACAGACTCTCTACTCTCATGCCA
+
CCCCCBCFCFFFGGGGGGGGGGGGGGHHGGGGGHHHGGHHHHHHHHHHHHHHHHHHHHHHHHHGHHHHHGHHGHGGHHHHHHHGGHHHHHHHHHHHHHHHHHHHHHHHHHHHHGGGGGGGGHHHHHHHGGGGGGGGGGGGGGGGGGFFFFFFFFFFFFFFFFFFFFFFFFFFFFFFFFFFFFFFFFFFFFFFFBFFFFFFFFFFFFFFFFFFFFFFFFFFFFFFFFFFFFFFFFFFFFFFFFFFFFFFFFF
@M05620:45:000000000-G6HP7:1:1101:7246:7907 1:N:0:191
TACCTGTACTGGGGAAGCGTGTAGCAATCGCCATTCCTACCCTAAAGATCGGAAGAGCACACGTCTGAACTCCAGTCACGGACATTTATCTCGTATGCCGTCTTCTGCTTGAAAAAAAAAACAACTGGGGGGCTTTCTTTGTGTACACAACTCGCACCCTGAAGTAAGCATTTTTTAACTAAGACCTTCTGCTTACTTCATGCGTTTTTATCCGCCTTGCTTCTTCTCGCCGACTCTCTCCTCTCCTTCCC
+
BBBBBFFFFFFFGGGGGGGEEEFHHHHHHGGGGFHHHHFHGHHHHHHFHHHGGGGGHHEFFHGHHHGGGHHHHGHHHHHGGGGGHHHFHFHHHGGHHHHGGGFFHHHHHHGHHGHHFGG?>/?//220///--;9/BF/B/B.B9//;9A.//9;--9.9;BF/9/;/;/B9;/;9.9/;/////;///://////;BBB///...;E9./99;AAD./FB//BF/;/..9--;@.;9B;/;.;/9B/999
@M05620:45:000000000-G6HP7:1:1101:18108:7908 1:N:0:191
AAACCAAGCAGACACTCACCGCTCCCTCGCCACAGGCCAATAGTTTGTCCTCACTGAGTTGGCAACAAGTGGCTGCTGTGGCTGCCATTTTTCTGGTGATGGCCATCAGCTCCGACGAGGTCAGCTGGGGGGCTTTCTTTGTGTAAGCAACGAGAAACCTGAAAGAAGCATTTTTTAACTAAGTCCTGCTGAGTCATTCATGAGTTTTTAGCCGCCTTGCTTCTTCTCACAGACTCTCTACTCTCATGCCA
+
ABAABBBFBFFFGGGGGGGGGGFGGGHHGGGGGHGHGGHHHHGGHHHHHHHHHHHHHHHGHHHHHHHHHHHHGFFGFGFGHHHGGHHFHHHGHHHHFHFHHHHHHHHHHHFHHGGGGGGGGHHHHHHHGFGGGGGGGGGFGGGFGGFFFFFFFFFFFFFFFFFFFFFFFFFFFFFFFFFFFFFFFFFFFFFFFFFFFFFFFFFFBFFFFFFFFFFFFFFFFFFFFFFFFFFFFFFFFFFFFFFFFFFFFFB
@M05620:45:000000000-G6HP7:1:1101:13458:7918 1:N:0:191
TACCTGTACTGGGGAAGCGTGTAGCAATCGCCATTCCTACCCTAAAGATCGGAAGAGCACACGTCTGAACTCCAGTCACGGACATTTATCTCGTATGCCGTCTTCTGCTTGAAAAAAAAAAAAAAAAAAAAAAAAAAGACAAACAACTATAGCACCCAAATAAAAAAGAAAGAAAATAGAGAGGTAAATATGTAATGAAAGAGAGAGAAGTAAAAAAGAGAAACAAGATAAAGTGTAGTTGATGTCATAGT
+
CCCCDFFFFFFFGGGGGGGGGGHHHHHHHGGGGGHHHHGHHHHHHHHHHHHGGGGHHHHHHHGHHHGHFHHHHGHHHHHGGGGGHHHGHHGHHFGHHHHGGGHGHHHHHHHHHHHGGGGGG<</<>>-<-:<-----..////.:..00000000.....<00000-.../0/.//000000..00000000000000000///....:/000000-..//00//.//00000000000<0000<000:0:
@M05620:45:000000000-G6HP7:1:1101:24683:7926 1:N:0:191
AAACCAAGCAGACACTCACCGCTCCCTCGCCACAGGCCAATAGTTTGTCCTCACTGAGTTGGCAACAAGTGGCTGCTGTGGCTGCCATTTTTCTGGTGATGGCCATCAGCTCCGACGAGGTCAGCTGGGGGGCTTTCTTTGTGTAAGCAACGAGAAACCTGAAAGAAGCATTTTTTAACTAAGTCCTGCTGAGTCATTCATGAGTTTTTAGCCGCCTTGCTTCTTCTCACAGACTCTCTACTCTCATGCCA
+
BBBBABAFAFFFGGGGGGGGFGGGGGGHGGGGEHGHGGFFGEHGHHHHHHHHHHHHHHBGHHHHHHHHHHHHGHGGHBFFFHFGFHHHHGHHHHFHHHHHHHHHHHHGGHHHHGGFGGGGAGHHFHHHGGGGGGGGGGGGGGGGGGFFFFFCFFFDFFFFFFFFFFFFFFFFFFFFEFFFFFFFFFFFFFFFFBFBFFFFFFFFFFFFFFFFFFFFFFFFFFFFFFFFFFFFFFFFFFFFFFFFFFFFFF/
@M05620:45:000000000-G6HP7:1:1101:7532:7947 1:N:0:191
ATCTCTATCTCCTAAAAACCTGTTTAGATTTGGAGATAGACCTTCAGGTTTTTCATCATTTTCTGCATGAATTATACATTGACCACGTTCCAGCGTGGTCAGTTTGCAGCATTCTGTTATTTTGTTTGACAGAGTGTCTTGTTGAGAACATATGTAGGACATGATTTTTTCCTGCAACAGGGAAAATAAAGTATAAGTTTTAAAGATTTATTCTTTAATAAAGGATCTCAAAGCCAGCTTTAGAAAAAGGA
+
BBAABFFFFFFFGGGGGGGGGFFHHHHHHHHHHGHFFHHGHHHHHHHHHHHGGHHHHHHHHHHHHGHHHGHHFHHHHHGHHGFHFHGGHHHHHHGFGGHHHHGGGHHHHHHHFHHHFFHHHHHHCHHHHHGHHHFGFHHFHHHHHGHHHHGHHHGHHHHHFHHHHHHHHGHHHHGHGHHHHGEHHHGHHGGGHHHHHHHHHHHHGGHHHHHHHHHHHHHHHHHHGHHHGHHHHHHHHGHHHFGCCGHHGGH
@M05620:45:000000000-G6HP7:1:1101:14123:7951 1:N:0:191
CATCCTGACCCTGAAGTACCCCGGCTTGATTTCTGACATTAGATCGGAAGAGCACACGTCTGAACTCCAGTCACGGGCATTTATCTCGTATGCCGTCTTCTGCTTGAAAAAAAAAAAAAAAAAAAATAAATATACTAAATTATAATGTTCTACATCACAAACAACTCAACATTTTATTTCTTAATAGTTTGTACACACAATTACAATAGTGCTTTATTCATGCAAGGGTTCTATACACAATCAGCCTGAAT
+
DDDDDFFFFFFFGGGGGGGGGGGGGGGGHHHHHHHHHHHHHHGHHHGGGGHHHHHGHGHHHGHHHHHHHHHHHHGGGGGHHHHHHHHHGGHHHHGGGHGHHHHHHHHHHHHE>BCB>///------.0000000<00:000<00000::000:0:00000.<...0:<0/0/0000<00000000000000/0:000...<000000<0000:00000<<000000..:.<00000000.00000:/./00
@M05620:45:000000000-G6HP7:1:1101:25657:7987 1:N:0:191
AAACCAAGCAGACACTCACCGCTCCCTCGCCACAGGCCAATAGTTTGTCCTCACTGAGTTGGCAACAAGTGGCTGCTGTGGCTGCCATTTTTCTGGTGATGGCCATCAGCTCCGACGAGGTCAGCTGGGGGGCTTTCTTTGTGTAAGCAACGAGAAACCTGAAAGAAGCATTTTTTAACTAAGTCCTGCTGAGTCATTCATGAGTTTTTAGCCGCCTTGCTTCTTCTCACAGACTCTCTACTCTCATGCCA
+
BBBBBBBFBFFFGGGGGGGGGGGGGGGHGGGGGHHHGFGHGCHGFHHHHHHHHHHHHHFGHHHHHHHHHGHHGHGGHHGHHHHGGHHHHHHHHGHHHHGHHHHHFGGGGGHHHGGGGCCCFHGHHHHHGGGGGGGGFGGGGGGGGGFFFFFFFFFFFFFFFFFFFFFFFFFFFFFFFFFFFFFFFFFFFFFFFBFBFFFFFFFFFFFFFFFFBDFFFDFFFFFFFFFFFFFFFFFFFFFFFFFFFFFFFFB
@M05620:45:000000000-G6HP7:1:1101:18702:8011 1:N:0:191
ATCTCTATCTCCTAAAAACCTGTTTAGATTTGGAGATAGACCTTCAGGTTTTTCATCATTTTCTGCATGAATTATACATTGACCACGTTCCAGCGTGGTCAGTTTGCAGCATTCTGTTATTTTGTTTGACAGAGTGTCTTGTTGAGAACATATGTAGGACATGATTTTTTCCTGCAACAGGGAAAATAAAGTATAAGTTTTAAAGATTTATTCTTTAATAAAGGATCTCAAAGCCAGCTTTAGAAAAAGGA
+
CCCCCFFFFFFFGGGGGGGGGGHHHHHHHHHHHHHHHHHHHHHHHHHHHHHGGHHHHHHHHHHHIHHHHHHHHHHHHHHHHHHHHHGHHHHHHHGGGGHHHHHHHHHHHHHHHHHHHHHHHHHHHHHHHHHHHHGHHHHHHHHHHHHHHHHHHHHHHHHHHHHHHHHHHGHHHHHHHHHHHGGHHHHHHHHHHHHHHGHHHHGHHHHHHHHHHHHHHHHGHHHHHHHHHHHHHHHHHGHHHHHHGGHHGGH
@M05620:45:000000000-G6HP7:1:1101:5114:8013 1:N:0:191
CATCCTGACCCTGAAGTACCCCGGCTTGATTTCTGACATTAATCGGAAGAGCACACGTCTGAACTCCAGTCACGGACATTTATCTCGTATGCCGTCTTCTGCTTGAAAAAAAAAAAATTGACAGCGTTTCTTGTTTATAACTTATGTCTTACCTGCTTTTTTCCTTCTACTTGTAACCTACATTCTACGTTTTACCGATTTAGTCTTTACTCCTGTCTCTCCCAGCCCGCTTTATACATAGTAATACAACG
+
BBABBFFFFFFFGGGGGGGGFGGGGGGGGHHHHHHHHHHHHHHHGGGGGHHHHHHHGHHHGFHHHHHHHHHHHGGGGGHHHHFFFHHGGHHHHGGGHGHHHHHHHHHHBGGGF<C//021<111/<<//><D1FG0>1111111>1<D00=0/00.<=FF0:FHFCC0;:0<;00000;//;090009;.;:AFG0..-;;00;00;0000;////999FFF/9/.9.-9-:.://///9/9/////9//;
@M05620:45:000000000-G6HP7:1:1101:18686:8016 1:N:0:191
ATCTCTATCTCCTAAAAACCTGTTTAGATTTGGAGATAGACCTTCAGGTTTTTCATCATTTTCTGCATGAATTATACATTGACCACGTTCCAGCGTGGTCAGTTTGCAGCATTCTGTTATTTTGTTTGACAGAGTGTCTTGTTGAGAACATATGTAGGACATGATTTTTTCCTGCAACAGGGAAAATAAAGTATAAGTTTTAAAGATTTATTCTTTAATAAAGGATCTCAAAGCCAGCTTTAGAAAAAGGA
+
BBBBCFFFFFFFGGGGGGGGGGHHHHHHHHHHHHHHHHHGHHHHHHHHHHHGGHHHHHHHHHHHIHHHHHHHHHHHHHHHHHHHHHGHHHHGHHGEFGHHHHHHHHHHHHHHHHHHHHHHHHHHHHHHGHHHHHHHHHHHHHHHHHFHHHHHHHHHHHHHHHHHHHHHHGHHHHHHHHHHHGGFHHHGHGHHHHGHHGHHHHGGHGHHHGHHHHHHHGHHHFGHHHHHHHGGHCGFHGHHHGHHHHFFEGF
@M05620:45:000000000-G6HP7:1:1101:23747:8038 1:N:0:191
AGATTACTGCAACAGTTCCCCCTGGACCTGGAAAAGTTTCTTGCCTGGCTTACAGAAGCTGAAACAACTGCCAATGTCCTACAGGATGCTACCCGTAAGGAAAGGCTCCTAGAAGACTCCAAGGGAGTAAAAGAGCTGATGAAACAATGGCAAGTAAGTCAGGCATTTCCGCTTTAGCACTCTTGTGGATCCAATTGAACAATTCTCAGCATTTGTACTTGTAACTGACAAGCCAGGGACAAAACAAAGAT
+
AAABBFFFFFFFGGGFGGGGGGGGHHHHHHHHHHHHHHHHHHHHHHHHHHHGHHHHHHHHHHHHHHHHHHHHHHHHHHHHHHHHHHHHHHGHHHGGGGHHHHFHHHHHGHHHHHHHHHHHHHHGGHGGHHHHHGHHHHGHHHHHHHHHHHHHHGHHHHHHHHHHHHHHGHGGGGGHHHHHHHHHHHHGHHHHGHHHHHFHHHHHHHHHHHGHHHHHHHHGHHHHHHHGHGHHHGGGGGGGGGGGGGGGFGF
@M05620:45:000000000-G6HP7:1:1101:19265:8061 1:N:0:191
ATCTCTATCTCCTAAAAACCTGTTTAGATTTGGAGATAGACCTTCAGGTTTTTCATCATTTTCTGCATGAATTATACATTGACCACGTTCCAGCGTGGTCAGTTTGCAGCATTCTGTTATTTTGTTTGACAGAGTGTCTTGTTGAGAACATATGTAGGACATGATTTTTTCCTGCAACAGGGAAAATAAAGTATAAGTTTTAAAGATTTATTCTTTAATAAAGGATCTCAAAGCCAGCTTTAGAAAAAGGA
+
CCCCCFFFFFFFGGGGGGGGGGHHHHHHHHHHHHHHHHHHHHHHHHHHHHHGGHHHHHHHHHHIHHHHHHHHHHHHHHHHHHHHHHGHHHHHHHGGGGHHHHHHHHHHHHHHHHHHHHHHHHHHHHHHHHHHHHHHHHHHHHHHHHHHHHHHHHHHHHHHHHHHHHHHHGHHHHHHHHHHHGGHHHHHHHHHHHHHHHHHHHHHHHHHHHHHHHHHHHHHHBHHGHHHHHHHHHHHHGHHHHHGHHGGGGF
@M05620:45:000000000-G6HP7:1:1101:19274:8078 1:N:0:191
ATCTCTATCTCCTAAAAACCTGTTTAGATTTGGAGATAGACCTTCAGGTTTTTCATCATTTTCTGCATGAATTATACATTGACCACGTTCCAGCGTGGTCAGTTTGCAGCATTCTGTTATTTTGTTTGACAGAGTGTCTTGTTGAGAACATATGTAGGACATGATTTTTTCCTGCAACAGGGAAAATAAAGTATAAGTTTTAAAGATTTATTCTTTAATAAGGGATCTCAAAGCCAGCTTTAGAAAAAGGA
+
CCCCCFFFFFFFGGGGGGGGGGHHHHHHHHHHHHHHHHHHHHHHHHHHHHHGGHHHHIHHHHIHIHHHHHHHHHHHHHHHHHHHHHGHHHHHHHGGGGHHHHHHHHHHHHHHHHHHHHHHHHHHHHHHHHGHHHHHHHHHHHHHHHHHHHHHHHHHHHHHHHHHHHHHHGHHHHHHHHHHHGGHHHHHHHHHHHHHHGHHHHGHHHHHHHHHHHHHHHHHHBFHHHGHHGHHHHHHHGHHHHHHHGHHGGG
@M05620:45:000000000-G6HP7:1:1101:19251:8082 1:N:0:191
ATCTCTATCTCCTAAAAACCTGTTTAGATTTGGAGATAGACCTTCAGGTTTTTCATCATTTTCTGCATGAATTATACATTGACCACGTTCCAGCGTGGTCAGTTTGCAGCATTCTGTTATTTTGTTTGACAGAGTGTCTTGTTGAGAACATATGTAGGACATGATTTTTTCCTGCAACAGGGAAAATAAAGTATAAGTTTTAAAGATTTATTCTTTAATAAAGGATCTCAAAGCCAGCTTTAGAAAAAGGA
+
ABCCCFFFFFFFGGGGGGGGGGHHHHHHHGHHHHHHHHHHHHHHHHHHHHHGGHHHHHIHIIHHHHGHHHHHHHHHHHHHHHHHGHGHHHHHHHGFGGGHGHHHHHHHHHHHHHHHHHHHHHHHHHHHGHHHHHHHHHHHHHHGHHGHHGHHHHHHHHHHFHHHHHHHHGHHHHHGHHHHHGGHHHHHEHHHHHHHHFGHHGGHHHHHHHHHHHHHHGHGHHHHHHHHHGGGHHHHHGHHHHHHHHHHGGG
@M05620:45:000000000-G6HP7:1:1101:24829:8095 1:N:0:191
AAACCAAGCAGACACTCACCGCTCCCTCGCCACAGGCCAATAGTTTGTCCTCACTGAGTTGGCAACAAGTGGCTGCTGTGGCTGCCATTTTTCTGGTGATGGCCATCAGCTCCGACGAGGTCAGCTGGGGGGCTTTCTTTGTGTAAGCAACGAGAAACCTGAAAGAAGCATTTTTTAACTAAGTCCTGCTGAGTCATTCATGAGTTTTTAGCCGCCTTGCTTCTTCTCACAGACTCTCTACTCTCATGCCA
+
ABBCCCCFCFFFGGGGGGGGGGGGGGHHGGGGGHHHGGHHHGHHHHHHHHHHHHHHHHGHHHHHHHHHHGHHGHGGHHHHHHHGGHHHHHHHHHHHHHHHHHHHGHHHHHHHHGGFGGGGGHHHHHHHGGGGGGGGGGGGGGGGGGFFFFFFFFFFFFFFFFFFFFFFFFFFFFHFFFFFFFFFFFFFFFFFFFFFFFFFFFHFFFFFFFFFFFFFFFFFFFFFFHHFFFFFFFFFFFFFFFFHFFFFFFF
@M05620:45:000000000-G6HP7:1:1101:23748:8101 1:N:0:191
AAACCAAGCAGACACTCACCGCTCCCTCGCCACAGGCCAATAGTTTGTCCTCACTGAGTTGGCAACAAGTGGCTGCTGTGGCTGCCATTTTTCTGGTGATGGCCATCAGCTCCGACGAGGTCAGCTGGGGGGCTTTCTTTGTGTAAGCAACGAGAAACCTGAAAGAAGCATTTTTTAACTAAGTCCTGCTGAGTCATTCATGAGTTTTTAGCCGCCTTGCTTCTTCTCACAGACTCTCTACTCTCATGCCA
+
CCCCCBCFCFFFGGGGGGGGGGGGGGHHGGGGGHHHGGHHHHHHHHHHHHHHHHHHHHGHHHHHHHHHHHHHGHGGHHHHHHHGGHHHHHHHHHHHHHHHHHHHHHHHHHHHHGGGGGGGGHHHHHHHGGGGGGGGGGGGGGGGGGFFFFFFFFFFFFFFFFFFFFFFFFFFFFFFFFFFFFFFFFFFFFFFFFFFFFFFFFFFFFFFFFFFFFFFFFFFFFFFFFFFFFFFFFFFFFFFFFFFFFFFFFF
@M05620:45:000000000-G6HP7:1:1101:24842:8110 1:N:0:191
AAACCAAGCAGACACTCACCGCTCCCTCGCCACAGGCCAATAGTTTGTCCTCACTGAGTTGGCAACAAGTGGCTGCTGTGGCTGCCATTTTTCTGGTGATGGCCATCAGCTCCGACGAGGTCAGCTGGGGGGCTTTCTTTGTGTAAGCAACGAGAAACCTGAAAGAAGCATTTTTTAACTAAGTCCTGCTGAGTCATTCATGAGTTTTTAGCCGCCTTGCTTCTTCTCACAGACTCTCTACTCTCATGCCA
+
CCCCCCCFCFFFGGGGGGGGGGGGGGHHGGGGGHHHGGHHHHHHHHHHHHHHHHHHHHHHHHHHHHHHHHHHGHGGHHHHHHHGGHHHHHHHHHHHHHHHHHHHHHHHHHHHHGGGGGGGGHHHHHHHGGGGGGGGGGGGGGGGGGFFFFFFFFFFFFFFFFFFFFFFFFFFFFFFFFFFFFFFFFFFFFFFFFFFFFFFFFFFFFFFFFFFFFFFFFFFFFFFFFFFFFFFFFFFFFFFFFFFFFFFFFF
@M05620:45:000000000-G6HP7:1:1101:24538:8120 1:N:0:191
TACCTGTACTGGGGAAGCATTTGAATATCCCCCCATGGGGTTGGGGACGGAGACCTGCTCCATAAACACAGGCAACTTGCCTAACTTTCCCGGGAAGATGAATCCAAAGAGCGCCCAAAGCTCTTCGGAGGTTATTTTGCATCGGGGAGCCAGACAGAATGATCCGATGAGGGGTGCGAAACTATTTGAGGAAAGAAAGAATCTTTTTTTTAAATTACCCTTTTAGCAACCGCCATTCCAACCCTAAAGAT
+
BBBBBFFFFFFFGGGAEGFDG5BFG5GFGHHGG22AA3A22AAAE010AA11>113?1353@5DF43B1?F1?FBE333@F3B3?BG443B/E/>//033B3443BFB000B//>B//0001@F11F?/>/<01>FGB11111>.----../...//C/:0;0<0....BFBG?A?.-;@-?00;F0//9:FF9AB?9//.:BFFFF/-;-.9/;B//;BFFF////;9.99@--;9F//99A..;;9/9/
@M05620:45:000000000-G6HP7:1:1101:23751:8127 1:N:0:191
AAACCAAGCAGACACTCACCGCTCCCTCGCCACAGGCCAATAGTTTGTCCTCACTGAGTTGGCAACAAGTGGCTGCTGTGGCTGCCATTTTTCTGGTGATGGCCATCAGCTCCGACGAGGTCAGCTGGGGGGCTTTCTTTGTGTAAGCAACGAGAAACCTGAAAGAAGCATTTTTTAACTAAGTCCTGCTGAGTCATTCATGAGTTTTTAGCCGCCTTGCTTCTTCTCACAGACTCTCTACTCTCATGCCA
+
AAAAAA11>11CGGEGGGGGEEGGG0FGEGGEGHFHCFCEGBGDBGHEHDG1BFDAGH1FGCGHFEG/GFDFF0>?GE@B0B0F?GEGGH2BGDHBFGDGE@0BGFHG>FD>FEEGC/<B?0FG1FHHCC/@9?EB0;BFG0CBBFFFFFF@FF?BFFFF9//FF/A9FFFBFFF-ABFFF/BFFFBFBFFBFBFFBB9F///BBFFFFFFFFB?;-9BFFF/BFFFFFBFF/A/FFBB99BFBFF//BFB
@M05620:45:000000000-G6HP7:1:1101:22420:8130 1:N:0:191
AAACCAAGCAGACACTCACCGCTCCCTCGCCACAGGCCAATAGTTTGTCCTCACTGAGTTGGCAACAAGTGGCTGCTGTGGCTGCCATTTTTCTGGTGATGGCCATCAGCTCCGACGAGGTCAGCTGGGGGGCTTTCTTTGTGTAAGCAACGAGAAACCTGAAAGAAGCATTTTTTAACTAAGTCCTGCTGAGTCATTCATGAGTTTTTAGCCGCCTTGCTTCTTCTCACAGACTCTCTACTCTCATGCCA
+
BBAABBBFAFFFGGGGGGGGGGGGGGHHGGGGGHHHGGHHHHHHHHHHHHHHHHHHHHGHHHHHHHHHHHGHGHGGHHHHHHHGGHHHHHHHHHHHHHHHHHHHHHHHHHHHHGGGGGGGGHHHHHHHGGGGGGGGGGGGGGGGGGFFFFFFFFFFFFFFFFFFFFFFFFFFFFFFFFFFFFFFFFFFFFFFFFFFFFFFFFFFFFFFFFFFFFFFFFFFFFFFFFFFFFFFFFFFFFFFFFFFFFFBFFB
@M05620:45:000000000-G6HP7:1:1101:24552:8137 1:N:0:191
TACCTGTACTGGGGAAGCATTTGAATATCCCCCCATGGTGATGGGGACGGAGAACTGCTCCATAAACACAGGCAACGTGCCTAACTTTCCCGGGAAGATGAAGTCAAAGAGCGACCACAGCTCTTCGGAGGTTATTTTGCATCGGTGAGCCAGACAGAATGATCCGATGAGGGGTGCGAAACTATTTGAGGAAAGGAAGCACCTTTTTATTAAATTTACCTTTTAGCAATCGCCATTCCTACCCTAAAGAT
+
CCCCCFFFFFFFGGGGGGGGGGHHHHHHHHHGGGGHHHGHHHHHHGGGGGGGGHHHHHHHHHHHHHHHHHHGGHHGGHHHHHHHHHHHHHHGGGGGGHHHHHHHHHHHHHGHGGGGGHHGHHHGHHHGGGGEFHHHHHHHHHHGGFFFGFHHHHGHHHHHHHGHHHGGGHHHGGDDGGDFGGGGGGGGGGGFGGGGGGGGGGFFFFFFFFFFFFFFFFFFFFFFFFFFFFFFEFFFFFFFFFFFFFFFFFB
@M05620:45:000000000-G6HP7:1:1101:22438:8142 1:N:0:191
AAACCAAGCAGACACTCACCGCTCCCTCGCCACAGGCCAATAGTTTGTCCTCACTGAGTTGGCAACAAGTGGCTGCTGTGGCTGCCATTTTTCTGGTGATGGCCATCAGCTCCGACGAGGTCAGCTGGGGGGCTTTCTTTGTGTAAGCAACGAGAAACCTGAAAGAAGCATTTTTTAACTAAGTCCTGCTGAGTCATTCATGAGTTTTTAGCCGCCTTGCTTCTTCTCACAGACTCTCTACTCTCATGCCA
+
BCCCCCCFCFFFGGGGGGGGGGGGGGHHGGGGGHHHGGHHHHHHHHHHHHHHHHHHHHHHHHHHHHHHHHHHGHGGHHHHHHHGGHHHHHHHHHHHHHHHHHHHHHHHHHHHHGGGGGGGGHHHHHHHGGGGGGGGGGGGGGGGGGFFFFFFFFFFFFFFFFFFFFFFFFFFFFFFFFFFFFFFFFFFFFFFFFFFFFFFFFFFFFFFFFFFFFFFFFFFFFFFFFFFFFFFFFFFFFFFFFFFFFFFFFB
@M05620:45:000000000-G6HP7:1:1101:6395:8158 1:N:0:191
AAACCAAGCAGACACTCACCGCTCCCTCGCCACAGGCCAATAGTTTGTCCTCACTGAGTTGGCAACAAGTGGCTGCTGTGGCTGCCATTTTTCTGGTGATGGCCATCAGCTCCGACGAGGTCAGCTGGGGGGCTTTCTTTGTGTAAGCAACGAGAAACCTGAAAGAAGCATTTTTTAACTAAGTCCTGCTGAGTCATTCATGAGTTTTTAGCCGCCTTGCTTCTTCTCACAGACTCTCTACTCTCATGCCA
+
AABBBBBFBFFFGGGGGGGGGGGGGGHHGGGGGHHHGGHHHHHHHHHHHHHHHHHHHHHHHHHHHHHHHHHHGHGGHHHHHHHGGHHHHHHHHHHHHHHHHHHHHHHHHHHHHGGGGGGGGHHHHHHGGGGGGGGGGGGGGGGGGGFFFFFFFFFFFFFFFFFFFFFFFFFFFFFFFFFFFFFFFFFFFFFFFFFFFFFFFFFFFFFFFFFFFFFFFFFFFFFFFFFFFFFFFFFFFFFFFFFFFFFBFFB
@M05620:45:000000000-G6HP7:1:1101:26869:8167 1:N:0:191
CATCCTGACCCTGAAGTACCCCGGCTTGATTTCTGACATTAGATCGGAAGAGCACACGTCTGAACTCCAGTCACGGACATTTATCTCGTATGCCGTCTTCTGCTTGAAAAAAAAAAAATACCAACCTTACTATTTTATAACCTATTTATTACATTAAATTTTCCCTCAACATTGAACCTCAATTATAATCTTTCAAGCTTTATTCTTTAATACATTATCTCAAATCCATCTTTCTCAAACTCAATAAATGA
+
CCCCCFFFFFFFGGGGGGGGGGGGGGGGHHHHHHHHHHHHHHGHHHGEGGFHHHHFHGHHHGHFHHHHHHHHHHGFEGGHHHHHFHHHGGHHHHGGGHGHHHHHHHFHGGH?EFFB</01==11//01??1111111111>>=1>F<11111100=000<0<<000/.<<D/;0;:0./;0:000:CF00;;00;0000;CF0;BFF0;0BB0000;00;;;00;;F00B;9009:9000;0090000:00
@M05620:45:000000000-G6HP7:1:1101:24503:8172 1:N:0:191
CATCCTGACCCTGAAGTACCCGGCTTGATTTCTGACATTAGATCGGAAGAGCACACGTCTGAACTCCAGTCACGGACATTTATCTCGTATGCCGTCTTCTGCTTGAAAAAAAAAAAAAAAAAAAAAAAATAAAATAATATTATGAGAAAAACAAACAGAAAGAACAAAAAAAAAAAAAAAGAAAAAAAAAGAAAAAAAGACAAATAGAAGAGTATAACAAAGACAGCAAAATACAATATAAAAAAAACAAT
+
CCCDDFFFFFFFGGGGGGGGGGGGGGGHHHHHHHHHHHHHHHHHHGGGGHHHHHHHGHHHGHGHHHHHGHHHHFGFGGHHHHHHHHHGEHHHHGFGHGHHHHHHHHHGHHGGGGG/<<//---------.0000000000000000000/......./<<0:/.///...-----<--->...//.----...//.-9../://000<000.000<0<00./////.//0/0000000000000---...0
@M05620:45:000000000-G6HP7:1:1101:5984:8176 1:N:0:191
AGATTACTGCAACAGTTCCCCCTGGACCTGGAAAAGTTTCTTGCCTGGCTTACAGAAGCTGAAACAACTGCCAATGTCCTACAGGATGCTACCCGTAAGGAAAGGCTCCTAGAAGACTCCAAGGGAGTAAAAGAGCTGATGAAACAATGGCAAGTAAGTCAGGCATTTCCGCTTTAGCACTCTTGTGGATCCAATTGAACAATTCTCAGCATTTGTACTTGTAACTGACAAGCCAGGGACAAAACAAAGAT
+
ABBCCFFFFFFFGGGFGGGGGGGGHHHHHHHHGHHHHHHHHHHHHHHHHHHGHHHGHHHHHHHGHHGHHHHHFHHHGHHHHHHHHHHHHHHHHHGGGGHHHHGHHHHHGHHHHHHFHHHHHGHGGGGGHHHHHGHGHHFHHHHGHGHHHHHHHGHHGHHGHHHHHHHHHHGGGGGHHHGHHHHHHHHGHHHHGHHHHGFFHHHHHHHDHHHHHHHHHHHHHGHFHHGHFHGHHGGGGEFGFGFGGGGGGG;
@M05620:45:000000000-G6HP7:1:1101:21514:8184 1:N:0:191
CATCCTGACCCTGAAGTACCCCGGCTTGATTTTGACATTAGATCGGAAGAGCACACGTCTGAACTCCAGTCACGGACATTTATCTCGTATGCCGTCTTCTGCTTGAAAAAAAAAAAAATAACAGCATTGTTGCCTTCTTCGTTCAACCCGCTCACCACCTCAAAACCACCTTTTTTCTCCCAGTCCTTCTTAGACTCTCCTGAGTTTCAAGCCGCCTTGCGTCTTCTCACAGACTCTCTCCTCTCATTCCC
+
CCCCCFFFFFFFGGGGGGGGGGGGGGGFHHHHHHGHHHHHHHHHHGGGGHHHHHHHGHHHGHHHHHHHHHHHHGGGGGHHHHHHHHHGFHGHHGGGHGHHHGHHHEGHHHGEB>C/<<01?111001?11101111>111.00.000..-<--.0.0....0000...;.:0000:/000//00;CB09;000000000/;09;00000;099---..09-.-..;0;B0BB0;00000;:0;0/0:0;00
@M05620:45:000000000-G6HP7:1:1101:24078:8186 1:N:0:191
ATCTCTATCTCCTAAAAACCTGTTTAGATTTGGAGATAGACCTTCAGGTTTTTCATCATTTTCTGCATGAATTATACATTGACCACGTTCCAGCGTGGTCAGTTTGCAGCATTCTGTTATTTTGTTTGACAGAGTGTCTTGTTGAGAACATATGTAGGACATGATTTTTTCCTGCAACAGGGAAAATAAAGTATAAGTTTTAAAGATTTATTCTTTAATAAAGGATCTCAAAGCCAGCTTTAGAAAAAGGA
+
CCCCCFFFFFFFGGGGGGGGGGHHHHHHHHHHHHHHHHHHHHHHHHHHHHHGGHHHHHIHHHHHIHHHHHHHHHHHHHHHHHHHHHGHHHHHHHGGGGHHHHHHHHHHHHHHHHHHHHHHHHHHHHHHHHHHHHHHHHHHHHHHHHHHHHHHHHHHHHHHHHHHHHHHHGHHHHHHHHHHHGGHHHGHHGHHHHHHHGHHHHGHHHHHHHHHHGHHHHHHHGHHHHHHHHHHHHHHHGGHHHHGHHGHGGH
@M05620:45:000000000-G6HP7:1:1101:24086:8203 1:N:0:191
ATCTCTATCTCCTAAAAACCTGTTTAGATTTGGAGATAGACCTTCAGGTTTTTCATCATTTTCTGCATGAATTATACATTGACCACGTTCCAGCGTGGTCAGTTTGCAGCATTCTGTTATTTTGTTTGACAGAGTGTCTTGTTGAGAACATATGTAGGACATGATTTTTTCCTGCAACAGGGAAAATAAAGTATAAGTTTTAAAGATTTATTCTTTAATAAAGGATCTCAAAGCCAGCTTTAGAAAAAGGA
+
CCCCCFFFFFFFGGGGGGGGGGHHHHHHHHHHHHHHHHHHHHHHHHHHHHHGGHHHHHIHIHIHHHHHHHHHHHHHHHHHHHHHHHGHHHHHHHGFGGHHHHHHHHHHHHHHHHHHHHHHHHHHHHHHHHGHHHHHHHHHHHHHHHHHHHHHHHHHHHHHHHHHHHHHHGHHHHHHHHHHHGGHHHHHHHHHGHHHHGHHHHGHHHHHHHHHHHHHHHHHHHHHHHHHHHHGHHHHHGHHHHHFGFGHGGG
@M05620:45:000000000-G6HP7:1:1101:15560:8204 1:N:0:191
CATCCTGACCCTGAAGTACCCCGGCTTGATTTCTGACATTAGATCGGAAGAGCACACGTCTGAACTCCAGTCACGGACATTTATCTCGTATGCCGTCTTCTGCTTGAAAAAACAAAACAGCAATCGACGTGTCTTTGACCTGGTGTCGTCAGCCAGACTGTGACGCTGAGAGGTTCGACACTCTTCACGTAATGCTCGCACCTTTTTACTCCATATAGCTTCTAGCCCACCTCAGTCGTAGCCTCTCTCCT
+
3ABBAFBFFFFFGGFGGGGGGGGCAFEGHHHHHFGCGFHGHFDHHCE2FAFGFBGFCEBGFFDHHHFHHHFH3FAE@CEGGHGFHHHHGDFG@B>?>GFEHFFGGFFHFG0>/??000/202222/0/<//2<22@@22210<10/1/?/<.<0000.>1<111......0/.<<:-...-0/:0000=:/..00009-;--/:900.000//0000/////99//9/....://;:.....//.9/////
@M05620:45:000000000-G6HP7:1:1101:3955:8225 1:N:0:191
AAACCAAGCAGACACTCACCGCTCCCTCGCCACAGGCCAATAGTTTGTCCTCACTGAGTTGGCAACAAGTGGCTGCTGTGGCTGCCATTTTTCTGGTGATGGCCATCAGCTCCGACGAGGTCAGCTGGGGGGCTTTCTTTGTGTAAGCAACGAGAAACCTGAAAGAAGCATTTTTTAACTAAGTCCTGCTGAGTCATTCATGAGTTTTTAGCCGCCTTGCTTCTTCTCACAGACTCTCTACTCTCATGCCA
+
BBBCCBBFCFFFGGGGGGGGGGGGGGHHGGGGGHHHGGHHHHHHHHHHHHHHHHHHHHHHHHHHHHHHHHHHGHGGHHHHHHHGGHHHHHHHHHHHHHHHGHHHHHHHHHHHHGGGGGGGGHHHHHHHGGGGGGGGGGGGGGGGGFFFFFFFFFFFFFFFFFFFFFFFFFFFFFFFFFFFFFFFFFFFFFFFFFFFFFFFFFFFFFFFFFFFFFFFFFFFFFFFFFFFFFFFBFFFFFFFFFFFFFFBFF9
@M05620:45:000000000-G6HP7:1:1101:19987:8228 1:N:0:191
AGATTACTGCAACAGTTCCCCCTGGACCTGGAAAAGTTTCTTGCCTGGCTTACAGAAGCTGAAACAACTGCCAATGTCCTACAGGATGCTACCCGTAAGGAAAGGCTCCTAGAAGACTCCAAGGGAGTAAAAGAGCTGATGAAACAATGGCAAGTAAGTCAGGCATTTCCGCTTTAGCACTCTTGTGGATCCAATTGAACAATTCTCAGCATTTGTACTTGTAACTGACAAGCCAGGGACAAAACAAAGAT
+
BBBBCFFFFFFFGGGGGGGGGGGGGGHHHHHHHHHHGHHHHHHHHHHHHHHHHHGHHHHHHHHHHHHHHHHHHHHHHHHHHHHHHHHHHHHHHHGGGGHHHHHHHHHHGHHHHHHHHHHHHHHGGEGGHHHHHGHHHHHHHHHHHHHHHHHHHGHHHHHHHHHHHHHHHHGGGGGHHHHHHHHHHGHGHHHHGGHHHGGHHHHHHHHHHHHHHHHHHGHGHHHHHHHHHHHHGGGGGGGGEFGGGGGGGGF
@M05620:45:000000000-G6HP7:1:1101:8824:8329 1:N:0:191
AAACCAAGCAGACACTCACCGCTCCCTCGCCACAGGCCAATAGTTTGTCCTCACTGAGTTGGCAACAAGTGGCTGCTGTGGCTGCCATTTTTCTGGTGATGGCCATCAGCTCCGACGAGGTCAGCTGGGGGGCTTTCTTTGTGTAAGCAACGAGAAACCTGAAAGAAGCATTTTTTAACTAAGTCCTGCTGAGTCATTCATGAGTTTTTAGCCGCCTTGCTTCTTCTCACAGACTCTCTACTCTCATGCCC
+
AB@BBABFBFFFG4FFGFGGGGGGGGHHGGGGGHHHGGHHH3GHHHHHHHHHHHHHEHHHHHGHHHH1GGHHGHGGHHHHHHHCFG3BGHHHHHHHHHDH4GHHBHHHHHHHHCGGFEDGDGCGHHHHGGGGGGGGGGGGGGGGGGFFFFFFEDFFFFFFFF/:BF?FFFFFFFFFFFFFF/FFFFFFFFFFFFFFFFFFFFFFFFFFFFBFF.BFFFFFFFFFFFFF/9BBFFFFFFF/FFFFFBFBFF/
@M05620:45:000000000-G6HP7:1:1101:7928:8332 1:N:0:191
ATCTCTATCTCCTAAAAACCTGTTTAGATTTGGAGATAGACCTTCAGGTTTTTCATCATTTTCTGCATGAATTATACATTGACCACGTTCCAGCGTGGTCAGTTTGCAGCATTCTGTTATTTTGTTTGACAGAGTGTCTTGTTGAGAACATATGTAGGACATGATTTTTTCCTGCAACAGGGAAAATAAAGTATAAGTTTTAAAGATTTATTCTTTAATAAAGGATCTCAAAGCCAGCTTTAGAAAAAGGA
+
CCCBCFFFFFFFGGGGGGGGGGHHHHHHHHHHHCHHHHHHHHHHHHHHHHHGGHHHHIHHHHIHHHHHHHHHHHHHHHHHHHHHHHGHHHHHHHGGGGHHHHHHHHHHHHHHHHHHHHHHHHHHHHHHGHGHHHHHGHHHHHHHHHFHHHHHHHHHHHHHHHHHHHHHGFHHHHGHHHHHHGFHHHGGHFHGHHHHHHHHHHHHHHHHHHHHHHHHHHHGFFFHHHHHHHHGHHGHHGHHHHHGFFHFDFG
@M05620:45:000000000-G6HP7:1:1101:21876:8347 1:N:0:191
TACCTGTACTGGGGAAGCATTTGAATATCCCCCCATGGTGATGGGGACGGAGAACTGCTCCATAAACACAGGCAACGTGCCTAACTTTCCCGGGAAGATGAAGTCAAAGAGCGACCACAGCTCTTCGGAGGTTATTTTGCATCGGTGAGCCAGACAGAATGATCCGATGAGGGGTGCGAAACTATTTGAGGAAAGGAAGCACCTTTTTATTAAATTTACCTTTTAGCAATCGCCATTCCTACCCTAAAGAT
+
BBBBBFFFFFFFGEGGGGGGGGHGHGHHHHHGGGGHHHGHHHHHGGGGGGGGGHHHHHHHHHFHHHHHHHHHGHHHGHHHHGHHHHHHHHHGGGFCGHHGHHHHHHHHHHHHGGGGGHHHHHHHHHHGGGGEHHHHHHHHGHHGGGGGHHHHHHGHHHHFGFHHHHDGGHHGGG:DGGGGGGGGGGGGGGGFGGGFGGG.9FFFFFFFFFFFFBFFFFFFFFFFFFFEFFFFFFFFFFFFFFAFFFFFFFF
@M05620:45:000000000-G6HP7:1:1101:27205:8348 1:N:0:191
TACCTGTACTGGGGAAGCGTGTAGCAATCGCCATTCCTACCCTAAAGATCGGAAGAGCACACGTCTGAACTCCAGTCACGGACATTATCTCGTATGCCGTCTTCTGCTTGAAAAAAAAAAAAAATATTAAAAGAGCTGATGAAACAATTACAAATAACTCAGTCATTTCCACTTTAGCACTCTTGTTGAGCCAAGTGAACAATTCTCAACATTTTTACTTCTAACTCACAAACCACGCACAAAACAAAGAC
+
BBBBBFFFFFFFGGFFGGGEEEGHHHHHHGGGGGHHGHGHHHHHFHHDGFGGGGGHHGHHGHGFHHGHGHHHHHHHHHHGGGGGHGGHHHHHFFHHHHGGGHGGHHGFGHHBFHHGGFFC/<<-011>>>DF1>0<F110000<0CG<00=0D0<0=0:<:00;<;GCGF0:;::C0;;0:B09000.;/0/;B9;;090;B090;;B0:09;00;;B////99/B///;/..;....;9;9.;FE.9/;.
@M05620:45:000000000-G6HP7:1:1101:8826:8349 1:N:0:191
AAACCAAGCAGACACTCACCGCTCCCTCGCCACAGGCCAATAGTTTGTCCTCACTGAGTTGGCAACAAGTGGCTGCTGTGGCTGCCATTTTTCTGGTGATGGCCATCAGCTCCGACGAGGTCAGCTGGGGGGCTTTCTTTGTGTAAGCAACGAGAAACCTGAAAGAAGCATTTTTTAACTAAGTCCTGCTGAGTCATTCATGAGTTTTTAGCCGCCTTGCTTCTTCTCACAGACTCTCTACTCTCATGCCA
+
CDDCDCCFCFFFGGGGGGGGGGGGGGHHGGGGGHHHGGHHHHHHHHHHHHHHHHHHHHGHHHHHHHHHHHHHGGGGHHHHHHHGGHHHHHHHHHHHHHHHHHHHHHHHHHHHHGGGGGGGDHHHHHHHGGGGGGGGGGGGGGGGGGFFFFFFFFFFFFFFFFFFFFFFFFFFFFHFFFFFFFFFFFFFFFFHFBFFFFFFFFFFFFFFFFFFFFFFFFFFFFHFFFFFFFFFFFFFFFFHFFFFFFFFFFF
@M05620:45:000000000-G6HP7:1:1101:7926:8350 1:N:0:191
ATCTCTATCTCCTAAAAACCTGTTTAGATTTGGAGATAGACCTTCAGGTTTTTCATCATTTTCTGCATGAATTATACATTGACCACGTTCCAGCGTGGTCAGTTTGCAGCATTCTGTTATTTTGTTTGACAGAGTGTCTTGTTGAGAACATATGTAGGACATGATTTTTTCCTGCAACAGGGAAAATAAAGTATAAGTTTTAAAGATTTATTCTTTAATAAAGGATCTCAAAGCCAGCTTTAGAAAAAGGA
+
CDDDDFFFFFFFGGGGGGGGGGHHHHHHHHHHHHHHHHHHHHHHHHHHHHHGGHHHHIHHHHHIHHHHHHHHHHHHHHHHHHHHHHGHHHHHHHGGGGHHHHHHHHHHHHHHHHHHHHHHHHHHHHHHHHHHHHGHHHHHHHHHHHHHHHHHHHHHHHHHHHHHHHHHHGHHHHHHHHHHHGGHHHHHHHHHHHHHHHHHHHHHHHHHHHHHHHHHHHHHHHHHHHHHHHHHHHHHHGHHHHHHHHHHGGH
@M05620:45:000000000-G6HP7:1:1101:7945:8356 1:N:0:191
ATCTCTATCTCCTAAAAACCTGTTTAGATTTGGAGATAGACCTTCAGGTTTTTCATCATTTTCTGCATGAATTATACATTGACCACGTTCCAGCGTGGTCAGTTTGCAGCATTCTGTTATTTTGTTTGACAGAGTGTCTTGTTGAGAACATATGTAGGACATGATTTTTTCCTGCAACAGGGAAAATAAAGTATAAGTTTTAAAGATTTATTCTTTAATAAAGGATCTCAAAGCCAGCTTTAGAAAAAGGA
+
AAAAAFFFFFFFGGGGGGGGGGHHHHFHHHHHCBFHGGFHHFHHHHHHHHFFEHHHHHHHHHHHHH5FGFHHHHHHHGHHHGHGHHGHHHHHHHGGGGGHFHGHFHHHHHHHHHHHHHHHHHHHHHHHHGHHFHHHHHHHHHHHGFEHHHGHHHHFGHHHGHHHHGGHHCHHHHHHHHHGHEEFEHGFHDGHHHHDGHGHHGHHHHHHGHHGHHHHGHHH<DGBCGHHHHFFFHGHHEHHHGEFHBGF.AC
@M05620:45:000000000-G6HP7:1:1101:19415:8362 1:N:0:191
ATCTCTATCTCCTAAAAACCTGTTTAGATTTGGAGATAGACCTTCAGGTTTTTCATCATTTTCTGCATGAATTATACATTGACCACGTTCCAGCGTGGTCAGTTTGCAGCATTCTGTTATTTTGTTTGACAGAGTGTCTTGTTGAGAACATATGTAGGACATGATTTTTTCCTGCAACAGGGAAAATAAAGTATAAGTTTTAAAGATTTATTCTTTAATAAAGGATCTCAAAGCCAGCTTTAGAAAAAGGA
+
CCBBCFFFFFFFGGGGGGGGGGHHHHGHHHHHHHHHHHHGFHHHHHHHHHHGGHHHHHHHHHHGHHHHHHHHHHHHHHHHHGHHHHGHHHHHHHGGGGHHHHHHHHHHGHHHHHGHHHHHHHHHHHHHHHHHHHHHHHHHHHHHHHHHHHHHHHHHHHHHHHHHHHHHHFHHHHGHHHHGHGGHHHHHGGHHHHHGHGGHHHHHHHHHHHHHHHHHHHHHDFGHHHHHHHHHHHHGHGGHHHGGHHHGGGG
@M05620:45:000000000-G6HP7:1:1101:4442:8381 1:N:0:191
AGATTACTGCAACAGTTACCCCTGGACCTGGAAAAGTTTCTTGCCTGGCTTACAGAAGCTGAAACAACTGCCAATGTCCTACAGGATGCTACCCGTAAGGAAAGGCTCCTAGAAGACTCCAAGGGAGTAAAAGAGCTGATGAAACAATGGCAAGTAAGTCAGGCATTTCCGCTTTAGCACTCTTGTGGATCCAATTGAACAATTCTCAGCATTTGTACTTGTAACTGACAAGCCAGGGACAAAACAAAGAT
+
ABABCFFFFFFFGGGGGGGGGGGGHHHHHHHHHHHHGHHHHHHHHHHHGHHHHHHHHHHHHHHHHHHHHHHHHHHHHHHHHHHHHFHHHHHHHHGFGGHHGHGHHHHHGHHHHHHGHHHHHGHGGEGEFHHHHGHHHHGHGHHHHGHHHHHHGGHHGHHHHHHHHHHHHHGGGGGHHHHHHHHHHHHGGHHHFHHHHDFHHGHHHHHGHHHHHHHHHHHHHHHGHHHHHFFHHGHGGGGGGGGGGGGGGGF
@M05620:45:000000000-G6HP7:1:1101:24475:8398 1:N:0:191
ATCTCTATCTCCTAAAAACCTGTTTAGATTTGGAGATAGACCTTCAGGTTTTTCATCATTTTCTGCATGAATTATACATTGACCACGTTCCAGCGTGGTCAGTTTGCAGCATTCTGTTATTTTGTTTGACAGAGTGTCTTGTTGAGAACATATGTAGGACATGATTTTTTCCTGCAACAGGGAAAATAAAGTATAAGTTTTAAAGATTTATTCTTTAATAAAGGATCTCAAAGCCAGCTTTAGAAAAAGGA
+
BCCCDFFFFFFFGGGGGGGGGGHHHHHHHHHHHHHHHHHHHHHHHHHHHHHGGHHHHHHIHHHIHHHHHHHHHHHHHHHHHHHHHHGHHHHHHHGFGGHHHHHHHHHHHHHHHHHHHHHHHHHHHHHHGHGHHHHHHHHHHHHHHHHHHHHGHHHHHHHHHHHHHHHHHGHHHHHHHHHHHGGHHHHHGGHHFHHHHGHHHHHHHHHHHHHHHHHHHGHHGGHHHHHHHGHGHHHHHGHHHHHHHGHHGGH
@M05620:45:000000000-G6HP7:1:1101:24311:8405 1:N:0:191
ATCTCTATCTCCTAAAAACCTGTTTAGATTTGGAGATAGACCTTCAGGTTTTTCATCATTTTCTGCATGAATTATACATTGACCACGTTCCAGCGTGGTCAGTTTGCAGCATTCTGTTATTTTGTTTGACAGAGTGTCTTGTTGAGAACATATGTAGGACATGATTTTTTCCTGCAACAGGGAAAATAAAGTATAAGTTTTAAAGATTTATTCTTTAATAAAGGATCTCAAAGCCAGCTTTAGAAAAAGGA
+
ABBBBFFFFFFFGGFGGGGGGGHHHGFGHHHHGFHCGDGGHHHHHHHHHHHGGHHHHHHHHHHHHHGHHHFHHHHEHFHHHHHHGHGHHHHFFHGGGGHHHHHHHHHFHHHHHHHHHHHHHHHHHHHGFGGHHHHHHHHHHHHHHHHFHGHHHHHHHEHHGHGGHHHHHGHHHGHHBGHHEFEHHCFG?DGHHGDGHHHHHHHHHHHHHHHHHHHHHHHF0DGHFHHHHHGFHHHHHGHHHGHGH0GAADG
@M05620:45:000000000-G6HP7:1:1101:19883:8413 1:N:0:191
AGATTACTGCAACAGTTCCCCCTGGACCTGGAAAAGTTTCTTGCCTGGCTTACAGAAGCTGAAACAACTGCCAATGTCCTACAGGATGCTACCCGTAAGGAAAGGCTCCTAGAAGACTCCAAGGGAGTAAAAGAGCTGATGAAACAATGGCAAGTAAGTCAGGCATTTCCGCTTTAGCACTCTTGTGGATCCAATTGAACAATTCTCAGCATTTGTACTTGTAACTGACAAGCCAGGGACAAAACAAAGAT
+
BCCCCFFFFFFFGGGGGGGGGGGGHHHHHHHHHHHHHHHHHHHHHHHHHHHHHHGHHHHHHHHHHHHHHHHHHHHHHHHHHHHHGHHHHHHHHHGGGGHHHHHHHHHHGHHGHHHGHHHHHHHGGEFFHHHHHGHHHHHHHHGHHHHHHHHHHGHHHHHHHHHHHHHHHHGGGGGHEHHHHHHHHFHGHHHHHHHHHHGHHHHHHHHGHHHGGHHHHGHFHHHGHHGFHHHHHGGGGGGGEFGGGGGGEBC
@M05620:45:000000000-G6HP7:1:1101:24485:8418 1:N:0:191
ATCTCTATCTCCTAAAAACCTGTTTAGATTTGGAGATAGACCTTCAGGTTTTTCATCATTTTCTGCATGAATTATACATTGACCACGTTCCAGCGTGGTCAGTTTGCAGCATTCTGTTATTTTGTTTGACAGAGTGTCTTGTTGAGAACATATGTAGGACATGATTTTTTCCTGCAACAGGGAAAATAAAGTATAAGTTTTAAAGATTTATTCTTTAATAAAGGATCTCAAAGCCAGCTTTAGAAAAAGGA
+
BBBBBFFFFFFFGGGGGGGGGGHHHHHHHHHHHHHHHHHHHHHHHHHHHHHGGHHHHHHHHHHHHHHHHHHHHGHHHHHHHHHHHHGHHHHHHHGGGGHHHHHHGHHHHHHHHHHHHHHHHHHHGHHHHHHHHHHHHHHHHHHHHHHHHHHHHHHHHHHHHHHHHHHHHGHHHHHHHHHHHGGHHHHHHHHHHHHHHHHHHHHHHHHHHHHHHHHHHGHHHHHGHHHHHHHHHHGHHGHHHHHGHHHGGGG
@M05620:45:000000000-G6HP7:1:1101:14789:8423 1:N:0:191
AAACCAAGCAGACACTCACCGCTCCCTCGCCACAGGCCAATAGTTTGTCCTCACTGAGTTGGCAACAAGTGGCTGCTGTGGCTGCCATTTTTCTGGTGATGGCCATCAGCTCCGACGAGGTCAGCTGGGGGGCTTTCTTTGTGTAAGCAACGAGAAACCTGAAAGAAGCATTTTTTAACTAAGTCCTGCTGAGTCATTCATGAGTTTTTAGCCGCCTTGCTTCTTCTCACAGACTCTCTACTCTCATGCCA
+
BBABBAAFBFFFGGGGGGGGEGEEEGGHGGEFGHGHGGGHHGFFGFHHHHHHHHGFHHHHHGHGHHHEHGFGGFEGGFBGHHHGGHHFHGHFGHGHGHFHHFHHHHHHHHHHHGGGGGGGGHHHHHHHGFGGGGFFGGFFGFFFGGFFFFFFFFFFFFFFFFFFFFFFFFFFFFFFEFFFFFFBFFFFFFFFF/BBFFFFFFEFBFFFEFFFFADFFFFFFF/FFFBFFFFFFFBFFFFFBFFFFFFBBF9
@M05620:45:000000000-G6HP7:1:1101:24304:8431 1:N:0:191
ATCTCTATCTCCTAAAAACCTGTTTAGATTTGGAGATAGACCTTCAGGTTTTTCATCATTTTCTGCATGAATTATACATTGACCACGTTCCAGCGTGGTCAGTTTGCAGCATTCTGTTATTTTGTTTGACAGAGTGTCTTGTTGAGAACATATGTAGGACATGATTTTTTCCTGCAACAGGGAAAATAAAGTATAAGTTTTAAAGATTTATTCTTTAATAAAGGATCTCAAAGCCAGCTTTAGAAAAAGGA
+
BCBCCFFFFFFFGGGGGGGGGGHHHHHHHHHHHHHHHHHGHHHHHHHHHHHGGHHHHHIHIHHHHHHHHHHHHHHHHHHHHHHHHHGHHHHHHHGGGGHHHHHHHHHHHHHHHHHHHHHHHHHHHHHHHHHHHHHHHHHHHHHHHHHHHHHHHHHHHHHHHHHHHHHHHGHHHHHHGHHHHGGHHHHHHHHHHHHGHGHHHHHHHHHHHHHHHHHHHHHHHHHHHHHHHHHHHHHHHGHHHHGHGHHHGGH
@M05620:45:000000000-G6HP7:1:1101:9110:8436 1:N:0:191
CATCCTGACCCTGAAGTACCCCGGCTTGATTTCTGACATTAGATCGGAAGAGCACACGTCTGAACTCCAGTCACGGACATTTATCTCGTATGCCGTCTTCTGCTTGAAAAAAAAAAAAAAAAAAAAATATATGTAAAAAACAAATTGCATAGAAGTAATAATAAGGAGAGAAATAATTAATCACGTAGTAAACACGAGAGGAAAGTAGACCATGAGCACACACATGCACGAGAAGGAAGGCGTTGTCTAAC
+
CCCDDFFFFFFFGGGGGGGGGGGGGGGGHHHHHHHGHHHHHHHHHHGGGGHHHHHHHGGHHGHHHHHHHHHHHGGGGGGHHHHHHHHHGGHHHHGFGHGHHHHHHHHGFHHEECCB<>/<--<-<--.0000000000:-...<<00000000000:00000000:0....00000000:0000<./..00000:.--.-.://.000:<0/:00000</<..<00000..-../../...-.<-.00<00
@M05620:45:000000000-G6HP7:1:1101:15854:8443 1:N:0:191
AAACCAAGCAGACACTCACCGCTCCCTCGCCACAGGCCAATAGTTTGTCCTCACTGAGTTGGCAACAAGTGGCTGCTGTGGCTGCCATTTTTCTGGTGATGGCCATCAGCTCCGACGAGGTCAGCTGGGGGGCTTTCTTTGTGTAAGCAACGAGAAACCTGAAAGAAGCATTTTTTAACTAAGTCCTGCTGAGTCATTCATGAGTTTTTAGCCGCCTTGCTTCTTCTCACAGACTCTCTACTCTCATGCCC
+
ABABBAAFBFFFGFGGGGGGGGGGGGHHCGGEGGHHGGHHHGHHHHHHHHHHHHHHHHHHHHGHHHFHHHHHGHGGHHHHGFHFFHHHHHHHHHHHHHGHHHGHHHHHHHHHHGGGGGGGGHHGHHHHGGGGGGGGGGGGFGGGGGFFFFFBFFFFBFFFFFFBFFFFFFFFFFFBEFFFFFFFFFFFFFFFFFFFFFFFFFFFFFFFFFFFFFBBFFFFFFFFFFFFFFEFFFFFFFFFFFFFF/BFFF/
@M05620:45:000000000-G6HP7:1:1101:15874:8452 1:N:0:191
AAACCAAGCAGACACTCACCGCTCCCTCGCCACAGGCCAATAGTTTGTCCTCACTGAGTTGGCAACAAGTGGCTGCTGTGGCTGCCATTTTTCTGGTGATGGCCATCAGCTCCGACGAGGTCAGCTGGGGGGCTTTCTTTGTGTAAGCAACGAGAAACCTGAAAGAAGCATTTTTTAACTAAGTCCTGCTGAGTCATTCATGAGTTTTTAGCCGCCTTGCTTCTTCTCACAGACTCTCTACTCTCATGCCA
+
ABABBBBFBFFFGGGGGGGGGGGGGGHHGGGGGHHHGGHHHHHHHHHHHHHHHHHHHHHHHHHGHHHHGHHHGHGGHFGHHHHGGHHHHHHHHHHHHHHHHHHHHHHHHHHHHGGGGGGGFHHHGHHHGGGGGGGGGGGGGGGGGGFFFFFFFFFFFFFFFFFFFFFFFFFFFFFFFFFFFFFFFFFFFFFFFBFFFFFFFFFFFFFFFFFFFFFFFFFFFFFFFBFFFFFFFFFFFFFFFFFFFFFFFF/
@M05620:45:000000000-G6HP7:1:1101:9116:8458 1:N:0:191
CATCCTGACCCTGAAGTACCCCGGCTTGATTTCTGACATTAGATCGGAAGAGCACACGTCTGAACTCCAGTCACGGACATTTATCTCGTATGCCGTCTTCTGCTTGAAAAAAAAAATAATTTTGTTTGACAGAGGGACTTGTTGAGAACAGATGTCGGACATGATTTTTTCCGGCAAACGGGAAAATAACGACTATGTTTTAAAGATTTATTCTTTAATACAGGATCTCAAGGCCAGCGTTAACAAAAGGA
+
BBBBBFFFFFFFGGGGGFGGGGE2AEEGHHHHHHHHHBHGHHGHHHFDGGAFHHHHHGGHHFHHFFHHHFHHGG1?0EEGFHHGBEGHGGGHHHGGGFGHFFFHHHEFB3FEE//<0222>@22@2<<2@11<F///?0?1<1<<1.<1<00>>11><-<<0000000;-/0.;;A-......-./9:009.-.-00;CFF///;/BFFBFEFB/99///////.9F9B/9//;...;-9;..///;./..
@M05620:45:000000000-G6HP7:1:1101:15856:8462 1:N:0:191
AAACCAAGCAGACACTCACCGCTCCCTCGCCACAGGCCAATAGTTTGTCCTCACTGAGTTGGCAACAAGTGGCTGCTGTGGCTGCCATTTTTCTGGTGATGGCCATCAGCTCCGACGAGGTCAGCTGGGGGGCTTTCTTTGTGTAAGCAACGAGAAACCTGAAAGAAGCATTTTTTAACTAAGTCCTGCTGAGTCATTCATGAGTTTTTAGCCGCCTTGCTTCTTCTCACAGACTCTCTACTCTCATGCCA
+
CCCCCCCFCFFFGGGGGGGGGGGGGGHHGGGGGHHHGGHHHHHHHHHHHHHHHHHHHHHHHHHGHHHHHHHHGHGGHHHHHHHGGHHHHHHHHHHHHHHHHHHHHHHHHHHHHGGGGGGGGHHHFHHHGGGGGGGGGGGGGFGGGGFFFFFFFFFFFFFFFFFFFFFFFFFFFFFFFFFFFFFFFFFFFFFFFFFFFFFFFFFFFFFFFFFFFFFFFFFFFFFFFFFFFFFFFFFFFFFFFFFFFFFFFFF
@M05620:45:000000000-G6HP7:1:1101:20748:8463 1:N:0:191
AAACCAAGCAGACACTCACCGCTCCCTCGCCACAGGCCAATAGTTTGTCCTCACTGAGTTGGCAACAAGTGGCTGCTGTGGCTGCCATTTTTCTGGTGATGGCCATCAGCTCCGACGAGGTCAGCTGGGGGGCTTTCTTTGTGTAAGCAACGAGAAACCTGAAAGAAGCATTTTTTAACTAAGTCCTGCTGAGTCATTCATGAGTTTTTAGCCGCCTTGCTTCTTCTCACAGACTCTCTACTCTCATGCCA
+
CCCCCBCFCFFFGGGGGGGGGGGGGGHHGGGGGHHHGGEHHHHHHHHHHHHHHHHHHHHHHHHGHHHHHHHHGGGGHHHHHHHGGHHHHHHHHHHHHHGHHHHHHHHHHHHHHGGGGGGGGHHHHHHHGGGGGGGGGGGGGGGGGGFFFFFFFFFFFFFFFFFFFFFFFFFFFFFFFFFFFFFFFFFFFFFFFFFFFFFFFFFFFFFFFFFFFFFFFFFFFFFFFFFFFFFFFFFFFFFFFFFFFFFBFF0
@M05620:45:000000000-G6HP7:1:1101:24407:8463 1:N:0:191
AAACCAAGCAGACACTCACCGCTCCCTCGCCACAGGCCAATAGTTTGTCCTCACTGAGTTGGCAACAAGTGGCTGCTGTGGCTGCCATTTTTCTGGTGATGGCCATCAGCTCCGACGAGGTCAGCTGGGGGGCTTTCTTTGTGTAAGCAACGAGAAACCTGAAAGAAGCATTTTTTAACTAAGTCCTGCTGAGTCATTCATGAGTTTTTAGCCGCCTTGCTTCTTCTCACAGACTCTCTACTCTCATGCCA
+
DCCCDDCFCFFFGGGGGGGGGGGGGGHHGGGGGHHHGGHHHHHHHHHHHHHHHHHHHHHHHHHHHHHHHHHHGHGGHHHHHHHGGHHHHHHHHHHHHHHHHHHHHHHHHHHHHGGGGGGGGHHHHHHHGGGGGGGGGGGGGGGGGGFFFFFFFFFFFFFFFFFFFFFFFFFFFFFFFFFFFFFFFFFFFFFFFFFFFFFFFFFFFFFFFFFFFFFFFFFFFFHFFFFFFFFFFFFFFFFFHFFHFFFFFFB
@M05620:45:000000000-G6HP7:1:1101:20059:8466 1:N:0:191
AAACCAAGCAGACACTCACCGCTCCCTCGCCACAGGCCAATAGTTTGTCCTCACTGAGTTGGCAACAAGTGGCTGCTGTGGCTGCCATTTTTCTGGTGATGGCCATCAGCTCCGACGAGGTCAGCTGGGGGGCTTTCTTTGTGTAAGCAACGAGAAACCTGAAAGAAGCATTTTTTAACTAAGTCCTGCTGAGTCATTCATGAGTTTTTAGCCGCCTTGCTTCTTCTCACAGACTCTCTACTCTCATGCCA
+
3AAABBAFAFFFGFGGGGGGAEGGGGHHGGGFGHGHGGDCGGHHGHHHHHHHHHHHGHHHHHHHHHHHHHHHGHGGHHHHGGHFGHBGHHHHHHGGHHHHHFHHHHHHHHHHHGGGGGGGGHHHHHHHGGG@GGGGGGGGGGFFBFBFF/FBAD?D/B;/:FF//;./9/;FFFFBA/99BB/;;9B9/F//.:;/F9//B/:/;BFF..;BF.@BFFB/F9/BFFFF/B/9FFFBB99/9FFFB/;/;F/
@M05620:45:000000000-G6HP7:1:1101:24386:8472 1:N:0:191
AAACCAAGCAGACACTCACCGCTCCCTCGCCACAGGCCAATAGTTTGTCCTCACTGAGTTGGCAACAAGTGGCTGCTGTGGCTGCCATTTTTCTGGTGATGGCCATCAGCTCCGACGAGGTCAGCTGGGGGGCTTTCTTTGTGTAAGCAACGAGAAACCTGAAAGAAGCATTTTTTAACTAAGTCCTGCTGAGTCATTCATGAGTTTTTAGCCGCCTTGCTTCTTCTCACAGACTCTCTACTCTCATGCCA
+
?AAABBB4ACFFGGGGGGGGGGGGGGHHGGGEGGHHGGHHHFHHGHHHHHHBFHHFFHDDGHHFHHGHHDFEFHGGHHGHHHFFEHGHHGGHHHHHFHFFGHHHHHGHHHHHHGGGGFGGBG?GGHHHGGCGGGGGGGGGGBFBFFFFFFFFFFFFFFFFFEFFFFFFFFFFFFFCFFFFFFFFFFFFFFFFFFFFFFBFFFBF/FFEFEBFFFFFFFBBFFFFFBFFFFFFBAFFFFFFFFFFFFFFFFF
@M05620:45:000000000-G6HP7:1:1101:22568:8481 1:N:0:191
ATCTCTATCTCCTAAAAACCTGTTTAGATTTGGAGATAGACCTTCAGGTTTTTCATCATTTTCTGCATGAATTATACATTGACCACGTTCCAGCGTGGTCAGTTTGCAGCATTCTGTTATTTTGTTTGACAGAGTGTCTTGTTGAGAACATATGTAGGACATGATTTTTTCCTGCAACAGGGAAAATAAAGTATAAGTTTTAAAGATTTATTCTTTAATAAAGGATCTCAAAGCCAGCTTTAGAAAAAGGA
+
BBBCCFFFFFFFGGGGGGGGGGGHHHHHHHHHHHFHHHHHHHHHHHHGHHHGGGHHHGHHHHHHHHHHHGHHHHHHHHHHHHGHHHGGHHHHHGGFGGHGHHGHHHHHHHHHHHHHHHHHHHHHHHHHHHHHHHGHHHHHHHHHHHGHHHHHHHFHHHHHHHHHHHHHHGHHHHHHHHHHHGGHHHHHFGHGHHHHHGHHHGGHHHHHHHGHHHHHHGHHHHHGHHGHHGGGHHHHHGHHHHHGFHFHGGF
@M05620:45:000000000-G6HP7:1:1101:20047:8481 1:N:0:191
AAACCAAGCAGACACTCACCGCTCCCTCGCCACAGGCCAATAGTTTGTCCTCACTGAGTTGGCAACAAGTGGCTGCTGTGGCTGCCATTTTTCTGGTGATGGCCATCAGCTCCGACGAGGTCAGCTGGGGGGCTTTCTTTGTGTAAGCAACGAGAAACCTGAAAGAAGCATTTTTTAACTAAGTCCTGCTGAGTCATTCATGAGTTTTTAGCCGCCTTGCTTCTTCTCACAGACTCTCTACTCTCATGCCA
+
DDDDDCCFDFFFGGGGGGGGGGGGGGHHGGGGGHHHGGHHHHHHHHHHHHHHHHHHHHHHHHHHHHHHHHHHGHGGHHHHHHHGGHHHHHHHHHHHHHHHHHHHHHHHHHHHHGGGGGGGGHHHHHHHGGGGGGGGGGGGGGGGGGFFFFFFFFFFFFFFFFFFFFFFFFFFFFHFFFFFFFFFFFFFFFFFFFFFFFFFFFFFFFFFFFFFFFFFFFFFFFFFFFFFFFFFFFFFFFFFFFFFFFFFFFB
@M05620:45:000000000-G6HP7:1:1101:9590:8512 1:N:0:191
ATCTCTATCTCCTAAAAACCTGTTTAGATTTGGAGATAGACCTTCAGGTTTTTCATCATTTTCTGCATGAATTATACATTGACCACGTTCCAGCGTGGTCAGTTTGCAGCATTCTGTTATTTTGTTTGACAGAGTGTCTTGTTGAGAACATATGTAGGACATGATTTTTTCCTGCAACAGGGAAAATAAAGTATAAGTTTTAAAGATTTATTCTTTAATAAAGGATCTCAAAGCCAGCTTTAGAAAAAGGA
+
1AAAAFFFFFFFGGGGGFFGGGGHFHHBGHFD11BCHFHFHGHHHHHHHHHGGHBGHEGHFHHHHHHHFFFHGFGEHFHFFBGHFFEHHHHGHHGGGGHHHHHHHGHGHHHHHHGEHHGHHHHHFHHHHFHFHHHHHHGHHHHHFHHHHFHEGHHHHHEGHGHDGGHHHGHHHHGCGHEHHGGHHGGHFHHHGHFHHGHGFHG1FFGFHEHHHHHHHHHBGFFHHGFHFGHEHF::GFHGHFBCGHF.A.;
@M05620:45:000000000-G6HP7:1:1101:9609:8513 1:N:0:191
ATCTCTATCTCCTAAAAACCTGTTTAGATTTGGAGATAGACCTTCAGGTTTTTCATCATTTTCTGCATGAATTATACATTGACCACGTTCCAGCGTGGTCAGTTTGCAGCATTCTGTTATTTTGTTTGACAGAGTGTCTTGTTGAGAACATATGTAGGACATGATTTTTTCCTGCAACAGGGAAAATAAAGTATAAGTTTTAAAGATTTATTCTTTAATAAAGGATCTCAAAGCCAGCTTTAGAAAAAGGA
+
CCCCCFFFFFFFGGGGGGGGGGHHHHHHHHHHHHHHHHHHHHHHHHHHHHHGGHHHHHHHHHHIHHHHHHHHHHHHHHHHHHHHHHGHHHHHHHGGGGHHHHHHHHHHHHHHHHHHHHHHHHHHHHHHHHHHHHHHHHHHHHHHHHHHHHHHHHHHHHHHHHHHHHHHHGHHHHGHHHHHHGGHHHHHHHHHHHH1FGGHHHHHHHHHHHHHHHHHHHHHHHHHHHHHHGHHHHHHHGHHHGHGHHHHGGH
@M05620:45:000000000-G6HP7:1:1101:26147:8527 1:N:0:191
ATCTCTATCTCCTAAAAACCTGTTTAGATTTGGAGATAGACCTTCAGGTTTTTCATCATTTTCTGCATGAATTATACATTGACCACGTTCCAGCGTGGTCAGTTTGCAGCATTCTGTTATTTTGTTTGACAGAGTGTCTTGTTGAGAACATATGTAGGACATGATTTTTTCCTGCAACAGGGAAAATAAAGTATAAGTTTTAAAGATTTATTCTTTAATAAAGGATCTCAAAGCCAGCTTTAGAAAAAGGA
+
BCCCCFFFFFFFGGGGGGGGGGHHHHHHHHHHHHHHHHHHHHHHHHHHHHHGGHHHHGHHIHIHHHGHHHHHHHHHHHHHHHHHHHGHHHHHHHGFGGHHHHHHHHGHHHHHHHHHHHHHHHHHGHHHHHHHHHHHHHHHHHHHHHGHHHHHHHHHHHHHHHHHGHHHHGHHHHHHHHHHHGGHFFGHHHHFFHHGHFHHHHHGHHHHHHHHHHHHHFHHHFGHHHHHGHHGHHHHHGHHHHGGHFFFGGG
@M05620:45:000000000-G6HP7:1:1101:13803:8528 1:N:0:191
TACCTGTACTGGGGAAGCATTTGAATATCCCCCCATGGTGATGGGGACGGAGAACTGCTCCATAAACACAGGCAACGTGCCTAACTTTCCCGGGAAGATGAAGTCAAAGAGCGACCACAGCTCTTCGGAGGTTATTTTGCATCGGTGAGCCAGACAGAATGATCCGATGAGGGGGGCGAAACTATTTGAGGAAAGGAAGCACCTTTTTATTAAATTTACCTTTTAGCAATCGCCATTCCTACCCTAAAGAT
+
CCCCCFFFFFFFGGGGGGGGGGHHHHHFHHHGGGEHHHFFBHHHHEGEGFEGGFCGFDGGHFGGHGHHFEHGGHHGGHEHFFGFEHHFHHFGGGGEE0?EHFHEGHHHGFFFECCF@GECCCFGFDGDADFGHFHHHFFH1=DGD<A<0FG0C<E/CHG<=D=GGH?EFFHHGG-;;@CFA@FBFFFFFEFFFBFFFFFFFFFFFFFFFFFFF0BFBFFFFFFFFBFFB:BAEFAA:FBBFFF.9FFFB0:
@M05620:45:000000000-G6HP7:1:1101:23457:8541 1:N:0:191
AAACCAAGCAGACACTCACCGCTCCCTCGCCACAGGCCAATAGTTTGTCCTCACTGAGTTGGCAACAAGTGGCTGCTGTGGCTGCCATTTTTCTGGTGATGGCCATCAGCTCCGACGAGGTCAGCTGGGGGGCTTTCTTTGTGTAAGCAACGAGAAACCTGAAAGAAGCATTTTTTAACTAAGTCCTGCTGAGTCATTCATGAGTTTTTAGCCGCCTTGCTTCTTCTCACAGACTCTCTACTCTCATGCCA
+
CCCCCBBFCFFFGGGGGGGGGGGGGGHHGGGGGHHHGGHHHHHHHHHHHHHHHHHHHHHHHHHHHHHHHHHHGHGGHHHHHHHGGHHHHHHHHHHHHHHHHHHHHHHHHHHHHGGGGGGGGHHHHHHHGGGGGGGGGGGGGGGGGGFFFFFFFFFFFFFFFFFFFFFFFFFFFFFFFFFFFFFFFFFFFFFFFFFFFFFFFFFFFFFFFFFFFFFFFFFFFFFFFFFFFFFFFFFFFFFFFFFFFFFFFFB
@M05620:45:000000000-G6HP7:1:1101:25825:8564 1:N:0:191
AAACCAAGCAGACACTCACCGCTCCCTCGCCACAGGCCAATAGTTTGTCCTCACTGAGTTGGCAACAAGTGGCTGCTGTGGCTGCCATTTTTCTGGTGATGGCCATCAGCTCCGACGAGGTCAGCTGGGGGGCTTTCTTTGTGTAAGCAACGAGAAACCTGAAAGAAGCATTTTTTAACTAAGTCCTGCTGAGTCATTCATGAGTTTTTAGCCGCCTTGCTTCTTCTCACAGACTCTCTACTCTCATGCCA
+
BBAAB?AFBFCCCGGFEGGGGGGEAFFFEEAEEHHHGGFHC3EHDDGHGFGHHHHHGHHHHHHEHHHEHDBGFHGGHFFGHHFAFHHHHFEFFGGHGHBGHHFFHHHHHHGFHDEEGGCGGHFHHHH0A/<B@BGFF0CFGGGGGGFFFFFBEFDFFFFFFBBFFBFBFFFFFFFBFFFFFFF9FFFFEFFFFFFFFFFFFFFE;BFFFFE/FD?BFDFFFFFFFF/9//BBFFBBFFFB9BBFFFFBBFF
@M05620:45:000000000-G6HP7:1:1101:23762:8603 1:N:0:191
AGATTACTGCAACAGTTCCCCCTGGACCTGGAAAAGTTTCTTGCCTGGCTTACAGAAGCTGAAACAACTGCCAATGTCCTACAGGATGCTACCCGTAAGGAAAGGCTCCTAGAAGACTCCAAGGGAGTAAAAGAGCTGATGAAACAATGGCAAGTAAGTCAGGCATTTCCGCTTTAGCACTCTTGTGGATCCAATTGAACAATTCTCAGCATTTGTACTTGTAACTGACAAGCCAGGGACAAAACAAAGAT
+
AAAAAFFFFFFFGGFBGGGGGGGGHHHHHHHGFHHHGHHHHHHHHHHHHHHHHHHHHHGHHHHHHHHHHHHHHHHHHHHHHHHHGFGHHHFHHHGGGGHHHHHGHHHHGHHHHHHHHFHHHHHGDGGEGHHHHGHHHHHHHHGHHHHHHHGHHGHGHHHHHHHHHHHHHHGGGGGGHGHHHHHHHHHGHHHHHHHHHHHHHHHHHHHHHHHHHGHHHGHHHHHHHGHFHHHHHGGGGGGGGGBFGGGGFGF
@M05620:45:000000000-G6HP7:1:1101:22689:8604 1:N:0:191
AAACCAAGCAGACACTCACCGCTCCCTCGCCACAGGCCAATAGTTTGTCCTCACTGAGTTGGCAACAAGTGGCTGCTGTGGCTGCCATTTTTCTGGTGATGGCCATCAGCTCCGACGAGGTCAGCTGGGGGGCTTTCTTTGTGTAAGCAACGAGAAACCTGAAAGAAGCATTTTTTAACTAAGTCCTGCTGAGTCATTCATGAGTTTTTAGCCGCCTTGCTTCTTCTCACAGACTCTCTACTCTCATGCCA
+
CCCCCCCFCFFFGGGGGGGGGGGGGGHHGGGGGHHHGGHHHHHHHHHHHHHHHHHHHHHHHHHHHHHHHHHHGHGGHHHHHHHGGHHHHHHHHHHHHHHHHHHHHHHHHHHHHGGGGGGGGHHHHHHHGGGGGGGGGGGGGGGGGGFFFFFFFFFFFFFFFFFFFFFFFFFFFFFFFFFFFFFFFFFFFFFFFFFFFFFFFFFFFFFFFFFFFFFFFFFFFFFFFFFFFFFFFFFFFFFFFFFFFFFFFFB
@M05620:45:000000000-G6HP7:1:1101:17647:8606 1:N:0:191
TACCTGTACTGGGGAAGCATTTGAATATCCCCCCATGGTGATGGGGACGGAGAACTGCTCCATAAACACAGGCAACGTGCCTAACTTTCCCGGGAAGATGAAGTCAAAGAGCGACCACAGCTCTCGGAGGTTATTTTGCATCGGTGAGCCAGACAGAATGATCCGATGAGGGGTGCGAAACTATTTGAGGAAAGGAAGCACCTTTTTATTAAATTTACCTTTTAGCAATCGCCATTCCTACCCTAAAGATC
+
BBBBBFFFFFFFGGGFEGGGGGHHHHHHHHHGGGGHHHFGHHHHHGGGGGGGGHHHHHHHHGHHHHHFHHHHGHHFGHHHHHHHHHHHHGHGGGGGGHHHHHHHHHHHFHHFGGGGGHHHHHGHHGGGGGDHHHHHHHGHHHGGGGGHGHFHGGHHHHHHGHHGHGGGHGHGFCCGGDAGGGGEGGGGGGFGGGGGG?EBCAFFFFFFFFFFFFFFFFFFFFFFFFFFFFEEDDEFBBFFFFFFFFFFFFB
@M05620:45:000000000-G6HP7:1:1101:16341:8610 1:N:0:191
CATCCTGACCCTGAAGTACCCCGGCTTGATTTCTGACATTAGATCGGAAGAGCACACGTCTGAACTCCAGTCACGGACATTTATCTCGTATGCCGTCTTCTGCTTGAAAAAAAAAAAAAAAAAAGATGATTCAAAAACAGATTTAATAGCTTCACTGCACTGACTTGATCTACCAAATGTTAGAAATTCTGTGTATTTGTAAGCGAGGAAGTGGGGGCAAGCACAAGTAAAGATGAATATGATATCTAGGT
+
CCCCCFFFFFFFGGGGGGGGGGGGGGGFGHHHHHHHHHHHHHHHHHGGGGHHHHHHHGGHHGHGHHHHFHHHHGGGGGGHHHGHGGGHGGHHHHGFGHGGHHHHHHHHFHHEE@C>////-<--..00000000<0...//00000:000000000;0;00/000;0000090000;0090000000000;00000000;0000-;---/.000.----9..//:/.00000000;000090000000000
@M05620:45:000000000-G6HP7:1:1101:22670:8611 1:N:0:191
AAACCAAGCAGACACTCACCGCTCCCTCGCCACAGGCCAATAGTTTGTCCTCACTGAGTTGGCAACAAGTGGCTGCTGTGGCTGCCATTTTTCTGGTGATGGCCATCAGCTCCGACGAGGTCAGCTGGGGGGCTTTCTTTGTGTAAGCAACGAGAAACCTGAAAGAAGCATTTTTTAACTAAGTCCTGCTGAGTCATTCATGAGTTTTTAGCCGCCTTGCTTCTTCTCACAGACTCTCTACTCTCATGCCA
+
AAABCCCFCFFFGGGGGGGGGGGGGGHHGGGGGHHHGGHHHHHHHHHHHHHHHHHHHHGHHHHGHHFGHFGHGHGGHHHHHHHGGHHHHHHHHHHHHHHHHHHHHHHHHHHHHGGGGGGGGHHHHHHHGGGGGGGGGGGGGFGFGGFFFFFFFFFFFFFFFFFFFFFFFFFFFFFFFFFFFFFFFFFFFFFFFFFFFFFFFFFFFFFFFFFFFFFFFFFFFFFFFFFFFFFFFFFFFFFFFFFFFFFFFFF
@M05620:45:000000000-G6HP7:1:1101:5266:8616 1:N:0:191
AGATTACTGCAACAGTTCCCCCTGGACCTGGAAAAGTTTCTTGCCTGGCTTACAGAAGCTGAAACAACTGCCAATGTCCTACAGGATGCTACCCGTAAGGAAAGGCTCCTAGAAGACTCCAAGGGAGTAAAAGAGCTGATGAAACAATGGCAAGTAAGTCAGGCATTTCCGCTTTAGCACTCTTGTGGATCCAATTGAACAATTCTCAGCATTTGTACTTGTAACTGACAAGCCAGGGACAAAACAAAGAT
+
AAABBFFFFFFFGGGGGGGGGGGGHHHGHHHHGHHHFGHHHHHHHHHHHHHGHHHHGHHHHHHHHHHHHHHHHHHHHHHHHHGHHHHHHHHHHHGGGGHHHHGHHHHHGHHHHHHHHHHHHHHGGHGGFHHHHGHHHHGGHGHHHHHHHHHFHGHGFHHHFHGGHHHHGHGGGGGHHGHHHHHHHFHGFCGHB<GHHFFGHHHHHHHFGFHHHHHHFGHHHHHHHHHHHGFHEGGGGGFGGFFGGGGGFG;
@M05620:45:000000000-G6HP7:1:1101:5229:8619 1:N:0:191
AGATTACTGCAACAGTTCCCCCTGGACCTGGAAAAGTTTCTTGCCTGGCTTACAGAAGCTGAAACAACTGCCAATGTCCTACAGGATGCTACCCGTAAGGAAAGGCTCCTAGAAGACTCCAAGGGAGTAAAAGAGCTGATGAAACAATGGCAAGTAAGTCAGGCATTTCCGCTTTAGCACTCTTGTGGATCCAATTGAACAATTCTCAGCATTTGTACTTGTAACTGACAAGCCAGGGACAAAACAAAGAT
+
AAAABBFFFFFFGGGEGGGGFGGGHGHHFHGE3FHHFHHHHHHHGHHHHHGGHHHHHHHHHHFHHHHHGHHHHGEGFHHHHHGHFGGHHHHHGHFEGGHHHHHHHHHHGHHHEGFFHHHHH?GGGEEEHHHHHFGHHHGHGHHHHFGHHHHGHGHDFHGHHHHHHHHHGGCDFGGHHGHHHHHHHGFEHHGHF<GHF=DGHGFHHHHGHHHHHHHHHGHFHFGEHHHHHHHGAEFFFGGFAFGFFEEAFGF
@M05620:45:000000000-G6HP7:1:1101:5248:8621 1:N:0:191
AGATTACTGCAACAGTTCCCCCTGGACCTGGAAAAGTTTCTTGCCTGGCTTACAGAAGCTGAAACAACTGCCAATGTCCTACAGGATGCTACCCGTAAGGAAAGGCTCCTAGAAGACTCCAAGGGAGTAAAAGAGCTGATGAAACAATGGCAAGTAAGTCAGGCATTTCCGCTTTAGCACTCTTGTGGATCCAATTGAACAATTCTCAGCATTTGTACTTGTAACTGACAAGCCAGGGACAAAACAAAGAT
+
BBAABFFFFFFFGGGGGGGGGGGGHHHHFHHHHHHHFHHHHHHHHHHHHHHHHHHHHHHGHHHGHGHHHHHHHHHHHHHHHHGHHHHHHHHHHHGGGGHHGHHHHHHHGHHHHHHHHHHHHHHGGGGGHHHHHGHHHHHHHHHHHHHHHHHHHGHHHHHGHHHHHHHHHHGGGGGHHHHHHHHHHHHGHHHHHHHHHHHGHHHHHHHHHHHHHHHHHHHHHHHGHHHHFHHHHGGGGGGGGGGGGGGGGGF
@M05620:45:000000000-G6HP7:1:1101:15935:8654 1:N:0:191
AAACCAAGCAGACACTCACCGCTCCCTCGCCACAGGCCAATAGTTTGTCCTCACTGAGTTGGCAACAAGTGGCTGCTGTGGCTGCCATTTTTCTGGTGATGGCCATCAGCTCCGACGAGGTCAGCTGGGGGGCTTTCTTTGTGTAAGCAACGAGAAACCTGAAAGAAGCATTTTTTAACTAAGTCCTGCTGAGTCATTCATGAGTTTTTAGCCGCCTTGCTTCTTCTCACAGACTCTCTACTCTCATGCCA
+
CCCCCCBFBFFFGGGGGGGGGGGGGGHHGGGGGHHHGGHHHHHFGHHHHHHHHHHHHHHHHHHHHHHHHHHFGGFGFHHHHHHGGHHHHHHHHGHHHHHHHHHHHHHHHHGHHGGGGGGGFHHHHHHHGGGGGGGGGGGGGGGFGGFFFFFFFFFFFFFFFFFFFFFFFFFFFFFFFFFFFFFFFFFFFFFFFFFFFFFFFFFFFFFFFFFFFFFFFFFFFFFFFFFFFFFFFFFFFFFFFFFFFFFFFFB
@M05620:45:000000000-G6HP7:1:1101:6087:8659 1:N:0:191
TACCTGTACTGGGGAAGCATTTGAATATCCCCCCATGGTGATGGGGACGGAGAACTGCTCCATAAACACAGGCAACGTGCCTAACTTTCCCGGGAAGATGAAGTCAAAGAGCGACCACAGCTCTCGGAGGTTATTTTGCATCGGTGAGCCAGACAGAATGATCCGATGAGGGGTGCGAAACTATTTGAGGAAAGGAAGCACCTTTTTATTAAATTTACCTTTTAGCAATCGCCATTCCTACCCTAAAGATC
+
CCCCCFFFFFFFGGGGGGGGGGHFFFHHHHHGGGGHHHFGGHHHGGGGGGGGGHHHHHHHHHHGGHHHHHHHGGGHGHHHHHHHHHHHHHHGGGGGGGHHHGHHHHHHHHHGGGGGGHHHHHHHHDFCDGCHHHHHHHHGHHGGGGGGGGHHHGHFCGHHHHHHHGGGFHHGG;ADGGGDGGGGGGGGGGFFGGGFEGEFGFFFFFFFFFFFFFFFFFBFFFFFFFFFFFFFFFFFFFFFFAFFFFFFFFB
@M05620:45:000000000-G6HP7:1:1101:6110:8667 1:N:0:191
TACCTGTACTGGGGAAGCATTTGAATATCCCCCCATGGTGATGGGGACGGAGAACTGCTCCATAAACACAGGCAACGTGCCTAACTTTCCCGGGAAGATGAAGTCAAAGAGCGACCACAGCTCTCGGAGGTTATTTTGCATCGGTGAGCCAGACAGAATGATCCGATGAGGGGTGCGAAACTATTTGAGGAAAGGAAGCACCTTTTTATTAAATTTACCTTTTAGCAATCGCCATTCCTACCCTAAAGATC
+
CCCCCFFFFFFFGGGEGGGGGGHFFFHHHHHGGGGHHHHHGHHHHGGGGGGGGHHHHHHHHHHGGHHHHFHHGEGFGEHHHHFHHHHHHHHGGGCCFFHHGGHHHHGHHHHHGGGFGHHHHHHHHEFCCGCGHHHHHHHDGHGGDGEHHHHHHGHHGGHHHHHHHDGEGGHGGAEGGACBFGGGGGGGEF;FFGGFEFEFGFFFFFFFFFFBFFFFFFBFFFFFFFBB:;EFFFFFFFFFBFFFFEFFFF;
@M05620:45:000000000-G6HP7:1:1101:19380:8680 1:N:0:191
AAACCAAGCAGACACTCACCGCTCCCTCGCCACAGGCCAATAGTTTGTCCTCACTGAGTTGGCAACAAGTGGCTGCTGTGGCTGCCATTTTTCTGGTGATGGCCATCAGCTCCGACGAGGTCAGCTGGGGGGCTTTCTTTGTGTAAGCAACGAGAAACCTGAAAGAAGCATTTTTTAACTAAGTCCTGCTGAGTCATTCATGAGTTTTTAGCCGCCTTGCTTCTTCTCACAGACTCTCTACTCTCATGCCA
+
CCCCDCCFCFFFGGGGGGGGGGGGGGHHGGGGGHHHGGHHHHHHHHHHHHHHHHHHHHHHHHHHHHHHHHHHGHGGHHHHHHHGGHHHHHHHHHHHHHHHHHHHHHHHHHHHHGGGGGGGGHHHHHHHGGGGGGGGGGGGGGGGGGFFFFFFFFFFFFFFFFFFFFFFFFFFFFFFFFFHHFFFFFFFFFFFFFFFFFFFFFFFFFFFFFFFFFFFFFFFHHHFFFHFFFFFFFFFFFFHHFFHFFFFFFB
@M05620:45:000000000-G6HP7:1:1101:6117:8684 1:N:0:191
TACCTGTACTGGGGAAGCATTTGAATATCCCCCCATGGTGATGGGGACGGAGAACTGCTCCATAAACACAGGCAACGTGCCTAACTTTCCCGGGAAGATGAAGTCAAAGAGCGACCCCAGCTCTCGGAGGTTATTTTGCATCGGTGAGCCAGACAGAATGATCCGATGAGGGGTGCGAAACTATTTGAGGAAAGGAAGCACCTTTTTATTACATTTACCTTTTAGCAATCGCCCTTCCTACACTACAGATC
+
AAAAA1DFFFFFC1AEEG1FGGGAFDGEGFFGGGGHGCBBFHHHH/AEGGCGGHHHGHHHFBGFHHHGHHHGGGHHEHEHHGF1GGFHGHHGGC/>ECGGGBGGHHBGB0GBECGG/CCFFHHHGCECCG?FBFGHHHFGGHF.>CFGBGHHHGHHEBFHHHHHHAEFFHGFGCGG-B@GGFFGFGGBEF0/9.CBBFF/BABFFFFAFFF/;BFFFBBFFBFBFF//FF-9A-;;BFFFF/9;9/;9/;B
@M05620:45:000000000-G6HP7:1:1101:6485:8714 1:N:0:191
ATCTCTATCTCCTAAAAACCTGTTTAGATTTGGAGATAGACCTTCAGGTTTTTCATCATTTTCTGCATGAATTATACATTGACCACGTTCCAGCGTGGTCAGTTTGCAGCATTCTGTTATTTTGTTTGACAGAGTGTCTTGTTGAGAACATATGTAGGACATGATTTTTTCCTGCAACAGGGAAAATAAAGTATAAGTTTTAAAGATTTATTCTTTAATAAAGGATCTCAAAGCCAGCTTTAGAAAAAGGA
+
AAACCFFFFFFFGGGGGGGGGGHHHHHHHHHHH4GGHGHGHHHHHHHHHHHGGHHHHIHHHHHIIHHHHHHHHHHHHHHHHHHHHHGHHHHHHHGGGGHHHHHHHHHHHHHHHHHHHHHHHHHHHHHHFHGHHHGGGHHHHHHHHHHHHHHHHHHHHHHHHHHHHHHHHGHHHHHHFHHHHGEHHHHHHHGHHHHGHHHHHHHHGGHHHHHHHHHHHGHHHHGHHHHHHGHHHHHHHGHHHHHHHFHHGGG
@M05620:45:000000000-G6HP7:1:1101:13129:8718 1:N:0:191
TACCTGTACTGGGGAAGCATTTGAATATCCCCCCATGGTGATGGGGACGGAGAACTGCTCCATAAACACAGGCAACGTGCCTAACTTTCCCGGGAAGATGAAGTCAAAGAGCGACCACAGCTCTCGGAGGTTATTTTGCATCGGTGAGCCAGACAGAATGATCCGATGAGGGGTGCGAAACTATTTGAGGAAAGGAAGCACCTTTTTATTAAATTTACCTTTTAGCAATCGCCATTCCTACCCTAAAGATC
+
DCCCDFFFFFFFGGGGGGGGGGHHHHHHHHHGGGGHHHGHHHHHHGGGGGGGGHHHHHHHHHHHHHHHHHHHGHHHGHHHHHHHHHHHHHHGGGGGGHHHHHHHHHHHHHHHGGGGGHHHHHHHHGGGGGEHHHHHHHHHHHGGGGGHGHHHHGHGHHHHHHHHHGGGHHHGGEGGGGGGGGGGGHGGGGFGGGGGGGGGGFFFFFFFFFFFFFFHHFFHFFFFFFFFFFFFFFFFFFFFFFFFFFFFFFF
@M05620:45:000000000-G6HP7:1:1101:18391:8724 1:N:0:191
TACCTGTACTGGGGAAGAGTGTAGCAATCGCCATTCCTACCCTAAAGATCGGAAGAGCACACGTCTGAACTCCAGTCACGGACATTTATCTCGTATGCCGTCTTCTGCTTGAAAAAAAAAAAAAAATACCTCATCCAACCTCCCCCCCACTACCCCCCGATATCATCTACCACCACTTTCTCTCTTCCTCATCCATACGTCATCCCAACCTAGCGCCCTTCCACGCGATCTGTTCTATCTGCCACCCGTGT
+
CCCCCFFFFFFFGGGGGGGGGGHHHHHHHGGGGGHHHHHHHHHHHHHHHHHGGGGHHHGHHHGHHHGGGHHHHHHHHHHGGGGGHHHHHHHHHFGHHHHGGGHGHHHGHHHGHHHHGGGC<>///-011111111111>.//....---..///:.;------000;000000;..0:000:0:000;000000000/.;...0:.0/../000-----///00..--9..0;00;000:00000..-;9.
@M05620:45:000000000-G6HP7:1:1101:6498:8728 1:N:0:191
ATCTCTATCTCCTAAAAACCTGTTTAGATTTGGAGATAGACCTTCAGGTTTTTCATCATTTTCTGCATGAATTATACATTGACCACGTTCCAGCGTGGTCAGTTTGCAGCATTCTGTTATTTTGTTTGACAGAGTGTCTTGTTGAGAACATATGTAGGACATGATTTTTTCCTGCAACAGGGAAAATAAAGTATAAGTTTTAAAGATTTATTCTTTAATAAAGGATCTCAAAGCCAGCTTTAGAAAAAGGA
+
1>A>AFFFFFFDGDGGDGGEGEDDDEE13AAAAAE1EFGBGCGFFEGGBGFFEGFGFEHEEFDDEGGFFHDGEHFHFEGFA1FGCAAGCGHFHFEEFGHFHHFGDFFHHHGFGHFHGEHHHHHHFFGHFFBGHFHHHFHHHGHHFHHGHGHFHHFBGHFHHHHHFHHHGCFHHHHHFHHHHEGAGGGHBDGGGFFHHFGGGHFGHDGHHHHHHHHHHHHGD0=DHHHHHHGHHHCFHGHGHHEBGHHFFCC
@M05620:45:000000000-G6HP7:1:1101:12322:8743 1:N:0:191
AAACCAAGCAGACACTCACCGCTCCCTCGCCACAGGCCAATAGTTTGTCCTCACTGAGTTGGCAACAAGTGGCTGCTGTGGCTGCCATTTTTCTGGTGATGGCCATCAGCTCCGACGAGGTCAGCTGGGGGGCTTTCTTTGTGTAAGCAACGAGAAACCTGAAAGAAGCATTTTTTAACTAAGTCCTGCTGAGTCATTCATGAGTTTTTAGCCGCCTTGCTTCTTCTCACAGACTCTCTACTCTCATGCCA
+
CCCDDDCFCFFFGGGGGGGGGGGGGGHHGGGGGHHHGGHHHHHHHHHHHHHHHHHHHHHHHHHGHHHHHGHHGHGGHHHHHHHGGHHHHHHHHHHHHHGHHHHHHHHHHHHHHGGGGGGGGHHHHHHHGGGGGGGGGGGGGGGGGGFFFFFFFFFFFFFFFFFFFFFFFFFFFFHFFFFFFFFFFFHFFFFHFFFFFFFFFFFFFFFFFFFFFFFFFFFFFFHFHHHFHFFFFFFFFFFHFFFHFFFFHFF
@M05620:45:000000000-G6HP7:1:1101:27426:8753 1:N:0:191
ATCTCTATCTCCTAAAAAGGAAGAAGGGGAGGGAAGATCGGAAGAGCACACGTCTGAACTCCAGTCACGGACATTTATCTCGTATGCCGTCTTCTGCTTGAAAAAAAAAAAACACCATATTTAATGTAGCAAATGTGTTTCGTGCATCACTCATAGAACATACAATAGACATGTTCGTAAGGAGCGCGTTAACTACGTTACCACGTAATTAAAAGTACTTGCCATGAGACACAACATATATAGTATCTAAC
+
@ABCCFFFFFFFGGGGGGGGCGGFHHHEGGGGGGHGHHHH?EGGHHHFHFHFHHHGHFGHHHHGHHFHGGFGEHHHHHEHHHGGHHHHGAEHGHHHHHHHGFHGHGGG@D///?0/?1?111111?111111111>1<<01.<<..000000/000000/0000000000<0:000../../0..--:--..900/../.:///.....//////:////;//////9//..:.../////:;9;//;///
@M05620:45:000000000-G6HP7:1:1101:24304:8765 1:N:0:191
ATCTCTATCTCCTAAAAACCTGTTTAGATTTGGAGATAGACCTTCAGGTTTTTCATCATTTTCTGCATGAATTATACATTGACCACGTTCCAGCGTGGTCAGTTTGCAGCATTCTGTTATTTTGTTTGACAGAGTGTCTTGTTGAGAACATATGTAGGACATGATTTTTTCCTGCAACAGGGAAAATAAAGTATAAGTTTTAAAGATTTATTCTTTAATAAAGGATCTCAAAGCCAGCTTTAGAAAAAGGA
+
CCCCCFFFFFFFGGGGGGGGGGHHHHHHHHHHHHHHHHHHHHHHHHHHHHHGGHHHHHHHIHIIHHHHHHHHHHHHHHHHHHHHHHGHHHHHHHGGGGHHHHHHHHHHHHGHHHHHHHHHHHHHHHHHHHHHHHHHHHHHHHHHHHHHHHHHHHHHHHHHHHHHHHHHHGHHHHHHHHGHHGGHHHHHHHHHHHHGHHHHHHHHHHHHHHHHHHHHHHHHHHHHHHHHHHHHHHHHHGHHHHHHGHHGGGH
@M05620:45:000000000-G6HP7:1:1101:5139:8781 1:N:0:191
AAACCAAGCAGACACTCACCGCTCCCTCGCCACAGGCCAATAGTTTGTCCTCACTGAGTTGGCAACAAGTGGCTGCTGTGGCTGCCATTTTTCTGGTGATGGCCATCAGCTCCGACGAGGTCAGCTGGGGGGCTTTCTTTGTGTAAGCAACGAGAAACCTGAAAGAAGCATTTTTTAACTAAGTCCTGCTGAGTCATTCATGAGTTTTTAGCCGCCTTGCTTCTTCTCACAGACTCTCTACTCTCATGCCA
+
BB@BBBBFBFFFGGGGGGGGGGCEFFGHGCEEFHHHGGHGHHGFFFHHHHHHGHHGHHFGHGHFHHHHHGGFGHGGFHDGHHHGGGHFHHHGGHHHHHFHHHHHHHGHHFGHHGGGGGGGDHHHHHHHGGGGFFEGGFGFG;FFGGFFFFFFFFFFFFFFFFFFFFFFFFFFFFFFEFFFFFFFFFFFFFFFF;FFFFFFFFFFBFFFFFFFBDFFFDFFFFFFFFFFFFFFFFBFFFFFFFFFFFFFFFF
@M05620:45:000000000-G6HP7:1:1101:24291:8784 1:N:0:191
ATCTCTATCTCCTAAAAACCTGTTTAGATTTGGAGATAGACCTTCAGGTTTTTCATCATTTTCTGCATGAATTATACATTGACCACGTTCCAGCGTGGTCAGTTTGCAGCATTCTGTTATTTTGTTTGACAGAGTGTCTTGTTGAGAACATATGTAGGACATGATTTTTTCCTGCAACAGGGAAAATAAAGTATAAGTTTTAAAGATTTATTCTTTAATAAAGGATCTCAAAGCCAGCTTTAGAAAAAGGA
+
AA11AFFFFFFFGGGGBGGGB1BFHGFFDDGHHBF1AEEFHHBGGFHHHHGEGHHGFFHHHGHHGBHHHGHHFHFHHHDHGFAGGHC/FHHFFGEE>FHHGFB@2GGHHHHHGHFFBEFHHFHHBGHHGHFFGH>BBGD>GHHGFFEHHHHHBFEGFFHHGHHHHHHHH@HFFGHEFGHHHFEHHHGHGFGFGDGFGGHHHHFGGHGHFHHHHHHGHHHHHGHHFHHHHHHHHHHFGGHHHHF0;CGHGGG
@M05620:45:000000000-G6HP7:1:1101:5154:8792 1:N:0:191
AAACCAAGCAGACACTCACCGCTCCCTCGCCACAGGCCAATAGTTTGTCCTCACTGAGTTGGCAACAAGTGGCTGCTGTGGCTGCCATTTTTCTGGTGATGGCCATCAGCTCCGACGAGGTCAGCTGGGGGGCTTTCTTTGTGTAAGCAACGAGAAACCTGAAAGAAGCATTTTTTAACTAAGTCCTGCTGAGTCATTCATGAGTTTTTAGCCGCCTTGCTTCTTCTCACAGACTCTCTACTCTCATGCCA
+
BB@BBAAFBFFFGGGGGGGGGGGGGGHHGGGGGCHHGGHHHHHHHHHHHHHHHHHHHHHHHHHHHHHHHHHHGHGGHHHHHHHGGHHHHHHHHHHHGHGHHHHHHHHHHHHHHGGGGGGGDHHHHHHHGGGGGGGGGGGGGFGGGGFFFFFFFFFFFFFFFFFFFFFFFFFFFFFFFFFFFFFFFFFFFFFFFFFFFFFFFFFFFFFFFFFFFFFFFFFFFFFFFFFFFFFFFFFFFFFFFFFFFFFFFFF
@M05620:45:000000000-G6HP7:1:1101:26068:8796 1:N:0:191
TACCTGTACTGGGGAAGCGTGTAGCAATCGCCATTCCTACCCTAAAGATCGGAAGAGCACACGTCTGAACTCCAGTCACGGACATTTATCTCGTATGCCGTCTTCTGCTTGAAAAAAAAAAAATACAACTTTTATTTTGCATCTTTTCTCCTGCCCTAATTATCCAATGAGTGTTGCTACACTCTTTTCTTCTCTGCCGCACCTTTTTCTTCAATTTACCTTTTCGCAATCTACATTCCTCCCCTCCATCT
+
CDDCDFFFFFFFGGGGGGGEGFFHHGHHHGGGGGHHHHFHGHHHHHHHHHHGGGGGHHGHHHGHHHGHHHHHHGGGHHHGGGGGHHHGGGHHHGGHHHHGFGHGHHHHHHHHHHHHGGGGG/<011111?11?1<11<1><111=1>=11<110..0</0<00=D0C<0D<0000<0000<CG/CC0000000<:0009<-9-/0<<:/0<0<000:000C00<<>DF9B000<<<0<<<0/<9<../00:
@M05620:45:000000000-G6HP7:1:1101:16903:8822 1:N:0:191
ATCTCTATCTCCTAAAAACCTGTTTAGATTTGGAGATAGACCTTCAGGTTTTTCATCATTTTCTGCATGAATTATACATTGACCACGTTCCAGCGTGGTCAGTTTGCAGCATTCTGTTATTTTGTTTGACAGAGTGTCTTGTTGAGAACATATGTAGGACATGATTTTTTCCTGCAACAGGGAAAATAAAGTATAAGTTTTAAAGATTTATTCTTTAATAAAGGATCTCAAAGCCAGCTTTAGAAAAAGGA
+
CCCCCFFFFFFFGGGGGGGGGGHHHHHHHHHHHHHHHHHHHHHHHHHHHHHGGHHHHHHHHHIIIHHHHHHHHHHHHHHHHHHHHHGHHHHHHHGGGGHHHHHHHHHHHHHHHHHHHHHHHHHHHHHHHHHHHHHHHHHHHHHHHHHHHHHHHHHHHHHHHHHHHHHHHGHHHHHHHHHHHGGHHHHHHHHHHHHHHHHHHHGHHHHHHHHHHHHHHHHHFHHHHHHHHGHHHHHHHGHHHHHHGHHHGGH
@M05620:45:000000000-G6HP7:1:1101:24671:8873 1:N:0:191
ATCTCTATCTCCTAAAAACCTGTTTAGATTTGGAGATAGACCTTCAGGTTTTTCATCCTTTTCTGCCTGAATTATACATTGACCACGTTCCCGCGTGGTCAGTTTGCAGCATTCTGTTATTTTGTTTGACAGAGTGTCTTGTTGAGAACATATGTAGGACATGATTTTTTCCTGCAACAGGGAAAATAAAGTATAAGTTTTAAAGATTTATTCTTTAATAAAGGATCTCAAAGCCAGCTTTAGCAAAATGA
+
1AA?AFFFFFFFGDGBGGGGG1FBG3D1DEGHGA01BFAFGHFHG1DDGHHGGHBGH1FHHHHHBH1FGEEHHHHGHFHHF1FHFHGHGHH1>>>E?/>FFFHHHHHHHHEHHHHEHHBGHHHGHHFBBEDB0GGEGHHH1GGFD<F1FCHFHFH2GBFHHHG1GHHHHGHHHDGCFGGBG/F0.>FFBFDG1FGG1FBFGGFHHHGHHHHHHGHHFBGF0DFCHHFHHGFCFHGBACGHHH009;BFBC0
@M05620:45:000000000-G6HP7:1:1101:6154:8893 1:N:0:191
AAACCAAGCAGACACTCACCGCTCCCTCGCCACAGGCCAATAGTTTGTCCTCACTGAGTTGGCAACAAGTGGCTGTTGTGGCTGCCATTTTTCTGGTGATGGCCATCAGCTCCGACGAGGTCAGCTGGGGGGCTTTCTTTGTGTAAGCAACGAGAAACCTGAAAGAAGCATTTTTTAACTAAGTCCTGCTGAGTCATTCATGAGTTTTTAGCCGCCTTGCTTCTTCTCACAGACTCTCTACTCTCATGCCA
+
3>>ABBBFBFFFGGGGGGGGGGGFGG2FAEEGGFHHEFEHHHHHHHHHHHHHHHHHHGGHFHHHHHHHHFHHGHGGHHHGFHHGGHHHHHHHHHHHHHGHGEHHHHHEFHHFHGGGGCFG?BGFGGGHGGGGGDGGGGFGGGGGGFFFFFFFFFFFFFFFFFBBFEFFFFFFFFFF?BFFFFBFFFFFFFF/A:;BBBFFFFFFFFFFFEFFFAFFFFFFBBFBFFFFFFFFFFFF;FFFFFFFFBBBBF9
@M05620:45:000000000-G6HP7:1:1101:24863:8896 1:N:0:191
ATCTCTATCTCCTAAAAACCTGTTTAGATTTGGAGATAGACCTTCAGGTTTTTCATCATTTTCTGCATGAATTATACATTGACCACGTTCCAGCGTGGTCAGTTTGCAGCATTCTGTTATTTTGTTTGACAGAGTGTCTTGTTGAGAACATATGTAGGACATGATTTTTTCCTGCAACAGGGAAAATAAAGTATAAGTTTTAAAGATTTATTCTTTAATAAAGGATCTCAAAGCCAGCTTTAGAAAAAGGA
+
CCCCCFFFFFFFGGGGGGGGGGHHHHHHHHHHHHHHHHHHHHHHHHHHHHHGGHHHHHHHHHIHHHHHHHHHHHHHHHHHHHHHHHGHHHHHHHGGGGHHHHHHHHHHHHHHHHHHHHHHHHHHHHHHHHHHHHHHHHHHHHHHHHHHHHHHHHHHHHHHHHHHHHHHHGHHHHHHHHHHHGGHHHHHHHHHHHHHHHHHHHHHHHHHHHHHHHHHHHHHHHHHGHHHHHHHHHHHHGHHHHHGHHHHGGH
@M05620:45:000000000-G6HP7:1:1101:24668:8897 1:N:0:191
ATCTCTATCTCCTAAAAACCTGTTTAGATTTGGAGATAGACCTTCAGGTTTTTCATCATTTTCTGCATGAATTATACATTGACCACGTTCCAGCGTGGTCAGTTTGCAGCATTCTGTTATTTTGTTTGACAGAGTGTCTTGTTGAGAACATATGTAGGACATGATTTTTTCCTGCAACAGGGAAAATAAAGTATAAGTTTTAAAGATTTATTCTTTAATAAAGGATCTCAAAGCCAGCTTTAGAAAAAGGA
+
CCCCCFFFFFFFGGGGGGGGGGHHHHHHHHHHHHHHHHHHHHHHHHHHHHHGGHHHHHHHHHHIHHHHHHHHHHHHHHHHHHHHHHGHHHHHHHGGGGHHHHHHHHHHHHHHHHHHHHHHHHHHHHHHHHHHHHHHHHHHHHHHHHHHHHHHHHHHHHHHHHHHHHHHHGHHHHGHHHHHHGGHHHHHGGHHHHHHGGHHHHHHHHHHHHHHHHHHHHHHHHHHHHHHFGHHGHHHHGHHHHHGHHHHGGH
@M05620:45:000000000-G6HP7:1:1101:24649:8900 1:N:0:191
ATCTCTATCTCCTAAAAACCTGTTTAGATTTGGAGATAGACCTTCAGGTTTTTCATCATTTTCTGCATGAATTATACATTGACCACGTTCCAGCGTGGTCAGTTTGCAGCATTCTGTTATTTTGTTTGACAGAGTGTCTTGTTGAGAACATATGTAGGACATGATTTTTTCCTGCAACAGGGAAAATAAAGTATAAGTTTTAAAGATTTATTCTTTAATAAAGGATCTCAAAGCCAGCTTTAGAAAAAGGA
+
CCCCCFFFFFFFGGGGGGGGGGHHHHHHHHHHHHHHHHHHHHHHHHHHHHHGGHHHHHHHHIIIIHHHHHHHHHHHHHHHHHHHHHGHHHHHHHGGGGHHHHHHHHHHHHHHHHHHHHHHHHHHHHHHHHHHHHHHHHHHHHHHHHHHHHHHHHHHHHHHHHHHHHHHHGHHHHHHHHHHHGGHHHHHHHHHHHHHHHHHHHHHHHHHHHHHHHHHHHHHHHHHHHHHHHHHHHHHHGHHHHHHHHHHGGH
@M05620:45:000000000-G6HP7:1:1101:6128:8905 1:N:0:191
AAACCAAGCAGACACTCACCGCTCCCTCGCCACAGGCCAATAGTTTGTCCTCACTGAGTTGGCAACAAGTGGCTGTTGTGGCTGCCATTTTTCTGGTGATGGCCATCAGCTCCGACGAGGTCAGCTGGGGGGCTTTCTTTGTGTAAGCAACGAGAAACCTGAAAGAAGCATTTTTTAACTAAGTCCTGCTGAGTCATTCATGAGTTTTTAGCCGCCTTGCTTCTTCTCACAGACTCTCTACTCTCATGCCC
+
ABBBBBBFBFFFGGGGGGGGGGGGGGHHGGGEFCHHGGFDHHHHHHHHHHHHHHHHGHHHHHHHHHHHHHHHGHGHHBGFGHHGEHHHHHHHHHHHHGHHHHHHBGHFGGFHHGGGG/CFDHCGHHHHGGGGGGGGGGGGGGGGFFFFFFFFFFFFFFFFFFFFFFFFFFFFFFFF.BFFFFFFFFFFFFFFFFFFFFFBFFEFFFFFFEFEFABFFFFFFFFFFFFFBFBFBFFFFFFFFFFFFEBBFF/
@M05620:45:000000000-G6HP7:1:1101:6147:8910 1:N:0:191
AAACCAAGCAGACACTCACCGCTCCCTCGCCACAGGCCAATAGTTTGTCCTCACTGAGTTGGCAACAAGTGGCTGTTGTGGCTGCCATTTTTCTGGTGATGGCCATCAGCTCCGACGAGGTCAGCTGGGGGGCTTTCTTTGTGTAAGCAACGAGAAACCTGAAAGAAGCATTTTTTAACTAAGTCCTGCTGAGTCATTCATGAGTTTTTAGCCGCCTTGCTTCTTCTCACAGACTCTCTACTCTCATGCCA
+
CCCCCCCFCFFFGGGGGGGGGGGGGGHHGGGGGHHHGGHHHHHHHHHHHHHHHHHHHHHHHHHHHHHHHHHHGHGHHHHGGHHGGHHHHHHHHHHHHHHHHHHHHHHHHHHHHGGGGGGGGHHHHHHHGGGGGGGGGGGGGGGGGFFFFFFFFFFFFFFFFFFFFFFFFFFFFFFFFFFFFFFFFFFFFFFFFFFFFFFFFFFFFFFFFFFFFFFFFFFFFFFFFFFFFFFFFFFFFFFFFFFFFFFFFFF
@M05620:45:000000000-G6HP7:1:1101:10482:8917 1:N:0:191
AAACCAAGCAGACACTCACCGCTCCCTCGCCACAGGCCAATAGTTTGTCCTCACTGAGTTGGCAACAAGTGGCTGCTGTGGCTGCCATTTTTCTGGTGATGGCCATCAGCTCCGACGAGGTCAGCTGGGGGGCTTTCTTTGTGTAAGCAACGAGAAACCTGAAAGAAGCATTTTTTAACTAAGTCCTGCTGAGTCATTCATGAGTTTTTAGCCGCCTTGCTTCTTCTCACAGACTCTCTACTCTCATGCCA
+
AABCCBCFCFFFGGGGGGGGGGGGGGHHGGGGGHHHGGHHHHHHHHHHHHHHHHHHHHGHHHHGHHHHHGHHGHGGHHHHHHHGGHHHHHHHHHHHHHHHHHHHHHHHHHHHHGGGGGGGGHHHHHHHGGGGGGGGGGGGGGGGGGFFFFFFFFFFFFFFFFFFFFFFFFFFFFFFFFFFFFFFFFFFFFFFFFFFFFFFFFFFFFFFFFFFFFFFFFFFFFFFFFFFFFFFFFFFFFFFFFFFFFBFFFF
@M05620:45:000000000-G6HP7:1:1101:15169:8919 1:N:0:191
AAACCAAGCAGACACTCACCGCTCCCTCGCCACAGGCCAATAGTTTGTCCTCACTGAGTTGGCAACAAGTGGCTGCTGTGGCTGCCATTTTTCTGGTGATGGCCATCAGCTCCGACGAGGTCAGCTGGGGGGCTTTCTTTGTGTAAGCAACGAGAAACCTGAAAGAAGCATTTTTTAACTAAGTCCTGCTGAGTCATTCATGAGTTTTTAGCCGCCTTGCTTCTTCTCACAGACTCTCTACTCTCATGCCA
+
BBBBBBAFBFFFGGGGGGGGGGGGGGHHGGGGGHHGGGHHHGHHHHHHHHHHHHHHHHGGFHHHHHHHGGHHGHGGHFHFHGHGGHHHHHHHHHHHHHGHHHHHHHHHHHHHHGGGGGGG?GFHHHHHGGGGGGGGGGGGGGGGGGFFFFFFFFFFFFFFFFFFFFFFFFFFFFFFFFFFFFFFFFFFFFFFF;BFFFFFFFFFFFFFFFFFFFFFFFFFFFFFFFFFFFFFFFFFFFFFFFFFFFFEFF/
@M05620:45:000000000-G6HP7:1:1101:6157:8924 1:N:0:191
AAACCAAGCAGACACTCACCGCTCCCTCGCCACAGGCCAATAGTTTGTCCTCACTGAGTTGGCAACAAGTGGCTGTTGTGGCTGCCATTTTTCTGGTGATGGCCATCAGCTCCGACGAGGTCAGCTGGGGGGCTTTCTTTGTGTAAGCAACGAGAAACCTGAAAGAAGCATTTTTTAACTAAGTCCTGCTGAGTCATTCATGAGTTTTTAGCCGCCTTGCTTCTTCTCACAGACTCTCTACTCTCATGCCA
+
AAABBBBFAFFFGGGGGGGGEGFGGGHH?EEGGHFGGFHHHHHHHHHHHHHHHHHHHHHGHHHHHHGHHGGEFHGGHHHGGHHGGHFGHHHHHHDFGHGHHGHHGHHHHHHHHFGG/EGFGFHHHHFHGGGGGGGGGGGGGGGGGFFFFFFFEFDFFFFFFFFFFFFFFEFFFFFFFFFFFFFFFFFFFFFEFFFFFFFFFFFFFFFFFF/FF?@BFFFFFFFFFBFF/BFB/AFFFFFBFFFFFEF/FF/
@M05620:45:000000000-G6HP7:1:1101:22291:8936 1:N:0:191
ATCTCTATCTCCTAAAAACCTGTTTAGATTTGGAGATAGACCTTCAGGTTTTTCATCATTTTCTGCATGAATTATACATTGACCACGTTCCAGCGTGGTCAGTTTGCAGCATTCTGTTATTTTGTTTGACAGAGTGTCTTGTTGAGAACATATGTAGGACATGATTTTTTCCTGCAACAGGGAAAATAAAGTATAAGTTTTAAAGATTTATTCTTTAATAAAGGATCTCAAAGCCAGCTTTAGAAAAAGGA
+
CCCCDFFFFFFFGGGGGGGGGGHHHHHHHHHHHHHHHHHHHHHHHHHHHHHGGHHHHIIHHIHHIHHHHHHHHGHHHHHHHHHHHHGHHHHHHHGFGGHHGHHHHHHHHHGHHHHHHHHHHHHHHHHHHHHHHHHHHHHHHHHHHHGHHHHHHHHHHHHHHHHHHHHHHGHHHHHHHHHHHGGHHHHHHHHHHHHGHHHHHHGHHHHHHHHHHHHHHHHHHGHHHHGHHGHHHHHHHGHHHHHHHHGHGGG
@M05620:45:000000000-G6HP7:1:1101:22667:8946 1:N:0:191
ATCTCTATCTCCTAAAAACCTGTTTAGATTTGGAGATAGACCTTCAGGTTTTTCATCATTTTCTGCATGAATTATACATTGACCACGTTCCAGCGTGGTCAGTTTGCAGCATTCTGTTATTTTGTTTGACAGAGTGTCTTGTTGAGAACATATGTAGGACATGATTTTTTCCTGCAACAGGGAAAATAAAGTATAAGTTTTAAAGATTTATTCTTTAATAAAGGATCTCAAAGCCAGCTTTAGAAAAAGGA
+
BBCCCFFFFFFFGGGGGGGGGGGHHHHHHHHHHHHHHGHHHHHHHHHHHHHGGHHHHHHHIIIHIHHHHHHHHHHHHHHHHHHHHHGHHHHHHHGGGGGHHHFHHHHHHHHHHHHHHHHHHHHHHHHHHHHHHHHHHHHHHHHHHHHHHHHHHHHHHHHHHHHHHHHHHFHHHHHHHHHHHGGHHFGHGHHGHHHHHFGHHHHHHHHHHHHHHHHHHHHHHFDHHHGHHGHHHHFHGGHHHHHHHHGHGGH
@M05620:45:000000000-G6HP7:1:1101:22282:8952 1:N:0:191
ATCTCTATCTCCTAAAAACCTGTTTAGATTTGGAGATAGACCTTCAGGTTTTTCATCATTTTCTGCATGAATTATACATTGACCACGTTCCAGCGTGGTCAGTTTGCAGCATTCTGTTATTTTGTTTGACAGAGTGTCTTGTTGAGAACATATGTAGGACATGATTTTTTCCTGCAACAGGGAAAATAAAGTATAAGTTTTAAAGATTTATTCTTTAATAAAGGATCTCAAAGCCAGCTTTAGAAAAAGGA
+
BBBABFFFFFFFGGGFGGGGGGHHGHHHHGHHDHHHGHHHGHHHHGHHHHHGGHFHHGHHHHHHGHHGHGGHFHHHHHHHHGGHHHGHHHFFFFFEGGHHFHGEGHHHHHGHFHHFHHGHHHHHFHHHGHFHHHHHHHHHHHHHHHGHHHHHHHGHHHHGHHHHHHHHHGGGHHECGHFHHGEFGFGFHFHFGHHHHHGHHHHHHGHHHHHHHHHHGEHHHBDG/DCGHHHFHHFFHGHHGFFCCGGFDDH
@M05620:45:000000000-G6HP7:1:1101:19430:8956 1:N:0:191
ATCTCTATCTCCTAAAAACCTGTTTAGATTTGGAGATAGACCTTCAGGTTTTTCATCATTTTCTGCATGAATTATACATTGACCACGTTCCAGCGTGGTCAGTTTGCAGCATTCTGTTATTTTGTTTGACAGAGTGTCTTGTTGAGAACATATGTAGGACATGATTTTTTCCTGCAACAGGGAAAATAAAGTATAAGTTTTAAAGATTTATTCTTTAATAAAGGATCTCAAAGCCAGCTTTAGAAAAAGAA
+
CCCCCFFFFFFFGGGGGGGGGGHHHHHHHHHHHHHHHHHHHHHHHHHHHHHGGHHHHIHHHIHIHHHHHHHHHHHHHHHHHHHHHHGHHHHHHHGGGGHHHHHHHHHHHHHHHHHHHHHHHHHHHHHHHHHHHHHHHHHHHHHHHHHHHHHHHHHHHHHHHHHHHHHHHGHHHHHHHHHHHGGHHHHHHHHHHHHHHHHHHHHHHHHHHHHHHHHHHHHHHGHHHHHHHHHHHHHHHGHHHHHHHGHHGFH
@M05620:45:000000000-G6HP7:1:1101:22674:8966 1:N:0:191
ATCTCTATCTCCTAAAAACCTGTTTAGATTTGGAGATAGACCTTCAGGTTTTTCATCATTTTCTGCATGAATTATACATTGACCACGTTCCAGCGTGGTCAGTTTGCAGCATTCTGTTATTTTGTTTGACAGAGTGTCTTGTTGAGAACATATGTAGGACATGATTTTTTCCTGCAACAGGGAAAATAAAGTATAAGTTTTAAAGATTTATTCTTTAATAAAGGATCTCAAAGCCAGCTTTAGAAAAAGGA
+
ABBBBFFFFFFFGGGGGGGGGGHHHHHHHHHHHHHHHHHGHHHHHHHHHHHGGHHHHHHHHHHHHHHHHHHHHHHHHHHHHGHHHHGHHHHHHHGFGGHHHHHHHHHHHHHHHHHHHHHHHHHHHHHHHHHHHHHHHHHHHHHHHHGHHHHHHHHHHHHHHHHHHHHHHGHHHHHHHHHHHGGHHHHHHHHGHHHHHFGHHHHHHHHHHHHHHHHHHHHHHHFHHHHHHGHHHHHHHGHHHHGHHHHHGGC
@M05620:45:000000000-G6HP7:1:1101:19416:8969 1:N:0:191
ATCTCTATCTCCTAAAAACCTGTTTAGATTTGGAGATAGACCTTCAGGTTTTTCATCATTTTCTGCATGAATTATACATTGACCACGTTCCAGCGTGGTCAGTTTGCAGCATTCTGTTATTTTGTTTGACAGAGTGTCTTGTTGAGAACATATGTAGGACATGATTTTTTCCTGCAACAGGGAAAATAAAGTATAAGTTTTAAAGATTTATTCTTTAATAAAGGATCTCAAAGCCAGCTTTAGAAAAAGAA
+
BBBBBFFFFFFFGGGGGGGGGGHHHHHCHHHHHCGHHGHHHHHHHHHGHHHGGHHHHHHHHHHHHHHHHGHHHHHHHHHHHHHHHHGHHHHHFHGEDEHHHHHHHHHHHHHHHHHHHHHHHHHHHHHHEHHGHHFGHHHHHHHHHHGHHHHHHHHGHHEHGHHGHHHHHGHHHHHFBGHFHGAGEFHH1DFGHHHHHFGHHHGHHBGHHHHGHGHHFFHHHHHHHHHGHHHHHHHGHGHHHHFFHHHHDAC
@M05620:45:000000000-G6HP7:1:1101:12796:9023 1:N:0:191
ATCTCTATCTCCTAAAAACCTGTTTAGATTTGGAGATAGACCTTCAGGTTTTTCATCATTTTCTGCATGAATTATACATTGACCACGTTCCAGCGTGGTCAGTTTGCAGCATTCTGTTATTTTGTTTGACAGAGTGTCTTGTTGAGAACATATGTAGGACATGATTTTTTCCTGCAACAGGGAAAATAAAGTATAAGTTTTAAAGATTTATTCTTTAATAAAGGATCTCAAAGCCAGCTTTAGAAAAAGGA
+
AABBAFFFFFFFGGGGGGGGGGHHHHHFGGFFGFHFHHHHHFHHHHHHHHHGGHFHHHHHGHFHHHHGHHHHGHHHHHHHHFHHHHGHHHHHHHGGGGHHHHHHGHHHHHGHHHGHGGHHHHHHHHHHHFFHFHFGHHHHHHHHHHHHHHHHHHHHHHHHGHHHHHHHHGHHHHHHHGHHHAAHGFHHHGHGGFGHHFGHHGFHFFHHHFHHHHHHFDGHGHHGHHHHBGDDGHAFGGGHHHHFHFHGGGH
@M05620:45:000000000-G6HP7:1:1101:12780:9034 1:N:0:191
ATCTCTATCTCCTAAAAACCTGTTTAGATTTGGAGATAGACCTTCAGGTTTTTCATCATTTTCTGCATGAATTATACATTGACCACGTTCCAGCGTGGTCAGTTTGCAGCATTCTGTTATTTTGTTTGACAGAGTGTCTTGTTGAGAACATATGTAGGACATGATTTTTTCCTGCAACAGGGAAAATAAAGTATAAGTTTTAAAGATTTATTCTTTAATAAAGGATCTCAAAGCCAGCTTTAGAAAAAGGA
+
CCCCCFFFFFFFGGGGGGGGGGHHHGFHHHHHHGHHHHHHHHHHHHHHHHHGGHHHHHHIHIIIIHHHHHHHHHHHHHHHGHHHHHGHHHHHHHGFGGHHHHHHGHHHHHHHHHHHHHHHHHHHHHHHHHHHHHHHHHHHHHHHHHHHHGHHHHHHHHHHHHHHHHHHHGHHHHHHHHHHHGGHHGHHHHHHHHFHHGGHHHHHHGGHHHHHHHHHHHHHHHHHGHHHHHHHHHHHHGHHHHGHHHHHFDG
@M05620:45:000000000-G6HP7:1:1101:5941:9036 1:N:0:191
AAACCAAGCAGACACTCACCGCTCCCTCGCCACAGGCCAATAGTTTGTCCTCACTGAGTTGGCAACAAGTGGCTGCTGTGGCTGCCATTTTTCTGGTGATGGCCATCAGCTCCGACGAGGTCAGCTGGGGGGCTTTCTTTGTGTAAGCAACGAGAAACCTGAAAGAAGCATTTTTTAACTAAGTCCTGCTGAGTCATTCATGAGTTTTTAGCCGCCTTGCTTCTTCTCACAGACTCTCTACTCTCATGCCA
+
CCCCCCAFBFFFGGGGGGGGGGGGGGHHGGGGGHHHGGHHHHHGHHHHHHHHHHHHHHGHHGHHHHHHHHHHGHGGHGGHHGHGGHHHHHHHHHHHHHHHHHGHHHHHHHHHHGGGGGGG?GHHHHHHGGGGGGGGGGGGGGGGGFFFFFFFFFFFFFFFFFFFFFFFFFFFFFFFFFFFFFFFFFFFFFFFFBFFFFFFFFFFFFFFFFFFFFFFFFFFFFFFFFFFFFFFBFFFFFFFFFFFFFFFFFF
@M05620:45:000000000-G6HP7:1:1101:21462:9036 1:N:0:191
AGATTACTGCAACAGTTCCCCCTGGACCTGGAAAAGTTTCTTGCCTGGCTTACAGAAGCTGAAACAACTGCCAATGTCCTACAGGATGCTACCCGTAAGGAAAGGCTCCTAGAAGACTCCAAGGGAGTAAAAGAGCTGATGAAACAATGGCAAGTAAGTCAGGCATTTCCGCTTTAGCACTCTTGTGGATCCAATTGAACAATTCTCAGCATTTGTACTTGTAACTGACAAGCCAGGGACAAAACAAAGAT
+
CCCCBFFFFFFFGGGGGGGGGGGGHHHHHHGHHHHHGHHHHHHHHHHHHHHHHHHHHHHHHHHHHHHHHHHHHHHHHHHHHHHHGHHHHHHHHHGEFGHHGHHHHHHHGHHHFHHHHHHGHHHGGGGGHHHHHGHHHHGHHHHHHHHHHHHHHGHHHHHHHHHHHHHHHHGGGGGHHHHHHHHHHGHGGHHHGFHHHBFFGHHHHHHHHHHHHHHHHHHHHHHHHHHEHHHHHGGGGGGGEGGGGGGGGGG
@M05620:45:000000000-G6HP7:1:1101:12798:9042 1:N:0:191
ATCTCTATCTCCTAAAAACCTGTTTAGATTTGGAGATAGACCTTCAGGTTTTTCATCATTTTCTGCATGAATTATACATTGACCACGTTCCAGCGTGGTCAGTTTGCAGCATTCTGTTATTTTGTTTGACAGAGTGTCTTGTTGAGAACATATGTAGGACATGATTTTTTCCTGCAACAGGGAAAATAAAGTATAAGTTTTAAAGATTTATTCTTTAATAAAGGATCTTAAAGCCAGCTTTAGAAAAAGGA
+
BBABBFFFBFFFGGGGGGGGGGHHHHHHHHHHHHHHHHHHHHHHHHHHHHHGGHGHHHHHHHHHHHHHHHHHHHHHHHHHHHHHHHGHHHHHHHGFGGHHHHGHHHHHHHHHHHHHHHHHGHHHHHHHHHFHHHHHHHHHHHHHHHHHHHHHHHGGHHHHHGHHHHHHHGHHHHHHHHGHHFGFHFGHHGHHFGHHHGFHHHHHHHHHHHHHHHHHHGHGHGGGHHFHFHFHGGHGHGHHHHHGHHHFGGH
@M05620:45:000000000-G6HP7:1:1101:4049:9062 1:N:0:191
CATCCTGACCCTGAAGTACCCGGCTTGATTTCTGACATTAGATCGGAAGAGCACACGTCTGAACTCCAGTCACGGACATTTATCTCGTATGCCGTCTTCTGCTTGAAAAAAAAAAACACCAAAGCAGGAAAACATCTTTTGAGAAAGCAACGAGAAACCTGAACGTTGCCTTTTTTAAACTCTTTTTGATGCAATTTTCAAATGTTCATACTTGCCTCTTTTATTTGACAAGCCACGGTCCTCCCAAACAA
+
?A1AA1DBFFBFAEGGGGGGG1EECEEEGFH2B2BEGHGHHCGHHGCBE0FAFGFHEAFHGFGHEGHGHHFHHEGC>/FGGFF2BFGGGHFFHC>>F/BGGFFFF0BFBHCGG/@<//0/<?/F01?//000</<11111>...1<1010<-C...</././0/.:/..000;CG-.000000;0909C;090000;00000;00;C09009///;////99:////9/;/;9A--9--9-/;/;9/----
@M05620:45:000000000-G6HP7:1:1101:12942:9062 1:N:0:191
CATCCTGACCCTGAAGTACCCCGGCTTGATTCTGACATTAGATCGGAAGAGCACACGTCTGAACTCCAGTCACGGACATTTATCTCGTATGCCGTCTTCTGCTTGAAAAAAAAAAAAAAAAAAAAAAAAAAGACGGATAGGACCTTCGCATTCTCTGAACACTCGTTTTCGAACGATACATTCGTACTCCATCCATAATGTAAACACACTGTAACTGGTGATCAAGATCGAAATAGAATAACAGTTTCGAC
+
CCCCCFFFFFFFGGGGGGGGGGGGGGGGHHHHHHGHGHHHHHHHHGGGGGHEGHHHGHHHGGHHHHHHHHHHHGGGGGHHHGHHHHHFFHHHHGFGHGHHHHHHGGGHFHGEGCC<>//---------;--../...9.0/09./00:....000000000/0/.....9-..9-.9.-00000//..00000.000000000000.../0900000/0/000000900../..00000000009000...
@M05620:45:000000000-G6HP7:1:1101:14394:9073 1:N:0:191
CATCCTGACCCTGAAGTACCCCGGCTTGATTTCTGACATTAGATCGGAAGAGCACACGTCTGAACTCCAGTCACGGACATTTATCTCGTATGCCGTCTTCTGCTTGAAAAAAAAAAAAAAAAAAGAAATAGACAAAAGATAAAATAACAAATAAACAAAATAAGAATAAAAAATAATTATTAAGACTAATAGTACATTATTCACTCGAACGTGATGGCACACATATGACAGAGCACGCAAGAAGCAAATCA
+
CCCDDFFFFFFFGGGGGGGGGGGGGGGGHHHHHHHHHHHHHHHHHHGGGGHHHHHGHGGHHGHHHHHHHHHHHHGGGGGHHHHHHHHHGGHHHHGGGHGHHHHHHHHGHHHEECFB><<<><--.../000000/<./.00000:00000<0<0000<.<00000:000000<.0:000000000000:00<000000000<0000.<<.-.../00//0/..00<00000///0.-----///00/0000
@M05620:45:000000000-G6HP7:1:1101:4061:9081 1:N:0:191
CATCCTGACCCTGAAGTACCCGGCTTGATTTCTGACATTAGATCGGAAGAGCACACGTCTGAACTCCAGTCACGGACATTTATCTCGTATGCCGTCTTCTGCTTGAAAAAAAAAAAAAACAAAAGAGACAAAGAGCGATTTACTGAAGAAAAATAGCGAAGGATCCATACGCTCTCTGAAAATTCCAGTTAAGACAAGAAGCGCAGCGATCATGGCACACAATGTGGAGTTGAGTGAGGAGTACTCGTAAA
+
CCCCCFFFFFFFGGGGAFGGGGGGGGGHHHHHHFHHHHHHFHHHHFGGGHHHHHHHGHHHGHHHHHHHHHHHHGGGGGHHHHHHHHFFFHHHHGGGHGHHHHHHHGHHHHCFGGG>>/////0<0.00<00<0000--...00000000///..000:---..0//000;.....0C000000/00000090000//.////----9-:.../:/.///...//////.//////9//././////.::..
@M05620:45:000000000-G6HP7:1:1101:23909:9119 1:N:0:191
TACCTGTACTGGGGAAGCATTTGAATATCCCCCCATGGTGATGGGGACGGAGAACTGCTCCATAAACACAGGCAACGTGCCTAACTTTCCCGGGAAGATGAAGTCAAAGAGCGACCACAGCTCTTCGGAGGTTATTTTGCATCGGTGAGCCAGACAGAATGATCCGATGAGGGGTGCGAAACTATTTGAGGAAAGGAAGCACCTTTTTATTAAATTTACCTTTTAGCAATCGCCATTCCTACCCTAAAGAT
+
DDCDDFFFF5FFGGGGGGGGGGHHHHHHHHHGGGGHHHGHHHHHHGGGGGGGGHHHHHHHHHHHHHHHHHHHGHHHGHHHHHHHHHHHHHHGGGGGGHHHHHHHHHHHHHHHGGGGGHHHHHHHHHHGGGGEHHHHHHHHGHHGGGGGHHHHHHGHHHHHHHHHHHEGGHHHGGCEGGFGGGGGGGHGGGGCFGGGGGGGGGFFFFFFFFFFFFFFFFFFFFFFFFFFFFFFFFFFFFFFFFFFFFFFFFF
@M05620:45:000000000-G6HP7:1:1101:17728:9134 1:N:0:191
AAACCAAGCAGACACTCACCGCTCCCTCGCCACAGGCCAATAGTTTGTCCTCACTGAGTTGGCAACAAGTGGCTGCTGTGGCTGCCATTTTTCTGGTGATGGCCATCAGCTCCGACGAGGTCAGCTGGGGGGCTTTCTTTGTGTAAGCAACGAGAAACCTGAAAGAAGCATTTTTTAACTAAGTCCTGCTGAGTCATTCATGAGTTTTTAGCCGCCTTGCTTCTTCTCACAGACTCTCTACTCTCATGCCA
+
CCCCCDDFBFFFGGGGGGGGGGGGGGHHGGGGGHHHGGHHHHHHHHHHHHHHHHHHHHHHHHHHHHHHHHHHGHGGHHHHHHHGGHHHHHHHHHHHHHHHHHHHHHHHHHHHHGGGGGGGGHHHHHHHGGGGGGGGGGGGGGGGGGFFFFFFFFFFFFFFFFFFFFFFFFFFFFHFFFHHFFFFFHHFFFFFFFFFFFFFFFFFFFFFFFFFFFFFFFFFHFHFFFFFFFFFFFFFFFFFFHFHFFFFFF0
@M05620:45:000000000-G6HP7:1:1101:24388:9141 1:N:0:191
AAACCAAGCAGACACTCACCGCTCCCTCGCCACAGGCCAATAGTTTGTCCTCACTGAGTTGGCAACAAGTGGCTGCTGTGGCTGCCATTTTTCTGGTGATGGCCATCAGCTCCGACGAGGTCAGCTGGGGGGCTTTCTTTGTGTAAGCAACGAGAAACCTGAAAGAAGCATTTTTTAACTAAGTCCTGCTGAGTCATTCATGAGTTTTTAGCCGCCTTGCTTCTTCTCACAGACTCTCTACTCTCATGCCA
+
BBBBCBCFCFFFGGGGGGGGGGGGGGHHGGGGGGHHGGHHHHHHHGHHHHHHHHHHHHFGHHHHHHHHHGHHGHGGHHHHHHHGGHHHHHHHHHHHHHHHHHHHHHHHHHHHHGGGGGGGFHHHHHHHGGGGGGGGGGGGGFGFGGFFFFFFFFFFFFFFFFFFFFFFFFFFFFFFFFFFFFFFFFFFFFFFFFFFFFFFFFFFFFFFFFFFFFFFFFFFFFFFFFFFFFFFFFFFFFFFFFFFFFFFFFF
@M05620:45:000000000-G6HP7:1:1101:17741:9147 1:N:0:191
AAACCAAGCAGACACTCACCGCTCCCTCGCCACAGGCCAATAGTTTGTCCTCACTGAGTTGGCAACAAGTGGCTGCTGTGGCTGCCATTTTTCTGGTGATGGCCATCAGCTCCGACGAGGTCAGCTGGGGGGCTTTCTTTGTGTAAGCAACGAGAAACCTGAAAGAAGCATTTTTTAACTAAGTCCTGCTGAGTCATTCATGAGTTTTTAGCCGCCTTGCTTCTTCTCACAGACTCTCTACTCTCATGCCA
+
A?AABBAFBFFFGGGGGGGGGGGEGGHHGGGGGHHHGGHHHHHHHHHHHHHHHHHHHHHHHHHHHHHHHHHHGGGGHHHHHHHGGHHHHHHHHHHHHHHHHHHHHHHHHHHHHGGGGGGGGHHHHHGHGGGGGGGGGGGGGGGGGGFFFFFFFFFFFFFFFFFFFFFFFFFFFFFFFFFFFFFFFFFFFFFFFFFFFFFFFFFFFFFFFEFFFFFFFFFFFFFFFFFFFFFFFFFFFFFFFFFFFFFFFFF
@M05620:45:000000000-G6HP7:1:1101:19527:9148 1:N:0:191
ATCTCTATCTCCTAAAAACCTGTTTAGATTTGGAGATAGACCTTCAGGTTTTTCATCATTTTCTGCATGAATTATACATTGACCACGTTCCAGCGTGGTCAGTTTGCAGCATTCTGTTATTTTGTTTGACAGAGTGTCTTGTTGAGAACATATGTAGGACATGATTTTTTCCTGCAACAGGGAAAATAAAGTATAAGTTTTAAAGATTTATTCTTTAATAAAGGATCTCAAAGCCAGCTTTAGAAAAAGGA
+
CCCCCFFFFFFFGGGGGGGGGGHHHHHHHHHHHHHHHHHHHHHHHHHHHHHGGHHHHIHHHHHIHHHHHHHHHHHHHHHHHHHHHHGHHHHHHHGGGGHHHHHHHHHHHHHHHHHHHHHHHHHHHHHHHHHHHHHHHHHHHHHHHHHHHHHHHHHHHHHHHHHHHHHHHGHHHHHHHHHHHGGHHHHHHHHHHHHHHGHHHHHHHHHHHHHHHHHHHHHHHHHHHHHHHHHHHHHHHGHHHHHHHHGHGGH
@M05620:45:000000000-G6HP7:1:1101:24403:9150 1:N:0:191
AAACCAAGCAGACACTCACCGCTCCCTCGCCACAGGCCAATAGTTTGTCCTCACTGAGTTGGCAACAAGTGGCTGCTGTGGCTGCCATTTTTCTGGTGATGGCCATCAGCTCCGACGAGGTCAGCTGGGGGGCTTTCTTTGTGTAAGCAACGAGAAACCTGAAAGAAGCATTTTTTAACTAAGTCCTGCTGAGTCATTCATGAGTTTTTAGCCGCCTTGCTTCTTCTCACAGACTCTCTACTCTCATGCCA
+
BBCCCCCFCFFFGGGGGGGGGGGGGGFHGGGGGHHHGGHHHHHFHGHHHHHHHHHHHHFGGHHHHHHHHGHHGHGGHHHHHHHGGHHHHHHHHHGHHHHHHHHHHHHHHHHHHGGGGGDGCHHHHHHHGGGGGGGGGGGGGGGGGGFFFFFFFFFFFFFFFFFFFFFFFFFFFFFFFFFFFFFBFFFFFFFFFFFFFFFFFFFFFFFFFFFFFFFFFFFFFFFFFFFFFFFFFFFFFFFFFFFFFFFFFFF
@M05620:45:000000000-G6HP7:1:1101:18613:9169 1:N:0:191
AAACCAAGCAGACACTCACCGCTCCCTCGCCACAGGCCAATAGTTTGTCCTCACTGAGTTGGCAACAAGTGGCTGCTGTGGCTGCCATTTTTCTGGTGATGGCCATCAGCTCCGACGAGGTCAGCTGGGGGGCTTTCTTTGTGTAAGCAACGAGAAACCTGAAAGAAGCATTTTTTAACTAAGTCCTGCTGAGTCATTCATGAGTTTTTAGCCGCCTTGCTTCTTCTCACAGACTCTCTACTCTCATGCCA
+
CDDDDDDFCFFFGGGGGGGGGGGGGGHHGGGGGHHHGGHHHHHHHHHHHHHHHHHHHHHHHHHHHHHHHHHHGHGGHHHHHHHGGHHHHHHHHHHHHHHHHHHHHHHHHHHHHGGGGGGGGHHHHHHHGGGGGGGGGGGGGGGGGGFFFFFFFFFFFFFFFFFFFFFFFFFFFFHFFFHHFFFFFFFFFFFFFFFFFFFFFFFFFFFFFFFFFFFFFFFFHHHFFFHFFFFFFFFFFFFFFFFFFFFFFFF
@M05620:45:000000000-G6HP7:1:1101:18628:9181 1:N:0:191
AAACCAAGCAGACACTCACCGCTCCCTCGCCACAGGCCAATAGTTTGTCCTCACTGAGTTGGCAACAAGTGGCTGCTGTGGCTGCCATTTTTCTGGTGATGGCCATCAGCTCCGACGAGGTCAGCTGGGGGGCTTTCTTTGTGTAAGCAACGAGAAACCTGAAAGAAGCATTTTTTAACTAAGTCCTGCTGAGTCATTCATGAGTTTTTAGCCGCCTTGCTTCTTCTCACAGACTCTCTACTCTCATGCCA
+
BBBBBBBFBFFFGGGGGGGGGGGGGGHHGGGGGHHHGGHHHHHHHHHHHHHHHHHHHHHHHHHHHHHHHGHHGHGGHHHHHHHGGHHHHHHHHHHHHHGHHHHHHHHHHHHHHGGGGGGGCGHHHHHHGGGGGGGGGGGGGGGGGGFFFFFDFFFFFFFFFFFFFFFFFFFFFFFFFFFFFFFFFFFFFFFFFBFFFFFFFFFFBFFFFFFFFFFFFFFFFFFFFFFFFFFFFFFFFFFFFFFFFFFFFFF
@M05620:45:000000000-G6HP7:1:1101:26975:9188 1:N:0:191
AAACCAAGCAGACACTCACCGCTCCCTCGCCACAGGCCAATAGTTTGTCCTCACTGAGTTGGCAACAAGTGGCTGCTGTGGCTGCCATTTTTCTGGTGATGGCCATCAGCTCCGACGAGGTCAGCTGGGGGGCTTTCTTTGTGTAAGCAACGAGAAACCTGAAAGAAGCATTTTTTAACTAAGTCCTGCTGAGTCATTCATGAGTTTTTAGCCGCCTTGCTTCTTCTCACAGACTCTCTACTCTCATGCCA
+
CCCCCCCFCFFFGGGGGGGGGGGGGGHHGGGGGHHHGGFHHFHHHHHHHHHHHHHHHHHHHHHHHHHHHHHHGHGGHHHHHHHGGHHHHHHHHHHHHHHHHHHHHHHHHHHHHGGGGGGGGHHHHHHHGGGGGGGGGGGGGGGGGGFFFFFFFFFFFFFFFFFFFFFFFFFFFFFFFFFFFFFFFFFFFFFFFFFFFFFFFFFFFFFFFFFFFFFFFFFFFFFFFFFFFFFFFFFFFFFFFFFFFFFFFF/
@M05620:45:000000000-G6HP7:1:1101:8959:9189 1:N:0:191
ATCTCTATCTCCTAAAAACCTGTTTAGATTTGGAGATAGACCTTCAGGTTTTTCATCATTTTCTGCATGAATTATACATTGACCACGTTCCAGCGTGGTCAGTTTGCAGCATTCTGTTATTTTGTTTGACAGAGTGTCTTGTTGAGAACATATGTAGGACATGATTTTTTCCTGCAACAGGGAAAATAAAGTATAAGTTTTAAAGATTTATTCTTTAATAAAGGATCTCAAAGCCAGCTTTAGAAAAAGGA
+
BCCCDFFFFFFFGGGGGGGGGGHHHHHHHHHHHHHHHHHHHHHHHHHHHHHGGHHHHHHHGHHHHHHHHHHHHHHHHHHHHHHHHHGHHHHHHHGGGGHHHHHHHHHHHHHHHHHHHHHHHHHHHHHHHHHHHHHHHHHHHHHHHHHHHHHHHHHHHHHHHHHHHHHHHGHHHHHHHHHHHGGHGHGHHHHHHHHHHGHHHHHHHHHHHHHHHHHHHHHHHHHHGHGHHHHHHHGHHGHHHHHHHHHGGGH
@M05620:45:000000000-G6HP7:1:1101:5178:9196 1:N:0:191
ATCTCTATCTCCGAAAAAGGAAGAAAGGGGAGGGAAGATCGGAAGAGCACACGTCTGAACTCCAGTCACGGACATTTATCTCGTATGCCGTCTTCTGCTTGAAAAAAAAAAAAAAAAAGGAATAGAATCGATGTGTGGAGTAGATTGTAAACAAATTTAAAGTTAAGAAGGAATCAAGTTATGCCTGCTGTAGGACTAGGACATAGAGGCCAGGAGCACTGTAAGAAAATCGTATCAGAGAGGTCATGACA
+
BCCCCFFFFFFFGFGGGGGEFGFFGHHHGGEFGGFHEGHHHGFGGHHHHHHHGHHHGGHHHHHGHHHGHGGGGGHHHHHHHHFFEHHHHEEFHGHHHHHHHGGFHHGCCGBB/><---../<0000000...0.:0..0.0/00<0000000;..00000000900000/../0000090;000000.00000000//0/00/00000/..........0:000000//00.../.0900/..0/000900
@M05620:45:000000000-G6HP7:1:1101:19366:9235 1:N:0:191
AGATTACTGCAACAGTTCCCCCTGGACCTGGAAAAGTTTCTTGCCTGGCTTACAGAAGCTGAAACAACTGCCAATGTCCTACAGGATGCTACCCGTAAGGAAAGGCTCCTAGAAGACTCCAAGGGAGTAAAAGAGCTGATGAAACAATGGCAAGTAAGTCAGGCATTTCCGCTTTAGCACTCTTGTGGATCCAATTGAACAATTCTCAGCATTTGTACTTGTAACTGACAAGCCAGGGACAAAACAAAGAT
+
CCCCCFFFFFFFGGGGGGGGGGGGHHHHHHHHHHHHHHHHHHHHHHHHHHHHHHHHHHHHHHHHHHHHHHHHHHHHHHHHHHHHHHHHHHHHHHGGGGHHHHHHGHHHGHHHHHHHHHHHHHHGGHGGHHHHHGHHHHHHHHHHHHHHHHHHHGHHHHHHHHHHHHHHHHGGGGGHFHHHHHHHHHHGHHHHHFHHHFHFHHHHHHHHHHHHHHHHHHHGHHHHHHHEFHHHHGGGGGGGEGGGGGGGGGG
@M05620:45:000000000-G6HP7:1:1101:17705:9269 1:N:0:191
AAACCAAGCAGACACTCACCGCTCCCTCGCCACAGGCCAATAGTTTGTCCTCACTGAGTTGGCAACAAGTGGCTGCTGTGGCTGCCATTTTTCTGGTGATGGCCATCAGCTCCGACGAGGTCAGCTGGGGGGCTTTCTTTGTGTAAGCAACGAGAAACCTGAAAGAAGCATTTTTTAACTAAGTCCTGCTGAGTCATTCATGAGTTTTTAGCCGCCTTGCTTCTTCTCACAGACTCTCTACTCTCATGCCA
+
CCDCDDCFCFFFGGGGGGGGGGGGGGHHGGGGGHHHGGHHHHHHHHHHHHHHHHHHHHHHHHHHHHHHHHHHGHGGHGHHHHHGGHHHHHHHHHHHHHHHHHHHHHHHHHHHHGGGGGGGGHHHHHHHGGGGGGGGGGGGGGGGGGFFFFFFFFFFFFFFFFFFFFFFFFFFFFHFFFFFFFFFFFHFFFFFFFFFFFFFFFFFFFFFFFFHFFFFFFFFFFFFFFHFFFFFFFFFFFFFHFFFFFFFFF0
@M05620:45:000000000-G6HP7:1:1101:20006:9335 1:N:0:191
TACCTGTACTGGGGAAGCATTTGAATATCCCCCCATGGTGATGGGGACGGAGAACTGCTCCATAAACACAGGCAACGTGCCTAACTTTCCCGGGAAGATGAAGTCAAAGAGCGACCACAGCTCTCGGAGGTTATTTTGCATCGGTGAGCCAGACAGAATGATCCGATGAGGGGTGCGAAACTATTTGAGGAAAGGAAGCACCTTTTTATTAAATTTACCTTTTAGCAATCGCCATTCCTACCCTAAAGATC
+
CCCCCFFFFFFFGGGGGGGGGGHHHHHHHHHGGGGHHHGHHHHGHGGGGGGGGHHHHHHHHHHHHHHHHHHHGHHHGHHHHHHHHHHHHHHGGGGGGHHHHHHHHHHHHHHHGGGGGHHHHHHHHGGGGGEHHHHHHHHHHHGGGGGHHHHHHGHHHHHHHHHHHGGGHHHGGEEGGGGGGGGGGGGGGGFGGGGGGGGFFFFFFFFFFFFFFFFFFFFFFFFFFFFFFFFFFFFFFFFFFFFFFFFFFFF
@M05620:45:000000000-G6HP7:1:1101:3679:9365 1:N:0:191
AAACCAAGCAGACACTCACCGCTCCCTCGCCACAGGCCAATAGTTTGTCCTCACTGAGTTGGCAACAAGTGGCTGCTGTGGCTGCCATTTTTCTGGTGATGGCCATCAGCTCCGACGAGGTCAGCTGGGGGGCTTTCTTTGTGTAAGCAACGAGAAACCTGAAAGAAGCATTTTTTAACTAAGTCCTGCTGAGTCATTCATGAGTTTTTAGCCGCCTTGCTTCTTCTCACAGACTCTCTACTCTCATGCCA
+
AAABBBBFBFFFGGGGGGGGGGGGGGHHGGGGGHHGGGHHHHHHGHGHHHHHHHHHHHHHHHHHHHHHHGGHGHGGHHHHHHHGGHHHHHHHHHHHHHHHHHHHGHHHHHHHHGGGGGGGCGHHHHHHGGGGGGGGGFGGGGGGGGFFFFFFEFFFFFFFFFFFFFFFFFFFFFFFEFFFFFFFFFFFFFFBFBFBBFFFFFFFFFFFFFFEFFFFFFFFFFFFFFFFFFFFFFFFFFFFFFFFFFFFFFF
@M05620:45:000000000-G6HP7:1:1101:15600:9381 1:N:0:191
AAACCAAGCAGACACTCACCGCTCCCTCGCCACAGGCCAATAGTTTGTCCTCACTGAGTTGGCAACAAGTGGCTGCTGTGGCTGCCATTTTTCTGGTGATGGCCATCAGCTCCGACGAGGTCAGCTGGGGGGCTTTCTTTGTGTAAGCAACGAGAAACCTGAAAGAAGCATTTTTTAACTAAGTCCTGCTGAGTCATTCATGAGTTTTTAGCCGCCTTGCTTCTTCTCACAGACTCTCTACTCTCATGCCA
+
BBCBCCCFCFFFGGGGGGGGGGGGGGHHGGGGGHHHGGHHHGHHHHHHHHHHHHHHHHHHHHHHHHHHHGHHGHGGHFHHHHHGGHHHHHHHHHHHHGHHHGHHHHHHHHHHHGGGGGGGGHHHHHHHGGGGGGGGGGGGGGGGGGFFFFFFFFFFFFFFFFFFFFFFFFFFFFFFFFFFFFFFFFFFFFFFFFFFFFFFFFFFFFFFFFFFFFFFFFFFFFFFFFFFFFFFFFFFFFFFFFFFFFFFFFB
@M05620:45:000000000-G6HP7:1:1101:3686:9383 1:N:0:191
AAACCAAGCAGACACTCACCGCTCCCTCGCCACAGGCCAATAGTTTGTCCTCACTGAGTTGGCAACAAGTGGCTGCTGTGGCTGCCATTTTTCTGGTGATGGCCATCAGCTCCGACGAGGTCAGCTGGGGGGCTTTCTTTGTGTAAGCAACGAGAAACCTGAAAGAAGCATTTTTTAACTAAGTCCTGCTGAGTCATTCATGAGTTTTTAGCCGCCTTGCTTCTTCTCACAGACTCTCTACTCTCATGCCA
+
BBBBBBBFAFFFGGGGGGGGGGGGGGHHGGGGGHGHGGHHHGHHHHHHHHHHHHHGHHHGGFGHHHHHHHHHGHGGHHHHHHHGGHHHHHHHHHHFHHGHFGHHHHHHHHHHHGGGGGGGGHHHHHHHGGGGGGGGGGGGGGGGGGFFFFFFFFFFFFFFFFFFFFFFFFFFFFFFEFFFFFFFFFFFFFFFFFFFFFFFFFFFFFFFFFFFFADFFFFFFFFFFFFFFFFFFFFFFFFFFFFFFFFFFF/
@M05620:45:000000000-G6HP7:1:1101:3666:9385 1:N:0:191
AAACCAAGCAGACACTCACCGCTCCCTCGCCACAGGCCAATAGTTTGTCCTCACTGAGTTGGCAACAAGTGGCTGCTGTGGCTGCCATTTTTCTGGTGATGGCCATCAGCTCCGACGAGGTCAGCTGGGGGGCTTTCTTTGTGTAAGCAACGAGAAACCTGAAAGAAGCATTTTTTAACTAAGTCCTGCTGAGTCATTCATGCGTTTTTAGCCGCCTTGCTTCTTCTCACAGACTCTCTACTCTCATGCCA
+
1A>AA?1BABFFGFGFFCGEEEEE?0FBEEGFG0FFCFFHFAGFGHGGEFHHHHHHHGHFFFFHHHHHHFHHGHGGGGHF>E0CFHBGDD@GFHHHHHHHHHHGGCGFG>FHFEGGG/BC<BCGF1GHGGG@?@EG0FGFGGFFFFFFF/A@EB9BFFFFFFB9/;FFBBFFFFF@-9BBF/9999BFFFFFFB9/BFFBBF/-AB@FA-://A;-AA/FFFBFFFFBFF/FBFB9FFFBFBFFFFFBB//
@M05620:45:000000000-G6HP7:1:1101:5366:9400 1:N:0:191
CATCCTGACCCTGAAGTACCCCGGCTTGATTTCTGACATTAGATCGGAAGAGCACACGTCTGAACTCCAGTCACGGACATTTATCTCGTATGCCGTCTTCTGCTTGAAAAAAAAACCAGTGCTGCTTACCTAGGCCCCCCTGAACCCCAAGGCCAACGGAGAGAATATAACTCACTTCAGGCTCGGCCGACCCCCGGTCTCATCCCTTCCTTCCCCCCTCCATTTTCTCCCCGGCTGCTTTTCAGCCATTA
+
AAAAAFFFFFFFGGGGGGGGGG00AEGGFFHHFFHGHHHCGEBFFA?/EFH0CHHHHGGHHGHGHHHFCGAFBFEAGG/FGDBFH2D0FEHF2E@/EAFFFFB>FFBFBDFE/>///?/<11@F1@@@GF>11?01?A/--.0<1.<ECG.<.<.<..;:.-:C/00<00000:/000000/9;--.:--;-99----;;/////;;/-//;//-----;;-//;BFF//B->---;-/;9////9/-///
@M05620:45:000000000-G6HP7:1:1101:19634:9440 1:N:0:191
AAACCAAGCAGACACTCACCGCTCCCTCGCCACAGGCCAATAGTTTGTCCTCACTGAGTTGGCAACAAGTGGCTGCTGTGGCTGCCATTTTTCTGGTGATGGCCATCAGCTCCGACGAGGTCAGCTGGGGGGCTTTCTTTGTGTAAGCAACGAGAAACCTGAAAGAAGCATTTTTTAACTAAGTCCTGCTGAGTCATTCATGAGTTTTTAGCCGCCTTGCTTCTTCTCACAGACTCTCTACTCTCATGCCA
+
BBCCCCCFCFFFGGGGGGGGGGGGGGHHGGGGGHHHGGHHHHHHHHHHHHHHHHHHHHHHHHHHHHHHHHHHGHGGHHHHHHHGGHHHHHHHHHHHHHHHHHHHHHHHHHHHHGGGGGGGGHHHHHHHGGGGGGGGGGGGGG/CGGFFFFFFFFFFFFFFFFFFFFFFFFFFFFFFFFFFFFFFFFFFFFFFFFFFFFFFFFFFFFFFFFFFFFFFFFFFFFFFFFFFFFFFFFFFFFFFFFFFFFFFFF0
@M05620:45:000000000-G6HP7:1:1101:8752:9446 1:N:0:191
TACCTGTACTGGGGAAGCATTTGAATATCCCCCCATGGTGATGGGGACGGAGAACTGCTCCATAAACACAGGCAACGTGCCTAACTTTCCCGGGAAGATGAAGTCAAAGAGCGACCACAGCTCTTCGGAGGTTATTTTGCATCGGTGAGCCAGACAGAATGATCCGATGAGGGGTGCGAAACTATTTGAGGAACGGAAGCACCTTTTTATTAAATTTACCTTTTAGCAATCGCCATTCCTACCCTAAAGAT
+
A3>AAFFFFFBB4EFGGG4GBGHHHHGHHHHGGGGHHHEFGHHGGG2EGGGGGHGGFHHHHHHHHHH5BFGAFFAGGHHHHH33FDGFGHHGGG?@DGFH43?GGFHFHFHHGCCG@GAGHHHHHHHG/CCEHDGHHHHHFHHGGDD.CGHBF.EFHG<GH0DHHH.CE0CGGG.=9B9--;C9FGGF09/:B.;EAFDE/BEFFFFF.9B;;9BFBFFFFFFF/BFF/BFEEF.AFFFF9F.AF..///;
@M05620:45:000000000-G6HP7:1:1101:8770:9449 1:N:0:191
TACCTGTACTGGGGAAGCATTTGAATATCCCCCCATGGTGATGGGGACGGAGAACTGCTCCATAAACACAGGCAACGTGCCTAACTTTCCCGGGAAGATGAAGTCAAAGAGCGACCACAGCTCTTCGGAGGTTATTTTGCATCGGTGAGCCAGACAGAATGATCCGATGAGGGGTGCGAAACTATTTGAGGAAAGGAAGCACCTTTTTATTAAATTTACCTTTTAGCAATCGCCATTCCTACCCTAAAGAT
+
CCCCCFFFFFFFGGGGGGGGGGHHHHHHHHHGGGGHHHHHHHHHHGGGGGGGGHHHHHHHHHHHHHHHHHHHGHHHGHHHHHHHHHHHHHHGGGGGGHHHHHHHHHHHHHHHGGGGGHHHHHHHHHHGGGGFHHHHHHHHGHHGGGGFHGHHHHGHHHHHHHHHHHGGGHHHGGCDGGGGGGGGGGGGGGGGGFFGGGGGGGFFFFFFFFFFFFFFFFFFFFFFFFFFFFFFEFFEFFFFFFFFFFFFFFF
@M05620:45:000000000-G6HP7:1:1101:8361:9455 1:N:0:191
AAACCAAGCAGACACTCACCGCTCCCTCGCCACAGGCCAATAGTTTGTCCTCACTGAGTTGGCAACAAGTGGCTGCTGTGGCTGCCATTTTTCTGGTGATGGCCATCAGCTCCGACGAGGTCAGCTGGGGGGCTTTCTTTGTGTAAGCAACGAGAAACCTGAAAGAAGCATTTTTTAACTAAGTCCTGCTGAGTCATTCATGAGTTTTTAGCCGCCTTGCTTCTTCTCACAGACTCTCTACTCTCATGCCA
+
CCDDDCCFCFFFGGGGGGGGGGGGGGHHGGGGGHHHGGHHHHHHHHHHHHHHHHHHHHHHHHHHHHHHHHHHGHGGHHHHHHHGGHHHHHHHHHHHHHHHHHHHHHHHHHHHHGGGGGGGGHHHHHHHGGGGGGGGGGGGGGGGGGFFFFFFFFFFFFFFFFFFFFFFFFFFFFHFFFFHFFFFFFFFFFFFFFFFFFHHHFFFFFFFFFFFFDFFFFFFFHHFFFFFFFFFFFFFFFFHHHFHFFFFFFF
@M05620:45:000000000-G6HP7:1:1101:25587:9473 1:N:0:191
AGATTACTGCAACAGTTCCCCCTGGACCTGGAAAAGTTTCTTGCCTGGCTTACAGAAGCTGAAACAACTGCCAATGTCCTACAGGATGCTACCCGTAAGGAAAGGCTCCTAGAAGACTCCAAGGGAGTAAAAGAGCTGATGAAACAATGGCAAGTAAGTCAGGCATTTCCGCTTTAGCACTCTTGTGGATCCAATTGAACAATTCTCAGCATTTGTACTTGTAACTGACAAGCCAGGGACAAAACAAAGAT
+
AAABCFFFFFFFGGGGGGGGGGGGHHHHHHHHHHHHHHHHHHHHHHHHHHHHHHHHHHHHHHHHHHHHHHHHHHHHHHHHHHHHHHHHHHHHHHGGGGHHHHHHHHHHGHHHHHHHHHHHHHHGGHGGHHHHHGHHHHHHHHHHHHHHHHHHHGHHHHHHHHGHHHHHHHGGGGGHEHHHHHHHHFHGHHHHHHHHHHHHHHHHHHHHHHHHHGHHHFGHHHHHHHHHHHHHHGGGGGGGGGGGGGGGGGG
@M05620:45:000000000-G6HP7:1:1101:8353:9475 1:N:0:191
AAACCAAGCAGACACTCACCGCTCCCTCGCCACAGGCCAATAGTTTGTCCTCACTGAGTTGGCAACAAGTGGCTGCTGTGGCTGCCATTTTTCTGGTGATGGCCATCAGCTCCGACGAGGTCAGCTGGGGGGCTTTCTTTGTGTAAGCAACGAGAAACCTGAAAGAAGCATTTTTTAACTAAGTCCTGCTGAGTCATTCATGAGTTTTTAGCCGCCTTGCTTCTTCTCACAGACTCTCTACTCTCATGCCA
+
A3AABABFBFFFGGGGGGGGGGGFGGHHGGGGGGGGFEGHHFGHGHHHHHHHHEHHFHGHHGHHHHGHHHGBFGFGHGHHFHHGGHGHHHHHHHFFHHEHHHHHFHHHHHGHGFCEFECDGHGHHHHHGFGGGGGGGGGGFFFGGGFFFFFFADDFFFFFFFFFFFFFFFFFFFFF?BFFFFFFFFFFFFFFFFFFFFFFFFFFFFFFFFFBF:@DFFFFFFFFFFFFFFFBFFFFFFFFFFFFFFFFFFB
@M05620:45:000000000-G6HP7:1:1101:25604:9479 1:N:0:191
AGATTACTGCAACAGTTCCCCCTGGACCTGGAAAAGTTTCTTGCCTGGCTTACAGAAGCTGAAACAACTGCCAATGTCCTACAGGATGCTACCCGTAAGGAAAGGCTCCTAGAAGACTCCAAGGGAGTAAAAGAGCTGATGAAACAATGGCAAGTAAGTCAGGCATTTCCGCTTTAGCACTCTTGTGGATCCAATTGAACAATTCTCAGCATTTGTACTTGTAACTGACAAGCCAGGGACAAAACAAAGAT
+
BBABAFFFFFDFGGGGGGGGGGGGHGHHHHHGHHHHGGHHHHHHHHHHGHHFHHHHFHHHHFHHGFHHHHHHHHHGHHHHFHHHHGHHHHFHHHGGGGHFHFHHHHHHGHHHHHHHHHHHHHHGFHGGBDGBG/GHHHHHGHHFHFCHHHHHFGHHFHHHGHFHHHHHHHGFGGGGGGHHHHHHHFHGGHHHHCGGHDGFFFGGHGHFHHHHHHHHHHHHHG:GHGHCFHGGGEGGEFGFGGGGGGEGFFF
@M05620:45:000000000-G6HP7:1:1101:5266:9484 1:N:0:191
CATCCTGACCCTGAAGTACCCGGCTTGATTTCTGACATTAGATCGGAAGAGCACACGTCTGAACTCCAGTCACGGACATTTATCTCGTATGCCGTCTTCTGCTTGAAAAAAAAAAAATATTTAGTTTGACAGAGTGTCTTGTTGAGAACATATTTAGGACATGCTTTTTTCCTGCAACAGGAAAAATAACGTATACGTTTTACAGATTTATTCTTTAATAAGGGATCTCAAAGCCAGCTTTCGAAAAATGA
+
CCCCCFFFFFFFGGGGGGGGGGGGGGGHHHHHHHGHGHHHHHHHHGGGGHHHHHHHGHHHGGHHHHHHHHHHHGGGGGHHHHGHHHHGGHHHHGGGHGHHHHHHHHHHGHGGEBC//0222@2<<?11?1<F0FF1?111>>G011.1101>>>1110=C<0000=<<0;/000:G0<.CC.///.;0;0.:.0/0.;/CCF;000;09;F00;9;00;0000:.;.://:9//./.:9/;/....9../9
@M05620:45:000000000-G6HP7:1:1101:4210:9507 1:N:0:191
AAACCAAGCAGACACTCACCGCTCCCTCGCCACAGGCCAATAGTTTGTCCTCACTGAGTTGGCAACAAGTGGCTGCTGTGGCTGCCATTTTTCTGGTGATGGCCATCAGCTCCGACGAGGTCAGCTGGGGGGCTTTCTTTGTGTAAGCAACGAGAAACCTGAAAGAAGCATTTTTTAACTAAGTCCTGCTGAGTCATTCATGAGTTTTTAGCCGCCTTGCTTCTTCTCACAGACTCTCTACTCTCATGCCA
+
AA?AAAA?AFFF1F1BFGGGGGCEAC0EEEGEFHAEFFAAFGH2FGHHDFGHE/D1BFDAGEG1GFGHHGHHG0FFHHHFHHHGGHFFEF2GHHHHHHFHHHHHHGFHGCGBGGGGGGCGFHHHHHHGGGGG@@GGFGGGG9F/FFFFFFF@FFBBF/FBFFBFBBFFFBFFFFF@EFFFFFFBFFFFF/B/9/B/FBFFFFFFFFFFFFFFBB@@FBFFFFFFF9BB/BFFFFFFFFFFFFFFFFFF/FF
@M05620:45:000000000-G6HP7:1:1101:4251:9511 1:N:0:191
AAACCAAGCAGACACTCACCGCTCCCTCGCCACAGGCCAATAGTTTGTCCTCACTGAGTTGGCAACAAGTGGCTGCTGTGGCTGCCATTTTTCTGGTGATGGCCATCAGCTCCGACGAGGTCAGCTGGGGGGCTTTCTTTGTGTAAGCAACGAGAAACCTGAAAGAAGCATTTTTTAACTAAGTCCTGCTGAGTCATTCATGAGTTTTTAGCCGCCTTGCTTCTTCTCACAGACTCTCTACTCTCATGCCA
+
ABBBCCCFCFFFGGGGGGGGGGGGGGHHGGGGGHHHGGGHHHHHHHHHHHHHHHHHHHHHHGHHHHHHHHHHGHGGHHHHHHHGGHHHHHHHHHHHHHHHHHHHHHHHHHHHHGGGGGGGGHHHHHHHGGGGGGGGGGGGGGGGGGFFFFFFFFFFFFFFFFFFFFFFFFFFFFFFEFFFFFFFFFFFFFFFFFFFFFFFFFFFFFFFFFFFFFFFFFFFFFFFFFFFFFFFFFFFFFFFFFFFFFFFFFF
@M05620:45:000000000-G6HP7:1:1101:4265:9525 1:N:0:191
AAACCAAGCAGACACTCACCGCTCCCTCGCCACAGGCCAATAGTTTGTCCTCACTGAGTTGGCAACAAGTGGCTGCTGTGGCTGCCATTTTTCTGGTGATGGCCATCAGCTCCGACGAGGTCAGCTGGGGGGCTTTCTTTGTGTAAGCAACGAGAAACCTGAAAGAAGCATTTTTTAACTAAGTCCTGCTGAGTCATTCATGAGTTTTTAGCCGCCTTGCTTCTTCTCACAGACTCTCTACTCTCATGCCA
+
?ABBBB@FAFFFGCGGGGGGGGEGGGHG?EGGGG2AFFHAGGDGHHGHHHHHHEHDGGHF5BBDGHHHGGFBFHEGG3FGGGHGGH3GGHFFHGG3B2BFD3GGHHHHBGHHH?FGE/<BDFGFGFFFC//-ACGGGGGGEF//;FFFFFFFF?D.FBFFFFFF/FFFFFFFFFFFFFFFFFFFFFFFFEB/9/BBFFFFFBFFBFFFFEBFFDFFFFFFFBBFFFFFFFFF/AFFBFF/FFFEFFFFFF/
@M05620:45:000000000-G6HP7:1:1101:4217:9526 1:N:0:191
AAACCAAGCAGACACTCACCGCTCCCTCGCCACAGGCCAATAGTTTGTCCTCACTGAGTTGGCAACAAGTGGCTGCTGTGGCTGCCATTTTTCTGGTGATGGCCATCAGCTCCGACGAGGTCAGCTGGGGGGCTTTCTTTGTGTAAGCAACGAGAAACCTGAAAGAAGCATTTTTTAACTAAGTCCTGCTGAGTCATTCATGAGTTTTTAGCCGCCTTGCTTCTTCTCACAGACTCTCTACTCTCATGCCA
+
BCCBCCCFCFFFGGGGGGGGGGGGGGHHGGGGGHHHGGHHHHHHHHHHHHHHHHHHHHHHHHHHHHHHHHHHGHGGHHHHHHHGGHHHHHHHHHHHHHHHHHHHHHHHHHHHHGGGGGGGGHHHHHHHGGGGGGGGGGGGGGGGGGFFFFFFFFFFFFFFFFFFFFFFFFFFFFFFEFFFFFFFFFFFFFFFFFFFFFFFFFFFFFFFFFFFFFFFFFFFFFFFFFFFFFFFFFFFFFFFFFFFFFFFFFF
@M05620:45:000000000-G6HP7:1:1101:26245:9537 1:N:0:191
AAACCAAGCAGACACTCACCGCTCCCTCGCCACAGGCCAATAGTTTGTCCTCACTGAGTTGGCAACAAGTGGCTGCTGTGGCTGCCATTTTTCTGGTGATGGCCATCAGCTCCGACGAGGTCAGCTGGGGGGCTTTCTTTGTGTAAGCAACGAGAAACCTGAAAGAAGCATTTTTTAACTAAGTCCTGCTGAGTCATTCATGAGTTTTTAGCCGCCTTGCTTCTTCTCACAGACTCTCTACTCTCATGCCA
+
CCCCCCCFCFFFGGGGGGGGGGGGGGHHGGGGGHHHGGHHHHHHHHHHHHHHHHHHHHHHHHHHHHHHHGHHGHGGHHHHHHHGGHHHHHHHHHHHHHHHHHHHHHHHHHHHHGGGGGGGGHHHHHHHGGGGGGGGGGGGGGGGGGFFFFFFFFFFFFFFFFFFFFFFFFFFFFFFFFFFFFFFFFFFFFFFFFFFFFFFFFFFFFFFFFFFFFFFFFFFFFFFFFFFFFFFFFFFFFFFFFFFFFFFFF/
@M05620:45:000000000-G6HP7:1:1101:4228:9543 1:N:0:191
AAACCAAGCAGACACTCACCGCTCCCTCGCCACAGGCCAATAGTTTGTCCTCACTGAGTTGGCAACAAGTGGCTGCTGTGGCTGCCATTTTTCTGGTGATGGCCATCAGCTCCGACGAGGTCAGCTGGGGGGCTTTCTTTGTGTAAGCAACGAGAAACCTGAAAGAAGCATTTTTTAACTAAGTCCTGCTGAGTCATTCATGAGTTTTTAGCCGCCTTGCTTCTTCTCACAGACTCTCTACTCTCATGCCA
+
BABBBB?FAFCFGFGGGGGGGGGGGGHHGGGGGHF2FFHAGFGGFGFGHHFHGHH5GCGFF3GGAGHHHHHEFGFGHBGHFGHGFH3FHHHHHHGBGCFHHHHHHHHHHHHGHE/EE/<BFGH2FG22CC/A?FGGGGGGFG/F0F9FFFFAEF?AFFFFFFFFFFFFFFFFFFFFFFFFFFFFFFFFFFBB9B;FFFFFFBFFFFFFFF/BF.9BFF;FFFFFFFFFFFB99FFFFFBFFFFFFFF9FF9
@M05620:45:000000000-G6HP7:1:1101:26228:9548 1:N:0:191
AAACCAAGCAGACACTCACCGCTCCCTCGCCACAGGCCAATAGTTTGTCCTCACTGAGTTGGCAACAAGTGGCTGCTGTGGCTGCCATTTTTCTGGTGATGGCCATCAGCTCCGACGAGGTCAGCTGGGGGGCTTTCTTTGTGTAAGCAACGAGAAACCTGAAAGAAGCATTTTTTAACTAAGTCCTGCTGAGTCATTCATGAGTTTTTAGCCGCCTTGCTTCTTCTCACAGACTCTCTACTCTCATGCCA
+
AAAABBBFBF4FGGGGGGGGGGGGGGHHGGGGFHHFFFDHHHHHFBHHHHHHHHHHHHHHHHHGHHHHHFGHGFGGHFHHHHFFFHHHHHFHHFHHHHFHHHHHEHHHHHHHHGE@E?<DGHGHFHHHGGGGGGGGGGGGGGGGGFFFFFFFFFFFFFFFFFFFFFFFFFFFFFFDFFFFFFF;FFFFFFFFF;FFFFFFFFFF:BFFFFFFFFFFFFBF/BFFFFBBFFFEBFFFFFFFFFFFFFFFEF/
@M05620:45:000000000-G6HP7:1:1101:22852:9553 1:N:0:191
AAACACACTCACCGCTCCCTCGCCACAGGCCAATAGTTTGTCCTCACTGAGTTGGCAACAAGTGGCTGCTGTGGCTGCCATTTTTCTGGTGATGGCCATCAGCTCCGACGAGGTCAGCTGGGGGGCTTTCTTTGTGTAAGCAACGAGAAACCTGAAAGAAGCATTTTTTAACTAAGTCCTGCTGAGTCATTCATGAGTTTTTAGCCGCCTTGCTTCTTCTCACAGACTCTCTACTCTCATGCCAGAAGACA
+
?AAABFAAFFFFGEEEFFGGGGGG2EGGCFGHFHHFHHHHHHGHHHGHFHFFGHHHHGHHGHDFGFHGGGFGEECGEGHHHHHHHHHHFG2GFDGFHGHFHHHGHGGCGFEGFEHFHFHHFGGGCGDGGGGGGGFG9C0;FFFFCEDDAFFFFFFFFFFFFEFEFFFFFFFFFFFFFFFFFFFFFFFFFBFFFFFFFBFFFFFFFFDFF?FFFFFFEFFFFFFFEBFFFFFFFFFFFFFE//9FFFFFFFF
@M05620:45:000000000-G6HP7:1:1101:21646:9557 1:N:0:191
AAACCAAGCAGACACTCACCGCTCCCTCGCCACAGGCCAATAGTTTGTCCTCACTGAGTTGGCAACAAGTGGCTGCTGTGGCTGCCATTTTTCTGGTGATGGCCATCAGCTCCGACGAGGTCAGCTGGGGGGCTTTCTTTGTGTAAGCAACGAGAAACCTGAAAGAAGCATTTTTTAACTAAGTCCTGCTGAGTCATTCATGAGTTTTTAGCCGCCTTGCTTCTTCTCACAGACTCTCTACTCTCATGCCA
+
CCCCCBBFCFFFGGGGGGGGGGGGGGHHGGGGGHHHGGHGHGHHHHHHHHHGHHHHHHHHHHHHHHHHHHHHGHGGHHHHHHHGGHHHHHHHHHHHHHHHHHGHHHHHHHFHHGGGGGGGGHHHHHHHGGGGGGGGGGGGGGGGGGFFFFFFFFFFFFFFFFFFFFFFFFFFFFFFFFFFFFFFFFFFFFFFFFFFFFFFFFFFFFFFFFFFFFFFFFFFFFFFFFFFFFFFFFFFFFFFFFFFFFFFFFB
@M05620:45:000000000-G6HP7:1:1101:19451:9563 1:N:0:191
ATCTCTATCTCCTAAAAACCTGTTTAGATTTGGAGATAGACCTTCAGGTTTTTCATCATTTTCTGCATGAATTATACATTGACCACGTTCCAGCGTGGTCAGTTTGCAGCATTCTGTTATTTTGTTTGACAGAGTGTCTTGTTGAGAACATATGTAGGACATGATTTTTTCCTGCAACAGGGAAAATAAAGTATAAGTTTTAAAGATTTATTCTTTAATAAAGGATCTCAAAGCCAGCTTTAGAAAAAGGA
+
CCCCCFFFFFFFGGGGGGGGGGHHHHHHHHHHHHHGHHHHGHHHHHHHHHHGGHHHHIHIHIHHIHHHHHHHHHHHHHHHHHHHHHGHHHHHHHGGGGHHHHHHHHHHHHHHHHHHHHHHHHHHHHHHHHHHHHHHHHHHHHHHHHGHHHHHHHHHHHHHHHHHHHHHHGHHHHHHHHHHHGGHHHHHHHHHHHHHHGHHHHHHHHHHHHHHHGHHHHHHHHHHHHHHHHHHHHHHHGHHHHHHGHHFGGH
@M05620:45:000000000-G6HP7:1:1101:22869:9564 1:N:0:191
AAACACACTCACCGCTCCCTCGCCACAGGCCAATAGTTTGTCCTCACTGAGTTGGCAACAAGTGGCTGCTGTGGCTGCCATTTTTCTGGTGATGGCCATCAGCTCCGACGAGGTCAGCTGGGGGGCTTTCTTTGTGTAAGCAACGAGAAACCTGAAAGAAGCATTTTTTAACTAAGTCCTGCTGAGTCATTCATGAGTTTTTAGCCGCCTTGCTTCTTCTCACAGACTCTCTACTCTCATGCCAGAAGACA
+
CCCCCFCCFFFFGGGGGGGGGGGGGGHHHGGHHHHHHHHHHHHHHHHHHHHGGHHHHHHHHHGGFGHGGHHHHHHHGGHHHHHHHHHHHGHHHHHHHHHHHHHHHHGGGGGGGEHHHHHHGGGGGGGGGGGGGGGGGGGGGGGGGEFDFFFFFFFFFFFFFFFFFFFFFFFFFFFFFFFFFFFFFFFFFFFFFFFEF;FFFFFFFFFFFFFFFFFFFFFFFFFFFFFFFFFFFFFFFFFFFFFFFFFFFFB
@M05620:45:000000000-G6HP7:1:1101:21327:9628 1:N:0:191
AGATTACTGCAACAGTTCCCCCTGGACCTGGAAAAGTTTCTTGCCTGGCTTACAGAAGCTGAAACAACTGCCAATGTCCTACAGGATGCTACCCGTAAGGAAAGGCTCCTAGAAGACTCCAAGGGAGTAAAAGAGCTGATGAAACAATGGCAAGTAAGTCAGGCATTTCCGCTTTAGCACTCTTGTGGATCCAATTGAACAATTCTCAGCATTTGTACTTGTAACTGACAAGCCAGGGACAAAACAAAGAT
+
BBBCCFFFFFFFGGGGGGGGGGGGHHHHHHHHHHHHHHHHHHHHHHHHHHHHHHHHHHHHHHHHHHHHHHHHHHHHHHHHHHHHHHHHHHHHHHGGGGHHHHHHHHHHGHHHHHHHHHHHHHHGGHGGHHHHHGHHHHHHHHHHHHHHHHHHHGHHHHHHHHHHHHHHHHGGGGGGHHHHHHHHHHHGGHHHHFHHHHHHHHHHHHHHHHHHHHHHHFHHHHHHHHHGHHHHGGGGGGGGEGGGGGGGGFG
@M05620:45:000000000-G6HP7:1:1101:23968:9642 1:N:0:191
ATCTCTATCTCCTAAAAACCATGGCACGAGAACTACGTGATGCATGCACAAGCTTCAGTAGCTGATTCAATCAAGTGGAAGAAAGGGGAGGGAAGATCGGAAGAGCACACGTCTGAACTCCAGTCACGGACATTTATCTCGTATGCCGTCTTCTGCTTGAAAAAAAAAAAAAAAAAAAAAACTAAAAACTATACGTACACAAAACATAAGAAACAAATAACTAATGAACAAAATACAAAAAGTAGAAATAT
+
CCDDDFFFFFFFGGGGGGGGGGHHHHHGGGGGHHHHGHHHHHHHHHHHHHHHHHHHHHHHHHHHHHHHHHHHHHHHHHHHHHHHHHGGGGGGGHGGHHHGGGGHHHHHHHGHHHGHHHHHHGHHHHHGGGGGHHHHHHHHHGGHHHHGGGHGHHHHHHHHHHHHGGGGG:<<<9-----@-.000000.00000.00..00.....000000///..0000000<00000/..00000<.<.000000<00
@M05620:45:000000000-G6HP7:1:1101:16456:9679 1:N:0:191
ATCTCTATCTCCTAAAAACCTGTTTAGATTTGGAGATAGACCTTCAGGTTTTTCATCATTTTCTGCATGAATTATACATTGACCACGTTCCAGCGTGGTCAGTTTGCAGCATTCTGTTATTTTGTTTGACAGAGTGTCTTGTTGAGAACATATGTAGGACATGATTTTTTCCTGCAACAGGGAAAATAAAGTATAAGTTTTAAAGATTTATTCTTTAATAAAGGATCTCAAAGCCAGCTTTAGAAAAAGGA
+
ABBBBFFFFFFFGGGGGFEGGGHHHHHHHHHHHHGHHHHHHHHHHHHHHHHGGHHHHHHHHHHHHHHHHHHHHHHHHHHHHHHHHHGHHHHHHHGGGGHHHHHHHHHHGHHHHHHHHHGHHHHHHHHHHHHHGHHHHHHHHHHHHHHHHHHHHHHHHHHHHHHHHHHHHGHHHHHHHHHHGGGHHHGHHHHHHHHHHHHHHHHHHHHHHHHHHHHHFFHHFHHHHHHHHGHHHHHGHGHHHHHEGHHEGGG
@M05620:45:000000000-G6HP7:1:1101:16474:9687 1:N:0:191
ATCTCTATCTCCTAAAAACCTGTTTAGATTTGGAGATAGACCTTCAGGTTTTTCATCATTTTCTGCATGAATTATACATTGACCACGTTCCAGCGTGGTCAGTTTGCAGCATTCTGTTATTTTGTTTGACAGAGTGTCTTGTTGAGAACATATGTAGGACATGATTTTTTCCTGCAACAGGGAAAATAAAGTATAAGTTTTAAAGATTTATTCTTTAATAAAGGATCTCAAAGCCAGCTTTAGAAAAAGGA
+
CCCCDFFFFFFFGGGGGGGGGGHHHHHHHHHHHHHHHHHHHHHHHHHHHHHGGHHHHHHHHHHHIHHHHHHHHHHHHHHHHHHHHHGHHHHHHHGGGGHHHHHHHHHHHHHHHHHHHHHHHHHHHHHHGGHHHHGHHHHHHHHHHHHHHHHHHHHHHHHHHHHHHHHHHGHHHHHHHHHHHGGHHHHHHHHHHHHHHHHHHHHHHHHHHHHHHHHHHHHHHHHHHHHHHHHHHGHHHGHHHHHHHHHHGGG
@M05620:45:000000000-G6HP7:1:1101:16449:9702 1:N:0:191
ATCTCTATCTCCTAAAAACCTGTTTAGATTTGGAGATAGACCTTCAGGTTTTTCATCATTTTCTGCATGAATTATACATTGACCACGTTCCAGCGTGGTCAGTTTGCAGCATTCTGTTATTTTGTTTGACAGAGTGTCTTGTTGAGAACATATGTAGGACATGATTTTTTCCTGCAACAGGGAAAATAAAGTATAAGTTTTAAAGATTTATTCTTTAATAAAGGATCTCAAAGCCAGCTTTAGAAAAAGGA
+
BBBBBFFFFFFFGGGGGGGGGGHHHHHHHHHGHHHHHHHFHHHHHHHHHHHGGHHHHHHHHHHHHHHGHHHHHHHHHHHHHHHHGHGHHHHHHHGGGGHGHHHHHHHHHHHHHHHHHHHHHHHHHHHHHGHHHHGGGHHHHHHHHHHHHHHHHHHHHHHHHHHHHHHHHGHHHHHHGHHHHGFGHHHHHGHGGHHHHFGHHHFGHHGHHHHHHHHHHHHHHHHHHHHHHHGHGHHHHGHHHHGHGFGHGGH
@M05620:45:000000000-G6HP7:1:1101:16468:9706 1:N:0:191
ATCTCTATCTCCTAAAAACCTGTTTAGATTTGGAGATAGACCTTCAGGTTTTTCATCATTTTCTGCATGAATTATACATTGACCACGTTCCAGCGTGGTCAGTTTGCAGCATTCTGTTATTTTGTTTGACAGAGTGTCTTGTTGAGAACATATGTAGGACATGATTTTTTCCTGCAACAGGGAAAATAAAGTATAAGTTTTAAAGATTTATTCTTTAATAAAGGATCTCAAAGCCAGCTTTAGAAAAAGGA
+
CCCCCFFFFFFFGGGGGGGGGGHHHHHHHHHHHHHHHHHHHHHHHHHHHHHGGHHHHIIHHHIHHHHHHHHHHHHHHHHHHHHHHHGHHHHHHHGGGGHHHHHHHHHHHHHHHHHHHHHHHHHHHHHHHHGHHHHHHHHHHHHHHHHHHHHHHHHHHHHHHHHHHHHHHGHHHHHHHHHHHGGHHHHGHHHHHHHHHGHHHHGHHHHHHHHHHHHHHHHGGHHHHHHHHGHHHHHHHGHHHHGGGHGHGGG
@M05620:45:000000000-G6HP7:1:1101:12817:9737 1:N:0:191
ATCTCTATCTCCTAAAAACCTGTTTAGATTTGGAGATAGACCTTCAGGTTTTTCATCATTTTCTGCATGAATTATACATTGACCACGTTCCAGCGTGGTCAGTTTGCAGCATTCTGTTATTTTGTTTGACAGAGTGTCTTGTTGAGAACATATGTAGGACATGATTTTTTCCTGCAACAGGGAAAATAAAGTATAAGTTTTAAAGATTTATTCTTTAATAAAGGATCTCAAAGCCAGCTTTAGAAAAAGGA
+
BCCCCFFFFFFFGGGGGGGGGGHHHHHHHHHHHFHHHHHHHHHHHHHHHHHGGHHHHHHHHHHHHHHHHHHHHHHHHHHHHHHHHHGHHHHHHHGGGGHHHHHHHHHHHHHHHHHHHHHHHHHHHHHHHHHHHHHHHHHHHHHHHHHHHHHHHHHHHHHHHHHHHHHHHGHHHHHHFHHHHGGHHHHHHHHHHHHHHGHHHHHHHHHHHHHHHHHHHHHHHHHHHHGHHHHHHHHHHGHHHHEHHHHGGGH
@M05620:45:000000000-G6HP7:1:1101:12830:9756 1:N:0:191
ATCTCTATCTCCTAAAAACCTGTTTAGATTTGGAGATAGACCTTCAGGTTTTTCATCATTTTCTGCATGAATTATACATTGACCACGTTCCAGCGTGGTCAGTTTGCAGCATTCTGTTATTTTGTTTGACAGAGTGTCTTGTTGAGAACATATGTAGGACATGATTTTTTCCTGCAACAGGGAAAATAAAGTATAAGTTTTAAAGATTTATTCTTTAATAAAGGATCTCAAAGCCAGCTTTAGAAAAAGGA
+
BBBBBFFFFFFFGFGFGGGGGGHHHHHHHHHHGGHHHHHHHHHHHBHHHHHGGHHHHBHHHHHHHHHHHHHHHHHHHHHHHHHHHHGHHHHGGHGGGGHHHHHHEHHHHHHHHHHHHHHHHHHHGGHHHHGGHHGGHHHHHHHHGHHGHHGHHHHHHHHHHHHHHHHHHGHHHHHHHHHHHGGHHHHHG1GGGHHHHGGHHHHHHHHHHGHHHHHHHBGF0GBHHHFHHGGFHHHHHGHHHHGFGEHHG?C
@M05620:45:000000000-G6HP7:1:1101:3835:9764 1:N:0:191
ATCTCTATCTCCTAAAAACCTGTTTAGATTTGGAGATAGACCTTCAGGTTTTTCATCATTTTCTGCATGAATTATACATTGACCACGTTCCAGCGTGGTCAGTTTGCAGCATTCTGTTATTTTGTTTGACAGAGTGTCTTGTTGAGAACATATGTAGGACATGATTTTTTCCTGCAACAGGGAAAATAAAGTATAAGTTTTAAAGATTTATTCTTTAATAAAGGATCTCAAAGCCAGCTTTAGAAAAAGGA
+
CCCCCFFFFFFFGGGGGGGGGGHHHHHHHHHHHHHHHHHHHHHHHHHGHHHGGHHHHHHHHHHHHHHGHHHHHGHHHHHHHHHHHHGHHHHHHHGGGGHHHHHHHHHHHHHHHHHHHHHHHHHHHHHHGGGHHHHHHHHHHHHHHHGHHHHHHHHHHHHHHHHHHHHHHGHHHHHHHHHHHGGHHGHGHEGGFHHHHHHHHGHHHFHHHHHHHHHHHFHHHGHGGHHHHHGFHHGHHGHHHGFGHHFFGGH
@M05620:45:000000000-G6HP7:1:1101:3849:9779 1:N:0:191
ATCTCTATCTCCTAAAAACCTGTTTAGATTTGGAGATAGACCTTCAGGTTTTTCATCATTTTCTGCATGAATTATACATTGACCACGTTCCAGCGTGGTCAGTTTGCAGCATTCTGTTATTTTGTTTGACAGAGTGTCTTGTTGAGAACATATGTAGGACATGATTTTTTCCTGCAACAGGGAAAATAAAGTATAAGTTTTAAAGATTTATTCTTTAATAAAGGATCTCAAAGCCAGCTTTAGAAAAAGGA
+
>AAAAFFFFFFFGG5BFGGGFGGHFFFHFHFHFGBAFGGBGGHHHGHEHGHGGGHHHHHHHHHHFBFGHB5BGGHBG5FHHGBGHH?GHFHHHHGGGGHGGHHHHDFHGHHHHHHHHHHHHHHHHHHHHHHHHHHHHHHHGHHAFFGHHHHHHHHHHGHHHHHHHHHHHGHHHHHFDGHFHGEFFHGHGHGGHHGHHHHEHHFHHGGHHHHHHHHHHHHHFH0DGHHHGGHFHHHHHGHHHHEFFFHH.:G
@M05620:45:000000000-G6HP7:1:1101:19000:9780 1:N:0:191
TACCTGTACTGGGGAAGCATTTGAATATCCCCCCATGGTGATGGGGACGGAGAACTGCTCCATAAACACAGGCAACGTGCCTAACTTTCCCGGGAAGATGAAGTCAAAGAGCGACCACAGCTCTCGGAGGTTATTTTGCATCGGTGAGCCAGACAGAATGATCCGATGAGGGGTGCGAAACTATTTGAGGAAAGGAAGCACCTTTTTATTAAATTTACCTTTTAGCAATCGCCATTCCTACCCTAAAGATC
+
CCCCCFFFFFFFGGGGGGGGGGHHHHHHHHHGGGGHHHHHHHHHEGGGGGGGGHHHHHHHHHHHHHHHHHHHGHHHGHHHHHHHHHHHHHHGGGGGGHHHHHHHHHHHHGHHGGGGFHHHHHHHHGGGGGGHHHHHHHHHHHGGGGGHHHHHHGHHHHHHHHHHHGGGHHHGGEFGGGGGGGGGGGGGGGGGGG?FGGGGGFFFFFFFFFFFFFFFFFBFFFFFFFFBBFEFFFFFFFFFFFFFFFFFFBF
@M05620:45:000000000-G6HP7:1:1101:12591:9787 1:N:0:191
AGATTACTGCAACAGTTCCCCCTGGACCTGGAAAAGTTTCTTGCCTGGCTTACAGAAGCTGAAACAACTGCCAATGTCCTACAGGATGCTACCCGTAAGGAAAGGCTCCTAGAAGACTCCAAGGGAGTAAAAGAGCTGATGAAACAATGGCAAGTAAGTCAGGCATTTCCGCTTTAGCACTCTTGTGGATCCAATTGAACAATTCTCAGCATTTGTACTTGTAACTGACAAGCCAGGGACAAAACAAAGAT
+
AAABCFFFDDFFGGFBFFGGGGGGEFGHHHHHHHHHFHHGHHHHHHHHHHH3BBGHHHHHHHHHHHHHHHHHHHHHHHHHFFGHHFHHHHDGFHGGEEGGGHFFHHHHGHHHHHHHHHHHHHHFEGGEHFHFHGHHHHGGHGHHHHHHHHHHHGHHHHHHHHHHHHHHHHGGGGGHGHHHHHHHHHHGHHHHHGHHHGHHHHHHHHHHHGHHHHHHHFHHHHHHHHHHGHHHFGFGEGGGGABAFGGGGFC
@M05620:45:000000000-G6HP7:1:1101:18978:9792 1:N:0:191
TACCTGTACTGGGGAAGCATTTGAATATCCCCCCATGGTGATGGGGACGGAGAACTGCTCCATAAACACAGGCAACGTGCCTAACTTTCCCGGGAAGATGAAGTCAAAGAGCGACCACAGCTCTCGGAGGTTATTTTGCATCGGTGAGCCAGACAGAATGATCCGATGAGGGGTGCGAAACTATTTGAGGAAAGGAAGCACCTTTTTATTAAATTTACCTTTTAGCAATCGCCATTCCTACCCTAAAGATC
+
AAABBFFFFFFFGGGFEGBGGGHDDGHFHHHGGGGHHHGHFHHCEGEEGGGGGHHHGGHHHHHHH5GHHHHHGHHHGHEGHHGHHHHHHHHGGGEGGGHHHHHHHHHFHFGGEGGGCHHHHHHHHGGDGGEHHHHHHGHHHHGGGGGHHHHHHGHHHHHHHHHHGGGGHHGD-;AC@CAGGGGGGGGGGFFGGGEFGGEFFFFFFFFFFFFB/FFFFFFFFFFFFFFFFFEEFFFFFFFFFFFFFFFFFFF
@M05620:45:000000000-G6HP7:1:1101:19013:9798 1:N:0:191
TACCTGTACTGGGGAAGCATTTGAATATCCCCCCATGGTGATGGGGACGGAGAACTGCTCCATAAACACAGGCAACGTGCCTAACTTTCCCGGGAAGATGAAGTCAAAGAGCGACCACAGCTCTCGGAGGTTATTTTGCATCGGTGAGCCAGACAGAATGATCCGATGAGGGGTGCGAAACTATTTGAGGAAAGGAAGCACCTTTTTATTAAATTTACCTTTTAGCAATCGCCATTCCTACCCTAAAGATC
+
A>AAADFFFFDBGGGGCG1FEFDGHHHHHHHGFGGHHHHGHHHHEGGGGGGGGFGHFGHHHHHHHFHHHHHHGHHHEGAFHFFEHFHFHHHGGG/EEHHHGFFFGGDGHGHHGGGG?GHHHFHHHGGCCCCGGGGHGHHBHHGGCCGHHHHHFGHFBCHFHHHHH?CGHHGCCCGGGGGGGGGGGGGBC/BB/AFFGGGFFFFFFFFFFFFBFFFF/BFFFFFFFFFFFFFFFFEFBFFFFAFFFFFFFFB
@M05620:45:000000000-G6HP7:1:1101:23809:9812 1:N:0:191
AGATTACTGCAACAGTTCCCCCTGGACCTGGAAAAGTTTCTTGCCTGGCTTACAGAAGCTGAAACAACTGCCAATGTCCTACAGGATGCTACCCGTAAGGAAAGGCTCCTAGAAGACTCCAAGGGAGTAAAAGAGCTGATGAAACAATGGCAAGTAAGTCAGGCATTTCCGCTTTAGCACTCTTGTGGATCCAATTGAACAATTCTCAGCATTTGTACTTGTAACTGACAAGCCAGGGACAAAACAAAGAT
+
BBABBFFFFFFFGGGFGGGGGGGGHHHHHHHHHHHHHHHHHHHHHHHHHHHHHHHHHHHHHHHHHHHHHHHHHHHHHHHHFHHHGGHHGHFHHHGGGGHHHHHHHHHHGHHHHHHHHHHHHHHGFGGFHHHHHGHHHHHHHHHHHHHHHHGHHGHHHHHHHHHHHHHHHHGGGGGHHHHHHHHHHFHGHHHHHHHHHHFFHHHHHHHHHHHHHHHHHHHHHHHHHGHGGHHHHGFGFGGGGGGGGGGGGGG
@M05620:45:000000000-G6HP7:1:1101:15876:9826 1:N:0:191
TACCTGTACTGGGGAAGCATTTGAATATCCCCCCATGGTGATGGGGACGGAGAACTGCTCCATAAACACAGGCAACGTGCCTAACTTTCCCGGGAAGATGAAGTCAAAGAGCGACCACAGCTCTTCGGAGGTTATTTTGCATCGGTGAGCCAGACAGAATGATCCGATGAGGGGTGCGAAACTATTTGAGGAAAGGAAGCACCTTTTTATTAAATTTACCTTTTAGCAATCGCCATTCCTACCCTAAAGAT
+
BABBBFFFFFFFGGGGGGGGGGHHHHHHHHHGGGGHHHHHGHHHHGGGGGGGGHHHHFHHHHHHHHHHHGHGGHHHGHHHHHGGHHHHHHHGGGGGGHHHFHHHHFHHHFFFGGGGGHHHHHHGHHHGDFGDHFHHHHHHHHHGGGGAFFHFFEEHHHGGHEHHHHDGGBGHGGECGGB-?@FFGGGGBEFBF/AFGGGEGFFFFFFFEFFFFBFFFFFFFFFFFFFF/FFEFFFFFFFFFFFFFFBBBFF
@M05620:45:000000000-G6HP7:1:1101:15889:9842 1:N:0:191
TACCTGTACTGGGGAAGCATTTGAATATCCCCCCATGGTGATGGGGACGGAGAACTGCTCCATAAACACAGGCAACGTGCCTAACTTTCCCGGGAAGATGAAGTCAAAGAGCGACCACAGCTCTTCGGAGGTTATTTTGCATCGGTGAGCCAGACAGAATGATCCGATGAGGGGTGCGAAACTATTTGAGGAAAGGAAGCACCTTTTTATTAAATTTACCTTTTAGCAATCGCCATTCCTACCCTAAAGAT
+
CCCCCFFFFFFFGGGGGGGGGGHHHHHHHHHGGGGHHHGHHHHHGGGGGGGGGHHHHHHHHHHHHHHHHHHHGHHHGHHHHHHHHHHHHHHGGGGGGHHHHHHHHHHHHHHHGGGGGHHHHHHHHHHGGGGEHHHHHHHHHHHGGGGGHGHHHHGHHHHHHHHHHHGGGHHHGGGGGGGGGGGFGGGGGGGGGGGGGGGGGGFFFFFFFHHFFFFFFFFFFFFFFFFFFFFFFFFFFFFFFFFFFFFFFFF
@M05620:45:000000000-G6HP7:1:1101:10897:9854 1:N:0:191
CATCCTGACCCTGAAGTACCCCGGCTTGATTTCTGACATTAGATCGGAAGAGCACACGTCTGAACTCCAGTCACGGACATTTATCTCGTATGCCGTCTTCTGCTTGAAAAAAAAAACTCCCCTGTATTCCACCCTCTTCTTACCCCCTTCCCCTTCCGTCCTTCCTTTCCTCTTTCTCACTCTTTTTTATCCCCTTCCCCCCTTCTCCTCCTTTTTCCTTGTCCCTCCCCCCCCCTCTCCCCCACCCATCC
+
BBAAAFFFFFFFGGGGGGGGGGGGGGGEFGHHHHGFHFHHFHFHHHGGGGGHHHHHHGGHHGHHHGHHHHFHHHGGGGGHFHHHHHFG?>FFHHGEFHGGFGHHHFFHHHHGGGGC/2@<//2?2@2211110//??FDFG1<00.<>00>0</.//<CH..0=<;CCGFBFBFBGHG00CGFHHFC9.0;;B?FG///9C?DGGGE/:9/BBB/;B9/B/;//99..99.-;>B;.;/9/;.-:AD.//.
@M05620:45:000000000-G6HP7:1:1101:17398:9864 1:N:0:191
ATCTCTATTCCTAAAAACCTGTTTAGATTTGGAGATAGACCTTCAGGTTTTTCATCATTTTCTGCATGAATTATACATTGACCACGTTCCAGCGTGGTCAGTTTGCAGCATTCTGTTATTTTGTTTGACAGAGTGTCTTGTTGAGAACATATGTAGGACATGATTTTTTCCTGCAACAGGGAAAATAAAGTATAAGTTTTAAAGATTTATTCTTTAATAAAGGATCTCAAAGCCAGCTTTAGAAAAAGGAA
+
ABBBBFFFFFFFGGGGGGGGGGHHBGGHHHGHGHHHHHHHHHHHHHHHHHGGHHHHHHHHHHHHHHHHHHHHHHHHHHHHFHHHHGHHHH5GGGGGGHHHHHHHGHHHHHHHHHHHHHHHHH4FGHHHHHHHHHHHHHHHHHHHHHFHHHHHHFHHHHHHHHHHHHHHGHHHHHHHHHHHGGHHHHHHHHFHHDHHFHHHGHHHHHHHHHHHHHHHHFHHHHGHHHHHHHGHFHHFGHHHEH0FGHHGFHH
@M05620:45:000000000-G6HP7:1:1101:17413:9879 1:N:0:191
ATCTCTATTCCTAAAAACCTGTTTAGATTTGGAGATAGACCTTCAGGTTTTTCATCATTTTCTGCATGAATTATACATTGACCACGTTCCAGCGTGGTCAGTTTGCAGCATTCTGTTATTTTGTTTGACAGAGTGTCTTGTTGAGAACATATGTAGGACATGATTTTTTCCTGCAACAGGGAAAATAAAGTATAAGTTTTAAAGATTTATTCTTTAATAAAGGATCTCAAAGCCAGCTTTAGAAAAAGGAA
+
ABCCCFFFFFFFGGGGGGGGGGHH5FGHHHBF4FGHHHHHHHHHHHHHHHGGHGHHHHHHHHHHGHHHHHHHHHHHHHHGHHHHHGHHHHHHHGGGGHHHHHHHDGHHHHHHHHHHHGHHHHGHHHHHHFHHHHHHHHHHHHHHHHGHHHHHHHHHHHHHHHFHHHHHGHHHHHHHHHHHGGHHHHGHHHGFGFGGFHHHGHHHHHHHHHHHHHHHHGHFHHHHHHHHHHGHGHHHGGHHEG0CHHHGGGF
@M05620:45:000000000-G6HP7:1:1101:14349:9884 1:N:0:191
CATCCTGACCCTGAAGTACCCCGGCTTGATTTCTGACATTAGATCGGAAGAGCACACGTCTGAACTCCAGTCACGGACATTTATCTCGTATGCCGTCTTCTGCTTGAAAAAAAAAAAACAAAAAATAAACATCTAATCTACTGCCTCCTCTCTATCTTCACGCAGTATGACCTACCGCCAACCCCCTCACTACTCCTTCGGCCCTCGCTCTTGTCACCTCCCTAATCTCTCCTCCAGCTCTCTCCGCCTTC
+
BCCCCFFFFFFFGGGGGGGGGGGGGGGEGGHHHHHHHHHHGHHHHHGGGGGHHHHHHGGHHGHHHHHHHGGHHGGGGGGHHHHHHHHHGGHHHHGGGHGHGHHHHHHFHHHEFFFC>//?/?0=/01111111<1111111>11/00.//0<<0<D00=00..--.0000;000/.-----....--..900/;;00009.;.-.;--...00000000.../0/000000/0;/:0;000009/.....0
@M05620:45:000000000-G6HP7:1:1101:17394:9893 1:N:0:191
ATCTCTATTCCTAAAAACCTGTTTAGATTTGGCGATAGACCTTCAGGTTTTTCATCATTTTCTGCATGAATTCTACATTGACCACGTTCCCGCGTGGTCAGTTTGCAGCATTCTGTTATTTTGTTTGACAGAGTGTCTTGTTGAGAACATATGTAGGACATGATTTTTTCCTGCAACAGGGAAAATAAAGTATAAGTTTTAAAGATTTATTCTTTAATAAAGGATCTCAAAGCCAGCTTTAGAAAAAGGAA
+
1>AAAFFF3BFFGGGGGGGGCGHFDAGHFE1A10AEEGFFGHHGGHHDFGGGHHFDGGHFGHHFHFFHBHHH1EGHGGGE1BGHHEHHHH1?EFEEGEDGHFHH1FGGGHHFHF2BF2FHHH2BCGHHH1E0GHGHFHHHHHHFHHFG<DHHHDHHGHFHHH1FHHHHCFFHHHFFHFFGEAHF0GDHFHFGHFFGFHFH00<00DHHHHHHHHHBGD::::0GCHHFBGFGHHF.=CGF0C09FFACA/9
@M05620:45:000000000-G6HP7:1:1101:9433:9921 1:N:0:191
ATCTCTATCTCCTAAAAACCTGTTTAGATTTGGAGATAGACCTTCAGGTTTTTCATCATTTTCTGCATGAATTATACATTGACCACGTTCCAGCGTGGTCAGTTTGCAGCATTCTGTTATTTTGTTTGACAGAGTGTCTTGTTGAGAACATATGTAGGACATGATTTTTTCCTGCAACAGGGAAAATAAAGTATAAGTTTTAAAGATTTATTCTTTAATAAAGGATCTCAAAGCCAGCTTTAGAAAAAGGA
+
CDCDDFFFFFFFGGGGGGGGGGHHHHHHHHHHHHHHHHHHHHHHHHHHHHHGGHHHHIHHHHIIHHHHHHHHHHHHHHHHHHHHHHGHHHHHHHGGGGHHHHHHHHHHHHHHHHHHHHHHHHHHHHHHHHHHHHHHHHHHHHHHHHHHHHHHHHHHHHHHHHHHHHHHHGHHHHHHHHHHHGGHGHHHHHHHHHHHHHHHHHHHHHHHHHHHHHHHHHHHHHHHHHHHHHHHHHHHHGHHHHFHHHHHGGH
@M05620:45:000000000-G6HP7:1:1101:9452:9936 1:N:0:191
ATCTCTATCTCCTAAAAACCTGTTTAGATTTGGAGATAGACCTTCAGGTTTTTCATCATTTTCTGCATGAATTATACATTGACCACGTTCCAGCGTGGTCAGTTTGCAGCATTCTGTTATTTTGTTTGACAGAGTGTCTTGTTGAGAACATATGTAGGACATGATTTTTTCCTGCAACAGGGAAAATAAAGTATAAGTTTTAAAGATTTATTCTTTAATAAAGGATCTCAAAGCCAGCTTTAGAAAAAGGA
+
BABBBFFFFFFFGGGGFGGGGGHHHHHHHHHHHGHHHHHHHHHHHHHHHHHGGHHHHHHHHHHHHHHHHHHHHHHHHHHHHHHHHHGHHHHHHHGEGGGHGHHHHHHHHHHHHHHHHHHHHHHHHHHHEHHHFHGHHHHHHHHHHHHHHHHHHHGHHHHHHHHHHHHHHGHBHHHHHGGHHGGFHHHHHFGGHHHHHGGHHGHHHHHHHGHHHHHHH0GHDFFHHHHHHHHHHEFHHGFHGFHHHHFAFFH
@M05620:45:000000000-G6HP7:1:1101:9434:9944 1:N:0:191
ATCTCTATCTCCTAAAAACCTGTTTAGATTTGGAGATAGACCTTCAGGTTTTTCATCATTTTCTGCATGAATTATACATTGACCACGTTCCAGCGTGGTCAGTTTGCAGCATTCTGTTATTTTGTTTGACAGAGTGTCTTGTTGAGAACATATGTAGGACATGATTTTTTCCTGCAACAGGGAAAATAAAGTATAAGTTTTAAAGATTTATTCTTTAATAAAGGATCTCAAAGCCAGCTTTAGAAAAAGGA
+
CCCCCFFFFFFFGGGGGGGGGGHHHHHHHHHHHHHHHHHHHHHHHHHHHHHGGHHHHHHHHHHHIHHHHHHHHHHHHHHHHHHHHHGHHHHHHHGGGGHHHHHHHHHHHHHHHHHHHHHHHHHHHHHHHGGHHHHHHHHHHHHHHHHHHHHHHHHHHHHHHHHHHHHHHGHHHHHHHHHHHGGHHHHHHHHHHGHHHHHHHHHHHHHHHHHHHHHHHHHHHHHHHHHHHHHHHHHHHGHHHHGHHHHHGGH
@M05620:45:000000000-G6HP7:1:1101:27991:9969 1:N:0:191
CATCCTGACCCTGAAGTACCCCGGCTTGATTTCTGACATTAGATCGGAAGAGCACACGTCTGAACTCCAGTCACGGACATTTATCTCGTATGCCGTCTTCTGCTTGAAAAAAAAAAAACGTTAAAGAACACACTAAACTTATATATCATAGCTTTATCACCTAATGATACCCTTTACCATGTACACCCAGCTCTCATTTGGAACACCTCCGGTGTTAGTACCTTCTCCCCACTCGCTGATTATGCGCCATT
+
AAABCFFFFFFFGGGGGGGGGGGGGGGGHHHHHHHHHHHHHGHHHHGAFEGHHHHHHGHHHGHGHHHGFHHHHHGGEGCGHH@GGHHHGGHHGHGGGHGHHHHHHHHGEGHCEGGD>///?00/1?10000..00<<1111111<100000/00=00000/<//0000000:0/000;00000000/....9/00000090/0;//:/;:.-9-9.9///////////9::../.9.:./:////...../
@M05620:45:000000000-G6HP7:1:1101:23188:10004 1:N:0:191
AGATTACTGCAACAGTTCCCCCTGGACCTGGAAAAGTTTCTTGCCTGGCTTACAGAAGCTGAAACAACTGCCAATGTCCTACAGGATGCTACCCGTAAGGAAAGGCTCCTAGAAGACTCCAAGGGAGTAAAAGAGCTGATGAAACAATGGCAAGTAAGTCAGGCATTTCCGCTTTAGCACTCTTGTGGATCCAATTGAACAATTCTCAGCATTTGTACTTGTAACTGACAAGCCAGGGACAAAACAAAGAT
+
AAABBFFFFFFFGGGFGGGGGGGGHHHHHHGHHHHHHHHHHHHHHHHHHHHHHHHHHHHHHHHHHHHHHHHHHHHHHHHHHHHHHHHHHHFHHHGFGGHHHHHFHHHHGHHHHHHHHHHHHHHGGHGGHFHHHGHHHHGHHHHHHHHHGHHHHGHHHHHHHHGGHHHHHHGGGGGHGGHHHHHHHGHGHHHHHGHHHHHHHHHHHHHHHGHHHHHHHGHHHGHHHHHHHHHHHGFFEGGGGGFGGGGGGGF
@M05620:45:000000000-G6HP7:1:1101:5837:10009 1:N:0:191
AAACCAAGCAGACACTCACCGCTCCCTCGCCACAGGCCAATAGTTTGTCCTCACTGAGTTGGCAACAAGTGGCTGCTGTGGCTGCCATTTTTCTGGTGATGGCCATCAGCTCCGACGAGGTCAGCTGGGGGGCTTTCTTTGTGTAAGCAACGAGAAACCTGAAAGAAGCATTTTTTAACTAAGTCCTGCTGAGTCATTCATGAGTTTTTAGCCGCCTTGCTTCTTCTCACAGACTCTCTACTCTCATGCCA
+
BCCCDCCFCFFFGGGGGGGGGGGGGGHHGGGGGHHHGGHHHHHHHHHHHHHHHHHHHHHHHHHHHHHHHHHHGHGGHHHHHHHGGHHHHHHHHHHHHHHHHHHHHHHHHHHHHGGGGGGGFHHHHHHHGGGGGGGGGGGGGGGGGGFFFFFFFFFFFFFFFFFFFFFFFFFFFFHFFFFHHFFFFFFFFFFHFFFFFFHFFFHFFFFFFFFFFFFFFFFFHHHFFHHFHFFFFFFFFFFHHHFHFFFFFFF
@M05620:45:000000000-G6HP7:1:1101:28549:10025 1:N:0:191
CATCCTGACCCTGAAGTACCCGGCTTGATTTCTGACATTAGATCGGAAGAGCACACGTCTGAACTCCAGTCACGGACATTTATCTCGTATGCCGTCTTCTGCTTGAAAAAAAAAAACAGTGCTGCTGACCGAGGCCCCCCTGCACCCCAAGACCACCAGCGAGCAGATGCCTCAGGTTAGGCTCGGCCGCCGCCCGTGCTCCTCCCGTCCTTTCCCCCGTCCTTTTCTGCCCGGCTTTATTTCTCACATTT
+
BBBBBFFFFFFFGGGGGGGGGCEAGGGHDGHHHGHFEFGHGHDGHG2AEFGHHHHHGHHGGHHGHFHGHHHHHGGGGGFHHHHFDGF?AGHHFG?ECFEHHHGE3FFHGFG//B////@22222<@11?F<//-<FDCDCC../CGDGA.:./:/.:CF.---9-//;90;;F///C00./;BA9-9A=9B--;=;>?D.BB9FB?..99.9BFBBFD;A.99/;BBB///..-9;=///9/9///;/::/
@M05620:45:000000000-G6HP7:1:1101:22852:10027 1:N:0:191
AAACCAAGCAGACACTCACCGCTCCCTCGCCACAGGCCAATAGTTTGTCCTCACTGAGTTGGCAACAAGTGGCTGCTGTGGCTGCCATTTTTCTGGTGATGGCCATCAGCTCCGACGAGGTCAGCTGGGGGGCTTTCTTTGTGTAAGCAACGAGAAACCTGAAAGAAGCATTTTTTAACTAAGTCCTGCTGAGTCATTCATGAGTTTTTAGCCGCCTTGCTTCTTCTCACAGACTCTCTACTCTCATGCCA
+
?ABBBABFBFFFGGGGGGGGGGGGGGHHGGGGGHHHGGHHHHHHHHHHHHHHFHHHHGGHHHHBGHHHHGHHGHGGHHHHHHGGGHHHHHHHHHHHHHGHHHHHHGHGHHGHGGGGGGDCGGFHHHHHGGGGGGGGGGGGGGGGGGFFFFFFFFFFFFFFFFFFFFFFFFFFFFFFFFFFFFFFFFFFFFFFFFFFFFFFFFFFFFFFFFFBFFFFFFFFFFFFFFFFFFFFFFFFFFFFFFFFFFFFFFF
@M05620:45:000000000-G6HP7:1:1101:6575:10032 1:N:0:191
ATCTCTATCTCCTAAAAACCTGTCTAGATTTGGAGATAGACCTTCAGGTTTTTCATCATTTTCTGCATGAATTATACATTGACCACGTTCCAGCGTGGTCAGTTTGCAGCATTCTGTTATTTTGTTTGACAGAGTGTCTTGTTGAGAACATATGTAGGACATGATTTTTTCCTGCAACAGGGAAAATAAAGTATAAGTTTTAAAGATTTATTCTTTAATAAAGGATCTCAAAGCCAGCTTTAGAAAAAGGA
+
AAAAAFFFFFFFGGGGGBFGGFGHF6FAFGHGF4B4BFGGHCFHHHHHHHFFFHEHHDHHHHHHHHGHGBHFGFHHHHFHHFHGCGDGHHHGHHGGEGHHHHHHHHHHHGHHHHHHHHHHHHHHHHHHGHGHHHHHHHHHHHHHGHGHHHHHHHHHHHHHGGHHHHHHHGHHHHHHDHHHHGEGHHHHFHGHHHHHHHHHHHHHHHHHHHHHHHHHHFHHHFFHHHHHHHHHHHHHHGHHHHHGFGHHGGG
@M05620:45:000000000-G6HP7:1:1101:22869:10034 1:N:0:191
AAACCAAGCAGACACTCACCGCTCCCTCGCCACAGGCCAATAGTTTGTCCTCACTGAGTTGGCAACAAGTGGCTGCTGTGGCTGCCATTTTTCTGGTGATGGCCATCAGCTCCGACGAGGTCAGCTGGGGGGCTTTCTTTGTGTAAGCAACGAGAAACCTGAAAGAAGCATTTTTTAACTAAGTCCTGCTGAGTCATTCATGAGTTTTTAGCCGCCTTGCTTCTTCTCACAGACTCTCTACTCTCATGCCA
+
CCCCCCCFCFFFGGGGGGGGGGGGGGHHGGGGGHHHGGHHHHHHHHHHHHHHHHHHHHHHHHHHHHHHHHHHGHGGHHHHHHHGGHHHHHHHHHHHHHHHHHHHHHHHHHHHHGGGGGGGGHHHHHHHGGGGGGGGGGGGGGGGGGFFFFFFFFFFFFFFFFFFFFFFFFFFFFFFFFFFFFFFFFFFFFFFFFFFFFFFFFFFFFFFFFFFFFFFFFFFFFFFFFFFFFFFFFFFFFFFFFFFFFFFFFB
@M05620:45:000000000-G6HP7:1:1101:5856:10035 1:N:0:191
AAACCAAACAGACACTCACCGCTCCCTCGCCACAGGCCAATAGTTTGTCCTCACTGAGTTGGCAACAAGTGGCTGCTGCGGCTGCCATTTTTCTGGTGATGGCCATCAGCTCCGACGAGGTCAGCTGGGGGGCTTTCTTTGTGTAAGCAACGAGAAACCTGAAAGAAGCATTTTTTAACTAAGTCCTGCTGAGTCATTCATGAGTTTTTAGCCGCCTTGCTTCTTCTCACAGACTCTCTACTCTCATGCCA
+
AA?AA>11>C>11GG11FGG0E0AAE00AEAAAGB/BAAAC1B22A1B21DF1CEA1GAAG1B1FAFCGF11FC>FE11//>E/FGHBGDD@>G2D>F1>G1GGE0FGFCFCHAEE@CG?<FCGGHHG?/@-9?99FFBB9BFBFBBFFFF?FFFFFFFFFFFFB/A/;FFFFFF@ABF9BFBFFF9F:B//-;;/;BFFB9B/;9:F?EBB/;@@FBFFBBBFFFFB/F/9BFF9FFF/BFFFFBB/://
@M05620:45:000000000-G6HP7:1:1101:6605:10038 1:N:0:191
ATCTCTATCTCCTAAAAACCTGTCTAGATTTGGAGATAGACCTTCAGGTTTTTCATCATTTTCTGCATGAATTATACATTGACCACGTTCCAGCGTGGTCAGTTTGCAGCATTCTGTTATTTTGTTTGACAGAGTGTCTTGTTGAGAACATATGTAGGACATGATTTTTTCCTGCAACAGGGAAAATAAAGTATAAGTTTTAAAGATTTATTCTTTAATAAAGGATCTCAAAGCCAGCTTTAGAAAAAGGA
+
BBCCCFFFFFFFGGGGGGGGGGHHHHHHHHHGHHGHHHHHHHHHHGHHHHHGGHHHHGHGHHHHGHHHHGHHHHHHHHHHHHHHHGGHHHHHHHGGGGHHHHHHHHHHHHHHHHHHHHHHHHHHHHHHHHHHGHHHHHHHHHHHHHHHHHHHHHHHHHHHHHHHHHHHHGHHHHHHHHHHHGGHHHHHHHHHHHHHHGHHHGHHHHHHHHHHHHHHHHHHHHHHHHHHHFHHHHHGHGHHHHHGHHHHGGH
@M05620:45:000000000-G6HP7:1:1101:6580:10049 1:N:0:191
ATCTCTATCTCCTAAAAACCTGTCTAGATTTGGAGATAGACCTTCAGGTTTTTCATCATTTTCTGCATGAATTATACATTGACCACGTTCCAGCGTGGTCAGTTTGCAGCATTCTGTTATTTTGTTTGACAGAGTGTCTTGTTGAGAACATATGTAGGACATGATTTTTTCCTGCAACAGGGAAAATAAAGTATAAGTTTTAAAGATTTATTCTTTAATAAAGGATCTCAAAGCCAGCTTTAGAAAAAGGA
+
DCCCDFFFFFFFGGGGGGGGGGHHHHHHHHHHHHHHHHHHHHHHHHHHHHHGGHHHHHHHHHIHHHHHHHHHHHHHHHHHHHHHHHGHHHHHHHGFGGHHHHHHHHHHHHHHHHHHHHHHHHHHHHHHHHHHHHGHHHHHHHHHHHHHHHHHHHHHHHHHHHHHHHHHHGHHHHHHHHHHHGGHHHHHHGHHHHHHHGHHHHHHHHHHHHHHHHHHHGHHHHHHHHHHHHHHHHHHHGHHHHHGGFGHGGH
@M05620:45:000000000-G6HP7:1:1101:11730:10053 1:N:0:191
CATCCTGACCCTGAAGTACCCCGGCTTGATTTCTGACATTAGATCGGAAGAGCACACGTCTGAACTCCAGTCACGGACATTTATCTCGTATGCCGTCTTCTGCTTGAAAAAAAAAAAAATAAAAGAATAAAATAGTTCACGAATTAGTAGACAGGAATGGTGGGCGAGAACGGAGAATAGGAATATGGTGACATGAGTTATCGTATACGGATGTTTTCATTCATTGAATAGATAAGTACGACAATTAATTA
+
CCCCCFFFFFFFGGGGGGGGGGGGGGGGHHHHHHHHHHHHHHHHHHGGGGHGHHHHHGHHHGGHHHHHHGHHHHGGGGGHHHHGHHHHGGGFHHGGGHGHHHHGHFHGHHGGGGGD</<01111<<0111111111<111>....00000000/../00/00.-.--:-9/..:9-.0;000000000000000000/////./.:;/....-///////////;///9//////////...--///////
@M05620:45:000000000-G6HP7:1:1101:7116:10057 1:N:0:191
AAACCAAGCAGACACTCACCGCTCCCTCGCCACAGGCCAATAGTTTGTCCTCACTGAGTTGGCAACAAGTGGCTGCTGTGGCTGCCATTTTTCTGGTGATGGCCATCAGCTCCGACGAGGTCAGCTGGGGGGCTTTCTTTGTGTAAGCAACGAGAAACCTGAAAGAAGCATTTTTTAACTAAGTCCTGCTGAGTCATTCATGAGTTTTTAGCCGCCTTGCTTCTTCTCACAGACTCTCTACTCTCATGCCA
+
CCCCCBCFCFFFGGGGGGGGGGGGGGHHGGGGGHHHGGHHHHHHHHHHHHHHHHHHHHGHHHHHHHHHHHHHGHGGHHHHHHHGGHHHHHHHHHHHHHHHHHHHHHHHHHHHHGGGGGGGGHHHHHHHGGGGGGGGGGGGGGGGGGFFFFFFFFFFFFFFFFFFFFFFFFFFFFFFFFFFFFFFFFFFFFFFFFFFFFFFFFFFFFFFFFFFFFFFFFFFFFFFFFFFFFFFFFFFFFFFFFFFFFFFFFF
@M05620:45:000000000-G6HP7:1:1101:21615:10078 1:N:0:191
CATCCTGACCCTGAAGTACCCCGGCTTGATTTCTGACATTAATCGGAAGAGAACACGTCTGAACTCCAGTCACGGACATTTATCTCGTATGCCGTCTTCTGCTTGAAAAAAAAAAAAAAAAAATAAATAATTCATTTAAATGCATTCCCCAAAAAATAACAATCAGTAAGCAAAACTACATTACAGACTATGTCCCTCATCCTCCCTAACAGCTTTCAACCGTTCTCTCCCCTTACACAGCCTACACCTTC
+
CCCDDFFFFFFFGGGGGGGGGGGGGGGGHHHHHFHHHHHHHHHHGGGGGGHHHHHHGHHHGHHHHHHHHHHHHGGGGGHHHHHFHHHGGHHHHGGGHGHHHHHHHGHHHHGECCC<>//-<--.0000=0000000000;000000000//..;.-;000:00;000000;0/0:.0000000;00;;000000;00/.00;0:/./0//00;0000000;-../.000:/9/.00000.../:/;///00
@M05620:45:000000000-G6HP7:1:1101:17723:10089 1:N:0:191
ATCTCTATCTCCTAAAAACCTGTTTAGATTTGGAGATAGACCTTCAGGTTTTTCATCATTTTCTGCATGAATTATACATTGACCACGTTCCAGCGTGGTCAGTTTGCAGCATTCTGTTATTTTGTTTGACAGAGTGTCTTGTTGAGAACATATGTAGGACATGATTTTTTCCTGCAACAGGGAAAATAAAGTATAAGTTTTAAAGATTTATTCTTTAATAAAGGATCTCAAAGCCAGCTTTAGAAAAAGGA
+
AABBCFFFFFFFGGGGGGGGGGHHHHHHHHHGGFHHHHHFHGHHHHGHHHHGGHGHHHHHHHHHHHHHHGGHHHHHHGHHHHHHHHFHGHHGHHGGGGHHHHHHHHHHHHHHHHHHHHHHHHHHHHHHHHHHHHHHHHHHHHHHFHEHHHHHHHHHHHGHHHEGHHHHHGHHHHHFHHHHHGGHHHHHHHHHHHEHHGGHHHHHHHHHHHHHHHHHHHHHGHFHHHHHHHFHEBGHHGGHHHGFHHGHGFH
@M05620:45:000000000-G6HP7:1:1101:17699:10095 1:N:0:191
ATCTCTATCTCCTAAAAACCTGTTTAGATTTGGAGATAGACCTTCAGGTTTTTCATCATTTTCTGCATGAATTATACATTGACCACGTTCCAGCGTGGTCAGTTTGCAGCATTCTGTTATTTTGTTTGACAGAGTGTCTTGTTGAGAACATATGTAGGACATGATTTTTTCCTGCAACAGGGAAAATAAAGTATAAGTTTTAAAGATTTATTCTTTAATAAAGGATCTCAAAGCCAGCTTTAGAAAAAGGA
+
CCCCCFFFFFFFGGGGGGGGGGHHHHHHHHHHHHHHHHHHHHHHHHHHHHHGGHHHHHHHHIIHHHHHHHHHHHHHHHHHHHHHHHGHHHHHHHGGGGHHHHHHHHHHHHHHHHHHHHHHHHHHHHHHHGHHHHHHHHHHHHHHHHGHHHHHHHHHHHHHHHHHHHHHHGHHHHGHHHHHHGGHHHHHHGHHHHHHHHHHHHGHHHHHHHHHHHHHHHHHHGHHHHHHHHHGHHHHHGHHHHFFHHHHGGH
@M05620:45:000000000-G6HP7:1:1101:15281:10100 1:N:0:191
ATCTCTATCTCCTAAAAACCTGTTTAGATTTGGAGATAGACCTTCAGGTTTTTCATCATTTTCTGCATGAATTATACATTGACCACGTTCCAGCGTGGTCAGTTTGCAGCATTCTGTTATTTTGTTTGACAGAGTGTCTTGTTGAGAACATATGTAGGACATGATTTTTTCCTGCAACAGGGAAAATAAAGTATAAGTTTTAAAGATTTATTCTTTAATAAAGGATCTCAAAGCCAGCTTTAGAAAAAGGA
+
CCCCCFFFFFFFGGGGGGGGGGHHHHHHHHHHHHHHHHHHHHHHHHHHHHHGGHHHHHHHHHHHHHHHHHHHHHHHHHHHHHHHHHGHHHHHHHGGGGHHHHHHHHHHHHHHHHHHHHHHHHHHHHHHGHHHHHHHHHHHHHHHHHHHHHHHHHHHHHHHHHHGHHHHHGHHHHHHHHHHHGGHHHHHHHHHHHGHHGHHHHHHHGHHHHHHHHHHHHHHHHFHHHHHHHHHHHHHHGHHHHHHHHHHGFG
@M05620:45:000000000-G6HP7:1:1101:14117:10101 1:N:0:191
AAACCAAGCAGACACTCACCGCTCCCTCGCCACAGGCCAATAGTTTGTCCTCACTGAGTTGGCAACAAGTGGCTGCTGTGGCTGCCATTTTTCTGGTGATGGCCATCAGCTCCGACGAGGTCAGCTGGGGGGCTTTCTTTGTGTAAGCAACGAGAAACCTGAAAGAAGCATTTTTTAACTAAGTCCTGCTGAGTCATTCATGAGTTTTTAGCCGCCTTGCTTCTTCTCACAGACTCTCTACTCTCATGCCA
+
BBBBBBBFBFFFGGGGGGGGGGFGGGHHGGGGGHHHGGHHHHHGHHHHHHHHHHHGHHHHHHHGHHHHHGHHGHGGHHGHHHHGGHHHHHHHHHHHHHGHHHHHHHHHHHGHHGGGGGGGGHHHHHHHGGGGGGGGGGGGGGFGGGFFFFFFFFFFFFFFFFFFFFFFFFFFFFFFFFFFFFFFFFFFFFFFFBFFFFFFFFFFFFFFFFFFFFFFFFFFFFFFFFFFFFFFFFFFFFFFFFFFFFFFFFF
@M05620:45:000000000-G6HP7:1:1101:17684:10107 1:N:0:191
ATCTCTATCTCCTAAAAACCTGTTTAGATTTGGAGATAGACCTTCAGGTTTTTCATCATTTTCTGCATGAATTATACATTGACCACGTTCCAGCGTGGTCAGTTTGCAGCATTCTGTTATTTTGTTTGACAGAGTGTCTTGTTGAGAACATATGTAGGACATGATTTTTTCCTGCAACAGGGAAAATAAAGTATAAGTTTTAAAGATTTATTCTTTAATAAAGGATCTCAAAGCCAGCTTTAGAAAAAGGA
+
AAABBFFFFFFFGGGGGGGGGGFHHHGHHHHFHGFHHHHHHHGHHHGHHHHGGHHHHHHHHHHHHHHHHHHHHHHHHHHHHHHHHHGHHHHHHHGGGGHHHHHHHHHHHHHHHHHHHHHHHHHHHHHHHHHHHHGGGHHHHHHHHGGHHGHHHHHHHHHHHHHHHHHHGGHHHHHHHHHHHGEHHHGHGHHHHGHGGGHHHHGHHHHHHHHHHGHHHHHHHGDGFHHGHGHHHBGFHGHHHHGFFCGFGG/
@M05620:45:000000000-G6HP7:1:1101:17716:10110 1:N:0:191
ATCTCTATCTCCTAAAAACCTGTTTAGATTTGGAGATAGACCTTCAGGTTTTTCATCATTTTCTGCATGAATTATACATTGACCACGTTCCAGCGTGGTCAGTTTGCAGCATTCTGTTATTTTGTTTGACAGAGTGTCTTGTTGAGAACATATGTAGGACATGATTTTTTCCTGCAACAGGGAAAATAAAGTATAAGTTTTAAAGATTTATTCTTTAATAAAGGATCTCAAAGCCAGCTTTAGAAAAAGGA
+
AABBBFFFFFFFGGGGGGGGGGHGHGHHGHHHHGHHHHHFHHHHHFHHHHHGGHHHHHHHHHHHGHHHHHHHHHHHHGHHHGGHHHGFGHHGHHFEGGHHHHHHHHHHHHHHHHGHHHHHHHHHFHHHHFHHHHGHHHHHHGGHHHHHHHHHHHGHHHHHHHHHHHHHHGHHHHHGHHHHHGGHHHHHHHHHHHHHG>GHGHGHHGHHHHHHHHHHHHHHEHFHEFHHHHGHFGHFHGHHHHHFGFFHDGC
@M05620:45:000000000-G6HP7:1:1101:18666:10117 1:N:0:191
CATCCTGACCCTGAAGTACCCGGCTTGATTTCTGACATTAGATCGGAAGAGCACACGTCTGAACTCCAGTCACGGACATTTATCTCGTATGCCGTCTTCTGCTTGAAAAAAAAAAAAACACCATACTTCCCCCCACAACATCCCCCCTATACCTACCTTCCATCCAGACCAATAACTCCCTAGTTTATCTACCCTTACCGCCGTCTCCACCTATCCCCTGTGCCCATCTCCTCACTTACACCCCGCCCACT
+
CCCCDFFFFFFFGGGGGFGGGGGGGGGHHHHHHHHHGHHHHHHHHGGGGGHHHHHHGHHHGHHHHHHHHHHHHGGGGGHHHHHBGHHGEHHHHGFGHGFHHHHHFHHHFHGEEBC<><//=//11=111100.>-.<.../0/<..--.000<00/.000/00:<00<../.0000000./0/<000000000<0/00<.<-9--./00/..000/0./.0000/0//0000<0.000<00/<-----.<.
@M05620:45:000000000-G6HP7:1:1101:4307:10118 1:N:0:191
ATCTCTATCTCCTAAAAAGGAAGAAAGGGGAGGGAAGATCGGAAGAGCACACGTCTGAACTCCAGTCACGGACATTTATCTCGTATGCCGTCTTCTGCTTGAAAAAAAAAAAAAAGTTGTAAAGGATGCTGGCGACCTCCGTCACACCCGGTAACCAAAATATTACTTCATTTATATCTGGCCAGGTGCTGGCCACCGCTGTAAGCGTGCGTCATCTTGAATGTACCTGCATGGATATGGTACGTCGTGTC
+
CCCCCFFFFFFFGGGGGGGGGGHFCGHHGGGGGFGHGHHHHGGGGHGHHHHHGHHHGHHHHHHHHHHHHGGGGGHHHHHHHHHGGHHHHGGGHGHHFHHHHFGHHHGGGGGF>///1111111110110111.----.0<.;...;/..----.;00...090090000;0;0000000000./../////9../..:---.////;9..-.-..////:/;///////.///.///;/////./.-9..;
@M05620:45:000000000-G6HP7:1:1101:15280:10119 1:N:0:191
ATCTCTATCTCCTAAAAACCTGTTTAGATTTGGAGATAGACCTTCAGGTTTTTCATCATTTTCTGCATGAATTATACATTGACCACGTTCCAGCGTGGTCAGTTTGCAGCATTCTGTTATTTTGTTTGACAGAGTGTCTTGTTGAGAACATATGTAGGACATGATTTTTTCCTGCAACAGGGAAAATAAAGTATAAGTTTTAAAGATTTATTCTTTAATAAAGGATCTCAAAGCCAGCTTTAGAAAAAGGA
+
BCCCCFFFFFFFGGGGGGGGGGHHHHHHHHHHHFHHHHHHHHHHHHGHHHHGGHHHHIIHHHHIGHHHHGHHHHHHHHHHHHHHHHGHHHHHHHGGGGHHHHHHHHHHHHHHHHHFHHHHHHHHHHHHGHHHHHHHHHHHHHHHHHHHHGGHHHHHHHHHHHHGHHHHHGHHHHHHFHFHHGGHHHHHHGHHHGHHHGGHHHHHHHHHHHHHHHHHHGHHGHHHEHHHHHGHHGHHHGHHHGHGHGHHG?C
@M05620:45:000000000-G6HP7:1:1101:6262:10139 1:N:0:191
TACCTGTACTGGGGAAGAGTGTAGCAATCGCCATTCCTACCCTAAAGATCGGAAGAGCACACGTCTGAACTCCAGTCACGGACATTTATCTCGTATGCCGTCTTCTGCTTGAAAAAAAAAAAAAAAAAACGGAGAAAAACTTAAACTATTGACAGTTGAATATAAGAACAAAAAAAAGGCGATAAAAAAATTCAACGTTGAAACCGAGCATGTAAGCATAGAACAGTTAGAAGTATGACGTATGAGGACTT
+
DDDDDFFFFFFFGGGGGGGGGGHHHHHHHGGGGFHHHHHHHHHHHHHHHHHGGGGHHHGHHHGHHHGHHHHHHHHHHHHGGGGGHHHGHHHHHGGHHHHGGGHGHHHGHHHHHHHHGGGGG><</----.-...-.0<..000:000000000000000:0000<000///<..--<...<--<.000<-.00<00<./9.000.-----0<000000000000//<00000<:00000<..0/00/0./0
@M05620:45:000000000-G6HP7:1:1101:10874:10162 1:N:0:191
AGATTACTGCAACAGTTCCCCCTGGACCTGGAAAAGTTTCTTGCCTGGCTTACAGAAGCTGAAACAACTGCCAATGTCCTACAGGATGCTACCCGTAAGGAAAGGCTCCTAGAAGACTCCAAGGGAGTAAAAGAGCTGATGAAACAATGGCAAGTAAGTCAGGCATTTCCGCTTTAGCACTCTTGTGGATCCAATTGAACAATTCTCAGCATTTGTACTTGTAACTGACAAGCCAGGGACAAAACAAAGAT
+
?AAAAFFFFFFFGGGGGGGGGGCGHEHHHHHHHHHHGHHHHHHHHHHGHHHHHHHHHHHHHFFHHHHHGHHHGGHEGHHHHHHHHGHHHHHHHHGGGGHFFFBFGHHHGHHHHHFFHGGGFFGGCHEEFHHGGEHGHHHGHFHHFFHHFGHHFFGHHHGFHHHHHHHFHHGGEGGHHHGGHHHHHHHGFFHHHHHGHHHHHHHHBGGHFHGHHHHCGHHHHFHHHGHHHHGHHGGGGGEEEA/A?AEGBB9
@M05620:45:000000000-G6HP7:1:1101:19059:10171 1:N:0:191
ATCTCTATCTCCTAAAAACCTGTTTAGATTTGGAGATAGACCTTCAGGTTTTTCATCATTTTCTGCATGAATTATACATTGACCACGTTCCAGCGTGGTCAGTTTGCAGCATTCTGTTATTTTGTTTGACAGAGTGTCTTGTTGAGAACATATGTAGGACATGATTTTTTCCTGCAACAGGGAAAATAAAGTATAAGTTTTAAAGATTTATTCTTTAATAAAGGATCTCAAAGCCAGCTTTAGAAAAAGGA
+
>>1>AFDDFDFDFGGFFGGGB1AFGA3A3BFHH1BA0111AF1BF1BGGHGCEFFDAEGFGGFGG1EGHB1BBDFHGEEHGE1FFF?/BFFDEGE>/>GFFB@@@GFHHGHF2F@B@BFGHDGH0GGFFGBFHH1BBF>>FBFA>B?FGHBE2>BF>F<CCFHHFFGH1>GGFDFB<FGHHCCG/<1?1GGGF1<DGFGGFH11>=FH1FGHHHGGHHGF0DGGFGHHFGGGGGG:GGFHHFH00CCHG?G
@M05620:45:000000000-G6HP7:1:1101:19078:10172 1:N:0:191
ATCTCTATCTCCTAAAAACCTGTTTAGATTTGGAGATAGACCTTCAGGTTTTTCATCATTTTCTGCATGAATTATACATTGACCACGTTCCAGCGTGGTCAGTTTGCAGCATTCTGTTATTTTGTTTGACAGAGTGTCTTGTTGAGAACATATGTAGGACATGATTTTTTCCTGCAACAGGGAAAATAAAGTATAAGTTTTAAAGATTTATTCTTTAATAAAGGATCTCAAAGCCAGCTTTAGAAAAAGGA
+
CCCDDFFFFFFFGGGGGGGGGGHHHHHHHHHHHHHHHHHHHHHHHHHHHHHGGHHHHHIHHHIHHHHHHHHHHHHHHHHHHHHHHHGHHHHHHHGGGGHHHHHHHHHHHHHHHHHHHHHHHHHHHHHHHHHHHHHHHHHHHHHHHHHHHHHHHHHHHHHHHHHHHHHHHGHHHHHHHHHHHGGHHHHHGHHHHGHHHHHHHHHHHHHHHHHHHHHHHHHHHHHHHHHHHGHHHFHHHGHHHHHHGHGHGGH
@M05620:45:000000000-G6HP7:1:1101:10873:10185 1:N:0:191
AGATTACTGCAACAGTTCCCCCTGGACCTGGAAAAGTTTCTTGCCTGGCTTACAGAAGCTGAAACAACTGCCAATGTCCTACAGGATGCTACCCGTAAGGAAAGGCTCCTAGAAGACTCCAAGGGAGTAAAAGAGCTGATGAAACAATGGCAAGTAAGTCAGGCATTTCCGCTTTAGCACTCTTGTGGATCCAATTGAACAATTCTCAGCATTTGTACTTGTAACTGACAAGCCAGGGACAAAACAAAGAT
+
CCCCCFFFFFFFGGGGGGGGGGGGHHHHHHHHHHHHGHHHHHHHHHHHHHHHHHHHHHHHHHHHHHHHHHHHHHHHHHHHHHHHHHHHHHGHHHGGGGHHHHGGHHHHGHHHHHHGHHHHHHHGGHGGHHHHHGHHHHHHHHHHHHHHHHHHHGHHHHHGHHHHHHHHHHGGGGGHHHHHHHHHHGHGHHHHHFHHHHHHHHHHHHHHHHHHHHHHHFHHHGHHHHHHHHHHHGGGGGGGGGGGGGGGGGF
@M05620:45:000000000-G6HP7:1:1101:25890:10188 1:N:0:191
CATCCTGACCCTGAAGTACCCGGCTTGATTTCTGACATTAGATCGGAAGAGCACACGTCTGAACTCCAGTCACGGACATTTATCTCGTATGCCGTCTTCTGCTTGAAAAAAAAAAAAAAAAAAAAAAGATAGAAAATAATAATGAGCACGCAAAAAAGACACAATATTACAATGCAACACTCCAAAGCAAGCAGTAAGTGTCACGAGCTAAGATGTACCCCACGAAGTGCCCACGATACGGACCGCTACCC
+
BBACCFFFFFFFGGGGGFGGGGGGGGGHHHHHHHGHGHHHHGHHHGGGGHHHHHHHGHHHGGFHHHHHHHHHHGGGGGHHHGGHHHHGEGHHHGFGHGHHHHHHHHHHHHGGGDD///>/<-<<-:-..0:0000/000000000000.--:--/.-.:////.0000:0;0000000..0/;000//;//.//000000:0:09.--.000000:0000...--...00;/0.--.;-..:-------/:
@M05620:45:000000000-G6HP7:1:1101:25905:10199 1:N:0:191
CATCCTGACCCTGAAGTACCCGGCTTGATTTCTGACATTAGATCGGAAGAGCACACGTCTGAACTCCAGTCACGGACATTTATCTCGTATGCCGTCTTCTGCTTGAAAAAAAAAAACCAACATCCTTCTCTCTACCCCCCCACCTCCCCCCACCCCCCACAACACCATGCCTCTCTTTCTACTCCCCCTACGCCCTCCCGCCCTCCTTCCTTCGCCCACCCATCTTCTCCCTTTCTTTCTTTCCTCACTTC
+
BBBBBFFFFFFFGFGGGGGGGEGFGGGGGHFGHHHHDGGBGDFFHG?GGEGHHHEHGHHGGHHHHHHEHHHHHGGEFEGHGGHHGGHFGHGHFGEGHGHHHHHGHF??3FEFEC////////2101111?1?11110/--<-.....<.:-:.:9----........00/9//9///;///////...-...9:9-:99.----..:/:////....:....9//:;////.//////////:////.///
@M05620:45:000000000-G6HP7:1:1101:11343:10201 1:N:0:191
AAACCAAGCAGACACTCACCGCTCCCTCGCCACAGGCCAATAGTTTGTCCTCACTGAGTTGGCAACAAGTGGCTGCTGTGGCTGCCATTTTTCTGGTGATGGCCATCAGCTCCGACGAGGTCAGCTGGGGGGCTTTCTTTGTGTAAGCAACGAGAAACCTGAAAGAAGCATTTTTTAACTAAGTCCTGCTGAGTCATTCATGAGTTTTTAGCCGCCTTGCTTCTTCTCACAGACTCTCTACTCTCATGCCA
+
BBBBBBBFBFFFGGGGGGGGGGGGGGHHGGGGGHHHGGHHHHHFGHHHHHHEHHGHHHFHHHHHHHHHHGHHGHGGHHHHFHHGGHHHHHHHHHHHHHHHGHHHHHHHHHHHHGGGGFGCCGFHCHHHGGGGGGGGGGGGGGGGGGFFFFFFFFFFFFFFFFFFFFFFFFFFFFFFFFFFFFFFFFFFFFFFFBFFFFFFFFFFFFFFFFFFFFFFFFFFFFFFFFFFFFFFBFFFFFFFFFFFFFFFFF/
@M05620:45:000000000-G6HP7:1:1101:22081:10209 1:N:0:191
AAACCAAGCAGACACTCACCGCTCCCTCGCCACAGGCCAATAGTTTGTCCTCACTGAGTTGGCAACAAGTGGCTGCTGTGGCTGCCATTTTTCTGGTGATGGCCATCAGCTCCGACGAGGTCAGCTGGGGGGCTTTCTTTGTGTAAGCAACGAGAAACCTGAAAGAAGCATTTTTTAACTAAGTCCTGCTGAGTCATTCATGAGTTTTTAGCCGCCTTGCTTCTTCTCACAGACTCTCTACTCTCATGCCA
+
DDDDDDDFCFFFGGGGGGGGGGGGGGHHGGGGGHHHGGHHHHHHHHHHHHHHHHHHHHHHHHHHHHHHHHHHGHGGHHHHHHHGGHHHHHHHHHHHHHHHHHHHHHHHHHHHHGGGGGGGGHHHHHHHGGGGGGGGGGGGGGGGGGFFFFFFFFFFFFFFFFFFFFFFFFFFFFHFFFHHHFFFFFFFFFFFFFFFFFFFFHFFFFFFFFFFFFFFFFFFHHHFHFHFHFFFFFFFFFFHHFFHFFFFFFF
@M05620:45:000000000-G6HP7:1:1101:22063:10217 1:N:0:191
AAACCAAGCAGACACTCACCGCTCCCTCGCCACAGGCCAATAGTTTGTCCTCACTGAGTTGGCAACAAGTGGCTGCTGTGGCTGCCATTTTTCTGGTGATGGCCATCAGCTCCGACGAGGTCAGCTGGGGGGCTTTCTTTGTGTAAGCAACGAGAAACCTGAAAGAAGCATTTTTTAACTAAGTCCTGCTGAGTCATTCATGAGTTTTTAGCCGCCTTGCTTCTTCTCACAGACTCTCTACTCTCATGCCA
+
3AAABABFBFFFGGGGGFGGEGGGGGHHGGGGGFGHFGDEHHHGHHHHHHGGGHHHHGDGHHHGGHFHHDFHGFGGHFHHHHGGGHHHHHHHHHHHFHHHHHHHHGHGHHGHHGGGGGGGFHGHHHHHGGGGGGGGGGGGGGFCFFFFFFFFFFFFFFFFFFFFFFFFFFFFFFFFFFFFFFFFFFBFBFFFFBFBFFFBFFFFBBFFFEFFFFFFFFFFFFFFFFFFFFFFFFFFFFFFEFFFFFFFFFF
@M05620:45:000000000-G6HP7:1:1101:11335:10222 1:N:0:191
AAACCAAGCAGACACTCACCGCTCCCTCGCCACAGGCCAATAGTTTGTCCTCACTGAGTTGGCAACAAGTGGCTGCTGTGGCTGCCATTTTTCTGGTGATGGCCATCAGCTCCGACGAGGTCAGCTGGGGGGCTTTCTTTGTGTAAGCAACGAGAAACCTGAAAGAAGCATTTTTTAACTAAGTCCTGCTGAGTCATTCATGAGTTTTTAGCCGCCTTGCTTCTTCTCACAGACTCTCTACTCTCATGCCA
+
CCCCCCCFCFFFGGGGGGGGGGGGGGHHGGGGGHHHGGHHHHHHHHHHHHHFHHHHHHHHHHHHHHHHHHHHGHGGHHHHHHHGGHHHHHHHHHHHHHHHHHHHHHHHHHHHHGGGGGGGGHHHGHHHGGGGGGGGGGGGGGGGGGFFFFFFFFFFFFFFFFFFFFFFFFFFFFFFFFFFFFFFFFFFFFFFFFFFFFFFFFFFFFFFFFFFFFFFFFFFFFFFFFFFFFFFFFFFFFFFFFFFFFFFFFB
@M05620:45:000000000-G6HP7:1:1101:3624:10242 1:N:0:191
AAACCAAGCAGACACTCACCGCTCCCTCGCCACAGGCCAATAGTTTGTCCTCACTGAGTTGGCAACAAGTGGATGCTGTGGCTGCCATTTTTCTGGTGATGGCCATCAGCTCCGACGAGGTCAGCTGGGGGGCTTTCTTTGTGTAAGCAACGAGAAACCTGAAAGAAGCATTTTTTAACTAAGTCCTGCTGAGTCATTCATGAGTTTTTAGCCGCCTTGCTTCTTCTCACAGACTCTCTACTCTCATGCCA
+
AB@BB@?FBFCB4A4FFGGGEGGGG2FHEEE2B2FCFF22FBEGDADBDADDFGFDGGG5GFHHHGHHB5FF3B32BE5F2?FCFGHHGFHHHDGGFGDF4GGCB3GH?B?EBEE/E@EC?BFF1BFFGGGGA?EGFFFFFBF90BFBBB.;AA..B9AFFFFFBBFF/9BBFFFBE/;/BFFFB9;BFFFBF/99;BF9FFFF9BFFF?F;:A;9DDFB/BB/BF//B//9BABBFFBFBBB//BBBFFF
@M05620:45:000000000-G6HP7:1:1101:24950:10247 1:N:0:191
TACCTGTACTGGGGAAGAGTGTAGCAATCGCCATTCCTACCCTAAAGATCGGAAGAGCACACGTCTGAACTCCAGTCACGGACATTTATCTCGTATGCCGTCTTCTGCTTGAAAAAAAAAAAAACAACAAAATTCACCACAAAACCATTTCTTCCTATAATGAACAAATCCAAATTTACTAAGCTTCCTCCAGCATACCACCTCTCAGCCATGCCCCACTACAATGTATTCAATGTCACAACTGTACTTTA
+
CCCCCFFFFFFFGGGGGGGBGFGHHHHHHGGGGGHHHHHHHHHHHHHHHHHGGGGHHHHHGHGHHHGHGHHHHHHHHHHGGGGGHHHGHHHHHGGHHHHGGGHGHHHGHHHHHGHHGGGGGC>/////?/0011<1111<..00.<.000000000000000=0;0/.0000000000;0;00/00;0009:0//000/00...09000:.0000/....//00;0900000000000000.0/00:0000
@M05620:45:000000000-G6HP7:1:1101:3640:10257 1:N:0:191
AAACCAAGCAGACACTCACCGCTCCCTCGCCACAGGCCAATAGTTTGTCCTCACTGAGTTGGCAACAAGTGGCTGCTGTGGCTGCCATTTTTCTGGTGATGGCCATCAGCTCCGACGAGGTCAGCTGGGGGGCTTTCTTTGTGTAAGCAACGAGAAACCTGAAAGAAGCATTTTTTAACTAAGTCCTGCTGAGTCATTCATGAGTTTTTAGCCGCCTTGCTTCTTCTCACAGACTCTCTACTCTCATGCCA
+
BB@BBAAFBFFFGGGGGGGGGGGGGGHHGGFDGFGFGGGHGHHHHHHHHHHHHHHHHHHFHHHHHHHHGHHGGFGGHHHHHHHGGHHHHHHHHGHH@FFHHHHHHHHHHHHGHGGGGGGGGHHHHHHHGGGGGGGGGGGGGGGGGFFFFFFFFFFFFFFFFFFFFFFFFFFFFFFFFFFFFFFFFFFFFFFFFBFFFFFFFFFFFFFFFFFFFFFFFFFFFFFFFFFFFFFFFFFFFFFFFFFFFFFFFFF
@M05620:45:000000000-G6HP7:1:1101:23338:10285 1:N:0:191
ATCTCTATCTCCTAAAAACCTGTTTAGATTTGGAGATAGACCTTCAGGTTTTTCATCATTTTCTGCATGAATTATACATTGACCACGTTCCAGCGTGGTCAGTTTGCAGCATTCTGTTATTTTGTTTGACAGAGTGTCTTGTTGAGAACATATGTAGGACATGATTTTTTCCTGCAACAGGGAAAATAAAGTATAAGTTTTAAAGATTTATTCTTTAATAAAGGATCTCAAAGCCAGCTTTAGAAAAAGGA
+
AABBCFFFFFFFGGGGGGGGGGGHHHHHHHHHGFGFHHHHHHHHHHHHHHHGGHHHHHIHGHHHIGHHHHHHHHHHHHHHHHHHFHGHHHHHHHGGGGHHHHHHHHHHHHHHHHHHHHHHHHHHGHHHGHGFHHFHHHHHHHHHHHHHHHHHHHHHHHHHHHHHHHHHHGHHHHHHFHHHHGGHHHHHGHHHHGHGHGHHHHHHHHHHHHHHHHHHHGHHFFHHGHHHGHHHHHHHHGHHHHGHHGHHGGH
@M05620:45:000000000-G6HP7:1:1101:26331:10290 1:N:0:191
AGATTACTGCAACAGTTCCCCCTGGACCTGGAAAAGTTTCTTGCCTGGCTTACAGAAGCTGAAACAACTGCCAATGTCCTACAGGATGCTACCCGTAAGGAAAGGCTCCTAGAAGACTCCAAGGGAGTAAAAGAGCTGATGAAACAATGGCAAGTAAGTCAGGCATTTCCGCTTTAGCACTCTTGTGGATCCAATTGAACAATTCTCAGCATTTGTACTTGTAACTGACAAGCCAGGGACAAAACAAAGAT
+
AAABBFFFFFFFGGGGGGGGGGGGHFHHHHHHHHHHGHHHHHHHHHHGHHHHHHHHHHHHHGHHHHHHHHHHHHHHHHHHGHHGHHHHHHHHHHGGGGHHHHHHHHHHGHHHHHHHHGHHHHHGGHGGHFFGHGHHHHHHHHHHHHHHHHHGHGFHHHHHHHHHHHHHHHGGGGGHHHHHHHGHHGHGGHHHHGGGGDGGFHHHHGHHHHGHHHHHHFHHHHHGHHHHGHGGEEFGGGGGGFBFGGGGGG;
@M05620:45:000000000-G6HP7:1:1101:23326:10301 1:N:0:191
ATCTCTATCTCCTAAAAACCTGTTTAGATTTGGAGATAGACCTTCAGGTTTTTCATCATTTTCTGCATGAATTATACATTGACCACGTTCCAGCGTGGTCAGTTTGCAGCATTCTGTTATTTTGTTTGACAGAGTGTCTTGTTGAGAACATATGTAGGACATGATTTTTTCCTGCAACAGGGAAAATAAAGTATAAGTTTTAAAGATTTATTCTTTAATAAAGGATCTCAAAGCCAGCTTTAGAAAAAGGA
+
BCCCCFFFFFFFGGGGGGGGGGHHHHHHHHHHHHHHHHHHHHHHHHHHHHHGGHHHHHHIHHIHIHHHHHHHHHHHHHHHHGHHHHGHHHHHHHGGGGHHHHHHHHHHHHHHHHHHHHHHHHHHHHHHHHHHHHGHHHHHHHHHHHGHHHHHHHHHHHHHHHHHHHHHHGHHHHHHHHHHHGGHHHHHGHHHHHHGHFGHHHHHHHHHHHHHHHHHHHHHHHHHHHHHHGGGHHHHHGHHHHHHHFHHGGG
@M05620:45:000000000-G6HP7:1:1101:26318:10304 1:N:0:191
AGATTACTGCAACAGTTCCCCCTGGACCTGGAAAAGTTTCTTGCCTGGCTTACAGAAGCTGAAACAACTGCCAATGTCCTACAGGATGCTACCCGTAAGGAAAGGCTCCTAGAAGACTCCAAGGGAGTAAAAGAGCTGATGAAACAATGGCAAGTAAGTCAGGCATTTCCGCTTTAGCACTCTTGTGGATCCAATTGAACAATTCTCAGCATTTGTACTTGTAACTGACAAGCCAGGGACAAAACAAAGAT
+
CCCCCFFFFFFFGGGGGGGGGGGGHHHHHHHHHHHHGHHHHHHHHHHHHHHHHHHHHHHHHHHHHHHHHHHHHHHHHHHHHHHHHHHHHHHHHHGGGGHHHHHHHHHHGHHHHHHGHHHHHGHGGHGFHHHHHGHHHHGHHHHHHHHHHHHHHGHHHHHHHHHHHHHHHHGGGGGHHHGHHHHHHGHGHHHHHHHHHHFHHHHHHHHFHHHHHGGGHHHHHHHHHHHHHHHHHGFGGGGGGGGGGGGGGGF
@M05620:45:000000000-G6HP7:1:1101:21245:10319 1:N:0:191
ATCTCTATCTCCTAAAAACCTGTTTAGATTTGGAGATAGACCTTCAGGTTTTTCATCATTTTCTGCATGAATTATACATTGACCACGTTCCAGCGTGGTCAGTTTGCAGCATTCTGTTATTTTGTTTGACAGAGTGTCTTGTTGAGAACATATGTAGGGCATGATTTTTTCCTGCAACAGGGAAAATAAAGTATAAGTTTTAAAGATTTATTCTTTAATAAAGGATCTCAAAGCCAGCTTTAGAAAAAGGA
+
ABBCCFFFFFFFGGGGGGGGGGHHHFFHHHHHHGHHHHHGHHHHHHHHHHHGGHHHHHHHHHHHHHHHHGHHHHHHHHHHHHHHFHGHHHHHHHGGEGHHHHHHHHHHHHHHHHGHHHHHHHHGHHHHGHHHHHGHHHHHHGGHGHHHHHHHHHHHHH?GFGHHHHHHHGHHHHHHHHEHHGGHECGHFFHHHHHHHHHHHHHHHHHHHHHHHHHHHFHHHHHHHHHHHHHGHGHHHGHHHHEGEFFHAFG
@M05620:45:000000000-G6HP7:1:1101:26324:10323 1:N:0:191
AGATTACTGCAACAGTTCCCCCTGGACCTGGAAAAGTTTCTTGCCTGGCTTACAGAAGCTGAAACAACTGCCAATGTCCTACAGGATGCTACCCGTAAGGAAAGGCTCCTAGAAGACTCCAAGGGAGTAAAAGAGCTGATGAAACAATGGCAAGTAAGTCAGGCATTTCCGCTTTAGCACTCTTGTGGATCCAATTGAACAATTCTCAGCATTTGTACTTGTAACTGACAAGCCAGGGACAAAACAAAGAT
+
BBBCCFFFFFFFGGGGGGGGGGGGHHHHHHHHHHHHHHHHHHHHHHHHHHHHHHHHHHHHHHHHHHHHHHHHHHHHHHHHHHHHHHHHHHHHHHGGGGHHHHHHHHHHGHHHHHHHHHHHHHHGGGGGHHHHHGHHHHGHHHHHHHHHHHHHHGHHHHHHHHGHHHHHHHGGGGGHHHHHHHHHHGHGHHHHGHHHHHGGHHHHHHHHHHHHHGHHHHHHHHHHHHHEHFGGHGGGGGGGGGFGGGAGGGF
@M05620:45:000000000-G6HP7:1:1101:5270:10324 1:N:0:191
ATCTCTATCTCCTAAAAACCTGTTTAGATTTGGAGATAGACCTTCAGGTTTTTCATCATTTTCTGCATGAATTATACATTGACCACGTTCCAGCGTGGTCAGTTTGCAGCATTCTGTTATTTTGTTTGACAGAGTGTCTTGTTGAGAACATATGTAGGACATGATTTTTTCCTGCAACAGGGAAAATAAAGTATAAGTTTTAAAGATTTATTCTTTAATAAAGGATCTCAAAGCCAGCTTTAGAAAAAGGA
+
CCCCDFFFFFFFGGGGGGGGGGHHHHHHHHHHHHHHHHHHHHHHHHHHHHHGGHHHHHHHHHIHIHHHHHHHHHHHHHHHHGHHHHGHHHHHHHGGGGHHHHHHHHHHHHHHHHHHHHHHHHHHHHHHHHHHHHHHHHHHHHHHHHHHHHHHHHHHHHHHHHHHHHHHHGHHHHHHHHHHHGGHHHHHHHHHHHHHHHHHHHHHHHHHHHHHHHHHHGHHHGHHHHHHHHHHHHHHHGHHHHGGGHHHGGH
@M05620:45:000000000-G6HP7:1:1101:11434:10327 1:N:0:191
ATCTCTATCTCCTAAAAACCTGTTTAGATTTGGAGATAGACCTTCAGGTTTTTCATCATTTTCTGCATGAATTATACATTGACCACGTTCCAGCGTGGTCAGTTTGCAGCATTCTGTTATTTTGTTTGACAGAGTGTCTTGTTGAGAACATATGTAGGACATGATTTTTTCCTGCAACAGGGAAAATAAAGTATAAGTTTTAAAGATTTATTCTTTAATAAAGGATCTCAAAGCCAGCTTTAGAAAAAGGA
+
BBBBBFFFFFFFGGGGGGGGGGHHHHHHHHHHHHHHHHHHHHHHHHHHHHHGGHHHHHHHHHHHHHHHHHHHHHHHHHHHHHHHHHGHHHHHHHGGGGHHHHHHHHHHHHHHHHHHHHHHHHGHHHHHHHGHHHHHHHHHHHHHHHHHHHHHHHHFHGHHHHHHHHHHHGHHHHHHHHHHHGGHHHHHHGHHHHHGHGHHHHHHHHHHHHHHHHHHHHHHHHHGHHHHHHHGHGHHHGHHHHGHGHHGGGH
@M05620:45:000000000-G6HP7:1:1101:5288:10328 1:N:0:191
ATCTCTATCTCCTAAAAACCTGTTTAGATTTGGAGATAGACCTTCAGGTTTTTCATCATTTTCTGCATGAATTATACATTGACCACGTTCCAGCGTGGTCAGTTTGCAGCATTCTGTTATTTTGTTTGACAGAGTGTCTTGTTGAGAACATATGTAGGACATGATTTTTTCCTGCAACAGGGAAAATAAAGTATAAGTTTTAAAGATTTATTCTTTAATAAAGGATCTCAAAGCCAGCTTTAGAAAAAGGA
+
CCCCCFFFFFFFGGGGGGGGGGHHHHHHHHHHHGHHHHHHHHHHHHHHHHHGGHHHHHHHIHHHGHHHHHHHHHHHHHHHHHHHHHGHHHHHHHGGGGHHHHHHGHHGHHGHHHHHHHHHHHHHHHHHFHHHHHHHHHHHHHHHHHEHHHHHHHHHHHHHHHHGHHHHHGHHHHHHHHHHGGGGHHHHFFGFGHFHHHHHHHGGHGHHHGHHHHHHGHHFGHHFHHHFHFFFHGHHHGHHHHGHHHGHGGH
@M05620:45:000000000-G6HP7:1:1101:5252:10328 1:N:0:191
ATCTCTATCTCCTAAAAACCTGTTTAGATTTGGAGATAGACCTTCAGGTTTTTCATCATTTTCTGCATGAATTATACATTGACCACGTTCCAGCGTGGTCAGTTTGCAGCATTCTGTTATTTTGTTTGACAGAGTGTCTTGTTGAGAACATATGTAGGACATGATTTTTTCCTGCAACAGGGAAAATAAAGTATAAGTTTTAAAGATTTATTCTTTAATAAAGGATCTCAAAGCCAGCTTTAGAAAAAGGA
+
BBBBBFFFFFFFGGGGGGGGGGHGHHHHHHHHHHHHFHFHHHHHGFHHGHHGGHHHHHHHHHHHHHHFHGHHHGHHGHHHHEFGHHGHHHHHHFGEGGHHGGGGHHHHHHGHHHGGHHHHHHHHGGHHFHHHHFHHHHHHHHHHHHGHHHHHHHGHHHHFFHHHHHGHHDFGHGGFHHHHHGGHHHHHFFG@DGHHHGHHHGHHHGHHHHHHHHGHHEHHHBDBCGHHHHGFHHCCGGHHFGGGFHFHDFC
@M05620:45:000000000-G6HP7:1:1101:21259:10338 1:N:0:191
ATCTCTATCTCCTAAAAACCTGTTTAGATTTGGAGATAGACCTTCAGGTTTTTCATCATTTTCTGCATGAATTATACATTGACCACGTTCCAGCGTGGTCAGTTTGCAGCATTCTGTTATTTTGTTTGACAGAGTGTCTTGTTGAGAACATATGTAGGACATGATTTTTTCCTGCAACAGGGAAAATAAAGTATAAGTTTTAAAGATTTATTCTTTAATAAAGGATCTCAAAGCCAGCTTTAGAAAAAGGA
+
CCDDDFFFFFFFGGGGGGGGGGHHHHHHHHHHHHHHHHHHHHHHHHHHHHHGGHHHHIHHHIHHHHHHHHHHHHHHHHHHHHHHHHGHHHHHHHGGGGHHHHHHHHHHHHHHHHHHHHHHHHHHHHHHHHHHHHHHHHHHHHHHHHHHHHHHHHHHHHHHHHHHHHHHHGHHHHHHHHHHHGGHHHHHHHHHHHHHHGHHHHHHHHHHHHHHHHHHHHHHHHHHHHHHHHHHHHHHHGHHHHHGHHHHGGH
@M05620:45:000000000-G6HP7:1:1101:5280:10344 1:N:0:191
ATCTCTATCTCCTAAAAACCTGTTTAGATTTGGAGATAGACCTTCAGGTTTTTCATCATTTTCTGCATGAATTATACATTGACCACGTTCCAGCGTGGTCAGTTTGCAGCATTCTGTTATTTTGTTTGACAGAGTGTCTTGTTGAGAACATATGTAGGACATGATTTTTTCCTGCAACAGGGAAAATAAAGTATAAGTTTTAAAGATTTATTCTTTAATAAAGGATCTCAAAGCCAGCTTTAGAAAAAGGA
+
AABBBFFFFFFFFGGGGGGGGGHHHHHHHHHHHHHHHHHHHHHHHHHHHHHGGHGHHHHHHHHHHHHHHGHHHHHHHHHHHGHHHHGHHHHHGHGEGGHHFHGHHHHHHHHHHHHHHHHHHHHHHHHHGGHHHHHHHFHHHHHHHHHHHHHHHHHHHGFHFHHHGHHHHGHHHGFFHHHGHGGGFHGGHHHFFHEFHHHHHGHHHGHHHHHHHHHHHFGHGDGGFHHHHHHHHHFHHGHHGHH0GHFFEFH
@M05620:45:000000000-G6HP7:1:1101:11431:10345 1:N:0:191
ATCTCTATCTCCTAAAAACCTGTTTAGATTTGGAGATAGACCTTCAGGTTTTTCATCATTTTCTGCATGAATTATACATTGACCACGTTCCAGCGTGGTCAGTTTGCAGCATTCTGTTATTTTGTTTGACAGAGTGTCTTGTTGAGAACATATGTAGGACATGATTTTTTCCTGCAACAGGGAAAATAAAGTATAAGTTTTAAAGATTTATTCTTTAATAAAGGATCTCAAAGCCAGCTTTAGAAAAAGGA
+
CCCCCFFFFFFFGGGGGGGGGGHHHHHHHHHHHHHHHHHHHHHHHHHHHHHGGHHHHHHIIHHHHHHHHHHHHHHHHHHHHHHHHHGHHHHHHHGGGGHHHHHHHHHHHHHHHHHHHHHHHHHHHHHHHHHHHHHHHHHHHHHHHHHHHHHHHHHHHHHHHHHHHHHHHGHHHHHHHHHHHGGHHHHHHHHHHHHHHGHHHHHHHHHHHHHHHHHHHHHHHHHHHHHHHHHHHHHHHGHHHHHHHHHHGGH
@M05620:45:000000000-G6HP7:1:1101:21238:10345 1:N:0:191
ATCTCTATCTCCTAAAAACCTGTTTAGATTTGGAGATAGACCTTCAGGTTTTTCATCATTTTCTGCATGAATTATACATTGACCACGTTCCAGCGTGGTCAGTTTGCAGCATTCTGTTATTTTGTTTGACAGAGTGTCTTGTTGAGAACATATGTAGGACATGATTTTTTCCTGCAACAGGGAAAATAAAGTATAAGTTTTAAAGATTTATTCTTTAATAAAGGATCTCAAAGCCAGCTTTAGAAAAAGGA
+
BBBBBFFFFFFFGGFGGGGGGGHHHHHHHHHHGGHHHGHHHHHHHHHHHHHGGHHHHGHHHHHHFHHHHHHHHHHHHHHHHHHHHHGHHHHHHHGGGGHHHHHHHHHHHHHHHHHGHHHHHHHHHHHHHHHHFHHHHHHHHHHGHHHFHFHHHHHHHHFHGHGEHHHHHGHHHHHH2FFHHGGHHHGG1GHHGHHHHGHHHHGFHHHHHHHHHGHHHHHF<GHHHHHHHHHDFHFHHGHHHHHGHHGHGGF
@M05620:45:000000000-G6HP7:1:1101:6721:10351 1:N:0:191
AAACCAAGCAGACACTCACCGCTCCCTCGCCACAGGCCAATAGTTTGTCCTCACTGAGTTGGCAACAAGTGGCTGCTGTGGCTGCCATTTTTCTGGTGATGGCCATCAGCTCCGACGAGGTCAGCTGGGGGGCTTTCTTTGTGTAAGCAACGAGAAACCTGAAAGAAGCATTTTTTAACTAAGTCCTGCTGAGTCATTCATGAGTTTTTAGCCGCCTTGCTTCTTCTCACAGACTCTCTACTCTCATGCCA
+
BCCCCBBFCFFFGGGGGGGGGGGGGGHHGGGGGHHHGGGGHHHHHHHHHHHHHHHHHHGHHHHGHHHHHGHHGFGGHHHHHHHGGHHHHHHHHHHHHHGHHHHHHHHHHHHHHGGGGGGGFHHHHHHHGGGGGGGGGGGGGGGGGGFFFFFFFFFFFFFFFFFFFFFFFFFFFFFFFFFFFFFFFFFFFFFFFBFFFFFFFFFFFFFFFFFFFFFFFFFFFFFFFFFFFFFFFFFFFFFFFFFFFF99FFF
@M05620:45:000000000-G6HP7:1:1101:25279:10369 1:N:0:191
AAACCAAGCAGACACTCACCGCTCCCTCGCCACAGGCCAATAGTTTGTCCTCACTGAGTTGGCAACAAGTGGCTGCTGTGGCTGCCATTTTTCTGGTGATGGCCATCAGCTCCGACGAGGTCAGCTGGGGGGCTTTCTTTGTGTAAGCAACGAGAAACCTGAAAGAAGCATTTTTTAACTAAGTCCTGCTGAGTCATTCATGAGTTTTTAGCCGCCTTGCTTCTTCTCACAGACTCTCTACTCTCATGCCA
+
CCCCCCCFDFFFGGGGGGGGGGGGGGHHGGGGGHHHGGHHHHHHHHHHHHHHHHHHHHHHHHHHHHHHHHHHGHGGHHHHHHHGGHHHHHHHHHHHHHHHHHHHHHHHHHHHHGGGGGGGGHHHGHHHGGGGGGGGGGGGGGGGGGFFFFFFFFFFFFFFFFFFFFFFFFFFFFFFFFFFHFFFFHFFFFFFFFFFFFFHFFFFFFFFFFFFFFFFFFFFHHHFFFFFFFFFFFFFFFFFFFFFFFFFFFB
@M05620:45:000000000-G6HP7:1:1101:25277:10389 1:N:0:191
AAACCAAGCAGACACTCACCGCTCCCTCGCCACAGGCCAATAGTTTGTCCTCACTGAGTTGGCAACAAGTGGCTGCTGTGGCTGCCATTTTTCTGGTGATGGCCATCAGCTCCGACGAGGTCAGCTGGGGGGCTTTCTTTGTGTAAGCAACGAGAAACCTGAAAGAAGCATTTTTTAACTAAGTCCTGCTGAGTCATTCATGAGTTTTTAGCCGCCTTGCTTCTTCTCACAGACTCTCTACTCTCATGCCA
+
BABBBBBFBFFFGGGGGGGGGGGGGGHHGGGGGHGHGGHGHHHHHHHHHHHHHHHHGHHHHHHHHHHHHGGHGHGGHHHHHHHGGHHHHHHHHGHHHHHHHHHHHHHHHHHHHGGGGGGGGHHHHHHHGGGGGGGGGGGGGGGGGGFFFFFFFFFFFFFFFFFFFFFFFFFFFFFFFFFFFFFFFFFFFFFFFFFFFFFFFFFFFFFFFFFFFFFFFFFFFFFFFFFFFFFFFFFFFFFFFFFFFFFFFFB
@M05620:45:000000000-G6HP7:1:1101:28579:10394 1:N:0:191
AAACCAAGCAGACACTCACCGCTCCCTCGCCACAGGCCAATAGTTTGTCCTCACTGAGTTGGCAACAAGTGGCTGCTGTGGCTGCCATTTTTCTGGTGATGGCCATCAGCTCCGACGAGGTCAGCTGGGGGGCTTTCTTTGTGTAAGCAACGAGAAACCTGAAAGAAGCATTTTTTAACTAAGTCCTGCTGAGTCATTCATGAGTTTTTAGCCGCCTTGCTTCTTCTCACAGACTCTCTACTCTCATGCCA
+
CCCCDCCFCFFFGGGGGGGGGGGGGGHHGGGGGHHHGGHHHHHHHHHHHHHHHHHHHHGHHHHGHHHHHGHHGHGGHHHHHHHGGHHHHHHHHHHHHHHHHHHHHHHHHHHHHGGGGGGGGHHHHHHHGGGGGGGGGGGGGGGGGGFFFFFFFFFFFFFFFFFFFFFFFFFFFFFFFFHFFFFFFFFFFFFFFFFFFFFFFFFFFFFFFFFFFFFFFFFFFFFFFFFFFFFFFFFFFFFHHFFFFFFFFFF
@M05620:45:000000000-G6HP7:1:1101:10364:10396 1:N:0:191
AGATTACTGCAACAGTTCCCCCTGGACCTGGAAAAGTTTCTTGCCTGGCTTACAGAAGCTGAAACAACTGCCAATGTCCTACAGGATGCTACCCGTAAGGAAAGGCTCCTAGAAGACTCCAAGGGAGTAAAAGAGCTGATGAAACAATGGCAAGTAAGTCAGGCATTTCCGCTTTAGCACTCTTGTGGATCCAATTGAACAATTCTCAGCATTTGTACTTGTAACTGACAAGCCAGGGACAAAACAAAGAT
+
A?ABBFFFFFF4GGGGGGGGGGEGHHHGHHCHHHGFHHBDG5FHFDFCAGEFHD3D3BF3BFGFHHCCGFHBGGHHEGE55FEFFAB@F55DG1E?E1GCGH3F1?EGCE@4FF@FCDG3F3GFA/?<FGGGE/BC????DDGGFHE2FCGGGC@F@2@2>F2FEFHDHDADGG/<1<GF1GGFH=F.DFGFG<D0<DFHHBG0=D00</<GGGG:CCG:C:CGFC00CCC:C.9FGDEEGAGGAFGE/B0
@M05620:45:000000000-G6HP7:1:1101:13895:10399 1:N:0:191
ATCTCTATCTCCTAAAAACCTGTTTAGATTTGGAGATAGACCTTCAGGTTTTTCATCATTTTCTGCATGAATTATACATTGACCACGTTCCAGCGTGGTCAGTTTGCAGCATTCTGTTATTTTGTTTGACAGAGTGTCTTGTTGAGAACATATGTAGGACATGATTTTTTCCTGCAACAGGGAAAATAAAGTATAAGTTTTAAAGATTTATTCTTTAATAAAGGATCTCAAAGCCAGCTTTAGAAAAAGGA
+
BCCCCFFFFFFFGGGGGGGGGGHHHHHHHHHHHGHHHHHHHHHHHHHHHHHGGHGHHHHHHIIHIHHHHHHHHHHHHHHHHHHHHHGHHHHHHHGGGGHHHHHHHHHHHHHHHHHHHHHHHHHHHHHHHHHHHHHHHHHHHHHHHHHHHHHHHHHHHHHHHHHHHHHHHGHHHHHHHHHHHGGHHHHHGHHGGHHHHGHHHHGHHHHHHHHHHHHHHHHHHHGHHHHHHHHHHHHHHGHHHHHHHGHH?EH
@M05620:45:000000000-G6HP7:1:1101:28561:10401 1:N:0:191
AAACCAAGCAGACACTCACCGCTCCCTCGCCACAGGCCAATAGTTTGTCCTCACTGAGTTGGCAACAAGTGGCTGCTGTGGCTGCCATTTTTCTGGTGATGGCCATCAGCTCCGACGAGGTCAGCTGGGGGGCTTTCTTTGTGTAAGCAACGAGAAACCTGAAAGAAGCATTTTTTAACTAAGTCCTGCTGAGTCATTCATGAGTTTTTAGCCGCCTTGCTTCTTCTCACAGACTCTCTACTCTCATGCCA
+
AAAAAAB4AFFFGGFGGGGGAFEGGGHH2EGGGHE2BFGGHHDGHHFHGHHHHHHHHHGHHGGHHHGH2DD3BC1?GBB?CFFFFGFHFHFHHFG3F?DDFCGHHFHGHFBGH/EE//BCBGHHHHFHDDCGGBGFBFGGGGGGGGBFFFF@EDDFFFFBFBFFF/A/BFFBFFFB?FFBFF/;FFFFFBBF9BBBBFFFFB/:;BFFFF/B/;@>A9/9BFFFFFFEFFFFFFFFFFFFFFFFFF9/9BB
@M05620:45:000000000-G6HP7:1:1101:18626:10408 1:N:0:191
AAACCAAGCAGACACTCACCGCTCCCTCGCCACAGGCCAATAGTTTGTCCTCACTGAGTTGGCAACAAGTGGCTGCTGTGGCTGCCATTTTTCTGGTGATGGCCATCAGCTCCGACGAGGTCAGCTGGGGGGCTTTCTTTGTGTAAGCAACGAGAAACCTGAAAGAAGCATTTTTTAACTAAGTCCTGCTGAGTCATTCATGAGTTTTTAGCCGCCTTGCTTCTTCTCACAGACTCTCTACTCTCATGCCA
+
BBBBBBBFBFFFGGGGGGGGGGGFGGHHGGGGGHHHGGHHHHHHHHHHHHHHHHHGHHHHHHHHHHHHHGHHGHGGHHHHHHHGGHHHHHHHHHHHHHHHHHHHHHHHHHHHHGGGGGFGFHHHHHHHGGGGGGGGGGGGGFGGGGFFFFFFFFFFFFFFFFFFFFFFFFFFFFFFFFFFFFFFFFFFFFFFFFFFFFFFFFFFFFFFFFFFFADFFFFFFFFFFFFFFFFFFFFFFFFFFFFFFFFFFF9
@M05620:45:000000000-G6HP7:1:1101:18644:10413 1:N:0:191
AAACCAAGCAGACACTCACCGCTCCCTCGCCACAGGCCAATAGTTTGTCCTCACTGAGTTGGCAACAAGTGGCTGCTGTGGCTGCCATTTTTCTGGTGATGGCCATCAGCTCCGACGAGGTCAGCTGGGGGGCTTTCTTTGTGTAAGCAACGAGAAACCTGAAAGAAGCATTTTTTAACTAAGTCCTGCTGAGTCATTCATGAGTTTTTAGCCGCCTTGCTTCTTCTCACAGACTCTCTACTCTCATGCCA
+
CCCCCCCFCFFFGGGGGGGGGGGGGGHHGGGGGHHHGGHHHHHHHHHHHHHHHHHHHHHHHHHHHHHHHGHHGHGGHHHHHHHGGHHHHHHHHHHHHHHHHHHHHHHHHHHHHGGGGGGGGHHHHHHHGGGGGGGGGGGGGGGGGGFFFFFFFFFFFFFFFFFFFFFFFFFFFFFFFFFFFFFFFFFFFFFFFFFFFFFFFFFFFFFFFFFFFFFFFFFFFFFFFFFFFFFFFFFFFFFFFFFFFFFFFFB
@M05620:45:000000000-G6HP7:1:1101:13884:10418 1:N:0:191
ATCTCTATCTCCTAAAAACCTGTTTAGATTTGGAGATAGACCTTCAGGTTTTTCATCATTTTCTGCATGAATTATACATTGACCACGTTCCAGCGTGGTCAGTTTGCAGCATTCTGTTATTTTGTTTGACAGAGTGTCTTGTTGAGAACATATGTAGGACATGATTTTTTCCTGCAACAGGGAAAATAAAGTATAAGTTTTAAAGATTTATTCTTTAATAAAGGATCTCAAAGCCAGCTTTAGAAAAAGGA
+
ABCCCFFFFFFFGGGGGGGGGGHHHHHHHHHHHHHHHHHHHHHHHHHHHHHGGHHHHHHHHHHHHHHHHHHHHHHHHHHHHHHHHHGHHHHHHHGGGGHHHHHHHHHHHHHHHHHHHHHHHHHHHHHHHHHHHHHHHHHHHHHHHHHHHHHHHHHHHHHHHHHHHHHHHGHHHHHHHHHHHGGHHHHHHHHGGGHHHHHHHHHHHHHHHHHHHHHHHHHHHGHHGHHHHHHGHHHHHGHHHHHFHHHGGGH
@M05620:45:000000000-G6HP7:1:1101:13902:10422 1:N:0:191
ATCTCTATCTCCTAAAAACCTGTTTAGATTTGGAGATAGACCTTCAGGTTTTTCATCATTTTCTGCATGAATTATACATTGACCACGTTCCAGCGTGGTCAGTTTGCAGCATTCTGTTATTTTGTTTGACAGAGTGTCTTGTTGAGAACATATGTAGGACATGATTTTTTCCTGCAACAGGGAAAATAAAGTATAAGTTTTAAAGATTTATTCTTTAATAAAGGATCTCAAAGCCAGCTTTAGAAAAAGGA
+
CCCDCFFFFFFFGGGGGGGGGGHHHHHHHHHHHHHHHHHHHHHHHHHHHHHGGHHHHIHHIHIHIHHHHHHHHHHHHHHHHHHHHHGHHHHHHHGGGGHHHHHHHHHHHHHHHHHHHHHHHHHHGHHHHHHHHHGHHHHHHHHHGHHHHHHHHHHHHHHHHHHHHHHHHGHHHHHHHHHHHGGHHHHHHHHHGHHGHHHHHHHHHHHHHHHHHHHHHGHHHHHGHHHHHGHHHHHHHGGHHHHHHFGGDGH
@M05620:45:000000000-G6HP7:1:1101:11177:10426 1:N:0:191
CATCCTGACCCTGAAGTACCCGGCTTGATTTCTGACATTAGATCGGAAGAGCACACGTCTGAACTCCAGTCACGGACATTTATCTCGTATGCCGTCTTCTGCTTGAAAAAAAAAAAAAAAAGAAAAAAAAAAAAAAAATATAAATGAGTAAAGAAATAAGGCAAGAAGAGAAAACATATGATAAGGAATAAGAGAAAGAACAATAAGCAGCGCAAGCAGTCACGGAGGAGTTTAGTGTGTGAGAAGGGATG
+
DDDDDFFFFFFFGGGGGFGGGGGGGGGHHHHHHHHHHHHGHHHHHGGGGGHHHHHHGHHHGGHHHHHHHHHHHGGGGGHHHGHGHHGFEGHHHGFGHGHHHHHHHHHGFHGFFCD/<</<-..00<>-----------.00000<000000000</00000/.../:/0./00//.0000000:000/000000/000/./</000000//---<-.//:000..-.-..//00<00:0..0000/...<.
@M05620:45:000000000-G6HP7:1:1101:7658:10427 1:N:0:191
ATCTCTATCTCCTAAAAACCTGTTTAGATTTGGAGATAGACCTTCAGGTTTTTCATCATTTTCTGCATGAATTATACATTGACCACGTTCCAGCGTGGTCAGTTTGCAGCATTCTGTTATTTTGTTTGACAGAGTGTCTTGTTGAGAACATATGTAGGACATGATTTTTTCCTGCAACAGGGAAAATAAAGTATAAGTTTTAAAGATTTATTCTTTAATAAAGGATCTCAAAGCCAGCTTTAGAAAAAGGA
+
CCCDDFFFFFFFGGGGGGGGGGHHHHHHHHHHHHHHHHHHHHHHHHHHHHHGGHHHHIHHIHHHIHHHHHHHHHHHHHHHHHHHHHGHHHHHHHGGGGHHHHHHHHHHHHHHHHHHHHHHHHHHHHHHHHHHHHHHHHHHHHHHHHHHHHHHHHHHHHHHHHHHHHHHHGHHHHHHHHHHHGGHHHHHHGHHHHHHHHHHHHHHHHHHHHHHHHHHHHHHHHHHHHHHHHHHHHHHHGHHHHHHFHHGGGH
@M05620:45:000000000-G6HP7:1:1101:7682:10431 1:N:0:191
ATCTCTATCTCCTAAAAACCTGTTTAGATTTGGAGATAGACCTTCAGGTTTTTCATCATTTTCTGCATGAATTATACATTGACCACGTTCCAGCGTGGTCAGTTTGCAGCATTCTGTTATTTTGTTTGACAGAGTGTCTTGTTGAGAACATATGTAGGACATGATTTTTTCCTGCAACAGGGAAAATAAAGTATAAGTTTTAAAGATTTATTCTTTAATAAAGGATCTCAAAGCCAGCTTTAGAAAAAGGA
+
3>AABFFFFFFFGGFFFGEGGGHHHHGHHHHHHHGHHHHHHHHHHFHBGHHGGHHHHGHHGHHHHHHHHHHHHHHHHHHHHHHHHHGHHHGHHHGFGGHHHHHHHHHHHGFHHHHHHHHHHHHHHHHHHHHHHHHHHHHHHHHHFHHHHHHHHHHHHGHHHGHHGHHHHGHHHHGHHHHHHGGHHHGHHFHHGHHHHHHHHHHFHGHGHGHHHHHHHHHHHHHHHHHHHGFHHGHHHGHHHHHFHFHHGGH
@M05620:45:000000000-G6HP7:1:1101:7653:10446 1:N:0:191
ATCTCTATCTCCTAAAAACCTGTTTAGATTTGGAGATAGACCTTCAGGTTTTTCATCATTTTCTGCATGAATTATACATTGACCACGTTCCAGCGTGGTCAGTTTGCAGCATTCTGTTATTTTGTTTGACAGAGTGTCTTGTTGAGAACATATGTAGGACATGATTTTTTCCTGCAACAGGGAAAATAAAGTATAAGTTTTAAAGATTTATTCTTTAATAAAGGATCTCAAAGCCAGCTTTAGAAAAAGGA
+
CCCCCFFFFFFFGGGGGGGGGGHHHHHHHHHHHHHHHHHHHHHHHHHHHHHGGHHHHHHHHHHHIHHHHHHHHHHHHHHHHHHHHHGHHHHHHHGGGGHHHHHHHHHHHHHHHHHHHHHHHHHHHHHHHHHHHHGHHHHHHHHHHHHHHHHHHHHHHHHHHHHHHHHHHGHHHHHHHHHHHGGHHHHHHHHHHHHHHGHHHHHHHHHHHHHHHHHHHGHHHHHHHHHHHHHHHHHHHGHHHHHHHHHHGGH
@M05620:45:000000000-G6HP7:1:1101:7675:10449 1:N:0:191
ATCTCTATCTCCTAAAAACCTGTTTAGATTTGGAGATAGACCTTCAGGTTTTTCATCATTTTCTGCATGAATTATACATTGACCACGTTCCAGCGTGGTCAGTTTGCAGCATTCTGTTATTTTGTTTGACAGAGTGTCTTGTTGAGAACATATGTAGGACATGATTTTTTCCTGCAACAGGGAAAATAAAGTATAAGTTTTAAAGATTTATTCTTTAATAAAGGATCTCAAAGCCAGCTTTAGAAAAAGGA
+
BCCCDFFFFFFFGGGGGGGGGGGHHHHHHHHHHGHHHHHHHHHHHHHHHHHGGHHHHHIHIIIHIHHHHGHHHHHHHHHHHHHHHHGHHHHHHHGFGGGHGHGHHHHGHHHHHHHHHHHHHHHHHHHHGHHHHHGHHHHHHHHHHHGHHGHHHHHHHHHHHHHHHHHHHGHHHHHHHHFHHGGFHHHHGHHGHHHHHGHHHGHHHGHHHHHHHHHHHGHHHHHHHHGHHGHGHHHHHGHHHHHHHHHGGGH
@M05620:45:000000000-G6HP7:1:1101:14865:10483 1:N:0:191
ATCTCTATCTCCTAAAAACCTGTTTAGATTTGGAGATAGACCTTCAGGTTTTTCATCATTTTCTGCATGAATTATACATTGACCACGTTCCAGCGTGGTCAGTTTGCAGCATTCTGTTATTTTGTTTGACAGAGTGTCTTGTTGAGAACATATGTAGGACATGATTTTTTCCTGCAACAGGGAAAATAAAGTATAAGTTTTAAAGATTTATTCTTTAATAAAGGATCTCAAAGCCAGCTTTAGAAAAAGGA
+
ABBCCFFFFFFFGGGGGGGGGGHHHHGHHHHHHHHCHFHGHHGHHHHHHHHGGHHHHHHHHHHHHHHHGHHHHHHHHGHHGGHHHHGHHHHFHHGGGGHHHGHHHHHHHHHGHHGHHHHHHHHHGHHHGHHHHHHHHHHHHHHHHHHHHHHHHHHHHGGHHHHHHHHHHGHHHHHHHHGHHGGHHHHHHHHFHHHGHHHHHHHHHHHHHHHHHHHHHHHGHFGFCFHHHHHHHHFHHGFHHHHFHGHHGGH
@M05620:45:000000000-G6HP7:1:1101:23407:10486 1:N:0:191
AAACCAAGCAGACACTCACCGCTCCCTCGCCACAGGCCAATAGTTTGTCCTCACTGAGTTGGCAACAAGTGGCTGCTGTGGCTGCCATTTTTCTGGTGATGGCCATCAGCTCCGACGAGGTCAGCTGGGGGGCTTTCTTTGTGTAAGCAACGAGAAACCTGAAAGAAGCATTTTTTAACTAAGTCCTGCTGAGTCATTCATGAGTTTTTAGCCGCCTTGCTTCTTCTCACAGACTCTCTACTCTCATGCCA
+
ABBBBBBFBFFFGGGGGGGGGGGGGGHHGGGGGHHHGGHHHHHHGHHHHHHHHHHHHHHHHHHHHHHHHHHHGGGGHHHHHHHGGHHHHHHHHHHHHHGHHHHHHHHHHHHHHGGGGGGGGHHHHHHHGGGGGGGGFGGGGGGGGGFFFFFFEFFDFFFFFFFFFFFFFFFFFFFFFFFFFFFFFFFFFFFFFFFFFFFFFFFFFFFFFFFFFFFFFFFFFFFFFFFFFFFFFFFFFFFFFFFFFFFFFFF
@M05620:45:000000000-G6HP7:1:1101:18300:10488 1:N:0:191
ATCTCTATCTCCTAAAAACCTGTTTAGATTTGGAGATAGACCTTCAGGTTTTTCATCATTTTCTGCATGAATTATACATTGACCACGTTCCAGCGTGGTCAGTTTGCAGCATTCTGTTATTTTGTTTGACAGAGTGTCTTGTTGAGAACATATGTAGGACATGATTTTTTCCTGCAACAGGGAAAATAAAGTATAAGTTTTAAAGATTTATTCTTTAATAAAGGATCTCAAAGCCAGCTTTAGAAAAAGGA
+
ABCCCFFFFFFFGGGGGGGGGGHHHHHHHHHHHHHHHHHHHHHHHHHHHHHGGHHHHHIHHHIHIHHHHHHHHHHHHHHHHHHHHHGHHHHHHHGGGGHHHHHHHHHHHHHHHHHHHHHHHHHHHHHHHHHHHHHHHHHHHHHHHHHHHHHHHHHHHHHHHHHHHHHHHGHHHHHHHHHHHGGGHHHHHHHHHHHHHGHHHHHHHHHHHHHHHHHHHHHHHGHHHHHHHHHHGHHHHGHHHHGGHHGHGGH
@M05620:45:000000000-G6HP7:1:1101:23425:10492 1:N:0:191
AAACCAAGCAGACACTCACCGCTCCCTCGCCACAGGCCAATAGTTTGTCCTCACTGAGTTGGCAACAAGTGGCTGCTGTGGCTGCCATTTTTCTGGTGATGGCCATCAGCTCCGACGAGGTCAGCTGGGGGGCTTTCTTTGTGTAAGCAACGAGAAACCTGAAAGAAGCATTTTTTAACTAAGTCCTGCTGAGTCATTCATGAGTTTTTAGCCGCCTTGCTTCTTCTCACAGACTCTCTACTCTCATGCCA
+
CCCDDCCFCFFFGGGGGGGGGGGGGGHHGGGGGHHHGGHHHHHHHHHHHHHHHHHHHHHHHHHHHHHHHHHHGHGGHHHHHHHGGHHHHHHHHHHHHHHHHHHHGHHHHHHHHGGGGGGGGHHHHHHHGGGGGGGGGGGGGGGGGGFFFFFFFFFFFFFFFFFFFFFFFFFFFFHFFFFFHFFFFHFFFFFHFFFFFFFHFFFFFFFHFFFFFFFFFFFFFFHFFFFFFFFFFFFFFFFFHHFFFFFFFFF
@M05620:45:000000000-G6HP7:1:1101:14848:10493 1:N:0:191
ATCTCTATCTCCTAAAAACCTGTTTAGATTTGGAGATAGACCTTCAGGTTTTTCATCATTTTCTGCATGAATTATACATTGACCACGTTCCAGCGTGGTCAGTTTGCAGCATTCTGTTATTTTGTTTGACAGAGTGTCTTGTTGAGAACATATGTAGGACATGATTTTTTCCTGCAACAGGGAAAATAAAGTATAAGTTTTAAAGATTTATTCTTTAATAAAGGATCTCAAAGCCAGCTTTAGAAAAAGGA
+
CCCCCFFFFFFFGGGGGGGGGGHHHHHHHHHHHHHHH5GHHHHHHHHHHHHGGHFHHHHHHHHHHHHHHHHHHHHHHHHHHHHHHHGHHHHHHHGGGGHHHHHHHHHHHHHHHHHHHHHHHHHHHHHHHHHHHHHHHHHHHHHHHHHHHHGHHHHHHHHHHHHHHHHHHGHHHHHHDGHHEGGHHHHH1GHHHHHHHHGHHHHFGHGHHHHHHHHHHHHHBD0GFHHHHHHHGHHHHGHHHHHHGHHHGGG
@M05620:45:000000000-G6HP7:1:1101:14853:10511 1:N:0:191
ATCTCTATCTCCTAAAAACCTGTTTAGATTTGGAGATAGACCTTCAGGTTTTTCATCATTTTCTGCATGAATTATACATTGACCACGTTCCAGCGTGGTCAGTTTGCAGCATTCTGTTATTTTGTTTGACAGAGTGTCTTGTTGAGAACATATGTAGGACATGATTTTTTCCTGCAACAGGGAAAATAAAGTATAAGTTTTAAAGATTTATTCTTTAATAAAGGATCTCAAAGCCAGCTTTAGAAAAAGGA
+
AA?AAFFFFFFFGGGGGGGGFFEGHHHGDGHHHEFCFHFFHHBGHHFHHHHGFHFGFFHGHGHHHEHHHHFFGGFFHBEGF5EFCHFFGHHFGHEFFGHHHFFGDHHHHHHGGHFGFGFHHHHHEGHHGHHHGHFFGGGGHHHHFFGGHHHHFGGHFGHHHHHHHHHHGGHHHHHHHGHHHEEHHGFFFHHGHFGGHGHHHHHFGGHHFHHHHHHHHHHHHHHGHHHHHHHGHGHHHGHHHHGFGGHH?AG
@M05620:45:000000000-G6HP7:1:1101:19346:10515 1:N:0:191
CATCCTGACCCTGAAGTACCCCGTCTTGCTTTCTATCATTACCTCCTCAGACCACACGTCTAAGCTCCCGTCCCACACCTTCTTCTCCTATCCCCTCTTCTGCTTGGAGGAGCACCCAGTGCTGCTGACCGAGGCCCCCCTGAACCCCACGGCCAACAGAGCGCAGATGACTCAGGTTAGTCTCGGCCTACGCCCGTGCTCCTCCCGTCCGTTCCCCACTCATTTTCTGCCCGGCTTGATTTCTTAAATTA
+
A1AAAFFBFFFFGGCDFFGGGG0EA0AF11FGF222D2D2A1B1B0001BFAABFG/ABA0/B2AFG1/B/AEE10?E/FH111D2@11B2101/0B>GBF1B11B/B0///>/0?FFE11BGFG11BEGE<<BCFCBBCC/?<GA<AC.-<ACC...////<---:0::C:C0:;C0;.0;99B..C.;C?@?A-:AAEBF/BF9AAB?-99F-BFB--9BFB99FFFBFF--9----/9//99//;///
@M05620:45:000000000-G6HP7:1:1101:18306:10516 1:N:0:191
ATCTCTATCTCCTAAAAACCTGTTTAGATTTGGAGATAGACCTTCAGGTTTTTCATCATTTTCTGCATGAATTATACATTGACCACGTTCCAGCGTGGTCAGTTTGCAGCATTCTGTTATTTTGTTTGACAGAGTGTCTTGTTGAGAACATATGTAGGACATGATTTTTTCCTGCAACAGGGAAAATAAAGTATAAGTTTTAAAGATTTATTCTTTAATAAAGGATCTCAAAGCCAGCTTTAGAAAAAGGA
+
BBCCCFFFFFFFGGGGGGGGGGHHHHHHHHGHHHHHHHHHHHHHHHHGHHHGGHHHHHIHIHHHIHHHHHHHHHHHHHHHHHGHHHGHHHHHHHGGGGHHHHHHHHHHHHHHHHHHHHHHHHHHHHHHHGHHHHHHHHHHHHHHHHHHHHHHHHHHHHGHHHHHHHHHHGHHHHHHHHHHHGGHHHHHHHHHHHHHHHHHHHHHHHHHHHHHHHHHHHHHHHHGHHHHHHHHGHFHHGHHHHHEHHHHGDG
@M05620:45:000000000-G6HP7:1:1101:12797:10523 1:N:0:191
AGATTACTGCAACAGTTCCCCCTGGACCTGGAAAAGTTTCTTGCCTGGCTTACAGAAGCTGAAACAACTGCCAATGTCCTACAGGATGCTACCCGTAAGGAAAGGCTCCTAGAAGACTCCAAGGGAGTAAAAGAGCTGATGAAACAATGGCAAGTAAGTCAGGCATTTCCGCTTTAGCACTCTTGTGGATCCAATTGAACAATTCTCAGCATTTGTACTTGTAACTGACAAGCCAGGGACAAAACAAAGAT
+
ABABBFFFBB4DGGFBFGGGGGGGGFHHHHHHHHHHGHHHHHHHHHHHHHH3BBGGHHHHHHHHHGHHHHHHGHHHGHHHFGFHHGHHHH@FGHGEEGFGGHFGHHHHGHHHHHHGHHHHHHHGFGGEHBFHHGHHHHGHHDGHFHHHHHHHHGHHHHHHHHBGHHHHHHGGGGGHHHFHHHHHHGGGHHHHGHHHHGHGBCHHHHHHHBGHHHHHHGHHHHFHHHHHHGHHGGBFEGGGFFGGGGEGGGC
@M05620:45:000000000-G6HP7:1:1101:12786:10538 1:N:0:191
AGATTACTGCAACAGTTCCCCCTGGACCTGGAAAAGTTTCTTGCCTGGCTTACAGAAGCTGAAACAACTGCCAATGTCCTACAGGATGCTACCCGTAAGGAAAGGCTCCTAGAAGACTCCAAGGGAGTAAAAGAGCTGATGAAACAATGGCAAGTAAGTCAGGCATTTCCGCTTTAGCACTCTTGTGGATCCAATTGAACAATTCTCAGCATTTGTACTTGTAACTGACAAGCCAGGGACAAAACAAAGAT
+
BBACCFFFDDFDGGFBFGGGGGGGGGGHHHHHHHHHGHHHHHHHHHHHHHH3BBGFHHHHHHHHHHHHHHHHHHHHGHHHFGHHHGHHHHFHHHGGEEHGHHFHHHHHGHHHHHHGHHHHFFHGEEGFHFHHHGHHHHGHHGHHHGHHHHHHHGHHHHHHHHHHHHHHHHGGGGGHHHHHHHHHHHHGHHHHHHHHHGFFFGHHHHHFHHHHHHHHHHHHHGHGHHHGHHHHHGGGGGGGGFFGGGGGGF;
@M05620:45:000000000-G6HP7:1:1101:19839:10568 1:N:0:191
ATCTCTATCTCCTAAAAACCTGTTTAGATTTGGAGATAGACCTTCAGGTTTTTCATCATTTTCTGCATGAATTATACATTGACCACGTTCCAGCGTGGTCAGTTTGCAGCATTCTGTTATTTTGTTTGACAGAGTGTCTTGTTGAGAACATATGTAGGACATGATTTTTTCCTGCAACAGGGAAAATAAAGTATAAGTTTTAAAGATTTATTCTTTAATAAAGGATCTCAAAGCCAGCTTTAGAAAAAGGA
+
CDDDDFFFFFFFGGGGGGGGGGHHHHHHHHHHHHHHHHHHHHHHHHHHHHHGGHHHHIIHHIHHIHHHHHHHHHHHHHHHHHHHHHGHHHHHHHGGGGHHHHHHHHHHHHHHHHHHHHHHHHHHHHHHHHHHHHHHHHHHHHHHHHHHHHHHHHHHHHHHHHHHHHHHHGHHHHHHHHHHHGGHHHHHHHHHHHHHHHHHHHHHHHHHHHHHHHHHHHHHHHHHHHHHHHHHHHHHHGGHHHHHHHHHGGH
@M05620:45:000000000-G6HP7:1:1101:17211:10570 1:N:0:191
AAACCAAGCAGACACTCACCGCTCCCTCGCCACAGGCCAATAGTTTGTCCTCACTGAGTTGGCAACAAGTGGCTGCTGTGGCTGCCATTTTTCTGGTGATGGCCATCAGCTCCGACGAGGTCAGCTGGGGGGCTTTCTTTGTGTAAGCAACGAGAAACCTGAAAGAAGCATTTTTTAACTAAGTCCTGCTGAGTCATTCATGAGTTTTTAGCCGCCTTGCTTCTTCTCACAGACTCTCTACTCTCATGCCA
+
CCCCCCCFCFFFGGGGGGGGGGGGGGHHGGGGGHHHGGHHHHHHHHHHHHHHHHHHHHHHHHHHHHHHHGHHGHGGHHHHHHHGGHHHHHHHHHHHHHHHHHHHHHHHHHHHHGGGGGGGGHHHHHHHGGGGGGGGGGGGGGGGGGFFFFFFFFFFFFFFFFFFFFFFFFFFFFFFFFFFFFFFFFFFFFFFFFFFFFFFFFFFFFFFFFFFFFFFFFFFFFFFFFFFFFFFFFFFFFFFFFFFFFFFFFF
@M05620:45:000000000-G6HP7:1:1101:19823:10577 1:N:0:191
ATCTCTATCTCCTAAAAACCTGTTTAGATTTGGAGATAGACCTTCAGGTTTTTCATCATTTTCTGCATGAATTATACATTGACCACGTTCCAGCGTGGTCAGTTTGCAGCATTCTGTTATTTTGTTTGACAGAGTGTCTTGTTGAGAACATATGTAGGACATGATTTTTTCCTGCAACAGGGAAAATAAAGTATAAGTTTTAAAGATTTATTCTTTAATAAAGGATCTCAAAGCCAGCTTTAGAAAAAGGA
+
BBBBCFFFFFFFGGGGGGGGGGGHHHHHHHHHHGHHHHHHHHHHHHHHHHHGGHHHHHHHHHHHHHHHHHHHHHHHHHHHHHHHGHGGHHHHHHGFGGHHGHHHHHHGHHHHHHHHHHHHHHHHHHHHGHHHHHHHHHHHHHHHGHGHHGHHHHHHHHHHHHHHHHHHHGHHHHHGGHHHHGGHGHHHGGHGHHHHHGHHHGBFHGGHHHHHHFHHGGHHHGHHHHHGHFFHGGHHHGHHHHHGHHHHGGF
@M05620:45:000000000-G6HP7:1:1101:19848:10584 1:N:0:191
ATCTCTATCTCCTAAAAACCTGTTTAGATTTGGAGATAGACCTTCAGGTTTTTCATCATTTTCTGCATGAATTATACATTGACCACGTTCCAGCGTGGTCAGTTTGCAGCATTCTGTTATTTTGTTTGACAGAGTGTCTTGTTGAGAACATATGTAGGACATGATTTTTTCCTGCAACAGGGAAAATAAAGTATAAGTTTTAAAGATTTATTCTTTAATAAAGGATCTCAAAGCCAGCTTTAGAAAAAGGA
+
CDDDDFFFFFFFGGGGGGGGGGHHHHHHHHHHHHHHHHHHHHHHHHHHHHHGGHHHHHHHHIIIIHHHHHHHHHHHHHHHHHHHHHGHHHHHHGGFGGHHHHHHHHHGHHHHHHHHHHHHHHHHHHHHHHGHHHHHHHHHHHHHHHHHHHHHHHHHHHHHHHHHHHHHHGHHHHHHHHHHHGGHHHHHGHHHHHHHHHHHHHHHHHHHHHHHHHHHHGHHHHHHHHHHGGGHHFHHHGHHHHHHHFHHGGH
@M05620:45:000000000-G6HP7:1:1101:12745:10604 1:N:0:191
ATCTCTATCTCCTAAAAACCTGTTTAGATTTGGAGATAGACCTTCAGGTTTTTCATCATTTTCTGCATGAATTATACATTGACCACGTTCCAGCGTGGTCAGTTTGCAGCATTCTGTTATTTTGTTTGACAGAGTGTCTTGTTGAGAACATATGTAGGACATGATTTTTTCCTGCAACAGGGAAAATAAAGTATAAGTTTTAAAGATTTATTCTTTAATAAAGGATCTCAAAGCCAGCTTTAGAAAAAGGA
+
BBBBBFFFFFFFGGGGGGGGGGGHHHHHHHHHHHHHHHHGHHHHHHHHHHHGGHHHHHHHHHHHHHHHHGHHHFHGHHHHHHHHGHGGHHHHHHGEGGGHFHGHHHHHHHHHHHHHHHHHHHHHGHHHHHGHHHHHHHHHHHHHHHHGHHHHHHHHHHHHGHHHHHHHHGHHHHHGHHFHHGGGGHHHHHHGHHGHG>GGHHFHHHHHHHGHHHHHGHHHHFHHHHGFHEDFHHGHGGBGHHHFFHFHGGH
@M05620:45:000000000-G6HP7:1:1101:20884:10604 1:N:0:191
AGATTACTGCAACAGTTCCCCCTGGACCTGGAAAAGTTTCTTGCCTGGCTTACAGAAGCTGAAACAACTGCCAATGTCCTACAGGATGCTACCCGTAAGGAAAGGCTCCTAGAAGACTCCAAGGGAGTAAAAGAGCTGATGAAACAATGGCAAGTAAGTCAGGCATTTCCGCTTTAGCACTCTTGTGGATCCAATTGAACAATTCTCAGCATTTGTACTTGTAACTGACAAGCCAGGGACAAAACAAAGAT
+
ABBBBFFFFFFFGGGGGGGGGGGGGGHHHGGHHHHHFHHHHHHHHHHHHHHHHHHHHHHHHHHHHHHHHHHHHHHHHHHHHHGHHGHHHHHHHHGFEFHHGHHHHHHHGHHHHHHHHHHHGHHGGHGGHHHHHGHHHHHHHHHHGHHHHHHGHGHHHHHGHHFHHHHHHGGGGGGHHHFHHGHHHFGGHHHHGHHFHGFHHGHHHHHHHHHHHGHHHFGHHHHFGHHHGFHHGGGGGGGGGFFFFGGGGBF
@M05620:45:000000000-G6HP7:1:1101:12729:10613 1:N:0:191
ATCTCTATCTCCTAAAAACCTGTTTAGATTTGGAGATAGACCTTCAGGTTTTTCATCATTTTCTGCATGAATTATACATTGACCACGTTCCAGCGTGGTCAGTTTGCAGCATTCTGTTATTTTGTTTGACAGAGTGTCTTGTTGAGAACATATGTAGGACATGATTTTTTCCTGCAACAGGGAAAATAAAGTATAAGTTTTAAAGATTTATTCTTTAATAAAGGATCTCAAAGCCAGCTTTAGAAAAAGGA
+
CCCCDFFFFFFFGGGGGGGGGGHHHHHHHHHHHGHHHHHHHHHHHHHHHHHGGHHHHHHHHHHHHHHHHHHHHHHHHHHHHHHHHHGHHHHHHHGGGGHHFHHHHHHHHHHHHHHHHHHHHHHHHHHHHHHHHHHHHHHHHHHHHHHHHHHHHHHHHHHHHHHHHHHHHGHHHHHHHHHHHGGHHHHHHHHHHGHHHGHHHHHHHHHHHHHHHHHHHHHHHFHHHHHHHHHHHHHHHGHHHHHHHHGHGGH
@M05620:45:000000000-G6HP7:1:1101:12712:10616 1:N:0:191
ATCTCTATCTCCTAAAAACCTGTTTAGATTTGGAGATAGACCTTCAGGTTTTTCATCATTTTCTGCATGAATTATACATTGACCACGTTCCAGCGTGGTCAGTTTGCAGCATTCTGTTATTTTGTTTGACAGAGTGTCTTGTTGAGAACATATGTAGGACATGATTTTTTCCTGCAACAGGGAAAATAAAGTATAAGTTTTAAAGATTTATTCTTTAATAAAGGATCTCAAAGCCAGCTTTAGAAAAAGGA
+
AAAAAF3FFFFFGDFGF1FEGAHHHFG1FGGGH1FBFFG1FGHHHHB1GGHGGHFGHFHHHHHHFHHHHG1GGHG2H2FHHBGHHHGHFGHBBGEEEECFEGHHHFHFHHHHHHHHHGHHHHHBGGHFBGF1F0FGGHHHHHHHFHCFGFGBFHDGHH1GFHH1GHHHHCGFHHHFDGF0<FEHGFGB?DFF1<?1FGGHHGHFFHGH1=GFHHHHHFGG0000<<GGHGHFFHHHAEHHH0CF0;/..A/
@M05620:45:000000000-G6HP7:1:1101:23879:10637 1:N:0:191
CATCCTGACCCTGAAGTACCCCGGCTTGATTTCTGACATTAGATCGGAAGAGCACACGTCTGAACTCCAGTCACGGACATTTATCTCGTATGCCGTCTTCTGCTTGAAAAAAAAAAAAAATCATCTTGTGTACTTTCTTTGTGTACGCCACGATACACCTGAAAGAAGCATTTTTTAACTAATTCCTGCTGCTTCATTCATTATTTTTTAGCCTCCTTTCTTCTTCTCACAGCCTCTCTACTCTCCTTCCC
+
BBBBBFFFFFFFGGGGFGGGGGGGGGGEGHHHHHHGHHHHFHFHHHGGGGFHHHHFHGHHHGHHHFHHGHHHHGGGFGGHHHHHHFHHGDHHHHGEEHFFHHHFHGHHFHFE<@C>////01?1==1>>101>=FGHHHFFG/<00.<-<.--..=;GGB/:;00/.:9/;CF9C:.CFFC000;0;0/900000000;990;:/:BFBA//B/::B/;FFBBFFFFF////.;:BFFF//9BFFBB//BB
@M05620:45:000000000-G6HP7:1:1101:14335:10646 1:N:0:191
[truncated: 10,666,898 more chars]
