# Supplementary material for: Fast but not furious: a streamlined selection method for genome-edited cells
Source: Life Sci Alliance. 2021 Apr 26;4(6):e202101051. doi: 10.26508/lsa.202101051 (PMC8127327; doi:10.26508/lsa.202101051)
Supplement: Supplementary file 1 [file LSA-2021-01051_Supplemental_Data_1.zip › SANGER and Deep Sequencing/AFP/192_S192_L001_R1_001.fastq]

@M05620:45:000000000-G6HP7:1:1101:18848:1688 1:N:0:192
TACCTGTACTGGGGAAGCATTTGAATATCCCCCCATGGTGATGGGGACGGAGAACTGCTCCATAAACACAGGCAACGTGCCTAACTTTCCCGGGAAGATGAAGTCAAAGAGCGACCACAGCTCTCGGAGGTTATTTTGCATCGGTGAGCCAGACAGAATGATCCGATGAGGGGTGCGAAACTATTTGAGGTAAGGAAGCACCTTTTTATTAAATTTACCTTTTAGCAATCGCCATTCCTACCCTAAAGATC
+
>>1>>DFFFFB11?111A1BFGFB1GBGFEAA0AAFCCGB1D21F?/A/////0BFB1GAA1D211B1>/0/>E0FEGGA>F@@FFGGD@F?/E///0FG111BEF21FBGFCCB@/?/0<F<GDAA/@?FH1FGHHH11F<<.E..0<<0<.CBC/<GDDGD<C.;:0:BC?E?B-.--9;0;FGB0.9/900/0/99/9:FFFFF-FF//:;FF/99FFFF/////;/--9-;B99F//-;B--/9/;/
@M05620:45:000000000-G6HP7:1:1101:18837:1704 1:N:0:192
TACCTGTACTGGGGAAGCATTTGAATATCCCCCCATGGTGATGGGGACGGAGAACTGCTCCATAAACACAGGCAACGTGCCTAACTTTCCCGGGAAGATGAAGTCAAAGAGCGACCACAGCTCTCGGAGGTTATTTTGCATCGGTGAGCCAGACAGAATGATCCGATGAGGGGTGCGAAACTATTTGAGGAAAGGAAGCACCTTTTTATTAAATTTACCTTTTAGCAATCGCCATTCCTACCCTAAAGATC
+
>>>AAFFFFFFFEFC2AFCGGGHGGHGHHHFFEFEHHGHGFGGFGGEEEEDFFGGHFHHGFHHFFDGDGEHEFHFHGHHEHHFBGGHHGFHGGGEGDFGHFFDGGHHEHFHHGGGGFGGFFHHHHAF?DGGHFHHHHHG1GHGCGGF0CGFHFEFFFFGFHGHHHAEFFCGDFGGG99??BFFFGGGBAF0CF.A/:99BBFFFFFFEFFF/BBFFFFBFFFFF99/9FF.:A.AFBBFBB9AFB.//BF9
@M05620:45:000000000-G6HP7:1:1101:15515:1704 1:N:0:192
TTCTCTATCTCCTAAAAACCTGTTTAGATTTGGAGATAGACCTTCAGGTTTTTCATCATTTTCTGCATGAATTATACATTGACCACGTGGTCAGTTTGCAGCATTCTGTTATTTTGTTTGACAGAGTGTCTTGTTGAGAACATATGTAGGACATGATTTTTTCCTGCAACAGGGAAAATAAAGTATAAGTTTTAAAGATTTATTCTTTAATAAAGGATCTCAAAGCCAGCTTTAGAAAAAGGAAGAAAGGG
+
1>>A1D3DFFFFGBD111EEEFHGHDFBFGF11101F1D1AAFGC111FGHGGF2G22FGHHDGB12D211FGFHBF2FG11FA1AEGEAGFBCGHHE1DFC0BGGHHHHFHHHHEHHHF111@00FFHFGHGHHH2C/110F1FDG2BDBE0FG1GHHHHGCDGH10BF0<FE/0/0@111@GDGD1DGHHH11?11?FGFGHGHHH11>111=D0FFGHB00=<C/GAGGH0=000:.CC//;.///..
@M05620:45:000000000-G6HP7:1:1101:17097:1706 1:N:0:192
CATCCTGACCCTGAAGTACCCCATTGAGCATGGCATCGTCACCAACTGGGACGACATGGAGAAGATCTGGCACCACACCTTCTACAACGAGCTGCGCGTGGCCCCGGAGGAGCACCCAGTGCTGCTGACCGAGGCCCCCCTGAACCCCAAGGCCAACAGAGAGAAGATGACTCAGGTGAGGCTCGGCCGACGCCCGTGCTCCTCCCGTCCTTTCCCCAGTCATTTTCTGCCCGGCTTGATTTCTGACATTT
+
3>AAAFDFFCFFGBCBGFGFFGEGHD5EF4G44EBFGEHGEEGBCEHF322FE?EEEHEBCFAFBFGF5DGBGFAGFFEHHHHBGDBFEAAEGCC@EEEC?@GEE?CC?CDFFFHEDAEGBDHGGG1DFGC-C?@CAC@@DEBGGEDD..CECG?EEEFEFBD.BF/FBBBFFB0BFB09.AEF?;.A;@@9=>B-@.9ABFFFFA.EADFFFBBB9..BB/BFFFFF//99.-9@B;.;BF9B//;/;F/
@M05620:45:000000000-G6HP7:1:1101:15081:1773 1:N:0:192
CATCCTGACCCTGAAGTACCCCGGCTTGATTTCTGACATTAGATCGGAAGAGCACACGTCTGAACTCCAGTCACGGACATTTATCTCGTATGCCGTCTTCTGCTTGAAAAAAAAACACTTTCTTCTTTTCGATTCTTCTTTTTTCTCCTTTTCCCACATATCTATTATTACTTTGTTTTTTTTCTCCCTTCTCCCATTCTCCTCCCTTCCTTTTCCTCTTCATTTTCTTCCTGTCTTTTTTTCTTATCTTT
+
>>AABFFFFFFFGGGFGGGGGGE?EEGGCHHHHFHBFFGHGHFHHHGGEEFAGHHHHGHHHGGHHGHFGHHHHHGEGG/FHGEFFFGAFEHF4E?EEFGHHHHFFHFGHHFGCDC//01111212>111@//2@111<11<11/011111>111110.1100000=0D000<0000<//.--:/000//0/0009/;009000//99CB/CB9000000;//9;/B99/////9/;9//;@?BB////;9/
@M05620:45:000000000-G6HP7:1:1101:14839:1818 1:N:0:192
AAACCAAGCAGACACTCACCGCTCCCTCGCCACAGGCCAATAGTTTGTCCTCACTGAGTTGGCAACAAGTGGCTGCTGTGGCTGCCATTTTTCTGGTGATGGCCATCAGCTCCGACGAGGTCAGCTGGGGGGCTTTCTTTGTGTAAGCAACGAGAAACCTGAAAGAAGCATTTTTTAACTAAGTCCTGCTGAGTCATTCATGAGTTTTTAGCCGCCTTGCTTCTTCTCACAGACTCTCTACTCTCATGCCA
+
3ABCCCBFCFFFGGGGGGGGGGGGGGHHGGGGGHHHGGHHHHHHHHHHHHHHHHHHHHHHGHHHHHHHHHHHGHGGHHHHHHHGGHHHHHHHHHHHHHHHHHHHHHHHHHHHHGGGGGGGGHHHHHHHGGGGGGGGGGGGGGGGGGFFFFFFFFFFFFFFFFFFFFFFFFFFFFFFFFFFFFFFFFFFFFFFFFFFFFFFFFFFFFFFFFFFFFFFFFFFFFFFFFFFFFFFFFFFFFFFFFFFFFFFFF0
@M05620:45:000000000-G6HP7:1:1101:14829:1839 1:N:0:192
AAACCAAGCAGACACTCACCGCTCCCTCGCCACAGGCCAATAGTTTGTCCTCACTGAGTTAGCAACAAGTGGCTGCTGTGGCTGCCATTTTTCTGGTGATGGCCATCAGCTCCGACGAGGTCAGCTGGGGGGCTTTCTTTGTGTAAGCAACGAGAAACCTGAAAGAAGCATTTTTTAACTAAGTCCTGCTGAGTCATTCATGAGTTTTTAGCCGCCTTGCTTCTTCTCACAGACTCTCTACTCTCATGCCA
+
3>ABBBCFCFFFGGGGGGGGGGGGGGHHGGGGGHHHGGHHHHHHHHHHHHHHHHHHHHHHGHHHHHHHHHHHGHGGHHHHHHHGGHHHHHHHHHHHHHHHHHHHHHHHHHHHHGGGGGGGGHHHHHHHGGGGGGGGGGGGGGGGGGGFFFFFFFFFFFFFFFFFFFFFFFFFFFFFFFFFFFFFFFFFFFFFFFFFFFFFFFEFFFFFFFFFFFFFFFFFFFFFFFFFFFFFFFFFFFFFFFFFFFFFFFB
@M05620:45:000000000-G6HP7:1:1101:17763:1925 1:N:0:192
ATCTCTATCTCCTAAAAACCTGTTTAGATTTGGAGATAGACCTTCAGGTTTTTCATCATTTTCTGCATGAATTATACATTGACCACGTTCCAGCGTGGTCAGTTTGCAGCATTCTGTTATTTTGTTTGACAGAGTGTCTTGTTGAGAACATATGTAGGACATGATTTTTTCCTGCAACAGGGAAAATAAAGTATAAGTTTTAAAGATTTATTCTTTAATAAAGGATCTCAAAGCCAGCTTTAGAAAAAGGA
+
?AABCFFFFFFFGGGGGGGGGGHHHHHHHHHHHHHHHHHGHHHHHHHHHHHGGHHHHHHHHHHHIHHHHGHHHHHHHHHHHHHHHHGHHHHHHHGFGGHHHHHHHHHHHHHHHHHHHHHHHHHHHHHHHHHHHHHHHHHHHHHHFGGHHHHHHHHHHHHHHGHHHHHHHGHHHHHHHHHHHGGHHHFGGHGHHHGHGGHHHHGGHGGHHFHHHHHHHHHGGHHHCGHHHGHHHHFHGGHHHHHHHHHHGGG
@M05620:45:000000000-G6HP7:1:1101:17780:1936 1:N:0:192
ATCTCTATCTCCTAAAAACCTGTTTAGATTTGGAGATAGACCTTCAGGTTTTTCATCATTTTCTGCATGAATTATACATTGACCACGTTCCAGCGTGGTCAGTTTGCAGCATTCTGTTATTTTGTTTGACAGAGTGTCTTGTTGAGAACATATGTAGGACATGATTTTTTCCTGCAACAGGGAAAATAAAGTATAAGTTTTAAAGATTTATTCTTTAATAAAGGATCTCAAAGCCAGCTTTAGAAAAAGGA
+
3>AABFFFFFFFGGGGGGGGGGHHHHHHHHHHHFHHHHHHHHHHHHHHGGHGGHHHHHHHHHHHHHFHHHHHHHHHHHHHHHHHHHGHHHHHHHGGGGHHHHHHHHHHHHHHHHHHHHHHHHHHHHHHHHHHHHHHHHHHHHHHHHHHHHHHHHHHHHHHHHHHHHHHHGHHHHHHHHHHHGGHHGFGGGGGHHHHHFHHHHGGHHHHHHHHHHHHHFHHHHHHHHHHHGHHHHHHHGHHHHHEGHHHGGG
@M05620:45:000000000-G6HP7:1:1101:19961:1998 1:N:0:192
ATCTCTATCTCCTAAAAACCTGTTTAGATTTGGAGATAGACCTTCAGGTTTTTCATCATTTTCTGCATGAATTATACATTGACCACGTGGTCAGTTTGCAGCATTCTGTTATTTTGTTTGACAGAGTGTCTTGTTGAGAACATATGTAGGACATGATTTTTTCCTGCAACAGGGAAAATAAAGTATAAGTTTTAAAGATTTATTCTTTAATAAAGGATCTCAAAGCCAGCTTTAGAACAAGGAAGAAAGGG
+
BBABBFFFFFFFGGBFGGGGGGHHHHHHHHGHHHHHGEHHHHHHHHHFHHHGGHHHHGHHHHHHHHHGHFFGHHHHHFHHHGFHFGGH11BD@B5FGHFBC31BFBFEBBGHHEHHHHHH3FDG3?FGFGF4FGHF43/?3?F3GHGF?33?F?FHEBFFBFHFHGB2GF0C/F/@GFFFDGDGHHBHGGFHH1GGG1FGHHHHEHHH1FGDF1D1<FBGFF=00<GFHGCDG00<00//:.;/CHFHHHF
@M05620:45:000000000-G6HP7:1:1101:18309:2007 1:N:0:192
TACCTGTACTGGGGAAGCATTTGAATATCCCCCCATGGTGATGGGGACGGAGAACTGCTCCATAAACACAGGCAACGTGCCTAACTTTCCCGGGAAGATGAAGTCAAAGAGCGACCACAGCTCTCGGAGGTTATTTTGCATCGGTGAGCCAGACAGAATGATCCGATGAGGGGTGCGAAACTATTTGAGGAAAGGAAGCACCTTTTTATTAAATTTACCTTTTAGCAATCGCCATTCCTACCCTAAAGATC
+
BCCCCFFFFFFFGGGGGGGGGGHHHHHHHHGGGGGHHHHHHHHHHGGGGGGGGHHHHHHHGHHHHHHHHHHHGHHHGHHHHHHHHHHHHHHGGGGGGHHHHHHHHHHHHHHHGGGGGHHHHHHHHGGGGGCHHHHHHHHFHHGGGGGHHHHHHGHHHGHHHHHHHGGGHHFGG:AGGFFGGGGGGGGGGGBFGAFGFGGGGFFFFFFFFFFFFFFFFFFFFFFFBFFFFFFFFFFFFFFFFFFFFFFFFFF
@M05620:45:000000000-G6HP7:1:1101:16174:2023 1:N:0:192
ATCTCTATCTCCTAAAAACCTGTTTAGATTTGGAGATAGACCTTCAGGTTTTTCATCATTTTCTGCATGAATTATACATTGACCACGTGGTCAGTTTGCAGCATTCTGTTATTTTGTTTGACAGAGTGTCTTGTTGAGAACATATGTAGGACATGATTTTTTCCTGCAACAGGGAAAATAAAGTATAAGTTTTAAAGATTTATTCTTTAATAAAGGATCTCAAAGCCAGCTTTAGAAAAAGGAAGAAAGGG
+
BAABBFFFFFFFGGGGGGGGGGGHHHHHHHHHHHHHHHHHHHHHHGHHHHHGGHHHHHHHHHHHHHHHHHHHHHHHHHHHHHHHHHGHHGHHHHHHHHHHHH1FHHHHHHHHHHHHHHHHBGHHFHHHHHHHHHHHHHHHHHHHHHGGGHHHHHHHHHHHHGHHHHHGHHGHHGGHHGHHHHGFGHHHHHHHHHHHHHHHHHHHHHHHHGHGHGHHHHHHHGGGGHHGHGHHHDG0DGHHGGBGHGGHHHG
@M05620:45:000000000-G6HP7:1:1101:17668:2029 1:N:0:192
CGATTACTGCAACAGGTCCCCCTGGACCTGGAAAAGTTTCTTGCCTGGCTTACAGAAGCTGAAACAACTGCCAATGTCCTACAGGATGCTACCCGTAAGGAAAGGCTCCTAGAAGACTCCAAGGGAGTAAAAGAGCTGATGAAACAATGGCAAGTAAGTCAGGCATTTCCGCTTTGTCACTCTTGTGGATCCAATTGAACAATTCTCAGCATTTGTACTTGTAACTGACAAGCCAGGGACAATACAAAGAT
+
1>AA>1@3@B1DFGC1BAGGGGAFF0FC0BE011BCA2FGF11AFBBG0FEC1G1DBGCGHFHBFG/AGGH0111BBGHH2G110BGEFBGHBGA?//BF1FC00/BG/1BFFF11FFCBCFHG//E<BF2BGCFGF11<12GGHE/11@00@/@G2>>@2FFHHEBG1?<CACE111>11FG1F<<.11>/0<<0<00<G/<0=<0=0C0CGHEG0=GF;;C00<0C/C0.;.9....;.;009:00;/F
@M05620:45:000000000-G6HP7:1:1101:13837:2032 1:N:0:192
ATCTCTATCTCCTAAAAACCTGTTTAGATTTGGAGATAGACCTTCAGGTTTTTCATCATTTTCTGCATGAATTATACATTGACCACGTGGTCAGTTTGCAGCATTCTGTTATTTTGTTTGACAGAGTGTCTTGTTGAGAACATATGTAGGACATGATTTTTTCCTGCAACAGGGAAAATAAAGTATAAGTTTTAAAGATTTATTCTTTAATAAAGGATCTCAAAGCCAGCTTTAGAAAAAGGAAGAAAGGG
+
ABABCFFFFFFFGGGGGGGGGGHHHHHHHHHHHGHHHHHHHHHHHHHHHHHGGHHHHIHHHHHHHHHHHHHHHHHGHHHHHHHHHHGHHGHHHHHHHHHGHHCGHHHHHHHHHHHHHHHHFFHHHHHHHHHHHHHHFHGHHHHHHHHGHFHHHHHFHHHHHGHHHHHHHHHHHGGHHHGHHHGFHHHHHHHHHHFHGGHHHHHHHHHHHGGGDGHHFHHFHFGHHHHGGCGHHBGCDGHGFGEHHHGHHHG
@M05620:45:000000000-G6HP7:1:1101:13852:2044 1:N:0:192
ATCTCTATCTCCTAAAAACCTGTTTAGATTTGGAGATAGACCTTCAGGTTTTTCATCATTTTCTGCATGAATTATACATTGACCACGTGGTCAGTTTGCAGCATTCTGTTATTTTGTTTGACAGAGTGTCTTGTTGAGAACATATGTAGGACATGATTTTTTCCTGCAACAGGGAAAATAAAGTATAAGTTTTAAAGATTTATTCTTTAATAAAGGATCTCAAAGCCAGCTTTAGAAAAAGGAAGAAAGGG
+
1>1>AFFDFFFBGGGGGGGGFGDFHHGHDFGHHGFCAFG1BGFDFGGHFGFFCEGGHFHFHGGHGFHHHFFGGHBHGFEHGFEEHEEGG/FGDGFGHHFFHH0GHHFHGFHFHBGHGFGGDFGHC>@1GGGHHGHH2F>>FFFHHGFGGHHHHHHHHHHHHGHHGHHBFGGFHFFHHGDFEGG@GHGHHGHHHFHFGGGHHHHGHHHHHHHFDFGHGFHFHGGDFEGBGFGHHGHFFDHFCCG/CGHGHFC
@M05620:45:000000000-G6HP7:1:1101:17654:2050 1:N:0:192
AGATTACTGCAACAGTTCCCCCTGGACCTGGAAAAGTTTCTTGCCTGGCTTACAGAAGCTGAAACAACTGCCAATGTCCTACAGGATGCTACCCGTAAGGAAAGGCTCCTAGAAGACTCCAAGGGAGTAAAAGAGCTGATGAAACAATGGCAAGTAAGTCAGGCATTTCCGCTTTAGCACTCTTGTGGATCCAATTGAACAATTCTCAGCATTTGTACTTGTAACTGACAAGCCAGGGACAAAACAAAGAT
+
ABABBFFFFFFFGGGGGGGGGGGGHHHHHHHHHGHHHHHHHHHHHHHHHHHHHHHHHHHHHHHHHHHHHHHHHHGHHHHHHHHHHHHHHHHHHHGFEGHHHHHHHHHHGHGHHHHHHHHHHHHGGHGGHHHHHGHHHHHHHHHHHHHHHHHHHGHHHHHHHHHHHHHHHHGGGGGHGHHHHHHHHHHGGHHHHHHHHHHGGHHHHHHHHHHHHHHHHGHHHHHHHHHHHGHHHGGGGGGGGGFGGGGGGGG
@M05620:45:000000000-G6HP7:1:1101:12679:2095 1:N:0:192
TACCTGTACTGGGGAAGCATTTGAATATCCCCCCATGGTGATGGGGACGGAGAACTGCTCCATAAACACAGGCAACGTGCCTAACTTTCCCGGGAAGATGAAGTCAAAGAGCGACCACAGCTCTCGGAGGTTATTTTGCATCGGTGAGCCAGACAGAATGATCCGATGAGGGGTGCGAAACTATTTGAGGAAAGGAAGCACCTTTTTATTAAATTTACCTTTTAGCAATCGCCATTCCTACCCTAAAGATC
+
BBABBFFFFFFFGGGGGGGGGGHHHHHHHHHGGGGHHHGGGHHHHGGGGGGGGHHHHHHHHGHHHHHHHHHHGGHHGHHHHHHHHHHHHGHGGGFGGHHHGHHHHHHHHHHHGGGGGHGHHHHHHGGDFGEHHHHHHHHHHHGGGGGHHHHHHGHHHHHHGHHHHEGFHHHGGDDGGEDGGGFGGGGFEG9FFGGGGGGGGFFFFFFFFFFFFFFFFFFFFFFFFFFFFFFFFFFFFFFFFFFFFFFFFFF
@M05620:45:000000000-G6HP7:1:1101:12685:2115 1:N:0:192
TACCTGTACTGGGGAAGCATTTGAATATCCCCCCATGGTGATGGGGACGGAGAACTGCTCCATAAACACAGGCAACGTGCCTAACTTTCCCGGGAAGATGAAGTCAAAGAGCGACCACAGCTCTCGGAGGTTATTTTGCATCGGTGAGCCAGACAGAATGATCCGATGAGGGGTGCGAAACTATTTGAGGAAAGGAAGCACCTTTTTATTAAATTTACCTTTTAGCAATCGCCATTCCTACCCTAAAGATC
+
AABBBFFFFFFFGCFGFGGGGGHHHHHHHHHGGGGHHHHHFHHHGGGGGGGGGHHHHHHHHHHHHHHHHHHHGHHHGHHHHHHGHHHHHHHGGGGGGHHHHGFHHHHHHHHHCGGGGHHHHHHHHGGGGGFHHHHHHHHGHHGGGGGHHHHHHGHHHHHHHHHHHCFGHHHGGEGGGGGGGGGGGGGGGEFGGGGGGGGFGFFFFFFFFFFFFFFFFFFFFFFFFFFFFFEFFFFFFFFFFFFFFFFFFFF
@M05620:45:000000000-G6HP7:1:1101:20360:2298 1:N:0:192
AGATTACTGCAACAGTTCCCCCTGGACCTGGAAAAGTTTCTTGCCTGGCTTACAGAAGCTGAAACAACTGCCAATGTCCTACAGGATGCTACCCGTAAGGAAAGGCTCCTAGAAGACTCCAAGGGAGTAAAAGAGCTGATGAAACAATGGCAAGTAAGTCAGGCATTTCCGCTTTAGCACTCTTGTGGATCCAATTGAACAATTCTCAGCATTTGTACTTGTAACTGACAAGCCAGGGACAAAACAAAGAT
+
BBBBAFFFBFFFGGAFFGGGGGGGAHGHHHFHHHHHGHHHGBGFHHHHHHHHHHGGHGHHHHHFHHHHHHHHFHHFFGHHFHHGFGHHHHFHFHGEEEHHHHHHGAGGGFHHHFECFGFHGFFGGGEEHHHHHGHHHHHHGGFGHGHHECGFHGHHHHFDGFGHHGHHHHGGAEFDGGGFHHHGHFC?GGGFGFHHHEGHFCGFBGFDDCFHH0;GEGGHC;GCGHG0/GHFCEBFEDEA?.FFFGG?/BB
@M05620:45:000000000-G6HP7:1:1101:19674:2395 1:N:0:192
TACCTGTACTGGGGAAGCGTGTAGCAATCGCCATTCCTACCCTAAAGATCGGAAGAGCACACGTCTGAACTCCAGTCACGGACATTTATCTCGTATGCCGTCTTCTGCTTGAAAAAAAAAACAGCTGACCGAGGCTCCTTTGGACACCAACGAGAAAACAAAGAAGAGGACTCATAACAGGCTACTCCGACGACCATTCTCTACTCTTTCTTCCCCCAGCTTTTTCTTGACCGCCTTCTTCTCTAATATTA
+
AAABAFFFFFFFGGFGGFEEEEHHHHHHHGGGGGHHHHHHFHHHHFHGHHHGGGGHHHGHHHGHHHGGFHHHHHHFHHHGGFEGGFHEHBHHHFGHHFHFEGCFHHHGHGHGHHHHGGF<///@@F<1?<///--<><<11<0/C0.<<<.<...;///..:/::/:..;9B/000;/00.9.0/00/.-9-----///////:///9/9////;F.-..///;9///////---.;////99//9///;9
@M05620:45:000000000-G6HP7:1:1101:13608:2511 1:N:0:192
CATCCTGACCCTGAAGTACCCCGGCTTGATTTCTGACATTAGATCGGAAGAGCACACGTCTGAACTCCAGTCACGGACATTTATCTCGTATGCCGTCTTCTGCTTGAAAAAAAAAAAAGTGCTGCTGACCGAGGCCCCCCTGAACCCCAAGGCCAACAGAGAGAAGATGACTCAGGTGATGCTCGGCCGACGCCCGTGCTCCTCCCGTCCTTTCCCCAGTCATTTTCTGACCATCTTGATTTCTGACATTA
+
BBBBBFFFFFFFGGGGGGGGGGGGGGGGAGHHHHHFHHHHHHAGHGGGFEHHHHHHHEGHHGHGGHHHHHGHHGGGGGFHHHFHHHHHGGHHEFEEFHGHHHHFFHFFFFHGFGC/<><11111?11?GF/-<-<CG?DC-:/0;C:CD?:.C....:FF/B../;B09;FB0C0CFB00;009;;EA--B-:B@-99.9;//B/:.ADDAB/FFFFF.;B/;BF/9B///////;BB/9/;/9//:/;F/
@M05620:45:000000000-G6HP7:1:1101:21060:2512 1:N:0:192
ATCCTGACCCTGAAGTACCCCGGCTTGATTTCTGACATTAGATCGGAAGAGCACACGTCTGAACTCCAGTCACGGACATTTATCTCGTATGCCGTCTTCTGCTTGAAAAAAAAAAAAAATATGGTGGAACATAGTGTCACGTTGAGAACCTACGTAGGACATGAGTGTGGGCTGCAGCCAGGTAACTAGAGAAGGAGGTTTAGCGATATATCATGTATGACATGGTCGTAGAGCTCGCTTGTGTACCAGAC
+
BBBBBFFFFFFFGFBABFGGGGGEGGFGHHHHH5FGGHHH5FHHHGGGGH1FGHHHEGFHGHHHHHHGHGFHHEAFGGHHHHGHGGFGGHHHGGGGHGGHHHGH3?CGGHFGG/B<//<0111111<.1101111>G111...../<0/.///::0:.0//00:00000.../..///..;.;;000000:0//...;;9FB//--;.9////9/;///:////.:;--...////.-...././///9..
@M05620:45:000000000-G6HP7:1:1101:13618:2527 1:N:0:192
CATCCTGACCCTGAAGTACCCCGGCTTGATTTCTGACATTAGATCGGAAGAGCACACGTCTGAACTCCAGTCACGGACATTTATCTCGTATGCCGTCTTCTGCTTGAAAAAAAAAAATACTTAAATTTCCTCATTTTCTTATTTCTTCCCTCTCTATTTACTCTGTTTTTCCTTCCCCCTTTCCCCTCCTGTAGCAGTTTTCCCTCTTCCTTCTTTCCTCCCCGCTAGCCCCTACAGCTTTACAGCCGTCC
+
BBBBBFFFFFFFGGGGGGGGGGGCEEFGGHHHHHHHHHHHHGHHHGEGFGGFHHHHHGHHHGHHHHHHHHHHHHGGGGGHHHHGFHHFGGHFHHGGGHGHFHFHHHEGBGHCFDG@/022222222111?1111<1@@<F1@?11>1=1010<0<11<1111000=00<.<<000//<.:.000://:::/;00;0090000990;900;0090;0;0;9:9.--9-.9:/..;./9//;//////.-.-.
@M05620:45:000000000-G6HP7:1:1101:11123:2528 1:N:0:192
AAACCAAGCAGACACTCACCGCTCCCTCGCCACAGGCCAATAGTTTGTCCTCACTGAGTTGGCAACAAGTGGCTGCTGTGGCTGCCATTTTTCTGGTGATGGCCATCAGCTCCGACGAGGTCAGCTGGGGGGCTTTCTTTGTGTAAGCAACGAGAAACCTGAAAGAAGCATTTTTTAACTAAGTCCTGCTGAGTCATTCATGAGTTTTTAGCCGCCTTGCTTCTTCTCACAGACTCTCTACTCTCATGCCA
+
AABBAAAFAFBCGBGGGGGGEECGGGGHGGGGGHHGGDE2BB5DGFEGFDGHEHHHHHHHHGHEHHEHHH5FFFFEFH@GCFGGGHEFHHHHHHFHHFHHGHFHHGG?BGGHHGGGEFGCEGHGHGHB??C?CDEBFFGFGFGBFGBFFFFBFADDBFABFFFFEFFBFFFFFFFF.:BFFFFFFFFFBF/9./9/B/FFFFF/BBFF?E/F:.@DDDB/9FBFFF//;B/;/999BFFFFFFFF/B/9;/
@M05620:45:000000000-G6HP7:1:1101:11591:2566 1:N:0:192
TACCTGTACTGGGGAAGCATTTGAATATCCCCCCATGGTGATGGGGACGGAGAACTGCTCCATAAACACAGGCAACGTGCCTAACTTTCCCGGGAAGATGAAGTCAAAGAGCGACCACAGCTCTCGGAGGTTATTTTGCATCGGTGAGCCAGACAGAATGATCCGATGAGGGGTGCGAAACTATTTGAGGAAAGGAAGCACCTTTTTATTAAATTTACCTTTTAGCAATCGCCATTCCTACCCTAAAGATC
+
BBCCBFFFFFFFGGGGGGGGGGHHHHHHHHHGGGGHHHGHGHHHHGGGGGGGGHHHHHHHHHHHHHHHHHHHGHHHGHHHHHHHHHHHHHHGGGGGGHHHGHHHHHHHHHHHGGGGGHHHHHHHHGGGGGEHHHHHHHHGHHGGGGGHHHFHHGHHHHHHHHHHHGGGHHHGGEDGGBDGGGGGGGGFGGFFGGGGGGGGGFFFFFFFFFFFFFFFFFFFFFFFFFFFFFFFFFFFFFFFF.FFFFFFFF;
@M05620:45:000000000-G6HP7:1:1101:11591:2584 1:N:0:192
TACCTGTACTGGGGAAGCATTTGAATATCCCCCCATGGTGATGGGGACGGAGAACTGCTCCATAAACACAGGCAACGTGCCTAACTTTCCCGGGAAGATGAAGTCAAAGAGCGACCACAGCTCTCGGAGGTTATTTTGCATCGGTGAGCCAGACAGAATGATCCGATGAGGGGTGCGAAACTATTTGAGGAAAGGAAGCACCTTTTTATTAAATTTACCTTTTAGCAATCGCCATTCCTACCCTAAAGATC
+
ABBBBFFFFFFFGGGGGGGGGGHHHHHHHHHGGGGHHHHHHHHGHGGGGGGGGHHHHHHHHHHHHHHHHHHHGHHHGHHHHHHHHHHHHHHGGGGGGHHHHHHHHHHHHHGHGGGGGHHHHHHHHGGGGGGHHHHHHHHHHHGGGGGHHHHHHGHHHHHHHHHHHGGGHHHGGGGGDGG@GGGGGGGGGGFGGGGGGGGFGFFFFFFFFFFBFFFFFFFFFFFFFFFFFFAFFFFFFFFFFFFFFFFEFFF
@M05620:45:000000000-G6HP7:1:1101:10487:2614 1:N:0:192
CATCCTGACCCTGAAGTACCCCGGCTTGATTTCTGACATTAGATCGGAAGAGCACACGTCTGAACTCCAGTCACGGACATTTATCTCGTATGCCGTCTTCTGCTTGAAAAAAAAAAAAGGTCAGCTGAGGGGCTCTCTTTGTGTCAGCAACGAGAAACCTGAAAGCAGCATTCTTTAACTACGCCCGGCTGAGCCATTCATGAGTTTTTAGCCCCCTTGCTCCTTCTCACAGACTCTCTACTCTCATCCCA
+
BBBBBFFFFFFFGGGGGGGGGGGGGGGGFFGHHFGDGGHGFHHHHHGEFEGFHHHHHEHHHFFHGGHHHHHHHFEEEFEHHFBGHFHFFAHHGFGEEHGDGHHDGGHHGHFGCCGG/>//1?1??<G10?/---.0<<11==//00000/<-<..A//./.;:C0/;//.FF00BB0;000/.-;---;--99/B//:B;////;/9/..////:@9.:9////;;/:99///9//////9B/F/9///;;
@M05620:45:000000000-G6HP7:1:1101:18387:2677 1:N:0:192
AGATTACTGCAACAGTTCCCCCTGGACCTGGAAAAGTTTCTTGCCTGGCTTACAGAAGCTGAAACAACTGCCAATGTCCTACAGGATGCTACCCGTAAGGAAAGGCTCCTAGAAGACTCCAAGGGAGTAAAAGAGCTGATGAAACAATGGCAAGTAAGTCAGGCATTTCCGCTTTAGCACTCTTGTGGATCCAATTGAACAATTCTCAGCATTTGTACTTGTAACTGACAAGCCAGGGACAAAACACAGAT
+
>A3>ADDF5DBBAGGFGBGGGGGFHEGFFHHGB3GCAFGHF5FHCGHHHHHHHHGHFHHGHHHHHFEHHHHHCEFGFHHHFHEFGGGFFFGHFGGE/EGH3FHFFGHHGHHHHHE3GGEGFFHGCAEE3E4FHGBGFEDGDFGGHB/BDCCFCFFGFHHHHFGHGHGHFHGGGGGB1<GHFHHGHFCDHHHBGC<GHHF0GCDDHGH<DGGHHFFC;GFHGHH0CGFC/:;.C9FF.AE?C.9.9E.CFBF
@M05620:45:000000000-G6HP7:1:1101:10751:2682 1:N:0:192
CATCCTGACCCTAAGTACCCCGGCTTGATTTCTGACATTAGATCGGAAGAGCACACGTCTGAACTCCAGTCACGGACATTTATCTCGTATGCCGTCTTCTGCTTGAAAAAAAAAAAAAAACAAAGGTAGGTAGATGTACTGGGGTATAGTAGAGTACATAGGACTGACAGGGTACTAACACTAGTGAGTTCTGTGATATATGAGCGTCGTCCATGGATGTGATAAGTCGAACAGGGCAGAATAAAATTGTA
+
AAAAAFFFFFFFGCBBFGGGGGEGEGGHHHHGHHHHHHHHHFHHHGGGGHGGHHGHGHHHGHHHHHHHGHHHHEGEGGHHHHFGGGF?EGHHHGFEHGFHGHHHHHGGBGC<B>D<///<...000111.>1000000000/<-..00;00000<000:0000//.//00..///000///9/0;00009000900000900000-..-;9..////9//////////....-/.9....//9////////
@M05620:45:000000000-G6HP7:1:1101:18376:2696 1:N:0:192
AGATTACTGCAACAGTTCCCCCTGGACCTGGAAAAGTTTCTTGCCTGGCTTACAGAAGCTGAAACAACTGCCAATGTCCTACAGGATGCTACCCGTAAGGAAAGGCTCCTAGAAGACTCCAAGGGAGTAAAAGAGCTGATGAAACAATGGCAAGTAAGTCAGGCATTTCCGCTTTAGCACTCTTGTGGATCCAATTGAACAATTCTCAGCATTTGTACTTGTAACTGACAAGCCAGGGACAAAACAAAGAT
+
BCBCCFFFFFFFGGGGGGGGGGGGHHHHHHHGHHHHHHHHHHHHHHHHHHHHHHHHHHHHHHHHHHHHHHHHHHHHHHHHHHHHHGHHHHHHHHGGGGHHHHHHHHHHGHHHHHHHHHHHHHHGGHGGHHHHHGHHHHGHHHHHHHHHHHHHHGHHHHHHHHHHHHHHHHGGGGGHHHHHHHHHHHHGHHHHGHHHHGHHHHHHHHHHHHGHHHHHHHHHHHHHHHHGHHHHHGGGGGGGGGGGGGGGGGF
@M05620:45:000000000-G6HP7:1:1101:21743:2698 1:N:0:192
CATCCTGACCCTGAAGTACCCCGGCTTGATTTCTGACATTAGATCGGAAGAGCACACGTCTGAACTCCAGTCACGGACATTTATCTCGTATGCCGTCTTCTGCTTGAAAAAAAAAAAAAAAATAAAAACAAAAGCCACTTTATATATCACTAAGTCTTAACAGAAATGAAACGTTATCCGGAACAAACATCTCAATGTACAGACAGATAGATCGTCTAGACAGGGGTGTACTAGTTGATAAGTTTAAAAAT
+
CCCCCFFFFFFFGGGGGGGGGGGGGGGGHHHHHHHHHHHHHHHHHHGEFGHHHHHHHGHHHGHHHHHHHHHHGHGGGGGHHHHHFHHHGGHHHHGFGHGHHHHHHHHHHHHGGGGD@/>/--011=11...../..<//00000000:0;;0//;00000:00///00000;..//.90.-.--/9...00000///://///:///////:/./.../////..-.--/////////9////:/99///9
@M05620:45:000000000-G6HP7:1:1101:16404:2698 1:N:0:192
CATCCTGACCCTGAAGTACCCCGGCTTGATTTCTGACATTAGATCGGAAGAGCACACGTCTGAACTCCAGTCACGGACATTTATCTCGTATGCCGTCTTCTGCTTGAAAAAAAAAAAAAAAAAAAAAAAAAAAATGTGAAAACAATTAGAGAAGTAAGACAGACAGCAAAGGAATAGCAATAAAAGTAATCAGAAATGAAAAAATAGTCAATATGAAATAGAAGAGAACAATCACACAGAGAGATAATGAA
+
BABCCFFFFFFFGGGGGGGGGGGGGGGGHHHHHHHHHHHHGHHHHHGGGGHHHHHGHGGHHGFHHHHHHHHHGHGGGGGHHHHHGHHHFFHHHHGFGHGHHHHHHHHGHHGGGGGC><>/>----:--------.;000000/..0000000:/000000///.//.//0////0900000000:00000000000000000.-.00000000000000000000./00//000909..0//..0000000
@M05620:45:000000000-G6HP7:1:1101:10741:2699 1:N:0:192
CATCCTGACCCTAAGTACCCCGGCTTGATTTCTGACATTAGATCGGAAGAGCACACGTCTGAACTCCAGTCACGGACATTTATCTCGTATGCCGTCTTCTGCTTGAAAAAAAAAAAAAAAATATAATGTATTAAATTGTGAAGATTAACTAGAGGGCAATAAAAAAATAATTAAACGTTGAAGAGTATTTTTGTAAAATATTGATGTGACACAGTCATGTATCATCTCAGTTGTAATTTGATATTTTGTTT
+
CCCCCFFFFFFFGGGGGGGGGGGGGGGHHHHHHHGHHHHGHFHHHGGGGHGHGHHHGHHHGGHHHHHHHHHHHGGGGGHHHHHHHHHGGHHHHGGGHGHHHHHHHHHGHHEGGBD>///--0111111<1110=0000<0000000=0000000/....;00000--.00000000.;/.;900.;000;00-/000000000000000000/.0000090000009000000000000000000:00///
@M05620:45:000000000-G6HP7:1:1101:18388:2708 1:N:0:192
AGATTACTGCAACAGTTCCCCCTGGACCTGGAAAAGTTTCTTGCCTGGCTTACAGAAGCTGAAACAACTGCCAATGTCCTACAGGATGCTACCCGTAAGGAAAGGCTCCTAGAAGACTCCAAGGGAGTAAAAGAGCTGATGAAACAATGGCAAGTAAGTCAGGCATTTCCGCTTTAGCACTCTTGTGGATCCAATTGAACAATTCTCAGCATTTGTACTTGTAACTGACAAGCCAGGGACAAAACAAAGAT
+
CCCCCFFFFFFFGGGGGGGGGGGGHHHHHHHHHHHHGHHHHHHHHHHHHHHHHHGGHGHHHHHHHHHHHHHHHHHHHHHHHHHHHHHHHHHHHHGGGGHHHHHHHHHHGHHHHHHHHHHHHHHGGHGGHHHHHGHHHHHHHHGHHHHHGHHHHGHHHHHHHHGHHHHHHHGGGGGHHHHHHHHHHGHGGHHHHHHHHGHHHHHHHHHHEFHHHHHHHHHGHHHGHHHHHHHHHGFGGGGGGGFGGGGGGFC
@M05620:45:000000000-G6HP7:1:1101:12875:2709 1:N:0:192
CATCCTGACCCTGAAGTACCCCGGCTTGATTTCTGACATTAGATCGGAAGAGCACACGTCTGAACTCCAGTCACGGACATTTATCTCGTATGCCGTCTTCTGCTTGAAAAAAAAAAAAGATCAATTAAACAAAGCTGCCCGCCGACTCAAGTCTAACAAAGTACCATAGGAACGAGTGTCGCAAAGCACAGACCAACGCTCCTATCGGCCTACTCTATGAACCTACTATCATGACATAGACTATACCAATA
+
BBBBBFFFFFFFGGGGGGGGGGGGGGGGHHHHHHHGHHHHHHHHHHGGGGHHHHHHHGGHHGHHHHHHHHHHHHGGGGGHHHGHFHHHGFHHGHGFGHGHHHHHHHHHFHHGGGG>><//11111111?11/0001110..------.0/0:00000/0;/0000;000000....9.00..-.-///////..9...-..9////.--9././////9///../////9////;//////////9/////
@M05620:45:000000000-G6HP7:1:1101:16246:2747 1:N:0:192
CATCCTGACCCTGAAGTACCCCGGCTTGATTTCTGACATTAGATCGGAAGAGCACACGTCTGAACTCCAGTCACGGACATTTATCTCGTATGCCGTCTTCTGCTTGAAAAAAAAAAAAAAATATATTTACATATCAAAAGTAAACACCACATAAAAAACCCTAAAATACAACAACCCCACATGCCCCCCCTTCTCATATTTCCCCCGTACTTCTTTGCTCCTTACTCTCCCCACCCTCACACACCACGATC
+
BAABCFFFFFFFGGGGGGGGGGGGGGGGHHHHHHHGHHHHHHGHHHGGGGHHHHHFHGGHHGHFHHHHHHHHHHGEGGGHHHHHHHHHGGHHHHGFGHGHHHHHHHHHHHHGGGGB>/</-01111111<=11111110/0=0=<0.....0000:0-:.:.//00000000...:9.9..0009/.9---.:0:000000000/:-.;9.90000009:;000090009;./;.....900.;..9.-..
@M05620:45:000000000-G6HP7:1:1101:19626:2884 1:N:0:192
CATCCTGACCCTGAAGTACCCCATTGAGCATGGCATCGTCACCAACTGGGACGACATGGAGAAGATCTGGCACCACACCTTCTACAACGAGCTGCGCGTGGCCCCGGAGGAGCACCCAGTGCTGCTGACCGAGGCCCCCCTGAACCCCAAGGCCAACAGAGAGAAGATGCCTCAGGTGAGGCTCGGCCGACGCCCGTGCTCCTCCCGTCCTTTCCCCAGTCATTTTCTGCCCGGCTTGATTTCTGACATTA
+
3AAAAFFBFFFFG4GGGGGGGGGHHFFFHHHGGHHHHGHHHGHHHGHHHEHHGGGGGGFEHEFGBFGHHHHGHGHH1EEHHHH4FGHFGAEGGFBECEEGEGHHCEG/B/EGGEHHGGHCCGHHGHHHHHG?@?@FGCGCGEHCGEG?ADEEHHFGGEGBB/A9CFBFF0B9BFFGGGF..EGFBBA9=99BBBBB9AAAFFFFFFFADDDFFFFF9..BFBFFFFFFFFFFD-;;-@.BFFFFF/;BBF/
@M05620:45:000000000-G6HP7:1:1101:19615:2901 1:N:0:192
CATCCTGACCCTGAAGTACCCCATTGAGCATGGCATCGTCACCAACTGGGACGACATGGAGAAGATCTGGCACCACACCTTCTACAACGAGCTGCGCGTGGCCCCGGAGGAGCACCCAGTGCTGCTGACCGAGGCCCCCCTGAACCCCAAGGCCAACAGAGAGAAGATGACTCAGGTGAGGCTCGGCCGACGCCCGTGCTCCTCCCGTCCTTTCCCCAGTCATTTTCTGCCCGGCTTGATTTCTGACATTT
+
CBCCCFFFFFFFGGGGGGGGGGGHHHHHHHHHHHHHHGHHHGHHHGHHHHHHGGGGGHHGHHHHFHHHHHHHHGHHHGGHHHHFHHHHGGGGGHHGGGGGGGHHGGGGGGGGFHHHGGHGHHHHHHHHHHGGGGGGGGGGGGHHHHGGGGHGHHGGGGGGGGGGGGGGFGGGGFGGGGGGGGGGFFFFFACFFFFF>DDEFFFFFFFADDFFFFFFFFFFFFFFFFFFFFFFFFFFFFAFFFFFFB90BF0
@M05620:45:000000000-G6HP7:1:1101:19630:2913 1:N:0:192
CATCCTGACCCTGAAGTACCCCATTGAGCATGGCATCGTCACCAACTGGGACGACATGGAGAAGATCTGGCACCACACCTTCTACAACGAGCTGCGCGTGGCCCCGGAGGAGCACCCAGTGCTGCTGACCGAGGCCCCCCTGAACCCCAAGGCCAACAGAGAGAAGATGACTCAGGTGAGGCTCGGCCGACGCCCGTGCTCCTCCCGTCCTTTCCCCAGTCCTTTTCTGCCCGGCTTGATTTCTGACATTT
+
AA?AAFDDFFFFGGGBEGGGGGGHHHHGGHHHFGCGHGHHHGHGHGGGGHFHEAEFGHGFHHHFF5GHHFGHHGGHHGGHHHHHHHBGEFEGGHHGGEEGGEHHGG/BD??DCGHHGGHFGGFHGHGFGHAADGGGGGGG@EFGHHGGGGECCHGGGG9FFGDABFF000;9CFFGGFFG?AAFC>AD;D;BADF@-..:BB/FFFAEFFFF/FFFFE9BFBFFFFFFBBFF?=-DFB.BFFFFFEFFFF/
@M05620:45:000000000-G6HP7:1:1101:21128:2924 1:N:0:192
TACCTGTACTGGGGAAGCATTTGAATATCCCCCCATGGTGATGGGGACGGAGAACTGCTCCATAAACACAGGCAACGTGCCTAACTTTCCCGGGAAGATGAAGTCAAAGAGCGACCACAGCTCTCGGAGGTTATTTTGCATCGGTGAGCCAGACAGAATGATCCGATGAGGGGTGCGAAACTATTTGAGGAAAGGAAGCACCTTTTTATTAAATTTACCTTTTAGCAATCGCCATTCCTACCCTAAAGATC
+
BBBBBFFFFFFFGGGGGGGGGGHHHGHHHHHGGGGHHHHGHGHHHGEGGGGGGHHGGHHHHHHHHHHGHHHHGHHHGHHFHFHHHGHHHHHGGGEGGHHHFGHEGHHHHHHHGGGGGHHHHGHHHGGGGGEHFHHHHHHGHHGGADGHHHHHFGHHGHHGHHHHGDGGHHHGG:CDFADGGGGGGGFFFG0FFFFFFGGGGFFFFFFFFFFFFFFFFFFFFFFFFFFFFFFFFFFFFFFFFFFFFFFFFFB
@M05620:45:000000000-G6HP7:1:1101:14481:2946 1:N:0:192
TACCTGTACTGGGGAAGCAATCGCCATTCCTACCCTAAAGATCGGAAGAGCACACGTCTGAACTCCAGTCACGGACATTTATCTCGTATGCCGTCTTCTGCTTGAAAAAAAAAAAAAAAAGTAGTGAAATAAGAAAATCTGTATATATAAAAATCAAAAAAAAAATGAAAAGAATATGGAAATAAGAACAGTGCAGAATTGTAATGATCAAATAAAAAGTAATGCACAAGAAGTCGCACATACTGCAGTAC
+
BABCCFFFFFFFGGGGGGGGGGGGGGGHHHHGHHHHHHHHHHHHGGGGHHHHHGHGGHHGGFHHHHHHHHHHGGGGGHHHHHHHHHGGHHHHGFGHGHHHHHHHHHHHHGGGGCB<///-.11110111<11100//00000000000=0000.00000.-:---.00000/..:0000000000000//:00<000/000:00000000000<000<.0000:00:0<.///00.9---00<0000<000
@M05620:45:000000000-G6HP7:1:1101:18672:2960 1:N:0:192
ATTCTATCTCCTAAAAACCTGTTTAGATTTGGAGATAGACCTTCAGGTTTTTCATCATTTTCTGCATGAATTATACATTGACCACGTGGTCAGTTTGCAGCATTCTGTTATTTTGTTTGACAGAGTGTCTTGTTGAGAACATATGTAGGACATGATTTTTTCCTGCAACAGGGAAAATAAAGTATAAGTTTTAAAGATTTATTCTTTAATAAAGGATCTCAAAGCCAGCTTTAGAAAAAGGAAGAAAGGGG
+
CBCCCFFFFFFFGGGGGGGGGGHHAGGHHHHHGGHHHHHHHHHHHHHHHHGGHHHHHHHHHHHHHHHHGHHHHHHHHHHHHHHHHGHHGHHHHHHHHHHHHHHHHHHHHHHHHHHHHHHHHGHHHHHHHHHHHHHGHGGHFHHHHHHGGDHHHHHHHHHHGHHHHHGGHHHHGGHHHHHHHHHHHGHHFHHHHHGGGGHHHHHHHHHHHHHHHHHHHGHHHGHHHHHHGHHHHHHDGHHGGHHHHHHHHGG
@M05620:45:000000000-G6HP7:1:1101:12941:2966 1:N:0:192
ATCTCTATCTCCTAAAAACCTGTTTAGATTTGGAGATAGACCTTCAGGTTTTTCATCATTTTCTGCATGAATTATACATTGACCACGTGGTCAGTTTGCAGCATTCTGTTATTTTGTTTGACAGAGTGTCTTGTTGAGAACATATGTAGGACATGATTTTTTCCTGCAACAGGGAAAATAAAGTATAAGTTTTAAAGATTTATTCTTTAATAAAGGATCTCAAAGCCAGCTTTAGAAAAAGGAAGAAAGGG
+
CDCCCFFFFFFFGGGGGGGGGGHHHHHHHHHHHHHHHHHHHHHHHHHHHHHGGHHHHHHHHHIHHHHHHHHHHHHHHHHHHHHHHHGFGFHHHHHHHHHHHHHHHHHHHHHHHHHHHHHHHHHHHHHHHHHHHHHHHHHFHHHHHHHHHHGHHHHHHHHHHGHHHHHGHHHHHGGHHHHHHHHGHHHHHHHHHHHHHGHHHHHHHHHHHHHHHHHHGHHHHGGHHHHGGEGHHHHHHHHGGGHHHHHHHHG
@M05620:45:000000000-G6HP7:1:1101:18666:2977 1:N:0:192
ATTCTATCTCCTAAAAACCTGTTTAGATTTGGAGATAGACCTTCAGGTTTTTCATCATTTTCTGCATGAATTATACATTGACCACGTGGTCAGTTTGCAGCATTCTGTTATTTTGTTTGACAGAGTGTCTTGTTGAGAACATATGTAGGACATGATTTTTTCCTGCAACAGGGAAAATAAAGTATAAGTTTTAAAGATTTATTCTTTAATAAAGGATCTCAAAGCCAGCTTTAGAAAAAGGAAGAAAGGGG
+
CCCCCFFFFFFFGGGGGGGGGGHHFHHHHHHHHHHHHHHHHHHHHHHHHHGGHHHHHIIHIIHHIHHHHHHHGHHHHHHHHHHHHGHHGHHHHHHHHHHHHHHHHHHHHHHHHHHHHHHHHGHHHHHHHHHHHHHHHHHHGHHHHHHHFFHHHHHHHHHHGHHHHHGHHHHHGGGHHHHHHHHHHHHHGHHHHHHHHHHHHHHHHHHHHHHHHHHHHHHHHGHGHHHHGHHHHHHHHHHGGHHHHGGHFGG
@M05620:45:000000000-G6HP7:1:1101:14426:3002 1:N:0:192
CATCCTGACCCTGAAGTACCCCGGCTTGATTTCTGACATTAGATCGGAAGAGCACACGTCTGAACTCCAGTCACGGACATTTATCTCGTATGCCGTCTTCTGCTTGAAAAAAAAAAAAAAATAAACAAATATGCTTTATTAAGTAAGAGGCATGTAGCTTATCAGATGCGATAGGCGTGTAAGAACAACTTTATAAGTAGAAGATGTGTAAGGATAATAATGACAGTGAGTGTTGTGTTGAATCGCATGCA
+
BCBCCFFFFFFFGGGGGGGGGGGGGGGGFHHHHHHHHHHHHHHHHHGGGGHHHHHHHGHHHGHHHHHHHHHHHHGGGGFHHHHHEGHHGGHHHHGGGHGHHHHHHHGGFHHGGGGFB///>011111.011111100000000000000...0:00:0000000:0000-..../0-9-./0;00///:0000;00000000;09000000000000000000000;00090;0././:.0000.....00
@M05620:45:000000000-G6HP7:1:1101:14434:3022 1:N:0:192
CATCCTGACCCTGAAGTACCCCGGCTTGATTTCTGACATTAGATCGGAAGAGCACACGTCTGAACTCCAGTCACGGACATTTATCTCGTATGCCGTCTTCTGCTTGAAAAAAAAAAAAAACAAAACAATAAAAACTAAGGAAAAATTACAGGAGAAATAACAAGAAAGTAGAAAAAAAAATGAAAAATAAGAGACCGAAAGTAAAAGTAAGTTACTAATATAGCATGTAAGACTGACGTAGACTTAATACA
+
CBCDDFFFFFFFGGGGGGGGGGGGGGGGHHHHHHHGHHHHHHHHHHGGGGHHHHHGHGHHHGHHHHHHHHHHHHGEGGGHHHHHHHHHGGHHHHGFGHGHHHHHHHHGHHHGGGGC>>/<//.000<>111111.1000/0///<.000<0/....00:00:0////0000000:.----.0000<..00000/:.----.000000<000:0000000:00000000:000<000<.....000000<0:
@M05620:45:000000000-G6HP7:1:1101:20798:3023 1:N:0:192
AGATTACTGCAACAGTTCCCCCTGGACCTGGAAAAGTTTCTTGCCTGGCTTACAGAAGCTGAAACAACTGCCAATGTCCTACAGGATGCTACCCGTAAGGAAAGGCTCCTAGAAGACTCCAAGGGAGTAAAAGAGCTGATGAAACAATGGCAAGTAAGTCAGGCATTTCCGCTTTAGCACTCTTGTGGATCCAATTGAACAATTCTCAGCATTTGTACTTGTAACTGACAAGCCAGGGACAAAACAAAGAT
+
BBABBFFFFFFFGGGGGGGGGGGGHHHHHHHHHHHHHHHHHGHHHHHHHHHHHHHHHHHHHGHHHHHHHHHHHHHHHHHHHHHHGHHHHHHHHHGEGGHHHHHHHHHHGHHHHHHGHHHHGHHGGEGGHHHHHGHHHFDHHHHHHHHHGGHHHGHHGHHHHHHHHHHHHHGGGGGHHHHHHHGHHFGGHHHHGGHHHGHEBCGHHHHFHFFGGHHHHHHGHFHHHGHFHHHFGGGGGGEGGGGGFGGGGGG
@M05620:45:000000000-G6HP7:1:1101:20788:3038 1:N:0:192
AGATTACTGCAACAGTTCCCCCTGGACCTGGAAAAGTTTCTTGCCTGGCTTACAGAAGCTGAAACAACTGCCAATGTCCTACAGGATGCTACCCGTAAGGAAAGGCTCCTAGAAGACTCCAAGGGAGTAAAAGAGCTGATGAAACAATGGCAAGTAAGTCAGGCATTTCCGCTTTAGCACTCTTGTGGATCCAATTGAACAATTCTCAGCATTTGTACTTGTAACTGACAAGCCAGGGACAAAACAAAGAT
+
BBBBBFFFFFFFGGCFGGGGGGGGHHHHHHHHHHHHHHHHHHHHHHHHHHHHHHHHHHHHHHHHHHHHHHHHHHHHHHHHHHHFHHHHHHHHHHGGGGHHHHHHHHHHGHHHHHHHHHHHHHHGGCGFHHHHHGHHHHHHHHHHHHHHHFHHHGHHHHHHHHHHHHHHHHGGGGGHHHHHHHHHHGHGHHHHGHHHHGHGFHHHHHHFGHHHHHHHHHHHHHHGHHHHHHHHHGGGGGGGGGGGGGGGGGF
@M05620:45:000000000-G6HP7:1:1101:20805:3043 1:N:0:192
AGATTACTGCAACAGTTCCCCCTGGACCTGGAAAAGTTTCTTGCCTGGCTTACAGAAGCTGAAACAACTGCCAATGTCCTACAGGATGCTACCCGTAAGGAAAGGCTCCTAGAAGACTCCAAGGGAGTAAAAGAGCTGATGAAACAATGGCAAGTAAGTCAGGCATTTCCGCTTTAGCACTCTTGTGGATCCAATTGAACAATTCTCAGCATTTGTACTTGTAACTGACAAGCCAGGGACAAAACAAAGAT
+
BABBAFFFFFFFGGBGGGGGGGGGHHHGHEFHHHHHHHHHHHHHHHHEHHHHHHHHHHHHHFHHHHHHFHHHHHHHHHHHFHHHGHGHHHHHHHGFGFHHHHHHGHHHGHHHHHHGHHHHFHHG?AFFHHHHHGHGHHFHHHHHHHHHGFFFHGHGHHDHHHHFGHHHHHGGGGGHGHHHHHHGHFHGHHHHHHHHHFHFFGHHHHHD<CDGGHHHHHHGCGFEHHHBHHHFEGGGGGEGGGFFGGGGGGG
@M05620:45:000000000-G6HP7:1:1101:11843:3072 1:N:0:192
CATCCTGACCCTGAAGTACCCCGGCTTGATTTCTGACATTAGATCGGAAGAGCACACGTCTGAACTCCAGTCACGGACATTTATCTCGTATGCCGTCTTCTGCTTGAAAAAAAAAAAAATGCAACTAACCGATGCCTCCCTGAAACCCACGTCATACAGACAGAATATGACTCAGGTAAGGCTCGGCCAACGCCCACCCTCCTCCCGTCCCTTCACCAAACACGCTCTGCCCTGCCGAGTTCCGTCCATGC
+
CCBCCFFFFFFFGGGGGGGGGGGGGGGGAGHHHHHFHGHHHHGHHHGEGGHHHHHHGGHHHGHGHHHHEGGFHHGGCG@GHHFH@FH?FFHHGHGGGHGHHHHHGHBF3FGGGGG<///01111101??0>--.<100<<C0/C0<<...-....0;00<.://000;0;00;00/00;00/::--..-9..;=-...:.:./;/....:.00/00;0......:.9.000;09..;--..09.0..;009
@M05620:45:000000000-G6HP7:1:1101:17723:3097 1:N:0:192
TACCTGTACTGGGGAAGCATTTGAATATCCCCCCATGGTGATGGGGACGGAGAACTGCTCCATAAACACAGGCAACGTGCCTAACTTTCCCGGGAAGATGAAGTCAAAGAGCGACCACAGCTCTCGGAGGTTATTTTGCATCGGTGAGCCAGACAGAATGATCCGATGAGGGGTGCGAAACTATTTGAGGAAAGGAAGCACCTTTTTATTAAATTTACCTTTTAGCAATCGCCATTCCTACCTAAAGATCG
+
AAABBFFFFFFFGGFGEGGGGFHFHHHHHGHGGGGHHHGGGHHHHGGGGGEGGHHHHHGHHHHHBHHHHHHHGHHHGHHHHHHHHHHHHHHGGGEGGHHHHGHGHHHGGEGHGGGGGHHHHHGEHFGGCFDHHHHHHHH1GFGFGGGHGGFHHGFHHHHFFHHHHDGGEHHGGAF.BDADGGGGFGG0;B09;AFFBAFEFFFB9FFFFFFFFFFFFFFFFFFFFF/BFBAAD.AFFFFFFFFF/BBBFF.
@M05620:45:000000000-G6HP7:1:1101:17704:3098 1:N:0:192
TACCTGTACTGGGGAAGCATTTGAATATCCCCCCATGGTGATGGGGACGGAGAACTGCTCCATAAACACAGGCAACGTGCCTAACTTTCCCGGGAAGATGAAGTCAAAGAGCGACCACAGCTCTCGGAGGTTATTTTGCATCGGTGAGCCAGACAGAATGATCCGATGAGGGGTGCGAAACTATTTGAGGAAAGGAAGCACCTTTTTATTAAATTTACCTTTTAGCAATCGCCATTCCTACCTAAAGATCG
+
AAABBFFFFFFFGGGGGGGGGGHHHHHHHHHGGGGHHHGGHHHHHGGGGGGGGHHHHHHHHHHHHHHHHHHHGHHHGHHHHHHHHHHHHHHGGGGGGHHHGHHHHHHHHHHHGGGGGHHHHHHHHGGGGGCGGHHHHHHHHHGGGGGHHHHGHGHHHHHHHHHHHDGGFHHGGEGGG?ABGGGGGGGGGGCFGGGGGGGGGFFFFFFFFFFFFFFFFFFFFFFFFFFFFFEFF?AFFFFFFFFFFFFFFF9
@M05620:45:000000000-G6HP7:1:1101:17708:3119 1:N:0:192
TACCTGTACTGGGGAAGCATTTGAATATCCCCCCATGGTGATGGGGACGGAGAACTGCTCCATAAACACAGGCAACGTGCCTAACTTTCCCGGGAAGATGAAGTCAAAGAGCGACCACAGCTCTCGGAGGTTATTTTGCATCGGTGAGCCAGACAGAATGATCCGATGAGGGGTGCGAAACTATTTGAGGAAAGGAAGCACCTTTTTATTAAATTTACCTTTTAGCAATCGCCATTCCTACCTAAAGATCG
+
BBCCCFFFFFFFGGGGGGGGGGHHHHHHHHHGGGGHHHGHHHHHHGGGGGGGGHHHHHHHHHHHHHHHHHHHGHHHGHHHHHHHHHHHHHHGGGGGGHHHHHHHHHHHHHHHGGGGGHHHHHHHHGGGGGEHHHHHHHHHHHGGGGGHHHHHHGHHHHHHHHHHHGGGHHHGGCDGGGGGGGGGGGGGGG0FGGGGGGGGGFFFFFFFFFFFFFFFFFFFFFFFFFFFFFAFFFFFFFFFFFFFFFFFFF.
@M05620:45:000000000-G6HP7:1:1101:21482:3141 1:N:0:192
AGATTACTGCAACAGTTCCCCCTGGACCTGGAAAAGTTTCTTGCCTGGCTTACAGAAGCTGAAACAACTGCCAATGTCCTACAGGATGCTACCCGTAAGGAAAGGCTCCTAGAAGACTCCAAGGGAGTAAAAGAGCTGATGAAACAATGGCAAGTAAGTCAGGCATTTCCGCTTTAGCACTCTTGTGGATCCAATTGAACAATTCTCAGCATTTGTACTTGTAACTGACAATCCAGGGACAAAACAAAGAT
+
ABABBFDDF5FBGGGGFBBFGEAFHGHHHHHGGHHHFHH5FGHG3BFFHHHGHGHHGEHHHHFHHHHAGFGGBCGFHDFGHFH3GFGHHHHHHHGGFGGHHHGHGFH1?GGHH3GFGHFHHGH/E/EFFFGHHGGHFHFHHHHFGHHGHFGHGCFGDBHHFFFBEHHGG<?EGGGHB1F1FHDGFFFDGFFHGBGHHF<CFCGFFHHHFFFFBGHCGCHFGGHEGHBHFGC0:/;C/EGGF?B..9C.9CB
@M05620:45:000000000-G6HP7:1:1101:21470:3160 1:N:0:192
AGATTACTGCAACAGTTCCCCCTGGACCTGGAAAAGTTTCTTGCCTGGCTTACAGAAGCTGAAACAACTGCCAATGTCCTACAGGATGCTACCCGTAAGGAAAGGCTCCTAGAAGACTCCAAGGGAGTAAAAGAGCTGATGAAACAATGGCAAGTAAGTCAGGCATTTCCGCTTTAGCACTCTTGTGGATCCAATTGAACAATTCTCAGCATTTGTACTTGTAACTGACAAGCCAGGGACAAAACAAAGAT
+
ABABBFFFFFFFGGGGGGGGGGGGHHHHHHHHHHHHHHHHHHHHHHHHHHHHHHHHHHHHHHGHHHHHHHHHHHHHHHHHHHHHHHHHHHHHHHGGGGHHHHGHHHHHGHHHHHHGHHHHHHHGGFGGHHHHHGHHHHGHHHHHHHHHHHHHHGHHGHHHHHHHHHHHHHGGGGGHHHHHHHHHHHHGFHHHGHHHHHHFHHHHHHHHHHHHHHHHHHHHHHHHHHHFGHHHHGGGGGFGGGGGGGGGGGG
@M05620:45:000000000-G6HP7:1:1101:16097:3162 1:N:0:192
ATCTCTATCTCCTAAAAACCTGTTTAGATTTGGAGATAGACCTTCAGGTTTTTCATCATTTTCTGCATGAATTATACATTGACCACGTGGTAAGTTTGCAGCTTTCTGTTATTTTGTTTGTCAGAGTGTCTTGTTGAGTACATATGTAGGAAATGATTTTTTCATGCTACAGGGCAAATAAAGAATAAGTTTTTAAGATTTATTCTTTAATACTGGATTTAAAAGCCAGAAATCGAGCTTGGGAGAAAGGG
+
CDDDDFFFFFFFGGGGGGGGGGHHHHHHHHHHHHHHHHHHHHHHHHHHHHHGGHHHHHHHHHIHHHHHHHHHHHHHHHHHHHHHHHGHC115535D5F55333DF544@4DFH4FHHH23244D33DF4D4433DG434434D44D4D4333333F4B444>G3F33333222?/?F0222222@22@>11@1/?FG1HGHGD111>G1>G11111>1111<110.</../000.C...0/..<.CFHHH.
@M05620:45:000000000-G6HP7:1:1101:16076:3163 1:N:0:192
ATCTCTATCTCCTAAAAACCTGTTTAGATTTGGAGATAGACCTTCAGGTTTTTCATCATTTTCTGCATGAATTATACATTGACCACGTGGTCAGTTTGCAGCATTCTGTTATTTTGTTTGACAGAGTGTCTTGTTGAGAACATATGTAGGACATGATTTTTTCCTGCAACAGGGAAAATAAAGTATAAGTTTTAAAGATTTATTCTTTAATAAAGGATCTCAAAGCCAGCTTTAGAAAAAGGAAGAAAGGG
+
BBBBBFFFFFFFGGGGGGGGGGHHHHHHHHHHHHHHHHHHHHHHHHHHHHHGGHHHHHHHHHHHHHHHHHHHHHHHHHHHHGFHHHGGGGHHHHFHHHHHHHCGHHHHHHHHHHHHHHHHBFHHFFGHHHHHHHHHHGHGHHHHHHHHHFHFHHHHHHHHHGHHHHHGGHHHHGGHHHHHHFFFHHHHHHHHHHFHHGHHHHHHHHHHHGHHFFHHEHHHHEDDHHHHHGHHHFGFGFHGGGBHHFHHGFG
@M05620:45:000000000-G6HP7:1:1101:21461:3176 1:N:0:192
AGATTACTGCAACAGTTCCCCCTGGACCTGGAAAAGTTTCTTGCCTGGCTTACAGAAGCTGAAACAACTGCCAATGTCCTACAGGATGCTACCCGTAAGGAAAGGCTCCTAGAAGACTCCAAGGGAGTAAAAGAGCTGATGAAACAATGGCAAGTAAGTCAGGCATTTCCGCTTTAGCACTCTTGTGGATCCAATTGAACAATTCTCAGCATTTGTACTTGTAACTGACAAGCCAGGGACAAAACAAAGAT
+
BBBBBFFFFFFFGG4BFGGGGGGGHHHHHCCGFHHHGHHHHHHHHHHGHHHHHHHGHHHHHHHHHHHHHFHHHHHHHFHHHHHHHEHHGHHHHHGGGGHHHFFGHGGHGHGFHHHFHHHHHHFG/?EEGFHHDFHHHHGHHHGHFHHHHFGHHGHBGHHHGFGHHHHHHHGGGDGHHHHHGHHHGGHGHFHHHHGGEFHFHFHGGHHGDFHHHHGHHGGFGGFBGHHEGHGGGFFFEA?E?FGFGGEGBFB
@M05620:45:000000000-G6HP7:1:1101:9302:3190 1:N:0:192
CATCCTGACCCTGAAGTACCCCGGCTTGATTTCTGACATTAGATCGGAAGAGCACACGTCTGAACTCCAGTCACGGACATTTATCTCGTATGCCGTCTTCTGCTTGAAAAAAAAAAAAAAATAAGATACCAAAGATGCTATATAATGACGTAGAGAAACACTCATATACGCCATCCCCATGTACCCGTCACTAATAACTTTCCATCTTTCTTTTTTCAGCATCAATCGCCAAGCCTGCTTATGATCACATT
+
CBCCCFFFFFFFGGGGGGGGGGGEEEGGHHHHHGHHHHHHHHGHHHGAFEFHHHHHHGHHHGHHHHHHHHHHGHGGGGGHHHFH4GHFFFHHHHGFEHGHGHFGHHHHHHHGEBFC////-01111111<11.0/000=000000000<.....;000//:0//0:000..-..;..:://00000..:..00009000;009000009;00000;/0000000000...9-..:0:.0;000:009/000
@M05620:45:000000000-G6HP7:1:1101:9310:3218 1:N:0:192
CATCCTGACCCTGAAGTACCCCGGCTTGATTTCTGACATTAGATCGGAAGAGCACACGTCTGAACTCCAGTCACGGACATTTATCTCGTATGCCGTCTTCTGCTTGAAAAAAAAAAAACGAACACAGCGGCATACCCTAGTAAATACTTACTCAACCCCTTATCACACACGTCAGCTTCCACGTCGATTGCACACTAAGGATTTCTAGCGACGGAGTTCGTTAAGAGCTTTGCTTGTAGCGTTTCTTCTAC
+
AAABA4DBFFFBGBCGGGGGGGEGGGGGCFHEFFGDFGGFG5FHHHFGEFFFGFFFGGGGHGD5GHGH3C5FGBE?EE?GHHFFHHGFBAFFFGEE/FFFH4GE330B3FEEE?D<////<?//0?0.<----00//0</0000000000000;//.:.../00000/..-:...00;0/009..--.09////.//;//////9////-----...:/../.:///.//9/////.///-..9///////
@M05620:45:000000000-G6HP7:1:1101:15269:3230 1:N:0:192
AGATTACTGCAACAGTTCCCCCTGGACCTGGAAAAGTTTCTTGCCTGGCTTACAGAAGCTGAAACAACTGCCAATGTCCTACAGGATGCTACCCGTAAGGAAAGGCTCCTAGAAGACTCCAAGGGAGTAAAAGAGCTGATGAAACAATGGCAAGTAAGTCAGGCATTTCCGCTTTAGCACTCTTGTGGATCCAATTGAACAATTCTCAGCATTTGTACTTGTAACTGACAAGCCAGGGACAAAACAAAGAT
+
A1AAADDF3B1BBGCAFFGGFEEGCHFFHGHHFHHGHGFHBAFDHFHHGHHCEHFFGFFHHBHFFHHHHHFHCHHEDEFGFGHG0GGHFFEEFHGE?EHFHFF00GGHGHHHFFF1FGC11BBFF/EEG1FGBFHFH11FHB1F<<GFDFCGHGHHFG>GGDHHFHHHDFAEGFEHFHGHFHFDG1FCHCC<FCDDGD<0<GHDGFG0DFDGCHHHHHHFF:CCCG00CFGCCGGAEB?9.C/C.;EGGG0
@M05620:45:000000000-G6HP7:1:1101:15646:3338 1:N:0:192
AAACCAAGCAGACACTCACCGCTCCCTCGCCACAGGCCAATAGTTTGTCCTCACTGAGTTGGCAACAAGTGGCTGCTGTGGCTGCCATTTTTCTGGTGATGGCCATCAGCTCCGACGAGGTCAGCTGGGGGGCTTTCTTTGTGTAAGCAACGAGAAACCTGAAAGAAGCATTTTTTAACTAAGTCCTGCTGAGTCATTCATGAGTTTTTAGCCGCCTTGCTTCTTCTCACAGACTCTCTACTCTCATGCCA
+
BABBBBBFBFFFGGGGGFGGGFGGGGHHCGGGGHHGGGHHHHHHHHHHHFHGHHHHHHHHHHHHHHHHHHHHFHGGHHHHHHHGGHHHHGGFHGHHHHFGHHHHGHHHHHHHGGGGFCFCGFGHGHHHGGFGGGGGGGGGGGGGGGFFFFFFEFDFFFFFFFFFFFFFFFFFFFFFFFFFFFFFFBFFFFFFFFFFFFFFFFFFFFFFFFFFFFFFFFFFFFFFFFFFFFFFFFFFFFFFFFFFFFFFFFF
@M05620:45:000000000-G6HP7:1:1101:11396:3352 1:N:0:192
ATCTCTATCTCCTAAAAACCTGTTTAGATTTGGAGATAGACCTTCAGGTTTTTCATCATTTTCTGCATGAATTATACATTGACCACGTGGTCAGTTTGCAGCATTCTGTTATTTTGTTTGACAGAGTGTCTTGTTGAGAACATATGTAGGACATGATTTTTTCCTGCAACAGGGAAAATAAAGTATAAGTTTTAAAGATTTATTCTTTAATAAAGGATCTCAAAGCCAGCTTTAGAAAAAGGAAGAAAGGG
+
CCCCCFFFFFFFGGGGGGGGGGHHHHHHHHHHHHHHHHHHHHHHHHHHHHHGGHHHHHHHIHIHHHHHHGHHHHHHHHHHHHHHHHGGHGHHHHHHHHHHHHHHHHHHHHHHHHHHHHHHHHHHHHHHHHHHHHHHHHHHGHHHHHGHHHHHHHHHHHHHHGHHHHHHHHHHHGGHHHHHHHHFHHHHHFHHHHHHHHHHHHHHHHHHHGHHGHHHGHHHHGHHHHHGGEHHHHHHHGHHGGGHHHHHHGG
@M05620:45:000000000-G6HP7:1:1101:21484:3352 1:N:0:192
CATCCTGACCCTGAAGTACCCCGGCTTGATTTCTGACATTAGATCGGAAGAGCACACGTCTGAACTCCAGTCACGGACATTTATCTCGTATGCCGTCTTCTGCTTGAAAAAAAAAAAAAAAAAAGAATTCAGAACTTTAAGTTGTTATAGATAAAGCAAAAACATCTTAACTGGCACCAATTACAATCAAGAAAACCACGTACTACACCTATATTGAACCAACAATCTGCAACCCACATATACCACAGAAC
+
BBBBBFFFFFFFGGGGGGGGGGGAEFEE2FHEEEFBGEGFDG5FEGEAFE1BFAFGAECFGGHG35FG3AF3GGFA0>>E4EFF4B@F?>FCGB@>/BF4FD4FBGHHHHHCFDG>>/<<----<..0000000/0000000;0::00000000000/;//...000000;00/.;0;..9900C00/;90///.9..;..;../9/9//////9////......//////9/.9...////9/:/..//.
@M05620:45:000000000-G6HP7:1:1101:15815:3354 1:N:0:192
CATCCTGACCCTGAAGTACCCCGGCTTGATTTCTGACATTAGATCGGAAGAGCACACGTCTGAACTCCAGTCACGGACATTTATCTCGTATGCCGTCTTCTGCTTGAAAAAAAAAAAAAATTAAACGAATAAAGTGGATCATAGTTATACAACAATAATAATATCGTAAGAAGACCGCACTTAAATAATATAAGTACACTGCGCTTGTACAACAATCTCCATTAACCTCATGAATTCTCACGTATACATAC
+
CDDDDFFFFFFFGGGGGGGGGGGGGGGGHHHHHHHHHHHHHHHHHHGGGGHHHHHHHGHHHGGHHHHHHHHHHHGGGGGHHHGHFHHHGGHHHHGGGHGHHHHHHHHHHHHGGGGBB><<011=11...>.1111<1000.=<0000000000..0000000000.;...;0/0//---9-0000000000;00;0000000.--.9.00000..0000000000:0:/00000000000:.;/00;0000
@M05620:45:000000000-G6HP7:1:1101:15640:3356 1:N:0:192
AAACCAAGCAGACACTCACCGCTCCCTCGCCACAGGCCAATAGTTTGTCCTCACTGAGTTGGCAACAAGTGGCTGCTGTGGCTGCCATTTTTCTGGTGATGGCCATCAGCTCCGACGAGGTCAGCTGGGGGGCTTTCTTTGTGTAAGCAACGAGAAACCTGAAAGAAGCATTTTTTAACTAAGTCCTGCTGAGTCATTCATGAGTTTTTAGCCGCCTTGCTTCTTCTCACAGACTCTCTACTCTCATGCCA
+
CCCCCCCFCFFFGGGGGGGGGGGGGGHHGGGGGHHHGGHHHHHHHHHHHHHHHHHHHHHHHHHHHHHHHGHHGHGGHHHHHHHGGHHHHHHHHHHHHHHHHHHHHHHHHHHHHGGGGGGGGHHHHHHHGGGGGGGGGGGGGGGGGGFFFFFFFFFFFFFFFFFFFFFFFFFFFFFFFFFFFFFFFFFFFFFFFFFFFFFFFFFFFFFFFFFFFFFFFFFFFFFFFFFFFFFFFFFFFFFFFFFFFFFFFFF
@M05620:45:000000000-G6HP7:1:1101:10737:3366 1:N:0:192
CATCCTGACCCTGAAGTACCCCGGCTTGATTTCTGACATTAGATCGGAAGAGCACACGTCTGAACTCCAGTCACGGACATTTATCTCGTATGCCGTCTTCTGCTTGAAAAAAAAAAAAAATATTATTATCCTAATGTCTATAACATTCGAGAAATATACCATACATATCACCCACATCAAGGACTGGACCGTCACCGGTTTCAAACTTCCTACTTTCCGTCATGTACACTCAGACATCATAATAAAACTCA
+
CBBCCFFFFFFFGGGGGGGGGGGGGGGGHHHHHHHHHHHHHHHHHHGGGGHHHHHGHGGHHGHFGHHHHGHHFHGGGGGHHHGHFHHFFEHHHHGFEHGHHHGHHHHHHHHGGGGFB/>/011111111111111>1>11>11110000</..0000000<<0/0000:0;/...:0:00:0../../.:-....;;-:..900900;00:0:0:000.0.;.000:0:0/9000/0000090000;0F00
@M05620:45:000000000-G6HP7:1:1101:10741:3387 1:N:0:192
CATCCTGACCCTGAAGTACCCCGGCTTGATTTCTGACATTAGATCGGAAGAGCACACGTCTGAACTCCAGTCACGGACATTTATCTCGTATGCCGTCTTCTGCTTGAAAAAAAAAAAAAAAAATGAAAGAAACAAAAGTAAAGATATACGAATGATAATACACCAAGTATACGGTTAAAACTTCTGATATCAGACAAACAATAAACGACTCGAGGATGTACCTAGGTATGCTACAGGTGAAGAAACAACAT
+
AAABBFFFFFFFG4BFEFGGGGGGGGGGHGHGHHHHHHHHHBFHHHC?EEHHHHHHHGGFGGHHHFHHFGGHFFE1EEEHHHFFFHHHFDGGHHGEGGGFGHHHHGHH3GGCEBGC<>//---000000/<///.../000000;0000..../0000;0000/99.09000..9..000900000000000;0//...../////9.9...9.-9////9///////////;9/////////////.../
@M05620:45:000000000-G6HP7:1:1101:21572:3398 1:N:0:192
ATCTCTATCTCCTAAAAACCTGTTTAGATTTGGAGATAGACCTTCAGGTTTTTCATCATTTTCTGCATGAATTATACATTGACCACGTTCCAGCGTGGTCAGTTTGCAGCATTCTGTTATTTTGTTTGACAGAGTGTCTTGTTGAGAACATATGTAGGACATGATTTTTTCCTGCAACAGGGAAAATAAAGTATAAGTTTTAAAGATTTATTCTTTAATAAAGGATCTCAAAGCCAGCTTTAGAAAAAGGA
+
BBBBBFFFFFFFGGGGGFFGGGHHGFFHHGHHHHHHGHH5FGHHHHGGHHHGGHHHHHHHHHHHHHHGHHHHHGHHHHHHHFHHHHGHHHHHHHGEGGHGHHHHHHHHGHGHHHHHHHHHHHHHHHHHHHHHHHHHHHHHHHHG43FDFGHHGHHHEFHHHHHHHHGHHGHGHHHHHH0GHGGHHHGFFGHHHHE1>>FFGDF1GGHHFDGGHHHHHHHFHHHHFGHFHHHFGFGFHEHHH0:0;GH.AFG
@M05620:45:000000000-G6HP7:1:1101:21588:3407 1:N:0:192
ATCTCTATCTCCTAAAAACCTGTTTAGATTTGGAGATAGACCTTCAGGTTTTTCATCATTTTCTGCATGAATTATACATTGACCACGTTCCAGCGTGGTCAGTTTGCAGCATTCTGTTATTTTGTTTGACAGAGTGTCTTGTTGAGAACATATGTAGGACATGATTTTTTCCTGCAACAGGGAAAATAAAGTATAAGTTTTAAAGATTTATTCTTTAATAAAGGATCTCAAAGCCAGCTTTAGAAAAAGGA
+
CCCCCFFFFFFFGGGGGGGGGGHHHHHHHHHHHHHHHHHHHHHHHHHHHHHGGHHHHHHHHIIHHHHHHHHHHHHHHHHHHHHHHHGHHHHHHHGGGGHHGHHHHHHHHHHHHHHHHHHHHHHHHHHHHHGHHHHHHHHHHHHHHHHHHHHHHHHHHHHHHHHHHHHHHGHHHHHHHHHHHGGHHHHHHHHHHHHHHFGHHHHHHHHHHHHHHHHHHGHHHGHHHHHHHHHHHGHHHGHHHHHHGHHHGGH
@M05620:45:000000000-G6HP7:1:1101:8336:3437 1:N:0:192
CATCCTGACCCTGAAGTACCCCATTGAGCATGGCATCGTCACCAACTGGGACGACATGGAGAAGATCTGGCACCACACCTTCTACAACGAGCTGCGCGTGGCCCCGGAGGAGCACCCAGTGCTGCTGACCGAGGCCCCCCTGAACCCCAAGGCCAACAGAGAGAAGATGACTCAGGTGAGGCTCGGCCGACGCCCGTGCTCCTCCCGTCCTTTCCCCAGTCATTTTCTGCCCGGCTTGATTTCTGACATTA
+
BCCCCFFFFFFFGGGGGGGGGGGHHHHHHHHHHHHHHGHHHGHHHGHHHHHHGGGGGHHHHHHHHHHHHHHHHGHHHGGHHHHHHGHHGGGGGHHGGGGGGGHHGGGGGGGGHHHHGGHHHHHHHHHHHHGGGGGGGGGGGGHHHHGGGGHGHHGGGGGGGGGGGGFGGGGGGGGGGGGFGGGGFFFFFFFFFFFFCFFFFFFFFFFEFFDFFFFFFFFFFFFFFFFFFFFFFFFFFFAFFFFFFFFFFF0
@M05620:45:000000000-G6HP7:1:1101:22130:3447 1:N:0:192
AAACCAAGCAGACACTCACCGCTCCCTCGCCACAGGCCAATAGTTTGTCCTCACTGAGTTGGCAACAAGTGGCTGCTGTGGCTGCCATTTTTCTGGTGATGGCCATCAGCTCCGACGAGGTCAGCTGGGGGGCTTTCTTTGTGTAAGCAACGAGAAACCTGAAAGAAGCATTTTTTAACTAAGTCCTGCTGAGTCATTCATGAGTTTTTAGCCGCCTTGCTTCTTCTCACAGACTCTCTACTCTCATGCCA
+
BBBBBAAFBFFFGGGGGGGGGGGGEEHGGGGGEHHHGGGAF3FFGFHHHHHHHHHHHHHHHHHGHHHGHHHHGHGGGGFHHHHGGHGHHHHGHHHHHHEGFHHHHFHHHHGHHGGGGGGGGHHHHHHHGGGGADFGGFGGGGGGFGFFFFFFFFFFFFFFFFFFFFFFFFFFFFFFFFFFFFFFFEFFFEFFFFFFFFFFFFFF9BFFEFEFFDFFF.FFFFFFFFFFFFFFFFFFFFFFFFFFFFFFFFB
@M05620:45:000000000-G6HP7:1:1101:20086:3454 1:N:0:192
CATCCTGACCCTGAAGTACCCCGGCTTGATTTCTGACATTAGATCGGAAGAGCACACGTCTGAACTCCAGTCACGGACATTTATCTCGTATGCCGTCTTCTGCTTGAAAAAAAAAAAAAAAAAGTAATTAATAATACTATAACTAAGTAACAAGCAAAAAAAAGAAAGCAGATATAAAGAAATGAGTACTATAATAGAAATACTAGAATGGATCAAATAAGTAAGGTATGAGAGACTGAAATAAAAGGAAT
+
CCCCCFFFFFFFGGGGGGGGGGGGGGGGHHHHHHHHHHHHGHHHHHGGGGHHHHHHHGHHHGHHHHHHHHHHGHGGGGGHHHHHHHHHGGHHHHGGGHGHHHHHHHHGFHHGGCGF<>//<--.0000000000000000000<000:00;00/.//0/.--;.../0/0/9;00;0000./000;;00:000000900000000000000000.0000000900000000;90./00090:00900.//0
@M05620:45:000000000-G6HP7:1:1101:14108:3476 1:N:0:192
ATCTCTATCTCCTAAAAACCTGTTTAGATTTGGAGATAGACCTTCAGGTTTTTCATCATTTTCTGCATGAATTATACATTGACCACGTGGTCAGTTTGCAGCATTCTGTTATTTTGTTTGACGGAGTGTCTTGTTGAGAACATATGTAGGACATGATTTTTTCCTGCAACAGGGAAAATAAAGTATAAGTTTTAAAGATTTATTCTTTAATAAAGGATCTCAAAGCCAGCTTTAGAAAAAGGAAGAAAGGG
+
CCCCCFFFFFFFGGGGGGGGGGHHHHHHHHHHHHHHHHHHHHHHHHHHHHHGGHHHHIIHHHIHHHHHHHHHHHHHHHHHHHHHHHGGHGHHHHHHHHHHHHFHHHHHHHHHHHHHHHHHGGFGGGGHHHHHHHHHGHHHHHHHHHGHHHHHHHHHHHHHHGHHHHHGHHGHHGGHHGHHHHHGHHGHHFHHHHHHHHHHHHHHHHHHHGHGGFHHGHHHHEGHHHHGHFGHHHHGHHHHGGHHHHGHGGG
@M05620:45:000000000-G6HP7:1:1101:22129:3476 1:N:0:192
AAACCAAGCAGACACTCACCGCTCCCTCGCCACAGGCCAATAGTTTGTCCTCACTGAGTTGGCAACAAGTGGCTGCTGTGGCTGCCATTTTTCTGGTGATGGCCATCAGCTCCGACGAGGTCAGCTGGGGGGCTTTCTTTGTGTAAGCAACGAGAAACCTGAAAGAAGCATTTTTTAACTAAGTCCTGCTGAGTCATTCATGAGTTTTTAGCCGCCTTGCTTCTTCTCACAGACTCTCTACTCTCATGCCA
+
CBCCCCCFCFFFGGGGGGGGGGGGGGHHGGGGGHHHGGHHHHHHHHHHHHHHHHHHHHGHHHHHHHHHHGGHGHGGHHHGHHHGGHHHHHHHHHHGHHHHHHHHHHHHHHHHHGGGGGGGGHHHHHHHGGGGGGGGGGGGGGGGGGFFFFFFFFFFFFFFFFFFFFFFFFFFFFFFFFFFFFB;BFFFFFFFFFFFFFFFFFFFFFFFFFBFFDCFFFFFFFFFFFFFFFFFBFFFFFFFFFFFFFFFFF0
@M05620:45:000000000-G6HP7:1:1101:22932:3485 1:N:0:192
AGATTACTGCAACAGTTCCCCCTGGACCTGGAAAAGTTTCTTGCCTGGCTTACAGAAGCTGAAACAACTGCCAATGTCCTACAGGATGCTACCCGTAAGGAAAGGCTCCTAGAAGACTCCAAGGGAGTAAAAGAGCTGATGAAACAATGGCAAGTAAGTCAGGCATTTCCGCTTTAGCACTCTTGTGGATCCAATTGAACAATTCTCAGCATTTGTACTTGTAACTGACAAGCCAGGGACAAAACAAAGAT
+
BBBBCFFFFFFFGGGGGGGGGGGGHHHHHHHHHHHHHHHHHHHHHHHGHHHHHHGGHHHHHHHGHHHHHHHHHHHHHHHHHGHHHGHHHHHHHHGGGGHHHHHHHHHHGHHGHHHHHHHHHGHGGHGGHFHHHGHHHHEHHHHHHHGHHHHHHGHHHHHHHHHHHHHHHHGGGGGHHHHHHHHGHFHGFHHHGHHHHGHGFGHHHHHHGFHHHHHHHFHHHFHHHHHGHHHHHGGGGGGGGGGGGGGGGGF
@M05620:45:000000000-G6HP7:1:1101:10735:3490 1:N:0:192
AGATTACTGCAACAGTTCCCCCTGGACCTGGAAAAGTTTCTTGCCTGGCTTACAGAAGCTGAAACAACTGCCAATGTCCTACAGGATGCTACCCGTAAGGAAAGGCTCCTAGAAGACTCCAAGGGAGTAAAAGAGCTGATGAAACAATGGCAAGTAAGTCAGGCATTTCCGCTTTAGCACTCTTGTGGATCCAATTGAACAATTCTCAGCATTTGTACTTGTAACTGACAAGCCAGGGACAAAACAAAGAT
+
ABAABFFFFFFFGGGGGGGGGGGGHFGHHHHHFGHHBGHHHHHHGHHGHHHGGFFHHHHHHHGHHGHHHHHHHHHHHHHHHHGHHHHHHHHHHHGGGGHHHFGFHHHHGHHHHHHGHHHHHFHGGHGFHHHHHFHHHHGHHHHHHGGHFGGGHGHHHHGHHHFHHHHHHHGGGGGGHGHHHHHHHHHGHHHFHHHHHGHHHHHHHHG0=CB;GGHHHHHHHHHBGHHHFHHGHGGGGGGGGGGGGEEGGGG
@M05620:45:000000000-G6HP7:1:1101:10754:3491 1:N:0:192
AGATTACTGCAACAGTTCCCCCTGGACCTGGAAAAGTTTCTTGCCTGGCTTACAGAAGCTGAAACAACTGCCAATGTCCTACAGGATGCTACCCGTAAGGAAAGGCTCCTAGAAGACTCCAAGGGAGTAAAAGAGCTGATGAAACAATGGCAAGTAAGTCAGGCATTTCCGCTTTAGCACTCTTGTGGATCCAATTGAACAATTCTCAGCATTTGTACTTGTAACTGACAAGCCAGGGACAAAACAAAGAT
+
BCABBFFFFFFFGGGGGGGGGGGGHHHHHHHGFHHHGHHHHHHHHHHHHHHHHHHHHHHHHHHHHGHHHHHHHFHHHHHHHHFHHHHFHHHHHHGGGGHHHHHHHHHHGHHHHHHGHHHHGHHGGGGGHHHHHFHHHGFGHGHHHHHHHHHGHGHHHHHHHHHHHHFHHHGGGGGHHHGHGHHHHGGGHHHHGHHHHFHGHGHHHHHDDGFHHGHHHGHHHHHFHHHGFHHHHGFGGGGGGGGGGGGGFGF
@M05620:45:000000000-G6HP7:1:1101:22948:3496 1:N:0:192
AGATTACTGCAACAGTTCCCCCTGGACCTGGAAAAGTTTCTTGCCTGGCTTACAGAAGCTGAAACAACTGCCAATGTCCTACAGGATGCTACCCGTAAGGAAAGGCTCCTAGAAGACTCCAAGGGAGTAAAAGAGCTGATGAAACAATGGCAAGTAAGTCAGGCATTTCCGCTTTAGCACTCTTGTGGATCCAATTGAACAATTCTCAGCATTTGTACTTGTAACTGACAAGCCAGGGACAAAACAAAGAT
+
BBBBBFFFFFFFGGGGGGGGGGGGHHHHHHGHHHHHHHHHHHHHHHHHHHHHHHHFHHHHHHHHHHHHHHHHHHHHHHHHHHHHHFHHHHHHHHGGGGHHHHHHHHHHGHHGHGHHHHHHHHHGGHGGFFHHHGHHHHGHHHHHHHHHHHHHHGHHHHHHHHHHHHHHHHGGGGGHHHHHHGHHHHHGHHHHGFHHHGHHEFHHHGHHGBGHHHHHGHHHHHHHHHHHHHGFHGGGGGGGGGGGGGGGGGG
@M05620:45:000000000-G6HP7:1:1101:22925:3504 1:N:0:192
AGATTACTGCAACAGTTCCCCCTGGACCTGGAAAAGTTTCTTGCCTGGCTTACAGAAGCTGAAACAACTGCCAATGTCCTACAGGATGCTACCCGTAAGGAAAGGCTCCTAGAAGACTCCAAGGGAGTAAAAGAGCTGATGAAACAATGGCAAGTAAGTCAGGCATTTCCGCTTTAGCACTCTTGTGGATCCAATTGAACAATTCTCAGCATTTGTACTTGTAACTGACAAGCCAGGGACAAAACAAAGAT
+
AAAAAFFF@FFFGG1BFGGGGEE00BGHH0AFHHHFBDFDFHDHCGHAGHHHHH1FGBGHFHHGHHHHHHHHHGHBHHFHHHHHFGHCGGFHHHGFGGHFGHHFCFFHFHG1F@BGHHHHGH1FAC/<0BGH1?0FGC1GHFFHFFGFHHHHHGHGGBGHHDGFGHFGHHCEGGGH?FDHHHHHBFCEDGGHEFFHHFHFBGGG<GF<<<GHHFCGBFGF0;GCGHCGCHF.;AF.9AEEFFF?AAEF/;;
@M05620:45:000000000-G6HP7:1:1101:13250:3518 1:N:0:192
AAACCAAGCAGACACTCACCGCTCCCTCGCCACAGGCCAATAGTTTGTCCTCACTGAGTTGGCAACAAGTGGCTGCTGTGGCTGCCATTTTTCTGGTGATGGCCATCAGCTCCGACGAGGTCAGCTGGGGGGCTTTCTTTGTGTAAGCAACGAGAAACCTGAAAGAAGCATTTTTTAACTAAGTCCTGCTGAGTCATTCATGAGTTTTTAGCCGCCTTGCTTCTTCTCACAGACTCTCTACTCTCATGCCA
+
DDCDDCCFCFFFGGGGGGGGGGGGGGHHGGGGGHHHGGHHHHHHHHHHHHHHHHHHHHHHHHHHHHHHHGHHGHGGHHHHHHHGGHHHHHHHHHHHHHHHHHHHHHHHHHHHHGGGGGGGGHHHHHHHGGGGGGGGGGGGGGGGGGFFFFFFFFFFFFFFFFFFFFFFFFFFFFHFFFFHHFFFFFFFFFFFFFFFFFFHHHFFFFFFFFFFFFFFFFFFFFFFHHFFHHFFFFFFFFFFFFFFFFFFFFB
@M05620:45:000000000-G6HP7:1:1101:19480:3532 1:N:0:192
ATCTCTATCTCCTAAAAACCTGTTTAGATTTGGAGATAGACCTTCAGGTTTTTCATCATTTTCTGCATGAATTATACATTGACCACGTTCCAGCGTGGTCAGTTTGCAGCATTCTGTTATTTTGTTTGACAGAGTGTCTTGTTGAGAACATATGTAGGACATGATTTTTTCCTGCAACAGGGAAAATAAAGTATAAGTTTTAAAGATTTATTCTTTAATAAAGGATCTCAAAGCCAGCTTTAGAAAAAGGA
+
BBBBBFFFFFFFGGGGGGGGGGHHHHHHHHHHHHHHHHHHHHHHHHHHHHHGGHHHHHHHHHHHHHHHHHHHHHHHHHHHHHHHHHGHHHHHHHGGGGHHHHHHHHHGHHHHGHHHHHHHHHHHHHHHHHHHGHFHHHHHHHHHHHHHHHHHHHHHHGHHFHHHHHHHHGHHHHHHHHFHHGGHHHHHGHHHHHHGHDGHHHGHHHHHHHHHHHHHHHHHHHHHHHHHHGGHHHGHHGHHHHHFGFHGGGF
@M05620:45:000000000-G6HP7:1:1101:19462:3533 1:N:0:192
ATCTCTATCTCCTAAAAACCTGTTTAGATTTGGAGATAGACCTTCAGGTTTTTCATCATTTTCTGCATGAATTATACATTGACCACGTTCCAGCGTGGTCAGTTTGCAGCATTCTGTTATTTTGTTTGACAGAGTGTCTTGTTGAGAACATATGTAGGACATGATTTTTTCCTGCAACAGGGAAAATAAAGTATAAGTTTTAAAGATTTATTCTTTAATAAAGGATCTCAAAGCCAGCTTTAGAAGAAGGA
+
CDDDEFFFFFFFGGGGGGGGGGHHHHHHHHHHHHHHHHHHHHHHHHHHHHHGGHHHHIHHHIHIHHHHHHHHHHHHHHHHHHHHHHGHHHHHHHGGGGHHHHHHHHHHHHHHHHHHHHHHHHHHHHHHHHHHHHHHHHHHHHHHHHGHHHHHHHHHHHHHHHHHHHHHHGHHHHHHHHHHHGGHHHHHHHHHHHHHHHHHHHHHHHHHHHHHHHHHHHHHHHHHHHHHHHHHHHHHHGHHHHHHHBGHHHF
@M05620:45:000000000-G6HP7:1:1101:20581:3552 1:N:0:192
AGATTACTGCAACAGTTCCCCCTGGACCTGGAAAAGTTTCTTGCCTGGCTTACAGAAGCTGAAACAACTGCCAATGTCCTACAGGATGCTACCCGTAAGGAAAGGCTCCTAGAAGACTCCAAGGGAGTAAAAGAGCTGATGAAACAATGGCAAGTAAGTCAGGCATTTCCGCTTTAGCACTCTTGTGGATCCAATTGAACAATTCTCAGCATTTGTACTTGTAACTGACAAGCCAGGGACAAAACAAAGAT
+
BCBCBFFFFFFFGGGGGGGGGGGGHHHHHHHHHHHHHHHHHHHHHHHHHHHHHHHHHHHHHHHHHHHHHHHHHHHHHHHHHHHHGHHHHHHHHHGGGGHHHHHHHHHHGHHHHHHGHHHHGHHGGHGGGHHHHGHHHHHHHHHHHHHHHHHGHGHHHHHHHHHHHHHHHHGGGGGHHHHHHHHHHGHGHHHHGHHHHGGFFGHHHHHFGFHHHHHHHHHHHGHFHHHHFHHHHGGGGGGGGGGGGGGGGGG
@M05620:45:000000000-G6HP7:1:1101:11039:3557 1:N:0:192
AGATTACTGCAAAGTTCCCCCTGGACCTGGAAAAGTTTCTTGCCTGGCTTACAGAAGCTGAAACAACTGCCAATGTCCTACAGGATGCTACCCGTAAGGAAAGGCTCCTAGAAGACTCCAAGGGAGTAAAAGAGCTGATGAAACAATGGCAAGTAAGTCAGGCATTTCCGCTTTAGCACTCTTGTGGATCCAATTGAACAATTCTCAGCATTTGTACTTGTAACTGACAAGCCAGGGACAAAACAAAGATC
+
BBBAAFDF5FFF5BBFDGGGGGGHCGHGHHGHFHHGGHHGHGGHHHHHHHGHHHHHHHHHEHFFHHHHGHHHHHHHHHHHHHHGHHHGHHHHHGEEGHHGHHHHHHHGHHHHHHHHGHHHHHGGHGGHHHHHGHHHGHHHHFHGHHHHC?GHGHHHHGHHHHHHGHHHGGGGGGGHGHHHHHHHHHGHHHHHHHHHHFHFHHHHGHHHHHHHHHHHHHHH:CGHHHFFHG;GEGFGGGGGFGFFEGGEGGB
@M05620:45:000000000-G6HP7:1:1101:19259:3571 1:N:0:192
ATCTCTATCTCCTAAAAACCTGTTTAGATTTGGAGATAGACCTTCAGGTTTTTCATCATTTTCTGCATGAATTATACATTGACCACGTGGTCAGTTTGCAGCATTCTGTTATTTTGTTTGACAGAGTGTCTTGTTGAGAACATATGTAGGACATGATTTTTTCCTGCAACAGGGAAAATAAAGTATAAGTTTTAAAGATTTATTCTTTAATAAAGGATCTCAAAGCCAGCTTTAGAAAAAGGAAGAAAGGG
+
CCCCCFFFFFFFGGGGGGGGGGGHHHHHHHHHHGHHHHHHHHGHHGHHHHHGGHDGHFHHHHHHIHHHHHHHHHHHHHHHGHHHHHGGGGHHHHHHHHHHHHHHHHHHHHGHHHHHHHHHHHHHGHGHHHHHHHHHGHHHHHHHHHGFGGHHHHHFHHHHHGHHHHFGFHFHHGGHHHGHGDFHHHFHFFGHHHHHHHHHHHHHHHHHHHHHGHHHGHHHHHHHHGHGHEHHHEHGHHHHDGHHGGHHFHG
@M05620:45:000000000-G6HP7:1:1101:11027:3575 1:N:0:192
AGATTACTGCAAAGTTCCCCCTGGACCTGGAAAAGTTTCTTGCCTGGCTTACAGAAGCTGAAACAACTGCCAATGTCCTACAGGATGCTACCCGTAAGGAAAGGCTCCTAGAAGACTCCAAGGGAGTAAAAGAGCTGATGAAACAATGGCAAGTAAGTCAGGCATTTCCGCTTTAGCACTCTTGTGGATCCAATTGAACAATTCTCAGCATTTGTACTTGTAACTGACAAGCCAGGGACAAAACAAAGATC
+
BBBBBFFFFFFFFGGFGGGGGGFCCGGHHACGFHHFGHHHHFFHHGHHHHHHGGFFFHHGB3FFGHHHHHHHFHHHHHHGHHGHHHHGHHHHHGGFGHHHHGFAGHHGGHHHHHHHHFHEG?FEGEGFHHHGGHHHHFHFHHHHHFHFFFHHGGGHHFHHHBFHHHHHFDGFGGHHHHHGHHHHHFFHHHGHHHHHGFFGFFHHHHFBGHHHGGHCGGHH:GFHHCGCFHCGEHGEGGGGEF?GGGGGGGF
@M05620:45:000000000-G6HP7:1:1101:19243:3586 1:N:0:192
ATCTCTATCTCCTAAAAACCTGTTTAGATTTGGAGATAGACCTTCAGGTTTTTCATCATTTTCTGCATGAATTATACATTGACCACGTGGTCAGTTTGCAGCATTCTGTTATTTTGTTTGACAGAGTGTCTTGTTGAGAACATATGTAGGACATGATTTTTTCCTGCAACAGGGAAAATAAAGTATAAGTTTTAAAGATTTATTCTTTAATAAAGGATCTCAAAGCCAGCTTTAGAAAAAGGAAGAAAGGG
+
BBBBBFFFFFFFGGGGGGGGGGHHHHHHHHHHHHHHHHHHHHHHHHHHHHHGGHHHHHHHHHHHHHHHHHHHHHHHHHHHHHHHHHGGHGHHHHHHHHHHHHFGHHHHHHHHHHHHHHHHFHHHGHHHHHHHGHHHHHHHHHHHHHHHHHHHHHHHHHHHHGHHHHHEHHHHHGGHHHHHHHHHHHHGEGHHHHFHHGHHHHHHHHHHHHHHGHHFFHHHHGDFHFHGHGHHHHFFGDCFFGHHHHHGHHG
@M05620:45:000000000-G6HP7:1:1101:19264:3592 1:N:0:192
ATCTCTATCTCCTAAAAACCTGTTTAGATTTGGAGATAGACCTTCAGGTTTTTCATCATTTTCTGCATGAATTATACATTGACCACGTGGTCAGTTTGCAGCATTCTGTTATTTTGTTTGACAGAGTGTCTTGTTGAGAACATATGTAGGACATGATTTTTTCCTGCAACAGGGAAAATAAAGTATAAGTTTTAAAGATTTATTCTTTAATAAAGGATCTCAAAGCCAGCTTTAGAAAAAGGAAGAAAGGG
+
CCCCCFFFFFFFGGGGGGGGGGHHHHHHHHHHHHHHHHHHHHHHHHHHHHHGGHHHHHIHIHIHHHHHHHHHHHHHHHHHHHHHHHGHHGHHHHHHHHHHHHGHHHHHHHHHHHHHHHHHGHHHGHHHHHHHHHHHHHHHHHHHHHHHHHHHHHHHHHHHHGHHHHHHHHHHHGGHHHHHHHHHHHGHHGHHHGHFHGHHHHHHHHHHHHHHHHHHHHHHHHHGHHHFHGHHHHHHHFFFFGFHHGHHHHG
@M05620:45:000000000-G6HP7:1:1101:14090:3607 1:N:0:192
ATCTCTATCTCCTAAAAACCTGTTTAGATTTGGAGATAGACCTTCAGGTTTTTCATCATTTTCTGCATGAATTATACATTGACCACGTTCCAGCGTGGTCAGTTTGCAGCATTCTGTTATTTTGTTTGACAGAGTGTCTTGTTGAGAACATATGTAGGACATGATTTTTTCCTGCAACAGGGAAAATAAAGTATAAGTTTTAAAGATTTATTCTTTAATAAAGGATCTCAAAGCCAGCTTTAGAAAAAGGA
+
AAAAAFFFFFFFGGGGGFGFGGHFFGBEEFADEFFCGGHHHCHHHHHFGHHGEHHHHFHGDEDFFHGEFHFGGHGHFHHFFDGFHFEHHHHHHGGEGGHFHHFGFHHHHHGFGHGHHDGHHHFHFHHHFFHHHHHHHGFHHGHHFHHHHFHDFHFFFHFGGHFHGHHHGGGGGFFFFGHHFCFFCFGHEBGGGGFHHDFFGHCDHFHHHGHHHHHHHHFFD0DGFDGHGHGHHH.:CFHGHHB0GFHED?C
@M05620:45:000000000-G6HP7:1:1101:14829:3645 1:N:0:192
TACCTGTACTGGGGAAGCATTTGAATATCCCCCCATGGTGATGGGGACGGAGAACTGCTCCATAAACACAGGCAACGTGCCTAACTTTCCCGGGAAGATGAAGTCAAAGAGCGACCACAGCTCTCGGAGGTTATTTTGCATCGGTGAGCCAGACAGAATGATCCGATGAGGGGTGCGAAACTATTTGAGGAAAGGAAGCACCTTTTTATTAAATTTACCTTTTAGCAATCGCCATTCCTACCCTAAAGATC
+
BCCCCFFFFFFFGGGGGGGGGGHHHHHHHHHGGGGHHHGHHHHHHGGGGGGGGHHHHHHHHHHHHHHHHHHHGGHHGHHHHHHHHHHHHHHGGGGGGHHHHHHHHHHHHHGHGGGGGHHHHHHHHGGGGGGHHHHHHHHGHHGGGGGHHHHHHGHHHHHHHHHHHGGGGHHGGFGGGGGGGGGGGGGGGGFGGGGGGGGGGFFFFFFFFFFFFFFFFFFFFFFFFFFFFFEFFDEFFFFFFFFFFFFFFFF
@M05620:45:000000000-G6HP7:1:1101:13086:3646 1:N:0:192
TACCTGTACTGGGGAAGCATTTGAATATCCCCCCATGGTGATGGGGACGGAGAACTGCTCCATAAACACAGGCAACGTGCCTAACTTTCCCGGGAAGATGAAGTCAAAGAGCGACCACAGCTCTCGGAGGTTATTTTGCATCGGTGAGCCAGACAGAATGATCCGATGAGGGGTGCGAAACTATTTGAGGAAAGGAAGCACCTTTTTATTAAATTTACCTTTTAGCAATCGCCATTCCTACCCTAAAGATC
+
ABBBBFFFFFFFGGGGGGGGGGHHHHHHHHHGGGGHHHGHHHHHHGGGGGGGGHHHHHHHHHHHHHHHHHHHGHHHGHHHHHHHHHHHHHHGGGGGGHHHHHHHHHHHHHHHGGGGGHGHHHHHHGGGGGGHHHHHHGGHHHGGGGGHHHHHHGGHCGHHHHHHHGGGHHHGGFFGGFAGGGGGGGGGGGFFGGGGGGGFGFFFFFFFFFFFFFFFFFFFFFFFFFFFFFFFDFFFFFFFFFFFFFFFFFF
@M05620:45:000000000-G6HP7:1:1101:13106:3656 1:N:0:192
TACCTGTACTGGGGAAGCATTTGAATATCCCCCCATGGTGATGGGGACGGAGAACTGCTCCATAAACACAGGCAACGTGCCTAACTTTCCCGGGAAGATGAAGTCAAAGAGCGACCACAGCTCTCGGAGGTTATTTTGCATCGGTGAGCCAGACAGAATGATCCGATGAGGGGTGCGAAACTATTTGAGGAAAGGAAGCACCTTTTTATTAAATTTACCTTTTAGCAATCGCCATTCCTACCCTAAAGATC
+
>AAAAFFFFFFCGGGEEGGEGGHGHHHHHFFGGGGHGFGHFHFBGEEEAEFGEHHFFGBGGGHHHHHHHHHHGEGGEHFGHHHFHHHHHHHGGGGGGHHHGHGHHHHHHHFHGGGGGHHHHHHHHGGGGGDHHHHHHHHHHHGGGGGHHHHGHGHHGHHHHHHHHGGGHHHFGCCEBDBGGGGGGGGGGGGGGGGGGGGBFEFFFFFFFFFFFFFFFFFFFFFFFFFFFFEFDFFFFFFFBFFFFFFFFFF
@M05620:45:000000000-G6HP7:1:1101:20787:3667 1:N:0:192
ATCTCTATCTCCTAAAACCTGTTTAGATTTGGAGATAGACCTTCAGGTTTTTCATCATTTTCTGCATGAATTATACATTGACCACGTGGTCAGTTTGCAGCATTCTGTTATTTTGTTTGACAGAGTGTCTTGTTGAGAACATATGTAGGACATGATTTTTTCCTGCAACAGGGAAAATAAAGTATAAGTTTTAAAGATTTATTCTTTAATAAAGGATCTCAAAGCCAGCTTTCGAAAAAGGAAGAAAGGGG
+
AAAAAFFFFFFFGGGGFGGGFGHFFGHHFFFE4BGGBHFFGGHHHGHFGHFGGHF5GEHFEGHFGHDHAGHHHFHHGHHDFEEGHEHHGAGGGBEGHHBGGHHHHGHHHHHFHFFFFGFBGBF33BFFFHHGEGG4BFFG3EFGFGHGFBE?GFHHHGHHCFHGHFCDCFFHGEF/0@FH11>>FF21GHHHHFFFGHFHHHHHHHHH1FGHHB10<GGFFD1DCGHH.CHF0<..:-:;E/::GGGC::9
@M05620:45:000000000-G6HP7:1:1101:13533:3685 1:N:0:192
CATCCTGACCCTGAAGTACCCCATTGAGCATGGCATCGTCACCAACTGGGACGACATGGAGAAGATCTGGCACCACACCTTCTACAACGAGCTGCGCGTGGCCCCGGAGGAGCACCCAGTGCTGCTGACCGAGGCCCCCCTGAACCCCAAGGCCAACAGAGAGAAGATGACTCAGGTGAGGCTCGGCCGACGCCCGGGCTCCTCCCGTCCTTTCCCAAGTCATTTTCTGACCGGCTTGTTTATGACATTAA
+
ABBBBFFFFFFFGGGGFGGGGGEHHFBBCFHHHHFFHEHHGGHHEFFH3GEGGGFGGFFFHGFHBEGGHHFHHEFG?EEHGGFFFFFHGFF@EF3>/EEE//FGEGCGGCGDHHHCDA/GGDHHHHFGHH@<->CEDGG@CAGGGED..;C.::.C..///9CEGE/FB0;09099;/CFGE..->?A>F-@@D----9@E./:/:.AD.AFB/9B/;.//;///;BF//;;@-9---.;B///;/;////
@M05620:45:000000000-G6HP7:1:1101:20789:3688 1:N:0:192
ATCTCTATCTCCTAAAACCTGTTTAGATTTGGAGATAGACCTTCAGGTTTTTCATCATTTTCTGCATGAATTATACATTGACCACGTGGTCAGTTTGCAGCATTCTGTTATTTTGTTTGACAGAGTGTCTTGTTGAGAACATATGTAGGACATGATTTTTTCCTGCAACAGGGAAAATAAAGTATAAGTTTTAAAGATTTATTCTTTAATAAAGGATCTCAAAGCCAGCTTTAGAAAAAGGAAGAAAGGGG
+
CCCCCFFFFFFFGGGGGGGGGGHHDHFHHHHHHHHHHHHHHHHHHHHHHHGGHHHHHHHHHHHHHHHHHHHHHHHHHHHHHHHHHGHHGHHHHGHHHHHHHHHHHHHHHHHHHHHHHHHFHHHGHHHHHHHHHHHHHHHHHHHHHHHHHGHHHHHHHHHHGHHHHHGHHHHHGGHHHHHHHHHHHGHHHHHHHFHGHHHHHHHHHHHHHHHHHGHHHGHHHHHHGHHHGHHHHHGHHHHGGHHHHHGHHGG
@M05620:45:000000000-G6HP7:1:1101:12366:3695 1:N:0:192
CATCCTGACCCTGAAGTACCCCGGCTTGATTTCTGACATTAGATCGGAAGAGCACACGTCTGAACTCCAGTCACGGACATTTATCTCGTATGCCGTCTTCTGCTTGAAAAAAAAAAAAAAAAAATAATTTTACTATATAATAATCATGTCCGATTAAACAAAATACAACATTATTCAACATCCTCCCCCTTACTTTAAACACACCTGAACAAATCGCTCTCTTATCACCTCTAATATATCCGTACCCTTTC
+
CCBCCFFFFFFFGGGGGGGGGGGGGGGGHHHHHHHHHHHHHHHHHHGGGGHHHHHHHGHHHGHHHHHHHHHHHHGGGGGHHHHHFHHHGGHHHHGGGHGHHHHHHHHHEHHGGGG?><//>---.<0000=00000000000000:00000.....0;09.;.090000./0;0000000/0/00/...-.090:900000..9.//;0:0/.00...:.;00;:000/0.00000000;0.....00/00
@M05620:45:000000000-G6HP7:1:1101:13529:3707 1:N:0:192
CATCCTGACCCTGAAGTACCCCATTGAGCATGGCATCGTCACCAACTGGGACGACATGGAGAAGATCTGGCACCACACCTTCTACAACGAGCTGCGCGTGGCCCCGGAGGAGCACCCAGTGCTGCTGACCGAGGCCCCCCTGAACCCCAAGGCCAACAGAGAGAAGATGACTCAGGTGAGGCTCGGCCGACGCCCGTGCTCCTCCCGTCCTTTCCCCAGTCATTTTCTGCCCGGCTTGATTCTGACATTAG
+
BCCCCFFFFFFFGGGGGGGGGGGHHHHHHHHHHHHHHGHHHGHHHGHHHHHHGGGGGHHHHHHHHHHHHHHHHGHHHGGHHHHHHHHHGGGGGHHGGGGGGGHHGGGGGGGGHGHHGGHHHHHHHHHGHHGGGGGGGGGGGGHHHHGGGGHGHHGGGGGGGGGGGGGGGGGGGGGGGGGGGGGGFFFFFFFFFFFFBDDFFFFFFFFFFFFFFFFFFFFFFFFFFFFFFFFFFFFFFAFFF////B9BF//
@M05620:45:000000000-G6HP7:1:1101:9307:3740 1:N:0:192
AGATTACTGCAACAGTTCCCCCTGGACCTTTAAAAGTTTCTTGCGTGGCTTACAGAAGCTGGAACAACTACCAATGTCCTACAGGGTGCTACCCGTAAGGAAAGTCTCCTAGATTACTCCAAGGGAGTAAAAGAGCTGATGAAACAATGGCAAGTAAGTCAGGCATTTCCGCTTTAGCACTCTTGTGGATCCAATTGAACAATTCTCAGCATTTGTACTTGTAACTGACAAGCCAGGGACAAAACAAAGAT
+
AAAAAFFFFFFFGGGGGGGGGGG00FH00111D11D122221110/B/A00FA11DGHFH100BA0B/11B0B1B1D2@221110/B//12B0F///?01B00B1@B1F111B22>12B1111//?/<BGHH>FBGHHFHHFHHHHHHHFHHHGHHHHFHFHFGHHHHHHFGGGGGFHHHHHHGGFGCBGHHHHHHHFFFFFHHHFHF:CCHFGCGB;GF;;CGHHGHHHHGEGGGG??EGGGGGGGF9B0
@M05620:45:000000000-G6HP7:1:1101:19704:3748 1:N:0:192
TACCTGTACTGGGGAAGAGCACACGTCTGAACTCCAGTCACGGACATTTATCTCGTATGCCGTCTTCTGCTTGAAAAAAAAAAAAAAACAAAATAAAAATTAAACCTCAACAGATCAAGAAGAACACCACCACATACGGAAAAAAAACTGCCATACATTAGATGACAAAACAATTTGACCATAAGCCCTGGTAACTCAAGATTCTGTGTGACACGCCAACGACAAGAAATATACACTAGAGATGGCATTGT
+
CCCCCFFFFFFFGGGGGGGGGGHHGGHHGHHHHHHHHHHHHGGGGGHHHHHGHHHGGHHHHGEGHGHHHHHHHHHHHHGGGGF/>/<////00222222?22222?2?22220011111100=0000...<...111...<-/.---.000/000/00:000000000/....0000000:00:000./..000:000000000:000;.0000.-..-...;9-.///00000000/0000000//0000
@M05620:45:000000000-G6HP7:1:1101:19527:3755 1:N:0:192
CATCCTGACCCTGAAGTACCCCGGCTTGATTTCTGACATTAGATCGGAAGAGCACACGTCTGAACTCCAGTCACGGACATTTATCTCGTATGCCGTCTTCTGCTTGAAAAAAAAAAAAAGACAGCTGGGGTTCTTTCTTTGTGTAAGAAACGAGAAACCCAAAAGAAGCATTTTGTAACTAAGTCCTGCTGAGTCATTCATGATTTTTTATCCGCCTAGCTTTTTCGCCCAAAGTCTCTACTCTCATACCT
+
ABABBFFFFFFFGGGGGGGGGGGGGGGGHHHHHGHHHHHHHHHHHHGGEEHHHHHHHGHHHGHHHHHHGHHHHHGGGGGHHHHHHFHHGGHHHHGGGHGGHHHHHHGHHHHFFDCD<>///000/??0.>.-011><<=000/<==000<<.<:../:...:.:/.9//:9B000/900;00/;;0CFB9B;.;;F0;99F000;;;/;A//;99AD./99//;/:-.9.:../://;/9B///;/:////
@M05620:45:000000000-G6HP7:1:1101:15376:3756 1:N:0:192
TACCTGTACTGGGGAAGCATTTGAATATCCCCCCATGGTGATGGGGACGGAGAACTACTCCATAAACACAGGCAACGTGCCTAACTTTCCCGGGAAGATGAAGTCAAAGAGCGACCACAGCTCTCGGAGGTTATTTTGCATCGGTGAGCCAGACAGAATGATCCGATGAGGGGTGCGAAACTATTTGAGGAAAGGAAGCACCTTTTTATTAAATTTACCTTTTAGCAATCGCCATTCCTACCCTAAAGATC
+
BCCCCFFFFFFFGGGGGGGGGGHHHHHHHHHGGGGHHHHHHHHHGGGGGGGGGHHH3FGHHHHHHHHHHHHHGHHHGHHHHHHHHHHHHHHGGGGGGHHHHHHHHHHHHHHHGGGGGHHHHHHHHGGGGGGHHHHHHHHHHHGGGGGHHHHHHGHHHHHHHHHHHGGGHHHGGDGGGGGGGGGGGGGGGGCFGGGGGGGGGFFFFFFFFFFFFFFFFFFFFFFFFFFFFFEFFFFFFFFFFFFFFFFFFFB
@M05620:45:000000000-G6HP7:1:1101:17276:3782 1:N:0:192
TACCTGTACTGGGGAAGCATTTGAATATCCCCCCATGGTGATGGGGACGGAGAACTGCTCCATAAACACAGGCAACGTGCCTAACTTTCCCGGGAAGATGAAGTCAAAGAGCGACCACAGCTCTCGGAGGTTATTTTGCATCGGTGAGCCAGACAGAATGATCCGATGAGGGGTGCGAAACTATTTGAGGAAAGGAAGCACCTTTTTATTAAATTTACCTTTTAGCAATCGCCATTCCTACCCTAAAGATC
+
BCCCCFFFFFFFGGGGGGGGGGHHHHHHHHHGGGGHHHGHHHHHHGGGGGGGGHHHHHHHHHHHHHHHHHHHGHHHGHHHHHHHHHHHHHHGGGGGGHHHHHHHHHHHHHHGGGGGGHHHHHHHHGGGGGEHHHHHHHHHHHGGGGGHHHHHHGHHHHHHHHHHHGGGHHGGGGGGGDFGGGGGGGGGGGCFGFGGGGGGGFFFFFFFFFFFFFFFFFFFFFFFFFFFFFFFFFFFFFFFFFFFFFFFFFF
@M05620:45:000000000-G6HP7:1:1101:12349:3786 1:N:0:192
TACCTGTACTGGGGAAGAGTGTAGCAATCGCCATTCCTACCCTAAAGATCGGAAGAGCACACGTCTGAACTCCAGTCACGGACATTTATCTCGTATGCCGTCTTCTGCTTGAAAAAAAAAAAAAAATAACAAAACAACTAATTTAGTACCTATTAAGTAACATCTATTATCCTTCACCCAAGATAATACACTATACGTAGACACGATTTCTTATTAATCCACGGCACTTCCACACAGCTTCAGAAACAGGA
+
ABBBBFFFFFFFGGGGGGFEEFGHHHHHHFGGGGHHHHGHCHHHGGHHHHGGGGGHFHHHHHGFHHGHHHHHFHEHHHHGGGGGGHHFHBHHHFEHHHHGGCHGFHHHHHHHHHHHGGGC@/>/>-011111000...//00000000=000=<000::00;0;000;;;00:0:C0<C....00000000;/09;990..;0/.-9..0;///////////.----;//99/99:999B////;9//.9.
@M05620:45:000000000-G6HP7:1:1101:9331:3795 1:N:0:192
TACCTGTACTGGGGAAGCATTTGAATATCCCCCCATGGTGATGGGGACGGAGAACTGCTCCATAAACACAGGCAACGTGCCTAACTTTCCCGGGAAGATGAAGTCAAAGAGCGACCACAGCTCTCGGAGGTTATTTTGCATCGGTGAGCCAGACAGAATGATCCGATGAGGGGTGCGAAACTATTTGAGGAAAGGAAGCACCTTTTTATTAAATTTACCTTTTAGCAATCGCCATTCCTACCCTAAAGATC
+
ABBBBFFFFFFFGGFGGGGGGGHHHHHHHHHGGGGHHHGHHHHGHGGGGGGGGHHHHHHHHFHHHHHHHHHHGHHHGHHHHHHHHHHHHHHGGGGFDFHHGFHGGHHHHHHHGGGGGHGHHHHHHGGDDGCGFGHHHHEDHHGGGFFHHHHHHEHHHHHHGHHHHGGGHHHCGGGGGGGGGGBFGGGGGE9F9?FGGGGGGEFFFFFFFFFFFFFFFBFFFFFFFFFFFF.AFFEFFFFFFFFFFFBFFFF
@M05620:45:000000000-G6HP7:1:1101:17287:3798 1:N:0:192
TACCTGTACTGGGGAAGCATTTGAATATCCCCCCATGGTGATGGGGACGGAGAACTGCTCCATAAACACAGGCAACGTGCCTAACTTTCCCGGGAAGATGAAGTCAAAGAGCGACCACAGCTCTCGGAGGTTATTTTGCATCGGTGAGCCAGACAGAATGATCCGATGAGGGGTGCGAAACTATTTGAGGAAAGGAAGCACCTTTTTATTAAATTTACCTTTTAGCAATCCCCATTCCTACCCTAAAGATC
+
AABBBFFFFFFFGGGGEGGFGGHHHGHHHHHGGGGHHHFGFFHFHGGGGGGGGHHHFHHHHHHHHHHHHHHHGHHHGHHHHHHGHHHHHHHGGGGGGHHHHHHHGHHHHHHHGGGGGHHHHHHHHGGGGGGHHHHHHHHHHHGGGGGAGHHHFGHHHHHFGHHHHGDGHFHGG.AEBDFGGGGGGGGGFGFGGFFGGGGFFFFFFFFFFFFFFFFFFFFFFFFF/BFBFF.;ABFFFFFFFFFFFFFFBBF
@M05620:45:000000000-G6HP7:1:1101:10273:3832 1:N:0:192
CATCCTGACCCTGAAGTACCCCGGCTTGATTTCTGACATTAGATCGGAAGAGCACACGTCTGAACTCCAGTCACGGACATTTATCTCGTATGCCGTCTTCTGCTTGAAAAAAAAAAAAGGTCAGCTGGGGGGCTTTCTTTGTGTAAGCAACGAGAAACCTGAAAGAAGCATTTTTTAACTAAGTCCTGCTGAGTCATTCATGAGTTTTTAGCCGCCTTGCTTCTTCTCACAGACTCTCTACTCTCATTCCA
+
AA?ABFFFFFFFEGGFGGGGGGGEGEGEFGEGHFHFHAGGAFFHDGGDAE1FFHHHHGHHHGHHGGAG3GHHHEED>EEGHFFHHDGHG1GHH@E?>GF4FHHFFCFHFH0EE/C</<//1?F0F<10//?-99;BFFFF/;.BB/;FFBFB?9.9B;AFFB9FBFA/B/:B;BFBEBF/BBFFFFFFFF;/.9BBFBFFB9B/;FFBEF/BB.@BFFBBBB;/BFFFBFF//9B/B;FFFFFB9BF//;9
@M05620:45:000000000-G6HP7:1:1101:10288:3845 1:N:0:192
CATCCTGACCCTGAAGTACCCCGGCTTGATTTCTGACATTAGATCGGAAGAGCACACGTCTGAACTCCAGTCACGGACATTTATCTCGTATGCCGTCTTCTGCTTGAAAAAAAAAAAAAAAAAGCAGTGGGGTATTCGTTGTTTACGCAATGAGAATACTGAATGAAGCATTTTTTAACTAAGACTTGCTTAGTCTTTGATGCGCATTTAGTTGCATTGCGTCTTTTCTGAGACTCTCTCATATATTGCCA
+
BBABBFFFFFFFFGGBGGGGGGEFGGGGHHHHHHHGHHHHH5FHHGGGEGGHHHHHHGHHHGHHHHHH3FHGHHGGGGEHHHGHHGHHGDHGFFGEGHGFHGHHHFHHFGHCGCGF/<//--><.//0/<.-.:0:;/;/;../00:..-.00;000;90;FG000000/0;BFF?.000//////9/9////;//99/////-.-;.99/:////////..9..//////:///////9///;////:9/
@M05620:45:000000000-G6HP7:1:1101:8122:3925 1:N:0:192
ATCTCTATCTCCTAAAAACCTGTTTAGATTTGGAGATAGACCTTCAGGTTTTTCATCATTTTCTGCATGAATTATACATTGACCACGTGGTCAGGTTGCAGCATTCTGTTATTTTGTTTGACAGAGTGTCTTGTTGTGAACATATGTAGGACATGATTTTTTCCTGCAACAGGGAAAATAACGTATAAGTTTTAAAGATTTATTCTTTAATAAAGGATCTCAAAGCCAGCTTTAGAAAAAGGAAGAAAGGG
+
A3>AAFFFFFFFGGGF4GGGGCGGGHFCFFFGGFHHEBBB3EGFFBFDGGGFFHFHFHHHHHHF5FHFHFBGDHGGFFGFHFFHFG?GCCA3@22DEF1B331BEBG4FGFHBDGHEGFC334B3BBG4FGGFHHA0/44BDFB?F44?3D3B3FE?E44F<B1B1101100/</@AG1G@1??FGCGG<FDG11GGDHDGGGF1FGG1<>>11=1<D/<GG00</C/<.C0G0;000/.../;CGHHG.:
@M05620:45:000000000-G6HP7:1:1101:8096:3933 1:N:0:192
ATCTCTATCTCCTAAAAACCTGTTTAGATTTGGAGATAGACCTTCAGGTTTTTCATCATTTTCTGCATGAATTATACATTGACCACGTGGTCAGTTTGCAGCATTCTGTTATTTTGTTTGACAGAGTGTCTTGTTGTGAACATATGTAGGACATGATTTTTTCCTGCTACAGGGAAAATAAAGTATAAGTTTTAAAGATTTATTCTTTAATAAAGGATCTCAAAGTCAGCTTTAGAAAAAGGAAGAAAGGG
+
BBBBAF5DDFFFGGGGGGGGGFHFHHFFHHHGFHHFHHFAAEGGHHHHGGHFEHFFHHFHHGHHGFHFGFHFGHHFGHHHFHHGHHEF111BD2DFGH55@31BGHHF4FHHFBGHHHE3E34F3BGG4F4@F3FF0??43?BBFG4?BF33B?BGHFH44>0BD?11BB110F/@/01@111@>DFDF<DF1?11FGHGGHHHHFFD>FF111=1FG0<11>G00=0=00000=C00/<.:CGHHHGHAA
@M05620:45:000000000-G6HP7:1:1101:20918:3984 1:N:0:192
AAACCAAGCAGACACTCACCGCTCCCTCGCCACAGGCCAATAGTTTGTCCTCACTGAGTTGGCAACAAGTGGCTGCTGTGGCTGCCATTTTTCTGGTGATGGCCATCAGCTCCGACGAGGTCAGCTGGGGGGCTTTCTTTGTGTAAGCAACGAGAAACCTGAAAGAAGCATTTTTTAACTAAGTCCTGCTGAGTCATTCATGAGTTTTTAGCCGCCTTGCTTCTTCTCACAGACTCTCTACTCTCATGCCA
+
AB3ABBBFBFFFGGGGCGGGGGCFGFHGGGGGGHHCGGHEFFHHHHHHHFGDFGDGGHHHHHHHFHHGHGHHFHEFFFHHHHGFGHFHHHHGFHHGHHFEGFHHFHHFGGHHFFGGE?CCEHFHFDGHGGGGGGGGBFGGGFFFGFFFFFABEDFFFFFBFFFFFFFFFFFFFFFBFFFFFFEFFFFFFFFBFFFFFFFFFFF/FFFFFEEFFDB?FFFFFFBFFBBBFFFB/;BFFFF/BFFFF/BBFFB
@M05620:45:000000000-G6HP7:1:1101:10045:3988 1:N:0:192
CATCCTGACCCTGAAGTACCCCATTGAGCATGGCATCGTCACCAACTGGGACGACATGGAGAAGATCTGGCACCACACCTTCTACAACGAGCTGCGCGTGGCCCCGGAGGAGCACCCAGTGCTGCTGACCGAGGCCCCCCTGAACCCCAAGGCCAACAGAGAGAAGATGACTCAGGTGAGGCTCGGCCGACGCCCGTGCTCCTCCCGTCCTTTCCCCAGTCATTTTCTGCCCGGCTTGATTTCTGACATTA
+
ABBBBFDFF4FFFGGFFGGGGGAGFHFHFBFGHFFHHEHHGGHGHGHHHHFHGAGGGHHBGGHFHDEDHHHHHGGHHGEHHHHHHHHFEEFGGGFGGGEGGGHHGGGGGGGGHGCHEGHHGHFHHHHFHHGCCGCEGG@@@FGFCCGDGGHGHEGGEEGGGGGGGGGGFGGGG00FBFFGGGEGBB?D-;>--BB;BAAEFFBFEFAFFAFFBBBFFBDFFF/FFB/:BFBAD9-BB9.;BFFFFFBFFF/
@M05620:45:000000000-G6HP7:1:1101:10057:4006 1:N:0:192
CATCCTGACCCTGAAGTACCCCATTGAGCATGGCATCGTCACCAACTGGGACGACATGGAGAAGATCTGGCACCACACCTTCTACAACGAGCTGCGCGTGGCCCCGGAGGAGCACCCAGTGCTGCTGACCGAGGCCCCCCTGAACCCCAAGGCCAACAGAGAGAAGATGACTCAGGTGAGGCTCGGCCGACGCCCGTGCTCCTCCCGTCCTTTCCCCAGTCATTTTCTGCCCGGCTTGATTTCTGACATTT
+
CCCCCFFFFFFFGGGGGGGGGGGHHHGHHHHHHHHHHGHHHGHGHGHHHHHHGGGGGHGHHGHHHHHGHHHHHGHHHGGHHHHHHHHGGGEGGHHGGGGGGGHHGGGGGGGGHHHHGGHGHHHHHHHGHHGGGGGGGGGGGGHHHHGGGDHGHHGGGGGGGGGGGGGGGGGGGGGGGGGGGEGGFAEFCFFFFFFF:.AEFFFFFFFFFFFFFFFFFEAFFBFFFFFFFFFFAFAFFF?FFFFFF9FFFF/
@M05620:45:000000000-G6HP7:1:1101:20474:4007 1:N:0:192
CATCCTGACCCTGAAGTACCCCATTGAGCATGGCATCGTCACCAACTGGGACGACATGGAGAAGATCTGGCACCACACCTTCTACAACGAGCTGCGCGTGGCCCCGGAGGAGCACCCAGTGCTGCTGACCGAGGCCCCCCTGAACCCCAAGGCCAACAGAGAGAAGATGACTCAGGTGAGGCTCGGTCGACGCCCGTGCTCCTCCCGTCCTTTCCCCAGTCATTTTCTGCCCGGCTTGATTTCTGACATTA
+
CABCCFFFFFFFGGGGGGGGGGGHHHHHHHHHHHHHHGHHGGHHHGHHHHHHGGGGGHHHHHHHHHHHHHHHHGHHHGGHHHHHHHHHGGGGGHHGGGGGGGHHGGGGGGGGHHHHGGHGHHHHHHHHHHGGGGGGGGGGGGHHHHGGGGHGHHGGGGGGGGGGGGGFGGGGGGGGGGGGGGGGFFADFFFFFFFFDFFFFFFFFFFFFFFFFFFFFFFFFFFFFFFFFFFFFFFFFFABFFFFFFFFFF0
@M05620:45:000000000-G6HP7:1:1101:20469:4028 1:N:0:192
CATCCTGACCCTGAAGTACCCCATTGAGCATGGCATCGTCACCAACTGGGACGACATGGAGAAGATCTGGCACCACACCTTCTACAACGAGCTGCGCGTGGCCCCGGAGGAGCACCCAGTGCTGCTGACCGAGGCCCCCCTGAACCCCAAGGCCAACAGAGAGAAGATGACTCAGGTGAGGCTCGGTCGACGCCCGTGCTCCTCCCGTCCTTTCCCCAGTCATTTTCTGCCCGGCTTGATTTCTGACATTA
+
AABBBFFFFFFFGGGGGFGGGGGHHHGHHHHHHHHHHGHHHGHHHGHHFEGHGGGGGGHHHHHHFHHHHHHGHFHHHGGHHHHFHHHH@FGGGHHEGGGGGGHHGGGGGGGGHHHHGGHHHHHHHHGHHHGGDGCGGGGGGGHHHGGGGGCECGGGGFGGGGGGFFFGFFFGGGGGGGGGGGGGBFDF-9DFFFFFFFFAFFFFFFFFFFFFFFFFFFAFFFFFFFFFBBFF.BFCC-AFFFFFF/BFBB/
@M05620:45:000000000-G6HP7:1:1101:8018:4104 1:N:0:192
AGATTACTGCAACAGTTCCCCCTGGACCTGGAAAAGTTTCTTGCCTGGCTTACAGAAGCTGAAACAACTGCCAATGTCCTACAGGATGCTACCCGTAAGGAAAGGCTCCTAGAAGACTCCAAGGGAGTAAAAGAGCTGATGAAACAATGGCAAGTAAGTCAGGCATTTCCGCTTTAGCACTCTTGTGGATCCAATTGAACAATTCTCAGCATTTGTACTTGTAACTGACAAGCCAGGGACAAAACAAAGAT
+
BCCCCFFFFFFFGGGGGGGGGGGGFHHHHHHHHHHHGHHHHHHGHHHHGHHHHHHHHHHHHHHHHHHHHHHHGHHHHHHHFHHHHHHHHHGHHHGGGGHHHHGGFHHHGHHHHHHHHHHHHCHGGGGGHHHHHGHHHHGHHFHHGHHHHHHHHGHHHHHHHHHHHHHHHHGGGGGHHHHHHHHHHHHGGHHHHHHHHHHHHHHHHHHHHHHHHHHHHHHHGHHHHHHHHGHHHGGGGGGGGGGGGGGGGGG
@M05620:45:000000000-G6HP7:1:1101:21423:4120 1:N:0:192
CATCCTGACCCTGAAGTACCCCATTGAGCATGGCATCGTCACCAACTGGGACGACATGGAGAAGATCTGGCACCACACCTTCTACAACGAGCTGCGCGTGGCCCCGGAGGAGCACCCAGTGCTGCTGACCGAGGCCCCCCTGAACCCCAAGGCCAACAGAGAGAAGATGACTCAGGTGAGGCTCGGCCGACGCCCGTGCTCCTCCCGTCCTTTCCCCAGTCATTTTCTGCCCGGCTTGATTTCTGACATTA
+
CCCDDFFFFFFFGGGGGGGGGGGHHHHHHHHHHHHHHGHHHGHHHGHHHHHHGGGGGHHHHHHHHHHHHHHHHGHHHGGHHHHHHHHHGGGGGHHGGGGGGGHHGGGGGGGGHHHHGGHHHHHHHHHHHHGGGGGGGGGGGGHHHHGGGGHGHHGGGGGGGGGGGGFFGGGGGGGGHGGGGGGGFFFFFFFFFFFFFFFFFFFFFFFFFFFFHHFFFFFFFFFFFFFFFEFFDFFFFFAFFFFFFFFFFF0
@M05620:45:000000000-G6HP7:1:1101:7905:4132 1:N:0:192
ATCTCTATCTCCTAAAAACCTGTTTAGATTTGGAGATAGACCTTCAGGTTTTTCATCATTTTCTGCATGAATTATACATTGACCACGTGGTCAGTTTGCAGCATTCTGTTATTTTGTTTGACAGAGTGTCTTGTTGAGAACATATGTAGGACATGATTTTTTCCTGCAACAGGGAAAATAAAGTATAAGTTTTAAAGATTTATTCTTTAATAAAGGATCTCAAAGCCAGCTTTAGAAAAAGGAAGAAAGGG
+
CCCCCFFFFFFFGGGGGGGGGGHHHHHHHHHHHHHHHHHHHHHHHHHHHHHGGHHHHIIHHHIIIHHHHHHHHHHHHHHHHHHHHHGHHGHHGHHHHHHHHHHHHHHHHHHHHHHHHHHHHGHHGHHHHHHHHHHHEGEHHHHHHHFGHHHHGHHHHHHHHGHHHHGEGHHHHGGGHHHHHHHGHHHHHGHHHGHHHHHHHHHHHHHHHHGHGFFFFHHHHGGHHFHBGCGGHHHFHHHFDGHHHHHHHGG
@M05620:45:000000000-G6HP7:1:1101:10941:4133 1:N:0:192
TACCTGTACTGGGGAAGCATTTGAATATCCCCCCATGGTGATGGGGACGGAGAACTGCTCCATAAACACAGGCAACGTGCCTAACTTTCCCGGGAAGATGAAGTCAAAGAGCGACCACAGCTCTCGGAGGTTATTTTGCATCGGTGAGCCAGACAGAATGATCCGATGAGGGGTGCGAAACTATTTGAGGAAAGGAAGCACCTTTTTATTAAATTTACCTTTTAGCAATCGCCATTCCTACCCTAAAGATC
+
BBBCCFFFFFFFGGGGGGGGGGHHHHHHHHHGGGGHHHGHHHHHHGGGGGGGGHHHHHHHHHHHHHHHHHHHGHHHGHHHHHGHHHHHHHHGGGGGGHHHHGHHHHHHHHHHGGGGGHHHHHHHHGGGGGGHHHHHHHHGHHGGGGGHHHHHHGHHHHHHHHHHHGGGHHHGGEGGGGGFGGGGGGGFGGFGGGGGGGGGGFFFFFFFFFFFFFFFFFFFFFFFFFFFFFEFFFFFFFFFFFFFFFFFFFF
@M05620:45:000000000-G6HP7:1:1101:7891:4145 1:N:0:192
ATCTCTATCTCCTAAAAACCTGTTTAGATTTGGAGATAGACCTTCAGGTTTTTCATCATTTTCTGCATGAATTATACATTGACCACGTGGTCAGTTTGCAGCATTCTGTTATTTTGTTTGACAGAGTGTCTTGTTGAGAACATATGTAGGACATGATTTTTTCCTGCAACAGGGAAAATAAAGTATAAGTTTTAAAGATTTATTCTTTAATAAAGGATCTCAAAGCCAGCTTTAGAAAAAGGAAGAAAGGG
+
BBBBBFFFFFFFGGGGGGGGGGHHHHHHHHHHHHHHHHHGHHHHHHGHHHHGGHGHHHHHHHHHHHGHHHHHHGHHHGHHHHHHHHGHHEHHGHHHHHHHHHAGHHHHHHHHHHHHHHHHGGHHFEGHHHHHHHHGHGHHHBGGGHH4GFHHHHHHHHHHHGHHFHHGHHGHHGGHHHHHHHHHHHHHHHHHHHBFGHHHHHHHHHHHGDGHHFHHFHHHHG0DDGHFHEHHHGHB0D/CDDBGGFGC/.D
@M05620:45:000000000-G6HP7:1:1101:10950:4151 1:N:0:192
TACCTGTACTGGGGAAGCATTTGAATATCCCCCCATGGTGATGGGGACGGAGAACTGCTCCATAAACACAGGCAACGTGCCTAACTTTCCCGGGAAGATGAAGTCAAAGAGCGACCACAGCTCTCGGAGGTTATTTTGCATCGGTGAGCCAGACAGAATTATCCGATGAGGGGTGCGAAACTATTTGAGGAAAGGAAGCACCTTTTTATTAAATTTACCTTTTATCAATCGCCATTCCTACCCTAAAGATC
+
1>>AA1B@FFF11AF111FGGGFDDGGGGHHGGG0GH01B1DFBC/BAAA/EEGGHFAFFGFGHHHFHHEEEFCGH>BAGGHHFHBFHFFG?@@/E/0BE11BBBGHDGF0GGCGGGHHHGHHHH/FCCCEHHGHHGGDFHHC.C.FCBGCCFEB/CGF00=DGG.:E0<C.-E?AAB@??FBBFBB0C/0B/..9/9CBFFFFFFFEFFFBFFFFBB:BFEFF/;BFBF--ABEFFFFFFFFFBFB//FF
@M05620:45:000000000-G6HP7:1:1101:19135:4240 1:N:0:192
ATCTCTATCTCCTAAAAACCTGTTTAGATTTGGAGATAGACCTTCAGGTTTTTCATCATTTTCTGCATGAATTATACATTGACCACGTTCCAGCGTGGTCAGTTTGCAGCATTCTGTTATTTTGTTTGACAGAGTGTCTTGTTGAGAACATATGTAGGACATGATTTTTTCCTGCAACAGGGAAAATAAAGTATAAGTTTTAAAGATTTATTCTTTAATAAAGGATCTCAAAGCCAGCTTTAGAAAAAGGA
+
BBCCCFFFFFFFGGGGGGGGGGHHHHHHHHHHHHHHHHHHHHHHHHHHHHHGGHHHHIHHHHHHIHHHHHHHHHHHHHHHHHHHHHGHHHHHHHGFGGHHHHHHHHHHHHHHHHHHHHHHHHHHHHHHGHHHHHHHHHHHHHHHHHHHHHHHHHHHHHHHHHHHHHHHHGHHHHHHHHHHGGGHHHHHHHHHHHHHHGHHHHHHHHHHHHHHHHHHHHHHHGHHHHHHHHHHHHHHHGHHHHHFHHHHGGG
@M05620:45:000000000-G6HP7:1:1101:15154:4244 1:N:0:192
CATCCTGACCCTGAAGTACCCCATCTTGATTTCCGACATCACATCCTAAGACCACACGTCTGAACTCCAGTAACTAATCTTCTACACCTATCCCGGCTTCTGCTTGAAAAAACACCCAGTGCTGCTGACCGAGGCCCTCCTGAACCCCAAGGCCAACAGAGATAAGATGACTCAGGTGAGGCTCGGTCGACGCCCGTGCTTCTCCCGTCCTTTCCCCATTCATTTTCTGCCCGGCTTGATTTCTGACATTA
+
1>1AAFFFFFFFGGGEGFGGGG1B013D31DA3A00A0F1B112101210A10B/G/AA/A/B2AFG111212D21F1122D22D1000B@101//>/E011B11B0B11>/??0/?</B1BF11C11BC>?@/BEFHGABF11??CCG?H.F.<<FFFF0011000=DB0<<C0/=/0.<.C.--:.9----;-99..C090B0/--9--/;///---99/;/BBF/BFFF--999=-BF/B////99B/
@M05620:45:000000000-G6HP7:1:1101:15158:4268 1:N:0:192
CATCCTGACCCTGAAGTACCCCATTGAGCATGGCATCGTCACCAACTGGGACGACATGGAGAAGATCTGGCACCACACCTTCTACAACGAGCTGCGCGTGGCCCCGGAGGAGCACCCAGTGCTGCTGACCGAGGCCCCCCTGAACCCCAAGGCCAACAGAGAGAAGATGACTCAGGTGAGGCTCGGCCGACGCCCGTGCTCCTCCCGTCCTTTCCCCAGTCATTTTCTGCCCGGATTGATTTCTGACATTT
+
>AAAAFFFFFFFGGGGFDFGGG1FGBGFGBGAFHFHHAAC0AGF/EGH0/BGAA/EEBE10B0CGFHHFBFCF/FGECEHHHHHFH1FGGGGGFGEECGG/EFGGG/BCG/?FC<CCFCGFBHGFHGF0G/AGGCECCCGGCC0CCEGGAE.CGFAEEFFGF?EGF/C0FBFBBF/C/B9FEGF@<AA@-9-;>@99-:-B99B/-9AA:AFFB//---;B9FBFBFBB/B-:;-:BF/BB/;B//;9BB/
@M05620:45:000000000-G6HP7:1:1101:14121:4273 1:N:0:192
ATCTCTATCTCCTAAAAACCTGTTTAGATTTGGAGATAGACCTTCAGGTTTTTCATCATTTTCTGCATGAATTATACATTGACCACGTTCCAGCGTGGTCAGTTTGCAGCATTCTGTTATTTTGTTTGACAGAGTGTCTTGTTGAGAACATATGTAGGACATGATTTTTTCCTGCAACAGGGAAAATAAAGTATAAGTTTTAAAGATTTATTCTTTAATAAAGGATCTCAAAGCCAGCTTTAGAAAAAGGA
+
BBBBBFFFFFFFGGGGGGGGGGFGHHHHHHHHHHHHHHHHHHFHHGHHHHHGGHHHHGHHGHHHHHFHHHHHHHHHHHHHHHHHHHGGHHHHHHGFGGHHHHHHHHHGHHGHHHHHHHHHHHHHHHHHGHHHHGEGHHHHHHHHHHHFGHHHHHHGGHHHHHHHHHHHHGHHHHHHGHGHHGGHHHHGGHHGHHFHHFHHHHHHHHHHHHHHHHHHHHHGHFGGHHHHHGHHHHHHHGHHHHHHGHGHGGG
@M05620:45:000000000-G6HP7:1:1101:14108:4286 1:N:0:192
ATCTCTATCTCCTAAAAACCTGTTTAGATTTGGAGATAGACCTTCAGGTTTTTCATCATTTTCTGCATGAATTATACATTGACCACGTTCCAGCGTGGTCAGTTTGCAGCATTCTGTTATTTTGTTTGACAGAGTGTCTTGTTGAGAACATATGTAGGACATGATTTTTTCCTGCAACAGGGAAAATAAAGTATAAGTTTTAAAGATTTATTCTTTAATAAAGGATCTCAAAGCCAGCTTTAGAAAAAGGA
+
CDDCDFFFFFFFGGGGGGGGGGHHHHHHHHHHHHHHHHHHHHHHHHHHHHHGGHHHHHHHIIIHIHHHHHHHHHHHHHHHHHHHHHGHHHHHHHGGGGHHHHHHHHHGHHHHHHHHHHHHHHHHHHHHGHHHHHHHHHHHHHHHHHGHHHHHHHHHHHHHHHHHHHHHHGHHHHHHHHHHHGGHHHHHGHHGGHHHHGHHHGHGHHHHHHHHHHHHHGHGHFHHHHHHHGHGHHHHHGHHHHHHHHHHGGH
@M05620:45:000000000-G6HP7:1:1101:18025:4291 1:N:0:192
ATCTCTATCTCCTAAAAACCTGTTTAGATTTGGAGATAGACCTTCAGGTTTTTCATCATTTTCTGCATGAATTATACATTGACCACGTGGTCAGTTTGCAGCATTCTGTTATTTTGTTTGACAGAGTGTCTTGTTGAGAACATATGTAGGACATGATTTTTTCCTGCAACAGGGAAAATAAAGTATAAGTTTTAAAGATTTATTCTTTAATAAAGGATCTCAAAGCCAGCTTTAGAAAAAGGAAGAAAGGG
+
CCCCCFFFFFFFGGGGGGGGGGHHHHHHHHHHHGHHHHHGHHHHHHHHHHHGGHHHHHIHHIIIHHHHHHHHHHHHHHHHHHHHHHGFGGHHHHHHHHHHHHHHHHHHHHHHHHHHHHHHHHHHHHGHHHHHHHHHGHGHHHHHHHHHGHHHHHHHHHHHHGHHHHHGHHGHHGGHHHHHHHHGHHHGHGHHHHHHHHHHHHHHHHHHHGHHGHHHHHHGHGHGHGHGHFGHHHHHGHHGGGHHHHHHHHG
@M05620:45:000000000-G6HP7:1:1101:15532:4423 1:N:0:192
AGATTACTGCAACAGTTCCCCCTGGACCTGGAAAAGTTTCTTGCCTGGCTTACAGAAGCTGAAACAACTGCCAATGTCCTACAGGATGCTACCCGTAAGGAAAGGCTCCTAGAAGACTCCAAGGGAGTAAAAGAGCTGATGAAACAATGGCAAGTAAGTCAGGCATTTCCGCTTTAGCACTCTTGTGGATCCAATTGAACAATTCTCAGCATTTGTACTTGTAACTGACAAGCCAGGGACAAAACAAAGAT
+
AAAAAFFFDFDFGAFGGGGGGGGGHHHHHHHHCFHHHHHHHHHHHHHEHHHHHHHHHHHHHHFHHHGHHHHHHHHHHHHHGHHHBGGHHHFHHHGFGCHHHHEHAGHHGHHHHFHHHHHHB1FFGFFFHHHHHGHHHHHHHGHHHHHHHHHHHGHHGHHFFFEGEHHHHHGGGGGHHGHHHGHHEGHGBHHHHFFHHFGGFGHGHHHHHGEGGHHHHHHGHGGCHHFHHFGHHGGGGGGGGGFGG.EFGGF
@M05620:45:000000000-G6HP7:1:1101:23477:4460 1:N:0:192
CATCCTGACCCTGAAGTACCCCGGCTTGATTTCTGACATTAGATCGGAAGAGCACACGTCTGAACTCCAGTTACGGACATTTATCTCGTATGCCGTCTTCTGCTTGAAAAAAAAAAAAAAAAAATATAAAAAAACAGGAAAAAAAAAGGATAAAAAACAAAAAAAGTGAGTGGTCAGGAATCAAAAGAAGTCAAGAAAAAAATAAACAAGAAAAAGAACTCTCAGTAGGAGACAATTGTAATATCAATGAA
+
DCCDDFFFFFFFGGGGGGGGGGGGGGGGHHHHHHHGHHHHHHHHHHGAFGHHHHHGHGHHHGHHHHHHFHHHGHGGGGGHHHHHFHHHGGHHHHGGGHGHHHHHHHHHHHHGGGGC><>/><--.00000<0--../..///.9-:-../:0;000:...:A9B-.000000.0:;//0;000:00/.:/000:00:/:.-9.0::00./;///..9./0000000:00:/..//00000:00000000;0
@M05620:45:000000000-G6HP7:1:1101:13555:4510 1:N:0:192
AAACCAAGCAGACACTCACCGCTCCCTCGCCACAGGCCAATAGTTTGTCCTCACTGAGTTGGCAACAAGTGGCTGCTGTGGCTGCCATTTTTCTGGTGATGGCCATCAGCTCCGACGAGGTCAGCTGGGGGGCTTTCTTTGTGTAAGCAACGAGAAACCTGAAAGAAGCATTTTTTAACTAAGTCCTGCTGAGTCATTCATGAGTTTTTAGCCGCCTTGCTTCTTCTCACAGACTCTCTACTCTCATGCCA
+
CCABCABFCFFFGGGGGGGGGGGGGGHHGGGGGHGHGGHHHHHHHHHHHHHHHHHHHHHHHHHHHHHHHHHHGHGGHHHHHHHGGHHHHHHHHHHHHHHHHHHHHHHHHHHHHGGGGGGGFHHHHHHHGGGGGGGGGGGGGGGGGGFFFFFFFFFFFFFFFFFFFFFFFFFFFFFFFFFFFFFFFFFFFFFFFFFFFFFFFFFFFFFFFFFFFFFFFFFFFFFFFFFFFFFFFFFFFFFFFFFFFFFFFFF
@M05620:45:000000000-G6HP7:1:1101:13543:4526 1:N:0:192
AAACCAAGCAGACACTCACCGCTCCCTCGCCACAGGCCAATAGTTTGTCCTCACTGAGTTGGCAACAAGTGGCTGCTGTGGCTGCCATTTTTCTGGTGATGGCCATCAGCTCCGACGAGGTCAGCTGGGGGGCTTTCTTTGTGTAAGCAACGAGAAACCTGAAAGAAGCATTTTTTAACTAAGTCCTGCTGAGTCATTCATGAGTTTTTAGCCGCCTTGCTTCTTCTCACAGACTCTCTACTCTCATGCCA
+
AAAABBCFCFFFGGGGGGGGGGGGGGHHGGGGGHHHGGHGHHHGHHHHHHHHHHHHHHGHHHHHGGFHGFHHGHGGHHHHHHHGGHHHHHHHHHHHHHHHHHHHHHHHHHHHHGGGGGGGGHHHHHHHGGGGGGGGGGGGGFGGGGFFFFFFFFFDFFFFFFFFFFFFFFFFFFFFFFFFFFFBFFFFFFFFFFFFFFFFFFFFFFFFFFFFFFFFFFFFFFFFFFFFFFFFFFFFFFFFFFFFFFFFFFB
@M05620:45:000000000-G6HP7:1:1101:14853:4592 1:N:0:192
ATCTCTATCTCCAAAAACCTGTTTAGATTTGGAGATAGACCTTCAGGTTTTTCATCATTTTCTGCATGAATTATACATTGACCACGTGGTCAGTTTGCAGCATTCTGTTATTTTGTTTGACAGAGTGTCTTGTTGAGAACATATGTAGGACATGATTTTTTCCTGCAACAGGGAAAATAAAGTATAAGTTTTAAAGATTTATTCTTTAATAAAGGATCTCAAAGCCAGCTTTAGAAAAAGGAAGAAAGGGG
+
AAAAAFFFFFFFFGGGEAFFFBFG3GHHDFGGCAGHHHFHFAAFGGGGHHFFFFFFGHHGHFFHHFDGFFFFHHHHHHFBBGGGHAAAFFGHHHFHFHGHHHHFHHHGHGGHFGFFFFHBFDGFFGHGHFHFGHFGGHHHFHHGFBGGFFFGBFHHHGFFGHHHHGGFFHHHGFFHFGDGHGGHHGHHFDGGHFGGFGHHHHHHGHHGHFFFDGHHHFGHHHHHEGCHGHHHHHGHFFHGGFHHGHHHHGG
@M05620:45:000000000-G6HP7:1:1101:21345:4607 1:N:0:192
AGATTACTGCAACAGTTCCCCCTGGACCTGGAAAAGTTTCTTGCCTGGCTTACAGAAGCTGAAACAACTGCCAATGTCCTACAGGATGCTACCCGTAAGGAAAGGCTCCTAGAAGACTCCAAGGGAGTAAAAGAGCTGATGAAACAATGGCAAGTAAGTCAGGCATTTCCGCTTTAGCACTCTTGTGGATCCAATTGAACAATTCTCAGCATTTGTACTTGTAACTGACAAGCCAGGGACAAAACAAAGAT
+
BBAABFFFFB4@FGFFGGGGGGGGHFHHHHHHHHHHHHHHHHHHHHGGHHHHHHHGBGFHFHHFHHHGHHHHFFFGGHHHHHHHGFHHGHHHGHGGGGFHFGHHGHFHGHHHH@GGHGHFHFHGGEGEHBHHHGHGHHFHHHHHHHHHGFFFGGFHHHHGHHHHGHHHHHGGGGGHEHHHHHHHFFGFFFGHHBFDHHFFDCDGHHHGHHGHGHFHGHHGHFGGHHHFFHBCGGGFGDEEE./FFG.C/BC
@M05620:45:000000000-G6HP7:1:1101:21352:4623 1:N:0:192
AGATTACTGCAACAGTTCCCCCTGGACCTGGAAAAGTTTCTTGCCTGGCTTACAGAAGCTGAAACAACTGCCAATGTCCTACAGGATGCTACCCGTAAGGAAAGGCTCCTAGAAGACTCCAAGGGAGTAAAAGAGCTGATGAAACAATGGCAAGTAAGTCAGGCATTTCCGCTTTAGCACTCTTGTGGATCCAATTGAACAATTCTCAGCATTTGTACTTGTAACTGACAAGCCAGGGACAAAACAAAGAT
+
BBBBBFFFFFFFFGGFGGGGFGGDHHHHHGFFHHGHHHHHHHHFHHHHFHHHGHHFHHFHHDHFHHHHHFHHFHHHGHFHFHHHGGHHGFHHGHGGGFHGHHHHGHGHFHHHHGHFGHHHFCGG?/EEHHHGHFHHHHFHHFFGHHHGFFHHFGHHFHFHHHHHHHHHFFDGGGFHGHHGHHHHHDGDHHHGHCHHHFFC0CHGGHHD=<<GFHHHHHHHHCFFHGGFHHHHEGGGGD?EEGFFFGGGGGF
@M05620:45:000000000-G6HP7:1:1101:22046:4636 1:N:0:192
AAACCAAGCAGACACTCACCGCTCCCTCGCCACAGGCCAATAGTTTGTCCTCACTGAGTTGGCAACAAGTGGCTGCTGTGGCTGCCATTTTTCTGGTGATGGCCATCAGCTCCGACGAGGTCAGCTGGGGGGCTTTCTTTGTGTAAGCAACGAGAAACCTGAAAGAAGCATTTTTTAACTAAGTCCTGCTGAGGCATTCATGAGTTTTTAGCCGCCTTGCTTCTTCTCACAGACTCTCTACTCTCATGCCA
+
>A>A>111A1111A1F1FGG0A0AE0000E?EEA0/EF/AA1DD2AFA212AFG1DFFG2111FH/0>C@EFF0BFG1100/0BF01@@DG1>1FF1F12B1GBEGGGG>1FB/EE?@?C?BFGF1FFCCGG?AEF000BC;C99CB/BFF@FBFBF/-/:/FFFE-FF///9BF@-B9BFFFF///;9/9FFAAABBFFE///;;FBE-B//--9A-B/9B99BFFFFFFF/9B/:BFFFFFFFF/BB//
@M05620:45:000000000-G6HP7:1:1101:15003:4639 1:N:0:192
TACCTGTACTGGGGAAGCATTTGAATATCCCCCCATGGTGATGGGGACGGAGAACTGCTCCATAAACACAGGCAACGTGCCTAACTTTCCCGGGAAGATGAAGTCAAAGAGCGACCACAGCTCTCGGAGGTTATTTTGCATCGGTGAGCCAGACAGAATGATCCGATGAGGGGTGCGAAACTATTTGAGGAAAGGAAGCACCTTTTTATTAAATTTACCTTTTAGCAATCGCCATTCCTACCCTAAAGATC
+
AABCCFFFFFFFGGGGGGGGGGHHHHGHHHHGGGGHHHGGHHHHHGGGGGGGGHHHHHHHHGHGHHHGHHHHGGHHGHHHHHHHHHHHHHHGGGGGGGHHHGHHHHHHHHHHGGGGGHHHHHHHHGGGGGCHHHHHHHHHHHGGGGGHHHHHHGGHGHHHHHHHHGGGHHHGGACGGGGGGGGGGGGGEFFFFGGGGGGFFFFFFFFFFFFFFFFFFFFFFFFFFFFFFFFFFFFFFFFFFFFFFFFFFFF
@M05620:45:000000000-G6HP7:1:1101:22683:4641 1:N:0:192
CATCCTGACCCTGAAGTACCCCGGCTTGATTTCTGACATTAGATCGGAAGAGCACACGTCTGAACTCCAGTCACGGACATTTATCTCGTATGCCGTCTTCTGCTTGAAAAAAAAACCAGTGCTGCTGACCGAGGCCCCCCTGAACCCCAAGGCCAACAGAGAGAAGATGACTCAGGTGAGGCTCGGCCGACGCCCGTGCTCCTCCCGTCCTTTCCCCAGTCATTTTCTGCCCGGCTTGATTTCTGACATTA
+
AAAAAFFFFFFFGGGGGGGGGG?E0AAE0AFFA222F1GDG1AA1A//ABG0BGHH0EBABAGD1GHCGGD@GHA/FG>GHB22B220BE>>2@/>E0F2F1G11B0F11G@<C///?/@<DHHHHHHHHCG/CCGGGGGGGHHHHGGGGGGHHHHGGCHFHGGGFGFFFFGFGBFGFFFGEGGG@EG@@@@@@@9;-;EFFFFFFAEBFFFFFFFFFA;BFFFBFFFFFFF-9@?@;ABFFFB//BBFF/
@M05620:45:000000000-G6HP7:1:1101:20951:4658 1:N:0:192
ATCTCTATCTCCTAAAAACCTGTTTAGATTTGGAGATAGACCTTCAGGTTTTTCATCATTTTCTGCATGAATTATACATTGACCACGTGGTCAGTTTGCAGCATTCTGTTATTTTGTTTGACAGAGTGTCTTGTTGAGAACATATGTAGGACATGATTTTTTCCTGCAACAGGGAAAATAAAGTATAAGTTTTAAAGATTTATTCTTTAATAAAGGATCTCAAAGCCAGCTTTAGAAAAAGGAAGAAAGGG
+
CCCCCFFFFFFFGGGGGGGGGGHHHHHHHHHHHHHHHHHHHHHHHHHHHHHGGHHHHIHHHHHHIHHHHHHHHHHHHGHHHHHHHHGHHGHHHHHHHHHHHHHHHHHHHHHHHHHHHHHHHHHHGHGHHHHHHHHHGHHHHHHHHHGHHGHHGHHHHHHHHGHHHHHGHHHHHGGHHHHHGHHHHHHHHHHHHHHHHGHHHHHHHHHHHHHHGHHHGHHGHHHGHHFHGEHHHHHEGHGFGGHGHHHFHHG
@M05620:45:000000000-G6HP7:1:1101:9851:4666 1:N:0:192
AAACCAAGCAGACACTCACCGCTCCCTCGCCACAGGCCAATAGTTTGTCCTCACTGAGTTGGCAACAAGTGGCTGCTGTGGCTGCCATTTTTCTGGTGATGGCCATCAGCTCCGACGAGGTCAGCTGGGGGGCTTTCTTTGTGTAAGCAACGAGAAACCTGAAAGAAGCATTTTTTAACTAAGTCCTGCTGAGTCATTCATGAGTTTTTAGCCGCCTTGCTTCTTCTCACAGACTCTCTACTCTCATGCCA
+
CBBCCBCFCFFFGGGGGGGGGGGGGGHHGGGGGHHHGGHHHHHGHHHHHHHHHHHHHHGHHHHHHHHHHHHHGHGGHHHHHHHGGHHHHHHHHHHHHHGHHHHHHHHHHHHHHGGEGGGGBGHHHHHHGGGGGGGGGGGGGGGGGGFFFFFFFFFFFFFFFFFFFFFFFFFFFFFFEFFFFFFFFFFFFFFFFFFFFFFFFFFFFFFFFFFFFFFFFFFFFFFFFFFFFFFFFFFFFFFFFFFFFFFFFFF
@M05620:45:000000000-G6HP7:1:1101:20973:4667 1:N:0:192
ATCTCTATCTCCTAAAAACCTGTTTAGATTTGGAGATAGACCTTCAGGTTTTTCATCATTTTCTGCATGAATTATACATTGACCACGTGGTCAGTTTGCAGCATTCTGTTATTTTGTTTGACAGAGTGTCTTGTTGAGAACATATGTAGGACATGATTTTTTCCTGCAACAGGGAAAATAAAGTATAAGTTTTAAAGATTTATTCTTTAATAAAGGATCTCAAAGCCAGCTTTAGAAAAAGGAAGAAAGGG
+
BBCABFFFFFFFGGGGGGGGGGHHHHHHHHHHHHHHHHHHHHHHHHHHHHHGGHHHHHHHHHHHHHHHHHHHHHHHHHHHHHHHHHGHFFHHHHGHHHHGHHHHHHHHHHHHHHHHHHHHHGHHGHGHHHHHHHHHGHHHHHHHHHGHGGHHHHHHHHHHHGHHHHHGHHHHHGGHHHHHHHHGHHHHHFGHHHHHHHHHHHHHHHHHHFFHGGHHHHHHHFGGHHHFHEGHHHHBGGHHGGHHHHGGHHG
@M05620:45:000000000-G6HP7:1:1101:9833:4669 1:N:0:192
AAACCAAGCAGACACTCACCGCTCCCTCGCCACAGGCCAATAGTTTGTCCTCACTGAGTTGGCAACAAGTGGCTGCTGTGGCTGCCATTTTTCTGGTGATGGCCATCAGCTCCGACGAGGTCAGCTGGGGGGCTTTCTTTGTGTAAGCAACGAGAAACCTGAAAGAAGCATTTTTTAACTAAGTCCTGCTGAGTCATTCATGAGTTTTTAGCCGCCTTGCTTCTTCTCACAGACTCTCTACTCTCATGCCA
+
CCCCCCCFCFFFGGGGGGGGGGGGGGHHGGGGGHHHGGHHHGHHHHHHHHHHHHHHHHHHHHHGHHHHHHHHGHGGHHHHHHHGGHHHHHHHHHHHHHHHHHHHHHHHHHHHHGGGGGGGGHHHGHHHGGGGGGGGGGGGGGGGGFFFFFFFFFFFFFFFFFFFFFFFFFFFFFFFFFFFFFFFFFFFFFFFFFFFFFFFFFFFFFFFFFFFFFFFFFFFFFFFFFFFFFFFFFFFFFFFFFFFFFFFFFB
@M05620:45:000000000-G6HP7:1:1101:20346:4669 1:N:0:192
ATCTCTATCTCCTAAAAACCTGTTTAGATTTGGAGATAGACCTTCAGGTTTTTCATCATTTTCTGCATGAATTATACATTGACCACGTGGTCAGTTTGCAGCATTCTGTTATTTTGTTTGACAGAGTGTCTTGTTGAGAACATATGTAGGACATGATTTTTTCCTGCAACAGGGAAAATAAAGTATAAGTTTTAAAGATTTATTCTTTAATAAAGGATCTCAAAGCCAGCTTTAGAAAAAGGAAGAAAGGG
+
DDDDDFFFFFFFGGGGGGGGGGHHHHHHHHHHHHHHHHHHHHHHHHHHHHHGGHHHHIHHIHIIIHHHHHHHHHHHHHHHHHHHHHGHGGHHHHHHHHHHHHHHHHHHHHHHHHHHHHHHHHHHGHGHHHHHHHHHHHHHHHHHHHHGHHHHHHHHHHHHHGHHHHHGHHHHHGGHHHHHHHHHHHHHHFHHHHHHHHHHHHHHHHHHHHHHGHHHGHHHGGHHHHHGHEHHHHHFHHHHGGHHHHHHHHG
@M05620:45:000000000-G6HP7:1:1101:20955:4681 1:N:0:192
ATCTCTATCTCCTAAAAACCTGTTTAGATTTGGAGATAGACCTTCAGGTTTTTCATCATTTTCTGCATGAATTATACATTGACCACGTGGTCAGTTTGCAGCATTCTGTTATTTTGTTTGACAGAGTGTCTTGTTGAGAACATATGTAGGACATGATTTTTTCCTGCAACAGGGAAAATAAAGTATAAGTTTTAAAGATTTATTCTTTAATAAAGGATCTCAAAGCCAGCTTTAGAAAAAGGAAGAAAGGG
+
CCCCCFFFFFFFGGGGGGGGGGHHHHHHHHHHHHHHHHHHHHHHHHHHHHHGGHHHHHHHIIHHIHHHHHHHHHHHHHHHGHHHHHGHHGHHHHHHHHHHHHHHHHHHHHHHHHHHHHHHGHHHGHHHHHHHHHHHHHGHHHHHHHHHHHHHHHHHHHHHHGHHHHHGHHHHHGGHHGHHHHHHHHHHHGHHHHHGHGHHHHHHHHHHHGHHGHHGHHHGHEGHHHHGHGHHHHHHGHHGGGFFHHHHHHG
@M05620:45:000000000-G6HP7:1:1101:20344:4688 1:N:0:192
ATCTCTATCTCCTAAAAACCTGTTTAGATTTGGAGATAGACCTTCAGGTTTTTCATCATTTTCTGCATGAATTATACATTGACCACGTGGTCAGTTTGCAGCATTCTGTTATTTTGTTTGACAGAGTGTCTTGTTGAGAACATATGTAGGACATGATTTTTTCCTGCAACAGGGAAAATAAAGTATAAGTTTTAAAGATTTATTCTTTAATAAAGGATCTCAAAGCCAGCTTTAGAAAAAGGAAGAAAGGG
+
BBBCCFFFFFFFGGGGGGGGGGGHHHHHHHHHHHHHHHHGHHHHHHHHHHHGGHHHHHIHIIIHIHHHHHHHHHHHHHHHHHHHGHGGGFHHHHHHHHHGHHHHHHHHHHHHHHHHHHHHHHHHHHGHHHHHHHHHHHGHHHHHHHHHHGGHHHHHHHHHHGHHHHHGHHGHHGGHHGHHHHHGHHHHHFHHHHGHHGHHHHHHHHHHHGHHGGHHFHHGHFGHHHHFHEHHHHHHHHFFGGHGHHGGHHG
@M05620:45:000000000-G6HP7:1:1101:8201:4697 1:N:0:192
AAACCAAGCAGACACTCACCGCTCCCTCGCCACAGGCCAATAGTTTGTCCTCACTGAGTTGGCAACAAGTGGCTGCTGTGGCTGCCATTTTTCTGGTGATGGCCATCAGCTCCGACGAGGTCAGCTGGGGGGCTTTCTTTGTGTAAGCAACGAGAAACCTGAAAGAAGCATTTTTTAACTAAGTCCTGCTGAGTCATTCATGAGTTTTTAGCCGCCTTGCTTCTTCTCACAGACTCTCTACTCTCATGCCA
+
BBBBBBBFBFFFGGGGGGGGGGGGGGHHGGGGGHHHGGHHHHHHHHHHHHHHHHHHHHGGHHHHHHHHHGHHGHGGHHGHHHHGGHHHHHHHHHHHHHHHHHHHHHHHHHHHFFGGGGGGFHHHHHHHGGGGGGGGGGGGGFGGGGFFFFFFFFFFFFFFFFFFFFFFFFFFFFFFFFFFFFFFFFFFFFFFFBFBFFFFFFFFFFFFFFFFFFFFFFFFFFFFFFFFFFFFFFFFFFFFFFFFFFFFFFF
@M05620:45:000000000-G6HP7:1:1101:23477:4736 1:N:0:192
CATCCTGACATTAGATCGGAAGAGCACACGTCTGAACTCCAGTCACGGACATTTATCTCGTATGCCGTCTTCTGCTTGAAAAAAAAAAAAAAAATGTAAATTATTATAGAAAGTGGAGGTATAGTTTATAGGTAGGTAATAAGGTGGCAATGAGAGGGGCCTGCTTGTAGTTGTCACACGTGTGGCTTCAGGCTCGAGATTCACATTCTGTGTTTTCTTACGAGTTCTTGCCTTGTACTAATGCAGGAAGC
+
CBBCCFFFFFFFGGGGGGGGGGHHHHHFGGGHHGGGHHHHGHHHHHGGFGGHHHGHGHHHGGHHHHGGGHGHHHHHHHGHHGHGGGFE///<//022222@2222222222222111//<1111?1@11111=11.11111111>1../0000000..---...:00=000:0000000-9./...../000/..--...0000000000009/:/0000:;...;00000000000000000000../..
@M05620:45:000000000-G6HP7:1:1101:12448:4748 1:N:0:192
ATCTCTATCTCCTAAAAACCTGTTTAGATTTGGAGATAGACCTTCAGGTTTTTCATCATTTTCTGCATGAATTATACATTGACCACGTGGTCAGTTTGCAGCATTCTGTTATTTTGTTTGACAGAGTGTCTTGTTGAGAACATATGTAGGACATGATTTTTTCCTGCAACAGGGAAAATAAAGTATAAGTTTTAAAGATTTATTCTTTAATAAAGGATCTCAAAGCCAGCTTTAGAAAAAGGAAGAAGGAG
+
CCCCCFFFFFFFGGGGGGGGGFHHHHHHHHHHHHHHHHHHHHHHHHHHHGHGGHHHHHGHHHHHHHHHHHHHHHHGHHHHHHHHGHGFGFHHHHHHHHHHHHHHHHHHHHHHHHHHHHHHHHHHHHGHHHHHHHHHHHGFGHHHHHHHHHHHHHHHHHHHHGHHHHHFHHHHHGGHHHHHHHHFHHHHHFHHHHGHHHHHHHHHHHHHHGHHGGHHFHHHGFGFHGHGHEGHHFHHHGGHGGHHHHFHGHH
@M05620:45:000000000-G6HP7:1:1101:22236:4775 1:N:0:192
AAACCAAGCAGACACTCACCGCTCCCTCGCCACAGGCCAATAGTTTGTCCTCACTGAGTTGGCAACAAGTGGCTGCTGTGGCTGCCATTTTTCTGGTGATGGCCATCAGCTCCGACGAGGTCAGCTGGGGGGCTTTCTTTGTGTAAGCAACGAGAAACCTGAAAGAAGCATTTTTTAACTAAGTCCTGCTGAGTCATTCATGAGTTTTTAGCCGCCTTGCTTCTTCTCACAGACTCTCTACTCTCATGCCA
+
B@BBBABFBFFFGGGGGGGGGGGGGGHHGGGGGHHGGGHHHHHHHHHHHHHHHHHHHGHHHHHFHHHHHFHHGHGGHGHHHHFFGHHHHHHHHHHHHHGFHHHGHHHHHHHHHE@EE/CGGHHHFHHHGGGGGGGGFFGGGGGGGEFFFFFCEFFFFFFFFBFFFFFFEFFFFFFFFFFFFFFFFFFFFFFFFFFFFFFFFFFFFFFFFFFFFF;BDFFFFFFFFFFFFFFFFFFBFFFFFBFFFFFFFFF
@M05620:45:000000000-G6HP7:1:1101:22051:4821 1:N:0:192
AGATTACTGCAACAGTTCCCCCTGGACCTGGAAAAGTTTCTTGCCTGGCTTACAGAAGCTGAAACAACTGCCAATGTCCTACAGGATGCTACCCGTAAGGAAAGGCTCCTAGAAGACTCCAAGGGAGTAAAAGAGCTGATGAAACAATGGCAAGTAAGTCAGGCATTTCCGCTTTAGCACTCTTGTGGATCCAATTGAACAATTCTCAGCATTTGTACTTGTAACTGACAAGCCAGGGACAAAACAAAGAT
+
BBABBFFFFFFFGGGFGGGGGGGGHHHHHHHHHHHHHHHHFHHHHHGHHHHHHHHGHHHHHHHHHHHHFHGHFHHHHHHHHHHHHHHHHHGHHHGGGGHHHHHHHGHHGHHHHGHGHHGHGHHGGEGFHGHHGGHGHHHHFHHHGHHHHFHHGGHHGHHFHHGHHHHHGGGDCGGHGHHGHHHFHFHCH1FHHGHHHHHCDCGGHFGFFHFHHHHHHHHGHFHEGHHGFHHHHGGGGGGGGGFGGGG?FFB
@M05620:45:000000000-G6HP7:1:1101:16352:4826 1:N:0:192
TACCTGTACTGGGGAAGCATTTGAATATCCCCCCATGGTGATGGGGACGGAGAACTGCTCCATAAACACAGGCAACGTGCCTAACTTTCCCGGGAAGATGAAGTCAAAGAGCGACCACAGCTCTCGGAGGTTATTTTGCATCGGTGAGCCAGACAGAATGATCCGATGAGGGGTGCGAAACTATTTGAGGAAAGGAAGCACCTTTTTATTAAATTTACCTTTTAGCAATCGCCATTCCTACCCTAAAGATC
+
CCCCCFFFFFFFGGGGGGGGGGHHHHHHHHHGGGGHHHGHHHHHHGGGGGGGGHHHHHHHHHHHHHHHHHHHGHHHGHHHHHHHHHHHHHHGGGGGGHHHHHHHHHHHHHHHGGGGGHHHHHHHHGGGGGCHHHHHHHHHHHGGGGGHHHHHHGHHHHHHHHHHHGGGHHGGGEFGGFGGGGGGGGGGGGFGGGGGGGGGGFFFFFFFFFFFFFFFFFFFFFFFFFFFFFFFFFFFFFFFFFFFFFFFFFF
@M05620:45:000000000-G6HP7:1:1101:22058:4839 1:N:0:192
AGATTACTGCAACAGTTCCCCCTGGACCTGGAAAAGTTTCTTGCCTGGCTTACAGAAGCTGAAACAACTGCCAATGTCCTACAGGATGCTACCCGTAAGGAAAGGCTCCTAGAAGACTCCAAGGGAGTAAAAGAGCTGATGAAACAATGGCAAGTAAGTCAGGCATTTCCGCTTTAGCACTCTTGTGGATCCAATTGAACAATTCTCAGCATTTGTACTTGTAACTGACAAGCCAGGGACAAAACAAAGAT
+
BBBBBFFFFFFFGGGGGGGGGGGGHHHHHHHHHHGHFFHHHHHHHHHHHHHHHHGFHHHHHGHHHHHHHHHHFFHHHHHHHHHHGHHHGHHHHHGFEEFHGHHHHHHHGHHHHGHHHHHGHHHGGGGGHDGGHEHHHHEGHHGFHFFHHGHGHGGHHHFGFHHHGHHHHHGGGGGHFHHHHHHHHDGGHGHHEFGFHFFFBCDGGHH<DBDFFHHGFGHGHGHEGHHGHHFHGGBFGDEEGFGGGGEGFG9
@M05620:45:000000000-G6HP7:1:1101:22055:4868 1:N:0:192
ATCTCTATCTCCTAAAAACCTGTTTAGATTTGGAGATAGACCTTCAGGTTTTTCATCATTTTCTGCATGAATTATACATTGACCACGTGGTCAGTTTGCAGCATTCTGTTATTTTGTTTGACAGAGTGTCTTGTTGAGAACATATGTAGGACATGATTTTTTCCTGCAACAGGGAAAATAAAGTATAAGTTTTAAAGATTTATTCTTTAATAAAGGATCTCAAAGCCAGCTTTAGAAAAAGGAAGAAAGGG
+
DDDCDFFFFFFFGGGGGGGGGGHHHHHHHHHHHHHHHHHHHHHHHHHHHHHGGHHHHIHHHHIHHHHHHHHHHHHHHHHHHHHHHHGHHGHHHHHHHHHHHHHHHHHHHHHHHHHHHHHHHHHHHGFGHHHHHHHHHHHDFHHHHHHGHHHHHHHHHHHHHGHHHHHGHHHHHGGHHHHHHHHGHHHHHHHHHGHHHHHHHHHHHHHHHHHGGGHHGHHHHGHHHGHHHEHHHHHHHHHHGGHHHHHHHGG
@M05620:45:000000000-G6HP7:1:1101:22071:4881 1:N:0:192
ATCTCTATCTCCTAAAAACCTGTTTAGATTTGGAGATAGACCTTCAGGTTTTTCATCATTTTCTGCATGAATTATACATTGACCACGTGGTCAGTTTGCAGCATTCTGTTATTTTGTTTGACAGAGTGTCTTGTTGAGAACATATGTAGGACATGATTTTTTCCTGCAACAGGGAAAATAAAGTATAAGTTTTAAAGATTTATTCTTTAATAAAGGATCTCAAAGCCAGCTTTAGAAAAAGGAAGAAAGGG
+
BBBBBFFFFFFFGGGGGGGGGGHHHHHHHHHHHHHHHHHHFHHHHHHHHHHGGHHHHHHHHHHHHHHHHHHHHHHHHHHHHGHHHHGHGGHHHHGHHHHHHHHHHHHHHHHHHHHHHHHHHHHHGHGHHHHHHHHHHHHDFGHHHGHGHHHHHHHHHHHHHGHHHHHHHHGHHGGHHHGHHFHGHHHHHHHHHEGGHHHHHHHHHHHHGFGHFFHHHHHGHFGHHHGFHCGHHFHFFHHHGGFHHHGGHHG
@M05620:45:000000000-G6HP7:1:1101:22049:4885 1:N:0:192
ATCTCTATCTCCTAAAAACCTGTTTAGATTTGGAGATAGACCTTCAGGTTTTTCATCATTTTCTGCATGAATTATACATTGACCACGTGGTCAGTTTGCAGCATTCTGTTATTTTGTTTGACAGAGTGTCTTGTTGAGAACATATGTAGGACATGATTTTTTCCTGCAACAGGGAAAATAAAGTATAAGTTTTAAAGATTTATTCTTTAATAAAGGATCTCAAAGCCAGCTTTAGAAAAAGGAAGAAAGGG
+
A>AA>DDFFFFFGGFGDFGGFFHHFGFHHGFDBHCBHBAGA1BFHBGHDGHGEEFGFFFHFEGD2AG1EDHFFHHGEHFHFFHHFEAA//AFGGEGHFE2FGHGBGHFFGHFFFFFFGFGHHHHHGBFFEGFHEGF2GHDBGHHHHB2FGGHHFHHHHHHFCHHGF10GHACEF/GCGGGFGFGEHDFHHHGHD1?GHHFDGHHHHFFBFGFF1G1FFFGF1GHFBCCGFFH<GDFGGCGACGHFHHHGAA
@M05620:45:000000000-G6HP7:1:1101:10427:4991 1:N:0:192
CATCCTGACCCTGAAGTACCCCGGCTTGATTTCTGACATTAGATCGGAAGAGCACACGTCTGAACTCCAGTCACGGACATTTATCTCGTATGCCGTCTTCTGCTTGAAAAAAAAAAAAGATCATCTTAGTTTCTTTCTTTTGGTATGCACCGCAATCACTCTCTTCAGCATTCTTTTCCTAACTCCTCCATACTCCTTCCCTCGTTTCTTGCCGCCCTGCTTCTTCCCACCCACTCTCTCCCCTCCTTCTC
+
CCCCCFFFFFFFGGGGGGGGGGGCGGGGGHGHHHHHHHHHHHHHHHGGGGHHHHHGHGHHHFFHHHHHHHHHHGGGGGGHHHGHHFHHGGHHHHGFFHGFGHHFFFHGHHFEGFG?/<//11111111111@F=1F111111->111=110-<--.<00=000000;00:000000000;00/00:0///00/00000;//9;-;.900000:-----.:0000:90/0....;./0000//./:./0F0:
@M05620:45:000000000-G6HP7:1:1101:18425:4998 1:N:0:192
CATCCTGACCCTGAAGTACCCCGGCTTGATTTCTGACATTAGATCGGAAGAGCACACGTCTGAACTCCAGTCACGGAAATCGATCTCGTATGCCGTCTTCTGCTTGAAAAAAAAAAAAAAAAAAAAAAGGATAAATAAAAAAGATATATGAAAACGAAATAAATGAAAAAAAAAAAATTAAATGAAAACATATAATATGCAGAGAAAGAGAGAAAATCATAACAACAGAATTATGAAAGAGCAGGAGCACA
+
CBCDEFFFFFFFGGGGGFGGGGGGGGGGHHHHHHHHHHHHGHHHHHGGGGHHHGHGHGGHHGGHHHHHHHHHFG11010B31BF?GHHFEHHHHGFGHGHHHHHHHHHGHHFGCGC<<>/<-<--:<<:./<00:111110-<.01111:1:11/<..9.11:111<1:.------9.00111111:1/.011111:11111<./0<0/:/..00/100<11000..//01:1111<11///0/....../
@M05620:45:000000000-G6HP7:1:1101:18062:4998 1:N:0:192
ATCTCTATCTCCTAAAAACCTGTTTAGATTTGGAGATAGACCTTCAGGTTTTTCATCATTTTCTGCATGAATTATACATTGACCACGTGGTCAGTTTGCAGCATTCTGTTATTTTGTTTGACAGAGTGTCTTGTTGAGAACATATGTAGGACATGATTTTTTCCTGCAACAGGGAAAATAAAGTATAAGTTTTAAAGATTTATTCTTTAATAAAGGATCTCAAAGCCAGCTTTAGAAAAAGGAAGAAAGGG
+
BBBBBFFFFFFFGGGGGGGGGGHHHHHHHHHHHHGHHHHHHHHHHHHHHHHGGHHHHHHHHHHHHHHHHHHHHGHHHHHHHGHHHHGHHGHHGHGHHHGHHGGHHHHHHHHHHHHHHHHHHHHHEHHHHHHHHHHHHGEGHHHHHHGBFGGHHHHHHHHHHGHHHHBFHHHFHGGGFHGHHGGFHHHHHFHHHHGHHHHHHHHHHHHHHHHHHBGHGHHHHHHHHGHGGE<GHBGFHHHFGGHHHHHHHHG
@M05620:45:000000000-G6HP7:1:1101:13585:5002 1:N:0:192
ATCTCTATCTCCTAAAAACCTGTTTAGATTTGGAGATAGACCTTCAGGTTTTTCATCATTTTCTGCATGAATTATACATTGACCACGTGGTCAGTTTGCAGCATTCTGTTATTTTGTTTGACAGAGTGTCTTGTTGAGAACATATGTAGGACATGATTTTTTCCTGCAACAGGGAAAATAAAGTATAAGTTTTAAAGATTTATTCTTTAATAAAGGATCTCAAAGCCAGCTTTAGAAAAAGGAAGAAAGGG
+
CCCBCFFFFFFFGGGGGGGGGGHHHHHHHHHHHHHHHHHHHHHHHHHHHHHGGHHHHHHHHHHHHHHHHHHHHHHHHHHHHHHHHHGHHGHHHHGHHHGHFFFGHFHHHHHHHGHHHHGFBEFHGGHHHHHHHHHHEG/ECGHHHHFFFHFFGFHHHHHHHGGDHHBBGFGFGGEHHGHHGHG2FGHHHDDGFGHHHDHHHHHGFFHHHHHFGEFFHFGGGHGFFBGEFA<DDBDHD</.AEBGHHHHHHG
@M05620:45:000000000-G6HP7:1:1101:18036:5006 1:N:0:192
ATCTCTATCTCCTAAAAACCTGTTTAGATTTGGAGATAGACCTTCAGGTTTTTCATCATTTTCTGCATGAATTATACATTGACCACGTGGTCAGTTTGCAGCATTCTGTTATTTTGTTTGACAGAGTGTCTTGTTGAGAACATATGTAGGACATGATTTTTTCCTGCAACAGGGAAAATAAAGTATAAGTTTTAAAGATTTATTCTTTAATAAAGGATCTCAAAGCCAGCTTTAGAAAAAGGAAGAAAGGG
+
BAABAFBDFFFFFFGGGGGGFGHHHBFBHGH5GFFHHFFGHHGHHFHHHHHGGGFHHHFHHHHHGGHGHHHFGDGGHFGHFHGHCGEBAFGHHFFGG@@BFCAFBBEDGFBFHGH4FGH33@GHH3@FFFFH3BGA4FCGGFGGGEF4BF3BCGFHHHHHHGFHHHFB1?CCCF/FCGFGHHGGBF1?F1FFG1?FBDGHHGHHGFHH1>GDFF1FH1<GHHGG=GHFCE<DG0=GDD/G.C/CGFHHBAE
@M05620:45:000000000-G6HP7:1:1101:18218:5007 1:N:0:192
CATCCTGACCCTGAAGTACCCCATTGAGCATGGCATCGTCACCAACTGGGACGACATGGAGAAGATCTGGCACCACACCTTCTACAACGAGCTGCGCGTGGCCCCGGAGGAGCACCCAGTGCTGCTGACCGAGGCCCCCCTGAACCCCAAGGCCAACAGAGAGAAGATGACTCAGGTGAGGCTCGGCCGACGCCCGTGCTCCTCCCGTCCTTTCCCCAGTCATTTTCTGCCCGGCTTGATTTCTGACATTA
+
CBBCDFFFFFFFGGGGGGGGGGGHHHHHHHHHHHHHHGHHGGHHHGHHHHHHGGGGGHHHHHHHHHHHHHHHHGHHHGGHHHHHHHHHGGGGGHHGGGGGGGHHGGGGGGGGHHHHGGHGHHHHHHHHHHGGGGGGGGGGGGHHHHGGGGHGHHGGGGGGGGGGGGGFGGGGGGGGHGGGGGGGFFFFFFFFFFFFDFFEFFFFFFFEDFDFFFFFFFFFFFFFFFFFHFFFDFFFFFFFFFFFFBFFFF0
@M05620:45:000000000-G6HP7:1:1101:24664:5008 1:N:0:192
ATCTCTATCTCCTAAAAACCTGTTTAGATTTGGAGATAGACCTTCAGGTTTTTCATCATTTTCTGCATGAATTATACATTGACCACGTGGTCAGTTTGCAGCATTCTGTTATTTTGTTTGACAGAGTGTCTTGTTGAGAACATATGTAGGACATGATTTTTTCCTGCAACAGGGAAAATAAAGTATAAGTTTTAAAGATTTATTCTTTAATAAAGGATCTCAAAGCCAGCTTTAGAAAAAGGAAGAAAGGG
+
CCCCCFFFFFFFGGGGGGGGGGHHHHHHHHHHHHHHHHHHHHHHHHHHHHHGGHHHHHIHHHIHHHHHHHHHHHHHHHHHHHHHHHGGFFHHHHHHHHHHHHFHHHHHHHHHHHHHHHHHFHHHHHHHHHHHHHHHHHHHHCGHHHHHHHHHHHHHHHHHHGHHHHHGHHGHHGGHHHHHGHHGHHHHHFHHHHHHHHHHHHHHHHHH1FGGHHHHHHHHHGGHGHHFC<CGHHHBGGHHGGEHHHHHHHG
@M05620:45:000000000-G6HP7:1:1101:18198:5009 1:N:0:192
CATCCTGACCCTGAAGTACCCCATTGAGCATGGCATCGTCACCAACTGGGACGACATGGAGAAGATCTGGCACCACACCTTCTACAACGAGCTGCGCGTGGCCCCGGAGGAGCACCCAGTGCTGCTGACCGAGGCCCCCCTGAACCCCAAGGCCAACAGAGAGAAGATGACTCAGGTGAGGCTCGGCCGACGCCCGTGCTCCTCCCGTCCTTTCCCCAGTCATTTTCTGCCCGGCTTGATTTCTGACATTA
+
CBBCCFFFFFFFGGGGGGGGGGGHHHHHHHHHHHHHHGHHHGHHHGHHHHHHGGGGGHHHHHHHHHHHHHHHHGHHHGGHHHHHHHHHGGGGGHHGGGGGGGHHGGGGGGGGHHHHGGHHHHHHHHHHHHGGGGGGGGGGGGHHHHGGGGHGHHGGGGGGGGGGGGGGGGGGGGGGGGGGGGGGFFFFFFFFFFFF@DDFFFFFFFFEFFFFFFFFFFFFFFFFFFFFFFFFFFFFFFFFFFFFFFFFFF0
@M05620:45:000000000-G6HP7:1:1101:18057:5017 1:N:0:192
ATCTCTATCTCCTAAAAACCTGTTTAGATTTGGAGATAGACCTTCAGGTTTTTCATCATTTTCTGCATGAATTATACATTGACCACGTGGTCAGTTTGCAGCATTCTGTTATTTTGTTTGACAGAGTGTCTTGTTGAGAACATATGTAGGACATGATTTTTTCCTGCAACAGGGAAAATAAAGTATAAGTTTTAAAGATTTATTCTTTAATAAAGGATCTCAAAGCCAGCTTTAGAAAAAGGAAGAAAGGG
+
CCCCDFFFFFFFGGGGGGGGGGHHHHHHHHHHHHHHHHHHHHHHHHHHHHHGGHHHHHHHIIHHIHHHHHHHHHHHHHHHHHHHHHGHGGHHHHHHHHHHHHHHHHHHHHHHHHHHHHHHHHHHHHGHHHHHHHHHHHHHHHHHHHHHHHHHHHHHHHHHHGHHHHHGHHHHHGGHHHHHHHHGHHHHHHHHHHHHHHHHHHHHHHHHHHHHGHHHHHHHHGHHHHHFHEGHHHHFGHHHGGGHHHHHHHG
@M05620:45:000000000-G6HP7:1:1101:13589:5021 1:N:0:192
ATCTCTATCTCCTAAAAACCTGTTTAGATTTGGAGATAGACCTTCAGGTTTTTCATCATTTTCTGCATGAATTATACATTGACCACGTGGTCAGTTTGCAGCATTCTGTTATTTTGTTTGACAGAGTGTCTTGTTGAGAACATATGTAGGACATGATTTTTTCCTGCAACAGGGAAAATAAAGTATAAGTTTTAAAGATTTATTCTTTAATAAAGGATCTCAAAGCCAGCTTTAGAAAAAGGAAGAAAGGG
+
BCBCCFFFFFFFGGGGGGGGGGHHHHHHHHHHHHHHHHHHHHHHHHHHHHHGGHHHHIHHIHIIIHHHHHHHHHHHHHHHHHHHHHGGGGHHHHHHHHHHHHHHHHHHHHHHHHHHHHHHHHHHHHHHHHHHHHHHHHHFGHHHHHHHHHGHHHHHHHHHHGHHHHHGHHGHHGGHHHHHHHHFHHHHHGHHHHHHHHHHHHHHHHHHHHHHGHHHHHHHHGHHHGHFHEHHHGHHHHHHGGHGHHHHHHG
@M05620:45:000000000-G6HP7:1:1101:8754:5028 1:N:0:192
CATCCTGACCCTGAAGTACCCCGGCTTGATTTCTGACATTAGATCGGAAGAGCACACGTCTGAACTCCAGTCACGGACATTTATCTCGTATGCCGTCTTCTGCTTGAAAAAAAAAAAAAGACAGCTTGGAAGCATTCTTTGTGTAAGCGGCGAGACGCCTACAGCAAGCATTTTTTGACTAAGTCCTGCTGAGTCTGTCATTATTTTTTAGCCGCCTTGCTTCTTCTCACAGACTCTCTACACTCCTTCCC
+
BBABBFFDFFFBGGGGGFGGGGGGGEGEFBFEHFHGHHHHFFFHGEGGGEFHHHGHFGHFHGHHHGHHHHHHFFGGFGGHHHBEFDGHG?HFHHGEEHGFHGHFG3FGHGCEF@DC/>/</0?0/11>.110.11<>1<D11//=0<0----::-;.--;.;/00//99/00;;B--.9//;99//;//99/.9////9;/;//9;99>.///.->A.//9/////;///9//./B//;///9/;.///;9
@M05620:45:000000000-G6HP7:1:1101:18208:5029 1:N:0:192
CATCCTGACCCTGAAGTACCCCATTGAGCATGGCATCGTCACCAACTGGGACGACATGGAGAAGATCTGGCACCACACCTTCTACAACGAGCTGCGCGTGGCCCCGGAGGAGCACCCAGTGCTGCTGACCGAGGCCCCCCTGAACCCCAAGGCCAACAGAGAGAAGATGACTCAGGTGAGGCTCGGCCGACGCCCGTGCTCCTCCCGTCCTTTCCCCAGTCATTTTCTGCCCGGCTTGATTTCTGACATTA
+
A>AABFFFFFFFGGGGGAFGGGGHHHHHHHHHHHGHHGHHGGHHHGHHHHGHGGGGGHHGHGHHGHHHHHHHHGHHHGGHHHHHHHHHGGGGGHHGGGEGGGHHGGGGGGGGHGHHGFHFGHHHHHHFHHGGGGGGGGGGGGGHHHGGGGHGHHGGGGGGGGGGFGGFGGGGGGGGGGGGGGGGFFFFFFFFFFFFDFFFFFFFFFFFFFFFFFFFFFFBFFFFFFFFFFFFFFFFFFFFFFFFFFBFFF/
@M05620:45:000000000-G6HP7:1:1101:24663:5030 1:N:0:192
ATCTCTATCTCCTAAAAACCTGTTTAGATTTGGAGATAGACCTTCAGGTTTTTCATCATTTTCTGCATGAATTATACATTGACCACGTGGTCAGTTTGCAGCATTCTGTTATTTTGTTTGACAGAGTGTCTTGTTGAGAACATATGTAGGACATGATTTTTTCCTGCAACAGGGAAAATAAAGTATAAGTTTTAAAGATTTATTCTTTAATAAAGGATCTCAAAGCCAGCTTTAGAAAAAGGAAGAAAGGG
+
BCCCCFFFFFFFGGGGGGGGGGGHHHHHHHHHHHHHHHHHHHHHHHHHHHHGGHHHHHHHHHHIHHHHHHHHHHHHHHHHHHHHHHGHGGHHFHHHHHHGHHFHHHHHHHHHHHHHHHHHFGHHHHHHHHHHHHHHHHHHHCGHHHHHHHHHHHHHHHHHHGHHHHGGHHHHHGGHHHHHHHHFHHHHHHHHHHHHHHHHHHHHHHHHFHGHGHHHHHHHHGGGHHHHHEHHHFHFHFHFGGHFHHHFHHG
@M05620:45:000000000-G6HP7:1:1101:18052:5035 1:N:0:192
ATCTCTATCTCCTAAAAACCTGTTTAGATTTGGAGATAGACCTTCAGGTTTTTCATCATTTTCTGCATGAATTATACATTGACCACGTGGTCAGTTTGCAGCATTCTGTTATTTTGTTTGACAGAGTGTCTTGTTGAGAACATATGTAGGACATGATTTTTTCCTGCAACAGGGAAAATAAAGTATAAGTTTTAAAGATTTATTCTTTAATAAAGGATCTCAAAGCCAGCTTTAGAAAAAGGAAGAAAGGG
+
CBCBCFFFFFFFGGGGGGGGGGGHHHHHHHHHHHHHHHHHHHHHHHHHHHHGGHHHHHHHIIIHHHHHHGHHHHHHHHHHHGHHHHGGA1AB@?DGFHFHGEEHHDF4B4FGHDGHFHC33@@GB3FGBFF4FBFHEG/?3BF3GH4FE3B?EE?G4EHB4BC2FF22FGHCEGFHHBFFB>F@FFGHFGFHGFHHHDHHHHHGFFGHFHHFHDD1GHHF1DGB0/C/C.0<<<DH00/.../;:CGHHG.
@M05620:45:000000000-G6HP7:1:1101:20678:5039 1:N:0:192
ATCTCTATCTCCTAAAAACCTGTTTAGATTTGGAGATAGACCTTCAGGTTTTTCATCATTTTCTGCATGAATTATACATTGACCACGTGCCCAGTTTGCCGCTTTCTGTTATTTTGTTTGACAGAGTGTCTTGTTGAGAACATATGAAGGACATGATTTTTTCCTGCAACAGGGAAAATAAAGAATAAGTTTTAAAGATTTATTCTTTAATAATGGATCTAAAAGCCAGCTTTAGAACTAGGAAGAAAGGG
+
BBBBBFFFFFFFGGBGGFGGGGHHHHFGDHHHGFHGHBGHHHHHHHGEHHHGFHHHHHHHHHHHGHFHHHHHHHHHHHHHHGGHHHGHC113B13@@G5300/BFB4B@4DGHDGHHH2?334B33BG4F?43?FF43/?33F??G4FD30023?F?D333>B2BF222202/?/FHB1<1?11?F1FF?FG11>GH1GHHHG1<1>G1FG100=0C0000=0<<.C/<.0000:C0:000:0:.;GHFE.
@M05620:45:000000000-G6HP7:1:1101:20658:5044 1:N:0:192
ATCTCTATCTCCTAAAAACCTGTTTAGATTTGGAGATAGACCTTCAGGTTTTTCATCATTTTCTGCATGAATTATACATTGACCACGTGGTCAGTTTGCAGCATTCTGTTATTTTGTTTGACAGAGTGTCTTGTTGAGAACATATGTAGGACATGATTTTTTCCTGCAACAGGGAAAATAAAGTATAAGTTTTAAAGATTTATTCTTTAATAAAGGATCTCAAAGCCAGCTTTAGAAAAAGGAAGAAAGGG
+
CCCCCFFFFFFFGGGGGGGGGGHHHHHHHHHHHHHHHHHHHHHHHHHHHHHGGHHHHHIHHHHHIHHHHHHHHHHHHHHHHHHHHHGHGFHHHHHHHHHHHHHHHHHHHHHHHHHHHHHHHHHHGHFGHHHHHHHHHHHHHHHHHHGHHHHHHHHHHHHHHGHHHHHGHHHHHGGHHGHHHHHHHHHHHFGHHHHHHHHHHHHHHHHHHGHHGHHHHHHHHGHHHHHGHEGHHHHBGGHHGGFHHGFHHHG
@M05620:45:000000000-G6HP7:1:1101:16085:5056 1:N:0:192
AGATTACTGCAACAGTTCCCCCTGGACCTGGAAAAGTTTCTTGCCTGGCTTACAGAAGCTGAAACAACTGCCAATGTCCTACAGGATGCTACCCGTAAGGAAAGGCTCCTAGAAGACTCCAAGGGAGTAAAAGAGCTGATGAAACAATGGCAAGTAAGTCAGGCATTTCCGCTTTAGCACTCTTGTGGATCCAATTGAACAATTCTCAGCATTTGTACTTGTAACTGACAAGCCAGGGACAAAACAAAGAT
+
CABCCFFFFFFFGGGGGGGGGGGGGHHHHHHHHHHHGHHHHHHHHHHHHHHHHHHHHHHHHHHHHHHHHHHHHHHHHHHHHHHHGHHHHHHHHHGFGGHHHHGGHHHHGHHHHHHHHHHHHHGFGHGGHHHHHGHHHHHHHFHHHHHHGFHHHGHHHHHHHGHHHHHHHHGGGGGHFHHHHHHHHHHGHHHHGHHHHHHGHHHHHHHFHHHHHHHHHHHHHHHGHHHHHHGHGGGGGGGGGGGGGGGGGGB
@M05620:45:000000000-G6HP7:1:1101:16101:5063 1:N:0:192
AGATTACTGCAACAGTTCCCCCTGGACCTGGAAAAGTTTCTTGCCTGGCTTACAGAAGCTGAAACAACTGCCAATGTCCTACAGGATGCTACCCGTAAGGAAAGGCTCCTAGAAGACTCCAAGGGAGTAAAAGAGCTGATGAAACAATGGCAAGTAAGTCAGGCATTTCCGCTTTAGCACTCTTGTGGATCCAATTGAACAATTCTCAGCATTTGTACTTGTAACTGACAAGCCAGGGACAAAACAAAGAT
+
BAAABFFFBFBFGGFFGFGGGGGGAFHHHFHGHHHHBFGHHHHFHGHGHHHHHHGGHHHHHFHFHFHHHHHHHHHHHHHFDHHHFFHHGHHHHHGEGDHGGFFGFHHHGHGHHHHHHHHHFHHEFFFEFHFHHGHHHHHHFHGHGHHHGHHHHGGGHHGHGHHHHHHHHHGGGGGHHHHHHHHHHGHGHHHHHHHHHGHHGHHHHHHFHFHHHHHHHHHHHHHHHHHHGFGGHGGGGGGGGGFFFEGFEG0
@M05620:45:000000000-G6HP7:1:1101:20667:5063 1:N:0:192
ATCTCTATCTCCTAAAAACCTGTTTAGATTTGGAGATAGACCTTCAGGTTTTTCATCATTTTCTGCATGAATTATACATTGACCACGTGGTCAGTTTGCAGCATTCTGTTATTTTGTTTGACAGAGTGTCTTGTTGAGAACATATGTAGGACATGATTTTTTCCTGCAACAGGGAAAATAAAGTATAAGTTTTAAAGATTTATTCTTTAATAAAGGATCTCAAAGCCAGCTTTAGAAAAAGGAAGAAAGGG
+
B?ABBFFFFFFFGFGGGGGGGG5FHHHCGHHHHGFFGGHHFHHHHHHHHHHGGHHHHHHHHHFHFGHHHEHHHHHHFHHHHGHGGHGHHEHHHHGHHHGHHHHHHHHHHHHHHHHHHHHHGHHH3GGGHHHHHHHHHHHHHHHHHHGFGGHHHHHHHHHHHGHHHHHGHHHHHGGHHHHHFGHGHHGHHFGHHHHHHGHHHHHHHHHHGFHHFGHHGHHGHHFFBGGHHGHHHHHHHHHHGCHFHCCF/GD
@M05620:45:000000000-G6HP7:1:1101:14731:5089 1:N:0:192
AGATTACTGCAACAGTTCCCCCTGGACCTGGAAAAGTTTCTTGCCTGGCTTACAGAAGCTGAAACAACTGCCAATGTCCTACAGGATGCTACCCGTAAGGAAAGGCTCCTAGAAGACTCCAAGGGAGTAAAAGAGCTGATGAAACAATGGCAAGTAAGTCAGGCATTTCCGCTTTAGCACTCTTGTGGATCCAATTGAACAATTCTCAGCATTTGTACTTGTAACTGACAAGCCAGGGACAAAACAAAGAT
+
BABBCFFFFFFFGGGGGGGGGGGGHHHHHHHHHHHHGHHHHHHHHHHHHHHHHHHHHHHHHHHHHHHHHHHHHHHHHHHHHHGHGHHHHHHHHHGGGGHHHHHHHHHHGHHHHHHHHHHHHGHGGGGFHHHHHGHHHHHHHHHHHHHHHHHGHGGHHHHHHHHHHHHHHHGGGGGHGHHHHHHHHHHGHHHHGHHHHHHHGHHHHHHFHHGHHHHHHFHHHHHHHHHGHGHHGGGGGGGGGGGGFGGGGGC
@M05620:45:000000000-G6HP7:1:1101:9816:5125 1:N:0:192
AAACCAAGCAGACACTCACCGCTCCCTCGCCACAGGCCAATAGTTTGTCCTCACTGAGTTGGCAACAAGTGGCTGCTGTGGCTGCCATTTTTCTGGTGATGGCCATCAGCTCCGACGAGGTCAGCTGGGGGGCTTTCTTTGTGTAAGCAACGAGAAACCTGAAAGAAGCATTTTTTAACTAAGTCCTGCTGAGTCATTCATGAGTTTTTAGCCGCCTTGCTTCTTCTCACAGACTCTCTACTCTCATGCCA
+
BBAAAABFBFFFGGGGGGGGGGG?EGHHGGGGGHFHGGHCGHHDFHHHHHHHHHHHHHHHHGHHHHHHHHHHGHGGHF5FFHHGGHHHHHHGHHHHHHGHGHHHHHHFFCFHHGGGF?DGAGFHHGHHGCGGDFGFFFBFGF/:BBFFFFFCFFFFFFFF?FFFBFFFFFEFFFFAAFFFFFFFFFFFFFFBF/BBBBFFFFFFFFFFFEFFEFFFFFFFFFFFFFFFFFFFBAFFFFFFFFFFFFFBFF9
@M05620:45:000000000-G6HP7:1:1101:24401:5140 1:N:0:192
TACCTGTACTGGGGAAGCATTTGAATATCCCCCCATGGTGATGGGGACGTAGAACTGCTCCATAAACACAGGCAACGTGCCTAACTTTCCCGGGAAGATGAAGTCAAAGAGCGACCACAGCTCTCGGAGGTTATTTTGCATCGGTGAGCCAGACAGAATGATCCGATGAGGGGTGCGAAACTATTTGAGGAAAGGAAGCACCTTTTTATTAAATTTACCTTTTAGCAATCGCCATTCCTACCCTAAAGATC
+
CCCCCFFFFFFFGGGGGGGGGGHHHHHHHHHGGGGHHHHHHHHHHGGGGFHHGHHHHHHHHHHHHHHHHHHHGHHHGHHHHHHHHHHHHHHGGGGGGHHHHHHHHHHHHHHHGGGGGHHHHHHHHGGGGGEHHHHHHHHHHHGGGGGHHHHHHGHHHHHHHHHHHGGGHHHGGGGGGGGGGGGGGGGGGGFGGGGGGGGGGGGGGGGFFFFFFFFFFFFFFFFFFFFFFFFFFFFFFFFFFFFFFFFFFFF
@M05620:45:000000000-G6HP7:1:1101:9820:5145 1:N:0:192
AAACCAAGCAGACACTCACCGCTCCCTCGCCACAGGCCAATAGTTTGTCCTCACTGAGTTGGCAACAAGTGGCTGCTGTGGCTGCCATTTTTCTGGTGATGGCCATCAGCTCCGACGAGGTCAGCTGGGGGGCTTTCTTTGTGTAAGCAACGAGAAACCTGAAAGAAGCATTTTTTAACTAAGTCCTGCTGAGTCATTCATGAGTTTTTAGCCGCCTTGCTTCTTCTCACAGACTCTCTACTCTCATGCCA
+
CCCCCBCFCFFFGGGGGGGGGGGGGGHHGGGGGHHHGGHHHGHHHHHHHHHHHHHHHHHHHHHHHHHHHHHGGHGGHHHHHHHGGHHHHHHHHHHHHHHHHHHHHHHHHHHHHGGGGGGGEGHHHHHHGGGGGGGGGGGGGGGGGGFFFFFFFFFFFFFFFFFFFFFFFFFFFFFFFFFFFFFFFFFFFFFFFFFFFFFFFFFFFFFFFFFFFFFFFFFFFFFFFFFFFFFFFFFFFFFFFFFFFFFFFFB
@M05620:45:000000000-G6HP7:1:1101:24393:5158 1:N:0:192
TACCTGTACTGGGGAAGCATTTGAATATCCCCCCATGGTGATGGGGACGTAGAACTGCTCCATAAACACAGGCAACGTGCCTAACTTTCCCGGGAAGATGAAGTCAAAGAGCGACCACAGCTCTCGGAGGTTATTTTGCATCGGTGAGCCAGACAGAATGATCCGATGAGGGGTGCGAAACTATTTGAGGAAAGGAAGCACCTTTTTATTAAATTTACCTTTTAGCAATCGCCATTCCTACCCTAAAGATC
+
3AABBFFFFFFFGGGGGGGGGGGHHGHGHHHGGGGHGHHHGHHFHGGGGGHHGGHHEGGHHHFHHHHHHHHHGHHGGHGHHHHGHGHHHHHGGGGGGHHHGGHHGHHHGHHHFGGGGHHHHHHHHGGGGGAGHHHHHHHHHHGDGGGFHHHHHGHGHHHHGGHHHGGGHHH?FDDA::BFDGGGGGGFEBFFFG?FFGGFGGGGGGGFFFFFFFFFFFFFFFFFFFFFFFEFDDFFFFFFFFFFFBFBFFF
@M05620:45:000000000-G6HP7:1:1101:14084:5223 1:N:0:192
CATCCTGACCCTGAAGTACCCCGGCTTGATTTCTGACATTAGATCGGAAGAGCACACGTCTGAACTCCAGTCACGGACATTTATCTCGTATGCCGTCTTCTGCTTGAAAAAAAAAAAAAAACAAAAAATAAAAACGCAACGTACGATAAATCTCGCCTAAACAAACTAAAAGACAATAAAGAAAGACATACTCCGTGTACCAACCCGTACGTTACGCACACATGCGATAGCATTATCGTGTAGTACAATGA
+
AAACCFFFFFFFGGGGGGGGGGGGGGGGHHHHHGGHHGHHHHHHHHGGGGHHHHHGHGGHHGGHHHHHHGHHHHGFGGGHHHGHGHHHGGHHHHGFGHGHHHHHHHHGHHHGGGGC>>>/<<..0>.<.0=00<.------..;-...9;0;09.:-..0:0;..90;0000.;/;000000.;0///000000...;/0000.9.-.;.-;//...9--:.000.....0009000./../000000000
@M05620:45:000000000-G6HP7:1:1101:13849:5242 1:N:0:192
AGATTACTGCAACAGTTCCCCCTGGACCTGGAAAAGTTTCTTGCCTGGCTTACAGAAGCTGAAACAACTGCCAATGTCCTACAGGATGCTACCCGTAAGGAAAGGCTCCTAGAAGACTCCAAGGGAGTAAAAGAGCTGATGAAACAATGGCAAGTAAGTCAGGCATTTCCGCTTTAGCACTCTTGTGGATCCAATTGAACAATTCTCAGCATTTGTACTTGTAACTGACAAGCCAGGGACAAAACAAAGAT
+
CBBCCFFFFFFFGGGGGGGGGGGGGHHHHHHHHHHHGHHHHHHHHHHHHHHHHHHHHHHHHHHHHHHHHHHHHHHHHHHHHHHHFGHHHHHHHHGGGGHHHGGGHHHHGHHHHHHHHHHHHHHGGEGGHHHHHGHHHHHHHHHHHHHHHHHHHGHHHHHHHFHHHHHHHHGGGGGHHHHHHHHHHFHGHHHHGHHHHHHHHHHHHHHHHHHHHHHHHGHGHHHHHHHHHHHHHGGGGGGGGGGFGGGGGGF
@M05620:45:000000000-G6HP7:1:1101:14240:5275 1:N:0:192
TACCTGTACTGGGGAAGCATTTGAATATCCCCCCATGGTGATGGGGACGGAGAACTGCTCCATAAACACAGGCAACGTGCCTAACTTTCCCGGGAAGATGAAGTCAAAGAGCGACCACAGCTCTCGGAGGTTATTTTGCATCGGTGAGCCAGACAGAATGATCCGATGAGGGGTGCGAAACTATTTGAGGAAAGGAAGCACCTTTTTATTAAATTTACCTTTTAGCAATCGCCATTCCTACCCTAAAGATC
+
BBCCCFFFFFFFGGGGGGGGGGHHHHHHHHHGGGGHHHHHHHHHHGGGGGGGGHHHHHHHHHHHHHHHHHHHGHHHGHHHHHHHHHHHHHHGGGGGGHHHHHHHHHHHHHHHGGGGGHHHHHHHHGGGGGEHHHHHHHHHHHGGGGGHHHHHHGHHHHHHHHHHHGGGHHHGGEFGGGGGGHGHHHHGGGCGGGGGGGGGGFFFFFFFFHHFFFFHHFFFFFFHFFFFFFFFFFFFFFHFFFFFFFFFFFF
@M05620:45:000000000-G6HP7:1:1101:14856:5305 1:N:0:192
TACCTGTACTGGGGAAGCATTTGAATATCCCCCCATGGTGATGGGGACGGAGAACTGCTCCATAAACACAGGCAACGTGCCTAACTTTCCCGGGAAGATGAAGTCAAAGAGCGACCACAGCTCTCGGAGGGTATTTTTCCTCGGGTAGGCAAGCCAGATGGTCCCGTGGGGGGGGGGGAACTTTTTGGGGGAAGGAAACCACTTTTTATTAAATTTAACTTTTAGCCAACCCCCTTCCTCATACTGATCGT
+
CCCCCFFFFFFFGGGGGGGGGGHHHHHHHHHGGGGHHHGHHHHHHGGGGGGGGHHHHHHHHHHHHHHHHHHHGHHHGHHHHHHHHHHHHHHGGGGGGHHHHHHHHHHHHHHHGGGGGHHHHHHHF/F//>/C01@FH1011<.>-.-..<0..../.<00000;.-:.--=AF;----;A.000;F--.;-;D.A.B/9..;0BFFF.0;9BF9FF00;0FFF0/00;/...;9-A:F0:090000;00./
@M05620:45:000000000-G6HP7:1:1101:14859:5325 1:N:0:192
TACCTGTACTGGGGAAGCATTTGAATATCCCCCCATGGTGATGGGGACGGAGAACTGCTCCATAAACACAGGCAACGTGCCTAACTTTCCCGGGAAGATGAAGTCAAAGAGCGACCACAGCTCTCGGAGGTTATTTTGCATCGGTGAGCCAGACAGAATGATCCGATGAGGGGTGCGAAACTATTTGAGGAAAGGAAGCACCTTTTTATTAAATTTACCTTTTAGCAATCGCCATTCCTCCTAAAGATCGG
+
CCCDCFFFFFFFGGGGGGGGGGHHHHHHHHHGGGGHHHGHHHHHHGGGGGGGGHHHHHHHHHHHHHHHHHHHGGHHGHHHHHHHHHHHHHHGGGGGGHHHHHHHHHHHHHHHGGGGGHHHHHHHHGGGGGEHHHHHHHHHHHGGGGGHHHHHHGHHHHHHHHHHHGGGHHHGGEEGGGGGGGGHHHHGGGFGGGGGGGGGGFFFFFFFFFFFFHFFFFFFHFFFFFFFFFFFFFFFFFFFFFFFFFFFFFF
@M05620:45:000000000-G6HP7:1:1101:14856:5344 1:N:0:192
TACCTGTACTGGGGAAGCATTTGAATATCCCCCCATGGTGATGGGGACGGAGAACTGCTCCATAAACACAGGCAACGTGCCTAACTTTCCCGGGAAGATGAAGTCAAAGAGCGACCACAGCTCTCGGAGGTTATTTTGCATCGGTGAGCCAGACAGAATGATCCGATGAGGGGTGCGAAACTATTTGAGGAAAGGAAGCACCTTTTTATTAAATTTACCTTTTAGCAATCGCCATTCCTCCTAAAGATCGG
+
ABBBBFFFFFFFGGGGGGGGGGHDGGHHHHFGGGGHGGBGHHHHGGGGGGGGGHHHEHHHHHHBGHHHHHHEGFHHEGEGGHFHHHHHHHHGGGCGAGHHHFEGHHHHGHFHGGGGCHHHHHHHHGGGGG<GHHHHHHHHHHGGGGGHHHHHHGHHHGHHGHHGHGGGGHHGG:ADFFFGGGGGGGGGGGCFFG?FFFGGGFFFFFFFFFF/FBFFFFFFFFFFBEFFFFAEFFFFFFFFFFFFFFFFFEA
@M05620:45:000000000-G6HP7:1:1101:13329:5389 1:N:0:192
TACCTGTACTGGGGAAGCAATCGCCATTCCTACCCTAAAGATCGGAAGAGCACACGTCTGAACTCCAGTCACGGACATTTATATCGTATGCCGTCTTCTGCTTGAAAAAAAAAACCACAGCTCTCGGAGGTTATTTTGCATCGGTGAGCCAGACAGAATGATCCGATGAGGGGTGCGAAACTATTTGAGGAAAGGAAGCACCTTTTTATTAAATTTACCTTTTAGCAATCGCCATTCCTACCCTAAAGATC
+
AAAAAFFFFFFFGGGGGGGBGCF0000DGH3BGH0F00AFGHBHGCF/0B0B0FGABFG/1D1A1111A1AA//EE/GF22F22F/G000F1E//0?BFG11110BFH0E///><?GFHGHHHEFGFGGGCGHHGHHHHHHHGGCCGGFHHHHGHHHHHHHFHHHGGGHHHGG:9EAGGGGGGGFGGFEBFGGFFFFFEFBEFFFFFFFFFFFFFFFFFFFFFFFFFFFFEEBFFFFFFFFAFFFFFFFBF
@M05620:45:000000000-G6HP7:1:1101:11949:5419 1:N:0:192
TACCTGTACTGGGGAAGCATTTGAATATCCCCCCATGGTGATGGGGACGGAGAACTGCTCCATAAACACAGGCAACGTGCCTAACTTTCCCGGGAAGATGAAGTCAAAGAGCGACCACAGCTCTCGGAGGTTATTTTGCATCGGTGAGCCAGACAGAATGATCCGATGAGGGGTGCGAAACTATTTGAGGAAAGGAAGCACCTTTTTATTAAATTTACCTTTTAGCAATCGCCATTCCTACCCTAAAGATC
+
CCCCCFFFFFFFGGGGGGGGGGHHHHHHHHHGGGGHHHHHHHHHHGGGGGGGGHHHHHHHHHHHHHHHHHHHGHHHGHHHHHHHHHHHHHHGGGGGGHHHHHHHHHHHHHHHGGGGGHHHHHHHHGGGGGGHHHHHHHHHHHGGGGGHHHHHHGHHHHHHHHHHHGGGHHHGGFGGGGGGGGGGGGGGFGFGGGGGGGGGGFFFFFFFFFFFFFFFFFFFFFFFFFFFFFFFFFFFFFFFFFFFFFFFFFF
@M05620:45:000000000-G6HP7:1:1101:22973:5431 1:N:0:192
ATCTCTATCTCCTAAAAACCTGTTTAGATTTGGAGATAGACCTTCAGGTTTTTCATCATTTTCTGCATGAATTATACATTGACCACGTGGTCAGTTTGCAGCATTCTGTTATTTTGTTTGACAGAGTGTCTTGTTGAGAACATATGTAGGACATGATTTTTTCCTGCAACAGGGAAAATAAAGTATAAGTTTTAAAGATTTATTCTTTAATAAAGGATCTCAAAGCCAGCTTTAGAAAAAGGAAGAAAGGG
+
CCCCCFFFFFFFGGGGGGGGGGGHHHHHHHHHHHHHHHHHHHHHHHHHHHHGGHHHHHHHHHIHHHHHHHHHHHHHHHHHHHHHHHGGHGHHHHHHHHHHHHHHHHHHHHHHHHHHHHHHHHHHHGDGHHHHHHHHHHHFGHHHHHHGHHHGHHHHHHHHHGHHHHHHHHGHHGGHHHHHHHHGHHHGHHHHHHFHHHHHHHHHHHHHHHHHGGHHFHHHHGHHHHHGHFHHHGHHHFHHGGHHHHHHHHG
@M05620:45:000000000-G6HP7:1:1101:25268:5467 1:N:0:192
TACCTGTACTGGGGAAGCATTTGAATATCCCCCCATGGTGATGGGGACGGAGAACTGCTCCATAAACACAGGCAACGTGCCTAACTTTCCCGGGAAGATGAAGTCAAAGAGCGACCACAGCTCTCGGAGGTTATTTTGCATCGGTGAGCCAGACAGAATGATCCGATGAGGGGTGCGAAACTATTTGAGGAAAGGAAGCACCTTTTTATTAAATTTACCTTTTAGCAATCGCCATTCCTACCCTAAAGATC
+
>A>AADFFFFFFGGFGFCGGGGHHHHHHHHHGGGGHHGFGHHHHHGGGGGGGGGHHHHHHHHHHGHHGHHGHGHHHGHHHHHHHHHGHHHHGGGGGGHHHHHHHHGHGFHGHGGGGGHHHHHHHHGGFCGEHHHHHHHHDGFGGGGGHHHFHHGHHCGHHHHHHHGGGHHHGG=CGGG@?BFGGGFGGEFFFGGGF:FEBFFFFFFFFFFFFFFFFFFFFFFFFFFFFFFFFFDEBFFFFF.AFFFFFFFF
@M05620:45:000000000-G6HP7:1:1101:12867:5486 1:N:0:192
CATCCTGACCCTGAAGTACCCCGGCTTGATTTCTGACATTAGATCGGAAGAGCACACGTCTGAACTCCAGTCACGGACATTTATCTCGTATGCCGTCTTCTGCTTGAAAAAAAAAAAAAAAAAAAAAATATAAACAAGAGAAAAGTTCATAGATAACTGAGAATAAAAAAGTATACGAGAAAGACCACGTAGTCACACAAATGCATGAATGAAAACTAACGACACATATCGCCGTGGTGAGTCTGGGAAAT
+
DDDDDFFFFFFFGGGGGGGGGGGGGGGGHHHHHHHHHHHHHHHHHHGGGGHHHGHGHGGHHGGGHHHHHHHHFHGGGGGHHHHHHHHHFEHHHHGFGHGHHHHHHHHHGHHGGGGD>///---<-:--.0000000:/9.900//000000000000000000900000-.00000..:..00////..9/..000:0...00000000000000/0000..---;0000...----..0.000:;/.0:9
@M05620:45:000000000-G6HP7:1:1101:18413:5501 1:N:0:192
TACCTGTACTGGGGAAGCAATCGCCATTCCTACCCTAAAGATCGGAAGAGCACACGTCTGAACTCCAGTCACGGACATTTATCTCGTATGCCGTCTTCTGCTTGAAAAAAAAAAAAAAAAAATGCAGGAAAAAGTGTTAGGAGTGAAACATAAATAGGACAGACATCGTACCAGAAAACGGGACAATACAGTAACAGTAAAAAAGATTACTTCTGGAAAACAGGATCGCAAAGCACGCTTTATAAAATAGA
+
AABCCFFFFFFFGGGGGGGGGGGGGGGHHHHHHHHHHHHGHHHHGGGGHHHHHHHGGHHGHFHHHHHHHHHHGGGGGHHHHHHHHHGGHHHHGEGHGHHHHHHHGHHHGGGGFB///<>---.0000.<<</..000000/0//.00;::0;0000:00//././09...9.00.////-...-.:///9//:////;/////-../////;/////:///;/../:....-////--9../////;////
@M05620:45:000000000-G6HP7:1:1101:18891:5520 1:N:0:192
ATCTCTATCTCCTAAAAACCTGTTTAGATTTGGAGATAGACCTTCAGGTTTTTCATCATTTTCTGCATGAATTATACATTGACCACGTTCCAGCGTGGTCAGTTTGCAGCATTCTGTTATTTTGTTTGACAGAGTGTCTTGTTGAGAACATATGTAGGACATGATTTTTTCCTGCAACAGGGAAAATAAAGTATAAGTTTTAAAGATTTATTCTTTAATAAAGGATCTCAAAGCCAGCTTTAGAAAAAGGA
+
CCCCCFFFFFFFGGGGGGGGGGHHHHHHHHHHHHHHHHHHHHHHHHHHHHHGGHHHHHHHHHHHHHHHHGHHHHHHHHHHHHHHHHGHHHHHGHGGGGHHHHHHHHHHHHHHHHHHHHHHHHHHHHHHHHHHHHHHHHHHHHHHHHHHHHHHHHHHHHHHHHHHHHHHHGHHHHHHHHHHHGGHHHHHHHHHHHHHHGHHHHHHHHHHHHHHHHHHHHHHHHHHHHHHHGHHHHHHHGHHHHHHHGHGGGH
@M05620:45:000000000-G6HP7:1:1101:18867:5527 1:N:0:192
ATCTCTATCTCCTAAAAACCTGTTTAGATTTGGAGATAGACCTTCAGGTTTTTCATCATTTTCTGCATGAATTATACATTGACCACGTTCCAGCGTGGTCAGTTTGCAGCATTCTGTTATTTTGTTTGACAGAGTGTCTTGTTGAGAACATATGTAGGACATGATTTTTTCCTGCAACAGGGAAAATAAAGTATAAGTTTTAAAGATTTATTCTTTAATAAAGGATCTCAAAGCCAGCTTTAGAAAAAGGA
+
BBBCCFFFFFFFGGGGGGGGGGHHHHHHHHHHHHHHHHHHHHHHHHHHHHHGGHHHHHHHHHHHHHGHHHHGHHHHHHHHHHHHHHGHHHHHHHGGGGHHHHHHHHHHHHHHHHHHHHHHHHHHHHHHHHGHHHGHHHHHHHHHHHGHHHHHHHHHHHHHHHHHHHHHHGHHHHHHHHHHHGGGHHHGHHHHHHHHHGHHHHHHHHHHHGHHHHHHHGHHHHHHHHHGGGGHHHHHHGHHHHHHHHGHGGH
@M05620:45:000000000-G6HP7:1:1101:6645:5533 1:N:0:192
CATCCTGACCCTGAAGTACCCCATTGAGCATGGCATCGTCACCAACTGGGACGACATGGAGAAGATCTGGCACCACACCTTCTACAACGAGCTGCGCGTGGCCCCGGAGGAGCACCCAGTGCTGCTGACCGAGGCCCCCCTGAACCCCAAGGCCAACAGAGAGAAGATGACTCAGGTGAGGCTCGGCCGACGCCCGTGCTCCTCCCGTCCTTTCCCCAGTCATTTTCTGCCCGGCTTGATTTCTGACATTA
+
BBBBBFFFFFFFGGGGGGGGGGGHHHHHGHHHHHHGGGHHHGHHHGHGHGHHGGGGGHHFHHHHGHHHHGHHHGHHHGGHHHHHHHHHGGGGGHHGGGGGGGHHGGGGGGGGHHHHGGHHHHHHHHHHHHGGGGGGGGGGGGHHHHGGGGHGHHGGGGGFFFGGGGGGGFGFGGGGGGGGGGGGFFFFFFFFFFFF@ADFFFFFFFFFFFFFFFBBFF?FFFFFFFFFFBFFFFFFFF;BFFBFFFFFFF/
@M05620:45:000000000-G6HP7:1:1101:21417:5540 1:N:0:192
AAACCCAGAAGACATGAGGTCAGCTAGATCGGAAGAGCACACGTCTGAACTCCAGTCACGGACATTTATCTCGTATGCCGTCTTCTGCTTGAAAAAAAAAAAAAAAAACAAAAAAACAGCGTATCCCACCTTCACCCCCCCGAACACCAAGCATAACAGAGACAAGAGCATACAGGAGCAACGCGGCCGACGCCCCTGGCACTCTCGCCCCAACCCCCATCCTCTCTCTGCCCTCTTTACATTCTATCTCC
+
CCCCCCCCCFFFGGGGGGGGGGHHHHHHHHHGGGGHHHHHHHGHHHGHHHHHHHHHHHHGGGGGHHHHHGHHHGGHHHHGGGHGHHHGHHHHFHHHGGGEF//</<///??00<--.</.-....<0<::.00000.;:---;-;-9A..../0000:0:/9///././;009:0/....9.----9-99--9---..../0//0;..;.;..;:..;-/;.00:/90;00::0./000000000000090
@M05620:45:000000000-G6HP7:1:1101:10717:5541 1:N:0:192
AAACCAAGCAGACACTCACCGCTCCCTCGCCACAGGCCAATAGTTTGTCCTCACTGAGTTGGCAACAAGTGGCTGCTGTGGCTGCCATTTTTCTGGTGATGGCCATCAGCTCCGACGAGGTCAGCTGGGGGGCTTTCTTTGTGTAAGCAACGAGAAACCTGAAAGAAGCATTTTTTAACTAAGTCCTGCTGAGTCATTCATGAGTTTTTAGCCGCCTTGCTTCTTCTCACAGACTCTCTACTCTCATGCCA
+
DDDDDCCFDFFFGGGGGGGGGGGGGGHHGGGGGHHHGGHHHHHHHHHHHHHHHHHHHHHHHHHHHHHHHHHHGHGGHHHHHHHGGHHHHHHHHHHHHHHHHHHHHHHHHHHHHGGGGGGGFHHHGHHHGGGGGGGGGGGGGGGGGGFFFFFFFFFFFFFFFFFFFFFFFFFFFFHFFFFFFFFFFFHFFFFFFFFFFFHFFFFFFFFFFFFFFFFFFFFFFFFFHHHFHFFFFFFFFFFFFFFHFFFBFF0
@M05620:45:000000000-G6HP7:1:1101:18876:5542 1:N:0:192
ATCTCTATCTCCTAAAAACCTGTTTAGATTTGGAGATAGACCTTCAGGTTTTTCATCATTTTCTGCATGAATTATACATTGACCACGTTCCAGCGTGGTCAGTTTGCAGCATTCTGTTATTTTGTTTGACAGAGTGTCTTGTTGAGAACATATGTAGGACATGATTTTTTCCTGCAACAGGGAAAATAAAGTATAAGTTTTAAAGATTTATTCTTTAATAAAGGATCTCAAAGCCAGCTTTAGAAAAAGGA
+
BBBABFFFFFFFGGGGGGGGGGFGHHHHHHHHHGHFHHHHHHHHHGFHHHHGGHHHHGHHHHHHGHFGHHHHHHGHHHHHHHHHHHGGHHHGGHGFFGHHHHHHHHHHHHHHHHHHHHFHHHHHHHHHGHGHHHHHHHHHHHHHHHFGHGHFFGFEGGHHHHHHGHHHHGHHGHHHHHGHHGGHFHHHHHHFDFHFHGHHHHHHHHHHHHGHHGHHHGFHHFDFFHHHHHHFEHGFHGGHHGHFGFHHGGG
@M05620:45:000000000-G6HP7:1:1101:10734:5560 1:N:0:192
AAACCAAGCAGACACTCACCGCTCCCTCGCCACAGGCCAATAGTTTGTCCTCACTGAGTTGGCAACAAGTGGCTGCTGTGGCTGCCATTTTTCTGGTGATGGCCATCAGCTCCGACGAGGTCAGCTGGGGGGCTTTCTTTGTGTAAGCAACGAGAAACCTGAAAGAAGCATTTTTTAACTAAGTCCTGCTGAGTCATTCATGAGTTTTTAGCCGCCTTGCTTCTTCTCACAGACTCTCTACTCTCATGCCA
+
AAAAAABFBFFFGGGGGGGGGGGGGGHHGGGGGFGHGGGHHGHFGHHHHHHHHHHHGHFGHHHHHHHGHFGHGHGGHHHHHHHGGHGHHHHHHHHHHHGHHHHHHHHHHHHHHGGGGGGG/GGHHHHHGGGGGGGGGGGGGGGGGGFFFFFFFFFFFFFFFFFFFFFFFFFFFFFFFFFFFFFFFFFFFFFFFFFFFFFFFFFFBFFFEFFFBDFFFFFFFFFFFFF/BBFFFFFFFFFFFFFFFFFFFFB
@M05620:45:000000000-G6HP7:1:1101:10712:5562 1:N:0:192
AAACCAAGCAGACACTCACCGCTCCCTCGCCACAGGCCAATAGTTTGTCCTCACTGAGTTGGCAACAAGTGGCTGCTGTGGCTGCCATTTTTCTGGTGATGGCCATCAGCTCCGACGAGGTCAGCTGGGGGGCTTTCTTTGTGTAAGCAACGAGAAACCTGAAAGAAGCATTTTTTAACTAAGTCCTGCTGAGTCATTCATGAGTTTTTAGCCGCCTTGCTTCTTCTCACAGACTCTCTACTCTCATGCCA
+
CCCCCAAFCFFFGGGGGGGGGGGGGGHHGGGGGHHHGGGHHHHHHHHHHHHHHHHHHHGGHHHGHHFHHGHHGHGGHHGHHHHGGHHHHHHHHHHHHHGHHHHHHHHHHHHHHGGGGGGGGHHHHHHHGGGGGGGGGGGGGGGGGFFFFFFFFFFFFFFFFFFFFFFFFFFFFFFFFFFFFFFFFFFFFFFFFBFFFFFFFFFFFFFFFFFFFFFFFFFFFFFFFFFFFFFFFFFFFFFFFFFFFFFFFFB
@M05620:45:000000000-G6HP7:1:1101:22383:5586 1:N:0:192
TACCTGTACTGGGGAAGAGCACACGTCTGAACTCCAGTCACGGACATTTATCTCGTATGCCGTCTTCTGCTTGAAAAAAAAAAAAAAAAAAACATTATCCTTAAAGTCACACATCGTGTAGAAGAAATTTAGTAAACTACAAATCACAAGCTCTGACCCTCCTGCTCTCACTTAAGCGGGACCCAACCATTCCTCGTATGTGACGCACGCGCCACATATCCACTCTGTCTTGCTCCGGACTGTGTCCACCC
+
AABCCFFFFFFFGGGGGGGGGGHHGGHHGHHHHHHHHGHHHGGGGGHHHHHFHHFGFHHHHGEGGGHGHHHHHHGGHHGGGGE>>/>////>//11111111?1111=11>1.1<..0.011110//00000000=0000<00000000..00:0<0///../00000900000000----:.......090000.9.//0000..------;...00;00000/00000000000.-.--.0000000;.
@M05620:45:000000000-G6HP7:1:1101:24877:5599 1:N:0:192
ATCTCTATCTCCTAAAAACCTGTTTAGATTTGGAGATAGACCTTCAGGTTTTTCATCATTTTCTGCATGAATTATACATTGACCACGTGGTCAGTTTGCAGCATTTTGTTATTTTGTTTGACAGAGTGTCTTGTTGAGAACATATGTAGGACATGATTTTTTCCTGCAACAGGGAAAATAAAGTATAAGTTTTAAAGATTTATTCTTTAATAAAGGATCTCAAAGCCAGCTTTAGAAAAAGGAAGAAAGGG
+
CCBBCFFFFFFFGGGGGGGGGGHHHHHHHHHHHHHHGHHHHHFHHHHHHHHGGHHHHHHHHHHHHGHHHHHHHHHHHHHHGGHHGHGGFFGHHHHHHHHGHH1FHHHHHHHHHHHHHHHHHHHHGHGHHHHHHHHHHHHHHEGHHHGGGFHHHHHHHHHHHGHHHHHHHHHHHGGHHHHHHHHFHHGHHFHHHHHHHGHHHHHHHHHHDGGGDDHHHHHHHGGFHHHGC<GHHHG0CFHGFGFHGGGHHHG
@M05620:45:000000000-G6HP7:1:1101:24870:5616 1:N:0:192
ATCTCTATCTCCTAAAAACCTGTTTAGATTTGGAGATAGACCTTCAGGTTTTTCATCATTTTCTGCATGAATTATACATTGACCACGTGGTCAGTTTGCAGCCTTTTGTTATTTTGTTTGACAGAGTGTCTTGTTGAGAACCTATGTAGGACATGATTTTTTCCTGCAACAGGGAAAATAAAGTATAAGTTTTAAAGATTTATTCTTTAATAAAGGATCTCAAAGCCAGCTTTAGAAAAAGGAAGAAAGGG
+
BBBBBFFFFFFFGGGGGGGGGGHHHHHHHHHGHHGHHHHHGHHHHHHGHHHGGHHHHHHHHHHGHHHHHHHHHHHHHHHHHHHHHH11BFA@@?FGF55DE31BFHHDFHGFHHHFFHH3@FGCFHGHHFFH3BF?4?/FE/B3FBF4FH3FGH3BFGHHHGGHH32GGFHBGGEHHHHFHHH<FGFHHGHHHFHHHFHHHGHHFFHHBGHDGFDFBGFHFHHH0<FHGEGHH0;0CCHH.EFFF.GFCGF
@M05620:45:000000000-G6HP7:1:1101:15228:5622 1:N:0:192
TACCTGTACTGGGGAAGCATTTGAATATCCCCCCATGGTGATGGGGACGGAGAACTGCTCCATAAACACAGGCAACGTGCCTAACTTTCCCGGGAAGATGAAGTCAAAGAGCGACCACAGCTCTCGGAGGTTATTTTGCATCGGTGAGCCAGACAGAATGATCCGATGAGGGGTGCGAAACTATTTGAGGAAAGGAAGCACCTTTTTATTAAATTTACCTTTTAGCAATCGCCATTCCTACCCTAAAGATC
+
BCCDCFFFFFFFGGGGGGGGGGHHHHHHHHHGGGGHHHGHHHHHHGGGGGGGGHHHHHHHHHHHHGHHHHHHGGHHGHHHHHHHHHHHHHHGGGGGGHHHHHHHHHHHHHHHGGGGGHHHHHHHHGGGGGGHHHHHHHHHHHGGGGGHHHHHHGHHHHHHHHHHHEGGHHHGGEEGGGGGGGGGGGGGGGFGFGFFGGGGGFFFFFFFHFFFFFFFFFFFFFFFFFFFFFFFFFFFFFFFFFFFFFFFFFF
@M05620:45:000000000-G6HP7:1:1101:15221:5645 1:N:0:192
TACCTATACTGGGGAAGCATTTGAATATCCCCCCATGGTGATGGGGACGGAGAACTGCTCCATAAACACAGGCAACGTGCCTAACTTTCCCGGGAAGATGAAGTCAAAGAGCGACCACAGCTCTCGGAGGTTATTTTGCATCGGTGAGCCAGACAGAATGATCCGATGAGGGGTGCGAAACTATTTGAGGAAAGGAAGCACCTTTTTATTAAATTTACCTTTTAGCAATCGCCATTCCTACCCTAAAGATC
+
AAAAA3FFFFFFGEFGCGGGGGAFHHFHHHHGGGGHHHHHHHHFGCEEAEGGGHHHHHHHHHHHHHHHHHGHGHHHGHHHHHHHHHHHHHHGGGGGGHHHHGGHHHHHHHGH@CGGGHHHHHHHHGGFGGCHHHHHHHHBGHGGGGGFGHHHHGHHHHHGHHHHHGGGGFFCGECE?EGGGGGGGGGGGG9FF?FGGGGGGFFFFFFEFFFBFFFFFFFFFFFFFF9BFFAAF-AFFFFFFFFFFFFB9FF
@M05620:45:000000000-G6HP7:1:1101:7979:5646 1:N:0:192
CATCCTGACCCTGAAGTACCCCGGCTTGATTTCTGACATTAGATCGGCAGAGCACACGTCTGAACTCCAGTCACGGACATTTATCTCGTATGCCGTCTTCTGCTTGAAAAAAAAAAACAACTCCAGAAGGATAAATTGCATCGGTGAGCGATCTGTGTGAATGCGGTGAGGGGGGAGGAACGAAATGAGGAGCGGTGGTATAGATACCAGAAATTTACATGTTCGTCAGAGCCAATCCGCTGTGAGAGATC
+
BBBBBFFFFFFFGGGGGGGGGGGGGGGGFHHHHHHHHHHHHFHHHHG2AEGHHHHHGGHHHGHHHHHH3FGHGHGECGGHHHHHHHHHGGHHHHGGGHGHGFGHHHHHHHG?ECCFC/?//111111?<001<11111<<1>..<.../--...00<0.0<000.-.-..;.------.;......////9..--;-..//:://///:/;////:////////....9//9./.:/.9..-./////.//
@M05620:45:000000000-G6HP7:1:1101:21873:5650 1:N:0:192
AAACCAAGCAGACACTCACCGCTCCCTCGCCACAGGCCAATAGTTTGTCCTCACTGAGTTGGCAACAAGTGGCTGCTGTGGCTGCCATTTTTCTGGTGATGGCCATCAGCTCCGACGAGGTCAGCTGGGGGGCTTTCTTTGTGTAAGCAACGAGAAACCTGAAAGAAGCATTTTTTAACTAAGTCCTGCTGAGTCATTCATGAGTTTTTAGCCGCCTTGCTTCTTCTCACAGACTCTCTACTCTCATGCCA
+
CBCCBBCFCFFFGGGGGGGGGGGGGGHHGGGGGHHHGGHHHHHHHHHHHHHHHHHHHHHHHHHHHHHHHHHHGHGGHHHHHHHGGHHHHHHHHHHHHHHHGHHHHHHHHHHHHGGGGGGGFHHHHHHHGGGGGGGGGGGGGGGGGGFFFFFFFFFFFFFFFFFFFFFFFFFFFFFFFFFFFFFFFFFFFFFFF;FFFFFFFFFFBFFFFFFFFFFFFFFFFFFFFFFFFFFFFFFFFFFFFFFFFFFFFFF
@M05620:45:000000000-G6HP7:1:1101:16539:5653 1:N:0:192
TACCTGTACTGGGGAAGCATTTGAATATCCCCCCATGGTGATGGGGACGGAGAACTGCTCCATAAACACAGGCAACGTGCCTAACTTTCCCGGGAAGATGAAGTCAAAGAGCGACCACAGCTCTCGGAGGTTATTTTGCATCGGTGAGCCAGACAGAATGATCCGATGAGGGGTGCGAAACTATTTGAGGAACGGAAGCACCTTTTTATTAAATTTCCCTTTTAGCAATCTCCATTCCTACCCTACAGATC
+
A1AAADFFFF@F1E1AAAGGGGHHHHFHHHHGGG0GHCGCGGFCE?FEEECAA0BGGHHHHBG2FGG1G/0/BG0EEGHGHHHFGHHHHHHGGGC?>CGH1BBFGGH1>FGHEBCGCHC@GHHGHC///CCG1?GHHGHDHHC.C?<0>FCACE<///D00=GHA<CCFCGG?CCC-99AAG0CFGG09/0999..;AEFFFFEFFF-BF/BBBFF/9BBFFF//B/BFF/9B/;BFFFFFFFFB-//;;B
@M05620:45:000000000-G6HP7:1:1101:21856:5657 1:N:0:192
AAACCAAGCAGACACTCACCGCTCCCTCGCCACAGGCCAATAGTTTGTCCTCACTGAGTTGGCAACAAGTGGCTGCTGTGGCTGCCATTTTTCTGGTGATGGCCATCAGCTCCGACGAGGTCAGCTGGGGGGCTTTCTTTGTGTAAGCAACGAGAAACCTGAAAGAAGCATTTTTTAACTAAGTCCTGCTGAGTCATTCATGAGTTTTTAGCCGCCTTGCTTCTTCTCACAGACTCTCTACTCTCATGCCA
+
AAAABBBFCFFFGGGGGGGGGGGGGGHHGGGGGHHHGGHHHHHHHHHHHHHHHHHHHHHHHHHHHHHHHFHHGHGGHHHHHHHGGHHHHHHHHHHHHHHHGHHHHHHHHHHHHGEFGEGGGHHHHHHHGGGGGGGGGGGGGGGGGGFFFFFFFFFFFFFFFFFFFFFFFFFFFFFFFFFFFFFFFFFFFFFFFFFFFFFFFFFB;BFFFFFFFFFFFFFFFFFFFFFFFFFFFFFFFFFFFFFFFFFFFFF
@M05620:45:000000000-G6HP7:1:1101:16552:5665 1:N:0:192
TACCTGTACTGGGGAAGCATTTGAATATCCCCCCATGGTGATGGGGACGGAGAACTGCTCCATAAACACAGGCAACGTGCCTAACTTTCCCGGGAAGATGAAGTCAAAGAGCGACCACAGCTCTCGGAGGTTATTTTGCATCGGTGAGCCAGACAGAATGATCCGATGAGGGGTGCGAAACTATTTGAGGAAAGGAAGCACCTTTTTATTAAATTTACCTTTTAGCAATCGCCATTCCTACCCTAAAGATC
+
AAAABFFFFFFFGGGGGGGGGGHHHHHHHHHGGGGHHHHHGHHHHGGGGGGGGHHHHHHHHHHGHHHHHHHHGHHHGHHHHHHHHHHHHHHGGGGGGHHFHHHHHHHHHHHHGGGGGHHHHHHHHGGGGGCGHHHHHHHHHHGGGGGHHHHHHGHHHHHGHHHHHGGGHHFGG;AFGGGGGGGGGGGGGGCGGGGGGFGEGFFFFFFFFFFFFFFFFFFFFFFFFFFFFFAEFFEFFFFFFAFFFFFFFFF
@M05620:45:000000000-G6HP7:1:1101:16535:5672 1:N:0:192
TACCTGTACTGGGGAAGCATTTGAATATCCCCCCATGGTGATGGGGACGGAGAACTGCTCCATAAACACAGGCAACGTGCCTAACTTTCCCGGGAAGATGAAGTCAAAGAGCGACCACAGCTCTCGGAGGTTATTTTGCATCGGTGAGCCAGACAGAATGATCCGATGAGGGGTGCGAAACTATTTGAGGAAAGGAAGCACCTTTTTATTAAATTTACCTTTTAGCAATCGCCATTCCTACCCTAAAGATC
+
BBCDCFFFFFFFGGGGGGGGGGHHHHHHHHHGGGGHHHGHHHHHHGGGGGGGGHHHHHHHHHHHHHHHHHHHGHHHGHHHHHHHHHHHHHHGGGGGGHHHHHHHHHHHHHHHGGGGGHHHHHHHHGGGGGEHHHHHHHHHHHGGGGGHHHHHHGHHHHHHHHHHHGGGHHHGGFGGGGGGGHGHHHHGGGFGGFGGFGGGGFFFFFFFFHFFFFFHHFFFFFFFFFFFFFEFFFFFFFFHFFFFFFFFFFF
@M05620:45:000000000-G6HP7:1:1101:14701:5684 1:N:0:192
TACCTGTACTGGGGAAGCGTGTAGCAATCGCCATTCCTACCCTAAAGATCGGAAGAGCACACGTCTGAACTCCAGTCACGGACATTTATCTCGTATGCCGTCTTCTGCTTGAAAAAAAAAATATCTGACAGTATTTTTCTTTGAGTACACAGACAGAACCATACGATGATGCTTGCCAAACTAATTTAGAAAATAGATCACCTGTTTATTTCCTTTACCTTCTATCCAACACCCTGCCTAACACAAAGCTC
+
AACCCFFFFFFFGGGGGGGGGGHHHHHHHGGGGFGHHHEGGHHHHHHHHHHGGGGGHHGHHHGGHHGFHHHHHHGFGHHGGGGGFHHFFHHHHFGGHHHGFGHGHHHGHHHHHHHHGGGC/0222>@222=1?1@111011111/?@?111<<0>00>0.0<0<..<.0000000.0;0;C00:000:00::/0000:;0//0/00;0000;090;0;0000:990C0009.;D./.;B00/00;.;B/00
@M05620:45:000000000-G6HP7:1:1101:6924:5733 1:N:0:192
CATCCTGACCCTGAAGTACCCCGGCTTGATTCTGACATTAGATCGGAAGAGCACACGTCTGAACTCCAGTCACGGACATTTATCTCGTATGCCGTCTTCTGCTTGAAAAAAAAAAAAACAAAAAAAAAGATATAAAATATATCGTGCTATAGATATATAAAATAATAAGAATGTGCGGTAACTACAATAGAGTATGTAATGTTGCCACATAAGACACTCGCCAGACCGGGTTAGATGTGAATAATTTGTAT
+
CBCCCFFFFFFFGGGGGGGGGGGGGGGGHHHHHHHHDGHHHHHHHGG2EGHHHHHHGHHHGHHHHHHHHHHHHGGGGGHHHHHHHHHGGHHHHGGGHGHHHHHHHHHHHHGGGDG<<//?/0=?->--..0000000000:00</...00<0000000:00000000000000000.-..9<:00000000:<00000:<00:00000.000000//0/.--.-...<--9...00000000000<00000
@M05620:45:000000000-G6HP7:1:1101:20739:5754 1:N:0:192
TACCTGTACTGGGGCAGCATTTGAATATCCCCCCATGGTGATGGGGACGGAGAACTGCTCCATAAACACAGGCAACGTGCCTAACTTTCCCGGGAAGATGACGTCAAAGAGCGACCACAGCTCTCGGAGGTTATTTTGCATCGGTGAGCCAGACAGAATGATCCGATGAGGGGTGCGAAACTATTTGAGGAAAGGAAGCACCTTTTTATTAAATTTACCTTTTAGCAATCGCCATTCCTACCCTAAAGATC
+
AAABAFFFFFFFGG2EEEGGGGHHHHHHHHHGGGCFHCFFGHHHHGGGGGEGGHHHGHHHHHHFHHHHHHHHGHHHGHHHHHHHHHHHHHHGGGGCE0FHB3?FFFGDGHHHGGGGGHHHHHHHHGGGGGGHGHHHHHHDGFADD.CFHHGF.C/C<CGHGHHFHFEGHHHGGCBFG:B-BG0;FGGGEFEFFFGBB.EFFFFFFFFFFFFFFFFFFFFFBFFFFFFFFFA?ADAFFFFFFFFB;.9/9FF
@M05620:45:000000000-G6HP7:1:1101:24046:5759 1:N:0:192
AGATTACTGCAACAGTTCCCCCTGGACCTGGAAAAGTTTCTTGCCTGGCTTACAGAAGCTGAAACAACTGCCAATGTCCTACAGGATGCTACCCGTAAGGAAAGGCTCCTAGAAGACTCCAAGGGAGTAAAAGAGCTGATGAAACAATGGCAAGTAAGTCAGGCATTTCCGCTTTAGCACTCTTGTGGATCCAATTGAACAATTCTCAGCATTTGTACTTGTAACTGACAAGCCAGGGACAAAACAAAGAT
+
AAB@AFB@B54FGGGGGGGGGGGAAAGHHGCHHHHHAAEGHGHHHHHGHHHFFHHFHHHHHGHHGHHHHHHHHFHFHGHHHHGHBGGHHHEGHGGEEAGHFG311?GGFHHHHD333BFF?33?EFE?GGFFFGHHHHHHH?FHGHHDBBGCHGGGHFFGGGCGGH1FHFFGGGGHFFHHFFFHH<FGFHHCFGHDHF0<D/DGHHHHHGBCF0;CGFHFEG0;:C0:CGHHEGF.CEGGGFB9FE;;B99
@M05620:45:000000000-G6HP7:1:1101:19459:5760 1:N:0:192
TACCTGTACTGGGGAAGCGTGTAGCAATCGCCATTCCTACCCTAAAGATCGGAAGAGCACACGTCTGAACTCCAGTCACGGACATTTATCTCGTATGCCGTCTTCTGCTTGAAAAAAAAAAAAAAAAAAAAATATTAAACGATATATCAACTCTTACTCACAATAAGTCAATAACTCATCTCTACGAGACTCGCAACAGCTACAAGCGTACCTATATTACGATTCGCTATCTGCCTCCACTTAAGATTCGA
+
BBBBBFFFFFFFGGGGGGEAEAFEGHHHHFEEAFGFGFHGFGFFGHHGGGGEEFEGGHGFHFEHHHFDFHFHHHHHHHHGEGGEDGHHHFDGHGGH3GGGEEHGFGHHHHHHHHHHGGGBG></<------;.0000000.9..90000;/090;00;00/:000000000;0000///////9/....:B9.--.-;../9////....;.//9/////..999.....//:////..9/////////./
@M05620:45:000000000-G6HP7:1:1101:20741:5773 1:N:0:192
TACCTGTACTGGGGAAGCATTTGAATATCCCCCCATGGTGATGGGGACGGAGAACTGCTCCATAAACACAGGCAACGTGCCTAACTTTCCCGGGAAGATGAAGTCAAAGAGCGACCACAGCTCTCGGAGGTTATTTTGCATCGGTGAGCCGGACAGAATGATCCGATGAGGGGTGCGAAACTATTTGAGGAAAGGAAGCACCTTTTTATTAAATTTACCTTTTAGCAATCGCCATTCCTACCCTAAAGATC
+
CCCCCFFFFFFFGGGGGGGGGGHHHHHHHHHGGGGHGHGHHHHHHGGGGGGGGHHHHHHHHHHHHHHHHHHHGHHHGHHHHHGHHHHHHHHGGGGGGHHHHHHHHHHHHHHHGGGGGHHHHHHHHGGGGGCHHHHHHHHHHHGGGGGHHH@EGGGGHHHHHHHHHGGGHHHGGCDGGFGGGGGGGGGGFGBFGGFEFFFFFFFFFFFFFFFFFFFFFFFFFFFFFFFFFFFFFFFFFFFFFFFFFFFFFFF
@M05620:45:000000000-G6HP7:1:1101:6288:5784 1:N:0:192
ATCTCTATCTCCTAAAAACCTGTTTAGATTTGGAGATAGACCTTCAGGTTTTTCATCATTTTCTGCATGAATTATACATTGACCACGTTCCAGCGTGGTCAGTTTGCAGCATTCTGTTATTTTGTTTGACAGAGTGTCTTGTTGAGAACATATGTAGGACATGATTTTTTCCTGCAACAGGGAAAATAAAGTATAAGTTTTAAAGATTTATTCTTTAATAAAGGATCTCAAAGCCAGCTTTAGAAAAAGGA
+
BBCCBFFFFFFFGGGGGGGGGGGHHHHHHHHHHHHHHHHHHHHHHHHHHHHGGHHHHIHHGHHHIHHHHHHHHHHHHHHHHFHHGHGHHHHHHHGGGGHHHHHHHHHHHHHHHHHHHHHHHHHHHHHHGHHHHHHHHHHHHHHHHHHGHHHHHHHHHHHHHHHHHHHHHGHHHHHHHHHHHGGHHHHHHHHHHHHHHFHHHHHHHHHHHGHHHHHHHHHHHFHHGHHGHFGHHHHHGGHHHHHHGHHHGGG
@M05620:45:000000000-G6HP7:1:1101:20718:5784 1:N:0:192
TACCTGTACTGGGGAAGCATTTGAATATCCCCCCATGGTGATGGGGACGGAGAACTGCTCCATAAACACAGGCAACGTGCCTAACTTTCCCGGGAAGATGAAGTCAAAGAGCGACCACAGCTCTCGGAGGTTATTTTGCATCGGTGAGCCAGACAGAATGATCCGATGAGGGGTGCGAAACTATTTGAGGAAAGGAAGCACCTTTTTATTAAATTTACCTTTTAGCAATCGCCATTCCTACCCTAAAGATC
+
AAAAAFFFFFFFGGGGGGGGGGHGHFGHGHHGGG?GHH5FD5FHHEEFGECEGHHHFBDHEA5FGHHHAEHGFGHEEA?GC4F3BGHHHHEGGGGGACFDFBG4FGHFEGFF</DBFHE0CFFFHDF?CFGEFHHHFDB1DDEG.CCHHGFCFACHHFD<D0GDC.A:0:FFF.;99ACG?FBFG000CB0BBFFF/..=F.FFFFBABBFFFFFFFF/FFFF/BBF/;9AEFFFFFF/BFFA/BFFB/B:
@M05620:45:000000000-G6HP7:1:1101:20850:5789 1:N:0:192
ATCTCTATCTCCTAAAAACCTGTTTAGATTTGGAGATAGACCTTCAGGTTTTTCATCATTTTCTGCATGAATTATACATTGACCACGTGGTCAGTTTGCAGCATTCTGTTATTTTGTTTGACAGAGTGTCTTGTTGAGAACATATGTAGGACATGATTTTTTCCTGCAACAGGGAAAATAAAGTATAAGTTTTAAAGATTTATTCTTTAATAAAGGATCTCAAAGCCAGCTTTAGAAAAAGGAAGAAAGGG
+
DDDCDFFFFFFFGGGGGGGGGGHHHHHHHHHHHHHHHHHHHHHHHHHHHHHGGHHHHIIHHHIHHHHHHHHHHHHHHHHHHHHHHHGHHGHHHHHHHHHHHHHHHHHHHHHHHHHHHHHHHHHHGHGHHHHHHHHHHHGHHHHHHHHHHGHHHHHHHHHHHGHHHHHGHHHHHGGHHHHHHHHGHHHHHGHHHHHHHHHHHHHHHHHHHHHHGHHHHHHHHGHHHHHFHEHHHHHHHHGHGGHHHHHHHHG
@M05620:45:000000000-G6HP7:1:1101:6837:5800 1:N:0:192
ATCTCTATCTCCTAAAAACCTGTTTAGATTTGGAGATAGACCTTCAGGTTTTTCATCATTTTCTGCATGAATTATACATTGACCACGTGGTCAGTTTGCAGCATTCTGTTATTTTGTTTGACAGAGTGTCTTGTTGAGAACATATGTAGGACATGATTTTTTCCTGCAACAGGGAAAATAAAGTATAAGTTTTAAAGATTTATTCTTTAATAAAGGATCTCAAAGCCAGCTTTAGAAAAAGGAAGAAAGGG
+
BCCCCFFFFFFFGGGGGGGGGGHHHHHHHHHHHHHHHHHHHHHHHHHHHHHGGHHHHHHHIIHIHHHHHGHHHHHHHHHHHHHHGHGGGEHHGHHHHHHHHHHHHHHHHHGHHHHHHHHHHHHHGHHHHHHHHHHHGHHHHHHHHHFHHHHHGHHFHHHHHGHHHHHFHHHHHGGHHGHHHHHGFHHHHGHHHHFHHHHHHHHHHHHHHGHGGFFHFHHHHGFGHHHBHEHHHHHEHGHGGGHHGHGGHHG
@M05620:45:000000000-G6HP7:1:1101:20852:5808 1:N:0:192
ATCTCTATCTCCTAAAAACCTGTTTAGATTTGGAGATAGACCTTCAGGTTTTTCATCATTTTCTGCATGAATTATACATTGACCACGTGGTCAGTTTGCAGCATTCTGTTATTTTGTTTGACAGAGTGTCTTGTTGAGAACATATGTAGGACATGATTTTTTCCTGCAACAGGGAAAATCAAGTATAAGTTTTAAAGATTTATTCTTTAATAAAGCATCTCAAAGCCAGCTTTAGAACAAAGAAGAAAGGG
+
AA>A>3@DDBD@FGDF1GGG11D13F3BF3AA1F01F1AA1AABGAGFAGHFCF22A2AF2AA121F1211BAFHDHBDE11BB1EBGE/AF2022BGBH1C0BGGH222FF22BDBFCF@B@EGC111B@2F@GGFCCEFGDHG>B2B1B1BF11FGGF1<<FG1B01F00/</0?@F111<@11FFD?<<G<1?<?<?GDFHHF1=D1DD11111>1G<000=/CC<<<<<0D0=0;G.//;/;/C/.:
@M05620:45:000000000-G6HP7:1:1101:6828:5820 1:N:0:192
ATCTCTATCTCCTAAAAACCTGTTTAGATTTGGAGATAGACCTTCAGGTTTTTCATCATTTTCTGCATGAATTATACATTGACCACGTGGTCAGTTTGCAGCATTCTGTTATTTTGTTTGACAGAGTGTCTTGTTGAGAACATATGTAGGACATGATTTTTTCCTGCAACAGGGAAAATAAAGTATAAGTTTTAAAGATTTATTCTTTAATAAAGGATCTCAAAGCCAGCTTTAGAAAAAGGAAGAAAGGG
+
CCBCCFFFFFFFGGGGGGGGGGHHHHHHHHHHHHHHHHHHHHHHHHHHHHHGGHHHHHIHIHIHHHHGHHHHHHHHHHHHHHHHHHGHHGHHHHHHHHHHHHHHHHHHHHHHHHHHHHHHHGHHGHHHHHHHHHHHHHGHHCGHHHHHHHHHHHHHHHHHHGHHHHHHHHGHHGGHHHHHHHGHHHHHHHHHHGHHHHHHHHHHHHHHHGHHHGHHFHHHHGDHHHHFHGHHHHHGHHHGGGGHHHGHHHG
@M05620:45:000000000-G6HP7:1:1101:20977:5854 1:N:0:192
TACCTGTACTGGGGAAGCGTGTAGCAATCGCCATTCCTACCCTAAAGATCGGAAGAGCACACGTCTGAACTCCAGTCACGGACATTTATCTCGTATGCCGTCTTCTGCTTGAAAAAAAAAAACACTTACCAATATTCCAACCCCTCACCCATCCCGGACACCCTTCCCACCGGCAACCGCGCAAACCAAGCATAACATCCACCTTCTTACACTCCCATCAACCATCTCCACTCCAGCCTCCGCACACGCCC
+
CCCCCFFFFFFFGGGGGGGFGGHGHHHHHGGGFGHHHHHHHHHGFGGHHHHGFGGAGGGHFHGHHHGHHHHHHHHHHHHGGGGEHHHHHHHHHFEHHHHGFGHGHHHGHHH03BGCEGG@D<//011110111111<?111.....0<>..//.<.<-:-..;.////0::.----:9----;--..9...:/9//////;:..////;//////.//////..9;9B9B//:B9//.//...---.--.9
@M05620:45:000000000-G6HP7:1:1101:14067:5860 1:N:0:192
AAACCCAGAAGACATGAGGTCAGCTAGATCGGAAGAGCACACGTCTGAACTCCAGTCACGGACATTTATCTCGTATGCCGTCTTCTGCTTGAAAAAAAAAAACCCGGCGGCTCACCCAGTGCTGCTGACCTCGGCCCCCCTGAACCCCAAGTCCGACAGAGAAAAGATGCCTCATGTGAGGCTCGGCAGCCTCCCATGCGCCTCCCGTCCTTTCCCCAGGCATTTTCTGCCCAGCTTTATTTATGACATTC
+
BBBBBBBBBFFCGFFGFGFGG4FGHDGGHHHGAAEFFGFHHHGHHHGHGHHHHHHHHHHGGGGGHHHHHHHHHGGHHHHEGGHGHHHHHHH1BGFFE/>>/>?C/////>/<>GGGFEA<1111<<C0<G00.<<.A-A--.9B/ACAD.C000..;--/://9:9.///;/;B/;9/B/.9..-9;--.9..9A.;//....;;..;;;A/9B/B9.....;99/////9A:;.///////9///9/BFB
@M05620:45:000000000-G6HP7:1:1101:18555:5872 1:N:0:192
AAACCAAGCAGACACTCACCGCTCCCTCGCCACAGGCCAATAGTTTGTCCTCACTGAGTTGGCAACAAGTGGCTGCTGTGGCTGCCATTTTTCTGGTGATGGCCATCAGCTCCGACGAGGTCAGCTGGGGGGCTTTCTTTGTGTAAGCAACGAGAAACCTGAAAGAAGCATTTTTTAACTAAGTCCTGCTGAGTCATTCATGAGTTTTTAGCCGCCTTGCTTCTTCTCACAGACTCTCTACTCTCATGCCA
+
BBBBBBAFBFFFGGGGGGGGEGGGGGHHCGGEEGHHGGFFGFHHHHHHHHHHGHHHHHHHHHHHHHHHHGGHGHGGHHHHHHHGGHEHHHHHHHHHHHEGHHHHGHHHHHHHHGGGGEDGGHCHHHHHGGGGGGGGGGGGGGGGGGFFFFFFFFDFFFFFFF/BFBAFFBFFFFFFFFFFBBFFFFFFFFFFFFFFFFFFFFFFFFFFFFFFFFFFFFFFFFFFFFFFBFFFFFFFFFFFFFFFFFF;FF/
@M05620:45:000000000-G6HP7:1:1101:25352:5891 1:N:0:192
ATCTCTATCTCCTAAAAACCTGTTTAGATTTGGAGATAGACCTTCAGGTTTTTCATCATTTTCTGCATGAATTATACATTGACCACGTTCCAGCGTGGTCAGTTTGCAGCATTCTGTTATTTTGTTTGACAGAGTGTCTTGTTGAGAACATATGTAGGACATGATTTTTTCCTGCAACAGGGAAAATAAAGTATAAGTTTTAAAGATTTATTCTTTAATAAAGGATCTCAAAGCCAGCTTTAGAAAAAGGA
+
BBBBBFFFFFFFGGGGGGGGGGHHHEGHHHHHHGHHHHHFHHHHHHHHHHHGGHFHHHHHHHHHGHFGHHFHHGHHHHHHFGHHGHGHHHHFHHGGGGHHGHHHHHHHHHHHHHHHHHGHHHHHHHHHFHGHGHHHHHHHHHHHDHHFHHHHHHHHHGHHHHHFHHHHHGHHHHHHHHHGFFGAHEF<FGGHHHDGGHGHHHGDHDGHHHHHHHHHFGDDDGFHFHHHHHGHHGHHHGHHHFHFFHGGGFG
@M05620:45:000000000-G6HP7:1:1101:25367:5907 1:N:0:192
ATCTCTATCTCCTAAAAACCTGTTTAGATTTGGAGATAGACCTTCAGGTTTTTCATCATTTTCTGCATGAATTATACATTGACCACGTTCCAGCGTGGTCAGTTTGCAGCATTCTGTTATTTTGTTTGACAGAGTGTCTTGTTGAGAACATATGTAGGACATGATTTTTTCCTGCAACAGGGAAAATAAAGTATAAGTTTTAAAGATTTATTCTTTAATAAAGGATCTCAAAGCCAGCTTTAGAAAAAGGA
+
BBBBBFFFFFFFGFGGGGGGGGHHHGGGGHHHHHHHHHGBGHHHHFGHHHHGGH5GHHHHHHHHHHFGHGEHH5GAH5GHH5GHHHGHHHH5FGGGGGHHHHHHHHHHGHGHHHHFHHFGHHHHHHHHHHGHFHHHHHHHHHHFGGFEGHHHHHHFHHDHHHHFHHHHHGHHHGHCFHFHHGGFEHGFHFGHHH1?FHHHHHHBGGFGGDGHHHHHGGGG0DGF/DGHGFF<0GF/;CHHHBG0:CGFAA;
@M05620:45:000000000-G6HP7:1:1101:25347:5909 1:N:0:192
ATCTCTATCTCCTAAAAACCTGTTTAGATTTGGAGATAGACCTTCAGGTTTTTCATCATTTTCTGCATGAATTATACATTGACCACGTTCCAGCGTGGTCAGTTTGCAGCATTCTGTTATTTTGTTTGACAGAGTGTCTTGTTGAGAACATATGTAGGACATGATTTTTTCCTGCAACAGGGAAAATAAAGTATAAGTTTTAAAGATTTATTCTTTAATAAAGGATCTCAAAGCCAGCTTTAGAAAAAGGA
+
CCCCCFFFFFFFGGGGGGGGGGHHHHHHHHHHHHHHHHHGHHHHHHHHHHHGGHHHHHHHHHIIHHHHHFHHHHHHHHHHHHHHHHGHHHHHGHGGGGHHHHHHHHHHHHHHHHHHHHHHHHHHHHHHHHHHHHHHHHHHHHHHHHHHHHHHHHHGHHGHHHHGHHHHHGHHHHHHBGHHHGGHHHGFFFHHHHHHHHGHHHHHHHHHHHHHHHHHHHHHHGHGGHHHHHFHFHHHHGHHHHGFHFHHFFG
@M05620:45:000000000-G6HP7:1:1101:13266:5952 1:N:0:192
CATCCTGACCCTGAAGTACCCCGGCTTGATTTCTGACATTAGATCGGAAGAGCACACGTCTGAACTCCAGTCACGGACATTTATCTCGTATGCCGTCTTCTGCTTGAAAAAAAAAACATTACTGCTGCCCGCGTCCCCCCTGCACCCCAAGTCCAACAGCGCGACGCTTACTCAGGTGCTGCTCGGCCGACGCCCCTGCTCCTCCCGACCTTTCCCCAGTCATTTTCCGCCCTGCTTTCTTTCTCACCTTA
+
BBBBBFFFFFFFGGGGGGGGGGEEGGGGFHHHHHHBGGHHGHFHHHGGGGGHHHHHHGHHHGHHHHHHHHHHHHGFEGEHHHHHHHHGGGHHHHGGGHGHHHHGFHGHHHHG/C////2222@2@>22@FA///><AHGGG<A/<GAC...;;000;./.--=--99...09;09/;;//::/;;9AA--;@DDC-...:;BBFFF9.;9./;99BF..;;//9//;9..;;-.;//9:/9/;9//99BF9
@M05620:45:000000000-G6HP7:1:1101:16721:5958 1:N:0:192
AAACCAAGCAGACACTCACCGCTCCCTCGCCACAGGCCAATAGTTTGTCCTCACTGAGTTGGCAACAAGTGGCTGCTGTGGCTGCCATTTTTCTGGTGATGGCCATCAGCTCCGACGAGGTCAGCTGGGGGGCTTTCTTTGTGTAAGCAACGAGAAACCTGAAAGAAGCATTTTTTAACTAAGTCCTGCTGAGTCATTCATGAGTTTTTAGCCGCCTTGCTTCTTCTCACAGACTCTCTACTCTCATGCCA
+
BABBBBBFBFFFGGGGGGGGEGGGGGHHEGGFGGHHGGHHHFHHHHHHHHHHHHHHHHHHHHHHHHHFHHHHGHGGHGHHHHHGGHCGHHHHHHHHHHFHHHHHHHHHHHHHHGGGGFGGGHFHHHHHGGGGGGGGGGGGGGGGGGFFFFFFFFFFFFFFFBBFFFFFFFFFFFFFFFFFEFFFFFFFFFFFFFFFFFFFFFFFFFFFFFFFFDFFFFFFFFFFFFFFFFFFFFFFFFFFFFFFFFFFFF/
@M05620:45:000000000-G6HP7:1:1101:16738:5966 1:N:0:192
AAACCAAGCAGACACTCACCGCTCCCTCGCCACAGGCCAATAGTTTGTCCTCACTGAGTTGGCAACAAGTGGCTGCTGTGGCTGCCATTTTTCTGGTGATGGCCATCAGCTCCGACGAGGTCAGCTGGGGGGCTTTCTTTGTGTAAGCAACGAGAAACCTGAAAGAAGCATTTTTTAACTAAGTCCTGCTGAGTCATTCATGAGTTTTTAGCCGCCTTGCTTCTTCTCACAGACTCTCTACTCTCATGCCA
+
>>33AAAFBFFFFGGGGGGGEEGCEGHHGGEGEHEEDFEGGBGHHHHGHGHHHHHDDGGHHEGFHHFEHFFFEGGGHHHHHHFGGHEHHFFFH4FGHH3FGGFGFHHHHHHFGEC//EDCGCGHFHFFD@CGGGGGGGGGGGFGGGFFFFFBEFBFFFFFFFFFFFFFFBBFFFFBEFFFFFFBFFFFFFFFFFBFFFFFFBF/FBBFFFEFF.-BFA/BFFFFFFFFBFFFEFFFFFFFFFFFF/;;FF/
@M05620:45:000000000-G6HP7:1:1101:16707:5972 1:N:0:192
AAACCAAGCAGACACTCACCGCTCCCTCGCCACAGGCCAATAGTTTGTCCTCACTGAGTTGGCAACAAGTGGCTGCTGTGGCTGCCATTTTTCTGGTGATGGCCATCAGCTCCGACGAGGTCAGCTGGGGGGCTTTCTTTGTGTAAGCAACGAGAAACCTGAAAGAAGCATTTTTTAACTAAGTCCTGCTGAGTCATTCATGAGTTTTTAGCCGCCTTGCTTCTTCTCACAGACTCTCTACTCTCATGCCA
+
AABBBBBFBFFFGFGGGGGGGGGGGGHHCGGFGHHHGGGHHHHHHHHHHHHHHHHHHHHHHHHGHHHHHFGHGHGGGHHGHHHGGHBGHHHHHHHHHHGHGHHHHHHHHHHFHGGGGFGGGGHHHHHHGGGGGGGGGGGGGGGGGGFFFFFFFF.ABFFFFB/BFFFFFEFFFFFFFEFFFFFFFFFFFFFFFFFFFFFFFFEFBBFFFFFFFFFFFFFFFFFFFFFFFFFBBFFFFFFFFFFFFFFFFF/
@M05620:45:000000000-G6HP7:1:1101:6889:5978 1:N:0:192
CATCCTGACCCTGAAGTACCCCGGCTTGATTTCTGACATTAGATCGGAAGAGCACACGTCTGAACTCCAGTCACGGACATTTATCTCGTATGCCGTCTTCTGCTTGAAAAAAAAAAAAAACTAATATCTTATACGTGTTTGACTTTATCAAATTCTTAACAAAATCAATAAATGTACATATTATAATTATTTTTACCTGCTAATTACTATAGCTTTATCTGTGCTGCGACTTCTGAGGCTGCTTACTTATA
+
CCCCBFFFFFFFGGGGGGGGGGGGGGGGHHHHHHHHHHHHHHHHHHGGGGHHHHHHHGHHHGHHHHHHEHHHGHGGGGGHHHHHHHHHGGHHHHGGGHGHHHHHHHGFFHGGGGGB<<<//1=11111>11111010<00/000=00000000=00000=00..00<00:000000;00000000000000000.0000.0000;0000;0000000;00000;000-9-9.00:;0..:..00000009:
@M05620:45:000000000-G6HP7:1:1101:11058:5983 1:N:0:192
CATCCTGACCCTGAAGTACCCCGGCTTGATTTCTGACATTAGATCGGAAGAGCACACGTCTGAACTCCAGTCACGGACATTTATCTCGTATGCCGTCTTCTGCTTGAAAAAAAAAAAACATTTTATTTCCCTCTTCTCTTTTATCTCCCCCCATTCTTCCCTACTTCTTTCCTTCCCCCTCCCCCCTCCCCTCTCCTCTTTCCCTCTCACAGCTTTCCTCCCTCCACTCCCTCTCCTCTCTCTCCCCCTTC
+
BBBCCFFFFFFFGGGGGGGGGGGGGGGFHHHHHHHHHHHHHHGHHHEGGGHHHHHHHGGHHGHHHHHHEHHHHGGFGGGHHHHHGGGFGGHHEHGGEGGHHHHHHHFGGBGEEDG@</?/<111?11111<1<011111111111=11>..-</0<00=0/:0.000000;;:00///.-....9:-..9./.;9///////////;/////./:///9//://.//9;/.///:///////////..-.9
@M05620:45:000000000-G6HP7:1:1101:6897:5994 1:N:0:192
CATCCTGACCCTGAAGTACCCCGGCTTGATTTCTGACATTAGATCGGAAGAGCACACGTCTGAACTCCAGTCACGGACATTTATCTCTTATGCCGTCTTCTGCTTGAAAAAAAAAAAATGTCAGCTGGGGGGCTTTCTTTGTGTCATCCACGAGAAATCTGACAGTAGCATTTTTTTCCTCAGTCTTGTTGATTCATTACTGAGTTTTTAGCCGCCTTGCTTCTTCTCACTAAGTTTTTACTTTCAATTTA
+
AAAAAFFFFFFFGGGBGGGGGG00AEEEHHFFHHGHHFHHCGDGHEEGC/CGHHHHHGHHHGHHHFHHEAGGGFG/>EEHFGHHHFG2FEG1GFGEEGGHHGFHH1BGBFAE@EC///012@2<1?10?C/-;-:B/BBFBB-9//////B-9@-A9/;BB//9//////9/B/B--9;/9B/;//;//9;9/9//:9//;//B/;BFE-BB/9--9;B/9//;B9B/B9//:/;/;/:-9B/////////
@M05620:45:000000000-G6HP7:1:1101:25302:6020 1:N:0:192
ATCTCTATCTCCTAAAAACCTGTTTAGATTTGGAGATAGACCTTCAGGTTTTTCATCATTTTCTGCATGAATTATACATTGACCACGTTCCAGCGTGGTCAGTTTGCAGCATTCTGTTATTTTGTTTGACAGAGTGTCTTGTTGAGAACATATGTAGGACATGATTTTTTCCTGCAACAGGGAAAATAAAGTATAAGTTTTAAAGATTTATTCTTTAATAAAGGATCTCAAAGCCAGCTTTAGAAAAAGGA
+
BBBBBFFFFFFFGGGGGGGGGGHHHHHHHHHHHFHHHHHFHHHHHHHHHHHGGHHHHHHHHHHHHGHHHHHHHHHHHHHHHGHHHHGHHHHFHHGGGGHHHHHHHHHHHHHHHHHHHHHHHHHHHHHHHHHHHHHHHHHHHHHHBGHHHHHHHHHHHHHHHHHHHHHHHGHHHHHHHHHHHGGHHHGGHHFHHHHHHHHHHGHHHHHHHHHHHHHHHHHGFFHHHHHHGHHHHHHHHGHHHHHGHHHFGGE
@M05620:45:000000000-G6HP7:1:1101:25096:6028 1:N:0:192
AGATTACTGCAACAGTTCCCCCTGGACCTGGAAAAGTTTCTTGCCTGGCTTACAGAAGCTGAAACAACTGCCAATGTCCTACAGGATGCTACCCGTAAGGAAAGGCTCCTAGAAGACTCCAAGGGAGTAAAAGAGCTGATGAAACAATGGCAAGTAAGTCAGGCATTTCCGCTTTAGCACTCTTGTGGATCCAATTGAACAATTCTCAGCATTTGTACTTGTAACTGACAAGCCAGGGACAAAACAAAGAT
+
ABB?AFFBBFBFGGGBFFGGGGGGGHHHGHGGFFHGGFGHHHGGHHEEFHHHHHHHFGHGGHGHHHHHHHGHHGHGHGHHHHHHGGHHHHHHHHGGGGHHDGHFHGGGGHEHHHHHHHHHHHHGGGGGHHHHHGGHHHGHHHEGHHHHHHHHGGHHHHHHHHGHHHGHHHGGEGGH1GEHHHHHHHHGHHHHHCHGGHFFFHFHHHGHHHHHFCGGCGHGGHFFHFHFFHFHGGGFEDEEEFGG.CEGFFC
@M05620:45:000000000-G6HP7:1:1101:25315:6038 1:N:0:192
ATCTCTATCTCCTAAAAACCTGTTTAGATTTGGAGATAGACCTTCAGGTTTTTCATCATTTTCTGCATGAATTATACATTGACCACGTTCCAGCGTGGTCAGTTTGCAGCATTCTGTTATTTTGTTTGACAGAGTGTCTTGTTGAGAACATATGTAGGACATGATTTTTTCCTGCAACAGGGAAAATAAAGTATAAGTTTTAAAGATTTATTCTTTAATAAAGGATCTCAAAGCCAGCTTTAGAAAAAGGA
+
CCCCCFFFFFFFGGGGGGGGGGHHHHHHHHHHHFHGHHHHHHHHHHHHHHHGGHHHHHHHHHHHIHHHHHHHHHHHHHHHHHHHHHGHHHHHHHGGGGHHHHHHHHHHHHHHHHHHHHHHHHHHHHHHHGHHHHHHHHHHHHHHHHHHHHHHHHHHHHHHHHHHHHHHHGHHHHHHHHHHHGGHHHGHHHHHHHHHHGGHHHGHHGHHHHHHHHHHHHHHHFHHHHHHHHHGHHHHHGHHHHHHHHHGGGH
@M05620:45:000000000-G6HP7:1:1101:25105:6044 1:N:0:192
AGATTACTGCAACAGTTCCCCCTGGACCTGGAAAAGTTTCTTGCCTGGCTTACAGAAGCTGAAACAACTGCCAATGTCCTACAGGATGCTACCCGTAAGGAAAGGCTCCTAGAAGACTCCAAGGGAGTAAAAGAGCTGATGAAACAATGGCAAGTAAGTCAGGCATTTCCGCTTTAGCACTCTTGTGGATCCAATTGAACAATTCTCAGCATTTGTACTTGTAACTGACAAGCCAGGGACAAAACAAAGAT
+
BCABBFFFFFFFGGGGGGGGGGGGHHHHHHHHHHHHHHHHHHHHHHHHHHHHHHHHHHHHHHHHHHHHHHHHHHHHHHHHHHHHHHHHHHHHHHGGGGHHHHHHHHHHGHHHHHHHHHHHHHHGGHGGHHHHHGHHHHHHHHHHHHHHHHHHHGHHHHHHHHHHHHHHHHGGGGGHHHHHHHHHHGHGHHHHHHHHHGHGHHHHHHHHHHHHHHHHHHHHHHHHHHHFHHHHHGGGGGGGGGGGGGGGGGG
@M05620:45:000000000-G6HP7:1:1101:25085:6047 1:N:0:192
AGATTACTGCAACAGTTCCCCCTGGACCTGGAAAAGTTTCTTGCCTGGCTTACAGAAGCTGAAACAACTGCCAATGTCCTACAGGATGCTACCCGTAAGGAAAGGCTCCTAGAAGACTCCAAGGGAGTAAAAGAGCTGATGAAACAATGGCAAGTAAGTCAGGCATTTCCGCTTTAGCACTCTTGTGGATCCAATTGAACAATTCTCAGCATTTGTACTTGTAACTGACAAGCCAGGGACAAAACAAAGAT
+
BB@ABFFFFFFFGGGGFFGGGGGGHHHHHGHHGHHHGHHHHHHHHHHGGHHHHHGHHHHHHGHFHFHHHHGHHHHHHHHHFHHHHHHHGHHHHHGGGGHHHHHGHHHHGGGHHHHGHHGHHFHGGEGEFHHHHGHHHHGHFHFHHHEGGFHHHGHHHHFGHHHHHHHHHHGGGGGHHHFHFHBGHFGGHHHHFHHHFFFFHHHGHHH0=GBGGCHHGHHHHFGFHGHFHHGHEGFFFFEGGFFGGGGGFG;
@M05620:45:000000000-G6HP7:1:1101:22555:6075 1:N:0:192
AGATTACTGCAACAGTTCCCCCTGGACCTGGAAAAGTTTCTTGCCTGGCTTACAGAAGCTGAAACAACTGCCAATGTCCTACAGGATGCTACCCGTAAGGAAAGGCTCCTAGAAGACTCCAAGGGAGTAAAAGAGCTGATGAAACAATGGCAAGTAAGTCAGGCATTTCCGCTTTAGCACTCTTGTGGATCCAATTGAACAATTCTCAGCATTTGTACTTGTAACTGACAAGCCAGGGACAAAACAAAGAT
+
CCBBCFFFFFFFGGFFGGGGGGGGHHHHHHHHHHHHGHHHHHHHHHHHHHHHHHHHHHHHHHHHHHHHHHHHHHHHHHHHHHHHHBGHHHFHHHGFGGHHHHHHHHHHGHHHHHHGHHHHHHHGGHGGHHHHHGHHHHGHHHHHHHHHHHHHHGHHHHHHHHHHHHHHHHGGGGGHHHHHHHHHHHHGHHHHHGHHHHFFHGHHHHHHHHHHHHHHHHHHHGHHHHHFFGHHHGFGGGGGGGGFGGGGGGG
@M05620:45:000000000-G6HP7:1:1101:22603:6085 1:N:0:192
TACCTGTACTGGGGAAGCGTGTAGCAATCGCCATTCCTACCCTAAAGATCGGAAGAGCACACGTCTGAACTCCAGTCACGGACATTTATCTCGTATGCCGTCTTCTGCTTGAAAAAAAAAAATGCTTGACAGATTTTCTTGTTTAGAACATATTTATGCCATGATTTTTTCCTGTAACATGAAAAATAAAGAATAAGTTTTAAAGATTTATTCTTTAATAAAGGATCTCAAAGCTAGCTTTAGACAAACGC
+
AABBAFFFFFFFGCGEEGA2AECFHHFFGGDGGDHHHHHHHHHGCGHFHHHGGEFACF3A2BAFG2AFBFGFHFHDGFFGGGGEFEH4FGFFGF?GGGHEEEHGFH4FF3FC3FGA@BC?//011?110?BGG1<F<1?F1F1<G11=FH11111>1<000=0<<0000-/0<000;000/000;GGBB000.00;0;;B999;00CFFF0;;00000;00000/09;BCB00B///:9///////....-
@M05620:45:000000000-G6HP7:1:1101:17412:6142 1:N:0:192
CATCCTGACCCTGAAGTACCCCGGCTTGATTTCTGACATTAGATCGGAAGAGCACACGTCTGAACTCCAGTCACGGACATTTATCTCGTATGCCGTCTTCTGCTTGAAAAAAAAAAAAAATAATATTAACATATTTGCTTTTCTATGACCTCATTATTAGATTAAACTTACTTACATCGATCGACTTAAAATATCAGTTCTACATGTGTAATCTTATGTGAATGCGCGCATATTCAGTTGCCTACCGCTCC
+
CCCCDFFFFFFFGGGGGGGGGGGGGGGGHHHHHHHHHHHHHHHHHHGGGGHHHHHHHGHHHGHHHHHHHHHHHHGGGGGHHHHHHHHHGGHHHHGGGHGHHHHHHHHHGHHE>BDB<///0??1<111<111<11111111<1100==0000000000000<00000000;000000;./..-.-.900000009900000000000090000;00;0;0900;0..-9-..000000000000/.---99
@M05620:45:000000000-G6HP7:1:1101:17526:6144 1:N:0:192
ATCTCTATCTCCTAAAAACCTGTTTAGATTTGGAGATAGACCTTCAGGTTTTTCATCATTTTCTGCATGAATTATACATTGACCACGTTCCAGCGTGGTCAGTTTGCAGCATTCTGTTATTTTGTTTGACAGAGTGTCTTGTTGAGAACATATGTAGGACATGATTTTTTCCTGCAACAGGGAAATTAAAGTATAAGTTTTAAAGATTTATTCTTTAATAAAGGATCTCAAAGCCAGCTTTAGAAAAAGGA
+
CCCCCFFFFFFFGGGGGGGGGGHHHHHHHHHHHHHHHHHHHHHHHHHHHHHGGHHHHIHHHHHHIHHHHHHHHHHHHHHHHHHHHHGHHHHHHHGGGGHHHHHHHHHHHHHHHHHHHHHHHHHHHHHHHHHHHHHHHHHHHHHHHHHHHHHHHHHHHHHHHHHHHHHHHGHHHHHHHHHHHGGHH1FGHHHHHHHHHGHHHHGHHHHHHHHHHHHHHHHHHHHHHHHHHHHHHHHHHGHHHHHEGHHHGGF
@M05620:45:000000000-G6HP7:1:1101:17510:6154 1:N:0:192
ATCTCTATCTCCTAAAAACCTGTTTAGATTTGGAGATAGACCTTCAGGTTTTTCATCATTTTCTGCATGAATTATACATTGACCACGTTCCAGCGTGGTCAGTTTGCAGCATTCTGTTATTTTGTTTGACAGAGTGTCTTGTTGAGAACATATGTAGGACATGATTTTTTCCTGCAACAGGGAAAATAAAGTATAAGTTTTAAAGATTTATTCTTTAATAAAGGATCTCAAAGCCAGCTTTAGAAAAAGGA
+
CCCCCFFFFFFFGGGGGGGGGGHHHHHHHHHHHHHHHHHHHHHHHHHHHHHGGHHHHHIHHIHHHHHHHGHHHHHHHHHHHHHHGHGHHHHHHHGGGGHHHHHHHHHHHHHHHHHHHHHHHHHHHHHHGGHHHHHHHHHHHHHHHHHHHHHHHHHHHHHHHHHHHHHHHGHHHHHHHHGHHGGHHHHHHHHHHHHHHHHHHHGHHHHHHHHHHHHHHHHHHHHHHHHHHHGHHHHHHGHHHHHGHGGHGGH
@M05620:45:000000000-G6HP7:1:1101:17536:6159 1:N:0:192
ATCTCTATCTCCTAAAAACCTGTTTAGATTTGGAGATAGACCTTCAGGTTTTTCATCATTTTCTGCATGAATTATACATTGACCACGTTCCAGCGTGGTCAGTTTGCAGCATTCTGTTATTTTGTTTGACAGAGTGTCTTGTTGAGAACATATGTAGGACATGATTTTTTCCTGCAACAGGGAAAATAAAGTATAAGTTTTAAAGATTTATTCTTTAATAAAGGATCTCAAAGCCAGCTTTAGAAAAAGGA
+
CCCCCFFFFFFFGGGGGGGGGGHHHHHHHHHHHHHHHHHHHHHHHHHHHHHGGHHHHHHHHHHHIHHHHHHHHHHHHHHHHHHHHHGHHHHHHHGGGGHHHHHHHHHHHHHHHHHHHHHHHHHHHHHHHHHHHHHHHHHHHHHHHHHHHHHHHHHHHHGHHHHHHHHHHGHHHHGHHHHHHGGHHHHHHHHHHHHGHFGHHHGHHHHHHHHHHHHHHHHGGHHHGHHHHHHHHGHHHGHHHHHHGFHGGGH
@M05620:45:000000000-G6HP7:1:1101:22366:6161 1:N:0:192
AAACCAAGCAGACACTCACCGCTCCCTCGCCACAGGCCAATAGTTTGTCCTCACTGAGTTGGCAACAAGTGGCTGCTGTGGCTGCCATTTTTCTGGTGATGGCCATCAGCTCCGACGAGGTCAGCTGGGGGGCTTTCTTTGTGTAAGCAACGAGAAACCTGAAAGAAGCATTTTTTAACTAAGTCCTGCTGAGTCATTCATGAGTTTTTAGCCGCCTTGCTTCTTCTCACAGACTCTCTACTCTCATGCCA
+
CCCCCCCFBFFFGGGGGGGGGGGGGGHHGGGGGHHHGGHHHHHHHHHHHHHHHHHHHHHHHHHHHHHHHHHHGHGGHHHHHHHGGHHHHHHHHHHHHHHHHHHHHHHHHHHHHGGGGGGGGHHHGHHHGGGGGGGGGGGGGGGGGGFFFFFFFFFFFFFFFFFFFFFFFFFFFFFFFFFFFFFFFFFFFFFFFFFFFFFFFFFFFFFFFFFFFFFFFFFFFFFFFFFFFFFFFFFFFFFFFFFFFFFFFF9
@M05620:45:000000000-G6HP7:1:1101:14965:6181 1:N:0:192
AAACCAAGCAGACACTCACCGCTCCCTCGCCACAGGCCAATAGTTTGTCCTCACTGAGTTGGCAACAAGTGGCTGCTGTGGCTGCCATTTTCTGGTGATGGCCATCAGCTCCGACGAGGTCAGCTGGGGGGCTTTCTTTGTGTAAGCAACGAGAAACCTGAAAGAAGCATTTTTTAACTAAGTCCTGCTGAGTCATTCATGAGTTTTTAGCCGCCTTGCTTCTTCTCACAGACTCTCTACTCTCATGCCAG
+
CCCCCCCFCFFFGGGGGGGGGGGGGGHHGGGGGHHHGGHHHHHHHHHHHHHHHHHHHHHHHHHHHHHHHGHHGHGGHHHHHHHGGHHHHHHHHHHHHHHHHHHHHHHHHHHHGGGGGGGEHHHHHHHGGGGGGGGGGGGGGGGGGGFFFFFFFFFFFFFFFFFFFFFFFFFFFFFFFFFFFFFFFFFFFFFFFFFFFFFFFFFFFFFFFFFFFFFFFFFFFFFFFFFFFFFFFFFFFFFFFFFFFFBFFF0
@M05620:45:000000000-G6HP7:1:1101:14941:6185 1:N:0:192
AAACCAAGCAGACACTCACCGCTCCCTCGCCACAGGCCAATAGTTTGTCCTCACTGAGTTGGCAACAAGTGGCTGCTGTGGCTGCCATTTTCTGGTGATGGCCATCAGCTCCGACGAGGTCAGCTGGGGGGCTTTCTTTGTGTAAGCAACGAGAAACCTGAAAGAAGCATTTTTTAACTAAGTCCTGCTGAGTCATTCATGAGTTTTTAGCCGCCTTGCTTCTTCTCACAGACTCTCTACTCTCATGCCAG
+
CCCCCCBFCFFFGGGGGGGGGGGGGGHHGGGGGHHHGGHHHHHHHHHHHHHHHHHHHHHHHHHGHHHHHGHHGHGGHHHHHHHGGHHHHHHHHHHHHHHHHHHHHHHHHHHHFGGGGGG?GHHHHHHGGGGGGGGGGGGGGGGGGGFFFFFFFFFFFFFFFFFFFFFFFFFFFFFFFFFFFFFFFFFFFFFFFFFFFFFFFFFFFFFFFFFFFFFFFFFFFFFFFFFFFFFFFFFFFFFFFFFFFFBFFFB
@M05620:45:000000000-G6HP7:1:1101:15032:6191 1:N:0:192
TACCTGTACTGGGGAAGCATTTGAATATCCCCCCATGGTGATGGGGACGGAGAACTGCTCCATAAACACAGGCAACGTGCCTAACTTTCCCGGGAAGATGAAGTCAAAGAGCGACCACAGCTCTCGGAGGTTATTTTGCATCGGTGAGCCAGACAGAATGATCCGATGAGGGGTGCGAAACTATTTGAGGAAAGGAAGCACCTTTTTATTAAATTTACCTTTTAGCAATCGCCATTCCTACCCTAAAGATC
+
CCCCCFFFFFFFGGGFGGGGGGHHHHHHHHHGGGGHHHFGGHHHHGGGGGGGGHHHHHHHHHHHHHHHHHHHGHHHGHHHHHHHHHHHHHHGGGGGGHHHHHHHHHHHHHHHGGGGGHHGHHHHHGGGGGEHHHHHHHHGHHGGGGGHHHHHHGHHHHHHHHHHHGGGHHHGGGGGGGGGGGGGGGGGGGFGGGGGGGGGGFFFFFFFFFFFFFFFFFFFFFFFFFFFFFFFFFFFFFFFFAFFFFFFFFF
@M05620:45:000000000-G6HP7:1:1101:15012:6191 1:N:0:192
TACCTGTACTGGGGAAGCATTTGAATATCCCCCCATGGTGATGGGGACGGAGAACTGCTCCATAAACACAGGCAACGTGCCTAACTTTCCCGGGAAGATGAAGTCAAAGAGCGACCACAGCTCTCGGAGGTTATTTTGCATCGGTGAGCCAGACAGAATGATCCGATGAGGGGTGCGAAACTATTTGAGGAAAGGAAGCACCTTTTTATTAAATTTACCTTTTAGCAATCGCCATTCCTACCCTAAAGATC
+
BAABBFFFFFFFFEEEEGGGGGHHHHHHHHHGGGGHHHGHGHHHHGGGGGGGGHHHHHGHHHHHHHHHHHHHGGHHEHHHHHHHHHHHHHHGGGFGFGGHHHHHHHHHHHHFGGGGGHHGHHHHHGGGGGCHHHGHHHHHHHGGGGGHHHGHHGHHHFHHHHHHHGGGHHHGGDAEGDABGGGGGGGGGGFEFFGGGGEFGFFFFFFFFFFFFFFFFFFFFFFFFFFFFFFEFFFFFFFFFAFFFFFFFFF
@M05620:45:000000000-G6HP7:1:1101:10796:6197 1:N:0:192
CATCCTGACCCTGAAGTACCCCATTCAGCATGGCATCGTCACCAACTTGGACGACATGGAGAAGATCTGGCACCACACCTCCTACAACGAGCTGCGCGTGGCCCCGGAGGAGCACCCAGTGCTGCTGACCGAGGCCCCCCTGAACCCCAAGGCCAACAGAGAGAAGATGACTCAGGTGAGGCTCGGCCGACGCCCGTGCTCCTCCCGTCCTTTCCCCAGTCATTTTCTGCCCGGCTTGATTTCTGACATTT
+
AAAAAFBFFFFFGGGG3A3FGGCFH33DBG1A0BFA00AFE0A1FEG1111F/A/AEFE10B0BFHGHB1FGHECG/??C0?01B11F////?1FEG>//>/FCE//>////FF<FB?CG1DFD1GGDGFCCGGGEGGCGGGGF:CEGGGG.CGHEGGFGGGGGGGFFGGGFB0CFBFFG...;@?FB@-@;@@@>9AFFFBBFFFBEB--/FFFBBBBFFFFFFFFFF99E-@@?=-ABFFFFF//9;;/
@M05620:45:000000000-G6HP7:1:1101:5386:6205 1:N:0:192
AATCCTGACCCTGAAGTACCCCGGCTTGATTTCTGACATTAGATCGGAAGAGCACACGTCTGAACTCCAGTCACGGACATTTATCTCGTATGCCGTCTTCTGCTTGAAAAAAAAAAAAAAAAAAAGGATTACTTTGAGAAGTAGTGAAAGAAAGAATATATATAACCGAGAGTAGAATAAGAGAGTGTAGTTAAAATATTCAGACGTTGATATTTTATTTCGTAGTCTGATAAAAACGAATAATAATAAGA
+
3>AABFFFFFFFGGGGGGGGGGGGGGGGHHHHHGHHHHHHHHHHHHGGGGGHHHHHHGHHHGHHHHHHHHHHGHGGGGGHHHHHGHHHGGHHHHGGGHGHHHHHHHHGGHHGGGG@</><-----../000000000..0:0000/00009.9//.0000000000/-----/0;00000////./////9//////;//:////-....///////////;./..//9///////.;..../////:///
@M05620:45:000000000-G6HP7:1:1101:8373:6210 1:N:0:192
AAACCCAGAAGACATGAGGTCAGCTAGATCGGAAGAGCACACGTCTGAACTCCAGTCACGGACATTTATCTCGTATGCCGTCTTCTGCTTGAAAAAAAAAAAAAAAAAAAAACAAAAAGAGCAAAAATATACTAGAAATCATAAAAAGAGGGATAAGTAAAAGGAAATGAATGGAGACATACAAAGCAGTCGACTCGATCACACGTGTAAATTGTTGAAAGTAAGGTGGGAATCGGGAATATAATAAATGA
+
BBBBBCBCCFFFGGGGGGGFGGHHHHHHHHHGGGGHHHHHHHGHHHGHHHHHHGHHHGHGGGGGHHHHGHHHHFGHHHHGGGHGHHHHHHHGGHHHGGGGF>>>//<</--<<.<.<...//0/0/..0000000000000000000../...//0000;;00.///00000000/0./000000//0/00..9..../../0:-..//0000000;0000;000090.-.0/0..---/9:00000000;
@M05620:45:000000000-G6HP7:1:1101:5394:6222 1:N:0:192
AATCCTGACCCTGAAGTACCCCGGCTTGATTTCTGACATTAGATCGGAAGAGCACACGTCTGAACTCCAGTCACGGACATTTATCTCGTATGCCGTCTTCTGCTTGAAAAAAAAACAAATGCTTCTGACCGAGGCCTCCCTGAACCCCAAGACGAACAGAAAGAAGATGACTCATGTAAGGCTCGACCGACTCCACACCGACTCTCGTCCTTTTCCCAGTCCTTCTATTACTGTAGTGTTTGTGGGGATTA
+
1>>AAFFFFFFFGFG1FGGGGG00AEAAGFGHHF22FGHHGD1AF///AEG0FGHHHECGHFEGFHHEGHHDFF/AEE?HHHE2G220BECBBFEF@HGEHGHD1E0F1BGE@C///<0111@2@1@>10<////>10<F<1011<....<./.-<-;//////.//<00::09;90009///9:-------9//-/------;//-----//////99///;9//////://///:///9/-------//
@M05620:45:000000000-G6HP7:1:1101:22750:6226 1:N:0:192
TACCTGTACTGGGGAAGCGTGTAGCAATCGCCATTCCTACCCTAAAGATCGGAAGAGCACACGTCTGAACTCCAGTCACGGACATTTATCTCGTATGCCGTCTTCTGCTTGAAAAAAAAAAAAAATAAAAAAATCCAAACTTAATATCTAGTCCACTCAATCATAAAAACTACATATTATCCACCATATGCACACATTTACTAGCATTCATCACATAACTATTTTTATGAATAACTTTAATTGAAATATTT
+
BBBCDFFFFFFFGGGGGGGGGGHHHHHHHGGGGGHHHHHHHHHHHHHHHHHGGGGHHHGHHHGHHHGGHHHHHHHHHHHGGGGGHHHHHHHHHGGHHHHGGGHGHHHHHHHGGHHHGGGGG<</-01>>11--.00000.00<0000000000<000//00<0000<00.00000000:00000..00000000..0<<00000/000<0000000:00<000:<09:0:000<0:000000000000000
@M05620:45:000000000-G6HP7:1:1101:9944:6228 1:N:0:192
CATCCTGACCCTGAAGTACCCCGGCTTGATTTCTGACATTAGATCGGAAGAGCACACGTCTGAACTCCAGTCACGGACATTTATCTCGTATGCCGTCTTCTGCTTGAAAAAAAAAAAACATTATATTACCCTCTTTTCTTTTGTTACCAAGCTTTCAAGCTTTTATACAATCATAGCTCTATCTGCTCACAGTCCTTTTACCGCTTCAGTGTCTTTCCTCCCTTACTACTGCACCTTCATTCTCATCTTTT
+
CCCCCFFFFFFFGGGGGGGGGGGGGGGGHHHHHHHGHHHHHHGHHHGGGGHHHHHHHGHHHGHHHHHHHHHHHHGGGGGHHHGHHHHHGGHHHHGGGHGHHHFHHHHHFHCEECFC>///111111@1@101?CD111<111100111=1<.000=000<0000000000000;;0000000000;0000000000000000.--..0000;;0;09;B09.9000:0000000//00000090000900B
@M05620:45:000000000-G6HP7:1:1101:14907:6234 1:N:0:192
ATCTCTATCTCCTAAAAACCTGTTTAGATTTGGAGATAGACCTTCAGGTTTTTCATCATTTTCTGCATGAATTATACATTGACCACGTTCCAGCGTGGTCAGTTTGCAGCATTCTGTTATTTTGTTTGACAGAGTGTCTTGTTGAGAACATATGTAGGACATGATTTTTTCCTGCAACAGGGAAAATAAAGTATAAGTTTTAAAGATTTATTCTTTAATAAAGGATCTCAAAGCCAGCTTTAGAAAAAGGA
+
CCCCCFFFFFFFGGGGGGGGGGHHHHHHHHHHHHHHHHHHHHHHHHHHHHHGGHHHHIIHHHHHHHHHHHHHHHHHHHHHHHHHHHGHHHHHHHGGGGHHHHHHHHHHHHHHHHHHHHHHHHHHHHHHHHHHHHHHHHHHHHHHHHHHHHHHHHHHHHHHHHHHHHHHHGHHHHHHHHHHHGGHHHHHHHHHHHHHHGHHHHGHHHHHHHHHHHHHHHHHHHGHGHHHHHHHHHHHHGHHHHGHHHHHGGG
@M05620:45:000000000-G6HP7:1:1101:14905:6252 1:N:0:192
ATCTCTATCTCCTAAAAACCTGTTTAGATTTGGAGATAGACCTTCAGGTTTTTCATCATTTTCTGCATGAATTATACATTGACCACGTTCCAGCGTGGTCAGTTTGCAGCATTCTGTTATTTTGTTTGACAGAGTGTCTTGTTGAGAACATATGTAGGACATGATTTTTTCCTGCAACAGGGAAAATAAAGTATAAGTTTTAAAGATTTATTCTTTAATAAAGGATCTCAAAGCCAGCTTTAGAAAAAGGA
+
CCCCCFFFFFFFGGGGGGGGGGHHHHHHHHHHHHHHHHHHHHHHHHHHHHHGGHHHHIHHHHHIHHHHHHHHHHHHHHHHHHHHHHGHHHHHHHGFGGHHHHHHHHHHHHHHHHHHHHHHHHHHHHHHHHHHHHHHHHHHHHHHHHHHHHHHHHHHHHHHHHHHHHHHHGHHHHHHHHHHHGGHHHHHHHHHHHHGHHHHHHHHHHHHHHHHHHHHHGHHHHHHGHHHHGHGHHHHHGHHHHHHHHHHGGH
@M05620:45:000000000-G6HP7:1:1101:10352:6272 1:N:0:192
ATCTCTATCTCCTAAAAACCTGTTTAGATTTGGAGATAGACCTTCAGGTTTTTCATCATTTTCTGCATGAATTATACATTGACCACGTGGTCAGTTTGCAGCATTCTGTTATTTTGTTTGACAGAGTGTCTTGTTGAGAACATATGTAGGACATGATTTTTTCCTGCAACAGGGAAAATAAAGTATAAGTTTTAAAGATTTATTCTTTAATAAAGGATCTCAAAGCCAGCTTTAGAAAAAGGAAGAAAGGG
+
DDDDDFFFFFFFGGGGGGGGGGHHHHHHHHHHHGHHHHHHHHHHHHHHHHHGGHHHHHHHHHHHIHHHHHHHHHHHHHHHHHHHHHGHHGHHHHHHHHHHHHAGHHHHHHHHHHHHHHHHHHHHHHHHHHHHHHHHHHHHHHHHHHHEHHHHHHHHHHHHHGHHHHHGHHHHHGGHHHHHHHHHHHHHHHHHHFGHHGHHHHHHHHHHHHHHHHHHGHHHHHHHHHHGHEHHHHGFGHHHGGFHHHHHHHG
@M05620:45:000000000-G6HP7:1:1101:5846:6292 1:N:0:192
AGATTACTGCAACAGTTCCCCCTGGACCTGGAAAAGTTTCTTGCCTGGCTTACAGAAGCTGAAACAACTGCCAATGTCCTACAGGATGCTACCCGTAAGGAAAGGCTCCTAGAAGACTCCAAGGGAGTAAAAGAGCTGATGAAACAATGGCAAGTAAGTCAGGCATTTCCGCTTTAGCACTCTTGTGGATCCAATTGAACAATTCTCAGCATTTGTACTTGTAACTGACAAGCCAGGGACAAAACAAAGAT
+
BBBBBFFFFFFFGGGGGGGGGGGGHHHHHHHHFHHHHHHHHGGHHHHHHHHHHHHHHHHHHHHHHHHHGHGHHHHHHHHHHHHHHHHFHHHHGHGGGGHHHHHHHHHHGHHHHHHHHHHHHHHGGEGEHHHHHFHHHHFHHHHHHHHHHHHHHGHHHHHHHHHHHHHHHHGGGGGHHHHHHHHHHHHGHHHHGHHHHGGHHHHHGHHFHHGHHHHHHHHGHGHEHHHFFHHHHGGGGGGGFFFFGGGGGGG
@M05620:45:000000000-G6HP7:1:1101:15834:6317 1:N:0:192
AGATTACTGCAACAGTTCCCCCTGGACCTGGAAAAGTTTCTTGCCTGGCTTACAGAAGCTGAAACAACTGCCAATGTCCTACAGGATGCTACCCGTAAGGAAAGGCTCCTAGAAGACTCCAAGGGAGTAAAAGAGCTGATGAAACAATGGCAAGTAAGTCAGGCATTTCCGCTTTAGCACTCTTGTGGATCCAATTGAACAATTCTCAGCATTTGTACTTGTAACTGACAAGCCAGGGACAAAACAAAGAT
+
CCCCCFFFFFDFGGGGGGGGGGGGHHHHHHHHHHHHHHHHHHHHHHHHHHHHHHHHHHHHHHHHHHHHHHHHHHHHHHHHFHHHHHHHHHFHHHGGEFHGGHCFHHHHGHHHHHHFHHHHHHHGEFFFHFHHHGHHHHHHHHHHHHHHHHHHHGHHHHHHHHBGHHHHHHGGGGGHGHHHHHHHHGHGGHHHGGHHHDGFHGHHHHHGHHHHHHHHHHHHHHHHHHHFGHHHHEGGFGGGGGBFGGGGBGF
@M05620:45:000000000-G6HP7:1:1101:15825:6333 1:N:0:192
AGATTACTGCAACAGTTCCCCCTGGACCTGGAAAAGTTTCTTGCCTGGCTTACAGAAGCTGAAACAACTGCCAATGTCCTACAGGATGCTACCCGTAAGGAAAGGCTCCTAGAAGACTCCAAGGGAGTAAAAGAGCTGATGAAACAATGGCAAGTAAGTCAGGCATTTCCGCTTTAGCACTCTTGTGGATCCAATTGAACAATTCTCAGCATTTGTACTTGTAACTGACAAGCCAGGGACAAAACAAAGAT
+
BBBBBFFFFFBFGGFGGGGGGGGGHHHHHHHHHHHHGHHHHHHHHHHHHHHGHHGHHHHHHHHGHHHHHHHHHHHHHHHHFHHHHHHHHHHHHHGGFFGHHHFGHHHHGHHHHHHHHHHHGHHGGEGFHFHHHGHHHHGHHHHGHGHHHHHHHGGHHHHEGHHHHHHHHHGGGGGHGHHHHHHHHGHGHHHHFHHHHHFHHHHHHHGDGHGHHHHHHFHHHGHFHHHHGHFHHGFGGGGGGGF;FEEFGGF
@M05620:45:000000000-G6HP7:1:1101:11989:6371 1:N:0:192
CATCCTGACCCTGAAGTACCCCATTGAGCATGGCATCGTCACCAACTGTGACGACATGGAGAAGATCTGGCACCACACCTTCTACAACGAGCTGCGCGTGGCCCCGGAGGAGCACCCAGTGCTGCTGACCGAGGCCCCCCTGAACCCCAAGGCCAACAGAGAGAAGATGACTCAGGTGAGGCTCGGCCGACGCCCGTGCTCCTCCCGTCCTTTCCCCAGTCATTTTCTGCCCGGCTTGATTTCTGACATTA
+
BBBBBFFFFFFFGGGGGGGGGGFHHHHHHHHHHHHHHGHHHGHHHGHHHHHHGFGGGHHHHHHHHHHHHHHHHGHHHGGHHHHHHHGHGGGGGHHGGGEGGGHHGGGGGGGGHHHHGGHGHHHHHHHHHHGGGGGGGGGGGGHHHHGGGFHGHHHHGGGGGGGG/FFGGGGGGGGGGGGGGGGGGFFFF@DFFFFA9DFFFFFFFFFFFFDFFFFFFEAFFBFFFFFFFFFFFFFFFFFFFFFF/;FFFF/
@M05620:45:000000000-G6HP7:1:1101:11987:6390 1:N:0:192
CATCCTGACCCTGAAGTACCCCATTGAGCATGGCATCGTCACCAACTGTGACGACATGGAGAAGATCTGGCACCACACCTTCTACAACGAGCTGCGCGTGGCCCCGGAGGAGCACCCAGTGCTGCTGACCGAGGCCCCCCTGAACCCCAAGGCCAACAGAGAGAAGATGACTCAGGTGAGGCTCGGCCGACGCCCGTGCTCCTCCCGTCCTTTCCCCAGTCATTTTCTGCCCGGCTTGATTTCTGACATTT
+
CCCCCFFFFFFFGGGGGGGGGGGHHHHHHHHHHHHHHGHHHGHHHGHHHHHHGGGGGHHHHHHHHHHHHHHHHGHHHGGHHHHHHHHHGGGGGHHGGGGGGGHHGGGGGGGGHHHHGGHHHHGHHHHHHHGGGGGGGGGGGGHHHHGGGGHGHHHHGGGGGGGGGGGGGGGGGGGGGGGGGGGGGFFFFFFFFFFF>DFFFFFFFFFFFFFFFFFFFFFFFFFFFFFFFFFFFFFFFF?FFFFFFBFFFF0
@M05620:45:000000000-G6HP7:1:1101:20279:6391 1:N:0:192
TACCTGTACTGGGGAAGCATTTGAATATCCCCCCATGGTGATGGGGACGGAGAACTGCTCCATAAACACAGGCAACGTGCCTAACTTTCCCGGGAAGATGAAGTCAAAGAGCGACCACAGCTCTCGGAGGTTATTTTGCATCGGTGAGCCAGACAGAATGATCCGATGAGGGGTGCGAAACTATTTGAGGAAAGGAAGCACCTTTTTATTAAATTTACCTTTTAGCAATCGCCATTCCTACCCTAAAGATC
+
CCCDCFFFFFFFGGGGGGGGGGHHHHHHHHHGGGGHHHHHHHHHHGGGGGGGGHHHHHHHHHHHHHHHHHHHGHHHGHHHHHHHHHHHHHHGGGGGGHHHHHHHHHHHHHHHGGGGGHHHHHHHHGGGGGEHHHHHHHHHHHGGGGGHHHHHHGHHHHHHHHHHHGGGHHHGGEEGGGGGGHGHHHGGGFFGGGFGGGGFGFFFFFFFFHHFFFFFFFFFFFFFFFFFFFFFFFFFFFFFFFFFFFFFFFF
@M05620:45:000000000-G6HP7:1:1101:8882:6447 1:N:0:192
CATCCTGACCCTGAAGTACCCCGGCTTGATTTCTGACATTAGATCGGAAGAGCACACGTCTGAACTCCAGTCACGGACATTTATCTCGTATGCCGTCTTCTGCTTGAAAAAAAAAAAACATAAAATAATCCTCTTATATTATATCTCCAATCTTACTTCACAACAGAAAACGAACCCACATTCCCCACCCTGCGCCATAATAAGTTGTGCTATCGTCCACCCTTCGCTCCCCTCCCTCTATCTCGCTCTTC
+
CCCCCFFFFFFFGGGGGGGGGGGGGGGGHHHHHHHHHHHHGHGHHHGGGGGHHHHGHGFHHGHGHHHHHHHHFHGGGGGHHHHHHHHHGGHHHHGGGHGHHHHHHHHHEHHFGDGCB<?/1111111111111=1=11111111<11<111011000000000..//00//-..--....00;00//..../.;-.A.0000;00099.0000/./...0.;./9.;...../..;///0:000...9.09
@M05620:45:000000000-G6HP7:1:1101:9758:6468 1:N:0:192
AAACCCAGAAGACATGAGGTCAGCTAGATCGGAAGAGCACACGTCTGAACTCCAGTCACGGACATTTATCTCGTATGCCGTCTTCTGCTTGAAAAAAAAAAATTCTGATTGAAAAAAAAATAAGTAGGACATAAAATTTAGAGAAAACATAAATCATTTACTAACGCAAGGATAGATTATATTAACGTATAGTGTAAATCCTACTTGCTCGAAATGACTATATTATAACTATAAGTATATGATAGTGTTGT
+
AAACABAABFFFGGGGGGGGGGHHHHHFHHHGGDGHHHHHHHGHHHGHGHHHHHHHHHHGGGGGHHHHFHHHHFDHHHHGFGHGFHHHHHHHEFHHGGGGE<023333333?F?FGG//>011111111101111111111111////<<0000000000=000/.-:--..:0/000000000;0.:.0/00;000000/000000000.-/..///9////9/////////////9///9///9///.;
@M05620:45:000000000-G6HP7:1:1101:19236:6483 1:N:0:192
TACCTGTACTGGGGAAGCATTTGAATATCCCCCCATGGTGATGGGGACGGAGAACTGCTCCATAAACACAGGCAACGTGCCTAACTTTCCCGGGAAGATGAAGTCAAAGAGCGACCACAGCTCTCGGAGGTTATTTTGCATCGGTGAGCCAGACAGAATGATCCGATGAGGGGTGCGAAACTATTTGAGGAAAGGAAGCACCTTTTTATTAAATTTACCTTTTAGCAATCGCCATTCCTACCTAAAGATCG
+
ABABBFFFFFFFGGGGGGGGGGHHHHHHHHHGGGGHHHFGHHHHHGGGGGGGGHHHFHHHHHHHHHHHHGHHGHHHGHHHHHHHHHHHHHHGGGCGGHHHHGHHHHDHHHHHGGGGGHHHHHHHHGGGGGGHFHHHHHHHHHGGGGGHHHHHHGHHGHHHHHGHHGGGHHHGGGGGGFCAGGGGGGGFEBBFFCFFFGGGGFFEFFFFFFFFFFFFFFFFFFFBFFFFFFEEFFFFFFFFFFFFB/F/FFA
@M05620:45:000000000-G6HP7:1:1101:19216:6491 1:N:0:192
TACCTGTACTGGGGAAGCATTTGAATATCCCCCCATGGTGATGGGGACGGAGAACTGCTCCATAAACACAGGCAACGTGCCTAACTTTCCCGGGAAGATGAAGTCAAAGAGCGACCACAGCTCTCGGAGGTTATTTTGCATCGGTGAGCCAGACAGAATGATCCGATGAGGGGTGCGAAACTATTTGAGGAAAGGAAGCACCTTTTTATTAAATTTACCTTTTAGCAATCGCCATTCCTACCTAAAGATCG
+
CCCCCFFFFFFFGGGGGGGGGGHHHHHHHHHGGGGHHHHHHHHHGGGGGGGGGHHHHHHHHHHHHHHHHHHHGHHHGHHHHHHHHHHHHHHGGGGGGHHHHHHHHHHHHHHHGGGGGHHHHHHHHGGGGGGHHHHHHHHHHHGGGGGHHHHHHGHHHHHHHHHHHGGGHHHGGEEGGGGGGGGGGGGGGGGGGGFGGGGGGFFFFFFFFFFFFFFFFFFFFFFFFFFFFFFFFFFFFFFFFFFFFFFFFFA
@M05620:45:000000000-G6HP7:1:1101:7502:6504 1:N:0:192
AGATTACTGCAACAGTTCCCCCTGGACCTGGAAAAGTTTCTTGCCTGGCTTACAGAAGCTGAAACAACTGCCAATGTCCTACAGGATGCTACCCGTAAGGAAAGGCTCCTAGAAGACTCCAAGGGAGTAAAAGAGCTGATGAAACAATGGCAAGTAAGTCAGGCATTTCCGCTTTAGCACTCTTGTGGATCCAATTGAACAATTCTCAGCATTTGTACTTGTAACTGACAAGCCAGGGACAAAACAAAGAT
+
CCCCCFFFFFFFGGGGGGGGGGGGHHHHHHHHHHHHHHHHHHHHHHHHHHHHHHHHHHHHHHHHHHHHHHHHHHHHHHHHHHHHHHHHHHHHHHGGGGHHHHHHHHHHGHHHHHHGHHHHHHHGGEGGHHHHHGHHHHHHHDFHHHHHHHHHHGHHHHHHHHHHHHHHHHGGGGGHGHHHHHHHHFGGHHHHHHHHHDGHHHHHHHHHHHGHHHHHHHHGHHHHHGHFGHHHHGGGGGGGFFFFGGGGGGB
@M05620:45:000000000-G6HP7:1:1101:20331:6519 1:N:0:192
ATCTCTATCTCCTAAAAACCTGTTTAGATTTGGAGATAGACCTTCAGGTTTTTCATCATTTTCTGCATGAATTATACATTGACCACGTGGTCAGTTTGCAGCATTCTGTTATTTTGTTTGACAGAGTGTCTTGTTGAGAACATATGTAGGACATGATTTTTTCCTGCAACAGGGAAAATAAAGTATAAGTTTTAAAGATTTATTCTTTAATAAAGGATCTCAAAGCCAGCTTTAGAAAAAGGAAGAAAGGG
+
DDDCDFFFFFFFGGGGGGGGGGHHHHHHHHHHHHHHHHHHHHHHHHHHHHHGGHHHHIHHIHIIIHHHHHHHHHHHHHHHHHHHHHGHHGHHGHHHHHHHHHHHHHHHHHHHHHHHHHHHHHHHHHHHHHHHHHHHGHHHHHHHHHHHHHHHHHHHHHHHHGHHHHHGHHHHHGGHHHHHHHHGHHHHHHHHHHHHHGHHHHHHHHHHHGHHFGHHHHHHHGHHHHHHHEHHHGHFGHHHGGGHHHHHHHG
@M05620:45:000000000-G6HP7:1:1101:12347:6519 1:N:0:192
TACCTGTACTGGGGAAGCGTGTAGCAATCGCCATTCCTACCCTAAAGATCGGAAGAGCACACGTCTGAACTCCAGTCACGGACATTTATCTCGTATGCCGTCTTCTGCTTGAAAAAAAAAAAAAAAAAAAAAAAGAAAAAAATATGATGGAGATAGATAAAGATATAAAAAAGAGATAAATCATTTAATAAAAGGCAACAAAATTTTATTACATTAAATGAATAGGCGTATCTGGTCATCCAGTACAAGAT
+
CCCDCFFFFFFFGGGGGGGGGGHHHHHHHGGGGGHHHHGHHHHHHHHHHHHGGGGHHHHHHHGHHHGHHHHHHGHHHHHGGGGGHHHGHHHHHFGHHHHGGGHGHHHHHHHHHHHHGGGGG///--><<-----.../<<--.0<00000/:0/000000000000:0000-..//0000000000000000:0.........00000:00000000000000<000-<-..00000000000<00000:0
@M05620:45:000000000-G6HP7:1:1101:14676:6525 1:N:0:192
CATCCTGACCCTGAAGTACCCCATTGAGCATGGCATCGTCACCAACTGGGACGACATGGAGAAGATCTGGCACCACACCTTCTACAACGAGCTGCGCGTGGCCCCGGAGGAGCACCCAGTGCTGCTGACCGAGGCCCCCCTGAACCCCAAGGCCAACAGAGAGAAGATGACTCAGGTGAGGCTCGGCCGACGCCCGTGCTCCTCCCGTCCTTTCCCCAGTCATTTTCTGCCCGGCTTGATTTCTGACATTA
+
DDDDCFFFFFFFGGGGGFGGGGGHHHHHHHHHHHHHHGHHHGHHHGHHHHHHGGGGGHHHHHHHHHHHHHHHHGHHHGGHHHHHHHHHGGGGGHHGGGGGGGHHGGGGGGGGHHHHGGHHHHHHHHGHHHGGGGGGGGGGGGHHHHGGGGHGHHGGGGGGGGGGGGGGGGGGGGGGGGGGGGGGFFFFFFFFFFFFDFFFFFFFFFFADDDFFFFFFFFFFFFFFFFFFEFFDFFFFFFFFFFFF;FFFF0
@M05620:45:000000000-G6HP7:1:1101:20315:6525 1:N:0:192
ATCTCTATCTCCTAAAAACCTGTTTAGATTTGGAGATAGACCTTCAGGTTTTTCATCATTTTCTGCATGAATTATACATTGACCACGTGGTCAGTTTGCAGCATTCTGTTATTTTGTTTGACAGAGTGTCTTGTTGAGAACATATGTAGGACATGATTTTTTCCTGCAACAGGGAAAATAAAGTATAAGTTTTAAAGATTTATTCTTTAATAAAGGATCTCAAAGCCAGCTTTAGAAAAAGGAAGAAAGGG
+
BBBACFFFFFFFGGGGGGGGGGGHHHHHHHHHHHHHHHHHHHHHHHHHHHHGGHHHHHIHIIIHHHHHHHHHHHHHHHHHHHHHHHGHHGHHFHHHHHHFHHHHHHHHHHHHHHHHHHHHHHHHHHFGGHHHHHHHHHGFHGHGHHHHHHHHGHHHHHHHHGHHHHHGHHGHHGGHHGHHHHHFHHHHHFGHHHFHHDHHHHHHHHHHGHHHGGHHHHHGHFFGHHHGHFGHHGHHFHGFGGFHHHGHHGG
@M05620:45:000000000-G6HP7:1:1101:20327:6542 1:N:0:192
ATCTCTATCTCCTAAAAACCTGTTTAGATTTGGAGATAGACCTTCAGGTTTTTCATCATTTTCTGCATGAATTATACATTGACCACGTGGTCAGTTTGCAGCATTCTGTTATTTTGTTTGACAGAGTGTCTTGTTGAGAACATATGTAGGACATGATTTTTTCCTGCAACAGGGAAAATAAAGTATAAGTTTTAAAGATTTATTCTTTAATAAAGGATCTCAAAGCCAGCTTTAGAAAAAGGAAGAAAGGG
+
A3AAAFFFFFFFGGGGGGGGGGHHHHHHHHHHHHHHHHHHHHHHHHHHHHHGGHHHHGHHHHHHHHHHHGHHHHHHHHHHHHHHHHGHHGHHGHHHHHHHHHHHHHHHHHHHHHHHHHHHHHHHGHHGHHHHHHHHGHHFHHHHHHHGHHHHFHHHHHHHHGHHHHHEHHHHGGGHGHHHHHHDGHHHHHGHHHHHHHHHHHHGHHHHHHHDDFHHHHHHHHHHGGHHGEFHHGGHGHHGGDGHGFHHGHG
@M05620:45:000000000-G6HP7:1:1101:13329:6548 1:N:0:192
AGATTACTGCAACAGTTCCCCCTGGACCTGGAAAAGTTTCTTGCCTGGCTTACAGAAGCTGAAACAACTGCCAATGTCCTACAGGATGCTACCCGTAAGGAAAGGCTCCTAGAAGACTCCAAGGGAGTAAAAGAGCTGATGAAACAATGGCAAGTAAGTCAGGCATTTCCGCTTTAGCACTCTTGTGGATCCAATTGAACAATTCTCAGCATTTGTACTTGTAACTGACAAGCCAGGGACAAAACAAAGAT
+
AAABCFFFDFFDGGFBFGGGGGGGHGHHHHHHHHHHHHHHHHHHHHHHHHH3BBGGHHHHHHHHHHHHHHHHHHHHGHHHEGGHHGHHHHFGHHGGEFGGGHFGHHHHGHHHHHHHHHHHHGHGEHGFHFHHHGHHHHGHHHHHHHHHHHHHFGHHHHHHHHHHHHHHHHGGGGGHGHHHHHHHHHHGHHHHHFHHHGHHHHHHHHHHHHHHHHHHHHHHHGHHHHHGFHHHHGGGGGGGGGGGGGGGGGF
@M05620:45:000000000-G6HP7:1:1101:13311:6550 1:N:0:192
AGATTACTGCAACAGTTCCCCCTGGACCTGGAAAAGTTTCTTGCCTGGCTTACAGAAGCTGAAACAACTGCCAATGTCCTACAGGATGCTACCCGTAAGGAAAGGCTCCTAGAAGACTCCAAGGGAGTAAAAGAGCTGATGAAACAATGGCAAGTAAGTCAGGCATTTCCGCTTTAGCACTCTTGTGGATCCAATTGAACAATTCTCAGCATTTGTACTTGTAACTGACAAGCCAGGGACAAAACAAAGAT
+
AAAACFFFDDFFGGGBGGGGGGGGGGHHHHHHHHHHGHHHHHHHHHHHHHH3BFGHHHHHHHHHHHGHHHHHHHHHHHHHFGHHHHHHHHFHHHGGEFGGGHFFHHHHGHHHHHHHHHHHGHHGEEFEHFHHHGHHHHGHHHHHHHHHHHHHHGHHHHHHHHHHHHHHHHGGGGGHHHHHHHHHHHHGHHHHGFHHHGGHHHHHHHHHHHHHHHHHHHHHHHHHHHHHHHGHHGGGGGGGGGGGGGGGGGC
@M05620:45:000000000-G6HP7:1:1101:20403:6573 1:N:0:192
ATCTCTATCTCCTAAAAACCTGTTTAGATTTGGAGATAGACCTTCAGGTTTTTCATCATTTTCTGCATGAATTATACATTGACCACGTGGTCAGTTTGCAGCATTCTGTTATTTTGTTTGACAGAGTGTCTTGTTGAGAACATATGTAGGACATGATTTTTTCCTGCAACAGGGAAAATAAAGTATAAGTTTTAAAGATTTATTCTTTAATAAAGGATCTCAAAGCCAGCTTTAGAAAAAGGAAGAAAGGG
+
CDDCDFFFFFFFGGGGGGGGGGHHHHHHHHHHHHHHHHHHHHHHHHHHHHHGGHHHHIHHHHHIHHHHHHHHHHHHHHHHHHHHHHGHGGHHHHHHHHHGHHHHHHHHHHHHHHHHHHHHHHHHHHGHHHHHHHHHHHGFHGHHHHHHHHHHHHHHHHHHHGHHHHHGHHGHHGGHHGHHHHHFHHHHHFHHHHHHHGHHHHHHHHHHHGHHGGHHHHHHHGGHHFHGHEHHHHHFHGGHGGHHHHGHHHG
@M05620:45:000000000-G6HP7:1:1101:20961:6617 1:N:0:192
ATCTCTATCTCCTCAAAACCTGTTTAGATTTGGAGATAGACCTTCAGGTTTTTCATCATTTTCTCCTTGAATTATACTTTGACCACGTGGTCAGTTTCCACCATTCTTTTTTTTTGTTTGACAAAGTTTCTTGTTGGGAACTTTTTTGGGCCATGTTTTTTTCCTCCAACAGGGAAATTAAGGTATAAGTTTTAACGTTTTTTTCTTTATTAAAGGACTTCAAAGCCGGTTTTAGAAAAGGGAGGAAGGGG
+
BBBBBFBFFFFFG4B4F4GEGFHHHB5BFFH5DA4CGEHFGFHHGHGFHHHG2B55A5DGH55D5A555B3BB5F5D5D535BB311AB1A@52FFG5D5311B54@4B43>EG//BEGB33?30BF4?4BG3F?0//?FC1B2B1////0//011@GHGC?F111>G11.<C.CFC0=0000<00=;0<CC0000./;C..;-/=C0009000;:/./00;C0;;.--9;A./;BF/B/AAA.-;;..99
@M05620:45:000000000-G6HP7:1:1101:11937:6632 1:N:0:192
AAACCAAGCAGACACTCACCGCTCCCTCGCCACAGGCCAATAGTTTGTCCTCACTGAGTTGGCAACAAGTGGCTGCTGTGGCTGCCATTTTTCTGGTGATGGCCATCAGCTCCGACGAGGTCAGCTGGGGGGCTTTCTTTGTGTAAGCAACGAGAAACCTGAAAGAAGCATTTTTTAACTAAGTCCTGCTGAGTCATTCATGAGTTTTTAGCCGCCTTGCTTCTTCTCACAGACTCTCTACTCTCATGCCA
+
CCCCC4AFBFFFGGGGGGGGGGGGGGHHGGGGGHHHGGHHHHHHHHHHHHHHHHHHHHHHHHHHHHHHHHHHGHGGHHHHHHHGGHHHHHHHHHHHHHHHHHHHHHHHHHHHHGGGGGGGGHHHGHHHGGGGGGGGGGGGGGGGGGFFFFFFFFFFFFFFFFFFFFFFFFFFFFFFFFFFFFFFFFFFFFFFFFFFFFFFFFFFFFFFFFFFFFFFFFFFFFFFFFFFFFFFFFFFFFFFFFFFFFFFFFB
@M05620:45:000000000-G6HP7:1:1101:20950:6637 1:N:0:192
ATCTCTATCTCCTAAAAACCTGTTTAGATTTGGAGATAGACCTTCAGGTTTTTCATCATTTTCTGCATGAATTATACATTGACCACGTGGTCAGTTTGCAGCATTCTGTTATTTTGTTTGACAGAGTGTCTTGTTGAGAACATATGTAGGACATGATTTTTTCCTGCAACAGGGAAAATAAAGTATAAGTTTTAAAGATTTATTCTTTAATAAAGGATCTCAAAGCCAGCTTTAGAAAAAGGAAGAAAGGG
+
AAAABFFFFFFFGGGGGGGGGGHHHHHHHHHHHHHHHHHGHHHHHHHHHHHGGHHHHGHHHHHHHHGHHHHHHHHHHGHHHHHGHHGGHGHHFHHHHGFHHHCHHHGHHHHHHHHHHHHGHHHHHHHHHFHHGHHHFHAFGFHGHGHGHFHHFGHFHHHHHGHHHHGFHHFHHGGHHGHHHGH@GHHEHHHHGGFGGDFGHEHHHHHHHEHH11GFFHHHBFFFFFGFHEHHFFHHGGHFGGFGHGFGFGG
@M05620:45:000000000-G6HP7:1:1101:20968:6639 1:N:0:192
ATCTCTATCTCCTAAAAACCTGTTTAGATTTGGAGATAGACCTTCAGGTTTTTCATCATTTTCTGCATGAATTATACATTGACCACGTGGTCAGTTTGCAGCATTCTGTTATTTTGTTTGACAGAGTGTCTTGTTGAGAACATATGTAGGACATGATTTTTTCCTGCAACAGGGAAAATAAAGTATAAGTTTTAAAGATTTATTCTTTAATAAAGGATCTCAAAGCCAGCTTTAGAAAAAGGAAGAAAGGG
+
DDDDDFFFFFFFGGGGGGGGGGHHHHHHHHHHHHHHHHHHHHHHHHHHHHHGGHHHHHIHHIHHHHHHHHHHHHHHHHHHHHHHHHGHHGHHFHHHHHHGHHHHHHHHHHHHHHHHHHHHHHHHHHHHHHHHHHHHGHHHHGHHHHHGHHHHGHHGHHHHHGHHHHHGHHGHHGGHHGHHHHHDHHHHHHHHHHHGHFGHHHHHHHHHHFHHGFHHBGHHHGGHHHHGGCHHHGHFHHHFGGHFHHHFHHG
@M05620:45:000000000-G6HP7:1:1101:13828:6644 1:N:0:192
CATCCTGACCCTGAAGTACCCCGGCTTGATTTCTGACATTAGATCGGAAGAGCACACGTCTGAACTCCAGTCACGGACATTTATCTCGTATGCCGTCTTCTGCTTGAAAAAAAAAAAAAAACACAAATAAAAATTTCTTTATTTCCATATGACTCACGTATACAACCGCATTTGTTACCTCCATGCTTCTGCATTCTGACTTCTTTGATCTCATCCTATACTCGTCTATGCTTCTGTTGCATCACGTTTCC
+
DCCCDFFFFFFFGGGGGGGGGGGGGGGGHHHHHHHHHHHHHHHHHHGGGGHHHHHHHGHHHGHHHHHHHHHHHHGGGGGHHHHHHHHHGGHHHHGFGHGHHHHHHHHHHHGEEDFC/<><<..0..0111110.000<0D000000000000<0000.:/0:00C0.--9C9000/000;:./00000:0000000:00;;0;0::00:0000;00;0::000..9..0000:00::00000000.../0:
@M05620:45:000000000-G6HP7:1:1101:19787:6653 1:N:0:192
AAACCAAGCAGACACTCACCGCTCCCTCGCCACAGGCCAATAGTTTGTCCTCACTGAGTTGGCAACAAGTGGCTGCTGTGGCTGCCATTTTTCTGGTGATGGCCATCAGCTCCGACGAGGTCAGCTGGGGGGCTTTCTTTGTGTAAGCAACGAGAAACCTGAAAGAAGCATTTTTTAACTAAGTCCTGCTGAGTCATTCATGAGTTTTTAGCCGCCTTGCTTCTTCTCACAGACTCTCTACTCTCATGCCA
+
BB@BBABFBFFFGGGGGGGGFGGFGGHHGGEGGGGFGGEFHFFFGDGHHFGHHHFHGGFFHFHFHGHHHGEHGFFGHHBGGHHGGHHEHHHHCHGHHHEHHHHHHHHHHFFHHFGGEGDGCHHHHHHHFCGGFGGFGFFFGFFFFGFFFFFFFFFFFFFFFFFFFFFFFFFFFFFFFFFFFFFBFFFFFFFFF/BFFFFFFFFFBBFFFFFFFFFFFFFFFFFFFFFFFFFFFFFFFFFFFFFFFFFFBFB
@M05620:45:000000000-G6HP7:1:1101:11945:6654 1:N:0:192
AAACCTAGCAGACACTCACCGCTCCCTCGCCACAGGCCAATAGTTTGTCCTCACTGAGTTGGCAACAAGTGGCTGCTGTGGCTGCCATTTTTCTGGTGATGGCCATCAGCTCCGACGAGGTCAGCTGGGGGGCTTTCTTTGTGTAAGCAACGAGAAACCTGAAAGAAGCATTTTTTAACTAAGTCCTGCTGAGTCATTCATGAGTTTTTAGCCGCCTTGCTTCTTCTCACAGACTCTCTACTCTCATGCCA
+
BBAAB4CFFFBFGFFGGGGGGGGGGGHHGGGGGHHHGGGHGHHHHHHHHHHHHHHGHGFGHHHHHHHHHFGHGHGGHHHHHHHGGHGHHHHHHHHHHHHHHHHHGHHHHHHHGEGGGGFGGHHHHHHGGGGGGGGGGGGGGFGGGGGGEFFDFFFFFFFFFFFFFFFFFFFFFFFFFFFFFFFFFFFFFFFFFFFFFFFFBFFFFFFFFFFFFFFFFFFFFFFFFFFFFFFFFFFFFFFFFFFFFFFFFFB
@M05620:45:000000000-G6HP7:1:1101:20973:6660 1:N:0:192
ATCTCTATCTCCTAAAAACCTGTTTAGATTTGGAGATAGACCTTCAGGTTTTTCATCATTTTCTGCATGAATTATACATTGACCACGTGGTCAGTTTGCAGCATTCTGTTATTTTGTTTGACAGAGTGTCTTGTTGAGAACATATGTAGGACATGATTTTTTCCTGCAACAGGGAAAATAAAGTATAAGTTTTAAAGATTTATTCTTTAATACAGGATCTCAAAGCCAGCTTTAGAAAAAGGAAGAAAGGG
+
ABBABFFFFFFFGGFGGGGGGGHHGHHHHHHHHBFGGHHCHHHHFGFHHHHGGHHHHHHHHHHHGHHHHEFHHHHHHHHHHHHHHHGHHGHGHHHHFFGHHHHHHHHGHHHHHGHHHHHHHFHCFGHHHHHHHHHHGGHHHHHHHEEFHHHHHHHGHHHHHGHHHFHHGHHB/FGFHHHBGHGFGHGHGFHHHDBGFGGHHHHGHHHHHHFB1<10FGGFHGGGHHFFHGHHHGH0DGHFGGBBGCGGGHD
@M05620:45:000000000-G6HP7:1:1101:20833:6676 1:N:0:192
CATCCTGACCCTGAAGTACCCCGGCTTGATTTCTGACATTAGATCGGAAGAGCACACGTCTGAACTCCAGTCACGGACATTTATCTCGTATGCCGTCTTCTGCTTGAAAAAAAAAAAAAAAAAAAAAGAGATATAAAATAGAGGGTTATAGAAAGAAGATATAAAATGAACAAATTAACAAAAAAAGAATATACAATAATAACAAATAACAGATCGAGTGAAAATGTACAAAGACATATAAAATAATGATT
+
DCCDDFFFFFFFGGGGGGGGGGGGGGGGHHHHHHHHHHHHHHHHHHGEGGHHHHHGHGHHHGHHHHHHHHHHHHGGGGGHHHHHHHHHGGHHHHGEFHGHHHHHHHHGHHHGGGGC<</>--<----..//00000000000</....00<0000/./00000000000000/.0000000...9-...0000000000000000.000000/00.9.0.00000000:000////000000000000000
@M05620:45:000000000-G6HP7:1:1101:11701:6676 1:N:0:192
TACCTGTACTGGGGAAGCAATCGCCATTCCTACCCTAAAGATCGGAAGAGCACACGTCTGAACTCCAGTCACGGACATTTATCTCGTATGCCGTCTTCTGCTTGAAAAAAAAAAAAAAACAAAAAAATGACTCGATATCTCACCTGAGAAGCATGAAAGAAGATAACATATAAATCTGAAAACTCATCTGTAGGAAAAGACATATTCGTATAGTTAGCGTTATGTATAGTGAGAGATTCTAGTAATACTAT
+
CCCCCFFFFFFFGGGGGGGGGGGGGGGHHHHGHHHHGHHHHHHHGGGGHHH3BBFEGHHGGGHHHHHHHHHHGGGGGHHHFFBGHHGGHHHHGGGHGHHHHHHHHHHHGGGGGB>/>/<//.00<--.00<0<../.-00:00.0///00/00000000/./00;00000000000000000/0000090000000/:/.//00009////00:0900-....000000000000.000000900000000
@M05620:45:000000000-G6HP7:1:1101:15730:6689 1:N:0:192
ATCTCTATCTCCTAAAAACCTGTTTAGATTTGGAGATAGACCTTCAGGTTTTTCATCATTTTCTGCATGAATTATACATTGACCACGTTCCAGCGTGGTCAGTTTGCAGCATTCTGTTATTTTGTTTGACAGAGTGTCTTGTTGAGAACATATGTAGGACATGATTTTTTCCTGCAACAGGGAAAATAAAGTATAAGTTTTAAAGATTTATTCTTTAATAAAGGATCTCAAAGCCAGCTTTAGAAAAAGGA
+
CDCCDFFFFFFFGGGGGGGGGGHHHGHHHHHHHHHHHHHHHHHHHHHHHHHGGHHHHIIHIHHHHHHHHHHHHHHHHHHHHHHHHHGHHHHHHHGGGGHHHHHHHHHHHHHHHHHHHHHHHHHHHHHHHHHHHHHHHHHHHHHHHHHHHHHHHHHHHHHHHHHHHHHHHGHHHHHHHHHHHGGHHHGGHHHHHHGHHHHHHHHHHHHHHHHHHHHHHHHHHHHHHHHHHHHHHHHHHGHHHHHGHHHHGGH
@M05620:45:000000000-G6HP7:1:1101:15741:6703 1:N:0:192
ATCTCTATCTCCTAAAAACCTGTTTAGATTTGGAGATAGACCTTCAGGTTTTTCATCATTTTCTGCATGAATTATACATTGACCACGTTCCAGCGTGGTCAGTTTGCAGCATTCTGTTATTTTGTTTGACAGAGTGTCTTGTTGAGAACATATGTAGGACATGATTTTTTCCTGCAACAGGGAAAATAAAGTATAAGTTTTAAAGATTTATTCTTTAATAAAGGATCTCAAAGCCAGCTTTAGAAAAAGGA
+
BBBBBFFFFFFFGGGGGGGGGGGFHGGHHHHHHHHHGHGHFHHHHHHHHHHGGHFHHHHHHHHHHHHFHGHHHHHHHHHHHGGHHHGHHHHHHGGFGGHHHHGHHHHHHHGGFHGGHFHHHHHHHHHHGHHHHHHHHHHHHHHHGHHHHHHHGHHHHHGHHHHHHHHHHGHHHHHGHHHHHGGHHGHHHFG<FHHHHHHHHHHHHHHHHHHHHHHHHHHHHGGFHHHHHHHHHHHHHGHHHHHFGHGHGGF
@M05620:45:000000000-G6HP7:1:1101:15720:6709 1:N:0:192
ATCTCTATCTCCTAAAAACCTGTTTAGATTTGGAGATAGACCTTCAGGTTTTTCATCATTTTCTGCATGAATTATACATTGACCACGTTCCAGCGTGGTCAGTTTGCAGCATTCTGTTATTTTGTTTGACAGAGTGTCTTGTTGAGAACATATGTAGGACATGATTTTTTCCTGCAACAGGGAAAATAAAGTATAAGTTTTAAAGATTTATTCTTTAATAAAGGATCTCAAAGCCAGCTTTAGAAAAAGGA
+
CCCCCFFFFFFFGGGGGGGGGGHHHHHHHHHHHHHHHHHHHHHHHHHHHHHGGHHHHHHHHHHHIHHHHHHHHHHHHHHHHHHHHHGHHHHHHHGGGGHHHHHHHHHHHHHHHHHHHHHHHHHHHHHHHHHHHHGHHHHHHHHHHHHHHHGHHHHHHHHHHHHHHHHHHGHHHHHHHHGHHGGHHHHHGHGGHHHGHHHHHGHHHHHHHHHHHHHHHHHHHHHHHHHHHHHHHHHHHGHHHHGHGHHHGGG
@M05620:45:000000000-G6HP7:1:1101:13038:6712 1:N:0:192
CATCCTGACCCTGAAGTACCCCATTGAGCATGGCATCGTCACCAACTGGGACGACATGGAGAAGATCTGGCACCACACCTTCTACAACGAGCTGCGCGTGGCCCCGGAGGAGCACCCAGTGCTGCTGACCGAGGCCCCCCTGAACCCCAAGGCCAACAGAGAGAAGATGACTCAGGTGAGGCTCGGCCGACGCCCGTGCTCCTCCCGTCCTTTCCCCAGTCATTTTCTGCCCGGCTTGATTTCTGACATTA
+
CCCCCFFFFFFFGGGGGGGGGGGHHHHHHHHHHHHHHGHHHGHHHGHHHHHHGGGGGHHHHHHHHHHHHHHHHGHHHGGHHHHHHHHHGGGGGHHGGGGGGGHHGGGGGGGGHHHHGGHHHHHHHHHHHHGGGGGGGGGGGGHHHHGGGGHGHHGGGGGGGGGGGGGGGGGGGGGGGGGGGGGGFFFFFCFFFFFFCFFFFFFFFFFFFFFFFFFFFFFFFFFFFFFFFFFFBFCFFFFFFFFFFFFFFF/
@M05620:45:000000000-G6HP7:1:1101:17733:6773 1:N:0:192
AGATTACTGCAACAGTTCCCCCTGGACCTGGAAAAGTTTCTTGCCTGGCTTACAGAAGCTGAAACAACTGCCAATGTCCTACAGGATGCTACCCGTAAGGAAAGGCTCCTAGAAGACTCCAAGGGAGTAAAAGAGCTGATGAAACAATGGCAAGTAAGTCAGGCATTTCCGCTTTAGCACTCTTGTGGATCCAATTGAACAATTCTCAGCATTTGTACTTGTAACTGACAAGCCAGGGACAACACAAAGAT
+
BABBBFFFBF4FGGFGGGGGGGGGFHHHHFCF3GHHGGHHHHHHHHHHHHHFHHEHHHHHHHFHHHHHHHHHGHHHHHHHHHHHHGHHHHDGHHGGEGHHHHFHHHHHGHHHHHHHHHHHGF3FEGFGHDGHHGHHHHFHH3DGHHHHHHHHHGHHHHHHHHHGHHHHHHGGGGGHGHHHHHHHGFGFHHHHHHGFHFFHFHHHHHHHHHHHHHHHHFHGHHHHHHHFHHHHGGGGGG?EEF.9EGEGFFF
@M05620:45:000000000-G6HP7:1:1101:10978:6784 1:N:0:192
CATCCTGACCCTGAAGTACCCCATTGAGCATGGCATCGTCACCAACTGGGACGACATGGAGAAGATCTGGCACCACACCTTCTACAACGAGCTGCGCGTGGCCCCGGAGGAGCACCCAGTGCTGCTGACCGAGGCCCCCCTGAACCCCAAGGCCAACAGAGAGAAGATGACTCAGGTGAGGCTCGGCCGACGCCCGTGCTCCTCCCGTCCTTTCCCCAGTCATTTTCTGCCCGGCTTGATTTCTGACATTA
+
BAABCFFFFFFFGGGGGGGGGGGHHHHHHHHHHHHHHGHHGGHHHGHHHHGHGGGGGHHHHHGHHHHHHHHHHGHHHGGHHHHHHHHHGGGGGHHGGGGGGGHHGGGGGGGGHHHHGGHGHHHHHHHGHHGGGGGGGGGGGGHHHHGGGGHGHHGGGGGGGFGFGGGGGGGGGGGGGGGGGGGGFFFFFFFFFFFFFFFFFFFFFFFEFFFFFFFFFFFFFFFFFFFFFFFFFFAB=DAFFFFFFB/;FF/
@M05620:45:000000000-G6HP7:1:1101:10958:6789 1:N:0:192
CATCCTGACCCTGAAGTACCCCATTGAGCATGGCATCGTCACCAACTGGGACGACATGGAGAAGATCTGGCACCACACCTTCTACAACGAGCTGCGCGTGGCCCCGGAGGAGCACCCAGTGCTGCTGACCGAGGCCCCCCTGAACCCCAAGGCCAACAGAGAGAAGATGACTCAGGTGAGGCTCGGCCGACGCCCGTGCTCCTCCCGTCCTTTCCCCAGTCATTTTCTGCCCGGCTTGATTTCTGACATTA
+
DDDDDFFFFFFFGGGGGGGGGGGHHHHHHHHHHHHHHGHHHGHHHGHHHHHHGGGGGHHHHHHHHHHHHHHHHGHHHGGHHHHHHHHHGGGGGHHGGGGGGGHHGGGGGGGGHHHHGGHHHHHHHHHHHHGGGGGGGGGGGGHHHHGGGGHGHHGGGGGGGGGGGGGGGGGGGGGGHGGGGGGGFFFFFFFFFFFFDFFFFFFFFFFEFFFFFFFFFFFFFFFFFFFFFFFFDFFFFF:FFFFFFFFFFF0
@M05620:45:000000000-G6HP7:1:1101:10970:6808 1:N:0:192
CATCCTGACCCTGAAGTACCCCATTGAGCATGGCATCGTCACCAACTGGGACGACATGGAGAAGATCTGGCACCACACCTTCTACAACGAGCTGCGCGTGGCCCCGGAGGAGCACCCAGTGCTGCTGACCGAGGCCCCCCTGAACCCCAAGGCCAACAGAGAGAAGATGACTCAGGTGAGGCTCGGCCGACGCCCGTGCTCCTCCCGTCCTTTCCCCAGTCATTTTCTGCCCGGCTTGATTTCTGACATTA
+
ABBBBFDFFFFFGGGFGGGGGGGHHHHGHHHHFGGHHGHHHGHHHGHHEHHHEEEGGHHHHHHFHHHHHHHHHGHHCFGHHGH4FGHHGGGGGHHGGGGGGGHHGGGGFGGGHFHHGGGHHHHHHHHGHHGF@FGGGGGGCGHHHHGGGCGGGEEGF?GGFGGGGGGFGBFFGBBFFGGGGEFGFFFFFAFFFFF-;.AAFF/BFFDEDFFFFFFFFF?/;BFFFFFFBBFA.@DFFFFFFFFFFFFFFF/
@M05620:45:000000000-G6HP7:1:1101:5897:6824 1:N:0:192
TACCTGTACTGGGGAAGCATTTGAATATCCCCCCATGGTGATGGGGACGGAGAACTGCTCCATAAACACAGGCAACGTGCCTAACTTTCCCGGGAAGATGAAGTCAAAGAGCGACCACAGCTCTCGGAGGTTATTTTGCATCGGTGAGCCAGACAGAATGATCCGATGAGGGGTGCGAAACTATTTGAGGAAAGGAAGCACCTTTTTATTAAATTTACCTTTTAGCAATCGCCATTCCTACCCTAAAGATC
+
AAABBFFFFFFFFEAEGGGGGGHHHHHHHFHGGGGHF3BBDGHHHGEGGGGGGHHHHHHHHHHHHHHHHHGHGHHHGHHHHHHHEFHHHFHGGGEGGHGHFFGGFGF4FHHHEBBBDHHGHHHHH?F/AC?FHHHHHHGEGHGGGGGG1<GGGFGGGCGHGHHHHEFGHHGFGCDGGDADGFBFGGGFEFBCFFF/FGGFF?FFFFFFFFFBFFBFFEFFFFFFFBFBB9EEFDEFFFFFF9AFFFFFFFF
@M05620:45:000000000-G6HP7:1:1101:13944:6829 1:N:0:192
ATCTCTATCTCCTAAAAACCTGTTTAGATTTGGAGATAGACCTTCAGGTTTTTCATCATTTTCTGCATGAATTATACATTGACCACGTGGTCAGTTTGCAGCATTCTGTTATTTTGTTTGACAGAGTGTCTTGTTGAGAACATATGTAGGACATGATTTTTTCCTGCAACAGGGAAAATAAAGTATAAGTTTTAAAGATTTATTCTTTAATAAAGGATCTCAAAGCCAGCTTTAGAAAAAGGAAGAAAGGG
+
DDDCDFFFFFFFGGGGGGGGGGHHHHHHHHGHHGHHHHHHHHGHHHHHHHHGGHHHHHHHHIHIHHHHHHHHHHHHHHHHHHGHHHGHHGHHHHHHHHHHHHAGHHHHHHHHHHHHHHHHHGHHGHHHHHHHHHHHHHHHHHHHHHGGHFHGHHHHHHHHHGHHHHHHHHHHHGGHHHHHGHHFGHHHHGHHHFGHHGHHHHHHHHHHHHHHHHHHGHHHHHHHHHHHHEHHHGHBGGHHGGHHHFHHGHG
@M05620:45:000000000-G6HP7:1:1101:5914:6843 1:N:0:192
TACCTGTACTGGGGAAGCATTTGAATATCCCCCCATGGTGATGGGGACGGAGAACTGCTCCATAAACACAGGCAACGTGCCTAACTTTCCCGGGAAGATGAAGTCAAAGAGCGACCACAGCTCTCGGAGGTTATTTTGCATCGGTGAGCCAGACAGAATGATCCGATGAGGGGTGCGAAACTATTTGAGGAAAGGAAGCACCTTTTTATTAAATTTACCTTTTAGCAATCGCCATTCCTACCCTAAAGATC
+
CCCCCFFFFFFFGGGGGGGGGGHHHHHHHHHGGGGHHHGHHHHHHGGGGGGGGHHHHHHHHHHHHHHHHHHHGHHHGHHHHHHHHHHHHHHGGGGGGHHHHHHHHHHHHHHHGGGGGHHHHHHHHGGGGGGHHHHHHHHGHHGGGGGHHHHHHGHHHHHHHHHHHGGGHHHGGGGGGGGGGGGGGGGGGGGGGGGGGGGEGFFFFFFFFFFFFFFFFFFFFFFFFFFFFFFFFFFFFFFFFFFFF/BFFFF
@M05620:45:000000000-G6HP7:1:1101:13952:6849 1:N:0:192
ATCTCTATCTCCTAAAAACCTGTTTAGATTTGGAGATAGACCTTCAGGTTTTTCATCATTTTCTGCATGAATTATACATTGACCACGTGGTCAGTTTGCAGCATTCTGTTATTTTGTTTGACAGAGTGTCTTGTTGAGAACATATGTAGGACATGATTTTTTCCTGCAACAGGGAAAATAAAGTATAAGTTTTAAAGATTTATTCTTTAATAAAGGATCTCAAAGCCAGCTTTAGAAAAAGGAAGAAAGGG
+
AABBCFFFFFFFGGGGGGGGGGGHHHHHHHHHHHHHHHHGHHHHHHHHHHHGGHHHHHHHHHHHHHHHHHHHHHHHHHHHHHHHHHGHHGHHGHHHGHHGHH1GHHHHHHHGFHHHHHHHGGHHHHGGHHHHHHHHHHHHHGHHHHHHGHHHHHHHHGHHHGHHHGHFGHEHHGGHHFHHGHHFHHHGFFDFHHFGHGHHHHHHHHHHHHGHDFHGGHHFHGFGHFHHHGHHHHHHHHHHGGHHHHHGGGG
@M05620:45:000000000-G6HP7:1:1101:12783:6910 1:N:0:192
TACCTGTACTGGGGAAGCAATCGCCATTCCTACCTAAAGATCGGAAGAGCACACGTCTGAACTCCAGTCACGGACATTTATCTCGTATGCCGTCTTCTGCTTGAAAAAAAAAAAAAACAAAAATACAATGTCTCAAAATATACCCGTGTTACCAGCTCAAACACATCAACTGTGACTCAAACAGTGAACAATTCTGAAACAGCAGCAATCTAGATCCTAAACCGTGAGCCCTGTATCTCCCCGGTGGGTCC
+
CCBCCFFFFFFFGGFGGGGGGGGGGGGHHHGHHHHHHHHGHHHGGGGHHHHFGGGGGGGHGHHHHHHGHHHGGGGGHHHHHHHHGFFHHHGGGGHGGHHHFHHFHHHHEGGGG/</////00/0?111111=1111111111<10.....=0000.0:0000...0000/0/0000000;00./0;;000/000090;00//.9./.9000000000000;0/-....09./.000::009.----.-./.
@M05620:45:000000000-G6HP7:1:1101:4917:6921 1:N:0:192
TACCTGTACTGGGGAAGCGTGTAGCAATCGCCATTCCTACCCTAAAGATCGGAAGAGCACACGTCTGAACTCCAGTCACGGACATTTATCTCGTATGCCGTCTTCTGCTTGAAAAAAAAAACTTGTTAACGAATCCCTCCTTTCCCCCCAGACCCCCCTAAAAAAACTAACTCTTTTTAGCATATGTCCGATCACTGTCTCATCCCCTCCTTTCCCAGTACATTTTCTACCCATCTTCACTACTTCTATTT
+
AAABAFFFFFFFGGEEEFEEEEGGDEGHHFABBAFDGHHHHHFHHHHFHGEEEFEGHBGHGHEGFGFAEBFFHHHFGHHFGGEEGHHGGDFGG?EGFGDE?EGGHGHGHHGFFGHHGGCCC/@22222@1////?1110/F11>110<--..<...--;./0009-.90;90000009./00;0;;000...-.///9//9////;..9.;;///9//9/9;F//;/B///:/;9////////9/://9;9
@M05620:45:000000000-G6HP7:1:1101:4937:6933 1:N:0:192
TACCTGTACTGGGGAAGCGTGTAGCAATCGCCATTCCTACCCTAAAGATCGGAAGAGCACACGTCTGAACTCCAGTCACGGACATTTATCTCGTATGCCGTCTTCTGCTTGAAAAAAAAAAAAAAAATATAAAATAATAATAGAGGAATGAAAAGTGTTTTCATCAAGAGATGTAGTGGATATTTAAGATAGAGTGAATAAATAATTTGAAAGAAAAACAGCTGTAAAGTTAGATGCACAACAAGCTATGT
+
BBBBBFFFFFFFGGGGGGGFEEHHHFHGHGFGGFGHFHFHHHHGHHHHHHFGGGGHHHHFGHFHHH1GHHHHHGHGHHHGGGGGHHHGHHHHHGGHHHHGGGHGHHHHHHFHHHHFGDGGG</>--<000<00000000000000/./000000/00:0:/00000000./00900;/.0:009000900900000000000000000000///./......9////9///////////9....../////
@M05620:45:000000000-G6HP7:1:1101:5897:6963 1:N:0:192
ATCTCTATCTCCTAAAAACCTGTTTAGATTTGGAGATAGACCTTCAGGTTTTTCATCATTTTCTGCATGAATTATACATTGACCACGTTCCAGCGTGGTCAGTTTGCAGCATTCTGTTATTTTGTTTGACAGAGTGTCTTGTTGAGAACATATGTAGGACATGATTTTTTCCTGCAACAGGGAAAATAAAGTATAAGTTTTAAAGATTTATTCTTTAATAAAGGATCTCAAAGCCAGCTTTAGAAAAAGGA
+
CCCCCFFFFFFFGGGGGGGGGGHHHHHHHHHHHGHHHHHHHHHHHHHHHHHGGHHHHIHHHHHHHHHHHHHHHHHHHHHHHGHHGHGHHHHHHHGGGGHHHHHHHHHHHHHHHHHHHHHHHHHHHHHHGHHHHHHHHHHHHHHHHHGHHHHHHHHHHHHHHHHHHHHHHGHHHHHHHHHHHGGHHGHHHGHGHHHHHGHHHHHHHHHHHHHHHHHHHGHHHGHHGHHHHHHGHHHHHGHHHHHHHHHHGGH
@M05620:45:000000000-G6HP7:1:1101:5918:6980 1:N:0:192
ATCTCTATCTCCTAAAAACCTGTTTAGATTTGGAGATAGACCTTCAGGTTTTTCATCATTTTCTGCATGAATTATACATTGACCACGTTCCAGCGTGGTCAGTTTGCAGCATTCTGTTATTTTGTTTGACAGAGTGTCTTGTTGAGAACATATGTAGGACATGATTTTTTCCTGCAACAGGGAAAATAAAGTATAAGTTTTAAAGATTTATTCTTTAATAAAGGATCTCAAAGCCAGCTTTAGAAAAAGGA
+
ABBBAFFFFFFFGGFGGF?EGGHHFFHHHFHFHFHHHHCBGHHHHGGGHHHGGHHHGHHFFHGHGGHHFFFHHHHGHHHHHBGHHEGHHHHHHH?EF0FGHBGHHFHHHGGHHHHHHHHHHHHHHGHGGHGGHGGGHFHFH?GHFFHGHHFHHHHFGFHGHHHHHHHHBCHHHHGHHHHHF/CCGHHHG11GGDGEHHHGHHHHBFHFHBGFHHHHHGHFDD0DGGHH0GDHFFCGFFHFHHFFFGFFAAG
@M05620:45:000000000-G6HP7:1:1101:5899:6981 1:N:0:192
ATCTCTATCTCCTAAAAACCTGTTTAGATTTGGAGATAGACCTTCAGGTTTTTCATCATTTTCTGCATGAATTATACATTGACCACGTTCCAGCGTGGTCAGTTTGCAGCATTCTGTTATTTTGTTTGACAGAGTGTCTTGTTGAGAACATATGTAGGACATGATTTTTTCCTGCAACAGGGAAAATAAAGTATAAGTTTTAAAGATTTATTCTTTAATAAAGGATCTCAAAGCCAGCTTTAGAAAAAGGA
+
BBBBBFFFFFFFGGGGGGGGGGHHHHHFHHHHHCFHH5GHHHHHHHGEHHHGGHHHHHHHHHHHFHGGHEHHHHHHHHHHHHHHGHGHGHHGDGEGD0GGHCFHHHHFHHHHHHHEHHHHHHHHHHHHHHHEHEHHHHHHHHHHBBGHHHHHHHHHHHHHGHHHHHHHGGGHHFHBDGGHEEGGG0FGBGFHHHHHHHHHHG<<1FGHHHHHHHHHHGHHHF0D/DHHFDGHHHHHHGHHH0CGGHFHADF
@M05620:45:000000000-G6HP7:1:1101:26946:6982 1:N:0:192
CATCCTGACCCTGAAGTACCCCGGCTTGATTTCTGACATTAGATCGGAAGAGCACACGTCTGAACTCCAGTCACGGACATTTATCTCGTATGCCGTCTTCTGCTTGAAAAAAAAAAAAAACCCACTCACCTAAACTCCCATTCTCCCCAAATACAACATAAACACACAAATTCTTCTAAACCTCTTCCTCACTCCATGCGCCTCTCTGTCAAACCCCACTCATATAAATCCCGACTTTAACCATCACATTC
+
CCCCCFFFFFFFGGGGGGGGGGGGGGGGHHHHHGHGHHHHHHHHHHG2FEHHHHHHHGHHHGHHHHHHHHHHFHGGGGGHHHHHHHHHGGHHHHGGGHGHHHHHHHHHBGG/@D/>B/</?/..<000<01111100<</0000=0/./..0<0;0:./000;0......00;0000000/;//0000CBF.00//00/..9../////////9;.;9.9:///////:/::..--./;9;//;/////9/
@M05620:45:000000000-G6HP7:1:1101:6372:6989 1:N:0:192
AAACCCAGAAGACATGAGGTCAGCTAGATCGGAAGAGCACACGTCTGAACTCCAGTCACGGACATTTATCTCGTATGCCGTCTTCTGCTTGAAAAAAAAAAAACACCAGCCCCTATGAGGTGAGATGGGGGGCTTTCTTTGGGTACACAACTATTAACAAGTAGGCTGAATGTTTTGTTTGGGTGCTGCTTCATCAGTCCTGACTATTTATCCTCCGTGCGTCTTCTGCTAGCCTCTCTACTCTACTGCCT
+
BCCCCCCCCFFFGGGGGGGGGGHHHHHHHHHGGGGHHHHHHHGHHHGHHHHHHHHHHHHGGGGGHHHHGFHHHGGHHHHGGGHGHHHGHHHHHHHHGGGGE////0//B//////222@2=/?C11==//--;-:/0;:B0/..0;0;0;.0;0009000/00000;9.0;0;:B9.;//9..;..0:00:000:00;00000/00;0000000:/..9.-.-..9:000000/0::/00000000000/0
@M05620:45:000000000-G6HP7:1:1101:7262:7001 1:N:0:192
ATCTCTATCTCCTAAAAACCTGTTTAGATTTGGAGATAGACCTTCAGGTTTTTCATCATTTTCTGCATGAATTATACATTGACCACGTTCCAGCGTGGTCAGTTTGCAGCATTCTGTTATTTTGTTTGACAGAGTGTCTTGTTGAGAACATATGTAGGACATGATTTTTTCCTGCAACAGGGAAAATAAAGTATAAGTTTTAAAGATTTATTCTTTAATAAAGGATCTCAAAGCCAGCTTTAGAAAAAGGA
+
CCCCCFFFFFFFGGGGGGGGGGHHHHHHHHHHHHHHHHHHHHHHHHHHHHHGGHHHHIHHIHIIHHHHHHHHHHHHHHHHHHHHHHGHHHHHHHGGGGHHHHHHHHHHHHHHHHHHHHHHHHHHHHHHHHHHHHHHHHHHHHHHHHHHHHHHHHHHHHHHHHHHHHHHHGHHHHHHHHHHHGGHHHHHHHHHHHHHHHHHHHHHHHHHHHHHHHHHHHHHHHHHHHHHHGHHHHHHHGHHHHHGHHHFGGH
@M05620:45:000000000-G6HP7:1:1101:7244:7004 1:N:0:192
ATCTCTATCTCCTAAAAACCTGTTTAGATTTGGAGATAGACCTTCAGGTTTTTCATCATTTTCTGCATGAATTATACATTGACCACGTTCCAGCGTGGTCAGTTTGCAGCATTCTGTTATTTTGTTTGACAGAGTGTCTTGTTGAGAACATATGTAGGACATGATTTTTTCCTGCAACAGGGAAAATAAAGTATAAGTTTTAAAGATTTATTCTTTAATAAAGGATCTCAAAGCCAGCTTTAGAAAAAGGA
+
CCCCCFFFFFFFGGGGGGGGGGHHHHHHHHHHHHHHHHHHHHHHHHHHHHHGGHHHHHHHHHHHIHHHHHHHHHHHHHHHHHHHHHGHHHHHHHGGGGHHHHHHHHHHHHHHHHHHHHHHHHHHHHHHHHHHHHGHHHHHHHHHHHHHHHHHHHHHHHHHHHHHHHHHHGHHHHHHHHHHHGGHHHHHHHHHHHHHHGHHHHGHHHHHHHHHHHHHHHHHHHHHHHHHHGHHHHHHHGHHHHHHGHHHGGH
@M05620:45:000000000-G6HP7:1:1101:12290:7005 1:N:0:192
AGATTACTGCAACAGTTCCCCCTGGACCTGGAAAAGTTTCTTGCCTGGCTTACAGAAGCTGAAACAACTGCCAATGTCCTACAGGATGCTACCCGTAAGGAAAGGCTCCTAGAAGACTCCAAGGGAGTAAAAGAGCTGATGAAACAATGGCAAGTAAGTCAGGCATTTCCGCTTTAGCACTCTTGTGGATCCAATTGAACAATTCTCAGCATTTGTACTTGTAACTGACAAGCCAGGGACAAAACAAAGAT
+
AAABCFFFDFFFGGBBFGGGGGGGGFHHHHHHHHHHGHHHHHHHHHHHHHH3BBGGHHHHHHHHHHHHHHHHHHHHHHHHEEGHHGHHHHFGHHGG@EGGGHFFHHHHGHHHHHHHHHHHHHHGEFGEHHHHHGHHHHGHHGHHHHHHHHHHHGHHHHHHHHHHHHHHHHGGGGGHGHHHHHHHHGHGHHHHHGHHHGHFGGHHHHHHHHHHHHHHHFHHHHHHHHHHFHHHEGGFCGGGGFFFGGGGGGF
@M05620:45:000000000-G6HP7:1:1101:12285:7022 1:N:0:192
AGATTACTGCAACAGTTCCCCCTGGACCTGGAAAAGTTTCTTGCCTGGCTTACAGAAGCTGAAACAACTGCCAATGTCCTACAGGATGCTACCCGTAAGGAAAGGCTCCTAGAAGACTCCAAGGGAGTAAAAGAGCTGATGAAACAATGGCAAGTAAGTCAGGCATTTCCGCTTTAGCACTCTTGTGGATCCAATTGAACAATTCTCAGCATTTGTACTTGTAACTGACAAGCCAGGGACAAAACAAAGAT
+
AAA?AFFFFFBDGGGBFGGGGGGGGGHHHHHHHHHHGHHHHHHHHHHHHHH3FFHHHHHHHHHHHHHHHHHHHHHHHHHHFHGHHHHHHHDGGHGGGEFGFHEFGHHHGHHHHHHGHHHHHGHGGHGGHFGHHGHHHHGHHHHHHHHHHHHHHGHHHHHHHHHHGHFHHHGGGGGGFHHHHHHHHHHGGHHHHFHHHFHGHHHHHHHHFFHHHHHGHHHHHHHHHHHGHHHHGGGGGG?FGFGGGGGGBFC
@M05620:45:000000000-G6HP7:1:1101:21883:7066 1:N:0:192
AGATTACTGCAACAGTTCCCCCTGGACCTGGAAAAGTTTCTTGCCTGGCTTACAGAAGCTGAAACAACTGCCAATGTCCTACAGGATGCTACCCGTAAGGAAAGGCTCCTAGAAGACTCCAAGGGAGTAAAAGAGCTGATGAAACAATGGCAAGTAAGTCAGGCATTTCCGCTTTAGCACTCTTGTGGATCCAATTGAACAATTCTCAGCATTTGTACTTGTAACTGACAAGCCAGGGACAAAACAAAGAT
+
BBABCFFFFFFFGGGFGGGGGGGGHHHHHHHGHHHHHHHHHHHHHHHHHHHHHHHHHHHHHHHHHHHHHHHHHHHHHHHHHHHHGHHHHHFHHHGGGGHHHHHHHHHHGHHHHHHHHHHHHHHGGHGGHHHHHGHHHHGHHHHHHHHHHHHHHGHHHHHHHHHHHHHHHHGGGGGHHHHHHHHHHHHGHHHHHHHHHHFGHHHHHHHHHHHHHHHHHHHHHHHHHHHEGHHHHGFGGGGGGGGGGGGGGGG
@M05620:45:000000000-G6HP7:1:1101:21875:7082 1:N:0:192
AGATTACTGCAACAGTTCCCCCTGGACCTGGAAAAGTTTCTTGCCTGGCTTACAGAAGCTGAAACAACTGCCAATGTCCTACAGGATGCTACCCGTAAGGAAAGGCTCCTAGAAGACTCCAAGGGAGTAAAAGAGCTGATGAAACAATGGCAAGTAAGTCAGGCATTTCCGCTTTAGCACTCTTGTGGATCCAATTGAACAATTCTCAGCATTTGTACTTGTAACTGACAAGCCAGGGACAAAACAAAGAT
+
CCCBCFFFFFFFGGGFGGGGGGGGHHHHHHHHHHHHHHHHHHHHHHHHHHHGHHHHHHHHHHHHHHHHHHHHHHHHHHHHFHHHHHHHHHFGHHGGGGHHHHFGHHHHGGHHHHHHHHHHHGHGFHGEHHHHHGHHHHGHHGGHHHHHHHHHHGHHHHHHHHHHHHHHHHGGGGGHHHHHHHHHHHHGHHHHHHHHHGFGHHHHHHHHHHGHHHHHHFHHHHFHHHH0GFFHHGGGGGGGGGGGGGGGBFB
@M05620:45:000000000-G6HP7:1:1101:22541:7123 1:N:0:192
TACCTGTACTGGGGAAGCATTTGAATATCCCCCCATGGTGATGGGGACGGCGAACTGCTCCATAAACACAGGCAACGTGCCTAACTTTCCCGGGAAGATGAAGTCAAATAGCGACCACAGCTCTCGGAGGTTATTTTGCATCGGTGAGCCAGACAGAATGATCCGATGAGGGGTGCGAAACTATTTGAGGACAGGCAGCACCTTTTTATTAAATTTACCTTTTAGCAATCGCCATTCCTACCCTCCAGATC
+
A>AAA1FDFFFFC?A11A1FGGFF1FFGHHHGGG0GGBDGCHEHEFEEGC/AEEEHBFGHGFG2BFH1G?>FFGEHCHHHHHH1FFHHHHHC?EEG/BFHBFDDF2F12>BFC@CGCHG0GHHHHCG/>CGG1FGHHFHEGH?.E..CGFBACE/:;/CG0GHH.:CCHHFG?E-E-.9-AF0FGGG0.-/--AE-9AB?FFFFFFF-:FFBBBFF/BFFFFFBFFF/:B-;B-;FBBBBFFFF--;/;B9
@M05620:45:000000000-G6HP7:1:1101:12518:7139 1:N:0:192
AAACCAAGCAGACACTCACCGCTCCCTCGCCACAGGCCAATAGTTTGTCCTCACTGAGTTGGCAACAAGTGGCTGCTGTGGCTGCCATTTTTCTGGTGATGGCCATCAGCTCCGACGAGGTCAGCTGGGGGGCTTTCTTTGTGTAAGCAACGAGAAACCTGAAAGAAGCATTTTTTAACTAAGTCCTGCTGAGTCATTCATGAGTTTTTAGCCGCCTTGCTTCTTCTCACAGACTCTCTACTCTCATGCCA
+
BABBBBBFBFFFGGGGGGGGGGGGGGHHGGGGGHHHGGHHHHHHGHHHHHH5GHHHHHHHHHHHHHHHHHHHGHGGHHHHHHHGGHHHHHHHHHHHHHHHHHHHHHHHHHHHHGGGGGGGGHHHHHHHGGGGGGGGGGGGGGGGGGFFFFFFFFFFFFFFFFFFFFFFFFFFFFFFFFFFFFFFFFFFFFFFFBFFFFFFFFFFFFFFFFFFFFFFFFFFFFFFFFFFFFFFFFFFFFFFFFFFFFFFFFB
@M05620:45:000000000-G6HP7:1:1101:12500:7143 1:N:0:192
AAACCAAGCAGACACTCACCGCTCCCTCGCCACAGGCCAATAGTTTGTCCTCACTGAGTTGGCAACAAGTGGCTGCTGTGGCTGCCATTTTTCTGGTGATGGCCATCAGCTCCGACGAGGTCAGCTGGGGGGCTTTCTTTGTGTAAGCAACGAGAAACCTGAAAGAAGCATTTTTTAACTAAGTCCTGCTGAGTCATTCATGAGTTTTTAGCCGCCTTGCTTCTTCTCACAGACTCTCTACTCTCATGCCA
+
AAA?AAAF?F4CGGGGGGGGEGGGGGHHGGEEFHHGGGHHHHHHHHHHHFH5FGHHHHDGGFHHHHHHHGHHGHGGHHGHGHHGGHHGHHHHFHHHHGBHHHHHHHHHHHHHHGEGGGGCFFHHHHHHFGGGGGGGGGGGGGGGGGFFFFFBFFFFFFFFFEBBFFFFFFFFFFFBFFFFFFFFFFFFFFFFFFFFFFFFF9FBFFFFFFFFFABBFFFFFFFFFFFFFFFFFFFFFFFFFFFFFFFBFF/
@M05620:45:000000000-G6HP7:1:1101:22541:7144 1:N:0:192
TACCTGTACTGGGGAAGCATTTGAATATCCCCCCATGGTGATGGGGACGGAGAACTGCTCCATAAACACAGGCAACGTGCCTAACTTTCCCGGGAAGATGAAGTCAAAGAGCGACCACAGCTCTCGGAGGTTATTTTGCATCGGTGAGCCAGACAGAATGATCCGATGAGGGGTGCGAAACTATTTGAGGAAAGGAAGCACCTTTTTATTAAATTTACCTTTTAGCAATCGCCATTCCTACCCTAAAGATC
+
BCBBCFFFFFFFGGGGGGGGGGHHHHHHHHHGGGGHHHGHHHHHHGGGGGGGGHHHHHHHHHHHHHHHHHHHGHHHGHHHHHHHHHHHHHHGGGFEGHHHHHHHHHHHHHHHGGGGGHHHHHHHHGGGGGEHHHHHHHHGHHGGGGGHHHHHHGHHHHHHHHHHHGGGHHHGG;AGGFFGGGGGGGGGFGFGGGGGGGGGGFFFFFFFFFFFFFFFFFFFFFFFFFFBFFFFFFFFFFFFFFFFFFFFFFF
@M05620:45:000000000-G6HP7:1:1101:6853:7149 1:N:0:192
CATCCTGACCCTGAAGTACCCCGGCTTGATTTCTGACATTAGATCGGAAGAGCACACGTCTGAACTCCAGTCACGGACATTTATCTCGTATGCCGTCTTCTGCTTGAAAAAAAAAGTTATTTTGTTTGACAGAGTGTCTTGTTGAGAACATATGTAGGACATGATTTTTTCCTGCAACAGGGAAAATAAAGTATAAGTTTTAACGATTTATTCTTTAATAAAGGATCTCAAAGCCAGCTTTAGAAAAAGGA
+
AAAABFFDFFFFGGGFGFGGGGA2AAEEAGHGFGHHGHHGHB5GHEE?EECACGGEHGHHHCFBFGHEFGFD3G11>E?GGDBFB4B1FEGEBGGGEHGHGHBGHHAG3FHE/<//12BFGFFHCGH0FFFFHHBD?FDBB?GH1FFFHBGDFGHGFHB10>111>=GD?CFDG//0<GGAA;CCG;0CCGHFCGGGHHHGF009.:C.0;CCFGG0;F0;CBBBCBFFFBFFFFB.9FBF/9/:;.;..9
@M05620:45:000000000-G6HP7:1:1101:6481:7170 1:N:0:192
TACCTGTACTGGGGAAGCATTTGAATATCCCCCCATGGTGATGGGGACGGAGAACTGCTCCATAAACACAGGCAACGTGCCTAACTTTCCCGGGAAGATGAAGTCAAAGAGCGACCACAGCTCTCGGAGGTTATTTTGCATCGGTGAGCCAGACAGAATGATCCGATGAGGGGTGCGAAACTATTTGAGGAAAGGAAGCACCTTTTTATTAAATTTACCTTTTAGCAATCGCCATTCCTACCCTAAAGATC
+
ABBBBFFFFFFFCEGGGG4EFFHHFHHGHHCFGGGHFHHHHFGHHGFGGGGGGHHHHHHHGHHHHGGGHHHGGHHHGHFEHFHHHGHHHHHGGGEEEFHHGGFGGHGHHHHHGGGG@GHHHHHHHCGGCCCHHHHHHHG1FGGGDEGHHHHHFGHHGHHHHHHHHDDGHHH?CEDGGDGGGGGFGGGGFF0;9AFGGGGEFFFFFFFEFF//;;BFFFBFFFFFB///FF.EDAEFFFFFFFFFFFFFFFB
@M05620:45:000000000-G6HP7:1:1101:10254:7173 1:N:0:192
TACCTGTACTGGGGAAGCATTTGAATATCCCCCCATGGTGATGGGGACGGAGAACTGCTCCATAAACACAGGCAACGTGCCTAACTTTCCCGGGAAGATGAAGTCAAAGAGCGACCACAGCTCTCGGAGGTTATTTTGCATCGGTGAGCCAGACAGAATGATCCGATGAGGGGTGCGAAACTATTTGAGGAAAGGAAGCACCTTTTTATTAAATTTACCTTTTAGCAATCGCCATTCCTACCCTAAAGATC
+
BBBBBFFFFFFFGGGGGGGGGFGHFHHHHHHGGGGHHHFHHHHHHGGGGGGGGHHHHHHHHHHHHGHGHGHHGHHHGHHHHHHGHHHHHHHGGGGGGHHHHFHHHGHBFFHHGGGGGHHHHHHHHGGGGGGHGHHHHHHHHHGGGGGHHHGGFFHFHHHGGHHHHFGCHHHGGCDGGDGGGGFGGGGGGGBFFFGBFFGGGFFFFFFEFFFFFFFFFFFFFFFEFFFFFFFEFFEFFFFFFFFF..BFFFF
@M05620:45:000000000-G6HP7:1:1101:10262:7190 1:N:0:192
TACCTGTACTGGGGAAGCATTTGAATATCCCCCCATGGTGATGGGGACGGAGAACTGCTCCATAAACACAGGCAACGTGCCTAACTTTCCCGGGAAGATGAAGTCAAAGAGCGACCACAGCTCTCGGAGGTTATTTTGCATCGGTGAGCCAGACAGAATGATCCGATGAGGGGTGCGAAACTATTTGAGGAAAGGAAGCACCTTTTTATTAAATTTACCTTTTAGCAATCGCCATTCCTACCCTAAAGATC
+
BABCCFFFFFFFGGGGGGGGGGHHHHHHHHHGGGGHHHGHHHHHHGGGGGGGGHHHHHHHHHHHHHHHHHHHGGHHGHHHHHHHHHHHHHHGGGGGGGHHHHHHHHHHHHHHGGGGGHHHHHHHHGGGGGEHHHHHHHHHHHGGGGGHHHHHHGHHHHHGFFHHHGGGHHHGGEDGGDFGGGGGGGGGFGCFFFGGGGGGGFFFFFFFFFFFFFFFFFFFFFFFFFFBFFFFFFFFFFFFFFFFFFFFFFF
@M05620:45:000000000-G6HP7:1:1101:10244:7190 1:N:0:192
TACCTGTACTGGGGAAGCATTTGAATATCCCCCCATGGTGATGGGGACGGAGAACTGCTCCATAAACACAGGCAACGTGCCTAACTTTCCCGGGAAGATGAAGTCAAAGAGCGACCACAGCTCTCGGAGGTTATTTTGCATCGGTGAGCCAGACAGAATGATCCGATGAGGGGTGCGAAACTATTTGAGGAAAGGAAGCACCTTTTTATTAAATTTACCTTTTAGCAATCGCCATTCCTACCCTAAAGATC
+
CCDDCFFFFFFFGGGGGGGGGGHHHHHHHHHGGGGHHHGHHHHHHGGGGGGGGHHHHHHHHHHHHHHHHHHHGHHHGHHHHHHHHHHHHHHGGGGGGHHHHHHHHHHHHHHHGGGGGHHHHHHHHGGGGGGHHHHHHHHHHHGGGGGHHHHHHGHHHHHHHHHHHGGGHHHGGFFGGGGGGGGHHHHGGGFGGGGGGGGGGFFFFFFFHFFFFFFHFFFFFFFFFFFFFFFFFFFFFFFFFFFFFFFFFFF
@M05620:45:000000000-G6HP7:1:1101:22088:7210 1:N:0:192
AGATTACTGCAACAGTTCCCCCTGGACCTGGAAAAGTTTCTTGCCTGGCTTACAGAAGCTGAAACAACTGCCAATGTCCTACAGGATGCTACCCGTAAGGAAAGGCTCCTAGAAGACTCCAAGGGAGTAAAAGAGCTGATGAAACAATGGCAAGTAAGTCAGGCATTTCCGCTTTAGCACTCTTGTGGATCCAATTGAACAATTCTCAGCATTTGTACTTGTAACTGACAAGCCAGGGACAAAACAAAGAT
+
BBBCCFFFFFFFGGGGGGGGGGGGHHHHHHHHHHHHHHHHHHHHHHHHHHHHHHHHHHHHHHHHHHHHHHHHHHHHHHHHHHHHHHHHHHFHHHGFGGHHHHFHHHHHGHHHHHHHHHHHHHHGGHGGHHHHHGHHHHGHHHHHHHHHHHHHHGHHHHHHHHHHHHHHHHGGGGGHHHGHHHHHHHHGHHHHHHHHHHFGHHHHHHHFHHGHHHHHHHHHHHHHHHHEGHHHHGGGGGGGGGGGGGGGGGG
@M05620:45:000000000-G6HP7:1:1101:11996:7215 1:N:0:192
AAACCAAGCAGACACTCACCGCTCCCTCGCCACAGGCCAATAGTTTGTCCTCACTGAGTTGGCAACAAGTGGCTGCTGTGGCTGCCATTTTTCTGGTGATGGCCATCAGCTCCGACGAGGTCAGCTGGGGGGCTTTCTTTGTGTAAGCAACGAGAAACCTGAAAGAAGCATTTTTTAACTAAGTCCTGCTGAGTCATTCATGAGTTTTTAGCCGCCTTGCTTCTTCTCACAGACTCTCTACTCTCATGCCA
+
CCCCCCBFBFFFGGGGGGGGGGGGGGHHGGGGGHHHGGHHHHHHHHHHHHHHHHHHHHHHHHHHHHHHHHHHGHGGHHHHHHHGGHHHHHHHHHHHHHHHHHHHHHHHHHHHHGGGGGGGGHHHHHHHGGGGGGGGGGGGGGGGGGFFFFFFFFFFFFFFFFFFFFFFFFFFFFFFFFFFFFFFFFFFFFFFFFFFFFFFFFFFFFFFFFFFFFFFFFFFFFFFFFFFFFFFFFFFFFFFFFFFFFFFFFF
@M05620:45:000000000-G6HP7:1:1101:22100:7223 1:N:0:192
AGATTACTGCAACAGTTCCCCCTGGACCTGGAAAAGTTTCTTGCCTGGCTTACAGAAGCTGAAACAACTGCCAATGTCCTACAGGATGCTACCCGTAAGGAAAGGCTCCTAGAAGACTCCAAGGGAGTAAAAGAGCTGATGAAACAATGGCAAGTAAGTCAGGCATTTCCGCTTTAGCACTCTTGTGGATCCAATTGAACAATTCTCAGCATTTGTACTTGTAACTGACAAGCCAGGGACAAAACAAAGAT
+
BBBAAFFFFFFFGGGFGGGGGGGGHHHHHHHHHHHHHHHHHHHHHHHHHHHHHHHHHHHHHHHHHHHHHHHHHHHHHHHHHHHHHHHHHHFHHHGGGGHHHHFHHHHHGHHHHHHGHHHHHHHGGHGGHHHHHGHHHHHHHGHHHHHHHHHHHGHHHHHHHHFHHHHHHHGGGGGHHHHHHHHHHHHGHHHHHHHHHGHGGGHHHHHHHGHHHHHHHHHHHHHHHHHFHFGHHGFFGGFGGGGGGGGGFGF
@M05620:45:000000000-G6HP7:1:1101:22082:7231 1:N:0:192
AGATTACTGCAACAGTTCCCCCTGGACCTGGAAAAGTTTCTTGCCTGGCTTACAGAAGCTGAAACAACTGCCAATGTCCTACAGGATGCTACCCGTAAGGAAAGGCTCCTAGAAGACTCCAAGGGAGTAAAAGAGCTGATGAAACAATGGCAAGTAAGTCAGGCATTTCCGCTTTAGCACTCTTGTGGATCCAATTGAACAATTCTCAGCATTTGTACTTGTAACTGACAAGCCAGGGACAAAACAAAGAT
+
ABB@BFFFFFFFGGGGGGGGGGGFAGHHGF4AFGHGHHHHHHHHHHHGHHHGHHFHHHHHHHHHHHHHHFHHGHHGHHHHFHHHHHHFHHHHHHGGGEHEHHHHHHHHGHHHHHHGHHHHFHFFGGGEHHHHHGHHHHFHHHGHGHHHHHHHHGHGHHGHHHHHHHHHHHGGGGGHGGHHHHHHHHHGHHHHHGGFHD<CHHHHHHHHFGFHHHHHHHHHCGFHHHF0;GHFHGGGEGEGEFF:CE.FFGF
@M05620:45:000000000-G6HP7:1:1101:11985:7232 1:N:0:192
AAACCAAGCAGACACTCACCGCTCCCTCGCCACAGGCCAATAGTTTGTCCTCACTGAGTTGGCAACAAGTGGCTGCTGTGGCTGCCATTTTTCTGGTGATGGCCATCAGCTCCGACGAGGTCAGCTGGGGGGCTTTCTTTGTGTAAGCAACGAGAAACCTGAAAGAAGCATTTTTTAACTAAGTCCTGCTGAGTCATTCATGAGTTTTTAGCCGCCTTGCTTCTTCTCACAGACTCTCTTCTCTCATGCCA
+
CABCCCCFCFFFGGGGGGGGGGGGGGHHGGGGGHHHGGHHHHHGHHHHHHHHHHHHHHFGHHHHHHHGHHHHGHGGHHHHHHHGGHFHHHHHHHHHHHGHHHHHHHHHHHHHHGGGGGDGGHHHHHHHGGGGGGGGGGGGGGGGGGFFFFFFFFFFFFFFFFFFFFFFFFFFFFFFFFFFFFFFFFFFFFFFFFFFFFFFFFEFFFFFFFFFFFFFFFFFFFFFFFFFFFFFFFFFFFFBFFFFFFFFFF0
@M05620:45:000000000-G6HP7:1:1101:12006:7242 1:N:0:192
AAACCAAGCAGACACTCACCGCTCCCTCGCCACAGGCCAATAGTTTGTCCTCACTGAGTTGGCAACAAGTGGCTGCTGTGGCTGCCATTTTTCTGGTGATGGCCATCAGCTCCGACGAGGTCAGCTGGGGGGCTTTCTTTGTGTAAGCAACGAGAAACCTGAAAGAAGCATTTTTTAACTAAGTCCTGCTGAGTCATTCATGAGTTTTTTGCCGCCTTGCTTCTTCTCACAGACTCTCTACTCTCATGCCC
+
AA?A1A11ACFFGFFFGFGEA0AAEFCCEGGGGF0/AFGCF1GGGHEEGFF1FHFGE1GDDB1FFEHHBFGHGHEEFHF00/>/F01F12GHHHG1FGEDF1FG1>GHHGHHFC/E/<BC<B1BBFHGFC@-A@GGBFBBB;BFBFFBBFF@E---BF-FFFB/BFFFFFFFFFF;-BFF//:F9/9;/FB9AB9FFFFFB///BFF/;--BB99@AB//9B/9BFBF9FF//AF9/BF/FBFFFBFBFF/
@M05620:45:000000000-G6HP7:1:1101:10665:7271 1:N:0:192
ATCTCTATCTCCTAAAAACCTGTTTAGATTTGGAGATAGACCTTCAGGTTTTTCATCATTTTCTGCATGAATTATACATTGACCACGTGGTCAGTTTGCAGCCTTCTGTTATTTTGTTTGACAGAGTGTCTTGTTGAGAACATATGTAGGACATGATTTTTTCCTGCCACAGGGAAAATAAAGTATACGTTTTCAATATTTATTCTTTAATAAAGGATCTCAAAGCCAGCTTTAGCAAAAGGACAAAAGGG
+
BBBBBFFFFFFBGFED4GFGGFHFF5DCGHDD544FF5GFFHHHH3GFFEGEFH5FH5FGFHHFFHGDFBFHFGHGHFHHBFGHHGAGEAFDFGGHHFGGFF1BFFFFHF44FG@4BGHB3F4BCEG3GHGF@GHA43/B3CGFGBBBB3BFHGB3BFHHHGHFB320B200///0/<@D2>@<<?F10?<FF1<111?FG1FFGGGHH11FF1110<CGEHH0DFHBCEBBD00000://:/./:;./;?
@M05620:45:000000000-G6HP7:1:1101:10669:7294 1:N:0:192
ATCTCTATCTCCTAAAAACCTGTTTAGATTTGGAGATAGACCTTCAGGTTTTTCATCATTTTCTGCATGAATTATACATTGACCACGTGGTCAGTTTGCAGCATTCTGTTATTTTGTTTGACAGAGTGTCTTGTTGAGAACATATGTAGGACATGATTTTTTCCTGCAACAGGGAAAATAAAGTATAAGTTTTAAAGATTTATTCTTTAATAAAGGATCTCAAAGCCAGCTTTAGAAAAAGGAAGAAAGGG
+
CCCCCFFFFFFFGGGGGGGGGGHHHHHHHHHHHHHHHHHHHHHHHHHHHHHGGHHHHIHHHHIHIHHHHHHHHHHHHHHHHHHHHHGGHGHHGHHHHHHGHHAGHHHHHHHHHHHHHHHHHHHHGHHHHHHHHHHHHHHHHHHHHHHDHHHHHHHGHHHHHGHHHHHGHHHHHGGHHHHHGFHGHHHHHFHHHFGHHHHHHHHHHHHHHHHHHHHHHHHHHGHHHGHGHGHHHHGBFFHGGGBHHHHHHGG
@M05620:45:000000000-G6HP7:1:1101:25520:7303 1:N:0:192
CATCCTGACCCTGAAGTACCCCATTGAGCATGGCATCGTCACCAACTGGGACGACATGGAGAAGATCTGGCACCACACCTTCTACAACGAGCTGCGCGTGGCCCCGGAGGAGCACCCAGTGCTGCTGACCGAGGCCCCCCTGAACCCCAAGGCCAACAGAGAGAAGATGACTCAGGTGAGGCTCGGCCGACGCCCGTGCTCCTCCCGTCCTTTCCCCAGTCATTTTCTGCCCGGCTTGATTCTGACATTAG
+
CCCCCFFFFFFFGGGGGGGGGGGHHHHHHHHHHHHHHGHHHGHHHGHHHHHHGGGGGHHHHHHHHGHHHHHHHGHHHGGHHHHHHHHHGGGGGHHGGGGGGGHHGGGGGGGGHHHHGGHHHGHHHHHHHHGGGGGGGGGGGGGHHHGGGCHGHHGGGGGGGGGGGGGGGGGGGGGGGGGGGGGGFFFFFFFFFFFFFFDFFFFFFFFEFFFFFFFFFFFFFFFFFFFFFFFFF;CFF;AFFFFF0BFFFF:
@M05620:45:000000000-G6HP7:1:1101:21812:7323 1:N:0:192
TACCTGTACTGGGGAAGCGTGTAGCAATCGCCATTCCTACCCTAAAGATCGGAAGAGCACACGTCTGAACTCCAGTCACGGACATTTATCTCGTATGCCGTCTTCTGCTTGAAAAAAAAAAAAAAAAAAATTATAAAAAAAAGTAAAGCTATATTATTACCAACGATAAGAGAGCAGTCATAAACATGAGTAGGATAAACATCATGATAAGACAATATAAAGAGAAGACAAGCCCGATGAGCGCAGACAAA
+
CCCDCFFFFFFFGGGGGGGGGGHHGHHHHGGGGGHHHHHHHHHHHHHHHHHGGGGHHHHHHHGHHHGHHHHHHGHHHHHGGGGGHHHHHHHHHGGHHHHGGGHGHHHHHHGHGHHHGGGGG<</--<---.0000;000--;9:00000000000000:0:00..9::A000:..0/00:00;0:0;0:0:000000000000:00:000000//:000000://:/0//:....---.000-----.//;
@M05620:45:000000000-G6HP7:1:1101:19494:7348 1:N:0:192
TACCTGTACTGGGGAAGCATTTGAATATCCCCCCATGGTGATGGGGACGGAGAACTGCTCCATAAACACAGGCAACGTGCCTAACTTTCCCGGGAAGATGAAGTCAAAGAGCGACCACAGCTCTCGGAGGTTATTTTGCATCGGTGAGCCAGACAGAATGATCCGATGAGGGGTGCGAAACTATTTGAGGAAAGGAAGCACCTTTTTATTAAATTTACCTTTTAGCAATCGCCATTCCTACCCTAAAGATC
+
AABBBFFFFFFFGCGGGGFGGGHGHHHGHHHGGGGHHHHHHHHFEGGGGGGGGHHHGHHHHHHHHHHHHHHHGGHHEHHHHHHHHHHHHHHGGGEGGHHHGHHHHHFHHHHHGGGGGHHHHHHHHGGGGGGHHHHHHHHHHHGGGGGHHHGHHGHHGHHHHHHHHGGGHHGFGEDGGDGGGGGGGGGGGFBFFFFFFGGFFFFFFFFFFFFFFFFFFFFFFFFFFFFFFFFFFFFFFFFFFFFFFBFFFFF
@M05620:45:000000000-G6HP7:1:1101:20064:7376 1:N:0:192
TACCTGTACTGGGGAAGCATTTGAATATCCCCCCATGGTGATGGGGACGGAGAACTGCTCCATAAACACAGGCAACGTGCCTAACTTTCCCGGGAAGATGAAGTCAAAGAGCGACCACAGCTCTCGGAGGTTATTTTGCATCGGTGAGCCAGACAGAATGATCCGATGAGGGGTGCGAAACTATTTGAGGAAAGGAAGCACCTTTTTATTAAATTTACCTTTTAGCAATCGCCATTCCTACCCTAAAGATC
+
BCCCCFFFFFFFGGGGGGGGGGHHHHHHHHHGGGGHHHGHHHHHHGGGGGGGGHHHHHHHHHHHHHHHHHHHGHHHGHHHHHHHHHHHHHHGGGFGGHHHHHHHHHHHHHHHGGGGGHHHHHHHHGGGGGGHHHHHHHHHHHGGGGGHHHHHHGHHHHHHHHHHHGGGHHHGGEDGGFGGGGGGGGGGFGGGGGGGGGGGGFFFFFFFFFFFFFFFFFFFFFFFFFFFFFFFFFFFFFFFFFFFFFFFFFF
@M05620:45:000000000-G6HP7:1:1101:4201:7377 1:N:0:192
ATCTCTATCTCCTAAAAACCTGTTTAGATTTGGAGATAGACCTTCAGGTTTTTCATCATTTTCTGCATGAATTATACATTGACCACGTTCCAGCGTGGTCAGTTTGCAGCATTCTGTTATTTTGTTTGACAGAGTGTCTTGTTGAGAACATATGTAGGACATGATTTTTTCCTGCAACAGGGAAAATAAAGTATAAGTTTTAAAGATTTATTCTTTAATAAAGGATCTCAAAGCCAGCTTTAGAAAAAGGA
+
AA3AAFFFFFFFGGFFFGEEFGGHHHGHHHHHHFHHHHHHHHHHHFGHHHHGGHHHHFHHGHGHHHGGHGHHHHHGFHHHHFA3AFEGHHHHHGFEEEBGFGGFHHGHHFHHGHHHHHGHHGHGGGHHGGHHHHGGGFGHFGHHFHEHFGGGHHHFHHFFHHHHHHGGHDHHHHBGGFHHHGGFEFFFHEH?DGHBF>FHHHBGHHHGHHGHFHHHGHGGFGDFFHFHDFFFH/:G;CGFHHHFCGFFAAC
@M05620:45:000000000-G6HP7:1:1101:20045:7385 1:N:0:192
TACCTGTACTGGGGAAGCATTAGAATATCCCCCCATGGTGATGGGGACGGAGAACTGCTCCATAAACACAGGCAACGTGCCTAACTTTCCCGGGAAGATGAAGTCAAAGAGCGACCACAGCTCTCGGAGGTTATTTTGCATCGGTGAGCCAGACAGAATGATCCGATGAGGGGTGCGAAACTATTTGAGGAAAGGAAGCACCTTTTTATTAAATTTACCTTTTAGCAATCGCCATTCCTACCCTAAAGATC
+
CCCCCFFFFFFFGGGGGGGGG5FHHHHHHHHGGGGHHHHHHHHHHGGGGGGGGHHHHHHHHHHHGHHHHHHHGHHHGHHHHHHHHHHHHHHGGGGGGHHHHHHHHHHHHHHHGGGGGHHHHHHHHGGGGGGHGHHHHHHHHHGGGGGHHHHHHGHHHGHHHHHHHGGGHHHGG:AFGDAGGGGGGGGGGGGGGGGGGGGGGFFFFFFFFFFFFFFFFFFFFFFFFFFFFFFFFFFFFFFFFFFFFFFFFFF
@M05620:45:000000000-G6HP7:1:1101:4209:7393 1:N:0:192
ATCTCTATCTCCTAAAAACCTGTTTAGATTTGGAGATAGACCTTCAGGTTTTTCATCATTTTCTGCATGAATTATACATTGACCACGTTCCAGCGTGGTCAGTTTGCAGCATTCTGTTATTTTGTTTGACAGAGTGTCTTGTTGAGAACATATGTAGGACATGATTTTTTCCTGCAACAGGGAAAATAAAGTATAAGTTTTAAAGATTTATTCTTTAATAAAGGATCTCAAAGCCAGCTTTAGAAAAAGGA
+
CCCCCFFFFFFFGGGGGGGGGGHHHHHHHHHHHHHHHHHGHHHHHHHHHHHGGHHHHIHHHHHIHHHHHHHHHHHHHHHHHHHHHHGHHHHHHHGGGGHHHHHHHHHHHHHHHHHHHHHHHHHHHHHHHHHHHHHHHHHHHHHHHHHHHHHHHHHHHHHHHHHHHHHHHGHHHHHHHHHHHGGHHHHHGHHHHHHHHHHHHHHHHHHHHHHHHHHHHHHHGHHHGHHHHGHHHHHHHGHHHHGHHHHHGGH
@M05620:45:000000000-G6HP7:1:1101:25157:7401 1:N:0:192
TACCTGTACTGGGGAAGCAATCGCCATTCCTACCCTAAAGATCGGAAGAGCACACGTCTGAACTCCAGTCACGGACATTTATCTCGTATGCCGTCTTCTGCTTGAAAAAAAAAAACCATTTCAACTTGCTGGCATTCTCTGTCTACCCAACGAGAAACCTAAAAAAAGCATTTTTTAACTTCTACCTGCTCAGCCCTTCATGAGCCTTCAGCCCCCTCGCCTCTTACCACACACTCTCTACACACATTCCC
+
BBBBBFFFFFFFGGFGGGEGGGGGGGGHHHHHHHHHFGHHHHHHGEGGFHHGHHHGHHHGHHHHHHHHHHHHGGGGFHHHHFGHHFF?GHHHGGGHGHHGGHHBHFHHFEGF/>CA/?@22@22@2<211?1/0<1?111?1?1>1>F1<A....<//C///<DD-;..;0000:;.0900009;000;/099/9./9;909000/9;9////.9@=.-9;../;///:9..9;/;9///;/9:../99//
@M05620:45:000000000-G6HP7:1:1101:16158:7411 1:N:0:192
AAACCAAGCAGACACTCACCGCTCCCTCGCCACAGGCCAATAGTTTGTCCTCACTGAGTTGGCAACAAGTGGCTGCTGTGGCTGCCATTTTTCTGGTGATGGCCATCAGCTCCGACGAGGTCAGCTGGGGGGCTTTCTTTGTGTAAGCAACGAGAAACCTGAAAGAAGCATTTTTTAACTAAGTCCTGCTGAGTCATTCATGAGTTTTTAGCCGCCTTGCTTCTTCTCACAGACTCTCTACTCTCATGCCA
+
DDDDDCDFCFFFGGGGGGGGGGGGGGHHGGGGGHHHGGHHHHHHHHHHHHHHHHHHHHHHHHHHHHHHHHHHGHGGHHHHHHHGGHHHHHHHHHHHHHGHHHHHHHHHHHHHHGGGGGGGGHGHHHHHGGGGGGGGGGGGGGGGGGFFFFFFFFFFFFFFFFFFFFFFFFFFFFHFFFFFFFFFFFFFFFFHFFFFFFHHHHFFFFFFFFFFFFFFFFFFFHHFFFHFFFFFFFFFFFFHHFFFFFFFFFF
@M05620:45:000000000-G6HP7:1:1101:5962:7411 1:N:0:192
AAACCAAGCAGACACTCACCGCTCCCTCGCCACAGGCCAATAGTTTGTCCTCACTGAGTTGGCAACAAGTGGCTGCTGTGGCTGCCATTTTTCTGGTGATGGCCATCAGCTCCGACGAGGTCAGCTGGGGGGCTTTCTTTGTGTAAGCAACGAGAAACCTGAAAGAAGCATTTTTTAACTAAGTCCTGCTGAGTCATTCATGAGTTTTTAGCCGCCTTGCTTCTTCTCACAGACTCTCTACTCTCATGCCA
+
DDDDDDCFCFFFGGGGGGGGGGGGGGHHGGGGGHHHGGHHHHHHHHHHHHHHHHHHHHHHHHHHHHHHHHHHGHGGHHHHHHHGGHHHHHHHHHHHHHHHHHHHHHHHHHHHHGGGGGGGGHHHHHHHGGGGGGGGGGGGGGGGGGFFFFFFFFFFFFFFFFFFFFFFFFFFFFFFFFFFHFFFFFFFFFFFFFFFFFFFFFFFFFFFFFFFFFFFFFFFHFFFFFFFFFFFFFFFFFFHFFFFFFFFFFF
@M05620:45:000000000-G6HP7:1:1101:8501:7446 1:N:0:192
CATCCTGACCCTGAAGTACCCCGGCTTGATTTCTGACATTAGATCGGAAGAGCACACGTCTGAACTCCAGTCACGGACATTTATCTCGTATGCCGTCTTCTGCTTGAAAAAAAAAAAAAAATCAAACACTTTAGAACCCCTCACTCCCCCTCTTTCCACAGTTCCAGAAGAAAACCCGTGCTCGACATGCTACGTGCGCGCCGCACGGCCTATCAACGCACGCCCACGTCCCTCGCCACTTCGCGCCCTGC
+
DDDDDFFFFFFFGGGGGGGGGGGGGGGGHHHHHHHHHHHHHHHHHHGGGGHHHHHHHGHHHGHHHHHHHHHHHHGGGGGHHHHHGHHHGGHHHHGGGHGHHHHHHHHHHHHGGGCC<>/<-0111110>11111000.......00/...-./0000000.0000000/00////:9-....0.--..00000../.-----9-------./0000/.-----.-..-:...0/---..000..--9--.9
@M05620:45:000000000-G6HP7:1:1101:19336:7456 1:N:0:192
AGATTACTGCAACAGTTCCCCCTGGACCTGGAAAAGTTTCTTGCCTGGCTTACAGAAGCTGAAACAACTGCCAATGTCCTACAGGATGCTACCCGTAAGGAAAGGCTCCTAGAAGACTCCAAGGGAGTAAAAGAGCTGATGAAACAATGGCAAGTAAGTCAGGCATTTCCGCTTTAGCACTCTTGTGGATCCAATTGAACAATTCTCAGCATTTGTACTTGTAACTGACAAGCCAGGGACAAACAAAGATC
+
BBBBBFFFBFFFGGGGGGGGGGGFGHHHHBAGCHHHFGHHHHHHGHHEHHHHHF3GHHGHHHFHHHHHHHHHFGHFHHHHHHFHHFHGGHFGGFGE@FHFHHF1FCFGGHHE3@GCGHHHGHFGECEEEGHHHFFHGHHHHFFHHHHHFGHEHGGHHFFHHHBGEFGHGHDGGGGF?1FFGHHHHDGFEHHHFCDDGDGHFGHHHHHFFFFCCGHCFCF:CGHGHHHFHHHHAEFFEA.E.9FAFGFGGGG
@M05620:45:000000000-G6HP7:1:1101:16500:7472 1:N:0:192
TACCTGTACTGGGGAAGAGTGTAGCAATCGCCATTCCTACCCTAAAGATCGGAAGAGCACACGTCTGAACTCCAGTCACGGACATTTATCTCGTATGCCGTCTTCTGCTTGAAAAAAAAAAAAATTTGACAAAGTTTCTTGTTTATAACCTATTTATGTCATTATTATATCCTGCCACAGTTCACCTCAAGTATCAGTTTTACCTATTTCTTCTTTCATACTTGCTCTCAAAGCCCGCTTTCGTAACAGGA
+
CCCCCFFFFFFFGGGGGGGFGGHHHHHHHGGGGGHHHHHHHHHHHHHHHHHGGGGHHHFHGHGHHHGGFHHHHHHHHHHGGGGGHHHFHHHHHFGHHHHFEGHGGHHHHHHGGHHHGGG?<<//0=?1=1F1?0>111>DG<>011>1>GH10<=00000=<000=0=0==<D0::CBA.:00;CGB.0:0;:00;0;00;00900;C99B00;9;00FF00000;90CF0:0/..-9:9E0../..00;;
@M05620:45:000000000-G6HP7:1:1101:18131:7507 1:N:0:192
TACCTGTACTGGGGAAGCAATCGCCATTCCTACCCTAAAGATCGGAAGAGCACACGTCTGAACTCCAGTCACGGACATTTATCTCGTATGCCGTCTTCTGCTTGAAAAAAAAAAAAAACACAAAACAATTCTCAAACGCTACACTACCTCACAAACCCCGTGAGACCACCTACAATCCCTTACTCCACCCTCTACCACACCACTTTGCATATAAGTGCACCCTCGTACGTCGCGTCTGTGACCCTCCCATC
+
CCCDCFFFFFFFGGGGGGGGGGGGGGGHHHHHHHHHHHHHGHHHGGGGGHHHHHHGHHHGHHHHHHHHHHHHGGGGGHHHHHHHHHGGHHHHGFGHGHHHHHHHHHHHGGEGFC>>>//=?//000..11111111<.-.<-0/0///00<.00...<.-<...00</.9.0/0000/00000:000/..../0:000.....00:0<000000000000/...<..<</.-----..00000//.../0/
@M05620:45:000000000-G6HP7:1:1101:17953:7516 1:N:0:192
AAACCCAGAAGACATGAGGTCAGCTAGATCGGAAGAGCACACGTCTGAACTCCAGTCACGGACATTTATCTCGTATGCCGTCTTCTGCTTGAAAAAAAAAAATTCAAAAACATACCACAACTCTCTTCTTTTATTTTTCATCTTTTAACCTGCCCTCTATCTCTTAACCTATCAGCTCCCCTCCTATCTTAATCAATGCACCACTATTCTCCGTTCCACCATTCTCACTCTCCATTCCTCCCCTATCTATC
+
AABCCCABCFFFGGGGGGGGGGHHHHHGHHGGEFGHHHHHHHGHHHGHHHHHHHFHHHHGGGGGHHHHGFHHHFGGHHHGGGHGHHHHHHHHGHGHCGGGG/023D332///232?22///22222222111111?<10111111111111000.1.0<=110000000000<00<000../../00:00000000000;09;.;/000000..0/90;..00090090000/0000000/..9:000:;:
@M05620:45:000000000-G6HP7:1:1101:13494:7527 1:N:0:192
CATCCTGACCCTGAAGTACCCCATTGAGCATGGCATCGTCACCAACTGGGACGACATGGAGAAGATCTGGCACCACACCTTCTACAACGAGCTGCGCGTGGCCCCGGAGGAGCACCCAGTGCTGCTGACCGAGGCCCCCCTGAACCCCAAGGCCAACAGAGAGAAGATGACTCAGGTGAGGCTCGGCCGACGCCCGTGCTCCTCCCGTCCTTTCCCCAGTCATTTTCTGCCCGGCTTGATTTCTGACATTA
+
CCCCCFFFFFFFGGGGGGGGGGEHHHHHHHHHHHHHHGHHHGHHHGHHHHHHGGGGGHHHHHHHHHHHHHHHHGHHHGGHHHHHHHHHGGGGGHHGGGGGGGHHGGGGGGGGHHHHGGHHHHHHHHHHHHGGGGGGGGGGGGHHHHGGFGHGHHGGGGGGGGGGGGGGGGGGGGGGGGGGGGGGFFFFFAFFFFFFBFFEFFFFFFFEDFDFFFFFFFFFFFFFFFFFFFFFFFFFFF9FFFFFFBFFBF/
@M05620:45:000000000-G6HP7:1:1101:13487:7544 1:N:0:192
CATCCTGACCCTGAAGTACCCCATTGAGCATGGCATCGTCACCAACTGGGACGACATGGAGAAGATCTGGCACCACACCTTCTACAACGAGCTGCGCGTGGCCCCGGAGGAGCACCCAGTGCTGCTGACCGAGGCCCCCCTGAACCCCAAGGCCAACAGAGAGAAGATGACTCAGGTGAGGCTCGGCCGACGCCCGTGCTCCTCCCGTCCTTTCCCCAGTCATTTTCTGCCCGGCTTGATTTCTGACATTT
+
CCCCCFFFFFFFGGGGGGGGGGGHHHHHHHHHHHHHHGHHHGHHHGHHHHHHGGGGGHHGHHHHHHHHHHHHHGHHHGGHHHHHHHHHGGGGGHHGGGGGGGHHGGGGGGGGHHHHGGHHHHHHHHHHHHGGGGGGGGGGGGHHHHGGGGHGHHGGGGGGGGGGGGGGGGGGGGGGGGGGGGGGFFFFFFFFFFFFDFFFFFFFFFFEFFFFFFFFFFFFFFFFFFFFFFFFFFFFFFFFFFFFF0BBFF0
@M05620:45:000000000-G6HP7:1:1101:13908:7556 1:N:0:192
ATCTCTATCTCCTAAAAACCTGTTTAGATTTGGAGATAGACCTTCAGGTTTTTCATCATTTTCTGCATGAATTATACATTGACCACGTGGTCAGTTTGCAGCATTCTGTTATTTTGTTTGACAGAGTGTCTTGTTGAGAACATATGTAGGACATGATTTTTTCCTGCAACAGGGAAAATAAAGTATAAGTTTTAAAGATTTATTCTTTAATAAAGGATCTCAAAGCCAGCTTTAGAAAAAGGAAGAAAGGG
+
BBBBBFFFFFFFGGGGFGGGGGHHHFHGHHHHHFHGHHHBHHHHHHHHHHHGGHFHHHHHHHHHHHFHHHHHHHHHHHHHHGHHGHGHHGHHHHHHHHHHHH1GHHHHHHHHHHHHHHHHHGFHHHHHHHHHHHHHHGGHHHHHGGGFFFHHHHHHHHHHHGHHHHFGHHHGHGGHHHG@<FGGHHHHHHHHH<<FGFGHHHHHHHHHGGGF=FHHGHHHHHHHHGHHHGHHHHHEHFHHGGHHGGHHGGG
@M05620:45:000000000-G6HP7:1:1101:13928:7570 1:N:0:192
ATCTCTATCTCCTAAAAACCTGTTTAGATTTGGAGATAGACCTTCAGGTTTTTCATCATTTTCTGCATGAATTATACATTGACCACGTGGTCAGTTTGCAGCATTCTGTTATTTTGTTTGACAGAGTGTCTTGTTGAGAACATATGTAGGACATGATTTTTTCCTGCAACAGGGAAAATAAAGTATAAGTTTTAAAGATTTATTCTTTAATAAAGGATCTCAAAGCCAGCTTTAGAAAAAGGAAGAAAGGG
+
CCCCCFFFFFFFGGGGGGGGGGHHHHHHHHHHHHHHHHHHHHHHHHHHHHHGGHHHHHHHHHHHHHHHHHHHHHHHHHHHHGHHHHGHE1ABD?DGGHBFFE1DHFDGHDHHHBHHHHGG33@GB?GHFHGHHHHH4B/BC3GDHH4G4F?GCGGHHHHGGGFHHH22BCG2/FFHFFGGFHG>GHDGHDHHGFFHHDGHHHHGFHHHDGGD11<1CGBGGHEGB/C/C<CFHFFCD0/..:BGFHHHHHG
@M05620:45:000000000-G6HP7:1:1101:23080:7587 1:N:0:192
TACCTGTACTGGGGAAGCATTTGAATATCCCCCCATGGTGATGGGGACGGAGAACTGCTCCATAAACACAGGCAACGTGCCTAACTTTCCCGGGAAGATGAAGTCAAAGAGCGACCACAGCTCTCGGAGGTTATTTTGCATCGGTGAGCCAGACAGAATGATCCGATGAGGGGTGCGAAACTATTTGAGGAAAGGAAGCACCTTTTTATTAAATTTACCTTTTAGCAATCGCCATTCCTACCCTAAAGATC
+
DDDDDFFFFFFFGGGGGGGGGGHHHHHHHHHGGGGHHHHHHHHHHGGGGGGGGHHHHHHHHHHHHHHHHHHHGHHHGHHHHHHHHHHHHHHGGGGGGHHHHHHHHHHHHGHHGGGGGHHHHHHHHGGGGGGHHHHHHHHHHHGGGGGHHHHHHGHHGHHHHHHHHGGGHHHGGCEGGFGGGGGGGHHGGGBFGGGGGGGGGFFFFFFFFFFFFFFFFFFFFFFFFFFFFFFFFFFFFFFFFFFFFBFFFFF
@M05620:45:000000000-G6HP7:1:1101:23063:7595 1:N:0:192
TACCTGTACTGGGGAAGCATTTGAATATCCCCCCATGGTGATGGGGACGGAGAACTGCTCCATAAACACAGGCAACGTGCCTAACTTTCCCGGGAAGATGAAGTCAAAGAGCGACCACAGCTCTCGGAGGTTATTTTGCATCGGTGAGCCAGACAGAATGATCCGATGAGGGGTGCGAAACTATTTGAGGAAAGGAAGCACCTTTTTATTAAATTTACCTTTTAGCAATCGCCATTCCTACCCTAAAGATC
+
1>>AAFFFFFF1G1FA1AFGGFFGD3GGHGEFGGGHFHGAGGDGGC/EGGGGGHHHFGHHGHHGHHHHHHHHFHHHEF/FFFGHHFGEFHH?@E>@EFGHHEG2FGHHHHFHEGCGBGHHHHHHHCGGGGGFFFGHGGHHHHGGFCGGHHHHHGHGGHHHFHHHHCEGHGHGC;ACAAAGGFGGGFGFEGFGGA9BFGGFGFFB/BFFBFF/BFFFFFFFFFFBB/F/FFEEFFEFBFFF/-FFFFFFFFF
@M05620:45:000000000-G6HP7:1:1101:12639:7632 1:N:0:192
TACCTGTACTGGGGAAGCATTTGAATATCCCCCCATGGTGATGGGGACGGAGAACTGCTCCATAAACACAGGCAACGTGCCTAACTTTCCCGGGAAGATGAAGTCAAAGAGCGACCACAGCTCTCGGAGGTTATTTTGCATCGGTGAGCCAGACAGAATGATCCGATGAGGGGTGCGAAACTATTTGAGGAAAGGAAGCACCTTTTTATTAAATTTACCTTTTAGCAATCGCCATTCCTACCCTAAAGATC
+
CBCCCFFFFFFFGGGGGGGGGGHHHHGHHHHGGGGHHGHGGHHHHGGGGGGGGHHHHHHHHHHHHHHHHGHHGHHHGHHHHHHHHHHHHHHGGGGGCGHHHFFHHHHHHHGHGGGGGHHHHHHGHGGGFGFHGGHHHHHHHHGFGDGFGGHGHGHGHHHHDHHHHGGGHHHGGGGGGEFAGGFGGGGBAFFFFFGFFFGGGFFFFFFFFFFFFFFFFFFFFFFFFFFFFFEEFFFFFFFFFFFFF.9BFFF
@M05620:45:000000000-G6HP7:1:1101:25888:7644 1:N:0:192
TACCTGTACTGGGGAAGCATTTGAATATCCCCCCATGGTGATGGGGACGGAGAACTGCTCCATAAACACAGGCAACGTGCCTAACTTTCCCGGGAAGATGAAGTCAAAGAGCGACCACAGCTCTCGGAGGTTATTTTGCATCGGTGAGCCAGACAGAATGATCCGATGAGGGGTGCGAAACTATTTGAGGAAAGGAAGCACCTTTTTATTAAATTTACCTTTTAGCAATCGCCATTCCTACCCTAAAGATC
+
CCCCCFFFFFFFGGGGGGGGGGHHHHHHHHHGGGGHHHGHHHHHHGGGGGGGGHHHHHHHHHHHHHHHHHHHGHHHGHHHHHHHHHHHHHHGGGGGGHHHHHHHHHHHHHHHGGGGGHHGHHHHHGGGGGEHHHHHHHHHHHGGGGGHHHHHHGHHHHHHHHHHHGGGHHHGGGGGGGGGGGGGGGGGGGBFGGGGGGGGGFFFFFFFFFFFFFFFFFFFFFFFFFFFFFFFFFFFFFFFFFFFFFFFFFF
@M05620:45:000000000-G6HP7:1:1101:12627:7650 1:N:0:192
TACCTGTACTGGGGAAGCATTTGAATATCCCCCCATGGTGATGGGGACGGAGAACTGCTCCATAAACACAGGCAACGTGCCTAACTTTCCCGGGAAGATGAAGTCAAAGAGCGACCACAGCTCTCGGAGGTTATTTTGCATCGGTGAGCCAGACAGAATGATCCGATGAGGGGTGCGAAACTATTTGAGGAAAGGAAGCACCTTTTTATTAAATTTACCTTTTAGCAATCGCCATTCCTACCCTAAAGATC
+
A?B?AFFDFFFCAEFEEGF5FGFFHFHGF5AFEGGFGGGD55GGEEFGG?11AGHHDGHFGEDDFDHFHHGFAGFG@FCCGHHGHDHHFHHGGC?EDFHFHFBHGHHFHFFFEGGCCGHHAGFHHGGDD@?FGHHHHD1<FFFGGGGEHHFFFFFHEEGFGHHHH?EDFFFD-;;EG.B@GGGFGFF9EF9FFGFGFF./9EF/FFFEFFBB/;FFFF/9BBFB/BF//;9EDFEFFFFF/A?BFFFFFFF
@M05620:45:000000000-G6HP7:1:1101:21169:7650 1:N:0:192
TACCTGTACTGGGGAAGCGTGTAGCAATCGCCATTCCTACCCTAAAGATCGGAAGAGCACACGTCTGAACTCCAGTCACGGACATTTATCTCGTATGCCGTCTTCTGCTTGAAAAAAAAAAAATAATATATACCAATACCTACATCCTCCTTCCCCCCTATCCCACTTCCAACAACCCTCCCACCACCTTCCCCCCCTCCCCCCCACCACCGGCTTCCATCCACCCCTCCTCCCTTGTACCCCCGCCTTCC
+
CCCCCFFFFFFFGGGGGGGGGGHHHHHHHGGGGGHHHHHHHHHHHHHDGHHGGGGHHHHHHHGHHHGHHHHHHHHHHHHGGGGGHHHHHHHHHFGHHHHGGGHGHHHGHHHHHHHHGGGGF>/0=1111111111=111<1101110110000<//.--.00/00:.000000.....;.../9..9..00///.-;-...:.-9-.9....----90009.:0;.-...///./0/:00:0.----.99/
@M05620:45:000000000-G6HP7:1:1101:26564:7659 1:N:0:192
TACCTGTACTGGGGAAGCATTTGAATATCCCCCCATGGTGATGGGGACGGAGAACTGCTCCATAAACACAGGCAACGTGCCTAACTTTCCCGGGAAGATGAAGTCAAAGAGCGACCACAGCTCTCGGAGGTTATTTTGCATCGGTGAGCCAGACAGAATGATCCGATGAGGGGTGCGAAACTATTTGAGGCAAGGAAGCACCTTTTTATTAAATTTATCTTTTAGCAATCGCCATTCCTACCCTAACGATC
+
AAAABFFFFFFFGCGGGG4FFDF6FHHHHFEEEEGH3GFG5FDHHGGEGGCEFHHG3FHHGHHHH5GFHGGGGHHHEHGHHHFHHFGFDGFEEG/>ABGH4?FBGFGHHHHHEGDGCHFFGFHHHGG/@C?F<GHFHHHFGGGGEEFFHGEGHGHHHHHHHGHHGADEGFCDC.AE-9A-AFBCFFF0;B.;99EF/FEBFFFFFF:EF:B9;9BBFBFFFFFB/BF/FB.ED.;FF/:/9F.BFF.A.;.
@M05620:45:000000000-G6HP7:1:1101:26536:7673 1:N:0:192
TACCTGTACTGGGGAAGCATTTGAATATCCCCCCATGGTGATGGGGACGGAGAACTGCTCCATAAACACAGGCAACGTGCCTAACTTTCCCGGGAAGATGAAGTCAAAGAGCGACCACAGCTCTCGGAGGTTATTTTGCATCGGTGAGCCAGACAGAATGATCCGATGAGGGGTGCGAAACTATTTGAGGAAAGGAAGCACCTTTTTATTAAATTTACCTTTTAGCAATCGCCATTCCTACCCTAAAGATC
+
BBBBBFFFFFFBGGGGGGFGGGGHHHHHHHHGGGGHHHHHHHHHHGGFGGGGGHHHHHHHHHHHHHHGHHGHGHHHGHEGHHHHHHHHHHHGGGGGGHHHHHHHGHHHHHGHGGGGCHHHHHHHHGGGGGGHGHHHHGHGHHGGGGGHHHHHHGHHFHHHHHHHHDFGHFHGCDDG?CBBGGGGGGGGGGBFGFGGGGGGGFFFFFFFFFF/FFFFFFFFFFFFBF/BFF?EFBEFFFFFFFFFFFBFFFF
@M05620:45:000000000-G6HP7:1:1101:9975:7681 1:N:0:192
CATCCTGACCCTGAAGTACCCCGGCTTGATTTCTGACATTAGATCGGAAGAGCACACGTCTGAACTCCAGTCACGGACATTTATCTCGTATGCCGTCTTCTGCTTGAAAAAAAAAAAAATGCTGCTGACCGAGGCCCACCTGAATCCCAAGCCCAACAGAGAGAAGATGACTCAAGGGAGGCTCGGCCGACGCCCGCGCTCCTCCCGTCCTTGTCCCCGACATGTGCTGTCCGGTTGGATTGTTGCCAATT
+
CCCCCFFFFFFFGGGGGGGGGGGGGGGGHHHHHHHHHHHHHHHHHHGGGGHHHHHHHGHHHGHHHHHHHHHHHHGEGGGHHHHHHGHHGGHHHHGGGHGHHHHHHHHHGFHGEDDC>>>011<11111?F-<-<-<<.<CH/<00;C:0C...;..:./;/;.:/;990000;0/0/;..-C.;-:..-;9--;@;-9999AF/9A.AAA.///;//.--:;;/;/////;/.-;.--//;//99////9/
@M05620:45:000000000-G6HP7:1:1101:16666:7722 1:N:0:192
AAACCAAGCAGACACTCACCGCTCCCTCGCCACAGGCCAATAGTTTGTCCTCACTGAGTTGGCAACAAGTGGCTGCTGTGGCTGCCATTTTTCTGGTGATGGCCATCAGCTCCGACGAGGTCAGCTGGGGGGCTTTCTTTGTGTAAGCAACGAGAAACCTGAAAGAAGCATTTTTTAACTAAGTCCTGCTGAGTCATTCATGAGTTTTTAGCCGCCTTGCTTCTTCTCACAGACTCTCTACTCTCATGCCA
+
BBBBBBBFBFFFGGGGGGGGFGGGGGHHGGGGGHHHGGHHHHHHHHHHHHHHHHHHHHHHHHHHHHHHGGHHGHGGHGGHHHHGFHHGHHHHHHHHHHHHFHHHHHHHFHHHHGGGGEDGDHFHHGHHGGGGGGGGGGGGGGGFGGFFFFFFFFFFFFFFFFFFFFFFFFFFFFFFFFFFFFFFFFFFFFFFFFFFFFFFFFFB9BFFFFFFFFFFFFFFFFFFFFFFFFFFFFFFFFFFFFFFFFFFFF/
@M05620:45:000000000-G6HP7:1:1101:16647:7733 1:N:0:192
AAACCAAGCAGACACTCACCGCTCCCTCGCCACAGGCCAATAGTTTGTCCTCACTGAGTTGGCAACAAGTGGCTGCTGTGGCTGCCATTTTTCTGGTGATGGCCATCAGCTCCGACGAGGTCAGCTGGGGGGCTTTCTTTGTGTAAGCAACGAGAAACCTGAAAGAAGCATTTTTTAACTAAGTCCTGCTGAGTCATTCATGAGTTTTTAGCCGCCTTGCTTCTTCTCACAGACTCTCTACTCTCATGCCA
+
CCCCCCCFCFFFGGGGGGGGGGGGGGHHGGGGGHHHGGHHHHHHHHHHHHHHHHHHHHHHHHHHHHHHHHHHGHGGHHHHHHHGGHHHHHHHHHHHHHHHHHHHHHHHHHHHHGGGGGGGGHHHHHHHGGGGGGGGGGGGGGGGGGFFFFFFFFFFFFFFFFFFFFFFFFFFFFFFFFFFFFFFFFFFFFFFFFFFFFFFFFFFFFFFFFFFFFFFFFFFFFFFFFFFFFFFFFFFFFFFFFFFFFFBFFF
@M05620:45:000000000-G6HP7:1:1101:15962:7771 1:N:0:192
AGATTACTGCAACAGTTCCCCCTGGACCTGGAAAAGTTTCTTGCCTGGCTTACAGAAGCTGAAACAACTGCCAATGTCCTACAGGATGCTACCCGTAAGGAAAGGCTCCTAGAAGACTCCAAGGGAGTAAAAGAGCTGATGAAACAATGGCAAGTAAGTCAGGCATTTCCGCTTTAGCACTCTTGTGGATCCAATTGAACAATTCTCAGCATTTGTACTTGTAACTGACAAGCCAGGGACAAAACAAAGAT
+
BBBBBFFFFFDFGGBGGGGGGGGGGHHHFGHHHHHHGHHHHHHHHHHHHHHHHHFFHHHHHHHHHHHHHHGHHHHHHHHHFHHHHHHHHHFGHHGEEEGFFH?FFGHHGHHFHFHHHHHHHHHGECFEHFHHHGHHHHEHHHHFGHGHHHHFHGDGHHHHHHGHHHHHHHGGGGGHFHHHHHHHHGHGHHGHFFHHHDDFFHHHGHGDGHFHHHHHHGHHHHHEHHGGCGHGAEFGGGGGGGFFGEEFFFF
@M05620:45:000000000-G6HP7:1:1101:22036:7875 1:N:0:192
ATCTCTATCTCCTAAAAACCTGTTTAGATTTGGAGATAGACCTTCAGGTTTTTCATCATTTTCTGCATGAATTATACATTGACCACGTGGTCAGTTTGCAGCATTCTGTTATTTTGTTTGACAGAGTGTCTTGTTGAGAACATATGTAGGACATGATTTTTTCCTGCAACAGGGAAAATAAAGTATAAGTTTTAAAGATTTATTCTTTAATAAAGGATCTCAAAGCCAGCTTTAGAAAAAGGAAGAAAGGG
+
BABABFFFFFFFGGGGGGGGGGHHHHHHHHHHHGHHHHHHHHHHHHHHHHHGGHHHHHHHHHHHHHHHHGHHHFHGHGHHHGHHGHGGGGGHFHHHHHHHHHAFHHHHHHHHHHHHHHHHFGHHHHGHHHHHHHHHGHGFGFHFHHHHHHGHEHHHHHHHHGHHHHGFFFFHHGGHHGHHHHHHFHGHHGHHHGGGHHHHHGHHHHHHEFHFGEHHGGHGGBGGGFCBG<CHHFHHFHFGDGGFHFFHHHG
@M05620:45:000000000-G6HP7:1:1101:19907:7875 1:N:0:192
AGATTACTGCAACAGTTCCCCCTGGACCTGGAAAAGTTTCTTGCCTGGCTTACAGAAGCTGAAACAACTGCCAATGTCCTACAGGATGCTACCCGTAAGGAAAGGCTCCTAGAAGACTCCAAGGGAGTAAAAGAGCTGATGAAACAATGGCAAGTAAGTCAGGCATTTCCGCTTTAGCACTCTTGTGGATCCAATTGAACAATTCTCAGCATTTGTACTTGTAACTGACAAGCCAGGGACAAAACAAAGAT
+
CCCCCFFFFFFFGGGGGGGGGGGGHHHHHHHHHHHHHHHHHHHHHHHHHHHHHHHHHHHHHHHHHHHHHHHHHHHHHHHHHHHHHHHHHHHHHHGGGGHHHHHHHHHHGHHHHHHHHHHHHHHGGEGGHHHHHGHHHHHHHHHHHHHHHHHHHGHHHHHHHHGHHHHHHHGGGGGHDHHHHHHHHHHGHHHHGGHHHHHFHHHGHHHHHHHHHHHHHFHHHHHHHHHEHHHHGGGGGGGGEGGGGGGGGGG
@M05620:45:000000000-G6HP7:1:1101:5216:7879 1:N:0:192
TACCTGTACTGGGGAAGCATTTGAATATCCCCCCATGGTGATGGGGACGGAGAACTGCTCCATAAACACAGGCAACGTGCCTAACTTTCCCGGGAAGATGAAGTCAAAGAGCGACCACAGCTCTCGGAGGTTATTTTGCATCGGTGAGCCAGACAGAATGATCCGATGAGGGGTGCGAAACTATTTGAGGAAAGGAAGCACCTTTTTATTAAATTTACCTTTTAGCAATCGCCATTCCTACCCTAAAGATC
+
ABBBBFFFFFFFGGGGGGGGGGHHGHHHHHHGGGGHHHGHGHHHHGGGGGGGGHHHHHHHHHHHHHHHHHHHGHHHGHHHHHHGHHHHHHHGGGGGGHHHHHHHHHHHHHHHGGGGGHHHHHHHHDFEDGCHHHHHHHHFHHGGGGGHHHHHHGHGFCHHHHHHH?EGHHGGGEGGGGDBGGGGGGGGGGFFGGG/BFEFFEFFFFFFFFFFFFFFFFFEFFFFFFFFFFFFFFFFFFFFFFFFFFFFFFB
@M05620:45:000000000-G6HP7:1:1101:5196:7880 1:N:0:192
TACCTGTACTGGGGAAGCATTTGAATATCCCCCCATGGTGATGGGGACGGAGAACTGCTCCATAAACACAGGCAACGTGCCTAACTTTCCCGGGAAGATGAAGTCAAAGAGCGACCACAGCTCTCGGAGGTTATTTTGCATCGGTGAGCCAGACAGAATGATCCGATGAGGGGTGCGAAACTATTTGAGGAAAGGAAGCACCTTTTTATTAAATTTACCTTTTAGCAATCGCCATTCCTACCCTAAAGATC
+
AAAAAFFFFFFFGGGGGGGGGGHGFGHHHHFGGGEHGHFGFGHHGGFGGGEGGHHHHHHHGHHFHGHHHFHHFEHGEHHGEGHHHHHHHHHFGGCEGFHHFHHGHHHHHHG?EBCDGHGHGHHHHCF?CGCHHHHHHHGEGHFGGGGHF<GHHEFGCCHHHHHGHAEFFHHGG:C;BA@BGGGGGGGFEGBBFFF9BFABFEBFFFFEFFFBBFFFFFFFFFFFFEFBB/;ADDEFFFFFFF.BFBBFFF;
@M05620:45:000000000-G6HP7:1:1101:4911:7882 1:N:0:192
CATCCTGACCCTGAAGTACCCCGGCTTGATTTCTGACATTAGATCGGAAGAGCACACGTCTGAACTCCAGTCACGGACATTTATCTCGTATGCCGTCTTCTGCTTGAAAAAAAAAAAAAGAAAAATATGATTCTTTCTTTTTGTTAGCCTATATACATCTTAAGAAAAGATTTTTTCACTAATCCTTGCATCTTCATACAGCCTTTCTAACACGGCTTGTGTATTCACACAATCTCTCCAGTCGCCTGTAC
+
CCCCCFFFFFFFGGGGGGGGGGGGGGGGHHHHHHHHHHHHHHHHHHGGGGHHHHHHHGHHHGHHHHHHHHHHHHGGGGGHHHGHHHHHGGHHHHGGGHGHHHHHHHHHGHHGGFGC>>///0?00?1111=1>111<11111-</0<00000=<0000<00=00:0///.0C<00-:0000000000000000000909:009;0:000909:.-9-;-.0/00000;00..000000/;000.-...000
@M05620:45:000000000-G6HP7:1:1101:22053:7883 1:N:0:192
ATCTCTATCTCCTAAAAACCTGTTTAGATTTGGAGATAGACCTTCAGGTTTTTCATCATTTTCTGCATGAATTATACATTGACCACGTGGTCAGTTTGCAGCATTCTGTTATTTTGTTTGACAGAGTGTCTTGTTGAGAACATATGTAGGACATGATTTTTTCCTGCAACAGGGAAAATAAAGTATAAGTTTTAAAGATTTATTCTTTAATAAAGGATCTCAAAGCCAGCTTTAGAAAAAGGAAGAAAGGG
+
CCCCCFFFFFFFGGGGGGGGGGHHHHHHHHHHHHHHHHHHHHHHHHHHHHHGGHHHHHHIHHHIHHHHHHHHHHHHHHHHHHHHHHGHHGHHHHHHHHHGHGFGHHHHHHHHHHGHHHHGHHHHHHHHHHHHHHHHHHFFGFHHHHGFGGHHHHHHHHHHHGHHHHHGHHFHHGGHHHHHHHHHHHHHGFGHHHHHHGHHHHHHHHHHHHHHHFHHHHGHGGGHHHGFHEHHHHHFFHGGGGGGHHGHHGG
@M05620:45:000000000-G6HP7:1:1101:5231:7888 1:N:0:192
TACCTGTACTGGGGAAGCATTTGAATATCCCCCCATGGTGATGGGGACGGAGAACTGCTCCATAAACACAGGCAACGTGCCTAACTTTCCCGGGAAGATGAAGTCAAAGAGCGACCACAGCTCTCGGAGGTTATTTTGCATCGGTGAGCCAGACAGAATGATCCGATGAGGGGTGCGAAACTATTTGAGGAAAGGAAGCACCTTTTTATTAAATTTACCTTTTAGCAATCGCCATTCCTACCCTAAAGATC
+
BABBBFFFFFFFGGGGGGGGGGHHHHHHHHHGGGGHHHFHHHHHHGGGGGGGGHHHHHHHHHHHGHHHHHHHGHHHGHHHHHHHHHHHHHHGGGGGGHHHHHHHHHHHHHHHGGGGGHHHHHHHHGGFGGGHHHHHHHHGHHGGGGGHHHHHHGHHHHHHHHHHHGGGHHHGGCFGGDGGGGGGGGGGGGFGGGGGGGGFGFFFFFFFFFFFFFFFFFFFFFFFFFFFFFFFFFFFFFFFFFABFFFFFFF
@M05620:45:000000000-G6HP7:1:1101:19899:7895 1:N:0:192
AGATTACTGCAACAGTTCCCCCTGGACCTGGAAAAGTTTCTTGCCTGGCTTACAGAAGCTGAAACAACTGCCAATGTCCTACAGGATGCTACCCGTAAGGAAAGGCTCCTAGAAGACTCCAAGGGAGTAAAAGAGCTGATGAAACAATGGCAAGTAAGTCAGGCATTTCCGCTTTAGCACTCTTGTGGATCCAATTGAACAATTCTCAGCATTTGTACTTGTAACTGACAAGCCAGGGACAAAACAAAGAT
+
CCCCCFFFFFFFGGGGGGGGGGGGGHHHHHHGHHHHHHHHHHHHHHHHHHHHHHGHHHHHHHHHHHHHHHHHHHHHHHHHHHHHGHHHHHHHHHGFGGHHHHHHHHHHGHHHHHHHHHHHHHHGGHGGHHHHHGHHHHHHHGHHHHHHHHHGHGHHHHHHHHHHHHHHHHGGGGGHHHHHHHHHHGHGHHHHHGHHGDGHHHHHGHHHHHHHHHHHHGHHHHHGGHHHGHHHHGGGGGGGGFGGGGGGFF:
@M05620:45:000000000-G6HP7:1:1101:5207:7896 1:N:0:192
TACCTGTACTGGGGAAGCATTTGAATATCCCCCCATGGTGATGGGGACGGAGAACTGCTCCATAAACACAGGCAACGTGCCTAACTTTCCCGGGAAGATGAAGTCAAAGAGCGACCACAGCTCTCGGAGGTTATTTTGCATCGGTGAGCCAGACAGAATGATCCGATGAGGGGTGCGAAACTATTTGAGGAAAGGAAGCACCTTTTTATTAAATTTACCTTTTAGCAATCGCCATTCCTACCCTAAAGATC
+
CCCCCFFFFFFFGGGGGGGGGGHHHHHHHHHGGGGHHHGGHHHHHGGGGGGGGHHHHHHHHHHHHHHHHHHHGGHHGHHHHHHHHHHHHHHGGGGGGHHHHHHHHHHHHHHHGGGGGHHHHHHHHGGEGGEHHHHHHHHGHHGGGGGHHHGHHGHGGHHHHHHHHGGGHHHGGFGGGGGGGGGGGGGFGGFGGGFFFFGBFFFFFFFFFFFFFFFFFFFFFFFFFFFFFFFFFFFFFFFFFFFFFBFFFFB
@M05620:45:000000000-G6HP7:1:1101:10356:7924 1:N:0:192
ATCTCTATCTCCTAAAAACCTGTTTAGATTTGGAGATAGACCTTCAGGTTTTTCATCATTTTCTGCATGAATTATACATTGACCACGTGGTCAGTTTGCAGCATTCTGTTATTTTGTTTGACAGAGTGTCTTGTTGAGAACATATGTAGGACATGATTTTTTCCTGCAACAGGGAAAATAAAGTATAAGTTTTAAAGATTTATTCTTTAATAAAGGATCTCAAAGCCAGCTTTAGAAAAAGGAAGAAAGGG
+
DEDCDFFFFFFFGGGGGGGGGGHHHHHHHHHHHHHHHHHHHHHHHHHHHHHGGHHHHIHHHHHIIHHHHHHHHHHHHHHHHHHHHHGHHGHHHHHHHHHHHHCGHHHHHHHHHHHHHHHHHHHHHHHHHHHHHHHHHHHHHFHHHHHFHHHHHHHHHHHHHGHHHHHHHHHHHGGHHHHHHHHHHHHHHHHHHHHHHHHHHHHHHHHHHHHHHGHHGHHHHGHHHHHGHEHHHHHFHHHHGGEHHHHHHGG
@M05620:45:000000000-G6HP7:1:1101:10371:7937 1:N:0:192
ATCTCTATCTCCTAAAAACCTGTTTAGATTTGGAGATAGACCTTCAGGTTTTTCATCATTTTCTGCATGAATTATACATTGACCACGTGGTCAGTTTGCAGCATTCTGTTATTTTGTTTGACAGAGTGTCTTGTTGAGAACATATGTAGGACATGATTTTTTCCTGCAACAGGGAAAATAAAGTATAAGTTTTAAAGATTTATTCTTTAATAAAGGATCTCAAAGCCAGCTTTAGAAAAAGGAAGAAAGGG
+
BCBACFFFFFFFGGGGGGGGGGHHHHHHHHHHHGHHHHHHHHHHHHHHHHHGGHHHHHHHHHHHHHHHHHHHHHHHHHHHHHHHHHGGHGHHGHHHHHHHHHAGHHHHHGHHHHHHHHHHHHGHFGHHHHHHHHHHHHHHHHHHHHHHHHHHHHHHHHHHHGHHHHHHFHFHHGGHHHHHGHHFHHHHHHHHHHHHGGHHHHHHHHHHHGHHHHHHGHHHHHHHHHHFHGHHHHGFFFHGGGFHHHFGFHG
@M05620:45:000000000-G6HP7:1:1101:5093:7977 1:N:0:192
ATCTCTATCTCCTAAAAACCTGTTTAGATTTGGAGATAGACCTTCAGGTTTTTCATCATTTTCTGCATGAATTATACATTGACCACGTGGTCAGTTTGCAGCATTCTGTTATTTTGTTTGACAGAGTGTCTTGTTGAGAACATATGTAGGACATGATTTTTTCCTGCAACAGGGAAAATAAAGTATAAGTTTTAAAGATTTATTCTTTAATAAAGGATCTCAAAGCCAGCTTTAGAAAAAGGAAGAAAGGG
+
BBBBBFFFFFBFGGGGGGGGGGGHHHHGHHHHHGHHFHHHHHHHHHHHHHHGGHHHHHHHHHHHHHHHHHHHHHHHHHHHHHHHHHGHGGHHHHFHHHHHHHHHHHHHHHHHHHHHHHHHHHHHHHFHHHHHHHHHGHGDFGHHHHHHHHHHHHHHHHHHHGHHHHHHHHHHHGGHHHHHGHHGHHHHHHHHHHHHHGHHHHHHHHHHHGHGGFHHFHHHHFGFHHGFHEHHHGHFGFHFGGBGHHGHHHG
@M05620:45:000000000-G6HP7:1:1101:5117:7986 1:N:0:192
ATCTCTATCTCCTAAAAACCTGTTTAGATTTGGAGATAGACCTTCAGGTTTTTCATCATTTTCTGCATGAATTATACATTGACCACGTGGTCAGTTTGCAGCATTCTGTTATTTTGTTTGACAGAGTGTCTTGTTGAGAACATATGTAGGACATGATTTTTTCCTGCAACAGGGAAAATAAAGTATAAGTTTTAAAGATTTATTCTTTAATAAAGGATCTCAAAGCCAGCTTTAGAAAAAGGAAGAAAGGG
+
CCCCCFFFFFFFGGGGGGGGGGHHHHHHHHHHHHHHHHHHHHHHHHHHHHHGGHHHHHHIHIHHHHHHHHHHHHHHHHHHHHHHHHGHHGHHHHHHHHHHHHHHHHHHHHHHHHHHHHHHHHHHHHHHHHHHHHHHGHGDFHHHHHGHHHHHHHHHHHHHHGHHHHHHHHHHHGGHHGHHHHHGHHHGHHHHHHGHHHHHHHHHHHHHHGHGGGHHFHHHHGGHHHHFHGHHHHHHHHHHGGGHHGFHHHG
@M05620:45:000000000-G6HP7:1:1101:16980:7986 1:N:0:192
AGATTACTGCAACAGTTCCCCCTGGACCTGGAAAAGTTTCTTGCCTGGCTTACAGAAGCTGAAACAACTGCCAATGCTACCCGTAAGGAAAGGCTCCTAGAAGACTCCAAGGGAGTAAAAGAGCTGATGAAACAATGGCAAGTAAGTCAGGCATTTCCGCTTTAGCACTCTTGTGGATCCAATTGAACAATTCTCAGCATTTGTACTTGTAACTGACAAGCCAGGGACAAAACAAAGATCGGAAGAGCACA
+
BABBBFFFFF4FGGGGGGGGGGGGHHHHHFFHHHHHHHHHHHHHHHHHHHHHHHHGHHHHHHHHHHHHHHHHHHHHHHGHHHGGGGHHGH?GHHHHGHHHHHHGHHHHFHHGGHGGHGHEGG0FGHFHHFGFHGHHHHHHGGHHHHHHHHHHHHHHHHGGGGGHHHGHHHHGHHHGHHHHHHHHGHHHHHHHHHHGHGGHHHHGFHHHHHHGHHHEHFCGHGGHEDGGFGGGGGAGGGGGGGDEDFFGFGF
@M05620:45:000000000-G6HP7:1:1101:13352:8000 1:N:0:192
CATCCTGACCCTGAAGTACCCCATTGAGCATGGCATCGTCACCAACTGGGACGACATGGAGAAGATCTGGCACCACACCTTCTACAACGAGCTGCGCGTGGCCCCGGAGGAGCACCCAGTGCTGCTGACCGAGGCCCCCCTGAACCCCAAGGCCAACAGAGAGAAGATGACTCAGGTGAGGCTCGGCCGACGCCCGTGCTCCTCCCGTCCTTTCCCCAGTCATTTTCTGCCCGGCTTGATTTCTGACATTT
+
BBBBBFFFFFFFGGGGGGGGGGGHHHHHHHHHHHHHHGHHHGHHHGGHHHHHGGGGGGHHHHHHHHHHHFHHHGHHHGGHHHHHHHHHGGGGGHHGGGGGGGFHGGGGGGGGHHHHGGHHHHHHHHHHHHGGGGGGGGGGGGHGHHGGGGHGHHGGGGEGFGGFGGGGGGGGGGGGGGGGGGGGFFFFFCFFFFFA;ADFFFFFFFFEFFFFFFFFFFDFFFFFFFFBFEFFFAF=AF;FFFFF/:B/BB/
@M05620:45:000000000-G6HP7:1:1101:21467:8000 1:N:0:192
CATCCTGACCCTGAAGTACCCCGGCTTGATTTCTGACATTAGATCGGAAGAGCACACGTCTAACTCCAGTCACGGACATTTATCTCGTATGCCGTCTTCTGCTTGAAAAAAAAAAAAAATTTTAATTGACATCACGACTTGTTGAGAACATATGTAGGACAAGATTATATCTGGCAAACGGACAAATAAAGAATAATTTTTAAAGATTCATTCGTTAATAAAAGATCTCAAAGCCAGCTGTAAAAAAAGGA
+
BBBBBFFFFFFFGGGGGGGGGGGGGGGGHHHHHHHHHHHHHHHHHHGAFGHHHHHHHGHHHHHHHHHHHHHHHGGGGEHHHHHHHHHGGHHHHGGGHGGHHHHHHFFGGGEECGC<<//011111111<=11111..<..<D0.0/.D<<<00:;:000:C..;0C000:;000;90...9.-9.C090CB0;9FF0000;.:;0BBB/;/B//:/../99//:.9B//999/9....9/9////;--..9
@M05620:45:000000000-G6HP7:1:1101:6166:8019 1:N:0:192
TACCTGTACTGGGGAAGCATTTGAATATCCCCCCATGGTGATGGGGACGGAGAACTGCTCCATAAACACAGGCAACGTACCTAACTTTCCCGGGAAGATGAAGTCAAAGAGCGACCACAGCTCTCGGAGGTTATTTTGCATCGGTGAGCCAGACAGAATGATCCGATGAGGGGTGCGAAACTATTTGAGGAAAGGAAGCACCTTTTTATTAAATTTACCTTTTAGCAATCGCCATTCCTACCCTAAAGATC
+
BBBBBFFFFFFFGGGGGGGFGFHDEGHHHHFGGGGHFHBGHHHHHGGGGGAEGHHHHHHHHHHFHHHHHHHHGHHHGHGHGHHHHHHHFHHGGGEEAGGHGFGHHHHHGHHHGGGGGHHHHHHHHGGGGGEHHHHHHHHFHHGGGGGHHHHHHGHHHHHHHHHHHGGGHHHGGGFGGFGGGGGGGGGGGG0FGGGGGGGGGFFFFFFFFFFBFFFFFFFFFFFFFFFFFFFFFFFFFFFFFFFFFFFFFFF
@M05620:45:000000000-G6HP7:1:1101:6183:8024 1:N:0:192
TACCTGTACTGGGGAAGCATTTGAATATCCCCCCATGGTGATGGGGACGGAGAACTGCTCCATAAACACAGGCAACGTACCTAACTTTCCCGGGAAGATGAAGTCAAAGAGCGACCACAGCTCTCGGAGGTTATTTTGCATCGGTGAGCCAGACAGAATGATCCGATGAGGGGTGCGAAACTATTTGAGGAAAGGAAGCACCTTTTTATTAAATTTACCTTTTAGCAATCGCCATTCCTACCCTAAAGATC
+
AABBBFFFFFFFGGGGAGFGGGHFFHFHHHHGGGGHBGGHHHHFGGGCEGDEFHHHFHHHHHHHHGHHHHHGFHHHGHHHGHHHHHHHGHHGGGEFGGHHHHFHHG4GHF2G@BCF/GHHHHHHHDFFGG<GFHHHHHHFGHDGDGGFHHHHHGHFCGFDGHHHGECDF0GE-::CDECGGGGGFB0CE/0BFA?C/.=BBEFFFFFAFBF//;FFFF/BFFFFBB//;B9AA.EFBFFFF.;BFFFFFFF
@M05620:45:000000000-G6HP7:1:1101:20160:8033 1:N:0:192
ATCTCTATCTCCTAAAAACCTGTTTAGATTTGGAGATAGACCTTCAGGTTTTTCATCATTTTCTGCATGAATTATACATTGACCACGTTCCAGCGTGGTCAGTTTGCAGCATTCTGTTATTTTGTTTGACAGAGTGTCTTGTTGAGAACATATGTAGGACATGATTTTTTCCTGCAACAGGGAAAATAAAGTATAAGTTTTAAAGATTTATTCTTTAATAAAGGATCTCAAAGCCAGCTTTAGAAAAAGGA
+
CDDCCFFFFFFFGGGGGGGGGGHHHHHHHHHHHHHHHHHHHHHHHHHHHHHGGHHHHIIHHIIHIHHHHHHHHHHHHHHHHHHHHHGHHHHHHHGFGGHHHHHHHHHHHHHHHHHHHHHHHHHHHHHHHHHHHHHHHHHHHHHHHHHHHHHHHHHHHHHHHHHHHHHHHGHHHHHHHHHHHGGHHHHHHHHHHHHHHHHHHHHHHHHHHHHHHHHHHHHHHGHHHHHHHHHHHHHHHGHHHHHHHHHHGGH
@M05620:45:000000000-G6HP7:1:1101:11807:8034 1:N:0:192
CATCCTGACCCTGAAGTACCCCGGCTTGATTTCTGACATTAGATCGGAAGAGCACACGTCTGAACTCCAGTCACGGACATTTATCTCGTATGCCGTCTTCTGCTTGAAAAAAAAAAAAAAAAAAGAAAGAAAAAAAATAAGAGGAAAGAAAGAAATAGAAAAAAAAAGAAGAAAGAAAAAAGAAAAAGAAAAAAAAGAAACAAGGAAAAAGAAAATAAGAAAAAAAAAGAAAGATGAGAAGAAGAAAAGGA
+
CCCCCFFFFFFFGGGGGGGGGGGGGGGGHHHHHHHGHHHHHHHHHHGGGGHFHHHHHGHHHGHHHHHHHHHHHHGGGGGHGHHHGHHHGGGHHHGFGHGHHHGHHHHFFHHGGGGC></<----.../0/.//.---.00000..//././0/./000000/.----.../0//0/.//.-...//....//.---...///./..9//....//000000//.----.../0/;00000/0//0////./
@M05620:45:000000000-G6HP7:1:1101:20163:8054 1:N:0:192
ATCTCTATCTCCTAAAAACCTGTTTAGATTTGGAGATAGACCTTCAGGTTTTTCATCATTTTCTGCATGAATTATACATTGACCACGTTCCAGCGTGGTCAGTTTGCAGCATTCTGTTATTTTGTTTGACAGAGTGTCTTGTTGAGAACATATGTAGGACATGATTTTTTCCTGCAACAGGGAAAATAAAGTATAAGTTTTAAAGATTTATTCTTTAATAAAGGATCTCAAAGCCAGCTTTAGAAAAAGGA
+
BBBBBFFFFFFFGGGGGGGGGGHHHHHHHHHHHHHHHHHGHHHHHHHHHHHGGHHHHHHHHHHHHHHHHHHHHHGHHHHHHHHHHHGHHHHHHHGFGGHHHHGHHHHHHHHHHHHHHHHHHHHHHHHHGHGHHHHHHHHHHHHHHHHHHHHHHHHHHHHHHHHHHHHHHGHHHHGHHHHHHGGGHHHHGHHGGHHHHGHHHGHHHHHHHHHHHHHHHHHHHHHHHHHHHGHHHGHHHGHHHHHHGGFAFGH
@M05620:45:000000000-G6HP7:1:1101:22394:8080 1:N:0:192
AGATTACTGCAACAGTTCCCCCTGGACCTGGAAAAGTTTCTTGCCTGGCTTACAGAAGCTGAAACAACTGCCAATGTCCTACAGGATGCTACCCGTAAGGAAAGGCTCCTAGAAGACTCCAAGGGAGTAAAAGAGCTGATGAAACAATGGCAAGTAAGTCAGGCATTTCCGCTTTAGCACTCTTGTGGATCCAATTGAACAATTCTCAGCATTTGTACTTGTAACTGACAAGCCAGGGACAAAACAAAGAT
+
CCCCCFFFFFFFGGGGGGGGGGGGHHHHHHHHHHHHGHHHHHHHHHHHHHHHHHHHHHHHHHHHHHHHHHHHHHHHHHHHHGHHHHHHHHFHHHGGGGHHHHGFHHHHGHHHGHHHHHHHHHHGGHGEHHHHHGHHHHHHHHHHHHHHHHHHHGHHHHHHHGGHHHHHHHGGGGGHHHHHHHHHHHHGHHHHHGHHHGGHHGHHHHHHHHHHHHHHHFHHFHHHHHGFHHHGGGFGCGGGGGEFGGGGGGG
@M05620:45:000000000-G6HP7:1:1101:7179:8091 1:N:0:192
AGATTACTGCAACAGTTCCCCCTGGACCTGGAAAAGTTTCTTGCCTGGCTTACAGAAGCTGAAACAACTGCCAATGTCCTACAGGATGCTACCCGTAAGGAAAGGCTCCTAGAAGACTCCAAGGGAGTAAAAGAGCTGATGAAACAATGGCAAGTAAGTCAGGCATTTCCGCTTTAGCACTCTTGTGGATCCAATTGAACAATTCTCAGCATTTGTACTTGTAACTGACAAGCCAGGGACAAAACAAAGAT
+
CCCCCFFFFFFFGGGGGGGGGGGGHHHHHHHHHHHHGHHHHHHHHHHHHHHHHHHHHHHHHHHHHHHHHHHHHHHHHHHHHHHHGHHHHHHHHHGGGGHHHHHHHHHHGHHHHHHGHHHHHHHGGEGGHHHHHGHHHHFHHBFGHHHGHGHHHGHHHHHHHHHHHHHHHHGGGGGHGHHHHHGHG>FEHHHHHHHHHGDGGHFFFFHGHHGHHHHHHHHGHFHGHHHGHHHHGGGGGGGGGGGFGGGGGGG
@M05620:45:000000000-G6HP7:1:1101:20577:8091 1:N:0:192
CATCCTGACCCTGAAGTACCCCATTGAGCATGGCATCGTCACCAACTGGGACGACATGGAGAAGATCTGGCACCACACCTTCTACAACGAGCTGCGCGTGGCCCCGGAGGAGCACCCAGTGCTGCTGACCGAGGCCCCCCTGAACCCCAAGGCCAACAGAGAGAAGATGACTCAGGTGAGGCTCGGCCGACGCCCGTGCTCCTCCCGTCCTTTCCCCAGTCATTTTCTGCCCGGCTTGATTTCTGAATTAG
+
DCCDDFFFFFFFGGGGGGGGGGGHHHHHHHHHHHHHHGHHHGHHHGHHHHHHGGGGGHHGHHHHHHHHHHHHHGHHHGGHHHHHHHHHGGGGGHGGGGFGGGHHGGGGGGGGHGHHGGHGHHHHHHHHGHGGCGGGGGGGGGHHHHGGGGHGHHGGGGGGFGGGGGGFGGGGGGGGGGGGGGGGFFFF=@BFAFFFBFFFFFFFFFFEFFFFFFFFFFFBBBFFFFFFFEFFDFF;DA.BFBFBF:BBF0:
@M05620:45:000000000-G6HP7:1:1101:10125:8095 1:N:0:192
CATCCTGACCCTGAAGTACCCCATTGAGCATGGCATCGTCACCAACTGGGACGACATGGAGAAGATCTGGCACCACACCTTCTACAACGAGCTGCGCGTGGCCCCGGAGGAGCACCCAGTGCTGCTGACCGAGGCCCCCCTGAACCCCAAGGCCAACAGAGAGAAGATGACTCAGGTGAGGCTCGGCCGACGCCCGTGCTCCTCCCGTCCTTTCCCCAGTCATTTTCTGCCCGGCTTGATTTCTGACATTA
+
DDDDDFFFFFFFGGGGGGGGGGGHHHHHHHHHHHHHHGHHHGHHHGHHHHHHGGGGGHHHHHHHHHHHHHHHHGHHHGGHHHHHHHHHGGGGGHHGGGGGGGHHGGGGGGGGHHHHGGHHHHHHHHHHHHGGGGGGGGGGGGHHHHGGGGHGHHGGGGGGGGGGGGGGGGGGGGGGGGGGGGGGFFFFFFFFFFFF@DFFFFFFFFFFFFFFFFFFFFFFFFFFFFHFFFFFFFCFFFBFFFFFF<FFFF0
@M05620:45:000000000-G6HP7:1:1101:26204:8097 1:N:0:192
TACCTGTACTGGGGAAGCATTTGAATATCCCCCCATGGTGATGGGGACGGAGAACTGCTCCATAAACACAGGCAACGTGCCTAACTTTCCCGGGAAGATGAAGTCAAAGAGCGACCACAGCTCTCGGAGGTTATTTTGCATCGGTGAGCCAGACAGAATGATCCGATGAGGGGTGCGAAACTATTTGAGGAAAGGAAGCACCTTTTTATTAAATTTACCTTTTAGCAATCGCCATTCCTACCCTAAAGATC
+
BCCCCFFFFFFFGGGGGGGGGGHHHHHHHHHGGGGHHHHHHHHHHGGGGGGGGHHHHHHHHHHHHHHHHHHHGHHHGHHHHHHHHHHHHHHGGGGGGHHHHHHHHHHHHHHHGGGGGHHHHHHHHGGGGGEHHHHHHHHHHHGGGGGHHHHHHGHHHHHHHHHHHGGGGHHGGGGGGGGGGGFGGGGGGGCFGGGGGGGGGFFFFFFFFFFFFFFFFFFFFFFFFFFFFFFFFFFFFFFFFFFFFFFFFFF
@M05620:45:000000000-G6HP7:1:1101:26185:8106 1:N:0:192
TACCTGTACTGGGGAAGCATTTGAATATCCCCCCATGGTGATGGGGACGGAGAACTGCTCCATAAACACAGGCAACGTGCCTAACTTTCCCGGGAAGATGAAGTCAAAGAGCGACCACAGCTCTCGGAGGTTATTTTGCATCGGTGAGCCAGACAGAATGATCCGATGAGGGGTGCGAAACTATTTGAGGAAAGGAAGCACCTTTTTATTAAATTTACCTTTTAGCAATCGCCATTCCTACCCTAAAGATC
+
AABBBFFFFFFFGGGEFGGGGGHHHGFGHHHGGGGHHHGHFHHHHGGGGGGGGHHHHHHHHFHGHHHHHHHHGGHHGHHHHGHHHHHHHHHGGGGGGHHHGHHHHGHHHHGHGGGGGHEHGHHHHGGGGGEHHHHHHHHGHHGGGGEHHHHHHGHHHHHHHHHHHGGGHHHGGGGGGGGGGGGGGGGGGGFFFGGGGGGFFFFFFFFFFFFFFFFFFFFFFFFFFFFFFFFFFFFFFFFFF9FFFFFFFFF
@M05620:45:000000000-G6HP7:1:1101:20958:8110 1:N:0:192
AGATTACTGCAACAGTTCCCCCTGGACCTGGAAAAGTTTCTTGCCTGGCTTACAGAAGCTGAAACAACTGCCAATGTCCTACAGGATGCTACCCGTAAGGAAAGGCTCCTAGAAGACTCCAAGGGAGTAAAAGAGCTGATGAAACAATGGCAAGTAAGTCAGGCATTTCCGCTTTAGCACTCTTGTGGATCCAATTGAACAATTCTCAGCATTTGTACTTGTAACTGACAAGCCAGGGACAAAACAAAGAT
+
CCCCCFFFFFFFGGGGGGGGGGGGHHHHHHHHHHHHHHHHHHHHHHHHHHHHHHHHHHHHHHHHHHHHHHHHHHHHHHHHHHHHGHHHHHHHHHGGGGHHHHHHHHHHGHHHHHHHHHHHHHHGGGGGHHHHHGHHHHHHHHHHHHHGHHHHHGHHHHHHHHBGHHHHHHGGGGGHGHHHHHHHHFHEHHFHHGGHHHFFHHHHHHHHHHHHHHHHHFHGHGHHHHHHHHHHEGGGGGGGGGFGGGGGGFB
@M05620:45:000000000-G6HP7:1:1101:7710:8184 1:N:0:192
TACCTGTACTGGGGAAGCATTTGAATATCCCCCCATGGTGATGGGGACGGAGAACTGCTCCATAAACACAGGCAACGTGCCTAACTTTCCCGGGAAGATGAAGTCAAAGAGCGACCACAGCTCTCGGAGGTTATTTTGCATCGGTGAGCCAGACAGAATGATCCGATGAGGGGTGCGAAACTATTTGAGGAAAGGAAGCACCTTTTTATTAAATTTACCTTTTAGCAATCGCCATTCCTACCCTAAAGATC
+
BBBBBFFFFFFFGGGGGGGGGGHGHHHHHHHGGGGHHHGHHHGGHGGGGGGGGHHHGHHGHHHHHHHHHHHHGHHHGHHHHHHHHHHHHHHGGGGGGHHHHHHHGHHHHHEHFGGG?GHHHHHGHDGGGGAGHHHHHHHHHHGGGGGHHHHHHGHHHHGHHHHHHGGGHHH?GGGGFFGGGGGGGGFFC/0CFFGGGGGFFFFFFFFFFFFEFFFFFFFFFFFFFFFFFF:EFF?FFFFFFFFFFFFBFFF
@M05620:45:000000000-G6HP7:1:1101:11635:8245 1:N:0:192
AGATTACTGCAACAGTTCCCCCTGGACCTGGAAAAGTTTCTTGCCTGGCTTACAGAAGCTGAAACAACTGCCAATGTCCTACAGGATGCTACCCGTAAGGAAAGGCTCCTAGAAGACTCCAAGGGAGTAAAAGAGCTGATGAAACAATGGCAAGTAAGTCAGGCATTTCCGCTTTAGCACTCTTGTGGATCCAATTGAACAATTCTCAGCATTTGTACTTGTAACTGACAAGCCAGGGACAAAACAAAGAT
+
AAABCFFFDDDDGGFBFFGGGGGGHHHHHHHHHHHHGHHHHHHHHHHHHHH3BBGHHHHHHHHHHHGHHHHHHHHHGHHHEGFHHGHHHHDGGHGEEEGGGHFFHHHHGHHHHHHGHHHHFGHGFFGEHFHHHGHHHHGHHGHHHHHHGHHHHGHHHHHHHHHHHHHHHHGGGGGHHHGHHHHHHGGGHHHHGHHHHFGFFGHHHHHHHHHHHHHHHGHHHHHHHHHHHHGHHGFGEGGGGGGFGGGGGGB
@M05620:45:000000000-G6HP7:1:1101:11905:8262 1:N:0:192
ATCTCTATCTCCTAAAAACCTGTTTAGATTTGGAGATAGACCTTCAGGTTTTTCATCATTTTCTGCATGAATTATACATTGACCACGTGGTCAGTTTGCAGCATTCTGTTATTTTGTTTGACAGAGTGTCTTGTTGAGAACATATGTAGGACATGATTTTTTCCTGCAACAGGGAAAATAAAGTATAAGTTTTAAAGATTTATTCTTTAATAAAGGATCTCAAAGCCAGCTTTAGAAAAAGGAAGAAAGGG
+
CCCCCFFFFFFFGGGGGGGGGGHHHHHGHHHHHHHHHHHHHHHHHHHHHHHGGHHHHIHHHHHHIHHHHHHHHHHHHHHHGHHHHHGHHGHHHHHHHHHHHHGHHHHHHHHHHHHHHHHHHHHHHHHHHHHHHHHHHHGHHGHHHHGEFGHHHHHHHHHHHGHHHHHHHHGHHGGHHHHHHHHGHHHHHHHHHHHHHHHHHHHHHHHHHHHHHGHHFHHHHGHGHHHHHGHHHHHCGHHHEGGHHFGHHHG
@M05620:45:000000000-G6HP7:1:1101:4466:8270 1:N:0:192
TACCTGTACTGGGGAAGCATTTGAATATCCCCCCATGGTGATGGGGACGGAGAACTGCTCCATAAACACAGGCAACGTGCCTAACTTTCCCGGGAAGATGAAGTCAAAGAGCGACCACAGCTCTCGGAGGTTATTTTGCATCGGTGAGCCAGACAGAATGATCCGATGAGGGGTGCGAAACTATTTGAGGAAAGGAAGCACCTTTTTATTAAATTTACCTTTTAGCAATCGCCATTCCTACCCTAAAGATC
+
BBCCBFFFFFFFGGGGGGGGGGHHGHHHHHHGGGGHHHFGHHHHHGGGGGGGGHHHHHHHHHHHHHHHHHHHGFGHGHHHHHHHHHHHHHHGGGGGGHHHHHHHHHHHHHHHGGGGGHHHHHHHHGGFGGCHHHHHHHHGHFGGGGGHHHHHHGHGCGHHHHHHHGGGHHHGGEGGGGFGGGGGGGGGGGGGGGGBFGGFGFFFFFFFFFFFFFFFFFFFFFFFFFFFFFFFFFFFFFFFFFFFFFFFFFF
@M05620:45:000000000-G6HP7:1:1101:23961:8278 1:N:0:192
TACCTGTACTGGGGAAGCGTGTAGCAATCGCCATTCCTACCCTAAAGATCGGAAGAGCACACGTCTGAACTCCAGTCACGGACATTTATCTCGTATGCCGTCTTCTGCTTGAAAACAAAACTCTCGGAGGTTATTTTGCATCGGTTAGCCAGACAGAATGATCCGATGAGGGGTGCGAAACTCTTTGAGGAAAGGAAGCACCTTTTTATTAAATTTACCTTTTAGCAATCGCCATTCCTACCCTAAAGATC
+
AAAAAFFFFFFFGGGGGGCF0E0F3ADGHAFG?ADA22B1B0F00AB1A1AFGGA0FG1GGEEAAAAGGBE1FG12111?//>F@FH22F22B/?0FF1E>>0FH21BGFFF1B10?/F001B><AE?CCCFHFHFGGEHHHG?E/?FGHDG<FE<FFHHHGHFF?ECHF/CC.CEC:@@CH0;CGF0CF09/F.C9C?CFEGGFFFGGFGFGGGG0CFGGGFBBBF/BFFF?BEFBFFFFFFFB-/;FFB
@M05620:45:000000000-G6HP7:1:1101:11895:8282 1:N:0:192
ATCTCTATCTCCTAAAAACCTGTTTAGATTTGGAGATAGACCTTCAGGTTTTTCATCATTTTCTGCATGAATTATACATTGACCACGTGGTCAGTTTGCAGCATTCTGTTATTTTGTTTGACAGAGTGTCTTGTTGAGAACATATGTAGGACATGATTTTTTCCTGCAACAGGGAAAATAAAGTATAAGTTTTAAAGATTTATTCTTTAATAAAGGATCTCAAAGCCAGCTTTAGAAAAAGGAAGAAAGGG
+
A1AAAFDFFFDF1GA1EFFGGCHDD3AAFEA1AFGF0AFF1FGHFEG1DBGFAFDGHFHHHHHGFHHEH1FGEEHFAFHHGB1FCFEHEAH1FGHHGHHBGFHBGEGBGDFD@GFGHHHHBGHHEFBFFFGHHHHHHF/>1>FEHGG2BDEBHHHHGH>GGGHHGGHEFH0FCC/@FGDGHFGGDDFF?GFHHGCHHBDFGHHGHHHHEGFGGEFF0FGHH1D0DG<GGGGDHHD00=/CC.C/:G/:G.:
@M05620:45:000000000-G6HP7:1:1101:26440:8343 1:N:0:192
ATCTCTATCTCCTAAAAACCTGTTTAGATTTGGAGATAGACCTTCAGGTTTTTCATCATTTTCTGCATGAATTATACATTGACCACGTTCCAGCGTGGTCAGTTTGCAGCATTCTGTTATTTTGTTTGACAGAGTGTCTTGTTGAGAACATATGTAGGACATGATTTTTTCCTGCAACAGGGAAAATAAAGTATAAGTTTTAAAGATTTATTCTTTAATAAAGGATCTCAAAGCCAGCTTTAGAAAAAGGA
+
CCCCDFFFFFFFGGGGGGGGGGHHHHHHHHHHHHHHHHHHHHHHHHHHHHHGGHHHHHIHHHIHIHHHHHHHHHHHHHHHHHHHHHGHHHHHHHGGGGHHHHHHHHHHHHHHHHHHHHHHHHHHHHHHHHHHHHHHHHHHHHHHHHHHHHHHHHHHHHHHHHHHHHHHHGHHHHHHHHHHHGGHHHHHHHHHHHHHHGHHHGHHHHHHHHHHHHHHHHHHHHHHHHHHHGHHHHHHHGHHHHHHHHHHGGH
@M05620:45:000000000-G6HP7:1:1101:26456:8351 1:N:0:192
ATCTCTATCTCCTAAAAACCTGTTTAGATTTGGAGATAGACCTTCAGGTTTTTCATCATTTTCTGCATGAATTATACATTGACCACGTTCCAGCGTGGTCAGTTTGCAGCATTCTGTTATTTTGTTTGACAGAGTGTCTTGTTGAGAACATATGTAGGACATGATTTTTTCCTGCAACAGGGAAAATAAAGTATAAGTTTTAAAGATTTATTCTTTAATAAAGGATCTCAAAGCCAGCTTTAGAAAAAGGA
+
CCCCCFFFFFFFGGGGGGGGGGHHHHHHHHHHHHHHHHHGHHHHHHHHHHHGGHHHHIHHHHIIHHHHHHHHHHHHHHHHHHHHHHGHHHHHHHGGGGHHHHHHHHHHHHHHHHHHHHHHHHHHHHHHHHHHHHHHHHHHHHHHHHHHHHHHHHHHHHHHHHHHHHHHHGHHHHHHHHHHHGGHHHHHHHHHHHHHHHHHHHHGHHHHHGHHHHHHHHHHHHHHHHHHHHHHHHHHHGHHHHHHHHHHGGG
@M05620:45:000000000-G6HP7:1:1101:24096:8360 1:N:0:192
CATCCTGACCCTGAAGTACCCCATTGAGCATGGCATCGTCACCAACTGGGACGACATGGAGAAGATCTGGCACCACACCTTCTACAACGAGCTGCGCGTGGCCCCGGAGGAGCACCCAGTGCTGCTGACCGAGGCCCCCCTGAACCCCAAGGCCAACAGAGAGAAGATGACTCAGGTGAGGCTCGGCCGACGCCCGTGCTCCTCCCGTCCTTTCCCCAGTCATTTTCTGCCCGGCTTGATTTCTGACATTA
+
CBBCCFFFFFFFGGGGGFGGGGGHHHHHHHHHHGHHHGHHHGHHHGHHHHHHGGGGGHHHHHHHHHHHHGHHHGHHHGGHHHHHHGHHGGGGGHHGGGEGGGHHGGGGGGGGHGHHGGHHHHHHHHHHHHGGGGGGGGGGGGHGHHGGGGHGHHGGGGGGGGGGGGFFFGGGGGGGGGGGGGGGFFFFFFFFFFFFDDFFFFFFFFFEFFDFFFFFFFBBFFFFFFFFFFFFFFFFFFAFFFFFFEFFFF0
@M05620:45:000000000-G6HP7:1:1101:26442:8363 1:N:0:192
ATCTCTATCTCCTAAAAACCTGTTTAGATTTGGAGATAGACCTTCAGGTTTTTCATCATTTTCTGCATGAATTATACATTGACCACGTTCCAGCGTGGTCAGTTTGCAGCATTCTGTTATTTTGTTTGACAGAGTGTCTTGTTGAGAACATATGTAGGACATGATTTTTTCCTGCAACAGGGAAAATAAAGTATAAGTTTTAAAGATTTATTCTTTAATAAAGGATCTCAAAGCCAGCTTTAGAAAAAGGA
+
BBBBCFFFFFFFGGGGGGGGGGHHHHHHHHHHHHHHHHHHHHHHHHHHHHHGGHHHHGHHHIIIHHHHHHHHHHHHHHHHHHHHHHGHHHHHHHGGGGHHHHHHHHHHHHHHHHHHHHHHHHHHHHHHHHHHHHGHHHHHHHHHHHHHHGHHHHHHHHHHHHHHHHHHHGHHHHGHHHHHHGGHHHHHHHHHHHHHHHHHHHHHHHHHHHHHHHHHHGHHHHHHGHHHHGHGHHHHHGHHHHHHHGHHGGG
@M05620:45:000000000-G6HP7:1:1101:18101:8363 1:N:0:192
AGATTACTGCAACAGTTCCCCCTGGACCTGGAAAAGTTTCTTGCCTGGCTTACAGAAGCTGAAACAACTGCCAATGTCCTACAGGATGCTACCCGTAAGGAAAGGCTCCTAGAAGACTCCAAGGGAGTAAAAGAGCTGATGAAACAATGGCAAGTAAGTCAGGCATTTCCGCTTTAGCACTCTTGTGGATCCAATTGAACAATTCTCAGCATTTGTACTTGTAACTGACAAGCCAGGGACAAAACAAAGAT
+
BAABBFFFFFDFGGGGGGGGGGGGHHHHHHHHHHHHHHHHHHHHHHHHHHHHHHHHHHHHHHHHHHHHHHHHHHHHHHHHHHHHHHHHHHFHHHGGEGHHHHGHGHHHGHHHHHHHHHHHFHEFEHGGHFHHHGHHHHFHH2GHHHHHHHHHHGHHHHHHHHHHHHHHHHGGGGGHHHHHHHHHHGHGHHHHHHHHHGHHHHHHHHHHHHHHHHHHHHHHHHHHHHHHGHHHHGGGGGGGGF9AFGGGGGF
@M05620:45:000000000-G6HP7:1:1101:24509:8379 1:N:0:192
CATCCTGACCCTGAAGTACCCCGGCTTGATTTCTGACATTAGATCGGAAGAGCACACGTCTGAACTCCAGTCACGGACATTTATCTCGTATGCCGTCTTCTGCTTGAAAAAAAACCCCATGCTGCTGACCGAGGCCCCCCTGAACCCCAAGACCAACAGCAAGAAGCTGCCTCCGATGAGGCTCTGCCAACTCCACTGCTCATCCCGTCCTTTCCCCAATCATTTTCTGCCCGGCTTGATTTCTGCCATTA
+
BBBBBFFFFFFFGGGGGGGGGGGGGFFGFGHHHEFFGHHFGDGHHH22FEHHHHHHFGHHHGHGHHHGHHFHGGFEGGEHH44@GB@?BEHFBF?FFHGGHFHDFGGF3BGF/B/////B2@@2<FCFGH//</><<CCCD.C0CGEG....;:CCE.;.//;////;0/;:F..-9.9;/;;C/900/09;;CC.;/BFF/BF/..;9D?/9BFFF...;/B/99BB;9/;.-;;@-9/;B/////9BB/
@M05620:45:000000000-G6HP7:1:1101:17580:8388 1:N:0:192
AGATTACTGCAACAGTTCCCCCTGGACCTGGAAAAGTTTCTTGCCTGGCTTACAGAAGCTGAAACAACTGCCAATGTCCTACAGGATGCTACCCGTAAGGAAAGGCTCCTAGAAGACTCCAAGGGAGTAAAAGAGCTGATGAAACAATGGCAAGTAAGTCAGGCATTTCCGCTTTAGCACTCTTGTGGATCCAATTGAACAATTCTCAGCATTTGTACTTGTAACTGACAAGCCAGGGACAAAACAAAGAT
+
BBBBBFFFDF4DGGGGGGGGGGGGHHHHHHFHFHHHHHHHHHHHHHHHHHHHHHHHHHHHHHHHHHHHHHHHHHHHHHHHHHHHHHHHHHDHHHGGGGHHHHHHFHHHGHHHHHHHHHHHHHBFEGGGHHHHHGHHHHHHHBGHHHHHHHHHHGHHHHHHHGHHHHHHHHGGGGGHGHHHHHHHHFHGHHHHHFHHHGHHGHHHHHHHHHHHHHHHHHHGHHHHHHHGGHHHHGGFGGGGEF;FGGGGGGF
@M05620:45:000000000-G6HP7:1:1101:24344:8390 1:N:0:192
AGATTACTGCAACAGTTCCCCCTGGACCTGGAAAAGTTTCTTGCCTGGCTTACAGAAGCTGAAACAACTGCCAATGTCCTACAGGATGCTACCCGTAAGGAAAGGCTCCTAGAAGACTCCAAGGGAGTAAAAGAGCTGATGAAACAATGGCAAGTAAGTCAGGCATTTCCGCTTTAGCACTCTTGTGGATCCAATTGAACAATTCTCAGCATTTGTACTTGTAACTGACAAGCCAGGGACAAAACAAAGAT
+
AAAA1DFFB11B1FA3BGGGFGGGHHHHHHHFFHGFGFHHDAG1GFHHFGHGBGDBGF1GGFGAFGHEHGHHCHHF2FAGFHHBFFHH0@FHFHGGGCHFHFFGHGCGG1GGHHHFCGHBBCGGGAEEH1GFFEHHH11GHFDBGFH1<B0FCFHHGH2GHHFHEHHHD1<EGGAG1GHDHHHBF1>.DFF0GF0<GD00<CG0DB00=G0G0CHHHHHBC0CBGH:0CGHFCEG??....C/FFGGGGG0
@M05620:45:000000000-G6HP7:1:1101:17570:8402 1:N:0:192
AGATTACTGCAACAGTTCCCCCTGGACCTGGAAAAGTTTCTTGCCTGGCTTACAGAAGCTGAAACAACTGCCAATGTCCTACAGGATGCTACCCGTAAGGAAAGGCTCCTAGAAGACTCCAAGGGAGTAAAAGAGCTGATGAAACAATGGCAAGTAAGTCAGGCATTTCCGCTTTAGCACTCTTGTGGATCCAATTGAACAATTCTCAGCATTTGTACTTGTAACTGACAAGCCAGGGACAAAACAAAGAT
+
BABABFFFDF@FGG4GGGGGGGGGGHHHHHHFFHHHHHHHHHHHHHHHHHHHHHHHHHHHHHHHHHHHHHHHHHHHHHHHHHHHHGHHHHFHHHGGGGHHHHHHHHHHGHHHHHHHHHHHHHGFEAFGHFGHHGGGHHHHH3GHHHHHHHHHHGHHHHHHHHHGHHHHHHGGGGGHGHHHHHHHHGGGHHHHGEHHHHHHFHGHHHHHHHHHHHHHHGHHHHHHHHGFFHHHHGGGGFFGGGGGGGGGGGG
@M05620:45:000000000-G6HP7:1:1101:24510:8405 1:N:0:192
CATCCTGACCCTGAAGTACCCCGGCTTGATTTCTGACATTAGATCGGAAGAGCACACGTCTGAACTCCAGTCACGGACATTTATCTCGTATGCCGTCTTCTGCTTGAAAAAAAAAAATATTTTATTTTACCTATTTTCTTTATTATACAATATGTATGCCATAATTTTTACCTGCCTCCTTTACAATCCCTTATCTTTTTTAACTCTTTATTCTTTACTCCGTTCTCTCACTTCCCTCTTTCTCCAATTTC
+
BBBBBFDFFFFFGFGGGGGGFGG?EEFEHHHHHGFHGHHHCEGHHHGEEFEGGHGHHEHHHAGGHFHHGHHHBGDEEEGHHF@GFFGHG1F?GGGGEGGHHHGHHH0G3?FEC/>//0@22@>212>11<1<<111<11?F1<1<111111111<1=<111=110000<.00=<..0<</00000;0//0::/CB000;;?.00000000BB;0;;0000/.90/.;9B00009/;/;.////9///////
@M05620:45:000000000-G6HP7:1:1101:23025:8428 1:N:0:192
ATCTCTATCTCCTAAAAACCTGTTTAGATTTGGAGATAGACCTTCAGGTTTTTCATCATTTTCTGCATGAATTATACATTGACCACGTTCCAGCGTGGTCAGTTTGCAGCATTCTGTTATTTTGTTTGACAGAGTGTCTTGTTGAGAACATATGTAGGACATGATTTTTTCCTGCAACAGGGAAAATAAAGTATAAGTTTTAAAGATTTATTCTTTAATAAAGGATCTCAAAGCCAGCTTTAGAAAAAGGA
+
BBBBBFFFFF5FGGGGGFGGGGHGHHHGGHHHHHHHHHHHHHHHHHHHHHHGGHHHHHHHHHHHHHHHHHHHHHHHHGHHHHHHGHGHHHHHHHGEGGHHHHHHHHHHHGHGHHHHHHHHHHHHHHHHHHHHHHHHHHHHHHHHFGHHHHHHHHHHHGHHHHHHHHHHHGHHHHHHHHGHGGGHHHGHHHHHGHGHGFGHHHHFHHHHHHHHHHHHHHHHHHHHHHGHGHHHGEHHHGHHHGHGHHHHGGG
@M05620:45:000000000-G6HP7:1:1101:16950:8448 1:N:0:192
CATCCTGACCCTGAAGTACCCCATTGAGCATGGCATCGTCACCAACTGGGACGACATGGAGAAGATCTGGCACCACACCTTCTACAACGAGCTGCGCGTGGCCCCGGAGGAGCACCCAGTGCTGCTGACCGAGGCCCCCCTGAACCCCAAGGCCAACAGAGAGAAGATGACTCAGGTGAGGCTCGGCCGACGCCCGTGCTCCTCCCGTCCTTTCCCCAGTCATTTTCTGCCCGGCTTGATTTCTGACATTA
+
DDDDDFFFFFFFGGGGGGGGGGGHHHHHHHHHHHHHHGHHHGHHHGHHHHHHGGGGGHHHHHHHHHHHHHHHHGHHHGGHHHHHHHHHGGGGGHHGGGGGGGHHGGGGGGGGHHHHGGHHHHHHHHHHHHGGGGGGGGGGGGHHHHGGGGHGHHGGGGGGGGGGGGGGGGGGGGGGHGGGGGGGFFFFFFFFFFFF-;AEFFFFFFF?FFDFFFFFFFFFFFFFFFFFFFFFFFFFFFAFFFFFF0;FFF0
@M05620:45:000000000-G6HP7:1:1101:23033:8450 1:N:0:192
ATCTCTATCTCCTAAAAACCTGTTTAGATTTGGAGATAGACCTTCAGGTTTTTCATCATTTTCTGCATGAATTATACATTGACCACGTTCCAGCGTGGTCAGTTTGCAGCATTCTGTTATTTTGTTTGACAGAGTGTCTTGTTGAGAACATATGTAGGACATGATTTTTTCCTGCAACAGGGAAAATAAAGTATAAGTTTTAAAGATTTATTCTTTAATAAAGGATCTCAAAGCCAGCTTTAGAAAAAGGA
+
CDDCDFFFFF5DGGGGGGGGGGHHHHHHHHHHHHHHHHHHHHHHHHHHHHHGGHHHHHHHHHIHIHHHHHHHHHHHHHHHHHHHHHGHHHHHHHGGGGHHHHHHHHHHHHHHHHHHHHHHHHHHHHHHHHHHHHGHHHHHHHHHHHHHHHHHHHHHHHHHHHHHHHHHHGHHHHHHHHHHHGGHHHHHHHHHHHHHHGHHHHHHHHHHHHHHHHHHHHHHHHHHHHHHHHHHHHHHHGHHHHGHHHHHGGH
@M05620:45:000000000-G6HP7:1:1101:16963:8460 1:N:0:192
CATCCTGACCCTGAAGTACCCCATTGAGCATGGCATCGTCACCAACTGGGACGACATGGAGAAGATCTGGCACCACACCTTCTACAACGAGCTGCGCGTGGCCCCGGAGGAGCACCCAGTGCTGCTGACCGAGGCCCCCCTGAACCCCAAGGCCAACAGAGAGAAGATGACTCAGGTGAGGCTCGGCCGACGCCCGTGCTCCTCCCGTCCTTTCCCCAGTCATTTTCTGCCCGGCTTGATTTCTGACATTA
+
BBBBCFFFFFFFGGGGGGGGGGGHHHHHHHHHHHHHHGHHHGHHHGHHHHHHGGGGGHHHHHHHHHHHHHHHHGHHHGGHHHHHHHHHGGGGGHHGGGGGGGHHGGGGGGGGHHHHGGHHHHHGHHHHHHGGGGGGGGGGGGHHHHGGGGHGHHGGGGGGGGGGGGGGGGGGGFGGGGGGGGGGFFFFFFFFFFFF-DDFEFFFFFFEFFFFFFFFFFF9BFFFFFFFFFFFFFFFFF?FFFFFFEFFFF/
@M05620:45:000000000-G6HP7:1:1101:4060:8472 1:N:0:192
AGATTACTGCAACAGTTCCCCCTGGACCTGGAAAAGTTTCTTGCCTGGCTTACAGAAGCTGAAACAACTGCCAATGTCCTACAGGATGCTACCCGTAAGGAAAGGCTCCTAGAAGACTCCAAGGGAGTAAAAGAGCTGATGAAACAATGGCAAGTAAGTCAGGCATTTCCGCTTTAGCACTCTTGTGGATCCAATTGAACAATTCTCAGCATTTGTACTTGTAACTGACAAGCCAGGGACAAAACAAAGAT
+
CBBCCFFFFFFFGGGGGGGGGGGGHHHHHHHHHHHHHHHHHHHHHHHHHHHHHHHHHHHHHHHHHHHHHHHHHHHHHHHHHHHHHHHHHHHHHHGGGGHHHHHHHHHHGHHHHHHHHHHHHHHGG/EFHHHHHGHHHHHHHHHHHHHHHHHHHGHHHHHHHHHHHHHHHHGGGGGHHHHHHHHHHHHGHHHHHHHHHFFHHHHHHHHHHHHHHHHHHGHHHHHGHHHHHHHHHGGGGGGGGGGGGGGGGGF
@M05620:45:000000000-G6HP7:1:1101:4077:8476 1:N:0:192
AGATTACTGCAACAGTTCCCCCTGGACCTGGAAAAGTTTCTTGCCTGGCTTACAGAAGCTGAAACAACTGCCAATGTCCTACAGGATGCTACCCGTAAGGAAAGGCTCCTAGAAGACTCCAAGGGAGTAAAAGAGCTGATGAAACAATGGCAAGTAAGTCAGGCATTTCCGCTTTAGCACTCTTGTGGATCCAATTGAACAATTCTCAGCATTTGTACTTGTAACTGACAAGCCAGGGACAAAACAAAGAT
+
>>1>ADDDFFD1BFFFGGGFAEE0FCGBGGGHHGHFBEGEFHHBAAGEFBGAGHFBABFF1G1GHHHHHFHGFHGHFEFFGCGGG0G1BFGGCFEECGFHHHFCGGGHFGEF1FDGFFGGHC1///?EC>FEG/0<FHDDGHDFDCG1<FFCHFG2FDHDH1@F/FHHH<ECAFFFHHHHHGGH1GHFFBGHHF0DFDGHHHGHFHFH0/GHGH0GHGGG0CCGGHCG:GCCGG/..A.EAF99AEEFBBB
@M05620:45:000000000-G6HP7:1:1101:17392:8491 1:N:0:192
ATCTCTATCTCCTAAAAACCTGTTTAGATTTGGAGATAGACCTTCAGGTTTTTCATCATTTTCTGCATGAATTATACATTGACCACGTTCCAGCGTGGTCAGTTTGCAGCATTCTGTTATTTTGTTTGACAGAGTGTCTTGTTGAGAACATATGTAGGACATGATTTTTTCCTGCAACGGGGAAAATAAAGTATAAGTTTTAAAGATTTATTCTTTAATAAAGGATCTCAAAGCCAGCTTTAGAAAAAGGA
+
DDDDDFFFFFFFGGGGGGGGGGHHHHHHHHHHHHHHHHHHHHHHHHHHHHHGGHHHHHHHIIHIHHHHHHHHHHHHHHHHHHHHHHGHHHHHHHGFGGHHHHHHHHHHHHHHHHHHHHHHHHHHHHHHHHHHHHHHHHHHHHHHHHHHHHHHHHHHHHHHHHHHHHHHHGHHHHHHHH/EGGGGHHHHHGHHHHGHHHHHHHFHHHHHHHHHHHHHHHHHHHHHHHHHHHHHHHHHHGHHHHGHFGGGGGG
@M05620:45:000000000-G6HP7:1:1101:4059:8494 1:N:0:192
AGATTACTGCAACAGTTCCCCCTGGACCTGGAAAAGTTTCTTGCCTGGCTTACAGAAGCTGAAACAACTGCCAATGTCCTACAGGATGCTACCCGTAAGGAAAGGCTCCTAGAAGACTCCAAGGGAGTAAAAGAGCTGATGAAACAATGGCAAGTAAGTCAGGCATTTCCGCTTTAGCACTCTTGTGGATCCAATTGAACAATTCTCAGCATTTGTACTTGTAACTGACAAGCCAGGGACAAAACAAAGAT
+
CCCCCFFFFFFFGGGGGGGGGGGGHHHHHHHGGHHHGHHHHHHHHHHHHHHHHHHHHHHHHHHHHHGHHHHHHHHHHHHHHHHHHHHHHHHHHHGGGGHHHHHHHHHHGHHHHHHHHHHHHHHGGGGGHFHHHGHHHHGHHHHHHGHHHHHHHGFHHHHHHGHHHHHHHHGGGGGHHHHHHHHHHGHGGHHHFGHHHDGHFHGHHHHGHHHHHGHHHFGHGFGGHHEFHHHHHGGGGBGGGGGGGGFGGGG
@M05620:45:000000000-G6HP7:1:1101:17731:8508 1:N:0:192
CATCCTGACCCTGAAGTACCCCGGCTTGATTTCTGACATTAGATCGGAAGAGCACACGTCTGAACTCCAGTCACGGACATTTATCTCGTATGCCGTCTTCTGCTTGAAAAAAAAAAAAAACCCACTATTCTTAATTCTCCCCTCTTACTCTCCATCTAGACAACATCACACTTTCCCCTCCCTAGCCCTTTAGCCCTCTTCCGTCTAACCTCTCTCCGCTCCCCTCCCAGTCTCTCTCCCTTCCTTCCTTT
+
CCCCCFFFFFFFGGGGGGGGGGGGGGGGHHHHHHHHHHHHHHHHHHGGGGHHHHHHHGHHHGHGHHHHHHHHHHGGGGGHHHHHHHHHGGHHHHGGGHGHHHHHHHHHFHFEECFB>/<///...0<11<1>111111<0/<<A<0000000/0000;000;/../00;0:/0000;//.../0/0////00000//./900.;.:.09.0/0;00/...9.../.:./0000000009//:/;000/000
@M05620:45:000000000-G6HP7:1:1101:18550:8537 1:N:0:192
ATCTCTATCTCCTAAAAACCTGTTTAGATTTGGAGATAGACCTTCAGGTTTTTCATCATTTTCTGCATGAATTATACATTGACCACGTGGTCAGTTTGCAGCATTCTGTTATTTTGTTTGACAGAGTGTCTTGTTGAGAACATATGTAGGACATGATTTTTTCCTGCAACAGGGAAAATAAAGTATAAGTTTTAAAGATTTATTCTTTAATAAAGGATCTCAAAGCCAGCTTTAGAAAAAGGAAGAAAGGG
+
DDDDDFFFFFFFGGGGGGGGGGHHHHHHHHHHHHHHHHHHHHHHHHHHHHHGGHHHHIHHHHHHIHHHHHHHHHHHHHHHHHHHHHGHHGHHHHHHHHHHHHHHHHHHHHHHHHHHHHHHHHHHHHHHHHHHHHHHHHHHHCGHHHHHHHHHHHHHHHHHHGHHHHHGHHHHHGGHHHHHDHHHHHHHHHHHHHHHHHHHHHHHHHHHGHHHHGHHHHHHHGHHHHHHHFHHHHHHHHHHGGFHHHHHHHG
@M05620:45:000000000-G6HP7:1:1101:6177:8544 1:N:0:192
TACCTGTACTGGGGAAGCATTTGAATATCCCCCCATGGTGATGGGGACGGAGAACTGCTCCATAAACACAGGCAACGTGCCTAACTTTCCCGGGAAGATGAAGTCAAAGAGCGACCACAGCTCTCGGAGGTTATTTTGCATCGGTGAGCCAGACAGAATGATCCGATGAGGGGTGCGAAACTATTTGAGGAAAGGAAGCACCTTTTTATTAAATTTACCTTTTAGCAATCGCCATTCCTACCCTAAAGATC
+
AAABBFFFFFFBGGGGGGGGGGHHHHHHHHHGGGGHHHHHHHHHHGGGGGGGGHHHHHH5FHHHHHHHHHHHGHHHGHHHHHHHHHHHHHHGGGGGGHHHHGHHHHHHHHHHGGGGGHHHHHHHHGGGGGGHHHHHHHHEHHGGGGGHHHHHHGHHEHHHHHHHHGGGFGHD?CCE?D??DFGGGGFGGECFFFEFFGGEFFFFFFFFFFFFBBFFFF:FFFFFFFFFFFEEFFEFFFFFFFFFFBFBBFF
@M05620:45:000000000-G6HP7:1:1101:6161:8551 1:N:0:192
TACCTGTACTGGGGAAGCATTTGAATATCCCCCCATGGTGATGGGGACGGAGAACTGCTTCATAAACACAGGCAACGTGCCTAACTTTCCCGGGAAGATGAAGTCAAAGAGCGACCACAGCTCTCGGAGGTTATTTTGCATCGGTGAGCCAGACAGAATGATCCGATGAGGGGTGCGAAACTATTTGAGGAAAGGAAGCACCTTTTTATTAAATTTACCTTTTAGCAATCGCCATTCCTACCCTAAAGATC
+
CCCCCFFFFFFFGGGGGGGGGGHHHHHHHHHGGGGHHHHHHHHHHGGGGGGGGHHHHHHBGHHHHHHHHHHHGHHHGHHHHHHHHHHHHHHGGGGGGHHHHHHHHHHHHHHHGGGGGHHHHHHHHGGGGGGHHHHHHHHHHHGGGGGHHHHHHGHHHHHHHHHHHGGGHHHGGGGGGGGGGGGGGGGGGG;FGGGGGGGGGGFFFFFFFFFFFFFFFFFFFFFFFFFFFFFFFFFFFFFFFFFFFFFFFFF
@M05620:45:000000000-G6HP7:1:1101:18561:8551 1:N:0:192
ATCTCTATCTCCTAAAAACCTGTTTAGATTTGGAGATAGACCTTCAGGTTTTTCATCATTTTCTGCATGAATTATACATTGACCACGTGGTCAGTTTGCAGCATTCTGTTATTTTGTTTGACAGAGTGTCTTGTTGAGAACATATGTAGGACATGATTTTTTCCTGCAACAGGGAAAATAAAGTATAAGTTTTAAAGATTTATTCTTTAATAAAGGATCTCAAAGCCAGCTTTAGAAAAAGGAAGAAAGGG
+
BBBBBFFFFFFFGGGGGGGGGGGHHHHHHHHHHHHHHHHHHHHHHHHHHHHGGHHHHHHHHHHHHHHHHHHGHHHHHHHHHHHHHHGGHGHHFHGHHHHGHHHHHHHHHHHHHHHHHHHHGGHHFHHHHHHHHHHHHHGHH3FGHHHGHHHFHHHHHHHHHGHHHHHGHHHHHGGHHGGHDHGFHHHHGDGHHHHHHGHHHHHHHHHHGGHHFGHHGHHHHHGGHGHHHGHHHGGFFFFFGGFHHGHHHHG
@M05620:45:000000000-G6HP7:1:1101:9105:8559 1:N:0:192
CATCCTGACCCTGAAGTACCCCATTGAGCATGGCATCGTCACCAACTGGGACGACATGGAGAAGATCTGGCACCACACCTTCTACAACGAGCTGCGCGTGGCCCCGGAGGAGCACCCAGTGCTGCTGACCGAGGCCCCCCTGAACCCCAAGGCCAACAGAGAGAAGATGACTCAGGTGAGGCTCGGCCGACGCCCGTGCTCCTCCCGTCCTTTCCCCAGTCATTTTCTGCCCGGCTTGATTTCTGACATTA
+
DCCDDFFFFFFFGGGGGGGGGGGHHHHHHHHHHHHHHGHHHGHHHGHHHHHHGGGGGHHHHHHHHHHHHHHHHGHHHGGHHHHHHHHHGGGGGHHGGGGGGGHHGGGGGGGGHHHHGGHHHHHHHHHHHHGGGGGGGGGGGGHHHHGGGGHGHHGGGGGGGGGGGGGGGGGGGGGGGGGGGGGGFFFFFFFFFFFFBFFFFFFFFFFFFFFFFFFFFFFFFFFFFFFFFFFFFFFFFFFFFFFFFFFFFF0
@M05620:45:000000000-G6HP7:1:1101:22815:8563 1:N:0:192
TACCTGTACTCGGGAAGCATTTGAATATCCCCCCATGGTGATGGGGACGGAGAACTGCTCCATAAACACAGGCAACGTGCCTAACTTTCCCGGGAAGATGAAGTCAAAGAGCGACCACAGCTCTCGGAGGTTATTTTGCATCGGTGAGCCAGACAGAATGATCCGATGAGGGGTGCGAAACTATTTGAGGAAAGGAAGCACCTTTTTATTAAATTTACCTTTTAGCAATCGCCATTCCTACCCTAAAGATC
+
CCDDDFFFFFFDGGGGGGGGGGHHGGHHHHHGGGGHHHGHHHHHHGGGGGGGGHHHHHHHHHHHHHHHHHHHGHHHGHHHHHHHHHHHHHHGGGGGGHHHHHHHHHHHHHHHGGGGGHHHHHHHHGGGGGGHHHHHHHHGHHGGGGGHHHHHHGHHHHHHHHHHHGGGHHHGGEFGGGGGGHGHHHHGGGGGGGGGGGGFFFFFFFFFFFFFFFFHHFFFFFFHFHFFFFFFFFFFFFFFFFFFFFFFFFF
@M05620:45:000000000-G6HP7:1:1101:6157:8570 1:N:0:192
TACCTGTACTGGGGAAGCATTTGAATATCCCCCCATGGTGATGGGGACGGAGAACTGCTCCATAAACACAGGCAACGTGCCTAACTTTCCCGGGAAGATGAAGTCAAAGAGCGACCACAGCTCTCGGAGGTTATTTTGCATCGGTGAGCCAGACAGAATGATCCGATGAGGGGTGCGAAACTATTTGAGGAAAGGAAGCACCTTTTTATTAAATTTACCTTTTAGCAATCGCCATTCCTACCCTAAAGATC
+
AAABBFFFFFFFGGGGEGGGGGH6FHHHHHHGGGGHHHGHHHHHHGGGGGGGGHHHHHHHHHHHHHHHHHHHGHHHGHHHHHHHHHHHHHHGGGGGGFHHHGHHHHHHHHFHGCGGGHHHHHHHHCGGGGGHHHHHHHHDGHGGGGGHHHFHHGHHHGHGHHHHHGGGFFHGFFDGFEGGFGGGGGGGGG0FFFFFFFGGGFFFFFFFFFFF/BFFFFFFFFFFEFFFFF?EFFFFFFFFFFFFFF;BFFF
@M05620:45:000000000-G6HP7:1:1101:14789:8583 1:N:0:192
ATCTCTATCTCCTAAAAACCTGTTTAGATTTGGAGATAGACCTTCAGGTTTTTCATCATTTTCTGCATGAATTATACATTGACCACGTTCCAGCGTGGTCAGTTTGCAGCATTCTGTTATTTTGTTTGACAGAGTGTCTTGTTGAGAACATATGTAGGACATGATTTTTTCCTGCAACAGGGAAAATAAAGTATAAGTTTTAAAGATTTATTCTTTAATAAAGGATCTCAAAGCCAGCTTTAGAAAAAGGA
+
BBBBBFFFFFFFGGGGGGGGFFFHHHHHHHHHHFHFFHHHHHFHHHFHHHHGGHFHHHHHHHHHHHHHHHFFFHHGHFFHFADGFHGGHHHDGHFEGGHHGBGGHHHHHHHHFHHHFHFHHHHHHHHHEHGHHHFGGHHHHHHHFHHGHHHHFHGHFHFGHHHEHHHHHGHFHHHHGHHGHGGHHHFHFHHGHHGFHHHHHHGGHHHHHHHHHHHHHHHHDGGHGHHHHHHHHHHHHGHHHHHHGHHHFGH
@M05620:45:000000000-G6HP7:1:1101:17753:8619 1:N:0:192
CATCCTGACCCTGAAGTACCCCGGCTTGATTTCTGACATTAGATCGGAAGAGCACACGTCTGAACTCCAGTCACGGACATTTATCTCGTATGCCGTCTTCTGCTTGAAAAAAAAAAAAATAATTCTCACCTATTCCCCCCTTTACCCCCACTCCCCACCCTATCATCTACCTCACAATCATCTCTTCCAACCACCCGCCTCCGCCCAACCCTTCCCCCTTCCTATTCTCACCCACGCTCCTCCTCACCTCC
+
CCCCCFFFFFFFGGGGGGGGGGGCGGGGHHHHHHHGHHHHHHHHHHGGGGHHHHHHHGHHHGHHHHHHHHHHHHGGGGGHHHHHHHHHGGHHHHGGGHGHHHHHHHHHFHHEEC@<</>011111111?01111>=<0<<-.0000/<--..//.;/.;../0900;B0000;0.000000;0090000;0..:..---.....:99.9.9.//9/9.-.//00909000;....-:...9////0..0..
@M05620:45:000000000-G6HP7:1:1101:14957:8628 1:N:0:192
AAACCAAGCAGACACTCACCGCTCCCTCGCCACAGGCCAATAGTTTGTCCTCACTGAGTTGGCAACAAGTGGCTGCTGTGGCTGCCATTTTTCTGGTGATGGCCATCAGCTCCGACGAGGTCAGCTGGGGGGCTTTCTTTGTGTAAGCAACGAGAAACCTGAAAGAAGCATTTTTTAACTAAGTCCTGCTGAGTCATTCATGAGTTTTTAGCCGCCTTGCTTCTTCTCACAGACTCTCTACTCTCATGCCA
+
BBBBBABFBFFFGGGGGGGGGGGGGGHHGGGEGFHHGGFGFHGHHHHHHHGHHHGGHHHHHHHHHHHGHGHHGFGGHFGGHHHFGHHHHHHHHGHHHHEGHHHGHHHHHHHHHGGGGGGGFHHHHHHHGGGGGGGGGGGGGGGGGGFFFFFFFFFFFFFFFFFFFFFFFFFFFFFFFFFFFFFFFFFFFFFFFFFFFFFFFFFFFFFFFFFFFFFFFFFFFFFFFFFFFFFFFFFFFFFFFFFFFFFFFFF
@M05620:45:000000000-G6HP7:1:1101:14941:8644 1:N:0:192
AAACCAAGCAGACACTCACCGCTCCCTCGCCACAGGCCAATAGTTTGTCCTCACTGAGTTGGCAACAAGTGGCTGCTGTGGCTGCCATTTTTCTGGTGATGGCCATCAGCTCCGACGAGGTCAGCTGGGGGGCTTTCTTTGTGTAAGCAACGAGAAACCTGAAAGAAGCATTTTTTAACTAAGTCCTGCTGAGTCATTCATGAGTTTTTAGCCGCCTTGCTTCTTCTCACAGACTCTCTACTCTCATGCCA
+
AABBBBBFBFFFFGGGGGGGGGGGGGHHGGGGGHGHGGHHHFHHHHHHHHHHHHHHHHGHHHHGHHFHHFGHGHGGHEHHHHHGGHHHHHHHHHHHHHHHHHHHFGHHHHHHHGGGGFGGFFFHCGHHGFGGGGGGGGGGGGGGGGFFFFFFFFFDFFFFFFFFFFFFFFFFFFFFFFFFFFFFFFFFFFFFFBFFFFFFFFFFFFFFFFFFFFFFFFFFFFFFFFFFFFFEFFFFFFFFFFFFFFF/BF/
@M05620:45:000000000-G6HP7:1:1101:9132:8660 1:N:0:192
TACCTGTACTGGGGAAGCAATCGCCATTCCTACCCTAAAGATCGGAAGAGCACACGTCTGAACTCCAGTCACGGACATTTATCTCGTATGCCGTCTTCTGCTTGAAAAAAAAAAAAATTAGTCTAGTACTTACGGTTTGTTAAGCTCCCTCCCTGTCCGCCTCCTCCTACCTTAGTCCCTCCCTCGTACCTTCGCCTTTTATCCTTTATCTACTAGTTTCTCATCCTTCCCTCCTCTCTCACTGCCCGTAC
+
CBBCCFFFFFFFGGGGGGGGGGGGGGGHHHHFGFHBCGGHGHHHGGGGGHHHHHHGHHHGGGHHHHHHHGHHGGGGGHHHH5EHHHFAHHHHGEGHGHGHHHHGHHHGFECGFD/<<011111111<111111/.0.<.>011111<0.//../000<.-....////00.:00090000/../9-9...000.....00000000:000000000::000000;9000//0/.;/0;0000000/..--.
@M05620:45:000000000-G6HP7:1:1101:11302:8674 1:N:0:192
TACCTGTACTGGGGAAGCATTTGAATATCCCCCCATGGTGATGGGGACGGAGAACTGCTCCATAAACACAGGCAACGTGCCTAACTTTCCCGGGAAGATGAAGTCAAAGAGCGACCACAGCTCTCGGAGGTTATTTTGCATCGGTGAGCCAGACAGAATGATCCGATGAGGGGTGCGAAACTATTTGAGGAAAGGAAGCACCTTTTTATTAAATTTACCTTTTAGCAATCGCCATTCCTACCCTAAAGATC
+
BACCCFFFFFFFGFGGGGGGGGHHHGHHHHHGGGGHHHHHHHHHHGGGGGGGGHHHHHHHHHHHHHHHHHHHGHHHGHHHHHHHHHHHHHHGGGGGGHHHHHHHHHHHHHHHGGGGGHHHHHHHHGGGDGEHHHHHHHHHHHGFFGGHHHHHHGHGHHHHHHHHHGGGHHHGGCCGGDFFGGGGGGGGFGFGGFFFGGGFGFFFFFFFFFFFFFFFFFFFFFFFFFFFFFFFFFFFFFFFFFFFFFFFFFF
@M05620:45:000000000-G6HP7:1:1101:5848:8678 1:N:0:192
AAACCAAGCAGACACTCACCGCTCCCTCGCCACAGGCCAATAGTTTGTCCTCACTGAGTTGGCAACAAGTGGCTGCTGTGGCTGCCATTTTTCTGGTGATGGCCATCAGCTCCGACGAGGTCAGCTGGGGGGCTTTCTTTGTGTAAGCAACGAGAAACCTGAAAGAAGCATTTTTTAACTAAGTCCTGCTGAGTCATTCATGAGTTTTTAGCCGCCTTGCTTCTTCTCACAGACTCTCTACTCTCATGCCA
+
AAAAAABFAFFFFGGGFGGGGGGGGFHHFGEGGGHGGCHHHHHHHHHHHHHHHHHHHHFGHHHGHHHHGGHHGHFBGFFHHHHGFHGHHHHHHGHGHHHHHHGHFFHHHHHHHGGEGFGGDFHGHHHHGGGGAGGGGGGGGBFGGFFFFFFFFFFDFFFFFFFFFFFF/BFFFFFFFFFFFFFFBFFFFFFFFFFFFFFFFFFFFFFFFFFFFFFCFFFFFFFFFFFFFFFFFFFBFFFFFEFFFFFFFFB
@M05620:45:000000000-G6HP7:1:1101:5863:8695 1:N:0:192
AAACCAAGCAGACACTCACCGCTCCCTCGCCACAGGCCAATAGTTTGTCCTCACTGAGTTGGCAACAAGTGGCTGCTGTGGCTGCCATTTTTCTGGTGATGGCCATCAGCTCCGACGAGGTCAGCTGGGGGGCTTTCTTTGTGTAAGCAACGAGAAACCTGAAAGAAGCATTTTTTAACTAAGTCCTGCTGAGTCATTCATGAGTTTTTAGCCGCCTTGCTTCTTCTCACAGACTCTCTACTCTCATGCCA
+
CBCCCCCFCFFFGGGGGGGGGGGGGGHHGGGGGHHHGGHHHHHHHHHHHHHHHHHHHHHHHHHHHHHHHHHHGHGGHHHHHHHGGHHHHHHHHHHHHHHHHHHHHHHHHHHHHGGGGGGGGHHHHHHHGGGGGGGGGGGGGGGGGGFFFFFFFFFFFFFFFFFFFFFFFFFFFFFFFFFFFFFFFFFFFFFFFFFFFFFFFFFFFFFFFFFFFFFFFFFFFFFFFFFFFFFFFFFFFFFFFFFFFFFFFFF
@M05620:45:000000000-G6HP7:1:1101:24108:8718 1:N:0:192
AGATTACTGCAACAGTTCCCCCTGGACCTGGAAAAGTTTCTTGCCTGGCTTACAGAAGCTGAAACAACTGCCAATGTCCTACAGGATGCTACCCGTAAGGAAAGGCTCCTAGAAGACTCCAAGGGAGTAAAAGAGCTGATGAAACAATGGCAAGTAAGTCAGGCATTTCCGCTTTAGCACTCTTGTGGATCCAATTGAACAATTCTCAGCATTTGTACTTGTAACTGACAAGCCAGGGACAAAACAAAGAT
+
BBBBCFFFFFFFGGGGGGGGGGGGHHHHHHHHHHHHGHHHHHHHHHHHHHHHHHHHHHHHHHHHHHHHHHHHHHHHHHHHHHHHHHHHHHHHHHGFGGHHHHHHHHHHGHHHHHHHHHHHHGHGGHGGHHHHHGHHHHGHHHHHHHHHHHHHHGHHHHHHHHHHHHHHHHGGGGGHHHGHHHHHHGHGHHHHGHHHHHFGHHHHHHHHHHHHHHHHHHHHHGHGHHHGHGGHHGFGGGGGGGGGGGGGGGF
@M05620:45:000000000-G6HP7:1:1101:9637:8719 1:N:0:192
AGATTACTGCAACAGTTCCCCCTGGACCTGGAAAAGTTTCTTGCCTGGCTTACAGAGGCTGAAACAACTGCCAATGTCCTACAGGATGCTACCCGTAAGGAAAGGCTCCTAGAAGACTCCAAGGGAGTAAAAGAGCTGATGAAACAATGGCAAGTAAGTCAGGCATTTCCGCTTTAGCACTCTTGTGGATCCAATTGAACAATTCTCAGCATTTGTACTTGTAACTGACAAGCCAGGGACAAAACAAAGAT
+
BBBBBFFFFFFFGGGGGGGGGGGGFHHHHHHGHHHGHHHHHHHHHHHHHHHHHHFHHGGHHHHHHHHHHHHHHHHHGHHHHHHHHHHHHHGHHHGGGGHHHHFGHHHHGHHHHHFHHHHHHHHGFEGGHFHFHGHHHGGHHGHHHHHHHHHHHGHHHHGHHHHHHHHHHHGGGGGHEHHHHHHGGFGGHHHHHBDHHHGFHHGFFGHGHHFHHHHHHHHHHFGHHHGEHHHHGGFGGGGGGGGGGGGGFGF
@M05620:45:000000000-G6HP7:1:1101:24110:8737 1:N:0:192
AGATTACTGCAACAGTTCCCCCTGGACCTGGAAAAGTTTCTTGCCTGGCTTACAGAAGCTGAAACAACTGCCAATGTCCTACAGGATGCTACCCGTAAGGAAAGGCTCCTAGAAGACTCCAAGGGAGTAAAAGAGCTGATGAAACAATGGCAAGTAAGTCAGGCATTTCCGCTTTAGCACTCTTGTGGATCCAATTGAACAATTCTCAGCATTTGTACTTGTAACTGACAAGCCAGGGACAAAACAAAGAT
+
BCCBBFFFFFFFGGGFGGGGGGGGHHHHHCGFHHHHHHHHHHHHHHHHHHHHHHHHHHHHHHHHHHHHHGHHHHHGFHHHHHHHHHHHHHHHHHGGGGHHGHHHHHHHGHHHHFHHHHHHHHHGGHGEGHHHHGHHHHFHHHHHHHHHHHHHHGHFHHHHHHHHGHHHHHGFEGGHDGHHHHHHHFGGHHHHHHHHHEGGHHHHHFHGFHHHH:GHHCFHCGC;GGGHFFHGGGGGGGGGGGGGGGGGBFC
@M05620:45:000000000-G6HP7:1:1101:15444:8804 1:N:0:192
CATCCTGACCCTGAAGTACCCCGGCTTGATTTTGACATTAGATCGGAAGAGCACACGTCTGAACTCCAGTCACGGACATTTATCTCGTATGCCGTCTTCTGCTTGAAAAAAAAAAACACCTCCACTTTGACGCTTTCCTTTTGTCACCCCCGCTCCACCATACCTCCTCATTTTTCTCCTCCATCCTTCTCTTCCATTCCTGCGTTTTCACTCTCCTTGCTTCTTCTCACCCACTTTCTCCTCTCTCACCT
+
CCCCCFFFFFFFGGGGGGGGGGGCFGGGHHHHHHGHHHHHHHHHHGGGGHHHHHHHGHHHGHHHFHHHHHHHHGGEGGHHHHHHFHHGGHHHGGEFHGHHHGHHHHFHHGGECB<//==/20/00111111?/<FE11>1111<<111<-<---:.0/:.00//00;//0000;0/0;;99:/00900009000900;;9000-9.9;0000;0:90000900:090;09.....0000090/0;0900.0
@M05620:45:000000000-G6HP7:1:1101:19069:8804 1:N:0:192
ATCTCTATCTCCTAAAAACCTGTTTAGATTTGGAGATAGACCTTCAGGTTTTTCATCATTTTCTGCATGAATTATACATTGACCACGTGGTCAGTTTGCAGCATTCTGTTATTTTGTTTGACAGAGTGTCTTGTTGAGAACATATGTAGGACATGATTTTTTCCTGCAACAGGGAAAATAAAGTATAAGTTTTAAAGATTTATTCTTTAATAAAGGATCTCAAAGCCAGCTTTAGAAAAAGGAAGAAAGGG
+
DDDCDFFFFFFFGGGGGGGGGGHHHHHHHHHHHHHHHHHHHHHHHHHHHHHGGHHHHHHHHIIHIHHHHHHHHHHHHHHHHHHHHHGHHGHHGHHHHHHGHHHHHHHHHHHHHHHHHHHHHHHHHHGHHHHHHHHHHHHHHHHHHHHHHHHHHHHHHHHHHGHHHHHGHHHHHGGHHHHHHHHGHHHHHHHHHHHHHGHHHHHHHHHHHHHHHGHHGHHHHGHHHGHGHFHHHGHHGHHGGGGHHHHHHHG
@M05620:45:000000000-G6HP7:1:1101:19084:8814 1:N:0:192
ATCTCTATCTCCTAAAAACCTGTTTAGATTTGGAGATAGACCTTCAGGTTTTTCATCATTTTCTGCATGAATTATACATTGACCACGTGGTCAGTTTGCAGCATTCTGTTATTTTGTTTGACAGAGTGTCTTGTTGAGAACATATGTAGGACATGATTTTTTCCTGCAACAGGGAAAATAAAGTATAAGTTTTAAAGATTTATTCTTTAATAAAGGATCTCAAAGCCAGCTTTAGAAAAAGGAAGAAAGGG
+
CCBBCFFFFFFFGGGGGGGGGGHHHHHHHHHHHHHHHHHHHHHHHHHHHHHGGHHHHHHIHHHHHHHHHHHHHHHHHHHHHHHHHHGHHGHHGHHHHHHHHHHHHHHHHHHHHHHHHHHHGHHHHHGHHHHHHHHHHHGHHHHHHHHHHHHHGHHHHHHHHGHHHHHGHHGHHGGHHHHHHHHGHHHHHHHHHHHHHFHHHHHHHHHHHGHHFGHHHHHGHGHHHHHHHEHHHFHBGHGGGGHHHHHHHGG
@M05620:45:000000000-G6HP7:1:1101:19057:8821 1:N:0:192
ATCTCTATCTCCTAAAAACCTGTTTAGATTTGGAGATAGACCTTCAGGTTTTTCATCATTTTCTGCATGAATTATACATTGACCACGTGGTCAGTTTGCAGCATTCTGTTATTTTGTTTGACAGAGTGTCTTGTTGAGAACATATGTAGGACATGATTTTTTCCTGCAACAGGGAAAATAAAGTATAAGTTTTAAAGATTTATTCTTTAATAAAGGATCTCAAAGCCAGCTTTAGAAAAAGGAAGAAAGGG
+
CCCCCFFFFFFFGGGGGGGGGGHHHHHHHHHHHHHHHHHHHHHHHHHHHHHGGHHHHHHHHHIHHHHHHHHHHHHHHHHHHHHHHHGHHGHHGHHHHHHHHHHHHHHHHHHHHHHHHHHHHHHHGHGHHHHHHHHHHHGHGHHHHHHHHHHHGHHHHHHHHGHHHHHGHHHHHGGHHHHHHHHGHHHHHHHHHHHHHGHHHHHHHHHHHHHHGHHHGHHHHGHHHHHGHEHHHHGHFHHHGGGHHHHHHHG
@M05620:45:000000000-G6HP7:1:1101:6078:8837 1:N:0:192
AAACCAAGCAGACACTCACCGCTCCCTCGCCACAGGCCAATAGTTTGTCCTCACTGAGTTGGCAACAAGTGGCTGCTGTGGCTGCCATTTTTCTGGTGATGGCCATCAGCTCCGACGAGGTCAGCTGGGGGGCTTTCTTTGTGTAAGCAACGAGAAACCTGAAAGAAGCATTTTTTAACTAAGTCCTGCTGAGTCATTCATGAGTTTTTAGCCGCCTTGCTTCTTCTCACAGACTCTCTACTCTCATGCCA
+
ABBBBAAFBFFFFGGGGGGGGGGGGGHHGGGGGHHHGGGHHFHHHHHHHHHHHHHHHHHHHHHGHHGHHFGHGHGFHHFGHHHGGHHHHHHHHFHHHHEGFHEHFHHHHGHHHGGGGGDGCGHHHHHHGGGGFGGGFGGGGFFFGFFFFFFFFFFDFBFFABFFFEFFFFFFFFFFFFFFFFFFFFFFFFFFFBFBFFFFFFFFFFFFFFFEFFFFFFFFFFFFFFFFFFFFFFFFFFFFFFFFFF;FFFF
@M05620:45:000000000-G6HP7:1:1101:6097:8842 1:N:0:192
AAACCAAGCAGACACTCACCGCTCCCTCGCCACAGGCCAATAGTTTGTCCTCACTGAGTTGGCAACAAGTGGCTGCTGTGGCTGCCATTTTTCTGGTGATGGCCATCAGCTCCGACGAGGTCAGCTGGGGGGCTTTCTTTGTGTAAGCAACGAGAAACCTGAAAGAAGCATTTTTTAACTAAGTCCTGCTGAGTCATTCATGAGTTTTTAGCCGCCTTGCTTCTTCTCACAGACTCTCTACTCTCATGCCA
+
BABCCABFCFFFGGGGGGGGGGGGGGHHGGGDGFGHGGDHHHHHHHHHHHHHHHHHHHGHHHHFHHFHHGHHGHGGHHHHHHHGGHHHHHHHHHHHFHGHHHGHHHHHHHHHHGGEGCGGDHCHGHHHGGGGGGGGGGGGGGGGGFFFFFFFFFFFFFFFFFFFFEFFFFFFFFFFFFFFFFFFFFFFFFFFFBFFFFFFFFFFFFFFFFFFFFFFFFFFFFFFFFFFFFFFFFFFFFFFFFFFFFFFFFB
@M05620:45:000000000-G6HP7:1:1101:7614:8847 1:N:0:192
AAACCAAGCAGACACTCACCGCTCCCTCGCCACAGGCCAATAGTTTGTCCTCACTGAGTTGGCAACAAGTGGCTGCTGTGGCTGCCATTTTTCTGGTGATGGCCATCAGCTCCGACGAGGTCAGCTGGGGGGCTTTCTTTGTGTAAGCAACGAGAAACCTGAAAGAAGCATTTTTTAACTAAGTCCTGCTGAGTCATTCATGAGTTTTTAGCCGCCTTGCTTCTTCTCACAGACTCTCTACTCTCATGCCA
+
BBCCCBCFCFFFGGGGGGGGGGGGGGHHGGGGGHHHGGHHHHHHHHHHHHHHHHHHHHHHHHHHHHHHHGHHGHGGHHHHHHHGGHHHHHHHHHHHHHHHHHHHHHHHHHHHHGGGGGGGDHHHHHHHGGGGGGGGGGGGGGGGGGFFFFFFFFFFFFFFFFFFFFFFFFFFFFHFFFHFFFFFFFFFFFFFFFFFFFHFFFFFFFFFFFFFFFFFFFFFFFFFFFFFFFFFFFFFFFFFFFFHFFFFFFF
@M05620:45:000000000-G6HP7:1:1101:7456:8857 1:N:0:192
ATCTCTATCTCCTAAAAACCTGTTTAGATTTGGAGATAGACCTTCAGGTTTTTCATCATTTTCTGCATGAATTATACATTGACCACGTTCCAGCGTGGTCAGTTTGCAGCATTCTGTTATTTTGTTTGACAGAGTGTCTTGTTGAGAACATATGTAGGACATGATTTTTTCCTGCAACAGGGAAAATAAAGTATAAGTTTTAAAGATTTATTCTTTAATAAAGGATCTCAAAGCCAGCTTTAGAAAAAGGA
+
CCCBCFFFFFFFGGGGGGGGGGGHHHHHHHHHHGHHHHHHHHHHHHHHHHHGGHHHHHHHHHHHHHHHHHHHHHHGHHHHHGHHHHGHHHHHHHGFGGHHHHHHHHHGHHHHHHHHHHHHHHHHHHHHGHHHHHGHHHHHHHHHGHHHHHHHHHHHHHHHHHHHHHHHHGHHHHHHHHHHHGGHHHHHGHHHHHHHHFGHHHHHHHHHHHHHHHHHHHHHGHHHHHHHHGHGHHHHHGHHHHHHHFHHGGG
@M05620:45:000000000-G6HP7:1:1101:6096:8860 1:N:0:192
AAACCAAGCAGACACTCACCGCTCCCTCGCCACAGGCCAATAGTTTGTCCTCACTGAGTTGGCAACAAGTGGCTGCTGTGGCTGCCATTTTTCTGGTGATGGCCATCAGCTCCGACGAGGTCAGCTGGGGGGCTTTCTTTGTGTAAGCAACGAGAAACCTGAAAGAAGCATTTTTTAACTAAGTCCTGCTGAGTCATTCATGAGTTTTTAGCCGCCTTGCTTCTTCTCACAGACTCTCTACTCTCATGCCA
+
AAAAAABFBFFFGGGGGGGGGGGGGGHHGGGGGHHHGGFHHGHHHHHHHHHHFHHHHGGGGHHEFGHGHFHHGHGGHHHHHHHGGHHHHHHHHHHHHHHHHHHHHHHHHHHHHGGGGGGFFHGGHHHHGGGGGGGGGGGGGGGGGFFFFFFFFFFFFFFFFFFFFFFFFFFFFFFFFFFFFFF;FFFFFFFFFBFFFFFFFFFF;FFFFFFFFFFFFFFFFFFFFFFFFFFFFFFFFFFFFFFFFFF/FFF
@M05620:45:000000000-G6HP7:1:1101:6077:8861 1:N:0:192
AAACCAAGCAGACACTCACCGCTCCCTCGCCACAGGCCAATAGTTTGTCCTCACTGAGTTGGCAACAAGTGGCTGCTGTGGCTGCCATTTTTCTGGTGATGGCCATCAGCTCCGACGAGGTCAGCTGGGGGGCTTTCTTTGTGTAAGCAACGAGAAACCTGAAAGAAGCATTTTTTAACTAAGTCCTGCTGAGTCATTCATGAGTTTTTAGCCGCCTTGCTTCTTCTCACAGACTCTCTACTCTCATGCCA
+
AAAAAABFBFFFGGGGCGGGGGGGGGFHGGGGGHFHGGHCGHHHHHHHHHHHHHHHGHGGHHHHHHHHHGHHGHGGHHHHHHHGGHHHHHHHHHHHHGFHHHHHHHHHHHHFHGGGGGDGGFHHHHGHG?DGGGGGGGGGF;9BBFFFFFFFADFAFFFFFBFFFFFFFFFFFFFFEFFFFFFFFFFFFFFFFB9BFFFFFFFFF/;BAEFFFFFFFFFFFFFFFFFFFFFFBFBBFFFFFFFFFFF/FFB
@M05620:45:000000000-G6HP7:1:1101:7450:8876 1:N:0:192
ATCTCTATCTCCTAAAAACCTGTTTAGATTTGGAGATAGACCTTCAGGTTTTTCATCATTTTCTGCATGAATTATACATTGACCACGTTCCAGCGTGGTCAGTTTGCAGCATTCTGTTATTTTGTTTGACAGAGTGTCTTGTTGAGAACATATGTAGGACATGATTTTTTCCTGCAACAGGGAAAATAAAGTATAAGTTTTAAAGATTTATTCTTTAATAAAGGATCTCAAAGCCAGCTTTAGAAAAAGGA
+
CCCCCFFFFFFFGGGGGGGGGGHHHHHHHHHHHHHHHHHHHHHHHHHHHHHGGHHHHHHHHHIIHHHHHHHHHHHHHHHHHHHHHHGHHHHHHHGGGGHHHHHHHHHHHHHHHHHHHHHHHHHHHHHHHHHHHHHHHHHHHHHHHHHHHHHHHHHHHHHHHHHHHHHHHGHHHHHHHHHHHGGHHHHHHHHHHHHHHHHHHHHHHHHHHHHHHHHHHHHHHHHHHHHHHHHGHHHHHGHHHHHHHGHHGGH
@M05620:45:000000000-G6HP7:1:1101:6008:8877 1:N:0:192
AAACCCAGAAGACATGAGGTCAGCTAGATCGGAAGAGCACACGTCTGAACTCCAGTCACGGACATTTATCTCGTATGCCGTCTTCTGCTTGAAAAAAAAAAAAAAACAACAATCATTTATTTTATTTAACATATTGTTTTTTTTAGAACAAATGTCGAAGATACTTTTCTCTTGCAACATGTAAAATAATGACTACGTTTTAAAGATTTATACTTTGATAAACGAGATCTAATCTAGCTCTTCTCCATGTC
+
AABBCCCCCFFFGGGGGGGGGGHHHHHHHHHGGGGHHHHHHHGHHHGHHHHHHHHHHGHGGGGGHHHGGGHHHGGHHHHGGGHGHHHGHHHGHHFHGGGGG/</////////1111111111111@>11<1111<1=1<0>-<-./0:0//.00<0.....00000;9000090;000./0000;0009000909/9://.0;00::00090::000900009....;00000;9090000000:900000
@M05620:45:000000000-G6HP7:1:1101:22629:8881 1:N:0:192
TACCTGTACTGGGGAAGCATTTGAATATCCCCCCATGGTGATGGGGACGGAGAACTGCTCCATAAACACAGGCAACGTGCCTAACTTTCCCGGGAAGATGAAGTCAAAGAGCGACCACAGCTCTCGGAGGTTATTTTGCATCGGTGAGCCAGACAGAATGATCCGATGAGGGGTGCGAAACTATTTGAGGAAAGGAAGCACCTTTTTATTAAATTTACCTTTTAGCAATCGCCATTCCTACCCTAAAGATC
+
CCCCCFFFFFFFGGGGGGGGGGHHGGHHHHHGGGGHHHGGHHHHHGGGGGGGGHHHHHHHHHHHHHHHHHHHGHHHGHHHHHHHHHHHHHHGGGGGGHHHHHHHHHHHHHHGGGGGGHHHHHHGHGGGGGEHHHHHHHHGHGGGGGGHHHHHHGHGGGHHHHHHHGGGHHFGG;@FGGGGGGGGGGGGGGBGGGGGFGEFGFFFFFFFFFFFFFFFFFFFFFFFFFF:BFFFFFFFFFFFFFFFFFFFFFF
@M05620:45:000000000-G6HP7:1:1101:5043:8896 1:N:0:192
ATCTCTATCTCCTAAAAACCTGTTTAGATTTGGAGATAGACCTTCAGGTTTTTCATCATTTTCTGCATGAATTATACATTGACCACGTGGTCAGTTTGCAGCATTCTGTTATTTTGTTTGACAGAGTGTCTTGTTGAGAACATATGTAGGACATGATTTTTTCCTGCAACAGGGAAAATAAAGTATAAGTTTTAAAGATTTATTCTTTAATAAAGGATCTCAAAGCCAGCTTTAGAAAAAGGAAGAAAGGG
+
CDCCCFFFFFFFGGGGGGGGGGHHHHHHHHHHHHHHHHHHHHHHHHHHHHHGGHHHHIHHHHHHHHHHHHHHHHHHHHHHHHHHHHGHHEGGGFGGHHGHHGGHHGHHHFHHHGHHHHHFEDEHBGHHGHFHFHHHEFA4BFHGHHFGBGDGGHHHHHHHGGGHHHC2?CGFGGFHHHHHHGHFHHGHHGHHHFHHHDGHHHHHHHHHFHHFH1<1GGFFGHDDGCHBGAGGHGBHGFC..:CGGHHHHHF
@M05620:45:000000000-G6HP7:1:1101:5061:8896 1:N:0:192
ATCTCTATCTCCTAAAAACCTGTTTAGATTTGGAGATAGACCTTCAGGTTTTTCATCATTTTCTGCATGAATTATACATTGACCACGTGGTCAGTTTGCAGCATTCTGTTATTTTGTTTGACAGAGTGTCTTGTTGAGAACATATGTAGGACATGATTTTTTCCTGCAACAGGGAAAATAAAGTATAAGTTTTAAAGATTTATTCTTTAATAAAGGATCTCAAAGCCAGCTTTAGAAAAAGGAAGAAAGGG
+
AABABFFFFFFFGGGGGGGGGGHHHHHHHHHHHGHHHHHHHHHHHHHHHHHGGHHHHHHHHHHHHHHHHHHHHHHHHHHHHHHHHHGHHGHHFHFHHHHGFHHHHHGHHHGHHHHHHHHHHHHHHHGHHHHHHHHHGHHFFHHHHGGDGHFFHHHHHHHHHGHHHHHGHHGGHGGHGHHHHHHGHHHHHHHHHHHHHHHHHHHHHHHHHHHGGGHHEHHHHHHHGHHGHGHHHHFGHHGFD?FGHGHFFF?
@M05620:45:000000000-G6HP7:1:1101:4389:8898 1:N:0:192
AAACCAAGCAGACACTCACCGCTCCCTCGCCACAGGCCAATAGTTTGTCCTCACTGAGTTGGCAACAAGTGGCTGCTGTGGCTGCCATTTTTCTGGTGATGGCCATCAGCTCCGACGAGGTCAGCTGGGGGGCTTTCTTTGTGTAAGCAACGAGAAACCTGAAAGAAGCATTTTTTAACTAAGTCCTGCTGAGTCATTCATGAGTTTTTAGCCGCCTTGCTTCTTCTCACAGACTCTCTACTCTCATGCCA
+
CCBCCCDFDFFFGGGGGGGGGGGGGGHHGGGGGHHHGGHHHHHHHHHHHHHHHHHHHHHHHHHHHHHHHHGHGHGGHHHHHHHGGHHHHHHHHHHHHHHHHHHHHHHHHHHHHGGGGGGGGHHHHHHHGGGGGGGGGGGGGGGGGGFFFFFFFFFFFFFFFFFFFFFFFFFFFFFFFFFFHFFFFFHFFFFFFFFFFFFFFFFFFFFFFFFFFFFFFFFFFFHFFFFFHFFFFFFFFFFFFFFHFFFFFFB
@M05620:45:000000000-G6HP7:1:1101:28072:8901 1:N:0:192
ATCTCTATCTCCTAAAAACCTGTTTAGATTTGGAGATAGACCTTCAGGTTTTTCATCATTTTCTGCATGAATTATACATTGACCACGTGGTCAGTTTGCAGCATTCTGTTATTTTGTTTGACAGAGTGTCTTGTTGAGAACATATGTAGGACATGATTTTTTCCTGCAACAGGGAAAATAAAGTATAAGTTTTAAAGATTTATTCTTTAATAAAGGATCTCAAAGCCAGCTTTAGAAAAAGGAAGAAAGGG
+
CDCCCFFFFFFFGGGGGGGGGGHHHHHHHHHHHGHHHHHHHHHHHHHHHHHGGHHHHHHIHIHHIHHHHHHHHHHHHHHHHGHHHHGHHGHHHHHHHHHHHHHHHHHHHHHHHHHHHHHHBGHHGHHHHHHHHHHHGHH?G3GGHHGHHHHHGHHHHHHHHGHHHGHGHHHHHGGHHHHHHHHHHHGHHHHHHHGHHFGHHHHHHHHHHHHHGHHHGHHHHGHGHHHGHGHHHHHHHHHGGGHGHHHHHHG
@M05620:45:000000000-G6HP7:1:1101:4402:8912 1:N:0:192
AAACCAAGCAGACACTCACCGCTCCCTCGCCACAGGCCAATAGTTTGTCCTCACTGAGTTGGCAACAAGTGGCTGCTGTGGCTGCCATTTTTCTGGTGATGGCCATCAGCTCCGACGAGGTCAGCTGGGGGGCTTTCTTTGTGTAAGCAACGAGAAACCTGAAAGAAGCATTTTTTAACTAAGTCCTGCTGAGTCATTCATGAGTTTTTAGCCGCCTTGCTTCTTCTCACAGACTCTCTACTCTCATGCCA
+
3>>>AAAFBCBCGGGGGGGGGGGGGGFHCEGGGHHHGGEEGFHGGHHHHHHHHGHEHHHHHFGHHGHHHGFHGHGGHHHHGHGGGFHHHHHHHHFFHHGHGFGHFHHHFHHHH?EGE<CCGGHHHHFFGGGGGGGGFGGGGFFGGGFFFFFBFFFFFFFFFFFFFFFFFFFFFFFBEFFFFFFFFFFFFFFF.;;BFFFFFFFFFFFFFF/FFFBBFFFFFFFFFFFFFFBBBFFFFFFFFFFFBFFBFF/
@M05620:45:000000000-G6HP7:1:1101:9412:8921 1:N:0:192
TACCTGTACTGGGGAAGCATTTGAATATCCCCCCATGGTGATGGGGACGGAGAACTGCTCCATAAACACAGGCAACGTGCCTAACTTTCCCGGGAAGATGAAGTCAAAGAGCGACCACAGCTCTCGGAGGTTATTTTGCATCGGTGAGCCAGACAGAATGATCCGATGAGGGGTGCGAAACTATTTGAGGAAAGGAAGCACCTTTTTATTAAATTTACCTTTTAGCAATCGCCATTCCTACCCTAAAGATC
+
>11>ADDDF3DBA1AEEGGFDAADFFGFDFFFGGGHGFHD1GHCCACEA//BEGFADFF11FBGGHGHFCC>FFA?E>>/FBG1BBGFH1GA@?///GGGGHEGHHFHBCC<EGGGGEHCHFFFFCG?@C?FDGFDHHD1?<A.>.FHFGFFHEFCGFHEHDGHHCFGHFFA@CCBGB@G@00CBFGFEF99CF?B/9.FF?BFBF/E/BB//FBFFF/BBFFFF/;B//9;AAEFBBFFF-;BFFFFFF9
@M05620:45:000000000-G6HP7:1:1101:20496:8925 1:N:0:192
AAACCAAGCAGACACTCACCGCTCCCTCGCCACAGGCCAATAGTTTGTCCTCACTGAGTTGGCAACAAGTGGCTGCTGTGGCTGCCATTTTTCTGGTGATGGCCATCAGCTCCGACGAGGTCAGCTGGGGGGCTTTCTTTGTGTGAGCAACGAGAAACCTGAAAGAAGCATTTTTTAACTAAGTCCTGCTGAGTCATTCATGAGTTTTTAGCCGCCTTGCTTCTTCTCACAGACTCTCTACTCTCATGCCA
+
BBCCCABFCFFFGGGGGGGGGGGGGGHHGGGGGHHHGGGHHHHHHHHHHHHHHHHHHHGHHHHHHHHHHFGHGGGGHHHHHHGGGHHHHHHHHHHHHHGHHHHHHHHHHHHHHEGEGGDGGHHHHHHHGGGGGGGGGGGGGGGG.BFFFFFFFFFFFFFFFFFFFFFFFFFFFFFFFFFFFFFFFFFFFFFFFFFFFFFFFFFFFFFFFFFFFFFFFFFFFFFFFFFFFFFFFFFFFFFFFFFFFFFFFFF
@M05620:45:000000000-G6HP7:1:1101:9397:8935 1:N:0:192
TACCTGTACTGGGGAAGCATTTGAATATCCCCCCATGGTGATGGGGACGGAGAACTGCTCCATAAACACAGGCAACGTGCCTAACTTTCCCGGGAAGATGAAGTCAAAGAGCGACCACAGCTCTCGGAGGTTATTTTGCATCGGTGAGCCAGACAGAATGATCCGATGAGGGGTGCGAAACTATTTGAGGAAAGGAAGCACCTTTTTATTAAATTTACCTTTTAGCAATCGCCATTCCTACCCTAAAGATC
+
CCCCCFFFFFFFGGGGGGGGGGHHHHHHHHHGGGGHHHFHHHHHHGGGGGGGGHHHHHHHHHHHHHHGHHHHGHHHGHHHHHHHHHHHHHHGGGGGGHHHGHHHHHHHHHHHGGGGGHHHHHHHHGGGGGFHHHHHHHHHHHGGGGGHHHHHHGHHHHHHHHHHHGGGGHHGGCDFDDGGGGGGGGGGGGFGGGGGGGGFGFFFFFFFFFFFFFFFFFFFFFFFFFFFFFFFFFFFFFFFFFFFFFFFFFF
@M05620:45:000000000-G6HP7:1:1101:26605:9000 1:N:0:192
CATCCTGACCCTGAAGTACCCCGGCTTGATTTCTGACATTAGATCGGAAGAGCACACGTCTGAACTCCAGTCACGGACATTTATCTCGTATGCCGTCTTCTGCTTGAAAAAGAACCCAGTGCTGCTGACCGAGGCCCCCCTGAACCCCAAGGCCAACAGAGAGAAGATGACTCAGGTGAGGCTCGGCCGACGCCCGTGCTCCTCCCGTCCTTTCCCCAGTCCTTTTCTGCCCGGCTTGATTTCTGCCATTA
+
AAAAAFFFFFFFGGGGGGGGGG?00AAEAAGGAAE2GDGDHD1AAA//AEGC0GHHAEBFEFHDGHHBEGA@1D>/FGCHH222F2B0?F002@//>0F2E1F1>F0F1>F//B0//??BGEHFHHFG0F@C/CCFFGGCCEFHFGCCCFA<<CC.E<FFCFCEFGGFHFGGFF0CGBCCGAAFA@?AAA@-@-@---999//FFFB-A?-;/9F/FFB9B/99BFFFB9BEF--;@@-FFFB///;9FFB
@M05620:45:000000000-G6HP7:1:1101:26588:9006 1:N:0:192
CATCCTGACCCTGAAGTACCCCGGCTTGATTTCTGACATTAGATCGGAAGAGCACACGTCTGAACTCCAGTCACGGACATTTATCTCGTATGCCGTCTTCTGCTTGAAAAAAAAAAAAGTTATGCTTACCGAGCCCCCCCTTTACCCCCATCACAACAAAGCAAAGATCACCCACAAGATTAACAACCAACTCCCCTTTTCCACTCGTCCTCTCTCCATCCATACTCTGCCCTCCCGCATTATTAACATCA
+
BBBBBFFFFFFFGGGFGFGGGG?2?2EEFFHHHFHFHHHHC5DEGGGGGGHHFFHHHGHHHGGFHHHHHHHHHH1AEFEHHFDBD4F1FEGCGFE>EGGHH4GHGH0F?30EGGG////11@1111111?//---.<>@-?.0000CC-@//000;.99.///////0009/9..9../000000/:9.9.///....//;/9;/;.;.9://9//9/;99/9/9/9;/;/A/....--9;;///9;BF//
@M05620:45:000000000-G6HP7:1:1101:27382:9044 1:N:0:192
CATCCTGACCCTGAAGTACCCCGGCTTGATTTCTGACATTAGATCGGAAGAGCACACGTCTGAACTCCAGTCACGGACATTTATCTCGTATGCCGTCTTCTGCTTGAAGAAAAACCCAGTGCTGCTGACCGAGGCCCCCCTGAACCCCAAGGCCAACAGAGAGAAGATGACTCAGGTGAGGCTCGGCCGACGCCCGTGCTCCTCCCGTCCTTTCCCCAGTCATTTTCTGCCCGGCTTGATTTCTGCCATTA
+
BBBBBFFFFFFFGGGGGGGGGGC22EEFABGFAAA5F3G5G55AAA2BAEGCAGHHAEBFCCHFFHH3AGAB3D?1EG@GH44@F441BEG34@>?E?F4?4G43B0F3?F30B/////B3BGHFG1D0G>BB?DGGGGGG.<FFHGGGGFCGHCGEG<CCGGEHGFH0;GCHFGCGBGHGEFFG9E?9ABB??B-@AAEFFBBBE..;ADFFFFFFFDFFFFFFBF//;BE?;@B-9.BFFFF:///BF9
@M05620:45:000000000-G6HP7:1:1101:21755:9044 1:N:0:192
ATCTCTATCTCCTAAAAACCTGTTTAGATTTGGAGATAGACCTTCAGGTTTTTCATCATTTTCTGCATGAATTATACATTGACCACGTGGTCAGTTTGCAGCATTCTGTTATTTTGTTTGACAGAGTGTCTTGTTGAGAACATATGTAGGACATGATTTTTTCCTGCAACAGGGAAAATAAAGTATAAGTTTTAAAGATTTATTCTTTAATAAAGGATCTCAAAGCCAGCTTTAGAAAAAGGAAGAAAGGG
+
CCCCDFFFFFFFGGGGGGGGGGHHHHHHHHHHHHHHHHHHHHHHHHHHHHHGGHHHHHHHHHHIIHHHHHHHHHHHHHHHHHHHHHGHHGHHGHHHHHHHHHGHHHHHHHHHHHHHHHHHHHHHHHHHHHHHHHHHGHGFGHHHHHGHHHHHHHHHHHHHHGHHHHHGHHHHHGGHHHHHHHHGHHHHHFHHHHHHHHHHHHHHHHHHHGHHGGHHHHHHGGHHHHHGHFHHHHHFHHHHGGEHHHHHHHG
@M05620:45:000000000-G6HP7:1:1101:21743:9058 1:N:0:192
ATCTCTATCTCCTAAAAACCTGTTTAGATTTGGAGATAGACCTTCAGGTTTTTCATCATTTTCTGCATGAATTATACATTGACCACGTGGTCAGTTTGCAGCATTCTGTTATTTTGTTTGACAGAGTGTCTTGTTGAGAACATATGTAGGACATGATTTTTTCCTGCAACAGGGAAAATAAAGTATAAGTTTTAAAGATTTATTCTTTAATAAAGGATCTCAAAGCCAGCTTTAGAAAAAGGAAGAAAGGG
+
?AA?AFFFFFFFGGGGGGGGGGGHHHHHHHHHHHHHHHHGHHHHHHHHHHHGGHHHHHHHHHHHHHHHHGHHHGHHHHHHBGGHGHGHHGHHGHHHHDHHHHFHHHHHHHHHHHHHHHHHGGHHGHFGHHHHHHHHGHGFHHHHHHHHHHGHHHHHHGHHHGHHHHHHFGHHHGGHGGHHHHHDHHGGHFGHHHEGHHHHGFHHHHHHGGHGGFHFHHHFGGFGHHFHGEHHHHHHHHHH?AFFHHGHHHG
@M05620:45:000000000-G6HP7:1:1101:23725:9091 1:N:0:192
AGATTACTGCAACAGTTCCCCCTGGACCTGGAAAAGTTTCTTGCCTGGCTTACAGAAGCTGAAACAACTGCCAATGTCCTACAGGATGCTACCCGTAAGGAAAGGCTCCTAGAAGACTCCAAGGGAGTAAAAGAGCTGATGAAACAATGGCAAGTAAGTCAGGCATTTCCGCTTTAGCACTCTTGTGGATCCAATTGAACAATTCTCAGCATTTGTACTTGTAACTGACAAGCCAGGGACAAAACAAAGAT
+
ABABBFFFFFFFGGGFGGGGGGGGHHHHHHHHHHHHGHHHHHHHHHHHGHHHHHHHHHHHHHHHHHHHHHHHHHHHHHHHGHHHHHHHHHFHHHGGGGHHHHHHHHHHGHHHHHHHHHHHHHHGGHGGHHHHHGHHHHHHHHHHGHHHHHHHHGHHHHHHHHHHHHHHHHGGGGGHHHHHHHHHHHHGHHHHGHHHHGFFHHHHHHHHHHHHHGHHHFHHHHHHHHHFHHHHHGFGEGGGGGFFGGGGGGG
@M05620:45:000000000-G6HP7:1:1101:3194:9092 1:N:0:192
CATCCTGACCCTGAAGTACCCCATTGAGCATGGCATCGTCACCAACTGGGACGACATGGAGAAGATCTGGCACCACACCTTCTACAACGAGCTGCGCGTGGCCCCGGAGGAGCACCCAGTGCTGCTGACCGAGGCCCCCCTGAACCCCAAGGCCAACAGAGAGAAGATGACTCAGGTGAGGCTCGGCCGACGCCCGTGCTCCTCCCGTCCTTTCCCCAGTCATTTTCTGCCCGGCTTGATTTCTGATATTA
+
AAAABFFFF>CFGGGGGFGGGGDHHHHHFHEGHFFHHGGHDEHFFEGHGHFHFGCAEGHCGAGGFGFFHHHHHGFHG1EGHHHGHHHFFEEEEHGFGGEGGCHH/ECCDGDFHFFHCGG?GHFGHHHGCFC@FG@CDCCCFGBFCEFGFGHGHCEE?FGGGGAEFFF9FFBFFFFFCFFGFA.ADFE?9--@-9@=@FFFF/;.:AAEDADFFBFF.9D////BFF//BFBA9=-@F=.BBFFFFB/9FB;
@M05620:45:000000000-G6HP7:1:1101:23707:9094 1:N:0:192
AGATTACTGCAACAGTTCCCCCTGGACCTGGAAAAGTTTCTTGCCTGGCTTACAGAAGCTGAAACAACTGCCAATGTCCTACAGGATGCTACCCGTAAGGAAAGGCTCCTAGAAGACTCCAAGGGAGTAAAAGAGCTGATGAAACAATGGCAAGTAAGTCAGGCATTTCCGCTTTAGCACTCTTGTGGATCCAATTGAACAATTCTCAGCATTTGTACTTGTAACTGACAAGCCAGGGACAAAACAAAGAT
+
BBBABFFFFFFFGGGBGGGGGGGGHHHHHEHHHHHHHHHHHHHHHHHHHHHHHHHHHHHHHHHHHHHHHHHHHHHGHHHHDGGHHFHHHHDGGHGFFGHHGGGHHHHHGHHHHHHHHHHHHHHGGHGGHHHHHGHHHFFGGHHHHHHHHFHGHGHGGHHHHHHHEHHHHHGGDEGHHHGHHHGHHFHGHHHHHHHHHHFFHHHHHGHHDGFHHGHHHHHGFGFGFHGHHGHHGGBCEEEGGGBFGGGGGGF
@M05620:45:000000000-G6HP7:1:1101:3205:9107 1:N:0:192
CATCCTGACCCTGAAGTACCCCATTGAGCATGGCATCGTCACCAACTGGGACGACATGGAGAAGATCTGGCACCACACCTTCTACAACGAGCTGCGCGTGGCCCCGGAGGAGCACCCAGTGCTGCTGACCGAGGCCCCCCTGAACCCCAAGGCCAACAGAGAGAAGATGACTCAGGTGAGGCTCGGCCGACGCCCGTGCTCCTCCCGTCCTTTCCCCAGTCATTTTCTGCCCGGCTTGATTTCTGACATTA
+
BBCCCFFFFFFFGGGGGGGGGGGHHHHHHHHHHHHHHGHHHGHHHGHHHHHHGGGGGHHHHHHHHHHHHHHHHGHHHGGHHHHHHHHHGGGGGHHGGGGGGGHHGGGGGGGGHHHHGGHHHHHHHHHHHHGGGGGGGGGGGGHHHHGGGGHGHHGGGGGGGGDGGGGGGGGGGGGGGGGGGGGGFFFFFFFFFFFFBFFFFFFFFFFFFFFFFFFFFFFFFFFFFFFFFFFFFFAFFFFFFFFFFF0FFF0
@M05620:45:000000000-G6HP7:1:1101:23712:9111 1:N:0:192
AGATTACTGCAACAGTTCCCCCTGGACCTGGAAAAGTTTCTTGCCTGGCTTACAGAAGCTGAAACAACTGCCAATGTCCTACAGGATGCTACCCGTAAGGAAAGGCTCCTAGAAGACTCCAAGGGAGTAAAAGAGCTGATGAAACAATGGCAAGTAAGTCAGGCATTTCCGCTTTAGCACTCTTGTGGATCCAATTGAACAATTCTCAGCATTTGTACTTGTAACTGACAAGCCAGGGACAAAACAAAGAT
+
AABBBFFFFFFFGGGFGGGFGGGAAGHGGFGCHHGHHHHHHHHHHHBCGHHFHHHHHHHHHHHHHHHHFFEHBHHFHHHGHGHFFAGCGGHHGHGEECHHHGHHHGEHGGHFHHECFHHHHHGCEHGECFHFGEGHHHGHGHGHHHFFGHHHHGHHHHGFHHFHHFHHHHGGGGGHDGGHFGGH1GFGEGHFHGFGDFFHFGHFDGHHHHHHCHHHGCGGGHGGHHHEHFGHEGFFGDEEGG/CF.CF/;9
@M05620:45:000000000-G6HP7:1:1101:20843:9112 1:N:0:192
TACCTGTACTGGGGAAGAGTGTAGCAATCGCCATTCCTACCCTAAAGATCGGAAGAGCACACGTCTGAACTCCAGTCACGGACATTTATCTCGTATGCCGTCTTCTGCTTGAAAAAAAAAAAAAAAAAAAAAAAAAAAAGGAGTAAATATATATGTATTATGATGAAAATAAAAATAAATAAAGCATAAGACGATCATTATTAAGAAAGAATGTAAACTAGTAAGGTTCAATAAAAAAATTATGTTGTGTA
+
CCCCCFFFFFFFGGGGGGGGGGHHHHHHHGGGGGHHHHHHHHHHHHHFHHHGGGGHHHGHGHGHHHGHHHHHHHHHHHHGGGGGHHHGHHHHHGGHHHHGGGHGHHHGHHHHHHHHGGGGG<>>>-----------9--.././/000<000000000::00:00000<00000<.000:000000000:00.-...0:<0000000:0/<00000000<000<000000000000:--.00<00:0/./0
@M05620:45:000000000-G6HP7:1:1101:23402:9159 1:N:0:192
CATCCTGACCCTGAAGTACCCCGGCTTGATTTCTGACATTAACGGAGAGCACACGTCTGAACTCCAGTCACGGACATTTATCTCGTATGCCGTCTTCTGCTTGAAAAAAAAAAAAAAAAAAAAAAAACAACTCTAAATAACACTCATCTTACATCCAAGACACTAAACAAGAATAGGACAAACCCCCCTCTAAACCAAAGACCCTCAGACAAACAACGATGCATCATAGCTTTTATTGAAAGTTCTCCACC
+
DDDDDFFFFFFFGGGGGGGGGGGGGGGGHHHHHHHHHHHHHHHGGGGGGHHHHHGHHHGHHHHHHHHHHHHGGGGGHHHHHHHHHFGHHHHGGGHGGFHHHHHGHHHHGGFGC////---------:.;..0000000:;0000//0000;0000/000./:/0/000:.///0000:0/.;....---./0000/...////:/..000///.:..-....00000000000000000000000:000/.
@M05620:45:000000000-G6HP7:1:1101:12293:9172 1:N:0:192
CATCCTGACCCTGAAGTACCCCATTGAGCATGGCATCGTCACCAACTGGGACGACATGGAGAAGATCTGGCACCACACCTTCTACAACGAGCTGCGCGTGGCCCCGGAGGAGCACCCAGTGCTGCTGACCGAGGCCCCCCTGAACCCCAAGGCCAACAGAGAGAAGATGACTCAGGTGAGGCTCGGCCGACGCCCGTGCTCCTCCCGTCCTTTCCCCAGTCATTTTCTGCCCGGCTTGATTCTGACATTAA
+
BBBBBFFBFFFFFFGFFGGGGCEGH5AA44FDCGHBF2FEAEE32A33E2AFE0A01A23BEG335BGHBGFGEA11BEGHFG4@43BECGEEGE/EG@E?E0//E>CCCFCHEGGGEEHHFFHHHFHHHC@@CGFDGGGGEHHHEGGAFE.ACAEEFFB//EGFFFFFFF0BBBBF/BFGG.F--ADCFFBDFF;-;.AFFFFBFFEFFDFF9//B.99F//9;BFFF/BEA9B@9-.BFBB/B///9//
@M05620:45:000000000-G6HP7:1:1101:12301:9192 1:N:0:192
CATCCTGACCCTGAAGTACCCCATTGAGCATGGCATCGTCACCAACTGGGACGACATGGAGAAGATCTGGCACCACACCTTCTACAACGAGCTGCGCGTGGCCCCGGAGGAGCACCCAGTGCTGCTGACCGAGGCCCCCCTGAACCCCAAGGCCAACAGAGAGAAGATGACTCAGGTGAGGCTCGGCCGACGCCCGTGCTCCTCCCGTCCTTTCCCCAGTCATTTTCTGCCCGGCTTGATTCTGACATTAG
+
CCCCCFFFFFFFGGGGGGGGGGGHHHHGFHHFHGHHHGHHHGHHGGGFHHHHGGGGGHGFHHHHFHHHHHHHHGHHHGGHHHHHHHHHGGGGGHHGGGGGGGHGGGGGGGGGHHHHGGHHHHHHHHHGHHGGGGGGGGGGGGHHHHGGGGHGHHGGGGGGGGGGGGGFGGGGGGGGGGGGGGGGFFFFFFFFFFFF@DDEFFFFFFFADFDFFFFFFFDFFEFFFFFFFFFFFFFFFAFFFFFFFFFFFF;
@M05620:45:000000000-G6HP7:1:1101:27804:9196 1:N:0:192
ATCTCTATCTCCTAAAAACCTGTTTAGATTTGGAGATAGACCTTCAGGTTTTTCATCATTTTCTGCATGAATTATACATTGACCACGTGGTCAGTTTGCAGCATTCTGTTATTTTGTTTGACAGAGTGTCTTGTTGAGAACATATGTAGGACATGATTTTTTCCTGCAACAGGGAAAATAAAGTATAAGTTTTAAAGATTTATTCTTTAATAAAGGATCTCAAAGCCAGCTTTAGAAAAAGGAAGAAAGGG
+
CBCABFFFFFFFGGGGGGGGGGHHHHHHHHHHHCHHHHHHHHHHHHHHHHHGGHHHHHHHHHIHIHHHHGHHHHHHHGHHHHHHHHGHHGHHHHHHHHHGHHFHHHHHHHHHHHHHHHHH3GHHFHGHHHHHHHHHHHH?F3FGHHGHHHHHHHHHHHHHHGHHHHHGFHHHHGGGHHHHHHHGHHHHG@FHHHHEGGHHHHHHHHHHHHHHGHHHGHHGGGDGHGHHHEHHHHHHHFGFGGEFHGHHHHG
@M05620:45:000000000-G6HP7:1:1101:16550:9200 1:N:0:192
AGATTACTGCAACAGTTCCCCCTGGACTTGGAAAAGTTTCTTGCCTGGCTTACAGAAGCTGAAACAACTGCCAATGTCCTACAGGATGCTACCCGTAAGGAAAGGCTCCTAGAAGACTCCAAGGGAGTAAAAGAGCTGATGAAACAATGGCAAGTAAGTCAGGCATTTCCGCTTTAGCACTCTTGTGGATCCAATTGAACAATTCTCAGCATTTGTACTTGTAACTGACAAGCCAGGGACAAAACAAAGAT
+
BABBBFFF@F4FGGEGGGGGGGGGGHHHHFFHDGHHGHHHHHHHHHHHHHHFHHFHHHHHHHFHHGHHHHHHCGHFHHHHHHHHHHHHHHBGHGGE@EHHHHGHAGHHGGHHFHHGHHHHHF3?EEEEHEGHHGHHHHFHH2FGHHGHHHHGHGHHHHGHHHHHHHHHHHGGGGGGHGHHHHHHHGHGHHHHGGGGHE0GFHGHHHHFFGGHHHHHHHHGHHHFHHHGHHHHHGHFGFEG?A/9FGFGGFB
@M05620:45:000000000-G6HP7:1:1101:19321:9200 1:N:0:192
AGATTACTGCAACAGTTCCCCCTGGACCTGGAAAAGTTTCTTGCCTGGCTTACAGAAGCTGAAACAACTGCCAATGTCCTACAGGATGCTACCCGTAAGGAAAGGCTCCTAGAAGACTCCAAGGGAGTAAAAGAGCTGATGGAACAATGGCAAGTAAGTCAGGCATTTCCGCTTTAGCACTCTTGTGGATCCAATTGAACAATTCTCAGCATTTGTACTTGTAACTGACAAGCCAGGGACAAAACAAAGAT
+
DDDDDFFFFFFFGGGGGGGGGGGGHHHHHHHHHHHHHHHHHHHHHHHHHHHHHHGHHHHHHHHHHHHHHHHHHHHHHHHHHHHHHHHHHHHHHHGGGGHHHHHHHHHHGHHHHHHHHHHHHHHGGHGGHHHHHGHHHHHHH2GHHHHHHHHHHGHHHHHHHHHHHHHHHHGGGGGHGHHHHHHHHGHGHHHHHGHHHGGHHHHHHHHHHHHHHHHHHGHHHHHHHHHGHHHHHGGGGGGGEFFGGGGGGFF
@M05620:45:000000000-G6HP7:1:1101:3973:9207 1:N:0:192
AAACCAAGCAGACACTCACCGCTCCCTCGCCACAGGCCAATAGTTTGTCCTCACTGAGTTGGCAACAAGTGGCTGCTGTGGCTGCCATTTTTCTGGTGATGGCCATCAGCTCCGACGAGGTCAGCTGGGGGGCTTTCTTTGTGTAAGCAACGAGAAACCTGAAAGAAGCATTTTTTAACTAAGTCCTGCTGAGTCATTCATGAGTTTTTAGCCGCCTTGCTTCTTCTCACAGACTCTCTACTCTCATGCCA
+
CCCBCCCFCFFFGGGGGGGGGGGGGGHHGGGGGHHHGGHHHHHHHHHHHHHHHHHHHHGHHHHHHHHHHHHHGHGGHHHHHHHGGHHHHHHHHGHHHHHHHHHHHHHHHHHHHGGGGGGGGHHHHHHHGGGGGGGGGGGGGGGGGGFFFFFFFFFFFFFFFFFFFFFFFFFFFFFFEFFFFFFFFFFFFFFFFBFFFFFFFFFFFFFFFFFFFFFFFFFFFFFFFFFFFFFFFFFFFFFFFFFFFFFFFFF
@M05620:45:000000000-G6HP7:1:1101:8427:9209 1:N:0:192
ATCTCTATCTCCTAAAAACCTGTTTAGATTTGGAGATAGACCTTCAGGTTTTTCATCATTTTCTGCATGAATTATACATTGACCACGTTCCAGCGTGGTCAGTTTGCAGCATTCTGTTATTTTGTTTGACAGAGTGTCTTGTTGAGAACATATGTAGGACATGATTTTTTCCTGCAACAGGGAAAATAAAGTATAAGTTTTAAAGATTTATTCTTTAATAAAGGATCTCAAAGCCAGCTTTAGAAAAAGGA
+
CCCCDFFFFFFFGGGGGGGGGGHHHHHHHHHHHHHHHHHHHHHHHHHHHHHGGHHHHHHHHIHHHHHHHHHHHHHHHHHHHHHHHHGHHHHHHHGGGGHHHHHHHHHHHHHHHHHHHHHHHHHHHHHHHHHHHHGHHHHHHHHHHHHHHHHHHHHHHHHHHHHHHHHHHGHHHHHHHHHHHGGHHHHHHHHHHHHHHHHHHHHHHHHHHHHHHHHHHHHHHHHHHHHHHGHGHHHHHGHHHHHHHHHGGGH
@M05620:45:000000000-G6HP7:1:1101:27804:9214 1:N:0:192
ATCTCTATCTCCTAAAAACCTGTTTAGATTTGGAGATAGACCTTCAGGTTTTTCATCATTTTCTGCATGAATTATACATTGACCACGTGGTCAGTTTGCAGCATTCTGTTATTTTGTTTGACAGAGTGTCTTGTTGAGAACATATGTAGGACATGATTTTTTCCTGCAACAGGGAAAATAAAGTATAAGTTTTAAAGATTTATTCTTTAATAAAGGATCTCAAAGCCAGCTTTAGAAAAAGGAAGAAAGGG
+
CDCCCFFFFFFFGGGGGGGGGGHHHHHHHHHHHGHHHHHHHHHHHHHHHHHGGHHHHHIHHHIIHHHHHHHHHHHHHHHHHHHHHHGHHGHHHHHHHHHGHHHHHHHHHHHHHHHHHHHHEGHHHHHHHHHHHHHHHHG?FBFGHHFHHHHHHHHHHHHHHGHHHHHGHHHHHGGHHHHHHHHGHHHHHGHHHHHGHFHHHHHHHHHHHHHHGHHHGHHHHGGHHGHGHGHHHHHGHHHGGGEFHGHHHHG
@M05620:45:000000000-G6HP7:1:1101:19311:9222 1:N:0:192
AGATTACTGCAACAGTTCCCCCTGGACCTGGAAAAGTTTCTTGCCTGGCTTACAGAAGCTGAAACAACTGCCAATGTCCTACAGGATGCTACCCGTAAGGAAAGGCTCCTAGAAGACTCCAAGGGAGTAAAAGAGCTGATGGAACAATGGCAAGTAAGTCAGGCATTTCCGCTTTAGCACTCTTGTGGATCCAATTGAACAATTCTCAGCATTTGTACTTGTAACTGACAAGCCAGGGACAAAACAAAGAT
+
BBBBBFFFFFFFGGGGGGGGGGGGHHHHHHHGGHHHHHFHHHHHHHHHHHHHHHBHHHHHHHHHHHHHHHHHGHHHHHHHHHHHHHHHHHHHHHGGGGHHHHHHHGHHGHHHFGHHHHHHHGHGGHGGHHHGHEHHHHHHHFHHHHHHFHHHHGHHHHHHHHHHHHHHHHGGGGGHHHHHHHHHHHHGHHHHG0GHHGGFGHHHHHHHHHHHHHHHHHHHHHHHHHHGHHHHFGGGGGGG.FFFFEAAFBC
@M05620:45:000000000-G6HP7:1:1101:5058:9277 1:N:0:192
CATCCTGACCCTGAAGTACCCCGGCTTGATTTCTGACATTAGATCGGAAGAGCACACGTCTGAACTCCAGTCACGGACATTTATCTCGTATGCCGTCTTCTGCTTGAAAAAAAAAAAACTACACTATGCTTACTTGTCTAGCGGCCCCGCTCCTGGGTGTCAGCAGACCATGTACTGTCTGTCTTGGCCTAGCGTCATGTTGTCGTTGTCATTGAGGCGTCCGTCTATGCCCTACCGCTTTGTCTCTGAGG
+
BBBBBFFFFFFFGGGGGGGGGGCAEEGGHGHHHGGBG3FGGDFHHGGGGDHHHHHHHGHHHGEHHHHHHBEHHHGCEEEGHHHHHHHGGEHHHHGGGFGFFHHHHHHHFHGGGGGB///11<101011111111111111<1----------:///./.-/0900./../90990000009900000/00///-....///9./.....///////..;.---;A../////9...-9-.;/:///;///.
@M05620:45:000000000-G6HP7:1:1101:8324:9290 1:N:0:192
TACCTGTACTGGGGAAGCATTTGAATATCCCCCCATGGTGATGGGGACGGAGAACTGCTCCATAAACACAGGCAACGTGCCTAACTTTCCCGGGAAGATGAAGTCAAAGAGCGACCACAGCTCTCGGAGGTTATTTTGCATCGGTGAGCCAGACAGAATGATCCGATGAGGGGTGCGAAACTATTTGAGGAAAGGAAGCACCTTTTTATTAAATTTACCTTTTAGCAATCGCCATTCCTACCCTAAAGATC
+
CCCCCFFFFFFFGGGGGGGGGGHHHHHHHHHGGGGHHHGHHHHHHGGGGGGGGHHHHHHHHHHHHHHHHHHHGHHHGHHHHHHHHHHHHHHGGGGGGHHHHHHHHHHHHHHHGGGGFHHHHHHHHGGGGGGHHHHHHHHHHHGGGGGHHGHHHGHHHHHHHHHHHGGGHHHGGEEGGGGGGGGGGGGGGFCFGGGGGGGGGFFFFFFFFFFFFFFFFFFFFFFFFFFFFFAEFFFFFFFFFFFFFFFFFFF
@M05620:45:000000000-G6HP7:1:1101:15518:9298 1:N:0:192
CATCCTGACCCTGAAGTACCCCGGCTTGATTTCTGACATTAGATCGGAAGAGCACACGTCTGAACTCCAGTCACGGACATTTATCTCGTATGCCGTCTTCTGCTTGAAAAAAAAAAAACAAAGAAAAACACACTGTAAACTATATCCGATACATACATGTCCACGACAAAATAACCCAGTTACCTGTGCCTACCTGCAAAGTCTACGACTCTCACCACAGCCATCTGTACCCTCTCTCGTATCGTCGCTGC
+
DDCDDFFFFFFFGGGGGGGGGGGGGGGGHHHHHHHHHHHHHHHHHHGGGGHHHHHHHGHHHGHHHHHHHHHHHHGGGGGHHHHHHHHHGGHHHHGGGHGHHHHHHHHHGHHFGGGC>>/?/=000000//0..01111111<1<F10...--000000000000.----:.00:00;..0;000000:00;0/.=:./00/0;00;...9.000;.0....9.0000000000.:/00.../..:.--..;
@M05620:45:000000000-G6HP7:1:1101:6168:9298 1:N:0:192
ATCTCTATCTCCTAAAAACCTGTTTAGATTTGGAGATAGACCTTCAGGTTTTTCATCATTTTCTGCATGAATTATACATTGACCACGTGGTCAGTTTGCAGCATTCTGTTATTTTGTTTGACAGAGTGTCTTGTTGAGAACATATGTAGGACATGATTTTTTCCTGCAACAGGGAAAATAAAGTATAAGTTTTAAAGATTTATTCTTTAATAAAGGATCTCAAAGCCAGCTTTAGAAAAAGGAAGAAAGGG
+
CCCCCFFFFFFFGGGGGGGGGGHHHHHHHHHHHHHHHHHHHHHHHHHHHHHGGHHHHHIHHHHHIHHHHHHHHHHHHHHHHHHHHHGHHGHHHHHHHHHHHHAGHHHHHHHHHHHHHHHHGHHHHFHHHHHHHHHHHHHHH3GHHHHHHGHHHHHHHHHHHGHHHHHGHHHHHGGHHHGGGHHHHHHHHGHHHGHHHFGHHHHHHHHHHHGF<GHHGHHHHHGHHHHHHGHHHGHGGHHHGGGHHGHHHHG
@M05620:45:000000000-G6HP7:1:1101:7507:9308 1:N:0:192
AAACCAAGCAGACACTCACCGCTCCCTCGCCACAGGCCAATAGTTTGTCCTCACTGAGTTGGCAACAAGTGGCTGCTGTTGCTGCCATTTTTCTGGTGATGGCCATCAGCTCCGACGAGGTCAGCTGGGGGGCTTTCTTTGTGTAAGCAACGAGAAACCTGAAAGAAGCATTTTTTAACTAAGTCCTGCTGAGTCATTCATGAGTTTTTAGCCGCCTTGCTTCTTCTCACAGACTCTCTACTCTCATGCCA
+
CCCCDCDFDFFFGGGGGGGGGGGGGGHHGGGGGHHHGGHHHHHHHHHHHHHHHHHHHHHHHHHHHHHHHHHHGHGGHHHHHHHHHHHHHHHHHHHHHHHHHHHHHHHHHHHHHGGGGGGGGHHHHHHHGGGGGGGGGGGGGGGGGGGGGFFFFFFFFFFFFFFFFFFFFFFFFFHFFFFHHFFFFFFFFFFFFFFFFFFFFFFFFFFFFFFFFFFFFFFFHHFFFFFFFFFFFFFFFFFFHFFFFFFFFFF
@M05620:45:000000000-G6HP7:1:1101:18546:9312 1:N:0:192
ATCTCTATCTCCTAAAAACCTGTTTAGATTTGGAGATAGACCTTCAGGTTTTTCATCATTTTCTGCATGAATTATACATTGACCACGTTCCAGCGTGGTCAGTTTGCAGCATTCTGTTATTTTGTTTGACAGAGTGTCTTGTTGAGAACATATGTAGGACATGATTTTTTCCTGCAACAGGGAAAATAAAGTATAAGTTTTAAAGATTTATTCTTTAATAAAGGATCTCAAAGCCAGCTTTAGAAAAAGGA
+
CCCCCFFFFFFFGGGGGGGGGGHHHHHHHHHHHHHHHHHHHHHHHHHHHHHGGHHHHHHHIHHIIHHHHHHHHHHHHHHHHHHHHHGHHHHHHHGGGGHHHHHHHHHHHHHHHHHHHHHHHHHHHHHHHHHHHHHHHHHHHHHHHHHHHHHHHHHHHHHHHHHHHHHHHGHHHHHHHHHHHGGHHHHHHHHHHHHHHHHHHHFHHHHHHHHHHHHHHHHHHHHHHHHHHGHHHHHHHGHHHHHHHHHHGGH
@M05620:45:000000000-G6HP7:1:1101:20803:9356 1:N:0:192
ATCTCTATCTCCTAAAAACCTGTTTAGATTTGGAGATAGACCTTCAGGTTTTTCATCATTTTCTGCATGAATTATACATTGACCACGTTCCAGCGTGGTCAGTTTGCAGCATTCTGTTATTTTGTTTGACAGAGTGTCTTGTTGAGAACATATGTAGGACATGATTTTTTCCTGCAACAGGGAAAATAAAGTATAAGTTTTAAAGATTTATTCTTTAATAAAGGATCTCAAAGCCAGCTTTAGAAAAAGGA
+
CDDCCFFFFFFFGGGGGGGGGGHHHHHHHHHHHHHHHHHHHHHHHHHHHHHGGHHHHIHHHIIIHHHHHHHHHHHHHHHHHHHHHHGHHHHHHHGGGGHHHHHHHHHHHHHHHHHHHHHHHHHHHHHHHHHHHHHHHHHHHHHHHHHHHHHHHHHHHHHHHHHHHHHHHGHHHHHHHHHHHGGHHHHHGHHHHHHHHHHHHHHHHHHHHHHHHHHHHHHHHHHHHHHHHHHHHHHHHGHHHHHHHHHGGGH
@M05620:45:000000000-G6HP7:1:1101:17189:9364 1:N:0:192
CATCCTGACCCTGAAGTACCCCATTGAGCATGGCATCGTCACCAACTGGGACGACATGGAGAAGATCTGGCACCACACCTTCTACAACGAGCTGCGCGTGGCCCCGGAGGAGCACCCAGTGCTGCTGACCGAGGCCCCCCTGAACCCCAAGGCCAACAGAGAGAAGATGACTCAGGTGAGGCTCGGCCGACGCCCGTGCTCCTCCCGTCCTTTCCCCAGTCATTTTCTGCCCGGCTTGATTTCTGACATTA
+
BBBBBFFFFFFFGFGGGGGGGGGHHHHHHHGHHHHHHGGHHGHFHGHHHHHHGGGGGHHHHHHHGHHHHHHGGGHHGGGHHHHFHHHGGEGGGHHGGGGGGGHHGGCGGGGDEGHFGGHHHFHHHHHHHGFFCGGGGGFGGGFHGGGFFGGGEHGGGGGGGGGGGGGGGGGGGFFGCFFGGGEFFFEDCBBDDFFA9A.EBF/B9E9.ADAFB/BFFFD/BBFEFFFFFBFE?DFFA=.;BBB9FB//BF/
@M05620:45:000000000-G6HP7:1:1101:20789:9371 1:N:0:192
ATCTCTATCTCCTAAAAACCTGTTTAGATTTGGAGATAGACCTTCAGGTTTTTCATCATTTTCTGCATGAATTATACATTGACCACGTTCCAGCGTGGTCAGTTTGCAGCATTCTGTTATTTTGTTTGACAGAGTGTCTTGTTGAGAACATATGTAGGACATGATTTTTTCCTGCAACAGGGAAAATAAAGTATAAGTTTTAAAGATTTATTCTTTAATAAAGGATCTCAAAGCCAGCTTTAGAAAAAGGA
+
BCABCFFFFFFFGGGGGGGGGGFGHHHHHHHHHHHHHGHGHHHHHHHHHHHGGHHHHHHHHHHHGHHHHGHHHHHHHHHHHHHHHHGHHHHHHHGEGGHHHHHHHHHHHHHHHHHHHHHHHHHHHHHHHHGHHHHHHHHHHHHHHHHHHHHHHHHHHHHHHHHHHHHHHGHHHHHHHHHHHGGHHHHHGHHGHHHGH>GHHHHHHHHHHHHHHHHHHGHHHFHGHHHHHFHHHHHHHGGHHHHFFFGGDDF
@M05620:45:000000000-G6HP7:1:1101:17168:9374 1:N:0:192
CATCCTGACCCTGAAGTACCCCATTGAGCATGGCATCGTCACCAACTGGGACGACATGGAGAAGATCTGGCACCACACCTTCTACAACGAGCTGCGCGTGGCCCCGGAGGAGCACCCAGTGCTGCTGACCGAGGCCCCCCTGAACCCCAAGGCCAACAGAGAGAAGATGACTCAGGTGAGGCTCGGCCGACGCCCGTGCTCCTCCCGTCCTTTCCCCAGGCATTTTCTGCCCGGCTTGATTTCTGACATTA
+
BBBBBFFFFFFFGGGGGGGGGGAGD55GFEGE4AFGHDHDHDGDAAFB3GHF0FGGEGCABBGE3GGAAGB?GFGFHGDHHFFEHGFFGGAE>EFEGCEE/EHEEG@D?@DAGHHHGGGGGHHHHHHHHHGGGGGGGGGGGGHHHHGGGEHGHHGGGGGGGGGGGGGGGGGGGGGGGGGGGGGGBBFFBB?BBBB?BDAEFFFFFEDAFDDFFFFFFFFEE.BFFFFFFFFFDBBB?BAFFFFFB9BBFF/
@M05620:45:000000000-G6HP7:1:1101:20807:9375 1:N:0:192
ATCTCTATCTCCTAAAAACCTGTTTAGATTTGGAGATAGACCTTCAGGTTTTTCATCATTTTCTGCATGAATTATACATTGACCACGTTCCAGCGTGGTCAGTTTGCAGCATTCTGTTATTTTGTTTGACAGAGTGTCTTGTTGAGAACATATGTAGGACATGATTTTTTCCTGCAACAGGGAAAATAAAGTATAAGTTTTAAAGATTTATTCTTTAATAAAGGATCTCAAAGCCAGCTTTAGAAAAAGGA
+
CCCCCFFFFFFFGGGGGGGGGGHHHHHHHHHHHHHHHHHHHHHHHHHHHHHGGHHHHIHHHHIHHHHHHHHHHHHHHHHHHHHHHHGHHHHHHHGFGGHHHHHHHHHHHHHHHHHHHHHHHHHHHHHHHHHHHHHHHHHHHHHHHHHHHHHHHHHHHHHHHHHHHHHHHGHHHHHHHHHHHGGHHHHHHHHHHHHHHHHHHHHHHHHHHHHHHHHHHHHHHHHHHHHHHHHHHHHHHGHHHHHHHHHGGGF
@M05620:45:000000000-G6HP7:1:1101:22442:9387 1:N:0:192
TACCTGTACTGGGGAAGCGTGTAGCAATCGCCATTCCTACCCTAAAGATCGGAAGAGCACACGTCTGAACTCCAGTCACGGACATTTATCTCGTATGCCGTCTTCTGCTTGAAAAAAAAAAAAACTGACCGAAACCCCCCTAAACCCCCAGTCCACCCTAAAGAAGATAACTCTGTAGAGGCTCGGCCTACTCCCTTTCTCCTCCCATCCTTTCCCCAGTCATGTTCTGCCCGGCGTGATTTCTAACATAT
+
1AAAADFFFFFFGCGCEFAAAAEBGDGHHGCFCGHHHHFHGHHHHHHGHHHGGGGHHGGHEGEGGG/FFGEHHHF2FFHGGGGGHGHHHEHGF?EHGFGG?EGGHHHHHGHCBFGGEGGCC>///11110----<...-:-.:CCG..--./09;0...;/90C.//000;;C0000;;0/...9--:-9;///--/99B///-/--//-9;:9F9;B-;////;99////9--;----/99/////////
@M05620:45:000000000-G6HP7:1:1101:18746:9390 1:N:0:192
AGATTACTGCAACAGTTCCCCCTGGACCTGGAAAAGTTTCTTGCCTGGCTTACAGAAGCTGAAACAACTGCCAATGTCCTACAGGATGCTACCCGTAAGGAAAGGCTCCTAGAAGACTCCAAGGGAGTAAAAGAGCTGATGAAACAATGGCAAGTAAGTCAGGCATTTCCGCTTTAGCACTCTTGTGGATCCAATTGAACAATTCTCAGCATTTGTACTTGTAACTGACAAGCCAGGGACAAAACAAAGAT
+
BBBBBFFFDFBFGGBGGGGGGGGGHHHHHHHHGHHHHHHHHHHHHHHHHHHHHHHHHHHHHHHHHHHHHHHHFHHHHHHHHHHHHHHHHHGHHHGGGGHHHHHHEHHHGHHHHHHHHHHHFHBFDHEFH4FHHGHHHHGHHDGHHHHHHHHHHGHHHHHHHHHHHHHHHHGGGGGHHHHHHHHHHGHGHHHHHFHHHHHHFHHHHHHHHHHHHHHHHFHHHGHHHHHHGHHHGGGGGGGGFFBFGGGGFFC
@M05620:45:000000000-G6HP7:1:1101:18735:9407 1:N:0:192
AGATTACTGCAACAGTTCCCCCTGGACCTGGAAAAGTTTCTTGCCTGGCTTACAGAAGCTGAAACAACTGCCAATGTCCTACAGGATGCTACCCGTAAGGAAAGGCTCCTAGAAGACTCCAAGGGAGTAAAAGAGCTGATGAAACAATGGCAAGTAAGTCAGGCATTTCCGCTTTAGCACTCTTGTGGATCCAATTGAACAATTCTCAGCATTTGTACTTGTAACTGACAAGCCAGGGACAAAACAAAGAT
+
>>1>AFFF@D1DGGFEGGGGGGEFCEGHFC0F1BEFBGFHHHHHHHHGGHHHHHFFHFGHFGGHHHHHGBEG1AFEFHHHBGGBGBFHHH2GHHGGC/FGHFFFC>GGFHHHHHHFHHHG1FBFGEEGHFHHHGHHHH<GG2FGHGHHHHHHFGHHHHHHHHHHGHHHHHGCGGG1DGHHHHHHHGFGGHHHHGHHHHHHEHHHHHHHHHHHHHHHHFGHFHHHHHFHGHHHHGGEGGEG.:9CFGGGGBB
@M05620:45:000000000-G6HP7:1:1101:21314:9444 1:N:0:192
TACCTGTACTGGGGAAGCATTTGAATATCCCCCCATGGTGATGGGGACGGAGAACTGCTCCATAAACACAGGCAACGTGCCTAACTTTCCCGGGAAGATGAAGTCAAAGAGCGACCACAGCTCTCGGAGGTTATTTTGCATCGGTGAGCCAGACAGAATGATCCGATGAGGGGTGCGAAACTATTTGAGGAAAGGAAGCACCTTTTTATTAAATTTACCTTTTAGCAATCGCCATTCCTACCCTAAAGATC
+
BCCCCFFFFFFFGGGGGGGGGGHHHHHHHHHGGGGHHHGHHHHHHGGGGGGGGHHHHHHHHHHHHHHHHHHHGHHHGHHHHHHHHHHHHHHGGGGGGHHHHHHHHHGHHHHHGGGGCHHHHHHHHGGGGGGHHHHHHHHGHHGGGGGHHHHHHGHHHHHHHHHHHFGGHHHGGDDGGGGGGGGGGGGGGFFGGGFGGGGGGFFFFFFFFFFFFFFFFFFFFFFFFFFFFFFFFFFFFFFFFFFFFBFFFFF
@M05620:45:000000000-G6HP7:1:1101:22519:9461 1:N:0:192
AAACCCAGAAGACATGAGGTCAGCTAGATCGGAAGAGCACACGTCTGAACTCCAGTCACGGACATTTATCTCGTATGCCGTCTTCTGCTTGAAAAAAAAAAAAAAAAATACAAAAAAAAAATGTAAGAGAATAAAAATGAAAAAAAACAAAAAAAACTAAAAAAAAAAAGAATCGAAATAAAGTGATACTATAAAAGTAGACATAATGAGAAACAGCAAAGAAAGAAACAAATAAGAATGACTAGATAGTA
+
AABBBCCCBFFFGGGGGGGFGGHHHHHHHHHGGGGHHHHHHHGHHHGHHHHHHHHHHHHGGGGGHHHHHHHHHFGHHHHGGGHGHHHHHHHHHGGGGGGGG>/>>>//01111=0.---<-.00:0000/;000;0;.00000.9--......-9-9000000--;---...0;../9.900000:000000000000000000000000000///.//;//./0/.///.90000000000000000000
@M05620:45:000000000-G6HP7:1:1101:14016:9475 1:N:0:192
CATCCTGACCCTGAAGTACCCCATTGAGCATGGCATCGTCACCAACTGGGACGACATGGAGAAGATCTGGCACCACACCTTCTACAACGAGCTGCGCGTGGCCCCGGAGGAGCACCCAGTGCTGCTGACCGAGGCCCCCCTGAACCCCAAGGCCAACAGAGAGAAGATGACTCAGGTGAGGCTCGGCCGACGCCCGTGCTCCTCCCGTCCTTTCCCCAGTCATTTTCTGCCCGGCTTGATTTCTGACATTT
+
CCCCCFFFFFFFGGGGGGGGGGGHHHHHHHHHHHHHHGHHHGHHHGHHHHHHGGGGGHHHHHHHHHHHHHHHHGHHHGGHHHHHHHHHGGGGGHHGGGFGGGHHGGGGGGGGHHHHGGHGHHGHGHGHHHGGGGGGGGGGGGHHHHGGGGHGHHGGGFGGGGGGGGGGGGGGGGGGGGGGGGFFFFFFFFFFFFFFDFFFFFFFFFFFFFFFFFFFFFFFFFFFFFFFFFFFDFFFFF:BFFFFFEF0BF0
@M05620:45:000000000-G6HP7:1:1101:4700:9494 1:N:0:192
AGATTACTGCAACAGTTCCCCCTGGACCTGGAAAAGTTTCTTGCCTGGCTTACAGAAGCTGAAACAACTGCCAATGTCCTACAGGATGCTACCCGTAAGGAAAGGCTCCTAGAAGACTCCAAGGGAGTAAAAGAGCTGATGAAACAATGGCAAGTAAGTCAGGCATTTCCGCTTTAGCACTCTTGTGGATCCAATTGAACAATTCTCAGCATTTGTACTTGTAACTGACAAGCCAGGGACAAAACAAAGAT
+
ABAABFFFD5DFGGGFGGBGGGGGHFHHGFHFF3GFBGGHHHHHHHHFHHHGHGHHHGHHHGFHHHGHHHHHHHHHDDGHGHGFGFGHHHHHHHGEE>FGFFCGHHHHGHHHGHHG?FHHHHHGGEGEHHFFF/FFHHFFHHFHDCHHFHHEFGHFHHHHHHEFHHHFHHGDGGGGGBGHHHHHBFG?GBFGGFHHHFFHHHHHHHH0D/GHFHHHHFHFGHFBHHBF;CFGAEFFEDE?EFGF9EE.B9;
@M05620:45:000000000-G6HP7:1:1101:27161:9505 1:N:0:192
CATCCTGACCCTGAAGTACCCCGGCTATTTTAATTAGATCGGAAGAGCACACGTCTGAACTCCAGTCACGGACATTTATCTCGTATGCCGTCTTCTGCTTGAAAAAAAAAACAAAAAAGACAAGTGATAAACTTACTATAGTAAAAAATAAGAAAAAAAACTATAACGAAGTAAAATAACTCTAAAAACAATCCATTCACAAACAATGCACTTAAAAAAAATATTACAGTCATCTCATAAGATACTACATA
+
DDDDDFFFFFFFGGGGGGGGGGGGGGGHHHHHHGHHHHHHHGGGGHHHHHHHGHHHGHHHHHHHHHHHHGGGGGHHHHHHHHHGGHHHHGFGHGHHHHHHHHGHHHGGEGG/?/0=/<//@200=11=11111111=11<1111111-01100=</.--:.00=0<0.....0000000000000<00..<<0/000<0000:...00000<0<0000---.00000000000000000:00000000000
@M05620:45:000000000-G6HP7:1:1101:4711:9512 1:N:0:192
AGATTACTGCAACAGTTCCCCCTGGACCTGGAAAAGTTTCTTGCCTGGCTTACAGAAGCTGAAACAACTGCCAATGTCCTACAGGATGCTACCCGTAAGGAAAGGCTCCTAGAAGACTCCAAGGGAGTAAAAGAGCTGATGAAACAATGGCAAGTAAGTCAGGCATTTCCGCTTTAGCACTCTTGTGGATCCAATTGAACAATTCTCAGCATTTGTACTTGTAACTGACAAGCCAGGGACAAAACAAAGAT
+
CCCCDFFFFFFFGGGGGGGGGGGGHHHHHHHHHHHHHHHHHHHHHHHHHHHHHHHHHHHHHHHHHHHHHHHHHHHHHHHHHHHHHGHGHHHHHHGGGGHHHHHHHHHHGHHHHHHHHHHHHHHGGHGGHHHHHGHHHHHHHHHHHHHHGHHHHGHHHHHHHHHHHHHHHHGGGGGHGHHHHHHHHHHGHHHHHHHHHHHHHHHHHHHHHHHHHHHHHGHHHHHHGHHFGHHHHGGGGGGGGGGGGGGGGGF
@M05620:45:000000000-G6HP7:1:1101:4692:9516 1:N:0:192
AGATTACTGCAACAGTTCCCCCTGGACCTGGAAAAGTTTCTTGCCTGGCTTACAGAAGCTGAAACAACTGCCAATGTCCTACAGGATGCTACCCGTAAGGAAAGGCTCCTAGAAGACTCCAAGGGAGTAAAAGAGCTGATGAAACAATGGCAAGTAAGTCAGGCATTTCCGCTTTAGCACTCTTGTGGATCCAATTGAACAATTCTCAGCATTTGTACTTGTAACTGACAAGCCAGGGACAAAACAAAGAT
+
BBBBCFFFFFFFGGGGGGGGGGGGHHHHHHHHHHHHFHHHHHHHHHHHHHHHHGHHHHHHHGHFHHHHHHHHHHHHHHHHHHHHHGHHHHFHHHGGGGHHHHHHHHHHGHHHHHHHHHHHHHHGGGGGHHHHHGHHHHGHHHHHGFHHHHHHGGHHHHHGGHHHHHHHHHGGGGGHHHHHHHHHHHHGGHHHEGHHHDFGHHHHHHHFHHHHHHHGHFGHHGHFHHGHGHFHGGFFGGGGEGGGGGGGGGG
@M05620:45:000000000-G6HP7:1:1101:4040:9521 1:N:0:192
ATCTCTATCTCCTAAAAACCTGTTTAGATTTGGAGATAGACCTTCAGGTTTTTCATCATTTTCTGCATGAATTATACATTGACCACGTTCCAGCGTGGTCAGTTTGCAGCATTCTGTTATTTTGTTTGACAGAGTGTCTTGTTGAGAACATATGTAGGACATGATTTTTTCCTGCAACAGGGAAAATAAAGTATAAGTTTTAAAGATTTATTCTTTAATAAAGGATCTCAAAGCCAGCTTTAGAAAAAGGA
+
CBBBCFFFFFFFGGGGGGGGGGHHHHHHHHHHHHHHHHHHHHHHHHHHHHHGGHHHHHHHHHHHHHHHHHHHHHHHHHHHHHHHHHGHHHHHHGGFGGHHHHHHHHHHHHHHHHHHHHHHHHHHHHHHHHHHHHHHHHHHHHHHHHHHHHHHHHHHHHHHHHHHHHHHHGHHHHHFHHHHHGGHHHGHGHHGHHHHHHHHHHHHHHHHHHHHHHHHHFHHHHHHHHHHHHHHHHHHHGHHHHGBGHHHGGH
@M05620:45:000000000-G6HP7:1:1101:8241:9531 1:N:0:192
AGATTACTGCAACAGTTCCCCCTGGACCTGGAAAAGTTTCTTGCCTGGCTTACAGAAGCTGAAACAACTGCCAATGTCCTACAGGATGCTACCCGTAAGGAAAGGCTCCTAGAAGACTCCAAGGGAGTAAAAGAGCTGATGAAACAATGGCAAGTAAGTCAGGCATTTCCGCTTTAGCACTCTTGTGGATCCAACTGAACAATTCTCAGCATTTGTACTTGTAACTGACAAGCCAGGGACAAAACAAAGAT
+
CCCCCFFFFFFFGGGGGGGGGGGGHHHHHHHHHHHHHHHHHHHHHHHHHHHHHHHHHHHHHHHHHHHHHHHHHHHHHHHHHHHHHHHHHHHHHHGGGGHHHHHHHHHHGHHHHHHHHHHHHHHGGGGGHHHHHGHHHHHHHFGHHHHHHHHHHGHHHHHHHHHHHHHHHHGGGGGHFHGHHHHHHHHGHHHHHHHHHHHGHHHHHHHHHHHHHHHHHHHHHHHGHHHFHHHHHGGGGGGGGGGGGGGGGGG
@M05620:45:000000000-G6HP7:1:1101:4723:9531 1:N:0:192
AGATTACTGCAACAGTTCCCCCTGGACCTGGAAAAGTTTCTTGCCTGGCTTACAGAAGCTGAAACAACTGCCAATGTCCTACAGGATGCTACCCGTAAGGAAAGGCTCCTAGAAGACTCCAAGGGAGTAAAAGAGCTGATGAAACAATGGCAAGTAAGTCAGGCATTTCCGCTTTAGCCCTCTTGTGGATCCAATTGAACAATTCTCAGCATTTGTACTTGTAACTGACAAGCCAGGGACAAAACAAAAAT
+
BAAABFFFBFFFGGGGGGDGGGGGHGHHHHHHHHHHGHHHHHHHHHHAGHHHHHHHHHFHHGHHHHGHHEHHHGHHHHHHHHBBGGHGHHHHGHGFEE?3GHGFHHHHGHHHHGGHHHHHHF3FG/EEGHHGGGHHHHBGFHHHHGHGFGFHHEF@G2FGFHHHHGHGGHCDDGGHBG1FGHHHHGBDHHFFGHHHHHGHGHGDDF=FDGEHHHHFHHFH0CC0GH:CGFGGCEF....AAFFFF?;;.99
@M05620:45:000000000-G6HP7:1:1101:4033:9538 1:N:0:192
ATCTCTATCTCCTAAAAACCTGTTTAGATTTGGAGATAGACCTTCAGGTTTTTCATCATTTTCTGCATGAATTATACATTGACCACGTTCCAGCGTGGTCAGTTTGCAGCATTCTGTTATTTTGTTTGACAGAGTGTCTTGTTGAGAACATATGTAGGACATGATTTTTTCCTGCAACAGGGAAAATAAAGTATAAGTTTTAAAGATTTATTCTTTAATAAAGGATCTCAAAGCCAGCTTTAGAAAAAGGA
+
CCABCFFFFFFFGGGGGGGGGGHHHHHHHHHHHHHGHGHHHHHHHHHHHHHGGHHHHHHHHHHHHHHHHHDHHHHHHGHHHHHHHHGHHHHHHHGGGGHHHHHHHHHHHHHHHHHGHHHHHHHHHHHHHHHHHHHHHHHHHHHHHHHHHHHHHHHHHHHHHHHGHHHHHGHHHHHHHHHHHGGHHHHHFHHHHHHHHGGHHHHHHHHHHHHHHHHHHHHHHHHGFHHHHHHHHHHGHGHHHHHHHHHHGGG
@M05620:45:000000000-G6HP7:1:1101:8241:9553 1:N:0:192
AGATTACTGCAACAGTTCCCCCTGGACCTGGAAAAGTTTCTTGCCTGGCTTACAGAAGCTGAAACAACTGCCAATGTCCTACAGGATGCTACCCGTAAGGAAAGGCTCCTAGAAGACTCCAAGGGAGTAAAAGAGCTGATGAAACAATGGCAAGTAAGTCAGGCATTTCCGCTTTAGCACTCTTGTGGATCCAACTGAACAATTCTCAGCATTTGTACTTGTAACTGACAAGCCAGGGACCAAACAAAGAT
+
AAAAAFFFFF4FGGCGGFGGGGGDFGHHHCEGFGHHGHHHHHHHHHHEHHHEHHGHHHHHHGGHHCHHHHGHEGHHHHHHHHFHHHG3FGFHHHGEEEFHHF3BCHHHGGHHBGBFGGGFGBGGGEGEF4EGGFGGGFHHH2DGGHEHDGHFHGFGGGGHHGEHHHFHHHGGGGGHFGHHHHGHH=CDHHHHFFGCG<FCDGFHHGHHFHHFGCGGHFHEGHHFHGFCHHHGHEFAEA?E.9.:CAE9B99
@M05620:45:000000000-G6HP7:1:1101:4606:9565 1:N:0:192
AAACCAAGCACACGTCTGAACTCCAGTCACGGACATTTATCTCGTATGCCGTCTTCGGCTTGAAAAAAAAAAAGCACTACAATCTCGTATGCCGTCTTCTGCTTGAAAAAAAAAAAATTTAACTATAATAATAGCAACTAACAACCATCCGACTCGTCCTTTCGTCCAAGAGAGAAGCCGCCAGACTTCAATTGACGATTACTAATTGCTACGTTTGATGTAGTTGACCATACAGCCCTCTACTTGTCTCA
+
AAAAAAACAFFFCEF1FAGGGG1ABAG1GGC0E0ABAFFG222BFA0B2BAAABFH//AFEEHH1FCE//>>>>0B>FGFBGF1FGEFCFFFGEE?GEFFGBGFHGFBDG/>A/<--./000<00000000=000<0.//0:/0...0/.;.--..9...009.....00.9/..///-;9-----///9//////-;---////////99/--//99////9/////////-///--9--////99;://
@M05620:45:000000000-G6HP7:1:1101:13182:9565 1:N:0:192
CATCCTGACCCTGAAGTACCCCATTGAGCATGGCATCGTCACCAACTGGGACGACATGGAGAAGATCTGGCACCACACCTTCTACAACGAGCTGCGCGTGGCCCCGGAGGAGCACCCAGTGCTGCTGACCGAGGCCCCCCTGAACCCCAAGGCCAACAGAGAGAAGATGACTCAGGTGAGGCTCGGCCGACGCCCGTGCTCCTCCCGTCCTTTCCCCAGTCATTTTCTGCCCGGCTTGATTTCTGACATTA
+
DDDDDFFFFFFFGGGGGGGGGGGHHHHHHHHHHHHHHGHHHGHHHGHHHHHHGGGGGHHHHHHHHHHHHHHHHGHHHGGHHHHHHHHHGGGGGHHGGGGGGGHHGGGGGGGGHHHHGGHHHHHHHHHHHHGGGGGGGGGGGGHHHHGGGGHGHHGGGGGGGGGEFGGFGGGGGGGGGGGGGGEGFFFFFFFFFFFF@ADFFFFFFFFFFFAFFFFFFFFBFFFFFFFFFFFFFFFFFFBFF0FFE0<BFF0
@M05620:45:000000000-G6HP7:1:1101:24286:9576 1:N:0:192
CATCCTGACCCTGAAGTACCCCATTGAGCATGGCATCGTCACCAACTGGGACGACATGGAGAAGATCTGGCACCACACCTTCTACAACGAGCTGCGCGTGGCCCCGGAGGAGCACCCAGTGCTGCTGACCGAGGCCCCCCTGAACCCCAAGGCCAACAGAGAGAAGATGACTCAGGTGAGGCTCGGCCGACGCCCGTGCTCCTCCCGTCCTTTCCCCAGTCATTTTCTGCCCGGCTTGATTTCTGACATTA
+
DCDDDFFFFFFFGGGGGGGGGGGHHHHHHHHHHHHHHGHHHGHHHGHHHHHHGGGGGHHHHHHHHHHHHHHHHGHHHGGHHHHHHHHHGGGGGHHGGGGGGGHHGGGGGGGGHHHHGGHGHHHHHHHHHHGGGGGGGGGGGGHHHHGGGGHGHHGGGGGGGGGGGGGGGGGGGGGGGGGGGGGGFFFFFFFFFFFFDDDEFFFFFFFBDFDFFFFFFFFFFFFFFFFFFFFFDCDFCF?FFFFFFFFFFF0
@M05620:45:000000000-G6HP7:1:1101:5945:9615 1:N:0:192
CATCCTGACCCTGAAGTACCCCGGCTTGATTTCTGACATTAGATCGGAAGAGCACACGTCTGAACTCCAGTCACGGACATTTATCTCGTATGCCGTCTTCTGCTTGAAAAAAAAAAAAAAACAACATATCTTATATCCTATCGCACTCTAGTCAACCTCTCTCATCCACACTAAGTACCTGTAGCAATCAACTCACTCCTCTCAGTGCACCACTCCTTGCTGTTACATGCCACACTCATCTTGTGCTCTCC
+
DDDDDFFFFFFFGGGGGGGGGGGGGGGGHHHHHGHGHHHHHHHHHHGGGGHHHHHHHGHHHGHGHHHHHHHHHGGGGGGHHHHHGHHHGGHHHHGGGHGHHHHGHHHHFHHFEDGB<<//-.....0111111000=00000..<--/00000000./<:/00000<0009:/000000000000000000/000000/0/0/0000000/<<:F/0<:000:000<0<0000..///00000000<00:<
@M05620:45:000000000-G6HP7:1:1101:9015:9627 1:N:0:192
AGATTACTGCAACAGTTCCCCCTGGACCTGGAAAAGTTTCTTGCCTGGCTTACAGAAGCTGAAACAACTGCCAATGTCCTACAGGATGCTACCCGTAAGGAAAGGCTCCTAGAAGACTCCAAGGGAGTAAAAGAGCTGATGAAACAATGGCAAGTAAGTCAGGCATTTCCGCTTTAGCACTCTTGTGGATCCAATTGAACAATTCTCAGCATTTGTACTTGTAACTGACAAGCCAGGGACCAAACAAAGAT
+
A1AAAFFFFF11FGGGGGGGGGGGGHHHHG0GGGHHFHHHHHHHFHHCHGGGG11FGHHHHHGFH0FHHHHHBFHFHHHHHHHHHFGFGHBGHGGGGGGHHH0BFEFGGHHFHFEGHHHGHHHGCEGGGFGHHFHFGFFHHHGHFFEGFFHHHGHHHBGGHHHHHGF@GHFCGGGHHG1GGHHHHDGAGHEHHHGHHDDCDGGHHHHEFHHGCGG;C;GFCGHB0CC:GGGGEGB....9...:CFEFB/0
@M05620:45:000000000-G6HP7:1:1101:14352:9630 1:N:0:192
TACCTGTACTGGGGAAGCATTTGAATATCCCCCCATGGTGATGGGGACGGAGAACTGCTCCATAAACACAGGCAACGTGCCTAACTTTCCCGGGAAGATGAAGTCAAAGAGCGACCACAGCTCTCGGAGGTTATTTTGCATCGGTGAGCCAGACAGAATGATCCGATGAGGGGTGCGAAACTATTTGAGGAAAGGAAGCACCTTTTTATTAAATTTACCTTTTAGCAATCGCCATTCCTACCCTAAAGATC
+
CCCCCFFFFFFFGGGGGGGGGGHHHHHHHHHGGGGHGHFGHHHHGGGGGGGGGHHHHHHHHHHHHHHHHHHHGHHHGHHHHHHHHHGHHHHGGGGGGHHHHHHHGHHHHHHHGGGGGHHGHHHGHGGGGGFHGHHHHHHHHHGGGGGGHHHHHGHHFHGHHHHHHGGGHHHGGGGGGFGGGGGGGGGF?FFBFGGGGGGGGFFFFFFFFFFFFFFFFFFFFFFFFFFFFFFFFFFFFFFFFFFFFFFFFFF
@M05620:45:000000000-G6HP7:1:1101:9013:9646 1:N:0:192
AGATTACTGCAACAGTTCCCCCTGGACCTGGAAAAGTTTCTTGCCTGGCTTACAGAAGCTGAAACAACTGCCAATGTCCTACAGGATGCTACCCGTAAGGAAAGGCTCCTAGAAGACTCCAAGGGAGTAAAAGAGCTGATGAAACAATGGCAAGTAAGTCAGGCATTTCCGCTTTAGCACTCTTGTGGATCCAATTGAACAATTCTCAGCATTTGTACTTGTAACTGACAAGCCAGGGACAAAACAAAGAT
+
CCCCCFFFFFFFGGGGGGGGGGGGHHHHHHHHHHHHGHHHHHHHHHHHHHHHHHHHHHHHHHHHHHHHHHHHHHHHHHHHHHHHHHHHHHHHHHGGGGHHHHBGHHHHGHHHHHGHHHHHHHHGGHGFHHHHHGHHHHHHHGHHHHHHHHHGHGHHHHHHHHHHHHHHHHGGGGGHGHHHHHHHHHHGHHHHHBHHHHHHHHHHHHHHHHHHHHHHHFHHHHHHHHHHGHHHGGGGGGGGGFFGGGGGGGF
@M05620:45:000000000-G6HP7:1:1101:5312:9647 1:N:0:192
TACCTGTACTGGGGAAGCATTTGAATATCCCCCCATGGTGATGGGGACGGAGAACTGCTCCATAAACACAGGCAACGTGCCTAACTTTCCCGGGAAGATGAAGTCAAAGAGCGACCACAGCTCTCGGAGGTTATTTTGCATCGGTGAGCCAGACAGAATGATCCGATGAGGGGTGCGAAACTATTTGAGGAAAGGAAGCACCTTTTTATTAAATTTACCTTTTAGCAATCGCCATTCCTACCCTAAGATCG
+
A3>AAFFFFDFFGGGGGGFGGGHGHGFHHHHGGGGHHHBGFHHHHGGGGGGGGHHHHFHHHHHHGGGHHHHHGEFFEGHHGHHHHHHHHHHGGGFGGHHHHGGGHGHHGHHGGGGGGHHHHGHHFAFBCGEHHHHHHHH1FHGGGGEHGHFGFEGHFFHHHHHHHGGGGHHGGCDG?DABGEGGGGGEGGFFFGGFGGEB;AFFFFFFFFFFFFFFFFFEFFFFFFBFF:EADFFFFFFFFFFFFFEFFFE
@M05620:45:000000000-G6HP7:1:1101:12733:9649 1:N:0:192
TACCTGTACTGGGGAAGAGTGTAGCAATCGCCATTCCTACCCTAAAGATCGGAAGAGCACACGTCTGAACTCCAGTCACGGACATTTATCTCGTATGCCGTCTTCTGCTTGAAAAAAAAAAAAAAAAAAAAAAAAAAAAAAAAACCAGTTAGCAAATAAAAGCTAAAAAACAAGAGTGACAGAATGAGAAAGAGCTAGAAAGTGCGAGAGAAAGAAGAAGAGAAGTAAGAGAGTATGAAAAAACAAGAAAG
+
CBCCCFFFFFFFGGGGGGGGGGHHHHHHHGGGGGHHHHHHHHHHHHHHHHHGGGGHHHGHHHGHHHGHGHHHHHHHHHHGGGGGHHHHHHHHHFGHHHHGFGHGHHHHHHHHHHHGGGGGG@/</<>><@--------;:----....00000;00000900.0900;9-...//.000000/;00000090///0000009000-.---;000/./0//0./0/000000:.00000000.-...////0
@M05620:45:000000000-G6HP7:1:1101:23495:9649 1:N:0:192
ACCTGTACTGGGGAAGCGTGTAGCAATCGCCATTCCTACCCTAAAGATCGGAAGAGCACACGTCTGAACTCCAGTCACGGACATTTATCTCGTATGCCGTCTTCTGCTTGAAAAAAAAAAAAAAAAAACAAAATAATGCAAAATTTGGTTTGACCGTTAAACAACAAAAAAAAAACAAAAAACTGAATGTAACCTTACAACATCAAGAAGAAAGAGATCTCAAATGATGTCGTGTGCTTGATCTTCATAAC
+
AAA@AF@@DFFAG1EA1AAEECEGFG1AFFG0AG2GDGFHHDEHHFFF1FE/F/BFEGFHF?BGFF1F1EFH1EGGGH?FEF@GHH22@DD>FCG0DGE?>>F2B11>FE0BFGHGGGGGG@<->>-<.....000000000/0/000;...900-....900....9..---------;---//////9/9/////////-9////://////9--9////////////9-----////-/9//9/////
@M05620:45:000000000-G6HP7:1:1101:12288:9650 1:N:0:192
TACCTGTACTGGGGAAGAGTGTAGCAATCGCCATTCCTACCCTAAAGATCGGAAGAGCACACGTCTGAACTCCAGTCACGGACATTTATCTCGTATGCCGTCTTCTGCTTGAAAAAAAAAAAAAAAAACCTCACTAATCAATCCTCCATCACCTACCTTGCTTACAAGAATAAACGCTCTGTCTCATTCTAGCCAAACCATCCCGCACATCGAATGCACCTCTCTAACGCCTTTCAAATACGCGTCTCACT
+
CDDDDFFFFFFFGGGGGGGGGGHHHHHHHGGGGGHHHHHHHHHHHHHHHHHGGGGHHHHHHHGHHHGHGHHHHHHHHHHGGGGGHHHHHHHHHGGHHHHGGGHGHHHHHHGHHHHHGGGGG>///->-..//<.00000<000/00//0000/00/.000000000:0//00000.-9.90000000000000/0/:...00.999--<<0.//00000//.0/0000.--..00000000..---./000
@M05620:45:000000000-G6HP7:1:1101:23564:9658 1:N:0:192
AAACCAAGCAGACACTCACCGCTCCCTCGCCACAGGCCAATAGTTTGTCCTCACTGAGTTCGCAACAAGTGGCTGCTGTGGCTGCCATTTTTCTGGTGATGGCCATCAGCTCCGACGAGGTCAGCTGGGGGGCTTTCTTTGTGTAAGCAACGAGAAACCTGAAAGAAGCATTTTTTAACTAAGTCCTGCTGAGTCATTCATGAGTTTTTAGCCGCCTTGCTTCTTCTCACAGACTCTCTACTCTCATGCCA
+
DDDDDDDFDFFFGGGGGGGGGGGGGGHHGGGGGHHHGGHHHHHHHHHHHHHHHHHHHHHH5FFGGGHHHHHHGHGGHHHHHHHGGHHHHHHHHHHHHHHHHHHHHHHHHHHHHGGGGGGGGHGHHHHHGGGGGGGGGGGGFFFFFFFFFFFFFFFFFFFFFFFFFFFFFFFFFFHFFFFFHFFFFFHFFFFHFFFFFFFFFFFFFFFFFFFFFFFFFFFFHHFFFFFFFFFFFFFFFFFFFFFFFFFFFF0
@M05620:45:000000000-G6HP7:1:1101:13496:9699 1:N:0:192
AAACCCAGAAGACATGAGGTCAGCTAGATCGGAAGAGCACACGTCTGAACTCCAGTCACGGACATTTATCTCGTATGCCGTCTTCTGCTTGAAAAAAAAAAAAAACAAACCCGCCCCCCGCTCTCTACTTGTATTATTCCTCTTTTCACCATCCCTCCTGCTCTCCAAATTTTATCTTCACTCCTTTCTACGTTACACCCCCTATTGCTTCCATTTCTCCTATCGCACACTCCCTCTCTCCCTTCTCCTTC
+
ABCCBCABBFFFGGGGGGGGGGHHHHHHHHHGGGGHHHHHHHGHHHGHHHHHHHHHHHHGGGGGHHHHHGHHHGGHHHHGEGHGHHHGHHHHFFHHCEEE</////?/0///<///->---<-.<000;00;0<0000;00;:0:0:00000;..0/9/9//;00/0/0000000;;0;9000/0000B/:..//;///.-;-.;9//9//;////9/;9//;/:..:-./9/.://;//9///;/;////
@M05620:45:000000000-G6HP7:1:1101:4629:9714 1:N:0:192
TACCTGTACTGGGGAAGCAATCGCCATTCCTACCCTAAAGATCGGAAGAGCATACGTCTGAACTCCAGTCACGGACATTTATCTCGTATGCCGTCTTCTGCTTGAAAAAAAAAATGTTATTTTGTTTGACAGAGTGTCTTGTTGAGACCATATGTAGGACATGATTTTTTCCTGCAACAGGGAAAATAAAGTATAAGTTTTAACGATTTATTCTTTACTAACGGATCTCAAAGCCAGCTTTAGAAAAAGGA
+
A?AAADFBFFFCEEGGAGGGGFA2AEFFEGGFFCEFCGDHD3EAAFEG222AGGHFAFGF55FHBHHHDGHFA10>EFGHFDH5@111B3BEE?>FFBG44BG31@3G0>E///0BBB2BFDFBFGHGBF1CCCFGHHFGGFGG11/1?FFHHHHE1<>GGGHEHFGHFCBDB0/C<<<C.CC.:;CCC0CGHH00:CBFHFG0.9CCEFFEGGBFB0C00/.;EFGBFBFFFFA.AEFFFEF/;/.9..;
@M05620:45:000000000-G6HP7:1:1101:13668:9723 1:N:0:192
ATCTCTATCTCCTAAAAACCTGTTTAGATTTGGAGATAGACCTTCAGGTTTTTCATCATTTTCTGCATGAATTATACATTGACCACGTGGTCAGTTTGCAGCATTCTGTTATTTTGTTTGACAGAGTGTCTTGTTGAGAACATATGTAGGACATGATTTTTTCCTGCAACAGGGAAAATAAAGTATAAGTTTTAAAGATTTATTCTTTAATAAAGGATCTCAAAGCCAGCTTTAGAAAAAGGAAGAAAGGG
+
BBBBBFFFFFFFGGGGFFEGGGHHHHHFHHHHHGHHHDDHHHHHHHHHHHHGGHFHHHHHGHHHFHGHHFHHHHHHHGHHFFHHHHGHHGHHHHHHHGHHFHFHHHHGHHHHHHHHHHHHHHGHHHHHHHHHHHHHHFHHHHHGGFGBFHHHHHHHHHHHHGHHHHHHHHGHHGGF<FFDDDGHHGGFHHHHHDFFHHHHHHHHHHHHHHHHFHHHGHHHHHHEHHHHHGHHHHF0DGHHCGHHHGHHHHG
@M05620:45:000000000-G6HP7:1:1101:24826:9725 1:N:0:192
TACCTGTACTGGGGAAGCATTTGAATATCCCCCCATGGTGATGGGGACGGAGAACTGCTCCATAAACACAGGCAACGTGCCTAACTTTCCCGGGAAGATGAAGTCAAAGAGCGACCACAGCTCTCGGAGGTTATTTTGCATCGGTGAGCCAGACAGAATGATCCGATGAGGGGTGCGAAACTATTTGAGGAAAGGAAGCACCTTTTTATTAAATTTACCTTTTAGCAATCGCCATTCCTACCCTAAAGATC
+
CDDDDFFFFFFFGGGGGGGGGGHHHHHHHHHGGGGHHHHHHHHHHGGGGGGGGHHHHHHHHHHHHHHHHHHHGHHHGHHHHHHHHHHHHHHGGGGGGHHHHHHHHHHHHHHHGGGGGHHHHHHHHGGGGGGHHHHHHHHHHHGGGGGHHHHHHGHHHHHHHHHHHGGGHHHGGGGGGGGGGGGGGGHGGGCGGGGGGGGGGFFFFFFFFFFFFFFFFFFFFFFFFFFFFFFFFFFFFFFHFFFFFFFFFFF
@M05620:45:000000000-G6HP7:1:1101:22258:9730 1:N:0:192
TACCTGTACTGGGGAAGCATTTGAATATCCCCCCATGGTGATGGGGACGGAGAACTGCTCCATAAACACAGGCAACGTGCCTAACTTTCCCGGGAAGATGAAGTCAAAGAGCGACCACAGCTCTCGGAGGTTATTTTGCATCGGTGAGCCAGACAGAATGATCCGATGAGGGGTGCGAAACTATTTGAGGAAAGGAAGCACCTTTTTATTAAATTTACCTTTTAGCAATCGCCATTCCTACCCTAAAGATC
+
CCCDDFFFFFFFGGGGGGGGGGHHGGHHHHHGGGGHHHGGHHHHHGGGGGGGGHHHHHHHHHHHHHHHHHHHGHHHGHHHHHHHHHHHHHHGGGGGGHHHHHHHHHHHHHHGGGGGGHHHHHHHHGGGGGGHHHHHHHHGHHGGGGGHHHHHHGHHHHHHHHHHHGGGHHHGGEGGGGGGGGGGHHGGGGGGGGGGGGGFGFFFFFFFFFFFFFFHHFFFFFFFFFF;FFFFFFFFFFFFFFFFFFFFFFF
@M05620:45:000000000-G6HP7:1:1101:13684:9739 1:N:0:192
ATCTCTATCTCCTAAAAACCTGTTTAGATTTGGAGATAGACCTTCAGGTTTTTCATCATTTTCTGCATGAATTATACATTGACCACGTGGTCAGTTTGCAGCATTCTGTTATTTTGTTTGACAGAGTGTCTTGTTGAGAACATATGTAGGACATGATTTTTTCCTGCAACAGGGAAAATAAAGTATAAGTTTTAAAGATTTATTCTTTAATAAAGGATCTCAAAGCCAGCTTTAGAAAAAGGAAGAAAGGG
+
BBBBBFFFFFFFGGGGGGGGGGHHHHHHHHHHHHHHHHHHHHHHHHHHHHHGGHHHHHHHHHHHHHHHHHHHHHHHHHHHHHHHHHGHHGHHHHHHHHHHHHFHHHHHHHHHHHHHHHHHHHHHHHHHHHHHHHHHGHEHHHHHHHHHGHHHHHHHHHHHHGHHHHHHHHHHHGGHHHHHHHHHHHHHHHHHHHFHHHHHHHHHHHHHHHHHHGHHHHHHHGHHHHHHHGHHHHHEGHHHGGHHHHGHHHG
@M05620:45:000000000-G6HP7:1:1101:13667:9745 1:N:0:192
ATCTCTATCTCCTAAAAACCTGTTTAGATTTGGAGATAGACCTTCAGGTTTTTCATCATTTTCTGCATGAATTATACATTGACCACGTGGTCAGTTTGCAGCATTCTGTTATTTTGTTTGACAGAGTGTCTTGTTGAGAACATATGTAGGACATGATTTTTTCCTGCAACAGGGAAAATAAAGTATAAGTTTTAAAGATTTATTCTTTAATAAAGGATCTCAAAGCCAGCTTTAGAAAAAGGAAGAAAGGG
+
ABBBBFFFFFFFGGGGFFFGGFHHHGHHFGFFFCFHHHHHHFHHHHHGHHHGGHHHHDHHHHGFHHHGHHHHHHHHHHHGFFHHHHGHFFHGHHHGHGHHHHEHHHHHHHHHHHGHHGHHHFGHFHHHHHHHHGHHFFHHFFHGGGG4BGFHHHHGHHHHHGHHHHHGHHGHGGGHFHGHHFGFHHGHHHHHHHGHGHHHHHHHHHHHHFHHFHGEHHHHHFHFFHAGHEHHGGH0DGFHGDHHHHHHFCE
@M05620:45:000000000-G6HP7:1:1101:23522:9758 1:N:0:192
CATCCTGACCCTGAAGTACCCCGGCTTGATTTCTGACATTAGATCGGAAGAGCACACGTCTGAACTCCAGTCACGGACATTTATCTCGTATGCCGTCTTCTGCTTGAAAAAAAAAAAACCAAAGGCATAACCGAGCCTATGAAACCATTACCATTCCGACAAATATTTCCTCTATATCACTCTTTTTGACCCCATTGACCAATTCTCCACCTCTGTACTACTACCTGTCACGCCAGGGACAACACCAAGCC
+
BBCCCFFFFFFFGGGGGGGGGGGGGGGFHHHHHHHHHHHGFHHGHHGGGGHHHHHHHGGHHGHHHHHHHHHHHHGGGGGHHHHHFGHHGEFHHHGGGHGHHHHHHGGCBGHEFCFB>/?/<//00/?11?11-<->-/<0<=0=0<.<000=0=000/::--/00000CG0;900;0;0B0C00009-.0:;;A:C0000;./90/;:/..9.:/:/;B//9//.;//;;/9;:.99.99...A:......
@M05620:45:000000000-G6HP7:1:1101:5770:9780 1:N:0:192
CATCCTGACCCTGAAGTACCCCATTGAGCATGGCATCGTCACCAACTGGGACGACATGGAGAAGATCTGGCACCACACCTTCTACAACGAGCTGCGCGTGGCCCCGGAGGAGCACCCAGTGCTGCTGACCGAGGCCCCCCTGAACCCCAAGGCCAACAGAGAGAAGATGACTCAGGTGAGGCTCGGCCGACGCCCGTGCTCCTCCCGTCCTTTCCCCAGTCATTTTCTGCCCGGCTTGATTTCTGACATTA
+
CCCCCFFFFFFFGGGGGGGGGGGHHHHHHHHHHHHHHGHHHGHHHGHHHGHHGGGGGHHHHHHHHHHHHHHHHGHHHGGHHHHHHHHHGGGGGHHGGGGGGGHHGGGGGGGGHHHHGGHHHHHHHHHHHHGGGGGGGGGGGGHHHHGGGGHGHHGGGGGGGGGGGGGGGGGGGGGGGGGGGGGGFFFFFFFFFFFDB9DEFFFFFFFFFFFFFFFFFFFFFFFFFFFFFFFFFFFFFFFFFFFFFFFFFF/
@M05620:45:000000000-G6HP7:1:1101:9223:9787 1:N:0:192
CATCCTGACCCTGAAGTACCCCGGCTTGATTTCTGACATTAGATCGGAAGAGCACACGTCTGAACTCCAGTCACGGACATTTATCTCGTATGCCGTCTTCTGCTTGAAAAAAAAAAAAAAAACATATAATAAAAAGACAATATACCTCCCTTGTTTCACATCCCACCACCCAGACACCGCCCTACCATCATCTATCGTGCGTCTCCCGACATCCTCCTTCAATCAAACCCCACTACGAACTACAGCGTGCC
+
CCCCCFFFFFFFGGGGGGGGGGGGGGGGHHHHHHHHHHHHHHHHHHGGGGHHHHHHHGHHHGHHHHHGHHHHHHGGGGGHHHHHFHHHGGHHHHGGGHGHHHHHHHHHFHHGGFDC<///<<..111110000=0.<///00000000../0/00/0:0000/.0..........//.-----;..:00;000000./..-.-./0/..--.0/00//090;09B000......//...-.00000-...;
@M05620:45:000000000-G6HP7:1:1101:15702:9802 1:N:0:192
CATCCTGACCCTGAAGTACCCCATTGAGCATGGCATCGTCACCAACTGGGACGACATGGAGAAGATCTGGCACCACACCTTCTACAACGAGCTGCGCGTGGCCCCGGAGGAGCACCCAGTGCTGCTGACCGAGGCCCCCCTGAACCCCAAGGCCAACAGAGAGAAGATGACTCAGGTGAGGCTCGGCCGACGCCCGTGCTCCTCCCGTCCTTTCCCCAGTCATTTTCTGCCCGGCTTGATTTCTGACATTA
+
DDDDDFFFFFFFGGGGGGGGGGGHHHHHHHHHHGHHHGHHHGHHHGHHHHHHGGGGGHHHHHHHHHHHHHHHHGHHHGGHHHHHHHHHGGGGGHHGGGGGGGHHGGGGGGGGHHHHGGHHHHHHHHHHHHGGGGGGGGGGGGHHHHGGGDHGHHGGGGGGGGGGGGGGGGGGGGGGGGGGGGGGFFFFFFFFFFFF@DFFFFFFFFFEDFDFFFFFFFFFFFFFFFFFFFFFFFFFFFFFFFFFFBFBBF0
@M05620:45:000000000-G6HP7:1:1101:15838:9820 1:N:0:192
AAACCAAGCAGACACTCACCGCTCCCTCGCCACAGGCCAATAGTTTGTCCTCACTGAGTTGGCAACAAGTGGCTGCTGTGGCTGCCATTTTTCTGGTGATGGCCATCAGCTCCGACGAGGTCAGCTGGGGGGCTTTCTTTGTGTAAGCAACGAGAAACCTGAAAGAAGCATTTTTTAACTAAGTCCTGCTGAGTCATTCATGAGTTTTTAGCCGCCTTGCTTCTTCTCACAGACTCTCTACTCTCATGCCA
+
DDDDDCDFDFFFGGGGGGGGGGGGGGHHGGGGGHHHGGHHHHHHHHHHHHHHHHHHHHHHHHHHHHHHHHHHGHGGHHHHHHHGGHHHHHHHHHHHHHHHHHHHHHHHHHHHHGGGGGGGGHHHGHHHGGGGGGGGGGGGGGGGGGFFFFFFFFFFFFFFFFFFFFFFFFFFFFHFFFFFFFFFFFHFFFFFFFFFFFHHFFFFFFFFFFFFFFFFFFFFHHHFFFHFFFFFFFFFFFFFFFFHFFFFFF:
@M05620:45:000000000-G6HP7:1:1101:22688:9821 1:N:0:192
TACCTGTACTGGGGAAGCATTTGAATATCCCCCCATGGTGATGGGGACGGAGAACTGCTCCATAAACACAGGCAACGTGCCTAACTTTCCCGGGAAGATGAAGTCAAAGAGCGACCACAGCTCTCGGAGGTTATTTTGCATCGGTGAGCCAGACAGAATGATCCGATGAGGGGTGCGAAACTATTTGAGGAAAGGAAGCACCTTTTTATTAAATTTACCTTTTAGCAATCGCCATTCCTACCCTAAAGATC
+
DCCDDFFFFFFFGGGGGGGGGGHHFFHHHHHGGGGHHHFGHHHHHGGGGGGGGHHHHHHHHHHHHHHHHHHHGHHHGHHHHHHHHHHHHHHGGGGGGHHHHHHHHHHHHHHHGGGGGHHHHHHHHGGGGGEHHHHHHHHGHHGGGGGHHGHHHGHHHHHHHHGHHGGGHHHGGCEGGFFGGGGGGHGGEGFGGGGGGGGFGFFFFFFFFFFFFFFHHFFFFFFFFFFBFFFFFFFFFFFFFFFFFFFFFFF
@M05620:45:000000000-G6HP7:1:1101:23570:9858 1:N:0:192
ATCTCTATCTCCTAAAAACCTGTTTAGATTTGGAGATAGACCTTCAGGTTTTTCATCATTTTCTGCATGAATTATACATTGACCACGTTCCAGCGTGGTCAGTTTGCAGCATTCTGTTATTTTGTTTGACAGAGTGTCTTGTTGAGAACATATGTAGGACATGATTTTTTCCTGCAACAGGGAAAATAAAGTATAAGTTTTAACGATTTATTCTTTAATAAAGGATCTCAAAGCCAGCTTTAGAAAAAGGA
+
BBBBBFFFFFFFGGGGGGGGGGHHHDGHHHHHHHFHHHHHHHHHHHHHHHHGGHHHHHHHHHHHHHHHHHHHHHHHHHHHHHHHBHGHHHHHHHGGGGHHHHHHHHHHHHHHHHHHHHHHHHHHHHHHHHHHHHGHHHHHHHHGBGHEHHHHHHHHHGHHHHHHHHHHHGHHHHHHHHHHHGGHG0??FGHHHHFHGGGHHDG1<>GHGFGGHHHHFHHHHHFFHHHHHHHHFGHGHGHHHCBG0C:G?.:
@M05620:45:000000000-G6HP7:1:1101:23551:9861 1:N:0:192
ATCTCTATCTCCTAAAAACCTGTTTAGATTTGGAGATAGACCTTCAGGTTTTTCATCATTTTCTGCATGAATTATACATTGACCACGTTCCAGCGTGGTCAGTTTGCAGCATTCTGTTATTTTGTTTGACAGAGTGTCTTGTTGAGAACATATGTAGGACATGATTTTTTCCTGCAACAGGGAAAATAAAGTATAAGTTTTAAAGATTTATTCTTTAATAAAGGATCTCAAAGCCAGCTTTAGAAAAAGGA
+
AAAAAFFFFFFFGGGGGFGGGGHHHGHHHHHHGGCHHHHCHHHHHHHGHHHGGHHHHHHHGHHHHHHHHHHHHGHHHHHHG5FHHHGGHHFAGFGGGFHGGHHHHHHFHHHHGHHHGHHHHHHHHHHHHHHHHHHHHHHHHHHHBGHHHFHGHHHHHGHHHHHHHH3FGGHHHHHGGHHHHGGGHHGHFHHGGHHFF>GHHHHHHHHGGHHHHHHHGHHGGFBDHHGHHHHGHFFHHGHGHHFFGGH.CDC
@M05620:45:000000000-G6HP7:1:1101:23585:9876 1:N:0:192
ATCTCTATCTCCTAAAAACCTGTTTAGATTTGGAGATAGACCTTCAGGTTTTTCATCATTTTCTGCATGAATTATACATTGACCACGTTCCAGCGTGGTCAGTTTGCAGCATTCTGTTATTTTGTTTGACAGAGTGTCTTGTTGAGAACATATGTAGGACATGATTTTTTCCTGCAACAGGGAAAATAAAGTATAAGTTTTAAAGATTTATTCTTTAATAAAGGATCTCAAAGCCAGCTTTAGAAAAAGGA
+
ABAABFDFFFFFGGGGGGGGGGHGHGHHHHHHHHGHHHHBHHHHHFHHHHHGGHFHHHHHHHHHHHHHHHFHHHHFHEHHGHHHHHGHHHHFGHGGGCHHHHHHHHHHHHHHHHHHHHEGHHHHHHHHHHHHGHHHHHHHHHHHFHHDHHHHHHHHGHHHHHHHHHHHHGHHHHHCGHHHHGGHHGHHFHHHGH1FGGHHHHHHHHGHHGHHHHHHHHHHGHHEHHHHHHFFFFHBCEHHHHGHHHHFF?C
@M05620:45:000000000-G6HP7:1:1101:23566:9876 1:N:0:192
ATCTCTATCTCCTAAAAACCTGTTTAGATTTGGAGATAGACCTTCAGGTTTTTCATCATTTTCTGCATGAATTATACATTGACCACGTTCCAGCGTGGTCAGTTTGCAGCATTCTGTTATTTTGTTTGACAGAGTGTCTTGTTGAGAACATATGTAGGACATGATTTTTTCCTGCAACAGGGAAAATAAAGTATAAGTTTTAAAGATTTATTCTTTAATAAAGGATCTCAAAGCCAGCTTTAGAAAAAGGA
+
CDDCDFFFFFFFGGGGGGGGGGHHHHHHHHHHHHHHHHHHHHHHHHHHHHHGGHHHHIHHHIHIIHHHHHHHHHHHHHHHHHHHHHGHHHHHHHGGGGHHHHHHHHHHHHHHHHHHHHHHHHHHHHHHHHHHHHHHHHHHHHHHHHHHHHHHHHHHHHHHHHHHHHHHHGHHHHHHHHHHHGGHHHHHHHHHHHHHHHHHHHHHHHHHHHHHHHHHHHHHHHHHHHHHHGHHHHHHHGHHHHGGHHHHGGH
@M05620:45:000000000-G6HP7:1:1101:3551:9906 1:N:0:192
TACCTGTACTGGGGAAGCATTTGAATATCCCCCCATGGTGATGGGGACGGAGAACTGCTCCATAAACACAGGCAACGTGCCTAACTTTCCCGGGAAGATGAAGTCAAAGAGCGACCACAGCTCTCGGAGGTTATTTTGCATCGGTGAGCCAGACAGAATGATCCGATGAGGGGTGCGAAACTATTTGAGGAAAGGAAGCACCTTTTTATTAAATTTACCTTTTAGCAATCGCCATTCCTACCCTAAAGATC
+
AABBADDDDFFFGEECCGFGGGHDFFDA6GGGGGEGFGBFFGHHHGFGGGGGGHHGFHGHHEHFGGHFGEGHGCFFFHFEEHHFGHHHHHHEGGCEFGHHFFHFHHHHHHGFGCGG@FGHHHHGHGGECFCFFHHHHHHFHHGGGGAGHHHHHGHHHEGHGHHHHGGFHHHGG;CFGCDGGEFGGGGFEGBCFFGGGGGGGEFFFFFFFFFEFFFFFFFFFFFFBFBBBBAEFFFFFFFFF?ABFFEFF9;
@M05620:45:000000000-G6HP7:1:1101:11384:9940 1:N:0:192
AGATTACTGCAACAGTTCCCCCTGGACCTGGAAAAGTTTCTTGCCTGGCTTACAGAAGCTGAAACAACTGCCAATGTCCTACAGGATGCTACCCGTAAGGAAAGGCTCCTAGAAGACTCCAAGGGAGTAAAAGAGCTGATGAAACAATGGCAAGTAAGTCAGGCATTTCCGCTTTAGCACTCTTGTGGATCCAATTGAACAATTCTCAGCATTTGTACTTGTAACTGACAAGCCAGGGACAAAAAAAGATC
+
AAABCFFFDDFDGGFBFGGGGGGGHHHHHHHHHHHHGHHHHHHHHHHHHHHABFGHHHHHHHHHHHHHHHHHHHHHGHHHDFGGHGHHHHEGHHGGEFHHHHFGHHHHGHHHHHHHHHHHHHHFEHGEHFHHHGHHHHGHHFHHHHHHHHHHHGHHHHHHHHHHHHHHHHGGGGGHHHHHHHHHHHHGHHHHHHHHHGHGHHHHHHHGHHHHHHHHHFHHHHHGHHHHHHHHHGGGGGGGGFFFGGGGGG;
@M05620:45:000000000-G6HP7:1:1101:11386:9958 1:N:0:192
AGATTACTGCAACAGTTCCCCCTGGACCTGGAAAAGTTTCTTGCCTGGCTTACAGAAGCTGAAACAACTGCCAATGTCCTACAGGATGCTACCCGTAAGGAAAGGCTCCTAGAAGACTCCAAGGGAGTAAAAGAGCTGATGAAACAATGGCAAGTAAGTCAGGCATTTCCGCTTTAGCACTCTTGTGGATCCAATTGAACAATTCTCAGCATTTGTACTTGTAACTGACAAGCCAGGGACAAAAAAAGATC
+
AAAACFFFDDDDGGFBFGGGGGGGGGHHHHHHHHHHGHHHHHHHHHHHHHH3BBGHHHHHHHHHHHHHHHHHHHHHHHHHEGGHHGHHHHDGGHGGEEFFGHCFHHHHGHHHHHHGHHHHHGHGGGGFHFHHHGHHHHGHHFHHHHHHHHHHHGHHHHHHHHGHHHHHHHGGGGGHHHHHHHHHHHHGHHHHGHHHHGGGGHHHHHHHHHHHHHHHHHHHHHGHHHHHHGHHHGGGGGGGGGGGGGGGGGF
@M05620:45:000000000-G6HP7:1:1101:3981:9958 1:N:0:192
ATCTCTATCTCCTAAAAACCTGTTTAGATTTGGAGATAGACCTTCAGGTTTTTCATCATTTTCTGCATGAATTATACATTGACCACGTTCCAGCGTGGTCAGTTTGCAGCATTCTGTTATTTTGTTTGACAGAGTGTCTTGTTGAGAACATATGTAGGACATGATTTTTTCCTGCAACAGGGAAAATAAAGTATAAGTTTTAAAGATTTATTCTTTAATAAAGGATCTCAAAGCCAGCTTTAGAAAAAGGA
+
CCCCCFFFFFFFGGGGGGGGGGHHHHHHHHHHHHHHHHHHHHHHHHHHHHHGGHHHHHHHHHHHIHHHHHHHHGHGHHHHHHHHHHGHHHHHHHGGGGHHHGHHHHHHHHHHHHHHHHHHHHHHHHHHGHHHHHHHHHHHHHHHHHHHHHHHHHHHHHHHHHHHHHHHHGHHHHHGHHHHHGGHHHHHGGGDGHHHHGGHHHHHHHHHHHHHHHHHHHHGGHHHHHHHHGHHHGHHHGHHHHHEGHHHGFH
@M05620:45:000000000-G6HP7:1:1101:18735:9959 1:N:0:192
TACCTGTACTGGGGAAGCATTTGAATATCCCCCCATGGTGATGGGGACGGAGAACTGCTCCATAAACACAGGCAACGTGCCTAACTTTCCCGGGAAGATGAAGTCAAAGAGCGACCACAGCTCTCGGAGGTTATTTTGCATCGGTGAGCCAGACAGAATGATCCGATGAGGGGTGCGAAACTATTTGAGGAAAGGAAGCACCTTTTTATTAAATTTACCTTTTAGCAATCGCCATTCCTACCCTAAAGATC
+
CCCCCFFFFFFFGFFGGGGGGGHHHHHHHHHGGGGHHHFHGHHHHGGGGGGGGHHHHHHHHHHHHHHHHHHHGHHHGHHHHHHHHHHHHHHGGGGGGGHHGHHHHHHHHHHHGGGGGHHHHHHGHGGGGGDGHHHHHHHHHHGGGGGHHHHHHGHHGHHHHHHHHGGGHHGGGEFGGFFGGGGGGGGGGFFGGGGGGGGGGFFFFFFFFFFFFFFFFFFFFFFFFFFFFFEFDFFFFFFFFFFFFFFFFFF
@M05620:45:000000000-G6HP7:1:1101:20937:9985 1:N:0:192
AGATTACTGCAACAGTTCCCCCTGGACCTGGAAAAGTTTCTTGCCTGGCTTACAGAAGCTGAAACAACTGCCAATGTCCTACAGGATGCTACCCGTAAGGAAAGGCTCCTAGAAGACTCCAAGGGAGTAAAAGAGCTGATGAAACAATGGCAAGTAAGTCAGGCATTTCCGCTTTAGCACTCTTGTGGATCCAATTGAACAATTCTCAGCATTTGTACTTGTAACTGACAAGCCAGGGACAAAACAAAGAT
+
AAAABFFFFFFFGGGGGGGGGGGGGFHHGHHHHHHHHHHHHHHHHHHHHHHHHHHHHHHHHHHHHHHHHHHHHHHHHHHHFHHGHHHHHHHHHHGGCFHHHHHFHHHHGHHHHHHHHHHHGHHGGFEFHHHHHGHGHHHHHHGHHHHHHHHHHGHHHHHHHHGHHHHHHHGGGGGGEHHHHHHHHHHDHHHHHBGFHGHFHHHHHHGHHHFHHHHHHHHHHGHHHHHGFHHHHGGGGGGGEGGGGEGGGFG
@M05620:45:000000000-G6HP7:1:1101:20922:9995 1:N:0:192
AGATTACTGCAACAGTTCCCCCTGGACCTGGAAAAGTTTCTTGCCTGGCTTACAGAAGCTGAAACAACTGCCAATGTCCTACAGGATGCTACCCGTAAGGAAAGGCTCCTAGAAGACTCCAAGGGAGTAAAAGAGCTGATGAAACAATGGCAAGTAAGTCAGGCATTTCCGCTTTAGCACTCTTGTGGATCCAATTGAACAATTCTCAGCATTTGTACTTGTAACTGACAAGCCAGGGACAAAACAAAGAT
+
CCCCCFFFFFFFGGGGGGGGGGGGHHHHHHHHHHHHHHHHHHHHHHHHHHHHHHHHHHHHHHHHHHHHHHHHHHHHHHHHHHHHHHHHHHHHHHGGGGHHHHHHHHHHGHHHHHHHHHHHHHHGGHGGHHHHHGHHHHHHHHHHHHHHHHHHHGHHHHHHHHHHHHHHHHGGGGGHGHHHHHHHHHHGHHHHHHHHHHHHHHHHHHHHHHHHHHHHHFHHHGHHHHHGHHHHHGGGGGGGGGGGGGGGGGG
@M05620:45:000000000-G6HP7:1:1101:6215:10014 1:N:0:192
CATCCTGACCCTGAAGTACCCCATTGAGCATGGCATCGTCACCACCTGGGACGACATGGAGAAGATCTGGCACCACATCTTCTACAACGAGCTGCCCGTGGCCCCGGAGGAGCACCCAGTGCTGCTGACCGAGGCACCCCTGAACCCCAAGGCCAACAGAGAGAAGATGACTCAGGTGAGGCTCGGCCGACGCCCGTGCTCCTCCCGTCCTTTCCCCAGTCATTTTCTGCCCGGCTTGATTTCTGACATTA
+
BBBBBFBFFFFFGGGGGGGGGGBG555FF4B444BAFEH2GAD322232BGGE?00AF23BGH335B5G5FHHCGEC3BFHFH44@B3>1EF1G3111//>>0//<<EE?DDEHHHGGHHHHGHHHGHFHGDGGGGHGGGGGGHHHFGDFHGHHHHGGHHHEDEGHHHGHGGGFFFGFFGGGGGGGGGGFFFFFCF@D.9BFFFFFDEDFFFFFBFFFA/;/FFBFFFFF;EDAFFFA?FF;9BFFBFFF/
@M05620:45:000000000-G6HP7:1:1101:26304:10020 1:N:0:192
ATCTCTATCTCCTAAAAACCTGTTTAGATTTGGAGATAGACCTTCAGGTTTTTCATCATTTTCTGCATGAATTATACATTGACCACGTGGTCAGTTTGCAGCATTCTGTTATTTTGTTTGACAGAGTGTCTTGTTGAGAACATATGTAGGACATGATTTTTTCCTGCAACAGGGAAAATAAAGTATAAGTTTTAAAGATTTATTCTTTAATAAAGGATCTCAAAGCCAGCTTTAGAAAAAGGAAGAAAGGG
+
BABBAFFFFDFFFGGGFGGGFCGHHHGHHHHGGGGGHFFEFFHGHGHHHHHGFHGGHGBHHHHHFHHFHFHDFHHGGHFHHHHHFHGGEFFGHFGHHHHGHHHHHHHHDHHHHHHHEGGFHHFHGHGHFHHHHEHFBGHFFHHHHHEEGGDGHHHHHHHHHGHHHHFBGHEFHGAHFHHHFHHHHHGGHHHHHHFBGGHFFHHHHHHHGHHHDFHHGFCGHEHHHFHHGEFHGEGGFFHHGGHHHHHHHFG
@M05620:45:000000000-G6HP7:1:1101:22676:10022 1:N:0:192
TACCTGTACTGGGGAAGAGTGTAGCAATCGCCATTCCTACCCTAAAGATCGGAAGAGCACACGTCTGAACTCCAGTCACGGACATTTATCTCGTATGCCGTCTTCTGCTTGAAAAAAAAAAAAACAACACAAATCCCCCCATCCCCCCCCTACAACCCTCTCTCCACAACCTCCTTTTATTCTCATCCTCCACCCTATCTTCTCCCCACCCTTCCCCCTTCATCTTCTTCCCAACCGTCTTATCTACCCTC
+
BABCCFFFFFFFGGGGGGGFGFGHHFHHHGGGGGHHHHFHHHHHHHHGHFHGGGGHHHFHFHGGHHFFFGHHHGHGHHHGGGGGHHHHHHHHHFGHHGHGFGHGHHHHHHGFFGHHGGGFG>/////<//..01><1<A<-//<.<<A:9-.;;9:..../;00;09/...9;../////9/////;//;9.:.A../;////::/..9.9./.:9..-.;;/////:///;9/..-...://///;9.9A
@M05620:45:000000000-G6HP7:1:1101:6224:10029 1:N:0:192
CATCCTGACCCTGAAGTACCCCATTGAGCATGGCATCGTCACCAACTGGGACGACATGGAGAAGATCTGGCACCACACCTTCTACAACGAGCTGCGCGTGGCCCCGGAGGAGCACCCAGTGCTGCTGACCGAGGCACCCCTGAACCCCAAGGCCAACAGAGAGAAGATGACTCAGGTGAGGCTCGGCCGACGCCCGTGCTCCTCCCGTCCTTTCCCCAGTCATTTTCTGCCCGGCTTGATTTCTGACATTA
+
DCCDDFFFFFFFGGGGGGGGGGGHHHHHHHHHHHHHHGHHHGHHHGHHHHHHGGGGGHHHHHHHHHHHHHHHHGHHHGGHHHHHHHHHGGGGGHHGGGGGGGHHGGGGGGGGHHHHGGHHHHHHHHHHHHGGGGGGHGGGGGHHHHGGGGHGHHHHGGHHGGGGGGGGGGGGGGGGHGGGGGGGGGFFFFFFFFFFFFFFFFFFFFFFFFFFFFFFFFFFFFFFFFHHHFFFFFFFFFFFFFFFFFFFFF0
@M05620:45:000000000-G6HP7:1:1101:16793:10030 1:N:0:192
CACCTGACCCTGAAGTACCCCATTGAGCATGGCATCGTCACCAACTGGGACGACATGGAGAAGATCTGGCACCACACCTTCTACAACGAGCTGCGCGTGGCCCCGGAGGAGCACCCAGTGCTGCTGACCGAGGCCCCCCTGAACCCCAAGGCCAACAGAGAGAAGATGACTCAGGTGAGGCTCGGCCGACGCCCGTGCTCCTCCCGTCCTTTCCCCAGTCATTTTCTGCCCGGCTTGATTTCTGACATTAG
+
CBBCCFFFFFFFGGBFGGGGGGHHHHHHHHHHHHHHGHHHGHHHGHHHHHHGGGGGHHHHHHHHHHHHHFHHGHHHGGHHHHHHHHHGGGGGHHGGGGGGEHHGGGGGGGGHHHHGGHHHHHGGHHHHHGGGGGGGGGGGG/CGHGGDGHGHHGGGGGGGGGGGGGGGFGGGGGG;FFFFGGFFFFFAAF@BFFA@DFFFFFFFFAADFAFFFFFFBA;B/BFFFFFFFFFAFF;DCFFFFFFF:9/;FB:
@M05620:45:000000000-G6HP7:1:1101:12763:10030 1:N:0:192
TACCTGTACTGGGGAAGCATTTGAATATCCCCCCATGGTGATGGGGACGGAGAACTGCTCCATAAACACAGGCAACGTGCCTAACTTTCCCGGGAAGATGAAGTCAAAGAGCGACCACAGCTCTCGGAGGTTATTTTGCATCGGTGAGCCAGACAGAATGATCCGATGAGGGGTGCGAAACTATTTGAGGAAAGGAAGCACCTTTTTATTAAATTTACCTTTTAGCAATCGCCATTCCACCCTAAAGATCG
+
DDDDDFFFFFFFGGGGGGGGGGHHHHHHHHHGGGGHHHGHHHHHHGGGGGGGGHHHHHHHHHHHHHHHHHHHGHHHGHHHHHHHHHHHHHHGGGGGGHHHHHHHHHHHHHHHGGGGGHHHHHHHHGGGGGEHHHHHHHHHHHGGGGGHHHHHHGHHHHHHHHHHHGGGHHHGGCFGGGGGGGGGHHHGGGGGGGGGGFGFGFFFFFFFFFFFFFFHHFFFFFFFFFFFFFFFFFFFFFB:FFFBFFBFB0.
@M05620:45:000000000-G6HP7:1:1101:26296:10039 1:N:0:192
ATCTCTATCTCCTAAAAACCTGTTTAGATTTGGAGATAGACCTTCAGGTTTTTCATCATTTTCTGCATGAATTATACATTGACCACGTGGTCAGTTTGCAGCATTCTGTTATTTTGTTTGACAGAGTGTCTTGTTGAGAACATATGTAGGACATGATTTTTTCCTGCAACAGGGAAAATAAAGTATAAGTTTTAAAGATTTATTCTTTAATAAAGGATCTCAAAGCCAGCTTTAGAAAAAGGAAGAAAGGG
+
AAAABFFFFBFFGGGGGGGGGGFGHHHHHHHHHFHHHHFHHHHHHHGHHHHGGHHHHHHHHHHHHHHHHHHGHGHHHHHHFFFHHHGFEFHHFHHHGGHHHGFHHHHHHHHHHHHHHHHGHFFHHEBGGHHHHHHHGHEHHGHGHHHHHHHGHHHHHHHHHGHHHHHHHHHHHGGHHGHHHEH2FDGHHGFFHGHGHHHFHHGHHHHHHGHH1DGGFHHHHDDD0<<CHGGHGFGHGHHEA?HCFHFFHHG
@M05620:45:000000000-G6HP7:1:1101:12753:10045 1:N:0:192
TACCTGTACTGGGGAAGCATTTGAATATCCCCCCATGGTGATGGGGACGGAGAACTGCTCCATAAACACAGGCAACGTGCCTAACTTTCCCGGGAAGATGAAGTCAAAGAGCGACCACAGCTCTCGGAGGTTATTTTGCATCGGTGAGCCAGACAGAATGATCCGATGAGGGGTGCGAAACTATTTGAGGAAAGGAAGCACCTTTTTATTAAATTTACCTTTTAGCAATCGCCATTCCACCCTAAAGATCG
+
BBBBBFFFFFFFGGGGGGGGGGHHHFHHHHGGGGGHHHHHHHHHHGGGGGGGGHHHGHHHGHFHHHHHHHHHGHHHGHHHHHHHHGHHHHHGGGFGGHHHHHGFHHHHHHHGGGGGGHHHHHHHHGGGGG/GHHHHHHHGHGGGDGGGGHHHFGHHHHHHHHHHHGGGHHHGGEGGGGGGGGGGGGGGEGBFGGGFBFFBFFFFFFFFFFFFFFFFFFFFFFFFFFFFFFEFFFFFFFFFADFFFFFEFF.
@M05620:45:000000000-G6HP7:1:1101:6229:10047 1:N:0:192
CATCCTGACCCTGAAGTACCCCATTGAGCATGGCATCGTCACCAACTGGGACGACATGGAGAAGATCTGGCACCACACCTTCTACAACGAGCTGCGCGTGGCCCCGGAGGAGCACCCAGTGCTGCTGACCGAGGCACCCCTGAACCCCAAGGCCAACAGAGAGAAGATGACTCAGGTGAGGCTCGGCCGACGCCCGTGCTCCTCCCGTCCTTTCCCCAGTCATTTTCTGCCCGGCTTGATTTCTGACATTA
+
BBBBBFFFFFFFGGGGGFGGGGGHHHGHHHHHHHHHHGHHHGHHHGHHHGHHGGGGGHHHHHHHGHHHHFGHHGHHHGGHHHHHHHHHEGEGGHHEGFGEFGHHGGGGGGGGHGHHGFHHHHGHHHHGHHGGGGGGHGGGGGHHHHGGGGHEGGHHGGHGGGGGGGGGGGGGGGGGGGGGGGGGGGFFFFAACFFFBFFEFFFFFFFFFFFFFFFFFBDFFFFFFFFFFFFEFCFFDFFFFFFFF:BFBF/
@M05620:45:000000000-G6HP7:1:1101:25097:10047 1:N:0:192
TACCTGTACTGGGGAAGCATTTGAATATCCCCCCATGGTGATGGGGACGGAGAACTGCTCCATAAACACAGGCAACGTGCCTAACTTTCCCGGGAAGATGAAGTCAAAGAGCGACCACAGCTCTCGGAGGTTATTTTGCATCGGTGAGCCAGACAGAATGATCCGATGAGGGGTGCGAAACTATTTGAGGAAAGGAAGCACCTTTTTATTAAATTTACCTTTTAGCAATCGCCATTCCTACCCTAAAGATC
+
CCCCCFFFFFFFGGGGGGGGGGHHHHHHHHHGGGGHHHHHHHHHHGGGGGGGGHHHHHHHHHHHHHHHHHHHGHHHGHHHHHHHHHHHHHHGGGGGGHHHHHHHHHHHHHHHGGGGGHHHHHHHHGGGGGGHHHHHHHHHHHGGGGGHHHHHHGHHHHHHHHHHHGGGHHHGGFGGGGGGGGGGGGGGGGFGGGGGGGGFGFFFFFFFFFFFFFFFFFFFFFFFFFFFFFFFFFFFFFFFFFFFFFFFFFF
@M05620:45:000000000-G6HP7:1:1101:13421:10070 1:N:0:192
AGATTACTGCAACAGTTCCCCCTGGACCTGGAAAAGTTTCTTGCCTGGCTTACAGAAGCTGAAACAACTGCCAATGTCCTACAGGATGCTACCCGTAAGGAAAGGCTCCTAGAAGACTCCAAGGGAGTAAAAGAGCTGATGAAACAATGGCAAGTAAGTCAGGCATTTCCGCTTTAGCACTCTTGTGGATCCAATTGAACAATTCTCAGCATTTGTACTTGTAACTGACAAGCCAGGGACAAAACAAAGAT
+
CCBBCFFFBDDDGGFBFGGGGGGGHHHHHHHGHHHHGHHHHHHHHHHHHHHAFFGHHHHHHHHHHHHHHHHHHHHHHHHHDFGGHGHHHH@FFGGG@EGGGFFFHHHHGHHHHHHHHHHHHGHFAGFEHFHHHGHHHHGHHFGHHHHHHHHHHGHHHHHHHHHHHHHHHHGGGGGHHHHHHHHHHHHGHHHHHHHHHHHGHHHHHHHHHHHHHHHHHFHHHHGGHHHHGGHHGGFGFGGGGFFFGGGGGFF
@M05620:45:000000000-G6HP7:1:1101:13404:10080 1:N:0:192
AGATTACTGCAACAGTTCCCCCTGGACCTGGAAAAGTTTCTTGCCTGGCTTACAGAAGCTGAAACAACTGCCAATGTCCTACAGGATGCTACCCGTAAGGAAAGGCTCCTAGAAGACTCCAAGGGAGTAAAAGAGCTGATGAAACAATGGCAAGTAAGTCAGGCATTTCCGCTTTAGCACTCTTGTGGATCCAATTGAACAATTCTCAGCATTTGTACTTGTAACTGACAAGCCAGGGACAAAACAAAGAT
+
AAAABFFFFFFFGGFBFGGGGGGGGGHHHHHGHHHHHHHHHHHHHHHHHHH3BFGHGHHHHHHHHHHHHHHHHHHHHHHHGHGHHGHHHHHHHHGGGEHGHHHHHHHHGHHHHHHHHHHHFHHGEEFEHFHHGGHHHHGHHHHHHHHHGHHHFGHHFHGHHHHHHHHHHHGGGGGHHHHHHHHHHGHGHHHHFHHHHGGGHGHHHHHFDGHHHHHHHGHHHGHHHHGHHHGHHGGGGGGGGGGGGGGGGGF
@M05620:45:000000000-G6HP7:1:1101:8616:10088 1:N:0:192
TACCTGTACTGGGGAAGCATTTGAATATCCCCCCATGGTGATGGGGACGGAGAACTGCTCCATAAACACAGGCAACGTGCCTAACTTTCCCGGGAAGATGAAGTCAAAGAGCGACCACAGCTCTCGGAGGTTATTTTGCATCGGTGAGCCAGACAGAATGATCCGATGAGGGGTGCGAAACTATTTGAGGAAAGGAAGCACCTTTTTATTAAATTTACCTTTTAGCAATCGCCATTCCTACCCTAAAGATC
+
BBBBBFFFFFFFGGGFFGFGGGHHGHHHHHHGGGGHHHHHHHHHHGGGGGGGGHHHHHHHHHHHHHHHHHHHGHHHGHHHHHHHHHHHHHHGGGGGGGHHHHGHHHHHHHHHGGGGCHHHHHHHHDGGGGEHHHHHHHHHHHGGGGGFHHHHHGHHHHHHGHHHHGGGHHGDG:CGGGGGGGGGGGGGGFFGGGGGGGGFGFFFFFFFFFFFFFFFFFFFFFFFFFFFFFAFFFFFFFFFFFFFFFFFFFF
@M05620:45:000000000-G6HP7:1:1101:13435:10093 1:N:0:192
AGATTACTGCAACAGTTCCCCCTGGACCTGGAAAAGTTTCTTGCCTGGCTTACAGAAGCTGAAACAACTGCCAATGTCCTACAGGATGCTACCCGTAAGGAAAGGCTCCTAGAAGACTCCAAGGGAGTAAAAGAGCTGATGAAACAATGGCAAGTAAGTCAGGCATTTCCGCTTTAGCACTCTTGTGGATCCAATTGAACAATTCTCAGCATTTGTACTTGTAACTGACAAGCCAGGGACAAAACACAGAT
+
BBBAAFFFDF4BBGGBFFFGGGGGHGHHHGHHHHHHFGHHHHHHHHHHHHHCBFGHHFHHHHHHHHHHHHHHF3GFGHHHAEFGHFGHHHDGHGGE>1FGGFFGFHHHGHHEFHF3GHHHHHHGGEGEGHHHGGHHHFEHHHHHHHGHFGGBHGFFDGHFHHHHHHHHHHGGGGGH1<FHHHHGH>FFHHHGF00D0=DBHGHHHHHGHFDHHCGHGGHG;CGGGFFFHFGG.EFGGG.EF./CFE.;.CF
@M05620:45:000000000-G6HP7:1:1101:13417:10093 1:N:0:192
AGATTACTGCAACAGTTCCCCCTGGACCTGGAAAAGTTTCTTGCCTGGCTTACAGAAGCTGAAACAACTGCCAATGTCCTACAGGATGCTACCCGTAAGGAAAGGCTCCTAGAAGACTCCAAGGGAGTAAAAGAGCTGATGAAACAATGGCAAGTAAGTCAGGCATTTCCGCTTTAGCACTCTTGTGGATCCAATTGAACAATTCTCAGCATTTGTACTTGTAACTGACAAGCCAGGGACAAAACAAAGAT
+
CCCBBFFFDFFDGGGBFGGGGGGGHGHHHFHHHHHHGHHHHHHHHHHHHHHAFFHHHHHHHHHHHHHHHHHHHHHHHHHHDFGHHGHHHHDGGHGGEEHHHHCGGHHHGHHHHHHHHHHHFFHFDEGEHHHHHGHHHHGHHHHHHHHHGGHGHGHHHHHHHHGHHHHHHHGGGGGHHHHHHHHHHHGGHHHHGFHHHFHGHHHGHHHHHHGHHHHHHHHHHHHHHHHHHHHHHGGGGGGGGGFFGFEFGFC
@M05620:45:000000000-G6HP7:1:1101:18563:10094 1:N:0:192
AGATTACTGCAACAGTTCCCCCTGGACCTGGAAAAGTTTCTTGCCTGGCTTACAGAAGCTGAAACAACTGCCAATGTCCTACAGGATGCTACCCGTAAGGAAAGGCTCCTAGAAGACTCCAAGGGAGTAAAAGAGCTGATGAAACAATGGCAAGTAAGTCAGGCATTTCCGCTTTAGCACTCTTGTGGATCCAATTGAACAATTCTCAGCATTTGTACTTGTAACTGACAAGCCAGGGACAAAACAAAGAT
+
BBBBBFFFFFBFGGCGGGGGGGGGHHHHHGFHFHHHHHHHHHHHHHHHHHHGHHHHHHHHHHHHHHHHHHHHHHHHHHHHHHHHHHHHHHFHHHGGGGHHHHHHHHHHGHHHHHHHHHHHHH3FEGFGHDGHHGHHHHGHH3GHHHHHHHHHHGHHHHHHHHHHHHHHHHGGGGGHGHHHHHHHHFHGHHHHGGHHHGFHFHHHHHHHHHHHHHHHHFHHHHHHHHHGHHHHHGGGGGGGGGFAGGGGFFF
@M05620:45:000000000-G6HP7:1:1101:11839:10106 1:N:0:192
TACCTGTACTGGGGAAGCATTTGAATATCCCCCCATGGTGATGGGGACGGAGAACTGCTCCATAAACACAGGCAACGTGCCTAACTTTCCCGGGAAGATGAAGTCAAAGAGCGACCACAGCTCTCGGAGGTTATTTTGCATCGGTGAGCCAGACAGAATGATCCGATGAGGGGTGCGAAACTATTTGAGGAAAGGAAGCACCTTTTTATTAAATTTACCTTTTAGCAATCGCCATTCCTACCCTAAAGATC
+
CCDDCFFFFFFFGGGGGGGGGGHHHHHHHHHGGGGHHHGHHHHHHGGGGGGGGHHHHHHHHHHHHHHHHHHHGHHHGHHHHHHHHHHHHHHGGGGGGHHHHHHHHHHHHHHHGGGGGHHHHHHHHGGGGGGHHHHHHHHHHHGGGGGHHHHHHGHHHHHHHHHHHGGGHHHGGEGGGGFGGGGGGHHGGGFGGGGGGGGGGFFFFFFFFFFFFFFHHFFFFFFFFFFFFFFFFFFFFFFHFFFFFFFFFFF
@M05620:45:000000000-G6HP7:1:1101:11855:10115 1:N:0:192
TACCTGTACTGGGGAAGCATTTGAATATCCCCCCATGGTGATGGGGACGGAGAACTGCTCCATAAACACAGGCAACGTGCCTAACTTTCCCGGGAAGATGAAGTCAAAGAGCGACCACAGCTCTCGGAGGTTATTTTGCATCGGTGAGCCAGACAGAATGATCCGATGAGGGGTGCGAAACTATTTGAGGAAAGGAAGCACCTTTTTATTAAATTTACCTTTTAGCAATCGCCATTCCTACCCTAAAGATC
+
ABABAFFFFFFBGEGGGGGEEAF6BGHHHHCFGEGHGHHFFEACF?2EGGGGGHHHFFHHGHHHHHHFHHFEGHHHGE?CA4FEGFFDGHF>EGEEACHHFHF4BGHHHHHHEGGG?GGHHFHHHGGGCGCFHHGFFDHFHHGFDDF<GHGHHGHHFHHGHHHHHGGGHHBDC:CG@BGGGFFGGGF0EFBFB9AFFFGEGFFBBFFFFFFFFFFFFFFFFFFBF/FBFFEFFFFFFFFFFAFFFFBBBF9
@M05620:45:000000000-G6HP7:1:1101:18567:10116 1:N:0:192
AGATTACTGCAACAGTTCCCCCTGGACCTGGAAAAGTTTCTTGCCTGGCTTACAGAAGCTGAAACAACTGCCAATGTCCTACAGGATGCTACCCGTAAGGAAAGGCTCCTAGAAGACTCCAAGGGAGTAAAAGAGCTGATGAAACAATGGCAAGTAAGTCAGGCATTTCCGCTTTAGCACTCTTGTGGATCCAATTGAACAATTCTCAGCATTTGTACTTGTAACTGACAAGCCAGGGACAAAACAAAGAT
+
BAABBFFFFFBFGGFGGGGGGGGGGHHHHGGHHHHHHHHHHHHHHHHHHHHHHHHHHHHHHHHHHHHHHHHHHHHHHHHHHHHHHHHHHHFHHHGEEGHHHHHHGHHHGHHHHHHHHHHHHHFFDFEFF?GHHGHHHHGHH?GHHHHHHHHHHGHHHHHHHGHHHHHHHHGGGGGHFHHHHHHHHGHGHHHHGHHHHGHHGHHHHHHHHHHHHHHHHHHHHHHGHHHHHHGHHGGGGGGGGA;FFGGGFGF
@M05620:45:000000000-G6HP7:1:1101:9288:10140 1:N:0:192
AAACCAAGCAGACACTCACCGCTCCCTCGCCACAGGCCAATAGTTTGTCCTCACTGAGTTGGCAACAAGTGGCTGCTGTGGCTGCCATTTTTCTGGTGATGGCCATCAGCTCCGACGAGGTCAGCTGGGGGGCTTTCTTTGTGTAAGCAACGAGAAACCTGAAAGAAGCATTTTTTAACTAAGTCCTGCTGAGTCATTCATGAGTTTTTAGCCGCCTTGCTTCTTCTCACAGACTCTCTACTCTCATGCCA
+
DDCDDCDFDFFFGGGGGGGGGGGGGGHHGGGGGHHHGGHHHHHHHHHHHHHHHHHHHHHHHHHHHHHHHHHHGHGGHHHHHHHGGHHHHHHHHHHHHHHHHHHHHHHHHHHHHGGGGGGGGHHHHHHHGGGGGGGGGGGGGGGGGGFFFFFFFFFFFFFFFFFFFFFFFFFFFFHFFFFFFFFFFFFFFFFHFFFFFFFHFHFFFFFFFFFHFFFFFFFFFFFFFFHFFFFFFFFFFFFHHHFHFFFFFFF
@M05620:45:000000000-G6HP7:1:1101:7005:10154 1:N:0:192
TACCTGTACTGGGGAAGCGTGTAGCAATCGCCATTCCTACCCTAAAGATGGAAGAGCACACGTCTGAACTCCAGTCACGGACATTTATCTCGTATGCCGTCTTCTGCTTGAAAAAAAAAAAAAAAAAAGAAAAAGAGTAGAGAAAGAGAGGAATGATAAGGGAATAGAGGGTAAGCGAACTAAGTGCGAATGTAGCTAGGATATGAGATGACAGTGATAGAGTAAGCATAAAAAGGAGATAGAAGACGATA
+
AAAAAFFFFFFFGGGGGGGEGGHHHHHHHGGGGFGHHHHHHHHHHHHHHHHHHHHHHFHGHGGHHGFHHHHHHHHHHHGGGGGHHHHHGGGHGGHHHHGEEHGHHHGHHHHHHHHGGGGC>/</---<...//.../:00000//;///.../00000009.../0000/..//00-.--.//////-.--////;///.///////9//////9////////////////9//.....///////;.9..
@M05620:45:000000000-G6HP7:1:1101:10033:10165 1:N:0:192
ATCTCTATCTCCTAAAAACCTGTTTAGATTTGGAGATAGACCTTCAGGTTTTTCATCATTTTCTGCATGAATTATACATTGACCACGTGGTCAGTTTGCAGCATTCTGTTATTTTGTTTGACAGAGTGTCTTGTTGAGAACATATGTAGGACATGATTTTTTCCTGCAACAGGGAAAATAAAGTATAAGTTTTTAAGATTTATTCTTTAATAAAGGATCTCAAAGCCAGCTTTAGAAAAAGGAAGAAAGGG
+
CCCBCFFFFFFFGGGGGGGGGGHHHHHHHHHHHHHHHHHHHHHHHHHHHHHGGHHHHHHHIIIIIHHHHHHHHHHHHHHHHHHHHHGHEAAB5BBFEG5E331DG4FB@@DHH4HHHHE3334B33FGBGFGG@GH4?/433F3BH4F?33?2?BG??444>2BF?222?BB/F?GGBF22222DF1FF=1F=/?GH1GHHHHD<<GG1FG11111F<01=G0<0/=/<<<<<00C0;/.../;.CGHHHD
@M05620:45:000000000-G6HP7:1:1101:10013:10174 1:N:0:192
ATCTCTATCTCCTAAAAACCTGTTTAGATTTGGAGATAGACCTTCAGGTTTTTCATCATTTTCTGCATGAATTATACATTGACCACGTGGCCAGTTTGCAGCTTTCTGTTATTTTGTTTGTCTGATTGTCTTGTTGTGTACATATGTACAACATGATTTTTTCATTCTACAGGGAAACTAGGATATAAGTTTTTAAGATTTATTCTTTAATACTTTATCTCAGAGCCTGCTTTAGAGCTTGGGAAAAAGGG
+
CCCCCFFFFFFFGGGGGGGGGGHHHHHHHHHHHHHHHHHHHHHHHHHHHHHGGFHHHHHHHHHHIHHHHHHHHHHHHHHHHHHHHHGH1101313D@G55333DF3B444DGHBHHHHB3244D34DG3D4433DG2/2444D4BF4D4443/33DB4444>23D33333322?/@G2222222D>1@111@1/?FG1@GHHB111>G1>G11111><111>100/</..00<00<0000/..;0;GHGF.
@M05620:45:000000000-G6HP7:1:1101:7014:10175 1:N:0:192
TACCTGTACTGGGGAAGCGTGTAGCAATCGCCATTCCTACCCTAAAGATGGAAGAGCACACGTCTGAACTCCAGTCACGGACATTTATCTCGTATGCCGTCTTCTGCTTGAAAAAAAAAAAAAAAAAAAAGGATAGAAATAGTGAGATAAAACGACAGAAAAAATAAATAGTAACATAAAGTTAAGTGAATGCAATCAAGAAAAATGGAACAGAACTAGCGTATACTTGAATGAGCAGAGGCAACAAGAAA
+
AAABCFFFFFFFGGGGGGGGGGFGHFHHHFGGGGHHHHFHGHHHHHHGHHHHHHHHHFHFGGFGHGHFGHHHHHHHHHGGGGGHHHFGGHHHGGHHHHGGGHGHHHHHHHGHHHHGGGGC/></-----:../;0/000000000000900;0-.---//:/.-.000000///////////////9////////:////////..///////////;:;-...///;///////////.9....../://
@M05620:45:000000000-G6HP7:1:1101:15719:10185 1:N:0:192
ATCTCTATCTCCTAAAAACCTGTTTAGATTTGGAGATAGACCTTCAGGTTTTTCATCATTTTCTGCATGAATTATACATTGACCACGTGGTCAGTTTGCAGCATTCTGTTATTTTGTTTGACAGAGTGTCTTGTTGAGAACATATGTAGGACATGATTTTTTCCTGCAACAGGGAAAATAAAGTATAAGTTTTAAAGATTTATTCTTTAATAAAGGATCTCAAAGCCAGCTTTAGAAAAAGGAAGAAAGGG
+
DDDDDFFFFFFFGGGGGGGGGGHHHHHHHHHHHHHHHHHHHHHHHHHHHHHGGHHHHIHHIHHHIHHHHHHHHHHHHHHHHHHHHHGGHGHHHHHHHHHGHHFHHHHHHHHHHHHHHHHHHHHHGHFGHHHHHHHHFHHHHGHHHHGDGHHHHHHFHHHHHGHGHHGGHHGHHGGHHFGHHFHFHHHHHHHHHHHFHFGHHHHHHHHHHDHHHFHECGGHFHGGGHGFGCHHFFHHHGG.EEGCFHHBGHG
@M05620:45:000000000-G6HP7:1:1101:10031:10190 1:N:0:192
ATCTCTATCTCCTAAAAACCTGTTTAGATTTGGAGATAGACCTTCAGGTTTTTCATCATTTTCTGCATGAATTATACATTGACCACGTGGTCAGTTTGCAGCATTCTGTTATTTTGTTTGACAGAGTGTCTTGTTGAGAACATATGTAGGACATGATTTTTTCCTGCAACAGGGAAAATAAAGTATAAGTTTTAAAGATTTATTCTTTAATAAAGGATCTCAAAGCCAGCTTTAGAAAAAGGAAGAAAGGG
+
BBAABFFFFFFFGGGGGGGGGGGHHHHHHHHHHHHHHHHHFHHHHHFHGHHGGGHHHHHHHHHHGHHHHHHHHHHHHHHHHHHHHHEGHGHHGHHHHHHGHGFHHHHHHHGGHHHHHHHHGHHHHHHHHHHHHHHHHGHHHGHHHHHFGHHHHHHHHHHHHGHHHHGHGHGGHGGHFGGHHHHDGHGGGFHHHGGHHGHHHHHHHHHHHGHHGHHHGHHHHGHHHHGFGEHHHHHGGHHGGFBFHHFFHGG
@M05620:45:000000000-G6HP7:1:1101:5173:10212 1:N:0:192
TACCTGTACTGGGGAAGCATTTGAATATCCCCCCATGGTGATGGGGACGGAGAACTGCTCCATAAACACAGGCAACGTGCCTAACTTTCCCGGGAAGATGAAGTCAAAGAGCGACCACAGCTCTCGGAGGTTATTTTGCATCGGTGAGCCAGACAGAATGATCCGATGAGGGGTGCGAAACTATTTGAGGAAAGGAAGCACCTTTTTATTAAATTTACCTTTTAGCAATCGCCATTCCTACCCTAAAGATC
+
CCCCCFFFFFFFGGGGGGGGGGHFFHHHHHHGGGGHHHHHHHHHHGGGGGGGGHHHHHHHHHHHHHHHHHHHGHHHGHHHHHHHHHHHHHHGGGGGGHHHHHHHHHHHHHHHGGGGGHHHHHHHHFGEGGGHHHHHHHHGHHGGGGGHHHHHHGHHHHHHHHHHHGGGHHHGGCGGGGGDGGGGGGGGGGFGGGGFGGGFGFFFFFFFFFFFFFFFFFFFFFFFFFFFFFFFFFFFFFFFFFFFFFFFFFF
@M05620:45:000000000-G6HP7:1:1101:19444:10222 1:N:0:192
AGATTACTGCAACAGTTCCCCCTGGACCTGGAAAAGTTTCTTGCCTGGCTTACAGAAGCTGAAACAACTGCCAATGTCCTACAGGATGCTACCCGTAAGGAAAGGCTCCTAGAAGACTCCAAGGGAGTAAAAGAGCTGATGAAACAATGGCAAGTAAGTCAGGCATTTCCGCTTTAGCACTCTTGTGGATCCAATTGAACAATTCTCAGCATTTGTACTTGTAACTGACAAGCCAGGGACAAACAAAGATC
+
BBBCCFFFFFFFGGGGGGGGGGGGHHHHHHHHHHHHHHHHHHHHHHHHHHHHHHHHHHHHHHHHHHHHHHHHHHGHHHHHGHHHHHHHHHHHHHGGGGHHHHHHHHHHGHHHHHHHHHHHHHHGGHGGHHHHHGHHHHHHHHHHHHHHHHHHHGHHHHHHHHGHHHHHHHGGGGGH1GHHHHHHHHHGHHHHHHHHHGFFHHHHHHHHHHHHHHHHHHHHHHHHHHHHGHGHHGGGGGGGFGFGGEFGGGG
@M05620:45:000000000-G6HP7:1:1101:28476:10235 1:N:0:192
ATCTCTATCTCCTAAAAACCTGTTTAGATTTGGAGATAGACCTTCAGGTTTTTCATCATTTTCTGCATGAATTATACATTGACCACGTTCCAGCGTGGTCAGTTTGCAGCATTCTGTTATTTTGTTTGACAGAGTGTCTTGTTGAGAACATATGTAGGACATGATTTTTTCCTGCAACAGGGAAAATAAAGTATAAGTTTTAAAGATTTATTCTTTAATAAAGGATCTCAAAGCCAGCTTTAGAAAAAGGA
+
CCCCCFFFFFFFGGGGGGGGGGHHHHHHHHHHHFHHHHHHHHHHHHHHHHHGGHGHHHHHHHIHIHHHHHHHHHHHHGHHHHHHHHGHHHHHHHGGGGHHHHHHHHHHHHHHHHHHHHHHHHHHGHHHHHHHHHHHHHHHHHHHHHHHHHHHHHHHHHHHHHHHHHHHHGHHHHGGHHHHHGGHHHHHHHHHHHHHHGHHHHHHHHHHHHHHHHHHHHHHHHHHHHHHHHHHHHHHHGHHHHGBCGHHGGG
@M05620:45:000000000-G6HP7:1:1101:19432:10238 1:N:0:192
AGATTACTGCAACAGTTCCCCCTGGACCTGGAAAAGTTTCTTGCCTGGCTTACAGAAGCTGAAACAACTGCCAATGTCCTACAGGATGCTACCCGTAAGGAAAGGCTCCTAGAAGACTCCAAGGGAGTAAAAGAGCTGATGAAACAATGGCAAGTAAGTCAGGCATTTCCGCTTTAGCACTCTTGTGGATCCAATTGAACAATTCTCAGCATTTGTACTTGTAACTGACAAGCCAGGGACAAACAAAGATC
+
CCCBCFFFFFFFGGGGGGGGGGGGHHHHGHGHHHHHHHHHHHHHHHHHHHHHHHHHHHHHHHHHHHHHHHHHHHHHHHHHHHHHHGHHHHHHHHGGGGHHHHHHHHHHGHHHHHHCHHHHHHHGGHGGHHHHHGHHHHHHHHHHHHHHHHHHHGHHHHHHHHHHHHHHHHGGGGGHEHGHHHHHHFHGGHHHH<GHHHFFHHHHHHHHHHHHHHHHHHHHHHHHHHHFHHHHGGGGGGGGGGFGGEGGGGG
@M05620:45:000000000-G6HP7:1:1101:10911:10281 1:N:0:192
TACCTGTACTGGGGAAGCATTTGAATATCCCCCCATGGTGATGGGGACGGAGAACTGCTCCATAAACACAGGCAACGTGCCTAACTTTCCCGGGAAGATGAAGTCAAAGAGCGACCACAGCTCTCGGAGGTTATTTTGCATCGGTGAGCCAGACAGAATGATCCGATGAGGGGTGCGAAACTATTTGAGGAAAGGAAGCACCTTTTTATTAAATTTACCTTTTAGCAATCGCCATTCCTACCCTAAAGATC
+
A3AAAFFFFFFFCEC?EGGGGGHHGHHHHHHGGGCFHHBFFHFFHGGG?GDG?BGGHHHHHHFEGHFHHGGEFHFHGGGHHGHEHFFHHHHGGGGGGHHHGHHHHHFHGHHGECGGGHHHHHGGHGGGCGDGGHHHHHGHHHGDGGGHHHHGEGHBG/GHGHHHG.EDGHFGG.;CBDBGGGBFGGF0CC;CFGGGGGGGGFFFFFF?FFFBFFFFFFFFFFFFFFFBFFE?DFEFFFFFFFAFF9BFFFF
@M05620:45:000000000-G6HP7:1:1101:10899:10295 1:N:0:192
TACCTGTACTGGGGAAGCATTTGAATATCCCCCCATGGTGATGGGGACGGAGAACTGCTCCATAAACACAGGCAACGTGCCTAACTTTCCCGGGAAGATGAAGTCAAAGAGCGACCACAGCTCTCGGAGGTTATTTTGCATCGGTGAGCCAGACAGAATGATCCGATGAGGGGTGCGAAACTATTTGAGGAAAGGAAGCACCTTTTTATTAAATTTACCTTTTAGCAATCGCCATTCCTACCCTAAAGATC
+
CCCDCFFFFFFFGGGGGGGGGGHHHHHHHHHGGGGHHHGHHHHHHGGGGGGGGHHHHHHHHHHHHHHHHHHHGGHHGHHHHHHHHHHHHHHGGGGGGHHHHHHHHHHHHHHHGGGGGHHHHHHHHGGGGGGHHHHHHHHHHHGGGGGHHHHHHGHHGHHHHHHHHGGGHHGGGCEGGGGGGGGGHHGGGGFGGGGGGGGFGFFFFFFFHFFFFFHHHFFFFFFFFFFFFFFFFFFFFFFFFFFFFFFFFFF
@M05620:45:000000000-G6HP7:1:1101:4065:10334 1:N:0:192
AGATTACTGCAACAGTTCCCCCTGGACCTGGAAAAGTTTCTTGCCTGGCTTACAGAAGCTGAAACAACTGCCAATGTCCTACAGGATGCTACCCGTAAGGAAAGGCTCCTAGAAGACTCCAAGGGAGTAAAAGAGCTGATGAAACAATGGCAAGTAAGTCAGGCATTTCCGCTTTAGCACTCTTGTGGATCCAATTGAACAATTCTCAGCATTTGTACTTGTAACTGACAAGCCAGGGACAAAACAAAGAT
+
BBBBBFFFFFFFGGGGGGGGGFGGHHGHGFHHHHHHGHHGHHHGHHHGHHHHHHHHGFHHFHGHHHHHHHHHHHHHHHHHHHHHFFHFGHHHHHGGGGHHHHGHHGHHGHHHHHHHHHHHHHGGFEGFFHHFHEHFHHHHHHHHHHHGHFHHHGHHHHHHHHHGHHHHHGGGGGGFHHHFFHHHFGHGHHHHHHGHHHHHHHGHFHHHHGHHHHHHHFGHGHFHHHGHFHHHHGFGEGFGGGGFGGGGFFF
@M05620:45:000000000-G6HP7:1:1101:25218:10336 1:N:0:192
ATCTCTATCTCCTAAAAACCTGTTTAGATTTGGAGATAGACCTTCAGGTTTTTCATCATTTTCTGCATGAATTATACATTGACCACGTGGTCAGTTTGCAGCATTCTGTTATTTTGTTTGACAGAGTGTCTTGTTGAGAACATATGTAGGACATGATTTTTTCCTGCAACAGGGAAAATAAAGTATAAGTTTTAAAGATTTATTCTTTAATAAAGGATCTCAAAGCCAGCTTTAGAAAAAGGAAGAAAGGG
+
CCCCDFFFFFFFGGGGGGGGGGHHHHHHHHHHHHHHHHHHHHHHHHHHHHHGGHHHHHHHHIIIIHHHHHHHHHHHHHHHHHHHHHGHHGHHHHHHHHHHHHHHHHHHHHHHHHHHHHHHHHHHHHHHHHHHHHHHHHHHHHHHHHHHHHHHHHHHHHHHHGHHHHHHHHGHHGGHHHHHHHHFHHHHHHHHHHHHHHHHHHHHHHHHHHHHFHHHHHHHHGHHHHHGHEHHHFHFHHHHGGFHHHHHHHG
@M05620:45:000000000-G6HP7:1:1101:3582:10363 1:N:0:192
AGATTACTGCAACAGTTCCCCCTGGACCTGGAAAAGTTTCTTGCCTGGCTTACAGAAGCTGAAACAACTGCCAATGTCCTACAGGATGCTACCCGTAAGGAAAGGCTCCTAGAAGACTCCAAGGGAGTAAAAGAGCTGATGAAACAATGGCAAGTAAGTCAGGCATTTCCGCTTTAGCACTCTTGTGGATCCAATTGAACAATTCTCAGCATTTGTACTTGTAACTGACAAGCCAGGTACAAAACAAAGAT
+
BBABBFFFFFFFGGFBGGGGGGGGHGHHGGHGCGHHGHHHHHHHHHHHGHHHHHHGHHHHHHHGHGHHHHHHFHHFFHHHHHGHGGHHHGHHHHGEFGHHHHGHHHHHGHHHHHHGHHHHHHHGGEG?GHHHHGHHHHFHHGGHGGHHHHHHHGHHHHHFHHHHHHHHHGFGGGGHHHHHHHHHHGHGHFFHHHHHGDFFHHHHHHGDHHHHHHHHHHHHHGHFHHHHGHHHGGGGGBFFFFEFGGGFFGC
@M05620:45:000000000-G6HP7:1:1101:13321:10370 1:N:0:192
TACCTGTACTGGGGAAGCATTTGAATATCCCCCCATGGTGATGGGGACGGAGAACTGCTCCATAAACACAGGCAACGTGCCTAACTTTCCCGGGAAGATGAAGTCAAAGAGCGACCACAGCTCTCGGAGGTTATTTTGCATCGGTGAGCCAGACAGAATGATCCGATGAGGGGTGCGAAACTATTTGAGGAAAGGAAGCACCTTTTTATTAAATTTACCTTTTAGCAATCGCCATTCCTACCCTAAAGATC
+
BBBBBFFFFFFFGGGGEGGGGGHHHHHHHHHGGGGHHHHHHHHHHGGGGGG?GHHHHHHHHHHHHHHHHHHHGHHHGHHHHHHHHHHHHHHGGGGGGHGHHHHHHHHGHHHHGGGGGHHHHHHHHGGGGGGHHHHHHHHHHHGGGGGHHHHHHGHHHHHHHHHHHGGGHHHGGGGGGEGGGGGGGGGGEGGGGGGGGGGGGFFFFFFFFFFFFFFFFFFFFFFFFFFBFFFFFFFFFFFFFFFFFFFFFFF
@M05620:45:000000000-G6HP7:1:1101:3764:10394 1:N:0:192
AAACCAAGCAGACACTCACCGCTCCCTCGCCACAGGCCAATAGTTTGTCCTCACTGAGTTGGCAACAAGTGGCTGCTGTGGCTGCCATTTTTCTGGTGATGGCCATCAGCTCCGACGAGGTCAGCTGGGGGGCTTTCTTTGTGTAAGCAACGAGAAACCTGAAAGAAGCATTTTTTAACTAAGTCCTGCTGAGTCATTCATGAGTTTTTAGCCGCCTTGCTTCTTCTCACAGACTCTCTACTCTCATGCCA
+
CCCCCCCFCFFFGGGGGGGGGGGGGGHHGGGGGHHHGGHHHHHHHHHHHHHHHHHHHHHHHHHHHHHHHHHHGHGGHHHHHHHGGHHHHHHHHHHHHHHHHHHHHHHHHHHHHGGGGGGGGHHHHHHHGGGGGGGGGGGGGGGGGGFFFFFFFFFFFFFFFFFFFFFFFFFFFFFFFFFFFFFFFFFFFFFFFFFFFFFFFFFFFFFFFFFFFFFFFFFFFFFFFFFFFFFFFFFFFFFFFFFFFFFFFF9
@M05620:45:000000000-G6HP7:1:1101:3782:10395 1:N:0:192
AAACCAAGCAGACACTCACCGCTCCCTCGCCACAGGCCAATAGTTTGTCCTCACTGAGTTGGCAACAAGTGGCTGCTGTGGCTGCCATTTTTCTGGTGATGGCCATCAGCTCCGACGAGGTCAGCTGGGGGGCTTTCTTTGTGTAAGCAACGAGAAACCTGAAAGAAGCATTTTTTAACTAAGTCCTGCTGAGTCATTCATGAGTTTTTAGCCGCCTTGCTTCTTCTCACAGACTCTCTACTCTCATGCCA
+
CCBCCCCFCFFFGGGGGGGGGGGGGGHHGGGGGHHHGGHHHHHHHHHHHHHHHHHHHHHHHHHHHHHHHHHHGHGGHHHHHHHGGHHHHHHHHHHHHHHHHHHHHHHHHHHHHGGGGGGGGHHHHHHHGGGGGGGGGGGGGGGGGGFFFFFFFFFFFFFFFFFFFFFFFFFFFFFFFFFFFFFFFFFFFFFFFFFFFFFFFFFFFFFFFFFFFFFFFFFFFFFFFFFFFFFFFFFFFFFFFFFFFFFFFFB
@M05620:45:000000000-G6HP7:1:1101:7422:10397 1:N:0:192
ATCTCTATCTCCTAAAAACCTGTTTAGATTTGGAGATAGACCTTCAGGTTTTTCATCATTTTCTGCATGAATTATACATTGACCACGTTCCAGCGTGGTCAGTTTGCAGCATTCTGTTATTTTGTTTGACAGAGTGTCTTGTTGAGAACATATGTAGGACATGATTTTTTCCTGCAACAGGGAAAATAAAGTATAAGTTTTAAAGATTTATTCTTTAATAAAGGATCTCAAAGCCAGCTTTAGAAAAAGGA
+
CCCCCFFFFFFFGGGGGGGGGGGHHHHHHHHHHHHHHHHHHHHHHHHHHHHGGHHHHHIHHHIHIHHHHHHHHHHHHHHHHHHHHHGHHHHHHHGGGGHHGHHHHHHGHHHHHHHHHHHHHHHHHHHHGHHHHHGGHHHHHHHHHHHHHGHHHHHHHHHHGHHHHHHHHGHHHHHHHHGHHGGHHHHHGHHHHHHHHGHHHGGHHHHHHHHHHHHHHHHHHGHHHHHHHGGHHHHHHGHHHHHHGGHHGGH
@M05620:45:000000000-G6HP7:1:1101:7417:10414 1:N:0:192
ATCTCTATCTCCTAAAAACCTGTTTAGATTTGGAGATAGACCTTCAGGTTTTTCATCATTTTCTGCATGAATTATACATTGACCACGTTCCAGCGTGGTCAGTTTGCAGCATTCTGTTATTTTGTTTGACAGAGTGTCTTGTTGAGAACATATGTAGGACATGATTTTTTCCTGCAACAGGGAAAATAAAGTATAAGTTTTAAAGATTTATTCTTTAATAAAGGATCTCAAAGCCAGCTTTAGAAAAAGGA
+
CCCCCFFFFFFFGGGGFGGGGGHHHGHHHHHHHHHHHHHHHHHHHHHHHHHGGHHHHIHHIIIHHHHHHHHHHHHHHHHHHHHHHHGHHHHHHHGGGGHHHHHHHHHHHHHHHHHHHHHHHHHHHHHHHHHHHHHHHHHHHHHHHHHHHHGFHHFHHHHHHHHHHHHHHGHHHHHHHHHHHGGHHGHHHHHHHHHHHHHHHGHHHHHHHHHHHHHHHGHHHHHHGHHHHHHGHHGHHGHHHHFGHHGHFGH
@M05620:45:000000000-G6HP7:1:1101:26244:10426 1:N:0:192
CATCCTGACCCTGAAGTACCCCATTGAGCATGGCATCGTCACCAACTGGGACGACATGGAGAAGATCTGGCACCACACCTTCTACAACGAGCTGCGCGTGGCCCCGGAGGAGCACCCAGTGCTGCTGACCGAGGCCCCCCTGAACCCCAAGGCCAACAGAGAGAAGATGACTCAGGTGAGGCTCGGCCGACGCCCGTGCTCCTCCCGTCCTTTCCCCAGTCATTTTCTGCCCGGCTTGATTTCTGACATTT
+
CCCCCFFFFFFFGGGGGGGGGGGHHHHHHHHHHHHHHGHHHGHHHGHHGHGHGGGGGHHGHHHHHHHHHHHHHGHHHGGHHHHHHHHHGGGGGHHGGGGGGGHHGGGGGGGGHHHHGGHHHHHHHHHHHHGGGGGGGGGGGGHHHHGGGGHGHHGGGGGGGGGGGGGGGGGGGGGGGGGGGGGGFFFFFFFFFFFFDFFEFFEFFFFFFFFFFFFFFFFBFFFFFFFBFEFFFFCADFAFFFFFFFFFFF0
@M05620:45:000000000-G6HP7:1:1101:26225:10426 1:N:0:192
CATCCTGACCCTGAAGTACCCCATTGAGCATGGCATCGTCACCAACTGGGACGACATGGAGAAGATCTGGCACCACACCTTCTACAACGAGCTGCGCGTGGCCCCGGAGGAGCACCCAGTGCTGCTGACCGAGGCCCCCCTGAACCCCAAGGCCAACAGAGAGAAGATGACTCAGGTGAGGCTCGGCCGACGCCCGTGCTCCTCCCGTCCTTTCCCCAGTCATTTTCTGCCCGGCTTGATTTCTGACATTA
+
DCDDDFFFFFFFGGGGGGGGGGGHHHGHHHHHHHHHHGHHHGHHHGHHHHHHGGGGGHHHHHHHHHHHHHHHHGHHHGGHHHHHHHHHGGGGGHHGGGGGGGHHGGGGGGGGHHHHGGHHHHHHHHHHHHGGGGGGGGGGGGHHHHGGGGHGHHGGGGGGGGGGGGGGGGGGGGGGGGGGGGGGFFFFFFFFFFFF@AFFFFFFFFFEFFFFFFFFFFFFFFFFFFFFFFFFFAFFFFEFFFFFFFFFFF0
@M05620:45:000000000-G6HP7:1:1101:9165:10439 1:N:0:192
TACCTGTACTGGGGAAGCATTTGAATATCCCCCCATGGTGATGGGGACGGAGAACTGCTCCATAAACACAGGCAACGTGCCTAACTTTCCCGGGAAGATGAAGTCAAAGAGCGACCACAGCTCTCGGAGGTTATTTTGCATCGGTGAGCCAGACAGAATGATCCGATGAGGGGTGCGAAACTATTTGAGGAAAGGAAGCACCTTTTTATTAAATTTACCTTTTAGCAATCGCCATTCCTACCCTAAAGATC
+
BBBBBFFFFFFFGGGGGGGFGFHFFGHHHHFFGGGHHHGGHDFHEECEGGGGGHHGHHHHHHHGHHHGHHHHGHHHGGHEEFHHHFFHHHHFGGEEGFHHHHHHHHHHHHGFEGGGGHHHHHHHHGGGGCCGHHHGHFHHHHGGDDGCGHHHGGHHGHHFHHFHHGGGGHGGGACGGGGGGFGFGGGEFFBFGGFFFGGEFFFBFFFFFFFFFFFFFFFFBFFFFFFFFFEFDFAFFFFFBAFFFFFFBFF
@M05620:45:000000000-G6HP7:1:1101:9183:10445 1:N:0:192
TACCTGTACTGGGGAAGCATTTGAATATCCCCCCATGGTGATGGGGACGGAGAACTGCTCCATAAACACAGGCAACGTGCCTAACTTTCCCGGGAAGATGAAGTCAAAGAGCGACCACAGCTCTCGGAGGTTATTTTGCATCGGTGAGCCAGACAGAATGATCCGATGAGGGGTGCGAAACTATTTGAGGAAAGGAAGCACCTTTTTATTAAATTTACCTTTTAGCAATCGCCATTCCTACCCTAAAGATC
+
AABAAFFFFFBFCCGGFGGDGGFBFFFGHH4FFGGGHGGFH5GCAAAEEG?ECGHHFHHFCFABFGHBFGFEEGFH@?FCGFHHHFFHBGHDGE@CEFHFFFGHHFGHHHGEE<@BCCGG/G<DDDGDC@?FHHHHHFFDGFDDFGGEHHFGHEFFC/D<GHFHG?EGFHBA?.::@EB@@GGFGGFGGGB/FGFFBF?//9BFBBFEFFB/BFFFFF/;BBBFF/B///9AAD.BBFFB/..BFFFFFFB
@M05620:45:000000000-G6HP7:1:1101:20984:10488 1:N:0:192
TACCTGTACTGGGGAAGCATTTGAATATCCCCCCATGGTGATGGGGACGGAGAACTGCTCCATAAACACAGGCAACGTGCCTAACTTTCCCGGGAAGATGAAGTCAAAGAGCGACCACAGCTCTCGGAGGTTATTTTGCATCGGTGAGCCAGACAGAATGATCCGATGAGGGGTGCGAAACTATTTGAGGAAAGGAAGCACCTTTTTATTAAATTTACCTTTTAGCAATCGCCATTCCTACCCTAAAGATC
+
BBBBBFFFFFFFGGGGGGGGGGHHHHHHHHHGGGGHGHBGHFHHGGGGGGGGGHHHHHHHHHHHHHHHHHHHGGHHGHHHHHHHHHHHHHHGGGGGGHHHHHHHHHHHHHHHGGGGGHHHHHHHHGGGGGFHHHHHHHHHHHGGGGGHHHHHHGHHHHHHHHHHHGGGHHHGGEFGGGFGGGGGGGGGFFFGGGGGGGGFGFFFFFFFFFFFFFFFFFFFFFFFFFFFFFFFFFFFFFFFFFFFFFFFFFF
@M05620:45:000000000-G6HP7:1:1101:20966:10496 1:N:0:192
TACCTGTACTGGGGAAGCATTTGAATATCCCCCCATGGTGATGGGGACGGAGAACTGCTCCATAAACACAGGCAACGTGCCTAACTTTCCCGGGAAGATGAAGTCAAAGAGCGACCACAGCTCTCGGAGGTTATTTTGCATCGGTGAGCCAGACAGAATGATCCGATGAGGGGTGCGAAACTATTTGAGGAAAGGAAGCACCTTTTTATTAAATTTACCTTTTAGCAATCGCCATTCCTACCCTAAAGATC
+
BBBBBFFFFFFBGGGFFGGGGGHHHHHHHHHGGGGHGHFHHFHGHGGGGGGGGHHHHHHHHHHHGHHHHHHHGGHHGHHHHHHHHHHHHHHGGGGGGHHHHHHHHHHHHHHHGGGGGHGHHHHHHGGGGGEHHHHHHHHHHHGGGGGHHHHHHGHHHHHHHHHHHGGGHHHGGECGGGGGGGGGGGGGGGFGGGFFGGGFGFFFFFFFFFFFFFFFFFFFFFFFFFFFFFFFFFFFFFFFFFFFFFFFFFF
@M05620:45:000000000-G6HP7:1:1101:20993:10503 1:N:0:192
TACCTGTACTGGGGAAGCATTTGAATATCCCCCCATGGTGATGGGGACGGAGAACTGCTCCATAAACACAGGCAACGTGCCTAACTTTCCCGGGAAGATGAAGTCAAAGAGCGACCACAGCTCTCGGAGGTTATTTTGCATCGGTGAGCCAGACAGAATGATCCGATGAGGGGTGCGAAACTATTTGAGGAAAGGAAGCACCTTTTTATTAAATTTACCTTTTAGCAATCGCCATTCCTACCCTAAAGATC
+
AAAAAFFFFFFFGCGG1F1FGGHFFGHHHHHGGGGHHHHHHHHFHGGGGGGGGHHGHHHHHHHGHFHHHHHGGHHHEHHHHHGGHHHHHHHGGGGGFHFHHHHHH2GHH0GHGGGGGHGHHHHHHGG/CCGHHHHHHHHHHHGCGFCGHHHHHGHHHHGHHHHGHGGGHHHGGGGGGG-@GGGGGGGFE/9FFFFBCAEFGFEBFFFFFFFFFFFFFFFFFFFFFFFFFFEFFFEFFFFFFFFBFF9FFFF
@M05620:45:000000000-G6HP7:1:1101:7985:10514 1:N:0:192
TACCTGTACTGGGGAAGCGTGTAGCAATCGCCATTCCTACCTAAAGATCGGAAGAGCACACGTCTGAACTCCAGTCACGGACATTTATCTCGTATGCCGTCTTCTGCTTGAAAAAAAAAAAAAAAAAACTCACTAAAAAGTCGATCTCATGGCTATTAGATAAACAGGAGAAAAAGTAGTAACGGTAACAAACTTGAGACGTACACGGATGAAAAGTGAGACTCGCAGTTGCCGTCTACACCACGTCTATT
+
CCDEDFFFFFFFGGGGGGGGGGHHHHHHHGGGGFHHHHHHHHHHHHHHHHGGGGHHHHHHHGGHHGHHHHHHHHHHHHGGGGGHHHHGFHHHGGHHHHGGGHGHHHHHHHFHHGHGGGGC/>//><<@.<<0011:<00.01.....11110:/001111111101/.....</..:111111.-<..010..01100.0.....1.--.-011</0110:0:<.--..1110-<-..<1//...../.11
@M05620:45:000000000-G6HP7:1:1101:8110:10559 1:N:0:192
AAACCAAGCAGACACTCACCGCTCCCTCGCCACAGGCCAATAGTTTGTCCTCACTGAGTTGGCAACAAGTGGCTGCTGTGGCTGCCATTTTTCTGGTGATGGCCATCAGCTCCGACGAGGTCAGCTGGGGGGCTTTCTTTGTGTAAGCAACGAGAAACCTGAAAGAAGCATTTTTTAACTAAGTCCTGCTGAGTCATTCATGAGTTTTTAGCCGCCTTGCTTCTTCTCACAGACTCTCTACTCTCATGCCA
+
AA?AA1>1>F1BGGEFEGGGEEGFAAEF000EA0FAFEAGCC1AFFEAFGEGHHFGHEAFDFGHEHGHHHBEFHEFHGBF0GHFAGEG@GGFGHD1GFGHHC0>FGHHFGFHHGGGGGGGEHEHHHHHGGGGAGGGGGGGGGGFGGFFFFF@FFFFFFFFFFFFFFFFFFFFFFF;EFFFFFFFFFFFFFFFFFFFFFFFFFFF:BBFEAFFFF@@BFFFFFFFFFFFFFFFFFFFFFFFFFFFFFFFFFF
@M05620:45:000000000-G6HP7:1:1101:8109:10579 1:N:0:192
AAACCAAGCAGACACTCACCGCTCCCTCGCCACAGGCCAATAGTTTGTCCTCACTGAGTTGGCAACAAGTGGCTGCTGTGGCTGCCATTTTTCTGGTGATGGCCATCAGCTCCGACGAGGTCAGCTGGGGGGCTTTCTTTGTGTAAGCAACGAGAAACCTGAAAGAAGCATTTTTTAACTAAGTCCTGCTGAGTCATTCATGAGTTTTTAGCCGCCTTGCTTCTTCTCACAGACTCTCTACTCTCATGCCA
+
CCCCCCCFCFFFGGGGGGGGGGGGGGHHGGGGGHHHGGHHHHHHHHHHHHHHHHHHHHHHHHHGHHHHHHHHGHGGHHGHHHHGGHHHHHHHHGHHHHHHHHHHHHHHHHHHHGGGGGGGGHHHHHHHGGGGGGGGGGGGGGGGGGFFFFFFFFFFFFFFFFFFFFFFFFFFFFFFFFFFFFFFFFFFFFFFFFFFFFFFFFFFFFFFFFFFFFFFFFFFFFFFFFFFFFFFFFFFFFFFFFFFFFFBFFF
@M05620:45:000000000-G6HP7:1:1101:14798:10601 1:N:0:192
TACCTGTACTGGGGAAGCATTTGAATATCCCCCCATGGTGATGGGGACGGAGAACTGCTCCATAAACACAGGCAACGTGCCTAACTTTCCCGGGAAGATGAAGTCAAAGAGCGACCACAGCTCTCGGAGGTTATTTTGCATCGGTGAGCCAGACAGAATGATCCGATGAGGGGTGCGAAACTATTTGAGGAAAGGAAGCACCTTTTTATTAAATTTACCTTTTAGCAATCGCCATTCCTACCCTAAAGATC
+
BBBBBFFFFFFFG?2AEGGGGGBGFHFHHHHFGGEHHGGGHHHHEGGGGGGGGHHHHHHHHHHHHHHHHGHHGHFHGHHHHHHGGFHHHHHGGGGGGHHHHGHFHHHDDHGHGGGGGHGHHHHHHGGEGGGFHHHHHHHHHFGGGGGHGGHHHGHGHCGHHHHHHGGGHGHGGAFGCGDGGGGGGGGGGGGGGGGGGGGGGFFFFFFFFFFFFFFFFFFFFFFFFFFFFFFFFFFFFFFFFFFFFFFFFFF
@M05620:45:000000000-G6HP7:1:1101:14808:10616 1:N:0:192
TACCTGTACTGGGGAAGCATTTGAATATCCCCCCATGGTGATGGGGACGGAGAACTGCTCCATAAACACAGGCAACGTGCCTAACTTTCCCGGGAAGATGAAGTCAAAGAGCGACCACAGCTCTCGGAGGTTATTTTGCATCGGTGAGCCAGACAGAATGATCCGATGAGGGGTGCGAAACTATTTGAGGAAAGGAAGCACCTTTTTATTAAATTTACCTTTTAGCAATCGCCATTCCTACCCTAAAGATC
+
CBCDDFFFFFFFGGGGGGGGGGHHHHHHHHHGGGGHHHBGHHHHHGGGGGGGGHHHHHHHHHHHGHHHHHHHGGHHGHHHHHHHHHHHHHHGGGGGGHHHHHHHHHHHHHHHGGGGGHHHHHHHHGGGGGEHHHHHHHHHH1CGGGGHHHGHHGHHHHHHHHHHHGGGHHHGGEEGGGAGGGGGHGGGEGFGGGGGGGGFGFFFFFFFFFFFFFFHFFFFFFFFFFFFFFFFFFFFFFFFFFFFFFFFFFF
@M05620:45:000000000-G6HP7:1:1101:6200:10618 1:N:0:192
CATCCTGACATTAGATCGGAAGAGCACACGTCTGAACTCCAGTCACGGACATTTATCTCGTATGCCGTCTTCTGCTTGAAAAAAAAAAACAAACATTTTCCTTTTTCCGCCTTCTTTTATTTTATTTTCCACATTTTCTTTTTTATCCCCTATGTCTTACCTACTTCTTTCCTTCCCCCTCTCCCCTACCGTCTCCTTTTGACATCTTTCTTCTTTCATCCCTTCTCTCCACTCCCTCTTTCTCCCCCTGC
+
BBBBBFFFFBFFFGGGGGGGGGHHHHHHHEGHHGHHHHHHHGHHHHGGGGGHHHHHHHHHGGGHHHGFGHGHHHGHHF1CFHHGGGGF////0/034444?4??3322/<<//223>G2@2>>2@2@@2G22@2111@<D?11<.111<.0.<1=>F11</D=/<00<0=GFF00///::./://;::..-..;/:;;B;0.00;0;090;;B;0C00000;90:;CF/:/./9:...BF9/;;/9;.;.;
@M05620:45:000000000-G6HP7:1:1101:20168:10650 1:N:0:192
AAACCAAGCAGACACTCACCGCTCCCTCGCCACAGGCCAATAGTTTGTCCTCACTGAGTTGGCAACAAGTGGCTGCTGTGGCTGCCATTTTTCTGGTGATGGCCATCAGCTCCGACGAGGTCAGCTGGGGGGCTTTCTTTGTGTAAGCAACGAGAAACCTGAAAGAAGCATTTTTTAACTAAGTCCTGCTGAGTCATTCATGAGTTTTTAGCCGCCTTGCTTCTTCTCACAGACTCTCTACTCTCATGCCA
+
BBBBBBBFBFFFGGGGGGGGGGGGGGHHGGGGGHHHGGHHHHHHHHHHHHHHHHHHGHHHHHHHHHHHHHHHGHGGHHHHHHHGGHHHHHHHHHGHHHEHHHHHHHHHHHHHHGGGGGGGGHHHHHHHGGGGGGGGGGGGGGGGGGFFFFFFFFFFFFFFFFFFFFFFFFFFFFFFFFFFFFFFFFFFFFFFFFFFFFFFFFFFFFFFFFFFFFFFFFFFFFFFFFFFFFFFFFFFFFFFFFFFFFFBFFB
@M05620:45:000000000-G6HP7:1:1101:18901:10652 1:N:0:192
CATCCTGACCCTGAAGTACCCCGGCTTGATTTCTGACATTAGATCGGAAGAGCACACGTCTGAACTCCAGTCACGGACATTTATCTCGTATGCCGTCTTCTGCTTGAAAAAAAAAAAAAACAAAATTAATTAGATTTTCCTCTTTTCAACCACACACATACACCCCTACATATCACACTCGTCAGTACCACCCCTCCTGCCATAGAACCTCCCTTTCGTATTGCTCCCTATCCCTTCTTCCACTCCCTACT
+
CBCCCFFFFFFFGGGGGFGGGGGGGGGGHHHHHHHGHGHHHHGHHHGGGGHHHHHGHFGHHGHGHHHHHHHHHHGGGGGHHHHHHHHHGGHHHHFEGHGHHHHHHHHHFHHEECFB>>>///.00111111111=11<10=000==0000<.<<....000:0/.:...900000000//.....900000..-.../00.0000000./;9./000.9//900000./000/000/0000009/:./0.0
@M05620:45:000000000-G6HP7:1:1101:15738:10653 1:N:0:192
TACCTGTACTGGGGAAGCGTGTAGCAATCGCCATTCCTACCCTAAAGATCGGAAGAGCACACGTCTGAACTCCAGTCACGGACATTTATCTCGTATGCCGTCTTCTGCTTGAAAAAAAAAACTACTTCCCGAGGCCCCCCTGCACCCCCAGTCCAACAGAGAGACGATGACTCAGGTGCGGCTCGGCCGACGCCCGTGCTCCTCCCTCCCTTTCCCCAGTCCTTTTCTGCCCGGCTTGCTTTCTGACCTTT
+
AAABBFFFFFFFGGGGGGEEEEHHHFHHHFCEFFHHHHFHHHFHHHHHHHGFEGEHFHEHFHGHHHEBFHHHHHGFGHHGGGGGGHHHHGHHFFEHFFFEEECEGFHHHHHABGFGEGCC@/22<@22@<///<-<<CCCCC.//<EG--C:;00:/CCH:/DE/:-AEFFBFG09FFG?DBADA-ED--;;=FF-9.;.;FBFFF..9;9:FFFFFF9BF////:FB/9/..-9B--;BB/;9/999B//
@M05620:45:000000000-G6HP7:1:1101:20187:10656 1:N:0:192
AAACCAAGCAGACACTCACCGCTCCCTCGCCACAGGCCAATAGTTTGTCCTCACTGAGTTGGCAACAAGTGGCTGCTGTGGCTGCCATTTTTCTGGTGATGGCCATCAGCTCCGACGAGGTCAGCTGGGGGGCTTTCTTTGTGTAAGCAACGAGAAACCTGAAAGAAGCATTTTTTAACTAAGTCCTGCTGAGTCATTCATGAGTTTTTAGCCGCCTTGCTTCTTCTCACAGACTCTCTACTCTCATGCCA
+
DDCDDCDFCFFFGGGGGGGGGGGGGGHHGGGGGHHHGGHHHHHHHHHHHHHHHHHHHHHHHHHHHHHHHHHHGHGGHHHHHHHGGHHHHHHHGHHHHHGHHHHHHHHHHHHHHGGGGGGGFHHHGHHHGGGGGGGGGGGGGGGGGGFFFFFFFFFFFFFFFFFFFFFFFFFFFFHFFFFFFFFFFFFFFFFFFFFFFFFFFFFFFFFFFFFFFDFFFFFFHFFFFFFFFFFFFFFFFFFFFFFFFFFFFFB
@M05620:45:000000000-G6HP7:1:1101:22917:10675 1:N:0:192
CATCCTGACCCTGAAGTACCCCGGCTTGATTTCTGACATTAGATCGGAAGAGCACACGTCTGAACTCCAGTCACGGACATTTATCTCGTATGCCGTCTTCTGCTTGAAAAAAAAAAAAAAAAAAAAAAGATAGAAAAAAACAATTTTCATAGAAATAATGTACTAAGGACAACAAGTTTAAAGTCACGATCATATCATAGCGTCTTACACGATAATTCACATTATAGAGCTATATTTTGCAGCTGTCTTAT
+
DCCDDFFFFFFFGGGGGGGGGGGGGGGGHHHHHHHHHHHHGHHHHHGGGGHHHHHHHGHHHGHGHHHHHHHHHHGGGGGHHHHHHHHHGGHHHHGFGHGHHHHHHHGHHHHEECGB>>/<<<<<<A--..<00000<.9-.9.00000000<00:000000<0:000/0./..../0000000<000.....000000000-...90000.9...000000000<:00000000000000000/000<000
@M05620:45:000000000-G6HP7:1:1101:12031:10742 1:N:0:192
AAACCAAGCAGACACTCACCGCTCCCTCGCCACAGGCCAATAGTTTGTCCTCACTGAGTTGGCAACAAGTGGCTGCTGTGGCTGCCATTTTTCTGGTGATGGCCATCAGCTCCGACGAGGTCAGCTGGGGGGCTTTCTTTGTGTAAGCAACGAGAAACCTGAAAGAAGCATTTTTTAACTAAGTCCTGCTGAGTCATTCATGAGTTTTTAGCCGCCTTGCTTCTTCTCACAGACTCTCTACTCTCATGCCA
+
CCCCCCCFCFFFGGGGGGGGGGGGGGHHGGGGGHHHGGHHHHHHHHHHHHHHHHHHHHHHHHHHHHHHHGHHGHGGHHHHHHHGGHHHHHHHHHHHHHHHGHHHHHHHHHHHHGGGGGGGGHHHHHHHGGGGGGGGGGGGGGGGGGFFFFFFFFFFFFFFFFFFFFFFFFFFFFFFFFFFFFFFFFFFFFFFFBFFFFFFFFFFFFFFFFFFFFFFDDFFFFFFFFFFFFFFFFFFFFFFFFFFFFFFFF/
@M05620:45:000000000-G6HP7:1:1101:12902:10759 1:N:0:192
ATCTCTATCTCCTAAAAACCTGTTTAGATTTGGAGATAGACCTTCAGGTTTTTCATCATTTTCTGCATGAATTATACATTGACCACGTGGTCAGTTTGCAGCATTCTGTTATTTTGTTTGACAGAGTGTCTTGTTGAGAACATATGTAGGACATGATTTTTTCCTGCAACAGGGAAAATAAAGTATAAGTTTTAAAGATTTATTCTTTAATAAAGGATCTCAAAGCCAGCTTTAGAAAAAGGAAGAAAGGG
+
CCCBCFFFFFFFGGGGGGGGGGHHHHHHHHHHHGHHHHHHHHHHHHHHHHHGGHHHHHHHHHHHHHHHHGHHHHHHHHHHHHHHHHGHHFHHFHHHHHHGHHHHHHHHHHHHHHHHHHHHFHHHHHGHHHHHHHHHGHFFGHHHHHFGFGGHFHHHHHHHHGHHHHHFHHHHHGGHGHHHHHHGHHHHHFHHHHHHHGHHHHHHHHHHHHHHGHHHGHHHHHHHHGGGHEHHHGHFHFHGGGFHHHHHHHG
@M05620:45:000000000-G6HP7:1:1101:27871:10774 1:N:0:192
ATCTCTATCTCCTAAAAACCTGTTTAGATTTGGAGATAGACCTTCAGGTTTTTCATCATTTTCTGCATGAATTATACATTGACCACGTTCCAGCGTGGTCAGTTTGCAGCATTCTGTTATTTTGTTTGACAGAGTGTCTTGTTGAGAACATATGTAGGACATGATTTTTTCCTGCAACAGGGAAAATAAAGTATAAGTTTTAAAGATTTATTCTTTAATAAAGGATCTCAAAGCCAGCTTTAGAAAAAGGA
+
DDDCDFFFFFFFGGGGGGGGGGHHHHHHHHHHHHHHHHHHHHHHHHHHHHHGGHHHHHHHHHHHHHHHHHHHHHHHHHHHHHHHHHGHHHHHHHGFGGHHHHHHHHHHHHHHHHHHHHHHHHHHHHHHHHGHHHHHHHHHHHHHHHGHHHHHHHHHHHHHHHHHHHHHHGHHHHHHHHHHHGGHHHGHHGGHHHHHHGHHHHHHHHHHHHHHHHHHHHHHFFHHHHHHHHGHHFGHHGHHHHHFHHHFGGG
@M05620:45:000000000-G6HP7:1:1101:12906:10776 1:N:0:192
ATCTCTATCTCCTAAAAACCTGTTTAGATTTGGAGATAGACCTTCAGGTTTTTCATCATTTTCTGCATGAATTATACATTGACCACGTGGTCAGTTTGCAGCATTCTGTTATTTTGTTTGACAGAGTGTCTTGTTGAGAACATATGTAGGACATGATTTTTTCCTGCAACAGGGAAAATAAAGTATAAGTTTTAAAGATTTATTCTTTAATAAAGGATCTCAAAGCCAGCTTTAGAAAAAGGAAGAAAGGG
+
BABCCFFFFFFFGGGGGGGGGGHHHHHHHHHHHHHHHHHHHHHHHHHHHHHGGHHGHHHHHHHHHHHHHHHHHHHHHHHHHHHHHHGGHGHHGHGHHHHGHHHHHHHHHHHHHHHHHHHHHHGHHHHHHHHHHHHHHHGHHHHHHHFHFGGHHHHGHHHHHGHHHHHGHHGHHGGHGFHHHHHHHHHHHGHHHHHGHGHHHHHHHHHHHGHHHHHHGHHHHHGHHHHFHEHHHFHFHGHHFFGHHHHHHGG
@M05620:45:000000000-G6HP7:1:1101:28350:10778 1:N:0:192
ATCTCTATCTCCTAAAAACCTGTTTAGATTTGGAGATAGACCTTCAGGTTTTTCATCATTTTCTGCATGAATTATACATTGACCACGTGGTCAGTTTGCAGCATTCTGTTATTTTGTTTGACAGAGTGTCTTGTTGAGAACATATGTAGGACATGATTTTTTCCTGCAACAGGGAAAATAAAGTATAAGTTTTAAAGATTTATTCTTTAATAAAGGATCTCAAAGCCAGCTTTAGAAAAAGGAAGAAAGGG
+
CCCCDFFFFFFFGGGGGGGGGGHHHHHHHHHHHHHHHHHHHHHHHHHHHHHGGHHHHHHHHHIIIHHHHHHHHHHHHHHHHHHHHHGHHGHHHHHHHHHGHHHHHHHHHHHHHHHHHHHHFHHHHHGHHHHHHHHHHHH?FBGHHHGHHHHHHHHHHHHHHGHHHHHGGHGHHGGHHHHHHHHGHHHHHFHHHGHHHFHHHHHHHHHHHHHHGHHHHHHHHGGFHFHGHEHHHHHHHHHHGGGHHHGGHHG
@M05620:45:000000000-G6HP7:1:1101:28332:10780 1:N:0:192
ATCTCTATCTCCTAAAAACCTGTTTAGATTTGGAGATAGACCTTCAGGTTTTTCATCATTTTCTGCATGAATTATACATTGACCACGTGGTCAGTTTGCAGCATTCTGTTATTTTGTTTGACAGAGTGTCTTGTTGAGAACATATGTAGGACATGATTTTTTCCTGCAACAGGGAAAATAAAGTATAAGTTTTAAAGATTTATTCTTTAATAAAGGATCTCAAAGCCAGCTTTAGAAAAAGGAAGAAAGGG
+
CCBCCFFFFFFFGGGGGGGGGGGHHHHHHHHHHHHHHHHHHHHHHHHHHHHGGHHHHHIHHHIIHHHHHHHHHHHHHHHHHHHHHHGGHGHHHHHHHHHGHHHHHHHHHHHHHHHHHHHHFHHHHHGHHHHHHHHHHHH?FFHHHHFHHGGHFHHHHHHHHGHHHHHFFHHHHGGHGGHHHHHHHHGHHFGHHGGHHGHHHHHHHHHHHGHHGGHHGHHHHFGHHFHGHGHHHHHGHGHHGGHGHHGHHGG
@M05620:45:000000000-G6HP7:1:1101:7640:10795 1:N:0:192
CATCCTGACCCTGAAGTACCCCGGCTTGATTTCTGACATTAGATCGGAAGAGCACACGTCTGAACTCCAGTCACGGACATTTATCTCGTATGCCGTCTTCTGCTTGAAAAAAAAAAAAAAAAAAAAAAAAAAATAAAAAAACAAAAATAAAAAAATGAAAAGAAAGAAGAAAAAAATGTAACTAGAAATACGAAACGAAGAAAAACGACAGATCAATAGCAAAGAGAAGAATAGAAAGATGATGAAGTAGA
+
CABCCFFFFFFFGGGGGGGGGGGGGGGGHHHHHHHHHHHHHHHHHHGGGGHHHHHHHGGHHGHHHHHHHHHHHHGGGGGHHHGHFHHHGGHHHHGFGHGHHHHHHHHHGHHGGGGF</</<><-<--------.000<0-<...<...00000--.000:0/../0/B/B///.--.0000:000000000.9..-.....///.9-.9--/00000000000////0/0/0000000/000:000:0000
@M05620:45:000000000-G6HP7:1:1101:14413:10814 1:N:0:192
CATCCTGACCCTGAAGTACCCCATTGAGCATGGCATCGTCACCAACTGGGACGACATGGAGAAGATCTGGCACCACACCTTCTACAACGAGCTGCGCGTGGCCCCGGAGGAGCACCCAGTGCTGCTGACCGAGGCCCCCCTGAACCCCAAGGCCAACAGAGAGAAGATGACTCAGGTGAGGCTCGGCCGACGCCCGTGCTCCTCCCGTCCTTTCCCCAGTCATTTTCTGCCCGGCTTGATTTCTGACATTA
+
DDDDDFFFFFFFGGGGGGGGGGGHHHHHHHHHHHHHHGHHGGHHHGHHHHHHGGGGGHHHHHHHHHHHHHHHHGHHHGGHHHHHHHHHGGGGGHHGGGGGGGHHGGGGGGGGHHHHGGHGHHHHHHHHHHGGGGGGGGGGGGHHHHGGGGHGHHGGGGGGGGGGGGGGGGGGGGGGGGGGGGGGFFFFFFAFFFFFBFFFFFFFFFF<DFDFFFFFFFFFFFFFFFFFFFFFFFFFFFFFFFFFF0FFFF0
@M05620:45:000000000-G6HP7:1:1101:15479:10815 1:N:0:192
CATCCTGACCCTGAAGTACCCCGGCTTGATTTCTGACATTAGATCGGAAAAGCACACGTCTGAACTCCAGTCACGGACATTTATCTCGTATGCCGTCTTCTGCTTGAAAAAAAAAAAAACTCCTCTTTTTTTCTTTCTTTTTTTCCTCCCCGATCAACCTGCCCTAAGCCTTTTTTCCCTCCTTCCTTCTTCTTCATTCCTTCTTTTTTCTCCTCCTTGCTTCTTCTCCCTTCCTCTCTACTCTCATCCCC
+
CCCCCFFFFFFFGGGGGGGGGGGGGGGGHHHHHHHHHHHHGHGHHHGGGGGHHHHGHGHHHGHHHGHHHHHHHGGGGGGHHHGHHGHHGGHHHHGFEHGHHHHHHHHHGHHGECG<<<//1?11?<11<1-->=0000=D0<--/00;/CA:--:.0=CB...;/9//9/C0;0;9B0;BB../;BF:;B/9:B//F:B9///;:BB/@FBBB/;;.9/:9//9B9/;/9./;BFFFFB/BFF/:///;A.
@M05620:45:000000000-G6HP7:1:1101:14433:10822 1:N:0:192
CATCCTGACCCTGAAGTACCCCATTGAGCATGGCATCGTCACCAACTGGGACGACATGGAGAAGATCTGGCACCACACCTTCTACAACGAGCTGCGCGTGGCCCCGGAGGAGCACCCAGTGCTGCTGACCGAGGCCCCCCTGAACCCCAAGGCCAACAGAGAGAAGATGACTCAGGTGAGGCTCGGCCGACGCCCGTGCTCCTCCCGTCCTTTCCCCAGTCATTTTCTGCCCGGCTTGATTTCTGACATTA
+
BBAABFFFFCFFGGGGGGGGGGGHHHHHHGGHHHHHHGHHHGHHHGHHHHHHGGGGGHHHHHHHHHHHHHHHHGFHEFGHHHHHHHGGGGGGGHHGGG>EEFHHGGGGGGGGHHHHGGHFGHHHGHFFHHGGGGGGGGGGGGHGHHGGGGHGHHGEEGGGGGGGGGGGGGGGGFGGGGGGGGGGFFFFFFFFFFFFFFFFFFFFFFFEDFDFFFFFFFFFFFFFFFFFFFFFFFFFFDA;BBBFB/BBFF/
@M05620:45:000000000-G6HP7:1:1101:20274:10851 1:N:0:192
ATCTCTATCTCCTAAAACCTGTTTAGATTTGGAGATAGACCTTCAGGTTTTTCATCATTTTCTGCATGAATTATACATTGACCACGTGGTCAGTTTGCAGCATTCTGTTATTTTGTTTGACAGAGTGTCTTGTTGAGAACATATGTAGGACATGATTTTTTCCTGCAACAGGGAAAATAAAGTATAAGTTTTAAAGATTTATTCTTTAATAAAGGATCTCAAAGCCAGCTTTAGAAAAAGGAAGAAAGGGG
+
DDDCDFFFFFFFGGGGGGGGGGHHGHHHHHHHHHHHHHHHHHHHHHHHHHGGHHHHHHIHHHIHIHHHGHHHHHHHHHHHHHHHHGHHGHHHHHHHHHHHHHHHHHHHHHHHHHHHHHHHGGHHHGHHHHHHHHHHHHFGGHHHHHHHHGHHHHHHHHHHGHHHHHGGHHHHGGHHHHHHHHHHHHHHGHHHHHHHHHHHHHHHHHHHHHHHGHHHHHHHHHHHHHHHGHHHHHHHGHHGGHGHHHFHHGG
@M05620:45:000000000-G6HP7:1:1101:14996:10859 1:N:0:192
AGATTACTGCAACAGTTCCCCCTGGACCTGGAAAAGTTTCTTGCCTGGCTTCCAGAAGCTGAAACAACTGCCAATGTCCTACAGGATGCTACCCGTAAGGAACGGCTCCTAGAAGACTCCAAGGGAGTAAAAGAGCTGATGAAACAATGGCAAGTAAGTCAGGCATTTCCGCTTTAGCACTCTTGTGGATCCAATTGAACAATTCTCAGCATTTGTACTTGTAACTGACAAGCCAGGGACAAAACAAAGAT
+
A>AAAFDFFF1FGGAFG3FGFGGGAGHGHHFHBEFHBAFGHHHGHHHHHHH0GGFHFHFHFFHHH0FFFHFHBGFGHHHHHHFHHHFHGHHHHHGGGFGFDG0>EEGGFHGHHGHFHFGHHHHG?<E/<>FFFEHGHHGHHHBGFGCH11G0FF>GGFFF2?0?<F1?G1AEGGGHF1GHFC1FH>FEHHFFBFDGHBGGH<<=CGGFG/GCFCGCGGB0GHHGGHFHGGGF?EGGEAAEGFFFGGGGBF0
@M05620:45:000000000-G6HP7:1:1101:20293:10861 1:N:0:192
ATCTCTATCTCCTAAAACCTGTTTAGATTTGGAGATAGACCTTCAGGTTTTTCATCATTTTCTGCATGAATTATACATTGACCACGTGGTCAGTTTGCAGCATTCTGTTATTTTGTTTGACAGAGTGTCTTGTTGAGAACATATGTAGGACATGATTTTTTCCTGCAACAGGGAAAATAAAGTATAAGTTTTAAAGATTTATTCTTTAATAAAGGATCTCAAAGCCAGCTTTAGAAAAAGGAAGAAAGGGG
+
BBB?AFFFFFFFGGGGGGGGGGHH5FGHHHHHGHHHHHHHHHHHHHHHGHGGHHHHHHHHHHHHHHGHGHHHGHHHGHHHHHHFHGHHFGHHHGHHHHHHHHHHHHHHHHHHHHHHHHHGGHHGHGHHHHHHHHHHHHHHGHHHHHHHHHHHHHGHHHHHGHHHGHGHHHHHGGHHBGHHHHHHHGHHGHHGGGHGFGHHHHHHHHHHHHHHGHGHHHHHHHHHFHHHEHHHHHGHHGHGGHGHHHCFGGF
@M05620:45:000000000-G6HP7:1:1101:14983:10872 1:N:0:192
AGATTACTGCAACAGTTCCCCCTGGACCTGGAAAAGTTTCTTGCCTGGCTTCCAGAAGCTGAAACAACTGCCAATGTCCTACAGGATGCTACCCGTAAGGAACGGCTCCTAGAAGACTCCAAGGGAGTAAAAGAGCTGATGAAACAATGGCAAGTAAGTCAGGCATTTCCGCTTTAGCACTCTTGTGGATCCAATTGAACAATTCTCAGCATTTGTACTTGTAACTGACAAGCCAGGGACAAAACAAAGAT
+
BBBBBFFFFFFFGGGGGGGGGGGGGHHHHHHHHHHHFHHHHHHHHHHHHHH2FHHHHHHHHHHHHHHHHHHHHHHHHHHHHHHHHHHHHHHHHHGGGGFGFH1?FGGGGHHHHHHHHHHHHHHGA?EEFFHHHGHHHHGHHHGHHHHHHHHGHGHGHHHHFHGHGHHHHHGGGGGHHHHHHHHHHGHGHHHHGHHHHHGHHHHHHHHFHHGFHFFGHFHGHGHFHHHGHGGGGGGGGGFGGGFGGGGGGGC
@M05620:45:000000000-G6HP7:1:1101:20274:10872 1:N:0:192
ATCTCTATCTCCTAAAACCTGTTTAGATTTGGAGATAGACCTTCAGGTTTTTCATCATTTTCTGCATGAATTATACATTGACCACGTGGTCAGTTTGCAGCATTCTGTTATTTTGTTTGACAGAGTGTCTTGTTGAGAACATATGTAGGACATGATTTTTTCCTGCAACAGGGAAAATAAAGTATAAGTTTTAAAGATTTATTCTTTAATAAAGGATCTCAAAGCCAGCTTTAGAAAAAGGAAGAAAGGGG
+
BBBBBFFFFFFFGGGGGGGGGGHH5FFGHHGHHHHHHHHHHHHHHHHHHHGGHGHHHHHHHHHHHHHHHHHHHHHHHHHHHHHHHGHHGHHHHGHHHHHHHHHHHHHHHHHHHHGHHHHGHGGHHGGHHHHHHHHGHGFGGHHHHHHHHHHHHHHHHHHHGHHHHHGHHHHHGGHHHHHHHHGGHHHHGHHHHFGHDGHHHHHHHHHH1GHGFGHHHHHHHHFFHHFHGHHHHHEHGHHGGHHHHGFFHGG
@M05620:45:000000000-G6HP7:1:1101:24621:10874 1:N:0:192
AGATTACTGCAACAGTTCCCCCTGGACCTGGAAAAGTTTCTTGCCTGGCTTACAGAAGCTGAAACAACTGCCAATGTCCTACAGGATGCTACCCGTAAGGAAAGGCTCCTAGAAGACTCCAAGGGAGTAAAAGAGCTGATGAAACAATGGCAAGTAAGTCAGGCATTTCCGCTTTAGCACTCTTGTGGATCCAATTGAACAATTCTCAGCATTTGTACTTGTAACTGACAAGCCAGGGACAAAACAAAGAT
+
AAABCFFFFFFFGGGFGGGGGGGGDBFHHHGHHHHHFHFHHHHHHHHHHHHHHHHHHHHHHGHHHHGHHHHHHHHHHHHHHHHHHHHHHHHHHHGGGGHHHHHHHHHHGHHHHHHGHHHHHGHGGHGGHHHHHGHHHHGHHHHHHHGHHHHHHGHHHHHHHHFHHHHHHHGGGGGHHHFHHHHHHFHGHHHHGHHHHHFHHGHHHHHHHHHHHGHHHGHHHHHGHGHHHHGHGGFGGGGGGGGGGGGGGGC
@M05620:45:000000000-G6HP7:1:1101:27857:10889 1:N:0:192
ATCTCTATCTCCTAAAAACCTGTTTAGATTTGGAGATAGACCTTCAGGTTTTTCATCATTTTCTGCATGAATTATACATTGACCACGTGGTCAGTTTGCAGCATTCTGTTATTTTGTTTGACAGAGTGTCTTGTTGAGAACATATGTAGGACATGATTTTTTCCTGCAACAGGGAAAATAAAGTATAAGTTTTAAAGATTTATTCTTTAATAAAGGATCTCAAAGCCAGCTTTAGAAAAAGGAAGAAAGGG
+
CCCCCFFFFFFFGGGGGGGGGGGHHHHHHHHHHHHHHHHHHHHHHHHHHHHGGHHHHHHHHHHHHHHHHHHHHHHHHHHHHHHHHHGGHGHHHHHHHHHGHHHHHHHHHHHHHHHHHHHHFHHHGHGHHHHHHHHHHHHDF3GHHHGHHHGHHHHHHHHHHGHHHHHGHHHHHGGHGHHHHGHFHHHHHGHHHHHHHFHHHHHHHHHHHHHHFHHHGHHHHGHHHHHEHEGHHHHHHHHGGGFHHHHHHHG
@M05620:45:000000000-G6HP7:1:1101:24628:10892 1:N:0:192
AGATTACTGCAACAGTTCCCCCTGGACCTGGAAAAGTTTCTTGCCTGGCTTACAGAAGCTGAAACAACTGCCAATGTCCTACAGGATGCTACCCGTAAGGAAAGGCTCCTAGAAGACTCCAAGGGAGTAAAAGAGCTGATGAAACAATGGCAAGTAAGTCAGGCATTTCCGCTTTAGCACTCTTGTGGATCCAATTGAACAATTCTCAGCATTTGTACTTGTAACTGACAAGCCAGGGACAAAACAAAGAT
+
BBBBCFFFFFFFGGGGGGGGGGGGEGHHHHGHHHHHGHHHHHHHHHHHHHHHHHHHHHHHHHHHHHHHHHHHHHHHHHHHHHHHHHHHHHHHHHGGGGHHHHHHHHHHGHHHHHHHHHHHHGHGGGGGHHHHHGHHHHGHHHHHHHHHHHHHHGHHHHHHHHGHHHHHHHGGGGGHGHHHHHHHHGHGGHHHGGHHHHHHHHHHHHHFHHHHHHHHHGHHHHHGHHHGHHHHHGGGGGGGGGGGGGGGGFC
@M05620:45:000000000-G6HP7:1:1101:2640:10894 1:N:0:192
ATCTCTATCTCCTAAAAACCTGTTTAGATTTGGAGATAGACCTTCAGGTTTTTCATCATTTTCTGCATGAATTATACATTGACCACGTGGTCAGTTTGCAGCATTCTGTTATTTTGTTTGACAGAGTGTCTTGTTGAGAACCTATGTAGGACATGATTTTTTCCTGCAACAGGGAAAATAAAGTATAAGTTTTAAAGATTTATTCTTTAATAAAGGATCTCACAGCCAGCTTTAGAAAAAGGAAGAAAGGG
+
CCCCCFFFFFFFGGGGGGGGGGGHHHHHHHHHHGHHHHHHHHHHHHHHHHHGGHHHHFHHHHHHHHHHHGHHHHHGHHHHHGHGGHGGGFHHHHHHHHHHHH1DGFFHGHHHHHHHHHHH3@@BBFFHHHHHHHHHFH/BF/BGFGFGHGHHHHHFHHHHHGHHHHHGHHGHHGGHHHHHHHG@FHHHGFGHHFCGH?FHHGHHHHHHHGGGGF1GFHGFHB0<DG.CGEHHFHBHFGGFFG/:GFEGCGG
@M05620:45:000000000-G6HP7:1:1101:12507:10895 1:N:0:192
ATCTCTATCTCCTAAAAACCTGTTTAGATTTGGAGATAGACCTTCAGGTTTTTCATCATTTTCTGTATGAATTATACATTGACCACGTTCCAGCGTGGTCAGTTTGCAGCATTCTGTTATTTTGTTTGACAGAGTGTCTTGTTGAGAACATATGTAGGACATGATTTTTTCCTGCAACAGGGAAAATAAAGTATAAGTTTTAAAGATTTATTCTTTAATAAAGGATCTCAAAGCCAGCTTTAGAAAAAGGA
+
DDDDDFFFFFFFGGGGGGGGGGHHHHHHHHHHHHHHHHHHHHHHHHHHHHHGGHHHHHHHHHIHH5FGHHHHHHHHHHHHHHHHHHGHHHHHHHGGGGHHGHHHHHHHHHHHHHHHHHHHHHHHHHHHHHHHHHHHHHHHHHHHHHHHHHHHHHHHHHHHHHHHHHHHHGHHHHHHHHHHHGGGHHHHHHHHHHHHHGHHHHHHHHHHHHHHHHHHHHHHHGHHHHHHHHHHHHGHHGHHHHHHHHGHGGH
@M05620:45:000000000-G6HP7:1:1101:23386:10904 1:N:0:192
CATCCTGACCCTGAAGTACCCCGGCTTGATTTCTGACATTAGATCGGAAGAGCACACGTCTGAACTCCAGTCACGGACATTTATCTCGTATGCCGTCTTCTGCTTGAAAAAAAAAAAAAAAAAAAAAAAAAATAACATAAAAAATCAAAAAAAAAAAAAAGTGATTTAGAATGGAAGAAAATTTAATAAGAAAATACAATTAGAGTTTGTGTTATGAAAGATAATAATGTAAGAGATCATAGAGTACAGCT
+
DCCDEFFFFFFFGGGGGGGGGGGGGGGGHHHHHHHHHHHHHHHHHHGGGGHHHHHHHGHHHGHHHHHHHHHHHHGGGGGHHHHHHHHHGGHHHHGFGHGHHHHHHHHHHHHEECGB></<<-----<-----.01001111<0-.00000.---------.0111<1110111000/.///10111<11111/<10:0:1110101111<//::111111/01111111:11110/1001:<11<111100
@M05620:45:000000000-G6HP7:1:1101:27868:10905 1:N:0:192
ATCTCTATCTCCTAAAAACCTGTTTAGATTTGGAGATAGACCTTCAGGTTTTTCATCATTTTCTGCATGAATTATACATTGACCACGTGGTCAGTTTGCAGCATTCTGTTATTTTGTTTGACAGAGTGTCTTGTTGAGAACATATGTAGGACATGATTTTTTCCTGCAACAGGGAAAATAAAGTATAAGTTTTAAAGATTTATTCTTTAATAAAGGATCTCAAAGCCAGCTTTAGAAAAAGGAAGAAAGGG
+
BBBBBFFFFFFFGGGGGGGGGGHHHHHHHHHHHGHHHHHGHHHHHHHHHHHGGHHHHHHHHHHHHHHHHHHHHHHHHHHHHHHHHHGHHGHHHHHHHGHHHHFHHHHHHHHHHHHHHHHH3GGGFHHHHHHHGHHHGH/?FBGGHHHHHHHHHHHHHHHHHGHHHHHHHHFFGGGFHHGHF2D@HHHHHDGGHHGGF?FHHHHHHHHHFFGGHHHHHHHHHHGHHHHHHGHHHDGFGHCGEGEFFAHHCHG
@M05620:45:000000000-G6HP7:1:1101:27845:10907 1:N:0:192
ATCTCTATCTCCTAAAAACCTGTTTAGATTTGGAGATAGACCTTCAGGTTTTTCATCATTTTCTGCATGAATTATACATTGACCACGTGGTCAGTTTGCAGCATTCTGTTATTTTGTTTGACAGAGTGTCTTGTTGAGAACATATGTAGGACATGATTTTTTCCTGCAACAGGGAAAATAAAGTATAAGTTTTAAAGATTTATTCTTTAATAAAGGATCTCAAAGCCAGCTTTAGAAAAAGGAAGAAAGGG
+
A?A>AFFFFFFFFGGGFGGGFCBFHFFCAFGHHFF10AFGHHFHHHDHGFFEFHHGDFGFFGHHF1GHHEHFGHHHHHFHBG1EGHCAG//B@GFDFHFBGHGFFHFHHHGFFFEGFFHHFFFHFFFGGGGHHHFHGGABCFGHHHBFGFFFHGEHGGDHHGGHHHHB<FHHHGFGAFHGGD@@>FGHH1FFGHHHHGFHHHHFHGFGHHHGBHFGFHHHHFFD0/GBHGGDGFFFDDGC..::GHHGHGG
@M05620:45:000000000-G6HP7:1:1101:8794:10910 1:N:0:192
TACCTGTACTGGGGAAGAGTGTAGCAATCGCCATTCCTACCCTAAAGATCGGAAGAGCACACGTCTGAACTCCAGTCACGGACATTTATCTCGTATGCCGTCTTCTGCTTGAAAAAAAAAAAAAAAAAAAAAAGAAGAGAAAAATGAGAAAAGAAGTAAAAAAACAAAAAAGGAAATAAGAAGAAACAGAAAAAACAGGAACAAAAGGACAAAAAAGAGGAGACAAAAGTGAGGAAAATGGAAGAGCTGTG
+
BABCCFFFFFFFGGGGGGGGGGHHHHHHHGGGGGHHHHGHHHHGHHHGHHHGGGFHHHFHFHGGHHGGHHHHHGHGHHHGGGGGHHHHHFHHHFEHHHHGGGHGHHHHHHHHHGHGGGGF?<><<--------.:;/:./00:..000000//../000000:-......;..///00000:/0//////00/.-../.././/.././././..-../.....///.;0000.0///00000/../:0:/
@M05620:45:000000000-G6HP7:1:1101:15805:10915 1:N:0:192
CATCCTGACCCTGAAGTACCCCGGCTTGATTTCTGACATTAGATCGGAAGAGCACACGTCTGAACTCCAGTCACGGACATTTATCTCGTATGCCGTCTTCTGCTTGAAAAAAAAAAAATACCAAACAAGTCCTAGAAGAAAACTGCCCATAGATAGAAAAGAACAAACAAGAATACTACATTTCCTAGCCTCCCCTACCGGCTTCTCCACCGTGGCCCAGCCATCATCTCCGCTTCTTACATTGCCCCTCC
+
DCCCDFFFFFFFGGGGGGGGGGGGGGGGHHHHHHHHHHHHGHHHHHGGGGHHHHHHHGHHHGHHHHHHHHHHHHGGGGGHHHHHHHHHGGHHHHGGGHGHHHHHHHHHHGHEECFB><0111=1//?/01111111111000>1110.0/<0<0<0000</../:/....///000<000000000<00/0/.9./...-----/00:0/:...--.......00000000..<..00:<0000000....
@M05620:45:000000000-G6HP7:1:1101:24193:10943 1:N:0:192
TACCTGTACTGGGGAAGCATTTGAATATCCCCCCATGGTGATGGGGACGGAGAACTGCTCCATAAACACAGGCAACGTGCCTAACTTTCCCGGGAAGATGAAGTCAAAGAGCGACCACAGCTCTCGGAGGTTATTTTGCATCGGTGAGCCAGACAGAATGATCCGATGAGGGGTGCGAAACTATTTGAGGAAAGGAAGCACCTTTTTATTAAATTTACCTTTTAGCAATCGCCATTCCTACCCTAAAGATC
+
ABBBBBFFFFFFCEFEAGC5GBGDF5EDGHHGGGGHFFDAEFHFHC20EEAAFGCHHHHHHF5FGHHHHGHHGHGHEHHHH4EEG3GGGDFE@E?CGGFHFH?4BFGHHHBH/>CGGHGHG1FGHFGGCG/FHFHHFHBDGHDD<ACGFHFGHGHHHGFGFHGHHGGGCCC.:DCDBGBGGGFGFBFB./;CB?AF9.CGFEFFFFFFFFF/BFB9B9BFFFBBBFB/BFE?DDAF/BFFF?FFFF/BBBF
@M05620:45:000000000-G6HP7:1:1101:6575:10954 1:N:0:192
AGATTACTGCAACAGTTCCCCCTGGACCTGGAAAAGTTTCTTGCCTGGCTTACAGAAGCTGAAACAACTGCCAATGTCCTACAGGATGCTACCCGTAAGGAAAGGCTCCTAGAAGACTCCAAGGGAGTAAAAGAGCTGATGAAACAATGGCAAGTAAGTCAGGCATTTCCGCTTTAGCACTCTTGTGGATCCAATTGAACAATTCTCAGCATTTGTACTTGTAACTGACAAGCCAGGGACAAAACAAAGAT
+
AAAAAFFF31@@1GC3BGGD1AEFECCE00BACGGFGEGFDGHCFEEAFGFEFHD1BA1BBF1GHHHHEBFFFGFCDBFDGCGBF0G1F@GFFFEE>E0GHHGGAFCFFBFBGGDBCBFC111F/CFEGFFFBGFBGHB1D2B1B<EFGFGHFF1F2F@>FGFGGFHHBDFGCCGF1?GGGGGFHH1EH11FGHFEGF0GGG<GDGD0</0;0;0CCGF00<;00C00CCCGEGG??..9:F9AAEGGGGF
@M05620:45:000000000-G6HP7:1:1101:23734:10958 1:N:0:192
AGATTACTGCAACAGTTCCCCCTGGACCTGGAAAAGTTTCTTGCCTGGCTTACAGAAGCTGAAACAACTGCCAATGTCCTACAGGATGCTACCCGTAAGGAAAGGCTCCTAGAAGACTCCAAGGGAGTAAAAGAGCTGATGAAACAATGGCAAGTAAGTCAGGCATTTCCGCTTTAGCACTCTTGTGGATCCAATTGAACAATTCTCAGCATTTGTACTTGTAACTGACAAGCCAGGGACAAAACAAAGAT
+
AA?AAFFFDFFFGGFBGGGGGGGGHHHHGHHHHHGHGHGHHFHHHHHHHHHHHHHHHHHHHHGHHHHHHHGHHHHHHHHHHHHHHHHHHHGHHHGGGGHHHHFFHHHHGHHHBGGGHHHHHHHGGHGFHHHHHGGHHHGHHHHHHHHHHHHGHGHHGHHHGHHHHHHGHHGGGGGHHHHHHGHHHFGGHHHHGHHHHHFFHHHHHHGFHHHHHGGGHGHHHHHHHHHHHGHHGGFGGGGGGGGGGGGGGGG
@M05620:45:000000000-G6HP7:1:1101:5613:10960 1:N:0:192
AGATTACTGCAACAGTTCCCCCTGGACCTGGAAAAGTTTCTTGCCTGGCTTACAGTAGCTGAAACAACTGCCAATGTCCTACAGGATGCTACCCGTAAGGAAAGGCTCCTAGAAGACTCCAAGGGAGTAAAAGAGCTGATGAAACAATGGCAAGTAAGTCAGGCATTTCCGCTTTAGCACTCTTGTGGATCCAATTGAACAATTCTCAGCATTTGTACTTGTAACTGACAAGCCAGGGACAAAACAAAGAT
+
BBBBBFFF5FFDGFGGGGGGGGGGHHHHHHHHHHHHGHHHHHHHHHHHHHHHHHH5FHHHHHHHHHGHHHHHHHHHHHHHFHGHHHHHHHHHHHGGGGHHHHHHHHHHGHHHHHHHHHHHHGHGGGGGGGHHHGHHHHGHH2FHHFHHHHHHHGHHHHHHHHHHHHHHHHGGGGGHHHHHHHHHHHHGGHHHFGHHHFFHHHHHHHHGGGHHHHHHHFHGHHHGHHHHHGGHGGGGGGGGGGGGGGGGGGC
@M05620:45:000000000-G6HP7:1:1101:5631:10970 1:N:0:192
AGATTACTGCAACAGTTCCCCCTGGACCTGGAAAAGTTTCTTGCCTGGCTTACAGAAGCTGAAACAACTGCCAATGTCCTACAGGATGCTACCCGTAAGGAAAGGCTCCTAGAAGACTCCAAGGGAGTAAAAGAGCTGATGCAACAATGGCAAGTAAGTCAGGCATTTCCGCTTTAGCACTCTTGTGGATCCAATTGAACAATTCTCAGCATTTGTACTTGTAACTGACAAGCCAGGGACAAAACAAAGAT
+
BBBBBFFFDFFFGGGGGGGGGGGG4GGHHHHHHHFHGHHHHHHHHHHHHHHGHHFHHHGHHHHHHHHHHHHHHHHHHHHHHHHHHHHHHHHHHHGGGGHHHHHHHHHHGHGHHHHHHHHHHHHGGHGGHHHHFFHHHHGHH3BGHHHHHHHHHGHHHHHHHHHHHHHHHHGGGGGHHGHHHHHHHHHGGHHHGHHHHHHHHHHHHHGHHGHHHFHHHCHHHHHHHHBGHHHHGGFFEGGG?ABFGFEGBFB
@M05620:45:000000000-G6HP7:1:1101:23719:10970 1:N:0:192
AGATTACTGCAACAGTTCCCCCTGGACCTGGAAAAGTTTCTTGCCTGGCTTACAGAAGCTGAAACAACTGCCAATGTCCTACAGGATGCTACCCGTAAGGAAAGGCTCCTAGAAGACTCCAAGGGAGTAAAAGAGCTGATGAAACAATGGCAAGTAAGTCAGGCATTTCCGCTTTAGCACTCTTGTGGATCCAATTGAACAATTCTCAGCATTTGTACTTGTAACTGACAAGCCAGGGACAAAACAAAGAT
+
BBBBBFFF@BFDFGEBGGGGGGGGHGHHHHHHHHHHGGHHHGHHHHHHHHHHHHFHFHHHHGHHHHHHHHHHHFHHGHHHHHHHGHHHHHHHGHGGGFHHHGCGHHGHGGHHHHHGHHHHFGHGGHGGHHHHHGHHHGFHHHHHHHHHHFHHGGHHGHHHHHHHHHHHHHGGGGGHHHHHHHHGHDGGHHHHHHHHHHFFFGHHHHHFHHGHHGHHHHHGHFHHHHHFHGHHGGGGGGGGEGFGGGGGGGF
@M05620:45:000000000-G6HP7:1:1101:6570:10975 1:N:0:192
AGATTACTGCAACAGTTCCCCCTGGACCTGGAAAAGTTTCTTGCCTGGCTTACAGAAGCTGAAACAACTGCCAATGTCCTACAGGATGCTACCCGTAAGGAAAGGCTCCTAGAAGACTCCAAGGGAGTAAAAGAGCTGATGAAACAATGGCAAGTAAGTCAGGCATTTCCGCTTTAGCACTCTTGTGGATCCAATTGAACAATTCTCAGCATTTGTACTTGTAACTGACAAGCCAGGGACAAAACAAAGAT
+
CCCCCFFFFFDFGGGGGGGGGGGGHHHHHHHHHGHHHHHHHHHHHHHHHHHHHHHHHHHHHHHHHHHHHHHHHHHHHHHHHHHHHHHHHHHHHHGGGGHHHHHHHHHHGHGHHHHHHHHHHHHGGFGGHFHHHGHHHHHHHHHHHHHHHHHHHGHHHHHHHHHHHHHHHHGGGGGHHHHHHHHHHGHGHHHHHHHHHGHHHHHHHHHHHHHHHGHHHGHGHHHHHHHHHHHHHGGGGGGGGGGFGGGAFGF
@M05620:45:000000000-G6HP7:1:1101:25226:10993 1:N:0:192
ATCTCTATCTCCTAAAAACCTGTTTAGATTTGGAGATAGACCTTCAGGTTTTTCATCATTTTCTGCATGAATTATACATTGACCACGTGGTCAGTTTGCAGCATTCTGTTATTTTGTTTGACAGAGTGTCTTGTTGAGAACATATGTAGGACATGATTTTTTCCTGCAACAGGGAAAATAAAGTATAAGTTTTAAAGATTTATTCTTTAATAAAGGATCTCAAAGCCAGCTTTAGAAAAAGGAAGAAAGGG
+
CCCCCFFFFFFFGGGGGGGGGGHHHHHHHHHHHHHHHHHHHHHHHGHHHHHGGHHHHHHHHHIHIHHHHHHHHHHHHGHHHHHHHHGHHGHHHHHHHHHHHH1GHHHHHHGHHHHHHHHHHHHHHHHHHHHHHHHHHHHHHCGGHHHGHHHHHHHHHHHHHGHHHHHHHHHHHGGHHHGHHHHGHHHHHHHHHGGGHHHHHHHHHHHHHGGGFHHHGHHHHHHGHHHGHGHHHHHBGHHHGGFHHHHHHHG
@M05620:45:000000000-G6HP7:1:1101:5647:10996 1:N:0:192
ATCTCTATCTCCTAAAAACCTGTTTAGATTTGGAGATAGACCTTCAGGTTTTTCATCATTTTCTGCATGAATTATACATTGACCACGTTCCAGCGTGGTCAGTTTGCAGCATTCTGTTATTTTGTTTGACAGAGTGTCTTGTTGAGAACATATGTAGGACATGATTTTTTCCTGCAACAGGGAAAATAAAGTATAAGTTTTAAAGATTTATTCTTTAATAAAGGATCTCAAAGCCAGCTTTAGAAAAAGGA
+
BBBBBFFFFFFFGBGGGGGGGGHHHHHHHHHHHGHHHHHHHHHHHHHHHHHGGHHHHHHHHHHHHHHHHGHHHHHHHHHHHHHHHHGHHHHHHHGGGGHHGHHHHHHHHHHHHHHHHHHHHHHHHHHHGHHHHHHHHHHHHHHHGHHHHHHGHHHHHGHHHHHHHHHHHGHHHHHHHHGHHGGHHHFGFDGFFHHGHGHHHHH1FGHHHHHHHHHHHHHHHHHHGHHHHGHGHHHHHGHHHFHFCHHHGGH
@M05620:45:000000000-G6HP7:1:1101:21826:10998 1:N:0:192
AGATTACTGCAACAGTTCCCCCTGGACCTGGAAAAGTTTCTTGCCTGGCTTACAGAAGCTGAAACAACTGCCAATGTCCTACAGGATGCTACCCGTAAGGAAAGGCTCCTAGAAGACTCCAAGGGAGTAAAAGAGCTGATGAAACAATGGCAAGTAAGTCAGGCATTTCCGCTTTAGCACTCTTGTGGATCCAATTGAACAATTCTCAGCATTTGTACTTGTAACTGACAAGCCAGGGACAAAACAAAGAT
+
ABAABFFFBDFDGGGGGGGGGGGGHHHHHHHHHHHHGGHHHHHHHHHHHHHHHHHGHHHHHHHHHHHHHHHHHHHHHHHHHHHHGFHHHHHHHHGGGGHHHHHHHHHHGHHHHHHHHHHHHGHGGFGGHHHHHGHHHHGHHHHHHHHGHGHFHGHHHHHHHHHHHHHHHHGGGGGHHHHHHHHHHGGGEHHHGHHHGEGGHHHHFHHFHHHHH;GGHFHHHFHFHHHGHHHHEGGGGGFGFGGEGGGGGGC
@M05620:45:000000000-G6HP7:1:1101:21863:11000 1:N:0:192
AGATTACTGCAACAGTTCCCCCTGGACCTGGAAAAGTTTCTTGCCTGGCTTACAGAAGCTGAAACAACTGCCAATGTCCTACAGGATGCTACCCGTAAGGAAAGGCTCCTAGAAGACTCCAAGGGAGTAAAAGAGCTGATGAAACAATGGCAAGTAAGTCAGGCATTTCCGCTTTAGCACTCTTGTGGATCCAATTGAACAATTCTCAGCATTTGTACTTGTAACTGACAAGCCAGGGACAAAACAAAGAT
+
ABAABFFFFFFFGGGGGGGGGGGGHCGFHHHHGGHHFGHHHHHHHHHGGHHHHHHGHHHHHHHHHHHHHHHHHHHHHHHHHHHHHFHGHHDGGHGGGGHHHHHHHHHHGHGHEFHHHHHHHHHGGHGGHHHHHGGHHHGHGHGHHGHHHGHHHGHHHGHHHHHHHHHHHHGGGGGHHHHHHHHGHFGGEHHHHHHHHHGFHCGGHHHHGHHHH;GC0CGGHGFHHHHBCGHHEEFG.EGGEFF.FFGFFFF
@M05620:45:000000000-G6HP7:1:1101:21845:11001 1:N:0:192
AGATTACTGCAACAGTTCCCCCTGGACCTGGAAAAGTTTCTTGCCTGGCTTACAGAAGCTGAAACAACTGCCAATGTCCTACAGGATGCTACCCGTAAGGAAAGGCTCCTAGAAGACTCCAAGGGAGTAAAAGAGCTGATGAAACAATGGCAAGTAAGTCAGGCATTTCCGCTTTAGCACTCTTGTGGATCCAATTGAACAATTCTCAGCATTTGTACTTGTAACTGACAAGCCAGGGACAAAACAAAGAT
+
CCBBCFFFDFFFGGGFGGGGGGGGHHHHHHHHHHHHHHHHHHHHHHHHHHHHHHHHHHHHHHHHHHHHHHHHHHHHHHHHHHHHHHHHHHHHHHGGGGHHHHHHHHHHGHHHHHHFHHHHHHHGGHGFHHHHHGHHHHHHHHHHHHHHHGHHHGHHHHHHHHHHHHHHHHGGGGGHHHHHHHHHHHHGHHHHHHHHHGGGHHHHHHHHHHHHHHHHHHHHHHHHHHHGHHHHHGGGGGGGGFGGGGGGGGG
@M05620:45:000000000-G6HP7:1:1101:5661:11008 1:N:0:192
ATCTCTATCTCCTAAAAACCTGTTTAGATTTGGAGATAGACCTTCAGGTTTTTCATCATTTTCTGCATGAATTATACATTGACCACGTTCCAGCGTGGTCAGTTTGCAGCATTCTGTTATTTTGTTTGACAGAGTGTCTTGTTGAGAACATATGTAGGACATGATTTTTTCCTGCAACAGGGAAAATAAAGTATAAGTTTTAAAGATTTATTCTTTAATAAAGGATCTCAAAGCCAGCTTTAGAAAAAGGA
+
BBBBBFFFFFFFGGGFGGGGGGGHHHGHHHHHHGHHHHHHHHHHHGHHHHHGGHHHHBHHHHHHHHHHHHHHHHHHHHHHHHHHHHGHHHHHHHGGGGHHHHHHHHHHHHHHHHHHHHHHHHHHHHHHHHFHGHHHHHHHHHHHGHHHHHHHHHHGHHEGHHHHGHHHHGHHHHHHHHHHHGGHHFFGH1FFFFHHGHHHHHHFHBHHGFHHHHHHGBGFDGHHFHHHHHGGHHGHHGHHHFH0CGFHFGG
@M05620:45:000000000-G6HP7:1:1101:28401:11014 1:N:0:192
AAACCCAGAAGACATGAGGTCAGCTAGATCGGAAGAGCACACGTCTGAACTCCAGTCACGGACATTTATCTCGTATGCCGTCTTCTGCTTGAAAAAAAAAAAAAACTCCTCTCCACCTCCCCTTTCTTCCACTCTCTGCTTCCCCCCTTTCCCTTACTTCCTTCATTTCCTCTTTCTCCCTCTTGTTACTCCACTTTCCCCCTTCTTCCCCTTTTTCCTTTTCACTTCCCACCCCTATCCCCCACCCCTAC
+
AAAAABBBBFFFGGGGGGGFGGHHHHHHHHHGFGGHHHGHHHGHHHGHHHHHHHHHHGHGGGGGHHHHHFHHGFDHHHHGFGHGHHHGHHHHHHGH/EEFF<//</222222<2>000?/?/001111=FGF1<11111=<DGBC<-A<0<:000/:00;C0000:;GHF0CFBB09CFF//9000;009CC/CB0000;9.99B0/9/.:BF//B/FFB/;B/BBBB/./..;-9.99:/..-9..-...
@M05620:45:000000000-G6HP7:1:1101:5646:11020 1:N:0:192
ATCTCTATCTCCTAAAAACCTGTTTAGATTTGGAGATAGACCTTCAGGTTTTTCATCATTTTCTGCATGAATTATACATTGACCACGTTCCAGCGTGGTCAGTTTGCAGCATTCTGTTATTTTGTTTGACAGAGTGTCTTGTTGAGAACATATGTAGGACATGATTTTTTCCTGCAACAGGGAAAATAAAGTATAAGTTTTAAAGATTTATTCTTTAATAAAGGATCTCAAAGCCAGCTTTAGAAAAAGGA
+
CCCCCFFFFFFFGGGGGGGGGGHHHHHHHHHHHHHHHHHHHHHHHHHHHHHGGHHHHIHHHIHHHHHHHHHHHHHHHHHHHHHHHHGHHHHHHHGGGGHHHHHHHHHHHHHHHHHHHHHHHHHHHHHHHHHHHHHHHHHHHHHHHHHHHHHHHHHHHHHHHHHHHHHHHGHHHHHGHHHHHGGHHHGHHHHHHHHHHHHHHHHHHHHHHHHHHHHHHHHHHHHHHHHHHHHHHHHHHGHHHHHGHHHHGGH
@M05620:45:000000000-G6HP7:1:1101:9063:11037 1:N:0:192
AGATTACTGCAACAGTTCCCCCTGGACCTGGAAAAGTTTCTTGCCTGGCTTACAGAAGCTGAAACAACTGCCAATGTCCTACAGGATGCTACCCGTAAGGAAAGGCTCCTAGAAGACTCCAAGGGAGTAAAAGAGCTGATGAAACAATGGCAAGTAAGTCAGGCATTTCCGCTTTAGCACTCTTGTGGATCCAATTGAACAATTCTCAGCATTTGTACTTGTAACTGACAAGCCAGGGACAAAACAAAGAT
+
BBAABFFF@BDBGFABBABFGGGGHHHHGFFAFGHHHHHHHHHHHHHHHHHHHHB5B3FGBEAFGFHHHGHHFHHADDFHHHFFF1EGHHFHHHGFE?FGBGGHHHHHGHHHHBGGHHHHHFH??EEEGFFBGEGHHHFHHH3DHHHH?FCGGFGGHHHHGHBG/FGHHHGGGGGHFGFHHHHHHGHGEGHHHHHHHFHFF<DGHGHHHGHHHHHHHFHGHHFGHHHEGHGCGGGGFGGGG?B.FEEGGGB
@M05620:45:000000000-G6HP7:1:1101:9064:11055 1:N:0:192
AGATTACTGCAACAGTTCCCCCTGGACCTGGAAAAGTTTCTTGCCTGGCTTACAGAAGCTGAAACAACTGCCAATGTCCTACAGGATGCTACCCGTAAGGAAAGGCTCCTAGAAGACTCCAAGGGAGTAAAAGAGCTGATGAAACAATGGCAAGTAAGTCAGGCATTTCCGCTTTAGCACTCTTGTGGATCCAATTGAACAATTCTCAGCATTTGTACTTGTAACTGACAAGCCAGGGACAAAACAAAGAT
+
ABAACFFF@DDBFGABBBFGGGGGHHHHGEGFGGHHHHHHHHHHHHHHHHHHHHBDBFHHHHHHHHHHHHHHHHHBDDGHHHHHGGHHHHHHHHGGGGGGHHHHHHHHGHHHHHHHHHHHHGHGEEGFHFHHHEHHHHGHHHHHHHHH?FGGGGHHHHHHHHHHHHHHHHGGGGGHHHHHHHHHHHHGGHHHHHHHGBGFFCGHHHHHHHHHHHHHHFHHHGHHHHHGHHHHHGGGGGGGGGGGGGGGGGF
@M05620:45:000000000-G6HP7:1:1101:22059:11061 1:N:0:192
ATCTCTATCTCCTAAAAACCTGTTTAGATTTGGAGATAGACCTTCAGGTTTTTCATCATTTTCTGCATGAATTATACATTGACCACGTGGTCAGTTTGCAGCATTCTGTTATTTTGTTTGACAGAGTGTCTTGTTGAGAACATATGTAGGACATGATTTTTTCCTGCAACAGGGAAAATAAAGTATAAGTTTTAAAGATTTATTCTTTAATAAAGGATCTCAAAGCCAGCTTTAGAAAAAGGAAGAAAGGG
+
CCCCCFFFFFFFGGGGGGGGGGHHHHHHHHHHHHHHHHHHHHHHHHHHHHHGGHHHHHHHHHHHHHHHHHHHHHHHHHHHHHHHHHGHHGHHHHHHHHHHHHHHHHHHHHHHHHHHHHHHHHHHHHGHHHHHHHHHHHHHHHHHHHHDFGGGHHHHHHHHHGHHHHHHHHHHHGGHHHGHHFHHHHHGGGHHHHFHHHHHHHHHHHHHHHHHGFHHGHHHHHHGHHHHHGHHHHHBGHHHGGFGHHHHHHG
@M05620:45:000000000-G6HP7:1:1101:20624:11075 1:N:0:192
CATCCTGACCCTGAAGTACCCCGGCTTGATTTCTGACATTAGATCGGAAGAGCACACGTCTGAACTCCAGTCACGGACATTTATCTCGTATGCCGTCTTCTGCTTGAAAAAAAAAAAAAAAATATAATCACTCATCTTATTATTCTCCTCTCATCTTTCCCATCAAAAAAAATTTCCCTATACCCCTCCCTTCCCCTATTTCCCTCTTAGTTCTTTCCACCCATCACTTCCCTCTCTCTGTCTCCCCATTC
+
DDDDDFFFFFFFGGGGGGGGGGGGGGGGHHHHHHHHHHHHHHHHHHGGGGHHHHHHHGHHHGHHHHHHHHHHHHGGGGGHHHGHHHHHGGHHHHGFGHGHHHHHHHHG3FGFGGGC>/>/-<0111111100=<00000000=000=00/0/00000000000/:000.---.00;0000000;:...../0//9//.00099009/0000000090900:..//000900/0//90000:0090/.9/00
@M05620:45:000000000-G6HP7:1:1101:22049:11076 1:N:0:192
ATCTCTATCTCCTAAAAACCTGTTTAGATTTGGAGATAGACCTTCAGGTTTTTCATCATTTTCTGCATGAATTATACATTGACCACGTGGTCAGTTTGCAGCATTCTGTTATTTTGTTTGACAGAGTGTCTTGTTGAGAACATATGTAGGACATGATTTTTTCCTGCAACAGGGAAAATAAAGTATAAGTTTTAAAGATTTATTCTTTAATAAAGGATCTCAAAGCCAGCTTTAGAAAAAGGAAGAAAGGG
+
BBCCCFFFFFFFGGGGGGGGGGHHHHHHHHHHHHHHHHHHHHHHHHHHHHHGGHHHHHHHHHHHHHHHHHHHHHHHHHHHHHHHHHGHHGHHHHHHHHHHHHHHHHHHHHHHHHHHHHHHHHHHHHGHHHHHHHHHHHHGHHHHHHF?GGGHHHHHHHHHHGHHHHHGHHHHHGGHHHHHHHHHHHHHHGGHHHHHHHHHHHHHHHHHHHHHHHHHHHHGHHHBGHHHHFGHHHHFFBGHCFHHHHHHHHG
@M05620:45:000000000-G6HP7:1:1101:2910:11106 1:N:0:192
AAACCAAGCAGACACTCACCGCTCCCTCGCCACAGGCCAATAGTTTGTCCTCACTGAGTTGGCAACAAGTGGCTGCTGTGGCTGCCATTTTTCTGGTGATGGCCATCAGCTCCGACGAGGTCAGCTGGGGGGCTTTCTTTGTGTAAGCAACGAGAAACCTGAAAGAAGCATTTTTTAACTAAGTCCTGCTGAGTCATTCATGAGTTTTTAGCCGCCTTGCTTCTTCTCACAGACTCTCTACTCTCATGCCA
+
CCCCCCCFCFFFGGGGGGGGGGGGGGHHGGGGGHHHGGHHHHHHHHHHHHHHFFHHHHHHHHHHHHGHHHHHGGGGHHGHHHHGGHHHHHHHHHHHHHHHFGHHHHHHHHHHHGGGGGGGGHHGHHHHGGGGGGGGGGGGGGGGGGFFFFFFFFFFFFFFFEFFFFFFFFFFFFFFAFFFFFFFFFFFFFFFFFFFFFFFFFBFFFFFFFFFFFFFFFFFFFFFFFFFFFBFFFFFFFFFFFFFFFF;FF9
@M05620:45:000000000-G6HP7:1:1101:2927:11115 1:N:0:192
AAACCAAGCAGACACTCACCGCTCCCTCGCCACAGGCCAATAGTTTGTCCTCACTGAGTTGGCAACAAGTGGCTGCTGTGGCTGCCATTTTTCTGGTGATGGCCATCAGCTCCGACGAGGTCAGCTGGGGGGCTTTCTTTGTGTAAGCAACGATAAACCTGAAAGAAGCATTTTTTAACTAAGTCCTGCTGAGTCATTCATGAGTTTTTAGCCGCCTTGCTTCTTCTCACCGACTCTCTACTCTCATGCCA
+
BBBBBBBFBFBFGFGGGGGGGGFGGGCHGGGGGH2BFFGHHHFFGHGHHHFH3FGFHFHHHEG3FGEGFGHHFGGGHFHHEFGCCGBFFHHHHH4FHBGH43BGHHGFFFFHHGGG<EFGFGHGHECG?FCAADGGGGGG0CBGGFBFFFF-A.;:BBFF.BFFBFFFFFFFFFFFFBBFFFFBFFFEFFBFFFF/9FFFF/9BB;;FF?FFF9@DFD;FFBFFFFFFFF..9@CFFFFFFFFFF/;/:F/
@M05620:45:000000000-G6HP7:1:1101:12804:11119 1:N:0:192
AAACCAAGCAGACACTCACCGCTCCCTCGCCACAGGCCAATAGTTTGTCCTCACTGAGTTGGCAACAAGTGGCTGCTGTGGCTGCCATTTTTCTGGTGATGGCCATCAGCTCCGACGAGGTCAGCTGGGGGGCTTTCTTTGTGTAAGCAACGAGAAACCTGAAAGAAGCATTTTTTAACTAAGTCCTGCTGAGTCATTCATGAGTTTTTAGCCGCCTTGCTTCTTCTCACAGACTCTCTACTCTCATGCCA
+
CCCCCCCFCFFFGGGGGGGGGGGGGGHHGGGGGHHHGGHHHHHHHHHHHHHHHHHHHHHHHHHHHHHHHGHHGHGGHGHHHHHGGHGHHHHHHHHHHHHHHHHHHHHHHHHHHGGGGGGGGHHHHHHHGGGGGGGGGGGGGGGGGGFFFFFFFFFFFFFFFFFFFFFFFFFFFFFFFFFFFFFFFFFFFFFFFFFFFFFFFFFFFFFFFFFFFFFFFFFFFFFFFFFFFFFFFFFFFFFFFFFFFFFFFF0
@M05620:45:000000000-G6HP7:1:1101:12798:11136 1:N:0:192
AAACCAAGCAGACACTCACCGCTCCCTCGCCACAGGCCAATAGTTTGTCCTCACTGAGTTGGCAACAAGTGGCTGCTGTGGCTGCCATTTTTCTGGTGATGGCCATCAGCTCCGACGAGGTCAGCTGGGGGGCTTTCTTTGTGTAAGCAACGAGAAACCTGAAAGAAGCATTTTTTAACTAAGTCCTGCTGAGTCATTCATGAGTTTTTAGCCGCCTTGCTTCTTCTCACAGACTCTCTACTCTCATGCCA
+
AABBBBBFBFFFGGGGGGGGGGGGGGHHGGGGGHHHGGHHHHHHHHHHHHHHHHHHHHHHHHHHGHHHHGHHGHGGHHHHHHHGGHHHHHHHHHHHHHGHHHHHHHHHHHHHHGGGGGGGGHHHHHHHGGGGGGGGFGGGGGGGGGFFFFFFFFFFFFFFFFFFFFFFFFFFFFFFFFFFFFFFFFFFFFFFFFFFFFFFFFFEFFFFFFFFFDCCFFFFFFFFFFFFBFBFFFFFFFFFFFFFFFFFFF9
@M05620:45:000000000-G6HP7:1:1101:18979:11148 1:N:0:192
AAACCAAGCAGACACACGTCTGAACTCCAGTCACGGACATTTATCTCGTATGCCGTCTTCTGCTTGAAAAAAAAAAAAAACAAAAAAAATAAAAAAACGACAAATATACATAATAAAAGAAAATAAAAAAAAATATTAAACATGAATATTATAGTAATATTACAGTAAAATAGTAAAAGATAAAGCAAAATGAAATGAAAAAATAGAAAGAAAAGAGTACAGAGGAAGTAAACGAAAATACATAACAAACA
+
CCCCDCCFCFFFGGGGGGGGGGHHHHHHHHHHHHGGGGGHHHGHHHHHGGHHHHGGGHGHHHHHHHGHHHHGGGGE>>>>//?00///>022?22//////--01<1111111110000.<//00=000----.000000:0:0:000000000<000<0000000<000000:0000090000000/0/<0000000000.-.0:0000/.///./000000/../.00000....-00000:0:00...
@M05620:45:000000000-G6HP7:1:1101:27767:11193 1:N:0:192
AAACCAAGCAGACACTCACCGCTCCCTCGCCACAGGCCAATAGTTTGTCCTCACTGAGTTGGCAACAAGTGGCTGCTGTGGCTGCCATTTTTCTGGTGATGGCCATCAGCTCCGACGAGGTCAGCTGGGGGGCTTTCTTTGTGTAAGCAACGAGAAACCTGAAAGAAGCATTTTTTAACTAAGTCCTGCTGAGTCATTCATGAGTTTTTAGCCGCCTTGCTTCTTCTCACAGACTCTCTACTCTCATGCCA
+
CCCDDCCFCFFFGGGGGGGGGGGGGGHHGGGGGHHHGGHHHHHHHHHHHHHHHHHHHHHHHHHHHHHHHGHHGGGGHHHHHHHGGHHHHHHHHHHHHHHHHHHHHHHHHHHHHGGGGGGGGFHHHHHHGGGGGGGGGGGGGGGGGGFFFFFFFFFFFFFFFFFFFFFFFFFFFFFFFFFFFFFFFFFFFFFFFFFFFFFFFFFFFFFFFFFFFFFFFFFFFHHFFFFFFFFFFFFFFFFFHHFHFFFFFFF
@M05620:45:000000000-G6HP7:1:1101:8669:11224 1:N:0:192
ATCTCTATCTCCTAAAAACCTGTTTAGATTTGGAGATAGACCTTCAGGTTTTTCATCATTTTCTGCATGAATTATACATTGACCACGTGGTCAGTTTGCAGCATTCTGTTATTTTGTTTGACAGAGTGTCTTGTTGAGAACATATGTAGGACATGATTTTTTCCTGCAACAGGGAAAATAAAGTATAAGTTTTAAAGATTTATTCTTTAACAAAGGATCTCAAAGCCAGCTTTAGAAAAAGGAAGAAAGGG
+
AAABCFFFFFFFGGGGGGGGGGHHHHHHHHHHHHHHHHHHHHHHHHHHHHHGGHHHHHHHIIHIIHHHHHGHHGHGHHHHHGHHGHGHHGHHGHHHHHHFHHHHHHHHHHHHHHHHHHHHGHHHGHFGHHHHHHHHGHEHGHHGHHGFFGGHFHHHHHHHHGHHHHGEHHGHHGGHHGHHGHHHHHHGHFHHHGFFHHHHHHHHHHHHGFBFGFHHGHHHHFHHHHHEHEHHHGHHGHGGGGFHHGFFHGG
@M05620:45:000000000-G6HP7:1:1101:5540:11229 1:N:0:192
TACCTGTACTGGGGAAGCATTTGAATATCCCCCCATGGTGATGGGGACGGAGAACTGCTCCATAAACACAGGCAACGTGCCTAACTTTCCCGGGAAGATGAAGTCAAAGAGCGACCACAGCTCTCGGAGGTTATTTTGCATCGGTGAGCCAGACAGAATGATCCGATGAGGGGTGCGAAACTATTTGAGGAAAGGAAGCACCTTTTTATTAAATTTACCTTTTAGCAATCGCCATTCCTACCCTAAAGATC
+
BBBBCFFFFFFFGGGGGGGGGGHHHHHHHHHGGGGHHHGHGHHHHGGGGGGGGHHHHHHHHHHHHHHHHHHHGHHHGHHHHHHHHHHHHHHGGGFGGHHHHHHHHHHHHHHHGGGGGHHHHHHHHGGGGGEHHHHHHHHHHHGGGGGHHHHHHGHHGHHHHHHHHGGGHHHGG;@GGFGGGGGGGGGGGFFGGGGGGGGGGFFFFFFFFFFFFFFFFFFFFFFFFFFFFFFFFFFFFFFFFFFFFFFFFFF
@M05620:45:000000000-G6HP7:1:1101:8653:11235 1:N:0:192
ATCTCTATCTCCTAAAAACCTGTTTAGATTTGGAGATAGACCTTCAGGTTTTTCATCATTTTCTGCATGAATTATACATTGACCACGTGGTCAGTTTGCAGCATTCTGTTATTTTGTTTGACAGAGTGTCTTGTTGAGAACATATGTAGGACATGATTTTTTCCTGCAACAGGGAAAATAAAGTATAAGTTTTAAAGATTTATTCTTTAATAAAGGATCTCAAAGCCAGCTTTAGAAAAAGGAAGAAAGGG
+
AABCCFFFFFFFGGGGGGGGGGHHHHHHHHHHHHHHHHHHHHHHHHHHHHHGGHHHHHHHHHIHIHHHHHHHHHHHHHHHHHHHHHGHHGHHGHHHHHHGHHHHHHHHHHHHHHHHHHHHGHHHHHGHHHHHHHHHGHGHGHHHHHHHGHHHHHHHHHHHHGHHHHHGHHHHHGGHHHHHHHHHHHHHHHHHHHGHHHHHHHHHHHHHGHHHGHHHHHHHGFHHHHHGHGHHHGHHGGHGGGGHHHGHHHG
@M05620:45:000000000-G6HP7:1:1101:5554:11240 1:N:0:192
TACCTGTACTGGGGAAGCATTTGAATATCCCCCCATGGTGATGGGGACGGAGAACTGCTCCATAAACACAGGCAACGTGCCTAACTTTCCCGGGAAGATGAAGTCAAAGAGCGACCACAGCTCTCGGAGGTTATTTTGCATCGGTGAGCCAGACAGAATGATCCGATGAGGGGTGCGAAACTATTTGAGGAAAGGAAGCACCTTTTTATTAAATTTACCTTTTAGCAATCGCCATTCCTACCCTAAAGATC
+
BBCCCFFFFFFFGGGGGGGGGGHHHHHHHHHGGGGHHHGHHHHHHGGGGGGGGHHHHHHHHHHHHHHHHHHHGHHHGHHHHHHHHHHHHHHGGGGGGHHHHHHHHHHHHHHHGGGGGHHHHHHHHGGGGGGHHHHHHHHHHHGGGGGHHHHHHGHHHHHHHHHHHGGGHHHGGFFGGGGGGGGGGGGGGFFGGGGGGGGFGFFFFFFFFFFFFFFFFFFFFFFFFFFFFFFFFFFFFFFFFFFFFFFFFFF
@M05620:45:000000000-G6HP7:1:1101:13541:11251 1:N:0:192
CATCCTGACCCTGAAGTACCCCGGCTTGATTTCTGACATTAGATCGGAAGAGCACACGTCTGAACTCCAGTCACGGACATTTATCTCGTATGCCGTCTTCTGCTTGAAAAAACAACCAGTGCTGCTGACCGAGGCCCCCCTGAACCCCAAGGCCAACAGAGAGAAGATGACTCAGGTGAGGCTCGGCCGCCGCCCGTGCTCCTCCCGTCCTTTCCCCCGTCATTTTCTGCCCGGCTTGATTTCTGCCCTTC
+
BBBBBFFFFFFFGGGGGGGGGGCAAEEE2BGHFAE5FAGAG5BBF222AEH1AGHHCFFFGEHFFHHCFH5B@F>1>E/FH44@F4@1?EB343/?EGG4E4G43F0F??GE/?///?/??BG32BB3BG//>/>FFGGGGFC1GGGGDDGACHFAE./GF/A.//:0<0CCGFFFH/B..9CC9?.A?--9>FF-9;AEFFFFFFDEADDBFFFEF.-.9.9//;FBFEFE9-@BA-999;FF//:.9B.
@M05620:45:000000000-G6HP7:1:1101:9786:11272 1:N:0:192
CATCCTGACCCTGAAGTACCCCGGCTTGATTTCTGACATTAGATCGGAAGAGCACACGTCTGAACTCCAGTCACGGACATTTATCTCGTATGCCGTCTTCTGCTTGAAAAAAAAAAAAACAATAAAAGCATTAAAGTGACTTTATGATGAAGAGTGGTTAATGTCGAGATACGATCTCTGTAGAGTGGTGTGAAAGTATGACGAGAGATATGAGTGTAGTAGAGAACAAGTATATAGCTGATGTCAACTAA
+
CCCCCFFFFFFFGGGGGGGGGGGGGGGGHHHHHHHGHHHHGHHHHHGGGGHHHHHHHGHHHGHHHHHHHHHHHHG>>>EGHHHHFHHFFFHHHHGGGHGHHHHHHHHHHHHGGGGGB><//?1111110111111111111111><0000000.00.<.000000..-..00.....0;090;0000.0.9.0000009;00.:;.-.00000090:00;0009000///000000:000000;0000000
@M05620:45:000000000-G6HP7:1:1101:5809:11289 1:N:0:192
AAACCCAGAAGACATGAGGTCAGCTAGATCGGAAGAGCACACGTCTGAACTCCAGTCACGGACATTTATCTCGTATGCCGTCTTCTGCTTGAAAAAAAAAAAAAAAAAAATAAAAAATCAGGAGTAAGGTATTTAAAAAAGAAAAAAGGAAAAAACAGAGAGATGGAAAAGATGAAAATTAAGTATTAGTATAGGTAGAACGAGGGGGAGAGCGTGTTGTACAGTGTGTTTTAGAAGTATGGAGTGTGAAG
+
AAABBCBBBFFFGGGGGGGGGGHHHHHHHHHGGGGHHHHHHHGHHHGHHHHHHHHHHHHGGGGGHHHHGGHHHGGHHHHGEGHGHHHHHHHHFFHHGGGGG><///<//-0<<111-.00000.//<0000;0000000-...//.-../9//.-..////..000:00/;.:000000000000:000000000009000...-----:...-:....990;00000.///0/0:00000/0/0.9000;
@M05620:45:000000000-G6HP7:1:1101:28506:11294 1:N:0:192
ATCTCTATCTCCTAAAAACCTGTTTAGATTTGGAGATAGACCTTCAGGTTTTTCATCATTTTCTGCATGAATTATACATTGACCACGTTCCAGCGTGGTCAGTTTGCAGCATTCTGTTATTTTGTTTGACAGAGTGTCTTGTTGAGAACATATGTAGGACATGATTTTTTCCTGCAACAGGGAAAATAAAGTATAAGTTTTAAAGATTTATTCTTTAATAAAGGATCTCAAAGCCAGCTTTAGAAAAAGGA
+
BCCCCFFFFFFFGGGGGGGGGGGHHHHGHHHHHFHHHHHGHHGHHHHHHHHGGHHHHHHHHHHHHHHHHHHHHHHHHHHHHHHHHHGHHHHHHHGGGGHHHHHHHHHHHHHHHHHHHHHHHHHHHHHHHHHHHHGHHHHHHHHHHHHHHHHHHHHHHHHHHHHHHHHHHGHHHHHHHHHHHGGHHHHHHHHHHHHHHHHHHHHHHHHHHHHHHHHHHHHHHHHHHHHHHHHHHHHHHGHHHHGHGHHGGGF
@M05620:45:000000000-G6HP7:1:1101:13558:11295 1:N:0:192
TACCTGTACTGGGGAAGCATTTGAATATCCCCCCATGGTGATGGGGACGGAGAACTGCTCCATAAACACAGGCAACGTGCCTAACTTTCCCGGGAAGATGAAGTCAAAGAGCGACCACAGCTCTCGGAGGTTATTTTGCATCGGTGAGCCAGACAGAATGATCCGATGAGGGGTGCGAAACTATTTGAGGAAAGGAAGCACCTTTTTATTAAATTTACCTTTTAGCAATCGCCATTCCTACCCTAAAGATC
+
CCCCCFFFFFFFGGGGGGGGGGHHHHHHHHHGGGGHHHHHHHHHHGGGGGGGGFHHGHHHHHHHHHHHHHHHGHHHGHHHHHHGHHHHHHHGGGGGGHHHHHHHHHHHHHHHGGGGGHHHHHHHHGGGGGGHHHHHHHHHHHGGGGGHHHHHHGHHHHHHHHHHHFGGHHHGGFGGGECGGGGGGGGGGGCFGGGGGGGGGFFFFFFFFFFBBFFFFFFFFFFFFFFFFFEEF.EFFFFFFFFFFFFFFFF
@M05620:45:000000000-G6HP7:1:1101:13581:11298 1:N:0:192
TACCTGTACTGGGGAAGCATTTGAATATCCCCCCATGGTGATGGGGACGGAGAACTGCTCCATAAACACAGGCAACGTGCCTAACTTTCCCGGGAAGATGAAGTCAAAGAGCGACCACAGCTCTCGGAGGTTATTTTGCATCGGTGAGCCAGACAGAATGATCCGATGAGGGGTGCGAAACTATTTGAGGAAAGGAAGCACCTTTTTATTAAATTTACCTTTTAGCAATCGCCATTCCTACCCTAAAGATC
+
CBCCCFFFFFFFGGGGGGGGGGHHHHHHHHHGGGGHHHGHHHHHHGGGGGGGGHHHHHHHHHHHHHGHHHHHGHHHGHHHHHHHHHHHHHHGGGGGGHHHHHHHHHHHHHHHGGGGGHHHHHHHHGGGGGGHHHHHHHHHHHGGGGGHHHHHHGHHHHHHHHHHHGGGHHHGGFGGGFAGGGGGGGGGGFFFGGGGGGGFFFFFFFFFFFFBFFFFFFFFFFFFFFFFFFFFFFFFFFFFFFFBFBFFFFF
@M05620:45:000000000-G6HP7:1:1101:26129:11327 1:N:0:192
CATCCTGACCCTGAAGTACCCCGGCTTGATTTCTGACATTAGATCGGAAGAGCACACGTCTGAACTCCAGTCACGGACATTTATCTCGTATGCCGTCTTCTGCTTGAAAAAAAAAAAAAAAAAAAAAATAAATGAAATATATAAATTTAGTAAATAGAAAGAAGAACTGAAAAAAAATTAACTAGATATACCTCATCATTGGACGAATCATTTCAGTATAATACACATAACAATTGATGCTCTGTTCTAAT
+
DDCDDFFFFFFFGGGGGGGGGGGGGGGGHHHHHHHHHHHHHHHHHHGEGGHHHGHHHGGHHGHGHHHHHHHHHHGGGGGHHHHHHHHHGGHHHHGGGHGHHHHHHHHHHHGGGGGD><//-----:-<.000000000000000000000<0000000000/./0/<000<<0.9-<.000000<:00000000000:000000---.<0000000000000000000000:000<<00000000000000
@M05620:45:000000000-G6HP7:1:1101:8998:11336 1:N:0:192
TACCTGTACTGGGGAAGCATTTGAATATCCCCCCATGGTGATGGGGACGGAGAACTGCTCCATAAACACAGGCAACGTGCCTAACTTTCCCGGGAAGATGAAGTCAAAGAGCGACCACAGCTCTCGGAGGTTATTTTGCATCGGTGAGCCAGACAGAATGATCCGATGAGGGGTGCGAAACTATTTGAGGAAAGGAAGCACCTTTTTATTAAATTTACCTTTTAGCAATCGCCATTCCTACCCTAAAGATC
+
A3AAAFFFFFBFGGFFGGGGGGHFDHBGHHHGGGGHHHFHFHHHGGGGGG?FGHHHHHHHHGHGEFHHHGGHGHHHGHHHHHHGHHHHHHHGGGGGGAGHHFHFFFGDGHHGGGGGGHHHHHHHGDFDCCGHGHHHHHHHGHFGGGG0<C0<GGHGHHHHGHHHHAFGHHHGGGDG-99-AFBFGGGB.B;BFGGGEFGEFFFFFFF?BFB/;FFFFFFFFFFFFFFEFB.EFDAFFFFFFFEFFFBFBF9
@M05620:45:000000000-G6HP7:1:1101:3114:11343 1:N:0:192
TACCTGTACTGGGGAAGCATTTGAATATCCCCCCATGGTGATGGGGACGGAGAACTGCTCCATAAACACAGGCAACGTGCCTAACTTTCCCGGGAAGATGAAGTCAAAGAGCGACCACAGCTCTCGGAGGTTATTTTGCATCGGTGAGCCAGACAGAATGATCCGATGAGGGGTGCGAAACTATTTGCGGAAAGGAAGCACCTTTTTATTAAATTTACCTTTTAGCAATCGCCATTCCTACCCTAAAGATC
+
AABBBFFFFF5CFECEEFFGGGHG5GHHHHHGGGGHHFGFHGHHGG2EE?AEAGHHGHHHHHHBGEHHHHFGGGFH?HEFHHHFHHHHHHHAEE/E/0FGFFFHHHEFBFBG@CGGGHEGGHHHHGFGGGGH1FGHGHH1GHFDGAFGFGFGCC<C<BG<DDHHGDGGB0CE@ECC9;B-AF0FGGG09-9-9.9BBFEFFFFFFFFFFFBFBFFFFFFFFFFB/:BBFF.AD.AFFFFFFFFF..///9;
@M05620:45:000000000-G6HP7:1:1101:9017:11347 1:N:0:192
TACCTGTACTGGGGAAGCATTTGAATATCCCCCCATGGTGATGGGGACGGAGAACTGCTCCATAAACACAGGCAACGTGCCTAACTTTCCCGGGAAGATGAAGTCAAAGAGCGACCACAGCTCTCGGAGGTTATTTTGCATCGGTGAGCCAGACAGAATGATCCGATGAGGGGTGCGAAACTATTTGAGGAAAGGAAGCACCTTTTTATTAAATTTACCTTTTAGCAATCGCCATTCCTACCCTAAAGATC
+
CCCCCFFFFFFFGGGGGGGGGGHHHHHHHHHGGGGHHHHHHHHHHGGGGGGGGHHHHHHHHHHHHHHHHHHHGHHHGHHHHHHHHHHHHHHGGGGGGHHHHHHHHHHHHHHHGGGGGHHHGHHHHGGGGGCGHHHHHHHHHHGGGGGGFHHHHGHHHHHHHHHHHGGGHHHGGDFGGGGGGGGGGGGGGGFGGGGGG?EFFFFFFFFFFFFFFFFFFFFFFFFFFFFFFF?FFFFFFFFFFFFFFFFFFFF
@M05620:45:000000000-G6HP7:1:1101:3090:11361 1:N:0:192
TACCTGTACTGGGGAAGCATTTGAATATCCCCCCATGGTGATGGGGACGGAGAACTGCTCCATAAACACAGGCAACGTGCCTAACTTTCCCGGGAAGATGAAGTCAAAGAGCGACCACAGCTCTCGGAGGTTATTTTGCATCGGTGAGCCAGACAGAATGATCCGATGAGGGGTGCGAAACTATTTGAGGAAAGGAAGCACCTTTTTATTAAATTTACCTTTTAGCAATCGCCATTCCTACCCTAAAGATC
+
AAABBFFFFFFFGGGFGGGGGGHFFGHHHHHGGGFHHHBFFHHHHGGGGGGGGHHHHHHHHFHHHHHHHHHHGHGGGHHHHHHHHHHHHHHGGGEFGHHHHFHHHHHHHHHHGGGGGHHHHHHHHGGDFGCHHHHHHHFFHHGGGGGHGHHHHGHHFFHHHHHHHGGGHHHGG;CFGDDGGGGGGGGFGG:BFFFBBFEFGFFFFFFFFFFFFFFFFFFFFFFFFFFFFFFFFBAFFFFFFFFFFFFFFF;
@M05620:45:000000000-G6HP7:1:1101:23790:11363 1:N:0:192
AGATTACTGCAACAGTTCCCCCTGGACCTGGAAAAGTTTCTTGCCTGGCTTACAGAAGCTGAAACAACTGCCAATGTCCTACAGGATGCTACCCGTAAGGAAAGGCTCCTAGAAGACTCCAAGGGAGTAAAAGAGCTGATGAAACAATGGCAAGTAAGTCAGGCATTTCCGCTTTAGCACTCTTGTGGATCCAATTGAACAATTCTCAGCATTTGTACTTGTAACTGACAAGCCAGGGACAAAACAAAGAT
+
>A>>AFFF@BDBFGGBGFGGFGGGGGFHFHFCGFHHFGHCGHHGHHHHHHHHHEFGGHHHHFHFHHHGHHHHHHHGHHHHGGHHHCHHHHHHHHGAEGHHHFBGFGFGGHHHHHHGHHHHHHHGGHGGHFGHHGHHHHFGHFFGFGFHHHHGHGHHHHHHHGBGGHHHHHGGGGGHHGFHHHHHGHHGEHFHHHHHFGFGGHHHHHHHGGHHHHHHHFHFHFHCFFHFCHCGHGFGEDEGGFBFFAEFFGG
@M05620:45:000000000-G6HP7:1:1101:3112:11366 1:N:0:192
TACCTGTACTGGGGAAGCATTTGAATATCCCCCCATGGTGATGGGGACGGAGAACTGCTCCATAAACACAGGCAACGTGCCTAACTTTCCCGGGAAGATGAAGTCAAAGAGCGACCACAGCTCTCGGAGGTTATTTTGCATCGGTGAGCCAGACAGAATGATCCGATGAGGGGTGCGAAACTATTTGAGGAAAGGAAGCACCTTTTTATTAAATTTACCTTTTAGCAATCGCCATTCCTACCCTAAAGATC
+
CCCCCFFFFFFFGGGGGGGGGGHHHHHHHHHGGGGHHHGHHHHHHGGGGGGGGHHHHHHHHHHHHHHHHHHHGHHHGHHHHHHHHHHHHHHGGGGGGHHHHHHHHHHHHHHHGGGGGHHHHHHHHGGGGGGHHHHHHHHHHHGGGGGHHHHHHGHHHHHHHHHHHGGGHHHGGGGGGGGGGGGGGGGGGGCGGFGGGGGFGFFFFFFFFFFFFFFFFFFFFFFFFFFFFFAEFFFFFFFFFFFFFFFFFFF
@M05620:45:000000000-G6HP7:1:1101:12658:11386 1:N:0:192
TACCTGTACTGGGGAAGCAATCGCCATTCCTACCCTAAAGATCGGAAGAGCACACGTCTGAACTCCAGTCACGGACATTTATCTCGTATGCCGTCTTCTGCTTGAAAAAAAAAAAAAAAAAAAAAAAAGAGTTAAAATAAAAATTACCAGAAAAGTAAGAGAAGACAGAAGAAAAGTGCAATGGTGAGCTAATATGAAAACGTCATGGACAGACGACGACCCAATATCGCCCAAATAGAAAGCTCTCTCCT
+
CCCDCFFFFFFFGGGGGGGGGGGGGGGHHHHHHHHHHHHHHHHHGGGGHHHHHGHGHHHGHHHHHHHGHHHHGGGGGHHHHHGHHHGGHHHHGFGHGHHHHHHHHHHGHGGGGF<>></-<----:--..:000000000000.0:0000./0//00;;00/0/0////000////00000000000.0000000:0000/-....00000./.--------../000.......0000000/000000/0
@M05620:45:000000000-G6HP7:1:1101:19652:11395 1:N:0:192
TACCTGTACTGGGGAAGCATTTGAATATCCCCCCATGGTGATGGGGACGGAGAACTGCTCCATAAACACAGGCAACGTGCCTAACTTTCCCGGGAAGATGAAGTCAAAGAGCGACCACAGCTCTCGGAGGTTATTTTGCATCGGTGAGCCAGACAGAATGATCCGATGAGGGGTGCGAAACTATTTGAGGAAAGGAAGCACCTTTTTATTAAATTTACCTTTTAGCAATCGCCATTCCTACCCTAAAGATC
+
CCCCCFFFFFFFGGGGGGGGGGHHHHHHHHHGGGGHHHGHHHHHHGGGGGGGGHHHHHHHHHHHHHHHHHHHGHHHGHHHHHHHHHHHHHHGGGGGGHHHHHHHHHHHHHHHGGGGGHHHHHHHHGGGGGGHHHHHHHHHHHGGGGGHHHHHHGHHHHHHHHHHHGGGHHHGGGGGGGGGGGGGGGGGGGGGGGGGGGGGGFFFFFFFFFFFFFFFFFFFFFFFFFFFFFFFFFFFFFFFFFFFFFFFFFF
@M05620:45:000000000-G6HP7:1:1101:4957:11396 1:N:0:192
AGATTACTGCAACAGTTCCCCCTGGACCTGGAAAAGTTTCTTGCCTGGCTTACAGAAGCTGAAACAACTGCCAATGTCCTACAGGATGCTACCCGTAAGGAAAGGCTCCTAGAAGACTCCAAGGGAGTAAAAGAGCTGATGAAACAATGGCAAGTAAGTCAGGCATTTCCGCTTTAGCACTCTTGTGGATCCAATTGAACAATTCTCAGCATTTGTACTTGTAACTGACAAGCCAGGGACAAAACAAAGAT
+
BBBBBFFFFFFFGGGGGGGGGGGG4GHHGGHHHGHHHHHHHHGHHHHHHHHHHHGHHHHHHHHHHHHHHHHHHHHHHHHHHHHHBGGHHHHHHHGGGGHHGHHHGHHHGHHHHHHHHHHHHHHGGFGGHHHHHGHHHHHHHGHHHHHHHHHHHGHHHHHHHHHHHHHHHHGGGGGHGHHHHHHHHGHGHHHHHGHHHHHHHHHHHHHHHHHHHHHHHGHHHHHHHHHEHHGGHGGGGGGG.A/CFGGGFGC
@M05620:45:000000000-G6HP7:1:1101:4944:11409 1:N:0:192
AGATTACTGCAACAGTTCCCCCTGGACCTGGAAAAGTTTCTTGCCTGGCTTACAGAAGCTGAAACAACTGCCAATGTCCTACAGGATGCTACCCGTAAGGAAAGGCTCCTAGAAGACTCCAAGGGAGTAAAAGAGCTGATGAAACAATGGCAAGTAAGTCAGGCATTTCCGCTTTAGCACTCTTGTGGATCCAATTGAACAATTCTCAGCATTTGTACTTGTAACTGACAAGCCAGGGACAAAACAAAGAT
+
BBBBBFFFBFFFGGGGGGGGGGGGDHHHHHHHHHHHHHHHHHHHHHHHHHHHHHHHHHHHHHHHHHHHHHHHHHHHHHHHHHHHBHHHHHHHHHGGGGHHHHFGHHHHGHHHHHHHHHHHHHHGGHGGHHHHHGHHHHHHHHHHHHHHHHHHHGHHHHHHHHHHHHHHHHGGGGGHGHHHHHHHHHHGHHHHGHHHHHHHHHHHHHHHHHHHHHHHHFHHHHHHHHHGHGHHHGGGGGGGGGFGGGGGGGG
@M05620:45:000000000-G6HP7:1:1101:4960:11419 1:N:0:192
AGATTACTGCAACAGTTCCCCCTGGACCTGGAAAAGTTTCTTGCCTGGCTTACAGAAGCTGAAACAACTGCCAATGTCCTACAGGATGCTACCCGTAAGGAAAGGCTCCTAGAAGACTCCAAGGGAGTAAAAGAGCTGATGAAACAATGGCAAGTAAGTCAGGCATTTCCGCTTTAGCACTCTTGTGGATCCAATTGAACAATTCTCAGCATTTGTACTTGTAACTGACAAGCCAGGGACAAAACAAAGAT
+
A?AAAFFFBFFFGGAFFGGGGGGG4EGFH4AGGHHHGHHHHHHHHHHHHHHEHF3FHHHHHHHHGGHHHGHHH3GGHHHHGHHH3FHFGHHHHHGGC?HHHF311FFGGHHHHHFGHHHHGF3FGEGGHHHHGGHHHHHHGDHHHHHHEFGHCEGHHHHHHHHGHHHGHHGGGGGG<FHHHHHHHHHGHHHHGBGHFEGGHHHHHHHHHHHHHCFHHGHHGHFGHHCCFGGAAEGG..9EE?BFAEEGFGG
@M05620:45:000000000-G6HP7:1:1101:16120:11433 1:N:0:192
ATCTCTATCTCCTAAAAACCTGTTTAGATTTGGAGATAGACCTTCAGGTTTTTCATCATTTTCTGCATGAATTATACATTGACCACGTTCCAGCGTGGTCAGTTTGCAGCATTCTGTTATTTTGTTTGACAGAGTGTCTTGTTGAGAACATATGTAGGACATGATTTTTTCCTGCAACAGGGAAAATAAAGTATAAGTTTTAAAGATTTATTCTTTAATAAAGGATCTCAAAGCCAGCTTTAGAAAAAGGA
+
CCCCCFFFFFFFGGGGGGGGGGHHHHHHHHHHHHHHHHHHHHHHHHHHHHHGGHHHHHHHHHHHHHHHHHHHHHHHHHHHHHHHHHGHHHHHHHGFGGHHHHHHHHHHHHHHHHHHHHHHHHHHHHHHHHHHHHHHHHHHHHHHHHHHHHHHHHHHHHHHHHHHHHHHHGHHHHHHHHHHHGGHHHGHHGHHHHHHHHHHHHHHHHHHHHHHHHHHHFHHHHGHHHHHHHHHHHHHHGHHHGHFHHHHGGH
@M05620:45:000000000-G6HP7:1:1101:18371:11438 1:N:0:192
ATCTCTATCTCCTAAAAACCTGTTTAGATTTGGAGATAGACCTTCAGGTTTTTCATCATTTTCTGCATGAATTATACATTGACCACGTGGTCAGTTTGCAGCATTCTGTTATTTTGTTTGACAGAGTGTCTTGTTGAGAACATATGTAGGACATGATTTTTTCCTGCAACAGGGAAAATAAAGTATAAGTTTTAAAGATTTATTCTTTAATAAAGGATCTCAAAGCCAGCTTTAGAAAAAGGAAGAAAGGG
+
CCCCDFFFFFFFGGGGGGGGGGHHHHHHHHHHHHHHHHHHHHHHHHHHHHHGGHHHHHHHHHHHHHHHHHHHHHHHHHHHHHHHHHGHHGHHHHHHHHHHHHHHHHHHHHHHHHHHHHHHHGHHHHHHHHHHHHHHHHGHHHHHHHHGHHGHHHHHHHHHHGHHHHHHHHHHHGGHHHGHGHHHHHHHHHHHHHHHHHHHHHHHHHHHHHHHHHHHHHHHHHHHHHHGHEHHHGHGHGHHDGHHHHHHHGG
@M05620:45:000000000-G6HP7:1:1101:18355:11456 1:N:0:192
ATCTCTATCTCCTAAAAACCTGTTTAGATTTGGAGATAGACCTTCAGGTTTTTCATCATTTTCTGCATGAATTATACATTGACCACGTGGTCAGTTTGCAGCATTCTGTTATTTTGTTTGACAGAGTGTCTTGTTGAGAACATATGTAGGACATGATTTTTTCCTGCAACAGGGAAAATAAAGTATAAGTTTTAAAGATTTATTCTTTAATAAAGGATCTCAAAGCCAGCTTTAGAAAAAGGAAGAAAGGG
+
BBBBBFFFFFFFGGGGGGGGGGHHHHHHHHHFHHHHHHHHHHHHHHHHHHHGGHHHHHHHHHHHHHHHHGHHHHHHHHHHHHHHHHGHGGHHHHHHHHHGHHGHHHHHHFHHHHHHHHHHHHHHHGFGHHHHHHHHGHFGHHHGHHHHHHHHHHHHHHHHHGHHHHHHHHHHHGGHHHHHHHHHHHHHHGHHHHHGHGHHGHHHHHHHGHHHHHHHGHHGGGHGHFHHHEHHHGHHHHGF?FFHHHHHHHG
@M05620:45:000000000-G6HP7:1:1101:2913:11466 1:N:0:192
TACCTGTACTGGGGAAGCATTTGAATATCCCCCCATGGTGATGGGGACGGAGAACTGCTCCATAAACACAGGCAACGTGCCTAACTTTCCCGGGAAGATGAAGTCAAAGAGCGACCACAGCTCTCGGAGGTTATTTTGCATCGGTGAGCCAGACAGAATGATCCGATGAGGGGTGCGAAACTATTTGAGGAAAGGAAGCACCTTTTTATTAAATTTACCTTTTAGCAATCGCCATTCCTACCCTAAAGATC
+
AAAAAFFFFFFFGFGEGGGGGGHHHHHHHHHGGGGHHHGGFGHGHGGGGGGGGHHHHHHHHHHHHHHHHGHHGHHHGHHHHHHHHHHHHGHGGGGGGHHHHHGHHHHHGHHHGGGGGHHHHHHHHGGDGGEHHHHHHHGFGHGGGGGHHHHHHGHHGGHHHHHHHFGGHGHGGADGGGGGGGGGGGGGGGCFFGGGGFFFGFFFFFFFFFFFFFFFFFFFFFFFFFFFFFFFFFFFFFFFFFFFFFFFFFF
@M05620:45:000000000-G6HP7:1:1101:2920:11484 1:N:0:192
TACCTGTACTGGGGAAGCATTTGAATATCCCCCCATGGTGATGGGGACGGAGAACTGCTCCATAAACACAGGCAACGTGCCTAACTTTCCCGGGAAGATGAAGTCAAAGAGCGACCACAGCTCTCGGAGGTTATTTTGCATCGGTGAGCCAGACAGAATGATCCGATGAGGGGTGCGAAACTATTTGAGGAAAGGAAGCACCTTTTTATTAAATTTACCTTTTAGCAATCGCCATTCCTACCCTAAAGATC
+
BCCCCFFFFFFFGGGGGGGGGGHHHHHHHHHGGGGHHHHHHHHHHGGGGGGGGHHHHHHHHHHHHHHHHHHHGHHHGHHHHHHHHHHHHHHGGGGGGHHHHHHHHHHHHHHHGGGGGHHHHHHHHGGGGGGHHHHHHHHHHHGGGGGHHHHHHGHHHHHHHHHHHGGGHHHGGGGGGGGGGGGGGGGGGGFGGGGGGGGGGFFFFFFFFFFFFFFFFFFFFFFFFFFFFFEFFFFFFFFFFFFFFFFFFFF
@M05620:45:000000000-G6HP7:1:1101:2902:11485 1:N:0:192
TACCTGTACTGGGGAAGCATTTGAATATCCCCCCATGGTGATGGGGACGGAGTACTGCTCCATAAACACAGGCAACGTGCCTAACTTTCCCGGGAAGATGAAGTCAAAGAGCGACCACAGCTCTCGGAGGTTATTTTGCATCGGTGAGCCAGACAGAATGATCCGATGAGGGGTGCGAAACTATTTGAGGAAAGGAAGCACCTTTTTATTAAATTTACCTTTTAGCAATCGCCATTCCTACCCTAAAGATC
+
AA>ABFFFFFFFGGGFGEGGGGFBFFHHHFEFEGFHHHHGGFFFEFCEFGGG1BGFFDGGHHHFFBGFCGHHGHHHFHHFHHHHHHHHHDDEEF/>EBGGFGGFHEBGHFHGEEGDGHGH/GGHHEGGFG??1GFHHHGHHEFAEFFHFGFGGFHGCGFHGHFFCADEHHGGG:AAD9??BGGEGFFFCF;/;FF;9A./CCFBFFFFFFF/BBFFFFFFFFFFFFFE/:EEDAEFB9FFB?FFFFFBBF;
@M05620:45:000000000-G6HP7:1:1101:9995:11505 1:N:0:192
TACCTGTACTGGGGAAGCATTTGAATATCCCCCCATGGTGATGGGGACGGAGAACTGCTCCATAAACACAGGCAACGTGCCTAACTTTCCCGGGAAGATGAAGTCAAAGAGCGACCACAGCTCTCGGAGGTTATTTTGCATCGGTGAGCCAGACAGAATGATCCGATGAGGGGTGCGAAACTATTTGAGGAAAGGAAGCACCTTTTTATTAAATTTACCTTTTAGCAATCGCCATTCCTACCCTAAAGATC
+
BBBBBFFFFFFFGGGGGGGGGGHHHHHHHHHGGGGHHHGHHHHHHGGGGGGGGHHHHHHHHHHHHHHHHHHHGGHHGHHHHHHHHHHHHHHGGGGGGHHHHHHHHHHHHHHHGGGGGHHHHHHHHGGGGGGHHHHHHHHGHHGGGGGHGFHHHGHGHHHHHHHHHGDGHHHGGEDGGGGGGGGGGGGGGGBFGGGGFAEGGFFFFFFFFFFFFFFFFFFFFFFFFFFFFFEFFFFFFFFFFFFFFFFFFFF
@M05620:45:000000000-G6HP7:1:1101:5816:11511 1:N:0:192
CATCCTGACCCTGAAGTACCCCGGCTTGATTTCTGACATTAGATCGGAAGAGCACACGTCTGAACTCCAGTCACGGACATTTATCTCGTATGCCGTCTTCTGCTTGAAAAAAAAAAAAAAATAAAAACCCCATCAATATACGCTTTCCTTGCTTCCTCGCTCAATACATATTAAGCTTCCCCCTCAATCATTCCTAACTTCCACGAAGCACTGATCTCGCTCCTGCTCCGTCAGCTTACGTCTGGCGTTCT
+
DDDDDFFFFFFFGGGGGFGGGGGGGGGGHHHHHHHHHHHHHHHHHHGGGGHHHHHHHGHHHGHHHHHHHHHHHHGGGGGHHHHHGHHHGGHHHHGGGHGHHHHHHHHHFHHGGDGC>>//-01>111.....//00000=0.....000000000000.-...000000:0000000000:/.-..000:00:0000/000000.-..-0:0/00000.....000000.;...0000;./././0-.-..
@M05620:45:000000000-G6HP7:1:1101:27967:11516 1:N:0:192
TACCTGTACTGGGGAAGCGTGTAGCAATCGCCATTCCTACCCTAAAGATCGGAAGAGCACACGTCTGAACTCCAGTCACGGACATTTATCTCGTATGCCGTCTTCTGCTTGAAAAAAAAAATATACTTCTCAACTTTATCCTCTTTTCTCCTACCCTCCTTCTCCTCTTCTTTTTTCTCCCCTCATTTCTCTCCCACCTCCCCCTTTTCGTCCCTTCCCCTATTCACCCTCTCCCATCTCCCTGCCCTGCT
+
CCCCCFFFFFFFGGGGGGGGGGHHHHHHHGGGEBFGGHHHHHHHHHHHHHHGGGGHHHHHHHGGHHGGFHHHHHHGHBGFGEFFHHHFHHHHHGGHHHHGGGHGHHGGHHHHHHHGGGCGC0222222222110?1<11<11<1?11111<11<>01.<0110<=0<0000=000-;000;C/?:0;000:00///.9.9:9..-9000-;:;.09/9BB../////:.9;F//9.9//9:9./.;./9./
@M05620:45:000000000-G6HP7:1:1101:24535:11519 1:N:0:192
CATCCTGACCCTGAAGTACCCCATTGAGCATGGCATCGTCACCAACTGGGACGACATGGAGAAGATCTGGCACCACACCTTCTACAACGAGCTGCGCGTGGCCCCGGAGGAGCACCCAGTGCTGCTGACCGAGGCCCCCCTGAACCCCAAGGCCAACAGAGAGAAGATGACTCAGGTGAGGCTCGGCCGACGCCCGTGCTCCTCCCGTCCTTTCCCCAGTCATTTTCTGCCCGGCTTGATTTCTGACATTT
+
CCCCCFFFFFFFGGGGGGGGGGGHHHHHHHHHHHHHHGHHHGHHHGGHGHHHGGGGGHHHHHHHHHHHHHHHHGHHHGGHHHHHHHHHGGGGGHGGGGGGGGHHGGGGGGGGHHHHGGHGHHHHHHHHHHGGGGGGGGGGGGHHHHGGGFHGHHGGGGGGGGGGGGGFGGGGGGGGGGGGGGGGFFFFFFFFFFFFADFEFFFFFFFAFFAFFFFFFFFBF0BFFFFFFFFFFBADDFAFFFB0B0B0FF0
@M05620:45:000000000-G6HP7:1:1101:18244:11532 1:N:0:192
TACCTGTACTGGGGAAGCATTTGAATATCCCCCCATGGTGATGGGGACGGAGAACTGCTCCATAAACACAGGCAACGTGCCTAACTTTCCCGGGAAGATGAAGTCAAAGAGCGACCACAGCTCTCGGAGGTTATTTTGCATCGGTGAGCCAGACAGAATGATCCGATGAGGGGTGCGAAACTATTTGAGGAAAGGAAGCACCTTTTTATTAAATTTACCTTTTAGCAATCGCCATTCCTACCTTAAAGATC
+
CCCCCFFFFFFFGGGGGGGGGGHHHHHHHHHGGGGHHHHHHHHHHGGGGGGGGHHHHHHHHHHHHHHHHHAGGHHHGHHHHHHHHHHHHHHGGGGGGHHHHHHHHHHHHHHHGGGGGHHHHHHHHGGGGGGHHHHHHHHHHHGGGGGHHHHHHGHHGHHHHHHHHDGGHHHGGEGGGFGGGGGGGGGGFGFGGGGGGGGGGFFFFFFFFFFFFFFFFFFFFFFFFFFFFFFFFFFFFFFFFFFFFFFFFFF
@M05620:45:000000000-G6HP7:1:1101:11436:11554 1:N:0:192
TACCTGTACTGGGGAAGCATTTGAATATCCCCCCATGGTGATGGGGACGGAGAACTGCTCCATAAACACAGGCAACGTGCCTAACTTTCCCGGGAAGATGAAGTCAAAGAGCGACCACAGCTCTCGGAGGTTATTTTGCATCGGTGAGCCAGACAGAATGATCCGATGAGGGGTGCGAAACTATTTGAGGAAAGGAAGCACCTTTTTATTAAATTTACCTTTTAGCAATCGCCATTCCTACCCTAAAGATC
+
AABBBFFFFFBFGGGGGFGGGGHHHHHHHHHGGGGHHHGHHHHHHGGGGGGGGHHHHHHHHHHHHHHHHHHHGHHHGHHHHHHHHHHHHHHGGGGGFHHHHFHHHHHHHHGHGGGGGHHGHHHHGGGGGGFHHHHHHHHHHHGGGGGGHFHHHGHHEHHHFGHHHGGGGHHCGGGGGEGGGGFGGGGGFFBFFGGGEFFFFEFFFFFFFFFFFFFFFFFFFFFFFFFFFFAEFFFFFFFFFFFFB.;FFFF
@M05620:45:000000000-G6HP7:1:1101:11452:11565 1:N:0:192
TACCTGTACTGGGGAAGCATTTGAATATCCCCCCATGGTGATGGGGACGGAGAACTGCTCCATAAACACAGGCAACGTGCCTAACTTTCCCGGGAAGATGAAGTCAAAGAGCGACCACAGCTCTCGGAGGTTATTTTGCATCGGTGAGCCAGACAGAATGATCCGATGAGGGGTGCGAAACTATTTGAGGAAAGGAAGCACCTTTTTATTAAATTTACCTTTTAGCAATCGCCATTCCTACCCTAAAGATC
+
BBBBBFFFFFFFGGGGGGGGGGHHHHHHHHHGGGGHHHGHHHHHHGGGGGGGGHHHHHHHHHHHHHHHHHHHGGHHGHHHHHHHHHHHHHHGGGFGGHHHHHHHHHHHHHHHGGGGGHHHHHHHHGGGGGEHHHHHHHHHHHGGGGGHHHHHHGHHHHHHHGHHHGGGHHGGGEDGGGFGGGGGGGGFEFBFGGGGGGGEFEFFFFFFFFFFFFFFFFFFFFFFFFFFFFFFFFFFFFFFFFFFFFFFFFF
@M05620:45:000000000-G6HP7:1:1101:11436:11574 1:N:0:192
TACCTGTACTGGGGAAGCATTTGAATATCCCCCCATGGTGATGGGGACGGAGAACTGCTCCATAAACACAGGCAACGTGCCTAACTTTCCCGGGAAGATGAAGTCAAAGAGCGACCACAGCTCTCGGAGGTTATTTTGCATCGGTGAGCCAGACAGAATGATCCGATGAGGGGTGCGAAACTATTTGAGGAAAGGAAGCACCTTTTTATTAAATTTACCTTTTAGCAATCGCCATTCCTACCCTAAAGATC
+
CBCCCFFFFFFFGGGGGGGGGGHHHHHHHHHGGGGGHHHHHHHHHGGGGGGGGHHHHHHHHHHHHHHHHHHHGHHHGHHHHHHHHHHHHHHGGGGGGHHHHHHHHHHHHHHHGGGGGHHHHHHHHGGGGGGHHHHHHHHHHHGGGGGHGHHHHGHHHHHHHHHHHDFGHHHGGEDGGEGGGGGGGGGGGGCFG.CFGGGGGFFFFFFFFFF/FFFFFFFFFFFFFFFFFFEFFFFFFFFFFFFFFFFFFFF
@M05620:45:000000000-G6HP7:1:1101:24358:11584 1:N:0:192
AGATTACTGCAACAGTTCCCCCTGGACCTGGAAAAGTTTCTTGCCTGGCTTACAGAAGCTGAAACAACTGCCAATGTCCTACAGGATGCTACCCGTAAGGAAAGGCTCCTAGAAGACTCCAAGGGAGTAAAAGAGCTGATGAAACAATGGCAAGTAAGTCAGGCATTTCCGCTTTAGCACTCTTGTGGATCCAATTGAACAATTCTCAGCATTTGTACTTGTAACTGACAAGCCAGGGACAAAACAAAGAT
+
BBBBBFFFFFFFGGCGGFGGGGGGHHHHHHHHGHGHGFHHFHHHHHHHHHHHHHHHHHHHHGHHHHHHHHHHHHHHGHHHHHHHGHHHHHHHHHGGGGHHHGHHHHHHGHHHHHHFHHHFHFHGGGGEHHHHHGHHHGHHHFHHHHHHHGHHHGHHHHHHHHFFHHHHHHGGGGGHEHGHHHHHHHHGHFGHHHHHHHFFHHHHHHHHHHHHHHHHHFHHHHHHHHHGGHHHEGGGGGGGGGGFGGGGGGF
@M05620:45:000000000-G6HP7:1:1101:9386:11594 1:N:0:192
AAACCCAGAAGACATGAGGTCAGCTAGATCGGAAGAGCACACGTCTGAACTCCAGTCACGGACATTTATCTCGTATGCCGTCTTCTGCTTGAAAAAAAAAAAATTCACCACACTGTTTTTTTTTTTTCCATCTATTCTTGTTACTCACCTCTTTCTTACCTGCTTTTTTCCTTCCCCCTGTCCACTAACATATCATGTTTACCTCTTACTTCTTTACTACCTACTCTCCCCTCCATCTTTAGACACATAAC
+
AAAABBAA4CFBGGGGGFCFGGHCHHHGHGFEGDGHGHHHHHGHHHGGFGHGHHAABABEGGGGHHHHHGHGFFGHF5GFFGGGFHGEGHHFHHFEF@EE///0?3332B//?22@222///<----/<=0000=00C00:<00<0;CA0.0000:;00;00.;09CB-;0090//C.-:BB;00;/://///:99/9;9F//9////;F//9/B9////.////9///;..9;.;BBBB/:BF;..///;
@M05620:45:000000000-G6HP7:1:1101:24830:11607 1:N:0:192
ATCTCTATCTCCTAAAAACCTGTTTAGATTTGGAGATAGACCTTCAGGTTTTTCATCATTTTCTGCATGAATTATACATTGACCACGTTCCAGCGTGGTCAGTTTGCAGCATTCTGTTATTTTGTTTGACAGAGTGTCTTGTTGAGAACATATGTAGGACATGATTTTTTCCTGCAACAGGGAAAATAAAGTATAAGTTTTAAAGATTTATTCTTTAATAAAGGATCTCAAAGCCAGCTTTAGAAAAAGGA
+
CCCCCFFFFFFFGGGGGGGGGGHHHGHHHHHHHGHGHGHHHHHHHHHHHHHGGHHHHGHHHIHHHHHHHHHHFHHHHHHHHHHHHHGHHHHHHHGGGGHHHHHHHHHHHHHHHHHHHHHHHHHHHHHHHHHHHHHHHHHHHHHHHHHHHHHHHHHHHHGHHHHHHHHHHGHHHHGFGHHHHGGHEFGHHHGHHHHHHHHHHHHFHHGHHHHHHHHHHFGHHHHGHHHHHHHHHGHHHGHHHHHHGHHHGGH
@M05620:45:000000000-G6HP7:1:1101:9326:11611 1:N:0:192
TACCTGTACTGGGGAAGAGTGTAGCAATCGCCATTCCTACCCTAAAGATCGGAAGAGCACACGTCTGAACTCCAGTCACGGACATTTATCTCGTATGCCGTCTTCTGCTTGAAAAAAAAAAAAAAAAAAAAAAATAAAAAAAAATGAATTAAGATGTGAGATATATTAGAACGAGAGGAATTAAAAGAAAACTAACAATCACTAAGACACAGAAAAGGTACAACAGCTTGGATAGAGAGTGGTCATATTAT
+
DCCCDFFFFFFFGGGGGGGGGGHHHHHHGABEEGHHHHHH2GHHHHHHHHHGGGABFGGHGHGHHHGHHHHHHGHHHHHGGGGGGGHFHHHHHGGHHHHGFGHGHHHHHHHHHHHGGGGGC/>//--<<-:---.00000----.00000000::0:000000000000000....-../0000000..///0000000000000000///.000//.000000./.00/.0000000.00.000000000
@M05620:45:000000000-G6HP7:1:1101:27815:11617 1:N:0:192
ATCTCTATCTCCTAAAAACCTGTTTAGATTTGGAGATAGACCTTCAGGTTTTTCATCATTTTCTGCATGAATTATACATTGACCACGTGGTCAGTTTGCAGCCTTCTGTTATTTTGTTTGACAGAGTGTCTTGTTGAGCACATATGTCGGACATGATTTTTTCCTGCAACAGGGAAAATAAAGTATAAGTTTTAAAGATTTATTCTTTAATAAAGGATCTCACAGCCAGCTTTAGAAAAAGGAAGAAAGGG
+
>1>1AF@@FDFDEGGFFGGGB1AFHDFE3AFHH1C10DB1FG1GBEAGBFFAFGEFFGGFHHGHHB2FH11BABEAAFAGA11BAG?AFCAGDG@GFHBBGH/0@@BGHHHF2B2@BCGFBF@G0>BGFGGFHHFF2>1B>0BFGEB2<>><EGGHFFFHHGFHGHHC1FF0CFEFCFDFD1<?FDFHF<FGG1<<F=>GGFHFHFHHE1F<10DD/DGHHH000.CCGEGHHF000;C...//;GFGGGG
@M05620:45:000000000-G6HP7:1:1101:24822:11622 1:N:0:192
ATCTCTATCTCCTAAAAACCTGTTTAGATTTGGAGATAGACCTTCAGGTTTTTCATCATTTTCTGCATGAATCATACATTGACCACGTTCCAGCGTGGTCAGTTTGCAGCATTCTGTTATTTTGTTTGACAGAGTGTCTTGTTGAGAACATATGTAGGACATGATTTTTTCCTGCAACAGGGAAAATAAAGTATAAGTTTTAAAGATTTATTCTTTAATAAAGGATCTCAAAGCCAGCTTTAGAAAAAGGA
+
AAAAAFFFFFFFGGGGGGGGGGGHHGFG5AFGFFF4ADGFHHFHHHHHHHGGGHHHHHHFHHHHGGHGHHHH5FGFHHHHHFHHHHGHHHHHHHGEFGHHGHGHFHHHHHHFHHHFFFGHGHHH?GHFHHFHHHHHHHFGHHHHHHHHHHHGDFBGHHHHHHHHHHHHHGHHHHGHBHHHHGFGHFGHEHHFGFHHHHHHHHEGHHHHHHHHHHHHHHHGFHHHBGHHHHHHHGGFHGHHHHF0CCGGGDF
@M05620:45:000000000-G6HP7:1:1101:11233:11639 1:N:0:192
AGATCGGAAGAGCACACGTCTGAACTCCAGTCACGGACATTTATCTCGTATGCCGTCTTCTGCTTGAAAAAAAAAAAAAAAAGAGAAGGCAAATACGCAATTAGGCTATAATATGAAAATGCGTTACGTATAGAGGAATAAGAGTATGGGAGTATAGTTGAATAATTTTATAGATTGTCATGTCATAGTAGCTTTGTAGAAGAAGTACTGATTACCTGATACAGTTGTGACGGTAGACTGGTTTGTAGTGT
+
>AAABCCCCC4BFFGGGGGGGGHHHHHHGBDBDFEGGGGHHHGHHHHHGGHHHHABABFGHHHHHHEGHFFGFGGE>///////22220/000222/////11?111111111111111111....../000000<./000000<000/./../00000000000000009;00000000;0000000;00900009000090//;0000000;0000/:0000;000.00.-.:.0:00.00../000/0
@M05620:45:000000000-G6HP7:1:1101:26370:11645 1:N:0:192
AGATTACTGCAACAGTTCCCCCTGGACCTGGAAAAGTTTCTTGCCTGGCTTACAGAAGCTGAAACAACTGCCAATGTCCTACAGGATGCTACCCGTAAGGAAAGGCTCCTAGAAGACTCCAAGGGAGTAAAAGAGCTGATGAAACAATGGCAAGTAAGTCAGGCATTTCCGCTTTAGCACTCTTGTGGATCCAATTGAACAATTCTCAGCATTTGTACTTGTAACTGACAAGCCAGGGACAAAACAAAGAT
+
BBBBBFFFDFDFGGGGGGGGGGGGHHHHHHHHHHHHHHHHHHHHHHHHHHHFHHHHHHHHHHHHHHHHHHHHHHHHHHHHHHHHGHHHHHHHHHGGEGHHHHFHHHHHGHHHGHHHHHHHHHHGGGGGHHHHHGHHHHHHHDGHHHHHHHHHGGHHHHHHHHHHHHHHHHGGGGGHHHHHHHHHHGHGFHHHGHHHHBGHHHHHHHHHHHHHH;GGGFHGHHHHHHHFHHHHGGGGEGGGGGGGGGGGGGG
@M05620:45:000000000-G6HP7:1:1101:26349:11653 1:N:0:192
AGATTACTGCAACAGTTCCCCCTGGACCTGGAAAAGTTTCTTGCCTGGCTTACAGAAGCTGAAACAACTGCCAATGTCCTACAGGATGCTACCCGTAAGGAAAGGCTCCTAGAAGACTCCAAGGGAGTAAAAGAGCTGATGAAACAATGGCAAGTAAGTCAGGCATTTCCGCTTTAGCACTCTTGTGGATCCAATTGAACAATTCTCAGCATTTGTACTTGTAACTGACAAGCCAGGGACAAAACAAAGAT
+
A3AAAFFFDFDFGGBGGGGGGGGG4FHHHHGHFHHGHHHHHHHHHHHHHHHHHAEHHHHHHHHHHHHHHFHGHHHHHHHHHHHHGGHHHHHHHHGGGGHFGHFHFHHHFFHHGHHHHHHFHHHGGGGGHEHHGGHHHHGHFFGHHHHHHHHHHGHHHHGHHHBGHHHHHGDEGEFH1FHHGHHHHFGGFHHHHHHHHHHFHGHHHGGHHHHHFHFHHFHCGGFGHHH0CCGGEGGGGGGGGFFGGG.FBFC
@M05620:45:000000000-G6HP7:1:1101:11578:11698 1:N:0:192
ATCTCTATCTCCTAAAAACCTGTTTAGATTTGGAGATAGACCTTCAGGTTTTTCATCATTTTCTGCATGAATTATACATTGACCACGTTCCAGCGTGGTCAGTTTGCAGCATTCTGTTATTTTGTTTGACAGAGTGTCTTGTTGAGAACATATGTAGGACATGATTTTTTCCTGCAACAGGGAAAATAAAGTATAAGTTTTAAAGATTTATTCTTTAATAAAGGATCTCAAAGCCAGCTTTAGAAAAAGGA
+
BBBBAFFFFF5FGGGGGGGGGGHHHHHHHHHHHHHHHHHHHHHHHHHHHHHGGHHHHHHHHHHHHHHHHHHHHHHHHHHHHHHHHHGHHHHHHHGGGGHHHHHHHHHHHHHHHHHHHHHHHHHHGHHHGHHHHHHHHHHHHHHHFHHHHHHGHHHHGHHHHHHHHHHHHGHHHHHHHHHHHGGHHHGHGHHHHHHHHHHHHHHHHHHHHHHHHHHHHFHHFHHHHHHHHHHHHHHGHGHHHHHBCGHHGGH
@M05620:45:000000000-G6HP7:1:1101:11574:11715 1:N:0:192
ATCTCTATCTCCTAAAAACCTGTTTAGATTTGGAGATAGACCTTCAGGTTTTTCATCATTTTCTGCATGAATTATACATTGACCACGTTCCAGCGTGGTCAGTTTGCAGCATTCTGTTATTTTGTTTGACAGAGTGTCTTGTTGAGAACATATGTAGGACATGATTTTTTCCTGCAACAGGGAAAATAAAGTATAAGTTTTAAAGATTTATTCTTTAATAAAGGATCTCAAAGCCAGCTTTAGAAAAAGGA
+
EEEDEFFFFFFFGGGGGGGGGGHHHHHHHHHHHHHHHHHHHHHHHHHHHHHGGHHHHIHHHIIHIHHHHHHHHHHHHHHHHHHHHHGHHHHHHHGGGGHHHHHHHHHHHHHHHHHHHHHHHHHHHHHHHHHHHHHHHHHHHHHHHHHHHHHHHHHHHHHHHHHHHHHHHGHHHHHHHHHHHGGHHHHHHHHHHHHHHHHHHHHHHHHHHHHHHHHHHHHHHHHHHHHHHHHHHHHHHGHHHHHHHHHHGGH
@M05620:45:000000000-G6HP7:1:1101:4391:11722 1:N:0:192
TACCTGTACTGGGGAAGCATTTGAATATCCCCCCATGGTGATGGGGACGGAGAACTGCTCCATAAACACAGGCAACGTGCCTAACTTTCCCGGGAAGATGAAGTCAAAGAGCGACCACAGCTCTCGGAGGTTATTTTGCATCGGTGAGCCAGACAGAATGATCCGATGAGGGGTGCGAAACTATTTGAGGAAAGGAAGCACCTTTTTATTAAATTTACCTTTTAGCAATCGCCATTCCTACCCTAAAGATC
+
CCCCCFFFFFFFGGGGGGGGGGHHHHHHHHHGGGGHHHHHHHHHHGGGGGGGGHHHHHHHHHHHHHHHHHHHGHHHGHHHHHHHHHHHHHHGGGGGGHHHHHHHHHHHHHHHGGGGGHHHHHHHHGGGGGGHHHHHHHHHHHGGGGGHHHHHHGHHHHHHHHHHHGGGHHHGGGGGGGGGGGGGGGGGGFFFGGGGGGGGGFFFFFFFFFFFFFFFFFFFFFFFFFFFFFEFFFFFFFFFFFFFFFFFFFF
@M05620:45:000000000-G6HP7:1:1101:11585:11729 1:N:0:192
ATCTCTATCTCCTAAAAACCTGTTTAGATTTGGAGATAGACCTTCAGGTTTTTCATCATTTTCTGCATGAATTATACATTGACCACGTTCCAGCGTGGTCAGTTTGCAGCATTCTGTTATTTTGTTTGACAGAGTGTCTTGTTGAGAACATATGTAGGACATGATTTTTTCCTGCAACAGGGAAAATAAAGTATAAGTTTTAAAGATTTATTCTTTAATAAAGGATCTCAAAGCCAGCTTTAGAAAAAGGA
+
AAAABFFFFFFFGGGGGGGGGGHHHHHHHHHHHHHHHGHHHHHHHHHHHHHGGHHHHHHHHHHHHHHHHDHHHHHGHFHHHDGHGHGHHHHHHHGGGGHHHHHHHHHHHHHHHHHHHHFHHHHHGGHHHHGHFHGHHHHHHHHHHHHHHHHHHHHHHHHHHHHHHHHHHGHHHHHHBGHHHGGHHEGHFGHHHHHGHHHHHHHHHHHHHHHHHHHHHHHHGHH0GHHHHHGHHHHHHGHHHHHHHGHFGGG
@M05620:45:000000000-G6HP7:1:1101:4399:11741 1:N:0:192
TACCTGTACTGGGGAAGCATTTGAATATCCCCCCATGGTGATGGGGACGGAGAACTGCTCCATAAACACAGGCAACGTGCCTAACTTTCCCGGGAAGATGAAGTCAAAGAGCGACCACAGCTCTCGGAGGTTATTTTGCATCGGTGAGCCAGACAGAATGATCCGATGAGGGGTGCGAAACTATTTGAGGAAAGGAAGCACCTTTTTATTAAATTTACCTTTTAGCAATCGCCATTCCTACCCTAACGATC
+
AAAAA@FFFFF1G1A?1ABGGFHHHHHHHHHGGGGHGHHGHHHHHGGEGG/EEGHGBFFGHHHHGFHHHHHGFHHHEHHFGFHHHHHHFHFGEGG?EFHFFFFGGHFHHHHGGGGGCHEGHHHHHCGCCGCHHHFGHHHHHHGACCFHHHGGFGCGHHHFHHGHFFCGGHH.;CCGGBGGAFCFFGFBE/9BFGFB/FFFCEFFFFFFFFFBBFFFBBBFFFFFBFF/;F-9AB?F/BFFF?FFFB--;E:
@M05620:45:000000000-G6HP7:1:1101:29045:11744 1:N:0:192
AAACCAAGCAGACACTCACCGCTCCCTCGCCACAGGCCAATAGTTTGTCCTCACTGAGTTGGCAACAAGTGGCTGCTGTGGCTGCCATTTTTCTGGTGATGGCCATCAGCTCCGACGAGGTCAGCTGGGGGGCTTTCTTTGTGTAAGCAACGAGAAACCTGAAAGAAGCATTTTTTAACTAAGTCCTGCTGAGTCATTCATGAGTTTTTAGCCGCCTTGCTTCTTCTCACAGACTCTCTACTCTCATGCCA
+
DCDDDCCFCFFFGGGGGGGGGGGGGGHHGGGGGHHHGGHHHHHHHHHHHHHHHHHHHHHHHHHHHHHHHHHHGHGGHHHHHHHGGHHHHHHHHHHHHHHGHHHHHHHHHHHHHGGGGGGGGHHHHHHHGGGGGGGGGGGGGGGGGGFFFFFFFFFFFFFFFFFFFFFFFFFFFFHFFFFFFFFFFFFFFFFFFFFFFFFFFFFFFFFFFFFFFFFFFFFFFFFFFFFFFFFFFFFFFFFFFFFFFFFFFFF
@M05620:45:000000000-G6HP7:1:1101:29034:11757 1:N:0:192
AAACCAAGCAGACACTCACCGCTCCCTCGCCACAGGCCAATAGTTTGTCCTCACTGAGTTGGCAACAAGTGGCTGCTGTGGCTGCCATTTTTCTGGTGATGGCCATCAGCTCCGACGAGGTCAGCTGGGGGGCTTTCTTTGTGTAAGCAACGAGAAACCTGAAAGAAGCATTTTTTAACTAAGTCCTGCTGAGTCATTCATGAGTTTTTAGCCGCCTTGCTTCTTCTCACAGACTCTCTACTCTCATGCCA
+
AAAABBBFAFFFGGGGGGGGGGGGGGHHGGGGGFHEFGHGHFHAGFHHHHHHHHGHHHGHHHHHHHHHHFGEGHGGHHHHHHHGGHFHHHHHHHHFHHGH@GHHHHHGHHHHHGGGGGGGGGHHHHHHGGGGGGGGGGGGGGGGFFFFFFFFFFDFFFFFFFFFFFFFFFFFFFFFFFFFFFFBFFFFFFFFFFFFFFFFFFFB/BFFFFFFFFFFFFBFFFFFFFFFFFFFFFFFFFFFFFFFFFFFFFF
@M05620:45:000000000-G6HP7:1:1101:13197:11766 1:N:0:192
TACCTGTACTGGGGAAGCGTGTAGCAATCGCCATTCCTACCCTAAAGATCGGAAGAGCACACGTCTGAACTCCAGTCACGGACATTTATCTCGTATGCCGTCTTCTGCTTGAAAAAAAAAAAAAGAAAAAAAAAAAAAATAAAATTATATGAAATAATGATAAAAAGTAAAAATGAGAAAGTTAAATAGAGGCATATGGAGGAAGGTGAATAAGAAAAATGAAATAATTAAGAGATATATTATCATATATA
+
CCCCCFFFFFFFGGGGGGGEGGHHHHHHHGGGGGHHHHHHHHHHHHHHHHHGGGGGHHFHGHGHHHGHHHHHHHHGHHHGGGGGHHHGHHHHHFGHHHHGFGHGHHHHHHHHHGHHGGGGD?>///0000-<-------.00;0000000000000000090000090990;0.00000:00000:00009/..00;000/../..0000:00000//..9000000900000;/00000000:0000000
@M05620:45:000000000-G6HP7:1:1101:13335:11768 1:N:0:192
CATCCTGACATTAGATCGGAAGAGCACACGTCTGAACTCCAGTCACGGACATTTATCTCGTATGCCGTCTTCTGCTTGAAAAAAAAAAAAAAAAAAAAAAGAAAAGATGAAGAGAATAGAAAAAAAATGATTAGGAAAAAAATTAATGTGAGAAATAGAGGAAAATGAGATAAAAATGTAGAAGAGAAGAATAGTAAAGAAGTAAATTAAATAAATAAAGATGTATTATACTACAGAATGTTATGAAAAGT
+
CBBCCFFFFFFFGGGGGGGGGGHHHHHFGGGHHGHGHHHHHHHHHHGGGGGHHHHHHHHGFFHHHHGFGHGHHHHHHHGFHHGGGGGC><<////////-..0000<000000./0000000/.---.0000000009/.--.00000;00000090000/.://00000000000.0000:000./:/0/000;00009./000:000000000000000000000000090:000000;00000000/0
@M05620:45:000000000-G6HP7:1:1101:2966:11772 1:N:0:192
AAACCCAGAAGACATGAGGTCAGCTAGATCGGAAGAGCACACGTCTGAACTCCAGTCACGGACATTTATCTCGTATGCCGTCTTCTGCTTGAAAAAAAAAAAAAATAGCGACAAAAAGAGAAAAGCTAGATTGTGTTGAGAAGAACTTAGATGAACAAGAAAACATAAAATAGAATTTGAAATCAGCCAACATACGAGAACGGTTCAGCTGAGAAGTCATTGACTAGGTGGCATGTTAACAGAGTCGTTTC
+
AAABBCABCFFFGGGGGGGGGGHHHHHHHHHGGGGHHHGHHHGHHHG5FGHHHHHGGFHGGGGGHHHHHHHHHGGHHHHFEGHGGHHHHHHHGHGGGGFEE></<0222/////=0///001<000111111<11//.<0.0/<//=0000000000///:://.00:00;0000009000000000/./../;0.....0.....900900900/00000000000/00../0.0000:00//00-..:0
@M05620:45:000000000-G6HP7:1:1101:2980:11783 1:N:0:192
AAACCCAGAAGACATGAGGTCAGCTAGATCGGAAGAGCACACGTCTGAACTCCAGTCACGGACATTTATCTCGTATGCCGTCTTCTGCTTGAAAAAAAAAAAAAAAATCACCAAAAAACAGACTAAGCTACACTCTATAGAGAATTTCACGGATACCTCATAATCATACATACTTCTTCTTATTCTCCGTTCTACTTGAGCTTCATCATTAGTATAGTATGTAATTAATGCTTGTCAACAATATCTCACAT
+
BBBBBBBABFBFGGG4GBFGFGEGHH4BGHFEEG2FFFGHGHEFHHG5BGHFHHHHHHGAEFGFHHFBGGHHGGEHCGHGGGHGFFEGGHHHHHEHEEEE/></<//011101/?/<<..00011>1/0000/0/0<000000/000000.:-..0000/0:;000000;000000;00000000000..0/.0000000/9///;////://;//////////://////9//.//9/9.////////;/
@M05620:45:000000000-G6HP7:1:1101:17244:11833 1:N:0:192
ATCTCTATCTCCTAAAAACCTGTTTAGATTTGGAGATAGACCTTCAGGTTTTTCATCATTTTCTGCATGAATTATACATTGACCACGTGGTCAGTTTGCAGCATTCTGTTATTTTGTTTGACAGAGTGTCTTGTTGAGAACATATGTAGGACATGATTTTTTCCTGCAACAGGGAAAATAAAGTATAAGTTTTAAAGATTTATTCTTTAATAAAGGATCTCAAAGCCAGCTTTAGAAAAAGGAAGAAAGGG
+
CCCCCFFFFFFFGGGGGGGGGGHHHHHHHHHHHHHHHHHHHHHHHHHHHHHGGHHHHIHHHHHHHHHHHHHHHHHHHHHHHHHHHHGHHGHHHHHHHHHGHHHHHHHHHHHHHHHHHHHHHHHHHHGHHHHHHHHHHHGHHHHHHHHHHHHGHHHHHHHHHGHGHHHHHHHHHGGHHHGHGHHHHHHHHHHHHHGHHHHHHHHHHHHHHHHHHHHHHHHHHGHHHGHHGEHHHGHFHGHHGGHGHHHFHHG
@M05620:45:000000000-G6HP7:1:1101:17024:11841 1:N:0:192
ATCTCTATCTCCTAAAAACCTGTTTAGATTTGGAGATAGACCTTCAGGTTTTTCATCATTTTCTGCATGAATTATACATTGACCACGTTCCAGCGTGGTCAGTTTGCAGCATTCTGTTATTTTGTTTGACAGAGTGTCTTGTTGAGAACATATGTAGGACATGATTTTTTCCTGCAACAGGGAAAATAAAGTATAAGTTTTAAAGATTTATTCTTTAATAAAGGATCTCAAAGCCAGCTTTAGAAAAAGGA
+
BBBBBFFFFFFFGGGGGGGGGGHHHHHHHHHGHHHHHHHGHHHHHHHHHHHGGHHHHHHHHHHHHHHHHHGHHHHHHHHHHHHHHHGHHHHHHGGEFGHHHHHHHHHHHHHHHHHHHHHHHHHHHHHHHHHHHHGHHHHHHHHHHHHHHHHHHHHHHHHHHHHHGHHHHGHHHHHHHHHHHGGHHHHHHHHGHHHHHGHHHGHHHHHHHHHHHHHHHHHHHHHHGHHHHHHHHHHHHGHHHHHHHHHHGGF
@M05620:45:000000000-G6HP7:1:1101:23867:11854 1:N:0:192
AGATTACTGCAACAGTTCCCCCTGGACCTGGAAAAGTTTCTTGCCTGGCTTACAGAAGCTGAAACAACTGCCAATGTCCTACAGGATGCTACCCGTAAGGAAAGGCTCCTAGAAGACTCCAAGGGAGTAAAAGAGCTGATGAAACAATGGCAAGTAAGTCAGGCATTTCCGCTTTAGCACTCTTGTGGATCCAATTGAACAATTCTCAGCATTTGTACTTGTAACTGACAAGCCAGGGACAAAACAAAGAT
+
AAAABFFFDDFDGGGFGGGGGGGGGHHHHHGGHHHHHHHHHHHHHHHHHHHHHHHHHHHHHHHHHHHHHHHHHHHHHHHHHHHHHGHHHHFGGHGGFGHHHHFFHHHHGHHHHHHHHHHHHFHFGFGGHFHHHGHHHHGHHFGHHHHHHGHHHGHHHHHHHHFHHHHHHHGGGGGHHHHHHHHHHHHGHHHHHGHHHFGFGHGHHHHHHHHHHHHHHHHHHGHHHHHHHHGHHGBFGGGGEGGGGGGGGGF
@M05620:45:000000000-G6HP7:1:1101:17007:11863 1:N:0:192
ATCTCTATCTCCTAAAAACCTGTTTAGATTTGGAGATAGACCTTCAGGTTTTTCATCATTTTCTGCATGAATTATACATTGACCACGTTCCAGCGTGGTCAGTTTGCAGCATTCTGTTATTTTGTTTGACAGAGTGTCTTGTTGAGAACATATGTAGGACATGATTTTTTCCTGCAACAGGGAAAATAAAGTATAAGTTTTAAAGATTTATTCTTTAATAAAGGATCTCAAAGCCAGCTTTAGAAAAAGGA
+
CBCCCFFFFFFFGGGGGGGGGGHHHHGHHHHHHHGHHHHHHHHHHHHHHHHGGGHHHHHHHHHHHHHHHHHHHHHHHHHHHHHHHHGHHHHHHGGGGGHHHHHHHHHHHHHHHHHHHHHHHHHHHHHHHHHHHHHHHHHHHHHHHHHHHHHHHHHHHHHHHHHHHHHHHGHHHHHHHHGHHGGHHGHHHHGHHHHHHHHHHHHHHHHHHHHHHHHHHHHHHHHGHHHHHHHHHHHHHGHHHHHHGHHHGGH
@M05620:45:000000000-G6HP7:1:1101:3589:11874 1:N:0:192
TACCTGTACTGGGGAAGCATTTGAATATCCCCCCATGGTGATGGGGACGGAGAACTGCTCCATAAACACAGGCAACGTGCCTAACTTTCCCGGGAAGATGAAGTCAAAGAGCGACCACAGCTCTCGGAGGTTATTTTGCATCGGTGAGCCAGACAGAATGATCCGATGAGGGGTGCGAAACTATTTGAGGAAAGGAAGCACCTTTTTATTAAATTTACCTTTTAGCAATCGCCATTCCTACCCTAAAGATC
+
CCCCCFFFFFFFGGGGGGGGGGHHHFHHHHHGGGGHHHGHHHHHHGEGGGEGGHHHHHHHHGHHHHHHHHHHGHHHGHHHHHHHHHHHHHHGGGEGGHHFGBHHHHHHHHHHGGGGGHHHHHHHHFGGGGEHFHHGHFFGGHGGGGGHHHGHHGHHGFHHHHHHHGGGHHGGGCAGGDGAGGGGGGGGFFFFGGGGGGEFGFFFFFFFFFFFFFFFFFFFFFFFFFFFFFFFFDFFFBFFFFFFFFFFFFB
@M05620:45:000000000-G6HP7:1:1101:3595:11893 1:N:0:192
TACCTGTACTGGGGAAGCATTTGAATATCCCCCCATGGTGATGGGGACGGAGAACTGCTCCATAAACACAGGCAACGTGCCTAACTTTCCCGGGAAGATGAAGTCAAAGAGCGACCACAGCTCTCGGAGGTTATTTTGCATCGGTGAGCCAGACAGAATGATCCGATGAGGGGTGCGAAACTATTTGAGGAAAGGAAGCACCTTTTTATTAAATTTACCTTTTAGCAATCGCCATTCCTACCCTAAAGATC
+
CCCCCFFFFFFFGGGGGGGGGGHHHHHHHHHGGGGHHHHHHHHHHGGGGGGGGHHHHHHHHHHHHHHHHHHHGHHHGHHHHHHHHHHHHHHGGGGGGHHHHHHHHHHHHHHHGGGGGHHHHHHHHGGGGGGHHHHHHHHHHHGGGGGHHHHHHGHHHHHHHHHHHGGGHHHGGGGGGGGGGGGGGGGGGBFFGGGGGGGFGFFFFFFFFFFFFFFFFFFFFFFFFFFFFFFFFFFFFFFFFFFFFFFFFFF
@M05620:45:000000000-G6HP7:1:1101:3575:11894 1:N:0:192
TACCTGTACTGGGGAAGCATTTGAATATCCCCCCATGGTGATGGGGACGGAGAACTGCTCCATAAACACAGGCAACGTGCCTAACTTTCCCGGGAAGATGAAGTCAAAGAGCGACCACAGCTCTCGGAGGTTATTTTGCATCGGTGAGCCAGACAGAATGATCCGATGAGGGGTGCGAAACTATTTGAGGAAAGGAAGCACCTTTTTATTAAATTTACCTTTTAGCAATCGCCATTCCTACCCTAAAGATC
+
ABBBAFFFFFFFGGGGGGGGGGHHHHHHHHHGGGGHHFFFDFGFGGFEGGEGFHHHHFHHFHHHHHHHHHHHGGHHGHHHHHHHHHHHHHHGGGEGGGGHGGHHHHHHHHHHGGGGGHHHHHHHHGGCFGGHFHHHHHGFHHGGEGGHHHHHGEHGCGHHHHHHG<CEHHHGG;ADGEAFGGEFFFGGCFBFFGGGGGEFFFFFFFFFFFFBBFFFEBFFFFFFFFFFFFEF.DFFFFFFFAFFFFFFFFB
@M05620:45:000000000-G6HP7:1:1101:16947:11906 1:N:0:192
AAACCAAGCAGACACTCACCGCTCCCTCGCCACAGGCCAATAGTTTGTCCTCACTGAGTTGGCAACAAGTGGCTGCTGTGGCTGCCATTTTTCTGGTGATGGCCATCAGCTCCGACGAGGTCAGCTGGGGGGCTTTCTTTGTGTAAGCAACGAGAAACCTGAAAGAAGCATTTTTTAACTAAGTCCTGCTGAGTCATTCATGAGTTTTTAGCCGCCTTGCTTCTTCTCACAGACTCTCTACTCTCATGCCA
+
CDDDDDCFCFFFGGGGGGGGGGGGGGHHGGGGGHHHGGHHHHHHHHHHHHHHHHHHHHHHHHHHGHHHHGHHGHGGHHHHHHHGGHHHHHHHHHHHHHHHHHHHHHHHHHHHHGGGGGGGGHHHHHHHGGGGGGGGGGGGGGGGGGFFFFFFFFFFFFFFFFFFFFFFFFFFFFHFFFFHFFFFFFFFFFFFFFFFFFFHFFFFFFFFFFFFFFFFFFFFHHHFFHHFFFFFFFFFFFFFFFFFFFFFFFF
@M05620:45:000000000-G6HP7:1:1101:12548:11908 1:N:0:192
CATCCTGACCCTGAAGTACCCCATTGAGCATGGCATCGTCACCAACTGGGACGACATGGAGAAGATCTGGCACCACACCTTCTACAACGAGCTGCGCGTGGCCCCGGAGGAGCACCCAGTGCTGCTGACCGAGGCCCCCCTGAACCCCAAGGCCAACAGAGAGAAGATGACTCAGGTGAGGCTCGGCCGACGCCCGTGCTCCTCCCGTCCTTTCCCCAGTCATTTTCTGCCCGGCTTGATTTCTGACATTA
+
BBBBBFFFFFCFGGGFGGGGGGGHHHHHHHHHHHHHHGHHHGHHHGHFHHHHGGGFGFHHHGHHHFHGHGHGHGHHHGGHHHHHHHGGGGGGGHHGGFEEGGHHGGGGGGGGHHHHGGHGHFHHGHHEHHGGGGCFFGGGGGHGHHGGGGHGEEGGGGGGGGGGBFFFGGGGFBFGFFGFGEFFFF?DAFCFFFFF-:?EBFBFFFFFFFFBFFBBFFFBFFFFFFFFB9FFA->BA>9FFFF/BFFBBF/
@M05620:45:000000000-G6HP7:1:1101:22828:11914 1:N:0:192
ATCTCTATCTCCTAAAAACCTGTTTAGATTTGGAGATAGACCTTCAGGTTTTTCATCATTTTCTGCATGAATTATACATTGACCACGTGGTCAGTTTGCAGCATTCTGTTATTTTGTTTGACAGAGTGTCTTGTTGAGAACATATGTAGGACATGATTTTTTCCTGCAACAGGGAAAATAAAGTATAAGTTTTAAAGATTTATTCTTTAATAAAGGATCTCAAAGCCAGCTTTAGAAAAAGGAAGAAAGGG
+
CCCCCFFFFFFFGGGGGGGGGGHHHHHHHHHHHHHHHHHHHHHHHHHHHHHGGHHHHHHHHHHHHHHHHHHHHHHHHHHHHHGHHHGHHGHHHHHHHHGFHFHHHHHHHFHHHHHHHHHHFFHHHHGHHHHHHHHHGHABECGFHHG4BD?GFHHHHHHHHGGHHHGEGHHHHGGGHHHFHHHGHHFHFFHHGECGHEGHHHGHFHHHEGHHHGHHFFFHHHHBGEHGGGHGHHHF0=/:ADFGGHGHHGG
@M05620:45:000000000-G6HP7:1:1101:6228:11933 1:N:0:192
TACCTGTACTGGGGAAGCAATCGCCATTCCTACCCTAAAGATCGGAAGAGCACACGTCTGAACTCCAGTCACGGACATTTATCTCGTATGCCGTCTTCTGCTTGAAAAAAAAAAAAACATTCTTCATCCCTCTCTTCCCCTTTCTCCCCCATCACACATTTCTTCCCCTCCTCCACTTCTAAATTTCCTGAATCCGTTCTCCAAACTGACTGTCCTCCCACCTTAAATACTCTTCTTTCTGTCTTTCCTTT
+
CCCCCFFFFFFFGGGGGGGGGGGGGGGHHHHHHHHHHHHHHHHHGGGGHHHHHHHGHHHGGHHHHHHHHHHHGGGGGHHHHHHHHHFGHHHHGGGHGHGHHHHHGHHHGGGGFB</>//11111111?1/100011=10<0011111/<.-//<000.000000<0///..//://0000000000000090000..0/.00000.:00000;0;09/./...9000000000000000;0:00:000000
[truncated: 9,184,545 more chars]
