# Supplementary material for: Fast but not furious: a streamlined selection method for genome-edited cells
Source: Life Sci Alliance. 2021 Apr 26;4(6):e202101051. doi: 10.26508/lsa.202101051 (PMC8127327; doi:10.26508/lsa.202101051)
Supplement: Supplementary file 1 [file LSA-2021-01051_Supplemental_Data_1.zip › SANGER and Deep Sequencing/AFP/99_S99_L001_R1_001.fastq]

@M05620:45:000000000-G6HP7:1:1101:16271:1680 1:N:0:99
TTCTCTATCTCCTAAAAACCTGTTTAGATTCGGAGATAGACCTTCAGGTTTTTCATCATTTTCTGCATGAATTATACATTGACCACGTTCCAGCGTGGTCAGTTTGCAGCATTCTGTTATTTTGTTTGACAGAGTGTCTTGTTGAGAACATATGTAGGACATGATTTTTTCCTGCAACAGGGAAAATAAAGTATAAGTTTTAAAGATTTATTCTTTAATAAAGGATCTCAAAGCCAGCTTTAGAAAAAGGA
+
3>>AAF5FFFFFGCB444EEGGHHHEGFGHEEC2E2F5G5BBFHGBDEHHHGGHBGGFGHHHGHFF5FB3AGGGHGGFGHHBGGFFEHHGGHFFGGGCHFFFHGGGGGFHHHHHHFHHFHHHHHHHHHBFGFFFGFHHHHHHHH4?CFGFHHHHHFFGBFGGGBGHHHHGHFHHFF1@0FEEEAEGFF11FHHHFGHHHHHGCDGBGHHHHHHHHHDDGG0=DFGGHHGF0CCFCCFFHHHFF00::.A./
@M05620:45:000000000-G6HP7:1:1101:16841:1724 1:N:0:99
TACCTGTACTGGGGAAGCATTTGAATATCCCCCCATGGTGATGGGGACGGAGAACTGCTCCATAAACACAGGCAACGTGCCTAACTTTCCCGGGAAGATGAAGTCAAAGAGCGACCACAGCTCTCGGAGGTTATTTTGCATCGGTGAGCCAGACAGAATGATCCGATGAGGGGTGCGAAACTATTTGAGGAAAGGAAGCACCTTTTTATTAAATTTACCTTTTAGCAATCGCCATTCCTACCCTAAAGATC
+
>>>AAFFFFFFFGGC??GFGGGHGGHGHHHGFFGGHHHHHFHHHGGEEEGCGGHHHHHHHGHHHBFGGHEHHGHHHGHHHHHHFHHHHHFHGGGGGGFHHFFHHHHGGHHHHGGGGCHGHHHHHHGGDDGGHGHHHHHGBHHGGGDFFFFHHHGHHHHHDGHHHH?EDGFGGGGCGGDB@BFFGGGGFFG0CFFFBBFEFGFFFFFFFFFFFFFFFFFFFFFFF9//BFF.AAAEFFFFFFFFFFB9BFFB
@M05620:45:000000000-G6HP7:1:1101:15747:1867 1:N:0:99
TACCTGTACTGGGGAAGCATCGCCATTCCTACCCTAAAGATCGGAAGAGCACACGTCTGAACTCCAGTCACCGGCTATGATCTCGTATGCCGTCTTCTGCTTGAAAAAAAAAAAAATAATCTATAAGGTGTCACGCGTCTTTATAGGTTAGTTAATACGAGTAAAATGGTAATGGATGATAGATAATTCTGTAACACACGTTCATACATGCATGTTTATCATAACATAAACGGCTACTGCTATAATAGCAC
+
>AABBFFFFFFFGGGGGGGGGGGGEGHHHHHHHHHHHHHHHHHGGGGHHHHHHHGHHHGHHHHHHHHHHHHHGGGGGHHGHGHHHGGHHHHGGGHGHHGHHHHGHHGHGGGGC></0111?11111@1111111<0-<-..=0<000<00.0000000:....000000;0000000/90;000000000000000/..-9.//;000000/9/:/9////9//;//////.9--..//////////////
@M05620:45:000000000-G6HP7:1:1101:15754:1891 1:N:0:99
AAACCAAGCAGAAGACATGAGGTCAGCTAGATCGGAAGAGCACACGTCTGAACTCCAGTCACCGGCTATGATCTCGTATGCCGTCTTCTGCTTGAAAAAAAAAAAACAAAAAAAATATATGTAGACATACACTGTATAGGTCTAAAATTATACAAAAAATAAGACTCTTTCGGAGAATAGGTAACATACAAAAGTAGAATAAAACAGTGAAGTGATCTACATCGTTCTCAAAAGTAGAAGTACAAAAACGC
+
1>>AAAAFACFFFGGGGFF1FGBG1FGG1AGDGCFGGGHGFBGHHGHHGEH2BFGFBGHHHHHGGGGFHFF21FGGFEHHHHGEEGFFHFHHHE011@B@E//><//?/0?//</<11111111111111<11111>111=0000000/000=00<..-.0;0;00:;00:.-.--.009000000000000.900000900990--/////////////9//--9-;////////////////9/-----
@M05620:45:000000000-G6HP7:1:1101:15747:1910 1:N:0:99
AAACCAAGCAGAAGACATGAGGTCAGCTAGATCGGAAGAGCACACGTCTGAACTCCAGTCACCGGCTATGATCTCGTATGCCGTCTTCTGCTTGAAAAAAAAAAAAAAAAAAAGTTGCTGGCAAGTGATTACTCGGATACACAAAGGATAAAACAAGGATTGACTGAGCAATTGAATTACGAATGATGAGTGACTGTAGATACACTCGCACGTAGGATGGCTTGTGCGATAGAGATATACTAGAAAGAAAG
+
3AABABBFBFFFGGGGGGGGGGHGEFGHHFGHHHGFGGHHHHHHHGHHHGHFHHHHHHGHHHHGGGGGHHHHGHHGGGHHHH?EGHGGHHHHHGGHHHHGGG/EC//>///--.1110<0/.<0.0000=0<0=.....0000..///090000../..00/0000/0/0/;00009000....///////://9/://///:////.;---9...///..;.-.//..9../;/////9////////.//
@M05620:45:000000000-G6HP7:1:1101:16836:2005 1:N:0:99
ATCTCTATCTCCTAAAAACCTGTTTAGATTTGGAGATAGACCTTCAGGTTTTTCATCATTTTCTGCATGAATTATACATTGACCACGTTCCAGCGTGGTCAGTTTGCAGCATTCTGTTATTTTGTTTGACAGAGTGTCTTGTTGAGAACATATGTAGGACATGATTTTTTCCTGCAACAGGGAAAATAAAGTATAAGTTTTAAAGATTTATTCTTTAATAAAGGATCTCAAAGCCAGCTTTAGAAAAAGGA
+
ABCCCFFFFFFFGGGGGGGGGGHHHHHHHHHHHHHHHHHHHHHHHHHHHHHGGHHHHHHHIHIIHHHHHHHHHHHHHHHHHHHHHHGHHHHHHHGFGGHHHHHHHHHHHHHHHHHHHHHHHHHHHHHHHHHHHHHHHHHHHHHHHHHHHHHHHHHHHHHHHHHHGHHHHGHHHHHHHHHHHGGHHFFGGHGHHHHHHGHHHHHEHHGHHHHHHHHHHHHHHHHHHHHHHHHHHHHHGGHHHHHFGGHHGGH
@M05620:45:000000000-G6HP7:1:1101:16851:2021 1:N:0:99
ATCTCTATCTCCTAAAAACCTGTTTAGATTTGGAGATAGACCTTCAGGTTTTTCATCATTTTCTGCATGAATTATACATTGACCACGTTCCAGCGTGGTCAGTTTGCAGCATTCTGTTATTTTGTTTGACAGAGTGTCTTGTTGAGAACATATGTAGGACATGATTTTTTCCTGCAACAGGGAAAATAAAGTATAAGTTTTAAAGATTTATTCTTTAATAAAGGATCTCAAAGCCAGCTTTAGAAAAAGGA
+
3AAABFFFFFFFGGGGGGGGGGGGHGHHHHHHHHHHHHHHHHHHHHHHHHHGGHHHHHHHHHHHHHHHHGHHHHHHHHHHHHHHHHGHHHHHHHGFGGHHGHHHHHHHHHHHHHHHHHHHHHHHHHHHHHHHHHHHHHHHHHHHHHHHHHHHHHHHHHHHHHHHGHHHHFHHHHGHHHHHEGGHHHHHHHHHHHHHHHHHHHHHHHHHHHHHHHHHHHHHFGGHHHHHHGHHGHGHHGHHHHHEGGHHGGH
@M05620:45:000000000-G6HP7:1:1101:16823:2022 1:N:0:99
ATCTCTATCTCCTAAAAACCTGTTTAGATTTGGAGATAGACCTTCAGGTTTTTCATCATTTTCTGCATGAATTATACATTGACCACGTTCCAGCGTGGTCAGTTTGCAGCATTCTGTTATTTTGTTTGACAGAGTGTCTTGTTGAGAACATATGTAGGACATGATTTTTTCCTGCAACAGGGAAAATAAAGTATAAGTTTTAAAGATTTATTCTTTAATAAAGGATCTCAAAGCCAGCTTTAGAAAAAGGA
+
AAAABFFFFFFFGGGGGGGGGGHHHHHHHHHHHHHHHHHHHHHHHHHHGHHGGHHHHHHHHHHHHHHHHHHHHHHHHHHHHHHHHHGGHHHHHHGGGGHHHHHHHHHHHHHHHHHHHHHHHHHHHHHHHHHHHHHHHHHHHHHHHHHHHHHHHHHHHHGHHHHHHHHHHGHHHHHHHHHHHGGHHFGHGHHHGHHHHFGHHHGHHHHHHHHHHHHHHHHHHHHHHHHHHHHHHHHHHGHHHHGHHHHHGGH
@M05620:45:000000000-G6HP7:1:1101:18148:2028 1:N:0:99
AGATTACTGCAACAGTTCCCCCTGGACCTGGAAAAGTTTCTTGCCTGGCTTACAGAAGCTGAAACAACTGCCAATGTCCTACAGGATGCTACCCGTAAGGAAAGGCTCCTAGAAGACTCCAAGGGAGTAAAAGAGCTGATGAAACAATGGCAAGTAAGTCAGGCATTTCCGCTTTAGCACTCTTGTGGATCCAATTGAACAATTCTCAGCATTTGTACTTGTAACTGACAAGCCAGGGACAAAACAAAGAT
+
ABBCCFFFFFFFGGGGGGGGGGGGHHHHHHHHHHHHGHHHHHHHHHHHHHHHHHHHHHHHHHHHHHHHHHHHHHHHHHHHHHHHHHHHHHHHHHGGGGHHHHHHHHHHGHHHHHHHHHHHHHHGGHGGHHHHHGHHHHHHHHHHHHHHGHHHHGHHHHHHHHHHHHHHHHGGGGGHHHHHHHHHHHHGGHHHHHHHHHHGGGHHHHHHHHHHHHHHHHHHHHHHHHHHHHHHHGGGGGGGGGGGGGGGGGF
@M05620:45:000000000-G6HP7:1:1101:16637:2037 1:N:0:99
TACCTGTACTGGGGAAGCATTTGAATATCCCCCCATGGTGATGGGGACGGAGAACTGCTCCATAAACACAGGCAACGTGCCTAACTTTCCCGGGAAGATGAAGTCAAAGAGCGACCACAGCTCTCGGAGGTTATTTTGCATCGGTGAGCCAGACAGAATGATCCGATGAGGGGTGCGAAACTATTTGAGGAAAGGAAGCACCTTTTTATTAAATTTACCTTTTAGCAATCGCCATTCCTACCCTAAAGATC
+
AAABBFFFFFFFCFGC?GGGGGHFGHHHHHGGGGGHHFFGFHHGF2FGFCFGGHHHHHHHGHHHHHHHHHFHGFHHGHHHHHHHHHHHHHHGGGGGGHHHHHHHHHHHHHHGGGGGGHHHHHHHHGGGGGGHHHHHHHHHHHGGGGGHHHHHHGHHHHHFHHHHHGGGFCHGGGGE?DFGGGGGGGGGGGGGG?FGGFGGGFFFFFFFFFFFFFFFFFFFFFFF/BFFFF;ADFFFFFFFFFFFFFFFFFF
@M05620:45:000000000-G6HP7:1:1101:15800:2103 1:N:0:99
ATCTCTATCTCCTAAAAACCTGTTTAGATTTGGAGATAGACCTTCAGGTTTTTCATCATTTTCTGCATGAATTATACATTGACCACGTTCCAGCGTGGTCAGTTTGCAGCATTCTGTTATTTTGTTTGACAGAGTGTCTTGTTGAGAACATATGTAGGACATGATTTTTTCCTGCAACAGGGAAAATAAAGTATAAGTTTTAAAGATTTATTCTTTAATAAAGGATCTCAAAGCCAGCTTTAGAAAAAGGA
+
CCCCCFFFFFFFGGGGGGGGGGHHHHHCGHHHHGHGHHHHGHHHHHHHHHHGGHHHHIHHIHHHIHHHHHHHHHHHHHHHHHHHHHGHHHHGHHGEFGHHHHHHHHHHHHHHHHHHHHHHHHHHHHHHHGHHHHHFHHHHHHHHGHHHHHHHHHHHHHGHHHHGHHHHHGHHHHFHDGGGHGGHEGGGGGGHHHHBGFGHHHFFHFHHHHHHHHHHHHHH00DHHHHHDGGHHFHHGEHHHHHFGCFHGGC
@M05620:45:000000000-G6HP7:1:1101:15802:2121 1:N:0:99
ATCTCTATCTCCTAAAAACCTGTTTAGATTTGGAGATAGACCTTCAGGTTTTTCATCATTTTCTGCATGAATTATACATTGACCACGTTCCAGCGTGGTCAGTTTGCAGCATTCTGTTATTTTGTTTGACAGAGTGTCTTGTTGAGAACATATGTAGGACATGATTTTTTCCTGCAACAGGGAAAATAAAGTATAAGTTTTAAAGATTTATTCTTTAATAAAGGATCTCAAAGCCAGCTTTAGAAAAAGGA
+
CCCCCFFFFFFFGGGGGGGGGGHHHHHHHHHHHHHHHHHHHHHHHHHHHHHGGHHHHHIHHIHHHHHHHHHHHHHGHHHHHHHHHHGHHHHHHHGGGGHHHHHHHHHHHHHHHHHHHHHHHHHHHHHHHHHHHHHHHHHHHHHHHHHHHHHHHHHHHHHHHHHHHHHHHGHHHHHHHHHHHGGGHHHHHHHHHHHHHHHHHHHHHHHHHHHHHHHHHHHHHHHHHHHHHGHHHHHHHGHHHHHHHGHHGGH
@M05620:45:000000000-G6HP7:1:1101:16944:2169 1:N:0:99
TACCTGTACTGGGGAAGCATTTGAATATCCCCCCATGGTGATGGGGACGGAGAACTGCTCCATAAACACAGGCAACGTGCCTAACTTTCCCGGGAAGATGAAGTCAAAGAGCGACCACAGCTCTCGGAGGTTATTTTGCATCGGTGAGCCAGACAGAATGATCCGATGAGGGGTGCGAAACTATTTGAGGAAAGGAAGCACCTTTTTATTAAATTTACCTTTTAGCAATCGCCATTCCTACCCTAAAGATC
+
BBBCBFFFFFFFGGGGGGGGGGHHHHHHHHHGGGGHHHGHGHHHHGGGGGGGGHHHHHHHHHHHHHHHHHHHGHHHGHHHHHHHHHHHHHHGGGGGGHHHHHHHHHHHHHHHGGGGGHHHHHHHHGGGFGEHHHHHHHHHHHGGGGGHHHHHHGHHHHHHHHHHHEGGHHHGGFGGGGFGGGGGGGGFFGCFGGGGGGGGGFFFFFFFFFFFFFFFFFFFFFFFFFFFFFFFFFEFFFFFFFFFFFFFFFB
@M05620:45:000000000-G6HP7:1:1101:16933:2184 1:N:0:99
TACCTGTACTGGGGAAGCATTTGAATATCCCCCCATGGTGATGGGGACGGAGAACTGCTCCATAAACACAGGCAACGTGCCTAACTTTCCCGGGAAGATGAAGTCAAAGAGCGACCACAGCTCTCGGAGGTTATTTTGCATCGGTGAGCCAGACAGAATGATCCGATGAGGGGTGCGAAACTATTTGAGGAAAGGAAGCACCTTTTTATTAAATTTACCTTTTAGCAATCGCCATTCCTACCCTAAAGATC
+
AAAABFFFFFFFGEGGFGGFGGHFHHHHHHFFGGGHHHGGHHHHHGGGGG?EGHHHHHHHHGFFFHHHHHHHGHHHGHHFHHGGHHHHFHHGGGEGGGHGHGHHGHHHHHHHCDCDGHHGEHHHGGGDCD?GHHHHHGFDGGDGGGGHHHGGFGFFHGGGGHHHGFGDFCCD?:;D?EFGGGGGGG0FEGBFG.AF/FEBBEFFFFFEFFF/FFFFFFFBFFFEB/9/BFAEF.AFBFFFBF?:FBFFFFF
@M05620:45:000000000-G6HP7:1:1101:16955:2184 1:N:0:99
TACCTGTACTGGGGAAGCATTTGAATATCCCCCCATGGTGATGGGGACGGAGAACTGCTCCATAAACACAGGCAACGTGCCTAACTTTCCCGGGAAGATGAAGTCAAAGAGCGACCACAGCTCTCGGAGGTTATTTTGCATCGGTGAGCCAGACAGAATGATCCGATGAGGGGTGCGAAACTATTTGAGGAAAGGAAGCACCTTTTTATTAAATTTACCTTTTAGCAATCGCCATTCCTACCCTAAAGATC
+
BBBBBFFFFFFFGCFGGGGGGGHHHHHHHHHGGGGHHHFGHHHHHGGGGGGGGHHHHHHHHHHHHHHHGHHHGHHHGHHHHHHHHHHHHHHGGGGGGHHHHHHHHHHHHHHHGGGGGHHHHHHHHGGGGGCHDGHHHHHHHHGGGGGHHHHHHGHHHHHHHHHHHGGGGHHGGEGGGFCGGGGGGGGFGGCFGGGGGGGGGFFFFFFFFFFFFFFFFFFFFFFFFFB/FFAEFFEFFFFFFFFFFBBFFFF
@M05620:45:000000000-G6HP7:1:1101:16201:2231 1:N:0:99
AAACCAAGCAGACACTCACCGCTCCCTCGCCACAGGCCAATAGTTTGTCCTCACTGAGTTGGCAACAAGTGGCTGCTGTGGCTGCCATTTTTCTGGTGATGGCCATCAGCTCCGACGAGGTCAGCTGGGGGGCTTTCTTTGTGTAAGCAACGAGAAACCTGAAAGAAGCATTTTTTAACTAAGTCCTGCTGAGTCATTCATGAGTTTTTAGCCGCCTTGCTTCTTCTCACAGACTCTCTACTCTCATGCCA
+
BBBBBBBFBFFFGGGGGGGGGGGGGGHHGGGGGHHHGGHHHHHHHHHHHHHHHHHHHHHHHHHHGHHHHGHHGHFFHHFGHHHGGHHHHHHHHHHHHHHHHHHHHHHHHHHHHGGGGGGGGHHHHHHHGGGGGGGGGGGGGGGGGGFFFFFFFFFFFFFFFFFFFFFFFFFFFFFFFFFFFFFFFFFFFFFFFFFFFFFFFFFFFFFFFFFFFFFFFFFFFFFFFFFFFFFFFFFFFFFFFFFFFFFFFF/
@M05620:45:000000000-G6HP7:1:1101:16187:2251 1:N:0:99
AAACCAAGCAGACACTCACCGCTCCCTCGCCACAGGCCAATAGTTTGTCCTCACTGAGTTGGCAACAAGTGGCTGCTGTGGCTGCCATTTTTCTGGTGATGGCCATCAGCTCCGACGAGGTCAGCTGGGGGGCTTTCTTTGTGTAAGCAACGAGAAACCTGAAAGAAGCATTTTTTAACTAAGTCCTGCTGAGTCATTCATGAGTTTTTAGCCGCCTTGCTTCTTCTCACAGACTCTCTACTCTCATGCCA
+
CCCCCCCFCFFFGGGGGGGGGGGGGGHHGGGGGHHHGGHHHHHHHHHHHHHHHHHHHHHGHHHFHHHHHGHHGHGGHHHHHHHGGHHHHHHHHHHHHHHHHHHHHHHHHHHHHGGGGGGGGHHHHHHHGGGGGGGGGGGGGGGGGGFFFFFFFFFFFFFFFFFFFFFFFFFFFFFFFFFFFFFFFFFFFFFFFFFFFFFFFFFFFFFFFFFFFFFFFFFFFFFFFFFFFFFFFFFFFFFFFFFFFFFBFFB
@M05620:45:000000000-G6HP7:1:1101:15824:2270 1:N:0:99
AAACCAAGCAGACACTCACCGCTCCCTCGCCACAGGCCAATAGTTTGTCCTCACTGAGTTGGCAACAAGTGGCTGCTGTGGCTGCCATTTTTCTGGTGATGGCCATCAGCTCCGACGAGGTCAGCTGGGGGGCTTTCTTTGTGTAAGCAACGAGAAACCTGAAAGAAGCATTTTTTAACTAAGTCCTGCTGAGTCATTCATGAGTTTTTAGCCGCCTTGCTTCTTCTCACAGACTCTCTACTCTCATGCCA
+
CCCCCCCFCFFFGGGGGGGGGGGGGGHHGGGGGHHHGGHHHHHHHHHHHHHHHHHHHHHHHHHHHHHHHHHHGHGGHHHHHHHGGHHHHHHHHHHHHHHHHHHHHHHHHHHHHGGGGFGGGHHHHHHHGGGGGGGGGGGGGGGGGGFFFFFFFFFFFFFFFFFFFFFFFFFFFFFFFFFFFFFFFFFFFFFFFFFFFFFFFFFFFFFFFFFFFFFFFFFFFFFFFFFFFFFFFFFFFFFFFFFFFFFFFFB
@M05620:45:000000000-G6HP7:1:1101:14943:2312 1:N:0:99
AGATTACTGCAACAGTTCCCCCTGGACCTGGAAAAGTTTCTTGCCTGGCTTACAGAAGCTGAAACAACTGCCAATGTCCTACAGGATGCTACCCGTAAGGAAAGGCTCCTAGAAGACTCCAAGGGAGTAAAAGAGCTGATGAAACAATGGCAAGTAAGTCAGGCATTTCCGCTTTAGCACTCTTGTGGATCCAATTGAACAATTCTCAGCATTTGTACTTGTAACTGACAAGCCAGGGACAAAACAAAGAT
+
BABAAFFFDDDFGGGGGGGGGGGGHHGHHHFHFHHHAGHHHGHFCHGHHFHCGGFFHHGHHHHHHHHHHHHHFGHFHHHHGHGHCBGFCGBFHFF?EEGHGF?FGGGHGHDGGGGGHHHHE3FFE/EEFGHFHEHEGHDGHDBFFGFGFGHFHGHHHHFFGHFHHHGHHHGGGGGGGGHHHHHHH<GGHHFHEGFFHB0GFFHHHHHFFHGGFFHCCBGCCGFFCGHFHHHHGGEFGF.AE?;FGGFFBB;
@M05620:45:000000000-G6HP7:1:1101:12521:2347 1:N:0:99
AAACCAAGCAGACATGAGGTCAGCTAGATCGGAAGAGCACACGTCTGAACTCCAGTCACCGGCTATGATCTCGTATGCCGTCTTCTGCTTGAAAAAAAAAAAAAAGCGGGTGGAAAACAAATATATGGGTAAAATTGTGATAGAAGGAGAAAGTAAGCGAATTGGTAGCATGTTGAAGAGCTATATTTTGGAGGCCCAGATAGATTTACATATATGACACAATATTAGATATGAAGCGTATCACAACATTT
+
ABBAABBFBFFFGGGGGFFGFGHHHFHFGFAEEEGHHGGHHGEFGFGHHHHHF3GFGHHHFFGGGHGDG5DGFFEHHFGEEEGGHGGBFHHFFGBGEGFEE<////0/////-.1100..01110000<<0/000<0000000000.....//00000-.--.0/000/0;000000;0./000090000-//......./////:/9//:/://9////..://////////////-9...////..///
@M05620:45:000000000-G6HP7:1:1101:20760:2358 1:N:0:99
CATCCTGACCCTGAAGTACCCCATTGAGCATGGCATCGTCACCAACTGGGACGACATGGAGAAGATCTGGCACCACACCTTCTACAACGAGCTGCGCGTGGCCCCGGAGGAGCACCCAGTGCTGCTGACCGAGGCCCCCCTGAACCCCAAGGCCAACAGAGAGAAGATGACTCAGGTGAGGCTCGGCCGACGCCCGTGCTCCTCCCGTCCTTTCCCCAGTCATTTTCTGCCCGGCTTGATTTCTGACATTT
+
CCCCBFFFFFFFGGGGGGGGGGGHHHHHHHHHHHHHHGHHHGHHHGHHHHHHGGGGGHGGHHHHHHHHGHHHHGHHHGGHHHHHHHHHGGGGGHHGGGGGGGHHGGGGGGGGHHHGGGE?GHHHHHHHHHGGGGGGGGGGGGHHHHGGGGHGHHGGGGGGGGGGGGFGGGFFGGGGFGGGGGGGFFFFFFFFFFFF@DFFFFFFFFDADFDFFFFFFFFFFFFFFFFFFFFFA>CAFAAFFFFF/BFFFF/
@M05620:45:000000000-G6HP7:1:1101:12524:2370 1:N:0:99
AAACCAAGCAGACATGAGGTCAGCTAGATCGGAAGAGCACACGTCTGAACTCCAGTCACCGGCTATGATCTCGTATGCCGTCTTCTGCTTGAAAAAAAAAAAAAAAAAGAAAAAAAAAGAAAAAAGGAGTTTAAGAGTGTAATAAGTAAAACTTATTGAGGAGCTACACAGAACCCTAAATAGAGGTTGCGGATCCAGAACAGCTAAATCGAAGATATGCGTACACAACGGATGTAGAGATAGTGCTGAAC
+
DDCDDBCFDFFFGGGGGGGGGGHHHHHHHHHGGGGHHHGHHHGHHHGHHHHHHHHHHFHHGGGGGHHHFDHHHGGHHHHGGGHGHHHHHHHHHHHHGGGGG<><//<///0000----.<.//.-.././/00000000000000000000000000000/0...::0/0.00/.../::00000/;//.--9@-/0;0////:;00000../..000:0...-.00..--..-::00000000000000;
@M05620:45:000000000-G6HP7:1:1101:20391:2412 1:N:0:99
ATCTCTATCTCCTAAAAACCTGTTTAGATTTGGAGATAGACCTTCAGGTTTTTCATCATTTTCTGCATGAATTATACATTGACCACGTTCCAGCGTGGTCAGTTTGCAGCATTCTGTTATTTTGTTTGACAGAGTGTCTTGTTGAGAACATATGTAGGACATGATTTTTTCCTGCAACAGGGAAAATAAAGTATAAGTTTTAAAGATTTATTCTTTAATAAAGGATCTCAAAGCCAGCTTTAGAAAAAGGA
+
BBBBBFFFFFFFGGGGGGGGGGHHHHHGHGHHHHHHHGHHFGHHHHHHHHHGGHHHHHHHHHHGHHHGHGHHHHHHHHHHHHHHHHGHGHHHFHGFGGHHHHHHHHGHHFHHHHHHHHHHHHHHHHHHHHHHGHGHHHHHHHHHHHHHHHHHFHHHHHHHHHHHHHHHHGGHHHGHHHHHHGGFHFGGHHGGHHHFHFGHHHHDGDGFHHHHHHHHHHHHHFFHHHHHHHHGGHHHHGHHHHHFGHHHGGH
@M05620:45:000000000-G6HP7:1:1101:14616:2447 1:N:0:99
ATCTCTATCTCCTAAAAACCTGTTTAGATTTGGAGATAGACCTTCAGGTTTTTCATCATTTTCTGCATGAATTATACATTGACCACGTTCCAGCGTGGTCAGTTTGCAGCATTCTGTTATTTTGTTTGACAGAGTGTCTTGTTGAGAACATATGTAGGACATGATTTTTTCCTGCAACAGGGAAAATAAAGTATAAGTTTTAAAGATTTATTCTTTAATAAAGGATCTCAAAGCCAGCTTTAGAAAAAGGA
+
CBBCCFFFFFFFGGGGGGGGGGHHHHHHHHHHHHHHHHHFHHHHHHHHHHHGGHHHHHHGHHHHHHHHHGHHHHHHHHHHHHHHHHFGHHHHHHGFGGHHHGHHHHHHHHHHHHHHHHHHHHHHHHHHHHHHHHGHHHHHHHHHHHGHHHHHHHHHHHHHHHHFHHHHHGHHHHGHGHHHHGGHHHGGGHHHHHFHGFHHHHGFGHHHHHHHHHHHHHHHHHHHHFHGHGHHHHHHHGHHHHH0CGCHGGF
@M05620:45:000000000-G6HP7:1:1101:17795:2457 1:N:0:99
AAACCAAGCAGACACTCACCGCTCCCTCGCCACAGGCCAATAGTTTGTCCTCACTGAGTTGGCAACAAGTGGCTGCTGTGGCTGCCATTTTTCTGGTGATGGCCATCAGCTCCGACGAGGTCAGCTGGGGGGCTTTCTTTGTGTAAGCAACGAGAAACCTGAAAGAAGCATTTTTTAACTAAGTCCTGCTGAGTCATTCATGAGTTTTTAGCCGCCTTGCTTCTTCTCACAGACTCTCTACTCTCATGCCA
+
CCCCCCCFCFFFGGGGGGGGGGGGGGHHGGGGGHHHGGHHHHHHHHHHHHHHHHHHHHHHHHHHHHHHHHHHGHGGHHHHHHHGGHHHHHHHHHHHHHHHHHHHHHHHHHHHHGGGGGGGGHHHHHHHGGGGGGGGGGGGGFGGGGFFFFFFFFFFFFFFFFFFFFFFFFFFFFFFFFFFFFFFFFFFFFFFFFFFFFFFFFFFFFFFFFFFFFFFFFFFFFFFFFFFFFFFFFFFFFFFFFFFFFFFFFB
@M05620:45:000000000-G6HP7:1:1101:18135:2459 1:N:0:99
ATCTCTATCTCCTAAAAACCTGTTTAGATTTGGAGATAGACCTTCAGGTTTTTCATCATTTTCTGCATGAATTATACATTGACCACGTTCCAGCGTGGTCAGTTTGCAGCATTCTGTTATTTTGTTTGACAGAGTGTCTTGTTGAGAACATATGTAGGACATGATTTTTTCCTGCAACAGGGAAAATAAAGTATAAGTTTTAAAGATTTATTCTTTAATAAAGGATCTCAAAGCCAGCTTTAGAAAAAGGA
+
ABBBCFFFFFFFGGGGGGGGGGHHHHHHHHHHHHHHHHHHHHHHHHHHHHHGGHHHHHHHHHHHHHHHHGHHHHHHHHHHHHHHHHGHHHHHHHGGGGHHHHHHHHHHHHHHHHHHHHHHHHHHHHHHHHHHHHHHHHHHHHHHHHGHHHGHHHHHHHHHHHHGHHHHHGHHHHHHHHHHHGGHHHHHHHHHHHHHHHHHHHHHHHHHHHHHHGHHHGHHHGHEHHHHHGHFHHHHHGHHHHHGGFHHGGH
@M05620:45:000000000-G6HP7:1:1101:18154:2462 1:N:0:99
ATCTCTATCTCCTAAAAACCTGTTTAGATTTGGAGATAGACCTTCAGGTTTTTCATCATTTTCTGCATGAATTATACATTGACCACGTTCCAGCGTGGTCAGTTTGCAGCATTCTGTTATTTTGTTTGACAGAGTGTCTTGTTGAGAACATATGTAGGACATGATTTTTTCCTGCAACAGGGAAAATAAAGTATAAGTTTTAAAGATTTATTCTTTAATAAAGGATCTCAAAGCCAGCTTTAGAAAAAGGA
+
CDDCDFFFFFFFGGGGGGGGGGHHHHHHHHHHHHHHHHHHHHHHHHHHHHHGGHHHHHIHHHIIIHHHHHHHHHHHHHHHHHHHHHGHHHHHHHGGGGHHHHHHHHHHHHHHHHHHHHHHHHHHHHHHHHHHHHHHHHHHHHHHHHHHHHHHHHHHHHHHHHHHHHHHHGHHHHHHHHHHHGGHHHHHHHHHHHHHHGHHHHHHHHHHHHHHHHHHHHHHHHHHHHHHHHHGHHHHHGHHHHHFHHHHGGH
@M05620:45:000000000-G6HP7:1:1101:17786:2472 1:N:0:99
AAACCAAGCAGACACTCACCGCTCCCTCGCCACAGGCCAATAGTTTGTCCTCACTGAGTTGGCAACAAGTGGCTGCTGTGGCTGCCATTTTTCTGGTGATGGCCATCAGCTCCGACGAGGTCAGCTGGGGGGCTTTCTTTGTGTAAGCAACGAGAAACCTGAGAGAAGCATTTTTTAACTAAGTCCTGCTGAGTCATTCATGAGTTTTTAGCCCCCTTGCTTCTTCTCACAGACTCTCTACTCTCATGCCA
+
>A>AAAA?AFFCFGGGGGGG0EAEEFHFEGGGGHGCGGCHHGHHHHEFFFHHHHHHEGBEGHHFHGHEHF@FFGGGHF1BGGHFGHHHHHHFFHHHGHGHHHHHHHGHHFHGHCGGGGG?<GHHHHHGC/C??-C/;CF0099/CF/BFFA@EBBF/;AFFF-;/9BBFFFFFFF;AFFFF/9;BBBB/FBBF/;BFBF/B9/FBFFFEEBBB/;9@AFFBB/;F///9BFBFF//9////9B/;F//BBB
@M05620:45:000000000-G6HP7:1:1101:14263:2483 1:N:0:99
CATCCTGACCCTGAAGTACCCCATTGAGCATGGCATCGTCACCAACTGGGACGACATGGAGAAGATCTGGCACCACACCTTCTACAACGAGCTGCGCGTGGCCCCGGAGGAGCACCCAGTGCTGCTGACCGAGGCCCCCCTGAACCCCAAGGCCAACAGAGAGAAGATGACTCAGGTGAGGCTCGGCCGACGCCCGTGCTCCTCCCGTCCTTTCCCCAGTCATTTTCTGCCCGGCTTGATTTCTGACATTA
+
CCCCCFFFFFFFGGGGGGGGGGGHHHHHHHHHHHHHHGHHHGHHHGHHGHHHGGGGGHHHHHHHHHHHHHGHHGHHHGGHHHHHHHHHGGGGGHHGGGGGGGHHGGGGGGGGHHHHGGHHHHHHHHHHHHGGGGGGGGGGGGHHHHGGGGHGHHGGGGGGGGGGGGGGGGGGGGGGFGGGGGGGFFFFFFFFFFFF@9AEFFFFFFFFFFFFFFFFFFFBFFFFFFFFFFFFFFFFFFFFFFFFBFFFFF0
@M05620:45:000000000-G6HP7:1:1101:16980:2508 1:N:0:99
TACCTGTACTGGGGAAGCAATCGCCATTCCTACCCTAAAGATCGGAAGAGCACACGTCTGAACTCCAGTCACCGGCTATGATCTCGTATGCCGTCTTCTGCTTGAAAAAAAAAAAAACTAAATAAATAACAAAGAGAAAACAAATGTTATATATTAGAAAGACAATCAATGACAAAAGAAAGACATGTGACGTAATGAGTCACTCAAAAGTCACGACAATCGACGTGAGTTATGAAAGAGAAACACAAATT
+
BCCCCFFFFFFFGGFGGGGGGGGGGGGHHHHHHHHHHHHHHHHHGGGGHHHHHHHGHHHGHHHHHHHHHHHHHGGGGGHHHHFGHHGGHHHHGEGHGHHHHHHHGHGHHGFFGC</</11111=1?1111<10000011>0...00<00000000000000////0000000000/./../0///000090.9...00;000000/000/0000..;--00..---...0000000;0://00//....00
@M05620:45:000000000-G6HP7:1:1101:20064:2535 1:N:0:99
TACCTGTACTGGGGAAGCAATCGCCATTCCTACCCTAAAGATCGGAAGAGCACACGTCTGAACTCCAGTCACCGGCTATGATCTCGTATGCCGTCTTCTGCTTGAAAAAAAAAAAAAATAAAATAGATAGTGGATAGTTAGTGATTATAAGTAACAAAACAAATAGACTAATGTTTGGTGCACTGGGATGAGTGTATGCGTATTTTTTCTGATACTCGCGATGTTACAGATATTAGTATGATGAGATGTAT
+
BBACBFFFFFFFGGFEGGFGGGGGGGGHHHHHHHHHHHHGFHHHGGGGGHHHHHHGHHHGHHHHGHHGHHHHHEGEGFHHGH4FGGFGHHHHG?EHFFGHGHHHFGHGHGGGGB</</011111111111110111><111110<=00000000000......00000000000;0/...:00://..0;00:;;0000....00:0-/:;000000.----.:000000000000;00000000000:00
@M05620:45:000000000-G6HP7:1:1101:20060:2552 1:N:0:99
TACCTGTACTGGGGAAGCAATCGCCATTCCTACCCTAAAGATCGGAAGAGCACACGTCTGAACTCCAGTCACCGGCTATGATCTCGTATGCCGTCTTCTGCTTGAAAAAAAAAAAAAAAAAAAATAGTAAAAAACACGTGTCAATATGAAACAAAGAAAAAGAAGAATAAATAACAAAAGTAGAGCAAAAAACAAAATAATCTAGAAGTATACGTAAAGATCTAGGATGATGATTTGTGACAATAACTACA
+
BCCCCFFFFFFFGGGGGGGGGGGGGGGHHHHHHHHHHHHHGHHHGGGGHHHHHHHGHHHGGGHHHHHHHHHHHGGGGGHHGGBGHHGGHHHHGEGHGHHHHHHHHHHHGGGGGC><///--<--.0000000:-......9/0000000000/..//9//..9./0/0000000000..:000;000/0/.-.....000000000000900:;00.:00009090000000000;0:/000099000000
@M05620:45:000000000-G6HP7:1:1101:9962:2622 1:N:0:99
ATCTCTATCTCCTAAAAACCTGTTTAGATTTGGAGATAGACCTTCAGGTTTTTCATCATTTTCTGCATGAATTATACATTGACCACGTTCCAGCGTGGTCAGTTTGCAGCATTCTGTTATTTTGTTTGACAGAGTGTCTTGTTGAGAACATATGTAGGACATGATTTTTTCCTGCAACAGGGAAAATAAAGTATAAGTTTTAAAGATTTATTCTTTAATAAAGGATCTCAAAGCCAGCTTTAGAAAAAGGA
+
BCCCCFFFFFFFGGGGGGGGGGHHHHHHHHHHHGHHHHHHHHHHHHHGHHHGGHHHHGHHHHHHHGHHHHHHHHHHHHHHHGHHHHGHHHHHHHGFGGHHHHHHHHHHHHHHHHHHHHHHHHHHHHHHGHGHHHGHHHHHHHHHGHHHHHHHHHHHHHGHHHHHHHHHHGHHHHHHGHHHHGGHHHGHHHHHHHHHHHHHHHHHHHHHHHHHHHGHHGHHHFHGFHHHHHHHHHHHHGHHHGHFGHHFDGG
@M05620:45:000000000-G6HP7:1:1101:9987:2624 1:N:0:99
ATCTCTATCTCCTAAAAACCTGTTTAGATTTGGAGATAGACCTTCAGGTTTTTCATCATTTTCTGCATGAATTATACATTGACCACGTTCCAGCGTGGTCAGTTTGCAGCATTCTGTTATTTTGTTTGACAGAGTGTCTTGTTGAGAACATATGTAGGACATGATTTTTTCCTGCAACAGGGAAAATAAAGTATAAGTTTTAAAGATTTATTCTTTAATAAAGGATCTCAAAGCCAGCTTTAGAAAAAGGA
+
BCCCCFFFFFFFGGGGGGGGGGHHHHHHHHHHHHHHHHHHHHHHHHHHHHHGGHHHHHHHHHHHHHHHHGHHHHHHHHHHHGHHHHGGHHHHHHGGGGHHHHHHHHHHHHHHHHHHHHHHHHHHHHHHGHHHHGHHHHHHHHHHHHHHHHHHHHHHHHHHHHGHHHHHHGHHHHHHHHHHHGGHHHHHHDGGHHHHHHHHHHHHHHHHHHHHHHHHHFHHHFHHHHHGHHHHHHHHHGHHHHHGHHHHGGH
@M05620:45:000000000-G6HP7:1:1101:20369:2633 1:N:0:99
AAACCAAGCAGACACTCACCGCTCCCTCGCCACAGGCCAATAGTTTGTCCTCACTGAGTTGGCAACAAGTGGCTGCTGTGGCTGCCATTTTTCTGGTGATGGCCATCAGCTCCGACGAGGTCAGCTGGGGGGCTTTCTTTGTGTAAGCAACGAGAAACCTGAAAGAAGCATTTTTTAACTAAGTCCTGCTGAGTCATTCATGAGTTTTTAGCCGCCTTGCTTCTTCTCACAGACTCTCTACTCTCATGCCA
+
>>1AAAAFAFFFFGGGGGGGEEGFGGHHGGEEEHHCGGHHHHHHHHHHHHHHHHHHHHGGHHHHHHHHHHFHGHGGHHHHHHHGGHHHHHHHHHHHHHFHHHGHGHHHHGHHGGGGGGCGEHHHHHHHGGGGGGGGGGGGGGGGGGFFFFF@FFFFFFFFFFFFFFFFFFFFFFF@EFFFFFFFFFFFFFFFFFFFFFFFFFFFFFFFFFFFFF@@FFFFFFFFFFFFFFFFFFFFFFFFFFFFFFFFFFF
@M05620:45:000000000-G6HP7:1:1101:18439:2634 1:N:0:99
ATCTCTATCTCCTAAAAACCTGTTTAGATTTGGAGATAGACCTTCAGGTTTTTCATCATTTTCTGCATGAATTATACATTGACCACGTTCCAGCGTGGTCAGTTTGCAGCATTCTGTTATTTTGTTTGACAGAGTGTCTTGTTGAGAACATATGTAGGACATGATTTTTTCCTGCAACAGGGAAAATAAAGTATAAGTTTTAAAGATTTATTCTTTAATAAAGGATCTCAAAGCCAGCTTTAGAAAAAGGA
+
BBCCBFFFFFFFGGGGGGGGGGHHHHHHHHHHHHHHHGHFHHHHHHHHHHHGGHHHHHHHHHHHHHHHHHHHHHHHHHHHHHHHHHGHHHHHHHGGGGHHHHHHHHHHHHHHHHHHHHHHHHHHHHHHHHHHHHHHHHHHHHHHHHHHHHHHHHHHHHHHHHHHHHHHHGHHHHHHHHHHHGGHHHGHGHGFGHHHGFGHHHGHHHHHHHHHHHHHHHHHHFHGGHHHHHHHHHHHHGHHHHHFGHHHGGF
@M05620:45:000000000-G6HP7:1:1101:9973:2638 1:N:0:99
ATCTCTATCTCCTAAAAACCTGTTTAGATTTGGAGATAGACCTTCAGGTTTTTCATCATTTTCTGCATGAATTATACATTGACCACGTTCCAGCGTGGTCAGTTTGCAGCATTCTGTTATTTTGTTTGACAGAGTGTCTTGTTGAGAACATATGTAGGACATGATTTTTTCCTGCAACAGGGAAAATAAAGTATAAGTTTTAAAGATTTATTCTTTAATAAAGGATCTCAAAGCCAGCTTTAGAAAAAGGA
+
ABBBBFFFFFFFGGFGGGGGGGHHHHGHHHHHHCGFHHHGHHHHHHHHHHHGGHHHHHHHHHHHHHHHHBHHHHHHHHHHHGHHHHGHHHHHGHGFGGHHHHHHHHHHGHGHHHHHHHHHHHHHHHHHHHHHHEGFHHHHGHHHHHHHHHHHHHHFHGHHHHHHHHHHHGHHHGHGHHGGGFGFHHHFDGHHHHHGHHHHHHGHHHHHHHHGHHHHHFFGHH<DHHHHHHHGGHHHGGHHHFFHHFFHFDH
@M05620:45:000000000-G6HP7:1:1101:18453:2650 1:N:0:99
ATCTCTATCTCCTAAAAACCTGTTTAGATTTGGAGATAGACCTTCAGGTTTTTCATCATTTTCTGCATGAATTATACATTGACCACGTTCCAGCGTGGTCAGTTTGCAGCATTCTGTTATTTTGTTTGACAGAGTGTCTTGTTGAGAACATATGTAGGACATGATTTTTTCCTGCAACAGGGAAAATAAAGTATAAGTTTTAAAGATTTATTCTTTAATAAAGGATCTCAAAGCCAGCTTTAGAAAAAGGA
+
CCCCCFFFFFFFGGGGGGGGGGHHHHHHHHHHHHHHHHHHHHHHHHHHHHHGGHHHHIHHHIIHHHHHHGHHHHHHHHHHHHHHHHGHHHHHHHGGGGHHHHHHHHHHHHHHHHHHHHHHHHHHHHHHHHHHHHHHHHHHHHHHHHGHHHHHHHHHHHHHHHHHHHHHHGHHHHHHHHHHHGGHHHHHHHHGHHHHHFGHHHHHHHHHHHHHHHHHHHHHHHHHHHHGHGHHHHHHHGHHHHHGHHHHGGH
@M05620:45:000000000-G6HP7:1:1101:20366:2650 1:N:0:99
AAACCAAGCAGACACTCACCGCTCCCTCGCCACAGGCCAATAGTTTGTCCTCACTGAGTTGGCAACAAGTGGCTGCTGTGGCTGCCATTTTTCTGGTGATGGCCATCAGCTCCGACGAGGTCAGCTGGGGGGCTTTCTTTGTGTAAGCAACGAGAAACCTGAAAGAAGCATTTTTTAACTAAGTCCTGCTGAGTCATTCATGAGTTTTTAGCCGCCTTGCTTCTTCTCACAGACTCTCTACTCTCATGCCA
+
CCCCCCCFCFFFGGGGGGGGGGGGGGHHGGGGGHHHGGHHHHHHHHHHHHHHHHHHHHGHHHHHHHHHHGHHGHGGHHHHHHHGGHHHHHHHHHHHHHFHHHHHHHHHHHHHHGGGGGGGGHHHHHHHGGGGGGGGGGGGGGGGGGFFFFFFFFFFFFFFFFFFFFFFFFFFFFFFFFFFFFFFFFFFFFFFFFFFFFFFFFFFFFFFFFFFFFFFFFFFFFFFFFFFFFFFFFFFFFFFFFFFFFFFFFF
@M05620:45:000000000-G6HP7:1:1101:12779:2670 1:N:0:99
CATCCTGACCCTGAAGTACCCCATTGAGCATGGCATCGTCACCAACTGGGACGACATGGAGAAGATCTGGCACCACACCTTCTACAACGAGCTGCGCGTGGCCCCGGAGGAGCACCCAGTGCTGCTGACCGAGGCCCCCCTGAACCCCAAGGCCAACAGAGAGAAGATGACTCAGGTGAGGCTCGGCCGACGCCCGTGCTCCTCCCGTCCTTTCCCCAGTCATTTTCTGCCCGGCTTGATTTCTGACATTA
+
CCCCCFFFFFFFGGGGGGGGGGGHHHHHHHHHHHHHHGHHHGHHHGHHHHHHGGGGGHHGHGHHHHHHHHHHHGHHHGGHHHHHHHHHGGGGGHHGGGGGGGHHGGGGGGGGHHHHGGFHHHHHHHHHHHGGGGGGGGGGGGHHHHGGGGHGHHGGGGGGGGGGGGGGGGGGGGGGGGGGGGGGFFFFFFFFFFFF@FFFFFFFFFFFFFFFFFFFFFFFFFFFFFFFFFFFFAFFFFFFFFFFFFFFFF0
@M05620:45:000000000-G6HP7:1:1101:19781:2718 1:N:0:99
AAACCAAGCAGACACTCACCGCTCCCTCGCCACAGGCCAATAGTTTGTCCTCACTGAGTTGGCAACAAGTGGCTGCTGTGGCTGCCATTTTTCTGGTGATGGCCATCAGCTCCGACGAGGTCAGCTGGGGGGCTTTCTTTGTGTAAGCAACGAGAAACCTGAAAGAAGCATTTTTTAACTAAGTCCTGCTGAGTCATTCATGAGTTTTTAGCCGCCTTGCTTCTTCTCACAGACTCTCTACTCTCATGCCA
+
ABABBBBFBFFFGGGGGGGGGGGGGGHHGGGGGGHHGGGHHFHHHHHHHHHHHHHHHHGHHHHHHHHHHGFHGHGGHHGHHHHGGHHHHHHHHHHHHHHHHHHHHHHHHHHHHGGGGGGGGHHHHHHHGGGGGGGGGGGGGGGGGGFFFFFFFFFFFFFFFFFFFFFFFFFFFFFFFFFFFFFFFFFFFFFFFFFFFFFFFFFFFFFFFFFFFFFFFFFFFFFFFFFFFFFFFFFFFFFFFFFFFFFFFFF
@M05620:45:000000000-G6HP7:1:1101:9592:2762 1:N:0:99
ATCTCTATCTCCTAAAAACCTGTTTAGATTTGGAGATAGACCTTCAGGTTTTTCATCATTTTCTGCATGAATTATACATTGACCACGTTCCAGCGTGGTCAGTTTGCAGCATTCTGTTATTTTGTTTGACAGAGTGTCTTGTTGAGAACATATGTAGGACATGATTTTTTCCTGCAACAGGGAAAATAAAGTATAAGTTTTAAAGATTTATTCTTTAATAAAGGATCTCAAAGCCAGCTTTAGAAAAAGGA
+
BBBBAFFFFFFFGGGGGGGGGGGHFHHHHHFFHGGFHHHGHFHHHHHHHHHGGGHHGHHHHHHGHEHFHHHHHHHHHGHHFGHFHGEGGHHHHHGEGGHHHHGHHHGHHGHHHHHHGGHHHHHHGHHHFGFHHHHHHHHHHHHHGHGHHGGHHHHGHHGFGHHFHHHHHGHHHHHHGHHHHGGEHHHFFFFFGHHHGFGHHHGHGDGGHGHHFHHHHHGGFFHHFGHHGHHHDCGFCEHHHHGFGHHGGG:
@M05620:45:000000000-G6HP7:1:1101:9607:2778 1:N:0:99
ATCTCTATCTCCTAAAAACCTGTTTAGATTTGGAGATAGACCTTCAGGTTTTTCATCATTTTCTGCATGAATTATACATTGACCACGTTCCAGCGTGGTCAGTTTGCAGCATTCTGTTATTTTGTTTGACAGAGTGTCTTGTTGAGAACATATGTAGGACATGATTTTTTCCTGCAACAGGGAAAATAAAGTATAAGTTTTAAAGATTTATTCTTTAATAAAGGATCTCAAAGCCAGCTTTAGAAAAAGGA
+
BCCCCFFFFFFFGGGGGGGGGGHHHHHHHHHHHHHHHHHHHHHHHHHHHHHGGHHHHIHHHIHHHGHHHHHHHHHHHHHHHGHHHHGHHHHHHHGGGGHHHHHHHHHHHHGHHHHHHHHHHHHHHHHHHHHHHHHHHHHHHHHHHGHHHHHHHHHHHHHHHHHHHHHHHGHHHGHHHHHHHGGFHHHHHHHHHHHHHHHHHHHHHHHHHHHHHHHHHHHHHGFHHHHHHHHHHHHHHGHHHGHFHHHHGGH
@M05620:45:000000000-G6HP7:1:1101:21397:2818 1:N:0:99
CATCCTGACCCTGAAGTACCCCATTGAGCATGGCATCGTCACCAACTGGGACGACATGGAGAAGATCTGGCACCACACCTTCTACAACGAGCTGCGCGTGGCCCCGGAGGAGCACCCAGTGCTGCTGACCGAGGCCCCCCTGAACCCCAAGGCCAACAGAGAGAAGATGACTCAGGTGAGGCTCGGCCGACGCCCGTGCTCCTCCCGTCCTTTCCCCAGTCATTTTCTGCCCGGCTTGTTTTCTGACATTA
+
ABBBBFFFFFFFFGFFGFGGFGEGHFDFFHFFHHHHHEFHCFHHFFHHGA2GE?EEEFGEHFHFFDGFHGHHHGFHGGGHHHHGHHHFE1>@>@FGGGE?FGHHGCFGGFCDHGHHGGHCCGHHHHHGFGG@@--.C@@@@EE0GEFEGGECHEGGGGGEFGDEFFGFGGFFF90/C/F.9AAA9-.9-99DAD@9B.DEBB/B/9.AADDF99FFFFD9BBBFFB/99FFEA9-;@-.:9BFF/9BBBB/
@M05620:45:000000000-G6HP7:1:1101:18354:2819 1:N:0:99
AAACCAAGCAGACACTCACCGCTCCCTCGCCACAGGCCAATAGTTTGTCCTCACTGAGTTGGCAACAAGTGGCTGCTGTGGCTGCCATTTTTCTGGTGATGGCCATCAGCTCCGACGAGGTCAGCTGGGGGGCTTTCTTTGTGTAAGCAACGAGAAACCTGAAAGAAGCATTTTTTAACTAAGTCCTGCTGAGTCATTCATGAGTTTTTAGCCGCCTTGCTTCTTCTCACAGACTCTCTACTCTCATGCCA
+
CCCCBBCFCFFFGGGGGGGGGGGGGGHHGGGGGHHHGGHHHGHHHHHHHHHHHHHHHHHHHHHHHHHHHHHHGHGGHHHHHHHGGHHHHHHHHHHHHHGHHHHHHHHHHHHHHGGGGGGGGHHHHHHHGGGGGGGGGGGGGGGGGGFFFFFFFFFFFFFFFFFFFFFFFFFFFFFFFFFFFFFFFFFFFFFFFFFFFFFFFFFFFFFFFFFFFFFFFFFFFFFFFFFFFFFFFFFFFFFFFFFFFFFFFFB
@M05620:45:000000000-G6HP7:1:1101:20486:2820 1:N:0:99
AGATTACTGCAACAGTTCCCCCTGGACCTGGAAAAGTTTCTTGCCTGGCTTACAGAAGCTGAAACAACTGCCAATGTCCTACAGGATGCTACCCGTAAGGAAAGGCTCCTAGAAGACTCCAAGGGAGTAAAAGAGCTGATGAAACAATGGCAAGTAAGTCAGGCATTTCCGCTTTAGCACTCTTGTGGATCCAATTGAACAATTCTCAGCATTTGTACTTGTAACTGACAAGCCAGGGACAAAACAAAGAT
+
BBAAAFFFFDDDEGFFFDGGFFGGHHHHHHFGFHHGHHHHFFHFHHHHHHHGHHGEGFFHHFGFFHHHHHHHHHHFGHGGFHHFFFFGFFGFFGGGGGHFHHFHHHGHFGHHHFHFFGGGCEGG//EEG4GGFEFHHF1GHFGFGFGFF1FHHGHHGHFHHHHHEHHHGGDGGGFHGHHHHHGFG=GDHGFHGGFGHB0B0GGDDDG<D<<GFHHHHHHFG;GBGGGCHHHCEGGFG..AAFBFFGGGGGB
@M05620:45:000000000-G6HP7:1:1101:17625:2847 1:N:0:99
CATCCTGACCCTGAAGTACCCCATTGAGCATGGCATCGTCACCAACTGGGACGACATGGAGAAGATCTGGCACCACACCTTCTACAACGAGCTGCGCGTGGCCCCGGAGGAGCACCCAGTGCTGCTGACCGAGGCCCCCCTGAACCCCAAGGCCAACAGAGAGAAGATGACTCAGGTGAGGCTCGGCCGACGCCCGTGCTCCTCCCGTCCTTTCCCCAGTCATTTTCTGCCCGGCTTGATTTCTGACATTA
+
CCCCCFFFFFFFGGGGGGGGGGGHHHHHHHHHHHHHHGHHHGHHHGHHHHHHGGGGGHHHHHHHHHHHHHGHHGHHHGGHHHHHHHHHGGGGGHHGGGGGGGHHGGGGGGGGHHHHGGHGHHHHHHHHHHGGGGGGGGGGGGHHHHGGGGHGHHGGGGGGGGGGGGGGGGGGGGGGGGGGGGGGFFFFFFFFFFFF-:.AFFFFFFFFFFFFFFFFFFFFFFFFFFFFFFFFFFFFFFFFFFFFFB:FFF/
@M05620:45:000000000-G6HP7:1:1101:21424:2855 1:N:0:99
TACCTGTACTGGGGAAGCATTTGAATATCCCCCCATGGTGATGGGGACGGAGAACTGCTCCATAAACACAGGCAACGTGCCTAACTTTCCCGGGAAGATGAAGTCAAAGAGCGACCACAGCTCTCGGAGGTTATTTTGCATCGGTGAGCCAGACAGAATGATCCGATGAGGGGTGCGAAACTATTTGAGGAAAGGAAGCACCTTTTTATTAAATTTACCTTTTAGCAATCGCCATTCCTACCCTAAAGATC
+
AAAAAFFFFFFFGGGGEFFFGGHHHHGHHHHGGGGFHFFFDFGHEGGGGGEGEHHHFHHHHFGFGGHHGHFGEHHEEGHHFHFEGGHHGHHGGGEEGFHHHGHHHGHHHGHHGC@@DEHHHHGHBEFDCC?GHFHHHHFFGHGGGGGHHHFCCCCC<CHHHHGEGCEFHHH?C;@DA.??AFGGGGGGGG0;FGFFFGGBCEFFFFFFFFFBFFFFFFFBBFFFF///9;A?A.AB/FFF/..;BFFFFF9
@M05620:45:000000000-G6HP7:1:1101:17640:2864 1:N:0:99
CATCCTGACCCTGAAGTACCCCATTGAGCATGGCATCGTCACCAACTGGGACGACATGGAGAAGATCTGGCACCACACCTTCTACAACGAGCTGCGCGTGGCCCCGGAGGAGCACCCAGTGCTGCTGACCGAGGCCCCCCTGAACCCCAAGGCCAACAGAGAGAAGATGACTCAGGTGAGGCTCGGCCGACGCCCGTTCTCCTCCCGTCCTTTCCCCAGTCATTTTCTGCCCGGCTTGATTTCTGACATTT
+
A?ABBFFFFFFFGBEAGGGGGGGHHHHFHHHHHHHHG2FFHGHHGGHHH2GEEEGGGHGHHFHFGHGDHGGHHGHHFGGHGHHHHHEHGEFGGHHGGG>>EEGHGG/B//C?EGHEDGGFGGHHHHGFGHACCGGGGGGG?EFHHHFGDGGFHE?GFE/FFF?EFFF0;BFFFG:FGFFG?A.CBBFFB;?-@@BBB.9.:;FFFF.ADDDFBFFFFE?/;/BBFFBFFFF?.--BB?F/BF////;/;//
@M05620:45:000000000-G6HP7:1:1101:17146:2882 1:N:0:99
AGATTACTGCAACAGTTCCCCCTGGACCTGGAAAAGTTTCTTGCCTGGCTTACAGAAGCTGAAACAACTGCCAATGTCCTACAGGATGCTACCCGTAAGGAAAGGCTCCTAGAAGACTCCAAGGGAGTAAAAGAGCTGATGAAACAATGGCAAGTAAGTCAGGCATTTCCGCTTTAGCACTCTTGTGGATCCAATTGAACAATTCTCAGCATTTGTACTTGTAACTGACAAGCCAGGGACAAAACAAAGAT
+
AAABCFFFFFFFGGGGGGGGGGGGHHHHHHHHHHHHGHHHHHHHHHHHHHHHHHHHHHHHHHHHHHHHHHHHHHHHHHHHHHHHHHHHHHHHHHGGGGHHHHHHHHHHGHHHHHHHHHHHHHHGGHGGHHHHHGHHHHHHHHHHHHHHHHHHHGHHHHHHHHHHHHHHHHGGGGGHHHGHHHHHHHHGHHHHHHHHHHHGHHHHHHHHHHHHHHHHHHHGHHHHHHHHHHHHHGGGGGGGGGGGGGGGGGG
@M05620:45:000000000-G6HP7:1:1101:10045:2886 1:N:0:99
CATCCTGACCCTGAAGTACCCCATTGAGCATGGCATCGTCACCAACTGGGACGACATGGAGAAGATCTGGCACCACACCTTCTACAACGAGCTGCGCGTGGCCCCGGAGGAGCACCCAGGGCTGCTGACCGAGGCCCCCCTGAACCCCAAGGCCAACAGAGAGAAGAGGACTCAGGTGAGGCTCGGCCGACGCCCGTGCTCCTCCCGTCCTTTCCCCAGTCATTTTCTGCCCGGTTTGTATTCTGACATTA
+
AAAAAF1DCCBCAAG1AFDFCF1011D1B1110BFGFEFFCA1B//00BA0F/EE//F01AE00B1F2A110B>GHAE>CFB1BG1E@/////@BE?/EEG/BFG//BC?//?/FGAFG/<?<<F1GF00>-<--.<-<-CE/:/:.CCC.EAEGGEE//CF.C//9..9.;/09/0/;-----------9--9@-;9B-:/B-/--9-:-///9B--9;//99////9;B---999--//;BF/;///9/
@M05620:45:000000000-G6HP7:1:1101:17158:2898 1:N:0:99
AGATTACTGCAACAGTTCCCCCTGGACCTGGAAAAGTTTCTTGCCTGGCTTACAGAAGCTGAAACAACTGCCAATGTCCTACAGGATGCTACCCGTAAGGAAAGGCTCCTAGAAGACTCCAAGGGAGTAAAAGAGCTGATGAAACAATGGCAAGTAAGTCAGGCATTTCCGCTTTAGCACTCTTGTGGATCCAATTGAACAATTCTCAGCATTTGTACTTGTAACTGACAAGCCAGGGACAAAACAAAGAT
+
BBABBFFFFFFFGGGGGGGGGGGGHHHHHHHHHHHHGHHHHHHHHHHHHHHHHHHHHGHHHHGHHHHHHHHHHHHHHHHHHHGHHHHHHHHHHHGGGGHHHHHHHHHHGHFHHHHHHHHHHHHGGHGGHGHHHGHHHHHHHHHHHHHHHHHHHGHHHHHHHHHHHHHHHHGGGGGHGHFHHHHHHHHGHHHHHHHHHHHGGHHHHHHHHHHHHHHHHHHGHHHGHHHGGGHHHGEFGGGGGGEFFFGGGGC
@M05620:45:000000000-G6HP7:1:1101:18485:2900 1:N:0:99
AAACCAAGCAGACACTCACCGCTCCCTCGCCACAGGCCAATAGTTTGTCCTCACTGAGTTGGCAACAAGTGGCTGCTGTGGCTGCCATTTTTCTGGTGATGGCCATCAGCTCCGACGAGGTCAGCTGGGGGGCTTTCTTTGTGTAAGCAACGAGAAACCTGAAAGAAGCATTTTTTAACTAAGTCCTGCTGAGTCATTCATGAGTTTTTAGCCGCCTTGCTTCTTCTCACAGACTCTCTACTCTCATGCCA
+
BBBBBBBFBFFFGGGGGGGGGGGGGGHHGGGGGHHHGGHHHHHHHHHHHHHHHHHHHHHHHHHHHHHHHGHHGHGGHHGHHHHGGHHHHHHHHHHHHHHHHHHHHHHHHHHHHGGGGGGGGHHHHHHHGGGGGGGGGGGGGGGFGGFFFFFFFFFFFFFFFFFFFFFFFFFFFFFFFFFFFFFFFFFFFFFFFFFFFFFFFFFFFFFFFFFFFFFFFFFFFFFFFFFFFFFFFFFFFFFFFFFFFFFFFFF
@M05620:45:000000000-G6HP7:1:1101:17141:2908 1:N:0:99
AGATTACTGCAACAGTTCCCCCTGGACCTGGAAAAGTTTCTTGCCTGGCTTACAGAAGCTGAAACAACTGCCAATGTCCTACAGGATGCTACCCGTAAGGAAAGGCTCCTAGAAGACTCCAAGGGAGTAAAAGAGCTGATGAAACAATGGCAAGTAAGTCAGGCATTTCCGCTTTAGCACTCTTGTGGATCCAATTGAACAATTCTCAGCATTTGTACTTGTAACTGACAAGCCAGGGACAAAACAAAGAT
+
CBCBCFFFFFFFGGGGGGGGGGGGHHHHHHHHHHHHHGHHHHHHHHHHHHHHHHHHHHHHHHHHHHHHHHHHHHHHHHHHHHHHHHHHHHHHHHGFGGHHHHHFFHHHGHHHHGGHHHHHHHGGGGGGHHGHHGHHHHGHHHHGHGHHHHHHHGHGGHHHHHFGGHHHHHGGGGGHHGHHHHHHHGHGGHHGFHHHHHHGFFHHHHHF<CBGGHHHGHHGFFHFFHHHHHFCHGGGGGGGGGFFGGGGGGB
@M05620:45:000000000-G6HP7:1:1101:10388:2990 1:N:0:99
ATCTCTATCTCCTAAAAACCTGTTTAGATTTGGAGATAGACCTTCAGGTTTTTCATCATTTTCTGCATGAATTATACATTGACCACGTTCCAGCGTGGTCAGTTTGCAGCATTCTGTTATTTTGTTTGACAGAGTGTCTTGTTGAGAACATATGTAGGACATGATTTTTTCCTGCAACAGGGAAAATAAAGTATAAGTTTTAAAGATTTATTCTTTAATAAAGGATCTCAAAGCCAGCTTTAGAAAAAGGA
+
AAABAFFFFFFFGGGGGGGGGGHHHHHHHHHHGFGGHHH5GHHHHHHHHHHGGHBGHHHHGHGHHFHHHHHHHHHHGHHHHGHHHHFGHHHHHHGEGGHHHHHHHHHHHHHHHHHGHHEHHHGHHHHHFHHHHGHGHHHHHHHHFGFFGGHHHHHHHHGBGGHGGHHHGGHHHHHHFGHGHGGAHGFD?DGGHFDGGFGHHF11>=GHHHHHHHHHGGG0GDGB/GHGHGGFFC.GHEHHHHCC;CGCF./
@M05620:45:000000000-G6HP7:1:1101:15235:2993 1:N:0:99
CATCCTGACCCTGAAGTACCCCATTGAGCATGGCATCGTCACCAACTGGGACGACATGGAGAAGATCTGGCACCACACCTTCTACAACGAGCTGCGCGTGGCCCCGGAGGAGCACCCAGTGCTGCTGACCGAGGCCCCCCTGAACCCCAAGGCCAACAGAGAGAAGATGACTCAGGTGAGGCTCGGCCGACGCCCGTGCTCCTCCCGTCCTTTCCCCAGTCATTTTCTGCCCGGCTTGATTTCTGACATTA
+
CDCCCFFFFFFFGGGGGGGGGGGHHHHHHHHHHHHHHGHHHGHHHGHHHHHHGGGGGHHHHHHHHHHHHHHHHGHHHGGHHHHHHHHHGGGGGHHGGGGGGGHHGGGGGGGGHGHHGGHFHHHHHHHHHHGGGGGGGGGGGGHHHHGGGGHGHHGGGGGGGGGGGFFFGGGGGGGGGGGGGGGGFFFFFFFFAFFFDFFFFFFFFFFEFFFFFFFFFFFFFFFFFFFFFFFFAFFFFFFFFFFFBBFFFF0
@M05620:45:000000000-G6HP7:1:1101:19095:3001 1:N:0:99
AAACCAAGCAGACACTCACCGCTCCCTCGCCACAGGCCAATAGTTTGTCCTCACTGAGTTGGCAACAAGTGGCTGCTGTGGCTGCCATTTTTCTGGTGATGGCCATCAGCTCCGACGAGGTCAGCTGGGGGGCTTTCTTTGTGTAAGCAACGAGAAACCTGAAAGAAGCATTTTTTAACTAAGTCCTGCTGAGTCATTCATGAGTTTTTAGCCGCCTTGCTTCTTCTCACAGACTCTCTACTCTCATGCCA
+
CCCCCCCFCFFFGGGGGGGGGGGGGGHHGGGGGHHHGGHHHHHHHHHHHHHHHHHHHHHHHHHHHHHHHGHHGHGGHHHHHHHGGHHHHHHHHHHHHHHHHHHHHHHHHHHHHGGGGGGGGHHHHHHHGGGGGGGGGGGGGGGGGGFFFFFFFFFFFFFFFFFFFFFFFFFFFFFFFFFFFFFFFFFFFFFFFFFFFFFFFFFFFFFFFFFFFFFFFFFFFFFFFFFFFFFFFFFFFFFFFFFFFFFFFFF
@M05620:45:000000000-G6HP7:1:1101:10405:3004 1:N:0:99
ATCTCTATCTCCTAAAAACCTGTTTAGATTTGGAGATAGACCTTCAGGTTTTTCATCATTTTCTGCATGAATTATACATTGACCACGTTCCAGCGTGGTCAGTTTGCAGCATTCTGTTATTTTGTTTGACAGAGTGTCTTGTTGAGAACATATGTAGGACATGATTTTTTCCTGCAACAGGGAAAATAAAGTATAAGTTTTAAAGATTTATTCTTTAATAAAGGATCTCAAAGCCAGCTTTAGAAAAAGGA
+
B@BBBFFFFFFFGGFGGGGGGGHH5GHHHFHHHHHHHHHHHFHHHHHHHHHGGHDGHHHHHHHHHFHGHFHHGHHHHHHHHGHHHHG1FGHFHHGEGGHHHHHHHHHFHHGHHHGHGHHHHHHHHHHHHHHHFHFGGHHHHHHHHHHHHHHHHHHHHHHHHHHHHHHHGCHHHHHHFHFHHGEHHHHHGFGGHFHHHDGHHHHHHHHHHHHHGGHHHHHHHHFHEHHFGFHHHHAHHGFHHHHEHFHHGGH
@M05620:45:000000000-G6HP7:1:1101:16612:3005 1:N:0:99
CATCCTGACCCTGAAGTACCCCATTGAGCATGGCATCGTCACCAACTGGGACGACATGGAGAAGATCTGGCACCACACCTTCTACAACGAGCTGCGCGTGGCCCCGGAGGAGCACCCAGTGCTGCTGACCGAGGCCCCCCTGAACCCCAAGGCCAACAGAGAGAAGATGACTCAGGTGAGGCTCGGCCGACGCCCGTGCTCCTCCCGTCCTTTCCCCAGTCATTTTCTGCCCGGCTTGATTTCTGACATTA
+
CCCCCFFFFFFFGGGGGGGGGGGHHHHHHHHHHHHHHGHHHGHHHGHHHHHHGGGGGHHHHHHHHHHHHHHHHGHHHGGHHHHHHHHHGGGGGHHGGGGGGGHHGGGGGGGGHHHHGGHHHHHHHHHHHHGFGGGGGGGGGGHHHHGGGGHGHHGGGGGGGGGGFGFFGFGGGGGGGGGGGGGGFFFFFFFFFFFF@DFFFFFFFFF.DDDFFFFFFFFFFFFFFFFFFEFFFFFFFF?FFFFFFFFBFF0
@M05620:45:000000000-G6HP7:1:1101:15238:3011 1:N:0:99
CATCCTGACCCTGAAGTACCCCATTGAGCATGGCATCGTCACCAACTGGGACGACATGGAGAAGATCTGGCACCACACCTTCTACAACGAGCTGCGCGTGGCCCCGGAGGAGCACCCAGTGCTGCTGACCGAGGCCCCCCTGAACCCCAAGGCCAACAGAGAGAAGATGACTCAGGTGAGGCTCGGCCGACGCCCGTGCTCCTCCCGTCCTTTCCCCAGTCATTTTCTGCCCGGCTTGATTTCTGACATTT
+
A@AA>DD1CFFFEGF1GGGGGGCCGGHFCDFDGGHHHEHHGEFFHEHHFECGAEEGFHC1GHHFHFH21GHEGEEFGGGHGHFFHHBF>/?EACCEEEEEEEFGE@@C@@EGCGGGGF<?1GDGBCGFHHGGGC@FA@CCCFHHHEFC?C.CEGEGEGGFBBG9CBBFBF99C909CBB9.EGF@=99=-@@;>>@9---/:BFF--9:A-BFBB9FFBFFB/B/B/99BFA--9-9@FB9BFF/B9F/B/
@M05620:45:000000000-G6HP7:1:1101:16632:3015 1:N:0:99
CATCCTGACCCTGAAGTACCCCATTGAGCATGGCATCGTCACCAACTGGGACGACATGGAGAAGATCTGGCACCACACCTTCTACAACGAGCTGCGCGTGGCCCCGGAGGAGCACCCAGTGCTGCTGACCGAGGCCCCCCTGAACCCCAAGGCCAACAGAGAGAAGATGACTCAGGTGAGGCTCGGCCGACGCCCGTGCTCCTCCCGTCCTTTCCCCAGTCATTTTCTGCCCGGCTTGATTTCTGACATTT
+
BBBBBFFFFFFFGGGGGGGGGGGHHHFHHHHHHHHHHGHHHGHHHGHHHHHHGGGGGHGHHGHHHHHHHHHHHGHHEEEHHHHHHHHHGGGGGHHGGGEEEGHHGGGGGGGGHGHHGGHGFHHHHHGHHHGGGGGGGGGGGGHHHHGGGDHGHGGGGGGFFFGG/BCCFGGGGGGGFFGGGGGGFFFFF=FFFFFF@DDEFFFFFFF.;DDFFFFFFFDBFFFFFFFFFFFFFFF;@D?FFFFFFEFFFF/
@M05620:45:000000000-G6HP7:1:1101:21896:3022 1:N:0:99
AGATTACTGCAACAGTTCCCCCTGGACCTGGAAAAGTTTCTTGCCTGGCTTACAGAAGCTGAAACAACTGCCAATGTCCTACAGGATGCTACCCGTAAGGAAAGGCTCCTAGAAGACTCCAAGGGAGTAAAAGAGCTGATGAAACAATGGCAAGTAAGTCAGGCATTTCCGCTTTAGCACTCTTGTGGATCCAATTGAACAATTCTCAGCATTTGTACTTGTAACTGACAAGCCAGGGACAAAACAAAGAT
+
AAAA1@DF31@1AFCBFBGGFGGEEHHFGGCEGHHFGGHFDAFDHGHHFGHCFA1AF11FHBEDGFHCFGEF1GHFFE2FGGBCC0FHFD21>GEFEEGCGGGHHHFCEEGFF@G1BF11>1BFF/E?GHHGDEHHH<1GGD1FFFHB<1BGCFHHDGFGHGHFHGHH1?<EFG/GDHHGHHF<G1FAHFFGGBDDGB<00CGD==<=D/0C0GHHHHHFC:C0:CC0CGH.CEFAG....C9CAEGGGG0
@M05620:45:000000000-G6HP7:1:1101:16606:3023 1:N:0:99
CATCCTGACCCTGAAGTACCCCATTGAGCATGGCATCGTCACCAACTGGGACGACATGGAGAAGATCTGGCACCACACCTTCTACAACGAGCTGCGCGTGGCCCCGGAGGAGCACCCAGTGCTGCTGACCGAGGCCCCCCTGAACCCCAAGGCCAACAGAGAGAAGATGACTCAGGTGAGGCTCGGCCGACGCCCGTGCTCCTCCCGTCCTTTCCCCAGTCATTTTCTGCCCGGCTTGATTTCTGACATTA
+
>AABAFFFFCFFGFGGGGGFGGEHHHHHHHFFGHHHHGHHHGHHGFHFHHHGGGGGGHGHHHFGHFHFFFHGHGHHHGEGGGGHHGFGGGFGGHHGGEGGGGGHGGCGGGGGHHHHDGGFFFGGGGHHGFGGGCCFDCGGGGHFGGGGGGGGHHGGGGGGGGFGFFFBFGGFFFGGGFGFFEEFB?EFB?BBBBB?=DFFFFFFFEFADAABF9BBFF.FFBFFFBFFFFFFA?-BB=.B9FFFFBBFFF/
@M05620:45:000000000-G6HP7:1:1101:17370:3031 1:N:0:99
CATCCTGACCCTGAAGTACCCCATTGAGCATGGCATCGTCACCAACTGGGACGACATGGAGAAGATCTGGCACCACACCTTCTACAACGAGCTGCGCGTGGCCCCGGAGGAGCACCCAGTGCTGCTGACCGAGGCCCCCCTGAACCCCAAGGCCAACAGAGAGAAGATGACTCAGGTGAGGCTCGGCCGACGCCCGTGCTCCTCCCGTCCTTTCCCCAGTCATTTTCTGCCCGGCTTGATTTCTGACATTA
+
CCCCCFFFFFFFGGGGGGGGGGGHHHHHHHHHHHHHHGHHHGHHHGHHHHHHGGGGGHHHHHHHHHHHHHHHHGHHHGGHHHHHHHHHGGGGGHHGGGGGGGHHGGGCGGGGHHHHGGHGHHHHHHHHHHGGGGGGGGGGGGHHHHGGGGHGHGGGGGGGGGGGGGGGGGGGGGFGGGGGGGGGFFFFFFFFFFFA@DFFFFFFFFDAFFDFFFFFFFFFFFFFFFFFFFFFFCFAFFFFFFFFF;F/BF/
@M05620:45:000000000-G6HP7:1:1101:13144:3083 1:N:0:99
CATCCTGACCCTGAAGTACCCCATTGAGCATGGCATCGTCACCAACTGGGACGACATGGAGAAGATCTGGCACCACACCTTCTACAACGAGCTGCGCGTGGCCCCGGAGGAGCACCCAGTGCTGCTGACCGAGGCCCCCCTGAACCCCAAGGCCAACAGAGAGAAGATGACTCAGGTGAGGCTCGGCCGACGCCCGTGCTCCTCCCGTCCTTTCCCCAGTCATTTTCTGCCCGGCTTGATTTCTGACATTA
+
CCCCCFFFFFFFGGGGGGGGGGGHHHHHHHHHHHHHHGHHHGHHHGHHHHHHGGGGGHHHHGHHHHHHHHHHHGHHHGGHHHHHHHHHGGGGGHHGGGGGGGHHGGGGGGGGHHHHGGHGHHHHHHHHHHGGGGGGGGGGGGHHHHGGGGHGHHGGGGGGGGGGGGGGGGGGGGGGGGGGGGGGFFFFFFFFFFFFBFFFFFFFFFFFFFFFFFFFFFDFFFFFFFFFFFFFFFFFFFFFFFFFFFFFFF0
@M05620:45:000000000-G6HP7:1:1101:21141:3201 1:N:0:99
AAACCAAGCAGACACTCACCGCTCCCTCGCCACAGGCCAATAGTTTGTCCTCACTGAGTTGGCAACAAGTGGCTGCTGTGGCTGCCATTTTTCTGGTGATGGCCATCAGCTCCGACGAGGTCAGCTGGGGGGCTTTCTTTGTGTAAGCAACGAGAAACCTGAAAGAAGCATTTTTTAACTAAGTCCTGCTGAGTCATTCATGAGTTTTTAGCCGCCTTGCTTCTTCTCACAGACTCTCTACTCTCATGCCA
+
BCCCCCBFBFFFGGGGGGGGGGGGGGHHGGGGGHHHGGHHHCHHHHHHHHHHHHHHHHHHHHHHHHHHHGHHGHGGHHHHHHHGGHHHHHHHHHHHHHHHHHHHHHHHHHGHHGGGGGGGGHHHHHHHGGGGGGGGGGGGGFGGGGFFFFFFFFFFFFFFFFFFFFFFFFFFFFFFFFFFFFFFFFFFFFFFFFFFFFFFFFFFFFFFFFFFFDFFFFFFFFFFFFFFFFFFFFFFFFFFFFFFFFFFFFF
@M05620:45:000000000-G6HP7:1:1101:14167:3215 1:N:0:99
ATCTCTATCTCCTAAAAACCTGTTTAGATTTGGAGATAGACCTTCAGGTTTTTCATCATTTTCTGCATGAATTATACATTGACCACGTTCCAGCGTGGTCAGTTTGCAGCATTCTGTTATTTTGTTTGACAGAGTGTCTTGTTGAGAACATATGTAGGACATGATTTTTTCCTGCAACAGGGAAAATAAAGTATAAGTTTTAAAGATTTATTCTTTAATAAAGGATCTCAAAGCCAGCTTTAGAAAAAGGA
+
AAAA1@3BDDDDAGB111EECAGGHHFCGHHFFGG1F1EAAAFEGEGHGHHGFHGGFFDHHHHFFGHFFD1BFHHFHDFGGDGCGHEHFCHGFHGFFCGFHFHHHHB2B@FGDGHHGHFFHHHHHGHHHHHHGBGEGDGGHGHH2BGFCCDGFGHGBGGHFHF1BGHHFCCGHDCF1@GHAF/?<F?<F1<?FGFDF=DGGHCFFBGFFGHHHHHHHDD=D<=0/DBDGHHFFHHHGEHHHFHH0GHGGC;
@M05620:45:000000000-G6HP7:1:1101:14173:3233 1:N:0:99
ATCTCTATCTCCTAAAAACCTGTTTAGATTTGGAGATAGACCTTCAGGTTTTTCATCATTTTCTGCATGAATTATACATTGACCACGTTCCAGCGTGGTCAGTTTGCAGCATTCTGTTATTTTGTTTGACAGAGTGTCTTGTTGAGAACATATGTAGGACATGATTTTTTCCTGCAACAGGGAAAATAAAGTATAAGTTTTAAAGATTTATTCTTTAATAAAGGATCTCAAAGCCAGCTTTAGAAAAAGGA
+
CCCCCFFFFFFFGGGGGGGGGGHHHHHHHHHHHHHHHHHHHHHHHHHHHHHGGHHHHHHHHHIHHHHHHGHHHHHGHHHHHHHHHHGGHHHHHHGGGGHHHHHHHHHGHHHHHHHHHHHHHHHHHHHHHHHHHHHHHHHHHHHHHHHHHHHHHHHHHHHHHHHHHHHHHGHHHHHHHHHHHGGGHHHGHHHHHHHHHGGHHGGHHHHHHHHHHHHHHHHGGFHHHHHHHHHHHHHHHGHHHHHHHHHHGGH
@M05620:45:000000000-G6HP7:1:1101:16633:3291 1:N:0:99
AAACCAAGCAGACACTCACCGCTCCCTCGCCACAGGCCAATAGTTTGTCCTCACTGAGTTGGCAACAAGTGGCTGCTGTGGCTGCCATTTTTCTGGTGATGGCCATCAGCTCCGACGAGGTCAGCTGGGGGGCTTTCTTTGTGTAAGCAACGAGAAACCTGAAAGAAGCATTTTTTAACTAAGTCCTGCTGAGTCATTCATGAGTTTTTAGCCGCCTTGCTTCTTCTCACAGACTCTCTACTCTCATGCCA
+
CCCCCCCFCFFFGGGGGGGGGGGGGGHHGGGGGHHHGGHHHHHHHHHHHHHHHHHHHHHHHHHGHHHHHHHHGHGGHHHHHHHGGHHHHHHHHHHHHHHHHHHHHHHHHHHHHGGGGGGGGHHHHHHHGGGGGGGGGGGGGGGGGGFFFFFFFFFFFFFFFFFFFFFFFFFFFFFFFFFFFFFFFFFFFFFFFFFFFFFFFFFFFFFFFFFFFFFFFFFFFFFFFFFFFFFFFFFFFFFFFFFFFFFFFFF
@M05620:45:000000000-G6HP7:1:1101:22537:3316 1:N:0:99
TACCTGTACTGGGGAAGCAATCGCCATTCCTACCCTAAAGATCGGAAGAGCACACGTCTGAACTCCAGTCACCGGCTATGATCTCGTATGCCGTCTTCTGCTTGAAAAAAAAAAAAACAAAAAAGAAAAAATAGAGTTAAGTAGTATGAGAAAAATAAAAAAAATATAAATTGACATTAGAACCAATAGATAGATTAAGAGTAAAGAGCATTCTTAATATAACAGATAAGAAAACAAATATGAATTACACA
+
ABABBFFFFFFFGGFGGGFGGGGGGGGHHHHHHGHHHHHGGHHHGGGGHHHHGGHGHHHGHGHHHHHHHHHHHEGFGGHHHFEGHHFGHHHHFEEHGHHHHHHHHHHGHGGGGC/</<=/00/-..0000-.00000000000000<00=000/..00000---.00000000000;009000...000000000000000:0000://0000000000000000/000000///...00:0000000000
@M05620:45:000000000-G6HP7:1:1101:17521:3430 1:N:0:99
ATCTCTATCTCCTAAAAACCTGTTTAGATTTGGAGATAGACCTTCAGGTTTTTCATCATTTTCTGCATGAATTATACATTGACCACGTTCCAGCGTGGTCAGTTTGCAGCATTCTGTTATTTTGTTTGACAGAGTGTCTTGTTGAGAACATATGTAGGACATGATTTTTTCCTGCAACAGGGAAAATAAAGTATAAGTTTTAAAGATTTATTCTTTAATAAAGGATCTCAAAGCCAGCTTTAGAAAAAGGA
+
BCCCCFFFFFFFGGGGGGGGGGHHHHHHHHHHHHHHHHHHHHHHHHHHHHHGGHHHHHHHHHHHIHHHHHHHHHHHHHHHHHHHHHGHHHHHHHGGGGHHHHHHHHHHHHHHHHHHHHHHHHHHHHHHHHHHHHHHHHHHHHHHHHHHHHHHHHHHHHHHHHHHHHHHHGHHHHHHHHHHHGGHHHGHHHHHHHHHHHHHHHHHHHHHHHHHHHHHHHHHGGGHHHHHHHHHHHGHHGHHHHGHHHHHGGH
@M05620:45:000000000-G6HP7:1:1101:20937:3432 1:N:0:99
CATCCTGACCCTGAAGTACCCCATTGAGCATGGCATCGTCACCAACTGGGACGACATGGAGAAGATCTGGCACCACACCTTCTACAACGAGCTGCGCGTGGCCCCGGAGGAGCACCCAGTGCTGCTGACCGAGGCCCCCCTGAACCCCAAGGCCAACAGAGAGAAGATGACTCAGGTGAGTCTCGGCCGACGCCCGTGCTCCTCCCGTCCTTTCCCCCGTCATTTTCTGCCCGGCTTGATTTCTGACATTT
+
AAABAFFFFFFFG4CEGGGFGGGHCHFFHHHHGH4FFAFDHGHCHCGGGEHFEEGCFFEFEFHFHHFGABGFHGFGFEEHFHHHFFFHCFDFFHBEFCGGGCAGGECB</BDEFHADEAFFGFFGFFHHHG?@--FECCCCAHHFHGFCFC..GGEEEGGGGC./B/;BB9BFFGGGFF.0;CBGF?F9--9>-;9-999/9FBFE.;;;./BFFFF?-:A.9/BF/9B//E.9@--999/;FF//;:BF9
@M05620:45:000000000-G6HP7:1:1101:20922:3447 1:N:0:99
CATCCTGACCCTGAAGTACCCCATTGAGCATGGCATCGTCACCAACTGGGACGACATGGAGAAGATCTGGCACCACACCTTCTACAACGAGCTGCGCGTGGCCCCGGAGGAGCACCCAGTGCTGCTGACCGAGGCCCCCCTGAACCCCAAGGCCAACAGAGAGAAGATGACTCAGGTGAGGCTCGGCCGACGCCCGTGCTCCTCCCGTCCTTTCCCCAGTCATTTTCTGCCCGGCTTGATTTCTGACATTA
+
DDDDDFFFFFFFGGGGGGGGGGGHHHHHHHHHHHHHHGHHHGHHHGHHHHHHGGGGGHHHHHHHHHHHHHHHHGHHHGGHHHHHHHHHGGGGGHHGGGGGGGHHGGGGGGGGHHHHGGHHHHHHHHHHHHGGGGGGGGGGGGHHHHGGGGHGHHGGGGGGGGGGGGGGGGGGGGGGHGGGGGGGFFFFFFFFFFFFFFFFFFFFFFFFFFFFFFFFFFFFFFFFFFFFFFFFFFFFFFFFFFFFFFFFFF0
@M05620:45:000000000-G6HP7:1:1101:12097:3448 1:N:0:99
AGATTACTGCAACAGTTCCCCCTGGACCTGGAAAAGTTTCTTGCCTGGCTTACAGAAGCTGAAACAACTGCCAATGTCCTACAGGATGCTACCCGTAAGGAAAGGCTCCTAGAAGACTCCAAGGGAGTAAAAGAGCTGATGAAACAATGGCAAGTAAGTCAGGCATTTCCGCTTTAGCACTCTTGTGGATCCAATTGAACAATTCTCAGCATTTGTACTTGTAACTGACAAGCCAGGGACAAAACAAAGAT
+
AAABBF4DFFFFGGGGGGGGGGGGHHHHGHFHFFHHHFHHHHFHFFFHHHHCHFHHHHHHHHEFHHHHHGHHHHHHHGFHHHHFHEGHHHHHHHGGGGHHGHHHHHHHGHHHHFG?GHHHGHHFGHGGHHHHGGHHHHFGHHGHHHGHHHHHHGHHHHHGFHEGHHHHGGDGGGGGHGHHHHHHHGHFHHHHHGHHHDGFHHHHHHHHHHHHHHHHHHHGHHHHHHGBFFGFEGGGGGGGGGGFFGEFGGC
@M05620:45:000000000-G6HP7:1:1101:17527:3451 1:N:0:99
ATCTCTATCTCCTAAAAACCTGTTTAGATTTGGAGATAGACCTTCAGGTTTTTCATCATTTTCTGCATGAATTATACATTGACCACGTTCCAGCGTGGTCAGTTTGCAGCATTCTGTTATTTTGTTTGACAGAGTGTCTTGTTGAGAACATATGTAGGACATGATTTTTTCCTGCAACAGGGAAAATAAAGTATAAGTTTTAAAGATTTATTCTTTAATAAAGGATCTCAAAGCCAGCTTTAGAAAAAGGA
+
AABBBFFFFFFFGGGGGGGGGGEFGHHGGDGHHFHHFHFFHHHHHHHGHHHGGHGHHHHHHHHHHFFGHHHHHHHHHHHHHGHHHHGGHHHHHGGGGGHHFGHHHHHHHHGHFHHGGGHHHHGHHHHHHHHHHHFGHHHHHHHHHHHHHHHHHHGHHHHHHHGGHHHHHGHHHHHHHHHHHGGGHHHGHGHGHHHHHFHHHGHHHGHHHGHHHHHHGFHHHHHGHHHHFFHHHHFGHGGHHHHGHHFHGGH
@M05620:45:000000000-G6HP7:1:1101:8815:3461 1:N:0:99
CATCCTGACCCTGAAGTACCCCATTGAGCATGGCATCGTCACCAACTGGGACGACATGGAGAAGATCTGGCACCACACCTTCTACAACGAGCTGCGCGTGGCCCCGGAGGAGCACCCAGTGCTGCTGACCGAGGCCCCCCTGAACCCCAAGGCCAACAGAGAGAAGATGACTCAGGTGAGGCTCGGCCGACGCCCGTGCTCCTCCCGTCCTTTCCCCAGTCATTTTCTGCCCGGCTTGATTTCTGACATTT
+
CCCCCFFFFFFFGGGGGGGGGGGHHHHHHHHHHHHHHGHHHGHHHGHHGHHHGGGGGHHHHHHHHHHHHHHHHGHHHGGHHHHHHHHHGGGGGHHGGGGGGGHHGGGGGGGGHHHHGGHGHHHHHHHHHHGGGGGGGGGGGGHHHHGGGGHGHHGGGGGGGGGGGGGFGGGGGGGGGGGGGGGGFFFFFFFFFFFFFFFFFFFFFFFFFFFFFFFFFFFFFFFFFFFFFFFFFFFFFFFFFFFFFFFFBF0
@M05620:45:000000000-G6HP7:1:1101:10779:3463 1:N:0:99
TACCTGTACTGGGGAAGCATTTGAATATCCCCCCATGGTGATGGGGACGGAGAACTGCTCCATAAACACAGGCAACGTGCCTAACTTTCCCGGGAAGATGAAGTCAAAGAGCGACCACAGCTCTCGGAGGTTATTTTGCATCGGTGAGCCAGACAGAATGATCCGATGAGGGGTGCGAAACTATTTGAGGAAAGGAAGCACCTTTTTATTAAATTTACCTTTTAGCAATCGCCATTCCTACCCTAAAGATC
+
BCCCCFFFFFFFGGGGGGGGGGHHHHHHHHHGGGGHHHGHGHHHHGGGGGGGGHHHHHHHHHHHHGHHHHHHGHHHGHHHHHHHHHHHHHHGGGGGGHHHHHHHHHHHHHHHGGGGGHHHHHHHHGGGGGEHHGHHHHHHHHGGGGGHHHHHHGHHHHHHHHHHHGGGHHHGGFGGGDDGGGGGGGGFFGFFGGGGGGGGGFFFFFFFFFFFFFFFFFFFFFFFFFFFFFEFFFFFFFFFFFFFFFFFFFF
@M05620:45:000000000-G6HP7:1:1101:12117:3467 1:N:0:99
AGATTACTGCAACAGTTCCCCCTGGACCTGGAAAAGTTTCTTGCCTGGCTTACAGAAGCTGAAACAACTGCCAATGTCCTACAGGATGCTACCCGTAAGGAAAGGCTCCTAGAAGACTCCAAGGGAGTAAAAGAGCTGATGAAACAATGGCAAGTAAGTCAGGCATTTCCGCTTTAGCACTCTTGTGGATCCAATTGAACAATTCTCAGCATTTGTACTTGTAACTGACAAGCCAGGGACAAAACAAAGAT
+
11>1AFFFB1BDFGGDEGDAAAACC0GEA000FEHFFGHCFGHFFFB/FGFFHH11BB1EAGAGHHHGCCBFGHCBDAFDFEGHC0FHHFGGGGF?EFFHGFFG>E1FF1D1BG1B>BFF11>//>E?0D2>><FBGHGGGFBDFFHDDFFFHED2FDGDG><F<GHGFDEFEGEFHHHG1><FGHHCG1GGHGBGFBDHHGGHFHFG0/DFCH0GHHCH:G0CC;;C:C0.GE/.9..CA./..CE./90
@M05620:45:000000000-G6HP7:1:1101:12098:3468 1:N:0:99
AGATTACTGCAACAGTTCCCCCTGGACCTGGAAAAGTTTCTTGCCTGGCTTACAGAAGCTGAAACAACTGCCAATGTCCTACAGGATGCTACCCGTAAGGAAAGGCTCCTAGAAGACTCCAAGGGAGTAAAAGAGCTGATGAAACAATGGCAAGTAAGTCAGGCATTTCCGCTTTAGCACTCTTGTGGATCCAATTGAACAATTCTCAGCATTTGTACTTGTAACTGACAAGCCAGGGACAAAACAAAGAT
+
BCCCCFFFFFFFGGGGGGGGGGGGHHHHHHHHHHHHHHHHHHHHHHHHHHHHHHHHHHHHHHHHHHHHHHHHHHHHHHHHHHHHHHHHHHHHHHGGGGHHHHHHHHHHGHHHHHHHHHHHHHHGGHGGHHHHHGHHHHHHHHHHHHHHHHHHHGHHHHHHHHHHHHHHHHGGGGGHHHHHHHHHHHHGHHHHHHHHHHHHHHHHHHHHHHHHHHHHHGHHHHFFHHHGHHHHHGGGGGGGGGGGGGGGGGF
@M05620:45:000000000-G6HP7:1:1101:17629:3480 1:N:0:99
AGATTACTGCAACAGTTCCCCCTGGACCTGGAAAAGTTTCTTGCCTGGCTTACAGAAGCTGAAACAACTGCCAATGTCCTACAGGATGCTACCCGTAAGGAAAGGCTCCTAGAAGACTCCAAGGGAGTAAAAGAGCTGATGAAACAATGGCAAGTAAGTCAGGCATTTCCGCTTTAGCACTCTTGTGGATCCAATTGAACAATTCTCAGCATTTGTACTTGTAACTGACAAGCCAGGGACAAAACAAAGAT
+
BAABBFFFFFFFGGGGGGGGGGGGHHHHHHHHHHHHGHHHHHHHHHHHHHHHHHHHHHHHHGHHHHHHHHHHHHHHHHHHHHGHHGHHHHHHHHGGGGHHHHHHGHHHGHHHHHHHHHHHHHHGGHGGHHHHHGHHHHHHHHHHHHHHHHHHHGHHHHHHHHHHHHHHHHGGGGGHHHGHHHHHHHGGHHHHHHHHHGHGHHHHHHHGHHHHHHHHHHHHHHHFGGHHFHGHFGGGGGGGFFFFGGGGGGG
@M05620:45:000000000-G6HP7:1:1101:9324:3507 1:N:0:99
AGATTACTGCAACAGTTCCCCCTGGACCTGGAAAAGTTTCTTGCCTGGCTTACAGAAGCTGAAACAACTGCCAATGTCCTACAGGATGCTACCCGTAAGGAAAGGCTCCTAGAAGACTCCAAGGGAGTAAAAGAGCTGATGAAACAATGGCAAGTAAGTCAGGCATTTCCGCTTTAGCACTCTTGTGGATCCAATTGAACAATTCTCAGCATTTGTACTTGTAACTGACAAGCCAGGGACAAAACAAAGAT
+
BAABCFFFFFFFGGGFGGGGGGGFHGGHHHHHFHHHEGHHHHHHHHHHHHHHHHFGHHHHHHHHHGHHHHHHGHHHHHHHHHGHHHHHHHHHHHGGGGHHHHHHHHHHGHHHHHHGHHHHHHHGEHGEHHHHHGHHHGFHHHHHHHGHGHGGHGHHHHHGHHFHHHHHHHGGGGGHHHGHHGHHHGGGFHHHGHHHHHGFGGHHHHHFGHHHHHFCGFHHHHHFHHHHHHHHHGFGGGGGFGGGGGGGGFF
@M05620:45:000000000-G6HP7:1:1101:10413:3519 1:N:0:99
ATCTCTATTCCTAAAAACCTGTTTAGATTTGGAGATAGACCTTCAGGTTTTTCATCATTTTCTGCATGAATTATACATTGACCACATTCCAGCGTGGTCAGTTTGCAGCATTCTGTTATTTTGTTTGACAGAGTGTCTTGTTGAGAACATATGTAGGACATGATTTTTTCCTGCAACAGGGAAAATAAAGTATAAGTTTTAAAGATTTATTCTTTAATAAAGGATCTCAAAGCCAGCTTTAGAAAAAGGAA
+
BCCCCFFFFFFFGGGGGGGGGGHHGHHHHHHHGHHHHHHHHHHHHHHHHHGGHHHHHGHHIHHIHHHHDHHHGHHHHHHHHHHHHHHHHHHHHGGGGHHHHHHHHHHHHHHHHHHHHHHHHHHHHHHHHGHHHHHHHHHHHHHHHHHHHHHHHHHHHHHHGHHHHHHHGHHHHEGHHHHHGGHHHHHHHHFGGF?FFGHHHHGHGHHHHHHHHHHGFGGGGGBGHHHGHHHHHGHHGHHHHHHHGHGGDHG
@M05620:45:000000000-G6HP7:1:1101:9333:3523 1:N:0:99
AGATTACTGCAACAGTTCCCCCTGGACCTGGAAAAGTTTCTTGCCTGGCTTACAGAAGCTGAAACAACTGCCAATGTCCTACAGGATGCTACCCGTAAGGAAAGGCTCCTAGAAGACTCCAAGGGAGTAAAAGAGCTGATGAAACAATGGCAAGTAAGTCAGGCATTTCCGCTTTAGCACTCTTGTGGATCCAATTGAACAATTCTCAGCATTTGTACTTGTAACTGACAAGCCAGGGACAAAACAAAGAT
+
AAABBFFFFFFFGGGGGGGGGGGGHHHHHHGHHHHHGHHHHHHHHHHHHHHHHHHHHHHHHHHHHHHHHHHHHHHHHHHHHHGHHFHHHHHHHHGGGGHHHHHHHHHHGHHHHHHHHHHHHHHGEGGGHHHHHGHHHHHHHHHHHHHHGGHHHGHHHHHHHHHHHHHHHHGGGGGGHHHHHHHHHHHGHHHHHHHHHHHHHHHHHHHHGHHHHHHHHHHHGHHHHHHGHHHHHGGGEGGGGGGGGGGFBFF
@M05620:45:000000000-G6HP7:1:1101:10416:3537 1:N:0:99
ATCTCTATTCCTAAAAACCTGTTTAGATTTGGAGATAGACCTTCAGGTTTTTCATCATTTTCTGCATGAATTATACATTGACCACATTCCAGCGTGGTCAGTTTGCAGCATTCTGTTATTTTGTTTGACAGAGTGTCTTGTTGAGAACATATGTAGGACATGATTTTTTCCTGCAACAGGGAAAATAAAGTATAAGTTTTAAAGATTTATTCTTTAATAAAGGATCTCAAAGCCAGCTTTAGAAAAAGGAA
+
ABBCCFFFFFFFGGGGGGGGGGHHGHHHHHHHGHHHHHHHHHHHHHHHHHGGHHHHHHHIHIIHHGHHFHHHFHHHHHHHHHHHHHHHHHHHHGFGGHHHHHHHHHHHHHHHHHHHHHHHHHHHHHHHGFHGHGHHHHHHHHHHHHHHGHHHHFHHHHHHHHHHHHHHGHHHHHGHHGHHGGHHHGFGHHDGHHGGDHHHHGHHGHHHHHHHHHHHGFFDGG0GHGHFHGHHGHFHGHHHHGHHHHGGFHH
@M05620:45:000000000-G6HP7:1:1101:11882:3563 1:N:0:99
CATCCTGACCCTGAAGTACCCCATTGAGCATGGCATCGTCACCAACTGGGACGACATGGAGAAGATCTGGCACCACACCTTCTACAACGAGCTGCGCGTGGCCCCGGAGGAGCACCCAGTGCTGCTGACCGAGGCCCCCCTGAACCCCAAGGCCAACAGAGAGAAGATGACTCAGGTGAGGCTCGGCCGACGCCCGTGCTCCTCCCGTCCTTTCCCCAGTCATTTTCTGCCCGGCTTGATTTCTGACATTT
+
CCCCCFFFFFFFGGGGGGGGGGGHHHHHHHHHHHHHHGHHHGHHHGHHHHHHGGGGGHHHHHHHHHHHHHHHHGHHHGGHHHHHHHHHGGGGGHHGGGGGGGHHGGGGGGGGHHHHGGHHHHHHHHHHHHGGGGGGGGGGGGHHHHGGGGHGHHGGGGGGGGGGGGGGGGGGGGGGGGGGGGGGFFFFFFFFFFFFCDDFFFFFFFFFFFDFFFFFFFFFFFFFFFFFFEFFFFFFCAAFFFFFFBBBFF0
@M05620:45:000000000-G6HP7:1:1101:17208:3563 1:N:0:99
ATCTCTATCTCCTAAAAACCTGTTTAGATTTGGAGATAGACCTTCAGGTTTTTCATCATTTTCTGCATGAATTATACATTGACCACGTGGTCAGTTTGCAGCATTCTGTTATTTTGTTTGACAGAGTGTCTTGTTGAGAACATATGTAGGACATGATTTTTTCCTGCAACAGGGAAAATAAAGTATAAGTTTTAAAGATTTATTCTTTAATAAAGGATCTCAAAGCCAGCTTTAGAAAAAGGAAGAAAGGG
+
B3AABFFFFFFFGGGGGGGGGGHHHHGHHHHHHHHGGHHHHHHHHHHHGGHGGHHHHHHHHHHHHHHHHHHHHHHHHHHHHEHHHHGGGGFHHHGHHHHGHHHHHHHHGHHHHHHHHHHHGHFHFHFGHHHHHHHFFHEHHHHHHHHHGFHHHHHHHHHHHGHHHHFHHHHHHGGHGHHHGHHGHHHGHFHHHHGHHHHHHHHGHHHHHHHHEGHHFHHHHHGFGFCBGCCGHGHHFHFFDGEFHACGHHG
@M05620:45:000000000-G6HP7:1:1101:17186:3567 1:N:0:99
ATCTCTATCTCCTAAAAACCTGTTTAGATTTGGAGATAGACCTTCAGGTTTTTCATCATTTTCTGCATGAATTATACATTGACCACGTGGTCAGTTTGCAGCATTCTGTTATTTTGTTTGACAGAGTGTCTTGTTGAGAACATATGTAGGACATGATTTTTTCCTGCAACAGGGAAAATAAAGTATAAGTTTTAAAGATTTATTCTTTAATAAAGGATCTCAAAGCCAGCTTTAGAAAAAGGAAGAAAGGG
+
CCCCCFFFFFFFGGGGGGGGGGHHHHHHHHHHHHHHHHHHHHHHHHHHHHHGGHHHHHIHHIHHHHHHHHHHHHHHHHHHHHHHHHGHHGHHHHHHHHHHHHGHHHHHHHHHHHHHHHHHHHHHHHHHHHHHHHHHHHHHHHHHHHHHHHHHHHHHHHHHHGHHHHHGHHGHHGGHHHHHHHHHHHHHHHHHHHHHHHHHHHHHHHHHHGHHHHHGGHHGHGHFFHHFHGHHHHHGHHHHGGGHHHHGHHG
@M05620:45:000000000-G6HP7:1:1101:11899:3568 1:N:0:99
CATCCTGACCCTGAAGTACCCCATTGAGCATGGCATCGTCACCAACTGGGACGACATGGAGAAGATCTGGCACCACACCTTCTACAACGAGCTGCGCGTGGCCCCGGAGGAGCACCCAGTGCTGCTGACCGAGGCCCCCCTGAACCCCAAGGCCAACAGAGAGAAGATGACTCAGGTGAGGCTCGGCCGACGCCCGTGCTCCTCCCGTCCTTTCCCCAGTCATTTTCTGCCCGGCTTGATTTCTGACATTA
+
BBBBBFFDF4FFGGGGGGGGGGGHHHHHGHHHHHHHHGHHGGHHHGHHHHHHGGGGGHHHHHHHHHHHHGHHHGHHHGGHHHHHHGHHGGGGGHHGGGGGGGHHGGGGGGGGHHHHGGHGHHHHHFGHHHGGGGGGGGGGGGHGHHGGGGHGHHGGGGGGGGGGGGGGGGGGGGGGGGGGGGGGFFFFFFFFFFFF-;AABFFFFFF.;AABFFFFFFB/B/BBFBFFFBFEABAFCAFFFFFFF//B/B/
@M05620:45:000000000-G6HP7:1:1101:11885:3580 1:N:0:99
CATCCTGACCCTGAAGTACCCCATTGAGCATGGCATCGTCACCAACTGGGACGACATGGAGAAGATCTGGCACCACACCTTCTACAACGAGCTGCGCGTGGCCCCGGAGGAGCACCCAGTGCTGCTGACCGAGGCCCCCCTGAACCCCAAGGCCAACAGAGAGAAGATGACTCAGGTGAGGCTCGGCCGACGCCCGTGCTCCTCCCGTCCTTTCCCCAGTCATTTTCTGCCCGGCTTGATTTCTGACATTA
+
CCCCCFFFFFFFGGGGGGGGGGGHHHHHHHHHHHHHHGHHHGHHHGHHHHHHGGGGGHHHHHHHHHHHHHHHHGHHHGGHHHHHHHHHGGGGGHHGGGGGGGHHGGGGGGGGHGHHGGHGHHHHHHHHHHGGGGGGGGGGGGHHHHGGGGHGHHGGGGGGGGGGGGGGGGGGGGGGGGGGGGGGFFFFFFFFFFFFFFFFFFFFFFFFFFFFFFFFFFFFFFFFFFFFFFFFFFFFFFAFFFFFFBFFFF0
@M05620:45:000000000-G6HP7:1:1101:20764:3667 1:N:0:99
CATCCTGACCCTGAAGTACCCCATTGAGCATGGCATCGTCACCAACTGGGACGACATGGAGAAGATCTGGCACCACACCTTCTACAACGAGCTGCGCGTGGCCCCGGAGGAGCACCCAGTGCTGCTGACCGAGGCCCCCCTGAACCCCAAGGCCAACAGAGAGAAGATGACTCAGGTGAGGCTCGGCCGACGCCCGTGCTCCTCCCGTCCTTTCCCCAGTCATTTTCTGCCCGGCTTGATTTCTGACATTA
+
BBBBBFFFFFFFGGGGGGGGGGGHHHHHHHGHHHHHHGHHHGHHHGHHGHHHGGGGGHHHHHGHHHHGHHGHHGHHHGGHHHHHHHHHGGGGGGHGGGGGGGHHGGGGGGGGHGHHGGHGHHHHHHHFHHGCCGGGGGGGGGHEHHGGGDHGHHGGGGGGFGGGGGGGGFGGGGGGGGGGGGGGFFFFFFFAFFFF@DFEFFFFFFFEDDFFFFFFFFFFFFFFFFFFFFFFBC;DF-.0BBFFB;:0BF0
@M05620:45:000000000-G6HP7:1:1101:18299:3669 1:N:0:99
AGATTACTGCAACAGTTCCCCCTGGACCTGGAAAAGTTTCTTGCCTGGCTTACAGAAGCTGAAACAACTGCCAATGTCCTACAGGATGCTACCCGTAAGGAAAGGCTCCTAGAAGACTCCAAGGGAGTAAAAGAGCTGATGAAACAATGGCAAGTAAGTCAGGCATTTCCGCTTTAGCACTCTTGTGGATCCAATTGAACAATTCTCAGCATTTGTACTTGTAACTGACAAGCCAGGGACAAAACAAAGAT
+
BBBBCFFFFFFFGGGGGGGGGGGGHHHHHHHHHHHHFHHHHHHHHHHHHHHHHHHHHHHHHHHHHHHHHHHHHHHHHHHHHHGHHHHHHHHHHHGGGGHHHHHHHHHHGHHHHHHHHHHHHHHGGHGGHHHHHGHHHHHHHHHHHHHHFHHGHGHHHHHHHHHHHHHHHHGGGGGHHHHHHHHHHHHGHHHHHHHHHHHHGHHHHHHHHHHHHHHHHHHHHGHGHHHHGHHHHGFGGGGGGGGGGGGGGGG
@M05620:45:000000000-G6HP7:1:1101:20761:3684 1:N:0:99
CATCCTGACCCTGAAGTACCCCATTGAGCATGGCATCGTCACCAACTGGGACGACATGGAGAAGATCTGGCACCACACCTTCTACAACGAGCTGCGCGTGGCCCCGGAGGAGCACCCAGTGCTGCTGACCGAGGCCCCCCTGAACCCCAAGGCCAACAGAGAGAAGATGACTCAGGTGAGGCTCGGCCGACGCCCGTGCTCCTCCCGTCCTTTCCCCAGTCATTTTCTGCCCGGCTTGATTTCTGACATTA
+
CCCCCFFFFFFFGGGGGGGGGGGHHGGFHHHHHHHHGGHHHGHGHGHHHHHHGGGGGGHHHGHHHHHGHHGHGGHHHGGHHHHHHHHHFGGGGGHGGGGGGGHHGGCFGGGGHGHHGGHHGDHHHHGHHHGGGGGGGGGGGGHHHHGGDGHGHHGGGGGEBBGGGGGGGGGFFFFGGFGGGGCFFFFFF;AFFAFA9ADFBFBFFFFFDDFFFBFBBFDFFFFFFFFFFFFFFAAFF;.:FFB/B;FFFF/
@M05620:45:000000000-G6HP7:1:1101:19892:3708 1:N:0:99
CATCCTGACCCTGAAGTACCCCATTGAGCATGGCATCGTCACCAACTGGGACGACATGGAGAAGATCTGGCACCACACCTTCTACAACGAGCTGCGCGTGGCCCCGGAGGAGCACCCAGTGCTGCTGACCGAGGCCCCCCTGAACCCCAAGGCCAACAGAGAGAAGATGACTCAGGTGAGGCTCGGCCGACGCCCGTGCTCCTCCCGTCCTTTCCCCAGTCATTTTCTGCCCGGCTTGATTTCTGACATTT
+
CDCDDFFFFFFFGGGGGGGGGGGHHHHHHHHHHHHHHGHHHGHHHGHHHHHHGGGGGHHHHHHHHHHHHHHHHGHHHGGHHHHHHHHHGGGGGHHGGGGGGGHHGGGGGGGGHHHHGGHHHHHHHHHHHHGGGGGGGGGGGGHHHHGGGGHGHHGGGGGGGGGGGGGFGGGGGGGGHGGGGGGGFFFFFFFFFFFFBFFFFFFFFFFFFFFFFFFFFFFFFFFFFFFFFFFFFCFFFFAFFFFFFBFFFF0
@M05620:45:000000000-G6HP7:1:1101:18867:3731 1:N:0:99
TACCTGTACTGGGGAAGCATCGCCATTCCTACCCTAAAGATCGGAAGAGCACACGTCTGAACTCCAGTCACCGGCTATGATCTCGTATGCCGTCTTCTGCTTGAAAAAAAAAAAACACAGCTCTTCGGAGGTTATTTTGCATCGGAGAGCCAGACAGAATGATCCGATGAGGGGTGCGAAACTACTTGAGGAAAGGAAGCACCTTTTTATTAAATTTACCTTTTAGCAATCGCCATTCCTACCCTAAAGAT
+
BBBBBFFFFFFFGGGGGGGGFEAAEFBFGEBGHHFG23FEAFHGAF22GEGFGGGHECFAA3F5AFC5FGAAA>E01FG4BB@4BFAGHHHGE/C?@BD4BBG0?GHH?E///</?FCGAFF11?1FECCC.0<1F1><1FF0E..<-..<CC:.G:;GCGH00=AD.;FFFCBDB???@9-;B/0;;/;BFBFF.9/../..B/BFFE9/BFE//999BB//B/9/BB99:.D?EFF//;/AAB9BBB//
@M05620:45:000000000-G6HP7:1:1101:18864:3750 1:N:0:99
TACCTGTACTGGGGAAGCATCGCCATTCCTACCCTAAAGATCGGAAGAGCACACGTCTGAACTCCAGTCACCGGCTATGATCTCGTATGCCGTCTTCTGCTTGAAAAAAAAAAAAAATCAAGTGTAAAATGGTGCAACTCATCAAAACAATATAGAGTAAGCAATGATCCACAAAATGAGTGTAGACTCAGCGCAGCATTATCACGATAAGACCGACATGAGAGAGCGGGAATGAAGAGTAAGCTCACGAA
+
BBBBBFFFFFFFGGGGEGGGGGGF2BFHHHHHHHHHGHHGHHH?EFEHCGGHHHEGHHFDFHHHGH3FGHHHFCEGGHHHHFHHHFEHFHHGGGHGHHHHHHBFGHHHFGGCD<///011111111111111111111<11100000...0000000<00000/00;00;0//...000000900000;00/9-;--:0900000....:;//.----./////...---9-./////.:////////...
@M05620:45:000000000-G6HP7:1:1101:22583:3781 1:N:0:99
AGATTACTGCAACAGTTCCCCCTGGACCTGGAAAAGTTTCTTGCCTGGCTTACAGAAGCTGAAACAACTGCCAATGTCCTACAGGATGCTACCCGTAAGGAAAGGCTCCTAGAAGACTCCAAGGGAGTAAAAGAGCTGATGAAACAATGGCAAGTAAGTCAGGCATTTCCGCTTTAGCACTCTTGTGGATCCAATTGAACAATTCTCAGCATTTGTACTTGTAACTGACAAGCCAGGGACAAAACAAAGAT
+
>>>AA5FFFFFFGABGGFGGGGGGHHHHHHHHHHHHGGHHHHHHHHHHHHHHHHHHHHHHHHEGHHHHHHHHGHHHHHHHHHHGGGHHHHHHHHGGGGHHHHHHHHHHGHHFHGHHHHHHGHHGGCFFHHFHHGHHHHHHHHHHHHFGHHHHHGHHHHHHHHGHEHHHHHGGGGGHHHHHHHHHHHHFFHHHGHHHHHHFHGHHHHHFHHHHHHHHGGHHHHHBGHHFFHBGGFGGGFGGGGG.AEG9FFG
@M05620:45:000000000-G6HP7:1:1101:22578:3798 1:N:0:99
AGATTACTGCAACAGTTCCCCCTGGACCTGGAAAAGTTTCTTGCCTGGCTTACAGAAGCTGAAACAACTGCCAATGTCCTACAGGATGCTACCCGTAAGGAAAGGCTCCTAGAAGACTCCAAGGGAGTAAAAGAGCTGATGAAACAATGGCAAGTAAGTCAGGCATTTCCGCTTTAGCACTCTTGTGGATCCAATTGAACAATTCTCAGCATTTGTACTTGTAACTGACAAGCCAGGGACAAAACAAAGAT
+
BCBCCFFFFFFFGGGGGGGGGGGGHHHHHHHHHHHHHHHHHHHHHHHHHHHHHHHHHHHHHHHHHHHHHHHHGGHHHHHHHHHHHHHHHHHHHHGGGGHHHHHHHHHHGHHHHHHHHHHHHHHGGHGGHGHHHGHHHHHHHHHHHHHHHHHHHGHHHHHHHHHHHHHHHHGGGGGHHHHHHHHHHHHGHHHHGGHHHHHGFGHHHHHHHGHHHHHHHHHHHHHHHHHHHHGHHGGGGGGGGGGGGGGGGGF
@M05620:45:000000000-G6HP7:1:1101:22576:3816 1:N:0:99
AGATTACTGCAACAGTTCCCCCTGGACCTGGAAAAGTTTCTTGCCTGGCTTACAGAAGCTGAAACAACTGCCAATGTCCTACAGGATGCTACCCGTAAGGAAAGGCTCCTAGAAGACTCCAAGGGAGTAAAAGAGCTGATGAAACAATGGCAAGTAAGTCAGGCATTTCCGCTTTAGCACTCTTGTGGATCCAATTGAACAATTCTCAGCATTTGTACTTGTAACTGACAAGCCAGGGACAAAACAAAGAT
+
BABCCFFFFFFFGGGGGGGGGGGGHHHHHFGHHHHHHHHHHHHHHHHEHHHHHH3GHFHHGGHHHHHHHGHHHHHHHHHHHHHHFGHHHHHHHHGGGGHHHHHHHHHHGHHGHGFHHHHHHHHGGFGGHFHHHGHHHHHHHHHHGHHHHHHHHGHFHHHHHHFGHHHHHHGGGGGHHHHHHHGHHHHGHGHHHFHHHHHHFHHHHHHHBHHHGHHHHFHHGHHEHHGHHHGGGGGGGGGGGFGGGGGGGGB
@M05620:45:000000000-G6HP7:1:1101:19705:3831 1:N:0:99
TACCTGTACTGGGGAAGCATTTGAATATCCCCCCATGGTGATGGGGACGGAGAACTGCTCCATAAACACAGGCAACGTGCCTAACTTTCCCGGGAAGATGAAGTCAAAGAGCGACCACAGCTCTCGGAGGTTATTTTGCATCGGTGAGCCAGACAGAATGATCCGATGAGGGGTGCGAAACTATTTGAGGAAAGGAAGCACCTTTTTATTAAATTTACCTTTTAGCAATCGCCATTCCTACCCTAAAGATC
+
BBBBBFFFFFFFGGGGGGGGGGHHHGHHHHHGGGGHHGFGHGHHGFGGGGGGGHHHHHHHHGHHGHHHHHHHGHHHGHHHHHHHHHHHHHHGGGFGGHHHHHHHHHHHHHHHGGGGGHHHHHHHHGGGGGCGHHHHHHGFHHGGGGGHHHHGHGHHGFHFHHHHHGGGHHFGGDCGGEGGGGGGGGGGGGBFGGFFFEEFGFEFFFFFFFFBFFFFFFFFFFFFFFFFFFEEFFFFFFFFFF?BFFFFFFB
@M05620:45:000000000-G6HP7:1:1101:19724:3834 1:N:0:99
TACCTGTACTGGGGAAGCATTTGAATATCCCCCCATGGTGATGGGGACGGAGAACTGCTCCATAAACACAGGCAACGTGCCTAACTTTCCCGGGAAGATGAAGTCAAAGAGCGACCACAGCTCTCGGAGGTTATTTTGCATCGGTGAGCCAGACAGAATGATCCGATGAGGGGTGCGAAACTATTTGAGGAAAGGAAGCACCTTTTTATTAAATTTACCTTTTAGCAATCGCCATTCCTACCCTAAAGATC
+
AABAAFFFFFF4GEGGEGFFGGHHFGHBGHFGGGGHHHGHHDGBCFEGGG1E?GFHFHHFFFGHFHHHHHFHEGFEEFAEGGHHHGHHFHHGGGEEGEHHHGHHGHHHHHHHGGCCCCHHEHFHDEF<CC?GHHHHHFF1FGDGGGGHHGHGFCGGFGHFGHHFFEFGGFFACCCDBAB?BGGGGGGGGG0:BFFFFFEB99:BFFFEFFFBBFFFFFEBBFFFFBFBBB?EDFAB:FFF/AF9FFFFFF9
@M05620:45:000000000-G6HP7:1:1101:9102:3860 1:N:0:99
ATCTCTATCTCCTAAAAACCTGTTTAGATTTGGAGATAGACCTTCAGGTTTTTCATCATTTTCTGCATGAATTATACATTGACCACGTTCCAGCGTGGTCAGTTTGCAGCATTCTGTTATTTTGTTTGACAGAGTGTCTTGTTGAGAACATATGTAGGACATGATTTTTTCCTGCAACAGGGAAAATAAAGTATAAGTTTTAAAGATTTATTCTTTAATAAAGGATCTCAAAGCCAGCTTTAGAAAAAGGA
+
BBBBBFFFFFFFGGGGGGGGGGHHHHGHHHHHHHHHHHHGHHHHGHHHHHHGGHHHHHHHHHHHHHHHHHHHHHHHHHHHHHGHHHGHHHHGHHGGEGGHHGGHHHHHHHHHHGHHHHGHHHHHHHHHGHGHHHHHHHHHHHHHHFEFFFHHHHHHHHHHHHHHHHHHHGGHHHFHHGHHHGGGHHHGGFHHGHHHHGGHHGGGHHHHHHHHHHHHHEHHHHHFHHHHGHGFHHFFHGHHHHHFCHGHGGG
@M05620:45:000000000-G6HP7:1:1101:19918:3876 1:N:0:99
ATCTCTATCTCCTAAAAACCTGTTTAGATTTGGAGATAGACCTTCAGGTTTTTCATCATTTTCTGCATGAATTATACATTGACCACGTTCCAGCGTGGTCAGTTTGCAGCATTCTGTTATTTTGTTTGACAGAGTGTCTTGTTGAGAACATATGTAGGACATGATTTTTTCCTGCAACAGGGAAAATAAAGTATAAGTTTTAAAGATTTATTCTTTAATAAAGGATCTCAAAGCCAGCTTTAGAAAAAGGA
+
CCCCCFFFFFFFGGGGGGGGGGHHHHHHHHHHHHHHHHHHHHHHHHHHHHHGGHHHHIHHHHIIHHHHHHHHHHHHHHHHHHHHHHGHHHHHHHGGGGHHHHHHHHHHHHHHHHHHHHHHHHHHHHHHHHHHHHHHHHHHHHHHHHHHHHHHHHHHHHHHHHHHHHHHHGHHHHHHHHHHHGGHHHGHGHHGGHHHHGHHHHHHHHHHHHHHHHHHHHHHHHHGHHHHHHHHHHHHHGHHHHHHGHHHGGH
@M05620:45:000000000-G6HP7:1:1101:19921:3899 1:N:0:99
ATCTCTATCTCCTAAAAACCTGTTTAGATTTGGAGATAGACCTTCAGGTTTTTCATCATTTTCTGCATGAATTATACATTGACCACGTTCCAGCGTGGTCAGTTTGCAGCATTCTGTTATTTTGTTTGACAGAGTGTCTTGTTGAGAACATATGTAGGACATGATTTTTTCCTGCAACAGGGAAAATAAAGTATAAGTTTTAAAGATTTATTCTTTAATAAAGGATCTCAAAGCCAGCTTTAGAAAAAGGA
+
CCCCCFFFFFFFGGGGGGGGGGHFHHHHHHHHHGHGHHHHHHHHHHHHHHHGGHHHHHIHIHHHHHHHHHHGHHHHHHHHHHHHHHGHHHHHHHGFGGHHHHHHHHHHHHGHHHHHHHHHHHHHHHHHHHHHHHHHHHHHHHHHHHHHHHHHFHHHHHHHHHHHHHGHHGHHHHHHHHHHHGGFHHHGHHHHHHHHGDGHGFHGHHHHHGHHHHHHHHHGHFGHHHHFHHHHHHHHHGHHHHHHHHGHGGH
@M05620:45:000000000-G6HP7:1:1101:19853:3934 1:N:0:99
ATCTCTATCTCCTAAAAACCTGTTTAGATTTGGAGATAGACCTTCAGGTTTTTCATCATTTTCTGCATGAATTATACATTGACCACGTTCCAGCGTGGTCAGTTTGCAGCATTCTGTTATTTTGTTTGACAGAGTGTCTTGTTGAGAACATATGTAGGACATGATTTTTTCCTGCAACAGGGAAAATAAAGTATAAGTTTTAAAGATTTATTCTTTAATAAAGGATCTCAAAGCCAGCTTTAGAAAAAGGA
+
BBAAAFFFFFFFGGGGGFFGGGHHHDGHHHHHHGHFHHHHHHHHGGGHHHHGGHHHHHHHHHHHHGHHHGHHHHHHHHHHEHHHHHGHHHGHHHGEFGGHHHHHHHHBHHGHHHHHHHHHHHHHHHHHHHHHBGGHHHHHHHHHBGEHHHHHHHHHHHGHHHHHHHHHHGHHHHHHHFFHHGGHHHGFGFGGGGFHG=FGGGHBGHHHHGHHHHHHHHHGHGHHHHFHHGFFFGGHGGFHHHHFHGGHGDE
@M05620:45:000000000-G6HP7:1:1101:19834:3938 1:N:0:99
ATCTCTATCTCCTAAAAACCTGTTTAGATTTGGAGATAGACCTTCAGGTTTTTCATCATTTTCTGCATGAATTATACATTGACCACGTTCCAGCGTGGTCAGTTTGCAGCATTCTGTTATTTTGTTTGACAGAGTGTCTTGTTGAGAACATATGTAGGACATGATTTTTTCCTGCAACAGGGAAAATAAAGTATAAGTTTTAAAGATTTATTCTTTAATAAAGGATCTCAAAGCCAGCTTTAGAAAAAGGA
+
DDDDDFFFFFFFGGGGGGGGGGHHHHHHHHHHHHHHHHHHHHHHHHHHHHHGGHHHHHHHHHIIIHHHHHHHHHHHHHHHHHHHHHGHHHHHHHGGGGHHHHHHHHHHHHHHHHHHHHHHHHHHHHHHHHHHHHHHHHHHHHHHHHHHHHHHHHHHHHHHHHHHHHHHHGHHHHHHHHHHHGGHHHHHHHHHHHHHHHHHHHHHHHHHHHHHHHHHHHHHHHHHHHHHHHHHHHHHHGHHHHHHHHHHGGH
@M05620:45:000000000-G6HP7:1:1101:22330:3944 1:N:0:99
ATCTCTATCTCCTAAAAACCTGTTTAGATTTGGAGATAGACCTTCAGGTTTTTCATCATTTTCTGCATGAATTATACATTGACCACGTTCCAGCGTGGTCAGTTTGCAGCATTCTGTTATTTTGTTTGACAGAGTGTCTTGTTGAGAACATATGTAGGACATGATTTTTTCCTGCAACAGGGAAAATAAAGTATAAGTTTTAAAGATTTATTCTTTAATAAAGGATCTCAAAGCCAGCTTTAGAAAAAGGA
+
BCCCDFFFFFFFGGGGGGGGGGHHHHHHHHHHHHHHHHHHHHHHHHHHHHHGGHHHHIHHHHIIIHHHHHHHHHHHHHHHHHHHHHGHHHHHHHGGGGHHHHHHHHHHHHHHHHHHHHHHHHHHHHHHHHHHHHHHHHHHHHHHHHHHGHHHHHHHHHHHHHHHHHHHHGHHHHHHHHHHHGGHHHHHHHHHHHHHHHHHHHHHHHHHHHHHHHHHHHHHHHHHHHHHHHHHHHHHHGHHHHHFGHHHGGH
@M05620:45:000000000-G6HP7:1:1101:19830:3956 1:N:0:99
ATCTCTATCTCCTAAAAACCTGTTTAGATTTGGAGATAGACCTTCAGGTTTTTCATCATTTTCTGCATGAATTATACATTGACCACGTTCCAGCGTGGTCAGTTTGCAGCATTCTGTTATTTTGTTTGACAGAGTGTCTTGTTGAGAACATATGTAGGACATGATTTTTTCCTGCAACAGGGAAAATAAAGTATAAGTTTTAAAGATTTATTCTTTAATAAAGGATCTCAAAGCCAGCTTTAGAAAAAGGA
+
CCCCCFFFFFFFGGGGGGGGGGHHHHHHHHHHHHHHHHHHHHHHHHHHHHHGGHHHHHIHIIHIHHHHHHHHHHHGHHHHHHHHHHGHHHHHHHGFGGHHHHHHHHHHHHHHHHHHHHHHHHHHHHHHHHHHHHHHHHHHHHHHHHHHHHHHHHHHHHHHHHHHHHHHHGHHHHHHHHHHHGGHHHHHHHHHHHHHHHGHHHGHHGHHHHHHHHHHHHHGHGGHHHHHHHHGGHHHHGHHHHHHHHHHGGH
@M05620:45:000000000-G6HP7:1:1101:21354:3962 1:N:0:99
TACCTGTACTGGGGAAGCATTTGAATATCCCCCCATGGTGATGGGGACGGAGAACTGCTCCATAAACACAGGCAACGTGCCTAACTTTCCCGGGAAGATGAAGTCAAAGAGCGACCACAGCTCTCGGAGGTTATTTTGCATCGGTGAGCCAGACAGAATGATCCGATGAGGGGTGCGAAACTATTTGAGGAAAGGAAGCACCTTTTTATTAAATTTACCTTTTAGCAATCGCCATTCCTACCCTAAAGATC
+
CCCCCFFFFFFFGGGGGGGGGGHHHHHHHHHGGGGHHHHHHHHHHGGGGGGGGHHHHHHHHHHHHHHHHHHHGHHHGHHHHHHHHHHHHHHGGGGGGHHHGHHHHHHHHHHHGGGGGHHHHHHHHGGGGGEHHHHHHHHHHHGGGGGHHHHHHGHHHHHHHHHHHGGGHHHGGGGGGGGGGGGGGGGGGGFGGGGEFGGGGFFFFFFFFFFFFFFFFFFFFFFFFFFFFFFFFFFFFFFFFFFFFBFFFFF
@M05620:45:000000000-G6HP7:1:1101:22330:3964 1:N:0:99
ATCTCTATCTCCTAAAAACCTGTTTAGATTTGGAGATAGACCTTCAGGTTTTTCATCATTTTCTGCATGAATTATACATTGACCACGTTCCAGCGTGGTCAGTTTGCAGCATTCTGTTATTTTGTTTGACAGAGTGTCTTGTTGAGAACATATGTAGGACATGATTTTTTCCTGCAACAGGGAAAATAAAGTATAAGTTTTAAAGATTTATTCTTTAATAAAGGATCTCAAAGCCAGCTTTAGAAAAAGGA
+
ABBBBFFFFFFFGGGGGGGGGGHHHHHHHHHHHHHHHHHHHHHHHHHGHHHGGHHHHHHHHHHHHHHHHHHHHHHHHHHHHHHHGHGHHHHHHHGGGGHHHHHHHHHHHHHHHHHHHHHHHHHHHHHHHHHHHHHHHHHHHHHHHHHHHHHHHHHHHHGHHHHHHHHHHGHHHGHHHHHFHGGGHHHGHHHHHFHHHHHHHHHGHHHHHHHHHHHHHHHHHHHHHHHHHGHGHFHHHGHHHHHHHGHHGGH
@M05620:45:000000000-G6HP7:1:1101:21373:3967 1:N:0:99
TACCTGTACTGGGGAAGCATTTGAATATCCCCCCATGGTGATGGGGACGGAGAACTGCTCCATAAACACAGGCAACGTGCCTAACTTTCCCGGGAAGATGAAGTCAAAGAGCGACCACAGCTCTCGGAGGTTATTTTGCATCGGTGAGCCAGACAGAATGATCCGATGAGGGGTGCGAAACTATTTGAGGAAAGGAAGCACCTTTTTATTAAATTTACCTTTTAGCAATCGCCATTCCTACCCTAAAGATC
+
CCCCCFFFFFFFGGGGGGGGGGHHHHHHHHHGGGGHHHGHGHHHHGGGGGGGGHHHHHHHHHHHHHHHHHHHGHHHGHHHHHHHHHHHHHHGGGGGGHHHHHHHHHGHHHHHGGGGGHHHHHHHHGGGGGGHHHHHHHHGHHGGGGGHHHHHHGHHGHHHHHHHHFGGHHHGGCCGGDDGGGGGGGGGGGFFGGGGGGGGGFFFFFFFFFBFFFFFFFFFFFFFFFFFFFFFFFFFFFFFFFFFF:BFFFF
@M05620:45:000000000-G6HP7:1:1101:11118:3969 1:N:0:99
ATCTCTATCTCCTAAAAACCTGTTTAGATTTGGAGATAGACCTTCAGGTTTTTCATCATTTTCTGCATGAATTATACATTGACCACGTTCCAGCGTGGTCAGTTTGCAGCATTCTGTTATTTTGTTTGACAGAGTGTCTTGTTGAGAACATATGTAGGACATGATTTTTTCCTGCAACAGGGAAAATAAAGTATAAGTTTTAAAGATTTATTCTTTAATAAAGGATCTCAAAGCCAGCTTTAGAAAAAGGA
+
CBCCCFFFFFFFGGGGGGGGGGHHHHHHHHHHHHHGHHHHHHHHHHHHHHHGGHHHHHHHHHHHHHHGHGHHHHHHHHHHHHHHHHGHHHHHHHGFGGHHHHHHHHHHHHHHHHHHHHHHHHHHHHHHGHHHHHHHHHHHHHHHHHHHHHHHHHHGHHFHHHHHHHHHHGHHHHHHHHHHHGGHHHHHHFHGHHHHHGHHHHHHHHHHHHHHHHHHHHHHHHHHHHHHHGHHHHHHHGHHHHHHHHHHGGG
@M05620:45:000000000-G6HP7:1:1101:7712:3980 1:N:0:99
AGATTACTGCAACAGTTCCCCCTGGACCTGGAAAAGTTTCTTGCCTGGCTTACAGAAGCTGAAACAACTGCCAATGTCCTACAGGATGCTACCCGTAAGGAAAGGCTCCTAGAAGACTCCAAGGGAGTAAAAGAGCTGATGAAACAATGGCAAGTAAGTCAGGCATTTCCGCTTTAGCACTCTTGTGGATCCAATTGAACAATTCTCAGCATTTGTACTTGTAACTGACAAGCCAGGGACAAAACAAAGAT
+
BBBBBFFFFFFFGGGGGGGGGGGFGHHHHHHHHHHGHHHHHHHHHHHHHHHHHHHHHHHHHHHHHHHHHHGHFHHGHHHHHHGHHHHHHHFHHHGGFGHHGGHHFHHHGHHHHGFBFGHHHGGFGAEFFHHGHGHHHHFHHGGGHFHHHHHHHGHHFHHHHHHHHHHHGGFGGGGHHHHHHHHGHGHGHHHHFFHHGHGFHHHHHHHHFFHHGHHHHHHHHFHHHHHFGFGGHGFGGGGFEGBFFEGGFGF
@M05620:45:000000000-G6HP7:1:1101:7718:3997 1:N:0:99
AGATTACTGCAACAGTTCCCCCTGGACCTGGAAAAGTTTCTTGCCTGGCTTACAGAAGCTGAAACAACTGCCAATGTCCTACAGGATGCTACCCGTAAGGAAAGGCTCCTAGAAGACTCCAAGGGAGTAAAAGAGCTGATGAAACAATGGCAAGTAAGTCAGGCATTTCCGCTTTAGCACTCTTGTGGATCCAATTGAACAATTCTCAGCATTTGTACTTGTAACTGACAAGCCAGGGACAAAACAAAGAT
+
AAAABFFFFFFFGGFGGGGGGGGGEHHHHHHHHHHHHHHHHHHHHHHHHHHHHHHHHHHHHHHHHHHHHHHHGHHFHHHHHHHHHGHHHHFHHHGGGGHHHFG?FFHHGHHHHHGFHHHHHGGGGHGGHHHHHGFHHHHHHHHHHHHHHHHHHGHHHHHHHHHHHHHHHHGGGGGHHHGHHHHHHHHGHHHHGHHHHHGFHHHHHHHHGGHHHHHHHFHHCGHHHHFFGHFHGGG.EGGGGGGGGGGGGGG
@M05620:45:000000000-G6HP7:1:1101:11124:4001 1:N:0:99
ATCTCTATCTCCTAAAAACCTGTTTAGATTTGGAGATAGACCTTCAGGTTTTTCATCATTTTCTGCATGAATTATACATTGACCACGTTCCAGCGTGGTCAGTTTGCAGCATTCTGTTATTTTGTTTGACAGAGTGTCTTGTTGAGAACATATGTAGGACATGATTTTTTCCTGCAACAGGGAAAATAAAGTATAAGTTTTAAAGATTTATTCTTTAATAAAGGATCTCAAAGCCAGCTTTAGAAAAAGGA
+
BBABBFDFFFFFGGGGGGGGCGFFGHHFF6GGFFGHBH5AEFBEGHHEFFEA2FFHHHFEHFHBHFF553A555AABGHHH5FGGHC1AFGD5CEEGCHGFCB@DFHHFHHHHHHHGGHHHHHHHHHFHHHGHEFGHGHHHHHFHHGHGFGGHHGGHGFHHHGHHHHHFGHHHHGHHHHHHFECFHHHGBGGHHFHFGHFHHHBGGHHHHHHHHHHHHHHGHDBGGHHFHHFEHHHEEHHHHBCGHHF.AF
@M05620:45:000000000-G6HP7:1:1101:18751:4002 1:N:0:99
ATCTTATCTCCTAAAAACCTGTTTAGATTTGGAGATAGACCTTCAGGTTTTTCATCATTTTCTGCATGAATTATACATTGACCACGTTCCAGCGTGGTCAGTTTGCAGCATTCTGTTATTTTGTTTGACAGAGTGTCTTGTTGAGAACATATGTAGGACATGATTTTTTCCTGCAACAGGGAAAATAAAGTATAAGTTTTAAAGATTTATTCTTTAATAAAGGATCTCAAAGCCAGCTTTAGAAAAAGGAA
+
AABBBFFFFFFFGGGGGGGGGGHHGHHHHHHHFGHHHHHHHHHHHHHHHHGGHHHHHHHHHHHHHHGHGHHHHHHHHHHHHHHHHGHHHHHHHGFGGHHHHHHHHHHHHHHHHHHHHHHHHHHHHHHHHHHHHHHHHHHHHHHHHHHHHHHHHGHHHHHHHHHHHHHHGHHHHHHHHHHHGGHHHHHHHGGHHHGG=GHHHHHHHHHHHHHHHHHGGDGFDGGHHHHHHHHHHHFHGHHHHHEGHHHGGHG
@M05620:45:000000000-G6HP7:1:1101:8047:4027 1:N:0:99
ATCTCTATCTCCTAAAAACCTGTTTAGATTTGGAGATAGACCTTCAGGTTTTTCATCATTTTCTGCATGAATTATACATTGACCACGTTCCAGCGTGGTCAGTTTGCAGCATTCTGTTATTTTGTTTGACAGAGTGTCTTGTTGAGAACATATGTAGGACATGATTTTTTCCTGCAACAGGGAAAATAAAGTATAAGTTTTAAAGATTTATTCTTTAATAAAGGATCTCAAAGCCAGCTTTAGAAAAAGGA
+
CCCCCFFFFFFFGGGGGGGGGGHHHHGHHHHHHAGHHHHHHHHHHHHHHHHGGHHHHHHHHHHHHHHHHHHHHGHHHHHHHHHHHHGHHHHHHHGFGGHHHHHHHHFHHHHHHHHHHHHHHHHHHHHHHHGHGHGHHHHHHHHHHHHHHHHHHHHHHHHHHHHHHHHHHGHHHHHHGHHHHGGHHHGHHHHHHHHGHFGHHHHDFGHHHHHGHHHHHGHGHHDGHHHGFHHHHHHHHGHHHHHHHGHHGGG
@M05620:45:000000000-G6HP7:1:1101:20178:4031 1:N:0:99
AGATTACTGCAACAGTTCCCCCTGGACCTGGAAAAGTTTCTTGCCTGGCTTACAGAAGCTGAAACAACTGCCAATGTCCTACAGGATGCTACCCGTAAGGAAAGGCTCCTAGAAGACTCCAAGGGAGTAAAAGAGCTGATGAAACAATGGCAAGTAAGTCAGGCATTTCCGCTTTAGCACTCTTGTGGATCCAATTGAACAATTCTCAGCATTTGTACTTGTAACTGACAAGCCAGGGACAAAACAAAGAT
+
ABABBFFFFFFFGGGGGGGGGGGGHHHHHHHHHHHHGHHHHHHHHHHHHHHHHHHHHHHHHHHHHHHHHHHHHHHHHHHHHHHHHHHHHHHHHHGGGGHHHHHHHHHHGHHHHHHGHHHHHHHGGGGGHHHHHGHHHHHHHHHHHHHHHHHHHGHHHHHHHHHHHHHHHHGGGGGHHHHHHHHHHHHGHHHHGHHHHHHGHHHHHHHGHHHHHHHHHHHHHGHGHHHHHGHHHGGGGGGGGGGGGGGGGGG
@M05620:45:000000000-G6HP7:1:1101:18757:4046 1:N:0:99
ATCTCTATCTCCTAAAAACCTGTTTAGATTTGGAGATAGACCTTCAGGTTTTTCATCATTTTCTGCATGAATTATACATTGACCACGTTCCAGCGTGGTCAGTTTGCAGCATTCTGTTATTTTGTTTGACAGAGTGTCTTGTTGAGAACATATGTAGGACATGATTTTTTCCTGCAACAGGGAAAATAAAGTATAAGTTTTAAAGATTTATTCTTTAATAAAGGATCTCAAAGCCAGCTTTAGAAAAAGGA
+
AAAAADFFFBB1BG1AAFGGGFHDEEFAGED11GGGAAFH1AFGFEG1BAFA/GDF2AFHGHHDDHH1HAEEAAEDBAGHHB1BFGAHHCABFCFEEF?@@FB@2BGHHHFE@2@BBFDGHF2F>GGHFDDGCGHGBBGHHHHHHF/D<G<DEGBGFD<1BFCGBDBG><0@GF1<G<0F/<<<<0?<11??<G<GGHFDGBH<G1GHHHGFHHF<0<D0<000/DCG0=GB<G./.CGCF0:0:C:C:.C
@M05620:45:000000000-G6HP7:1:1101:8997:4050 1:N:0:99
AAACCAAGCAGACACTCACCGCTCCCTCGCCACAGGCCAATAGTTTGTCCTCACTGAGTTGGCAACAAGTGGCTGCTGTGGCTGCCATTTTTCTGGTGATGGCCATCAGCTCCGACGAGGTCAGCTGGGGGGCTTTCTTTGTGTAAGCAACGAGAAACCTGAAAGAAGCATTTTTTAACTAAGTCCTGCTGAGTCATTCATGAGTTTTTAGCCGCCTTGCTTCTTCTCACAGACTCTCTACTCTCATGCCA
+
CCCCCBBFCFFFGGGGGGGGGGGGGGHHGGGGGHHHGGHHHHHHHHHHHHHHHHHHHHHHHGHHHHHHHHHHGHGGHHHHHHHGGHHHHHHHHHHHHHHHHHHHHHHHHHHHHGGGGGGGEHHHHHHHGGGGGGGGGGGGGGGGGGFFFFFFFFFFFFFFFFFFFFFFFFFFFFFFFFFFFFFFFFFFFFFFFFFFFFFFFFFFFFFFFFFFFFFFFFFFFFFFFFFFFFFFFFFFFFFFFFFFFFFFFFF
@M05620:45:000000000-G6HP7:1:1101:18757:4066 1:N:0:99
ATCTCTATCTCCTAAAAACCTGTTTAGATTTGGAGATAGACCTTCAGGTTTTTCATCATTTTCTGCATGAATTATACATTGACCACGTTCCAGCGTGGTCAGTTTGCAGCATTCTGTTATTTTGTTTGACAGAGTGTCTTGTTGAGAACATATGTAGGACATGATTTTTTCCTGCAACAGGGAAAATAAAGTATAAGTTTTAAAGATTTATTCTTTAATAAAGGATCTCAAAGCCAGCTTTAGAAAAAGGA
+
CBCCCFFFFFFFGGGGGGGGGGHHHHGHHHHHHGHHHHHHHHHHHHHHHHHGGHHHHHIIHIHIHHHHHGHHHHHGHHHHHHHHFHGGGHHHHHGFDGHGHHHHHHHHHHHHHHHHHHHHHHHHHHHHGHHHHHHHHHHHHHHHHHGHHHGHHHHHHGHHHHHGHHHHHGHHHHGHHHHHHGGHHGHGHHHHHHHHHHHHHHHHHHHHHHHHHHHHHGHHGHGFHGHHHGHHHHHHHGHHHFHHHFHFFFE
@M05620:45:000000000-G6HP7:1:1101:15511:4068 1:N:0:99
AAACCAAGCAGACACTCACCGCTCCCTCGCCACAGGCCAATAGTTTGTCCTCACTGAGTTGGCAACAAGTGGCTGCTGTGGCTGCCATTTTTCTGGTGATGGCCATCAGCTCCGACGAGGTCAGCTGGGGGGCTTTCTTTGTGTAAGCAACGAGAAACCTGAAAGAAGCATTTTTTAACTAAGTCCTGCTGAGTCATTCATGAGTTTTTAGCCGCCTTGCTTCTTCTCACAGACTCTCTACTCTCATGCCA
+
DDCDCCDFDFFFGGGGGGGGGGGGGGHHGGGGGHHHGGHHHHHHHHHHHHHHHHHHHHHHHHHHHHHHHHHHGHGGHHHHHHHGGHHHHHHHHHHHHHHHHHHHHHHHHHHHHGGGGGGGGHHHHHHHGGGGGGGGGGGGGGGGGGFFFFFFFFFFFFFFFFFFFFFFFFFFFFHFFFFFFFFFFFFFFFFFFFFFFFFFFHFFFFFFFFFFFFFFFFFFHHHFHHFFHFFFFFFFFFFHHFFFFFFFFFB
@M05620:45:000000000-G6HP7:1:1101:15494:4076 1:N:0:99
AAACCAAGCAGACACTCACCGCTCCCTCGCCACAGGCCAATAGTTTGTCCTCACTGAGTTGGCAACAAGTGGCTGCTGTGGCTGCCATTTTTCTGGTGATGGCCATCAGCTCCGACGAGGTCAGCTGGGGGGCTTTCTTTGTGTAAGCAACGAGAAACCTGAAAGAAGCATTTTTTAACTAAGTCCTGCTGAGTCATTCATGAGTTTTTAGCCGCCTTGCTTCTTCTCACAGACTCTCTACTCTCATGCCA
+
BABBAA>FAFBFGGGGCGGGEGGGGGHH?EEGGHGHGGAEGEHDFGHGHFHHHHHEHHDGHGHHHGHEFGDDFCFFHF@3BF1FFHFHDHFDG@GHGF3GECGHHHHFFFD3FEGGGC@C?FFHCGHHCCC?B?ACBFGGGFFBFBBFBFF?FFDFFBFBABFFFFAFFFFBFFFBEFFBFFFFFFFFBFBFFBBFFFFFFF/FBFBBEFFFBDB?DABBFFFFFBFFFFFFFF/BFFFFFBFFFFB9FB9
@M05620:45:000000000-G6HP7:1:1101:15522:4083 1:N:0:99
AAACCAAGCAGACACTCACCGCTCCCTCGCCACAGGCCAATAGTTTGTCCTCACTGAGTTGGCAACAAGTGGCTGCTGTGGCTGCCATTTTTCTGGTGATGGCCATCAGCTCCGACGAGGTCAGCTGGGGGGCTTTCTTTGTGTAAGCAACGAGAAACCTGAAAGAAGCATTTTTTAACTAAGTCCTGCTGAGTCATTCATGAGTTTTTAGCCGCCTTGCTTCTTCTCACAGACTCTCTACTCCCATCCCA
+
AAAABB@FBCFFGFGGGBGGGGGGGGHHGGGGGHHHGGHHHHHHHHHHHHHHHHHHHHHHHEFHHHHHHGHGGFFGHHHGHGHGGHHHHHHHHHHHHHHHHGHHHHGHHHHHHGGGEEGGGFHGHHHHGGGGGGGGGGGGGGGGFGFFFFFBFFFFFFFFFFFFFFFFFFFFFFF>EFFBFB/;;/99/9//.9/9;/B//9//BFFF../;9.9-DA/9FF/9BF/BFBBBB9/9/9:/9B9/9.//;A/
@M05620:45:000000000-G6HP7:1:1101:9286:4144 1:N:0:99
ATCTCTATCTCCTAAAAACCTGTTTAGATTTGGAGATAGACCTTCAGGTTTTTCATCATTTTCTGCATGAATTATACATTGACCACGTTCCAGCGTGGTCAGTTTGCAGCATTCTGTTATTTTGTTTGACAGAGTGTCTTGTTGAGAACATATGTAGGACATGATTTTTTCCTGCAACAGGGAAAATAAAGTATAAGTTTTAAAGATTTATTCTTTAATAAAGGATCTCAAAGCCAGCTTTAGAAAAAGGA
+
BCCCCFFFFFFFGGGGGGGGGGHHHHHHHHHHHHHHHHHHHHHHHHHHHHHGGHHHHHHHHIHIIHHHHHHHHHHHHHHHHHHHHHGHHHHHHHGGGGHHGHHHHHHHHHHHHHHHHHHHHHHHHHHHHHHHHHHHHHHHHHHHHHHHHHHHHHHHHHFHHHHHHHHHHGHHHHHHHHHHHGGHHHHHHHHHHGHHHHHHHHHHHHHHHHHHHHHHHGHHHHHGHHHHHHHHHHHHHGHHHHHHHGHHG.G
@M05620:45:000000000-G6HP7:1:1101:9802:4162 1:N:0:99
CATCCTGACCCTGAAGTACCCCATTGAGCATGGCATCGTCACCAACTGGGACGACATGGAGAAGATCTGGCACCACACCTTCTACAACGAGCTGCGCGTGGCCCCGGAGGAGCACCCAGTGCTGCTGACCGAGGCCCCCCTGAACCCCAAGGCCAACAGAGAGAAGATGACTCAGGTGAGGCTCGGCCGACGCCCGTGCTCCTCCCGTCCTTTCCCCAGTCATTTTCTGCCCGGCTTGATTTCTGACATTT
+
DDDDDFFFFFFFGGGGGGGGGGGHHHHHHHHHHHHHHGHHHGHHHGHHHHHHGGGGGHHHHHHHHHHHHHHHHGHHHGGHHHHHHHHHGGGGGHHGGGGGGGHHGGGGGGGGHHHHGGHGHHHHHHHHHHGGGGGGGGGGGGHHHHGGGGHGHHGGGGGGGGGGGGGGGGGGGGGGGGGGGGGGFFFFFFFFFFFFBFFFFFFFFFFFFFDFFFFFFFFFFFFFFFFFFFFFDFFFFFFFFFFFFFFFFF0
@M05620:45:000000000-G6HP7:1:1101:21968:4170 1:N:0:99
TACCTGTACTGGGGAAGCAATCGCCATTCCTACCCTAAAGATCGGAAGAGCACACGTCTGAACTCCAGTCACCGGCTATGATCTCGTATGCCGTCTTCTGCTTGAAAAAAAAAAAAAAATTCAACGTGGAGGAATTGTTTGTTTTAGCTCAGCACAAGCTGGCCAACTCGTTTTTTCATTGAGACCTTCTGACATAGGTCATCATTTATATAAATGTGGCTACATGCACCCGTCTTTCTAACCCCCTGCAC
+
BBBCCFFFFFFFGGFGGGGGGGGGGGGHHHHHHHHHHHHHFHHHGGGGHHHHHHHGGHHGHFHHHHHHHHHHHGGGGGHHHHFHHHGGHHHHGGGHGHHHHHHHHHHHHGGGGCB<///01><11......../0<0=0C/<<//0/:00:/:0.//..:0/..0../;.....;-:0000:0.0.00:0:0000000000:00;00000000000:0;..0:000000/.-..:.000000;..-;../:
@M05620:45:000000000-G6HP7:1:1101:14321:4174 1:N:0:99
CATCCTGACCCTGAAGTACCCCATTGAGCATGGCATCGTCACCAACTGGGACGACATGGAGAAGATCTGGCACCACACCTTCTACAACGAGCTGCGCGTGGCCCCGGAGGAGCACCCAGTGCTGCTGACCGAGGCCCCCCTGAACCCCAAGGCCAACAGAGAGAAGATGACTCAGGTGAGGCTCGGCCGACGCCCGTGCTCCTCCCGTCCTTTCCCCAGTCATTTTCTGCCCGGCTTGATTTCTGACATTA
+
DDCDCFFFFFFFGGGGGGGGGGGHHHHHHHHHGHHHHGHHHGHHHGHHHHHHGGGGGHHHHHHHHHHGHHHHHGHHHGGHHHHHHHHHGGGGGHHGGGGGGGHHGGGGGGGGHHHHGGHGHHHHHHHHHHGGGGGGGGGGGGHHHHGGGGHGHHGGGGGGGGGGGGGFGGGGGGGGGGGGGGGGFFFFFFFFFFFFCDFEFFFFFFFAFFDFFFFFFFFFFFFFFFFFFFFFFCFFFFFFFFFFFFFFFF0
@M05620:45:000000000-G6HP7:1:1101:15934:4226 1:N:0:99
TACCTGTACTGGGGAAGCATTTGAATATCCCCCCATGGTGATGGGGACGGAGAACTGCTCCATAAACACAGGCAACGTGCCTAACTTTCCCGGGAAGATGAAGTCAAAGAGCGACCACAGCTCTCGGAGGTTATTTTGCATCGGTGAGCCAGACAGAATGATCCGATGAGGGGTGCGAAACTATTTGAGGAAAGGAAGCACCTTTTTATTAAATTTACCTTTTAGCAATCGCCATTCCTACCCTAAAGATC
+
BCCCCFFFFFFFGGGGGGGGGGHHHHHHHHHGGGGHHHFHGHHHHGGGGGFGGHHHHHHHHGHHHGHHHHHHGHHHGHHHHHHHHHHHHHHGGGGGGGHHHGHHHHHHHHHHGGGGGHHHHHHHHGGGGGCHHHHHHHHHHHGGGGGHHHHHHGHHHHHHHHHHHGGGGHHGGGFGGGDGGGGGGGGGFGCFFGGGGGGGGFFFFFFFFFFFFFFFFFFFFFFFFFFFFFFFFFFFFFFFFFFFFFFFFFF
@M05620:45:000000000-G6HP7:1:1101:8446:4227 1:N:0:99
AAACCAAGCAGACACTCACCGCTCCCTCGCCACAGGCCAATAGTTTGTCCTCACTGAGTTGGCAACAAGTGGCTGCTGTGGCTGCCATTTTTCTGGTGATGGCCATCAGCTCCGACGAGGTCAGCTGGGGGGCTTTCTTTGTGTAAGCAACGAGAAACCTGAAAGAAGCATTTTTTAACTAAGTCCTGCTGAGTCATTCATGAGTTTTTAGCCGCCTTGCTTCTTCTCACAGACTCTCTACTCTCATGCCA
+
CCCCCCCFCFFFGGGGGGGGGGGGGGHHGGGGGHHHGGHHHHHHHHHHHHHHHHHHHHHHHHHHHHHHHHHHGHGGHHHHHHHGGHHHHHHHHHHHHHGHHHHHHHHHHHHHHGGGGGGGGHHHHHHHGGGGGGGGGGGGGGGGGGFFFFFFFFFFFFFFFFFFFFFFFFFFFFFFFFFFFFFFFFFFFFFFFFFFFFFFFFFFFFFFFFFFFFFFFFFFFFFFFFFFFFFFFFFFFFFFFFFFFFFFFFF
@M05620:45:000000000-G6HP7:1:1101:20380:4230 1:N:0:99
AGATTACTGCAACAGTTCCCCCTGGACCTGGAAAAGTTTCTTGCCTGGCTTACAGAAGCTGAAACAACTGCCAATGTCCTACAGGATGCTACCCGTAAGGAAAGGCTCCTAGAAGACTCCAAGGGAGTAAAAGAGCTGATGAAACAATGGCAAGTAAGTCAGGCATTTCCGCTTTAGCACTCTTGTGGATCCAATTGAACAATTCTCAGCATTTGTACTTGTAACTGACAAGCCAGGGACAAAACAAAGAT
+
AAAAAFFFFFFFGGGGGGGGGGGGHHHHGHHHHHHHFGHHHHHHHHHHHHHHHHHHHHHHHHHHHHHHHHHHHHHHHHHHFHFHFHHHHHGHHHGFGGHHGHHGHHHHGHHHHHHHHHHHGHHGGEGEHHHHHGHHHFHHHHHHHHHHGFHGHGHHHHHHHHHHHGHHHHGGGGGHGHHHHHHHHGGGHHHHHGHHHFHFHHHHHHHDDGHHHHHGHHHHHFHFHHHFHHHGHGGGGGGGGFGFGGGGGGG
@M05620:45:000000000-G6HP7:1:1101:20448:4250 1:N:0:99
CATCCTGACCCTGAAGTACCCCATTGAGCATGGCATCGTCACCAACTGGGACGACATGGAGAAGATCTGGCACCACACCTTCTACAACGAGCTGCGCGTGGCCCCGGAGGAGCACCCAGTGCTGCTGACCGAGGCCCCCCTGAACCCCAAGGCCAACAGAGAGAAGATGACTCAGGTGAGGCTCGGCCGACGCCCGTGCTCCTCCCGTCCTTTCCCCAGTCATTTTCTGCCCGGCTTGATTTCTGACATTA
+
DDDDDFFFFFFFGGGGGGGGGGGHHHHHHHHHHHHHHGHHHGHHHGHHHHHHGGGGGHHHHHHHHHHHHHHHHGHHHGGHHHHHHHHHGGGGGHHGGGGGGGHHGGGGGGGGHHHHGGHHHHHHHHHHHHGGGGGGGGGGGGHHHHGGGGHGHHGGGGGGGGGGGGGFGGGGGFGGGGGGGGGGFFFFFFFFFFFF@FFFFFFFFFFEFFFFFFFFFFFFFFFFFFHHFFFFFFFFFFFFFFFFFFFFFF0
@M05620:45:000000000-G6HP7:1:1101:22980:4259 1:N:0:99
CATCCTGACCCTGAAGTACCCCATTGAGCATGGCATCGTCACCAACTGGGACGACATGGAGAAGATCTGGCACCACACCTTCTACAACGAGCTGCGCGTGGCCCCGGAGGAGCACCCAGGGCTGCTGACCGAGGCCCCCCTGAACCCCAAGGCCAACAGAGAGAAGATGACTCATGTGAGGCTCGGCCGACGCCCGTTCTCCTCCCGTCCTTTCCCTAGTCATTTTCTGCCCGGCTTGTTTTCTGACATTA
+
1A>AA11@FC1>BF1AAFGGCGA0A11A11110ABFGECG0A1A/AF00/0F/A//AB01F1F0GBA2DEB0B>0G/>EFGGH@GFH1//>//11E/E>>E?GH?//>C///?/0F<FH//??CFHH100>----.<---::/:/..CEGEE.9CE..//;CAEB/F00B0C0000;0009AA9@--------9@>@-B-///9/--;:-9/9/BF//9///9;F//9:F/--9--;--/9;FF//////9
@M05620:45:000000000-G6HP7:1:1101:22960:4262 1:N:0:99
CATCCTGACCCTGAAGTACCCCATTGAGCATGGCATCGTCACCAACTGGGACGACATGGAGAAGATCTGGCACCACACCTTCTACAACGAGCTGCGCGTGGCCCCGGAGGAGCACCCAGTGCTGCTGACCGAGGCCCCCCTGAACCCCAAGGCCAACAGAGAGAAGATGACTCAGGTGAGGCTCGGCCGACGCCCGTGCTCCTCCCGTCCTTTCCCCAGTCATTTTCTGCCCGGCTTGATTTCTGACATTA
+
CCCCCFFFFFFFGGGGGGGGGGGHHHHHHHHHHHHHHGHHHGHHHGHHHHHHGGGGGHHHHHHHHHHHHHHHHGHHHGGHHHHHHHHHGGGGGHHGGGGGGGHHGGGGGGGGHGHHGGHHHHHHHHHHHHGGGGGGGGGGGGHHHHGGGGHGHHGGGGGGGGGGGGGGGGGGGGGGGGGGGGGGFFFFFFFFFFFFFFFFFFFFFFFFFFFFFFFFFFFFFFFFFFFFFFFFDFFFFFFFFFFFFFFFFF0
@M05620:45:000000000-G6HP7:1:1101:13338:4297 1:N:0:99
ATCTCTATCTCCTAAAAACCTGTTTAGATTTGGAGATAGACCTTCAGGTTTTTCATCATTTTCTGCATGAATTATACATTGACCACGTTCCAGCGTGGTCAGTTTGCAGCATTCTGTTATTTTGTTTGACAGAGTGTCTTGTTGAGAACATATGTAGGACATGATTTTTTCCTGCAACAGGGAAAATAAAGTATAAGTTTTAAAGATTTATTCTTTAATAAAGGATCTCAAAGCCAGCTTTAGAAAAAGGA
+
DDDCDFFFFFFFGGGGGGGGGGHHHHHHHHHHHHHHHHHHHHHHHHHHHHHGGHHHHHHHHIIHIHHHHHHHHHHHHHHHHHHHHHGHHHHHHHGGGGHHHHHHHHHHHHHHHHHHHHHHHHHHHHHHGHHHHHHHHHHHHHHHHHHHHHHHHHHHHHHHHHHHHHHHHGHHHHHHHHHHHGGHHHHHHGHHHHHHHHHHHHGHHHHHHHHHHHHHHGHHHHHHHHHHHGGGHGHHHGHHHHHHHHGHGGH
@M05620:45:000000000-G6HP7:1:1101:21199:4305 1:N:0:99
CATCCTGACCCTGAAGTACCCCATTGAGCATGGCATCGTCACCAACTGGGACGACATGGAGAAGATCTGGCACCACACCTTCTACAACGAGCTGCGCGTGGCCCCGGAGGAGCACCCAGTGCTGCTGACCGAGGCCCCCCTGAACCCCAAGGCCAACAGAGAGAAGATGACTCAGGTGAGGCTCGGCCGACGCCCGTGCTCCTCCCGTCCTTTCCCCAGTCATTTTCTGCCCGGCTTGATTTCTGACATTA
+
CCCCCFFFFFFFGGGGGGGGGGGHHHHHHHHHHHHHHGHHHGHHHGHHHHHHGGGGGHHHHHHHHHHHHHHHHGHHHGGHHHHHHHHHGGGGGHHGGGGGGGHHGGGGGGGGHHHHGGHHHHHHHHHHHHGGGGGGGGGGGGHHHHGGGGHGHHGGGGGGGGGGGGGGGGGGGGGGGGGGGGGGFFFFFFFFFFFFFFFFFFFFFFF;DDDFFFFFFFFFFFFFFFFFFFFFFFFFFAFFFFFFF0BFFF0
@M05620:45:000000000-G6HP7:1:1101:21178:4307 1:N:0:99
CATCCTGACCCTGAAGTACCCCATTGAGCATGGCATCGTCACCAACTGGGACGACATGGAGAAGATCTGGCACCACACCTTCTACAACGAGCTGCGCGTGGCCCCGGAGGAGCACCCAGTGCTGCTGACCGAGGCCCCCCTGAACCCCAAGGCCAACAGAGAGAAGATGACTCAGGTGAGGCTCGGCCGACGCCCGTGCTCCTCCCGTCCTTTCTCCAGTCATTTTCTGCCCGGCTTGATTTCTGACATTA
+
A1>1AFFFFCFCGGGDBBGGGGEHHHHBFGHHHFFGG0FGHG1F/EGHHECGEGCA/EFB010BFEGGHDBC@FFHHEFHGHDHGHHGEGE/EFHGGGE@E@FEE/CGGGGCHHGHGCGHHEHHGHFFHHC@-A?CCCCGGG/CHGGG?.GAGHEEGGGFFFBE9FBFGFFB0C9BFBFGGGE?@@-;@?@@@@@;99AE/99B9EBABBFFFB//;B/;/BFF9BFFEFFEF??-@--BBF//;FFBFF9
@M05620:45:000000000-G6HP7:1:1101:13341:4318 1:N:0:99
ATCTCTATCTCCTAAAAACCTGTTTAGATTTGGAGATAGACCTTCAGGTTTTTCATCATTTTCTGCATGAATTATACATTGACCACGTTCCAGCGTGGTCAGTTTGCAGCATTCTGTTATTTTGTTTGACAGAGTGTCTTGTTGAGAACATATGTAGGACATGATTTTTTCCTGCAACAGGGAAAATAAAGTATAAGTTTTAAAGATTTATTCTTTAATAAAGGATCTCAAAGCCAGCTTTAGAAAAAGGA
+
BBBBBFFFFFFFGGGGGGGGGGHHHHHHHHHHHHHHHHHGHHHHHHHHHHHGGHHHHHHHHHHHHHHGHHHHHHHHHHHHHGHHHHGHHHHHGHGFGGHHHHHHHHHHHHGHHHHHHHHHHHHHHHHHGHHHHHHHHHHHHHHHHHGGHHHHHHHHHHHHHHHHHHHHHGHHHHHHGHHHHGGHHHHGHHHGHHHHHGHHHHHHHHHHHHHHHHHHHGHHHEDFHHHHHHHHHHHHHGHHHHHHGHGHGGH
@M05620:45:000000000-G6HP7:1:1101:22980:4337 1:N:0:99
TACCTGTACTGGGGAAGCATTTGAATATCCCCCCATGGTGATGGGGACGGAGAACTGCTCCATAAACACAGGCAACGTGCCTAACTTTCCCGGGAAGATGAAGTCAAAGAGCGACCACAGCTCTCGGAGGTTATTTTGCATCGGTGAGCCAGACAGAATGATCCGATGAGGGGTGCGAAACTATTTGAGGAAAGGAAGCACCTTTTTATTAAATTTACCTTTTAGCAATCGCCATTCCTACCCTAAAGATC
+
AAAA>FFDFFBFCAEGGGBAEGHFFGHHHFAFEEEHFFGDGGFHEGGCGG?FGHHFHFGFEFFFGHFEFEFHFHGE@CHEHGDGGFFHFHHCGGE?EEGFGHHHHHHHHHF0ECGCGHHHAHGHHEFCCGCHHHHHHHGHHGCFCGGFG0FGAE/<<<DFGHFGH?CCFGBEC:-C?99A@GGGGGGGGE;:CFGBFFGFBABFFFFFFFBBFFFFFF//BBFFF/B9B/99ABAF/BFB9-:9FFFFFBB
@M05620:45:000000000-G6HP7:1:1101:22961:4337 1:N:0:99
TACCTGTACTGGGGAAGCATTTGAATATCCCCCCATGGTGATGGGGACGGAGAACTGCTCCATAAACACAGGCAACGTGCCTAACTTTCCCGGGAAGATGAAGTCAAAGAGCGACCACAGCTCTCGGAGGTTATTTTGCATCGGTGAGCCAGACAGAATGATCCGATGAGGGGTGCGAAACTATTTGAGGAAAGGAAGCACCTTTTTATTAAATTTACCTTTTAGCAATCGCCATTCCTACCCTAAAGATC
+
BBBBBFFFFFFFGEGGGGGGGGHHHGHHHHHGGGGHHHFFFHHHHGFGGGGGFHHHHGHHHGHHHHHHHHHHGHHHGHHHHHHHHHHHHHHGGGGGGGHHHGHHHHHHHHHHGGGGGHGHHHHHH???ADEGHHHHHHGEHHGGGGGFGGHHHGHCGFHHGHHHHCFGHGHGGCCGADDGFGGGGGGFGGFGGFFFFCAFGFFFFFFFFFFFFFFFFFFFFFFFFFF:B;EEFFEFFFFFFFFFFFBFFFF
@M05620:45:000000000-G6HP7:1:1101:8811:4350 1:N:0:99
ATCTCTATCTCCTAAAACCTGTTTAGATTTGGAGATAGACCTTCAGGTTTTTCATCATTTTCTGCATGAATTATACATTGACCACGTTCCAGCGTGGTCAGTTTGCAGCATTCTGTTATTTTGTTTGACAGAGTGTCTTATTGAGAACATATGTAGGACATGATTTTTTCCTGCAACAGGGAAAATAAAGTATAAGTTTTAAAGATTTATTCTTTAATAAAGGATCTCAAAGCCAGCTTTAGAAAAAGGAA
+
BABCCFFFFFFFGGGGGGGGGGGHGGHHHHHHHHHHGHHHHHHHHHHHHHGGHHHHHHHHHHHGHHHHDHHHHHHHHHHHHHHHHGHHHHHHHGGGGHHGHGHHHHHHHHHHHHHHHHHHHHHHHHHHHGHHHGHHHHHBHHHHHGGHGHHHHGHHFHHGHHHHHHHHGHHGHFFHHGHHGGGHHHHHHGFHHG1F?GGHHGHHHHHHHHHHHHHHBFGDDDDGHHHFHHGHGHFHFFHHHHHFGHFEDHG
@M05620:45:000000000-G6HP7:1:1101:8836:4368 1:N:0:99
ATCTCTATCTCCTAAAACCTGTTTAGATTTGGAGATAGACCTTCAGGTTTTTCATCATTTTCTGCATGAATTATACATTGACCACGTTCCAGCGTGGTCAGTTTGCAGCATTCTGTTATTTTGTTTGACAGAGTGTCTTGTTGAGAACATATGTAGGACATGATTTTTTCCTGCAACAGGGAAAATAAAGTATAAGTTTTAAAGATTTATTCTTTAATAAAGGATCTCAAAGCCAGCTTTAGAAAAAGGAA
+
A?AAAFFFFFFFGGGGGGEGGGFFGHHHHFHHFFGHHHHHGFHHHFHGHFGGHHHHHHDHHHHGHFD5BGHFFHHHGHHHHHGHH?HHGFHGHG>FEHHHHHGHHHHHHHHHHHHHHHHHHHHHHHHGHEHHHHHHHHHBHHHGHGGHBGHHHGHFHHHHHGGGHHHHGHFHGHFHHEFHGFFHCGHHHHFGHG1FGHHHFGGBBGHHHHHHHHHHBDDHF00CGFH0GFGHFHBCEHHHFFHHGGEGCGG
@M05620:45:000000000-G6HP7:1:1101:14646:4393 1:N:0:99
CATCCTGACCCTGAAGTACCCCGGCTTGATTTCTGACATTAGATCGGAAGAGCACACGTCTGAACTCCAGTCACCGGCTATGATCTCGTATGCCGTCTTCTGCTTGAAAAAAAAAAAACATCAGCTTACGGTCTTTCTTTTCGTCAGCCCCCACAAACCTCACAGAATCATTTTTCCCCTCTCTCCTCCTCAGACCTTCACCCCTTTTTCTCCTCCCTGCTTCTTCTCACCCACTCTCTACTCTCATCCCC
+
CCCCCFFFFFFFGGGGGGGGGGGGGGGGHHHHHGHGHHHHHHHHHHGGGGHHHHHFHGGHHGHHHHHHHHHHHGHGGGGGHHGHHGHHGFHHHHGGGHGHHHHHHHHHHHHGGGGC<<//1?11?<111/.0<.<111=D11<.<..</<.-<.:;C.C:/:.00;/0:9C9FB0/09C/.//09:;/:B/;/09.099000.-..//;//;B9//.9/:9:///;9/BB...:.B/9B/:/:B////;..
@M05620:45:000000000-G6HP7:1:1101:15401:4403 1:N:0:99
AAACCAAGCAGACACTCACCGCTCCCTCGCCACAGGCCAATAGTTTGTCCTCACTGAGTTGGCAACAAGTGGCTGCTGTGGCTGCCATTTTTCTGGTGATGGCCATCAGCTCCGACGAGGTCAGCTGGGGGGCTTTCTTTGTGTAAGCAACGAGAAACCTGAAAGAAGCATTTTTTAACTAAGTCCTGCTGAGTCATTCATGAGTTTTTAGCCGCCTTGCTTCTTCTCACAGACTCTCTACTCTCATGCCA
+
CCCCCBBFCFFFGGGGGGGGGGGGGGHHGGGGGHHHGGHHHHHHHHHHHHHHHHHHHHGGHHHHHHHHHHHHGHGGHHHHHHGGGHHHHHHHHHHHHHHHHHHHHHHHHHHHHGGGGGGGGHHHHHHHGGGGGGGGGGGGGGGGGGFFFFFFFFFFFFFFFFFFFFFFFFFFFFFFFFFFFFFFFFFFFFFFFFFFFFFFFFFFBFFFFFFFFFFFFFFFFFFFFFFFFFFFFFFFFFFFFFFFFFFFFFF
@M05620:45:000000000-G6HP7:1:1101:17362:4430 1:N:0:99
AGATTACTGCAACAGTTCCCCCTGGACCTGGAAAAGTTTCTTGCCTGGCTTACAGAAGCTGAAACAACTGCCAATGTCCTACAGGATGCTACCCGTAAGGAAAGGCTCCTAGAAGACTCCAAGGGAGTAAAAGAGCTGATGAAACAATGGCAAGTAAGTCAGGCATTTCCGCTTTAGCACTCTTGTGGATCCAATTGAACAATTCTCAGCATTTGTACTTGTAACTGACAAGCCAGGGACAAAACAAAGAT
+
BBBBBFFFBFFFGGGGGGGGGGGGHHHHHHHHHHHHFHHHHHHHHHHHHHHHHHHGHHHHHGHGHHHHHHHHHHHHHHHHHHHHHHHHHHHHHHGGGGHHHHHHHHHHGHHHHHHHHHHHHHHGGGGGGHHHHGHHHHFHHHHHHHHHFGHGHGHHHHHHGHGHGHHHHHGGGGGHHHHHHHHHHFHGHHHHFHHGHGHHFGHHHHHHHHGHGHHHHHHHHHHFHHHGHHHHHGFGEDEGGGGGGGGGGGF
@M05620:45:000000000-G6HP7:1:1101:22339:4442 1:N:0:99
ATCTCTATCTCCTAAAAACCTGTTTAGATTTGGAGATAGACCTTCAGGTTTTTCATCATTTTCTGCATGAATTATACATTGACCACGTTCCAGCGTGGTCAGTTTGCAGCATTCTGTTATTTTGTTTGACAGAGTGTCTTGTTGAGAACATATGTAGGACATGATTTTTTCCTGCAACAGGGAAAATAAAGTATAAGTTTTAAAGATTTATTCTTTAATAAAGGATCTCAAAGCCAGCTTTAGAAAAAGGA
+
ABBBBFFFFFFFGFGGBGGGGGHHHHHHHHHHHFHGHFHCHHHHHHHHHHHGGHHHHHHHHHHHHHFGHHFHHHHHHFHHHFHHHHGHHHHHHHGGGGHHHHHHHHHHHHHHHHHHHHHHHHHHHHHHHHGHHHHHHHHHHHHGGHHHHFHHHHHHHHHHHGFDHHHHHGHHHHHFFFHFHGEHHHGHGGHHHGHHHGHHHHHHHHHHHHHHHHHHHHHH0<DHFHHHGGDDGHHFGGHHHHHB;0:GGG/
@M05620:45:000000000-G6HP7:1:1101:13588:4452 1:N:0:99
ATCTCTATCTCCTAAAAACCTGTTTAGATTTGGAGATAGACCTTCAGGTTTTTCATCATTTTCTGCATGAATTATACATTGACCACGTTCCAGCGTGGTCAGTTTGCAGCATTCTGTTATTTTGTTTGACAGAGTGTCTTGTTGAGAACATATGTAGGACATGATTTTTTCCTGCAACAGGGAAAATAAAGTATAAGTTTTAAAGATTTATTCTTTAATAAAGGATCTCAAAGCCAGCTTTAGAAAAAGGA
+
CCCCCFFFFFFFGGGGGGGGGGHHHHHHHHHHHHHHHHHHHHHHHHHHHHHGGHHHHHHHHHIHHHHHHHHHHHHGHHHHHHHHHHGGHHHHHHGFGGHHHHHHHHHHHHHHHHHHHHHHHHHHHHHHGHHHHHHHHHHHHHHHHHHHHHHHHHHHHHHHHHHHHHHHHGHHHHHHHHHHHGGGHHHHHHHHGHHHHFHHHHGGHHHHHHHHHHHHHHHHHHHHHHHHHGGHHHHHHGHHHHHHHHHHGGH
@M05620:45:000000000-G6HP7:1:1101:22336:4461 1:N:0:99
ATCTCTATCTCCTAAAAACCTGTTTAGATTTGGAGATAGACCTTCAGGTTTTTCATCATTTTCTGCATGAATTATACATTGACCACGTTCCAGCGTGGTCAGTTTGCAGCATTCTGTTATTTTGTTTGACAGAGTGTCTTGTTGAGAACATATGTAGGACATGATTTTTTCCTGCAACAGGGAAAATAAAGTATAAGTTTTAAAGATTTATTCTTTAATAAAGGATCTCAAAGCCAGCTTTAGAAAAAGGA
+
DDDDDFFFFFFFGGGGGGGGGGHHHHHHHHHHHHHHHHHHHHHHHHHHHHHGGHHHHHHHHHHHHHHHHHHHHHHHHHHHHHHHHHGHHHHHHHGGGGHHHHHHHHHHHHHHHHHHHHHHHHHHHHHHHHHHHHHHHHHHHHHHHHHHHHHHHHHHHHHHHHHHHHHHHGHHHHHHHHHHHGGHHHHHGHHHHHHHHHHHHHGHHHHHHHHHHHHHHHHHHHHHHHHHHHGHHHHHHGHHHHHHHHHHGGH
@M05620:45:000000000-G6HP7:1:1101:10770:4473 1:N:0:99
ATCTCTATCTCCTAAAAACCTGTTTAGATTTGGAGATAGACCTTCAGGTTTTTCATCATTTTCTGCATGAATTATACATTGACCACGTTCCAGCGTGGTCAGTTTGCAGCATTCTGTTATTTTGTTTGACAGAGTGTCTTGTTGAGAACATATGTAGGACATGATTTTTTCCTGCAACAGGGAAAATAAAGTATAAGTTTTAAAGATTTATTCTTTAATAAAGGATCTCAAAGCCAGCTTTAGAAAAAGGA
+
CCCCCFFFFFFFGGGGGGGGGGHHHHHHHHHHHHHHHHHHHHHHHHHHHHHGGHHHHHHHHIIHHHHHHHHHHHHHHHHHHHHHHHGFHHHHHHGFGGHHHHHHHHHHHHHHHHHHHHHHHHHHHHHHHHHHHHGHHHHHHHHHHHHHHHHHHHHHHHHHHHHHHHHHHGHHHHGHHHHHHGGHHHHHHHHHHHHHHGHHHGHHHHHHHHHHHHHHHHHHHHHHHHHHHHHHHHHHHGHHHHHHHHHHGGH
@M05620:45:000000000-G6HP7:1:1101:22349:4478 1:N:0:99
ATCTCTATCTCCTAAAAACCTGTTTAGATTTGGAGATAGACCTTCAGGTTTTTCATCATTTTCTGCATGAATTATACATTGACCACGTTCCAGCGTGGTCAGTTTGCAGCATTCTGTTATTTTGTTTGACAGAGTGTCTTGTTGAGAACATATGTAGGACATGATTTTTTCCTGCAACAGGGAAAATAAAGTATAAGTTTTAAAGATTTATTCTTTAATAAAGGATCTCAAAGCCAGCTTTAGAAAAAGGA
+
AABBBFDFFFFFGGGGGGGGGGHHHHFHHHHHGHHHHHHFHHHHHHHHHHHGGHHHHHHHHHHHGHHHHHHHHHHHHHHHHHHHHHGHHHHHHHGGGGHGHHHHHGHHHHHHHHHHHHHHHHHHHHHHHHHHHHHHHHHHHHHGHEGGHHHHHHHHEHHHHHHHHHHHHGHHHHGHHH0FGGGHHHGHHHHHHHHGHHHHHHHHHHHGHHHHHHHHHHHHHHHGGHHHHHGHHHHHHGHHHHHFHHHHG?G
@M05620:45:000000000-G6HP7:1:1101:22318:4480 1:N:0:99
ATCTCTATCTCCTAAAAACCTGTTTAGATTTGGAGATAGACCTTCAGGTTTTTCATCATTTTCTGCATGAATTATACATTGACCACGTTCCAGCGTGGTCAGTTTGCAGCATTCTGTTATTTTGTTTGACAGAGTGTCTTGTTGAGAACATATGTAGGACATGATTTTTTCCTGCAACAGGGAAAATAAAGTATAAGTTTTAAAGATTTATTCTTTAATAAAGGATCTCAAAGCCAGCTTTAGAAAAAGGA
+
BBBBBFFFFFFFGGGGGGGGGGFGGHFHHHHHGHHFHHHGHHHHGHHHHHHGGHGHHFHHHHHHHHFGHFHHHHGHHGHHHFHHHHDFGHHFGGGEFGCGGHHHHHHHHHHHHHHHHHHHHHHHHHHHHHGHHGHHHGFHHHHHHHFFGHGHHHHHHHHHHHHHHHHHHGHHHHHHHHHHGGGCHHGGHGGHFHGGHGHHHHHGHGHHHGHHHHHHGHHHGFDGHHHHFHHFDFHFHGHHHGHGHFCCCDG
@M05620:45:000000000-G6HP7:1:1101:24361:4487 1:N:0:99
ATCTCTATCCCTAAAAACCTGTTTAGATTTGGAGATAGACCTTCAGGTTTTTCATCATTTTCTGCATGAATTATACATTGACCACGTTCCAGCGTGGTCAGTTTGCAGCATTCTGTTATTTTGTTTGACAGAGTGTCTTGTTGAGAACATATGTAGGACATGATTTTTTCCTGCAACAGGGAAAATAAAGTATAAGTTTTAAAGATTTATTCTTTAATAAAGGATCTCAAAGCCAGCTTTAGAAAAAGGAA
+
AAABBFFFFFFFGGGGGGGGGGHHGGGHHHGHGHHHHHHHHHHHGHHHHHGGHGHHHHHHHHHHHGGHHHHHHHHHHHHHFHHHHGHHHHHHHGGGGHHHHHHHHHHHFHHHHHHHHHHHHHHHHHHHHFHHHGGHHHHHHHHHHGGHHHHHHFHHHHHHHHFGHHHHGHHHHHGHHHFHGGHHHGFGFGFGGHGGFGHHFGDGBGHHBHHHHHHHHGGFGDFHHGHHHHGHHHGFFHHHHH0CGF:CEHG
@M05620:45:000000000-G6HP7:1:1101:14384:4489 1:N:0:99
ATCTCTATCTCCTAAAAACCTGTTTAGATTTGGAGATAGACCTTCAGGTTTTTCATCATTTTCTGCATGAATTATACATTGACCACGTTCCAGCGTGGTCAGTTTGCAGCATTCTGTTATTTTGTTTGACAGAGTGTCTTGTTGAGAACATATGTAGGACATGATTTTTTCCTGCAACAGGGAAAATAAAGTATAAGTTTTAAAGATTTATTCTTTAATAAAGGATCTCAAAGCCAGCTTTAGAAAAAGGA
+
CDCDEFFFFFFFGGGGGGGGGGHHHHHHHHHHHHHHHHHHHHHHHHHHHHHGGHHHHIIHHHIHIHHHHHHHHHHHHHHHHHHHHHGHHHHHHHGFGGHHHHHHHHHHHHHHHHHHHHHHHHHHHHHHHHHHHHHHHHHHHHHHHHHHHHHHHHHHHHHHHHHHHHHHHGHHHHHHHHHHHGGHHHHHHHHHHHHHHHHHHGHHHHHHHHHHHHHHHHHHHHHHHHHHHGGHHHHHHGHHHHHHGHHHGGH
@M05620:45:000000000-G6HP7:1:1101:12906:4495 1:N:0:99
ATCTCTATCTCCTAAAAACCTGTTTAGATTTGGAGATAGACCTTCAGGTTTTTCATCATTTTCTGCATGAATTATACATTGACCACGTTCCAGCGTGGTCAGTTTGCAGCATTCTGTTATTTTGTTTGACAGAGTGTCTTGTTGAGAACATATGTAGGACATGATTTTTTCCTGCAACAGGGAAAATAAAGTATAAGTTTTAAAGATTTATTCTTTAATAAAGGATCTCAAAGCCAGCTTTAGAAAAAGGA
+
A1AA1@3DDDFB1FAA1BEFBCGFGG3AG3B11CB1G11A11A1B1DG1FGB/BEFFF2F2DF12BG12A1A2GGFE2AGE1BFFH/F00BF1GEEC?F1GF@FB11@11B1B@BF@F222@BF>00>GFHHGGF1G2EFHBB0B<G1<01F>GHHFHBHHFHBBBGHB<0@G11GBGH0///0<<11F1<1@@11><111F1111111<1G1GDGHDG000=0/<C0GGHB0C./CFF0CHFFGGHGF./
@M05620:45:000000000-G6HP7:1:1101:10789:4497 1:N:0:99
ATCTCTATCTCCTAAAAACCTGTTTAGATTTGGAGATAGACCTTCAGGTTTTTCATCATTTTCTGCATGAATTATACATTGACCACGTTCCAGCGTGGTCAGTTTGCAGCATTCTGTTATTTTGTTTGACAGAGTGTCTTGTTGAGAACATATGTAGGACATGATTTTTTCCTGCAACAGGGAAAATAAAGTATAAGTTTTTAAGATTTATTCTTTAATAAAGGATCTCAAAGCCAGCTTTAGAAAAAGGA
+
AAA>AFFFFFFFGGGGGGGFGFGBGFGCDFDFFHFBGHFFHFHHHGHDHHHEFGFHGHHFDH5G5GF5DGFHHHHHHHHFFDGGHHGHHHHHHHGEGGHHHHGHFFDGHHF3@GHFGFHHBGFGEFBGFGFHHGHFHHHHHFFFFHFFFHFHBGGHGEDHGGHHGHGHDCHHFDFFGCGHH/FAGFHFFDF1@BFFHBD1F.<1=DG<GDGFFHHHHHGBDDB</0C00GGHFH.:GEHFHHECGFFFDAF
@M05620:45:000000000-G6HP7:1:1101:12886:4500 1:N:0:99
ATCTCTATCTCCTAAAAACCTGTTTAGATTTGGAGATAGACCTTCAGGTTTTTCATCATTTTCTGCATGAATTATACATTGACCACGTTCCAGCGTGGTCAGTTTGCAGCATTCTGTTATTTTGTTTGACAGAGTGTCTTGTTGAGAACATATGTAGGACATGATTTTTTCCTGCAACAGGGAAAATAAAGTATAAGTTTTAAAGATTTATTCTTTAATAAAGGATCTCAAAGCCAGCTTTAGAAAAAGGA
+
DDDCDFFFFFFFGGGGGGGGGGHHHHHHHHHHHHHHHHHHHHHHHHHHHHHGGHHHHHHHHIIIIHHHHHHHHHHGHHHHHHHHHHGHHHHHHHGFGGHHHHHHHHHGHHGHHHHHHHHHHHHHHHHHHHHHHHHHHHHHHHHHHHGHHHHHHHHHHHHHHHHHHHHHHGHHHHHHHHHHHGGGHHHHHHHHHHHHHHHHHHGHHHHHHHHHHHHHHGHHHHHHHHHHHGHGHHHHHGHHHHHGHHGHGGH
@M05620:45:000000000-G6HP7:1:1101:14405:4506 1:N:0:99
ATCTCTATCTCCTAAAAACCTGTTTAGATTTGGAGATAGACCTTCAGGTTTTTCATCATTTTCTGCATGAATTATACATTGACCACGTTCCAGCGTGGTCAGTTTGCAGCATTCTGTTATTTTGTTTGACAGAGTGTCTTGTTGAGAACATATGTAGGACATGATTTTTTCCTGCAACAGGGAAAATAAAGTATAAGTTTTAAAGATTTATTCTTTAATAAAGGATCTCAAAGCCAGCTTTAGAAAAAGGA
+
CCCCCFFFFFFFGGGGGGGGGGHHHHHHHHHHHHHHHHHHHHHHHHHHHHHGGHHHHHIHIIHHHHHHHHHHHHHHHHHHHHHHHHGHHHHHHHGFGGHHHHHHHHHHHHHHHHHHHHHHHHHHHHHHGGHHHHHHHHHHHHHHHHGHHHHHHHHHHHHHHHHHHHHHHGHHHHHHHHHHHGGHHHHHHFHGHHHHHGHHHHHHHHHHHHHHHHHHHGHHHHHHGHHHHHHGHHHHHGHHHHGFGHHHGGH
@M05620:45:000000000-G6HP7:1:1101:8057:4507 1:N:0:99
AAACCAAGCAGACACTCACCGCTCCCTCGCCACAGGCCAATAGTTTGTCCTCACTGAGTTGGCAACAAGTGGCTGCTGTGGCTGCCATTTTTCTGGTGATGGCCATCAGCTCCGACGAGGTCAGCTGGGGGGCTTTCTTTGTGTAAGCAACGAGAAACCTGAAAGAAGCATTTTTTAACTAAGTCCTGCTGAGTCATTCATGAGTTTTTAGCCGCCTTGCTTCTTCTCACAGACTCTCTACTCTCATGCCA
+
CCCCCCCFCFFFGGGGGGGGGGGGGGHHGGGGGHHHGGHHHFHHHHHHHHHHHHHHHHGHHHHGHGHHHGHHGHGGHHGHHHHGGHHHHHHHHHHHHHHHHHHHHHHHHFHHHGGEGEFGFHHHHHHHGGGGGGGGGGGGGGGGGGFFFFFFFFFFFFFFFFFFFFFFFFFFFFFFFFFFFFFFFFFFFFFFFFFFFFFFFFFFFFFFFFFFFFFFFFFFFFFFFFFFFFFFFFFFFFFFFFFFFFFFFFF
@M05620:45:000000000-G6HP7:1:1101:14378:4509 1:N:0:99
ATCTCTATCTCCTAAAAACCTGTTTAGATTTGGAGATAGACCTTCAGGTTTTTCATCATTTTCTGCATGAATTATACATTGACCACGTTCCAGCGTGGTCAGTTTGCAGCATTCTGTTATTTTGTTTGACAGAGTGTCTTGTTGAGAACATATGTAGGACATGATTTTTTCCTGCAACAGGGAAAATAAAGTATAAGTTTTAAAGATTTATTCTTTAATAAAGGATCTCAAAGCCAGCTTTAGAAAAAGGA
+
CCCBCFFFFFFFGGGGGGGGGGGHHHHHHHHHHHHHHHHGHHHHHHHHHHHGGHHHHHIHHHHHIHFGHHHHHHHGHHHHHGHHHHGGHHHHHHGEGGHHHHHHHHHHHHHHHHHHHHHHHHHHHHHHGHHHHHHHHHHHHHHHHHGHGHHFHHHHHHHHHHHHHHHHHGHHHHHHHHHHHGGGHHHFHGHFFHHGHGHHHHHHHHHHHHHHHHHHHGHHGGHHHHHHHHFFHHHHHGHHHHHGGEHFGGG
@M05620:45:000000000-G6HP7:1:1101:14432:4514 1:N:0:99
ATCTCTATCTCCTAAAAACCTGTTTAGATTTGGAGATAGACCTTCAGGTTTTTCATCATTTTCTGCATGAATTATACATTGACCACGTTCCAGCGTGGTCAGTTTGCAGCATTCTGTTATTTTGTTTGACAGAGTGTCTTGTTGAGAACATATGTAGGACATGATTTTTTCCTGCAACAGGGAAAATAAAGTATAAGTTTTAAAGATTTATTCTTTAATAAAGGATCTCAAAGCCAGCTTTAGAAAAAGGA
+
BCCCCFFFFFFFGGGGGGGGGGHHHHHHHHHHHHHHHHHHHHHHHHHGGHHGGHHHHHHHHIHHIHHHHGHHHGHGHHHHHHHHHHGHHHHHHHGFGGGHGHGHHHHFHHHHHHHHHHHHHHHHHHHHGHGHHHGHHHHHHHHHHHEHHHHHHHHHHHHHHHHHHHHHHGHHHHHHHHHHHGGGHHHGGHHFGHHHHFGHHGHGHGHHHHHHHHHHHHHGHFGHHHHGHFHFHHHHHGHHHHHHHFFFGGF
@M05620:45:000000000-G6HP7:1:1101:8062:4525 1:N:0:99
AAACCAAGCAGACACTCACCGCTCCCTCGCCACAGGCCAATAGTTTGTCCTCACTGAGTTGGCAACAAGTGGCTGCTGTGGCTGCCATTTTTCTGGTGATGGCCATCAGCTCCGACGAGGTCAGCTGGGGGGCTTTCTTTGTGTAAGCAACGAGAAACCTGAAAGAAGCATTTTTTAACTAAGTCCTGCTGAGTCATTCATGAGTTTTTAGCCGCCTTGCTTCTTCTCACAGACTCTCTACTCTCATGCCA
+
ABBBBBBFAFFFGGGGGGGGGGGGGGHHGGGGGHHHGGHHHFHHHHGHHHHHHHHHHHHHHHHHHHHHHGHHGHGGHHHHHHHGGHHHHHHHHHHHHHHHHHHHHHHHHHHHHGGGGGGGDGHHHHHHGGGGGGGGGGGGGGGFFFFFFFFFFFFFFFFFFFFFFFFFFFFFFFFFFFFFFFFFFFFFFFFFFBFFFFFFFFFBFFFFFEBFF.BDFFF/FFFFFFFFFFFFFFFFFFFFFFFFFFF/BF/
@M05620:45:000000000-G6HP7:1:1101:8049:4545 1:N:0:99
ATCTCTATCTCCTAAAAACCTGTTTAGATTTGGAGATAGACCTTCAGGTTTTTCATCATTTTCTGCATGAATTATACATTGACCACGTGGTCAGTTTGCAGCATTCTGTTATTTTGTTTGACAGAGTGTCTTGTTGAGAACATATGTAGGACATGATTTTTTCCTGCAACAGGGAAAATAAAGTATAAGTTTTAAAGATTTATTCTTTAATAAAGGATCTCAAAGCCAGCTTTAGAAAAAGGAAGAAAGGG
+
AABAAFFFFFFFGGGGGGGGGGGHHHHHFHHHHGFFFGHHHFFFHHHHHHHGGGHGHHHFGHHHHHHHHHHHHHHFHFFHFHHHGHGHHFHHFHFHHHHHHGHHHHHHHHHHHHHHHHHHHGHHHHHHHHHHHHHHHHHHHHHHHHGGGHHHHHHHHHHHHGHHHHHHHHHHHGGHHHHHHHHHHHHHHFHHHHGHHHHHHHHHHHHHHGHHGHGHHHHHHGDHHHHEHEHHHGHFHGHGGGHHHHHHHGG
@M05620:45:000000000-G6HP7:1:1101:16890:4558 1:N:0:99
AGATTACTGCAACAGTTCCCCCTGGACCTGGAAAAGTTTCTTGCCTGGCTTACAGAAGCTGAAACAACTGCCAATGTCCTACAGGATGCTACCCGTAAGGAAAGGCTCCTAGAAGACTCCAAGGGAGTAAAAGAGCTGATGAAACAATGGCAAGTAAGTCAGGCATTTCCGCTTTAGCACTCTTGTGGATCCAATTGAACAATTCTCAGCATTTGTACTTGTAACTGACAAGCCAGGGACAAAACAAAGAT
+
AAABBFFFFFFFGGGGGGGGGGGGHHHHHHHHHHHHGHHHHHHHHHHHHHHHHHHHHHHHHHHHHHHHHHHHHHHHHHHHHHHHHGHHHHHHHHGGGGHHHHHHHHHHGHHHHHHHHHHHHHHGGHGGHHHHHGHHHHGHHHHHHHHHHHHHHGHHHHHHHHHHHHHHHHGGGGGHGHHHHHHHHGHGHHHHHHHHHGHFHGHHHHHHHHHHHHHHHHHGHHHHHHHHHHHHHGGGGGGGGGGGGGGGGGF
@M05620:45:000000000-G6HP7:1:1101:16909:4566 1:N:0:99
AGATTACTGCAACAGTTCCCCCTGGACCTGGAAAAGTTTCTTGCCTGGCTTACAGAAGCTGAAACAACTGCCAATGTCCTACAGGATGCTACCCGTAAGGAAAGGCTCCTAGAAGACTCCAAGGGAGTAAAAGAGCTGATGAAACAATGGCAAGTAAGTCAGGCATTTCCGCTTTAGCACTCTTGTGGATCCAATTGAACAATTCTCAGCATTTGTACTTGTAACTGACAAGCCAGGGACAAAACAAAGAT
+
AA3AAFFFFFFFGGGGGGGGGGGFHHHHHHHHGHHHGHHHHHHGHGHHHHHHHHHGHHHHHHGHHHHHHHHHGHHHHHHHHHHHHHHHHGHHHHGAEFGHHHHGGGFHFHFHHHHHHHHHHGHGGEGEFFHHHGHHHHHHGHFHGHGHHGHHHGGGHHHHHHEHHHHGHHGGGGGHHHGHHHGHHHHFFHHGFFHHHHHHDGFGHGHFH/GFHHHHHHHHHGHHHHHHGFFHHGBFGGGGFFFFFEFGFG9
@M05620:45:000000000-G6HP7:1:1101:16888:4575 1:N:0:99
AGATTACTGCAACAGTTCCCCCTGGACCTGGAAAAGTTTCTTGCCTGGCTTACAGAAGCTGAAACAACTGCCAATGTCCTACAGGATGCTACCCGTAAGGAAAGGCTCCTAGAAGACTCCAAGGGAGTAAAAGAGCTGATGAAACAATGGCAAGTAAGTCAGGCATTTCCGCTTTAGCACTCTTGTGGATCCAATTGAACAATTCTCAGCATTTGTACTTGTAACTGACAAGCCAGGGACAAAACAAAGAT
+
CBBCCFFFFFFFGGGGGGGGGGGGHHHHHHHHHHHHGHHHHHHHHHHHHHHHHHHGHHHHHHHHHHHHHHHHHHHHHHHHHHHHHHHHHHHHHHGGGGHHHHHHHHHHGHHHHHHGHHHHHHHGGHGGHHHHHGHHHHHHHHHHHHHHHHHHHGHHHHHHHHHHHHHHHHGGGGGHHHHHHHHHHGHGHHHHHHHHHGHGGHHHHHHGHHHHHHHHHHHHHHHGHHHHHGHHEGFGGGGGGGGGGGGGGG;
@M05620:45:000000000-G6HP7:1:1101:14463:4585 1:N:0:99
CATCCTGACCCTGAAGTACCCCATTGAGCATGGCATCGTCACCAACTGGGACGACATGGAGAAGATCTGGCACCACACCTTCTACAACGAGCTGCGCGTGGCCCCGGAGGAGCACCCAGTGCTGCTGACCGAGGCCCCCCTGAACCCCAAGGCCAACAGAGAGAAGATGACTCAGGTGAGGCTCGGCCGACGCCCGTGCTCCTCCCGTCCTTTCCCCAGTCATTTTCTGCCCGGCTTGATTTCTGACATTA
+
CCCCCFFFFFFFGGGGGGGGGGGHHHHHHHHHHHHHHGHHGGHHHGHGHHGHGGGGGHHHHHHHHHHHHHHHHGFHHGGHHHHHHHHHGGGGGHHGGGEEGGHHGGGGGGGGHHHHGGHGHHHHHHHGHHGGGGGGGGGGGGHHHHGGGGHGHHGGGGGGGGGGGGGGGGGGGGGGGGGGGGGGFFFFFFFFFFFFCFFFFFFFFFFEFFFFFFFFFFFFFFFFFFFFFFFFFFFFFFFFFFFFFBFFFF0
@M05620:45:000000000-G6HP7:1:1101:11671:4589 1:N:0:99
CATCCTGACCCTGAAGTACCCCATTGAGCATGGCATCGTCACCAACTGGGACGACATGGAGAAGATCTGGCACCACACCTTCTACAACGAGCTGCGCGTGGCCCCGGAGGAGCACCCAGTGCTGCTGACCGAGGCCCCCCTGAACCCCAAGGCCAACAGAGAGAAGATGACTCAGGTGAGGCTCGGCCGACGCCCGTGCTCCTCCCGTCCTTTCCCCAGCCATTTTCTGCCCGGCTTGATTTCTGACATTA
+
BBBBBFDFF4FCBGGGBBGGFGECBBEEEFEECFFFHEFEAEFFGEFHFA2GEGECEHG3GEGHHDGFHGHHHGFHHEEFGHHHHHHFGCEEAGCEEEEEECHHEE<DG?//FCGHGGHGHHFGHHHECGG@<C-.D@<<:CBFBEFEGGGGECEGGG/BFGDGEFGFBF0F09CB;9;FFE?A?<.9--999@B-9.A.///BBAAFDAD/9/BF..;.;./;FFB/9FFA?---;-.9/;FFBF/;///
@M05620:45:000000000-G6HP7:1:1101:14688:4592 1:N:0:99
AGATTACTGCAACAGTTCCCCCTGGACCTGGAAAAGTTTCTTGCCTGGCTTACAGAAGCTGAAACAACTGCCAATGTCCTACAGGATGCTACCCGTAAGGAAAGGCTCCTAGAAGACTCCAAGGGAGTAAAAGAGCTGATGAAACAATGGCAAGTAAGTCAGGCATTTCCGCTTTAGCACTCTTGTGGATCCAATTGAACAATTCTCAGCATTTGTACTTGTAACTGACAAGCCAGGGACAAAACAAAGAT
+
BAABADFF5DDFFGFFGGGGGGGGEHHHHHFFHHHHFGHHFFHHHHHHHHHHHHHFHHHHHGHFGHHHHHHHHHHHGHHHHHHGFGHGHGHHHHGGGFHHHFGEHHHHGHGHHHHHHHHFHGFFGEEEGGHGHGHHHFDHHFFFGFHFFCFHHGGHGHFHGFGHFHHHHHDGGGGHHHGGHHHGH>GDHGHHFGFBHEHGFHHHHHHDDHFHFGHHHHHGHGGFHHFCFFHGHGGGGGEA?FFFFEGGFG0
@M05620:45:000000000-G6HP7:1:1101:11500:4593 1:N:0:99
ATCTCTATCTCCTAAAAACCTGTTTAGATTTGGAGATAGACCTTCAGGTTTTTCATCATTTTCTGCATGAATTATACATTGACCACGTTCCAGCGTGGTCAGTTTGCAGCATTCTGTTATTTTGTTTGACAGAGTGTCTTGTTGAGAACATATGTAGGACATGATTTTTTCCTGCAACAGGGAAAATAAAGTATAAGTTTTAAAGATTTATTCTTTAATAAAGGATCTCAAAGCCAGCTTTAGAAAAAGGA
+
BBBBBFFFFFFFGGGFGGGGGGHHHGGFHHGGHHHHFHHHGHHHHHHGFFHFEHHHHHHHHHHHHHGGHFGHEGHHHHHHHHHHHHGHHFHFHGGFEGHGFHHHHHHHHHHHHHHHHHHHHHHHHHHHFGHHGHHHHHHHHHHHGFEHHHHHGHHHHHHHGGGGHHHHHGHHHHGFFHGHEFGHFHHHEBGGHHFHGGHHHHHHHHHHHHHHHHHHGEHHGHGHCHHHHHHGHHFHHGHHHHHBGCCFGA;
@M05620:45:000000000-G6HP7:1:1101:14444:4596 1:N:0:99
CATCCTGACCCTGAAGTACCCCATTGAGCATGGCATCGTCACCAACTGGGACGACATGGAGAAGATCTGGCACCACACCTTCTACAACGAGCTGCGCGTGGCCCCGGAGGAGCACCCAGTGCTGCTGACCGAGGCCCCCCTGAACCCCAAGGCCAACAGAGAGAAGATGACTCAGGTGAGGCTCGGCCGACGCCCGTGCTCCTCCCGTCCTTTCCCCAGTCATTTTCTGCCCGGCTTGATTTCTGACATTA
+
CCCCCFFFFFFFGGGGGGGGGGGHHHHHHHHHHHHHHGHHGGHGHGHHHHHHGGGGGHHGHHGHHHHHHHHGHGHHHGGHHHHHHHHHGGGGGHHGGGGGGGHHGGGGGGGGHHHHGGHGHHHHHHHHHHGGGGGGGGGGGGHHHHGGGGHGHHGGGGGGGGGGGGGGGGGGGGGGGGFGGGGGFFFFFFFFFFFFCFFFFFFFFFFFFFFFFFFFFFDFFFFFFFFFFFFFFFFFFFFFFFFFFFFFFF0
@M05620:45:000000000-G6HP7:1:1101:11521:4599 1:N:0:99
ATCTCTATCTCCTAAAAACCTGTTTAGATTTGGAGATAGACCTTCAGGTTTTTCATCATTTTCTGCATGAATTATACATTGACCACGTTCCAGCGTGGTCAGTTTGCAGCATTCTGTTATTTTGTTTGACAGAGTGTCTTGTTGAGAACATATGTAGGACATGATTTTTTCCTGCAACAGGGAAAATAAAGTATAAGTTTTAAAGATTTATTCTTTAATAAAGGATCTCAAAGCCAGCTTTAGAAAAAGGA
+
CCCCCFFFFFFFGGGGGGGGGGHHHHHHHHHHHHHHHHHHHHHHHHHHHHHGGHHHHHHHHHIIHHHHHGHHHGHGHHHHHHHHHHGHHHHHHHGEGGHHGHHHHHHHHHHHHHHHHHHHHHHHHHHHGHHHHHHHHHHHHHHHHHGHHHHHHHHHHHHHHHHHHHHHHGHHHHHGHHHHHGGHHHHHHHHHHHHHHHHHHHGHHGHHHHHHHHHHHHHHHGHHGHHHHGHHHHHHHGHHHHHHHGGHGGG
@M05620:45:000000000-G6HP7:1:1101:9846:4607 1:N:0:99
CATCCTGACCCTGAAGTACCCCATTGAGCATGGCATCGTCACCAACTGGGACGACATGGAGAAGATCTGGCACCACACCTTCTACAACGAGCTGCGCGTGGCCCCGGAGGAGCACCCAGTGCTGCTGACCGAGGCCCCCCTGAACCCCAAGGCCAACAGAGAGAAGATGACTCAGGTGAGGCTCGGCCGACGCCCGTGCTCCTCCCGTCCTTTCCCCAGTCATTTTCTGCCCGGCTTGATTTCTGACATTT
+
CCCCCFFFFFFFGGGGGGGGGGGHHHHHHHHHHHHHHGHHHGHHHGHHHHHHGGGGGHHHHHHHHHHHHHHHHGHHHGGHHHHHHHHHGGGGGHHGGGGGGGHHGGGGGGGGHHHHGGHFHHHHHHHHHHGGGGGGGGGGGGHHHHGGGGHGHHGGGGGGGGGGGGGFGGGGGGGGGGGGGGGGFFFFFFFFFFFFFFFFFFFFFFFFFFFFFFFFFFDFFFFFFFFFFFFFFFFFFFFFFFFFFBBFFF0
@M05620:45:000000000-G6HP7:1:1101:11530:4615 1:N:0:99
ATCTCTATCTCCTAAAAACCTGTTTAGATTTGGAGATAGACCTTCAGGTTTTTCATCATTTTCTGCATGAATTATACATTGACCACGTTCCAGCGTGGTCAGTTTGCAGCATTCTGTTATTTTGTTTGACAGAGTGTCTTGTTGAGAACATATGTAGGACATGATTTTTTCCTGCAACAGGGAAAATAAAGTATAAGTTTTAAAGATTTATTCTTTAATAAAGGATCTCAAAGCCAGCTTTAGAAAAAGGA
+
CCCCCFFFFFFFGGGGGGGGGGGHHHHHHHHHHHHHHHHGHHHHHHHHHHHGGHHHHHHHHHHHHHHHHGHHHGHGHHHHHGHHFHGGHHHHHHGGGGHHHHHHHHHHHHHHHHHHHHHHHHHHHHHHGHHHHHHHHHHHHHHHHHGHHHHHHHHHHHHHHHHHGHHHHGHHHHHHHHHHHGGHHHHHGFHHHGHHHFGHHGGHHHHHHHHHHHHHHHHGHHHHGHHHHFHHHHHHHGHHHHHGFFGHGGH
@M05620:45:000000000-G6HP7:1:1101:11505:4615 1:N:0:99
ATCTCTATCTCCTAAAAACCTGTTTAGATTTGGAGATAGACCTTCAGGTTTTTCATCATTTTCTGCATGAATTATACATTGACCACGTTCCAGCGTGGTCAGTTTGCAGCATTCTGTTATTTTGTTTGACAGAGTGTCTTGTTGAGAACATATGTAGGACATGATTTTTTCCTGCAACAGGGAAAATAAAGTATAAGTTTTAAAGATTTATTCTTTAATAAAGGATCTCAAAGCCAGCTTTAGAAAAAGGA
+
BBCCCFFFFFFFGGGGGGGGGGGHHHHHHHHHHGGHHHHHHHHHHHHHHHHGGHHHHHHHHIIHHHHHHHHHHGHGHHHHHGHHHHGHHHHHHHGGGGHHHHHHHHHHHHHHHHHHHHHHHHHHHHHHHHHHHHHHHHHHHGHHHHHHHHHHHHHHHHHHHHHHHHHHHGHHHHHHHHHHHGGHHHHHHGHHHHHHHGGHHHHHHHHHHHHHHHHHHHHHHHHHHHHGHGHGHHHHHGHHHHHHGFHGGGH
@M05620:45:000000000-G6HP7:1:1101:10833:4621 1:N:0:99
TACCTGTACTGGGGAAGCAATCGCCATTCCTACCCTAAAGATCGGAAGAGCACACGTCTGAACTCCAGTCACCGGCTATGATCTCGTATGCCGTCTTCTGCTTGAAAAAAAAAAAAAATAAAATCAGATAGAGATAAGAACAGATATGGGCGATGCAATTTAACAGAAAAAGGAAACATACCGTCTACGTTTTACTACAGTCTTCGAACTAATAGGTTCTCCACTCCCGCTTTGTCAACAATATGATCTAT
+
CCCCCFFFFFFFGGGGGGFGGGGGGGGHHHHGGGHHHHHHGHHHGGGGHHHHHFHGGHHGHFHHHHGHHHHHHGGGGGHHHHDHHHGGHHHHGGGHGHGHGHHHGHGGHCEGG?><>/0111111<11>111111111<10<//<0=00..---:.0000::0000/;/:.../////09C:.....0..//:90;09/0/;///.....;///9/9/////://:9..--../://///.;/////////
@M05620:45:000000000-G6HP7:1:1101:24715:4626 1:N:0:99
AAACCAAGCAGACACTCACCGCTCCCTCGCCACAGGCCAATAGTTTGTCCTCACTGAGTTGGCAACAAGTGGCTGCTGTGGCTACCATTTTTCTGGTGATGGCCATCAGCTCCGACGAGGTCAGCTGGGGGGCTTTCTTTGTGTAAGCAACGAGAAACCTGAAAGAAGCATTTTTTAACTAAGTCCTGCTGAGTCATTCATGAGTTTTTAGCCGCCTTGCTTCTTCTCACAGACTCTCTACTCTCATGCCA
+
BCBCCBCFCFFFGGGGGGGGGGGGGGHHGGGGGHHHGGHHHHHHHHHHHHHHHHHHHHHHHHHGHHHHHHHHGHGGHHHHHHHHHHHHHHHHHHHHHHGHHHHHHHHHHHHHHGGGGGGGDHHHHHHHGGGGGGGGGGGGGGGGGGGFFFFFFFFFFFFFFFFFFFFFFFFFFFFFFFFFFFFFFFFFFFFFFFFFFFFFFFFFBFFFFFFFFFFFFFFFFFFFFFFFFFFFFFFFFFFFFFFFFFFFFFF
@M05620:45:000000000-G6HP7:1:1101:24735:4627 1:N:0:99
AAACCAAGCAGACACTCACCGCTCCCTCGCCACAGGCCAATAGTTTGTCCTCACTGAGTTGGCAACAAGTGGCTGCTGTGGCTACCATTTTTCTGGTGATGGCCATCAGCTCCGACGAGGTCAGCTGGGGGGCTTTCTTTGTGTAAGCAACGAGAAACCTGAAAGAAGCATTTTTTAACTAAGTCCTGCTGAGTCATTCATGAGTTTTTAGGCGCCTTGCTTCTTCTCACAGACTCTCTACTCTCATGCCA
+
BBBBBABFBFFFGGGGGGGGGGGGGGHHGGGGGGHEGGHGHEGHHHHHHHHHHHHHHGHHHHHHHHHHHHHHGHGGHHHHHHHHHHHHHHHHHHHHHHGHHGHHGHHHHHHHHGGGGCEGBFCGFHFHGGGGGGGGGGGGB9CFFGGFFFFFFF?DFFFFFFFFFFFFFFFFFFFF.BBFBFFFFFBFFFFFFFFFFFFFFFFFFFFFFEFBFFFFFDFFFFFFFFFFFFFFFFFFFFFFFFFFFFFFFFF
@M05620:45:000000000-G6HP7:1:1101:9686:4646 1:N:0:99
CATCCTGACCCTGAAGTACCCCATTGAGCATGGCATCGTCACCAACTGGGACGACATGGAGAAGATCTGGCACCACACCTTCTACAACGAGCTGCGCGTGGCCCCGGAGGAGCACCCAGTGCTGCTGACCGAGGCCCCCCTGAACCCCAAGGCCAACAGAGAGAAGATGACTCAGGTGAGGCTCGGCCGACGCCCGTGCTCCTCCCGTCCTTTCCCCAGTCATTTTCTGCCCGGCTTGATTTCTGACATTA
+
CCCCCFFFFFFFGGGGGGGGGGGHHHHHHHHHHHHHHGHHHGHHHGHHHHHHGGGGGHGHHHHHHHHHHHHHHGHHHGGHHHHHHHHHGGGGGHHGGGGGGGHHGGGGGGGGHGHHGGHGGHHHHHHHHHGGGGGGGGGGGGHHHHGGGGHGHHGGGGGGGGGGFFGFGGGGGGGGGGGGGGGGFFEFFFFFFFFFBFFFFFFFFFFAFFFFFFFFFFFFFFFFFFFFFFFFFFCFFFFFFFFFF:FFFF0
@M05620:45:000000000-G6HP7:1:1101:24713:4647 1:N:0:99
AAACCAAGCAGACACTCACCGCTCCCTCGCCACAGGCCAATAGTTTGTCCTCACTGAGTTGGCAACAAGTGGCTGCTGTGGCTACCATTTTTCTGGTGATGGCCATCAGCTCCGACGAGGTCAGCTGGGGGGCTTTCTTTGTGTAAGCAACGAGAAACCTGAAAGAAGCATTTTTTAACTAAGTCCTGCTGAGTCATTCATGAGTTTTTAGCCGCCTTGCTTCTTCTCACAGACTCTCTACTCTCATGCCA
+
CCCCCCCFCFFFGGGGGGGGGGGGGGHHGGGGGHHHGGHHHHHHHHHHHHHHHHHHHHHHHHHHHHHHHGHHGHGGHHHHHHHHHHHHHHHHHHHHHHHHHHHHHHHHHHHHHGGGGGGGGHHHHHHHGGGGGGGGGGGGGGGGGGGFFFFFFFFFFFFFFFFFFFFFFFFFFFFFFFFFFFFFFFFFFFFFFFFFFFFFFFFFFFFFFFFFFFFFFFFFFFFFFFFFFFFFFFFFFFFFFFFFFFFFFFB
@M05620:45:000000000-G6HP7:1:1101:17071:4650 1:N:0:99
ATCTCTATCTCCTAAAAACCTGTTTAGATTTGGAGATAGACCTTCAGGTTTTTCATCATTTTCTGCATGAATTATACATTGACCACGTTCCAGCGTGGTCAGTTTGCAGCATTCTGTTATTTTGTTTGACAGAGTGTCTTGTTGAGAACATATGTAGGACATGATTTTTTCCTGCAACAGGGAAAATAAAGTATAAGTTTTAAAGATTTATTCTTTAATAAAGGATCTCAAAGCCAGCTTTAGAAAAAGGA
+
CCCCCFFFFFFFGGGGGGGGGGHHHHHHHHHHHHHHHHHGHHHHHHHHHHHGGHHHHGHHHIIHIHHHHGHHHHHHHHHHHHHHHHGGHHHHHHGGGGHHHHHHHHHHHHHHHHHHHHHHHHHHHHHHHHHHHHGHHHHHHHHHHHHHHHHHHHHHHHHHHHHHHHHHHGHHHHHHHHHHHGGGHHHHHGHGHHHHHGHHHHHHHHHHHHHHHHHHHHHHHGHHHHHHHHHHHHHHHGHHHHHHGHHHGGH
@M05620:45:000000000-G6HP7:1:1101:9710:4662 1:N:0:99
ATCTCTATCTCCTAAAAACCTGTTTAGATTTGGAGATAGACCTTCAGGTTTTTCATCATTTTCTGCATGAATTATACATTGACCACGTTCCAGCGTGGTCAGTTTGCAGCATTCTGTTATTTTGTTTGACAGAGTGTCTTGTTGAGAACATATGTAGGACATGATTTTTTCCTGCAACAGGGAAAATAAAGTATAAGTTTTAAAGATTTATTCTTTAATAAAGGATCTCAAAGCCAGCTTTAGAAAAAGGA
+
>111>@FDF@@@BGF1BGGGC1F1AA313AB1AFG10BAG1A1FE1F11AD/AFBA22FG22FAAGH1F11AAA2A22DBH11ABGEGH00A10>?/>>12F222@FHHHF@22@B2B2@F2@F>F0F@>1FBFGBB>FHHHB<G1/11B<12BBFEE110B1F2B>1B/01@11<@1<<///0FCF111?<1@<FBGD<G1GDDDFGHHDFGFFD00<=<0<0/<<D0DG0=G.:.CGCG0:0;C:::.;
@M05620:45:000000000-G6HP7:1:1101:9684:4664 1:N:0:99
CATCCTGACCCTGAAGTACCCCATTGAGCATGGCATCGTCACCAACTGGGACGACATGGAGAAGATCTGGCACCACACCTTCTACAACGAGCTGCGCGTGGCCCCGGAGGAGCACCCAGTGCTGCTGACCGAGGCCCCCCTGAACCCCAAGGCCAACAGAGAGAAGATGACTCAGGTGAGGCTCGGCCGACGCCCGTGCTCCTCCCGTCCTTTCCCCAGTCATTTTCTGCCCGGCTTGATTTCTGACATTA
+
CCCCCFFFFFFFGGFGGGGGGGGHHHHHHHHHHHHHHGHHHGHHHGHHHHHHGGGGGHHHHHFHHHHHHHHHHGHHHGGHHHHHHGHHGGGGGHHGGGGGGGHHGGGGGGGGHGHHGGHGHHHHHHHGHHGGGGGGGGGGGGHHHHGGGGHGHHGGGGGGFGDGGGGGGGGGGGGGGGGFGGGGFCEFFFFFFFFF>ADFFFFFFFFEFFDFFFFFFF?FFFFFFFFFFFFFBFFFFF?FFFFFFBFFFF/
@M05620:45:000000000-G6HP7:1:1101:17090:4665 1:N:0:99
ATCTCTATCTCCTAAAAACCTGTTTAGATTTGGAGATAGACCTTCAGGTTTTTCATCATTTTCTGCATGAATTATACATTGACCACGTTCCAGCGTGGTCAGTTTGCAGCATTCTGTTATTTTGTTTGACAGAGTGTCTTGTTGAGAACATATGTAGGACATGATTTTTTCCTGCAACAGGGAAAATAAAGTATAAGTTTTAAAGATTTATTCTTTAATAAAGGATCTCAAAGCCAGCTTTAGAAAAAGGA
+
AABAAFFFFFFFGGGGFFFGGFGGFHFFGEGAEBFBGGGHGFFHHHHHHHHFCHHHHGHHHGHHFHHHHHHDEDHGHHHHHHHFFHGFGHHHHHGEGEHHFHHHGHGGHFHHHHHHFGHHHHHHHHHHHHFHHHGHHHHHHHHHHGGHHHHGHHGHHHHFHHHFFHHHHGHHHHHHGHHHHGGGHHHGHHH?DGHGHFGHHGHGHHHHHHHHGHHHHHHHHHGHHHHFHHHGGHHHHGFHHHGHHFGFDGH
@M05620:45:000000000-G6HP7:1:1101:9156:4702 1:N:0:99
AGATTACTGCAACAGTTCCCCCTGGACCTGGAAAAGTTTCTTGCCTGGCTTACAGAAGCTGAAACAACTGCCAATGTCCTACAGGATGCTACCCGTAAGGAAAGGCTCCTAGAAGACTCCAAGGGAGTAAAAGAGCTGATGAAACAATGGCAAGTAAGTCAGGCATTTCCGCTTTAGCACTCTTGTGGATCCAATTGAACAATTCTCAGCATTTGTACTTGTAACTGACAAGCCAGGGACAAAACAAAGAT
+
BBBBCFFFFFFFGGGGGGGGGGGGGHHHHHGHFHHHFGHHHHHHHHHHHHHHHGFGHHHHHHGGHGGHHHHHGHHHHHHHHHFHHFHHHHHHHHGGGGHHHGHHHHHHGHGHHGHGHHHHHHHGEHGFFFHHHEGHHHFHHHHHHGHHGHHHHGGHGHHHHHGHHHHHHHGGGGGHHHHHHHHHHHHGHHHHGGHHHGHHGHHHHHHFGHFHHHHHHHHHHHHGHHHHHHGHHGFGGGGGGGGGGGGGGGF
@M05620:45:000000000-G6HP7:1:1101:14049:4703 1:N:0:99
AGATTACTGCAACAGTTCCCCCTGGACCTGGAAAAGTTTCTTGCCTGGCTTACAGAAGCTGAAACAACTGCCAATGTCCTACAGGATGCTACCCGTAAGGAAAGGCTCCTAGAAGACTCCAAGGGAGTAAAAGAGCTGATGAAACAATGGCAAGTAAGTCAGGCATTTCCGCTTTAGCACTCTTGTGGATCCAATTGAACAATTCTCAGCATTTGTACTTGTAACTGACAAGCCAGGGACAAAACAAAGAT
+
AA?>AFFF5DFFGGGGGGGGGGGGHHHHHGHHGHHHFGHHHGHHHHHHHHHFHHHHHHHHHHHHHHHHHHHHHHHHHHHHHHHHFHHFHHHHHHGEEGHHHHHHHHHHGHHHHHHHHHHHFBDFGGGFHHHHHGHHHHFHHHHHHHHHHHHGHGHHHHHHHHEHHHHHHHGGGGGHHHGHHHHHHGHGHHHHHHHHHGHGFHHHGHHHHHHHHHHFHHHHHFHFHHFHHHHGHGFFGGGGGGGGGGGGGGB
@M05620:45:000000000-G6HP7:1:1101:18466:4718 1:N:0:99
AAACCAACAGACACTCACCGCTCCCTCGCCACAGGCCAATAGTTTGTCCTCACTGAGTTGGCAACAAGTGGCTGCTGTGGCTGCCATTTTTCTGGTGATGGCCATCAGCTCCGACGAGGTCAGCTGGGGGGCTTTCTTTGTGTAAGCAACGAGAAACCTGAAAGAAGCATTTTTTAACTAAGTCCTGCTGAGTCATTCATGAGTTTTTAGCCGCCTTGCTTCTTCTCACAGACTCTCTACTCTCATGCCAG
+
DDCCCCCCCFFFGGGGGGGGGGGGGHHGGGGGHHHGGHHHHHHHHHHHHHHHHHHHHHHHHHGHHHHHGHHGHGGHHHHHHHGGHHHHHHHHHHHHHHHHHHHHHHHHHHHHGGGGGGGEHHHHHHHGGGGGGGGGGGGGGGGGGGFFFFFFFFFFFFFFFFFFFFFFFFFFFFF.BFFFFFFFFFFFFFFFFFFFFFFFFFFFFFFFFFFFFFFFFFFFFFFHHHFFFFFFFFFFFFFFFFFFFF9FFF9
@M05620:45:000000000-G6HP7:1:1101:18484:4725 1:N:0:99
AAACCAACAGACACTCACCGCTCCCTCGCCACAGGCCAATAGTTTGTCCTCACTGAGTTGGCAACAAGTGGCTGCTGTGGCTGCCATTTTTCTGGTGATGGCCATCAGCTCCGACGAGGTCAGCTGGGGGGCTTTCTTTGTGTAAGCAACGAGAAACCTGAAAGAAGCATTTTTTAACTAAGTCCTGCTGAGTCATTCATGAGTTTTTAGCCGCCTTGCTTCTTCTCACAGACTCTCTACTCTCATGCCAG
+
DDCCCCDCCFFFGGGGGGGGGGGGGHHGGGGGHGHGGGHHGHGHHHHHHHHHHHHHHHHHHHGHHHHHHHHGHGGHHHHHHHGGHHHHHHHHHHHHHHHHHHHHHHHHHGHHGGGGGGG?FFHHHHHGGGGGGGGGGGGGGGGGGGFFFFDFFFFFFFFFFFFFFFFFFFFFFFFFFFFFFFFFFFFFFFFFFFFFFFFFFFFFFFFFFFFFFFFFFFFFFFFFFFFFFFFFFFFFFFFFFFFFFFBFFF9
@M05620:45:000000000-G6HP7:1:1101:22541:4729 1:N:0:99
AAACCAAGCAGACACTCACCGCTCCCTCGCCACAGGCCAATAGTTTGTCCTCACTGAGTTGGCAACAAGTGGCTGCTGTGGCTGCCATTTTTCTGGTGATGGCCATCAGCTCCGACGAGGTCAGCTGGGGGGCTTTCTTTGTGTAAGCAACGAGAAACCTGAAAGAAGCATTTTTTAACTAAGTCCTGCTGAGTCATTCATGAGTTTTTAGCCGCCTTGCTTCTTCTCACAGACTCTCTACTCTCATGCCA
+
CCCCCCCFCFFFGGGGGGGGGGGGGGHHGGGGGHHHGGHHHHHHHHHHHHHHHHHHHHHHHHHHHHHHHGHHGHGGHHHHHHHGGHHHHHHHHHHHHHHHHHHHHHHHHHHHHGGGGGGGGHHHHHHHGGGGGGGGGGGGGGGGGGFFFFFFFFFFFFFFFFFFFFFFFFFFFFFFFFFFFFFFFFFFFFFFFBFFFFFFFFFFFFFFFFFFFFFFFFFFFFFFFFFFFFFFFFFFFFFFFFFFFFFFFFF
@M05620:45:000000000-G6HP7:1:1101:20238:4764 1:N:0:99
AGATTACTGCAACAGTTCCCCCTGGACCTGGAAAAGTTTCTTGCCTGGCTTACAGAAGCTGAAACAACTGCCAATGTCCTACAGGATGCTACCCGTAAGGAAAGGCTCCTAGAAGACTCCAAGGGAGTAAAAGAGCTGATGAAACAATGGCAAGTAAGTCAGGCATTTCCGCTTTAGCACTCTTGTGGATCCAATTGAACAATTCTCAGCATTTGTACTTGTAACTGACAAGCCAGGGACAAAACAAAGAT
+
ABABAFFFFFFFFGGFGGGGGGGGHHHHHHGGGHHGHHHHGHHHHHHHHHHGHHGFHHHHHFHFGHHHHHFGCHHFFGGGFHHHFHHHHGHHHHGGGGHFHGGHHHHHGGHHGGHEFGHFFFHGEAEEGFHHHEHHHE2GHHFFHGHHFFGGHGHGFHFGGHHHEHHHHFADGGFHGHHHHHFFGDGGFFGFFCHHHEFB0CGDGGG<DGBHFHHHHHHGHFFFHHFBFGFAEGGFGD?A?FEFGGGGGGE
@M05620:45:000000000-G6HP7:1:1101:23584:4770 1:N:0:99
CATCCTGACCCTGAAGTACCCCATTGAGCATGGCATCGTCACCAACTGGGACGACATGGAGAAGATCTGGCACCACACCTTCTACAACGAGCTGCGCGTGGCCCCGGAGGAGCACCCAGTGCTGCTGACCGAGGCCCCCCTGAACCCCAAGGCCAACAGAGAGAAGATGACTCAGGTGAGGCTCGGCCGACGCCCGTGCTCCTCCCGTCCTTTCCCCAGTCATTTTCTGCCCGGCTTGATTTCTGACATTT
+
BABBBFFFFFFFGGGGGGGGGGGHHHHHHHHHHHHHHGHGGGHHHGHHHHHHGEGGGHHFHHHGHHHHHHHHHGGHHGGHHHHHHHHHGGGGGHHGGGGGGGHHGGGGDGFGHHHHGGHHHHHHHGHHHHGGGGGGGGGGGGHHHHGGGFHGGHGGGGGGGGGFFFBCGFCFGGGGGGFGFGGFFFEFABFFCFDFFFDEFFFFFEA;DDABFFFFFFFFFBFFFFFFF/9AADFFDFAFFFF9B9;/;B/
@M05620:45:000000000-G6HP7:1:1101:23572:4783 1:N:0:99
CATCCTGACCCTGAAGTACCCCATTGAGCATGGCATCGTCACCAACTGGGACGACATGGAGAAGATCTGGCACCACACCTTCTACAACGAGCTGCGCGTGGCCCCGGAGGAGCACCCAGTGCTGCTGACCGAGGCCCCCCTGAACCCCAAGGCCAACAGAGAGAAGATGACTCAGGTGAGGCTCGGCCGACGCCCGTGCTCCTCCCGTCCTTTCCCCAGTCATTTTCTGCCCGGCTTGATTTCTGACATTA
+
DDDDDFFFFFFFGGGGGGGGGGGHHHHHHHHHHHHHHGHHGGHHHGHHHHHHGGGGGHHHHHHHHHHHHHHHHGHHHGGHHHHHHHHHGGGGGHHGGGGGGGHHGGGGGGGGHHHHGGHGHHHHHHHHHHGGGGGGGGGGGGHHHHGGGGGGHHGGGGGGGGGGGGGGGFGGGGGGGGGGGGGGFFFFFCFFFFFFDDDFFFFFFFFADDDFFFFFFFFFFFFFFFFHFFEFFFFFFAFFFFFFFFFFFF0
@M05620:45:000000000-G6HP7:1:1101:14900:4791 1:N:0:99
ATCTCTATCTCCTAAAAACCTGTTTAGATTTGGAGATAGACCTTCAGGTTTTTCATCATTTTCTGCATGAATTATACATTGACCACGTTCCAGCGTGGTCAGTTTGCAGCATTCTGTTATTTTGTTTGACAGAGTGTCTTGTTGAGAACATATGTAGGACATGATTTTTTCCTGCAACAGGGAAAATAAAGTATAAGTTTTAAAGATTTATTCTTTAATAAAGGATCTCAAAGCCAGCTTTAGAAAAAGGA
+
CCCCCFFFFFFFGGGGGGGGGGHHHHHHHHHHHHHHHHHHHHHHHHHGHHHGGHHHHIHHHIHHIHHHHHHHHHHHHHHHHHHHHHGHHHHHHHGGGGHHHHHHHHHHHHHHHHHHHHHHHHHHHHHHHHHHHHHHHHHHHHHHHHHHHHHHHHHHHHHHHHHHHHHHHGHHHHHHHHGHHGGHHHHHHGHHGHHHHGHHHHHHHHHHHHHHHHHHHHHHHFGHHHHHHGHHHHFHHGHHHHHGGGFFGGH
@M05620:45:000000000-G6HP7:1:1101:22248:4800 1:N:0:99
ATCTCTATCTCCTAAAAACCTGTTTAGATTTGGAGATAGACCTTCAGGTTTTTCATCATTTTCTGCATGAATTATACATTGACCACGTTCCAGCGTGGTCAGTTTGCAGCATTCTGTTATTTTGTTTGACAGAGTGTCTTGTTGAGAACATATGTAGGACATGATTTTTTCCTGCAACAGGGAAAATAAAGTATAAGTTTTAAAGATTTATTCTTTAATAAAGGATCTCAAAGCCAGCTTTAGAAAAAGGA
+
CCCCCFFFFFFFGGGGGGGGGGGGHHHHHHHHHHHHHHHHHHHHHGHHHHHGGHHHHHHHHHHIHHHHHHHHHHHHHHHHHGHHHHGGHHHGHHGFGGHHHHHHHHHHHHHHHHHHHHGHHHHHHHHHGGGHGHGHHHHHHHHHHHGFHHHHHHGHHHHHGHHHHHHHHGHHHHHHHHHHHGGFHHHGGGHHHHHGHGHHHGHGHHHHHHHHHHHHGGHHGFFHHHFHHGGFHGHHHGHHHHHHGHGFGGH
@M05620:45:000000000-G6HP7:1:1101:7606:4803 1:N:0:99
ATCTCTATCTCCTAAAAACCTGTTTAGATTTGGAGATAGACCTTCAGGTTTTTCATCATTTTCTGCATGAATTATACATTGACCACGTTCCAGCGTGGTCAGTTTGCAGCATTCTGTTATTTTGTTTGACAGAGTGTCTTGTTGAGAACATATGTAGGACATGATTTTTTCCTGCAACAGGGAAAATAAAGTATAAGTTTTAAAGATTTATTCTTTAATAAAGGATCTCAAAGCCAGCTTTAGAAAAAGGA
+
CCCBCFFFFFFFGGGGGGGGGGHHHHHHHHHHHFHFHHHHHHHHHHHHHHHGGHHHHHHHHHHHHGHHHGHHHHHHHHHHHGHHHHGGHHHHHHGFFGHHHHHHHHHHHGFHHHHHFHGHHHHHHHHHHGHHHHGGGHHHHHHHFHGHHHHHHHGHHHHHHHHHHHHHHGHHHHHHGHHHHGGHHHHHGHHHFGHHG>GHHHGHHGHHHGHHHHHHHHHGHHHHHHHHFHFFHHHGGFHHHHHGGGGFGGF
@M05620:45:000000000-G6HP7:1:1101:23576:4804 1:N:0:99
CATCCTGACCCTGAAGTACCCCATTGAGCATGGCATCGTCACCAACTGGGACGACATGGAGAAGATCTGGCACCACACCTTCTACAACGAGCTGCGCGTGGCCCCGGAGGAGCACCCAGTGCTGCTGACCGAGGCCCCCCTGAACCCCAAGGCCAACAGAGAGAAGATGACTCAGGTGAGGCTCGGCCGACGCCCGTGCTCCTCCCGTCCTTTCCCCAGTCATTTTCTGCCCGGCTTGATTTCTGACATTT
+
CCCCCFFFFFFFGGGGGGGGGGGHHGHHHHHHHHHHHGHHGGHHHGHHHHHHGGGGGHHHHHHHFHHHHHHHHGHHHGGHHHHHHHHHGGGGGHHFGGEGGGHHGGGGGGGGHHHHGGHHHGHHHHHHHHGGGGGGGGGGGGHHHHGGGGHGHHGGGGGGGGGGGGGGGFGGGGGGGGGGGEEGFFFD;B;BDFF>-;AEFFFFFFFFDFFFFFFFFFFFFFFFFFFFBBFFDDAFFAFFFFFFFFFFFF0
@M05620:45:000000000-G6HP7:1:1101:12749:4816 1:N:0:99
ATCTCTATCTCCTAAAAACCTGTTTAGATTTGGAGATAGACCTTCAGGTTTTTCATCATTTTCTGCATGAATTATACATTGACCACGTTCCAGCGTGGTCAGTTTGCAGCATTCTGTTATTTTGTTTGACAGAGTGTCTTGTTGAGAACATATGTAGGACATGATTTTTTCCTGCAACAGGGAAAATAAAGTATAAGTTTTAAAGATTTATTCTTTAATAAAGGATCTCAAAGCCAGCTTTAGAAAAAGGA
+
BBBBBFFFFFFFGGGGGGGGGGHHHFHGHHHHHHHFHGHHHHHHHHHGHHHGGGHHHHHHHHHHGHHHHHHHHHHHHHHHHHHHHHGHHHHHHGGGGGHHFGHHHHHHHHGHHHHHHHFHHHHHHHHHHHHHHHHHHHHHHHHGHHGHHHHFHHHHHHHHHHHHHHHHHGHHHHHHHHHHGGGHHHHHFHHGHHHHHHHHHHHHHHHHGGHHHGHHHFHGHHHHHHHHHHHHHHHHHGHHHHHGHGHHGGH
@M05620:45:000000000-G6HP7:1:1101:8006:4832 1:N:0:99
AAACCAAGCAGACACTCACCGCTCCCTCGCCACAGGCCAATAGTTTGTCCTCACTGAGTTGGCAACAAGTGGCTGCTGTGGCTGCCATTTTTCTGGTGATGGCCATCAGCTCCGACGAGGTCAGCTGGGGGGCTTTCTTTGTGTAAGCAACGAGAAACCTGAAAGAAGCATTTTTTAACTAAGTCCTGCTGAGTCATTCATGAGTTTTTAGCCGCCTTGCTTCTTCTAACAGACTCTCTACTCTCATCCCA
+
CCBCCCCFCFFFGGGGGGGGGGGGGGHHGGGGGHHHGGHHHHHHHHHHHHHHHHHHHHGHHHHHHHHHHGHHGHGGHHHHHHHGGHHHHHHHHHHHHHGHHHHHHHHHHHHHHGGGGGGGGHHHHHHHGGGGGGGGGGGGGGGGGGFFFFFFFFFFFFFFFFFFFFFFFFFFFFF>FFB/;9/:;//9//9/./:/;////9/9;FFF../;/.@=D.//BB/BF///://9/99//////9://9;/;./
@M05620:45:000000000-G6HP7:1:1101:8935:4834 1:N:0:99
ATCTCTATCTCCTAAAAACCTGTTTAGATTTGGAGATAGACCTTCAGGTTTTTCATCATTTTCTGCATGAATTATACATTGACCACGTTCCAGCGTGGTCAGTTTGCAGCATTCTGTTATTTTGTTTGACAGAGTGTCTTGTTGAGAACATATGTAGGACATGATTTTTTCCTGCAACAGGGAAAATAAAGTATAAGTTTTAGAGATTTATTCTTTAATAAAGGATCTCAAAGCCAGCTTTAGAAAAAGGA
+
B?BBBFFFFFFFFGGGGGGGGGGHHHHHHHHHFHGHHHHGHHHHHHHHHHHGGHHHHHHHHHHHHHHHHHHHHGHGHHHHHHHHGHGHHHHHHHGEGGGHFHHHHHHHHHHHHHGHFHHHHHHHGGHHHHGHHHFGHHHHHHHHHHEFCFHHHHHHHHHHHHHHHHHHHGHHHHHHHGHHHGGGGFGHHHHFGFFGG=FGHFGHHGHEHHHHHHHHHHHGHGGGHHHBDDGHGHHHHGHHHFHHGHGGGGG
@M05620:45:000000000-G6HP7:1:1101:12759:4835 1:N:0:99
ATCTCTATCTCCTAAAAACCTGTTTAGATTTGGAGATAGACCTTCAGGTTTTTCATCATTTTCTGCATGAATTATACATTGACCACGTTCCAGCGTGGTCAGTTTGCAGCATTCTGTTATTTTGTTTGACAGAGTGTCTTGTTGAGAACATATGTAGGACATGATTTTTTCCTGCAACAGGGAAAATAAAGTATAAGTTTTAAAGATTTATTCTTTAATAAAGGATCTCAAAGCCAGCTTTAGAAAAAGGA
+
BABBBFFFFFFFGGGGGGGGGGHHHHHHHHHHHHHHHHHHGHHGHHHFHHHGGHHGGHHHGHHHHHGHHGHEHFFFHHHHHHH3CGFGHGGHHGGEGGHHHHHHHGHHHHHHHHHHHHHHHHGHHHHHGHHHHHHHHHHHGGHHHHGHHHHHHHHGHGHHHHHHGHHHHGHHHHHHHHHHHGGGHHHGHHHHHHGHHFHHHGHGHHHHHHHHHHHHHFHHHHHHHHHHHGHGHHHHHGHHHHHEFHHHGGH
@M05620:45:000000000-G6HP7:1:1101:8042:4844 1:N:0:99
CATCCTGACCCTGAAGTACCCCATTGAGCATGGCATCGTCACCAACTGGGACGACATGGAGAAGATCTGGCACCACACCTTCTACAACGAGCTGCGCGTGGCCCCGGAGGAGCACCCAGTGCTGCTGACCGAGGCCCCCCTGAACCCCAAGGCCAACAGAGAGAAGATGACTCAGGTGAGGCTCGGCCGACGCCCGTGCTCCTCCCGTCCTTTCCCCAGTCATTTTCTGCCCGGCTTGATTTCTGACATTT
+
CCCCCFFFFFFFGGGGGGGGGGGHHHHHHHHHHHHHHGHHHGHHHGHHHHHHGGGGGHHHHHHHHHHHHHHHHGHHHGGHHHHHHHHHGGGGGHHGGGGGGGHHGGGGGGGGHHHHGGHHHHHHHHFFHHGGGCDGGGGGGGHHHHGGGGHGHHGGGGGGGGFGGGGGGGGGGGGGGGGGGEGGFFFFFFFFFFFF>ADEBFFFFFFEDFDFFFFFFFDFFEFFFFFF9BFEDCFCCA.;BBFFFFF0;F0
@M05620:45:000000000-G6HP7:1:1101:7868:4849 1:N:0:99
ATCTCTATCTCCTAAAAACCTGTTTAGATTTGGAGATAGACCTTCAGGTTTTTCATCATTTTCTGCATGAATTATACATTGACCACGTTCCAGCGTGGTCAGTTTGCAGCATTCTGTTATTTTGTTTGACAGAGTGTCTTGTTGAGAACATATGTAGGACATGATTTTTTCCTGCAACAGGGAAAATAAAGTATAAGTTTTAAAGATTTATTCTTTAATAAAGGATCTCAAAGCCAGCTTTAGAAAAAGGA
+
AAAAAFFFFFFFGGGGGGGGFFFGHFHFAFGHH4GBEFGGHHFFCFGHHHGEFFGGFGHGHFHHHFHHHGGHFHGHFFFHHGHGHEDAGHHGHFGEEGHHHGFEEGFHHHHFHFFFFEGHHHHHFHHHFHGHEGDFGHFEGHHHGGHHHHHHFGGHHGHFGHHHGHHHFCGFGHGCGFGHHEAGFFGHGHHDGFHGHFGHHHHHHHHHFGGHFHHHHHHGFF0DGHHHDGHHHGH/GGHHHHHHEHHHGGG
@M05620:45:000000000-G6HP7:1:1101:8918:4854 1:N:0:99
ATCTCTATCTCCTAAAAACCTGTTTAGATTTGGAGATAGACCTTCAGGTTTTTCATCATTTTCTGCATGAATTATACATTGACCACGTTCCAGCGTGGTCAGTTTGCAGCATTCTGTTATTTTGTTTGACAGAGTGTCTTGTTGAGAACATATGTAGGACATGATTTTTTCCTGCAACAGGGAAAATAAAGTATAAGTTTTAAAGATTTATTCTTTAATAAAGGATCTCAAAGCCAGCTTTAGAAAAAGGA
+
AABBBFBDDFFFEGFGFGEFGGBGFBDCDGG5E4B44FEBGFGHHHEFHFGFFGBGHBHFHGHHHGFFHFHHHHHHHHHHHGHHHHGHHHHGHHGEGGHHHHHHHHGHHHHHHHHHHHHHHHHHHHHHGHGHHHHHHHHHHHHHGHAFHHHHHHHHHHHFHHHHHHHHHGGGHHHHFHHHHGGHHHHEHHHHHHGHHHHHHHHBGFGHHFHHHGHHFFHDHHHFGHHHHHHHHHHHHGHHHHHHFEGGGGB
@M05620:45:000000000-G6HP7:1:1101:8936:4855 1:N:0:99
ATCTCTATCTCCTAAAAACCTGTTTAGATTTGGAGATAGACCTTCAGGTTTTTCATCATTTTCTGCATGAATTATACATTGACCACGTTCCAGCGTGGTCAGTTTGCAGCATTCTGTTATTTTGTTTGACAGAGTGTCTTGTTGAGAACATATGTAGGACATGATTTTTTCCTGCAACAGGGAAAATAAAGTATAAGTTTTAAAGATTTATTCTTTAATAAAGGATCTCAAAGCCAGCTTTAGAAAAAGGA
+
A1>AAFFFBFFFBGFGFGGGFGH1FGGGGAFFDFFFHFFGF1FGHFGHGHHFCGDGHGFHHHHGHFHFFFHHBGHFHHHHGGHHFHG/BFGHHHGFEGFGHHFGGHFHGEGGDHFGGHHHHHHHGGHHHHHGHHGGHFHHHGHHHGFGECFGGHHHHHHHHHHHHHHHGCFHHHFHHHHHHGEAHFFFHFGFGGGFG<FGHHBDGFHFHHGHHHHHHHHGFFFDGHHFHHHGHHGHHGHHHHHHHHHHGGF
@M05620:45:000000000-G6HP7:1:1101:19185:4898 1:N:0:99
TACCTGTACTGGGGAAGCATTTGAATATCCCCCCATGGTGATGGGGACGGAGAACTGCTCCATAAACACAGGCAACGTGCCTAACTTTCCCGGGAAGATGAAGTCAAAGAGCGACCACAGCTCTCGGAGGTTATTTTGCATCGGTGAGCCAGACAGAATGATCCGATGAGGGGTGCGAAACTATTTGAGGAAAGGAAGCACCTTTTTATTAAATTTACCTTTTAGCAATCGCCATTCCTACCCTAAAGATC
+
CCCCCFFFFFFFGGGGGGGGGGHHHHHHHHHGGGGHHHHHHHHHHGGGGGGGGHHHHHHHHHHHHHHHHHHHGHHHGHHHHHHHHHHHHHHGGGGGGHHHHHHHHHHHHHHHGGGGGHHHHHHHHGGGGGEHHHHHHHHHHHGGGGGHHHHHHGHHHHHHHHHHHGGGHHHGGEFGGGGGGGGGGGGGGGFGGGGFFGGGGFFFFFFFFFFFFFFFFFFFFFFFFFFFFFFFFFFFFFFFFFFFFFFFFFF
@M05620:45:000000000-G6HP7:1:1101:10668:4898 1:N:0:99
AGATTACTGCAACAGTTCCCCCTGGACCTGGAAAAGTTTCTTGCCTGGCTTACAGAAGCTGAAACAACTGCCAATGTCCTACAGGATGCTACCCGTAAGGAAAGGCTCCTAGAAGACTCCAAGGGAGTAAAAGAGCTGATGAAACAATGGCAAGTAAGTCAGGCATTTCCGCTTTAGCACTCTTGTGGATCCAATTGAACAATTCTCAGCATTTGTACTTGTAACTGACAAGCCAGGGACAAAACAAAGAT
+
CCBCCFFFFFFFGGGFGGGGGGGGHHHHHHHGFHHHFHHHHHHHHHHHHHHHHHFFHHHHHGHFHFHHHHHHFHHHHHHHHHFGHHHGHHHHHHGGGFHHHFHHHHHHGHHHHHHEGHHHHGHGEEGEHFHHHCFGHFFGHFHHHGHHFFGGFGGHGHHHHHHHHHHHHHGGGGGHGHHHHHHGHFGGHHHHHGHHHEGFFHHHHHH<DGFHHHHHHHHHHFHFHHHGGFHHHGFGGGGGEFFGGGGGGGC
@M05620:45:000000000-G6HP7:1:1101:14405:4900 1:N:0:99
CATCCTGACCCTGAAGTACCCCATTGAGCATGGCATCGTCACCAACTGGGACGACATGGAGAAGATCTGGCACCACACCTTCTACAACGAGCTGCGCGTGGCCCCGGAGGAGCACCCAGTGCTGCTGACCGAGGCCCCCCTGAACCCCAAGGCCAACAGAGAGAAGATGACTCAGGTGAGGCTCGGCCGACGCCCGTGCTCCTCCCGTCCTTTCCCCAGTCATTTTCTGCCCGGCTTGATTTCTGACATTA
+
BBBBBFFFFFFFGGGGGGGGGGGHHHHHHHHHHHHHHGHHHGHHHGHHHHHHGGGGGHHHHHHHHHHHHGHHHGHHHGGHHHHHHHHHGGGGGHHGGGGGGGHHGGGGGGGGHHHHGGHFGHHHHHHHHHGGGGGGGGGGGGHHHHGGGGGGHHGGGGGGGGGGGGFGGGGGGGGGGGGGGGGGFFFFFFFFFFFF;AAFFFFFFFFEDADFFFFFFFFFFFFFFFFFFFFFFFFFFFFFFFFFF/BFFF/
@M05620:45:000000000-G6HP7:1:1101:14498:4905 1:N:0:99
CATCCTGACCCTGAAGTACCCCATTGAGCATGGCATCGTCACCAACTGGGACGACATGGAGAAGATCTGGCACCACACCTTCTACAACGAGCTGCGCGTGGCCCCGGAGGAGCACCCAGTGCTGCTGACCGAGGCCCCCCTGAACCCCAAGGCCAACAGAGAGAAGATGACTCAGGTGAGGCTCGGCCGACGCCCGTGCTCCTCCCGTCCTTTCCCCAGTCATTTTCTGCCCGGCTTGATTTCTGACATTA
+
CBCCCFFFFFFFGGGGGGGGGGGHHHHHHHHGHHGHHGHHHGHHHGHHHHHHGGGGGHHHHHGHHHHHGGHHHGHHHGGHHHHHHFHHGGGGGHHFGGEEFCHHGGGGGGGGGGHHGGHFHHHHHHHHGHGGGGGGGGGGGGHHHHGGGGHGHHGGGGGGGFGGGGGCFGGGGGGGGGGGGG?FFFFFFFFFCFFF@DFEFFFFFFFEFFFFFFFFFFFFFFFFFFFFFFFFFFFFAF?FFFFFFFBFFF/
@M05620:45:000000000-G6HP7:1:1101:14413:4918 1:N:0:99
CATCCTGACCCTGAAGTACCCCATTGAGCATGGCATCGTCACCAACTGGGACGACATGGAGAAGATCTGGCACCACACCTTCTACAACGAGCTGCGCGTGGCCCCGGAGGAGCACCCAGTGCTGCTGACCGAGGCCCCCCTGAACCCCAAGGCCAACAGAGAGAAGATGACTCAGGTGAGGCTCGGCCGACGCCCGTGCTCCTCCCGTCCTTTCCCCAGTCATTTTCTGCCCGGCTTGATTTCTGACATTA
+
EEEEEFFFFFFFGGGGGGGGGGGHHHHHHHHHHHHHHGHHHGHHHGHHHHHHGGGGGHHHHHHHHHHHHHHHHGHHHGGHHHHHHHHHGGGGGHHGGGGGGGHHGGGGGGGGHHHHGGHGHHHHHHHHHHGGGGGGGGGGGGHHHHGGGGHGHHGGGGGGGGGGGGGGGGGGGGGGHGGGGGGGFFFFFFFFFFFFBDFFFFFFFFFFFFFFFFFFFFFFFFFFFFFFHFFFFFFFFFFFFFFFFFFFFF1
@M05620:45:000000000-G6HP7:1:1101:14432:4921 1:N:0:99
CATCCTGACCCTGAAGTACCCCATTGAGCATGGCATCGTCACCAACTGGGACGACATGGAGAAGATCTGGCACCACACCTTCTACAACGAGCTGCGCGTGGCCCCGGAGGAGCACCCAGTGCTGCTGACCGAGGCCCCCCTGAACCCCAAGGCCAACAGAGAGAAGATGACTCAGGTGAGGCTCGGCCGACGCCCGTGCTACTCCCGTCCTTTCCCCAGTCATTTTCTGCCCGGCTTGATTTCTGACATTA
+
BBBBBFFFFFFFGGGFFBBGGGGHHHHHHHGHGHHHHGFGHGHHHGHGHGHHGGGGGHHHHHHHHHHHHHHFHGHHHGGHHHHHHGHHGGGGGHHGGGEEEGHHGGGCDGGGHGHHGGHGFHHGHHHHHHGGGGGGGGGGCGHHHHGGGGHGHHGGGGGGGGFGGGGFGGGGGGFGGFGGGGEGFFFFFFFFFFFF;.A?FFFEFEDEDDDFBFFFFFF;BFBFFFFFFFFFFFCFFFFFFFFFFFFFFE9
@M05620:45:000000000-G6HP7:1:1101:24568:4930 1:N:0:99
ATCTCTATCTCCTAAAAACCTGTTTAGATTTGGAGATAGACCTTCAGGTTTTTCATCATTTTCTGCATGAATTATACATTGACCACGTTCCAGCGTGGTCAGTTTGCAGCATTCTGTTATTTTGTTTGACAGAGTGTCTTGTTGAGAACATATGTAGGACATGATTTTTTCCTGCAACAGGGAAAATAAAGTATAAGTTTTAAAGATTTATTCTTTAATAAAGGATCTCAAAGCCAGCTTTAGAAAAAGGA
+
CCBBCFFFFFFFGGGGGGGGGGHHHHHHHHHHHHHHHHHHHHHHHHHHHHHGGHHHHHHHHHHHHHHHHHHHHHHHHGHHHGHHHHGHHHHHHHGEGGHHHHGHHHHHHGHHHHHHHHHHHHHHHHHHGGGHHHHHHHHHHHHHHHGGHHHHHHHHHHGHHHHHHHHHHGHHHHHHGHHGHGGHHGHHEHHGGHHGHGHHHHGGHGHHHGHHHHHHHGHGGHHHHHHHHGFHHCG/CEHHHHGCGFHFGGF
@M05620:45:000000000-G6HP7:1:1101:12571:4963 1:N:0:99
ATCTCTATCTCCTAAAAACCTGTTTAGATTTGGAGATAGACCTTCAGGTTTTTCATCATTTTCTGCATGAATTATACATTGACCACGTTCCAGCGTGGTCAGTTTGCAGCATTCTGTTATTTTGTTTGACAGAGTGTCTTGTTGAGAACATATGTAGGACATGATTTTTTCCTGCAACAGGGAAAATAAAGTATAAGTTTTAAAGATTTATTCTTTAATAAAGGATCTCAAAGCCAGCTTTAGAAAAAGGA
+
CCCCCFFFFFFFGGGGGGGGGGHHHHHHHHBGHHHHHHHHHHHHHHHHHHHGGHHHHHHHHIIIIHHHHHHHHHHHHHHHHHHHHHGHHHHHHHGGGGHHHHHHHHHHHHHHHHHHHHHHHHHHHHHHHHHHHHHHHHHHHHHHHHHHHHHHHHHHHHHHHHHHHHHHHGHHHHHHHHHHHGGHHHHHHHHHHHHHHGHHHHHHHHHHDDGDGHHFG0=GHBH0<<GF0=GB<G./::GHFCFGHHG.E.G
@M05620:45:000000000-G6HP7:1:1101:10098:4964 1:N:0:99
AAACCAAGCAGACACTCACCGCTCCCTCGCCACAGGCCAATAGTTTGTCCTCACTGAGTTGGCAACAAGTGGCTGCTGTGGCTGCCATTTTTCTGGTGATGGCCATCAGCTCCGACGAGGTCAGCTGGGGGGCTTTCTTTGTGTAAGCAACGAGAAACCTGAAAGAAGCATTTTTTAACTAAGTCCTGCTGAGTCATTCATGAGTTTTTAGCCGCCTTGCTTCTTCTCACAGACTCTCTACTCTCATGCCA
+
CCCCCCCFCFFFGGGGGGGGGGGGGGHHGGGGGHHHGGHHHHHHHHHHHHHHHHHHHHHHHHHHHHHHHGHHGHGGHHHHHHHGGHHHHHHHHHHHHHGHHHHHHHHHHHHHHGGGGGGGFGHHHHHHGGGGGGGGGGGGGGGGGFFFFFFFFFFFFFFFFFFFFFFFFFFFFFFFEFFFFFFFFFFFFFFFFFFFFFFFFFFFFFFFFFFFFFFFFFFFFFFFFFFFFFFFFFFFFFFFFFFFFFFFFF/
@M05620:45:000000000-G6HP7:1:1101:12584:4976 1:N:0:99
ATCTCTATCTCCTAAAAACCTGTTTAGATTTGGAGATAGACCTTCAGGTTTTTCATCATTTTCTGCATGAATTATACATTGACCACGTTCCAGCGTGGTCAGTTTGCAGCATTCTGTTATTTTGTTTGACAGAGTGTCTTGTTGAGAACATATGTAGGACATGATTTTTTCCTGCAACAGGGAAAATAAAGTATAAGTTTTAAAGATTTATTCTTTAATAAAGGATCTCAAAGCCAGCTTTAGAAAAAGGA
+
CCCCCFFFFFFFGGGGGGGGGGHHHHHHHHHHHHHHHHHHHHHHHHHHHHHGGHHHHHIHHHIIIHGHHGHHHHHGHHHHHGHHFHGGHHHHHHGFGGHHGHHHHHHGHHGHHHHHHHHHHHHHHHHHGHHHHHGHGHHHHHHHHHGGHGHHHHHHHHHHGHHGHHHHHGHHHHHHGHGHHGGGHHHGGGHGHHHHHGHHHGFHHHHHHHHHHHHHGGHGHFGHHHHHHGHGHGHHHGHHHGHHHGFFGGH
@M05620:45:000000000-G6HP7:1:1101:10107:4981 1:N:0:99
AAACCAAGCAGACACTCACCGCTCCCTCGCCACAGGCCAATAGTTTGTCCTCACTGAGTTGGCAACAAGTGGCTGCTGTGGCTGCCATTTTTCTGGTGATGGCCATCAGCTCCGACGAGGTCAGCTGGGGGGCTTTCTTTGTGTAAGCAACGAGAAACCTGAAAGAAGCATTTTTTAACTAAGTCCTGCTGAGTCATTCATGAGTTTTTAGCCGCCTTGCTTCTTCTCACAGACTCTCTACTCTCATGCCA
+
CCCCCBBFCFFFGGGGGGGGGGGGGGHHGGGGGHHHGGHHHHHGHHHHHHHHHHHHHHFHHHHHHHHHHHHHGHGGHHGHHHHGGHHHHHHHHHHHHHGHHHHHHHHHHHHHHGGGGGGGCGHHHHHHGGGGGGGGGGGGGGGGGGFFFFFFFFFFFFFFFFFFFFFFFFFFFFFFFFFFFFFFFFFFFFFFFBFFFFFFFFFFFFFFFFFFFFFFFFFFFFFFFFFFFFFFFFFFFFFFFFFFFFFFFF/
@M05620:45:000000000-G6HP7:1:1101:11531:4985 1:N:0:99
ATCTCTATCTCCTAAAAACCTGTTTAGATTTGGAGATAGACCTTCAGGTTTTTCATCATTTTCTGCATGAATTATCCATTGACCACGTTCCAGCGTGGTCAGTTTGCAGCATTCTGTTATTTTGTTTGACAGAGTGTCTTGTTGAGAACATATGTAGGCCATGCTTTTTTCCTGCAACAGGGAAAATACAGTATAAGTTTTAAAGATTTATTCTTTAATAAAGGCTCTCAAAGCCAGCTTTCGAACAAGGA
+
1AAAAF33FFFFG1GGF1F1G1GBF3FFGGFGB1AGFGCFHCGFGEG1ABFFF02FFGGDFG2FDDGG2A1DF1G2F2FFD1GHEE/FHHHFHF?B//GFFHHHHGFHEB0FDGHHDGHFFHFDEFCGEDG1>0FGHEDG1BBE2B/>F0<12BF2FG1B/B11>FGFB/0FG1@01@00F/CGA0?G?1FGGG11><=<G<11<1>>F1>FGHHHD=D0=00<.<CG<0=<CBC/:EGHH0:...;/BE.
@M05620:45:000000000-G6HP7:1:1101:11546:4998 1:N:0:99
ATCTCTATCTCCTAAAAACCTGTTTAGATTTGGAGATAGACCTTCAGGTTTTTCATCATTTTCTGCATGAATTATACATTGACCACGTTCCAGCGTGGTCAGTTTGCAGCATTCTGTTATTTTGTTTGACAGAGTGTCTTGTTGAGAACATATGTAGGACATGATTTTTTCCTGCAACAGGGAAAATAAAGTATAAGTTTTAAAGATTTATTCTTTAATAAAGGATCTCAAAGCCAGCTTTAGAAAAAGGA
+
CCCDCFFFFFFFGGGGGGGGGGHHHHHHHHHHHHHHHHHHHHHHHHHHHHHGGHHHHHHHHHHIIHHHHHHHHHHHHHHHHHHHHHGHHHHHHHGFGGHHHHHHHHHHHHHHHHHHHHHHHHHHHHHHHHHHHHHHHHHHHHHHHHHHHHHHHHHHHHHHHHHHHHHHHGHHHHHHHHHHHGGHHHHHHHHHHHHHHHHHHHGHHHHHHHHHHHHHHHHHHHHHHHHHHGHGHHHHHGHHHHHHHFHHGGG
@M05620:45:000000000-G6HP7:1:1101:11161:5006 1:N:0:99
ATCTCTATCTCCTAAAAACCTGTTTAGATTTGGAGATAGACCTTCAGGTTTTTCATCATTTTCTGCATGAATTATACATTGACCACGTTCCAGCGTGGTCAGTTTGCAGCATTCTGTTATTTTGTTTGACAGAGTGTCTTGTTGAGAACATATGTAGGACATGATTTTTTCCTGCAACAGGGAAAATAAAGTATAAGTTTTAAAGATTTATTCTTTAATAAAGGATCTCAAAGCCAGCTTTAGAAAAAGGA
+
CCCCCFFFFFFFGGGGGGGGGGHHHHHHHHHHHGHHHHHGHHHHHHHHHHHGGHHHHFHHHHHHHHHHHGHHHHHHHHHHHHHHHHGGHHHHHHGGGGHHHHHHHHHHHHHHHHHHGHHHHHHHHHHHHHHHHHGHHHHHHHHHHHHHHGHHHHHHHHHHHHHHHHHHHGHHHHGHHGHHHGGGHHHHHGHFGHHGHDGHHHFHHHHHHHHHHHHHHHHHHGGFHHHHHGHGHHGHHGGHHHHHHHHHGGH
@M05620:45:000000000-G6HP7:1:1101:17592:5007 1:N:0:99
CATCCTGACCCTGAAGTACCCCGGCTTGATTTCTGACATTAGATCGGAAGAGCACACGTCTGAACTCCAGTCACCGGCTATGATCTCGTATGCCGTCTTCTGCTTGAAAAAAAAAAAAAAAAAAAAACAAAAAAAAAAGGACTCGATTCGACATGTAGCACATGATTCAAAGACTACTCACAAAAATACAGAATAATAGCTAATAAACTATAATATATTACTAAAGTATGAACACGAACAACTCAACATAA
+
CCCCCFFFFFFFGGGGGGGGGGGGGGGGHHHHHHHHHHHHHHHHHHGGGGHHHHHHHGHHHGHHHHHHHHHHFHHGGGGGHHHH4FHHFGHHHHGGGHGHHHHHHHHHHHHGGGGF@/</>-----;......--9--../;/:../00.9...0900:;0/0000000000//0;/000000....00:00:90::0;00000009000000009000000000000000000;.-.--/.0000/9/09
@M05620:45:000000000-G6HP7:1:1101:21948:5017 1:N:0:99
CATCCTGACCCTGAAGTACCCCATTGAGCATGGCATCGTCACCAACTGGGACGACATGGAGAAGATCTGGCACCACACCTTCTACAACGAGCTGCGCGTGGCCCCGGAGGAGCACCCAGTGCTGCTGACCGAGGCCCCCCTGAACCCCAAGGCCAACAGAGAGAAGATGACTCAGGTGAGGCTCGGCCGACGCCCGTGCTCCTCCCGTCCTTTCCCCAGTCATTTTCTGCCCGGCTTGATTTCTGACATTT
+
CCCCCFFFFFFFGGGGGGGGGGGHHHHHHHHHGHHHHGHHHGHHHGHHHHHHGGGGGHGHHHHHHHHHGHHHHGHHHGGHHHHHHHHHGGGGGHHGGGGGGGHHGGGGGGGGHHHHGGHHHHHHGHHFHHGGGGGGGGGGGGHHHGGGAEGGFHEGGGGGGGGGGGGGGGGGGGGGGGGGGGGGFFFFFFFFFFFFADFFFFFFFFFFFFFFFFFFFFFFFEFFFFFFFFFFFFFFFF?FFFFFFFFFFF0
@M05620:45:000000000-G6HP7:1:1101:24097:5022 1:N:0:99
CATCCTGACCCTGAAGTACCCCATTGAGCATGGCATCGTCACCAACTGGGACGACATGGAGAAGCTCTGGCACCACACCTTCTACAACGAGCTGCGCGTGGCCCCGGAGGAGCACCCAGTGCTCCTGACCGAGGCCCCCCTGAACCCCAAGGCCAACAGAGAGAAGAGGACTCAGGTGAGGCTCGGCCGACGCCCGTGCTCCTCCCGTCCTTTCCCCAGTCATTTTCTGCCCGGCTTGCTTTCTGACCTTT
+
BBBAAFFFFFFFGBBGGGGGGGGHHHHHHHHGFGFGHGFFHGHGHGGGHGEFGGGGFHEHFGHF3BFDAFGFFGGHHGGHGHHHFBGGCBEGGHGFGCEEEEHGC<C/<BEDACFHGGE1<FF1??C1FCD-<A@EDGGGGG/CGEGG.;CCGGG?..;BF/A.BBB.9.CFFFGGGF0C9.EADFF?@=A;;DDA=.A9F/FFFF.9;../BBFFF.ABF/B/F/::BB/.;-9>99.:;/:BBBF/9;/
@M05620:45:000000000-G6HP7:1:1101:11153:5023 1:N:0:99
ATCTCTATCTCCTAAAAACCTGTTTAGATTTGGAGATAGACCTTCAGGTTTTTCATCATTTTCTGCATGAATTATACATTGACCACGTTCCAGCGTGGTCAGTTTGCAGCATTCTGTTATTTTGTTTGACAGAGTGTCTTGTTGAGAACATATGTAGGACATGATTTTTTCCTGCAACAGGGAAAATAAAGTATAAGTTTTAAAGATTTATTCTTTAATAAAGGATCTCAAAGCCAGCTTTAGAAAAAGGA
+
B?ABAFFFFFFFGGGGGGGGGGHGFHBGHHHHHHHFGHHHGFHHHHGHFGHFFHGHHGFGHHHHHHHFGFHHHHHGHHHHHHHHHHGAFHHHFHGFFGHHHHGHGHGHFHHGGHHHFHHHHFHH?FHHGHHGHFGGHEGHHGHHHHHHBFDGGHGHFHHHGFHHHHHHHGHHHFFHHHHGHGEGHHEFHFHHHEGHHGGHHFFGFFFHFHHHGHHHHFHFFFDGHHHHHHGFFHHHHGHGHHFHFFGHCDF
@M05620:45:000000000-G6HP7:1:1101:11544:5027 1:N:0:99
ATCTCTATCTCCTAAAAACCTGTTTAGATTTGGAGATAGACCTTCAGGTTTTTCATCATTTTCTGCATGAATTATACATTGACCACGTTCCAGCGTGGTCAGTTTGCAGCATTCTGTTATTTTGTTTGACAGAGTGTCTTGTTGAGAACATATGTAGGACATGATTTTTTCCTGCAACAGGGAAAATAAAGTATAAGTTTTAAAGATTTATTCTTTAATAAAGGATCTCAAAGCCAGCTTTAGAAAAAGGA
+
B?ABBFFFFFFFGGGGGGGGGGHHHHHHHHHHHHHHHHHHHHHHHHHGHHHGGHHGHHHHIHHHGHHHHHHHHGHHHFHGHBGHHHGHHHHHHHFFDGHHHHHHHHHHHHGHHHHGHHHHHHHHHHHHGHGHHHFHHHHHHHHHHHHFGHGHHHHHHHHHHHHHGHHHGGHHHHGHHGFHHGGFHHHGGHHHHHHHHGHHHGHGHGHHHGGHHFHHHGHGGFDGHHHHFFGHHHHHHGGHHHEGFCFGDFG
@M05620:45:000000000-G6HP7:1:1101:24077:5030 1:N:0:99
CATCCTGACCCTGAAGTACCCCATTGAGCATGGCATCGTCACCAACTGGGACGACATGGAGAAGATCTGGCACCACACCTTCTACAACGAGCTGCGCGTGGCCCCGGAGGAGCACCCAGTGCTGCTGACCGAGGCCCCCCTGAACCCCAAGGCCAACAGAGAGAAGATGACTCAGGTGAGGCTCGGCCGACGCCCGTGCTCCTCCCGTCCTTTCCCCAGTCATTTTCTGCCCGGCTTGATTTCTGACATTA
+
CCBCCFFFFFFFGGGGGGGGGGGHHHHHHHHHHHHHHGHHHGHGHGHHHHHHGGGGGHGFGHGHGHHHHHHHHGHHHGGHHHHHHFHHGGGGGHHGGGGGGGHHGGGGGGGGHHHHGGGHHHHHFGCHFHFGGGDGGGGGGGHHHHGGGGH.GEGGGGGGGGGGFGGFGGGGGGFFFFGGFG.CFFEDFFFFFFFC;:DFFF0BFFFEDFDFFFFFFFFBFFFFFFFFFEFE?BFB@=AFFFFFF;FFFF0
@M05620:45:000000000-G6HP7:1:1101:21958:5032 1:N:0:99
CATCCTGACCCTGAAGTACCCCATTGAGCATGGCATCGTCACCAACTGGGACGACATGGAGAAGATCTGGCACCACACCTTCTACAACGAGCTGCGCGTGGCCCCGGAGGAGCACCCAGTGCTGCTGACCGAGGCCCCCCTGAACCCCAAGGCCAACAGAGAGAAGATGACTCAGGTGAGGCTCGGCCGACGCCCGTGCTCCTCCCGTCCTTTCCCCAGTCATTTTCTGCCCGGCTTGATTTCTGACATTA
+
DDDDDFFFFFFFGGGGGGGGGGGHHHHHHHHHHHHHHGHHHGHHHGHHHHHHGGGGGHHHHHHHHHHHHHHHHGHHHGGHHHHHHHHHGGGGGHHGGGGGGGHHGGGGGGGGHHHHGGHGHHHHHHHHHHGGGGGGGGGGGGHHHHGGGGHGHHGGGGGGGGGGGGGGGGGGGGGGGGGGGGGGFFFFDFDFFFFF@FFFFFFFFFFEFFFFFFFFFFFFFFFFFFHHHFFFFFFFFFFFFFFFFFFFFF:
@M05620:45:000000000-G6HP7:1:1101:14976:5037 1:N:0:99
TACCTGTACTGGGGAAGCATTTGAATATCCCCCCATGGTGATGGGGACGGAGAACTGCTCCATAAACACAGGCAACGTGCCTAACTTTCCCGGGAAGATGAAGTCAAAGAGCGACCACAGCTCTCGGAGGTTATTTTGCATCGGTGAGCCAGACAGAATGATCCGATGAGGGGTGCGAAACTATTTGAGGAAAGGAAGCACCTTTTTATTAAATTTACCTTTTAGCAATCGCCATTCCTACCCTAAAGATC
+
CCCDCFFFFFFFGGGGGGGGGGHHHHHHHHHGGGGHHHGHGHHHHGGGGGGGGHHHHHHHHHHHHHHHHHHHGHHHGHHHHHHHHHHHHHHGGGGGGHHHHHHHHHHHHHHGGGGGGHHHHHHHHGGGGGEHHHHHHHHHHHGGGGGHHHHHHGHHHHHHHHHHHGGGHHHGGGGGGGFGGGGGHGGGGGFGFGGGGGGGGFFFFFFFFFFFFFFHFFFFFFFFFHHFFFFFFFFFFFFFFFFFFFFFFFF
@M05620:45:000000000-G6HP7:1:1101:12826:5040 1:N:0:99
TACCTGTACTGGGGAAGCAATCGCCATTCCTACCCTAAAGATCGGAAGAGCACACGTCTGAACTCCAGTCACCGGCTATGATCTCGTATGCCGTCTTCTGCTTGAAAAAAAAAAAAAAAAAAAATAGAAAGACAACTATAGCAAGAAAATAAAAAAAACAAAAAATGAAACGTGAATGTAACTGAAAACGAAGGCGCCCTAGAGCAATCAGAGAGAGGAACACAGACCGGTGAGAGGAAGGTAGAATGACA
+
CDCDCFFFFFFFGGGGGGGGGGGGGGGHHHHHHHHHHHHHHHHHGGGGHHHHHHHGHHHGHHHHHHHHHHHHHGGGGGHHHGEGHHFGHHHHGFGHGHHHHHHHHHHHFGGGGDB><>/>---<.<00000/://.00000000/////0<0000---.<....9.00000.....00000000:000/-.....-9---//0000<000000/...../://..0..<-<<..00.</..0000000000
@M05620:45:000000000-G6HP7:1:1101:9145:5043 1:N:0:99
AAACCAAGCAGACACTCACCGCTCCCTCGCCACAGGCCAATAGTTTGTCCTCACTGAGTTGGCAACAAGTGGCTGCTGTGGCTGCCATTTTTCTGGTGATGGCCATCAGCTCCGACGAGGTCAGCTGGGGGGCTTTCTTTGTGTAAGCAACGAGAAACCTGAAAGAAGCATTTTTTAACTAAGTCCTGCTGAGTCATTCATGAGTTTTTAGCCGCCTTGCTTCTTCTCACAGACTCTCTACTCTCATGCCA
+
CCCCCCBFCFFFGGGGGGGGGGGGGGHHGGGGGHHHGGHHHHHHHHHHHHHHHHHHHHHHHHHGHHHGHHHHGHGGHHHHHHHGGHGHHHHHHHHHHHHHHHHHHHHHHHHHHGGGGGGGGHHHHHHHGGGGGGGGGGGGGGGGGGFFFFFFFFFFFFFFFFFFFFFFFFFFFFFFEFFFFFFFFFFFFFFFFFFFFFFFFFFFFFFFFFFFFFFFFFFFFFFFFFFFFFFFFFFFFFFFFFFFFFFFFF/
@M05620:45:000000000-G6HP7:1:1101:10997:5047 1:N:0:99
AAACCAAGCAGACACTCACCGCTCCCTCGCCACAGGCCAATAGTTTGTCCTCACTGAGTTGGCAACAAGTGGCTGCTGTGGCTGCCATTTTTCTGGTGATGGCCATCAGCTCCGACGAGGTCAGCTGGGGGGCTTTCTTTGTGTAAGCAACGAGAAACCTGAAAGAAGCATTTTTTAACTAAGTCCTGCTGAGTCATTCATGAGTTTTTAGCCGCCTTGCTTCTTCTCACAGACTCTCTACTCTCATGCCA
+
A1AAAA1>1CBFGGFGB1FGAEGGAFGGCEEEEGFHFG/ABAGGHHHHHGHFFEA1GHDGGFCG1/B/GBD1?GCEGBDG0GCFFGFE@FBFG1GEEE1FD1FFFFG11B1B1?E///<</B1F<BGH///9?-:BBFFGG0/90CBF//A>FFBBFBFF?/:/9:-FFBFBFFF@-/9B:/9BFBFBBFF9A/:9B/;////99;9/;-/99A?@BFFFFFFBBFB99/BBBFFFFBFBFFFBFFB//B9
@M05620:45:000000000-G6HP7:1:1101:11015:5052 1:N:0:99
AAACCAAGCAGACACTCACCGCTCCCTCGCCACAGGCCAATAGTTTGTCCTCACTGAGTTGGCAACAAGTGGCTGCTGTGGCTGCCATTTTTCTGGTGATGGCCATCAGCTCCGACGAGGTCAGCTGGGGGGCTTTCTTTGTGTAAGCAACGAGAAACCTGAAAGAAGCATTTTTTAACTAAGTCCTGCTGAGTCATTCATGAGTTTTTAGCCGCCTTGCTTCTTCTCACAGACTCTCTACTCTCATGCCA
+
CCCCCABFCFFFGGGGGGGGGGGGGGHHGGGGGGHGGGHHHHHGHHHHHHHHHHHHHHFFFFHHHHHHGFHHGHGGHHFEGHHGGHHHHHHHHHHHHHHHHHHHHHHHHHHHHGGEEGGGCGGHHHHHGGGGGGGGGGGGGGGGGFFFFFFFFFFFFFFFFFFFFFFFFFFFFFFFFFFFFFFFFFFFFFFFFFFFFFFFFFFFFFFFFFFFFFFFFFFFFFFFFFFFFFFFFFFFFFFFFFFFFFFFFFF
@M05620:45:000000000-G6HP7:1:1101:9151:5060 1:N:0:99
AAACCAAGCAGACACTCACCGCTCCCTCGCCACAGGCCAATAGTTTGTCCTCACTGAGTTGGCAACAAGTGGCTGCTGTGGCTGCCATTTTTCTGGTGATGGCCATCAGCTCCGACGAGGTCAGCTGGGGGGCTTTCTTTGTGTAAGCAACGAGAAACCTGAAAGAAGCATTTTTTAACTAAGTCCTGCTGAGTCATTCATGAGTTTTTAGCCGCCTTGCTTCTTCTCACAGACTCTCTACTCTCATGCCA
+
DDDDCBCFCFFFGGGGGGGGGGGGGGHHGGGGGHHHGGHHHHHHHHHHHHHHHHHHHHGHHHHHHHHHHHHHGHGGHHHHHHHGGHHHHHHHHHHHHHGHHHHHHHHHHHHHHGGFGGGGEHHHHHHHGGGGGGGGGGGGGGGGGGFFFFFFFFFFFFFFFFFFFFFFFFFFFFHFFFFFHFFFFFHFFFFFFFFFFFFHFFFFFFFFFFFFFFFFFFFFFFFFFFFFHFFFFFFFFFFFFFFFFFFFFFF
@M05620:45:000000000-G6HP7:1:1101:9157:5078 1:N:0:99
AAACCAAGCAGACACTCACCGCTCCCTCGCCACAGGCCAATAGTTTGTCCTCACTGAGTTGGCAACAAGTGGCTGCTGTGGCTGCCATTTTTCTGGTGATGGCCATCAGCTCCGACGAGGTCAGCTGGGGGGCTTTCTTTGTGTAAGCAACGAGAAACCTGAAAGAAGCATTTTTTAACTAAGTCCTGCTGAGTCATTCATGAGTTTTTAGCCGCCTTGCTTCTTCTCACAGACTCTCTACTCTCATGCCA
+
AA1AAAAFAFCFFGGGFGGG?EEFEFHHEEAFEFGHGGAGHHFDFGFGHHGHHHHBDB1DGGHHHHFGHHHFGHGGHGHGHHHGGHHHHHHHHHFEHBGHHHFGFHHHGHHHHGGEEEGGGHGGCHGGGGGGGGGGGGGGGFGGGGFFFFF@FFFFFFFFFFFFFFFFFFFFFFF@FFFFFFFFFFFFFFFFFFFFFFFFFFFFFFFFFFFFFF@@FFFFFFFFFFFFFFFFFFFFFFFFFFFFFFFFFFB
@M05620:45:000000000-G6HP7:1:1101:18313:5086 1:N:0:99
CATCCTGACCCTGAAGTACCCCATTGAGCATGGCATCGTCACCAACTGGGACGACATGGAGAAGATCTGGCACCACACCTTCTACAACGAGCTGCGCGTGGCCCCGGAGGAGCACCCAGTGCTGCTGACCGAGGCCCCCCTGAACCCCAAGGCCAACAGAGAGAAGATGACTCAGGTGAGGCTCGGCCGACGCCCGTGCTCCTCCCGTCCTTTCCCCAGTCATTTTCTGCCCGGCTTGATTTCTGACATTA
+
DDDDDFFFFFFFGGGGGFGGGGGHHHHHHHHHHHHHHGHHHGHHHGHHHHGHGGGGGHHGHHHHGHHHHHHHHGHHHGGHHHHHHGHHGGGGGGHGGGFGGGHHGGGGGGGGHGHHGGHFHHHHHHHHHHGGGGGGGGGGGGHHHHGGGGHGHHGGGGGGGGGGGGGFGGGGGGGGGGGGGGGGFFFFFFFFFFFF<ADFFFFFFFFEFFFFFFFFFFD<FFFFHFHFFFFFFFFFFFFFFFFFFFFFFF0
@M05620:45:000000000-G6HP7:1:1101:17786:5094 1:N:0:99
ATCTCTATCTCCTAAAAACCTGTTTAGATTTGGAGATAGACCTTCAGGTTTTTCATCATTTTCTGCATGAATTATACATTGACCACGTTCCAGCGTGGTCAGTTTGCAGCATTCTGTTATTTTGTTTGACAGAGTGTCTTGTTGAGAACATATGTAGGACATGATTTTTTCCTGCAACAGGGAAAATAAAGTATAAGTTTTAAAGATTTATTCTTTAATAAAGGATCTCAAAGCCAGCTTTAGAAAAAGGA
+
3>AA>FFFFFFFGGGGFFEEGGFBBFAEFGEAF4B4FFGDGEGHHHFDGGGFEG5GGGHFGDFABGEDDGFFDGGFGGHFDDGGFFEHHHHHHGGEGGHGHFGHFHFHHHFHHHFGFGHHHHHFEGGHFDGGHFHFHFGGGBGHFHGHHFDEEFFFFD3FGHFBDFGHFCCFDGFFFGGHFAFGHHGH1DG<FHHHFFGFGHFFGEGFHHFFFHHHHFGGGD<0GGGDGHHHHHFCHEHFFHF0CHHG??C
@M05620:45:000000000-G6HP7:1:1101:9992:5108 1:N:0:99
ATCTCTATCTCCTAAAAACCTGTTTAGATTTGGAGATAGACCTTCAGGTTTTTCATCATTTTCTGCATGAATTATACATTGACCACGTTCCAGCGTGGTCAGTTTGCAGCATTCTGTTATTTTGTTTGACAGAGTGTCTTGTTGAGAACATATGTAGGACATGATTTTTTCCTGCAACAGGGAAAATAAAGTATAAGTTTTAAAGATTTATTCTTTAATAAAGGATCTCAAAGCCAGCTTTAGAAAAAGGA
+
BBAABFFFFFFFGGGGGGGGGGHHHHHHHFHHHHHGFHHGHHHHHHHHHHHGGHHHHHHHHHHHHHHHHGHHHHHHHHHHHFHHHHGFGHHHHHGGGGHHGHHHHHHHHHHGHHHHHHHHHHHHHHHHHHGHHHHHHHHHHHHGHHGHGHHFHHHHHHHHFHHGHHHHFGHHHHHGHFHHHGGHHHHHGHHFGHHFHGHHHGFFHHHHGHHHHHHHHGHHHHHGGHHHEFFFHHFHHEFHHGHGGFHEDGE
@M05620:45:000000000-G6HP7:1:1101:14706:5109 1:N:0:99
CATCCTGACCCTGAAGTACCCCATTGAGCATGGCATCGTCACCAACTGGGACGACATGGAGAAGATCTGGCACCACACCTTCTACAACGAGCTGCGCGTGGCCCCGGAGGAGCACCCAGTGCTGCTGACCGAGGCCCCCCTGAACCCCAAGGCCAACAGAGAGAAGATGACTCAGGTGAGGCTCGGCCGACGCCCGTGCTCCTCCCGTCCTTTCCCCAGTCATTTTCTGCCCGGCTTGATTTCTGACATTA
+
DDDDDFFFFFFFGGGGGGGGGGGHHHHHHHHHHHHHHGHHHGHHHGHGHHHHGGGGGHHHHHHHHHHHHHHHHGHHHGGHHHHHHHHHGGGGGHHGGGGGGGHHGGGGGGGGHHHHGGHGHHHHHHHHHHGGGGGGGGGGGGHHHHGGGGHGHHGGGGGGGGGGGGGGGGGGGGGGGGGGGGGGFFFFFFFFFFFFCFFFFFFFFFFADDDFFFFFFFFFFFFFFFFFFFFFFFFFFFFFFFFFFFFFFF:
@M05620:45:000000000-G6HP7:1:1101:8051:5113 1:N:0:99
AAACCAAGCAGACACTCACCGCTCCCTCGCCACAGGCCAATAGTTTGTCCTCACTGAGTTGGCAACAAGTGGCTGCTGTGGCTGCCATTTTTCTGGTGATGGCCATCAGCTCCGACGAGGTCAGCTGGGGGGCTTTCTTTGTGTAAGCAACGAGAAACCTGAAAGAAGCATTTTTTAACTAAGTCCTGCTGAGTCATTCATGAGTTTTTAGCCGCCTTGCTTCTTCTCACAGACTCTCTACTCTCATGCCA
+
CCCCCCCFCFFFGGGGGGGGGGGGGGHHGGGGGHHHGGHHHHHHHHHHHHHHHHHHHHHHHHHHHHHHHHHHGHGGHHHHHHHGGHHHHHHHHHHHHHHHHHHHHHHHHHHHHGGEGGGGGHHHHHHHGGGGGGGGGGGGGGGGGGFFFFFFFFFFFFFFFFFFFFFFFFFFFFFFFFFFFFFFFFFFFFFFFFFFFFFFFFFFFFFFFFFFFFFFFFFFFFFFFFFFFFFFFFFFFFFFFFFFFFFFFFB
@M05620:45:000000000-G6HP7:1:1101:17796:5121 1:N:0:99
ATCTCTATCTCCTAAAAACCTGTTTAGATTTGGAGATAGACCTTCAGGTTTTTCATCATTTTCTGCATGAATTATACATTGACCACGTTCCAGCGTGGTCAGTTTGCAGCATTCTGTTATTTTGTTTGACAGAGTGTCTTGTTGAGAACATATGTAGGACATGATTTTTTCCTGCAACAGGGAAAATAAAGTATAAGTTTTAAAGATTTATTCTTTAATAAAGGATCTCAAAGCCAGCTTTAGAAAAAGGA
+
BBCCCFFFFFFFGGGGGGGGGGHHHHHHHHHHHHHHHHHHHHHHHFHHHHHGGHHHHFHHHIIHHHHHHHHHHHHHHHHHHHHHHHGHHHHHHHGEGGGHFHGHHHHHHHHHHHHHHHHHHHHHHHHHHHGHHHGHHHHHHGHFHHGFGHHHHHHHHHHHHHHHHHHHHGHHHHHHHHHHHGGFHHHGHGHGGHHGHFGHHHHHHGHHHFHHHGGHHGHHHHHFHHHGHFHFHHHFGGFHHGFHFFGFDFF
@M05620:45:000000000-G6HP7:1:1101:8070:5121 1:N:0:99
AAACCAAGCAGACACTCACCGCTCCCTCGCCACAGGCCAATAGTTTGTCCTCACTGAGTTGGCAACAAGTGGCTGCTGTGGCTGCCATTTTTCTGGTGATGGCCATCAGCTCCGACGAGGTCAGCTGGGGGGCTTTCTTTGTGTAAGCAACGAGAAACCTGAAAGAAGCATTTTTTAACTAAGTCCTGCTGAGTCATTCATGAGTTTTTAGCCGCCTTGCTTCTTCTCACAGACTCTCTACTCTCATGCCA
+
3A3>A?>>>CCCEGFCFGGGEE?2ECGBEEA2E2FCFAFCA3BGH5D2A5A5BA5F3FG55FFHHAAF25DE1BFFF3G3GA1?FECEGEG4BFGHFGDD@FGEGHCGGFDGFEEEEEBDABGFFHHHGGGGBGGGGGGGGGGGGFFFFFFBFFFFFFFFFFFFFFFFFFFFFFFBFFFFFFFFFFFFFFFFFFFFFFFFFFF/BFFFEE9FFDBBFFFFFFFFFFFFFFFFFFFBFFFFFFFFFFFFFFB
@M05620:45:000000000-G6HP7:1:1101:19732:5130 1:N:0:99
CATCCTGACCCTGAAGTACCCCGGCTTGATTTCTGACATTAGATCGGAAGAGCACACGTCTGAACTCCAGTCACCGGCTATGATCTCGTATGCCGTCTTCTGCTTGAAAAAAAAAAACACATATCTTAACTTATCCCCCATTACCCAGCTAGACACAATGATCACCTGATCGCCGTGTAAGTACTTCATGATCGGAAGTACCTCTCTATCAAACGGCCCTCCTTGCAATATCTTTTTCTACCAGAACTATT
+
BBBBBFFFFFFFGGGGGGGGGGGCGGGGFHHHHFGFHHHHHFHHHHGGGGHHHHHHGGHHHGHDGHHHHGHHHHHGGGC?GHGHHGFGFEHHGHGGGGGHGHGHHHHHGF0EEDCB</?0/111111111111<111.<->11110<.>0000=0//.0000<=//0//00..:---.9;0909000000000....900;000:/:990000/;.---...9//9B////;///;////////././999
@M05620:45:000000000-G6HP7:1:1101:8046:5132 1:N:0:99
AAACCAAGCAGACACTCACCGCTCCCTCGCCACAGGCCAATAGTTTGTCCTCACTGAGTTGGCAACAAGTGGCTGCTGTGGCTGCCATTTTTCTGGTGATGGCCATCAGCTCCGACGAGGTCAGCTGGGGGGCTTTCTTTGTGTAAGCAACGAGAAACCTGAAAGAAGCATTTTTTAACTAAGTCCTGCTGAGTCATTCATGAGTTTTTAGCCGCCTTGCTTCTTCTCACAGACTCTCTACTCTCATGCCA
+
ABABABB@BFCFGGGGGGGGGGGGGGHHGGGEGHGHFGHCGBFHHHHHHHHHHHHHHHHHHHHGHHFHHGHHGHGGHHGGHGGGGHHHHHHHHHGBGHFHHHFHHHHFHHHHGGGGGGGGEGHHHHHHGGGGGGGGGGGGGGGGGGFFFFFFFFFDFFFFFFFFFFFFFFFFFFFFFFFFFFFFFFFFFFFFFFFFFBFFFFFFFFFFFFFFBDFFFFFFFFFFFFFFFFFEFFFFFFFFFFFFFFFFFFB
@M05620:45:000000000-G6HP7:1:1101:19754:5133 1:N:0:99
CATCCTGACCCTGAAGTACCCCGGCTTGATTTCTGACATTAGATCGGAAGAGCACACGTCTGAACTCCAGTCACCGGCTATGATCTCGTATGCCGTCTTCTGCTTGAAAAAAAAAAAATTACAGCTTCCCTCCACCCTTCGTCCAACCAACGCGCACCCTGAAAGTATCATTCCTTAACTACTTCCCGCAGAGCCATTCATGACCTTTTATCCCCCCCGCTCCTTCTCACACACCCTCATCTCTCATACTC
+
BBBBBFFFFFFFGGGGGGGGGGGGGGFEFGHHHFHCHHHHGGFHHHGGGGHFHHHHHGHHHGHHHHHHHHGHHHHECGGGHFBGH4FFGGHHFHEEFHGHHGHBGHHHGHHGGGGG/<0?1?11??11<0?0C000>.00.<.<.0/<....::---:A.//0;0000000900;0CC000/00;;9.----./.BF/BF//9/:/:9//:///;:-----:.;9BBB9B/9.:..;..//;B////9///
@M05620:45:000000000-G6HP7:1:1101:20920:5140 1:N:0:99
AGATTACTGCAACAGTTCCCCCTGGACCTGGAAAAGTTTCTTGCCTGGCTTACAGAAGCTGAAACAACTGCCAATGTCCTACAGGATGCTACCCGTAAGGAAAGGCTCCTAGAAGACTCCAAGGGAGTAAAAGAGCTGATGAAACAATGGCAAGTAAGTCAGGCATTTCCGCTTTAGCACTCTTGTGGATCCAATTGAACAATTCTCAGCATTTGTACTTGTAACTGACAAGCCAGGGACAAAACAAAGAT
+
BBABAFFFFDDFFGFFGGGGCEGEGHHGHCAFFHHGHHHHFFGDHHHHGHHFFHHEGHFHHBGDGHHEHGHHCHHGGHDGFHHHFHHHGEHHGHGECDHFHGGFFHFHGFHHFGGBFGHCC3FF//EEHFHGGEHFHB1GHFBDGFHHFFFHFGHHEHFHHDHHEHHHBFAEGGEHGHHHHHGGHFFFFHHFGCGHHE0<0CGFGF<<=C0GCHFHHHHFHFFBGHF0GHHGGGGGGA...FBFGGGGGGF
@M05620:45:000000000-G6HP7:1:1101:19865:5183 1:N:0:99
TACCTGTACTGGGGAAGCATTTGAATATCCCCCCATGGTGATGGGGACGGAGAACTGCTCCATAAACACAGGCAACGTGCCTAACTTTCCCGGGAAGATGAAGTCAAAGAGCGACCACAGCTCTCGGAGGTTATTTTGCCTCGGTGAGCCAGACAGAATGATCCGATGAGGGGTGCGAAACTATTTGAGGAAAGGAAGCACCTTTTTATTAAATTTACCTTTTAGCAATCGCCATTCCTACCCTAAAGATC
+
AAAAAFFFFFFFGCGGFGCGGGGFHHHHHHGFEGGHHGHFHFFGHCFEGGGGGHHGHHHHHHFHHGHFHHHHGHHHGGEEHGHCGFHEFHHEEGEGGFHHGFFFFHFHHHGHGGGGGGHHHHHHGGGGGCCHHHHHGDG1FGDGGDFFHHHHFGHG/GHFHHFHHFGGHHEDDAAGGGGGGGGGGGFGGEBFFGGFFFGBFFB99BFFBFFEFFFFFFFFFFFFF/B/BFAFFDFFFFFFBFFFF.BFFFF
@M05620:45:000000000-G6HP7:1:1101:9392:5186 1:N:0:99
ATCTCTATCTCCTAAAAACCTGTTTAGATTTGGAGATAGACCTTCAGGTTTTTCATCATTTTCTGCATGAATTATACATTGACCACGTTCCAGCGTGGTCAGTTTGCAGCATTCTGTTATTTTGTTTGACAGAGTGTCTTGTTGAGAACATATGTAGGACATGATTTTTTCCTGCAACAGGGAAAATAAAGTATAAGTTTTAAAGATTTATTCTTTAATAAAGGATCTCAAAGCCAGCTTTAGAAAAAGGA
+
AAAAADFFFDB4AGFBAGGGGFHFDAF4FGEAAGHFFFGHD3FGFFHF5AGFEHFHFGHHHHHFFHHEHDBDFEGFDEHFHBFFGHFHHCCGFCFEEFC@EGFF4@GHHHF@FD@F@FEGHHDGFGGHDEFHCFHHGBHHHHFGHBAG3GDD4FBFDGDFFGFHFFFD1<0FH11@GBCFFC/0?0?111???F1FGGDDGBHFGDGHHHHFHHGGDDGDD0<BCDGF0DGDDH./CEH:G:G0;GCCAAH
@M05620:45:000000000-G6HP7:1:1101:19890:5192 1:N:0:99
TACCTGTACTGGGGAAGCATTTGAATATCCCCCCATGGTGATGGGGACGGAGAACTGCTCCATAAACACAGGCAACGTGCCTAACTTTCCCGGGAAGATGAAGTCAAAGAGCGACCACAGCTCTCGGAGGTTATTTTGCATCGGTGAGCCAGACAGAATGATCCGATGAGGGGTGCGAAACTATTTGAGGAAAGGAAGCACCTTTTTATTAAATTTACCTTTTAGCAATCGCCATTCCTACCCTAAAGATC
+
CDCDDFFFFFFFGGGGGGGGGGHHHHHHHHHGGGGHHHGHHHHHHGGGGGGGGHHHHHHHHHHHHHHHHHHHGHHHGHHHHHHHHHHHHHHGGGGGGHHHHHHHHHHHHHHHGGGGGHHHHHHHHGGGGGEHHHHHHHHHHHGGGGGHHHHHHGHHHHHHHHHHHGGGHHHGGEFGGGFGGGGHHHGFGGFGGGGGGGGGGFFFFFFFFFFFFFFFFFFFFFFFFFFFFFFFFFFFFFFFFFFFFFFFFFF
@M05620:45:000000000-G6HP7:1:1101:12381:5205 1:N:0:99
ATCTCTATCTCCTAAAAACCTGTTTAGATTTGGAGATAGACCTTCAGGTTTTTCATCATTTTCTGCATGAATTATACATTGACCACGTTCCAGCGTGGTCAGTTTGCAGCATTCTGTTATTTTGTTTGACAGAGTGTCTTGTTGAGAACATATGTAGGACATGATTTTTTCCTGCAACAGGGAAAATAAAGTATAAGTTTTAAAGATTTATTCTTTAATAAAGGATCTCAAAGCCAGCTTTAGAAAAAGGA
+
BBBBBFFFFFFFGGGGGGGGGGGHHHHHHHHFHGGHHHHHHHHHHHHHHHHGGHHHHHHHHHHHHHHHHGHHGHHGHHHHHGHHGHGFHHFHHHGEFGGHFHHHHHHHHHGGHHFHGGGHHGHHHHHHGHGHHHFGGHHHHHHHHGFGHHHGGHHHGHGHFHHHHHHHHGHHHHHHHHFGHGGHGFHHHFHFGHHFG>FHHHEHHHGHGDGHHHHHGFHHFFHFHFHHHBGFHH:GFFFHHHHHGHFFGGF
@M05620:45:000000000-G6HP7:1:1101:12363:5207 1:N:0:99
ATCTCTATCTCCTAAAAACCTGTTTAGATTTGGAGATAGACCTTCAGGTTTTTCATCATTTTCTGCATGAATTATACATTGACCACGTTCCAGCGTGGTCAGTTTGCAGCATTCTGTTATTTTGTTTGACAGAGTGTCTTGTTGAGAACATATGTAGGACATGATTTTTTCCTGCAACAGGGAAAATAAAGTATAAGTTTTAAAGATTTATTCTTTAATAAAGGATCTCAAAGCCAGCTTTAGAAAAAGGA
+
DDDDDFFFFFFFGGGGGGGGGGHHHHHHHHHHHHHHHHHHHHHHHHHHHHHGGHHHHHHHHHHHIHHHHHHHHHHHHHHHHHHHHHGHHHHHHHGGGGHHHHHHHHHHHHHHHHHHHHHHHHHHHHHHGHHHHHHHHHHHHHHHHHHHHHHHHHHHHHHHHHHHHHHHHGHHHHHHHHHHHGGHHHHHHHHHGHHHHGHHHHHHHHHHHHHHHHHHHHHHHHHHHHHHHHHGHHHHHGHHHHHHHHHHGGH
@M05620:45:000000000-G6HP7:1:1101:9403:5209 1:N:0:99
ATCTCTATCTCCTAAAAACCTGTTTAGATTTGGAGATAGACCTTCAGGTTTTTCATCATTTTCTGCATGAATTATACATTGACCACGTTCCAGCGTGGTCAGTTTGCAGCATTCTGTTATTTTGTTTGACAGAGTGTCTTGTTGAGAACATATGTAGGACATGATTTTTTCCTGCAACAGGGAAAATAAAGTATAAGTTTTAAAGATTTATTCTTTAATAAAGGATCTCAAAGCCAGCTTTAGAAAAAGGA
+
AAABAFFFFFFFFGGFGGGGGGHHHHHFHHHHHFHHH5GGHHHHHHHHHHHGGHGHHHHHHHHHHHHHHGHHHHHHHHHHHHGHHHGHHHHHGHGEEGHHHHHHHHHHHHFFHHHHHHHHHHHHHHHHHHGHHGHHHHHHHHGFHHGHHHHHFHGHHHHHHHGHHHHGHGHHHFFHBGHHGGGFHFGGHGHGGHHHHFHHGGHHHHHHHHGHHHHHFFHEHHHFHHHHHHHHHHFHGGHHHHGHGHHAECH
@M05620:45:000000000-G6HP7:1:1101:19911:5216 1:N:0:99
CATCCTGACCCTGAAGTACCCCATTGAGCATGGCATCGTCACCAACTGGGACGACATGGAGAAGATCTGGCACCACACCTTCTACAACGAGCTGCGCGTGGCCCCGGAGGAGCACCCAGTGCTGCTGACCGAGGCCCCCCTGAACCCCCAGGCCCACAGAGAGAAGATGACTCAGGTGAGGCTCGGCCGACGCCCGTGCTCCTCCCGTCCTTTCCCCAGTCATTTTCTGCCCGGCTTGATTTCTGACATTA
+
A1AAAFFFFFFFFE1AGGGGGGAGGHFFHHHHHH0FHGHHHGHHHGHHHH0FEEGGGEHHHHHFGGGHEGHHHGHHHGGHHHHHHHHHGFGGGGHGGGGGCEFHGGG?CCGGHHHHGGHHHHHHGHGDHHGG-ACGGGGGGG/CHHGG--;:CE.CEGFFGB..=C/FGFGGGGGGGGFFFEFF?@FF@@@->@@=-;B?FFFFFFF;;;:BFFFFFF-BFFFBFFFB//BEF-99@--BFF:9//9/BF/
@M05620:45:000000000-G6HP7:1:1101:12375:5223 1:N:0:99
ATCTCTATCTCCTAAAAACCTGTTTAGATTTGGAGATAGACCTTCAGGTTTTTCATCATTTTCTGCATGAATTATACATTGACCACGTTCCAGCGTGGTCAGTTTGCAGCATTCTGTTATTTTGTTTGACAGAGTGTCTTGTTGAGAACATATGTAGGACATGATTTTTTCCTGCAACAGGGAAAATAAAGTATAAGTTTTAAAGATTTATTCTTTAATAAAGGATCTCAAAGCCAGCTTTAGAAAAAGGA
+
AAAAAFFFFFFFFGGFGGGGGGHDFHFGFFAAAGHFFHHHBFGHGHHHGGGFFHFHFGHHHHHGFHH5HFBFFDHHHGHFHHFHHHGHHHGFDCE?EGGFFHGEFGHHHHE3@GFGGGHHHHHHCGGHEFBHHHHHHFHHHHFHHHGHHHGDBGBEFFHGFHGHHHHHFC<FGFFGHGFHGFEAGHHFHDHFDGHHHHGFHFFBG1FGHFGDGGHHGDGHG0<G/<GFDGHFGHAGGGHGF:C0CHFFAAG
@M05620:45:000000000-G6HP7:1:1101:12351:5223 1:N:0:99
ATCTCTATCTCCTAAAAACCTGTTTAGATTTGGAGATAGACCTTCAGGTTTTTCATCATTTTCTGCATGAATTATACATTGACCACGTTCCAGCGTGGTCAGTTTGCAGCATTCTGTTATTTTGTTTGACAGAGTGTCTTGTTGAGAACATATGTAGGACATGATTTTTTCCTGCAACAGGGAAAATAAAGTATAAGTTTTAAAGATTTATTCTTTAATAAAGGATCTCAAAGCCAGCTTTAGAAAAAGGA
+
>AAA1DBDFFFFGFGGF1EAGCD1DFFFEGE1DAFAFGFBHCHHCEGBEGHGGHHHHHHHFGEGFBHFEGFHFHGHHFG2A1FHHEEHHHHGHGG?EEHGHHHHHFHHHHGGFFB@BFGHHH2F>FHHFFE1GCGHHHHHFBGHBGHFHHGFGGFDGHFGGHFFGHGHF?FHHFGHHHHHCEFACGFF1DGGGBFGGFGHHHC=<BGGHFHFHHHHHG0<D<<</<CGDHHHFF.CCGHHFGFFHHHGGGG
@M05620:45:000000000-G6HP7:1:1101:19900:5231 1:N:0:99
CATCCTGACCCTGAAGTACCCCATTGAGCATGGCATCGTCACCAACTGGGACGACATGGAGAAGATCTGGCACCACACCTTCTACAACGAGCTGCGCGTGGCCCCGGAGGAGCACCCAGTGCTGCTGACCGAGGCCCCCCTGAACCCCAAGGCCAACAGAGAGAAGATGACTCAGGTGAGGCTCGGCCGACGCCCGTGCTCCTCCCGTCCTTTCCCCAGTCATTTTCTGCCCGGCTTGATTTCTGACATTT
+
EEEECFFFFFFFGGGGGGGGGGGHHHHHHHHHHHHHHGHHHGHHHGHHHHHHGGGGGHHHHHHHHHHHHHHHHGHHHGGHHHHHHHHHGGGGGHHGGGGGGGHHGGGGGGGGHHHHGGHHHHHHHHHHHHGGGGGGGGGGGGHHHHGGGGHGHHGGGGGGGGGGGGGGGGGGGGGGGGGGGGGGFFFFFFFFFFFF@DFFFFFFFFFFFFFFFFFFFEFFFFFFFFFFFFFFFFFFFFAFFFFFFBFFFF1
@M05620:45:000000000-G6HP7:1:1101:19923:5232 1:N:0:99
CATCCTGACCCTGAAGTACCCCATTGAGCATGGCATCGTCACCAACTGGGACGACATGGAGAAGATCTGGCACCACACCTTCTACAACGAGCTGCGCGTGGCCCCGGAGGAGCACCCAGTGCTGCTGACCGAGGCCCCCCTGAACCCCAAGGCCAACAGAGAGAAGATGACTCAGGTGAGGCTCGGCCGACGCCCGTGCTCCTCCCGTCCTTTCCCCAGTCATTTTCTGCCCGGCTTGATTTCTGACATTA
+
BBBBBFFFFFFFGGGGGFGGGGGHHHHHHHHHHHGHHGHHHGHHHGHHHGHHGFGGGHGHFHHHHHHHHHHHHGHHHGGHHHHGHGHHGGGGGHHGGGEGGGHHGGGGGGGGHHHHGGHFHHHHHHHHHHGGGGGGGGGGGGHHHHGGGGHGHHGGGGGGGFGGFGGFGGGGGFGGGGGGGGEGFFFFFFFFFFFF9ADAFFFFFFD.AD9BF9FBB.ABFFFFFFFFFEFFFA--@>FFFFFFFB//BF/
@M05620:45:000000000-G6HP7:1:1101:13490:5234 1:N:0:99
CATCCTGACCCTGAAGTACCCCATTGAGCATGGCATCGTCACCAACTGGGACGACATGGAGAAGATCTGGCACCACACCTTCTACAACGAGCTGCGCGTGGCCCCGGAGGAGCACCCAGTGCTGCTGACCGAGGCCCCCCTGAACCCCAAGGCCAACAGAGAGAAGATGACTCAGGTGAGGCTCGGCCGACGCCCGTGCTCCTCCCGTCCTTTCCCCAGTCATTTTCTGCCCGGCTTGATTTCTGACATTA
+
BBBBBFFFFFFFGGGGGGGGGGGHHHHHHHHHHHHHHGHHHGHHHGHHHHHHGGGGGHHHHHHHHHHHHHHHHGHHHGGHHHHHHHHHGGGGGHHGGGGGGGHHGGGCFGGGHHHHGGHHHHHHHHHHHHGGGGGGGGGGGGHHHHGGGGHGHHGGGGFGGGGACFFGGGGGGGGGGGGGGGGGFFFFFFFFFFFFBDFEFFFFFFFFFFDFFFFFFFDFFFFFFFFFEFFEFCFFAFFFFFFFFFFFFF/
@M05620:45:000000000-G6HP7:1:1101:8722:5235 1:N:0:99
ATCTCTATCTCCTAAAAACCTGTTTAGATTTGGAGATAGACCTTCAGGTTTTTCATCATTTTCTGCATGAATTATACATTGACCACGTTCCAGCGTGGTCAGTTTGCAGCATTCTGTTATTTTGTTTGACAGAGTGTCTTGTTGAGAACATATGTAGGACATGATTTTTTCCTGCAACAGGGAAAATAAAGTATAAGTTTTAAAGATTTATTCTTTAATAAAGGATCTCAAAGCCAGCTTTAGAAAAAGGA
+
BA?ABFFFFFFFGGGGFGGGGFHHHHHHHHHHGGHFHHHHHHHGHGHHHHHGGHHHHHHHHHHHHHHHHHHHHHHFHHHHHGFHHHGHHHHHHHGEGGHHHHHHHHHHHFHHHHGHGHHHHHHHHHHHHHHHHHHHHHHHHHHHFFEHGCHGGHHGHGHHHHGGHHGHHGHHHGHHDGHHHGEHHFFDGGHGHHEFHDGHHGCGGFGDHGHHHHGHHHH0GGHB/GHHEHHHHFHGHFHHHHHHCGCCFGF
@M05620:45:000000000-G6HP7:1:1101:22787:5239 1:N:0:99
ATCTCTATCTCCTAAAAACCTGTTTAGATTTGGAGATAGACCTTCAGGTTTTTCATCATTTTCTGCATGAATTATACATTGACCACGTTCCAGCGTGGTCAGTTTGCAGCATTCTGTTATTTTGTTTGACAGAGTGTCTTGTTGAGAACATATGTAGGACATGATTTTTTCCTGCAACAGGGAAAATAAAGTATAAGTTTTAAAGATTTATTCTTTAATAAAGGATCTCAAAGCCAGCTTTAGAAAAAGGA
+
CCCCDFFFFFFFGGGGGGGGGGHHHHHHHHHHHHHHHHHHHHHHHHHHHHHGGHHHHHHHHHHHIHHHHHHHHHHHHHHHHHHHHHGHHHHGHHGGGGHHHHHHHHHHHHHHHHHHHHHHHHHHHHHHGHHHHHHHHHHHHHHHHHGHHHHHHHHHHHHHHHHHHHHHHGHHHHHHHHHHHGGHHHHGHGHHHHHHHGHHHGHGHGHHHHHHHHHHHGHHHGHHHHHHHGGGHHHHHGHHHHHGHHHHGGH
@M05620:45:000000000-G6HP7:1:1101:12153:5242 1:N:0:99
AAACCAGAAGACATGAGGTCAGCTAGATCGGAAGAGCACACGTCTGAACTCCAGTCACCGGCTATGATCTCGTATGCCGTCTTCTGCTTGAAAAAAAAACCGTTTGCAGCCTTCTGTTTTTTTTTTTGGCAGAGCGTCTTGTGTCCCACAGTTGTGGGCCCTATTTCTTTCATGCACCCAGTAACGTATAGTATCCATTTTCTCGCTATCTGCTTTATGCACGAACAGCAAAGCCTGCTTTCTCCACCGTT
+
AA1>A11?1B1FBDCFGGFFCGHH1BFFGC0BFEHHFGHHHEHCHFFHFGHFHFEEAGGF/EEEHFGFGHGFFEHGHHGGGGEHHB@GHH0F1@0E@////<</0?121B/01B1BBB1BF////--@->1.C./-.<<C0:0/:000.:.0000.:..9-9/0900;009000900;..;/000.;90;///9//9///;//9--9--/9///:;//////-----/---//;9/-9//;B////-----
@M05620:45:000000000-G6HP7:1:1101:19909:5252 1:N:0:99
CATCCTGACCCTGAAGTACCCCATTGAGCATGGCATCGTCACCAACTGGGACGACATGGAGAAGATCTGGCACCACACCTTCTACAACGAGCTGCGCGTGGCCCTGGAGGAGCACCCAGTGCTGCTGACCGAGGCCCCCCTGAACCCCAAGGCCAACAGAGAGAAGATGACTCAGGTGAGGCTCGGCCGACGCCCGTGCTCCTCCCGTCCTTTCCCCAGTCATTTTCTGCCCGGCTTGATTTCTGACATTA
+
BBBBBFFFFFFFGGGGGGGGGGGHHHHHHHHHHHHHHGHHHGHHHGHHHHHHGGGGGHHHHHFHHHHHHHHHHGHHHGGHHHHHHHHHGGGGGHHGGGGGGGHH/FGHHGGGHGHHGGHHHHHHHHHHHHGGGGGGGGGGGGHHHHGGGGHGHHHGGGHHHHCEGFGFG0;FFFGGCFGGGGEFGGGGFACDFFFF=?FAFFFFFEFADFDFFFFFFFFFFBFFFFFFFFFFDFFFFF;FFFFFFFFFFF/
@M05620:45:000000000-G6HP7:1:1101:8721:5256 1:N:0:99
ATCTCTATCTCCTAAAAACCTGTTTAGATTTGGAGATAGACCTTCAGGTTTTTCATCATTTTCTGCATGAATTATACATTGACCACGTTCCAGCGTGGTCAGTTTGCAGCATTCTGTTATTTTGTTTGACAGAGTGTCTTGTTGAGAACATATGTAGGACATGATTTTTTCCTGCAACAGGGAAAATAAAGTATAAGTTTTAAAGATTTATTCTTTAATAAAGGATCTCAAAGCCAGCTTTAGAAAAAGGA
+
DDDDDFFFFFFFGGGGGGGGGGHHHHHHHHHHHHHHHHHHHHHHHHHHHHHGGHHHHIHHHHIHIHHHHHHHHHHHHHHHHHHHHHGHHHHHHHGGGGHHHHHHHHHHHHHHHHHHHHHHHHHHHHHHHHHHHHHHHHHHHHHHHHGHHHHHHHHHHHHHHHHHHHHHHGHHHHHHHHHHHGGGHHHHFHHHHHHHHHHHHHHHHHHHHHHHHHHHHHHHHHHHHHHHHHHHHHHHHGHHHHHHHHHHGGH
@M05620:45:000000000-G6HP7:1:1101:12164:5258 1:N:0:99
AAACCAGAAGACATGAGGTCAGCTAGATCGGAAGAGCACACGTCTGAACTCCAGTCACCGGCTATGATCTCGTATGCCGTCTTCTGCTTGAAAAAAAAAAAAAAAAAACACAAAAAATGATAAAATTAGATGAAATATATTAAACAAACACACACTGAGAAGATAATTGATGTGTACGAGTGGAGCTACTGATTCGAGACTATAGTAAATAGCACTTAGACCCATCGTACAATCTACCATAACTATACCTC
+
CCBCCBCFFFFFGGGGGGFGGGHHHHHHHHGGGGHHHHHGHGHHHGHHHHHHHHHHHHHGGGGGHHGGDHHHGGHHHHGGGHGHHHHHHHHHHHHGGGGE>////</>..<..00.-.0000<0000<<0=0=000;00000;000.;......./00000/000;;0;0000;000...:..0./.00;00000.0/..00000;0000000090000;00../;....900000000000000090000
@M05620:45:000000000-G6HP7:1:1101:24906:5260 1:N:0:99
CATCCTGACCCTGAAGTACCCCATTGAGCATGGCATCGTCACCAACTGGGACGACATGGAGAAGATCTGGCACCACACCTTCTACAACGAGCTGCGCGTGGCCCCGGAGGAGCACCCAGTGCTGCTGACCGAGGCCCCCCTGAACCCCAAGGCCAACAGAGAGAAGATGACTCAGGTGAGGCTCGGCCGACGCCCGTGCTCCTCCCGTCCTTTCCCCAGTCATTTTCTGCCCGGCTTGATTTCTGACATTA
+
AAAAAFB5FBFFGFGFGFGGFGFHHHHGFHH4FGGHFEHHHGGFHGHHFEHHGEGGEHG3GGHHGDGHHHHGG1GEHGFHHHGDGFGGGGAEGFEEEGGC?ECE/ECCGGGGHFGHDEFHHGHHGHFHHHGGGGGGGGGGGGGBFGGG?EHFHHEFG?BCCFDFGG/FFGGGFGBFFFFG;EEF?BFD?;BBBB;;;..:/:9FFEDEFDFFFB9/;FDBFFF/;FFFFBBEF<B?9@AFFFFFF;9FFFF
@M05620:45:000000000-G6HP7:1:1101:15685:5271 1:N:0:99
AGATTACTGCAACAGTTCCCCCTGGACCTGGAAAAGTTTCTTGCCTGGCTTACAGAAGCTGAAACAACTGCCAATGTCCTACAGGATGCTACCCGTAAGGAAAGGCTCCTAGAAGACTCCAAGGGAGTAAAAGAGCTGATGAAACAATGGCAAGTAAGTCAGGCATTTCCGCTTTAGCACTCTTGTGGATCCAATTGAACAATTCTCAGCATTTGTACTTGTAACTGACAAGCCAGGGACAAAACAAAGAT
+
A3AABFFFDFDFGGGGGGGGGGGGGHHHHHHHHHHHFGHHHHHHHHHHHHHHHHHHHHHHHHHHHHHHHHHHHHHHHHHHGHHHBGHFGHHHHHGGGGHHHHHFHHHHGHHHHHHHHHHHEFHGGGGGFHHHHGHHHHHHGEFHHGHHGGHHHGHHHHGHHDFFHHHHHHGGGGGHHHGHHHHHHGHGHHHHFHHHHGHHGHHHHHHFGHGHHGHHHHHGCGHFHHHHHHGHEGFGGGFGGGGGGGGGFG9
@M05620:45:000000000-G6HP7:1:1101:24913:5277 1:N:0:99
CATCCTGACCCTGAAGTACCCCATTGAGCATGGCATCGTCACCAACTGGGACGACATGGAGAAGATCTGGCACCACACCTTCTACAACGAGCTGCGCGTGGCCCCGGAGGAGCACCCAGTGCTGCTGACCGAGGCCCCCCTGAACCCCAAGGCCAACAGAGAGAAGATGACTCAGGTGAGGCTCGGCCGACGCCCGTGCTCCTCCCGTCCTTTCCCCAGTCATTTTCTGCCCGGCTTGATTTCTGACATTA
+
CCCCCFFFFFFFGGGGGGGGGGGHHHHHHHHHHHHHHGHHHGHHHGHHHHHHGGGGGHHHHHHHHHHHHHHHHGHHHGGHHHHHHHHHGGGGGHHGGGGGGGHHGGGGGGGGHHHHGGHGHHHHHHHHHHGGGGGGGGGGGGHHHHGGGGHGHHGGGGGGGGGGGGGGGGGGGGGGGGGGGGGGFFFFFFFFFFFFDDFFFFFFFFFEFFFFFFFFFFFFFFFFFFFFFFFFFFFFCAFFFFFFFEFFFF0
@M05620:45:000000000-G6HP7:1:1101:24895:5285 1:N:0:99
CATCCTGACCCTGAAGTACCCCATTGAGCATGGCATCGTCACCAACTGGGACGACATGGAGAAGATCTGGCACCACACCTTCTACAACGAGCTGCGCGTGGCCCCGGAGGAGCACCCAGTGCTGCTGACCGAGGCCCCCCTGAACCCCAAGGCCAACAGAGAGAAGATGACTCAGGTGAGGCTCGGCCGACGCCCGTGCTCCTCCCGTCCTTTCCCCAGTCATTTTCTGCCCGGCTTGATTTCTGACATTA
+
CBCCCFFFFFFFGGGGGGGGGGGHHHHHHGHGHHHHHGHHGGHGGGHHHHFHGGGGGHHFHHGHGHHHHHHHHGHHHGGHHHHHHGHHGGGGGHGGGGFGGEHHGGGGGGGGHHHHGGHGHHHHHHHHHHGGCGDGGGGGGGHHHHGGGGHGHHGGGGGGGGGGFFGGGGGGGGGGGGGGGEEGFFFFAFFFFFFF@ADFFFFFFFDADFDFFFFFFFFBFFFFFFFFFFFFFCBFCFFFFFFF/BFFFF/
@M05620:45:000000000-G6HP7:1:1101:14894:5287 1:N:0:99
ATCTCTATCTCCTAAAAACCTGTTTAGATTTGGAGATAGACCTTCAGGTTTTTCATCATTTTCTGCATGAATTATACATTGACCACGTTCCAGCGTGGTCAGTTTGCAGCATTCTGTTATTTTGTTTGACAGAGTGTCTTGTTGAGAACATATGTAGGACATGATTTTTTCCTGCAACAGGGAAAATAAAGTATAAGTTTTAAAGATTTATTCTTTAATAAAGGATCTCAAAGCCAGCTTTAGAAAAAGGA
+
CCCCCFFFFFFFGGGGGGGGGGHHHHHHHHHHHHHHHHHHHHHHHHHHHHHGGHHHHIHHHHIHHHHHHHHHHHHHHHHHHHHHHHGHHHHHHHGGGGHHHHHHHHHHHHHHHHHHHHHHHHHHHHHHHHHHHHHHHHHHHHHHHHHHHHHHHHHHHHHHHHHHHHHHHGHHHHHHGHHHHGGHHHHHHHHHHHHHHGHHHHHHHHHHHHHHHHHHHHHHHHHHHHHHHGHHHHHHHGHHHHHHHHHHGGH
@M05620:45:000000000-G6HP7:1:1101:14875:5299 1:N:0:99
ATCTCTATCTCCTAAAAACCTGTTTAGATTTGGAGATAGACCTTCAGGTTTTTCATCATTTTCTGCATGAATTATACATTGACCACGTTCCAGCGTGGTCAGTTTGCAGCATTCTGTTATTTTGTTTGACAGAGTGTCTTGTTGAGAACATATGTAGGACATGATTTTTTCCTGCAACAGGGAAAATAAAGTATAAGTTTTAAAGATTTATTCTTTAATAAAGGATCTCAAAGCCAGCTTTAGAAAAAGGA
+
AAAAAFFFFFFFGGGGGBEGGGHHHHGHHHFHFFGHHHHCHHHHHHHHHHHGGHHHHHHHHHGHHHHGHHHHHHHHHHHHHFHHHHGHHHHHHHGEEGHHHHHHHHHGHHGHHHGHHHHHHHHHHHHHGHGHHHHHHHHHHHHHGHHFHHHHHHHGHHHHHHHHHHHHHGHHHHHHHHHHHGG0GFHHHFHFFGGHHHHHHHHHHGHHHGHHHHHHHGHFFFHHGFHHHFFHHHFHHGHHHHHBGFHGFGE
@M05620:45:000000000-G6HP7:1:1101:13912:5313 1:N:0:99
ATCTCTATCTCCTAAAAACCTGTTTAGATTTGGAGATAGACCTTCAGGTTTTTCATCATTTTCTGCATGAATTATACATTGACCACGTTCCAGCGTGGTCAGTTTGCAGCATTCTGTTATTTTGTTTGACAGAGTGTCTTGTTGAGAACATATGTAGGACATGATTTTTTCCTGCAACAGGGAAAATAAAGTATAAGTTTTAAAGATTTATTCTTTAATAAAGGATCTCAAAGCCAGCTTTAGAAAAAGGA
+
DDDDDFFFFFFFGGGGGGGGGGHHHHHHHHHHHHHHHHHHHHHHHHHHHHHGGHHHHIHHHIIHHHHHHHHHHHHHHHHHHHHHHHGGHHHHHHGGGGHHHHHHHHHHHHHHHHHHHHHHHHHHHHHHHHHHHHHHHHHHHHHHHHHHHHHHHHHHHHHHHHHHHHHHHGHHHHHHHHHHHGGGHHHGHHGHHHHHHHHHHHHHHHHHHHHHHHHHHGHHHGHHHHHHHHHHHHHHHGHHHHHHHGHHGGH
@M05620:45:000000000-G6HP7:1:1101:14900:5315 1:N:0:99
ATCTCTATCTCCTAAAAACCTGTTTAGATTTGGAGATAGACCTTCAGGTTTTTCATCATTTTCTGCATGAATTATACATTGACCACGTTCCAGCGTGGTCAGTTTGCAGCATTCTGTTATTTTGTTTGACAGAGTGTCTTGTTGAGAACATATGTAGGACATGATTTTTTCCTGCAACAGGGAAAATAAAGTATAAGTTTTAAAGATTTATTCTTTAATAAAGGATCTCAAAGCCAGCTTTAGAAAAAGGA
+
CCCCCFFFFFFFGGGGGGGGGGHHHHHHHHHHHHHHHHHHHHHHHHHGHHHGGHHHHIHIIIHIIHHHHHHHHHHHHHHHHHHHHHGGHHHHHHGEGGHHHHHHHHHFHHGHHHHHHHHHHHHHHHHHGHHHHHHHHHHHGHHHHHGHHHHHHHHHHHHHHHHGHHHHHGHHHHHHHHFHHGGGHHHHHGHGFHHHHGHHHHHGHHHHHGHHHHHHHHHHHFHHHHHFFFHGHHHFGFHHHHHGGFGFFGG
@M05620:45:000000000-G6HP7:1:1101:21876:5317 1:N:0:99
AGATTACTGCAACAGTTCCCCCTGGACCTGGAAAAGTTTCTTGCCTGGCTTACAGAAGCTGAAACAACTGCCAATGTCCTACAGGATGCTACCCGTAAGGAAAGGCTCCTAGAAGACTCCAAGGGAGTAAAAGAGCTGATGAAACAATGGCAAGTAAGTCAGGCATTTCCGCTTTAGCACTCTTGTGGATCCAATTGAACAATTCTCAGCATTTGTACTTGTAACTGACAAGCCAGGGACAAAACAAAGAT
+
CCBCCFFFFFFFGGGGGGGGGGGGHHHHHHHHHHHHGHHHHHHHHHHHHHHHHHHHHHHHHHHHHHHHHHHHHHHHHHHHHHHHHHHHHHHHHHGGGGHHHHHHHHHHGHHHHHHGHHHHHHHGGHGGHFHHHGHHHHGHHHHHHHHHHHHHHGHHHHHHHHHHHHHHHHGGGGGHHHHHHHHHHHHGHHHHHFHHHGHGFGHHHHHGHHHHHHHHHHHHHFHGHHHHHHGHHGGGGGGGGGGGGGGGGGF
@M05620:45:000000000-G6HP7:1:1101:20442:5344 1:N:0:99
CATCCTGACCCTGAAGTACCCCATTGAGCATGGCATCGTCACCAACTGGGACGACATGGAGAAGATCTGGCACCACACCTTCTACAACGAGCTGCGCGTGGCCCCGGAGGAGCACCCAGTGCTGCTGACCGAGGCCCCCCTGAACCCCAAGGCCAACAGAGAGAAGATGACTCAGGTGAGGCTCGGCCGACGCCCGTGCTCCTCCCGTCCTTTCCCCAGTCATTTTCTGCCCGGCTTGATTTCTGACATTA
+
DDDDDFFFFFFFGGGGGGGGGGGHHHHHHHHHHHHHHGHHHGHHHGHHHHHHGGGGGHHHHHHHHHHHHHHHHGHHHGGHHHHHHHHHGGGGGHHGGGFGGGHHGGGGGGGGHGHHGGHGHHHHHHHHHHGGGGGGGGGGGGHHHHGGGGHGHHGGGGGGGGGGGGGGGGGGGGGGGGGGGGGGFFFFFFFFFFFFCFFFFFFFFFFFFFFFFFFFFFFFFFFFHFFFFFFFDFFFFFFFFFFFFFFFFF0
@M05620:45:000000000-G6HP7:1:1101:24215:5347 1:N:0:99
ATCTCTATCTCCTAAAAACCTGTTTAGATTTGGAGATAGACCTTCAGGTTTTTCATCATTTTCTGCATGAATTATACATTGACCACGTTCCAGCGTGGTCAGTTTGCAGCATTCTGTTATTTTGTTTGACAGAGTGTCTTGTTGAGAACATATGTAGGACATGATTTTTTCCTGCAACAGGGAAAATAAAGTATAAGTTTTAAAGATTTATTCTTTAATAAAGGATCTCAAAGCCAGCTTTAGAAAAAGGA
+
>>1AAFDFFFFBGGGGFGGGBGAGHEGFFFGHH1FCEDG1FGCFGBFHGHHGGFFFEFGFHFHGH1FGHFFEHHDHBGFHFHBBCAEFF0FFEFEBEEHHFGGGFGBGHCGHHHHHGHHHHGHHGHHGFHGHHG>FGHFFGBFFBBFGGHBGFHFHHHB1CGHGFGHHGCFFGDGC1@F@GFCC/0?G1GF<GDHFG1FHHG1F=1>G<1FGHGHHGHHHFHHHHHHHDDDGGCCCGGFHHHGFBBCHAEF
@M05620:45:000000000-G6HP7:1:1101:24295:5348 1:N:0:99
CATCCTGACCCTGAAGTACCCCATTGAGCATGGCATCGTCACCAACTGGGACGACATGGAGAAGATCTGGCACCACACCTTCTACAACGAGCTGCGCGTGGCCCCGGAGGAGCACCCAGTGCTGCTGACCGAGGCCCCCCTGAACCCCAAGGCCAACAGAGAGAAGATGACTCAGGTGAGGCTCGGCCGACGCCCGTGCTCCTCCCGTCCTTTCCCCAGTCATTTTCTGCCCGGCTTGATTTCTGACATTA
+
CCCCCFFFFFFFGGGGGGGGGGGHHHHHHHHHHHHHHGHHHGHHHGHHHHHHGGGGGHGHHHHHGHHHHHHHHGHHHGGHHHHHHGHHGGGGGHHGGGGGGGHHGGGDGGGGHHHHGGHGHHHHHHHHHHGGGGGGGGGGGGHHHHGGGGHGHHGGGGGGGGGGGGGGGGGGGGGGGGFGGGGGFFFFFFFFFFFF@DFFFFFFFFDBDDFFFFFFFFFFFFFFFFFFFBBEFF;FFFFFFFFFFFFFFF1
@M05620:45:000000000-G6HP7:1:1101:20438:5361 1:N:0:99
CATCCTGACCCTGAAGTACCCCATTGAGCATGGCATCGTCACCAACTGGGACGACATGGAGAAGATCTGGCACCACACCTTCTACAACGAGCTGCGCGTGGCCCCGGAGGAGCACCCAGTGCTGCTGACCGAGGCCCCCCTGAACCCCCAGGCCAACAGAGAGAAGATGACTCAGGTGAGGCTCGGCCGACGACCGTGCTCCACCCGTCATTTCCCCAGACATTTTCTGCCCGGCTTCTTTTCTGACATTA
+
>1>1AF11CBF1BFG1AFGGGGFHHAA1AFGHFFB1F0A0AEFB/AGH0/0BAAEEA1FF0CE011BGH1@CFACGEEGHFHF2G1FG/?/>E@FEEEG>/<CEEG/BC/?<?CCHCF/F?DHHFH<1??/-->@FCA@C-.;:/.;.-;..9..;..///9;EF/9C9BF0C90/0/9CF.-9--9--;---99----;99/9-9-;A-;F//;B-B---;/;/BFF///---;-@-/;FB//;//;//9
@M05620:45:000000000-G6HP7:1:1101:12582:5367 1:N:0:99
TACCTGTACTGGGGAAGCATTTGAATATCCCCCCATGGTGATGGGGACGGAGAACTGCTCCATAAACACAGGCAACGTGCCTAACTTTCCCGGGAAGATGAAGTCAAAGAGCGACCACAGCTCTCGGAGGTTATTTTGCATCGGTGAGCCAGACAGAATGATCCGATGAGGGGTGCGAAACTATTTGAGGAAAGGAAGCACCTTTTTATTAAATTTACCTTTTAGCAATCGCCATTCCTACCCTAAAGATC
+
CCCDDFFFFFFFGGGGGGGGGGHHHHHHHHHGGGGHHHHHHHHHHGGGGGGGGHHHHHHHHHHHHHHHHHHHGHHHGHHHHHHHHHHHHHHGGGGGGHHHHHHHHHHHHHHHGGGGGHHHHHHHHGGGGGGHHHHHHHHHHHGGGGGHHHHHHGHHHHHHHHHHHGGGHHHGGEGGGGGGGGGGGHGGGGFGGGGGGGGEFFFFFFFFFFFFFFFHFFFFFFFFFFFFFFFFFFFFFFFHFFFFF/BFFFF
@M05620:45:000000000-G6HP7:1:1101:24288:5371 1:N:0:99
CATCCTGACCCTGAAGTACCCCATTGAGCATGGCATCGTCACCAACTGGGACGACATGGAGAAGATCTGGCACCACACCTTCTACAACGAGCTGCGCGTGGCCCCGGAGGAGCACCCAGTGCTGCTGACCGAGGCCCCCCTGAACCCCAAGGCCAACAGAGAGAAGATGACTCAGGTGAGGCTCGGCCGACGCCCGTGCTCCTCCCGTCCTTTCCCCAGTCATTTTCTGCCCGGCTTGATTTCTGACATTA
+
DDDDDFFFFFFFGGGGGGGGGGGHHHHHHGHHHHHHHGHHHGHGHGHHHHHHGGGGGHHGHHHHHHHHHHHHHGHHHGGHHHHHHHHHGGGGGHHGGGGGGGHHGGGGGGGGHHHHGGHHHHHHHHHHHHGGGGGGGGGGGGHHHHGGGGHFHHGGGGGGGGGGGGGGGGGGGGGGGGGGGGGGFFFFFFFFFFFFDDDEFFFFFFFFFFFFFFFFFFFFFFFFFFFFFFFEFFCFFFFFFFFFFEFFFFB
@M05620:45:000000000-G6HP7:1:1101:12576:5385 1:N:0:99
TACCTGTACTGGGGAAGCATTTGAATATCCCCCCATGGTGATGGGGACGGAGAACTGCTCCATAAACACAGGCAACGTGCCTAACTTTCCCGGGAAGATGAAGTCAAAGAGCGACCACAGCTCTCGGAGGTTATTTTGCATCGGTGAGCCAGACAGAATGATCCGATGAGGGGTGCGAAACTATTTGAGGAAAGGAAGCACCTTTTTATTAAATTTACCTTTTAGCAATCGCCATTCCTACCCTAAAGATC
+
>AAAAFFDFF@1FAFGEFFFGF33GGHHHFHGGGGHHHHFHHFB/AFEGGGEEHHHHHHEEHDFHHHHHEFAFGHHE>/EGDFGHFD2BDFE/EE@AFGH11<2BGBHHE0GEGGGCEAGGFHHHGGGCG?GFHGGDDGDHH?.><.GECCGFGHF/G000<DG.<:CG:C?@.;B@BA@GBBFG09F?B;BC.;9BFEFGFFFFFFEFFBBF/BFFFFFFFFF/B/9;B-AB-;BFBBFFFAFFFFFFBF
@M05620:45:000000000-G6HP7:1:1101:18704:5420 1:N:0:99
CATCCTGACCCTGAAGTACCCCATTGAGCATGGCATCGTCACCAACTGGGACGACATGGAGAAGATCTGGCACCACACCTTCTACAACGAGCTGCGCGTGGCCCCGGAGGAGCACCCAGTGCTGCTGACCGAGGCCCCCCTGAACCCCAAGGCCAACAGAGAGAAGATGACTCAGGTGAGGCTCGGCCGACGCCCGTGCTCCTCCCGTCCTTTCCCCAGTCATTTTCTGCCCGGCTTGATTTCTGACATTA
+
CCCCCFFFFFFFGGGGGGGGGGGHHHHHHHHHHHHHHGHHHGHHHGHHHHHHGGGGGHHHHGHHGHHHHHHHHGHHHGGHHHHHHHHHGGGGGHHGGGGFGGHHGGGGGGGGHHHHGGHGHHHHHHHHHHGGGGGGGGGGGGHHHHGGGGHGHHGGGGGGGGGGGGGFGGGFFFFGGGGGGGGGFFFFFFFFFFFFDDFFFFFFFFFFFFFFFFFFFFFFFFFFFFFFFFFFFAFFF;9FFFFFFFFFFF9
@M05620:45:000000000-G6HP7:1:1101:7126:5438 1:N:0:99
AAACCAAGCAGACACTCACCGCTCCCTCGCCACAGGCCAATAGTTTGTCCTCACTGAGTTGGCAACAAGTGGCTGCTGTGGCTGCCATTTTTCTGGTGATGGCCATCAGCTCCGACGAGGTCAGCTGGGGGGCTTTCTTTGTGTAAGCAACGAGAAACCTGAAAGAAGCATTTTTTAACTAAGTCCTGCTGAGTCATTCATGAGTTTTTAGCCGCCTTGCTTCTTCTCACAGACTCTCTACTCTCATGCCA
+
BABB?AACAFFFGCGGGFFGG?EEGGGFEEGEGHHHEFHDGGGDFHFHFFHHHHFGGGGHHHFFHEGHGFGHFHGGHHHHFEHGGFGHFHHHHHHHHHGFHHFHHHFHFB4FGFGGGECC?FGHHHHHGGGG@BGGFGGGGGGGFFFFFFFBFFFFFFFFFFFFFFFFBFFFFFFBEBFFFFFFFFFFFFFFF99BFFFFFFFFFFFFFEF9FD-?DFFFFFFFFFFFFFBFFFB/FFFFFFFFFFFFBF/
@M05620:45:000000000-G6HP7:1:1101:22296:5441 1:N:0:99
ATCTCTATCTCCTAAAAACCTGTTTAGATTTGGATATAGACCTTCAGGTTTTTCATCATTTTCTGCATGAATTATACATTGACCACGTGGTCAGTTTGCAGCATTCTGTTATTTTGTTTGACAGAGTGTCTTGTTGAGAACATATGTAGGACATGATTTTTTCCTGCAACAGGGAAAATAAAGTATAAGTTTTAAAGATTTATTCTTTAATAAAGGATCTCAAAGCCAGCTTTAGAAAAAGGAAGAAAGGG
+
BCCCDFFFFFFFGGGGGGGGGGHHHHHHHHHHHHHHHHHHHHHHHHHHHHHGGHHHHHHHIIIHHHHHHHHHHHHHHHHHHHHHHHGHHGHHHHHHHHHHHHHHHHHHHHHHHHHHHHHHHHHHHHFHHHHHHHHHHHGDGHHHHHHHHHHHGHHHHHHHHGHHHHHGHHHHHGGHHHHHHHHHHHHGHHHHHEGHHHHHHHHHHHHHHHHHHHHHHHHHHFHHHHHGHGHHHGHHHHHHGGGHHHHGHHG
@M05620:45:000000000-G6HP7:1:1101:22045:5451 1:N:0:99
AAACCAAGCAGACACTCACCGCTCCCTCGCCACAGGCCAATAGTTTGTCCTCACTGAGTTGGCAACAAGTGGCTGCTGTGGCTGCCATTTTTCTGGTGATGGCCATCAGCTCCGACGAGGTCAGCTGGGGGGCTTTCTTTGTGTAAGCAACGAGAAACCTGAAAGAAGCATTTTTTAACTAAGTCCTGCTGAGTCATTCATGAGTTTTTAGCCGCCTTGCTTCTTCTCACAGACTCTCTACTCTCATGCCA
+
DDDDDCCFDFFFGGGGGGGGGGGGGGHHGGGGGHHHGGHHHHHHHHHHHHHHHHHHHHHHHHHHHHHHHHHHGHGGHHHHHHHGGHHHHHHHHHHHHHHHHHHHHHHHHHHHHGGGGFGGFHHHHHHHGGGGGGGGGGGGGGGGGGFFFFFFFFFFFFFFFFFFFFFFFFFFFFHFFFHHHFFFFFFFFFFFFBFFFFFFHFFFFFFFFFFFFFFFFFFFHHHFFHHFHHFFFFFFFFFFFFFHFFFFFFF
@M05620:45:000000000-G6HP7:1:1101:7147:5451 1:N:0:99
AAACCAAGCAGACACTCACCGCTCCCTCGCCACAGGCCAATAGTTTGTCCTCACTGAGTTGGCAACAAGTGGCTGCTGTGGCTGCCATTTTTCTGGTGATGGCCATCAGCTCCGACGAGGTCAGCTGGGGGGCTTTCTTTGTGTAAGCAACGAGAAACCTGAAAGAAGCATTTTTTAACTAAGTCCTGCTGAGTCATTCATGAGTTTTTAGCCGCCTTGCTTCTTCTCACAGACTCTCTACTCTCATGCCA
+
BBBBBBBFBFFFGGGGGGGGGGGGGGHHGGGGGHHHGGHHHHHHHHHHHHHHHHHHHHFGHHHHHHHHHHHHGHGGHHHHHHHGGHHHHHHHHHHGHHHHHHHHHHHHHHHHHGGGGGGGEHHHHHHHGGGGGGGGGGGGGGGGGGFFFFFFFFFFFFFFFFFFFFFFFFFFFFFFFFFFFFFFFFFFFFFFFFFFFFFFFFFFFFFFFFFFFFFFFFFFFFFFFFFFFFFFFFFFFFFFFFFFFFFFFFF
@M05620:45:000000000-G6HP7:1:1101:24972:5453 1:N:0:99
CATCCTGACCCTGAAGTACCCCATTGAGCATGGCATCGTCACCAACTGGGACGACATGGAGAAGATCTGGCACCACACCTTCTACAACGAGCTGCGCGTGGCCCCGGAGGAGCACCCAGTGCTGCTGACCGAGGCCCCCCTGAACCCCAAGGCCAACAGAGAGAAGATGACTCAGGTGAGGCTCGGCCGACGCCCGTGCTCCTCCCGTCCTTTCCCCAGTCATTTTCTGCCCGGCTTGATTTCTGACATTA
+
AAABBFFFFFFFGGGGGGGGGGGHHHHHHHHHHHHHHGHHHGHHHGHHHHHHGGGGGHHHHHHHHHHHHHHHHGHHHGGHHHHHHHHHGGGGGHHGGGGGGGHHGGGDGGGGHHHHGGHHHHHHHHHHHHGGGGGGGGGGGGHHHHGGGGHGHHGEGGGGGGGGFFGFFGGGGGGGGGGGFGEGFFFFFFFFFFFF@DFFFFFFFFFADFFFFFFFFFFFFFFFFFFFFFBEDDFFFFFFFFFFFBFFFF/
@M05620:45:000000000-G6HP7:1:1101:22289:5458 1:N:0:99
ATCTCTATCTCCTAAAAACCTGTTTAGATTTGGATATAGACCTTCAGGTTTTTCATCATTTTCTGCATGAATTATACATTGACCACGTGGTCAGTTTGCAGCATTCTGTTATTTTGTTTGACAGAGTGTCTTGTTGAGAACATATGTAGGACATGATTTTTTCCTGCAACAGGGAAAATAAAGTATAAGTTTTAAAGATTTATTCTTTAATAAAGGATCTCAAAGCCAGCTTTAGAAAAAGGAAGAAAGGG
+
CBCCCFFFFFFFGGGGGGGGGGHHHHGHHHHHGGHHHHHHHHHHHHHHHHHGGHHHHHHHHHHHHHHHHHHHHHHHHHHHHGHHHHGHHGHHGHHHHHHHHHHHHHHHHHHHHHHHHHHFHHHHHHHHHHHHHHHHHHEFGHHHHHFGHHHHHHHHHHHHHGHHHHGHGHGHHGGHGHHHHHHHFHHGHHHHHFFDGFHHHGHHHHHHHGHGHGHFFHHHHFHHHHHFHGHHHGHHHGHF??CGGHGBGHG
@M05620:45:000000000-G6HP7:1:1101:24957:5466 1:N:0:99
CATCCTGACCCTGAAGTACCCCATTGAGCATGGCATCGTCACCAACTGGGACGACATGGAGAAGATCTGGCACCACACCTTCTACAACGAGCTGCGCGTGGCCCCGGAGGAGCACCCAGTGCTGCTGACCGAGGCCCCCCTGAACCCCAAGGCCAACAGAGAGAAGATGACTCAGGTGAGGCTCGGCCGACGCCCGTGCTCCTCCCGTCCTTTCCCCAGTCATTTTCTGCCCGGCTTGATTTCTGACATTA
+
CDCDDFFFFFFFGGGGGGGGGGGHHHHHHHHHHHHHHGHHHGHHHGHHHHHHGGGGGHHHHHHHHHHHHHHHHGHHHGGHHHHHHHHHGGGGGHHGGGGGGGHHGGGGGGGGHHHHGGHHHHHHHHHHHHGGGGGGGGGGGGHHHHGGGGHGHHGGGGGGGGGGGGGGGGGGGGGGGGGGGGGGFFFFFFFFFFFF>DFFFFFFFFFEDADFFFFFFFFFFFFFFFHFFFFFFFFFCFFFFFFFFBFFFF0
@M05620:45:000000000-G6HP7:1:1101:22159:5466 1:N:0:99
CATCCTGACCCTGAAGTACCCCATTGAGCATGGCATCGTCACCAACTGGGACGACATGGAGAAGATCTGGCACCACACCTTCTACAACGAGCTGCGCGTGGCCCCGGAGGAGCACCCAGTGCTGCTGACCGAGGCCCCCCTGAACCCCAAGGCCAACAGAGAGAAGATGACTCAGGTGAGGCTCGGCCGACGCCCGTGCTCCTCCCGTCCTTTCCCCAGTCATTTTCTGCCCGGCTTGATTTCTGACATTA
+
DDDDDFFFFFFFGGGGGGGGGGGHHHHHHHHHHHHHHGHHGGHHHGHHHHHHGGGGGHHHHGHHHHHHHHHHHGHHHGGHHHHHHHHHGGGGGHHGGGGGGGHHGGGCGGGGHGHHGGHHHHHHHHHHHHGGGGGGGGGGGGHHHHGGGGHGHHGGGGGGGGGGGGGGGGGGGGGGGGGGGGGGFFFFFFFFFFFFDFFFFFFFFFFFFFFFFFFFFFFFFFFFFFFFFFFFFFFFFFFFFFFFFFFFFF0
@M05620:45:000000000-G6HP7:1:1101:24984:5468 1:N:0:99
CATCCTGACCCTGAAGTACCCCATTGAGCATGGCATCGTCACCAACTGGGACGACATGGAGAAGATCTGGCACCACACCTTCTACAACGAGCTGCGCGTGGCCCCGGAGGAGCACCCAGTGCTGCTGACCGAGGCCCCCCTGAACCCCAAGGCCAACAGAGAGAAGATGACTCAGGTGAGGCTCGGCCGACGCCCGTGCTCCTCCCGTCCTTTCCCCAGTCATTTTCTGCCCGGCTTGATTTCTGACATTA
+
BBBBBFFFFFFFGGGGGGGGGGGHHHGHHHHHHHHHHGHHHGHHHGHHHHHHGGGGGHHHHHHHGHHHHHHHHGHHHGGHHHHHHGHHGGGGGHHGGGGGGGHHGGGGGGGGHHHHGGHHHHHHHHHHHHGGGGGGGGGGGGHHHHGGGGHGHHGGGGGGGGGGGGGFGGGGGGGGGGGGGGGGFFFFFFFFFFFF9DFFFFFFFFFFFDDFFFFFFFFFFFFFFFFFFFBEFFCFFFFFFFFFFFFFFF/
@M05620:45:000000000-G6HP7:1:1101:24431:5470 1:N:0:99
ATCTCTATCTCCTAAAAACCTGTTTAGATTTGGAGATAGACCTTCAGGTTTTTCATCATTTTCTGCATGAATTATACATTGACCACGTTCCAGCGTGGTCAGTTTGCAGCATTCTGTTATTTTGTTTGACAGAGTGTCTTGTTGAGAACATATGTAGGACATGATTTTTTCCTGCAACAGGGAAAATAAAGTATAAGTTTTAAAGATTTATTCTTTAATAAAGGATCTCAAAGCCAGCTTTAGAAAAAGGA
+
BABBBFFFFFFFGGGGGGGGGGHHHHHHHHHHHHHHHHHGHHHHHHHHHHHGGHHHHGHHHHHHHHHHHHHHHHHGHGHHHGHHGHGGHHHHHHGFGGHHFHHHHHHHHHGHHHHHHHHHHHHHHHHHGHHHHHHHHHHHHHHHHHGHHHHHHHHHHHHHGHHHHHHHHGHHHHHGHHHHHGGGHFHHFHHGGHHGH>GHHGHGHGHHHHHHHHHHHEHHHGHHHHGHHEFFHGHHHGFHHHHGGFGHGGG
@M05620:45:000000000-G6HP7:1:1101:11434:5472 1:N:0:99
AAACCAAGCAGACACTCACCGCTCCCTCGCCACAGGCCAATAGTTTGTCCTCACTGAGTTGGCAACAAGTGGCTGCTGTGGCTGCCATTTTTCTGGTGATGGCCATCAGCTCCGACGAGGTCAGCTGGGGGGCTTTCTTTGTGTAAGCAACGAGAAACCTGAAAGAAGCATTTTTTAACTAAGTCCTGCTGAGTCATTCATGAGTTTTTAGCCGCCTTGCTTCTTCTCACAGACTCTCTACTCTCATGCCA
+
CBBCCCCFCFFFGGGGGGGGGGGGGGHHGGGGGHHHGGHHHHHHHHHHHHHHHHHHHHHHHHHHHHHHHHHHGHGGHHHHHHHGGHHHHHHHHHHHHHHHHHHHHHHHHHHHHGGGGGGGGHHHHHHHGGGGGGGGGGGGGGGGGGFFFFFFFFFFFFFFFFFFFFFFFFFFFFFFFFFFFFFFFFFFFFFFFFFFFFFFFFFFFFFFFFFFFFFFFFFFFFFFFFFFFFFFFFFFFFFFFFFFFFFFFFB
@M05620:45:000000000-G6HP7:1:1101:7979:5576 1:N:0:99
AAACCAAGCAGACACTCACCGCTCCCTCGCCACAGGCCAATAGTTTGTCCTCACTGAGTTGGCAACAAGTGGCTGCTGTGGCTGCCATTTTTCTGGTGATGGCCATCAGCTCCGACGAGGTCAGCTGGGGGGCTTTCTTTGTGTAAGCAACGAGAAACCTGAAAGAAGCATTTTTTAACTAAGTCCTGCTGAGTCATTCATGAGTTTTTAGCCGCCTTGCTTCTTCTCACAGACTCTCTACTCTCATGCCA
+
BBBBBBACAFFFGGGGGGGGGGGGGGHHGGGGGHHHGGHHHBGHHHHHHHHHHHHHGHHHHHHHHHHHHGHHGHFGGHHHHHGGGHHHHHHHHFHHFHFHEGHHFHHHHHFFHGEEGCDFGGFHFHHHDCFGGGGGBFGGGGFFF0BFFFFFFFDDFFFFFBFFFFFFFFFFFFFFFFFFFFFFFFFFFFFFFFFFFFFFFFFFFFFFFFFFFFC=DDFFFFFFFFFBBBFFFFF/BFFFFFFBFFFFFFF
@M05620:45:000000000-G6HP7:1:1101:23369:5586 1:N:0:99
CATCCTGACCCTGAAGTACCCCATTGAGCATGGCATCGTCACCAACTGGGACGACATGGAGAAGATCTGGCACCACACCTTCTACAACGAGCTGCGCGTGGCCCCGGAGGAGCACCCAGTGCTGCTGACCGAGGCCCCCCTGAACCCCAAGGCCAACAGAGAGAAGATGACTCAGGTGAGGCTCGGCCGACGCCCGTGCTCCTCCCGTCCTTTCCCCAGTCATTTTCTGCCCGGCTTGATTTTTGACATTT
+
BABBBFFFFFFFGGGGGGGGGGGHHHHGHFHHHHHGHGHHHGHHHGHHHHHHGGGGGHHHHHHHHHHHHHHHHGHHHGGHHHHHHHGHGFGGGHHGGGGGGGHHGGGCGGGGHHHHGGHHHHHFHHHGHHGGGGGGGGGGGGHGHHGGFGHGHHE?EFGGGGGGGGGGGGGGGGGGGGGGGGGFADEABBFFAFFFFFFFFFFFFFFFFDDFFFFFFFFFFBFFFFFFFEBE?;:DDC.BFF/9@.;/;F9
@M05620:45:000000000-G6HP7:1:1101:12322:5587 1:N:0:99
CATCCTGACCCTGAAGTACCCCATTGAGCATGGCATCGTCACCAACTGGGACGACATGGAGAAGATCTGGCACCACACCTTCTACAACGAGCTGCGCGTGGCCCCGGAGGAGCACCCAGTGCTGCTGACCGAGGCCCCCCTGAACCCCAAGGCCAACAGAGAGAAGATGACTCAGGTGAGGCTCGGCCGACGCCCGTGCTCCTCCCGTCCTTTCCCCAGTCATTTTCTGCCCGGCTTGATTTCTGACATTA
+
BBBBBFFFFFFFGFCGGGGGGGDHHBFFHDFDFHHHHGEHDGHFHGFGGFFGGCFCGGGFHEGGHHHGHFHFHGGHHGGHHHHHHHGHGGGGGFHGGGFFGGGHGEG/CFAGFGFHGEGFHGGHF?GFHHGGGCCFGGGCGGCGGHGGFDFAAEEFGE/FFGDE///;BFFGGFGGGG09.CEF--AD--@FFFFF9ADFFFFFFFDFDF./BFFFF../B/;BBFF/FFFE.-=B@=?/B/BBB/B/BB/
@M05620:45:000000000-G6HP7:1:1101:11886:5606 1:N:0:99
ATCTCTATCTCCTAAAAACCTGTTTAGATTTGGAGATAGACCTTCAGGTTTTTCATCATTTTCTGCATGAATTATACATTGACCACGTTCCAGCGTGGTCAGTTTGCAGCATTCTGTTATTTTGTTTGACAGAGTGTCTTGTTGAGAACATATGTAGGACATGATTTTTTCCTGCAACAGGGAAAATAAAGTATAAGTTTTAAAGATTTATTCTTTAATAAAGGATCTCAAAGCCAGCTTTAGAAAAAGGA
+
CCCCCFFFFFFFGGGGGGGGGGHHHHHHHHHHHHHHHHHHHHHHHHHHHHHGGHHHHHHHIHIHIHHHHHHHHHHHHHHHHHHHHHGHHHHHHHGFGGHHHHHHHHHHHHHHHHHHHHHHHHHHHHHHHHHHHHHHHHHHHHHHHHHHHHHHHHHHHHHHHHHHHHHHHGHHHHHHHHHHHGGHHHHHHHHHHHHHHHHHHHHHHHHHHHHHHHHHHHHHHHHHHHHHHHHHHHHHHGHHHHHFHHHHGGH
@M05620:45:000000000-G6HP7:1:1101:12322:5615 1:N:0:99
CATCCTGACCCTGAAGTACCCCATTGAGCATGGCATCGTCACCAACTGGGACGACATGGAGAAGATCTGGCACCACACCTTCTACAACGAGCTGCGCGTGGCCCCGGAGGAGCACCCAGTGCTGCTGACCGAGGCCCCCCTGAACCCCAAGGCCAACAGAGAGAAGATGACTCAGGTGAGGCTCGGCCGACGCCCGTGCTCCTCCCGTCCTTTCCCCAGTCATTTTCTGCCCGGCTTGATTTCTGACATTA
+
DDDDDFFFFFFFGGGGGGGGGGGHHHHHHHHHHHHHHGHHHGHHHGHHHHHHGGGGGHHHHHHHHHHHHHHHHGHHHGGHHHHHHHHHGGGGGHHGGGGGGGHHGGGGGGGGHHHHGGHGHHHHHHHHHHGGGGGGGGGGGGHHHHGGGGHGHHGGGGGGGGGGGGGGGGGGGGGGGGGGGGGGFFFFFFFFFFFF>DFFFFFFFFFEDFFFFFFFFFFFFFFFFFFFFFFFFFFFFFFFFFFFHFFFFF:
@M05620:45:000000000-G6HP7:1:1101:18776:5618 1:N:0:99
AAACCAAGCAGAAGACATGAGGTCAGCTAGATCGGAAGAGCACACGTCTGAACTCCAGTCACCGGCTATGATCTCGTATGCCGTCTTCTGCTTGAAAAAAAAAAAAAATACACCCCCCATCCTTCTTCCCTATTCCTCCCTACACCCCCCATACCCCCCCTCTCAGCAACCTCAGATGCACCACATCCACCGACCAAGATCCACCCCTCCTTACCCCCAACCTATTCTTCCCGACTTTCATCAATCATTAC
+
CCBCCBCFCFFFGGGGGGGGGGGHHHHHHHHHHHGGGGGHHHHHHGHHHGHHHHHHHHHHHHHGGGEGHHHG5FGHFGHHHHGGGHGHHHHHHHHHHHHGGGGEB<<<022220?//>-00011=111=>0000==0=<./0</</.----//;/:.----.//:0//:../://9B//;//9;.//:/:;.-9--..;/;//9:.-..:////:/;--.;.////;/////..-;99B////;////;//
@M05620:45:000000000-G6HP7:1:1101:11900:5622 1:N:0:99
ATCTCTATCTCCTAAAAACCTGTTTAGATTTGGAGATAGACCTTCAGGTTTTTCATCATTTTCTGCATGAATTATACATTGACCACGTTCCAGCGTGGTCAGTTTGCAGCATTCTGTTATTTTGTTTGACAGAGTGTCTTGTTGAGAACATATGTAGGACATGATTTTTTCCTGCAACAGGGAAAATAAAGTATAAGTTTTAAAGATTTATTCTTTAATAAAGGATCTCAAAGCCAGCTTTAGAAAAAGGA
+
BABCCFFFFFFFGGGGGGGGGGHHHHHHHHHHHHHHHHHGHHHHHHHHHHHGGHHHHHHHHHIIHHHHHHHHHHHHHHHHHHHHHHGHHHHHHHGGGGHHHHHHHHHHHHHHHHHHHHHHHHHHHHHHHHHHHHHHHHHHHHHHHHHHHHHHHHHHHHHHHHHHHHHHHGHHHHHHHHHHHGGGHHHHHHHHHHHHGHHHHHHHHHHHHHHHHHHHGHHHHHHHGHHHHGHHHHHHHGGHHHHGHHGHGGH
@M05620:45:000000000-G6HP7:1:1101:16734:5625 1:N:0:99
CATCCTGACCCTGAAGTACCCCATTGAGCATGGCATCGTCACCAACTGGGACGACATGGAGAAGATCTGGCACCACACCTTCTACAACGAGCTGCGCGTGGCCCCGGAGGAGCACCCAGTGCTGCTGACCGAGGCCCCCCTGAACCCCAAGGCCAACAGAGAGAAGATGACTCAGGTGAGGCTCGGCCGACGCCCGTGCTCCTCCCGTCCTTTCCCCAGTCATTTTCTGCCCGGCTTGATTTCTGACATTT
+
DCDDDFFFFFFFGGGGGGGGGGGHHHHHHHHHHHHHHGHHHGHHHGHHHHHHGGGGGHHHHHHHHHHHHHHHHGHHHGGHHHHHHHHHGGGGGHHGGGGGGGHHGGGGGGGGHHHHGGHGHHHHHHHHHHGGGGGGGGGGGGHHHHGGGGHGHHGGGGGGGFDEFGGGGGGGGGGGGGGGGGGGFFFFFFFFFFFF@DFEFFFFFFFEDFDFFFFFFFFFFFFFFFFFFFFFDAADBA.FFFFFFFFFFF0
@M05620:45:000000000-G6HP7:1:1101:6976:5626 1:N:0:99
ATCTCTATCTCCTAAAAACCTGTTTAGATTTGGAGATAGACCTTCAGGTTTTTCATCATTTTCTGCATGAATTATACATTGACCACGTTCCAGCGTGGTCAGTTTGCAGCATTCTGTTATTTTGTTTGACAGAGTGTCTTGTTGAGAACATATGTAGGACATGATTTTTTCCTGCAACAGGGAAAATAAAGTATAAGTTTTAAAGATTTATTCTTTAATAAAGGATCTCAAAGCCAGCTTTAGAAAAAGGA
+
A@AAAFFFFFFFGGGGGGGGGGFGGHHFFGHHHGFCCGGGFGCHHHHHHHFFGHFHFHHHHGHHHHHHHHHHHHHEHHHHHGHHGHGFGHHFHHGGCGHHGHHHGHHHHHHHHHGHHHHHHHHHFHHHHHHHHHFHHHHHHHHHHGHHHHHHGHHHHHHHHHHGHHHHHGHHHHHHHHHHHGGHHHGHFHHHHHHHHGHHHHHGHHHHHHHHHHHHHHHHFHDFHHHHHHHHHHHFHGHHHHEBFGHHDGH
@M05620:45:000000000-G6HP7:1:1101:23053:5637 1:N:0:99
CATCCTGACCCTGAAGTACCCCATTGAGCATGGCATCGTCACCAACTGGGACGACATGGAGAAGATCTGGCACCACACCTTCTACAACGAGCTGCGCGTGGCCCCGGAGGAGCACCCAGTGCTGCTGACCGAGGCCCCCCTGAACCCCAAGGCCAACAGAGAGAAGATGACTCAGGTGAGGCTCGGCCGACGCCCGTGCTCCTCCCGTCCTTTCCCCAGTCATTTTCTGCCCGGCTTGATTTCTGACATTA
+
DDDDDFFFFFFFGGGGGGGGGGGHHHHHHHHHHHHHHGHHHGHHHGHHHHHHGGGGGHHHHHHHHHHHHHHHHGHHHGGHHHHHHHHHGGGGGHHGGGGGGGHHGGGGGGGGHHHHGGHHHHHHHHHHHHGGGGGGGGGGGGHHHHGGGGHGHHGGGGGGGGGGGGGGGGGGGGGGGGGGGGGGFFFFFFFFFFFF;DFFFFFFFFFFFFFFFFFFFFFFFFFFFFFFHFFFFFFFFFFFFFFFFFFFFF0
@M05620:45:000000000-G6HP7:1:1101:16716:5643 1:N:0:99
CATCCTGACCCTGAAGTACCCCATTGAGCATGGCATCGTCACCAACTGGGACGACATGGAGAAGATCTGGCACCACACCTTCTACAACGAGCTGCGCGTGGCCCCGGAGGAGCACCCAGTGCTGCTGACCGAGGCCCCCCTGAACCCCAAGGCCAACAGAGAGAAGATGACTCAGGTGAGGCTCGGCCGACGCCCGTGCTCCTCCCGTCCTTTCCCCAGTCATTTTCTGCCCGGCTTGATTTCTGACATTA
+
CCCCCFFFFFFFGGGGGGGGGGGHHHHHHHHHHHHHHGHHHGHHHGHHHHHHGGGGGHHHHHHHHHHHHHHHHGGHHGGHHHHHHHHHGGGGGHHGGGGGGGHHGGGGGGGGHGHHGGHGHHHHHHHHHHGGGGGGGGGGGGHHHHGGGGHGHHGGGGGGGGGGGGGGGGGGGGGGGGGGGGGGFFFFFFFFFFFF;AFFFFFFFFFFFFFFFFFFFBA:FFFFFFFFFFFFFFFFFFFFFFFFFEFFFF9
@M05620:45:000000000-G6HP7:1:1101:9815:5647 1:N:0:99
ATCTCTATCTCCTAAAAACCTGTTTAGATTTGGAGATAGACCTTCAGGTTTTTCATCATTTTCTGCATGAATTATACATTGACCACGTTCCAGCGTGGTCAGTTTGCAGCATTCTGTTATTTTGTTTGACAGAGTGTCTTGTTGAGAACATATGTAGGACATGATTTTTTCCTGCAACAGGGAAAATAAAGTATAAGTTTTAAAGATTTATTCTTTAATAAAGGATCTCAAAGCCAGCTTTAGAAAAAGGA
+
CCCCCFFFFFFFGGGGGGGGGGHHHHFHHHHHHHHGHHHHHHHHHHHHHHHGGHHHHHHHHHHHHHHHHHHHHHHHHHHHHHHHHHGHHHHHHHGFGGHHHHHHHHHHHHHHHHHHHHHHHHHHHHHHHHHHHHHHHHHHHHHHHHGHHHHHHHHHHHFHHHHHHHHHHGHHHHHHFHHHHGGHHFGHHHHHHHHGHHHHHHHGHHHHHHHHHHHHHHHHHHHFFHHHGHHGHHHHHGHHHHHHHGHGGGH
@M05620:45:000000000-G6HP7:1:1101:15641:5649 1:N:0:99
ATCTCTATCTCCTAAAAACCTGTTTAGATTTGGAGATAGACCTTCAGGTTTTTCATCATTTTCTGCATGAATTATACATTGACCACGTTCCAGCGTGGTCAGTTTGCAGCATTCTGTTATTTTGTTTGACAGAGTGTCTTGTTGAGAACATATGTAGGACATGATTTTTTCCTGCAACAGGGAAAATAAAGTATAAGTTTTAAAGATTTATTCTTTAATAAAGGATCTCAAAGCCAGCTTTAGAAAAAGGA
+
CCCCCFFFFFFFGGGGGGGGGGHHHHHHHHHHHHHGHHHGHHHHHHHHHHHGGHHHHHHHHHHHHHHHHHHHHHHHHHHHHHHHGHGHHHHHHHGGGGHHHHHHHHHHHHHHHHHHHHHHHHHHHHHHHHHHHHHHHHHHHHHHHHHHHHHHHHHHHHHHHHHGHHHHHGHHHHGHHHHHHGGHHHHHHHHHHHHHHFGHHHGHHHHHHHHHHHHHHHHHHHHHHHHGHHHGHHHHHGFHHHHGHGHGGDG
@M05620:45:000000000-G6HP7:1:1101:9832:5659 1:N:0:99
ATCTCTATCTCCTAAAAACCTGTTTAGATTTGGAGATAGACCTTCAGGTTTTTCATCATTTTCTGCATGAATTATACATTGACCACGTTCCAGCGTGGTCAGTTTGCAGCATTCTGTTATTTTGTTTGACAGAGTGTCTTGTTGAGAACATATGTAGGACATGATTTTTTCCTGCAACAGGGAAAATAAAGTATAAGTTTTAAAGATTTATTCTTTAATAAAGGATCTCAAAGCCAGCTTTAGAAAAAGGA
+
CCCCCFFFFFFFGGGGGGGGGGHHHHHHHHHHHHHHHHHHHHHHHHHGHHHGGHHHHHHHHHHHHHHHHHHHHHHHHHHHHHHHHHGGHHHHHHGGGGHHHHHHHHHHGHGHHHHHHHHHHHHHHHHHHHHHHGHHHHHHHHHHHHHHHHHHHHHHHHHHHHHGHHHHHGHHHHHHHHHHHGGHHHHHHHHHHGHHHHHHGHHHHGHHHHHHHGHHGHHHHHHHHHHHHHHHHHHHHGHHHHHHHHHHGFG
@M05620:45:000000000-G6HP7:1:1101:15646:5667 1:N:0:99
ATCTCTATCTCCTAAAAACCTGTTTAGATTTGGAGATAGACCTTCAGGTTTTTCATCATTTTCTGCATGAATTATACATTGACCACGTTCCAGCGTGGTCAGTTTGCAGCATTCTGTTATTTTGTTTGACAGAGTGTCTTGTTGAGAACATATGTAGGACATGATTTTTTCCTGCAACAGGGAAAATAAAGTATAAGTTTTAAAGATTTATTCTTTAATAAAGGATCTCAAAGCCAGCTTTAGAAAAAGGA
+
BABBBFFFFFFFGGGGGFGGGGDGHHHHHHHHHGHHGHHHHHGHHHHHHHHGGHHHHHHHHHHHHGHHHGHHHHHGHHHHHHHHHHGHHHHHHHGFGGHHHHHHHHHHHHHHHHGHHHHHHHHHHHHHGHHHHHFHHHHHHHHHHHHHHHHHHHHHHHHHHHHHHHHHHGHHHGHHHHHHHGGHHHHHHHHHHHHHHHHGHHHHHHHHHHHHHHHHHGHHHGBGHHHHGHHHHHHHHGHHHHHEFCFFGGH
@M05620:45:000000000-G6HP7:1:1101:22465:5676 1:N:0:99
CATCCTGACCCTGAAGTACCCCATTGAGCATGGCATCGTCACCAACTGGGACGACATGGAGAAGATCTGGCACCACACCTTCTACAACGAGCTGCGCGTGGCCCCGGAGGAGCACCCAGTGCTGCTGACCGAGGCCCCCCTGAACCCCAAGGCCAACAGAGAGAAGATGACTCAGGTGAGGCTCGGCCGACGCCCGTGCTCCTCCCGTCCTTTCCCCAGTCATTTTCTGCCCGGCTTGATTTCTGACATTT
+
BAABBFFFFFFFGCFGGGGGGGGHHHHHHHHHHHHHHGHHHGHGHGHHHHHHGGGGGHHHHHHHHHHHHHHHHGHHHGGHHHHHHHHHGGGGGHHGGGGGGGHHGGGGGGGGHHHHGGGHHHHHHHGHHHGGGGGGGGGGGGGHHHGG?:GFHHGEGGGFGGGEFGGGGGGGGGGGGGGGGGGGBBFFBBBB<BBB@DBEFFFFFFFFFFFFFFFFFFDFFEFFFFFFFFFFBBBB?;.BFFFFBBFFFF/
@M05620:45:000000000-G6HP7:1:1101:6487:5681 1:N:0:99
TACCTGTACTGGGGAAGCATTTGAATATCCCCCCATGGTGATGGGGACGGAGAACTGCTCCATAAACACAGGCAACGTGCCTAACTTTCCCGGGAAGATGAAGTCAAAGAGCGACCACAGCTCTCGGAGGTTATTTTGCATCGGTGAGCCAGACAGAATGATCCGATGAGGGGTGCGAAACTATTTGAGGAAAGGAAGCACCTTTTTATTAAATTTACCTTTTAGCAATCGCCATTCCTACCCTAAAGATC
+
AABBAFFFFFFFGGGGGGGGGGHHGHHHHHHGGGGHHHFGGHHHHGGGGGGGGGHHHHHHHGHHHHHHHHHHGGHHGHHHHHHHHHHHHHHGGGGGGHHHHHHHHHHHHHHHGGGGGHHHHHHHHGGGGGEHHHHHHHHHHHGGGGGHHHHHHGGHHHHHGHHHHGGGHGHGGCEGGDCFGGGGGGGGGGCFFGFBFGGGGEFFFFFFFFFFFFFFFFFFFFFFFFFFFFEFFFEFFFFFFFFFFBFFFFB
@M05620:45:000000000-G6HP7:1:1101:21236:5681 1:N:0:99
CATCCTGACCCTGAAGTACCCCATTGAGCATGGCATCGTCACCAACTGGGACGACATGGAGAAGATCTGGCACCACACCTTCTACAACGAGCTGCGCGTGGCCCCGGAGGAGCACCCAGTGCTGCTGACCGAGGCCCCCCTGAACCCCAAGGCCAACAGAGAGAAGATGACTCAGGTGAGGCTCGGCCGACGCCCGTGCTCCTCCCGTCCTTTCCCCAGTCATTTTCTGCCCGGCTTGATTTCTGACATTT
+
CDDDCFFFFFFFGGGGGGGGGGGHHHHHHHHHHHHHHGHHHGHHHGHHHHHHGGGGGHHHHHHHHHHHHHHHHGHHHGGHHHHHHHHHGGGGGHHGGGGGGGHHGGGGGGGGHHHHGGHHHHHHHHHHHHGGGGGGGGGGGGHHHHGGGGHGHHGGGGGGGGGGGGGGGGGGGGGGGGGGGGGGFFFFFFFFFFFFCFFFFFFFFFFEFFFFFFFFFFFFFFFFFFFFFFFFDFFFFFFFFFFFFFFFFF0
@M05620:45:000000000-G6HP7:1:1101:6507:5690 1:N:0:99
TACCTGTACTGGGGAAGCATTTGAATATCCCCCCATGGTGATGGGGACGGAGAACTGCTCCATAAACACAGGCAACGTGCCTAACTTTCCCGGGAAGATGAAGTCAAAGAGCGACCACAGCTCTCGGAGGTTATTTTGCATCGGTGAGCCAGACAGAATGATCCGATGAGGGGTGCGAAACTATTTGAGGAAAGGAAGCACCTTTTTATTAAATTTACCTTTTAGCAATCGCCATTCCTACCCTAAAGATC
+
BBBBBFFFFF@FG?FEFGGGGGFGFGHFHHHGGGGHHHHHFHAGHGEEAEEFEHHHHHHHHFHFHGHHHHHHGHHHGHHGHHHBHHHHHHHGEGGGGHHHFHFGGGHHFGGH/>CDDHFFFHHHGGEDGGDHHHHHHHGHHH.<EAF0FHHHHGHGHGHGHHHGHGGGHGHFDCCGGG@ABGGGGGGGGGFGGFFB/.CBFAFFFFFEFFFFFFFFFFBFBFFFB/:9FFAADAEFFFFFFFFFFFF/FFF
@M05620:45:000000000-G6HP7:1:1101:6472:5691 1:N:0:99
TACCTGTACTGGGGAAGCATTTGAATATCCCCCCATGGTGATGGGGACGGAGAACTGCTCCATAAACACAGGCAACGTGCCTAACTTTCCCGGGAAGATGAAGTCAAAGAGCGACCACAGCTCTCGGAGGTTATTTTGCATCGGTGAGCCAGACAGAATGATCCGATGAGGGGTGCGAAACTATTTGAGGAAAGGAAGCACCTTTTTATTAAATTTACCTTTTAGCAATCGCCATTCCTACCCTAAAGATC
+
AAABBFFFFFFFGGFAEGFGGGHGGGFHHHHGGGGHHHGHEHHHHGGGGGDEGHHHHBGHHFHGGHFGHHHHGEHGGHHHHHHGHHHHGGHFEGCGGCGHDFHHHHHHHGHHGCCDCHHHFHHHHGGFGGCGHHHHHHGFHHGGGGGHFHHHHEHHFFHHFGHHGCEDGHHGGFGGGDFFGGGGGGGGGF9BBFFFFFCBFF/FFFFFFFFFFFFFFBFFFFFFFFFFFFEEADAF;9FFBFFFFBBFFF/
@M05620:45:000000000-G6HP7:1:1101:22460:5693 1:N:0:99
CATCCTGACCCTGAAGTACCCCATTGAGCATGGCATCGTCACCAACTGGGACGACATGGAGAAGATCTGGCACCACACCTTCTACAACGAGCTGCGCGTGGCCCCGGAGGAGCACCCAGTGCTGCTGACCGAGGCCCCCCTGAACCCCAAGGCCAACAGAGAGAAGATGACTCAGGTGAGGCTCGGCCGACGCCCGTGCTCCTCCCGTCCTTTCCCCAGTCATTTTCTGCCCGGCTTGATTTCTGACATTA
+
DDDDDFFFFFFFGGGGGGGGGGGHHHHHHHGHHHHHHGHHHGHHHGHHHHHHGGGGGHHHHHHHHHHHHHHHHGHHHGGHHHHHHHHHGGGGGHHGGGGGGGHHGGGGGGGGHHHHGGHHHHHHHHHHHHGGGGGGGGGGGGHHHHGGGGHGHHGGGGGGGGGGGGGGGGGGGGGGGGGGGGGGFFFFFFFFFFFF@DFFFFFFFFFEFFFFFFFFFFFFFFFFFFFFFFFFFFFFFFFFFFFFFFFFFF0
@M05620:45:000000000-G6HP7:1:1101:6488:5702 1:N:0:99
TACCTGTACTGGGGAAGCATTTGAATATCCCCCCATGGTGATGGGGACGGAGAACTGCTCCATAAACACAGGCAACGTGCCTAACTTTCCCGGGAAGATGAAGTCAAAGAGCGACCACAGCTCTCGGAGGTTATTTTGCATCGGTGAGCCAGACAGAATGATCCGATGAGGGGTGCGAAACTATTTGAGGAAAGGAAGCACCTTTTTATTAAATTTACCTTTTAGCAATCGCCATTCCTACCCTAAAGATC
+
CCCCCFFFFFFFGGGGGGGGGGHHHHHHHHHGGGGHHHGHHHHHHGGGGGGGGHHHHHHHHHHHHHHHHHHHGHHHGHHHHHHHHHHHHHHGGGGGGHHHHFHHHHHHHHHHGGGGGHHHHHHHHGGGGGGHHHHHHHHHHHGGGGGGHHHHHGHHHHHHHHHHHGGGHHHGGFGGGGFCGGGGGHGGGGFGGGFFGGGFGFFFFFFFFFFFFFFFFFFFFFFHFFFEFFFFFFFFFFFFFFFFFFFFFFF
@M05620:45:000000000-G6HP7:1:1101:5809:5706 1:N:0:99
ATCTCTATCTCCTAAAAACCTGTTTAGATTTGGAGATAGACCTTCAGGTTTTTCATCATTTTCTGCATGAATTATACATTGACCACGTTCCAGCGTGGTCAGTTTGCAGCATTCTGTTATTTTGTTTGACAGAGTGTCTTGTTGAGAACATATGTAGGACATGATTTTTTCCTGCAACAGGGAAAATAAAGTATAAGTTTTAAAGATTTATTCTTTAATAAAGGATCTCAAAGCCAGCTTTAGAAAAAGGA
+
BBBBBFFFFFFFGFGFBFFGGGHHHHFBGHHGGHHGGFFBEEHHHEHFFGHGGHHHHGFHHHHHFHHGFFHGFHHHHFHHHGGHGHGGGHFHHGGEAEGHHHHHHHHHHHHGHHHFHHHHHHHHFHHHGHHHHHDFHHHHHHHGHC/FFHHHHGHFHGFFHGGGHHHHHGHHHHFGHHGHH//CCCFF<G<GHHGHGHHHHHHHFHHHHHGHHHHHHHHHDHHHHHHHHHEGHHAHHGHHHHGHFCFCFGF
@M05620:45:000000000-G6HP7:1:1101:11773:5735 1:N:0:99
ATCTCTATCTCCTAAAAACCTGTTTAGATTTGGAGATAGACCTTCAGGTTTTTCATCATTTTCTGCATGAATTATACATTGACCACGTTCCAGCGTGGTCAGTTTGCAGCATTCTGTTATTTTGTTTGACAGAGTGTCTTGTTGAGAACATATGTAGGACATGATTTTTTCCTGCAACAGGGAAAATAAAGTATAAGTTTTAAAGATTTATTCTTTAATAAAGGATCTCAAAGCCAGCTTTAGAAAAAGGA
+
CCCCCFFFFFFFGGGGGGGGGGHHHHHHHHHHHHHHHHHHHHHHHHHHHHHGGHHHHIHHHHHIHHHHHHHHHHHHHHHHHHHHHHGHHHHHHHGGGGHHHHHHHHHHHHHHHHHHHHHHHHHHHHHHHHHHHHHHHHHHHHHHHHHHHHHHHHHHHHHHHHHHHHHHHGHHHHHHHHHHHGGHHHHHHHHHHHHHHHHHHHHHHHHHHHHHHHHHHHHHHHHHHHHHHHHHHHHHHGHHHHHHHGHHGGH
@M05620:45:000000000-G6HP7:1:1101:8553:5737 1:N:0:99
ATCTCTATCTCCTAAAAACCTGTTTAGATTTGGAGATAGACCTTCAGGTTTTTCATCATTTTCTGCATGAATTATACATTGACCACGTTCCAGCGTGGTCAGTTTGCAGCATTCTGTTATTTTGTTTGACAGAGTGTCTTGTTGAGAACATATGTAGGACATGATTTTTTCCTGCAACAGGGAAAATAAAGTATAAGTTTTAAAGATTTATTCTTTAATAAAGGATCTCAAAGCCAGCTTTAGAAAAAGGA
+
CCCCCFFFFFFFGGGG4BFGGGHHHHHHHHHHHHHHHHHHHHHHGHHHHHHGGHHHHHHHHHHIIHHHHHHHHHHHHHHHHGHHHHGHHHHHHHGGGGHHHHHHHHHHHHHHHHHHHHHHHHHHHHHHHHHHHHHHHHHHHHHHHHGHHHHHHHHHHHHHHHHHHHHHHGHHHHHHHHHHHGGHHHHHGHHHHHHHH>FHHHHHHHHHHHHHHHHHHHHHGHHHGHHHHHGHHGHHHGHHHHHGHHHHGGH
@M05620:45:000000000-G6HP7:1:1101:8921:5747 1:N:0:99
CATCCTGACCCTGAAGTACCCCATTGAGCATGGCATCGTCACCAACTGGGACGACATGGAGAAGATCTGGCACCACACCTTCTACAACGAGCTGCGCGTGGCCCCGGAGGAGCACCCAGTGCTGCTGACCGAGGCCCCCCTGAACCCCAAGGCCAACAGAGAGAAGATGACTCAGGTGAGGCTCGGCCGACGCCCGTGCTCCTCCCGTCCTTTCCCCAGTCATTTTCTGCCCGGCTTGATTTCTGACATTT
+
CCCCCFFFFFFFGGGGGGGGGGGHHHHHHHHHHHHHHGHHHGHHHGHHHHHHGGGGGHHHHHHHHHHHHHHHHGHHHGGHHHHHHHHHGGGGGHHGGGGGGGHHGGGGGGGGHHHHGGHGGHHHHHHHHHGGGGGGGGGGGGHHHHGGGGHGHHGGGGGGGGGGFGGFGGGGGGGGGGGGGGGGFFEFFAFFFFFF=DFFFFFFFFFADFAFFFFFFFFFFFFFFFFBFBFFDFCFDFAFFFFFFFFFFF/
@M05620:45:000000000-G6HP7:1:1101:8568:5748 1:N:0:99
ATCTCTATCTCCTAAAAACCTGTTTAGATTTGGAGATAGACCTTCAGGTTTTTCATCATTTTCTGCATGAATTATACATTGACCACGTTCCAGCGTGGTCAGTTTGCAGCATTCTGTTATTTTGTTTGACAGAGTGTCTTGTTGAGAACATATGTAGGACATGATTTTTTCCTGCAACAGGGAAAATAAAGTATAAGTTTTAAAGATTTATTCTTTAATAAAGGATCTCAAAGCCAGCTTTAGAAAAAGGA
+
CCCCCFFFFFFFGGGGGGGGGGHHHHHHHHHHHHHHHHHHHHHHHHHHHHHGGHHHHHIHHHIIHHHHHHHHHHHHHHHHHHHHHHGHHHHHHHGGGGHHHHHHHHHHHHHHHHHHHHHHHHHHHHHHHHHHHHGHHHHHHHHHHHHHHHHHHHHHHHHHHHHHHHHHHGHHHHHHHHHHHGGHHHHHHHHHHHHHHFGHHHHHHHHHHGHHHHHHHHHGHGHHHHHHHGHHHHHHHGHHHHHHGHHHGGH
@M05620:45:000000000-G6HP7:1:1101:18842:5752 1:N:0:99
AGATTACTGCAACAGTTCCCCCTGGACCTGGAAAAGTTTCTTGCCTGGCTTACAGAAGCTGAAACAACTGCCAATGTCCTACAGGATGCTACCCGTAAGGAAAGGCTCCTAGAAGACTCCAAGGGAGTAAAAGAGCTGATGAAACAATGGCAAGTAAGTCAGGCATTTCCGCTTTAGCACTCTTGTGGATCCAATTGAACAATTCTCAGCATTTGTACTTGTAACTGACAAGCCAGGGACAAAACAAAGAT
+
BABAAFFFFFFFGGGGGGGGGGGFHHHHHFFHGHHHAFHHHGHGGHHHHHHGHHHGHHHHHHHHHHHHHHHHHHHHHHHHHHHHGGHHHHHFHHGEEFHHGHHGGGHHGHHHHGHHHHHHHHHGEAGFHGHHFEHHFHFHHGGGHHHFFHHGHGHHHHHHHGGHHHHHHHGGGGGHHHHHHHHHHDHGGHHHGHFHHBGHFFHHGHHHHHGFFFC;GFHFHHHGFFHGHHHHGGBAEDEEGFFFGGGGFGB
@M05620:45:000000000-G6HP7:1:1101:8942:5759 1:N:0:99
CATCCTGACCCTGAAGTACCCCATTGAGCATGGCATCGTCACCAACTGGGACGACATGGAGAAGATCTGGCACCACACCTTCTACAACGAGCTGCGCGTGGCCCCGGAGGAGCACCCAGTGCTGCTGACCGAGGCCCCCCTGAACCCCAAGGCCAACAGAGAGAAGATGACTCAGGTGAGGCTCGGCCGACGCCCGTGCTCCTCCCGTCCTTTCCCCAGTCATTTTCTGCCCGGCTTGATTTCTGACATTA
+
DDDDDFFFFFFFGGGGGGGGGGGHHHHHHHHHHHHHHGHHHGHHHGHHHHHHGGGGGHHHHHGHHHHHHHHHHGHHHGGHHHHHHHHHGGGGGHHGGGEGGGHHGGGGGGGGHHHHGGHGHHHHHHHHHHGGGGGGGGGGGGHHHHGGGGHGHHGGGGGGGGGGGGGFGGGGGGGGGGGGGGGGFFFFFFFFFFFFFDFFFFFFFFFEFFFFFFFFFFFFFFFFFFFFFFFF?DFFFFFFFFFFFFFFFF:
@M05620:45:000000000-G6HP7:1:1101:15754:5765 1:N:0:99
ATCTCTATCTCCTAAAACCTGTTTAGATTTGGAGATAGACCTTCAGGTTTTTCATCATTTTCTGCATGAATTATACATTGACCACGTTCCAGCGTGGTCAGTTTGCAGCATTCTGTTATTTTGTTTGACAGAGTGTCTTGTTGAGAACATATGTAGGACATGATTTTTTCCTGCAACAGGGAAAATAAAGTATAAGTTTTAAAGATTTATTCTTTAATAAAGGATCTCAAAGCCAGCTTTAGAAAAAGGAA
+
CCCCCFFFFFFFGGGGGGGGGGHHAGHHHHHHHHHHHHHHHHHHHHHHHHGGHHHHHHHHHIHHHHHHHHHHHHHHHHHHHHHHHGHHHHHHHGGGEHHGHHHHHHHHHHHHHHHHHHHHHHFHHHHHHHHHHHHHHHHHHHHHHHHHHHHHHFGFHHHHHHHHHHHHGHHHHHHHHHHHGGHHHHHGGHGFHHHHGHHHHHHHHHHHHHHHHHHHHHHHDGFFHHHHHHHHHHHHGHHHHHFHGHHGDHH
@M05620:45:000000000-G6HP7:1:1101:22446:5780 1:N:0:99
ATCTCTATCTCCTAAAAACCTGTTTAGATTTGGAGATAGACCTTCAGGTTTTTCATCATTTTCTGCATGAATTATACATTGACCACGTTCCAGCGTGGTCAGTTTGCAGCATTCTGTTATTTTGTTTGACAGAGTGTCTTGTTGAGAACATATGTAGGACATGATTTTTTCCTGCAACAGGGAAAATAAAGTATAAGTTTTAAAGATTTATTCTTTAATAAAGGATCTCAAAGCCAGCTTTAGAAAAAGGA
+
CDDCDFFFFFFFGGGGGGGGGGHHHHHHHHHHHHHHHHHHHHHHHHHHHHHGGHHHHIHHHHHHIHHHHHHHHHHHHHHHHHHHHHGHHHHHHHGGGGHHHHHHHHHHHHHHHHHHHHHHHHHHHHHHGHHHHHHHHHHHHHHHHHHHHHHHHHHHHHHHHHHHHHHHHGHHHHHHHHHHHGGHHHHHHHHHHHHHHHHHHHGHHHHHHHHHHHHHHHHHHHHHHHHHHGGHHHHHHGHHHHHGHHGHGGH
@M05620:45:000000000-G6HP7:1:1101:15734:5782 1:N:0:99
ATCTCTATCTCCTAAAACCTGTTTAGATTTGGAGATAGACCTTCAGGTTTTTCATCATTTTCTGCATGAATTATACATTGACCACGTTCCAGCGTGGTCAGTTTGCAGCATTCTGTTATTTTGTTTGACAGAGTGTCTTGTTGAGAACATATGTAGGACATGATTTTTTCCTGCAACAGGGAAAATAAAGTATAAGTTTTAAAGATTTATTCTTTAATAAAGGATCTCAAAGCCAGCTTTAGAAAAAGGAA
+
CCCCCFFFFFFFGGGGGGGGGGHHGHHHHHHHHGHHHHHHHHHHHHHHHHGGHGHHHHHHHIHIHHHHHHHHHHHHHHHHHHHHHGHHHHGHHGGGGHHHHHHHHHHHHHHHHHHHHHHHHHGHHHHHHHHHHHHHHHHHHHHHHGFHHHHHHHHHHHHHHHHHHHHHGHHHHHGHHGHHGGHHHHHGHHGGHHHHFHHHHGHHHHHHHHHHHHHGGGHFHGDHHHHHHGGHHHHHGHHHHHHHHHGGDHH
@M05620:45:000000000-G6HP7:1:1101:15752:5783 1:N:0:99
ATCTCTATCTCCTAAAACCTGTTTAGATTTGGAGATAGACCTTCAGGTTTTTCATCATTTTCTGCATGAATTATACATTGACCACGTTCCAGCGTGGTCAGTTTGCAGCATTCTGTTATTTTGTTTGACAGAGTGTCTTGTTGAGAACATATGTAGGACATGATTTTTTCCTGCAACAGGGAAAATAAAGTATAAGTTTTAAAGATTTATTCTTTAATAAAGGATCTCAAAGCCAGCTTTAGAAAAAGGAA
+
CCCCCFFFFFFFGGGGGGGGGGHHFHHHHHHHHHHHHHHHHHHHHHHHHHGGHHHHHHHHHIIIHGHHHHHHHHHHHHHHGHHHHGHHHHHHHGGGGHHHHHHHHHHHHHHHHHHHHHHHHHGHHHHHHHHHHHHHHHHHHHHHHHHHHHHHHHHHHHHHHHHHHHHHGHHHHHHHHHHHGGHHHHHHHHGHHHHHGHHHHHHHHHHHHHHHHHHHFGHGGHGHHHHHHHHHHHHHGHHHHHHHGHGGGHH
@M05620:45:000000000-G6HP7:1:1101:8789:5799 1:N:0:99
AAACCAAGCAGACACTCACCGCTCCCTCGCCACAGGCCAATAGTTTGTCCTCACTGAGTTGGCAACAAGTGGCTGCTGTGGCTGCCATTTTTCTGGTGATGGCCATCAGCTCCGACGAGGTCAGCTGGGGGGCTTTCTTTGTGTAAGCAACGAGAAACCTGAAAGAAGCATTTTTTAACTAAGTCCTGCTGAGTCATTCATGAGTTTTTAGCCGCCTTGCTTCTTCTCACAGACTCTCTACTCTCATGCCA
+
CCCCCBBFCFFFGGGGGGGGGGGGGGHHGGGGGHHHGGHHHHHGHHHHHHHHHHHHHHHHHHHHHHHHHHHHGHGGHHHHHHHGGHGHHHHHHHHHHHHHHHHHHHHHHHHHHGGGGGGGEHHHHHHHGGGGGGGGGGGGGGGGGGFFBFFFFFFFFFFFFFFFFFFFFFFFFFFFFFFFFFFFFFFFFFFFFBFFFFFFFFFFFFFFFFFFFFFFFFFFFFFFFFFFFFFFFFFFFFFFFFFFFFFFFFF
@M05620:45:000000000-G6HP7:1:1101:22455:5801 1:N:0:99
ATCTCTATCTCCTAAAAACCTGTTTAGATTTGGAGATAGACCTTCAGGTTTTTCATCATTTTCTGCATGAATTATACATTGACCACGTTCCAGCGTGGTCAGTTTGCAGCATTCTGTTATTTTGTTTGACAGAGTGTCTTGTTGAGAACATATGTAGGACATGATTTTTTCCTGCAACAGGGAAAATAAAGTATAAGTTTTAAAGATTTATTCTTTAATAAAGGATCTCAAAGCCAGCTTTAGAAAAAGGA
+
BBBBBFDFFFFFGGGGGGGG4BFFHFHFHFHGHHFGGHH5EBGFHFHHFHHEFHHFHFGHHEGHFGHFGAAADEHHEEAHHFGHHFGE1GHB5GEEEE?FGGEGHFFHFFHHEHHHGG4FHFHHHHHHGHHGFFGDGGFHHHFC4BFDGFFHFHHHHHHHHGHGDGHHFBHHHBFHGHHHEA/?FCGHHGD?GFFFGDGDFHCGFFGHHDGHGHHHHHHFDDDD/GHHFHGFDHHHHGFGHHHHHHHGDCC
@M05620:45:000000000-G6HP7:1:1101:19335:5812 1:N:0:99
ATCTCTATCTCCTAAAAACCTGTTTAGATTTGGAGATAGACCTTCAGGTTTTTCATCATTTTCTGCATGAATTATACATTGACCACGTTCCAGCGTGGTCAGTTTGCAGCATTCTGTTATTTTGTTTGACAGAGTGTCTTGTTGAGAACATATGTAGGACATGATTTTTTCCTGCAACAGGGAAAATAAAGTATAAGTTTTAAAGATTTATTCTTTAATAAAGGATCTCAAAGCCAGCTTTAGAAAAAGGA
+
CDCDDFFFFFFFGGGGGGGGGGHHHHHHHHHHHHHHHHHHHHHHHHHHHHHGGHHHHHHIHHIIIHHHHHHHHHHHHHHHHHHHHHGHHHHHHHGGGGHHHHHHHHHHHHHHHHHHHHHHHHHHHHHHHHHHHHHHHHHHHHHHHHHHHHHHHHHHHHHHHHHHHHHHHGHHHHHHHHHGHGGHHHHHHHHHHHHHHHHHHHHHHHHHHHHHHHHHHHHHHHGHHHGHHGHHGHHHHGHHHHHHHHHGGGH
@M05620:45:000000000-G6HP7:1:1101:24544:5814 1:N:0:99
ATCTCTATCTCCTAAAAACCTGTTTAGATTTGGAGATAGACCTTCAGGTTTTTCATCATTTTCTGCATGAATTATACATTGACCACGTTCCAGCGTGGTCAGTTTGCAGCATTCTGTTATTTTGTTTGACAGAGTGTCTTGTTGAGAACATATGTAGGACATGATTTTTTCCTGCAACAGGGAAAATAAAGTATAAGTTTTAAAGATTTATTCTTTAATAAAGGATCTCAAAGCCAGCTTTAGAAAAAGGA
+
>>1>AFFFFFFFGGGGGGGGFGEGGEGHFHHHHBGGCGHFHHFHHFGHGHHCGHHHHHHGHHHHFHHHHFDEFGHHHHFHHFEGBEEFGHGHGHEEEFHHFGFFFHHHHHHHHHGHGFGHHFHHCHHHGHFHGGEGFGGHHFHHHGFEGHGHHHFGHHGHEGHHHHHHHCHFGHEFGHHGHGFFHF?GDGHFHFGHHGGHHHFFGBGHHFHHHFGGGHHHEHHFGHHHHHHHHFHFGGHHHBF0CFGFFGG
@M05620:45:000000000-G6HP7:1:1101:21348:5821 1:N:0:99
AAACCAAGCAGACACTCACCGCTCCCTCGCCACAGGCCAATAGTTTGTCCTCACTGAGTTGGCAACAAGTGGCTGCTGTGGCTGCCATTTTTCTGGTGATGGCCATCAGCTCCGACGAGGTCAGCTGGGGGGCTTTCTTTGTGTAAGCAACGAGAAACCTGAAAGAAGCATTTTTTAACTAAGTCCTGCTGAGTCATTCATGAGTTTTTAGCCGACTTGCTTCTTCTCACAGACTCTCTACTCTCATGCCA
+
CCCCCCCFCFFFGGGGGGGGGGGGGGHHGGGGGHHHGGHHHHHHHHHHHHHHHHHHHHHHHHHHHHHHHHHHGHGGHHHHHHHGGHHHHHHHHHHHHHHHHHHHHHHHHHHHHGGGGGGGFHFHHHHHGGGGGGGGGGGGGGGGGGFFFFFFFFFFFFFFFFFFFFFFFFFFFFFFFFFFFFFFFFFFFFFFFFFFFFFFFFFFFFFFFFFFFFFFFFFFFFFFFFFFFFFFFFFFFFFFFFFFFFFFFFF
@M05620:45:000000000-G6HP7:1:1101:8526:5823 1:N:0:99
ATCTCTATCTCCTAAAAACCTGTTTAGATTTGGAGATAGACCTTCAGGTTTTTCATCATTTTCTGCATGAATTATACATTGACCACGTTCCAGCGTGGTCAGTTTGCAGCATTCTGTTATTTTGTTTGACAGAGTGTCTTGTTGAGAACATATGTAGGACATGATTTTTTCCTGCAACAGGGAAAATAAAGTATAAGTTTTAAAGATTTATTCTTTAATAAAGGATCTCAAAGCCAGCTTTAGAAAAAGGA
+
CCCCCFFFFFFFGGGGGGGGGGHHHHHHHHHHHHHHHHHHHHHHHHHHHHHGGHHHHHHHHHHHIHHHHHHHHGHHHHHHHHHHHHGHHHHHHHGGGGHHHHHHHHHHHHHHHHHHHHHHHHHHHHHHGHHHHHGHHHHHHHHHHHGHHHHHHHHHHHHHHHHHHHHHHGHHHHHHHHHHHGGHHHHHHHHHHHGHHFGHHGGHHHHHHGHHHHHHGHHHHFHHHHHHHGHHHFHHHGHHHHHHGGFHGGH
@M05620:45:000000000-G6HP7:1:1101:8946:5829 1:N:0:99
ATCTCTATCTCCTAAAAACCTGTTTAGATTTGGAGATAGACCTTCAGGTTTTTCATCATTTTCTGCATGAATTATACATTGACCACGTTCCAGCGTGGTCAGTTTGCAGCATTCTGTTATTTTGTTTGACAGAGTGTCTTGTTGAGAACATATGTAGGACATGATTTTTTCCTGCAACAGGGAAAATAAAGTATAAGTTTTAAAGATTTATTCTTTAATAAAGGATCTCAAAGCCAGCTTTAGAAAAAGGA
+
CCCCCFFFFFFFGGGGGGGGGGHHHHHHHHHHHHHHHHHHHHHHHHHHHHHGGHHHHHHHHHHHHHHHHHHHHHHHHHHHHHHHHHGHHHHHHHGFGGHHHHHHHHHHHHHHHHHHHHHHHHHHHHHHHHHHHHHHHHHHHHHHHHHHHHHHHHHHHHHHHHHHHHHHHGFHHDC2GF0CGGCGHHHFHHHDHDDGF1GHHDHHGFGGHHFHHHHHFHHBHHFGBGHHFHHHGGGGGEFHHEGGGHHHFG/
@M05620:45:000000000-G6HP7:1:1101:8959:5841 1:N:0:99
ATCTCTATCTCCTAAAAACCTGTTTAGATTTGGAGATAGACCTTCAGGTTTTTCATCATTTTCTGCATGAATTATACATTGACCACGTTCCAGCGTGGTCAGTTTGCAGCATTCTGTTATTTTGTTTGACAGAGTGTCTTGTTGAGAACATATGTAGGACATGATTTTTTCCTGCAACAGGGAAAATAAAGTATAAGTTTTAAAGATTTATTCTTTAATAAAGGATCTCAAAGCCAGCTTTAGAAAAAGGA
+
BBBBBFFFFFFFGGGGGGGGGGHHHFHHHHHHHHHHHHHFHHHHHHHHHHHGGHHHHHHHHHHHHHHHHHHHHHHHHFHHHFHHHHGHHHHHHHGGGGHHHHHHHHHHHHHHHHHHHHHHHHHHHHHHHHHHHHHHHHHHHHHHHHGHHHHHHHHHHHHHHHHHHHHHHGHHHHHHHHHHHGGHHHHHHHHHHGHHHGHHHHHHHHHHHGHHHHHHHGHHHHHHHHHHHGHHHHHHHGHHHHHHHHHHGGG
@M05620:45:000000000-G6HP7:1:1101:11694:5903 1:N:0:99
AGATTACTGCAACAGTTCCCCCTGGACCTGGAAAAGTTTCTTGCCTGGCTTACAGAAGCTGAAACAACTGCCAATGTCCTACAGGATGCTACCCGTAAGGAAAGGCTCCTAGAAGACTCCAAGGGAGTAAAAGAGCTGATGAAACAATGGCAAGTAAGTCAGGCATTTCCGCTTTAGCACTCTTGTGGATCCAATTGAACAATTCTCAGCATTTGTACTTGTAACTGACAAGCCAGGGACAAAACAAAGAT
+
BBABBFFFFFFDGAFFGGGGGGGGHGHHHHHFHGHHHHHHHHHHHHHHHHHFGFGFFFGHHGHHGHHHHHHHHFGHHHHHHHGHHGHHGHHHHHGGG?GGGHHHHHHHGHHHHDHGHHHHHHHGGHGGHHFFHGHHHHHHHHHFHCGHHHHHFGHHHHHHHHFFCGHHHHGGGGG1FGHHHHHHHGHGDHHHH0GHHHHFHGGHHHHHHHFHHHHHHFHHHHHBGHHFFHCGGGGGGGGEEAFFFAFABFC
@M05620:45:000000000-G6HP7:1:1101:11680:5915 1:N:0:99
AGATTACTGCAACAGTTCCCCCTGGACCTGGAAAAGTTTCTTGCCTGGCTTACAGAAGCTGAAACAACTGCCAATGTCCTACAGGATGCTACCCGTAAGGAAAGGCTCCTAGAAGACTCCAAGGGAGTAAAAGAGCTGATGAAACAATGGCAAGTAAGTCAGGCATTTCCGCTTTAGCACTCTTGTGGATCCAATTGAACAATTCTCAGCATTTGTACTTGTAACTGACAAGCCAGGGACAAAACAAAGAT
+
AA?ABDFFFFFDGGGFGGGGGGGFHGHHHHF4CDBFHHHHHHHHHHHHHHHFHFGGFHHHGGFFGGGHHHHH3BGHHHHHHHHHH1GGGHHHHHGGGDGGBGHHHHHHGHGHHFHFHHHHHHHGGHGGFHFFHGHHHHHHHHGFHHHHHHHFGGHFHHHHGHGGCHHHHHGGGGGBFHHHHHHHHGHGBGHHH0GHGHHFHFGHHHHHGHFHHGHHHFGFGCGFHHHEFHGHHGGG.DFFEFFGGEEFFFG
@M05620:45:000000000-G6HP7:1:1101:24486:5964 1:N:0:99
TACCTGTACTGGGGAAGCATTTGAATATCCCCCCATGGTGATGGGGACGGAGAACTGCTCCATAAACACAGGCAACGTGCCTAACTTTCCCGGGAAGATGAAGTCAAAGAGCGACCACAGCTCTCGGAGGTTATTTTGCATCGGTGAGCCAGACAGAATGATCCGATGAGGGGTGCGAAACTATTTGAGGAAAGGAAGCACCTTTTTATTAAATTTACCTTTTAGCAATCGCCATTCCTACCCTAAAGATC
+
BBBCCFFFFFFFGGGGGGGGGGHHHHHHHHHGGGGHHHHHHHHHHGGGGGGGGHHHHHHHHHHHHHHHHHHHGHHHGHHHHHHHHHHHHHHGGGEEGHHHHHHHHHHHHHHHGGGG@HHHHHHHHGGGGGGHHHHHHHHHHHGGGGGHHHHHGGHHHFHHHHHHHGGGHHHFGFGGGGGGGGGGGGGGGGBFGGGGGGGGGFFFFFFFFFFEFFFFFFFFFFFFBFFFFFFFFBFFFFFFFFFFFFFFFFF
@M05620:45:000000000-G6HP7:1:1101:15040:5987 1:N:0:99
ATCTCTATCTCCTAAAAACCTGTTTAGATTTGGAGATAGACCTTCAGGTTTTTCATCATTTTCTGCATGAATTATACATTGACCACGTTCCAGCGTGGTCAGTTTGCAGCATTCTGTTATTTTGTTTGACAGAGTGTCTTGTTGAGAACATATGTAGGACATGATTTTTTCCTGCAACAGGGAAAATAAAGTATAAGTTTTAAAGATTTATTCTTTAATAAAGGATCTCAAAGCCAGCTTTAGAAAAAGGA
+
AAAA1@DFF@FF1FGD1AAE1AGHHHA1FGHHHHHHHED1AAGAFGGGGGHE/FFAGHAGHEFFBFG1DBA2EHHGG2AGE1FGFGAFGHF21FGG/E/B2EGFFGGFBBHBDGHHHH2B@GDGGHHHGHHHHHGFHFGHHBFF>FAHFFFHHHHHHE1CGHH1FGHH1BGGG1<GDGG0A//<?0?1F1FFFG1FG1=<DD11>1FGH1GHHHHHH0D0=0=DBDCFHHHGFGHHGGHHFHG00;:GCE/
@M05620:45:000000000-G6HP7:1:1101:15018:5999 1:N:0:99
ATCTCTATCTCCTAAAAACCTGTTTAGATTTGGAGATAGACCTTCAGGTTTTTCATCATTTTCTGCATGAATTATACATTGACCACGTTCCAGCGTGGTCAGTTTGCAGCATTCTGTTATTTTGTTTGACAGAGTGTCTTGTTGAGAACATATGTAGGACATGATTTTTTCCTGCAACAGGGAAAATAAAGTATAAGTTTTAAAGATTTATTCTTTAATAAAGGATCTCAAAGCCAGCTTTAGAAAAAGGA
+
DDCCDFFFFFFFGGGGGGGGGGHHHHHHHHHHHHHHHHHHHHHHHHHHHHHGGHHHHIHHHIHIHHHHHHHHHHHHHHHHHHHHHHGHHHHHHHGGGGHHHHHHHHHHHHHHHHHHHHHHHHHHHHHHHHHHHHHHHHHHHHHHHHHHHHHHHHHHHHHHHHHGHHHHGGHHHHHHHHHHHGGHHHHHHHHHGHHHHHHHHHHHHHHHHHHHHHHHHHHHHHHHHHHHHHHHHHHHHGHHHHHEHHHHGGH
@M05620:45:000000000-G6HP7:1:1101:23142:6030 1:N:0:99
ATCTCTATCTCCTAAAAACCTGTTTAGATTTGGAGATAGACCTTCAGGTTTTTCATCATTTTCTGCATGAATTATACATTGACCACGTTCCAGCGTGGTCAGTTTGCAGCATTCTGTTATTTTGTTTGACAGAGTGTCTTGTTGAGAACATATGTAGGACATGATTTTTTCCTGCAACAGGGAAAATAAAGTATAAGTTTTAAAGATTTATTCTTTAATAAAGGATCTCAAAGCCAGCTTTAGAAAAAGGA
+
BABBBFFFFFFFGGGFGCFGGGHHHFHGHHHHHHHHHFHHHHHHHDGHHHHGGH5GGFGHHHHHHHHHHFHHHHHHHHHHHHHHHHGHHHHHHHGGGGHHHHHHHHHHHHHHHHHHHHHHHHHHHHHHHHHHFGHHHHHHHHHHFGFGHHHGHHHHHGGHHHHGHHHHHGHHHHHHHHHGHGGGHG??F?FFGHDGGFHHHDG1GGHHHHHHHGHHHHGHGHDHHHGHHGGHHFGHHEHHHHFCCGHFFDG
@M05620:45:000000000-G6HP7:1:1101:23140:6051 1:N:0:99
ATCTCTATCTCCTAAAAACCTGTTTAGATTTGGAGATAGACCTTCAGGTTTTTCATCATTTTCTGCATGAATTATACATTGACCACGTTCCAGCGTGGTCAGTTTGCAGCATTCTGTTATTTTGTTTGACAGAGTGTCTTGTTGAGAACATATGTAGGACATGATTTTTTCCTGCAACAGGGAAAATAAAGTATAAGTTTTAAAGATTTATTCTTTAATAAAGGATCTCAAAGCCAGCTTTAGAAAAAGGA
+
DDDDDFFFFFFFGGGGGGGGGGHHHHHHHHHHHHHHHHHHHHHHHHHHHHHGGHHHHIHHHHIIHHHHHHHHHHHHHHHHHHHHHHGHHHHHHHGGGGHHHHHHHHHHHHHHHHHHHHHHHHHHHHHHHHHHHHHHHHHHHHHHHHHHHHHHHHHHHHHHHHHHHHHHHGHHHHHHHHHHHGGHHHGHHHHHHHHHHHHHHHHHHHHHHHHHHHHHHHHHHHHHHHHHHHHHHHHHHGHHHHHHHHHHGGH
@M05620:45:000000000-G6HP7:1:1101:25900:6051 1:N:0:99
AAACCAAGCAGACACTCACCGCTCCCTCGCCACAGGCCAATAGTTTGTCCTCACTGAGTTGGCAACAAGTGGCTGCTGTGGCTGCCATTTTTCTGGTGATGGCCATCAGCTCCGACGAGGTCAGCTGGGGGGCTTTCTTTGTGTAAGCAACGAGAAACCTGAAAGAAGCATTTTTTAACTAAGTCCTGCTGAGTCATTCATGAGTTTTTAGCCGCCTTGCTTCTTCTCACAGACTCTCTACTCTCATGCCA
+
CCCCCCCFCFFFGGGGGGGGGGGGGGHHGGGGGHHHGGHHHHHHHHHHHHHHHHHHHHHHHHHHHHHHHGHHGHGGHHHHHHHGGHHHHHHHHHHHHHHHHHHHHHHHHHHHHGGGGGGGFHHHHHHHGGGGGGGGGGGGGGGGGGFFFFFFFFFFFFFFFFFFFFFFFFFFFFFFFFFFFFFFFFFFFFFFFFFFFFFFFFFFFFFFFFFFFFFFFFFFFFFFFFFFFFFFFFFFFFFFFFFFFFFFFFF
@M05620:45:000000000-G6HP7:1:1101:12193:6065 1:N:0:99
ATCTCTATCTCCTAAAAACCTGTTTAGATTTGGAGATAGACCTTCAGGTTTTTCATCATTTTCTGCATGAATTATACATTGACCACGTTCCAGCGTGGTCAGTTTGCAGCATTCTGTTATTTTGTTTGACAGAGTGTCTTGTTGAGAACATATGTAGGACATGATTTTTTCCTGCAACAGGGAAAATAAAGTATAAGTTTTAAAGATTTATTCTTTAAAAAAGGATCTCAAAGCCAGCTTTAGAAAAAGGA
+
AABAAFFFFFDFGFGGD4AEGEDEF5FFEFAA5A44FGGGFFHHHGHFHHHFEH5FFEGFDFDFFGFEDGGGFHF5BBGDF5GG3F1GGHHGHFGAFEHFHHHHFFFHHHF3GFDFGFHH4G44BFGGFFFEHFHHHFFG?BFH4FHFH3??FDEEEF31FGF1BBGFB<CDHD10@<FG//F</0?F<1??FG1FF1==F<11<=><G1FFGGHHH0000-../:/::::00/:/:CGCF000<FGA../
@M05620:45:000000000-G6HP7:1:1101:23147:6068 1:N:0:99
ATCTCTATCTCCTAAAAACCTGTTTAGATTTGGAGATAGACCTTCAGGTTTTTCATCATTTTCTGCATGAATTATACATTGACCACGTTCCAGCGTGGTCAGTTTGCAGCATTCTGTTATTTTGTTTGACAGAGTGTCTTGTTGAGAACATATGTAGGACATGATTTTTTCCTGCAACAGGGAAAATAAAGTATAAGTTTTAAAGATTTATTCTTTAATAAAGGATCTCAAAGCCAGCTTTAGAAAAAGGA
+
BBBBBFFFFFFFGFGGGGGGGGHHHHHHHHHHHHHHHHHHHHHHHHHFHHHGGHHHHHHHHHHHHHHHHFHHHHHHHHHHHGHHHHGHHHHHHHGEGGHHHHHHHHHHHHHHHHHHHHHHHHHHHHHHHHHHGHHHHHHHHHHHHHGHHHHHHHHHHHHHHHHHHHHHHGHHHHHHHHHHGGGHHHHHFFHGHHHGHGHHHHHHHHHHHHHHHHHHHHHHFFHHHHHHHHHHHGHGHGHHHHGEHHHGGGH
@M05620:45:000000000-G6HP7:1:1101:12195:6083 1:N:0:99
ATCTCTATCTCCTAAAAACCTGTTTAGATTTGGAGATAGACCTTCAGGTTTTTCATCATTTTCTGCATGAATTATACATTGACCACGTTCCAGCGTGGTCAGTTTGCAGCATTCTGTTATTTTGTTTGACAGAGTGTCTTGTTGAGAACATATGTAGGACATGATTTTTTCCTGCAACAGGGAAAATAAAGTATAAGTTTTAAAGATTTATTCTTTAAAAAAGGATCTCAAAGCCAGCTTTAGAAAAAGGA
+
BAACCFFFFFFFGGGGGGGGGGHHHHHHHHHHHHHHHHHHHHHHHHHHHHHGGHHHHHHHIIIIHHHHHHHHHHHHHHHHHHHHHHGHHHHHHHGGGGHHHHHHHHHHHHHHHHHHHHHHHHHHHHHHHHHHHHGHHHHHHHHHHHHHHHHHHHHHHHHHHHHHHHHHHGHHHHHHHHHHHGGHHHHGHHHHHHHHHFHHHHHHHHHHHHHHHHHHHHHHHGFGHHHHHGHHHHHHHGHHHHHHHGGGGGG
@M05620:45:000000000-G6HP7:1:1101:7276:6115 1:N:0:99
AGATTACTGCAACAGTTCCCCCTGGACCTGGAAAAGTTTCTTGCCTGGCTTACAGAAGCTGAAACAACTGCCAATGTCCTACAGGATGCTACCCGTAAGGAAAGGCTCCTAGAAGACTCCAAGGGAGTAAAAGAGCTGATGAAACAATGGCAAGTAAGTCAGGCATTTCCGCTTTAGCACTCTTGTGGATCCAATTGAACAATTCTCAGCATTTGTACTTGTAACTGACAAGCCAGGGACAAAACAAAGAT
+
BABBBFFFFFFFGGGGGGGGGGGGHHHHHHHHHHHHGHHHHHHHHHHHHHHHHHHHHHHHHHHHHHHHHHHHHHHHHHHHHHHHHHHGHHHHHHGGGGHHHHFHHHHHGHHHHHHHHHHHHGHGGEGGHHHHHGHHHHHHHFGHHHHHHHHHHGHHHHHHHHHHHHHHHHGGGGGHHHGHHHHHHGHGHHHHHHHHHFHHHHHHHHHHHHHHHHHGHFHGHGHFHHHGGHHHEGFG?DEGAAFFGGGGGGG
@M05620:45:000000000-G6HP7:1:1101:9221:6119 1:N:0:99
AGATTACTGCAACAGTTCCCCCTGGACCTGGAAAAGTTTCTTGCCTGGCTTACAGAAGCTGAAACAACTGCCAATGTCCTACAGGATGCTACCCGTAAGGAAAGGCTCCTAGAAGACTCCAAGGGAGTAAAAGAGCTGATGAAACAATGGCAAGTAAGTCAGGCATTTCCGCTTTAGCACTCTTGTGGATCCAATTGAACAATTCTCAGCATTTGTACTTGTAACTGACAAGCCAGGGACAAAACAAAGAT
+
BAABBFFFFFDFGGGGGGGGGGGGHHHHHHHHHHHHHHHHHHHHHHHHHHHHHHHHHHHHHHHHHHHHHHHHHHHHHHHHHHHHHHHHHHFHHHGGGGHHHHEHHHHHGHHHHHFHHHHHHHHGGHFGHFHHHGHHHHHHHHHHHHHHHHHHHGHHHHHHHHFHHHHHHHGGGGGHHHHHHHHHHHHGHHHHH0GHHHHHHHHHHHHHHHHHHHHHHHHHHHHHHHHHFHHFGGFFGGGGEGGGGGGGGGG
@M05620:45:000000000-G6HP7:1:1101:16139:6124 1:N:0:99
CATCCTGTCCCTGAAGTACCCCATTGAGCATGGCATCGTCACCAACTGGGACGACATGGAGAAGATCTGGCACCACACCTTCTACAACGAGCTGCGCGTGGCCCCGGAGGAGCACCCAGTGCTGCTGACCGAGGCCCCCCTGAACCCCAAGGCCAACAGAGAGAAGATGACTCAGGTGAGGCTCGGCCGACGCCCGTGCTCCTCCCGTCCTTTCCCCAGTCATTTTCTGCCCGGCTTGATTTCTGACATTA
+
CCCCCFFFFFFFGGGGGGGGGGGGHHHHHHGHHHHHHGHHHGHHHGHHHHHHGGGGGHHHHHHHHHHGHHHHHGHHHGGHHHHHHHHHGGGGGHHGGGEGGGHHGGGGGGGGHHHHGGHGHHHHHHHGHHGGGGGGGGGGGGHHHHGGGGHGHHGGGGGGGGGGGGGGGGGGGGGGGGGGGGGGFFFFC>DFFFFFFFFFFFFFFFFEDFFFFFFFFFFFFFFFFFFBFFFFFAA-B-./BFFFFBBFFF/
@M05620:45:000000000-G6HP7:1:1101:10984:6154 1:N:0:99
AAACCAGAAGACATGAGGTCAGCTAGATCGGAAGAGCACACGTCTGAACTCCAGTCACCGGCTATGATCTCGTATGCCGTCTTCTGCTTGAAAAAAAAAAAATAAGCAGCCATCAGATCTTTTGTTTGCCCGCGTGTCTTGTTGAGCCCATATGTAGGACATGCTTTTTTCCTGCAACCGGGAAAATAAAGTCTCAGTTTTAACGATTTCTACTTTACTCCCGGATCTCACCGCCAGCTATATAACACTTA
+
CCCCCACFFFFFGGGGGGGGFGHHGHHHHHGGGGGHHHHHHGGHHGGFGHHHHHHHHHGGGGGGHHHH5GHHFFHHHHGGGHGHHHHHHH?GFHGCECEEC/0233?B2B/02@2<2@@2@F>2<??01FGA/@<@AB<<<1<.=<0<.<CC0<0000:C/:0C0;000:;CGF/B00.;?---./;0009;;00;C0;/;//;A:..9///;;9B/9B//..;-:9/B//.;-9--::/;://///////
@M05620:45:000000000-G6HP7:1:1101:20683:6167 1:N:0:99
CATCCTGACCCTGAAGTACCCCATTGAGCATGGCATCGTCACCAACTGGGACGACATGGAGAAGATCTGGCACCACACCTTCTACAACGAGCTGCGCGTGGCCCCGGAGGAGCACCCAGTGCTGCTGACCGAGGCCCCCCTGAACCCCAAGGCCAACAGAGAGAAGATGACTCAGGTGAGGCTCGGCCGACGCCCGTGCTCCTCCCGTCCTTTCCCCAGTCATTTTCTGCCCGGCTTGATTTCTGACATTA
+
CCDDDFFFFFFFGGGGGGGGGGGHHHHHHHHHHHHHHGHHHGHHHGHHHHHHGGGGGHHGHHHHGHHHHHHHHGHHHGGHHHHHHHHHGGGGGHHGGGGGGGHHGGGGGGGGHHHHGGHHHHHHHHHHHHGGGGGGGGGGGGGHHHGGGGHGHHGGGGGGGGGGGGGGGGGGGGGGGGGGGGGGFFFFFFFFFFFF>DFFFFFFFFFEFFFFFFFFFFFBFFFFFFFFFFFFFFFFFFFFFFFFFFFFFF0
@M05620:45:000000000-G6HP7:1:1101:22178:6188 1:N:0:99
CATCCTGACCCTGAAGTACCCCATTGAGCATGGCATCGTCACCAACTGGGACGACATGGAGAAGATCTGGCACCACACCTTCTACAACGAGCTGCGCGTGGCCCCGGAGGAGCACCCAGTGCTGCTGACCGAGGCCCCCCTGAACCCCAAGGCCAACAGAGAGAAGATGACTCAGGTGAGGCTCGGCCGACGCCCGTGCTCCTCCCGTCCTTTCCCCAGTCCTTTTCTGCCCGGCTTGATTTCTGACATTT
+
BABBBFBFFFFFFFGGGGGGGGGHHCFHHHHFHHHHGGHHHGHFGGHHHHHHGGGFGHHGFGFGEHHHFGHCFGHHGGGHHHHHHH3GGGGGGHHEGGGGFGHHGGGGGGDDFHHHGAHHHGHGFHHGGHGGGGGGGGGGGGBGHHGG..;EHHGGGGGGEGB.CFFGFGGGGGGGGFFG.EFGFAFFA=FFFFFFBFFFFFFFFFFFDDFFFFFFFBABB/;9BFFFFBFF.>CFDF?FFFFFF/BBBF/
@M05620:45:000000000-G6HP7:1:1101:23887:6202 1:N:0:99
ATCTCTATCTCCTAAAAACCTGTTTAGATTTGGAGATAGACCTTCAGGTTTTTCATCATTTTCTGCATGAATTATACATTGACCACGTTCCAGCGTGGTCAGTTTGCAGCATTCTGTTATTTTGTTTGACAGAGTGTCTTGTTGAGAACATATGTAGGACATGATTTTTTCCTGCAACAGGGAAAATAAAGTATAAGTTTTAAAGATTTATTCTTTAATAAAGGATCTCAAAGCCAGCTTTAGAAAAAGGA
+
CCCCCFFFFFFFGGGGGGGGGGHHHHHHHHHHHHHHHHHHHHHHHHHHHHHGGHHHHIHHHIHHHHHHHHHHHHHHHHHHHHHHHHGHHHHHHHGGGGHHHHHHHHHHHHHHHHHHHHHHHHHHHHHHHHHHHHHHHHHHHHHHHHHHHHHHHHHHHHHHHHHHHHHHHGHHHHHHHHHHHGGHHHGHHHHHHHHHHHHHHHHHHHHHHHHHHHHHHHHHHHHHHHHHHHHHHHHHHGHHHHHHHHHHGGG
@M05620:45:000000000-G6HP7:1:1101:22161:6203 1:N:0:99
CATCCTGACCCTGAAGTACCCCATTGAGCATGGCATCGTCACCAACTGGGACGACATGGAGAAGATCTGGCACCACACCTTCTACAACGAGCTGCGCGTGGCCCCGGAGGAGCACCCAGTGCTGCTGACCGAGGCCCCCCTGAACCCCAAGGCCAACAGAGAGAAGATGACTCAGGTGAGGCTCGGCCGACGCCCGTGCTCCTCCCGTCCTTTCCCCAGTCATTTTCTGCCCGGCTTGATTTCTGACATTA
+
DCDDDFFFFFFFGGGGGGGGGGGHHHHHHHHHHHHHHGHHHGHHHGHHHHHHGGGGGHHHHHHHHHHHHHHHHGHHHGGHHHHHHHHHGGGGGHHGGGGGGGHHGGGGGGGGHHHHGGHHHHHHHHHHHHGGGGGGGGGGGGHHHHGGGGHGHHGGGGGGGGGGGGGGGGGGGGGGHGGGGGGGFFFFFFFFFFFFDFFFFFFFFFFFFFFFHFFFFFFFFFFFHHHFFFFFFFFFFFFFFFFFFFFFFF0
@M05620:45:000000000-G6HP7:1:1101:22184:6206 1:N:0:99
CATCCTGACCCTGAAGTACCCCATTGAGCATGGCATCGTCACCAACTGGGACGACATGGAGAAGATCTGGCACCACACCTTCTACAACGAGCTGCGCGTGGCCCCGGAGGAGCACCCAGTGCTGCTGACCGAGGCCCCCCTGAACCCCAAGGCCAACAGAGAGAAGATGACTCAGGTGAGGCTCGGCCGACGCCCGTGCTCCTCCCGTCCTTTCCCCAGTCATTTTCTGCCCGGCTTGATTTCTGACATTA
+
CBCCCFFFFFFFGGGGGGGGGGGHHHHHHHHHHHHHHGHHHGHHHGHHHHHHGGGGGHHHHHHHHHHHHHHHHGHHHGGHHHHHHHHHGGGGGHHGGGGGGGHHGGGGGGGGHHHHGGHHHHHHHHHHHHGGGGGGGGGGGGHHHHGGGGHGHHGGGGGGGGGGGGGGGGGGGGGGGGGGGGGGFFFFFFFFFFFFFFFFFFFFFFFEDFFFFFFFFFDFFFFFFFFFFEFFFFFFFFAFFFFFF0B9;B0
@M05620:45:000000000-G6HP7:1:1101:10922:6209 1:N:0:99
CATCCTGACCCTGAAGTACCCCATTGAGCATGGCATCGTCACCAACTGGGACGACATGGAGAAGATCTGGCACCACACCTTCTACAACGAGCTGCGCGTGGCCCCGGAGGAGCACCCAGTGCTGCTGACCGAGGCCCCCCTGAACCCCAAGGCCAACAGAGAGAAGATGACTCAGGTGAGGCTCGGCCGACGCCCGTGCTCCTCCCGTCCTTTCCCCAGTCATTTTCTGCCCGGCTTGATTTCTGACATTA
+
CBCDDFFFFFFFGGGGGGGGGGGHHHHHHHHHHHHHHGHHHGHHHGHHHHHHGGGGGHHHHHHHHHHHHHHHHGHHHGGHHHHHHHHHGGGGGHHGGGGGGGHHGGGGGGGGHHHHGGHHHHHHHHHHHHGGGGGGGGGGGGHHHHGGGGHGHHGGGGGGGGGGGGGGGGGGGGGGHGGGGGGGFFFFFFFFFFFFFFFFFFFFFFFFFFFFFFFFFFFFFFFFFFFFFFFFDFFFFFFFFFBFFFFFFF0
@M05620:45:000000000-G6HP7:1:1101:10903:6210 1:N:0:99
CATCCTGACCCTGAAGTACCCCATTGAGCATGGCATCGTCACCAACTGGGACGACATGGAGAAGATCTGGCACCACACCTTCTACAACGAGCTGCGCGTGGCCCCGGAGGAGCACCCAGTGCTGCTGACCGAGGCCCCCCTGAACCCCAAGGCCAACAGAGAGAAGATGACTCAGGTGAGGCTCGGCCGACGCCCGTGCTCCTCCCGTCCTTTCCCCAGTCATTTTCTGCCCGGCTTGATTTCTGACATTT
+
A3AABFFFFFFFGGGFGGGGGGEHHHGHHHHHGHHHHGDHHGHHHGHFHHHHGGGGGHHHHHFHHHHHHHHGHGHHEGGHHHHHHHGHEFGGGHHGGGGGGGHHGGGGGGGGHHHHGGHH1GHHHHHHHHGGGGFGGFGGGGHHHHGGDDHGHHAEGGG/CFGGFGGGGGGGGGGGGGGGGGGGFFFFFFFFFFFF@9DFFFFFFFDFFFFFFFFFFFAFFFFFBFFFBFFFFFDFA@9BFFFFBBFFFF/
@M05620:45:000000000-G6HP7:1:1101:23890:6224 1:N:0:99
ATCTCTATCTCCTAAAAACCTGTTTAGATTTGGAGATAGACCTTCAGGTTTTTCATCATTTTCTGCATGAATTATACATTGACCACGTTCCAGCGTGGTCAGTTTGCAGCATTCTGTTATTTTGTTTGACAGAGTGTCTTGTTGAGAACATATGTAGGACATGATTTTTTCCTGCAACAGGGAAAATAAAGTATAAGTTTTAAAGATTTATTCTTTAATAAAGGATCTCAAAGCCAGCTTTAGAAAAAGGA
+
ABCCCFFFFFFFGGGGGGGGGGHHHHHHHHHHHHHHHHHHHHHHHHHHHHHGGHHHHHHHIHIHIHHHHHHHHHHHHHHHHHHHHHGHHHHHHHGGGGHHHHHHHHHHHHHHHHHHHHHHHHHHHHHHHHHHHHHHHHHHHHHHHHHHHHHHHHHHHHHHHHHHHHHHHGHHHHHHHHHHHGGHHHHHHHHGHHHHHGGHHHHHHHHHHHHHHHHHHHHHHHGHHHHHHHHHHHHHHGHHHHHGGGHHGGH
@M05620:45:000000000-G6HP7:1:1101:22169:6226 1:N:0:99
CATCCTGACCCTGAAGTACCCCATTGAGCATGGCATCGTCACCAACTGGGACGACATGGAGAAGATCTGGCACCACACCTTCTACAACGAGCTGCGCGTGGCCCCGGAGGAGCACCCAGTGCTGCTGACCGAGGCCCCCCTGAACCCCAAGGCCAACAGAGAGAAGATGACTCAGGTGAGGCTCGGCCGACGCCCGTGCTCCTCCCGTCCTTTCCCCAGTCATTTTCTGCCCGGCTTGATTTCTGACATTA
+
BBBBBFFFFFFFGGGGGGGGGGGHHHHHHHHHHHHHHGHHHGHHHGHHHHHHGGGGGHHHHHGHHHHGHHHHHGHHHGGHHHHHHGHHGGGGGHHGGGGGGGHHGGGGGGGGHHHHGGHHHHHHHHHHHHGGGGGGGGGGGEHHHHGGGGHGHHGGGGGGGGGGGGGGFGGGGGGGGGGGGGGFFFFFFFFFFFFFBFFFFFFFFFFEDDDFFBFBFFDFFFFFFFFFFFFFD;AFA-.BFFFFFBBFFF/
@M05620:45:000000000-G6HP7:1:1101:24481:6228 1:N:0:99
ATCTCTATCTCCTAAAAACCTGTTTAGATTTGGAGATAGACCTTCAGGTTTTTCATCATTTTCTGCATGAATTATACATTGACCACGTTCCAGCGTGGTCAGTTTGCAGCATTCTGTTATTTTGTTTGACAGAGTGTCTTGTTGAGAACATATGTAGGACATGATTTTTTCCTGCAACAGGGAAAATAAAGTATAAGTTTTAAAGATTTATTCTTTAATAAAGGATCTCAAAGCCAGCTTTAGAAAAAGGA
+
BBCCCFFFFFFFGGGGGGGGGGHHHHHHHHHHHHHHHHHHHHHHHHHHHHHGGHHHHHHHHHHHHHHHHGHHHHHGHHHHHHHHHHGHHHHHHHGFGGHHHHHHHHHHHHHHHHHHHHHHHHHHHHHHGHHHHHHHHHHHHHHHHHGHHHHHHHHHHHHHHHHHHHHHHGHHHHHHHHHHHGGHHHHHHHHHHHHHHFGHHHGHHHHHHHHHHHHHHHHHHHHHHHHHHGHGHHHHHGHHHHHHFFHHGGH
@M05620:45:000000000-G6HP7:1:1101:8317:6234 1:N:0:99
CATCCTGACCCTGAAGTACCCCATTGAGCATGGCATCGTCACCAACTGGGACGACATGGAGAAGATCTGGCACCACACCTTCTACAACGAGCTGCGCGTGGCCCCGGAGGAGCACCCAGTGCTGCTGACCGAGGCCCCCCTGAACCCCAAGGCCAACAGAGAGAAGATGACTCAGGTGAGGCTCGGCCGACGCCCGTGCTCCTCCCGTCCTTTCCCCAGTCATTTTCTGCCCGGCTTGATTTCTGACATTT
+
BABCCFFFFFFFGGGGGGGGGGGHHHHHHHHHHHHHHGHHHGHHHGHHHHHHGGGGGHHHHHHHHHHHHHHHHGHHHGGHHHHHHHHHGGGGGHHGGGGGGGHHGGGGGGGGHGHHGGHHHHHHHHHHHHGGGGGGGGGGGGGHHHGGGGHGHHGGGGGGGGGGGGGGGGGGGGGGGGGGGGGGFFFFFFFFFFFFDFDFFFFFFFFFFFFFFFFFFFFFFFFFFFFFFFFFFFFFFFFFFFFFFBFFFF/
@M05620:45:000000000-G6HP7:1:1101:8334:6244 1:N:0:99
CATCCTGACCCTGAAGTACCCCATTGAGCATGGCATCGTCACCAACTGGGACGACATGGAGAAGATCTGGCACCACACCTTCTACAACGAGCTGCGCGTGGCCCCGGAGGAGCACCCAGTGCTGCTGACCGAGGCCCCCCTGAACCCCAAGGCCAACAGAGAGAAGATGACTCAGGTGAGGCTCGGCCGACGCCCGTGCTCCTCCCGTCCTTTCCCCAGTCATTTTCTGCCCGGCTTGATTTCTGACATTA
+
DDDDDFFFFFFFGGGGGGGGGGGHHHHHHHHHHHHHHGHHHGHHHGHHHHHHGGGGGHHHHHHHHHHHHHHHHGHHHGGHHHHHHHHHGGGGGHHGGGGGGGHHGGGGGGGGHHHHGGHHHHHHHHHHHHGGGGGGGGGGGGHHHHGGGGHGHHGGGGGGGGGGGGGGGGGGGGGGHGGGGGGGFFFFFFFFFFFFDDFFFFFFFFFFFFFFFFFFFFFFFFFFFFFFFFFFFFFFFFFFFFFFFEFFFF0
@M05620:45:000000000-G6HP7:1:1101:21805:6247 1:N:0:99
ATCTCTATCTCCTAAAAACCTGTTTAGATTTGGAGATAGACCTTCAGGTTTTTCATCATTTTCTGCATGAATTATACATTGACCACGTTCCAGCGTGGTCAGTTTGCAGCATTCTGTTATTTTGTTTGACAGAGTGTCTTGTTGAGAACATATGTAGGACATGATTTTTTCCTGCAACAGGGAAAATAAAGTATAAGTTTTAAAGATTTATTCTTTAATAAAGGATCTCAAAGCCAGCTTTAGAAAAAGGA
+
BBBBBFFFFFFFFGGGFFGGGGHGGFFGHHHHFHHGGHHGFHHHHHHGHHHGGHGHHHHHHHHHFHHGHFHHHHHDGHHHHEGHHHGHHHHHGFGG?EHHHHHGHHHHHHHHHHHGHHHHHHHHHHHHGHHHHHHHHHHHHHHHGHGHHHHHHHHHHGFGFHHHHHHHHGHFHHGFDFGGHGGHGBFGHFGFHHHHHHHHHGHFGFGHHHHHHHHHHFHHFFHHFGHHHHHHHHAFFEHHHFBCFHHHGFH
@M05620:45:000000000-G6HP7:1:1101:24489:6247 1:N:0:99
ATCTCTATCTCCTAAAAACCTGTTTAGATTTGGAGATAGACCTTCAGGTTTTTCATCATTTTCTGCATGAATTATACATTGACCACGTTCCAGCGTGGTCAGTTTGCAGCATTCTGTTATTTTGTTTGACAGAGTGTCTTGTTGAGAACATATGTAGGACATGATTTTTTCCTGCAACAGGGAAAATAAAGTATAAGTTTTAAAGATTTATTCTTTAATAAAGGATCTCAAAGCCAGCTTTAGAAAAAGGA
+
BBBBBFFFFFFFGGGGGGGGGGHHHFHHHHHHGHHHHHHHGHHHHHHFHHHGGHHHHHHHHHHHHHHHHGHHHHHHHHHHHHHHHHGHHHHHHHGGGGHHHHHHHHHHHHGHHHHHHHHHHHHHHHHHHHHHHHHHHHHHHHHGGHGHHHHHHHHHHGHHHHHHHHHHHGHHHHHHHHGHGGFHHHHGHBGGHHHHHHHHHHHHHHHHHHHHHHHHHHHHHHGHGHHHHHHHFHHHHGHHHHGFHHHHGGH
@M05620:45:000000000-G6HP7:1:1101:8648:6251 1:N:0:99
ATCTCTATCTCCTAAAAACCTGTTTAGATTTGGAGATAGACCTTCAGGTTTTTCATCATTTTCTGCATGAATTATACATTGACCACGTTCCAGCGTGGTCAGTTTGCAGCATTCTGTTATTTTGTTTGACAGAGTGTCTTGTTGAGAACATATGTAGGACATGATTTTTTCCTGCAACAGGGAAAATAAAGTATAAGTTTTAAAGATTTATTCTTTAATAAAGGATCTCAAAGCCAGCTTTAGAAAAAGGA
+
CCCCDFFFFFFFGGGGGGGGGGGHHHHHHHHHHGHHHHHGHHHHHHHHHHHGGHHHHHHHHIHHIHHHHGHHHHHGHHHHHGHHHHGHHHGHHHGFGGHHHHHHHHHHHHHHHHHHHHHHHHHHHHHHGHGHHHHHHHHHHHHHHHGHHHHHHHHHHHHHHHHHHHHHHGHHHHHHHHHHHGGHHHHGGGHHHHHHHGHHHHGGHHHHHHHHHHHHHHHGHHHHHHHHHFFGHGHHHGHHHHHHHHGGGGG
@M05620:45:000000000-G6HP7:1:1101:9413:6286 1:N:0:99
CATCCTGACCCTGAAGTACCCCATTGAGCATGGCATCGTCACCAACTGGGACGACATGGAGAAGATCTGGCACCACACCTTCTACAACGAGCTGCGCGTGGCCCCGGAGGAGCACCCAGTGCTGCTGACCGAGGCCCCCCTGAACCCCAAGGCCAACAGAGAGAAGATGACTCAGGTGAGGCTCGGCCGACGCCCGTGCTCCTCCCGTCCTTTCCCCAGTCATTTTCTGCCCGGCTTGATTTCTGACATTT
+
CBCCCFFFFFFFGGGGGGGGGGGHHHHHHGHHHHHHHGHHHGHHHGHHHHHHGGGGGHHHHHHHHHHHHHHHHGHHHGGHHHHHHHHHGGGGGHHGGGGGGGHHGGGGGGGGHHHHGGHHHHHHHHHHHHGGGGGGGGGGGGHHHHGGGGHGHHGGGGGGGGGGGGGGGGGGGGGGGGGGGGGGFFFFFFFFFFFFBFFFFFFFFFFEFFFFFFFFFFFFFFFFFFFFFFFFFFFFFFFFFFFFFFFFFF0
@M05620:45:000000000-G6HP7:1:1101:6507:6293 1:N:0:99
AAACCAAGCAGACACTCACCGCTCCCTCGCCACAGGCCAATAGTTTGTCCTCACTGAGTTGGCAACAAGTGGCTGCTGTGGCTGCCATTTTTCTGGTGATGGCCATCAGCTCCGACGAGGTCAGCTGGGGGGCTTTCTTTGTGTAAGCAACGAGAAACCTGAAAGAAGCATTTTTTAACTAAGTCCTGCTGAGTCATTCATGAGTTTTTAGCCGCCTTGCTTCTTCTCACAGACTCTCTACTCTCATGCCA
+
BBBBBBBFBFFFGGGGGGGGGGGGGGHHGGGGGHHHGGHHHHHHHHHHHHHHHHHHHHHHHHHHHHHHHHHHGHGGHHHHHHHGGHHHHHHHHHHHHHGHHHHHHHHHHHHHHGGGGGGGGHHHHHHHGGGGGGGGGGGGGGGGGGFFFFFFFFDFFFFFFFFFFFFFFFFFFFFFEFFFFFFFFFFFFFFFFFFFFFFFFFFFFFFFFFFFFDFFFFFFFFFFFFFFFFFFFFFFFFFFFFFFFFFFFFF
@M05620:45:000000000-G6HP7:1:1101:9713:6295 1:N:0:99
CATCCTGACCCTGAAGTACCCCATTGAGCATGGCATCGTCACCAACTGGGACGACATGGAGAAGATCTGGCACCACACCTTCTACAACGAGCTGCGCGTGGCCCCGGAGGAGCACCCAGTGCTGCTGACCGAGGCCCCCCTGAACCCCAAGGCCAACAGAGAGAAGATGACTCAGGTGAGGCTCGGCCGACGCCCGTGCTCCTCCCGTCCTTTCCCCAGTCATTTTCTGCCCGGCTTGATTTCTGACATTT
+
DDDDCFFFFFFFGGGGGGGGGGGHHHHHHHHHHHHHHGHHHGHHHGHHHHHHGGGGGHHHHHHHHHHHHHHHHGHHHGGHHHHHHHHHGGGGGHHGGGGGGGHHGGGGGGGGHHHHGGHHHHHHHHHHHHGGGGGGGGGGGGHHHHGGGGHGHHGGGGGGGGGGGGGGGGGGGGGGGGGGGGGGFFFFFFFFFFFFCFFFFFFFFFFEFFFFFFFFFFFFFEFFFFFFHFFFFFFFFFFFFFFFF0BFFF0
@M05620:45:000000000-G6HP7:1:1101:16274:6306 1:N:0:99
CATCCTGACCCTGAAGTACCCCATTGAGCATGGCATCGTCACCAACTGGGACGACATGGAGAAGATCTGGCACCACACCTTCTACAACGAGCTGCGCGTGGCCCCGGAGGAGCACCCAGTGCTGCTGACCGAGGCCCCCCTGAACCCCAAGGCCAACAGAGAGAAGATGACTCAGGTGAGGCTCGGCCGACGCCCGTGCTCCTCCCGTCCTTTCCCCAGTCATTTTCTGCCCGGCTTGATTTCTGACATTC
+
A3AABFFFFFFFGFFGGGGGGGFGHHHHHHGHHGHHHGHHHGHHHGHHHHHHGGGGGHHHHHHHHHHHHHHHHGHHHGGHHHHHHHHHGGGGGHHGGGGGGGHHGGGFGGGGHHHHGGHGHHHHHHHHHHGGGGGGGGGGGGHHHHGGGDHGGHEEFGGGGFD.CFFGGGGGGGGGGGGGGGGGFFFFFFFFFFFFBDDFFFFFFFFEDFFFFFFFFEFFFBFFFFFFFFFFFFFFAAAFBFFFE/BBBF/
@M05620:45:000000000-G6HP7:1:1101:6520:6311 1:N:0:99
AAACCAAGCAGACACTCACCGCTCCCTCGCCACAGGCCAATAGTTTGTCCTCACTGAGTTGGCAACAAGTGGCTGCTGTGGCTGCCATTTTTCTGGTGATGGCCATCAGCTCCGACGAGGTCAGCTGGGGGGCTTTCTTTGTGTAAGCAACGAGAAACCTGAAAGAAGCATTTTTTAACTAAGTCCTGCTGAGTCATTCATGAGTTTTTAGCCGCCTTGCTTCTTCTCACAGACTCTCTACTCTCATGCCA
+
AAABBABFBFFFGGGGGGGGGGGGGGHHGGGGGHHHGGHHHHHHHHHHHHHHGHHHHHHHHHHGHHHHHHGHGHGGHHHHHHHGGHHHHHHHHHHGHHHHHGHHHHHHHHHHHGGGGGGGFGHHHHHHGGGGGGGGGGGGGGGGGGFFFFFFFFFFFFFFFFFFFFFFFFFFFFFFFFFFFFFFFFFFFFFFFFFFFFFFFFFFFFFFFFFFFDFFFFFFFFFFFFFFFFFFFFFFFFFFFFFFFFFBFFF
@M05620:45:000000000-G6HP7:1:1101:6495:6318 1:N:0:99
AAACCAAGCAGACACTCACCGCTCCCTCGCCACAGGCCAATAGTTTGTCCTCACTGAGTTGGCAACAAGTGGCTGCTGTGGCTGCCATTTTTCTGGTGATGGCCATCAGCTCCGACGAGGTCAGCTGGGGGGCTTTCTTTGTGTAAGCAACGAGAAACCTGAAAGAAGCATTTTTTAACTAAGTCCTGCTGAGTCATTCATGAGTTTTTAGCCGCCTTGCTTCTTCTCACAGACTCTCTACTCTCATGCCA
+
AA3AAAAFBFFBFGGGGFGGCEGGGGHHEEGEE2FDFGCAHBGHHGHHFFGHHHHFAFHHBGHHHHHEFFHHGEFGHBGHGGHCFGHGHFHHFHGHHHBGHHHHBHHHHHHHHG/EEECGECGFGHHHGGG@GGGGBCFGBCFFFFFFFFFBFFFFFFFFFBFFFFFFFFFFFFFBEFFF/;/FFFFFFFFFFFFFFFFFFFFFFFFFFFFFFA;=DFFFFFFFFFFFBFFFFFFFFFFFFFFFFFFFFF/
@M05620:45:000000000-G6HP7:1:1101:25054:6322 1:N:0:99
ATCTCTATCTCCTAAAAACCTGTTTAGATTTGGAGATAGACCTTCAGGTTTTTCATCATTTTCTGCATGAATTATACATTGACCACGTTCCAGCGTGGTCAGTTTGCAGCATTCTGTTATTTTGTTTGACAGAGTGTCTTGTTGAGAACATATGTAGGACATGATTTTTTCCTGCAACAGGGAAAATAAAGTATAAGTTTTAAAGATTTATTCTTTAATAAAGGATCTCAAAGCCAGCTTTAGAAAAAGGA
+
>1>>AFBDFDF1GGGF1GGG111FGDDF3BFHH1E101BAFGAFG1FGHHG/FFAE2DFFHEHHG1AGHEAEDGDDF2AFG1AFBFC/FGGFDFEEEFHHFEBBFGDGHFHG2F@F@DBGF2GH>GFGFGDFFH1>BF>2BFFF21?FGHHH2FEGDFB<FFHHFGGHFCH<@FFHFHHHH//????D1D1FF1FDGGFHFH1F=FGH1GFHGGGDGHHH0DDFCGHHHHF0GFHHHGHHHFHBCGHHF?G
@M05620:45:000000000-G6HP7:1:1101:16275:6329 1:N:0:99
CATCCTGACCCTGAAGTACCCCATTGAGCATGGCATCGTCACCAACTGGGACGACATGGAGAAGATCTGGCACCACACCTTCTACAACGAGCTGCGCGTGGCCCCGGAGGAGCACCCAGTGCTGCTGACCGAGGCCCCCCTGAACCCCAAGGCCAACAGAGAGAAGATGACTCAGGTGAGGCTCGGCCGACGCCCGTGCTCCTCCCGTCCTTTCCCCAGTCATTTTCTGCCCGGCTTGATTTCTGACATTA
+
CCCCCFFFFFFFGGGGGGGGGGEHFGBGHHHGF4BGHEHEHGHFEEHFFHHHCGGGEHHCEFHGFHH5FGFCHGHHCEGHHHHGHHHHGGDGEFHFGGGFCGHFEGGGGGGDHHHHGGHGHHHHHHHHHHGGGGGGGGGGGGHHHHGGGGHGHHGGGGGGGGGGGGGGGGGGGGGGGGGGGGGGFFFFFFFFFFFFDFFFFFFFFFFFFFFFFFFFFFFFFFFFFFFFFFFFFFFFFFFFFFFFFFFFFF:
@M05620:45:000000000-G6HP7:1:1101:25587:6329 1:N:0:99
AAACCAAGCAGACACTCACCGCTCCCTCGCCACAGGCCAATAGTTTGTCCTCACTGAGTTGGCAACAAGTGGCTGCTGTGGCTGCCATTTTTCTGGTGATGGCCATCAGCTCCGACGAGGTCAGCTGGGGGGCTTTCTTTGTGTAAGCAACGAGAAACCTGAAAGAAGCATTTTTTAACTAAGTCCTGCTGAGTCATTCATGAGTTTTTAGCCGCCTTGCTTCTTCTCACAGACTCTCTACTCTCATGCCA
+
3AAABBAFAFFFGGGGGGGGGGGGGGHHGGGFGGHHGGHEFCGHHHHHHHHHHHHHGHHHHHHHHHHHHHHHGHGGHHFHHHHGGHFGHHHHHHHHHHFHHHHHHHHHHHHHHGGGGGGGGHHHHHHHGCGGGGGGGGGGGGGGFGFFFFFFFFFFFFFFFFFFFFFFFFFFFFFFEFFFFFFFFFFFFFFFFBFFFFFFFFFFFFFFFFFFFFFFFFFFFFFFFFFFFFFFFFFFFFFFFFFFFFFFFF/
@M05620:45:000000000-G6HP7:1:1101:13593:6331 1:N:0:99
ATCTCTATTCCTAAAAACCTGTTTAGATTTGGAGATAGACCTTCAGGTTTTTCATCATTTTCTGCATGAATTATACATTGACCACGTTCCAGCGTGGTCAGTTTGCAGCATTCTGTTATTTTGTTTGACAGAGTGTCTTGTTGAGAACATATGTAGGACATGATTTTTTCCTGCAACAGGGAAAATACAGTATAAGTTTTAAAGATTTATTCTTTAATAACGGATCTCAAAGCCAGCTTTAGAAAAAGGAA
+
1>A>AFBFFFFFGDGGBEG1BA1G3F1F3GHGHFFH1F1GGHGHFHHHHHGEGFEGFHHGHGHHHHF21BBGHGBH2DDDAGC1FEFGHHHAGGAEEGFHGGHHHHHHHHGHHHHHGDHHHFHHHHHHFHFEEGGFHHGGHHGG1<BGHFHHHFFBFFGHHGGGHHHHCFHHBGHEGFFH//?/0?11?F1<G111?GFHH1F1=<GHFGHHHHHG0DGD0<-.C@GHFB0:GGHEGHHHFFFCG:G..B9
@M05620:45:000000000-G6HP7:1:1101:25051:6340 1:N:0:99
ATCTCTATCTCCTAAAAACCTGTTTAGATTTGGAGATAGACCTTCAGGTTTTTCATCATTTTCTGCATGAATTATACATTGACCACGTTCCAGCGTGGTCAGTTTGCAGCATTCTGTTATTTTGTTTGACAGAGTGTCTTGTTGAGAACATATGTAGGACATGATTTTTTCCTGCAACAGGGAAAATAAAGTATAAGTTTTAAAGATTTATTCTTTAATAAAGGATCTCAAAGCCAGCTTTAGAAAAAGGA
+
BBBBBFFFFFFFGGGGGFG2FBGHGBF4GH5FA4A4AAEEG3FEA3F3GHHGEF5AB5FHHF555A55BF5FD5BBF5F5BFGGG11F1FF55?0BE0?B4BGH44@4@@1BF@@FHF4FHH4BGHCGFHEE3?43B4B43FFF4FGHH3334BB4FFFC01?1BGHHH<G1@1<G11<FH<FHH0DGH1F<1?F1FHHHGHHBF1GHB1G1=GHHH0=GH0G</0<<DGHBDG.::.CHFCFHHGHCF?G
@M05620:45:000000000-G6HP7:1:1101:25575:6344 1:N:0:99
AAACCAAGCAGACACTCACCGCTCCCTCGCCACAGGCCAATAGTTTGTCCTCACTGAGTTGGCAACAAGTGGCTGCTGTGGCTGCCATTTTTCTGGTGATGGCCATCAGCTCCGACGAGGTCAGCTGGGGGGCTTTCTTTGTGTAAGCAACGAGAAACCTGAAAGAAGCATTTTTTAACTAAGTCCTGCTGAGTCATTCATGAGTTTTTAGCCGCCTTGCTTCTTCTCACAGACTCTCTACTCTCATGCCA
+
CCCCCCCFCFFFGGGGGGGGGGGGGGHHGGGGGHHHGGHHHHHHHHHHHHHHHHHHHHHHHHHHHHHHHHHHGHGGHHHHHHHGGHHHHHHHHHHHHHHHHHHHHHHHHHHHHGGGGGGGGHHHHHHHGGGGGGGGGGGGGGGGGGFFFFFFFFFFFFFFFFFFFFFFFFFFFFFFFFFFFFFFFFFFFFFFFFFFFFFFFFFFFFFFFFFFFFFFFFFFFFFFFFFFFFFFFFFFFFFFFFFFFFFFFFF
@M05620:45:000000000-G6HP7:1:1101:22495:6355 1:N:0:99
AAACCAAGCAGACACTCACCGCTCCCTCGCCACAGGCCAATAGTTTGTCCTCACTGAGTTGGCAACAAGTGGCTGCTGTGGCTGCCATTTTTCTGGTGATGGCCATCAGCTCCGACGAGGTCAGCTGGGGGGCTTTCTTTGTGTAAGCAACGAGAAACCTGAAAGAAGCATTTTTTAACTAAGTCCTGCTGAGTCATTCATGAGTTTTTAGCCGCCTTGCTTCTTCTCACAGACTCTCTACTCTCATGCCA
+
CBCCCCCFCFFFGGGGGGGGGGGGGGHHGGGGGHHHGGHHHHHHHHHHHHHHHHHHHHHHHHHHHHHHHHHHGHGGHHHHHHHGGHHHHHHHHHHHHHHHHHHHHHHHHHHHHGGGGGGGGHHHHHHHGGGGGGGGGGGGGGGGGGFFFFFFFFFFFFFFFFFFFFFFFFFFFFFFFFFFFFFFFFFFFFFFFFFFFFFFFFFFFFFFFFFFFFFFFFFFFFFFFFFFFFFFFFFFFFFFFFFFFFFFFFF
@M05620:45:000000000-G6HP7:1:1101:13596:6357 1:N:0:99
ATCTCTATTCCTAAAAACCTGTTTAGATTTGGAGATAGACCTTCAGGTTTTTCATCATTTTCTGCATGAATTATACATTGACCACGTTCCAGCGTGGTCAGTTTGCAGCATTCTGTTATTTTGTTTGACAGAGTGTCTTGTTGAGAACATATGTAGGACATGATTTTTTCCTGCAACAGGGAAAATAAAGTATAAGTTTTAAAGATTTATTCTTTAATAAAGGATCTCAAAGCCAGCTTTAGAAAAAGGAA
+
CCCCCFFFFFFFGGGGGGGGGGHH5GHHHHHHHHHHHHHHHHHHHHHHHHGGHHHHHHHHHHIHHHHHHHHHHHHHHHHHFHHHHGHHHHFGHGGGGHHHHHHHHHHHHHHHHHHHHHHHHHHHHHHHHFHHHHHHHHHHHHHHHHFHHHHHHHHHHGHHHHHHHHHHGHHHHHHHHHHHGGHHHHHHHHGHHHHHHHHHHHHHHHHHHHHHHHHHFGGHDGDCHHHGHHGHGHFHGHHHGHHHHHHG?GG
@M05620:45:000000000-G6HP7:1:1101:11905:6361 1:N:0:99
CATCCTGACCCTGAAGTACCCCATTGAGCATGGCATCGTCACCAACTGGGACGACATGGAGAAGATCTGGCACCACACCTTCTACAACGAGCTGCGCGTGGCCCCGGAGGAGCACCCAGTGCTGCTGACCGAGGCCCCCCTGAACCCCAAGGCCAACAGAGAGAAGATGACTCAGGTGAGGCTCGGCCGACGCCCGTGCTCCTCCCGTCCTTTCCCCAGTCATTTTCTGCCCGGCTTGATTTCTGACATTA
+
DDDDDFFFFFFFGGGGGGGGGGGHHHHHHHHHHHHHHGHHHGHHHGHHHHHGGGGGGHHHHHHHHHHHHHHHHGHHHGGHHHHHHHHHGGGGGHHGGGGGGGHHGGGGGGGGHHHHGGHHHHHHHHHHHHGGGGGGGGGGGGHHHHGGGGHGHHGGGGGGGGGGGGGGGGGGGGGGGGGGGGGGFFFFFFFFFFFFFFFFFFFFFFFEDFFFFFFFFFFFFFFFFFFFFFFFDFFFCF.FFFFFFB0FFF0
@M05620:45:000000000-G6HP7:1:1101:13612:6365 1:N:0:99
ATCTCTATTCCTAAAAACCTGTTTAGATTTGGAGATAGACCTTCAGGTTTTTCATCATTTTCTGCATGAATTATACATTGACCACGTTCCAGCGTGGTCAGTTTGCAGCATTCTGTTATTTTGTTTGACAGAGTGTCTTGTTGAGAACATATGTAGGACATGATTTTTTCCTGCAACAGGGAAATTAAGGAATAGGTTTTAAGGATTTATTCTTTATTAAGGAATCTAAAGGCCAGCTTTAGAAAAAGGAA
+
BBBBBFFFFFFFGGGGGGGGGGHHDGFGGHHHHHHHGHHHHHHHHHHHHHGGHDGHHGHHHHHHHHHHGHHHGHHHHHHHDFGHHGHHHHFEFGEFEHHHHHHHHHGHEHHHHHHHHGHHHHHHHHHHHGHGHFGGGHHHHHHFHGGHHHHHHGHFHHHHHGHHHHHHGHGHHHFHHHHH/FHH11?G1<101F1<GHHADC111>F1<F1<DGBG00DG0G0/<0=0=F0:C..:.<G00;:CGG.C.9/
@M05620:45:000000000-G6HP7:1:1101:24443:6376 1:N:0:99
CATCCTGACCCTGAAGTACCCCATTGAGCATGGCATCGTCACCAACTGGGACGACATGGAGAAGATCTGGCACCACACCTTCTACAACGAGCTGCGCGTGGCCCCGGAGGAGCACCCAGTGCTGCTGACCGAGGCCCCCCTGAACCCCAAGGCCAACAGAGAGAAGATGACTCAGGTGAGGCTCGGCCGACGCCCGTGCTCCTCCCGTCCTTTCCCCAGTCATTTTCTGCCCGGCTTGATTTCTGACATTA
+
CCCCCFFFFFFFGGGGGGGGGGGHHHHHHHHHHHHHHGHHHGHHHGHHHHHHGGGGGHHHHHHHHHHHHHHHHGHHHGGHHHHHHHHHGGGGGHHGGGGGGGHHGGGGGGGGHHHHGGHGHHHHHHHHHHGGGGGGGGGGGGHHHHGGGGHGHHGGGGGGGGGGGGGGGGGGGGGGGGGGGGGGFFFFFFFFFFFFFFFFFFFFFFFEFFFFFFFFFFFFFFFFFFFFFFFFFFFFFF.FFFFFFFFFFF0
@M05620:45:000000000-G6HP7:1:1101:24640:6405 1:N:0:99
ATCTCTATCTCCTAAAAACCTGTTTAGATTTGGAGATAGACCTTCAGGTTTTTCATCATTTTCTGCATGAATTATACATTGACCACGTTCCAGCGTGGTCAGTTTGCAGCATTCTGTTATTTTGTTTGACAGAGTGTCTTGTTGAGAACATATGTAGGACATGATTTTTTCCTGCAACAGGGAAAATAAAGTATAAGTTTTAAAGATTTATTCTTTACTAAAGGATCTCAAAGCCAGCTTTAGAAAAAGGA
+
CCCCCFFFFFFFGGGGGGGGGGHHHHHHHHHHHHHHHHHGHHHHHHHHHHHGGHHHHHIHHHIHIHHHHHHHHHHHHHHHHHHHHHGHHHHHHGGGGGHGHHHHHHHHHHHHHHHHHHHHHHHHHHHHHHHHHHHHHHHHHHHHHHHHHHHHHHHHHHHHHHHHHHHHHGHHHHGHHHHHHGGHHHHHGGHHHHHHHGHHHHHHHHHHHHHHHHHHH0DGHHHHHHHHHHHHHHHHHGHHHHHHHHHHGGG
@M05620:45:000000000-G6HP7:1:1101:9076:6419 1:N:0:99
ATCTCTATCTCCTAAAAACCTGTTTAGATTTGGAGATAGACCTTCAGGTTTTTCATCATTTTCTGCATGAATTATACATTGACCACGTTCCAGCGTGGTCAGTTTGCAGCATTCTGTTATTTTGTTTGACAGAGTGTCTTGTTGAGAACATATGTAGGACATGATTTTTTCCTGCAACAGGGAAAATAAAGTATAAGTTTTAAAGATTTATTCTTTAATAAAGGATCTCAAAGCCAGCTTTAGAAAAAGGA
+
BBBBBFFFFFFFGGGGGGGGGGHHHHHHHHHHHGHHHHHHHHHHHHHHHHHGGHHHHHHHHHHHHHHHHHHHHHHHHHHHHHHHHHGHHHHGHHGGGGHHHHHHHHHHHHHHHHHHHHHHHHHHHHHHHGHHHHHHHHHHHHHHHHHHHHHHHHHHHHHHHHGHHHHHHGHHHHHHHHHHHGGHGHGHHHHHHHHHHGHHHHHHHHHHHHHHHHHHHHHHHHHHHHHHHGHHHHHHHGHHHHGHHHHGGGG
@M05620:45:000000000-G6HP7:1:1101:21919:6427 1:N:0:99
TACCTGTACTGGGGAAGCATTTGAATATCCCCCCATGGTGATGGGGACGGAGAACTGCTCCATAAACACAGGCAACGTGCCTAACTTTCCCGGGAAGATGAAGTCAAAGAGCGACCACAGCTCTCGGAGGTTATTTTGCATCGGTGAGCCAGACAGAATGATCCGATGAGGGGTGCGAAACTATTTGAGGAAAGGAAGCACCTTTTTATTAAATTTACCTTTTAGCAATCGCCATTCCTACCCTAAAGATC
+
CCCDCFFFFFFFGGGGGGGGGGHHHHHHHHHGGGGHHHGHHHHHHGGGGGGGGHHHHHHHHHHHHHHHHHHHGHHHGHHHHHHHHHHHHHHGGGGGGHHHHHHHHHHHHHHHGGGGGHHHHHHHHGGGGGGHHHHHHHHGHHGGGGGHHHHHHGHHHHHHHHHHHGGGHHHGGCEGGGGGGGGGGHGGGGFGGGGGGGGGGFFFFFFFFFFFFFFHFFFFFFFFFFFFFFFFFFFFFFFFFFFFFFFFFFF
@M05620:45:000000000-G6HP7:1:1101:21574:6428 1:N:0:99
TACCTGTACTGGGGAAGCATTTGAATATCCCCCCATGGTGATGGGGACGGAGAACTGCTCCATAAACACAGGCAACGTGCCTAACTTTCCCGGGAAGATGAAGTCAAAGAGCGACCACAGCTCTCGGAGGTTATTTTGCATCGGTGAGCCAGACAGAATGATCCGATGAGGGGTGCGAAACTATTTGAGGAAAGGAAGCACCTTTTTATTAAATTTACCTTTTAGCAATCGCCATTCCTACCCTAAAGATT
+
BBBBBFFFFFFFGGGGGGGGGGHHHHGHHHHGGGGHHHGGHHHHHGGGGGGGGHHHHHHHHHHHGHHHHHGHGHHHGHHHHHHHHHHHHHHGGGGFGGHHHGHHHHHHHHHFGGGGGHHHHHHHHGGGGGEHHHHHHHHGHHGGGGGHHHHHHGHHHHHHHHHHHGGGHHHGGEGGGGGGGGGGGGGGGGFGGGGGGGGGGFFFFFFFFFFFFFFFFFFFFFFFFFFBFFFFFFFFFFFFFFFFFFFFFFF
@M05620:45:000000000-G6HP7:1:1101:7213:6429 1:N:0:99
AGATTACTGCAACAGTTCCCCCTGGACCTGGAAAAGTTTCTTGCCTGGCTTACAGAAGCTGAAACAACTGCCAATGTCCTACAGGATGCTACCCGTAAGGAAAGGCTCCTAGAAGACTCCAAGGGAGTAAAAGAGCTGATGAAACAATGGCAAGTAAGTCAGGCATTTCCGCTTTAGCACTCTTGTGGATCCAATTGAACAATTCTCAGCATTTGTACTTGTAACTGACAAGCCAGGGACAAAACAAAGAT
+
AA?AAFFFFF4DGGGGGGGGGGGGHHHHFHHGHHHHGHHHHHHHGHHHHHHHHHGHHHHHHHHHHHHHHHHHGHHHHHHHHHHHHHHHHHHHCGEE?EHHHHFHHHHHGHHHHHHHHHHFFFHGG/EEHFHHHEGHHHHHH2FGHHHHGHHGHGHHHHHDGHHHHHHHHHGGGGGHFHHHHHHHHGHGGHHHHFHHHDGHBGHHHHHFHHHHHHHHHHHHHGHGHHHFBHHHHGGGGGGG?AFFGGGGGFF
@M05620:45:000000000-G6HP7:1:1101:9066:6435 1:N:0:99
ATCTCTATCTCCTAAAAACCTGTTTAGATTTGGAGATAGACCTTCAGGTTTTTCATCATTTTCTGCATGAATTATACATTGACCACGTTCCAGCGTGGTCAGTTTGCAGCATTCTGTTATTTTGTTTGACAGAGTGTCTTGTTGAGAACATATGTAGGACATGATTTTTTCCTGCAACAGGGAAAATAAAGTATAAGTTTTAAAGATTTATTCTTTAATAAAGGATCTCAAAGCCAGCTTTAGAAAAAGGA
+
DCCDDFFFFFFFGGGGGGGGGGHHHHHHHHHHHHHHHHHHHHHHHHHHHHHGGHHHHHHHHHHHHHHHHHHHHHHHHHHHHHHHHHGHHHHHHHGGGGHHHHHHHHHHHHHHHHHHHHHHHHHHHHHHHHHHHHHHHHHHHHHHHHHHHHHHHHHHHHHHHHHHHHHHHGHHHHHHHHHHHGGHHHHHHHHHHHHHHHHHHHHHHHHHHHHHHHHHHHHHHHHHHHHHHGHHHHHHHGHHHHHHHHHHGGF
@M05620:45:000000000-G6HP7:1:1101:10221:6445 1:N:0:99
AAACCAAGCAGACACTCACCGCTGACTGGAGTTAAGACATGAGGTCAGCTAGATCGGAAGAGCACACGTCTGAACTCCAGTCACCGGCTATGATCTCGTATGCCGTCTTCTGCTTGAAAAAAAAAAAAAGAACTTTCTTTATGTAAGCACCTCGAATACATACCAAAACCTTTTTGACCACATTCCTGCTATACCATTCATCCCGTTGTCTCCTCCTTTCTCCTTCACACATAATCATTACACTCATGCCC
+
CCCCCCCFCFFFGGGGGGGGGGGGEGHFHHHHHHHHHHHHHHHHHHGHHHGHHHHHGGFGGHHHHHHGHHHGHHHHHHGHHHGHHGGGGGHHHHEHHHFEHHHHGGGHGHHHHHHHFHHFHGGGGB//-..00<<11<1<1<0=00000/./...<0:::000/00..;.:0;0:-.0909.009;C000000000;C;0000..;..:00;0:///00;0009:9090:.000;;009;9009B/0:00/
@M05620:45:000000000-G6HP7:1:1101:14169:6446 1:N:0:99
CATCCTGACCCTGAAGTACCCCCGGCTTGATTTCTGACATTAGATCGGAAGAGCACACGTCTGAACTCCAGTCACCGGCTATGATCTCGTATGCCGTCTTCTGCTTGAAAAAAAAAAAACAAGTGGAGTTTGTTGCAGTCATGGTCGGGTCTGTGTGTTTGACTTAGGACGATATTTGTGCGGTTTATGTATATTGTGATGGTCTCGGTATTGTTATGTTATGTGCGTCAGGTGTTGGTGTATGTTGATTT
+
BABBBFF5FFFFGFBGGGGGGGGCEGGG?2DGHHHFGHEGH5FFGHCEBFFFHHBGBGEHHHGGEHHHHB3GGGHHG/EFGHHHHFHHHGGHHHHGGGHGGHDFHHHBBG3B/</<<//?//01111.101100011111100000---<-/:000..://00000000/--..-009;/0.-9:./;9909000/9//////////.;.9//9/9/////////;A.-...///....../9/9/////9
@M05620:45:000000000-G6HP7:1:1101:7211:6448 1:N:0:99
AGATTACTGCAACAGTTCCCCCTGGACCTGGAAAAGTTTCTTGCCTGGCTTACAGAAGCTGAAACAACTGCCAATGTCCTACAGGATGCTACCCGTAAGGAAAGGCTCCTAGAAGACTCCAAGGGAGTAAAAGAGCTGATGAAACAATGGCAAGTAAGTCAGGCATTTCCGCTTTAGCACTCTTGTGGATCCAATTGAACAATTCTCAGCATTTGTACTTGTAACTGACAAGCCAGGGACAAAACAAAGAT
+
BBCBCFFFFFFFGGGGGGGGGGGGHHHHHFHHHHHHHHHHHHHHHHHHHHHHHHHHHHHHHHHHHHHHHHHHHHHHHHHHHHHHHHHHHHHHHHGGGGHHHHFHHHHHGHHHHHHHHHHGHHHGGEGGHHHHHGHHHHGHHFFHHHHHHHHHHGHHHHHHHHGHHHHHHHGGGGGHBHHHHHHHHFGGHHHHHHHHHFHHHHHHHHHFHHHHHHHHHHHGHHHGHHHEHHHHHGGGGGGGGFFFGGGGGGG
@M05620:45:000000000-G6HP7:1:1101:8257:6450 1:N:0:99
CATCCTGACCCTGAAGTACCCCATTGAGCATGGCATCGTCACCAACTGGGACGACATGGAGAAGATCTGGCACCACACCTTCTACAACGAGCTGCGCGTGGCCCCGGAGGAGCACCCAGTGCTGCTGACCGAGGCCCCCCTGAACCCCAAGGCCAACAGAGAGAAGATGACTCAGGTGAGGCTCGGCCGACGCCCGTGCTCCTCCCGTCCTTTCCCCAGTCATTTTCTGCCCGGCTTGATTTCTGACATTA
+
DDDDDFFFFFFFGGGGGGGGGGGHHHHHHHHHHHHHHGHHHGHHHGHHHHHHGGGGGHHHHHHHHHHHHHHHHGHHHGGHHHHHHHHHGGGGGHHGGGGGGGHHGGGGGGGGHHHHGGHHHHHHHHHHHHGGGGGGGGGGGGHHHHGGGGHGHHGGGGGGGGGGGGGGGGGGGGGGGGGGGGGGFFFFFFFFFFFFBDFFFFBFFFFEFFFFFFFFFFFFFFFFFFFHHFFFFFFFFFFFFFFFFFFFFF0
@M05620:45:000000000-G6HP7:1:1101:16374:6456 1:N:0:99
CATCCTGACCCTGAAGTACCCCATTGAGCATGGCATCGTCACCAACTGGGACGACATGGAGAAGATCTGGCACCACACCTTCTACAACGAGCTGCGCGTGGCCCCGGAGGAGCACCCAGTGCTGCTGACCGAGGCCCCCCTGAACCCCAAGGCCAACAGAGAGAAGATGACTCAGGTGAGGCTCGGCCGACGCCCGTGCTCCTCCCGTCCTTTCCCCAGTCATTTTCTGCCCGGCTTGATTTCTGACATTA
+
CCCCCFFFFFFFGGGGGGGGGGGHHHHHHHHHHHHHHGHHHGHHHGHHHHHHGGGGGHHHHHHHHHHHHHHHHGHHHGGHHHHHHHHHGGGGGHHGGGGGGGHHGGGGGGGGHHHHGGHHHHHHHHHHHHGGGGGGGGGGGGHHHHGGGGHGHHGGGGGGGGGGGGGGGGGGGGGGGGGGGGGGFFFFFFFFFFFFCDFFFFFFFFFFFFFFFFFFFFFFFFFFFFFFFFFFFFFFDFFFFFFFFFFFFF0
@M05620:45:000000000-G6HP7:1:1101:9412:6456 1:N:0:99
ATCTCTATCTCCTAAAAACCTGTTTAGATTTGGAGATAGACCTTCAGGTTTTTCATCATTTTCTGCATGAATTATACATTGACCACGTTCCAGCGTGGTCAGTTTGCAGCATTCTGTTATTTTGTTTGACAGAGTGTCTTGTTGAGAACATATGTAGGACATGATTTTTTCCTGCAACAGGGAAAATAAAGTATAAGTTTTAAAGATTTATTCTTTAATAAAGGATCTCAAAGCCAGCTTTAGAAAAAGGA
+
BBBBBFFFFFFFGGGGGGGGGGHHHHHHHHHHHHHHFHHHHHHHHHHHHHHGGHHHHHHHHHHHHHHGHGHHHHHHHHHHHHHHHHGHHHHHHHGGGGHHHHGHHHHHHHHHHHHHHHHHHHHHHHHHHGFHHHHHHHHHHHHHHHHHHHHHHHHHHHHHHHHHHHHHHGHHHHHHHHHHHGGHHHHHHHHGHHHHHHHHHHHHHHHHHHHHHHHHHHHHHGHHHHHHHHHHHHHHHGHHHHHFHHGHGGH
@M05620:45:000000000-G6HP7:1:1101:14196:6461 1:N:0:99
CATCCTGACCCTGAAGTACCCCCGGCTTGATTTCTGACATTAGATCGGAAGAGCACACGTCTGAACTCCAGTCACCGGCTATGATCTCGTATGCCGTCTTCTGCTTGAAAAAAAAAAAAAAAATAAAGATAAAGATTATGGAATAATTGAAAGAATACGCATAATAGATTGTTGGATTCATTTATGGTTTATTAGAGGTCAATCATTTCTAGCAAGAGAGTAGTATAGCATTATAGTCATGACATACGATT
+
CCBCCFFFFFFFGGGGGFGGGGGGGGGGGHHHHHHHGHHHHHHGHHGGGGGHHHHHHHGFHHGHHHHHHHHHHHHHGGGGFGFGHGHHHFAFHGHGGGGGHHFHFHHEFFHCEC/>/<</---.00000000000<0000<0000000:0000/.000:....0000;00000..0:0:0000000/;0./000090//.//////////9////.....///:/:9//////9/////////////....
@M05620:45:000000000-G6HP7:1:1101:5888:6462 1:N:0:99
TACCTGTACTGGGGAAGCATTTGAATATCCCCCCATGGTGATGGGGACGGAGAACTGCTCCATAAACACAGGCAACGTGCCTAACTTTCCCGGGAAGATGAAGTCAAAGAGCGACCACAGCTCTCGGAGGTTATTTTGCATCGGTGAGCCAGACAGAATGATCCGATGAGGGGTGCGAAACTATTTGAGGAAAGGAAGCACCTTTTTATTAAATTTACCTTTTAGCAATCGCCATTCCTACCCTAAAGATC
+
BABCBFFFFFFFGGGGGGGGGGHHHHHHHHHGGGGHHHBFFFHHHGGGGGGGGHHHHHHHHGHHHHHHHHHHGHHHGHHHHHHGHHHHHHHGGGGGGHHHHHHGGHHDGHHHFCGGGHGGHHHHHDFACGCGGHHHHHHHHHGGGGGGGGHHHGHGCGHHFHHHHGGGHHHGGDGGGDCGGGGGFGGGGGFFFFGBCFGGGFFFFFFFFFEFFFFFFEFFFFFFFFFFFFFFFFFFFFFFFFFFFFFFFFF
@M05620:45:000000000-G6HP7:1:1101:14176:6463 1:N:0:99
CATCCTGACCCTGAAGTACCCCCGGCTTGATTTCTGACATTAGATCGGAAGAGCACACGTCTGAACTCCAGTCACCGGCTATGATCTCGTATGCCGTCTTCTGCTTGAAAAAAAAAAAAAAATAGAACAAAAAGGGATGTAGAGCGATATTGAGAAAATATTAAAGAAAACTATTATGACGTAGAGAACAAGAGTATGTTTGCAGGTATGTTACATAGTAGTTATGTTATGAGGTGTGATTGGTATGTATA
+
CCCCCFFFFFFFGGGGGGGGGGGEGGGGGHHHHHHHGHGHHHHHHHHGGGGHHHHHHHGHHHGGGHHHHHHGHGHHGGGGGGHGGDGHGFEGHHHGGGHGHHHGHHHFFHHFECGCB<</--011111</......./.:00000--..-0000.00/;000;0000.///00000;000.....0000////.0000000/00:..000:0000000909000000000000//.990000.:0000000
@M05620:45:000000000-G6HP7:1:1101:16382:6472 1:N:0:99
CATCCTGACCCTGAAGTACCCCATTGAGCATGGCATCGTCACCAACTGGGACGACATGGAGAAGATCTGGCACCACACCTTCTACAACGAGCTGCGCGTGGCCCCGGAGGAGCACCCAGTGCTGCTGACCGAGGCCCCCCTGAACCCCAAGGCCAACAGAGAGAAGATGACTCAGGTGAGGCTCGGCCGACGCCCGTGCTCCTCCCGTCCTTTCCCCAGTCATTTTCTGCCCGGCTTGATTTCTGACATTA
+
DDDDDFFFFFFFGGGGGGGGGGGHHHHHHHHHHHHHHGHHHGHHHGHHHHHHGGGGGHHHHHHHHHHHHHHHHGGHHGGHHHHHHHHHGGGGGHHGGGGGGGHHGGGGGGGGHHHHGGHHHHHHHHGHHHGGGGGGGGGGGGHHHHGGGGHGHHGGGGGGGGGGGGGGGGGGGGGGGGGGGGGGFFFFFFFFFFFFFFFFFFFFFFFFFFFFFFFFFFFFFFHHFFFFFFFFFFCFFFFFFFFFFFFFFF0
@M05620:45:000000000-G6HP7:1:1101:5906:6474 1:N:0:99
TACCTGTACTGGGGAAGCATTTGAATATCCCCCCATGGTGATGGGGACGGAGAACTGCTCCATAAACACAGGCAACGTGCCTAACTTTCCCGGGAAGATGAAGTCAAAGAGCGACCACAGCTCTCGGAGGTTATTTTGCATCGGTGAGCCAGACAGAATGATCCGATGAGGGGTGCGAAACTATTTGAGGAAAGGAAGCACCTTTTTATTAAATTTACCTTTTAGCAATCGCCATTCCTACCCTAAAGATC
+
CCCCCFFFFFFFGGGGGGGGGGHHHHHHHHHGGGGHHHGHHHHHHGGGGGGGGHHHHHHHHHHHHHHHHHHHGHHHGHHHHHHHHHHHHHHGGGGGGHHHHHHHHHHHHHHHGGGGGHHHHHHHHGGGGGGHHHHHHHHGHHGGGGGHHHHHHGHHHHHHHHHHHGGGHHHGGFGGGGGGGGGGHHHGGGGGGGGFGGGGGFFFFFFFFFFFFFFFHFFFFFFHFFFFFFFFFFFFFFFHFFFFFFFFFFF
@M05620:45:000000000-G6HP7:1:1101:6885:6478 1:N:0:99
CATCCTGACCCTGAAGTACCCCATTGAGCATGGCATCGTCACCAACTGGGACGACATGGAGAAGATCTGGCACCACACCTTCTACAACGAGCTGCGCGTGGCCCCGGAGGAGCACCCAGTGCTGCTGACCGAGGCCCCCCTGAACCCCAAGGCCAACAGAGAGAAGATGACTCAGGTGAGGCTCGGCCGACGCCCGTGCTCCTCCCGTCCTTTCCCCAGTCATTTTCTGCCCGGCTTGATTTCTGACATTA
+
CBCCCFFFFFFFGGGGGGGGGGGHHHHHHHHHHHHHHGHHHGHHHGHHHHHHGGGGGHHHHHHHHHHHHHHHHGHHHGGHHHHHHHHHGGGGGHHGGGGGGGHHGGGGGGGGHHHHGGHHHHHHHHHHHHGGGGGGGGGGGGHHHHGGGGHGHHGGGGGGGGGGGGGGGGGGGGGGGGGGGGGGFFFFFFFFFFFFCFFFFFFFFFFAFFFFFFFFFFFFFFFFFFFFFFFFFFFFFFFFFFFFFFFFFF0
@M05620:45:000000000-G6HP7:1:1101:8418:6502 1:N:0:99
ATCTCTATCTCCTAAAAACCTGTTTAGATTTGGAGATAGACCTTCAGGTTTTTCATCATTTTCTGCATGAATTATACATTGACCACGTTCCAGCGTGGTCAGTTTGCAGCATTCTGTTATTTTGTTTGACAGAGTGTCTTGTTGAGAACATATGTAGGACATGATTTTTTCCTGCAACAGGGAAAATAAAGTATAAGTTTTAAAGATTTATTCTTTAATAAAGGATCTCAAAGCCAGCTTTAGAAAAAGGA
+
CCCCCFFFFFFFGGGGGGGGGGHHHHHHHHHHHHHHHHHHHHHHHHHHHHHGGHHHHHHHHHHIHHHHHHHHHHHHHHHHHHHHHHGHHHHHHHGGGGHHHHHHHHHHHHHHHHHHHHHHHHHHHHHHHHHHHHHHHHHHHHHHHHHHHHHHHHHHHHHHHHHHHHHHHGHHHHHHHHHHHGGHHHHHGHHHHHHHHGHHHHGHHHHHHHHHHHHHHHHHHGHHHHHHHGHGHHHHHGHHHHHHHHHHGGH
@M05620:45:000000000-G6HP7:1:1101:19065:6523 1:N:0:99
AAACCAAGCAGACACTCACCGCTCCCTCGCCACAGGCCAATAGTTTGTCCTCACTGAGTTGGCAACAAGTGGCTGCTGTGGCTGCCATTTTTCTGGTGATGGCCATCAGCTCCGACGAGGTCAGCTGGGGGGCTTTCTTTGTGTAAGCAACGAGAAACCTGAAAGAAGCATTTTTTAACTAAGTCCTGCTGAGTCATTCATGAGTTTTTAGCCGCCTTGCTTCTTCTCACAGACTCTCTACTCTCATGCCA
+
BBBBBABFBFFFGGGGGGGGGGGGGGHHGGG2EHHHGGGHFHHHFHHHHHHHHHHHHHHHHHHFFHHHHGHHGHGGFHHHHHGFGHHHHFHHHFHHHHGHFHHHHHHHHHHHHEFEGCCCGHHHHHHHGGGGGGGGGFGGGGGGGEFFFFFCFFBFFFFFFBFFFFFFFFFFFFFFFFFFFFFFFFFFFFFFFFFFFFFFFFFFBFFFFFFBFDABDDFFFFFFFBBBFFFFFFFFFFFFFFFFFFFBFFB
@M05620:45:000000000-G6HP7:1:1101:5326:6576 1:N:0:99
CATCCTGACCCTGAAGTACCCCATTGAGCATGGCATCGTCACCAACTGGGACGACATGGAGAAGATCTGGCACCACACCTTCTACAACGAGCTGCGCGTGGCCCCGGAGGAGCACCCAGTGCTGCTGACCGAGGCCCCCCTGAACCCCAAGGCCAACAGAGAGAAGATGACTCAGGTGAGGCTCGGCCGACGCCCGTGCTCCTCCCGTCCCTTCCCCAGTCATTTTCTGCCCCGCTTGATTTCTGACATTT
+
AAAAAF1DFFFFFGG1GGFGGGEHH11EGGGFFA0EFEHCFGHFHCHHHHFHCCAEEFFFG1F0FGHDDGFCFFF/?/E>GFD2D1GEEFGGEBBEEEE?G?HHGECCBCA/??<GGF/?1?F<FC?DGG/-<C@FGGGG?.:GFGGGAE.:GH.CAA:/B9.9C/BBB0C0BBBF0CFFGEAA@@-A-;-9@@@;---9/BBFFF--;A-;F9BFFF-9F/BFFFB///9E-9-;A--:BF///9;/9F/
@M05620:45:000000000-G6HP7:1:1101:16226:6592 1:N:0:99
ATCTCTATCTCCTAAAAACCTGTTTAGATTTGGAGATAGACCTTCAGGTTTTTCATCATTTTCTGCATGAATTATACATTGACCACGTTCCAGCGTGGTCAGTTTGCAGCATTCTGTTATTTTGTTTGACAGAGTGTCTTGTTGAGAACATATGTAGGACATGATTTTTTCCTGCAACAGGGAAAATAAAGTATAAGTTTTAAAGATTTATTCTTTAATAAAGGATCTCAAAGCCAGCTTTAGAAAAAGGA
+
CCCCCFFFFFFFGGGGGGGGGGGHHHHHHHHHHHHHHHHHHHHHHHHHHHHGGHHHHIIHIHIIHHHHHHHHHHHHHHHHHHHHHHGHHHHHHHGGGGHHHHHHHHHHHHHHHHHHHHHHHHHHHHHHHHHHHHHHHHHHHHHHHHHHHHHHHHHHHHHHHHHHHHHHHGHHHHHHHHHHHGGHHHHHGHHHHHHHHGHHHHHHHHHHHHHHHHHHHHHHHHHHHHHHHHHHHHHHHGHHHHHGHHHHGGH
@M05620:45:000000000-G6HP7:1:1101:17026:6600 1:N:0:99
CATCCTGACCCTGAAGTACCCCATTGAGCATGGCATCGTCACCAACTGGGACGACATGGAGTAGATCTGGCACCACACCTTCTACAACGAGCTGCGCGTGGCCCCGGAGGAGCACCCAGTGCTGCTGACCGAGGCCCCCCTGAACCCCAAGGCCAACAGAGAGAAGATGACTCAGGTGAGGCTCGGCCGACGCCCGTGCTCCTCCCGTCCTTTCCCCAGTCATTTTCTGCCCGGCTTGATTTCTGACATTA
+
CCCCCFFFFFFFGGGGGGGGGGGHHHHHHHHHHHHHHGHHHGHHHGHHHHHHGGGGGHHHHHHHHHHHHHHHHGHHHGGHHHHHHHHHGGGGGHHGGGGGGGHHGGGGGGGGHHHHGGHHHHHHHHHHHHGGGGGGGGGGGGHHHHGGGGHGHHGGGGGGGGGGGGGGGGGGGGGGGGGGGGGGFFFFFFFFFFFF@FFFFFFFFFFFFFFFFFFFFFFFFFFFFFFFFFFFFFFFFFAFFFFFFEFFFF0
@M05620:45:000000000-G6HP7:1:1101:6181:6600 1:N:0:99
AAACCAAGCAGACACTCACCGCTCCCTCGCCACAGGCCAATAGTTTGTCCTCACTGAGTTGGCAACAAGTGGCTGCTGTGGCTGCCATTTTTCTGGTGATGGCCATCAGCTCCGACGAGGTCAGCTGGGGGGCTTTCTTTGTGTAAGCAACGAGAAACCTGAAAGAAGCATTTTTTAACTAAGTCCTGCTGAGTCATTCATGAGTTTTTAGCCGCCTTGCTTCTTCTCACAGACTCTCTACTCTCATGCCA
+
CCCCCCCFCFFFGGGGGGGGGGGGGGHHGGGGGHHHGGHHHHHHHHHHHHHHHHHHHHHHHHHHHHHHHHHHGHGGHHHHHHHGGHHHHHHHHHHHHHHHHHHHHHHHHHHHHGGGGGGGGHHHHHHHGGGGGGGGGGGGGGGGGGFFFFFFFFFFFFFFFFFFFFFFFFFFFFFFFFFFFFFFFFFFFFFFFFFFFFFFFFFFFFFFFFFFFFFFFFFFFFFFFFFFFFFFEFFFFFFFFFFFFFFFFFF
@M05620:45:000000000-G6HP7:1:1101:16231:6611 1:N:0:99
ATCTCTATCTCCTAAAAACCTGTTTAGATTTGGAGATAGACCTTCAGGTTTTTCATCATTTTCTGCATGAATTATACATTGACCACGTTCCAGCGTGGTCAGTTTGCAGCATTCTGTTATTTTGTTTGACAGAGTGTCTTGTTGAGAACATATGTAGGACATGATTTTTTCCTGCAACAGGGAAAATAAAGTATAAGTTTTAAAGATTTATTCTTTAATAAAGGATCTCAAAGCCAGCTTTAGAAAAAGGA
+
BBBBBFFFFFFFGGFFGGGGGGHHHHHHGHHHHGHHHHHHHHHHHHHHHHHGGHGHHGHHHHHHHHHHHHHGHHHHHHHHHHHHHHGHGHHHHHGGGGHHHHHHHHHHHHHEHHHHHHHHHHHHHHHHHHGHHHGGHHHHHHHHHHGHHHHHHHHBHHGHHHHHGHHHHGHHHHHHHHHHHGGFHFGHGFFGHHGDG<GHHHHGHBGHHHEHHHHHHHHHHHHHHFFHGHGHHHHHHGHHHHHGGG:CDGF
@M05620:45:000000000-G6HP7:1:1101:7230:6644 1:N:0:99
TACCTGTACTGGGGAAGCATTTGAATATCCCCCCATGGTGATGGGGACGGAGAACTGCTCCATAAACACAGGCAACGTGCCTAACTTTCCCGGGAAGATGAAGTCAAAGAGCGACCACAGCTCTCGGAGGTTATTTTGCATCGGTGAGCCAGACAGAATGATCCGATGAGGGGTGCGAAACTATTTGAGGAAAGGAAGCACCTTTTTATTAAATTTACCTTTTAGCAATCGCCATTCCTACCCTAAAGATC
+
BBBBBFFFFFFFGGGGGGGGGGHHHHHHHHHGGGGHHHHFHHHHHGGGGGGGGHHHHHHHHHHHHHHHHHHHGGHHGHHHHHHHHHHHHHHGGGGGGHHGHHHHHHHHHHHHGGGGGHHHHHHHHGGGGGDHHHHHHHHHHHGGGGGHHHHHHGGHHHHHHHHHHGGGHHHGGEDGGGGGGGGGGGGGFB:FGGGGGGGFGFFFFFFFFFFBFFFFFFBFFFFFFFFFFFFFFFFFFFFFFFFFFFFFFFF
@M05620:45:000000000-G6HP7:1:1101:24772:6659 1:N:0:99
ATCTCTATCTCCTAAAAACCTGTTTAGATTTGGAGATAGACCTTCAGGTTTTTCATCATTTTCTGCATGAATTATACATTGACCACGTTCCAGCGTGGTCAGTTTGCAGCATTCTGTTATTTTGTTTGACAGAGTGTCTTGTTGAGAACATATGTAGGACATGATTTTTTCCTGCAACAGGGAAAATAAAGTATAAGTTTTAAAGATTTATTCTTTAATAAAGGATCTCAAAGCCAGCTTTAGAAAAAGGA
+
CDCCDFFFFFFFGGGGGGGGGGHHHHHHHHHHHHHHHHHHHHHHHHHHHHHGGHHHHHHHHHIHIHHHHHHHHHHHHHHHHHHHHHGHHHHHHHGGGGHHHHHHHHHHHHHHHHHHHHHHHHHHHHHHHHHHHHHHHHHHHHHHHHHHHHHHHHHHHHHHHHHHHHHHHGHHHHHHHHHHHGGHHHHHHHHHHHHHHHHHHHHHHHHHHHHHHHHHHHHHHHHHHHHHHHHHHHHHHGHHHHHHHHHHGGH
@M05620:45:000000000-G6HP7:1:1101:12531:6690 1:N:0:99
AGATTACTGCAACAGTTCCCCCTGGACCTGGAAAAGTTTCTTGCCTGGCTTACAGAAGCTGAAACAACTGCCAATGTCCTACAGGATGCTACCCGTAAGGAAAGGCTCCTAGAAGACTCCAAGGGAGTAAAAGAGCTGATGAAACAATGGCAAGTAAGTCAGGCATTTCCGCTTTAGCACTCTTGTGGATCCAATTGAACAATTCTCAGCATTTGTACTTGTAACTGACAAGCCAGGGACAAAACAAAGAT
+
AAABBFFFDDBDGGFBFGGGGGGGGGHHHHHHHHHHGHHHHHHHHHHHHHHAFBGGHHHHHHHHHHHHHHHHHHHHHHHH5FEGHGHHHHDGGHGG@EGGGHFFGHHHGHHHHHHHHHHHFHHGDCFEGFHHHGHHHHGHHFHHHHHHHHHHHGGHHHHHHHHHHHHHHHGGGGGHHHHHHHHHHGHGHHHHGHHHHEGGGHHHHHHFGHHHHHHHHFHHHGHHHHHHHHHHHGGGGGGGGGGGGGGGGFC
@M05620:45:000000000-G6HP7:1:1101:6528:6707 1:N:0:99
CATCCTGACCCTGAAGTACCCCATTGAGCATGGCATCGTCACCAACTGGGACGACATGGAGAAGATCTGGCACCACACCTTCTACAACGAGCTGCGCGTGGCCCCGGAGGAGCACCCAGTGCTGCTGACCGAGGCCCCCCTGAACCCCAAGGCCAACAGAGAGAAGATGACTCAGGTGAGGCTCGGCCGACGCCCGTGCTCCTCCCGTCCTTTCCCCAGTCATTTTCTGCCCGGCTTGATTTCTGACATTA
+
CCCCCFFFFFFFGGGGGGGGGGGHHHHHHHHHHHHHHGHHHGHHHGHHHHHHGGGGGHHHHHHHGHHHHHHHHGHHHGGHHHHHHHHHGGGGGHHGGGGGGGHHGGGGGGGGHHHHGGHHHHHHHHHHHHGGGGGGGGGGGGHHHHGGGGHGHHGGGGGGGGGGGGGGGGGGGGGGGGGGGGGGFFFFFFFFFFFFBFFFFFFFFFFFFFFFFFFFFFFFFFFFFFFFFFFFFFFFFFFFFFFFFBFFFF0
@M05620:45:000000000-G6HP7:1:1101:5291:6711 1:N:0:99
CATCCTGACCCTGAAGTACCCCATTGAGCATGGCATCGTCACCAACTGGGACGACATGGAGAAGATCTGGCACCACACCTTCTACAACGAGCTGCGCGTGGCCCCGGAGGAGCACCCAGTGCTGCTGACCGAGGCCCCCCTGAACCCCAAGGCCAACAGAGAGAAGATGACTCAGGTGAGGCTCGGCCGACGCCCGTGCTCCTCCCGTCCTTTCCCCAGTCATTTTCTGCCCGGCTTGATTTCTGACATTA
+
CCCCCFFFFFFFGGGGGGGGGGGHHHHHHHHHHHHHHGHHHGHHHGHHHHHHGGGGGHHHHHHHHHHHHHHHHGHHHGGHHHHHHHHHGGGGGHHGGGGGGGHHGGGFGGGGHHHHGGHHHHHHHEHHHHGGGGGGGGGGGGHHHHGGGGHGHHGGGGGGGGGGFGFGGGGGGGGGGGGGGGGGFFFFFFFFFFFFFFFFFFFFFFFFFFFFFFFFFFABFEFFEFFFFFFFFFFFFF.BFFFFFBFFFF0
@M05620:45:000000000-G6HP7:1:1101:6545:6714 1:N:0:99
CATCCTGACCCTGAAGTACCCCATTGAGCATGGCATCGTCACCAACTGGGACGACATGGAGAAGATCTGGCACCACACCTTCTACAACGAGCTGCGCGTGGCCCCGGAGGAGCACCCAGTGCTGCTGACCGAGGCCCCCCTGAACCCCAAGGCCAACAGAGAGAAGATGACTCAGGTGAGGCTCGGCCGACGCCCGTGCTCCTCCCGTCCTTTCCCCAGTCATTTTCTGCCCGGCTTGATTTCTGACATTT
+
BBBBBFFFFFFFGGGGGGGGGGGHHHHHHHHHHHHHHGHHHGHHHGHHHGHHGGGGGHGHHHHGHHHHFHHHHGHHHGGHHHHHHHHHGGGGGHHGGGGGGGHHGGGGGGGGHHHHGGHGHGHGHHGHHHGGC?AFDGGGGGHHHHGGGGHGHHG?FGFGGGGFGGGGGGGGGGGGG/FFGEGGFFFFFFFFFFFA@:AEFFFFFFBFDFFFFFFFFBDFF/BFFFFFBBFFA=DFF-FFFFFFF:F/BF/
@M05620:45:000000000-G6HP7:1:1101:12000:6715 1:N:0:99
ATCTCTATCTCCTAAAAACCTGTTTAGATTTGGAGATAGACCTTCAGGTTTTTCATCATTTTCTGCATGAATTATACATTGACCACGTTCCAGCGTGGTCAGTTTGCAGCATTCTGTTATTTTGTTTGACAGAGTGTCTTGTTGAGAACATATGTAGGACATGATTTTTTCCTGCAACAGGGAAAATAAAGTATAAGTTTTAAAGATTTATTCTTTAATAAAGGATCTCAAAGCCAGCTTTAGAAAAAGGA
+
CBCCCFFFFFFFGGGGGGGGGGHHHHHHHHHHHHHHHHHHHHHHHHHHHHHGGHHHHHHHHHIHIHHHHHHHHHHGHHHHHHHHHHGHHHHHHHGGGGHHHHHHHHHHHHHHHHHHHHHHHHHHHHHHHHGHHHHHHHHHHHHHHHGHGHHHHHHHHHHHHHHHHHHHHGHHHHHHHHHHHGGEHHHHGHHHHHHHHFHHHHGHHHHHHHHHHHHHHHHHHHHHHHHHHFFHHGHHHGGHHHHHHGGGGGG
@M05620:45:000000000-G6HP7:1:1101:15906:6726 1:N:0:99
ATCTCTATCTCCTAAAAACCTGTTTAGATTTGGAGATAGACCTTCAGGTTTTTCATCATTTTCTGCATGAATTATACATTGACCACGTTCCAGCGTGGTCAGTTTGCAGCATTCTGTTATTTTGTTTGACAGAGTGTCTTGTTGAGAACATATGTAGGACATGATTTTTTCCTGCAACAGGGAAAATAAAGTATAAGTTTTAAAGATTTATTCTTTAATAAAGGATCTCAAAGCCAGCTTTAGAAAAAGGA
+
BBBBBFFFFFFFGGGGGGGGGGHGHHHHHHHHHHHHHHHHHHHHHHHHHHHGGHHHHHHHHHHHHHHHHHHHHHHHHHHHHHHHHHGHHHHHHHGFGGHHHHHHHHHHHHHHHHHHHHHHHHHHHHHHFHHHHHHHHHHHHHHHHHHHHHHHHHHHHHHHHHHHHHHHHGHHHHGHHHHHHGGHHHHHHHHGHHHHHHHHHHHHHHHHHHHHHHHHHHHHHHHHHHHHHHHHHHHHHGHHHHHHHHHHGGF
@M05620:45:000000000-G6HP7:1:1101:5304:6726 1:N:0:99
CATCCTGACCCTGAAGTACCCCATTGAGCATGGCATCGTCACCAACTGGGACGACATGGAGAAGATCTGGCACCACACCTTCTACAACGAGCTGCGCGTGGCCCCGGAGGAGCACCCAGTGCTGCTGACCGAGGCCCCCCTGAACCCCAAGGCCAACAGAGAGAAGATGACTCAGGTGAGGCTCGGCCGACGCCCGTGCTCCTCCCGTCCTTTCCCCAGTCATTTTCTGCCCGGCTTGATTTCTGACATTA
+
DDDDDFFFFFFFGGGGGGGGGGGHHHHHHHHHHHHHHGHHHGHHHGHHHHHHGGGGGHHHHHHHHHHHHHHHHGHHHGGHHHHHHHHHGGGGGHHGGGGGGGHHGGGGGGGGHHHHGGHHHHHHH=GHHHGGGGGGGGGGGGHHHHGGGGHGHHGGGGGGGGGGGGGGGGGGGGGGHGGGGGGGFFFFFFFFFFFFFFFFFFFFFFFFFFFFFFFFFFFFFFFFFFHFHFFFFFFFFFFFFFFFFFFFFF0
@M05620:45:000000000-G6HP7:1:1101:23107:6735 1:N:0:99
CATCCTGACCCTGAAGTACCCCATTGAGCATGGCATCGTCACCAACTGGGACGACATGGAGAAGATCTGGCACCACACCTTCTACAACGAGCTGCGCGTGGCCCCGGAGGAGCACCCAGTGCTGCTGACCGAGGCCCCCCTGAACCCCAAGGCCAACAGAGAGAAGATGACTCAGGTGAGGCTCGGCCGACGCCCGTGCTCCTCCCGTCCTTTCCCCAGTCATTTTCTGCCCGGCTTGATTTCTGACATTA
+
CCCCCFFFFFFFGGGGGFGGGGGHHHHHHHHHHHHHHGHHHGHHHGHHHHGHGGGGGHGFHHHHHHHHHHHHHGHHHGGHHHHHHHHHGGGGGHHGGGEFGGHHGGGGGGGGHGHHGGHGHHHHHHHHHHGGGGGGGGGGGGGHHHGGGGHGHHGGGGGGGGGGGGGGGGGGGGGGGGGGGGGGFFFFFFFFFFFF@DFFFFFFFFFFFFFFFFFFFFFFFFFFFFFFFFFFFFFFFFFFFFFFFEFFFF/
@M05620:45:000000000-G6HP7:1:1101:6243:6737 1:N:0:99
AGATTACTGCAACAGTTCCCCCTGGACCTGGAAAAGTTTCTTGCCTGGCTTACAGAAGCTGAAACAACTGCCAATGTCCTACAGGATGCTACCCGTAAGGAAAGGCTCCTAGAAGACTCCAAGGGAGTAAAAGAGCTGATGAAACAATGGCAAGTAAGTCAGGCATTTCCGCTTTAGCACTCTTGTGGATCCAATTGAACAATTCTCAGCATTTGTACTTGTAACTGACAAGCCAGGGACAAAACAAAGAT
+
AAAABFFFFFFFGGGGGGGGGGGGHHHHHFHHHHHHHHHHHHHHHHHHHHHHHHHHHHHHHHHHHHHHHHHHHHHHHHHHHHHHHHHHHHHHHHGGGGHHHHHHHHHHGHHHHHHHHHHGFHHGGEGGHHHHHGHHHHHHH?GGHHHHHGHHHGHHHHHHHHHHHHHHHHGGGGGHFHHHHHHHHHHGGHGHHHHHHFHHHHHHHHHHHHHHHHHHHFHGHHHHHHHFHHHHHGGGGGGG?FBFGGGGGGG
@M05620:45:000000000-G6HP7:1:1101:25594:6738 1:N:0:99
AAACCAGAAGACATGAGGTCAGCTAGATCGGAAGAGCACACGTCTGAACTCCAGTCACCGGCTATGATCTCGTATGCCGTCTTCTGCTTGAAAAAAAAAAAAAACAAACATAAACCAAAGATAACGGCTATTATTTTTAATTCCCGCTCCAGACAGAATAAACAGATAAGTTAGAATACACTATTACAGTTAACTTATACATATATGAGTACATTTACTCATTAGCGATCCACATTTCTAACGTCCTGATC
+
BCBCBBCFFFFFGGGFGGFGGGHHHHHHHHGEGGHHHHHHHGHHHGHHHHHHHHGHFHHGGGGGHHHHDGHGFEHHHHGFGHGHHHHHHHGGHHHGGGGEE<///?/0/02?<11?//?001111.---.<111>100.000000.--:::/:.///:;000:0;C00;0000000;000;0/000000000000099090000;0090;////;9///9/;/9//--.9.:/:F///9///./...////
@M05620:45:000000000-G6HP7:1:1101:23843:6747 1:N:0:99
TACCTGTACTGGGGAAGCATACACGACGCCATTCCTACCCTAAAGATCGGAAGAGCACACGTCTGAACTCCAGTCACCGGCTATGATCTCGTATGCCGTCTTCTGCTTGAAAAAAAAAAAAAAAAAAAAAAAGTACAAATAAGAAGATAACAATAAAGGAAGTGTAAAAAATAAAGTAACAACTGATAGAGGATTGTGTCATTTGGCAGAAGACAAGTGACCTACGAAGGGCAGACTAACAAGGAGTGAGA
+
CCCCCFFFFFFFGGGCGGGGGGHHGGGGGGGGHHHHFHGHHHHHHHHHHGGEEFHHHHFHGHHHGGFGGHHHHHHHHHGGGGGHHGG@GHHFGHHHHEEGHGHHHHHHHHGHHGGGGGG</-------:---.000;00000900/00000000090009/.00000000;.0000;0000:.0/000000/./09:0/0000000009./00///.9000000/...........0:0009/..99.090
@M05620:45:000000000-G6HP7:1:1101:5303:6751 1:N:0:99
CATCCTGACCCTGAAGTACCCCATTGAGCATGGCATCGTCACCAACTGGGACGACATGGAGAAGATCTGGCACCACACCTTCTACAACGAGCTGCGCGTGGCCCCGGAGGAGCACCCAGTGCTGCTGACCGAGGCCCCCCTGAACCCCAAGGCCAACAGAGAGAAGATGACTCAGGTGAGGCTCGGCCGACGCCCTTGCTCCTCCCGTCCTTTCCCCAGTCATTTTCTCCCCCGCTTGATTTCTGACATTT
+
AAAAAF11CFFFFGGBGGGGGGAHHFG11FHBGFFFHAGGCEGHCEHH0/AF?EGGGH0EHGGHHEGFA1B>GGCGEGGHFHFFHHHH//?>>1B/E>E/E?FGG@/</>ECFHHGFE/1??GFHHHBGF@G-@CGGGGGGAFHHHGCCCCECG?EEE99BFG.9//FBBFB900/;BF..CEA@-9-;-@-9>?-:-;BBFFFFA-9;A-BFFFFF--BF/999FBF/;BA--;@A--/;/FF/;9//:/
@M05620:45:000000000-G6HP7:1:1101:20476:6779 1:N:0:99
ATCTCTATCTCCTAAAAACCTGTTTAGATTTGGAGATAGACCTTCAGGTTTTTCATCATTTTCTGCATGAATTATACATTGACCACGTTCCAGCGTGGTCAGTTTGCAGCATTCTGTTATTTTGTTTGACAGAGTGTCTTGTTGAGAACATATGTAGGACATGATTTTTTCCTGCAACAGGGAAAATAAAGTATAAGTTTTAAAGATTTATTCTTTAATAAAGGATCTCAAAGCCAGCTTTAGAAAAAGGA
+
BCCCCFFFFFFFGGGGGGGGGGHHHHHHHHHHHHHHHHHHHHHHHHHHHHHGGHHHHIIHHHIHHHHHHHHHHHHHHHHHGHHHHHGHHHHHHGGGGGHHHHHHHHHHHHHHHHHHHHHHHHHHHHHHHHHHHHHHHHHHHHHHHHHHHHHHHHHHHHHHHHHHHHHHHGHHHHHHHHHHHGGHHHHHHFHGHGHHHGHHHHHHHHHHHHHHHHHHHHHHHGHHHHHHHHHHHHHHHGHHHHGHGHHGGGG
@M05620:45:000000000-G6HP7:1:1101:5191:6790 1:N:0:99
ATCTCTATCTCCTAAAAACCTGTTTAGATTTGGAGATAGACCTTCAGGTTTTTCATCATTTTCTGCATGAATTATACATTGACCACGTTCCAGCGTGGTCAGTTTGCAGCATTCTGTTATTTTGTTTGACAGAGTGTCTTGTTGAGAACATATGTAGGACATGATTTTTTCCTGCAACAGGGAAAATAAAGTATAAGTTTTAAAGATTTATTCTTTAATAAAGGATCTCAAAGCCAGCTTTAGAAAAAGGA
+
BBBBBFFFFFFFGGGGGGGGGGHHHHHHHHHHHHHHHHHHHHHHHHHHHHHGGHHHHHHHHHHHHHHHHHHHHHHHHHHHHHHHGHGHHHHHHHGGGGHHHHHHHHHHHHHHHHHHHHHHHHHHHHHHHHHHHHHHHHHHHHHHHHHHHHHHHHHHHHHHHHHHHHHHHFHHHHHHHHHHHGGHHHHHHGHHHHHHHGGHHHHGHHHHHHHHHHHHHBGHHHHFGHHHHHHHGHHHHGGHHHHHHHHHGGH
@M05620:45:000000000-G6HP7:1:1101:23228:6790 1:N:0:99
TACCTGTACTGGGGAAGCATTTGAATATCCCCCCATGGTGATGGGGACGGAGAACTGCTCCATAAACACAGGCAACGTGCCTAACTTTCCCGGGAAGATGAAGTCAAAGAGCGACCACAGCTCTCGGAGGTTATTTTGCATCGGTGAGCCAGACAGAATGATCCGATGAGGGGTGCGAAACTATTTGAGGAAAGGAAGCACCTTTTTATTAAATTTACCTTTTAGCAATCGCCATTCCTACCCTAAAGATC
+
BBBBBFFFFFDCGCGGGGGGGGHHHHHHHHHGGGEHHHHHFHHHEGGG0FFGGHHHHHHHHGHHGHHGHHFHFHHHGHHHHHHGHHHHHHHGGGGGGHHHGFHHHHHHGHHGGGFGGHHEFHHHHGEDGCGHGHHHHHHHHHGGGGGHHHHHHGHHFHHHHHHHHGGGHHHGCEDGGCDGGGGGGGGFGGCBFGGEFGGGGFFFFFFFFFFFFFFFBFFFFFFFFFFBFFFFFFFFFFFFFFFFBFBBFFF
@M05620:45:000000000-G6HP7:1:1101:12483:6803 1:N:0:99
ATCTCTATCTCCTAAAAACCTGTTTAGATTTGGAGATAGACCTTCAGGTTTTTCATCATTTTCTGCATGAATTATACATTGACCACGTTCCAGCGTGGTCAGTTTGCAGCATTCTGTTATTTTGTTTGACAGAGTGTCTTGTTGAGAACATATGTAGGACATGATTTTTTCCTGCAACAGGGAAAATAAAGTATAAGTTTTAAAGATTTATTCTTTAATAAAGGATCTCAAAGCCAGCTTTAGAAAAAGGA
+
ABBBBFFFFFFFGFGGGFGGGGHHHHHFHHHHHHHHHGHFHHHHHHHHHHHFGHHHHHHHHHHHHHHHHHHHHHHFHHHHHHHHGHGHHHHHHHGGFEHHHHHHHHHHHHHHHHHHHHHHHHHGHHHHHHHHHHHHHHHHHHHHEGHHHHHHHHHGHHHHHHHGHHHHHGHHHHHGHHHHHEGHHHGHHHHHHHHHHGGHHHHHHHHHHHHHHHHHHHHHDGHGEGFHHHHHHHHBGGHHHHHGHHHHGC/
@M05620:45:000000000-G6HP7:1:1101:23250:6803 1:N:0:99
TACCTGTACTGGGGAAGCATTTGAATATCCCCCCATGGTGATGGGGACGGAGAACTGCTCCATAAACACAGGCAACGTGCCTAACTTTCCCGGGAAGATGAAGTCAAAGAGCGACCACAGCTCTCGGAGGTTATTTTGCATCGGTGAGCCAGACAGAATGATCCGATGAGGGGTGCGAAACTATTTGAGGAAAGGAAGCACCTTTTTATTAAATTTACCTTTTAGCAATCGCCATTCCTACCCTAAAGATC
+
DDCDDFFFFFFFGGGGGGGGGGHHHHHHHHHGGGGHHHHHHHHHHGGGGGGGGHHHHHHHHHHHHHHHHHHHGHHHGHHHHHHHHHHHHHHGGGGGGHHHHHHHHHHHHHHHGGGGGHHHHHHHHGGGGGGHHHHHHHHHHHGGGGGHHHHHHGHHHHHHHHHHHGGGHHHGGEGGGGGGGGGGHHHGGGFGGGGGGGGGGFFFFFFFHFHFFFFFHFFFFFFFFFFBFFFFFFFFFFFFFFFFFFFFFFF
@M05620:45:000000000-G6HP7:1:1101:12511:6817 1:N:0:99
ATCTCTATCTCCTAAAAACCTGTTTAGATTTGGAGATAGACCTTCAGGTTTTTCATCATTTTCTGCATGAATTATACATTGACCACGTTCCAGCGTGGTCAGTTTGCAGCATTCTGTTATTTTGTTTGACAGAGTGTCTTGTTGAGAACATATGTAGGACATGATTTTTTCCTGCAACAGGGAAAATAAAGTATAAGTTTTAAAGATTTATTCTTTAATAAAGGATCTCAAAGCCAGCTTTAGAAAAAGGA
+
3>ABBFFFFFFFGGGGFGGGGGHHHGHHHHHFHFHHHHHHHHHHHHHHHHHGGHFHHHHHHHHHGHFHHHHHHHHHHHHHGHHHHHGHHHHHHHGGGGHHHHHHHHHHGHHHHHHHHHFHHHHHHHHHHHHHHFHHHHHHHHHH4FFFGGHGHHHHHHFHHHHHHHHHHGHHHGHHGHHHHGGHGHFGFDHHHHFHHFGHHDFFGHHHHHHHHHHHH0DG=D0DGHFHHGFFHHHBGGHHHEEFCGHFDCG
@M05620:45:000000000-G6HP7:1:1101:12491:6819 1:N:0:99
ATCTCTATCTCCTAAAAACCTGTTTAGATTTGGAGATAGACCTTCAGGTTTTTCATCATTTTCTGCATGAATTATACATTGACCACGTTCCAGCGTGGTCAGTTTGCAGCATTCTGTTATTTTGTTTGACAGAGTGTCTTGTTGAGAACATATGTAGGACATGATTTTTTCCTGCAACAGGGAAAATAAAGTATAAGTTTTAAAGATTTATTCTTTAATAAAGGATCTCAAAGCCAGCTTTAGAAAAAGGA
+
DDDDDFFFFFFFGGGGGGGGGGHHHHHHHHHHHHHHHHHHHHHHHHHHHHHGGHHHHIHHHIHIHHHHHHHHHHHHHHHHHHHHHHGHHHHHHHGGGGHHHHHHHHHHHHHHHHHHHHHHHHHHHHHHHHHHHHHHHHHHHHHHHHHHHHHHHHHHHHHHHHHHHHHHHGHHHHHHHHHHHGGHHHHHHHHHHHHHHHHHHHHHHHHHHHHHHHHHHHHHHHGHHHGHHGHHHHHHHGHHHHHGHHHHGGH
@M05620:45:000000000-G6HP7:1:1101:17666:6821 1:N:0:99
CATCCTGACCCTGAAGTACCCCATTGAGCATGGCATCGTCACCAACTGGGACGACATGGAGAAGATCTGGCACCACACCTTCTACAACGAGCTGCGCGTGGCCCCGGAGGAGCACCCAGTGCTGCTGACCGAGGCCCCCCTGAACCCCAAGGCCAACAGAGAGAAGATGACTCAGGTGAGGCTCGGCCGACGCCCGTGCTCCTCCCGTCCTTTCCCCAGTCATTTTCTGCCCGGCTTGATTTCTGACATTA
+
CCDDDFFFFFFFGGGGGGGGGGGHHHHHHHHHHHGHHGHHHGHHHGHHHHHHGGGGGHHHHHHHHHHHHHHHHGHHHGGHHHHHHHHHGGGGGHHGGGGGGGHHGGGGGGGGHHHHGGHHHHHHHHHHHHGGGGGGGGGGGGHHHHGGGGHGHHGGGGGGGGGGGGGGGGGGGGGGGGGGGGGGFFFFFCDFFFFFCDD?FFFFFFFEFFFFFFFFFFFFFFFFFFFFFEFFDFFFFAAFFFFFFEFFFF0
@M05620:45:000000000-G6HP7:1:1101:5316:6837 1:N:0:99
CATCCTGACCCTGAAGTACCCCATTGAGCATGGCATCGTCACCAACTGGGACGACATGGAGAAGATCTGGCACCACACCTTCTACAACGAGCTGCGCGTGGCCCCGGAGGAGCACCCAGTGCTGCTGACCGAGGCCCCCCTGAACCCCAAGGCCAACAGAGAGAAGATGACTCAGGTGAGGCTCGGCCGACGCCCGTGCTCCTCCCGTCCTTTCCCCAGTCATTTTCTGCCCGGCTTGATTTCTGACATTA
+
BAAABFFFFFFFGGGGGGGGGGGHHHHHHHHHHGFHHGHHHGHHHGHHHHHHGGGGGGHHHHHHGHHHHGHHHGHHHGGHHHHHHHHHGGGGGHHGGGGGGGFHGEGGGGGGHHHHGGHFHHHHHHHHHHGGGGGGGGGGGGGHHHGGGGHGHHGGGGGBFGGGGGFGGGGGGGGGFFFGGGGGFFFF@AAFFFFFBFDFFFFFFFFAFDFFFFFFFFFFFFFFFFFFFFFFFFFFFF?FFFFBFBF/FF/
@M05620:45:000000000-G6HP7:1:1101:17662:6841 1:N:0:99
CATCCTGACCCTGAAGTACCCCATTGAGCATGGCATCGTCACCAACTGGGACGACATGGAGAAGATCTGGCACCACACCTTCTACAACGAGCTGCGCGTGGCCCCGGAGGAGCACCCAGTGCTGCTGACCGAGGCCCCCCTGAACCCCAAGGCCAACAGAGAGAAGATGACTCAGGTGAGGCTCGGCCGACGCCCGTGCTCCTCCCGTCCTTTCCCCAGTCATTTTCTGCCCGGCTTGATTTCTGACATTA
+
AABBAFFFFFFFGGGFGGGGGGGHHHCHHGHHHHFGHGHHGGHHHGHHHHEGFGGGGHHHHHHGGHHFGHHHHGHHHGGHHHHHHHHHGGGGGFHGGGEEEEHHGGGGGGDGHEHHGGHGHHHHHHHHFHDCGCCFGGGGGGFHHHGGGGHGHHEGGGGGGGGGGFF;CFFFGGGFGFGEFGEFFFFF>;AFAFFBBDD.99;BB:D:AD./BBFFFFFFFFBFBB;BFFFFDACCACFFBBBBF//BFF/
@M05620:45:000000000-G6HP7:1:1101:5336:6852 1:N:0:99
CATCCTGACCCTGAAGTACCCCATTGAGCATGGCATCGTCACCAACTGGGACGACATGGAGAAGATCTGGCACCACACCTTCTACAACGAGCTGCGCGTGGCCCCGGAGGAGCACCCAGTGCTGCTGACCGAGGCCCCCCTGAACCCCAAGGCCAACAGAGAGAAGATGACTCAGGTGAGGCTCGGCCGACGCCCGTGCTCCTCCCGTCCTTTCCCCAGTCATTTTCTGCCCGGCTTGATTTCTGACATTA
+
CCCCCFFFFFFFGGGFGGGGGGGHHHHHHHHHGHHHHGHHHGHHHGHHHHHHGGGGGHHHHHHGHHHHHHHHHGHHHGGHHHHHHHHHGGGGGHHGGGGGGGHHGGCGGGGGHHHHGGHGFGHHHHHHHHGGGGGGGGGGGGHHHHGGGGHGHHGGGGGGGGGGGGGGGGGGGGGGGGGGGEGGFFFFFFFFFFFFBADFFFFFFFDADFDFFFFFFFFFFFFFFFFFFFFFDFFFFFFFFFFFFBFFFF/
@M05620:45:000000000-G6HP7:1:1101:24005:6896 1:N:0:99
TACCTGTACTGGGGAAGCAATCGCCATTCCTACCCTAAAGATCGAAGAGCACACGTCTGAACTCCAGTCACCGGCTATGATCTCGTATGCCGTCTTCTGCTTGAAAAAAAAAAACCCCACTCTGCTTCCCGATGCCCCCCTTCCCCCCCCTTCCCCCCTCTATACTCTTCCTCCTGTTCGGCTCTTCCCCCGCCCTTTCTCCTCCCCTCCTTTCCCCCTCCCATCTCTTCCCTTCTTTATTTCTTACCTTC
+
ABABBFFFFFFFGGGGGGGGGGGGGGGHHHHFHHHHHHHFHGHHGHGGHHHHHHGGHHGHFHHHHGGHHFHHGCGGGHFDGGHHH?EFHHHEGGHGHHHHHHGHHHHHGFEC/>/<?///00<1?11<FG//<.><<F-A-./<GH?DD--.;B//A--./000;9C90/;99/9/:/9.-;;A999/.;;-@BDA//9/:9/;9A..;9.9/9BFF.;.:9.9//////;;/9:FFB/////////9///
@M05620:45:000000000-G6HP7:1:1101:14470:6902 1:N:0:99
AAACCAAGCAGACACTCACCGCTCCCTCGCCACAGGCCAATAGTTTGTCCTCACTGAGTTGGCAACAAGTGGCTGCTGTGGCTGCCATTTTTCTGGTGATGGCCATCAGCTCCGACGAGGTCAGCTTGGGGGCTTTCTTTGTGTAAGCAACGAGAAACCTGAAAGAAGCATTTTTTAACTAAGTCCTGCTGAGTCATTCATGAGTTTTTAGCCGCCTTGCTTCTTCTCACAGACTCTCTACTCTCATGCCA
+
DDCDCDDFDFFFGGGGGGGGGGGGGGHHGGGGGHHHGGHHHHHHHHHHHHHHHHHHHHGHHHHHHHHHHHHHGHGGHHHHHHHGGHHHHHHHHHHHHHHHHHHHHHHHHHHHHGGGGGGGGHHHGHHHGHGGGGHHHHHHHHHHHHHHHHHGGGGGHHHHHHHHHHHHHHHHHHHGHHHHHHHHHGGGGGGGGFGGGGHHGGGGFGGGGGGGGGGGFFFFHHHFFFHFFHFFFFFFFFFHFFFFFFFFFFF
@M05620:45:000000000-G6HP7:1:1101:23625:6907 1:N:0:99
TACCTGTACTGGGGAAGCATTTGAATATCCCCCCATGGTGATGGGGACGGAGAACTGCTCCATAAACACAGGCAACGTGCCTAACTTTCCCGGGAAGATGAAGTCAAAGAGCGACCACAGCTCTCGGAGGTTATTTTGCATCGGTGAGCCAGACAGAATGATCCGATGAGGGGTGCGAAACTATTTGAGGAAAGGAAGCACCTTTTTATTAAATTTACCTTTTAGCAATCGCCATTCCTACCCTAAAGATC
+
CCCCCFFFFFFFGGGGGGGGGGHHHHHHHHHGGGGHHHGGHHHHHGGGGGGGGHHHHHHHHHHHHHHHHHHHGHHHGHHHHHHHHHHHHHHGGGGGGHHHHHHHHHHHHHHGGGGGGHHHHHHHHGGGGGFHHHHHHHHGHHGGGGGHHHHHHGHHHHHHHHHHHGGGHHHGGEGGGGGGGGGGGGGGGGFGGGGGGGGGGFFFFFFFFFFFFFFFFFFFFFFFFFFBFFFFFFFFFFFFFFFFFFFFFFF
@M05620:45:000000000-G6HP7:1:1101:22774:6908 1:N:0:99
ATCTCTATCTCCTAAAAACCTGTTTAGATTTGGAGATAGACCTTCAGGTTTTTCATCATTTTCTGCATGAATTATACATTGACCACGTTCCAGCGTGGTCAGTTTGCAGCATTCTGTTATTTTGTTTGACAGAGTGTCTTGTTGAGAACATATGTAGGACATGATTTTTTCCTGCAACAGGGAAAATAAAGTATAAGTTTTAAAGATTTATTCTTTAATAAAGGATCTCAAAGCCAGCTTTAGAAAAAGGA
+
BBBBCFFFFFFFGGGGGGGGGGHHHHHHHHHHHHHHHHHFHHHHHHHFHHHGGHHHHHHHHHHHHGHHHHHHHHHHHHHHHHHHHHGHHHHHHHGGGGHHHHHHHHHGHHHHHHHHHHHHHHHHHHHHHHHHHHGGHHHHHHHHGHHHGHHHHHHHHHHHHHHHHHHHHGHHHHHHHHHHHGGHHHHHHHHHGHHHHHHHHHHHHHHHHHHHHHHHHHHHHHHHHHGHHHHHHHHHHGHHHHGHHHGGGGH
@M05620:45:000000000-G6HP7:1:1101:14459:6916 1:N:0:99
AAACCAAGCAGACACTCACCGCTCCCTCGCCACAGGCCAATAGTTTGTCCTCACTGAGTTGGCAACAAGTGGCTGCTGTGGCTGCCATTTTTCTGGTGATGGCCATCAGCTCCGACGAGGTCAGCTTGGGGGCTTTCTTTGTGTAAGCAACGAGAAACCTGAAAGAAGCATTTTTTAACTAAGTCCTGCTGAGTCATTCATGAGTTTTTAGCCGCCTTGCTTCTTCTCACAGACTCTCTACTCTCATGCCA
+
BAABBBBFBFFFGGGGGGGGGGGGGGHHGGGGGHHHGGHHHHHHHHHHHHHHHHHHHHGGHHHGHHHHHGHHGHGGHHHHHHHGGHHHHHHHHHHHHHGHHHHHHHHHHHHHHGGGGGGGGHHHHHHHGHGGGGHHHHHHHHHHHHHHHHHGGGGGHHHHHFHHHHHHFHHHHHHGHHHHFHHHHGFFGFGGGCFGGGGGGGFFCFFFEGGGGGGGFFFFFFFFFFFFFFFFFAFFFFFFFFFFFFFFFFF
@M05620:45:000000000-G6HP7:1:1101:22760:6921 1:N:0:99
ATCTCTATCTCCTAAAAACCTGTTTAGATTTGGAGATAGACCTTCAGGTTTTTCATCATTTTCTGCATGAATTATACATTGACCACGTTCCAGCGTGGTCAGTTTGCAGCATTCTGTTATTTTGTTTGACAGAGTGTCTTGTTGAGAACATATGTAGGACATGATTTTTTCCTGCAACAGGGAAAATAAAGTATAAGTTTTAAAGATTTATTCTTTAATAAAGGATCTCAAAGCCAGCTTTAGAAAAAGGA
+
BBBBBFFFFFFFGGGGGGGGGGHHHHHHHHHHHHHFHHHHHHHHHHHHHHHGGHHHHHHGHHHHHHHHHHHHHHHHHHHHHHHHHHGHHHHHHHGGGGHHHHHHHHHHHHHHHHHHHHHHHHHHHHHHHHHHHHGHHHHHHHHHHHGHHHHHHHHHHHHHHHHHHHHHHGHHHHHHHHHHHGGHHHHHHHHHHHHHHGGHHHHHHHHHHHHHHHHHHHHHHHGHHHHHHGHHHHGHHGHHHHHHHHHGGGF
@M05620:45:000000000-G6HP7:1:1101:11486:6927 1:N:0:99
ATCTCTATCTCCTAAAAACCTGTTTAGATTTGGAGATAGACCTTCAGGTTTTTCATCATTTTCTGCATGAATTATACATTGACCACGTTCCAGCGTGGTCAGTTTGCAGCATTCTGTTATTTTGTTTGACAGAGTGTCTTGTTGAGAACATATGTAGGACATGATTTTTTCCTGCAACAGGGAAAATAAAGTATAAGTTTTAAAGATTTATTCTTTAATAAAGGATCTCAAAGCCAGCTTTAGAAAAAGGA
+
DDDDDFFFFFFFGGGGGGGGGGHHHHHHHHHHHHHHHHHHHHHHHHHHHHHGGHHHHHHHHHIIIHHHHHHHHHHHHHHHHHHHHHGHHHHHHHGGGGHHHHHHHHHHHHHHHHHHHHHHHHHHHHHHHHHHHHHHHHHHHHHHHHHHHHHHHHHHHHHHHHHHHHHHHGHHHHHHHHHHHGGHHHHHHHHHHHHHHHHHHHHHHHHHHHHHHHHHHHHHHHHHHHGHHHHHHHHHHGHHHHHHHHHHGGH
@M05620:45:000000000-G6HP7:1:1101:10795:6938 1:N:0:99
AAACCAAGCAGACATGAGGTCAGCTAGATCGGAAGAGCACACGTCTGAACTCCAGTCACCGGCTATGATCTCGTATGCCGTCTTCTGCTTGAAAAAAAAAAAAAAAAAGAGAGAAAGAGTAAAAGTTAACACAGGGAAGTAAAGAGAAAAAAGGGTAAAGAGATAAATAAGTGTGGATATAAGGTGAGTACTAAAAAGTTGAAATCTGTAATCAGGAAGAAGAAAAAAGAAAAAGTAGTGGGAATAATAGA
+
ABBCCABFCFFFGGGGGGGGGGHHHHHHHHCFGGGHHHGHGHGHHHGGGHHHHGGHHEFHGGGGGHHGFDGHHGGGHHHGEFHGHHHHHHHHHGHHGFGGG//////<//00..111001111111000000......<000000//:0/.:....//000/9000000000000.90009000000.000000000.0000;00000000000000/..//0///.-...//..;000/9;.0/:00000
@M05620:45:000000000-G6HP7:1:1101:21484:6941 1:N:0:99
CATCCTGACCCTGAAGTACCCCATTGAGCATGGCATCGTCACCAACTGGGACGACATGGAGAAGATCTGGCACCACACCTTCTACAACGAGCTGCGCGTGGCCCCGGAGGAGCACCCAGTGCTGCTGACCGAGGCCCCCCTGAACCCCAAGGCCAACAGAGAGCAGATGACTCAGGTGAGGCTCGGCCGACGCCCGTGCTCCTCCCGTCCTTTCCCCAGTCATTTTCTGCCCGGCTTGATTTCTGACATTC
+
B?AAAFFBFFFFGGBGGDGGGGDGHCGHGBHHAGFHHGHHGGHCGGHAEGHHG?EEGEFFFHFGHGHHFHHHHGHHFGGHHHHFFGHFGGGGGHFEGGEGEGHGG??@CGCGHGHHGG/GGHHDGHHFGFCCCCGGGGGGGGFGHGGGG.GGGHEAC9FFFGGEBFBFFBFGFFFGGBFFFGEFB?FFB-99BBB=@?DEBFFFFFF;;;:BFBB/F.AFF/BBFFFF//BE.-@BB-.;FFFF//;9;F/
@M05620:45:000000000-G6HP7:1:1101:10273:6957 1:N:0:99
CATCCTGACCCTGAAGTACCCCATTGAGCATGGCATCGTCACCAACTGGGACGACATGGAGAAGATCTGGCACCACACCTTCTACAACGAGCTGCGCGTGGCCCCGGAGGAGCACCCAGTGCTGCTGACCGAGGCCCCCCTGAACCCCAAGGCCAACAGAGAGAAGATGACTCAGGTGAGGCTCGGCCGACGCCCGTGCTCCTCCCGTCCTTTCCCCAGTCATTTTCTGCCCGGCTTGATTTCTGACATTA
+
DCDDDFFFFFFFGGGGGGGGGGGHHHHHHHHHHHHHHGHHHGHHHGHHHHHHGGGGGHHHHHHHHHHHHHHHHGHHHGGHHHHHHHHHGGGGGHHGGGGGGGHHGGGGGGGGHHHHGGHHHHHHHHHHHHGGGGGGGGGGGGHHHHGGGGHGHHGGGGGGGGGGGGGGGGGGGGGGGGGGGGGGFFFFFFFFFFFFBFFFFFFFFFFEFFFFFFFFFFFBFBFFFFFFFFFFDFADFFBFFFFFFFF0FF0
@M05620:45:000000000-G6HP7:1:1101:21479:6961 1:N:0:99
CATCCTGACCCTGAAGTACCCCATTGAGCATGGCATCGTCACCAACTGGGACGACATGGAGAAGATCTGGCACCACACCTTCTACAACGAGCTGCGCGTGGCCCCGGAGGAGCACCCAGTGCTGCTGACCGAGGCCCCCCTGAACCCCAAGGCCAACAGAGAGAAGATGACTCAGGTGAGGCTCGGCCGACGCCCGTGCTCCTCCCGTCCTTTCCCCAGTCATTTTCTGCCCGGCTTGATTTCTGACATTA
+
CCCCCFFFFFFFGGGGGGGGGGGHHHHHHHHHHHHHHGHHHGHHHGHHHHHHGGGGGHHHHHHHHHHHHHHHHGHHHGGHHHHHHHHHGGGGGHHGGGGGGGHHGGGGGGGGHHHHGGHHHHHHHHHHHHGGGGGGGGGGGGHHHHGGGGHGHHGGGGGGGGGGGGGGGGGGGGGGGGGGGGGGFFFFFFFFFFFFCFFFFFFFFFFFFFDFFFFFFFFFFFFFFFFFFFFFFFFFFFFFFFFFFFFFFF0
@M05620:45:000000000-G6HP7:1:1101:16287:6961 1:N:0:99
ATCTCTATCTCCTAAAAACCTGTTTAGATTTGGAGATAGACCTTCAGGTTTTTCATCATTTTCTGCATGAATTATACATTGACCACGTTCCAGCGTGGTCAGTTTGCAGCATTCTGTTATTTTGTTTGACAGAGTGTCTTGTTGAGAACATATGTAGGACATGATTTTTTCCTGCAACAGGGAAAATAAAGTATAAGTTTTAAAGATTTATTCTTTAATAAAGGATCTCAAAGCCAGCTTTAGAAAAAGGA
+
CABBCFFFFFFFGGGGGGGGGGHHHHHHHHHHHGHHHHHHHHHHHHHHHHHGGHHHHHHHHHHHHHHHHHHHHHHHHHHHHHHHHHGHHHHHHHGGGGHHHHHHHHHHHHGHHHHHHHHHHHHHHHHHHHHHHHGHHHHHHHHHHHHHHHHHHHHGHHHHHHHHHHHHHGHHHHGHHHHHHGGHHHHHHGHHHHHHHGHHHHHHHHHHHHHHHHHHHGHHHHHHHHHHHHHHHHHHHGHHHHHHHHHHGGH
@M05620:45:000000000-G6HP7:1:1101:17421:7001 1:N:0:99
CATCCTGACCCTGAAGTACCCCATTGAGCATGGCATCGTCACCAACTGGGACGACATGGAGAAGATCTGGCACCACACCTTCTACAACGAGCTGCGCGTGGCCCCGGAGGAGCACCCAGTGCTGCTGACCGAGGCCCCCCTGAACCCCAAGGCCAACAGAGAGAAGATGACTCAGGTGAGGCTCGGCCGACGCCCGTGCTCCTCCCGTCCTTTCCCCAGTCATTTTCTGCCCGGCTTGATTTCTGACATTT
+
CCCCCFFFFFFFGGGGGGGGGGGHHHHHHHHHHHHHHGHHHGHHHGHHHHHHGGGGGHHHHHHHHHHHHHHHHGHHHGGHHHHHHHHHGGGGGHHGGGGGGGHHGGGGGGGGHHHHGGHHHHHHHHHHHHGGGGGGGGGGGGHHHHGGGGHGHHGGGGGGGGGGGGGGGGGGGGGGGGGGGGGGFFFFFFFFFFFF=DDEFFFFFFF?DFDFFFFFFFFFFFFFFFFFFFFFDDFFFAABFFFFF0FFFF0
@M05620:45:000000000-G6HP7:1:1101:15776:7006 1:N:0:99
ATCTCTATCTCCTAAAAACCCGTTTAGATTTGGAGATAGACCTTCAGGTTTTTCATCATTTTCTGCATGAATTATACATTGACCACGTTCCAGCGTGGTCAGTTTGCAGCATTCTGTTATTTTGTTTGACAGAGTGTCTTGTTGAGAACATATGTAGGACATGATTTTTTCCTGCAACAGGGAAAATAAAGTATAAGTTTTAAAGATTTATTCTTTAATAAAGGATCTCAAAGCCAGCTTTAGAAAAAGGA
+
BBBBBFFFFFFFGGGGGGGGCFFHHHHHHHHHHHHHHHHHHHHHHHHHHHHGGHHHHHHHHHHHHHHHHHHHHHHHHGHHHHHHHHGHHHHHHHGGGGHHHHHHHHHHHHHHHHHHHHHHHHHHHHHHHHHHHHHHHHHHHHHHHHHHHHHHHHHHHHHHHHHHHHHHHGHHHHHHHHHHHGGHHHGGHHHGHHFFHFGHHHHBGGHHHHHHHHHHHHHFDHHHFGHHHHHHHHHHHGHHHGHFHHHGGGG
@M05620:45:000000000-G6HP7:1:1101:13976:7022 1:N:0:99
ATCTCTATCTCCTAAAAACCTGTTTAGATTTGGAGATAGACCTTCAGGTTTTTCATCATTTTCTGCATGAATTATACATTGACCACGTTCCAGCGTGGTCAGTTTGCAGCATTCTGTTATTTTGTTTGACAGAGTGTCTTGTTGAGAACATATGTAGGACATGATTTTTTCCTGCAACAGGGAAAATAAAGTATAAGTTTTAAAGATTTATTCTTTAATAAAGGATCTCAAAGCCAGCTTTAGAAAAAGGA
+
>1>1AFFDFFFDEGGGFGGGCFBFHF3B33FHH1A1011BBGAD111FFGE/AC22D2FDEAA12A2FHAAFAFA2AADGE1111A/AAGEA@B>?>EHDDFBF2FFGHHHFFFD@BBFGDDGHBGGCEGFCEG>FFFEEFFBEDEGF1G11>B2BF1<1B<GH2FDHDBGHG<<<FGGHHCAGEFFF1GF?FBFFG<FHHHFFHFGHHHHHHHHFHHHG0=00/DHHGFG0DCHHFEFHHEE0;CHH..;
@M05620:45:000000000-G6HP7:1:1101:15770:7022 1:N:0:99
ATCTCTATCTCCTAAAAACCTGTTTAGATTTGGAGATAGACCTTCAGGTTTTTCATCATTTTCTGCATGAATTATACATTGACCACGTTCCAGCGTGGTCAGTTTGCAGCATTCTGTTATTTTGTTTGACAGAGTGTCTTGTTGAGAACATATGTAGGACATGATTTTTTCCTGCAACAGGGAAAATAAAGTATAAGTTTTAAAGATTTATTCTTTAATAAAGGATCTCAAAGCCAGCTTTAGAAAAAGGA
+
CCDCDFFFFFFFGGGGGGGGGGHHHHHHHHHHHHHHHHHHHHHHHHHHHHHGGHHHHIHHHHHIHHHHHHHHHHHHHHHHHHHHHHGHHHHHHHGGGGHHHHHHHHHHHHHHHHHHHHHHHHHHHHHHHHHHHHHHHHHHHHHHHHHHHHHHHHHHHHHHHHHHHHHHHGHHHHHHHHHHHGGHHHHHHHHHHHHHHHHHHHHHHHHHHHHHHHHHHFHHHGGHHHHHHHHHHHGGHGHHHHHHHHHHGGH
@M05620:45:000000000-G6HP7:1:1101:13247:7025 1:N:0:99
AGATTACTGCAACAGTTCCCCCTGGACCTGGAAAAGTTTCTTGCCTGGCTTACAGAAGCTGAAACAACTGCCAATGTCCTACAGGATGCTACCCGTAAGGAAAGGCTCCTAGAAGACTCCAAGGGAGTAAAAGAGCTGATGAAACAATGGCAAGTAAGTCAGGCATTTCCGCTTTAGCACTCTTGTGGATCCAATTGAACAATTCTCAGCATTTGTACTTGTAACTGACAAGCCAGGGACAAAACAAAGAT
+
BABBCFFFDDDDGGFBFGGGGGGGFHHHHHHHHHHHGHHHHHHHHHHHHHH3BBGGHHHHHHHHHHHHHHHHHHHHGHHHDFGHHGHHHHDFGFFE@EGGGHFFHHHHGHHHHHHHHHHHHHHGEFGEGFHHHGHHHHGHHFHHHHHHHHHHHGHHHHHHHHHHHHHHHHGGGGGHHHHHHHHHHHHGGHHHGHHHHGGGGHHHHHHHHHHHHHHHHHHHHHFHHHHHHHHHGGFGGGGGFFFGGGGGGGF
@M05620:45:000000000-G6HP7:1:1101:7992:7030 1:N:0:99
AAACCAAGCAGAAGACATGAGGTCAGCTAGATCGGAAGAGCACACGTCTGAACTCCAGTCACCGGCTATGATCTCGTATGCCGTCTTCTGCTTGAAAAAAAAAAAAAAAATACACACAAATCAGCATACCACATTTCACCGTAAAACAAAAAATAAAATTCAAAAAACAATGTATCATTAATTCGCCGCATTCCAATACTCAACGAGTCCATGCGCTCTACACGCTCTTCCATGAGCTTATTCTCACTCGA
+
DDCCCCCFCFFFGGGGGGGGGGHHGHHHHHHHHHGGGGHHHHHHHGHHHGHHHHHHHHHHGHHGGGGGHHHGGHHHGGHHHHGGGHGHHHHHHHHHHHHGGG@E>/></>011111/..0><1111>11010.<000000.C...0;.....-:0;00000;000:-..:00099000000000...---..000000000::/..../0000;..-;;000/.-.9.09:0000000000:000:9:0.:
@M05620:45:000000000-G6HP7:1:1101:15497:7038 1:N:0:99
CATCCTGACCCTGAAGTACCCCATTGAGCATGGCATCGTCACCAACTGGGACGACATGGAGAAGATCTGGCACCACACCTTCTACAACGAGCTGCGCGTGGCCCCGGAGGAGCACCCAGTGCTGCTGACCGAGGCCCCCCTGAACCCCAAGGCCAACAGAGAGAAGATGACTCAGGTGAGGCTCGGCCGACGCCCGTGCTCCTCCCGTCCTTTCCCCAGTCATTTTCTGCCCGGCTTGATTTCTGACATTA
+
BBBBBFFFFFFFGGG4FGGGGGGHHGHHHHHHHHHHHGHHHGHHHGHHHHHHGGGGGHHHHHHHHHHHHHHHHGHHHGGHHHHHHHHHGGGGGHHGGGGGEEHHGGGGGGGGHHHHGGHHHHHGHHFHHHGGGGGGGGGGGGHHHHGGGGHGHHEGGGGGGGGGGGGGGGGGGGGGGGGGGGGGFFFFFFAFFFFF;ADAFFFFFFFEFFDFFFFFFFFFF/BFFFFEBFFFFFFFFF.FFFFF/9B/9F/
@M05620:45:000000000-G6HP7:1:1101:15515:7050 1:N:0:99
CATCCTGACCCTGAAGTACCCCATTGAGCATGGCATCGTCACCAACTGGGACGACATGGAGAAGATCTGGCACCACACCTTCTACAACGAGCTGCGCGTGGCCCCGGAGGAGCACCCAGTGCTGCTGACCGAGGCCCCCCTGAACCCCAAGGCCAACAGAGAGAAGATGACTCAGGTGAGGCTCGGCCGACGCCCGTGCTCCTCCCGTCCTTTCCCCAGTCATTTTCTGCCCGGCTTGATTTCTGACATTA
+
ACCCCFFFFFFFGGGGGGGGGGGHHHHHGHHHGHGHHGHHHGHHHGHHHHHHGGGGGHHHHHFFHHHHHHHGHGHHHGGHHHHHHHHHFFGGGHHGGG>EFGHHGGGGGGCGHHHHGGHGHHHHGHGHHHGGGGGGGGGGGGHHHHGGGGHGHHGGGGGGGGFFGFG9FFGGGGGGFGGGGGGGFFFFFCFFFFFFFFFFFFFFFFFFDFFFFFFFFFFFFFFFFFFFFFFFFFFFFAA;FFFFF/FFFF/
@M05620:45:000000000-G6HP7:1:1101:15480:7064 1:N:0:99
CATCCTGACCCTGAAGTACCCCATTGAGCATGGCATCGTCACCAACTGGGACGACATGGAGAAGATCTGGCACCACACCTTCTACAACGAGCTGCGCGTGGCCCCGGAGGAGCACCCAGTGCTGCTGACCGAGGCCCCCCTGAACCCCAAGGCCAACAGAGAGAAGATGACTCAGGTGAGGCTCGGCCGACGCCCGTGCTCCTCCCGTCCTTTCCCCAGTCATTTTCTGCCCGGCTTGATTTCTGACATTT
+
BABBBFFBFFFFCFGGGGGGGGGHHHGHHFHGHGHHHGHHHGHGHGHHHHHHGGGGGHHHHHGFFHHHHGHHHGGHGGGHHHHHHHHHFGGGGHHGFGGGGGHHGGGCGGGGHHHHGGGGHGHHHHHHHHGGGGGGGGGGGGHHHHGGGCHFHHGGGGGGGGGEFFBFGFFGGGGGGGBFGFGGFFFFACFFFFFC;AAEFFFFFFF.ADDBFFFFFFDFFFFFFFFFFEFFD-BFFC.9FFFFF9BBFF/
@M05620:45:000000000-G6HP7:1:1101:7057:7067 1:N:0:99
AAACCAAGCAGACACTCACCGCTCCCTCGCCACAGGCCAATAGTTTGTCCTCACTGAGTTGGCAACAAGTGGCTGCTGTGGCTGCCATTTTTCTGGTGATGGCCATCAGCTCCGACGAGGTCAGCTGGGGGGCTTTCTTTGTGTAAGCAACGAGAAACCTGAAAGAAGCATTTTTTAACTAAGTCCTGCTGAGTCATTCATGAGTTTTTAGCCGCCTTGCTTCTTCTCACAGACTCTCTACTCTCATGCCA
+
CCCCCCCFCFFFGGGGGGGGGGGGGGHHGGGGGHHHGGHHHHHHHHHHHHHHHHHHHHGHHHHGHHFHHGHHGHGGHHHHHHHGGHHHHHHHHHHHHHHHHHHHHHHHHHHHHGGGGGGGEGHHHHHHGGGGGGGGGGGGGGGGGGFFFFFFFFFFFFFFFFFFFFFFFFFFFFFFFFFFFFFFFFFFFFFFFFFFFFFFFFFFFFFFFFFFFFFFFFFFFFFFFFFFFFFFFFFFFFFFFFFFFFFFFFF
@M05620:45:000000000-G6HP7:1:1101:15498:7070 1:N:0:99
CATCCTGACCCTGAAGTACCCCATTGAGCATGGCATCGTCACCAACTGGGACGACATGGAGAAGATCTGGCACCACACCTTCTACAACGAGCTGCGCGTGGCCCCGGAGGAGCACCCAGTGCTGCTGACCGAGGCCCCCCTGAACCCCAAGGCCAACAGAGAGAAGATGACTCAGGTGAGGCTCGGCCGACGCCCGTGCTCCTCCCGTCCTTTCCCCAGTCATTTTCTGCCCGGCTTGATTTCTGACATTA
+
CCCCCFFFFFFFGGGGGGGGGGGHHHHHHHHHHHHHHGHHHGHHHGHHHHHHGGGGGHHHHHHHHHHHHHHHHGHHHGGHHHHHHHHHGGGGGHHGGGEEGGHHGGGGGGGGHGHHGGHHHHHHHHHHHHGGGGGGGGGGGGHHHHGGGDHGHHGGGGGGGGGGGGGFGGGGGGGGGGGGGGGGFFFFFFFFFFFFFFFFFFFFFFFFFFFFFFFFFFFFFFFFFFFFFFFFFFFFFAFFFFFFFFFFFF0
@M05620:45:000000000-G6HP7:1:1101:13222:7070 1:N:0:99
CATCCTGACCCTGAAGTACCCCGGCTTGATTTCTGACATTAGATCGGAAGAGCACACGTCTGAACTCCAGTCACCGGCTATGATCTCGTATGCCGTCTTCTGCTTGAAAAAAAAAAAAAAAAAAGACGTAGTGTGGAGACGATGAACTTGCACGCCACATATCATTCTCTTATGATTCTCAACTGTAGTAGCCTGCGCTAGAAATTATCACCGATACTAGTGGCTTGCACACACGTACGCACCACCCCCAT
+
CCCCCFFFFFFFGGGGGFGGGGGGGGGGHHHHHHHHHHHHGHHHHHGGGGGEHHHFGGGHHGHHHHHHHHHHHHHGGGGGHHHGFHHHGGHHHHGGEHGHHHEHHGHHDGFEGCGC>/</<---../....:/00.0.0..-..000090000:-.:..09000000000090;0000000090;000000000..:---.0000000000/.----00000....9;900;.9-:/;-..;-....---/
@M05620:45:000000000-G6HP7:1:1101:10166:7073 1:N:0:99
AAACCAAGCAGACACTCACCGCTCCCTCGCCACAGGCCAATAGTTTGTCCTCACTGAGTTGGCAACAAGTGGCTGCTGTGGCTGCCATTTTTCTGGTGATGGCCATCAGCTCCGACGAGGTCAGCTGGGGGGCTTTCTTTGTGTAAGCAACGAGAAACCTGAAAGAAGCATTTTTTAACTAAGTCCTGCTGAGTCATTCATGAGTTTTTAGCCGCCTTGCTTCTTCTCACAGACTCTCTACTCTCATGCCA
+
CCCCCCCFCFFFGGGGGGGGGGGGGGHHGGGGGHHHGGHHHHHHHHHHHHHHHHHHHHHHHHHHHHHHHHHHGHGGHHHHHHHGGHHHHHHHHHHHHHHHHHHHHHHHHHHHHGGGGGGGFGHHHHHHGGGGGGGGGGGGGGGGGGFFFFFFFFFFFFFFFFFFFFFFFFFFFFFFFFFFFFFFFFFFFFFFFBFFFFFFFFFFFFFFFFFFFFFFFFFFFFFFFFFFFFFFFFFFFFFFFFFFFFFFFFF
@M05620:45:000000000-G6HP7:1:1101:18756:7085 1:N:0:99
AGATTACTGCAACAGTTCCCCCTGGACCTGGAAAAGTTTCTTGCCTGGCTTACAGAAGCTGAAACAACTGCCAATGTCCTACAGGATGCTACCCGTAAGGAAAGGCTCCTAGAAGACTCCAAGGGAGTAAAAGAGCTGATGAAACAATGGCAAGTAAGTCAGGCATTTCCGCTTTAGCACTCTTGTGGATCCAATTGAACAATTCTCAGCATTTGTACTTGTAACTGACAAGCCAGGGACAAAACAAAGAT
+
AAAABFFFDF4DGGEGGGGGGGGGHHHHHHHHGHHHHHHHHHHHHHHHHHHHHHHHHHHHHHHHHHHHHHHHFHFGHHHHHHFHFAGFHFFBGHGFEGHHGHFGCGGFGHFHFFEGHHHGHH3F>GEEC?EHGFHFHFGHF3FFGHHHHGFHHGHHHHHHHFHFHHHGFGGGGFGHDGDGHGHHHHGDHGFCFCFGDGDC<CGFFGHFGBGHGHHHHHHGFGFHHHHHHHHHGGGGGGGG.;9CCFGABFB
@M05620:45:000000000-G6HP7:1:1101:23521:7085 1:N:0:99
ATCTCTATCTCCTAAAAACCTGTTTAGATTTGGAGATAGACCTTCAGGTTTTTCATCATTTTCTGCATGAATTATACATTGACCACGTTCCAGCGTGGTCAGTTTGCAGCATTCTGTTATTTTGTTTGACAGAGTGTCTTGTTGAGAACATATGTAGGACATGATTTTTTCCTGCAACAGGGAAAATAAAGTATAAGTTTTAAAGATTTATTCTTTAATAAAGGATCTCAAAGCCAGCTTTAGAAAAAGGA
+
AAAAAFFFFFFFG1FGGBEGGGHGHGGCGHHHHCHFGHHBGHHHHGHHHHHGGHFHHHHHHHHHGHFHHFDHHHHHHBGHHFHHGHGHHHHHFHGGGGHHHHHHHHHHHHHHHHHHHHHHHHHHHHHHFHHHFHHHHHHHHHHH>GHGHHHGHHHHHGHHHGH1GGHHHGHHHHHF1GHFHFAGG0?F<FGHHHHHGGGHHGCDFFGHHDHHHHHHHHHD0DDGHHFHHHHFHHHHHGHHHHBHG:GF.A;
@M05620:45:000000000-G6HP7:1:1101:7069:7086 1:N:0:99
AAACCAAGCAGACACTCACCGCTCCCTCGCCACAGGCCAATAGTTTGTCCTCACTGAGTTGGCAACAAGTGGCTGCTGTGGCTGCCATTTTTCTGGTGATGGCCATCAGCTCCGACGAGGTCAGCTGGGGGGCTTTCTTTGTGTAAGCAACGAGAAACCTGAAAGAAGCATTTTTTAACTAAGTCCTGCTGAGTCATTCATGAGTTTTTAGCCGCCTTGCTTCTTCTCACAGACTCTCTACTCTCATGCCA
+
CCCCCCCFCFFFGGGGGGGGGGGGGGHHGGGGGHHHGGHHHHHHHHHHHHHHHHHHHHGHHHHHHHHHHHHHGHGGHHHHHHHGGHHHHHHHHHHHHHHHHHHHHHHHHHHHHGGGGGGGDGHHHHHHGGGGGGGGGGGGGGGGGGFFFFFFFFFFFFFFFFFFFFFFFFFFFFFFFFFFFFFFFFFFFFFFFFFFFFFFFFFFFFFFFFFFFFFFFFFFFFFFFFFFFFFFFFFFFFFFFFFFFFFFFFB
@M05620:45:000000000-G6HP7:1:1101:7719:7089 1:N:0:99
TACCTGTACTGGGGAAGCATCGCCATTCCTACCCTAAAGATCGGAAGAGCACACGTCTGAACTCCAGTCACCGGCTATGATCTCGTATGCCGTCTTCTGCTTGAAAAAAAAAAAACTAGATCAGCTGGAGAGCTTTCTTTGTGTACGCACCTCGAACCCTGAAAGAATCCTTTTTTCACTAATTCCTGCTGCGTCAGTCATGAATTTCTATCCTCCTTGCTTCTTCACACCGACTCGCTACTCTCCTGCCC
+
ABBBBFFFFFFFGGGGFGGGGEGG2FGHHHHHHHHHHHHHHHHGGGGGGHGHHHGHHHGGGHGHHHGGHFGHEGGCEHHGHGHHH?EHHFHGFGHGGHHFHHCFHHHHCECC//<?2@211??1?110001/>1<1>FGFF<0<<D.ED-A/<<./.:..:/C:0/::C0CCCF0-/;;00/0099;0;/00;;B..;;90;;/9/9/////;/;9.//;99;/;//99BAD-@9A.;9.99F//999/..
@M05620:45:000000000-G6HP7:1:1101:10161:7091 1:N:0:99
AAACCAAGCAGACACTCACCGCTCCCTCGCCACAGGCCAATAGTTTGTCCTCACTGAGTTGGCAACAAGTGGCTGCTGTGGCTGCCATTTTTCTGGTGATGGCCATCAGCTCCGACGAGGTCAGCTGGGGGGCTTTCTTTGTGTAAGCAACGAGAAACCTGAAAGAAGCATTTTTTAACTAAGTCCTGCTGAGTCATTCATGAGTTTTTAGCCGCCTTGCTTCTTCTCACAGACTCTCTACTCTCATGCCA
+
BBBBBBBFAFFFGGGGGGGGFGGGGGHHGGGCEFHFGGGHHHHHHHHHHHHHHHHHHHGHHHHGHHHHHHHHGHGGHFHHHHHGGHHHHHHHHHGHHHGHHHHHGHHHHHHHHGFGEEGGFFHHHHHHGGGGGGGGFGGGFGGGFFFFFFFFFFFFFFFFFFBFFFFFFFFFFFFFABFFFFFFFFFFFFFFFFFFFFFFFFFFFFFFFFBFFADFFFFFFFFFFFFFBFFFFFFFFFFFFFFFFFFFFFF
@M05620:45:000000000-G6HP7:1:1101:13352:7093 1:N:0:99
AGATTACTGCAACAGTTCCCCCTGGACCTGGAAAAGTTTCTTGCCTGGCTTACAGAAGCTGAAACAACTGCCAATGTCCTACAGGATGCTACCCGTAAGGAAAGGCTCCTAGAAGACTCCAAGGGAGTAAAAGAGCTGATGAAACAATGGCAAGTAAGTCAGGCATTTCCGCTTTAGCACTCTTGTGGATCCAATTGAACAATTCTCAGCATTTGTACTTGTAACTGACAAGCCAGGGACAAAACAAAGAT
+
AAABBFFFDFBDGGFBGGGGGGGGFGHHHHHHHHHHGHHHHHHHHHHHHHH3BBGHHHHHHHHHHHHHHHHHHHHHHHHHFFGHHGHHHHFGHHGFEEGGGHFHHHHHGHHHHHHHHHHHHGHGEHGGHFHHHGHHHHGHHGHHHHHHHHHHHGHHHHHHHHHHHHHHHHGGGGGHHHGHHHHHHGGGHHHHGHHHHGGGGHHHHHHHHHHHHHHHHFHHHHHHHHHHGHHHGGFGEGGGGGGGGGGGGGF
@M05620:45:000000000-G6HP7:1:1101:7548:7104 1:N:0:99
AGATTACTGCAACAGTTCCCCCTGGACCTGGAAAAGTTTCTTGCCTGGCTTACAGAAGCTGAAACAACTGCCAATGTCCTACAGGATGCTACCCGTAAGGAAAGGCTCCTAGAAGACTCCAAGGGAGTAAAAGAGCTGATGAAACAATGGCAAGTAAGTCAGGCATTTCCGCTTTAGCACTCTTGTGGATCCAATTGAACAATTCTCAGCATTTGTACTTGTAACTGACAAGCCAGGGACAAAACAAAGAT
+
AA>AAFBFFFDFGCGGGGGGGGFGHHHHHFGHHFHCBGHHGHHHHHHHGHHHHHHHHHHHHGHHHHHHHGHHHHFGGHHHHHHHHHHGHHHHHHGGGGHHHHHHHHFFGGHHHHHGHHHHFHHGGEGFHHFHHEGHHHHHHGHHHFHGGHHHHGHHHHHHHGHHGHHHHHGGGGGHFGFHHHHHH=GEHGHHHBGHHHHHGHHHHHHHHHHHHHHGGGHGHHHHHHGGFHHFEGFFEGGGEFGGGGGGEG9
@M05620:45:000000000-G6HP7:1:1101:23520:7109 1:N:0:99
ATCTCTATCTCCTAAAAACCTGTTTAGATTTGGAGATAGACCTTCAGGTTTTTCATCATTTTCTGCATGAATTATACATTGACCACGTTCCAGCGTGGTCAGTTTGCAGCATTCTGTTATTTTGTTTGACAGAGTGTCTTGTTGAGAACATATGTAGGACATGATTTTTTCCTGCAACAGGGAAAATAAAGTATAAGTTTTAAAGATTTATTCTTTAATAAAGGATCTCAAAGCCAGCTTTAGAAAAAGGA
+
DDDDDFFFFFFFGGGGGGGGGGHHHHHHHHHHHHHHHHHHHHHHHHHHHHHGGHHHHIHHIIHHIHHHHHHHHHHHHHHHHHHHHHGHHHHHHHGGGGHHHHHHHHHHHHHHHHHHHHHHHHHHHHHHHHHHHHGGHHHHHHHHHHHHHHHHHHHHHHHHHHHHHHHHHGHHHHHHHHHHHGGHHHHHHHHHHHHHHHHHHHHHHHHHHHHHHHHHHHHHHHHHHHGHHHHHHHHHHGHHHHHGHHHHGGH
@M05620:45:000000000-G6HP7:1:1101:13356:7112 1:N:0:99
AGATTACTGCAACAGTTCCCCCTGGACCTGGAAAAGTTTCTTGCCTGGCTTACAGAAGCTGAAACAACTGCCAATGTCCTACAGGATGCTACCCGTAAGGAAAGGCTCCTAGAAGACTCCAAGGGAGTAAAAGAGCTGATGAAACAATGGCAAGTAAGTCAGGCATTTCCGCTTTAGCACTCTTGTGGATCCAATTGAACAATTCTCAGCATTTGTACTTGTAACTGACAAGCCAGGGACAAAACAAAGAT
+
AAAABFFFDDBDGGGFGFGGGGGGFGHHHHHHHHHHHHHHHHHHHHHHHHH3BBGHHHHHHHHHHHHHHHHHHHHHHHHHFHHHHHHHHHFGHHGGFEGFFHFFHHHHGHHHHHHHHHHHHHHGGFGEHFHHHGHHHHGHHGHHHHHHHHHHHGHHHHHHHHHHHHHHHHGGGGGHHHHHHHHHHHHGHHHHGFHHHFGGGHHHHHHHHHHHHHHGHFHHHFHHHHHEFFHHGGFGGGGGGGFGGGGGGF:
@M05620:45:000000000-G6HP7:1:1101:7532:7114 1:N:0:99
AGATTACTGCAACAGTTCCCCCTGGACCTGGAAAAGTTTCTTGCCTGGCTTACAGAAGCTGAAACAACTGCCAATGTCCTACAGGATGCTACCCGTAAGGAAAGGCTCCTAGAAGACTCCAAGGGAGTAAAAGAGCTGATGAAACAATGGCAAGTAAGTCAGGCATTTCCGCTTTAGCACTCTTGTGGATCCAATTGAACAATTCTCAGCATTTGTACTTGTAACTGACAAGCCAGGGACAAAACAAAGAT
+
BBBBBFFFFF4FGGGGGGGGGGGGHHHHHHHHHHHHHHHHHHHHHHHHHHHHHHHGHHHHHGHGHHHHHHHHGHHHHHHHHHHHGGHFFHHHHHGFEFHHHHFHHHHHGHHHHHHHHHHHHFHGGAFEHFHHHEHGHHFHH3DGHHHHHHHHHGHHHHHHHHHHHHHHHHGGGGGHGHHHHHHHH=<DHHGHHEHHHDGFBGHHHHHFFHFHFHHHHHHGHGHFHGHBGHHHHGGGGGEF?AFAFGGGGEF
@M05620:45:000000000-G6HP7:1:1101:22356:7115 1:N:0:99
TACCTGTACTGGGGAAGCAATCGCCATTCCTACCCTAAAGATCGGAAGAGCACACGTCTGAACTCCAGTCACCGGCTATGATCTCGTATGCCGTCTTCTGCTTGAAAAAAAAAAAAATCTAAAGTTTGACACAGTATCTAGTTGAACCCATAATTAGAACAATATTTTAACCAGCCACAGAGAAAATACAGTATCAGTATACACAATCTCTTCTTTCATAACTACTATCCACGCCTACTTTCACAACAGTA
+
CCCCCFFFFFFFGGGGGGGGGGGGGGGHHHHGHHHHHHGHHHHHGGFGHHHFGHHGFHHGFFHHHHHHHHHHHGGGGGHHHHGHHHFEHFHHGEEHGHHHHHHHFHHHHGGE<B<//011<11111111?F10011=1111111>11<..//0<0<00=<//00000;;00;0..../:./:/;/:0;0;;;90000;0000;;:.090090909000;00;C09//9////..:..99/9F///9.;///
@M05620:45:000000000-G6HP7:1:1101:20893:7116 1:N:0:99
ATCTCTATCTCCTAAAAACCTGTTTAGATTTGGAGATAGACCTTCAGGTTTTTCATCATTTTCTGCATGAATTATACATTGACCACGTTCCAGCGTGGTCAGTTTGCAGCATTCTGTTATTTTGTTTGACAGAGTGTCTTGTTGAGAACATATGTAGGACATGATTTTTTCCTGCAACAGGGAAAATAAAGTATAAGTTTTAAAGATTTATTCTTTAATAAAGGATCTCAAAGCCAGCTTTAGAAAAAGGA
+
BBBBBF@DBDFFGGGGEFEGFCGHHHFGHGHGGHGHHFD5BAGGHFGHFGHFFGGHHFEHHGHFEFHFGFGEFHHHGEFHHDHGHHGHGGHFFHGGGGHHHHGHHFFGFFHGFHHHGGFGHHHHHHHHHHHHHHHFHGHHHFHH?FHHHHDGGHHHHHGHHHHBFGHHFBGHHHBHGHHHHC<?FGGGHFG?FGBFG>>FGHC=GDD<GGHHHHHHHDGDDDDGFHHHHHHGHHHHHGHGHHHGFHHHGFB
@M05620:45:000000000-G6HP7:1:1101:4534:7126 1:N:0:99
ATCTCTATCTCCTAAAAACCTGTTTAGATTTGGAGATAGACCTTCAGGTTTTTCATCATTTTCTGCATGAATTATACATTGACCACGTTCCAGCGTGGTCAGTTTGCAGCATTCTGTTATTTTGTTTGACAGAGTGTCTTGTTGAGAACATATGTAGGACATGATTTTTTCCTGCAACAGGGAAAATAAAGTATAAGTTTTAAAGATTTATTCTTTAATAAAGGATCTCAAAGCCAGCTTTAGAAAAAGGA
+
CCCCCFFFFFFFGGGGGGGGGGHHHHHHHHHHHFHHHHHHHHHHHHHHHHHGGHHHHHHHHHIHHHHHHHHHHHHHHHHHHGHHHHGHHHHHHHGGGGHHHHHHHHHHHHHHHHHHHHHHHHHHHHHHHHHHHHHHHHHHHHHHHHHHHHHHHHHHHHHHHHHHHHHHHGHHHHHHHHHHHGGGHHHHHHHHHHHHHGHHHHHHHHHHHHHHHHHHHHHHHHHHHHHHHGHGHHHHHGHHHHHHHHHHGGH
@M05620:45:000000000-G6HP7:1:1101:4492:7131 1:N:0:99
ATCTCTATCTCCTAAAAACCTGTTTAGATTTGGAGATAGACCTTCAGGTTTTTCATCATTTTCTGCATGAATTATACATTGACCACGTTCCAGCGTGGTCAGTTTGCAGCATTCTGTTATTTTGTTTGACAGAGTGTCTTGTTGAGAACATATGTAGGACATGATTTTTTCCTGCAACAGGGAAAATAAAGTATAAGTTTTAAAGATTTATTCTTTAATAAAGGATCTCAAAGCCAGCTTTAGAAAAAGGA
+
ABAABFFFFFFFGGGGGGGGFFFGHHHHGHHHHFHFFFHHHHHHHHHHGHHGGHGHHHHHHHHHHFEGHFGHHHHHFHHHHHHHHHGHHHHFHGGFGGHHFHGGHHGHHHHHHHHHHHHHHGHHFHHHFHHHHHBGGHFFHGGHFGHHHHHHHHHHHHHHHHHHHHHHGDHFHHGHGHHHHFAGEGHHHHGGHHHHGFGHHHFHGGHHFHHHHHHHHHHGDGHHHHHHHHFHHFHHGGHHHHHFFGHHGGH
@M05620:45:000000000-G6HP7:1:1101:10257:7144 1:N:0:99
TACCTGTACTGGGGAAGCATTTGAATATCCCCCCATGGTGATGGGGACGGAGAACTGCTCCATAAACACAGGCAACGTGCCTAACTTTCCCGGGAAGATGAAGTCAAAGAGCGACCACAGCTCTCGGAGGTTATTTTGCATCGGTGAGCCAGACAGAATGATCCGATGAGGGGTGCGAAACTATTTGAGGAAAGGAAGCACCTTTTTATTAAATTTACCTTTTAGCAATCGCCATTCCTACCCTAAAGATC
+
CCCCCFFFFFFFGGGGGGGGGGHHHHHHHHHGGGGHHHGHHHHHHGGGGGGGGHHHHHHHHHHHHHHHHHHHGHHHGHHHHHHHHHHHHHHGGGGGGHHHHHHHHHHHHHHHGGGGGHHHHHHHHGGGGGGHHHHHHHHHHHGGGGGHHHHHHGHHHHHHHHHHHGGGHHHGGCEGGGFGGGGGGGGGGGBFGGGGGGGFFFFFFFFFFFFFFFFFFFFFFFFFFFFFFFFFFFEFFFFFFFFFFBFFFFF
@M05620:45:000000000-G6HP7:1:1101:10236:7144 1:N:0:99
TACCTGTACTGGGGAAGCATTTGAATATCCCCCCATGGTGATGGGGACGGAGAACTGCTCCATAAACACAGGCAACGTGCCTAACTTTCCCGGGAAGATGAAGTCAAAGAGCGACCACAGCTCTCGGAGGTTATTTTGCATCGGTGAGCCAGACAGAATGATCCGATGAGGGGTGCGAAACTATTTGAGGAAAGGAAGCACCTTTTTATTAAATTTACCTTTTAGCAATCGCCATTCCTACCCTAAAGATC
+
A3AABFFFFFDCECGGGGBGGFHFDGHHHHHGGGGHCHHCHHHFGGGGGGGGGHHHHHHHHGHHHHHHHGHHGHHHGHGHHHHFHHHHHHHGGGGGGHHHFHHHGHHHHHHHGGGGCHHHHHHHHGGGGGGHHHHHHHHGHHGGGGGHHHHHFGHHHHHHHHHHHDFGHHHGCFGEBC??BGFGGGGGEG0BBFFGGGGGGFFFFFFFFFFFBFFFFFFFFFFFBFF/BBEFFFFFFFFFFFFFF.9FBFF
@M05620:45:000000000-G6HP7:1:1101:4493:7150 1:N:0:99
ATCTCTATCTCCTAAAAACCTGTTTAGATTTGGAGATAGACCTTCAGGTTTTTCATCATTTTCTGCATGAATTATACATTGACCACGTTCCAGCGTGGTCAGTTTGCAGCATTCTGTTATTTTGTTTGACAGAGTGTCTTGTTGAGAACATATGTAGGACATGATTTTTTCCTGCAACAGGGAAAATAAAGTATAAGTTTTAAAGATTTATTCTTTAATAAAGGATCTCAAAGCCAGCTTTAGAAAAAGGA
+
ABBCCFFFFFFFGGGGGGGGGGHHHHHHHHHHHHHGHGHFHHHHHHHHHHHGGHHHHHIHIHIHIHHHHHHHHHHHHHHHGHHHHHGHHHHHHHGGGGHHHHHHHHHHHHHHHHHHHHHHHHHHHHHHHHHHHHHHHHHHHHHHHHHHHHHHHHHHHHHHHHHHHHHHHGHHHHHHHHHHHGGHHHHHHHHHHHHHHHHHHHHHHHHHHHHHHHHHHHHHHHHHHHHHHHHHHHHHHGHHHHGHHHHHGGH
@M05620:45:000000000-G6HP7:1:1101:25754:7182 1:N:0:99
CATCCTGACCCTGAAGTACCCCATTGAGCATGGCATCGTCACCAACTGGGACGACATGGAGAAGATCTGGCACCACACCTTCTACAACGAGCTGCGCGTGGCCCCGGAGGAGCACCCAGTGCTGCTGACCGAGGCCCCCCTGAACCCCAAGGCCAACAGAGAGAAGATGACTCAGGTGAGGCTCGGCCGACGCCCGTGCTCCTCCCGTCCTTTCCCCAGTCATTTTCTGCCCGGCTTGATTTCTGACATTA
+
BBBBBFFFFFFFGGGGGGGGGGGHHHHHHHHGHHHHHGHHHGHHHGHHHHHHGGGGGHHHHHHHHHHHHHHHHGHHHGGHHHHHHHHHGGGGGHHGGGGGGGHHGGGCGGGGHHHHGGHHHHHHHHHHHHGGGGGGGGGGGGHHHHGGGGHGHHGGGGGGGGGGFGGGGGGGGGGGGGGGGGGGFFFFFFFFFFFFDFFFFFFFFFFFFFFFFFFFFEDBFFFFFFFFFFFFDACFFFAFFFFFFBFFFF/
@M05620:45:000000000-G6HP7:1:1101:25737:7190 1:N:0:99
CATCCTGACCCTGAAGTACCCCATTGAGCATGGCATCGTCACCAACTGGGACGACATGGAGAAGATCTGGCACCACACCTTCTACAACGAGCTGCGCGTGGCCCCGGAGGAGCACCCAGTGCTGCTGACCGAGGCCCCCCTGAACCCCAAGGCCAACAGAGAGAAGATGACTCAGGTGAGGCTCGGCCGACGCCCGTGCTCCTCCCGTCCTTTCCCCAGTCATTTTCTGCCCGGCTTGATTTCTGACATTA
+
DDDDDFFFFFFFGGGGGFGGGGGHHHHHHHHHHHHHHGHHHGHHHGHHHHHHGGGGGHHHHHHHHHHHHHHHHGHHHGGHHHHHHHHHGGGGGHHGGGEGGGHHGGGGGGGGHGHHGGHHHHHHHHHHHHGGGGGGGGGGGGHHHHGGGGHGHHGGGGGGGGGGGGGGGGGGGGGGHGGGGGGGFFFFFFFFFFFF>ADFFFFFFFFEDFFFFFFFFFFFFFFFFFFFFFFFFFFFFFFFFFFFFFFFFF:
@M05620:45:000000000-G6HP7:1:1101:4975:7192 1:N:0:99
TACCTGTACTGGGGAAGCATCGCCATTCCTACCCTAAAGATCGGAAGAGCACACGTCTGAACTCCAGTCACCGGCTATGATCTCGTATGCCGTCTTCTGCTTGAAAAAAAAAAAAAAAGCTCTGGGAGGTTATTTTGCATCGGTTAGACAGACAGTATAATCCGCTGAGGGAAACGTAACTATATGATGAAATGAATCAACATTTTATTAACTTTACCTTATAGAAATCGCTAGTCCTACTCTAAACATAG
+
CCCCCFFFFFFFGGGGGGGGGGGGGGHHHHHHHHHHHHHGHHHGGGGHHHHHHHGHHHGHHHHHHHHHHHHHGGGGGHHHG4FHHGGHHHHGGGHGHHHHHHHGHHHHGG@FD>></>.<1111100.-.<=00000000<..<.:.000/:::/00::00:0...:...9.../;.99.00;00000090;000;0090/0;0:009000000:09900000:0BB00.....:0009;0009000990;
@M05620:45:000000000-G6HP7:1:1101:4592:7195 1:N:0:99
CATCCTGACCCTGAAGTACCCCATTGAGCATGGCATCGTCACCAACTGGGACGACATGGAGAAGATCTGGCACCACACCTTCTACAACGAGCTGCGCGTGGCCCCGGAGGAGCACCCAGTGCTGCTGACCGAGGCCCCCCTGAACCCCAAGGCCAACAGAGAGAAGATGACTCAGGTGAGGCTCGGCCGACGCCCGTGCTCCTCCCGTCCTTTCCCCAGTCATTTTCTGCCCGGCTTGATTTCTGACATTA
+
BBBBAFFFFFFFGGGGGGGGGGGHHHHHGHHHHHHHHGHHHGHHHGHHHHGHGGGGGHHGHHHHHHHHHHHHHGHHHGGHHHHHHHHHGGGGGHHGGGEGGGHHGGGGGGGGGHHHGGGFHHHHHHHHHHGGGGGGGGGGGGHHHHGGGGHGHGGGGGGGGGGEGGGGGGGGGGGGGGGGGGGGFFAACFFFFFFFFFFFFFFFFFDEFF?FFFFFFFDFFFFFFFFFFEFFD;CA;BFFFFFFEBFFFF/
@M05620:45:000000000-G6HP7:1:1101:7765:7217 1:N:0:99
TACCTGTACTGGGGAAGCATTTGAATATCCCCCCATGGTTATTTTGCATCGGTGAGCCAGACAGAATGATCCGATGAGGGGTGCGAAACTATTTGAGGAAAGGAAGCACCTTTTTATTAAATTTACCTTTTAGCAATCGCCCTTCCTACCCTAAAGATCGGTAGAGCACACGTCTGAACTCCAGTCACCGGCTATGATCTCGTATGTCGTCTCTTGCTTGAATAAACACAACTCTTGCTTCACTAAAGATC
+
A1AAAFFFFFFFCGFGGG1GGGFG1FFFGHHGGGEFHHHH1GGHBHFFGAEEAAA0GH000A0BBAAD12D1B>A/D10//?/E@///>11B>EGDFH1>FGF00B?GBEG1GBD?FBG>1B>F>21BDBG2B111@FAA//<C<0<FGFEGH0?GFH1C...<111<</CCHA/.<<CFH0GF0000;CG?-:<0BC0;0.9EF/90.;.9/0;000;0.00;;000.9--/////;;//;//;/B//;/
@M05620:45:000000000-G6HP7:1:1101:8118:7230 1:N:0:99
CATCCTGACCCTGAAGTACCCCATTGAGCATGGCATCGTCACCAACTGGGACGACATGGAGAAGATCTGGCACCACACCTTCTACAACGAGCTGCGCGTGGCCCCGGAGGAGCACCCAGTGCTGCTGACCGAGGCCCCCCTGAACCCCAAGGCCAACAGAGAGAAGATGACTCAGGTGAGGCTCGGCCGACGCCCGTGCTCCTCCCGTCCTTTCCCCAGTCATTTTCTGCCCGGCTTGATTTCTGACATTA
+
CCCCCFFFFFFFGGGGGGGGGGGHHHHHHHHHHHHHHGHHHGHHHGHHHHHHGGGGGHHHHHHHHHHHHHHHHGHHHGGHHHHHHHHHGGGGGHHGGGGGGGHHGGGGGGGGHHHHGGHGHHHHHHHHHHGGGGGGGGGGGGHHHHGGGGHGHHGGGGGGGGGGGGGGGGGGGGGGGGGGGGGGFFFFFFFFFFFFCFFFFFFFFFFFFFFFFFFFFFFBFFFFFFFFFFFFFFFFFFFFFFFFFFFFFF0
@M05620:45:000000000-G6HP7:1:1101:8099:7230 1:N:0:99
CATCCTGACCCTGAAGTACCCCATTGAGCATGGCATCGTCACCAACTGGGACGACATGGAGAAGATCTGGCACCACACCTTCTACAACGAGCTGCGCGTGGCCCCGGAGGAGCACCCAGTGCTGCTGACCGAGGCCCCCCTGAACCCCAAGGCCAACAGAGAGAAGATGACTCAGGTGAGGCTCGGCCGACGCCCGTGCTCCTCCCGTCCTTTCCCCAGTCATTTTCTGCCCGGCTTGATTTCTGACATTT
+
CCCCCFFFFFFFGGGGGGGGGGGHHHHHHHHHHHHHHGHHHGHHHGHHHGHHGGGGGHHHHHHHHHHHHHHHHGHHHGGHHHHHHHHHGGGGGHHGGGGGGGHHGGGGGGGGHHHHGGHGHHHHHHGHHHGDGGGGGGGGGGGFHHGGGGHGHHEGGGGGGGGGGGGGGGGGGGGGGGGGGGGGFFFFFFFFFFFFFFFFFFFFFFFFFFFFFFFFFFFFFFFFBFFFFFFFFADFFFAFFFFFFBFFBF0
@M05620:45:000000000-G6HP7:1:1101:12390:7243 1:N:0:99
CATCCTGACCCTGAAGTACCCCATTGAGCATGGCATCGTCACCAACTGGGACGACATGGAGAAGATCTGGCACCACACCTTCTACAACGAGCTGCGCGTGGCCCCGGAGGAGCACCCAGTGCTGCTGACCGAGGCCCCCCTGAACCCCAAGGCCAACAGAGAGAAGATGACTCAGGTGAGGCTCGGCCGACGCCCGTGCTCCTCCCGTCCTTTCCCCAGTCATTTTCTGCCCGGCTTGATTTCTGACATTA
+
BBBBAFFDFFFFGGFGGGGGGGGHFHHHHGHHHGHHHGFHDEHHHGHHHHGGGGGGGHHHHHFHHHHHHHHHHGHHHGGHHHHHHHHHGGGGGHGGGGEEGGHHGGGGGGGGHGHHGGHFFHBHHGHHHFGGGGGGGGGGGGHHHHGGGGHGHHGGGGGGGGGGGGGGGEFFGGGGGFFFGGGGFFFFFFFFFFFFBDDEFFFFFFD;ADDFFFFFFFFFFFFBFFFFFFBF?-@;D@ABFFFFFFFFFF/
@M05620:45:000000000-G6HP7:1:1101:15942:7250 1:N:0:99
CATCCTGACCCTGAAGTACCCCATTGAGCATGGCATCGTCACCAACTGGGACGACATGGAGAAGATCTGGCACCACACCTTCTACAACGAGCTGCGCGTGGCCCCGGAGGAGCACCCAGTGCTGCTGACCGAGGCCCCCCTGAACCCCAAGGCCAACAGAGAGAAGATGACTCAGGTGAGGCTCGGCCGACGCCCGTGCTCCTCCCGTCCTTTCCCCAGTCATTTTCTGCCCGGCTTGATTTCTGACATTA
+
DDDDDFFFFFFFGGGGGGGGGGGHHHHHHHHHHHHHHGHHHGHHHGHHHHHHGGGGGHHHHHHHHHHHHHHHHGHHHGGHHHHHHHHHGGGGGHHGGGGGGGHHGGGGGGGGHHHHGGHHHHHHHHHHHHGGGGGGGGGGGGHHHHGGGGHGHHGGGGGGGGGGGGGGGGGGGGGGHGGGGGGGFFFFFFFFFFFFFFFFFFFFFFFFFFFFFFFFFFFFFFFFFFFFFFFFFFFFFFFFFFFFFFFFFF0
@M05620:45:000000000-G6HP7:1:1101:12373:7250 1:N:0:99
CATCCTGACCCTGAAGTACCCCATTGAGCATGGCATCGTCACCAACTGGGACGACATGGAGAAGATCTGGCACCACACCTTCTACAACGAGCTGCGCGTGGCCCCGGAGGAGCACCCAGTGCTGCTGACCGAGGCCCCCCTGAACCCCAAGGCCAACAGAGAGAAGATGACTCAGGTGAGGCTCGGCCGACGCCCGTGCTCCTCCCGTCCTTTCCCCAGTCATTTTCTGCCCGGCTTGATTTCTGACATTA
+
CCCCCFFFFFFFGGGGGGGGGGGHHHHHHHHHHHHHHGHHHGHHHGHHHHHHGGGGGHHGHHHHHHHFHHHHHGHHHGGHHHHHHHHHGGGGGHHGGGGGGGHHGGGGGGGGHHHHGGHHHHHHHHHGHHGGGGGGGGGGGGHHHHGGGGHGHHGGGGGGGGGGGFFGGGGGGGGGGGGGGGGGFFFFFFFFFFFFFFFFFFFFFFFFFFFFFFFFFFFFFFFFFFFFEFFFDD-=D;.9BFFFFBBFFF0
@M05620:45:000000000-G6HP7:1:1101:24882:7256 1:N:0:99
CATCCTGACCCTGAAGTACCCCATTGAGCATGGCATCGTCACCAACTGGGACGACATGGAGAAGATCTGGCACCACACCTTCTACAACGAGCTGCGCGTGGCCCCGGAGGAGCACCCAGTGCTGCTGACCGAGGCCCCCCTGAACCCCAAGGCCAACAGAGAGAAGATGACTCAGGTGAGGCTCGGCCGACGCCCGTGCTCCTCCCGTCCTTTCCCCAGTCATTTTCTGCCCGGCTTGATTTCTGACATTT
+
CCCCCFFFFFFFGGGGGGGGGGGHHHGHHHHHHHGHHGHHHGHHHGHHHHGHGGGGGHGHHGHHHHHHHHHHHGHHHGGHHHHHHHHHGGGGGHHGGGGGGGHHGGGGGGGGHHHHGGGFGHHHHHGGHHGGGGGGGGGGGGGHHHGGGGGGGHGGGGGGGEDGFFFFGGGGGGGGGGGGGGEGFFFFFDFFFFFFBDBEFFFFFFD;DDABFFFFFFBFF/BFFFFFFBFEADFFA>.BF//BB/9BFF/
@M05620:45:000000000-G6HP7:1:1101:24878:7274 1:N:0:99
CATCCTGACCCTGAAGTACCCCATTGAGCATGGCATCGTCACCAACTGGGACGACATGGAGAAGATCTGGCACCACACCTTCTACAACGAGCTGCGCGTGGCCCCGGAGGAGCACCCAGTGCTGCTGACCGAGGCCCCCCTGAACCCCAAGGCCAACAGAGAGAAGATGACTCAGGTGAGGCTCGGCCGACGCCCGTGCTCCTCCCGTCCTTTCCCCAGCCCTTTTCTGCCCGGCTTGATTTCTGACCTTA
+
A@AAAF1BCFFC1GF1FAFGFAEHHFFFCBGFHF0FGCGF0EHFECF00FCFE?ECGGFHHFFGFHHHFBEBGEFFHGGHGHHFHH1BEAFGGHFGC>>EEEGEE/@@CC/?GGFHGGE?<FHEFFF1?G@CC?CFGGGGGGEFHGGG.ACEGF?F..;CF/..BFB0CBFFGE0F;BBC.99C@@FA-9=@=@@9@BBAFB/;9A--;A-;:FFFFB--;--BFFFFBFBE-9@@@--;;B/9//;99B/
@M05620:45:000000000-G6HP7:1:1101:17323:7283 1:N:0:99
CATCCTGACCCTGAAGTACCCCATTGAGCATGGCATCGTCACCAACTGGGACGACATGGAGAAGATCTGGCACCACACCTTCTACAACGAGCTGCGCGTGGCCCCGGAGGAGCACCCAGTGCTGCTGACCGAGGCCCCCCTGAACCCCAAGGCCAACAGAGAGAAGATGACTCAGGTGAGGCTCGGCCGACGCCCGTGCTCCTCCCGTCCTTTCCCCAGTCATTTTCTGCCCGGCTTGATTTCTGACATTA
+
BBABAF4FFFFFGGGGGGGGGGGGHHHHHHHGHHHHHGHHHGGHHGHHFHGHGGGGGHEGGHGHFHHHGFHHHGHHHGGGHHHHHHHHGEGGGHHGGGGGGGHHGGGGGGGGHHHHGGEHHFDHHHGHHHGGGGGGGGGGGGHHHGGG?EHGEHGGGGGGGGGGGGGGGGGGGGGGGGGGFEEGFAEFFFFCFFFC9AD.BF/BBEFFFDDFFFBBFFAFFFFFFFFFEBBE.@DFFA.BFFFFFBFFFF/
@M05620:45:000000000-G6HP7:1:1101:21223:7296 1:N:0:99
AGATTACTGCAACAGTTCCCCCTGGACCTGGAAAAGTTTCTTGCCTGGCTTACAGAAGCTGAAACAACTGCCAATGTCCTACAGGATGCTACCCGTAAGGAAAGGCTCCTAGAAGACTCCAAGGGAGTAAAAGAGCTGATGAAACAATGGCAAGTAAGTCAGGCATTTCCGCTTTAGCACTCTTGTGGATCCAATTGAACAATTCTCAGCATTTGTACTTGTAACTGACAAGCCAGGGACCAAACAAAGAT
+
BBBBBFFFFFFFGGFGGGGGGGGGHCFGHFFHFHHHEFGHHHHHFHHFHHHHHFEFHHGHHHFHHHHHHHHHFFHHHHHHHHHHHCGFEHHGHHGEEGHHHHHHGFHHGHHGFHHGHHHHHHHGGAFGHHHHFEGFHHFHHFHFGHHHGHHHHGHHHHGHHHBGHHHHHHGGGGGGGGHFHHHHHDFGEHHHFCGHHBGHFGGHHHHFHEGFFHHHFFHFHHHFHHHCGHHHGGFFFFEF.9EEGGEGFBF
@M05620:45:000000000-G6HP7:1:1101:10008:7307 1:N:0:99
AAACCAAGCAGACACTCACCGCTCCCTCGCCACAGGCCAATAGTTTGTCCTCACTGAGTTGGCAACAAGTGGCTGCTGTGGCTGCCATTTTTCTGGTGATGGCCATCAGCTCCGACGAGGTCAGCTGGGGGGCTTTCTTTGTGTAAGCAACGAGAAACCTGAAAGAAGCATTTTTTAACTAAGTCCTGCTGAGTCATTCATGAGTTTTTAGCCGCCTTGCTTCTTCTCACAGACTCTCTACTCTCATGCCA
+
BBBBBBBFBFFFGGGGGGGGGGGGGGHHGGGGGHHHGGHHHHHHHHHHHHHHHHHHHHHHHHHHHHHGHGHHGHGGHHHHHHHGGHFHHHHHHHHHHHHHHHHHGHHHHHHHHGGGGFGGGHHHHHHHGGGGGGGGGGGGGGGGGGFFFFFFFFFFFFFFFFFFFFFFFFFFFFFFFFFFFFFFFFFFFFFFFFFFFFFFFFFFFFFFFFFFFFFFFFFFFFFFFFFFBFFFFFFFFFFFFFFFFFFBFFB
@M05620:45:000000000-G6HP7:1:1101:9153:7330 1:N:0:99
AAACCAAGCAGACACTCACCGCTCCCTCGCCACAGGCCAATAGTTTGTCCTCACTGAGTTGGCAACAAGTGGCTGCTGTGGCTGCCATTTTTCTGGTGATGGCCATCAGCTCCGACGAGGTCAGCTGGGGGGCTTTCTTTGTGTAAGCAACGAGAAACCTGAAAGAAGCATTTTTTAACTAAGTCCTGCTGAGTCATTCATGAGTTTTTAGCCGCCTTGCTTCTTCTCACAGACTCTCTACTCTCATGCCA
+
CCCCCCCFCFFFGGGGGGGGGGGGGGHHGGGGGHHHGGHHHHHHHHHHHHHHHHHHHHHHHHHHHHHHHHHHGHGGHHHHHHHGGHHHHHHHHHHHHHHHHHHHHHHHHHHHHGGGGGGGGHHHHHHHGGGGGGGGGGGGGGGGGGFFFFFFFFFFFFFFFFFFFFFFFFFFFFFFFFFFFFFFFFFFFFFFFFFFFFFFFFFFFFFFFFFFFFFFFFFFFFFFFFFFFFFFFFFFFFFFFFFFFFFFFFF
@M05620:45:000000000-G6HP7:1:1101:4572:7347 1:N:0:99
AGATTACTGCAACAGTTCCCCCTGGACCTGGAAAAGTTTCTTGCCTGGCTTACAGAAGCTGAAACAACTGCCAATGTCCTACAGGATGCTACCCGTAAGGAAAGGCTCCTAGAAGACTCCAAGGGAGTAAAAGAGCTGATGAAACAATGGCAAGTAAGTCAGGCATTTCCGCTTTAGCACTCTTGTGGATCCAATTGAACAATTCTCAGCATTTGTACTTGTAACTGACAAGCCAGGGACAAAACAAAGAT
+
AAAABFFFFFFFGGGFGGGGGGGGHGFHHHHHHHHHHHHHHHHHHHHHHHHHHHHHHHHHHHHHHHHHHHHHHHHHHHHHHHHHHFHHHHHHHHGGGGHHHHHGHHHHGHHHHHHHHHHHHHHGGHGFHHHHHGHHHHFHHHGHHHHHHHHHHGHGHHHHHHHHHHHHGHGGGGGHHHGHHHHHHHHGHHHGFGHHHGFFHHHHHHGGHGHHHHHFHFHGHHHGHHHHFFFHGGGGGGGGGFFFGGGGFGC
@M05620:45:000000000-G6HP7:1:1101:22310:7365 1:N:0:99
CATCCTGACCCTGAAGTACCCCATTGAGCATGGCATCGTCACCAACTGGGACGACATGGAGAAGATCTGGCACCACACCTTCTACAACGAGCTGCGCGTGGCCCCGGAGGTGCACCCAGTGCTGCTGACCGAGGCCCCCCTGAACCCCAAGGCCAACAGAGAGAAGATGACTCAGGTGAGGCTCGGCCGACGCCCGTGCTCCTCCCGTCCTTTCCCCAGTCATTTTCTGCCCGGCTTGATTTCTGACATTT
+
BB@BBFBDFFFCGGGGGGGGGGGHHGHHGHHHHHHHHGHHHGHHHGFHF2FCFGGGGHHGHHHHHHHHGHHHHGHHAGGHHHHHHHHGGGGGGHGGGGEGC@GHGGGCDF/FHHHHGGGGHHHHHHHHHHGGGGGGGGGGGGGHHHGGGGHGHHHGGGGGFFGEFGGGGGGFGGGGGGGGGGEGFFFFAFFFFFFFBFFFFFFFFFFEDFFFFFFFFFFFFBFBFFFFFFFFFAFFFFFFEFFFFFFFFF/
@M05620:45:000000000-G6HP7:1:1101:12106:7366 1:N:0:99
ATCTCTATCTCCTAAAACCTGTTTAGATTTGGAGATAGACCTTCAGGTTTTTCATCATTTTCTGCATGAATTATACATTGACCACGTTCCAGCGTGGTCAGTTTGCAGCATTCTGTTATTTTGTTTGACAGAGTGTCTTGTTGAGAACATATGTAGGACATGATTTTTTCCTGCAACAGGGAAAATAAAGTATAAGTTTTAAAGATTTATTCTTTAATAAAGGATCTCAAAGCCAGCTTTAGAAAAAGGAA
+
BABBAFFFFFDFGEGBGGGGGGHH5D4FGHHBBGHHHFFHHHHHFHGHHHGFHHHHHFFHHHHGHHHHGHHHHHHHHGHHHGHHHGHHHFDFGEGFCGGHHHHHHGHFGHHHHHHHHFHHFHHFHHHHHFHHHFGGFHHHHHHFGHFGGHHHHHGFFHHHFHGHHHHHGHFFHFFFHHHHGGHHCFDDFGFFHGHGGHHHHGDHFHHHHHHHHHHGGGFHDG0CHHFHHGFHEFFFGHHHGHHFGECCCCC
@M05620:45:000000000-G6HP7:1:1101:4579:7366 1:N:0:99
AGATTACTGCAACAGTTCCCCCTGGACCTGGAAAAGTTTCTTGCCTGGCTTACAGAAGCTGAAACAACTGCCAATGTCCTACAGGATGCTACCCGTAAGGAAAGGCTCCTAGAAGACTCCAAGGGAGTAAAAGAGCTGATGAAACAATGGCAAGTAAGTCAGGCATTTCCGCTTTAGCACTCTTGTGGATCCAATTGAACAATTCTCAGCATTTGTACTTGTAACTGACAAGCCAGGGACAAAACAAAGAT
+
ABBBBFFFFFFFGGGGGGGGGGGGHHHHHHHHHHHHHHHHHHHHHHHHHHHHHHHHHHHHHHHHHHHHHHHHHHHHHHHHHHHHHHHHHHHHHHGGGGHHHHHHHHHHGHHHHHHGHHHHHHHGGHGGHHHHHGHHHHHHHHHHHHHHHHHHHGHHHHHHHHHHHHHHHHGGGGGHHHHHHHHHHHHGGHHHHHHHHGHHHHHHHHHHHHHHHHHHHHHHHHHHHHHHHHHHHGGGGGGGGGGGGGGGGGG
@M05620:45:000000000-G6HP7:1:1101:22329:7369 1:N:0:99
CATCCTGACCCTGAAGTACCCCATTGAGCATGGCATCGTCACCAACTGGGACGACATGGAGAAGATCTGGCACCACACCTTCTACAACGAGCTGCGCGTGGCCCCGGAGGAGCACCCAGTGCTGCTGACCGAGGCCCCCCTGAACCCCAAGGCCAACAGAGAGAAGATGACTCAGGTGAGGCTCGGCCGACGCCCGTGCTCCTCCCGTCCTTTCCCCAGTCATTTTCTGCCCGGCTTGATTTCTGACATTA
+
BBBBBFFFFFFFGGGGGGGGGGDB5A5BF4GAA44BF2G2F2332AA33FGG0EFG1GC3B3FCAFH55D32BF?GHG1?@BFEGFF3>F1E133>EEG>//GC<EBDCGC/<GGHGGHFHHHHHHGGHGGGGGGGGGGGGGHHHHGGGGHGGHGGGGGGGGGGGGGGGGGGGGGGGGGGGGGGFFFFFFFFFFAF;ADFFFFFFFFADFABFFFFFFFFFFFFFFFFFFFFFFFFFFFFFFFFFFFFFF/
@M05620:45:000000000-G6HP7:1:1101:26427:7412 1:N:0:99
ATCTCTATCTCCTAAAAACCTGTTTAGATTTGGAGATAGACCTTCAGGTTTTTCATCATTTTCTGCATGAATTATACATTGACCACGTTCCAGCGTGGTCAGTTTGCAGCATTCTGTTATTTTGTTTGACAGAGTGTCTTGTTGAGAACATATGTAGGACATGATTTTTTCCTGCAACAGGGAAAATAAAGTATAAGTTTTAAAGATTTATTCTTTAATAAAGGATCTCAAAGCCAGCTTTAGAAAAAGGA
+
CBCCCFFFFFFFGGGGGGGGGGHHHHHHHHHHHHHHHHHHHHHHHHHHHHHGGHHHHGHHHHHHIHHHHHHHHHHHHHHHHHHHHHGHHHHHHHGGGGHHHHHHHHHHHHHHHHHHHHHHHHHHHHHHHHHHHHHHHHHHHHHHHHHHHHHHHHHHHHHHHHHHHHHHHGHHHHGHHHHHHGGHHHGHHHHHHHHHHHHHHHHHHHHHHHHHHHHHHHHHHHHHHHHHHHHHHHHHHGHHHHHGHHHHGGH
@M05620:45:000000000-G6HP7:1:1101:7586:7420 1:N:0:99
AGATTACTGCAACAGTTCCCCCTGGACCTGGAAAAGTTTCTTGCCTGGCTTACAGAAGCTGAAACAACTGCCAATGTCCTACAGGATGCTACCCGTAAGGAAAGGCTCCTAGAAGACTCCAAGGGAGTAAAAGAGCTGATGAAACAATGGCAAGTAAGTCAGGCATTTCCGCTTTAGCACTCTTGTGGATCCAATTGAACAATTCTCAGCATTTGTACTTGTAACTGACAAGCCAGGGACAAAACAAAGAT
+
CCCCCFFFFFDFGGGGGGGGGGGGHHHHHGHHHHHHHHHHHHHHHHHHHHHHHHHHHHHHHHHHHHHHHHHHHHHHHHHHHHHHHHHHHHHHHHGGGGHHHHGHHHHHGHHHHHHHHHHHHHHGGEGGHHHHHGHHHHHHH?GHHHHHHHHHHGHHHHHHHHHHHHHHHHGGGGGHHHHHHHHHHGHGHHHHGGHHHHHHGHHHHHHHHHGHHHHHHHHHHHHHHHHGHHHHHGGGGGGGEGGGGGGGGGG
@M05620:45:000000000-G6HP7:1:1101:26425:7432 1:N:0:99
ATCTCTATCTCCTAAAAACCTGTTTAGATTTGGAGATAGACCTTCAGGTTTTTCATCATTTTCTGCATGAATTATACATTGACCACGTTCCAGCGTGGTCAGTTTGCAGCATTCTGTTATTTTGTTTGACAGAGTGTCTTGTTGAGAACATATGTAGGACATGATTTTTTCCTGCAACAGGGAAAATAAAGTATAAGTTTTAAAGATTTATTCTTTAATAAAGGATCTCAAAGCCAGCTTTAGAAAAAGGA
+
3ABBBFFFFFFFGGGGGGGGGGHHHHHHFHGHHHHHHHHHHHHHHHHHHHHGGHHHHHHGHHHHGHHGHHFHFHHDHHHHHHHHHHFHHHHHHHGGGGHHHHHHHHHHHHHHHHHHHHHHHHHHFHHHHGFGHGHHHHHHHHHHHHHHHHHFGHHHHHHHHHHGHHHHGFHHHHHHHHHHHGGGHHHHFFHHHHHHHHHHHHHGHGGHHHHHHHHHHHHHGHFHHHHHHHGHHHFGHGHHHGHBGHHHGGH
@M05620:45:000000000-G6HP7:1:1101:10712:7444 1:N:0:99
CATCCTGACCCTGAAGTACCCCATTGAGCATGGCATCGTCACCAACTGGGACGACATGGAGAAGATCTGGCACCACACCTTCTACAACGAGCTGCGCGTGGCCCCGGAGGAGCACCCAGTGCTGCTGACCGAGGCCCCCCTGAACCCCAAGGCCAACAGAGAGAAGATGACTCAGGTGAGGCTCGGCCGACGCCCGTGCTCCTCCCGTCCTTTCCCCAGCCATTTTCTGCCCGGCTTGATTTCTGACATTA
+
ABBBBFFFFFFFGGGFAFGGGG?CFFFDFGFGFGFHHDGECEHFFFHFGGAGE?EEEHGCGFFGH5GFHGHHHFFHHGFHEGHFHGHH@CA@AGBGGG>EE?HHG?<CG/<AGGHHGGHHHHFHHHHFGFGC@GCAE?@@@CFFHHDFGGEFHAEGGGFFFGGGGGGGGGFGBFFFFFGFFEAF=-.9---;@?B-@.;9/9/BFAAFDFDB/BFFFBF.:ABFFFB/9FFEF---;-.;/;BF/B9BB//
@M05620:45:000000000-G6HP7:1:1101:8017:7462 1:N:0:99
ATCTCTATCTCCTAAAAACCTGTTTAGATTTGGAGATAGACCTTCAGGTTTTTCATCATTTTCTGCATGAATTATACATTGACCACGTTCCAGCGTGGTCAGTTTGCAGCATTCTGTTATTTTGTTTGACAGAGTGTCTTGTTGAGAACATATGTAGGACATGATTTTTTCCTGCAACAGGGAAAATAAAGTATAAGTTTTAAAGATTTATTCTTTAATAAAGGATCTCAAAGCCAGCTTTAGAAAAAGGA
+
CCCCCFFFFFFFGGGGGGGGGGHHHHHHHHHHHHHHHHHHHHHHHHHHHHHGGHHHHHHHHHIHHHHHHHHHHHHHHHHHHHHHHHGHHHHHHHGGGGHHHHHHHHHHHHHHHHHHHHHHHHHHHHHHHHHHHHHHHHHHHHHHHHHHHHHHHHHHHHHHHHHHHHHHHGHHHHHHHHHHHGGHHHHHHHHHHHHHHHHHHHHHHHHHHHHHHHHHHHHHHHHHHHHHHHHHHHHHHGHHHHGHHHHHGGG
@M05620:45:000000000-G6HP7:1:1101:27249:7475 1:N:0:99
CATCCTGACCCTGAAGTACCCCATTGAGCATGGCATCGTCACCAACTGGGACGACATGGAGAAGATCTGGCACCACACCTTCTACAACGAGCTGCGCGTGGCCCCGGAGGAGCACCCAGTGCTGCTGACCGAGGCCCCCCTGAACCCCAAGGCCAACAGAGAGAAGATGACTCAGGTGAGGCTCGGCCGACGCCCGTGCTCCTCCCGTCCTTTCCCCAGTCATTTTCTGCCCGGCTTGATTTCTGACATTA
+
CCCCCFFFFFFFGGGGGGGGGGGHHHHHHHHHHHHHHGHHHGHHGGHHHHHHGGGGGHHGHHHHHHHHHHHHHGHHHGGHHHHHHHHHGGGGGHHGGGGGGGHHGGGGGGGGHHHGEGHHHHHHHHHHHHGGGGGGGGGGGGGHHHGGGGHGHHFGGGGBFGGEGFFGGGGGGGGGGGGGGGGGFFFFFFFFFFFFCFDFFFFFFFFFFDFFFFFFFFDFFFFFFFFFFFFFFFCFFF?FFFFFFBBBBF/
@M05620:45:000000000-G6HP7:1:1101:19520:7477 1:N:0:99
CATCCTGACCCTGAAGTACCCCATTGAGCATGGCATCGTCACCAACTGGGACGACATGGAGAAGATCTGGCACCACACCTTCTACAACGAGCTGCGCGTGGCCCCGGAGGAGCACCCAGTGCTGCTGACCGAGGCCCCCCTGAACCCCAAGGCCAACAGAGAGAAGATGACTCAGGTGAGGCTCGGCCGACGCCCGTGCTCCTCCCGTCCTTTCCCCAGTCATTTTCTGCCCGGCTTGATTTCTGACATTT
+
A3AAAFBFFFFFGEEFGGGGGGDGHHGGFGGBFFBFHFGHGGHFHGFGGEFHGGGCGHGHHGGHHGHHHFHHHGHHGGGGHHHEHHFHGGDEGFHFGEFEGFHHGEGGGGGGHHHHGGHGHHHHGGGFHHGGGCAFGGGGGCGHHHGGGAGFHHEEG?FFFFGGFFFGGBFGFGEFFGGGFAEADFFFF-@DFFFBBFDFFFFFFFFEDDFFFFFFFFDFFBFFFFB:FFFEFFFFFA?FFFFB9/FFFF/
@M05620:45:000000000-G6HP7:1:1101:7999:7478 1:N:0:99
ATCTCTATCTCCTAAAAACCTGTTTAGATTTGGAGATAGACCTTCAGGTTTTTCATCATTTTCTGCATGAATTATACATTGACCACGTTCCAGCGTGGTCAGTTTGCAGCATTCTGTTATTTTGTTTGACAGAGTGTCTTGTTGAGAACATATGTAGGACATGATTTTTTCCTGCAACAGGGAAAATAAAGTATAAGTTTTAAAGATTTATTCTTTAATAAAGGATCTCAAAGCCAGCTTTAGAAAAAGGA
+
BCBCCFFFFFFFGGGGGGGGGGHHHHHHHHHHHCHHHHHHHHHHHHHHHHHGGHHHHHHHHHIHIHHHHHHHHHHHHHHHHHHHHHGHHHHHHHGGGGHHHHHHHHHHHHHHHHHHHHHHHHHHHHHHGHHHHHHHHHHHHHHHHHHHHHHHHHHHHHHHHHHHHHHHHGHHHHHHFHHHHGGHHGHHBGHHHHHHHHGHHHHHHHHHHHHHHHHHHHHHHHHGHHHHHHHHHHHHHGHHHHGHHHHHDGH
@M05620:45:000000000-G6HP7:1:1101:23296:7488 1:N:0:99
ATCTCTATCTCCTAAAAACCTGTTTAGATTTGGAGATAGACCTTCAGGTTTTTCATCATTTTCTGCATGAATTATACATTGACCACGTTCCAGCGTGGTCAGTTTGCAGCATTCTGTTATTTTGTTTGACAGAGTGTCTTGTTGAGAACATATGTAGGACATGATTTTTTCCTGCAACAGGGAAAATAAAGTATAAGTTTTAAAGATTTATTCTTTAATAAAGGATCTCAAAGCCAGCTTTAGAAAAAGGA
+
CCCCCFFFFFFFGGGGGGGGGGHHHHHHHHHHHHHHHHHHHHHHHHHHHHHGGHHHHIHHHHHHHHHHHHHHHHHHHHHHHHHHHHGHHHHHHHGGGGHHHHHHHHHHHHHHHHHHHHHHHHHHHHHHHHHHHHHHHHHHHHHHGHHHHHHHHHHHHHHHHHHHHHHHHGHHHHHHHHHHHGGHHHGHGHHHHHHHHGGHHHHHHHHHHHHHHHHHHHHHHHHHHHHHHFHHHHHHHGHHHHHHGHFHGGH
@M05620:45:000000000-G6HP7:1:1101:19508:7491 1:N:0:99
CATCCTGACCCTGAAGTACCCCATTGAGCATGGCATCGTCACCAACTGGGACGACATGGAGAAGATCTGGCACCACACCTTCTACAACGAGCTGCGCGTGGCCCCGGAGGAGCACCCAGTGCTGCTGACCGAGGCCCCCCTGAACCCCAAGGCCAACAGAGAGAAGATGACTCAGGTGAGGCTCGGCCGACGCCCGTGCTCCTCCCGTCCTTTCCCCAGTCATTTTCTGCCCGGCTTGATTTCTGACATTA
+
CCCDDFFFFFFFGGGGGGGGGGGHHHHHHHHHHHHHHGHHHGHHHGHHHHHHGGGGGHHHHHHHHHHHHHHHHGHHHGGHHHHHHHHHGGGGGHHGGGGGGGHHGGGGGGGGHHHHGGHHHHHHHHHHHHGGGGGGGGGGGGHHHHGGGGHGHHGGGGGGGGGGGGGGGGGGGGGGHGGGGGGGFFFFFFFFFFFFBDFFFFFFFFFFFFFFFFFFFFFFFFFFFFFFFFFFFFFFFFAFFFFFFBFFFF0
@M05620:45:000000000-G6HP7:1:1101:27256:7494 1:N:0:99
CATCCTGACCCTGAAGTACCCCATTGAGCATGGCATCGTCACCAACTGGGACGACATGGAGAAGATCTGGCACCACACCTTCTACAACGAGCTGCGCGTGGCCCCGGAGGAGCACCCAGTGCTGCTGACCGAGGCCCCCCTGAACCCCAAGGCCAACAGAGAGAAGATGACTCAGGTGAGGCTCGGCCGACGCCCGTGCTCCTCCCGTCCTTTCCCCAGTCATTTTCTGCCCGGCTTGATTTCTGACATTT
+
BBBBBFFFFFFFGGGGGGGGGGGHHHHHHHHHHGHHHGHHHGHFHGHHHHHHGGGEGHHGHHHHFHHHHHHHHGHHHGGHHHHHHHHHGGGGGHHGGGGGGGHHGGGGGGGGHHHHGGGHHHHHHHHEHHGGGGGGGGGGGGHHHHGGGGHGHHGGGGGGGGGGGGGGGGGGGGGGGGGGGGGGFFFFF;DFFFFF>DFFFFFFFFFEFDFFFFFFFFFFF/BFFFFFFBFEFFFBCC.BFFFFFBF/BF:
@M05620:45:000000000-G6HP7:1:1101:8888:7501 1:N:0:99
ATCTCTATCTCCTAAAAACCTGTTTAGATTTGGAGATAGACCTTCAGGTTTTTCATCATTTTCTGCATGAATTATACATTGACCACGTTCCAGCGTGGTCAGTTTGCAGCATTCTGTTATTTTGTTTGACAGAGTGTCTTGTTGAGAACATATGTAGGACATGATTTTTTCCTGCAACAGGGAAAATAAAGTATAAGTTTTAAAGATTTATTCTTTAATAAAGGATCTCAAAGCCAGCTTTAGAAAAAGGA
+
CCCCDFFFFFFFGGGGGGGGGGHHHHHHHHHHHHHHHHHHHHHHHHHHHHHGGHHHHHHHHIHHIHHHHHHHHHHHHHHHHHHHHHGHHHHHHHGGGGHHHHHHHHHHHHHHHHHHHHHHHHHHHHHHHHHHHHHHHHHHHHHHHHHHHHHHHHHHHHHHHHHHHHHHHGHHHHHHHHHHHGGHHHGHHHHHHHHHHHHHHHHHHHHHHHHHHHHHHHHHHHHHHHHHHGHHHHHHHGHHHHHGHHHHGGH
@M05620:45:000000000-G6HP7:1:1101:27235:7503 1:N:0:99
CATCCTGACCCTGAAGTACCCCATTGAGCATGGCATCGTCACCAACTGGGACGACATGGAGAAGATCTGGCACCACACCTTCTACAACGAGCTGCGCGTGGCCCCGGAGGAGCACCCAGTGCTGCTGACCGAGGCCCCCCTGAACCCCAAGGCCAACAGAGAGAAGATGACTCAGGTGAGGCTCGGCCGACGCCCGTGCTCCTCCCGTCCTTTCCCCAGTCATTTTCTGCCCGGCTTGATTTCTGACATTA
+
BBBBBFFFFFFFGGGGGGGGGGGHHDGHHHHHGHHHHGHHHGHHHGHHHHHHGGGGGHHGHHHHHHHHHHHHHGHHHGGHHHHHHHHHGGGGGHHGGGGGGGHHGGGGGGGGHHHHGGHHHHHHHHHHHHGGGGGGGGGGGAHHHHGGGGGGHHGGGGGGGGGGGGGGGGGGGGGGGFGGGGGGFAEFFCAFFFF=-ADEBFFFFFFADFAFFFFFFFABFFFFFFFFFFFFFACFAA.FFBBB;9BBFF/
@M05620:45:000000000-G6HP7:1:1101:23307:7504 1:N:0:99
ATCTCTATCTCCTAAAAACCTGTTTAGATTTGGAGATAGACCTTCAGGTTTTTCATCATTTTCTGCATGAATTATACATTGACCACGTTCCAGCGTGGTCAGTTTGCAGCATTCTGTTATTTTGTTTGACAGAGTGTCTTGTTGAGAACATATGTAGGACATGATTTTTTCCTGCAACAGGGAAAATAAAGTATAAGTTTTAAAGATTTATTCTTTAATAAAGGATCTCAAAGCCAGCTTTAGAAAAAGGA
+
BCCBCFFFFFFFGGGGGGGGGGHHHHHHHHHHHHHHHHHHHHHHHHHHHHHGGHHHHHHHHHHHHGHGHHHHHHHHHHHHHHHHHHGHHHHHHHGFGGHHHHHHHHHHHHHHHHHHHHHHHHHHHHHHHHHHHHHHHHHHHHHHGHHHHHHHHHHHHHHHHHHHHHHHHGHHHHHHHHHHHGGHHHGHHHHFHHHHHGHHHHGHHGHHHHHHHHHHHHHHHHGHHHHHHHHHHHHHHGHHHHHECGHHGGG
@M05620:45:000000000-G6HP7:1:1101:8243:7510 1:N:0:99
ATCTCTATCTCCTAAAAACCTGTTTAGATTTGGAGATAGACCTTCAGGTTTTTCATCATTTTCTGCATGAATTATACATTGACCACGTTCCAGCGTGGTCAGTTTGCAGCATTCTGTTATTTTGTTTGACAGAGTGTCTTGTTGAGAACATATGTAGGACATGATTTTTTCCTGCAACAGGGAAAATAAAGTATAAGTTTTAAAGATTTATTCTTTAATAAAGGATCTCAAAGCCAGCTTTAGAAAAAGGA
+
BBBBBFFFFFFFGGGGGGGGGGHHH5GHHHHHHFHHHHHHHHHHHHHHHHHGGHHHHHHHHHHHHHHHHHHHHHHHHHHHHHHHHHGHHHHHHHGGGGHHHHHHHHHHHHHHHHHHHHHHHHHHHHHHHHHHGHGHHHHHHHHHHHHHHHHHHHHHHHFHHHHGHHHHHGHHHHHHGHHHHGGFHHHHHGHHHHHHHGHHHHHHHHHHHHHHHHHHHHHHHHHHHHHHHGHHHHHGHGHHHHHGHHHGGGC
@M05620:45:000000000-G6HP7:1:1101:19503:7512 1:N:0:99
CATCCTGACCCTGAAGTACCCCATTGAGCATGGCATCGTCACCAACTGGGACGACATGGAGAAGATCTGGCACCACACCTTCTACAACGAGCTGCGCGTGGCCCCGGAGGAGCACCCAGTGCTGCTGACCGAGGCCCCCCTGAACCCCAAGGCCAACAGAGAGAAGATGACTCAGGTGAGGCTCGGCCGACGCCCGTGCTCCTCCCGTCCTTTCCCCAGTCATTTTCTGCCCGGCTTGATTTCTGACATTA
+
BBBBBFFFFFFFFGGGGGGGGGGHHHGHHHHHHHHHHGHHEEHBGGHHHHGGGEEEGHHGHHGHHHHHHHHHHGHHHGGHHHHHHHHHGGGGGFHGGGGGGGHHGGGGGGGGHHHHGGHHHHGHHHHHGHGGGGGGGGGGGGHHHHGG?DEFHHGGGGEFGGGGGGGGGGGGGGGGGGGGGFEGFFFFFFFFFFFFDFFFFFFFFED;ADD/BFFFFFD/B/FFFFF9FFFADCFFCF?;BFFFB/BBB//
@M05620:45:000000000-G6HP7:1:1101:4705:7514 1:N:0:99
ATCTCTATCTCCTAAAAACCTGTTTAGATTTGGAGATAGACCTTCAGGTTTTTCATCATTTTCTGCATGAATTATACATTGACCACGTTCCAGCGTGGTCAGTTTGCAGCATTCTGTTATTTTGTTTGACAGAGTGTCTTGTTGAGAACATATGTAGGACATGATTTTTTCCTGCAACAGGGAAAATAAAGTATAAGTTTTAAAGATTTATTCTTTAATAAAGGATCTCAAAGCCAGCTTTAGAAAAAGGA
+
BBCBBFFFFFFFFGFGGGGGGGHHHHHHHHHHHHHHHHHHHHGHHHHHHFHGGHHHHHHHGHHGHHHHHHHHHHFGHHHHHHHHGHGGGHHHHHGGGGGFGFHHHHHHHHHHHHHHHHHHHHHHHGHHHHHHHHHHHHHHHHHHGHHHHHHHHHGHHHGHHHFGHHHHHGHHHHGHGHGHGGGHHHGHGHHHHHHHHHHHHGHHHHHHHHHHHHHHHHHGHHHHHHHHGFGGHFHHFEHHHHHFCCGFGGH
@M05620:45:000000000-G6HP7:1:1101:16560:7515 1:N:0:99
ATCTCTATCTCCTAAAAACCTGTTTAGATTTGGAGATAGACCTTCAGGTTTTTCATCATTTTCTGCATGAATTATACATTGACCACGTTCCAGCGTGGTCAGTTTGCAGCATTCTGTTATTTTGTTTGACAGAGTGTCTTGTTGAGAACATATGTAGGACATGATTTTTTCCTGCAACAGGGAAAATAAAGTATAAGTTTTAAAGATTTATTCTTTAATAAAGGATCTCAAAGCCAGCTTTAGAAAAAGGA
+
3>AABFBFFFFFGGFBGFEGGGGGH5FGHHG5F4B4F5F5BGHFGFGHHHHGGHDGHFHHHHHHGHFHH3BGGDGEHFHHFFHHFHEGGHHHHHGGGGHHGBHHHHHHGHHGHHHFHHHHHHHHHHHHEGHHHHHHHHHHHHHHDFHHH3FGHGHHHHHHHHC1GGHHHGHHHHH01FHHHEEFFFFF1GGHHHHHHHHHHG1<F<FGHHHHHHHHHHH0=DFHFGHHHFFHGGHHHGHHHHGF;GHHAG/
@M05620:45:000000000-G6HP7:1:1101:9181:7523 1:N:0:99
CATCCTGACCCTGAAGTACCCCATTGAGCATGGCATCGTCACCAACTGGGACGACATGGAGAAGATCTGGCACCACACCTTCTACAACGAGCTGCGCGTGGCCCCGGAGGAGCACCCAGTGCTGCTGACCGAGGCCCCCCTGAACCCCAAGGCCAACAGAGAGAAGATGACTCAGGTGAGGCTCGGCCGACGCCCGTGCTCCTCCCGTCCTTTCCCCAGTCATTTTCTGCCCGGCTTGATTTCTGACATTA
+
CCCCCFFFFFFFGGGGGGGGGGGHHHHHHHHHHHHHHGHHHGHHHGHHHHHHGGGGGHHHHHHHHHHHHHHHHGHHHGGHHHHHHHHHGGGGGHHGGGGGGGHHGGGGGGGGHHHHGGHGHHHHHHHHHHGGGGGGGGGGGGHHHHGGGGHGHHGGGGGGGGGGGGGGGGGGGGGGGGGGGGGGFFFFFFFFFFFFFFFFFFFFFFFFFFFFFFFFFFFFFFFFFFFFFFFFFFFFFFFFFFFFFFFFFF0
@M05620:45:000000000-G6HP7:1:1101:8253:7526 1:N:0:99
ATCTCTATCTCCTAAAAACCTGTTTAGATTTGGAGATAGACCTTCAGGTTTTTCATCATTTTCTGCATGAATTATACATTGACCACGTTCCAGCGTGGTCAGTTTGCAGCATTCTGTTATTTTGTTTGACAGAGTGTCTTGTTGAGAACATATGTAGGACATGATTTTTTCCTGCAACAGGGAAAATAAAGTATAAGTTTTAAAGATTTATTCTTTAATAAAGGATCTCAAAGCCAGCTTTAGAAAAAGGA
+
DDDDDFFFFFFFGGGGGGGGGGHHHHHHHHHHHHHHHHHHHHHHHHHHHHHGGHHHHIHHHHIHHHHHHHHHHHHHHHHHHHHHHHGHHHHHHHGGGGHHHHHHHHHHHHHHHHHHHHHHHHHHHHHHHHHHHHHHHHHHHHHHHHHHHHHHHHHHHHHHHHHHHHHHHGHHHHHHHHHHHGGHHHHHHHHHHHHHHHHHHHHHHHHHHHHHHHHHHHHHHHHHHHHHHHHHHHHHHGHHHHGHHHHHGGH
@M05620:45:000000000-G6HP7:1:1101:16534:7527 1:N:0:99
ATCTCTATCTCCTAAAAACCTGTTTAGATTTGGAGATAGACCTTCAGGTTTTTCATCATTTTCTGCATGAATTATACATTGACCACGTTCCAGCGTGGTCAGTTTGCAGCATTCTGTTATTTTGTTTGACAGAGTGTCTTGTTGAGAACATATGTAGGACATGATTTTTTCCTGCAACAGGGAAAATAAAGTATAAGTTTTAAAGATTTATTCTTTAATAAAGGATCTCAAAGCCAGCTTTAGAAAAAGGA
+
AABBBFFFFFFFGGGGGGGGGGHHHHHHHHHHHHHHHHHHHHHHHHHHHHHGGHHHHHHHHHHHHHHHHHHHHHHHHHHHHHHHHHGHHHHHHHGGGGHHHHHHHHHHHHHHHHHHHHHHHHHHHHHHHHHHHHHHHHHHHHHHHHHHHHHHHHHHHHHHHHHHHHHHHGHHHHHHHHHHHGGHHHHHHHHHHGHHHHHHHHHHHHHHHHHHHHHHHGHHHGHHFHHHHHGHHHHHHGHHHHHFGHHHGGF
@M05620:45:000000000-G6HP7:1:1101:16551:7532 1:N:0:99
ATCTCTATCTCCTAAAAACCTGTTTAGATTTGGAGATAGACCTTCAGGTTTTTCATCATTTTCTGCATGAATTATACATTGACCACGTTCCAGCGTGGTCAGTTTGCAGCATTCTGTTATTTTGTTTGACAGAGTGTCTTGTTGAGAACATATGTAGGACATGATTTTTTCCTGCAACAGGGAAAATAAAGTATAAGTTTTAAAGATTTATTCTTTAATAAAGGATCTCAAAGCCAGCTTTAGAAAAAGGA
+
CBCCDFFFFFFFGGGGGGGGGGHHHHHHHHHHHHHHHHHHHHHHHHHHHHHGGHHHHHHHHHHHIHHHHHHHHHHHHHHHHHHHHHGHHHHHHHGGGGHHHHHHHHHHHHHHHHHHHHHHHHHHHHHHHGHHHHHHHHHHHHHHHHHHHHHHHHHHHHHHHHHHHHHHHGHHHHHHHHHHHGGHHHHHHHHHHHHHHGHHHHGHHHHHHHHHHHHHHHHHHHHHHHHHHGHHHHHHHGHHHHHFHHHHGGH
@M05620:45:000000000-G6HP7:1:1101:10533:7535 1:N:0:99
ATCTCTATCTCCTAAAAACCTGTTTAGATTTGGAGATAGACCTTCAGGTTTTTCATCATTTTCTGCATGAATTATACATTGACCACGTTCCAGCGTGGTCAGTTTGCAGCATTCTGTTATTTTGTTTGACAGAGTGTCTTGTTGAGAACATATGTAGGACATGATTTTTTCCTGCAACAGGGAAAATAAAGTATAAGTTTTAAAGATTTATTCTTTAATAAAGGATCTCAAAGCCAGCTTTAGAAAAAGGA
+
CCCCDFFFFFFFGGGGGGGGGGHHHHHHHHHHHHHHHHHHHHHHHHHHHHHGGHHHHHHHHIIIIHHHHHHHHHHHHHHHHHHHHHGHHHHHHHGGGGHHHHHHHHHHHHHHHHHHHHHHHHHHHHHHHHHHHHHHHHHHHHHHHHHHHHHHHHHHHHHHHHHHHHHHHGHHHHHHHHHHHGGHHHHHFHHHHHHHHHHHHHHHHHHHHHHHHHHHHHHHHHHHHHGHHHHHHHHHHGHHHHGHHHHHGGH
@M05620:45:000000000-G6HP7:1:1101:5541:7542 1:N:0:99
CATCCTGACCCTGAAGTACCCCATTGAGCATGGCATCGTCACCAACTGGGACGACATGGAGAAGATCTGGCACCACACCTTCTACAACGAGCTGCGCGTGGCCCCGGAGGAGCACCCAGTGCTGCTGACCGAGGCCCCCCTGAACCCCAAGGCCAACAGAGAGAAGATGACTCAGGTGAGGCTCGGCCGACGCCCGTGCTCCTCCCGTCCTTTCCCCAGTCATTTTCTGCCCGGCTTGATTTCTGACATTA
+
CCCCCFFFFFFFGGGGGGGGGGGHHHHHHHHHHHHHHGHHHGHHHGHHHHHHGGGGGHHHHHHHHHHHHHHHHGHHHGGHHHHHHHHHGGGGGHHGGGGGGGHHGGGGGGGGHHHHGGHHHHHHHHHHHHGGGGGGGGGGGGHHHHGGGGHGHHGGGGGGGGGGGGGGGGGGGGGGGGGGGGGGFFFFFFFFFFFFFFDFFFFFFFFFFFFFFFFFFFFFFFFFFFFFFFFFFFFFFAAFFFFFFBFFFF0
@M05620:45:000000000-G6HP7:1:1101:9183:7544 1:N:0:99
CATCCTGACCCTGAAGTACCCCATTGAGCATGGCATCGTCACCAACTGGGACGACATGGAGAAGATCTGGCACCACACCTTCTACAACGAGCTGCGCGTGGCCCCGGAGGAGCACCCAGTGCTGCTGACCGAGGCCCCCCTGAACCCCAAGGCCAACAGAGAGAAGATGACTCAGGTGAGGCTCGGCCGACGCCCGTGCTCCTCCCGTCCTTTCCCCAGTCATTTTCTGCCCGGCTTGATTTCTGACATTA
+
CBCCCFFFFFFFGGGGGGGGGGGHHHHHHHHHHHHHHGHHHGHHHGHHHHHHGGGGGHHHHHHHHHHHHHHHHGHHHGGHHHHHHHHHGGGGGHHGGGGGGGHHGGGGGGGGHHHHGGHHHHHHGHHHHHGGGGGGGGGGGGHGHHGGDGHGHHGGGGGGGGDEGGGGGGGGGGGGGGGGGEGGFFFFFFFFFFFFFDFFFFFFFFFFFFFFFFFFF/AFFBFFFFFFFFFF.;@FFAFFFFFFFFFFFF/
@M05620:45:000000000-G6HP7:1:1101:10542:7554 1:N:0:99
ATCTCTATCTCCTAAAAACCTGTTTAGATTTGGAGATAGACCTTCAGGTTTTTCATCATTTTCTGCATGAATTATACATTGACCACGTTCCAGCGTGGTCAGTTTGCAGCATTCTGTTATTTTGTTTGACAGAGTGTCTTGTTGAGAACATATGTAGGACATGATTTTTTCCTGCAACAGGGAAAATAAAGTATAAGTTTTAAAGATTTATTCTTTAATAAAGGATCTCAAAGCCAGCTTTAGAAAAAGGA
+
AAABBF5FFFFFGGGGGGGGGFHHHCFCHHHHHGHGHHHGHHHHHFHHHHHGGHHHHHHHHHHHGFHHGGFHHFHHHHHHHHGHHHGHGGHHHGGGGGHHHHHHHHGHHHHGHHHGHHEHHHHHGHHHHGHHBGFGHHHHHHHHHHFFHHHHGHHGHGFHHHHHHHHHHGHGHHHHGHGGH/FGCGFDHDFGHHDFGHHHHHHHHHHHHHGHHHHHHGHHB<GGHGHHHHHHEHHHHGHHHFFBCGG.CDG
@M05620:45:000000000-G6HP7:1:1101:12328:7587 1:N:0:99
TACCTGTACTGGGGAAGCATTTGAATATCCCCCCATGGTGATGGGGACGGAGAACTGCTCCATAAACACAGGCAACGTGCCTAACTTTCCCGGGAAGATGAAGTCAAAGAGCGACCACAGCTCTCGGAGGTTATTTTGCATCGGTGAGCCAGACAGAATGATCCGATGAGGGGTGCGAAACTATTTGAGGAAAGGAAGCACCTTTTTATTAAATTTACCTTTTAGCAATCGCCATTCCTACCCTAAAGATC
+
BBBBBFFFFFFFGGGFFGGGGGHHHFHHHHHGCGGHHHGGHHHHHGGGGGGGGHHHHHHHFGHHHHHHHHHHGHGHFHHHHHHHHHHHHHHGGGGGGFGHHFHHHHHHGHHGGGGGGGHHHHHGHGGGGGDHHHHHHHFFHHGGGGGGHHHHHGHHHHHHHHHHHGGGHHHGCEGGGGGGGGGGGGGBFF0BFGGEGEEFFFFFFFFFFFFFFFFFFFFFFFFFFFFBFFEFFFFFFFFFFFFFFFFFFFF
@M05620:45:000000000-G6HP7:1:1101:26826:7589 1:N:0:99
AGATTACTGCAACAGTTCCCCCTGGACCTGGAAAAGTTTCTTGCCTGGCTTACAGAAGCTGAAACAACTGCCAATGTCCTACAGGATGCTACCCGTAAGGAAAGGCTCCTAGAAGACTCCAAGGGAGTAAAAGAGCTGATGAAACAATGGCAAGTAAGTCAGGCATTTCCGCTTTAGCACTCTTGTGGATCCAATTGAACAATTCTCAGCATTTGTACTTGTAACTGACAAGCCAGGGACAAAACAAAGAT
+
BBABBFFFFFFFGGGGGGGGGGGGHHHHHHHHHHHHHHHHHHHHHHHHHHHHHHHHHHHHHHHHHHHHHHHHHHHHHHHHHHHHHHHHHHHHHHGG/EHHHHHHHHHHGHHHHHHHHHHH3FHGG/EFHHHGHGHHHHDHH3FHHHHHHHHHHGHHHHHHHHHHHHHHHHGGGGGHHHHHHHHHHGHGHHHHHHHHHDGFHHHHHHHHHHHHHHHHHHHHHHHHHHHGFHHGHGGGGGGGGGGFGGGGGGF
@M05620:45:000000000-G6HP7:1:1101:13676:7622 1:N:0:99
CATCCTGACCCTGAAGTACCCCATTGAGCATGGCATCGTCACCAACTGGGACGACATGGAGAAGATCTGGCACCACACCTTCTACAACGAGCTGCGCGTGGCCCCGGAGGAGCACCCAGTGCTGCTGACCGAGGCCCCCCTGAACCCCAAGGCCAACAGAGAGAAGATGACTCAGGTGAGGCTCGGCCGACGCCCGTGCTCCTCCCGTCCTTTCCCCAGTCATTTTCTGCCCGGCTTGATTTCTGACATTA
+
DDDDDFFFFFFFGGGGGGGGGGGHHHHHHHHHHHHHHGHHHGHHHGHHHHHHGGGGGHHHHHHHHHHHHHHHHGHHHGGHHHHHHHHHGGGGGHHGGGGGGGHHGGGGGGGGHHHHGGHHHHHHHHHHHHGGGGGGGGGGGGHHHHGGGGHGHHGGGGGGGGGGGGGGGGGGGGGGHGGGGGGGFFFFFFFFFFFFDFFFFFFFFFFFFFFFFFFFFEDFFFFFFFFFFFFEFFFFFFAFFFFFFFFFFF0
@M05620:45:000000000-G6HP7:1:1101:23102:7688 1:N:0:99
AAACCAAGCAGACACTCACCGCTCCCTCGCCACAGGCCAATAGTTTGTCCTCACTGAGTTGGCAACAAGTGGCTGCTGTGGCTGCCATTTTTCTGGTGATGGCCATCAGCTCCGACGAGGTCAGCTGGGGGGCTTTCTTTGTGTAAGCAACGAGAAACCTGAAAGAAGCATTTTTTAACTAAGTCCTGCTGAGTCATTCATGAGTTTTTAGCCGCCTTGCTTCTTCTCACAGACTCTCTACTCTCATGCCA
+
CCCCCCCFCFFFGGGGGGGGGGGGGGHHGGGGGHHHGGHHHHHHHHHHHHHHHHHHHHHHHHHHHHHHHHHHGHGGHHHHHHHGGHHHHHHHHHHHHHHHHHHHHHHHHHHHHGGGGGGGGHHHHHHHGGGGGGGGGGGGGGGGGGFFFFFFFFFFFFFFFFFFFFFFFFFFFFFFFFFFFFFFFFFFFFFFFFFFFFFFFFFFFFFFFFFFFFFFFFFFFFFFFFFFFFFFFFFFFFFFFFFFFFFFFFB
@M05620:45:000000000-G6HP7:1:1101:14590:7689 1:N:0:99
AAACCAAGCAGACACTCACCGCTCCCTCGCCACAGGCCAATAGTTTGTCCTCACTGAGTTGGCAACAAGTGGCTGCTGTGGCTGCCATTTTTCTGGTGATGGCCATCAGCTCCGACGAGGTCAGCTGGGGGGCTTTCTTTGTGTAAGCAACGAGAAACCTGAAAGAAGCATTTTTTAACTAAGTCCTGCTGAGTCATTCATGAGTTTTTAGCCGCCTTGCTTCTTCTCACAGACTCTCTACTCTCATGCCA
+
CCCCCCCFCFFFGGGGGGGGGGGGGGHHGGGGGHHHGGHHHHHHHHHHHHHHHHHHHHHHHHHHHHHHHGHHGHGGHHHHHHHGGHHHHHHHHHHHHHHHHHHHHHHHHHHHHGGGGGGGGHHHHHHHGGGGGGGGGGGGGGGGGGFFFFFFFFFFFFFFFFFFFFFFFFFFFFFFFFFFFFFFFFFFFFFFFFFFFFFFFFFFFFFFFFFFFFFFFFFFFFFFFFFFFFFFFFFFFFFFFFFFFFFFFFB
@M05620:45:000000000-G6HP7:1:1101:10591:7702 1:N:0:99
CATCCTGACCCTGAAGTACCCCATTGAGCATGGCATCGTCACCAACTGGGACGACATGGAGAAGATCTGGCACCACACCTTCTACAACGAGCTGCGCGTGGCCCCGGAGGAGCACCCAGTGCTGCTGACCGAGGCCCCCCTGAACCCCAAGGCCAACAGAGAGAAGATGACTCAGGTGAGGCTCGGCCGACGCCCGTGCTCCTCCCGTCCTTTCCCCAGTCATTTTCTGCCCGGCTTGATTTCTGACATTA
+
CDEEEFFFFFFFGGGGGGGGGGGHHHHHHHHHHHHHHGHHHGHHHGHHHHHHGGGGGHHHHHHHHHHHHHHHHGHHHGGHHHHHHHHHGGGGGHHGGGGGGGHHGGGGGGGGHHHHGGHGHHHHHHHHHHGGGGGGGGGGGGHHHHGGGGHGHHGGGGGGGGGGGGGGGGGGGGGGGGGGGGGGFFFFFFFFFFFFFFFFFFFFFFFFFFFFFFFFFFFFFEFFFFFFFFFFFFFFFFFFFFFFFFFBBF1
@M05620:45:000000000-G6HP7:1:1101:5216:7724 1:N:0:99
AAACCAAGCAGACACTCACCGCTCCCTCGCCACAGGCCAATAGTTTGTCCTCACTGAGTTGGCAACAAGTGGCTGCTGTGGCTGCCATTTTTCTGGTGATGGCCATCAGCTCCGACGAGGTCAGCTGGGGGGCTTTCTTTGTGTAAGCAACGAGAAACCTGAAAGAAGCATTTTTTAACTAAGTCCTGCTGAGTCATTCATGAGTTTTTAGCCGCCTTGCTTCTTCTCACAGACTCTCTACTCTCATGCCA
+
BBBBBBAFBFFFGGGGGGGGGGGGGGHHGGGGGHHHGGHHHHHHHHHHHHHHHHHHHHHHHHHHHHHHHHFHGHGGHHGHHHHGGHHHHHHHHHHHHHGHHGHHHHHHHHHHHGGGEGGGGHHHHHHHGGGGGGGGGGGGGGGGGGFFFFFFFFFFFFFFFFFFFFFFFFFFFFFFEFFFFFFFFFFFFFFFFFFFFFFFFFFFFFFFFFFFFFFFFFFFFFFFFFFFFFFFFFFFFFFFFFFFFFFFFFB
@M05620:45:000000000-G6HP7:1:1101:5226:7739 1:N:0:99
AAACCAAGCAGACACTCACCGCTCCCTCGCCACAGGCCAATAGTTTGTCCTCACTGAGTTGGCAACAAGTGGCTGCTGTGGCTGCCATTTTTCTGGTGATGGCCATCAGCTCCGACGAGGTCAGCTGGGGGGCTTTCTTTGTGTAAGCAACGAGAAACCTGAAAGAAGCATTTTTTAACTAAGTCCTGCTGAGTCATTCATGAGTTTTTAGCCGCCTTGCTTCTTCTCACAGACTCTCTACTCTCATGCCA
+
CCCCCCCFCFFFGGGGGGGGGGGGGGHHGGGGGHHHGGHHHHHHHHHHHHHHHHHHHHHHHHHHHHHHHHHHGHGGHHHHHHHGGHHHHHHHHHHHHHHHHHHHHHHHHHHHHGGGGGGGGHHHHHHHGGGGGGGGGGGGGGGGGGFFFFFFFFFFFFFFFFFFFFFFFFFFFFFFFFFFFFFFFFFFFFFFFFFFFFFFFFFFFFFFFFFFFFFFFFFFFFFFFFFFFFFFFFFFFFFFFFFFFFFFFFB
@M05620:45:000000000-G6HP7:1:1101:8910:7748 1:N:0:99
CATCCTGACCCTGAAGTACCCCATTGAGCATGGCATCGTCACCAACTGGGACGACATGGAGAAGATCTGGCACCACACCTTCTACAACGAGCTGCGCGTGGCCCCGGAGGAGCACCCAGTGCTGCTGACCGAGGCCCCCCTGAACCCCAAGGCCAACAGAGAGAAGATGACTCAGGTGAGGCTCGGCCGACGCCCGTGCTCCTCCCGTCCTTTCCCCAGTCATTTTCTGCCCGGCTTGATTTCTGACATTA
+
CCCCCFFFFFFFGGGGGGGGGGGHHHHHHHHHHHHHHGHHHGHHHGHHHHHHGGGGGHHHHHHHHHHHHHHHHGHHHGGHHHHHHHHHGGGGGHHGGGGGGGHHGGGGGGGGHHHHGGHHHHHHHHHHHHGGGGGGGGGGGGHHHHGGGGHGHHGGGGGGGGGGGGGGGGGGGGGGGGGGGGGGFFFFFFFFFFFADFFFFFFFFFFEFFFFFFFFFFFFFFFFFFFFFEFFFFFFFA?FFFFFF9FFFF/
@M05620:45:000000000-G6HP7:1:1101:5061:7793 1:N:0:99
CATCCTGACCCTGAAGTACCCCGGCTTGATTTCTGACATTAGATCGGAAGAGCACACGTCTGAACTCCAGTCACCGGCTATGATCTCGTATGCCGTCTTCTGCTTGAAAAAAAAAAAAGAACAGTTTGGGGGCTTTCTTTGTTTCAGAAACGAGCAACATTTCAGCAGCATTTTTTACCTAAGTCCTTATGAGTCATTAATGAGTTTTTAGCCGTCTTGCTTCTTCTCGCAGTCTCTCTACTCTCATACCC
+
CCCCCFFFFFFFGGGGGGGGGGGGGGGGHHHHHGHHHHHHFHFHHHGFGGGHGHHGHGHHHGHHHHGHHHHHHGFEEF@1@DDH4GHHGCHHHHGEEHGFHHHHHHHHFHGEE@F</<//0?F011@1/.->--./00000=<<000000:...-;::./000000;9B.90;FB-.00009/000090;;009;00900000090;9.:/;;;.-;.;0090BFF00..:..0;F00::000;B0000/0
@M05620:45:000000000-G6HP7:1:1101:20576:7822 1:N:0:99
AGCTTACTGCAACAGTTCCCCCTGGACCTGGAAAAGTTTCTTGCCTGGCTTACAGAAGCTGAAACAACTGCCAATGTCCTACAGGATGCTACCCGTAAGGAAAGGCTCCTAGAAGACTCCAAGGGAGTAAAAGAGCTGATGAAACAATGGCAAGTAAGTCAGGCATTTCCGCTTTAGCACTCTTGTGGATCCAATTGAACAATTCTCAGCATTTGTACTTGTAACTGACAAGCCAGGGACCAAACAAAGAT
+
1>11ADFD3DDDGGGFGGGDAAECEEGFCA00A1BAFGHHFHHHHHGCGHFHHHFFHECA1G1GHHGHCEHFAGFGHFFF2BBFB0F1FE@GFFFEGGCHHFH00?EGGHHFHFD>GBGG111>>/EEGFH2F/0<GHBF1DGFFFHH1FGFGEFDHHHHHF<@FGHGFFCGGGG1<FGHBFFHFHHGGHHHHBGFF=<G0<DGDGFHF/GGGHFHHFCHFH0GGGGG/:<:CEB....E.9.9CFGGB/9
@M05620:45:000000000-G6HP7:1:1101:15736:7823 1:N:0:99
CATCCTGACCCTGAAGTACCCCATTGAGCATGGCATCGTCACCAACTGGGACGACATGGAGAAGATCTGGCACCACACCTTCTACAACGAGCTGCGCGTGGCCCCGGAGGAGCACCCAGTGCTGCTGACCGAGGCCCCCCTGAACCCCAAGGCCAACAGAGAGAAGATGACTCAGGTGAGGCTCGGCCGACGCCCGTGCTCCTCCCGTCCTTTCCCCAGTCATTTTCTGCCCGGCTTGATTTCTGACATTA
+
DDDDDFFFFFFFGGGGGGGGGGGHHHHHHHHHHHHHHGHHHGHHHGHHHHHHGGGGGHHHHHHHHHHHHHHHHGHHHGGHHHHHHHHHGGGGGHHGGGGGGGHHGGGGGGGGHHHHGGHGHHHHHHHHHHGGGGGGGGGGGGHHHHGGGGHGHHGGGGGGGGGGGGGGGGGGGGGGHGGGGGGGFFFFFFFFFFFFDDFFFFFFFFFFFFFFFFFFFFFFFFFFFHHFFFFFFFFFFFAFFFFFFBFFFF0
@M05620:45:000000000-G6HP7:1:1101:26782:7835 1:N:0:99
CATCCTGACCCTGAAGTACCCCATTGAGCATGGCATCGTCACCAACTGGGACGACATGGAGAAGATCTGGCACCACACCTTCTACAACGAGCTGCGCGTGGCCCCGGAGGAGCACCCAGTGCTGCTGACCGAGGCCCCCCTGAACCCCAAGGCCAACAGAGAGAAGATGACTCAGGTGAGGCTCGGCCGACGCCCGTGCTCCTCCCGTCCTTTCCCCAGTCATTTTCTGCCCGGCTTGATTTCTGACATTA
+
AAABBFFFFFFFGGGFGGGGGGGHHHHHHFHHHHHHHGHHHGHHHGHHHFHHGGGGGHHGHHHHHHHGHHHHHGHHHGGHHHHHHGHHGGGGGHHGGGGGGGHHGGGGGGGGHHHHGGHGGHHHHHHHHHGGGGGFGCCCGFHHHHGGGGHGHHGGGGGGGEGGGGGGGGGGGGGGGFGGGGGGFAFFCF9DDFF=;9AAFFFFFFFFFFFFFFFFFFFBFFFFFFFFFFFFF=ABF;.B/FFFFFFBBF/
@M05620:45:000000000-G6HP7:1:1101:20581:7839 1:N:0:99
AGATTACTGCAACAGTTCCCCCTGGACCTGGAAAAGTTTCTTGCCTGGCTTACAGAAGCTGAAACAACTGCCAATGTCCTACAGGATGCTACCCGTAAGGAAAGGCTCCTAGAAGACTCCAAGGGAGTAAAAGAGCTGATGAAACAATGGCAAGTAAGTCAGGCATTTCCGCTTTAGCACTCTTGTGGATCCAATTGAACAATTCTCAGCATTTGTACTTGTAACTGACAAGCCAGGGACAAAACAAAGAT
+
CCCCCFFFFFFFGGGGGGGGGGGGHHHHHHHHHHHHHHHHHHHHHHHHHHHHHHHHHHHHHHHHHHHHHHHHHHHHHHHHHHHHHHHHHHHHHHGGGGHHHHHHGHHHGHHHHHHHHHHHHHHGGHGGHHHHHGHHHHHHHHHHHHHHHHHHHGHHHHHHHHHHHHHHHHGGGGGHGHHHHHHHHHHGGHHHHFHHHFHHHHHHHHHHHHHHHHHHHFHHHGHHHHHFHHHHHGGGGGGGGGGGGGGGGGG
@M05620:45:000000000-G6HP7:1:1101:18367:7848 1:N:0:99
CATCCTGACCCTGAAGTACCCCATTGAGCATGGCATCGTCACCAACTGGGACGACATGGAGAAGATCTGGCACCACACCTTCTACAACGAGCTGCGCGTGGCCCCGGAGGAGCACCCAGTGCTGCTGACCGAGGCCCCCCTGAACCCCAAGGCCAACAGAGAGAAGATGACTCAGGTGAGGCTCGGCCGACGCCCGTGCTCCTCCCGTCCTTTCCCCAGTCATTTTCTGCCCGGCTTGATTTCTGCCATTA
+
BABABFFFFFFFGGGFGGGGGGGHHHHHHHHHHHHHHGFGHGHHHGHHHHHHGGGGGHGHHHHHHHHHHHHHHGHHHGGHHHHHHHHHGEGGGHHGGGGGGGHGGGGGGGGGHHHHGGHGFHHHHHHGHHGGGGGGGGGGGGHGGHGGDGHGHHGGGGGGFGGFGGGFGGGFGGGGFFGGFFGGFFFFFFFFFFFF@DF?FFFFFFFAADDFFFFFFFDBFFFFFFFFFBFFFFCF-@AFFFFFF//BFF9
@M05620:45:000000000-G6HP7:1:1101:18351:7857 1:N:0:99
CATCCTGACCCTGAAGTACCCCATTGAGCATGGCATCGTCACCAACTGGGACGACATGGAGAAGATCTGGCACCACACCTTCTACAACGAGCTGCGCGTGGCCCCGGAGGAGCACCCAGTGCTGCTGACCGAGGCCCCCCTGAACCCCAAGGCCAACAGAGAGAAGATGACTCAGGTGAGGCTCGGCCGACGCCCGTGCTCCTCCCGTCCTTTCCCCAGTCATTTTCTGCCCGGCTTGATTTCTGACATTA
+
CCCCCFFFFFFFGGGGGGGGGGGHHHHHHHHHHHHHHGHHHGHHHGHHHHHHGGGGGHHHHHHHHHHHHHHHHGHHHGGHHHHHHHHHGGGGGHHGGGGGGGHHGGGGGGGGHHHHGGHHHHHHHHHHHHGGGGGGGGGGGGHHHHGGGGHGHHGGGGGGGGGGGGGGGGGGGGGGGGGGGGGGFFFFFFFFFFFFFFFFFFFFFFFFFFFFFFFFFFFFFFFFFFFFFFFFFFFFFFFFFFFFFFFFFF0
@M05620:45:000000000-G6HP7:1:1101:5460:7864 1:N:0:99
AGATTACTGCAACAGTTCCCCCTGGACCTGGAAAAGTTTCTTGCCTGGCTTACAGAAGCTGAAACAACTGCCAATGTCCTACAGGATGCTACCCGTAAGGAAAGGCTCCTAGAAGACTCCAAGGGAGTAAAAGAGCTGATGAAACAATGGCAAGTAAGTCAGGCATTTCCGCTTTAGCACTCTTGTGGATCCAATTGAACAATTCTCAGCATTTGTACTTGTAACTGACAAGCCAGGGACAAAACAAAGAT
+
BCCCCFFFFFFFGGGGGGGGGGGGHHHHHHHHHHHHGHHHHHHHHHHHHHHHHHHHHHHHHHHHHHHHHHHHHHHHHHHHHHHHHGHHHHHHHHGGGGHHHHHHHHHHGHHHHHHHHHHHHHHGGHGGHHHHHGHHHHHHHHHHHHHHHHHHHGHHHHHHHHHHHHHHHHGGGGGHHHHHHHHHHHHGGHHHGFHHHFHHHHHHHHHHHHHHHHHHHHHHHHFFHHHHHHGHGGGGGGGGGGGGGGGGGGG
@M05620:45:000000000-G6HP7:1:1101:7297:7891 1:N:0:99
AAACCAGAAGACATGAGGTCAGCTAGATCGGAAGAGCACACGTCTGAACTCCAGTCACCGGCTATGATCTCGTATGCCGTCTTCTGCTTGAAAAAAAAAAAAAACCGCTACATTCGTCATTTCAATTACCAATCTCTATCTCCTTGTCTCTTCCCACGACTCGCATATTCTTAACATTTCCGTCAGCTCACTCCATGTTCCCCAGCTTCTTTCTATGTCAAAGTCTCCCCCAGTCATGCTTCTATTCCACT
+
CCCCCBBFFFFFFGGGGGGGGGHHFGHHHHGGGGHHHGHHHGHHHGHHHHHHHHHHHHHGGGGGHHHG5GHGFFHHHHGGGHGHHHHHHGHHGHHGGGGG></////////?11?10//01111=111111110111100000000000=0000/<.-;-...--..00;00000;00000.0...00/000;//000900;/:..//://////;///////;/////..-.;;/9/::////9:9//9/
@M05620:45:000000000-G6HP7:1:1101:17857:7899 1:N:0:99
ATCTCTATCTCCTAAAAACCTGTTTAGATTTGGAGATAGACCTTCAGGTTTTTCATCATTTTCTGCATGAATTATACATTGACCACGTTCCAGCGTGGTCAGTTTGCAGCATTCTGTTATTTTGTTTGACAGAGTGTCTTGTTGAGAACATATGTAGGACATGATTTTTTCCTGCAACAGGGAAAATAAAGTATAAGTTTTAAAGATTTATTCTTTAATAAAGGATCTCAAAGCCAGCTTTAGAAAAAGGA
+
CBCCCFFFFFFFGGGGGGGGGGGHHHHGHHHHHFHHHHHHHHGHHHHHHHHGGHHHHIIHHHHIHHHHHHHHHHHHHHHHHHHHHHGHHHHHHHGFGGHHGHHHHHHHHHHHHHHHHHHHHHHHHHHHHHHHHHHHHHHHHHHHHHHGHHHHHHHHHHHHHHHHHHHHHGHHHHHHHHGHHGGHHHHHHHHHHHHHHGHHHHHHHHHHHHHHHHHHHHHHHHHHHHGHHGHHHFHHHGGHHHGHGHHHGGH
@M05620:45:000000000-G6HP7:1:1101:4979:7912 1:N:0:99
CATCCTGACCCTGAAGTACCCCGGCTTGATTTCTGACATTAGATCGGAAGAGCACACGTCTGAACTCCAGTCACCGGCTATGATCTCGTATGCCGTCTTCTGCTTGAAAAAAAAAAACAGCACACAGAGGGTATTTAGTATCGGTGAGCAAAACAAAATGATACGCTTAATTGTTAGTCACTAGGTGATGAAAGCCTTATCGTTTTTATCACGTGTATCCTGTAGCAACCCCCACTCCTCCCTTACGTCAC
+
CCCCCFFFFFFFGGGGGGGGGGGGGGGGHHHHHHHGHHHHHHGHHHGGGGHHHHHHHGHHHGHHHHHHHHHHHHHGGGGGHHHHHHHHGGHHHHGFGHGGHHHHHHHHGHHGGGGBC//200<0?/010?<.<>1<1111<1.<..../0<//<<.<<0:000:....:0;00:00000900;9/0:B00000;/:/0;00.9.9.C.0000...;////////////....-9..//9//9////./...
@M05620:45:000000000-G6HP7:1:1101:23351:7917 1:N:0:99
CATCCTGACCCTGAAGTACCCCATTGAGCATGGCATCGTCACCAACTGGGACGACATGGAGAAGATCTGGCACCACACCTTCTACAACGAGCTGCGCGTGGCCCCGGAGGTGCACCCAGTGCTGCTGACCGAGGCCCCCCTGAACCCCAAGGCCAACAGAGAGAAGATGACTCAGGTGAGGCTCGGCCGACGCCCGTGCTCCTCCCGTCCTTTCCCCAGTCATTTTCTGCCCGGCTTGATTTCTGACATTT
+
BABBBFFFFFFFGFFGGGGGGGGHHHHHHGHHHHCGHGHHHGHFHGHHHHHHGGGGGHHHHHHHHHHHHHHHHGHHHGGHHHHHHHHHGGGGGHHGGGGGGGHHGGGGGG/GHHHHGGGGHHHHHHHFGHGGGGGGGGGGGGFFHHGGG.GGHHACEFGFGFGEFFGFFFGGGGGGGGGGGFGGFFFFFFFFFFFF=DFFFFFFFFFAADDFFFFFFFBFF/BFFFFFFEFE.=BBCC;FFB/F/;B/;F/
@M05620:45:000000000-G6HP7:1:1101:13597:7943 1:N:0:99
ATCTCTATCTCCTAAAAACCTGTTTAGATTTGGAGATAGACCTTCAGGTTTTTCATCATTTTCTGCATGAATTATACATTGACCACGTTCCAGCGTGGTCAGTTTGCAGCATTCTGTTATTTTGTTTGACAGAGTGTCTTGTTGAGAACATATGTAGGACATGATTTTTTCCTGCAACAGGGAAAATAAAGTATAAGTTTTAAAGATTTATTCTTTAATAAAGGATCTCAAAGCCAGCTTTAGAAAAAGGA
+
ABBBAFFFFFFFGGGGGBEFGGFHHGHHHFGHGFHHHHHHHGHHHHHHHHHFGHHHHHHHFHHGHHHGHHHHHHHHHHHHHHHHHGFHHHHHHHGGGGHHHHHHHHGHHHHHHHGHHGHHHHHHFHHHGHHHHHHHHHHHGHHHHHHHHHHHHHHHHHFHHHHGHHHHHGHHHHHHHHHHHFGFEGGHDGHHHGHHHGGHHHCGGHHHHHHHHHHHHHGFDGFHFF/GGHGFHGFHHEHHHHGEHHGHDDC
@M05620:45:000000000-G6HP7:1:1101:16116:7951 1:N:0:99
ATCTCTATCTCCTAAAAACCTGTTTAGATTTGGAGATAGACCTTCAGGTTTTTCATCATTTTCTGCATGAATTATACATTGACCACGTTCCAGCGTGGTCAGTTTGCAGCATTCTGTTATTTTGTTTGACAGAGTGTCTTGTTGAGAACATATGTAGGACATGATTTTTTCCTGCAACAGGGAAAATAAAGTATAAGTTTTAAAGATTTATTCTTTAATAAAGGATCTCAAAGCCAGCTTTAGAAAAAGGA
+
BABBBFFFFFFFGGGGGGGGGGHHHHHHHHHHHHHHHHHHHHHHHHHHHHHGGHHHHHHHHHHHHHHHHHHHHHHHHHHHHHHHHHGHHHGHHHGFGGHHHHHHHHHHHHHHHHHHHHHHHHHHGHHHGHHHHHHHHHHHHHHHHHHHHHHHHHHHHHHHHHHHHHHHHGHFHHHHHHHGHGGGHHHHHHHGFHGHHHHHHHHHHHHHHHHHHHHHHFHHHHHHHHHHHHHHHHHHHGHHHHHFHHGHGGH
@M05620:45:000000000-G6HP7:1:1101:11244:7954 1:N:0:99
CATCCTGACCCTGAAGTACCCCCGGCTTGATTTCTGACATTAGATCGGAAGAGCACACGTCTGAACTCCAGTCACCGGCTATGATCTCGTATGCCGTCTTCTGCTTGAAAAAAAAAAAAAAAAGGAGAAAAAGAGGATAGGAAATAAGGAAAAATAAAAGAAGGAGAGGAGTGGAGAAATGGAGTAGTAAAAGTATAGTGAATAAAAGAGGAGACGAAAGGGAGGGAACTAAAGTAAGAGGAAAAGTATGA
+
CCCCCFFFFFFFGGGGGFGGGGGGGGGGGHHHHHHHGHHHHGHHHHHGGGGABBGHHHGGHHGGGHHHHHHGHFHHGGGGEFGGGBGHGF>BFGGGFGHGHHHGHHHFFHGHGGGGGB//---<./...0/.../../0;/00/000000///..00000../......../:.0.0.00000/0/000000000000;000900000./......--......--...00000000000..////00900
@M05620:45:000000000-G6HP7:1:1101:20926:7960 1:N:0:99
TACCTGTACTGGGGAAGCATTTGAATATCCCCCCATGGTGATGGGGACGGAGAACTGCTCCATAAACACAGGCAACGTGCCTAACTTTCCCGGGAAGATGAAGTCAAAGAGCGACCACAGCTCTCGGAGGTTATTTTGCATCGGTGAGCCAGACAGAATGATCCGATGAGGGGTGCGAAACTATTTGAGGAAAGGAAGCACCTTTTTATTAAATTTACCTTTTAGCAATCGCCATTCCTACCCTAAAGATC
+
CCCCCFFFFFFFGGGGGGGGGGHHHHHHHHHGGGGHHHHHHHHHHGGGGGGGGHHHHHHHHHHHHHHHHHHHGHHHGHHHHHHHHHHHHHHGGGGGGHHHHHHHHHHHHHHHGGGGGHHHHHHHHGGGGGGHHHHHHHHHHHGGGGGHHHHHHGHHHHHHHHHHHGGGHHHGGEEGGGGGGGGGGGGGEFGGGGFGGGGGGFFFFFFFFFFFFFFFFFFFFFFFFFFFFFFFFFFFFFFFFFFFFFFFFFF
@M05620:45:000000000-G6HP7:1:1101:13606:7962 1:N:0:99
ATCTCTATCTCCTAAAAACCTGTTTAGATTTGGAGATAGACCTTCAGGTTTTTCATCATTTTCTGCATGAATTATACATTGACCACGTTCCAGCGTGGTCAGTTTGCAGCATTCTGTTATTTTGTTTGACAGAGTGTCTTGTTGAGAACATATGTAGGACATGATTTTTTCCTGCAACAGGGAAAATAAAGTATAAGTTTTAAAGATTTATTCTTTAATAAAGGATCTCAAAGCCAGCTTTAGAAAAAGGA
+
BBBBBFFFFFFFGGGGGGGGGGHHHHHGHHHHHHHHHHHHHGHHHHHHHHHGGHHHHHHHHHHHHHHHHHHHHHHHHHHHHGHHHHGHHHHHHHGFGGHHHHHHHHGHHHGHHHHHHHHHHHHHHHHHHHFHHHHHHHHHHHHHHHHHGHHHHHHGHHFHHHHHGHHHHGHHHHGHHHHHGEGFHHHHGFGGHGHHHDGHHHFHHHHHHGHHHHHHHHHHGFBGGHBGGHFHHHFFGGHHHHHHHHHFDDH
@M05620:45:000000000-G6HP7:1:1101:7966:7966 1:N:0:99
CATCCTGACCCTGAAGTACCCCATTGAGCATGGCATCGTCACCAACTGGGACGACATGGAGAAGATCTGGCACCACACCTTCTACAACGAGCTGCGCGTGGCCCCGGAGGAGCACCCAGTGCTGCTGACCGAGGCCCCCCTGAACCCCAAGGCCAACAGAGAGAAGATGACTCAGGTGAGGCTCGGCCGACGCCCGTGCTCCTCCCGTCCTTTCCCCAGTCATTTTCTGCCCGGCTTGATTTCTGACATTA
+
DDDDDFFFFFFFGGGGGGGGGGGHHHHHHHHHHHHHHGHHHGHHHGHHHHHHGGGGGHHHHHHHHHHHHHHHHGHHHGGHHHHHHHHHGGGGGHHGGGGGGGHHGGGGGGGGHHHHGGHHHHHHHHHHHHGGGGGGGGGGGGHHHHGGGGHGHHGGGGGGGGGGGGGGGGGGGGGGGGGGGGGGFFFFFFFFFFFFDDFFFFFFFFFFFFFFFFFFFFFFFFFFFFFFFFFFFFFFFFFFFFFFFBFFFF0
@M05620:45:000000000-G6HP7:1:1101:25764:7968 1:N:0:99
ATCTCTATCTCCTAAAAACCTGTTTAGATTTGGAGATAGACCTTCAGGTTTTTCATCATTTTCTGCATGAATTATACATTGACCACGTTCCAGCGTGGTCAGTTTGCAGCATTCTGTTATTTTGTTTGACAGAGTGTCTTGTTGAGAACATATGTAGGACATGATTTTTTCCTGCAACAGGGAAAATAAAGTATAAGTTTTAAAGATTTATTCTTTAATAAAGGATCTCAAAGCCAGCTTTAGAAAAAGGA
+
CCCCCFFFFFFFGGGGGGGGGGHHHHHHHHHHHHHHHHHHHHHHHHHHHHHGGHHHHGHHHHHHIHHHHHHHHHHHHHHHHHHHHHGHHHHHHHGGGGHHHHHHHHHHHHHHHHHHHHHHHHHHHHHHHHHHHHHHHHHHHHHHHHHHHHHHHHHHHHHHH2FGHHHHHGHHHHHHHHHHHGGGHHHHHGHHHHHGHGHHHHGHHHHHHHHHHHHHHHHHHHHHHHHHHHHGHHHHHGHHHHHHHHHHGGH
@M05620:45:000000000-G6HP7:1:1101:9804:7971 1:N:0:99
TACCTGTACTGGGGAAGCATCGCCATTCCTACCCTAAAGATCGGAAGAGCACACGTCTGAACTCCAGTCACCGGCTATGATCTCGTATGCCGTCTTCTGCTTGAAAAAAAAAAAAAAATAGTCTAAGACAGACACTGGCTGTATCTGCCGACTAGGTAGGGTCGTTGAATAGTAACCGGTACTCCTAGGATTCGCCGAAAGTCAACTCACACTGCTCTGGGGATGAACGCTCTACGGCCGACTGCGCGTTA
+
CCCCCFFFFFFFGGGGGGGGGGGG?FHHHHHHHHHHHHHHHHHGGGGHHHHHHHCGHHGHGHHHHHHHHHHHGGGEGHHGHHHHHGEHHHHGGGHGHHFHHHHEHHHH?EEDC<//>/011<1<1111100000000<./..0=00000<----//000:.//--./.0000;0000--:-.00/0///////...----.////////////////:///-...///;....//..-----9./.----.
@M05620:45:000000000-G6HP7:1:1101:7959:7984 1:N:0:99
CATCCTGACCCTGAAGTACCCCATTGAGCATGGCATCGTCACCAACTGGGACGACATGGAGAAGATCTGGCACCACACCTTCTACAACGAGCTGCGCGTGGCCCCGGAGGAGCACCCAGTGCTGCTGACCGAGGCCCCCCTGAACCCCAAGGCCAACAGAGAGAAGATGACTCAGGTGAGGCTCGGCCGACGCCCGTGCTCCTCCCGTCCTTTCCCCAGTCATTTTCTGCCCGGCTTGATTTCTGACATTA
+
BBBBBFFFFFFFGGFGGGGGGGGFHHHFCFGA4CGHHEHHHGFGEGH3GGHHAAAEGHF3EGHHBFHFHHHHHGHHFGGHHHHGHHHHCFGGGHFCEGGEEGHFGGGGCFGDHHHHGGHGHHHHHHHFHHFFGGDGGGGGGGHGHHGGGGHGHHGGGGGGGGGGGGGGGGGGGGFGGFGGGGGGFFFFFFFFFFFFFFFFFFFFFFFFFFFFFFFFFFFBFFFFFFFF/BFFDBBFFA.FFFFBFFF/FF9
@M05620:45:000000000-G6HP7:1:1101:12104:7989 1:N:0:99
AAACCAAGCAGACACTCACCGCTCCCTCGCCACAGGCCAATAGTTTGTCCTCACTGAGTTGGCAACAAGTGGCTGCTGTGGCTGCCATTTTTCTGGTGATGGCCATCAGCTCCGACGAGGTCAGCTGGGGGGCTTTCTTTGTGTAAGCAACGAGAAACCTGAAAGAAGCATTTTTTAACTAAGTCCTGCTGAGTCATTCATGAGTTTTTAGCCGCCTTGCTTCTTCTCACAGACTCTCTACTCTCATGCCA
+
CCCCCCCFCFFFGGGGGGGGGGGGGGHHGGGGGHHHGGHHHHHHHHHHHHHFHHHHHHHHHHHHHHHHHHHHGHGGHHHHHHHGGHHHHHHHHHHHHHHHHHHHHHHHHHHHHGGGGGGGGHHHHHHHGGGGGGGGGGGGGGGGGGFFFFFFFFFFFFFFFFFFFFFFFFFFFFFFFFFFFFFFFFFFFFFFFBFFFFFFFFFFFFFFFFFFFFFFFFFFFFFFFFFFFFFFFFFFFFFFFFFFFFFFFFB
@M05620:45:000000000-G6HP7:1:1101:26978:8000 1:N:0:99
AGATTACTGCAACAGTTCCCCCTGGACCTGGAAAAGTTTCTTGCCTGGCTTACAGAAGCTGAAACAACTGCCAATGTCCTACAGGATGCTACCCGTAAGGAAAGGCTCCTAGAAGACTCCAAGGGAGTAAAAGAGCTGATGAAACAATGGCAAGTAAGTCAGGCATTTCCGCTTTAGCACTCTTGTGGATCCAATTGAACAATTCTCAGCATTTGTACTTGTAACTGACAAGCCAGGGACAAAACAAAGAT
+
BABBAFFFFFFFGGBFGGGGGGGDGCFHHFFHCGGGBBGDGFHF3GF2GFHCF5FGHHHHHHHGGAGGHHFGBCGFHFHHHHHHG1FBEHFGHFFE/?FHFFEF1FCHGFFGHHGCGHHB3BGGG/??F4FDHGFFGHFGG3FGHHGHHHHHHGG2DG@GHH2GEFGHFDCDGGEFHGHHHHGHG1GGHBFHGEHFF0DHHHGHGGHHHHGHCFHF0CHCCGHFHHHGFFGHHEGFEA?EA.C.AEFGGG;
@M05620:45:000000000-G6HP7:1:1101:20677:8007 1:N:0:99
CATCCTGACCCTGAAGTACCCCATTGAGCATGGCATCGTCACCAACTGGGACGACATGGAGAAGATCTGGCACCACACCTTCTACAACGAGCTGCGCGTGGCCCCGGAGGAGCACCCAGTGCTGCTGACCGAGGCCCCCCTGAACCCCAAGGCCAACAGAGAGAAGATGACTCAGGTGAGGCTCGGCCGACGCCCGTGCTCCTCCCGTCCTTTCCCCAGTCATTTTCTGCCCGGCTTGATTTCTGACATTA
+
DDDDDFFFFFFFGGGGGGGGGGGHHHHHHHHHHHHHHGHHHGHHHGHHHHHHGGGGGHHHHHHHHHHHHHHHHGHHHGGHHHHHHHHHGGGGGHHGGGGGGGHHGGGGGGGGHHHHGGHHHHHHHHHHHHGGGGGGGGGGGGHHHHGGGGHGHHGGGGGGGGGGGGGGGGGGGGGGHGGGGGGGFFFFFFFFFFFFFFFFFFFFFFFFFFFFFFFFFFFFFFFFFFFFFFFFFFFFFFFFFFFFFFFFFF0
@M05620:45:000000000-G6HP7:1:1101:26982:8018 1:N:0:99
AGATTACTGCAACAGTTCCCCCTGGACCTGGAAAAGTTTCTTGCCTGGCTTACAGAAGCTGAAACAACTGCCAATGTCCTACAGGATGCTACCCGTAAGGAAAGGCTCCTAGAAGACTCCAAGGGAGTAAAAGAGCTGATGAAACAATGGCAAGTAAGTCAGGCATTTCCGCTTTAGCACTCTTGTGGATCCAATTGAACAATTCTCAGCATTTGTACTTGTAACTGACAAGCCAGGGACAAAACAAAGAT
+
BBCCCFFFFFFFGGGGGGGGGGGGHHHHHHHHHHHHHHHHHHHHHHHHHHHHHHHHHHHHHHHHHHHHHHHHHHHHHHHHHHHHHHHHHHHHHHGG>FHHHHHHHHHHGHHHHHHHHHHH3FHGG?EFHHHHHGHHHHHHHBGHHHHHHHHHHGHHHHHHHHHHHHHHHHGGGGGHHHHHHHHHHHHGHHHHHHHHHFGGHHHHHHHHHHHHHHHHHGHHHHHGHHHGHHHHHGFFGGGGGGGFGGGGGGF
@M05620:45:000000000-G6HP7:1:1101:20662:8019 1:N:0:99
CATCCTGACCCTGAAGTACCCCATTGAGCATGGCATCGTCACCAACTGGGACGACATGGAGAAGATCTGGCACCACACCTTCTACAACGAGCTGCGCGTGGCCCCGGAGGAGCACCCAGTGCTGCTGACCGAGGCCCCCCTGAACCCCAAGGCCAACAGAGAGAAGATGACTCAGGTGAGGCTCGGCCGACGCCCGTGCTCCTCCCGTCCTTTCCCCAGTCATTTTCTGCCCGGCTTGATTTCTGACATTA
+
CCCCCFFFFFFFGGFGGFGGGGGHHHHHHHHHHHHHHGHHHGHHHGHHHHHHGGGGGHHGHHHHHHHHHHHHHGHHHGGHHHHHHHHHGGGGGHHGGGGGGGHHGGGGGGGGHHHHGGHGGHHHHHHHHHGGGGGGGGGGGGHHHHGGGGHGHHGGGGGGGGGGGGGGGGGGGGGGGGGGGGGGFFFFFFFFFFFFFFFFFFFFFFFFFFFFFFFFFFFFFFFFFFFFFFFFFFFFFFFFFFFFFFFFFF0
@M05620:45:000000000-G6HP7:1:1101:4003:8021 1:N:0:99
CATCCTGACCCTGAAGTACCCCATTGAGCATGGCATCGTCACCAACTGGGACGACATGGAGAAGATCTGGCACCACACCTTCTACAACGAGCTGCGCGTGGCCCCGGAGGAGCACCCAGTGCTGCTGACCGAGGCCCCCCTGAACCCCAAGGCCAACAGAGAGAAGATGACTCAGGTGAGGCTCGGCCGACGCCCGTGCTCCTCCCGTCCTTTCCCCAGTCATTTTCTGCCCGGCTTGATTTCTGACATTA
+
CCCCCFFFFFFFGGGGGGGGGGGHHHHHGHHHHHHHHGHHHGHHHGHHHHHHGGGGGHHHHHHHHHHGHHHHHGHHHGGHHHHHHHHHGGGGGHHGGGGGGGHHGGGGGGGGHHHHGGHGHHHHHHHHHHGGGGGGGGGGGGHHHHGGGGHGHHGGGGFGGGGGGGGGGGGGGGGGGGGGGGGGFFFFFFFFFFFFFFFFFFFFFFFFFFFFFFFFFFFFFFFFFFFBFFFFA9BAFAAFFFFFFFFFFF0
@M05620:45:000000000-G6HP7:1:1101:26967:8030 1:N:0:99
AGATTACTGCAACAGTTCCCCCTGGACCTGGAAAAGTTTCTTGCCTGGCTTACAGAAGCTGAAACAACTGCCAATGTCCTACAGGATGCTACCCGTAAGGAAAGGCTCCTAGAAGACTCCCAGGGAGTAAAAGAGCTGATGAAACAATGGCAAGTAAGTCAGGCATTTCCGCTTTAGCACTCTTGTGGATCCAATTGAACAATTCTCAGCATTTGTACTTGTAACTGACAAGCCAGGGACAAAACAAAGAT
+
>1>AA1FFFFFFGGAAFFGEGEEA00FGHCCFHHHGGFHFGHBBEHGGHHHGHHFFHCHHGHFGFHGHH0BEHFFGHHGHHHGCCGFGFFFGFHGF?ECEFGH00?@FFGF1BFBCCGGF/B1?/>EGHHFHGF0GHG1FGBGFFGHHBGFGHGHGHGGHF1CGEHGHHF/EGEGH<FGHHHGH1=1E1GFHGFBDHHHHHHHHHHGG0<GGCGEHHFHF0CB0GF::;GGCGEF.;;AAEFBF?EGGFF:
@M05620:45:000000000-G6HP7:1:1101:14911:8062 1:N:0:99
ATCTCTATCTCCTAAAAACCTGTTTAGATTTGGAGATAGACCTTCAGGTTTTTCATCATTTTCTGCATGAATTATACATTGACCACGTTCCAGCGTGGTCAGTTTGCAGCATTCTGTTATTTTGTTTGACAGAGTGTCTTGTTGAGAACATATGTAGGACATGATTTTTTCCTGCAACAGGGAAAATAAAGTATAAGTTCTAAAGATTTATTCTTTAATAAAGGATCTCAAAGCCAGCTTTAGAAAAAGGA
+
CCCCCFFFFFFFGGGGGGGGGGHHHHGHHHHHHHHHHHHHHHHHHHHHHHHGGHHHHHHHHHIIHHHHHHHHHHHHHHHHHHHHHHGHHHHHHHGEFEHHHHHHHHHHHHHHHHHHHHHHHHHHHHHHHHHHHHHHHHHHHHHHHHHHHHHHHHHHHHHHHHHHHHHHHGHHHHHHHHHHHGGHHHHHHHHFHHHHHGHHHHGHHHHHHHHHHHHHHHHHHGHHHHHHHHHHHHHHHGHHHHHHHHHHGGH
@M05620:45:000000000-G6HP7:1:1101:11352:8096 1:N:0:99
ATCTCTATCTCCTAAAAACCTGTTTAGATTTGGAGATAGACCTTCAGGTTTTTCATCATTTTCTGCATGAATTATACATTGACCACGTTCCAGCGTGGTCAGTTTGCAGCATTCTGTTATTTTGTTTGACAGAGTGTCTTGTTGAGAACATATGTAGGACATGATTTTTTCCTGCAACAGGGAAAATAAAGTATAAGTTTTAAAGATTTATTCTTTAATAAAGGATCTCAAAGCCAGCTTTAGAAAAAGGA
+
BBBAAFFFFFFFGGGGFFGGGGHGFGGHFHHHGB4GGB5FGCEGHDGDGHH2BF5GB5FEFEFD5DBFFHBBGHD5DGFHBFHB3F1FGGFBG3E1B0B3FE4BB43BG@1EEDFFEFHGHHFD111333FBF3FGHFHFFHFH?BGBGHE34BB44BF1FGF122FG1<FDDD1F1<FGH/FGG01F<1?1@1<GH1>FFF1>1>F<GHHFFHHHHGGBDF0</D/<GHF0DFCFCEFCG0CFHGH.A.;
@M05620:45:000000000-G6HP7:1:1101:22305:8099 1:N:0:99
TACCTGTACTGGGGAAGCATTTGAATATCCCCCCATGGTGATGGGGACGGAGAACTGCTCCATAAACACAGGCAACGTGCCTAACTTTCCCGGGAAGATGAAGTCAAAGAGCGACCACAGCTCTCGGAGGTTATTTTGCATCGGTGAGCCAGACAGAATGATCCGATGAGGGGTGCGAAACTATCTGAGGAAAGGAAGCACCTTTTTATTAAATTTACCTTTTAGCAATCGCCATTCCTACCCTAAAGATC
+
DCCDDFFFFFFFGGGGGGGGGGHHHHHHHHHGGGGHHHGHHHHHHGGGGGGGGHHHHHHHHHHHHHHHHHHHGHHHGHHHHHHHHHHHHHHGGGGGGHHHHHHHHHHHHHHHGGGGGHHHHHHHHGGGGGGHHHHHHHHFHHGGGGGHHHHHHGHHHHHHHHHHHGGGHHHGGEFGGGGGGGGG9FGFGGFGGGGGGGGGGFFFFFFFFFFFFFFHHFFFFFFFFHFFFFFFFFFFFFFFFFFFFFFFFFF
@M05620:45:000000000-G6HP7:1:1101:8641:8105 1:N:0:99
ATCTCTATCTCCTAAAAACCTGTTTAGATTTGGAGATAGACCTTCAGGTTTTTCATCATTTTCTGCATGAATTATACATTGACCACGTTCCAGCGTGGTCAGTTTGCAGCATTCTGTTATTTTGTTTGACAGAGTGTCTTGTTGAGAACATATGTAGGACATGATTTTTTCCTGCAACAGGGAAAATAAAGTATAAGTTTTAAAGATTTATTCTTTAATAAAGGATCTCAAAGCCAGCTTTAGAAAAAGGA
+
BBBBBFFFFFFFGGGGGGFGGGGHHHHFGGHHHBGHHHHHHHHGHHHHHHHGGHFHHGHHHHHHHHHHHGHHHFHFGHHHHGHHFHGGHHHFHHGFGGGHFHFHHHHGHHFGHHHHHHGHHHHHHHHHFGFHHHGHHHHHHHHHGHEFFGHDFHHHHHGHFHHHHHHHHGHHHHGHFHFHHGEFHFGFFFHFGHHFHFGHHEFFGFGHGDGHHHHHGGHGHBGHHGHHHEFFHH:CGGGGHFHFHHBCDFE
@M05620:45:000000000-G6HP7:1:1101:8622:8107 1:N:0:99
ATCTCTATCTCCTAAAAACCTGTTTAGATTTGGAGATAGACCTTCAGGTTTTTCATCATTTTCTGCATGAATTATACATTGACCACGTTCCAGCGTGGTCAGTTTGCAGCATTCTGTTATTTTGTTTGACAGAGTGTCTTGTTGAGAACATATGTAGGACATGATTTTTTCCTGCAACAGGGAAAATAAAGTATAAGTTTTAAAGATTTATTCTTTAATAAAGGATCTCAAAGCCAGCTTTAGAAAAAGGA
+
DDCCDFFFFBFFGGGGGGGGGGHHHHHHHHHHHGHHHHHHHHHHHHHHHHHGGHHHHHHHHHHHIHGHHHHHHHHHHHHHHGHHHHGHHHHHHHGGGGHHHHHHHHHHHHHHHHHHHHHHHHHHHHHHHHGHHHGHHHHHHHHHHHGGHHHHHHHGHHHHHHHHHHHHHGHHHHHHHHHHHGGGHHHGHGHHHHHHHHGHHGGHHGHHHHHHHHHHGGHHHGHHHHHHHGGGHHHHHGHHHHHHGHGGGGH
@M05620:45:000000000-G6HP7:1:1101:11360:8114 1:N:0:99
ATCTCTATCTCCTAAAAACCTGTTTAGATTTGGAGATAGACCTTCAGGTTTTTCATCATTTTCTGCATGAATTATACATTGACCACGTTCCAGCGTGGTCAGTTTGCAGCATTCTGTTATTTTGTTTGACAGAGTGTCTTGTTGAGAACATATGTAGGACATGATTTTTTCCTGCAACAGGGAAAATAAAGTATAAGTTTTAAAGATTTATTCTTTAATAAAGGATCTCAAAGCCAGCTTTAGAAAAAGGA
+
CCCCCFFFFFFFGGGGGGGGGGHHHHHHHHHHHHHHHHHHHHHHHHHHHHHGGHHHHHIHIHIHHHHHHHHHHHHHHHHHHHHHHHGHHHHHHHGGGGHHHHHHHHHHHHHHHHHHHHHHHHHHHHHHHHGHHHHHHHHHHHHHHHHHHHHHHHHHHHHHHHHHHHHHHGHHHHHHHHHHHGGHHHHHHHHHGFHGHFGHHHHHHHHHHHHHHHHHHHHHHHGHHHGHHGHHHHHHHGHHHHHHHHGHGGH
@M05620:45:000000000-G6HP7:1:1101:22304:8117 1:N:0:99
TACCTGTACTGGGGAAGCATTTGAATATCCCCCCATGGTGATGGGGACGGAGAACTGCTCCATAAACACAGGCAACGTGCCTAACTTTCCCGGGAAGATGAAGTCAAAGAGCGACCACAGCTCTCGGAGGTTATTTTGCATCGGTGAGCCAGACAGAATGATCCGATGAGGGGTGCGAAACTATTTGAGGAAAGGAAGCACCTTTTTATTAAATTTACCTTTTAGCAATCGCCATTCCTACCCTAAAGATC
+
BABBBFFFFFFFGGGGGGGGGGHHHHHHHHHGGGGHHHFGHHHHHGGGGGGGGHHHHHHHHHHHHHHHHHHHGHHHGHHHHHHHHHGHHHHGGGGEGHHHHHHHHHHHHHHHGGGGGHHHHHHHHGGFDDCGHHHHHHHHHHGGGGGHHHHHHGHHGHHHHHHHHGGGHHGGGCDGGGGGGGGG0CFFGGFGGGGGGGGFGFFFFFFFFFFFFFFFFFFFFFFFFFFFFFFFFFFFFFFFFFFFFFFFFFF
@M05620:45:000000000-G6HP7:1:1101:12316:8119 1:N:0:99
ATCTCTATCTCCTAAAAACCTGTTTAGATTTGGAGATAGACCTTCAGGTTTTTCATCATTTTCTGCATGAATTATACATTGACCACGTTCCAGCGTGGTCAGTTTGCAGCATTCTGTTATTTTGTTTGACAGAGTGTCTTGTTGAGAACATATGTAGGACATGATTTTTTCCTGCAACAGGGAAAATAAAGTATAAGTTTTAAAGATTTATTCTTTAATAAAGGATCTCAAAGCCAGCTTTAGAAAAAGGA
+
BBBBBFFFFFFFGGGGGGGGGGHHHHGHHHHHGFHHHHHHHHHHHHHHHHHGGHHHHHHHHHHHHHHGHHHHHHHHHHHHHGHHHHGHHHHHHHGGGGHHHHHHHHHHHHHHHHHHHGHHHHHHHHHHHHHHGHHHHHHHHHHHGHHHHHHHHHHHHHHHHHHHHHHHHGHHHHHHHHHHGGGHHHGHGHHHHHHHHGHHHHFHHHHHHHHHHHHHHHGHDDBGHHHHHHHHHHGHHGHHHGHBGHHHGGG
@M05620:45:000000000-G6HP7:1:1101:21272:8143 1:N:0:99
ATCTCTATCTCCTAAAAACCTGTTTAGATTTGGAGATAGACCTTCAGGTTTTTCATCATTTTCTGCATGAATTATACATTGACCACGTTCCAGCGTGGTCAGTTTGCAGCATTCTGTTATTTTGTTTGACAGAGTGTCTTGTTGAGAACATATGTAGGACATGATTTTTTCCTGCAACAGGGAAAATAAAGTATAAGTTTTAAAGATTTATTCTTTAATAAAGGATCTCAAAGCCAGCTTTAGAAAAAGGA
+
BBBBBFFFFFFFGGGGGGGGGGHHHFHHHHHHHHHHHHHHHHHHHGHHHHHGGHHHHHHHHHHHHHHHHHHHHHHHHHHHHHHHHHGHHHHHHHGFGGHHHHHHHHHHHHHHHHHHHHHHHHHHHHHHHHHHHHHHHHHHHHHHHHHHHHHHHHHHHHHHHHGHHHHHHGHHHHHHHHEGHGGHHHGGHHHHHGHHHFGHHHHHHHHHHHHHHHHHHHHHFFHHGHHHHGHHHHHHHGHHHHHFHHHGGGH
@M05620:45:000000000-G6HP7:1:1101:5493:8147 1:N:0:99
AAACCAAGCAGACACTCACCGCTCCCTCGCCACAGGCCAATAGTTTGTCCTCACTGAGTTGGCAACAAGTGGCTGCTGTGGCTGCCATTTTTCTGGTGATGGCCATCAGCTCCGACGAGGTCAGCTGGGGGGCTTTCTTTGTGTAAGCAACGAGAAACCTGAAAGAAGCATTTTTTAACTAAGTCCTGCTGAGTCATTCATGAGTTTTTAGCCGCCTTGCTTCTTCTCACAGACTCTCTACTCTCATGCCA
+
BBBBBBBFBFFFGGGGGGGGGGGGGGHHGGGGGHHHGGHGHGHGHHHHHHHHHHHHHHHHHHHHHHHHHGHHGHGGHHHHHHHGGHHHHHHHHHHHHHHHHHHHHHHHHHHHHGGGGGGGEHHHHHHHGGGGGGGGGGGGGGGGGGFFFFFFFFFFFFFFFFFFFFFFFFFFFFFFFFFFFFFFFFFFFFFFFFFFFFFFFFFFFFFFFFFFFFFFFFFFFFFFFFFFFFFFFFFFFFFFFFFFFFFFFFF
@M05620:45:000000000-G6HP7:1:1101:12311:8148 1:N:0:99
ATCTCTATCTCCTAAAAACCTGTTTAGATTTGGAGATAGACCTTCAGGTTTTTCATCATTTTCTGCATGAATTATACATTGACCACGTTCCAGCGTGGTCAGTTTGCAGCATTCTGTTATTTTGTTTGACAGAGTGTCTTGTTGAGAACATATGTAGGACATGATTTTTTCCTGCAACAGGGAAAATAAAGTATAAGTTTTAAAGATTTATTCTTTAATAAAGGATCTCAAAGCCAGCTTTAGAAAAAGGA
+
BBBBBFFFFFFFGGGGGGGGGGHHHHHHHHHHHHHHHHHHHHHHHHHHHHHGGHHHHHHHHHHHHHHHHHHHHHHHHHHHHHHHHHGHHHHHHGGEGGHHHGHHHHHHHHHHHHHHHHHHHHHHHHHHHHHGHHHHHHHHHHHHHHHHHHHHHHHHHHHHHHHFHHHHHGHHHHGHEHHGHGEHHHHHGGHHHGHHHGHHHHHHHHHHHHHHHHHHHHHHGHFFHHHHHHHHHHHHHGHHHHGGHHHG?FG
@M05620:45:000000000-G6HP7:1:1101:5629:8160 1:N:0:99
CATCCTGACCCTGAAGTACCCCATTGAGCATGGCATCGTCACCAACTGGGACGACATGGAGAAGATCTGGCACCACACCTTCTACAACGAGCTGCGCGTGGCCCCGGAGGAGCACCCAGTGCTGCTGACCGAGGCCCCCCTGAACCCCAAGGCCAACAGAGAGAAGATGACTCAGGTGAGGCTCGGCCGACGCCCGTGCTCCTCCCGTCCTTTCCCCAGTCATTTTCTGCCCGGCTTGATTTCTGACATTA
+
CCCCCFFFFFFFGGGGGGGGGGGHHHHHHHHHHHHHHGHHHGHHHGHHHHHHGGGGGHHHHHHHHHHHHHHHHGHHHGGHHHHHHHHHGGGGGHHGGGGGGGHHGGGGGGGGHGHHGGHHHHHHHHHHHHGGGGGGGGGGGGHHHHGGGGHGHHGGGGGGGGGGGGGGGGGGGGGGGGGGGGGGFFFFFFFFFFFFBFFFFFFFFFFFFFFFFFFFFFFFFFFFFFFFFFFFFAAFFA.FFFFFFFFFFF0
@M05620:45:000000000-G6HP7:1:1101:15739:8183 1:N:0:99
CATCCTGACCCTGAAGTACCCCATTGAGCATGGCATCGTCACCAACTGGGACGACATGGAGAAGATCTGGCACCACACCTTCTACAACGAGCTGCGCGTGGCCCCGGAGGAGCACCCAGTGCTGCTGACCGAGGCCCCCCTGAACCCCAAGGCCAACAGAGAGAAGATGACTCAGGTGAGGCTCGGCCGACGCCCGTGCTCCTCCCGTCCTTTCCCCAGTCATTTTCTGCCCGGCTTGATTTCTGCCATTT
+
BAABBFFFFFFFGCGGGGGGGGGHHHHHGGHFHHHHHGHHHGHFHGHHHHHHGGGGGHHHHHGHHHHHHHHHHGHHGGGHHHHHHHHHGGGGGHHGGGEGGFHHGGGFGGGGHHHHGGHFHGHHHHHHHHGGGGGGGGGGGGHFHHGGDDECGHE.EAFEF/..9CFFFBFFFEFFFGBA?FEAFFFFF-B;BFFF-.D.FFFFFFDAAAAFFFFFFFFFFBBBFFFFFFFFD>AF-9;BFFFFFB/:BF/
@M05620:45:000000000-G6HP7:1:1101:7924:8201 1:N:0:99
ATCTCTATCTCCTAAAAACCTGTTTAGATTTGGAGATAGACCTTCAGGTTTTTCATCATTTTCTGCATGAATTATACATTGACCACGTTCCAGCGTGGTCAGTTTGCAGCATTCTGTTATTTTGTTTGACAGAGTGTCTTGTTGAGAACATATGTAGGACATGATTTTTTCCTGCAACAGGGAAAATAAAGTATAAGTTTTAAAGATTTATTCTTTAATAAAGGATCTCAAAGCCAGCTTTAGAAAAAGGA
+
CCCCCFFFFFFFGGGGGGGGGGHHHHHHHHHHHHHHHHHHHHHHHHHHHHHGGHHHHHHHHHHHHHHHHHHHHHHHHHHHHHHHHHGHHHHHHHGGGGHHHHHHHHHHHHHHHHHHHHHHHHHHHHHHHHHHHHHHHHHHHHHHHHHHHHHHHHHHHHHHHHHHHHHHHGHHHHHHHHHHHGGHHHHHHHHHHHHHHGHHHHHHHHHHHHHHHHHHHHHHHHHHHHHHHHHHHHHHHGHHHHHHHHHGGGH
@M05620:45:000000000-G6HP7:1:1101:13460:8203 1:N:0:99
TACCTGTACTGGGGAAGCATTTGAATATCCCCCCATGGTGATGGGGACGGAGAACTGCTCCATAAACACAGGCAACGTGCCTAACTTTCCCGGGAAGATGAAGTCAAAGAGCGACCACAGCTCTCGGAGGTTATTTTGCATCGGTGAGCCAGACAGAATGATCCGATGAGGGGTGCGAAACTATTTGAGGAAAGGAAGCACCTTTTTATTAAATTTACCTTTTAGCAATCGCCAATCCTACCCTAAAGATC
+
BABBBFFFFFFFGGGGGGGGGGHHFHHHHHHGGGGHHGHHHHHHHGGGGGGGGHHHHHHHHHHHHHHHHHHHGHHHGHHHHHHHHHHHHHHGGGGEFFHHHHHHHHHHHHHHGFGGGHHHHHHHHGGGGGGHFHHHHHHHHHGFGGGHHHHHHGHHHHHHHHHHHGGGHHHGGGGGGGGGGGGGGGGGEGGGGGGFGFGGGFFFFFF?FFFFBFFFFFFFFFFFFFFFFFFFFFAFFFFFFFFFF.FFFFF
@M05620:45:000000000-G6HP7:1:1101:15736:8203 1:N:0:99
CATCCTGACCCTGAAGTACCCCATTGAGCATGGCATCGTCACCAACTGGGACGACATGGAGAAGATCTGGCACCACACCTTCTACAACGAGCTGCGCGTGGCCCCGGAGGAGCACCCAGTGCTGCTGACCGAGGCCCCCCTGAACCCCAAGGCCAACAGAGAGAAGATGACTCAGGTGAGGCTCGGCCGACGCCCGTGCTCCTCCCGTCCTTTCCCCAGTCATTTTCTGCCCGGCTTGATTTCTGACATTT
+
DDDDDFFFFFFFGGGGGGGGGGGHHHHHHHHHHHHHHGHHHGHHHGHHHHHHGGGGGHHHHHHHHHHHHHHHHGHHHGGHHHHHHHHHGGGGGHHGGGEGGGHHGGGGGGGGHHHHGGHGHHHHHHHHHHGGGGGGGGGGGGHHHHGGGGHGHHGGGGGGGGGGGGGGGGGGGGGGHGGGGGGGFFFFFFAFFFFFFFFFFFFFFFFFFFFFFFFFFFFFFFFFFFFFFFFFFAFFFFFFFFFFFEFFFF0
@M05620:45:000000000-G6HP7:1:1101:13482:8213 1:N:0:99
TACCTGTACTGGGGAAGCATTTGAATATCCCCCCATGGTGATGGGGACGGAGAACTGCTCCATAAACACAGGCAACGTGCCTAACTTTCCCGGGAAGATGAAGTCAAAGAGCGACCACAGCTCTCGGAGGTTATTTTGCATCGGTGAGCCAGACAGAATGATCCGATGAGGGGTGCGAAACTATTTGAGGAAAGGAAGCACCTTTTTATTAAATTTACCTTTTAGCAATCGCCATTCCTACCCTAAAGATC
+
CCCCCFFFFFFFGGCEGGGGGGHHHHHHHHHGGGGHHHGHHHHHHGGGGGGDGHHHHHHHHHHHHHHHHHHHGHHHGHHHHHHHHHHHHHHGGGGGGHHHHHHHHHHHHHHHGGGGGHHGHHHHHGGGGGEHHHHHHHHHHHGGGGGHGHHHHGHHHHHHHHHHHGGGHHHGGDFGGGGGGGGGGGGGGGBFGFGFFFGFGFFFFFFFFFFFFFFFFFFFFFFFFFFFFFFFFFFFFFFFFFFFFFFFFFF
@M05620:45:000000000-G6HP7:1:1101:9710:8215 1:N:0:99
CATCCTGACCCTGAAGTACCCCCGGCTTGATTTCTGACATTAGATCGGAAGAGCACACGTCTGAACTCCAGTCACCGGCTATGATCTCGTATGCCGTCTTCTGCTTGAAAAAAAAAAAAATCAACTGAGGTGCTTTCTTTTTTTACACAACGAGACACCTAAAAGAAGCCTTTTTTAACTAATTCCTTCTTAAGCATTCATTAAGTTTTAACCTCCTTTCTTCTTCTCACCTAATCTCTACTCTCATTCCA
+
CCCCCFFFFFFFGGGGGGGGGGGGGGGGGHHHHHHHHHHHHHHHHHHGGGGHHHHHHHGHHHGHHHHHHHHHHHHHGGGGGGHFEEHGHGDHHGHGGGHGGHBHHHGGFHHGFFGDGC//01110<<11>0<11>GGB=0D0--.00;0CE-.:../9./0;0;0../0.0;:00;CC0C0C00;000090000;;09B0;0000090;00090:;F000:;0;900009.0;0;BFB90:BF090900:0
@M05620:45:000000000-G6HP7:1:1101:16967:8251 1:N:0:99
AAACCAAGCAGACACTCACCGCTCCCTCGCCACAGGCCAATAGTTTGTCCTCACTGAGTTGGCAACAAGTGGCTGCTGTGGCTGCCATTTTTCTGGTGATGGCCATCAGCTCCGACGAGGTCAGCTGGGGGGCTTTCTTTGTGTAAGCAACGAGAAACCTGAAAGAAGCATTTTTTAACTAAGTCCTGCTGAGTCATTCATGAGTTTTTAGCCGCCTTGCTTCTTCTCACAGACTCTCTACTCTCATGCCA
+
BBBBBBBFBFFFGGGGGGGGGGGGGGHHGGGGGHHHGGHHHHHHHHHHHHHHHHHHHHHHHHHHHHHHHHHHGHGGHHHHHHHGGHHHHHHHHHHHHHGHHHHHHHHHHHHHHGGGGGGGGHHHHHHHGGGGGGGGGGGGGGGGGGFFFFFFFFFFFFFFFFFFFFFFFFFFFFFFFFFFFFFFFFFFFFFFFFFFFFFFFFFFFFFFFFFFFFFFFFFFFFFFFFFFFFFFFFFFFFFFFFFFFFFFFFB
@M05620:45:000000000-G6HP7:1:1101:20844:8252 1:N:0:99
GTCTCTATCTCCTAAAAACCTGTTTAGATTTGGAGATAGACCTTCAGGTTTTTCATCATTTTCTGCATGAATTATACATTGACCACGTTCCAGCGTGGTCAATTTGCAGCATTCTGTTATTTTGTTTGACAGAGTGTCTTGTTGAGAACATATGTAGGACATGATTTTTTCCTGCAACAGGGAAAATAAAGTATAAGTTTTAAAGATTTAATCTTTAATAAAGGATCTCAAAGCCAGCTTTAGAAAAAGGA
+
ABCCCFFFFFFFGGGGGGGGGGHHHHHHHHHHHHHHHHHHHHHHHHHHHHHGGHHHHHHHHHHHIHHHHHHHHHHHHHHHHHHHHHGHHHHHHHGGGGHHH3FHHHHHHHHHHHHHHHHHHHHHHHHHHHHHHHHHHHHHHHHHHHHHHHHHHHHHHHHHHHHHHHHHHGHHHHGHHHHHHGGHHHHHHHHHHHHHHHHHHHHHHHHHHHDHHHHHHHHHHHHHHHHHHHHGHHHHHGHHHHHHHHGHGGH
@M05620:45:000000000-G6HP7:1:1101:21908:8258 1:N:0:99
TACCTGTACTGGGGAAGCATCGCCATTCCTACCCTAAAGATCGGAAGAGCACACGTCTGAACTCCAGTCACCGGCTATGATCTCGTATGCCGTCTTCTGCTTGAAAAAAAAAACTTTTATATTGTTTTACAGCGTGTCTTGTTGCGAACATATGTAGGACATTATTTTTTCCTGCCACCGGTAACATCACTTCTAAGTTTTCCCGCTTTATTCTTTAATCACTGCTCTCACAGCCCGCTTTCGACACCGGA
+
>AAA1FFFFF3FCCGGGGGDGGFGGGHHHHDCFHHHHHHHGHHGEFGFHEFFGHEHHHGFBGAFHHFHHHHHGCC/EEGBFF2GA>?GGHHGFGHGFHGHFHG0>FDG@<EC//1>212@2@@DD2@021@F1/?/?0FF1FH01---><DGF0DFD00<C00=DG<D0;CFH;C./;.C-9-;00;090900;000;9;B00;.-9:E/9BFFFF//9/9//;/9;99////:A-9@@BEB---;-----
@M05620:45:000000000-G6HP7:1:1101:5141:8264 1:N:0:99
AAACCAAGCAGACACTCACCGCTCCCTCGCCACAGGCCAATAGTTTGTCCTCACTGAGTTGGCAACAAGTGGCTGCTGTGGCTGCCATTTTTCTGGTGATGGCCATCAGCTCCGACGAGGTCAGCTGGGGGGCTTTCTTTGTGTAAGCAACGAGAAACCTGAAAGAAGCATTTTTTAACTAAGTCCTGCTGAGTCATTCATGAGTTTTTAGCCGCCTTGCTTCTTCTCACAGACTCTCTACTCTCATGCCA
+
BBBBBBBFBFFFGGGGGGGGGGGGGGHHGGGGGHHHGGHHHHHGHHHHHHHHHHHHHHHHHHHGHHHHHHHHGHGGHHGGHHHGGHHHHHHHHHHHHHGHHHHHHHHHHGHHHGGGGGGGFHHHHHHHGGGGGGGGGGGGGGGFGGFFFFFFFFFFFFFFFFFFFFFFFFFFFFFFFFFFFFFFFFFFFFFFFBFFFFFFFFFFFFFFFFFFFFFFFFFFFFFFFFFFFFFFFFFFFFFFFFFFFFFFFFF
@M05620:45:000000000-G6HP7:1:1101:25121:8264 1:N:0:99
ATCTCTATCTCCTAAAAACCTGTTTAGATTTGGAGATAGACCTTCAGGTTTTTCATCATTTTCTGCATGAATTATACATTGACCACGTTCCAGCGTGGTCAGTTTGCAGCATTCTGTTATTTTGTTTGACAGAGTGTCTTGTTGAGAACATATGTAGGACATGATTTTTTCCTGCAACAGGGAAAATAAAGTATAAGTTTTAAAGATTTATTCTTTAATAAAGGATCTCAAAGCCAGCTTTAGAAAAAGGA
+
ABBBBFFFFFFFGFGGFGGGGGHHHHHHHHHGFGFHHFFHHHHHHHHHHHHGGHHHHHHHHHHHHHHHHHHHHHHHHBGHFHHHHHDHHHHHGHGGGGHHHHHHHHHGFHHHHHHHHHHHHHHHHHHHHHHHHHHGHHHHHHHFGFHHHGHFHGHHGFGHFGB2FGHHHGHHHFHFDHFHFC/GEHFG1GFGHHHHGHHHHHHFFGGHHHHHHHHHHHHF0GGH/DGHGGGGDFGFGEHHHHFBG0CHFDG
@M05620:45:000000000-G6HP7:1:1101:16983:8267 1:N:0:99
AAACCAAGCAGACACTCACCGCTCCCTCGCCACAGGCCAATAGTTTGTCCTCACTGAGTTGGCAACAAGTGGCTGCTGTGGCTGCCATTTTTCTGGTGATGGCCATCAGCTCCGACGAGGTCAGCTGGGGGGCTTTCTTTGTGTAAGCAACGAGAAACCTGAAAGAAGCATTTTTTAACTAAGTCCTGCTGAGTCATTCATGAGTTTTTAGCCGCCTTGCTTCTTCTCACAGACTCTCTACTCTCATGCCA
+
CCCCCCBFBFFFGGGGGGGGGGGGGGHHGGGGGHHHGGHHHHHHHHHHHHHHHHHHHHHHHHHHHHHHHHHHGHGGHHHHHHHGGHHHHHHHHHHHHHHHHHHHHHHHHHHHHGGGGGGGGHHHHHHHGGGGGGGGGGGGGGGGGGFFFFFFFFFFFFFFFFFFFFFFFFFFFFFFFFFFFFFFFFFFFFFFFFFFFFFFFFFFFFFFFFFFFFFFFFFFFFFFFFFFFFFFFFFFFFFFFFFFFFFFFFB
@M05620:45:000000000-G6HP7:1:1101:7932:8271 1:N:0:99
CATCCTGACCCTGAAGTACCCCATTGAGCATGGCATCGTCACCAACTGGGACGACATGGAGAAGATCTGGCACCACACCTTCTACAACGAGCTGCGCGTGGCCCCGGAGGAGCACCCAGTGCTGCTGACCGAGGCCCCCCTGAACCCCAAGGCCAACAGAGAGAAGATGACTCAGGTGAGGCTCGGCCGACGCCCGTGCTCCTCCCGTCCTTTCCCCAGTCATTTTCTGCCCGGCTTGATTTCTGACATTA
+
DDDDDFFFFFFFGGGGGGGGGGGHHHHHHHHHHHHHHGHHHGHHHGHHHHHHGGGGGHHHHHHHHHHHHHHHHGHHHGGHHHHHHHHHGGGGGHHGGGGGGGHHGGGGGGGGHHHHGGHHHHHHHHHHHHGGGGGGGGGGGGHHHHGGGGHGHHGGGGGGGGGGGGGGGGGGGGGGHGGGGGGGFFFFFFFFFFFFDFFFFFFFFFFEFFFFFFFFFFFFFFFFFFFFFFFFFAFFFAAFFFFFFFFFFF0
@M05620:45:000000000-G6HP7:1:1101:25099:8272 1:N:0:99
ATCTCTATCTCCTAAAAACCTGTTTAGATTTGGAGATAGACCTTCAGGTTTTTCATCATTTTCTGCATGAATTATACATTGACCACGTTCCAGCGTGGTCAGTTTGCAGCATTCTGTTATTTTGTTTGACAGAGTGTCTTGTTGAGAACATATGTAGGACATGATTTTTTCCTGCAACAGGGAAAATAAAGTATAAGTTTTAAAGATTTATTCTTTAATAAAGGATCTCAAAGCCAGCTTTAGAAAAAGGA
+
CCCBCFFFFFFFGGGGGGGGGGHHHHHHHHHHHHHHHHHHHHHHHHHHHHHGEHHHHHHHHHHIIHHHHHHHHHHGHHHHHHHHHHGHHHHHHHGGGGHHHHHHHHHHHHHHHHHHHHHHHHHHHHHHHHHHHHHHHHHHHHHHHHHHHHHHHHHHHHHHHHHHHHHHHGHHHHHGHHHHHGGHHHHHGHHGHHHHHGHHHGHHHHHHHHHHHHHHHHHHHHHHHHHHHGHHHHHHHGHHHHFFHFHGGGH
@M05620:45:000000000-G6HP7:1:1101:20836:8273 1:N:0:99
GTCTCTATCTCCTAAAAACCTGTTTAGATTTGGAGATAGACCTTCAGGTTTTTCATCATTTTCTGCATGAATTATACATTGACCACGTTCCAGCGTGGTCAGTTTGCAGCATTCTGTTATTTTGTTTGACAGAGTGTCTTGTTGAGAACATATGTAGGACATGATTTTTTCCTGCAACAGGGAAAATAAAGTATAAGTTTTAAAGATTTAATCTTTAATAAAGGATCTCAAAGCCAGCTTTAGAAAAAGGA
+
3>>AAFFFFFFFGGGGGGGGGGFHHHHHHHHHHHHHHHHHHHHHHHHHHHHGGHHHHHHHHHHHHHHHHHHHHHHHHHHHHHHHHHGHHHHHHHGEFGHHHHHHHHHHHHHHHHHHHHHHHHHHHHHHHHGHHHHHHHHHHHHHHHHHHHHHHHHHHHHHHHHHHHHHHGHHHHHHHHHHFGGGHHHHHHHGGHHHHGHHHHHHHHHHHH1FHHHHHHHHHHHHHHHHHGHHHHHHHGHHHHHGFGGHGGG
@M05620:45:000000000-G6HP7:1:1101:16964:8276 1:N:0:99
AAACCAAGCAGACACTCACCGCTCCCTCGCCACAGGCCAATAGTTTGTCCTCACTGAGTTGGCAACAAGTGGCTGCTGTGGCTGCCATTTTTCTGGTGATGGCCATCAGCTCCGACGAGGTCAGCTGGGGGGCTTTCTTTGTGTAAGCAACGAGAAACCTGAAAGAAGCATTTTTTAACTAAGTCCTGCTGAGTCATTCATGAGTTTTTAGCCGCCTTGCTTCTTCTCACAGACTCTCTACTCTCATGCCA
+
CCCCCCCFBFFFGGGGGGGGGGGGGGHHGGGGGHHHGGHHHHHHHHHHHHHHHHHHHHGHHHHHHHHHHHHHGHGGHHHHHHHGGHHHHHHHHHHHHHGHHHHHHHHHHHGHHGGGGGGGGHHHHHHHGGGGGGGGGGGGGGGGGGFFFFFFFFFFFFFFFFFFFFFFFFFFFFFFFFFFFFFFFFFFFFFFFFFFFFFFFFFFFFFFFFFFFFFFFFFFFFFFFFFFFFFFFFFFFFFFFFFFFFFFFFB
@M05620:45:000000000-G6HP7:1:1101:5146:8284 1:N:0:99
AAACCAAGCAGACACTCACCGCTCCCTCGCCACAGGCCAATAGTTTGTCCTCACTGAGTTGGCAACAAGTGGCTGCTGTGGCTGCCATTTTTCTGGTGATGGCCATCAGCTCCGACGAGGTCAGCTGGGGGGCTTTCTTTGTGTAAGCAACGAGAAACCTGAAAGAAGCATTTTTTAACTAAGTCCTGCTGAGTCATTCATGAGTTTTTAGCCGCCTTGCTTCTTCTCACAGACTCTCTACTCTCATGCCA
+
B?ABBBBFBFFFGGGGGGGGGGGGGGGGGGGGGHFHGGHHGHHHHHHHHHHHHHHHHHHGGHHFHHHHHHHHGHGGHHHHHHGGGHHHHHHGHGGFHHHHHHHHHHHHHHHHHGGGGGGGGHHHHHHGGGGGGGGGGGGGGFGGGGFFFFFFFFFFFFFFFFFFFFFFFFFFFFFFFFFFFFFFFFFFFFFFFFFFFFFFFFFFFFFFFFFFFFCFFFFFFFFFFFFFFFFFFFFFFFFFFFFFFFF/BFB
@M05620:45:000000000-G6HP7:1:1101:25091:8289 1:N:0:99
ATCTCTATCTCCTAAAAACCTGTTTAGATTTGGAGATAGACCTTCAGGTTTTTCATCATTTTCTGCATGAATTATACATTGACCACGTTCCAGCGTGGTCAGTTTGCAGCATTCTGTTATTTTGTTTGACAGAGTGTCTTGTTGAGAACATATGTAGGACATGATTTTTTCCTGCAACAGGGAAAATAAAGTATAAGTTTTAAAGATTTATTCTTTAATAAAGGATCTCAAAGCCAGCTTTAGAAAAAGGA
+
BBBBBFFFFFFFGGGGGGGGGGHHHHHHHHHHGHHHHHHGHHHHHHHHHHHGFHHHHHHHHHHHHHHHHHHHHHHHHHHHHGHHHHGHHHHHHHGFGGHHFHHHHHHHHHHHHHHHHHHHHHHHHHHHGHHHHHHHHHHHHHHHGHGHHHHHHHHFHHHHHHHHHHHHHGHHHHHHHHHGHGGFHGHHFHHGGHHGHGHHHHGHHHHHHHHHHHHHHHHHHHHHHHHHHGHHHHHHHGGHHHHHGGHHGGG
@M05620:45:000000000-G6HP7:1:1101:6893:8296 1:N:0:99
TACCTGTACTGGGGAAGCATTTGAATATCCCCCCATGGTGATGGGGACGGAGAACTGCTCCATAAACACAGGCAACGTGCCTAACTTTCCCGGGAAGATGAAGTCAAAGAGCGACCACAGCTCTCGGAGGTTATTTTGCATCGGTGAGCCAGACAGAATGATCCGATGAGGGGTGCGAAACTATTTGAGGAAAGGAAGCACCTTTTTATTAAATTTACCTTTTAGCAATCGCCATTCCTACCCTAAAGATC
+
CCBCCFFFFFFFGGGGGGGGGGHHHHHHHHHGGGGHHHGHHHHHHGGGGGGGGHHHHHHHHHHHHHHHHHHHGHHHGHHHHHHHHHHHHHHGGGGGGHHHHHHHHHHHHHHHGGGGGHHHHHHHHGGGGGEHHHHHHHHHHHGGGGGHHHHHHGHHHHHHHHHHHGGGHHHGGDDGGGGGGGGGGGGGGB:FGGGGGGGFGFFFFFFFFFFFFFFFFFBFFFFFFFFFFFEFFFFFFFFFFFFFFFFFFFF
@M05620:45:000000000-G6HP7:1:1101:7984:8296 1:N:0:99
ATCTCTATCTCCTAAAAACCTGTTTAGATTTGGAGATAGACCTTCAGGTTTTTCATCATTTTCTGCATGAATTATACATTGACCACGTTCCAGCGTGGTCAGTTTGCAGCATTCTGTTATTTTGTTTGACAGAGTGTCTTGTTGAGAACATATGTAGGACATGATTTTTTCCTGCAACAGGGAAAATAAAGTATAAGTTTTAAAGATTTATTCTTTAATAAAGGATCTCAAAGCCAGCTTTAGAAAAAGGA
+
CCCCCFFFFFFFGGGGGGGGGGHHHHHHHHHHHFHHHHHHHHHHHHHHHHHGGHHHHIHHHHIIIHHHHHHHHHHHHHHHHHHHHHGHHHHHHHGGGGHHHHHHHHHHHHHHHHHHHHHHHHHHHHHHHHHHHHGHHHHHHHHHHHHHHHHHHHHHHHHHHHHHHHHHHGHHHHHHHHHHHGGHHHHHHHHHHHHHHHHHHHHHHHHHHHHHHHHHHHHHHHHHHHHHHHHHHGHHHGHHHHGHHHHHGGH
@M05620:45:000000000-G6HP7:1:1101:18688:8297 1:N:0:99
CATCCTGACCCTGAAGTACCCCATTGAGCATGGCATCGTCACCAACTGGGACGACATGGAGAAGATCTGGCACCACACCTTCTACAACGAGCTGCGCGTGGCCCCGGAGGAGCACCCAGTGCTGCTGACCGAGGCCCCCCTGAACCCCAAGGCCAACAGAGAGAAGATGACTCAGGTGAGGCTCGGCCGACGCCCGTGCTCCTCCCGTCCTTTCCCCAGTCATTTTCTGCCCGGCTTGATTTCTGACATTA
+
CDCDDFFFFFFFGGGGGGGGGGGHHHHHHHHHHHHHHGHHHGHHHGHHHHHHGGGGGHHHHHHHHHHHHHHHHGHHHGGHHHHHHHHHGGGGGHHGGGGGGGHHGGGGGGGGHHHHGGHGHHHHHHHHHHGGGGGGGGGGGGHHHHGGGGHGHHGGGGGGGGGGGGGGGGGGGGGGHGGGGGGGFFFFFFFFFFFF@DDFFFFFFFFEFFFFFFFFFFFFFFFFFFFFFFFFFFFFFFFFFFFFFFFFFF0
@M05620:45:000000000-G6HP7:1:1101:21465:8304 1:N:0:99
ATCTCTATCTCCTAAAAACCTGTTTAGATTTGGAGATAGACCTTCAGGTTTTTCATCATTTTCTGCATGAATTATACATTGACCACGTTCCAGCGTGGTCAGTTTGCAGCATTCTGTTATTTTGTTTGACAGAGTGTCTTGTTGAGAACATATGTAGGACATGATTTTTTCCTGCAACAGGGAAAATAAAGTATAAGTTTTAAAGATTTATTCTTTAATAAAGGATCTCAAAGCCAGCTTTAGAAAAAGGA
+
CCCDDFFFFFFFGGGGGGGGGGHHHHHHHHHHHHHHHHHHHHHHHHHHHHHGGHHHHHHHHHHHHHHHHHHHHHHHHHHHHHHHHHGHHHHHHHGGGGHHHHHHHHHHHHHHHHHHHHHHHHHHHHHHHHHHHHGHHHHHHHHHHHHHHHHHHHHHHHHHHHHHHHHHHGHHHHHHHHHHHGGHHHHHHHHHHHHHHHHHHHHHHHHHHHHHHHHHHHHHHHHHGHHHHHHHHHHHHGHHHHHHHHHHGGF
@M05620:45:000000000-G6HP7:1:1101:6435:8321 1:N:0:99
AGATTACTGCAACAGTTCCCCCTGGACCTGGAAAAGTTTCTTGCCTGGCTTACAGAAGCTGAAACAACTGCCAATGTCCTACAGGATGCTACCCGTAAGAAAAGGCTCCTAGAAGACTCCAAGGGAGTAAAAGAGCTGATGAAACAATGGCAAGTAAGTCAGGCATTTCCGCTTTAGCACTCTTGTGGATCCAATTGAACAATTCTCAGCATTTGTACTTGTAACTGACAAGCCAGGGACAAAACAAAGAT
+
BCBBCFFFFFFFGGGGGGGGGGGGHHHHHHHHHHHHHHHHHHHHHHHHHHHHHHHHHHHHHHHHHHHHHHHHHHHHHHHHHHHHHHHHHHHHHHGGGGHHHHHHGHHHGHHHHHHHHHHHHHHGGGGGHHHHHGHHHHHHHDGHHHHHHHHHHGHHHHHHHHHHHHHHHHGGGGGHEHHHHHHHHGHGHHHHHHHHHFGHHHHHHHHHHHGHHHHHHHHHHGHHHHHHHFHHHGGGGGGGGGGGGGGGGGG
@M05620:45:000000000-G6HP7:1:1101:23091:8324 1:N:0:99
AAACCAAGCAGACACTCACCGCTCCCTCGCCACAGGCCAATAGTTTGTCCTCACTGAGTTGGCAACAAGTGGCTGCTGTGGCTGCCATTTTTCTGGTGATGGCCATCAGCTCCGACGAGGTCAGCTGGGGGGCTTTCTTTGTGTAAGCAACGAGAAACCTGAAAGAAGCATTTTTTAACTAAGTCCTGCTGAGTCATTCATGAGTTTTTAGCCGCCTTGCTTCTTCTCACAGACTCTCTACTCTCATGCCA
+
AA3AAAAFAFFFGGGGGGGGEGCEEFGHEGGGGHHHGGFHGBDGHEGHGHGHHHGHFHGHHHHHHGHEHGDGFFGGHHBEFGHFGHHGHHHFGHFHGHFHHFHHFHHHHGHHHGEGEGGGGHFHHHHGDBGGGGGFGFBFFGGGGFFFFFFBEDFFFFFFFFFFFFFFFFFFFFFBAFFFFFFFFFFFFFFFFBFFFFFFFFBB;BFFFFFFBABBFDFFFFFFFFFFFFFBFFFFFFFFFFFFFFFB/B/
@M05620:45:000000000-G6HP7:1:1101:23101:8342 1:N:0:99
AAACCAAGCAGACACTCACCGCTCCCTCGCCACAGGCCAATAGTTTGTCCTCACTGAGTTGGCAACAAGTGGCTGCTGTGGCTGCCATTTTTCTGGTGATGGCCATCAGCTCCGACGAGGTCAGCTGGGGGGCTTTCTTTGTGTAAGCAACGAGAAACCTGAAAGAAGCATTTTTTAACTAAGTCCTGCTGAGTCATTCATGAGTTTTTAGCCGCCTTGCTTCTTCTCACAGACTCTCTACTCTCATGCCA
+
CCCCCCCFCFFFGGGGGGGGGGGGGGHHGGGGGHHHGGHHHHHHHHHHHHHHHHHHHHHHHHHHHHHHHHHHGHGGHHHHHHHGGHHHHHHHHHHHHHHHHHHHHHHHHHHHHGGGGGGGGHHHHHHHGGGGGGGGGGGGGGGGGGFFFFFFFFFFFFFFFFFFFFFFFFFFFFFFFFFFFFFFFFFFFFFFFFFFFFFFFFFFFFFFFFFFFFFFFFFFFFFFFFFFFFFFFFFFFFFFFFFFFFFFFFF
@M05620:45:000000000-G6HP7:1:1101:4794:8358 1:N:0:99
CATCCTGACCCTGAAGTACCCCATTGAGCATGGCATCGTCACCAACTGGGACGACATGGAGAAGATCTGGCACCACACCTTCTACAACGAGCTGCGCGTGGCCCCGGAGGAGCACCCAGTGCTGCTGACCGAGGCCCCCCTGAACCCCAAGGCCAACAGAGAGAAGATGACTCAGGTGAGGCTCGGCCGACGCCCGTGCTCCTCCCGTCCTTTCCCCAGTCATTTTCTGCCCGGCTTGATTTCTGACATTA
+
CCCCCFFFFFFFGGGGGGGGGGGHHHHHGHHHHHHHHGHHHGHHHGHHHHHHGGGGGHHHHGHHHHHHHHHHHGGHHGGHHHHHHHHHGGGGGHHGEFEGGGGHGGGGGGGGGFHHGGHGHHHHHHHHHHGGGGGGGGGGGGHHHHGGGGHGHHGGEGGGGGGGGGGGGGGGGGGGGFGGGGGFFFFFFFFF@AFF@DFFFFFFFFFFFFFFFFFFFFDFFFFFFFFFFFFFFFFFFFFFFFFFFFFFFF0
@M05620:45:000000000-G6HP7:1:1101:16604:8359 1:N:0:99
AAACCAAGCAGACACTCACCGCTCCCTCGCCACAGGCCAATAGTTTGTCCTCACTGAGTTGGCAACAAGTGGCTGCTGTGGCTGCCATTTTTCTGGTGATGGCCATCAGCTCCGACGAGGTCAGCTGGGGGGCTTTCTTTGTGTAAGCAACGAGAAACCTGAAAGAAGCATTTTTTAACTAAGTCCTGCTGAGTCATTCATGAGTTTTTAGCCGCCTTGCTTCTTCTCACAGACTCTCTACTCTCATGCCA
+
DDDDDCDFCFFFGGGGGGGGGGGGGGHHGGGGGHHHGGHHHHHHHHHHHHHHHHHHHHHHHHHHHHHHHHHHGHGGHHHHHHHGGHHHHHHHHHHHHHHHHHHHHHHHHHHHHGGGGGGGGHHHHHHHGGGGGGGGGGGGGGGGGGFFFFFFFFFFFFFFFFFFFFFFFFFFFFHFFFHHFFFFFFFFFFFFFFFFFFFFFFFFFFFFFFFFFFFFFFFFHHHFHHHFHHFFFFFFFFFHHFFHFFFFFFF
@M05620:45:000000000-G6HP7:1:1101:18446:8362 1:N:0:99
ATCTCTATCTCCTAAAAACCTGTTTAGATTTGGAGATAGACCTTCAGGTTTTTCATCATTTTCTGCATGAATTATACATTGACCACGTTCCAGCGTGGTCAGTTTGCAGCATTCTGTTATTTTGTTTGACAGAGTGTCTTGTTGAGAACATATGTAGGACATGATTTTTTCCTGCAACAGGGAAAATAAAGTATAAGTTTTAAAGATTTATTCTTTAATAAAGGATCTCAAAGCCAGCTTTAGAAAAAGGA
+
BABABFFFFFFFFGFGGGGGGFGEEGHHHFFFGHHHGHHHHHHHHHHFGEHFGHHHHGHHHHHGGHHGHFGHFFHHGHHHHHGHHHGHHHFFFEFEFGGGFHFGFHHHHHGHFHHHHHGHHFHHEHHHFFFHHHHHGHHHHHHHHHEHHHHGHHFGHHHHFHHHHHHHHFFGHHFFHHHHHGGFHHHFHFHFDHHHHHGHHGGGHEHHHHHHHHHHGEHHGDDGEGHHHHHGHHCHHGHGFCC0CGFFDAG
@M05620:45:000000000-G6HP7:1:1101:16587:8364 1:N:0:99
AAACCAAGCAGACACTCACCGCTCCCTCGCCACAGGCCAATAGTTTGTCCTCACTGAGTTGGCAACAAGTGGCTGCTGTGGCTGCCATTTTTCTGGTGATGGCCATCAGCTCCGACGAGGTCAGCTGGGGGGCTTTCTTTGTGTAAGCAACGAGAAACCTGAAAGAAGCATTTTTTAACTAAGTCCTGCTGAGTCATTCATGAGTTTTTAGCCGCCTTGCTTCTTCTCACAGACTCTCTACTCTCATGCCA
+
CCCCCCCFCFFFGGGGGGGGGGGGGGHHGGGGGHHHGGHHHHHHHHHHHHHHHHHHHHHHHHHHHHHHHHHHGHGGHHHHHHHGGHHHHHHHHHHHHHHHHHHHHHHHHHHHHGGGGGGGGHHHHHHHGGGGGGGGGGGGGGGGGGFFFFFFFFFFFFFFFFFFFFFFFFFFFFFFFFFFFFFFFFFFFFFFFFFFFFFFFFFFFFFFFFFFFFFFFFFFFFFFFFFFFFFFFFFFFFFFFFFFFFFFFFF
@M05620:45:000000000-G6HP7:1:1101:4808:8380 1:N:0:99
CATCCTGACCCTGAAGTACCCCATTGAGCATGGCATCGTCACCAACTGGGACGACATGGAGAAGATCTGGCACCACACCTTCTACAACGAGCTGCGCGTGGCCCCGGAGGAGCACCCAGTGCTGCTGACCGAGGCCCCCCTGAACCCCAAGGCCAACAGAGAGAAGATGACTCAGGTGAGGCTCGGCCGACGCCCGTGCTCCTCCCGTCCTTTCCCCAGTCATTTTCTGCCCGGCTTGATTTCTGACATTA
+
CCCCCFFFFFFFGGGGGGGGGGGHHFGHHHHHHHHHHGHHGGHHHGHHHHHHGGGGGHHHHHHHHHHHHHHHHGHHHGGHHHHHHHHHFGGGGHHFGGGGGGHHGGGGGGGGHGHHGGHGHHHHHHHHHHGGGGGGGGGGGGHHHHGGGGHGHHGGGGGGGGGGFGGGGGGGGGGGGGGGGGFGFFFFFFFFFFFFCDFFFFFFFFFFFFFFFFFFFFFFFFFFFFFF/BFFDCFFFFEFFFFFFFBFFF9
@M05620:45:000000000-G6HP7:1:1101:4339:8382 1:N:0:99
ATCTCTATCTCCTAAAAACCTGTTTAGATTTGGAGATAGACCTTCAGGTTTTTCATCATTTTCTGCATGAATTATACATTGACCACGTTCCAGCGTGGTCAGTTTGCAGCATTCTGTTATTTTGTTTGACAGAGTGTCTTGTTGAGAACATATGTAGGACATGATTTTTTCCTGCAACAGGGAAAATAAAGTATAAGTTTTAAAGATTTATTCTTTAATAAAGGATCTCAAAGCCAGCTTTAGAAAAAGGA
+
CCCCCFFFFFFFGGGGGGGGGGHHHHHHHHHHHHHHHHHHGHHHHHHHHHHGGHHHHHHHHHIHHHHHHHHHHHHGHHHHHHHHHHGHHHHHHHGGGGHHHHHHHHHHHHHHHHHHHHHHHHHHHHHHHHHHHHHHHHHHHHHHHHHHHHHHHHHHHHHHHHHHHHHHHGHHHHGHHHHHHGGGHHGHHGHHHGGHHFGHHHHGHGHHHHHHHHHHHHHHHGGHHHHHHHHGHGHHHGHHHHHHHHHHGGF
@M05620:45:000000000-G6HP7:1:1101:15086:8392 1:N:0:99
AGATTACTGCAACAGTTCCCCCTGGACCTGGAAAAGTTTCTTGCCTGGCTTACAGAAGCTGAAACAACTGCCAATGTCCTACAGGATGCTACCCGTAAGGAAAGGCTCCTAGAAGACTCCAAGGGAGTAAAAGAGCTGATGAAACAATGGCAAGTAAGTCAGGCATTTCCGCTTTAGCACTCTTGTGGATCCAATTGAACAATTCTCAGCATTTGTACTTGTAACTGACAAGCCAGGGACAAAACAAAGAT
+
BBBBBFFFFFBFGGBGGGGGGGGGHHHHHHHHHHHHGHHHHHHHHHHHHHHHHHHHHHHHHHHHHHHHHHHHHHHHHHHHFHHHHHHHHHFHHHGGEEGGGHHHHHHHGHHHHHHHHHHHGHHGEFFEHFHHHGHHHHGHHGHHHHHHHHHHHGHHHHGHHHGHHHHHHHGGGGGHHHHHHHHHHFHGHHHHGHHHHHFGHHHHHHHFHHGGHHHHHHHHHHHGHHHHGHHHEGGGGGGGGGFFGGGGGGF
@M05620:45:000000000-G6HP7:1:1101:7293:8416 1:N:0:99
AGATTACTGCAACAGTTCCCCCTGGACCTGGAAAAGTTTCTTGCCTGGCTTACAGAAGCTGAAACAACTGCCAATGTCCTACAGGATGCTACCCGTAAGGAAAGGCTCCTAGAAGACTCCAAGGGAGTAAAAGAGCTGATGAAACAATGGCAAGTAAGTCAGGCATTTCCGCTTTAGCACTCTTGTGGATCCAATTGAACAATTCTCAGCATTTGTACTTGTAACTGACAAGCCAGGGACAAAACAAAGAT
+
BABBBFFFFFDFGGGGGGGGGGGGHHHHHHHGHHHHHHHHHHHHHHHHHHHHHHHHHHHHHHHHHHHHHHHHHHHHHHHHHHHHHGHHHHHHHHGGGGHHHHFHHHHHGHHHHHHHHHHHHHHGGGGGHHHHHGHHHHHHH3FHHHHHHGHHHGHHHHHHHHHHHHHHHHGGGGGHHHHHHHHHHFHGHHHHHHHHHGFFGHHHHHHHHHHHHHHHHGHGHHHHHHHHGHHHHGGGGGGGEGGGGGGGGEG
@M05620:45:000000000-G6HP7:1:1101:7310:8422 1:N:0:99
AGATTACTGCAACAGTTCCCCCTGGACCTGGAAAAGTTTCTTGCCTGGCTTACAGAAGCTGAAACAACTGCCAATGTCCTACAGGATGCTACCCGTAAGGAAAGGCTCCTAGAAGACTCCAAGGGAGTAAAAGAGCTGATGAAACAATGGCAAGTAAGTCAGGCATTTCCGCTTTAGCACTCTTGTGGATCCAATTGAACAATTCTCAGCATTTGTACTTGTAACTGACAAGCCAGGGACAAAACAAAGAT
+
CBCCCFFFFFFFGGGGGGGGGGGGHHHHHFHHHGHHGHHHHHHHHHHHHHHHHHHHHHHHHHHHHHHHHHHHHHHHHHHHHHHHHHHHHHHHHHGGGGHHHHHHHHHHGHHHHHHHHHHHHHHGGGGGHHHHHGHHHHGHHDGHHHHHHHHHHGHHGHHHHHHHHHHHHHGGGGGHHHHHHHHHHGHGHHHHGHHHHFGHHGHHHHHHGHHHHHHHHGHHHHHHHHHHHHHHHGGGGGGGFFFGGGGGGGG
@M05620:45:000000000-G6HP7:1:1101:22994:8444 1:N:0:99
CATCCTGACCCTGAAGTACCCCATTGAGCATGGCATCGTCACCAACTGGGACGACATGGAGAAGATCTGGCACCACACCTTCTACAACGAGCTGCGCGTGGCCCCGGAGGAGCACCCAGTGCTGCTGACCGAGGCCCCCCTGAACCCCAAGGCCAACAGAGAGAAGATGACTCAGGTGAGGCTCGGCCGACGCCCGTGCTCCTCCCGTCCTTTCCCCAGTCATTTTCTGCCCGGCTTGATTTCTGACATTA
+
DDDDCFFFFFFFGGGGGGGGGGGHHHHHHHHHHHHHHGHHHGHHHGHHHHHHGGGGGHHHHHGHHHHHHHHHHGHHHGGHHHHHHHHHGGGGGHHGGGEGGGHHGGGGGGGGHGHHGGHGHHHHHHGHHHGGGGGGGGGGGGHHHHGGGGHGHHGGGGGGGGGGGGGGGGGGGGGGGGGGGGGGFFFFFAFFFFFFBDFEFFFFFFD;DFDFFFFFFFFFFFFFFFFFFFFFFFFFFFFFFFFFFBFFFF0
@M05620:45:000000000-G6HP7:1:1101:20888:8470 1:N:0:99
AGATTACTGCAACAGTTCCCCCTGGACCTGGAAAAGTTTCTTGCCTGGCTTACAGAAGCTGAAACAACTGCCAATGTCCTACAGGATGCTACCCGTAAGGAAAGGCTCCTAGAAGACTCCAAGGGAGTAAAAGAGCTGATGAAACAATGGCAAGTAAGTCAGGCATTTCCGCTTTAGCACTCTTGTGGATCCAATTGAACAATTCTCAGCATTTGTACTTGTAACTGACAAGCCAGGGACAAAACAAAGAT
+
CBBCCFFFFFFFGGGGGGGGGGGGHHHHHHHHHHHHGHHHHHHHHHHHHHHHHHHHHHHHHHHHHHHHHHHHHHHHHHHHHHHHHHHHHHHHHHGGGGHHHHHHHHHHGHHHHHHHHHHHHHHGGEGGHHHHHGHHHHHHHHHHHHHHHHHHHGHHHHHHHHHHHHHHHHGGGGGHGHGHHHHHHGHGHHHHHHHHHHFHHHHHHHHFHHHHHHHHHHHHHGHHHHHHGHHHGGGGGGGGGGGGGGGGGGG
@M05620:45:000000000-G6HP7:1:1101:21907:8484 1:N:0:99
AGATTACTGCAACAGTTCCCCCTGGACCTGGAAAAGTTTCTTGCCTGGCTTACAGAAGCTGAAACAACTGCCAATGTCCTACAGGATGCTACCCGTAAGGAAAGGCTCCTAGAAGACTCCAAGGGAGTAAAAGAGCTGATGAAACAATGGCAAGTAAGTCAGGCATTTCCGCTTTAGCACTCTTGTGGATCCAATTGAACAATTCTCAGCATTTGAACTTGTAACTGACAAGCCAGGGACAAAACAAAGAT
+
BABCCFFFFFFFGGGBGGGGGGGGHHHHHHHHHHHHGHHHHHHHHHGHHHHHHHHHHHHHHHHHHHGHHHHHHHHHHHHHFGHHGHHHHHDFGHGFGGHHHHFFHHHHGHHHHHHHHHHHGHHGGHGFHHHHHGHHHHGHHHHHHHHHHHHGHGHHHHHHHHHHHHHHHHGGGGGHHHGHHHHHHGHGFHHHGHHHHGFFGHHHHHHFHHGHHHHGHFHHHGHHHHHHHGFHGGFGGGGGGGGGGGGGGGC
@M05620:45:000000000-G6HP7:1:1101:26526:8500 1:N:0:99
TACCTGTACTGGGGAAGCATTTGAATATCCCCCCATGGTGATGGGGACGGAGAACTGCTCCATAAACACAGGCAACGTGCCTAACTTTCCCGGGAAGATGAAGTCAAAGAGCGACCACAGCTCTCGGAGGTTATTTTGCATCGGTGAGCCAGACAGAATGATCCGATGAGGGGTGCGAAACTATTTGAGGAAAGGAAGCACCTTTTTATTAAATTTACCTTTTAGCAATCGCCATTCCTACCCTAAAGATC
+
A3AABFFFFFFFGGGGGGFGGGFGFHHHHHHGGGEHHHHHHHHGHGEEFGGGGHHHHHHHHHHHHFHHHHGHGGFHFHEGHHF3GHHHHHHFGGEC?GHHHHGHGHHHHCFGC/CGCHHHHHHHHGGGGGDHHHHHHEHDHHGDGDGHHHFHGGGFF/GGHHHHHGGGHGHGCGGGGGCCGGGGGGGGGFBFF.CBFGEFGFFFFFFFFFFFBFFFFFFFFFFF9F9BFFEEF.EFFFFEFFFF.BFFFFF
@M05620:45:000000000-G6HP7:1:1101:3934:8507 1:N:0:99
ATCTCTATCTCCTAAAAACCTGTTTAGATTTGGAGATAGACCTTCAGGTTTTTCATCATTTTCTGCATGAATTATACATTGACCACGTTCCAGCGTGGTCAGTTTGCAGCATTCTGTTATTTTGTTTGACAGAGTGTCTTGTTGAGAACATATGTAGGACATGATTTTTTCCTGCAACAGGGAAAATAAAGTATAAGTTTTAAAGATTTATTCTTTAATAAAGGATCTCAAAGCCAGCTTTAGAAAAAGGA
+
3AAABFFFFFFFGGGGGGGGFFGHHHHGHHHHHBHHFHHHHHHHHHHHHHHGGHHHHGHHHHHHHGHHHGHGHHHHHHGHGHHHHHGHHHHHGHGGGGHHGFHHHHHHHHHHHHHHHHHHHHHHHHHHHGHHHHFGHHHHHHHHHHHHHHHHHHHHHHHHHHHHHHHHHGHHHHGHHHHHHGGHHHHHHHHGGGHHHGGHHHGHHHHHHHHHHHHHHHHHDGDFHHHHHHHHHHHHHGHHHHEHHGHGDGH
@M05620:45:000000000-G6HP7:1:1101:26544:8509 1:N:0:99
TACCTGTACTGGGGAAGCATTTGAATATCCCCCCATGGTGATGGGGACGGAGAACTGCTCCATAAACACAGGCAACGTGCCTAACTTTCCCGGGAAGATGAAGTCAAAGAGCGACCACAGCTCTCGGAGGTTATTTTGCATCGGTGAGCCAGACAGAATGATCCGATGAGGGGTGCGAAACTATTTGAGGAAAGGAAGCACCTTTTTATTAAATTTACCTTTTAGCAATCGCCATTCCTACCCTAAAGATC
+
BBBBBFFFFFFFGGGGGGGGGGHFGHHHHHHGGGGHHHHHHHHHHGGGGGGGGHHHHHHHHHHHHHHHHHHHGHHHGHHHHHGHHHHHHHHGGGGGGHHHHHHHHHHHHHHHGGGGGHHHHHHHHGGGGGGHHHHHHHHHHHGGGGGHHHHHHGHHHHHHHHHHHGGGHHHGGGGGGGGFGGGGGGGGEF0FFGGGGGGGGFFFFFFEFFF9FFFFFFFFFFFFFFFFFFFFFDEFFFFFFFFFFF9FFFF
@M05620:45:000000000-G6HP7:1:1101:3916:8524 1:N:0:99
ATCTCTATCTCCTAAAAACCTGTTTAGATTTGGAGATAGACCTTCAGGTTTTTCATCATTTTCTGCATGAATTATACATTGACCACGTTCCAGCGTGGTCAGTTTGCAGCATTCTGTTATTTTGTTTGACAGAGTGTCTTGTTGAGAACATATGTAGGACATGATTTTTTCCTGCAACAGGGAAAATAAAGTATAAGTTTTAAAGATTTATTCTTTAATAAAGGATCTCAAAGCCAGCTTTAGAAAAAGGA
+
BBBBBFBFFFFFGGGGGGGGGGHHHHHHHHHHHGHHHHHGHHHHHHHFHHHGGHHHHGHHHHHHFGFHHHGHHHHHHHHHHHHHHGGHHHHHHHGGGGHHHHHHHHHHHHHHHHHHHHHHHHHHHHHHHHHHHHHHHHHHHHHHHHHHHHGHGHHHHHDGFHHHHHHHHGHHHHHHHHHHHGGHGHHHHGHHFHHHHHGHHHHHGHHHHHHHHHHHHBHHHHHHHHHHHHHGHHHHGGHHHGEFHBCG.CG
@M05620:45:000000000-G6HP7:1:1101:20562:8526 1:N:0:99
CATCCTGACCCTGAAGTACCCCATTGAGCATGGCATCGTCACCAACTGGGACGACATGGAGAAGATCTGGCACCACACCTTCTACAACGAGCTGCGCGTGGCCCCGGAGGAGCACCCAGTGCTGCTGACCAAGCCCCCCCGAACCCCCAGGCCCACACGGAGACAATTACTCCGGTTAGGCCTCGCCCGCCGCCCTTCCTCCTCCCGCCCTTTCCCAGTCCTTTTTCTGCCCGGCTGGTTTTCGACCTTTG
+
A1AAAF1DFFFFGBAGGFGGGG1GHG1DFDG1CGHHHGHHGGHF/EHGCHFGEGGGGHEGHGFHHHHHGHGHHGHHFGGHHHHFHHFHEFEEFHHEC/E//>GHGGGGGG/EGFHHGEEFGGHHHHGHHB1/?.>GGGG---=:CGGGA...CCBF..---.-.//00090//-;----:///-:-;--9--;@--/-//;/-;B---;-9B/;FF//;/9/;;F/////;-A--9--/;A-/--;--;//
@M05620:45:000000000-G6HP7:1:1101:3933:8527 1:N:0:99
ATCTCTATCTCCTAAAAACCTGTTTAGATTTGGAGATAGACCTTCAGGTTTTTCATCATTTTCTGCATGAATTATACATTGACCACGTTCCAGCGTGGTCAGTTTGCAGCATTCTGTTATTTTGTTTGACAGAGTGTCTTGTTGAGAACATATGTAGGACATGATTTTTTCCTGCAACAGGGAAAATAAAGTATAAGTTTTAAAGATTTATTCTTTAATAAAGGATCTCAAAGCCAGCTTTAGAAAAAGGA
+
BBBABFFFFFFFGGGFBFFGGGHHHHBCGHHHBGHBGHFHHHHHHHHFHHHGGHHHHGHHHHHHBGHHHGHHGHHHHHHHGFHHHHFHHHHH5F>E>0GGHBHHGDHHHHHHHHHFHGEHHHHHHHHHHHHB33FGHHHHHHHFHHHGHHBFHHHHGBDHHHHFHHHHHGHHHEHFHHGCGEEHA<?GG1GHFFHHDGGHHHHBDHHHHHGHHHHHHGHH0DD0<DGHHHDDDGHFHEHGHHHGHHBG.;;
@M05620:45:000000000-G6HP7:1:1101:26535:8530 1:N:0:99
TACCTGTACTGGGGAAGCATTTGAATATCCCCCCATGGTGATGGGGACGGAGAACTGCTCCATAAACACAGGCAACGTGCCTAACTTTCCCGGGAAGATGAAGTCAAAGAGCGACCACAGCTCTCGGAGGTTATTTTGCATCGGTGAGCCAGACAGAATGATCCGATGAGGGGTGCGAAACTATTTGAGGAAAGGAAGCACCTTTTTATTAAATTTACCTTTTAGCAATCGCCATTCCTACCCTAAAGATC
+
BBBBBFFFFFFFGGGGCGFGGFGFAGEGHHHGGGGHHHHHGHHGHGEFGGGGGHHHHHHHHHHHGHHHHHHHGHHHEHHHHHHHHHHHHHHGGGG?EEHHHHHHHHFFHHHHGGGGGHHHHHHHHGGGGGGHHHHHHHHFHHGGGGGHHHHHHGHHHHHGHHHHHGGGHHFGGGGF?CB-BGGGGGGGGB;FGGFG/FEGGFFFFFFFFF//9FFFFFFFFFFFBFFFFFEEFDEFFFFFFFFFFBBFFFF
@M05620:45:000000000-G6HP7:1:1101:23512:8533 1:N:0:99
AAACCAAGCAGACACTCACCGCTCCCTCGCCACAGGCCAATAGTTTGTCCTCACTGAGTTGGCAACAAGTGGCTGCTGTGGCTGCCATTTTTCTGGTGATGGCCATCAGCTCCGACGAGGTCAGCTGGGGGGCTTTCTTTGTGTAAGCAACGAGAAACCTGAAAGAAGCATTTTTTAACTAAGTCCTGCTGAGTCATTCATGAGTTTTTAGCCGCCTTGCTTCTTCTCACAGACTCTCTACTCTCATGCCA
+
CCCCCCCFCFFFGGGGGGGGGGGGGGHHGGGGGHHHGGHHHHHHHHHHHHHHHHHHHHHHHHHHHHHHHGHHGHGGHHHHHHHGGHHHHHHHHHHHHHHHHHHHHHHHHHHHHGGGGGGGGHHHHHHHGGGGGGGGGGGGGGGGGGFFFFFFFFFFFFFFFFFFFFFFFFFFFFFFFFFFFFFFFFFFFFFFFFFFFFFFFFFFFFFFFFFFFFFFFFFFFFFFFFFFFFFFFFFFFFFFFFFFFFFFFFF
@M05620:45:000000000-G6HP7:1:1101:4541:8538 1:N:0:99
ATCTCTATCTCCTAAAAACCTGTTTAGATTTGGAGATAGACCTTCAGGTTTTTCATCATTTTCTGCATGAATTATACATTGACCACGTTCCAGCGTGGTCAGTTTGCAGCATTCTGTTATTTTGTTTGACAGAGTGTCTTGTTGAGAACATATGTAGGACATGATTTTTTCCTGCAACAGGGAAAATAAAGTATAAGTTTTAAAGATTTATTCTTTAATAAAGGATCTCAAAGCCAGCTTTAGAAAAAGGA
+
BBBBBFFFFFFFGGGGGFEFGGHHHHHHHHHHHFGHHHHFGHHHHFGHHHHGGHHHHHHHHHHHHHHHHGHHHGHGGFHHHEHGCGGHHHHHHHGEGGHHHHGHHHHGHHGHHHHGFGHHHHHHHHHHFHHHHHHHHGHHHGHHGGEHHGHHFHHHGHHHFHHFHHHHHGHHHHFFFHHGHGGFHGGHEDHGFHHHG>FDHHGHHGHFHHHHHHHHHHHHFHHHHHHEHEFFHCGHGFFHHFH0GBGFGGB
@M05620:45:000000000-G6HP7:1:1101:16612:8544 1:N:0:99
ATCTCTATCTCCTAAAAACCTGTTTAGATTTGGAGATAGACCTTCAGGTTTTTCATCATTTTCTGCATGAATTATACATTGACCACGTTCCAGCGTGGTCAGTTTGCAGCATTCTGTTATTTTGTTTGACAGAGTGTCTTGTTGAGAACATATGTAGGACATGATTTTTTCCTGCAACAGGGAAAATAAAGTATAAGTTTTAAAGATTTATTCTTTAATAAAGGATCTCAAAGCCAGCTTTAGAAAAAGGA
+
BBBBBFFFFFFFGGGGGGGGGGHHGHHHHHHHFFFHHHHGHHHHHHHHHHHGGHHHHHHHHHHHHHHHHHHHGHHHHHHHHHHHHHGHHHHHHHGEGGHHHHHHHHHHGHHHHHHHHHHHHHHHHHHHHFHHHHHHHHHHHHHHHHHHHHHGHHHHHHGHHHGHHHHHHGFHHHHHHHHHHGGGHHHGFGHHHHHHHGHHHHGHHHHHHHHHHHHHHHHHHHHHFHGGHHHHHHHHHGHHHHFFGGHHGGC
@M05620:45:000000000-G6HP7:1:1101:16629:8544 1:N:0:99
ATCTCTATCTCCTAAAAACCTGTTTAGATTTGGAGATAGACCTTCAGGTTTTTCATCATTTTCTGCATGAATTATACATTGACCACGTTCCAGCGTGGTCAGTTTGCAGCATTCTGTTATTTTGTTTGACAGAGTGTCTTGTTGAGAACATATGTAGGACATGATTTTTTCCTGCAACAGGGAAAATAAAGTATAAGTTTTAAAGATTTATTCTTTAATAAAGGATCTCAAAGCCAGCTTTAGAAAAAGGA
+
DCDDEFFFFFFFGGGGGGGGGGHHHHHHHHHHHHHHHHHHHHHHHHHHHHHGGHHHHHIHHHHHIHHHHHHHHHHHHHHHHHHHHHGHHHHHHHGGGGHHHHHHHHHHHHHHHHHHHHHHHHHHHHHHHHHHHHHHHHHHHHHHHHHHHHHHHHHHHHHHHHHHHHHHHGHHHHHHHHHHHGGHHHHHHHHHHHHHHHHHHHGHHHHHHHHHHHHHHHHHHHHHHHHHHHHHHHHHHGHHHHHHHHHHGGH
@M05620:45:000000000-G6HP7:1:1101:23524:8546 1:N:0:99
AAACCAAGCAGACACTCACCGCTCCCTCGCCACAGGCCAATAGTTTGTCCTCACTGAGTTGGCAACAAGTGGCTGCTGTGGCTGCCATTTTTCTGGTGATGGCCATCAGCTCCGACGAGGTCAGCTGGGGGGCTTTCTTTGTGTAAGCAACGAGAAACCTGAAAGAAGCATTTTTTAACTAAGTCCTGCTGAGTCATTCATGAGTTTTTAGCCGCCTTGCTTCTTCTCACAGACTCTCTACTCTCATGCCA
+
BBBBBBBFBFFFGGGGGGGGGGGGGGHGGGGGGGGHGGHHHFHHFHHHHHHHHHHHHHHHHHHHHHHHHGHGGHGGGHHHHHHGGHGHHFHHHHHHHHGHHHHHHHHHHHHHHGGGGGGGGHHHHHHHGGGGGGGGGGGGGGGGGGFFFFFFFFFFFFFFFFFFFFFFFFFFFFFFFFFFFFFFFFFFFFFFFFFFFFFFFFFFFFFFFFFFFFFFFFFFFFFFFFFFFFFFFFFFFFFFFFFFFFFFFFF
@M05620:45:000000000-G6HP7:1:1101:24868:8550 1:N:0:99
CATCCTGACCCTGAAGTACCCCATTGAGCATGGCATCGTCACCAACTGGGACGACATGGAGAAGATCTGGCACCACACCTTCTACAACGAGCTGCGCGTGGCCCCGGAGGAGCACCCAGTGCTGCTGACCGAGGCCCCCCTGAACCCCAAGGCCAACAGAGAGAAGATGACTCAGGTGAGGCTCGGCCGACGCCCGTGCTCCTCCCGTCCTTTCCCCAGTCATTTTCTGCCCGGCTTGATTTCTGACATTT
+
CCCCCFFFFFFFGGGGGGGGGGGHHHHHHHHHHHHHHGHHHGHHHGHHHHHHGGGGGHHHHHGHHHHHHHHHHGHHHGGHHHHHHHHHGGGGGHHGGGFGGGHHGGGGGGGGHGHHGGHGHHHHHHHHHHGGGGGGGGGGGGHHHHGGGGHGHHGGGGGGGGGGGGGGGGGGGGGGGGGGGGGGFFFFFFFFFFFFDDDEFFFFFFFEDDDFFFFFFFFFFFFFFFFFFFFFFFFFFFFFFFFFFEFFFF0
@M05620:45:000000000-G6HP7:1:1101:20560:8551 1:N:0:99
CATCCTGACCCTGAAGTACCCCATTGAGCATGGCATCGTCACCAACTGGGACGACATGGAGAAGATCTGGCACCACACCTTCTACAACGAGCTGCGCGTGGCCCCGGAGGAGCACCCAGTGCTGCTGACCGAGGCCCCCCTGAACCCCAAGGCCAACAGAGAGAAGATGACTCAGGTGAGGCTCGGCCGACGCCCGTGCTCCTCCCGTCCTTTCCCCAGTCATTTTCTGCCCGGCTTGATTTCTGACATTA
+
DDDDDFFFFFFFGGGGGGGGGGGHHHHHHHHHHHHHHGHHHGHHHGHHHHHHGGGGGHHHHHHHHHHHHHHHHGHHHGGHHHHHHHHHGGGGGHHGGGGGGGHHGGGGGGGGHHHHGGHHHHHGHHHHHHGGGGGGGGGGGGHHHHGGGGHGHHGGGGGGGGGGGGGGGGGGGGGGGGGGGGGGFFFFFFFFFFFFFFFFFFFFFFFEDFFFFFFFFFFFFFFFFFFFFFFFFFFFFFFFFFFFFFFFFF0
@M05620:45:000000000-G6HP7:1:1101:4553:8556 1:N:0:99
ATCTCTATCTCCTAAAAACCTGTTTAGATTTGGAGATAGACCTTCAGGTTTTTCATCATTTTCTGCATGAATTATACATTGACCACGTTCCAGCGTGGTCAGTTTGCAGCATTCTGTTATTTTGTTTGACAGAGTGTCTTGTTGAGAACATATGTAGGACATGATTTTTTCCTGCAACAGGGAAAATAAAGTATAAGTTTTAAAGATTTATTCTTTAATAAAGGATCTCAAAGCCAGCTTTAGAAAAAGGA
+
CBCCCFFFFFFFGGGGGGGGGGHHHHHHHHHHHHHHHHHHHHHHHHHHHHHGGHHHHHIHIIHHHHHHHHHHHHHHHHHHHGHHHHGHHHHHHHGGGGHHHHHHHHHHHHHHHHHHHHHHHHHHHHHHHHHHHHHHHHHHHHHHHHHHHHHHHHHHHHHHHHHHHHHHHGHHHHHHGHHHHGGHHHHHHHHHHHHHHHHHHHHHHHHHHHHHHHHHHHHHHHHHHHHHHHHHHHHHHGHHHHHHHHHHGGH
@M05620:45:000000000-G6HP7:1:1101:21422:8557 1:N:0:99
ATCTCTATCTCCTAAAAACCTGTTTAGATTTGGAGATAGACCTTCAGGTTTTTCATCATTTTCTGCATGAATTATACATTGACCACGTTCCAGCGTGGTCAGTTTGCAGCATTCTGTTATTTTGTTTGACAGAGTGTCTTGTTGAGAACATATGTAGGACATGATTTTTTCCTGCAACAGGGAAAATAAAGTATAAGTTTTAAAGATTTATTCTTTAATAAAGGATCTCAAAGCCAGCTTTAGAAAAAGGA
+
CCBCCFFFFFFFGGGGGGGGGGGHHHHHHHHHHFHHHHHHHHHHHHHHHHHGGHHHHHHHHHHHHHHHHHHHHHHHHHHHHHHHHHGHHHHHHHGGGGHHHHHHHHHHHHHHHHHHHHHHHHHHHHHHHHHHHHHHHHHHHHHHHHHHHHHHHHHHHHHHHHHHHHHHHGHHHHHHHHHHHGGHHHHHHHHGHGHHHFGHHHGHHHHHHHHHHHHHHHHHHHHHHHHHHHHHHHHHHGHHHHHGHHHHGGH
@M05620:45:000000000-G6HP7:1:1101:3689:8560 1:N:0:99
ATCTCTATCTCCTAAAAACCTGTTTAGATTTGGAGATAGACCTTCAGGTTTTTCATCATTTTCTGCATGAATTATACATTGACCACGTTCCAGCGTGGTCAGTTTGCAGCATTCTGTTATTTTGTTTGACAGAGTGTCTTGTTGAGAACATATGTAGGACATGATTTTTTCCTGCAACAGGGAAAATAAAGTATAAGTTTTAAAGATTTATTCTTTAATAAAGGATCTCAAAGCCAGCTTTAGAAAAAGGA
+
ABBBAFFFFFFFGGGGGBEEFGFFGFFBDGFEEFFFGFHBFEGHHFGFGHHGGEHHGHHFFFFGGGHHHGGHHFFHFDHHGBGGGGFHHHHFHGEEFGHGHHGHFF3FGFGHHGHGGGHHGHFHHGHHHHBHFGHHHFHHHHFHEGEHGHHHHHFGGHGFFGHGFHHHHGHHHHFEFGFGGFAGECGEGBF@GHFGG>FDGHHGGFHHHFHGGHHHGGFHBBHHGHHHGFHFDGABCEHHHHGFBFGHGG:
@M05620:45:000000000-G6HP7:1:1101:16637:8563 1:N:0:99
ATCTCTATCTCCTAAAAACCTGTTTAGATTTGGAGATAGACCTTCAGGTTTTTCATCATTTTCTGCATGAATTATACATTGACCACGTTCCAGCGTGGTCAGTTTGCAGCATTCTGTTATTTTGTTTGACAGAGTGTCTTGTTGAGAACATATGTAGGACATGATTTTTTCCTGCAACAGGGAAAATAAAGTATAAGTTTTAAAGATTTATTCTTTAATAAAGGATCTCAAAGCCAGCTTTAGAAAAAGGA
+
CABCCFFFFFFFGGGGGGGGGGHHHHHHHHHHHGHHHHHHHHHHHHHHHHHGGHHHHHHHHHHHHHHHHGHHHHHHHHHHHHHHHHGHHHHHHHGGGGHHHHHHHHHHHHHHHHHHHHHHHHHHFHHHGHHHHHGHHHHHHHHHHHHHHHHGHHHHHHHHHHHHHHGHHGHHHHHGHHHHHGGGFHHHGGHHHHHHG>GHHHHHHHHHHHHHHHHHHHHHHHHHHHHHHGHHGHHHHGHHHHHHHGHHGGH
@M05620:45:000000000-G6HP7:1:1101:24334:8567 1:N:0:99
AGATTACTGCAACAGTTCCCCCTGGACCTGGAAAAGTTTCTTACCTGGCTTACAGAAGCTGAAACAACTGCCAATGTCCTACAGGATGCTACCCGTAAGGAAAGGCTCCTAGAAGACTCCAAGGGAGTAAAAGAGCTGATGAAACAATGGCAAGTAAGTCAGGCATTTCCGCTTTAGCACTCTTGTGGATCCAATTGAACAATTCTCAGCATTTGTACTTGTAACTGACAAGCCAGGGACAAAACAAAGAT
+
AAAAAFFFFFDFGGFGGGGGGGGGHHHHGHHGHHHHFHHHHFGHHHHHHHHHHHHHHHHHHHHHHHHHHHHHHHHHHHHHHHGHHHHHGHHHHHGGGGHHGHHGGHHHGHHHHHHHHHHHHHHGFFGEHHGHHGHHHHHHHHHHHHHHHFHFHGGHHGHHHHHHHHHHHHGGGGGHHGHHHHHGHGGGHHHHHHHHHGFFHHHHHHHHHHGHHBGCHHHHHGHGHHHGHFHHEFFGGGGGGGGFFGGGGGF
@M05620:45:000000000-G6HP7:1:1101:4549:8575 1:N:0:99
ATCTCTATCTCCTAAAAACCTGTTTAGATTTGGAGATAGACCTTCAGGTTTTTCATCATTTTCTGCATGAATTATACATTGACCACGTTCCAGCGTGGTCAGTTTGCAGCATTCTGTTATTTTGTTTGACAGAGTGTCTTGTTGAGAACATATGTAGGACATGATTTTTTCCTGCAACAGGGAAAATAAAGTATAAGTTTTAAAGATTTATTCTTTAATAAAGGATCTCAAAGCCAGCTTTAGAAAAAGGA
+
CCCCCFFFFFFFGGGGGGGGGGHHHHHHHHHHHHHHHHHHHHHHHHHHGGHGGHHHHHHHHHHHGHHGHHHHHHHHHHHHHHHHHHGHHHHHHHGGGGHHHHHHHHHHHHFHHHHHHHGHHHHHHHHHHHHHHHHHHHHHHHHFHHHGHHHHHHHGHHHHHHHHHHHHHGHHHFHHHHHHHGGHHHHHHHFHHHEHHHGHHHGHGHHHHHHHHHHHG0GGDGHEHHHHHHHHHHHFHFHHHH0:GHHF.:G
@M05620:45:000000000-G6HP7:1:1101:3703:8575 1:N:0:99
ATCTCTATCTCCTAAAAACCTGTTTAGATTTGGAGATAGACCTTCAGGTTTTTCATCATTTTCTGCATGAATTATACATTGACCACGTTCCAGCGTGGTCAGTTTGCAGCATTCTGTTATTTTGTTTGACAGAGTGTCTTGTTGAGAACATATGTAGGACATGATTTTTTCCTGCAACAGGGAAAATAAAGTATAAGTTTTAAAGATTTATTCTTTAATAAAGGATCTCAAAGCCAGCTTTAGAAAAAGGA
+
B@BBBFFFFFFFGG5FGGGGGGHGHHHHHDFHHHHHHHGFHFHHHHHHHHHGGHFGHHHHHHHHFGHHHHGHHHHGHFHHHHHHHFGGHCGHHHGGGGHHFHFGHHDGFHHFHHHHHHHHHHHHFFHGFHHHHHFGGHHHHGHHFFHHHHHHGHHGHEHHHHHFHHHHHGHHHHFGHFHHHGGHHHHGHGHGHHHHHG>GGHGHHFGGGFHGHHHHHFHHHHHHHHGHHHHHHFHHHGHGHHEFFHHF.EC
@M05620:45:000000000-G6HP7:1:1101:19736:8579 1:N:0:99
TACCTGTACTGGGGAAGCATACACGACGCCATTCCTACCCTAAAGATCGGAAGAGCACACGTCTGAACTCCAGTCACCGGCTATGATCTCGTATGCCGTCTTCTGCTTGAAAAAAAAAAAACTACTTACCTCAACACCCCTTCACCCCCCTTCCAACCTCTATACTCTAACTCCTGTTCGTCTCTGCCTCCGCCCTTTCTCCTCCCGACCGTTCCCCCGTCCTCTTCTTCCCTTCTTTATTTCTTACCATA
+
AAAAAFFFFFFFGGGGGGGGGGHHGGGGGGGGHHHHHHGHHHHHHHHHHGGGGHEHHHFHGHHHGFHHHHHHHFHHHHGGGEFHFHEBGHHFAGHGHGFGHGHHFGHHHHHHHFGDDGF///1111=>FG1111<1><.-../00<.@---.//00:A//;0000;000;0FB00/000.9:./00:000..;.-9//99/9/.9A;.9;-9.B.;..-;;.:/;9/////.9/.9//9/9/9/9/9////
@M05620:45:000000000-G6HP7:1:1101:11350:8579 1:N:0:99
ATCTCTATCTCCTAAAAACCTGTTTAGATTTGGAGATAGACCTTCAGGTTTTTCATCATTTTCTGCATGAATTATACATTGACCACGTTCCAGCGTGGTCAGTTTGCAGCATTCTGTTATTTTGTTTGACAGAGTGTCTTGTTGAGAACATATGTAGGACATGATTTTTTCCTGCAACAGGGAAAATAAAGTATAAGTTTTAAAGATTTATTCTTTAATAAAGGATCTCAAAGCCAGCTTTAGAAAAAGGA
+
BBBBBFFFFFFFGGGGGGGGGFGHHHHHHGHHHHHGHHHHHHHHHHHHHHHGGHHHHGHHHHHHHHHHHGHGHHHHHHHHHHHHHHGGHHGHHHGGGGHHFHGHHHHHHHHHHHHHHGGHHHHHGHHHHHHHHHFGGHHHHHHHHHHHHHHHHHHHHHHHGHHHFHHHHFHHHHGHHHHHHGGGHGHGGHHGHHHGHGHHHHHHHHHHHGHHHHHHHHHFGHGHHHHHHHHHHHHHHGHHHHHGGHHHGGH
@M05620:45:000000000-G6HP7:1:1101:16043:8593 1:N:0:99
TACCTGTACTGGGGAAGAGCACACGTCTGAACTCCAGTCACCGGCTATGATCTCGTATGCCGTCTTCTGCTTGAAAAAAAAAAAAATAAAATACTCACGACTTAGTCCTCTATTATGTCTATGAAATTCTTCTAATAATTAACTTTGTCCATTAGTTCATCCTTTATCACTCTACCCATCTACCCCTCCCCTGTTCATACTCCCTCAACTGCCTTTCTCCCCTCCCAACTACATGCCCCACCACCCCTCAT
+
DDDDDFFFFFFFGGGGGGGGGGGHGGHHGHHHHHHHHHHFHHGGGGGHHHHBHHHGGHHHHGEGHGHHHHHHHHHHHHGGGE>/>>033BB4334222/////32222222222222>22222111111111111111111111111>11>1111=1111100000000000000=<0//0000......./.:<000:0000.:/.0/</0/0000000/./.<.//./0000000<........-...0
@M05620:45:000000000-G6HP7:1:1101:8733:8629 1:N:0:99
AAACCAAGCAGACACTCACCGCTCCCTCGCCACAGGCCAATAGTTTGTCCTCACTGAGTTGGCAACAAGTGGCTGCTGTGGCTGCCATTTTTCTGGTGATGGCCATCAGCTCCGACGAGGTCAGCTGGGGGGCTTTCTTTGTGTAAGCAACGAGAAACCTGAAAGAAGCATTTTTTAACTAAGTCCTGCTGAGTCATTCATGAGTTTTTAGCCGCCTTGCTTCTTCTCACAGACTCTCTACTCTCATGCCA
+
CCCCCBCFCFFFGGGGGGGGGGGGGGHHGGGGGHHHGGHHHHHHHHHHHHHHHHHHHHHHHHHHHHHHHHHHGHGGHHHHHHHGGHHHHHHHHHHHHHHHHHHHHHHHHHHHHGGGGGGGGHHHHHHHGGGGGGGGGGGGGFGGGGFFFFFFFFFFFFFFFFFFFFFFFFFFFFFFFFFFFFFFFFFFFFFFFBFFFFFFFFFFFFFFFFFFFFFFFFFFFFFFFFFFFFFFFFFFFFFFFFFFFFFFFFF
@M05620:45:000000000-G6HP7:1:1101:19168:8646 1:N:0:99
CATCCTGACCCTGAAGTACCCCATTGAGCATGGCATCGTCACCAACTGGGACGACATGGAGAAGATCTGGCACCACACCTTCTACAACGAGCTGCGCGTGGCCCCGGAGGAGCACCCAGTGCTGCTGACCGAGGCCCCCCTGAACCCCAAGGCCAACAGAGAGAAGATGACTCAGGTGAGGCTCGGCCGACGCCCGTGCTCCTCCCGTCCTTTCCCCAGTCATTTTCTGCCCGGCTTGATTTCTGACATTT
+
A3AABFFBFFFFGGFGGGGGGGGHHHHHHHGGHHHHHFHHDGHHCEHFCC2FEEGGGHHHHHHHHHHHGHHGHGHHHGGHHHHHHHDHGGGGGFHGGGG/?EHHGGGDG??FHHHHGGHGHHHHGHGGHHGGGGGGGGGGGGGHHHGGD.CEGHAGGGGEFBDFFGFGFBFFGGGGGGGGGGGG?BFF=9BBBBB<BFDEFFFFFFDEFFFFFFFFFFDFFBFFFFFBFFFFDBBBB<FFFFFFBBF/FF/
@M05620:45:000000000-G6HP7:1:1101:19180:8659 1:N:0:99
CATCCTGACCCTGAAGTACCCCATTGAGCATGGCATCGTCACCAACTGGGACGACATGGAGAAGATCTGGCACCACACCTTCTACAACGAGCTGCGCGTGGCCCCGGAGGAGCACCCAGTGCTGCTGACCGAGGCCCCCCTGAACCCCAAGGCCAACAGAGAGAAGATGACTCAGGTGAGGCTCGGCCGACGCCCGTGCTCCTCCCGTCCTTTCCCCAGTCATTTTCTGCCCGGCTTGATTTCTGACATTA
+
EEEEEFFFFFFFGGGGGGGGGGGHHHHHHHHHHHHHHGHHHGHHHGHHHHHHGGGGGHHHHHHHHHHHHHHHHGHHHGGHHHHHHHHHGGGGGHHGGGGGGGHHGGGGGGGGHHHHGGHGHHHHHHHHHHGGGGGGGGGGGGHHHHGGGGHGHHGGGGGGGGGGGGGGGGGGGGGGHGGGGGGGFFFFFFFFFFFFFFFFFFFFFFFEFFFFFFFFFFFFFFFFFFFFFFFFFFFFFFFFFFFFFFFFFF1
@M05620:45:000000000-G6HP7:1:1101:3743:8686 1:N:0:99
TACCTGTACTGGGGAAGCATTTGAATATCCCCCCATGGTGATGGGGACGGAGAACTGCTCCATAAACACAGGCAACGTGCCTAACTTTCCCGGGAAGATGAAGTCAAAGAGCGACCACAGCTCTCGGAGGTTATTTTGCATCGGTGAGCCAGACAGAATGATCCGATGAGGGGTGCGAAACTATTTGAGGAAAGGAAGCACCTTTTTATTAAATTTACCTTTTAGCAATCGCCATTCCTACCCTAAAGATC
+
BBCCCFFFFFFFGGFEGGFGGGHHGHHHHHHGGGGHHHGGGHHHHGGGGGGGGHHHHHHHHHHGHHHHHHHHGGHHGHHHHHHHHHHHHHHGGGGGGHHHHHHHHHHHHHHGGGGGGHHHHHHHHDFDGGEHHHHHHHHFHHGGGGGHGGHHHGHGFGHHHHHHHGGGHHHGGCGGGDBDGGGGGHGGGGFGGGGBFGFFGFFFFFFFFFFFFFFFFFFFFFFFFFFFFFFEFFFFFFFFFFFFFFFFFFF
@M05620:45:000000000-G6HP7:1:1101:15932:8686 1:N:0:99
CATCCTGACCCTGAAGTACCCCATTGAGCATGGCATCGTCACCAACTGGGACGACATGGAGAAGATCTGGCACCACACCTTCTACAACGAGCTGCGCGTGGCCCCGGAGGAGCACCCAGTGCTGCTGACCGAGGCCCCCCTGAACCCCAAGGCCAACAGAGAGAAGATGACTCAGGTGAGGCTCGGCCGACGCCCGTGCTCCTCCCGTCCTTTCCCCAGTCATTTTCTGCCCGGCTTGATTTCTGACATTT
+
CDDDDFFFFFFFGGGGGGGGGGGHHHHHHHHHHHHHHGHHHGHHHGHHHHHHGGGGGHHHHHHHHHHHHHHHHGHHHGGHHHHHHHHHGGGGGHHGGGGGGGHHGGGGGGGGHHHHGGHGHHGHHHHHHHGGGGGGGGGGGGHHHHGGGGHGHHGGGGGGGGGEFGGFGGGGGGGGGGGGGGGGFFFFFFDFFFFF@AD.FFFFFFD:DFDFFFFFFFFFFFFFFFFFFEFE.@DFCFFBFFFFFBFFFF0
@M05620:45:000000000-G6HP7:1:1101:3763:8695 1:N:0:99
TACCTGTACTGGGGAAGCATTTGAATATCCCCCCATGGTGATGGGGACGGAGAACTGCTCCATAAACACAGGCAACGTGCCTAACTTTCCCGGGAAGATGAAGTCAAAGAGCGACCACAGCTCTCGGAGGTTATTTTGCATCGGTGAGCCAGACAGAATGATCCGATGAGGGGTGCGAAACTATTTGAGGAAAGGAAGCACCTTTTTATTAAATTTACCTTTTAGCAATCGCCATTCCTACCCTAAAGATC
+
CCCCCFFFFFFFGGGGGGGGGGHHHHHHHHHGGGGHHHHHHHHHHGGGGGGGGHHHHHHHHHHHHHHHHHHHGGHHGHHHHHHHHHHHHHHGGGGGGHHHHHHHHHHHHHHHGGGGGHHHHHHHHGGGGGCHHHHHHHHGHHGGGGGHHHHHHGGHHHHHGHHHHGGGHHHGGGGGGGGGGGFGGGGGGGGGGGGGGGGFGFFFFFFFFFFFFFFFFFFFFFFFFFFFFFFFFFFFFFFFFFFFFFFFFFF
@M05620:45:000000000-G6HP7:1:1101:6844:8721 1:N:0:99
ATCTCTATCTCCTAAAAACCTGTTTAGATTTGGAGATAGACCTTCAGGTTTTTCATCATTTTCTGCATGAATTATACATTGACCACGTTCCAGCGTGGTCAGTTTGCAGCATTCTGTTATTTTGTTTGACAGAGTGTCTTGTTGAGAACATATGTAGGACATGATTTTTTCCTGCAACAGGGAAAATAAAGTATAAGTTTTAAAGATTTATTCTTTAATAAAGGATCTCAAAGCCAGCCTTAGAAAAAGGA
+
DDDDDFFFFFFFGGGGGGGGGGHHHHHHHHHHHHHHHHHHHHHHHHHHHHHGGHHHHHIHHHHIIHHHHHHHHHHHHHHHHHHHHHGHHHHHHHGGGGHHHHHHHHHHHHHHHHHHHHHHHHHHHHHHHHHHHHHHHHHHHHHHHHHHHHHHHHHHHHHHHHHHHHHHHGHHHHHHHHHHHGGHHHHHHHHHHHHHHHHHHHHHHHHHHHHHHHHHHHHHHHHHHHHHHGHHHHHHHGGHHHHHHHHHGGG
@M05620:45:000000000-G6HP7:1:1101:25754:8728 1:N:0:99
ATCTCTATCTCCTAAAAACCTGTTTAGATTTGGAGATAGACCTTCAGGTTTTTCATCATTTTCTGCATGAATTATACATTGACCACGTGGTCAGTTTGCAGCATTCTGTTATTTTGTTTGACAGAGTGTCTTGTTGAGAACATATGTAGGACATGATTTTTTCCTGCAACAGGGAAAATAAAGTATAAGTTTTAAAGATTTATTCTTTAATAAAGGATCTCAAAGCCAGCTTTAGAAAAAGGAAGAAAGGG
+
AABBBFFFFFFFGGGGGGGGGGHHHGHHHHHHHHHHHHB5FHHHHHHGHHHGGHFGHHHHHHHHGHHHHHHHHHHHHHHHHHHHGHGHGGHHGHHHHHHHHHHHHHHHHHHHHHHFHHHHHHHHHHHHHHHHHHHHGHHHHFHGHHHGFGFGHHHFHHHHHGHHHHGFHHFFHGEHGFFHGHHFGHFDGGGHHG1GGDHHHHHHHHHHGBG=DBGGEGHHHHFFHHHHHEHHGDHBDGHGDDFCHF:CCAD
@M05620:45:000000000-G6HP7:1:1101:6837:8741 1:N:0:99
ATCTCTATCTCCTAAAAACCTGTTTAGATTTGGAGATAGACCTTCAGGTTTTTCATCATTTTCTGCATGAATTATACATTGACCACGTTCCAGCGTGGTCAGTTTGCAGCATTCTGTTATTTTGTTTGACAGAGTGTCTTGTTGAGAACATATGTAGGACATGATTTTTTCCTGCAACAGGGAAAATAAAGTATAAGTTTTAAAGATTTATTCTTTAATAAAGGATCTCAAAGCCAGCCTTAGAAAAAGGA
+
BBABBFFFFFFFGGGGGGGGGGFHHHHHHHHHHGHHHHHHHHHHHHHHHHHGGHHHHHHHHHHHGHHHHGHHHHHHHHHHHGHHHHGHHHHHHHGGGGHHEHHHHHHHHHHHHHHHHHHHHHHHHHHHHHHHHHGHHHHHHHHHEHHHHHHHHHHHHHHHHHHHHHHHHGHHHHHHHHHHHGGHHGHHHHHHHHHHHGGHHHHHHGHHHGHHHHHHHHHHHHHHHHHHHHGHGHHHHGGHHHHHHEGHDGF
@M05620:45:000000000-G6HP7:1:1101:9845:8742 1:N:0:99
CATCCTGACCCTGAAGTACCCCGGCTTGATTTCTGACATTAGATCGGAAGAGCACACGTCTGAACTCCAGTCACCGGCTATGATCTCGTATGCCGTCTTCTGCTTGAAAAAAAAAAACAATTAATTTTGCCCCTATTCGTCTTCCAGCCCTCATTCGCTCCTTCCATAACCTGCCCCCCTTTGCCCTCTCTTCTCATATTTTCTTTTCTCACCTAACCTGCCTGCTCTCCTATCCCTCCCATCCCCCCTCG
+
CCDDCFFFFFFFGGGGGGGGGGGGGGGGHHHHHHHHHHHHHHGHHHGGGGHHHHHHHGHHHGHHHHHHHHHHHGHGGGGGHHHHDFGHGGHHHHGFGHGHHHHHHHGHFFHFGDFC</=/211111111=11///1=>00...1111>../..0000....000/00000;0...:::--.00;909.//0009009;0000900000;:00.000/90...:0.0:;9/0;00/009../0/:...--.-
@M05620:45:000000000-G6HP7:1:1101:21871:8742 1:N:0:99
CATCCTGACCCTGAAGTACCCCATTGAGCATGGCATCGTCACCAACTGGGACGACATGGAGAAGATCTGGCACCACACCTTCTACAACGAGCTGCGCGTGGCCCCGGAGGAGCACCCAGTGCTGCTGACCGAGGCCCCCCTGAACCCCAAGGCCAACAGAGAGAAGATGACTCAGGTGAGGCTCGGCCGACGCCCGGGCTCCTCCCGTCCTTTCCCCAGTCATTTTCTGCCCGGCTTGATTTCTGACATTT
+
AAAA>D1BCFFFCGF1GGGGGGAHFFF1AEFFFFHGHEHHCEF1/ECG0C0FAEGGFH01FHHFGBF21FG>GGCGGFGHFGFGGHDF>//E/@@E/E>ECG0<E//B/<EGHHGHGE/<<<FHDFHFHHCGGGCGCCGCGGHHHHGCEAC.CCEEEEB//9E?FFBFFFC00CBFBBF9AEGF@??B?;@=;@?--;--9;FBFE--;A-BF//9B--BBB9B9B;//BB9--;9@@F/9FFE/FBFBF/
@M05620:45:000000000-G6HP7:1:1101:3756:8745 1:N:0:99
AAACCAAGCAGAAGACATGAGGTCAGCTAGATCGGAAGAGCACACGTCTGAACTCCAGTCACCGGCTATGATCTCGTATGCCGTCTTCTGCTTGAAAAAAAAAAAAAAAAAAATATAAGTAGAGGTAATTACATATTGTATAAGAGACAATACGAGTTGAGCGGAGATAATTTATTATTGGCTAGATGTTGATAATGCAGTTACGAGTAATGGAACAGAGTTGGGATGCGTAGACTTGTATATGAGAGTTA
+
CCCCCCCFCFFFGGGGGGGGGGGHHHHHHHHHHGGGGGHHHHHHHGHHHGHHHHHHHHHHHHHGGGGGHHHHFHHHGGHHHHGGGHGHHHHHHHGHHHHGGGGGB//////<-011111<0000/<0000=00000<000000000//:/00/....;00/0---:-/00000090000009//.////////////////;//....9/;/////////////-.;./-..-.//////9///////://
@M05620:45:000000000-G6HP7:1:1101:3773:8751 1:N:0:99
AAACCAAGCAGAAGACATGAGGTCAGCTAGATCGGAAGAGCACACGTCTGAACTCCAGTCACCGGCTATGATCTCGTATGCCGTCTTCTGCTTGAAAAAAAAAAACAGAATAAGAAGGGGTGTCAGAGAGGGGAATGGTGGGGATAGGGTGAGCACATATAGAAGGAAAGTAGATGTGACGGGGAGGGGTTTGAGAGTTAGCATAATGAGATTAGAGCGAGGTTGTGTGTATAGTGATATAAGAGTTGACT
+
BBBBBBBFBFCFGCGGGFFGFGHGGFFHHHHGHAEGGEHHHGHHHGBGGGHHHGHHHHFHHHGEFGGGHGHFBGHHGGHHHH/EEFGHHHHGHEFGHGHG/EEE///2223B332220////<111110/<<-..>111<.--..///.:.../0./00000000..//90009990;00.-9--;---.-../../9////////////;///////----..9...9;//////////////////9//
@M05620:45:000000000-G6HP7:1:1101:25747:8751 1:N:0:99
ATCTCTATCTCCTAAAAACCTGTTTAGATTTGGAGATAGACCTTCAGGTTTTTCATCATTTTCTGCATGAATTATACATTGACCACGTGGTCAGTTTGCAGCATTCTGTTATTTTGTTTGACAGAGTGTCTTGTTGAGAACATATGTAGGACATGATTTTTTCCTGCAACAGGGAAAATAAAGTATAAGTTTTAAAGATTTATTCTTTAATAAAGGATCTCAAAGCCAGCTTTAGAAAAAGGAAGAAAGGG
+
CDDCDFFFFFFFGGGGGGGGGGHHHHHHHHHHHHHHHHHHHHHHHHHHHHHGGHFHHHIHIIHIHHGHHHHHHHHHHHHHHHHHHHGGHGHHHHHHHHHGHHGHHHHHHHHHHHHHHHHHHHFHHHGGHHHHHHHHGHGHHHHGHHGHHHHHGHHHHHHHHGHHHHHGHHGHHGGHHHHHHGHFHHHHHHHHHHHFHHHHHGHHHHHHHGHHHGHHGHHGHFGFGHHGHGGHHGHHFFFFGGGGHGGGHGG
@M05620:45:000000000-G6HP7:1:1101:15522:8763 1:N:0:99
ATCTCTATCTCCTAAAAACCTGTTTAGATTTGGAGATAGACCTTCAGGTTTTTCATCATTTTCTGCATGAATTATACATTGACCACGTTCCAGCGTGGTCAGTTTGCAGCATTCTGTTATTTTGTTTGACAGAGTGTCTTGTTGAGAACATATGTAGGACATGATTTTTTCCTGCAACAGGGAAAATAAAGTATAAGTTTTAAAGATTTATTCTTTAATAAAGGATCTCAAAGCCAGCTTTAGAAAAAGGA
+
CCCCCFFFFFFFGGGGGGGGGGHHHHHGHHHHHHHHHHHHHHHHHHHHHHHGGHHHHHHHGHHHIHHHHHHHHHHHHHHHHGHHHHGHHHHHHHGGGGHHHHHHHHHHHHGHHHHGHHHHHHHHHHHHHHHHHHHHHHHHHHHHHHGHHGHHHHHHHHHHHHHFHHHHHGHHHHGHFHHHHGGHHHGHHHGGHHHHHHHHHHHHHHGHHGHHHHHHHHHHBGHEHHHHHHHHHHHHHGHHHHHHHHHHGGH
@M05620:45:000000000-G6HP7:1:1101:14457:8774 1:N:0:99
ATCTCTATCTCCTAAAAACCTGTTTAGATTTGGAGATAGACCTTCAGGTTTTTCATCATTTTCTGCATGAATTATACATTGACCACGTGGTCAGTTTGCAGCATTCTGTTATTTTGTTTGACAGAGTGTCTTGTTGAGAACATATGTAGGACATGATTTTTTCCTGCAACAGGGAAAATAAAGTATAAGTTTTAAAGATTTATTCTTTAATAAAGGATCTCAAAGCCAGCTTTAGAAAAAGGAAGAAAGGG
+
CBBBCFFFFFFFGGGGGGGGGGHHHHHHHGHHHGHHHHHHHHHHHHHHHHHGGHHHHHHHHHHHHHHHHGHHHHHHHHHHHHHHHHGGGGGHGHHHHHHGHHAHHHHHHHHFHHHHHHHHGHHHGHGHHFHHHHHHGHFHHFHHHHFGHHHHHHHHHHHGHGHHHHHGHHGHHGGHHFHHHHHFHHGHHGGHHHGHHGHHHGHHHHHHHGHHGGHHGHHHHGFGHHFFGEGHHFHCGEGFGGHGGHGFGHG
@M05620:45:000000000-G6HP7:1:1101:15514:8781 1:N:0:99
ATCTCTATCTCCTAAAAACCTGTTTAGATTTGGAGATAGACCTTCAGGTTTTTCATCATTTTCTGCATGAATTATACATTGACCACGTTCCAGCGTGGTCAGTTTGCAGCATTCTGTTATTTTGTTTGACAGAGTGTCTTGTTGAGAACATATGTAGGACATGATTTTTTCCTGCAACAGGGAAAATAAAGTATAAGTTTTAAAGATTTATTCTTTAATAAAGGATCTCAAAGCCAGCTTTAGAAAAAGGA
+
CCCCCFFFFFFFGGGGGGGGGGHHHHHHHHHHHHHHHHHHHHHHHHHHHHHGGHHHHIHHIIIIHHHHHHHHHHHHHHHHHHHHHHGHHHHHHHGGGGHHGHHHHHHHHHHHHHHHHHHHHHHHHHHHHHGHHHHHHHHHHHHHHHHHHHHHHHHHHHHHHHHHHHHHHGHHHHHHHHHHHGGHHHHHHHHHHHHHHHHHHHHHHHHHHHHHHHHHHHHHHHHHGHHHHHHHHHHHHGHHHHHHHHHHGGH
@M05620:45:000000000-G6HP7:1:1101:19479:8789 1:N:0:99
TACCTGTACTGGGGAAGCATTTGAATATCCCCCCATGGTGATGGGGACGGAGAACTGCTCCATAAACACAGGCAACGTGCCTAACTTTCCCGGGAAGATGAAGTCAAAGAGCGACCACAGCTCTCGGAGGTTATTTTGCATCGGTGAGCCAGACAGAATGATCCGATGAGGGGTGCGAAACTATTTGAGGAAAGGAAGCACCTTTTTATTAAATTTACCTTTTAGCAATCGCCATTCCTACCCTAAAGATC
+
BCCCCFFFFFFFGGGGGGGGGGHHHHHHHHHGGGGHHHGHHHHHGGGGGGGGGHHHHHHHHHHHHHHHHHHHGHHHGHHHHHHHHHHHHHHGGGGGGHHHHHHHHHHHHHHHGGGGGHHHHHHGHGGGGGGHHHHHHHHGHHGGGGGHHHHHHGHHHHHHHHHHHGGGHHHGGECGGGGGGGGGGGGGGFFGGGGGGGGGGFFFFFFFFFFFFFFFFFFFFFFFFFFFFFFFFFFFFFFFFFFFFFFFFFF
@M05620:45:000000000-G6HP7:1:1101:14446:8792 1:N:0:99
ATCTCTATCTCCTAAAAACCTGTTTAGATTTGGAGATAGACCTTCAGGTTTTTCATCATTTTCTGCATGAATTATACATTGACCACGTGGTCAGTTTGCAGCATTCTGTTATTTTGTTTGACAGAGTGTCTTGTTGAGAACATATGTAGGACATGATTTTTTCCTGCAACAGGGAAAATAAAGTATAAGTTTTAAAGATTTATTCTTTAATAAAGGATCTCAAAGCCAGCTTTAGAAAAAGGAAGAAAGGG
+
CCCCCFFFFFFFGGGGGGGGGGHHHHHHHHHHHHHHHHHHHHHHHHHHHHHGGHHHHHIIHHHIHHHHHHHHHHHHHHHHHHHHHHGHHGHHGHHHHHHGHHFHHHHHHHHHHHHHHHHHGHHHHHGHHHHHHHHHGHGHHGHGHHHHHHHHHHHHHHHHHGHHHHHGHHGHHGGHHGHHHHHFHHHHGGHHHHHGHHHHHHHHHHHHHHHHHGHHGHHHHGHFHHHHHGHHHGHHHGHGGGHGHHHFHHG
@M05620:45:000000000-G6HP7:1:1101:12594:8809 1:N:0:99
CATCCTGACCCTGAAGTACCCCATTGAGCATGGCATCGTCACCAACTGGGACGACATGGAGAAGATCTGGCACCACACCTTCTACAACGAGCTGCGCGTGGCCCCGGAGGAGCACCCAGTGCTGCTGACCGAGGCCCCCCTGAACCCCAAGGCCAACAGAGAGAAGATGACTCAGGTGAGGCTCGGCCGACGCCCGTGCTCCTCCCGTCCTTTCCCCAGTCATTTTCTGCCCGGCTTGATTTCTGACATTA
+
CBCCCFFFFFFFGGGGGGGGGGGHHHHHHHHHHHHHHGHHHGHHHGHHHHHHGGGGGHHHHHHHHHHHHHHHHGHHHGGHHHHHHHHHGGGGGHHGGGEFGGHHGGGGGGGGHGHHGGHGHHHHHHGHHHGGGGGGGGGGGGHHHHGGGGHGHHGGGGGGGGGGGGGFGGGGGGGGGGGGGGGGFFFFFFFFFFFFFFFFFFFFFFFEDFFFFFFFFFFFFFFFFFFFFFFFFFFFFFFFFFFFFFFFFF/
@M05620:45:000000000-G6HP7:1:1101:4495:8820 1:N:0:99
AGATTACTGCAACAGTTCCCCCTGGACCTGGAAAAGTTTCTTGCCTGGCTTACAGAAGCTGAAACAACTGCCAATGTCCTACAGGATGCTACCCGTAAGGAAAGGCTCCTAGAAGACTCCAAGGGAGTAAAAGAGCTGATGAAACAATGGCAAGTAAGTCAGGCATTTCCGCTTTAGCACTCTTGTGGATCCAATTGAACAATTCTCAGCATTTGTACTTGTAACTGACAAGCCAGGGACAAAACAAAGAT
+
BBCBCFFFFFFFGGGGGGGGGGGGHHHHHHHGGGHHFHHHHHHHHHHHHHHHHHHHHHHHHHHHHHGHHHHHHHHHGGHHHHHHHHHHHHHHHHGGGGHHGHGHHHHHGHHHHHHGHHHHGGHGGHGGHGHHHGHHHHFHHGHGFHHHHHHHGGHHGHHHFHHHHHHHHHGGGGGGHHGHHHHHHGHGHHHHGHHHHFGGGGHHHHHHHHHHHHHGFHHGHFHHHHHHGECGHGGGGGGGGFFGGGFGGGF
@M05620:45:000000000-G6HP7:1:1101:15128:8876 1:N:0:99
TACCTGTACTGGGGAAGCAATCGCCATTCCTACCCTAAAGATCGGAAGAGCACACGTCTGAACTCCAGTCACCGGCTATGATCTCGTATGCCGTCTTCTGCTTGAAAAAAAAAAAACATTACTTCTACCCTCTTCCCCCCTTCACCCCCCTTCCCCCCTAGCTCATCAAACTACTCTTCTTCTCTCCCTCCGCCCGTCACCCTCCCATCCTTTCCCCCATCCTTCTATTCCCATCTTTCTTCTTTCCCTTC
+
ABABBFFFFFFFGGGGGGGGGGGGGGGHHHHGGHHHHHFFHGHGGGFGGHHHHGHGHHHGFGHHHHHHHHHHHGGGGGHHE44FGFFFHGHHGEGHGHHHHHHHHHHHGGG@>>////211111?111??1/01?><FFGG.C0DFHCGC-;GGHC.--./;009;00000:0/09;0B0000:00;9.;...;>--.../;9ADE.9;9/9;BFFB.-.;.///////9/////9///:///999//9/.
@M05620:45:000000000-G6HP7:1:1101:27100:8882 1:N:0:99
ATCTCTATCTCCTAAAAACCTGTTTAGATTTGGAGATAGACCTTCAGGTTTTTCATCATTTTCTGCATGAATTATACATTGACCACGTTCCAGCGTGGTCAGTTTGCAGCATTCTGTTATTTTGTTTGACAGAGTGTCTTGTTGAGAACATATGTAGGACATGATTTTTTCCTGCAACAGGGAAAATAAAGTATAAGTTTTAAAGATTTATTCTTTAATAAAGGATCTCAAAGCCAGCTTTAGAAAAAGGA
+
BCBCCFFFFFFFGGGGGGGGGGHHHHHHHHHHHGHHHHHHHHHHHHHHHHHGGHHHHIHIHHHHHHHHHHHHHHHHHHHHHHHHHHGHHHHHHHGGGGHHHHHHHHHHHHHHHHHHHHHHHHHHHHHHHHHHHHHHHHHHHHHHHHHHHHHHHHHHHHHHHHHHHHHHHGHHHHHHHHHHHGGHHHHHHHHHHHHHHGHHHHHHHHHHHHHHHHHHHHHHHHHHHHHHHHHHHHHHHGHHHHHFGGFHGGH
@M05620:45:000000000-G6HP7:1:1101:27096:8901 1:N:0:99
ATCTCTATCTCCTAAAAACCTGTTTAGATTTGGAGATAGACCTTCAGGTTTTTCATCATTTTCTGCATGAATTATACATTGACCACGTTCCAGCGTGGTCAGTTTGCAGCATTCTGTTATTTTGTTTGACAGAGTGTCTTGTTGAGAACATATGTAGGACATGATTTTTTCCTGCAACAGGGAAAATAAAGTATAAGTTTTAAAGATTTATTCTTTAATAAAGGATCTCAAAGCCAGCTTTAGAAAAAGGA
+
CCDDDFFFFFFFGGGGGGGGGGHHHHHHHHHHHHHHHHHHHHHHHHHHHHHGGHHHHIHHHHIHIHHHHHHHHHHHHHHHHHHHHHGHHHHHHHGGGGHHHHHHHHHHHHHHHHHHHHHHHHHHHHHHHHHHHHHHHHHHHHHHHHHHHHHHHHHHHHHHHHHHHHHHHGHHHHHHHHHHHGGHHHHHHHHHHHHHHHHHHHHHHHHHHHHHHHHHHHHHHHHGHHHHHGHHHHHHHGHHHHHFHHHHGGH
@M05620:45:000000000-G6HP7:1:1101:5941:8903 1:N:0:99
AAACCAAGCAGACACTCACCGCTCCCTCGCCACAGGCCAATAGTTTGTCCTCACTGAGTTGGCAACAAGTGGCTGCTGTGGCTGCCATTTTTCTGGTGATGGCCATCAGCTCCGACGAGGTCAGCTGGGGGGCTTTCTTTGTGTAAGCAACGAGAAACCTGAAAGAAGCATTTTTTAACTAAGTCCTGCTGAGTCATTCATGAGTTTTTAGCCGCCTTGCTTCTTCTCACAGACTCTCTACTCTCATGCCA
+
CCCCCCCFCFFFGGGGGGGGGGGGGGHHGGGGGHHHGGHHHHHHHHHHHHHHHHHHHHHHHHHHHHHHHGHHGHGGHHHHHHHGGHHHHHHHHHHHHHHHHHHHHHHHHHHHHGGGGGGGFHHHHHHHGGGGGGGGGGGGGGGGGGFFFFFFFFFFFFFFFFFFFFFFFFFFFFFFFFFFFFFFFFFFFFFFFFFBFFFFFFFFFFFFFFFFFFFFFFFFFFFFFFFFFFFFFFFFFFFFFFFFFFFFFFB
@M05620:45:000000000-G6HP7:1:1101:24088:8909 1:N:0:99
ATCTCTATCTCCTAAAAACCTGTTTAGATTTGGAGATAGACCTTCAGGTTTTTCATCATTTTCTGCATGAATTATACATTGACCACGTTCCAGCGTGGTCAGTTTGCAGCATTCTGTTATTTTGTTTGACAGAGTGTCTTGTTGAGAACATATGTAGGACATGATTTTTTCCTGCAACAGGGAAAATAAAGTATAAGTTTTAAAGATTTATTCTTTAATAAAGGATCTCAAAGCCAGCTTTAGAAAAAGGA
+
CCCCCFFFFFFFGGGGGGGGGGHHHHHHHHHHHHHHHHHHGHHHHHHHHHHGGHHHHHHIIIHHIHHHHHHHHHHHHHHHHHHHHHGHHHHHHGGFGGHHHHHHHHHHHHHHHHHHHHHHHHHHHHHHGGHHHHHHHHHHHHHHHHGHHHHHHHHHHHHHHHHHHHHHHGHHHHHHHHHHHGGHHHGHHHHHHHHHHHHHHHHHHHHHHHHHHHHHHGHHHHGHHHHHHHHGHHHHHGHHHHHGHHHHGGH
@M05620:45:000000000-G6HP7:1:1101:26733:8929 1:N:0:99
TACCTGTACTGGGGAAGCAATCGCCATTCCTACCCTAAAGATCGGAAGAGCACACGTCTGAACTCCAGTCACCGGCTATGATCTCGTATGCCGTCTTCTGCTTGAAAAAAAAAAAAAAAACAATTCATATAGAAAAAACAGCTTAAAAAAAAAAAGATAAAATATATAAGGCATACAATCATAATCAACGAAAGATAATCAGAATAAGCAATAAGTACTCATCACAAAATACATAAAATAAATGAAATAAT
+
CCCDCFFFFFFFGGFGGGGGGGGGGGGHHHHHHHHHHHHHHHHHGGGGHHHHHHHGGHHGHGHHHHHHHHGHHGGGGGHHHH4FHHFGHHHHGEGHGHHHHHHHHHHHHGG/CB>/<</-.<>111111100<00/.-../.0000000------..0000000;;00000/.00:000000000000/....9/:0:0000000000;0/0:0000000::0000:..000000:0::000000000000
@M05620:45:000000000-G6HP7:1:1101:24089:8931 1:N:0:99
ATCTCTATCTCCTAAAAACCTGTTTAGATTTGGAGATAGACCTTCAGGTTTTTCATCATTTTCTGCATGAATTATACATTGACCACGTTCCAGCGTGGTCAGTTTGCAGCATTCTGTTATTTTGTTTGACAGAGTGTCTTGTTGAGAACATATGTAGGACATGATTTTTTCCTGCAACAGGGAAAATAAAGTATAAGTTTTAAAGATTTATTCTTTAATAAAGGATCTCAAAGCCAGCTTTAGAAAAAGGA
+
CCCCCFFFFFFFGGGGGGGGGGHHHHHHHHHHHGHHHHHHHHHHHHHHHHHGGHHHHHHIHIHHHHHHHHHHHHHHHHHHHHHHHHGHHHHHHHGFGGHHHHHHHHHHHHHHHHHHHHHHHHHHHHHHHHHHHHHHHHHHHHHHHHHHHFHHHHHHHHHHHHHHHHHHHGHHHHHHHHHHHGGHHHHHHHHHHHHFHGHHHHHHHHHHHHHHHHHHHHHHHHHHCGHHHGHFHHHHHGHHHHHHHHHHGGH
@M05620:45:000000000-G6HP7:1:1101:9746:8963 1:N:0:99
ATCTCTATCTCCTAAAAACCTGTTTAGATTTGGAGATAGACCTTCAGGTTTTTCATCATTTTCTGCATGAATTATACATTGACCACGTTCCAGCGTGGTCAGTTTGCAGCATTCTGTTATTTTGTTTGACAGAGTGTCTTGTTGAGAACATATGTAGGACATGATTTTTTCCTGCAACAGGGAAAATAAAGTATAAGTTTTAAAGATTTATTCTTTAATAAAGGATCTCAAAGCCAGCTTTAGAAAAAGGA
+
AAABBFFFFFFFGGGGGGGGGGHHHHHHHHHHHHHHHHHHHHHHHHHHHHHGGHHHHHHHHHHHHHHHHGHHHHHHHHHHHHHHHHGHHHHHHHGGFGHHHHHHHHHHFHHHHHHHHHHHHHHHHHHHHHHFHHHHHHHHHHHHHHHHHHHHHHHHHHHHHHHHHHHHHGHHHHGHHHHHHGGHGHHHFGHHHGHHHGHHHHFHHHHHHGHHHHHHHHHHHHGHHHHHHFHFHFHHHGGHHHHHHBGHDGC
@M05620:45:000000000-G6HP7:1:1101:3733:8967 1:N:0:99
AAACCAAGCAGACACTCACCGCTCCCTCGCCACAGGCCAATAGTTTGTCCTCACTGAGTTGGCAACAAGTGGCTGCTGTGGCTGCCATTTTTCTGGTGATGGCCATCAGCTCCGACGAGGTCAGCTGGGGGGCTTTCTTTGTGTAAGCAACGAGAAACCTGAAAGAAGCATTTTTTAACTAAGTCCTGCTGAGTCATTCATGAGTTTTTAGCCGCCTTGCTTCTTCTCACAGACTCTCTACTCTCATGCCA
+
CCCCCCCFCFFFGGGGGGGGGGGGGGHHGGGGGHHHGGHHHGHHHHHHHHHHHHHHHHHHHHHHHHHHHHHHGHGGHHHHHHHGGHHHHHHHHHHHHHHHHHHHHHHHHHHHHGGGGGGGGHHHHHHHGGGGGGGGGGGGGGGGGGFFFFFFFFFFFFFFFFFFFFFFFFFFFFFFFFFFFFFFFFFFFFFFFFFFFFFFFFFFFFFFFFFFFFFFFFFFFFFFFFFFFFFFFFFFFFFFFFFFFFFFFFF
@M05620:45:000000000-G6HP7:1:1101:3753:8977 1:N:0:99
AAACCAAGCAGACACTCACCGCTCCCTCGCCACAGGCCAATAGTTTGTCCTCACTGAGTTGGCAACAAGTGGCTGCTGTGGCTGCCATTTTTCTGGTGATGGCCATCAGCTCCGACGAGGTCAGCTGGGGGGCTTTCTTTGTGTAAGCAACGAGAAACCTGAAAGAAGCATTTTTTAACTAAGTCCTGCTGAGTCATTCATGAGTTTTTAGCCGCCTTGCTTCTTCTCACAGACTCTCTACTCTCATGCCC
+
3AABBA4CAFF>FBGBFGGGEEE?EEFFEGGGGGGFEFHGHHH5FGGHHHHFFHHHGFHHFGGHHHFHGGHHGHGGFCGHFGH1FHHHHHHBGG43@FGHFFGFHFFHFHHHH/EG/>/BEGHHH1GBFGG?BBGGFGGGFFGFGFBBFFFBFFFAFFFFFFFFFFFFF//BBFFB.FFFFFBFFFFEFB/9./BFFFFFFB//BFFFFEBBF.;BDFF/FFF/BF/BFFFBFFFFFFFFFFFFFFFFFF/
@M05620:45:000000000-G6HP7:1:1101:9741:8986 1:N:0:99
ATCTCTATCTCCTAAAAACCTGTTTAGATTTGGAGATAGACCTTCAGGTTTTTCATCATTTTCTGCATGAATTATACATTGACCACGTTCCAGCGTGGTCAGTTTGCAGCATTCTGTTATTTTGTTTGACAGAGTGTCTTGTTGAGAACATATGTAGGACATGATTTTTTCCTGCAACAGGGAAAATAAAGTATAAGTTTTAAAGATTTATTCTTTAATAAAGGATCTCAAAGCCAGCTTTAGAAAAAGGA
+
DDDDDFFFFFFFGGGGGGGGGGHHHHHHHHHHHHHHHHHHHHHHHHHHHHHGGHHHHIHHHHIIHHHHHHHHHHHHHHHHHHHHHHGHHHHHHHGGGGHHHHHHHHHHHHHHHHHHHHHHHHHHHHHHHHHHHHHHHHHHHHHHHHHHHHHHHHHHHHHHHHHHHHHHHGHHHHHHHHHHHGGHHHHHGHHHHHHHHHHHHHHHHHHHHHHHHHHHHHHHHHHHHHHHHHHHHHHHHGHHHHGHHGHHDGH
@M05620:45:000000000-G6HP7:1:1101:7416:8999 1:N:0:99
CATCCTGACCCTGAAGTACCCCATTGAGCATGGCATCGTCACCAACTGGGACGACATGGAGAAGATCTGGCACCACACCTTCTACAACGAGCTGCGCGTGGCCCCGGAGGAGCACCCAGTGCTGCTGACCGAGGCCCCCCTGAACCCCAAGGCCAACAGAGAGAAGATGACTCAGGTGAGGCTCGGCCGACGCCCGTGCTCCTCCCGTCCTTTCCCCAGTCATTTTCTGCCCGGCTTGATTTCTGACATTA
+
DDDDCFFFFFFFGGGGGGGGGGGHHHHHHHHHHHHHHGHHHGHHHGHHHHHHGGGGGHHHHHHHHHHHHHHHHGHHHGGHHHHHHHHHGGGGGHHGGGGGGGHHGGGGGGGGHHHHGGHGHHHHHHHHHHGGGGGGGGGGGGHHHHGGGGHGHHGGGGGGGGGGGGGGGGGGGGGGHGGGGGGGFFFFFFFFFFFFFFFFFFFFFFFFFFFFFFFFFFFFFFFFFFHFFFFFFFFFFFFFFFFFFFFFFF:
@M05620:45:000000000-G6HP7:1:1101:7403:9011 1:N:0:99
CATCCTGACCCTGAAGTACCCCATTGAGCATGGCATCGTCACCAACTGGGACGACATGGAGAAGATCTGGCACCACACCTTCTACAACGAGCTGCGCGTGGCCCCGGAGGAGCACCCAGTGCTGCTGACCGAGGCCCCCCTGAACCCCAAGGCCAACAGAGAGAAGATGACTCAGGTGAGGCTCGGCCGACGCCCGTGCTCCTCCCGTCCTTTCCCCAGTCATTTTCTGCCCGGCTTGATTTCTGACATTA
+
BABCCFFFFFFFGGGGGGGGGGGHHHGHHHHHHHHHHGHHHGHHHGHHHHHHGGGGGHHHHHHHHHHHHHHHHGHHHGGHHHHHHHHHGGGGGHHGGGGGGGHHGGGGGGGGHHHHGGHHHHHHHHHHHHGCGGGGGGGGGGGHHHGGGDHGHH?EGGGGGGGGFGGGGGGGGGGGGGGGGGGGFFFFFFFFFFFFCFFFFFFFFFFFFFFFFFFFFFFBFBFFFFFFFFFFFFFFF;;FFFFFF9BBFF/
@M05620:45:000000000-G6HP7:1:1101:5766:9012 1:N:0:99
CATCCTGACCCTGAAGTACCCCATTGAGCATGGCATCGTCACCAACTGGGACGACATGGAGAAGATCTGGCACCACACCTTCTACAACGAGCTGCGCGTGGCCCCGGAGGAGCACCCAGTGCTGCTGACCGAGGCCCCCCTGAACCCCAAGGCCAACAGAGAGAAGATGACTCAGGTGAGGCTCGGCCGACGCCCGTGCTCCTCCCGTCCTTTCCCCAGTCATTTTCTGCCCGGCTTGATTTCTGACATTA
+
DDDDDFFFFFFFGGGGGGGGGGGHHHHHHHHHHHHHHGHHHGHHHGHHHHHHGGGGGHHHHHHHHHHHHHHHHGHHHGGHHHHHHHHHGGGGGHHGGGGGGGHHGGGGGGGGHHHHGGHHHHHHHHHHHHGGGGGGGGGGGGHHHHGGGGHGHHGGGGGGGGGGGGGGGGGGGGGGGGGGGGGGFFFFFFFFFFFFFFFFFFFFFFFFFFFFFFFFFFFFFFFFFFHFHFFFFFFFFFFFFFFFFFFFFF:
@M05620:45:000000000-G6HP7:1:1101:5778:9032 1:N:0:99
CATCCTGACCCTGAAGTACCCCATTGAGCATGGCATCGTCACCAACTGGGACGACATGGAGAAGATCTGGCACCACACCTTCTACAACGAGCTGCGCGTGGCCCCGGAGGAGCACCCAGTGCTGCTGACCGAGGCCCCCCTGAACCCCAAGGCCAACAGAGAGAAGATGACTCAGGTGAGGCTCGGCCGACGCCCGTGCTCCTCCCGTCCTTTCCCCAGTCATTTTCTGCCCGGCTTGATTTCTGACATTA
+
BABBBFFFFFFFGFGGGGGGGGGHHGGGHHHFGHFHHGHHHGHHHGHHGHHHGGGGGFFHHHGCHHHHHHHHHGHHHGGHHHHGHHEHFGGGGHHGGGGGGGHHGGCDC?//FFHHGGHHGHGHHH1GGHDGGGDGGGGGGEHGHHGGFGHACG?AGFGGGGGEFFGGFBCFGGFFGFFFFEGGFCFDFAF;FFF-;.;AFBFFFFFFFFDFBFFFFFAFF/;BFB///;BF.>@->=.BFFBF//9BBF/
@M05620:45:000000000-G6HP7:1:1101:6586:9037 1:N:0:99
CATCCTGACCCTGAAGTACCCCATTGAGCATGGCATCGTCACCAACTGGGACGACATGGAGAAGATCTGGCACCACACCTTCTACAACGAGCTGCGCGTGGCCCCGGAGGAGCACCCAGTGCTGCTGACCGAGGCCCCCCTGAACCCCAAGGCCAACAGAGAGAAGATGACTCAGGTGAGGCTCGGCCGACGCCCGTGCTCCTCCCGTCCTTTCCCCAGTCATTTTCTGCCCGGCTTGATTTCTGACATTA
+
BBBBBFFFFFFFGGGGGGGGGGGHHGHHHHHHHHHHHGHHHGHHHGHHHHHHGGGGGHHGHHHHHFHHHHHHHGHHGGGHHHHFHHHHGGGGGHHGGGEEGGHHGGGGGCGGGHHHGGHFHHHHHHGHHHCDGGGGGGGGGGGHHHGGGGGGHHGGGGGGGGGGGGGGGGGGFGFFFFGGGGGGFFEDBFFFFFFF-9;99FFFFFFFFFFFFFFFFFF;B/BFFFFFFFFFFAF;>=AFFFFEBBF/FF/
@M05620:45:000000000-G6HP7:1:1101:3647:9076 1:N:0:99
TACCTGTACTGGGGAAGCAATCGCCATTCCTACCCTAAAGATCGGAAGAGCACACGTCTGAACTCCAGTCACCGGCTATGATCTCGTATGCCGTCTTCTGCTTGAAAAAAAAAAAAGAGGTAAGCTGGGGGTCTTTCTTTGTGTCAGCCCAGAGAAAACTGAAAGCCGCATTTTTTCACTCCGTCCTGCTGAGTCTTTACTGACTTTTTAGCGGCGTTGCTTATTCTCACAGACTCTCTACTATCATGACA
+
CCCCCFFFFFFFGGGGGGGGGGGGGGGHHHHFGHHHHHHHGHHHGGGGHHHHHHHGGGHGHFHHHHHGHFHHHGGGGGHHHFGHHHGDHHHGGGGHGHHHGHHHHHHHGGCED@D<//@/11111110/@--.0=0<0<0=0/<=000/.<CC.:00:/0C0000/;9-9CD00;;/0900/99.9.90009.0000900;9000;0:0./09---9--.;099;9000000:.;0000:000;000;000
@M05620:45:000000000-G6HP7:1:1101:27432:9081 1:N:0:99
ATCTCTATCTCCTAAAAAGGAAGAAAGGGGAGGGAAGATCGGAAGAGCACACGTCTGAACTCCAGTCACCGGCTATGATCTCGTATGCCGTCTTCTGCTTGAAAAAAAAAAAAACAACTACAGACCATCCTATACCCCCCTTCCCTCTCCTTCCCTCAAAAATGCTCAAGTCCCCAGTGCTCTCTTCCCACGTCGTACTCCCACCCACACTATATTCCCTCATGCAGTCCTCTTCTATCCGAATATCCTAC
+
CCCCCFFFFFFFGGGGGGEGGGHGHHHHGGFGGGGHFHHHHGGGGHHHHHHHGHHHGHHHHHHHHHHHHHGGGGGHHGGFHHHGGHHHHGFGHGHHHHHHHHHHHHGGCGF>//////1111110.011<1111==<<<--.///0////00;//0/9000..0000000000/9/9/000;0:00;0/0.-..--.:./;./..:....//////;:///./////9//9;////////.;...:///9/
@M05620:45:000000000-G6HP7:1:1101:22969:9082 1:N:0:99
CATCCTGACCCTGAAGTACCCCATTGAGCATGGCATCGTCACCAACTGGGACGACATGGAGAAGATCTGGCACCACACCTTCTACAACGAGCTGCGCGTGGCCCCGGAGGAGCACCCAGTGCTGCTGACCGAGGCCCCCCTGAACCCCAAGGCCAACAGAGAGAAGATGACTCAGGTGAGGCTCGGCCGACGCCCGTGCTCCTCCCGTCCTTTCCCCAGTCATTTTCTGCCCGGCTTGATTTCTGACATTA
+
CDEEDFFFFFFFGGGGGGGGGGGHHHHHHHHHHHHHHGHHHGHHHGHHHHHHGGGGGHHHHHHHHHHHHHHHHGHHHGGHHHHHHHHHGGGGGHHGGGGGGGHHGGGGGGGGHHHHGGHHHHHHHHHHHHGGGGGGGGGGGGGHHHGGGGHGHHGGGGGGGGGGGGGGGGGGGGGGHGGGGGGGFFFFFFFFFFFF@DFFFFFFFFFFFFFFFFFFFFFFFFFFFFFFFFFFFFFFFFFFFFFFFFFFFF1
@M05620:45:000000000-G6HP7:1:1101:21393:9119 1:N:0:99
AAACCAAGCAGACACTCACCGCTCCCTCGCCACAGGCCAATAGTTTGTCCTCACTGAGTTGGCAACAAGTGGCTGCTGTGGCTGCCATTTTTCTGGTGATGGCCATCAGCTCCGACGAGGTCAGCTGGGGGGCTTTCTTTGTGTAAGCAACGAGAAACCTGAAAGAAGCATTTTTTAACTAAGTCCTGCTGAGTCATTCATGAGTTTTTAGCCGCCTTGCTTCTTCTCACAGACTCTCTACTCTCATGCCA
+
DDDDDCCFCFFFGGGGGGGGGGGGGGHHGGGGGHHHGGHHHHHHHHHHHHHHHHHHHHHHHHHHHHHHHHHHGHGGHHHHHHHGGHHHHHHHHHHHHHHHHHHHHHHHHHHHHGGGGGGGGHHHHHHHGGGGGGGGGGGGGFGFGGFFFFFFFFFFFFFFFFFBFFFFFFFFFFHFFFFFFFFFFFFFFFFBF:FFFFFFFFF0FFFFEEFFFDFFFFFFFFFFFFFFFFFFFFFFFFFBFFFBFFFBFF0
@M05620:45:000000000-G6HP7:1:1101:13488:9128 1:N:0:99
TACCTGTACTGGGGAAGCATTTGAATATCCCCCCATGGTGATGGGGACGGAGAACTGCTCCATAAACACAGGCAACGTGCCTAACTTTCCCGGGAAGATGAAGTCAAAGAGCGACCACAGCTCTCGGAGGTTATTTTGCATCGGTGAGCCAGACAGAATGATCCGATGAGGGGTGCGAAACTATTTGAGGAAAGGAAGCACCTTTTTATTAAATTTACCTTTTAGCAATCGCCATTCCTACCCTAAAGATC
+
CCCCCFFFFFFFGGGGGGGGGGHHHHHHHHHGGGGHHHGHHHHHHGGGGGGGGHHHHHHHHHHHHHHHHHHHGHHHGHHHHHHHHHHHHHHGGGGGGHHHHHGGHHHHHHHHGGGGGHHHHHHHHGGGGGEHHHHHHHHHHHGGGGGHHHHHHGHHHHHHHHHHHGGGHHHGGCEGGGGGGGGGGGGGGGFGGGGGGGGFFFFFFFFFFFFFFFFFFFFFFFFFFFFFFFFFFFFFFFFFBFFFFFFFFFF
@M05620:45:000000000-G6HP7:1:1101:3681:9146 1:N:0:99
ATCTCTATCTCCTAAAAACCTGTTTAGATTTGGAGATAGACCTTCAGGTTTTTCATCATTTTCTGCATGAATTATACATTGACCACGTTCCAGCGTGGTCAGTTTGCAGCATTCTGTTATTTTGTTTGACAGAGTGTCTTGTTGAGAACATATGTAGGACATGATTTTTTCCTGCAACAGGGAAAATAAAGTATAAGTTTTAAAGATTTATTCTTTAATAAAGGATCTCAAAGCCAGCTTTAGAAAAAGGA
+
ABCBCFFFFFFFGGGGGGGGGGGHHHHHHHHHHGHHHHHHHHHHHHHHHHHGGHHHHHHHHHIHIHGHHHHHHHHHHHHHHGHHGHGHHHHHHHGFGGHHHHHHHHHHHHHHHHHHHHHHHHHHHHHHHHHHHHHHHHHHHHHHGHFHHHHHHHHGHHHHHHHHHHHHHGHHHHHHHHHHHGGGHHHHHGHGGHHHGFGHHHHHHHHHHHHHHHHHGGHHHGHHHHHHHFGHHHHHHGHHHHHHFHHHGGH
@M05620:45:000000000-G6HP7:1:1101:3700:9156 1:N:0:99
ATCTCTATCTCCTAAAAACCTGTTTAGATTTGGAGATAGACCTTCAGGTTTTTCATCATTTTCTGCATGAATTATACATTGACCACGTTCCAGCGTGGTCAGTTTGCAGCATTCTGTTATTTTGTTTGACAGAGTGTCTTGTTGAGAACATATGTAGGACATGATTTTTTCCTGCAACAGGGAAAATAAAGTATAAGTTTTAAAGATTTATTCTTTAATAAAGGATCTCAAAGCCAGCTTTAGAAAAAGGA
+
CCCCCFFFFFFFGGGGGGGGGGHHHHHHHHHHHHHHHHHHHHHHHHHHHHHGGHHHHHHHIHIHHHHHHHHHHHHHHHHHHHHHHHGHHHHHHHGGGGHHHHHHHHHHHHHHHHHHHHHHHHHHHHHHHHHHHHHHHHHHHHHHHHHHHHHHHHHHHHHHHHHHHHHHHGHHHHHHHHHHHGGHHHHHHHHHHHHHHHHHHHHHHHHHHHHHHHHHHHHHHHHHHHHHHHHHHGHHHGHHHHHHHHHHGGH
@M05620:45:000000000-G6HP7:1:1101:25186:9168 1:N:0:99
CATCCTGACCCTGAAGTACCCCATTGAGCATGGCATCGTCACCAACTGGGACGACATGGAGAAGATCTGGCACCACACCTTCTACAACGAGCTGCGCGTGGCCCCGGAGGAGCACCCAGTGCTGCTGACCGAGGCCCCCCTGAACCCCAAGGCCAACAGAGAGAAGATGACTCAGGTGAGGCTCGGCCGACGCCCGTGCTCCTCCCGTCCTTTCCCCAGTCATTTTCTGCCCGGCTTGATTTCTGACATTA
+
CCCCCFFFFFFFGGGGGGGGGGGHHHHHHHHHHHHHHGHHHGHHHGHHHHHHGGGGGHHHHHHHHHGHHHHHHGHHHGGHHHHHHHHHGGGGGHHGGGGGGGHHGGGGGGGGHHHHGGHHHHHHHHHHHHGGGGGGGGGGGGHHHHGGGFHGHHGGGGGGGGGGGGGGGGGGGGGGGGGGGGGGFFFFFFFFFFFFFFDFFFFFFFF;DDDFFFFFFFFFFFFFFFFFFFFFFFFFFFFFFFFFF;FFBF0
@M05620:45:000000000-G6HP7:1:1101:3680:9168 1:N:0:99
ATCTCTATCTCCTAAAAACCTGTTTAGATTTGGAGATAGACCTTCAGGTTTTTCATCATTTTCTGCATGAATTATACATTGACCACGTTCCAGCGTGGTCAGTTTGCAGCATTCTGTTATTTTGTTTGACAGAGTGTCTTGTTGAGAACATATGTAGGACATGATTTTTTCCTGCAACAGGGAAAATAAAGTATAAGTTTTAAAGATTTATTCTTTAATAAAGGATCTCAAAGCCAGCTTTAGAAAAAGGA
+
AABBBFFFFFFFGGGGGGGGGGHHHHHHHHHHHFHFHFHHHHHHHHHHHHHGGHGHHHHHHHHHEHHHHHFHHHHHHHHHHHHHHHGHHHHHHHGGGGHHHHHHHHHHHHHHHHHHHHHHHHHHHHHHHHHHHHHHHHHHHHHHGHHGHHHHHHHHHHGHHHHFHHHHHGHHHHHHGHHHGGGHHHHHBGHHHHGHHGGHHHFHHHGHHHHHHHHHHFHGGHHFGGHHFDGHHHHHHGHHHHGGHHGHFGB
@M05620:45:000000000-G6HP7:1:1101:15092:9174 1:N:0:99
ATCTCTATCTCCTAAAAACCTGTTTAGATTTGGAGATAGACCTTCAGGTTTTTCATCATTTTCTGCATGAATTATACATTGACCACGTTCCAGCGTGGTCAGTTTGCAGCATTCTGTTATTTTGTTTGACAGAGTGTCTTGTTGAGAACATATGTAGGACATGATTTTTTCCTGCAACAGGGAAAATAAAGTATAAGTTTTAAAGATTTATTCTTTAATAAAGGATCTCAAAGCCAGCTTTAGAAAAAGGA
+
CCCCCFFFFFFFGGGGGGGGGGHHHHHHHHHHHHHHHHHHHHHHHHHHHHHGGHHHHHHHHHHHHHHHHHHHHHHHHHHHHHHHHHGHHHHHHHGGGGHHHHHHHHHHHHHHHHHHHHHHHHHHHHHHHHHHHHHHHHHHHHHHHHHHHHHHHHHHHHHHHHHHHHHHHGHHHHHHHHHHHGGHHHHHHHHHHHHHHHHHHHHHHHHHHHHHHHHHHHHHHHGHGHGHHHHHHHHHHGHHHHHHHHHHGGH
@M05620:45:000000000-G6HP7:1:1101:24667:9190 1:N:0:99
ATCTCTATCTCCTAAAAACCTGTTTAGATTTGGAGATAGACCTTCAGGTTTTTCATCATTTTCTGCATGAATTATACATTGACCACGTTCCAGCGTGGTCAGTTTGCAGCATTCTGTTATTTTGTTTGACAGAGTGTCTTGTTGAGAACATATGTAGGACATGATTTTTTCCTGCAACAGGGAAAATAAAGTATAAGTTTTAAAGATTTATTCTTTAATAAAGGATCTCAAAGCCAGCTTTAGAAAAAGGA
+
BBAABFFFFFFFGGGGGGGGGFDGHHHHHHHHHFEFFGHGHHHHHHHHHHHEGHHHGGHHHHHHGHHHHGHHGHHHHHHHHHHHHHGHHHHHGHGGGGHHFEFGHHHFHHHHHHHHGHHHHHHHFGGHHHHHHHFGFHHHHFGGHGGHHHGHDHFGGHHHHHHHFHHHHGGHHHHHGHHHHGGHHHHHHHGGHHHHHGHHHHGHHFHHHHGHHHHHHHGHHGHHFHHHHHHHHHHHHGHHHFFGFFGHGGE
@M05620:45:000000000-G6HP7:1:1101:15093:9194 1:N:0:99
ATCTCTATCTCCTAAAAACCTGTTTAGATTTGGAGATAGACCTTCAGGTTTTTCATCATTTTCTGCATGAATTATACATTGACCACGTTCCAGCGTGGTCAGTTTGCAGCATTCTGTTATTTTGTTTGACAGAGTGTCTTGTTGAGAACATATGTAGGACATGATTTTTTCCTGCAACAGGGAAAATAAAGTATAAGTTTTAAAGATTTATTCTTTAATAAAGGATCTCAAAGCCAGCTTTAGAAAAAGGA
+
BAABBFFFFFFFGGGGGGGGGGHHHHHHHHHHHFHHHHHGHHHHHHHHHHGGGHHHHHHHHHHHHHHHHHHHHHHHHHHHHHHHHHGHHHHHHHGGGGHHHHHHHHHHHHHHHHHHHHHHHHHHHHHHHHHHHHHHHHHHHHHHHHHHHHHHHHHHHHHHHHHHHHHHHGHHHHHHHHHHHGGHHHHHGHHGHHHHHGHHHHGHHHHHHHHHHHHHHHHHHHHHHHHHHGGHHHHHHGGHHHGHHGHHGGH
@M05620:45:000000000-G6HP7:1:1101:6285:9198 1:N:0:99
AAACCAAGCAGACACTCACCGCTCCCTCGCCACAGGCCAATAGTTTGTCCTCACTGAGTTGGCAACAAGTGGCTGCTGTGGCTGCCATTTTTCTGGTGATGGCCATCAGCTCCGACGAGGTCAGCTGGGGGGCTTTCTTTGTGTAAGCAACGAGAAACCTGAAAGAAGCATTTTTTAACTAAGTCCTGCTGAGTCATTCATGAGTTTTTAGCCGCCTTGCTTCTTCTCACAGACTCTCTACTCTCATGCCA
+
CCCCCBBFCFFFGGGGGGGGGGGGGGHHGGGGGHHHGGHHHHHHHHHHHHHHHHHHHHHHHHHHHHHHHHHHGHGGHHHHHHHGGHHHHHHHHHHHHHHHHHHHHHHHHHHHHGGGGGGGGHHHHHHHGGGGGGGGGGGGGGGGGGFFFFFFFFFFFFFFFFFFFFFFFFFFFFFFFFFFFFFFFFFFFFFFFFFFFFFFFFFFFFFFFFFFFFFFFFFFFFFFFFFFFFFFFFFFFFFFFFFFFFFFFFF
@M05620:45:000000000-G6HP7:1:1101:24696:9201 1:N:0:99
ATCTCTATCTCCTAAAAACCTGTTTAGATTTGGAGATAGACCTTCAGGTTTTTCATCATTTTCTGCATGAATTATACATTGACCACGTTCCAGCGTGGTCAGTTTGCAGCATTCTGTTATTTTGTTTGACAGAGTGTCTTGTTGAGAACATATGTAGGACATGATTTTTTCCTGCAACAGGGAAAATAAAGTATAAGTTTTAAAGATTTATTCTTTAATAAAGGATCTCAAAGCCAGCTTTAGAAAAAGGA
+
11A1AFFFFFFFGGGGGBEEGGGFFGA133ABE1B1FFGHHGHHHHHFGGFFEFAFGFHDFFGGGEDEFHFHEHFDGFHFB1GECGEHGHHHHEEEEGHGHHDG@FFHHGHFHHDBB@GHFHFG0FFFFBDGHGGGHHDDEFGHFHHHHGGFFD>DFE1GFGGFHGHHHCHHHHGGFHHHFAFGFFGHBFGDGGHHHGFFDF1FFGGFHHHHHHHHHFGFDBFHFGGHGHHBGHCCCEHFGCC0;GGFC./
@M05620:45:000000000-G6HP7:1:1101:11918:9205 1:N:0:99
CATCCTGACCCTGAAGTACCCCATTGAGCATGGCATCGTCACCAACTGGGACGACATGGAGAAGATCTGGCACCACACCTTCTACAACGAGCTGCGCGTGGCCCCGGAGGAGCACCCAGTGCTGCTGACCGAGGCCCCCCTGAACCCCAAGGCCAACAGAGAGAAGATGACTCAGGTGAGGCTCGGCCGACGCCCGTGCTCCTCCCGTCCTTTCCCCAGTCATTTTCTGCCCGGCTTGATTTCTGACATTT
+
CCCCCFFFFFFFGFGGGGGGGGGGHH5GGGHHHHHHHGHHHGHHFGHHHHHFGCGGGHHHHHHHHHHHHHHHHGHHGGGHHHHHHHHHGGGGGHHGGGGGGFHHGGG?FGGGHHHHGGHHHHGHHHHHHHGFGGGGGGGGGGHHHHGGDDHGHHGGGGGFGEGEFGGGGGGGGGGGGGGFGEFGFFFFFFFFCFFF=AD.FFFFFFFEFFDFFFFFFFFFFBFFFFFFFEFF?-BFFAAFFFFF/;BBFF/
@M05620:45:000000000-G6HP7:1:1101:22973:9217 1:N:0:99
AGATTACTGCAACAGTTCCCCCTGGACCTGGAAAAGTTTCTTGCCTGGCTTACAGAAGCTGAAACAACTGCCAATGTCCTACAGGATGCTACCCGTAAGGAAAGGCTCCTAGAAGACTCCAAGGGAGTAAAAGAGCTGATGAAACAATGGCAAGTAAGTCAGGCATTTCCGCTTTAGCACTCTTGTGGATCCAATTGAACAATTCTCAGCATTTGTACTTGTAACTGACAAGCCAGGGACAAAACAAAGAT
+
AA>ABFFFFFFFGGGFGGGGGGGGHHHHHHHHHHHHHHHHHHHHHHHHHHHHHHHHHHHHHHHHHHHHHHHHHHHHHHHHHHHHHHHHHHFHGHGGGGHGHHFGHHHHGHHHHHHHHHHHHHHGGHGFHHGHHGHHHHGHHHHHHHHHHHHHHGHHHHHHHHHGHHHHHHGGGGGHHHHHHHHHHHHGHHHHHHHHHGBCHHHHHHHHHHHHHHHHGFHHHGFHHHHFFHFHHGGGGGGGGGGGGGGGGGG
@M05620:45:000000000-G6HP7:1:1101:26158:9225 1:N:0:99
CATCCTGACCCTGAAGTACCCCATTGAGCATGGCATCGTCACCAACTGGGACGACATGGAGAAGATCTGGCACCACACCTTCTACAACGAGCTGCGCGTGGCCCCGGAGGAGCACCCAGTGCTGCTGACCGAGGCCCCCCTGAACCCCAAGGCCAACAGAGAGAAGATGACTCAGGTGAGGCTCGGCCGACGCCCGTGCTCCTCCCGTCCTTTCCCCAGTCATTTTCTGCCCGGCTTGATTTCTGACATTA
+
CCCCCFFFFFFFGGGGGGGGGGGHHHHHHHHHHHHHHGHHHGHHHGHHHHHHGGGGGHHHHHHHHHHHHHHHHGHHHGGHHHHHHHHHGGGGGHHGGGGGGGHHGGGGGGGGHHHHGGHGHHHHHGHHHHGGGGGGGGGGGGHHHHGGGGHGHHGGGGGGGGGGGGGGGGGGGGGGGGGGGGGGFFFFFFFFFFFFDFFFFFFFFFFEFFDFFFFFFFFFFFFFFFFFFFFFFCFFFAFBFFFFFFFFFF0
@M05620:45:000000000-G6HP7:1:1101:15685:9262 1:N:0:99
AAACCAAGCAGACACTCACCGCTCCCTCGCCACAGGCCAATAGTTTGTCCTCACTGAGTTGGCAACAAGTGGCTGCTGTGGCTGCCATTTTTCTGGTGATGGCCATCAGCTCCGACGAGGTCAGCTGGGGGGCTTTCTTTGTGTAAGCAACGAGAAACCTGAAAGAAGCATTTTTTAACTAAGTCCTGCTGAGTCATTCATGAGTTTTTAGCCGCCTTGCTTCTTCTCACAGACTCTCTACTCTCATGCCA
+
CCCCCCCFCFFFGGGGGGGGGGGGGGHHGGGGGHHHGGHHHHHHHHHHHHHHHHHHHHHHHHHHHHHGHHHHGHGGHHHHHHHGGHHHHHHHHHHHHHHHHHHHHHHHHHHHHGGGGGGGGHHHHHHHGGGGGGGGGGGGGGGGGGFFFFFFFFFFFFFFFFFFFFFFFFFFFFFFFFFFFFFFFFFFFFFFFFFFFFFFFFFFFFFFFFFFFFFFFFFFFFFFFFFFFFFFFFFFFFFFFFFFFFFFFF0
@M05620:45:000000000-G6HP7:1:1101:8222:9283 1:N:0:99
ATCTCTATCTCCTAAAAACCTGTTTAGATTTGGAGATAGACCTTCAGGTTTTTCATCATTTTCTGCATGAATTATACATTGACCACGTTCCAGCGTGGTCAGTTTGCAGCATTCTGTTATTTTGTTTGACAGAGTGTCTTGTTGAGAACATATGTAGGACATGATTTTTTCCTGCAACAGGGAAAATAAAGTATAAGTTTTAAAGATTTATTCTTTAATAAAGGATCTCAAAGCCAGCTTTAGAAAAAGGA
+
CDCCCFFFFFFFGGGGGGGGGGHHHHHHHHHHHHHHHHHHHHHHHHHHHHHGGHHHHIHHHHIHIHHHHHHHHHHHHHHHHHHHHHGHHHHHHHGGGGHHHHHHHHHHHHHHHHHHHHHHHHHHHHHHHHHHHHHHHHHHHHHHHHHHHHHHHHHHHHHHHHHHHHHHHGHHHHHHHHHHHGGHHHHHGHHHHHHHHHHHHHHHHHHHHHHHHHHHHHHHHHHHHHHHHHHHHHHHHGHHHHHHHHHHGGH
@M05620:45:000000000-G6HP7:1:1101:21704:9297 1:N:0:99
AGATTACTGCAACAGTTCCCACTGGACCTGGAAAAGTTTCTTGCCTGGCTTACAGAAGCTGAAACAACTGCCAATGTCCTACAGGATGCTACCCGTAAGGAAAGGCTCCTAGAAGACTCCAAGGGAGTAAAAGAGCTGATGAAACAATGGCAAGTAAGTCAGGCATTGCCGCTTTAGCACTCTTGTGGATCCAATTGAACAATTCTCAGCATTTGTACTTGTAACTGACAAGCCAGGGACAAAACAAAGAT
+
BBBCCFFFFFFFGGGGGGGGGGHHHHHHHHHHHHHHHHHHHHHHHHHHHHHHHHHHHHHHHHHHHHHHHHHHHHHHHHHHHHHHHHHHHHFHHHGGGGHHHHHHHHHHGHHHHHHHHHHHHHHGGHGGHHHHHGHHHHGHHHHHHHHHHHHHHGHHHHHHHHHHHHHHHHGGGGGHHHHHHHHHHHHGHHHHGHHHHHFFHHHHHHHHHHHHHHHHHGHHHHHHHHHGHHHHHGGGGGGGGGGGGGGGGGF
@M05620:45:000000000-G6HP7:1:1101:6600:9300 1:N:0:99
CATCCTGACCCTGAAGTACCCCATTGAGCATGGCATCGTCACCAACTGGGACGACATGGAGAAGATCTGGCACCACACCTTCTACAACGAGCTGCGCGTGGCCCCGGAGGAGCACCCAGTGCTGCTGACCGAGGCCCCCCTGAACCCCAAGGCCAACAGAGAGAAGATGACTCAGGTGAGGCTCGGCCGACGCCCGTGCTCCTCCCGTCCTTTCCCCAGTCATTTTCTGCCCGGCTTGATTTCGACATTAG
+
CCCCCFFFFFFFGGGGGGGGGGGHHHGHHHHHHGHHHGHHHGHGHGHHHGHHGGGGGHHHHHHHFHHHHHHHHGHHHGGHHHHHHHHHGGGGGHHGGGFGGGHHGGGGGGGGGHHHGGHFHHHHHHHGHHGGGGGGGGGGGGHHHGGGGGHGHHGGGGGGGGGGFGFGGGGGGGGGGGGGGGGGFFFFFFFFFFFF=DDEFFFFFFFADDDBFFFFFFBFFFFFFFFFFEFEAFFFAD.BFFBF.9:9FB0
@M05620:45:000000000-G6HP7:1:1101:21723:9302 1:N:0:99
AGATTACTGCAACAGTTCCCACTGGACCTGGAAAAGTTTCTTGCCTGGCTTACAGAAGCTGAAACAACTGCCAATGTCCTACAGGATGCTACCCGTAAGGAAAGGCTCCTAGAAGACTCCAAGGGAGTAAAAGAGCTGATGAAACAATGGCAAGTAAGTCAGGCATTGCCGCTTTAGCACTCTTGTGGATCCAATTGAACAATTCTCAGCATTTGTACTTGTAACTGACAAGCCAGGGACAAAACAAAGAT
+
AAAABFFFFFFFGGGFGGGGGGHHHHHHHHHHHHHHHHHHHHHHHHHGHHHHHHHHHHHHHHGHHHHHHHHHHHHHHHHHHGHHHHHHHGFGHHGFFGHHHHFHHHHHGHHHGHHHHHHHHHHGGHGGHHHHGGHHHHHHHGHHHGHHHHHGHGHFHHHHHHFGHHHGHHGGGGGHEGHHHHHHHHHGHHHHGFHHHFGHHGGGHHHFHHHHHHHHHFHHHHHHHHGHHHHGGGGGGGGGGGGGGGGGFGG
@M05620:45:000000000-G6HP7:1:1101:8231:9303 1:N:0:99
ATCTCTATCTCCTAAAAACCTGTTTAGATTTGGAGATAGACCTTCAGGTTTTTCATCATTTTCTGCATGAATTATACATTGACCACGTTCCAGCGTGGTCAGTTTGCAGCATTCTGTTATTTTGTTTGACAGAGTGTCTTGTTGAGAACATATGTAGGACATGATTTTTTCCTGCAACAGGGAAAATAAAGTATAAGTTTTAAAGATTTATTCTTTAATAAAGGATCTCAAAGCCAGCTTTAGAAAAAGGA
+
AAABBF5FFFFFGGGGGGGGGGGHHHFHHGFHFHHHHHHHHGHHHFHHHHHGGGHHHHHHHHHHHGHHHHHHHHHHHHHHHHHHHHGFGHHHHHGGGGHHGHHHHHHGHHGHHHHHHHHHHHHHHHHHGHHHEHGHHHHHHHHHGHHHHHHHHHHHHHGGGHHHHHHHGFGHHHGHHHHHGEFFEGHHHEFGHHHFGGGHHGGFHHHHHHHHHHHHHHHHHHHFFGHHHGHHHHHHGGHHHHFFCCFADFH
@M05620:45:000000000-G6HP7:1:1101:24752:9319 1:N:0:99
ATCTCTATCTCCTAAAAACCTGTTTAGATTTGGAGATAGACCTTCAGGTTTTTCATCATTTTCTGCATGAATTATACATTGACCACGTGGTCAGTTTGCAGCATTCTGTTATTTTGTTTGACAGAGTGTCTTGTTGAGAACATATGTAGGACATGATTTTTTCCTGCAACAGGGAAAATAAAGTATAAGTTTTAAAGATTTATTCTTTAATAAAGGATCTCAAAGCCAGCTTTAGAAAAAGGAAGAAAGGG
+
BBBCCFFFFFFFGGGGGGGGGGHHHHHHHHHHHGHGHHHHHHHHHHHHGHHGGHHHHIIHIHIHIHHHHHHHHHHHHHHHHHHHHHGGGGHHGHHHHHHGHHHHHHHHHHHHHHHHHHHHGGHHHGFGHHHHHHHHGHGFHHHHHHGHHHGHFGHHHHHHHGHHHHHFHHHCGFGFHHHHHHHGHHHHHHHHHHHHHHHHHHHHHHHHGHHHHHHHHHHHHHHHHHHHHAGHHFHFGHHHGFFHHGHHHGG
@M05620:45:000000000-G6HP7:1:1101:21700:9321 1:N:0:99
AGATTACTGCAACAGTTCCCACTGGACCTGGAAAAGTTTCTTGCCTGGCTTACAGAAGCTGAAACAACTGCCAATGTCCTACAGGATGCTACCCGTAAGGAAAGGCTCCTAGAAGACTCCAAGGGAGTAAAAGAGCTGATGAAACAATGGCAAGTAAGTCAGGCATTGCCGCTTTAGCACTCTTGTGGATCCAATTGAACAATTCTCAGCATTTGTACTTGTAACTGACAAGCCAGGGACAAAACAAAGAT
+
BBABBFFFFFFFGGGFGGGGGGHHHHHHHHHGHHHHHHHHHHHHHHHHHHHGHHFHHHHHHHHHHHHHHHHHHHHHHHHHHHHHGHHHHHGHHHGGGGHHHHGHHHHHFHHHGHHHHHHHHHHGGHGFHHHHHGHHHHGHHHHHHHHHHHHHEFHHHHHHHHFHHHHHHHGGGGGHHHHHHHHHHFGGHHHHHHHHHHHFHHHHHHHHHHHHHHHHHFHGFGHHHHHBGFGHEFFGFGFGGGBCFGGFFGB
@M05620:45:000000000-G6HP7:1:1101:6607:9324 1:N:0:99
CATCCTGACCCTGAAGTACCCCATTGAGCATGGCATCGTCACCAACTGGGACGACATGGAGAAGATCTGGCACCACACCTTCTACAACGAGCTGCGCGTGGCCCCGGAGGAGCACCCAGTGCTGCTGACCGAGGCCCCCCTGAACCCCAAGGCCAACAGAGAGAAGATGACTCAGGTGAGGCTCGGCCGACGCCCGTGCTCCTCCCGTCCTTTCCCCAGTCATTTTCTGCCCGGCTTGTTTTCGCCATTAG
+
BAAABFFFFFFFGCFFGGGGGGEHHFGGHFHFAFGGG?HHGGHFAEHHGHHHF?FEEGHFFGHHHHHHHHHHGGHHFGGHHHHFHGHHEC1EE3FEGGGCGGHEEFC@FCAAHEHHGFFHGGHHHH1FGHCCCGGFGGFGGGGHHGGGA:GEGGEGGFF9;/F?FFBFFEFBBFFGB9CFGGEFFFEFC;=9B@D-99.ABF/BBE.EDDFF/9/9F.A9B/FFBFFF/;FFD-@>--.;;./-.;.9F//
@M05620:45:000000000-G6HP7:1:1101:24766:9332 1:N:0:99
ATCTCTATCTCCTAAAAACCTGTTTAGATTTGGAGATAGACCTTCAGGTTTTTCATCATTTTCTGCATGAATTATACATTGACCACGTGGTCAGTTTGCAGCATTCTGTTATTTTGTTTGACAGAGTGTCTTGTTGAGAACATATGTAGGACATGATTTTTTCCTGCAACAGGGAAAATAAAGTATAAGTTTTAAAGATTTATTCTTTAATAAAGGATCTCAAAGCCAGCTTTAGAAAAAGGAAGAAAGGG
+
CCDCDFFFFFFFGGGGGGGGGGHHHHHHHHHHHGHHHHHHHHHHHHHHHHHGGHHHHIHHHIHHIHHHHHHHHHHHHHHHHHHHHHGHHGHHHHHHHHHHHHHHHHHHHHHHHHHHHHHHHHHHHHHHHHHHHHHHGHGHHHHHHHHHHHHHHHHHHHHHHGHHHHHGHHHHHGGHHHHHHHHGHHHHHHHHHHHHHHHHHHHHHHHHHHHHHHHHHHHHHGHHHHHHHGHHHHHGHHHHGGHHHHHHHHG
@M05620:45:000000000-G6HP7:1:1101:23711:9336 1:N:0:99
ATCTCTATCTCCTAAAAACCTGTTTAGATTTGGAGATAGACCTTCAGGTTTTTCATCATTTTCTGCATGAATTATACATTGACCACGTTCCAGCGTGGTCAGTTTGCAGCATTCTGTTATTTTGTTTGACAGAGTGTCTTGTTGAGAACATATGTAGGACATGATTTTTTCCTGCAACAGGGAAAATAAAGTATAAGTTTTAAAGATTTATTCTTTAATAAAGGATCTCAAAGCCAGCTTTAGAAAAAGGA
+
CCCCDFFFFFFFGGGGGGGGGGHHHHHHHHHHHHHHHHHHHHHHHHHHHHHGGHHHHHHHHHHIHHHHHHHHHHHHHHHHHHHHHHGHHHHHHHGGGGHHHHHHHHHHHHHHHHHHHHHHHHHHHHHHHHHHHHGHHHHHHHHHHHHHHHHHHHHHHHHHHHHHHHHHHGHHHHHHHHHHHGGHHHHHHHHHHHHHHHHHHHHHHHHHHHHHHHHHHHHHHHGHHHGHHHHHHHHHHGHHHHGHHHHHGGH
@M05620:45:000000000-G6HP7:1:1101:20710:9345 1:N:0:99
CATCCTGACCCTGAAGTACCCCATTGAGCATGGCATCGTCACCAACTGGGACGACATGGAGAAGATCTGGCACCACACCTTCTACAACGAGCTGCGCGTGGCCCCGGAGGAGCACCCAGTGCTGCTGACCGAGGCCCCCCTGAACCCCAAGGCCAACAGAGAGAAGATGACTCAGGTGAGGCTCGGCCGACGCCCGTGCTCCTCCCGTCCTTTCCCCAGTCATTTTCTGCCCGGCTTGATTTCTGCATTAG
+
DDDDDFFFFFFFGGGGGGGGGGGHHHHHHHHHHHHHHGHHHGHHHGHHHHHHGGGGGHHHHHHHHHHHHHHHHGHHHGGHHHHHHHHHGGGGGHHGGGGGGGHHGGGGGGGGHHHHGGHGHHHHHHHHHHGGGGGGGGGGGGHHHHGGGGHGHHGGGGGGGGGGGGGGGGGGGGGGGGGGGGEGFFFFFFFFFFFF@DDFFFFFFFFADFAFFFFFFFF0B:FFFFFFFEFFDFFFFFAFFFFBBB0:F00
@M05620:45:000000000-G6HP7:1:1101:10776:9348 1:N:0:99
AGATTACTGCAACAGTTCCCCCTGGACCTGGAAAAGTTTCTTGCCTGGCTTACAGAAGCTGAAACAACTGCCAATGTCCTACAGGATGCTACCCGTAAGGAAAGGCTCCTAGAAGACTCCAAGGGAGTAAAAGAGCTGATGAAACAATGGCAAGTAAGTCAGGCATTTCCGCTTTAGCACTCTTGTGGATCCAATTGAACAATTCTCAGCATTTGTACTTGTAACTGACAAGCCAGGGACAAAACAAAGAT
+
BABBBFFFFFFFGGGGGGGGGGGGHHHHHHHHHHHHHHHHHHHHHHHHHHHHHHHHHHHHHHHHHHHHHHHHHHHHHHHHHHHHHGHHHHFHHHGFGGHHHHGHHHHHGHHHHHFHHHHHHHHGFHGGHFHHHGHHHHHHHGHHHHHHHHHHHGHHHHGHHHHHHHHHHHGGGGGHHHGHHHHHHHHGHHHHHCGHHHHHHHHHHHHHHHGHHHHHHHHHHHHHHHHGHHGHHGGGGGGGEFFFGGGGGGF
@M05620:45:000000000-G6HP7:1:1101:17562:9353 1:N:0:99
AAACCAAGCAGACACTCACCGCTCCCTCGCCACAGGCCAATAGTTTGTCCTCACTGAGTTGGCAACAAGTGACTGCTGTGGCTGCCATTTTTCTGGTGATGGCCATCAGCTCCGACGAGGTCAGCTGGGGGGCTTTCTTTGTGTAAGCAACGAGAAACCTGAAAGAAGCATTTTTTAACTAAGTCCTGCTGAGTCATTCATGAGTTTTTAGCCGCCTTGCTTCTTCTCACAGACTCTCTACTCTCATGCCA
+
BBBBBBBFBFFFGGGGGGGGGGGGGGHHGGGGGHHHGGHHHHHHHHHHHHHHHHHHHHHHHHHHHHHHHHHHHHHHHHHHHHHGGHHHHHHHHHHHHHHHHHHHHHHHHHHHHGGGGGGGGHHHHHHHGGGGGGGGGGGGGGGGGGGGGFFFFFFFFFFFFFFFFFFFFFFFFFFFFFFFFFFFFFFFFFFFFFFFFFFFFFFFFFFFFFFFFFFFFFFFFFFFFFFFFFFFFFFFFFFFFFFFFFFFFF/
@M05620:45:000000000-G6HP7:1:1101:20156:9356 1:N:0:99
AAACCAAGCAGAAGACATGAGGTCAGCTAGATCGGAAGAGCACACGTCTGAACTCCAGTCACCGGCTATGATCTCGTATGCCGTCTTCTGCTTGAAAAAAAAAAACACACCCTCCCCCCTCTCTCTTCTTTTCTTTTTCCTCTCTTCTCCCTCCCTCCTTCTCCCCTGCTTTTCCCTCCCCTCTTTTCTCCTCTTCCTCCCCTTTTTCTTCTCTTTCCCTCTTCTCCCTCTCCCTTCCTCCCCTCCCCCTC
+
BBBBBBBFBFFFGGGGGFGGGGHHCGHHHHHHHHGGGGHHHGHHHGGHHGHHHHHHHHHHHHHGGGGGHHHGHHHHGGHHHHGEFHGFFGHHHHGFHHHGGEGG///B/////</FDA?//?C1<11=>1111111=<FF110/00D0G0G//.<</;/0:<0C/CC.:/00;00:0/.../9:00000000;000000/.9/.0;//9FB/;/9/;/:9../////B.;.///./99/B;..BD.9..99
@M05620:45:000000000-G6HP7:1:1101:15279:9381 1:N:0:99
AAACCAAGCAGACACTCACCGCTCCCTCGCCACAGGCCAATAGTTTGTCCTCACTGAGTTGGCAACAAGTGGCTGCTGTGGCTGCCATTTTTCTGGTGATGGCCATCAGCTCCGACGAGGTCAGCTGGGGGGCTTTCTTTGTGTAAGCAACGAGAAACCTGAAAGAAGCATTTTTTAACTAAGTCCTGCTGAGTCATTCATGAGTTTTTAGCCGCCTTGCTTCTTCTCACAGACTCTCTACTCTCATGCCA
+
BBBBBABFBFFFGGGGGGGGGGGGGGHHGGGGGHGHGGHHHHFFHHHHHHHHHHHHHHFGGHHHHGHHHGHHGHGGHHFGFHHGGHHHHHHHHHHHHHFHHHHHHHHHHHHHHGGGGGCGDHHHFHHHGGGGGGGGGGGGGCFFGGFFFFFFFFFFFFFFFFFFFFFFFFFFFFFFFFFFFFFFFFFFFFFFFBFBFFFFBBFF:FFF?EFFFFFFFFFFFFBFFFFFFFFFFFFFFFFFFFFF//;BFFB
@M05620:45:000000000-G6HP7:1:1101:22919:9384 1:N:0:99
AAACCAAGCAGACACTCACCGCTCCCTCGCCACAGGCCAATAGTTTGTCCTCACTGAGTTGGCAACAAGTGGCTGCTGTGGCTGCCATTTTTCTGGTGATGGCCATCAGCTCCGACGAGGTCAGCTGGGGGGCTTTCTTTGTGTAAGCAACGAGAAACCTGAAAGAAGCATTTTTTAACTAAGTCCTGCTGAGTCATTCATGAGTTTTTAGCCGCCTTGCTTCTTCTCACAGACTCTCTACTCTCATGCCA
+
DDCDCCDFCFFFGGGGGGGGGGGGGGHHGGGGGHHHGGHHHHHHHHHHHHHHHHHHHHHHHHHHHHHHHHHHGHGGHHHHHHHGGHHHHHHHHHHHHHHHHHHHHHHHHHHHHGGGGGGGGHHHHHHHGGGGGGGGGGGGGGGGGGFFFFFFFFFFFFFFFFFFFFFFFFFFFFHFFFFFFFFFFFFFFFFFFFFFFFFFFFFFFFFFFFFFFFFFFFFFHHHFFFFFHFFFFFFFFFFFFFFFFFFFFFF
@M05620:45:000000000-G6HP7:1:1101:15253:9385 1:N:0:99
AAACCAAGCAGACACTCACCGCTCCCTCGCCACAGGCCAATAGTTTGTCCTCACTGAGTTGGCAACAAGTGGCTGCTGTGGCTGCCATTTTTCTGGTGATGGCCATCAGCTCCGACGAGGTCAGCTGGGGGGCTTTCTTTGTGTAAGCAACGAGAAACCTGAAAGAAGCATTTTTTAACTAAGTCCTGCTGAGTCATTCATGAGTTTTTAGCCGCCTTGCTTCTTCTCACAGACTCTCTACTCTCATGCCA
+
CCCCCCCFCFFFGGGGGGGGGGGGGGHHGGGGGHHHGGHHHHHHHHHHHHHHHHHHHHHHHHHHHHHHHHHHGHGGHHHHHHHGGHHHHHHHHHHHHHHHHHHHHHHHHHHHHGGGGGGGGHHHHHHHGGGGGGGGGGGGGGGGGGFFFFFFFFFFFFFFFFFFFFFFFFFFFFFFFFFFFFFFFFFFFFFFFFFFFFFFFFFFFFFFFFFFFFFFFFFFFFFFFFFFFFFFFFFFFFFFFFFFFFFFFF0
@M05620:45:000000000-G6HP7:1:1101:7436:9400 1:N:0:99
CATCCTGACCCTGAAGTACCCCATTGAGCATGGCATCGTCACCAACTGGGACGACATGGAGAAGATCTGGCACCACACCTTCTACAACGAGCTGCGCGTGGCCCCGGAGGAGCACCCAGTGCTGCTGACCGAGGCCCCCCTGAACCCCAAGGCCAACAGAGAGAAGATGACTCAGGAGAGGCTCGGCCGACGCCCGTGCTCCTCCCGTCCTTTCCCCAGTCATTTTCTGCCCGGCTTGATTTCTGACATTT
+
DDDDCFFFFFFFGGGGGGGGGGGHHHHHHHHHHHHHHGHHHGHHHGHHHHHHGGGGGHHHHHHHHHHHHHHHHGHHHGGHHHHHHHHHGGGGGHHGGGGGGGHHGGGGGGGGHHHHGGHHHHHHHHHHHHGGGGGGGGGGGGHHHHGGGGHGHHGGGGGGGGGGGGGGGGGGGGGG0;EGGGFFFFFFFFFFFFFCDFFFFFFFFFFFFFFFFFFFFFFFFFFFFFFFBFFFDAADF-.;BFFFB0B9FF0
@M05620:45:000000000-G6HP7:1:1101:4997:9401 1:N:0:99
ATCTCTATCTCCTAAAAACCTGTTTAGATTTGGAGATAGACCTTCAGGTTTTTCATCATTTTCTGCATGAATTATACATTGACCACGTTCCAGCGTGGTCAGTTTGCAGCATTCTGTTATTTTGTTTGACAGAGTGTCTTGTTGAGAACATATGTAGGACATGATTTTTTCCTGCAACAGGGAAAATAAAGTATAAGTTTTAAAGATTTATTCTTTAATAAAGGATCTCAAAGCCAGCTTTAGAAAAAGGA
+
CCCBCFFFFFFFGGGGGGGGGGHHHHHHHHHHHGHHHHHHHHHHHHHHHHHGGHHHHIHHHHIHIHHHHHHHHGHGHHHHHHHHGHGHHHHHHHGGGGHHGHGHHHHGHHHHHHHHHHHHHHHHHHHHHHHHHHHHHHHHHHHHHHHHHHHHHHHHHHHHHHHHHHHHHGHHHHHHHHGHHGGHHHHHHHGFGHHHHGHHHHHHHHHHHGHHHHHHHHHGFFHGHHHHHGHHHHHHGGHHHHHGHHGHGGH
@M05620:45:000000000-G6HP7:1:1101:24867:9411 1:N:0:99
TACCTGTACTGGGGAAGCAATCGCCATTCCTACCCTAAAGATCGGAAGAGCACACGTCTGAACTCCAGTCACCGGCTATGATCTCGTATGCCGTCTTCTGCTTGAAAAAAAAAAAAAAAAAAAAGAAAATCAGGCGACGGTATAAAATCTAATTAAAAAACGATGGATCACTATCCGCTAAGCGCCGTATGATCAATGAGCTGATATGAGAGCACACACAACCGAATCTTAAATGATCTTAAAAAATATAA
+
BCCCCFFFFFFFGGGGGGGGGGGGGGGHHHHHHHHHHHHHHHHHGGGGHHHHHHHGHHHGHHHHHHHHHHHHHGGGGGHHHGFHHHGGHHHHGGGHGHHHHHHHHHHHHGGGGB><///-<<-<...:/00000/-----;..00;0;000;0000;00-.-..../00.:0:00:...-.0/----;../;09000000000090000000.0./.......---..000000090:0000000-.9000
@M05620:45:000000000-G6HP7:1:1101:6784:9414 1:N:0:99
CATCCTGACCCTGAAGTACCCCGGCTTGATTTCTGACATTAGATCGGAAGAGCACACGTCTGAACTCCAGTCACCGGCTATGATCTCGTATGCCGTCTTCTGCTTGAAAAAAAAAAAAGACGATCAACACGTCGTAGTCCACCGTTCCTATCCCCTCAGCCAAACGTATATTGGACAACCAGCGTATCTCGTGCACCGCTCCAATGTCTCCCCCTGGAACATCCTCCCACGCCGTCCCTGCCCTATCGCTC
+
DDDDDFFFFFFFGGGGGFGGGGGGGGGGHHHHHHHHHHHHHHHHHHGGGGHHHHHHHGHHHGHHHHHHHHHHHHHGGGGGHHHHEHHHGGHHHHGGGHGHHHHHHHHHGHHGGGGC<<//0///?/<01..0.--...=<00.<<.//0000/0./..00/://:..;000000009:....:-...;00.;...0/-:--900;000000/..-../00/00/00/./.-.;:;-..00.9.0/00....
@M05620:45:000000000-G6HP7:1:1101:25700:9419 1:N:0:99
ATCTCTATCTCCTAAAAACCTGTTTAGATTTGGAGATAGACCTTCAGGTTTTTCATCATTTTCTGCATGAATTATACATTGACCACGTTCCAGCGTGGTCAGTTTGCAGCATTCTGTTATTTTGTTTGACAGAGTGTCTTGTTGAGAACATATGTAGGACATGATTTTTTCCTGCAACAGGGAAAATAAAGTATAAGTTTTAAAGATTTATTCTTTAATAAAGGATCTCAAAGCCAGCTTTAGAAAAAGGA
+
DDDDDFFFFFFFGGGGGGGGGGHHHHHHHHHHHHHHHHHHHHHHHHHHHHHGGHHHHIHHHHHHIHHHHHHHHHHHHHHHHHHHHHGHHHHHHHGGGGHHHHHHHHHHHHHHHHHHHHHHHHHHHHHHHHHHHHHHHHHHHHHHHHHHHHHHHHHHHHHHHHHHHHHHHGHHHHHHHHHHHGGHHHHHHHHHHHHHHHHHHHHHHHHHHHHHHHHHHHHHHHHHHHHHHHHHHHHHHGHHHHHHHHHHGGH
@M05620:45:000000000-G6HP7:1:1101:4999:9420 1:N:0:99
ATCTCTATCTCCTAAAAACCTGTTTAGATTTGGAGATAGACCTTCAGGTTTTTCATCATTTTCTGCATGAATTATACATTGACCACGTTCCAGCGTGGTCAGTTTGCAGCATTCTGTTATTTTGTTTGACAGAGTGTCTTGTTGAGAACATATGTAGGACATGATTTTTTCCTGCAACAGGGAAAATAAAGTATAAGTTTTAAAGATTTATTCTTTAATAAAGGATCTCAAAGCCAGCTTTAGAAAAAGGA
+
BBBBBFFFFFFFGGGGGGGGGGHHHHHHHDGHGHHHHHHHHHHHHHHHHHHGGHGHHHHHHHHHHHHHHHHHHHHHGHHHHFHHHHGHHHHHHHGGGGHHHHHHFHHHHHHHHHHHHHGHHHHHHHHHHHHHHHGHHHHHHHHHHHHHHHHHHHHHHHHHHHHHHHHHHCHHHHHHGHHHHFGHHHHGGHHGHHHGHHGHHHHGFHHHHHHHHGHHHGHFHHHHHHHHHHHHFHHFHGFHHGHGHHGGG?C
@M05620:45:000000000-G6HP7:1:1101:3386:9425 1:N:0:99
AAACCAAGCAGACACTCACCGCTCCCTCGCCACAGGCCAATAGTTTGTCCTCACTGAGTTGGCAACAAGTGGCTGCTGTGGCTGCCATTTTTCTGGTGATGGCCATCAGCTCCGACGAGGTCAGCTGGGGGGCTTTCTTTGTGTAAGCAACGAGAAACCTGAAAGAAGCATTTTTTAACTAAGTCCTGCTGAGTCATTCATGAGTTTTTAGCCGCCTTGCTTCTTCTCACAGACTCTCTACTCTCATGCCA
+
CCCCBBBFBFFFGGGGGGGGGGGGGGHHGGGGGHHHGGHGHCHGHHHHHHHHHHHHHHHHHFGHHHHHHHHHGHFBFGGFHHHEGHHHHHHHHGHHGHGHHHHHCGGHHGHHHGGEGECGCFCF?FGHGGGGGGGGFFGGGGGGGGFFFFFFFFFDFFFFFE/;BFFFFFFFFFFFEFFFFFFFFFFFFFFFF;:BFFFFFFFFBFFFFEFEFFAFDFFFFFFFFFFFFFFF9;FFFFFFFFFFBFFFFFF
@M05620:45:000000000-G6HP7:1:1101:10677:9433 1:N:0:99
TACCTGTACTGGGGAAGAGCACACGTCTGAACTCCAGTCACCGGCTATGATCTCGTATGCCGTCTTCTGCTTGAAAAAAAAAAACAACGATCTACGCTAAGCCCCCGCTGCGCACCCAGAGCATCGGACTGATTCCCCCCTGAACCCCACGGCCCACAGAGACAAGACGACTCAGGTGCCTCCCGGCCGACGCCCGTGCGCCCCCCGTCCATTCCCCCGCCCTTTTACGCCCTGCTTGATATCTGACTTTA
+
3AAABFFFFFFFGGGGGGGGGGHHGFHHGHGHHHHHHFHHHHFGGEEHHGFBGGFFEGGHH?EEFGHHHGGHFGHFHHEGCG@E??/////?044///?/10BCG/////////>-<....>111..<-<</00000/.--./0/.....-9??-.:../9////....--:.//////9//...--------9---..--.-----....////;..--99-/////..---9.B//.9///////////
@M05620:45:000000000-G6HP7:1:1101:3390:9442 1:N:0:99
AAACCAAGCAGACACTCACCGCTCCCTCGCCACAGGCCAATAGTTTGTCCTCACTGAGTTGGCAACAAGTGGCTGCTGTGGCTGCCATTTTTCTGGTGATGGCCATCAGCTCCGACGAGGTCAGCTGGGGGGCTTTCTTTGTGTAAGCAACGAGAAACCTGAAAGAAGCATTTTTTAACTAAGTCCTGCTGAGTCATTCATGAGTTTTTAGCCGCCTTGCTTCTTCTCACAGACTCTCTACTCTCATGCCA
+
AAAAAA1CAFFCFGFGGGGGGG?AFFHFEEEEEAB/EFGHCEADD2AFAGDHHHHF1GFGHFFHHHHGHHG1FCFFHHFGGGHEFHFHFHHHHHGFHHHHHHFFCF1GFBGHHGGGGGGGGHFFFHGHGGGGGGGGGGGGGGGGGGFFFFF@FFFFFFFFFF9;BFFFFFFFFFF@EFFFFFFFFFFFFFFFFFFFFFFFFFFFFFFFFFFFFF@@FFFFFFFFFFFFFFFFBFFFFFFFFFFFFFFBFFB
@M05620:45:000000000-G6HP7:1:1101:28121:9444 1:N:0:99
ATCTCTATCTCCTAAAAACCTGTTTAGATTTGGAGATAGACCTTCAGGTTTTTCATCATTTTCTGCATGAATTATACATTGACCACGTTCCAGCGTGGTCAGTTTGCAGCATTCTGTTATTTTGTTTGACAGAGTGTCTTGTTGAGAACATATGTAGGACATGATTTTTTCCTGCAACAGGGAAAATAAAGTATAAGTTTTAAAGATTTATTCTTTAATAAAGGATCTCAAAGCCAGCTTTAGAAAAAGGA
+
CCCCCFFFFFFFGGGGGGGGGGHHHHHHHHHHHGHHHHHHHHHHHHHHHHHGGHHHHIHHHHHHIHHHHHHHHHHHHHHHHHHHHHGHHHHHHHGGGGHHHHHHHHHHHHHHHHHHHHHHHHHHHHHHHHHHHHHHHHHHHHHHHHHHHHHHHHHHHHHHHHHHHHHHHGHHHHHHHHHHHGGHHHHHHHGHHHHHHGHHHHHHHHHHHHHHHHHHHHHHHHHHHHHHHHHHHHHHHGHHHHHFGHHHGGG
@M05620:45:000000000-G6HP7:1:1101:4988:9449 1:N:0:99
ATCTCTATCTCCTAAAAACCTGTTTAGATTTGGAGATAGACCTTCAGGTTTTTCATCATTTTCTGCATGAATTATACATTGACCACGTTCCAGCGTGGTCAGTTTGCAGCATTCTGTTATTTTGTTTGACAGAGTGTCTTGTTGAGAACATATGTAGGACATGATTTTTTCCTGCAACAGGGAAAATAAAGTATAAGTTTTAAAGATTTATTCTTTAATAAAGGATCTCAAAGCCAGCTTTAGAAAAAGGA
+
CCCCCFFFFFFFGGGGGGGGGGHHHHHHHHHHHHHHHHHHHHHHHHHHHHHGGHHHHIHHHHHHHHHHHHHHHHHHHHHHHHHHHHGHHHHHHHGGGGHHHHHHHHHHHHHHHHHHHHHHHHHHHHHHHHHHHHHHHHHHHHHHHHHHHHHHHHHHHHHHHHHHHHHHHGHHHHHHGHGHHGGHHHHHHGHHHHGHHHGHHHHHHHHHHHHHHHHHHHHHHHHHHHHHHHHHHHHHHGHHHHGHGHFHGGH
@M05620:45:000000000-G6HP7:1:1101:8097:9457 1:N:0:99
AGATTACTGCAACAGTTCCCCCTGGACCTGGAAAAGTTTCTTGCCTGGCTTACAGAAGCTGAAACAACTGCCAATGTCCTACAGGATGCTACCCGTAAGGAAAGGCTCCTAGAAGACTCCAAGGGAGTAAAAGAGCTGATGAAACAATGGCAAGTAAGTCAGGCATTTCCGCTTTAGCACTCTTGTGGATCCAATTGAACAATTCTCAGCATTTGTACTTGTAACTGACAAGCCAGGGACAAAACAAAGAT
+
ABCCCFFFFFFFGGGGGGGGGGGGHHHHHHHHHHHHHHHHHHHHHHHHHHHHHHHHHHHHHHHHHHHHHHHHHHHHHHHHHHHHHHHHHHHHHHGGGGHHHHHHHHHHGHHHHHHHHHHHHHHGGGGGHHHHHGHHHHHHH3GHHHHHHHHHHGHHHHHHHHHHHHHHHHGGGGGHHHHHHHHHHGHGHHHHGGHHHGGHGHHHHHHHHHHHHHHHHHHHHGHHHHHEHHHHGGGGGGGGEGGGGGGGGGG
@M05620:45:000000000-G6HP7:1:1101:12114:9460 1:N:0:99
AAACCAAGCAGAAGACATGAGGTCAGCTAGATCGGAAGAGCACACGTCTGAACTCCAGTCACCGGCTATGATCTCGTATGCCGTCTTCTGCTTGAAAAAAAAAACAAAGAGCGACCACAGCGGAGGTTATTTTGCATCGGTGAGCCAGACAGAATGATCCGATGAGGTGTGCGAAACTATTTGAGGAAAGGCAGCACCTTTTTCTTAAATTTACCTTTTAGCAATCGCCATTCCTACCCTACAGCTCGTAC
+
AAAAAAAFAFFFGGGGGDGA44FFGGFHHHHFHDEACFFHHFHHHGEGHGH5BBFBFFHHHHDEEGAGFHGEGFGFB?GCG@EEEHG4@@GFHHHH3G1/EE?//??B0BBF@/BD/FGAC/@?C->GGHHHHDD1FGCEDDFHHHCCGEH///CGHHHHHGG.:://;0.9;E--@FBFFG009;9/9.;.;A9;AEFFBFB/;BB//BBFFFFFFBFFBFF//BEF?AEFFFF/;FFF..;//9B.99.
@M05620:45:000000000-G6HP7:1:1101:28130:9460 1:N:0:99
ATCTCTATCTCCTAAAAACCTGTTTAGATTTGGAGATAGACCTTCAGGTTTTTCATCATTTTCTGCATGAATTATACATTGACCACGTTCCAGCGTGGTCAGTTTGCAGCATTCTGTTATTTTGTTTGACAGAGTGTCTTGTTGAGAACATATGTAGGACATGATTTTTTCCTGCAACAGGGAAAATAAAGTATAAGTTTTAAAGATTTATTCTTTAATAAAGGATCTCAAAGCCAGCTTTAGAAAAAGGA
+
DDDDDFFFFFFFGGGGGGGGGGHHHFHHHHHHHFHHHHHCHHHHHHHHHHHGGHHHHHHHHHHHHHHHHHHHHHHHHHHHHHHHHHGHHHHHHHGGGGHHHHHHHHHHHHHHHHHHHHHHHHHHHHHHHHHHHHHHHHHHHHHHFHHHHHHHHHHHHHHHHHHHHHHHHGHHHHHHHHHHHGGHHHHHHHHHHHGHHGHHHGHHHHHHHHHHHHHHHHHHHHHGHHHHHHHHFHHHFGHHHHHECGHGGGH
@M05620:45:000000000-G6HP7:1:1101:9856:9463 1:N:0:99
TACCTGTACTGGGGAAGCAATCGCCATTCCTACCCTAAAGATCGGAAGAGCACACGTCTGAACTCCAGTCACCGGCTATGATCTCGTATGCCGTCTTCTGCTTGAAAAAAAAAAAAACCAGAAACATCTACACTATATCCAAATGACCTTCTCAGCCCGCCACCACGAGCTACCACTCCTCACCTCTCTCTCTCCGTAACACCTCTGCCTTCCGACCGCCCCTTTTCCTCTGTGCCTTCCATATCCCCCTG
+
ABBBBFFFFFFFGGGGGGGGGGGGGGGHHHHHHGHGHFHHHHHHGGGDHHHHHHHGHHGGFHGGGHFHGFGGHGEFEEFHHHHHHHGGHHHHGGGHGHHHGHHGGHHHHGGGG<>/>//</0?1001111<10101<1111111000<00/<000//.---;..;..---.00/00///0/0..0.0/000000/.....//.9.///9////..---9---..9/:///9//////////9/9///..-.
@M05620:45:000000000-G6HP7:1:1101:4997:9471 1:N:0:99
ATCTCTATCTCCTAAAAACCTGTTTAGATTTGGAGATAGACCTTCAGGTTTTTCATCATTTTCTGCATGAATTATACATTGACCACGTTCCAGCGTGGTCAGTTTGCAGCATTCTGTTATTTTGTTTGACAGAGTGTCTTGTTGAGAACATATGTAGGACATGATTTTTTCCTGCAACAGGGAAAATAAAGTATAAGTTTTAAAGATTTATTCTTTAATAAAGGATCTCAAAGCCAGCTTTAGAAAAAGGA
+
BAABBFFFFFFFGGFGGGGGGGHHHGHHHHHHHGFHHHHHHHHHHHHFHHHGGHHHHHHHHHHHHHHHHFHHHHHHHHHHHHGHHHGHHHHHHHGGGGHHHHHHHGHHHHHHHHHHHHHHHHHHHHHHGHHHHHHHHHHHHHHFHFGHHHHHHHHHHGHHHHGFHHHHHGHHHHHHHHHHHGGHHFHHGDGHHHGHHGFHHGHHHHHHHHGHHHHHHEHHHHHHHHHHHHGGHHHHHGHHHHHHHHHGGGH
@M05620:45:000000000-G6HP7:1:1101:15150:9485 1:N:0:99
AGATTACTGCAACAGTTCCCCCTGGACCTGGAAAAGTTTCTTGCCTGGCTTACAGAAGCTGAAACAACTGCCAATGTCCTACAGGATGCTACCCGTAAGGAAAGGCTCCTAGAAGACTCCAAGGGAGTAAAAGAGCTGATGAAACAATGGCAAGTAAGTCAGGCATTTCCGCTTTAGCACTCTTGTGGATCCAATTGAACAATTCTCAGCATTTGTACTTGTAACTGACAAGCCAGGGACAAAACAAAGAT
+
ABABBFFFFFDFGGBGGGGGGGGGHHHHHHHHHHHHGHHHHHHHHHHGHHHHHHHHHHHHHHHHHHHHHHHHHHHFHFHHHGHHHFHHHHHHHHGGGDGGGH?GHHHHGHHHHHHHHHHHHHGGF?EEGFGHHGHHHHFHHHHHHHHFHHHHHGHHHHGFGHGGHHHHHHGGGGGHHHHHHHHHHFGDHGGHGGHFHDGHHHHFHHGHHHHHHHHGHFGHHGHFHHHHGHGHHGGGGGGGGGGGGGGFFGG
@M05620:45:000000000-G6HP7:1:1101:15168:9488 1:N:0:99
AGATTACTGCAACAGTTCCCCCTGGACCTGGAAAAGTTTCTTGCCTGGCTTACAGAAGCTGAAACAACTGCCAATGTCCTACAGGATGCTACCCGTAAGGAAAGGCTCCTAGAAGACTCCAAGGGAGTAAAAGAGCTGATGAAACAATGGCAAGTAAGTCAGGCATTTCCGCTTTAGCACTCTTGTGGATCCAATTGAACAATTCTCAGCATTTGTACTTGTAACTGACAAGCCAGGGACAAAACAAAGAT
+
BBBBBFFFFFFFGGGGGGGGGGGGHHHHHHHHHHHHHHHHHHHHHHHHHHHHHHHHHHHHHHHHHHHHHHHHHHHHHHHHHHHHHHHHHHFHHHGGGGGGGH?GHHHHGHHHHHHHHHHHHHHGEFEEHFHHHGHHHHHHHHHHHHHHHGHHHGHHHHHHHHHHHHHHHHGGGGGHGHHHHHHHHFHGHHHHHFHHHHHGHHHHHHHHHGHHHHHHHFHHHHHHHHHHHHHHHGGGGGGGGGGGGGGGGGG
@M05620:45:000000000-G6HP7:1:1101:23969:9491 1:N:0:99
AAACCAAGCAGACATGAGGTCAGCTAGATCGGAAGAGCACACGTCTGAACTCCAGTCACCGGCTATGATCTCGTATGCCGTCTTCTGCTTGAAAAAAAAAAAAAACACAACAAAAAAGACAACAGACTAAAAACATAAAACATTAAAGAAAGAGTTATTGAGAGGATGACATATCCGTGACAAGCAGACTAATAAAGCAACGCATGTGAGAAAAGTGCGAGAACAATATAAGTTACGATACGTACTGTACA
+
[truncated: 13,223,458 more chars]
