# Supplementary material for: Fast but not furious: a streamlined selection method for genome-edited cells
Source: Life Sci Alliance. 2021 Apr 26;4(6):e202101051. doi: 10.26508/lsa.202101051 (PMC8127327; doi:10.26508/lsa.202101051)
Supplement: Supplementary file 1 [file LSA-2021-01051_Supplemental_Data_1.zip › SANGER and Deep Sequencing/AhR/100_S100_L001_R1_001.fastq]

@M05620:46:000000000-D9D58:1:1101:17364:1794 1:N:0:100
TAATGAATGCAGAAATTGGCAAGATAATACTGCACCGATGGGAAATGATACTATCCTGAAACATGAGCAAATTGACCAGCCTCAGGATGTGAACTCATTTGCTGGAGGTCCCAGGGCTCTTTCAAGATAGTAAAAACAGTGACTTGTACAGCATAATGAAAAACCTAGGCATTGATTTTGAAGACATCAGACACATGCAGAATGAAAAATTTTTCAGAAATGATTTTTCTGGTGAGGTTGACTTCAGAGAA
+
1>1AAF1FFFBFEB1GG1EE1111FFDF3FGHFEGEE0EAEH0BAFGBGHHH2FGGH111BDGG1BFHHB1FGG1FGHCGGHH1FB1GGHHD2BFGGGHHHHHHB00>EFGGEB>AFHHHHHHHGBBGFFHHEBB1EAEGFHHHHHHHHG2FFFHFFHEFFHHGGHHGFHHHHFHHHHHHGGGHHEGGFHBGHHGHHHHGBGHGDGBFGGFHHHHHFGHHHBBGHHHHHHHHHGFCFHHGFGFGGG009/;
@M05620:46:000000000-D9D58:1:1101:13870:1879 1:N:0:100
GAATGAATGCAGAAATTGGCAAGATAATACTGCACCGATGGGAAATGATACTATCCTGAAACATGAGCAAATTGACCAGCCTCAGGATGTGAACTCATTTGCTGGAGGTCCCAGGGCTCTTTCAAGATAGTAAAAACAGTGACTTGTACAGCATAATGAAAAACCTAGGCATTGATTTTGAAGACATCAGACACATGCAGAATGAAAAATTTTTCAGAAATGATTTTTCTGGTGAGGTTGACTTCAGAGAA
+
>ABAAFBFFFFFFGGGGGGGGGEFHHHHFHHGHGHHEAEEGGC3FHGFGHHHHHFHGGGHHFGHFDGEEFGGHHHHFHGGGHHHGH3FGFFD@GGHHHHHHHHGFGHDE?FFGGGGCHHHGHHHGHGHGGDGHHHHGHGHGHHHGHHEHHHHHHHHHHHHHGHGGHHHHHHHGHHGHGHGGHHGFFHHHHGFBHHHHEFGHFFF<=GG.FHHHHHHHGDHHHHGHHHHHHHHFHC;C;GGGBFFBBB9FF/
@M05620:46:000000000-D9D58:1:1101:17798:1983 1:N:0:100
GAATGAATGCAGAAATTGGCAAGATAATACTGCACCGATGGGAAATGATACTATCCTGAAACATGAGCAAATTGACCAGCCTCAGGATGTGAACTCATTTGCTGGAGGTCCCAGGGCTCTTTCAAGATAGTAAAAACAGTGACTTGTACAGCATAATGAAAAACCTAGGCATTGATTTTGAAGACATCAGACACATGCAGAATGAAAAATTTTTCAGAAATGATTTTTCTGGTGAGGTTGACTTCAGAGAA
+
AAAABFFFFFFFGFFGGGGGGGFEHHHHHHHHFHHHGEGGGHGFHHHGHHHHHHHGHHFHHHFHGGGHHHHGHHHHHHGHGHHFGHGHHHHHHHHHHHHHHHHHEFGGGHFHHHGGGHHHHHHGHHHHHHHHHGHHGFCFGFHHHFHHGHHHHHBHHHHHGHHGCHFFHFEHFFHGHHHHFFHHHHGHHGGGGHFFHHFH1GHGGHDGFGHHHHHHH0=CDHHHHGHHHHGHHHBHH/GGCGGGGFB0B;:
@M05620:46:000000000-D9D58:1:1101:19334:2051 1:N:0:100
GAATGAATGCAGAAATTGGCAAGATAATACTGCACCGATGGGAAATGATACTATCCTGAAACATGAGCAAATTGACCAGCCTCAGGATGTGAACTCATTTGCTGGAGGTCCCAGGGCTCTTTCAAGATAGTAAAAACAGTGACTTGTACAGCATAATGAAAAACCTAGGCATTGATTTTGAAGACATCAGACACATGCAGAATGAAAAATTTTTCAGAAATGATTTTTCTGGTGAGGTTGACTTCAGAGAA
+
BBBBBFFFFFFFFGGGGGGGGGFGHHHHHHHHHHHHGEGGGHGHHHHDGHHHFGHHHFHHHHHHHGHHHHHFHHGHHHHHGHHHGHGHHHHHHHHHHHHHHHHHHHHGGHHH3EFGD??FGHEGHHBE4B44FHBG?/243?44F3?3333?233BF33FGFHDGC2<GF2@D<<FGHH1?GGDF0?1<111FGGG<<F11CFF<DGHHACHHHGFD=GGF000<GHH/:0:;/0:C/C:/:BFBCF00/;
@M05620:46:000000000-D9D58:1:1101:17907:2075 1:N:0:100
GAATGAATGCAGAAATTGGCAAGATAATACTGCACCGATGGGAAATGATACTATCCTGAAACATGAGCAAATTGACCAGCCTCAGGATGTGAACTCATTTGCTGGAGGTCCCAGGGCTCTTTCAAGATAGTAAAAACAGTGACTTGTACAGCATAATGAAAAACCTAGGCATTGATTTTGAAGACATCAGACACATGCAGAATGAAAAATTTTTCAGAAATGATTTTTCTGGTGAGGTTGACTTCAGAGAA
+
AAAABFFFFFFFGGGGGGGGGGGHHHHHHHHHHHHHGEEGGHGFHGHGHHFGGHHHHHHHHHHHHGHHHHHHHHHHHHHHGHHHGHGHHHHGHHHHHHHHHHHHHGHGGHHHHHGGGHHHHHHHHHHHHHHHHHHGGHHHHHHHHHHHHHHHHHHHHHHHHHHGGHHHHHHHHHHHHHHHGGHHHHHHHHGHHHFHHHHGHHHHHHHHGHHHHHHHHGHHHHGHHHHHGHHHHHHHHHHHGHGGGFFGGGF
@M05620:46:000000000-D9D58:1:1101:15579:2089 1:N:0:100
GAATGAATGCAGAAATTGGCAAGATAATACTGCACCGATGGGAAATGATACTATCCTGAAACATGAGCAAATTGACCAGCCTCAGGATGTGAACTCTTTTGCTGGAGGTCCCAGGGCGCTTTCAAGATAGTAAAAACAGTGACTTGTACAGCATAATGGAAGACCTAGGCATTGATTTGGAAGACATCAGACACATGCAGAATGAAAAATGTGTCAGAAATGACTGTGCTGGTGAGGTTGACTTCAGTGAA
+
AABBBFFFFFFFGGGGGGGGGGFGHHHHGHHHHHHHEEEGGHGHHHGGHHHHHHHHHHHGHHHHHGGHHHHHHHFHHHGGFHHHGHEGHGGFGHHH4BGGBH43FG111?@1GC1>1////?3444B3FG4B4BH3/?2?3BGFF23?FH322<22@22@G2@GBG11?<111111?111F1FGBG1<1<110>G00<D00<GF0000..<=0;00;00;;000000000;/;/0;.//9/;000;C0000
@M05620:46:000000000-D9D58:1:1101:17895:2097 1:N:0:100
GAATGAATGCAGAAATTGGCAAGATAATACTGCACCGATGGGAAATGATACTATCCTGAAACATGAGCAAATTGACCAGCCTCAGGATGTGAACTCATTTGCTGGAGGTCCCAGGGCTCTTTCAAGATAGTAAAAACAGTGACTTGTACAGCATAATGAAAAACCTAGGCATTGATTTTGAAGACATCAGACACATGCAGAATGAAAAATTTTTCAGAAATGATTTTTCTGGTGAGGTTGACTTCAGAGAA
+
BBBBBFFFFFFFGGGGGGGGGGGHHHHGHHHHHHHHGFGGGHGHHHHGHHHGGHHHHHHHHHHHHFGHGHHHHHHHHHHHGHHHHHGHHGHHHHHHHHHHHHHHGHHGGHHHEGFGGHHHHGFHHFHHFGHHB?GHGHHGHFFDGFHFFHGHHFGHHGHFFHHGGHGDFFCGGHDHFGHHEFHHHHHHHGFHFHFHGGFG<GFGGDDGHHHHHHHHFDG/GHHHCGHHHHGEHHFGHGCHBC0FG00;B9F
@M05620:46:000000000-D9D58:1:1101:15563:2097 1:N:0:100
GAATGAATGCAGAAATTGGCAAGATAATACTGCACCGATGGGAAATGATACTATCCTGAAACATGAGCAAATTGACCAGCCTCAGGATGTGAACTCATTTGCTGGAGGTCCCAGGCCGCGTTCAGGATAGCAAAATGAGAGACTTGTACAGCGTATTGAAAAACCTAGGCATTGATTTTGAAGACATCTGACACAGGCAGAATGAAAAATTTTAGAGAGATGATTGTGATGGTGGGGTTGGCTTCAGAGAG
+
AAABBFFFFFFFFGGFFGGGGGF4B5EGGHHGFECGEEEEFHGFEGGFHGGGGHHEHHGFHHGHGHHFBF3DGHGHFHCAFHHEGH@@BBF5FGHH34FHFH@BGC1E>BDFHE?11//////343BB3F1?1?F11B11??0G>11>>F>1////111?G1GD??<1>011<111>F11F1<G/C0<0<0=0<C.<.<..;00000:../;00/:;0.CB000;9900;C0;9.;9.---;;9B////..
@M05620:46:000000000-D9D58:1:1101:16907:2111 1:N:0:100
GAATGAATGCAGAAATTGGCAAGATAATACTGCACCGATGGGAAATGATACTATCCTGAAACATGAGCAAATTGACCAGCCTCAGGATGTGAACTCATTTGCTGGAGGTCCCAGGGCTCTTTCAAGATAGTAAAAACAGTGACTTGTACAGCATAATGAAAAACCTAGGCATTGATTTTGAAGACATCAGACACATGCAGAATGAAAAATTTTTCAGAAATGATTTTTCTGGTGAGGTTGACTTCAGAGAA
+
AABBBFBFDFFFGFGGGGGGGGGHHHHHGHHHHGHHEAEGGHFHAGDGGGHHHHBGHHHFHHHHHHHHGGHHHHHHHFGHGHHHGH@GGGHHHHHHDGHHHHHHHFGGGHGHHHGGGHHEFGHHHHHHHHHHHHHHGHGHHHHHHHHGHHHGHHDHHHHHGHFGGHHHGHHHHHHHHHHHGHHDGHHHHHHHHHHGHHFHBGHGD=DGACGFFFFHFGGHHHFHHHHHHHGHHHGHHHHHEHGGGGGGGF;
@M05620:46:000000000-D9D58:1:1101:12631:2133 1:N:0:100
GAATGAATGCAGAAATTGGCAAGATAATACTGCACCGATGGGAAATGATACTATCCTGAAACATGAGCAAATTGACCAGCCTCAGGATGTGAACTCATTTGCTGGAGGTCCCAGGGCTCTTTCAAGATAGTAAAAACAGTGACTTGTACAGCATAATGAAAAACCTAGGCATTGATTTTGAAGACATCAGACACATGCAGAATGAAAAATTTTTCAGAAATGATTTTTCTGGTGAGGTTGACTTCAGAGAA
+
BABBBFFFFFFFGGGGGGGGGGGHHHHHHHHHHHHHEEGGGHHHHHHHHHHHHHHHHHHHHHHHHHGHHHHHHHHHHHGHGHHHGHGHHFGFHHHHHHHHHHHHHHHGGHHHHHGGGHHHHHHHHHHHHHHGHGHHGHHHHHHHHHHHHHHFHHHHHHHHHHHGGHHHHHHHHHHHHHHHGHHHHHHHHHHHHHHHHHHHGHHGFGHHHHHHHHGHHHHGHHHHHHHHHHHHFGGCGGHHHHGGGGGFGGB
@M05620:46:000000000-D9D58:1:1101:14616:2173 1:N:0:100
GAATGAATGCAGAAATTGGCAAGATAATACTGCACCGATGGGAAATGATACTATCCTGAAACATGAGCAAATTGACCAGCCTCAGGATGTGAACTCATTTGCTGGAGGTCACAGGGCTCTTTCAAGATAGTAAAAACAGTGACTTGTACAGCATAATGAAAAACCTAGGCATTGATTTTGAAGACATCAGACACATGCAGAATGAAAAATTTTTCAGAAATGATTTTTCTGGTGAGGTTGACTTCAGAGAA
+
BCCCCFFFFFFFFGGGGGGGGGGHHHHHHHHHHHHHEEFGGHHHGHHHHHHHHHHHHHHHHHHHHHHHHHHHHHHHHHHHGHHHHHGHHGGGGHHHHHHHHHHHHHHGGHHHHHHGGHHHHHHHHHHHHHHHHHHHGHHHHHHHHHHHHHHHHHHHHHHHHHHGGHHHHHHHHHHHHHHHGHHHHHGHHHHHHHHHHHHHHHHHFHHHHGHHHHHHHHHHHHHEHHHGFHHHHHH;CCHHHHHGGGGFGFF
@M05620:46:000000000-D9D58:1:1101:11983:2178 1:N:0:100
GAATGAATGCAGAAATTGGCAAGATAATACTGCACCGATGGGAAATGATACTATCCTGAAACATGAGCAAATTGACCAGCCTCAGGATGTGAACTCATTTGCTGGAGGTCCCAGGGCTCTTTCAAGATAGTAAAAACAGTGACTTGTACAGCATAATGAAAAACCTAGGCATTGATTTTGAAGACATCAGACACATGCAGAATGAAAAATTTTTCAGAAATGATTTTTCTGGTGAGGTTGACTTCAGAGAA
+
A1AAAFBFFFFFGCGGGFGF1FFGHFHGBHHGDFGCE0EFGHHFHGHDGFFGGHHGHHFHHD0FFGHGG0GGGF1FFHHHGHHFGF1@FGG@GHFFFGFFGEFFF0GFEHGFHHGGGHFHHHFD2F>GFGHHHBHHA/0GHHHHHHHFFFHHFHFHHHGHFHFCCHBDFGHHHHHHHHHHEFHHHHGHHHBCBGGFHEHFH0GG>DGDCCGHHFGGH0<C=D0CCGHFHHHBGEB:.CCCGF0BFFFFFB/
@M05620:46:000000000-D9D58:1:1101:16708:2286 1:N:0:100
GAATGAATGCAGAAATTGGCAAGATAATACTGCACCGATGGGAAATGATACTATCCTGAAACATGAGCAAATTGACCAGCCTCAGGATGTGAACTCATTTGCTGGAGGTCCCAGGGCTCTTTCAAGATAGTAAAAACAGTGACTTGTACAGCATAATGAAAAACCTAGGCATTGATTTTGAAGACATCAGACACATGCAGAATGAAAAATTTTTCAGAAATGATTTTTCTGGTGAGGTTGACTTCAGAGAA
+
BBBBBBFFFFFFFGGGGGGGGGGHHHHHHHGHHHHHEAFGGGFHGHHGHFHHHHHHHGHHHHHHGFGHHHHHHHHHHHGHGHHFFHGHHFGGHHHHHHHHHHGHHHHGGHHGGHGGGHHHHHHGHHHHHGGHHHHGGHHHHHHHGHHHHHHHHHHHHHHHHHHGGHHHFHHHHHHHHHHHGHHHHHHHHHHHHHHHHHHHHHHGGHHHHHHHHHHHHGHHHHFHHHHHHHHGHHGHGHHHHHGGGGGGGFB
@M05620:46:000000000-D9D58:1:1101:18930:2326 1:N:0:100
GAATGAATGCAGAAATTGGCAAGATAATACTGCACCGATGGGAAATGATACTATCCTGAAACATGAGCAAATTGACCAGCCTCAGGATGTGAACTCATTTGCTGGAGGTCCCAGGGCTCTTTCAAGATAGTAAAAACAGTGACTTGTACAGCATAATGAAAAACCTAGGCATTGATTTTGAAGACATCAGACACATGCAGAATGAAAAATTTTTCAGAAATGATTTTTCTGGTGAGGTTGACTTCAGAGAA
+
AAABAFFFFFFFFGGGGGGGGGFGHHHHFHGHFHHFEAEFGHFG2GHFHDGGGHHHHHHGGHHHHHGHGFBGHHHHHHGHFHHGHHFHHHHGGHEFFHHHHHHHHHHGGHHHHHGGGHFHHHHHHHHHHHFHHHHHGGGHHHHHHHHHHGGHHHHHHFHEDDCFGGHHHH2CHHHHHGHHEGHGHHHFHFHHBHFHHHHHHHHGG<DBCGHHHHHHHFGHHHHHGHHHHHBHCFGGHHHHFHGGFFGBFF/
@M05620:46:000000000-D9D58:1:1101:18913:2336 1:N:0:100
GAATGAATGCAGAAATTGGCAAGATAATACTGCACCGATGGGAAATGATACTATCCTGAAACATGAGCAAATTGACCAGCCTCAGGATGTGAACTCATTTGCTGGAGGTCCCAGGGCTCTTTCAAGATAGTAAAAACAGTGACTTGTACAGCATAATGAAAAACCTAGGCATTGATTTTGAAGACATCAGACACATGCAGAATGAAAAATTTTTCAGAAATGATTTTTCTGGTGAGGTTGACTTCAGAGAA
+
BBCCCFFFFFFFGGGGGGGGGGGHHHHHHHHHHHHHGEGGGHGHHHHHHHHHHHHHHHHHHHHHHHGHHHHHHHHHHHHHGHHHHHGGHGGGHHHHHHHHHHHHHHHGGHHHHHGGGHGHHHHHHHHHHHHHHHHHGHHHHHHHHHHHHGHHHHHGHHHHHHHGGHHHHHHHHHHHHHHHGHHHHHHHHHHHHHHGHHHHHHHHGHHHHHHHHHHHHHHEHHHHHHHHHHHHHHHHHHHHHHGGGGGGGGG
@M05620:46:000000000-D9D58:1:1101:13831:2434 1:N:0:100
GAATGAATGCAGAAATTGGCAAGATAATACTGCACCGATGGGAAATGATACTATCCTGAAACATGAGCAAATTGACCAGCCTCAGGATGTGAACTCATTTGCTGGAGGTCCCAGGGCTCTTTCAAGATAGTAAAAACAGTGACTTGTACAGCATAATGAAAAACCTAGGCATTGATTTTGAAGACATCAGACACATGCAGAATGAAAAATTTTTCAGAAATGATTTTTCTGGTGAGGTTGACTTCAGAGAA
+
AABCBFFFFFFFGGGGGGGGGGEHHHHHHHHHHHHHGEGGGGFGHHHHHHHHFHHHHHHHHHHHHEGGHHHHHHGHHHHHGHHHFHCGGFGGFHHHHHHHHGHGFGHGEHHHHHGGC0GHHHHHHHG3FGBDGHHHGHHGGFGHEFHGFHHHGGHHFHHGHHHGDHHHGGGFGHHFHHHGGHHHFHHHGFHFHHHFHHHGHFE><0=GGHGHHHHFGGGFGHE0CCGFHHHHFFC;C:/CG0BFGGFGFB:
@M05620:46:000000000-D9D58:1:1101:11747:2453 1:N:0:100
GAATGAATGCAGAAATTGGCAAGATAATACTGCACCGATGGGAAATGATACTATCCTGAAACATGAGCAAATTGACCAGCCTCAGGATGTGAACTCATTTGCTGGAGGTCCCAGGGCTCTTTCAAGATAGTAAAAACAGTGACTTGTACAGCATAATGAAAAACCTAGGCATTGATTTTGAAGACATCAGACACATGCAGAATGAAAAATTTTTCAGAAATGATTTTTCTGGTGAGGTTGACTTCAGAGAA
+
BABCCFFFFFFFGGGGGFGGGGFHHGHHHHHHHHHHEEFGGHGGHHHGHHHHGHHHHHHHHHHHHHGGHHHHHHGHHHGGGHHHGHFGGFGGGHGHHHHHHHHHHHHGGHHHHHGGGHHHHHHHHHHHHHHHHHHHGHHHHHHHHHHHHHHHHHHHHHGHGHHGGHHHHHHHHHHHHHHHGHHHHGHHHHHHHHHHHHHHHHHHGGHHHHHHHHHHHHGHHHGHHHHHHHHHHHH;=CGHHHGGGGGGGGB
@M05620:46:000000000-D9D58:1:1101:11748:2472 1:N:0:100
GAATGAATGCAGAAATTGGCAAGATAATACTGCACCGATGGGAAATGATACTATCCTGAAACATGAGCAAATTGACCAGCCTCAGGATGTGAACTCATTTGCTGGAGGTCCCAGGGCTCTTTCAAGATAGTAAAAACAGTGACTTGTACAGCATAATGAAAAACCTAGGCATTGATTTTGAAGACATCAGACACATGCAGAATGAAAAATTTTTCAGAAATGATTTTTCTGGTGAGGTTGACTTCAGAGAA
+
BAABADFF@FFFGGFFGDGGGGGHHGCGFHHHGCHFG2EFGG2FGHHDFHHGGHHHGHFFHFGHHGHHGHFHHHFHHEHHFHHFGHGHGHHGHHHHFHHHGHGHFHAEEHGHFFG1AGHHHHHHFHHHGHHHHHGHGHHHHBGHHHHHHGHHFHHFGFFHHHHGGHFHEF1FGBGHHHH<FGGHGGHFFHHHHHHH1FG1GFGH<DHBCHHHFGGFFFFFHH0GHHHHHHHFFCC=CCGHCFFGFGG0;C/
@M05620:46:000000000-D9D58:1:1101:12381:2486 1:N:0:100
GAATGAATGCAGAAATTGGCAAGATAATACTGCACCGATGGGAAATGATACTATCCTGAAACATGAGCAAATTGACCAGCCTCAGGATGTGAACTCATTTGCTGGAGGTCCCAGGGCTCTTTCAAGATAGTAAAAACAGTGACTTGTACAGCATAATGAAAAACCTAGGCATTGATTTTGAAGACATCAGACACATGCAGAATGAAAAATTTTTCAGAAATGATTTTTCTGGTGAGGTTGACTTCAGAGAA
+
BBBBBFFFFFFFGGGGGGGGGGFHHHHHHHHHHHHHEEFGGGGGHHHGHHHHHHHHHHHHHHHHHHHHHHHHHHHHHHHHGHHGGHFGGGHGHHHHHHHHHHHHHHHFGHHHHHGGGHHHHHHHHHHHGHHHHHHHGHHHHHHHHHHHHHHHHHHHHHHHHHHGGHGHHHHHHHHHHHHHGHHHHHHHHHHHHHHHHHHHHHHG>DGHHHHHHHHHHGHHHHHHHHHHHHHHHHH;CGHHHHGGGGGGGGF
@M05620:46:000000000-D9D58:1:1101:10431:2639 1:N:0:100
GAATGAATGCAGAAATTGGCAAGATAATACTGCACCGATGGGAAATGATACTATCCTGAAACATGAGCAAATTGACCAGCCTCAGGATGTGAACTCATTTGCTGGAGGTCCCAGGGCTCTTTCAAGATAGTAAAAACAGTGACTTGTACAGCATAATGAAAAACCTAGGCATTGATTTTGAAGACATCAGACACATGCAGAATGAAAAATTTTTCAGAAATGATTTTTCTGGTGAGGTTGACTTCAGAGAA
+
AAABBFFFFFFDGGGGGGFGGGGHGHHHHHGHHHHHFAEEEF2FGDGFDGHHHGGCHGFAFFEGFDFBGG3FGBFGGHFGFHHHFHBFFBG@@FGHFHHHHHEFFGFGGHGHHGGGGGGHFHHHHHHGHHHHHGGHFGGHHHHHHHHHHHHHHGHHHHHFGHHGGGHHGHHHHHHGHHHHGHHHHHHHFHHHHHHHGFHGHHHG<<DDCGHHHHHHHHHGFHHHHHHHHHHHHHGCCGFHHHGGGGECFGF
@M05620:46:000000000-D9D58:1:1101:19454:2657 1:N:0:100
GAATGAATGCAGAAATTGGCAAGATAATACTGCACCGATGGGAAATGATACTATCCTGAAACATGAGCAAATTGACCAGCCTCAGGATGTGAACTCATTTGCTGGAGGTCCCAGGGCTCTTTCAAGATAGTAAAAACAGTGACTTGTACAGCATAATGAAAAACCTAGGCATTGATTTTGAAGACATCAGACACATGCAGAATGAAAAATTTTTCAGAAATGATTTTTCTGGTGAGGTTGACTTCAGAGAA
+
BCCBCFFFFFFFGGGGGGGGGGGHHHHHHHHHHHHHGFGGGHHHHHHHHHHHHHHHHHHHHHHHHHHHHHHHHHHHHHHHGHHHHHGHHHHHHHHHGHHHHHHHHHHGGHHHHHGGGHHHHHHHHHHHHHHHHHHHGHHHHHHHHHHGHHHHHHHHHHHHHHHGGHHHHHHHHHHHHHHHGHHHHHHHHHHHHHHHHHHHHHHGFGGHHHHHHHHHHFGGHHHHHHHHHHHHHHHHHHHGHHGGGGGFGGG
@M05620:46:000000000-D9D58:1:1101:19744:2701 1:N:0:100
GAATGAATGCAGAAATTGGCAAGATAATACTGCACCGATGGGAAATGATACTATCCTGAAACATGAGCAAATTGACCAGCCTCAGGATGTGAACTCATTTGCTGGAGGTCCCAGGGCTCTTTCAAGATAGTAAAAACAGTGACTTGTACAGCATAATGAAAAACCTAGGCATTGATTTTGAAGACATCAGACACATGCAGAATGAAAAATTTTTCAGAAATGATTTTTCTGGTGAGGTTGACTTCAGAGAA
+
BAAAAFFFFFFFFFBGGGGGGCFGHFFGBGFGDFG4EEEGGGCEHHF5FGHGHHHGHHEFGHGHHGHFG3FGHF5FEGFFFGGHGH3FGFGGHDGF3FGHHGHHFEGGEHHHHFFEEHHHHHHF4GHHFFFFHHFEEHGHGFHHHHHHHHHE0GFHHHGHHHHDGHHGHHHHHHGDGHHHGEGEGFHHHGHHFHHHHHHHHFFF1GFGCGGGDGHHHDDCGHGHHHGHHHHGGHFHGCHHGHFGFGGFGFB
@M05620:46:000000000-D9D58:1:1101:11773:2701 1:N:0:100
GAATGAATGCAGAAATTGGCAAGATAATACTGCACCGATGGGAAATGATACTATCCTGAAACATGAGCAAATTGACCAGCCTCAGGATGTGAACTCATTTGCTGGAGGTCCCAGGGCTCTTTCAAGATAGTAAAAACAGTGACTTGTACAGCATAATGAAAAACCTAGGCATTGATTTTGAAGACATCAGACACATGCAGAATGAAAAATTTTTCAGAAATGATTTTTCTGGTGAGGTTGACTTCAGAGAA
+
BABBAFFFFFFFGGGGGGGGFGFCHHBGHHFHHHHHGEEGGG23FFGGFFHHHGFCHFHHHHFGCBFFGHFFHHFGHHFGFHHHGH3FGBGD5GFGGGHHHHHHFBGEEGHFGGGGEHHHHHHHHGFGDHGFFHHFGHGHHFHHHHHHHHHHFHHBGHGHFHFDGHGHHGHHHHGHHHHHGHHHGHGDGBG1<GFHHFHHGHHF<<<F<CHHHGFFH=<CGFCGHHHHFHHHHHF;:CGHFGGGEBFFGFF
@M05620:46:000000000-D9D58:1:1101:14971:2723 1:N:0:100
GAATGAATGCAGAAATTGGCAAGATAATACTGCACCGATGGGAAATGATACTATCCTGAAACATGAGCAAATTGACCAGCCTCAGGATGTGAACTCATTTGCTGGAGGTCCCAGGGCTCTTTCAAGATAGTAAAAACAGTGACTTGTACAGCATAATGAAAAACCTAGGCATTGATTTTGAAGACATCAGACACATGCAGAATGAAAAATTTTTCAGAAATGATTTTTCTGGTGAGGTTGACTTCAGAGAA
+
ABCCBFFFFFFFFGGGGGGGGGFGHHHHHHHGHHHHEAEFGGFGHHGFGGHHHHHHHGHHHHHHGHGHHHHHHHHHHHGGGHHHGHFGGFHGHHHHHHHHHHHHGHHGGHEHHGGGDFEHHHHHHHGGHHFHHHHHGHFFDGFHFGFGHFHHFGHHFHHHHHHFFGHGFHHHHFHHHHGHGHHFFHHFHGFHHFHHGHHHGHF>>D=DGAGGHHHGHD0GFHHGHGFHHHHHGHC;=;CHGHFGGGGFBCB
@M05620:46:000000000-D9D58:1:1101:18810:2752 1:N:0:100
GAATGAATGCAGAAATTGGCAAGATAATACTGCACCGATGGGAAATGATACTATCCTGAAACATGAGCAAATTGACCAGCCTCAGGATGTGAACTCATTTGCTGGAGGTCCCAGGGCTCTTTCAAGATAGTAAAAACAGTGACTTGTACAGCATAATGAAAAACCTAGGCATTGATTTTGAAGACATCAGACACATGCAGAATGAAAAATTTTTCAGAAATGATTTTTCTGGTGAGGTTGACTTCAGAGAA
+
CBBCCFFFFFFFGGGGGGGGGGFHHHHHHHHHHHHHEAEGGHGHHHHGHHHHHHHHHHHHHHHHHHHHHHHHHHHHHHHHGHHHGHGHHFHGHHHHHHHHHHHHHHHGGHHHHHGGGHHHHHHHHHHHHHHHHHHHGHHHHHHHHHHHHHHHHHHHHHHHHHHGGHHHHHHHGHHHHHHHGHHHHHHHGHHHHHHHHHHHGHHGGHHHHHHHHHHHHHHHHHHHHHHHHHHHHHHHHHHHHHGGGGGGGFF
@M05620:46:000000000-D9D58:1:1101:20035:2801 1:N:0:100
GAATGAATGCAGAAATTGGCAAGATAATACTGCACCGATGGGAAATGATACTATCCTGAAACATGAGCAAATTGACCAGCCTCAGGATGTGAACTCATTTGCTGGAGGTCCCAGGGCTCTTTCAAGATAGTAAAAACAGTGACTTGTACAGCATAATGAAAAACCTAGGCATTGATTTTGAAGACATCAGACACATGCAGAATGAAAAATTTTTCAGAAATGATTTTTCTGGTGAGGTTGACTTCAGAGAA
+
BABBBFFFFFFFGGGGGGGGGGGBGEGGGHGHHHHHFEEGGHGGEGHHHHHHGGGHFFGGHHGGFGFHHBGHHGHHHHHHFHHHGGEFGFGGFGGHHHHHHHHHHHHGGHHHHHGGGHHHHHHHHHHHHHHHHHHHGHHHHHHHHHHHHHHHHHHHHHHHHHHGGHHHHHHHHHHHHHHHGHHHHHHHHHHHHHHHHHHHHHHGGGHHHHHHHHHHHGHHHHHHHHHHHHHHHHGHHFGHHHGGGGGGGGF
@M05620:46:000000000-D9D58:1:1101:11987:2802 1:N:0:100
GAATGAATGCAGAAATTGGCAAGATAATACTGCACCGATGGGAAATGATACTATCCTGAAACATGAGCAAATTGACCAGCCTCAGGATGTGAACTCATTTGCTGGAGGTCCCAGGGCTCTTTCAAGATAGTAAAAACAGTGACTTGTACAGCATAATGAAAAACCTAGGCATTGATTTTGAAGACATCAGACACATGCAGAATGAAAAATTTTTCAGAAATGATTTTTCTGGTGAGGTTGACTTCAGAGAA
+
BCCBBFFFFFFFGGGGGGGGGGGHHHHHHHGHHHHHGEEGGHGFGGHGHHHHGHHHHHHGHHHGFBFHHHHHHHGHHHGHGHHHGH@FGFGEFHHHHHHHHHHHFGHFGHHHG31E10/3B4?444BGBHHHEEGGEHF433?4BEG3???GF33FHFH33FG/ABC22@2F221F?GG1/1?GC0FGH1110>0<<11FDG1FF00=CF/DGH/0<<D/<DGH0;GH/C00=G0;C:/G/000;000;/9
@M05620:46:000000000-D9D58:1:1101:16239:2810 1:N:0:100
GAATGAATGCAGAAATTGGCAAGATAATACTGCACCGATGGGAAATGATACTATCCTGAAACATGAGCAAATTGACCAGCCTCAGGATGTGAACTCATTTGCTGGAGGTCCCAGGGCTCTTTCAAGATAGTAAAAACAGTGACTTGTACAGCATAATGAAAAACCTAGGCATTGATTTTGAAGACATCAGACACATGCAGAATGAAAAATTTTTCAGAAATGATTTTTCTGGTGAGGTTGACTTCAGAGAA
+
AAABBFFFFFFFGFFGGGGGGGGFHHHHFGFHHGHHGEEFGGCGHHHFHHHGEGFHHHGFHHHHHGFHHFHHHGFFHHGHGHHHGHGEGFGFHHHHGHHHHFGGHHGGEHHHHHGGGHHHHHGHHHHHHHGHHHHHGHGHFHHEHHGHHHFHHHHHHGHHHHHGGHHHGHHHGHHHHHHHGHGHHHHHHEHHHHHHHHGHGHHGFHHHHGHHHHHHHHHGHHGBHHHHHHHGGHHHGHHHHHGGGGGFFGF
@M05620:46:000000000-D9D58:1:1101:16513:2812 1:N:0:100
GAATGAATGCAGAAATTGGCAAGATAATACTGCACCGATGGGAAATGATACTATCCTGAAACATGAGCAAATTGACCAGCCTCAGGATGTGAACTCATTTGCTGGAGGTCCCAGGGCTCTTTCAAGATAGTAAAAACAGTGACTTGTACAGCATAATGAAAAACCTAGGCATTGATTTTGAAGACATCAGACACATGCAGAATGAAAAATTTTTCAGAAATGATTTTTCTGGTGAGGTTGACTTCAGAGAA
+
CCCCCFFFFFFFGGGGGGGGGGGGHHHHHHHHHHHHFEGGGHHHHHHHHHHHHHHHHHHHHHHHHGHHHHHHHHHHHHHHGHHHGHHHHGHHHHHHHHHHHHHHHHHGFHHHGHFFGHHHGHHGHHHHHHHHHHHHGGHGHHHHHHGHHHHHHHHHHHHHHHHGGFCGHHGFHHGHHGHHGHHHHHHHHHHHHHHHHHHHHHHGGHHHHHHHHHHHHHGFHHGHHHHHHHGHHHGHHHHHFHFGFGGGGFG
@M05620:46:000000000-D9D58:1:1101:19428:2814 1:N:0:100
GAATGAATGCAGAAATTGGCAAGATAATACTGCACCGATGGGAAATGATACTATCCTGAAACATGAGCAAATTGACCAGCCTCAGGATGTGAACTCATTTGCTGGAGGTCCCAGGGCTCTTTCAAGATAGTAAAAACAGTGACTTGTACAGCATAATGAAAAACCTAGGCATTGATTTTGAAGACATCAGACACATGCAGAATGAAAAATTTTTCAGAAATGATTTTTCTGGTGAGGTTGACTTCAGAGAA
+
BBBBBFFFFFFFGFGGGGGGGGGFHHHHHHHHHHHHEEEGGHFFHHHHHFHHHHHHHHHHFHHHHFGFHEFHHHHHHGGHGHHHGHGHHGHGHHHHHHGHHFGFGCFFGHHHFHGGGHHHFFHHHHHHHHHHGGHHGGHFHFHFHHHHHHHGHHHHHHHHHHHGGHHHHHHHHGHHHHHHGHGGHGHHHHHHEHHHHHHHGHHGGFGHHHGHGHHFHHFHHHGHHHHHHHHHGHHHHHHHHHGFGGGFGGF
@M05620:46:000000000-D9D58:1:1101:14834:2900 1:N:0:100
GAATGAATGCAGAAATTGGCAAGATAATACTGCACCGATGGGAAATGATACTATCCTGAAACATGAGCAAATTGACCAGCCTCAGGATGTGAACTCATTTGCTGGAGGTCCCAGGGCTCTTTCAAGATAGTAAAAACAGTGACTTGTACAGCATAATGAAAAACCTAGGCATTGATTTTGAAGACATCAGACACATGCAGAATGAAAAATTTTTCAGAAATGATTTTTCTGGTGAGGTTGACTTCAGAGAA
+
3>AAAFFBFFFFGGGFFGCGGFEGHHHH5FHFGHHHE2FFGGFGGHFGHHGHHHFHHGHHHHGHHDFGFHGHFHHGHHFFFGHFGHEFGBGFGHHGHHHHGFGHHHHAEGDGHHGGGGHHHHGHHHHHHHFHHHGFEHGFGFHHFHHBFHHHHHHHHHHHFHHGGHHHHFHGFGHFHGHHGHHHHHHGHHHHHHHEGGHHHHHF<0=DGFHHGGHBGGGHHGHHFGHHHHHHCGG;;;CFHHGGGGGGGB/
@M05620:46:000000000-D9D58:1:1101:14840:2917 1:N:0:100
GAATGAATGCAGAAATTGGCAAGATAATCCTGCACCGTGGGGAAATGATACTATCCTGAAACATGGGCAAATTGACCAGCCTCAGGATGTGAACTCATTTGCTGGAGGTCCCAGGGCTCTTTCAAGATAGTAAAAACAGTGACTTGTACAGCATAATGAAAAACCTAGGCATTGATTGTGAAGACATCAGACACATGCAGAATGGGAAGGTTTTCAGAAATGATTTTTCTGGTGAGGTTGACTTCAGAGAA
+
1AA?1D1@FFF1AFCDGE1FEG111F1F3FDEGFHHC0AAA//A/B112FHGF2G021D1BA0110B00A01111F11BGGBGGCF11B@BB2B@GD1GFGHBF1G0//010@BAE/>CGBGG2GGD1FB22F2GFEEH>B1F>>G11>GBFCDG<2@@11FGAEFF1@CC<D1F1F1?GDHHHB0G1GHF<<GF1F1F10/0=/.</..<<0.<CG00/0;B0CCCCC0<00::;.9;9CFBB0BB00/;
@M05620:46:000000000-D9D58:1:1101:20037:2981 1:N:0:100
GAATGAATGCAGAAATTGGCAAGATAATACTGCACCGATGGGAAATGATACTATCCTGAAACATGAGCAAATTGACCAGCCTCAGGATGTGAACTCATTTGCTGGAGGTCCCAGGGCTCTTTCAAGATAGTAAAAACAGTGACTTGTACAGCATAATGAAAAACCTAGGCATTGATTTTGAAGACATCAGACACATGCAGAATGAAAAATTTTTCAGAAATGATTTTTCTGGTGAGGTTGACTTCAGAGAA
+
CCCCCFFFFFFFGGGGGGGGGGFHHHHHHHHHHHHHEEEGGHFGHHHHHHHHHHHHHHHHHHHHHGHHHHHHHHHHHHHHGHHHGHGHHGHHHHHHHHHHHHHHHHHGGHHHHHGGGHHHHHHHHHHHHHHHHHHHGHHHHHHHHHHHHHHHHHHHHHHHHHHGGHHHHHHHHHHHHHHHGHHHHHHHHHHHHHHHGHHHHHHGGHGHGHHHHHHHHGHHHHHHHHHHHHHHHHHHHHHHHHGGGGGFGGG
@M05620:46:000000000-D9D58:1:1101:20058:2982 1:N:0:100
GAATGAATGCAGAAATTGGCAAGATAATACTGCACCGATGGGAAATGATACTATCCTGAAACATGAGCAAATTGACCAGCCTCAGGATGTGAACTCATTTGCTGGAGGTCCCAGGGCTCTTTCAAGATAGTAAAAACAGTGACTTGTACAGCATAATGAAAAACCTAGGCATTGATTTTGAAGACATCAGACACATGCAGAATGAAAAATTTTTCAGAAATGATTTTTCTGGTGAGGTTGACTTCAGAGAA
+
BABBBFFFFFFFGGGGGGFGG4FHHHHHHHHHGHHHGGGGGHFHHHHGHHHHHFHHHHHFHHFGGEFGBGF5GGHHHHFGGHHHGHFGHFGHHHHHHHHHHHFHHHHGGHHHHHFGGHHHGHHHHHHHFHHHGHHGGHHHGHHHHHHFHHHHGHHHHHHHHHHGGHHHHHHHHFFHHHHGGHHHHGHHGHHHFFHHFHHHHHHHGHHHHHGHHHHH0<GGFHHHHHHHHHBGGEBCGHHHHHGGGGGFFBF
@M05620:46:000000000-D9D58:1:1101:20850:3024 1:N:0:100
GAATGAATGCAGAAATTGGCAAGATAATACTGCACCGATGGGAAATGATACTATCCTGAAACATGAGCAAATTGACCAGCCTCAGGATGTGAACTCATTTGCTGGAGGTCCCAGGGTTCTTTCAAGATAGTAAAAACAGTGACTTGTACAGCATAATGAAAAACCTAGGCATTGATTTTGAAGACATCAGACACATGCAGAATGAAAAATTTTTCAGAAATGATTTTTCTGGTGAGGTTGACTTCAGAGAG
+
AAAA?FFFFFFFGGCGGGFFBGFFHHHGFHHHHFEGE2EEEF2BAFFGFEGGFFHBGAA3FFCAF3B333BDGD55AFAFFCFFFH33F@FG5GB3GHFEFDGH3GAAE13B3BFEGH03?GFFBGFHF?GBGDGGE/FHHB4FGHBD2BF10FGGHH2G1FF?CC1B<0FFFHFFGFHHABG10GH1<GB1<<FGF1<GBCGF110=.<<DFH/GG0=<=GBCGHGH/0C:G/CFFGHFB0C0F9F09/.
@M05620:46:000000000-D9D58:1:1101:17920:3039 1:N:0:100
GAATGAATGCAGAAATTGGCAAGATAATACTGCACCGATGGGAAATGATACTATCCTGAAACATGAGCAAATTGACCAGCCTCAGGATGTGAACTCATTTGCTGGAGGTCCCACGGCTCTTTTTAGATAGTAAAAACAGTGACTTGTACAGCATAATGAAAAAACTCGGCATTGATTTTGAAGACATCAGACACATGCAGAATGAAAAAAATTTTAGAAATGATTTTTCTGGTGAGGTTGACTTCTGAGAG
+
BBBBCFFFFFFFGGGGGGGGGGGHHHHHHHHHHHHHFFGGGHGHHHHHHHHHHHHHHHHHHHHHHHHHHHHHHHHHHHHHGHHHHHGHHHHGGHHHHHHHHHHHHGHGGH3F31/>//?F3B43/3B4F3BB4BGH/G23B33332D33B3223F2>2>2DGH//11/////111<1>F1.11>0<1<<1D0<GG00000</00<0;GH--;CH00/;0;00990;FG/C00;F0C9//:/000;00;FFG
@M05620:46:000000000-D9D58:1:1101:12456:3051 1:N:0:100
GAATGAATGCAGAAATTGGCAAGATAATACTGCACCGATGGGAAATGATACTATCCTGAAACATGAGCAAATTGACCAGCCTCAGGATGTGAACTCATTTGCTGGAGGTCCCAGGGCTCTTTCAAGATAGTAAAAACAGTGACTTGTACAGCATAATGAAAAACCTAGGCATTGATTTTGAAGACATCAGACACATGCAGAATGAAAAATTTTTCAGAAATGATTTTTCTGGTGAGGTTGACTTCAGAGAA
+
CCCCCFFFFFFFGGGGGGGGGGGHHHHHHHHHHHHHGEFGGHFGHHHHHHHHHHHHHHHHHHHHHGGHGGHHHHHHHHHHGHHHGHGHHGGFGHHHHHHHHHHHHHHGGGHHHHGGGHHHHHHHHHHHHHHHHHHHGHHHHHHHHHHHHHHHHHHHHHHHHHHGGHHHHHHHHHHHHHHHGHHHHHHHHHHHHHHHHHHHHHHHGDFHHHHHHHHHHHHHHHGGHHHHHHHHHHHCCCHHFHGGGGGGGGG
@M05620:46:000000000-D9D58:1:1101:16716:3052 1:N:0:100
GAATGAATGCAGAAATTGGCAAGATAATACTGCACCGATGGGAAATGATACTATCCTGAAACATGAGCAAATTGACCAGCCTCAGGATGTGAACTCATTTGCTGGAGGTCCCAGGGCTCTTTCAAGATAGTAAAAACAGTGACTTGTACAGCATAATGAAAAACCTAGGCATTGATTTTGAAGACATCAGACACATGCAGAATGAAAAATTTTTCAGAAATGATTTTTCTGGTGAGGTTGACTTCAGAGAA
+
CCCCCFFFFFFFGGGGGGGGGGGHHHHHHHHHHHHHEEFGGHHHHHHHHHHHHHHHHHHHHHHHHGHHHHHHHHHHHHHHGHHGHHHHGGHFHHHHHHHHHHHHHHHGGHBG3@11E?/3B4??4?33FDBG4F?FAGE?3?B4GH?F?3F?F?G33?3GHBC//@F>=G2C2G1=GHFFFD110FD=G<G1<<0<<<FD1<<=1DHD.<000<<0=00<DGHC0G:;:GF0G:0CHHCCC:FGFGF0:/;
@M05620:46:000000000-D9D58:1:1101:20203:3092 1:N:0:100
GAATGAATGCAGAAATTGGCAAGATAATACTGCACCGATGGGAAATGATACTATCCTGAAACATGAGCAAATTGACCAGCCTCAGGATGTGAACTCATTTGCTGGAGGTCCCAGGGCTCTTTCAAGATAGTAAAAACAGTGACTTGTACAGCATAATGAAAAACCTAGGCATTGATTTTGAAGACATCAGACACATGCAGAATGAAAAATTTTTCAGAAATGATTTTTCTGGTGAGGTTGACTTCAGAGAA
+
BAABCFFFFFFFFGGGGGGGGGGGHHHHHHHHHHHHEAEGGHHHHHHGHHHGGHHHHHHHFFHHHFGHHHGHHHHHHFGHGHHGFHHHHGHHHHHHHHHHHHHHHHHGGHGHHHGGGHEHHHFHHHHHHHHHHHHHGHHHHHHHHHHHHHHHHHGHHGGHHHHGGHHHHHHHHHDGHHHHGHHGHGHFHHHHHHHHHHHHBFHGFHGHFHHHHHHHHGHHHHHHHHGHFHHHHFHGHHHHGHGGGGGFGGG
@M05620:46:000000000-D9D58:1:1101:21109:3120 1:N:0:100
GAATGAATGCAGAAATTGGCAAGATAATACTGCACCGATGGGAAATGATACTATCCTGAAACATGAGCAAATTGACCAGCCTCAGGATGTGAACTCATTTGCTGGAGGTCCCAGGGCTCTTTCAAGATAGTAAAAACAGTGACTTGTACAGCATAATGAAAAACCTAGGCATTGATTTTGAAGACATCAGACACATGCAGAATGAAAAATTTTTCAGAAATGATTTTTCTGGTGAGGTTGACTTCAGAGAA
+
AA?>A4@DFFDD5FCFFGGGGGFBFGBHFHHHHHHHEAEEEG2B2BGDGBGHHHDGGHHHFFGBFBGFDGBGFG5FFHFGGHHGBGFGH3FBFHFGBGHHHHFHHHHCEFHGHHGGGHHFHHHHHHFHFFHHHGGFEGHBGHFFEHDGHHHHHDGGHHGHFFHAFHHGHFFFFHFHHHHHEHHHFHHGFHHGFHHHHCFHHHHGFGFFCGHGHHFHH=DGHHHHHHHHGHHHGFCGH:GHHFGGGGGFFBB
@M05620:46:000000000-D9D58:1:1101:21093:3130 1:N:0:100
GAATGAATGCAGAAATTGGCAAGATAATACTGCACCGATGGGAAATGATACTATCCTGAAACATGAGCAAATTGACCAGCCTCAGGATGTGAACTCATTTGCTGGAGGTCCCAGGGCTCTTTCAAGATAGTAAAAACAGTGACTTGTACAGCATAATGAAAAACCTAGGCATTGATTTTGAAGACATCAGACACATGCAGAATGAAAAATTTTTCAGAAATGATTTTTCTGGTGAGGTTGACTTCAGAGAA
+
CCCCCFFFFFFFGGGGGGGGGGGHHHHHHHHHHHHHEEEGGHHHHHHGHHHHHHHHHHHHHHHHHHHHHHHHHHHHHHHHGHHHHHGHHHHHHHHHHHHHHHHHHHHGGHHHHHGGGHHHHHHHHHHHHHHHHHHHGHHHHHHHHHHHHHHHHHHHHHHHHHHGGHHHHHHHHHHHHHHHGHHHHHHHHHHHHHHHHHHHHHHHHHHHHHHHHHHHGHHHHHGHHHHHHHHHHHHHHHHHHHGGGGGGGGF
@M05620:46:000000000-D9D58:1:1101:21080:3150 1:N:0:100
GAATGAATGCAGAAATTGGCAAGATAATACTGCACCGATGGGAAATGATACTATCCTGAAACATGAGCAAATTGACCAGCCTCAGGATGTGAACTCATTTGCTGGAGGTCCCAGGGCTCTTTCAAGATAGTAAAAACAGTGACTTGTACAGCATAATGAAAAACCTAGGCATTGATTTTGAAGACATCAGACACATGCAGAATGAAAAATTTTTCAGAAATGATTTTTCTGGTGAGGTTGACTTCAGAGAA
+
>3AAAFFFFFBFFGGGGGGGGGGGHGGHHHGHHCHHGEGGGHHGHHGHHHHHFHGHHFHFFHGHHGHHGHHHHHHHHGHHGHHHHGHHGBGGHHHHHGHHHHHHHHHGGHGHGHGGGHHHHGHHHHHHHHHHHHHFGGGGHHHHHHHGHHHHGHHHHHHHHHHGGHGHHHGHHHHGHHHHGHHHHHGHHHHHHHHHGHHGHHHGHFHFHFHBGHHGFHHBGHHGHHFHHHHHHHHHHHHHGGEGGGGFFFF
@M05620:46:000000000-D9D58:1:1101:19796:3193 1:N:0:100
GAATGAATGCAGAAATTGGCAAGATAATACTGCACCGATGGGAAATGATACTATCCTGAAACATGAGCAAATTGACCAGCCTCAGGATGTGAACTCATTTGCTGGAGGTCCCAGGGCTCTTTCAAGATAGTAAAAACAGTGACTTGTACAGCATAATGAAAAACCTAGGCATTGATTTTGAAGACATCAGACACATGCAGAATGAAAAATTTTTCAGAAATGATTTTTCTGGTGAGGTTGACTTCAGAGAA
+
CBBCCFFFFFFFGGGGGGGGGGFHHHHHHHHHHHHHFEGEEHGHHHHGHGHHFHHHHHHHHHHGHGHHHHHHHHHGHHHHGHHGGGGHHHHHHHHHHHHHHHHHHHHGGHHHGHGGGHHHHHHHHHHHHGHHHHHHGHHHHHHHHHHHHHHGHHHHHHHHHGGGGHHHHHHHHHHHHHHHGHHHHHHHHHHHHHHHHHHHBGHGGHBGGHHHHHHHHDHGHHHHHHHHHHHHHHEHHHHHGHGGGGG9FFB
@M05620:46:000000000-D9D58:1:1101:19779:3197 1:N:0:100
GAATGAATGCAGAAATTGGCAAGATAATACTGCACCGATGGGAAATGATACTATCCTGAAACATGAGCAAATTGACCAGCCTCAGGATGTGAACTCATTTGCTGGAGGTCCCAGGGCTCTTTCAAGATAGTAAAAACAGTGACTTGTACAGCATAATGAAAAACCTAGGCATTGATTTTGAAGACATCAGACACATGCAGAATGAAAAATTTTTCAGAAATGATTTTTCTGGTGAGGTTGACTTCAGAGAA
+
CCCCCFFFFFFFGGGGGGGGGGGHHHHHHHHHHHHHEEFGGHFHHHHGHHHHHHHHHHHHHHHHHGGHHHHHHHFHHHGGGHHHGHHHGGHGHHHHHHHHHHHHHGHGGHHHHHGGGHHHHHHHHHHHHHHHHHHHGGHHHHHHHHHHHHHHHHHHHHHHHHHGGHHHHHHHHHHHHHHHGHHHHHHHHHHHHHHHHHHHHGHGGGHHHHHHHHHHHHHHHHHHHHHHHHHHHHHHHHHHGHGGGGFGGGF
@M05620:46:000000000-D9D58:1:1101:16632:3214 1:N:0:100
GAATGAATGCAGAAATTGGCAAGATAATACTGCACCGATGGGAAATGATACTATCCTGAAACATGAGCAAATTGACCAGCCTCAGGATGTGAACTCATTTGCTGGAGGTCCCAGGGCTCTTTCAAGATAGTAAAAACAGTGACTTGTACAGCATAATGAAAAACCTAGGCATTGATTTTGAAGACATCAGACACATGCAGAATGAAAAATTTTTCAGAAATGATTTTTCTGGTGAGGTTGACTTCAGAGAA
+
BAABBBDFFFDFGGGGGGGGGGGFHFHHHHGHGHHFE2EEEHHHHHHFHHGHHGHHHFFHHFFGEHGFHHHHGGDGGHFGFFHCGHGGGGG5GGHG3FGGHFGFG?GGFHHGFHGGFFHGHHGFGHFDHHHHHFFBEGFHHHHGHHHHGHHHBFHHGHGFFHCEGFHHHHHHHHHHFGHHEHHEHHHHHE1GHHHHGFHFFFHFGFGFGHHHHGHHGFFHFFHG0GHHHHHHHHHHH/GHHHGGGGGFGFF
@M05620:46:000000000-D9D58:1:1101:15838:3256 1:N:0:100
GAATGAATGCAGAAATTGGCAAGATAATACTGCACCGATGGGAAATGATACTATCCTGAAACATGAGCAAATTGACCAGCCTCAGGATGTGAACTCATTTGCTGGAGGTCCCAGGGCTCTTTCAAGATAGTAAAAACAGTGACTTGTACAGCATAATGAAAAACCTAGGCATTGATTTTGAAGACATCAGACACATGCAGAATGAAAAATTTTTCAGAAATGATTTTTCTGGTGAGGTTGACTTCAGAGAA
+
AAAABFFFFFFFFGGGGGGGGGFGHHHHHHGHFHHHEAEGGHHGGHGGHHHHGHHHGHHHHHFHHGGHHFGHHFBGHHGHGHHGGHGGGGH@GHHHFHHHHFFGGHHGGHHHHHGGGHHHHHHHGHHHHHGHFHHHGHGHHHHHHHHHHFHHFFHHHGHHHHHGGHHHGHHHHHHEHHHHGHHHHHGGHHHHGHGFFHHHHHHGFGDHCGHGHHHHHGGFHHHGHHHHHGHHHHGHHHGGFHGGGGGFFFB
@M05620:46:000000000-D9D58:1:1101:17029:3295 1:N:0:100
GAATGAATGCAGAAATTGGCAAGATAATACTGCACCGATGGGAAATGATACTATCCTGAAACATGAGCAAATTGACCAGCCTCAGGATGTGAACTCATTTGCTGGAGGTCCCAGGGCTCTTTCAAGATAGTAAAAACAGTGACTTGTACAGCATAATGAAAAACCTAGGCATTGATTTTGAAGACATCAGACACATGCAGAATGAAAAATTTTTCAGAAATGATTTTTCTGGTGAGTTGACTTCAGAGAAG
+
CBCCCFFFFFFFGGGGGGGGGGGHHHHHHHHHHHHHGFGGGHGHHHHHHHHHHHHHHHHHHHHHHHHHHHHHHHHHHHHHGHHHHHHHHHHHHHHHHHHHHHHHHHHGGHHHHHGGGHHHHHHHHHHHHHHHHHHHGHHHHHHHHHHHHHHHHHHHHHHHHHHGGHHHHHHHHHHHHHHHGHHHHHHHHHHHHHHHHHHHHHHHHHHHHHHHHHHHHHHHHHHHHHHHHHHHHHGHHHHHHHHHHGGGGGG
@M05620:46:000000000-D9D58:1:1101:17015:3306 1:N:0:100
GAATGAATGCAGAAATTGGCAAGATAATACTGCACCGATGGGAAATGATACTATCCTGAAACATGAGCAAATTGACCAGCCTCAGGATGTGAACTCATTTGCTGGAGGTCCCAGGGCTCTTTCAAGATAGTAAAAACAGTGACTTGTACAGCATAATGAAAAACCTAGGCATTGATTTTGAAGACATCAGACACATGCAGAATGAAAAATTTTTCAGAAATGATTTTTCTGGTGAGTTGACTTCAGAGAAG
+
AAABBFFFFFFFGGGGGGGFGGGGHHHHHHHHHHHHEEFGGHHHFHFGHHHHGHHHHHHHHHHHHHGHHHHHHHGHHHHHGHHHHHHHHGHHHHHHHHHHHHHHHHHGGHHHHHGGGHHHHHHHHHHHHHGHHGHHGHHHHHHGHHHHHGHHHFHHHHHGHHHGGHHGGHHHHHHHHHHHGHHHHGHHHDHHHHHHHHHHHHHGGGFH.GHHHHHHHHHHHHGHHHHHHHGHHHHFHHHHHHBHHFGGGGG
@M05620:46:000000000-D9D58:1:1101:14334:3412 1:N:0:100
GAATGAATGCAGAAATTGGCAAGATAATACTGCACCGATGGGAAATGATACTATCCTGAAACATGAGCAAATTGACCAGCCTCAGGGTGTGGACTCATTTGCTGGAGGTCCCAGGGCTCTTTCAAGATAGTAAAAACAGTGACTTGTACAGCATAATGAAAAACCTAGGCATTGATTTTGAAGACATCAGACACATGCAGAATGAAAAATTTTTCAGAAATGATTTTTCTGGTGAGGTTGACTTCAGAGAA
+
A>>AA11@3D@1B11FFEBA1FF1FFGBGHBG1AG0A0AE?CEAGHF1FHFGHHH0AE1FAA01BG1B10FGEE1BAGCAAEG1@G0B?EE/B@B01@BFF2@B100E>FGHFC///GFFHHHH2DFEFGBBB221?/FFGHE2BDGFD>>1FGDGFFGHB10?EHF<BGBFDDDDDGGB/<GHHEHHDH1G0FHB<C<00/DGG00=GFHDH0CFG;0;GFC0CG0:/CGBCG0::;BF/0;099F09//
@M05620:46:000000000-D9D58:1:1101:14316:3419 1:N:0:100
GAATGAATGCAGAAATTGGCAAGATAATACTGCACCGATGGGAAATGATACTATCCTGAAACATGAGCAAATTGACCAGCCTCAGGATGTGAACTCATTTGCTGGAGGTCCCAGGGCTCTTTCAAGATAGTAAAAACAGTGACTTGTACAGCATAATGAAAAACCTAGGCATTGATTTTGAAGACATCAGACACATGCAGAATGAAAAATTTTTCAGAAATGATTTTTCTGGTGAGGTTGACTTCAGAGAA
+
AABBCFFFFFFFGGGGGGGGGGGHHHGGFHHHHHHHEEGGGHGGHHHHHFHHHHHHHHHHHHHHHHHHHHGHHHHHHHHHGHHHGHFGGFGHGHHHHHHHHHHHHHHGGHHHHHGGCGHHHHHHHHHHHHHHHHHHGEGHHHHHHHHFHHHHFHHHHHHHHHGGGHHHHHHHHHHHHHHHFHGGHGHHHGHHHHFHHGHHHHHG<GHHHHHHHHHHHHHHHHFFHHHHHHHHCHH;GCHHFGFGGGGFGGF
@M05620:46:000000000-D9D58:1:1101:19418:3436 1:N:0:100
GAATGAATGCAGAAATTGGCAAGATAATACTGCACCGATGGGAAATGATACTATCCTGAAACATGAGCAAATTGACCAGCCTCAGGATGTGAACTCATTTGCTGGAGGTCCCAGGGCTCTTTCAAGATAGTAAAAACAGTGACTTGTACAGCATAATGAAAAACCTAGGCATTGATTTTGAAGACATCAGACACATGCAGAATGAAAAATTTTTCAGAAATGATTTTTCTGGTGAGGTTGACTTCAGAGAA
+
1AAAAFDFFFFFCGGFGGGCGGE1BGGGHHGHHGHHG0AFEE0F/GGFGHHHBGH0GGFBGHFHEAFFGBADFGFFGFFGGHHFGHFFFBGFGHGHFFHHHHHHCGFAEFFHHHGGGGHHHHHFHFGHFGGGHDHFFAGGGBGGFHFHFF2GCGHFGHGFFHHCGGHHFHHGHHHGHFHHEHHHHHGFHHHHHHHHHEFGFHDF<DDD..<GFGHGH=DCHGGFGHHFCCGFCB0GHHHFHHGGFB09;CF
@M05620:46:000000000-D9D58:1:1101:10205:3441 1:N:0:100
GAATGAATGCAGAAATTGGCAAGATAATACTGCACCGATGGGAAATGATACTATCCTGAAACATGAGCAAATTGACCAGCCTCAGGATGTGAACTCATTTGCTGGAGGTCCCAGGGCTCTTTCAAGATAGTAAAAACAGTGACTTGTACAGCATAATGAAAAACCTAGGCATTGATTTTGAAGACATCAGACACATGCAGAATGAAAAATTTTTCAGAAATGATTTTTCTGGTGAGGTGACTTCAGAGAAG
+
BBBBBFFFFFFFCGGGGGGGGGFHHHHHHHGHHHHHGEGGGHFHHHHGGGHHHHGFHGFHHHHHHGHFHFHGHHHHHHHHGHHHHHFHHHHHHHHHFHHHHHHHHHEEGHHHHGGGGHHHHHHGHHHHHGHHGHHHGHHHHHHHHHHHGHHHGHGHHHHHHHHGGHHHHHGHHHHHHHHHFHHGFHHHHHHGFGEHFHHHHHHHFDHHHHHHHHGHFDGFHHHHHHHGHHHHHHF=CCHGGHHFGGEFGGB
@M05620:46:000000000-D9D58:1:1101:19061:3512 1:N:0:100
GAATGAATGCAGAAATTGGCAAGATAATACTGCACCGATGGGAAATGATACTATCCTGAAACATGAGCAAATTGACCAGCCTCAGGATGTGAACTCATTTGCTGGAGGTCCCAGGGCTCTTTCAAGATAGTAAAAACAGTGACTTGTACAGCATAATGAAAAACCTAGGCATTGATTTTGAAGACATCAGACACATGCAGAATGAAAAATTTTTCAGAAATGATTTTTCTGGTGAGGTTGACTTCAGAGAA
+
CCCCBFFFFFFFGGGGGGGGGGGHHHHHHHHHHHHHGGGGGHGHHHHHHHHHHHHHHHHHHHHHHHHHHHHHHHHHHHHHGHHHHHHHHGHHHHHHHHHHHHHHHHHGGHHHHHGGGHHHHHHHHHHHHHHHHHHHGHHHHHHHHHHHHHHHHHHHHHHHHHHGGHHHHHHHHHHHHHHHGHHHHHHHHHHHHHHHHHHHHHHHGHHHHHHHHHHHHHHHHHHHHHHHHHHHHHHHHHH/GHGGGGGGGGF
@M05620:46:000000000-D9D58:1:1101:23167:3522 1:N:0:100
GAATGAATGCAGAAATTGGCAAGATAATACTGCACCGATGGGAAATGATACTATCCTGAAACATGAGCAAATTGACCAGCCTCAGGATGTGAACTCATTTGCTGGAGGTCACTCCCAGGGCTCTTTCAAGATAGTAAAAACAGTGATTTGTACAGCATAATGAAAAACCTAGGCATTGATTTTGAAGACATCAGACACATGCAGAATGAAAAATTTTTCAGAAATGATTTTTCTGGTGAGGTTGACTTCAG
+
>1>AADDFFFFFFFGCFGG1B1FEHFGG3AEG1A1BF?EFGH0AFEDDGFAAF2DGHHEBBBFGFGFFHFHDGDFFBFEFFF>1B01@FFHB21BBFHHHHB1FF0F/EFGFGF0?B1?EEFGFGF>2221B1<F2BBFGEG0B112>BDFGB2B1BFDFD2GFGBC/?0<GG<1GFEG1<1FBEGF?001<<DD10FBCDCDDHF<DGF00<</D0D/<0<C:C00;:::C:<GCG/;.:CGFC00000;
@M05620:46:000000000-D9D58:1:1101:20550:3527 1:N:0:100
GAATGAATGCAGAAATTGGCAAGATAATACTGCACCGATGGGAAATGATACTATCCTGAAACATGAGCAAATTGACCAGCCTCAGGATGTGAACTCATTTGCTGGAGGTCCCAGGGCTCTTTCAAGATAGTAAAAACAGTGACTTGTACAGCATAATGAAAAACCTAGGCATTGATTTTGAAGACATCAGACACATGCAGAATGAAAAATTTTTCAGAAATGATTTTTCTGGTGAGGTTGACTTCAGAGAA
+
CABCCFFFFFFFGGGGGGGGGGGHHHHHHHHHHGHHGEEGGHBFHHHHHHHFHHHHHGHGHHHHHHGHHFGHHHHHGHHHGHHFFHHGGFGGHHHHFGHHHHHHGHHGGHHHHHGGGHHHHHHHHHHHHHHHHHHHGHHHHHHHHHHHHHHHHHHHHHHHHHHGGHHHHHHHHHHHHHHHGHHGHHHHHHHHHHHHHHHHHHHGFHHHHHHHHHHHHHHGHHHHHHHHHHHHHHHGHHHHHHGFGGGGGGF
@M05620:46:000000000-D9D58:1:1101:22430:3533 1:N:0:100
GAATGAATGCAGAAATTGGCAAGATAATACTGCACCGATGGGAAATGATACTATCCTGAAACATGAGCAAATTGACCAGCCTCAGGATGTGAACTCATTTGCTGGAGGTCCCAGGGCTCTTTCAAGATAGTAAAAACAGTGACTTGTACAGCATAATGAAAAACCTAGGCATTGATTTTGAAGACATCAGACACATGCAGAATGAAAAATTTTTCAGAAATGATTTTTCTGGTGAGGTTGACTTCAGAGAA
+
BABBBFFFFFFFGFGGGGGGGGGHHHHHHHGHHHHHE2FFEGFGHHHFHHHHHHHHHHGHHHGHHHHHHHHHHFFGHHHHGHHGGHGGGGHHHHHGGHHHHHHHFGFGGHHHHHGGGHHHHHHHHHHHGHHHHHFHGHHHHHHHHHFFHHHHHHHHHHHHHHHGGHHHHHHHHHHHHHHHGHHHHHHHHHHHHHHHHHHHHHHHGHHHHHHHHHHHHHHHHHHHHHHHHHHHHHFHHHHHHHGGGGGFGGG
@M05620:46:000000000-D9D58:1:1101:23153:3536 1:N:0:100
GAATGAATGCAGAAATTGGCAAGATAATACTGCACCGATGGGAAATGATACTATCCTGAAACATGAGCAAATTGACCAGCCTCAGGATGTGAACTCATTTGCTGGAGGTCACTGCGCTCTTTCATGCTAGATAATACAGTGACTTGCTCAGCCTGCTGAATAACATAGGCATTGATTTTGTTGAAATCCGTCACATGCAGAATGAATAATTATTCATACATGATTTATCTGGTGGGGTTGACTTCCGTCAA
+
CCCCCFFFFFFFGFGFGGGGGFFHHHHHHHHHHHHHGFGGGHCGHHHFHHHGGHHHHHGHHHHHHGHHHHHHFHHHHHGHGHHHHHHHGHHHHHHHHHHHHGHHHHHGGH3F4431//>/3BF44433BG34B44B4B343B4B?3333322220022BF22@222@222@222@GH11100011?1<1..>C.F11>G1101=DG00<0000=00000<00<0;00<0C000/.;:.-;/:;000.0.;.
@M05620:46:000000000-D9D58:1:1101:8732:3571 1:N:0:100
GAATGAATGCAGAAATTGGCAAGATAATACTGCACCGATGGGAAATGATACTATCCTGAAACATGAGCAAATTGACCAGCCTCAGGATGTGAACTCATTTGCTGGAGGTCCCAGGGCTCTTTCAAGATAGTAAAAACAGTGACTTGTACAGCATAATGAAAAACCTAGGCATTGATTTTGAAGACATCAGACACATGCAGAATGAAAAATTTTTCAGAAATGATTTTTCTGGTGAGGTTGACTTCAGAGAA
+
AABBBBFFDFFFGGGGGGCGGGFGGHHGHHHHHHHHG?EFGFCGHHHFGGHGGGHFGFGHHHFHFHHHHHHHHHHHHHHHGHHHGHGGHHHFHHGHFHHHHHHHGHHGGHHHHHE?FHHHHHHHHHHHHHHHHHGHGHHGHGHHHHHHGHHHHHHGHHGGHHHGGHHHHHHHHHGHHHHHGHHHHHHFHHHHHHHHEHHGHGHHGHHFHGCHHHHHHHHHFHHGGHHHHHHHHFHCGGHHFHGGGGFGGGG
@M05620:46:000000000-D9D58:1:1101:22047:3610 1:N:0:100
GAATGAATGCAGAAATTGGCAAGATAATACTGCACCGATGGGAAATGATACTATCCTGAAACATGAGCAAATTGACCAGCCTCAGGATGTGAACTCATTTGCTGGAGGTCCCAGGGCTCTTTCAAGATAGTAAAAACAGTGACTTGTACAGCATAATGAAAAACCTAGGCATTGATTTTGAAGACATCAGACACATGCAGAATGAAAAATTTTTCAGAAATGATTTTTCTGGTGAGGTTGACTTCAGAGAA
+
CCCCCFFFFFFFGGGGGGGGGGGHHHHHHHHHHHHHGEFGGHGHHHHHHHHHHHHHHHHHHHHHHHGHHHHHHHHHHHHHGHHHHHHHHHHGHHHHHHHHHHHHHHHGGHHHHHGGGHHHHHHHHHHHHHHHHHHHGHHHHHHHHHHHHHHHHHHHHHHHHHHGGHHHHHHHHHHHHHHHGHHHHHHHHHHHHHHHHHHHHHHHHHHHHHHHHHHHHHHHHHHHHHHHHHHHHHHHHHHHHHGGGGGGGGG
@M05620:46:000000000-D9D58:1:1101:21262:3612 1:N:0:100
GAATGAATGCAGAAATTGGCAAGATAATACTGCACCGATGGGAAATGATACTATCCTGAAACATGAGCAAATTGACCAGCCTCAGGATGTGAACTCATTTGCTGGAGGTCCCAGGGCTCTTTCAAGATAGTAAAAACAGTGACTTGTACAGCATAATGAAAAACCTAGGCATTGATTTTGAAGACATCAGACACATGCAGAATGAAAAATTTTTCAGAAATGATTTTTCTGGTGAGGTTGACTTCAGAGAA
+
BBBBBFFFFFFFGGGGGGGGGGGHHHGHHHHHHHHHFEGGGHHHGHHHHHHHHHHHHHHHHHHHHGHHHHHHHHHHHHHHGHHHHHHHHHHHHHHHHHHHHHHHHHHGGHHHHHGGGHHHHHHHHHHHHHHHHHHHGHHHHHHHHHHHHHHHHHHHHHHHHHHGGHHHHHHHHHHHHHHHGHHHHHHHHHHHHHHHHHHHHHHHGHEHHHHGHHHHGHHHGHEHHHHHHHHHFHHHHHHHHHGGGGGFGGG
@M05620:46:000000000-D9D58:1:1101:22062:3621 1:N:0:100
GAATGAATGCAGAAATTGGCAAGATAATACTGCACCGATGGGAAATGATACTATCCTGAAACATGAGCAAATTGACCAGCCTCAGGATGTGAACTCATTTGCTGGAGCCCGCACGGCTCTTTCATGGTAGTAACAACGGTGTCTAGTACAGAATGATGAAAAACGTCGGCGTTGATGTTGACGACATAAGCCACCTGCAGAAAGAATATTTTATAAGTGATGATTTTTCTGGGGAGGATGACTTCGGAGAA
+
CCCCCFFFFFFFGFGGGGGGGGGHHHHHHHHHHHHHGEGGGHHHHHHHHHHHHHHHHHHHHHHHHHHHHHHHHHHHHHHHGHHGGHHHHGHHHHHHHHBGHHHHHHH211///////>/3344D443DF33BF?G2//<///2D2222DF22@G2D22?G110//=//---<<-.=000=G0..;A.00000//..=.;00;09CF000=C0000;000;FB0FG0B0/CF0/;.99./90;000..;CF.
@M05620:46:000000000-D9D58:1:1101:14663:3673 1:N:0:100
GAATGAATGCAGAAATTGGCAAGATAATACTGCACCGATGGGAAATGATACTATCCTGAAACATGAGCAAATTGACCAGCCTCAGGATGTGAACTCATTTGCTGGAGGTCCCAGGGCTCTTTCAAGATAGTAAAAACAGTGACTTGTACAGCATAATGAAAAACCTAGGCATTGATTTTGAAGACATCAGACACATGCAGAATGAAAAATTTTTCAGAAATGATTTTTCTGGTGAGGTTGACTTCAGAGAA
+
AAABCFFFFFFFGGGGGGGGGGGHHHHHHHHHHHHHGFGGGHGHHHHHHHHHHHHHHHGGHHHHHHFGHHHHHHHHHHHHFHHHFGFFGGGHHHHHGHHHHGHHHGHGFHHHHHGGGHHHHHHHHGHHHHHHHHHHGHHHHHHHHHHHHHHHHHHHHHHHHHHGGHHHHHHHHHGHHHHHGHGHHHHHHHHHHHHHHHFGGHHGGGHGFHHHHHHHHHHHHHHEHHHHHHHHGHHCCCGHHHGGGGGGGGF
@M05620:46:000000000-D9D58:1:1101:13329:3678 1:N:0:100
GAATGAATGCAGAAATTGGCAAGATAATACTGCACCGATGGGAAATGATACTATCCTGAAACATGAGCAAATTGACCAGCCTCAGGATGTGAACTCATTTGCTGGAGGTCCCAGGGCTCTTTCAAGATAGTAAAAACAGTGACTTGTACAGCATAATGAAAAACCTAGGCATTGATTTTGAAGACATCAGACACATGCAGAATGAAAAATTTTTCAGAAATGATTTTTCTGGTGAGGTTGACTTCAGAGAA
+
ABBBBFFFFFFFGGGGGGGGGGGHHGHHHHHHHHHHEEGGGHGHHHHGHHHHHHHHHGHGHHHHHHHHHHHGHHHHHHHHGHHHGHHHHHHHHHHHHHHHHHHHHHHGGHHHHHGGGHHHHHHHHHHHHHHHHHHHGHHHHHHHHHHHHHHHHHHHHHHHHHHGGHHHHHHHHHHHHHHHGHHHHHHHHHHHHHHHHHHHHHHGFDGGHHHHHHHHHHHHHHHHHHHHHHHHHHH;;GGHHHGGGGGGGFF
@M05620:46:000000000-D9D58:1:1101:18233:3686 1:N:0:100
GAATGAATGCAGAAATTGGCAAGATAATACTGCACCGATGGGAAATGATACTATCCTGAAACATGAGCAAATTGACCAGCCTCAGGATGTGAACTCATTTGCTGGAGGTCCCAGGGCTCTTTCAAGATAGTAAAAACAGTGACTTGTACAGCATAATGAAAAACCTAGGCATTGATTTTGAAGACATCAGACACATGCAGAATGAAAAATTTTTCAGAAATGATTTTTCTGGTGAGGTTGACTTCAGAGAA
+
CBCCCFFFFFFFGGGGGGGGGGGHHHHHHHHHHHHHEEGGGHHHHHHHHHHHHHHHHHHHHHHHHHHHHHHHHHHHHHHHGHHHGHGHHHHHGHHHHHHHHHHHHHHGGHHHHHGGGHHHHHHHHHHHHHHHHHHHGGHHHHHHHHHHHHHHHHHHHHHHHHHGGHHHHHHHHHHHHHHHGHHHHHHHHHHHHHGHHHHHHHHGGHHHHHHHHHHHHHHHHHHHHHHHHHHHHHHHHHHHHHGGGGGGGGG
@M05620:46:000000000-D9D58:1:1101:11801:3690 1:N:0:100
GAATGAATGCAGAAATTGGCAAGATAATACTGCACCGATGGGAAATGATACTATCCTGAAACATGAGCAAATTGACCAGCCTCAGGATGTGAACTCATTTGCTGGAGGTCCCAGGGCTCTTTCAAGATAGTAAAAACAGTGACTTGTACAGCATAATGAAAAACCTAGGCATTGATTTTGAAGACATCAGACACATGCAGAATGAAAAATTTTTCAGAAATGATTTTTCTGGTGAGGTTGACTTCAGAGAA
+
AABBBFFFFFFFGGGGGFGGGGFHHHHHHHHHHGHHG2EGGHFHHHHHHHHGHHHHHHGHHHHHHFGHHGHGHHFHHHHHGHHFFHFGGGHHHHHHHHHHGHHHGFHGGHHHHHGGGHHHHHHHHHGHGHHHHHHHGHHHHGHHHHHHHHHHHHGHHHHHFHHGGHGHHHGHHHHGHHHHEHHGHHHHHHHHGHHHGHHHHHHG<D=DCHHHHHHHHGHGHHHGHHHHHHHHHHFCCGHHHHGGGGGFGGF
@M05620:46:000000000-D9D58:1:1101:14804:3748 1:N:0:100
GAATGAATGCAGAAATTGGCAAGATAATACTGCACCGATGGGAAATGATACTATCCTGAAACATGAGCAAATTGACCAGCCTCAGGATGTGAACTCATTTGCTGGAGGTCCCAGGGCTCTTTCAAGATAGTAAAAACAGTGACTTGTACAGCATAATGAAAAACCTAGGCATTGATTTTGAAGACATCAGACACATGCAGAATGAAAAATTTTTCAGAAATGATTTTTCTGGTGAGGTTGACTTCAGAGAA
+
AABCBFFFFFFFGGGGGGGGGGFHHHHHHHHHHHHHEEGGGHGHHHHGHHHHHHHHHHHHHHHHHHHHHHHHHHHHHHHHGHHHHHGGGGHHHHHHHHHHHHHHHHHFGHHHHHGGGHHHHHHHHHHHHHHHHHHHGHHHHHHHHHHHHHHHHHHHHHHHHHHGGHHHHHHHHHHHHHHHGHHHHHHHHHHHHHHHHHHHHHHHFGHHHHHHHHHHHHHHHHHHHHHHGHHHHHHGGCHHHHGGGGGGGGG
@M05620:46:000000000-D9D58:1:1101:10500:3885 1:N:0:100
GAATGAATGCAGAAATTGGCAAGATAATACTGCACCGATGGGAAATGATACTATCCTGAAACATGAGCAAATTGACCAGCCTCAGGATGTGAACTCATTTGCTGGAGGTCCCAGGGCTCTTTCAAGATAGTAAAAACAGTGACTTGTACAGCATAATGAAAAACCTAGGCATTGATTTTGAAGACATCAGACACATGCAGAATGAAAAATTTTTCAGAAATGATTTTTCTGGTGAGGTTGACTTCAGAGAA
+
CCCCCFFFFFFFGGGGGGGGGGGHHHHHHHHHHHHHGEGGGHGHHHHGHHHHHHHHHHHHHHHHHHHHHHHHHHHHHHHHGHHHHHFHHGHHHHHHHHHHHHHHGGHGGHHHHHGGGHHHHHHHHHHHHHHHHHHHGHHHHHHHHHHHHHHHHHHHHGGHHHHGGGHHHHHHHGHHHHHHFFHHHHHHHHHHHHHHHHHHHHHGGGFHHHHHHHGHHHHHHHHHHHHHHHHHHHH=C;FHHEGGGEGGGGF
@M05620:46:000000000-D9D58:1:1101:7975:3891 1:N:0:100
GAATGAATGCAGAAATTGGCAAGATAATACTGCACCGATGGGAAATGATACTATCCTGAAACATGAGCAAATTGACCAGCCTCAGGATGTGAACTCATTTGCTGGAGGTCCCAGGGCTCTTTCAAGATAGTAAAAACAGTGACTTGTACAGCATAATGAAAAACCTAGGCATTGATTTTGAAGACATCAGACACATGCAGAATGAAAAATTTTTCAGAAATGATTTTTCTGGTGAGGTTGACTTCAGAGAA
+
AAAB3DFFFFFFGFGGGEFGGGGGHHHHHHHHHHHGGEEGGHHHGHGGHHGGGHHHGEHFHHHHHFHHHH3GHHEHHHHHGHHHHHGHHHHHGHHHGHHHGHHHHGHGGHHHGHGDGHHHHHHGHGHHHHGGFHHHGGGHBGGHHHHHHGHHGHHHHHGHHGEGGHGHHHGHH2GHHHHHGHHHHHHHHGFGHGGGBGH<DHHHHFGHAGGHHHHGGDGGHBFHHHHHHHHFGHGHGHHHHHGGGGFGGBF
@M05620:46:000000000-D9D58:1:1101:19718:3930 1:N:0:100
GAATGAATGCAGAAATTGGCAAGATAATACTGCACCGATGGGAAATGATACTATCCTGAAACATGAGCAAATTGACCAGCCTCAGGATGTGAACTCATTTGCTGGAGGTCCCAGGGCTCTTTCAAGATAGTAAAAACAGTGACTTGTACAGCATAATGAAAAACCTAGGCATTGATTTTGAAGACATCAGACACATGCAGAATGAAAAATTTTTCAGAAATGATTTTTCTGGTGAGGTTGACTTCAGAGAA
+
BBBBBFFFFFFFGGGGGGGGGGGHHHHHHHHHHHHHGEEGGHHGHHHEGHHHFHHHHHHHHHHHHGHHHHHHHHHHHHHHGHHHHHHHHGHGHHHHHHHHHHHHHHHGGHHHGHGGGHHHHHHHHHHHHGHFHHHHGHHHHGHHHHHHHHHHHHFFHHHHHHHGGHHHGHHHHHEHHHHHGHGHHHHHGHHHHHGHHHHHGFHHHHHHFHHHHHHHHHHHHHHGHHHHHHHHHHHHHHHHHHGGGGGFFGF
@M05620:46:000000000-D9D58:1:1101:19702:3939 1:N:0:100
GAATGAATGCAGAAATTGGCAAGATAATACTGCACCGATGGGAAATGATACTATCCTGAAACATGAGCAAATTGACCAGCCTCAGGATGTGAACTCATTTGCTGGAGGTCCCAGGGCTCTTTCAAGATAGTAAAAACAGTGACTTGTACAGCATAATGAAAAACCTAGGCATTGATTTTGAAGACATCAGACACATGCAGAATGAAAAATTTTTCAGAAATGATTTTTCTGGTGAGGTTGACTTCAGAGAA
+
CCCCCFFFFFFFGGGGGGGGGGGHHHHHHHHHHHHHGFGGGHHHHHHHHHHHHHHHHHHHHHHHHHHHHHHHHHHHHHHHGHHHHHHHHHHHHHHHHHHHHHHHHHHGGHHHHHGGGHHHHHHHHHHHHHHHHHHHGHHHHHHHHHHHHHHHHHHHHHHHHHHGGHHHHHHHHHHHHHHHGHHHHHHHHHHHHHHHHHHHHHHHHHHHHHHHHHHHHHHHHHHHHHHHHHHHHHHHHHHHHHGGGGGGGGG
@M05620:46:000000000-D9D58:1:1101:17247:3952 1:N:0:100
GAATGAATGCAGAAATTGGCAAGATAATACTGCACCGATGGGAAATGATACTATCCTGAAACATGAGCAAATTGACCAGCCTCAGGATGTGAACTCATTTGCTGGAGGTCCCAGGGCTCTTTCAAGATAGTAAAAACAGTGACTTGTACAGCATAATGAAAAACCTAGGCATTGATTTTGAAGACATCAGACACATGCAGAATGAAAAATTTTTCAGAAATGATTTTTCTGGTGAGGTTGACTTCAGAGAA
+
A1AAAF@DDFFDGBEGGGGFFFFCGHHFBGHHDGHHG0EFGHGFHHHFHHHGHHGHHHHHHHGHHHFHFHHHFFEHFHHHGGHHHHG1FGG2GFGD@GGHHGHHEHHGGHHHHHGGFHHGHHHHHFHHHHGHHHGHGHHHHFHHHHGGGHHHFHHHGHGBGHGFCFHFHHHHHHHHHHHHGHHHGHGHHHHHHHHHHHHGHHHHHHHHHHGHGHHHHGBGHGHHHHHHHHHGHHHGFHHHFHGFGGGBFGF
@M05620:46:000000000-D9D58:1:1101:19838:3982 1:N:0:100
GAATGAATGCAGAAATTGGCAAGATAATACTGCACCGATGGGAAATGATACTATCCTGAAACATGAGCAAATTGACCAGCCTCAGGATGTGAACTCATTTGCTGGAGGTCCCAGGGCTCTTTCAAGATAGTAAAAACAGTGACTTGTACAGCATAATGAAAAACCTAGGCATTGATTTTGAAGACATCAGACACATGCAGAATGAAAAATTTTTCAGAAATGATTTTTCTGGTGAGGTTGACTTCAGAGAA
+
BCCCCFFFFFFFGGGGGGGGG4FGHHHHHHHHHHHHG?GGGHHHHHHHHHHHHHHHHHHHHHHHHGHHHHHHHHHHHHGHGHHHHHGHHGHHHHHHHHHHHHHHHHHGGHHHHHGGGHHHHHHHHHHHHHHHHHHHGHHHHHHHHHHHHHHHHHHHHHHHHHHGGHHHHHHHHHHHHHHHGHHHHHHHHHHHGGHHHHHHHHHGFGHHHHHHHHHHHGHHHHHHHHHHHHHHCHGHHHHHHHGGGGGGGGF
@M05620:46:000000000-D9D58:1:1101:7801:3990 1:N:0:100
GAATGAATGCAGAAATTGGCAAGATAATACTGCACCGATGGGAAATGATACTATCCTGAAACATGAGCAAATTGACCAGCCTCAGGATGTGAACTCATTTGCTGGAGGTCCCAGGGCTCTTTCAAGATAGTAAAAACAGTGACTTGTACAGCATAATGAAAAACCTAGGCATTGATTTTGAAGACATCAGACACATGCAGAATGAAAAATTTTTCAGAAATGATTTTTCTGGTGAGGTTGACTTCAGAGAA
+
AABBCFFFFFFFGGGGGGGGGGGHHHGHHHHHHHHHFEEGGHGGHHHGHHHHHHHHHHHHHHHHHHGHHHHHHHFHFHHHGHHHGHFGHHHHHHHHFGHHHHHHHGHGGHHHHHGGGHHHHHHGHHHHHHFGHHHHGHGHHHHHHHHHGHGHHHGHHHHHHHHGGHHHHHHHHHHHHHHHGHHHHGHHHHHHHEHHHHHHHHHHDGDHHGHHHHHHGFHHHHHHHHHHHHHHHHHHHHHHHHGGGGGGGGF
@M05620:46:000000000-D9D58:1:1101:10565:4013 1:N:0:100
GAATGAATGCAGAAATTGGCAAGATAATACTGCACCGATGGGAAATGATACTATCCTGAAACATGAGCAAATTGACCAGCCTCAGGATGTGAACTCATTTGCTGGAGGTCCCAGGGCTCTTTCAAGATAGTAAAAACAGTGACTTGTACAGCATAATGAAAAACCTAGGCATTGATTTTGAAGACATCAGACACATGCAGAATGAAAAATTTTTCAGAAATGATTTTTCTGGTGAGGTTGACTTCAGAGAA
+
CCCCCFFFFFFFGGGGGGGGGGGHGHHHHHHHHHHHFAEGGHHHHHHHHHHHHHHHHHHHHHHHHHHHGHHHHHHHHHHHGHHHHHHHHHHHHHHHHHHHHHHHHHHGGHHHHHGGGHHHHHHHHHHHHHHHHHHHGHHHHHHHHHHHHHHGHHHGHHHHHHHGGHHHHHHHHHHHHHHHGHHHHHHHHHHHHHHHHHHHHHHHGGHHHHHHHHHHHHHHHHHHHHHHHHHHHHHCGHHHHHGGGGGGGGF
@M05620:46:000000000-D9D58:1:1101:10578:4026 1:N:0:100
GAATGAATGCAGAAATTGGCAAGATAATACTGCACCGATGGGAAATGATACTATCCTGAAACATGAGCAAATTGACCAGCCTCAGGATGTGAACTCATTTGCTGGAGGTCCCAGGGCTCTTTCAAGATAGTAAAAACAGTGACTTGTACAGCATAATGAAAAACCTAGGCATTGATTTTGAAGACATCAGACACATGCAGAATGAAAAATTTTTCAGAAATGATTTTTCTGGTGAGGTTGACTTCAGAGAA
+
BBBBBFFFFFFFGGGGGGGGGGFHHHHHHHHHHHHHGEFGGHHHHHHHHHHHHHHHHHHHHHHHHGHHHHHHHHHHHHHHGHHHHHHGHGHHHHHHFHHHHHHHHHHGGHHHHHGGGHCFDHHHHHBGHHGHHHHHGGHHFFHHHHHHHG3GHHHHGGHHHGFDGGHHGHFGHEFHHHHHGHGHGHHHGHHGHHHGGGHGHHHGGGFHCGHFFDGHHGHHHFHHHGHGHHHF:CC;CGFHHHGGGGGGGGG
@M05620:46:000000000-D9D58:1:1101:11203:4027 1:N:0:100
GAATGAATGCAGAAATTGGCAAGATAATACTGCACCGATGGGAAATGATACTATCCTGAAACATGAGCAAATTGACCAGCCTCAGGATGTGAACTCATTTGCTGGAGGTCCCAGGGCTCTTTCAAGATAGTAAAAACAGTGACTTGTACAGCATAATGAAAAACCTAGGCATTGATTTTGAAGACATCAGACACATGCAGAATGAAAAATTTTTCAGAAATGATTTTTCTGGTGAGGTTGACTTCAGAGAA
+
ABBCCFFFFFFFGGGGGGGGGGGHHHHHHHHHHHHHGGGGGHHHGHHGHHHHHHHHHHHHHHHHHHHHHHHHHHHHHHHHGHHHHHGHHHHHHHHHHHHHHHHHGGHGGHHHGFFGGHFGHHGHHHDGFH?FHHHHGHFD3FGHHE3FFHHFHFGHHFHHHHHGGHHEHHHHHHGGHHHFFHHHHFGFHFHG0FBF1GHEGGHGDGFFFHHHHHHHHGHHHHGFHHHHHHFFC/CCGHHHHHGGFFFBFFF
@M05620:46:000000000-D9D58:1:1101:11071:4046 1:N:0:100
GAATGAATGCAGAAATTGGCAAGATAATACTGCACCGATGGGAAATGATACTATCCTGAAACATGAGCAAATTGACCAGCCTCAGGATGTGAACTCATTTGCTGGAGGTCCCAGGGCTCTTTCAAGATAGTAAAAACAGTGACTTGTACAGCATAATGAAAAACCTAGGCATTGATTTTGAAGACATCAGACACATGCAGAATGAAAAATTTTTCAGAAATGATTTTTCTGGTGAGGTTGACTTCAGAGAA
+
BBBBBFFFFFFFGGGGGGGGGGGGHHHHHHHHHGHHEAEGGHHHHHHFHHHHHHHHHHHHHHHHHFGHHHHHHHHHHHGGGHHHGHCGHHHHHHHHHHHHHHHHHGGFGHHHHHGGGHHHHHHHHHHHHHHHHHHHGHHHHHHHHHHHHHHHHHHHHHHHHHHGGHHHHHHHHHHHHHHHGHHHHHHHHHHHHHHHHHHHHHHHHHHHHHHHHHHHHEHHHHHHHHHHHHHHHHGGCGHHGHGGGGGGGGG
@M05620:46:000000000-D9D58:1:1101:11078:4063 1:N:0:100
GAATGAATGCAGAAATTGGCAAGATAATACTGCACCGATGGGAAATGATACTATCCTGAAACATGAGCAAATTGACCAGCCTCAGGATGTGAACTCATTTGCTGGAGGTCCCAGGGCTCTTTCAAGATAGTAAAAACAGTGACTTGTACAGCATAATGAAAAACCTAGGCATTGATTTTGAAGACATCAGACACATGCAGAATGAAAAATTTTTCAGAAATGATTTTTCTGGTGAGGTTGACTTCAGAGAA
+
AABBAFFFFFFBBGGGGDGGGGDHHHHHFHFGGDFHFEGGEHG3FGGHFHHHHHHHHHEGHHHEFHHHHFEFGFFHHHHHGFHCGHCGGGFEE@@@3FGHHG4DCHHGGHGGHGGGGE?GFHHHHHBG4GFFFHHHGHFGDFFFFHHHHHHHHHGHFHFHHGGGGHHHGFHHHHHHHHHHCFGBGBGFHHFGBHH1F1F1DGFGFDBG.GFFHFCFGDFHFHFFFHFHFFHBCGF;:GGHGHGGBBFBFE/
@M05620:46:000000000-D9D58:1:1101:12319:4076 1:N:0:100
GAATGAATGCAGAAATTGGCAAGATAATACTGCACCGATGGGAAATGATACTATCCTGAAACATGAGCAAATTGACCAGCCTCAGGATGTGAACTCATTTGCTGGAGGTCCCAGGGCTCTTTCAAGATAGTAAAAACAGTGACTTGTACAGCATAATGAAAAACCTAGGCATTGATTTTGAAGACATCAGACACATGCAGAATGAAAAATTTTTCAGAAATGATTTTTCTGGTGAGGTTGACTTCAGAGAA
+
AABBBBFFFFDFGGFGGGGFBGFHH5GFHHHHGHHHEAFEFGGGHHH5GHHHHHHHGHFH3FGG3FGHHFFFGHDHGEFFGHHEFF3BEHHHHGHHEGFHHHHGE1BEEHHHHHGDFHEHHGBFHHHHGEHGFHHGGHHGBGHHHFGFFGGHHHGDDHHFFHFGGFGFCFGHFH1GHHHHFEHFFHHHFGHH0FHFGFHHHHFFG0DHGCGHHBGHHHFCFD0C0GHHHHHHCGFC:GGFCCFGGGFFFBB
@M05620:46:000000000-D9D58:1:1101:12332:4092 1:N:0:100
GAATGAATGCAGAAATTGGCAAGATAATACTGCACCGATGGGAAATGATACTATCCTGAAACATGAGCAAATTGACCAGCCTCAGGATGTGAACTCATTTGCTGGAGGTCCCAGGGCTCTTTCAAGATAGTAAAAACAGTGACTTGTACAGCATAATGAAAAACCTAGGCATTGATTTTGAAGACATCAGACACATGCAGAATGAAAAATTTTTCAGAAATGATTTTTCTGGTGAGGTTGACTTCAGAGAA
+
CCCCCFFFFFFFGGGGGGGGGGGHHHHHHHHHHHHHGEGGGHHHHHHHHHHHHHHHHHHGHHHHHHHHHHHHHHHHHHHHGHHHHHHHHHHHHHHHHHHHHHHHGHHGGHHHHHGGGHHHHHHHHHHHHHHHHHHHGHHHHHHHHHHHHHHHHHHHHHHHGHHGGHGHHHHHHHHHHHHHGHHHHHHFHHHHHHHHHHHHHHHHFHHHHHHHHHHHHHHHHHHHHHHHHHHHGHHCGCGHEHGGGGGGGGF
@M05620:46:000000000-D9D58:1:1101:13872:4113 1:N:0:100
GAATGAATGCAGAAATTGGCAAGATAATACTGCACCGATGGGAAATGATACTATCCTGAAACATGAGCAAATTGACCAGCCTCAGGATGTGAACTCATTTGCTGGAGGTCCCAGGGCTCTTTCAAGATAGTAAAAACAGTGACTTGTACAGCATAATGAAAAACCTAGGCATTGATTTTGAAGACATCAGACACATGCAGAATGAAAAATTTTTCAGAAATGATTTTTCTGGTGAGGTTGACTTCAGAGAA
+
BABBBFFFFFFFGGFGGGGGGGFHHHHHFHHHFHHHEAEEFFHBGHGEHFHFFGHHHHHHHHHHHHFHBGHHHHFFHHHGFHHHGH3FGHHGHHHGEGHHHFGHHHFGFHHHHHGGGHHHHHHHHHHHHHGHFHHHGHHHHHHHHHHHHHGFHHHHGHHHHHHGGHHHHHHHHHHHHHHHGHHHHHHGFHFHGHHGHGHGBFGGFDGHHFHHHHHHHGDGHHFGHHHHFHHFGHF;::GHFHFFGGFFFB;
@M05620:46:000000000-D9D58:1:1101:13884:4126 1:N:0:100
GAATGAATGCAGAAATTGGCAAGATAATACTGCACCGATGGGAAATGATACTATCCTGAAACATGAGCAAATTGACCAGCCTCAGGATGTGAACTCATTTGCTGGAGGTCCCCAGGGCCTTTCAAGGTAGGAAAAAACAGGACCTGGAAAAGATAATTGAAAACCTAGGGAATGATTTTGAAGACATCAGACACAAGCAAAATGGAAAATTTTTCAGGAATGGTTTTTCTGGGGGGGTTGGCTTCAGGGGA
+
ABCCCFFFFFFFGGGGGGGGGGGHHHHHHHHHHHHHFEFGGHHHHHHHHHHHHHHHHHHHHHHHHHHHHHHHHHHHHHHHGHHHGHFGGBGGHHHHHHHHHHHHGHHGFHHH12?F1///BF34F43?43?3DGHH///B/0//B20<2222/22D222DGHH0E011?/00?111>FG1.>110011<10////...///<0<0<HHH0CGHH/000CG00/0=CGG/00;/--;@-;--//;////.-;
@M05620:46:000000000-D9D58:1:1101:10787:4174 1:N:0:100
GAATGAATGCAGAAATTGGCAAGATAATACTGCACCGATGGGAAATGATACTATCCTGAAACATGAGCAAATTGACCAGCCTCAGGATGTGAACTCATTTGCTGGAGGTCCCAGGGCTCTTTCAAGATAGTAAAAACAGTGACTTGTACAGCATAATGAAAAACCTAGGCATTGATTTTGAAGACATCAGACACATGCAGAATGAAAAATTTTTCAGAAATGATTTTTCTGGTGAGGTTGACTTCAGAGAA
+
1>1>11@@FFFFFGCFGGGGFGFCGHFGGHFGHBHHE0EFGC01FGFFFHHHGGFCFEFEGG0G1AGHBGFGFHBFFHGHGHHFFH1BFBF2@GGHFGHHFHGGGF>EFGHHHHGGGFHHHHGHHEFBBEFFFG>1AGHGGHGFDGFGFFGHHFHGFHEGGGHGGGHGFBFGFFHHHHHHFHHHHHHBGHFHFHHFHGHHHGFG1=DD.CGHFFCHHHHHFFHHHHGGFFHHCG:;:CGCHGFFGGF0BBF
@M05620:46:000000000-D9D58:1:1101:15955:4181 1:N:0:100
GAATGAATGCAGAAATTGGCAAGATAATACTGCACCGATGGGAAATGATACTATCCTGAGACATGAGCAAATTGACCAGCCTCAGGATGTGAACTCATTTGCTGGAGGTCCCAGGGCTCTTTCAAGATAGTAAAAACAGTGACTTGTACAGCATAATGAAAAACCTAGGCATTGATTTTGAAGACATCAGACACATGCAGAATGAAAAATTTTTCAGAAATGATTTTTCTGGTGAGGTTGACTTCAGAGAA
+
AABCBFFFFFFFGGGGGGGGGGGHHHHHHHHHHHHHEEFGGHGHHHHHHHHHHHHHHGH2FGHHHHGHHHHHHHHHHHGGGHHHGHHHGGHHHHHHHHHHHHHHHHHGGHHHHHGGGHHHHGHHHHHHHHHHHHHHGHHHHHHHHHHHHHHHHHHHHHHHHHHGGHHHHHHHHHHHHHHHGHHHHHHHHHHHHHHHHHHHHHHGGHHHHGHHHHHHHHHHHHHHHHHHHHHHHHGHHHHHHHGHGGGGGGF
@M05620:46:000000000-D9D58:1:1101:10199:4182 1:N:0:100
GAATGAATGCAGAAATTGGCAAGATAATACTGCACCGATGGGAAATGATACTATCCTGAAACATGAGCAAATTGACCAGCCTCAGGATGTGAACTCATTTGCTGGAGGTCCCAGGGGTCTTTCAAGATAGTAAAAACAGTGTCCTGTACAGCATATTGGAAAAACTTAGGATTGATTTTGAAAACATCACAGACATGCAGAATGAAAAATTTTTCCGAAATGGTTTTTTTGGTGGGGGTGTTTTTCGAGAA
+
BBBBBFFFFFFFDGGGGGGFGGGGFGHGHFFGHFFCE2EFGHB3AGGBFFGGFGEGFA5FGHCEGBGFFCHGHFHH3GGFEHHHGH3@FFGHFFFEGGGHHHHHB1FGEC3B@FF?///2BB44?43B43444BBG//B4?4?4?2B?F3?2B3333322@@G0/@222222@01<1@G1/F110/<11111<00>1111>F1D00=G..<GHF/0...-:00;;CEC-@B?.E.99----..../9.9..
@M05620:46:000000000-D9D58:1:1101:21621:4187 1:N:0:100
GAATGAATGCAGAAATTGGCAAGATAATACTGCACCGATGGGAAATGATACTATCCTGAAACATGAGCAAATTGACCAGCCTCAGGATGTGAACTCATTTGCTGGAGGTCCCAGGGCTCTTTCAAGATAGTAAAAACAGTGACTTGTACAGCATAATGAAAAACCTAGGCATTGATTTTGAAGACATCAGACACATGCAGAATGAAAAATTTTTCAGAAATGATTTTTCTGGTGAGGTTGACTTCAGAGAA
+
BACBCFFFFFFFGGGGGGGGGGGHHHHHHHHHHHHHGEGGGHHHHHHHHHHHHHHHHHHHHHHHHFHHHHHHHHHHHHHHGHHHHHHHHGHHHHHHHHHHHHHHHHHGGHHHHHGGGHHHHHHHHHHHHHHHHHHHGHHHHHHHHHHHHHHHHHHHHHHHHHHGGHHHHHHHHHHHHHHHGHHHHHHHHHHHHHHHHHHHHHHGHHHGHHGHHHHHHHHHHHGHHHHHHHHHHHHHGHHHGHGGGGGFFFF
@M05620:46:000000000-D9D58:1:1101:24073:4233 1:N:0:100
GAATGAATGCAGAAATTGGCAAGATAATACTGCACCGATGGGAAATGATACTATCCTGAAACATGAGCAAATTGACCAGCCTCAGGATGTGAACTCATTTGCTGGAGGTCCCAGGGCTCTTTCAAGATAGTAAAAACAGTGACTTGTACAGCATAATGAAAAACCTAGGCATTGATTTTGAAGACATCAGACACATGCAGAATGAAAAATTTTTCAGAAATGATTTTTCTGGTGAGGTTGACTTCAGAGAA
+
BABBBFFFFFFFGGGGGGGGGGEFBFGHHHHHHHHHEGEEEEHHFGHFHHHHHGHHHEHHHHHHGFFFFHFHHEGHHHHFGHHHHFHFGHHFHHFHHHHHGHFHEHE1EGFHHHGGFHFHDGGHHBHHHHGFHFFFAGHGFGHHHHGHHHGHGHHHHHHHFFCEGHHHHFHHHFHHHFDGGHHHGHHHGFHHCHHBGFFGEHGHHGHHHH/DFHEDGGGGGHHHHHHHFFC:GFHHHHHF:GGGGGGGGGG
@M05620:46:000000000-D9D58:1:1101:14463:4251 1:N:0:100
GAATGAATGCAGAAATTGGCAAGATAATACTGCACCGATGGGAAATGATACTATCCTGAAACATGAGCAAATTGACCAGCCTCAGGATGTGAACTCATTTGCTGGAGGTCCCAGGGCTCTTTCAAGATAGTAAAAACAGTGACTTGTACAGCATAATGAAAAACCTAGGCATTGATTTTGAAGACATCAGACACATGCAGAATGAAAAATTTTTCAGAAATGATTTTTCTGGTGAGGTTGACTTCAGAGAA
+
AAAABFFFFFFFFGGFGGFGGGDHFGHHGHHFHCGFECGFGDFFEHHGHHHHHHHFHHGGGHHHHEHGFFFHFFHBHHHHGGHHFHHFF@FDFGHHHHHHHFGGEGGEEHHHHHGGGGHHHHHHHHHHHGBFHFEHFHHBDHHHGGDGHHHHHGHHHHHHGGHFGHGHHHHGHHHHHHHHGHHHHFHHHGGBFHHHHGFEGGHGBDGHEFEGGFFFHFHHHHHFGHHHGHHHCFG;G:CGHGGFGGGGBFF
@M05620:46:000000000-D9D58:1:1101:23920:4256 1:N:0:100
GAATGAATGCAGAAATTGGCAAGATAATACTGCACCGATGGGAAATGATACTATCCTGAAACATGAGCAAATTGACCAGCCTCAGGATGTGAACTCATTTGCTGGAGGTCCCAGGGCTCTTTCAAGATAGTAAAAACAGTGACTTGTACAGCATAATGAAAAACCTAGGCATTGATTTTGAAGACATCAGACACATGCAGAATGAAAAATTTTTCAGAAATGATTTTTCTGGTGAGGTTGACTTCAGAGAA
+
BBCCCFFFFFFFGGGGGGGGGGGHHHHHHHHHHHHHGGEGGHHHHHHHHHHHHHHHHHHHHHHHHHHHHHHGHHHHHHHHGHHHGHHHHHHHHHHHHHHHHGHHHHHGGHHHHHGGGHHHHHHHHHHHHHHHHHHHGHHHHHHHHHHHHGHHHHHHHHHHHHHGGHHHHHHHHHHHHHHHGHHHHHHHHHHHHHHHHHGHHHHHHHHHHHHHHHHHHHHHHHHHHHHHHHHHHHHHHHHHHHGGGGGFGGF
@M05620:46:000000000-D9D58:1:1101:16898:4275 1:N:0:100
GAATGAATGCAGAAATTGGCAAGATAATACTGCACCGATGGGAAATGATACTATCCTGAAACATGAGCAAATTGACCAGCCTCAGGATGTGAACTCATTTGCTGGAGGTCCCAGGGCTCTTTCAAGATAGTAAAAACAGTGACTTGTACAGCATAATGAAAAACCTAGGCATTGATTTTGAAGACATCAGACACATGCAGAATGAAAAATTTTTCAGAAATGATTTTTCTGGTGAGGTTGACTTCAGAGAA
+
BBCCCFFFFFFFFGGGGGGGGGFGHHHHHHHHHGHHFEFGGHFGGHHGHHHHHHHHHHHHHHGGHHHGHHHHHHHHHHHHGHHHGHHHHFHHHHHHHHHHHHHHHHHGGHHGGHGGGHHHHHHHHHHHHHHHHHHHGHHHHHHHHHHHHHHHHHHHHHHHHHHGGHHGHHHHHHHHHHHHGHHHHHHHHHHHHHHHHHHHHHHHGHHHHHHHHHHHHHHHHHHHHHHHHHHHHHHHHHHHHHGGGGGFGGG
@M05620:46:000000000-D9D58:1:1101:22747:4279 1:N:0:100
GAATGAATGCAGAAATTGGCAAGATAATACTGCACCGATGGGAAATGATACTATCCTGAAACATGAGCAAATTGACCAGCCTCAGGATGTGAACTCATTTGCTGGAGGTCCCAGGGCTCTTTCAAGATAGTAAAAACAGTGACTTGTACAGCATAATGAAAAACCTAGGCATTGATTTTGAAGACATCAGACACATGCAGAATGAAAAATTTTTCAGAAATGATTTTTCTGGTGAGGTTGACTTCAGAGAA
+
BABBBFFFFFFFGGCGGGGGFGFCHHHGHHHHFHHHEEFGEHHGHHHFHHHHHHHHHHHHHFFHHHFFFHHHHHEGFHHHGFHFGHFFGHFDHHHGDHHHHFGFHGFGEHFHHHGGGHHHHHHHHGHHFFGFHHFHGHHHHFHHHHHDGFHHHFFGHHHFHBGGDCGHGHFHHHHHGGHHGGHGHHHHGFFFHHGHHHFHHGFGHHHFGGHHGGHFGHHGHHHFGFHHHHGF:::GACHHFFGGGGGGGGF
@M05620:46:000000000-D9D58:1:1101:15140:4328 1:N:0:100
GAATGAATGCAGAAATTGGCAAGATAATACTGCACCGATGGGAAATGATACTATCCTGAAACATGAGCAAATTGACCAGCCTCAGGATGTGAACTCATTTGCTGGAGGTCCCAGGGCTCTTTCAAGATAGTAAAAACAGTGACTTGTACAGCATAATGAAAAACCTAGGCATTGATTTTGAAGACATCAGACACATGCAGAATGAAAAATTTTTCAGAAATGATTTTTCTGGTGAGGTTGACTTCAGAGAA
+
BABBCFFFFFFFGGGGGGGGGGEHHHGHGHHHHGHHEEFFGGFGHHHHHHHHHHHHHHHHHHHHHHGHHHHHHHHGHHHHGHHHGHHHHFGHHHHHHHHHGFGHGHHGGHHHHHGGGHHHHHHHHHHHHHHHHGHHGHHHFHHHHHHHHHHGHHHHHHHHHHHGGHHHHGHHHHHHHHHHGHHHHHHHHHHHHHHHHHHHHHHGFGGHHHFHHHHHHHHHHHHHGHHHHHHHGFHCC;CGHHGGGGGGGGF
@M05620:46:000000000-D9D58:1:1101:20632:4333 1:N:0:100
GAATGAATGCAGAAATTGGCAAGATAATACTGCACCGATGGGAAATGATACTATCCTGAAACATGAGCAAATTGACCAGCCTCAGGATGTGAACTCATTTGCTGGAGGTCCCAGGGCTCTTTCAAGATAGTAAAAACAGTGACTTGTACAGCATAATGAAAAACCTAGGCATTGATTTTGAAGACATCAGACACATGCAGAATGAAAAATTTTTCAGAAATGATTTTTCTGGTGAGGTTGACTTCAGAGAA
+
A3AAAFFFFFF5GECGGFCFGGGFH5GGFHBGBBGCA2EEACGFEHGEHHFFHFHBGHFHDA3EFHFDDFHGFFDFFHGEC2GBEGB3BGGDHGG@@BFGGF@EBBB>E13?3BFGCGGFHHFFHFDG?FBGHHFHD/GB?344BBFGFDGCHDB????GBFF/AGFD0FHFGHBDGHHGGHGHFBGHDGHGGFCC1<F<10<><GB<GG/=00<=DHHHHHBCCGHHHFC0;;GHFGHHHFFGFGFGBB/
@M05620:46:000000000-D9D58:1:1101:9264:4335 1:N:0:100
GAATGAATGCAGAAATTGGCAAGATAATACTGCACCGATGGGAAATGATACTATCCTGAAACATGAGCAAATTGACCAGCCTCAGGATGTGAACTCATTTGCTGGAGGTCCCAGGGCTCTTTCAAGATAGTAAAAACAGTGACTTGTACAGCATAATGAAAAACCTAGGCATTGATTTTGAAGACATCAGACACATGCAGAATGAAAAATTTTTCAGAAATGATTTTTCTGGTGAGGTTGACTTCAGAGAA
+
A1AAAFBDFFFFGGBGGGC11GEHHHGGFGFGHHGHGEGGGHHFGBGBGDGGHGGEGGF1AFHFHAEGHFHFHHFF1FGCFGHHGHHFFFGBFHFHGHHHHHHHGFHEECHHDFEECHHHHHHHHHHHHHGGHHHHGHHHGHHHHHHHHHHHHHHHHHHHHHHGGHHGHHHHHHHHHHHHGHHHGHHHHHHHHHHHHHHHHHGGGBFHHHHHHHHGHHHHHHHHHHHHHHHEGHHCGCHHHFGGGGGGGGF
@M05620:46:000000000-D9D58:1:1101:11100:4335 1:N:0:100
GAATGAATGCAGAAATTGGCAAGATAATACTGCACCGATGGGAAATGATACTATCCTGAAACATGAGCAAATTGACCAGCCTCAGGATGTGAACTCATTTGCTGGAGGTCCCAGGGCTCTTTCAAGATAGTAAAAACAGTGACTTGTACAGCATAATGAAAAACCTAGGCATTGATTTTGAAGACATCAGACACATGCAGAATGAAAAATTTTTCAGAAATGATTTTTCTGGTGAGGTTGACTTCAGAGAA
+
AAAAAFFFFFFFFGGGGFFGFGCFHHHHFHGHHFHHGCEFFH2FGGGFFHHHHGHFHFFGGFEEF3GDFHFGFGFGFHFHGFHFFHEGGBGFFHEHGGHHFHGG@FFEEGHHEHGGGFFHHHHHHGHHHHDFGGGHEFHFFHHFFGGFHFFHHGHHGGFGDBHDGHHFFHHFHDGFHHHHEHHHGHHHHG1GGHHHHHHHGBBF1<<D.CBFFHGGHGFHGGCHHHHFCFGC;CCC;CG:GFG0BFFBFFE
@M05620:46:000000000-D9D58:1:1101:20622:4347 1:N:0:100
GAATGAATGCAGAAATTGGCAAGATAATACTGCACCGATGGGAAATGATACTATCCTGAAACATGAGCAAATTGACCAGCCTCAGGATGTGAACTCATTTGCTGGAGGTCCCAGGGCTCTTTCAAGATAGTAAAAACAGTGACTTGTACAGCATAATGAAAAACCTAGGCATTGATTTTGAAGACATCAGACACATGCAGAATGAAAAATTTTTCAGAAATGATTTTTCTGGTGAGGTTGACTTCAGAGAA
+
1>1>>D13BDFF1GGAAABB1FC11DFGFHBGHBGHE0AFE001AFF1DGHFFFEEDAE1AF0111F11AF111DA1FFHGFHFFC11B@F22FGHGEHFEG1GBHA//>1>@FFGGFGF>GHBGEFDFD>FGBGF/<G>BD>>2F>1>FBGHHHHBHHB1GHGGBG1<0CGFDF?G1GHEHHHFBGFGHBF0GGCG<G1<C<>10=<.</D0<<GH0<<D00;CC0;GGH0::;CFC/;CC0;9FFF99B
@M05620:46:000000000-D9D58:1:1101:15562:4355 1:N:0:100
GAATGAATGCAGAAATTGGCAAGATAATACTGCACCGATGGGAAATGATACTATCCTGAAACATGAGCAAATTGACCAGCCTCAGGATGTGAACTCATTTGCTGGAGGTCCCAGGGCTCTTTCAAGATAGTAAAAACAGTGACTTGTACAGCATAATGAAAAACCTAGGCATTGATTTTGAAGACATCAGACACATGCAGAATGAAAAATTTTTCAGAAATGATTTTTCTGGTGAGGTTGACTTCAGAGAA
+
BBCCCFFFFFFFGGGGGGGGGGEGHHHHHHHHHHHHEEFGGHHHHHHGHHHHHHHHHHHHHHHHHHHHHHHHHHHHHHHHGHHHHHGHHHHHHHHHHHHHHGHHHHHGGHDHDFAFEEGHBGEEEFHDHH?FGHHHFHEFGGGE?GHFHHDCCBGGFFFDHHHD<FGH2CCCGHHBFGHFFFGHCHHEDDHHHHHFFFDFHBDF<0DGHAGGHHFHFHBGFFFBCGHHGHHGCGC;:;;CC0BBFFFGGG0
@M05620:46:000000000-D9D58:1:1101:19995:4373 1:N:0:100
GAATGAATGCAGAAATTGGCAAGATAATACTGCACCGATGGGAAATGATACTATCCTGAAACATGAGCAAATTGACCAGCCTCAGGATGTGAACTCATTTGCTGGAGGTCCCAGGGCTCTTTCAAGATAGTAAAAACAGTGACTTGTACAGCATAATGAAAAACCTAGGCATTGATTTTGAAGACATCAGACACATGCAGAATGAAAAATTTTTCAGAAATGATTTTTCTGGTGAGGTTGACTTCAGAGAA
+
BBBBBFFFFFFFCGGGFGGGFGFFHHHHHHHHHHHHGEFGGHHHHHHFHFHHHHHHHHHHHHHHHHHHHHHHHHGHHHHHGHHHGHGGHHHHHHHHHHHHHHHHHHHGGHHHHHGGGHHHHHHHHHHGHHHHHHHHGHHGHFHHHHHHHFHHHHHHHHHHHHHGGHHHHHHHHHHHHHHHGHHHHHHHHHGHHHHHHGHHHHHHGGGHHHHHHHHHHHHHHHHHHHHHHHHHFHHHFHHHHGGGGGGGGGF
@M05620:46:000000000-D9D58:1:1101:9001:4395 1:N:0:100
GAATGAATGCAGAAATTGGCAAGATAATACTGCACCGATGGGAAATGATACTATCCTGAAACATGAGCAAATTGACCAGCCTCAGGATGTGAACTCATTTGCTGGAGGTCCCAGGGCTCTTTCAAGATAGTAAAAACAGTGACTTGTACAGCATAATGAAAAACCTAGGCATTGATTTTGAAGACATCAGACACATGCAGAATGAAAAATTTTTCAGAAATGATTTTTCTGGTGAGGTTGACTTCAGAGAA
+
CCCCCFFFFFFFGGGGGGGGGGGHHHHHHHHHHGHHGEGGGHGHHHHHHHHHHHHHHHHHHHHGHHHHHHHHHHHHHHHHGHHHHHFGHGGGHHHHGHHHGHHFF11>?FDGBGGF?FAGFGH4EHGHFHGGHHHGGHHFD34FHGDHHFGFCGHHHHFHEFC<?CHHGHHHEFFGHHHHEFHH0GGDGDHGHGCHF1FFHEFFF00G.GHHHFC<GD<GHHFHHHBHBGGH;GGCHCHHG0FFGGGFFBF
@M05620:46:000000000-D9D58:1:1101:16154:4398 1:N:0:100
GAATGAATGCAGAAATTGGCAAGATAATACTGCACCGATGGGAAATGATACTATCCTGAAACATGAGCAAATTGACCAGCCTCAGGATGTGAACTCATTTGCTGGAGGTCCCAGGGCTCTTTCAAGATAGTAAAAACAGTGACTTGTACAGCATAATGAAAAACCTAGGCATTGATTTTGAAGACATCAGACACATGCAGAATGAAAAATTTTTCAGAAATGATTTTTCTGGTGAGGTTGACTTCAGAGAA
+
A3AAAFFFFFFFGGGGGGGGGBFHHGHHGHHHHHHHEEFGGHHFHHHHHHHHHHGHHHHFHHFHFFGHHHHHHHBGHGHHGHHHHHHHHGHHHHHHHHHHHHHHH1FGGHHHHHGGGHHHHHHHHH3EHHGHHHHFGCFGGHHHHHHHHHHHFFHHHHHHHHHGGHHHHHHFHFHHHHHHGHHGHHHHHGGHHHHHHHHHHHHGFHHFHHHHHHHHHHFFHHGCGHHHHHHHH/GGHHHHHGGFEFGFGGG
@M05620:46:000000000-D9D58:1:1101:16157:4416 1:N:0:100
GAATGAATGCAGAAATTGGCAAGATAATACTGCACCGATGGGAAATGATACTATCCTGAAACATGAGCAAATTGACCAGCCTCAGGATGTGAACTCATTTGCTGGAGGTCCCAGGGCTCTTTCAAGATAGTAAAAACAGTGACTTGTACAGCATAATGAAAAACCTAGGCATTGATTTTGAAGACATCAGACACATGCAGAATGAAAAATTTTTCAGAAATGATTTTTCTGGTGAGGTTGACTTCAGAGAA
+
BBCCCFFFFFFFGGGGGGGGGGGHHHHHHHHHHHHHGGGGGHHHHHHHHHHHHHHHHHHHHHHHHHHHHHHHHHHHHHHHGHHHHHHHHHHHHHHHHHHHHHHHHHHGGHBHD3111B/?F44??4FB4?GH44GH<G2B33D44BGHFDDHHB3FHDHD?GHA/2=>FC2=>>1GD1GDFFGHB0FGHFFCCGG1GC<G1F<FHF0DGC<0=DC<D0G00<GH00CHHHF0GH0CH:/CCG00C0BB0/C
@M05620:46:000000000-D9D58:1:1101:16139:4420 1:N:0:100
GAATGAATGCAGAAATTGGCAAGATAATACTGCACCGATGGGAAATGATACTATCCTGAAACATGAGCAAATTGACCAGCCTCAGGATGTGAACTCATTTGCTGGAGGTCCCAGGGCTCTTTCAAGATAGTAAAAACAGTGACTTGTACAGCATAATGAAAAACCTAGGCATTGATTTTGAAGACATCAGACACATGCAGAATGAAAAATTTTTCAGAAATGATTTTTCTGGTGAGGTTGACTTCAGAGAA
+
ABBCCFFFFFFFGGGGGGGGGGFHHHHHHHHHHHHHGEGGGHHHHHHHHHHHHHHHHHHHHHHHHHHHHHHHHHHHHHHHGHHHHHHHHHHHHHHHHHHHHHHHHHHGGHHHHHGGGHHHHHHHHHGHHHHHHHHHGHHHHHHHHHHGHHHHHHHHHHHHHHHGGHHHHHHHHHHHHHHHGHHHHHHHHHHHHHHHHHHHHHHHHHHHHGHHHHHHHHHHHHHHHHHHHHHHFHHHHHGHHHGGGGGGGGF
@M05620:46:000000000-D9D58:1:1101:9363:4421 1:N:0:100
GAATGAATGCAGAAATTGGCAAGATAATACTGCACCGATGGGAAATGATACTATCCTGAAACATGAGCAAATTGACCAGCCTCAGGATGTGAACTCATTTGCTGGAGGTCACTTCAAGATAGTAAAAACAGTGACTTGTACAGCATAATGAAAAACCTAGGCATTGATTTTGAAGACATCAGACACATGCAGAATGAAAAATTTTTCAGTAATGATTTTTCTGGTGAGGTTGACTTCAGAGAAGATCGGAA
+
BABBBFFFFFFFGCGGGGGGGGGHHHHHHHHHHHHHEEEGGHGFHHHFHHHGGHHHHHHHHHHHHHGHHHHGHHFGHHHHGHHHHHFHHGHGHHHHHHHHHHGHHHHGGHBGHF343B3G4G?BG?G3E/B4?FD44?FFDG432?3FBF?3G3B</2BB22@CDDG2F22F/2@2<0?<GGBG0?0??CF1FFFB11>1>CGG1<0GG000DG0=<D<</00<DG0..;:G/0;00:C00//::;0.AAC
@M05620:46:000000000-D9D58:1:1101:9382:4435 1:N:0:100
GAATGAATGCAGAAATTGGCAAGATAATACTGCACCGATGGGAAATGATACTATCCTGAAACATGAGCAAATTGACCAGCCTCAGGATGTGAACTCATTTGCTGGAGGTCACTTCAAGATAGTAAAAACAGTGACTTGTACAGCATAATGAAAAACCTAGGCATTGATTTTGAAGACATCAGACACATGCAGAATGAAAAATTTTTCAGAAATGATTTTTCTGGTGAGGTTGACTTCAGAGAAGATCGGAA
+
CCCCCFFFFFFFGGGGGGGGGGGHHHHHHHHHGHHHGFGGGHHHHHHGHHHHHHHHHHHGHHHHHGGHHHHHHHHHHHHHGHHHHHGHHHHHHHHHGHHHHHHHHHHGGHHHHHHHGHHHHHHHHHHHGHHFHHHHHHHHHHHHHHHHHHHHHHHGGHHHHGHHHHHHHHHHGHHHHGHHHHHHHHHHHHHHHHHHHHHHHHHHHHHGHFHHHHGGHHHHHHHHDGHHHHHHHHHHHFHGFHHHHHGGFGA
@M05620:46:000000000-D9D58:1:1101:16172:4435 1:N:0:100
GAATGAATGCAGAAATTGGCAAGATAATACTGCACCGATGGGAAATGATACTATCCTGAAACATGAGCAAATTGACCAGCCTCAGGATGTGAACTCATTTGCTGGAGGTCCCAGGGCTCTTTCAAGATAGTAAAAACAGTGACTTGTACAGCATAATGAAAAACCTAGGCATTGATTTTGAAGACATCAGACACATGCAGAATGAAAAATTTTTCAGAAATGATTTTTCTGGTGAGGTTGACTTCAGAGAA
+
?ABBBFFFFFFFGGGGGFFGGGEHHHFHGHGGHFHHG2FFGHCECFHEHHHHBGFHHHF3FGHHHFFFFG3GHFGHHHGHGHHEFHGFGFGEHHHFGHHHHHFGGFHGFGEGHHE?FGHCHF?GHEHEBGFGHFHHEHFGHFHGFGHHHBGFHHFGHFHHHGHGD2FBFFHH2FGGFFGHEDGGGFHHGHHHHHHFGHFGHHHFHHHHHFCDGGGFGFGCGGHFHHHHHHHHHHHHGHHHHHEFGGG00;B
@M05620:46:000000000-D9D58:1:1101:19512:4453 1:N:0:100
GAATGAATGCAGAAATTGGCAAGATAATACTGCACCGATGGGAAATGATACTATCCTGAAACATGAGCAAATTGACCAGCCTCAGGATGTGAACTCATTTGCTGGAGGTCCCAGGGCTCTTTCAAGATAGTAAAAACAGCGACTTGTACAGCATAATGAAAAAACTAGGCATTGATTTTGAAGACATCAGACACATGCAGAATGAAGAATATTTCAGAAATGATGTTTCTGGTGAGGTTGACTTCAGAGAA
+
CCCCCFFFFFFFGGGGGGGGGGGHHHHHHHHHHHHHGFGGGHHHHHHHHHHHHHHHHHHHHHHHHHHHHHHHHHGHHHHHGHHHHHHHHGHHHHHHHHHHHHHHHHHGGH3G331110/3D44444D?4?FH4?FG/F20//<<<2F3333FG22DGBH22FH//1110011111>F<F1.1>G00=FG110///0000=0C0<G00=C000;C0000<000CG00<G0G00CF0;A9/C/000;0000/;
@M05620:46:000000000-D9D58:1:1101:22876:4488 1:N:0:100
GAATGAATGCAGAAATTGGCAAGATAATACTGCACCGATGGGAAATGATACTATCCTGAAACATGAGCAAATTGACCAGCCTCAGGATGTGAACTCATTTGCTGGAGGTCCCAGGGCTCTTTCAAGATAGTAAAAACAGTGACTTGTACAGCATAATGAAAAACCTAGGCATTGATTTTGAAGACATCAGACACATGCAGAATGAAAAATTTTTCAGAAATGATTTTTCTGGTGAGGTTGACTTCAGAGAA
+
BABBBFFFFFFBGCCGGDGFGGFGHHHDEGFHEDGCA2EEEEGAGGFFGHFGHFHHGHGHHHFFGHEGEGHGGFDGFGFE1EH3BG@@FGGBHFGB3BEGGDBFEB?EEHEHHGGGFC/B?GFD4FGFDF?G?FGF/A?GFDFHHHBFF2GFGED1BFFHFHFDAGFGF0CFGFFHHHGHGHFBH<FFHHH<<FG1<1FGHBGGD0<GHHHFFGFHGBDFGHHHHHFC/CCC;::CGHHFHHGGGGEB9/;
@M05620:46:000000000-D9D58:1:1101:24023:4489 1:N:0:100
GAATGAATGCAGAAATTGGCAAGATAATACTGCACCGATGGGAAATGATACTATCCTGAAACATGAGCAAATTGACCAGCCTCAGGATGTGAACTCATTTGCTGGAGGTCCCAGGGCTCTTTCAAGATAGTAAAAACAGTGACTTGTACAGCATAATGAAAAACCTAGGCATTGATTTTGAAGACATCAGACACATGCAGAATGAAAAATTTTTCAGAAATGATTTTTCTGGTGAGGTTGACTTCAGAGAA
+
AAAB?DBDFFFDFGGGGGBFFGFGHHGHHHHHHGHHCCFGED2FGHFFGHHHDFFGHFHHHHHHHDHGGHHHHFHGFHGEFHHGGCECFBFFFFHHHHHHHHHGGHHEEBFGHHGGGFGHHHHFHHGHHHGHHFHGGCGGBFHFFGDFGHHHCGHHGHGBGHHGGHHFFFHHHHHFGGHHGGHHHHHFHGFFHHHFHHHHHHHHHFFGFHHHFEFGHFHHHHHFHHFGHHHHCFGHHGHHHFFB0FGFGGG
@M05620:46:000000000-D9D58:1:1101:14315:4497 1:N:0:100
GAATGAATGCAGAAATTGGCAAGATAATACTGCACCGATGGGAAATGATACTATCCTGAAACATGAGCAAATTGACCAGCCTCAGGATGTGAACTCATTTGCTGGAGGTCCCAGGGCTCTTTCAAGATAGTAAAAACAGTGACTTGTACAGCATAATGAAAAACCTAGGCATTGATTTTGAAGACATCAGACACATGCAGAATGAAAAATTTTTCAGAAATGATTTTTCTGGTGAGGTTGACTTCAGAGAA
+
BBBCCFFFFFFFGGGGGGGGGGGHHHHHHHHHHHHHEEGGGHHGHHHHHGHHHHHHHHHGGHHHHGHHHGGHHHHHHGGGGHHGGGFGGBGGHHHHHHHHHHGGHHHGGHHHHHGGGFHHHHHGHHHHHHHGHHHHGHHHFHHHHFGGHGHHHHHHHHHHHHHGGHHFHHHHHHHHHHHHGGHHHHHHHHHHHHHHHHHHGHDGHFGHHHHFHHHHHHHHHHHHFHFHFHHGHHGHGGGHGHFGGGGGGFF
@M05620:46:000000000-D9D58:1:1101:11981:4512 1:N:0:100
GAATGAATGCAGAAATTGGCAAGATAATACTGCACCGATGGGAAATGATACTATCCTGAAACATGAGCAAATTGACCAGCCTCAGGATGTGAACTCATTTGCTGGAGGTCCCAGGGCTCTTTCAAGATAGTAAAAACAGTGACTTGTACAGCATAATGAAAAACCTAGGCATTGATTTTGAAGACATCAGACACATGCAGAATGAAAAATTTTTCAGAAATGATTTTTCTGGTGAGGTTGACTTCAGAGAA
+
AAAB3BBFDFFFGGGGGBGCFFGHGHHHFGHGHHHHEEGGGGHGAGGGGFGFBGFFHFHGHHFHHHGEHHFGFHFHHHHHGHHGGFFHEGHFFHHHHGHHHHHHGAEFGHHHEHGFFHHGHHHFHFHHHHHH4EFGGHHHHHHGGHHFHHGHHHHBGHHHDHHGGHHFHHHHGHFHHHHB/D1GGGGHFFHHHHHHDCFG1FGF<=DGFGFGHHHGHFBGGHHHGHHHGHHHGH0;CCGGCHGGGFFBBB:
@M05620:46:000000000-D9D58:1:1101:14305:4514 1:N:0:100
GAATGAATGCAGAAATTGGCAAGATAATACTGCACCGATGGGAAATGATACTATCCTGAAACATGAGCAAATTGACCAGCCTCAGGATGTGAACTCATTTGCTGGAGGTCCCAGGGCTCTTTCAAGATAGTAAAAACAGTGACTTGTACAGCATAATGAAAAACCTAGGCATTGATTTTGAAGACATCAGACACATGCAGAATGAAAAATTTTTCAGAAATGATTTTTCTGGTGAGGTTGACTTCAGAGAA
+
AAAAAFFFFFFFGGFGGGGGGFGHHFFHGHFHHGHHGGGGGFFHHGHHGHHHHHGHHGHHHHHHFAEGHFBFHHHHHHFGFHGHGFGCFBFFFHHG3FHHGHGGFHHF?GHGHHGGGHHHHHHHGHDFGHBFHHGHGHHHFHHFHGGFFHHFHHHGBGHHHHHGGHHHGHHHHHHFGHHHGHGHHGGHFHHHGHHHHGFHHGHGDDGGHHHHHFFHHHHGHHGHHHFEHHFHGHHHHHHHGHGGGGGGGGG
@M05620:46:000000000-D9D58:1:1101:17076:4533 1:N:0:100
GAATGAATGCAGAAATTGGCAAGATAATACTGCACCGATGGGAAATGATACTATCCTGAAACATGAGCAAATTGACCAGCCTCAGGATGTGAACTCATTTGCTGGAGGTCCCAGGGCTCTTTCAAGATAGTAAAAACAGTGACTTGTACAGCATAATGAAAAACCTAGGCATTGATTTTGAAGACATCAGACACATGCAGAATGAAAAATTTTTCAGAAATGATTTTTCTGGTGAGGTTGACTTCAGAGAA
+
CBCCCFFFFFFFGGGGGGGGGGGHHHHHHHHHHHHHGEGGGHHHHHHFHHHHHHHHHHHHHHHHHHHHHHHHHHHHHHHHGHHHGHGGHFGGHHHHHHHHHHHHHHHGGHHHHHGGGHHHHHHHHHHHHHHHHHHHGHHHHHHHHHHHHHHHHHHHHHHHHHHGGHHHHHHHHHHHHHHHGHHHHHHHHHHHHHHHHHHHHHHGHHHHHHHHHHHHHHHHHHHHHHHHHHHHHHHHHHHHHHGGGGGGGGG
@M05620:46:000000000-D9D58:1:1101:11998:4534 1:N:0:100
GAATGAATGCAGAAATTGGCAAGATAATACTGCACCGATGGGAAATGATACTATCCTGAAACATGAGCAAATTGACCAGCCTCAGGATGTGAACTCATTTGCTGGAGGTCCCAGGGCTCTTTCAAGATAGTAAAAACAGTGACTTGTACAGCATAATGAAAAACCTAGGCATTGATTTTGAAGACATCAGACACATGCAGAATGAAAAATTTTTCAGAAATGATTTTTCTGGTGAGGTTGACTTCAGAGAA
+
CCCCCFFFFFFFGGGGGGGGGGGHHHHHHHHHHHHHGEGGGHHHHHHHHHHHHHHHHHHHHHHHHHHHHHHHHHHHHHHHGHHHHHHHHGHHHHHHHHHHHHHHHHHGGHHHHHGGGHHHHHHHHHGHHHHHHHHHGHHHHFHHHHHHHGHHHHHHHHHHHHHGGHHHHGHHHHHHHHHGGHHGHHHHHHHHHHGHHEHHHHHHHHHHFHHHHHBHHHHHHHGHHHHHHGGHGHHCCGHHHHGGGGGGFFF
@M05620:46:000000000-D9D58:1:1101:9798:4544 1:N:0:100
GAATGAATGCAGAAATTGGCAAGATAATACTGCACCGATGGGAAATGATACTATCCTGAAACATGAGCAAATTGACCAGCCTCAGGATGTGAACTCATTTGCTGGAGGTCCCAGGGCTCTTTCAAGATAGTAAAAACAGTGACTTGTACAGCATAATGAAAAACCTCGGCATTGATTTTGAAGACATCAGACACATGCAGAATGAAAAATTTTTCAGAAATGATTTTTCTGGTGAGGTTGACTTCAGAGAA
+
CBCCCFFFFFFFGGGGGGGGGGGHHHHHHHHHHHHHGFGGGHHHHHHHHHHHHHHHHHHHHHHHHHHHHHHGHHHHHHHHGHHHHHGHHHHHHHHHHHHHHHHHHHH>>23?@@111B/3344D44?BG3?FH4FD//2433?F43??FH3?GH?G33DG330</@2////<F11GD11FG111?GD111110<01>1F10C0=GH0<.<G00<<G000=G0;GH0CCFFHF0C0;::/C/C09000;FG0
@M05620:46:000000000-D9D58:1:1101:13998:4562 1:N:0:100
GAATGAATGCAGAAATTGGCAAGATAATACTGCACCGATGGGAAATGATACTATCCTGAAACATGAGCAAATTGACCAGCCTCAGGATGTGAACTCATTTGCTGGAGGTCCCAGGGCTCTTTCAAGATAGTAAAAACAGTGACTTGTACAGCATAATGAAAAACCTAGGCATTGATTTTGAAGACATCAGACACATGCAGAATGAAAAATTTTTCAGAAATGATTTTTCTGGTGAGGTTGACTTCAGAGAA
+
AAABAFFFFFFFGGGGGGGGGGGHHHGHHHHHHHHHFEGGGGGHHHHHHHGHHHHHHGHGHHHHHHHHHFFHHHHHFHGGFHHGGFBGGBGHHHHHFHHHHGHHHFHFGHHHHHGGGHHHHHHHHHHHHHHHHHHHGHHHHHHHHHHGHHHHHHHHHHHHHHHGGHHHHHGHHHHHHHHHGHHHHGHHHHHHHHHHHHGHHHHGGGHHHHHGHHHHHHEHHHHHHGHHGHHHHGHGCCGHHHGGGGGGGGF
@M05620:46:000000000-D9D58:1:1101:15311:4564 1:N:0:100
GAATGAATGCAGAAATTGGCAAGATAATACTGCACCGATGGGAAATGATACTATCCTGAAACATGAGCAAATTGACCAGCCTCAGGATGTGAACTCATTTGCTGGAGGTCCCAGGGCTCTTTCAAGATAGTAAAAACAGTGACTTGTACAGCATAATGAAAAACCTAGGCATTGATTTTGAAGACATCAGACACATGCAGAATGAAAAATTTTTCAGAAATGATTTTTCTGGTGAGGTTGACTTCAGAGAA
+
AAABBFFFFFFFGGGGGGGGGGFHHHGHHHHGHHHHEEEGFGFHHHGFHHHHHHHHHHHFHHGHHGGHHHHHHHFGHFGGFHHGHHHHHGHHHHHHHHHHHHHHHHHGGHHHHHGGGHHHHHHHHHHHHHHHHHHHGHHHGHHHHHHHHHHHHHHHHHHHHHHGGHHHHHHHHHHHHHHHGHHHHHHHHHHHHHHHHHHHHHHHFGHHHHHHHHHHHHHHHHHFHHHHHHHGCGH:CCGHHHGGGGGGGGG
@M05620:46:000000000-D9D58:1:1101:9789:4565 1:N:0:100
GAATGAATGCAGAAATTGGCAAGATAATACTGCACCGATGGGAAATGATACTATCCTGAAACATGAGCAAATTGACCAGCCTCAGGATGTGAACTCATTTGCTGGAGGTCCCAGGGCTCTTTCAAGATAGTAAAAACAGTGACTTGTACAGCATAATGAAAAACCTAGGCATTGATTTTGAAGACATCAGACACATGCAGAATGAAAAATTTTTCAGAAATGATTTTTCTGGTGAGGTTGACTTCAGAGAA
+
CCCCCFFFFFFFGGGGGGGGGGGHHHHHHHHHHHHHGEGGGHGHHHHHHHHHHHHHHHHHHHHHHHHHHHHHHHHHHHHHGHHHHHGHHFHHHHHHHHHHHHHHHHHGGHHHHHGGGHHHHHHHHHHHHHHHHHHHGHHHHHHHHHHHHGHHGHHHHHHHHHHGGHHHGHHGHHHHHHHHGHHHHHHHHHHHHHHHHHHHHHHGGHHHGHHHHHGHHFHFHHHHGHHHHGHHGHHC:CGHHHGGGFGGGGF
@M05620:46:000000000-D9D58:1:1101:22645:4566 1:N:0:100
GAATGAATGCAGAAATTGGCAAGATAATACTGCACCGATGGGAAATGATACTATCCTGAAACATGAGCAAATTGACCAGCCTCAGGATGTGAACTCATTTGCTGGAGGTCCCAGGGCTCTTTCAAGATAGTAAAAACAGTGACTTGTACAGCATAATGAAAAACCTAGGCATTGATTTTGAAGACATCAGACACATGCAGAATGAAAAATTTTTCAGAAATGATTTTTCTGGTGAGGTTGACTTCAGAGAA
+
CDDDDFFFFFFFGGGGGGGGGGFHHHHHHHHHHHHHGFGGGHGHHHHHHHHHHHHHHHHHHHHHHHGHHHHHHHHHHHHHGHHHHHHHHGHHHHHHHHHHHHHHHHHGGHHHHHGGGHHHHHGHHHHHHHHHHHHHGHHHHHGHHHHHHHHHHHHHHHHHHHHGGHHHHHHHHHHHHHHHGHHHHHHHHHHHHHHHHHHHHHHHHHHHHHHHHHHHHHHHHHHHHHHHHHHHHHHFHHHHHHGGGGGGGGG
@M05620:46:000000000-D9D58:1:1101:14008:4577 1:N:0:100
GAATGAATGCAGAAATTGGCAAGATAATACTGCACCGATGGGAAATGATACTATCCTGAAACATGAGCAAATTGACCAGCCTCAGGATGTGAACTCATTTGCTGGAGGTCCCAGGGCTCTTTCAAGATAGTAAAAACAGTGACTTGTACAGCATAATGAAAAACCTAGGCATTGATTTTGAAGACATCAGACACATGCAGAATGAAAAATTTTTCAGAAATGATTTTTCTGGTGAGGTTGACTTCAGAGAA
+
BAABBFFFFFBFGGGGGGGGGGDHFEBGHHBFHHHHEEEEGHFF2FGDFDGFHGGFHFGHHGHHHGFGHHHHHGGGCGGGGEHHGHBGHGHHHFHHHHHHHFGGFCGGEGHHFHGG?HEFHGHHFHGHHFHGHFHGEFHGFFFHHHFHHHHEHHHHGHHGHHGGGHHHHFHHHHHDHHHHGHGHFHHHFFGHHHHHHHFHHGHGBDGHCGHGHHHHHHEHFGFC0CGFFFCCGFGCFCHGBBFFBGGGFFB
@M05620:46:000000000-D9D58:1:1101:20261:4594 1:N:0:100
GAATGAATGCAGAAATTGGCAAGATAATACTGCACCGATGGGAAATGATACTATCCTGAAACATGAGCAAATTGACCAGCCTCAGGATGTGAACTCATTTGCTGGAGGTCCCAGGGCTCTTTCAAGATAGTAAAAACAGTGACTTGTACAGCATAATGAAAAACCTAGGCATTGATTTTGAAGACATCAGACACATGCAGAATGAAAAATTTTTCAGAAATGATTTTTCTGGTGAGGTTGACTTCAGAGAA
+
BABCCFFFFFFFGGGGGGGGGGGHHHHHHHHHHHHHGFCGGHGGHHHHHHHHHHHHHHHHHHHHHHHHHHHGHHHHHHHHGHHHGHGHHGGGHHHHHHHHHHHHFGHFGHHGHHGGGHGFHGGHHE3GHFHHHFHFGFHGFHHHHFFFHHHGHHHHHHHHHHHGGFFFHHGHHGDGHHHHGEBDCBGF11FF0C01FFGFGHHGHHFHFGHBGGFHFGHFHFGHHHHHHHHH0GCHHFEFCHGGG0BFFFB
@M05620:46:000000000-D9D58:1:1101:14473:4629 1:N:0:100
GAATGAATGCAGAAATTGGCAAGATAATACTGCACCGATGGGAAATGATACTATCCTGAAACATGAGCAAATTGACCAGCCTCAGGATGTGAACTCATTTGCTGGAGGTCCCAGGGCTCTTTCAAGATAGTAAAAACAGTGACTTGTACAGCATAATGAAAAACCTAGGCATTGATTTTGAAGACATCAGACACATGCAGAATGAAAAATTTTTCAGAAATGATTTTTCTGGTGAGGTTGACTTCAGAGAA
+
AABBAFFFFFFFFGGGGGGGGGCGHHHHHHHHHGHHEEFGGDCGEHFGGHHHHHHHHGHHHHFHCBHHGFHHHFGFGHHGGHHHBGEBFBGGFHHHHHHHFGGGFHHDEGHHHHGGGHHHHHHHHHHHHHFHHGHHGGHGFHHHHHHHHHHHHHHHHHHHHHHGGHHHGHHHHHHHHHHHGHHHHHHHHHHHHHHHHHHGHHHF<DGFHHGHHHHHHHHHHGGHHHHHHHHH<GFCC;GHHHGFFFGGFGF
@M05620:46:000000000-D9D58:1:1101:8330:4634 1:N:0:100
GAATGAATGCAGAAATTGGCAAGATAATACTGCACCGATGGGAAATGATACTATCCTGAAACATGAGCAAATTGACCAGCCTCAGGATGTGAACTCATTTGCTGGAGGTCCCAGGGCTCTTTCAAGATAGTAAAAACAGTGACTTGTACAGCATAATGAAAAACCTAGGCATTGATTTTGAAGACATCAGACACATGCAGAATGAAAAATTTTTCAGAAATGATTTTTCTGGTGAGGTTGACTTCAGAGAA
+
A1>AABDFFFFFFFFGGGB1DFFGHGCFHHGHFGHGE0AEGHHFHGGFGGBGEFGHHHFEHFBFFFFHFCGGHG1A1FFCEFHBFFB1FGHGFDGGFGFHHFHFB0FFGHGGFFEGGEHFHHGHHHEGHHGHHHGE/FFGFGFFGHHEGGGHGHGHFFHHGDGCBHHHHHHHEGFGHHHGGHG1GHHHGHBFGHFFEBGGEFB>>00DGGGDGGBFGHEHHHBFHHGHGHFH:GF.CCCG/0CBFFFEFF/
@M05620:46:000000000-D9D58:1:1101:22567:4642 1:N:0:100
GAATGAATGCAGAAATTGGCAAGATAATACTGCACCGATGGGAAATGATACTATCCTGAAACATGAGCAAATTGACCAGCCTCAGGATGTGAACTCATTTGCTGGAGGTCCCAGGGCTCTTTCAAGATAGTAAAAACAGTGACTTGTACAGCATAATGAAAAACCTAGGCATTGATTTTGAAGACATCAGACACATGCAGAATGAAAAATTTTTCAGAAATGATTTTTCTGGTGAGGTTGACTTCAGAGAA
+
@BAABFFFFFFDGGGGGGGGGFA4GHHHHHHHHHHHEAFGGG2AAGGHHHHHHHHHHHFBGHEAFGHFEBGHHFHGFHGHGFGFFHGHG@FF5FHHHHHGGHDGBGFGEFHH3GFGGGECDGGHHHFHFDFGHEFFGHHDFFHHHFFDGHHHHHGEHHGBBGHGFFGFHEGFEFHGHHHHGHHHGGHGGGFHHHHHHHFGFCGF<D00CGBGHHHGH<DGHGFGHGHFFHHGCHEHGGHHHGGFBFFB9FF
@M05620:46:000000000-D9D58:1:1101:8349:4645 1:N:0:100
GAATGAATGCAGAAATTGGCAAGATAATACTGCACCGATGGGAAATGATACTATCCTGAAACATGAGCAAATTGACCAGCCTCAGGATGTGAACTCATTTGCTGGAGGTCCCAGGGCTCTTTCAAGATAGTAAAAACAGTGACTTGTACAGCATAATGAAAAACCTAGGCATTGATTTTGAAGACATCAGACACATGCAGAATGAAAAATTTTTCAGAAATGATTTTTCTGGTGAGGTTGACTTCAGAGAA
+
CCCCCFFFFFFFGGGGGGGGGGGHHHHHHHHHHHHHGEGGGHHHHHHHHHHHHHHHHHHHHHHHHHHHHHHHHHHHHHGHGHHHHHGHHHHHHHHHHHHHHHHHHHHGGHHHHHGGGHHHHHHHHHHHHHHHHHHHGGHHHHHHHHHHHHHHHHHHHHHHHHHGGHHHHHHHHHHHHHHHGHHHHHHHHHHHHHHGHHHHGHHHHHHHHHHHHHHHHHHHHHHHHHHHHHHGHHHHHHGHHHGGGGGGGGF
@M05620:46:000000000-D9D58:1:1101:9160:4651 1:N:0:100
GAATGAATGCAGAAATTGGCAAGATAATACTGCACCGATGGGAAATGATACTATCCTGAAACATGAGCAAATTGACCAGCCTCAGGATGTGAACTCATTTGCTGGAGGTCCCAGGGCTCTTTCAAGATAGTAAAAACAGTGACTTGTACAGCATAATGAAAAACCTAGGCATTGATTTTGAAGACATCAGACACATGCAGAATGAAAAATTTTTCAGAAATGATTTTTCTGGTGAGGTTGACTTCAGAGAA
+
AAAABB5DFFFFGGGGGGGFBFFGHHHHHHHHHHHHEAEGGHFFHHHFHHGGFGBGHHHHHGHHHHGFFFHHHHGGFFGGFHHHGH3FGFGE5FFGHHHHHBGGHHHGGHHFHGGGGHHHHHHGHHEHHHGHHHEHGHHGHHEHHHHHHFHFHHF1?GHHHHHFGHHFHGHHHHDHHHGGGHHFGHHFHHGFHHGGHHHGEBB>F=FHGFHFHGHFHDGGHHGEGHFHHHHH;CFGGGFHFGFGGGGBFC/
@M05620:46:000000000-D9D58:1:1101:20445:4658 1:N:0:100
GAATGAATGCAGAAATTGGCAAGATAATACTGCACCGATGGGAAATGATACTATCCTGAAACATGAGCAAATTGACCAGCCTCAGGATGTGAACTCATTTGCTGGGGCTCCCTGGTCTCTTTCAAGATAGTAAAAACAGTGACTTGTACAGCATACTGAACAACCTAGGCATTGATTTTGAACACATCAGACACATGCAGAATGAAAAATTTTTTAGTAATGATTTTTCTGGTGAGGTTGACTTCAGAGAG
+
AAAAAFFFFFFFFGFGGGGGCGGHH5GHHHHHHBHHECGGGHHGAFHBG5GGHHEHHFGHFG3GCBGHEHFFHBGFHFFHGHHGGG@GHHGEFHHHGHHHHHBBB1>1>F1123?3B4444F4BF4F??3GGF443/???3?B4F3333BF2F332BB?22B</<22222@22@11DGB1F<1?FFG<111<000<<C1110>100=0<./DFF-./000<;<GFCGGGGH00/0..;B//FB0C0;009.
@M05620:46:000000000-D9D58:1:1101:12949:4664 1:N:0:100
GAATGAATGCAGAAATTGGCAAGATAATACTGCACCGATGGGAAATGATACTATCCTGAAACATGAGCAAATTGACCAGCCTCAGGATGTGAACTCATTTGCTGGAGGTCCCAGGGCTCTTTCAAGATAGTAAAAACAGTGACTTGTACAGCATAATGAAAAACCTAGGCATTGATTTTGAAGACATCAGACACATGCAGAATGAAAAATTTTTCAGAAATGATTTTTCTGGTGAGGTTGACTTCAGAGGA
+
BABBCFFFFFFFGGGGGGGGFAFFHHHHHHHHHHHGEEGGGHHGHHHHHHHHGHHHHHHHHHHHHHHHGGHHHHHHHHHHGHHHHHHHGFGGHHHHHHHHHHHHHHFGGBGHHFFDEHGHHGHHHHHHHHHH4HFHGGHHHHHB4FGFHHHEHHHHHHHB3BGFFHHHFHHHGGFHHFFB<GGFHFGGHBGGHHHGGHHHHHEHH0DGCGCGFFFHFDG/<<:CCCHHHGBG0;0:C=G//C0FBF090.;
@M05620:46:000000000-D9D58:1:1101:9158:4676 1:N:0:100
GAATGAATGCAGAAATTGGCAAGATAATACTGCACCGATGGGAAATGATACTATCCTGAAACATGAGCAAATTGACCAGCCTCAGGATGTGAACTCATTTGCTGGAGGTCCCAGGGCTCTTTCAAGATAGTAAAAACAGTGACTTGTACAGCATAATGAAAAACCTAGGCATTGATTTTGAAGACATCAGACACATGCAGAATGAAAAATTTTTCAGAAATGATTTTTCTGGTGAGGTTGACTTCAGAGAA
+
CCCBCFFFFFFFGGGGGGGGGGGHHHHHHHHHHHHHGEGGGHHHHHHHHHHHHHHHHHHHHHHHHHHHHHHHHHHHHHHHGHHHHHHHHHHHHHHHHHHHHHHHHHHGGHHHHHGGGHHHHHHHHHHHHHHIHHHHGHHHHHHHHHHHHHHHHHHHHHHHHHHGGHHHHHHHHHHHHHHHGHHHHHHHHGHHHHHHHHHHHHHHHHHHHHHHHHHHHHHHHHHHHHHHHHHHHGHGGGHHHHHHHGHGGGG
@M05620:46:000000000-D9D58:1:1101:20434:4677 1:N:0:100
GAATGAATGCAGAAATTGGCAAGATAATACTGCACCGATGGGAAATGATACTATCCTGAAACATGAGCAAATTGACCAGCCTCAGGATGTGAACTCATTTGCTGGAGGTCCCAGGGCTCTTTCAAGATAGTAAAAACAGTGACTTGTACAGCATAATGAAAAACCTAGGCATTGATTTTGAAGACATCAGACACATGCAGAATGAAAAATTTTTCAGAAATGATTTTTCTGGTGAGGTTGACTTCAGAGAA
+
CCBCCFFFFFFFGGGGGGGGGGGHHHHHHHHHHHHHGEFGGHGHHHHHHHHHHHHHHHHHHHGHHHHHHHHHHHHHHHHGGHHHGHHGHHHHHHHHHHHHHHHGHHHGGHFC3C1EA?/33BFGHB3F4BBF44FE<FCGHFEHHGDGDDFHFHFHFFHBFHHAEHHFHHFBGF1GHDGFFHGHFGHDHFHHHCFCGHB11FFFHFBGCG0D0D/DDHGHHHHC:CHHBCGFHFFFFCGCG0FBBGFGFGB
@M05620:46:000000000-D9D58:1:1101:12935:4682 1:N:0:100
GAATGAATGCAGAAATTGGCAAGATAATACTGCACCGATGGGAAATGATACTATCCTGAAACATGAGCAAATTGACCAGCCTCAGGATGTGAACTCATTTGCTGGAGGTCCCAGGGCTCTTTCAAGATAGTAAAAACAGTGACTTGTACAGCATAATGAAAAACCTAGGCATTGATTTTGAAGACATCAGACACATGCAGAATGAAAAATTTTTCAGAAATGATTTTTCTGGTGAGGTTGACTTCAGAGAA
+
CCBCCFFFFFFFGGGGGGGGGGGHHHHHHHHHHHHHEEFGGHHHHHHHHHHHHHHHHHHHHHHHHHHHHHHHHHGHHHGHGHHGHHFGGGHHHHHHGHHHHHHGHHHGGHHHGHGGGHHHHHHHHHHHHHHHHHHHGHHHHHHHHHHHHHHHHHHHHHHHHGHGGHHHHHHHHHHHHHHHGHHHHHHHHHHHHHHHHHHHHHHHGHHGHHHHHHHHHHHHHHHHHHHHHHHHHHHGGGHHGHGGGGGGGGG
@M05620:46:000000000-D9D58:1:1101:13475:4689 1:N:0:100
GAATGAATGCAGAAATTGGCAAGATAATACTGCACCGATGGGAAATGATACTATCCTGAAACATGAGCAAATTGACCAGCCTCAGGATGTGAACTCATTTGCTGGAGGTCCCAGGGCTCTTTCAAGATAGTAAAAACAGTGACTTGTACAGCATAATGAAAAACCTAGGCATTGATTTTGAAGACATCAGACACATGCAGAATGAAAAATTTTTCAGAAATGATTTTTCTGGTGAGGTTGACTTCAGAGAA
+
BBCABFFFFFFFGGGGGGFGGGGHHHHHHHHHHHHHEEEFGGGHHHHGHHHHHGHHHGHHHHHHHGGHHHHHHHHHHHHHGHHHHHHHGBGHHHHHHHHHHHHHGHHGGHHHHHGGGHHHHHHHHHHHGHHHHHHHGHHHHHHHHHGHHHHHHGHHHHHHHHHGGHHHHHHHHHHHHHHHGHHHHHHHHHHHGHHHHHHHHHHGFGHHFHHHHHHHHHHHHHHHHHHHHHHHHHHGGGHHHHGGGGGFGGF
@M05620:46:000000000-D9D58:1:1101:22509:4699 1:N:0:100
GAATGAATGCAGAAATTGGCAAGATAATACTGCACCGATGGGAAATGATACTATCCTGAAACATGAGCAAATTGACCAGCCTCAGGATGTGAACTCATTTGCTGGAGGTCCCAGGGCTCTTTCAAGATAGTAAAAACAGTGACTTGTACAGCATAATGAAAAACCTAGGCATTGATTTTGAAGACATCAGACACATGCAGAATGAAAAATTTTTCAGAAATGATTTTTCTGGTGAGGTTGACTTCAGAGAA
+
BABBBFFFFFFFGGGGGGGGGGFHHHHHHHHHHHHHFEFGGHHHHHHHHHHHHHHHHHHHHHHHHHHHHGHHHHHHHHHHGHHHHHHHHGHGHHHHHHHHHHHGHHHGGHHHHHGGGHHHHHHHHHHHHHHHHHHHGHHHHHHHHHHHHHHHHHGHHHHHHHHGGHHHHHHHHHHHHHHHGHHHHHHHHHHHHHHHHHHHHHHGGHHHHHHHHHHHHGHHHHHHHHHGHHHHGHHHHHHHHHGGGGGGGGF
@M05620:46:000000000-D9D58:1:1101:8132:4712 1:N:0:100
GAATGAATGCAGAAATTGGCAAGATAATACTGCACCGATGGGAAATGATACTATCCTGAAACATGAGCAAATTGACCAGCCTCAGGATGTGAACTCATTTGCTGGAGGTCCCAGGGCTCTTTCAAGATAGTAAAAACAGTGACTTGTACAGCATAATGAAAAACCTAGGCATTGATTTTGAAGACATCAGACACATGCAGAATGAAAAATTTTTCAGAAATGATTTTTCTGGTGAGGTTGACTTCAGAGAA
+
ABBBBFFFFFFFGFGGGGGGGGGHHGHHHHHHHHHHGGGGGHFHHGHDGFHHHHHHFFFGHHHHHGGHFHHHHGGHHHHHGHHHHHBGGHHFFHGHGGHHHGGHHHHGGHHGGBGGGHHGHHHHHHHHHHHHHHHHGHGHHGHHHHHHHHHGHGHHHHFHHHHGGHHHHHHHHHHHHHHHGHHGHHHHHHHHFHHHHHHHFFHG<DHFEFGFHHFHHGHFHHFCGHHHHHHH:GFCGHHHGHGFGGGBFGB
@M05620:46:000000000-D9D58:1:1101:15498:4713 1:N:0:100
GAATGAATGCAGAAATTGGCAAGATAATACTGCACCGATGGGAAATGATACTATCCTGAAACATGAGCAAATTGACCAGCCTCAGGATGTGAACTCATTTGCTGGAGGTCCCAGGGCGCTTTCAAGAGAGAAAAAAAAGTGACTTGTACAGCACAATGAAAAACCTAGGCATTGATTTTGAAGACATCAGACACATGCAGAATGAGAAATTTTTCAGAAATGATTTTTCTGGCGAGGTTGACATCAGAGAA
+
?AAA?F5DDFFBFGGFGDB4GGABEGHHHHHFGHHH?2AEEDCFAGFFBHHGHDGA53GFGE3EE3BGHHHHHFDHHGEHGCGHBG3BFBGEFG4FGGHGFG4F@FHFEGEG3FA11/>E/EDDHBF0F//3FGFC/BA112122<111F11F0?011?<GHHCA01100<<1<00DGHGA00=/CGGFBGBBGH00000</;000<CC00;9F/0BG0/90000;FF/FFF0--;-9;.;///;9/99B/
@M05620:46:000000000-D9D58:1:1101:18025:4723 1:N:0:100
GAATGAATGCAGAAATTGGCAAGATAATACTGCACCGATGGGAAATGATACTATCCTGAAACATGAGCAAATTGACCAGCCTCAGGATGTGAACTCATTTGCTGGAGGTCCCAGGGCTCTTTCAAGATAGTAAAAACAGTGACTTGTACAGCATAATGAAAAACCTAGGCATTGATTTTGAAGACATCAGACACATGCAGAATGAAAAATTTTTCAGAAATGATTTTTCTGGTGAGGTTGACTTCAGAGAA
+
AAAAAFB3FFFFBECDGFGCBGG1BFGHFHGHBHH0AAEECEBFEGF1FFEGFGHHGHEGFFFHFBAD1GGFFFD1AFCGGGH1@E1FFFGFBGG1FGHGHFDG100?>F1F@@/E?CAGGBFGFGGHHFF2BGFEEC<B1FHFGHHBB22GBHHHHHBHDGF<<FGFFBGCHHHBFDGDEGHFGHFDGFHFFHHEGCGFBFGF1<<<CCGH0DCDDGBGFFC0:;CFHFH0:/;CF:GHH0FBBFGFB//
@M05620:46:000000000-D9D58:1:1101:8129:4735 1:N:0:100
GAATGAATGCAGAAATTGGCAAGATAATACTGCACCGATGGGAAATGATACTATCCTGAAACATGAGCAAATTGACCAGCCTCAGGATGTGAACTCATTTGCTGGAGGTCCCAGGGCTCTTTCAAGATAGTAAAAACAGTGACTTGTACAGCATAATGAAAAACCTAGGCATTGATTTTGAAGACATCAGACACATGCAGAATGAAAAATTTTTCAGAAATGATTTTTCTGGTGAGGTTGACTTCAGAGAA
+
AAAAAFFFFFFFGGGGGGGGGGFHHHGHHHHHHHHHGEEGGHHHHHHHHHHHHHHHHHHHHHHHGHHHGHHHHHHHHHHHGHHHHHFHHHHGGHHHHHHHHHHHGGHGGHHHHHGGGHHHHHHHHHHHHHHHHHHHGHHHHGHHHHHHHHHHHHGHHHHHHHHGGHHHHHHHHHHHHHHGGHHHHHHHHHFHHHHHHHHHGHHHFBFFGHHHHHEHHGHHHHGFHHHHHHGHHHHHGHFHHHGGGGGFGGG
@M05620:46:000000000-D9D58:1:1101:10411:4804 1:N:0:100
GAATGAATGCAGAAATTGGCAAGATAATACTGCACCGATGGGAAATGATACTATCCTGAAACATGAGCAAATTGACCAGCCTCAGGATGTGAACTCATTTGCTGGAGGTCCCAGGGCTCTTTCAAGATAGTAAAAACAGTGACTTGTACAGCATAATGAAAAACCTAGGCATTGATTTTGAAGACATCAGACACATGCAGAATGAAAAATTTTTCAGAAATGATTTTTCTGGTGAGGTTGACTTCAGAGAA
+
BBBBBFFFFFFFFGGGGGGGGGGFHHHHHHHHHHHHGEFGGHGHHHHHHHHHHHHHHGHHHHHHHHHHHHHHHHHGHHHHGHHFHHGHGGHHHHHHHHHHHHHHCFHGGH3GG3FG?C/BGHD4GB3??3?FGHHHGGG4?B??FFDD33?2?3BGBF3GHHHDGB<<FBGGFF1<FGHB/F1100?1<111<0<1<<11=F111=FHHFFHHHBD00DGGB00GFHHCFBH0/0;C:C:C:BFBB009:C
@M05620:46:000000000-D9D58:1:1101:15910:4819 1:N:0:100
GAATGAATGCAGAAATTGGCAAGATAATACTGCACCGATGGGAAATGATACTATCCTGAAACATGAGCAAATTGACCAGCCTCAGGATGTGAACTCATTTGCTGGAGGCCCCAGGGCTCTTTCAAGATAGTAAAAACAGTGACTTGTACAGCATAATGAAAAACCTAGGCATTGATTTTGAAGACATCAGACACATGCAGAATGAAAAATTTTTCAGAAATGATTTTTCTGGTGAGGTTGACTTCAGAGAA
+
AABCCFFFFFFFGGGGGGGGGGGHHHHHHHHHHHHHGGGGGHHHHHHHHHHGHHHHHHHHHHHHHHHHHHHHHHHHHHHHGHHHHHHGGGHHHHHHGHHHHHHHGHHGGGGGGGGGGHHHHHHHHHHHHHHHHHHHGHHHHHHHHHHHHHHHHHHHHHHHGHHGGHHHHHHHHHHHHHHHGHHHHHHHGHHHHHHHHHHHHHHHHHGHHHHHGHHHHFHHHHGHHHHHHHHHHHHHHHHGGGGGGGGGGGG
@M05620:46:000000000-D9D58:1:1101:11907:4846 1:N:0:100
GAATGAATGCAGAAATTGGCAAGATAATACTGCACCGATGGGAAATGATACTATCCTGAAACATGAGCAAATTGACCAGCCTCAGGATGTGAACTCATTTGCTGGAGGTCCCAGGGCTCTTTCAAGATAGTAAAAACAGTGACTTGTACAGCATAATGAAAAACCTAGGCATTGATTTTGAAGACATCAGACACATGCAGAATGAAAAATTTTTCAGAAATGATTTTTCTGGTGAGGTTGACTTCAGAGAA
+
AACCCFFFFFFFGGGGGGGGGGFHHHHHHHHHHHHHGFGGFHHHHHHHHHHHHHHHHHHHHHHHHFHHHHHHHHHHHHHHGHHHHHHHHHHHHHHHHHHHHHHHFHHGGHHHHHGGGHHHHHHHHHHHHHHHFHHHGHHHGHHHHHHHHHHHHHHHHGHHHHHGGHHHHHHHHHHHHHHGGHHHHHHHHHHGHHHHGHHHHHHHHHHHGHGHHHHHHHHHHHHHHHHHHHHHHHGGGGHHHHGGGGGGGGF
@M05620:46:000000000-D9D58:1:1101:15351:4848 1:N:0:100
GAATGAATGCAGAAATTGGCAAGATAATACTGCACCGATGGGAAATGATACTATCCTGAAACATGAGCAAATTGACCAGCCTCAGGATGTGAACTCATTTGCTGGAGGTCCCAGGGCTCTTTCAAGATAGTAAAAACAGTGACTTGTACAGCATAATGAAAAACCTAGGCATTGATTTTGAAGACATCAGACACATGCAGAATGAAAAATTTTTCAGAAATGATTTTTCTGGTGAGGTTGACTTCAGAGAA
+
?ABBBFFFFFFFGGGGGGGGGGEHHHHHHHHHHGHHEEEFGHFHHHHGHHHHHHHHGHHHHHHHGFHHHGFHHHHHHHHHGHHHGGGGHFGHGHHHHHHHHHGHHHHEEHHHHHGGGHHHHHHHHHHHHHGHHHHHGHHGEGHHHHHHHHHHHHHHHGHHHHHGGHHHGHHHHHHHHHHHGHHHHHHHHHHHHHHHHHGHHHHGFGHHHHHHHHHHHHHHGHHHHHHHHHGFGGGGFCGHHHGGGGGGGGG
@M05620:46:000000000-D9D58:1:1101:13481:4876 1:N:0:100
GAATGAATGCAGAAATTGGCAAGATAATACTGCACCGATGGGAAATGATACTATCCTGAAACATGAGCAAATTGACCAGCCTCAGGATGTGAACTCATTTGCTGGAGGTCCCAGGGCTCTTTCAAGATAGTAAAAACAGTGACTTGTACAGCATAATGAAAAACCTAGGCATTGATTTTGAAGACATCAGACACATGCAGAATGAAAAATTTTTCAGAAATGATTTTTCTGGTGAGGTTGACTTCAGAGAA
+
BBBBAFFFFFFFGGGGGGGGGGFHHHHHHHHHHHHHGAEGGHFHFHHFHHHHGHHHHGGHHHHGGFHGHHHHHGHHFFGHGGHHHHFGGBGFGHHHHHHHHHHHGHHGGHHHHGGGGFFHHHHEDHHEHHBDFGHHEHG?EFEFFHG3DGFHHDGDGGEBGGHFG2FFBFHED2<<FHHFAFGHFHF1FGHHHHHEHHGDFFGD10=GCG/GHHHDGHDGFF0:CGHHCGF::CC;::://09009;CFGB
@M05620:46:000000000-D9D58:1:1101:11037:4933 1:N:0:100
GAATGAATGCAGAAATTGGCAAGATAATACTGCACCGATGGGAAATGATACTATCCTGAAACATGAGCAAATTGACCAGCCTCAGGATGTGAACTCATTTGCTGGAGGTCCCAGGGCTCTTTCAAGATAGTAAAAACAGTGACTTGTACAGCATAATGAAAAACCTAGGCATTGATTTTGAAGACATCAGACACATGCAGAATGAAAAATTTTTCAGAAATGATTTTTCTGGTGAGGTTGACTTCAGAGAA
+
AABBBFFDFFFFFGGGGGGGGGEGHHHHHHHHHGHHEAEGEHCFAHHHHHHHHHHFHGHHHHFGFEGGHFHHHHHHHHGHGHHHGHFGGBFFDHFHHHHHHHFGFHHFFHHHHHGGGHEHHHHHHHEHHHGHHFHFGHHDGFHDHHDFHHHHHGHHHHHGHHHGGGHGHHHHHHHGHHHHGHHHFHHHHHFHHHHHHFHGGHHHBFFHFFHHGHHHH0GHHHHHHHHHFHHHCH:CG;GHHHFGGGGBFFF
@M05620:46:000000000-D9D58:1:1101:14074:5014 1:N:0:100
GAATGAATGCAGAAATTGGCAAGATAATACTGCACCGATGGGAAATGATACTATCCTGAAACATGAGCAAATTGACCAGCCTCAGGATGTGAACTCATTTGCTGGAGGTCCCAGGGCTCTTTCAAGATAGTAAAAACAGTGACTTGTACAGCATAATGAAAAACCTAGGCATTGATTTTGAAGACATCAGACACATGCAGAATGAAAAATTTTTCAGAAATGATTTTTCTGGTGAGGTTGACTTCAGAGAA
+
ABBCCFFFFFFFGGGGGGGGGGGHHHHHHHHHHHHHGFGGGGHHHHHHHHHHHHHHHHHHHHHHHHHHHHHHHHHHHHHHGHHHGHHGHFHHHHHHHHHHHHHHHHHGFHHHHHGGGHHHHHHHHHHHHHHHHHHHGHHHHHHHHHHHHHHHHHHHHHHHHHHGGHHHHHHHHHHHHHHHGHHHHHHHHHHHHHHHHHHHHHHHHHHHHHHHHHHHHHHHHHHHHHHHHHHHGHHCGGHHHHGGGGGGGGG
@M05620:46:000000000-D9D58:1:1101:21724:5020 1:N:0:100
GAATGAATGCAGAAATTGGCAAGATAATACTGCACCGATGGGAAATGATACTATCCTGAAACATGAGCAAATTGACCAGCCTCAGGATGTGAACTCATTTGCTGGAGGTCCCAGGGCTCTTTCAAGATAGTAAAAACAGTGACTTGTACAGCATAATGAAAAACCTAGGCATTGATTTTGAAGACATCAGACACATGCAGAATGAAAAATTTTTCAGAAATGATTTTTCTGGTGAGGTTGACTTCAGAGAA
+
CCBCCFFFFFFFGGGGGGGGGGGHHHHHHHHHHHHHFEFGGHHHHHHHHHHHHHHHHHHHHHHHHHHHHHHHHHHHHHHHGHHHGHGHGGHHHHHHGHHHHHHHHHHGGHHHHHGGGHHHHHHHHHHHHHHFHHHHGHHHHHHHHHHHHHHGHHHHHHHHHHHGGHHHHHHHHHHHHHHHGHHHHHHHHHHHHHHHHHHHHHHHHHHHHHHHHHHGHHHHHHHHHHGHHHHHHHHHHHHHHHGGGGGGGGF
@M05620:46:000000000-D9D58:1:1101:22437:5020 1:N:0:100
GAATGAATGCAGAAATTGGCAAGATAATACTGCACCGATGGGAAATGATACTATCCTGAAACATGAGCAAATTGACCAGCCTCAGGATGTGAACTCATTTGCTGGAGGTCCCAGGGCTCTTTCAAGATAGTAAAAACAGTGACTTGTACAGCATAATGAAAAACCTAGGCATTGATTTTGAAGACATCAGACACATGCAGAATGAAAAATTTTTCAGAAATGATTTTTCTGGTGAGGTTGACTTCAGAGAA
+
AAABBFFFFFFFGGGGGGGGGCFHHHHHBGHHHGHHGEGGGHHHHHHHHHHHHHHHHGGGHHHHHHGHHHFGHHHHHHHHGHHHGHGHHHHHHHHHHHHHHHHHHHHGGHHHHHGGGHHHHHHHHHHHHHHHHHHHGHHHHHHHHHHHHHHHHHHHHHHHHHHGGHHHHHHGHHHHHHHHGHHHHHHHHHHHHHHGHGHHHFHHHHHHHHHHHHHHHFHHHHHHHHHHHHHHHHGEHHHHHHGGGGGGGGG
@M05620:46:000000000-D9D58:1:1101:22420:5026 1:N:0:100
GAATGAATGCAGAAATTGGCAAGATAATACTGCACCGATGGGAAATGATACTATCCTGAAACATGAGCAAATTGACCAGCCTCAGGATGTGAACTCATTTGCTGGAGGTCCCAGGGCTCTTTCAAGATAGTAAAAACAGTGACTTGTACAGCATAATGAAAAACCTAGGCATTGATTTTGAAGACATCAGACACATGCAGAATGAAAAATTTTTCAGAAATGATTTTTCTGGTGAGGTTGACTTCAGAGAA
+
DCCCCFFFFFFFGGGGGGGGGGGHHHHHHHHHHHHHGEGGGHGHHHHHHHHHHHHHHHHHGHHHHHHHHHHHHHHHHHHHFHHGHHHHHGHHHHHHHHHHHHHHHHHGGHHHHHGGGHHHHHHHHHHHHHHHHHHHGHHHHHHHHHHHHHHHHHHHHHHHHHHGGHHHHHHHHHHHHHHHGHHHHHHHHHHHHHHHHHGHHHHHHHHHHHHHHHHHHHHHHHHHHHHHHHHHHHHHHHHHHHHHGGGGGGG
@M05620:46:000000000-D9D58:1:1101:14143:5027 1:N:0:100
GAATGAATGCAGAAATTGGCAAGATAATACTGCACCGATGGGAAATGATACTATCCTGAAACATGAGCAAATTGACCAGCCTCAGGATGTGAACTCATTTGCTGGAGGTCCCAGGGCTCTTTCAAGATAGTAAAAACAGTGACTTGTACAGCATAATGAAAAACCTAGGCATTGATTTTGAAGACATCAGACACATGCAGAATGAAAAATTTTTCAGAAATGATTTTTCTGGTGAGGTTGACTTCAGAGAA
+
BBBBBFFFFFFFGFFGGGGGGGGHHHHHHHHHHHHFEEEGFGFHHHFFHHHHHHHGHHHHHHFFHHFHHHHHHHFHHHHHGHHGFHEFFFGFHHHHGHHHHFGGHHFFEHHHHHGGGHGHHHHHHHHHHHHHHHHHGHHHGGHHHHHGHHHHHHGHHHHHHHHGGHHHGHHHHHHGHHHHGHHHHHHGHHHHHHHHHHHHHHHGFGGHHHHHHHHGHHHHHHGGHHHHHHHHHHHGF;GFFHFGGGGGFFB
@M05620:46:000000000-D9D58:1:1101:14410:5033 1:N:0:100
GAATGAATGCAGAAATTGGCAAGATAATACTGCACCGATGGGAAATGATACTATCCTGAAACATGAGCAAATTGACCAGCCTCAGGATGTGAACTCATTTGCTGGAGGTCCCAGGGCTCTTTCAAGATAGTAAAAACAGTGACTTGTACAGCATAATGAAAAACCTAGGCATTGATTTTGAAGACATCAGACACATGCAGAATGAAAAATTTTTCAGAAATGATTTTTCTGGTGAGGTTGACTTCAGAGAA
+
AABBBFFFFFFFGGGGGGGGGGGHHHHHHHHGGFGHEEFGGHFGHHHGHHHHHHHHHGHGGHHHHHGGHGHHHHFGGFGFFHHHGHGFGFGGFHHHHHHHHFHGGHHGEHHHHHGGGHHGHHHHHHHHHHFGHHGHGHHHFGHHHHHHHHHHHHGHHHHHHHHGGHHHHHHHHHHHHHHHGHHGHHHHHHGHHHHHHHHHHGGFDGHHHHGHGHHGHHHHHHHHHHGHHHHHHHHGGCHHHHGGGGGGFGG
@M05620:46:000000000-D9D58:1:1101:21901:5085 1:N:0:100
GAATGAATGCAGAAATTGGCAAGATAATACTGCACCGATGGGAAATGATACTATCCTGAAACATGAGCAAATTGACCAGCCTCAGGATGTGAACTCATTTGCTGAAGGTCCCAGGGCTCTTTCAAGATAGTAAAAACAGTGACTTGTACAGCATAATGAAAAACCTAGGCATTGATTTTGAAGACATCAGACACATGCAGAATGAAAAATTTTTCAGAAATGATTTTTCTGGTGAGGTTGACTTCAGAGAA
+
BBBBCFFFFFFFGGGGGGGGGGFHHHHHHHHHHHHHGEGGGHGHHHHHHHHHHHHHHHHHHHHHHHHHHHHGHHHHHHHHGHHHHHHHHHHHHHHHHHHHHHHH4GHHHHHHHHGGGHHHHHHHHHHHHHHHHHHHGHHHHHHHHHHHHHHHHHHHHHHHHHHGGHHHHHHHHHHHHHHHGHHHHHHHHHHHHHHHHHHHHHHHHHHHHHHHHHHHHGHGHHHHHHHHHHHHHHHHHHHHHHHHHGGGGGF
@M05620:46:000000000-D9D58:1:1101:22679:5099 1:N:0:100
GAATGAATGCAGAAATTGGCAAGATAATACTGCACCGATGGGAAATGATACTATCCTGAAACATGAGCAAATTGACCAGCCTCAGGATGTGAACTCATTTGCTGGAGGTCCCAGGGCTCTTTCAAGATAGTAAAAACAGTGACTTGTACAGCATAATGAAAAACCTAGGCATTGATTTTGAAGACATCAGACACATGCAGAATGAAAAATTTTTCAGAAATGATTTTTCTGGTGAGGTTGACTTCAGAGAA
+
CCCDCFFFFFFFGGGGGGGGGGGHHHHHHHHHHHHHEEGGGHGHHHHHHHHHHHHHHHHHFHHHHFGHHHHHHHGHHHHHGHHHGHHHHGHHHHHHHHHHHHHHHHHGGHHHGHGGGHHHHHHHHHHHHHHGHHHHGHHHHHHHHHHHHHHGHHHHHHHHHHHGGHHHHHHHHHHHHHHHGHHHHHHHGHHHHHHHHHGHHHHHHHHHHHHHHHHHHHHHHHHHHHGHHHHHHHHHHHHHHHGGGGGGGGF
@M05620:46:000000000-D9D58:1:1101:21895:5102 1:N:0:100
GAATGAATGCAGAAATTGGCAAGATAATACTGCACCGATGGGAAATGATACTATCCTGAAACATGAGCAAATTGACCAGCCTCAGGATGTGAACTCATTTGCTGGAGGTCCCAGGGCTCTTTCAAGATAGTAAAAACAGTGACTTGTACAGCATAATGAAAAACCTAGGCATTGATTTTGAAGACATCAGACACATGCAGAATGAAAAATTTTTCAGAAATGATTTTTCTGGTGAGGTTGACTTCAGAGAA
+
BBBCCFFFFFFFGGGGGGGGGGGHHHHHGHHHHHHHGEGGGHHHHHHHHHHHHHHHHHHHHHHHHHHHHHHHHHHHHHHHGHHHHHHHHGHHHHHHHHHHHHHHFHHGGHHHHHGGGHHHHHHHHHHHHHHHHHHHGHHHHHHHHHHHHHHHHHHHHHHHHHHGGHHHHHHHHHHHHHHHGHHHGHHHHGHHHHHHHHHHHHHGHHHHHHHHHHHHHHHHHHGHHHHHHHHHHHHHHHHHHHGGGGGGGGG
@M05620:46:000000000-D9D58:1:1101:24744:5132 1:N:0:100
GAATGAATGCAGAAATTGGCAAGATAATACTGCACCGATGGGAAATGATACTATCCTGAAACATGAGCAAATTGACCAGCCTCAGGATGTGAACTCATTTGCTGGAGGTCCCAGGGCTCTTTCAAGATAGTAAAAACAGTGACTTGTACAGCATAATGAAAAACCTAGGCATTGATTTTGAAGACATCAGACACATGCAGAATGAAAAATTTTTCAGAAATGATTTTTCTGGTGAGGTTGACTTCAGAGAA
+
CBCCCFFFFFFFGGGGGGGGGGGHHHHHHHHHHHHHGGGGGHHHHHHFHHHHHHHHHHHHHHHHHHHHHHHHHHHHHHHHGHHHGGHHGFGGHHHHHHHHHHHHHHHGGHHHHHGGGHHHHHHHHHGHHHHFHHHHGHHHHHHHHHHHHHHHHHHHHHHHHHHGGHHHHHHHHHHGHHHHGHHHHHHHHHHHHHHHHHHHHHHHHHDGHHHHHHGHHFHHHHHHHHHHGHHHHHHHHHHHHHGGGGGGGFG
@M05620:46:000000000-D9D58:1:1101:24295:5160 1:N:0:100
GAATGAATGCAGAAATTGGCAAGATAATACTGCACCGATGGGAAATGATACTATCCTGAAACATGAGCAAATTGACCAGCCTCAGGATGTGAACTCATTTGCTGGAGGTCCCAGGGCTCTTTCAAGATAGGAAAAACAGTGACTTGGACAGCATAATGAAAAACCTAGGCATTGATTTTGAAGACATCAGACACATGCAGAATGAAAAATTTTTCAGAAATTATTTTTCTGGTGAGGGTGACTTCAGAGAA
+
CCCCCFFFFFFFGGGGGGGGGGGHHHHHHHHHHHHHGGGGGHHHHHHHHHHHHHHHHHHHHHHHHHHHHHHHHHHHHHHHGHHHHHHHHHHHHHHHHHHHHHHHHHGGGHGHDFFG10/?FG44G433433?FHHHE?2?3?BBG22?B2//?B3BB22@GHHDG<<<F2?1F11?FGH</F11?0=1<11<<0G1<1F10C000=GHH.CGBGCBD0CGB00:CFHHF00C0/0.;.;..:0;00000/;
@M05620:46:000000000-D9D58:1:1101:13472:5171 1:N:0:100
GAATGAATGCAGAAATTGGCAAGATAATACTGCACCGATGGGAAATGATACTATCCTGAAACATGAGCAAATTGACCAGCCTCAGGATGTGAACTCATTTGCTGGAGGTCCCAGGGCTCTTTCAAGATAGTAAAAACAGTGACTTGTACAGCATAATGAAAAACCTAGGCATTGATTTTGAAGACATCAGACACATGCAGAATGAAAAATTTTTCAGAAATGATTTTTCTGGTGAGGTTGACTTCAGAGAA
+
BBCCBFFFFFFFGGGGGGGGGGGHHHHHHHGHHHHHGEGGGHFHHHHHHHHHHHHHHHHHHHHHHHHHHHHHHHHHHHHHGHHHHHGGGFGGHHHHHHHHHHHHGHHGGHHHHHGGGHHHHHHHHHHHHHHHHHHHGHHHHHHHHHHHHHHHHHHHHHHHHHHGGHHHHHHHHHHHHHHHGHHHHHHHHHHHHHHHHHHHHHHGGGHHGHHHHHHHHHHHHHHHHHHHHHHHHHHCCCGHHHGGGGGGGGG
@M05620:46:000000000-D9D58:1:1101:15362:5210 1:N:0:100
GAATGAATGCAGAAATTGGCAAGATAATACTGCACCGATGGGAAATGATACTATCCTGAAACATGAGCAAATTGACCAGCCTCAGGATGTGAACTCATTTGCTGGAGGTCCCAGGGCTCTTTCAAGATAGTAAAAACAGTGACTTGTACAGCATAATGAAAAACCTAGGCATTGATTTTGAAGACATCAGACACATGCAGAATGAAAAATTTTTCAGAAATGATTTTTCTGGTGAGGTTGACTTCAGAGAA
+
ABBCBFFFFFFFGGGGGGGGGGGHHHHHGHHGHHHHEEGGGGGHHHHHHHGHHHHHHHHHHHHHHHHHHHGHHHHHHGHHGHHGGHFFGBGHFHHHHHHHHGGHHHHFEGHHHHGGGHHHHHHHHHHHHHGHHHHHGHHGHHHHHHHHHHHHHHHHHHHHHHGGGHHHHHHHHHHHHHHHGHHHHHHHHHHHHHHHHHHHHHHGFGHHHHHHHHHHHHHHHHHHHHHHHHHHGFHGHGHHHHHGGGGGGGG
@M05620:46:000000000-D9D58:1:1101:19269:5224 1:N:0:100
GAATGAATGCAGAAATTGGCAAGATAATACTGCACCGATGGGAAATGATACTATCCTGAAACATGAGCAAATTGACCAGCCTCAGGATGTGAACTCATTTGCTGGAGGTCCCAGGGCTCTTTCAAGATAGTAAAAACAGTGACTTGTACAGCATAATGAAAAACCTAGGCATTGATTTTGAAGACATCAGACACATGCAGAATGAAAAATTTTTCAGAAATGATTTTTCTGGTGAGGTTGACTTCAGAGAA
+
BBBBBFFFFFFFGGGGGGGGGGGHHHHHHHHHHGHHGEGGGHHHHHHHHHHHHHHHHHHHFHFHHHHHHHHHHHGHHHHEGHHHHHGHHGHHHHHHHHHHHHHHHHGGEHHHHHGGGHHHHHHHHHHHGHHHHHHFGHHHHGHHHHHHHHHHHHHFHHHHHHGGGHHHHHHGHHHHHHHHGHHGHHGHHHHHHHHHGHHHHCGGGHHHFGFHHHHHGHHHHHHHGHHHHHHHHGGGCGHHFGGGGGGGGGF
@M05620:46:000000000-D9D58:1:1101:19297:5226 1:N:0:100
GAATGAATGCAGAAATTGGCAAGATAATACTGCACCGATGGGAAATGATACTATCCTGAAACATGAGCAAATTGACCAGCCTCAGGATGTGAACTCATTTGCTGGAGGTCCCAGGGCTCTTTCAAGATAGTAAAAACAGTGACTTGTACAGCATAATGAAAAACCTAGGCATTGATTTTGAAGACATCAGACACATGCAGAATGAAAAATTTTTCAGAAATGATTTTTCTGGTGAGGTTGACTTCAGAGAA
+
CCCCDFFFFFFFGGGGGGGGGGGHHHHHHHHHHHHHEEEGGHHHHHHGHHHHHHHHHHHHHHHHHFGHHHHHHHHHHHHHGHHHHHHHHGHHHHHHHHHHHHHHHHHGGHHHHHGGGHHHHHHHHHHHHHHHHHHHGHHHHHHHHHHHHHHHHHHHHHHHHHHGGHHHHHHHHHHHHHHHGHHHHHHHHHHHHHHHHHHHHHHHHHHHHHHHHHHHHHHHHHHHHHHHHHHHHHHHGHHHHHHHHGGGGGG
@M05620:46:000000000-D9D58:1:1101:11699:5244 1:N:0:100
GAATGAATGCAGAAATTGGCAAGATAATACTGCACCGATGGGAAATGATACTATCCTGAAACATGAGCAAATTGACCAGCCTCAGGATGTGAACTCATTTGCTGGAGGTCCCAGGGCTCTTTCAAGATAGTAAAAACAGTGACTTGTACAGCATAATGAAAAACCTAGGCATTGATTTTGAAGACATCAGACACATGCAGAATGAAAAATTTTTCAGAAATGATTTTTCTGGTGAGGTTGACTTCAGAGAA
+
ABBCCFFFFFFFGGGGGGGGGGGHHGHHHHHHHHHHGGGGGHHHHHHHHHHHHHHHHHHHHHHHHHGHHHHHHHHHHHHHGHHHHHGFGBGHHHHHGHHHHHHHHHHGGHHHHHGGGHHHHHHHHHHHHHHHHHHHGHHHHHHHHHHHHHHHHHHHHHHHHHHGGHHHHHHHHHHHHHHHGHHHHHHHHGGHHHHHHHHHHHHGGFHHHHHHHHHHHHHHHHHHHHHHHHHHHHHCCCHHHHGGGGGGGGF
@M05620:46:000000000-D9D58:1:1101:16562:5252 1:N:0:100
GAATGAATGCAGAAATTGGCAAGATAATACTGCACCGATGGGAAATGATACTATCCTGAAACATGAGCAAATTGACCAGCCTCAGGATGTGAACTCATTTGCTGGAGGTCCCAGGGCTCTTTCAAGATAGTAAAAACAGTGACTTGTACAGCATAATGAAAAACCTAGGCATTGATTTTGAAGACATCAGACACATGCAGAATGAAAAATTTTTCAGAAATGATTTTTCTGGTGAGGTTGACTTCAGAGAA
+
BAABBFFFFFF@GCGGGFFFFGFBGGHFFHFGGDHGEAFAEDHCHHHDHHBGHHHHHHGHHHBGHHGHDGHHHGHHFGFFEFHGFHFBGHH5GFGE3@FGGBEF3F?EEGFEGHEDDGEHHHFHHFEGHHHHHFGFA/FHHFGHFHDGFHFHHHHHHHFHGHHFGFHHHFHHHHHHHHGHFHHHHHHFHF1CGHHFGFHFD0GGBHHDGHHHHFFGHGFCGGFC:CHHHHHHHFHFCCFFHFGGFFFFGFB
@M05620:46:000000000-D9D58:1:1101:13667:5271 1:N:0:100
GAATGAATGCAGAAATTGGCAAGATAATACTGCACCGATGGGAAATGATACTATCCTGAAACATGAGCAAATTGACCAGCCTCAGGATGTGAACTCATTTGCTGGAGGTCCCAGGGCTCTTTCAAGATAGTAAAAACAGTGACTTGTACAGCATAATGAAAAACCTAGGCATTGATTTTGAAGACATCAGACACATGCAGAATGAAAAATTTTTCAGAAATGATTTTTCTGGTGAGGTTGACTTCAGAGAA
+
CBCCCFFFFFFFGGGGGGGGFGGHHHHHHHHHHHHHGEGGGHFHHHHHHHHHHHHHHHHHHHHHHHHHHHHHHHHHHHGGGHHHHHGGGGHGHHHHHHHHHHHHHHHEEHHHHHGGGHHHHHHHHHGHHHHHHGHHGHFHHHHHHHHHHHGHHHHHHHHHHHHGGHHHHHHHHHHHHHHHGHDGHHHHHHHHHHHHHHHHHHHHGFHHHHHHHHHHHHHGHHHHHHHHHHHHHHHCCGHHGHGGGGGFFGG
@M05620:46:000000000-D9D58:1:1101:13686:5271 1:N:0:100
GAATGAATGCAGAAATTGGCAAGATAATACTGCACCGATGGGAAATGATACTATCCTGAAACATGAGCAAATTGACCAGCCTCAGGATGTGAACTCATTTGCTGGAGGTCCCAGGGCTCTTTCAAGATAGTAAAAACAGTGACTTGTACAGCATAATGAAAAACCTAGGCATTGATTTTGAAGACATCAGACACATGCAGAATGAAAAATTTTTCAGAAATGATTTTTCTGGTGAGGTTGACTTCAGAGAA
+
CBBCCFFFFFFFGGGGGGGGGGGHHHHHHHHHHHHHGGGGGHGHHHHHHHHHHHHHHHHHHHHHHHHHHHHHHHHHHHHHGHHHHHHHHHHHHHHHHHHHHHHHHHHGGHGHHHGGGHHHHHHHHHHGHHHHHHHHGGHHHHHHHHHHHHHGHGHHHHHHHHHGGHGHHHHHHHGHHHHGGHHHHHHHHHHHGHFHHGHHHHHHFGHHFHHHGHHHHGHHHHHHHHHHHHHHHHGCCGHHHHGGGGGFGGC
@M05620:46:000000000-D9D58:1:1101:21689:5293 1:N:0:100
GAATGAATGCAGAAATTGGCAAGATAATACTGCACCGATGGGAAATGATACTATCCTGAAACATGAGCAAATTGACCAGCCTCAGGATGTGAACTCATTTGCTGGAGGTCCCAGGGCTCTTTCAAGATAGTAAAAACAGTGACTTGTACAGCATAATGAAAAACCTAGGCATTGATTTTGAAGACATCAGACACATGCAGAATGAAAAATTTTTCAGAAATGATTTTTCTGGTGAGGTTGACTTCAGAGAA
+
CCCCCFFFFFFFGGGGGGGGGGGHHGHHHHHHHHHHGEGGGHGHHHHGHHHHHHHHHHHHHHHHHHHHHHHHHHHHHHHHGHFGGHGHHGHHHHHHHHHHHHHHHHGGGHHHHHGGGHHHHHHHHHHHHHHHHHHHGHHHHHHHHHHHHHHHHHGHHHHHHHHGGHHHHHHHHHHHHHHHGHHHHHHHHHHHHHHHHHHHHHHHHH0GGHHHHHHHHHHEGHHHHHHGHHHHHHHHHHHHHHGGGGGGGGG
@M05620:46:000000000-D9D58:1:1101:11160:5294 1:N:0:100
GAATGAATGCAGAAATTGGCAAGATAATACTGCACCGATGGGAAATGATACTATCCTGAAACATGAGCAAATTGACCAGCCTCAGGATGTGAACTCATTTGCTGGAGGTCCCAGGGCTCTTTCAAGATAGTAAAAACAGTGACTTGTACAGCATAATGAAAAACCTAGGCATTGATTTTGAAGACATCAGACACATGCAGAATGAAAAATTTTTCAGAAATGATTTTTCTGGTGAGGTTGACTTCAGAGAA
+
CCDDDFFFFFFFGGGGGGGGGGGHHHHHGHHHHHHHGEEGGHHHHHHHHHHHHHHHHGHHHHHHHGHHHGHHHHHHHGHHGHHHHHGHHFGGHHHHHHHHHHHGGGHGGHHHHHGGGHHHHHHHHHHHHHHHHHHHGHHHHHHHHHHHHHHHHHHHHHHHHHHGGHHHHHHHHHHHHHHHGHHHHHHHHHHGHHHHHHHHHHHGGHHHHHHHHHHHHHHHHHHHGHHHHHHHHHHGGGHHHHHHHGGGGGF
@M05620:46:000000000-D9D58:1:1101:21705:5306 1:N:0:100
GAATGAATGCAGAAATTGGCAAGATAATACTGCACCGATGGGAAATGATACTATCCTGAAACATGAGCAAATTGACCAGCCTCAGGATGTGAACTCATTTGCTGGAGGTCCCAGGGCTCTTTCAAGATAGTAAAAACAGTGACTTGTACAGCATAATGAAAAACCTAGGCATTGATTTTGAAGACATCAGACACATGCAGAATGAAAAATTTTTCAGAAATGATTTTTCTGGTGAGGTTGACTTCAGAGAA
+
BBCCCFFFFFFFGGGGGGGGGGGHHHHHHHHHHHHGGGGGGHHHHHHGHHHGGHHHHHHGHHHHGHHHHHHHHHHHHHHHGHHHHHHHHGHHHHHHHHHHHHHHHHHGGHHHHHFFGHHHHHHFEHHHHHHHHHHHGHHHHHHHHHHHHHHHHHHHHGHHHHFGGHHHHHHHHHHHHHHHGHHHHHHHGHHHFHHHHHHHHHFGHHFHHHHHHGHHHHHGHHGHHHHHGHHHFHHHHHHFCGFFBFGFFFF
@M05620:46:000000000-D9D58:1:1101:11133:5313 1:N:0:100
GAATGAATGCAGAAATTGGCAAGATAATACTGCACCGATGGGAAATGATACTATCCTGAAACATGAGCAAATTGACCAGCCTCAGGATGTGAACTCATTTGCTGGAGGTCCCAGGGCTCTTTCAAGATAGTAAAAACAGTGACTTGTACAGCATAATGAAAAACCTAGGCATTGATTTTGAAGACATCAGACACATGCAGAATGAAAAATTTTTCAGAAATGATTTTTCTGGTGAGGTTGACTTCAGAGAA
+
AAAAAFFFFFFFGGGGGGGGGGGHHHHHHGHHHHHHGCGGGHHHFHHHHGHHHHHHHHHHHFHHHFEDFFFHHHHHHHGHGHHHGFFGHFGGFGHEGHHHHHGGHFHGFHHHFHGGGHHHHHHHHGHHHHGHHHHHGHH?GHFHHHHHFHHHHHHHHHHHHHHGGGGHHHHEFHHHHHHHGHGHHHGHHHHGGBGHHHHHHHHGDGFHHGHHHFGHHHGHHGHGHHHGHHHHGHHGCCGHHHGGGFFGGGF
@M05620:46:000000000-D9D58:1:1101:10748:5317 1:N:0:100
GAATGAATGCAGAAATTGGCAAGATAATACTGCACCGATGGGAAATGATACTATCCTGAAACATGAGCAAATTGACCAGCCTCAGGATGTGAACTCATTTGCTGGAGGTCCCAGGGCTCTTTCAAGATAGTAAAAACAGTGACTTGTACAGCATAATGAAAAACCTAGGCATTGATTTTGAAGACATCAGACACATGCAGAATGAAAAATTTTTCAGAAATGATTTTTCTGGTGAGGTTGACTTCAGAGAA
+
BCCCCFFFFFFFGGGGGGGGGGGHHHHHHHHHHHHHGEGGGHHHHHHHHHHHHHHHHHHHHHHHHHHHHHHHHHHHHHHHGHHHHHHFHGHHHHHHHHHHHHHHHHHGGHHH3F1?>GFFHEDFD4GEFDHHFFHHEHBFBGHHHFHFFF3GHHFHHFHFGHHDAC2F22FGFG1GDDHD/?GH0=?GHBDCC00<<1FGFHFGF0=GFF00DHGFDDGFD=GHBCHHFHFBHHCCHCCGGFFBF090B9B
@M05620:46:000000000-D9D58:1:1101:8286:5353 1:N:0:100
GAATGAATGCAGAAATTGGCAAGATAATACTGCACCGATGGGAAATGATACTATCCTGAAACATGAGCAAATTGACCAGCCTCAGGATGTGAACTCATTTGCTGGAGGTCCCAGGGCTCTTTCAAGATAGTAAAAACAGTGACTTGTACAGCATAATGAAAAACCTAGGCATTGATTTTGAAGACATCAGACACATGCAGAATGAAAAATTTTTCAGAAATGATTTTTCTGGTGAGGTTGACTTCAGAGAA
+
AAABBFFD5DFFGGFGDGEGGGGFFHGHGHHHHHHHGFGGGHHGHHHBHHGHFGGHGFFHFHHHCBGFFFHHHHFHFHHHGHHFHGHHGHHHHHHHHHHHHHHHHHGGGHHHGGGGGH/GHHFHHGEGHGFHHGHH/G?FDGGHHHHHEBGEHFFHDGHHHHHGGFHHGHHGHBGGHHHGFHHGHHHHHFFHHHFFGGFBGHHHFHHFH.<GHHHDGFGG0D00;CGHHHEF:GGAGHHHFBFFFGGBF/B
@M05620:46:000000000-D9D58:1:1101:16986:5354 1:N:0:100
GAATGAATGCAGAAATTGGCAAGATAATACTGCACCGATGGGAAATGATACTATCCTGAAACATGAGCAAATTGACCAGCCTCAGGATGTGAACTCATTTGCTGGAGGTCCCAGGGCTCTTTCAAGATAGTAAAAACAGTGACTTGTACAGCATAATGAAAAACCTAGGCATTGATTTTGAAGACATCAGACACATGCAGAATGAAAAATTTTTCAGAAATGATTTTTCTGGTGAGGTTGACTTCAGAGAA
+
CCCCCFFFFFFFGGGGGGGGGGGHHHHHHHHHHGHHEEGGGHGHHHHHHHHHHHHHHHHHHHHHHHHHHHHHHHHHHHHHGHHHHHHHHHHHHHHHHHHHHHHHHHHGGHHHHHGGGHHHHHHHHHHHHHHHHHHHGHHHHHHHHHHHHHHHHHHHHHHHHHHGGHHHHHHHHHHHHHHHGHHHHHHHHHHHHHHHHHHHHHHHHHHHHHHHHHHHHHHHHHHHHHHHHHHHHHHHHHHHHHGGGGGGGGG
@M05620:46:000000000-D9D58:1:1101:24971:5356 1:N:0:100
GAATGAATGCAGAAATTGGCAAGATAATACTGCACCGATGGGAAATGATACTATCCTGAAACATGAGCAAATTGACCAGCCTCAGGATGTGAACTCATTTGCTGGAGGTCCCAGGGCTCTTTCAAGATAGTAAAAACAGTGACTTGTACAGCATAATGAAAAACCTAGGCATTGATTTTGAAGACATCAGACACATGCAGAATGAAAAATTTTTCAGAAATGATTTTTCTGGTGAGGTTGACTTCAGAGAA
+
AAABBBFFFFFFGGGGGGFGGCFHFHHHHHHHHHHHGGGGGGGHHHHHHHHHFHHHHHGHHHGHHHHGHHFGHHFHGFHHGHHHGGGGGHHHHHHHHHGGHHBGB11EGHHHHHFGCFHHGGHHHGHHHH444DGGGHHFF3GHHHFGHHHHHGFFFHHFFDHFDHCGFHBGG2GFHBGHGHFFFHHGHGHHHHHGHFFHHFGHFHHHGHGHHHHHF0=/GGHCGHHHHHGFGFGFG/GGHFB0BBFBFBF
@M05620:46:000000000-D9D58:1:1101:11140:5370 1:N:0:100
GAATGAATGCAGAAATTGGCAAGATAATACTGCACCGATGGGAAATGATACTATCCTGAAACATGAGCAAATTGACCAGCCTCAGGATGTGAACTCATTTGCTGGAGGTCCCAGGGCTCTTTCAAGATAGTAAAAACAGTGACTTGTACAGCATAATGAAAAACCTAGGCATTGATTTTGAAGACATCAGACACATGCAGAATGAAAAATTTTTCAGAAATGATTTTTCTGGTGAGGTTGACTTCAGAGAA
+
AAA11@1@DFD1GFGGGDFCDGC1BBAGGEGHHFFGEAAEEHBBCGH1EHDFF2FEHHHHF10A1BBGB01FDDAAABBGFEGHFH@1B@D2BGBHHGHHFH1F1B0/EGB0GFGGGEAEFFHHHHFHHF>FGGGHAHEHEHHHDG112FGGHHFGHFHBGHFAA<CFBCGFEFHFGEFFCDFGGBFGFG1GGHHEFF<DGFDF10DD.C/0DFGGHGBBGFHHFHFHEFGB0/0;;;;GFFG000C0C//
@M05620:46:000000000-D9D58:1:1101:7693:5389 1:N:0:100
GAATGAATGCAGAAATTGGCAAGATAATACTGCACCGATGGGAAATGATACTATCCTGAAACATGAGCAAATTGACCAGCCTCAGGATGTGAACTCATTTGCTGGAGGTCCCAGGGCTCTTTCAAGATAGTAAAAACAGTGACTTGTACAGCATAATGAAAAACCTAGGCATTGATTTTGAAGACATCAGACACATGCAGAATGAAAAATTTTTCAGAAATGATTTTTCTGGTGAGGTTGACTTCAGAGAA
+
CBBCCFFFFFFFGGGGGGGGGGGHHHHHHHHHHHHHGEGGGHHGHHHGHHHHHHHHHHHHHHHHHHGFHHGHHHHHHHHHGHHHGHFGGGHHHHHHHHHHHGHHHHHGGHFHHCFGFEEFHHHHHGBDDFBEHHHHD/C?G34BFEBF3F3?B?DFHFDGHHH?GGFDGBCGGDDFHHHGGHF10<F1G11100><<11<<FGGDGHHHHHGHHGGG<GHHB00CGGHGHFHCG:.C:CHBGGGBBF09B9
@M05620:46:000000000-D9D58:1:1101:20500:5396 1:N:0:100
GAATGAATGCAGAAATTGGCAAGATAATACTGCACCGATGGGAAATGATACTATCCTGAAACATGAGCAAATTGACCAGCCTCAGGATGTGAACTCATTTGCTGGAGGTCCCAGGGCTCTTTCAAGATAGTAAAAACAGTGACTTGTACAGCATAATGAAAAACCTAGGCATTGATTTTGAAGACATCAGACACATGCAGAATGAAAAATTTTTCAGAAATGATTTTTCTGGTGAGGTTGACTTCAGAGAA
+
BBBBBFFFFFFFGGGGGGGGGGGHHHHHHHHHHHHHGEEGGHGHHHHHHHHHHHHHHHHHHHHHGFHHGGHHHHHHHHGHGHHHHHHHGFGFGHHHHHHHHHHHGHHGGHHHHHGGGHHHHHHHHHHHHHHHHHHHGHHHHHHHHHHHHHHHHHHHHHHHHHHGGHHHHHHHHHHHHHHHGHHHHHHHHHHHHHHHHHHHHHHGGGHHFHFHHHHHHFHHHHHHHHHHHHHHHHHHGHHHHHGGGGGGGGG
@M05620:46:000000000-D9D58:1:1101:10661:5398 1:N:0:100
GAATGAATGCAGAAATTGGCAAGATAATACTGCACCGATGGGAAATGATACTATCCTGAAACATGAGCAAATTGACCAGCCTCAGGATGTGAACTCATTTGCTGGAGGTCACAGGGCTCTCTCAAGATAGTAAAAACAGTGACTTGTACAGCATAATGAGAAACTTAGACATTGATTTTGAAGACATCAGACACATGCAGAATGTGAAAATTTTCAGAAATATTTTTTCTGGTGAGGTGGACTTCAGAGAA
+
>1>AAFDFFBFFE1AFGGCFF1FGHGGCGHHHFHHHGAEECC0AFAFFGDAFDFGFDF1A1B0F11B11A1FGHHD1AB/AFGFGHFFHGF@GFFHFGHHHB1F10BEEG1111///>?E1>BE21BGG1>22BFGEF01B11BFGG122>1<1BBB221>BC01@1@11>1@1122@D@/11G0C1FD<<1FCG1<<1<F01111>DG00==D000<0/0000=GFG/C000/;;.;.:.9;900;0BF/
@M05620:46:000000000-D9D58:1:1101:7705:5406 1:N:0:100
GAATGAATGCAGAAATTGGCAAGATAATACTGCACCGATGGGAAATGATACTATCCTGAAACATGAGCAAATTGACCAGCCTCAGGATGTGAACTCATTTGCTGGAGGTCCCAGGGCTCTTTCAAGATAGTAAAAACAGTGACTTGTACAGCATAATGAAAAACCTAGGCATTGATTTTGAAGACATCAGACACATGCAGAATGAAAAATTTTTCAGAAATGATTTTTCTGGTGAGGTTGACTTCAGAGAA
+
AAAA>DFFFFFFGGGGGGGGGGFCHHHHHHHHFFHHGEGEGHGHHHHHHHHHHHHHHFHHHHHHHHHHHHGHHHHHHHHHGHHHHFGGGHHHHHHHHGHHHHHHHHHGGHEHFGGGEEEFHHHFEHFGHHFGGHHH?GH?G34FGEDG33BGHBDGEBDHHHH/EB2@GGHHF2G1GHHEEH1FCHHHHFF10<FFFGG1>GGD1DGFGAGHHHCFD0GFDGC0CGHHF0GB0/0;A:GHFEFGBBF0;//
@M05620:46:000000000-D9D58:1:1101:24964:5434 1:N:0:100
GAATGAATGCAGAAATTGGCAAGATAATACTGCACCGATGGGAAATGATACTATCCTGAAACATGAGCAAATTGACCAGCCTCAGGATGTGAACTCATTTGCTGGAGGTCCCAGGGCTCTTTCAAGATAGTAAAAACAGTGACTTGTACAGCATAATGAAAAACCTAGGCATTGATTTTGAAGACATCAGACACATGCAGAATGAAAAATTTTTAAGAAATGATTTTTCTGGTGAGGTTGACTTCAGAGAA
+
A1AAA@DDDF11BAAFGBF11GFAG1F3AG3FE1F000ABAFF1FGEBGHFFHFHCGEAG1A0BBGAFF0FF11AEBGFFF>G1@F11BGD2G1B@1@@@F21B100/?01FG1F?/F/FHD222B>BEGHB>F21</0B<<1>2BG1F221F11B>>2<FHH/CC<GBGCG<11F<1<?<F<1F0F1GD<<GCCGF11110>1F0D0.CG000.00=0/<;0:G:0:C:G:0/0.=:/:/0CCB0C00C9
@M05620:46:000000000-D9D58:1:1101:13994:5451 1:N:0:100
GAATGAATGCAGAAATTGGCAAGATAATACTGCACCGATGGGAAATGATACTATCCTGAAACATGAGCAAATTGACCAGCCTCAGGATGTGAACTCATTTGCTGGAGGTCCCAGGGCTCCTTCCAGATAGGAAAAACAGGGACTTGGACAGGATAATGAAAAACCTAGGCATTGATTTTGAAGACATCAGACACATGCAGAATGGAAAATTTTTCAGAAATGATTTTTCTGGTGAGGGTGACTTCAGAGAA
+
BCCCCFFFFFFFGGGGGGGGGGGHHHHHHHHHHHHHEEEGFHHHHHHGHHHHHHHHHHHHHHHHHHGHHHHHHHHHHHHHGHHHGHGGGFGHHHHHGHHHHHHHHHHGGH3G33FF10//BG33D433433?FGHH//2/??/0B22222//022D>22DGHH/C011F0=1F111?GH1.F110011<111<00<00<00<0=0<GGH0GHHH/:00<G::00<GHH/00C0:0:C.;;.00;00000/;
@M05620:46:000000000-D9D58:1:1101:24966:5453 1:N:0:100
GAATGAATGCAGAAATTGGCAAGATAATACTGCACCGATGGGAAATGATACTATCCTGAAACATGAGCAAATTGACCAGCCTCAGGATGTGAACTCATTTGCTGGAGGTCCCAGGGCTCTTTCAAGATAGTAAAAACAGTGACTTGTACAGCATAATGAAAAACCTAGGCATTGATTTTGAAGACATCAGACACATGCAGAATGAAAAATTTTTCAGAAATGATTTTTCTGGTGAGGTTGACTTCAGAGAA
+
CCCCCFFFFFFFGGGGGFGGGGGGHHHHHHHHHHHHGGGGGHHHGHHHHHHHGHHHHHHHHHHHGGGGGHGGHHHHHHHHGHHHHHHGHHHGHHHHHHHHHHHHHGHGGHHHHHGGGHHHHHHHHHGHHHHHHHHHGHHHHHHHHEHHHHHHHHHHHGHHHHHGGHHHHHHHHHHHHHHFGHHHHHHHHHHHHHHHHHHHDGGHHFHHHHHHHHHHHFHHHHFHHHHHHHHHHHHHHHHHEHGGGGGGGGG
@M05620:46:000000000-D9D58:1:1101:21516:5468 1:N:0:100
GAATGAATGCAGAAATTGGCAAGATAATACTGCACCGATGGGAAATGATACTATCCTGAAACATGAGCAAATTGACCAGCCTCAGGATGTGAACTCATTTGCTGGAGGTCCCAGGGCTCTTTCAAGATAGTAAAAACAGTGACTTGTACAGCATAATGAAAAACCTAGGCATTGATTTTGAAGACATCAGACACATGCAGAATGAAAAATTTTTCAGAAATGATTTTTCTGGTGAGGTTGACTTCAGAGAA
+
BCCCCFFFFFFFGGGGGGGGGGGHHGHHHHHHHHHHGEGGGHFHHHHHHHHHHHHHHHHHHHHHHHHHHHHHHHHHHHHHGHHHFHGHHFGHHHHHHHHHHHHHHHHGGHHHHHGGGHHHHHHHHHGHHHHHHHHHGHHHHHHHHHHHHHHHHHHHHHHHHHHGGHHHHHHHHHHHHHHHGHHHHHHHHHHHHHHHHHHHHHHHHHHGHHHHHHHHHHGHHHHHHHHHHHGHHHHHHHHHFHGGGGGGGGG
@M05620:46:000000000-D9D58:1:1101:17283:5478 1:N:0:100
GAATGAATGCAGAAATTGGCAAGATAATACTGCACCGATGGGAAATGATACTATCCTGAAACATGAGCAAATTGACCAGCCTCAGGATGTGAACTCATTTGCTGGAGGTCCCAGGGCTCTTTCAAGATAGTAAAAACAGTGACTTGTACAGCATAATGAAAAACCTAGGCATTGATTTTGAAGACATCAGACACATGCAGAATGAAAAATTTTTCAGAAATGATTTTTCTGGTGAGGTTGACTTCAGAGAA
+
ABBBAFFFFFFFGGGGGGFGGGFGHHFHHHHHHHHHGEGFGHFHHHHFHHHHHHHHHHHHHGHHHFGHHHHHHHHHHGGHGGHHGHFHGGHHHHFHHHHHHHHHGHHGGHHHHHGGGHHHHHHHHGHHHHHGHHHHGHHHHHHHHHHHHHHHHHHHHHHHHHHGGHHHHHGHHHHHHHHHGHGHHHHHHFFHHHHHHHGHGHHGHFHHGHHHHHHHHGFHHHHHGHHHHHHHHHHHHHHHHHGGGGGGGFF
@M05620:46:000000000-D9D58:1:1101:17305:5484 1:N:0:100
GAATGAATGCAGAAATTGGCAAGATAATACTGCACCGATGGGAAATGATACTATCCTGAAACATGAGCAAATTGACCAGCCTCAGGATGTGAACTCATTTGCTGGAGGTCCCAGGGCTCTTTCAAGATAGTAAAAACAGTGACTTGTACAGCATAATGAAAAACCTAGGCATTGATTTTGAAGACATCAGACACATGCAGAATGAAAAATTTTTCAGAAATGATTTTTCTGGTGAGGTTGACTTCAGAGAA
+
AABBAFFFFFFFGFGGGGCGGGC4GHHH5FGHHHHHE2EGGHBGEFFFEBGHHHHHHFHGGGHF33FFHHCGHHGHHFFGGHHFHHFHGFGGFHHHHFHGFHGHFFGDEGHHEFFGD0/3BGD4GFBDBGFDGHHF?FFD3DG4GEDFF2FGCGGHHGHHHHHGF01@FC1<GDHBFHHGEHHHHHHHHFGFFHHFFF<11GFF1D0DGFHHHHFHH0DH0=0CGHHHCGFHG/;CCGFB:GEFF0C00/9
@M05620:46:000000000-D9D58:1:1101:9723:5496 1:N:0:100
GAATGAATGCAGAAATTGGCAAGATAATACTGCACCGATGGGAAATGATACTATCCTGAAACATGAGCAAATTGACCAGCCTCAGGATGTGAACTCATTTGCTGGAGGTCCCAGGGCTCTTTCAAGATAGTAAAAACAGTGACTTGTACAGCATAATGAAAAACCTAGGCATTGATTTTGAAGACATCAGACACATGCAGAATGAAAAATTTTTCAGAAATGATTTTTCTGGTGAGGTTGACTTCAGAGAA
+
CCCCCFFFFFFFGGGGGGGGGGGGHHHHHHHHHBHFGEGGGHEHHHHHHHHHHHHHHGFHHHHHHHHHHHHHGHHHHHHHGHHHHHHHHHHHFHHHHHHHHHHHFFHEFHHHHGGGGHHHHHHHHHHHHHHHHHGGGGHHHHHHHHHGHHHHGHGFGHHFHHHGGHHGHGHGHHGHHHHHGHHHHHHHHHFHHHHHHHHHHGFHH0GHHHHHHHHHFHFBHHHHHHHHHHHHGGGCCCGHHHGGGFBBFGB
@M05620:46:000000000-D9D58:1:1101:6726:5555 1:N:0:100
GAATGAATGCAGAAATTGGCAAGATAATACTGCACCGATGGGAAATGATACTATCCTGAAACATGAGCAAATTGACCAGCCTCAGGATGTGAACTCATTTGCTGGAGGTCCCAGGGCTCTTTCATGATAGTAAAAACAGTGACTTGTACAGCATAATGAAAAACCTAGGCATTGATTTTGAAGACATCAGACACATGCAGAATGAAAAATTTTTCAGAAATGATTTTTCTGGTGAGGTTGACTTCAGAGAA
+
BBBBBFFFFFFFGGGGGGGGGGGHHHHHHHHHHHHHGFGGGHHHHHHHHHHHHHHHHHHHHHEGHEGHHHGHHHHHHHHHGHHHGHFGHHHHHHHHHHHHHHHHHHHGGHHHFHGEGHHHHHGHHHGHHHHHHHHHGGHGHHHHHHHGHHHHHHHHHHHHHHHGGHHHHHGHHHHHHHHHGGHHHHHHGHEFHHHFHGHHHHHHGHFHHHHHGHGHHFHHHHHHHHHHHHHHHHHHGHHFHHHGGGGGGGF
@M05620:46:000000000-D9D58:1:1101:10576:5558 1:N:0:100
GAATGAATGCAGAAATTGGCAAGATAATACTGCACCGATGGGAAATGATACTATCCTGAAACATGAGCAAATTGACCAGCCTCAGGATGTGAACTCATTTGCTGGAGGTCCCAGGGCTCTTTCAAGATAGTAAAAACAGTGACTTGTACAGCATAATGAAAAACCTAGGCATTGATTTTGAAGACATCAGACACATGCAGAATGAAAAATTTTTCAGAAATGATTTTTCTGGTGAGGTTGACTTCAGAGAA
+
CCCCCFFFFFFFGGGGGGGGGGFHHHHHHHHHHHHHGEGGGHFHHHHHHHHHHHHHHHHHHHHHHGHHHHHHHHBGFFFFCGFHHF3GHEGEGHHFFHHHFGBF3CGEGFHFEFEEFFGHHHFFHHHGHGFHHD??<GGBGFHHHHHFHHHFCDGHHHHHHHFGGGHHHCGHHHHFHHHHGHHBGHFHHHGHHFHHFHHHHHHHFGBGHHGHFHHGHFGCGHFHHHGHGHHHGHHCCCHHHHGGGGGFGGF
@M05620:46:000000000-D9D58:1:1101:23576:5560 1:N:0:100
GAATGAATGCAGAAATTGGCAAGATAATACTGCACCGATGGGAAATGATACTATCCTGAAACATGAGCAAATTGACCAGCCTCAGGATGTGAACTCATTTGCTGGAGGTCCCAGGGCTCTTTCAAGATAGTAAAAACAGTGCCTTGTACAGCATAATGAAAAACCTAGGCATTGATTTTGAAGACATCAGACACATGCAGAATGAAAAATTTTTCAGAAATGATTTTTCTGGTGAGGTTGACTTCAGAGAA
+
CCCCCFFFFFFFGGGGGGGGGGGHHHHHHHHHHHHHGGGGGHHHHHHHHHHHHHHHHHHHHHHHHHHHHHHHHHHHHHHHGHHHHHHHHHHHHHHHHHHHHHHHHHHGGHHF3FFA??/FHDFH4B33?B?FHHH3//B4333D4F33???2?BG3??FHHH0E<2=F222FD?1FHHF1FD110=?1=1110<<11111FF11DHHH.GHHH0/00DG0=<:GHHHB/0C00/0;.GF//0;00090:C0
@M05620:46:000000000-D9D58:1:1101:12023:5573 1:N:0:100
GAATGAATGCAGAAATTGGCAAGATAATACTGCACCGATGGGAAATGATACTATCCTGAAACATGAGCAAATTGACCAGCCTCAGGATGTGAACTCATTTGCTGGAGGTCCCAGGGCTCTTTCAAGATAGTAAAAACAGTGACTTGTACAGCATAATGAAAAACCTAGGCATTGATTTTGAAGACATCAGACACATGCAGAATGAAAAATTTTTCAGAAATGATTTTTCTGGTGAGGTTGACTTCAGAGAA
+
BBBBBFFFFFFFGGGGGGGGGGGHHHHHHHHHHHHHGGGGGHFGHHHHHHHHHHHHHHHHHHHHFHHHHHGGHHHHHHHHGHHGHHFGHGHHHHHHHHHHH4GHHHFGGHBEGHGGGHGHHHHHGHHGHHHGHGHHGHHHHHHHHHHHHHGHHHHHHHHHHHHGGHHHHHHHHHHHHHHFGHHHHHHHHFHHHHHHHHHHEFHHFFFEHHHHHHHHHHHHHHFHHHHHHHHGGHFGFGHFFFGFGGGBFFF
@M05620:46:000000000-D9D58:1:1101:10330:5577 1:N:0:100
GAATGAATGCAGAAATTGGCAAGATAATACTGCACCGATGGGAAATGATACTATCCTGAAACATGAGCAAATTGACCAGCCTCAGGATGTGAACTCATTTGCTGGAAGTCCCAGGGCTCTTTCAAGATAGTAAAAACAGTGACTTGTACAGCATAATGAAAAACCTAGGCATTGATTTTGAAGACATCAGACACATGCAGAATGAAAAATTTTTCAGAAATGATTTTTCTGGTGAGGTTGACTTCAGAGAA
+
BABBBFFFFFFFGGGGGGGGGGGHGHGHHHHHHHHHGEEGGHHHHHHGHHHHHHHHHFHHHHHHHHHHHHHHHHHHHHHHGHHHHHGHHGHHHHHHHHHHHHHHEGHHHHHHHHGGGHHHHHHHHHHHHHHHHHHHGHHHHHHHHHHHHHHGHHHHHHHHHHHGGHHGHHHHHHGHHHHHGHHGHHHHHHHHHHHHGHHHHHHHGHHGEHHHHHHHGHHGH0GHHHHHHHHHHGHGGHGHHHHHHGGGGGF
@M05620:46:000000000-D9D58:1:1101:12571:5593 1:N:0:100
GAATGAATGCAGAAATTGGCAAGATAATACTGCACCGATGGGAAATGATACTATCCTGAAACATGAGCAAATTGACCAGCCTCAGGATGTGAACTCATTTGCTGGAGGTCCCAGGGCTCTTTCAAGATAGTAAAAACAGTGACTTGTACAGCATAATGAAAAACCTAGGCATTGATTTTGAAGACATCAGACACATGCAGAATGAAAAATTTTTCAGAAATGATTTTTCTGGTGAGGTTGACTTCAGAGAA
+
BBBBBFFFFFFFGGGGGGGGGGGGHHHHHHHHHHHHGEEGGHHHFHHHHHHHHHHHHHGHHHGHHGHHGHHHHHHHHHGGGHHGHGFGGGHHHHHHHHHHHHHHHHHGGHHHHHGGGHGHHHHHHHHHHHHHHHHHGHHHHHHHHHHHHHHHHHHHHHHHHHHGGHHHHHHHHHHHHHHHGHHHHHHHHHHHHHHHHHHHHHHGFGHHGHHHGHHHHHHHHHHHHHHHHHHHHHHCGCHHHHGGGGGGGGG
@M05620:46:000000000-D9D58:1:1101:17349:5597 1:N:0:100
GAATGAATGCAGAAATTGGCAAGATAATACTGCACCGATGGGAAATGATACTATCCTGAAACATGAGCAAATTGACCAGCCTCAGGATGTGAACTCATTTGCTGGAGGTCCCAGGGCTCTTTCAAGATAGTAAAAACAGTGACTTGTACAGCATAATGAAAAACCTAGGCATTGATTTTGAAGACATCAGACACATGCAGAATGAAAAATTTTTCAGAAATGATTTTTCTGGTGAGGTTGACTTCAGAGAA
+
CACCCFFFFFFFGGGGGGGGGGGHHHHHHHHHHHHHGGGGGHHHHHHHHHHHHHHHHHHHHHHHHHHHHHHHHGHHHHHHGHHHHHHHHHHHHHHHHHHHHHHHGHHGGHHHHHGGGHHHHHHHHHHHHHHHHHHHGHHHHHHHHHHHHHHHHHHHHHHHHHHGGHHHHHHHHHHHHHHHGHHHHHHHHHHHHHHHHHHHHHHHHHHGHHHHHHHHHHGHHHHHHHHHHHHHHHHHHHHHFHGGGGGGGGG
@M05620:46:000000000-D9D58:1:1101:8565:5605 1:N:0:100
GAATGAATGCAGAAATTGGCAAGATAATACTGCACCGATGGGAAATGATACTATCCTGAAACATGAGCAAATTGACCAGCCTCAGGATGTGAACTCATTTGCTGGAGGTCCCAGGGCTCTTTCAAGATAGTAAAAACAGTGACTTGTACAGCATAATGAAAAACCTAGGCATTGATTTTGATGAAATCAGACACATGCAGAATGAAAAATTTTTCAGAAATGATTTTTCTGGTGAGGTTGACTTCAGAGAA
+
BABABFFFFFFFGGGGGGGGGGFHHHHHHHHHHHHHEEFGGHGHHHHGHHHGFHHHHHHHHHHHHHGGHHHHHHHHHHHHGHHHGGFHHHHFHHHGHHHHHHHHHGHFEHGHFB?EEHEBG4B?4BGE4EHHFHHH?G2?????B3FD3D?FHB3FHGH3DGG?/2=@22@F>>=FFFH1/1?F1??GH=11>F0<<11F1>>FG1=GHFC0DGC=00D000=GFFFHGHHFHHCGHCCG;GCCF090;9:
@M05620:46:000000000-D9D58:1:1101:8750:5605 1:N:0:100
GAATGAATGCAGAAATTGGCAAGATAATACTGCACCGATGGGAAATGATACTATCCTGAAACATGAGCAAATTGACCAGCCTCAGGATGTGAACTCATTTGCTGGAGGTCCCAGGGCTCTTTCAAGATAGTAAAAACAGTGACTTGTACAGCATAATGAAAAACCTAGGCATTGATTTTGAAGACATCAGACACATGCAGAATGAAAAATTTTTCAGAAATGATTTTTCTGGTGAGGTTGACTTCAGAGAA
+
CABCBFFFFFFFGGGGGGGGGGFHHHHHHHHHHHHHGEGGGHGGHHHFHHHHHHHHHHGHHHHHHHGHHHHFHHHHHHHHGHHHHHGHHGGHHHHHHHHHHHHHGGHGGHHHHHGGGHHHHHHHHHHHHHHHHHHHGHHHGHHGHHDHHHHHHHHHGHHHHHHGGHHHHHHHHHHHHHHHGHHFHHHHHHHGHHHHHHHHHHHHHHHHHHHHHHHHGHHHHHGHHGHHHEGHHHECCGFHHHGGGGGGGFB
@M05620:46:000000000-D9D58:1:1101:8770:5612 1:N:0:100
GAATGAATGCAGAAATTGGCAAGATAATACTGCACCGATGGGAAATGATACTATCCTGAAACATGAGCAAATTGACCAGCCTCAGGATGTGAACTCATTTGCTGGAGGTCCCAGGGCTCTTTCAAGATAGTAAAAACAGTGACTTGTACAGCATAATGAAAAACCTAGGCATTGATTTTGAAGACATCAGACACATGCAGAATGAAAAATTTTTCAGAAATGATTTTTCTGGTGAGGTTGACTTCAGAGAA
+
CCCCCFFFFFFFGGGGGGGGGGGHHHHHHHHHHHHHGFGGGHHHHHHHHHHHHHHHHHHHHHHHHHHHHHHHHHHHHHHHGHHHHHHHHHHGHHHHHHHHHHHHHHHGGHHHHHGGGHHHHHHHHHHHHHHHHHHHGHHHHHHHHHHHHHHHHGHHHHHHGHHGGHHHHHHHHHHHHHHHGHHHHHHHHHHHHHHHHHHHHHHHHHHHGHHHHHHHHHHHHHGHHHHHHHHHGHHGGGHHGHGGGGGGGGG
@M05620:46:000000000-D9D58:1:1101:8575:5622 1:N:0:100
GAATGAATGCAGAAATTGGCAAGATAATACTGCACCGATGGGAAATGATACTATCCTGAAACATGAGCAAATTGACCAGCCTCAGGATGTGAACTCATTTGCTGGAGGTCCCAGGGCTCTTTCAAGATAGTAAAAACAGTGACTTGTACAGCATAATGAAAAACCTAGGCATTGATTTTGAAGACATCAGACACATGCAGAATGAAAAATTTTTCAGAAATGATTTTTCTGGTGAGGTTGACTTCAGAGAA
+
>11AABFFFFBFF1FGGGFBGCF1FHFFFEHFFFHHGCGGCGEGFDHEFFHHBFGGFHHHBFGHHEGHHF1FGHHH1GGE/GHFFHCHHHHFBDHFHHHHHFEHF0CEEHHFFFCEGHEFHGHHHHFHHHFHHHHHG/0FFBGGHGHGHHGHHHGHHGFDHGFGFBG100FGHGGHHHHGEHGGGHHHBD<G0CFHHHGDHFHHGDDFC.CGFH/D00<CFHFGB0:GGFH00CGGA://;GFGG0;FFBB
@M05620:46:000000000-D9D58:1:1101:16792:5622 1:N:0:100
GAATGAATGCAGAAATTGGCAAGATAATACTGCACCGATGGGAAATGATACTATCCTGAAACATGAGCAAATTGACCAGCCTCAGGATGTGAACTCATTTGCTGGAGGTCCCAGGGCTCTTTCAAGATAGTAAAAACAGTGACTTGTACAGCATAATGAAAAACCTAGGCATTGATTTTGAAGACATCAGACACATGCAGAATGAAAAATTTTTCAGAAATGATTTTTCTGGTGAGGTTGACTTCAGAGAA
+
BABBCFFFFFFFGGGGGGGGGGGGHHHHHHHHHGHHGEGGGHHHHHHGHHHHHHHHHHHHGHHHHHHHHGHHHHHHHHGGFHHHGHHGGGHHHHHHHHHHHHHHHHHGGHHHGHGGGHHHHHHHHHHHGHHHHHHHGHHHHHHHHHHHHGHHHHHHHHHHHGHGGHHHHHHHHGHHHHHHGHHGHHHHHHHHGHHHHHHHHHHGGHHHHGGHGHHHHHHHHHHHHHHHHHHHHHHHHHHHHHGGGGGGFGF
@M05620:46:000000000-D9D58:1:1101:16291:5623 1:N:0:100
GAATGAATGCAGAAATTGGCAAGATAATACTGCACCGATGGGAAATGATACTATCCTGAAACATGAGCAAATTGACCAGCCTCAGGATGTGAACTCATTTGCTGGAGGTCCCAGGGCTCTTTCAAGATAGTAAAAACAGTGACTTGTACAGCATAATGAAAAACCTAGGCATTGATTTTGAAGACATCAGACACATGCAGAATGAAAAATTTTTCAGAAATGATTTTTCTGGTGAGGTTGACTTCAGAGAA
+
CCCCCFFFFFFFGGGGGGGGGGGHHHHHHHHHHHHHFEGGGHHHHHHHHHHHHHHHHHHHHHHHHHGHHHHHHHHHHHHHGHHHGHGGHGGGFHHHHHHHHHHHHHHGGHHHHHGGGHHHHHHHHHHHHGGHHHHHGHHHHHGHHHHHHHHHHHHHHHHHHHHGGHHHHHHHHHHHHHHHGHHHHHHHHHHHHHHHHHGHHHHHHHHHHHHHHHHHHHHHHHHHHHHHHHHHHHHHHHHHHHGGGGGGGGF
@M05620:46:000000000-D9D58:1:1101:12541:5626 1:N:0:100
GAATGAATGCAGAAATTGGCAAGATAATACTGCACCGATGGGAAATGATACTATCCTGAAACATGAGCAAATTGACCAGCCTCAGGATGTGAACTCATTTGCTGGAGGTCCCACGGCTCTTTCTCGATAGTAAAAAAAGAGACTTGTACAGCATAATGAAAAACCCAGGCATTGTTTTTGAAGACATAAGACACATGCAGAATGAGAAATTTTTTAGAAATGTTTTTTTTGGGGAGGTGTACTTCAGAGAG
+
CBCCCFFFFFFFGGGGGGGGGGGHHHHHHHHHHHHHGGGGGHHHHHHHHHHHHHHHHHHHHHHHHHGHHHHHHHHHHHHHGHHHHHHHHGHHHHHHHHHHHHHHHHHGGH3G31/>//?F?G444/B3?/444DHH/>//@22>22@22D2222D21111?GH/////...11111<>F-.00=<C0000=0/CH00000</0000<GG00<GH-.990;00000;ED-A--.;.;-..00090000;BF.
@M05620:46:000000000-D9D58:1:1101:18847:5652 1:N:0:100
GAATGAATGCAGAAATTGGCAAGATAATACTGCACCGATGGGAAATGATACTATCCTGAAACATGAGCAAATTGACCAGCCTCAGGATGTGAACTCATTTGCTGGAGGTCCCAGGGCTCTTTCAAGATAGTAAAAACAGTGACTTGTACAGCATAATGAAAAACCTAGGCATTGATTTTGAAGACATCAGACACATGCAGAATGAAAAATTTTTCAGAAATGATTTTTCTGGTGAGGTTGACTTCAGAGAA
+
CCCCCFFFFFFFGGGGGGGGGGGHHHHHHHHHGHHHEEFGGHHHHHHHHHHHHHHHHHHHHHHHHHHHHHHHHHHGHHHHGHHHHHHHHGHHHHHHHHHHHHHHHHHGGHHHHHGGGHHHHHHHHHHHHHHHHHHHGHHHHHHHHHHHHHHHHHHHHHHHHHHGGHHHHHHHHHHHHHHHGHHHHHHHHHHHHHHHHGHHHHHGHGHHHHHHHHHHHHHHHHHHHHHHHHHHHHHHHHHHHHGGGGGGGGG
@M05620:46:000000000-D9D58:1:1101:16063:5654 1:N:0:100
GAATGAATGCAGAAATTGGCAAGATAATACTGCACCGATGGGAAATGATACTATCCTGAAACATGAGCAAATTGACCAGCCTCAGGATGTGAACTCATTTGCTGGAGGTCCCAGGGCTCTTTCAAGATAGTAAAAACAGTGACTTGTACAGCATAATGAAAAACCTAGGCATTGATTTTGAAGACATCAGACACATGCAGAATGAAAAATTTTTCAGAAATGATTTTTCTGGTGAGGTTGACTTCAGAGAA
+
A?ABCFFFFFFFGGGGGGGGGGGHHHHHHHHHHHHHFEFGGGGHHHHHHHGHHHHHHHHHHHHHHHGHHHHHHHHHHHHHGHHHGHGHHHHHHHHHHHHHHHHHHHHGGHHHBFEGFHGHFHDHFFHHHH?FGHHHGHGFGFFFDGHGHHDCFGHHHHFHHHHDAFGHEFFCGGF1FHHGEFFHGHG<FFHHHHHBFCB1G0DGFFHHHHCGHHHFFHGHHB000CFHGHGFCGCGECGFFFF0FBBFGG/
@M05620:46:000000000-D9D58:1:1101:10448:5656 1:N:0:100
GAATGAATGCAGAAATTGGCAAGATAATACTGCACCGATGGGAAATGATACTATCCTGAAACATGAGCAAATTGACCAGCCTCAGGATGTGAACTCATTTGCTGGAGGTCCCAGGGCTCTTTCAAGATAGTAAAAACAGTGACTTGTACAGCATAATGAAAAACCTAGGCATTGATTTTGAAGACATCAGACACATGCAGAATGAAAAATTTTTCAGAAATGATTTTTCTGGTGAGGTTGACTTCAGAGAA
+
CCCCCFFFFFFFGGGGGGGGGGGHHHHHHHHHHHHHGEGGGHHHGHHHHHHHHHHHHHHHHHHHHHHHHHHHHHHHHHHHGHHHHHGHHGHHHHHHHHHHHHHHHHHGGHHHFHGGGFEHGHHHHHHHHHHHHHHFGHHHHFHGHHGHHGHGHHHHHHHHHFHGGBHHHGHHHHHGHHGFGHHHHHHHHHHHHHHHHHFHHHHHHHFHHHHHHHHHHFFFHHHFHHHGHHHHCGHCCHHHHHGGGGGGGGG
@M05620:46:000000000-D9D58:1:1101:10323:5671 1:N:0:100
GAATGAATGCAGAAATTGGCAAGATAATACTGCACCGATGGGAAATGATACTATCCTGAAACATGAGCAAATTGACCAGCCTCAGGATGTGAACTCATTTGCTGGAGGTCCCAGGGCTCTTTCAAGATAGTAAAAACAGTGACTTGTACAGCATAATGAAAAACCTAGGCATTGATTTTGAAGACATCAGACACATGCAGAATGAAAAATTTTTCAGAAATGATTTTTCTGGTGAGGTTGACTTCAGAGAA
+
CCDDDFFFFFFFGGGGGGGGGGGHHHHHHHHHHHHHGGGGGHHHHHHHHHHHHHHHHHHHHHHHHHHHHHHHHHHHHHHHGHHHHHHHHHHHHHHHHHHHHHHHHHHGGHHHHHGGGHHHHHHHHHHHHHHHHHHHGHHHHHHHHHHHHHHHHHHHHHHHHHHGGHHHHHHHHHHHHHHHGHHHHHHHHHHHHHHHHHHHHHHHHHGHHHHHHHHHHHHHHHHHHHHHHHHHHHHCGHHHHHGHHHHGGGG
@M05620:46:000000000-D9D58:1:1101:11858:5672 1:N:0:100
GAATGAATGCAGAAATTGGCAAGATAATACTGCACCGATGGGAAATGATACTATCCTGAAACATGAGCAAATTGACCAGCCTCAGGATGTGAACTCATTTGCTGGAGGTCCCAGGGCTCTTTCAAGATAGTAAAAACAGTGACTTGTACAGCATAATGAAAAACCTAGGCATTGATTTTGAAGACATCAGACACATGCAGAATGAAAAATTTTTCAGAAATGATTTTTCTGGTGAGGTTGACTTCAGAGAA
+
AABBBFFFFFBFFBGGFGGGGGGHHFHHHHHHHHHHEEEGGHHHHHHHHHHHHHHHHFHHHHHHFFGFHHHHHHHHHHHHGHHHHHGFGBFHHEHHFHHHHHHHHFHG1GHHHHGGGHHHHHHHHHGHHHHHHHHHGHHHHHHHHHHHHHHHHHHHGF3GFHHGGHHHHHHHHHHHGHHHGHHHGHHFGHHGHHHHGHFGHHFF>BDBGFHHHHHHGHHFHHHHHHHHHHHH;CF;.;GCFFG0BFGBBFF
@M05620:46:000000000-D9D58:1:1101:12478:5692 1:N:0:100
GAATGAATGCAGAAATTGGCAAGATAATACTGCACCGATGGGAAATGATACTATCCTGAAACATGAGCAAATTGACCAGCCTCAGGATGTGAACTCATTTGCTGGAGGTCCCCGGTCTCTTTCAAGATAGTACAAACAGTTGCTTGTACAGCATAATGAACAACCTAGGCATTGATTTTGAATCCATCAGACACATGCAGAATGAAATATTTTTCAGAAATGATTTTTCTGGTGAGGTTGCCTTCAGGGAA
+
CCDDDFFFFFFFGGGGGGGGGGGHHHHHHHHHHHHHGGGGGHHHHHHHHHHHHHHHHHHHHHHHHHHHHHHHHHHHHHHHGHHHHHHHHGHHHHHHHHHHH44@311>>2311////?G44?4?FH?3G34D4D43/F2F33323203333223DF22F222@=<2@200?GH1111?11/?11<1<FH1F1>FGB111<DH0<G0000=0000/=00<0<00<:GC0:00C:/0;./;/.:0;0C00..:
@M05620:46:000000000-D9D58:1:1101:12495:5698 1:N:0:100
GAATGAATGCAGAAATTGGCAAGATAATACTGCACCGATGGGAAATGATACTATCCTGAAACATGAGCAAATTGACCAGCCTCAGGATGTGAACTCATTTGCTGGAGGTCCCAGGGCTCTTTCAAGATAGTAAAAACAGTGACTTGTACAGCATAATGAAAAACCTAGGCATTGATTTTGAAGACATCAGACACATGCAGAATGAAAAATTTTTCAGAAATGATTTTTCTGGTGAGGTTGACTTCAGAGAA
+
BABCCFFFFFFFGGGGGGGGGGGHHHHHHHHHHGHHG?EGGHFHHHHGHHHHHHHHHGFHHHHHHHHHHHHHHHHHHHGHGHHGHHGHHGHFHHHHHHHHHHHHHHHFEHHHHHGGGHHHHHHHHHHHHHHHGHHHGHHHHHHHHHHHHHHHHHHHGHHHHHHGGHHHHHHHHHHHHHHGGHHHHHHHHHHHHHHHHHHHHHHGGGHHFHFHHHHHHHHGHHHHHHHHHHHHHHHCCGHHHHGGGGGGGGG
@M05620:46:000000000-D9D58:1:1101:24822:5702 1:N:0:100
GAATGAATGCAGAAATTGGCAAGATAATACTGCACCGATGGGAAATGATACTATCCTGAAACATGAGCAAATTGACCAGCCTCAGGATGTGAACTCATTTGCTGGAGGTCCCAGGGCTCTTTCAAGATAGTAAAAACAGTGACTTGTACAGCATAATGAAAAACCTAGGCATTGATTTTGAAGACATCAGACACATGCAGAATGAAAAATTTTTCAGAAATGATTTTTCTGGTGAGGTTGACTTCAGAGAA
+
CCBCCFFFFFFFGGGGGGGGGGGGHHHHHHHHHHHHGGGGGHGHHHHHHHHHHHHHHHGGHHHHHHHHHGHHHHHHHHHHGHHHGGHHHHHHFHHHHHHHHHHHHHHGGHHHHHGGGHGHHHHHHHHHHHHHHHHHGHGHHHHGHHHHHHHHHHHHHHHHHHHGGHHHHHHHHHHHHHHHGHHHHHHHHFHHHHHHHHHHHHHHHHHHHHHHHHHHHGHHHHGHHHHHHHHFHHFHGH//:CCB0;BGGGF
@M05620:46:000000000-D9D58:1:1101:24803:5706 1:N:0:100
GAATGAATGCAGAAATTGGCAAGATAATACTGCACCGATGGGAAATGATACTATCCTGAAACATGAGCAAATTGACCAGCCTCAGGATGTGAACTCATTTGCTGGAGGTCCCAGGGCTCTTTCAAGATAGTAAAAACAGTGACTTGTACAGCATAATGAAAAACCGAGGCATTGATTTTGAAGACATCAGACACATGCAGAATGAAAAATTTTTCAGAAATGATTTTTCTGGTGAGGTTGACTTCAGAGAA
+
BCBCCFFFFFFFGGGGGGGGGGGHHHHHHHHHHHHHGGGGGHHHHHHHHHHHHHHHHHHHHHHHHHHHHHHHHHHHHHHHGHHHHHHHHHHHHHHHHHHHHHHHHHH??G31FGA1EH/F??D4G4F3??DFHH4G/?G433?4F?3F3332BB33?3GHHHC<</</</=1=1=GH11<<F1F0<F<G<GHH//<<0DD0/0<DGF0.;GHB0/<:G00;00=CG0G/0;C9C0../://099;CFG0/C
@M05620:46:000000000-D9D58:1:1101:10220:5722 1:N:0:100
GAATGAATGCAGAAATTGGCAAGATAATACTGCACCGATGGGAAATGATACTATCCTGAAACATGAGCAAATTGACCAGCCTCAGGATGTGAACTCATTTGCTGGAGGTCCCAGGGCTCTTTCAAGATAGTAAAAACAGTGACTTGTACAGCATAATGAAAAACCTAGGCATTGATTTTGAAGACATCAGACACATGCAGAATGAAAAATTTTTCAGAAATGATTTTTCTGGTGAGGTTGACTTCAGAGAA
+
CBCCCFFFFFFFGGGGGGGGGGGHHHHHHHHHHHHHFEFGGHHHHHHGGHHHHHHHHHHHHHHHHFHHHHHGHHHHHHHHGHHHHHGHHGHHHHHHHHHHHHHHHHHEGHHHHHGGGHHHHHHHHHHHHHHHHHHHGHHHHHHHHHHHHHHHHHHHHHHHHHHGGHHHGHHGHHHHHHHHGHHGHHHHHHHHHHHHHGHHHHHHGGHHGHHHHHHHHHHHHHGHHHHHHHHHHHHCGG/CHHGGGGGGGGG
@M05620:46:000000000-D9D58:1:1101:12920:5728 1:N:0:100
GAATGAATGCAGAAATTGGCAAGATAATACTGCACCGATGGGAAATGATACTATCCTGAAACATGAGCAAATTGACCAGCCTCAGGATGTGAACTCATTTGCTGGAGGTCCCAGGGCTCTTTCAAGATAGTAAAAACAGTGACTTGTACAGCATAATGAAAAACCTAGGCATTGATTTTGAAGACATCAGACACATGCAGAATGAAAAATTTTTCAGAAATGATTTTTCTGGTGAGGTTGACTTCAGAGAA
+
ABBBAFFFFFFFGGGGGGGGGGGHHHHHHHHHHHHHGAEGGHFHGHHHHHHHGGGFHHHHGHHHHFGHHGHHHHHHGHHHGHHHHHHHGBGGHHHHHHHHHHHHFGGFEHHHHHGGGHHHHHHHHHHHHHHHHHHHGHHHHHHHHHGHHHHHHHHHHGHHHHHGGHHGHHHHHHHHHHHHGHHHHHHHHHHHHHHHHHHHHHHG>DGHGHHHHHHHHHHHHGHHHHHHHHHGGHGCGGHHHHGGGGGGGGG
@M05620:46:000000000-D9D58:1:1101:23491:5755 1:N:0:100
GAATGAATGCAGAAATTGGCAAGATAATACTGCACCGATGGGAAATGATACTATCCTGAAACATGAGCAAATTGACCAGCCTCAGGATGTGAACTCATTTGCTGGAGGTCCCAGGGCTCTTTCAAGATAGTAAAAACAGTGACTTGTACAGCATAATGAAAAACCTAGGCATTGATTTTGAAGACATCAGACACATGCAGAATGAAAAATTTTTCAGAAATGATTTTTCTGGTGAGGTTGACTTCAGAGAA
+
CCCCCFFFFFFFGGGGGGGGGGGGHHHHHHHHHHHHGGGGGHHHHHHHHHHHHHHHHHHHHHHHHHHHHHHHHHHHHHHHGHHHGHHHHGHHHHHHHHHHHHHHHHHGGHHHHHGGGHHHHHHHHHHHHHHHHHHHGHHHHHHHHHHHHHGHHHHHHHHHHHHGGHHHHHHHHHHHHHHHGHHHHHGHHHHHHHHHHHHHHHHHHHHHHHHHHHHHHHHHHHHHHHHHHHHHHHHFHHHHGHGGGGGGGGG
@M05620:46:000000000-D9D58:1:1101:15780:5761 1:N:0:100
GAATGAATGCAGAAATTGGCAAGATAATACTGCACCGATGGGAAATGATACTATCCTGAAACATGAGCAAATTGACCAGCCTCAGGATGTGAACTCATTTGCTGGAGGTCCCAGGGCTCTTTCAAGATAGTAAAAACAGTGACTTGTACAGCATAATGAAAAACCTAGGCATTGATTTTGAAGACATCAGACACATGCAGAATGAAAAATTTTTCAGAAATGATTTTTCTGGTGAGGTTGACTTCAGAGAA
+
ABCCCFFFFFFFGGGGGGGGGGGHHHHHHHHHHHHHEEGGGHHHHHHHHHHHHHHHHHHHHHHHHHHHHHHHHHHHHHHHGHHHGHGHHHHHHHHHHHHHHHHHGHHGGHHHHHGGGHGHHHHHHHHHHHHHHHHHGHHHHHHHGHHHHHHHHHHHHHHHHHHGGHHHGGHHHHHHHHHHGHHHHHHHGHHHGHHHHGHHHHHGGHHHHHHHHHHHHHHHGGHHHHHHHHHHHHGHHHHFHHGGGGGGGGG
@M05620:46:000000000-D9D58:1:1101:19754:5762 1:N:0:100
GAATGAATGCAGAAATTGGCAAGATAATACTGCACCGATGGGAAATGATACTATCCTGAAACATGAGCAAATTGACCAGCCTCAGGATGTGAACTCATTTGCTGGAGGTCCCAGGGCTCTTTCAAGATAGTAAAAACAGTGACTTGTACAGCATAATGAAAAACCTAGGCATTGATTTTGAAGACATCAGACACATGCAGAATGAAAAATTTTTCAGAAATGATTTTTCTGGTGAGGTTGACTTCAGAGAA
+
BCCCCFFFFFFFGGGGGGGGGGGHHHHHHHHHHHHHFEGGGHHHHHHHHHHHHHHHHHHHHHHHHHHHHHHHHHHHHHHHGHHHHHHHHHHHHHHHHHHHHHHHHHHGGHHHHHGGGHGHHHHHHHHHHHHHHHHHGHHHHHHHHHHHHHHHHHHHHHHHHHHGGHHHHHHHHHHHHHHHGHHHHHHHHHHHHHHHHHHHHHGGGHBHHHHHHHHHHDHHHHGHHHHHHHHHGHFHHHHHHHGGGGGFFGG
@M05620:46:000000000-D9D58:1:1101:5903:5770 1:N:0:100
GAATGAATGCAGAAATTGGCAAGATAATACTGCACCGATGGGAAATGATACTATCCTGAAACATGAGCAAATTGACCAGCCTCAGGATGTGAACTCATTTGCTGGAGGTCCCAGGGCTCTTTCAAGATAGTAAAAACAGTGACTTGTACAGCATAATGAAAAACCTAGGCATTGATTTTGAAGACATCAGACACATGCAGAATGAAAAATTTTTCAGAAATGATTTTTCTGGTGAGGTTGACTTCAGAGAA
+
ABCCBFFFFFFFFGGGGGGGGGGGFHHHGHGHGFHFEAEGGHBFGHHHGFHHBGHGFEGGHGHHFFGHHHHGHHHHHGGGGHHHHHEHHHHGFFHHGHHHHHHGHHGGGHHHHHGGGHGHHHHHHHGHHHHEFFHGGGHHHGHHHHHGFGHHHHFHHHHFFFGGGHHHGGFHHHGHHHHHAGHHHGGHHHHGHHHGHHFHFFHH<DGFHGHHHHHHHGHGHH0CGHHHHHGGHHHHHHHGFHGGGGG0FFF
@M05620:46:000000000-D9D58:1:1101:5919:5777 1:N:0:100
GAATGAATGCAGAAATTGGCAAGATAATACTGCACCGATGGGAAATGATACTATCCTGAAACATGAGCAAATTGACCAGCCTCAGGATGTGAACTCATTTGCTGGAGGTCCCAGGGCTCTTTCAAGATAGTAAAAACAGTGACTTGTACAGCATAATGAAAAACCTAGGCATTGATTTTGAAGACATCAGACACATGCAGAATGAAAAATTTTTCAGAAATGATTTTTCTGGTGAGGTTGACTTCAGAGAA
+
A?ABAFFFFFFFGGGGGGGGGGGGHFFHFHHGHHHHGCEGGHHFGHGFGHHHHHHHGHFCHHEHHFHHGHGGHHHHHGHHGHHHGHFHHHHHHHGHFGHHHHHHFHHGGHHHHHGGGHGHHHHHHGHHHHGHHGHHGFHHHHHHHHHHHHHHGHHGHHHHHHHGGHHHHHHHHHGHHHHHGGGHHHHHHHHHHHGHHHHHHFHHGHHHHHHHHHHHHGFFHHGHHHHHGHFHHHBGHHHGHHGGGGGEFE/
@M05620:46:000000000-D9D58:1:1101:16872:5805 1:N:0:100
GAATGAATGCAGAAATTGGCAAGATAATACTGCACCGATGGGAAATGATACTATCCTGAAACATGAGCAAATTGACCAGCCTCAGGATGTGAACTCATTTGCTGGAGGTCCCAGGGCTCTTTCAAGATAGTAAAAACAGTGACTTGTACAGCATAATGAAAAACCTAGGCATTGATTTTGAAGACATCAGACACATGCAGAATGAAAAATTTTTCAGAAATGATTTTTCTGGTGAGGTTGACTTCAGAGAA
+
BBCCCFFFFFFFGGGGGGGGGGGHHHHHHHHHHHHHFEFGGHGHHHHHHHHHHHHHHHHHHHHHHHHHHHHHHHHHHHHHGHHHHHHHHHHHHHHHHHHHHHHHHHHGGGHHHHGGGHHHHHHHHHHHHHHHHHHHGHHHHHHHHHHHHHHHHHHHHHHHHHHGGHHHHHHHHHHHHHHHGHHHHHHHHHHHHHHHHHHHHHHHHHHHHHHHHHHHHGHHHHHHHHHHHHHHHHGHHHHHHHGGGGGGGGG
@M05620:46:000000000-D9D58:1:1101:11017:5815 1:N:0:100
GAATGAATGCAGAAATTGGCAAGATAATACTGCACCGATGGGAAATGATACTATCCTGAAACATGAGCAAATTGACCAGCCTCAGGATGTGAACTCATTTGCTGGAGGTCCCAGGGCTCTTTCAAGATAGTAAAAACAGTGACTTGTACAGCATAATGAAAAACCTAGGCATTGATTTTGAAGACATCAGACACATGCAGAATGAAAAATTTTTCAGAAATGATTTTTCTGGTGAGGTTGACTTCAGAGAA
+
BABBBFFFFFFFGGGGGGGGGGGHHHHHGHHHHHHHGFGGGHFHHHHHHHHHHHHHHHHHHHHHHHHHHHHHHHHHHHHHGHHHGHGHHHHHHHHHHHHHHHHHHHHGGHHHHGGGGHHHHHHHHHHHHHHHHHHHGHHHHHHHHHHHHHHHHHHHHHHHHHHGGHHHHHHHHHHHHHHHGHHHGHHHHHHHHHHHHHHHHHHGGGHHHHHHHHHHHHHHHHHHHHHHHHHHGHHGGHHHHHGGGGGGGGG
@M05620:46:000000000-D9D58:1:1101:13283:5833 1:N:0:100
GAATGAATGCAGAAATTGGCAAGATAATACTGCACCGATGGGAAATGATACTATCCTGAAACATGAGCAAATTGACCAGCCTCAGGATGTGAACTCATTTGCTGGAGGTCCCAGGGCTCTTTCAAGATAGTAAAAACAGTGACTTGTACAGCATAATGAAAAACCTAGGCATTGATTTTGAAGACATCAGACACATGCAGAATGAAAAATTTTTCAGAAATGATTTTTCTGGTGAGGTTGACTTCAGAGAA
+
AABCCFFFFFFFGGGGGGGGGGGGHHGHGHHHHHHHGEGGGHGHGHHGHHHHHHHHHHFHHHGHHHHHHHFGHHGHHHHHGHHEGGFGHGHHHHHHFHHHHHHHHHHGGHHHHHGGGHHHHHHHHHHHHHHGHHGHGHHHHHHHHHGHHHHHHHHHHHHHHHHGGHHHHHHHHHHHHHHHGHHHHHHHHHHGHHHHHHHHHHHGFGHHHHHHHHHHHH0<GHHHHHHHHHHHHHHGGGHHHHGGGGGGGGG
@M05620:46:000000000-D9D58:1:1101:25768:5857 1:N:0:100
GAATGAATGCAGAAATTGGCAAGATAATACTGCACCGATGGGAAATGATACTATCCTGAAACATGAGCAAATTGACCAGCCTCAGGATGTGAACTCATTTGCTGGAGGTCCCAGGGCTCTTTCAAGATAGTAAAAACAGTGACTTGTACAGCATAATGAAAAACCTAGGCATTGATTTTGAAGACATCAGACACATGCAGAATGAAAAATTTTTCAGAAATGATTTTTCTGGTGAGGTTGACTTCAGAGAA
+
CCCCCFFFFFFFGGGGGGGGGGGHHHHHHHHHHHHHGGGGGHHHHHHHHHHHHHHHHHHHHHHHHHHHHHHHHHHHHHHHGHHHHHHHHGHHHHHHHHHHHHHHHHHGGHHHHHGGGHHHHHHHHHHHHHHHHHHHGHHHHHHHGHHHHHHHHGHHHHHHHHHGGHHHHHHHHHHHHGHHGHHHHHHHHHHHHHHHHHHHHHHHHHHHGHHHHHHHHHFBGHHHHHHHHHHHGECHHHHHHHGGGGGGGGG
@M05620:46:000000000-D9D58:1:1101:19121:5858 1:N:0:100
GAATGAATGCAGAAATTGGCAAGATAATACTGCACCGATGGGAAATGATACTATCCTGAAACATGAGCAAATTGACCAGCCTCAGGATGTGAACTCATTTGCTGGAGGTCCCAGGGCTCTTTCAAGATAGTAAAAACAGTGACTTGTACAGCATAATGAAAAACCTAGGCATTGATTTTGAAGACATCAGACACATGCAGAATGAAAAATTTTTCAGAAATGATTTTTCTGGTGAGGTTGACTTCAGAGAA
+
CBBCCFFFFFFFGGGGGGGGGGFHHGHHGHHHHHHHFFGGGHHHHHHHHHHHHHHHHHHHHHHHHHHHHHHHHHHHHHHHGHHHHHHHHGHHHHHHHHHHHHHHHHHGGHHHHHGGGHHHHHHHHHHHHHHHHHHHGHHHHHHHHHHBHHHHHHHHHHHHHHAGGHHHHHHHHHHHHHHHEHHHHHHHGHHHBHHHHHGHHHHHHH0GCGHHHHHHG0</<GHHHHHHHHHHHGFHHHHHHHGGGGGGGGF
@M05620:46:000000000-D9D58:1:1101:25787:5864 1:N:0:100
GAATGAATGCAGAAATTGGCAAGATAATACTGCACCGATGGGAAATGATACTATCCTGAAACATGAGCAAATTGACCAGCCTCAGGATGTGAACTCATTTGCTGGAGGTCCCAGGGCTCTTTCAAGATAGTAAAAACAGTGACTTGTACAGCATAATGAAAAACCTAGGCATTGATTTTGAAGACATCAGACACATGCAGAATGAAAAATTTTTCAGAAATGATTTTTCTGGTGAGGTTGACTTCAGAGAA
+
CCCCCFFFFFFFGGGGGGGGGGFGHHHHHHHHHHHHGGGGGHGHHHHGHGHHHHHHHHHHHHHHHHHHHHHHHHHHHHHHGHHHHGHHGFGHHHHHHHHHHHHHHHHGGHHHHHGGGHHHHHHHHHHHHHHGHHHHGHHHHHHHHHHHHHHHHHHHHHHHHHHGGHHHHHHHHHHHHHHHGHHHHHHHHHHHHHFHHHHHDGHHEHHHCGHHHHHHG0DGHHHHHHHHHHHHHHFHHHHHHHGGGGGGGFF
@M05620:46:000000000-D9D58:1:1101:15870:5867 1:N:0:100
GAATGAATGCAGAATTGGCAAGATAATACTGCACCGATGGGAAATGATACTATCCTGAAACATGAGCAAATTGACCAGCCTCAGGATGTGAACTCATTTGCTGGAGGTCCCAGGGCTCTTTCAAGATAGTAAAAACAGTGACTTGTACAGCATAATGAAAAACCTAGGCATTGATTTTGAAGACATCAGACACATGCAGAATGAAAAATTTTTCAGAAATGATTTTTCTGGTGAGGTTGACTTCAGAGAAG
+
BABBBFFFFFFFGGGGGGGGGGFFHHGFH5EDGHHEEGGGGEFHHHGHHHFHDFGHHHHGHHHHHFHHGGFGHGHHHGHGHHHGFFGHBGDGHHHHHHHHHFHGHHGFHHHHGGGGHHHHHHHHHHHHHBGHHHHGHHGHHHHHHGHHGHHHHF?GHGGGFGGGHFGHHGHHGFGHHHHGFGGHHHHHGHHFHHHHHHHGCGH1GBGHHHHHHHFHGGHGHHHHHHHHHHH<GFHGGHHHHHGGGGGGGGF
@M05620:46:000000000-D9D58:1:1101:19278:5888 1:N:0:100
GAATGAATGCAGAAATTGGCAAGATAATACTGCACCGATGGGAAATGATACTATCCTGAAACATGAGCAAATTGACCAGCCTCAGGATGTGAACTCATTTGCTGGAGGTCCCAGGGCTCTTTCAAGATAGTAAAAACAGTGACTTGTACAGCATAATGAAAAACCTAGGCATTGATTTTGAAGACATCAGACACATGCAGAATGAAAAATTTTTCAGAAATGATTTTTCTGGTGAGGTTGACTTCAGAGAA
+
BAABBFFFFFFFGGGGGGGGGGGHHHHGFHHHHGHHGAFGGHFHHGHGHHHHGHHHHGGGHHHHGHGHHGHHHGFHHFGHGHHHHHHHHFGFHHHHEHHHHHHHHGHGGHHHHHGGGHHHHHHGFHBGGFHHBGFFGHHHHGHHHHHHHHHHHHHHHHFGEHHGGHHHHHFHHHHHHHHGFHHHHFGHHHHHHHHHHHHHGCGHGDBGFGHHHHHHHGECGH0GHHHHHHHHHFHHGHHFHHGFGGGBBFF
@M05620:46:000000000-D9D58:1:1101:11826:5892 1:N:0:100
GAATGAATGCAGAAATTGGCAAGATAATACTGCACCGATGGGAAATGATACTATCCTGAAACATGAGCAAATTGACCAGCCTCAGGATGTGAACTCATTTGCTGGAGGTCCCAGGGCTCTTTCAAGATAGTAAAAACAGTGACTTGTACAGCATAATGAAAAACCTAGGCATTGATTTTGAAGACATCAGACACATGCAGAATGAAAAATTTTTCAGAAATGATTTTTCTGGTGAGGTTGACTTCAGAGAA
+
BBBBBFFFFFFFGFGGGGGGGGGFHHHHHHHHHHHHG2EFGHFBFGHFGHHHGHHHHGFGFGGHHGHHBEHGHHHHHFHHGHHHHHFHHGH5FHHHBGHHHHHHHGHGGHHHFHGGGHHHHHHFGHBGHFHFGD??E?GHHEGHHHHBHFGHGHFFHHF333@CEHFHHHCHHHFHHHHF/FHFGCGHGDFGFHHHFHHH1>GG<000.<GHHHHHHFDFGH0GHHHHHHHHHHGGFHHGFHGGGFG09CC
@M05620:46:000000000-D9D58:1:1101:14178:5992 1:N:0:100
GAATGAATGCAGAAATTGGCAAGATAATACTGCACCGATGGGAAATGATACTATCCTGAAACATGAGCAAATTGACCAGCCTCAGGATGTGAACTCATTTGCTGGAGGTCCCAGGGCTCTTTCAAGATAGTAAAAACAGTGACTTGTACAGCATAATGAAAAACCTAGGCATTGATTTTGAAGACATCAGACACATGCAGAATGAAAAATTTTTCAGAAATGATTTTTCTGGTGAGGTTGACTTCAGAGAA
+
AABCCFFFFFFFGGGGGGGGGGGHHGHHHHHHHHHHGEGGGHHHHHHHHHHHFHHHHHHHHHHHHHHHHHHHHHHHHHHHGHHHHHBHHHHGHHHHHHHHHHHHHHHGGHHHGHGGGHHHHHHHHHHHHHHHHHHHGFHHHHHHHHHHHHHHHHHHHHHHHHHGGHHHHHHHHHHHHHHHGHHHHHHHHHHHHHHHHHHHHHHHFDFHHHHHHHHHHHHHHHHHHHHHHHHGHHHCGHHHGHGGGGGBFFF
@M05620:46:000000000-D9D58:1:1101:12015:6014 1:N:0:100
GAATGAATGCAGAAATTGGCAAGATAATACTGCACCGATGGGAAATGATACTATCCTGAAACATGAGCAAATTGACCAGCCTCAGGATGTGAACTCATTTGCTGGAGGTCCCAGGGCTCTTTCAAGATAGTAAAAACAGTGACTTGTACAGCATAATGAAAAACCTAGGCATTGATTTTGAAGACATCAGACACATGCAGAATGAAAAATTTTTCAGAAATGATTTTTCTGGTGAGGTTGACTTCAGAGAA
+
AAAABFBFFFDFGFGFGGGGGGGHHB5GHHHHHFHHG2EEGHBHGGHEGHHHDGHFFF5AAFGHFHHHGFBGHFGHHHHHGHHBGH3GHGHE5FHHHHHHHHHHGEGFGHHHBFGGGHHGHHHHHGHHHHHGHBGHGGHHHHHHHHHHHGHHHHGGHEHHHHHGGHHHHHHHHHGHHHHHGHHHHHHHDFGHHHHHHHHHGHHGGDHHHHHHHHHGHFGGHEHHHHHHHHHHHHHCCGHHHHGGGGGBFFF
@M05620:46:000000000-D9D58:1:1101:25895:6038 1:N:0:100
GAATGAATGCAGAAATTGGCAAGATAATACTGCACCGATGGGAAATGATACTATCCTGAAACATGAGCAAATTGACCAGCCTCAGGATGTGAACTCATTTGCTGGAGGTCCCAGGGCTCTTTCCAGGTAGTAAAAACCGTGACTTGTACAGCCTAATGAAAAACCTAGGCATTGATTTTGAAGACATCAGACACATGCAGAATGAAAAATTTTTCAGAAATGATTTTTCTGGTGAGGTTGACTTCAGAGAA
+
CBCCCFFFFFFFGGGGGGGGGGGHHHHHHHHHHHHHGGGGGHHHHHHHHHHHHHHHHHHHHHHHHHHHHHH5FHHHHHHHGHHHHHHHHHHHHHHHHHHHHHHHHHHGGHHH33FG10/3FGD3D433??B4DFHH///??//3DF?33332/22@22>FFHH/C2=2F1=1G1==FHH1/?1100<1111<0<0111000<0<0=GHH.GHHH/<00<GB0<0<GHH/:0C:/0.<<F:/0:<<0000/<
@M05620:46:000000000-D9D58:1:1101:15441:6054 1:N:0:100
GAATGAATGCAGAAATTGGCAAGATAATACTGCACCGATGGGAAATGATACTATCCTGAAACATGAGCAAATTGACCAGCCTCAGGATGTGAACTCATTTGCTGGAGGTCCCAGGGCTCTTTCAAGATAGTAAAAACAGTGACTTGTACAGCATAATGAAAAACCTAGGCATTGATTTTGAAGACATCAGACACATGCAGAATGAAAAATTTTTCAGAAATGATTTTTCTGGTGAGGTTGACTTCAGAGAA
+
AA?AAFFFFBDFFGGGGGGGGGGHHFFGGGHHGFEGEGGG?HHFHHHHHHFHEFHFGGF3FFHGCHHHGCAFGHFGEFFHGHHFGH@GGHGGGFHFBFHHHHHFHHHGFHHHFCEE?GHHHFHFG4FGGD??DF4?E/FFFFHHHHHFH3DGFGFBHHFHGGHF?CGHHHFHFHGHHHHDCDGGGFGBGB<GGHHGHFHHHEDG<DD<.<<GHHHHHEBGHHHHHHHHBGHHH/0;.;CFCGFFFGB90/9
@M05620:46:000000000-D9D58:1:1101:20789:6082 1:N:0:100
GAATGAATGCAGAAATTGGCAAGATAATACTGCACCGATGGGAAATGATACTATCCTGAAACATGAGCAAATTGACCAGCCTCAGGATGTGAACTCATTTGCTGGAGGTCCCAGGGCTCTTTCAAGATAGTAAAAACAGTGACTTGTACAGCATAATGAAAAACCTAGGCATTGATTTTGAAGACATCAGACACATGCAGAATGAAAAATTTTTCAGAAATGATTTTTCTGGTGAGGTTGACTTCAGAGAA
+
BABBCFFFFFFFGGGGGGGGGGGHHFHHHHHHHHHHEEGGGHHHHHHHHHHHHHHHHHHHHHHHHHHHHHHHHHHHHHHHGHHHGHGGHHHHHHHHHHHHHHHHHHHGGHHHHHGGGHHHHHHHHHHHHHHHHHHHGHHHHHHHHHHHHHHHHHHHHHHHHHHGGHHHHHHHHHHHHHHHGHHHHHHHHHHHHHHHHHHHHHHHHHFHHHHHGHHHGHHFHHHHHHHHHHHHHHHHHHHHHHHGGGGGGGF
@M05620:46:000000000-D9D58:1:1101:20770:6087 1:N:0:100
GAATGAATGCAGAAATTGGCAAGATAATACTGCACCGATGGGAAATGATACTATCCTGAAACATGAGCAAATTGACCAGCCTCAGGATGTGAACTCATTTGCTGGAGGTCCCAGGGCTCTTTCAAGATAGTAAAAACAGTGACTTGTACAGCATAATGAAAAACCTAGGCATTGATTTTGAAGACATCAGACACATGCAGAATGAAAAATTTTTCAGAAATGATTTTTCTGGTGAGGTTGACTTCAGAGAA
+
BB?@ADFFFFFFGBCGGGGFBGGHGGFHFH5FFHEGFGFGGHGFHHHFHHHGBGHHHFBBDHHHHHFHFFBGGHFHHHGGFHHHHHGCF3FGFFFHDHHHHGHHHFHGGBGHGFGGGHEHFGHHGFHHHHFHHHHHGHHHHHEGHHHHHHHHHGHHHHHHHGGGGHHHGHHEFHGHHHHHGGHHHGHBFHFFFHCGHHHGGHHGGGFHHHGBGGHHFFFCFBCCGHGFCHHFCGFFHCFFGBFFGFFGFGF
@M05620:46:000000000-D9D58:1:1101:16603:6095 1:N:0:100
GAATGAATGCAGAAATTGGCAAGATAATACTGCACCGATGGGAAATGATACTATCCTGAAACATGAGCAAATTGACCAGCCTCAGGATGTGAACTCATTTGCTGGAGGTCCCAGGCCTTTTTCAGGATGGTAAAAACGGGGACTGGTACAGCATAATGAAAAACCTAGGCTTTGATTTTGAAGACATCGGACCCATGAAGATTGAAAATTTTTTCAGAAATGATTTTTCTGGTGAGGTTGACTTAGGAGAG
+
A>AAAFFFFFFFGGGGGGGGGGGHHFHHHHHHHFGHEAEEGHHFEHHFHFHHHHHHHHHHHHGHGEHHGHHHHHFHHGHHGHHHGHHBGGHHHGHGHHHHHHHHHAGGGGH13BF1133BFECF433B3?3BGHH3//<////B//3322@222F222@FFH0C/01?<01?011DGG1<>1110011..<<-<.</000D00:CGGH0;GGF-/00BF/000;CFG0/0C00:0;.;///9;00000/9.
@M05620:46:000000000-D9D58:1:1101:16591:6108 1:N:0:100
GAATGAATGCAGAAATTGGCAAGATAATACTGCACCGATGGGAAATGATACTATCCTGAAACATGAGCAAATTGACCAGCCTCAGGATGTGAACTCATTTGCTGGAGGTCCCAGGGCTCTTTCAAGATAGTAAAAACAGTGACTTGTACAGCATAATGAAAAACCTAGGCATTGATTTTGAAGACATCAGACACATGCAGAATGAAAAATTTTTCAGAAATGATTTTTCTGGTGAGGTTGACTTCAGAGAA
+
CCCCCFFFFFFFGGGGGGGGGGFHHHHHHHHHHHHHFEGGGHHHHHHHHHHHHHHHHHHHHHHHHHGHHHHHHHHHHHHHGHHHHHHHHHHHHHHHHHHHHHHHGHHGGHHHHHGGGHHHHHHHHHHHHHHHHHHHGHHHHHHHHHHHHHHHHHHHHHHHHHHGGHHHHHHHHHHHHHHHGHHHHHHHHHHHHHHHHHHHHHHHHHHHHHHHHHHHHGHHHHHHHHHHHHHHHHHHHHHHHHGGGGGGGGG
@M05620:46:000000000-D9D58:1:1101:14552:6136 1:N:0:100
GAATGAATGCAGAAATTGGCAAGATAATACTGCACCGATGGGAAATGATACTATCCTGAAACATGAGCAAATTGACCAGCCTCAGGATGTGAACTCATTTGCTGGAGGTCCCAGGGCTCTTTCAAGATAGTAAAAACAGTGACTTGTACAGCATAATGAAAAACCTAGGCATTGATTTTGAAGACATCAGACACATGCAGAATGAAAAATTTTTCAGAAATGATTTTTCTGGTGAGGTTGACTTCAGAGAA
+
AABCCFFFFFFFGGGGGGGGGGGHHHHHHHHHHHHHEEFGGHHHHHHHHHHHHHHHHHHHHHHHHHHHHGHHHHHHHHHHGHHHGHGGHGGHHHHHHHHHHHHHGHHGGHHHHHGGGHHHHHHHHHHHHHHHHHHHGHHHHHHHHHHGHHHHHHHHHHHHHHHGGHHHHHHHHHHHHHHHGHHHHHHHHHHHHHHHHHHHHHHHFHHHHHHHHHHGHHHHHHHHHHHHGHHHHHGGHHHHHHGGGGGGGGG
@M05620:46:000000000-D9D58:1:1101:18167:6160 1:N:0:100
GAAAGAATGCAGAAATTGGCAAGATAATACTGCACCGATGGGAAATGATACTATCCTGAAACATGAGCAAATTGACCAGCCTCAGGATGTGAACTCATTTGCTGGAGGTCCCAGGGCTCTTTCAAGATAGTAAAAACAGTGACTTGTACAGCATAATGAAAAACCTAGGCATTGATTTTGAAGACATCAGACACATGCAGAATGAAAAATTTTTCAGAAATGATTTTTCTGGTGAGGTTGACTTCAGAGAA
+
ABB3ABFFFFFFGFGGGGGGGGGHHFGGGHHHHHHHG2EEEGGCGHHGHHHHHHHHHHGHHHFGGHGGGGFFGFDGHHHHGHHFGH3FGHHGHHGGFGHHHHHHFAGGGHHHHHGGGHHHHHHHFHHHGFHGFHFHGHHHHGDHHHBFGHFHCHHHHHHEFGCDGHHHGHFHHHHHHHHHGHGGHHHHGFDGHHFGHHHHF0GGHGHGHGHHHHHHHGHHHHHHCHHHHHHHHHG.CCGGFGGGGFGFFGB
@M05620:46:000000000-D9D58:1:1101:23928:6161 1:N:0:100
GAATGAATGCAGAAATTGGCAAGATAATACTGCACCGATGGGAAATGATACTATCCTGAAACATGAGCAAATTGACCAGCCTCAGGATGTGAACTCATTTGCTGGAGGTCCCAGGGCTCTTTCAAGATAGTAAAAACAGTGACTTGTACAGCATAATGAAAAACCTAGGCATTGATTTTGAAGACATCAGACACATGCAGAATGAAAAATTTTTAAGAAATGATTTTTCTGGTTAGGTTGACTTCAGAGAA
+
AAAAAFFFFFFFFG1EG1AF11FFDG1FEHHGFGHFEAEEEHACGGHHHHHHGHHHHBFAFHFHG11A1ABFGG1GH1FEFFHHHHFFGGHHFHGHFGGGHH@GCB0/?GHHGH/>/FFHFGG2F21GB1BDFF>DE/<>1BFG2BBGGD2FCGHH2DFGGFFCGH1GFFFFHGHHFD1GADFHGFHHHFFCHH01>GFF10DF10=G.CGEDDEGFGHBGCCF0GFHGHH0:0:;G:0CCGCGF0;BFFB
@M05620:46:000000000-D9D58:1:1101:23944:6172 1:N:0:100
GAATGAATGCAGAAATTGGCAAGATAATACTGCACCGATGGGAAATGATACTATCCTGAAACATGAGCAAATTGACCAGCCTCAGGATGTGAACTCATTTGCTGGAGGTCCCAGGGCTCTTTCAAGATAGTAAAAACAGTGACTTGTACAGCATAATGAAAAACCTAGGCATTGATTTTGAAGACATCAGACACATGCAGAATGAAAAATTTTTAAGAAATGATTTTTCTGGTGAGGTTGACTTCAGAGAA
+
CBCCCFFFFFFFGGGGGGGGGGGHHHHHHHHHHHHHGGGGGHHHHHHHHHHHHHHHHHHHHHHHHHHHHHHHHHHHHHHHGHHHHHGHHHHHHHHHHHHHHHHHHHHGGHHHHHGGGHHHHHHHHHHHHHHHHHHHGHHHHHHHHHHHHHHHHHHHHHHHHHHGGHHHHHHHHHHHHHHHGHHHHHHHHHHHHHHHHHHHHHHHHHHGHHHHHHHHHHHHHHHHHHHHHHHHHHHHHHHHHGGGGGGGGGF
@M05620:46:000000000-D9D58:1:1101:15842:6173 1:N:0:100
GAATGAATGCAGAAATTGGCAAGATAATACTGCACCGATGGGAAATGATACTATCCTGAAACATGAGCAAATTGACCAGCCTCAGGATGTGAACTCATTTGCTGGAGGTCCCAGGGCTCTTTCAAGATAGTAAAAACAGTGACTTGTACAGCATAATGAAAAACCTAGGCATTGATTTTGAAGACATCAGACACATGCAGAATGAAAAATTTTTCAGAAATGATTTTTCTGGTGAGGTTGACTTCAGAGAA
+
ABBBBFFFFFFFGGGGGGGGGGFFHHHHHHHHHHHHGGGGGHGGHHHFHHHHHHHHHHGFHHHHHHGHHFGGHGGHHHHHGHHHGHGHHHHFHHHHFHHHHHHHHFHGGHHHEFGGGFHHHHG4FF3DFBBEBGGHGAFHBFH4GFHFBFFHFBBFH3FGHGHGGEFFFFFGHH1DGHHEFHFGF0FD1<FGFBBFHHHHECGGGHHFHHGHHHG0DFFHH00;GFHHHG0GGFF.GGG//0;CF000CFF
@M05620:46:000000000-D9D58:1:1101:7453:6176 1:N:0:100
GAATGAATGCAGAAATTGGCAAGATAATACTGCACCGATGGGAAATGATACTATCCTGAAACATGAGCAAATTGACCAGCCTCAGGATGTGAACTCATTTGCTGGAGGTCCCAGGGCTCTTTCAAGATAGTAAAAACAGTGACTTGTACAGCATAATGAAAAACCTAGGCATTGATTTTGAAGACATCAGACACATGCAGAATGAAAAATTTTTCAGAAATGATTTTTCTGGTGAGGTTGACTTCAGAGAA
+
CBCCCFFFFFFFGGGGGGGGGGGHHHHHHHHHHHHHGEGGGHFGHHHGHHHHHHHHHHHHHHHHHHGHHHHHHHHHHHHHGHHHGHFGHGGGHHHHHHHHHHHHHHHGGHHHGHGGGHHHHHHHHHHHHHHHHHHHGHHHHHHHHHHHHHHHHHHHHHHHHHHGGHHHHHHHHHHHHHHHGHHHHHHHHGGHHHHHHHHHHHHHHHHHHHHHHHHHHHHHHHHHHHHHHHGHHHGHHHHHHHGGGGGGGGF
@M05620:46:000000000-D9D58:1:1101:14562:6191 1:N:0:100
GAATGAATGCAGAAATTGGCAAGATAATACTGCACCGATGGGAAATGATACTATCCTGAAACATGAGCAAATTGACCAGCCTCAGGATGTGAACTCATTTGCTGGAGGTCCCAGGGCTCTTTCAAGATAGTAAAAACAGTGACTTGTACAGCATAATGAAAAACCTAGGCATTGATTTTGAAGACATCAGACACATGCAGAATGAAAAATTTTTCAGAAATGATTTTTCTGGTGAGGTTGACTTCAGAGAA
+
ABBCCFFFFFFFGGGGGGGGGGGHHHHHHHHHHHHHGEGGGHHHHHHHHHHHHHHHHHHHHHHHHHGHHHGHHHHHHHHHGHHHHHGHHGHHHHHHHHHHHHHHHHHGGHHHHHGGGHGHHHHHHHHGHGHHHHHHGEHHHHHHHHHHHGHHHHHHHHHHHGHGGHHHHHHHHHGHHHHHGHGHHHHHGHHHHHGHHHHHHHHGGGHHHGGHHHHHHHGHHFHHHHHHHHGHHHHC;GHHHHGGGGGGGGG
@M05620:46:000000000-D9D58:1:1101:12614:6204 1:N:0:100
GAATGAATGCAGAAATTGGCAAGATAATACTGCACCGATGGGAAATGATACTATCCTGAAACATGAGCAAATTGACCAGCCTCAGGATGTGAACTCATTTGCTGGAGGTCCCAGGGCTCTTTCAAGATAGTAAAAACAGTGACTTGTACAGCATAATGAAAAACCTAGGCATTGATTTTGAAGACATCAGACACATGCAGAATGAAAAATTTTTCAGAAATGATTTTTCTGGTGAGGTTGACTTCAGAGAA
+
ABBBAFFFFFFFFGGGGGGGGGFFHHHHHHHHHFHHG2EEDE2CFGHHGHHHHHHHHHHHHHFFEAGGDBCGHGFFFFFGGFH3BG@FFBFB5GGHHHHHHHGGFHHE?FGFFGGGGHFFHHHGHHFHHFGGHGHHGEG?FFGGGHFDGFGHHHHFHHHFHEHFGHHHHHHHHFHGHHHHFHHHHHHFHHHFFHHHHHHHGHGGB<GFCHFHEGHHGFFGFHHHFHFHHFHFGHFCCCCGHHGGGGGGGFB
@M05620:46:000000000-D9D58:1:1101:21689:6234 1:N:0:100
GAATGAATGCAGAAATTGGCAAGATAATACTGCACCGATGGGAAATGATACTATCCTGAAACATGAGCAAATTGACCAGCCTCAGGATGTGAACTCATTTGCTGGAGGTCCCAGGGCTCTTTCAAGATAGTAAAAACAGTGACTTGTACAGCATAATGAAAAACCTAGGCATTGATTTTGAAGACATCAGACACATGCAGAATGAAAAATTTTTCAGAAATGATTTTTCTGGTGAGGTTGACTTCAGAGAA
+
BBBBBFFFFFFFGGGGGGGGGFGHHHHHHHHHHHHHEEGGGHHHHHHHHHHHHHHHHHHHHHHHHHHHHGHHHHHHHHHHGHHHHHHHHHHHHHHHHHHHHHHHGFHGGBGGFGFGFGHHHHHHHHHHHHHHGHGHGFHHHHHHHHHGGHHEHHHGHGHHHHHDDFHHGHHHHHHHHHHHGHHGHHHHHHHHHHGFHHHHHGHHGFDHGHHHHHHHHBDCGFHFHHHHHHHHHHGGFHHHGHGGGFFFGGB
@M05620:46:000000000-D9D58:1:1101:22767:6261 1:N:0:100
GAATGAATGCAGAAATTGGCAAGATAATACTGCACCGATGGGAAATGATACTATCCTGAAACATGAGCAAATTGACCAGCCTCAGGATGTGAACTCATTTGCTGGAGGTCCCAGGGCTCTTTCAAGATAGTAAAAACAGTGACTTGTACAGCATAATGAAAAACCTAGGCATTGATTTTGAAGACATCAGACACATGCAGAATGAAAAATTTTTCAGAAATGATTTTTCTGGTGAGGTTGACTTCAGAGAA
+
BBBBBFFFFFFFGGGGGGGGGGGGHHHHHHHHHHHHGEGGGHFHHHHHHHHHHHHHHHHHHHGHHGGHHHHHHHHHHHHHGHHHGHFGGFGGHHHHHHHHHHHHHHHGGHHHHHGGGHHHHHHHHHHHHHHHHHHHGHHHHHHHHHHHHHHHHHHHHHHHGHHGGHHHHHHHHHHHHHHHGHHHHHHHHGHHHHHHHHHHHHHHHHGHHHHHHHHHHHHHGHHHHHHHHHHHHHHHGHHHHHGGGGGGGGG
@M05620:46:000000000-D9D58:1:1101:24265:6335 1:N:0:100
GAATGAATGCAGAAATTGGCAAGATAATACTGCACCGATGGGAAATGATACTATCCTGAAACATGAGCAAATTGACCAGCCTCAGGATGTGAACTCATTTGCTGGAGGTCCCAGGGCTCTTTCAAGATAGTAAAAACAGTGACTTGTACAGCATAATGAAAAACCTAGGCATTGATTTTGAAGACATCAGACACATGCAGAATGAAAAATTTTTCAGAAATGATTTTTCTGGTGAGGTTGACTTCAGAGAA
+
BBCCBFFFFFFFGGGGGGGGGGGHHHHHHHHHHHHHGGGGGHHHGHHHHHHHHHHHHHHHHHHHHHHHHHHHHHHHHHGGGHHHGGGHHFGHHHHHHHHHHHHHHHHGGHHHHHGGGHHHHHHHHGGHHHHHHHHHGGHHGHHHHHHHHHHHHHHHHHHHHHHGGHHHHHHHHHHHHHHHGHHHHHHHHHHHHHHHHHHHEHHHHHHHHHHHGHHHHHGHHHGHHHGHHHHHHHHHHHHHHHGGGGGGGGG
@M05620:46:000000000-D9D58:1:1101:6440:6337 1:N:0:100
GAATGAATGCAGAAATTGGCAAGATAATACTGCACCGATGGGAAATGATACTATCCTGAAACATGAGCAAATTGACCAGCCTCAGGATGTGAACTCATTTGCTGGAGGTCCCAGGGCTCTTTCAAGATAGTAAAAACAGTGACTTGTACAGCATAATGAAAAACCTAGGCATTGATTTTGAAGACATCAGACACATGCAGAATGAAAAATTTTTCAGAAATGATTTTTCTGGTGAGGTTGACTTCAGAGAA
+
CCCCCFFFFFFFFGGGGGGGGGGHHHHHHHHHHHHHGEGGGHHHHHHHHHHHHHHHHHHHHHHHHHHHHHHHHHHHHHHHGHHHHHFHHGHHHHHHHHHHHHHHHHHGGHHHGGFGGHHHHHFGBHHHHHHHGHHHGHHGHFHHHHHHHHHHHGHGHHFFHHHGGHHHHHGFHHFHHHHHEHHHHHHHGHHHHHHFHFHHHFGG<DHHHHHHHHGGHHFHHHFHHHHHHHGGGHFHHHHHEHGGFFFGGGB
@M05620:46:000000000-D9D58:1:1101:12691:6356 1:N:0:100
GAATGAATGCAGAAATTGGCAAGATAATACTGCACCGATGGGAAATGATACTATCCTGAAACATGAGCAAATTGACCAGCCTCAGGATGTGAACTCATTTGCTGGAGGTCCCAGGGCTCTTTCAAGATAGTAAAAACAGTGACTTGTACAGCATAATGAAAAACCTAGGCATTGATTTTGAAGACATCAGACACATGCAGAATGAAAAATTTTTCAGAAATGATTTTTCTGGTGAGGTTGACTTCAGAGAA
+
BABBBFFBFFFFGGGGGGGGGGGGHHGHHHHHHHHHFEFGGHEGHHHEGGHHHHGHHGFFGHHGGHGHHFBGHGBFHHGHGHHHHHFFGBFGHHHHHHHHHFFGFGHEGHHGHHEGGHHHHHHHHHGHFFG4FBEGEEGHFHHFHHFHHEHHHFHHHGHGHHHDGHHHGHHHHHFHHHHGAHHHHHHHHGFGHHHHHHFH1GHG>D0GGGHHHHHHGFD<DFFHHHGFFHHGGHH;CCFHGHGGG009CFF
@M05620:46:000000000-D9D58:1:1101:6492:6389 1:N:0:100
GAATGAATGCAGAAATTGGCAAGATAATACTGCACCGATGGGAAATGATACTATCCTGAAACATGAGCAAATTGACCAGCCTCAGGATGTGAACTCATTTGCTGGAGGTCCCAGGGCTCTTTCAAGATAGTAAAAACAGTGACTTGTACAGCATAATGAAAAACCTAGGCATTGATTTTGAAGACATCAGACACATGCAGAATGGAAAATTTTTCAGAAATGATTTTTCTGGTGAGGTTGACTTCAGAGAA
+
AABBAFBDFFFFGGFGGGGFGEA4GHHHHHHGFHHGEAEFEHBFEGHDGFFGGHGEGDHFHHHHGABGGBAFGHDHHFFGGHF3FGBFGBGD@FGHFGHHHHHHBFG?FF@C3FFFCACCDH44E?FFB?BF?GH3EFGHGHBGFHG12BFGFDGGFHGFGFGGDGGHHFGGFHGHHHHH/11FBFGHFH110G0FDFGFBFFF/CDDBFHHHHGFF0=<DDC;GHHF/CFHFG0..:GC/0CBB0BFB//
@M05620:46:000000000-D9D58:1:1101:10038:6410 1:N:0:100
GAATGAATGCAGAAATTGGCAAGATAATACTGCACCGATGGGAAATGATACTATCCTGAAACATGAGCAAATTGACCAGCCTCAGGATGTGAACTCATTTGCTGGAGGTCCCAGGGCTCTTTCAAGATAGTAAAAACAGTGACTTGTACAGCATAATGAAAAACCTAGGCATTGATTTTGAAGACATCAGACACATGCAGAATGAAAAATTTTTCAGAAATGATTTTTCTGGTGAGGTTGACTTCAGAGAA
+
BBBBBFFFFFFFGGGGGGGGGGGHHHHHHHHHHHHHEEFGGHHFHHHGHHHHHHHHHHHHHHHHHHHFHHHHHHHHHHHHGHHHGHFGGGGGFHHHBHHHHHGHGHHGGHHHHHGGGHHHHHHHHHHHHHHHHHHGGHHHHHHHHHGHHHHGHHGHHHHHHHHGGHHHHHHHHHHHHHHHGHGHHHHHHHHHHHHHGHHHFHHHFDGHGGFHHHHGHEHHHHHHHHHHHHHHHHHCGHHHHHGGGGGGGGF
@M05620:46:000000000-D9D58:1:1101:18358:6424 1:N:0:100
GAATGAATGCAGAAATTGGCAAGATAATACTGCACCGATGGGAAATGATACTATCCTGAAACATGAGCAAATTGACCAGCCTCAGGATGTGAACTCATTTGCTGGAGGTCCCAGGGCTCTTTCAAGATAGTAAAAACAGTGACTTGTACAGCATAATGAAAAACCTAGGCATTGATTTTGAAGACATCAGACACATGCAGAATGAAAAATTTTTCAGAAATGATTTTTCTGGTGAGGTTGACTTCAGAGAA
+
CCCCCFFFFFFFGGGGGGGGGGGHHHHHHHHHHHHHGFGGGHGHHHHGHHHHHHHHHHHHHHHHHHHHHHHHHHHHHHHHGHHHHHHHHHHHHHHHHHHHHHHHHHHGGHHH3B?EEFHHHHF44?GGHG??EHHHGHFEHE4??BG3?HFFC?GDDB3?GHHGGCCFFF2FFDDFGHHD/1<FCGFDFDGCHHHFGBD1GFFF1=GHHFFGHHG0GH0GHF00;CHHFHF0:C0G.::C/:BBBBBFFG/
@M05620:46:000000000-D9D58:1:1101:16597:6505 1:N:0:100
GAATGAATGCAGAAATTGGCAAGATAATACTGCACCGATGGGAAATGATACTATCCTGAAACATGAGCAAATTGACCAGCCTCAGGATGTGAACTCATTTGCTGGAGGTCCCAGGGCTCTTTCAAGATAGTAAAAACAGTGACTTGTACAGCATAATGAAAAACCTAGGCATTGATTTTGAAGACATCAGACACATGCAGAATGAAAAATTTTTCAGAAATGATTTTTCTGGTGAGGTTGACTTCAGAGAA
+
CCCCCFFFFFFFGGGGGGGGGGGHHHHHHHHHHHHHGEGGGHHHHHHFHHHHHHHHHHHEHHHHHHHHHHHHHHHHHHHHGHHHGHGGHGHHHHHHHHHHHHHHHHHGGHHHHHGGGHHHHHHHGHHHHHHHHHHHGHHHHHHHHHHHHHHHHGHHHGFHHHHGGHGHHHHHHGHHHHHHGHGHHHHHHHHHHHHHHHHGHHHGGHHFFGHHHHHHHFHHHHHHHHHHHHHHHHHGHHHHHHGGGGGGGFF
@M05620:46:000000000-D9D58:1:1101:16625:6511 1:N:0:100
GAATGAATGCAGAAATTGGCAAGATAATACTGCACCGATGGGAAATGATACTATCCTGAAACATGAGCAAATTGACCAGCCTCAGGATGTGAACTCATTTGCTGGAGGTCCCAGGGCTCTTTCAAGATAGTAAAAACAGTGACTTGTACAGCATAATGAAAAACCTAGGCATTGATTTTGAAGACATCAGACACATGCAGAATGAAAAATTTTTCAGAAATGATTTTTCTGGTGAGGTTGACTTCAGAGAA
+
CCCCCFFFFFFFGGGGGGGGGGGHHHHHHGHGHHHHGEGGGHFHGHHGHHHHHHHHHHHHHHHHHGHHHHHHHHHHHHHHGHHHGHHGGFFFGHHHHHHHHHHHHHHGGHHHHHGGGHHHHHHHHHHHHHHHHHHHGGHHHHHHHHHHHHHHHHHHHHHHHHHGGHHHHHHHHHHHHHHHGHHHHHHHHHHHHHHHHHHHHHHHGGGHHHHHHHHHHHHHHHHHHHHHHHHHHHHHHHHHHHGGGGGGGGG
@M05620:46:000000000-D9D58:1:1101:13887:6513 1:N:0:100
GAATGAATGCAGAAATTGGCAAGATAATACTGCACCGATGGGAAATGATACTATCCTGAAACATGAGCAAATTGACCAGCCTCAGGATGTGAACTCATTTGCTGGAGGTCCCAGGGCTCTTTCAAGATAGTAAAAACAGTGACTTGTACAGCATAATGAAAAACCTAGGCATTGATTTTGAAGACATCAGACACATGCAGAATGAAAAATTTTTCAGAAATGATTTTTCTGGTGAGGTTGACTTCAGAGAA
+
BBBBBFFFFFFFFGGFGGGGGFFGHHHHHHHHHHHHGCEEGHBFHHHHHHHGGHHHHFFFHHHGHFHHHGHGHHFHFHGEGHHGHHFFHFGF5GGHGFHGHHHHGGFFGHHHHHGGFHFHHHHHFHHHHHHHHHHHGFHHHHHHHHGHHHGHHHGDGHHFHGHGDHHHHHGHHHHHHHHHGHHGHHHHHHHHGHHHHHHHFHHGDD0GGHHHBGHHH<GFHFFHHHFHHHGHCGG;CGGHGHGGGGGFGBB
@M05620:46:000000000-D9D58:1:1101:15556:6528 1:N:0:100
GAATGAATGCAGAAATTGGCAAGATAATACTGCACCGATGGGAAATGATACTATCCTGAAACATGAGCAAATTGACCAGCCTCAGGATGTGAACTCATTTGCTGGAGGTCCCAGGGCTCTTTCAAGATAGTAAAAACAGTGACTTGTACAGCATAATGAAAAACCTAGGCATTGATTTTGAAGACATCAGACACATGCAGAATGAAAAATTTTTCAGAAATGATTTTTCTGGTGAGGTTGACTTCAGAGAA
+
BBBBBFFFFFFFGGGGGGGGFGGGHHHHHHHHHHHHGFGGGHHGHHHFHHHHHHHHH3DGHHHHHGGHHGBFHHHHHHHHGHHHHHHHHGGGFHHHEGHHHHHHHHHGGHHHFHGGGGGHHHGGHHGHHHHGGHHGGFFGFHHFHHHHH3GFHGFGHFHFHHHGGF2GHF2GHFGHHHHFFHHGH0F1FGFHHHHHHHEHB<GGFFFFHHHHHHGDGFHHHFFHHHHHHHFGHHGGHHHBGHGGGEGCBFF
@M05620:46:000000000-D9D58:1:1101:15537:6533 1:N:0:100
GAATGAATGCAGAAATTGGCAAGATAATACTGCACCGATGGGAAATGATACTATCCTGAAACATGAGCAAATTGACCAGCCTCAGGATGTGAACTCATTTGCTGGAGGTCCCAGGGCTCTTTCAAGATAGTAAAAACAGTGACTTGTACAGCATAATGAAAAACCTAGGCATTGATTTTGAAGACATCAGACACATGCAGAATGAAAAATTTTTCAGAAATGATTTTTCTGGTGAGGTTGACTTCAGAGAA
+
BBBBBFFFFFFFGGGGGGGGGGGGHHHHHHHHHHHHGAEGGHHHHHHHHHHHFHHHHHHHHHHHHHHHHHHHHHHHHHHHGHHHHHGHHHHHHHHHHHHHHHHHHGHGGHHHHHGGGHHHHHHHHHHHGHHHHHHHGHHHHHHHHHHHHHHHGHHHHHHFHHHGGHHHHHHHHHHHHHHHGHHHHHHHHHHHGHHHHHHHHHHGFGGHHHHHHHHHHHFHFHFHHHHHHHHHHHHCGGHHHHGGGGFGGGG
@M05620:46:000000000-D9D58:1:1101:18452:6541 1:N:0:100
GAATGAATGCAGAAATTGGCAAGATAATACTGCACCGATGGGAAATGATACTATCCTGAAACATGAGCAAATTGACCAGCCTCAGGATGTGAACTCATTTGCTGGAGGTCCCAGGGCTCTTTCAAGATAGTAAAAACAGTGACTTGTACAGCATAATGAAAAACCTAGGCATTGATTTTGAAGACATCAGACACATGCAGAATGAAAAATTTTTCAGAAATGATTTTTCTGGTGAGGTTGACTTCAGAGAA
+
CABCCFFFFFFFGGGGGGGGGGFHHGHHHHHHHGHHEEGGGHHHHHHHHHHHHHHHHHHHGHHHHHHGHHGHHHHHHHGHGHHHFHFFGGHHHHHHHHHHHHHHHHHGGHHHHHGGGHHHHHHHHHHHHHHHHHHHGHHHHHHHHHHHHHHHHHHHHHHHHHHGGHGHHHHHHHHHHHHHGHHHHHHFHHHHHHHHHHHHHHHHHHHHHHHHHHHHHFHHGHHHHHHHHHHHHHHHHHHHHGFGGGGGGGG
@M05620:46:000000000-D9D58:1:1101:23369:6548 1:N:0:100
GAATGAATGCAGAAATTGGCAAGATAATACTGCACCGATGGGAAATGATACTATCCTGAAACATGAGCAAATTGACCAGCCTCAGGATGTGAACTCATTTGCTGGAGGTCCCAGGGCTCTTTCAAGATAGTAAAAACAGTGACTTGTACAGCATAATGAAAAACCTAGGCATTGATTTTGAAGACATCAGACACATGCAGAATGAAAAATTTTTCAGAAATGATTTTTCTGGTGAGGTTGACTTCAGAGAA
+
BBBBBFFFFFBFGGGGGGGGGGGFHHHHAGHHHHHHGEGFEHFBHHHFHHHHDHHHHFGFFHFGFGHH3A3FGGGHHFGHGHHFHFCHHHHHFHHH3FHHHHHHHHHGGHHHHHGGGHGHHHHHDHHHHGHGHGHEEEBGHGGHHHHGHFHHFGHGHHFFHFCEGHFHHGGGHHGHHHHHFHHHHHGHHF1<<G0FFFEHHFHHHHHGHHHHHHHHBBGGHH0GHHHHHHHHHHFHHHGGC0FFB0000:/
@M05620:46:000000000-D9D58:1:1101:8626:6576 1:N:0:100
GAATGAATGCAGAAATTGGCAAGATAATACTGCACCGATGGGAAATGATACTATCCTGAAACATGAGCAAATTGACCAGCCTCAGGATGTGAACTCATTTGCTGGAGGTCCCAGGGCTCTTTCAAGATAGTAAAAACAGTGACTTGTACAGCATAATGAAAAACCTAGGCATTGATTTTGAAGACATCAGACACATGCAGAATGAAAAATTTTTCAGAAATGATTTTTCTGGTGAGGTTGACTTCAGAGAA
+
CCBCCFFFFFFFGGGGGGGGGGGHHHHHGHHHHHHHEEEFGGGHHHHHHHFHHHHGHHHHHHHHHHHGHHGHHHHHHHGHGHHHGGGGHGGHFHHHHHHHHHHGHHHGGHHHHHGGGHHHHHHHHHHHGHHHHGHHGGHHHHHHHHHHHHHHHHHHHHHHHHHGGHHHHHHHHHHHHHHHGHHHHHHHHGHHHHHHHGHHHHHGGGHHHHGHHHHFHGHHHHHHHHHHHHHHHHHCCGHHHHGGGGGGGGG
@M05620:46:000000000-D9D58:1:1101:21683:6584 1:N:0:100
GAATGAATGCAGAAATTGGCAAGATAATACTGCACCGATGGGAAATGATACTATCCTGAAACATGAGCAAATTGACCAGCCTCAGGATGTGAACTCATTTGCTGGAGGTCCCAGGGCTCTTTCAAGATAGTAAAAACAGTGACTTGTACAGCATAATGAAAAACCTAGGCATTGATTTTGAAGACATCAGACACATGCAGAATGAAAAATTTTTCAGAAATGATTTTTCTGGTGAGGTTGACTTCAGAGAA
+
BABCBFFFFFFFGGGGGGGGGGGHHHHHHHHHHHHHGEGGGHGHHHHGHHHHHHHHHHHHHHHHHHHHHHHHHHHHHHGHGHHHHHFHGBGGGHHHFHHHHHHHHGHGGHHHHHGGGHHHHHHHHHHHHHHHHHHHGHHHHHHHHHHHHHHGHHHHHHHHHHHGGHHHHHHHHHHHHHHHGHHHHHHHHHHHHHHHHHHHHHHHHHHHHHHHHHHHHHHHHHHHHHHHHHHHHHHHHHHGHHGGGGGGGFF
@M05620:46:000000000-D9D58:1:1101:16699:6597 1:N:0:100
GAATGAATGCAGAAATTGGCAAGATAATACTGCACCGATGGGAAATGATACTATCCTGAAACATGAGCAAATTGACCAGCCTCAGGATGTGAACTCATTTGCTGGAGGTCCCAGGGCTCTTTCAAGATAGTAAAAACAGTGACTTGTACAGCATAATGAAAAACCTAGGCATTGATTTTGAAGACATCAGACACATGCAGAATGAAAAATTTTTCAGAAATGATTTTTCTGGTGAGGTTGACTTCAGAGAA
+
CCCCCFFFFFFFGGGGGGGGGGGHHHHHHHHHHHHHGEGGGHHHHHHHHHHHHHHHHHHHHHHHHGHHHHHHHHHHHHHHGHHHHHHHHFHHGHHHHHHGHHHHHHHGGHHHHHGGGHHHHHHHHHHHHHHHHHHHGHHHHHHHHHHHHHHHHHHHHHHHHHHGGHHHHHHHHHHHHHHHGHHHHHHHHHHHHHHHHHHHHHHHHHHHHHHHHHHHHHHHHHHHHHHHHHHHHHHHHHHHHGGGGGGGGGG
@M05620:46:000000000-D9D58:1:1101:12972:6610 1:N:0:100
GAATGAATGCAGAAATTGGCAAGATAATACTGCACCGATGGGAAATGATACTATCCTGAAACATGAGCAAATTGACCAGCCTCAGGATGTGAACTCATTTGCTGGAGGTCCCAGGGCTCTTTCAAGATAGTAAAAACAGTGACTTGTACAGCATAATGAAAAACCTAGGCATTGATTTTGAAGACATCAGACACATGCAGAATGAAAAATTTTTCAGAAATGATTTTTCTGGTGAGGTTGACTTCAGAGAG
+
CACCCFFFFFFFGGGGGGGGGGGHHHHHHHHHHGHHEEFGGHHHHHHFHHHHHHHHHHHHHHHHHHHHHHHHHHGHHHGHGHHGHHFGGGHHHHHHGHHHHHHFFGHEFHHHHHGGGHHHHHHHHHHHHHHGHHHHGHHHHHHHHHHHHHHHHHHHHHHHHHHGGHHHHHHHHHHHHHHHGHHHHHHHHHHGHHHHHHGHHHHGFGHHHHHHHHHHHGHHHHHHHHHHHHGHGHHGGCHHHHGGGGGGGGG
@M05620:46:000000000-D9D58:1:1101:17558:6658 1:N:0:100
GAATGAATGCAGAAATTGGCAAGATAATACTGCACCGATGGGAAATGATACTATCCTGAAACATGAGCAAATTGACCAGCCTCAGGATGTGAACTCATTTGCTGGAGGTCCCAGGGCTCTTTCAAGATAGTAAAAACAGTGACTTGTACAGCATAATGAAAAACCTAGGCATTGATTTTGAAGACATCAGACACATGCAGAATGAAAAATTTTTCAGAAATGATTTTTCTGGTGAGGTTGACTTCAGAGAA
+
CCCCCFFFFFFFGGGGGGGGGGGGHHHHGHHHHHHHGEGGGHGGHHHHHHHHFHHHHGGHHHHHFHHHHGHHHHHHHHHHGHHHGHHHHHHHHHHHHHHHHHHHHGHGGHHHHHGGGHHHHHHHHHHHHHHHHHHHGHHHHHHHHHHHHHHHHHGHHHHHHGHGGHHHHHHHGHGHHHHHGHGHHHHHGHHHHHHHHHHHGHHHHHHGHHHHHHHHHGGHHHHHHHHHGHHHHHEHHHHHHHGGGGGGGGG
@M05620:46:000000000-D9D58:1:1101:19963:6666 1:N:0:100
GAATGAATGCAGAAATTGGCAAGATAATACTGCACCGATGGGAAATGATACTATCCTTAAACATGAGCAAATTGACCAGCCTCAGGATGTGAACTCATTTGCTGGAGGTCCCAGGGCTCTTTCAAGATAGTAAAAACAGTGACTTGTACAGCATAATGAAAAACCTAGGCATTGATTTTGAAGACATCAGACTCATGCAGAATGAAAAATTTTTCAGAAATGATTTTTCTGGTGAGGTTGACTTCAGAGAA
+
AAAAA11FBF1@1FGGFGBB1FABF1AFBFDGH1B0A0AE?GH1/FFHHHGFHHHFH22B1DGH1BFAGHHHDG11AFFG/BGB@GGFGFD2EEF1B1BEF2BF1B0E>FGH11F//0GEFGFGHB1F11BBGDGF//BFB1>>21B122BFGHFGDHHHFHGC/@1@0011@1?<??1FE111F0DGFD1<11<1F<FG1<<FFH0G.C/=0=/DG0DCDF0DH0;C/:;0CC:CHHHB/0GBFBBB0/C
@M05620:46:000000000-D9D58:1:1101:11783:6715 1:N:0:100
GAATGAATGCAGAAATTGGCAAGATAATACTGCACCGATGGGAAATGATACTATCCTGAAACATGAGCAAATTGACCAGCCTCAGGATGTGAACTCATTTGCTGGAGGTCCCAGGGCTCTTTCAAGATAGTAAAAACAGTGACTTGTACAGCATAATGAAAAACCTAGGCATTGATTTTGAAGACATCAGACACATGCAGAATGAAAAATTTTTCAGAAATGATTTTTCTGGTGAGGTTGACTTCAGAGAA
+
BABBBFFFFFFFGGGGGGGGGGGHHHHHHHHHHHHHGEFGGHFHGHHHHHHHHHHHHHHHHHHHHHHHHHHHHHHHHHHHGHHHHHGHHGHHHHHHHHHHHHHHHHHGGHFH33?E?EHH3GD44?FEH3B44FHHEHCBF?BD43B??G3?2?F3?F33FGHC?<22@222@21<?FG1/11F?FFB1<FFHHHCG1>1=<<F10=GHFGHHH/00D0/=D0::CHHCG:0:;0=./://0;;000;CF/
@M05620:46:000000000-D9D58:1:1101:22209:6747 1:N:0:100
GAATGAATGCAGAAATTGGCAAGATAATACTGCACCGATGGGAAATGATACTATCCTGAAACATGAGCAAATTGACCAGCCTCAGGATGTGAACTCATTTGCTGGAGGTCCCAGGGCTCTTTCAAGATAGTAAAAACAGTGACTTGTACAGCATAATGAAAAACCTAGGCATTGATTTTGAAGACATCAGACACATGCAGAATGAAAAATTTTTCAGAAATGATTTTTCTGGTGAGGTTGACTTCAGAGAA
+
BBCCCFFFFFFFGGGGGGGGGGGHHHHHHHHHHHHHFEGGGHGGHHHHHHHHHHHHHHHHHHHHHHGHHHHHHGHHHHHHGHHHHHHHHGHHHHHHHHHHHHHGGGHGGHHHHHGGGHHHHHHGHGHHHHHHHGHHGHHHHHHHHGHHHGHHHHHHHHFHHHGGGHHHHHHHHHHHHHHHGHHHHHHHHHHHHHHHHHHHHHHGGHHHHHHHHHHHHHHGHHGGHHHHGHHHHHHHHFHGHHGGGGGGGGF
@M05620:46:000000000-D9D58:1:1101:18984:6749 1:N:0:100
GAATGAATGCAGAAATTGGCAAGATAATACTGCACCGATGGGAAATGATACTATCCTGAAACATGAGCAAATTGACCAGCCTCAGGATGTGAACTCATTTGCTGGAGGTCCCAGGGCTCTTTCAAGATAGTAAAAACAGTGACTTGTACAGCATAATGAAAAACCTAGGCATTGATTTTGAAGACATCAGACACATGCAGAATGAAAAATTTTTCAGAAATGATTTTTCTGGTGAGGTTGACTTCAGAGAA
+
CCCCCFFFFFFFGGGGGGGGGGGHHHHHHHHHHHHHGGGGGHHHHHHHHHHHHHHHHHHHHHHHHHHHHHHHHHHHHHHHGHHHHHHHHGHHHHHHHHHHHHHHHHHGGHHHGFGGGGHHGHHHHHHHHHFHHHHHGHGHHGFHHHHHHFHHHHHHHHFHHHHGGHHHHHHHHEHHHHHGEHHHHHHHHHHHHHGGHGHHHHHGGHHHHGHHHHFHHHHFFHHHHHHHEHHHGFHHHCGFFGEGEFGGGGG
@M05620:46:000000000-D9D58:1:1101:16374:6754 1:N:0:100
GAATGAATGCAGAAATTGGCAAGATAATACTGCACCGATGGGAAATGATACTATCCTGAAACATGAGCAAATTGACCAGCCTCAGGATGTGAACTCATTTGCTGGAGGTCCCAGGGCTCTTTCAAGATAGTAAAAACAGTGACTTGTACAGCATAATGAAAAACCTAGGCATTGATTTTGAAGACATCAGACACATGCAGAATGAAAAATTTTTCAGAAATGATTTTTCTGGTGAGGTTGACTTCAGAGAA
+
CCCCCFFFFFFFGGGGGGGGGGGHHHHHGHHHHHHHGGGGGHHHHHHHHHHHHHHHHHHHHHHHHGHHHHHHHHHHHHHHGHHHGHHHHGHHHHHHHHHHHHHHHHHGGHHHHHGGGHHHHHHHHHHHHHHHHHHHGHHHHHHHHHHHHHHHHHGHHHHHHHHGGHHHHHHHHHHHHHHHGHHHHHHHHHHHHHHHHHHHHHHGHHHHHHHHHHHHHHHHHHHHHHHHHHHHHHHHHHHHHHGGGGGGGGG
@M05620:46:000000000-D9D58:1:1101:17771:6755 1:N:0:100
GAATGAATGCAGAAATTGGCAAGATAATACTGCACCGATGGGAAATGATACTATCCTGAAACATGAGCAAATTGACCAGCCTCAGGATGTGAACTCATTTGCTGGAGGTCCCAGGGCTCTTTCAAGATAGTAAAAACAGTGACTTGTACAGCATAATGAAAAACCTAGGCATTGATTTTGAAGACATCAGACACATGCAGAATGAAAAATTTTTCAGAAATGATTTTTCTGGTGAGGTTGACTTCAGAGAA
+
ABBBBFFFFFFFGGFGGGGGGFFGHHHHHHHHHHHHEAEGGHFGEHHFHHHHHHHHHHHHHHHHHGHHHHHHHHHHHHGHGHHHHHHHHFGGHHHHGHHHHHHHHGHGGHHHHHGGGHHHHHHHHHHHGHGFHHGHGHHHHHHHHHHHHHHHHHHGHHFHHHHGGHHHHHFHHHGHHHHHGHHHHHHHGHHHGHHHHHHHHHHHGHHHHHHHHHHHHHHHHHGHHHHHHHGHHHGHHHHHHHGGGGGGGGG
@M05620:46:000000000-D9D58:1:1101:5941:6761 1:N:0:100
GAATGAATGCAGAAATTGGCAAGATAATACTGCACCGATGGGAAATGATACTATCCTGAAACATGAGCAAATTGACCAGCCTCAGGATGTGAACTCATTTGCTGGAGGTCCCAGGGCTCTTTCAAGATAGTAAAAACAGTGACTTGTACAGCATAATGAAAAACCTAGGCATTGATTTTGAAGACATCAGACACATGCAGAATGAAAAATTTTTCAGAAATGATTTTTCTGGTGAGGTTGACTTCAGAGAA
+
A?AABFFFFFFFFGGGGGGGGGFHHGHHHHHHHGHHEEEGGHFGHHGDGGHHGHHHHHGHHHHHHGFGFFHGHHFHGHGGEHHHGHGHHGHHHHHHGHHHHHHHHFHGGHHHHGGGGHHHHHHHHFGHHHHHHGHHGHHDGGHHHFHGHHFHHHGHHHHDGHHGDHFDHHHHHFDHHHHHEHHHHGHHHHFGHGBFHHGHHHGFFDFHHHGHHHHHHDGCGGFHHGHHHHHFHHBHHCHHHFGGGGGGB;:
@M05620:46:000000000-D9D58:1:1101:19342:6772 1:N:0:100
GAATGAATGCAGAAATTGGCAAGATAATACTGCACCGATGGGAAATGATACTATCCTGAAACATGAGCAAATTGACCAGCCTCAGGATGTGAACTCATTTGCTGGAGGTCCCAGGGCTCTTTCAAGATAGTAAAAACAGTGACTTGTACAGCATAATGAAAAACCTAGGCATTGATTTTGAAGACATCAGACACATGCAGAATGAAAAATTTTTCAGAAATGATTTTTCTGGTGAGGTTGACTTCAGAGAA
+
CCCCDFFFFFFFGGGGGGGGGGGHHHHHHHHHHHHHGEFGGHHHHHHHHHHHHHHHHHHHHHHHHHHHHHHHHHHHHHHHGHHHHHHHHHHHHHHHHHHHHHHHHHHGGHHHHHGGGHHHHHHHHHHHHHHHHHHHGHHHHHGHHHHHHHHHHHHHHHHHHHHGGHHHHHHGHHHHHHHHGHHHHHHHHHHHHHHHHHHHHHHHHHHHHHHHHHHHHHHHHHGHHHHHGHHHHHHHHHHHHHGGHHHGGGF
@M05620:46:000000000-D9D58:1:1101:5959:6774 1:N:0:100
GAATGAATGCAGAAATTGGCAAGATAATACTGCACCGATGGGAAATGATACTATCCTGAAACATGAGCAAATTGACCAGCCTCAGGATGTGAACTCATTTGCTGGAGGTCCCAGGGCTCTTTCAAGATAGTAAAAACAGTGACTTGTACAGCATAATGAAAAACCTAGGCATTGATTTTGAAGACATCAGACACATGCAGAATGAAAAATTTTTCAGAAATGATTTTTCTGGTGAGGTTGACTTCAGAGAA
+
DDDDDFFFFFFFGGGGGGGGGGGHHHHHHHHHHHHHGEGGGHHHHHHHHHHHHHHHHHHHHHHHHHHHHHHHHHHHHHHHGHHHHHHHHGHHHHHHHHHHHHHHHHHGGHGHDG1E10GHHHHHGHH3FFE?BGHHGHFGHFEDGFHDGHHHBGHFFFB3GHHG?FGHFCCGFDGDDHHD=FDHHHHHFHHHHHHHFF<FGCBG<0GHHFGHHHHGHHFHFHB0;GHHHHH00;CGHCCCF0FGGFBFGG0
@M05620:46:000000000-D9D58:1:1101:22652:6777 1:N:0:100
GAATGAATGCAGAAATTGGCAAGATAATACTGCACCGATGGGAAATGATACTATCCTGAAACATGAGCAAATTGACCAGCCTCAGGATGTGAACTCATTTGCTGGAGGTCCCAGGGCTCTTTCAAGATAGTAAAAACAGTGACTTGTACAGCATAATGAAAAACCTAGGCATTGATTTTGAAGACATCAGACACATGCAGAATGAAAAATTTTTCAGAAATGATTTTTCTGGTGAGGTTGACTTCAGAGAA
+
BBABBFFFFFFFGGGGGGGGGGGHHHHHHHHHHHHHGEGGGHGFHHHHHHHHHHHHHHHHFHHHHHGHHHHHHHGHHHHHGHHHHHHHHHHHHHHHHHHHHHHHHGHGGHHHHHGGGHHGHHGHHHGHFGFGFHHHGHHHGGHHHHHHHGHHHHFHHHHHHHHGGGGGHGHHHHHHHHHHGHHHHHHFHHHGHHHGHHHHHHHHHHHHHHHHHHHHHHHHHGGGGHHHHHGHHHHHHHHHGHGGGGGGGFG
@M05620:46:000000000-D9D58:1:1101:12232:6805 1:N:0:100
GAATGAATGCAGAAATTGGCAAGATAATACTGCACCGATGGGAAATGATACTATCCTGAAACATGAGCAAATTGACCAGCCTCAGGATGTGAACTCATTTGCTGGAGGTCCCAGGGCTCTTTCAAGATAGTAAAAACAGTGACTTGTACAGCATAATGAAAAACCTAGGCATTGATTTTGAAGACATCAGACACATGCAGAATGAAAAATTTTTCAGAAATGATTTTTCTGGTGAGGTTGACTTCAGAGAA
+
CCCCCFFFFFFFGGGGGGGGGGGHHHHHHHHHHHHHGEGGGHHHHHHHHHHHHHHHHHHHHHHHHHHHHHHHHHHHHHHHGHHHHHGHHHHHHHHHHHHHHHHHHHHGGHHHHHGGGHHHHHHHHHHHHHHHHHHHGHHHHHHHHHHHHHHHHHHHHHHHHHHGGHHHHHHHHHHHHHHHGHHHHHHHHHHHHHHHHHHHHHHHGGHHHHHHHHHHGHHHHHHHHHHHHHHHHHHCCGHHHHGGGGGGGGF
@M05620:46:000000000-D9D58:1:1101:7351:6829 1:N:0:100
GAATGAATGCAGAAATTGGCAAGATAATACTGCACCGATGGGAAATGATACTATCCTGAAACATGAGCAAATTGACCAGCCTCAGGATGTGAACTCATTTGCTGGAGGTCCCAGGGCTCTTTCAAGATAGTAAAAACAGTGACTTGTACAGCATAATGAAAAACCTAGGCATTGATTTTGAAGACATCAGACACATGCAGAATGAAAAATTTTTCAGAAATGATTTTTCTGGTGAGGTTGACTTCAGAGAA
+
BABBCFFFFFFFGGGGGGGGGGFGHHHHHHHHHHHHFEFGGHGGHHHHHHHHHHHHHHHHHHHHHHHHHHHHHHHHHHHHGHHHHHGGGGHHHHHHHHHHHHHHHHHGGHGHHGFGGHGHHHHHDGHHHGHFFHHHGHHHHBGBFHHHHHHGFGHFHGDFHHHGDHGHGHFHHHFHHHHGEGHHHFGFFGHFHHHGGBFGHHHG1DGHHHHHHHFFHGFHHF0CGHHHFHHHHHFHGHHHFFGGGFFFGG;
@M05620:46:000000000-D9D58:1:1101:15186:6844 1:N:0:100
GAATGAATGCAGAAATTGGCAAGATAATACTGCACCGATGGGAAATGATACTATCCTGAAACATGAGCAAATTGACCAGCCTCAGGATGTGAACTCATTTGCTGGAGGTCCCAGGGCTCTTTCAAGATAGTAAAAACAGTGACTTGTACAGCATAATGAAAAACCTAGGCATTGATTTTGAAGACATCAGACACATGCAGAATGAAAAATTTTTCAGAAATGATTTTTCTGGTGAGGTTGACTTCAGAGAA
+
BBCCCFFFFFFFGGGGGGGGGGGHHHHHHHHGHHHHGEGGGHCGEHHHHHHHHHHHHHHHHHHHHHGHGHHHHHHHHHGHGHHHHHFHGFGGGHHHHHHHHHHHHHHEGHHHHHGGGHHHHHHHHHHHHHGHHHHHGHHHHHHHHHHHHHHHHHHHHHHHHHHGGHHHHHHHHHHHHHHHGHHHHHHHHHHHHHHHHHHHHHHGFGHHHHHHHHHHHHHHHHHHHHHHGHHHHHHCGHFHHHGGGGGGGGG
@M05620:46:000000000-D9D58:1:1101:9983:6853 1:N:0:100
GAATGAATGCAGAAATTGGCAAGATAATACTGCACCGATGGGAAATGATACTATCCTGAAACATGAGCAAATTGACCAGCCTCAGGATGTGAACTCATTTGCTGGAGGTCCCAGGGCTCTTTCAAGATAGTAAAAACAGTGACTTGTACAGCATAATGAAAAACCTAGGCATTGATTTTGAAGACATCAGACACATGCAGAATGAAAAATTTTTCAGAAATGATTTTTCTGGTGAGGTTGACTTCAGAGAA
+
B@ABBFFFFFFFGGGGGGGGGGGFHHHHHFGHHGHGE2EEFHGHHHHEHHHHHHHHHHHHHHGHFGFHGHHHHHGHFGGEGHFHGHGGGGHHHGHH3GHHHHHHBFHFGHHHHHGDGHHHHGHHFHHFHHGFHFHFGGFHHGFHHHGHHHHHHHHGHHHHHHHGGHHHHHHHHHHHHHHHGHHHHGHHHHHHHGHHHHHHHHHGF0FHHHHHGHHGHFGFGHFHHHHHHHHGHHH;;CHHHHGGGGGFGGF
@M05620:46:000000000-D9D58:1:1101:6777:6853 1:N:0:100
GAATGAATGCAGAAATTGGCAAGATAATACTGCACCGATGGGAAATGATACTATCCTGAAACATGAGCAAATTGACCAGCCTCAGGATGTGAACTCATTTGCTGGAGGTCCCAGGGCTCTTTCAAGATAGTAAAAACAGTGACTTGTACAGCATAATGAAAAACCTAGGCATTGATTTTGAAGACATCAGACACATGCAGAATGAAAAATTTTTCAGAAATGATTTTTCTGGTGAGGTTGACTTCAGAGAA
+
CCCCCFFFFFFFGGGGGGGGGGGHHHHHHHHHHHHHEEEGGHGHHHHHHHHHHHHHHHHHHHHHHHHHHHHHHHHHHHHHGHHHGHFGHGGHHHHHHHHHHHHH3B1B?2@EEC?1>FHB?44?GG3EHG?FEH4?/GGH3FGDDEBFG3FCF3GGFHHGH?G/CCGGFCHHHD1?DGFHFHFHFFHHHHHGFHHFGBFGHHBGH00<<C<<0=CGDDG0GF0GGHB0:::GCC:G.:C:CC0;0CBBBB9
@M05620:46:000000000-D9D58:1:1101:15173:6857 1:N:0:100
GAATGAATGCAGAAATTGGCAAGATAATACTGCACCGATGGGAAATGATACTATCCTGAAACATGAGCAAATTGACCAGCCTCAGGATGTGAACTCATTTGCTGGAGGTCCCAGGGCTCTTTCAAGATAGTAAAAACAGTGACTTGTACAGCATAATGAAAAACCTAGGCATTGATTTTGAAGACATCAGACACATGCAGAATGAAAAATTTTTCAGAAATGATTTTTCTGGTGAGGTTGACTTCAGAGAA
+
CCCDDFFFFFFFGGGGGGGGGGGHHHHHHHHHHHHHGEGGGHGHHHHHHHHHHHHHHHHHHHHHHHHHHHHHHHHHHHHHGHHHHHGHHHHHHHHHHHHHHHHHHHHGGHHH3B111?FF3FBH?EGFFDDFH4B3ECBGHDGDFHDG3GF22DGHHFFF3G=?E==>GH2GHB=FFGHDG1FHFHGGDD1FFGFFFBGHHHGF1000.<<0=DC0HG00DD00C0:GFHHHHB;CCHHCFFG0FGGFF/0
@M05620:46:000000000-D9D58:1:1101:5883:6907 1:N:0:100
GAATGAATGCAGAAATTGGCAAGATAATACTGCACCGATGGGAAATGATACTATCCTGAAACATGAGCAAATTGACCAGCCTCAGGATGTGAACTCATTTGCTGGAGGTCACAGGGCTCTTTCCAGGTAGTAAAAACCGTGAACTGTACCGCCTAATGAAAAACCTAGGCCTTGATTTTGAAGGCCTCCGACCCCTGCCGAATGGAAAATTTTTCAGAAATGATTTTTCTGGTGCGGTTGACCTCAGAGGA
+
BBBBBFFFFFFFGGGGGGGGGGGHHHHHHHHHHHHHEAEFGHHHHHHHHHHHHHHHHFHHHHHHGGGHHFHGHHHHHHHHGHHHHHEGHHHHHHHHHHHHHHHHHHHGGH3F33FFEC/3BG43B43B4?B?FGHH///<?//2B?B?33/////@2>2@GHG/C011F011?<<1@GHD.>11..<0..----.....-:;.//;GHHFGGGG/0;0;F0009;FGG/00;990-;.A-///;////:.;
@M05620:46:000000000-D9D58:1:1101:13956:6913 1:N:0:100
GAATGAATGCAGAAATTGGCAAGATAATACTGCACCGATGGGAAATGATACTATCCTGAAACATGAGCAAATTGACCAGCCTCAGGATGTGAACTCATTTGCTGGAGGTCCCAGGGCTCTTTCAAGATAGTAAAAACAGTGACTTGTACAGCATAATGAAAAACCTAGGCATTGATTTTGAAGACATCAGACACATGCAGAATGAAAAATTTTTCAGAAATGATTTTTCTGGTGAGGTTGACTTCAGAGAA
+
BBCCCFFFFFFFGGGGGGGGGGGHHHHHHHHHHHHHFEGGGHHHHHGGGGHGGHHHHHHHHHHHHHHHHHHGHHHHHHHHGHHHGHFGHGHHHHHHHFHHHHHHHHHGGHHHHHGGGHHHHHHHHHHHHHGHHHHHGHHHHHHHHHHHHHHHHHGHHHHHHHHGGHHHHHHGGHHHHHHHGHHHFHHHHHHHHGHHHHHHGHHGGGHHHGHHHHHHHHHHHGHHHHHHHHHHHHHCGGGHHHGGGGGFGGF
@M05620:46:000000000-D9D58:1:1101:5138:6920 1:N:0:100
GAATGAATGCAGAAATTGGCAAGATAATACTGCACCGATGGGAAATGATACTATCCTGAAACATGAGCAAATTGACCAGCCTCAGGATGTGAACTCATTTGCTGGAGGTCCCAGGGCTCTTTCAAGATAGTAAAAACAGTGACTTGTACAGCATAATGAAAAACCTAGGCATTGATTTTGAAGACATCAGACACATGCAGAATGAAAAATTTTTCAGAAATGATTTTTCTGGTGAGGTTGACTTCAGAGAA
+
CCCCCFFFFFFFGGGGGGGGGGFHHHHHHHHHHHHHFEGGGHHHHHHHHHHHHHHHHHHHHHHHHHHHHHHHHHGHHHHHGHHHGHFGHHHHHHHHHHHHHHHHHHHGGHHHHGFGGHHHFHFFFFHHHHHHFHHHGHHGHHFHHHHHHHFCGGHHGHFHHHHDEHHHGHHGHHFHHHHGFGHHHHGHFFHHHHHFHFHHHHHG<GHHHFHHHHHFGHHHHHC0GHHHFHGGGHFHGHHHGHGFFFFBFGB
@M05620:46:000000000-D9D58:1:1101:6207:6920 1:N:0:100
GAATGAATGCAGAAATTGGCAAGATAATACTGCACCGATGGGAAATGATACTATCCTGAAACATGAGCAAATTGACCAGCCTTAGGATGTGAACTCATTTGCTGGAGGTCCCAGGGCTCTTTCAAGATAGTAAAAACAGTGACTTGTACAGCATAATGAAAAACCTAGGCATTGATTTTGAAGACATCAGACACATGCAGAATGAAAAATTTTTCAGAAATGATTTTTCTGGTGAGGTTGACTTCAGAGAA
+
A>AAAFFFFFFFFGGGGGGGG1BBGHHH3GFHHHHHE0FEGGFGHHHGHHGHHHHHHHHHHHFHHDGHFGHHHHFGHHFGGG1EBGBFGGHFGHGHGGHHHGHHHHHGGHHHBFGGEFFFHHHHHHHHHHGHHHGHGHHHHHHHHHHHHHHGHHHHHHGDFHHGGGGHGHGHHHHHHGHHGHHHHHHGHHFHGHHHHHHHHHGF<GFHGHGHFHGHHDFHHHHHHHFHHFHBCGCGHHHHGBHHGGGFFGF
@M05620:46:000000000-D9D58:1:1101:6204:6938 1:N:0:100
GAATGAATGCAGAAATTGGCAAGATAATACTGCACCGATGGGAAATGATACTATCCTGAAACATGAGCAAATTGACCAGCCTCAGGATGTGAACTCATTTGCTGGAGGTCCCAGGGCTCTTTCAAGATAGTAAAAACAGTGACTTGTACAGCATAATGAAAAACCTAGGCATTGATTTTGAAGACATCAGACACATGCAGAATGAAAAATTTTTCAGAAATGATTTTTCTGGTGAGGTTGACTTCAGAGAA
+
BCCCBFFFFFFFGGGGGGGGGGGHHHHHGHHHHHHHGEGGGHFHHHHHHGHHGHHHHGHHHHHHHGGHHHHHHHHHHGHHGHGHHHGHHHHHHHHHHGHHHHHHHHGGGHHHGHGGGHHHHHHHGHHHHHHHHHHHGHHHHHGHHHHHHHHHHGHHHHHHHHHGGGHHHHHGHHGHHHHHGHHHHHHHHHHHHHHHHHHGHHHHFHHHHHHHHHHHHFHHHHHHHHHHHHHHGHEHGHHHFHGGGFGFGFB
@M05620:46:000000000-D9D58:1:1101:5839:6941 1:N:0:100
GAATGAATGCAGAAATTGGCAAGATAATACTGCACCGATGGGAAATGATACTATCCTGAAACATGAGCAAATTGACCAGCCTCAGGATGTGAACTCATTTGCTGGAGGTCCCAGGGCTCTTTCAAGATAGTAAAAACAGTGACTTGTACAGCATAATGAAAAACCTAGGCATTGATTTTGAAGACATCAGACACATGCAGAATGAAAAATTTTTCAGAAATGATTTTTCTGGTGAGGTTGACTTCAGAGAA
+
BBABBFFFBFDFGGGGGGGGGGGHHHHHHHHHHHHHFEEGGHFAAGHGHEGHHHHHHHFFHHHHHGBF3A3FHHDFFGFFFHHHGGFGGGHHHHHFHHHHHGHHHGHGGFHHGHGGGHGHHHHGHHHFHHFHFFHHGEEHHHHHHHHFHGGHHHHHHHHHHHGGGHGHHGFFHHFHHHHHGHHDGHGHHHGHBHHEHHHHHHGHFHGFGGHGHHFHHGDCGHHGHBCHHHHH;/0GHHHBCGFFGFGCFFB
@M05620:46:000000000-D9D58:1:1101:8775:6942 1:N:0:100
GAATGAATGCAGAAATTGGCAAGATAATACTGCACCGATGGGAAATGATACTATCCTGAAACATGAGCAAATTGACCAGCCTCAGGATGTGAACTCATTTGCTGGAGGTCCCAGGGCTCTTTCAAGATAGTAAAAACAGTGACTTGTACAGCATAATGAAAAACCTAGGCATTGATTTTGAAGACATCAGACACATGCAGAATGAAAAATTTTTCAGAAATGATTTTTCTGGTGAGGTTGACTTCAGAGAA
+
CCCCCFFFFFFFGGGGGGGGGGGHHHHHHHHHHHHHGEGGGHHHGHHGHHHHHHHHHHHHHHHHHGGHHHHGHHHHHHHHGHHHHHHHGFHHHHHHHHHHHHHHHHHGFHHHHHGGGHHHHHHHHHHHHHGHHHHHGHHHHHHHHHHHHHHHHHHHHHHHHHHGGGHHHHHHHHHHHHHHGHGHHHHHHHHHHHHHHHHHHHHGFGFHFHHHHHHHHHHHGHHHHHHHHHHHHHHGGGHHHHGGGGGGGGG
@M05620:46:000000000-D9D58:1:1101:23424:6986 1:N:0:100
GAATGAATGCAGAAATTGGCAAGATAATACTGCACCGATGGGAAATGATACTATCCTGAAACATGAGCAAATTGACCAGCCTCAGGATGTGAACTCATTTGCTGGAGGTCCCAGGGCTCTTTCAAGATAGTAAAAACAGTGACTTGTACAGCATAATGAAAAACCTAGGCATTGATTTTGAAGACATCAGACACATGCAGAATGAAAAATTTTTCAGAAATGATTTTTCTGGTGAGGTTGACTTCAGAGAA
+
CCCCCFFFFFFFGGGGGGGGGGGHHHHHHHHHHHHHGGGGGHGHHHHHHHHHHHHHHGHHHHHHHHHHHHHHHHHHHHHHGHHHHHHHHHHHHHHHHHHHHHHHHHHGGHHHHHGGGHHHHHHHHHHHHHHHHHHHGHHHHHHHHHHHHHHHHHHHHHHHHHHGGHHHHHHHHHHHHHHHGHHHHHHHHHHHGHHHHHHHHHHHHHHHHHHHGHHHGGHHHHHHHHHHHHHHHHHHGHHHHHGGGGGGGGG
@M05620:46:000000000-D9D58:1:1101:20891:6990 1:N:0:100
GAATGAATGCAGAAATTGGCAAGATAATACTGCACCGATGGGAAATGATACTATCCTGAAACATGAGCAAATTGACCAGCCTCAGGATGTGAACTCATTTGCTGGAGGTCCCAGGGCTCTTTCAAGATAGTAAAAACAGTGACTTGTACAGCATAATGAAAAACCTAGGCATTGATTTTGAAGACATCAGACACATGCAGAATGAAAAATTTTTCAGAAATGATTTTTCTGGTGAGGTTGACTTCAGAGAA
+
BABCCFFFFFFFGGGGGGGGGGGHHHHHHHHHHHHHGGGGGHGHHHHHHHHHHHHHHHHHHHHHHHHHHHHHHHHHHHGHGHHHGHGHHGHHHHHHHHHHHHHHHHHGGHHHHHGGGHHHHHHHHHHHHHHHHHHHGHHHHHHHHHHHHHHHHHHHHHHHHHHGGHHHHHHHHHHHHHHHGHHHHHGHHHHHHHHHHHHHHHHGGHHHHHHHHHHHHHHGHHGHHHHHHHHHHHHHHHHHHHGGGGGGGGG
@M05620:46:000000000-D9D58:1:1101:14702:7005 1:N:0:100
GAATGAATGCAGAAATTGGCAAGATAATACTGCACCGATGGGAAATGATACTATCCTGAAACATGAGCAAATTGACCAGCCTCAGGATGTGAACTCATTTGCTGGAGGTCCCAGGGCTCTTTCAAGATAGTAAAAACAGTGACTTGTACAGCATAATGAAAAACCTAGGCATTGATTTTGAAGACATCAGACACATGCAGAATGAAAAATTTTTCAGAAATGATTTTTCTGGTGAGGTTGACTTCAGAGAA
+
CCCCCFFFFFFFGGGGGGGGGGGHHHHHHHHHHHHHGFGGGHGHHHHHHHHHHHHHHHHHHHHHHHHHHHHGHHHHHHHHGHHHHHGHHHHHHHHHHHHHHHHHHHHGGHHHHHGGGHHHHHHHHHHHGHHHHHHHGHHHHHHHHHHHHHHHHHHHHHHHHHHGGHHHHHHHHHGHHHHHGGHHHHHHHHHHHHHHHHHHHHHHHFFHHGHHHHHHHHHHHHHHHHHHHHHHHHGC:GHHHHGGGGGGFGF
@M05620:46:000000000-D9D58:1:1101:6493:7026 1:N:0:100
GAATGAATGCAGAAATTGGCAAGATAATACTGCACCGATGGGAAATGATACTATCCTGAAACATGAGCAAATTGACCAGCCTCAGGATGTGAACTCATTTGCTGGAGGTCCCAGGGCTCTTTCAAGATAGTAAAAACAGTGACTTGTACAGCATAATGAAAAACCTAGGCATTGATTTTGAAGACATCAGACACATGCAGAATGAAAAATTTTTCAGAAATGATTTTTCTGGTGAGGTTGACTTCAGAGAA
+
BABBBFFFFFFFGGGGGGGGGGGGHHHHHHGHFGHHFAEGGHGGHHHGHHHHHHHHHHHHHHHHHGHHHHHHHHHHHHHHGHHHGHBFGGHGHHHHHHHHHHHHHHHGGHHHHHGGGHHHHHHHHHHHHHHHHHHHGHHHHHHHHHHHHHHHHHHHHHHHHHHGGHHHGHHHHHHHHHHHGHHHHHHHHHHHHHHHHHHHHHHHDHHHHHHHHHHHHHHHHHHHHHHHHHHHHHHHGHHHHHGGGGGGGGF
@M05620:46:000000000-D9D58:1:1101:6834:7048 1:N:0:100
GAATGAATGCAGAAATTGGCAAGATAATACTGCACCGATGGGAAATGATACTATCCTGAAACATGAGCAAATTGACCAGCCTCAGGATGTGAACTCATTTGCTGGAGGTCCCAGGGCTCTTTCAAGATAGTAAAAACAGTGACTTGTACAGCATAATGAAAAACCTAGGCATTGATTTTGAAGACATCAGACACATGCAGAATGAAAAATTTTTCAGAAATGATTTTTCTGGTGAGGTTGACTTCAGAGAA
+
BBBBBFFFFFFFCFGFGGGGGGGHHHHHHHHHHHHHGEGGGHHHEGHHHGHHHHHHHFDGHHHHHHGBGGFGHHGHHHHHGHHFHHEGGFGGHHHHGHHHHHHHHHFEEHHFHHGA?F/GFF4BE43?FFEHFFHHGEFBFFG4F?BGFG3?2FFDFFHD3G0DFC2DCCG22@GHFHH<FH11?<?GHHHGHF0<11<FD0GG10=G..GHHEHFGDHB0DGHB:G0/:CHCGB.::GFCGBFBFB09//
@M05620:46:000000000-D9D58:1:1101:5053:7069 1:N:0:100
GAATGAATGCAGAAATTGGCAAGATAATACTGCACCGATGGGAAATGATACTATCCTGAAACATGAGCAAATTGACCAGCCTCAGGATGTGAACTCATTTGCTGGAGGTCCCAGGGCTCTTTCAAGATAGTAAAAACAGTGACTTGTACAGCATAATGAAAAACCTAGGCATTGATTTTGAAGACATCAGACACATGCAGAATGAAAAATTTTTCAGAAATGATTTTTCTGGTGAGGTTGACTTCAGAGAA
+
CCCCCFFFFFFFGGGGGGGGGGGHHHHHHHHHHHHHGAEGGHGHHHHGHHHHHHHHHHHHHHHHHGGHHHHHHHHHHHHHGHHHGHGHHHHHHHHHHHHHHHHHHHHGGHHHHHGGGHHHHHHGHGHFHHHHHHHHGGHHHHHHHHHGHGGGHHHHHHHHHHHGGHHHHHHHHHHGHHHGGHHGHFHFHHHHFHHHFHHHHHHHFHGFHHHHHHHHHFHHHHHGHHHHHHGHHHGFHHHHHGFFGGGGGGF
@M05620:46:000000000-D9D58:1:1101:5050:7090 1:N:0:100
GAATGAATGCAGAAATTGGCAAGATAATACTGCACCGATGGGAAATGATACTATCCTGAAACATGAGCAAATTGACCAGCCTCAGGATGTGAACTCATTTGCTGGAGGTCCCAGGGCTCTTTCAAGATAGTAAAAACAGTGACTTGTACAGCATAATGAAAAACCTAGGCATTGATTTTGAAGACATCAGACACATGCAGAATGAAAAATTTTTCAGAAATGATTTTTCTGGTGAGGTTGACTTCAGAGAA
+
BBBCBFFFFFFFGGGGGGGGGGGHHHHHHHHHHHHHGEGGGHFHHHHHHHHHHHHHHGHHHHHHHHHHHHHHHHHHHHHHGHHHHHHHHHHHHHHHHHHHHHHHHHHGGHHHHHGGGHHHHHHHHHHHHHHHHHHHGHHHHHHHHHHHHGHHHHHHHHHHHHGGGHHHHHHHHHHHHHHHGHEHHHHHHHHHHHHHHHHHHHHHHHBHFHHHHHHGHHHHGHHGHHHHHGHFHHHHHHHHHHGGGGGGGGG
@M05620:46:000000000-D9D58:1:1101:19861:7094 1:N:0:100
GAATGAATGCAGAAATTGGCAAGATAATACTGCACCGATGGGAAATGATACTATCCTGAAACATGAGCAAATTGACCAGCCTCAGGATGTGAACTCATTTGCTGGAGGTCCCAGGGCTCTTTCAAGTTAGTAAAAACAGTGACTTGTACAGCATAATGAAAAACCTAGGCATTGATTTTGAAGACATCAGACACATGCAGAATGAAAAGTTTATCAGAAATGATTTGTCTGGTGAGGTTGACTTCAGAGAA
+
BBABAFDFFFFFGGGGGGGGGGGHHHGHFGFHGFHHGGGGGGGHHHHHHHHHFHHHHHHFFHHHHBGHHHHGHHHHHGGGGHHHGHFGHHHHHHGHHHHHHHFGGHGGGHBGHB1>??/3BB44444BFB4B4FBF?GB?3344BGB333B?G3F33?3BG30//<@@<GB22G1<FGB1/11<0FB1G1G10<01<CDF10<=1=GG/<000=00000/==GB0C000<0/CC0;CG/C/0<G0C0009;
@M05620:46:000000000-D9D58:1:1101:25111:7107 1:N:0:100
GAATGAATGCAGAAATTGGCAAGATAATACTGCACCGATGGGAAATGATACTATCCTGAAACATGAGCAAATTGACCAGCCTCAGGATGTGAACTCATTTGCTGGAGGTCCCAGGGCTCTTTCAAGATAGTAAAAACAGTGACTTGTACAGCATAATGAAAAACCTAGGCATTGATTTTGAAGACATCAGACACATGCAGAATGAAAAATTTTTCAGAAATGATTTTTCTGGTGAGGTTGACTTCAGAGAA
+
BBBBBFFFFFFFGGGGGGGGGGFHHCHHHHHHHHHHGGGGGHGHHHHGHHHHHHHHHFHHHHHHHHHHHHHGHHHHHHHHGHHHHHHHHHHHHHHHHHHHHHHHGGHGGHHHHHGGGHHHHHHHHHHHHHHHHHHHGGHHHHHHHHHHHHHHHHHHHHHHHHHGGHHHHHHHHHHHHHHHGHHHHHHHHGHHHHHHHHHHHGHHHHHFHHHHHHHHHGDHHHHHHHHHHHHHHHHHHHHHHHGGGGGGGGF
@M05620:46:000000000-D9D58:1:1101:17481:7123 1:N:0:100
GAATGAATGCAGAAATTGGCAAGATAATACTGCACCGATGGGAAATGATACTATCCTGAAACATGAGCAAATTGACCAGCCTCAGGATGTGAACTCATTTGCTGGAGGTCCCAGGGCTCTTTCAAGATAGTAAAAACAGTGACTTGTACAGCATAATGAAAAACCTAGGCATTGATTTTGAAGACATCAGACACATGCAGAATGAAAAATTTTTCAGAAATGATTTTTCTGGTGAGGTTGACTTCAGAGAA
+
CACCCFFFFFFFGGGGGGGGGGGHHHHHHHHHHGHHFEEGGHFHHHGHHHHHHHHHHHHHHHGHHHHHHHHHHHHHHHHHGHHHGHGHHGHHHHHHHHHHHHHHGHHGGHHHHHGGGHHHHHGHEHHHHHHHGHHHGHHHHHHHHHHHHHHHHHHHHHGHHHHGGHGHHHHGHHGHHHHHGHHHHHGHHHGHHHHHHHHHHHHGFGHHGHGHHHHHHGHHHHHHHHHGHHHGHHHHGHHHHHGGGGGGGGF
@M05620:46:000000000-D9D58:1:1101:5470:7123 1:N:0:100
GAATGAATGCAGAAATTGGCAAGATAATACTGCACCGATGGGAAATGATACTATCCTGAAACATGAGCAAATTGACCAGCCTCAGGATGTGAACTCATTTGCTGGAGGTCCCAGGGCTCTTTCAAGATAGTAAAAACAGTGACTTGTACAGCATAATGAAAAACCTAGGCATTGATTTTGAAGACATCAGACACATGCAGAATGAAAAATTTTTCAGAAATGATTTTTCTGGTGAGGTTGACTTCAGAGAA
+
BABCCFFFFFFFGGGGGGGGGGFHHHHHHHHHHHHHEEEGGHHHHHHGHHHHHHHHGHHHHHHHHHHHHHHHHHGHHHGGFHHHGHGHHFHHHHHHHHHHHGHHHHHGGHHHHHGGGHGHHHHHHHHHHHHHHHHHGHHHHHHHHHHHHHHHHHHHHHHHHHHGGHHHHHHHHHHHHHHHGHHHHHHHHHFHHHHHHHHHHHHGFDHHHHHHHHHHHHHHHHHHHHHHHHHHHHFHHHHHHHHGGGGGGGB
@M05620:46:000000000-D9D58:1:1101:14909:7144 1:N:0:100
GAATGAATGCAGAAATTGGCAAGATAATACTGCACCGATGGGAAATGATACTATCCTGAAACATGAGCAAATTGACCAGCCTCAGGATGTGAACTCATTTGCTGGAGGTCCCAGGGCTCTTTCAAGATAGTAAAAACAGTGACTTGTACAGCATAATGAAAAACCTAGGCATTGATTTTGAAGACATCAGACACATGCAGAATGAAAAATTTTTCAGAAATGATTTTTCTGGTGAGGTTGACTTCAGAGAA
+
CCCCCFFFFFFFGGGGGGGGGGGHHHHHHHHHHHHHFEGGGHHHHHHHHHHHHHHHHHHHHHHHHHHHHHHHHHHHHHHHGHHHHHGGGFGHHHHHHHHHHHHHHHHGGHHHHHGGGHHHHHHHHHHHHHHHHHHHGHHHHHHHHHHHHHHGHHHHHHHHHHHGGHHHHHHHHHHHHHHHGHHHHHHHHHHHHHHHHHHHHHHGGGGHGHHHHHHHHHHHHHHHHHHHFHHHHHHGGHHHHHGGGGGGGGF
@M05620:46:000000000-D9D58:1:1101:15485:7186 1:N:0:100
GAATGAATGCAGAAATTGGCAAGATAATACTGCACCGATGGGAAATGATACTATCCTGAAACATGAGCAAATTGACCAGCCTCAGGATGTGAACTCATTTGCTGGAGGTCCCAGGGCTCTTTCAAGATAGTAAAAACAGTGACTTGTACAGCATAATGAAAAACCTAGGCATTGATTTTGAAGACATCAGACACATGCAGAATGAAAAATTTTTCAGAAATGATTTTTCTGGTGAGGTTGACTTCAGAGAA
+
CBCCCFFFFFFFGGGGGGGGGGFHHHHHHHHHHHHHFEFGGHHHHHHHHHHHHHHHHHHHHHHHHHHHHHHHHHHHHHHHGHHHHHGHHGHHHHHHHHHHHHHHHHHGGHHHHHGGGHHHHHHHHHHHHHHHHHHHGHHHHHHHHHHHHHHHHHHHHHHHHHHGGHHHHHHHHHHHHHHHGHHHHHHHHHHHHHHHHHHHHHHGGGHHHHHHHHHHHHHHHHHHHHHHHHHGHHHC;CHHHHGGGGGGGGF
@M05620:46:000000000-D9D58:1:1101:15466:7192 1:N:0:100
GAATGAATGCAGAAATTGGCAAGATAATACTGCACCGATGGGAAATGATACTATCCTGAAACATGAGCAAATTGACCAGCCTCAGGATGTGAACTCATTTGCTGGAGGTCCCAGGGCTCTTTCAAGATAGCAAAAACAGTGACTTGTACAGCATAATGAAAAACCTAGGCATTGATTTTGAAGACATCAGACACATGCAGAATGAAAAATTTTTCAGAAATGATTTTTCTGGTGAGGTTGACTTCAGAGAA
+
BBBBBFFFFFFFGGGGGGGGGGGFHHHHHHHHHHHHGGGGGHHHHHHHHHHHHHHHHHHHHHHHHHHHHHHHHHHHHHHHGHHHHHGHHHHHHHHHHHHHHHHHHHHGGHHGHHGGGHHHHHHHHHHHHH3GHHHHGHHHHHHHHHHHHHHHHHHHHHHHHHHGGHHGHHGHHHHHHHHHGHHHHHHHHHHHHHHHHHHHHHHHBDGHHHHHHHHHHHHHHHHHHHHHGHHHHHHHHHHHGGGGGGGGGGG
@M05620:46:000000000-D9D58:1:1101:6803:7197 1:N:0:100
GAATGAATGCAGAAATTGGCAAGATAATACTGCACCGATGGGAAATGATACTATCCTGAAACATGAGCAAATTGACCAGCCTCAGGATGTGAACTCATTTGCTGGAGGTCCCAGGGCTCTTTCAAGATAGTAAAAACAGTGACTTGTACAGCATAATGAAAAACCTAGGCATTGATTTTGAAGACATCAGACACATGCAGAATGAAAAATTTTTCAGAAATGATTTTTCTGGTGAGGTTGACTTCAGAGAA
+
BABBBFFFFFFFGFGGGGGFGGFCFFEHHHHHHGHHGGGGGHGFHHHFGHHHHHHHHHHHHHHHHHGHGGHGHHGHHHGHGHHHHH3GGGHHHHHGFHHHHHHHH1GAFHHHHHGGGHHHHHHHHHGHHHHHHHHFGHHHHHHHHHHGHHHHHHHHHHHHHGHGGHHHHHHHHHHHHHHHGHHGHHHHH1<GHHHHHHHHHHHGFDFHFHGHHHHGGGFBGHFHHHHHHHHFHHHHHHHHHHGBB0B0BFB
@M05620:46:000000000-D9D58:1:1101:6793:7218 1:N:0:100
GAATGAATGCAGAAATTGGCAAGATAATACTGCACCGATGGGAAATGATACTATCCTGAAACATGAGCAAATTGACCAGCCTCAGGATGTGAACTCATTTGCTGGAGGTCCCAGGGCTCTTTCAAGATAGTAAAAACAGTGACTTGTACAGCATAATGAAAAACCTAGGCATTGATTTTGAAGACATCAGACACATGCAGAATGAAAAATTTTTCAGAAATGATTTTTCTGGTGAGGTTGACTTCAGAGAA
+
CCCCCFFFFFFFGGGGGGGGGGGHHHHHHHHHHHHHGEGGGHHHHHHHHHHHHHHHHHHHHHHHHHGHGHHHHHHHHHHHGHHHHHGHHGHHHHHHHHHHHHHHHHHGGHEHBEEFEHHHBHEGBGHHHHFHFHHHFHFFGDGEFGHHGHFCC?GD?B3BGHHDDC2F=CC=@D1?FGHF/=1FGHFHDDHFHHHHFFHFHBGGBGHHHGCGHHHHHHFHHFC0CGHHFHF0;GCG.CCG/:FBF0;FGG0
@M05620:46:000000000-D9D58:1:1101:13560:7231 1:N:0:100
GAATGAATGCAGAAATTGGCAAGATAATACTGCACCGATGGGAAATGATACTATCCTGAAACATGAGCAAATTGACCAGCCTCAGGATGTGAACTCATTTGCTGGAGGTCACTTCAAGATAGTAAAAACAGTGACTTGTACAGCATAATGAAAAACCTAGGCATTGATTTTGAAGACATCAGACACATGCAGAATGAAAAATTTTTCAGAAATGATTTTTCTGGTGAGGTTGACTTCAGAGAAGATCGGAA
+
CCDDDFFFFFFFGGGGGGGGGGGHHHHHHHHHHHHHGEGGGHHHHHHHHHHHHHHHHHHHHHHHHHHHHHHHHHHHHHHHGHHHHHCGHHHHHHHHHHHHHHHHHHHGGHHGHHHHHHGHHHHHHHHGGHHHHHHHHHHHHHHHHHHHHHHFHHHGGHHHGHHHHHHHHHHHGHHHHHHHHHHHHHHHHHHHHHHHHHHHHHHHHHHHHFHHHHGHHHHHHHHHGHHHHGHHHHHHHHGHHHHHGHGGGGG
@M05620:46:000000000-D9D58:1:1101:25544:7244 1:N:0:100
GAATGAATGCAGAAATTGGCAAGATAATACTGCACCGATGGGAAATGATACTATCCTGAAACATGAGCAAATTGACCAGCCTCAGGATGTGAACTCATTTGCTGGAGGTCCCAGGGCTCTTTCAAGATAGTAAAAACAGTGACTTGTACAGCATAATGAAAAACCTAGGCATTGATTTTGAAGACATCAGACACATGCAGAATGAAAAATTTTTCAGAAATGATTTTTCTGGTGAGGTTGACTTCAGAGAA
+
B@BBBFFFFFFFGGGGGGGGGGGGHHHGHHGGHGHFE2EFEHHFHHHGHHHHHHHHHHGHHHCGGHHHGFHGGGFHHHHGGGHGFHGGHHHGHHHHGHHHHHFGFGHEFFHHHHGCDHEHHHHHGGHHHHHHHFF3EGHHGFGHHHHFGFHHHHHHHHHHHHFGDHHFHGHHHHFHHGHHEGHFHFHHHF1GFHFHGHHGF0FGGGDHEFHHHHHHH0GHHHFCHFCGHHHFHFCHCHFHHHGFFFFGGGB
@M05620:46:000000000-D9D58:1:1101:13561:7260 1:N:0:100
GAATGAATGCAGAAATTGGCAAGATAATACTGCACCGATGGGAAATGATACTATCCTGAAACATGAGCAAATTGACCAGCCTCAGGATGTGAACTCATTTGCTGGAGGTCCCAGGGCTCTTTCAAGATAGTAAAAACAGTGACTTGTACAGCATAATGAAAAACCTAGGCATTGATTTTGAAGACATCAGACACATGCAGAATGAAAAATTTTTCAGAAATGATTTTTCTGGTGAGGTTGACTTCAGAGAA
+
CBCCCFFFFFFFGGGGGGGGGGGGHHHHHHHHHHHHGEGGGHHHHHHGHHHHHHHHHHHHHHHHHHHHHHHHHHHHHHHHGHHHHHGHHGHHHHHHHHHHHHHHHHHGGHHHGHGGGHHHHHHHHHHHHHHHHHHHGHHHHHHHHHHHHHHHHHHHHHGHHHHGGHHHHHHHHHHHHHHHGHHHHHHHHHGHHHHHHHHHHHHHGHHHHHHHHHHHHHHHHHHHHHHHHHHFGHHCCGHHGHGGGGGGGGF
@M05620:46:000000000-D9D58:1:1101:19882:7279 1:N:0:100
GAATGAATGCAGAAATTGGCAAGATAATACTGCACCGATGGGAAATGATACTATCCTGAAACATGAGCAAATTGACCAGCCTCAGGATGTGAACTCATTTGCTGGAGGTCCCAGGGCTCTTTCAAGATAGTAAAAACAGTGACTTGTACAGCATAATGAAAAACCTAGGCATTGATTTTGAAGACATCAGACACATGCAGAATGAAAAATTTTTCAGAAATGATTTTTCTGGTGAGGTTGACTTCAGAGAA
+
CBCCCFFFFFFFGGGGGGGGGGGHHHHHHHHHHHHHGFGGGHHHHHHFHHHHHHHHHHHHHHHHHHHHHHHHHHHHHHHHGHHHGHGHHHHHHHHHHHHHHHHHHHHGGHHHHHGGGHHHHHHHHHHHHHHHHHHHGHHHHHHHHHHHHHHHHHHHHHHHHHHGGHHHHHHHHHHHHHHHGHHHHHHHHHHHHHGHHHHHHHHHHHHHHHHHGHHHHHHHHHHHHHHHHHHHHHGHHHHHHHHHHGGGGGG
@M05620:46:000000000-D9D58:1:1101:11700:7292 1:N:0:100
GAATGAATGCAGAAATTGGCAAGATAATACTGCACCGATGGGAAATGATACTATCCTGAAACATGAGCAAATTGACCAGCCTCAGGATGTGAACTCATTTGCTGGAGGTCCCAGGGCTCTTTCAAGATAGTAAAAACAGTGACTTGTACAGCATAATGAAAAACCTAGGCATTGATTTTGAAGACATCAGACACATGCAGAATGAAAAATTTTTCAGAAATGATTTTTCTGGTGAGGTTGACTTCAGAGAA
+
BBBBBFFFFFFFGGGGGGGGGGGHHHHHHHHHHHHHGEGGGHHHHHHHHHHHFHHHHHHHHHHHFHHHHHHGHHHHHHGHGHHHHHFGHHHGHHHHHHHHHHHHHHHGGHHHHHGGGHHHHHHHHHHHHHHGHHFHGHHHHHHHHHHHHFHHHHHHHHHHHGHGGHHHHHHHHHHHHHHHGHHHHHHHHHHHHHHHHHHHFGHGDGHGHGHHHHHHHGHHHGHHHHHHHHHHHHHCCHHHGHGGGGG0BFF
@M05620:46:000000000-D9D58:1:1101:16332:7309 1:N:0:100
GAATGAATGCAGAAATTGGCAAGATAATACTGCACCGATGGGAAATGATACTATCCTGAAACATGAGCAAATTGACCAGCCTCAGGATGTGAACTCATTTGCTGGAGGTCCCAGGGCTCTTTCAAGATAGTAAAAACAGTGACTTGTACAGCATAATGAAAAACCTAGGCATTGATTTTGAAGACATCAGACACATGCAGAATGAAAAATTTTTCAGAAATGATTTTTCTGGTGAGGTTGACTTCAGAGAA
+
BBABBFFFFFFFGCFGGGGGFGGHHHHHGHHHHGHHGEEGGHHHHHHEGHHHHHHHHHHHHHHHHHHHHHHGHGGHHGHHGHHHHHGHHHHFFHHHFHHHHHHHGFFGGHHHGGGGGHHHHHHHFHHHHHGFHHFGGHHHHEGFFHHEHHFHHHHHHHFDFDHGGFHHHHHHHFGHHHHHGHHHHHHHHFHHHHHGHHGFHEGGHHGFFHFGHHHHHHFGHHFHGHHHHHHFGHHHHHHHHHGFGGEFGGF
@M05620:46:000000000-D9D58:1:1101:11636:7324 1:N:0:100
GAATGAATGCAGAAATTGGCAAGATAATACTGCACCGATGGGAAATGATACTATCCTGAAACATGAGCAAATTGACCAGCCTCAGGATGTGAACTCATTTGCTGGAGGTCCCAGGGCTCTTTCAAGATAGTAAAAACAGTGACTTGTACAGCATAATGAAAAACCTAGGCATTGATTTTGAAGACATCAGACACATGCAGAATGAAAAATTTTTCAGAAATGATTTTTCTGGTGAGGTTGACTTCAGAGAA
+
CCCCCFFFFFFFGGGGGGGGGGGHHHHHHHHHHGHHGFGGGHGHHHHHHHHHHHHHHHHHHHHHHGHHHHHGHHHHHHHHGHHHHHGHHGHHHHHHHHHHHHHHGHHGGHHHHHGGGHHHHHHHHGHHHHHGHHHHGHHHHHHHHHHHHHHHHHHHHHHHFHFGGHHHHHHHHHHHHHHHEHHHHHHHHHGHHHHHHHGHHHHHFGFHHHHHHHHHHHHHHHGHHHHHHHHHHHHCGHHHHHGGGGGFGGF
@M05620:46:000000000-D9D58:1:1101:7261:7337 1:N:0:100
GAATGAATGCAGAAATTGGCAAGATAATACTGCACCGATGGGAAATGATACTATCCTGAAACATGAGCAAATTGACCAGCCTCAGGATGTGAACTCATTTGCTGGAGGTCCCAGGGCTCTTTCAAGATAGTAAAAACAGTGACTTGTACAGCATAATGAAAAACCTAGGCATTGATTTTGAAGACATCAGACACATGCAGAATGAAAAATTTTTCAGAAATGATTTTTCTGGTGAGGTTGACTTCAGAGAA
+
1>1A>@1@FD1DGGFGGFGGGFFHHFHGHHGBGDCFE0EEEHFFAGHFGHHHEEGHGG1GHHHHGHHBBBFGFFDFHFFFGFFEEG@FFBDFDGBF1GGHHHHH1GHEGHFHHHGGFAGBFFGHEGFHHEFGFFBBE?GBFGHFHHBDFFDBCDF1FGBFDFFFCGFHFHGHFFFHFHFFFFHHHHHGHFFHBHHHHFHGHFFGBGBGFC/=DGHHHGHB0G0C0GCC/;C0;CGGAGEFHCFBFFB0C/B
@M05620:46:000000000-D9D58:1:1101:7246:7347 1:N:0:100
GAATGAATGCAGAAATTGGCAAGATAATACTGCACCGATGGGAAATGATACTATCCTGAAACATGAGCAAATTGACCAGCCTCAGGATGTGAACTCATTTGCTGGAGGTCCCAGGGCTCTTTCAAGATAGTAAAAACAGTGACTTGTACAGCATAATGAAAAACCTAGGCATTGATTTTGAAGACATCAGACACATGCAGAATGAAAAATTTTTCAGAAATGATTTTTCTGGTGAGGTTGACTTCAGAGAA
+
BBBBBFFFFFFFGGGGGGGGGBFHHHHHHHHHHHHHGFGGGHHHHHHHHHHHHHHHHGHHHHHHHHHHHHHHHHHHHHHHGHHHHHHHHHHHHHHHHHHHHHHHHHHGGHHHFGGGGHHHHHHFHHHGHGHFHHHFGHFGFHHHHHHGHHHGHHFHHFHHHHHGGHHHHGHHHFGGHHHHFHHGHHHHHHHHHHFHBGHEFHHHHHHHFHHHHHHHHGHBGFHGHHHHHHFHHGHFHHHGFHGGGGGFFGG
@M05620:46:000000000-D9D58:1:1101:10454:7351 1:N:0:100
GAATGAATGCAGAAATTGGCAAGATAATACTGCACCGATGGGAAATGATACTATCCTGAAACATGAGCAAATTGACCAGCCTCAGGATGTGAACTCATTTGCTGGAGGTCCCAGGGCTCTTTCAAGATAGTAAAAACAGTGACTTGTACAGCATAATGAAAAACCTAGGCATTGATTTTGAAGACATCAGACACATGCAGAATGAAAAATTTTTCAGAAATGATTTTTCTGGTGAGGTTGACTTCAGAGAA
+
ABBBBFFFFFFFGGGGGGGFGGGFGFFGBGDGFHHHE2AAEGFGHGHHGFHEDHGFHHHFHHHFHEFEFG3GGHHHBCFHEGBEBGFGGBGFGGGHHDHFGFHHGFGGEFHHBBFGGHHHHHHGFHHGHGFHFHFHEGHHHHHHHH?GFHHHHHHHHHHHHHHGGHHFFHHGHHHHHGHGGHHHHFGHHFBFFGHHGHHHHHHHFDBHAHBGHGHHHGHHGHHHGHHHGGHHGCHCCCGGHHG0BBFGGGE
@M05620:46:000000000-D9D58:1:1101:5440:7364 1:N:0:100
GAATGAATGCAGAAATTGGCAAGATAATACTGCACCGATGGGAAATGATACTATCCTGAAACATGAGCAAATTGACCAGCCTCAGGATGTGAACTCATTTGCTGGAGGTCCCAGGGCTCTTTCAAGATAGTAAAAACAGTGACTTGTACAGCATAATGAAAAACCTAGGCATTGATTTTGAAGACATCAGACACATGCAGAATGAAAAATTTTTCAGAAATGATTTTTCTGGTGAGGTTGACTTCAGAGAA
+
CCCCCFFFFFFFGGGGGGGGGGGHHHHHHHHHHHHHEEFGGHHHHHHHHHHHHHHHHHHHHHHHHHHHHHHHHHHHHHGHGHHHHHFHHGHHHHHHHHHHHHHHHHHGGHHHHHGGGHHHHHHHHHHHHHHIHHHHGHHHHHHHHHHHHHHHHHHHHHHHHHHGGHHHHHHHHHHHHHHHGHHHHHHHHHHHHHHHHHHHHHHHGHHHHHHHHHHHHHHHHHHHHHHGHHHHHHGHHHHHHHGGGGGGGGF
@M05620:46:000000000-D9D58:1:1101:4376:7365 1:N:0:100
GAATGAATGCAGAAATTGGCAAGATAATACTGCACCGATGGGAAATGATACTATCCTGAAACATGAGCAAATTGACCAGCCTCAGGATGTGAACTCATTTGCTGGAGGTCCCAGGGCTCTTTCAAGATAGTAAAAACAGTGACTTGTACAGCATAATGAAAAACCTAGGCATTGATTTTGAAGACATCAGACACATGCAGAATGAAAAATTTTTCAGAAATGATTTTTCTGGTGAGGTTGACTTCAGAGAA
+
CBCCCFFFFFFFGGGGGGGGGGFFHHHHHHHHHHHHEEGGGHGHHHHFGHHHHHHGHHHHHHHHHGGGHHHGHHGGHHGHGHHHFGFGHHHHHHHHHHHHHHHHHHHGGHHHHHGGGHHHHHHHHHHHHHHHHHHHGHHHHHHHHHHHHHHHHHHHHHHHHHHGGHHHHHHHHHHHHHHHGHHHHHHHHHHHHHHHHGHHHHHHFHHHGHHHHHHHHHHGHHHHHHHHHHHHHHHHHHHHHHGGGGGFGFB
@M05620:46:000000000-D9D58:1:1101:4377:7388 1:N:0:100
GAATGAATGCAGAAATTGGCAAGATAATACTGCACCGATGGGAAATGATACTATCCTTAAACATGAGCAAATTGACCCGCCTCAGGGTGTGAGCTCATTTGCTGGAGGTCCCAGGGCTCTTTCAAGATAGTAAAAACAGTGACTTGTACAGCATAATGAAAAACCTAGGCATTGATTTTGAAGACATCAGACACATGCAGAATGAAAAGTTTTTCAGAAATGATTTTTCTGGTGAGGTTGACTTCATAGCA
+
>>1>>DBFFFFF1CBFGGB1FGCFFFGHHHFFF1AGGCGGECC1/B11D2DG2FGCF22ADG1G111B101DAF1FE0AEEGE1100>?>EB1BGHGDHF2FGH1F0/?B@G1GAFEFHHHGHH2FDD1GHBGFEBEFC1F1FGHH1GF22BGGHHFFBFHHGFGHHGGHFBD1GDG1GHEHHHFFFFFH1F0FG0<C0BDGFG<=0D/0=<DAFHC0C:CGBGCFHHGFFGFB0..FC/CBBCB0000/;
@M05620:46:000000000-D9D58:1:1101:10233:7395 1:N:0:100
GAATGAATGCAGAAATTGGCAAGATAATACTGCACCGATGGGAAATGATACTATCCTGAAACATGAGCAAATTGACCAGCCTCAGGATGTGAACTCATTTGCTGGAGGTCCCAGGGCTCTTTCAAGATAGTAAAAACAGTGACTTGTACAGCATAATGAAAAACCTAGGCATTGATTTTGAAGACATCAGACACATGCAGAATGAAAAATTTTTCAGAAATGATTTTTCTGGTGAGGTTGACTTCAGAGAA
+
CCCCCFFFFFFFCGGGGGGGGGGHHHHHHHHHHHHHGEFGGHHHEHHHHHHHHHHHHHHHHHHHHHHHHHHGHHHHHHHHGHHHHHGHHGHHHHHHHHHHHHHHHGHGGHHHHHGGGHHHHHHHHHHHHHHHHHHHGHHHHHHHHHHHHHHHGHHHHHHHHHHGGHHHHHHHHHHHHHHHGHHHHHHHHHHHHHHHHHHHHHHHGHHHHHHHHHHHHHHHHHHHHHHHHHHHHHHCGHHHHHGGGGGGGGG
@M05620:46:000000000-D9D58:1:1101:17262:7407 1:N:0:100
GAAGGAATGCAGAAATTGGCAAGATAATACTGCACCGATGGGAAATGATACTATCCTGAAACATGAGCAAATTGACCAGCCTCAGGATGTGAACTCATTTGCTGGAGGTCCCAGGGCTCTTTCAAGATAGTAAAAACAGTGACTTGTACAGCATAATGAAAAACCTAGGCATTGATTTTGAAGACATCAGACACATGCAGAATGAAAAATTTTTCAGAAATGATTTTTCTGGTGAGGTTGACTTCAGAGAA
+
CCCCCFFFFFFFGGGGGGGGGGGHHHHHHHHHHHHHGFGGGHHHHHHHHHHHHHHHHHHHHHHHHHHHHHHHHHHHHHHHGHHHHHHHGGHGHHHHHHHHHHHHHHHGGHHHHHGGGHHHHHHHHHHHHHHHHHHHGHHHHHHHHHHHHHHHHHHHHHHHHHHGGHHHHHHHHHHHHHHHGHHHHHHHHHHHFHHHHHGHHGHGHHHHFGHHHHHHGHGHHHHHHHHHHHHHHHHHHHHHHGGGGGGGGGG
@M05620:46:000000000-D9D58:1:1101:27058:7447 1:N:0:100
GAATGAATGCAGAAATTGGCAAGATAATACTGCACCGATGGGAAATGATACTATCCTGAAACATGAGCAAATTGACCAGCCTCAGGATGTGAACTCATTTGCTGGAGGTCCCAGGGCTCTTTCAAGATAGTAAAAACAGTGACTTGTACAGCATAATGAAAAACCTAGGCATTGATTTTGAAGACATCAGACACATGCAGAATGAAAAATTTTTCAGAAATGATTTTTCTGGTGAGGTTGACTTCAGAGAA
+
BBBBBFFFFFFFGGGGGGGGGGGHHHHGGHHHHHHHGGGGGHFHHHHHHHHHHHHHHHHHHHHHHHHHHHHHHHHHHHHHGHHHHHHHHHHHHHHHHHHHHHHHHHHGGHHHHHGGGHHHHHHHHHHHHHHHHHHHGHHHHHHHHHHHHHHHHHHHHHHHHHHGGHHHHHHHHHHHHHHHFHHHHHHHHHHHHHHHHHHHHHHHHHHHHHHHHHHHHGHHHHFHHHHHHHHHHHHHHHHHHHGGGGGGGGG
@M05620:46:000000000-D9D58:1:1101:5741:7447 1:N:0:100
GAATGAATGCAGAAATTGGCAAGATAATACTGCACCGATGGGAAATGATACTATCCTGAAACATGAGCAAATTGACCAGCCTCAGGATGTGAACTCATTTGCTGGAGGTCCCAGGGCTCTTTCAAGATAGTAAAAACAGTGACTTGTACAGCATAATGAAAAACCTAGGCATTGATTTTGAAGACATCAGACACATGCAGAATGAAAAATTTTTCGGAAATGATTTTTCTGGTGAGGTTGACTTCAGAGAA
+
BBBBBFFFFFFFGGGGGGFFGGFGGHHHHHHHHHHHEEEGGHFFGHH5AFGGHHHHHHHGFHHHHGG3FFFFGHHGGHGGGHHHHHGGHGHHHHHHHHHHHHHHGGHGGHHHHHGGGHHHHHHGHHHHHHHHHHHHGHHHHHHHHHGHHHHHHHEHHHHHHHHGGHHHHHHHHHHHHHHHGHHHHHHHHHHHGHHHHHHHHHHHFHBGHHHHHHHDF?ECHHFHHHHHHHHHHHGGHFGGGGGGGGGFGFF
@M05620:46:000000000-D9D58:1:1101:20240:7487 1:N:0:100
GAATGAATGCAGAAATTGGCAAGATAATACTGCACCGATGGGAAATGATACTATCCTGAAACATGAGCAAATTGACCAGCCTCAGGATGTGAACTCATTTGCTGGAGGTCCCAGGGCTCTTTCAAGATAGTAAAAACAGTGACTTGTACAGCATAATGAAAAACCTAGGCATTGATTTTGAAGACATCAGACACATGCAGAATGAAAAATTTTTCAGAAATGATTTTTCTGGTGAGGTTGACTTCAGAGAA
+
CBBCCFFFFFFFGGGGGGGGGGGHGHHHHHHHHHHHEEEGGHGHHHHGHHHHHHHHHHHHHHHHHGGHHHHHHHHHHHHHGHHHHHGHHGGGHHHHHHHHHHHHHHGGGHHHHHGGGHHHHHHHHHHHHHHHHHHHGHHHHHHHHHHHHHHHHHHHHHHHHHHGGHHHHHHHHHHHHHHGGHHHHHHHHHHHHHHHHHHHGHHGGHHHHHHHHHHHHHHGHHHHHHHHHHHHHHHHHHHHHHGGGGGGGGF
@M05620:46:000000000-D9D58:1:1101:8527:7496 1:N:0:100
GAATGAATGCAGAAATTGGCAAGATAATACTGCACCGATGGGAAATGATACTATCCTGAAACATGAGCAAATTGACCAGCCTCAGGATGTGAACTCATTTGCTGGAGGTCCCAGGGCTCTTTCAAGATAGTAAAAACAGTGACTTGTACAGCATAATGAAAAACCTAGGCATTGATTTTGAAGACATCAGACACATGCAGAATGAAAAATTTTTCAGAAATGATTTTTCTGGTGAGGTTGACTTCAGAGAA
+
BBBBBFFFFFFFGGGGGGGGGGGFHGHHHHHHFHHHGGGGGHHHHHHHHHHHHHHHHHHHHHHHHHGHHGHHHHHHHHHHGHHGHHEGGFGFHHHHFHHHHHHHHHHGGHHHHHGGGHHHHHHHHHHHHGHHHHHHGHGHHGHHHHHHHHGHHHHHHHHFFHHGGHHHHHGHHHHHHHHHGHHHHHHHHHHHHHHHHHHHHHHGGGHHGHHHHHHHHHGEHHHHHHHHHHEHGFHCGGHHGHGGGGGFGGG
@M05620:46:000000000-D9D58:1:1101:8514:7510 1:N:0:100
GAATGAATGCAGAAATTGGCAAGATAATACTGCACCGATGGGAAATGATACTATCCTGAAACATGAGCAAATTGACCAGCCTCAGGATGTGAACTCATTTGCTGGAGGTCCCAGGGCTCTTTCACGATAGTAAAAACAGAGACTTGTACAGAGTAATGTGAAACCCATGCATTGATTTTGTAGACATCAGACACATACAGAATGAGAAATTTTTCAGAGATATGTTTTCTGGTGAGAGTGACTTCTGAGAG
+
CCDDDFFFFFFFGGGGGGGGGGGHHHHHHHHHHHHHGFGGGHHHHHHHHHHHHHHHHHHHHHHHHGGHHHHHHHHHHHHHGHHHHHGHHGHHHHHHHHHHHHHHHHHGGH3F331?10FG3G444/?/F/?44DGH/F23B22232D33D3323D33222DFH20//2222111111@F1011@1?1111>1>GH11111>11=00=GH00DGHB0<=0<00000;CG0C000;0=000000::000;BF0
@M05620:46:000000000-D9D58:1:1101:4694:7514 1:N:0:100
GAATGAATGCAGAAATTGGCAAGATAATACAGCACCGATGGGAAATGATACTATCCTGAAACATGAGCAAATTGACCAGCCTCAGGATGTGAACTCATTTGCTGGAGGTCCCAGGGCTCTTTCAAGATAGTAAAAACAGTGACTTGTACAGCATAATGAAAAACCTAGGCATTGATTTTGAAGACATCAGACACATGCAGAATGAAAAATTTTTCAGAAATGATTTTTCTGGTGAGGTTGACTTCAGAGAA
+
BBBBBFFFFFBFGGGGGGGGGGFBFHBG5FGHHHHHG2FGGHGHAGE5FGFHFGHCHGHGHHBGEAFGHHGGHHGHFFGHGGHBFG@GGCGHFGGHHHHGHGHHFGHDEHHGHHGGGHGHHHGHHHGHHHHHHHHHGHHHFHHHHHHHHGHHHHHGHGHHHHHGGFHHFFFHHHHHHHHGGHHHHHHHHHEHHHGHHHHHHHFDGHHGFHHHHHHHGHHFHHGHHHHHHGHHHFGHGHHHHGGGGGGBFGG
@M05620:46:000000000-D9D58:1:1101:9329:7528 1:N:0:100
GAATGAATGCAGAAATTGGCAAGATAATACTGCACCGATGGGAAATGATACTATCCTGAAACATGAGCAAATTGACCAGCCTCAGGATGTGAACTCATTTGCTGGAGGTCCCAGGGCTCTTTCAAGATAGTAAAAACAGTGACTTGTACAGCATAATGAAAAACCTAGGCATTGATTTTGAAGACATCAGACACATGCAGAATGAAAAATTTTTCAGAAATGATTTTTCTGGTGAGGTTGACTTCAGAGAA
+
BABBBFFFFFFFGGGGGGGGGGGHHHHHHHHHHGHHGEGGGHHGHHHGHHHHHHHHHHHHHHHHHHHHHHHHHHHHHHHHGHHHHHHHHHHHHHHHHHHHHHHHHHHGGHHH3FFGGFHHHHF4GHFFFHGFHHHHG/FGHFGHHGGFGBDFFGFHGFDGHHHGGFHHHH2FFGGDGHHFFGGFHFHDDGGHFHCGDC1FGHGG<GHHHHHHHHHHHGFHHHFHHHHHFG0GHFHCHGHFCGFGGBFFFFF
@M05620:46:000000000-D9D58:1:1101:12668:7533 1:N:0:100
GAATGAATGCAGAAATTGGCAAGATAATACTGCACCGATGGGAAATGATACTATCCTGAAACATGAGCAAATTGACCAGCCTCAGGATGTGAACTCATTTGCTGGAGGTCCCAGGGCTCTTTCAAGATAGTAAAAACAGTGACTTGTACAGCATAATGAAAAACCTAGGCATTGATTTTGAAGACATCAGACACATGCAGAATGAAAAATTTTTCAGAAATGATTTTTCTGGTGAGGTTGACTTCAGAGAA
+
CCCCCFFFFFFFGGGGGFGGGGGHHHHHHHHHHHHHGEGGGHHHHHHHHHHHHHHHHHHHHHHHHFHHHHHGHHHHHHHHGHHHHHGHHHHFHHHHHHHHHHHHHHHGGHHHFHGGGHHHHHHHHHHHHGHHHHHHGHHHHHHHHHHHHHHHHHHGHHHHFHHGGHHHHHHHHHGHHHHHGHHHHHHHHHHHHHHHHHHHGHHHFGFDFGHHHHHHHFDFHHEHHHHHHHHHHGHGGGHFHHGGGGGGGGG
@M05620:46:000000000-D9D58:1:1101:24292:7534 1:N:0:100
GAATGAATGCAGAAATTGGCAAGATAATACTGCACCGATGGGAAATGATACTATCCTGAAACATGAGCAAATTGACCAGCCTCAGGATGTGAACTCATTTGCTGGAGGTCCCAGGGCTCTTTCAAGATAGTAAAAACAGTGACTTGTACAGCATAATGAAAAACCTAGGCATTGATTTTGAAGACATCAGACACATGCAGAATGAAAAATTTTTCAGAAATGATTTTTCTGGTGAGGTTACTTCAGAGAAG
+
AA?AAFFFFFFFGFGGFBGGFGGCHFHFHHGD5GHFCGAEGGFFHHHFFFHHHGGHHGHHGHHHGHBGGFCEGE5GH3CFFGHFFE3@FFGFFHGEHFHGGHHFG?GDAGHFHHGGGGHFHHHHEHHHBF?GFG4GEEHGHHHHHHHBGFF1BDGDHGHHDFGFGHHFFHHHHGHHDFGFFGHHHHHHEH1FGHHFHF1<GGGHHDGHHHBHFGHFHGDGHHHGFFBCGFGHHHHHFGEGHHBFFF00CF/
@M05620:46:000000000-D9D58:1:1101:7241:7543 1:N:0:100
GAATGAATGCAGAAATTGGCAAGATAATACTGCACCGATGGGAAATGATACTATCCTGAAACATGAGCAAATTGACCAGCCTCAGGATGTGAACTCATTTGCTGGAGGTCCCAGGGCTCTTTCAAGATAGTAAAAACAGTGACTTGTACAGCATAATGAAAAACCTAGGCATTGATTTTGAAGACATCAGACACATGCAGAATGAAAAATTTTTCAGAAATGATTTTTCTGGTGAGGTTGACTTCAGAGAA
+
CCCCCFFFFFFFGGGGGGGGGGGHHHHHHHHHHHHHGFGGGHGHHHHHHHHHHHHHHHHHHHHHHHHHHHHHHHHHHHHHGHHHHHGHHHHHHHHHHHHHHHHHHHHGGHHHHHGGGHHHHHHHHHHHHHHHHHHHGHHHHHHHHHHHHHHHHHHHHHHHHHHGGHHHHHHHHHHHHHHHGHHHHHHHHHHHHHHHHHHHHHHHHHHHHHHHHHHHHHHHHHHHHHHHHHHHGHHHHHHHHHGGGGGGGGF
@M05620:46:000000000-D9D58:1:1101:15860:7549 1:N:0:100
GAATGAATGCAGAAATTGGCAAGATAATACTGCACCGATGGGAAATGATACTATCCTGAAACATGAGCAAATTGACCAGCCTCAGGATGTGAACTCATTTGCTGGAGGTCCCAGGGCTCTTTCAAGATAGTAAAAACAGTGACTTGTACAGCATAATGAAAAACCTAGGCATTGATTTTGAAGACATCAGACACATGCAGAATGAAAAATTTTTCAGAAATGATTTTTCTGGTGAGGTTGACTTCAGAGAA
+
CCCBBFFFFFFFGGGGGGGGGGGHHHHHHHHHHHHHGEGGGHHHHHHGHHHHHHHHHHHHHHHHHHHHHHHHHHHHHHHHGHHHGHGHHGHHHHHHHHHHHHHHHHHGGHHHHHGGGHHHHHHHHHHHHHHHHHHHGGHHHHHHHHHHHHHHHHHHHHHFHHHGGHHHHHHHHHHHHHHHGHHHHHHHHHHHHHHHHHHHGHHGGHHHHHHHHHHHHHHHHHHHHHHHHHHHHHHHHHHHHHGGGGGGGGG
@M05620:46:000000000-D9D58:1:1101:7030:7580 1:N:0:100
GAATGAATGCAGAAATTGGCAAGATAATACTGCACCGATGGGAAATGATACTATCCTGAAACATGAGCAAATTGACCAGCCTCAGGATGTGAACTCATTTGCTGGAGGTCCCAGGGCTCTTTCAAGATAGTAAAAACAGTGACTTGTACAGCATAATGAAAAACCTAGGCATTGATTTTGAAGACATCAGACACATGCAGAATGAAAAATCTTTCAGAAATGATTTTTCTGGTGAGGTTGACTTCAGAGAA
+
1AAA1FF33DDFGFGGGGGGCFEGGBAFFGFFF1BFE0AE?FFFAGEFGBGFHFGBG111ABF111F1101DFFDFE1FAEGH11BFCB@DBGEHEGHHFFG1EF00/EEF0B1>//FHHHHFDEGBGHH222B2GE/0FG<DDGHFEH22CGHHHHGFBFF0//<FFCGCC1FDDGFFHGH11FHHHF1DF0<GGFBG110=<<00<.</=0GFHG00/GB0<CFFHHGH0GF0..CGFBCGFFB99:B9
@M05620:46:000000000-D9D58:1:1101:13421:7600 1:N:0:100
GAATGAATGCAGAAATTGGCAAGATAATACTGCACCGATGGGAAATGATACTATCCTGAAACATGAGCAAATTGACCAGCCTCAGGATGTGAACTCATTTGCTGGAGGTCCCAGGGCTCTTTCAAGATAGTAAAAACAGTGACTTGTACAGCATAATGAAAAACCTAGGCATTGATTTTGAAGACATCAGACACATGCAGAATGAAAAATTTTTCAGAAATGATTTTTCTGGTGAGGTTGACTTCAGAGAA
+
CCCCCFFFFFFFGGGGGGGGGGGHHHHHHHHHHHHHGEGGGHGHHHHHHHHHHHHHHHHHHHHHHHHHHHHHHHHHHHHHGHHHHHHHHHHHHHHHHHHHHHHHHHHGGHHHHHGGGHHGHHHHGHFHHHHHHEHGGHHHHHHHHHHHHHFHHHHFHHHHHGHGGHHHHHHHHHHHHHHHGHHHHHHHHFHHHHHHHHHHFFHFFGDGHHHGGHHFFGDGFFHHHGHHHHHECCC;:CGHFHGFGFGBFGF
@M05620:46:000000000-D9D58:1:1101:14101:7604 1:N:0:100
GAATGAATGCAGAAATTGGCAAGATAATACTGCACCGATGGGAAATGATACTATCCTGAAACATGAGCAAATTGACCAGCCTCAGGATGTGAACTCATTTGCTGGAGGTCCCAGGGCTCTTTCAAGATAGTAAAAACAGTGACTTGTACAGCATAATGAAAAACCTAGGCATTGATTTTGACGACATCAGACACATGCAGAATGAAAAATTTTTCAGAAATGATTTTTCTGGTGAGGTTGACTTCAGAGAA
+
>A?AAF1FFFFFGGCGGGGGGBF1GGHHHFHHGGHHGEGGCHGHFGHHHDGHGHHHHF1A1F0FGFGFFH1FGHHHHHHHGHHEFCBFGEHBGHHHEGHHHHHHHEGCGHHGFHAFFFHHHHHHFFDG1DGHFHHHGA<GDGHBGFHHFEF1BGBFBGGBBBCCFHBFHGHHHFFHHHHHG1?/A-EHFHEGGHBGFFDGFHHHFGGHHHHHHHHHHHHBGGHHGHHFHHF0GFG;:FFFFGGGGFGGGB9
@M05620:46:000000000-D9D58:1:1101:26899:7620 1:N:0:100
GAATGAATGCAGAAATTGGCAAGATAATACTGCACCGATGGGAAATGATACTATCCTGAAACATGAGCAAATTGACCAGCCTCAGGATGTGAACTCATTTGCTGGAGGTCCCAGGGCTCTTTCAAGATAGTAAAAACAGTGACTTGTACAGCATAATGAAAAACCTAGGCATTGATTTTGAAGACATCAGACACATGCAGAATGAAAAATTTTTCAGAAATGATTTTTCTGGTGAGGTTGACTTCAGAGAA
+
ABBABFFFFFFFGGGGGGGGGGGHHHHHFHHHHHHHGFFGGHFGHHHGGHHHFHHHHHHGFHFGGGHHGFFFHHFHHHFHGHHFHGCHHHHGHHHHHHHHHHHHHHHGGHHHHHGGGHHHHHHHHHHHHHHHHHHHGHHHHGHHHHHGHHHHHHHHHHGHHGHGGHHHHHHHHHEHHHHHFHHHHHHGHHHHHHHHHHHHHHHHGHHHHHHHHHHHHHHGHHFHHHHHHHHHHGHHGHHHHHGGGGGGGFF
@M05620:46:000000000-D9D58:1:1101:14090:7624 1:N:0:100
GAATGAATGCAGAAATTGGCAAGATAATACTGCACCGATGGGAAATGATACTATCCTGAAACATGAGCAAATTGACCAGCCTCAGGATGTGAACTCATTTGCTGGAGGTCCCAGGGCTCTTTCAAGATAGTAAAAACAGTGACTTGTACAGCATAATGAAAAACCTAGGCATTGATTTTGAAGACATCAGACACATGCAGAATGAAAAATTTTTCAGAAATGATTTTTCTGGTGAGGTTGACTTCAGAGAA
+
ABBBBFFFFFFFGGGGGGGGGGGHHHHHHHHHHHHHGEGGGHHHHGHGHHHHGHHHHGGGHHHHGGHHGHHGHHHHHHHHGHHHHHFHHHHHHHHHHHHHHHHHHFHGGHHHDFFGGC/3FG44FF3F4?F4GHHHG/GH3FGFHGGHH3FFCF3GG?FHHHHGG2<FGFFFH2FGGHHGCHHGHFH1<GFHCH0G111DFGHF1DGHHHHHHHFDGBGHH0:CGHHHB00GGCCCCGH//GFGB0CBFFF
@M05620:46:000000000-D9D58:1:1101:26720:7639 1:N:0:100
GAATGAATGCAGAAATTGGCAAGATAATACTGCACCGATGGGAAATGATACTATCCTGAAACATGAGCAAATTGACCAGCCTCAGGATGTGAACTCATTTGCTGGAGGTCCCAGGGCTCTTTCAAGATAGTAAAAACAGTGACTTGTACAGCATAATGAAAAACCTAGGCATTGATTTTGAAGACATCAGACACATGCAGAATGTAAAATTTTTCAGAAATGAATTTTCTGGTGAGGTTGACTTCAGAGAA
+
BBAABFFFFFFFFGEGFGGGG4FFHFDGFHDHGGGGE?EGGHGFGHHBGHHHFHHHHHHHHHHHHHGFHFHHHHHHHHHHGHHFGFBHHHHFHHHHHHHHHHHHHHHGGHHFFHGGGHGHHHHHHHHHHHHHFGHHGHHHHHHHHHHHHGHHHHHHHHHGHHGGGHHHHHHHHHHHGHHHGHHHHHHHHBBFHHHGHGHHGHHH1DDHFHGHHGGHHHHHHHHHHHHHGHHHHHHHEHHHHHHHHEGGGGE
@M05620:46:000000000-D9D58:1:1101:15510:7663 1:N:0:100
GAATGAATGCAGAAATTGGCAAGATAATACTGCACCGATGGGAAATGATACTATCCTGAAACATGAGCAAATTGACCAGCCTCAGGATGTGAACTCATTTGCTGGAGGTCCCAGGGCTCTTTCAAGATAGTAAAAACAGTGACTTGTACAGCATAATGAAAAACCTAGGCATTGATTTTGAAGACATCAGACACATGCAGAATGAAAAATTTTTCAGAAATGATTTTTCTGGTGAGGTTGACTTCAGAGAA
+
CCCCCFFFFFFFGGGGGGGGGGGGHHHHHHHHHHHHGFGGGHHGHHHHHHHHHHHHHHHHHHHHGHHHHHHHHHHHHHHHGHHHGHGHHHHHHHHHHHHHHHHHHHHGGHHHHHGGGHHHHHHHHHHHHHHHHHHHGFGHHHHHHHHGHHHHHHHHHHHHHHHGGHHHHHHHHHHHHHHHGHHHHHHHHHHHHHGHHHHHHHHHHHHHHHHHHHHHGGHHHHFHHHHHHHGHHGGCGHHHHFGGGGGGGGF
@M05620:46:000000000-D9D58:1:1101:10630:7677 1:N:0:100
GAATGAATGCAGAAATTGGCAAGATAATACTGCACCGATGGGAAATGATACTATCCTGAAACATGAGCAAATTGACCAGCCTCAGGATGTGAACTCATTCGCTGGCGGTCATCCAGGCCTCTTTCAAGATAGTAAAAACAGTGACTTGTACAGCATAATGAAAAACCTAGGCATTGATTTTGAAGACATCAGACACATGCAGAATGAAAAATTTTTCAGAAATGATTTTTCTGGTGAGGTTGACTTCAGAG
+
CCBCCFFFFFFFGGGGGGGGGGGHHHHHHHHHHHHHGFGGGHHHHHHHHHHHHHHHHHHHHHHHHHHHHHHHHHHHHHHHGHHHHHGHHHHHHHHHHHHEGGGGGDGGGGGFHFGHHHE3BGHE4EFE?BBFFHHHHF//23BDDHD222>>FC2<GDFGHHHHGGDFBHFB1G1<1FGHG1FD11<0<00<0////<00D0G/0;GHHHFGHHHFC;:GHFB0BGGGGB/;FF0;0;.FFF/0CB;0000
@M05620:46:000000000-D9D58:1:1101:23678:7686 1:N:0:100
GAATGAATGCAGAAATTGGCAAGATAATACTGCACCGATGGGAAATGATACTATCCTGAAACATGAGCAAATTGACCAGCCTCAGGATGTGAACTCATTTGCTGGAGGTCCCAGGGCTCTTTCAAGATAGTAAAAACAGTGACTTGTACAGCATAATGAAAAACCTAGGCATTGATTTTGAAGACATCAGACACATGCAGAATGAAAAATTTTTCAGAAATGATTTTTCTGGTGAGGTTGACTTCAGAGAA
+
CCCCCFFFFFFFGGGGGGGGGGGHHHHHHHHHHHHHGGGGGHFHHHHHHHHHHHHHHHHHHHHHHHHHHHHHHHHHHHHHGHHHHHHHHHHHHHHHHHHHHHHHHHHGGHHHHHGGGHHHHHHHHHHHHHHHHHGHGHHHHHHHHHHHHHHHHHHHHHHHHHHGGHHHHHHHHHHHHHHHGHHHHHHHHHHHHHHHHHHHGHHHHHHHHHHHHHHHHHHHHHHHHHHHHHHGHHGHHHHHHHGGGGGGGGG
@M05620:46:000000000-D9D58:1:1101:23517:7756 1:N:0:100
GAATGAATGCAGAAATTGGCAATATAATACTGCACCGATGGGAAATGATACTATCCTGAAACATGAGCAAATTGACCAGCCTCAGGATGTGAACTCATTTGCTGGAGGTCCCAGGGCTCTTTCAAGATAGTAAAAACAGTGACTTGTACAGCATAATGAAAAACCTAGGCATTGATTTTGAAGACATCAGACACATGCAGAATGAAAAATTTTTCAGAAATGATTTTTCTGGTGAGGTTGACTTCAGAGAA
+
BBBBBFFFFFFFGGGGGGGGGGHGHHHHHHHHHHHHGGGGGHHHHHHHHHHHHHHHHHHHHHHHHHHHHHHHHHHHHHHHGHHHHHHHHGHFHHHHHHHHHHHHHHHGGHFHFFFGDGHHFHFFEDHGHHGDDHHHGHFFHGFGGGH4FHFFFHHHHG33GHHGDF<FCCCFDGFGFHHFAGFHHHGGFHHFHHHFFFD1DCDGFFHHHAGHHHFFGHDGDG000CHHFHG0;GCGG:GCCCGFB9BFGGB
@M05620:46:000000000-D9D58:1:1101:23364:7778 1:N:0:100
GAATGAATGCAGAAATTGGCAAGATAATACTGCACCGATGGGAAATGATACTATCCTGAAACATGAGCAAATTGACCAGCCTCAGGATGTGAACTCATTTGCTGGAGGTCCCAGGGCTCTTTCAAGATAGTAAAAACAGTGACTTGTACAGCATAATGAAAAACCTAGGCATTGATTTTGAAGACATCAGACACATGCAGAATGAAAAATTTTTCAGAAATGATTTTTCTGGTGAGGTTGACTTCAGAGAA
+
CCCCCFFFFFFFGGGGGGGGGGGHHHHHHHHHHHHHGGGGGHHHHHHHHHHHHHHHHHHHHHHHHHHHHHHHHHHHHHHHGHHHHHHHHGHHHHHHHHHHHHHHHHHGGHHHHHGGGHHHHHHHHHGHHHHHHHHHGHHHHHHHHHHHHHHHHHHHHHHGHHHGGHHHHHHHHHHHHHHHGHHHHHHHHHHHHHHHHHHHHHHHHHHHHHHHHHHHHHHHHHHHHHGHHHHHHHHHHHHHHHGGGGGGGGG
@M05620:46:000000000-D9D58:1:1101:16861:7795 1:N:0:100
GAATGAATGCAGAAATTGGCAAGATAATACTGCACCGATGGGAAATGATACTATCCTGAAACATGAGCAAATTGACCAGCCTCAGGATGTGAACTCATTTGCTGGAGGTCCCAGGGCTCTTTCAAGATAGTAAAAACAGTGACTTGTACAGCATAATGAAAAACCTAGGCATTGATTTTGAAGACATCAGACACATGCAGAATGAAAAATTTTTCAGAAATGATTTTTCTGGTGAGGTTGACTTCAGAGAA
+
CCCCCFFFFFFFGGGGGGGGGGGHHHHHHHHHHHHHGEGGGHHHHHHHHHHHHHHHHHHHHHHHHHHHHHHHHHHHHHHHGHHHHHHHHGHHHHHHHHHHHHHHHHHGGHHHHHGGGHHHHHHHHHHHHHHHHHHHGHHHHHHHHHHHHHHHHHHHHHHHHHHGGHHHHHHHHHHHHHHHGHHHHHHHHHHHHHHHHHHHHHHHHHHHHHHHHHHHHHHHHHHHHHHHHHHHHHHHHHHHHHGGGGGGGGG
@M05620:46:000000000-D9D58:1:1101:21685:7815 1:N:0:100
GAATGAATGCAGAAATTGGCAAGATAATACTGCACCGATGGGAAATGATACTATCCTGAAACATGAGCAAATTGACCAGCCTCAGGATGTGAACTCATTTGCTGGAGGTCCCAGGGCTCTTTCAAGATAGTAAAAACAGTGACTTGTACAGCATAATGAAAAACCTAGGCATTGATTTTGAAGACATCAGACACATGCAGAATGAAAAATTTTTCAGAAATGATTTTTCTGGTGAGGTTGACTTCAGAGAA
+
BBBBBFFFFFFFGFGGGFGGGGGHHFHHHHHHHHHHEAEEEHHFHGHFHHHHHHHHHEGHHHHHHHHHHHGHFGFHHHHHGHHFGHGGGHHHHHGGFGHHHGGHGGFCGHFHFGGGGHHHHHHHHFFHFHHHGGHHGHHHHEGHHHHHHHHHHHGFHHHHHHHGGHHHHHHHHHGHHHHHGHHHHHHHHHFHHHHHGHHBG0DGHHFHFHHHHGHGGHHHHHGHHHHHHHHFGHFHHHHHFHGGGGFFFGF
@M05620:46:000000000-D9D58:1:1101:25681:7830 1:N:0:100
GAATGAATGCAGAAATTGGCAAGATAATACTGCACCGATGGGAAATGATACTATCCTGAAACATGAGCAAATTGACCAGCCTCAGGATGTGAACTCATTTGCTGGAGGTCCCAGGGCTCTTTCAAGATAGTAAAAACAGTGACTTGTACAGCATAATGAAAAACCTAGGCATTGATTTTGAAGACATCAGACACATGCAGAATGAAAAATTTTTCAGAAATGATTTTTCTGCTGAGGTTGACTTCAGAGAA
+
AAABAFDFFFFFBGFGGGCGGGGFHHCHHHDGHGHHGEFEDFCFEHGDGFHHFHHFHHDGHHGFEBFGHCGHHHFFHFGHGHHHHHHGHFGBFHGHGFHHHHHHFHF?EFHHHHGGGHGFHHHHHGHHHDF4GFFFE/GGDFHHFHDGHHFHHBGHFHFFGFGDGGGFGGFHHFFGHGHHGHHHHHHHHHHHHHHHHFHFFGHGHHBGFG/DBGGGHGFFGDG0GHGHHHHHHHHHECCGFHGGFGGGGGF
@M05620:46:000000000-D9D58:1:1101:6173:7843 1:N:0:100
GAATGAATGCAGAAATTGGCAAGATAATACTGCACCGATGGGAAATGATACTATCCTGAAACATGAGCAAATTGACCAGCCTCAGGATGTGAACTCATTTGCTGGAGGTCCCAGGGCTCTTTCAAGATAGTAAAAACAGTGACTTGTACAGCATAATGAAAAACCTAGGCATTGATTTTGAAGACATCAGACACATGCAGAATGAAAAATTTTTCAGAAATGATTTTTCTGGTGAGGTTGACTTCAGAGAA
+
CBABCFFFFFFFGGGGGGGGGGFHHHHHHHHHGHHHGEGGGHFGHHHHHHHGHHHHHHHHHHHHHHHHHHHGHHHHHHHHGHHHGHEGHHHHHHHHHHHHHHHHHHHGGHHHHHGGGHHHHHHHHHHHHHHHHHHHGHHHHHHHHHHHHHHHHHHHHHHHHHHGGHHHHHHHHHHHHHHHGHHHHHHHHHHHHHHHHHHHHHHHGHHHHHHHHHHHHHHHHGFHHHHHHHHHHHHHGHHHHHGGGGGFFGC
@M05620:46:000000000-D9D58:1:1101:24983:7857 1:N:0:100
GAATGAATGCAGAAATTGGCAAGATAATACTGCACCGATGGGAAATGATACTATCCTGAAACATGAGCAAATTGACCAGCCTCAGGATGTGAACTCATTTGCTGGAGGTCCCAGGGCTCTTTCAAGATAGTAAAAACAGTGACTTGTACAGCATAATGAAAAACCTAGGCATTGATTTTGAAGACATCAGACACATGCAGAATGAAAAATTTTTCAGAAATGATTTTTCTGGTGAGGTTGACTTCAGAGAA
+
BBACCFFFFFFFFGGGGGGGGGGHHHHHHHHHHHHHGGGGGHHHHHHHHHHHHHHHHHHHHHHHHHHHHHHHHHHHHHHHGHHHHHHHHHHHHHHHHHHHHHHHHHHGGHHHHHGGGHHHHHHHHHHHHHHHHHHHGHHHHHHHHHHHHHHHHHHHHHHHHHHGGHHHHHHHHHHHHHHHGHHHHHHHHHHHHHHHHHHHHHHHHHHHHHHHHHHHHHHHHHHHHHHHHHHHHHHHHHHHHHGGGGGGGGG
@M05620:46:000000000-D9D58:1:1101:23910:7869 1:N:0:100
GAATGAATGCAGAAATTGGCAAGATAATACTGCACCGATGGGAAATGATACTATCCTGAAACATGAGCAAATTGACCAGCCTCAGGATGTGAACTCATTTGCTGGAGGTCCCAGGGCTCTTTCAAGATAGTAAAAACAGTGACTTGTACAGCATAATGAAAAACCTAGGCATTGATTTTGAAGACATCAGACACATGCAGAATGAAAAATTTTTCAGAAATGATTTTTCTGGTGAGGTTGACTTCAGAGAA
+
CCCCDFFFFFFFGGGGGGGGGGGHHHHHHHHHHHHHGGGGGHHHHHHHHHHHHHHHHHHHHHHHHHHHHHHHHHHHHHHHGHHHHHHHHGHHHHHHHHHHHHHHHHHGGHHHHHGGGHHHHHGHHHHHFHHHHHHHGHHHHHHHHHHHHHHHHHHHHHHHHHHGGHHGHHHHHHHHHHHHGHHHHHHHHHHHHHHHHHHHGHHHHHHHHHHHHHHHHHHHHHHHHHHHHHHHGHHHHHHHHHGGGGGFGGG
@M05620:46:000000000-D9D58:1:1101:21132:7876 1:N:0:100
GAATGAATGCAGAAATTGGCAAGATAATACTGCACCGATGGGAAATGATACTATCCTGAAACATGAGCAAATTGACCAGCCTCAGGATGTGAACTCATTTGCTGGAGGTCCCAGGGCTCTTTCAAGATAGTAAAAACAGTGACTTGTACAGCATAATGAAAAACCTAGGCATTGATTTTGAAGACATCAGACACATGCAGAATGAAAAATTTTTCAGAAATGATTTTTCTGGTGAGGTTGACTTCAGAGAA
+
BBBBBFFFFFFFGGGGGGGGGGGHHHGHFHHHHHHHGEFGGFFCGHHDGHHHGHHFHHHHHHHHGGGGGHFHHHDHHHGHGHHHHHGHGGGFGHHHGHHHHHHHGHHGGHHHHHGGGHHHHHHHHHFHFHHHHHGHGHHHGHHGHHHHHHHHHFHGHHHHHHHGGHHHHHHHHGHGHHHHGHGHHHHHGHHHHHHHHHHGHHHGFGFHHHHHHHHHHHGHHFHHGHHHHHGFGGFFFHHHHHGGGGFFGGG
@M05620:46:000000000-D9D58:1:1101:10439:7902 1:N:0:100
GAATGAATGCAGAAATTGGCAAGATAATACTGCACCGATGGGAAATGATACTATCCTGAAACATGAGCAAATTGACCAGCCTCAGGATGTGAACTCATTTGCTGGAGGTCCCAGGGCTCTTTCAAGATAGTAAAAACAGTGACTTGTACAGCATAATGAAAAACCTAGGCATTGATTTTGAAGACATCAGACACATGCAGAATGAAAAATTTTTCAGAAATGATTTTTCTGGTGAGGTTGACTTCAGAGAA
+
CBBCCFFFFFFFGGGGGGGGGGGHFHHHHHHHHHHHEAEGGHHHHHHGHHHHHHHHHHHHHHHHHHHHHHHGHHHHHHHHGHHHGHGHHHHHHHHHHHHHHHHHHHHGGHHHHHGGGHHHHHHHHHHHHHHHHHHHGHHHHHHHHHHHHHHHHHHHHHHGHHHGGHHHHHHHHHHHHHHHGHGHHHHGHHHHHHHHHHHHHHHHHHHHHHHHHHHHHHHHHGHHHHHHHHGHHHHC;CHHHHGGGGGGGFB
@M05620:46:000000000-D9D58:1:1101:20576:7910 1:N:0:100
GAATGAGTGCAGAAATTGGCAAGATAATACTGCACCGATGGGAAATGATACTATCCTGAAACATGAGCAAATTGACCAGCCTCAGGATGTGAACTCATTTGCTGGAGGTCCCAGGGCTCTTTCAAGATAGTAAAAACAGTGACTTGTACAGCATAATGAAAAACCTAGGCATTGATTTTGAAGACATCAGACACATGCAGAATGAAAAATTTTTCAGAAATGATTTTTCTGGTGAGGTTGACTTCAGAGAA
+
BBBBBF5B4BBDFGGGGGCFFGFHHHHHGHHHHGHHG2EEEGF3FHHFHHHHHHHHHEEGHFHHHDGHH3EGHGFHHEHGFHHHGHF3BGHHHHHHFFGHHHHHFFCAEHHHHE11EGGHHHGFFFFGHHHFBFHHGGHHHHHHGHHFHHGHHFHHHFHGF1GG?<CHHHGFHBDGHFHFFHFHGFHGHFGHHHGFHHHHBBDGB00G<.GHHHHHHBGHHBG0CCGFHH:CCG0CCGFHFBF0FB00FBF
@M05620:46:000000000-D9D58:1:1101:10424:7912 1:N:0:100
GAATGAATGCAGAAATTGGCAAGATAATACTGCACCGATGGGAAATGATACTATCCTGAAACATGAGCAAATTGACCAGCCTCAGGATGTGAACTCATTTGCTGGAGGTCCCAGGGCTCTTTCAAGATAGTAAAAACAGTGACTTGTACAGCATAATGAAAAACCTAGGCATTGATTTTGAAGACATCAGACACATGCAGAATGAAAAATTTTTCAGAAATGATTTTTCTGGTGAGGTTGACTTCAGAGAA
+
BCCCCFFFFFFFGGGGGGGGGGGHHHHGGHGHHHHHG2EGGHGCHGHFHHHHFHHHHFHHHHGHHFGHHHFFHHFHHFGHGHHHHHFHHHHGGHHHBGHHHHHHHHGGGHHHHHGGGHHHHHHHHGHHHGHHHGFHGHHHFHGHHHHHHGHHHHHHHH3GHGHGGHHHHHHHHHHHHHHHFHHHGEHHGGGHHHHHHHHEHHHHFDGHGHHHHHHHHFHHFHEHHHHHHHHGHHH;;CGHHFGGGFFCFGB
@M05620:46:000000000-D9D58:1:1101:20554:7918 1:N:0:100
GAATGAATGCAGAAATTGGCAAGATAATACTGCACCGATGGGAAATGATACTATCCTGAAACATGAGCAAATTGACCAGCCTCAGGATGTGAACTCATTTGCTGGAGGTCCCAGGGCTCTTTCAAGATAGTAAAAACAGTGACTTGTACAGCATAATGAAAAACCTAGGCATTGATTTTGAAGACATCAGACACATGCAGAATGAAAAATTTTTCAGAAATGATTTTTCTGGTGAGGTTGACTTCAGAGAA
+
CCCCCFFFFFFFGGGGGGGGGGGHHHHHHHHHHHHHGFGGGHHHHHHHHHHHHHHHHHHHHHHHHHHHHHHHHHHHHHHHGHHHHHHHHHHHHHHHHHHHHHHHHHHGGHHHGFGGGHHHEHHHHHHHHHGHFHHHGHHHHHHHGHHHHHHHGHHFHHFHHHHGGHHHHHHGHGFHHHHGEHHHHHHGHHHHHHHFHFFHHGHGFGHHHHHHGHHBGHFHHHFFHHHHGHHEGHFHHHHHGHGGGFFGGF0
@M05620:46:000000000-D9D58:1:1101:13846:7932 1:N:0:100
GAATGAATGCAGAAATTGGCAAGATAATACTGCACCGATGGGAAATGATACTATCCTGAAACATGAGCAAATTGACCAGCCTCAGGATGTGAACTCATTTGCTGGAGGTCCCAGGGCTCTTTCAAGATAGTAAAAACAGTGACTTGTACAGCATAATGAAAAACCTAGGCATTGATTTTGAAGACATCAGACACATGCAGAATGAAAAATTTTTCAGAAATGATTTTTCTGGTGAGGTTGACTTCAGAGAA
+
BABCCFFFFFFFGGGGGGGGGGGHHHHHHHHHHHHHGEGGGHHHHHHHHHHHHHHHHFHHHHHHHGHHHHHHHHHHHHHHGHHHHHGHHHHHHHHHHHHHHHHHHHHGGHHHGHGGGHHHHHHHGHGHHHHHHHHHGGHHHHHHHHHHHHHHHHHHHHHHHHHGGHHHHHHHHHHHHHHHGHHHHGHHHHHHHHHHHHHHHGHHGFGHHHHHHHHHHHHHHHHHHHHHHHGHHHHGHHHHHHGGGGGFGGG
@M05620:46:000000000-D9D58:1:1101:19597:7936 1:N:0:100
GAATGAATGCAGAAATTGGCAAGATAATACTGCACCGATGGGAAATGATACTATCCTGAAACATGAGCAAATTGACCAGCCTCAGGATGTGAACTCATTTGCTGGAGGTCCCAGGGCTCTTTCAAGATAGTAAAAACAGTGACTTGTACAGCATAATGAAAAACCTAGGCATTGATTTTGAAGACATCAGACACATGCAGAATGAAAAATTTTTCAGAAATGATTTTTCTGGTGAGGTTGACTTCAGAGAA
+
CABCCFFFFFFFGGGGGGGGGGGHHHHHHHHHHHHHGEGGGHHHHHHFHHHHHHHHHHHHHHHHHGHHHHHHHHHHHGHHGHHHHHHHHHHHHHHHHHHHHHHHHGHGGHHHEGFGGGHFHHEFHHFHGFGHHHHH?GHHHHEHHGHHHFFHFFHHGFHHHHHGGFBGHHEHHBFFGHHDFHDGGFHFFFBGHHGHHHHGHH1FDGHHHFHHHHFGHFHGHHHHFHGHBGGH:GGGH:GFFEFGGGGFFFB
@M05620:46:000000000-D9D58:1:1101:7034:7953 1:N:0:100
GAATGAATGCAGAAATTGGCAAGATAATACTGCACCGATGGGAAATGATACTATCCTGAAACATGAGCAAATTGACCAGCCTCAGGATGTGAACTCATTTGCTGGAGGTCCCAGGGCTCTTTCAAGATAGTAAAAACAGTGACTTGTACAGCATAATGAAAAACCTAGGCATTGATTTTGAAGACATCAGACACATGCAGAATGAAAAATTTTTCAGAAATGATTTTTCTGGTGAGGTTGACTTCAGAGAA
+
CBCCCFFFFFFFGGGGGGGGGGGHHHHHHHHHHHHHGEFGGHHHHHHHHHHHHHHHHHHHHHHHHFHHHHHHHHHHHHHHGHHHHHGHHGHHHHHHHHHHHHHHHHHGGHHHHHGGGHHHHHHHHHHHHHHHHHHHGHHHHHHHHHHHHHHHHHHHHHHHHHHGGHHHHHHHHHHHHHHHGHHHHHHHHHHHHHHHHHHHHHHHGHHHHHHHHHHHHHHHHHHHHHHHHHHHHHFHGHHHGHGFGGGGGGG
@M05620:46:000000000-D9D58:1:1101:20128:7971 1:N:0:100
GAATGAATGCAGAAATTGGCAAGATAATACTGCACCGATGGGAAATGATACTATCCTGAAACATGAGCAAATTGACCAGCCTCAGGATGTGAACTCATTTGCTGGAGGTCCCAGGGCTCTTTCAAGATAGTAAAAACAGTGACTTGTACAGCATAATGAAAAACCTAGGCATTGATTTTGAAGACATCAGACACATGCAGAATGAAAAATTTTTCAGAAATGATTTTTCTGGTGAGGTTGACTTCAGAGAA
+
CBBCCFFFFFFFGGGGGGGGGGGHHHHHHHHHHHHHFEGGGHGHHHHHHHHHHHHHHHHHHHHHHHHHHHHHHHHHHHHHGHHHHHHHHFGGHHHHHHHHHHHHHHHGGHHHHHGGGHHHHHHHHHHHHHHHHHHHGHHHHHEHHHHHHHHGHHHHHHHHHHHGGHHHHHHHHHHHHHHHGHHGHHHHHGHHHHHHHHHHHHHGGHGHHHHHHHHHHHHHGHGHGHHHHHHHHHHGHHHHHHGGGGGGGGG
@M05620:46:000000000-D9D58:1:1101:25963:7995 1:N:0:100
GAATGAATGCAGAAATTGGCAAGATAATACTGCACCGATGGGAAATGATACTATCCTGAAACATGAGCAAATTGACCAGCCTCAGGATGTGAACTCATTTGCTGGAGGTCCCAGGGCTCTTTCAAGATAGTAAAAACAGTGACTTGTACAGCATAATGAAAAACCTAGGCATTGATTTTGAAGACATCAGACACATGCAGAATGAAAAATTTTTCAGAAATGATTTTTCTGGTGAGGTTGACTTCAGAGAA
+
CCCCDFFFFFFFGGGGGGGGGGGHHHHHHHHGHHHHGGGGGHHHHHHHHHHHHHHHHHHHHHHHHHHHHHHHHHHHHHHHGHHHHHHHHFGGHHHHHHHHHHHHHHHGGHHHHHGGGHHHHHHHHHHHHHHHHHHHGHHHHHHHHHHHHHHHHHHHHHHHHHHGGHHHHHHHHHHHHHHHGHHHHHHHHHHHHHHHHHHHHHHHHHHHHHHHHHHGHHHHHHHHHHHHHHHHHHHHHHHHHHHHHHHGGGG
@M05620:46:000000000-D9D58:1:1101:26441:7999 1:N:0:100
GAATGAATGCAGAAATTGGCAAGATAATACTGCACCGATGGGAAATGATACTATCCTGAAACATGAGCAAATTGACCAGCCTCAGGATGTGAACTCATTTGCTGGAGGTCCCAGGGCTCTTTCAAGATAGTAAAAACAGTGACTTGTACAGCATAATGAAAAACCTAGGCATTGATTTTGAAGACATCAGACACATGCAGAATGAAAAATTTTTCAGAAATGATTTTTCTGGTGAGGTTGACTTCAGAGAA
+
BABBCFFFFFFFFGGGGGGGGGFGHHHHHHHHHBHHGGGGGHHHHHHGHHHHHHHHHHHHHHGHHHHHHHHHHHHHHHHHGHHHHHHHHGHHHHHHHHHHHHHHHHHGGHHHHHGGGHHHHHGHHHHHHHHHHHHHGHHHGFHHHHHGHHHHHHHHHHHHHHHGGHHHHHHHHHHHHHHHGHHHHHHHHFHHHHHHHHHHHHHHHHHHHHHHHHHHHHHGHHHHHHHHHHHGHHHHGHHHHHGGGGGGGGF
@M05620:46:000000000-D9D58:1:1101:26433:8015 1:N:0:100
GAATGAATGCAGAAATTGGCAAGATAATACTGCACCGATGGGAAATGATACTATCCTGAAACATGAGCAAATTGACCAGCCTCAGGATGTGAACTCATTTGCTGGAGGTCCCAGGGCTCTTTCAAGATAGTAAAAACAGTGACTTGTACAGCATAATGAAAAACCTAGGCATTGATTTTGAAGACATCAGACACATGCAGAATGAAAAATTTTTCAGAAATGATTTTTCTGGTGAGGTTGACTTCAGAGAA
+
CCCCCFFFFFFFGGGGGGGGGGFHHHHHHHHHHHHHGGGGGHHHHHHHHHHHHHHHHHHHHHHHHHHHHHHHHHHHHHHHGHHHHHHHHHHHHHHHHHHHHHHHHHHGGHHHHHGGGHHHHHHHHHHHHHHHHHHHGHHHHHHHHHHHHHHHHHHHHHHHHHHGGHHHHHHHHHHHHHHHGHHHHHHHHHHHHHHHHHHHGHHHHHHHHHHHHHHHHHHHHHHHHHHHHHHHHHGHGHHHHHGGGGGGGGF
@M05620:46:000000000-D9D58:1:1101:11024:8034 1:N:0:100
GAATGAATGCAGAAATTGGCAAGATAATACTGCACCGATGGGAAATGATACTATCCTGAAACATGAGCAAATTGACCAGCCTCAGGATGTGAACTCATTTGCTGGAGGTCCCAGGGCTCTTTCAAGATAGTAAAAACAGTGACTTGTACAGCATAATGAAAAACCTAGGCATTGATTTTGAAGACATCAGACACATGCAGAATGAAAAATTTTTCAGAAATGATTTTTCTGGTGAGGTTGACTTCAGAGAA
+
AAAA>BDDFFFFBFGGGGGGGGGHHHBGHHHHHHHGGGGGGHHHFHHFHHHHFGHHHHHBGGHHHHHHHF3FGHFHHHGHGHHHFHFHHFGFBHHHHHHHFHHGHHEGGGHGHHGGGHHHHHHGFHGHFGHGFHFHGEHHHHHHHHHHHGHHGHHGFHBH?DGGGHEHHFFGHGHHHHHFGHBHHHHHHFHGGHHHGHHFDGFHGFHFGGHHHGHHHHGFGHFHFCGHFHGB0::CGHHHECFGGFGGFFF
@M05620:46:000000000-D9D58:1:1101:4070:8044 1:N:0:100
GAATGAATGCAGAAATTGGCAAGATAATACTGCACCGATGGGAAATGATACTATCCTGAAACATGAGCAAATTGACCAGCCTCAGGATGTGAACTCATTTGCTGGAGGTCCCAGGGCTCTTTCAAGATAGTAAAAACAGTGACTTGTACAGCATAATGAAAAACCTAGGCATTGATTTTGAAGACATCAGACACATGCAGAATGAAAAATTTTTCAGAAATGATTTTTCTGGTGAGGTTGACTTCAGAGAA
+
AABBBFFFFFFFGGGGGGGGGGFGHHHHHHHHGGHHFAFFGHGHHHHGHHHHHHHHHFEHGHHHHHFGHHHHHHHHHHGGGHHHGHBFFFGDGHHHHHHHHHHHHHHGGH3GBCCFE0GHDGFFDGHFHHFB4GHHDHFGGBED?EG3BGF2B3FDFF?FGHH/<FGHG2CCDF11DHHH/<FG0FGD<1GCGHH1D111F01>1=DHFCFHHHBGGGDGHF00CGHHBGFG;G0CFCGHB:BF0C;BFF/
@M05620:46:000000000-D9D58:1:1101:21589:8045 1:N:0:100
GAATGAATGCAGAAATTGGCAAGATAATACTGCACCGATGGGAAATGATACTATCCTGAAACATGAGCAAATTGACCAGCCTCAGGATGTGAACTCATTTGCTGGAGGTCCCAGGGCTCTTTCAAGATAGTAAAAACAGTGACTTGTACAGCATAATGAAAAACCTAGGCATTGATTTTGAAGACATCAGACACATGCAGAATGAAAAATTTTTCAGAAATGATTTTTCTGGTGAGGTTGACTTCAGAGAA
+
CCCCCFFFFFFFGGGGGGGGGGGHHFHHHHHHHHHHGEGGGHHHHHHGHHHHHHHHHHHHHHHHHFHHHHHHHHHHHHHHGHHHHGGHHGHHHHHHHHHHHHHHHHHGGHHHHHGGGHHHHHHHHHHGHHFHFHHHGFHHHHHHHHHHHHHHHHHHHHHHHHHGGHGHHHGHHHHHHHHHGHGHHHHHHHHHHHHHHHHHHHHHGGHHHHHHHHHHHFHHHHHHHHHHGHHHHHGHHHHHHHGGGGGGEFF
@M05620:46:000000000-D9D58:1:1101:27198:8048 1:N:0:100
GAATGAATGCAGAAATTGGCAAGATAATACTGCACCGATGGGAAATGATACTATCCTGAAACATGAGCAAATTGACCAGCCTCAGGATGTGAACTCATTTGCTGGAGGTCCCAGGGCTCTTTCAAGATAGTAAAAACAGTGACTTGTACAGCATAATGAAAAACCTAGGCATTGATTTTGAAGACATCAGACACATGCAGAATGAAAAATTTTTCAGAAATGATTTTTCTGGTGAGGTTGACTTCAGAGAA
+
CCBCDFFFFFFFGGGGGGGGGGGHHHHHHHHHHHHHGGGGGHGHHHHHHHHHHHHHHHHHHHHHHHHHHHHHHHHHHHHHGHHHHHHHHGHHHHHHHHHHHHHHHHHGGHHHHHGGGHHHHHHHHHHHHHHHHHHHGHHHHHHHHHHHHHHHHHHHHHHHHHHGGHHHHHHHHHHHHHHHGHHHHHHHHHHHHHHHHHHHHHHHHHHHHHHHHHHHHHHHHHHHHHHHHHHHHHHHHHHHHHGGHHHGGGG
@M05620:46:000000000-D9D58:1:1101:11026:8053 1:N:0:100
GAATGAATGCAGAAATTGGCAAGATAATACTGCACCGATGGGAAATGATACTATCCTGAAACATGAGCAAATTGACCAGCCTCAGGATGTGAACTCATTTGCTGGAGGTCCCAGGGCTCTTTCAAGATAGTAAAAACAGTGACTTGTACAGCATAATGAAAAACCTAGGCATTGATTTTGAAGACATCAGACACATGCAGAATGAAAAATTTTTCAGAAATGATTTTTCTGGTGAGGTTGACTTCAGAGAA
+
CCCCCFFFFFFFGGGGGGGGGGGHHHHHHHHHHHHHEEFGGHGHHHHHHFHHHHHHHHHHHHHHHHHHHHHHHHHHHHHHGHHHGHFHHGGGHHHHHHHHHHHHHHHGGHHHHHGGGHHHHHHHHHHHHHHHHHHHGHHHHHHHHHHHHHHHHHHHHHHHHHHGGHHHHHHHHHHHHHHHGHHHHHHHHHHHHHHHHHHHHHHHFGHHHHHHHHHHHHHHHHHHHHHHHHHHHHHGGGHHHHGGGGGFGGG
@M05620:46:000000000-D9D58:1:1101:27187:8065 1:N:0:100
GAATGAATGCAGAAATTGGCAAGATAATACTGCACCGATGGGAAATGATACTATCCTGAAACATGAGCAAATTGACCAGCCTCAGGATGTGAACTCATTTGCTGGAGGTCCCAGGGCTCTTTCAAGATAGTAAAAACAGTGACTTGTACAGCATAATGAAAAACCTAGGCATTGATTTTGAAGACATCAGACACATGCAGAATGAAAAATTTTTCAGAAATGATTTTTCTGGTGAGGTTGACTTCAGAGAA
+
B@BBBFFFFFFFBGGGGGGGGGGHHHHHHHHHHHHHGGGGGHHHHHHHHHHHHHHHHFHHGHHHHHHGHHHHHHGHHHHHGHHHHHHHHHHHGHHHFHHHHHHHFGGFGHHHHGGGGHHGHGHHHGHHHHHGHHHHGHFFHGHGHHHHHHHGHGHGGHHGHGHGGGGHHHHEHHHHHHHHGHHHHHHHHHFHHHGHGHHFHHGHHGHHEFFGHHHGG0<CGGHFHHHHHHHHGHHHHHHHHHFGGGGGGGF
@M05620:46:000000000-D9D58:1:1101:19292:8087 1:N:0:100
GAATGAATGCAGAAATTGGCAAGATAATACTGCACCGATGGGAAATGATACTATCCTGAAACATGAGCAAATTGACCAGCCTCAGGATGTGAACTCATTTGCTGGAGGTCCCAGGGCTCTTTCAAGATAGTAAAAACAGTGACTTGTACAGCATAATGAAAAACCTAGGCATTGATTTTGAAGACATCAGACACATGCAGAATGAAAAATTTTTCAGAAATGATTTTTCTGGTGAGGTTGACTTCAGAGAA
+
>>AAADFFFFFFGCGGGGGGGGGBGFDGGHHHHHHHGGGGGHHCHHHGGHHHHHHHHHFGFHHHHEGHHHAFGHGHHGHHGHHHHHBHHHFFFHHHFHHHGHHHHFHGGHHHHGGGGHHHHHHBDGHHEFHHHHFFECCGFHGHHFHHHHGGFHFFHHGFGHHGGHHBFGFHHGEHHHHFAG1DGGGHG<1GGGHHHHFGHBHDH0DFFHHHHHHHH0G/=GHHHHHHHHH0C/CAGHHBFHGGGGBFFG/
@M05620:46:000000000-D9D58:1:1101:25508:8087 1:N:0:100
GAATGAATGCAGAAATTGGCAAGATAATACTGCACCGATGGGAAATGATACTATCCTGAAACATGAGCAAATTGACCAGCCTCAGGATGTGAACTCATTTGCTGGAGGTCCCAGGGCTCTTTCAAGATAGTAAAAACAGTGACTTGTACAGCATAATGAAAAACCTAGGCATTGATTTTGAAGACATCAGACACATGCAGAATGAAAAATTTTTCAGAAATGATTTTTCTGGTGAGGTTGACTTCAGAGAA
+
AAAAAFFFDFFFGGC1GG1EEGFFE1EGGFEFHHHFE0EFFH0GGGG1ADGGFGFGEFA11ABFFGFH1G1FGDF1GBGHFHCFFE@@FCG2@FGHFGGFHGBG1FGEGHHHHHGGGHHHHHHHHHHHGHHHHFHFGHHHHGHHHHHHHHHHHHHHHHHHFHHGGHHHHHHHHHHHHHGHGHHHHHHHHHHHHHHHHHHHHHHHGHFHHHHHHHHHHGHHHHHHHHHHHHHHHHFHHHHHEHGGGGGBFG/
@M05620:46:000000000-D9D58:1:1101:25488:8088 1:N:0:100
GAATGAATGCAGAAATTGGCAAGATAATACTGCACCGATGGGAAATGATACTATCCTGAAACATGAGCAAATTGACCAGCCTCAGGATGTGAACTCATTTGCTGGAGGTCCCAGGGCTCTTTCAAGATAGTAAAAACAGTGACTTGTACAGCATAATGAAAAACCTAGGCATTGATTTTGAAGACATCAGACACATGCAGAATGAAAAATTTTTCAGAAATGATTTTTCTGGTGAGGTTGACTTCAGAGAA
+
3AAA3DDDFFBFFGGGGGFGGGF4EGHHAGFGHGHHA?EEGF2C2GFHHHHHHFHFFEBGGHCEF3GFBGBGBEGDGGGHGGHHHEFGFBFFDGHHEFHGHHDGEHCEEHHHBGGGGGGFHGHFFDFHHFFGHFHGEEGFDFHFFGFFHFHHFBGFBGG1B?GDGGHFCGFGHHHHHGHHFHHHGFGHHH1GFHH1GFH11<FGFFFGHFCG=DCGHEGFFFFB0=;CHHHFCBFCAGFFGFFFGG0BFFG
@M05620:46:000000000-D9D58:1:1101:19290:8109 1:N:0:100
GAATGAATGCAGAAATTGGCAAGATAATACTGCACCGATGGGAAATGATACTATCCTGAAACATGAGCAAATTGACCAGCCTCAGGATGTGAACTCATTTGCTGGAGGTCCCAGGGCTCTTTCAAGATAGTAAAAACAGTGACTTGTACAGCATAATGAAAAACCTAGGCATTGATTTTGAAGACATCAGACACATGCAGAATGAAAAATTTTTCAGAAATGATTTTTCTGGTGAGGTTGACTTCAGAGAA
+
DDDDDFFFFFFFGGGGGGGGGGGHHHHHHHHHHHHHGEGGGHHHHHHHHHHHHHHHHHHHHHHHHHHHHHHHHHHHHHHHGHHHHHHHHGHHHHHHHHHHHHHHHHHGGHHHHHGGGHHHHHHHHHHHGHHHHHHHGHHHHHHHHHHHHHHHHHHHHHHHHHHGGHHHHHHHHHHHHHHHGHHHHHHHHHHHHHHHHHHHHHHHHHHHHHHHHHHHHHHHHHHHHHHHHHHHHHFHHHHHHHHHHGGGGGG
@M05620:46:000000000-D9D58:1:1101:11410:8113 1:N:0:100
GAATGAATGCAGAAATTGGCAAGATAATACTGCACCGATGGGAAATGATACTATCCTGAAACATGAGCAAATTGACCAGCCTCAGGATGTGAACTCATTTGCTGGAGGTCCCAGGGCTCTTTCAAGATAGTAAAAACAGTGACTTGTACAGCATAATGAAAAACCTAGGCATTGATTTTGAAGACATCAGACACATGCAGAATGAAAAATTTTTCAGAAATGATTTTTCTGGTGAGGTTGACTTCAGAGAA
+
CCCCCFFFFFFFGGGGGGGGGGGHHHHHHHHHHHHHGEGGGHHHHHHGHHHHHHHHHFFHHHHHHHHHHHGGHHHHHHHHGHHHHHHHHHHFHHHHGHHHHHHHHFHGGHHHFHGGGHHHHHHFGHHHHHHHHGDGGEHHHHHHHHHHHGHHFHGFHGHGFGFGGHHHHHGHHFFHHHHGFHGHHFGH1FGHFHHHDGFFFGHHDGGGGGHHHHHFHHFHHF0CHHHHHHHHHGHCCGHFFHGGGFBBFGF
@M05620:46:000000000-D9D58:1:1101:22999:8150 1:N:0:100
GAATGAATGCAGAAATTGGCAAGATAATACTGCACCGATGGGAAATGATACTATCCTGAAACATGAGCAAATTGACCAGCCTCAGGATGTGAACTCATTTGCTGGAGGTCCCAGGGCTCTTTCAAGATAGTAAAAACAGTGACTTGTACAGCATAATGAAAAACCTAGGCATTGATTTTGAAGACATCAGACACATGCAGAATGAAAAATTTTTCAGAAATGATTTTTCTGGTGAGGTTGACTTCAGAGAA
+
BBBBBFFFFFFFGGGGGGGGGGFHHHHHHHFHHHHHGCGEGHFHHHHGFHHHHHHHHFHHHHHHHHGHHHHHHHGHHHGHGHHHGHGFHFGFHHHHHHHHH4BFGHHGGHHHHHGGGHGHHHHHHHHHHHHHHHHHGHHHHHHHHHHHHHHHHHHHHHHHHHHGGHHHHHHHHHHHHHHHGHHHHHHHHHHHHHHHHHHHHHHGHFFHGHHHHHHHHFHHHHHHHHHHHHHHHHHHHHHHHHGGGEFGFGF
@M05620:46:000000000-D9D58:1:1101:17921:8166 1:N:0:100
GAATGAATGCAGAAATTGGCAAGATAATACTGCACCGATGGGAAATGATACTATCCTGAAACATGAGCAAATTGACCAGCCTCAGGATGTGAACTCATTTGCTGGAGGTCCCAGGGCTCTTTCAAGATAGTAAAAACAGTGACTTGTACAGCATAATGAAAAACCTAGGCATTGATTTTGAAGACATCAGACACATGCAGAATGAAAAATTTTTCAGAAATGATTTTTCTGGTGAGGTTGACTTCAGAGAA
+
CCCCCFFFFFFFGGGGGGGGGGGHHHHHHHHHHHHHGGGGGHHHHHHHHHHHHHHHHHHHHHHHHHHHHHHHHHHHHGHHGHHHGHGGHGHHHHHHHHHHHHHHHHHGGHHHHHGGGHHHHHHHHHHHHHHHHHHHGHHHHHHHHHHHHHHHHHHHHHHHHHHGGHHHHHHHHHHHHHHHGHHHHHHHHHHHHHHHHHHHHHHHHHHHHHHHHHHHHHHHHHHHHHHHHHHHHHHHHHHHHHGGGGGGGGG
@M05620:46:000000000-D9D58:1:1101:10480:8167 1:N:0:100
GAATGAATGCAGAAATTGGCAAGATAATACTGCACCGATGGGAAATGATACTATCCTGAAACATGAGCAAATTGACCAGCCTCAGGATGTGAACTCATTTGCTGGAGGTCCCAGGGCTCTTTCAAGATAGTAAAAACAGTGACTTGTACAGCATAATGAAAAACCTAGGCATTGATTTTGAAGACATCAGACACATGCAGAATGAAAAATTTTTCAGAAATGATTTTTCTGGTGAGGTGACTTCAGAGAAG
+
CCCCCFFFFFFFGGGGGGGGGGGHHGHHHHHHHHHHGGGGGHHHHHHHHHHHHHHHHHHHHHHHHHHHHHHHHHHHHHHHGHHHHHGHHGHHHHHHHHHHHHHHHHHGGHHHHHG?EHHHHEHFBGFHHFHFHHHHGHGGHHHHGFGDHDGGHHGFGFHDGGFDGHGFGFHFHHHHHHHGGHGHFFHHHD<GGHHGHHHHHHHHFGHHHFHHHHHHHB<GHHCHHHHHHGGFHCHGC:;CHHHGGGGGFGF
@M05620:46:000000000-D9D58:1:1101:11739:8239 1:N:0:100
GAATGAATGCAGAAATTGGCAAGATAATACTGCACCGATGGGAAATGATACTATCCTGAAACATGAGCAAATTGACCAGCCTCAGGATGTGAACTCATTTGCTGGAGGTCCCAGGGCTCTTTCAAGATAGTAAAAACAGTGACTTGTACAGCATAATGAAAAACCTAGGCATTGATTTTGAAGACATCAGACACATGCAGAATGAAAAATTTTTCAGAAATGATTTTTCTGGTGAGGTTGACTTCAGAGAA
+
CBCCCFFFFFFFGGGGGGGGGGGHHHHHHHHHHHHHGEGGGHHHHHHHHHHHHHHHHHHHHHHHHHHHHHHHHHHHHHHHGHHHGHGHGGHGHHHHHHHHHHHHHGHGGHHF3BEFCEGHHHHHHHHHEGHHHHFFGHFGGHFHHEFFDGGEHHHHD3H3DDHDEFHFBFFHBGHHGHHFGHGBFGHFHHHHHHHGHHHHGHHHDD=GGHFHHHHHEDD0<=CGHHHGHHHHCGB;:;GHHHGEGGEBFGF
@M05620:46:000000000-D9D58:1:1101:17189:8243 1:N:0:100
GAATGAATGCAGAAATTGGCAAGATAATACTGCACCGATGGGAAATGATACTATCCTGAAACATGAGCAAATTGACCAGCCTCAGGATGTGAACTCATTTGCTGGAGGTCCCAGGGCTCTTTCAAGATAGTAAAAACAGTGACTTGTACAGCATAATGAAAAACCTAGGCATTGATTTTGAAGACATCAGACACATGCAGAATGAAAAATTTTTCAGAAATGATTTTTCTGGTGAGGTTGACTTCAGAGAA
+
BBCBBFFFFFFFGGGGGGGGGGGHHHHHHHHHHHHHGEGGGHFHHHGFHHHHHHHHGGHHHHHHHHGFHHHHHHHHHGHHGHHHGHGFHGGGHHHHHHHHHHHHHHHGGHHHHHGGGHHHHHHHHHHHHHGHHHHHGHHHHHHHHHHHHHHHHHHHHHHHHHHGGHHHHHHHHHHHHHHHGHHHHHHHHHHHHHHHHHHHHHHHHHHHHHHHHHHHHHHHGHHHHHHHHHHHHHHHHHHHGHGGGGGGGGF
@M05620:46:000000000-D9D58:1:1101:15170:8264 1:N:0:100
GAATGAATGCAGAAATTGGCAAGATAATACTGCACCGATGGGAAATGATACTATCCTGAAACATGAGCAAATTGACCAGCCTCAGGATGTGAACTCATTTGCTGGAGGTCCCAGGGCTCTTTCAAGATAGTAAAAACAGTGACTTGTACAGCATAATGAAAAACCTAGGCATTGATTTTGAAGACATCAGACACATGCAGAATGAAAAATTTTTCAGAAATGATTTTTCTGGTGAGGTTGACTTCAGAGAA
+
CBCCCFFFFFFFGGGGGGGGGGGHHHHHHHHHHHHHGEGGGHHHHHHHHHHHHHHHHHHHHHHHHHHHGHHHHHHFHHHHGHHHGHGGHGHHHHHHHHHHHHHHGHHGGHHHHHGGGHHHHHHHHGHHHGHHHHHHGHHHHHHHHHHHHHHHHHHHHHHHHHHGGGHHHHHHHHHHHHHHGHHHHHHHHHHHHHHHHHHHHHHGGGHHHFHHHHHHHHHHHGHHHHHHHHHGGGF;:CGHHHGGGGGGGGG
@M05620:46:000000000-D9D58:1:1101:15459:8278 1:N:0:100
GAATGAATGCAGAAATTGGCAAGATAATACTGCACCGATGGGAAATGATACTATCCTGAAACATGAGCAAATTGACCAGCCTCAGGATGTGAACTCATTTGCTGGAGGTCCCAGGGCTCTTTCAAGATAGTAAAAACAGTGACTTGTACAGCATAATGAAAAACCTAGGCATTGATTTTGAAGACATCAGACACATGCAGAATGAAAAATTTTTCAGAAATGATTTTTCTGGTGAGGTTGACTTCAGAGAA
+
CBCCCFFFFFFFFGGGGGGGGGGHHGFHGHFHHFGHEEEGGHGGEHHHHHHHGHHHHGGHHHGHHHHFHHHFHHHHHGHHGHHGGHFFHGGHHHHHGHHHHHFGFGHFGHHEHHGGGHHGHHHHFGFHHHFHHHHHGGHHHHHHHHHHHHHHHHHHHHHHHHHGGHGHHHHHGHHHHHHHGHHHHGGHHHHHHHHHHHHHHHHGFDBHFHHHHHHHHHFHGHHHHHGHGHHHHHHGCCGFFHGGGGGFFGF
@M05620:46:000000000-D9D58:1:1101:4043:8285 1:N:0:100
GAATGAATGCAGAAATTGGCAAGATAATACTGCACCGATGGGAAATGATACTATCCTGAAACATGAGCAAATTGACCAGCCTCAGGATGTGAACTCATTTGCTGGAGGTCCCAGGGCTCTTTCAAGATAGTAAAAACAGTGACTTGTACAGCATAATGAAAAACCTAGGCATTGATTTTGAAGACATCAGACACATGCAGAATGAAAAATTTTTCAGAAATGATTTTTCTGGTGAGGTTGACTTCAGAGAA
+
A>AABFFFFFFFGFFGGGGCEGFHHHHFFHGHFGHHA2EEFHHHHHHDHHHHHHHEHGGGHGHHHHEGHFHGHHFGHHHHGHHFGHFFGHHFHGGF3GHHHHFHH1CFEHHHHHGD?HGHHHHHHFHHDFHB?GFHGHBGHBGGHGBBGFHHHHHHHHHHFFFDFGHGHHGHGHFHHHHHGFHFHHGGFG1CGFFHHHHHGCFGGFHF.GGHHHHHGHGHHGHFGFHHHGFGCCBCCGHHE0FGGGF0B;/
@M05620:46:000000000-D9D58:1:1101:4060:8290 1:N:0:100
GAATGAATGCAGAAATTGGCAAGATAATACTGCACCGATGGGAAATGATACTATCCTGAAACATGAGCAAATTGACCAGCCTCAGGATGTGAACTCATTTGCTGGAGGTCCCAGGGCTCTTTCAAGATAGTAAAAACAGTGACTTGTACAGCATAATGAAAAACCTAGGCATTGATTTTGAAGACATCAGACACATGCAGAATGAAAAATTTTTCAGAAATGATTTTTCTGGTGAGGTTGACTTCAGAGAA
+
AABBADFFFFFFGGGGFFGGFGGHHHHHHHHHGHHGGGGGGHFHFHHGHHHHGHHHHBGHHHHHFGHHHGHGGHHHHHHHGHHFHHHHHHHGHHHHHHHHHHHHHFFCFHHHHHEEDGHHHHHGHHFEBGHHHGHHEGHHHHHHHHHGHHHHHHHHHHHFHHCGGHHHGGFHHHFHHHHHGGFHHHHHGGFHHHHHHHHDGHHHGHHFFFHHGHHHHFFHHHHHHGHHHHHFGHGHHHFHHHGGGFFGFGG
@M05620:46:000000000-D9D58:1:1101:22840:8322 1:N:0:100
GAATGAATGCAGAAATTGGCAAGATAATACTGCACCGATGGGAAATGATACTATCCTGAAACATGAGCAAATTGACCAGCCTCAGGATGTGAACTCATTTGCTGGAGGTCCCAGGGCTCTTTCAAGATAGTAAAAACAGTGACTTGTACAGCATAATGAAAAACCTAGGCATTGATTTTGAAGACATCAGACACATGCAGAATGAAAAATTTTTCAGAAATGATTTTTCTGGTGGGTTGACTTCAGAGAAG
+
BCBBBFFFFFFFGGGGGGGGGGGHHGHHHHHHHHHHGEGGGHHHHHHHHHHHHHHHHHHHHHHHHHHHHHGHHHHHHHHHGHHHHHHHHGHGHHHHHHHHHHHHHHHGGHHHHHGGGHHHHHHHHGHHHHHHHHHHGHHHHHHHHHHHHHHHHHHHHHHHHHHGGHHHHHHHHHHHHHHHGHHHHHHHHHHHHHHHHHHHHHHHGHHHHHHHHHHHHHHHHHHHHHHHHHHHHHGGGG-FFEFF0BBFFGB
@M05620:46:000000000-D9D58:1:1101:20900:8339 1:N:0:100
GAATGAATGCAGAAATTGGCAAGATAATACTGCACCGATGGGAAATGATACTATCCTGAAACATGAGCAAATTGACCAGCCTCAGGATGTGAACTCATTTGCTGGAGGTCCCAGGGCTCTTTCAAGATAGTAAAAACAGTGACTTGTACAGCATAATGAAAAACCTAGGCATTGATTTTGAAGACATCAGACACATGCAGAATGAAAAATTTTTCAGAAATGATTTTTCTGGTGAGGTTGACTTCAGAGAA
+
CBBCCFFFFFFFGGGGGGGGGGGHHHHHHHFHHHHHGEGGGHFHHHHHHHHHHHHHHHHHHHHHHHGHFHHHHHHHHHHHGHHGGHHFGFHHHHHHHFHHHHHHHHHGGHHHFCCFGHHHFHFF4EGFHFFBGHHHGHFEHFFG4DGHHHGGG3FDFHDDGHHGGFHHGHGCG211GGHFCF1GGHGHDGHHHHHFHFB1GFGGDFHHGFGHHHHFFHHHHHFBCGHHCHFECGCGFHFHFGG00;0FFG/
@M05620:46:000000000-D9D58:1:1101:15899:8347 1:N:0:100
GAATGAATGCAGAAATTGGCAAGATAATACTGCACCGATGGGAAATGATACTATCCTGAAACATGAGCAAATTGACCAGCCTCAGGATGTGAACTCATTTGCTGGAGGTCCCAGGGCTCTTTCAAGATAGTAAAAACAGTGACTTGTACAGCATAATGAAAAACCTAGGCATTGATTTTGAAGACATCAGACACATGCAGAATGAAAAATTTTTCAGAAATGATTTTTCTGGTGAGGTTGACTTCAGAGAA
+
CCCCCFFFFFFFGGGGGGGGGGGHHHHHHHHHHHHHGFGGGHHHHHHHHHHHHHHHHHHHHHHHHHHHHHHHHHHHHHHHGHHHGHHHHHHHHHHHHHHHHHHHHHHGGHHHHHGGGHHHHHHHHHHHHHHHHHHHGHHHHHHHHHHHHHHHHHHHGHHHHHHGGHHHHHHHHHHHHHHHGHHHHHHHHGGHHHHHHHHHHHHHHGHHHHHHHHHHHHHHHHHHHHHHHHHHHHGHHHHHHHGGGGGGGGG
@M05620:46:000000000-D9D58:1:1101:3906:8390 1:N:0:100
GAATGAATGCAGAAATTGGCAAGATAATACTGCACCGATGGGAAATGATACTATCCTGAAACATGAGCAAATTGACCAGCCTCAGGATGTGAACTCATTTGCTGGAGGTCCCAGGGCTCTTTCAAGATAGTAAAAACAGTGACTTGTACAGCATAATGAAAAACCTAGGCATTGATTTTGAAGACATCAGACACATGCAGAATGAAAAATTTTTCAGAAATGATTTTTCTGGTGAGGTTGACTTCAGAGAA
+
BACABFFFFFFFGGGFGGGGFFGGGHFGHHHGFGEHEEEGGHGHGHHGHHHHHHHHHHHGGHGHHHGHHHFHHHHGHHHGGHHHHGFGGGHGHFGFHHHHHGHHHGFGGHHHGHGGGGHHHHHHHHHHFHDHHHHHGHHFGHHHHHHHHHHHHHGHHHHHHHHGGGHGHHHHGHHHHHHHGHGHGHHHHHGHHHHHHHHHGHHGFHHHHHHHHHHGHHFHHHHHGHHHGHHHHHHHHHHHHHGGGGFGGGF
@M05620:46:000000000-D9D58:1:1101:10690:8391 1:N:0:100
GAATGAATGCAGAAATTGGCAAGATAATACTGCACCGATGGGAAATGATACTATCCTGAAACATGAGCAAATTGACCAGCCTCAGGATGTGAACTCATTTGCTGGAGGTCCCAGGGCTCTTTCAAGATAGTAAAAACAGTGACTTGTACAGCATAATGAAAAACCTAGGCATTGATTTTGAAGACATCAGACACATGCAGAATGAAAAATTTTTCAGAAATGATTTTTCTGGTGAGGTTGACTTCAGAGAA
+
A?ABBBBFDFFFGGBGGGGGGGGHHHHBGHAFGBGFEEEDCGFFHHHBGHHGHGHHHHHGHHFFCDAFGCGFFHBGHHHHEGHFFG3BBFGBGFGDGGGFGG@FFGHGEHHGHHECGHHHHHHHGHGGEH?4EGH3EGHHHHHHHHHEG2DCFHHHFFHHGBGDFHHHBGECHHGBBFGFFHDGHHHHHFDFGFFGFBG110FF<0DGGGHBGGHHHFDGGFFCGGHEHGFHCFHGA;GGFHFEFFF0CBB
@M05620:46:000000000-D9D58:1:1101:27354:8404 1:N:0:100
GAATGAATGCAGAAATTGGCAAGATAATACTGCACCGATGGGAAATGATACTATCCTGAAACATGAGCAAATTGACCAGCCTCAGGATGTGAACTCATTTGCTGGAGGTCCCAGGGCTCTTTCAAGATAGTAAAAACAGTGACTTGTACAGCATAATGAAAAACCTAGGCATTGATTTTGAAGACATCAGACACATGCAGAATGAAAAATTTTTCAGAAATGATTTTTCTGGTGAGGTTGACTTCAGAGAA
+
BBBBBFFFFFFFGGGGGGGGGGGHHHHHHHGHHHHHGFGGGHHHHHHHHHHHHHHHHHHHHHGHHHHHHHHHHGHHHHHHGHHHHHHFGGHHHHHHGHHHHHHHHHHGGHHHHHGGGHHHHHHHHHHHHHHGHHHHGHHHHHHHHHHHHHHHHHHHHHHHHHHGGEHHGHHHHHHGHHGHGHHHHHHHHHHHHHHHGHGHHHHHHHHHHHHHHHHHHHHHHHHHHHHHGHHGCFHHFHHHHHGGGGGGGGG
@M05620:46:000000000-D9D58:1:1101:7403:8450 1:N:0:100
GAATGAATGCAGAAATTGGCAAGATAATACTGCACCGATGGGAAATGATACTATCCTGAAACATGAGCAAATTGACCAGCCTCAGGATGTGAACTCATTTGCTGGAGGTCCCAGGGCTCTTTCAAGATAGTAAAAACAGTGACTTGTACAGCATAATGAAAAACCTAGGCATTGATTTTGAAGACATCAGACACATGCAGAATGAAAAATTTTTCAGAAATGATTTTTCTGGTGAGGTTGACTTCAGAGAA
+
CBCCCFFFFFFFGGGGGGGGGGGHHHHHHHHHHHHHGEGGGHHHHHHHHHHHHHHHHHHHHHHHHHHHHHHHHHHHHHHHGHHHHHBFHGHHHHHHHHHHHHHHGGHGGHHHHHGGGHHHHHHHHHHHHHHHHHHHGHHHHHHHHHHHHHGHHHHHHHHHHHHGGHHHHHHHHHHHHHHHGHHHHHHHHHHHHHHHHHHHHHHGFGGHHHHHHHHHHHGHHHHHHHHHHHHHHHHHHHHHHHGGGGGGGGF
@M05620:46:000000000-D9D58:1:1101:11883:8458 1:N:0:100
GAATGAATGCAGAAATTGGCAAGATAATACTGCACCGATGGGAAATGATACTATCCTGAAACATGAGCAAATTGACCAGCCTCAGGATGTGAACTCATTTGCTGGAGGTCCCAGGGCTCTTTCAAGATAGTAAAAACAGTGACTTGTACAGCATAATGAAAAACCTAGGCATTGATTTTGAAGACATCAGACACATGCAGAATGAAAAATTTTTCAGAAATGATTTTTCTGGTGAGGTTGACTTCAGAGAA
+
CCCCCFFFFFFFGGGGGGGGGGGHHHGHHHHHHHHHGEGGGHHHHHHHHHHHHHHHHHHHHHHHHHHHHHHHHHHHHHHHGHHHGHGHHHHHHHHHHHHHHHHHHHHGGHHHHHGGGHHHHHHHHGHHHHHHHHHHGHHHHHHHHHHHHHHHHHHHHHHHHHHGGHHHHHHHHHHHHHHHGHHHHHHHHHHHHHHHHHHHHHHHGGHHHHHHHHHHHGHHHHHHHHHHHHHHHHHCCGHHHHGGGGGGGGF
@M05620:46:000000000-D9D58:1:1101:7418:8462 1:N:0:100
GAATGAATGCAGAAATTGGCAAGATAATACTGCACCGATGGGAAATGATACTATCCTGAAACATGAGCAAATTGACCAGCCTCAGGATGTGAACTCATTTGCTGGAGGTCCCAGGGCTCTTTCAAGATAGTAAAAACAGTGACTTGTACAGCATAATGAAAAACCTAGGCATTGATTTTGAAGACATCAGACACATGCAGAATGAAAAATTTTTCAGAAATGATTTTTCTGGTGAGGTTGACTTCAGAGAA
+
CBCCCFFFFFFFGGGGGGGGGGGHHHHHHHHHHHHHGGGGGHHHHHHHHHHHHHHHHHHHHHHHHHHHHHHHHHHHHHHHGHHHHHHHHGHHHHHHHHHHHHHHHHHGGHHHHHGGGHHHHHHHHHHHHHHHHHHHGHHHHHHHHHHHHHHHHHHHHHHHHHHGGHHHHHHHHHHHHHHHGHHHHHHHHHHHHHHHHHHHHHHHHHHHGHHHHHHHHHHHHHHHHHHHHHHHHHHHHHHHHHGGGGGGGGF
@M05620:46:000000000-D9D58:1:1101:22590:8503 1:N:0:100
GAATGAATGCAGAAATTGGCAAGATAATACTGCACCGATGGGAAATGATACTATCCTGAAACATGAGCAAATTGACCAGCCTCAGGATGTGAACTCATTTGCTGGAGGTCCCAGGGCTCTTTCAAGATAGTAAAAACAGTGACTTGTACAGCATAATGAAAAACCTAGGCATTGATTTTGAAGACATCAGACACATGCAGAATGAAAAATTTTTCAGAAATGATTTTTCTGGTGAGGTTGACTTCAGAGAA
+
DDCDDFFFFFFFGGGGGGGGGGGHHHHHHHHHHHHHEEGGGHGHGHHHHHHHHHHHHHHHHHHHHHHHHHHHHHHHHHHHGHHHGHHHHGGHHHHHHHHHHHHHHHHGGHHHHHGGGHHHHHHHHHHHHHHHHHHHGHHHHHHHHHHHHHHHHHHHHHHHHHHGGHHHHHHHHHHHHHHHGHHHHHHHHHHHHHHHHHHHHHHHHHHHHHHHHHHHHHHHHHHGHHHHHHHHHHHHHHHHHHHGGGGGGGG
@M05620:46:000000000-D9D58:1:1101:27455:8509 1:N:0:100
GAATGAATGCAGAAATTGGCAAGATAATACTGCACCGATGGGAAATGATACTATCCTGAAACATGAGCAAATTGACCAGCCTCAGGATGTGAACTCATTTGCTGGAGGTCCCAGGGCTCTTTCAAGATAGTAAAAACAGTGACTTGTACAGCATAATGAAAAACCTAGGCATTGATTTTGAAGACATCAGACACATGCAGAATGAAAAATTTTTCAGAAATGATTTTTCTGGTGAGGTTGACTTCAGAGAA
+
BBBBBFFFFFFFGGGGGGGGGGGHHHHHHHHHHHHHGGGFGHHHHGHHHHHHHHHHHHHHHHHHHGHHGHHHHHGHHHGHGHHHHHHFGFFFFGHFHGHHHHGHHHHGGHHGHGGGGHGHHHHHHHHHHHHHHHHHGGHGHHHHHHHHHHHHGGHHHHHHHHHGGHHHHHHHHGHHHHHHGHHHHHHHHHHHHHHEHHHHHHHHHHHHHHGHHHHHHGHGHHHHHHHHHHHGGHHHHHHGHHFGGGGGGGG
@M05620:46:000000000-D9D58:1:1101:25014:8529 1:N:0:100
GAATGAATGCAGAAATTGGCAAGATAATACTGCACCGATGGGAAATGATACTATCCTGAAACATGAGCAAATTGACCAGCCTCAGGATGTGAACTCATTTGCTGGAGGTCCCAGGGCTCTTTCAAGATAGTAAAAACAGTGACTTGTACAGCATAATGAAAAACCTAGGCATTGATTTTGAAGACATCAGACACATGCAGAATGAAAAATTTTTCAGAAATGATTTTTCTGGTGAGGTTGACTTCAGAGAA
+
BBBBBFFFFFFDFFBGGGGGGGFFHHHHHHHHHGHHGEGGGHFHHHH5FHHGGHHFHGHFHHHHHHHHHHHGHGFHHEGHGHHGGHHHHFGGHHHHBHHHHHHHCGHDFHHHHHGGGHHHHHHHHHHGBFGDGFGHGHHHHHHHHHGHHHHHFFGFHHFGHFHGGHHGHHFHHFGHHHHHGHHHHHHHHHHHHHHHHHHFHHHHHHFHHHHHGHHHHGHHGHHHHHHHGHHHHHHFHHFHHHGGGFGGGGG
@M05620:46:000000000-D9D58:1:1101:16901:8541 1:N:0:100
GAATGAATGCAGAAATTGGCAAGATAATACTGCACCGATGGGAAATGATACTATCCTGAAACATGAGCAAATTGACCAGCCTCAGGATGTGAACTCATTTGCTGGAGGTCCCAGGGCTCTTTCAAGATAGTAAAAACAGTGACTTGTACAGCATAATGAAAAACCTAGGCATTAATTTTGAAGACATCAGACACATGCAGAATGAAAAATTTTTCAGAAATGATTTTTCTGGTGAGGTTGACTTCAGAGAA
+
CCCCCFFFFFFFGGGGGGGGGGGHHHHHHHGHHHHHEAEGGHHGHHHHHHHHHHHHHHHHHHGHHHHHHHHHHHGHHHGHGHHHGHGFGGHGHHHGGHHHGHGGGHHGGHHHGHGGGHHHHHHGHHHHHHHHHHHFGFHHHGHHHHHHHHHHHHHHHHHHHHGGGHHHHHHHHHHHHHHHGHHGHHHHHHGHGHHHHHHHGHHHFHHGHHHHHHHHHHHGFGHHHHHHHHHHHHHHHHHHHHGGGGGFGGG
@M05620:46:000000000-D9D58:1:1101:20822:8564 1:N:0:100
GAATGAATGCAGAAATTGGCAAGATAATACTGCACCGATGGGAAATGATACTATCCTGAAACATGAGCAAATTGACCAGCCTCAGGATGTGAACTCATTTGCTGGAGGTCCCAGGGCTCTTTCAAGATAGTAAAAACAGTGACTTGTACAGCATAATGAAAAACCTAGGCATTGATTTTGAAGACATCAGACACATGCAGAATGAAAAATTTTTCAGAAATGATTTTTCTGGTGAGGTTGACTTCAGAGAA
+
CCCCCFFFFFFFGGGGGGGGGGGHHHHHHHHHHHHHGGGGGHHHHHHHHHHHHHHHHHHHHHHHHHHHHHHHHHHHHHHHGHHHHHHHHGHHHHHHHHHHHHHHHHHGGHHHHHGGGHHHHHHHHHHHHHHHHHHHGHHHHHHHHHHHHHHHHGHHHHHHHHHGGHHHHHHHHHHHHHHHGHHHHHHHHHHHHHHHHHHHHHHGGHHHHHHHHHHHHHHHHHHHHHHHHHHHHHHHHHHHHHGGGGGGGGG
@M05620:46:000000000-D9D58:1:1101:27620:8582 1:N:0:100
GAATGAATGCAGAAATTGGCAAGATAATACTGCACCGATGGGAAATGATACTATCCTGAAACATGAGCAAATTGACCAGCCTCAGGATGTGAACTCATTTGCTGGAGGTCCCAGGGCTCTTTCAAGATAGTAAAAACAGTGACTTGTACAGCATAATGAAAAACCTAGGCATTGATTTTGAAGACATCAGACACATGCAGAATGAAAAATTTTTCAGAAATGATTTTTCTGGTGAGGTTGACTTCAGAGAA
+
BBBBBFFFFFFFGGGFGGCEGGGFGHHHHHFGHHHHGGGFEGBGHHGGGHHHHHFG53FFGFHHFHFHFGHHFHHHHHHHGHGFFB@EGFGFFHHHHHHHHGFGFHHGEFHHHHGGGHHHHHHHHHHHHHHHHHHHGHHHHHHHHHHHHHHHHGHHHHHHHHHGGGHHHHHHHHHHHHHHGHHHHHHHHHHHHHHHHHHHHHHHHHHHHHHHGHHHHGHHHHHHHHHHHHHHHHGHHHHHHHGGGGGGGGG
@M05620:46:000000000-D9D58:1:1101:26252:8591 1:N:0:100
GAATGAATGCAGAAATTGGCAAGATAATACTGCACCGATGGGAAATGATACTATCCTGAAACATGAGCAAATTGACCAGCCTCAGGATGTGAACTCATTTGCTGGAGGTCCCAGGGCTCTTTCAAGCTAGTACAAACAGAGACTTGTACAGCATAATGAAAAACCTAGGCATTGATTTTGAAGACATCAGACACATGCAGAATGAAAAATTTTTCAGAATTGATTTTTCGGCTGCGGTTGACTTCAGAGAG
+
CCBCCFFFFFFFGGGGGGGGGGGHHHHHHHHHHHHHGGGGGHHHHHHHHHHHHHHHHHHHHHHHHHHHHHHHHHHHHHHHGHHHHHHHHHHHHHHHHHHHHH4FF111>231331?1F/?G4?FHD333B?F4443/B23B22D42F33F32F3333DB3F20</@2@22F21111@11FF11100?FGHH<00F1<1>110>00D0DHAG00=/0<0000=00:;0G/---;-.-;.--C00=F0CF0/.
@M05620:46:000000000-D9D58:1:1101:10782:8600 1:N:0:100
GAATGAATGCAGAAATTGTCAAGATAATACTGCACCGATGGGAAATGATACTATCCTGAAACATGAGCAAATTGACCAGCCTCAGGATGTGAACTCATTTGCTGGAGGTCCCAGGGCTCTTTCAAGATAGTAAAAACAGTGACTTGTACAGCATAATGAAAAACCTAGGCATTGATTTTGAAGACATCAGACACATGCAGAATGAAAAATTTTTCAGAAATGATTTTTCTGGTGAGGTTGACTTCAGAGAA
+
CBCCCFFFFFFFGGGGGGEGGGHHHHHHHHGHHHHHFEEGGHGHGHHHHHHHGHHHHHHGFHHHHGHHHHHHHHHHHHHGGHHHHHFBGBGFGHHHHHHHHHHHHHHGGGHHHHGGGHHHHHHHHHHHHHHHHHHHGHHHHHHHHHHHHHHHHHHHHHHHHHHGGHHHHHHHHHHHHHHHGHHHHHHHHGGHHHGHHHHHHHHHDGFHGHHHFHHFGGHFFHHHHGHGGHHHFHHCGGHHHHHHHGGFFFF
@M05620:46:000000000-D9D58:1:1101:24721:8602 1:N:0:100
GAATGAATGCAGAAATTGGCAAGATAATACTGCACCGATGGGAAATGATACTATCCTGAAACATGAGCAAATTGACCAGCCTCAGGATGTGAACTCATTTGCTGGAGGTCCCAGGGCTCTTTCAAGATAGTAAAAACAGTGACTTGTACAGCATAATGAAAAACCTAGGCATTGATTTTGAAGACATCAGACACATGCAGAATGAAAAATTTTTCAGAAATGATTTTTCTGGTGAGGTTGACTTCAGAGAA
+
DDDDDFFFFFFFGGGGGGGGGGGHHHHHHHHHHHHHGGGGGHGHHHHHHHHHHHHHHHHHHHHHHHHHHHHHHHHHHHHHGHHHHHHHHGHGHHHHHHHHHHHHGHHGGHHHHHGGGHHHHHHHHHHGHHHHHHHHGHHHHHHHHHHHHHHHHHHHHHHHHHHGGHHHHHHHHHHHHHHHGHHHHHHHHHHHHHHHHHHHHHHHHHHHHHHHHHHHHGHHHHHHHHHHHHHHHHHHHHHHHHGGHHHGGGG
@M05620:46:000000000-D9D58:1:1101:10773:8616 1:N:0:100
GAATGAATGCAGAAATTGTCAAGATAATACTGCACCGATGGGAAATGATACTATCCTGAAACATGAGCAAATTGACCAGCCTCAGGATGTGAACTCATTTGCTGGAGGTCCCAGGGCTCTTTCAAGATAGTAAAAACAGTGACTTGTACAGCATAATGAAAAACCTAGGCATTGATTTTGAAGACATCAGACACATGCAGAATGAAAAATTTTTCAGAAATGATTTTTCTGGTGAGGTTGACTTCAGAGAA
+
CABCCFFFFFFFGGGGGGGGGGHHHHGHHHHHHGHHEEGGGGHGGHHFHHHHHHHGHHHHHHGHHHGHHHHHHHHHHHHHGHHGGHFGGFGFHHHHGHHHHHHHHHHGGHHHHHGGGHHHHHHHHHHHHHHHHHHHGHHHHHHHHHHHHHHHHHHHHHHHHGHGGHHHHHHHHHHHHHHHGHHHHHHHGHHHHHHHHHGHHHHGGFHHHHHHHHHGHHHGHHHHHHHHHHHHCGHCGGHHHHHGHGGGGGG
@M05620:46:000000000-D9D58:1:1101:7766:8617 1:N:0:100
GAATGAATGCAGAAATTGGCAAGATAATACTGCACCGATGGGAAATGATACTATCCTGAAACATGAGCAAATTGACCAGCCTCAGGATGTGAACTCATTTGCTGGAGGTCCCAGGGCTCTTTCAAGATAGTAAAAACAGTGACTTGTACAGCATAATGAAAAACCTAGGCATTGATTTTGAAGACATCAGACACATGCAGAATGAAAAATTTTTCAGAAATGATTTTTCTGGTGAGGTTGACTTCAGAGAA
+
AABBBFFFFFFFGGGGGGGGGGGHHHHHHGHHHFHHGEGGGGFGAGFEGHHHHHHHHFFGHHHHHGGHHHHHGHHHHHHHGHHGGHCGGHHHHHHHGHHHHHHHHHHFGHGHHHGGFHGHHHHHHHGHHHHHGHHHGHHHHHHHHHHGHHHHHHGHHHHHHHHGGHHHHHHHHGHHHHHHGHHHHHHHGHHHHHEFHHHHHHHGGHHHFHHHGHHHHHEGHHFHFHGHHHHHHHHHEHHGFHGGGGBFFBB
@M05620:46:000000000-D9D58:1:1101:10499:8632 1:N:0:100
GAATGAATGCAGAAATTGGCAAGATAATACTGCACCGATGGGAAATGATACTATCCTGAAACATGAGCAAATTGACCAGCCTCAGGATGTGAACTCATTTGCTGGAGGTCCCTTGGTTCTTTCAAGATAGAACAAACACTGACTTGTACAGCTTAATGAAAAAGCTAGGCATTGATTTTGAAGACATCAGACACATGCAGACTGAATAATAATTCAGAAATGATTTTTCTGGTGAGGCTGACTTATGAGAA
+
CBCCCFFFFFFFGGGGGGGGGGGHHHHHHHHHHHHHGEGGGHGHHHHGHHHHHHHHHHHHHHHHHHHHHHHHHHHHHHHHGHHHHHHHHHHHHHHHHHHHHHHHGHHEEG3F33B33?4B44?4D4FF433B3F2F/003BF3F433B3B?22D33333333B/0222022@22D21??G/F1?0F1111<10001111==011>D00<<0000=000</<0000=CH/000;/0;...;CH0000;000;
@M05620:46:000000000-D9D58:1:1101:15558:8656 1:N:0:100
GAATGAATGCAGAAATTGGCAAGATAATACTGCACCGATGGGAAATGATACTATCCTGAAACATGAGCAAATTGACCAGCCTCAGGATGTGAACTCATTTGCTGGAGGTCCCAGGGCTCTTTCAAGATAGTAAAAACAGTGACTTGTACAGCATAATGAAAAACCTAGGCATTGATTTTGAAGACATCAGACACATGCAGAATGAAAAATTTTTCAGAAATGATTTTTCTGGTGAGGTTGACTTCAGAGAA
+
BBBBCFFFFFFFGGGGGGGGGGGHHHHHGHHHHHHHEFGGGHHFHHHH5GHHGHHHHHHHHHHHHHHHHHGHHHHHHHHHGHHHHGGHHHHHHHHHHHHHHHHHHHHGGHHHHHGGGHHHGHHHHHHHHHGHHHHHGGHHHHHHHHHHHHHHHHHHHHHHHHHGGHHHGHHHHHHHHHHHGHHHHHHHHHGHHHHHHHHHHHHHGGHHGHHHHHHHHFHHHHHHHHHHGHHHHHHCCGHHGHGGGGGGGGG
@M05620:46:000000000-D9D58:1:1101:15122:8668 1:N:0:100
GAATGAATGCAGAAATTGGCAAGATAATACTGCACCGATGGGAAATGATACTATCCTGAAACATGAGCAAATTGACCAGCCTCAGGATGTGAACTCATTTGCTGGAGGTCCCAGGGCTCTTTCAAGATAGTAAAAACAGTGACTTGTACAGCATAATGAAAAACCTAGGCATTGATTTTGAAGACATCAGACACATGCAGAATGAAAAATTTTTCAGAAATGATTTTTCTGGTGAGGTTGACTTCAGAGAA
+
BBCCCFFFFFFFGGGGGGGGGGGHHHHHHHHHHHHHEEEGGHFHHHHGGHHHHHHHHHHHHHGHHHHHGHHHHHHGHHGHGHHHGHGCGGHHFHHHHHHHHHFHHHHGGHHHGHGGGHHGHHHHHHHHHHFHHGHHGHHHHHHHHHHHHHHHHHHHHHHHHHHGGGHHHHHHHHHHHHHHGHHHHGHGGFHHHHHHHHHHHHHGFGGHHHHHGHHHHGHHHHHHFHGHHHHFHGGGGGGHFHGFGGGGGGF
@M05620:46:000000000-D9D58:1:1101:24127:8699 1:N:0:100
GAATGAATGCAGAAATTGGCAAGATAATACTGCACCGATGGGAAATGATACTATCCTGAAACATGAGCAAATTGACCAGCCTCAGGATGTGAACTCATTTGCTGGAGGTCCCAGGGCTCTTTCAAGATAGTAAAAACAGTGACTTGTACAGCATAATGAAAAACCTAGGCATTGATTTTGAAGACATCAGACACATGCAGAATGAAAAATTTTTCAGAAATGATTTTTCTGGTGAGGTTGACTTCAGAGAA
+
CCCCCFFFFFFFGGGGGGGGGGGHHHHHHHHHHHHHGGGGGHGHHHHHHHHHHHHHHHHHHHHHHHHHHHHHHHHHHHHHGHHHHHHHHGHHHHHHHHHHHHHHHHHGGHHHHHGGGHHHHHHHHHHHHHHHHHHHGHHHHHHHHHHHHHHHHHHHHHHHHHHGGHHHHHHHHHHHHHHHGHHHHHHHHHHHHHHHHHHHHHHHHHHHHHHHHHHHHHHHHHHHHGHHGHHHHHHHHHHHHHGGGGGGGGG
@M05620:46:000000000-D9D58:1:1101:27770:8714 1:N:0:100
GAATGAATGCAGAAATTGGCAAGATAATACTGCACCGATGGGAAATGATACTATCCTGAAACATGAGCAAATTGACCAGCCTCAGGATGTGAACTCATTTGCTGGAGGTCCCAGGGCTCTTTCAAGATAGTAAAAACAGTGACTTGTACAGCATAATGAAAAACCTAGGCATTGATTTTGAAGACATCAGACACATGCAGAATGAAAAATTTTTCAGAAATGATTTTTCTGGTGAGGTTGACTTCAGAGAA
+
ABCCCFFFFFFFGGGGGGGGGGGHHHHHHHHHHHHHGGGGGHHGHHHHHHHHHHHHHHHHHHHHHHHHHHHHHHHHHHHHGHHHHHHHHHHHHHHHHHHHHHHHHHHGGHHHHHGGGHHHHHHHHHHHHHGHHHHHGHHHGHHHHHHHHHGHHHHHHHHHHHHGGHHHHHHHHHHHHHHHGHHHHHHHHHHHHHHHHHGHHHHHHHHHGHHHHHHHHHGHGHHHGHHHHHHHHHHHHHHHHHGGGGGGGGF
@M05620:46:000000000-D9D58:1:1101:12752:8717 1:N:0:100
GAATGAATGCAGAAATTGGCAAGATAATACTGCACCGATGGGAAATGATACTATCCTGAAACATGAGCAAATTGACCAGCCTCAGGATGTGAACTCATTTGCTGGAGGTCCCAGGGCTCTTTCAAGATAGTAAAAACAGTGACTTGTACAGCATAATGAAAAACCTAGGCATTGATTTTGAAGACATCAGACACATGCAGAATGAAAAATTTTTCAGAAATGATTTTTCTGGTGAGGTTGACTTCAGAGAA
+
CCCCCFFFFFFFGGGGGGGGGGGHHHHHHHHHHHHHGFGGGHGHHHHHHHHHHHHHHHHHHHHHHHHHHHHHHHHHHHHHGHHHHHGHHHHHHHHHHHHHHHHHHGHGGHHGDCF1EGEFGFHF443B?FFEH4HFEHHHBHHGDFFGHB3FFG?GFDHFHHFFGFHFGHCHHHHDFGHHGG110FGFHB1><GHHFHHFHFGFH<DH.CCFHDGG0<00DGGFGHBGHHHBCG0;:CGGBGFFGFGGBCF
@M05620:46:000000000-D9D58:1:1101:25252:8724 1:N:0:100
GAATGAATGCAGAAATTGGCAAGATAATACTGCACCGATGGGAAATGATACTATCCTGAAACATGAGCAAATTGACCAGCCTCAGGATGTGAACTCATTTGCTGGAGGTCCCAGGGCTCTTTCAAGATAGTAAAAACAGTGACTTGTACAGCATAATGAAAAACCTAGGCATTGATTTTGAAGACATCAGACACATGCAGAATGAAAAATTTTTCAGAAATGATTTTTCTGGTGAGGTTGACTTCAGAGAA
+
CCCCCFFFFFFFGGGGGGGGGGGHHHHHHHHHHHHHGGGGGHGHHHHGHHHHHHHHHGHHHHHHHHHHHHFHHHHHHHHHGHHGHHHHHGHHHHHHHHHHHHHHHHHGGHHHHHGGGHHHHHGHHHHHHHHHHHHHGHHHHHHHHHHHHHHHHHHHHHHHHHHGGHHHHHHHHHHHHHHHGHHHHHHHHHHHHHHHHHHGHHHHHHHHHHHHHHHHHGHHHHHHHHHHHHHHHHHHHHHHHHGGGGGGGGG
@M05620:46:000000000-D9D58:1:1101:14901:8724 1:N:0:100
GAATGAATGCAGAAATTGGCAAGATAATACTGCACCGATGGGAAATGATACTATCCTGAAACATGAGCAAATTGACCAGCCTCAGGATGTGAACTCATTTGCTGGAGGTCCCAGGGCTCTTTCAAGATAGTAAAAACAGTGACTTGTACAGCATAATGAAAAACCTAGGCATTGATTTTGAAGACATCAGACACATGCAGAATGAAAAATTTTTCAGAAATGATTTTTCTGGTGAGGTTGACTTCAGAGAA
+
CCCCCFFFFFFFGGGGGGGGGGGHHHHHHHHHHHHHGEFGGHHHHHHHHHHHHHHHHHHHHHHHHFGHHHHHHHHHHHHHGHHHHHGHHHHHHHHHHHHHHHHHHHHGGHHHHHGGGHHHHHHHHHHHHHHHHHHHGHHHHHHHHHHHHHHHHHHHHHGHHHHGGHHHHHHHHHHHHHHHGHHHHHHHHHHHHHHHHHHHHHHHGGHHHHHHHHHHHHHHHHGHHHHHHHHHHHHGGHHHHHGGGGGGGGG
@M05620:46:000000000-D9D58:1:1101:12757:8736 1:N:0:100
GAATGAATGCAGAAATTGGCAAGATAATACTGCACCGATGGGAAATGATACTATCCTGAAACATGAGCAAATTGACCAGCCTCAGGATGTGAACTCATTTGCTGGAGGTCCCAGGGCTCTTTCAAGATAGTAAAAACAGTGACTTGTACAGCATAATGAAAAACCTAGGCATTGATTTTGAAGACATCAGACACATGCAGAATGAAAAATTTTTCAGAAATGATTTTTCTGGTGAGGTTGACTTCAGAGAA
+
CACCCFFFFFFFGGGGGGGGGGGHHGHHHHHHHHHHGEEGGHHHHHHHHHHHHHHHHHHHGHHHHHHHHHGHHHHHHHHHGHHHHHGHHFGGHHHHHHHHHHHHHHHGGHHHHHGGGHHHHHHHHHHHHHHHHHHHGHHHHHHHHHHHHHHHHHHHHHHHGHHGGHHHGHHHHHHHGHHHGHHHHHHGHHHHHHHHHHHHHGHGFGFHHHHHHHHHHGHGEHHHGHHHHHHHHHHCGGHHHHGGGGGGGGF
@M05620:46:000000000-D9D58:1:1101:7789:8742 1:N:0:100
GAATGAATGCAGAAATTGGCAAGATAATACTGCACCGATGGGAAATGATACTATCCTGAAACATGAGCAAATTGACCAGCCTCAGGATGTGAACTCATTTGCTGGAGGTCCCAGGGCTCTTTCAAGATAGTAAAAACAGTGACTTGTACAGCATAATGAAAAACCTAGGCATTGATTTTGAAGACATCAGACACATGCAGAATGAAAAATTTTTCAGAAATGATTTTTCTGGTGAGGTTGACTTCAGAGAA
+
CBCCCFFFFFFFGGGGGGGGGGGHHHHHHHGHHHHHGGGGGHHHHHHGHHHHHHHHHHHHHHHHHHHHHHHHHHHHHHHHGHHHHHFFHHHHHHHHHHHHHHHHHGHGGHHHGHGGGHHHHHHHHHHHHHEHHHHHGHHHHHHHHHHHHHGHHHHGHHHHHHHGGHHHHHHHHHHHHHHHGHHHHGHHHHHHHHHHHHHHHHHHFHGHHHHHHHHHHHHGHHHHHHHHHHHHHHHHHHHHHHGGGGGFFFF
@M05620:46:000000000-D9D58:1:1101:8811:8765 1:N:0:100
GAATGAATGCAGAAATTGGCAAGATAATACTGCACCGATGGGAAATGATACTATCCTGAAACATGAGCAAATTGACCAGCCTCAGGATGTGAACTCATTTGCTGGAGGTCCCAGGGCTCTTTCAAGATAGTAAAAACAGTGACTTGTACAGCATAATGAAAAACCTAGGCATTGATTTTGAAGACATCAGACACATGCAGAATGAAAAATTTTTCAGAAATGATTTTTCTGGTGAGGTTGACTTCAGAGAA
+
BAABBFFFFFFFGGGGGGGGGGFGFHHHGHHHHHHGEEEGGGGHHHHHHHHHHHGHHHHHHHFHFHGHHGHGHHHHHHGHFHHGGFBGGGHFGHHHGHHHHHHHGHHGGHHHHHGGGHHHHHHHHHHHHHHHHHHHGHHHHHHHHHHHHHHHHHHHHHGHHHHGGHHHHHHHHHHHHHHHGHHHHHHHHHHHHHHHHHHHHHHGFGFHHHHHHHHHHFHHHHGFHHHHHHHHHHHGGCHHHGGGGGGFGGF
@M05620:46:000000000-D9D58:1:1101:18446:8773 1:N:0:100
GAATGAATGCAGAAATTGGCAAGATAATACTGCACCGATGGGAAATGATACTATCCTGAAACATGAGCAAATTGACCAGCCTCAGGATGTGAACTCATTTGCTGGAGGTCCCAGGGCTCTTTCAAGATAGTAAAAACAGTGACTTGTACAGCATAATGAAAAACCTAGGCATTGATTTTGAAGACATCAGACACATGCAGAATGAAAAATTTTTCAGAAATGATTTTTCTGGTGAGGTTGACTTCAGAGAA
+
CCCCBFFFFFFFGGGGGGGGGGGHHHHHHHHHHHHHGFGGGHHHHHHHHHHHHHHHHHHHHHHHHHHHHHHHHHHHHHHHGHHHHHHHHGHHHHHHHHHHHHHHHHHGGHHHHHGGGHHHHHHHHHHHHHHHHHHHGHHHHHHHHHHHHHHHHHHHHHHHHHHGGHHHHHHHHHHHHHHHGHHHHHHHHHHHHHHHHHHHHHHHHHHHHHHHHHHHHFHHHHHHHHHHHHHHHHHHGHHHHHGGGGGGGGG
@M05620:46:000000000-D9D58:1:1101:21281:8778 1:N:0:100
GAATGAATGCAGAAATTGGCAAGATAATACTGCACCGATGGGAAATGATACTATCCTGAAACATGAGCAAATTGACCAGCCTCAGGATGTGAACTCATTTGCTGGAGGTCCCAGGGCTCTTTCAAGATAGTAAAAACAGTGACTTGTACAGCATAATGAAAAACCTAGGCATTGATTTTGAAGACATCAGACACATGCAGAATGAAAAATTTTTCAGAAATGATTTTTCTGGTGAGGTTGACTTCAGAGAA
+
CBCCCFFFFFFFGGGGGGGGGGGHHHHHHHHHHHHHGEEGGHHHHHHHHHHHHHHHHHHHHHHHHHHHHHHHHHHHHHHHGHHHHHHHHGHGHHHHHHHHHHHHHHHGGHHHHHGGGHHHHHHHHHHHHHHHHHHHGHHHHHHHHHHHHHHHHHHHHHHHHHHGGHHHHHHHHHHHHHHHGHHHHHGHHHHHHHHHHHHHHHHGGHHHHHHHHHHHHHHHHHHHHHHHHHHHHHHHHHHHHHGGGGGGGGF
@M05620:46:000000000-D9D58:1:1101:10873:8781 1:N:0:100
GAATGAATGCAGAAATTGGCAAGATAATACTGCACCGATGGGAAATGATACTATCCTGAAACATGAGCAAATTGACCAGCCTCAGGATGTGAACTCATTTGCTGGAGGTCCCAGGGCTCTTTCAAGATAGTAAAAACAGTGACTTGTACAGCATAATGAAAAACCTAGGCATTGATTTTGAAGACATCAGACACATGCAGAATGAAAAATTTTTCAGAAATGATTTTTCTGGTGAGGTTGACTTCAGAGAA
+
BBBBAFFBFFFFFGGGGGFGFGAGFFGHHHEFHHHHAAAEDE2BFGFDDHHFHAGGHFGHFHBFFBGGFFFH5AAAEGFGGFHHEHEEGBFBBGBGHHHGFHEF@FFAEGFFDFFFGGGHHHHHHHFHHDBGHEGFGAGB3GGGHHBGGGHHHHHHGHGFEGHDGGHFGHGHHHHFHHGHGHHHHBFGHHFHGHHGHHHBFGHG<BDBGHCGFHGGHFGB0=::0G:CHHGC;CFCG:/CGFGFGGGBFFF
@M05620:46:000000000-D9D58:1:1101:13865:8803 1:N:0:100
GAATGAATGCAGAAATTGGCAAGATAATACTGCACCGATGGGAAATGATACTATCCTGAAACATGAGCAAATTGACCAGCCTCAGGATGTGAACTCATTTGCTGGAGGTCCCAGGGCTCTTTCAAGATAGTAAAAACAGTGACTTGTACAGCATAATGAAAAACCTAGGCATTGATTTTGAAGACATCAGACACATGCAGAATGAAAAATTTTTCAGAAATGATTTTTCTGGTGAGGTTGACTTCAGAGAA
+
DDDDDFFFFFFFGGGGGGGGGGGHHHHHHHHHHHHHGEGGGHHHHHHHHHHHHHHHHHHHHHHHHHHHHHHHHHHHHHHHGHHHHHGHHGHHHHHHHHHHHHHHHHHGGHHHHHGGGHHHHHHHHHHHHHHHHHHHGHHHHHHHHHHHHHHHHHHHHHHHHHHGGHHHHHHHHHHHHHHHGHHHHHHHHHGHHHHHHHHHHHHHHGHHHHHHHHHHHHHHHHGHHHHHHHHHHGHGHHHHHHGGGGGGGGG
@M05620:46:000000000-D9D58:1:1101:25219:8814 1:N:0:100
GAATGAATGCAGAAATTGGCAAGATAATACTGCACCGATGGGAAATGATACTATCCTGAAACATGAGCAAATTGACCAGCCTCAGGATGTGAACTCATTTGCTGGAGGTCCCAGGGCTCTTTCAAGATAGTAAAAACAGTGACTTGTACAGCATAATGAAAAACCTAGGCATTGATTTTGAAGACATCAGACACATGCAGAATGAAAAATTTTTCAGAAATGATTTTTCTGGTGAGGTTGACTTCAGAGAA
+
CCCCCFFFFFFFGGGGGGGGGGGHHHHHHHHHHHHHGGGGGHGFHHHHHHHHHHHHHHHHHHHHHHHHHHHHHHHHHHHHGHHHHHHHHGHHHHHHHHHHHHHHHHHGGHHHHHGGGHHHHHHHHHHHHHHHHHHHGHHHHHHHHHHHHHHHHHHHHHHHHHHGGHHHHHHHHHHHHHHHGHHHGHHHHHHHHHHHHHHHHHHHHHHHHHHHHHHHHGHHHHGHHHHHHHHGHHHHHHHHHHGGGGGGGGG
@M05620:46:000000000-D9D58:1:1101:4266:8837 1:N:0:100
GAATGAATGCAGAAATTGGCAAGATAATACTGCACCGATGGGAAATGATACTATCCTGAAACATGAGCAAATTGACCAGCCTCAGGATGTGAACTCATTTGCTGGAGGTCCCAGGGCTCTTTCAAGATAGTAAAAACAGTGACTTGTACAGCATAATGAAAAACCTAGGCATTGATTTTGAAGACATCAGACACATGCAGAATGAAAAATTTTTCAGAAATGATTTTTCTGGTGAGTTGACTTCAGAGAAG
+
B3AABFFFFFFDGGGGGGGGGGFGHHHFEGHHHGHHE2EEFHHFHGHFHHHHHGHHHHHHHHFHHGHHGBGGHHFGGHFGFGHGHHCGGHHGHGGGDGHHH4DG31?FAGH1@GEGGHFHHGHFFFHHHGFGGFGFECFFGFGFGGHGB?3?CFFFFHHGGGHGGHFEBFGBFGHGHHHGAGFHHGFDHHFHHHHB1<FG1<GGGHFGGGHHHHHHHDDCGHFFHH;C/;CG:CCFCCCBGH0CHGFFGG/
@M05620:46:000000000-D9D58:1:1101:7606:8840 1:N:0:100
GAATGAATGCAGAAATTGGCAAGATAATACTGCACCGATGGGAAATGATACTATCCTGAAACATGAGCAAATTGACCAGCCTCAGGATGTGAACTCATTTGCTGGAGGTCCCAGGGCTCTTTCAAGATAGTAAAAACAGTGACTTGTACAGCATAATGAAAAACCTAGGCATTGATTTTGAAGACATCAGACACATGCAGAATGAAAAATTTTTCAGAAATGATTTTTCTGGTGAGGTTGACTTCAGAGAA
+
1A?A>D1DFFDBD1GGGBCGFGF1GFHGGHFHHFHHE0AECC01AGDFEDGFHFHBGFBFGH0111GHFE1FEFDDC1GHGFHFCF1BFBF2BGHHHFFGEHDGFB0AFHFF1GGGGHHHHGFFGDEGHDFBGFBBEFFFFFFFFG>FGHGHEGHFHHB1>1GAC<GF0FCGD<GGHHHHEHHHFGHEHHFGHFGFHHHB1FFF1DDB<CCGDFHFG<</000;0C0CFGHF;C0AC;CCBCF0FFGGFFB
@M05620:46:000000000-D9D58:1:1101:22998:8851 1:N:0:100
GAATGAATGCAGAAATTGGCAAGATAATACTGCACCGATGGGAAATGATACTATCCTGAAACATGAGCAAATTGACCAGCCTCAGGATGTGAACTCATTTGCTGGAGGTCCCAGGGCTCTTTCAAGATAGTAAAAACAGTGACTTGTACAGCATAATGAAAAACCTAGGCATTGATTTTGAAGACATCAGACACATGCAGAATGAAAAATTTTTCAGAAATGATTTTTCTGGTGAGGTTGACTTCAGAGAA
+
BABBBFFFFFFFGFFGGGGGGGGHHHHHGHGHHHHGE2EEEHHGHHHFHHHHHHHHHHHHHHHHHHGHGHHHHGFGHHHHGHHHGHGCFGHFHGHHFHHHGHGGGHHGGHHHHHGGGHHHHHHFHGFHHHHHFEHFEFHHGDGHHHHHHHHHHHFFFHHHHHGGGHHHFHHHFDGHHHHHGHHHHHHHHHGHFHFHHHGHHHHFDDDGHHHHGHHHHBGHHGFGHHGF/GHHGHHGHHFHHHGGGGGBFFF
@M05620:46:000000000-D9D58:1:1101:13138:8859 1:N:0:100
GAATGAATGCAGAAATTGGCAAGATAATACTGCACCGATGGGAAATGATACTATCCTGAAACATGAGCAAATTGACCAGCCTCAGGATGTGAACTCATTTGCTGGAGGTCCCAGGGCTCTTTCAAGATAGTAAAAACAGTGACTTGTACAGCATAATGAAAAACCTAGGCATTGATTTTGAAGACATCAGACACATGCAGAATGAAAAATTTTTCAGAAATGATTTTTCTGGTGAGGTTGACTTCAGAGAA
+
BBBBBFFFFFFFGGGGGGGGGGGFHHHGFHFHGHHHGEEGGHFGHHHHHHHHHHHHHHHHHHHHHHHHHHHGHHHHHHHHGHHHGH3GGGGGGHHHHHHHHHHHHGHGGHHHHHGGGHHHHHHHHHHHHHHHHHHHGHHHHHHHHHHHHHHHHHHHHHHHHHHGGHHHHHHHHHHHHHHHGHHHHHHHHGHHHHHHHHHHGHHHGHHHHHHHHHHHHHHHHGGHHHHHHHHHHHGGGGHHHHGGGGGGGGG
@M05620:46:000000000-D9D58:1:1101:11992:8873 1:N:0:100
GAATGAATGCAGAAATTGGCAAGATAATACTGCACCGATGGGAAATGATACTATCCTGAAACATGAGCAAATTGACCAGCCTCAGGATGTGAACTCATTTGCTGGAGGTCCCAGGGCTCTTTCAAGATAGTAAAAACAGTGACTTGTACAGCATAATGAAAAACCTAGGCATTGATTTTGAAGACATCAGACACATGCAGAATGAAAAATTTTTCAGAAATGATTTTTCTGGTGAGGTTGACTTCAGAGAA
+
CCCCCFFFFFFFGGGGGGGGGGGHHHHHHHHHHGHHGEGGGHFGHHHHHHHHHHHHHHHHHHGHHGHHHHHHHHHHHHHHGHHHHHFGGGHGHHHHHHHHHHHHHFGGGHHHHHGGGHHHHHHHHHHHHHHHHHGGGHHHHHHHHHHHHHHGHHHHHHHHHHHGGGHHHHHHHHHHHHHHGHHHHHHHHGHHHHHHHGFHGHHGGGGHHHHHHHHHHHHHHHHHHHHHHHHHHHF;CGHHHHGGGGGGGGF
@M05620:46:000000000-D9D58:1:1101:11968:8875 1:N:0:100
GAATGAATGCAGAAATTGGCAAGATAATACTGCACCGATGGGAAATGATACTATCCTGAAACATGAGCAAATTGACCAGCCTCAGGATGTGAACTCATTTGCTGGAGGTCCCAGGGCTCTTTCAAGATAGTAAAAACAGTGACTTGTACAGCATAATGAAAAACCTAGGCATTGATTTTGAAGACATCAGACACATGCAGAATGAAAAATTTTTCAGAAATGATTTTTCTGGTGAGGTTGACTTCAGAGAA
+
AABABDFFFFFFGFGGGGGGGGGFGHHHCHHHHHHHGEGGGHHHHHHHHFHHGHHGHHHHFHHHFHHHHHHHHHHHGHHHGHHHHHGHGGHHFHHHHHHHHHHHGGHGGHHHHHGGGHHHHHHHHHHHHHHHHHHFFHHHHHGHHHHHHHHHHHHHHHHHHHHGGHHGHHGHHHGHHHHFFHDGFHHHGDFHGGHHHGHHGHHG1DGHACGFHHHHHHDGHGGHHHHHHHHHHFFC:GHHFHGGGBFBFGF
@M05620:46:000000000-D9D58:1:1101:15049:8987 1:N:0:100
GAATGAATGCAGAAATTGGCAAGATAATACTGCACCGATGGGAAATGATACTATCCTGAAACATGAGCAAATTGACCAGCCTCAGGATGTGAACTCATTTGCTGGAGGTCCCAGGGCTCTTTCAAGATAGTAAAAACAGTGACTTGTACAGCATAATGAAAAACCTAGGCATTGATTTTGAAGACATCAGACACATGCAGAATGAAAAATTTTTCAGAAATGATTTTTCTGGTGAGGTTGACTTCAGAGAA
+
CBCCCFFFFFFFGGGGGGGGGGGHHGHHHHHHHHHHGEGGGHHHHHHGHHHHHHHHHHHHHHHHHHHHHHHHHHHHHHHHGHHHHHGHHHHHHHHHHHHHHHHHHHHEGHHHHHGGGHHHHHHHGHHHHHHHHHHHGHHHHHHHHHHHHHGHHHHHGHHHHHHGGHHHHHHGHHHHHHHHGHHHHHHHHHHHHHHHHHHHHHGFDDGHHHHHHHHHHHHHHHHHHHHHHHHHHGHGGGHHHHGGGGGGGGG
@M05620:46:000000000-D9D58:1:1101:9192:9033 1:N:0:100
GAATGAATGCAGAAATTGGCAAGATAATACTGCACCGATGGGAAATGATACTATCCTGAAACATGAGCAAATTGACCAGCCTCAGGATGTGAACTCATTTGCTGGAGGTCCCAGGGCTCTTTCAAGATAGTAAAAACAGTGACTTGTACAGCATAATGAAAAACCTAGGCATTGATTTTGAAGACATCAGACACATGCAGAATGAAAAATTTTTCAGAAATGATTTTTCTGGTGAGGTTGACTTCAGAGAA
+
CBCCCFFFFFFFGGGGGGGGGGGHHHHHHHHHHHHHGEGGGHHHHHHGHHHHHHHHHHHHHHHHHHGFHHHHHHHHHHHHGHHHHFFGHGHHHHHHHHHHHHHHHHHGGHHHHHGGGHHHHHHHHHHFHHHHHHHHGHHHHGHHHHHHHHHHHHHHHHHHHHHGGHHHHHHHHHHHHHHHGHHHHHHHHHHHHHHHHHHHGHHHGHHHHHHHHHHHHHHHHHHHHHHHHHHHHHHGHHHHHHGGGGGGGGF
@M05620:46:000000000-D9D58:1:1101:15136:9043 1:N:0:100
GAATGAATGCAGAAATTGGCAAGATAATACTGCACCGATGGGAAATGATACTATCCTGAAACATGAGCAAATTGACCAGCCTCAGGATGTGAACTCATTTGCTGGAGGTCCCAGGGCTCTTTCAAGATAGTAAAAACAGTGACTTGTACAGCATAATGAAAAACCTAGGCATTGATTTTGAAGACATCAGACACATGCAGAATGAAAAATTTTTCAGAAATGATTTTTCTGGTGAGGTTGACTTCAGAGAA
+
CCDCDFFFFFFFGGGGGGGGGGGHHHHHHHHHHHHHGEGGGHHHHHHHHHHHHHHHHHHHHHHHHHHHHHHHHHHHHHHHGHHHGHGHHGHHHHHHHHHHHHHHHHHGGHHHHHGGGHHHHHHHHHHHHHHHHHHHGHHHHHHHHHHHHHHHHGHGHHGHHHHGGHHHHHHGHHHHHHHHGHEHHHHHHHHHHHHHHHHHHHGGFDGHHHHHHHHHHHHHHHHHHHHHHHHHHHHGGHHHHHGGHGGGGGF
@M05620:46:000000000-D9D58:1:1101:9203:9048 1:N:0:100
GAATGAATGCAGAAATTGGCAAGATAATACTGCACCGATGGGAAATGATACTATCCTGAAACATGAGCAAATTGACCAGCCTCAGGATGTGAACTCATTTGCTGGAGGTCCCAGGGCTCTTTCAAGATAGTAAAAACAGTGACTTGTACAGCATAATGAAAAACCTAGGCATTGATTTTGAAGACATCAGACACATGCAGAATGAAAAATTTTTCAGAAATGATTTTTCTGGTGAGGTTGACTTCAGAGAA
+
CCCCDFFFFFFFGGGGGGGGGGGHHHHHHHHHHHHHGFGGGHHHHHHHHHHHHHHHHHHHHHHHHHHHHHHHHHHHHHHHGHHHHHGHHGHHHHHHHHHHHHHHHHHGGHHHFHGGGHHHHHHFGHHHHHHFHHHHGHHHHGHHFHHHHHFHHHHHHHDGHHHGGHHHHHHHHHHHHHHHGHHHHHHHHHHHGHHHHGFHHHHHEFHHHHHHHHHGHHHHHHFHHHHHHHHGHHHCGHHHFHGGGFFFGGF
@M05620:46:000000000-D9D58:1:1101:12265:9054 1:N:0:100
GAATGAATGCAGAAATTGGCAAGATAATACTGCACCGATGGGAAATGATACTATCCTGAAACATGAGCAAATTGACCAGCCTCAGGATGTGAACTCATTTGCTGGAGGTCCCAGGGCTCTTTCAAGATAGTAAAAACAGTGACTTGTACAGCATAATGAAAAACCTAGGCATTGATTTTGAAGACATCAGACACATGCAGAATGAAAAATTTTTCAGAAATGATTTTTCTGGTGAGGTTGACTTCAGAGAA
+
CCCCCFFFFFFFGGGGGGGGGGGHHHHHHHHHHGHHEEEGGHGFGHHHHHHHHHHHHHHHHHGHHHHHHHHHFGHHHHHHGHHHGHGFGGHHHHHHHHHHHHHHHHHGGHHHHHGGGHHHHHHHHHHHHHHHHHHHGHHHHHHHHHHHHHHHHHHHHHHHHHHGGHHHHHHEGHHHHHHHGHHHHHHHHHHHGHHHHHHHHHHHGDHHHHGHHHHHHHHHHHHHHHHHHHHHHGHGGGGHHHGGGGGFGGF
@M05620:46:000000000-D9D58:1:1101:9186:9056 1:N:0:100
GAATGAATGCAGAAATTGGCAAGATAATACTGCACCGATGGGAAATGATACTATCCTGAAACATGAGCAAATTGACCAGCCTCAGGATGTGAACTCATTTGCTGGAGGTCCCAGGGCTCTTTCAAGATAGTAAAAACAGTGACTTGTACAGCATAATGAAAAACCTAGGCATTGATTTTGAAGACATCAGACACATGCAGAATGAAAAATTTTTCAGAAATGATTTTTCTGGTGAGGTTGACTTCAGAGAA
+
CCCCCFFFFFFFGGGGGGGGGGGHHHHHHHHHHHHHGGGGGHHHHHHGHHHHHHHHHHHGHHHHHHHHHHHHHHHHHHHHGHHHHHGHHGHHHHHHHHHHHHGHHHHFGHHHGHGGGHHHHHHHHHHHHHHHHHHHGHHHHHHHHHHHHHHHHHHHHHHHHHHGGHHHHHHHHHHHHHHHGHHHHHHHHHHHHHHHHGHHHHGHHHHHGHHHHGHHHHHHHHHHHHHGHHHHHHGCGHHHHHGGGGGFGGF
@M05620:46:000000000-D9D58:1:1101:12110:9060 1:N:0:100
GAATGAATGCAGAAATTGGCAAGATAATACTGCACCGATGGGAAATGATACTATCCTGAAACATGAGCAAATTGACCAGCCTCAGGATGTGAACTCATTTGCTGGAGGTCCCAGGGCTCTTTCAAGATAGTAAAAACAGTGACTTGTACAGCATAATGAAAAACCTAGGCATTGATTTTGAAGACATCAGACACATGCAGAATGAAAAATTTTTCAGAAATGATTTTTCTGGTGAGGTTGACTTCAGAGAA
+
CCCCCFFFFFFFGGGGGGGGGGGHHHHHHHHHHHHHGEGGGHFGHHHHHHHHHHHHHGHHHHHHHHHHHHHGHHHHHHHHGHHHHHGHHHHHFHHHHHHHHHHHHHHGGHHHHHGGGHHHHHHHHHHHHHHHHHHHGHHHHHHHHHHHHGHHHHHHHHHGHHHGGHHHHHGHHHHHHHHHGHHHHHHHHFGHHHHHHHGHHHHHHHHHHHHHHHHHGGHHHHGHHHHHHHHHGGF=GGHHHHGGGGFFGGG
@M05620:46:000000000-D9D58:1:1101:18730:9065 1:N:0:100
GAATGAATGCAGAAATTGGCAAGATAATACTGCACCGATGGGAAATGATACTATCCTGAAACATGAGCAAATTGACCAGCCTCAGGATGTGAACTCATTTGCTGGAGGTCCCAGGGCTCTTTCAAGATAGTAAAAACAGTGACTTGTACAGCATAATGAAAAACCTAGGCATTGATTTTGAAGACATCAGACACATGCAGAATGAAAAATTTTTCAGAAATGATTTTTCTGGTGAGGTTGACTTCAGAGAA
+
BBCCBFFFFFFFGGGGGGGGGGGHHHHHHHHHHHHHGEFGGHFHHHHHHHHHHHHHHHHHHHHHHHHHHHHHHHHHHHHHGHHHGHHHGFGGHHHHHHHHHHHHHHHGGHHHHHGGGHHHHHHHHHHHHHHHHHHHGHHHHHHHHHHHHHHHHHHHHHGHHHHGGHHHHHHHHHHHHHHHGHHHHHHHHHHHHHHHHHHHHHHHHHGHHHHHHHHHHHHHHHHHHHHHHHHHHEHHHHHHHHFGGGGGGGG
@M05620:46:000000000-D9D58:1:1101:17819:9066 1:N:0:100
GAATGAATGCAGAAATTGGCAAGATAATACTGCACCGATGGGAAATGATACTATCCTGAAACATGAGCAAATTGACCAGCCTCAGGATGTGAACTCATTTGCTGGAGGTCCCAGGGCTCTTTCAAGATAGTAAAAACAGTGACTTGTACAGCATAATGAAAAACCTAGGCATTGATTTTGAAGACATCAGACACATGCAGAATGAAAAATTTTTCAGAAATGATTTTTCTGGTGAGGTTGACTTCAGAGAA
+
CCCCCFFFFFFFGGGGGGGGGGGHHHHHHHHHHHHHFEGGGHGHHHHHHHHHHHHHHHHGHHHHHHHHHHHHHHHHHHHHGHHHHHGHHGHHHHHHHHHHHHHHHHHGGHHHHHGGGHHHHHHHHHHHHHHHHHHHGHHHHHHHHHHHHHHHHHHHHHGHHHHGGHHHHHHHHHHHHHHHGHHHHHHHHHHHHHHHHHHHHHHHHHHHHHHHHHHHHHHHHHHHHHHHHHHHHHHHHHHHGHGGGGGGGGG
@M05620:46:000000000-D9D58:1:1101:27400:9069 1:N:0:100
GAATGAATGCAGAAATTGGCAAGATAATACTGCACCGATGGGAAATGATACTATCCTGAAACATGAGCAAATTGACCAGCCTCAGGATGTGAACTCATTTGCTGGAGGTCCCAGGGCTCTTTCAAGATAGTAAAAACAGTGACTTGTACAGCATAATGAAAAACCTAGGCATTGATTTTGAAGACATCAGACACATGCAGAATGAAAAATTTTTCAGAAATGATTTTTCTGGTGAGGTTGACTTCAGAGAA
+
DDDDDFFFFFFFGFGGGGGGGGGHHHHHHHHHHHHHGGGGGHHHHHHHHHHHHHHHHHHHHHHHHHHHHHHHHHHHHHHHGHHHHGHHHGGFHHHHHHHHHHHHHHHGGHDH3B11E0?GDD4DGB33FED44FE?E/F?BGH4GH33FHFC?G3G3BHB330?/==2FFFC2>1F11GG/?=FC=?F111<<FHHGCGH1GGFHH0G.C000D<DDGDGD0GHB;GCB;0:::0..;C/GCFBB::00/;
@M05620:46:000000000-D9D58:1:1101:10100:9083 1:N:0:100
GAATGAATGCAGAAATTGGCAAGATAATACTGCACCGATGGGAAATGATACTATCCTGAAACATGAGCAAATTGACCAGCCTCAGGATGTGAACTCATTTGCTGGAGGTCCCAGGGCTCTTTCAAGATAGTAAAAACAGTGACTTGTACAGCATAATGAAAAACCTAGGCATTGATTTTGAAGACATCAGACACATGCAGAATGAAAAATTTTTCAGAAATGATTTTTCTGGTGAGGTTGACTTCAGAGAA
+
CCCCCFFFFFFFGGGGGGGGGGGHHHHHHHHHHHHHGEGGGHHHHHHHHHHHHHHHHHHHHHHHHHHHHHHHHHHHHHHHGHHHHHFHHGHHHHHHHHHHHHHHHHHGGHHHHHGGGHHHHHHHHHHHHHHHHGHGGEHHHHHHHHHHHHHHHHHHHHHHHHHGGHHHHHHHHHHHHHHHGHHHHHHHHHHHHHHHHHHHHHHHGGHFHGHHHHGHHDGHHHHHHHHHHHHHHHHGGHHHGHGGGGGGGGF
@M05620:46:000000000-D9D58:1:1101:12109:9084 1:N:0:100
GAATGAATGCAGAAATTGGCAAGATAATACTGCACCGATGGGAAATGATACTATCCTGAAACATGAGCAAATTGACCAGCCTCAGGATGTGAACTCATTTGCTGGAGGTCCCAGGGCTCTTTCAAGATAGTAAAAACAGTGACTTGTACAGCATAATGAAAAACCTAGGCATTGATTTTGAAGACATCAGACACATGCAGAATGAAAAATTTTTCAGAAATGATTTTTCTGGTGAGGTTGACTTCAGAGAA
+
AABBBFFFFFFFFGFGGGGGGGGHHHHHHGHHFEHHGCGGGHFHEHHHHHHHHHHHHGFHHHHHHHHHHGHHHHHHHFGFFHHGGGFHHFGGHHHHGHHHHHHFGHFGGFHHHHGGGHHHHHHGHHFHHHHHHHHHGHHHHHHHHHHHHHGHHHHGHGHHHGHGGHHHHHHHHHHHGHHHGHHHHHHFHGHFHHHHHHGHHHHGFDGFHHHGHGHHEDFGFHHHHHHHHHHHCHH;CCGHHHGGGGGGGGF
@M05620:46:000000000-D9D58:1:1101:11751:9090 1:N:0:100
GAATGAATGCAGAAATTGGCAAGATAATACTGCACCGATGGGAAATGATACTATCCTGAAACATGAGCAAATTGACCAGCCTCAGGATGTGAACTCATTTGCTGGAGGTCCCAGGGCTCTTTCAAGATAGTAAAAACAGTGACTTGTACAGCATAATGAAAAACCTAGGCATTGATTTTGAAGACATCAGACACATGCAGAATGAAAAATTTTTCAGAAATGATTTTTCTGGTGAGGTTGACTTCAGAGAA
+
CCCCCFFFFFFFGGGGGGGGGGGHHHHHHHHHHHHHGEGGGHHHHHHHHHHHHHHHHHHHHHHHHHHHHHHHHHHHHHGHGHHHHHHHHHHHHHHHHHHHHHHHHHHGGHHHHHGGGHHHHHHHHHHHHHHHHHHHGHHHHGHHHHHGHHHHHHHHHHHHHHHGGHHHHHHHHHHHHHHHGHHHHHHHHGHHHHHHHHHHHHHHHHHHHHHHHHHHHHHHHHHHHHHHHHHHHHHCCGHHHHGGGGGGFFF
@M05620:46:000000000-D9D58:1:1101:14392:9105 1:N:0:100
GAATGAATGCAGAAATTGGCAAGATAATACTGCACCGATGGGAAATGATACTATCCTGAAACATGAGCAAATTGACCAGCCTCAGGATGTGAACTCATTTGCTGGAGGTCCCAGGGCTCTTTCAAGATAGTAAAAACAGTGACTTGTACAGCATAATGAAAAACCTAGGCATTGATTTTGAAGACATCAGACACATGCAGAATGAAAAATTTTTCAGAAATGATTTTTCTGGTGAGGTTGACTTCAGAGAA
+
CCDCDFFFFFFFGGGGGGGGGGGHHHHHHHHHHHHHGGGGGHHHHHHHHHHHHHHHHHHHHHHHHHHHHHHHHHHHHHHHGHHHHHGHHGHHHHHHHHHHHHHHHHGFGHBHEC1EECF?GDF?BFHFGHHHHGHHFHGFE3E4DFG3?B3FHBFHHGHDFHHDDECDBCCF2F1GFFGD/1FHGFGHH1DC0<0<<<1F1G1FG00DGFBFGHF<D<G0GHHHECGH/GFCGH0CG:CGG00;FB0;:/0
@M05620:46:000000000-D9D58:1:1101:24115:9106 1:N:0:100
GAATGAATGCAGAAATTGGCAAGATAATACTGCACCGATGGGAAATGATACTATCCTGAAACATGAGCAAATTGACCAGCCTCAGGATGTGAACTCATTTGCTGGAGGTCCCAGGGCTCTTTCAAGATAGTAAAAACAGTGACTTGTACAGCATAATGAAAAACCTAGGCATTGATTTTGAAGACATCAGACACATGCAGAATGAAAAATTTTTCAGAAATGATTTTTCTGGTGAGGTTGACTTCAGAGAA
+
CBCCCFFFFFFFGGGGGGGGGGGHHHHHHHHHHHHHGGGGGHHHHHHHHHHHHHHHHHHHHHHHHHHHHHHHHHHHHHHHGHHHHHHHHHGGHHHHHHHHHHHHHHHGGHHHFHEGGHHHFHBEFFHHHHGFFHHHGHHHHHHHFFHHHHFFBGHFHHFFHHHGGFHFFHGBGFDGHHHHEFGHHHFG=DGHHHHFGBDFHGHGGHFFHGHHHHHFHGHHHFFGFGHHGHGFGHFHFGHGCHGGBBBGGGB
@M05620:46:000000000-D9D58:1:1101:17734:9112 1:N:0:100
GAATGAATGCAGAAATTGGCAAGATAATACTGCACCGATGGGAAATGATACTATCCTGAAACATGAGCAAATTGACCAGCCTCAGGATGTGAACTCATTTGCTGGAGGTCCCAGGGCTCTTTCAAGATAGTAAAAACAGTGACTTGTACAGCATAATGAAAAACCTAGGCATTGATTTTGAAGACATCAGACACATGCAGAATGAAAAATTTTTCAGAAATGATTTTTCTGGTGAGGTTGACTTCAGAGAA
+
@AAAAFFDFFFFFB1GGFGGBFCGHFHHCHFHHCHHG0EEFFBEHHHGGBGA2FGFHDE1GGHGB1FEB01GGFGFFFGHGHHHGHECG@FFBFHHFFHGGH1FCFFEFHHGHHGGAHHGBHHHHHFGBF>EFFDHGEGGGHHGHHDFHHHHFFFHHHHBBGGCFHHFHHHGGFHHHHGHGGFFHHGGHHHHFHFHDFHHH0GGFDHHHC/GFHFHH0DGHBGFFGHEFHHHGFFGFGCGGCG0FFFC0BC
@M05620:46:000000000-D9D58:1:1101:9924:9127 1:N:0:100
GAATGAATGCAGAAATTGGCAAGATAATACTGCACCGATGGGAAATGATACTATCCTGAAACATGAGCAAATTGACCAGCCTCAGGATGTGAACTCATTTGCTGGAGGTCCCAGGGCTCTTTCAAGATAGTAAAAACAGTGACTTGTACAGCATAATGAAAAACCTAGGCATTGATTTTGAAGACATCAGACACATGCAGAATGAAAAATTTTTCAGAAATGATTTTTCTGGTGAGGTTGACTTCAGAGAA
+
CCCCCFFFFFFFGGGGGGGGGGGHHHHHHHHHHHHHGFGGGHHHHHHHHHHHHHHHHHHHHHHHHHHHHHHHHHHHHHHHGHHHHGGHHHHHHHHHHHHHHHHHHHHGGHHHHHGGGHHHHHHHHHHHHHHHHHHHGHHHHHHHHHHHHHHHHHHHHHHHHHHGGHHHHHHHHHHHHHHHGHHHHHHHHHHHHHHHHHHHHHHHHHHHHHHHHHHHHHGHHHHHHHHHHHHHHHHGGHHHHHHHGGGFGGF
@M05620:46:000000000-D9D58:1:1101:5036:9128 1:N:0:100
GAATGAATGCAGAAATTGGCAAGATAATACTGCACCGATGTGAAATGATACTATCCTGAAACATGAGCAAATTGACCAGCCTCAGGATGTGAACTCATTTGCTGGAGGTCCCAGGGCTCTTCCAAGATAGTAAAAACAGTGACTTGTACAGCATAATGAAAAACCTAGGCATTGATTTTGAAGACATCAGACACATGCAGAATGAAAAATTTTTCAGAAATGATTTTTCTGGTGAGGTTGACTTCAGAGAA
+
AAA@AFFFFFFFGGGGGGGGGGDHHGHHHHGFGHHHE2EFHED5GHHDFHHHHHHFHHHHFHHHHBHFFFCHHHHHHHFGGHHHF?FGGFGGGHHHBHHHHHHG@BG?EGHEHHGGGEEGHHHFHHHHHGHHHGHHGEHGHHGHHHBFGHFH2GFDFHFHHHHGGHHHHHGBHHHHHHHHGHHHGC<?GH1FFGHGHFFHHEFF>FGGC.CGHHFFGGHHHHHGHHHHH0GBGHGFHGHHHHHG0CGC9B/
@M05620:46:000000000-D9D58:1:1101:5022:9140 1:N:0:100
GAATGAATGCAGAAATTGGCAAGATAATACTGCACCGATGTGAAATGATACTATCCTGAAACATGAGCAAATTGACCAGCCTCAGGATGTGAACTCATTTGCTGGAGGTCCCAGGGCTCTTCCAAGATAGTAAAAACAGTGACTTGTACAGCATAATGAAAAACCTAGGCATTGATTTTGAAGACATCAGACACATGCAGAATGAAAAATTTTTCAGAAATGATTTTTCTGGTGAGGTTGACTTCAGAGAA
+
CACCCFFFFFFFGGGGGGGGGGGHHHHHHHHHHHHHGEGGHHHHHHHHHHHHHHHHHIHHHHHHHHGHHHHHHHHHHHHHGHHHHHHHHGHHHHHHHHHHHHHHHHHGGHHHHHGGGHHHHHHGHHHHHHHHHHHHGHHHHHHHHHHHHHHHHHHHHHHHHHHGGHHHHHHHHHHHHHHHGHHHHHHHHHHHHHHHHHHHHHHGFGHHHHHHHHHHHHHHHHHHHHHHHHHHHHHHHHHHHHHHHGGGGGF
@M05620:46:000000000-D9D58:1:1101:21896:9160 1:N:0:100
GAATGAATGCAGAAATTGGCAAGATAATACTGCACCGATGGGAAATGATACTATCCTGAAACATGAGCAAATTGACCAGCCTCAGGATGTGAACTCATTTGCTGGAGGTCCCAGGGCTCTTTCAAGATAGTAAAAACAGTGACTTGTACAGCATAATGAAAAACCTAGGCATTGATTTTGAAGACATCAGACACATGCAGAATGAAAAATTTTTCAGAAATGATTTTTCTGGTGAGGTTGACTTCAGAGAA
+
CBCCCFFFFFFFGGGGGGGGGGGHHHHHHHHHHHHHGEGGGHHGHHHHHHHHHHHHHHHHHHGHHHHHHHHHHGHHHHHHGHHHHHHHHHHHHHHHHHHHHHHHHHHGGHHHHHGGGHHHHHHHHHGHHHHHHGHHGHHHHGHHHHHHHHHHHHHHHHHGHHHGGHHHHHHHHHHHHHHHGHHHHHHHHHHHHHGHHHHHHHHHHHHGHHHHHHHHHGHHHHHHHHHHHHHHHHHHHHHHHHGGGGGGGGG
@M05620:46:000000000-D9D58:1:1101:26009:9170 1:N:0:100
GAATGAATGCAGAAATTGGCAAGATAATACTGCACCGATGGGAAATGATACTATCCTGAAACATGAGCAAATTGACCAGCCTCAGGATGTAAACTCATTTGCTGGAGGTCCCATGGCTCTTTCAAGATAGTAAAAACAGTGACTTGTACAGCATAATGAAAAACCTAGGCATTGATTTTGAAGACATCAGACACATGCAGAATGAAAAATTTTTCAGAAATGATTTTTCTGGTGAGGTTGACTTCAGAGAA
+
A3AAAFFFFFFFGGGGGBGFFCAGEBFGHFFEHHHHE2EFGHHC2GF5B5FGFGFGGGGG3FAFHGCGGA3DGFGHFFHFGHFFFB3GHHHHHFHHHGGHHHGHFGHGGHHGHHF3FFFHHHGGGHHGHBGHHEHHGAHHHBHHHGHHHHHHHH3DGHHBFGHG/GHHGHHHHHHHHGGHGHHHFFDHFH1GFBGHHE1DD<F>G11DGGFHHGGEFBHBGHGHHHGHHFHFHFEFEHHFGBFHHFFBB//
@M05620:46:000000000-D9D58:1:1101:25992:9184 1:N:0:100
GAATGAATGCAGAAATTGGCAAGATAATACTGCACCGATGGGAAATGATACTATCCTGAAACATGAGCAAATTGACCAGCCTCAGGATGTAAACTCATTTGCTGGAGGTCCCATGGCTCTTTCAAGATAGTAAAAACAGTGACTTGTACAGCATAATGAAAAACCTAGGCATTGATTTTGAAGACATCAGACACATGCAGAATGAAAAATTTTTCAGAAATGATTTTTCTGGTGAGGTTGACTTCAGAGAA
+
BABBBFFFFFFFGGGGGGGGFGGFFFEGHHHHHHGHGEGGGHGHHGFFHHHHHHHHGFFGHHGHGHFHHHHGHFHHGHGHGHGFHGHHHFHGHDGHHHHHHHHHFHHGGHHHHHHHHHHHHHHHHHHHHHHHHHHHGHHHHHHHHHHHHHHHGHHHHHHHHHHGGHHHHHHHHHHHHHHHGHHHHHHHHHHHHHHHHHHHHHHHHHHHHHHHHHHGHHHHHHHHHHHHHHHHHHHHGHHHHHHHGGGGGGG
@M05620:46:000000000-D9D58:1:1101:11968:9192 1:N:0:100
GAATGAATGCAGAAATTGGCAAGATAATACTGCACCGATGGGAAATGATACTATCCTGAAACATGAGCAAATTGACCAGCCTCAGGATGTGAACTCATTTGCTGGAGGTCCCAGGGCTCTTTCAAGATAGTAAAAACAGTGACTTGTACAGCATAATGAAAAACCTAGGCATTGATTTTGAAGACATCAGACACATGCAGAATGAAAAATTTTTCAGAAATGATTTTTCTGGTGAGGTTGACTTCAGAGAA
+
CCCBCFFFFFFFGGGGGGGGGGGHHHHHHHHHHHHHGEGGGHHHHHHHHHHHHHHHHHHHHHHHHHHHHHHHHHHHHHHHGHHHHHGHHHHGHHHHHHHHHHHHHHHGGHHHHHGGGHHHHHHHHGHHHHHHHHHHGHHHHHHHHHHGHHHHHHHHHHHHHHHGGHHHHHHHHHHHHHHHGHGHHHHHHFHHHHHHHHHHHHHHHHHHHHHHHHHHHGHHHGHHHHHHHHHHHHHGGHHHHHGGGGGFBFG
@M05620:46:000000000-D9D58:1:1101:23814:9197 1:N:0:100
GAATGAATGCAGAAATTGGCAAGATAATACTGCACCGATGGGAAATGATACTATCCTGAAACATGAGCAAATTGACCAGCCTCAGGATGTGAACTCATTTGCTGGAGGTCCCAGGGCTCTTTCAAGATAGTAAAAACAGTGACTTGTACAGCATAATGAAAAACCTAGGCATTGATTTTGAAGACATCAGACACATGCAGAATGAAAAATTTTTCAGAAATGATTTTTCTGGTGAGGTTGACTTCAGAGAA
+
CCCCCFFFFFFFFGGGGGGGGGFHHHHHHHHHFHHHGGEFGHGFHGHHHHHHHHHHHHHHHHHHHHHHHHHHHHHHHHHHGHHGGHHFHGGHHHHHHHGHHHHHGHHGGHHHHHGGGHHHHHHHHHHHHHHHHHHHGHHHHHHHGHHHHHHHGHHHHHHHHHHGGHHHHHHGHHHHHHHGGHHHHHHHHHHHHHHHHHHHHHHHHHHHHHHHHHHHHGHGHHHHHHHHHHHHHHHGHHHHHHGGGGGGGGF
@M05620:46:000000000-D9D58:1:1101:17060:9201 1:N:0:100
GAATGAATGCAGAAATTGGCAAGATAATACTGCACCGATGGGAAATGATACTATCCTGAAACATGAGCAAATTGACCAGCCTCAGGATGTGAACTCATTTGCTGGAGGTCCCAGGGCTCTTTCAAGATAGTAAAAACAGTGACTTGTACAGCATAATGAAAAACCTAGGCATTGATTTTGAAGACATCAGACACATGCAGAATGAAAAATTTTTCAGAAATGATTTTTCTGGTGAGGTTGACTTCAGAGAA
+
CCCCCFFFFFFFGGGGGGGGGGGHHHHHHHHHHHHHGEGGGHHHHHHHHHHHHHHHHHHHHHHHHHHHHHHHHHHHHHHHGHHHHHHHHHHHHHHHHHHHHHHHHHHGGHGHGCEEEFCHDDFHHH3FGFF??FD3EEGGEGHFHHGFHHFG2GFHFFHF3DCCDFGHFHHBGFGHHFHH/FGHHHHHH11<<GHFGEHFFFHHGH0D.C0<GGHHHG0GBGGHHEHCCCGCCB0..;GCGGGBFFF00:C
@M05620:46:000000000-D9D58:1:1101:10904:9213 1:N:0:100
GAATGAATGCAGAAATTGGCAAGATAATACTGCACCGATGGGAAATGATACTATCCTGAAACATGAGCAAATTGACCAGCCTCAGGATGTGAACTCATTTGCTGGAGGTCCCAGGGCTCTTTCAAGATAGTAAAAACAGTGACTTGTACAGCATAATGAAAAACCTAGGCATTGATTTTGAAGACATCAGACACATGCAGAATGAAAAATTTTTCAGAAATGATTTTTCTGGTGAGGTTGACTTCAGAGAA
+
CBCCCFFFFFFFGGGGGGGGGGGHHHHHHHHHHHHHFEFGGHGHHHHHHHHHHHHHHHHHHHHHHHHHHHHHHHHHHHHHGHHHGHHHHHHHHHHHHHHHHHHHHHHGGHHHHHGGGHHHHHHHHHHHHHHHHHHHGHHHHHHHHHHHHHHHHHHHHHHGHHHGGHHHHHHHHHHHHHHHGHHHHHHHHHHHHHHHHHHHHHHHHHHHHHHHHHHHHHHGHHHHHHHHHHHHHHHGCGHHHHGGGGGGGGF
@M05620:46:000000000-D9D58:1:1101:10923:9214 1:N:0:100
GAATGAATGCAGAAATTGGCAAGATAATACTGCACCGATGGGAAATGATACTATCCTGAAACATGAGCAAATTGACCAGCCTCAGGATGTGAACTCATTTGCTGGAGGTCCCAGGGCTCTTTCAAGATAGTAAAAACAGTGACTTGTACAGCATAATGAAAAACCTAGGCATTGATTTTGAAGACATCAGACACATGCAGAATGAAAAATTTTTCAGAAATGATTTTTCTGGTGAGGTTGACTTCAGAGAA
+
CBBCCFFFFFFFGGGGGGGGGGGHHHHHGHHHHHHHGEGGGHHHHHHHHHHHHHHHHGHHHHHHHHHHHHHHHHHHHHHHGHHHHHGHHGHHHHHHHHHHHGHHHHHGGHGHGEEFFFEFHBFE4?GHBFHHEHHHDHHFGHHBGDHFGDBGHFHHHGHEFHHGCGGFHGFFDFBGFHHFC1GHHGHHHEGHGGHHFFBGFHFFGDBGHHFFHHCDGFFFHFHHFFHHFHECGHFCGCGHFFFFGBFBFFF
@M05620:46:000000000-D9D58:1:1101:19199:9222 1:N:0:100
GAATGAATGCAGAAATTGGCAAGATAATACTGCACCGATGGGAAATGATACTATCCTGAAACATGAGCAAATTGACCAGCCTCAGGATGTGAACTCATTTGCTGGAGGTCCCAGGGCTCTTTCAAGATAGTAAAAACAGTGACTTGTACAGCATAATGAAAAACCTAGGCATTGATTTTGAAGACATCAGACACATGCAGAATGAAAAATTTTTCAGAAATGATTTTTCTGGTGAGGTTGACTTCAGAGAA
+
CCDCDFFFFFFFGGGGGGGGGGGHHHHHHHHHHHHHGEGGGHHHHHHHHHHHHHHHHHHHHHHHHHHHHHHHHHHHHHHHGHHHHHHHHHHHHHHHHHHHHHHHHHHGGHHHHHGGGHHHHHHHHHHHHHHHHHHHGHHHHHHHHHHHHHHHHHHHHHHHHHHGGHHHHHHH2GHHHHHHGHHHHHHHHHHHHHHHHHHHHHHHHHHHHHHHHHHHHHHHHHHHHHHHHHHHHHHHGHHHHHHHHGGGGGG
@M05620:46:000000000-D9D58:1:1101:16577:9227 1:N:0:100
GAATGAATGCAGAAATTGGCAAGATAATACTGCACCGATGGGAAATGATACTATCCTGAAACATGAGCAAATTGACCAGCCTCAGGATGTGAACTCATTTGCTGGAGGTCCCAGGGCTCTTTCAAGATAGTAAAAACAGTGACTTGTACAGCATAATGAAAAACCTAGGCATTGATTTTGAAGACATCAGACACATGCAGAATGAAAAATTTTTCAGAAATGATTTTTCTGGTGAGGTTGACTTCAGAGAA
+
CBBCCFFFFFFFGGGGGGGGGGGHHHHHGHHHHHHHGFFFGHHHHHHHHGHHHHHHHHHHHHHHHHGHHHHHHHHHHHHHGHHHGHGGHFGGHHHHHHHHHHHHHHHGGHHHHHGGGHHHHHHHHHHHHHHHHHHHGHHHHHHHHHHHHHHHHHHHHHHHHHHGGHHHHHHHHHHHHHHHGHHHHHHHHHHHHHHHHHHHHHHHHHHHHHHHHHHHHHHHHHHHHHHHHHHHHHHHHHHHHHGGGGGGGGG
@M05620:46:000000000-D9D58:1:1101:16071:9232 1:N:0:100
GAATGAATGCAGAAATTGGCAAGATAATACTGCACCGATGGGAAATGATACTATCCTGAAACATGAGCAAATTGACCAGCCTCAGGATGTGAACTCATTTGCTGGAGGTCCCAGGGCTCTTTCAAGATAGTAAAAACAGTGACTTGTACAGCATAATGAAAAACCTAGGCATTGATTTTGAAGACATCAGACACATGCAGAATGAAAAATTTTTCAGAAATGATTTTTCTGGTGAGGTTGACTTCAGAGAA
+
BBBBBFFFFFFFGGGGGGGGGGGHHHHHHHHHHHHHGEGGGHGHHHHGHHHHHHHHHHHHHHHHHHHHFHHHHHHHHHHHGHHHHHHHHHHHHHHHHHHHHHHHHHHGGHHHHHGGGHHHHHHHHHHHHHHHHHHHGHHHHHHHHHHHHHHHHHHGHHHHHHHGGHHHHHHHHHHHHHHHGHHHHHHHHHHHHHHHHHHHHHHHHGHHHHHHGHHHHHFHHHHEHHHHHHHHHHHHHHHHHHGGGGGGGGG
@M05620:46:000000000-D9D58:1:1101:8761:9240 1:N:0:100
GATGAATGCAGAAATTGGCAAGATAATACTGCACCGATGGGAAATGATACTATCCTGAAACATGAGCAAATTGACCAGCCTCAGGATGTGAACTCATTTGCTGGAGGTCCCAGGGCTCTTTCAAGATAGTAAAAACAGTGACTTGTACAGCATAATGAAAAACCTAGGCATTGATTTTGAAGACATCAGACACATGCAGAATGAAAAATTTTTCAGAAATGATTTTTCTGGTGAGGTTGACTTCAGAGAAG
+
CCCCCFFFFFFFGGGGGGGGFFGHHHHHHHHHHHHGCGGGHHHHGHHHHHHGFHHHHHHHHFHHHGHHHHHHFGHHHHHGHHHHHBHHGHGHHHHFHHHHFHHHHHGGHHHHFFGGHHHHHHHHFHHGHHHHHHHGHHHHHHHHHHHHHHHHHHHHHFHHHHGGHGHHHHHHHHHHHHHFGHHHHHHHHFHHHHHHHHHHHHHHGHHHGHGHHHHHHHHDGGHHHHHHHHHGHHHHHHHHHHHGGGFGGGG
@M05620:46:000000000-D9D58:1:1101:5980:9247 1:N:0:100
GAATGAATGCAGAAATTGGCAAGATAATACTGCACCGATGGGAAATGATACTATCCTGAAACATGAGCAAATTGACCAGCCTCAGGATGTGAACTCATTTGCTGGAGGTCCCAGGGCTCTTTCAAGATAGTAAAAACAGTGACTTGTACAGCATAATGAAAAACCTAGGCATTGATTTTGAAGACATCAGACACATGCAGAATGAAAAATTTTTCAGAAATGATTTTTCTGGTGAGGTTGACTTCAGAGAA
+
1>1>11B@FF1B1BAFGFFGDGC1AG1FGHFHHFHHG0AECEBCAGHDGHHHDFG0FDF1GBADE1BAACAAFGFGFGFHGHHEHG1BFBFFEGDGGGHHHHHHFH0/EFHFGHGGCFHFFHH2GF1BFGE2GHE1EFG>FEGFGHHHHGDHGDGBDFGHHDHCGFHHFGFHHFHFHHHHAHGHHFGHHHB1<GHBGFHFFH1F1=GF.<<GFHHHHF0GHHC00GGHFFHFHHF.CGG/GFB9;;F99/F
@M05620:46:000000000-D9D58:1:1101:23096:9263 1:N:0:100
GAATGAATGCAGAAATTGGCAAGATAATACTGCACCGATGGGAAATGATACTATCCTGAAACATGAGCAAATTGACCAGCCTCAGGATGTGAACTCATTTGCTGGAGGTCCCAGGGCTCTTTCAAGATAGTAAAAACAGTGACTTGTACAGCATAATGAAAAACCTAGGCATTGATTTTGAAGACATCAGACACATGCAGAATGAAAAATTTTTCAGAAATGATTTTTCTGGTGAGGTTGACTTCAGAGAA
+
AA?ABBFFFFFFCGGGGG4GGGGGHHGHHHGHHGHHGFFGGGCFEGHHHFHHHHHHHGG3GHEGHEGGFFHFHHHHFFFHGHHHHHHFGHHHDGHGGHHHHGGHHFHCFGHHHHGGGHEHHHHHHGFHHGHHHDHFEHGHHGHHHHHGHHHHHFGGHHGHHHHGGHHHHHHHHGDGHHGHCHFHHHHFFHGHHGHHDHHHGBHHFHEF.GHGHHGHGG0GGHHGHHGHHHGEHHHH.GHHBGGGGFFFF/C
@M05620:46:000000000-D9D58:1:1101:23084:9276 1:N:0:100
GAATGAATGCAGAAATTGGCAAGATAATACTGCACCGATGGGAAATGATACTATCCTGAAACATGAGCAAATTGACCAGCCTCAGGATGTGAACTCATTTGCTGGAGGTCCCAGGGCTCTTTCAAGATAGTAAAAACAGTGACTTGTACAGCATAATGAAAAACCTAGGCATTGATTTTGAAGACATCAGACACATGCAGAATGAAAAATTTTTCAGAAATGATTTTTCTGGTGAGGTTGACTTCAGAGAA
+
CBCCCFFFFFFFGGGGGGGGGGGHHHHHHHHHHHHHGGGGGHHHHHHHHHHHHHHHHHHHHHHHHHHHHHHHHHHHHHHHGHHHHHHHHHHGHHHHHHHHHHHHHHHGGHHHHHGGGHHHHHHHHHHHHHHIHHHHGHHHHHHHHHHHHHHHHHHHHHHHHHHGGHHHHHHHHHHHHHHHGHHHHHHHHHHHHHHHHHHHHHHHHHHHHHHHHHHHHHHHHHHHHHHHHHHHHHGHHHHHHHGGGGGGGGF
@M05620:46:000000000-D9D58:1:1101:7125:9326 1:N:0:100
GAATGAATGCAGAAATTGGCAAGATAATACTGCACCGATGGGAAATGATACTATCCTGAAACATGAGCAAATTGACCAGCCTCAGGATGTGAACTCATTTGCTGGAGGTCCCAGGGCTCTTTCAAGATAGTAAAAACAGTGACTTGTACAGCATAATGAAAAACCTAGGCATTGATTTTGAAGACATCAGACACATGCAGAATGAAAAATTTTTCAGAAATGATTTTTCTGGTGAGGTTGACTTCAGAGAA
+
BABCCFFFFFFFGGGGGGGGGGGHHHHHHHHHHHHHGEGGGHHHHHHGHHHHHHHHHHHHHHHHHHHHHHHHHHHHHHHHGHHHHHGHHGGGHHHHHHHHHHHHHCGGGHHHGEEGEFHHFHFFEHHHHHHFFHHHGHFFGGFFGDHHFHFGHFHFHFFFHHHGDG=DGHHHGHDGHHHF/FGHFHGGHGHHHHHFHHGDHFGF1DDHHGGHHHGFHHFFHGCGGHHH/GG0::CGC:GF/CFB9B9FGG0
@M05620:46:000000000-D9D58:1:1101:8081:9340 1:N:0:100
GAATGAATGCAGAAATTGGCAAGATAATACTGCACCGATGGGAAATGATACTATCCTGAAACATGAGCAAATTGACCAGCCTCAGGATGTGAACTCATTTGCTGGAGGTCCCAGGGCTCTTTCAAGATAGTAAAAACAGTGACTTGTACAGCATAATGAAAAACCTAGGCATTGATTTTGAAGACATCAGACACATGCAGAATGAAAAATTTTTCAGAAATGATTTTTCTGGTGAGGTTGACTTCAGAGAA
+
CCCCCFFFFFFFGGGGGGGGGGGHHHHHHHHHHHHHGEGGGHBFHHHHHHHHHHHHHHHHHHHHHHHHGHHHHHHHHHHHGHHHHHHHHHHHHHHHHHHHHHHHHHHGGHHHHHGGGHHHHHHHHHHHHHHHHHHGGHHHHHHHHHHHHHGHHHHHHHHHHHHGGHHHHGHHGHHHHHHHGHHHHHHHHHHHHHHHHHHHHHHHGHHHHHHHHHHHHHHHHHHHHHHHHHHHHHHHHHHHHHGGGGGGGGG
@M05620:46:000000000-D9D58:1:1101:20934:9359 1:N:0:100
GAATGAATGCAGAAATTGGCAAGATAATACTGCACCGATGGGAAATGATACTATCCTGAAACATGAGCAAATTGACCAGCCTCAGGATGTGAACTCGTTTGCTGGAGGTCCCAGGGCTCTTTCAAGATAGTAAAAACAGTGACTTGTACAGCATAATGAAAAACCTAGGCATTGATTTTGAAGACATCAGACACATGCAGAATGAAAAATTTTTCAGAAATGATTTTTCTGGTGAGGTTGACTTCAGAGAA
+
CCCCCFFFFFFFGGGGGGGGGGGHHHHHHHHHHHHHGEGGGHFGGHHGHHHHHHHHHHHHHHHHGHHHHHHHHGHHHHHHGHHHHHHHHGGFHHHHEHGGGHHHHHHGGHHHHHGGGHGHHHHHHHHHGHHHHHHHGHHHHHHHHHHHHHHHHHHHHHHHHGHGGHHHHHHHHHHHHHHHGHHHHHHHHHHHHHHHHHHGHHHHHHHHHHHHHGHHHHHHHHHHHHHHHHHGHHHHHHHGGGGGGGGGGGF
@M05620:46:000000000-D9D58:1:1101:11713:9362 1:N:0:100
GAATGAATGCAGAAATTGGCAAGATAATACTGCACCGATGGGAAATGATACTATCCTGAAACATGAGCAAATTGACCAGCCTCAGGATGTGAACTCATTTGCTGGAGGTCCCAGGGCTCTTTCACGATAGTAAAAACAGTGACTTGTACAGCATAATGAAAAACCTAGGCATTGATTTTGAAGACATCACACACATGCAGAATGTAAAATTTTTCAGAAATGATTTTTCTGTTGAGGTTGACTTTAGAGAA
+
CCCCCFFFFFFFGGGGGGGGGGGGHHHHHHHHHHHHGEGGGHFHHHHHHHHHHHHHHHHHHHHHFFGHHHHGHHHHHHHHGHHHHGGHHHHHHHHHHHHHHHHHHHHGGHDH331??EGH3G444/?/F/D44DGHGH2BF33332D?3B3223B33?22@FFAD<2222<1?11<1@G1/<1?FG1111><EGG111<0=<0=00=DG0<GHH/00=;CCC000<GH/C000;0;//://000000;0F9
@M05620:46:000000000-D9D58:1:1101:17674:9367 1:N:0:100
GAATGAATGCAGAAATTGGCAAGATAATACTGCACCGATGGGAAATGATACTATCCTGAAACATGAGCAAATTGACCAGCCTCAGGATGTGAACTCATTTGCTGGAGGTCCCAGGGCTCTTTCAAGATAGTAAAAACAGTGACTTGTACAGCATAATGAAAAACCTAGGCATTGATTTTGAAGACATCAGACACATGCAGAATGAAAAATTTTTCAGAAATGATTTTTCTGGTGAGGTTGACTTCAGAGAA
+
CCCCCFFFFFFFGGGGGGGGGGGHHHHHHHHHHHHHGGGGGHHGHHHHHHHHHHHHHHHHHHHHHHHHHHHHHHHHHHHHGHHHHHHHHHHGHHHHHHHHHHHHHHHGGHHHHHGGGHHHHHHHHHHHHHHHHHHHGHHHHHHHHHHHHHHHHHHHHHHHHHHGGHHHHHHHHHHHHHHHGHHHHHHHHHHHHHHHGHHHGHHHFHGGHHHHHHHHHGHHHHHHHHHHHHHHHHGHHHHHHHGHHGGGGGF
@M05620:46:000000000-D9D58:1:1101:25414:9384 1:N:0:100
GAATGAATGCAGAAATTGGCAAGATAATACTGCACCGATGGGAAATGATACTATCCTGAAACATGAGCAAATTGACCAGCCTCAGGATGTGAACTCATTTGCTGGAGGTCCCAGGGCTCTTTCAAGATAGTAAAAACAGTGACTTGTACAGCATAATGAAAAACCTAGGCATTGATTTTGAAGACATCAGACACATGCAGAATGAAAAATTTTTCAGAAATGATTTTTCTGGTGAGGTTGACTTCAGAGAA
+
CCCCCFFFFFFFGGGGGGGGGGGHHHHHHHHHHHHHGGGGGHHHHHHHHHHHHHHHHHGHHHHHHBHHHHHHHHGHHHHHGHHHHGHHHFGHHHHHHHHHHHHHHHHGGHHHHHGGGHHHHHHHHHGHHHHHHHHHGHHHHHHHHHHHHHHHHHHHHHHHHHHGGHHHHHHHHHHHHHHHGHHHHHHHHHHHHHHHHHHHGHHHHHHHHHHHHHHHHHHHHHHHHHHHHHHGGHFHGHHHHHGGGGGGGGG
@M05620:46:000000000-D9D58:1:1101:14096:9384 1:N:0:100
GAATGAATGCAGAAATTGGCAAGATAATACTGCACCGATGGGAAATGATACTATCCTGAAACATGAGCAAATTGACCAGCCTCAGGATGTGAACTCATTTGCTGGAGGTCCCAGGGCTCTTTCAAGATAGTAAAAACAGTGACTTGTACAGCATAATGAAAAACCTAGGCATTGATTTTGAAGACATCAGACACATGCAGAATGAAAAATTTTTCAGAAATGATTTTTCTGGTGAGGTTGACTTCAGAGAA
+
CCCCCFFFFFFFGGGGGGGGGGGHHHHHHHHHHHHHGEGGGHHGHHHHHHHHHHHHHHHHHHHHHGHHEHHGHHHHHHHHGHHHGHHHHHHHHHHHHHHHHHHHHHHGGHHHHHGGGHHHHHHHHGHHHHHHHHHHGHGHHHHHHHHGHHHHHHHHHHHHHHHGGHHHHHGHGHHHHHHHGGHHHHHHHGHHHHHHGHHHHHHHHHHHGHGHHHHHHHGHHGHHHHHHHHHHHHHGFHHGHHFGGGGFGGG
@M05620:46:000000000-D9D58:1:1101:22735:9397 1:N:0:100
GAATGAATGCAGAAATTGGCAAGATAATACTGCACCGATGGGAAATGATACTATCCTGAAACATGAGCAAATTGACCAGCCTCAGGATGTGAACTCATTTGCTGGAGGTCCCAGGGCTCTTTCAAGATAGTAAAAACAGTGACTTGTACAGCATAATGAAAAACCTAGGCATTGATTTTGAAGACATCAGACACATGCAGAATGAAAAATTTTTCAGAAATAATTTTTCTGGTGAGGTTGACTTCAGAGAA
+
BBBBBFFFFFFFGGFGGGGGGGGHHHGHHHGHHHHHEEEGGGFHGHHHHHHHHHHHHHHHHHEHHGHHHHHHHHHHHHHHGHHHHHHGHGHGHHHHHHHHHHHHHHHGGHHHHHGGGHHHHHHHHHHHHHHHHHEHGHHHHHHHHHHHHHGHHHHHHHGHGHHGGHHHH2FGGHGHHHHHGGHHHHHHHFGHHHHHHBGHHHHF<GFHGHHHHHHFHHHHHHHHGHHHHHHHHHHHHHHHGHGGGGFGGGF
@M05620:46:000000000-D9D58:1:1101:8520:9400 1:N:0:100
GAATGAATGCAGAAATTGGCAAGATAATACTGCACCGATGGGAAATGATACTATCCTGAAACATGAGCAAATTGACCAGCCTCAGGATGTGAACTCATTTGCTGGAGGTCCCAGGGCTCTTTCAAGATAGTAAAAACAGTGACTTGTACAGCATAATGAAAAACCTAGGCATTGATTTTGAAGACATCAGACACATGCAGAATGAAAAATTTTTCAGAAATGATTTTTCTGGTGAGGTTGACTTCAGAGAA
+
BABBBFFFFFFFGGGGGGGGGGFHHGHHHHHHHHHHGEGGGHHHHHHHHHHHHHHHGGGHHHHHHHHHHHHGHHHHHHHHGHHHGHGHHHHHHHHHHHHHHHHHHHHGGHHHHHGGGHHHHHHHHHHHFHHHGHHHGHHHHGHHHHHGHHHHHHHHHHHHHHGGGHHHHHHHHHHHHHHHGHGHHHHHHHGHHHHHHHHHHGHHHHHHFGHHHHHHHGFHHGHHHHHHHHHHHFHC;GHHHHGGGGGGGGF
@M05620:46:000000000-D9D58:1:1101:22758:9401 1:N:0:100
GAATGAATGCAGAAATTGGCAAGATAATACTGCACCGATGGGAAATGATACTATCCTGAAACATGAGCAAATTGACCAGCCTCAGGATGTGAACTCATTTGCTGGAGGTCCCAGGGCTCTTTCAAGATAGTAAAAACAGTGACTTGTACAGCATAATGAAAAACCTAGGCATTGATTTTGAAGACATCAGACACATGCAGAATGAAAAATTTTTCAGAAATGATTTTTCTGGTGAGGTTGACTTCAGAGAA
+
DCCDDFFFFFFFGGGGGGGGGGGHHHHHHHHHHHHHGFGGGHFHHHHHHHHHHHHHHHHHHHHHHHHHHHHHHHHHHHHHGHHHHHHHHHHHHHHHHHHHHHHHHHHGGHHHHHGGGHHHHHHHHHHHHHHHHHHHGHHHHGHHHHHHHHHHHHHHHHHHHHHGGHHHHHHHHHHHHHHHGHHHHHHHHHHHHHHHHHHHHHHGHHHHHHHHHHHHHHHHHHGGHHHHHHHHHHHHHHHHHHHHHGGGGGG
@M05620:46:000000000-D9D58:1:1101:25414:9404 1:N:0:100
GAATGAATGCAGAAATTGGCAAGATAATACTGCACCGATGGGAAATGATACTATCCTGAAACATGAGCAAATTGACCAGCCTCAGGATGTGAACTCATTTGCTGGAGGTCCCAGGGCTCTTTCAAGATAGTAAAAACAGTGACTTGTACAGCATAATGAAAAACCTAGGCATTGATTTTGAAGACATCAGACACATGCAGAATGAAAAATTTTTCAGAAATGATTTTTCTGGTGAGGTTGACTTCAGAGAA
+
BBBBBFBFFFFFGBCGGGGGGGGHHHHHGHGHHFHHGCGGGHHGHHHHHHHHHHHHHGGFFHHHGFFGHHHGHFHHHFHHGHGHHCBCGBG55FGFDGHHHHHHHFG1EGGHFHGGGHHHHHHHBB3GDGHHHHGGGHGGBFHHHHHFGHFFHHHHHHHGBHHGGHHHHHGHHGGGGHHHGGHGHHHHEHFH0<CFFBDGHHGHHHGHHHHHHHGGHFHHGEFFHHHHFHHHHHGHEHF//GFGFFFFFGF
@M05620:46:000000000-D9D58:1:1101:5762:9416 1:N:0:100
GAATGAATGCAGAAATTGGCAAGATAATACTGCACCGATGGGAAATGATACTATCCTGAAACATGAGCAAATTGACCAGCCTCAGGATGTGAACTCATTTGCTGGAGGTCCCAGGGCTCTTTCAAGATAGTAAAAACAGTGTCTTGTACAGCATAATGAAAAACCTAGGCATTGATTTTGAAGACATCAGACACATGCAGAATGAAAAATTTTTCAGAAATGATTTTTCTGGTGAGGTTGACTTCAGAGAA
+
CCCCCFFFFFFFGGGGGFGGGGGCHFHHHHHHHGHHGGGGFHHHHHGHHHHHGHHHGHHHHHHHHHHHHHHHHHHHHHHHGHHHHHHHHHHHHHHHHHHHHHHHHHHGGHHHFHGGGHGHHHGFHHGFFFHHHHHFGHHHFHHHHFHHGHHHGFHHHFFFHHCDGEGGHHHHGHFFGHHBEH1DFHF11<GF0CGFGGHFGBGFFGDGFFFHHHHGGFGHFHGHFHHHFEH0;C0C.CHFHHFGFFGGFFC
@M05620:46:000000000-D9D58:1:1101:5747:9427 1:N:0:100
GAATGAATGCAGAAATTGGCAAGATAATACTGCACCGATGGGAAATGATACTATCCTGAAACATGAGCAAATTGACCAGCCTCAGGATGTGAACTCATTTGCTGGAGGTCCCAGGGCTCTTTCAAGATAGTAAAAACAGTGTCTTGTACAGCATAATGAAAAACCTAGGCATTGATTTTGAAGACATCAGACACATGCAGAATGAAAAATTTTTCAGAAATGATTTTTCTGGTGAGGTTGACTTCAGAGAA
+
CCCCCFFFFFFFGGGGGGGGGGGHHHHHHHHHHHHHGEGGGHGHHHHHHHHHHHHHHHHHHHHHHGHHHHHHHHHHHHHHGHHHGHFGGGHHHHHHHHHHHHHHHHHGGHHHHHGGGHHHHHHHHHHHHHHHHHHHGHHHHHHHHHHHHHHHHHHHHHHHHGHGGHHHHHHHHHHHHHHHGHGHHHHHHHHGHHHHHGHHHHHHGHHHHHHHHHHHGHHHHHHHHHHHHHHHHHHHHHHHHHHGGGGGGGF
@M05620:46:000000000-D9D58:1:1101:20521:9431 1:N:0:100
GAATGAATGCAGAAATTGGCAAGATAATACTGCACCGATGGGAAATGATACTATCCTGAAACATGAGCAAATTGACCAGCCTCAGGATGTGAACTCATTTGCTGGAGGTCCCAGGGCTCTTTCAAGATAGTAAAAACAGTGACTTGTACAGCATAATGAAAAACCTAGGCATTGATTTTGAAGACATCAGACACATGCAGAATGAAAAATTTTTCAGAAATGATTTTTCTGGTGAGGTTGACTTCAGAGAA
+
CABCCFFFFFFFGGGGGGGGGGGHHHHHHHHHHHHHGEGGGHHHHHHHHHHHHHHHHHHHHH3GHHHHHHHHHHHHHHHHGHHHHHHGHGGHHHHHHHHHHHHHGHHGGHHHHHGGGHHHHHHHHHHHHHHHHHHHGHHHHHHGHHHHHHHHHHHHHHHHHHHGGHHHHHHHHHHHHHHHGHHHHHHHHHHHHHHHHHFHHHHGHHHHHHHHGHHHHHHHGHHHGHGHHHHHHHGHHHHHHHGGGGGGGGF
@M05620:46:000000000-D9D58:1:1101:8118:9433 1:N:0:100
GAATGAATGCAGAAATTGGCAAGATAATACTGCACCGATGGGAAATGATACTATCCTGAAACATGAGCAAATTGACCAGCCTCAGGATGTGAACTCATTTGCTGGAGGTCCCAGGGCTCTTTCAAGATAGTAAAAACAGTGACTTGTACAGCATAATGAAAAACCTAGGCATTGATTTTGAAGACATCAGACACATGCAGAATGAAAAATTTTTCAGAAATGATTTTTCTGGTGAGGTTGACTTCAGAGAA
+
BBBBBFFFFFFFGGGGGGGGGGGHHHGHHHHHHHHHGEGGGHFHHHHFHHHHHHHHHGFHHHHHHGHHHGHHHHHHHGHHGHHHHHFGGFGHHGHHHHHHHHHHHHGGGHHHHHGGGHHHHHHHHHHHFHHGHHHHGHHHHHHHHHHHHHHHHHHHHHHHHHHGGHHHHHHHHHHHHHHHGHHHHHHHHFHHHHHHHHHHHHHGDGHFHGGHHHHHHGHHHHHHHHHHHHHHHHHHHHHHHHGGGGGGGGG
@M05620:46:000000000-D9D58:1:1101:7546:9434 1:N:0:100
GAATGAATGCAGAAATTGGCAAGATAATACTGCACCGATGGGAAATGATACTATCCTGAAACATGAGCAAATTGACCAGCCTCAGGATGTGAACTCATTTGCTGGAGGTCCCAGGGCTCTTTCAAGATAGTAAAAACAGTGACTTGTACAGCATAATGAAAAACCTAGGCATTGATTTTGAAGACATCAGACACATGCAGAATGAAAAATTTTTCAGAAATGATTTTTCTGGTGAGGTTGACTCAGAAAAG
+
CCCCCFFFFFFFGGGGGGGGGGGHHHHHHHHHHHHHGEGGGHHHHHHHHHHHHHHHHHHHHHHHHHHHHHHHHHHHHHHHGHHHGHHHHFGGHHHHHHHHHHHHGGHGGHHHGHGGGGHHHHHHHHGHHHHHHHHHGHHHHHHHHHHHGHHHHHHHHHHHHHHGGHHHHHHHHHHHHHHGGHHHHHHHHHGHGHHHHHHHGHHGFHHGHHHHHHHHHHHFFHBHHHHHHHHHGHHFFHHHHHGGGGFFGGF
@M05620:46:000000000-D9D58:1:1101:22335:9452 1:N:0:100
GAATGAATGCAGAAATTGGCAAGATAATACTGCACCGATGGGAAATGATACTATCCTGAAACATGAGCAAATTGACCAGCCTCAGGATGTGAACTCATTTGCTGGAGGTCCCAGGGCTCTTTCAAGATAGTAAAAACAGTGACTTGTACAGCATAATGAAAAACCTAGGCATTGATTTTGAAGACATCAGACACATGCAGAATGAAAAATTTTTCAGAAATGATTTTTCTGGTGAGGTTGACTTCAGAGAA
+
CBCCCFFFFFFFGGGGGGGGGGGHHHHHHHHHHHHHGEGGGHFHHHHHHHHHHHHHHHHHHHHHHHHHHHHHHHHHHHHHGHHHGHHGHGHHHHHHHHHHHHHHHHHGGHHHHHGGGHHHGHHHHHHHHHHHHHHHGHHHHHHHHHHHHHHHHHHHHHHHHHHGGHHHHHHHHHHHHHHHGHHHHHHHHHGHHHHHHHHHHHHGGHHHHHFFHHHHHHHHHHHHHHGHHHHHHHHHHHHHHHGGGGGFGGG
@M05620:46:000000000-D9D58:1:1101:6267:9502 1:N:0:100
GAATGAATGCAGAAATTGGCAAGATAATACTGCACCGATGGGAAATGATACTATCCTGAAACATGAGCAAATTGACCAGCCTCAGGATGTGAACTCATTTGCTGGAGGTCCCAGGGCTCTTTCAAGATAGTAAAAACAGTGACTTGTACAGCATAATGAAAAACCTAGGCATTGATTTTGAAGACATCAGACACATGCAGAATGAAAAATTTTTCAGAAATGATTTTTCTGGTGAGGTTGACTTCAGAGAA
+
AA?AAFFDFFFFGFGGGGGGDGGFHHHHGHHHHFHHGEGGGEBGEFHFGFHHFFGGHGECGHGGB3FGGF3GGG5FGCGHGHHHHH3FGFGBDGFHBGHHHHHHFHFCGHGHHHGGGHHHFHHFBGFG4GF4GH4?EGHHHHHGFHGHHBGHFHHHHHHHGHHGGHHHGHFHHGHHHHHHGHDHFGHGHHHHFHHHHHGGFFHG<D<GCCGHHHHHHHFCGGBGFHHHHHHFCGHCGHHHHHFFGBFGGGG
@M05620:46:000000000-D9D58:1:1101:4355:9504 1:N:0:100
GAATGAATGCAGAAATTGGCAAGATAATACTGCACCGATGGGAAATGATACTATCCTGAAACATGAGCAAATTGACCAGCCTCAGGATGTGAACTCATTTGCTGGAGGTCCCAGGGCTCTTTCAAGATAGTAAAAACAGTGACTTGTACAGCATAATGAAAAACCTAGGCATTGATTTTGAAGACATCAGACACATGCAGAATGAAAAATTTTTCAGAAATGATTTTTCTGGTGAGGTTGACTTCAGAGAA
+
AABAAFFFFFFFGGGGGFGGGGFFHHHHHHHHHFHHFAFGGHHHHHHDGHHHHHHHHFFGHHHHGGHHHHGGHHHHHHHHGHHHGHGFHHHHHHHHFGHHHHHHGGFGGHHHHHGGGHHHHHHHFHHHFHHHHHGHGHHHGHHHHHHHHHFGHGFFHHGHHGGGGHHHHHFHHHHHHHHHGHHHHHGHHHFHHHHHHHHGHHHHFGHHHGHHHHHHHFHFHHHHHHHHHHHGHHFCGHHHHHGGGGFFGGG
@M05620:46:000000000-D9D58:1:1101:6287:9505 1:N:0:100
GAATGAATGCAGAAATTGGCAAGATAATACTGCACCGATGGGAAATGATACTATCCTGAAACATGAGCAAATTGACCAGCCTCAGGATGTGAACTCATTTGCTGGAGGTCCCAGGGCTCTTTCAAGATAGTAAAAACAGTGACTTGTACAGCATAATGAAAAACCTAGGCATTGATTTTGAAGACATCAGACACATGCAGAATGAAAAATTTTTCAGAAATGATTTTTCTGGTGAGGTTGACTTCAGAGAA
+
BBCBBFFFFFFFGGGGGGGGGGGHHHHHHHHHHHHHGEGGGHGGHHHHHHHHHHHHHHHHHHHHHGHHHHHHHHHHHHHHGHHHHHGHHGHHHHHHHHHHHHHHHHHGGHHHHHGGGHHHHHHHHHHHHHHHHHHHGHHHHHHHHHHHHHHHHHHHHHHHHHHGGHHHHHHHHHHHHHHHGHHHHHHHGGGHHHHHHHHHHHHHGHFHHHHHHHHHHHHHHHHHHHHHHHHHHHGHHHHHHHGGGGGFGEG
@M05620:46:000000000-D9D58:1:1101:21202:9518 1:N:0:100
GAATGAATGCAGAAATTGGCAAGATAATACTGCACCGATGGGAAATGATACTATCCTGAAACATGAGCAAATTGACCAGCCTCAGGATGTGAACTCATTTGCTGGAGGTCCCAGGGCTCTTTCAAGATAGTAAAAACAGTGACTTGTACAGCATAATGAAAAACCTAGGCATTGATTTTGAAGACATCAGACACATGCAGAATGAAAAATTTTTCAGAAATGATTTTTCTGGTGAGGTTGACTTCAGAGAA
+
BCCCCFFFFFFFGGGGGGGGGGGHHHHHHHHHHHHHGEFGGHGHHHHHHHHHHHHHHHHHHHHHHHHHGHFGHHHHHHHHGHHHHHHHHHHHHHHHHHHHHHHHHFHGGHHHHHGGGHHHHHHHHHHHFHHHHHHHGGHHHHHHHHHHHHHHGHHHHHHHGHHGGHHHHHHHHHHHHHHHGHHHHHHHHHHHHHHHHHHHHHHHHHHHHHHHHHHHGGHHHHHHGHHHHHHHHHHHHHHHGHGGGGFFGGG
@M05620:46:000000000-D9D58:1:1101:8742:9551 1:N:0:100
GAATGAATGCAGAAATTGGCAAGATAATACTGCACCGATGGGAAATGATACTATCCTGAAACATGAGCAAATTGACCAGCCTCAGGATGTGAACTCATTTGCTGGAGGTCCCAGGGCTCTTTCAAGATAGTAAAAACAGTGACTTGTACAGCATAATGAAAAACCTAGGCATTGATTTTGAAGACATCAGACACATGCAGAATGAAAAATTTTTCAGAAATGATTTTTCTGGTGAGGTTGACTTCAGAGAA
+
CABCCFFFFFFFGGGGGGGGGGGCHHHHHHHHHHHHGEGGGHHHHHHFHHHHHHHHHHFHHHHHHFGHHHHHHHHHHHHHGHHHHHGHHGHHHHHHHHHHHGHHHHHGGHHHHHGGGHHHHHHHHHHGGFHHHHHHGGHHHGHHHHHGHHGHHHHHHHGGFHFGGHHHHHHHHHGHHGHHFHHHHGHHHHHHHHHHHHGHHFHHHFHHHGHHHHHGGFGHHHHHHHHHGHHHHHHC;GHHFHGGGGGFGGF
@M05620:46:000000000-D9D58:1:1101:24255:9564 1:N:0:100
GAATGAATGCAGAAATTGGCAAGATAATACTGCACCGATGGGAAATGATACTATCCTGAAACATGAGCAAATTGACCAGCCTCAGGATGTGAACTCATTTGCTGGAGGTCCCAGGGCTCTTTCAAGATAGTAAAAACAGTGACTTGTACAGCATAATGAAAAACCTAGGCATTGATTTTGAAGACATCAGACACATGCAGAATGAAAAATTTTTCAGAAATGATTTTTCTGGTGAGGTTACTTCAGAAGAT
+
BBBAAFFFFFFFGGGGGGGGGGGHHFHHHHHHHHHHGGGGGHHHHHHHHHHHHHHHHHHHHHHHHFHFHHHHHHHHHGHHGHHHHHHHHHHHHHHHHHHHHHHHHHHGGHHHHHGGGHHHHHHGGHHHHHGHHHHHGHHHHHHHHHHHHHHHHHHHHHHHHHHGGHGHHHHHHHHHHHHHGHHHHHHHHHHHHHHHHHHHHHHHHHHHHHHHHHHHHHHHHHHHHHHHHHHHHHHHHHHHHHHGGGGGGGG
@M05620:46:000000000-D9D58:1:1101:8734:9567 1:N:0:100
GAATGAATGCAGAAATTGGCAAGATAATACTGCACCGATGGGAAATGATACTATCCTGAAACATGAGCAAATTGACCAGCCTCAGGATGTGAACTCATTTGCTGGAGGTCCCAGGGCTCTTTCAAGATAGTAAAAACAGTGACTTGTACAGCATAATGAAAAACCTAGGCATTGATTTTGAAGACATCAGACACATGCAGAATGAAAAATTTTTCAGAAATGATTTTTCTGGTGAGGTTGACTTCAGAGAA
+
CCCCCFFFFFFFGGGGGGGGGGGHHHGHHHHHHHHHGGGGGHHHHHHHHHHHHHHHHHHHHHHHHHHHHHHHHHHHHHHHGHHHHHGHHGHHHHHHHHHHHHHHHHHGGHHHHHGGGHHHHHHHHHHHHHHHHHHHGHHHHHHHHHHHHHHHHHHHHHHHHHHGGHHHHHHHHHHHHHHHGHHHHHHHHHHHHHHHHHHHHHHGGGHHHHHHHHHHHHHHHHHHHHHHHHHHHHHCCGHHHHGGGGGFGEF
@M05620:46:000000000-D9D58:1:1101:8750:9576 1:N:0:100
GAATGAATGCAGAAATTGGCAAGATAATACTGCACCGATGGGAAATGATACTATCCTGAAACATGAGCAAATTGACCAGCCTCAGGATGTGAACTCATTTGCTGGAGGTCCCAGGGCTCTTTCAAGATAGTAAAAACAGTGACTTGTACAGCATAATGAAAAACCTAGGCATTGATTTTGAAGACATCAGACACATGCAGAATGAAAAATTTTTCAGAAATGATTTTTCTGGTGAGGTTGACTTCAGAGAA
+
AABBBFFFDFFFGGFGGGGGGGGHHHGHGFHHHHHHF2EEGHGHHHHFHFGHGHHHHHHHGHEHHHGGHHHHHHGHHHHHGHHHGHHHHGFEEHHHHHHHHHHHHHHGGHHGHHGGGHHHHHHHHHHGHHHHHHGHGHHHHHHHHHHGHHHHHHHHHHHGHHGGGHHHHHHHHHGHHHHHGHHHHHHGHHHHHHHHHGHHHHHHGFFHHHHHHHHHHHHHHHHHGHHHGHHHHHFCCGHHHGGGGGGEFGF
@M05620:46:000000000-D9D58:1:1101:28140:9576 1:N:0:100
GAATGAATGAGAAATTGGCAAGATAATACTGCACCGATGGGAAATGATACTATCCTGAAACATGAGCAAATTGACCAGCCTCAGGATGTGAACTCATTTGCTGGAGGTCCCAGGGCTCTTTCAAGATAGTAAAAACAGTGACTTGTACAGCATAATGAAAAACCTAGGCATTGATTTTGAAGACATCAGACACATGCAGAATGAAAAATTTTTCAGAAATGATTTTTCTGGTGAGGTTGACTTCAGAGAAG
+
BAABBFFFFFFFBGGGGGFEFABFGFGFHHHHHHHEECFGHFHHHFFGFGHHHHHHGEGHHFGHGHHHHFHFGGGHHGEFHHHFGHHHHHBFGHHFGHHHFGHHGHCGHHHHHFEDHHHHHHHHGGHHHHHHHHHGHHHHHHHGHGFHHHHFHH3GHHHHHHGGHGDHHHHHHHHHHGGGGBFFHHHHHHHHHFHHHHHFBGHHHHHHHHHHHHHGHHHDHHHFHHHEHGHGHFHGFHHEHHHFFGGGEGF
@M05620:46:000000000-D9D58:1:1101:20310:9592 1:N:0:100
GAATGAATGCAGAAATTGGCAAGATAATACTGCACCGATGGGAAATGATACTATCCTGAAACATGAGCAAATTGACCAGCCTCAGGATGTGAACTCATTTGCTGGAGGTCCCAGGGCTCTTTCAAGATAGTAAAAACAGTGACTTGTACAGCATAATGAAAAACCTAGGCATTGATTTTGAAGACATCAGACACATGCAGAATGAAAAATTTTTCAGAAATGATTTTTCTGGTGAGGTTGACTTCAGAGAA
+
CCCCCFFFFFFFGGGGGGGGGGGHHHHHHHHHHHHHGFGGGHHGHHHHHHHHHHHHHHHHHHGHHHGHHHHHHHHHHHHHGHHGHHGHHFGGHHHHGHHHHHHHHHHGGHHHHHGGGHHHHHHHHHHHHHHHHHHHGHHHHGGHHHHHHHHHHHHHHHHHHHHGGHHHHHHHHGHHHHHHGHHHHHHHHHHHHHHHHH1FGHHGGHFHGHHHHHHHHHHHHHHHHHHHHHHHHHHHHHHHHHGGGGGGGGF
@M05620:46:000000000-D9D58:1:1101:12756:9598 1:N:0:100
GAATGAATGCAGAAATTGGCAAGATAATACTGCACCGATGGGAAATGATACTATCCTGAAACATGAGCAAATTGACCAGCCTCAGGATGTGAACTCATTTGCTGGAGGTCCCAGGGCTCTTTCAAGATAGTAAAAACAGTGACTTGTACAGCATAATGAAAAACCTAGGCATTGATTTTGAAGACATCAGACACATGCAGAATGAAAAATTTTTCAGAAATGATTTTTCTGGTGAGGTTGACTTCAGAGAA
+
CDDDDFFFFFFFGGGGGGGGGGGGHHHHHHHHHHHHGFGGGHHHHHHHHHHHHHHHHHHHHHHHHHHHHHHHHHHHHHHHGHHHHHHHHHHHHHHHHHHHHHHHHHHGGHHHHHGGGHHHHHHHHHHHHHHIHHHHGHHHHHHHHHHHHHHHHHHHHHHHHHHGGHHHHHHHHHHHHHHHGHHHHHHHHHHHHHHHHHHHHHHHGGHHHHHHHHHHHHHHHHFHHHHHHHHHHGHGHHHHHHGGHGGGGFG
@M05620:46:000000000-D9D58:1:1101:3413:9612 1:N:0:100
GAATGAATGCAGAAATTGGCAAGATAATACTGCACCGATGGGAAATGATACTATCCTGAAACATGAGCAAATTGACCAGCCTCAGGATGTGAACTCATTTGCTGGAGGTCCCAGGGCTCTTTCAAGATAGTAAAAACAGTGACTTGTACAGCATAATGAAAAACCTAGGCATTGATTTTGAAGACATCAGACACATGCAGAATGAAAAATTTTTCAGAAATGATTTTTCTGGTGAGGTTGACTTCAGAGAA
+
CCCCCFFFFFFFGFGGGGGGGGFHHHHHGHHHHHHHEEEGGHGHHHHGHHHHHHHHHHHGHHHHHHHHHHHHHHFHHGGFFHHHGHGHHGHHHHHHHHHHHHHGGGHGGHHHHHGGGHGHHHHGHHHHHHHHHHHHGHHHHHHHHHHHHGH2GHHHHHHHHHHGGHHHHGHHHHHHHHHHGHHGHHHHHHHHHGHHHEHHHHHGGHHHHHHHHHGHHHHHHHHHHHHHHHHHHHHHHHHHHHGGGGGGGGF
@M05620:46:000000000-D9D58:1:1101:16007:9621 1:N:0:100
GAATGAATGCAGAAATTGGCAAGATAATACTGCACCGATGGGAAATGATACTATCCTGAAACATGAGCAAATTGACCAGCCTCAGGATGTGAACTCATTTGCTGGAGGTCCCAGGGCTCTTTCAAGATAGTAAAAACAGTGACTTGTACAGCATAATGAAAAACCTAGGCATTGATTTTGAAGACATCAGACACATGCAGAATGAAAAATTTTTCAGAAATGATTTTTCTGGTGAGGTTGACTTCAGAGAA
+
CBCCCFFFFFFFGGGGGGGGGGGHHHHHHHHHHHHHGFGGGHHHHHHHHHHHHHHHHHHHHHHHHHHHHHHHHHHHHHHHGHHHHHGHHHHHHHHHHHHHHHHHHGHGGHHHHHGGGHHHHHHHHHHHHHHHHHHHGHHHHHHHHHHHHHHHHHHHHHHHHHHGGHHHHHHHHHHHHHHHGHHHHHHHHHHHHHHHHHHHHHHGGHHHHFHHHHHHHHHHHHHHHHHHHHHHHHHHGHHHGHGGGGGGGGG
@M05620:46:000000000-D9D58:1:1101:26554:9640 1:N:0:100
GAATGAATGCAGAAATTGGCAAGATAATACTGCACCGATGGGAAATGATACTATCCTGAAACATGAGCAAATTGACCAGCCTCAGGATGTGAACTCATTTGCTGGAGGTCCCAGGGCTCTTTCAAGATAGTAAAAACAGTGACTTGTACGGCATAATGAAAAACCTAGGCATTGATTTTGAAGACATCAGACACATGCAGAATGAAAAATTTTTCAGAAATGATTTTTCTGGTGAGGTTGACTTCAGAGAA
+
CCCCCFFFFFFFGGGGGGGGGGGHHHHHHHHHHHHHGGGGGHHHHHHHHHHHHHHHHHHHHHHHHHHHHHGGHHHHHHHHGHHHHHHHHHHHHHHHHHHHHHHHFHHGGHHHHHGGGHHHHHHHHHHHHHHHHHHHGHHHHHHHHHHHHAFGGGHHHHHGHHHGGHGHHHHHHHHHHHHHGHHHHHHHHHHHHHHHHHHHHHHHHHHGHHHHHHHHHGHHHHHHHHHHHHHHHHHHGGGGGGGGGGGFGGF
@M05620:46:000000000-D9D58:1:1101:10212:9667 1:N:0:100
GAATGAATGCAGAAATTGGCAAGATAATACTGCACCGATGGGAAATGATACTATCCTGAAACATGAGCAAATTGACCAGCCTCAGGATGTGAACTCATTTGCTGGAGGTCCCAGGGCTCTTTCAAGATAGTAAAAACAGTGACTTGTACAGCATAATGAAAAACCTAGGCATTGATTTTGAAGACATCAGACACATGCAGAATGAAAAATTTTTCAGAAATGATTTTTCTGGTGAGGTTGACTTCAGAGAA
+
BABBBFFFFFFFGGGGGDGGGGGHHHHHHHHHHHHHGGGGGHHHHHHHHHHHHHHHHHHHHHHHHHHHHHHHHHHHHHHHGHHHGHGHHHHHHHHHHHHHHHHHHHHGGHHHHHGGGHHHHHHHHHHHHHHHHHHGGHHHHHHHHHHHHHHHHHHHHHHHHHHGGHHHHHHHHHHHHHHHGHHHHHHHHHHHHHHHHHHHHHHHGHHHGHHHHHHHHHBGHHHHHHHHHHHHHHGCGGHHHHGGGGGFGGF
@M05620:46:000000000-D9D58:1:1101:10230:9669 1:N:0:100
GAATGAATGCAGAAATTGGCAAGATAATACTGCACCGATGGGAAATGATACTATCCTGAAACATGAGCAAATTGACCAGCCTCAGGATGTGAACTCATTTGCTGGAGGTCCCAGGGCTCTTTCAAGATAGTAAAAACAGTGACTTGTACAGCATAATGAAAAACCTAGGCATTGATTTTGAAGACATCAGACACATGCAGAATGAAAAATTTTTCAGAAATGATTTTTCTGGTGAGGTTGACTTCAGAGAA
+
AABBBFFFFFFFGCGGGGGGG4FGHHHHHHGHHHHHGEFGGHHHHHHFHHHHHHHHHHGHHHHGGHHHHHHHHHHHHFHHGHHHHHGHGGHFHHHHHHHHHHHHHEHGGFHHGFFGGHHHHHHHHHHHHHHHHHHHGHHHHGHHHHHHHHHGHHHHHHFGHHHGGHHHHHHHHHHHHHHHGHHHHHHHHHHHGHHGHHHGHHHHHFHHHHHHGHHHGHGHHHHHHHHHHHHHHHHGHGHHGHGGGGGGGGG
@M05620:46:000000000-D9D58:1:1101:14205:9678 1:N:0:100
GAATGAATGCAGAAATTGGCAAGATAATACTGCACCGATGGGAAATGATACTATCCTGAAACATGAGCAAATTGACCAGCCTCAGGATGTGAACTCATTTGCTGGAGGTCCCAGGGCTCTTTCAAGATAGTAAAAACAGTGACTTGTACAGCATAATGAAAAACCTAGGCATTGATTTTGAAGACATCAGACACATGCAGAATGAAAAATTTTTCAGAAATGATTTTTCTGGTGAGGTTGACTTCAGAGAA
+
DCCDCFFFFFFFGGGGGGGGGGGHHHHHHHHHHHHHGFGGGHHHHHHHHHHHHHHHHHHHHHHHHHHHHHHHHHHHHHHHGHHHGHHHHGHHHHHHHHHHHHHHHGHGGHHHHHGGGHHHHHHHHHHHHHHIHGHHGGHHHHHHHHHHHHHHHHHHHHHHHHHGGHHHHHHHHHHHHHHHGHHHHHHHHHHHHHHHHHHHHHHHGGHHHHHHHHHHHHHHHHHHHHHHGHHHHHHCGGHHHHGHGGGGGGF
@M05620:46:000000000-D9D58:1:1101:11318:9679 1:N:0:100
GAATGAATGCAGAAATTGGCAAGATAATACTGCACCGATGGGAAATGATACTATCCTGAAACATGAGCAAATTGACCAGCCTCAGGATGTGAACTCATTTGCTGGAGGTCCCAGGGCTCTTTCAAGATAGTAAAAACAGTGACTTGTACAGCATAATGAAAAACCTAGGCATTGATTTTGAAGACATCAGACACATGCAGAATGAAAAATTTTTCAGAAATGATTTTTCTGGTGAGGTTGACTTCAGAGAA
+
CCCCCFFFFFFFGGGGGGGGGGGHHHHHHHHHHHHHGEGGGHHHHHHHHHHHHHHHHHHHHHHHHHHHHHHHHHHHHHHHGHHHHHGHHHHHHHHHHHHHHHHHHGHGGHHHB3111GFCGHEFHF?BGGGHFFDDGHHGFHHHHFDGFHDCGGGFHHFH3F=ADHGFHGHHGHGGHHHG=GHFHHHFHHFGCHFGHHHHFHGGHHHF.CCGGGBGB=F0DDGFHGHFFFCFCGFHHGCC:GF9BFF09FG
@M05620:46:000000000-D9D58:1:1101:11337:9682 1:N:0:100
GAATGAATGCAGAAATTGGCAAGATAATACTGCACCGATGGGAAATGATACTATCCTGAAACATGAGCAAATTGACCAGCCTCAGGATGTGAACTCATTTGCTGGAGGTCCCAGGGCTCTTTCAAGATAGTAAAAACAGTGACTTGTACAGCATAATGAAAAACCTAGGCATTGATTTTGAAGACATCAGACACATGCAGAATGAAAAATTTTTCAGAAATGATTTTTCTGGTGAGGTTGACTTCAGAGAA
+
BBBBBFFFFFFFGGGGGGGGGGGHHHHHHHHHHHHHFEFGGHHGHHHHHHHHHHHHHHHHHHGHHHHHHGGGHHGHHHHHGHHHHHGHHGHHHHHHHHHHHHHHHHHGGHHHHHGGGFHHFHDFGGHHHBFHHHHHGHGGGFHHFHHGHHFGH3GBHHBGHHHGGBCDFGH2@@FFHGHF/DFHFHHFFGFHHHHHHFHDGFGG10DHHEHGHHCGHHBCFFB::GHH/CGB:C0;::/F/:B00;0;CF/
@M05620:46:000000000-D9D58:1:1101:15889:9682 1:N:0:100
GAATGAATGCAGAAATTGGCAAGATAATACTGCACCGATGGGAAATGATACTATCCTGAAACATGAGCAAATTGACCAGCCTCAGGATGTGAACTCATTTGCTGGAGGTCCCAGGGCTCTTTCAAGATAGTAAAAACAGTGACTTGTACAGCATAATGAAAAACCTAGGCATTGATTTTGAAGACATCAGACACATGCAGAATGAAAAATTTTTCAGAAATGATTTTTCTGGTGAGGTTGACTTCAGAGAA
+
CBCCCFFFFFFFGGGGGGGGGGGHHHHHHHHHHHHHGEGGGHHHHHHHHHHHHHHHHHHHHHHHHHHHHHHHHHHHHHHHGHHHHHHHHHHHHHHHHHHHHHHHHHHGGHHHHHGGGHHHHHHHHHHHHHHHHHHHGHHHHHHHHHHGHHHHHHHHHHHHHHHGGHHHHHHHHHHHHHHHGHHHHHHHHHHHHHHHHHHGGGHHHHHHGHHHHHHHHHHEHHHHHHHHHHHGHHGHHHHFFFFGGFFFFGF
@M05620:46:000000000-D9D58:1:1101:5913:9686 1:N:0:100
GAATGAATGCAGAAATTGGCAAGATAATACTGCACCGATGGGAAATGATACTATCCTGAAACATGAGCAAATTGACCAGCCTCAGGATGTGAACTCATTTGCTGGAGGTCCCAGGGCTCTTTCAAGATAGTAAAAACAGTGACTTGTACAGCATAATGAAAAACCTAGGCATTGATTTTGAAGACATCAGACACATGCAGAATGAAAAATTTTTCAGAAATGATTTTTCTGGTGAGGTTGACTTCAGAGAA
+
CCCCCFFFFFFFGGGGGGGGGGGHHHHHHHHHHHHHGGGGGHHHHHHHHHHHHHHHHHHHHHHHHHHHHHHHHHHHHHHHGHHHHHHHHHHHHHHHHHHHHHHHHHHGGHHHHHGGGHHHHHHHHHHHHHHHHHHHGHHHHHHHHHHHHHHHHHHHHHHHHHHGGHHHHHHHHHGHHHHHGHHHHHHHHHHHHHHHHHHHHHHHHHHHHHHHHHHHHHHHHHHHHHHHHHHHHHHHHHHHHHGGGGGGGGG
@M05620:46:000000000-D9D58:1:1101:12465:9711 1:N:0:100
GAATGAATGCAGAAATTGGCAAGATAATACTGCACCGATGGGAAATGATACTATCCTGAAACATGAGCAAATTGACCAGCCTCAGGATGTAAACTCATTTGCTGGAGGTCCCAGGGCTCTTTCAAGATAGTAAAAACAGTGACTTGTACAGCATAATGAAAAACCTAGGCATTGATTTTGAAGACATCAGACACATGCAGAATGAAAAATTTTTCAGAAATGATTTTTCTGGTGAGGTTGACTTCAGAGAA
+
DDDDDFFFFFFFGGGGGGGGGGGHHHHHHHHHHHHHGFGGGHGHHHHHHHHHHHHHHHHHHHHHHHHHHHHHHHHHHHHHGHHHHHHHHHHHHHHHHHHHHHHHHHHGGHHHHHGGGHHHHHHHHHHHHHHHHHHHGHHHHHHHHHHHHHHHHHHHHHHHHHHGGHHHHHHHHHHHHHHHGHHHHHHHHHHHHHHHHHHHHHHHHHHHHHHHHHHHHGHHHHHHHHHHGHHHHHHGGHHHHHHHHGGGGGF
@M05620:46:000000000-D9D58:1:1101:20360:9733 1:N:0:100
GAATGAATGCAGAAATTGGCAAGATAATACTGCACCGATGGGAAATGATACTATCCTGAAACATGAGCAAATTGACCAGCCTCAGGATGTGAACTCATTTGCTGGAGGTCCCAGGGCTCTTTCAAGATAGTAAAAACAGTGACTTGTACAGCATAATGAAAAACCTAGGCATTGATTTTGAAGACATCAGACACATGCAGAATGAAAAATTTTTCAGAAATGATTTTTCTGGTGAGGTTGACTTCAGAGAA
+
CBCCAFFFFFFFGGGGGGGGGGGHHHHHHHHHHHHHGEGGGHHHGHHHHHHHHHHHHHHHHHGHFHHFHHHHHHHHHHHHGHHHFHGGHGHHHHHHHHHHHHHHHHHGGHGGHHGGGHHHHHHHHHHHHHFHHHHHGHHHHHHHHHHHGHHHHHHHHHHHHHHGGHHHHHHHHHHHHHHHGHHHGHHHHHHHHHHHHHHHHHHHHHHHHHHHHHHHHHHHHHHHHHHHHHHHHHHHHHHFHFBGGGGGGGG
@M05620:46:000000000-D9D58:1:1101:19428:9734 1:N:0:100
GAATGAATGCAGAAATTGGCAAGATAATACTGCACCGATGGGAAATGATACTATCCTGAAACATGAGCAAATTGACCAGCCTCAGGATGTGAACTCATTTGCTGGAGGTCCCAGGGCTCTTTCAAGATAGTAAAAACAGTGACTTGTACAGCATAATGAAAAACCTAGGCATTGATTTTGAAGACATCAGACACATGCAGAATGAAAAATTTTTCAGAAATGATTTTTCTGGTGAGGTTGACTTCAGAGAA
+
A?ABBFFFFFFFFBFGGGGFF4FCFGFHBHFHHHGHEAAEEGEFGGHHFGHHHHHHHHGHGGHHHHHHHFCGHHFHHHGGFHHHHHFHHFGFHHHHGGHHGHGHHHHGEHHHFHFGGHHHHHHHDGHHGGHHHFFHGHHHHHHHHHHFHHGCHHHDFFGHHHFGDHFFFHHHHFDGHFHGGGFBGFG<<GGHFHHHFFFHHHHHGDDHFHGHFHHHHDB/DGFGHHGHHHHH;GHHEGGHHHGGGGF0FFF
@M05620:46:000000000-D9D58:1:1101:22251:9743 1:N:0:100
GAATGAATGCAGAAATTGGCAAGATAATACTGCACCGATGGGAAATGATACTATCCTGAAACATGAGCAAATTGACCAGCCTCAGGATGTGAACTCATTTGCTGGAGGTCCCAGGGCTCTTTCAAGATAGTAAAAACAGTGACTTGTACAGCATAATGAAAAACCTAGGCATTGATTTTGAAGACATCAGACACATGCAGAATGAAAAATTTTTCAGAAATGATTTTTCTGGTGAGGTTGACTTCAGAGAA
+
BBBBBFFFFFFFGGGGGFCGGGFHHHHHHHHHHHHHGEFGGFBGEHFFGHHHHHHHHGHFHHGHHHHHGHHHHFHHHHGHGHHHHHGGG@FDGHHHHHHHHHFHFHHEGHHHHHGGGHHHHHHGHHHHHHFHHGHGGHHGGHHHHHGHHHHHHGHHHHHHHHHGGHHHGGHHHHHHHHHHGHHHHHHHHHHHHHHHHHHHHHGGGGFHHHGHHHHHHGFHFHHHHHGHHHHHGHHHHHHHHHGGGGGGGGG
@M05620:46:000000000-D9D58:1:1101:8670:9767 1:N:0:100
GAATGAATGCAGAAATTGGCAAGATAATACTGCACCGATGGGAAATGATACTATCCTGAAACATGAGCAAATTGACCAGCCTCAGGATGTGAACTCATTTGCTGGAGGTCCCAGGGCTCTTTCAAGATAGTAAAAACAGTGACTTGTACAGCATAATGAAAAACCTAGGCATTGATTTTGAAGACATCAGACACATGCAGAATGAAAAATTTTTCAGAAATGATTTTTCTGGTGAGGTTGACTTCAGAGAA
+
CCCCCFFFFFFFGGGGGGGGGGGHHHHHHHHHHHHHGFGGGHHHHHHHHHHHHHHHHHHHHHHHHHHHHHHHHHHHHHHHGHHGHHGHHHHHHHHHHHHHHHHHHHHGGHHHHHGGGHHHHHHHHHHHGHHHHHHHGHHHHHHHHHHHHHGHHHHHGHHHHH0EBCBFFF=GFB1GHHF1F1DBG0?D=<FF<GFFHE<DHFFFGHHH.<GHHFB0DGHC0B0CHHHH/0C0;C0;.=CCG:F00990FF0
@M05620:46:000000000-D9D58:1:1101:26981:9779 1:N:0:100
GAATGAATGCAGAAATTGGCAAGATAATACTGCACCGATGGGAAATGATACTATCCTGAAACATGAGCAAATTGACCAGCCTCAGGATGTGAACTCATTTGCTGGAGGTCCCAGGGCTCTTTCAAGATAGTAAAAACAGTGACTTGTACAGCATAATGAAAAACCTAGGCATTGATTTTGAAGACATCAGACACATGCAGAATGAAAAATTTTTCAGAAATGATTTTTCTGGTGAGGTTGACTTCAGAGAA
+
BBBBBFFFFFFFGGGGGGGGGGGHHHFHHHGHHFHHGGGGGHHHFHHHHHHHHHHHHHHHGHHHGHHHHHHHHHHHHHHHGHHGHHHHHGHFHHHFHHHHHHHHHHHGGHHHHHGGGHHHHHHHHHHHHHHHHHHHGHHHHHHHHHHGHHHHHHHHHHHGHHHGGHHHGHHHHHHHHHHHGHHHHHHHHHHHHHHHHHHHHHHHHHHFHHHHHHHHHFFHHHHHHHHHHHHHGHHHHHHHHGGFGGGGGGF
@M05620:46:000000000-D9D58:1:1101:8672:9787 1:N:0:100
GAATGAATGCAGAAATTGGCAAGATAATACTGCACCGATGGGAAATGATACTATCCTGAAACATGAGCAAATTGACCAGCCTCAGGATGTGAACTCATTTGCTGGAGGTCCCAGGGCTCTTTCAAGATAGTAAAAACAGTGACTTGTACAGCATAATGAAAAACCTAGGCATTGATTTTGAAGACATCAGACACATGCAGAATGAAAAATTTTTCAGAAATGATTTTTCTGGTGAGGTTGACTTCAGAGAA
+
BAAABFFFFFFFGFGGGGGGFGGGHHHHGHHHHGHHGEFGCEH3CFGGGGHHHHHHHFEGHH3GBFGHBA3DGADGGBGHGHHGGHGHHHHGFHHHHHHHHHHHHHHGGHHHEHGGGHHHHHHG4FDE?GHHH4FFF/GGHHHHHHHHHBHHHHHHHGFHHGHGGHGBHGHHHHHHHHHHGGHHHHHHGFBGHHHHHG1FBBHG<=D<CCGHHHGHEDD/DHBHFHHHHHHFH/CCGHH/GHGGGFE9C/;
@M05620:46:000000000-D9D58:1:1101:24671:9811 1:N:0:100
GAATGAATGCAGAAATTGGCAAGATAATACTGCACCGATGGGAAATGATACTATCCTGAAACATGAGCAAATTGACCAGCCTCAGGATGTGAACTCATTTGCTGGAGGTCCCAGGGCTCTTTCAAGATAGTAAAAACAGTGACTTGTACAGCATAATGAAAAACCTAGGCATTGATTTTGAAGACATCAGACACATGCAGAATGAAAAATTTTTCAGAAATGATTTTTCTGGTGAGGTTGACTTCAGAGAA
+
BBBBBFFFFFFFGGGGGGGGGFGHGFGHHHHGHHHHGGGGGHGFFHGHHHHHHHHHHFHFHHHHHFHFFHHHHH5GHHGHGHHHHGHHHBD@GHGEHHHFHFHGCGHGGHHHHHGGGEHGHHGHHGHHHHEHHFEFEEHHGHGHFHHGHHHHHHHHGHHGHHHGGHHHHGHHHHHEGHHGGFFHHHHHHFHHHHGBGFFHHGFHHHHHFHHHFHHHGFEGFFF00CGGCGFCFHHFHH/CGHFGGGFFBFB
@M05620:46:000000000-D9D58:1:1101:25180:9814 1:N:0:100
GAATGAATGCAGAAATTGGCAAGATAATACTGCACCGATGGGAAATGATACTATCCTGAAACATGAGCAAATTGACCAGCCTCAGGATGTGAACTCATTTGCTGGAGGTCCCAGGGCTCTTTCAAGATAGTAAAAACAGTGACTTGTACAGCATAATGAAAAACCTAGGCATTGATTTTGAAGACATCAGACACATGCAGAATGAAAAATTTTTCAGAAATGATTTTTCTGGTGAGGTTGACTTCAGAGAA
+
CCCCCFFFFFFFGGGGGGGGGGGHHGHHHHHHHGHHGGGGGHHHHHHHHHHHHHHHHHHHHHHHHHHHHHHGHHHHHHHHGHHHHHHHHGHHHHHHHHHHHHHHHHHGGHHHHHGGGHHHHHHHHHGHHHHHHGHHGHHHHHHHHHHHHHHHHHHHHHHHHHHGGHHHHHHHHHHHHHHHGFGHHHHHHGHHHHHHHHHHHHHHHHHHGHHHHGHHHHHHHHFHHHHGHHHGFFGHGHHHHHGGGGGGGGF
@M05620:46:000000000-D9D58:1:1101:25930:9828 1:N:0:100
GAATGAATGCAGAAATTGGCAAGATAATACTGCACCGATGGGAAATGATACTATCCTGAAACATGAGCAAATTGACCAGCCTCAGGATGTGAACTCATTTGCTGGAGGTCCCAGGGCTCTTTCAAGATAGTAAAAACAGTGACTTGTACAGCATAATGAAAAACCTAGGCATTGATTTTGAAGACATCAGACACATGCAGAATGAAAAATTTTTCAGAAATGATTTTTCTGGTGAGGTTGACTTCAGAGAA
+
CCCCCFFFFFFFGGGGGGGGGGGHHHHHHHHHHHHHGGGGGHFHHHHHHHHHHHHHHHHGHHHHHHHHHHHHHHHHHHHHGHHHHHHHHHHHHHHHHHHHHHHHHHHGGHHHHHGGGHHHHHHHHHHHHHHHHHHHGHHHHHHHHHHHHHHGHHHHHHGHHHHGGHHHHHHGHHHHHHHHGHHHHHHHHHFHHHHHHHGHHHHHHHHHHGHHHHHHHHHHGHHHGHHHGHHHHHHHHHHHHHGGGGGGGGF
@M05620:46:000000000-D9D58:1:1101:25170:9830 1:N:0:100
GAATGAATGCAGAAATTGGCAAGATAATACTGCACCGATGGGAAATGATACTATCCTGAAACATGAGCAAATTGACCAGCCTCAGGATGTGAACTCATTTGCTGGAGGTCCCAGGGCTCTTTCAAGATAGTAAAAACAGTGACTTGTACAGCATAATGAAAAACCTAGGCATTGATTTTGAAGACATCAGACACATGCAGAATGAAAAATTTTTCAGAAATGATTTTTCTGGTGAGGTTGACTTCAGAGAA
+
CCCCCFFFFFFFGGGGGGGGGGGHHHHHHHHHHHHHGGGGGHHHHHHHHHHHHHHHHHHHHHHHHHHHHHHHHHHHHHHHGHHHHHHHHHGHHHHHHHHHHHHHHHHGGHHHHHGGGHHHHHHHHHHHHHHHHHHHGHHHHHHHHHHHGHHHHHHHHHHHHHHGGHHGHHHHHHHHHHHHGHHHHHHHHHHHHHHHHHHHHHHHHHHHHHHHHHHHHHHHHHHHHHHHHHHHHHHHHHHHHHGGGGGGGGG
@M05620:46:000000000-D9D58:1:1101:23229:9885 1:N:0:100
GAATGAATGCAGAAATTGGCAAGATAATACTGCACCGATGGGAAATGATACTATCCTGAAACATGAGCAAATTGACCAGCCTCAGGATGTGAACTCATTTGCTGGAGGTCCCAGGGCTCTTTCAAGATAGTAAAAACAGTGACTTGTACAGCATAATGAAAAACCTAGGCATTGATTTTGAAGACATCAGACACATGCAGAATGAAAAATTTTTCAGAAATGATTTTTCTGGTGAGGTTGACTTCAGAGAA
+
CBCCCFFFFFFFGGGGGGGGGGGHHHHHHHHHHHHHGGGGGHHHHHHHHHHHHHHHHHHHHHHHHHHHHHHHHHHHHHHHGHHHHHHHHGHHHHHHHHHHHHHHHHHGGHHHHHGGGHHHHHHHHHHHHHHHHHHHGHHHHHHGHHHHHHHHHHHHHHHHHHHGGHHHHHHHHHHHHHHHGHHHHGHHHHHHHHHHHHHHHHHHHHHHHHHHHHHFHGHHHHHHHHHHHHHHHHHHHHHHHHGGGGGGGGG
@M05620:46:000000000-D9D58:1:1101:19859:9907 1:N:0:100
GAATGAATGCAGAAATTGGCAAGATAATACTGCACCGATGGGAAATGATACTATCCTGAAACATGAGCAAATTGACCAGCCTCAGGATGTGAACTCATTTGCTGGAGGTCCCAGGGCTCTTTCAAGATAGTAAAAACAGTGACTTGTACAGCATAATGAAAAACCTAGGCATTGATTTTGAAGACATCAGACACATGCAGAATGAAAAATTTTTCAGAAATGATTTTTCTGGTGAGGTTGACTTCAGAGAA
+
CCCCCFFFFFFFGGGGGGGGGGGHHHHHHHHHHHHHGEEGGGHHHHHHHHHHHHHHHHGHHHGHHHHHHHHHHFHHHHHHGHHHGHHHHGHHGHHHHHHHHHHHHHHGGHHHGHGGGHHHHHHHHHHHHHHHHHHHGHHHHHHHHHHHHHHHHHHHHHHHHHHGGHGHHHHHHHHHHHHGGHHHHHHHHHHHHHHHHHHHHHHHHHFHHHHHHHHHHHHHHHGHHHHHHHHGFHHHHHHHHHGGGGGGGGF
@M05620:46:000000000-D9D58:1:1101:19840:9909 1:N:0:100
GAATGAATGCAGAAATTGGCAAGATAATACTGCACCGATGGGAAATGATACTATCCTGAAACATGAGCAAATTGACCAGCCTCAGGATGTGAACTCATTTGCTGGAGGTCCCAGGGCTCTTTCAAGATAGTAAAAACAGTGACTTGTACAGCATAATGAAAAACCTAGGCATTGATTTTGAAGACATCAGACACATGCAGAATGAAAAATTTTTCAGAAATGATTTTTCTGGTGAGGTTGACTTCAGAGAA
+
DDDDDFFFFFFFGGGGGGGGGGGHHHHHHHHHHHHHGEGGGHGFHHHHHHHHHHHHHHHHHHHHHHHHHHHHHHHHHHHHGHHHHHHHHGHHHHHHHHHHHHHHHHHGGHHHHHGGGHHHHHHHHHHHHHFHHHHHGHHHHHHHHHHHHHHHHHHHHHHHHHHGGHGHHHHHHHHHHHHHGHHHHHHHHGHHHHHHHHHHGHHHHGHHHHHHHHHHHGHHHGGHHHHHHHHHHHHHHHHGHHGGGGGGFGG
@M05620:46:000000000-D9D58:1:1101:12655:9911 1:N:0:100
GAATGAATGCAGAAATTGGCAAGATAATACTGCACCGATGGGAAATGATACTATCCTGAAACATGAGCAAATTGACCAGCCTCAGGATGTGAACTCATTTGCTGGAGGTCCCAGGGCTCTTTCAAGATAGTAAAAACAGTGACTTGTACAGCATAATGAAAAACCTAGGCATTGATTTTGAAGACATCAGACACATGCAGAATGAAAAATTTTTCAGAAATGATTTTTCTGGTGAGGTTGACTTCAGAGAA
+
CCCCCFFFFFFFGGGGGGGGGGGHHHHHHHHHHHHHGEGGGHFHHHHHHHHHHHHHHHHHHHHHHHHHHHHHHHHHHHHHGHHHGHGHHHHHHHHHHHHHHHHHHHHGGHHHHHGGGHHHHHHHHHHHHHHHHHHHGHHHHHHHHHHHHHHHHHHHHHHHHHHGGHHHHHHHHHHHHHHHGHHHHHHHHHHHHHHHHHHHHHHHHHHHHHHHHHHHGGHHHGGHHHHHHHGHHHHCGGHHHHGGGGGFGGG
@M05620:46:000000000-D9D58:1:1101:27219:9957 1:N:0:100
GAATGAATGCAGAAATTGGCAAGATAATACTGCACCGATGGGAAATGATACTATCCTGAAACATGAGCAAATTGACCAGCCTCAGGATGTGAACTCATTTGCTGGAGGTCCCAGGGCTCTTTCAAGATAGTAAAAACAGTGACTTGTACAGCATAATGAAAAACCTAGGCATTGATTTTGAAGACATCAGACACATGCAGAATGAAAAATTTTTCAGAAATGATTTTTCTGGTGAGGTTGACTTCAGAGAA
+
BABCCFFFFFFFGGGGGGGGGGGGHGHHHHHHHHHHGGGGGHHHHHHGHHHHHHHHHHHHHHHHHHHHHHHHHHHHHHHHGHHHHHHHHGHHHHHHHHHHHHHHHHHGGHHHHHGGGHHHHHHHHHHHHHHHHHHHGHHHHHHHHHHHGHHHHHHHHHHHHHHGGHHHHHHHHHHHHHHHGHHHHHHHHHHHHHHHHHHGHHHHHHGHHHHHHHHHHHHGHHHGHHHHHHHHGHGHHHHHHHGGGGGGGGG
@M05620:46:000000000-D9D58:1:1101:22148:9967 1:N:0:100
GAATGAATGCAGAAATTGGCAAGATAATACTGCACCGATGGGAAATGATACTATCCTGAAACATGAGCAAATTGACCAGCCTCAGGATGTGAACTCATTTGCTGGAGGTCCCAGGGCTCTTTCAAGATAGTAAAAACAGTGACTTGTACAGCATAATGAAAAACCTAGGCATTGATTTTGAAGACATCAGACACATGCAGAATGAAAAATTTTTCAGAAATGATTTTTCTGGTGAGGTTGACTTCAGAGAA
+
CCCCCFFFFFFFGGGGGGGGGGGHHHGHHHHHHHHHGEGGGGFHHHHHHHHHGHHHHHHHHHHHHHHHHHHHHHHHHHHHGHHHGHHGHFGHHHHHFHHHHHGGGHHGGHHHHHGGGHHHHHHHHHHHHHHHHGHHGHHHHHHHHHGHHHHHHHHHHHHHHHHGGHHHHHHHHHHHHHHHGHHHHHHHHHHHHHHHHHHHHHHGGHHHHGHHHHHHHHHHHHHHHHHHHHHHHHHHHGHHHHGGGGGGGGG
@M05620:46:000000000-D9D58:1:1101:23224:9996 1:N:0:100
GAATGAATGCAGAAATTGGCAAGATAATACTGCACCGATGGGAAATGATACTATCCTGAAACATGAGCAAATTGACCAGCCTCAGGATGTGAACTCATTTGCTGGAGGTCCCAGGGCTCTTTCAAGATAGTAAAAACAGTGACTTGTACAGCATAATGAAAAACCTAGGCATTGATTTTGAAGACATCAGACACATGCAGAATGAAAAATTTTTCAGAAATGATTTTTCTGGTGAGGTTGACTTCAGAGAA
+
BBBBBFFFFFFFGGGGGGGGGGFGHHHHHHHHHGHHGGGGGHHHHHHHHHHHHHHHHHHHHHHHHGHHHHHHHHHHHHHHGHHHHHHHHGHHHHHHHHHHHHHHHHHGGHHHHHGGGHHHHHHHHHHHHHHHHHHHGHHHHHHHHHHHHHHHGHHHHHHHHHHGGHHHHHHHHHHHHHHHGHHHHHHHHHHHHHHHHHFHHHHHHHHHGHHHHHHHHHHGHHHHHHHHHHHHHHHHHHHHHHGGGGGGGGG
@M05620:46:000000000-D9D58:1:1101:18180:9998 1:N:0:100
GAATGAATGCAGAAATTGGCAAGATAATACTGCACCGATGGGAAATGATACTATCCTGAAACATGAGCAAATTGACCAGCCTCAGGATGTGAACTCATTTGCTGGAGGTCCCAGGGCTCTTTCAAGATAGTAAAAACAGTGACTTGTACAGCATAATGAAAAACCTAGGCATTGATTTTGAAGACATCAGACACATGCAGAATGAAAAATTTTTCAGAAATGATTTTTCTGGTGAGGTTGACTTCAGAGAA
+
CCCCCFFFFFFFGGGGGGGGGGGHHHHHHHHHHHHHGEGGGHHHHHHHHHHHHHHHHHHHHHHHHHHHHFHHHHHHHHHHGHHHGHHHHHGHHHHHHHHHHHHHHHHGGHHHHHGGGHHHHHHHHHHHGHHHHHHHGHHHHHHHHHHHHHHHHHHHHHHHHHHGGHHHHHHHHHHHHHHHGHHHHHHHHHHHHHHHHHHHHHHHHGHGHHHHGHHHHHHHFHHHHHHHHHHHHHHHHHHHHHGGGGGGGGB
@M05620:46:000000000-D9D58:1:1101:13528:10001 1:N:0:100
GAATGAATGCAGAAATTGGCAAGATAATACTGCACCGATGGGAAATGATACTATCCTGAAACATGAGCAAATTGACCAGCCTCAGGATGTGAACTCATTTGCTGGAGGTCCCAGGGCTCTTTCAAGATAGTAAAAACAGTGACTTGTACAGCATAATGAAAAACCTAGGCATTGATTTTGAAGACATCAGACACATGCAGAATGAAAAATTTTTCAGAAATGATTTTTCTGGTGAGGTTGACTTCAGAGAA
+
CABCCFFFFFFFGGGGGGGGGGGHHHHHHHGHHHHHGGGGGHGHHHHHHHHHGHHHHHHHHHHHHHHHHHHHHHHHHHHHGHHGGGGHHFHHHHHHHHHHHHHHHHHGFHHHHHGGGHHHHHHHHHHHHHHHHHHHGHHHHHHHHHHHHHHHHHHHHHHHHHHGGHHHHHHHHHHHHHHHGHHHHGHHHHHHHHHHGHHHHHHHHHHHHHHHHHHHHHHHHHHHHHHHHHHHHHG=;CGHHHGGGGGGGGG
@M05620:46:000000000-D9D58:1:1101:20782:10009 1:N:0:100
GAATGAATGCAGAAATTGGCAAGATAATACTGCACCGATGGGAAATGATACTATCCTGAAACATGAGCAAATTGACCAGCCTCAGGATGTGAACTCATTTGCTGGAGGTCCCAGGGCTCTTTCAAGATAGTAAAAACAGTGACTTGTACAGCATAATGAAAAACCTAGGCATTGATTTTGAAGACATCAGACACATGCAGAATGAAAAATTTTTCAGAAATGATTTTTCTGGTGAGGTTGACTTCAGAGAA
+
CBCCCFFFFFFFGGGGGGGGGGGHHHHHHHHHHHHHGFGGGHHHHHHHHHHHHHHHHHHHHHGHHHHHHHHHHHHHHHHHGHHHHHHHHHHHHHHHHHHHHHHHHHHGGHHHHHGGGHHHGHHGHGHHHHFHHHHHGHHHGFHGHHHHHHHHHHHHHHHGHGHGGHHHHGHHHGHHHHHHGHGHHHHHHEFHHHGFHHHHHHHGHHHHHHHHHHHHHGGHHGHHGHHHGHHHHGHGEHHFFHGGGGGGGGG
@M05620:46:000000000-D9D58:1:1101:24980:10010 1:N:0:100
GAATGAATGCAGAAATTGGCAAGATAATACTGCACCGATGGGAAATGATACTATCCTGAAACATGAGCAAATTGACCAGCCTCAGGATGTGAACTCATTTGCTGGAGGTCCCAGGGCTCTTTCAAGATAGTAAAAACAGTGACTTGTACAGCATAATGAAAAACCTAGGCATTGATTTTGAAGACATCAGACACATGCAGAATGAAAAATTTTTCAGAAATGATTTTTCTGGTGAGGTTGACTTCAGAGAA
+
CCCCCFFFFFFFGGGGGGGGGGGHHHGHHHHHHHHHGGGGGHHHHHHHHHHHHHHHHHHHHHHHHHHHHHHHHHHHHHHHGHHHHGHHHGHHHHHHHHHHHHHHHHHGGHHHDCAEFGHHFHHFEGH3G3F?FGHHGHGEG34BBDHEGHFC2BGBFGB3FHHGDHFD==@GB@1=FHHFA11GGHHFDGFFHHHFFCB1G<FGBDGHHHFHHHHHHHDHHHFB0GHHGHF00;0GAC://:BBB0BFGG0
@M05620:46:000000000-D9D58:1:1101:28403:10022 1:N:0:100
GAATGAATGCAGAAATTGGCAAGATAATACTGCACCGATGGGAAATGATACTATCCTGAAACATGAGCAAATTGACCAGCCTCAGGATGTGAACTCATTTGCTGGAGGTCCCAGGGCTCTTTCAAGATAGTAAAAACAGTGACTTGTACAGCATAATGAAAAACCTAGGCATTGATTTTGAAGACATCAGACACATGCAGAATGAAAAATTTTTCAGAAATGATTTTTCTGGTGAGGTTGACTTCAGAGAA
+
CBCCCFFFFFFFGGGGGGGGGGGHHHHHHHHHHHHHGGGGGHHHHHHHHHHHGHHHHHHHHHHHHHHHHHHGHHHHHHHHGHHHHHHHHHHHHHHHHHHHHHHHHHHGGHHHHHGGGHHHHHHHHHHHHHHHHHHHGHHHGHHHHHHHHHHHHHHHHHHHHHHGGHHHHHHHHHHHHHHGGHHHHHHHHHHHHHHHHHHHHHHHHHHHHHHHHHHHHHHHHHHHHHHHHHHHHHHHHHHHGHGGGGGGGGF
@M05620:46:000000000-D9D58:1:1101:11821:10043 1:N:0:100
GAATGAATGCAGAAATTGGCAAGATAATACTGCACCGATGGGAAATGATACTATCCTGAAACATGAGCAAATTGACCAGCCTCAGGATGTGAACTCATTTGCTGGAGGTCCCAGGGCTCTTTCAAGATAGTAAAAACAGTGACTTGTACAGCATAATGAAAAACCTAGGCATTGATTTTGAAGACATCAGACACATGCAGAATGAAAAATTTTTCAGAAATGATTTTTCTGGTGAGGTTGACTTCAGAGAA
+
BBBCCFFFFFFFGGGGGGGGGGGHHHHHHHHHHHHHGEGGGHHHHHHHHHHHHHHHHHGHHHHHEHHHHHHHHHHHHHHHGHHHHGGHHGHHHHHHHHHHHHHHHHHGGHHHHHGGGHHHHGHHHHHHHGHHHHHHGHHHHGHHHGHHHHHHHHHHHHHHGHFGGHHHHHHHHHGHHHHHGHGHHHHHHHHHHHHHGHHGFHHHFHHH.GHHHHHHGFFHHHHHHHHHHHHHHGHGFGHHHHGGGGGGGGG
@M05620:46:000000000-D9D58:1:1101:19705:10046 1:N:0:100
GAATGAATGCAGAAATTGGCAAGATAATACTGCACCGATGGGAAATGATACTATCCTGAAACATGAGCAAATTGACCAGCCTCAGGATGTGAACTCATTTGCTGGAGGTCCCAGGGCTCTTTCAAGATAGTAAAAACAGTGACTTGTACAGCATAATGAAAAACCTAGGCATTGATTTTGAAGACATCAGACACATGCAGAATGAAAAATTTTTCAGAAATGATTTTTCTGGTGAGGTTGACTTCAGAGAA
+
BBBBBFFFFFFFGGGGGGGGGGGHHHHHHHHHHGHHGEEGGHHHHHHGHHHHHHHHHHHHHHHHHHHHHGHHGHHHHHHHGHHHHHFGHGHHHHHHHHHHHHHHHHHGGHHHHHGGGHHHHHHHHHHHHHHHHHHHGHHHHHHHHHHHHHHHHHHHHHHHHHHGGHGHGHHHHHHHHHHGGHGHHHHHHHHHHHHHHHHHHHHGGHHHHHHHGHHHHHHHHHH0GHHHHHHHHHHHHHHGHHGGGGGGGGF
@M05620:46:000000000-D9D58:1:1101:17515:10049 1:N:0:100
GAATGAATGCAGAAATTGGCAAGATAATACTGCACCGATGGGAAATGATACTATCCTGAAACATGAGCAAATTGACCAGCCTCAGGATGTGAACTCATTTGCTGGAGGTCCCAGGGCTCTTTCAAGATAGTAAAAACAGTGACTTGTACAGCATAATGAAAAACCTAGGCATTGATTTTGAAGACATCAGACACATGCAGAATGAAAAATTTTTCAGAAATGATTTTTCTGGTGAGGTTGACTTCAGAGAA
+
CBBCCFFFFFFFGGGGGGGGGGGHHHGHHHHHHHHHFAEGGHGHHHHHHGHHHHHHGHHHHHGHHHHHHHHHHHGHHHHHGHHHHHGHHGHHHHHHHGHHHHGHHGHGGGHHHHGGGHHHHHHHHHHHHHFHHHHHGHHHHGHHHHHHHHHHHHHHHHHHHGHGGHHHHHHHHHHHHHHHGHHGGHHHHHHHHHHHHHHHHHHHHHHHHHHHHHHHHGHFGHHHHHHHHHHHFHHFHHHHHHGGGGGGGGG
@M05620:46:000000000-D9D58:1:1101:7150:10068 1:N:0:100
GAATGAATGCAGAAATTGGCAAGATAATACTGCACCGATGGGAAATGATACTATCCTGAAACATGAGCAAATTGACCAGCCTCAGGATGTGAACTCATTTGCTGGAGGTCCCAGGGCTCTTTCAAGATAGTAAAAACAGTGACTTGTACAGCATAATGAAAAACCTAGGCATTGATTTTGAAGACATCAGACACATGCAGAATGAAAAATTTTTCAGAAATGATTTTTCTGGTGAGGTTGACTTCAGAGAA
+
B?BBBFFFFFFFGGGGGGGGGGGHHHHHHHHHHHHHGFGGGHHHHHHHHHHHHHHHHHHHHHHHHHHHHHHHHHHHHHHHGHHHHHGHGHHHHHHHHHHHHHHHHHHGGHHHHHGGGHHHHHHHHHHHHHHHHHHHGHHHHHHHHHHHHHHHHHHHHHHHHHHGGHHHHHHHHHHHHHHHGHHHHHHHHGHHHHHHHHHHGHHG>GHHHHHHHHHHHHHHHHHHHHHHHHHHHHHHHHHHHHGGGGGGGGG
@M05620:46:000000000-D9D58:1:1101:7133:10073 1:N:0:100
GAATGAATGCAGAAATTGGCAAGATAATACTGCACCGATGGGAAATGATACTATCCTGAAACATGAGCAAATTGACCAGCCTCAGGATGTGAACTCATTTGCTGGAGGTCCCAGGGCTCTTTCAAGATAGTAAAAACAGTGACTTGTACAGCATAATGAAAAACCTAGGCATTGATTTTGAAGACATCAGACACATGCAGAATGAAAAATTTTTCAGAAATGATTTTTCTGGTGAGGTTGACTTCAGAGAA
+
CCCCCFFFFFFFGGGGGGGGGGGHHFGHHHHHHHHHGEGGGHHHHHHHHHHHHHHHHHHHHHHHHFHHHHHHHHHHHHHHGHHHHHEGHGHHHHHHHHHHHHHHHHHGGHHHHHGGGHHHHHHHHEHHHFDGFFHHGHHHHEHHHGHFHHHHGHHHHHHHHHHGGHHGGGHHHHHHHHHHGHGHHHHHHHHHHHHHHHHHHHHGGFGGHGFHHHHGHHHHFHHHHHHHHHHFFFHHECG/CGGGGGGGGB/
@M05620:46:000000000-D9D58:1:1101:9082:10074 1:N:0:100
GAATGAATGCAGAAATTGGCAAGATAATACTGCACCGATGGGAAATGATACTATCCTGAAACATGAGCAAATTGACCAGCCTCAGGATGTGAACTCATTTGCTGGAGGTCCCAGGGCTCTTTCAAGATAGTAAAAACAGTGACTTGTACAGCATAATGAAAAACCTAGGCATTGATTTTGAAGACATCAGACACATGCAGAATGAAAAATTTTTCAGAAATGATTTTTCTGGTGAGGTTGACTTCAGAGAA
+
BBBBAFFFFFFFGGGGGGGGGGGHHHHHHHHHHHHHGEFGGHHHHHHHHHHHHHHHHGHHHHHHHHHHHFHHHHHHHHHHGHHHHHGHHHHFHHHHHHHHHHHHHEEFGHHHBGFGGHHHHHFGFFGHHHGFFFGHGHGGFFHHHHHGHGHHHGHHHHGHHHHGGHHHGHHHGHHHHHHHFGFHGHHHGHGHHHHHHFF1GGHHFDGHGGHHGHHHHBFGHHFGHHHHHHGBGFHCCCGFGHGFGGFGGGE
@M05620:46:000000000-D9D58:1:1101:8487:10106 1:N:0:100
GAATGAATGCAGAAATTGGCAAGATAATACTGCACCGATGGGAAATGATACTATCCTGAAACATGAGCAAATTGACCAGCCTCAGGATGTGAACTCATTTGCTGGAGGTCCCAGGGCTCTTTCAAGATAGTAAAAACAGTGACTTGTACAGCATAATGAAAAACCTAGGCATTGATTTTGAAGACATCGGACACATGCAGAATGAAAAATTTTTCAGAAATGATTTTTCTGGTGAGGTTGACTTCAGAGAA
+
BBCCCFFFFFFFGGGGGGGGGGGHHHHHHHHHHHHHGEGGGHFHHHHHHHHHHHHHHHHHHHHHHHGHHHHHHHHHHHHHGHHHHHGHHGHHHHHHHHHHHHHHHHHG?GF13F11?G/F3BB4F4F3FB4FHH4GE/F?334BD?3D3BF2FBD3F?HHHB0/?@<22222<D1GHDD1/F1F0?F</<CDGF0<<1GF0/==DGH0.CGH0<<DCG0/CG0GHH0C/<GH:C0;.::/90900;FFFFF
@M05620:46:000000000-D9D58:1:1101:26214:10118 1:N:0:100
GAATGAATGCAGAAATTGGCAAGATAATACTGCACCGATGGGAAATGATACTATCCTGAAACATGAGCAAATTGACCAGCCTCAGGATGTGAACTCATTTGCTGGAGGTCCCAGGGCTCTTTCAAGATAGTAAAAACAGTGACTTGTACAGCATAATGAAAAACCTAGGCATTGATTTTGAAGACATCAGACACATGCAGAATGAAAAATTTTTCAGAAATGATTTTTCTGGTGAGGTTGACTTCAGAGAA
+
CCCCCFFFFFFFGGGGGGGGGGGHHHHHHHHHHHHHGGGGGHGHHHHHHHHHHHHHHHHHHHHHHHHHGHHGHHHHHHHHGHHHHHHHHHHHHHHHHHHHHHHHHHFGGHHHDFFDGFHHHHGHHHHHHHHHHHHHGEHHHHGHHHHHHHGFHHHHHHFHHHGGGHGHHHHHHHHHHHHHGGHHHHHHHHGHHHHHHFFHHHHHGHBGHGHHHHHFHGFGHHHHHHHHHHHHHHHHHHHHHHGGGGGGGGF
@M05620:46:000000000-D9D58:1:1101:26197:10123 1:N:0:100
GAATGAATGCAGAAATTGGCAAGATAATACTGCACCGATGGGAAATGATACTATCCTGAAACATGAGCAAATTGACCAGCCTCAGGATGTGAACTCATTTGCTGGAGGTCCCAGGGCTCTTTCAAGATAGTAAAAACAGTGACTTGTACAGCATAATGAAAAACCTAGGCATTGATTTTGAAGACATCAGACACATGCAGAATGAAAAATTTTTCAGAAATGATTTTTCTGGTGAGGTTGACTTCAGAGAA
+
CBABCFFFFFFFGGGGGGGGGGGHHHHHHHHHHHHHGGGGGHHHHHHHHHHHHHHHHHHGHHHHHHHHHHHHHHHHHHHHGHHHHHHHGGGGHHHHHHHHHHHHGHHGGHHHGGGGGGHGHHHHGHHHHHGHHHGHGHHHHHHHHHHHHHFHHHHHHHHHHHHG/FHHHHHHGHHHHHGHGGHHHHHHHHGHHHHHHHFGHGBGFFFHGHHHHHHFHHGHHHHCBHHHHHHHGHHHHHHHHHGGGGGGGGG
@M05620:46:000000000-D9D58:1:1101:8188:10135 1:N:0:100
GAATGAATGCAGAAATTGGCAAGATAATACTGCACCGATGGGAAATGATACTATCCTGAAACATGAGCAAATTGACCAGCCTCAGGATGTGAACTCATTTGCTGGAGGTCCCAGGGCTCTTTCAAGATAGTAAAAACAGTGACTTGTACAGCATAATGAAAAACCTAGGCATTGATTTTGAAGACATCAGACACATGCAGAATGAAAAATTTTTCAGAAATGATTTTTCTGGTGAGGTTGACTTCAGAGAA
+
BBBCCFFFFFFFGGGGGGGGGGGHHHHHHHHHHHHHGFGGGHHHHHHHHHHHHHHHHHHGHHHHHHHHHHHHHHHHHHHHGHHGGHFGGGHHHHHHHHHHHHHHHHHGGHHHHHGGGHHHHHHHHHHHHHHHHHHHGHHHHHHHHHHHHHHHHHHHHHHHHHHGGHHHHHHHHHHHHHHHGHHHHHHHHHHHHHHHHHHHHHHHGHHHHHHHGHHHHHHGHHHHHHHHHHHHHHHHHHHHHHGGGGGGGGG
@M05620:46:000000000-D9D58:1:1101:4499:10152 1:N:0:100
GAATGAATGCAGAAATTGGCAAGATAATACTGCACCGATGGGAAATGATACTATCCTGAAACATGAGCAAATTGACCAGCCTCAGGATGTGAACTCATTTGCTGGAGGTCCCAGGGCTCTTTCGAGATAGTAAAAACAGTGACTTGTACAGCATAATGAAAAACCTAGGCATTGATTTTGAAGACATCAGACACATGCAGAATGAAAAATTTTTCAGAAATGATTTTTCTGGTGAGGTTGACTTCAGAGAA
+
BABCCFFFFFFFGGGGGGGGGGFHHHHHHHHHHHHHEEEGGHHHHHHHHHHHHHHHHHHHGHHHHHHHHHHHHHHHHHHHGHHHHGFFGGHHHHHHHHHHHHHHGHHGGHHHHHGGGHHHHHHFFHHGHHHHHHHGGHHGHHHHHHHHHHHGHHHHHHHHGHHGGGHHHGHHHGGHHHHHGHHHHHHHHHHHHHHHHHHHHHHGDFGHHHHHHHHHHHHFHHHHHHHHHHHHHHHHHHHGFFGGGGGGGGG
@M05620:46:000000000-D9D58:1:1101:23623:10154 1:N:0:100
GAATGAATGCAGAAATTGGCAAGATAATACTGCACCGATGGGAAATGATACTATCCTGAAACATGAGCAAATTGACCAGCCTCAGGATGTGAACTCATTTGCTGGAGGTCCCAGGGCTCTTTCAAGATAGTAAAAACAGTGACTTGTACAGCATAATGAAAAACCTAGGCATTGATTTTGAAGACATCAGACACATGCAGAATGAAAAATTTTTCAGAAATGATTTTTCTGGTGAGGTTGACTTCAGAAAG
+
BCCCCFFFFFFFGGGGGGGGGGGHHHHHHHHHHHHHGGEGGHGGHHHHHHHHHHHHHHHHHHHHHFHHHHHGHHHHHHHHGHHHGGGHHGHHHHHHHHHHHHHHHHHGGHHHHHGGGHHHHHHHHHHHHHHHHHHHGHHHHHHHHHHHHHHHHHHHHHHHHHHGGHHHHHHHHHHHHHHHGHHHHHHHHHHHHHHHHHHHHHHHHHHHHHHHHHHHHHHHHHHHHHHHHHHHHHHHHFHHHHGGGGGGGGG
@M05620:46:000000000-D9D58:1:1101:5984:10160 1:N:0:100
GAATGAATGCAGAAATTGGCAAGATAATACTGCACCGATGGGAAATGATACTATCCTGAAACATGAGCAAATTGACCAGCCTCAGGATGTGAACTCATTTGCTGGAGGTCCCAGGGCTCTTTCAAGATAGTAAAAACAGTGACTTGTACAGCATAATGAAAAACCTAGGCATTGATTTTGAAGACATCAGACACATGCAGAATGAAAAATTTTTCAGAAATGATTTTTCTGGTGAGGTTGACTTCAGAGAA
+
BBBBBBFFFFFFFFFGGGGGGGGCHHCHHHHHHHHGEFGGGHHHHHHFFHHHFHHHHHHGEGHHHBFFFHGHHHEFHHGGGHHHGFHFHFGHHHHHFHHHHFGHHFHGGHHHGHGGGHHGHHHHHGHHHHHHHHFHEHHHHHHHHHHHHHHHGHHHHHGHHHHGGHHHHHHHHHGHHHHHGHHHHHHGHHHHHHHHHHHHHHHGGHHHHHHHHGHHHHHHEGHHHHHGHHHHHHHHHHGHHHGGGGFFGGG
@M05620:46:000000000-D9D58:1:1101:19845:10182 1:N:0:100
GAATGAATGCAGAAATTGGCAAGATAATACTGCACCGATGGGAAATGATACTATCCTGAAACATGAGCAAATTGACCAGCCTCAGGATGTGAACTCATTTGCTGGAGGTCCCAGGGCTCTTTCAAGATAGTAAAAACAGTGACTTGTACAGCATAATGAAAAACCTAGGCATTGATTTTGAAGACATCAGACACATGCAGAATGAAAAATTTTTCAGAAATGATTTTTCTGGTGAGGTTGACTTCAGAGAA
+
BBBBBFFFFFFFGGGGGGGGGGGHHHHHHHHHHHHHGEEGGHHHGHHHHHHHHHHHHHHHHHHHFHGHHHHHHHHHHHHHGHHHHHHHHGGGHHHHHHHHHHHHGHHGGHHHHHGGGHHHHHHHHHHHHHHHHHHHGHHHHHHHHHHHHHHHGHHGHHHHHHHGGHHHHHHHHGHHHHHHGHHHHGHHGGHHHHHHGHHHHHHHHHGHHHHHHHHHHHHHHHGHHHHHGHHHHEFGHHHHHHGEFGFBFFF
@M05620:46:000000000-D9D58:1:1101:19868:10188 1:N:0:100
GAATGAATGCAGAAATTGGCAAGATAATACTGCACCGATGGGAAATGATACTATCCTGAAACATGAGCAAATTGACCAGCCTCAGGATGTGAACTCATTTGCTGGAGGTCCCAGGGCTCTTTCAAGATAGTAAAAACAGTGACTTGTACAGCATAATGAAAAACCTAGGCATTGATTTTGAAGACATCAGACACATGCAGAATGAAAAATTTTTCAGAAATGATTTTTCTGGTGAGGTTGACTTCAGAGAA
+
CBCBCFFFFFFFGGGGGGGGGGGHHHHHFHHHHHHHGEGGGHGFHHHHHHHHHHHHHHHHHHGHHHFHHHFGHHHHHHHHGHHGHHGGHGHGHHHHHHHHHHHHHFHGGHHHHHGGGHHHHHHHGBGHHHHHHFHHGHGGHHHHHHHHHHHHHHEGFFGGHFHGGHHHHGHHFHHHHHHHGEFGGHHHHHHHHHHHHHHHHGFGGFGHEFHHGHHGHFFCGFFHHHHHHHHHHHHHFHFHHHGGGGGGGEF
@M05620:46:000000000-D9D58:1:1101:13018:10194 1:N:0:100
GAATGAATGCAGAAATTGGCAAGATAATACTGCACCGATGGGAAATGATACTATCCTGAAACATGAGCAAATTGACCAGCCTCAGGATGTGAACTCATTTGCTGGAGGTCCCAGGGCTCTTTCAAGATAGTAAAAACAGTGACTTGTACAGCATAATGAAAAACCTAGGCATTGATTTTGAAGACATCAGACACATGCAGAATGAAAAATTTTTCAGAAATGATTTTTCTGGTGAGGTTGACTTCAGAGAA
+
CCCCCFFFFFFFGGGGGGGGGGGHHHHHHHHHHHHHGEGGGHHHHHHHHHHHHHHHHHHHHHHHHGHHHHHHHHHHHHHHGHHHGHGGHGHHHHHHHHHHHHHHHHHGGHHHHHGGGHHHHHHHHHHHHHHHHHHHGHHHHHHHHHHHHHHHHHHHHHGHHHHGGHHHHHHHHHHHHHHHGHHHHHHHHGHHHHHHHHHHHHHHGHHHHHHHHHHHHHHHHHHHHHHHHHHHHHGGHHHHHHGGGGGGGGG
@M05620:46:000000000-D9D58:1:1101:19808:10218 1:N:0:100
GAATGAATGCAGAAATTGGCAAGATAATACTGCACCGATGGGAAATGATACTATCCTGAAACATGAGCAAATTGACCAGCCTCAGGATGTGAACTCATTTGCTGGAGGTCCCAGGGCTCTTTCAAGATAGTAAAAACAGTGACTTGTACAGCATAATGAAAAACCTAGGCATTGATTTTGAAGACATCAGACACATGCAGAATGAAAAATTTTTCAGAAATGATTTTTCTGGTGAGGTTGACTTCAGAGAA
+
CCCCCFFFFFFFGGGGGGGGGGGHHHHHHHHHHHHHGFFGGHHHHHHHHHHHHHHHHHHHHHHHHHHHHHHHHHHHHHHHGHHHHHHHHGHHHHHHHHHHHHHHHHHGGHHHHHGGGHHHHHHHHHHHHHHHHHHHGHHHHHHHHHHHHHHHHHHHHHHHHHHGGHHHHHHHHHHHHHHHGHHHHHHHHHHHHHHHHHHHHHHHHHHHHHHHHHHHHHHFHHHHHHHHHHHHHHHHHHHHHHGGGGGGGGG
@M05620:46:000000000-D9D58:1:1101:20419:10221 1:N:0:100
GAATGAATGCAGAAATTGGCAAGATAATACTGCACCGATGGGAAATGATACTATCCTGAAACATGAGCAAATTGACCAGCCTCAGGATGTGAACTCATTTGCTGGAGGTCCCAGGGCTCTTTCAAGATAGTAAAAACAGTGACTTGTACAGCATAATGAAAAACCTAGGCATTGATTTTGAAGACATCAGACACATGCAGAATGAAAAATTTTTCAGAAATGATTTTTCTGGTGAGGTTGACTTCAGAGAA
+
CCCCCFFFFFFFGGGGGGGGGGGHHHHHHHHHHHHHGEGGGHHHHHHHHHHHHHHHHHHHHHHHHHHHHHHHHHHHHHHHGHHHHHHHHGHHHHHHHHHHHHHHHHHGGHHHHHGGGHHHHHHHHHHHHHHHHHHHGHHHHHHHHHHHHHHHHHHHHHHHHHHGGHHHHHHHHHHHHHHHGHHHHHHHHHHHHHHHHHHHHHHHHHHHHHHHHHHHHHHHHHHHHHHHHHHHHHHHHHHHHHGGGGGGGGG
@M05620:46:000000000-D9D58:1:1101:24516:10222 1:N:0:100
GAATGAATGCAGAAATTGGCAAGATAATACTGCACCGATGGGAAATGATACTATCCTGAAACATGAGCAAATTGACCAGCCTCAGGATGTGAACTCATTTGCTGGAGGTCCCAGGGCTCTTTCAAGATAGTAAAAACAGTGACTTGTACAGCATAATGAAAAACCTAGGCATTGATTTTGAAGACATCAGACACATGCAGAATGAAAAATTTTTCAGAAATGATTTTTCTGGTGAGGTTGACTTCAGAGAA
+
CCCDCFFFFFFFGGGGGGGGGGGHHHHHHHHHHHHHGGGGGHGHHHHHHHHHHHHHHHHHHHHHHHHHHHHHHHHHHHHHGHHHHHHHHGHHHHHHHHHHHHHHGHHGGHHHHHGGGHHHHHHHHHHHHHHHHHHHGHHHHHHHHHHHHHHHHHHHHHHHHHHGGHHHHHHHHHHHHHHHGHHHHHHHHHHHHHHHHHHHHHHHHHHHHHHHHHHHHHHHHHHHHHHHHHHHHHHHHHHHHHHHGGHGGGG
@M05620:46:000000000-D9D58:1:1101:8329:10234 1:N:0:100
GAATGAATGCAGAAATTGGCAAGATAATACTGCACCGATGGGAAATGATACTATCCTGAAACATGAGCAAATTGACCAGCCTCAGGATGTGAACTCATTTGCTGGAGGTCCCTGGGCTCTTTCAAGATAGTAAAAACAGAGACTTGAACAGCATAATGAAAAACTGAGGCATTGATTTTGAAGACATCAGACACATGCAGAATGAAAAGTTTTTCAGAAATGATTTTGCTGGTGAGGTTGACTTCAGAGAA
+
DCCCCFFFFFFFGGGGGGGGGGGHHHHHHHHHHGHHGFGGGHHHHHHHHHHHHHHHHHHHHHHHHHHHHHHHHHHHHHHHGHHHGHGHGFGHHHHHHHHHHHHHGGH112B13311?2/B344DH4G3434B4D?3//?33B23422B2320B3F333F322@/22D2///1111111?=F11111=111>1>00111>1F0DD00=D/<00=./0<000::00<0000<:G//0..</:/0000000=FF
@M05620:46:000000000-D9D58:1:1101:23479:10236 1:N:0:100
GAATGAATGCAGAAATTGGCAAGATAATACTGCACCGATGGGAAATGATACTATCCTGAAACATGAGCAAATTGACCAGCCTCAGGATGTGAACTCATTTGCTGGAGGTCCCAGGGCTCTTTCAAGATAGTAAAAACAGTGACTTGTACAGCATAATGAAAAACCTAGGCATTGATTTTGAAGACATCAGACACATGCAGAATGAAAAATTTTTCAGAAATGATTTTTCTGGTGAGGTTGACTCAGAGAAG
+
CCCCCFFFFFFFGGGGGGGGGGGHHHHHHHHHHHHHGGGGGHHHHHHHHHHHHHHHHHHHHHHHHHHHHHHHHHHHHHHHGHHHHHHHHHHHHHHHHHHHHHHHHHHGGHHHHHGGGHHHHHHHHHHHHHHHHHHHGHHHHHHHHHHHHHHHHHHHHHHHHHHGGHHHHGHHHHGHHHHHGHHHHHHHHHHHHHHHHHHHHHHHHHHHHHHHHHHHHHGHGHHHHHHHHHHHHHHHHHHHHHGGGGGGGGG
@M05620:46:000000000-D9D58:1:1101:9641:10245 1:N:0:100
GAATGAATGCAGAAATTGGCACGATAATACTGCACCGATGGGAAATGATACTATCCTGAAACATGAGCAAATTGACCAGCCTCAGGATGTGAACTCATTTGCTGGAGGTCCCAGGGCTCTTTCAAGATAGTAAAAACAGTGACTTGTACAGCATAATGAAAAACCTAGGCATTGATTTTGAAGACATCAGACACATGCAGAATGAAAAATTTTTCAGAAATGATTTTTCTGGTGAGGTTGACTTCAGAGAA
+
B@BBBFFFFFFDBBFFGGGGF4BEGEGHBGHGHHHHGGGFFHHFHGHFHFHHFGHHHHDGFHHFGFHHGGFHHHGHHEHGGHHGHHHFGFG44FGHFHHHHHHGGFC>?2E13B1/>0F33?BGBGBGB???G?43EF2B33FGF?BFFGDC2FG3FDGHFF0ADGBD22F11D1FGGDBFBG1?FHF1F<10F01FGDGFHEGHFDF.GB0=<GGG0:CF0CGHGHECGHFG/C;./;C/FFBCFFFB/9
@M05620:46:000000000-D9D58:1:1101:9622:10254 1:N:0:100
GAATGAATGCAGAAATTGGCAAGATAATACTGCACCGATGGGAAATGATACTATCCTGAAACATGAGCAAATTGACCAGCCTCAGGATGTGAACTCATTTGCTGGAGGTCCCAGGGCTCTTTCAAGATAGTAAAAACAGTGACTTGTACAGCATAATGAAAAACCTAGGCATTGATTTTGAAGACATCAGACACATGCAGAATGAAAAATTTTTCAGAAATGATTTTTCTGGTGAGGTTGACTTCAGAGAA
+
CCCCCFFFFFFFGGGGGGGGGGGHHHGHHHHHHHHHGEGGGHHHHHHHHHHHHHHHHHHHHHHHHHHHHHHHHHHHHHHHGHHHHHGHHGHHHHHHHHHHHHHHHHHGGHHHHHGGGHHHHHHHHHHHHHHHHHHHGHHHHHHHHHHHHHHHHHHHHHHHHHHGGHHHHHHHHHHHHHHHGHHHHHHHHHHHHHHHHHHHHHHHGHHHHHHHHHHHHHHHHHHHHHHHHHHHHHGGGHHHHHGGGGGGGGG
@M05620:46:000000000-D9D58:1:1101:21327:10265 1:N:0:100
GAATGAATGCAGAAATTGGCAAGATAATACTGCACCGATGGGAAATGATACTATCCTGAAACATGAGCAAATTGACCAGCCTCAGGATGTGAACTCATTTGCTGGAGGTCCCAGGGCTCTTTCAAGATAGTAAAAACAGTGACTTGTACAGCATAATGAAAAACCTAGGCATTGATTTTGAAGACATCAGACACATGCAGAATGAAAAATTTTTCAGAAATGATTTTTCTGGTGAGGTTGACTTCAGAGAA
+
CBCCCFFFFFFFGGGGGGGGGGFHHHHHHHHHHHHHGEGGGHHGHHHHHHHHHHHHHHHHHHHHHHHHHHHGHHHHHHHHGHHHHHGHHGHHHHHHHHHHHHHHHHHGGHHHHHGGGHHHHHHHHHHHHHHHHHHHGHHHHHHHHHHHHHHHHHHHHHHHHHHGGHHHHHHHHHHHHHHHGHHHHHHHHHHHHHHHHHHHHHHHHHHHHHHHHHHHHFHGHHHHHHHHGHHHHGGHHHHFHHGGGGGGGFG
@M05620:46:000000000-D9D58:1:1101:19614:10272 1:N:0:100
GAATGAATGCAGAAATTGGCAAGATAATACTGCACCGATGGGAAATGATACTATCCTGAAACATGAGCAAATTGACCAGCCTCAGGATGTGAACTCATTTGCTGGAGGTCCCAGGGCTCTTTCAAGATAGTAAAAACAGTGACTTGTACAGCATAATGAAAAACCTAGGCATTGATTTTGAAGACATCAGACACATGCAGAATGAAAAATTTTTCAGAAATGATTTTTCTGGTGAGGTTGACTTCAGAGAA
+
CCCCCFFFFFFFGGGGGGGGGGGHHHHHHHHHHHHHGEFGGHCGHHHHHHHHHHHHHHHHHHHHHHHHHHHHHHHHHHHHGHHHHHGHHGHHHHHHGHHHHHHHHHHGGHHHHHGGGHHHHHHHHGHHHGHHHGGHGHHHHHHHHHHHHHHHHHHGGHHHHHHGGHHHHHHHHHHHHHHHGHHHHHHHHHGHHHHHHHHHHHHGGGFHHHGHHHHHHHHGHHGHHHGHHHHHGHHHGHHHHHGGGGGGGGF
@M05620:46:000000000-D9D58:1:1101:21312:10276 1:N:0:100
GAATGAATGCAGAAATTGGCAAGATAATACTGCACCGATGGGAAATGATACTATCCTGAAACATGAGCAAATTGACCAGCCTCAGGATGTGAACTCATTTGCTGGAGGTCCCAGGGCTCTTTCAAGATAGTAAAAACAGTGACTTGTACAGCATAATGAAAAACCTAGGCATTGATTTTGAAGACATCAGACACATGCAGAATGAAAAATTTTTCAGAAATGATTTTTCTGGTGAGGTTGACTTCAGAGAA
+
CCCCCFFFFFFFGGGGGGGGGGGGHFHHHHHHFHHHGGGGGHFHGHHHHHHHHHHHHHHHHHGHHFGHHHHHHHHHHHHHGHHHHGFHHHHHHHHHHHHHHHHHHHHGGHHHFHGGGHHHHHHHHHHHHHGHHHHHGHHHHHGHHHHHHHHHHHHHHHHHHHHGGHHHHHHHHHHHHHHHGHHHHHHHHHHHFGFHHHHGHFHGGHHHGGHHFHHHH0GHHHGHHHFFFHHHHHFFFHHFHHGGGGGGBBC
@M05620:46:000000000-D9D58:1:1101:21030:10285 1:N:0:100
GAATGAATGCAGAAATTGGCAAGATAATACTGCACCGATGGGAAATGATACTATCCTGAAACATGAGCAAATTGACCAGCCTCAGGATGTGAACTCATTTGCTGGAGGTCCCAGGGCTCTTTCAAGATAGTAAAAACAGTGACTTGTACAGCATAATGAAAAACCTAGGCATTGATTTTGAAGACATCAGACACATGCAGAATGAAAAATTTTTCAGAAATGATTTTTCTGGTGAGGTTGACTTCAGAGAA
+
CCCDCFFFFFFFGGGGGGGGGGGHHHHHHHHHHHHHGFGGGHHHHHHHHHHHHHHHHHGHHHHHHHHHHHHHHHHHHHHHGHHHGHFHHFHHGHHHHHHHHHHHHHHGGHHHHHGGGHHHGHHHHHHHHHHHHHHHGHHHHHHHHHHHHHHHHHHHHHHHHHHGGHHHHHHHHHHHHHHHGHHHHHHHHHHHHHHHHHHHHGHGGHHHHHHHHHHHHHHHHHHHHHHHHHHHHHHHHHHHHHGHHHHGFGF
@M05620:46:000000000-D9D58:1:1101:13941:10298 1:N:0:100
GAATGAATGCAGAAATTGGCAAGATAATACTGCACCGATGGGAAATGATACTATCCTGAAACATGAGCAAATTGACCAGCCTCAGGATGTGAACTCATTTGCTGGAGGTCCCAGGGCTCTTTCAAGATAGTAAAAACAGTGACTTGTACAGCATAATGAAAAACCTAGGCATTGATTTTGAAGACATCAGACACATGCAGAATGAAAAATTTTTCAGAAATGATTTTTCTGGTGAGGTTGACTTCAGAGAA
+
CCCCCFFFFFFFGGGGGGGGGGGHHHHHHHHHHHHHGEGGGHHHHHHHHHHHHHHHHHHHHHHHHGHHHHHHHHHHHHHHGHHHGHGHHGHHHHHHHHHHHHHHHHHFFHHHHHGGGHHHHHHHHHHHHHHIHHHHGHHHHHHHHHHHHHHHHHHHHHHHGHHGGHHHHHHHHHHHHHHHGHHHHHHHHGHHHHHHHHHHHGHHHHHHHHHHHHHHHGHHHHHHHHHHHHHHHHHGCGHHHHGGGGGGGGG
@M05620:46:000000000-D9D58:1:1101:23369:10305 1:N:0:100
GAATGAATGCAGAAATTGGCAAGATAATACTGCACCGATGGGAAATGATACTATCCTGAAACATGAGCAAATTGACCAGCCTCAGGATGTGAACTCATTTGCTGGAGGTCCCAGGGCTCTTTCAAGATAGTAAAAACAGTGACTTGTACAGCATAATGAAAAACCTAGGCATTGATTTTGAAGACATCAGACACATGCAGAATGAAAAATTTTTCAGAAATGATTTTTCTGGTGAGGTTGACTTCAGAGAA
+
CCCCCFFFFFFFGGGGGGGGGGGHHHHHHHHHHHHHGGGGGHGHHHHHHHHHHHHHHHHHHHHHHHHHHHHHHHHHHHHHGHHHGGGHHHHHHHHHHHHHHHHHHHHGGHHHBGFGFHGGHHGHFGHHGHHHBHHHGHHGGHHGHGHHHGFHHFFHHHHBGHHGGHHHFGGF<DDGHHHDFFHHHGGHHDD1GC<GGFFHFHGGHFFGHHHFHHFHF<GCGHHHHHHHHHFFHHGHHGFHHFFFFBFFFBF
@M05620:46:000000000-D9D58:1:1101:13924:10305 1:N:0:100
GAATGAATGCAGAAATTGGCAAGATAATACTGCACCGATGGGAAATGATACTATCCTGAAACATGAGCAAATTGACCAGCCTCAGGATGTGAACTCATTTGCTGGAGGTCCCAGGGCTCTTTCAAGATAGTAAAAACAGTGACTTGTACAGCATAATGAAAAACCTAGGCATTGATTTTGAAGACATCAGACACATGCAGAATGAAAAATTTTTCAGAAATGATTTTTCTGGTGAGGTTGACTTCAGAGAA
+
CCCCCFFFFFFFGGGGGGGGGGGHHHHHHHHHHHHHGGGGGHHHHHHHHHHHHHHHHHHHHHHHHHHHHHHHHHHHHHHHGHHHHHGHHHHHHHHHHHHHHHHHHHHGGHHHHHGGGHHHHHHHHHHHHHHHHHHHGHHHHHHHHHHHHHHHHHHHHHFHGHHGGGHHHHHHHHHHHHHHGHHHHHHHHHHHHHHHHHHHHHHHFHGHHGHHHHHGHHHHHHGHHHHHHHHHHHHCGGHHGHGGFGGGGGF
@M05620:46:000000000-D9D58:1:1101:7196:10326 1:N:0:100
GAATGAATGCAGAAATTGGCAAGATAATACTGCACCGATGGGAAATGATACTATCCTGAAACATGAGCAAATTGACCAGCCTCAGGATGTGAACTCATTTGCTGGAGGTCCCAGGGCTCTTTCAAGATAGTAAAAACAGTGACTTGTACAGCATAATGAAAAACCTAGGCATTGATTTTGAAGACATCAGACACATGCAGAATGAAAAATTTTTCAGAAATGATTTTTCTGGTGAGGTTGACTTCAGAGAA
+
CCCCCFFFFFFFGGGGGGGFFGFHHHHHHHHHHHHHGFGGGHFHHHHHHHHHHHHHHHGHHHHHHHHHHHHHHHHHHHHHGHHHGHBGHHHHHHHHHHHHHHHHHHHGGHHHHHGGGHHHHHHHHHHHHHHHHHFHGHHHHHHHHHHHHHHHHHHHHHHHHHHGGHHHHGHHHHHHHHHHGHHHHHHHHHHHHHHHHHHHHHGHGHFHFHHHHHHHHHHBGHHHHHHHHHHHHHHHHHHHHHGGGGGFFGG
@M05620:46:000000000-D9D58:1:1101:8119:10333 1:N:0:100
GAATGAATGCAGAAATTGGCAAGATAATACTGCACCGATGGGAAATGATACTATCCTGAAACATGAGCAAATTGACCAGCCTCAGGATGTGAACTCATTTGCTGGAGGTCCCAGGGCTCTTTCAAGATAGTAAAAACAGTGACTTGTACAGCATAATGAAAAACCTAGGCATTGATTTTGAAGACATCAGACACATGCAGAATGAAAAATTTTTCAGAAATGATTTTTCTGGTGAGGTTGACTTCAGAGAA
+
ABCCCFFFFFFFGGGGGGGGGGGHHHHHHHHHHHHHGEGGGHHHHHHHHHHHHHHHHHHHHHHHHHHHHHHHHHHHHHHHGHHHHHGHHHHHDHHFHHHHHHHHEGGFGHHHF@CGD?EHDG?FHHHEHGHHFGHF//BFGF4FEHDGGHF2GHFH3BFH??ADGCGGHGHFFHBGHHHHGGHHG0<G11>10F<CGC1GHCBF1G0D../D=BGDHH<G0DHHBGCGFFGCGGFAGHHB/CFB000;9B/
@M05620:46:000000000-D9D58:1:1101:7210:10340 1:N:0:100
GAATGAATGCAGAAATTGGCAAGATAATACTGCACCGATGGGAAATGATACTATCCTGAAACATGAGCAAATTGACCAGCCTCAGGATGTGAACTCATTTGCTGGAGGTCCCAGGGCTCTTTCAAGATAGTAAAAACAGTGACTTGTACAGCATAATGAAAAACCTAGGCATTGATTTTGAAGACATCAGACACATGCAGAATGAAAAATTTTTCAGAAATGATTTTTCTGGTGAGGTTGACTTCAGAGAA
+
CCCCCFFFFFFFGGGGGGGGGGGHHHHHHHHHHHHHGGGGGHHHHHHHHHHHHHHHHHHHHHHHHHHHHHHHHHHHHHHHGHHHHHHHHGGHHHHHHHHHHHHHHHHGGHHHEFFFFHHEHFEEFBGGEGHHFHHHGHGFGFGGGFHHHDDGHFHHHGHFHHHGFGBGFFHHHHBHGHHGE1GHHGHHHGGHHHHGGFDHFHFGHFFHHHFHHHHGFDHGGHHHCGHHFHGFHHGHHHHHFHFFGFFFFFG
@M05620:46:000000000-D9D58:1:1101:14410:10357 1:N:0:100
GAATGAATGCAGAAATTGGCAAGATAATACTGCACCGATGGGAAATGATACTATCCTGAAACATGAGCAAATTGACCAGCCTCAGGATGTGAACTCATTTGCTGGAGGTCCCAGGGCTCTTTCAAGATAGTAAAAACAGTGACTTGTACAGCATAATGAAAAACCTAGGCATTGATTTTGAAGACATCAGACACATGCAGAATGAAAAATTTTTCAGAAATGATTTTTCTGGTGAGGTTGACTTCAGAGAA
+
DDDDDFFFFFFFGGGGGGGGGGGHHHHHHHHHHHHHGGGGGHHHHHHHHHHHHHHHHHHHHHHHHHHHHHHHHHHHHHHHGHHHHHHHHHHHHHHHHHHHHHHHHHHGGHHHHHGGGHHHHHHHHHHHHHHIHHHHGHHHHHHHHHHHHHHHHHHHHHHHHHHGGHHHHHHHHHHHHHHHGHHHHHHHHGHHHHHHHHHHHHHHHHHHHHHHHHHHHHHHHHGHHHHHHHHHHHHGCGHHHHGHHHGGGGG
@M05620:46:000000000-D9D58:1:1101:5186:10359 1:N:0:100
GAATGAATGCAGAAATTGGCAAGATAATACTGCACCGATGGGAAATGATACTATCCTGAAACATGAGCAAATTGACCAGCCTCAGGATGTGAACTCATTTGCTGGAGGTCCCAGGGCTCTTTCAAGATAGTAAAAACAGTGACTTGTACAGCATAATGAAAAACCTAGGCATTGATTTTGAAGACATCAGACACATGCAGAATGAAAAATTTTTCAGAAATGATTTTTCTGGTGAGGTTGACTTCAGAGAA
+
CCCCCFFFFFFFGGGGGGGGGGGHHHHHGHHHHHHHGEGGGHHHHHHHHHHHHHHHHHHHHHHHHHHHHHHHHHHHHGHHGHHHHHGHHFGHHHHHHHHHHHHHHHGGGHHHHHGGGHHHHHHHHHHHHHHHHHHHGHHHHHHHHHHHHHHHHHHHHHHHHHHGGHHHHHHHHHHHHHHHGHHHHHHHHHHHHHHHHHHHHHHGGHHHHHHHHGHHHHHGHHHHHHHHHHHHHHHHHHHHHHGGGGGGGGG
@M05620:46:000000000-D9D58:1:1101:18951:10365 1:N:0:100
GAATGAATGCAGAAATTGGCAAGATAATACTGCACCGATGGGAAATGATACTATCCTGAAACATGAGCAAATTGACCAGCCTCAGGATGTGAACTCATTTGCTGGAGGTCCCAGGGCTCTTTCAAGATAGTAAAAACAGTGACTTGTACAGCATAATGAAAAACCTAGGCATTGATTTTGAAGACATCAGACACATGCAGAATGAAAAATTTTTCAGAAATGATTTTTCTGGTGAGGTTGACTTCAGAGAA
+
BCCCCFFFFFFFGGGGGGGGGGGHHHHHGHHHHHHHGFGGGHHHHHHHHHHHHHHHHHHHHHHHHHHHHHHHHHHHHHHHGHHHGHGGHBGGHHHHHHHHHHHHHHHGGHHHHHGGGHHHHHHHHHHHHHHHHHHHGHHHHHHHHHHHHHHHHHHHHHHHHHHGGHHHHHHHHHHHHHHHGHHHHHHHHHHHHHHHHHHHHHHHHHHHHHGHHHHHHHHHHHHHHHHHHHHHHHHHHHHHHHGGGGGGGGG
@M05620:46:000000000-D9D58:1:1101:14406:10375 1:N:0:100
GAATGAATGCAGAAATTGGCAAGATAATACTGCACCGATGGGAAATGATACTATCCTGAAACATGAGCAAATTGACCAGCCTCAGGATGTGAACTCATTTGCTGGAGGTCCCAGGGCTCTTTCAAGATAGTAAAAACAGTGACTTGTACAGCATAATGAAAAACCTAGGCATTGATTTTGAAGACATCAGACACATGCAGAATGAAAAATTTTTCAGAAATGATTTTTCTGGTGAGGTTGACTTCAGAGAA
+
BBBBCFFFFFFFGBGGGGGGGGGHHHGHHHHHHHHHGEFGGHGHHHHGHHHHGHHHHHGFHHHHGGHHGHHHHHHHHGGHGHHHGHGGHGHHHHHHFHHHHHHHGGFEFHHHGHEGGHHHHGHHHHHHHGHHHHHHGAFHGHHHHHHFHHHHHHHHHGHHHFHGGHHHHGHHHHHHHHHHFHHHHHGHHHHHHHHHHHGGGHHHB=GHFHHHHHHHHGHHFHGFHHHHHHHFHHHHGHHHHHGGGGGBFGB
@M05620:46:000000000-D9D58:1:1101:22034:10387 1:N:0:100
GAATGAATGCAGAAATTGGCAAGATAATACTGCACCGATGGGAAATGATACTATCCTGAAACATGAGCAAATTGACCAGCCTCAGGATGTGAACTCATTTGCTGGAGGTCCCAGGGCTCTTTCAAGATAGTAAAAACAGTGACTTGTACAGCATAATGAAAAACCTAGGCATTGATTTTGAAGACATCAGACACATGCAGAATGAAAAATTTTTCAGAAATGATTTTTCTGGTGAGGTTGACTTCAGAGAA
+
AAABAFFFFFFFGGGFFGGGGCFFHHHHFHHHHHHHGFCFEHGHHHHGGHHHFHHHF3DFGH3GBDHHBGHGHFGHHGHHGHHHHHHGHGHFGHHHFGHHHHHHHFHGGHHHGHE?EHHHGHHHHHDGGH4GGEHFEGGHE3GHHGHGHHHFHHEHFFGFBGHGGHGHHFFHHFGHHHHHEFFFGCGHHB1CGGGFHFHHHHGHFHFEGFHHHHHHFHHHHG0GHHHHHHFHGFHHFHHFHHGGGFBBBF/
@M05620:46:000000000-D9D58:1:1101:23505:10389 1:N:0:100
GAATGAATGCAGAAATTGGCAAGATAATACTGCACCGATGGGAAATGATACTATCCTGAAACATGAGCAAATTGACCAGCCTCAGGATGTGAACTCATTTGCTGGAGGTCCCAGGGCTCTTTCAAGATAGTAAAAACAGTGACTTGTACAGCATAATGAAAAACCTAGGCATTGATTTTGAAGACATCAGACACATGCAGAATGAAAAATTTTTCAGAAATGATTTTTCTGGTGAGGTTGACTTCAGAGAA
+
CBCCCFFFFFFFGGGGGGGGGGGHHHHHHHHHHHHHGGGGGHHHHHHHHHHHHHHHHHHHHHHHHHHHHHHHHHHHHHHHGHHHHHHHHHHHHHHHHHHHHHHHHHHGGHHHHHGGGHHHHHHHHHHHHHHHHHHHGHHHHHHHHHHHHHHHHHHHHHHHHHHGGHHHHHHHHHHHHHHHGHHHHHHHHHHHHHHHHHHHHHHHHHHHHHHHHHHHHHHHHHHHHHHGHHHHHHHHHHHHHHHHHHHGGGG
@M05620:46:000000000-D9D58:1:1101:7318:10393 1:N:0:100
GAATGAATGCAGAAATTGGCAAGATAATACTGCACCGATGGGAAATGATACTATCCTGAAACATGAGCAAATTGACCAGCCTCAGGATGTGAACTCATTTGCTGGAGGTCCCAGGGCTCTTTCAAGATAGTAAAAACAGTGACTTGTACAGCATAATGAAAAACCTAGGCATTGATTTTGAAGACATCAGACACATGCAGAATGAAAAATTTTTCAGAAATGATTTTTCTGGTGAGGTTGACTTCAGAGAA
+
CCDCDFFFFFFFGGGGGGGGGGGHHHHHHHHHHHHHGGGGGHHHHHHHHHHHHHHHHHHHHHHHHHHHHHHHHHHHHHHHGHHHHHHHHGHHHHHHHHHHHHHHHHHGGHHHGFEFEFHHFHFDHFHFHGF?4HHHGHFEGDEF4GHGHHDCBFHFHF33GHHDDCGFFFFFGG1?GHHFADFHHHFGDDHGHHHFD111FC=G1DHHHFCGHHBDGHFHGF0::GHHHHFFGHHHFCGFB:FFB::FFGB
@M05620:46:000000000-D9D58:1:1101:22031:10408 1:N:0:100
GAATGAATGCAGAAATTGGCAAGATAATACTGCACCGATGGGAAATGATACTATCCTGAAACATGAGCAAATTGACCAGCCTCAGGATGTGAACTCATTTGCTGGAGGTCCCAGGGCTCTTTCAAGATAGTAAAAACAGTGACTTGTACAGCATAATGAAAAACCTAGGCATTGATTTTGAAGACATCAGACACATGCAGAATGAAAAATTTTTCAGAAATGATTTTTCTGGTGAGGTTGACTTCAGAGAA
+
CBCCCFFFFFFFGGGGGGGGGGGHHHHHHHHHHGHHGEGGGHHHHHHHHHHHHHHHHHHGHHGHHGGHHGHHHHHHHHHHGHHHHHHHHGHHHHHHHHHHHHHHHHHGGHHHHHGGGHHHHHHHHHHHHHHHHHHHGHHHHHHHHHHHHHHHHHHHHHHHHHHGGHHHHHHHHHHHHHHHGHHHHHHHHHHHHHHHHHGHHHHHHHHHHHHHHHHHHHHHHHHHHHHHGHHHHHHHHHHHHHGGGGGFGGF
@M05620:46:000000000-D9D58:1:1101:2966:10410 1:N:0:100
GAATGAATGCAGAAATTGGCAAGATAATACTGCACCGATGGGAAATGATACTATCCTGAAACATGAGCAAATTGACCAGCCTCAGGATGTGAACTCATTTGCTGGAGGTCCCAGGGCTCTTTCAAGATAGTAAAAACAGTGACTTGTACAGCATAATGAAAAACCTAGGCATTGATTTTGAAGACATCAGACACATGCAGAATGAAAAATTTTTCAGAAATGATTTTTCTGGTGAGGTTGACTTCAGAGAA
+
CBCCCFFFFFFFGGGGGGGGFFGHHHHHHHHHHHHHGEGGGHGHGHHHHHHHGHHHHHHHHHHHHGHGHHHHHHHHHHHGGHHHGHFGHGHHHHHHHHHHHHHHHHHGGHHHHHGGGHHHHHHHHHHHHHHHHHHHGHHHHHHHHHHHHHHFHHHHHHHHHHHGGHHHHHHHHHGHHHHHGHHHHHHHHHHHHHHHHHHHHHHHFHHHGHHHHHHHHHHHGHHHHGHHHHHHHHHHHHHHHHGGGGGGGGF
@M05620:46:000000000-D9D58:1:1101:19966:10416 1:N:0:100
GAATGAATGCAGAAATTGGCAAGATAATACTGCACCGATGGGAAATGATACTATCCTGAAACATGAGCAAATTGACCAGCCTCAGGATGTGAACTCATTTGCTGGAGGTCCCAGGGCTCTTTCAAGATAGTAAAAACAGTGACTTGTACAGCATAATGAAAAACCTAGGCATTGATTTTGAAGACATCAGACACATGCAGAATGAAAAATTTTTCAGAAATGATTTTTCTGGTGAGGTTGACTTCAGAGAA
+
CCCCCFFFFFFFGGGGGGGGGGGHHHHHHHHHHHHHEEGGGHHHHHHHHHHHHHHHHHHHHHHHHHHHHHHHHHGHHHHHGHHHGHGGFFGGHHHHHHHHHHHHHHHGGHHHHHGGGHHHHHHHHGHHHHHHHHHHGHHHHHHHHHHHHHHHHHHHHHHHHHHGGHHHGHHHHHHHHGHHGHHHHHHHHHHHHHHHHHHHHHHFGFHHHHHHHHHGHHHHHHHHHHHHHHHHGHHHHHHHHHGGGGGGGGG
@M05620:46:000000000-D9D58:1:1101:14047:10419 1:N:0:100
GAATGAATGCAGAAATTGGCAAGATAATACTGCACCGATGGGAAATGATACTATCCTGAAACATGAGCAAATTGACCAGCCTCAGGATGTGAACTCATTTGCTGGAGGTCCCAGGGCTCTTTCAAGATAGTAAAAACAGTGACTTGTACAGCATAATGAAAAACCTAGGCATTGATTTTGAAGACATCAGACACATGCAGAATGAAAAATTTTTCAGAAATGATTTTTCTGGTGAGGTTGACTTCAGAGAA
+
CCCCCFFFFFFFGGGGGGGGGGGHHHHHHHHHHHHHGGGGGHGFHHHFHHHHHHHHHHHHHHHHHHHHHHHHGHHHHHHHGHHHGGGHHHHFHHHHHHHGHHHHHGFFGHHHHHGGGHHHHHHHHGFGHFGGHHHHGHHHHHHHHHHHHGHHHHHFHGHHHHHGGHHHHHFHHHHHHHHGGHGHHGHGHHHHHHHHHHGHHHHHGGHHGHFHHHHHHHHHHFHHHHHHHGGHHHHGGGHHGHGGGFEFGGF
@M05620:46:000000000-D9D58:1:1101:17309:10437 1:N:0:100
GAATGAATGCAGAAATTGGCAAGATAATACTGCACCGATGGGAAATGATACTATCCTGAAACATGAGCAAATTGACCAGCCTCAGGATGTGAACTCATTTGCTGGAGGTCCCAGGGCTCTTTCAAGATAGTAAAAACAGTGACTTGTACAGCATAATGAAAAACCTAGGCATTGATTTTGAAGACATCAGACACATGCAGAATGAAAAATTTTTCAGAAATGATTTTTCTGGTGAGGTTGACTTCAGAGAA
+
AABBCFFFFFFFGGGGGGGGGGGHHHHHHHHHHHHHGEGGGHHHHHHHHHHHHHHHHHHHHHHHHHGHHHHHHHHHHHHHGHHHHGHHGGHHHHHHHHHHHHHHHHHGGHHHHHGGGHHHHHHHHHHHHHHHHHHHGHHHHHHHHHHHHHHHHHHHHHHHHHHGGHHHHHHHHHHHHHHHGHHHHHHHHHHHHHHHHHHHHHHHHHHHHHHHHHGHHHHHHHHHHHGHHHHGHHHHHHHHHHGGGGGGGGG
@M05620:46:000000000-D9D58:1:1101:10526:10444 1:N:0:100
GAATGAATGCAGAAATTGGCAAGATAATACTGCACCGATGGGAAATGATACTATCCTGAAACATGAGCAAATTGACCAGCCTCAGGATGTGAACTCATTTGCTGGAGGTCCCAGGGCTCTTTCAAGATAGTAAAAACAGTGACTTGTACAGCATAATGAAAAACCTAGGCATTGATTTTGAAGACATCAGACACATGCAGAATGAAAAATTTTTCAGAAATGATTTTTCTGGTGAGGTTGACTTCAGAGAA
+
CCCCCFFFFFFFGGGGGGGGGGGHHHHHHHHHHHHHEEGGGHGGHHHGHHHHHHHHHHHHHHHHHHHHHHHHHHHHHHGHGHHHGHGHGGGGHHHHHFHFHHHHHHHGGHHHHHGGGHHHHHHHHHHHHHHHHHHHGHHHHHHHHHHHHHHHHHHHHHHHHHHGGHHHHHHHHHHHHHHHGHHHHHHHHHHHHHHHHHHHHHHGGGHHHHHHHGHHHHHHHHHHHHHHHHHHHHHCGGHHHHGGGGGGGGF
@M05620:46:000000000-D9D58:1:1101:24871:10461 1:N:0:100
GAATGAATGCAGAAATTGGCAAGATAATACTGCACCGATGGGAAATGATACTATCCTGAAACATGAGCAAATTGACCAGCCTCAGGATGTGAACTCATTTGCTGGAGGTCCCAGGGCTCTTTCAAGATAGTAAAAACAGTGACTTGTACAGCATAATGAAAAACCTAGGCATTGATTTTGAAGACATCAGACACATGCAGAATGAAAAATTTTTCAGAAATGATTTTTCTGGTGAGGTTGACTTCAGAGAA
+
A3ABBFFFDFFFGGGGGGGGGGGFHBHHGHHHHHHFEEEEEGHHHHHHHHHFHHHGHEHHFFHHHGGFHFHGDFGFFGHHGHHFGHHFHHHGHHGGGHHHHHGHECFGEHHHBHFEEEEHHHHFGFGFHHHHHHGHEGHHHHHHHHHHHHHHHHHHHHHHGHFGGGCDHGHHGHHHHFFFA?GGHHHHHHHHHHHFFHHHHGHGFHHHHHGGHHHGHEGF=DFGHFHHHHHHHHGFACGGHHFFFGFGFFC
@M05620:46:000000000-D9D58:1:1101:28380:10467 1:N:0:100
GAATGAATGCAGAAATTGGCAAGATAATACTGCACCGATGGGAAATGATACTATCCTGAAACATGAGCAAATTGACCAGCCTCAGGATGTGAACTCATTTGCTGGAGGTCCCAGGGCTCTTTCAAGATAGTAAAAACAGTGACTTGTACAGCATAATGAAAAACCTAGGCATTGATTTTGAAGACATCAGACACATGCAGAATGAAAAATTTTTCAGAAATGATTTTTCTGGTGAGGTTGACTTCAGAGAA
+
CBCCCFFFFFFFGGGGGGGGGGGGHBGHFHGHHHHHG?EGEHGGHHHHHHHHHHHHHHHHHHHHHHHHGHGGGHHHHHHHGHHHGHGFGGHHHHHHHHHHHHGHHFHGGHHHHHGGGHHHHHHHHHFHHHHHHHHHGHGHHGHHHHHHHHHHHHHHHHHHHHHGGHHHHHHHHHHGHHHGGHHHHGHHHHHHHHHHHHHGHHHHGHHHHHHHHHHHGGGCGH:GHHHHHHHHHHHHHHHHHGGFGGGFFGF
@M05620:46:000000000-D9D58:1:1101:26587:10478 1:N:0:100
GAATGAATGCAGAAATTGGCAAGATAATACTGCACCGATGGGAAATGATACTATCCTGAAACATGAGCAAATTGACCAGCCTCAGGATGTGAACTCATTTGCTGGAGGTCCCAGGGCTCTTTCAAGATAGTAAAAACAGTGACTTGTACAGCATAATGAAAAACCTAGGCATTGATTTTGAAGACATCAGACACATGCAGAATGAAAAATTTTTCAGAAATGATTTTTCTGGTGAGGTTGACTTCAGAGAA
+
BBBBBFFFFFFFGGFGGGGGGGGHHHHHHHHGHHHHGGGGGHHHHHHHHHHHHHHHHHGHHHGHHHHHHHHHGHGHHHHHGHHGGHHFGGHGHHHHHHHHHHHHHHHGGHHHHHGGGHHHHHHHGHHHHHHFGHFGGHHHHHHHHHHHHHHGHHHHHHHHHGHGGHHHHHHHHHHHHHHHGHHHHGHHHHHHHHHHHHFHHHHHHGGHHHHHHHHHHHHHHHHHHHHHGHHHGHHHHHHHHHGGGGGGGGF
@M05620:46:000000000-D9D58:1:1101:5412:10490 1:N:0:100
GAATGAATGCAGAAATTGGCAAGATAATACTGCACCGATGGGAAATGATACTATCCTGAAACATGAGCAAATTGACCAGCCTCAGGATGTGAACTCATTTGCTGGAGGTCCCAGGGCTCTTTCAAGATAGTAAAAACAGTGACTTGTACAGCATAATGAAAAACCTAGGCATTGATTTTGAAGACATCAGACACATGCAGAATGAAAAATTTTTCAGAAATGATTTTTCTGGTGAGGTTGACTTCAGAGAA
+
CCCCCFFFFFFFGGGGGGGGGGGHHHHHGHHHHHHHGFGGGHHHHHHHHHHHHHHHHHHHHHHHHGHHHHGHHHHHHHHHGHHGGHGGGGHHHHHHHHHHHHHHHHHGGHHHHHGGGHHHHHHHHHHGHHHHHHHHGHHHHHHHHHHHHHHHHHHHHHHHHHHGGGHHHHHGHHHHHHHHGHHHHHHHHHHHHHHHHGFHHHHHGHHHHHHHHHHFHHHHHHHHHHHHHHHHHHHHHHHHHHGGGGGGGGG
@M05620:46:000000000-D9D58:1:1101:5394:10492 1:N:0:100
GAATGAATGCAGAAATTGGCAAGATAATACTGCACCGATGGGAAATGATACTATCCTGAAACATGAGCAAATTGACCAGCCTCAGGATGTGAACTCATTTGCTGGAGGTCCCAGGGCTCTTTCAAGATAGTAAAAACAGTGACTTGTACAGCATAATGAAAAACCTAGGCATTGATTTTGAAGACATCAGACACATGCAGAATGAAAAATTTTTCAGAAATGATTTTTCTGGTGAGGTTGACTTCAGAGAA
+
BBBCCFFFFFFFGGGGGGGGGGGHHHHHHHHHHHHHEEFGGHHHHHHHHHHHHHHHHHHHHHHHHHGHHHHHHHHHHHHHGHHHHFFGHGHHHHHHHHHHHHHHHHHGGHHHHHGGGHHHHHHHHHHHHHHHHHHHGHHHHHHHHHHHHHHGGHHHHHHHHHHGGHHHHHHHHHHHHHHHGHHFHHHHHGHHHHHHHHHHGHHHGHGHHHHHHHFHHHHHGHHHHHHHHHHHGHHHHHHHGHGGGGGGGGF
@M05620:46:000000000-D9D58:1:1101:20634:10535 1:N:0:100
GAATGAATGCAGAAATTGGCAAGATAATACTGCACCGATGGGAAATGATACTATCCTGAAACATGAGCAAATTGACCAGCCTCAGGATGTGAACTCATTTGCTGGAGGTCCCAGGGCTCTTTCAAGATAGTAAAAACAGTGACTTGTACAGCATAATGAAAAACCTAGGCATTGATTTTGAAGACATCAGACACATGCAGAATGAAAAATTTTTCAGAAATGATTTTTCTGGTGAGGTTGACTTCAGAGAA
+
CCCCCFFFFFFFGGGGGGGGGGGHHHHHHHHHHHHHGEGGGHHHHHHHHHHHHHHHHHHHHHHHHHHHHHHHHHHHHHHHGHHHHHHHHGHHHHHHHHHHHHHHHHHGGHHHHHGGGHHHHHHHHHHHHHHHHHHHGHHHHHHHHHHHHHHHHHHHHHHHHHHGGHHHHHHHHHHHHHHHGHHHHHHHHHHHHHHHHHHHHHHGGHHHHHHHGHHHHHHHHHHHHHHHHHHHHHHHHHHHHHGGHGGGGGF
@M05620:46:000000000-D9D58:1:1101:15957:10546 1:N:0:100
GAATGAATGCAGAAATTGGCAAGATAATACTGCACCGATGGGAAATGATACTATCCTGAAACATGAGCAAATTGACCAGCCTCAGGATGTGAACTCATTTGCTGGAGGTCCCAGGGCTCTTTCAAGATAGTAAAAACAGTGACTTGTACAGCATAATGAAAAACCTAGGCATTGATTTTGAAGACATCAGACACATGCAGAATGAAAAATTTTTCAGAAATGATTTTTCTGGTGAGGTTGACTTCAGAGAA
+
BABBBFFFFFFFGGGGGGGGGGGHHHHHHHHHHHHHGEGGGHHHHHHHHHHHHHHHHHGHHHHHHHHHHHHHHHHHHHHHGHHHHHHHHHHHHHHHHHHHHHHHHHHGGHHHHHGGGGHHHHHGHFHHGHHHHHHHGHHHHHHGHGHHHHHHHHHHHHHFHHHGGGHHGHHGHHHHHHHHGHHHHHHHHFGHHHFFFFFHHFFGHHFHHHHHHHHHHBGHGHHHHHHHHHHHHHHHGHHHGHFGGGEFGGG
@M05620:46:000000000-D9D58:1:1101:12130:10547 1:N:0:100
GAATGAATGCAGAAATTGGCAAGATAATACTGCACCGATGGGAAATGATACTATCCTGAAACATGAGCAAATTGACCAGCCTCAGGATGTGAACTCATTTGCTGGAGGTCCCAGGGCTCTTTCAAGATAGTAAAAACAGTGACTTGTACAGCATAATGAAAAACCTAGGCATTGATTTTGAAGACATCAGACACATGCAGAATGAAAAATTTTTCAGAAATGATTTTTCTGGTGAGGTTGACTTCAGAGAA
+
BABBBFFFFFFFGGFGGGGGGGGHHHHHHHHHHHHHEEEGEGHHHHHFHHGHHHHHHHHHHHHHHHHHHHHHHHFGHHHHGHHGGGFFGHHHHHHHGHHHHDGGFHHGGHHHHHGGGHHGHHHHHHHHHGHHHHHHGHHHHHHHHHHHHHGHHGGHHHHHGHHGGHHHHHHHHHHHHHHGEHHHHHHFHHGEGHHHHHFHHHHGGDHHGHHHHGHHGHHGHHHHHHHHHHGHCGHCGGGFHHGGGGGGFFF
@M05620:46:000000000-D9D58:1:1101:26703:10549 1:N:0:100
GAATGAATGCAGAAATTGGCAAGATAATACTGCACCGATGGGAAATGATACTATCCTGAAACATGAGCAAATTGACCAGCCTCAGGATGTGAACTCATTTGCTGGAGGTCCCAGGGCTCTTTCAAGATAGTAAAAACAGTGACTTGTACAGCATAATGAAAAACCTAGGCATTGATTTTGAAGACATCAGACACATGCAGAATGAAAAATTTTTCAGAAATGATTTTTCTGGTGAGGTTGACTTCAGAGAA
+
BBBBBFBFFFFFGGGGGGGGGGGHHHHHHHHHHHHHGEFGEHFGHHGHHHHHHHHHHGHHHHHHFHGHHHGGHHHHHHHHGHHFGFGGFGHHHHHHHHHHHHHHHHHGGHHGHGGGGHHHHHHHHHHHHHHHHHGHGHHHHHHHHHHHHHHHHHHHHHHHHHHGGHHHFHHHHHGHHHHHGHHHHHHHGGGHFHHHHHFHEHBHHHHHFFHHHHHHHHHHHGHHFHHHHHHCCFCCFFGFGFGGGGGGGGG
@M05620:46:000000000-D9D58:1:1101:7677:10556 1:N:0:100
GAATGAATGCAGAAATTGGCAAGATAATACTGCACCGATGGGAAATGATACTATCCTGAAACATGAGCAAATTGACCAGCCTCAGGATGTGAACTCATTTGCTGGAGGTCCCAGGGCTCTTTCAAGATAGTAAAAACAGTGACTTGTACAGCATAATGAAAAACCTAGGCATTGATTTTGAAGACATCAGACACATGCAGAATGAAAAATTTTTCAGAAATGATTTTTCTGGTGAGGTTGACTTCAGAGAA
+
CCCCCFFFFFFFGGGGGGGGGGGHHHHHHHHHHHHHGGGGGHHHGHHHHHHHHHHHHHHHHHHHHGHHHHHHHHHHHHHHGHHHHHHHHHHHHHHHHHHHHHHHHHHGGHHHHHGGGHHHHHHHHHHHHHHHHHHHGHHHHHHHHHHHHHHHHHHHHHHHHHHGGHHHHGHHHHHHHHHHGHHHHHHHHHHHHHHHHGHHHHHGHHHHHHHHHHHHHHHHHHHHHHHHHHHHHHHHHHHHHHGGGGGGGGG
@M05620:46:000000000-D9D58:1:1101:6980:10581 1:N:0:100
GAATGAATGCAGAAATTGGCAAGATAATACTGCACCGATGGGAAATGATACTATCCTGAAACATGAGCAAATTGACCAGCCTCAGGATGTGAACTCATTTGCTGGAGGTCCCAGGGCTCTTTCAAGATAGTAAAAACAGTGACTTGTACAGCATAATGAAAAACCTAGGCATTGATTTTGAAGACATCAGACACATGCAGAATGAAAAATTTTTCAGAAATGATTTTTCTGGTGAGGTTGACTTCAGAGAA
+
CBCCCFFFFFFFGGGGGGGGGGGHHHHHHHHHHHHHGGGGGHHHHHHHHHHHHHHHHHHHHHHHHHHHHHHHHHHHHHHHGHHHHHGHHHHHHHHHHHHHHHHHHHHGGHHHHHGGGHHHHHHHHHHHHHHHHHHHGHHHHHHHHHHHHHHHHHHHHHHHHHHGGHHHHHHHHFHHHHHHGHHHHHHHHGHHHGHHGHHHGHHHFHHHHHHHHHHHHGHHHHGHHHHHHHFHHHGHHGHHHHGGGGGGGGG
@M05620:46:000000000-D9D58:1:1101:5452:10587 1:N:0:100
GAATGAATGCAGAAATTGGCAAGATAATACTGCACCGATGGGAAATGATACTATCCTGAAACATGAGCAAATTGACCAGCCTCAGGATGTGAACTCATTTGCTGGAGGTCCCAGGGCTCTTTCAAGATAGTAAAAACAGTGACTTGTACAGCATAATGAAAAACGTAGGCATTGATTTTGAAGACATCAGACACATGCAGAATGAAAAATTTTTCAGAAATGATTTTTCTGGTGAGGTTGACTTCAGAGAA
+
CBCCCFFFFFFFGGGGGGGGGGGHHHHHHHGHHHHHFEGGGHHHHHHHHHHHHHHHHHHHHHHHHHHHHHHHHHHHHHHHGHHHGHHGHGHHHHHHHHHHHHHHGHHGGHHHHHGGGHHHHHHHHHHHHHHHHHHHGHHHHHHHHHHHGHHGHHHHHHHHHHHGGFHHGHHHHHHHHHHHGHHHGHHGHHHHHHHHHHHHHHHGGHHHHHHHHHGHHHHHHHHHHHHHHHHHHHHHHHHHHGGGGGGGGFG
@M05620:46:000000000-D9D58:1:1101:14928:10588 1:N:0:100
GAATGAATGCAGAAATTGGCAAGATAATACTGCACCGATGGGAAATGATACTATCCTGAAACATGAGCAAATTGACCAGCCTCAGGATGTGAACTCATTTGCTGGAGGTCCCAGGGCTCTTTCAAGATAGTAAAAACAGTGACTTGTACAGCATAATGAAAAACCTAGGCATTGATTTTGAAGACATCAGACACATGCAGAATGAAAAATTTTTCAGAAATGATTTTTCTGGTGAGGTTGACTTCAGAGAA
+
BBBBBFFFFFFFGGGGGGGGGFGHHHHHHHHHHHHHGGGGGHHHHHHHHHHHHHHHHHGHHHHHHHHHHGHGHHHHHHEGGHHHHHEHHHHHHHHHHHHHHHHHGHHGGHHHHHGGGHHHHHHHHGBHHHHHHHHHGHHHHHHHHHHHHHHHHHHHHHHHHHHGGHHHHHHHHHHHHHHHGHHHHHHHHHHHHHHHHHHHHGHHHGDHHHHHHHHHGHHGHHEFHHHHGHGHHHHHHHHHHHGGGGGGGGF
@M05620:46:000000000-D9D58:1:1101:27834:10596 1:N:0:100
GAATGAATGCAGAAATTGGCAAGATAATACTGCACCGATGGGAAATGATACTATCCTGAAACATGAGCAAATTGACCAGCCTCAGGATGTGAACTCATTTGCTGGAGGTCCCAGGGCTCTTTCAAGATAGTAAAAACAGTGACTTGTACAGCATAATGAAAAACCTAGGCATTGATTTTGAAGACATCAGACACATGCAGAATGAAAAATTTTTCAGAAATGATTTTTCTGGTGAGGTTGACTTCAGAGAA
+
CCCCCFFFFFFFGGGGGGGGGGGHHHHHHHHHHHHHGGGGGHHHHHHHHHHHHHHHHHHHHHHHHHHHHHHHHHHHHHHHGHHHHHHHHHHHHHHHHHHHHHHHHHHGGHHHHHGGGGHHHHHHHHHHHHHHHHHHGHHHHHHHHHHHHHHHHHHHHHHHHHHGGHHHHHHHHHHHHHHHGHHHHHHHHHHHHHHHHHHHHHHHHHHHGHHHHHHHHGHHHHHHHHHHHHHHHHHHHHHHHHGGGGGGGGG
@M05620:46:000000000-D9D58:1:1101:14931:10611 1:N:0:100
GAATGAATGCAGAAATTGGCAAGATAATACTGCACCGATGGGAAATGATACTATCCTGAAACATGAGCAAATTGACCAGCCTCAGGATGTGAACTCATTTGCTGGAGGTCCCAGGGCTCTTTCAAGATAGTAAAAACAGTGACTTGTACAGCATAATGAAAAACCTAGGCATTGATTTTGAAGACATCAGACACATGCAGAATGAAAAATTTTTCAGAAATGATTTTTCTGGTGAGGTTGACTTCAGAGAA
+
BBBBBFFFFFFFGGGFGGGGGGGGGHHHGGDFHHFFGGGGGEEGEGHEGHGGHHFGGFFCGF3GFHGGFHFGFHFEHHGHAGHGHGGGGBGDGHHHHHHHGHFGEGHGGHHHHHGGGHHHHHHHHHHHHHHHHHHHFHHHHHHHHHHHHHHHHHHHHHHHHHHGGHHHHHHHHHHHHHHHGHHHHHHHHHHFHHHHHHHHHHHHHHHHHHHHHHHHHHHHHHHHGHHHGHGHHHHHHHHHHGEGGGGGGGF
@M05620:46:000000000-D9D58:1:1101:8731:10643 1:N:0:100
GAATGAATGCAGAAATTGGCAAGATAATACTGCACCGATGGGAAATGATACTATCCTGAAACATGAGCAAATTGACCAGCCTCAGGATGTGAACTCATTTGCTGGAGGTCCCAGGGCTCTTTCAAGATAGTAAAAACAGTGACTTGTACAGCTTAATGAAAAACCTAGGCATTGATTTTGAAGACATCAGACACATGCAGAATGAAAAATTTTTCAGAAATGATTTTTCTGGTGAGGTTGACTTCAGAGAA
+
BBBBBFFFFFBDGGGCGGGGGGGFEHFHFFGHHHHHGGGEDHHHHHFHFFHFBHHHHHHHHHFFFGFHFFHHHHHHHFFGGHHFFFGHHHHHFGFGFFHGGHHGFHHGGHHHFHGGGHHHHHHGHHHHHHGHGFHFFHHHHHHHHHGFGFHFCHHHHHGHGGHGGHHHHHGGHHHHHHHHGGHHHHHHHHGHGHHHHHGHHHHHHGGGGHHHHHGDHGFHHHGGHHHHHHGHHHGHGHHHHHHGGGGGGGF
@M05620:46:000000000-D9D58:1:1101:21442:10646 1:N:0:100
GAATGAATGCAGAAATTGGCAAGATAATACTGCACCGATGGGAAATGATACTATCCTGAAACATGAGCAAATTGACCAGCCTCAGGATGTGAACTCATTTGCTGGAGGTCCCAGGGCTCTTTCAAGATAGTAAAAACAGTGACTTGTACAGCATAATGAAAAACCTAGGCATTGATTTTGAAGACATCAGACACATGCAGAATGAAAAATTTTTCAGAAATGATTTTTCTGGTGAGGTTGACTTCAGAGAA
+
CCCCCFFFFFFFGGGGGGGGGGGHHHHHHHHHHHHHGGGGGHHHHHHHHHHHHHHHHHHHHHHHHHHHHHHHHHHHHHGHGHHHHGGHGFGFHHHHHHHHHHHHHHHGGHHHHHGGGHHHHHHHHHHHHHHHHHHHGHHHHHHHHHHHHHHGHHHHHHHHHHHGGHGHHHHHHHHHHHHHGHHHHHHHHHHHGHHHHHHHHHHHHHHHHHHHHHHHGGHHHHHHGHHHHHHHHHHHHHHHHHGGGGGGGGG
@M05620:46:000000000-D9D58:1:1101:26710:10649 1:N:0:100
GAATGAATGCAGAAATTGGCAAGATAATACTGCACCGATGGGAAATGATACTATCCTGAAACATGAGCAAATTGACCAGCCTCAGGATGTGAACTCATTTGCTGGAGGTCCCAGGGCTCTTTCAAGATAGTAAAAACAGTGACTTGTACAGCATAATGAAAAACCTAGGCATTGATTTTGAAGACATCAGACACATGCAGAATGAAAAATTTTTCAGAAATGATTTTTCTGGTGAGGTTGACTTCAGAGAA
+
CCCCCFFFFFFFGGGGGGGGGGGHHHHHHHHHHHHHGFGGGGGHHHHHHHHHHHHHHHHHHHGHHHHHHHHHHGHHHHHHGHHHHHHHHGGGFHHHHHHHHHGHGHHGGHHHGHGGGGHHHHHHHHHHHHHHHHHHGHHHHHHHHHHHHHHHHHHHHHHHHHHGGHHHHHHHHHHHHHHHGHHHHHHHHHHHHHHHHHHHHHHHHHHHHHGHHHHHHGHHHHGHHHHHHHHHHHFHHHHGHGGGGGGGGGG
@M05620:46:000000000-D9D58:1:1101:3980:10659 1:N:0:100
GAATGAATGCAGAAATTGGCAAGATAATACTGCACCGATGGGAAATGATACTATCCTGAAACATGAGCAAATTGACCAGCCTCAGGATGTGAACTCATTTGCTGGAGGTCCCAGGGCTCTTTCAAGATAGTAAAAACAGTGACTTGTACAGCATAATGAAAAACCTAGGCATTGATTTTGAAGACATCAGACACATGCAGAATGAAAAATTTTTCAGAAATGATTTTTCTGGTGAGGTTGACTTCAGAGAA
+
ABBBBFFFFFFFGGGGGGGGGGEGHHHHHHHHHHHHGEGGGHFFHHHGHHHHHHHHHHHHHHHHGFHHHHFGHHHHHHHHGHHHGHGGHBGFFHHHHHHHHHHHHHHGGHHHHHGGGHHHHHHHHHHGHGHHHHHHGHHGHHHHHHHHHHHHGHHHHHGHHHHGGHHHGHHHHHHHHHHHGHHHHHHHHHHHHHHGHGHHHHGGGHHHHHHHHHEHHEDGHHHGHHHHHGHHHHHHHHHHHHGGFGGGGFF
@M05620:46:000000000-D9D58:1:1101:13395:10668 1:N:0:100
GAATGAATGCAGAAATTGGCAAGATAATACTGCACCGATGGGAAATGATACTATCCTGAAACATGAGCAAATTGACCAGCCTCAGGATGTGAACTCATTTGCTGGAGGTCCCAGGGCTCTTTCAAGATAGTAAAAACAGTGACTTGTACAGCATAATGAAAAACCTAGGCATTGATTTTGAAGACATCAGACACATGCAGAATGAAAAATTTTTCAGAAATGATTTTTCTGGTGAGGTTGACTTCAGAGAA
+
CCCCCFFFFFFFGGGGGGGGGGGHHHHHHHHHGHHHGGGGGHHHHHHHHHHHHHHHHHHHHHHHHHHHHHHGHHHHHHHHGHHHHHHHHHHHHHHHHHHHHHHHFHHGGHHHHHGGGHHHHHHHHHHHHHHHHHHHGHHHHHHHHHHHHHHHHHHHHHHHHHHGGHHHHHHHHHHHHHHHGHHHHHHHHHFHHHHHHHGHHHHHHGHHHHHHHHHHHHHHHHHHHHHHHHHHHHHHGHHGGHGGGGGGGGG
@M05620:46:000000000-D9D58:1:1101:13376:10675 1:N:0:100
GAATGAATGCAGAAATTGGCAAGATAATACTGCACCGATGGGAAATGATACTATCCTGAAACATGAGCAAATTGACCAGCCTCAGGATGTGAACTCATTTGCTGGAGGTCCCAGGGCTCTTTCAAGATAGTAAAAACAGTGACTTGTACAGCATAATGAAAAACCTAGGCATTGATTTTGAAGACATCAGACACATGCAGAATGAAAAATTTTTCAGAAATGATTTTTCTGGTGAGATTGACTTCAGAGAA
+
BCCCCFFFFFFFGGGGGGGGGGGHHHHHHHHHHHHHGGGGGHHHHHHHHHHHHHHHHHHHHHHHHHGHHHHHHHHHHHHHGHHHHHHHHHHHHHHHHHHHHHHHHHHGGHHHHHGGGHHHHHHHHHHHHHHHHHHHGHHHHHHHHHHHHHHHHHHHHHHHHHHGGHHHHHHHHHHHHHHHGHHHHHHHHEHHHHHHHHHHHHHHHHHHHHHHHHHHHHHHHHGHHHHHHHGGHGHH0GHHHHHHGGGGGGG
@M05620:46:000000000-D9D58:1:1101:19263:10678 1:N:0:100
GAATGAATGCAGAAATTGGCAAGATAATACTGCACCGATGGGAAATGATACTATCCTGAAACATGAGCAAATTGACCAGCCTCAGGATGTGAACTCATTTGCTGGAGGTCCCAGGGCTCTTTCAAGATAGTAAAAACAGTGACTTGTACAGCATAATGAAAAACCTAGGCATTGATTTTGAAGACATCAGACACATGCAGAATGAAAAATTTTTCAGAAATGATTTTTCTGGTGAGGTTGACTTCAGAGAA
+
BBBBBFFFFFFFGGGGGGGGGGGGHHFHHHHHHHHHGGG2EGHHHHHHHHHHHHHHHHHHHHHHHHHHHHHHHHHHHHHGGHHHHGHHHHHHHHHHBHHHHHHHHHHGGHHHHHGGGGHHHHHFDHHHHHHFHHHHGHHGHHHHFFHFGHFHHGHHHHHHHHHGDGCFGFHHHHGGHHHHFHGGGHHHFFHHHHHHHBB<DHHFFFGHHHFHHHHHHHGHHHFHHHHHHHHEHHFHGHHHGFFFFF9FFGB
@M05620:46:000000000-D9D58:1:1101:18570:10683 1:N:0:100
GAATGAATGCAGAAATTGGCAAGATAATACTGCACCGATGGGAAATGATACTATCCTGAAACATGAGCAAATTGACCAGCCTCAGGATGTGAACTCATTTGCTGGAGGTCCCAGGGCTCTTTCAAGATAGTAAAAACAGTGACTTGTACAGCATAATGAAAAACCTAGGCATTGATTTTGAAGACATCAGACACATGCAGAATGAAAAATTTTTCAGAAATGATTTTTCTGGTGAGGTTGACTTCAGAGAA
+
CCCCCFFFFFFFGGGGGGGGGGGHHHHHHHHHHGHHGGGGGHHHHHHHHHHHHHHHHHHHHHGHGHHHHGHHHHHHHHHHGHHHHHHHGGGHHHHHHHHHHHHHGHHGGHHHHHGGGHHHHHHHHHHHHHHHHHHHGHHHHHHHHHHHHHHHHHHHHHHGHHHGGHHHGHHHHHHHHHHHGHHHHGHHHHHHHHHHHHHHHGHHHHHHHHHHHHHHHHHHHHHHHHHHHHHHHHHHHHHHHHGGGGGGGGF
@M05620:46:000000000-D9D58:1:1101:13587:10684 1:N:0:100
GAATGAATGCAGAAATTGGCAAGATAATACTGCACCGATGGGAAATGATACTATCCTGAAACATGAGCAAATTGACCAGCCTCAGGATGTGAACTCATTTGCTGGAGGTCCCAGGGCTCTTTCAAGATAGTAAAAACAGTGACTTGTACAGCATAATGAAAAACCTAGGCATTGATTTTGAAGACATCAGACACATGCAGAATGAAAAATTTTTCAGAAATGATTTTTCTGGTGAGGTTGACTTCAGAGAA
+
AAAAAFFFBFF1BGBGGGFGGGG1G1GFGHHHGEFH00EF0AAAGFF1F2FEAGDBG1DGFGGG1GHEHFFFGFBBG10FCGHHFGGHH1DB2FFH1GHH2GGHE0ECEGHGHFGGGHHFGGHFHHHHGHHHHGGGGGHHGFFEGH1>GDGH0FGFFD2FGHE/CC@1GCGHGHEDGHG1FGFGGCF<<11CFG0G1<BDGHHHGHGHEHFHDGHHH0=GFG0GFGHHFH0GCGHGFCCCGHGFGEBCB/;
@M05620:46:000000000-D9D58:1:1101:27786:10693 1:N:0:100
GAATGAATGCAGAAATTGGCAAGATAATACTGCACCGATGGGAAATGATACTATCCTGAAACATGAGCAAATTGACCAGCCTCAGGATGTGAACTCATTTGCTGGAGGTCCCAGGGCTCTTTCAAGATAGTAAAAACAGTGACTTGTACAGCATAATGAAAAACCTAGGCATTGATTTTGAAGACATCAGACACATGCAGAATGAAAAATTTTTCAGAAATGATTTTTCTGGTGAGGTTGACTTCAGAGAA
+
CCDDCFFFFFFFGGGGGGGGGGGHHHHHHHHHHHHHGGGGGHHHGHHFHHHHHHHHHHHHGHHHHHHHHHHHHHHHHFHHGHHHHHHGGGHHHHHHHHHHHHHHHHGGGHHGHHGGGHHHHHHHHHFFHHHHHHHHGHHHHHHHHHHHHHHHHHHHHHHHHHHGGHHHHGHHHGHHHHHHGHHHHHHHHHHHGHHHHHHHGHHHHGHHHHEFHHHHHHHHGHHHHHHHHHHHHHHHHHHHHHHGGGGGGGG
@M05620:46:000000000-D9D58:1:1101:16404:10699 1:N:0:100
GAATGAATGCAGAAATTGGCAAGATAATACTGCACCGATGGGAAATGATACTATCCTGAAACATGAGCAAATTGACCAGCCTCAGGATGTGAACTCATTTGCTGGAGGTCCCAGGGCTCTTTCAAGATAGTAAAAACAGTGACTTGTACAGCATAATGAAAAACCTAGGCATTGATTTTGAAGACATCAGACACATGCAGAATGAAAAATTTTTCAGAAATGATTTTTCTGGTGAGGTTGACTTCAGAGAA
+
CCCCCFFFFFFFGGGGGGGGGGGHHHHHHHHHHHHHGGGGGHHHHHHHHHHHHHHHHHHHHHHHHHHHHHHHHHHHHHHHGHHHHHHHHGHHHHHHHHHHHHHHHHHGGHHHHHGGGHHHHHHHHHHHHHHHHHHHGHHHGHHHHHHHHHHHHHHHHHHHHHHGGHHHHHHHHHHHHHHHGHHHHHHHHHHHHHHHHHHHHHHHHHHHHHHHHHHHHHHHHHHHHHHHHHHHHHHHHHHHHHGGGGGGGGG
@M05620:46:000000000-D9D58:1:1101:16397:10716 1:N:0:100
GAATGAATGCAGAAATTGGCAAGATAATACTGCACCGATGGGAAATGATACTATCCTGAAACATGAGCAAATTGACCAGCCTCAGGATGTGAACTCATTTGCTGGAGGTCCCAGGGCCTTTTCAAGGTAAGAAAAACAGTGACCTGGACCGCATTATGAAAAACCTAGGCATTGATTTTGAAGACATCAGACACATGCAGGATGAAAAATTTTTCAGAAATGATTTTTCTGGTGAGGTTGACTTCAGAGGA
+
BBBBBFFFFFFFGGGGGGGGGGGHHHHHHHHHHHHHGEGGEHHHHHHHHHHHDHHHHHHHHHHHHHHGHHHHGHHHHHHHGHHHHHHHHFGGHHHHHHHHHHHHHHHGGHBG33?E1//3BF44B4334434BGHH//24B343B20202/////@222@FHH?EC11F?<1FGB1FHGFAG<10<F1F111/<CC00D0.<0//DGHHEHHHHGCC0CG00CCGFHHB09FBF0.;9FB/99F00909.;
@M05620:46:000000000-D9D58:1:1101:2857:10722 1:N:0:100
GAATGAATGCAGAAATTGGCAAGATAATACTGCACCGATGGGAAATGATACTATCCTGAAACATGAGCAAATTGACCAGCCTCAGGATGTGAACTCATTTGCTGGAGGTCCCAGGGCTCTTTCAAGATAGTAAAAACAGTGACTTGTACAGCATAATGAAAAACCTAGGCATTGATTTTGAAGACATCAGACACATGCAGAATGAAAAATTTTTCAGAAATGATTTTTCTGGTGAGGTTGACTTCAGAGAA
+
CCCCCFFFFFFFGGGGGGGGGGGHHHHHHHHHHHHHGGGGGHHHGHHHHHHHHHHHHHHHHHHHHHGHHGHHHHHHHHFGGHHHGHHHHGHHHHHHHHHHHHHHGGHGGHHHHHGGGHHHHHHHHHGGHHHHHHHFFHHHHHHHHHHHHHHGHHHHHHHGHHHGGHHHHHHHHHHHHHHHGHHHHHHHHHHHHHHHHHHHHHHGGHHHHHHHHHHHHHHHHHHHHHHHHHHHGHHFHHHHHHGGGGGGGGF
@M05620:46:000000000-D9D58:1:1101:15375:10724 1:N:0:100
GAATGAATGCAGAAATTGGCAAGATAATACTGCACCGATGGGAAATGATACTATCCTGAAACATGAGCAAATTGACCAGCCTCAGGATGTGAACTCATTTGCTGGAGGTCCCAGGGCTCTTTCAAGATAGTAAAAACAGTGACTTGTACAGCATAATGAAAAACCTAGGCATTGATTTTGAAGACATCAGACACATGCAGAATGAAAAATTTTTCAGAAATGATTTTTCTGGTGAGGTTGACTTCAGAGAA
+
CBCCCFFFFFFFGGGGGGGGGGGGHHHHHHHHHHHHGGGGGHGHHHHHHHHHHHHHHHHHHHHHHHHHHHHHHHHHHHHHGHHHHHHHHHHHHHHHHHHHHHHHHHHGGHHHHHGGGHHHHHHHHHHHHHHHHHHHGHHHHHHHHHHHHHHHHHHHHHHHHHHGGHHHHHHHHHHHHHHHGHHHHHHHHHHHHHHHHHHHHHHHHHHHHHHHHHHHHHHHHHHHHHHHHHHHHHHHHHHHHHGGGGGGGGG
@M05620:46:000000000-D9D58:1:1101:25994:10733 1:N:0:100
GAATGAATGCAGAAATTGGCAAGATAATACTGCACCGATGGGAAATGATACTATCCTGAAACATGAGCAAATTGACCAGCCTCAGGATGTGAACTCATTTGCTGGAGGTCCCAGGGCTCTTTCAAGATAGTAAAAACAGTGACTTGTACAGCATAATGAAAAACCTAGGCATTGATTTTGAAGACATCAGACACATGCAGAATGAAAAATTTTTCAGAAATGATTTTTCTGGTGAGGTTGACTTCAGAGAA
+
CCCCCFFFFFFFGGGGGGGGGGGHHHHHHHHHHHHHGGGGGHHHHHHHHHHHHHHHHHHHHHHHHHHHHHHHHHHHHHGHGHHHHGHHGFGHHHHHHHHHHGHHHHHGGHHHHHGGGHHHHHHHHHHHHHHHHHHHGHHHHHHHHHHHHHHGHHHHHHHHHHHGGHHHHHHHHHHHHHHHGHHHHHHHHHHHHHHHHHGHHHHHHHHHHGHHGHHHHGHHHHHHHHHHHHHGHHHHHHHHHHGGGGGGGGF
@M05620:46:000000000-D9D58:1:1101:22908:10754 1:N:0:100
GAATGAATGCAGAAATTGGCAAGATAATACTGCACCGATGGGAAATGATACTATCCTGAAACATGAGCAAATTGACCAGCCTCAGGATGTGAACTCATTTGCTGGAGGTCCCAGGGCTCTTTCAAGATAGTAAAAACAGTGACTTGTACAGCATAATGAAAAACCTAGGCATTGATTTTGAAGACATCAGACACATGCAGAATGAAAAATTTTTCAGAAATGATTTTTCTGGTGAGGTTGACTTCAGAGAA
+
CCCBCFFFFFFFGGGGGGGGGGGHHHHHHHHHHHHHGCGGGHHHHHHHHHHHHHHHHGFHHHHHHHHHHHHHHHHHHHHHGHHHHHHHHGHHHHHHHHHHHHHHFF1>EFEFDCF?EHHGHHHHHHGHHHFH4GHHGHFHFHHHFGGBGBGHHHHHFHHFDGHGGFFDCHHHHHFHHHHHEH11FCGHHFHHHHHHHHHHHHDGHBDGECCDDHHHD<GGHHBHFHGFHBGFGCFHF:CG/0;BFFGC0/9
@M05620:46:000000000-D9D58:1:1101:15140:10756 1:N:0:100
GAATGAATGCAGAAATTGGCAAGATAATACTGCACCGATGGGAAATGATACTATCCTGAAACATGAGCAAATTGACCAGCCTCAGGATGTGAACTCATTTGCTGGAGGTCACTTCAAGATAGTAAAAACAGTGACTTGTACAGCATAATGAAAAACCTAGGCATTGATTTTGAAGACATCAGACACATGCAGAATGAAAAATTTTTCAGAAATGATTTTTCTGGTGAGGTTGACTTCAGAGAAGATCGGAA
+
DDDDDFFFFFFFGGGGGGGGGGGHHHHHHHHHHHHHGGGGGHHHHHHHHHHHHHHHHHHHHHHHHHHHHHHHHHHHHHHHGHHHHGHHHGHHHHHHHHHHHHHHHHHGGHHHHHHHHHHHHHHHHHHHGHHHHHHHHHHHHHHHHGHHHHHHHHHGGHHHHHHHHHGHHHHHGHHHHHHHHHHHHHHHHHHHHHHHHHHHHHHHHHHHHHHHHHHHHHHHHHHHHHHHHGHHHHHHHHHHHHHHHHGGGGG
@M05620:46:000000000-D9D58:1:1101:3302:10763 1:N:0:100
GAATGAATGCAGAAATTGGCAAGATAATACTGCACCGATGGGAAATGATACTATCCTGAAACATGAGCAAATTGACCAGCCTCAGGATGTGAACTCATTTGTTGGAGGTCCCAGGGCTTTTTCAAGATAGTAAAAACAGTGACTTGTACAGCATAATGAAAAACCTAGGCATTGATTTTGAAGATATCAGACACATGCAGAACGAAAAATTTTTCAGAAATGATTTTTCTGGTGAGGTTGCCTTCAGAGAA
+
BBCCBFFFFFFFGGGGGGGFGGGHHHFHHHGGGHHHGEGGGGHHHHHHHHHHHHHHHHHHHHHHHGHHHHHHHHGHHFGFFHHHFGFGHHHHHHHFHHHFD42B1BC>>EGFBEFAFH/FG3GF?4FGHFHBHHDHA/2F33B44BBB?3F223FHHHBG3@G?/2@2222<2?G1G<11/F1111@1F<1FG001<11>100<<.A-GCBHHB/CG00:GF0:0;CHH0C00:GC./9/.0;0000F0//
@M05620:46:000000000-D9D58:1:1101:13147:10784 1:N:0:100
GAATGAATGCAGAAATTGGCAAGATAATACTGCACCGATGGGAAATGATACTATCCTGAAACATGAGCAAATTGACCAGCCTCAGGATGTGAACTCATTTGCTGGAGGTCCCAGGGCTCTTTCAAGATAGTAAAAACAGTGACTTGTACAGCATAATGAAAAACCTAGGCATTGATTTTGAAGACATCAGACACATGCAGAATGAAAAATTTTTCAGAAATGATTTTTCTGGTGAGGTTGACTTCAGAGAA
+
BABBBFFFFFFFGGGGGGGGGGGHHHHHHHHHHHHHGGGGGHHHHHHHHHHHHHHHHHHHHHHHHHHHHHHHHHHHGHHHGHHHGGGHHGHHHHHHHHHHHHHHHHHGGHHHHHGGGHHHGHHHHHHHHHFHHHHHGHHHHHHHHHHHHHHHHHHHHHHHHHHGGHHHHHHHGHHHHHHHGHHHHHHHHHHHGHGHHHHHHHHHHHGHHHHHHHHHHHHHHHHHHHHHHHHHCGHHHHHHHHGGGGGGGGG
@M05620:46:000000000-D9D58:1:1101:4729:10805 1:N:0:100
GAATGAATGCAGAAATTGGCAAGATAATACTGCACCGATGGGAAATGATACTATCCTGAAACATGAGCAAATTGACCAGCCTCAGGATGTGAACTCATTTGCTGGAGGTCCCAGGGCTCTTTCAAGATAGTAAAAACAGTGACTTGTACAGCATAATGAAAAACCTAGGCATTGATTTTGAAGACATCAGACACATGCAGAATGAAAAATTTTTCAGAAATGATTTTTCTGGTGAGGTTGACTTCAGAGAA
+
CCCCCFFFFFFFGGGGGGGGGGGHHHHHHHHHHHHHGEGGGHHHHHHHHHHHHHHHHHHHHHHHHHHHHHHHHHHHHHHHGHHHHHHHHGGHHHHHGHHHHHHHHHHGGHHHHHGGGHHHHHHHHHHHHHHHHHHHGHHHHHHHHHHHHHHHHHHHHHHHHHHGGHHHHHHHHHHHHHHHGHHHHHHHHHHHHHHHHHHHHHHGGHHHHHHHHHHHHGHHHHHHHHHHHHHHHHHHHHHHHHGGGGGGGGG
@M05620:46:000000000-D9D58:1:1101:4986:10809 1:N:0:100
GAATGAATGCAGAAATTGGCAAGATAATACTGCACCGATGGGAAATGATACTATCCTGAAACATGAGCAAATTGACCAGCCTCAGGATGTGAACTCATTTGCTGGAGGTCCCAGGGCTCTTTCAAGATAGTAAAAACAGTGACTTGTACAGCATAATGAAAAACCTAGGCATTGATTTGGAAGCCTTCAGAAACAGGAAGAAGGAAAATTTTTTAGGAATGGTTTTTTTGGGGGGGTTTAATTTAGGGGAG
+
CCCCCFFFFFFFGGGGGGGGGGGHHHHHHHHHHHHHEEEGGHHHHHHHHHHHHHHHHHHGGHHHHHHHHHHHHHHHHHHHGHHHHHHHHHHHHHHHHHHHHHHHHHHGGHHHHHGGGHHHHHHHHHHHHHHHHHHHGHHHHHHHHHHHHHHHHHHHHHHHHHHGGHHHHHHHHHHHHH11?11/011111111000.000>00.<GHH0CHHH-./0=G0000;CFG---;.---;-;.000;0000..;-
@M05620:46:000000000-D9D58:1:1101:28393:10858 1:N:0:100
GAATGAATGCAGAAATTGGCAAGATAATACTGCACCGATGGGAAATGATACTATCCTGAAACATGAGCAAATTGACCAGCCTCAGGATGTGAACTCATTTGCTGGAGGTCCCAGGGCTCTTTCAAGATAGTAAAAACAGTGACTTGTACAGCATAATGAAAAACCTAGGCATTGATTTTGAAGACATCAGACACATGCAGAATGAAAAATTTTTCAGAAATGATTTTTCTGGTGAGGTTGACTTCAGAGAA
+
A?AABFFFFFBDGFBGGGGCDCFHAGGHHHHHGHHHCEEGCAEGEHHGHHGHFFHHFFHCEHFFBHBFFHEHFHHHHHHEGHHHHHHHHEFDHGFHHGHHHGFGHHHGGHHHHHGGGFHFHHHHHGHGFHFFHGDFFHHFFHHHHGGHHHHHHHHHHHHHHGABEHHHHHHHHHHHGHHHFHHHHHHHHHGHHHHHHHHHHHHHGHGHGHFHGHHGHDGHHHHHHHHFHGHHGHFHHHHHHHFGGGGFGGF
@M05620:46:000000000-D9D58:1:1101:22418:10862 1:N:0:100
GAATGAATGCAGAAATTGGCAAGATAATACTGCACCGATGGGAAATGATACTATCCTGAAACATGAGCAAATTGACCAGCCTCAGGATGTGAACTCATTTGCTGGAGGTCCCAGGGCTCTTTCAAGATAGTAAAAACAGTGACTTGTACAGCATAATGAAAAACCTAGGCATTGATTTTGAAGACATCAGACACATGCAGAATGAAAAATTTTTCAGAAATGATTTTTCTGGTGAGGTTGACTTCAGAGAA
+
CBCCCFFFFFFFGGGGGGGGGGGHHHHHHHHHHHHHGGGGGHHHHHHHHHHHHHHHHHHHHHHHHHHHHHHHHHHHHHHHGHHHHHHHHHHHHHHHHHHHHHHHHHHGGHHHHHGGGHHHHHHGHHHHHHHHHHHHGHHHHHHHHHHHHHHHHHHHHHHHHHHGGGHHHHHHHHHHHHHHGHHHHHHHHHHHHHHHHHHGHHHHHHHGHHHHHHHHHFHHHHGHHHHHHHHHHHHHGHHHHHGGGGGGGGG
@M05620:46:000000000-D9D58:1:1101:22747:10869 1:N:0:100
GAATGAATGCAGAAATTGGCAAGATAATACTGCACCGATGGGAAATGATACTATCCTGAAACATGAGCAAATTGACCAGCCTCAGGATGTGAACTCATTTGCTGGAGGTCATCCAGGCCTCTTTCAAGATAGTAAACACAGTGACTTGTACAGCATAATGAAACACCTACGCATTGATTTTGAACACATCACACACATGCAGAATGAAAAATTTTTCAGAAATGATTTTTCTGGTGAGGTTGACTTCAGAG
+
ABBBAFFFFFFFGGGGGGGFFBFHHHHHGHHHHHHHGCEAEDHC2FGGHHHHGHHHGFDCGGEGGBGGBCHGH5EGHHHHGHGHHG3GHGHHHHHHHHHHHHHHFHHGGHF4@3CG31?G0FB4F?G4BF4BBFGB4BB/B3334BB33B33B2B33333FGH2@0?@22///</11@GHB1CF1F0/1>F1>GD..111F00/0000D0.<GH00/<;C0/0:0<CH0C/F0C0;0:.;///00009009
@M05620:46:000000000-D9D58:1:1101:15475:10878 1:N:0:100
GAATGAATGCAGAAATTGGCAAGATAATACTGCACCGATGGGAAATGATACTATCCTGAAACATGAGCAAATTGACCAGCCTCAGGATGTGAACTCATTTGCTGGAGGTCCCAGGGCTCTTTCAAGATAGTAAAAACAGTGACTTGTACAGCATAATGAAAAACCTAGGCATTGATTTTGAAGACATCAGACACATGCAGAATGAAAAATTTTTCAGAAATGATTTTTCTGGTGAGGTTGACTTCAGAGAA
+
BBBBBFFFFFFFGGGGGGGGGGGGHHHHHHHHHHHHGGGGGHHHHHHFHHHHHHHGHHHHHHHHHHHHHHHHHHHHHHHHGHHHHFHHHFGFHHGHHHHHHHHHHHHGGHHHHHGGGHHHHHHHHHHGHHHHHHHHGHHHHHHHHHHHHHHHHHHHHHHHHHHGGHHHGHHHHHHHHHHHGHHHHHHHHHGHHHHHHHHGHHGHHHHHHHHHHHHHHHHGFHHHHHHHHHHHHHHHHHHHHHGGGGGGGGF
@M05620:46:000000000-D9D58:1:1101:6625:10879 1:N:0:100
GAATGAATGCAGAAATTGGCAAGATAATACTGCACCGATGGGAAATGATACTATCCTGAAACATGAGCAAATTGACCAGCCTCAGGATGTGAACTCATTTGCTGGAGGTCCCAGGGCTCTTTCAAGATAGTAAAAACAGTGACTTGTACAGCATAATGAAAAACCTAGGCATTGATTTTGAAGACATCAGACACATGCAGAATGAAAAATTTTTCAGAAATGATTTTTCTGGTGAGGTTGACTTCAGAGAA
+
CCCCCFFFFFFF5BEGGGGGGGGHHHHHHHHHHHHHEEFGGHGHHHHHHHHHHHHHHHHHHHHHHHGHHHHHHHFHHHGHGHHFFHGGFFHGHHHHHHHHHHFGHGFGGHHHGHGGGHHHGHHHHHHHHHHHHHHHGGHHHGHHHHHHHHHHHHHHHHHHHHHGGFHHHHHHHHHHHHHHGHHHGHHHHGFGHHGHHHHHHHHGFHHGHHHHHHHHHGHGHGHHHHHHHFHHGHGHHFHHHGGGGGFGFFG
@M05620:46:000000000-D9D58:1:1101:15457:10882 1:N:0:100
GAATGAATGCAGAAATTGGCAAGATAATACTGCACCGATGGGAAATGATACTATCCTGAAACATGAGCAAATTGACCAGCCTCAGGATGTGAACTCATTTGCTGGAGGTCCCAGGGCTCTTTCAAGATAGTAAAAACAGTGACTTGTACAGCATAATGAAAAACCTAGGCATTGATTTTGAAGACATCAGACACATGCAGAATGAAAAATTTTTCAGAAATGATTTTTCTGGTGAGGTTGACTTCAGAGAA
+
A@?ABFFFFFFFGGGGGGGGCFGHHHFHHHHHHDFHFGGGGGFGHGHDGEGHFHHHGBGGEGHHHEHHGFBFHHHHHEGGGHHFG?3EGHHEEGHHFGHHHHHHB1GGGGHHFFEDGHHHHHHHEHHHH3FFB4F3EAGHEEFGHHHHHHHHHHGEGFFBFFHEGHGHHHFHHHGGHHGHGHBGGFHHHHEHGHGFHHHGF0GFGFH0.GGHHHHHHHHHFHEFBGGHHHEFGBC.:GHHEH0FGFF0BBF
@M05620:46:000000000-D9D58:1:1101:24559:10896 1:N:0:100
GAATGAATGCAGAAATTGGCAAGATAATACTGCACCGATGGGAAATGATACTATCCTGAAACATGAGCAAATTGACCAGCCTCAGGATGTGAACTCATTTGCTGGAGGTCCCAGGGCTCTTTCAAGATAGTAAAAACAGTGACTTGTACAGCATAATGAAAAACCTAGGCATTGATTTTGAAGACATCAGACACATGCAGAATGAAAAATTTTTCAGAAATGATTTTTCTGGTGAGGTTGACTTCAGAGAA
+
CCCDDFFFFFFFGGGGGGGGGGGHHHHHHHHHHHHHGGGGGHHHHHHHHHHHHHHHHHHHHHHHHHHHHHHHHHHHHHHHGHHHHHHHHHHHHHHHHHHHHHHHHHHGGHHHHHGGGHHHHHHHHHHHHHHHHHHHGHHHHHHHHHHHHHHHHHHHHHHHHHHGGHHHHHHHHHHHHHHHGHHHHHHHHHHHHHHHHHHHHHGHHHHHHHHHHHHHHHHHHHHHHHHHHHHHHHHHHHHHHHGGGGHGGGG
@M05620:46:000000000-D9D58:1:1101:13775:10901 1:N:0:100
GAATGAATGCAGAAATTGGCAAGATAATACTGCACCGATGGGAAATGATACTATCCTGAAACATGAGCAAATTGACCAGCCTCAGGATGTGAACTCATTTGCTGGAGGTCCCAGGGCTCTTTCAAGATAGTAAAAACAGTGACTTGTACAGCATAATGAAAAACCTAGGCATTGATTTTGAAGACATCAGACACATGCAGAATGAAAAATTTTTCAGAAATGATTTTTCTGGTGAGGTTGACTTCAGAGAA
+
CCBCCFFFFFFFGGGGGGGGGGGHHHHHHHHHHHHHGGGGGHHHHHHHHHHHHHHHHHHHHHHHHHHHHHHHHHHHHHHHGHHHHHHHHHHHHHHHHHHHHHHHHHHGGHHHHHGGGHHHHHHHHHHHHHHHHHHHGHHHHHHHHHHHHHGHHHHHHHHHHHHGGHHHHHHHHHHHHHHHGHHHHHHHHHHHHHHHHHHHHHHHHHHHHHHHHHHHHGHHHHHHHHHHGHGHGHHHHHHHHHGGGGGFGGG
@M05620:46:000000000-D9D58:1:1101:7573:10905 1:N:0:100
GAATGAATGCAGAAATTGGCAAGATAATACTGCACCGATGGGAAATGATACTATCCTGAAACATGAGCAAATTGACCAGCCTCAGGATGTGAACTCATTTGCTGGAGGTCCCAGGGCTCTTTCAAGATAGTAAAAACAGTGACTTGTACAGCATAATGAAAAACCTAGGCATTGATTTTGAAGACATCAGACACATGCAGAATGAAAAATTTTTCAGAAATGATTTTTCTGGTGAGGTTGACTTCAGAGAA
+
BAABBFFFFFFFGGFGGGGGGGGHHHGHHHHHHHHHGEFGGHGHHHHHHGHHHHHHHHHHHHGHHFGHHGHHHHGHHHGHGHHHFHGGHGGGHHHHHGHHHHHHFHHGGHHHHGGGGHHHHHGHHHGHHHFFHHHHGHHHHHHHHHHHHHHHHHGHHHHHHHHGGHHHHHHHHHGHHHHHGHHHHHHHHHHHHHHHHGHGHGHGHHHHHHHHHHGGHHGGHHHHHHHHFHHHHHHHHHHHGHFGGGGGGFF
@M05620:46:000000000-D9D58:1:1101:4492:10934 1:N:0:100
GAATGAATGCAGAAATTGGCAAGATAATACTGCACCGATGGGAAATGATACTATCCTGAAACATGAGCAAATTGACCAGCCTCAGGATGTGAACTCATTTGCTGGAGGTCCCAGGGCTCTTTCAAGATAGTAAAAACAGTGACTTGTACAGCATAATGAAAAACCTAGGCATTGATTTTGAAGACATCAGACACATGCAGAATGAAAAATTTTTCAGAAATGATTTTTCTGGTGAGGTTGACTTCAGAGAA
+
BBBBAFFFFFFFGGGGGGGGGGDHHHGHHHGFFHHHEEFGGGBGEHHFHHHHGHHGHHHGGHHHHGHHGFHGHHHHGHGEGHHGHHFHGFGFHHHHBHHHHHFHFHHGGHGHHHGGGHHHHHHGGHGHHHHHHHHHGGHGHFHHHHGHHHHHHGHGHHHFHHFGGHHHHHHHHHHHHHHHGGHHHHHHHHHHGGHHHHHGHHGFFGHHHHHHHHHHHHHHHHGHHHHHHGHGHHHHHHHHHHGGGGGGGGG
@M05620:46:000000000-D9D58:1:1101:21760:10948 1:N:0:100
GAATGAATGCAGAAATTGGCAAGATAATACTGCACCGATGGGAAATGATACTATCCTGAAACATGAGCAAATTGACCAGCCTCAGGATGTGAACTCATTTGCTGGAGGTCCCAGGGCTCTTTCAAGATAGTAAAAACAGTGACTTGTACAGCATAATGAAAAACCTAGGCATTGATTTTGAAGACATCAGACACATGCAGAATGAAAAATTTTTCAGAAATGATTTTTCTGGTGAGGTTGACTTCAGAGAA
+
CCCCCFFFFFFFGGGGGFGGGGGHHHHHHHHHHHHHGGGGGHHHHHHHHHHHHHHHHHHHHHHHHHHHHHHHHHHHHHHHGHHHHHHHHHHHHHHHHHHHHHHHHHHGGHHHHHGGGHHHHHHHHHHHHHHHHHHHGHHHHHHHHHHHHHHHHHHHHHHHHHHGGHHHHHHHHHHHHHHHGHHHHHHHHHHHHHHHHHHHHHHHHHHHHHHHHHHHHHHHHHHHHHHHHHHHHHHHHHHHHHGGGGGGGGG
@M05620:46:000000000-D9D58:1:1101:21739:10955 1:N:0:100
GAATGAATGCAGAAATTGGCAAGATAATACTGCACCGATGGGAAATGATACTATCCTGAAACATGAGCAAATTGACCAGCCTCAGGATGTGAACTCATTTGCTGGAGGTCCCAGGGCTCTTTCAAGATAGTAAAAACAGTGACTTGTACAGCATAATGAAAAACCTAGGCATTGATTTTGAAGACATCAGACACATGCAGAATGAAAAATTTTTCAGAAATGATTTTTCTGGTGAGGTTGACTTCAGAGAA
+
BCCCCFFFFFFFGGGGGGGGGGGHHHHHHHHHHHHHGGGGGHHHHHHHHHHHHHHHHHHHHHHHHHHHHHHHHHHHHHHHGHHHHHFHHGHHHHHHHHHHGHHHHHHGGHBG@31?10FH3G?44?F3F3B44FHHEHE4F3BD4?G33G32??G3??33GHHD/F<F2@222<<<1GH1/1<FBGB<1<GCHHH1F1<1F0><10DHHA<DGHB0=D0C=0000<CHBGC0;CCGC////09;000CFG/
@M05620:46:000000000-D9D58:1:1101:9748:10959 1:N:0:100
GAATGAATGCAGAAATTGGCAAGATAATACTGCACCGTTGGGAAATGATACTATCCTGAAACATGAGCAAATTGACCAGCCTCAGGATGTGAACCCATTTGCTGGAGGTCCCAGGGCTCTTTCAAGATAGTAAAAACAGTGACTTGTACAGCATAATGAAAAACCTAGGCATTGATTTTGAAGACATCAGACACATGCAGAATGAAAAATTTTTCAGAAATGATTTTTCTGGTGAGGTTGACTTCAGAGAA
+
AA1>AF133DB1GFFGGGBFGB11AF1E3D3AGEGF000BG?GH/BB12211A2F0D1EG1B01111BGG1DF11FGG0F/0BEBB1@B1EGG1/B>GHD221B10GC>FGF1B//EECCHB>G2E11FDBG>GG<EHG111DFHH1B>2FCH1FBGGFHH1CCCEHB0@111FFGGHHEA<<DCGHFHFECHHEGDGHE1<>DBHHD.GCD<=<=G00<<=0<0C=0/<GBGF0GGHHBHFFGGG009BF
@M05620:46:000000000-D9D58:1:1101:27934:10959 1:N:0:100
GAATGAATGCAGAAATTGGCAAGATAATACTGCACCGATGGGAAATGATACTATCCTGAAACATGAGCAAATTGACCAGCCTCAGGATGTGAACTCATTTGCTGGAGGTCCGGGGGCTCTTTCAAGATAGTAAAAACAGTGACTTGTACAGCATAATGAAAAACCTAGGCATTGATTTTGAAGACATCAGACACATGCAGAATGAAAAATTTTTGAGAAATGATTTTTCTGGTGAGGTTGACTTCAGAGAA
+
CCDCCFFFFFFFGGGGGGGGGGGHHHHHHHHHHHHHGGGGGHHHHHHHHHHHHHHHHHHHHHHHHHHHHHHHHHHHHHHHGHHHHHHHHHHHHHHHHHHHHHHHHHH?1F3//>>/>D/G2333D?G222>DHH2G/=F22211F=1?1111?11111@GH10..011001<0<0=D000<=0D//<0=0CHH//<00C0:/00<CH:.CFG:0-<.<00000<CF0C/0<C0<0:.://:0:00<<<0/<
@M05620:46:000000000-D9D58:1:1101:10583:10994 1:N:0:100
GAATGAATGCAGAAATTGGCAAGATAATACTGCACCGATGGGAAATGATACTATCCTGAAACATGAGCAAATTGACCAGCCTCAGGATGTGAACTCATTTGCTGGAGGTCCCAGGGCTCTTTCAAGATAGTAAAAACAGTGACTTGTACAGCATAATGAAAAACCTAGGCATTGATTTTGAAGACATCAGACACATGCAGAATGAAAAATTCTTCAGAAATGATTTTTCTGGTGAGGTTGACTTCAGAGAA
+
BBBBBFBFFFFFGGGGGGGGGGGHHHHHHHHHHHHHGGGGGHGGHHHGHHHHHHHHHFGHGHHHHHHHGFHGHHHHHGHHGHHHHHHHHGHHHHHHHHHHHHHHHHHGGHHHHHGGGHHHHHHHHHHHHHHHHHHHGGHHHHHHHHHHHHHHHHHHHHHHHHHGGHHHHHHHHHHHHHHHGHHHHHGHHHHHHHHHGGHHHHHHFHGFFGH0DHHHHHHHHHHHHHHHGHHHHHHHGHHHHHHGGGGFGGC
@M05620:46:000000000-D9D58:1:1101:11612:11022 1:N:0:100
GAATGAATGCAGAAATTGGCAAGATAATACTGCACCGATGGGAAATGATACTATCCTGAAACATGAGCAAATTGACCAGCCTCAGGATGTGAACTCATTTGCTGGAGGTCCCCGGGCTCTTTCACGATATTAAAAACAGTGACTCGTACAGCATATTGAAAAACCTAGGCATTGATTTTGAAGACATCACACACATGCACAATGAAAAATTTTTCAGAAATGTTTTTTCTGTTGAGGTTGACTTCAGAGAA
+
BABBBFFFFFFFGFGGGGGGFGGHHHFHEHHHHFHHEEEGEHFC2GHHHHHHHHHHHGDFBGGHH3GFFC3FHGGHHHHHGHHHHHGHHHHHHHHHFGHHGHHHCFHGGHHH1//E?/?G3F444/??F/4B3?BGDG??G3333/@?/?2@22@2>>111FCDA011<<<1<11<1GH1.<1F0F<D00<<<EF00000</00:0::../<GH/00:0/:0000;EG/F099:0//999/9;00000;9/
@M05620:46:000000000-D9D58:1:1101:9802:11039 1:N:0:100
GAATGAATGCAGAAATTGGCAAGATAATACTGCACCGATGGGAAATGATACTATCCTGAAACATGAGCAAATTGACCAGCCTCAGGATGTGAACTCATTTGCTGGAGGTCCCAGGGCTCTTTCAAGATAGTAAAAACAGTGACTTGTACAGCATAATGAAAAACCTAGGCATTGATTTTGAAGACATCAGACACATGCAGAATGAAAAATTTTTCAGAAATGATTTTTCTGGTGAGGTTGACTTCAGAGAA
+
BBBBBFFFFFFFGGGGGGGGGGGGHFFHHHHHHHHHGGGGGHGHHFHGHFHHHHHHHHHGHHHHHFHHGGHGHHHHHGHHGHHHHGHHHHHGHHHHHHHHHHHHHHHGGHHGHEFGEHHHHHHHHHHHHHHGHFHGGHHHGEGHHHHHHHFHGHHHHHHGFFHGGHHHFGHHHFEHHHHHGFHGGHHHFGBGHHGHHHHGDGHGHDD0GCHFHHHHHFFGGHFHHHHHHHHHHHFEHHHFGHGGGGGGGGC
@M05620:46:000000000-D9D58:1:1101:11625:11042 1:N:0:100
GAATGAATGCAGAAATTGGCAAGATAATACTGCACCGATGGGAAATGATACTATCCTGAAACATGAGCAAATTGACCAGCCTCAGGATGTGAACTCATTTGCTGGAGGTCCCAGGGCTCTTTCAAGATAGTAAAAACAGTGACTTGTACAGCATAATGAAAAACCTAGGCATTGATTTTGAAGACATCAGACACATGCAGAATGAAAAATTTTTCAGAAATGATTTTTCTGGTGAGGTTGACTTCAGAGAA
+
BBBBBFFFFFFFGGFGGFGFGGGGHFHHHHHHHHHHGGGGGHHCGGHGHHHHGHHHHGFGGGGHHGHGAFFFHHHHHFHHGHHHHGCHHHHFFHHHGHHHFHHHHHHGGHHHFHGGGHHHHHHGFHEHHHHGHHFGGHHHHHHHHHHHHFHHHHHHHHHHHHFEGHFHGHHHHHHHHHHHGHHGHGGHHFGHFHHHHHHGF0GHFH00CGHHHHHHGDGFGHHHHHHHHHHHHHFAGHHFHHGGGGGBBFC
@M05620:46:000000000-D9D58:1:1101:12022:11073 1:N:0:100
GAATGAATGCAGAAATTGGCAAGATAATACTGCACCGATGGGAAATGATACTATCCTGAAACATGAGCAAATTGACCAGCCTCAGGATGTGAACTCATTTGCTGGAGGTCCCAGGGCTCTTTCAAGATAGTAAAAACAGTGACTTGTACAGCATAATGAAAAACCTAGGCATTGATTTTGAAGACATCAGACACATGCAGAATGAAAAATTTTTCAGAAATGATTTTTCTGGTGAGGTTGACTTCAGAGAA
+
ABABBFFFFFFFGGGGGGGGGGGHHHHHFHHHHEHHGEEGGHGGHHHGHHHHHHHHHHGHHHHHHHFHBCFGHFHHHHHHGHHHHHHHHHHHHHHHHHHHHHHHHFFGGHHHHHGGGHHHHHHHHHHHHHHHHHHHGHHHHEHHHHHFHHHHHHHHHHGHHHHGGHHHHGGHHHHHHHHHEHHHHHHHHHHHHHHHGHHHHHHHGFFHHHHHHHHHHGHHHHFHHHHHHHHHHHHHHHHHHHGGGGGFGGF
@M05620:46:000000000-D9D58:1:1101:5690:11075 1:N:0:100
GAATGAATGCAGAAATTGGCAAGATAATACTGCACCGATGGGAAATGATACTATCCTGAAACATGAGCAAATTGACCAGCCTCAGGATGTGAACTCATTTGCTGGACGCCCCAGGGCTCTTTCAAGCTAGTACAAACAGTGCCTTGTACAGCATCATGACATACCTAGTCATTGCTTTTGAAGCCATCAGACACATGCAGAATGCAGAATTTATCAGTCATGATTTTTCTGGTGCGGTTGACTTCAGAGGA
+
BBBBBFFFFFFFGGGGGGGGGFFFHDHHHHHHHHHHG?EGGHFHHHHFHGHHHHHHHHGHHHHHGGGHHHHHHFHHHFHHGHHHHHHHHHHHHHHHHHHHHH4FF11////////?/B/3B44BG43333BB4443/B2?B33B32B3BGF2G2222@22@222<@1111@1<111?1<FF11100=FGGHC00>1<<D00/=00=0DG0=00=<00000:<00000C/000=/0-;.--C00;F0CF0.;
@M05620:46:000000000-D9D58:1:1101:27045:11080 1:N:0:100
GAATGAATGCAGAAATTGGCAAGATAATACTGCACCGATGGGAAATGATACTATCCTGAAACATGAGCAAATTGACCAGCCTCAGGATGTGAACTCATTTGCTGGAGGTCCCAGGGCTCTTTCAAGATAGTAAAAACAGTGACTTGTACAGCATAATGAAAAACCTAGGCATTGATTTTGAAGACATCAGACACATGCAGAATGAAAAATTTTTCAGAAATGATTTTTCTGGTGAGGTTGACTTCAGAGAA
+
CCCBCFFFFFFFGGGGGGGGGGGHHHGHGHHHHGHHGGGGGHGFHHHGHHHHGHHHHHGHHHHHHHHHHHHHHHHHHGHHGHHHHHHHHHHFHHHHHHHHHHHHHHGGGHHHEHGGGHHHHHHGHHHHHHHHHHHHGGHHHHHHHHHHHHHHHHHHHHHHHHHGGHHHHHHHHHHHHHHHGHHHHGHHHGBGEHHHHHHHHHHHHHGGGHHHHHHHHHHHHHGHHHHHHHHHHHHHHHHHHHGGGGGGGGF
@M05620:46:000000000-D9D58:1:1101:28930:11081 1:N:0:100
GAATGAATGCAGAAATTGGCAAGATAATACTGCACCGATGGGAAATGATACTATCCTGAAACATGAGCAAATTGACCAGCCTCAGGATGTGAACTCATTTGCTGGAGGTCCCAGGGCTCTTTCAAGATAGTAAAAACAGTGACTTGTACAGCATAATGAAAAACCTAGGCATTGATTTTGAAGACATCAGACACATGCAGAATGAAAAATTTTTCAGAAATGATTTTTCTGGTGAGGTTGACTTCAGAGAA
+
CCCCCFFFFFFFGGGGGGGGGGGHHHHHHHHHHFHHGGGGGHHHHHHHHHHHHHHHHHHHHHHHHHHHHHHHHHHHHHHHGHHHHHHHHHHHHHHHHHHHHHHHB1?1??BF3@111?/B3BBH4?FGHD??F4???/2FG34F?GBG3GD223FHFHD33F</C2@2@F@FH21??1?FF11F<GG11<1<<00<D111=F<<1000.</00=<=GG0<D000=0:C/:GHH/0..CG:G0;0;FGG0//
@M05620:46:000000000-D9D58:1:1101:24048:11098 1:N:0:100
GAATGAATGCAGAAATTGGCAAGATAATACTGCACCGATGGGAAATGATACTATCCTGAAACATGAGCAAATTGACCAGCCTCAGGATGTGAACTCATTTGCTGGAGGTCCCAGGGCTCTTTCAAGATAGTAAAAACAGTGACTTGTACAGCATAATGAAAAACCTAGGCATTGATTTTGAAGACATCAGACACATGCAGAATGAAAAATTTTTCAGAAATGATTTTTCTGGTGAGGTTGACTTCAGAGAA
+
CBCCDFFFFFFFGGGGGGGGGGGHHHHHHHHHHGHHGFFGGHHHHHHHHHHHHHHHHHHHHHHHHHHHGFHHHHHHHHHHGHHHHHHHHHHHHHHHHHHHHHHHHHHGGHHHHHGGGHHHHHHHHHHHHHHHHHHHGHHHHHHHHHHHHHHHGHHHHHHHHHHGGHHHHHHHHHHHHHHHGHHHHHHHHHGHHHHHHHHHGGHHHHHHHHGHHHHHHHHHHHHHHHHHHHHHHHHHHHHHHHHHHGGGGGF
@M05620:46:000000000-D9D58:1:1101:24036:11110 1:N:0:100
GAATGAATGCAGAAATTGGCAAGATAATACTGCACCGATGGGAAATGATACTATCCTGAAACATGAGCAAATTGACCAGCCTCAGGATGTGAACTCATTTGCTGGAGGTCCCAGGGCTCTTTCAAGATAGTAAAAACAGTGACTTGTACAGCATAATGAAAAACCTAGGCATTGATTTTGAAGACATCAGACACATGCAGAATGAAAAATTTTTCAGAAATGATTTTTCTGGTGAGGTTGACTTCAGAGAA
+
CCCCCFFFFFFFGGGGGGGGGGGHHHHHHHHHHHHHGGGGGHHHHHHHHGHHHHHHHHHHHHHHHHGHHHHHHHHHHHHHGHHHHFHHHHHHHHHHHHHHGHHHGHHGGHHHHHGGGHHHHHHHHHHHHHHHHHHHGHHHHHHHHHHHHHHGHHHHHHHHHHHGGHHHHHHHHHHHHHHHGHHHHHHHHHHHHHHHHHHGHHHHHHHHHHHHHHHHHHHHHHHHHHHHHHHHHHHHHHHHHHGGGGGGGGG
@M05620:46:000000000-D9D58:1:1101:10896:11115 1:N:0:100
GAATGAATGCAGAAATTGGCAAGATAATACTGCACCGATGGGAAATGATACTATCCTGAAACATGAGCAAATTGACCAGCCTCAGGATGTGAACTCATTTGCTGGAGGTCCCAGGGCTCTTTCAAGATAGTAAAAACAGTGACTTGTACAGCATAATGAAAAACCTAGGCATTGATTTTGAAGACATCAGACACATGCAGAATGAAAAATTTTTCAGAAATGATTTTTCTGGTGAGGTTGACTTCAGAGAA
+
CCCCCFFFFFFFGGGGGGGGGGGHHHHHHHHHHHHHGGGGGHHHHHHHHHHHHHHHHHHHHHHHHHHHHHHHHHHHHHHHGHHHGGGHHGHHHHHHHHHHHHHHHHHGGHGH33?1EEG3G44444DB?EHHEEHHAGCB3B?4B?F33?3FHFDHHFH33GH?A2F>222=221@F?GB/1FH00FGH11<0<<<111F1>11F<0DGF0<GHC000D0=0GHCCGH/GF0GH0:GC:G/000=0000/9
@M05620:46:000000000-D9D58:1:1101:23045:11153 1:N:0:100
GAATGAATGCAGAAATTGGCAAGATAATACTGCACCGATGGGAAATGATACTATCCTGAAACATGAGCAAATTGACCAGCCTCAGGATGTGAACTCATTTGCTGGAGGTCCCAGGGCTCTTTCAAGATAGTAAAAACAGTGACTTGTACAGCATAATGAAAAACCTAGGCATTGATTTTGAAGACATCAGACACATGCAGAATGAAAAATTTTTCAGAAATGATTTTTCTGGTGAGGTTGACTTCAGAGAA
+
CCCCCFFFFFFFGGGGGGGGGGGHHHHHHHHHHHHHGGGGGHHGHHHHHHHHHHHHHHHHHHHHHHHHHHHHHHHHHHHHGHHHHHHHHGHHHHHHHHHHHGHHHHHGGHFHFHEGGHHHHHGFHHHHHHFGHHHHGHHHHHFHGHHHHHHGHHHHHHHHHHHGDHHHHGHHHHHHHHHGFHHHHHHHHHHHHHHHHGHHHHHGFFDGHHHH0GGHHBGHHHHHHHHHHHHEGHHHFHHHHHGHGGGFGFF
@M05620:46:000000000-D9D58:1:1101:24810:11197 1:N:0:100
GAATGAATGCAGAAATTGGCAAGATAATACTGCACCGATGGGAAATGATACTATCCTGAAACATGAGCAAATTGACCAGCCTCAGGATGTGAACTCATTTGCTGGAGGTCCCAGGGCTCTTTCAAGATAGTAAAAACAGTGACTTGTACAGCATAATGAAAAACCTAGGCATTGATTTTGAAGACATCAGACACATGCAGAATGAAAAATTTTTCAGAAATGATTTTTCTGGTGAGGTTGACTTCAGAGAA
+
BBBBBFFFFFFFGGGGGGGGGGGHHHHHHHHHHHHHGGGGGHFHHHHHHHHHHHHHHHGHHHHHHFHHHHHHHHHHHHHHGHHHHHHHHHHGHHHHHHHHHHHHHHHGGHHHHHGGGHHHHHHHHHHHHHHHHHHHGHHHHGHHHHHHHHHHHHHHHHHHHHHGGHGHHHHHHHHHHHHHGHHHHHHHHHHHHHHHHHHHHGHHHHHHHHHHHHHHHHHGHHHHHHHHHHHHHHHHHHHHHHGGGGGGGGF
@M05620:46:000000000-D9D58:1:1101:26818:11200 1:N:0:100
GAATGAATGCAGAAATTGGCAAGATAATACTGCACCGATGGGAAATGATACTATCCTGAAACATGAGCAAATTGACCAGCCTCAGGATGTGAACTCATTTGCTGGAGGTCCCAGGGCTCTTTCAAGATAGTAAAAACAGTGACTTGTACAGCATAATGAAAAACCTAGGCATTGATTTTGAAGACATCAGACACATGCAGAATGAAAAATTTTTCAGAAATGATTTTTCTGGTGAGGTTGACTTCAGAGAA
+
BBBBBFFFFFFFGGGGGGGGGGGHHGHHFHGHHHHHFEEGEHHHHGHHHHHHHHHHHHHHHHHHHHHHGGHHHFHHHHHHGHHHHHEHHHHHHHHHHHHHHHHHHGEGGHBHHBFG?0/CGHEFH4BF?FGGHHHH/ECB33DBGDB?33FC?3DHHFGGHGH?EC<2FGFFGFBGGHHFCGDBFCFB1<<F0<<<1<FDDGDBDBHHHHHHHHFEB<GHH00:CGHHBC0GCCCAGFG/:CBFFBB;09C
@M05620:46:000000000-D9D58:1:1101:20380:11208 1:N:0:100
GAATGAATGCAGAAATTGGCAAGATAATACTGCACCGATGGGAAATGATACTATCCTGAAACATGAGCAAATTGACCAGCCTCAGGATGTGAACTCATTTGCTGGAGGTCCCAGGGCTCTTTCAAGATAGTAAAAACAGTGACTTGTACAGCATAATGAAAAACCTAGGCATTGATTTTGAAGACATCAGACACATGCAGAATGAAAAATTTTTCAGAAATGATTTTTCTGGTGAGGTTGACTTCAGAGAA
+
CCCCCFFFFFFFGGGGGGGGGGGHHHHHHHHHHHHHGGGGGHGHHHHGHHHHHHHHHGHHHHGHGHHHGHHHHGHHHHHHGHHHHHHHHGGGHHHHHHHHHHHHGHHGGHHHHHGGGHHHHHHHHHHHHHHHHHHHGHHHHHHHHHHHHHHHHHHHHHHHHHHGGHHHHHHHHHHHHHHHGHHHHHHHHHHHHHHHHHHHHHHHHHHHGHHHHHHHHHHHHHHHHHHHHHHHHHHHHHHHHHGGGGGGGGF
@M05620:46:000000000-D9D58:1:1101:6383:11214 1:N:0:100
GAATGAATGCAGAAATTGGCAAGATAATACTGCACCGATGGGAAATGATACTATCCTGAAACATGAGCAAATTGACCAGCCTCAGGATGTGAACTCATTTGCTGGAGGTCCCAGGGCTCTTTCAAGATAGTAAAAACAGTGACTTGTACAGCATAATGAAAAACCTAGGCATTGATTTTGAAGACATCAGACACATGCAGAATGAAAAATTTTTCAGAAATGATTTTTCTGGTGAGGTTGACTTCAGAGAA
+
BABBBFFFFFFFGGGGGGGFGGFGG5GGHGHHHHHGEFGGGGFGFHHHH5FGHHFHGDAGHHGH3GGFDGADGG5FHFFHGHHHFGCHHHHGGHGFFFHFFGHHFGHGGHHHHHGGGHHHHHHHHHHHHHHHHHHHGHHHHHHHHHHGHHHHHHHHHHHHHHHGGHGHHHHGHHGHHHHHGHHHHGHHHHGHHHGHHHHHHHHHFHFFEHHHHHHGHHHGHHHHGHHHHHHGHHBGFHHHGHGGGGGFGFF
@M05620:46:000000000-D9D58:1:1101:23772:11247 1:N:0:100
GAATGAATGCAGAAATTGGCAAGATAATACTGCACCGATGGGAAATGATACTATCCTGAAACATGAGCAAATTGACCAGCCTCAGGATGTGAACTCATTTGCTGGAGGTCCCAGGGCTCTTTCAAGATAGTAAAAACAGTGACTTGTACAGCATAATGAAAAACCTAGGCATTGATTTTGAAGACATCAGACACATGCAGAATGAAAAATTTTTCAGAAATGATTTTTCTGGTGAGGTTGACTTCAGAGAA
+
CCCCCFFFFFFFGGGGGGGGGGGHHHHHHHHHHHHHGGGGGHHHHHHHHHHHHHHHHHHHHHHHHHHHHHHHHHHHHHGHGHHHGGGHHHHHHHHHHHHHHHHHHHHGGHHHHHGGGHHHHHHHHHHHHHHHHHHHGHHHHHHHHHHHHHHHHHHHHHHHHHHGGHHHHHHHHHHHHHHHGHHHHHHHHHHHHHHHHHHHHHHHHHHHHHHHHHHHHHHHHHHHHHHHHHHHHHGHHHHHHHGGGGGGGGG
@M05620:46:000000000-D9D58:1:1101:25012:11249 1:N:0:100
GAATGAATGCAGAAATTGGCAAGATAATACTGCACCGATGGGAAATGATACTATCCTGAAACATGAGCAAATTGACCAGCCTCAGGATGTGAACTCATTTGCTGGAGGTCCCAGGGCTCTTTCAAGATAGTAAAAACAGTGACTTGTACAGCATAATGAAAAACCTAGGCATTGATTTCGAAGACATCAGACACATGCAGAATGAAAAATTTTTCAGAAATGATTTTTCTGGTGAGGTTGACTTCAGAGAA
+
BBBB?FFFFFFFGGGGGGGGGGGHHHHHHHHHHFHHGGGGEHHHHHHHHHHHHHHHHHHHHHHHHHHHHGHHHHHHHHHHGHHHHHHHHHHFHHHHHHHHHHHHHHHGGHHHHHGGGHHHHHHHHHHHHHHHHHHHGHHHHHHHHHHHHHHHHHHHHHHHHHHGGHHHHHHHHHHHHH1FFHGGHGGHHHHHHHHHHHHHHHHHHHHHHHHHHHHHHHHHHHHHHHHHHHHHHHHHHHHHGGGGGGGGGGG
@M05620:46:000000000-D9D58:1:1101:21976:11306 1:N:0:100
GAATGAATGCAGAAATTGGCAAGATAATACTGCACCGATGGGAAATGATACTATCCTGAAACATGAGCAAATTGACCAGCCTCAGGATGTGAACTCATTTGCTGGAGGTCCCAGGGCTCTTTCAAGATAGTAAAAACAGTGACTTGTACAGCATAATGAAAAACCTAGGCATTGATTTTGAAGACATCAGACACATGCAGAATGAAAAATTTTTCAGAAATGATTTTTCTGGTGAGGTTGACTTCAGAGAA
+
CCCCCFFFFFFFGGGGGGGGGGGHHHHHHHHHHHHHGGGGGHHHGHHHHHHHHHHHHHHHHHHHHHHHHHHHHHHHHHHHGHHHHHHHHHHHHHHHHHHHHHHHHHHGGHHHHHGGGHHHHHHHHHHHHHHIHHHHGHHHHHHHHHHHHHHHHHHHHHHHHHHGGHGGHHHHHHHHHHHHGHGHHHHHHHHHHHHHHHHHHHHHHHHHHHHHHHHHGHHHHHHHHHHHHHHHHHHHGHHHHHHHHGGGGGG
@M05620:46:000000000-D9D58:1:1101:8709:11307 1:N:0:100
GAATGAATGCAGAAATTGGCAAGATAATACTGCACCGATGGGAAATGATACTATCCTGAAACATGAGCAAATTGACCAGCCTCAGGATGTGAACTCATTTGCTGGAGGTCCCAGGGCTCTTTCAAGATAGTAAAAACAGTGACTTGTACAGCATAATGAAAAACCTAGGCATTGATTTTGAAGACATCAGACACATGCAGAATGAAAAATTTTTCAGAAATGATTTTTCTGGTGAGGTTGACTTCAGAGAA
+
BBCCCFFFFFFFGGGGGGGGGGGHHHHHHHHHHHHHGGGGGHHHHHHHHHHHHHHHHHHHHHHHHHHHHHHHHHHHHHHHGHHHHHHHHHHGHHHHHHHHHHHHHHHGGHHHHHGGGHHHHHHHHHHHHHHHHHHHGHHHHHHHHHHHHHHHHHHHHHHHHHHGGHHHHHHHHHHHHHHGGHHHHHHHHHHHHHHHHHHHHHHHHHGHHHHHHHHHHHHHHHHHHHHHHHHHHHHHHHHHHHHHHHGGGGG
@M05620:46:000000000-D9D58:1:1101:21958:11309 1:N:0:100
GAATGAATGCAGAAATTGGCAAGATAATACTGCACCGATGGGAAATGATACTATCCTGAAACATGAGCAAATTGACCAGCCTCAGGATGTGAACTCATTTGCTGGAGGTCCCAGGGCTCTTTCAAGATAGTAAAAACAGTGACTTGTACAGCATAATGAAAAACCTAGGCATTGATTTTGAAGACATCAGACACATGCAGAATGAAAAATTTTTCAGAAATGATTTTTCTGGTGAGGTTGACTTCAGAGAA
+
BB?ABFFFFFFFGGGGGGGGGGGHHHHHHHHHHHHHGGGGGHGHHHHGHHHHHHHHHHHHHHHHHHHHHHHHHHHHHHHHGHHHHHHHHGHHHHHHHHHHHHHHHHHGGHHFEFGGGEHHGGHHHFHFFFEGFHHFGEHGBHFHFHFFHGFFHHHHFHHHF?GD?2GGBFGGHGGHHHHGFHHGHHHHGFHFHHGFDFHGHHHGHG0GFGHHHFCGHGHBGHHFHFGGBHHHFFBGGHFBGFFFFFBBGGG
@M05620:46:000000000-D9D58:1:1101:23093:11344 1:N:0:100
GAATGAATGCAGAAATTGGCAAGATAATACTGCACCGATGGGAAATGATACTATCCTGAAACATGAGCAAATTGACCAGCCTCAGGATGTGAACTCATTTGCTGGAGGTCCCAGGGCTCTTTCAAGATAGTAAAAACAGTGACTTGTACAGCATAATGAAAAACCTAGGCATTGATTTTGAAGACATCAGACACATGCAGAATGAAAAATTTTTCAGAAATGATTTTTCTGGTGAGGTTGACTTCAGAGAA
+
CCCCCFFFFFFFGGGGGGGGGGGHHHHHHHHHHHHHGGGGGHHGHHHHHHHHHHHHHHHHHHGHHGHGFHHHHHHHHHGHGHHHHHHHGHHFGHHHHHHHHHHHHHHGGHHHHHGGGHHHHHHHHHHHHHHHHHHHGHHHHHHHHHHHHHHHHHHHHHHHHHHGGHHHHHHHHHHHHHHHGHHHHHHHHHHHHHHHHHHHGHHHHHHHHHHHHHHHHGHHHHGHHHHHHHHHHHHHHHHHHHGGGGGGGGF
@M05620:46:000000000-D9D58:1:1101:23507:11348 1:N:0:100
GAATGAATGCAGAAATTGGCAAGATAATACTGCACCGATGGGAAATGATACTATCCTGAAACATGAGCAAATTGACCAGCCTCAGGATGTGAACTCATTTGCTGGAGGTCCCAGGGCTCTTTCAAGATAGTAAAAACAGTGACTTGTACAGCATAATGAAAAACCTAGGCATTGATTTTGAAGACATCAGACACATGCAGAATGAAAAATTTTTCAGAAATGATTTTTCTGGTGAGGTTGACTTCAGAGAA
+
CCCCCFFFFFFFGGGGGGGGGGGHHHHHHHHHHHHHGGGGGHHHHHHGHHHHHHHHHHHHHHHHHGHHHHGHHHHHHHHHGHHHHGHHHHHHHHHHHHHHHHHHHHHGGHHHHHGGGHHHHHHHHHHHHHHHHHHHGGHHHHHHHHHHHHHHHHHHHHHHHHHGGHFHHHHHGHHHHHHHEHHHHHHHHHHHHHHHHHHHHHHHHHHHHHHHHHHHHHHHHHHHHHHHHHHHHGHHHHHHHHGGGGGGGGG
@M05620:46:000000000-D9D58:1:1101:13396:11355 1:N:0:100
GAATGAATGCAGAAATTGGCAAGATAATACTGCACCGATGGGAAATGATACTATCCTGAAACATGAGCAAATTGACCAGCCTCAGGATGTGAACTCATTTGCTGGAGGTCCCAGGGCTCTTTCAAGATAGTAAAAACAGTGACTTGTACAGCATAATGAAAAACCTAGGCATTGATTTTGAAGACATCAGACACATGCAGAATGAAAAATTTTTCAGAAATGATTTTTCTGGTGAGGTTGACTTCAGAGAA
+
CBCCCFFFFFFFGGGGGGGGGGGHHGHHHHHHHHHHGGGGGHHHHHHHHHHHHHHHHHHHHHHHHHHHHHHHHHHHHHHHGHHHHHHHHHHHHHHHHHHHHHHHHHHGGHHHHHGGGHHHHHHHHHHHHHHIHHHHGHHHHHHHHHHHHHHHHHHHHHHHHHHGGHHHHHHHFHHHHHHHGHHHHHHHHHHHHHHHHHHHHHHHHHHHHHHHHHHHHHHHHHHHHHHHHHHHHHHHHHHHHHGGGGGGGGF
@M05620:46:000000000-D9D58:1:1101:23107:11356 1:N:0:100
GAATGAATGCAGAAATTGGCAAGATAATACTGCACCGATGGGAAATGATACTATCCTGAAACATGAGCAAATTGACCAGCCTCAGGATGTGAACTCATTTGCTGGAGGTCCCAGGGCTCTTTCAAGATAGTAAAAACAGTGACTTGTACAGCATAATGAAAAACCTAGGCATTGATTTTGAAGACATCAGACACATGCAGAATGAAAAATTTTTCAGAAATGATTTTTCTGGTGAGGTTGACTTCAGAGAA
+
BB@BAFFFFFFFGBGGGGGF4AFCHHGHBHHHHHHHGEGGGGFFEHHHHHHHHHHHHFECGHBGHHHHGGFGHHGHHHHHGHHHHGHHHHHEHHHHHHHHHHHHHGHGGHHHHHGGGHHHHHHHHFHHGFHHHGHHGHHHHHHHHHHFHHDGHHHFHHHGHGHGGHHHHHHHHHHHHHHGGHHHHHHHGGHHHHGHHGHHEHHHF<G0GGHHEHHHHHHFHHEHGHHHHHHGHHHHFHHHHHGGGFGEFFF
@M05620:46:000000000-D9D58:1:1101:21789:11367 1:N:0:100
GAATGAATGCAGAAATTGGCAAGATAATACTGCACCGATGGGAAATGATACTATCCTGAAACATGAGCAAATTGACCAGCCTCAGGATGTGAACTCATTTGCTGGAGGTCCCAGGGCTCTTTCAAGATAGTAAAAACAGTGACTTGTACAGCATAATGAAAAACCTAGGCATTGATTTTGAAGACATCAGACACATGCAGAATGAAAAATTTTTCAGAAATGATTTTTCTGGTGAGGTTGACTTCAGAGAA
+
CCCCCFFFFFFFGGGGGGGGGGGHHHHHHHHHHHHHGGGGGHHHHHHHHHHHHHHHHHHHHHHHHHHHHHHHHHHHHHHHGHHHHHHHHHHHHHHHHHHHHHHHHHHGGHHHHHGGGHHHHHHHHHHHHHHHHHHHGHHHHHHHHHHHHHHHHHHHHHHHHHHGGHHHHHGHHHHHHHHHGHHHHHHHHHHHHHHHHHHHHHHHHHHHHHHHHHHHHHHHHHHHHHHHHHHHHHHHHHHHHHGGGGFFGGG
@M05620:46:000000000-D9D58:1:1101:8612:11390 1:N:0:100
GAATGAATGCAGAAATTGGCAAGATAATACTGCACCGATGGGAAATGATACTATCCTGAAACATGAGCAAATTGACCAGCCTCAGGATGTGAACTCATTTGCTGGAGGTCCCAGGGCTCTTTCAAGATAGTAAAAACAGTGACTTGTACAGCATAATGAAAAACCTAGGCATTGATTTTGAAGACATCAGACACATGCAGAATGAAAAATTTTTCAGAAATGATTTTTCTGGTGAGGTTGACTTCAGAGAA
+
CCCCCFFFFFFFGGGGGGGGGGGHHHHHHHHHHHHHGGGGGHHHHHHHHHHHHHHHHGHHHHHHHHHHHHHHHHHHHHHHGHHHHHHHHHHHHHHHHHHHHHHHHHHGGHHHHHGGGHHHHHHHHHHHHHHIHHHHGHHHHHHHHHHHHHHHHHHHHHHHHHHGGHHHHHHHHHHHHHHHGHHHHHHHHHHHHHHHHHHHHHHHHHHHHHHHHHHHHHHHHHHHHHHHHHGHHHHHHHHHHHGGGGGGGGG
@M05620:46:000000000-D9D58:1:1101:6015:11395 1:N:0:100
GAATGAATGCAGAAATTGGCAAGATAATACTGCACCGATGGGAAATGATACTATCCTGAAACATGAGCAAATTGACCAGCCTCAGGATGTGAACTCATTTGCTGGAGGTCCCAGGGCTCTTTCAAGATAGTAAAAACAGTGACTTGTACAGCATAATGAAAAACCTAGGCATTGATTTTGAAGACATCAGACACATGCAGAATGAAAAATTTTTCAGAAATGATTTTTCTGGTGAGGTTGACTTCAGAGAA
+
BBBBBFFFFFFFGGGGFDFFFGGHFGGHFGFHHHHHE2AEGDFHHHHGHHHHGGGHGGHHHGEGHHHHHHHGHGFHHHFEGHGGFGBHHFHDHFGFEEGHHHFHGHHG1CGHHHGDEHCGHHBGFHBGHEGHHFHEECCFE3GFHFGGFHFBFHFGFEGHBFFDFGHHGGFHHDBGHFHHGBDFGGHHHDGFBGEGHHHB1FFFHFD0.<<GDHHHB0=/GFGHHHHFGHHGHH0.CGGGCHF0FFFB0F9
@M05620:46:000000000-D9D58:1:1101:14607:11405 1:N:0:100
GAATGAATGCAGAAATTGGCAAGATAATACTGCACCGATGGGAAATGATACTATCCTGAAACATGAGCAAATTGACCAGCCTCAGGATGTGAACTCATTTGCTGGAGGTCCCAGGGCTCTTTCAAGATAGTAAAAACAGTGACTTGTACAGCATAATGAAAAACCTAGGCATTGATTTTGAAGACATCAGACACATGCAGAATGAAAAATTTTTCAGAAATGATTTTTCTGGTGAGGTTGACTTCAGAGAA
+
CBCCCFFFFFFFGGGGGGGGGGGHHHHHHHHHHHHHGGGGGHHHHHHHHHHHHHHHHHHGHHHHHHHHHHHHHHHHHHHHGHHHHHHHHFGHHHHHHHHHHHHHHHHGGHHHHHGGGHHHHHHHHHHHHHHHHHHHGHHHHHHHHHHHHHHHHHHHHHHHHHHGGHHHHHHHHHHHHHHHGHHHHHHHHHHHHHHHHHGHHHHHHHHHHHHHHHHHHHHHHHGHHHHHGHHHHHHHHHHHGHGGGGGGGGG
@M05620:46:000000000-D9D58:1:1101:4198:11435 1:N:0:100
GAATGAATGCAGAAATTGGCAAGATAATACTGCACCGATGGGAAATGATACTATCCTGAAACATGAGCAAATTGACCAGCCTCAGGATGTGAACTCATTTGCTGGAGGTCCCAGGGCTCTTTCAAGATAGTAAAAACAGTGACTTGTACAGCATAATGAAAAACCTAGGCATTGATTTTGAAGACATCAGACACATGCAGAATGAAAAATTTTTCAGAAATGATTTTTCTGGTGAGGTTGACTTCAGAGAA
+
BABBCFFFFFFFGGGGGGGGGGFHHHHHHHHHHHHHGEGGFFHGHHHHHHHHHHHHHHHHHHHHHHGHHHHGHHHHHHHHGHHFHHBGHGHFHHHHHHHHHHHHHHHGGHHHHHGGGHHHHHHHHHHHHHHHHGHGGHFHHHHHHHHHHHHHHHHGHHHHHHHGGHHHHHHHHHHHHHHHGHHHHHHHHHHHHHHHHHGHHHHGFFGHAGGHHHHHHHGHHHHHHHHHHHHHHHHHHHHHHHGGGGGFGFF
@M05620:46:000000000-D9D58:1:1101:27570:11464 1:N:0:100
GAATGAATGCAGAAATTGGCAAGATAATACTGCACCGATGGGAAATGATACTATCCTGAAACATGAGCAAATTAACAGGCTTCAGGTTGGGAATCCTTTTGTTGGAGGTCCAAGGGCTTTTCAAAGATATTAAAAACAGTGCTTGGTACAGCATATTAAAAACCTTAGCCTTTGATTTTAAAGCCTTAGGCCCCTGGCGGATTGAAAAATTTTTAGGAATTGTTTTTTTTGGTGGGTTTGATTTCGAGAAG
+
BBBBBFFFFFFFGGGGG5FFGFFGHGGHHHHHHFFFGGE2ECHC2FGHHFHGGHHHHGF3GHFFG3FGGHHHH3AD531BA325D353200B32334BF3322B13B11B@33FA//0/BF44B4333444B4FG3//2B333B2/23333223B222@GHH?A222@211?111@FG11<11101<11111.-....--<-./0CGH:;CGH0:/0CFB000;FBE---;-.9.;9E.9/:B//....;/
@M05620:46:000000000-D9D58:1:1101:9379:11467 1:N:0:100
GAATGAATGCAGAAATTGGCAAGATAATACTGCACCGATGGGAAATGATACTATCCTGAAACATGAGCAAATTGACCAGCCTCAGGATGTGAACTCATTTGCTGGAGGTCCCAGGGCTCTTTCAAGATAGTAAAAACAGTGACTTGTACAGCATAATGAAAAACCTAGGCATTGATTTTGAAGACATCAGACACATGCAGAATGAAAAATTTTTCAGAAATGATTTTTCTGGTGAGGTTGACTTCAGAGAA
+
CBBCCFFFFFFFGGGGGGGGGGGHHHHHHHHHHHHHGGGGGHHHHHHHHHHHHHHHHHHHHHHHHHHHHHHHHHHHHHHHGHHHHHHHHHHHHHHHHHHHHHHHHHHGGHHHHHGGGHHHHHHHHHHHHHHHHHHHGHHHHHHHHHHHHHHHHHHHHHHHHHHGGHHHHHHHHHHHHHHHGHHHHHHHHHHHHHHHHHHHHHHHHHHHHHHHHHHHHHHHHHHHHHHHHHHHHHHHHHHHHHGGGGGGGGF
@M05620:46:000000000-D9D58:1:1101:11090:11469 1:N:0:100
GAATGAATGCAGAAATTGGCAAGATAATACTGCACCGATGGGAAATGATACTATCCTGAAACATGAGCAAATTGACCAGCCTCTGGATGTGAACTCATTTGCTGGAGGTCCCAGGGCTCTTTCAAGATAGTAAAAACAGTGACTTGTACAGCATAATGAAAAACCTAGGCATTGATTTTGAAGACATCAGACACATGCAGAATGAAAAATTTTTCAGAAATGATTTTTCTGGTGAGGTTGACTTCAGAGAA
+
CCCCCFFFFFFFGGGGGGGGGGGHHHHHHHHHHHHHGGGGGHHHHHHHHHHHHHHHHHHHHHHHHHHHHHHHHHHHHHHHGHHHHHHHHGHHHHHHHHHHHHHHHHHGGHHHHHGGGHHHHHHHHHHHHHHHHHHHGHHHHHHHHHHHHHHHHHHHHHHHHHHGGHHHHHHHHHHHHHHGGHHHHHHHHHHHHHHHHHHHHHHHHHHHHHHHHHHHHHHHHHHHHHHHHHHHHHHHHHHHHHHGGGGGGGF
@M05620:46:000000000-D9D58:1:1101:27552:11473 1:N:0:100
GAATGAATGCAGAAATTGGCAAGATAATACTGCACCGATGGGAAATGATACTATCCTGAAACATGAGCAAATTGACCAGCCTCAGGATGTGAACTCATTTGCTGGAGGTCCCAGGGCTCTTTCAAGATAGTAAAAACAGTGACTTGTACAGCATAATGAAAAACCTAGGCATTGATTTTGAAGACATCAGACACATGCAGAATGAAAAATTTTTCAGAAATGATTTTTCTGGTGAGGTTGACTTCAGAGAA
+
CDDDDFFFFFFFGGGGGGGGGGGHHHHHHHHHHHHHGGGGGHHHHHHHHHHHHHHHHHHHHHHHHHHHHHHHHHHHHHHHGHHHHHHHHHHHHHHHHHHHHGHHHHHGGHHHHHGGGHHHHHHHHHHHHHHIHHHHGHHHGHHHHHHHHHHHHHHHHHHHHHHGGHHHHHHHHHHHHHHGGHHHHHHHHGHHHHHHHHHHHHHHHHHHHHHHHHHHHHHHHHHHHHHHHHHHHHHHHHHHHHHHGGGGGGG
@M05620:46:000000000-D9D58:1:1101:8301:11490 1:N:0:100
GAATGAATGCAGAAATTGGCAAGATAATACTGCACCGATGGGAAATGATACTATCCTGAAACATGAGCAAATTGACCAGCCTCAGGATGTGAACTCATTTGCTGGAGGTCCCAGGGCTCTTTCAAGATAGTAAAAACAGTGACTTGTACAGCATAATGAAAAACCTAGGCATTGATTTTGAAGACATCAGACACATGCAGAATGAAAAATTTTTCAGAAATGATTTTTCTGGTGAGGTTGACTTCAGAGAA
+
BAABCFFFFFFFGGGGGGGGGGGHHHHHHHGHHHHHGEEGGHHGHHHHHHHHHHGHHGHGHHHHHHHGHHHHHHHHHHHHGHHHHHFHHHHHGHHHHHHHHHHHHHHGGHHHHHGGGHHHHHHHHHHHHHHHHHHHGHHHHHHHHHHGHHHHHHHHHHHHHHHGGHHHHHHHHHHHHHHHGHHHHHHHHHGHHHHHHHHHHHHHHFHFHHHHHHHHHHHHHHHHHHHHHHHHHGHHGHHGHHGGGGGGGGG
@M05620:46:000000000-D9D58:1:1101:5994:11499 1:N:0:100
GAATGAATGCAGAAATTGGCAAGATAATACTGCACCGATGGGAAATGATACTATCCTGAAACATGAGCAAATTGACCAGCCTCAGGATGTGAACTCATTTGCTGGAGGTCCCAGGGCTCTTTCAAGATAGTAAAAACAGTGACTTGTACAGCATAATGAAAAACCTAGGCATTGATTTTGAAGACATCAGACACATGCAGAATGAAAAATTTTTCAGAAATGATTTTTCTGGTGAGGTTGACTTCAGAGAA
+
ABBBBFFFFFFFGGGGGGGGGGGHHHHHHHHHHHHHGEEGGFFHHGHHHHHHHHHHHHHHHHHHHGHHHHHHHHHHHGGHGHHHHHHHHFGGHHHHHHHHHHHHGHHGGHHHHGGGGHHHHHHHHHHHGHHHHHHHGHHHHGHHHHGHHFFHHHHHHHHHHHHGGHHHHHHGHHHHHHHHGHHHHHHHHHHHHHHHHHGHHHHHHHGHHGHHHHHHHHHHHHHHHHHHHHGFGHGHHHHHHGGGGGGFFFG
@M05620:46:000000000-D9D58:1:1101:10931:11501 1:N:0:100
GAATGAATGCAGAAATTGGCAAGATAATACTGCACCGATGGGAAATGATACTATCCTGAAACATGAGCAAATTGACCAGCCTCAGGATGTGAACTCATTTGCTGGAGGTCCCAGGGCTCTTTCAAGATAGTAAAAACAGTGACTTGTACAGCATAATGAAAAACCTAGGCATTGATTTTGAAGACATCAGACACATGCAGAATGAAAAATTTTTCAGAAATGATTTTTCTGGTGAGGTTGACTTCAGAGAA
+
CBCCCFFFFFFFGGGGGGGGGGGHHHHHHHHHHHHHGGGGGHHHHHHHHHHHHHHHHHHHHHHHHHHHHHHHHHHHHHHHGHHHHHHHHHHHHHHHHHHHHHHHGGHGGHHHHGGGGHHHHHHHHHGHHHHHHHHHGHGHHHHHHHHHHHHGHHHHHHHHHHHGGHHHHHHHGHHHHHHHGHHHHHHHHHHHHHHBGHHHHHHHHHHHHHHHHHHHHHHHHHHHHHHHHHHFHHHFGHGHHHGGGGGGGGF
@M05620:46:000000000-D9D58:1:1101:8302:11515 1:N:0:100
GAATGAATGCAGAAATTGGCAAGATAATACTGCACCGATGGGAAATGATACTATCCTGAAACATGAGCAAATTGACCAGCCTCAGGATGTGAACTCATTTGCTGGAGGTCCCAGGGCTCTTTCAAGATAGTAAAAACAGTGACTTGTACAGCATAATGAAAAACCTAGGCATTGATTTTGAAGACATCAGACACATGCAGAATGAAAAATTTTTCAGAAATGATTTTTCTGGTGAGGTTGACTTCAGAGAA
+
AABABFFFFFFFGGGGGGGGGGGHHGGHHHHHHHHHGEAFGHHGHHHFHHHHHHHHHGHHHHHHHEGHHHHHHHFHHHHHGHHGFFGGHHHHHHHHHHHHHHGHHHHGGHHHHHGGGHHGHHHHHHHHGHHHHFHGGFFGGFHHHHHHHHHHHHHHHHHHGHHGGHHHHHHGHHHHHHHHGHHHHFHHHFFHHGHHEHGHHHHHBDFFHHFHHHFHFFFHHGEHHHHHHHGHHHHHFHHHHHGGGGGFGGF
@M05620:46:000000000-D9D58:1:1101:20035:11518 1:N:0:100
GAATGAATGCAGAAATTGGCAAGATAATACTGCACCGATGGGAAATGATACTATCCTGAAACATGAGCAAATTGACCAGCCTCAGGATGTGAACTCATTTGCTGGAGGTCCCAGGGCTCTTTCAAGATAGTAAAAACAGTGACTTGTACAGCATAATGAAAAACCTAGGCATTGATTTTGAAGACATCAGACACATGCAGAATGAAAAATTTTTCAGAAATGATTTTTCTGGTGAGGTTGACTTCAGAGAA
+
CBCCCFFFFFFFGGGGGGGGGGGHHHHHHHHHHHHHGGGGGHHHHHHHHHHHHHHHHHHHHHHHHHHHHHHHHHHHHHHHGHHHHHHHHGHHHHHHHHHHHHHHHHHGGHHHHHGGGHHHHHHHHHHHHHHHHHHHGHHHHGHHHHHHHHHHHHHHGHHH3FGGGHHHHHHHGHHHHHHHGHHHHHHHHHHHHHHHHHHHHHGHHHHGHHHHHHHHHHHGGHHHHHHHGHHHHHHHHHHHHHGGFFGGGGF
@M05620:46:000000000-D9D58:1:1101:10715:11531 1:N:0:100
GAATGAATGCAGAAATTGGCAAGATAATACTGCACCGATGGGAAATGATACTATCCTGAAACATGAGCAAATTGACCAGCCTCAGGATGTGAACTCATTTGCTGGAGGTCCCAGGGCTCTTTCAAGATAGTAAAAACAGTGACTTGTACAGCATAATGAAAAACCTAGGCATTGATTTTGAAGACATCAGACACATGCAGAATGAAAAATTTTTCAGAAATGATTTTTCTGGTGAGGTTGACTTCAGAGAA
+
CBCCCFFFFFFFGGGGGGGGGGGHHHHHHHHHHHHHGGGGGHHHHHHHHHHHHHHHHHHHHHHHHHHHHHHHHHHHHHHHGHHHHHHHHGHHHHHHHHHHHHHHHHHGGHHHHHGGGHHHHHHHHHHHHHHHHHHHGHHHHHHHHHHHHHHHHHHHHHHHHHHGGHHHHHHHHHHHHHHHGHHHHHHHHHGHHHHHHHHHHHHHHHHHHHHHHHHHHHHHHHGHHHHHHHHHHHHGHHHHHHGGGGGGGGG
@M05620:46:000000000-D9D58:1:1101:25646:11557 1:N:0:100
GAATGAATGCAGAAATTGGCAAGATAATACTGCACCGATGGGAAATGATACTATCCTGAAACATGAGCAAATTGACCAGCCTCAGGATGTGAACTCATTTGCTGGAGGTCCCAGGGCTCTTTCAAGATAGTAAAAACAGTGACTTGTACAGCATAATGAAAAACCTAGGCATTGATTTTGAAGACATCAGACACATGCAGAATGAAAAATTTTTCAGAAATGATTTTTCTGGTGAGGTTGACTTCAGAGAA
+
CCCCCFFFFFFFGGGGGGGGGGGHHHHHHHHHHHHHGGGGGHHHHHHHHHHHHHHHHHHFHHHHHHHHHHHHHHHHHHHHGHHHHHHHHHHHHHHHHHHHHHHHHHHGGHHHHHGGGHHHHHHHHHHHHHHHHHHHGHHHHHHHHHHHHHHHHHHHHHHHHHHGGHHHHHHHHHHHHHHHGHHHHHHHHHHHHHHHHHHHHHHHHHHHHHHHHHHHHHHHHHHHHHHHHHHHHHHHHHHHHHGGGGGGGGG
@M05620:46:000000000-D9D58:1:1101:17120:11564 1:N:0:100
GAATGAATGCAGAAATTGGCAAGATAATACTGCACCGATGGGAAATGATACTATCCTGAAACATGAGCAAATTGACCAGCCTCAGGATGTGAACTCATTTGCTGGAGGTCCCAGGGCTCTTTCAAGATAGTAAAAACAGTGACTTGTACAGCATAATGAAAAACCTAGGCATTGATTTTGAAGACATCAGACACATGCAGAATGAAAAATTTTTCAGAAATGATTTTTCTGGTGAGGTTGACTTCAGAGAA
+
CBCCCFFFFFFFGGGGGGGGGGGHHHHHHHHHHHHHGGGGGHGHHHHHHHHHHHHHHHHHHHHHHHHHHHHHHHHHHHHHGHHHHGHHHHHHHHHHHHHHHHHHHHHGGHHHHHGGGHHHHHHHHHHHHHHHHHHHGHHHHHHHHHHHHHHHHHHHHHHHHHHGGHHHHHHHHHHHHHHHGHHHHHHHHHHHHHHHHHHHHHHHHHHHHHHHHHHHHHHHHHHHHHHHHHHHHHHHHHHHHGGGGGGGGGG
@M05620:46:000000000-D9D58:1:1101:7185:11565 1:N:0:100
GAATGAATGCAGAAATTGGCAAGATAATACTGCACCGATGGGAAATGATACTATCCTGAAACATGAGCAAATTGACCAGCCTCAGGATGTGAACTCATTTGCTGGAGGTCCCAGGGCTCTTTCAAGATAGTAAAAACAGTGACTTGTACAGCATAATGAAAAACCTAGGCATTGATTTTGAAGACATCAGACACATGCAGAATGAAAAATTTTTCAGAAATGATTTTTCTGGTGAGGTTGACTTCAGAGAA
+
ABBAABFF5DD5GGGGFGBCFGFBGE5D5BGHFHHFF2EFG2BFGGF5FEGGGHHHHGF3GHHGFEHEDFAFGFFFHHGHGHHGHHEHFHHHFHGHEGH@FHFG3FFEEFGH3FEGGHHHHHEGGBFFBHHFBGEHGHGHEGEGHHHBGHGFFGEFBGFFFHHGGFGG2GHHHHHGHHFHGEB1GFGGFHFGFCHHHGHG1F1FDD0D.</=0BCHBFG/DG00;GCC/0C00C;::CGGFHFFFGG00//
@M05620:46:000000000-D9D58:1:1101:26100:11574 1:N:0:100
GAATGAATGCAGAAATTGGCAAGATAATACTGCACCGATGGGAAATGATACTATCCTGAAACATGAGCAAATTGACCAGCCTCAGGATGTGAACTCATTTGCTGGAGGTCCCAGGGCTCTTTCAAGATAGTAAAAACAGTGACTTGTACAGCATAATGAAAAACCTAGGCATTGATTTTGAAGACATCAGACACATGCAGAATGAAAAATTTTTCAGAAATGATTTTTCTGGTGAGGTTGACTTCAGAGAA
+
CCCCCFFFFFFFGGGGGGGGGGGHHHHHHHHHHHHHGGGGGHHHHHHHHHHHHHHHHHHHHHHHHHHHHHHHHHHHHHHHGHHHHGGHHGHHHHHHHHHHHHHHHHHGGHHHHHGGGHHHHHHHHHHHHHHHHHHHGHHHHHHHHHHHHHHHHHHHHHHHHHHGGHHHHHHHHHHHHHHHGHHHHHHHHHHHHHHHHHHHHHHHHGHHHHGHHHHHHHHHHHGHHHHHHHHHHHHHHHHHHHGGGGGGGGG
@M05620:46:000000000-D9D58:1:1101:26119:11574 1:N:0:100
GAATGAATGCAGAAATTGGCAAGATAATACTGCACCGATGGGAAATGATACTATCCTGAAACATGAGCAAATTGACCAGCCTCAGGATGTGAACTCATTTGCTGGAGGTCCCAGGGCTCTTTCAAGATAGTAAAAACAGTGACTTGTACAGCATAATGAAAAACCTAGGCATTGATTTTGAAGACATCAGACACATGCAGAATGAAAAATTTTTCAGAAATGATTTTTCTGGTGAGGTTGACTTCAGAGAA
+
BABBBFFFFFFFGGCGGGGGGCFAGG5GHHHHHGHHGAEFFC2A2FGFHHHHAGHHHHEGFGCHF3GG3BFDG5EHHGCGGHHFFHBHGHGBDGGHHFHHHHHFGHFDGHHHGFF?EGHHHHHFEFFHFFHFF4DFFGHHHFHHHHHHHHHGGHHBHHDHFHHGGHHHHHFHHHHHHHHHEFGDHCGHHFFHHHGGDHFFDFHG100=.CGHHHHEFDFCGG0GHHHHHHEHHFGHFHHEHHGGGBG0B//
@M05620:46:000000000-D9D58:1:1101:15400:11584 1:N:0:100
GAATGAATGCAGAAATTGGCAAGATAATACTGCACCGATGGGAAATGATACTATCCTGAAACATGAGCAAATTGACCAGCCTCAGGATGTGAACTCATTTGCTGGAGGTCCCAGGGCTCTTTCAAGATAGTAAAAACAGTGACTTGTACAGCATAATGAAAAACCTAGGCATTGATTTTGAAGACATCAGACACATGCAGAATGAAAAATTTTTCAGAAATGATTTTTCTGGTGAGGTTGACTTCAGAGAA
+
BABBBFFFFFFFGGGGGGGGGGGHHHHHHHHHHHHHGGGGGHHHHHHHHHHHHHHHHHHHHHHHHHHHHHHHHHHHHHHHGHHHHHHHHHHHHHHHHHHHHHHHHHHGGHHHHHGGGHHHHHHHHHHHHHHHHHHHGHHHHHHHHHHHHHHHHHHHHHHHHHHGGHHHHHHHHHHHHHHHGHGHHHHHHHHHHHHHHHHHHHHHHHHHHHHHHHHHHHHGHHHHHHHHHHHHHHHHHHHHHHGGGGGGGGG
@M05620:46:000000000-D9D58:1:1101:28810:11592 1:N:0:100
GAATGAATGCAGAAATTGGCAAGATAATACTGCACCGATGGGAAATGATACTATCCTGAAACATGAGCAAATTGACCAGCCTCAGGATGTGAACTCATTTGCTGGAGGTCCCAGGGCTCTTTCAAGATAGTAAAAACAGTGACTTGTACAGCATAATGAAAAACCTAGGCATTGATTTTGAAGACATCAGACACATGCAGAATGAAAAATTTTTCAGAAATGATTTTTCTGGTGAGGTTGACTTCAGAGAA
+
BBCBCFFFFFFFGGGGGGGGGGGHHHHHHHHHHHHHGGGGGHGHHHHHHHHHHHHHHHHHHHHHHHHHHHHHHHHHHHHHGHHHHHHHHHHHHHHHHHHHHHHHHHHGGHHHHHGGGHHHHHHHHHHHHHHHHHHHGHHHHHHHHHHHHHHHHHHHHHHHHHHGGHHHHHHHHHHHHHHHGHHHHHHHHHGHHHHHHHHHHHHHHHHHHHHHGHHHHHHHHHHHHHHHGHHHHHHHHHHHHHGGGGGFGGF
@M05620:46:000000000-D9D58:1:1101:10364:11605 1:N:0:100
GAATGAATGCAGAAATTGGCAAGATAATACTGCACCGATGGGAAATGATACTATCCTGAAACATGAGCAAATTGACCAGCCTCAGGATGTGAACTCATTTGCTGGAGGTCCCAGGGCTCTTTCAAGATAGTAAAAACAGTGACTTGTACAGCATAATGAAAAACCTAGGCATTGATTTTGAAGACATCAGACACATGCAGAATGAAAAATTTTTCAGAAATGATTTTTCTGGTGAGGTTGACTTCAGAGAA
+
BBBCCFFFFFFFGGGGGGGGGGGHHHHHHHHHHHHHGGGGGHGHGGHHHFHHHHHHHHHHHHHHHHHHHHHHHHHHHHHHGHHHHGHHHGHHHHHHHHHHHHHHHHHGGHHHHHGGGHHHHHHHHHHHHHHHHHHHGHHHHHHHHHHHHHHHHHFHHHHHHHHGGHHHHHHHHHHHHHHHGHHGHHHHHHHHHHHHHHGHHHHHHHHHGHHHHHHHHHEHHHHHHHHHHHHHHHHHHHHHHHGGGGGGGGG
@M05620:46:000000000-D9D58:1:1101:15939:11611 1:N:0:100
GAATGAATGCAGAAATTGGCAAGATAATACTGCACCGATGGGAAATGATACTATCCTGAAACATGAGCAAATTGACCAGCCTCAGGATGTGAACTCATTTGCTGGAGGTCCCAGGGCTCTTTCAAGATAGTAAAAACAGTGACTTGTACAGCATAATGAAAAACCTAGGCATTGATTTTGAAGACATCAGACACATGCAGAATGAAAAATTTTTCAGAAATGATTTTTCTGGTGAGGTTGACTTCAGAGAA
+
CCCCCFFFFFFFGGGGGGGGGGGHHHHHHHHHHHHHGGGGGHHHHHHGHHHHHHHHHHHHHHHHHHHHHHHHHHHHHHGHGHHHHHHHHHGHHHHHHHHHHHHHHHHGGHHHHHGGGHHHHHHHHHHHHHHHHHHHGHHHHHGHHHHHHHHHHHHHHHHHHHHGGHHHHHHHHHHHHHHHGHHHHHHHHHHHHHHHHHHHHHHHHHHHHHHHHHHHHHHHGHHHHHHHGHHHHHHHHHHHHHGGGGGGGGF
@M05620:46:000000000-D9D58:1:1101:15284:11620 1:N:0:100
GAATGAATGCAGAAATTGGCAAGATAATACTGCACCGATGGGAAATGATACTATCCTGAAACATGAGCAAATTGACCAGCCTCAGGATGTGAACTCATTTGCTGGAGGTCCCAGGGCTCTTTCAAGATAGTAAAAACAGTGACTTGTACAGCATAATGAAAAACCTAGGCATTGATTTTGAAGACATCAGACACATGCAGAATGAAAAATTTTTCAGAAATGATTTTTCTGGTGAGGTTGACTTCAGAGAG
+
CABBCFFFFFFFGGGGGGGGGGGHHHHHHHHHHHHHGGGGGHHHHHHHHHHHHHHHHGHHHHHHHHHHHHHHHHHHHHHHGHHHHHHHHGHGHHHHHHHHHHHHHHHGGHHHHHGGGHGHGHGHHHHGHHHGHHHHGHHHHFFHHHHFHHHHHGHFHHFDHHHGGGHHHHEFHHHHHHHHEFHHBHFGFFHHHHHFHGGGHGGFFFHHHHHHHHHFHHGHHGBCGHHHHHHHHHFHFHFFFCFFGEFFBBD
@M05620:46:000000000-D9D58:1:1101:6215:11631 1:N:0:100
GAATGAATGCAGAAATTGGCAAGATAATACTGCACCGATGGGAAATGATACTATCCTGAAACATGAGCAAATTGACCAGCCTCAGGATGTGAACTCATTTGCTGGAGGTCCCAGGGCTCTTTCAAGATAGTAAAAACAGTGACTTGTACAGCATAATGAAAAACCTAGGCATTGATTTTGAAGACATCAGACACATGCAGAATGAAAAATTTTTCAGAAATGATTTTTCTGGTGAGGTTGACTTCAGAGAA
+
CCCCCFFFFFFFGGGGGGGGGGGHHHHHHHHHHHHHGEGGGHHHHHHGHHHHHHHHHHHHHHHHHHHHHHHHHHHHHHHHGHHHHHFHHGHGHHHHHHHHHHHHHHHGGHHHHHGGGHHHHHHHHHHHHHHHHHHHGHHHHHHHHHHHHHHHHHHHHHHHHHHGGHHHHHHHHHHHHHHHGHHHHHHHHHHHHHHHHHHHGHHHGHGGHHHHHHHHHHHHHHHHHHHHHHHHHHHHHHHHHHGGGGGGGGG
@M05620:46:000000000-D9D58:1:1101:17133:11647 1:N:0:100
GAATGAATGCAGAAATTGGCAAGATAATACTGCACCGATGGGAAATGATACTATCCTGAAACATGAGCAAATTGACCAGCCTCAGGATGTGAACTCATTTGCTGGAGGTCCCAGGGCTCTTTCAAGATAGTAAAAACAGTGACTTGTACAGCATAATGAAAAACCTAGGCATTGATTTTGAAGACATCAGACACATGCAGAATGAAAAATTTTTCAGAAATGATTTTTCTGGTGAGGTTGACTTCAGAGAA
+
CBBCCFFFFFFFGGGGGGGGGGGHHHHHHHHHHHHHGGGGGHHHHHHHHHHHHHHHHHHHHHHHHHHHHHHHHHHHHHHHGHHHHHHHHGHHHHHHHHHHHHHHGHHGGHHHHHGGGHHHHHHHHHHHHHHHHHHHGHHHHHHHHHHHHHHHHHHHHHHHHHHGGHHHHHHHHHHHHHHHGHHHHHHHHHHHHHHHHHHHHHHHHHHHHHHHHHHHHHHHHHHHHHHHHHHHHHHHHHHHHHGGGGGGGGG
@M05620:46:000000000-D9D58:1:1101:6721:11665 1:N:0:100
GAATGAATGCAGAAATTGGCAAGATAATACTGCACCGATGGGAAATGATACTATCCTGAAACATGAGCAAATTGACCAGCCTCAGGATGTGAACTCATTTGCTGGAGGTCCCAGGGCTCTTTCAAGATAGTAAAAACAGTGACTTGTACAGCATAATGAAAAACCTAGGCATTGATTTTGAAGACATCAGACACATGCAGAATGAAAAATTTTTCAGAAATGATTTTTCTGGTGAGGTTGACTTCAGAGAA
+
CCCCCFFFFFFFGGGGGGGGGGGHHHHHHHHHHHHHFEFGGHHHHHHHHHHHHHHHHHHHHHHHHHHHHHHHHHHHHHGHGHHHHHGHHHHHHHHHHHHHHHHHHHHGGHHHHHGGGHHHHHHHHHHHHHHIHHHHGHHHHHHHHHHHHHHHHHHHHHHHHHHGGHHHHHHHHHHHHHHHGHHHHHHHHHHGHHHHHHHHHHHGHHHHHHHHHHHHHFHHHHHHHHHHHHHHHHHHHHHHHHGGGGGGGGG
@M05620:46:000000000-D9D58:1:1101:3288:11666 1:N:0:100
GAATGAATGCAGAAATTGGCAAGATAATACTGCACCGATGGGAAATGATACTATCCTGAAACATGAGCAAATTGACCAGCCTCAGGATGTGAACTCATTTGCTGGAGGTCCCAGGGCTCTTTCAAGATAGTAAAAACAGTGACTTGTACAGCATAATGAAAAACCTAGGCATTGATTTTGAAGACATCAGACACATGCAGAATGAAAAATTTTTCAGAAATGATTTTTCTGGTGAGGTTGACTTCAGAGAA
+
CBBCCFFFFFFFGGGGGGGGGGGHHHHHGHHHHHHHGE2FGHHHHHHHHHHHHHHHHHHHHHHHHHHHHHHHHHHHHHHHGHHGHHHHHHHHHHHHHHHHHHHHHHHGGHHHHHGGGHHHHHHHHHHHHHHHHHHHGHHHHHHHHHHHHHHHHHHHHHHHHHHGGHHHHHHHHHHHHHHHGHHHHHHHHHHHHHHHHHHHHHHHHHHHGHHHHHHHHFHHHHHHHHHHHHHHHHHHHHHHHHGGGGGGGGG
@M05620:46:000000000-D9D58:1:1101:26319:11677 1:N:0:100
GAATGAATGCAGAAATTGGCAAGATAATACTGCACCGATGGGAAATGATACTATCCTGAAACATGAGCAAATTGACCAGCCTCAGGATGTGAACTCATTTGCTGGAGGTCCCAGGGCTCTTTCAAGATAGTAAAAACAGTGACTTGTACAGCATAATGAAAAACCTAGGCATTGATTTTGAAGACATCAGACACATGCAGAATGAAAAATTTTTCAGAAATGATTTTTCTGGTGAGGTTGACTTCAGAGAA
+
BBBBBFFFFFFFGGGGGGGGGGGHHHHHGHHHHHHGGEGGGHHHHHHHHHHHHHHHHHHHHHHHHHHHGHHHHHHHHHGHGHHHHHHHHGGFHHHHHHHHHHHHHHHGGHHHHHGGGHHHHHHHHHHHHHHHHHHHGHHHHHHHHHHHHHHHHHHHHHHHHHHGGHHHHHHHHHHHHHHHGHHHHGHHHHHHHHHHHHHHHHHHHHHHHHHHHHHHHHHHHHHHGHHHHHHHHHHHHHHHHHGGGGGGGGG
@M05620:46:000000000-D9D58:1:1101:22657:11692 1:N:0:100
GAATGAATGCAGAAATTGGCAAGATAATACTGCACCGATGGGAAATGATACTATCCTGAAACATGAGCAAATTGACCAGCCTCAGGATGTGAACTCATTTGCTGGAGGTCCCAGGGCTCTTTCAAGATAGTAAAAACAGTGACTTGTACAGCATAATGAAAAACCTAGGCATTGATTTTGAAGACATCAGACACATGCAGAATGAAAAATTTTTCAGAAATGATTTTTCTGGTGAGGTTGACTTCAGAGAA
+
BBBBBFFFFFFFFGGGGGGGGGGHHHHHHHHHHHHHG2EFGDCGHGHGGHHHHHHHHFFHHHFFFFHHFFHHHFGFHHGHGHHHGGFHHGHFHHGHHHHHFHFHFHHEGHHHHHGGGHHGHHHHHHGHHHGHHFHFGGHGFFHHHHGFHHHHHHGHHHHFHHHGGHHHGHGHHHHHHHHHGHHHHHHHHHGHGHHHHHHHFHHHGGFGFHHHHHHHHFGFHFFHHHHHHHHHHFFHFCGFHHGGGGGFGGG
@M05620:46:000000000-D9D58:1:1101:4549:11696 1:N:0:100
GAATGAATGCAGAAATTGGCAAGATAATACTGCACCGATGGGAAATGATACTATCCTGAAACATGAGCAAATTGACCAGCCTCAGGATGTGAACTCATTTGCTGGAGGTCCCAGGGCTCTTTCAAGATAGTAAAAACAGTGACTTGTACAGCATAATGAAAAACCTAGGCATTGATTTTGAAGACATCAGACACATGCAGAATGAAAAATTTTTCAGAAATGATTTTTCTGGTGAGGTTGACTTCAGAGAA
+
CCCCDFFFFFFFGGGGGGGGGGGHHHHHHHHHHHHHGEFGGHHHHHHHHHHHHHHHHHHHHHHHHHHHHHHHHHHHHHHHGHHHHHHHHHHGHHHHHHHHHHHHHHHGGHHHHHGGGHHHHHHHHHHHHHHIHHHHGHHHHHHHHHHHHHHHHHHHHHHHHHHGGHHHHHHHHHHHHHHHGHHHHHHHHHHHHHHHHHHHHHHHHHHHHHHHHHHHHHHHHHHHHHHHHHHHHHHHHHHHHHGGHHGGGGG
@M05620:46:000000000-D9D58:1:1101:20574:11707 1:N:0:100
GAATGAATGCAGAAATTGGCAAGATAATACTGCACCGATGGGAAATGATACTATCCTGAAACATGAGCAAATTGACCAGCCTCAGGATGTGAACTCATTTGCTGGAGGTCCCAGGGCTCTTTCAAGATAGTAAAAACAGTGACTTGTACAGCATAATGAAAAACCTAGGCATTGATTTTGAAGACATCAGACACATGCAGAATGAAAAATTTTTCAGAAATGATTTTTCTGGTGAGGTTGACTTCAGAGAA
+
BABBBFFFFFFFGGGGGGGGGGGGHHHHHHGGHHHHGGGGDDFGFHHFHHHHHHHHHHGHHHGHHHHFHFHGGFHHHHHHGHHEHHHFHGGFFHHHFHHHHHHHHHHGGHHHGHGGGHHHHHHHHHHHHHHHHHGHGGHHHHHHHHFFHHHHHHHHHHHHHHHGGHHFHHHHHHHHHGHGGHHGGHHHHGFHHHHHGHHHHHHHHHFHFHHGHHHHHGHGHHHHHHHHHHGHHHHGHHFHHHGGGGGGGGG
@M05620:46:000000000-D9D58:1:1101:15062:11709 1:N:0:100
GAATGAATGCAGAAATTGGCAAGATAATACTGCACCGATGGGAAATGATACTATCCTGAAACATGAGCAAATTGACCAGCCTCAGGATGTGAACTCATTTGCTGGAGGTCCCAGGGCTCTTTCAAGATAGTAAAAACAGTGACTTGTACAGCATAATGAAAAACCTAGGCATTGATTTTGAAGACATCAGACACATGCAGAATGAAAAATTTTTCAGAAATGATTTTTCTGGTGAGGTTGACTTCAGAGAA
+
DDDDDFFFFFFFGGGGGGGGGGGHHHHHHHHHHHHHGGGGGHHHHHHHHHHHHHHHHHHHHHHHHHHHHHHHHHHHHHHHGHHHHHHHHGHHHHHHHHHHHHHHHHHGGHHHHHGGGHHHHHHHHHHHHHHIHHHHGHHHHHHHHHHHHHHHHHHHHHHHHHHGGHHHHHHHHHHHHHHHGHHHHHHHHHHHGHHHHHHHHHHHHHHHHHHHHHHHHHHHHHHHHHHHHHHHHHHHHHHHHHGHHHGGGFF
@M05620:46:000000000-D9D58:1:1101:20564:11726 1:N:0:100
GAATGAATGCAGAAATTGGCAAGATAATACTGCACCGATGGGAAATGATACTATCCTGAAACATGAGCAAATTGACCAGCCTCAGGATGTGAACTCATTTGCTGGAGGTCCCAGGGCTCTTTCAAGATAGTAAAAACAGTGACTTGTACAGCATAATGAAAAACCTAGGCATTGATTTTGAAGACATCAGACACATGCAGAATGAAAAATTTTTCAGAAATGATTTTTCTGGTGAGGTTGACTTCAGAGAA
+
BABBBFFFFFFFGGFGGGGGGGGHHHHHHHHHHHHHGFGGGHHHHHHHHHHHHHHHHHHGHHHHHHHHGHHHGHGHHHHHGHHHHHHHGHHGHHHHHHHHHHHHHHHGGHHHHHGGGHHHHHHHHHHHHHHHHHHGGHHHHHHHHHHGHHHHHHHHHHHHHHHGGHHHHHHHHHHHHHHHGHHHHHHHHHHHHHHGHHHHHHHHHHHHHHHHHHHHHDGHHHHHHHHHHHHHHHHHHGHHHHGGGGGGGGF
@M05620:46:000000000-D9D58:1:1101:10774:11728 1:N:0:100
GAATGAATGCAGAAATTGGCAAGATAATACTGCACCGATGGGAAATGATACTATCCTGAAACATGAGCAAATTGACCAGCCTCAGGATGTGAACTCATTTGCTGGAGGTCCCAGGGCTCTTTCAAGATAGTAAAAACAGTGACTTGTACAGCATAATGAAAAACCTAGGCATTGATTTTGAAGACATCAGACACATGCAGAATGAAAAATTTTTCAGAAATGATTTTTCTGGTGAGGTTGACTTCAGAGAA
+
ABBBBFFFFFFFGGGGGGGGGGGHHHHHFHGHHHHHGGEGEHGHHHHGHHHHHHHHHFHHGHHHEHFHHGHHGHHHHHGHGHHGHHFHGHHGHFHHHHHGHHHHHHHGGHHHHHGGGHHHHHHHHHHHHGHHHHHFGAGHHEGHHHHHHHHGHHHHHHGGHHHGGHHHHHHHFHHHHFHHGHGHHEHHHHFHHHHHGHHHHCGHHHFFFFHHGFHGGGHHHHHHHFHHHHHFCGGFHHGHHGGGGFF0FFB
@M05620:46:000000000-D9D58:1:1101:23765:11737 1:N:0:100
GAATGAATGCAGAAATTGGCAAGATAATACTGCACCGATGGGAAATGATACTATCCTGAAACATGAGCAAATTGACCAGCCTCAGGATGTGAACTCATTTGCTGGAGGTCCCAGGGCTCTTTCAAGATAGTAAAAACAGTGACTTGTACAGCATAATGAAAAACCTAGGCATTGATTTTGAAGACATCAGACACATGCAGAATGAAAAATTTTTCAGAAATGATTTTTCTGGTGAGGTTACTTCAGAGAAG
+
CCCCDFFFFFFFGGGGGGGGGGGHHHHHHHHHHHHHGGGGGHHHHHHHHGHHHHHHHHHHHHHHHHHHHHHHHHHHHHHHGHHHHHHHHGHHHHHHHHHHHHHHHHHGGHHHHHGGGHHHHHHHHHHHHHHHHHHHGHHHHHHHHHHHHHHHHHHHHHHHHHHGGHHHHHHHHHHHHHHHGHHHHHHHHHGHHHHHHHHHHHHHHHHHHHHHHHHHHHHHHHHHHHHHHHHHHHHHHHHHHHHGGGGGGGG
@M05620:46:000000000-D9D58:1:1101:10770:11745 1:N:0:100
GAATGAATGCAGAAATTGGCAAGATAATACTGCACCGATGGGAAATGATACTATCCTGAAACATGAGCAAATTGACCAGCCTCAGGATGTGAACTCATTTGCTGGAGGTCCCAGGGCTCTTTCAAGATAGTAAAAACAGTGACTTGTACAGCATAATGAAAAACCTAGGCATTGATTTTGAAGACATCAGACACATGCAGAATGAAAAATTTTTCAGAAATGATTTTTCTGGTGAGGTTGACTTCAGAGAA
+
CCCDCFFFFFFFGGGGGGGGGGGHHHHHHHHHHHHHGGGGGHHHHHHHHHHHHHHHHHHHHHHHHHHHHHHHHHHHHHHHGHHHHHHHHHHGHHHHHHHHHHHHHHHGGHHHHHGGGHHHHHHHHHHHHHHHHHHHGHHHHHHHHHHHHHHHHHHHHHHHHHHGGHHHHHHHHHHHHHHGGHHHHHHHHHHHHHHHHHHHHHHHHHHHHHHHHHHHHHHHHHHHHHHHHHHGHHHHHHHGHHGGGGGGGGF
@M05620:46:000000000-D9D58:1:1101:27949:11748 1:N:0:100
GAATGAATGCAGAAATTGGCAAGATAATACTGCACCGATGGGAAATGATACTATCCTGAAACATGAGCAAATTGACCAGCCTCAGGATGTGAACTCATTTGCTGGAGGTCCCAGGGCTCTTTCAAGATAGTAAAAACAGTGACTTGTACAGCATAATGAAAAACCTAGGCATTGATTTTGAAGACATCAGACACATGCAGAATGAAAAATTTTTCAGAAATGATTTTTCTGGTGAGGTTGACTTCAGAGAA
+
3>AA>FFFFFFFFB4FFGCGGBFCD55GFD5FDFGHC?EFECG3GFGGFHFHFHHBGFE3GHBGHFHGEF3FGHHHGHFGFHGCGFC@FBFGHHHFHGHHGHHGGHGGEHHHFHGGGHHGHHHHHGFHFHHHGFHHGHHFHHHGFG?FFFHFHHHFFGFFHEHGDHHHGGHHEGDGGFBHGHHHHHHHFHFBGHHHHHBFHGHFFFHHFACGHGHFHGHBGFGFFF0G/GGG;CHHHHHHFHGFGFGGGGF
@M05620:46:000000000-D9D58:1:1101:24988:11754 1:N:0:100
GAATGAATGCAGAAATTGGCAAGATAATACTGCACCGATGGGAAATGATACTATCCTGAAACATGAGCAAATTGACCAGCCTCAGGATGTGAACTCATTTGCTGGAGGTCCCAGGGCTCTTTCAAGATAGTAAAAACAGTGACTTGTACAGCATAATGAAAAACCTAGGCATTGATTTTGAAGACATCAGACACATGCAGAATGAAAAATTTTTCAGAAATGATTTTTCTGGTGAGGTTGACTTCAGAGAA
+
BBBBBFFFFFFFFGGGGGGGGGGHHHHHHHHHHHHHGGGGGHHHHHHHHHHHHHHHHHHHHHHHHHHHHHHHHHHHHHHHGHHHHHHHHHHFHHHHHHHHHHHHHHHGGHHHHHGGGHHHHHHHHHHHHHHHHHHHGHHHHHHHHHHHHHHHHHHHHHGHHHHGGGHHHHHHHHHHHHHHGHHHHHHHHHGHHHHHHHHHHHHHHHHHHHHHHHHHHHHHHHHHHHHHGHHHHHHHHHHHHHGGGGGGFGF
@M05620:46:000000000-D9D58:1:1101:7342:11761 1:N:0:100
GAATGAATGCAGAAATTGGCAAGATAATACTGCACCGATGGGAAATGATACTATCCTGAAACATGAGCAAATTGACCAGCCTCAGGATGTGAACTCATTCGCTGGCGGTCATCCAGGCCTCTTTCAAGATAGTAAAAACAGTGACTTGTACAGCATAATGAAAAACCTAGGCATTGATTTTGAAGACATCAGACACATGCAGAATGAAAAATTTTTCAGAAATGATTTTTCTGGTGAGGTTGACTTCAGAG
+
CCCCCFFFFFFFGGGGGGGGGGGHHHHHHHHHHHHHGGGGGHHHHHHHHHHHHHHHHHHHHHGHHGHHGHHHHHHHHHGHGHHHHHHHHHHFHHHHHHHHHGGGGGGGGGGHHHHHHHGGHHHHHFHHHHGHFHHHHHGHHHHHHHHHHHHHHHHHHHHHHGGHHGGHHHHHHHHHHGHHHGGHHHHHHGHHHHHHHHHHHHGHHHGHHHFHHHHHHHHGHHHHHHGGGGGGGGCFGGGGGGGGGGGGGGG
@M05620:46:000000000-D9D58:1:1101:28430:11767 1:N:0:100
GAATGAATGCAGAAATTGGCAAGATAATACTGCACCGATGGGAAATGATACTATCCTGAAACATGAGCAAATTGACCAGCCTCAGGATGTGAACTCATTTGCTGGAGGTCCCAGGGCTCTTTCAAGATAGTAAAAACAGTGACTTGTACAGCATAATGAAAAACCTAGGCATTGATTTTGAAGACATCAGACACATGCAGAATGAAAAATTTTTCAGAAATGATTTTTCTGGTGAGGTTGACTTCAGAGAA
+
CBCCCFFFFFFFGGGGGGGGGGGHHHHHHHHHHHHHGGGGGHGHHHHGHHHHHHHHHHHHHHHHHGHHHHHHHHHHHHHHGHHHHHHHHHHHHHHHHHHHHHHHHHHGGHHHHHGGGHHGHHHHHHHHHHHHHHHHGHHHHHHHHHHHHHHHHHHHHHHHHHHGGHHHHHHHHHHHHHHHGHHHHHHHGHHHHHHGHHHHHHHHHHHHHHHHHHHHHHHHHHHHHHHHHHHHHHHHGHHHHHGGGGGGGGG
@M05620:46:000000000-D9D58:1:1101:8063:11775 1:N:0:100
GAATGAATGCAGAAATTGGCAAGATAATACTGCACCGATGGGAAATGATACTATCCTGAAACATGAGCAAATTGACCAGCCTCAGGATGTGAACTCATTTGCTGGAGGTCCCAGGGCTCTTTCAAGATAGTAAAAACAGTGACTTGTACAGCATAATGAAAAACCTAGGCATTGATTTTGAAGACATCATACACATGCAGAATGAAAAATTTTTCAGAAATGATTTTTCTGGTGAGGTTGACTTCAGAGAA
+
CCCCCFFFFFFFGGGGGGGGGGGHHHHHHHHHHHHHGGGGGHHHHHHHHHHHHHHHHFHHHHHHHHHHHHHGHHHHHHHHGHHHHHHHHHHHHHHHHHHHHHHHHHHGGHEH3B1>>FFEGD4F4?GF?3GH4FGHGH2B33B??BG3??3FHF3FHGH3BGHDA2222=2@@21GDFH1/1?GFCGHH11=1<11111>1>FFH10DHC<DGH/<0<D0<0DHB:GH/G0:GG:.C::GCC0;F0000/;
@M05620:46:000000000-D9D58:1:1101:28442:11783 1:N:0:100
GAATGAATGCAGAAATTGGCAAGATAATACTGCACCGATGGGAAATGATACTATCCTGAAACATGAGCAAATTGACCAGCCTCAGGATGTGAACTCATTTGCTGGAGGTCCCAGGGCTCTTTCAAGATAGTAAAAACAGTGACTTGTACAGCATAATGAAAAACCTAGGCATTGATTTTGAAGACATCAGACACATGCAGAATGAAAAATTTTTCAGAAATGATTTTTCTGGTGAGGTTGACTTCAGAGAA
+
CCCCCFFFFFFFGGGGGGGGGGGHHHHHHHHHHHHHGGGGGHHHHHHHHHHHHHHHHHHHHHHHHHHHHHHHHHHHHHHHGHHHHHHHHHHHHHHHHHHHHHHHF1FEGHHHFFAAEFGFHHHHHHHHHHHFHHGHFCFHHFGGHHGHHHHHGDHHFEDDFHHGGFGFHFGHHHHFGHFHGGHHHHHHD11GCGFFFHGHHHHGHHHFHGCGGFGGGGHBGFBCGGHHFHHGHHFHAGHFHHGGGGGGF/:
@M05620:46:000000000-D9D58:1:1101:12988:11790 1:N:0:100
GAATGAATGCAGAAATTGGCAAGATAATACTGCACCGATGGGAAATGATACTATCCTGAAACATGAGCAAATTGACCAGCCTCAGGATGTGAACTCATTTGCTGGAGGTCCCAGGGCTCTTTCAAGATAGCAAAAACAGTGACTTGTACAGCATAATGAAAAACCTAGGCATTGATTTTGAAGACATCAGACACATGCAGAATGAAAAATTTTTCAGAAATGATTTTTCTGGTGAGGTTGACTTCAGAGAA
+
CBCCCFFFFFFFGGGGGGGGGGGHHHHHHHHHHHHHGGGGGHHHHHHHHHHHHHHHHHHHHHHHHHHHHHHHHHHHHHHHGHHHHHHHHGHHHHHHHHHHHHHHHHHGGHHHHHGGGHHHHHHHHHHHHHBHHHHHGHHHHHHHHHHHHHHHHHHHHHHHHHHGGHHHHHHHHHHHHHHHGHHHHHHHHHHHHHHHHHHHHHHHHHHHHHHHHHHHHHHHHHHHHHHHHHHHHHHHHHHHGGGGGGGGGGG
@M05620:46:000000000-D9D58:1:1101:7874:11811 1:N:0:100
GAATGAATGCAGAAATTGGCAAGATAATACTGCACCGATGGGAAATGATACTATCCTGAAACATGAGCAAATTGACCAGCCTCAGGATGTGAACTCATTTGCTGGAGGTCCCAGGGCTCTTTCAAGATAGTAAAAACAGTGACTTGTACAGCATAATGAAAAACCTAGGCATTGATTTTGAAGACATCAGACACATGCAGAATGAAAAATTTTTCAGAAATGATTTTTCTGGTGAGGTTGACTTCAGAGAA
+
CBCCCFFFFFFFGGGGGGGGGGGHHHHHHHHHHHHHGEGGGHHHHHHHHHHHHHHHHHHHHHHHHHGHFFHHHHHHHHHHGHHHHHHHHFGHHHHHHHHHHHHHHHHGGHHHHHGGGHHHHHHHHHGHHHHHHHHHGHHHHHHHHHHHHHHHHHHHHHHHHHHGGHHHHHHHHHHHHHHHGHGHHHHHHHHHHHGHHHHHHHHHHHHHHHHHHHHHHHGHHHHHHHHHHHHHHHHHHHHHHHGGGGGGGGF
@M05620:46:000000000-D9D58:1:1101:20873:11824 1:N:0:100
GAATGAATGCAGAAATTGGCAAGATAATACTGCACCGATGGGAAATGATACTATCCTGAAACATGAGCAAATTGACCAGCCTCAGTATGTGAACTCATTTGCTGGAGGTCCCAGGGCTCTTTCAAGATAGTAAAAACAGTGACTTGTACAGCATAATGAAAAACCTAGGCATTGATTTTGAAGACATCAGACACATGCAGAATGAAAAATTTTTCAGAAATGATTTTTCTGGTGAGGTTGACTTCATAGAA
+
AAAAAFF5FFFFFFGGGGGGGFG4A55DDHFFDB4FE2EAE22GEFGDFEFHFFHCH3F33BBBFD3ABF3F5F5DF3BEGFFCG5B@G5F5BFFFHHHHFGFH3111ECDFFGEEDHFFGHHFGFFG4EFGDFB3/E0B?GGFHFGGHEHH0FFBGGHEHDGGGGGFBGCFH@FFHGHB/11DGHDGHHHHHHHHGHHFFHFGFG1=<CCGFH/00<0/GBFG0;GGHBC0;/;G.GG/GCGFHF00;9F
@M05620:46:000000000-D9D58:1:1101:26357:11835 1:N:0:100
GAATGAATGCAGAAATTGGCAAGATAATACTGCACCGATGGGAAATGATACTATCCTGAAACATGAGCAAATTGACCAGCCTCAGGATGTGAACTCATTTGCTGGAGGTCCCAGGGCTCTTTCAAGATAGTAAAAACAGTGACTTGTACAGCATAATGAAAAACCTAGGCATTGATTTTGAAGACATCAGACACATGCAGAATGAAAAATTTTTCAGAAATGATTTTTCTGGTGAGGTTGACTTCAGAGAA
+
BABBBFFFFFFFGGGGGGGGGGGHHHHHHHGHHHHHGGGGGHHHHHHHHHHHGHHHHHHHHHHHHGHHHHHGHHHHGHHHGHHHHHFHHHHHBHHHHHHHHHHHHGHGGHHHHHGGGHHHHHHHHHHHHHHHHHHHGHHHHGHHHHHHHHHHHHHHHHHHHHHGGHHHHHHHHHHHHHHHGHHHHHHHHHHHHHGHHHHHGFHHHHHHGHHHHHHHHFHHHHHHHHHHGHHHHHHHHHHHHHGGGGGEGGF
@M05620:46:000000000-D9D58:1:1101:20884:11842 1:N:0:100
GAATGAATGCAGAAATTGGCAAGATAATACTGCACCGATGGGAAATGATACTATCCTGAAACATGAGCAAATTGACCAGCCTCAGGATGTGAACTCATTTGCTGGAGGTCCCAGGGCTCTTTCAAGATAGTAAAAACAGTGACTTGTACAGCATAATGAAAAACCTAGGCATTGATTTTGAAGACATCAGACACATGCAGAATGAAAAATTTTTCAGAAATGATTTTTCTGGTGAGGTTGACTTCAGAGAA
+
CBCCCFFFFFFFGGGGGGGGGGGHHHHHHHHHHHHHGGGGGHHHHHHHHHHHHHHHHHHHHHHHHHHHHHHHHHHHHHHHGHHHHHHHHGHHHHHHHHHHHHHHHHHGGHHHHHGGGHHHHHHHHHHHHHHHHHHHGHHHHHHHHHHHHHHHHHHHHHHHHHHGGHHHHHHHHHHHHHHHGHHHHHHHHHHHHHHHHHHHHHHHHHHHHHHHHHHHHHHHHHHHHHHHHHHHHHHHGHHHHHGGGGGGGGF
@M05620:46:000000000-D9D58:1:1101:5954:11852 1:N:0:100
GAATGAATGCAGAAATTGGCAAGATAATACTGCACCGATGGGAAATGATACTATCCTGAAACATGAGCAAATTGACCAGCCTCAGGATGTGAACTCATTTGCTGGAGGTCACGCCAGGGCTCTTTCAAGATAGTAAAAACAGTGACTTGTACAGCATAATGAAAAACCTAGGCATTGATTTTGAAGACATCAGACACATGCAGAATGAAAAATTTTTCAGAAATGATTTTTCTGGTGAGGTTGACTTCAGA
+
AABBBFFFFFFFGGGGGGGGGGGHHHHHHHHHHHHHGEGGGHHHHHHGHHHHHHHHHHHHHHGHHEGHHHHGHHHHHHHHGHHHHGHHHGHHGHHHHHHHHHHHHHHGGHHHAE11E//EGGH3BF4E4B??DBFGHDH/?G?F3FFHDBG3B3CGD22@@GHHDGDA2@100?1<11FGFGB/G1F0GH1G1GHHHFB1<D<0CDBGHF0.CHH<<:GHH0::;CFHHCG/C:GCG0C./9999909FG0
@M05620:46:000000000-D9D58:1:1101:24215:11853 1:N:0:100
GAATGAATGCAGAAATTGGCAAGATAATACTGCACCGATGGGAAATGATACTATCCTGAAACATGAGCAAATTGACCAGCCTCAGGATGTGAACTCATTTGCTGGAGGTCCCAGGGCTCTTTCAAGATAGTAAAAACAGTGACTTGTACAGCATAATGAAAAACCTAGGCATTGATTTTGAAGACATCAGACACATGCAGAATGAAAAATTTTTCAGAAATGATTTTTCTGGTGAGGTTGACTTCAGAGAA
+
BBBBBFFFFFFFCFGGGGGGGGGHHHHHHHHHHHHHGGGGGHHHHHHHHHHHEHHHHHHHHHHHHGHHHHHHHHHHHHHHGGHHHHGHHGHHHHHHHHHHHHHHHHHGGHHHHHGGCHGHHHHHHHHGHHHHHHHHGHHHHHHHHHHHHHHHHGHGHHHHHHHGGHHGHHHEHHGHHHHHGHHHHHHHHHEHHHHHHHHGGHHHHHHHHGHHHHGHHFFHGHHGHHHHHHHCGHGGAGHHHHGGGGGGGGF
@M05620:46:000000000-D9D58:1:1101:11973:11855 1:N:0:100
GAATGAATGCAGAAATTGGCAAGATAATACTGCACCGATGGGAAATGATACTATCCTGAAACATGAGCAAATTGACCAGCCTCAGGATGTGAACTCATTTGCTGGAGGTCCCAGGGCTCTTTCAAGATAGTAAAAACAGTGACTTGTACAGCATAATGAAAAACCTAGGCATTGATTTTGAAGACATCAGACACATGCAGAATGAAAAATTTTTCAGAAATGATTTTTCTGGTGAGGTTGACTTCAGAGAA
+
CCCCCFFFFFFFGGGGGGGGGGGHHHHHHHHHHHHHGGGGGHHHHHHHHHHHHHHHHHHHHHHHHHHHHHHHHHHHHHHHGHHHHHHHHGHHHHHHHHHHHHHHHHHGGHHHHHGGGHHHHHHHHHHHGHHHHHHHGHHHHHGHHHHHHHHHHHHHHHHHHHHGGHHHHHHHHHHHHHHHGHHHHHHHHHHHHHHHHHHHHHHHHHHHHHHHHHHHHDHHHHHHHHHHHHHHHHHHHHFHHHGGGGGGGGB
@M05620:46:000000000-D9D58:1:1101:14823:11864 1:N:0:100
GAATGAATGCAGAAATTGGCAAGATAATACTGCACCGATGGGAAATGATACTATCCTGAAACATGAGCAAATTGACCAGCCTCAGGATGTGAACTCATTTGCTGGAGGTCCCAGGGCTCTTTCAAGATAGTAAAAACAGTGACTTGTACAGCATAATGAAAAACCTAGGCATTGATTTTGAAGACATCAGACACATGCAGAATGAAAAATTTTTCAGAAATGATTTTTCTGGTGAGGTTGACTTCAGAGAA
+
CBBCCFFFFFFFGGGGGGGGGGGHHHHHHHHHHHHHGGGGGHHHHHHHHHHHGHHHHHHGHHHHHHHHHHHHHHHHHGHHGHHHGGHHHHGHHHHHHHHHHHHHHHHGGHHHHHGGGHHHHHHHHHHHHHHHHHHHGHHHHHHHHHHHHHHHHHHHHHHHHHHGGHHHHHHHHHHHHHHHGHHHHHHHHHHHHHHHHHHHHHHHHHHHHHHHHHHGHHHHHHHHHGHHHHHHHHHHHHHHHHGGGGGGGGG
@M05620:46:000000000-D9D58:1:1101:14835:11877 1:N:0:100
GAATGAATGCAGAAATTGGCAAGATAATACTGCACCGATGGGAAATGATACTATCCTGAAACATGAGCAAATTGACCAGCCTCAGGATGTGAACTCATTTGCTGGAGGTCCCAGGGCTCTTTCACGATAGTAAAAACAGTGACTTGTACAGCATAATGAAAAACCTAGGCATTGATTTTGAAGACATCAGACACATGCAGAATGAAAAATTTTTCAGAAATGATTTTTCTGGTGAGGTTGACTTCAGAGAA
+
BBABBFFFFFFFGGBGGGGGGFG4GGFHFHHHHCHHG?EGGHHHHHHGHHHHBHHHHHFHHHHHFGHHHHGGHHHHHHHHGHHEHGGHHHGHFHHHHHHHHHHHHHHGGHHHBHGFDFFHHHHH4??F//BBFGF3?/CGF?DGDFG3B33BBG33?GGFHG0BE<2FFCFFHG1GHHF1F111?FDG11>C0F<FFF1F1<<DDDFB.CCGGGG0DDH:00:CGGHFFFG0;;;CFHE//9FFB0000;/
@M05620:46:000000000-D9D58:1:1101:27355:11881 1:N:0:100
GAATGAATGCAGAAATTGGCAAGATAATACTGCACCGATGGGAAATGATACTATCCTGAAACATGAGCAAATTGACCAGCCTCAGGATGTGAACTCATTTGCTGGAGGTCCCAGGGCTCTTTCAAGATAGTAAAAACAGTGACTTGTACAGCATAATGAAAAACCTAGGCATTGATTTTGAAGACATCAGACACATGCAGAATGAAAAATTTTTCAGAAATGATTTTTCTGGTGAGGTTGACTTCAGAGAA
+
CCCCDFFFFFFFGGGGGGGGGGGHHHHHHHHHHHHHGGGGGHGHHHHHHHHHHHHHHHHHHHHHHHHHHHHHHHHHHHHHGHHHHHHHHHHHHHHHHHHHHHHHHHHGGHHHHHGGGHHHHHHHHHHHHHHHHHHHGHHHHHHHHHHHHHHHHHHHHHHHHHHGGHHHHHHHHHHHHHHHGHHHHHHHHHGHHHHHHHHHHHHHHHHHHHHHHHHHHHHHHHGHHHHHHHHHHHHHHHHHHHGHHGGGGGG
@M05620:46:000000000-D9D58:1:1101:16284:11888 1:N:0:100
GAATGAATGCAGAAATTGGCAAGATAATACTGCACCGATGGGAAATGATACTATCCTGAAACATGAGCAAATTGACCAGCCTCAGGATGTGAACTCATTTGCTGGAGGTCCCAGGGCTCTTTCAAGATAGTAAAAACAGTGACTTGTACAGCATAATGAAAAACCTAGGCATTGATTTTGAAGACATCAGACACATGCAGAATGAAAAATTTTTCAGAAATGATTTTTCTGGTGAGGTTGACTTCAGAGAA
+
BCCCCFFFFFFFGGGGGGGGGGGHHHHHHHHHHHHHGGFGGHHHHHHFHFHHHHHHHHHHHHHHGGHHHHHHHHHHHHHHGHHHGHHHHHHHHHHHHHHHGHHHHHHGGHHHHHGGGHHHHHHHHHHHHHHHGGHHGHHHHHHHHHHHHHHHHHHHHHHHHHHGGHHHHHHHHHGHHHHHGHGHHHGHHHHHGHGHHHHHHHHHHHHHHHHHHHHHHHGHHHHHHHHHHHHFGHHHHHHHHHGGGGGGGEF
@M05620:46:000000000-D9D58:1:1101:10911:11926 1:N:0:100
GAATGAATGCAGAAATTGGCAAGATAATACTGCACCGATGGGAAATGATACTATCCTGAAACATGAGCAAATTGACCAGCCTCAGGATGTGAACTCATTCGCTGGCGGTCATCCAGGCCTCTTTCAAGATAGTAAAAACAGTGACTTGTACTATCCTGAAACATGAGCAAATTGACCAGCCTCAGGATGTGAACTCATTTGCTGGAGGTCCCAGGGCTCTTTCAAGATAGTAAAAACAGTGACTTGTACAG
+
CCCCCFFFFFFFGGGGGGGGGGGHHHHHHHHHHHHHGGGGGHHHHHHHHHHHHHHHHHHHHHHHHHHHHHHHHHHHHHHHGHHHGGGHHGHHHHHHHHHGHGGGFGGGGGGHHHHHHHGHHHHHHHHHHHHHHHHHHHGHHFHGHHHHHHHHHHHHGHHHHHHHHGHHHHHHHHHHHHHHGGGHHGGHHHHGHGHHHHHHGHHHGHHGGHHHHHGGGHHGHHGGGEFGGFCFGGGGGGEBFFGGGGFGGGF
@M05620:46:000000000-D9D58:1:1101:22376:11935 1:N:0:100
GAATGAATGCAGAAATTGGCAAGATAATACTGCACCGATGGGAAATGATACTATCCTGAAACATGAGCAAATTGACCAGCCTCAGGATGTGAACTCATTTGCTGGAGGTCCCAGGGCTCTTTCAAGATAGTAAAAACAGTGACTTGTACAGCATAATGAAAAACCTAGGCATTGATTTTGAAGACATCAGACACATGCAGAATGAAAAATTTTTCAGAAATGATTTTTCTGGTGAGGTTGACTTCAGAGAA
+
CBCCCFFFFFFFGGGGGGGGGGGHHHHHHHHHHHHHGGGGGHHHHHHHHHHHHHHHHHHHHHHHHHHHGHHHHHHHHHHHGHHHHHHHHHHHHHHHHHHHHHHHHGHGGHHHHGGGGHHHGHHHHHHHHHHGHHHHGHGHHHHHHHHGGHHBFFHHHHFHHHHGDBGFFFHHHHFGGHHGEHHHEHGHHGHHHHHBHBFGHHHHHHHGFFHGHHHHHHHEHHGHHHHHHHGECFHHHHHBHHGFGBFFFFB
@M05620:46:000000000-D9D58:1:1101:27369:11943 1:N:0:100
GAATGAATGCAGAAATTGGCAAGATAATACTGCACCGATGGGAAATGATACTATCCTGAAACATGAGCAAATTGACCAGCCTCAGGATGTGAACTCATTTGCTGGAGGTCCCAGGGCTCTTTCAAGATAGTAAAAACAGTGACTTGTACAGCATAATGAAAAACCTAGGCATTGATTTTGAAGACATCAGACACATGCAGAATGAAAAATTTTTCAGAAATGATTTTTCTGGTGAGGTTGACTTCAGAGAA
+
CCCCCFFFFFFFGGGGGGGGGGFHHHHHHHHHHHHHGGGGGHHHHHHHHHHHHHHHHHHHHHHHHHHHHHHHHHHHHHHHGHHHHHHHHHHHHHHHHHHHHHHHHHHGGHHHHHGGGHHHHHHHHHHHHHHHHHHHGHHHHHHHHHHHHHHHHHHHHHHHHHHGGHHHHHHHHHGHHHHHGHHHHHHHHHHHHHHHHHHHHHHHHHHHHHHHHHHHHHHHHHHHHHHHHHHHHHHHHHHHHHGGGGGGGGF
@M05620:46:000000000-D9D58:1:1101:11144:11947 1:N:0:100
GAATGAATGCAGAAATTGGCAAGATAATACTGCACCGATGGGAAATGATACTATCCTGAAACATGAGCAAATTGACCAGCCTCAGGATGTGAACTCATTTGCTGGAGGTCCCAGGGCTCTTTCAAGATAGTAAAAACAGTGACTTGTACAGCATAATGAAAAACCTAGGCATTGATTTTGAAGACATCAGACACATGCAGAATGAAAAATTTTTCAGAAATGATTTTTCTGGTGAGGTTGACTTCAGAGAA
+
CCCCCFFFFFFFGGGFGGGGGGGHHHHHHHHHHHHHGGGGGHHHHHHHHHHHHHHHHHHHHHGHHHHHHHHHHHHHHHHHGHHHHHHHHGHHHHHHHHHHHHHHHHHGGHHHHHGGGHHHHHHHHHHHHHHHHHHHGHHHHHHHHHHHHHHHHHHHHHHHHHHGGHHHHHHHHHHHHHHHGHHHHHHHHHHHHHHHHHHHHHHGHHHGHHHHHHHHHHHHHHGHHHHHHHHFCHHHHHHHHHGGGGGGGGF
@M05620:46:000000000-D9D58:1:1101:11997:11957 1:N:0:100
GAATGAATGCAGAAATTGGCAAGATAATACTGCACCGATGGGAAATGATACTATCCTGAAACATGAGCAAATTGACCAGCCTCAGGATGTGAACTCATTTGCTGGAGGTCCCAGGGCTCTTTCAAGATAGTAAAAACAGTGACTTGTACAGCATAATGAAAAACCTAGGCATTGATTTTGAAGACATCAGACACATGCAGAATGAAAAATTTTTCAGAAATGATTTTTCTGGTGAGGTTGACTTCAGAGAA
+
A?AAAFFFFFFF5FFGGCCGFGDBGFFFHHHHHHHHG?EFDCGHCFGFGDHGAFHFHFFFHFHHB33BGFEFGHBFFHGHGHH3F?EGF@D@DG4FHHHHFGGHGHGGGHHHGGGGGHHHHHHHHHHHBGFGFFFHGGHHFBGHFHHFGGHHGFHHHHB3FHHCGGHHFEFFHHHGHHHHGHHGHBFDHHFFBCFHHHHEHGHGGFGHEFFF0DGGHD0CGGFBFFBCFHH00:CGFFGFEGGFGFFFFCB
@M05620:46:000000000-D9D58:1:1101:11552:11973 1:N:0:100
GAATGAATGCAGAAATTGGCAAGATAATACTGCACCGATGGGAAATGATACTATCCTGAAACATGAGCAAATTGACCAGCCTCAGGATGTGAACTCATTTGCTGGAGGTCCCAGGGCTCTTTCAAGATAGTAAAAACAGTGACTTGTACAGCATAATGAAAAACCTAGGCATTGATTTTGAAGACATCAGACACATGCAGAATGAAAAATTTTTCAGAAATGATTTTTCTGGTGAGGTTGACTTCAGAGAA
+
BBCCBFFFFFFFGGGGGGGGGGGHHHHHHHHHHHHHGGGGGHHGHHHHHHHHHHHHHHHHHHHHHHHHHHHHHHHHHHHHGHHHGGHHHGHHHHHHHHHHHHHHHHHGGHHHHHGGGHHHHHHHHHHHHHHHHHHHGHHHHHHHHHHHHHHHHHHHHHHHHHHGGHHHHHHHHHHHHHHHGHHHHHHHHHGHHHHHHHHHGHHHHHHHHHHHHHHHHHHHHHHHHHHHHHHHHHHHHHHHHHGGGGGGGGF
@M05620:46:000000000-D9D58:1:1101:5460:12022 1:N:0:100
GAATGAATGCAGAAATTGGCAAGATAATACTGCACCGATGGGAAATGATACTATCCTGAAACATGAGCAAATTGACCAGCCTCAGGATGTGAACTCATTTGCTGGAGGTCCCAGGGCTCTTTCAAGATAGTAAAAACAGTGACTTGTACAGCATAATGAAAAACCTAGGCATTGATTTTGAAGACATCAGACACATGCAGAATGAAAAATTTTTCAGAAATGATTTTTCTGGTGAGGTTGACTTCAGAGAA
+
CCCCCFFFFFFFGGGGGGGGGGGGHHHHHHHHHGHHGGGGGHHHHHHFHHHHHHHHHHHGHHHHHGGHHHHHHHHHHHHHGHHHHHHHHGHEHHHHHHHHHHHHHHHCGHHHHHGGGHHHHHGHHHHHGHHHHHHBFEHHHGHHGHHHHBDHHHHHHHHHFHFGGHGHHHFHFGHHHHHHGHFEHHHHFHGHFHHHHHHHGEGHHHFHHHHHHHHGHHHHHFHHHHHHHGHGCF0GFHBBGHFFGFGGGG/
@M05620:46:000000000-D9D58:1:1101:9808:12037 1:N:0:100
GAATGAATGCAGAAATTGGCAAGATAATACTGCACCGATGGGAAATGATACTATCCTGAAACATGAGCAAATTGACCAGCCTCAGGATGTGAACTCATTTGCTGGAGGTCCCAGGGCTCTTTCAAGATAGTAAAAACAGTGACTTGTACAGCATAATGAAAAACCTAGGCATTGATTTTGAAGACATCAGACACATGCAGAATGAAAAATTTTTCAGAAATGATTTTTCTGGTGAGGTTGACTTCAGAGAA
+
CABCCFFFFFFFGGGGGGGGGGGHHHHHHHHHHHHHGGGGGHHHHHHHHHHHHHHHHHHHHHHHHHHHHHHGHHHHHHHHGHHHHHHHHHHHHHHHHHHHHHHHHHHGGHHHHHGGGHHHHHHHHHHHHHHHHHHHGHHHHGHHHHHHHGHHHHHHHHHHHHHGGHHHHHHHHHGHHHHHGHHHHHHHHHHHHHHHHHHHHHHHHHHHHHHHHHHHHHHHHHHHHHHHHHHHHHHHHHHHGHGGGGGGGGF
@M05620:46:000000000-D9D58:1:1101:18479:12073 1:N:0:100
GAATGAATGCAGAAATTGGCAAGATAATACTGCACCGATGGGAAATGATACTATCCTGAAACATGAGCAAATTGACCAGCCTCAGGATGTGAACTCATTTGCTGGAGGTCCCAGGGCTCTTTCAAGATAGTAAAAACAGTGACTTGTACAGCATAATGAAAAACCTAGGCATTGATTTTGAAGACATCAGACACATGCAGAATGAAAAATTTTTCAGAAATGATTTTTCTGGTGAGGTTGACTTCAGAGAA
+
DDCDDFFFFFFFGGGGGGGGGGGHHHHHHHHHHHHHGGGGGHHHHHHHHHHHHHHHHHHHHHHHHHHHHHHHHHHHHHHHGHHHHHHHHGGGHHHHHHHHHHHHHHHGGHHHHHGGGHHHHHHHHHHHHHHHHHHHGHHHHHHHHHHHHHHHHHHHHHHHHHHGGHHHHHHHHHHHHHHHGHHHHHHHHHHHHHHHHGHHHHHHHHHHHHHHHHHHHHHHHHHHHHHHHHHHHHHHHHHHHHGGHHHGGGG
@M05620:46:000000000-D9D58:1:1101:16176:12077 1:N:0:100
GAATGAATGCAGAAATTGGCAAGATAATACTGCACCGATGGGAAATGATACTATCCTGAAACATGAGCAAATTGACCAGCCTCAGGATGTGAACTCATTTGCTGGAGGTCCCAGGGCTCTTTCAAGATAGTAAAAACAGTGACTTGTACAGCATAATGAAAAACCTAGGCATTGATTTTGAAGACATCAGACACATGCAGAATGAAAAATTTTTCAGAAATGATTTTTCTGGTGAGGTTGACTTCAGAGAA
+
AABBAFFFFFFFGGGGGGFGGGGHHHGHGHHHHHHHGGGGGHHHHHHHHDHHHHHHGGHHHHHHHHHHHHHHHHHHHHHHGHHHGHHHGFGGFHHGHHHHHHHHHHHGGHHHHHGGGHHHHHHHHHHHHHHHHHHGGHHHHHHHHHHHHHHHHHHHHHGHHHHGGHHHHHHHHHHHHHHHGHHHHHHHHHHHHHHGHHHHHHHHHHHHHHHHHHGHHHHHHHHHHHHGHHHHHHHGHHHHHHGGGGGGGGG
@M05620:46:000000000-D9D58:1:1101:16159:12090 1:N:0:100
GAATGAATGCAGAAATTGGCAAGATAATACTGCACCGATGGGAAATGATACTATCCTGAAACATGAGCAAATTGACCAGCCTCAGGATGTGAACTCATTTGCTGGAGGTCCCAGGGCTCTTTCAAGATAGTAAAAACAGTGACTTGTACAGCATAATGAAAAACCTAGGCATTGATTTTGAAGACATCAGACACATGCAGAATGAAAAATTTTTCAGAAATGATTTTTCTGGTGAGGTTGACTTCAGAGAA
+
CCCDCFFFFFFFGGGGGGGGGGGHHHHHHHHGHHHHGGGGGHHHHHHHHHHHHHHHHHHHHHHHHHHHHHHHHHHHHHHHGHHHHHHHHHHHHHHHHHHHHHHHHHHGGHHHHHGGGHHHHHHHHHHHHHHHHHHHGHHHHHHHHHHHHHHHHHHHHHHHHHHGGHHHHHHHHHHHHHHHGHHHHHHHHHHHHHHHHHHHHHHHHHHHHHHHGHHHHHHHHHHHHHHHHHHHHHHHHHHHHHGGGGGGGGG
@M05620:46:000000000-D9D58:1:1101:25385:12100 1:N:0:100
GAATGAATGCAGAAATTGGCAAGATAATACTGCACCGATGGGAAATGATACTATCCTGAAACATGAGCAAATTGACCAGCCTCAGGATGTGAACTCATTTGCTGGAGGTCCCAGGGCTCTTTCAAGATAGTAAAAACAGTGACTTGTACAGCATAATGAAAAACCTAGGCATTGATTTTGAAGACATCAGACACATGCAGAATGAAAAATTTTTCAGAAATGATTTTTCTGGTGAGGTTGACTTCAGAGAA
+
CCCCCFFFFFFFGGGGGGGGGGGHHHHHHHGHHHHHGGGGGHHHHHHHHHHHHHHHHHHHHHHHHHHHHHHHHHHHHHHHGHHHHFHHHHHHHHHHHHHHHHHHHHGGGHHHHHGGGHHHHHHHHHHHHHHHHHHHGHHHHHHHHHHHHHHHHGHHHHHHHHHGGHHHHHHHHHHHHHHHGHHGHHHHHHFHHHHHHHHHGGHHHGHHHHHHHHHHHHHHHHGHHHHHHHHFCHHGHHHHHHGGGGGGGGG
@M05620:46:000000000-D9D58:1:1101:2342:12115 1:N:0:100
GAATGAATGCAGAAATTGGCAAGATAATACTGCACCGATGGGAAATGATACTATCCTGAAACATGAGCAAATTGACCAGCCTCAGGATGTGAACTCATTTGCTGGAGGTCCCAGGGCTCTTTCAAGATAGTAAAAACAGTGACTTGTACAGCATAATGAAAAACCTAGGCATTGATTTTGAAGACATCAGACACATGCAGAATGAAAAATTTTTCAGAAATGATTTTTCTGGTGAGGTTGACTTCAGAGAA
+
CCCCCFFFFFFFGGGGGGGGGGFHHHHHHHHHHHHGEEEGGHHHHHHHHHHHHHHHHHHHHHHHHHHHHHHHHHHHHHHHGHHHGHHHHHHHHHHHHHHHHHHHHHHGGHHHHHGGGHHHHHHHHGHHHHHHHHHHGHHHHHHHHHHHHHHHHHHHHHHHHHHGGHHHHHHHHHGHHHHHGHHHHHHHHHHHHHHGHGHHGHGGHHHHHHHHHHHHHHHHHHGHHHHHHHHHHHHHHHHHHHGGGGGFGGF
@M05620:46:000000000-D9D58:1:1101:19872:12122 1:N:0:100
GAATGAATGCAGAAATTGGCAAGATAATACTGCACCGATGGGAAATGATACTATCCTGAAACATGAGCAAATTGACCAGCCTCAGGATGTGAACTCATTTGCTGGAGGTCCCAGGGCTCTTTCAAGATAGTAAAAACAGTGACTTGTACAGCATAATGAAAAACCTAGGCATTGATTTTGAAGACATCAGACACATGCAGAATGAAAAATTTTTCAGAAATGATTTTTCTGGTGAGGTTGACTTCAGAGAA
+
CBCCBFFFFFFFGGFGGGGGGGGHHHHHHHGHHHHHGGGGGHGHHHHHHHHHHHHHHHHHHHGHHHHHHHHHHHHHHHGHGHHHHHHHHGHGHHHHHHHHHHHHHHHGGGHHHHGGGHHHHHHHHHHHHHHHHHHHGHHHHHHHHHHHHHHHHHHHHHHHHHHGGGHHHHHGHHHHHHHHGHHHHHHHHHHHHHHHHHHHHHHHHHHHHHHHHHHHHHHGHHHHHHHHHHHHHHGHGHHGHHGGGGGGGGF
@M05620:46:000000000-D9D58:1:1101:18149:12123 1:N:0:100
GAATGAATGCAGAAATTGGCAAGATAATACTGCACCGATGGGAAATGATACTATCCTGAAACATGAGCAAATTGACCAGCCTCAGGATGTGAACTCATTTGCTGGAGGTCCCAGGGCTCTTTCAAGATAGTAAAAACAGTGACTTGTACAGCATAATGAAAAACCTAGGCATTGATTTTGAAGACATCAGACACATGCAGAATGAAAAATTTTTCAGAAATGATTTTTCTGGTGAGGTTGACTTCAGAGAA
+
B@BBBFFFFFFFGGGGFGGGGFGHHFGHHHHHHHHHGGGGGHGGHHHGHEHHHHHGFHHHGHHHHGHHHHGHHGHHHFHFGHHFGHHHHHHGHHHHHHHHHHHHHHHGGHHHFHGGGHGHHHHGHHHHHHHHGHHHGHHHHHHHHHHHHHHGHHHHHHHGHHGGGHHHHHHHHHHHHHHHGGHGHHHHFHHHFHHHHHHHHGHHHHHHHHHHHHHHHFFFHGHFHHHHHHHGHHFHHHHHHGGGGGGFGGF
@M05620:46:000000000-D9D58:1:1101:14065:12156 1:N:0:100
GAATGAATGCAGAAATTGGCAAGATAATACTGCACCGATGGGAAATGATACTATCCTGAAACATGAGCAAATTGACCAGCCTCAGGATGTGAACTCATTTGCTGGAGGTCCCAGGGCTCTTTCAAGATAGTAAAAACAGTGACTTGTACAGCATAATGAAAAACCTAGGCATTGATTTTGAAGACATCAGACACATGCAGAATGAAAAATTTTTCAGAAATGATTTTTCTGGTGAGGTTGACTTCAGAGAA
+
CDDDCFFFFFFFGGGGGGGGGGGHHHHHHHHHHHHHGGGGGHHHHHHHHHHHHHHHHHHHHHHHHHHHHHHHHHHHHHHHGHHHHHHHHGGGHHHHHHHHHHHGFHHGGHHHHHGGGHHHHHHHHHHHHHHHHHHHGHHHHHHHHHHHHHHHHHHHHHHHHHHGGHHHHHHHHHHHHHHHGHHHHHHHHHHHHHHHHHHGHHHHHHHHGHFHHHHHHHHHHHHHHHHHHHHHHHHHHHHHHHGHHGGGGGG
@M05620:46:000000000-D9D58:1:1101:15379:12164 1:N:0:100
GAATGAATGCAGAAATTGGCAAGATAATACTGCACCGATGGGAAATGATACTATCCTGAAACATGAGCAAATTGACCAGCCTCAGGATGTGAACTCATTTGCTGGAGGTCCCAGGGCTCTTTCAAGATAGTAAAAACAGTGACTTGTACAGCATAATGAAAAACCTAGGCATTGATTTTGAAGACATCAGACACATGCAGAATGAAAAATTTTTCAGAAATGATTTTTCTGGTGAGGTTGACTTCAGAGAA
+
CCCCCFFFFFFFGGGGGGGGGGGHHHHHHHHHHHHHGGGGGHHHHHHHHHHHHHHHHHHHHHHHHHHHHHHHHHHHHHHHGHHHHHHHHGHHHHHHHHHHHHHHHHHGGHHHHHGGGHHHHHHHHHHHHHHHHHHHGHHHHHHHHHHHHHHHHHHHHHHHHHHGGHHHHHHHHHHHHHHHGHHHHHHHHHHHHHHHHHHHHHHHHHHHHHHHHHHHHHHHHHHHHHHHHHHHHHHHHHHHHHGGGGGGGGG
@M05620:46:000000000-D9D58:1:1101:27302:12174 1:N:0:100
GAATGAATGCAGAAATTGGCAAGATAATACTGCACCGATGGGAAATTATACTATCCTGAAACATGAGCAAATTGACCAGCCTCAGGATGTGAACTCATTTGCTGGAGGTCCCAGGGCTCTTTCAAGATAGTAAAAACAGTGACTTGTACAGCATAATGAAAAACCTAGGCATTGATTTTGAAGACATCAGACACATGCAGAATGAAAAATTTTTCAGAAATGATTTTTCTGGTGAGGTTGACTTCAGAGAA
+
BABBCFFFFFFFGGGGGGGGGGGGHHHHHHHHHHHHGGGGGHHHHHDGHHHHHHHHHHHHHHHHHHHHHHHHHHHHHHHHGHHHHHHHHGHHHHHHHHHHHHHHHHHGGHHHHHGGGHHHHHHHHHHHHHHHHHHHGHHHHHHHHHHHHHHHHHHHHHHHHHHGGHHHHHHHHHHHHHHHGHHHHHHHHHHHHHHHHHHHHHHHHHHHHHHHHHHHHHHHHHHHHHHHHHHHHHHHHHHHHHHGGGGGGGG
@M05620:46:000000000-D9D58:1:1101:16482:12175 1:N:0:100
GAATGAATGCAGAAATTGGCAAGATAATACTGCACCGATGGGAAATGATACTATCCTGAAACATGAGCAAATTGACCAGCCTCAGGATGTGAACTCATTTGCTGGAGGTCCCAGGGCTCTTTCAAGATAGTAAAAACAGTGACTTGTACAGCATAATGAAAAACCTAGGCATTGATTTTGAAGACATCAGACACATGCAGAATGAAAAATTTTTCAGAAATGATTTTTCTGGTGAGGTTGACTTCAGAGAA
+
BCCCCFFFFFFFGGGGGGGGGGGHHHHHHHGHHGHHGEGGGGGGHHHHHHHHHHHHHHHHHHGFHGHHHHHHHHHGHHHHGHHHHHFHGFGFFHHHHHHHFHFHGHHEFHHHGHGGGHEHHHHGHHHHHGHHHGHGGHHHFFFFHHGDHHHHHHHHHHHHGHHDGFHGFCGHHHHHHHHHGHHHHHHGHHGHGHHHHHHEFFHHFFFFHHHHHHHHHFFHHFFHBGFHHHHFCGGHGCGGHHGFGGGGGGG
@M05620:46:000000000-D9D58:1:1101:2299:12181 1:N:0:100
GAATGAATGCAGAAATTGGCAAGATAATACTGCACCGATGGGAAATGATACTATCCTGAAACATGAGCAAATTGACCAGCCTCAGGATGTGAACTCATTTGCTGGAGGTCCCAGGGCTCTTTCAAGATAGTAAAAACAGTGACTTGTACAGCATAATGAAAAACCTAGGCATTGATTTTGAAGACATCAGACACATGCAGAATGAAAAATTTTTCAGAAATGATTTTTCTGGTGAGGTTGACTTCAGAGAA
+
CCBCCFFFFFFFGGGGGGGGGGGHHHHHHHHHHHHHFEGGGHGGHHHHHHHHHHHHHHHHGHHHHHGHHHHHHHHHHHHHGHHHGHGHHGHHHHHHHHHHHHHHHHHGGHHHHHGGGHHHHHHHHHHHHHHHGHHHGHHHGHHHHHHHHHHHHHGHHHHHHHHGGHHHHHHHHHHHHHHGGHHHHHGHHHHHHHHHHHHHGHHHGHHHHHHHGHHHHHHHHHGHHHHHHHHHHFHHHHHHHHGHGGGGGGG
@M05620:46:000000000-D9D58:1:1101:10528:12207 1:N:0:100
GAATGAATGCAGAAATTGGCAAGATAATACTGCACCGATGGGAAATGATACTATCCTGAAACATGAGCAAATTGACCAGCCTCAGGATGTGAACTCATTTGCTGGAGGTCCCAGGGCTCTTTCAAGATAGTAAAAACAGTGACTTGTACAGCATAATGAAAAACCTAGGCATTGATTTTGAAGACATCAGACACATGCAGAATGAAAAATTTTTCAGAAATGATTTTTCTGGTGAGGTTGACTTCAGAGAA
+
CCDCCFFFFFFFGGGGGGGGGGGHHHHHHHHHHHHHGGGGGHHHHHHHHHHHHHHHHHHHHHHHHHHHHHHGHHHHHHHHGHHHHHHHHHHHHHHHHHHHHHHHHHHGGHHHHHGGGHHHHHHHHHHHHHHHHHHHGHHHHHHHHHHHHHHHHHHHHHHHHHHGGHHHHHHHHHHHHHHHGHHHHHHHHHHHHHHHHHHHHHHHHHHHHHHHHHHHHHHHHGHHHHHHHHHHHHHHHHHHHHGGGGGFGGB
@M05620:46:000000000-D9D58:1:1101:10540:12219 1:N:0:100
GAATGAATGCAGAAATTGGCAAGATAATACTGCACCGATGGGAAATGATACTATCCTGAAACATGAGCAAATTGACCAGCCTCAGGATGTGAACTCATTTGCTGGAGGTCCCAGGGCTCTTTCAAGATAGTAAAAACAGTGACTTGTACAGCATAATGAAAAACCTAGGCATTGATTTTGAAGACATCAGACACATGCAGAATGAAAAATTTTTCAGAAATGATTTTTCTGGTGAGGTTGACTTCAGAGAA
+
AAABCFFFFFFFGGGGGGGGGGGHHGGHGHFFGHHHGCGFGHFHGHHHHHHHHHHHHHHHHHHGHHHHHGHHHHHHHHHHGHHHGGGHGFGFHHHHHHHHHHHGGHHGGHHHHHGGGHHHHHHHHHGHHHHGHHHHGGHGFHHHHHHHHHHFHHHHHHHHHHHGGHHHHHHHEHHHHHHHGHHHHGHHHHHHGFHHHHFHHHGGHHHHGHHHHHGGHGGHHHGFHHHHGHHHGHHHHHHGFHGGFGFGGGF
@M05620:46:000000000-D9D58:1:1101:22186:12252 1:N:0:100
GAATGAATGCAGAAATTGGCAAGATAATACTGCACCGATGGGAAATGATACTATCCTGAAACATGAGCAAATTGACCAGCCTCAGGATGTGAACTCATTTGCTGGAGGTCCCAGGGCTCTTTCAAGATAGTAAAAACAGTGACTTGTACAGCATAATGAAAAACCTAGGCATTGATTTTGAAGACATCAGACACATGCAGAATGAAAAATTTTTCAGAAATGATTTTTCTGGTGAGTTGACTTCAGAGAAG
+
CBCCBFFFFFFFGGGGGGGGGGGHHFFGHHHHHHHHGGGGGHHHGHHFHHHHHHHHHHHHHHHHHFHHGGHHHHGHFHGGFHHHGGHGGFGGFHHHHHHHHHHHHGHGGHHHHHGGGHHHHHHHHHGHGHGHHHHGGHHHHHHHHHHHHHHHHHHHHHGHFGHFGHHHHHGHHHHHHHHHGGHGHHHHGHEHHHHHHHHHHHHHGGGHHHHHGHHHHHHGGHHHHHHHGHHHHHGHHGHHHHHHHGGGGGG
@M05620:46:000000000-D9D58:1:1101:21732:12252 1:N:0:100
GAATGAATGCAGAAATTGGCAAGATAATACTGCACCGATGGGAAATGATACTATCCTGAAACATGAGCAAATTGACCAGCCTCAGGATGTGAACTCATTTGCTGGAGGTCCCAGGGCTCTTTCAAGATAGTAAAAACAGTGACTTGTACAGCATAATGAAAAACCTAGGCATTGATTTTGAAGACATCAGACACATGCAGAATGAAAAATTTTTCAGAAATGATTTTTCTGGTGAGGTTGACTTCAGAGAA
+
BABCCFFFFFFFGGGGGGGGGGGHHHHHHHHHHHHHGGGGGHHHHHHHHHHHHHHHHHHHHHHHHHHHHHHHHHHHHHHHGHHHHHHHHHHHHHHHHHHHHHHHHHHGGHHHHHGGGHHHHHHHHHHHHGHHHHHGGHHHHHHHHHHHHHHHHHHHHHHHHHHGGHHHHHHHHHHHHHHHGHHHHHHHHHHHHHHHHHHHHHHHHHHHHHHHHHHHHHHHHHHHHHGHHHHHHHHHHHHHHHGGGGGGGGG
@M05620:46:000000000-D9D58:1:1101:14439:12273 1:N:0:100
GAATGAATGCAGAAATTGGCAAGATTATACTGCACCGATGGGAAATGATACTATCCTTAAACATGAGCAAATTGACTAGCCTCAGGATGTGAACTCATTTGCAGGAGGTCCCAGGGCTCTTTCAAGATAGTAAAAACAGTGACTTGTACAGCATAATGAAAAACCTAGGCATTGATTTTGAAGACATCAGACACATGCAGAATGAAAAATTTTTCAGAAATGATTTTTCTGGTGAGGTTGACTTCAGAGAA
+
BBBBBFFFFFFFGGGGGGGGGGGCH55565F5BBCAAEAE2223BAFGG5DAGE5B555BGH533BG33F3BAGHE5A3BAF23B3FGH3@55FGFFGFD44@FCFEAEGHHHHGGGHHHHHHHHHHHHHHHHHHHGHHHHHHHHHHHHHHHHHHHHHHHHHHGGHHHHHHHHHHHHHHHGHHHHHHHHHHHHHGHHHHHHHHHHHHHHHHGHHHHHHHFEHGHHGHFHHHHHGHHGHHHHHGHGGGGGGF
@M05620:46:000000000-D9D58:1:1101:6250:12282 1:N:0:100
GAATGAATGCAGAAATTGGCAAGATAATACTGCACCGATGGGAAATGATACTATCCTGAAACATGAGCAAATTGACCAGCCTCAGGATGTGAACTCATTTGCTGGAGGTCCCAGGGCTCTTTCAAGATAGTAAAAACAGTGACTTGTACAGCATAATGAAAAACCTAGGCATTGATTTTGAAGACATCAGACACATGCAGAATGAAAAATTTTTCAGAAATGATTTTTCTGGTGAGGTTGACTTCAGAGAA
+
BBBBBFFFFFFFGGGGGGGGGGFHHHHHHHHHHHHHGEFGGHHHHHHHHHHHHHHHHHHHHHHHGHGHHHHGHHHHHHHHGHHHHHGHHHHHHHHHGHHHHHHHHHHGGHHHHHGGGHHHHHHHHHHHHHHHHHHHGHHHHHHHHHHHHGHHHHHHHHHHHHHGGHHHGHHHHHHHHHHHGHHHHHHHHHHHHHHHHHHHHHHHGHFHHHHHHHHHHFGHHHHHHHHHHHHHHHGHHHHHHHGGGGGFGGG
@M05620:46:000000000-D9D58:1:1101:5509:12286 1:N:0:100
GAATGAATGCAGAAATTGGCAAGATAATACTGCACCGATGGGAAATGATACTATCCTGAAACATGAGCAAATTGACCAGCCTCAGGATGTGAACTCATTTGCTGGAGGTCCCAGGGCTCTTTCAAGATAGTAAAAACAGTGACTTGTACAGCATAATGAAAAACCTAGGCATTGATTTTGAAGACATCAGACACATGCAGAATGAAAAATTTTTCAGAAATGATTTTTCTGGTGAGGTTGACTTCAGAGAA
+
CABCCFFFFFFFGGGGGGGGGGGHHHHHHHHHHHHHEEFGGHGHHHHHHHHHHHHHHHHHHHHHHHHHGHHHHHHHHHHHGHHHHHHHHHHHHHHHHHHHHHHHHHHGGHBGFCEFECGH3GD4EEHDGG?FFGHHDHF?GDFGEGHF3GFBC?G3DD33GHH??2@GECC22@1?FHHF/=1G=GD111F<GHHCF1<1F01>10GHHG0GHHCDDH0GF<00:CGHBGCFCC0GF:CH/:B0000CFG0
@M05620:46:000000000-D9D58:1:1101:10816:12303 1:N:0:100
GAATGAATGCAGAAATTGGCAAGATAATACTGCACCGATGGGAAATGATACTATCCTGAAACATGAGCAAATTGACCAGCCTCAGGATGTGAACTCATTTGCTGGAGGTCCCAGGGCTCTTTCAAGATAGTAAAAACAGTGACTTGTACAGCATAATGAAAAACCTAGGCATTGATTTTGAAGACATCAGACACATGCAGAATGAAAAATTTTTCAGAAATGATTTTTCTGGTGAGGTTGACTTCAGAGAA
+
CCCCCFFFFFFFGGGGGGGGGGGHHHGHHHHGHHHGGGGGGHHHHHHHHHHHHHHHHHHFHHHHHHHHHHHHHHHHHHHGGHHGGHHHHHHHHHHHHHHHHHHHHHHGGHHHHHGGGHHHHEHHHHHHHHHHHHHHGHHHHHHHHHHHHGHHHHHHHHHHHHHGGHHHHHHHHHHHHHHHGHHHHHHHHHHHHHHHHGHHHHHHHGHHHHHHHHHHHHHHHHHGHHHHHHHHHFGHHHHHHHGGGGGGGGF
@M05620:46:000000000-D9D58:1:1101:10803:12317 1:N:0:100
GAATGAATGCAGAAATTGGCAAGATAATACTGCACCGATGGGAAATGATACTATCCTGAAACATGAGCAAATTGACCAGCCTCAGGATGTGAACTCATTTGCTGGAGGTCCCAGGGCTCTTTCAAGATAGTAAAAACAGTGACTTGTACAGCATAATGAAAAACCTAGGCATTGATTTTGAAGACATCAGACACATGCAGAATGAAAAATTTTTCAGAAATGATTTTTCTGGTGAGGTTGACTTCAGAGAA
+
[truncated: 1,905,075 more chars]
