# Supplementary material for: Fast but not furious: a streamlined selection method for genome-edited cells
Source: Life Sci Alliance. 2021 Apr 26;4(6):e202101051. doi: 10.26508/lsa.202101051 (PMC8127327; doi:10.26508/lsa.202101051)
Supplement: Supplementary file 1 [file LSA-2021-01051_Supplemental_Data_1.zip › SANGER and Deep Sequencing/AhR/101_S101_L001_R1_001.fastq]

@M05620:46:000000000-D9D58:1:1101:16955:1897 1:N:0:101
GAATGAATGCAGAAATTGGCAAGATAATACTGCACCGATGGGAAATGATACTATCCTGAAACATGAGCAAATTGACCAGCCTCAGGATGTGAACTCATTTGCTGGAGGTCACCAGGGCTCTTTCAAGATAGTAAAAACAGTGACTTGTACAGCATAATGAAAAACCTAGGCATTGATTTTGAAGACATCAGACACATGCAGAATGAAAAATTTTTCAGAAATGATTTTTCTGGTGAGGTTGACTTCAGAGA
+
3AABBFFFFFFFGGGGGGGGGGGHHHHHHHHHHFHHG2FGGHCGHHHHHHHHHHHHHHHHGHHHHGHHGHFGHHFFFHHHGHHHHHFHGGHGHHHHHHHHHHHHFFGGGHGHHHHGGGHHHHHHHHHGHHHHHHHHHGHHGHHHHHHHHHHHHHHHHHHHHHHHGGHHFFHHHHHHHHHHHGHHGHHHHHEHHHHHHHHHGHFHHHHHGFGHHHHHGHFFCGGFHHHHHGHHHGHFGHHHFHGGGGGGGG/
@M05620:46:000000000-D9D58:1:1101:16162:1961 1:N:0:101
GAATGAATGCAGAAATTGGCAAGATAATACTGCACCGATGGGAAATGATACTATCCTGAAACATGAGCAAATTGACCAGCCTCAGGATGTGAACTCATTTGCTGGAGGTCACGCCAGGGCTCTTTCAAGATAGTAAAAACAGTGACTTGTACAGCATAATGAAAAACCTAGGCATTGATTTTGAAGACATCAGACACATGCAGAATGAAAAATTTTTCAGAAATGATTTTTCTGGTGAGGTTGACTTCAGA
+
AAABAFFFFFFFGGGGGGGGGGGGHGFHHHHHHHHHEEEGGHHHHHHGGHHHHHHHHHHHHHHHGHHHHHGHHHHHHHFHGHGGGGHHHGHHHHHHHHHHFFGHHHGGFHHHGHGGGHGGHHHHHGHGGGHHBBEHHHHGFG?FGHHHHHHGHHHHHHHGHHHHHHGGGHHHHGHHHGHGHHGGHHHHHGHEHHHHHHHFHGGDFHFGBGHHGHHHHHHHFBCFHFHHHHHFCGHCG0CF/CC/CFGBBF9
@M05620:46:000000000-D9D58:1:1101:16144:1961 1:N:0:101
GAATGAATGCAGAAATTGGCAAGATAATACTGCACCGATGGGAAATGATACTATCCTGAAACATGAGCAAATTGACCAGCCTCAGGATGTGAACTCATTTGCTGGAGGTCACGCCAGGGCTCTTTCAAGATAGAAAAAACAGAGACTTGTACAGCATAATGAAAAACCGAGGTATTGATTTTGAAGACATCAGACACATGCAGAAAGAAATATTTTTCAGAAATGATTTTTCTGGTGAGGTTGACTTCAGA
+
BBCCCFFFFFFFGGGGGGGGGGGHHHHHHHHHHHHHEEFGGHGHHHHHHHHHHHHHHHHHHHHHHHGHHHHHHHHHHHHHGHHHGHHHGFGGHHHHHHHHHHHHHFHGGHHH?111>?EEHCG3?4?FHHED33DGG0B//B2B22?F22@@2>2F22222DGH10<////-.11>11>G11<<FBDGFBDD0DGHB/00<<C0/00;GH00=GG00/C0;00:C0;FG0F/0CF0C0:://:/;:00;C0
@M05620:46:000000000-D9D58:1:1101:18818:1976 1:N:0:101
GAATGAATGCAGAAATTGGCAAGATAATACTGCACCGATGGGAAATGATACTATCCTGAAACATGAGCAAATTGACCAGCCTCAGGATGTGAACTCATTTGCTGGAGGTCACCCCCAGGGCTCTTTCAAGATAGTAAAAACAGTGACTTGTACAGCATAATGAAAAACCTAGGCATTGTTTTTGAAGACATCAGACACATGCAGAATGAAAAATTTTTCAGAAATGATTTTTCTGGTGAGGTTGACTTCAG
+
?ABBBFFFFFFFDGFGGGGGGGGGHHHHHHHHHHHHGFGGGHFHHHHHHHHHHHHHHGHFHHHHHFHHHHFGHHHHHHHHGHHHHHHHHFGHHHHHGHHHHHHHHHHGGHFHHFEECGEGGHHHHHHGHHHHHHGHFHBGDHHHHFHHHHHFHHHHHHFHHHHG1GGDDFCHBHFHFF1?GHG<<F11<0FGF<DG/CG0<00DGCF0DHFGGCFC0C/CHHHFC00CGHGGCCGF9/0CFFFG/BB;B90
@M05620:46:000000000-D9D58:1:1101:14842:1976 1:N:0:101
GAATGAATGCAGAAATTGGCAAGATAATACTGCACCGATGGGAAATGATACTATCCTGAAACATGAGCAAATTGACCAGCCTCAGGATGTGAACTCATTTGCTGGAGGCCACCAGGGCTCTTTCAAGATAGTAAAAACAGTGACTTGTACAGCATAATGAAAAACCTAGGCATTGATTTTGAAGACATCAGACACATGCAGAATGAAAAATTTTTCAGAAATGATTTTGCTGGTGAGGTTGACTTCAGAGA
+
ABBBCFFFFFFFGGGGGGGGGGGGHHHHHHHHHHHHEEFGGHFGHHHHHHHHHHHHHHHHHHHHHHGHHHHHHHGHHHGGFHHHFHFGGGGGHHHHHHHHHHHHGGHD1?G11?11//F?F34?F4F3BGF4BHEH3??24?33F32B3FHFGHH3GBDHHFD0</222222?FD<G1<<GGDD1FH1<1F110001><GD1<0<DD00.<G000<DD00;GFBGH:G00<GB:C0:C/::/CC0;9;FG/
@M05620:46:000000000-D9D58:1:1101:16143:1981 1:N:0:101
GAATGAATGCAGAAATTGGCAAGATAATACTGCACCGATGGGAAATGATACTATCCTGAAACATGAGCAAATTGACCAGCCTCAGGATGTGAACTCATTTGCTGGAGGTCACGCCAGGGCTCTTTCAAGATAGTAAAAACAGTGACTTGTACAGCATAATGAAAAACCTAGGCATTGATTTTGAAGACATCAGACACATGCAGAATGAAAAATTTTTCAGAAATGATTTTTCTGGTGAGGTTGACTTCAGA
+
AABAADFFFFFFFGGGGGGGGBFHHHGHGHGHHFHGFCGGGHFFHHHBHHHHHHFHHE5GHHHHEGGHHEFFHHHHHHGHGHHGGHBGFFGHFHHHBFHFHHHHHHGEECFE111?>?>?GGHGBG?FDEFH3FFHHHDEFFBBDFGHHDDGFFFHF2FGHHHFGHGG<FB0?G1111@11?@F1D10F1F1FFGFFC1DGGB0<<DBGFH../00=/0;FFGFGBHH00;CCGF;G0..B///C0009B9
@M05620:46:000000000-D9D58:1:1101:14857:1987 1:N:0:101
GAATGAATGCAGAAATTGGCAAGATAATACTGCACCGATGGGAAATGATACTATCCTGAAACATGAGCAAATTGACCAGCCTCAGGATGTGAACTCATTTGCTGGAGGTCACCAGGGCTCTTTCAAGATAGTAAAAACAGTGACTTGTACAGCATAATGAAAAACCTAGGCATTGATTTTGAAGACATCAGACACATGCAGAATGAAAAATTTTTCAGAAATGATTTTTCTGGTGAGGTTGACTTCAGAGA
+
BBCCCFFFFFFFGGGGGGGGGGGHHHHHHHHHHHHHFEEGGHGHHHHHHHHHHHHHHHHHHHHHHHHHHHHHHHHHHHHHGHHHHHGHGGGGHHHHHHHHHHHHHHHGFHHHFDGGCEGGHHFEHGFDGFH4FHHH3EFHGEBGHHH33GGFFFFHFHFHHHGFGDFFHHHGHGHEHHHHFG1?1?GFDBD1<GBFFG1FFHGDDGHHGGHHHHE/DDHFGHFCHHHHBCGG0;C0CAGEGGGGBBBFFFC
@M05620:46:000000000-D9D58:1:1101:14497:2038 1:N:0:101
GAATGAATGCAGAAATTGGCAAGATAATACTGCACCGATGGGAAATGATACTATCCTGAAACATGAGCAAATTGACCAGCCTCAGGGTGTGAACTCATTTGCTGGAGGTCACTCAAAATCAATGCCTAGGTTTTTCATTATGCTGTACAAGTCACTGTTTTTACTATCTTGAAAGAGGCCTGGATGACCGCCAGCGAATGAGTTCACATCCTGAGGCTGGTCAATTTGCTCCCAGGGCTCTTTCAAGATAG
+
BACCBFFFFFFFGGGGGGGGGGGHHHHHHHHHGHHHEEFGGHFGHHHHHHHHHHHHHHHHHHHHHHGHHHHHHHGHHHGGFHHHGHGBF>EFFHHHHHHHHFHGGFHE?GEHHHHHHHHHHHHHHHGHHH?FGGGHHHHHGHGHHFHHHHHFHHHHHBGGHGHHHHGHHHHHHHHFHC?EGFHBGHGGHGCGCGGGCDGGHHDDGCCHFHHHHHHGECGDGHFGFGGGGGGGGGGEDEFEGFGGGGGEFFG
@M05620:46:000000000-D9D58:1:1101:20020:2156 1:N:0:101
GAATGAATGCAGAAATTGGCAAGATAATACTGCACCGATGGGAAATGATACTATCCTGAAACATGAGCAAATTGACCAGCCTCAGGATGTGAACTCATTTGCTGGAGGTCCCAGGGCTCTTTCAAGATAGTAAAAACAGTGACTTGTACAGCATAATGAAAAACCTAGGCATTGATTTTGAAGACATCAGACACATGCAGAATGAAAAATTTTTCAGAAATGATTTTTCTGGTGAGGTTGACTTCAGAGAA
+
B@ABBFFFFFBFGFGGGGGGGEFGHBGGHHHGHGHHGEEGGH2GHHHFHHHHFHHHHGFHHHFGHGHHGHHGHHGHHHHHGHHHGHGHHFHGHHHHHHHHHHHHGGHGGHHHHHGGGHHHHHHHHHHHHHHHHHHHGHHHHEHHHHHHHHHHHHHHHHHHHHHGGHHHHHHHHHHHHHGHGHHHHHHGHHGHHHHHHHHGHHHGGHGHHHHHHHHHHGHBGHHGHHHHHHHHGHHHGHHHHHGGGGGFGFB
@M05620:46:000000000-D9D58:1:1101:19051:2160 1:N:0:101
GAATGAATGCAGAAATTGGCAAGATAATACTGCACCGATGGGAAATGATACTATCCTGAAACATGAGCAAATTGACCAGCCTCAGGATGTGAACTCATTTGCTGGAGGTCACGCCAGGGCTCTTTCAAGATAGTAAAAACAGTGACTTGTACAGCATAATGAAAAACCTAGGCATTGATTTTGAAGACATCAGACACATGCAGAATGAAAAATTTTTCAGAAATGATTTTTCTGGTGAGGTTGACTTCAGG
+
BBCCCFFFFFFFGGGGGGGGGGGHHGHHHHHHHHHHGEGGGHHGGHHHHHHHHHHHHHHHHHHHHHHHGHHHHHHHHHGHGHHHHHGHHHHHHHHHHHHFHHHHH1FGEHHFDHAAEH/>BGHHBGD4?3GF3BFHHHHGEF?F3?FDFD3GB?GCGHDDGHHHHGGAC<G0CCG1?1FGHGGGGF1>CDDFDFG0F<1<<<DGB0DDGHHHHHHHHF0CGG/0C0GHHHFGHHHHB0C.CFGG0FFBBF0
@M05620:46:000000000-D9D58:1:1101:11730:2228 1:N:0:101
GAATGAATGCAGAAATTGGCAAGATAATACTGCACCGATGGGAAATGATACTATCCTGAAACATGAGCAAATTGACCAGCCTCAGGATGTGAACTCATTTGCTGGAGGTCACCAGGGCTCTTTCAAGATAGTAAAAACAGTGACTTGTACAGCATAATGAAAAACCTAGGCATTGATTTTGAAGACATCAGACACATGCAGAATGAAAAATTTTTCAGAAATGATTTTTCTGGTGAGGTTGACTTCAGAGA
+
BBBBCFFFFFFFGGGGGGGGGGFGHHHHHHHGHHHHEEEGGHHHHHHFGHHHGHHHHHHHHHHHHHGHHHHHHHHHHHGHGHHHGHBGGFGGGHHHHHHHHHHHGHHGGHHHHHHGGGHHHHHHHHHHHHHHHGHHHGHHHHHGHHHHHHHHHHHHHHHHHHHHGGHHHHHHHHHHHHHHHGGHHHHHHHHHHHHHHGHHGHGHHHHHHHFHHHHHHHHFHHHFHHHHHHHHHHHGFHHHHHGGGGGEFG/
@M05620:46:000000000-D9D58:1:1101:16984:2271 1:N:0:101
GAATGAATGCAGAAATTGGCAAGATAATACTGCACCGATGGGAAATGATACTATCCTGAAACATGAGCAAATTGACCAGCCTCAGGATGTGAACTCATTTGCTGGAGGTCACGCCAGGGCTCTTTCAAGATAGTAAAAACAGTGACTTGTACAGCATAATGAAAAACCTAGGCATTGATTTTGAAGACATCAGACACATGCAGAATGAAAAATTTTTCAGAAATGATTTTTCTGGTGAGGTTGACTTCAGA
+
BABBBFFFFFFFGGGGGGGG4GFHGHHHHHHHHHHHEEEGGHGGHHHFGGHHHHHHHGHHHHHHHGFHHHHHHHHHHHHFGHHFGHHHHHHGHHHHFHHHHHHHHHHGGHHHGHEGGF?GHHFGHH4GDHDFGGHHHHHDEHFD3F3FGHHEGHCGHD2FGGHHHGDDFFGGFHFHGFGHBGH/GFGFHH1GGHHHB<FF0DG0/=0GHHEAGHHGH/CGH0/;C0GHHFH/:0GGH0GF99B/BFFBFG0
@M05620:46:000000000-D9D58:1:1101:15487:2278 1:N:0:101
GAATGAATGCAGAAATTGGCAAGATAATACTGCACCGATGGGAAATGATACTATCCTGAAACATGAGCAAATTGACCAGCCTCAGGATGTGAACTCATTTGCTGGAGGTCACGCCAGGGCTCTTTCAAGATAGTAAAAACAGTGACTTGTACAGCATAATGAAAAACCTAGGCATTGATTTTGAAGACATCAGACACATGCAGAATGAAAAATTTTTCAGAAATGATTTTTCTGGTGAGGTTGACTTCAGA
+
AAABBFFFFFFFGGGGGGGGGGFHHHHHHHHHHHHHEAEGGHHHHHHHHHHHHHHHHHHHHHHHHHGHHHHHHHBGHHGHGHHGGFFGHGHHHHHHHHHHHHHHHFHGGHHHGHGGGHGGHHHHHHHHGGHHHHHHHHHGHHHHHHHHHHHHHHHHHHHHHHHHHHGGHHHHHHHHHGHHHHHGHHHHHHHHHHHHHHHHHHHHHHHHHHHHHHHGHHGGGHHHHFHHHHHHHHHGHGGGBFGGGGGGGG9
@M05620:46:000000000-D9D58:1:1101:11387:2284 1:N:0:101
GAATGAATGCAGAAATTGGCAAGATAATACTGCACCGATGGGAAATGATACTATCCTGAAACATGAGCAAATTGACCAGCCTCAGGATGTGAACTCATTTGCTGGAGGTCACCAGGGCTCTTTCAAGATAGTAAAAACAGTGACTTGTACAGCATAATGAAACACCTAGGCATTGATTTTGAAGACATCAGACACATGCAGAATGAAAACTTTTTCAGAAATGATTTTTCTGGTGAGGTTGACTTCAGAGA
+
A>AAABDFDFFFF1CGGBGFB1BFGBGDDGFHGGGFAAEEGH0BGGH1GGHHHHHHHHHG11BFEGFGH0GFGHBFBEGHEHHFFHCCGHHEH1B11FGGGDFG10BFEHHHFEHEEGFHHHGFHHH1F11F2FDFG?GGGG11BGGGHFBDCBBF1BG2111@F?GHFB01FG11FDFDHFGDGGHFHF11<GGFHHBGFH0GFBGB0/<GHHGC0DH0/000:CHHC/GG00/0.GHFFCCFB0BFFF/
@M05620:46:000000000-D9D58:1:1101:11389:2308 1:N:0:101
GAATGAATGCAGAAATTGGCAAGATAATACTGCACCGATGGGAAATGATACTATCCTGAAACATGAGCAAATTGACCAGCCTCAGGATGTGAACTCATTTGCTGGAGGTCACCAGGGCTCTTTCAAGATAGTAAAAACAGTGACTTGTACAGCATAATGAAAAACCTAGGCATTGATTTTGAAGACATCAGACACATGCAGAATGAAAAATTTTTCAGAAATGATTTTTCTGGTGAGGTTGACTTCAGAGA
+
BCCBCFFFFFFFGGGGGGGGGGGHHHHHHHHHHHHHEEFGGHHHHHHFHHHHHHHHHHHHHHHHHHHHHHHHHHHHHHHHGHHHHHGHHHHHHHHHHHHHHHHHHHHGGHHHHHHGGCGGHHHHHHH3GGHGHHHHDEFHHHFFHHHHGHHHGHHHEHHHHHHHGDHHHGGFGHHBGHHHHGFG1FGGHHGFHGHFHFFFFHCGGHHHHAGHHHHHEHHHGHHFHHHHHHHHFHHFGGHHFCBFFFEFCFB
@M05620:46:000000000-D9D58:1:1101:18060:2563 1:N:0:101
GAATGAATGCAGAAATTGGCAAGATAATACTGCACCGATGGGAAATGATACTATCCTGAAACATGAGCAAATTGACCAGCCTCAGGATGTGAACTCATTTGCTGGAGGTCACGCCAGGGCTCTTTCAAGATAGTAAAAACAGTGACTTGTACAGCATAATGAAAAACCTAGGCATTGATTTTGAAGACATCAGACACATGCAGAATGAAAAATTTTTCAGAAATGATTTTTCTGGTGAGGTTGACTTCAGA
+
A>>AAFFFFFFFGGGGGGGGFFFGHHHHHHHHHHHHF?EGGHCGHHGGHFHGGHHGFGGGHHHHHHFGHHFGHHGHHGHEFGHGBFBFGHHFFBGGGEHHHGHHHFHGFHHHGHGGGHGGHEHHHGHFGGHHHHHHHGHGHHHGGHHHHHGHHHHGHGHHHH2FHHGGHHHHHHHHHHHHHHHFFHHGFHHHGFFHHHHHHHHGHHHHEHHHHHHHHHHGCGHHHFHHHHHHHHHHHHHGGFGBFGGGGG0
@M05620:46:000000000-D9D58:1:1101:18059:2584 1:N:0:101
GAATGAATGCAGAAATTGGCAAGATAATACTGCACCGATGGGAAATGATACTATCCTGAAACATGAGCAAATTGACCAGCCTCAGGATGTGAACTCATTTGCTGGAGGTCACGCCAGGGCTCTTTCAAGATAGTAAAAACAGTGACTTGTACAGCATAATGAAAAACCTAGGCATTGATTTTGAAGACATCAGACACATGCAGAATGAAAAATTTTTCAGAAATGATTTTTCTGGTGAGGTTGACTTCAGA
+
CCCCCFFFFFFFGGGGGGGGGGGHHGHHHHHHHHHHEEGGGHHHHHHHHHHHHHHHHHHGHHGHHHGHHHHHHHHHHHHHGHHHGGGHHHHHHHHHHHHHHGHHFGHGGHHHGHGGGHGGHHHHHHHHHHHHHHHHHHHGHHHHHHHHHHHHHHHHHHHHHHHHHHGGHHHHHHHHHHHHHHHGHHHHHHHHHHHHHHHHHHHHHHHHHHHHHHHHHHHHGHHHHHHGHHHHHHHHHHHGGGGGGGGGGG0
@M05620:46:000000000-D9D58:1:1101:16888:2600 1:N:0:101
GAATGAATGCAGAAATTGGCAAGATAATACTGCACCGATGGGAAATGATACTATCCTGAAACATGAGCAAATTGACCAGCCTCAGGATGTGAACTCATTTGCTGGAGGTCACCAGGGCTCTTTCAAGATAGTAAAAACAGTGACTTGTACAGCATAATGAAAAACCTAGGCATTGATTTTGAAGACATCAGACACATGCAGAATGAAAAATTTTTCAGAAATGATTTTTCTGGTGAGGTTGACTTCAGAGA
+
AAABBFFFFFFFGGGGGGGGGGGHHHHHHHHGFFGHEEGGGHFGEHHFHHHHHHHHHGHHHHHHHGHHHGHHHHHHFHGGGHHGHHGHHGHFHHHHGHHHHGGHHFHGEHHHHHHGGGHHHHHHGGHHHHHGHGHHHGHHHHHHHHHHHHHHHHHHHHHHHHGHGGHHHHHHHHHHHHHHHGHHHHHHHHHFHHHHHHHHHHHHHHHHHHFFFHHHHHHHHHHHHHHHHHHHFCGHHHFHHHGGGGGGGGF
@M05620:46:000000000-D9D58:1:1101:17102:2607 1:N:0:101
GAATGAATGCAGAAATTGGCAAGATAATACTGCACCGATGGGAAATGATACTATCCTGAAACATGAGCAAATTGACCAGCCTCAGGATGTGAACTCATTTGCTGGAGGTCCCAGGGCTCTTTCAAGATAGTAAAAACAGTGACTTGTACAGCATAATGAAAAACCTAGGCATTGATTTTGAAGACATCAGACACATGCAGAATGAAAAATTTTTCAGAAATGATTTTTCTGGTGAGGTTGACTTCAGAGAA
+
CCDCCFFFFFFFGGGGGGGGGGGHHHHHHHHHHHHHGEGGGHHHHHHHHHHHHHHHHHHHHHHHHHHHGHHHHHHHHHHHGHHHGHGGGGHHHHHHHHHHHHHHHHHGGHHHHHGGGHHHHHHHHHHHHHHHHHHHGHHHHHHHHHHHHHHHHHHHHHHHHHHGGHHHHHHHHHHHHHHHGHHHHHHHHHHHHHHHHHHHHHHGGGGHHHHHHHHHHHGHHHHHHHHHHHHHHHHHGHHHHHGGGGGGGGF
@M05620:46:000000000-D9D58:1:1101:21271:2866 1:N:0:101
GAATGAATGCAGAAATTGGCAAGATAATACTGCACCGATGGGAAATGATACTATCCTGAAACATGAGCAAATTGACCAGCCTCAGGATGTGAACTCATTTGCTGGAGGTCACCAGGGCTCTTTCAAGATAGTAAAAACAGTGACTTGTACAGCATAATGAAAAACCTAGGCATTGATTTTGAAGACATCAGACACATGCAGAATGAAAAATTTTTCAGAAATGATTTTTCTGGTGAGGTTGACTTCAGAGA
+
BCCCCFFFFFFFGGGGGGGGGGGHHHHHHHHHHHHHFEFGGHHHHHHGHHHHHHHHHHHHHHHHHHGHHHHHHHHHHHHHGHHHHHFHHGHHHHHHHHHHHHHHHGHGFHHHHFHGGGHGHHFHHFHEGFFGHHHHHGFFBFHDHHGGHHHHHFFHFGHHHHHHGGHFHHHGHHFDHHHHFGFFHHHHFHGHHHHFFBCGFHFDGHEHF.GHHHHHHHFHGHHFGHHHHHEHBCCCGFHH/;:FFGEFBFB
@M05620:46:000000000-D9D58:1:1101:20217:2992 1:N:0:101
GAATGAATGCAGAAATTGGCAAGATAATACTGCACCGATGGGAAATGATACTATCCTGAAACATGAGCAAATTGACCAGCCTCAGGATGTGAACTCATTTGCTGGATTGTACAGCATAATGAAAAACCTAGGCATTGATTTTGAAGACATCAGACACATGCAGAATGAAAAATTTTTCAGAAATGATTTTTCTGGTGAGGTTGACTTCAGAGAAGATCGGAAGAGCACACGTCTGAACTCCAGTCACATTC
+
BCCCCFFFFFFFGGGGGGGGGGGHHHHHHHHHHHHHGEGGGHGHHHHHHHHHHHHHHHHHHHHHHGHHHHHHHHHHHHHHGHHHGHGHHGHHHHHHHHHHHHHHHHHHHFHHHHHHHHHHHHHHHHGGHHHGGHHHHFHHHHHGHHHHHHHHHHHHHGHHHHHHHHHHHHHHHHHHHHFGHHHHGGHHHHHHHHHFGFGGHHH0GHHHFG0G/CGHHHHGGGGFHGHHHHGHHHGHHHGGGGGGGGGGGG0
@M05620:46:000000000-D9D58:1:1101:21775:3047 1:N:0:101
GAATGAATGCAGAAATTGGCAAGATAATACTGCACCGATGGGAAATGATACTATCCTGAAACATGAGCAAATTGACCAGCCTCAGGATGTGAACTCATTTGCTGGAGGTCACCAGGGCTCTTTCAAGATAGTAAAAACAGTGACTTGTACAGCATAATGAAAAACCTAGGCATTGATTTTGAAGACATCAGACACATGCAGAATGAAAAATTTTTCAGAAATGATTTTTCTGGTGAGGTTGACTTCAGAGA
+
CCCCCFFFFFFFGGGGGGGGGGGGHHHHHHGHHHHHGAFGGHGHHHHHHHHHHHHHHHHHHHHHHHHHHHHHHHHHHHHHGHHHGHHHHGHHHHHHHHHHHHHHGHHGGHHHHHHGGGHHHHHHHHHHHHHHHHHHHGHHHHHHHHHHHHHHHHHHHHHHHHHHGGHHHHHGHHHHHHHHHGHHHHHHHHHHHHHHHHHHHHHHHHHHGHHHHHHHHHHHHHHEFHHHHHHHHHHHHHHHHHGGGGGGGGB
@M05620:46:000000000-D9D58:1:1101:22003:3170 1:N:0:101
GAATGAATGCAGAAATTGGCAAGATAATACTGCACCGATGGGAAATGATACTATCCTGAAACATGAGCAAATTGACCAGCCTCAGGATGTGAACTCATTTGCTGGAGGTCACCAGGGCTCTTTCAAGATAGTAAAAACAGTGACTTGTACAGCATAATGAAAAACCTAGGCATTGATTTTGAAGACATCAGACACATGCAGAATGAAAAATTTTTCAGAAATGATTTTTCTGGTGAGGTTGACTTCAGAGA
+
BABBCFFFFFFFGGGGGGGGGGGHHHHHHHHHHHHHGAEGGHHHHHHHHHHHHHHHHHHHHHHHHHGHHHHHHHHHHHHHGHHHHHHHHHHHHHHHHHHHHHHHHHHGFHHHHFECE/B/3FGBEFF3BGE?GHHHFGF2B3BDEHHGBGFGFFH3GBFHHFHH/B2F<2<C<G<1?FGHHFGB1CGHF11>10<C1FFHFBG1GHHFFCHHFFHF<D0DGFH0;GGHHCGGH0CCFGCB//CBB00;BB9
@M05620:46:000000000-D9D58:1:1101:13918:3337 1:N:0:101
GAATGAATGCAGAAATTGGCAAGATAATACTGCACCGATGGGAAATGATACTATCCTGAAACATGAGCAAATTGACCAGCCTCAGGATGTGAACTCATTTGCTGGAGGTCACCAGGGCTCTTTCAAGATAGTAAAAACAGTGACTTGTACAGCATAATGAAAAACCTAGGCATTGATTTTGAAGACATCAGACACATGCAGAATGAAAAATTTTTCAGAAATGATTTTTCTGGTGAGGTTGACTTCAGAGA
+
AACCCFFFFFFFGGGGGGGGGGGHHHHHHHHHHHHHEEGGGHGHHHHHHHHHHHHHHHHHHHHHHGGHHHHHHHHHHHHHGHHHGHFHHGGGHHHHHHHHHHHHHGHGGHGHHFHGCEFGHHGHHFG3FEHBGHHHFGGH43F?G?GFGHFDF?DGDBDHHHHHGFHBGCFBGGHDHHHGGGFFBGC1=FGFHHHCFDFBGHFFDGHHHFFHHHBCDGFFCFBGHHHHCGFGCCGBGGHBGFBF;FFFGGF
@M05620:46:000000000-D9D58:1:1101:12768:3357 1:N:0:101
GAATGAATGCAGAAATTGGCAAGATAATACTGCACCGATGGGAAATGATACTATCCTGAAACATGAGCAAATTGACCAGCCTCAGGATGTGAACTCATTTGCTGGAGGTCCCAGGGCTCTTTCAAGATAGTAAAAACAGTGACTTGTACAGCATAATGAAAAACCTAGGCATTGATTTTGAAGACATCAGACACATGCAGAATGAAAAATTTTTCAGAAATGATTTTTCTGGTGAGGTTGACTTCAGAGAA
+
AABBBFFFFFFFGGGGGGGGGGGFHHHHHHHHHHHHEAEGGGFHGHHHHHHHHHHHHHHHHHHFHFHHHHHHHHFFHHGHGHHHGHFFGGGGFHHHHHHHHHHGFGHGGHHHHHGGGHHHHHHHHHGHHHHHHHHFEGHFGHHHHHHHHHHHHHHHGHFHGHHGGHHHHGHHHHHGHHHHGHHHHGHHHHHHGHHHHHHHHGHH1DHGHHHHHHHGHHHHHHGGHHHHHHHH;CG;::CGHFGGGGFBFGF
@M05620:46:000000000-D9D58:1:1101:20198:3398 1:N:0:101
GAATGAATGCAGAAATTGGCAAGATAATACTGCACCGATGGGAAATGATACTATCCTGAAACATGAGCAAATTGACCAGCCTCAGGATGTGAACTCATTTGCTGGAGGTCACCAGGGCTCTTTCAAGATAGTAAAAACAGTGACTTGTACAGCATAATGAAAAACCTAGGCATTGATTTTGAAGACATCAGACACATGCAGAATGAAAAATTTTTCAGAAATGATTTTTCTGGTGAGGTTGACTTCAGAGA
+
CBCCCFFFFFFFGGGGGGGGGGGHHHHHHHHHHHHHEEGGGHGHHHHHHHHHHHHHHHHHHHHHHHHHHHHHHHHHHHHHGHHHHHHHHHHHHHHHHHHHHHHHHGHGGHHHHHHGGGHHHHHHHHHHHHHHHHHHHGHHHHHHHHHHHHHHHHHHHHHHHHHHGGHHHHHHHHHHHHHHHGHHHHHHHHHHHHHHHHHHHHHHHHHHHHHHHHHHHHGBGHHHHHHHHHHHHHHHHHHHHHGGGGGGGGB
@M05620:46:000000000-D9D58:1:1101:20192:3417 1:N:0:101
GAATGAATGCAGAAATTGGCAAGATAATACTGCACCGATGGGAAATGATACTATCCTGAAACATGAGCAAATTGACCAGCCTCAGGATGTGAACTCATTTGCTGGAGGTCACCAGGGCTCTTTCAAGATAGTAAAAACAGTGACTTGTACAGCATAATGAAAAACCTAGGCATTGATTTTGAAGACATCAGACACATGCAGAATGAAAAATTTTTCAGAAATGATTTTTCTGGTGAGGTTGACTTCAGAGA
+
AAABBFFFFFFFGGGFGGGGGGGHHHHHGHHHHHHHGEGGGHHHHHHHHHGGHHHFGHHHHHHHHHHHHHHHBGHHHGHHGGHGHHHHHGHHHHHHHHHHHHGHHGHGGHGHGHHGGFHEHHFHH4B3D4F4BGHHHGGHHBHFG42BB?D?CFHBFHHHHHHHGGHHHFFFFHHGGHHEBFGDGHBGHGHBC0CGCBBDFHF1<GHGFHHFHHH/0=DHHBFGHHGHHHBH0;:GG.;/:/:FB0;B;CC
@M05620:46:000000000-D9D58:1:1101:16432:3463 1:N:0:101
GAATGAATGCAGAAATTGGCAAGATAATACTGCACCGATGGGAAATGATACTATCCTGAAACATGAGCAAATTGACCAGCCTCAGGATGTGAACTCATTTGCTGGAGGTCCCAGGGCTCTTTCAAGATAGTAAAAACAGTGACTTGTACAGCATAATGAAAAACCTAGGCATTGATTTTGAAGACATAAGACACATGCAGAATGAAAAATTTTTCAGAAATGATTTTTCTGGTGAGGTTGACTTCAGAGAA
+
BABBCFFFFFFFGGGGGGGGGGGHHHHHHHHHHHHHGEGGGHGGHHHHHHHHHHHHHHHHHHHHHHHHHHHHHHHHHHHHGHHFFHGGHHHHHHHHHHHHHHHHHHHGGHHHHHGGGHHHHHHHHHHHHHHHHHHHGHHHHHHHHHHHHGFHHHHHHHHHHHFGGHHHHHHHHHHHHHHHGHHHHGHHHHHHHHHHHHHHHHHHHHHHHHHHHHFHEDGFHHHHHHHHGHHHHHHHHHHHHHHGGGGGGFG
@M05620:46:000000000-D9D58:1:1101:13460:3485 1:N:0:101
GAATGAATGCAGAAATTGGCAAGATAATACTGCACCGATGGGAAATGATACTATCCTGAAACATGAGCAAATTGACCAGCCTCAGGATGTGAACTCATTTGCTGGAGGTCACCAGGGCTCTTTCAAGATAGTAAAAACAGTGACTTGTACAGCATAATGAAAAACCTAGGCATTGATTTTGAAGACATCAGACACATGCAGAATGAAAAATTTTTCAGAAATGATTTTTCTGGTGAGGTTGACTTCAGAGA
+
BABCCFFFFFFFGGGGGGGGGGGHHHHHGHHHHHHHGGGGGHHHHHHHHHHHHHGHHHHHHHHHHHHHHHHHHHHHHHHHGHHHGHGHHGHHHHHHHHHHHHHHHHHGGHHHHHHGGGHFFHHF4GHDGDFGFHHHHGEEFGBEFHHGGF3GFCD?GHF3GHHHGGHFGHH2@GHBDGHHFEHHFC===1<FG0F0F1FFFDGGG0GHHHHHHHHGBF<GHFC0;GHHHFGGHHF0GHHHHCBBF00C0F/
@M05620:46:000000000-D9D58:1:1101:19166:3493 1:N:0:101
GAATGAATGCAGAAATTGGCAAGATAATACTGCACCGATGGGAAATGATACTATCCTGAAACATGAGCAAATTGACCAGCCTCAGGATGTGAACTCATTTGCTGGAGGTCCCCAGGGCTTTTTCAGGTTAGTAAAAACAGTGACTTGAACAGAATAATGAAAAACTTAGCCATTGTTTTTGAAGACTCCAGACACTTCAAGATTGAAAATTTTTTAAGAATTGTTTTTTTTGTTGAGGTTGACTCCGGGGA
+
AABBBFFFFFFFGGGGFGGGGGGHHHHHGHHHHHHHGECGGHCHHHHFHHHHHHHHHGHHHHHHHHHHHHHHHHHHHHHHGHHHGHHHHHHGHGHHGHHHHHHHHFHGGH3GC2EF1/0/BG33B4?43304B4FH3//?4333B322223222BB332@GHHFGB22@222?111?GF//?1?10111111.0011110<D000<GHH0CGHH-.000;0000<CHG--9;//.0;/C///0;0/.---;
@M05620:46:000000000-D9D58:1:1101:11302:3495 1:N:0:101
GAATGAATGCAGAAATTGGCAAGATAATACTGCACCGACGGGAAATGATACTATCCTGAAACATGAGCAAATTGACCAGCCTCAGGATGTGAACTCATTTGCTGGAGGTCACCAGGGCTCTTTCAAGATAGTAAAAACAGTGACTTGTACAGCATAATGAAAAACCTAGGCATTGATTTTGAAGACATCAGACACATGCAGAATGAAAAATTTTTCAGAAATGATTTTTCTGGTGAGGTTGACTTCAGAGA
+
BCCCCFFFFFFFGGGGGGGGGGGHHHHHHHHHHHHHGEAEGGEGHHHHHHHHHHHHHHHHHHHHHHHHHHHHHHHHHHHHGHHHGHGHHFHHHHHHHHHHHHHHHHHGGHHHHHHGGGHHHHHHHHHHHHGHHHHHHGHHHHHHHHHHHHHHHHHHHHHHHHHHGGHHHHHHHHHHHHHHGGHHGHHHHHHHHHHHHHHHHHHHGGHHGHHHHHHHHHHHHHHHHHHHHHHHGGGFGGGGGGGGGGGGGGB
@M05620:46:000000000-D9D58:1:1101:11280:3496 1:N:0:101
GAATGAATGCAGAAATTGGCAAGATAATACTGCACCGACGGGAAATGATACTATCCTGAAACATGAGCAAATTGACCAGCCTCAGGATGTGAACTCATTTGCTGGAGGTCACCAGGGCTCTTTCAAGATAGTAAAAACAGTGACTTGTACAGCATAATGAAAAACCTAGGCATTGATTTTGAAGACATCAGACACATGCAGAATGAAAAATTTTTCAGAAATGATTTTTCTGGTGAGGTTGACTTCAGAGA
+
AA33AF5FDFFFGBGGGGGFFGDGG5A55FFGFBHHGAE?CE2AGHGBDF5FDGF3F3533BBFAFGBBB3FGH5@FFG1?FF3BG@CGFGFFHHF3FDGF4FE31FE??FEEGCFGAGE3FDGFBGBGHFBFGHFHD/FGH?FHHHH1FGDGHHHHHHHH>1FEGHFGFHHF1GGHFGHHFHB1>FGDFGGH/<C<GFFH<CG=<D<0CAGHCGG0<00/CFHHFHHHGCHGFF0.FGGGFFGGGGBBF/
@M05620:46:000000000-D9D58:1:1101:13467:3504 1:N:0:101
GAATGAATGCAGAAATTGGCAAGATAATACTGCACCGATGGGAAATGATACTATCCTGAAACATGAGCAAATTGACCAGCCTCAGGATGTGAACTCATTTGCTGGAGGTCACCAGGGCTCTTTCAAGATAGTAAAAACAGTGACTTGTACAGCATAATGAAAAACCTAGGCATTGATTTTGAAGACATCAGACACATGCAGAATGAAAAATTTTTCAGAAATGATTTTTCTGGTGAGGTTGACTTCAGAGA
+
BBBBBFFFFFFFGGGGGGGGGGGHHHHHHHHHGHHHGCGGGHHGHHHGHHHHHHHHHGHHHHFGGHHHGHHHHHFHHHGHGHHGHHFHHHHHHHGGHHHHHHHHCGHGGHHHHHHGGGGFFHHHFHHBFFFGGHHHGDECGGFFHHHHHHGHHHHHFFFHHGHHGGHHGHHHGHBFHGHHEEHFHHBGG1FGHHHHHFHFGGFFGGFHHHHHHFHHGEFFHH00GGHHHHHBGGFBCGHHFEFFGB0;0F/
@M05620:46:000000000-D9D58:1:1101:11292:3510 1:N:0:101
GAATGAATGCAGAAATTGGCAAGATAATACTGCACCGACGGGAAATGATACTATCCTGAAACATGAGCAAATTGACCAGCCTCAGGATGTGAACTCATTTGCTGGAGGTCACCAGGGCTCTTTCAAGATAGTAAAAACAGTGACTTGTACAGCATAATGAAAAACCTAGGCATTGATTTTGAAGACATCAGACACATGCAGAATGAAAAATTTTTCAGAAATGATTTTTCTGGTGAGGTTGACTTCAGAGA
+
3>>A>@FFDBDFGGGGGFGGGGGFHFFGFHHHHHHHGEGGGGEEHFGGHHHHGHHHHHHFFHGHGGGGHHHHHHHHHHHFGHHFHGGHHGGFFHHFEHHHHHHHGHHGGHHHHHGGEGHHHHHGHFHHHHFGGGHBDFHCHFHHHHHHHHFHHHHGGHHHHHGGGGHFHHHHHGHHHHHHHGHGFHHHFFBHHGHFHHHGHHHHHGFFGFHHHHHHHHHHHHHEHHGHHHHFFFF0CFGGBFGGGFGFGG/
@M05620:46:000000000-D9D58:1:1101:21531:3538 1:N:0:101
GAATGAATGCAGAAATTGGCAAGATAATACTGCACCGATGGGAAATGATACTATCCTGAAACATGAGCAAATTGACCAGCCTCAGGATGTGAACTCATTTGCTGGAGGTCACGCCAGGGCTCTTTCAAGATAGTAAAAACAGTGACTTGTACAGCATAATGAAAAACCTAGGCATTGATTTTGAAGACATCAGACACATGCAGAATGAAAAATTTTTCAGAAATGATTTTTCTGGTGAGGTTGACTTCAGA
+
BACBCFFFFFFFGGGGGGGGGGFHHHHHHHHHHHHHGEGGGHHHHHHHHHHHHHHHHHHHHHHHFGGHHHHGHHHHHHHHGHHHHHGHHHHGHHHHHHHHHHHHHHHGGHHHGHGGGHGGHHHHHHHFHHHHHHHHHHHGHHHHGHHHHHHHHHHHHHHHHHHHHHGGHHHHHHHHHHHHHHHGHGHHHHHHHFHHHHHHHHHFHHHHHHHHHHHGHHGHBGHHHFHHHHHHHHHHHHHGGGGGGGGGGG9
@M05620:46:000000000-D9D58:1:1101:21533:3556 1:N:0:101
GAATGAATGCAGAAATTGGCAAGATAATACTGCACCGATGGGAAATGATACTATCCTGAAACATGAGCAAATTGACCAGCCTCAGGATGTGAACTCATTTGCTGGAGGTCACGCCAGGGCTCTTTCAAGATAGTAAAAACAGTGACTTGTACAGCATAATGAAAAACCTAGGCATTGATTTTGAAGACATCAGACACATGCAGAATGAAAAATTTTTCAGAAATGATTTTTCTGGTGAGGTTGACTTCAGA
+
BBBBBFFFFFFFGGGGGGGGGGGHHHHHHHHHHHHHFEFGGHGHHHHHHHHHHHHHHHHHHHHHHHHHHHHHHHHHHHHHGHHHHHHHHGHHHHHHHHHHHHHHHHHGGHHHGHGGGH?FHHHHHHHHHHHHHHHHHHHGHHHHHHHHHHHHHHHHHHHHHHHHHHGGHHHHHHHHHHHHHHHGHHGHHHHHHHHHHHHGHHHHHHHHHHHHGHHHHHHHHGHHGBGHHHGHHHGHHHHGGGGGGGGGGG0
@M05620:46:000000000-D9D58:1:1101:22617:3695 1:N:0:101
GAATGAATGCAGAAATTGGCAAGATAATACTGCACCGATGGGAAATGATACTATCCTGAAACATGAGCAAATTGACCAGCCTCAGGATGTGAACTCATTTGCTGGAGGTCACCCCCAGGGCTCTTTCAAGTTAGTAAAAACAGTGACTTGAACAGCATAATGAAAAACCTAGGCATTGATTTTGAAGACATCAGCCACATGCAGAATGAAAAATTTTTCAGAAATGATTTTTCTGGTGAGGTTGACTTCAG
+
CCCCCFFFFFFFGGGGGGGGGGFGHHHHHHHHHHHHGEGGGHHHHHHHHHHHHHHHHHHHHHHHHHHHHHFGHHHHHHHHGHHHHHHHHHHHHHHHHHHHHHHHHHHGGHHH3FE>/EC//B/BGDFH444B444BHGHGC/F3F33B?22BF3<02@F<F2HHGHCA/F1D001?1?1@GHFHG>11>0F1<<100/.<00<DF/=0DGFH.CHHHHC0:CG/CC0CGFH0/;G0090;.;//90;000;
@M05620:46:000000000-D9D58:1:1101:8215:3745 1:N:0:101
GAATGAATGCAGAAATTGGCAAGATAATACTGCACCGATGGGAAATGATACTATCCTGAAACATGAGCAAATTGACCAGCCTCAGGATGTGAACTCATTTGCTGGAGGTCACGCCAGGGCTCTTTCAAGATAGTAAAAACAGTGACTTGTACAGCATAATGAAAAACCTAGGCATTGATTTTGAAGACATCAGACACATGCAGAATGAAAAATTTTTCAGAAATGATTTTTCTGGTGAGGTTGACTTCAGG
+
AB@ABFFFFFFFGCGGGGGGGGFHGHGFHHHFHFHHEEEGGFFHFHGFFFBFDFHBGHHEFHFHHEGHHHGHHHFHGFGGEHHGFGGGHGHHHHHHFGHHHGHHFHHGEBHFGHGGGHGGHHHHHHFDFFHFFGGHHHHGHHHHEHHHHHHHHHHHFFHHHHFHHGGGHHHHHHHHHFHHHHHGGGFHHHHHHHHHHHHHHHHHGHHHHHHFHHHHHHHHHH:GFGHHHHHHHHEHHHHFGGFBFFGGBF0
@M05620:46:000000000-D9D58:1:1101:8232:3754 1:N:0:101
GAATGAATGCAGAAATTGGCAAGATAATACTGCACCGATGGGAAATGATACTATCCTGAAACATGAGCAAATTGACCAGCCTCAGGATGTGAACTCATTTGCTGGAGGTCACACCAGGGCTCTTTCATGATAGTAAAAACAGTGACTTGTACAGCATAATGAAAAACCTAGGCATTGATTTTGAAGACATCAGACACATGCAGGATGAAAAATTTTTCAGAAATGATTTTTCTGGTGAGGTTGACTTCAGG
+
1AAAA1FFFF1DG1GGGGGFGFFCEG1GHHHHHHHHE0AEEA0FHHHHHHHH2FGHHFB1FGHHFGFHGGCFGGFH1AB/FEGHHHHGHGGEHHHFHGGHHFHHBHCFGFFC11//B/?/GECFE2B22>BE2BBG2GGA/011<1FD<>1BGBBFG11BBGFBF0B/@1G00<1F1<FDBDDE111?G1F<11><001FFG1..<<GDD0.<G000<GF0::C0:GG0G0/CH:CGH.GC/99:90;000
@M05620:46:000000000-D9D58:1:1101:10626:3820 1:N:0:101
GAATGAATGCAGAAATTGGCAAGATAATACTGCACCGATGGGAAATGATACTATCCTGAAACATGAGCAAATTGACCAGCCTCAGGATGTGAACTCATTTGCTGGAGGTCACCCCCAGGGCTCTTTCAAGATAGTAAAAACAGTGACTTGTACAGCATAATGAAAAACCTAGGCATTGATTTTGAAGACATCAGACACATGCAGAATGAAAAATTTTTCAGAAATGATTTTTCTGGTGAGGTTGACTTCAG
+
CCCCCFFFFFFFGGGGGGGGGGGHHHHHHHHHHHHHFEGGGHHHHHHHHHHHHHHHHHHHHHHHHHHHHHHHHHHHHHHHGHHHHHGHHHHFHHHHHHHHHHHHHHHGGHHHHHGGGGGGGHHHHHHHHHHHHHHHHHHHGHHGHHHHHHHHHHHHHHHHHHHHHHHGGHHHHHHHHHDHHHHHGHHHHHHHHHFHGHHHHHHHGCGGGHHHHHHHHHHGHHHHGHGHHHHHHHHHGFGGGGGGGGGGGFF
@M05620:46:000000000-D9D58:1:1101:10612:3834 1:N:0:101
GAATGAATGCAGAAATTGGCAAGATAATACTGCACCGATGGGAAATGATACTATCCTGAAACATGAGCAAATTGACCAGCCTCAGGATGTGAACTCATTTGCTGGAGGTCACCCCCAGGGCTCTTTCAAGATAGTAAAAACAGTGACTTGTACAGCATAATGAAAAACCTAGGCATTGATTTTGACGACATCAGACACATGCAGAATGAAAAATTTTTCAGAAATGATTTTTCTGGTGAGGTTGACTTCAG
+
1>AAAFFFDFF1FCFGFGGFGFFHHHGHHHHGHHHHGEEGGHHHHHHFHGHHHGHHHH1EFHFGFFHHHHFFGHHHHHHHGHHGHHFGGGFFHHHHFGHFHFHFHHHGGGHHHHGGGGG?EHHHGHHFHFGFHEHHHHHHGHHHHFGHHGHHHHEGFHFHHHHGGGHGGEGHHHHHGHFHHHGHG1.FCCFGFHHFHFFFHHHHGCGGFHHHF.GGHHHBGHHFFHH0GGGFFGFGFFFFFFBCFFGG00=
@M05620:46:000000000-D9D58:1:1101:12438:3841 1:N:0:101
GAATGAATGCAGAAATTGGCAAGATAATACTGCACCGATGGGAAATGATACTATCCTGAAACATGAGCAAATTGACCAGCCTCAGGATGTGAACTCATTTGCTGGAGGTCACGCCAGGGCTCTTTCAAGATAGTAAAAACAGTGACTTGTACAGCATAATGAAAAACCTAGGCATTGATTTTGAAGACATCAGACACATGCAGAATGAAAAATTTTTCAGAAATGATTTTTCTGGTGAGGTTGACTTCAGA
+
AAABBFFFFFFFGGGGGGGGGGGHHHHHHHHHHHHFEAFGGHHGHHHFHHHHHHHHHHHHHHHFHHHHHHHHHHHHHHHHGHHHGHEGGGHHHHHHEHHHHHHHFGHFEHHHGHGGGHGGHHHHHHHGHHHHHHHHHHHGHHHHHHHHGHHHGHHHHHHHHHHHHHGGHHHHHHHHHHHHHHHFGHBFHHHHHFHHHGHHGHHFGHHFGHHFHHHHHHFG0GGHHFHHHHHHHHHGHHHGGFGGGGGGGG;
@M05620:46:000000000-D9D58:1:1101:16715:3926 1:N:0:101
GAATGAATGCAGAAATTGGCAAGATAATACTGCACCGATGGGAAATGATACTATCCTGAAACATGAGCAAATTGACCAGCCTCAGGATGTGAACTCATTTGCTGGAGGTCACCAGGGCTCTTTCAAGATAGTAAAAACAGTGACTTGTACAGCATAATGAAAAACCTAGGCATTGATTTTGAAGACATCAGACACATGCAGAATGAAAAATTTTTCAGAAATGATTTTTCTGGTGAGGTTGACTTCAGAGA
+
BBBBBFFFFFFFGGGGGGGGGGGHHHHHHHHHHHHHEEGGGHGHHHHHHHHHHHHHHHHHHHHHHHGHHGHHHHHHHHGHGHHHGGFHHGHHHHHHHHHHHHHHHHHGGHHHHHHGGGHHHHHHHHHHHHHHHHHHHGHHHHHHHHHHHHHHHHGHHHHHHHHHGGHHHHHHHHHHHHHHHGHHHHHHHHHHHHHHHHHHHHHHHHHHHHHHHHHHHHHHHHHHHHHHHHHHHHHHHHHHHHGGGGGGGGC
@M05620:46:000000000-D9D58:1:1101:14971:3967 1:N:0:101
GAATGAATGCAGAAATTGGCAAGATAATACTGCACCGATGGGAAATGATACTACCCTGAAACATGAGCAAATTGACCAGCCTCAGGATGTGAACTCATTTGCTGGAGGTCACGCCAGGGCTCTTTCAAGATAGTAAAAACAGTGACTTGTACAGCATAATGAAAAACCTAGGCATTGATTTTGAAGACATCAGACACATGCAGAATGAAAAATTTTTCAGAAATGATTTTTCTGGTGAGGTTGACTTCAGA
+
3AAA@FFFFFFFFGGGGGCGGFCCGHGHHHGHHGHHEAEGGHFGHHHGFHGHHEGFHFGHHHGFFHHHGHHHHHHHHHGHGHHHGHHGFFGGFHHHHHHHHHHHGHHFEGFFGHGGGHGGGGHFBHHFGBGHHHHHGGHGHHGFHHHFHGHHHHHHHHHHHHHGHHGGFHHHHHHHHHHHHHHGHHHHFFGHHHHGGHHGHHHFCGGGHHGHAHHHHHGFHHHHHHHGHHHHHHH0FCFFCFFGGGGGGG9
@M05620:46:000000000-D9D58:1:1101:18123:4017 1:N:0:101
GAATGAATGCAGAAATTGGCAAGATAATACTGCACCGATGGGAAATGATACTATCCTGAAACATGAGCAAATTGACCAGCCTCAGGATGTGAACTCATTTGCTGGAGCCTCTTTCAAGATAGTAAAAACAGTGACTTGTACAGCATAATGAAAAACCTAGGCATTGATTTTGAAGACATCAGACACATGCAGAATGAAAAATTTTTCAGAAATGATTTTTCTGGTGAGGTTGACTTCAGAGAAGATCGGAA
+
B?ABBFFFDFFFFFFFGGGGGFEGHHHGGHGHFFFFEAEEGGCGGGHBGGHHHHGEHEGGFGEFFBFFGGFGGHHHHHFHGHHFGHHGHGGGGHHGHHHHHGHHG1G21FGHGG@D4GFEFFGGGFH3E/2FGFFEGFF4EH?FGFFHFHEBHFGDGHHHGEHEFDFDGHHGCGHBBHHHBGDF00FFHGFHHEGF<GDDFFGFHHGHG0<<=DDGHHHHHHG0=C0CCCBF/0CFHFHGHBFGFHBEDGE
@M05620:46:000000000-D9D58:1:1101:18105:4021 1:N:0:101
GAATGAATGCAGAAATTGGCAAGATAATACTGCACCGATGGGAAATGATACTATCCTGAAACATGAGCAAATTGACCAGCCTCAGGATGTGAACTCATTTGCTGGAGCCTCTTTCAAGATAGTAAAAACAGTGACTTGTACAGCATAATGAAAAACCTAGGCATTGATTTTGAAGACATCAGACACATGCAGAATGAAAAATTTTTCAGAAATGATTTTTCTGGTGAGGTTGACTTCAGAGAAGATCGGAA
+
CCCCCFFFFFFFGGGGGGGGGGGHHHHHHHHHHHHHGFGGGHHHHHHHHHHHHHHHHHHHHHHHHHHHHHHHHHHHHHHHGHHHHHGHHGHHHHHHHHHHHHHHHHHHGHHHHHHHHHHHHHHHHHHHGHHHHGHHHHHHHHHHHHHHHHHHHHHGGHHHHHHHHHHHHHHHGHHHHHHHHHHHHHHHHHHHHHHHGHGHHHHHHHHGHHHHHHHHHHHHHHHHGGHHHHHHHHHHHHHHHHHHHHGGGGG
@M05620:46:000000000-D9D58:1:1101:19873:4026 1:N:0:101
GAATGAATGCAGAAATTGGCAAGATAATACTGCACCGATGGGAAATGATACTATCCTGAAACATGAGCAAATTGACCAGCCTCAGGATGTGAACTCATTTGCTGGAGGTCACGCCAGGGCTCTTTCAAGATAGTAAAAACAGTGACTTGTACAGCATAATGAAAAACCTAGGCATTGATTTTGAAGACATCAGACACATGCAGAATGAAAAATTTTTCAGAAATGATTTTTCTGGTGAGGTTGACTTCAGA
+
CBCCCFFFFFFFGGGGGGGGGGGFHGHGHHHHHHHHFAEGGHHFHHHDHHHHHHHHHHHHHHHHHGGHHHHHHHHHHHHHGHHHHHHHHHHHHHHHHHHHHHHHHHHGGHHHEHGGGHGGHHHHHHBHFHHHHHHHHHHGCFHHGHFHHHHHHHHHHGHHFHHHHHGGGFHHHHHHF1FGHHGGHGFGFGFHHHHEBCGFFFF0GHHHHHHHHHHHHGGGGHHHFGHHHHHHHHHHHHGGGGGGFGGFFG0
@M05620:46:000000000-D9D58:1:1101:19875:4045 1:N:0:101
GAATGAATGCAGAAATTGGCAAGATAATACTGCACCGATGGGAAATGATACTATCCTGAAACATGAGCAAATTGACCAGCCTCAGGATGTGAACTCATTTGCTGGAGGTCACGCCAGGGCTCTTTCAAGATAGTAAAAACAGTGACTTGTACAGCATAATGAAAAACCTAGGCATTGATTTTGAAGACATCAGACACATGCAGAATGAAAAATTTTTCAGAAATGATTTTTCTGGTGAGGTTGACTTCAGA
+
CCCCCFFFFFFFGGGGGGGGGGGHHHHHGHHHHHHHGGGGGHHHHHHHHHHHHHHHHHHHGHHHHHHHHHHHHHHHHHHHGHHHGHHHHBGGHHHHHHHHHHHHHGHGGHHHGHGGGHGGHHHHHHHHHHHHHHHHHHHGHHHHHHHHHHHHHGHHHHHHHHHHHHGGGHHHHHHHHHHHHHHGHHHHHHHHHHHHHHHHHHHHHHHHHGHHHHHHHHGHHGHHHGHHHHHHHHGGHEHGFGGGGGFFGG0
@M05620:46:000000000-D9D58:1:1101:9125:4096 1:N:0:101
GAATGAATGCAGAAATTGGCAAGATAATACTGCACCGATGGGAAATGATACTATCCTGAAACATGAGCAAATTGACCAGCCTCAGGATGTGAACTCATTTGCTGGAGGTCACGCCAGGGCTCTTTCAAGATAGTAAAAACAGTGACTTGTACAGCATAATGAAAAACCTAGGCATTGATTTTGAAGACATCAGACACATGCAGAATGAAAAATTTTTCAGAAATGATTTTTCTGGTGAGGTTGACTTCAGA
+
BBBBBFFFFFFFGGGGGGGGGGGHHHGHHHHHGHHHGGGGGHFHHHHHHHHFHHHFFGD3AGHHHHFEHHEGHHHHHHHHGFHHHHHHHHHHHHHHHHHHHDBGCFGFEHHGGHGGGHGGHHHHHHHHHHGHHGGHHGHFHFHGGHHHHHGFFFHHFHHHHBGHHHGGHHHHHHGHHHFHHHHGGHHHHHHHGHHFHHHHHHHHFHHFHFFHHFHGFHGFFHHHHHHHHHHHHHHHGHFGGGGGGGGGGG9
@M05620:46:000000000-D9D58:1:1101:10669:4163 1:N:0:101
GAATGAATGCAGAAATTGGCAAGATAATACTGCACCGATGGGAAATGATATTATCCTGAAACATGAGCAAATTGACCAGCCTCAGGATGTGAACTCATTTGCTGGAGGTCACGCCAGGGCTCTTTCAAGATAGTAAAAACAGTGACTTGTACAGCATAATGAAAAACCTAGGCATTGATTTTGAAGACATCAGACACATGCAGAATGAAAAATTTTTCAGAAATGATTTTTCTGGTGAGGTTGACTTCAGA
+
CCCCCFFFFFFFGGGGGGGGGGGHHGHHGHGHHHHFEEGGGHHHFHHHHHHHHHHHHFGHHHHHHHGHHHHHHHGHHHHHGHHHGHGHHGHFHHHHGHHHHHGHHFHGEHHHGHGGGHGGHHHHHHHHGHHHHHHHHHHGHHHHHHHHHHHHHHHHHHHHHHHHHHGGHHHHHHHHHEHHHHHGGHGHGHHHHHHHHHHHHHHGFHHHHHHHHHHHHHGGCHHHHGHHHHHHHGHFHGHGGGGGGGGGGG0
@M05620:46:000000000-D9D58:1:1101:10556:4194 1:N:0:101
GAATGAATGCAGAAATTGGCAAGATAATACTGCACCGATGGGAAATGATACTATCCTGAAACATGAGCAAATTGACCAGCCTCAGGATGTGAACTCATTTGCTGGAGGTCACCAGGGCTCTTTCAAGATAGTAAAAACAGTGACTTGTACAGCATAATGAAAAACCTAGGCATTGATTTTGAAGACATCAGACACATGCAGAATGAAAAATTTTTCAGAAATGATTTTTCTGGTGAGGTTGACTTCAGAGA
+
CCCCCFFFFFFFGGGGGGGGGGGHHHHHHHHHHHHHGEGGGHHHHHHGHHHHHHHHHHHHHHHHHHHHHHHHHHHHHHGHGHHGGHGHHHHHHHHHHHHHHHHHHGHEFHHHHHHGGGHHHHHHHHHGHHHHHHHHHGHHHHHHHHHHHHHHHHHHGHHHHHHHGGHHHHHHHHHHHHHHHGHHHHHHHHHHHHHHHHHHHHHHGDGHHHHHHHHHHHHHHHHHHHHHHHHHHHHGHHHHHHGGGGGGGGB
@M05620:46:000000000-D9D58:1:1101:23956:4214 1:N:0:101
GAATGAATGCAGAAATTGGCAAGATAATACTGCACCGATGGGAAATGATACTATCCTGAAACATGAGCAAATTGACCAGCCTCAGGATGTGAACTCATTTGCTGGAGGTCACCAGGGCTCTTTCAAGATAGTAAAAACAGTGACTTGTACAGCATAATGAAAAACCTAGGCATTGATTTTGAAGACATCAGACACATGCAGAATGAAAAATTTTTCAGAAATGATTTTTCTGGTGAGGTTGACTTCAGAGA
+
BBBBAFFFFFFFGGGGGGGGGGFEHHHHHHHHHHHHGGEGGH2FGHHHHHHHHHHHHHHHHHHFHFHGFHHGHHHHHHHHGHHHGHHHHGGHHHHHHHHHHHHHBBGEGHHHGHHGGGHHHHHHHEGGHHHHHGHHHGHHHHGHHHFFGFHHHHHHHHFHDHHHGGHHHGFHHHHFGFHHHFGHGHHHHHGHHHHHHHHHHHHHFHHFFFGHHHGHFGGGHGHBGHGFHHHHHHHHCGGFBFFGGGGGGG9
@M05620:46:000000000-D9D58:1:1101:20352:4219 1:N:0:101
GAATGAATGCAGAAATTGGCAAGATAATACTGCACCGATGGGAAATGATACTATCCTGAAACATGAGCAAATTGACCAGCCTCAGGATGTGAACTCATTTGCTGGAGGTCACGCCAGGGCTCTTTCAAGATAGTAAAAACAGTGACTTGTACAGCATAATGAAAAACCTAGGCATTGATTTTGAAGACATCAGACACATGCAGAATGAAAAATTTTTCAGAAATGATTTTTCTGGTGAGGTTGACTTCAGA
+
CCCCCFFFFFFFGGGGGGGGGGFHHHHHHHHHHHHHFFGGGHHHHHHHHHHHHHHHHHHHHHHHHHHHHHHHHHGHHHHHGHHHGHHHHGHHHHHHHHHHHHHHHHHGGHHHGHGGGHGGHHHHHHHHHHHHHHHHHHHGHHHHHHHHHHHHHHHHHHHHHHHHHHGGHHHHHHHHHHHHHHHGHHHHHHHHHHHHHHHHHHHHHHHGHHHHHHHHHHHHHHHHHHHHHHHHHHHGHHHGFGGGGGGGGG:
@M05620:46:000000000-D9D58:1:1101:13469:4315 1:N:0:101
GAATGAATGCAGAAATTGGCAAGATAATACTGCACCGATGGGAAATGATACTATCCTGAAACATGAGCAAATTGACCAGCCTCAGGATGTGAACTCATTTGCTGGAGGTCACCCCCAGGGCTCTTTCAAGATAGTAAAAACAGTGACTTGTACAGCATAATGAAAAACCTAGGCATTGATTTTGAAGACATCAGACACATGCAGAATGAAAAATTTTTCAGAAATGATTTTTCTGGTGAGGTTGACTTCAG
+
AAABBFDDFFFFGGFGGGGGGGFGHFFHHHGGHGHHG2FEFEF3CGHHHHHHHHHHHGHGHHFEGEGHHHGHFGFFGHGHGHHFHHFGGGGDFHHHEHHHHHGHFHHGFFHHHGGGGEGEDHHHGHGFDG3FDFGHFHFHGHFH3GGFHHH3F3FHCGBGHHHGHFHGGFFFHHHEHH<1GFGHGHHFFFGFHFHFGHBGBHGG=<GHFBFGHFHHHHGGHHGHFGCGGH0:GHHH;C0FG/CFFFFFF0C
@M05620:46:000000000-D9D58:1:1101:8733:4318 1:N:0:101
GAATGAATGCAGAAATTGGCAAGATAATACTGCACCGATGGGAAATGATACTATCCTGAAACATGAGCAAATTGACCAGCCTCAGGATGTGAACTCATTTGCTGGAGGTCACCAGGGCTCTTTCAAGATAGTAAAAACAGTGACTTGTACAGCATAATGAAAAACCTAGGCATTGATTTTGAAGACATCAGACACATGCAGAATGAAAAATTTTTCAGAAATGATTTTTCTGGTGAGGTTGACTTCAGAGA
+
CCCCCFFFFFFFGGGGGGGGGGFHHHHHHHHHHHHHGEGGGHEGHHHGHHHHHHHHHHGHHHHHHHGHHHHGHHHHHHHHGHHHGHGHGGHHHHHHHHHHHHHHHGHEEFFHHHHGGGHHHHHHHHHFHHHHHHHGHGHHHHHHHHHHHHGHHHHHHHHHHHGHGGHHHHHHHHHHHHHHHGHHHHHHHHHHHHHHHHGHHHHHHGFGFHHHHHHHHHGHHHHHHHHHHHHHHHH0GGGGHHGGGGGGGGB
@M05620:46:000000000-D9D58:1:1101:8300:4319 1:N:0:101
GAATGAATGCAGAAATTGGCAAGATAATACTGCACCGATGGGAAATGATACTATCCTGAAACATGAGCAAATTGACCAGCCTCAGGATGTGAACTCATTTGCTGGAGGTCACGCCAGGGCTCTTTCAAGATAGTAAAAACAGTGACTTGTACAGCATAATGAAAAACCTAGGCATTGATTTTGAAGACATCAGACACATGCAGAATGAAAAATTTTTCAGAAATGATTTTTCTGGTGAGGTTGACTTCAGG
+
BABCCFFFFFFFGGGGGGGGGGGGHHHHHHHHGHHHEEEGGHFFHHHGHHHHHHHHHHFHHHHHHHGHHHHHHHHHHHHHGHHHHHHHHHHHHHHHHHHHHHHHFGHGGHHHCHGAEAE/GHHGHHF4BBGGHGHHEHHGGC?FHHHFHHFHHHHHHFHGFHHFGHFDHHHHGGHHHEHHHGHGHGFGHHHHFBCGHHHHEHHBCGGHHHFHGHHHGHFC0GHHHHHHGHHHGHHHHBGFCFFFGGGGFF0
@M05620:46:000000000-D9D58:1:1101:8319:4325 1:N:0:101
GAATGAATGCAGAAATTGGCAAGATAATACTGCACCGATGGGAAATGATACTATCCTGAAACATGAGCAAATTGACCAGCCTCAGGATGTGAACTCATTTGCTGGAGGTCACGCCAGGGCTCTTTCAAGATAGTAAAAACAGTGACTTGTACAGCATAATGAAAAACCTAGGCATTGATTTTGAAGACATCAGACACATGCAGAATGAAAAATTTTTCAGAAATGATTTTTCTGGTGAGGTTGACTTCAGA
+
BABBCFFFFFFFGGGGGGGGGGFHHHHHHHHHHHHHGEGGGHHHHHHHHHHHHHHHHHHHHHHHHHHHHHHHHHHHHGHHGHHHGHFGHGHHHHHHHHHHHHHHHGHGGGHHGHGGGHGGHHHHHHHHHHHHHHHHHHHGHHHHHHHHHHHHHHHHHHHHHHHHHHGGHHHHHHHHHHHHHHHGHHDHHHHHHFHHHHHHHHGGGHHHHGHHHHHHHHHHHHHHHHHHHHGHHHHHHGHGBFFFGGGGGG0
@M05620:46:000000000-D9D58:1:1101:13452:4326 1:N:0:101
GAATGAATGCAGAAATTGGCAAGATAATACTGCACCGATGGGAAATGATACTATCCTGAAACATGAGCAAATTGACCAGCCTCAGGATGTGAACTCATTTGCTGGAGGTCACCCCCAGGGCTCTTTCAAGATAGTAAAAACAGTGACTTGTACAGCATAATGAAAAACCTAGGCATTGATTTTGAAGACATCAGACACATGCAGAATGAAAAATTTTTCAGAAATGATTTTTCTGGTGAGGTTGACTTCAG
+
BABCCFFFFFFFGGGGGGGGGGGHHHHHHHHHHHHHEEFGGHHHHHHHHHHHHHHHHHHHHHHHHHGHHHHHHHHHHHHGGHHHGHGHHGHHHHHHGHHHHFHGHHHGEGHHHHGGGGGGGHHHHHHHHHHHHHHHHHHHGHHHHHHHHGHHHGHHHHHHHHHHHHHGGHHHHHHHHHDGHHHHGHHHHHHHHHFHHHGHHHHHF<GGGGHHGHHHGHHGHHHHHHGGHHHHHHHHCGFGGGGGGGGGFGG
@M05620:46:000000000-D9D58:1:1101:8329:4340 1:N:0:101
GAATGAATGCAGAAATTGGCAAGATAATACTGCACCGATGGGAAATGATACTATCCTGAAACATGAGCAAATTGACCAGCCTCAGGATGTGAACTCATTTGCTGGAGGTCACGCCAGGGCTCTTTCAAGATAGTAAAAACAGTGACTTGTACAGCATAATGAAAAACCTAGGCATTGATTTTGAAGACATCAGACACATGCAGAATGAAAAATTTTTCAGAAATGATTTTTCTGGTGAGGTTGACTTCAGA
+
111AADFFB1BFFF1GGFBCDGECEF1DGDHFDEEFE0EAEHBGEGHBF2F122GFFAGGFHHHEGFHHHHFHBBFHHHGGHBBGHFHFG1FDBGHEFHGHGHHFAH?EFFGFHGGGGE?FFCGBGFBHFHBDGHGHFGEHHG1FHFHHHHHFFHHEHGHHHFD<GCGEFB0CGFHEBGFHHBCGGDGHGDG1<1CFHC<<GD0<0=D0=GGHHHHHG00;CG0:CCCGFHFH0CGBF..;9BFF0B0900
@M05620:46:000000000-D9D58:1:1101:9554:4350 1:N:0:101
GAATGAATGCAGAAATTGGCAAGATAATACTGCACCGATGGGAAATGATACTATCCTGAAACATGAGCAAATTGACCAGCCTCAGGATGTGAACTCATTTGCGGCTTGTACAGCATAATGAAAAACCTAGGCGTTGATTTTCCTAGGGCTCTTTCAAGATAGTAAAAACAGCGACTTGTACAGCATAATGAAAAACCTAGGCATTGATTTTGAAGACATCAGACACATGCAGAATGAAAAATTTATCAGAA
+
CBCCCFFFFFFFGGGGGGGGGGGHHHHHHHHHHHHHFEGGGHHHHHHHHHHHHHHHHHHHHHHHHHHHHHHHHHGHHHGGGHHHGHFGGGHGHHGGFHHHHH@//>/>F44DG3?3BB44DFH3F/?3F333/?</G???G323332/2<FCG22>2@2@11@1111?//?0/-<<.<1=FGDCB00D00=DGHH..</0/;C00:;G0:GB.0;0//0:0:0/9//00000C/;;CF0F.:/0000;BBB
@M05620:46:000000000-D9D58:1:1101:23064:4359 1:N:0:101
GAATGAATGCAGAAATTGGCAAGATAATACTGCACCGATGGGAAATGATACTATCCTGAAACATGAGCAAATTGACCAGCCTCAGGATGTGAACTCATTTGCTGGAGGTCACCAGGGCTCTTTCAAGATAGTAAAAACAGTGACTTGTACAGCATAATGAAAAACCTAGGCATTGATTTTGAAGACATCAGACACATGCAGAATGAAAAATTTTTCAGAAATGATTTTTCTGGTGAGGTTGACTTCAGAGA
+
BBBCCFFFFFFFGGGGGGGGGGGHHHHHHHHHHHHHEEFGFHHHHHHHHHHHHHHHHHHHHHHHHHHHHHHHHHHHHHHHGHHHGHHFHGHHHHHHHHHHHHHHHFHGGHHHHHHGGGGFHHHHFHHBHFGHGHHHHEFFEFHFGHHHHHHHGHGFFGHHGHHHGGFFHGGEHHHGFHHHHGHGHHHGDDFGFHHFHHHHGHHGHHHHGHHHHHGFHHHHHHHFHHHHHFHHGCGGGHHGFHGGGBBFGGB
@M05620:46:000000000-D9D58:1:1101:12764:4367 1:N:0:101
GAATGAATGCAGAAATTGGCAAGATAATACTGCACCGATGGAAAATGATACTATCCTGAAACATGAGCAAATTGACCAGCCTCAGGATGTGAACTCATTTGCTGGAGGTCTCTTTCAAGATAGTAAAAACAGTGACTTGTACAGCATAATGAAAAACCTAGGCATTGATTTTGAAGACATCAGACACATGCAGAATGAAAAATTTTTCAGAAATGATTTTTCTGGTGAGGTTGACTTCAGAGAAGATCGGA
+
ABBBBFFFFFDDGGBFGGGFGFFBGBFHFGHGHHHHFEEEEHHHHHHFHGHHHHHGHHEFFHHHGHGGHHBFGHFHFHGHGHHFGHHCGBGHEHGBDHHHHGGGGHHGGGHHGHHHHHHFFFHFHGFFGEEBGFFFFHHHHHHHHHHGHHHHGFBFFGFGGHHHHHHGHHHHGEHFGHBGHHGFHHHGHHEGHHCGHHHGHGHHHHHF<GBGHHHGHHHHHHHHEDGFHHGCHHHHGHGFBGHGHHGHGD.
@M05620:46:000000000-D9D58:1:1101:7178:4446 1:N:0:101
GAATGAATGCAGAAATTGGCAAGATAATACTGCACCGATGGGAAATGATACTATCCTGAAACATGAGCAAATTGACCAGCCTCAGGATGTGAACTCATTTGCTGGAGGTCACGCCAGGGCTCTTTCAAGATAGTAAAAACAGTGACTTGTACAGCATAATGAAAAACCTAGGCATTGATTTTGAAGACATCAGACACATGCAGAATGAAAAATTTTTCAGAAATGATTTTTCTGGTGAGGTTGACTTCAGA
+
CCCCDFFFFFFFGGGGGGGGGGGHHHHHHHHHHHHHEEFGGHHHHHHGHHHHHHHHHHHGHHHHHHGHHHHHHHHHHHHGGHHHGHGHHGHHHHHHHHHHHHHHHHHGFFCFGHGGGHGGHHFHHHGHGHHHHFGFHHHGHHGGHHHHHHHDHHHHHHGHHHHHHHG?HGHGHFHHHHHHHGHFHHGHHHHHHHHHHHGHHHFGHHHEDFFFHHHHHFFGFFGHHHHHHHHBGHGHHGHGGGFFFFFFFG0
@M05620:46:000000000-D9D58:1:1101:7193:4455 1:N:0:101
GAATGAATGCAGAAATTGGCAAGATAATACTGCACCGATGGGAAATGATACTATCCTGAAACATGAGCAAATTGACCAGCCTCAGGATGTGAACTCATTTGCTGGAGGTCACGCCAGGGCTCTTTCAAGATAGTAAAAACAGTGACTTGTACAGCATAATGAAAAACCTAGGCATTGATTTTGAAGACATCAGACACATGCAGAATGAAAAATTTTTCAGAAATGATTTTTCTGGTGAGGTTGACTTCAGA
+
AABBBFFFFFFFGGGGGGGGGGGHHHHHGHHHHHHHEAEGGHHHHHHHHH5FGHHHHHHHHHHHHHHHHHHHHHHHHHHHGHHHHHFHHHHHGHHHHHHHHHHHHGHGGHHHGHGGGHGGHHHHHHHHHHHHHHHHHGHGHHHHHHHHHHHHHHHHHHHHHHHHHHGGGHHHHHHHHHHHHHGGHHHHHHHHHHHHHHHFGHGHGFHGGHHHHGHHHHEFFHHGHHHEHHHHHHHHHHHGGGGFFFGGGG0
@M05620:46:000000000-D9D58:1:1101:12168:4553 1:N:0:101
GAATGAATGCAGAAATTGGCAAGATAATACTGCACCGATGGGAAATGATACTATCCTGAAACATGAGCAAATTGACCAGCCTCAGGATGTGAACTCATTTGCTGGAGGTCACCCCCAGGGCTCTTTCAAGATAGTAAAAACAGTGACTTGTACAGCATAATGAAAAACCTAGGCATTGATTTTGAAGACATCAGACACATGCAGAATGAAAAATTTTTCAGAAATGATTTTTCTGGTGAGGTTGACTTCAG
+
B@BBBFFFFFFFGFFGGGGFFGFFHHHHHHGHGFHCE2EEFFHGHHGFHHHHHGHHHHFHHECGGHEGHHHHHHEGHHHGGHHCFHBFGHHDFGHE3GHHHG@DFGFFEGHHFHGGGGGGCHHHHHHFFHFHHHHHHHGHGHHGFGHHHGHHHGHHGHHHHHGHHHGADFHGHHHHHG<<GHHHGHHHHHHHHHHHHHHHGHHHHCGHEGHGHFFHHHHFFHHHHHB:G0GHFHHH;GGGGFGGGGGGGGF
@M05620:46:000000000-D9D58:1:1101:14742:4577 1:N:0:101
GAATGAATGCAGAAATTGGCAAGATAATACTGCACCGATGGGAAATGATACTATCCTGAAACATGAGCAAATTGACCAGCCTCAGGATGTGAACTCATTTGCTGGAGGTCACGCCAGGGCTCTTTCAAGATAGTAAAAACAGTGACTTGTACAGCATAATGAAAAACCTAGGCATTGATTTTGAAGACATCAGACACATGCAGAATGAAAAATTTTTCAGAAATGATTTTTCTGGTGAGGTTGACTTCAGA
+
AAABBFFFFFFFGGGGGGGGGGGGHHHHGHGHHGHHEAEGGGGHHHHGHHGHHHHHHHGHHGHHHFGHHGHHHHHHHHHHGHHHGHHHGBGFHHHHHHHHHHHHHHHGGHHHGHGGGHGGHHHHHHHHGGHHHHHHHHHGHHGHHHHHHHHHHHHHHHHHHHHHHHGGHHHHHHGHHFHHHGHGHHHHHHHHGHHGHHHHHHHGHHGFHHHHHHHFHHHHFHHHFHHHHHHHHGHHFGHGGGGGGFGGGGB
@M05620:46:000000000-D9D58:1:1101:21506:4580 1:N:0:101
GAATGAATGCAGAAATTGGCAAGATAATACTGCACCGATGGGAAATGATACTATCCTGAAACATGAGCAAATTGACCAGCCTCAGGATGTGAACTCATTTGCTGGAGGTCACCAGGGCTCTTTCAAGATAGTAAAAACAGTGACTTGTACAGCATAATGAAAAACCTAGGCATTGATTTTGAAGACATCAGACACATGCAGAATGAAAAATTTTTCAGAAATGATTTTTCTGGTGAGGTTGACTTCAGAGA
+
BCCCBFFFFFFFGGGGGGGGGGGHHHHHHHHHHHHHFEEGGHFGHHHHHHHHHHHHHFHHHHHHHGGHHHHHHHHHHHGHGHHHGHHHHGHFHHHHHGHHHHHHHHHDEHBFGGHGCGHGHFHHFHFHEFFGHHHGHEFHFFBGHHFFHEFHHHHHFHHHHHHHDGFHHGFFFGHBFHGHHGHFHBGHFHHGHHGFCFGHG10FBGFHFFHHHHB/GHH0<DGCGHHCGC0CH0CCGA/CGFFFGFFGGG/
@M05620:46:000000000-D9D58:1:1101:14854:4626 1:N:0:101
GAATGAATGCAGAAATTGGCAAGATAATACTGCACCGATGGGAAATGATACTATCCTGAAACATGAGCAAATTGACCAGCCTCAGGATGTGAACTCATTTGCTGGAGGTCACCAGGGCTCTTTCAAGATAGTAAAAACAGTGACTTGTACAGCATAATGAAAAACCTAGGCATTGATTTTGAAGACATCAGACACATGCAGAATGAAAAATTTTTCAGAAATGATTTTTCTGGTGAGGTTGACTTCAGAGA
+
AAABBFFFFFFFGGGGGGGGGGFHHHHHHHHHHHHHEEEGFHFHHHHHHHHHHHHHHHHHGHHHHHHHHHHHHHGHHHHHGHHHGHGGGFGHHHHHHHHHHHHHHHHGFHFHHHHGGGHHHHHHHHHHHHHFGHHHHGHHGHHHHHHHFHHHHHGHHHHHHHHHGGHHHHHHHHHHHHHHHGHHHHHHHHHHHHHHHHHHHHHHGDGHHHHHHHHHHHHHHHHHHHHHFHHHHGHEGHHHHHGGGGGGGGB
@M05620:46:000000000-D9D58:1:1101:14875:4634 1:N:0:101
GAATGAATGCAGAAATTGGCAAGATAATACTGCACCGATGGGAAATGATACTATCCTGAAACATGAGCAAATTGACCAGCCTCAGGATGTGAACTCATTTGCTGGAGGTCACCAGGGGTCCTTTAAGGTAAGAAAAACCGTGACCTGGACAGCCAAATGAAAAACCCAGGCAATGGTTTTGAAGGCAATAGGCCAATGCCAGATGGAAAATTTTTCCGGAAAGGTTTTTCTGGGGAGGGTTGACTCCGAGG
+
?ABAAFFFFFFFGGGGGFGGGGECGHHHHHHHHGHHGEFGFGAGEGFFHHHHHHHHGGHFGHGHFFHHHC3GHGHGHHHHGHHGFGHHG@FFFHHHGHHHHHGHFHHGEHGHH31?F////BG43B3344434FFGH////?/?3B202?2///02@222@FGHDG/</?//0><11=FGA.G11.../0<0//..//<000;0;/GGHH0CFFF/0.-:A-..0;CEFB00F/-.-9-A.9//B//.-9-
@M05620:46:000000000-D9D58:1:1101:13277:4653 1:N:0:101
GAATGAATGCAGAAATTGGCAAGATAATACTGCACCGATGGGAAATGATACTATCCTGAAACATGAGCAAATTGACCAGCCTCAGGATGTGAACTCATTTGCTGGAGGTCACCAGGGCTCTTTCAAGATAGTAAAAACAGTGACTTGTACAGCATAATGAAAAACCTAGGCATTGATTTTGAAGACATCAGACACATGCAGAATGAAAAATTTTTCAGAAATGATTTTTCTGGTGAGGTTGACTTCAGAGA
+
BAABBFFFFFFFGGFGGGGGGGGHHHGHCFHHHGHHGEFEFGGHHHHHHHHHHHGHHHGHHHHHHHHHHHHHHHHHHHHGFHHGGHGGHFGFFHHHGHHHHHHHHFHFFHHHHHHGGGHHHHHHHHHGHHHHGHHHHGHHHGHHHHHHHHHHHGGHHHHHHHHHGGHHHHHGHHHHHHHHHGHHHHHHHHHHHHHHHHHHHHHHHGHHHHHHHHHHHHHHGHHHHHHHHHHHHGHEHHGHHHGGGGGGGGC
@M05620:46:000000000-D9D58:1:1101:22922:4661 1:N:0:101
GAATGAATGCAGAAATTGGCAAGATAATACTGCACCGATGGGAAATGATACTATCCTGAAACATGAGCAAATTGACCAGCCTCAGGATGTGAACTCATTTGCTGGAGGTCACGCCAGGGCTCTTTCAAGATAGTAAAAACAGTGACTTGTACAGCATAATGAAAAACCTAGGCATTGATTTTGAAGACATCAGACACATGCAGAATGAAAAATTTTTCAGAAATGATTTTTCTGGTGAGGTTGACTTCAGA
+
CBCCCFFFFFFFGGGGGGGGGGGHHHHHHHGHHHHHEEFGGHHHHHHHHHHHHHHHHHHHHHHHHHHHHHHHHHHHHHHHGHHHHHGFGFHHHHHHGHHFG@4DF11>F2FH>C1E@/AD0/BBFHH4EDDG3F4?GFGECCHFHFBFD3FDGDFG32>>222F20</@GGHFCCHBHD1=DGGGHFGFFDDGHFHFGHD00<DGBDGGB0<GHHHHH0G:;:;GFHHFC0/C00;:;C./9BB0900900
@M05620:46:000000000-D9D58:1:1101:19402:4671 1:N:0:101
GAATGAATGCAGAAATTGGCAAGATAATACTGCACCGATGGGAAATGATACTATCCTGAAACATGAGCAACTTGACCAGCCTCAGGATGTGAACTCATTTGCTGGAGGTCACACGGCGCTCTTAAGAGATTATAAAAACAGACTCGTACAGCACAATGAGAAACACCGACACAGAGTTTGTAGACATCAGACACACGCACAATGAAAAAATTTTTTCAGAAGTGTTTTTTGGTGAGGGTGAGTTCACAGAG
+
CCCCCFFFFFFFGGGGGGGGGGGFHBAFHAGEE4GECGAE2223BFGGFHHFH55AB35BFGCE3FED3G1BF53AFABAFHGFBFGHHFG5@GH3@GD4B4DG@GC1?G3B@3/>//>E/G3444B3B3333BFHDF//B2022/@//?2200?01111?GF000.-----/.//<=G</00=0=<000</CGC.:---;/::00;BA-.;FG0-/90;0/000;BF.C--.;/A..:.../////;BF/
@M05620:46:000000000-D9D58:1:1101:24180:4756 1:N:0:101
GAATGAATGCAGAAATTGGCAAGATAATACTGCACCGATGGGAAATGATACTATCCTGAAACATGAGCAAATTGACCAGCCTCAGGATGTGAACTCATTTGCTGGAGGTCACCCCCAGGGCTCTTTCAAGATAGTAAAAACAGTGACTTGTACAGCATAATGAAAAACCTAGGCATTGATTTTGAAGACATCAGACACATGCAGAATGAAAAATTTTTCAGAAATGATTTTTCTGGTGAGGTTGACTTCAG
+
CCCCCFFFFFFFFGGGGGGGGGGHHHHHHHHHHHHHGGGGGHHHHHHHHHHHHHHHHHHHHHHHHGHHHHHHHHHHHHHHGHHHHHHHHHGHHHHHHHHHHHHGGHHGEHHCFGGFCGAFA0FEFGFHHHHHHGFGHHHHGFF3FFGFHHHGHHGHHFHBGFFHHHHGGHGGHHHHHFGGGFHHCDGDFCHDG1<GFHFHGHEHF<DGDBGGACCGHHGBHFGCHFF:CGGCCCHC:/CFCC/FFGFFFFB
@M05620:46:000000000-D9D58:1:1101:23006:4786 1:N:0:101
GAATGAATGCAGAAATTGGCAAGATAATACTGCACCGATGGGAAATGATACTATCCTGAAACATGAGCAAATTGACCAGCCTCAGGATGTGAACTCATTTGCTGGAGGTCCCAGGGCTCTTTCAAGATAGTAAAAACAGTGACTTGTACAGCATAATGAAAAACCTAGGCATTGATTTTGAAGACATCAGACACATGCAGAATGAAAAATTTTTCAGAAATGATTTTTCTGGTGAGGTTGACTTCAGAGAA
+
111>>1F3FF1D1GFGGFGBGC1AGGHHHHHHHCHHEEEECEG1AFDGDHHHFHDGGE1G1AGGG1FGF0AFDFHHF1FA/F>@BF1GGEG2GDFHHFFDGBGGC0FEEGDG1F/?EGGHF1GFGF1FGHFFFFHGGHF1<GGGGHF>GHHHHHFHHHFFHHF/CGGGGCCCHFFHGHGHGGFFFHGHHHHH0GHGGFFGHHGFHHHFGC/0DD/=GHGGHFEFCGC0CGCB:GHFFHGFHFBGGGGFF9C
@M05620:46:000000000-D9D58:1:1101:10949:4823 1:N:0:101
GAATGAATGCAGAAATTGGCAAGATAATACTGCACCGATGGGAAATGATACTATCCTGAAACATGAGCAAATTGACCAGCCTCAGGATGTGAACTCATTTGCTGGAGGTCACCAGGGCTCTTTCAAGATAGTAAAAACAGTGACTTGTACAGCATAATGAAAAACCTAGGCATTGATTTTGAAGACATCAGACACATGCAGAATGAAAAATTTTTCAGAAATGATTTTTCTGGTGAGGTTGACTTCAGAGA
+
BABBBFBDDFFFFBGGGCFGGGFAGHHFBHHHFFHHEAEEDAFFHHGDHFFEGFHBGGFHFBFGHHFEGHHHHFDE3FGFFEHFGG@FFGHFHHHF3GGFGFGGCGHEGGHFFHGG1EGE?FGHFFHFHFFHHEHHGDHHH3GHBFHFGGHFGHHHHHGHGHEFGGHHHHEFHHHHHGHHFC1FGFHHGGBFBGHHHHHGHBGHGFGHDGHHFHHFHFGGHFHBGFCGGEFFFH/0CG/CHGGGGGGGFG/
@M05620:46:000000000-D9D58:1:1101:18878:4856 1:N:0:101
GAATGAATGCAGAAATTGGCAAGATAATACTGCACCGATGGGAAATGATACTATCCTGAAACATGAGCAAATTGACCAGCCTCAGGATGTGAACTCATTTGCTGGAGGTCACGCCAGGGCTCTTTCAAGATAGTAAAAACAGTGACTTGTACAGCATAATGAAAAACCTAGGCATTGATTTTGAAGACATCAGACACATGCAGAATGAAAAATTTTTCAGAAATGATTTTTCTGGTGAGGTTGACTTCAGA
+
BABBBFFFFFFFGGGGGGGGGGGGHGHHHHHHHHHHGEGGGHHHHHHHHHHHHHHHHGHHGHFGGHHHHGHHHGHFHHGHGHHHHHGFHHHHHGHHGHHHHHHHGFGGFHHHGHEGGHD??GGHEGHBF3F43?FHHHGGGGHHHBHHGBFGFFH2GHFHHHHHGFGDBGH00?CFFHHHHHFGBGHH0<GDGBHEHCH1CDFFCFBGG0GGHHHHHFFGFF/;0CGHHHHFHHGHECH9BFFFFGGGGG9
@M05620:46:000000000-D9D58:1:1101:10271:4927 1:N:0:101
GAATGAATGCAGAAATTGGCAAGATAATACTGCACCGATGGGAAATGATACTATCCTGAAACATGAGCAAATTGACCAGCCTCAGGATGTGAACTCATTTGCTGGAGGTCACCAGGGCTCTTTCAAGATAGTAAAAACAGTGACTTGTACAGCATAATGAAAAACCTAGGCATTGATTTTGAAGACATCAGACACATGCAGAATGAAAAATTTTTCAGAAATGATTTTTCTGGTGAGGTTGACTTCAGAGA
+
BBBBBFFFFFFFGGGGGGGGGGGHHHHHHHHHHHHHGEGGGHHHHHHHHHHHHHHHHHHHHHHHHGHHHHHHHHHHHHHHGHHHHHHHHHHHHHHHHHHHHHHHHHHGGHFHB3GG1/??FHEGH?E3B4??BGHHH?FE4?B?F4??3F?DC2FH3?DHFHHAE/22F2C2F2<1GHHDFFF?1<01<<<<FCF0<<<<<G<1DGHHH.GHHHBCDDHHB<B0CGHHF:;G0::0C.C:/C9F0;BBBB9
@M05620:46:000000000-D9D58:1:1101:14545:4945 1:N:0:101
GAATGAATGCAGAAATTGGCAAGATAATACTGCACCGATGGGAAATGATACTATCCTGAAACATGAGCAAATTGACCAGCCTCAGGATGTGAACTCATTTGCTGGAGGTCACCAGGGCTCTTTCAAGATAGTAAAAACAGTGACTTGTACAGCATAATGAAAAACCTAGGCATTGATTTTGAAGACATCAGACACATGCAGAATGAAAAATTTTTCAGAAATGATTTTTCTGGTGAGGTTGACTTCAGAGA
+
AAABBFFFFFFFGGGGGGGGGGFGHHHGHHGGHHHHEEEGGHHCHHGGFHHHHHFHHGHHHGHHHHHHHHHHHHHFHHHFEHHFFHGGGFGHHHHHGHHHGGHHHFHDFHHHHHHGGGHHHHHHHHHFFHFFGHHGHGHHDEHHFGFFGHHHHHHHHHHFFHHHGGHHHHHHHHHHHHHHHGHHGHHHHHHHHHHHHHHHGHHHGDHFHHHHHHHHHHHHHHFFHHHHHHHHHHHHHGCHHHGGGGGGFGF
@M05620:46:000000000-D9D58:1:1101:20547:4954 1:N:0:101
GAATGAATGCAGAAATTGGCAAGATAATACTGCACCGATGGGAAATGATACTATCCTGAAACATGAGCAAATTGACCAGCCTCAGGATGTGAACTCATTTGCTGGAGGTCACGCCAGGGCTCTTTCAAGATAGTAAAAACAGTGACTTGTACAGCATAATGAAAAACCTAGGCATTGATTTTGAAGACATCAGACACATGCAGAATGAAAAATTTTTCAGAAATGATTTTTCTGGTGAGGTTGACTTCAGA
+
?AAAAFBFFFFFGGGGGGGGFGEFGHHHHBEGFGHFE2EEEH2GHFHFHHHHHHHHHHHHHFHHHGHGGHGHHFFG3FFEEHHHFGFGHHHB@GHGHGBHHHHGGBGGGHHHGGEGGEECGFHGHHG4FDGGHFGFEHHGHHGHDGHHFHEFHHHHHHHHGGHHHHGGHHHHHHHHHGHHHHHGHHHHHHHHHHGHHHHHHHHECHGGFHHHGFHFGCGGHHHHHCCGHHHHHHHFHHFFBFGFFGGGGGF
@M05620:46:000000000-D9D58:1:1101:19381:4955 1:N:0:101
GAATGAATGCAGAAATTGGCAAGATAATACTGCACCGATGGGAAATGATACTATCCTGAAACATGAGCAAATTGACCAGCCTCAGGATGTGAACTCATTTGCTGGAGGTCACGCCAGGGCTCTTTCAAGATAGTAAAAACAGTGACTTGTACAGCATAATGAAAAACCTAGGCATTGATTTTGAAGACATCAGACACATGCAGAATGAAAAATTTTTCAGAAATGATTTTTCTGGTGAGGTTGACTTCAGA
+
CCCCCFFFFFFFGGGGGGGGGGGHHHHHHHHHHHHHEEGGGHHHHHHHHHHHHHHHHHHHHHHHHHHHHHHHHHHHHHHHGHHHHHHHHGHHHHHHHHHHHHHHHHHGGHHHGHGGGHGGHHHHHHHHHHHHHFHHHHHGHHHHHHHHHHHHHHGHHHGHEGHHHGGGHHHHHHHHGHFHHHHGHHHHHHHHHHHHHHHHHHHHHHGHGHHHHHHHHHHHHFHHHHHHHHHHHHHHHHHGGGGGGGGFGG0
@M05620:46:000000000-D9D58:1:1101:19365:4963 1:N:0:101
GAATGAATGCAGAAATTGGCAAGATAATACTGCACCGATGGGAAATGATACTATCCTGAAACATGAGCAAATTGACCAGCCTCAGGATGTGAACTCATTTGCTGGAGGTCACGCCAGGGCTCTTTCAAGATAGTAAAAACAGTGACTTGTACAGCATAATGAAAAACCTAGGCATTGATTTTGAAGACATCAGACACATGCAGAATGAAAAATTTTTCAGAAATGATTTTTCTGGTGAGGTTGACTTCAGA
+
CCCCCFFFFFFFGGGGGGGGGGGHHHHHHHHHHHHHGEGGGHHHHHHHHHHHHHHHHHHHHHHHHGGHHHHHHHHHHHHHGHHHHHGHHGHHHHHHHHHHHHHHHHHGGHHHGHGGGHGGHHHHHHHHHHHHHHHHHHHGHHHHHHHHHHHHHHHHHHHHHHHHHHGGHHHHHHHHHHHHHHHGHHHHHHHHHHHHHHHHHHHHHHHHHHHHHHHHHHHHHHHHHHHHHHHHHHHHHGHGGGGGGGGGGG9
@M05620:46:000000000-D9D58:1:1101:9764:4965 1:N:0:101
GAATGAATGCAGAAATTGGCAAGATAATACTGCACCGATGGGAAATGATACTATCCTGAAACATGAGCAAATTGACCAGCCTCAGGATGTGAACTCATTTGCTGGAGGTCACCAGGGCTCTTTCAAGATAGTAAAAACAGTGACTTGTACAGCATAATGAAAACCCTAGGCATTGATTTTGAAGACATCAGACACATGAAGAATGAAAAATTTTTCAGAATTGATTTTTCTGGTGGGGTTGACTTCAGAGA
+
CCCCCFFFFFFFGGGGGGGGGGGHHHHHHHHHHHHHGEGGGHHHHHHHHHHHHHHHHHHHHHHHHHHHHHHHHHHHHHHHGHHHGHGHHGHHHHHHHHHHHHHHHHHGGHHHB3FF1/B/FHE4F4B3?434DGHH3//B?334F??3?D??22?F3?3FGHH2C/=2F222@1?1FGH=1F1?100?1<11100011111F0<<DHHH.CHHH0/0<DG0000<GHH0/:G00/.;@F--90C000900;
@M05620:46:000000000-D9D58:1:1101:17713:5003 1:N:0:101
GAATGAATGCAGAAATTGGCAAGATAATACTGCACCGATGGGAAATGATACTATCCTGAAACATGAGCAAATTGACCAGCCTCAGGATGTGAACTCATTTGCTGGAGGTCCCAGGGCTCTTTCAAGATAGTAAAAACAGTGACTTGTACAGCATAATGAAAAACCTAGGCATTGATTTTGAAGACATCAGACACATGCAGAATGAAAAATTTTTCAGAAATGATTTTTCTGGTGAGGTTGACTTCAGAGAA
+
CBCCCFFFFFFFGGGGGGGGGGGHHHHHHHHHHHHHFEGGGHGHHHHHHHHHHHHHHHHHHHHHHHGHHHHHHHHHHHHHGHHGGHHHHFGFHHHHHHHHHHHHHHHGGHHHHHGGGHHHHHHHHHHHHHHHHHHHGHHHHHHHHHHHHHHHHHHHHHHHHHHGGHHHHHHHHHHHHHHHGHHHHHHHHHHHGHHHHHHHHHHHHHHHHHHHHHHHHHHHGHHHHHHHHHHGHHHHHHHHHHGGGGGGGGF
@M05620:46:000000000-D9D58:1:1101:20422:5031 1:N:0:101
GAATGAATGCAGAAATTGGCAAGATAATACTGCACCGATGGGAAATGATACTATCCTGAAACATGAGCAAATTGACCAGCCTCAGGATGTGAACTCATTTGCTGGAGGTCACCAGGGCTCTTTCAAGATAGTAAAAACAGTGACTTGTACAGCATAATGAAAAACCTAGGCATTGATTTTGAAGACATCAGACACATGCAGAATGAAAAATTTTTCAGAAATGATTTTTCTGGTGAGGTTGACTTCAGAGA
+
CBCCCFFFFFFFGGGGGGGGGGGHHHHHHHHHHHHHGGGGGHHHHHHGHHHHHHHHHHHHHHHHHHHHHHHHHHHHHHHHGHHHHHHHHHHHHHHHHHHHHHHHHHHGEHFHFGHFGGHHHFGHHHGHHHGFFGHFGEHH?FGE?FFBGDGG?FGHDBFHBFHHDEFGGHCGFGGFFDDGFGGFGCFDBDDGCHFGGFHGFHFHFB0DG.CCGHB<DG<<GDCCCHHFFBGFH::0CC;CHBB9B90BBF:
@M05620:46:000000000-D9D58:1:1101:7611:5048 1:N:0:101
GAATGAATGCAGAAATTGGCAAGATAATACTGCACCGATGGGAAATGATACTATCCTGAAACATGAGCAAATTGACCAGCCTCAGGATGTGAACTCATTTGCTGGAGGTCACCAGGGCTCTTTCAAGATAGTAAAAACAGTGACTTGTACAGCATAATGAAAAACCTAGGCATTGATTTTGAAGACATCAGACACATGCAGAATGAAAAATTTTTCAGAAATGATTTTTCTGGTGAGGTTGACTTCAGAGA
+
CBCCCFFFFFFFGGGGGGGGGGGHHHGHHHHHHHHHGEFGGHFHHHHGHHHHHHHHHHGHHHHHHHGGHHHHHHHHHFGGGHHHGHGHHGHHHHHHHGHHHHHHHHHGGHHHHHHGGGHHHHHHHHHHHHHHHHHHHGFHHHHHHHFGFHHHHHHHHHHGGHHHGGHHHHFHHHHHHHHHHGHHHHHHHHHHHHHHHHHHHHHHHHHHHHGHHHHHHHHHHHHHFHHHHHHHHHHHHHGHHHGGGGGGGGB
@M05620:46:000000000-D9D58:1:1101:13011:5048 1:N:0:101
GAATGAATGCAGAAATTGGCAAGATAATACTGCACCGATGGGAAATGATACTATCCTGAAACATGAGCAAATTGACCAGCCTCAGGATGTGAACTCATTTGCTGGAGGTCACGCCAGGGCTCTTTCAAGATAGTAAAAACAGTGACTTGTACAGCATAATGAAAAACCTAGGCATTGATTTTGAAGACATCAGACACATGCAGAATGAAAAATTTTTCAGAAATGATTTTTCTGGTGAGGTTGACTTCAGA
+
BBBB?DFFFFFFGFFDFBGGGGGHHHHHBFGHCHHHEEEEGFGGHHHBHGDFDGFHHHFFGHFHG3FGGGHFHGGFCFGHFGGHFGBGHGFFHGGHHFHHHHHHGFGEEGHHGGGGGHCEHHGHGHGHGFHFGFDGFFHGHHHHHGHHHHHFHHGGGGHHBDGHHHGGGHFFHHGHHFGHHHHGHHEEHHHHHGHHHHHHHHHE/DGDGDGHHHHHHHGGGHHGGGCGHHHHHHHHHGGFBFFFFGGFGG0
@M05620:46:000000000-D9D58:1:1101:21615:5085 1:N:0:101
GAATGAATGCAGAAATTGGCAAGATAATACTGCACCGATGGGAAATGATACTATCCTGAAACATGAGCAAATTGACCAGCCTCAGGATGTGAACTCATTTGCTGGAGGTCACTCAAAATCAATGCCTAGGTTTTTCATTATGCTGTACAAGTCACTGTTTTTACTATCTTGAAAGAGGCCTGGATGACCGCCAGCGAATGAGTTCACATCCTGAGGCTGGTCAATTTGCTCCCAGGGCTCTTTCTAGATAG
+
CCBCCFFFFFFFGGGGGGGGGGGHHHHHHHHHHHHHGGGGGHHHHHHHHHHHHHHHHHHHHHHHHHHHHHHHHHHHHHHHGHHHHHFGGFF5FDFDGFFFFGHFHFFGGHFFHHGGHGFHHGFHHHHHHHB3FFEFGGHFHBDBFHHHHF?GHHEHFH3GHCFDGGHBFHHB<G2F2/CFGGABG111</>C--F@<-<GHH0=DGGBGHH0GG/EEHHFCCC:CF0B90FFEFF:9C:CFFBF0;B0C00
@M05620:46:000000000-D9D58:1:1101:22179:5167 1:N:0:101
GAATGAATGCAGAAATTGGCAAGATAATACTGCACCGATGGGAAATGATACTATCCTGAAACATGAGCAAATTGACCAGCCTCAGGATGTGAACTCATTTGCTGGAGGTCACGCCAGGGCTCTTTCAAGATAGTAAAAACAGTGACTTGTACAGCATAATGAAAAACCTAGGCATTGATTTTGAAGACATCAGACACATGCAGAATGAAAAATTTTTCAGAAATGATTTTTCTGGTGAGGTTGACTTCAGA
+
BABBBFBFFFFFGGGGGDGGGGGHHHHHGHHHHHHHFAFGGHGFEHHHGGHHHHHHHHGGHHCGGGGHDGHFGHHHHHHHGHHHGHCGHGGGHHHHHHHHHHHHHFHGGHHHGHGGGGGGHHHHHHHHHHHGGGHHHHFGHHFHHHGHHHHHFHHFHHGHEHHHHHGGHHHHHHHHGHHHHHHFHGEHGHHFFHHHHHHHHHGHCHHGHHHEGHHHHHHGHHHHHEHHHHHHHHECHGHGGGGGGGGGGG;
@M05620:46:000000000-D9D58:1:1101:22160:5176 1:N:0:101
GAATGAATGCAGAAATTGGCAAGATAATACTGCACCGATGGGAAATGATACTATCCTGAAACATGAGCAAATTGACCAGCCTCAGGATGTGAACTCATTTGCTGGAGGTCACGCCAGGGCTCTTTCAAGATAGTAAAAACAGTGACTTGTACAGCATAATGAAAAACCTAGGCATTGATTTTGAAGACATCAGACACATGCAGAATGAAAAATTTTTCAGAAATGATTTTTCTGGTGAGGTTGACTTCAGA
+
CCCCCFFFFFFFGGGGGGGGGGGHHHHHHHHHHHHHGFGGGHGHHHHHHHHHHHHHHHHHHHHHHGHHHHHHHHHHHHHHGHHHHHHHHGHFHHHHHHHHHHHHHHHGGHHHGHGGGHGGHHHHHHHHHHHHHHHHHHHGHHHHHHHHHHHHHHHHHHHHHHHHHHGGHHHHHHHHHHHHHHHGHHHHHHHHHHHHHHHHHHHHHHHHGHHHHHHHHHHGHHHHHHHHHHHHHHGHHHHGGGGGGGGGGG9
@M05620:46:000000000-D9D58:1:1101:17813:5177 1:N:0:101
GAATGAATGCAGAAATTGGCAAGATAATACTGCACCGATGGGAAATGATACTATCCTGAAACATGAGCAAATTGACCAGCCTCAGGATGTGAACTCATTTGCTGGAGGTCACCCCGGTTCTCTCTCAAGATAGTAAACACAGTCTCTTATACCGCATTAAAAAACCCAGACGTAGTTTTTGAGAACACCTCACACACGTACAAAGAAAAATTTTTCTGAGATGTGTTTTTTCTTGTGGTTGTCTCTTCAGA
+
BBBBBBFFFFFFCGFGGGGGGGGGH5GHHHHHGHHHGGGGGHHHHHHHHHHHFHHHHDAFHHBGAFGHGHHGHHEHHGHHGHHHHHGHHHHHHHHHEGHHHHHHHHGGGHGH31/////?F4F3333?3B?F34BBGFH0/B22333B33B33</<//222@F//////..-..0<11>F-...0/</./.<.0;C.-./.;00//./;../=;B/00C0000900=CF.A/00;0;.....//////9;;
@M05620:46:000000000-D9D58:1:1101:20266:5250 1:N:0:101
GAATGAATGCAGAAATTGGCAAGATAATACTGCACCGATGGGAAATGATACTATCCTGAAACATGAGCAAATTGACCAGCCTCAGGATGTGAACTCATTTGCTGGAGGTCACCAGGGCTCTTTCAAGATAGTAAAAACAGTGACTTGTACAGCATAATGAAAAACCTAGGCATTGATTTTGAAGACATCAGACACATGCAGAATGAAAAATTTTTCAGAAATGATTTTTCTGGTGAGGTTGACTTCAGAGA
+
BBCCCFFFFFFFGGGGGGGGGGGHHHHHHHHHHHHHGEGGGHGHHHHGHHHHHHHHHHHHHHHHHHHHHHHHHHHHHHHHGHHHHHHHHGHGHHHHHHHHHHHHGGHGGHHHHHHGGCFGHHGFHGH3DDFFHHHHHGHHGFHDGFH?FHFFHBHHFHHHHHHHGGHHHFFCHHHGHHHHHGGHGHBDFGFBCHGGHHFFHHFDHHHHGFGHHHHHGHGHHHGGHHHHHHGHHHHHHHHGCCFGBCFGGGF
@M05620:46:000000000-D9D58:1:1101:11648:5254 1:N:0:101
GAATGAATGCAGAAATTGGCAAGATAATACTGCACCGATGGGAAATGATACTATCCTGAAACATGAGCAAATTGACCAGCCTCAGGATGTGAACTCATTTGCTGGAGGTCACGCCAGGGCTCTTTCAAGATAGTAAAAACAGTGACTTGTACAGCATAATGAAAAACCTAGGCGTTGATTTTGAAGACATCAGACACATGCAGAATGAAAAATTTTTCAGAAATGATTTTTCTGGTGAGGTTGACTTCAGA
+
DCCDDFFFFFFFGGGGGGGGGGGHHHHHGHHHHHHHGEFGGHHHHHHHHHHHHHHHHHHHHHHHHHHHHGHHHHHHHHHHGHHHHGGHHFGHHHHHHHHHHHHHHGHG>2FGEFC1E?>EHHHFGBBHFHHHHBFHHHHFEH?3??GHGDGFGFFHFGEGFHHHDGA/C=DCG/?<E/@GFHHGHFHFFHDGDFHHHF0D0GGF/D0GHHFCGHH0C/GFHFCGCCHHHHHBGFFFF:A.:;FF0BBBFF0
@M05620:46:000000000-D9D58:1:1101:10736:5347 1:N:0:101
GAATGAATGCAGAAATTGGCAAGATAATACTGCACCGATGGGAAATGATACTATCCTGAAACATGAGCAAATTGACCAGCCTCAGGATGTGAACTCATTTGCTGGAGGTCACGCCAGGGCTCTTTCAAGATAGTAAAAACAGTGACTTGTACAGCATAATGAAAAACCTAGGCATTGATTTTGAAGACATCAGACACATGCAGAATGAAAAATTTTTCAGAAATGATTTTTCTGGTGAGGTTGACTTCAGA
+
CCCCCFFFFFFFGGGGGGGGGGFHHHHHHHHHHHHHEEFGGHHHHHHHHHHHHHHHHHHGHHHHHHHHHHHHHHHHHHHHGHHHHHGHHHHHHHHHHHHHHHHHHGHGGHHHGHGGGHGGHHHHHHHHHGHHHHHHHGHFHHHHHHHHHHHHHHHHHHHHHHHHHHGGHHHGHHHHGGHHHHHGHHHHGHHHHHHHHHHHHHHGGHHHHGHHHHHHHHHHHHHHHFHHHHHHHHHHHFHGGGGGGGGGGG0
@M05620:46:000000000-D9D58:1:1101:22652:5433 1:N:0:101
GAATGAATGCAGAAATTGGCAAGATAATACTGCACCGATGGGAAATGATACTATCCTGAAACATGAGCAAATTGACCAGCCTCAGGATGTGAACTCATTTGCTGGAGGTCACCAGGGCTCTTTCAAGATAGTAAAAACAGTGACTTGTACAGCATAATGAAAAACCTAGGCATTGATTTTGAAGACATAAGACACATGCAGAATGAAAAATTTTTCAGAAATGATTTTTCTGGTGAGGTTGACTTCAGAGA
+
CCBCCFFFFFFFFGGGGGGGGGGHHHHHHHHHHHHHGGGGGHHHHHHHHHHHHHHHHHHHHHHHHHHHHHHHHHHHHHHHGHHHHHHHHFGHHHHHHHHHHHHHHHHGGHHHHHHGGGHHHHHHHHHHHHGHHHHHHGHHHHHHHHHHHHHHHHHGHHHHHHHHGGHHHHHHHHHHHHHHHGHHHHHHHHHHHHHHHHHGHHHHHHHHHHHHHHHHHHHHHHHHHHHHHHHHHHHHHHHHHHGGGGGGGGF
@M05620:46:000000000-D9D58:1:1101:22671:5434 1:N:0:101
GAATGAATGCAGAAATTGGCAAGATAATACTGCACCGATGGGAAATGATACTATCCTGAAACATGAGCAAATTGACCAGCCTCAGGATGTGAACTCATTTGCTGGAGGTCACCAGGGCTCTTTCAAGATAGTAAAAACAGTGACTTGTACAGCATAATGAAAAACCTAGGCATTGATTTTGAAGACATAAGACACATGCAGAATGAAAAATTTTTCAGAAATGATTTTTCTGGTGAGGTTGACTTCAGAGA
+
BABBBFFFFFFFG4FGGGGFGFFFHGDGHHHHBGHHGEGGFHCGGHHGFHHHHHHHHHFFHHHHGGHHHGHHHFFGAGFHGHHHGHFBGGHFFHHHEHHHHHHHHGHGGHBGHHHGGGH/GHHHGHHHHHHHHHHFHG/GGHGHHHFGFHHFHFHF3FFDGDHHGGEHHHHHHHHFHGHHHGHEFHFGFHHHHHHBGHGHHHFGGHHGHFFHGHHHHHGBHHHFHHHHHHHHHGFGHHHHFFFGFGF0CF:
@M05620:46:000000000-D9D58:1:1101:7451:5524 1:N:0:101
GAATGAATGCAGAAATTGGCAAGATAATACTGCACCGATGGGAAATGATACTATCCTGAGACATGAGCAAATTGACCAGCCTCAGGATGTGAACTCATTTGCTGGAGGTCACCAGGGCTCTTTCAAGATAGTAAAAACAGTGACTTGTACAGCATAATGAAAAACCTAGGCATTGATTTTGAAGACATCAGACACATGCAGAATGAAAAATTTTTCAGAAATGATTTTTCTGGTGAGGTTGACTTCAGAGA
+
BABBBFFFFFFFGGGGGGGGGGGHHHGHHHHHHHHHFEGGGHHGHHHHHHHHHHHHHHH2GHHHHGHHHHHHHHHHHHHHGHHHGHGHHHHHHHHHHHHHHHHHHHHGGHHHHHHGGGHHHHHHHHHHGHHHHHGHHGHHHGFHHHHHFHHHHHHHHHHHHHHFEGHHHHHHHHHHHHHHHGHHGHHHHHHHHHHHHGHHHHHHGGGHFHGHHHHHHHHHHHHHBFHHHHHHHGFHHHHHHGGGGGGGGGB
@M05620:46:000000000-D9D58:1:1101:7468:5538 1:N:0:101
GAATGAATGCAGAAATTGGCAAGATAATACTGCACCGATGGGAAATGATACTATCCTGAGACATGAGCAAATTGACCAGCCTCAGGATGTGAACTCATTTGCTGGAGGTCACCAGGGCTCTTTCAAGATAGTAAAAACAGTGACTTGTACAGCATAATGAAAAACCTAGGCATTGATTTTGAAGACATCAGACACATGCAGAATGAAAAATTTTTCAGAAATGATTTTTCTGGTGAGGTTGACTTCAGAGA
+
>A?AAFFFF1DFGGF1FGFGFGFFGFFHHHFG11BCFC?A0EA1/BF1GFFGFHHGFBG0GHFF1EGGBC1FFGBGBAFFFHHHGHGBHCGGBFHBHGHHGHFH1FFFEBCFEGHGGGHHFGGHBHFFHHHFHBGHHGHFFFGHHHHH1FGFHHGEHEHGHFHHGGHHHHFH1GHGGEHEBFHHGHGHHHEHBGFHH1FG1<0<DGFFFHFE0DGFGB0DFGHHCCGBGHHHGGGB..CCGHGGF0B000/
@M05620:46:000000000-D9D58:1:1101:8528:5559 1:N:0:101
GAATGAATGCAGAAATTGGCAAGATAATACTGCACCGATGGGAAATGATACTATCCTGAAACATGAGCAAATTGACCAGCCTCAGGATGTGAACTCATTTGCTGGACGACACTTGCTTTCATCCAGGACACATTCTGGCTAGTAAAGCATAATGCATAACCAACGCATTGATAAAGATGACCTTTGACATTTGCAGCATCAAAAACTTTTCAGAAAAAATTTTTCTGGTGAGTTAGATTTCAGGGGAGATT
+
CCCCCFFFFFFFGGGGGGGGGGGHHHHHHHHHHHHHGGGGGHHHHHHHHHHHHHHHHHHHHHHHHGHHHHHHHHGHHHHHGHHHHHHHHHHFHHHHHHHHHHHHHH1/////33343443BB43BG3//?0?3444433B2BDG3D33B33B333>2222@2<///>/?DG111111111111111>11=1111111<D0<<D0<.0=00000C0//.;./<CH/C000/;.000;00;FF0;0.-;:.;0
@M05620:46:000000000-D9D58:1:1101:10750:5571 1:N:0:101
GAATGAATGCAGAAATTGGCAAGATAATACTGCACCGATGGGAAATGATACTATCCTGAAACATGAGCAAATTGACCAGCCTCAGGATGTGAACTCATTTGCTGGAGGTCACCAGGGCTCTTTCAAGATAGTAAAAACAGTGACTTGTACAGCATAATGAAAAACCTAGGCATTGATTTTGAAGACATCAGACACATGCAGAATGAAAAATTTTTCAGAAATGATTTTTCTGGTGAGGTTGACTTCAGAGA
+
BBBBBFFFFFFFFGGGGGFFGGFCGFHHHHHHHGHHEEFGGFCGGHGHHHHHHHHFHHHHHHFHHGFFHHHHHHHHGHHHGFHGGHGFGGHFHHGGFHHHGFFGFHHFFFHHHHHEEGGFHHHHHHHHHHHHHHFHHGHHFBGHHGHHHHHFGHHHHHHHHHGHGGHHHGHHGHHFHHHHHGGHHHHEFGFHFHHHHHHGHHHHHFHHGHHHHHFHHHHGHHHHGHHHHHHGGFHEHA;:GHGGGGFFGGB
@M05620:46:000000000-D9D58:1:1101:19499:5594 1:N:0:101
GAATGAATGCAGAAATTGGCAAGATAATACTGCACCGATGGGAAATGATACTATCCTGAAACATGAGCAAATTGACCAGCCTCAGGATGTGAACTCATTTGCTGGAGGTCACCCCAGCTCTTTTTCGAGATTAAAAAAAGAGTGACTTATACCTCATAGAAAAAACCATAGATAGTTATTTTAAACACATCAGACACGCAGAGTATGAAAAATTTTTCAGATGTGTTTTCTCTTGTGGGTGTCATCTGAGA
+
A1AA?FFD3F1@1BAGGBGGGFFGGBFB3DGGFHFHE0E0EGBGHHGGGHHHGFHHH1FCDGFGBFFHG0FHHHEHHHFEGFHGEGHGFHHGF1G11FGHHEGHHCHGEGBG10/>E01BF1B110>?0?<111BBE/>//B>B112@12@2211@11@11??F////1111111<11>F1111><D..00<0<C//.---;.0000;;C0.:CG00/90900000;FF09009C0:....-/000;09B/
@M05620:46:000000000-D9D58:1:1101:19493:5610 1:N:0:101
GAATGAATGCAGAAATTGGCAAGATAATACTGCACCGATGGGAAATGATACTATCCTGAAACATGAGCAAATTGACCAGCCTCAGGATGTGAACTCATTTGCTGGAGGTCACGCCAGGGCTCTTTCGAGATAATAAAAACAGTGACTTGTACAGCATAGTGAAAAACCTAGGCATTGATTTTGAAGACATCAGACACGTACAGTGTGAAAAATTTTTCAGAAAAGATTTTTCTTGTGAGGGTCACTTGAGA
+
AAAAAB@@@D1@GEBGDDFFBGF1GFGDGHCGD1GEA0EAEFH1FHHFGHHFHFHGFAAGHB0A1FEGBAGHGFBE1GEGGGHFGH@BEHD2FFG11@BFGG@F@>FEEHHG/0/?>//?F/GGD2/?0?F11>2211B/<F1FD12B11B>221@1<122@B>1@</<?100?<?11?<F11.=><0<11<<<FG0../.<000000=DD.CGH00/00:;///.=GH0;/;0;;0;0.../9/0000:.
@M05620:46:000000000-D9D58:1:1101:22940:5613 1:N:0:101
GAATGAATGCAGAAATTGGCAAGATAATACTGCACCGATGGGAAATGATACTATCCTGAAACATGAGCAAATTGACCAGCCTCAGGATGTGAACTCATTTGCTGGAGGTCACCAGGGCTCTTTCAAGATAGTAAAAACAGTGACTTGTACAGCATAATGAAAAACCTAGGCATTGATTTTGAAGACATCAGACACATGCAGAATGAAAAATTTTTCAGAAATGATTTTTCTGGTGAGGTTGACTTCAGAGA
+
CCCCCFFFFFFFGGGGGGGGGGGHHGHHHHHHHHHHGFFGGHGHHHHHHHHHHHHHHHHHHHHHHHGHHHHHHHHHHHHHGHHHHHHHHHHHHHHHHHHHHHHHHHHGGHHHHHHGGGHHHHHHHHHH3FGHHHHHHGHHHHHHHHHHHHHHHHHHHHHGHHHHGGHHHHHHHHHHHHHHHGHHHHHHHHHHHHHHHHHHHHHHHHHHHHHHHHHHHHHDGHHFHHHHHHHHHHHGHHHHFHGGGGGGGGB
@M05620:46:000000000-D9D58:1:1101:19123:5623 1:N:0:101
GAATGAATGCAGAAATTGGCAAGATAATACTGCACCGATGGGAAATGATACTATCCTGAAACATGAGCAAATTGACCAGCCTCAGGATGTGAACTCATTTGCTGGAGGTCACGCCAGGGCTCTTTCAAGATAGTAAAAACAGTGACTTGTACAGCATAATGAAAAACCTAGGCATTGATTTTGAAGACATCAGACACATGCAGAATGAAAAATTTTTCAGAAATGATTTTTCTGGTGAGGTTGACTTCAGA
+
CCBBCFFFFFFFGGGGGGGGGGGFHHGHHHHHHHHGEAEGGHECGHHHHHHHHHHHHHHGHHHHHHHHHFGHHHHGHHHHGHHHHHHHGFGGHHHHHHHHHHHHHGHGGHHHGHGGGHGGHHHHHHHHHGHHHHHHHHHGGHHHHHHHHHHHHHHHHHHHHHHHHHGGHHHHHHHHHHHHHHHGHHHHHHHHHHHHHHHHGHHHHHHHHHHHHHHHHHHGHHHHHGHHHHHHHHHHHHHGGGGGGGGGGG0
@M05620:46:000000000-D9D58:1:1101:6637:5652 1:N:0:101
GAATGAATGCAGAAATTGGCAAGATAATACTGCACCGATGGGAAATGATACTATCCTGAAACATGAGCAAATTGACCAGCCTCAGGATGTGAACTCATTTGCTGGAGGTCACGCCAGGGCTCTTTCAAGATAGTAAAAACAGTGACTTGTACAGCATAATGAAAAACCTAGGCATTGATTTTGAAGACATCAGACACATGCAGAATGAAAAATTTTTCAGAAATGATTTTTCTGGTGAGGTTGACTTCAGA
+
BBBBBFFFFFFFGGGGGGGGGGGHHHGHHHHHHHHHGEFGGHGHHHHHHHHHHHHHHHGHHHHHHGHHHHHHHHHHHHHGGHHHHHFHHHHGHHHHHHHHHHHHHHHGGHHHGHGGGHGGHHHHHHHGHHHHHHHGHHFGHHBGHHHGHHHGHHHHHHHHHGHHGHGGHHHHHHHHHHHHHHHGHHHHHHHHHHHHHHHHHHHGGHHHFHHHHHHHHHHHHFHFHEFHHHHFHHHHHHHGFGGGGGGGGG0
@M05620:46:000000000-D9D58:1:1101:18069:5725 1:N:0:101
GAATGAATGCAGAAATTGGCAAGATAATACTGCACCGATGGGAAATGATACTATCCTGAAACATGAGCAAATTGACCAGCCTCAGGATGTGAACTCATTTGCTGGAGGTCACCAGGGCTCTTTCAAGATAGTAAAAACAGTGACTTGTACAGCATAATGAAAAACCTAGGCATTGATTTTGAAGACATCAGACACATGCAGAATGAAAAATTTTTCAGAAATGATTTTTCTGGTGAGGTTGACTTCAGAGA
+
ABAAADFFFFFFFGGGFDGF4GFCHHHHCGFHFFHGEGGGGEFFHHHFHHHHDGGGGGHFHHHGFFFFAAGGGFBGEGGEGHHGGHGHHGGGHHHFHHHHHHHGFCFAEGGHBDFFEGHHHHHHHFHBGGGHHHGFHGHFHFBGGHFGHFFFHGHHFHFHHHHADDHHFC01GGH1GFGHHGHHGHFHBDDHGCF0GHFBBFHGGHFHFFFHFFDFBDGH/GHCGHFFHGFHF;:GHFHFFFGGBFGGGF:
@M05620:46:000000000-D9D58:1:1101:23503:5734 1:N:0:101
GAATGAATGCAGAAATTGGCAAGATAATACTGCACCGATGGGAAATGATACTATCCTGAAACATGAGCAAATTGACCAGCCTCAGGATGTGAACTCATTTGCTGGAGGTCACCAGGGCTCTTTCAAGATAGTAAAAACAGTGACTTGTACAGCATAATGAAAAACCTAGGCATTGATTTTGAAGACATCAGACACATGCAGAATGAAAAATTTTTCAGAAATGATTTTTCTGGTGAGGTTGACTTCAGAGA
+
AAAABFFFFFFFGGGGGGGGGGGFGDFG5GHGHHHFGCGFGHGHEHGGHHHHGHGGFFBGBFCGHHCGGFHFDDGFHGGHEHHGGGEFHHHFDGGHFHHHHGHGGGHGGHHHHHHGGGHHHHHHHHHHHHFHHHHHHGHHHHHHHHHHHHHHHFHHHHHHHHHHGGGHHHHHHHHHGHHHHGHHHHHHHHGGHHHHHHHHHHFHHHHHHHHHHHHHHHBDHHHGHHHHHHHHHHHHHGHHHHGGGGGGGGC
@M05620:46:000000000-D9D58:1:1101:19111:5794 1:N:0:101
GAATGAATGCAGAAATTGGCAAGATAATACTGCACCGATGGGAAATGATACTATCCTGAAACATGAGCAAATTGACCAGCCTCAGGATGTGAACTCATTTGCTGGAGGTCACTCAAAATCAATGCCTAGGTTTTTCATTATGCTGTACAAGTCACTGTTTTTACTATCTTGAAAGAGGCCTGGATGACCGCCAGCGAATGAGTTCACATCCTGAGGCTGGTCAATTTGCTCCCAGGGCTCTTTCAATATAG
+
CCCCCFFFFFFFGGGGGGGGGGGHHHHHHHHHHHHHGGGGGHHHHHHHHHHHHHHHHHHGHHHHHHHHHHHHHHHHHHHGGHHHHHHGHGG5FDGGHFHHGHHEE1G?FFHHFGFGHHHHHGDHHHHGGF?DFFGFFHFDG4DGGHHHHH23FHBGBBHGHGEDFD>2DH2>FD2C2//AGE/0D11DCC<A@E.@@@-<0D0==DFFGFF0FH/EEH.?/;:GBCF00099:/:?AACE/CGGB000;0;
@M05620:46:000000000-D9D58:1:1101:19100:5810 1:N:0:101
GAATGAATGCAGAAATTGGCAAGATAATACTGCACCGATGGGAAATGATACTATCCTGAAACATGAGCAAATTGACCAGCCTCAGGATGTGAACTCATTTACTGGAGGGCACTCAAAATCAATGCCTAGGATTTTCATTATGCTGGACAAGTCACTGTTTTTACTATCTTGAAAGATGCCTGGAGGACCGCCAGCGGATGAGTTCACGGCCTCGGGCTGGGCAATTTCTTCCCAGGCCCCTTTCACTGTAG
+
>>>11DD3DFFFFGGB1F1FFGCFGGGFFGGGGGFGEEEFCGACFGGA2DGGHBABF1GFEGFG1AFGDBAGHF1EEBFFGFHHFHFBBBF22F1FGFFG2B1B10B>////BBB1>EFHHHF21B110011>FF>2B222F12B10<100BB212B2210<C1@D2@@2DGGH101?1111?<0</..<----.<--;-/;0;000..-:....-9-;..;;./;00000;/9F.--99--/BF/9////
@M05620:46:000000000-D9D58:1:1101:24064:5835 1:N:0:101
GAATGAATGCAGAAATTGGCAAGATAATACTGCACCGATGGGAAATGATACTATCCTGAAACATGAGCAAATTGACCAGCCTCAGGATGTGAACTCATTTGCTGGAGGTCACCAGGGCTCTTTCAAGATAGTAAAAACAGTGACTTGTACAGCATAATGAAAAACCTAGGCATTGATTTTGAAGACATCAGACACATGCAGAATGAAAAATTTTTCAGAAATGATTTTTCTGGTGAGGTTGACTTCAGAGA
+
BBBBBFFFFFFFGGGGGGGGGGGCHHHHHHHGHGHHGEGGGHBFEHHGHHHHHHGHHGHHHHGHGFHHHGHHHHHHHHFGGHHHGFFFGBGGFHHHHHHHGHHHHHHFGGFHHHHGGGHHHHHHHHHHHHHGHHHFHGHHHHGHHHFGGHHHHHHHHHHHHHHHGGGHHHHHHHHFHHHHHGHHHHGHHGHHHHHGHHHHHHGHHHGHHGFHHHGHHH0DGHHFHHHHHHHHH:GFGGCGFGGGGGGGGGF
@M05620:46:000000000-D9D58:1:1101:6354:5867 1:N:0:101
GAATGAATGCAGAAATTGGCAAGATAATACTGCACCGATGGGAAATGATACTATCCTGAAACATGAGCAAATTGACCAGCCTCAGGATGTGAACTCATTTGCTGGAGGTCACGCCAGGGCTCTTTCAAGATAGTAAAAACAGTGACTTGTACAGCATAATGAAAAACCTAGGCATTGATTTTGAAGACATCAGACACATGCAGAATGAAAAATTTTTCAGAAATGATTTTTCTGGTGAGGTTGACTTCAGA
+
AAAAAFFFFF1@AGCFGFF1AGF1F11DDFFGGHGGEAAEEGCGGFD1D2FF2FGFFD11BFFGCGGFAFEFBGFFFHHHGHHCF01BGFG22BGH1FGHHHHHFHGGGHHHFHGGGHGGHHHHHHH2F1F>FFHGHGFGHHHGDGHHGHHHGHHEG1GGHGDGGAEEHBHHHFHHHBGHHHHGFHGHHHHFHBG0<GFHH0G</=G00=<.CGFHHHCGFHHHH0GHHHHHHHHHH0CFFFG9FGGGGG0
@M05620:46:000000000-D9D58:1:1101:6330:5870 1:N:0:101
GAATGAATGCAGAAATTGGCAAGATAATACTGCACCGATGGGAAATGATACTATCCTGAAACATGAGCAAATTGACCAGCCTCAGGATGTGAACTCATTTGCTGGAGGTCACGCCAGGGCTCTTTCAAGATAGTAAAAACAGTGACTTGTACAGCATAATGAAAAACCTAGGCATTGATTTTGAAGACATCAGACACATGCAGAATGAAAAATTTTTCAGAAATGATTTTTCTGGTGAGGTTGACTTCAGG
+
BBBBB45FFFFFCFFGGGGGGGGGHHHHGHHHFFHHEEGGGHBFCGG5FGHHHGGGHHH3GGFHH3FGFFHFHHFHGHGHGHHFGH@GGGHFHHHGGGHHHHHHGFFGGHHHGHGGGHGCHHHHHH4DG?FDGGHHGHGCHHGG?FHFHHHHGHHHHFGGHFGGHFGGHHHHHBGHG1FHHHHFGHFHHHGBDFHEGFHHHDD0<=G<=0D.CFHHGHGGHHGGH;GHHHHHHHBCG0;.CFG/0CFFFG0
@M05620:46:000000000-D9D58:1:1101:9231:5875 1:N:0:101
GAATGAATGCAGAAATTGGCAAGATAATACTGCACCGATGGGAAATGATACTATCCTGAAACATGAGCAAATTGACCAGCCTCAGGATGTGAACTCATTTGCTGGAGGTCACTCCAGGGCTCTTTCAAGATTGTAATGACCGTGACTTGTAAAGCCTTATGCATTACCTTGGCATTGATTTTGCAGACATCGGACACATGCATTTTGAGAAATTTTTCTTCAATGATTTTTCTGTTCAGGTTGACTTGAGA
+
BBBBBFFFFFFFGFGGGGGGGGFFGDGGHHHHHHHHGGGGGHFCGHHGHHHHHHHHHHFFDGCGHGHHGGGGHHFHHHHHGHHHHHFHHGHHHHHHBGHHHHHHHGHFGHHH43BGFH1/0/BD44B443B3B?44444B3<?///3?23B33?F022<>F2F2222<@22@@2<111@1?<<1F1<00<F..<-->><0<0000=0...<<D<0GH/00:000:;0:0GHHH00<00;;99B/0;9009.
@M05620:46:000000000-D9D58:1:1101:6344:5884 1:N:0:101
GAATGAATGCAGAAATTGGCAAGATAATACTGCACCGATGGGAAATGATACTATCCTGAAACATGAGCAAATTGACCAGCCTCAGGATGTGAACTCATTTGCTGGAGGTCACGCCAGGGCTCTTTCAAGATAGTAAAAACAGTGACTTGTACAGCATAATGAAAAACCTAGGCATTGATTTTGAAGACATCAGACACATGCAGAATGAAAACTTTTTCAGAAATGATTTTTCTGGTGAGGTTGACTTCAGA
+
AAAAAF1DDFFFGBFGGGFGGGEHHGFHHEHHHHHHG0EEEH0AEGFGHGHHFFHHHF11DG0B1BBGBFADGH1GHHHHGHHHHHHHHHHFHHHHFGHHGHHGHHHFGHHHEHGGGHGGHHHHHHE>G1FDHHHBH2GEGCGHBGHHHHBGF2CGHHHHFH1FF<EGHHHBGGHHH1GHHHGFDGFGCGGFGBH0FCF<CGBD/G00=0D/<GHHHHH00:/;:0CHHHHHH0CGC0..FFGBB0;C;F0
@M05620:46:000000000-D9D58:1:1101:9235:5895 1:N:0:101
GAATGAATGCAGAAATTGGCAAGATAATACTGCACCGATGGGAAATGATACTATCCTGAAACATGAGCAAATTGACCAGCCTCAGGATGTGAACTCATTTGCTGGAGGTCACGCCAGGGCTCTTTCAAGATAGTAAAAACAGTGACTTGTACAGCATAATGAAAAACCTAGGCATTGATTTTGAAGACATCAGACACATGCAGAATGAAAAATTTTTCAGAAATGATTTTTCTGGTGAGGTTGACTTCAGA
+
BBBBBFFFFFFFGGGGGGGGGGGFGHFHHHHHHHHHFAFGGHHHGHHHHHHHHHHHHHFHHHHHHGGHFHHGHHFHHHGHGHHHGH@GHGHGGHHHHHHHHHHHHGHGGHHHGHG?FHGGHHHHHHH4DGGHHHHGHHDFGHHH3FHHHHEHHFHHHFHHGHHHHFGGHHHGH?GHH1GHHHHGFF1FGGHDG<GFGGHHHHGFCDHHGH0.CGHHHHF0C0CHHGHHHHHHHHFGHHHGGGGFFGGGBF0
@M05620:46:000000000-D9D58:1:1101:18417:5903 1:N:0:101
GAATGAATGCAGAAATTGGCAAGATAATACTGCACCGATGGGAAATGATACTATCCTGAAACATGAGCAAATTGACCAGCCTCAGGATGTGAACTCATTTGCTGGAGGTCACGCCAGGGCTCTTTCAAGATAGTAAAAACAGTGACTTGTACAGCATAATGAAAAACCTAGGCATTGATTTTGAAGACATCAGACACATGCAGAATGAAAAATTTTTCAGAAATGATTTTTCTGGTGAGGTTGACTTCAGA
+
BABBBFFFFFFFFGGGGGGGFFFHHHHHFHHHHFHHGEGGGHGFHGHDGHHHHHHHHHGHHHHHHGGHGGHHHHHHHHHHGHHHHHGFGFGFFHHHHHHHHHHHHEHGGHHHGHGGGHGGHHHHHHF4F3GGFHHHHHFGHHHHHHHHHHHHHHHHHFHHHHHHGHGGHHHGHFHHHGHHHHHGHGDFHHHHHFHGHCGFHFHDHHHHHGH.GHHHHHFG;CGHHFGHHHHHHGGHHHHGGGGFGGGGFF0
@M05620:46:000000000-D9D58:1:1101:14328:5911 1:N:0:101
GAATGAATGCAGAAATTGGCAAGATAATACTGCACCGATGGGAAATGATACTATCCTGAAACATGAGCAAATTGACCAGCCTCAGGATGTGAACTCATTTGCTGGAGGTCCCAGGGCTCTTTCAAGATAGTAAAAACAGTGACTTGTACAGCATAATGAAAAACCTAGGCATTGATTTTGAAGACATCAGACACATGCAGAATGAAAAATTTTTCAGAAATGATTTTTCTGGTGAGGTTGACTTCAGAGAA
+
AAABBFFFFFFFFFFGGGGGGGGHHGFGFHHHHBHHGEEGGHGFEGHGGFHHHHHHHHFFGGBGHFGHEGEGHHGHHGHHGHHGGH3FGHHGHHHHHGHHHHHHHCHGGHHHHHGGGHHHHHHHEHEFFHHHFHHHGGHHHHHHHHHEHHHHHHFDGHEG?DFEGGHHHHFHHHGHHHHHEGHDGFHHFHFHHHFHHHHHF0GGF<00<CGGHHHHHFF/GHFHHHHHHHHHHFFGGGHHHHGGGGGFFF/
@M05620:46:000000000-D9D58:1:1101:6876:5948 1:N:0:101
GAATGAATGCAGAAATTGGCAAGATAATACTGCACCGATGGGAAATGATACTATCCTGAAACATGAGCAAATTGACCAGCCTCAGGATGTGAACTCATTTGCTGGAGGTCACGCCAGGGCTCTTTCAAGATAGTAAAAACAGTGACTTGTACAGCATAATGAAAAACCTAGGCATTGATTTTGAAGACATCAGACACATGCAGAATGAAAAATTTTTCAGAAATGATTTTTCTGGTGAGGTTGACTTCAGA
+
BABBBFFFFFFFGGGGGGGGGGFFHHHHHHHHHHHHGEGGGHFFHHHFGHHHHHHHHHHHHHHHHFHHHFGGHHHHHHHHGHHHHHFHHHHFFHHHGGHHHHHHHGHGGHHHGHGGGHGGHHHHHHFFHFGGHHGGHHHGHHHHHHHHHHFHFHHHHHHHGGGFFHGGHGHHHGHHHBHHHHHGFHGHHHHHHHHHHFHHHHHFBGHGGGHHHHHHHHFHHFHHHHHHHHHHHHHHHGGGGGGFGGGGGG0
@M05620:46:000000000-D9D58:1:1101:12757:5978 1:N:0:101
GAATGAATGCAGAAATTGGCAAGATAATACTGCACCGATGGGAAATGATACTATCCTGAAACATGAGCAAATTGACCAGCCTCAGGATGTGAACTCATTTGCTGGAGGTCACCAGGGCTCTTTCAAGATAGTAAAAACAGTGACTTGTACAGCATAATGAAAAACCTAGGCATTGATTTTGAAGACATCAGACACATGCAGAATGAAAAATTTTTCAGAAATGATTTTTCTGGTGAGGTTGACTTCAGAGA
+
BABBCFFFFFFFGGGGGGGGGGGGHHHHHHHHHHHHGEGGGHGGFHHHHHHHHHHHHHHHHHHHFGHHBFHGHHFHHHHHGHHHGHEGHHHHHHHHHHHHHHHHHGHGGHFHHHHGGGHHHHHHHFHFHHHHHFHEHFHHHHHHHHHHGHHHHHHHHHHHFHGHGGHHHGHGHHHGHHHHHGGHFHGHHHHGHHHHHHFHHFGHHBDDG.CHHHHHGHGF/GGCFHHHHHHHHGHHFFHHHFGGGGGGGGC
@M05620:46:000000000-D9D58:1:1101:23536:6023 1:N:0:101
GAATGAATGCAGAAATTGGCAAGATAATACTGCACCGATGGGAAATGATACTATCCTGAAACATGAGCAAATTGACCAGCCTCAGGATGTGAACTCATTTGCTGGAGGTCACGCCAGGGCTCTTTCAAGATAGTAAAAACAGTGACTTGTACAGCATAATGAAAAACCTAGGCATTGATTTTGAAGACATCAGACACATGCAGAATGAAAAATTTTTCAGAAATGATTTTTCTGGTGAGGTTGACTTCAGA
+
AAABBFFFFFDDGE4FGGGFFGGCHFHGHHAGFFHFE?EEFHHHHHHFHHHHHHHHHFDGEBFFFF3GFBGGGF5EGHHHGHH3GHGGGHGFHGHD@GHHHHFHF1CEEHHHFFFDEHGGHGHHHF??GFHHHHGHHDEA/CGHHHHHHHHFGHHCHGHHFGHGHHAECGF0GHFHHGHHHHHEFH1GGHFGHEFFHFHFGHFFCG00GHF.GFHHE/CCCFCFHHHGHHHHHHHHFHGFBFBFGGGGGF0
@M05620:46:000000000-D9D58:1:1101:9923:6030 1:N:0:101
GAATGAATGCAGAAATTGGCAAGATAATACTGCACCGATGGGAAATGATACTATCCTGAAACATGAGCAAATTGACCAGCCTCAGGATGTGAACTCATTTGCTGGAGGTCACGCCAGGGCTCTTTCAAGATAGTAAAAACAGTGACTTGTACAGCATAATGAAAAACCTAGGCATTGATTTTGAAGACATCAGACACATGCAGAATGAAAAATTTTTCAGAAATGATTTTTCTGGTGAGGTTGACTTCAGA
+
BAABBFFFFFFFGGGGGGGGGGGHHHHHHHHHHGHHGEGGGHGGHHHHHHHHHHHHHHHHHHHHHFHHHHHHHHHHHHHHGHHGHHGHHHHHHHHHHHHHHHHHGHHFGHHHGHGGGHGGHHHHHHHHHHHHHHHHHGHGHHHHFHHHHHHHHHHHHGHHHHHHHHGGHHHHHHHHHBGHHHHGGHHHHHHHGFHHHHHHHHHHHHHHHHHHHHHHHHHFCHHHHHHGHHHHHHFGHGGGGGGGGGGGGG0
@M05620:46:000000000-D9D58:1:1101:10972:6035 1:N:0:101
GAATGAATGCAGAAATTGGCAAGATAATACTGCACCGATGGGAAATGATACTATCCTGAAACATGAGCAAATTGACCAGCCTCAGGATGTGAACTCATTTGCTGGAGGTCACCAGGGCTCTTCAAGATAGTAAAAACAGTGACTTGTACAGCATAATGAAAAACCTAGGCATTGATTTTGAAGACATCAGACACATGCAGAATGAAAAATTTTTCAGAAATGATTTTTCTGGTGAGGTTGACTTCAGAGAA
+
AAAAAFFFFFFFFGGGGGFGFFGFHHGHGHGHHFHHGAEEFFFGFGHFHGHHHFHHHFHFGFCGGFGGFGFHHHFHH3GHGHHFGFBGGGGBFGHHHHHHFHHHEGHGGHHHHHHGGGHHHHHHHHGHFFGHHGFHGHHHHHHHHHFHHFHHHHHGHHEGHHHGGHHHHGHHHHHHHHHHGHHHHHGGHGFHHHHHHHHGFHHGDDFHEHHHHHHHHFGHHHHHHHHHHHHHFHF=CCGFHHGGGGGGGGG
@M05620:46:000000000-D9D58:1:1101:24520:6036 1:N:0:101
GAATGAATGCAGAAATTGGCAAGATAATACTGCACCGATGGGAAATGATACTATCCTGAAACATGAGCAAATTGACCAGCCTCAGGATGTGAACTCATTTGCTGGAGGTCACCAGGGCTCTTTCAAGATAGTAAAAACAGTGACTTGTACAGCATAATGAAAAACCTAGGCATTGATTTTGAAGACATCAGACACATGCAGAATGAAAAATTTTTCAGAAATGATTTTTCTGGTGAGGTTGACTTCAGAGA
+
BABBBFFFFFFFGGGGGGGGGGGHHHHHFHGGHHHHGCGGGHHFHHHHHHHHHHHHHHHHGHHHF3FGHHHHHHHHHHHHGHHFGGHHHHHHHHHGHHHHHHHHHGGGGHHHFGHGGGHHHHHHHHHHGGFHGHHHHGHHHHHHHHHHHHHHHHHGHHGFFHHHGGHHHHHHHGHHHHHHHGFHGHGHHHHHHHHHHHGHHHHHHHDGFHHHHHHHGHGGFFHHHHHHHHGHHHHHHHCGFHGGGGGGFG/
@M05620:46:000000000-D9D58:1:1101:9617:6042 1:N:0:101
GAATGAATGCAGAAATTGGCAAGATAATACTGCACCGATGGGAAATGATACTATCCTGAAACATGAGCAAATTGACCAGCCTCAGGATGTGAACTCATTTGCTGGAGGTCACGCCAGGGCTCTTTCAAGATAGTAAAAACAGTGACTTGTACAGCATAATGAAAAACCTAGGCATTGATTTTGAAGACATCAGACACATGCAGAATGAAAAATTTTTCAGAAATGATTTTTCTGGTGAGGTTGACTTCAGA
+
BABBCFFFFFFFGGGGGGGGGGGHHHHHGHHHHHHHFEGGGHHFHGHGHHHHHHHHHHHHHHHHHHGHHHHGHHHHHHHHGHHBGHFHGHHGHHHHHHHHHHHHHGHGGHHHGHGDGHGGHHHHHHHFFFGHHHHHHHHGGHHHFHHGHHHHHGHHHHHHFGHHHHGGHHHHHHHHHDGGHHHGGHHHHHHGFDGFHGGGHHHHHHHHH0GFGHGHHHFCC0CGHHHHHHHHHHGGHHHGGGGGGGGGGG0
@M05620:46:000000000-D9D58:1:1101:9938:6044 1:N:0:101
GAATGAATGCAGAAATTGGCAAGATAATACTGCACCGATGGGAAATGATACTATCCTGAAACATGAGCAAATTGACCAGCCTCAGGATGTGAACTCATTTGCTGGAGGTCACGCCAGGGCTCTTTCAAGATAGTAAAAACAGTGACTTGTACAGCATAATGAAAAACCTAGGCATTGATTTTGAAGACATCAGACACATGCAGAATGAAAAATTTTTCAGAAATGATTTTTCTGGTGAGGTTGACTTCAGG
+
BBBBBFFFFFFFGGGGGGGGGGGGHHHHDHHHHHHHGGGGGHGFEGHFHHHHHHHHHFFHHHHHHGHFGHHGHHHFHHHHGHHHHHHHHHHHHHHHHHHHHHHHHHHGGHHGGHGCEGGDHHHGGFFEG3FBEFFHHGBFHHHHHHHHGHHHFHHHHHGHHHHHGCDGHHHFGFFHH1@GHHHGFH1GGHHFFDFGHFHHFHFHGDGHFHH.GHHHHHFFHGHHGHHHHHHHHHEGF;C.FFFFGGGGGF0
@M05620:46:000000000-D9D58:1:1101:7135:6156 1:N:0:101
GAATGAATGCAGAAATTGGCAAGATAATACTGCACCGATGGGAAATGATACTATCCTGAAACATGAGCAAATTGACCAGCCTCAGGATGTGAACTCATTTGCTGGAGGTCTCTTTCAAGATAGTAAAAACAGTGACTTGTACAGCATAATGAAAAACCTAGGCATTGATTTTGAAGACATCAGACACATGCAGAATGAAAAATTTTTCAGAAATGATTTTTCTGGTGAGGTTGACTTCAGAGAAGATCGGA
+
DCCDDFFFFFFFGGGGGGGGGGGHHHHHHHHHHHHHGEGGGHHHHHHHHHHHHHHHHHHHHHHHHHHHHHHHHHHHHHHHGHHHHHGHHGHGHHHHHHHHHHHHHHHGGHHHHHHHHHHHHHHHHHHHHGHHHHHHHHHHHHHHHHHHHHHHHHHHGGHHHHHHHHHFHHHHHGHHHHHHHHHHHHHHHHHHHHHHHHHHHHHHHHHHGHHHHHHHHHHHHHHHHHHHHGHHHHHHHHHHFGGHHHHGGGA
@M05620:46:000000000-D9D58:1:1101:22071:6172 1:N:0:101
GAATGAATGCAGAAATTGGCAAGATAATACTGCACCGATGGGAAATGATACTATCCTGAAACATGAGCAAATTGACCAGCCTCAGGATGTGAACTCATTTGCTGGAGGTCACGCCAGGGCTCTTTCAAGATAGTAAAAACAGTGACTTGTACAGCATAATGAAAAACCTAGGCATTGATTTTGAAGACATCAGACACATGCAGAATGAAAAATTTTTCAGAAATGATTTTTCTGGTGAGGTTGACTTCAGA
+
BACBCFFFFFFFFGGGGGGGGGGHHHHHHHHHHHHHGEFGGHHHHHHHHHHHHHHHHHHHHHHHHHHHHHHHHHHHHHHHGHHHGHHHHHHHHHHHHHHHHHHHHHHGGHHHGHGGGHGGHHHHHHHGHHHHHHHHHHHGHHHHHHHHHHHHHHHHHGGHHHHGHHGGHGHHHHHHHGHHHHHGHHGHHHHHHHHHHHHHHHHHHHHHHHHGHHHHHHHHHHHHHHHHHHHHHHGHHHHGFFGGGGGGGG0
@M05620:46:000000000-D9D58:1:1101:22057:6184 1:N:0:101
GAATGAATGCAGAAATTGGCAAGATAATACTGCACCGATGGGAAATGATACTATCCTGAAACATGAGCAAATTGACCAGCCTCAGGATGTGAACTCATTTGCTGGAGGTCACGCCAGGGCTCTTTCAAGATAGTAAAAACAGTGACTTGTACAGCATAATGAAAAACCTAGGCATTGATTTTGAAGACATCAGACACATGCAGAATGAAAAATTTTTCAGAAATGATTTTTCTGGTGAGGTTGACTTCAGA
+
ABACCFFFFFFFGGGGGGGGGGGHHHHHHHHHHHHHGGGGGHHHHHHHHHHHHHHHHHHGHHHHHHHHHHHHHHGHHHHHGHHHHHHGHGHHHHHHHHHHHHHHHHHGGHHHGHGGGHGGHHHHHHHHHHHHHHHHHHHGHHHHHHHHHHHHHHHHHHHHHHHHHHGGHHHHHHHHHHHHHHHGHHGHHHHHHHHHHHHHHHHHHHHHHHHHHHHHHHHHHHHHHHHHHHHHHHHHHHHGGGGGGGGGGG0
@M05620:46:000000000-D9D58:1:1101:19036:6202 1:N:0:101
GAATGAATGCAGAAATTGGCAAGATAATACTGCACCGATGGGAAATGATACTATCCTGAAACATGAGCAAATTGACCAGCCTCAGGATGTGAACTCATTTGCTGGAGGTCACCAGGGCTCTTTCAAGATAGTAAAAACAGTGACTTGTACAGCATAATGAAAAACCTAGGCATTGATTTTGAAGACATCAGACACATGCAGAATGAAAAATTTTTCAGAAATGATTTTTCTGGTGAGGTTGACTTCAGAGA
+
AABBBFFBFFFFGGGGGGGGGGGHHHHHHHHGHHHHGEGGGHGHHHHHHHHHHHHHHHHHHHHHHHGHHHHHHHHGHHHHGHHHGHHHHGGHHHHHHHHHHHHHHHHGGHHHHHHGGGHHHHHHHHHHHHHHHHHHHGGHHHHHHHHHHHHHHHHHHHHHHHHHGGHHHGHHHHHHHHHHHGHHHHGHHHFFHHHHHHHHHHHHHGHHHGHHHHHHHHGHHHHGHHHHHHHHHFGHHHHGHHGGFFFGGGF
@M05620:46:000000000-D9D58:1:1101:15379:6234 1:N:0:101
GAATGAATGCAGAAATTGGCAAGATAATACTGCACCGATGGGAAATGATACTATCCTGAAACATGAGCAAATTGACCAGCCTCAGGATGTGAACTCATTTGCTGGAGGTCCCAGGGCTCTTTCAAGATAGTAAAAACAGTGACTTGTACAGCATAATGAAAAACCTAGGCATTGATTTTGAAGACATCAGACACATGCAGAATGAAAAATTTTTCAGAAATGATTTTTCTGGTGAGGTTGACTTCAGAGAA
+
AAABCFFFFFFFGGGGGGGGGGGBGGHHHHHHHHHHGEGGGHGHHHHHHHHHHHHHHHHHHHHHGHHHHHHGHHHHHHHHGHHHGHFGHHHHHHHHHHHHHHGHHHHGGHHHHHGGGHHHGHHHHHHHHHHHHHHHGHHHHHHHHHHHHHHHHHHHHGHHHHHGGHHHHHHHHHGHHHHHGHHGHHHHHHHHHHHHHHHHHHHHHFHHHGHHHHHHHHHHGHHHHHHHHHGHHHHGGHHHHHGGGGGGGEC
@M05620:46:000000000-D9D58:1:1101:15364:6247 1:N:0:101
GAATGAATGCAGAAATTGGCAAGATAATACTGCACCGATGGGAAATGATACTATCCTGAAACATGAGCAAATTGACCAGCCTCAGGATGTGAACTCATTTGCTGGAGGTCCCAGGGCTCTTTCAAGATAGTAAAAACAGTGACTTGTACAGCATAATGAAAAACCTAGGCATTGATTTTGAAGACATCAGACACATGCAGAATGAAAAATTTTTCAGAAATGATTTTTCTGGTGAGGTTGACTTCAGAGAA
+
?AABBFFFFFFFGGGGGGGGGGGHHHFHHHHHHGHHGAEGGHFHGGHHHGHHHHHHHGHHHHHHHBGHHHHHHHFHHHHHGHHHGHFFGGGHHHHHGHHHHGHGGGHGGHHFHHGGGHGFHHHHHHHHHHHHHGHHFFHHHHHHHHHHHHHHHGHHHHHHBDGGGHFHHHHHHHHHHHHHFHHHHHHHHHHHHHHGHHHHHHHHGGHHAGHGFHHHHHHHGHFHHHHHHHHHHHFCCGHHHHEGGGGGFGF
@M05620:46:000000000-D9D58:1:1101:13478:6284 1:N:0:101
GAATGAATGCAGAAATTGGCAAGATAATACTGCACCGATGGGAAATGATACTATCCTGAAACATGAGCAAATTGACCAGCCTCAGGATGTGAACTCATTTGCTGGAGGTCACCAGGGCTCTTTCAAGATAGTAAAAACAGTGACTTGTACAGCATAATGAAAAACCTAGGCATTGATTTTGAAGACATCAGACACATGCAGAATGAAAAATTTTTCAGAAATGATTTTTCTGGTGAGGTTGACTTCAGAGA
+
BABABFFFFFFFGBFGGFGGGFDGG5FGDGHHHHHHGEEEGHBGAFGBG5GHHGHHHDGHHHHHFHHHHHGGHHHHFHHHGHHFGHCFHFHGFHHFGFHHHHHHH1FEEFHHHHFGFGHEHHHHHHHHHFGHFFGHHEHCHFFHHHHHFHHHHHGFFGF3BB@FEGGFGFHFGHFFHGHHGFFFFFHHHHGFHFGHHFHHHGHHHHFFFHGHHHHHHFDDHGH0GHHHHHHHFGGBGHFGHHGGGGGBFF/
@M05620:46:000000000-D9D58:1:1101:23501:6285 1:N:0:101
GAATGAATGCAGAAATTGGCAAGATAATACTGCACCGATGGGAAATGATACTATCCTGAAACATGAGCAAATTGACCAGCCTCAGGATGTGAACTCATTTGCTGGAGGTCACGCCAGGGCTCTTTCAAGATAGTAAAAACAGTGACTTGTACAGCATAATGAAAAACCTAGGCATTGATTTTGAAGACATCAGACACATGCAGAATGAAAAATTTTTCAGAAATGATTTTTCTGGTGAGGTTGACTTCAGA
+
ABBBBFFFFFFFGGGGGGGGGGGHHHHHHHHHHHHHGGGGGHHHHHHHHHHHGHHHHHHHHHHHHHHHHHHHHHHHHGHHGHHHHHHHHHHHHHHHHHHHHHHHHFHGGHHHGHGGGHGGHHHHHHHHHHHHHGFHGHHGHHHHHHHHHHHHHHHHHHHHHHHFDFGGHHHHHHHHHEHHHHHGHHHHGHHEG1FHHHHHHHHHHHHHHHHGHHHFHHHHFHHHHHHHHHHHHHHHHFHGFGFGGGGEBG;
@M05620:46:000000000-D9D58:1:1101:23483:6291 1:N:0:101
GAATGAATGCAGAAATTGGCAAGATAATACTGCACCGATGGGAAATGATACTATCCTGAAACATGAGCAAATTGACCAGCCTCAGGATGTGAACTCATTTGCTGGAGGTCACGCCAGGGCTCTTTCAAGATAGTAAAAACAGTGACTTGTACAGCATAATGAAAAACCTAGGCATTGATTTTGAAGACATCAGACACATGCAGAATGAAAAATTTTTCAGAAATGATTTTTCTGGTGAGGTTGACTTCAGA
+
ABAAAFFFFFFFGGGBGFFGGGGHHBBFHHHFHHFFE2EEGHFFCGHGFHHH5GHGFGHF3FHHHHEG3BGFHFHFHHHHGHGFGHFCFBGHHFGHHHHHHHFGC1FEGHHHGHFGGHEGHHFHHHEDGHFFFGF4EHGFHHFGFHHHHHFHHEFHFHHHHHFFFCDFHGHFFHHFFHHHHHGFHGDFGHHHHEHHHHFHFHHHHFGGFHHAGHFHHHHGFHHFGHFHHHGFGGFHEFFGFFFGGGGGGG0
@M05620:46:000000000-D9D58:1:1101:17852:6295 1:N:0:101
GAATGAATGCAGAAATTGGCAAGATAATACTGCACCGATGGGAAATGATACTATCCTGAAACATGAGCAAATTGACCAGCCTCAGGATGTGAACTCATTTGCTGGAGGTCACGCCAGGGCTCTTTCAAGATAGTAAAAACAGTGACTTGTACAGCATAATGAAAAACCTAGGCATTGATTTTGAAGACATCAGACACATGCAGAATGAAAAATTTTTCAGAAATGATTTTTCTGGTGAGGTTGACTTCAGA
+
CBCCCFFFFFFFGGGGGGGGGGGHHHHHHHHHHGHHGEFGGHHHHHHHHHHHHHHHHHHHHHHHHHHHHHHHHHGHHHHHGHHHGHGHHHHGHHHHHHHHHHHHHHHGGHHHGHGGGHGGHHHHHHHHGGHHHHHHHHHGHHHHHHHHHHHHHHHHHHHHHHHHHHGGHHHHHGHHHHHHHHHGHHFHHHHHHHHHHHHHHHHHHHHHHHHHHHHHHHGFGHHHHHHGGHHHHHHHHHHGFFGGGGGFGG;
@M05620:46:000000000-D9D58:1:1101:10475:6330 1:N:0:101
GAATGAATGCAGAAATTGGCAAGATAATACTGCACCGATGGGAAATGATACTATCCTGAAACATGAGCAAATTGACCAGCCTCAGGATGTGAACTCATTTGCTGGAGGTCCCAGGGCTCTTTCAAGATAGTAAAAACAGTGACTTGTACAGCATATTGAGAAACCTAGGCATTGATTTTTTAGACATCAGACACATGTACAATGTGAAATTTTTCAGAGATGTTTTTTTTGTTGAGGTTGTCTTCAGAGAG
+
CCCCDFFFFFFFGGGGGGGGGGGHHHHHHHHHHHHHGEGGGHHHHHHGHHHHHHHHHHHHHHHHHHHHHHHHHHHHHHHHGHHHHHGGHHHHHHHHHHHHHHHHHHHGGH3F331?10FG3F4444D3D3444DGH/F24D34443D33D3223D33332?FH2022222222221=@G1//1?1>1111>1FHH11111>10<00=HG00=GH/00D0<<0000=CF-A-//<0<////.0:0000<CF.
@M05620:46:000000000-D9D58:1:1101:17676:6333 1:N:0:101
GAATGAATGCAGAAATTGGCAAGATAATACTGCACCGATGGGAAATGATACTATCCTGAAACATGAGCAAATTGACCAGCCTCAGGATGTGAACTCATTTGCTGGAGGTCACCAGGGCTCTTTCAAGATAGTAAAAACAGTGACTTGTACAGCATAATGAAAAACCTAGGCATTGATTTTGAAGACATCAGACACATGCAGAATGAAAAATTTTTCAGAAATGATTTTTCTGGTGAGGTTGACTTCAGAGA
+
CCCCCFFFFFFFGGGGGGGGGGGHHHGHHHHHHHHHGEEGGHHHHHHHHHHHHHHHHHHHHHHHHHHHHHHGHHHHHHHHGHHHHHFHHHHHHHHHHHHHHHHHHHHGGHEHHFHGA/F?GHDHHFG3FGFDGHHHBEA2FG3BGDDF3GFDGCGHDGFHHHE0CDFBHCFBGGHFGHHFHGFH1G<FGDG1G0F<FDCDGG<<0FHHH.CHHH0C0GHHCGFBGHHHFCGG0;CCGAHFFHBFBFBFCFF
@M05620:46:000000000-D9D58:1:1101:22130:6361 1:N:0:101
GAATGAATGCAGAAATTGGCAAGATAATACTGCACCGATGGGAAATGATACTATCCTGAAACATGAGCAAATTGACCAGCCTCAGGATGTGAACTCATTTGCTGGAGGTCACGCCAGGGCTCTTTCAAGATAGTAAAAACAGTGACTTGTACAGCATAATGAAAAACCTAGGCATTGATTTTGAAGACATCAGACACATGCAGAATGAAAAATTTTTCAGAAATGATTTTTCTGGTGAGGTTGACTTCAGA
+
CCDCDFFFFFFFGGGGGGGGGGGHHHHHHHHHHHHHFEGGGHHHHHHHHHHHHHHHHHHHHHHHHHHHHHHHHHHHHHHHGHHHGHHHHHHHHHHHHHHHHHHHHHHGGHHHGHGGGHGGHHHHHHHHHHHHGHHHHHHGHHHHHHHHHHHHHHHHHHHHHHGHHHGGHHHHHHHHHGHHHHHGHHGHHHHHHHHHHHHHHHHHHHHHHHHHHHHHHHHGHHHHHHHHHHHHHHHHHHHGGGGFGGGGGG:
@M05620:46:000000000-D9D58:1:1101:22617:6420 1:N:0:101
GAATGAATGCAGAAATTGGCAAGATAATACTGCACCGATGGGAAATGATACTATCCTGAAACATGAGCAAATTGACCAGCCTCAGGATGTGAACTCATTTGCTGGAGGTCACGCCAGGGCTCTTTCAAGATAGTAAAAACAGTGACTTGTACAGCATAATGAAAAACCTAGGCATTGATTTTGAAGACATCAGACACATGCAGAATGAAAAATTTTTCAGAAATGATTTTTCTGGTGAGGTTGACTTCAGA
+
CCCCCFFFFFFFGGGGGGGGGGGHHHHHHHHHHHHHGFGGGHGHHHHGHHHHHHHHHHHHHHHHHHHHHHHHHHHHHHHHGHHHHHGHGFGGHHHHHHHHHHHHGGHGGHHHGHGGGHGGHHHHHHHFGGHHHHHHHHHGHHHHHHHHHHHHHHHHHHHHHHHHHHGGGHHHHHHHHGHHHHHGHHHHHHHHHHHHHHHHHHHHHHHHHHHHHHHHHHHHHHHHHHHHHHHHHHHHHGHGFGGGGGGGGG9
@M05620:46:000000000-D9D58:1:1101:18540:6432 1:N:0:101
GAATGAATGCAGAAATTGGCAAGATAATACTGCACCGATGGGAAATGATACTATCCTGAAACATGAGCAAATTGACCAGCCTCAGGATGTGAACTCATTTGCTGGAGGTCACCCCCAGGGCTCTTTCAAGATAGTAAAAACAGTGACTTGTACAGCATAATGAAAAACCTAGGCATTGATTTTGAAGACATCAGACACATGCAGAATGAAAAATTTTTCAGAAATGATTTTTCTGGTGAGGTTGACTTCAG
+
CCCCCFFFFFFFGGGGGGGGGGGHHHHHHHHHHHHHEEFGGHHHHHHHHHHHGHHHHHHGHHHHHHGHHHHHHHHHHHHHGHHHHHHHHGHHHHHHHHHHHHHHHHHGGGHHGHGGCEEFEHHHHHHBHHDGHHFHHHHGGHFGHHHHGHHHHFHHFHHHHHHHHGHGGFHFFGHHHHGHHHHHGHHGHHHHGHHGHHHHGHGHHHHHHFGHFHFHHHHHHFHGHHFGCHHHHHHHCF0FFBFFFFFGGGF
@M05620:46:000000000-D9D58:1:1101:8894:6456 1:N:0:101
GAATGAATGCAGAAATTGGCAATATAATACTGCACCGATGGGAAATGATACTATCCTGAAACATGAGCAAATTGACCAGCCTCAGGATGTGAACTCATTTGCTGGAGGTCACGCCAGGGCTCTTTCAGGATAGTAAAAACAGTGACTTGTACAGCATAATGAAAAACCTAGGCATTGTTTTTGAAGACATCAGACACATGCAGAATGAAAAATTTTTCAGAAATGATTTTTCTGGTGAGGTTGACTTCAGG
+
BCCBBFFFFFFFGGGGGGGGGGHGGGHHHHHHHHHHE?FGGHFHHHHHHHHHHHHHHHHHHHHHHGHHHHHHHHHHHHHHGHHHHHGHHGHHHHHHHGHHHHHHGGHGGGHHDHF1EGE?0?GHFFF4D3B3?BFHHH3/?FGF3??F233B3BGCGF<FFHHHHFG?<@GBFCFDF1?GHEFGB<<F0=GD<1<0<<C00<0=/<=GHGHCGHHHFG00CGBGFCGHHHFFGHE0C0CAGBFB0CBC0C0
@M05620:46:000000000-D9D58:1:1101:23826:6462 1:N:0:101
GAATGAATGCAGAAATTGGCAAGATAATACTGCACCGATGGGAAATGATACTATCCTGAAACATGAGCAAATTGACCAGCCTCAGGATGTGAACTCATTTGCTGGAGGTCACCAGGGCTCTTTCAAGATAGTAAAAACAGTGACTTGTACAGCATATTGAAAAACCTAGGCATTGATTTTGAAGACATCAGACACATGCAGAATGAAAAATTTTTCAGAAATGATTTTTCTGGTGAGGTTGACTTCAGAGA
+
CBBCCFFFFFFFGGGGGGGGGGGHHGHHHHHGGFHHGGGGGHGHHHHGHHHHHHHHHHHHHHHHHHHHHHHHHHHHHHGGGHHGHHHHHGGGHHHHHHHHHHHGHFHGGHGHHHHGGGHHHHHHHHHHHHHHHHHHHGGHHHHHHHHHHHHHHHHHHHHHHHHHGGHHHHHHHHHHHHHHHGHHHHHHHHHHHHHHHHHHHHHHHHHHHHHHHHHHHHHHHHHHHHHHHHHHGHHHHHHHHHGGGGGGGGC
@M05620:46:000000000-D9D58:1:1101:26236:6490 1:N:0:101
GATGAATGCAGAAATTGGCAAGATAATACTGCACCGATGGGAAATGATACTATCCTGAAACATGAGCAAATTGACCAGCCTCAGGATGTGAACTCATTTGCTGGAGGTCACCAGGGCTCTTTCAAGATAGTAAAAACAGTGACTTGTACAGCATAATGAAAAACCTAGGCATTGATTTTGAAGACATCAGACACATGCAGAATGAAAAATTTTTCAGAAATGATTTTTCTGGTGAGGTTGACTTCAGAGAA
+
AA11AFFDFFFFGGGG1GFGGGFHGGFFHFGGHHHGGGFGHHHFHHFHHHFHHHHHHHHHHHGGFHGEHHHGHFHHHFHGGHHHGHGHHHFHHHHHHHHGFFHHHHGGGHHHHHGGGHHHGHHHHHHHHHHHHHHHGHHHHHHHHHHHHHHHHHHHHHHHHHHGGHHHHHHHHHHHHHHHGHHHHHHHHHHHHHHHHGGHHHHHHHHHHHHHHHHHHHHHHHHHHHHHHHHHHHHGGHHHHHGGGGGGGGF
@M05620:46:000000000-D9D58:1:1101:21103:6497 1:N:0:101
GAATGAATGCAGAAATTGGCAAGATAATACTGCACCGATGGGAAATGATACTATCCTGAAACATGAGCAAATTGACCAGCCTCAGGATGTGAACTCATTTGCTGGAGGTCCCAGGGCTCTTTCAAGATAGTAAAAACAGTGACTTGTACAGCATAATGAAAAACCTAGGCATTGATTTTGAAGACATCAGACACATGCAGAATGAAAAATTTTTCAGAAATGATTTTTCTGGTGAGGTTGACTTCAGAGAA
+
CCCCCFFFFFFFGGGGGGGGGGGHHHFHHGHHHHHGGEGGGHHHFFHFHHHHFGHGHGHHHHHHHFGHHHGHHHHHHGHHGHHFFGFGHFGGHHHHHHHHHBEGGCHGGHGHEGFGGHHHFHHHHHHHHHHHHHHHGHHHGHHHHHHHHHHGHHHFFHHGHHHFGGHHHFHHHHHHHHHHGHHHHHHHHHFHHHHHHGGHFHHGGHHHHGHHGHFFHFHHHHGHGHFHFGHHGFFGEGHHHHGGGGGEGGE
@M05620:46:000000000-D9D58:1:1101:5694:6562 1:N:0:101
GAATGAATGCAGAAATTGGCAAGATAATACTGCACCGATGGGAAATGATACTATCCTGAAACATGAGCAAATTGACCAGCCTCAGGATGTGAACTCATTTGCTGGAGGTCCCAGGGCTCTTTCAAGATAGTAAAAACAGTGACTTGTACAGCATAATGAAAAACCTAGGCATTGATTTTGAAGACATCAGACACATGCAGAATGAAAAATTTTTCAGAAATGATTTTTCTGGTGAGGTTGACTTCAGAGAA
+
A3AABFFFFFFFGGGGGGGGGGGGHHHGHHGHHGHHEAEEEEGGHHHGHHHHHHHHHHHHHGHHHHHHHHHHHHDFGHHHGHHGFHFFHHHFHHHFGHHHHHHHHHF>>?FGFGF1EG/3EDGHFDEGHHGGHFHHGHF?33BFGH?3GHF?GHFHFHHHFFFDAFGBGFBCGFGHGFFGGHG1FGHDFE1<CG0<F1GGFHFFBFD0.CGFFB<GD0DGHG0CG0GGFHHECC0;C/:G/CB90;CFFF;
@M05620:46:000000000-D9D58:1:1101:21850:6571 1:N:0:101
GAATGAATGCAGAAATTGGCAAGATAATACTGCACCGATGGGAAATGATACTATCCTGAAACATGAGCAAATTGACCAGCCTCAGGATGTGAACTCATTTGCTGGAGGTCCCAGGGCTCTTTCAAGATAGTAAAAACAGTGACTTGTACAGCATAATGAAAAACCTAGGCATTGATTTTGAAGACATCAGACACATGCAGAATGAAAAATTTTTCAGAAATGATTTTTCTGGTGAGGTTGACTTCAGAGAA
+
CBCCCFFFFFFFGGGGGGGGGGGHHHHHHHHHHHHHFEFGGHHHHHHHHHHHHHHHHHHHHHHHHHHHHHHHHHHHHHHHGHHHHHHHHGHHHHHHHHHHHHHHHHHGGHHHHHGGGHHHHHHHHHHHHHHHHHHHGHHHHHHHHHHHHHHHHHHHHHHHHHHGGHHHHHHHHHHHHHHHGHHHHHHHHHHHHHHHHGHHHHHHHHHHHHHHHHHHHHHHHHHHHHHHHHHHHHHHHHHHHHGGGGGFGFF
@M05620:46:000000000-D9D58:1:1101:16429:6614 1:N:0:101
GAATGAATGCGGAAATTGGCAAGATAATACTGCACCGATGGGAAATGATACTATCCTGAAACATGAGCAAATTGACCAGCCTCAGGATGTGAACTCATTTGCTGGAGGTCCCAGGGCTCTTTCAAGATAGTAAAAACAGTGACTTGTACAGCATAATGAAAAACCTAGGCATTGATTTTGAAGACATCAGACACATGCAGAATGAAAAATTTTTCAGAAATGATTTTTCTGGTGAGGTTGACTTCAGAGAA
+
BABBBFFFFFBBGGGGGGGGGGGGHHHHDHHHHHHHE2FGGFGGHHGFHHHHHHHHHHHHFHFHHGFHHHHGHFFHHHHHGFHHGHFGHGHFHGHHFHHHHHFGGGHGGHGHHGGGGHHHHGHHHGHHGHHHHHHHGHHHHGFHHHFHHHHHHHHGGHHGHHFGGGHHCFCGFFFHHHHHGHHGHHHHHHHHFHGHHGHHFFFGHHHHFGHHHHHFFHHFHHFHHHHGHHHHCGGFFGFFFGFFGFFBFGF
@M05620:46:000000000-D9D58:1:1101:17951:6706 1:N:0:101
GAATGAATGCAGAAATTGGCAAGATAATACTGCACCGATGGGAAATGATACTATCCTGAAACATGAGCAAATTGACCAGCCTCAGGATGTGAACTCATTTGCTGGAGGTCACCAGGCTTCTTCCAGGTAGGAAAAACCAGGGACTTGAACAGCTAATTGAAAAACCTAGCCTTGGATTTTGAAGCCTTCAGACCCATGCAGATGGAAAAATTTTTCGGAATTGATTTTTTTGGTGAGGTTGACTCCAGAGA
+
CCCCCFFFFFFFGGGGGGGGGGGHHHHHHHHHHHHHGEGGGHGHHHHHHHHHHHHHHHHHHHHHHHHHHHHHHHHHHHHHGHHHGHGHHGHHHHHHHHHHHHHHHHHGGH3G33BF1132DF44D43?43/3DFHH////////B2222?32022D222DGHH0C/01?101?111?FH11F11101111<11.<.//000=000<GHH.<GHH0:-;CE.000=GHH0--;-.90;.;///0;0:000.;
@M05620:46:000000000-D9D58:1:1101:11982:6764 1:N:0:101
GAATGAATGCAGAAATTGGCAAGATAATACTGCACCGATGGGAAATGATACTATCCTGAAACATGAGCAAATTGACCAGCCTCAGGATGTGAACTCATTTGCTGGAGGTCCCAGGGCTCTTTCAAGATAGTAAAAACAGTGACTTGTACAGCATAATGAAAAACCTAGGCATTGATTTTGAAGACATCAGACACATGCAGAATGAAAAATTTTTCAGAAATGATTTTTCTGGTGAGGTTGACTTCAGAGAA
+
AAAAAF13@FF1ACFGF1AGGGFBGHHH3G3FF1GE00AE0FC1BFDFGHHFHHGHGFGHHF0BFFFE1AGFA1111FFEG0G11G11BBF22BGGFDGFGH@B@FGEFFGFFFGGGGFBFFG2GBFDD1BGFFB1E/F11<BF>FB>>FDGCFF1>FGBG1G/B0G1<BGFBGFGH1FHEHDG0CFHHHFBBCGFGHFF10>>10D0.C/=0=CDGBD/=0:C0;00/0C0:GC;.://;GF09CBFFB/
@M05620:46:000000000-D9D58:1:1101:9809:6780 1:N:0:101
GAATGAATGCAGAAATTGGCAAGATAATACTGCACCGATGGGAAATGATACTATCCTGAAACATGAGCAAATTGACCAGCCTCAGGATGTGAACTCATTTGCTGGAGGTCACCAGGGCTCTTTCAAGATAGTAAAAACAGTGACTTGTACAGCATAATGAAAAACCTAGGCATTGATTTTGAAGACATCAGACACATGCAGAATGAAAAATTTTTCAGAAATGATTTTTCTGGTGAGGTTGACTTCAGAGA
+
BABABFFFFFFFGGGGFGGFFGGGHFGHFHFHHHHHFEGGGHHFHHHHHHHHFHHHHHGGHHHHHHHHFHFHHHDGFHHHGHHGGFFGHGGHBGHHFHHHHFFHHHHGGHFGHHHGGGHHGGHHHHHGHHGDHHFFFGFHHEGHHHHHHGHHHHHHGHHGGHDHGGHHHGHHHGHHHHHHHGHHFHHHHGFHEEGFHHHGHHHGHHGFFHHHHHHHGEHFBGFHHGHGHEGHFCFCGHHBCHGGGGGGFFF
@M05620:46:000000000-D9D58:1:1101:7421:6780 1:N:0:101
GAATGAATGCAGAAATTGGCAAGATAATACTGCACCGATGGGAAATGATACTATCCTGAAACATGAGCAAATTGACCAGCCTCAGGATGTGAACTCATTTGCTGGAGGTCACCAGGGCCTTTTCAAGTATGAAAAAACAGGAACTTGTCAAGCATAATGAAAAACCTAGGCATTGATTTTGAAAACATCAGAACCATGCAGAATGAAAAATTTTTAAGAAATGGTTTTTTTGGGGGGGTTGGCTTCAGGGA
+
CCCCCFFFFFFFGGGGGGGGGGGGHHHHHHHHHHHHGGGGGHHHHHHHHHHHHHHHHHHHHHHHHHHHHHHHHHHHHHHHGHHHGHGHHGHHHHHHHHHHHHHHHHHGGH3BB3BFAA//?F?4?B444444DBFH?//2/020BB332?D2222<2>2>DGHFD/011001??11?GHH1<D110.11>1110..00/00=/000DHHCGHHHF.000;/000:=GGE-9?-.---@9B--/;.////..
@M05620:46:000000000-D9D58:1:1101:9612:6832 1:N:0:101
GAATGAATGCAGAAATTGGCAAGATAATACTGCACCGATGGGAAATGATACTATCCTGAAACATGAGCAAATTGACCAGCCTCAGGATGTGAACTCATTTGCTGGAGGTCACGTCTGGGGTCTTTCAAGATAGTAAAAACAGTGACTTGTACAGCATCATGAAAATTCTAGGCATTGATTTTGAAGACATCAGACACATGCAGTTTTAAAAATTTTTTTTTAATGATTTTTCTGGTGAGGTTGACTTCAGG
+
BBBBBFFFFFFFGGGFGFGGGGGHHHHHHHHHHHHHGEFGGHHHHHHHHHHHHHHHHHHHHHHHHHHHHHHGHHHHHHHHGHHHHHGHHHHHHHHHHHHHHHHH@11B12331112132/>/23BBFG4G3FFH4F443//233?BDG2333B3BG32<@2222@22222222211?111@1@FD1?FFGF1<<1<<F11<G1<0=00<=<D<CG0D----.09C00090;/;C09/09;/;CFFFF00;0
@M05620:46:000000000-D9D58:1:1101:26673:6877 1:N:0:101
GAATGAATGCAGAAATTGGCAAGATAATACTGCACCGATGGGAAATGATACTATCCTGAAACATGAGCAAATTGACCAGCCTCAGGATGTGAACTCATTTGCTGGAGGTCACCCCCAGGGCTCTTTCAAGATAGTAAAAACAGTGACTTGTACAGCATAATGAAAAACCTAGGCATTGATTTTGAAGACATCAGACACATGCAGAATGAAAAATTTTTCAGAAATGATTTTTCTGGTGAGGTTGACTTCAG
+
CBCBCFFFFFFFGGGGGGGGGGGHHHHHHHHHHHHHGGGGGHGHHHHHHHHHHHHHHHHHHHHHHHHHHHHHHHHHHHHHGHHHHHHHHGHHHHHHHHHHHHHHHHHGGHHHHHGGGGGGGHHHHHHHGHGHHHHHGHHHGHHHHGHHHHHHHHHHHHHHHHHHHHHGGHHHHHHHHHHHHHHHGHHHHHHHHHHHHHHHHHHHHHGFFHHHHHHHHHHHHHHHHHCHHHHHHHHHHHGGGGGGGGGGGGG
@M05620:46:000000000-D9D58:1:1101:23924:6908 1:N:0:101
GAATGAATGCAGAAATTGGCAAGATAATACTGCACCGATGGGAAATGATACTATCCTGAAACATGAGCAAATTGACCAGCCTCAGGATGTGAACTCATTTGCTGGAGGTCCCAGGGCTCTTTCAAGATAGTAAAAACAGTGACTTGTACAGCATAATGAAAAACCTAGGCATTGATTTTGAAGACATCAGACACATGCAGAATGAAAAATTTTTCAGAAATGATTTTTCTGGTGAGGTTGACTTCAGAGAA
+
CCCCCFFFFFFFGGGGGGGGGGGHHHHHHHHHHHHHGGGGGHHFHHHHHHHHHHHHHHHHHHHHHHHHHHHHHHHHHHHHGHHHHHHHHHHHHHHHHHHHHHHHHHHGGHHHHHGGGHHHHHHHHHHHHHHHHHHHGHHHHHHHHHHHHHHHHHHHHHHHHHHGGHHHHHHHHHHHHHHHGHHHHHHHHHHHHHHHHHHHHHHHHHHHHHHHHHHHHHHHHHHHHHHHHHHGHHHHHHHHHHGGGGGGGGF
@M05620:46:000000000-D9D58:1:1101:18353:6926 1:N:0:101
GAATGAATGCAGAAATTGGCAAGATAATACTGCACCGATGGGAAATGATACTATCCTGAAACATGAGCAAATTGACCAGCCTCAGGATGTGAACTCATTTGCTGGAGGTCACCCCCAGGGCTCTTTCAAGATAGTAAAAACAGTGACTTGTACAGCATAATGAAAAACCTAGGCATTGATTTTGAAGACATCAGACACATGCAGAATGAAAAATTTTTCAGAAATGATTTTTCTGGTGAGGTTGACTTCAG
+
AB?ABBFFFFFFGGGGGGGGGCFGHHGHHHHGGHFHEEFFGHGFFHGAGHHHFHHHHGHFFGGHHHFHFFHHHGHHHBFFAGCHGFFFFB@@FFHHEGHHHHFGGHHGFFHHHHGGGGFDFHHHHHHFHHHHHHHHGHGHGHHFFHHHGFGHHFFHFHHHHHHHHGHGGHHHHHHHHHHHGHHHGFHGHFGDGHHHHHGHHHHGGGGFFHHHHFCGHHFBGFCGHCG:CFFHHHHHCGGGG;FCFFFFCFF
@M05620:46:000000000-D9D58:1:1101:4966:6945 1:N:0:101
GAATGAATGCAGAAATTGGCAAGATAATACTGCACCGATGGGAAATGATACTATCCTGAAACATGAGCAAATTGACCAGCCTCAGGATGTGAACTCATTTGCTGGAGGTCACGCCAGGGCTCTTTCATGATAGTAAAAACAGTGACTTGTACAGCATAATGAAAAACCTAGGCATTGATTTTGAAGACATCAGACACATGCAGAATGAAAAATTTTTCAGAAATGATTTTTCTGGTGAGGTTGACTTCAGA
+
BBBBBFFFFFFFFEFGGGGGGGFHHGHHEHFHHFHFEEEGGH2GHHHFHHHHHHHFHHHHFHHHHHHGHHHHHHFGFGGGFGHGHH3BFGHGGGGGGHHHHFHHHGHGGHHHA11?////B/?3B4B4B4FGD?FHHHF//23333BFBG3GHHFHH2FF2@GHEFD/2@<00<<F11@1?BGGB11FHDD<F1>0<0<F<DF0CD0DDD0<CGD0=/CC00:CG0GHBH0:GGC:C0CF/;//C00;B90
@M05620:46:000000000-D9D58:1:1101:19748:6998 1:N:0:101
GAATGAATGCAGAAATTGGCAAGATAATACTGCACCGATGGGAAATGATACTATCCTGAAACATGAGCAAATTGACCAGCCTCAGGATGTGAACTCATTTGCTGGAGGTCACCAGGGCTCTTTCAAGATAGAAAAAACAGTGACTTGTACAGCATAATGAAAAACCTAGGCATTGATTTTGAAGACATCAGACACATGCAGAATGAAAAATTTTTCAGAAATGATTTTTCTGGTGAGGTTGACTTCAGAGA
+
CCDCDFFFFFFFGGGGGGGGGGGHHHHHHHHHHHHHGGGGGHHHHHHHHHHHHHHHHHHHHHHHFGHHHHHHHHHHHHHHGHHHHHHHHGHHHHHHHHHHHHHHHFHGFH3FE3GED?G/BFB4EHB3GDH3DGHFEEGFD3??FHF3FG332FB@DBFHHHF0CAHBDBB1FGF1FHHHFGHBDCB1FG1FGCG0FDGH0DBG0GHHH.CHHFBCGCHB0CG0CGHFH/CCHCG0A.;CB90999BFGF/
@M05620:46:000000000-D9D58:1:1101:5506:7031 1:N:0:101
GAATGAATGCAGAAATTGGCAAGATAATACTGCACCGATGGGAAATGATACTATCCTGAAACATGAGCAAATTGACCAGCCTCAGGATGTGAACTCATTTGCTGGAGGTCACGCCAGGGCTCTTTCAAGATAGTAAAAACAGTGACTTGTACAGCATAATGAAAAACCTAGGCATTGATTTTGAAGACATCAGACACATGCAGAATGAAAAATTTTTCAGAAATGATTTTTCTGGTGAGGTTGACTTCAGA
+
CBCCCFFFFFFFGGGGGGGGGGGHHHHHHHHHHHHHGEGGGHFHHHHHHHHHHHHHHHHHHHHHHHGHHHHHHHHHHHHHGHHHHHGHHHHHHHHHHHHHHHHHHHHGGHHHGHGGGHGGHHHHHHHHHHHHHHHHHHHGHHHHHHHHHHHHHHHHHHHHHHHHHHGGHHHHHHHHHHHHHHHGHHHHHHHHHHHHHHHHHHHFHHHHHHHHHHHHHHHHHHHHHHHHHHHHHHHHHGHGFFFGGGGFGG0
@M05620:46:000000000-D9D58:1:1101:21856:7035 1:N:0:101
GAATGAATGCAGAAATTGGCAAGATAATACTGCACCGATGGGAAATGATACTATCCTGAAACATGAGCAAATTGACCAGCCTCAGGATGTGAACTCATTTGCTGGAGGTCCCAGGGCTCTTTCAAGATAGTAAAAACAGTGACTTGTACAGCATAATGAAAAACCTAGGCATTGATTTTGAAGACATCAGACACATGCAGAATGAAAAATTTTTCAGAAATGATTTTTCTGGTGAGGTTGACTTCAGAGAA
+
BABBBFFFFFFFC4GGGGGGGFFGHDHHHHHHHHHHGGGGGHHHGHHGHFHHGHHHHHHHHHEHGHHHGFFGHHHHHHGHGHHHHHHHHHHHHHHHGHHHHHHHHHHGGHHHHHGGGHHHGHHHHGGHHGHHGHGHGHFGHGFHGHHGHHGGHGEHHHGFFHHGGHGEHHHGHHGHHHHHFHFHHHGGFGHHHGHHGEHHFHHGDGFHGGCHGHHHHGF/DGFHHHHHGHGHHHBHHHHHHHGFFFB0FB;
@M05620:46:000000000-D9D58:1:1101:21886:7039 1:N:0:101
GAATGAATGCAGAAATTGGCAAGATAATACTGCACCGATGGGAAATGATACTATCCTGAAACATGAGCAAATTGACCAGCCTCAGGATGTGAACTCATTTGCTGGAGGTCCCAGGGCTCTTTCAAGATAGTAAAAACAGTGACTTGTACAGCATAATGAAAAACCTAGGCATTGATTTTGAAGACATCAGACCCATGCAGAATGAAAAATTTTTCAGAAATGATTTTTCTGGTGAGGTTGACTTCAGAGAA
+
AA@ABBFFFFFFGGGGFFGGGGGHHHHHHHHHHGGHGEGGGHGGHHHBHEGGGHHHHHFHHHBGGGHHHHEFHHHHHHHHGHHFHHFHHHHGFHHHHHHHHHHHHFGGGHHHBFFFGHHHHHHGHHFFHHHHHHHHGCGHGFHHHEHHHHHHHFHHHFHHHHHGGHHHGFBHFHBGHHHBFEGGFFDHF11<.>>FFHDGHHHHHGHFGHHHHHGHHBFFFFHHHHHH/BGFHGFF.:GHBBFGG0FBFFF
@M05620:46:000000000-D9D58:1:1101:19767:7041 1:N:0:101
GAATGAATGCAGAAATTGGCAAGATAATACTGCACCGATGGGAAATGATACTATCCTGAAACATGAGCAAATTGACCAGCCTCAGGATGTGAACTCATTTGCTGGAGGTTACCAGGGCTCTTTCAAGATAGTAAACACAGTGACTTGTACAGCATAATGAAAAACCTAGGCATTGATTTTGAAGACATCAGACACATGCAGCATGAAAGATTTTTCAGAAATGATTTTTCTGGTGAGGTTGACTTCAGAGA
+
A?AAAFFFFFFFDFGGGBFGC1FFHFEFFHGFHFHHEEGGEEFCCGGDFHBG2FDGFFDGGHFHF1FBGFCFGGEDHHGHGHHBGHBCGFGFFHHHEGHHHH1F10BAF0FC1B1/?/E/011BB2>111BF22B>F0/0BEGD2211B2221BFG1>221BB0//FG1F<11@1?111?1F1??F0<11>FCGHHH11111>=1GHD0C0DFHFH0D00<<GFHH00;;G00;:GE.CBCF::BFC;B0/
@M05620:46:000000000-D9D58:1:1101:21865:7052 1:N:0:101
GAATGAATGCAGAAATTGGCAAGATAATACTGCACCGATGGGAAATGATACTATCCTGAAACATGAGCAAATTGACCAGCCTCAGGATGTGAACTCATTTGCTGGAGGTCCCAGGGCTCTTTCAAGATAGTAAAAACAGTGACTTGTACAGCATAATGAAAAACCTAGGCATTGATTTTGAAGACATCAGACACATGCAGAATGAAAAATTTTTCAGAAATGATTTTTCTGGTGAGGTTGACTTCAGAGAA
+
CCDCCFFFFFFFGGGGGGGGGGGHHHHHHHHHHHHHGEGGGHHHHHHHHHHHHHHHHHHHHHHHHHHHHHHHHHHHHHHHGHHHHHHHHGHHHHHHHHHHHHHHHHHDEGHGGHG?ACGHHDFHFFBFGFGHHHHHGFHHHFEGGHGDHFFFBGHBDGHHHHHGDCGHFECGFGBHHHGHGHHFGGGHFF<FGHFGGGDGHHHGGHHH.GHHHFGEHHHC<D0GHHHGBFG0;GFH.GFFFFFFFBFFGGF
@M05620:46:000000000-D9D58:1:1101:9586:7063 1:N:0:101
GAATGAATGCAGAAATTGGCAAGATAATACTGCACCGATGGGAAATGATACTATCCTGAAACATGAGCAAATTGACCAGCCTCAGGATGTGAACTCATTTGCTGGAGGTCACCCCCAGGGCTCTTTCAAGATAGTAAAAACAGTGACTTGTACAGCATAATGAAAAACCTAGGCATTGATTTTGAAGACATCAGACACATGCAGAATGAAAAATTTTTCAGAAATGATTTTTCTGGTGAGGTTGACTTCAG
+
CBBCCFFFFFFFGGGGGGGGGGGHHHHHHHHHHGHHGEGGGHGHHHHHHHHHHHHHHHHHHHHHHHHHHHHHHHHHHHHHGHHHHHHHHGGGHHHHHHHHHHGGHHHGFGHHHHGGGGGGGHHHHHHGGHHHHHHHHHHHGHHGHHHHHHHHHHHGHHHHHHHHHHHGGHHHHHHHHH1FHHHHGHHHHGHHHHHHHHHHHHHHGGHGHHHGHHHHHHHHHHHFHGFGHHHHHHHH<CFFGFGGGGGGGGF
@M05620:46:000000000-D9D58:1:1101:9575:7080 1:N:0:101
GAATGAATGCAGAAATTGGCAAGATAATACTGCACCGATGGGAAATGATACTATCCTGAAACATGAGCAAATTGACCAGCCTCAGGATGTGAACTCATTTGCTGGAGGTCACCCCCAGGGCTCTTTCAAGATAGTAAAAACAGTGACTTGTACAGCATAATGAAAAACCTAGGCATTGATTTTGAAGACATCAGACACATGCAGAATGAAAAATTTTTCAGAAATGATTTTTCTGGTGAGGTTGACTTCAG
+
CCCCBFFFFFFFGGGGGGGGGGGHHHHHHHHHHHHHFEGGGHGHHHHFHHHHGHHHHHHHHHHHHHHHHHHGHHHHHHHHGHHHHHFHHGHHHHHHHHHHHHHHHHHGGHHHHHGGGGGGGHHHHHHHHHHHHHHGHHHHGHHGHHHHHHHHHHHHHHHHHHHHHHHGGHHHHHHHGG=GHHHHFHHHHHHHHHHHHHGHHHHHHCGFGHHFHHHHHHGHHHHHHFCGHHHHHHHHGHGGGGGGGGGGGGG
@M05620:46:000000000-D9D58:1:1101:9836:7091 1:N:0:101
GAATGAATGCAGAAATTGGCAAGATAATACTGCACCGATGGGAAATGATACTATCCTGAAACATGAGCAAATTGACCAGCCTCAGGATGTGAACTCATTTGCTGGAGGTCACCCCCAGGGCTCTTTCAAGATAGTAAAAACAGTGACTTGTACAGCATAATGAAAAACCTAGGCATTGATTTTGAAGACATCAGACACATGCAGAATGAAAAATTTTTCAGAAATGATTTTTCTGGTGAGGTTGACTTCAG
+
BBBBBFFFFFFFFGGGGGGGGGFGHHHHHHGHHHHHEEFGGGHFHGHFHHHHHFHHHHGHHHGHHHHHHGHHHHFHHHHHGHHGGHFGGHHFHHHHFGGHHHFGHGHGFHHHHHGGGGGGGHHHHHHHHHHHHHHHHHHHGHHHHHHHHHHHHGFHHHHHHHHHHHHGGHGHHHHHHG?GHHHHFHHFHGGHHHHHFHHHHHHHGGDDDGHHFHHGHHHHHFGHHGFGFHHHCGHH;CFGGFFGGGGGGGF
@M05620:46:000000000-D9D58:1:1101:25820:7130 1:N:0:101
GAATGAATGCAGAAATTGGCAAGATAATACTGCACCGATGGGAAATGATACTATCCTGAAACATGAGCAAATTGACCAGCCTCAGGATGTGAACTCATTTGCTGGAGGTCACCAGGGCTCTTTCAAGATAGTAAAAACAGTGACTTGTACAGCATAATGAAAAACCTAGGCATTGATTTTGAAGACATCAGACACATGCAGAATGAAAAATTTTTCAGAAATGATTTTTCTGGTGAGGTTGACTTCAGAGA
+
CCABCFFFFFFFGGGGGGGGGGGHHHHHHHHHHHHHGGGGGHHHHHHHHHHHHHHHHHHHHHHHHHHHHHHHHHHHHHHHGHHHHGHHHGHHHHHHHHHHHHHHHHHGGHHHHHHGGGHHHHHHHHHHHHHHHHHGHGHHHHHHHHHHHHHHHHHHHHHHHHHHGGHHHHHHHHHHHHHHHGHHHHHHHHHHHHHHHHHHHHHHHHHHHHHHHHHHHHHHHHHHHHHHHHHHHHHHHHHHHHGGGGGGGGF
@M05620:46:000000000-D9D58:1:1101:25322:7207 1:N:0:101
GAATGAATGCAGAAATTGGCAAGATAATACTGCACCGATGGGAAATGATACTATCCTGAAACATGAGCAAATTGACCAGCCTCAGGATGTGAACTCATTTGCTGGAGGTCCCAGGGCTCTTTCAAGATAGTAAAAACAGTGACTTGTACAGCATAATGAAAAACCTAGGCATTGATTTTGAAGACATCAGACACATGCAGAATGAAAAATTTTTCAGAAATGATTTTTCTGGTGAGGTTGACTTCAGAGAA
+
CBCCCFFFFFFFGGGGGGGGGGGHHHHHHHHHHHHHGGGGGHHHHHHHHHHHHHHHHHHHHHHHHHHHHHHHHHHHHHHHGHHHHHHHHGHHHHHHHHHHHHHHHGHGGHHHHHGGGHHHHHHHHHHGHHHHHHHHGHHHHHHHHHHHHHHHHHHHHHGHHHHGGHHHHHHHHHHHHHHHGHHHHHHHHHHHHHHHHHGHHHHHHHHHHHHHHHH0GGHHHHHHHHHHHHHHHHHHHHHHHHGGGGGGGGG
@M05620:46:000000000-D9D58:1:1101:5855:7232 1:N:0:101
GAATGAATGCAGAAATTGGCAAGATAATACTGCACCGATGGGAAATGATACTATCCTGAAACATGAGCAAATTGACCAGCCTCAGGATGTGAACTCATTTGCTGGAGGTCACCAGGGCTCTTTCAAGATAGTAAAAACAGTGACTTGTACAGCATAATGAAAAACCTAGGCATTGATTTTGAAGACATCAGACACATGCAGAATGAAAAATTTTTCAGAAATGATTTTTCTGGTGAGGTTGACTTCAGAGA
+
A>ABBFBFFFFFFGGGGGEGFGFGHHHHHHGHHHHHEAEGGHF3CGHEGHHHHHHHHGHGGHHHHGGBFFHHHHFFGHGFFHHGBF@GHGHGHFGGEGHHGDGHHGHGEGHHHHHGGGHGHHHHHGHGFHHFGHHHH?GHGHHFHHHGHFFH2?G??GHHHGHHGFHGGHGHFHHGHHHHHGHHFBGHHFFGBGHHHHH1D<<GGFGHGHHHEFG/0=BGGHGGHGFHHEHHFCGFHHHGHHGGFBFBFF/
@M05620:46:000000000-D9D58:1:1101:5852:7250 1:N:0:101
GAATGAATGCAGAAATTGGCAAGATAATACTGCACCGATGGGAAATGATACTATCCTGAAACATGAGCAAATTGACCAGCCTCAGGATGTGAACTCATTTGCTGGAGGTCACCAGGGCTCTTTCAAGATAGTAAAAACAGTGACTTGTACAGCATAATGAAAAACCTAGGCATTGATTTTGAAGACATCAGACACATGCAGAATGAAAAATTTTTCAGAAATGATTTTTCTGGTGAGGTTGACTTCAGAGA
+
BABBBFFFFFFFGGGGGGCCGGFHHGFHHHHHHHHGFAEGGGHFHHHFHHGGHFHHHFHHHHGHGHHGHGHGHHFGFGGHGHHHHHGHHHHHHHHHHHHHHHHHGGEFGHHHHHHGGGHHHHHHHHHGHHHHHHHHHGHHHHHHHHHHHHGHHHHHHHHHHHHHGGHHHHHHHHHGHHHHHGHHHHHHHHHHHHHGHHGHHHHHHGGHGHHHHHHHHHHHHHHHHHHHHHHHFHHHHHHHHHGGGGGGGGF
@M05620:46:000000000-D9D58:1:1101:25658:7250 1:N:0:101
GAATGAATGCAGAAATTGGCAAGATAATACTGCACCGATGGGAAATGATACTATCCTGAAACATGAGCAAATTGACCAGCCTCAGGATGTGAACTCATTTGCTGGAGGTCACGCCAGGGCTCTTTCAAGATAGTAAAAACAGTGACTTGTACAGCATAATGAAAAACCTAGGCATTGATTTTGAAGACATCAGACACATGCAGAATGAAAAATTTTTCAGAAATGATTTTTCTGGTGAGGTTGACTTCAGA
+
CCCCCFFFFFFFGGGGGGGGGGGFHHHHHHHHHHHHGGGGGHHHHHHHHHHHHHHHHHHHHHHHHHHHHHHHHHHHHHHHGHHHHHHHHFGFHHHHHHHHHHHHHHHGG2GHGHGGGHGGHHHHHHHHHHHHHHHHHHHGHHHHGHHHHHHHHHHHHHHHHHHHHHGGHHHHHHHHHGHHHHHGHHHHHHHHHHHHHHHHHHHGHHHHHHHHHHHHHHHHHHHHGHHGHHGHHHHHHHHGGGFFGGGGGG9
@M05620:46:000000000-D9D58:1:1101:20552:7264 1:N:0:101
GAATGAATGCAGAAATTGGCAAGATAATACTGCACCGATGGGAAATGATACTATCCTGAAACATGAGCAAATTGACCAGCCTCAGGATGTGAACTCATTTGCTGGAGGTCTCTTTCAAGATAGTAAAAACAGTGACTTGTACAGCATAATGAAAAACCTAGGCATTGATTTTGAAGACATCAGACACATGCAGAATGAAAAATTTTTCAGAAATGATTTTTCTGGTGAGGTTGACTTCAGAGAAGATCGGA
+
CCBCDFFFFFFFGGGGGGGGGGGHHHHHHHHGHHHHGEGGGHHHHHHGHHHHHHHHHHHHHHHHHHHHHHHHHHHHHHHHGHHHGHHGGGHHHHHHHHHHHHHHGHHGGHHHHHHHHHHFHHHHHHHHHGHHHHHHHHHHHHHHHHHHHHHHHHHHGGHHHHHHHHHHGHHHHFGHGHHHHHHHHHHHHHHHHHHHHHHHHHHHHHHHDGFGGHHHHHHHHHHHHGHHHHGFGGHHHHGHHHHHGHHGGGA
@M05620:46:000000000-D9D58:1:1101:14165:7307 1:N:0:101
GAATGAATGCAGAAATTGGCAAGATAATACTGCACCGATGGGAAATGATACTATCCTGAAACATGAGCAAATTGACCAGCCTCAGGATGTGAACTCATTTGCTGGAGGTCACGCCAGGGCTCTTTCAAGATAGTAAAAACAGTGACTTGTACAGCATAATGAAAAACCTAGGCATTGATTTTGAAGACATCAGACACATGCAGAATGAAAAATTTTTCAGAAATGATTTTTCTGGTGAGGTTGACTTCAGA
+
BBCBBFFFFFFFGGGGGGGGGGGGHHHHHHHHHHHHGGGGGHHHHHHHHHHHHHHHHHHHHHHHHHHHHHHHHHHHHHHHGHHHHHHHHHHHHHHHHHHHHHHHHHHGGHHHGHGGGHGGHHHHHHHHHHHHHHHHHHHGHHHHHHHHHHHHHHHHHHHHHHHHHHGGHHGGHHHHHGHHHHHGHGGHHHHHGHHHHHHHHHHHHHHHHFFAGHHHHHHHHHGHHGHHHHHHHGHGHHHGGGGGGGGGGF0
@M05620:46:000000000-D9D58:1:1101:14165:7329 1:N:0:101
GAATGAATGCAGAAATTGGCAAGATAATACTGCACCGATGGGAAATGATACTATCCTGAAACATGAGCAAATTGACCAGCCTCAGGATGTGAACTCATTTGCTGGAGGTCACGCCAGGGCTCTTTCAAGATAGTAAGAACAGTGACTCGTACAGCATAATGAAAAACCTAGGCATTGCTTTTGAAGTCATCAGACACATTCAGAATTAAAAATTTTTCAGAAATGATTTTTCTGGTGAGTTTGACTTCAGA
+
BBAABFFFFFFFGCGGGFFGC4FFGHHHFHHHHHHHGEEGGGHHHFHFGFHHGHHHHFEGGG3GGGGHFCFFHHHHHFHHGHHFHHHHHHHFHHHHFGHHHHHHHC11>1BGDAFG////0?3??4444B??34444B30B3BBFD21?F/?E2FC111@2@1@D<<AB<1001?GD11FG11.1=1<<F11<1<0<00000<DDF000=00</=0=:;000/:00<0CFC/G:00/;F000;00;C000=
@M05620:46:000000000-D9D58:1:1101:15019:7467 1:N:0:101
GAATGAATGCAGAAATTGGCAAGATAATACTGCACCGATGGGAAATGATACTATCCTGAAACATGAGCAAATTGACCAGCCTCAGGATGTGAACTCATTTGCTGGAGGTCTCTTTCAAGATAGTAAAAACAGTGACTTGTACAGCATAATGAAAAACCTAGGCATTGATTTTGAAGACATCAGACACATGCAGAATGAAAAATTTTTCAGAAATGATTTTTCTGGTGAGGTTGACTTCAGAGAAGATCGGA
+
BB@BBFFFFFFFGGGGGGGGGGGHHHHHHHHHHHHHFEGGGHFHGHHHHHHHHHHHHHHHHHHHHGHHHHHHHHHHHHGHGHHHGHGHHGGHGHHHGHHHHHHHHHHGGHGGGHHHHHHGHHHFHFHHHGHHHHHHHHHHHHHHHHHHHHHHHHHHGGHHHHHGHHHHHHHHHGHHGHHHHHHHHHHHHHGHHGGHHHGHHHHGHHHH=DGFHHHHHHHHFHHHHDHHHHGHHHGHHHFHHCGFFHHFFGA
@M05620:46:000000000-D9D58:1:1101:8868:7515 1:N:0:101
GAATGAATGCAGAAATTGGCAAGATAATACTGCACCGATGGGAAATGATACTATCCTGAAACATGAGCAAATTGACCAGCCTCAGGATGTGAACTCATTTGCTGGAGGTCCCAGGGCTCTTTCAAGATAGTAAAAACAGTGACTTGTACAGCATAATGAAAAACCTAGGCATTGATTTTGAAGACATCAGACACATGCAGAATGAAAAATTTTTCAGAAATGATTTTTCTGGTGAGGTTGACTTCAGAGAA
+
BBCCCFFFFFFFGGGGGGGGGGGHHHHHHHHHHHHHGEEGGHGHHHHHHHHHHHHHHHHHHHHHGGHHHGFHHHHHHHHHGHHHHHHHHGGGHHHHHHHHHHHHHHHGGHHHHHGGGHHHHHHHHHHHHHHHHHHHGHHHHHHHHHHHHHHHHHHHHHFGHHHGGHHHHHHHHHHHHHHHGHHHHHHHHHGHHHHHHHHHHHHHGHHHHHHHHHHHHGHHHHHHHHHHHHHHHHHGGHHHHHGGGGGFGGF
@M05620:46:000000000-D9D58:1:1101:11480:7527 1:N:0:101
GAATGAATGCAGAAATTGGCAAGATAATACTGCACCGATGGGAAATGATACTATCCTGAAACATGAGCAAATTGACCAGCCTCAGGATGTGAACTCATTTGCTGGAGGTCACCAGGGCTCTTTCAAGATAGTAAAAACAGTGACTTGTACAGCATAATGAAAAACCTAGGCATTGATTTTGAAGACATCAGACACATGCAGAATGAAAAATTTTTCAGAAATGATTTTTCTGGTGAGGTTGACTTCAGAGA
+
AAAAAFFFFFFFGFGGGGGGGGFHHHHHHHHHGHHGGEGGGHCGGHHHH5FGFHHHHGHHGHHHHHHGHHHHHHHHHHHHGHHHGHFGGGHEHHHHGHHHHHHHHGHGGHHHHHHGGGHHHHHHHHHHHGHGFHHFGGHHHHGHHHHGGHGHHHHHHGHHDFHFGGHHGHGHHHHGHHHHHGHGDGFHHGHHHHHHHHFHHHHHHHHGHHHHHHHHHHGHFHHHHHHHHHHHE;GB:GHHHFGGGGGGGG/
@M05620:46:000000000-D9D58:1:1101:14047:7540 1:N:0:101
GAATGAATGCAGAAATTGGCAAGATAATACTGCACCGATGGGAAATGATACTATCCTGAAACATGAGCAAATTGACCAGCCTCAGGATGTGAACTCATTTGCTGGAGGTCACCAGGGCTCTTTCAAGATAGTAAAAACAGTGACTTGTACAGCATAATGAAAAACCTAGGCATTGATTTTGAAGACATCAGACACATGCAGAATGAAAAATTTTTCAGAAATGATTTTTCTGGTGAGGTTGACTTCAGAGA
+
CCCCCFFFFFFFGGGGGGGGGGGHHHHHHHHHHHHHGGGGGHGHHHHGHHHHHHHHHHHHHHHHHHHHHHHHHHHHHHHHGHHHHHGHHHHHHHHHHHHHHHHHHHHGGHHHGHHGGGHHHHHHHHHHHHHHHHHHHGHHHHHHHHHHHHHHHHHGGHHHHHHHGGHHHHHHHHHHHHHHHGHHHHHHHHHHHGHHHHHHHHGHHGGHHHHHHHHHHHHHHHHGHHHHHHHHFHHFHGGCHHGGGGGGGGB
@M05620:46:000000000-D9D58:1:1101:11470:7542 1:N:0:101
GAATGAATGCAGAAATTGGCAAGATAATACTGCACCGATGGGAAATGATACTATCCTGAAACATGAGCAAATTGACCAGCCTCAGGATGTGAACTCATTTGCTGGAGGTCACCAGGGCTCTTTCAAGATAGTAAAAACAGTGACTTGTACAGCATAATGAAAAACCTAGGCATTGATTTTGAAGACATCAGACACATGCAGAATGAAAAATTTTTCAGAAATGATTTTTCTGGTGAGGTTGACTTCAGAGA
+
CCCCCFFFFFFFGGGGGGGGGGGHHHHHHHHHHHHHGEGGGHHHHHHHHHHHHHHHHHHHHHHHHGHHHHHGHHHHHHHHGHHHHHGHHHHHHHHHHHHHHHHHHHHGGHHHHHHGGGHHHHHHHHHFGHHHHHHHHGHHHHHHHHHHHHHHHHHHHHHHHHHHGGHHHHHHHHHGHHHHHGHHEHHHHHHHHHHHHHHHHGHHHHHHHHHHHHHHGHHHFGFFHHHHHHHHHHHHHFHHHHGGGGGGGGB
@M05620:46:000000000-D9D58:1:1101:14031:7551 1:N:0:101
GAATGAATGCAGAAATTGGCAAGATAATACTGCACCGATGGGAAATGATACTATCCTGAAACATGAGCAAATTGACCAGCCTCAGGATGTGAACTCATTTGCTGGAGGTCACCAGGGCTCTTTCAAGATAGTAAAAACAGTGACTTGTACAGCATAATGAAAAACCTAGGCATTGATTTTGAAGACATCAGACACATGCAGAATGAAAAATTTTTCAGAAATGATTTTTCTGGTGAGGTTGACTTCAGAGA
+
AAAAAFFFFFFFGGG5GGGGGFGGHHFHGHFGHFHHGEEEGHBFGGHFHHHHHHHHHGFHHHHFGGGHGB3FHFHBGFGHFHHGGHFGGBFEFHHHGHHHHHHHFFGEEHFHHEHGGGHHHHHGHFBFFBGHF4GHFEEFEB3FDGHHHFHHFFHFHGHFGBGFGGHBDGGGFHHHHGHHHG1GFHHHHHBBGBGBGHE1GD0FDD0=<.GH<=GHEF0</DFCCFCGGGCFCGG0:C/CCGG00CBB0F;
@M05620:46:000000000-D9D58:1:1101:20984:7603 1:N:0:101
GAATGAATGCAGAAATTGGCAAGATAATACTGCACCGATGGGAAATGATACTATCCTGAAACATGAGCAAATTGACCAGCCTCAGGATGTGAACTCATTTGCTGGAGGTCCCAGGGCTCTTTCAAGATAGTAAAAACAGTGACTTGTACAGCATAATGAAAAACCTAGGCATTGATTTTGAAGACATCAGACACATGCAGAATGAAAAATTTTTCAGAAATGATTTTTCTGGTGAGGTTGACTTCAGAGAA
+
BBBBBFFFFFFFGGGGGGGGGGGHHHHHHHHHHHHHGEEGGHHHHHHHHHHHHHHHHHHHHHHHHHHHHHHHHHHHHHHHGHHHHHGHHGHHHHHHHHHHHHHHHHHGGHHHHHGGGHHHHHHHHHHHHHHHHHHHGHHHHHHHHHHHHGHHHHHHHHHHHGHGGHHHHHHHHHHHHHHGGHHHHHHHHGHHGHGHHHHHHHHHHHHGHHHHHHHHGGGHHHHHHHHHHHHHHHHHHHHHHHGGGGGGGFF
@M05620:46:000000000-D9D58:1:1101:7564:7604 1:N:0:101
GAATGAATGCAGAAATTGGCAAGATAATACTGCACCGATGGGAAATGATACTATCCTGAAACATGAGCAAATTGACCAGCCTCAGGATGTGAACTCATTTGCTGGAGGTCACGCCAGGGCTCTTTCAAGATAGTAAAAACAGTGACTTGTACAGCATAATGAAAAACCTAGGCATTGATTTTGAAGACATCAGACACATGCAGAATGAAAAATTTTTCAGAAATGATTTTTCTGGTGAGGTTGACTTCAGA
+
CBCCCFFFFFFFGGGGGGGGGGGHHHHHHHHHHHHHGEGGGHHHHHHGHHHHHHHHHHGHHHHHHHHHHHHHHHHHHHHHGHHHHHGHHFGGHHHHHHHHHHHHHGHGGHHHGHGGGHGGHHHHHHHHHHHHHHHHHHHGHHHHGHHHHHHHHHHHHHHHGHHHHHGGHHGHHHHHHHHHHHHGHHFHHHHHHHHHHGHHHHHHFHHHHHHFHHHHHHHHHHHHHGHHHHHHHHHHHHHGGGGGGGGFFG0
@M05620:46:000000000-D9D58:1:1101:5517:7635 1:N:0:101
GAATGAATGCAGAAATTGGCAAGATAATACTGCACCGATGGGAAATGATACTATCCTGAAACATGAGCAAATTGACCAGCCTCAGGATGTGAACTCATTTGCTGGAGGTCCCAGGGCTCTTTCATGATAGTAAAAACAGTGACTTGTACAGCATAATGAAAAACCTAGGCATTGATTTTGAAGACATCAGACACATGCAGAATGAAAAATTTTTCAGAAATGATTTTTCTGGTGAGGTTGACTTCAGAGAA
+
BAABCFFFFFFFFGGGGGGGGGGHHHHHHHHHHHHHEEEGGGAGHHHGHGHHGHHHHHHHHHHHHHHHHHHHHHGGHHGGFHHHGHFGGFHGHHHGHHHHHHHHHGHGGHHHHHGGGHHGHHHHHHHHHHGHHHHHGHHHHHHHHHHHGHHHHHHHHHHHHGHGGHHHHHHHHHHGHHHHGHHHHHHHHHHHHHHGHHHHGHHGFGFHHHHHHHHHHHGHHHFHHHHHHHHHHHHFHHHHHHHGGGGBFFF
@M05620:46:000000000-D9D58:1:1101:4255:7651 1:N:0:101
GAATGAATGCAGAAATTGGCAAGATAATACTGCACCGATGGGAAATGATACTATCCTGAAACATGAGCAAATTGACCAGCCTCAGGATGTGAACTCATTTGCTGGAGGTCACCAGGGCTCTTTCAAGATAGTAAAAACAGTGACTTGTACAGCATAATGAAAAACCTAGGCATTGATTTTGAAGACATCAGACACATGCAGAATGAAAAATTTTTCAGAAATGATTTTTCTGGTGAGGTTGACTTCAGAGA
+
AAABBFFFFFFFGFGGFGGGGGFFGFHHHHHHHHHHEEFGGHGGHFHFGHHHHHHHHHHHGHFGHBGHHGHHHHGHHGHHGHHHFGFGG@FGGHHHGHHHHGHHHHHGGGHHGFHGGGHHHHHHHGHHHHHHHHHHHGHHHGFHHGGGHHHHHHHHHHHHHHHGGGHHHHHHHHHDGHHHHGHHGHHHHHHHHHHHHFCFHGHGGHHHHFHHHHFEFHHGHGHGHHHHGGGFHCGGHHGHHGFGGGGGEG/
@M05620:46:000000000-D9D58:1:1101:4272:7659 1:N:0:101
GAATGAATGCAGAAATTGGCAAGATAATACTGCACCGATGGGAAATGATACTATCCTGAAACATGAGCAAATTGACCAGCCTCAGGATGTGAACTCATTTGCTGGAGGTCACCAGGGCTCTTTCAAGATAGTAAAAACAGTGACTTGTACAGCATAATGAAAAACCTAGGCATTGATTTTGAAGACATCAGACACATGCAGAATGAAAAATTTTTCAGAAATGATTTTTCTGGTGAGGTTGACTTCAGAGA
+
ABCBCFFFFFFFGGGGGGGGGGGHHHHHHHHHHHHHGFGGGHBGHHHGHHHHHHHHHHHFHHHHHHGHHGHGHHGHHHGHGHHHHHGHHHHHHHHHHHHHHHHHHGHGGHHHHHHGGGHHHHHHHHHHHHHHHHHHHGGHHHHHHHHHHHHHHHHHHHHHHHHHGGHHHHHHHHHHHHHHHGHHHHHHHHHHHHHHHHHHHHHHHGGHHHHHHHHHHHHFHHHHHHHHHHHHGHHHHHHHHHGGGGGGGG:
@M05620:46:000000000-D9D58:1:1101:16001:7713 1:N:0:101
GAATGAATGCAGAAATTGGCAAGATAATACTGCACCGATGGGAAATGATACTATCCTGAAACATGAGCAAATTGACCAGCCTCAGGATGTGAACTCATTTGCTGGAGGTCCCAGGGCTCTTTCAAGATAGTAAAAACAGTGACTTGTACAGCATAATGAAAAACCTAGGCATTGATTTTGAAGACATCAGACACATGCAGAATGAAAAATTTTTCAGAAATGATTTTTCTGGTGAGGTTGACTTCAGAGAA
+
CBCCCFFFFFFFGGGGGGGGGGGFHGHHHHHHHHHHGEGGGHHHHHHGHHHHHHHHHG5GHHGHHHHHHHHHHHHHHHHHGHHHHHGHHHHHGHHHHHHHHHHHHHHGGHHHHHGGGHHHHHHHHHHHHHHHGHHHGHHHHGHHHHHHHHHHHHHHHHHHGHHGGHHHHHHHHHHHHHHHGHHHHHHHHGHHHHHHHGHHHFHHHHHHHGHHHHHHHHHHHHHHHHHHHHHHHHHGHHHHHHGGGGGGGGG
@M05620:46:000000000-D9D58:1:1101:22604:7719 1:N:0:101
GAATGAATGCAGAAATTGGCAAGATAATACTGCACCGATGGGAAATGATACTATCCTGAAACATGAGCAAATTGACCAGCCTCAGGATGTGAACTCATTTGCTGGAGGTCCCAGGGCTCTTTCAAGATAGTAAAAACAGTGACTTGTACAGCATAATGAAAAACCTAGGCATTGATTTTGAAGACATCAGACACATGCAGAATGAAAAATTTTTCAGAAATGATTTTTCTGGTGAGGTTGACTTCAGAGAA
+
AABBBFFFFFFFGGGGGGFGGGGHHHHHGHHHHHHHGGGGGHHGHHHHHGHHHHHHHFHHHHGHHHHHHHGGHFHHHHHHGHHFHHHHHHHHHHHHDGHHHHHHHGHGGHHHHB1?EGHHGHHD4B?GGDDGGHDFE/FFHFHGFHH3HHFHHHHGGH3DDFHGGFFF2FCHHGGHHHHB/<<FFGHHHDFG00>GBFGBFFHHFDDGAHHEGFFFF0=<DGEHGFCGHHF0GCCCAGHFFHGGGBF0CFB
@M05620:46:000000000-D9D58:1:1101:7988:7743 1:N:0:101
GAATGAATGCAGAAATTGGCAAGATAATACTGCACCGATGGGAAATGATACTATCCTGAAACATGAGCAAATTGACCAGCCTCAGGATGTGAACTCATTTGCTGGAGGTCACCAGGGCTCTTTCAAGATAGTAAAAACAGTGACTTGTACAGCATAATGAAAAACCTAGGCATTGATTTTGAAGACATCAGACACATGCAGAATGAAAAATTTTTCAGAAATGATTTTTCTGGTGAGGTTGACTTCAGAGA
+
BBCBCFFFFFFFGGGGGGGGGGGHHHHHHHHHHHHHGGGGGHHHHHHHHHHHHHHHHHHHHHHHHHGHHHHHHHHHHHHHGHHHGHGHHHHGHHHHHHHHHHHHHHHGGHHHHBFGGGHHFHHH4GG?FEGEHHHHHGCCBDFGHHHDDFGHFBFGHG33GHHHGGHHHHHHHHBFFHHHHGHHHHHHHHHGGHHHHHHHHHHHHHHHHGHHHHHHHHHHHHHFHHHHHHHHGHHHHHHHHHGGGGGGGGB
@M05620:46:000000000-D9D58:1:1101:8504:7751 1:N:0:101
GAATGAATGCAGAAATTGGCAAGATAATACTGCACCGATGGGAAATGATACTATCCTGAAACATGAGCAAATTGACCAGCCTCAGGATGTGAACTCATTTGCTGGAGGTCACCAGGGCTCTTTCAAGATAGTAAAAACAGTGACTTGTACAGCATAATGAAAAACCTAGGCATTGATTTTGAAGACATCAGACACATGCAGAATGAAAAATTTTTCAGAAATGAATTTTCTGGTGAGGTTGACTTCAGAGA
+
CCCCCFFFFFFFGGGGGGGGGGGHHGGHHHHHHHHHGEGGGHGHHHHHHHHHHHHHHHHHFHHHFHHHHHHHHHHHHHHHGHHHGHFHHGHHHHHHHHHHHHHHHHHGGHFHHFHG?FC?GHFGHGH3FEFEGHHHFEFFGF?GHHFDGHF?2?DG3FGHHHHEGDGFHBGFGFHFGHHFHGHH1F?F1FGDF0B<GB1DFGGDDGHHH.CHHHDFBDHHFFHF0CHHF0;GBGH0GFHHH/0B0C0BBFF
@M05620:46:000000000-D9D58:1:1101:7774:7760 1:N:0:101
GAATGAATGCAGAAATTGGCAAGATAATACTGCACCGATGGGAAATGATACTATCCTGAAACATGAGCAAATTGACCAGCCTCAGGATGTGAACTCATTTGCTGGAGGTCACGCCAGGGCTCTTTCAAGATAGTAAAAACAGTGACTTGTACAGCATAATGAAAAACCTAGGCATTGATTTTGAAGACATCAGACACATGCAGAATGAAAAATTTTTCAGAAATGATTTTTCTGGTGAGGTTGACTTCAGA
+
CABCCFFFFFFFGGGGGGGGGGGHHHHHGHHHHHHHGEGGGHHHHHHHHHHHHHHHHHHHHHHHHHHHHHHHHHHHHHHHGHHHHHFHHGHHHHHHHHHHHHHHHGGGGHHHGHGGGHGGHHHHGHHGHGHHHGHHHHHGHHHHHHHHHHHHHHHHHHHHHHHHHHGGHHHHHHHHHFHHHHHGHHHHHHGHHHHHHGHHHHHHGHHHHHHHHHHHHHHHGHHHHGHHHHHHHHHHHHHGGGGGGGGGGG0
@M05620:46:000000000-D9D58:1:1101:7973:7760 1:N:0:101
GAATGAATGCAGAAATTGGCAAGATAATACTGCACCGATGGGAAATGATACTATCCTGAAACATGAGCAAATTGCCCAGCCTCAGGATGTGAACTCATTTGCTGGAGGTCACCAGGGCTCTTTCAAGATAGTAAAAACAGTGACTTGTACAGCATAATGAAAAACCTAGGCATTGATTTTGAAGACATCAGACACATGCAGAATGAAAAATTTTTCAGAAATGATTTTTCTGGTGAGGTTGACTTCAGAGA
+
ABBBBFFFFFFFFGFGFBFGGFEHBFHHHHHHGHHHGEEF?GFGHGHFFGHGGHHGH3A3BFFHFFGGGHFGHH5BGHHHGHGHBHEFFBGHHHGFDGHHHFHHFGFFEFHFHHHEDGHHHHGHFEFDGFHFH4BFFG/G?DFGGHFGGFHGHFHHDGHFGHFHFGFHHBGGHHHFHGHGGA1FDCCBGD11>CCGHFGBGFFGGF0=0<CGGGBCGHDDHHHBBCGHHGHF0:/;..;GGBFG0FBFF0/
@M05620:46:000000000-D9D58:1:1101:13595:7791 1:N:0:101
GAATGAATGCAGAAATTGGCAAGATAATACTGCACCGATGGGAAATGATACTATCCTGAAACATGAGCAAATTGACCAGCCTCAGGATGTGAACTCATTTGCTGGAGGTCACCCCCAGGGCTCTTTCAAGATAGTAAAAACAGTGACTTGTACAGCATAATGAAAAACCTAGGCATTGATTTTGAAGACATCAGACACATGCAGAATGAAAAATTTTTCAGAAATGATTTTTCTGGTGAGGTTGACTTCAG
+
CCCCCFFFFFFFGGGGGGGGGGGGHHHHHHHHHHHHGEGGGHHHHHHHHHHHHHHHHHHHHHHHHHHHHHHHHHHHHHHHGHHHHHHHHHHHHHHHHHHHHHHHHHHGGHHHHHGG@GGCECFGHGHHEFEGBEFGHHH3<?B?FFGHFFD?F332=2F2@FHHHH0EA=1F001F1?1FHHHGG<F1<0=11<11<</<<<0<D/=0DGHEGHHHHGG0;GHGB0;GHHHB/CGF:;0;AFB//9;B;09
@M05620:46:000000000-D9D58:1:1101:24821:7792 1:N:0:101
GAATGAATGCAGAAATTGGCAAGATAATACTGCACCGATGGGAAATGATACTATCCTGAAACATGAGCAAATTGACCAGCCTCAGGATGTGAACTCATTTGCTGGAGGTCACGCCAGGGCTCTTTCAAGATAGTAAAAACAGTGACTTGTACAGCATAATGAAAAACCTAGGCATTGATTTTGAAGACATCAGACACATGCAGAATGAAAAATTTTTCAGAAATGATTTTTCTGGTGAGGTTGACTTCAGA
+
BCCCCFFFFFFFGGGGGGGGGGGHFHHHHHHHHHHHGGGGGHHHHHHHHHHHHHHHHHHHHHHHHHHHHHHHHHHHHHHHGHHHHGHHHHHHHHHHHHHHHHHHHHHGGHHHGHGGGHGGHHHHHHHHHHHHHHHHHHHGHHHHHHHHHHHHHHHHHHHHHHHHHHGGHHHHHHHHHHHHHHHGHHHHHHHHHHHHHGHHHHHGHHFHHHHHHHHHHHGHHHHHHGHHHHGHHHHHHGHEGGFFGGGGGG9
@M05620:46:000000000-D9D58:1:1101:22013:7874 1:N:0:101
GAATGAATGCAGAAATTGGCAAGATAATACTGCACCGATGGGAAATGATACTATCCTGAAACATGAGCAAATTGACCAGCCTCAGGATGTGAACTCATTTGCTGGAGGTCACTCAAAATCAATGCCTAGGTTTTTCATTATGCTGTACAAGTCACTGTTTTTACTATCTTGAAAGAGGCCTGGATGACCGCCAGCGAATGAGTTCACATCCTGAGGCTGGTCAATTTGCTCCCAGGGCTCTTTCAAGATAG
+
CCCDDFFFFFFFGGGGGGGGGGGHHHHHHHHHHHHHGEGGGHHHHHHHHHHHHHHHHHHHHHHHHHHHHHHHHHHHHHHHGHHHHHHHHFGEFFHHHHHHHHHHGHHGGHGHFGHEHHHFHEHHHHFHH3BBFFGHFHHFHF3EFHHGFGGHHHHHHGGHFGAFG2FDFHGHHE2GGFGGHFEHHHEFFEGGCGGGCFFHHHGFHHFHGFHHEBFEFEH?:::CGFGGEFFBEFBEFGGGEGEFBFBBFB0
@M05620:46:000000000-D9D58:1:1101:19951:7890 1:N:0:101
GAATGAATGCAGAAATTGGCAAGATAATACTGCACCGATGGGAAATGATACTATCCTGAAACATGAGCAAATTGACCAGCCTCAGGATGTGAACTCATTTGCTGGAGGTCACCCCCAGGGCTCTTTCAAGATAGTAAAAACAGTGACTTGTACAGCATAATGAAAAACCTAGGCATTGATTTTGAAGACATCAGACACATGCAGAATGAAAAATTTTTCAGAAATGATTTTTCTGGTGAGTTGACTTCAGA
+
CCCCCFFFFFFFGGGGGGGGGGGHHHHHHHHHHHHHGFGGGHHHHHHGHHHHHHHHHHHHHHHHHHHHHHHHHHHHHHHHGHHHHHGHHGHHHHHHHHHHHHHHHHHGGHHHHHGGGGGGGHHHHHHHHHHHHHHHHHHHGHHHHHHHHHHHHHHHHHHHHHHHHHHGGHHHHHHHHHHHHHHHGHHGHHHHHHHHHHHHHHHHHHHHHHHHGFHHHHHHHHHHHGGCHHHHHHHHHHGGGGGGGGGGGGF
@M05620:46:000000000-D9D58:1:1101:25437:7905 1:N:0:101
GAATGAATGCAGAAATTGGCAAGATAATACTGCACCGATGGGAAATGATACTATCCTGAAACATGAGCAAATTGACCAGCCTCAGGATGTGAACTCATTTGCTGGAGGTCACGCCAGGGCTCTTTCAAGATAGTAAAAACAGTGACTTGTACAGCATAATGAAAAACCTAGGCATTGATTTTGAAGACATCAGACACATGCAGAATGAAAAATTTTTCAGAAATGATTTTTCTGGTGAGGTTGACTTCAGA
+
BBCCCFFFFFFFGGGGGGGGGGGHHGHHHHHHHHHHGGGGGHHHHHHHHFHHHHHHHGHHHHHHHHHHHHHHHHHHHHHHGHHHHHHHHHHHHHHHHHHHHHHHHHHGGHHHGHGGGHGGHHHHGHHHHFHHHHHHHHHGHHHHHHHHHHHHHHHHHHHHHHHHHHGGHHHHHHHHHHHHHHHGHHHHHHHHHHHHHHHHHHHHHHHHHHHHHHHHHHHHHHHHHHHHHHHHHHHHHHHGFFGGGGGGGG;
@M05620:46:000000000-D9D58:1:1101:24664:7924 1:N:0:101
GAATGAATGCAGAAATTGGCAAGATAATACTGCACCGATGGGAAATGATACTATCCTGAAACATGAGCAAATTGACCAGCCTCAGGATGTGAACTCATTTGCTGGAGGTCACCAGGGCTCTTTCAAGATAGTAAAAACAGTGACTTGTACAGCATAATGAAAAACCTAGGCATTGATTTTGAAGACATCAGACACATGCAGAATGAAAAATTTTTCAGAAATGATTTTTCTGGTGAGGTTGACTTCAGAGA
+
BBBBBFFFFFFFGGGGGGGGGGGHHHHHHHFHHHHHGGGGGHFGHHHHHHHHHGHHHHHHHHHHHGHHHGCGFFHHHGGHGHHHHHHHHFFFHHHHHHHHHHHHGHGGGHHHHHHGGGHHHHHHHHHFHHHHHHHHHGHGHHHHHHGHHHHHHHHHHGHHHHHHGGHHFHHHHHHHHGHHHGHHHHHHHHHHHHHHHHHHHHHHHHHHHHFHHHHHHHHHHHHHHHHGHHHGHCGGFH/GHHGGGGGGGG/
@M05620:46:000000000-D9D58:1:1101:5840:7966 1:N:0:101
GAATGAATGCAGAAATTGGCAAGATAATACTGCACCGATGGGAAATGATACTATCCTGAAACATGAGCAAATTGACCAGCCTCAGGATGTGAACTCATTTGCTGGAGGTCACCAGGGCTCTTTCAAGATAGTAAAAACAGTGACTTGTACAGCATAATGAAAAACCTAGGCATTGATTTTGAAGACATCAGACACATGCAGAATGAAAAATTTTTCAGAAATGATTTTTCTGGTGAGGTTGACTTCAGAGA
+
BBCCCFFFFFFFGGGGGGGGGGGHHHHHHHHHHHHHGEFGGHHHHHHHHHHHHHHHHHHHHHHHHGHHHHHHHHHHHHHHGHHHHHHHHGHHHHHHHHHHHHHHHHHGGHHHHHHGGGHHHHHHHHHHHHHHHHHHHGHHHHHHHHHHHHHHHHHHHHHHHHHHGGHHHHGGHHHHHHHHHGHHHHHHHHHHHHHHHHGHHHHHHHHHHHGHHHHHHHHHHHHHHHHHHHHHHHHHHHHHHHGGGGHHGGF
@M05620:46:000000000-D9D58:1:1101:17224:7990 1:N:0:101
GAATGAATGCAGAAATTGGCAAGATAATACTGCACCGATGGGAAATGATACTATCCTGAAACATGAGCAAATTGACCAGCCTCAGGATGTGAACTCATTTGCTGGAGGTCACCAGGGCTCTTTCAAGATAGTAAAAACAGTGACTTGTACAGCATAATGAAAAACCTAGGCATTGATTTTGAAGACATCAGACACATGCAGAATGAAAAATTTTTCAGAAATGATTTTTCTGGTGAGGTTGACTTCAGAGA
+
BBBCBFFFFFFFGGGGGGGGGGGHHHHHHHHHHHHHGEGGGHHHHHHHHHHHHHHHHHHHHHHHHHHHHHHHHHHHHHHHGHHHHHHHHHHHHHHHHHHHHHHHHFHGGHHHHHHGGGHHHHHHHHHFHHHHHHHHHGHHHHHGHHHHFHHHHHHHHGHHHHHHGGHHHHHFHHFFHHHHGGHHHHGHHFHHHHHHHHHGHGHGHHHHHHHHHHHHGHHHFGHHHHHHHHGHHHFHHHHGHGGGGGGGGG9
@M05620:46:000000000-D9D58:1:1101:15964:8045 1:N:0:101
GAATGAATGCAGAAATTGGCAAGATAATACTGCACCGATGGGAAATGATACTATCCTGAAACATGAGCAAATTGACCAGCCTCAGGATGTGAACTCATTTGCTGGAGGTCACCAGGGCTCTTTCAAGATAGTAAAAACAGTGACTTGTACAGCATAATGAAAAACCTAGGCATTGATTTTGAAGACATCAGACACATGCAGAATGAAAAATTTTTCAGAAATGATTTTTCTGGTGAGGTTGACTTCAGAGA
+
AAABAFBDFFBFBGFGGDEGFGFEFGFHHHHGHDHHG?EGGFBFEGG5GHHHHHHFHFFFGHGFFDGHFGGGED5DGBFHGHHHFHGFGBG@BHGHHHHHFHGHFHFCGHGFFHHGGGHHFHHGHBG33DB?FBG4F?F0BGBGGHHGFHFDGFFFGHFBF1GFFGHFBGHHF@FBGGHHHGFGFGHHHHHFHFHHHHHHHGHHHGHFFH.GGFHHHHFDH<GG0CCCGGHFC:GC:G:CGFFBFGFGGG;
@M05620:46:000000000-D9D58:1:1101:8357:8057 1:N:0:101
GAATGAATGCAGAAATTGGCAAGATAATACTGCACCGATGGGAAATGATACTATCCTGAAACATGAGCAAATTGACCAGCCTCAGGATGTGAACTCATTTGCTGGAGGTCACGCCAGGGCTCTTTCAAGATAGTAAAAACAGTGACTTGTACAGCATAATGAAAAACCTAGGCATTGATTTTGAAGACATCAGACACATGCAGAATGAAAAATTTTTCAGAAATGATTTTTCTGGTGAGGTTGACTTCAGA
+
CBCCCFFFFFFFGGGGGGGGGGGHHHHHHHHHHGHHGFGGGHFHHHHHHGHHGHHHHGHHHHHHHFHHHGHHHHHHHHHHGHHHHHGGGFGHFHHHHHHHHHHHGHHGGHHHGHGGGHGGHHHHHHHHHHHHHHHHHGHGHHHHHGHHHGGHHHHHHHHHGHGHHHGGHHHHHHHHHHHHHHHGHHHHHHHHHHFHHHHHHHHHHHHGHHHHHHGHHHHHHGGHFHGGFHGHHHHHHHHGFGFFFFGGGG0
@M05620:46:000000000-D9D58:1:1101:14675:8084 1:N:0:101
GAATGAATGCAGAAATTGGCAAGATAATACTGCACCGATGGGAAATGATACTATCCTGAAACATGAGCAAATTGACCAGCCTCAGGATGTGAACTCATTTGCTGGAGGTCACGCCAGGGCTCTTTCAAGATAGTAAAAACAGTGACTTGTACAGCATAATGAAAAACCTAGGCATTGATTTTGAAGACATCAGACACATGCAGAATGAAAAATTTTTCAGAAATGATTTTTCTGGTGAGGTTGACTTCAGA
+
CBCCCFFFFFFFGGGGGGGGGGGHHHHHFHHHHHHHG?FGGHHFGGHHHHHHHHHHGFHHHHFHHHHHHGHGHHFHHHHHGHHGGHFFGGHHHHHHHHHHHHHGGGHGFHHHGHGGFGGGHHHHHHHGHFHHHHHHHGFGHGHHHHHHHHHGHHHHHHHGFHFHHHGGGHGFFHHHHFHHHGHEFHHHGHHHHHHHHHHHHHHHHHFHFHHEGHHHHHHFHEGFHFHHHGHHHHFHGFH?FFFFFFGGGG0
@M05620:46:000000000-D9D58:1:1101:14687:8096 1:N:0:101
GAATGAATGCAGAAATTGGCAAGATAATACTGCACCGATGGGAAATGATACTATCCTGAAACATGAGCAAATTGACCAGCCTCAGGATGTGAACTCATTTGCTGGAGGTCACGCCAGGGCTCTTTCAAGATAGTAAAAACAGTGACTTGTACAGCATAATGAAAAACCTAGGCATTGATTTTGAAGACATCAGACACATGCAGAATGAAAAATTTTTCAGAAATGATTTTTCTGGTGAGGTTGACTTCAGA
+
CBCCCFFFFFFFGGGGGGGGGGGHHHHHHHHHHGHHFEGGGHHHHHHHHHHHHHHHHHHGHHHHHHHHGHHHHHHHHHHHGHHHGHHGGGHHHHHGHHHHHHHHGHHGEHHHGHGGGHGGHHHHGHHHHHHHHFHHHHHGHHHHHHHHHHHHHHHHHHHHHHHHHHGGHHHHHHGHHFHHHHHGHHHHHHHHHHHHHHHHHHHHFHHHHHHHHHHHHHHHHHHHHHHHHHHHHHHGHHHGCFFCGGGGGG0
@M05620:46:000000000-D9D58:1:1101:16777:8106 1:N:0:101
GAATGAATGCAGAAATTGGCAAGATAATACTGCACCGATGGGAAATGATACTATCCTGAAACATGAGCAAATTGACCAGCCTCAGGATGTGAACTCATTTGCTGGAGGTCACCAGGGCTCTTTCAAGATAGTAAAAACAGTGACTTGTACAGCATAATGAAAAACCTAGGCATTGATTTTGAAGACATCAGACACATGCAGAATGAAAAATTTTTCAGAAATGATTTTTCTGGTGAGGTTGACTTCAGAGA
+
CCCCCFFFFFFFGGGGGGGGGGGGHHHHHHHHHHHHGEGGGHHHHHHHHHHHHHHHHHHHHHHHHHGHHHHGHHHHHHGHGHHHHHHGHHHHHHHHHHHHHHHHHHHGGHGHHHHGGGHHHHHHHHHDFHHHHHHGHGHHHHFHHHHHHHHGHHHHHHHFHHGHGGHHHGHHHFHHHHHEHGHHFHHHGHHGHHHHFHFHHGHHHHHHHHFFHHHHHHHFFHHHHHHHHHHHHCGFCGCGHHGFGGGGGGF
@M05620:46:000000000-D9D58:1:1101:8071:8122 1:N:0:101
GAATGAATGCAGAAATTGGCAAGATAATACTGCACCGATGGGAAATGATACTATCCTGAAACATGAGCAAATTGACCAGCCTCAGGATGTGAACTCATTTGCTGGAGGTCACCAGGGCTCTTTCAAGATAGTAAAAACAGTGACTTGTACAGCATAATGAAAAACCTAGGCATTGATTTTGAAGACATCAGACACATGCAGAATGAAAAATTTTTCAGAAATGATTTTTCTGGTGAGGTTGACTTCAGAGA
+
BAAABFFFFFFFGGGBFFCGCGFGBGHHHHFGFHFHEEAEAEEFEFHFDFGHHHFFGDHEFEGHF3FGH3AFGFFGBBFF1FCGHGHBFBGHFHHB3GFDF4FGH1F?>FCCGHHGDDHHHBFFHFHBGGGHHGHHFGHHHHHHHHHHHHFHHFDFFHFHHHGHDEHHHGHHHBFHHHHHGGGHHFHFHBHFCFBGGFHFFHEGFHGHEHFCBGHHFHGFH0G0CHHHHCFCGGF0;G:GCCFFGFGGGGF
@M05620:46:000000000-D9D58:1:1101:10778:8143 1:N:0:101
GAATGAATGCAGAAATTGGCAAGATAATACTGCACCGATGGGAAATGATACTATCCTGAAACATGAGCAAATTGACCAGCCTCAGGATGTGAACTCATTTGCTGGAGGTCACGCCAGGGCTCTTTCAAGATAGTAAAAACAGTGACTTGTACAGCATAATGAAAAACCTAGGCATTGATTTTGAAGACATCAGACACATGCAGAATGAAAAATTTTTCAGAAATGATTTTTCTGGTGAGGTTGACTTCAGA
+
CCCCDFFFFFFFGGGGGGGGGGGHHHHHHHHHHHHHGFGGGHHHHHHHHHHHHHHHHHHHHHHHHHHHHHHHHHHHHHHHGHHHHHGHHGHHHHHHHHHHHHHHHHHGGHHHGHGGGHGGHHHHHHHHHHHHHHHHHHHGHHHHGHHHHHHHHHHHHHHHHHHHHHGGHHHHHHHHHGHHHHHGHHHHHHHHHHHHHHHHHHHHHHHHHHHHHHHHHHHHHHHHHHHHHHHHHHHHHHHGGGGGGGGGGG0
@M05620:46:000000000-D9D58:1:1101:11424:8150 1:N:0:101
GAATGAATGCAGAAATTGGCAAGATAATACTGCACCGATGGGAAATGATACTATCCTGAAACATGAGCAAATTGACCAGCCTCAGGATGTGAACTCATTTGCTGGAGGTCACGCCAGGGCTCTTTCAAGATAGTAAAAACAGTGACTTGTACAGCATAATGAAAAACCTAGGCATTGATTTTGAAGACATCAGACACATGCAGAATGAAAAATTTTTCAGAAATGATTTTTCTGGTGAGGTTGACTTCAGA
+
CBCCDFFFFFFFGGGGGGGGGGGHHHHHHHHHHHHHGEGGGHHHHHHHHHHHHHHHHHHHHHHHHHHHHHHHHHHHHHHHGHH3FGFHHHHHHHHHHHHHHHHHHHHGGHHHGHGGGHGGHHHHHHHHHHHHHHHHHHHGHHHHGHHHHHHHHHHHHHHHHHHHHHGGHHHGHHHHHGHHHHHGHHHHHHHHHHHHHHHHHHHHHHHHHHHHHHHHHHHHGHGHHCGHHHHHHHHHHHHGGGGGGGGGGG;
@M05620:46:000000000-D9D58:1:1101:8683:8174 1:N:0:101
GAATGAATGCAGAAATTGGCAAGATAATACTGCACCGATGGGAAATGATACTATCCTGAAACATGAGCAAATTGACCAGCCTCAGGATGTGAACTCATTTGCTGGATTGTACAGCATAATGAAAAACCTAGGCATTGATTTTGAAGACATCAAACACATGCAGAATGAAAAATTTTTCATTCTGCATGTGTTTGATGTCTTCAAAATCAATGCCTAGGTTTTTCATTATGCTGTACAAGTCACTGTTTTTA
+
CCCCCFFFFFFFGGGGGGGGGGGHHHHHHHHHHGHHGEGGGHHHEHHHHHHHHHHHHHHHHHGHHGHHHHHHHHHHHHHHGHHHGHGGGGHGFHHHHHHHHHHHHHHGHHHHHHHHHHHHHHGHHHGGHHHCHHHHHHHHHHHGHHHHHHHHHHHHHHHHGHHHHHGHHHHHHHHHHEGHHGHHFFHHHBHHHHHHHHHHHHGGGHFGFGFHGGHF</0DGFGHFHFHHHHHCHGHHHHHGHHGG;GHHG.
@M05620:46:000000000-D9D58:1:1101:12608:8238 1:N:0:101
GAATGAATGCAGAAATTGGCAAGATAATACTGCACCGATGGGAAATGATACTATCCTGAAACATGAGCAAATTGACCAGCCTCAGGATGTGAACTCATTTGCTGGAGGTCACCAGGGCTCTTTCAAGATAGTAAAAACAGTGACTTGTACAGCATAATGAAAAACCTAGGCATTGATTTTGAAGACATCAGACACATGCAGAATGAAAAATTTTTCAGAAATGATTTTTCTGGTGAGGTTGACTTCAGAGA
+
AABBBFBDFFFDGGGGGFGFGGGHHGHH5FEHDFHHE2AEDA23FGFGHHHHHHHFHFGGBF3BGHGD3BFGBF5DFGGHGFH3FH@3BFGBGHHGGHHFGH4FG?G??GHHHGHFF?FGEHGFDDG3FGF4444BGAFB4F3FDG2F3FG3CG3?3DFG3?D@EF2CDFFHH2<GDFGHFF1D10?FGFH1<0><GBGFGE0FG<0DGHGFHHG/0DD<CFCF0:;CGFC:00;;../::/C;BFFGGG/
@M05620:46:000000000-D9D58:1:1101:25486:8278 1:N:0:101
GAATGAATGCAGAAATTGGCAAGATAATACTGCACCGATGGGAAATGATACTATCCTGAAACATGAGCAAATTGACCAGCCTCAGGATGTGAACTCATTTGCTGGAGGTCACCAGGGCTCTTTCAAGATAGTAAAAACAGTGACTTGTACAGCATAATGAAAAACCTAGGCATTGATTTTGAAGACATCAGACACATGCAGAATGAAAAATTTTTCAGAAATGATTTTTCTGGTGAGGTTGACTTCAGAGA
+
CBCCCFFFFFFFGGGGGGGGGGGHHHHHHHHHHHHHGGGGGHHHHHHHHHHHHHHHHHHHHHHHHHHHHHHHHHHHHHHHGHHHHHHHHHHHHHHHHHHHHHHHHHHGGHHHHHHGGGHHHHHHHHHHHHHHHHHHHGGHHHHHHHHHHHHHHHHHHHHHHHHHGGHHHHHHHHHHHHHHHGHHHHHHHHHGHHHHHHHHHHHHGHHHHGHHHHHHHHHHHHHHHHHHHHHHHHHHHHHHHHGGGGGGGGC
@M05620:46:000000000-D9D58:1:1101:12832:8279 1:N:0:101
GAATGAATGCAGAAATTGGCAAGATAATACTGCACCGATGGGAAATGATACTATCCTGAAACATGAGCAAATTGACCAGCCTCAGGATGTGAACTCATTTGCTGGAGGTCCCAGGGATCGTTCAAGCTAGTAAAAACAGTGACTTGTACAGCATAATGAATGACCTAGGCATTGATTTTTAATGCATCAGTCACATGCAGGATGAATAATTTTTCAGTAATGATTGTTCTGGTGGGGTTGACTTCAGTGAA
+
CCCCDFFFFFFFGGGGGGGGGGGHHHHHHHHHHHHHGFGGGHHHHHHHHHHHHHHHHHHHHHHHHHHHHHHHHHHHHHHHGHHHHHHHHGHHFHHHHHHHHHHHHHHGGH3GH31112//2?G34433DG34D44B/F243D4F32333332233333DF22D222@222@221?GH1=1/1111?11111>G1>1<FG10.1>>D00=0000=/0000=0=H0H0:=0C00:/.<-:-</0<000000<0
@M05620:46:000000000-D9D58:1:1101:19920:8292 1:N:0:101
GAATGAATGCAGAAATTGGCAAGATAATACTGCACCGATGGGAAATGATACTATCCTGAAACATGAGCAAATTGACCAGCCTCAGGATGTGAACTCATTTGCTGGAGGTCACGCCAGGGCTCTTTCAAGATAGTAAAAACAGTGACTTGTACAGCATAATGAAAAACCTAGGCATTGATTTTGAAGACATCAGACACAAGCAGAATGAAAAATTTTTCAGAAATGATTTTTCTGGTGAGGTTGACTTCAGA
+
CCCCCFFFFFFFGGGGGGGGGGGHHHHHHHHHHHHHGFGGGHHHHHHHHHHHHHHHHHHHHHHHHHHHHHHHHHHHHHHHGHHHHHHHHHHHHHHHHHHHHHHHHHHGGHHHGHGGGHGGHHHHHHHHHHHHHHHHHHHGHHHHHHHHHHHHHHHHHHHHHHHHHHGGHHHHHHHHHHHHHHHGHHHHHHHHHHHHHHEHHHHHHHHHHHHGHHHHHHHHHHHHHHHHHHHHHHHHHGGGGGGGGGGGGG0
@M05620:46:000000000-D9D58:1:1101:14205:8395 1:N:0:101
GAATGAATGCAGAAATTGGCAAGATAATACTGCACCGATGGGAAATGATACTATCCTGAAACATGAGCAAATTGACCAGCCTCAGGATGTGAACTCATTTGCTGGAGGTCACCAGGGCTCTTTCAAGATAGTAAAAACAGTGACTTGTACAGCATAATGAAAAACCTAGGCATTGATTTTGAAGACATCAGACACATGCAGAATGAAAAATTTTTCAGAAATGATTTTTCTGGTGAGGTTGACTTCAGAGA
+
CCCCCFFFFFFFGGGGGGGGGGGHHHHHHHHHHHHHGFGGGHHHHHHHHHHHHHHHHHHHHHHHHHHHHHHHHHHHHHHHGHHHHHHHHHHHHHHHHHHHHHHHHHHGGHHHFGFFFFGHFGHGFFFFFGHBHHHHFGEGHHFGHHHGGF33FHB33BGGF?FFADGFFCGHHHGDDDDFDCGHDFHFHDGDFGHFGGFHGGCFDGHHFAGG0<DC<==DCGHF0:00;G0CC:CCC::CHFFBBCFFEGF
@M05620:46:000000000-D9D58:1:1101:6040:8442 1:N:0:101
GAATGAATGCAGAAATTGGCAAGATAATACTGCACCGATGGGAAATGATACTATCCTGAAACATGAGCAAATTGACCAGCCTCAGGATGTGAACTCATTTGCTGGAGGTCACGCCAGGGCTCTTTCAAGATAGTAAAAACAGTGACTTGTACAGCATAATGAAAAACCTAGGCATTGATTTTGAAGACATCAGACACATGCAGAATGAAAAATTTTTCAGAAATGATTTTTCTGGTGAGGTTGACTTCAGA
+
ABBBBFFFFFFFFGGFGGGGGGEHHGHHHHHHHHHHEAFGEHB3ABGFGFGHHFGGDH53BGCFG3BAB3CDGH5BBBBBAFGGFHBGGFGGFHHHHHHHHHHHHHGDG2FFEAFEGHGGGHGHHHHFFEHHHHHGHGDGHHHFFFHBHDFHHGFHGFHHHGHFHHGG2FFGHHHHHHHHGGHGHHEHHFGFHHHFHHHHFDG0<DGGBDDGHHHHFHFGFGHHGC;GHHFHHFHHFBGG/C9;CFGFFF0
@M05620:46:000000000-D9D58:1:1101:6056:8451 1:N:0:101
GAATGAATGCAGAAATTGGCAAGATAATACTGCACCGATGGGAAATGATACTATCCTGAAACATGAGCAAATTGACCAGCCTCAGGATGTGAACTCATTTGCTGGAGGTCACGCCGGGCTCTTTTAAGGAAGTAAAAAAAGGGACTTGGACAGGCTAATGAAAAAACTAGGGCATGGTTTTGGAGGAATTAAGAACATTCAGAATGAAAAATTTTTTAGGAATGATTTTTTTGGGTGGGTTGAATTTCAGG
+
BBBCCFFFFFFFGGGGGGGGGGFHHHHHGHHHHHHHGEGGGHHFGHHHHGHHHHHHHHHHHHHHHGHHHHHHHHHHHHHHGHHGGHGHHGHHFHHHHHHHHHHHHHHGGHHHGHG/EE///3BF44B3332023BGGH@///<//0?<1111///01>111>FGH-C000=./.<..0=CE.-;/../0000000//000000;000;CFG.CFGG-./0=C00009CFG---:...-;.;-///;9////
@M05620:46:000000000-D9D58:1:1101:19775:8456 1:N:0:101
GAATGAATGCAGAAATTGGCAAGATAATACTGCACCGATGGGAAATGATACTATCCTGAAACATGAGCAAATTGACCAGCCTCAGGATGTGAACTCATTTGCTGGAGGTCACCAGGGCTCTTTCAAGATAGTAAAAACAGTGACTTGTACAGCATAATGAAAAACCTAGGCATTGATTTTGAAGACATCAGACACATGCAGAATGAAAAATTTTTCAGAAATGATTTTTCTGGTGAGGTTGACTTCAGAGA
+
ABABBFDDFFFFEGFGGFFGGGEHGHHHHHHHHGHHG2AEGEEFGFFDGFHHHHGHHFFFGHGGBFGGG33DABF5FGFFFEGHFHFFFBFDBGHHGFHHGGEFEGH?EFBBGHHGGDHHHHFHHFGD3GB4GFHFHDGGEGHHHGGGGHFGFFFFHHDGGHHHGGGFFGHHHFHGGFHFHGHGHHFFHGHFHHHFHHHHGEFHHEDFFFAGB0DHFHDGFFHHHGH0GGHFBCGFHHGGHGGBFFFGGGB
@M05620:46:000000000-D9D58:1:1101:22245:8459 1:N:0:101
GAATGAATGCAGAAATTGGCAAGATAATACTGCACCGATGGGAAATGATACTATCCTGAAACATGAGCAAATTGACCAGCCTCAGGATGTGAACTCATTTGCTGGAGGTCACTCAAAATCAATGCCTAGGTTTTTCATTATGCTGTACAAGTCACTGTTTTTACTATCTTGAAAGAGGCCTGGATGACCGCCAGCGAATGAGTTCACATCCTGAGGCTGGTCAATTTGCTCCCAGGGCTCTTTCAAGATAG
+
CCBCCFFFFFFFGGGGGGGGGGGHHHHHHHHHHHHHGEGGGHHHHHHHGHHHHHHHHHHHHHHHHHHHHHHHHHHHHHHHGHHHHHHGHGG5EFHHHGHFHHHBFCGGGFHGGGHFHGHHFFHBGHGFGHFHGEGGHGHFH4FGGHFHFFCFGHFFFHHHFEAFGHHHGGFDCG2GEECEFE/FG1?1F/E@FGEE-EC00<GFGBHFHBFHH0/C.:GGCCC:;CFGBFBF.FFFB9FAFFFF0;C0C00
@M05620:46:000000000-D9D58:1:1101:17495:8465 1:N:0:101
GAATGAATGCAGAAATTGGCAAGATAATACTGCACCGATGGGAAATGATACTATCCTGAAACATGAGCAAATTGACCAGCCTCAGGATGTGAACTCATTTGCTGGAGGTCACGCCAGGGCTCCTTCATGATAGTAAAAACAGCGACTTGTACAGCATAATGAAAAACCTAGGCATTGATTTTGACGTCATCAGACACATGCAGGATGAAAAATTTTTCAGAAATGATTTTTCTGGTGAGGTTGACTTCAGA
+
CABCCFFFFFFFGGGGGGGGGGGHHHHHHHHHHHHHGGGGGHHHHHHHHHHHHHHHHHHHHHHHHHHHHHHHHHHHHHHHGHHHHHGHHHHHHHHHHHHHHHHHHHHGGHCH1111////B//333B444DG44DG4D?//20<//>/222DH22FG2GB2GH110//0110011>11><11FF1..>EC00000///0<0D0.;00CG00:;G00::CC00;F00FF0C;BFG0;C0.;//9/;;90009
@M05620:46:000000000-D9D58:1:1101:11760:8508 1:N:0:101
GAATGAATGCAGAAATTGGCAAGATAATACTGCACCGATGGGAAATGATACTATCCTGAAACATGAGCAAATTGACCAGCCTCAGGATGTGAACTCATTTGCTGGAGGTCACCCCCAGGGCTCTTTCAAGATAGTAAAAACAGTGACTTGTACAGCATAATGAAAAACCTAGGCATTGATTTTGAAGACATCAGACACATGCAGAATGAAAAATTTTTCAGAAATGATTTTTCTGGTGAGGTTGACTTCAG
+
CCCCCFFFFFFFGGGGGGGGGGGHHHHHHHHHHHHHGFGGGHHHHHHHHHHHHHHHHHHHHHHHHHHHHHHHHHHHHHHHGHHHHHGHHGHHHHHHHHHHHHHHHHHGGHHHHHGGGGGGGHHHHHHHHHHHHHHHHHHHGHGHHHHHHHHHHHHHHHHHHHHHHHHGGHHHHHHHHHGHHHHHGHHHHHHHHHHHHHHHHHHHGFGGFHHHHHHHHHHHHHHHGHGHHHHHHHHHGGFGGGGGGGGGGGF
@M05620:46:000000000-D9D58:1:1101:16116:8529 1:N:0:101
GAATGAATGCAGAAATTGGCAAGATAATACTGCACCGATGGGAAATGATACTATCCTGAAACATGAGCAAATTGACCAGCCTCAGGATGTGAACTCATTTGCTGGAGGTCACCAGGGCTCTTTCAAGATAGTAAAAACAGTGACTTGTACAGCATAATGAAAAACCTAGGCATTGATTTTGAAGACATCAGACACATGCAGAATGAAAAATTTTTCAGAAATGATTTTTCTGGTGAGGTTGACTTCAGAGA
+
CCCCCFFFFFFFGGGGGGGGGGGHHHHHHHHHHHHHEEGGGHGHHHHHHHHHHHHHHHHHHHHHHHGHHHGHHHHHHHHHGHHHGHHHHGHHHHHHHHHHHHHHHHHGGHHHHHHGGGHHHHHHHHHHHHHHHHHHHGHHHHHHHHHHHHHHHHHHHHHHHHHHGGHHHHHHHHHHHHHHHGHHHHHHHHHHHHHHHHHHHHHHHHHHHHGHHHHHHHHHHHHHHHHHHHHHHGHHHHHHHHGGGGGGGGB
@M05620:46:000000000-D9D58:1:1101:26921:8616 1:N:0:101
GAATGAATGCAGAAATTGGCAAGATAATACTGCACCGATGGGAAATGATACTATCCTGAAACATGAGCAAATTGACCAGCCTCAGGATGTGAACTCATTTGCTGGAGGTCCCAGGGCTCTTTCAAGATAGTAAAAACAGTGACTTGTACAGCATAATGAAAAACCTAGGCATTGATTTTGAAGACATCAGACACATGCAGAATGAAAAATTTTTCAGAAATGATTTTTCTGGTGAGGTTGACTTCAGAGAA
+
BABBBFFFFFFDGGGGGBBFGGFFFFHGGGDGHHHHG2EEFGGHHHFGHHHHDGHHF3533FFGCHFHF3FGFFHGHHGHGHHEGFFC3BFEHFHHDGHHHHFHHHGGGHHHGHGGGHHHHHHHHFBHHHHHHHHHGHHHHFHHHHHHHHHHHHHHHHHHHGHGGHHHHHHGHHGFHHHHGHHHHHHHHHGHHGCGHHHHFHHHHHFGHHHHHHHHHHHGHHEHFHHHHHHGHHHHHHHHHHGGGGGFGFF
@M05620:46:000000000-D9D58:1:1101:19081:8620 1:N:0:101
GAATGAATGCAGAAATTGGCAAGATAATACTGCACCGATGGGAAATGATACTATCCTGAAACATGAGCAAATTGACCAGCCTCAGGATGTGAACTCATTTGCTGGAGGTCCCAGGGCTCTTTCAAGATAGTAAAAACAGTGACTTGTACAGCATAATGAAAAACCTAGGCATTGATTTTGAAGACATCAGACACATGCAGAATGAAAAATTTTTCAGAAATGATTTTTCTGGTGAGGTTGACTTCAGAGAA
+
BABAAFFBFFFFGGGGGGGGGGFHHHHHHHHHHGHHEAEEGF2BAGHFHFHGHFH3GFHFHHBGGEGGHGHHHFHHFHGGGHHHFHFFGBD55GFHHHHHFGFGHHGDGHGHFHGGGHHBGHHFHHHHHGFHHGHHGEHFFHFGHHGFHGHHGHHHHHHGFHHDGFHFFHHHHFHHHHHHGHHHHGHGHHFHEHHHHHHHHHHFDGDFFHFFFHHHHHHHGHHHGHHHHHHFGHFHHHHHHHGGGGGGFFF
@M05620:46:000000000-D9D58:1:1101:17951:8620 1:N:0:101
GAATGAATGCAGAAATTGGCAAGATAATCCTGCACCGATGGGAAATGATACTATCCTGAAACATGAGCAAATTGACCAGCCTCAGGATGTGAACTCATTTGCTGGAGGTCACGCCAGGGCTCTTTCAAGATAGTAAAAACAGTGACTTGTACAGCATAATGAAAAACCTAGGCATTGATTTTGAAGACATCAGACACATGCAGAATGAAAAATTTTTCAGAAATGATTTTTCTGGTGAGGTTGACTTCAGC
+
>11AAFFF3DFFFCCBGBGFF1BGHGFF3DGHH0GHEAEEEH0FEHGHHHHH2GHHGHDFHH0GB1BDHH1FHFFH1C0BFFHGHEFFHHHHBGGH1GHHHHHGG>G?EGFHECEE?/AEGHFH1EH2FDGGF2BG221?FCHG<GHHFBGH2>GHHFFHHHD1FGCGHHHFG1CGGDGFFGHCHH1FFFHGFDGFHHFGHDDDGFHGHHHHHHDGCGCH0C:FGHHFFHFHHFB:CCFGFBFGFGGGFF0
@M05620:46:000000000-D9D58:1:1101:17938:8632 1:N:0:101
GAATGAATGCAGAAATTGGCAAGATAATACTGCACCGATGGGAAATGATACTATCCTGAAACATGAGCAAATTGACCAGCCTCAGGATGTGAACTCATTTGCTGGAGGTCACGCCAGGGCTCTTTCATGATAGTAAAAACAGTGACTTGTACAGCATAATGAAAAACCTAGGCATTGATTTTGAAGTCATCAGACACATGCAGAATGAAAAATTTTTCAGAAATGATTTTTCTGGTGAGGTTGACTTCAGA
+
CCCCCFFFFFFFGGGGGGGGGGGHHHHHGHHHHHHHGEGGGHHHHHHHHHHHHHHHHHHHHHHHHHHHHHHHHHHHHHHHGHHHHHHHHHHGHHHHHHHHHHHHHHHGGHFHDACE////B/?F?4H44?FHD?FH4GFAFB3?3?GG?33FH??GH2GFFHH22=?<C2@00?=F=1F=FDGG111>GG11<1<0<0<FCHD0C<DGG00.<G00<<DB00CGFBHH0GCCGHBGH0.C/99/CCCBBFB
@M05620:46:000000000-D9D58:1:1101:23826:8634 1:N:0:101
GAATGAATGCAGAAATTGGCAAGATAATACTGCACCGATGGGAAATGATACTATCCTGAAACATGAGCAAATTGACCAGCCTCAGGATGTGAACTCATTTGCTGGAGGTCCCAGGGCTCTTTCAAGATAGTAAAAACAGTGACTTGTACAGCATAATGAAAAACCTAGGCATTGATTTTGAAGACATCAGACACATGCAGAATGAAAAATTTTTCAGAAATGATTTTTCTGGTGAGGTTGACTTCAGAGAA
+
A?AABBFFFFFFGGGGGGGGGFFHHHHHHHHHHHHHGEFGGHHFHHHHGFHHFHHHHGGHHHHHGEGGBFHGHFFHHHHHGHHHHG@GHHH5GHGFHHHGHHHHGCGGGHHHEFFGGHHGHHGG4GFHGHHHFHFHGHHHEHHHHHHFHFHHHHHHHHGHHHFDGHHGHHHCGHFHHHHBFGFGHHHHHHFHHHHHHHHHBFGFHFHDGHHHHHHHHHEHHHHGGHHHHHHCGHHHGHHBFFFFGFFBB/:
@M05620:46:000000000-D9D58:1:1101:14921:8639 1:N:0:101
GAATGAATGCAGAAATTGGCAAGATAATACTGCACCGATGGGAAATGATACTATCCTGAAACATGAGCAAATTGACCAGCCTCAGGATGTGAACTCATTTGCTGGAGGTCACCAGGGCTCTTTCAAGATAGTAAAAACAGTGACTTGTACAGCATAATGAAAAACCTAGGCATTGATTTTGAAGACATCAGACACATGCAGAATGAAAAATTTTTCAGAAATGATTTTTCTGGTGAGGTTGACTTCAGAGA
+
BBBBBFFFFFFFGGGGGGGGGGFHHHHHHHHHHHHHFEGGGHFHHHHHHHHHHHHHHHHGGHHHGFGHHHHHHHHHHHHHGHHHGHGGHFGHHHHHHHHHHHHHHHHEFHHFHHHGGGHHGHHHHHHHGHFHHHHHHGHHHHHHHHHHHHHHHHHHHHHHHHHHGGHHHHHHHHHHHHHHHGHHHHHHHHHHGHHHHHHHHHHGHGFGFHHHHHHHHHHHHHHHHHHHHHHHHHHGHHHHHHGGGGGGGG/
@M05620:46:000000000-D9D58:1:1101:23809:8647 1:N:0:101
GAATGAATGCAGAAATTGGCAAGATAATACTGCACCGATGGGAAATGATACTATCCTGAAACATGAGCAAATTGACCAGCCTCAGGATGTGAACTCATTTGCTGGAGGTCCCAGGGCTCTTTCAAGATAGTAAAAACAGTGACTTGTACAGCATAATGAAAAACCTAGGCATTGATTTTGAAGACATCAGACACATGCAGAATGAAAAATTTTTCAGAAATGATTTTTCTGGTGAGGTTGACTTCAGAGAA
+
CCCCCFFFFFFFGGGGGGGGGGGHHHHHHHHHHHHHGGGGGHGHHHHHHHHHHHHHHHHHHHHHHHHHHHHHHHHHHHHHGHHHHHHHHGHHHHHHHHHHHHHHHHHGGHHHHHGGGHHHHHHHHHHHHHHHHHHHGHHHHHHHHHHHHHHHHHHHHHHHHHHGGHHHHHHHHHHHHHHHGHHHHHHHHHHHHHHHHHHHHHHHHHHHHHHHHHHHHHHGHHGHHHHHHHHHHHHHHHHHHHHGHHHGGGG
@M05620:46:000000000-D9D58:1:1101:27746:8647 1:N:0:101
GAATGAATGCAGAAATTGGCAAGATAATACTGCACCGATGGGAAATGATACTATCCTGAAACATGAGCAAATTGACCAGCCTCAGGATGTGAACTCATTTGCTGGAGGTCACCAGGGCTCTTTCAAGATAGTAAAAACAGTGACTTGTACAGCATAATGAAAAACCTAGGCATTGATTTTGAAGACATCAGACACATGCAGAATGAAAAATTTTTCAGAAATGATTTTTCTGGTGAGGTTGACTTCAGAGA
+
CBCCCFFFFFFFGGGGGGGGGGGHHHHHHHHHHHHHGGGGGHGGHHHGHHHHHHHHHHHHHHHHHHHHHHHHHHHHHHHHGHHGGHHHHGHHHHHHHHHHHHHHHHHGGHHHHHHGGGHHHHHHHHHHHHHHHHHHHGHHHGHHHHHFHHHHHHHHGHHGHHHHGGHHHHHHHHHHHHHHHGHHGHHHGHHHHHHGHHGHHHHHHHHGHHHHHHHHHHHHFHFGHHHHHHHHFHHHHHHHGHGGGGGGGGC
@M05620:46:000000000-D9D58:1:1101:12554:8697 1:N:0:101
GAATGAATGCAGAAATTGGCAAGATAATACTGCACCGATGGGAAATGATACTATCCTGAAACATGAGCAAATTGACCAGCCTCAGGATGTGAACTCATTTGCTGGAGGTCACCAGGGCTCTTTCAAGATAGTAAAAACAGTGACTTGTACAGCATAATGAAAAACCTAGGCATTGATTTTGAAGACATCAGACACATGCAGAATGAAAAATTTTTCAGAAATGATTTTTCTGGTGAGGTTGACTTCAGAGA
+
CBCCCFFFFFFFGGGGGGGGGGGHHHHHHHHGHHHHGEGGGHGGHHHHHHHHHHHHHHHHHHHHHHHHHHHHHHHGHHHHGHHHGHGGHFGHHHHHHHHHHHHHHHHGFHHHHHGGGGHHHHHHHGHHHHHHHHHHHGGHHHHHHHHHHHGHHHHHHHGHHHHHGGHHHHHHHHHHHHHHHGHHHGHHHHHHHHHGHHHHHHHHHHHGHHFHHHHHGHHGHHHHHHHHHHHHHHHHHHHHHHGGGGGGGGF
@M05620:46:000000000-D9D58:1:1101:12773:8728 1:N:0:101
GAATGAATGCAGAAATTGGCAAGATAATACTGCACCGATGGGAAATGATACTATCCTGAAACATGAGCAAATTGACCAGCCTCAGGATGTGAACTCATTTGCTGGAGGTCACCAGGCCTCTTTCAGGTTGGTAAAAACAGTAACTGGTCCGGCTTATTGAAAACCCTAGGAATTGTTTTTGAAGCCTTCAGCCACATGAAGATGGAAAATTTTTTCAGAATTGATTTTCCTGGTGGGTTTGACTTCAGAGA
+
CBCCCFFFFFFFGGGGGGGGGGGHHHHHHHHHHHHHGFGGGHHHHHHHHHHHHHHHHHHHHHHHHHHHHHHHHHHHHHHHGHHHHHGHHHHHHHHHHHHHHHHHHHHGGH3G33BF1130BG44F43432//DGHH3//24443D32332/////@222DGGH2C/00?011?111?FH.->1<10111100/.<.00000=00<<GHH0;GHH-/00<C0000;FGG000;/0:.;.;..00;900009;
@M05620:46:000000000-D9D58:1:1101:6767:8760 1:N:0:101
GAATGAATGCAGAAATTGGCAAGATAATACTGCACCGATGGGAAATGATACTATCCTGAAACATGAGCAAATTGACCAGCCTCAGGATGTGAACTCATTTGCTGGAGGTCACCAGGGCTCTTTCAAGATAGTAAAAACAGTGACTTGTACAGCATAATGAAAAACCTAGGCATTGATTTTGAAGACATCAGACACATGCAGAATGAAAAATTTTTCAGAAATGATTTTTCTGGTGAGGTTGACTTCAGAGA
+
CCCCDFFFFFFFGGGGGGGGGGGHHHGHHHHHHHHHFEGGGHHHHHHHHGHHHHHHHHHGHHHHHHHHHHHHHHHHHHHHGHHHGHHHHHHHHHHHHHHHHGHHHGHGGHHHHHHGGGHHHHHHHHHHHHHHHHHHHGHHHHHHHHHHHHHHHHHHHHHHHHHHGGHHHHHHHHHHHHHHHGHHHHHHHHHHHHHHHHHGHHHGHHHHHHHHHHHHHHGHHHHHHHHGHHHHHHHHHHHHHHGGGGGGGGF
@M05620:46:000000000-D9D58:1:1101:7690:8781 1:N:0:101
GAATGAATGCAGAAATTGGCAAGATAATACTGCACCGATGGGAAATGATACTATCCTGAAACATGAGCAAATTGACCAGCCTCAGGATGTGAACTCATTTGCTGGAGGTCACGCCAGGGCTCTTTCAAGATAGTAAAAACAGTGACTTGTACAGCATAATGAAAAACCTAGGCATTGATTTTGAAGACATCAGACACATGCAGAATGAAAAATTTTTCAGAAATGATTTTTCTGGTGAGGTTGACTTCAGA
+
BBCCCFFFFFFFGGGGGGGGGGGHHHHHHHHHHHHHGEEGGHHHHHHHHHHHHHHHHHHHHHGHHHHHHHHHHHHHHHHHGHHHHHGGGGHHHHHHHHHHHHHHHHHGGHGHGFFEEF//F?BEGHH4BBGHFBGHFHFECFBF3FHGGFDHHFBGHFHHFHHGGCABGFFBCFGHH1GGHHHGFF1FHHHGFFF<FFHHFHEBGGDHHBD<GH0DD:GF0CGHHBHHFHGHHHFHHBCFB/:/FFFF0F0
@M05620:46:000000000-D9D58:1:1101:7674:8790 1:N:0:101
GAATGAATGCAGAAATTGGCAAGATAATACTGCACCGATGGGAAATGATACTATCCTGAAACATGAGCAAATTGACCAGCCTCAGGATGTGAACTCATTTGCTGGAGGTCACGCCAGGGCTCTTTCAAGATAGTAAAAACAGTGACTTGTACAGCATAATGAAAAACCTAGGCATTGATTTTGAAGACATCAGACACATGCAGAATGAAAAATTTTTCAGAAATGATTTTTCTGGTGAGGTTGACTTCAGA
+
BBBBBFFFFFFFGGGGGGGGGGGHHGHHHHHHHHHHGGGGGHHHHHHHHHHHHHHHHHHHHHHHHHHHHHHHHHHHHHHHGHHHHHGHHGHGHHHHHHHHHHHHHHHGGHHHGHGGGHGGHHHHHHHGHGHHHHHFHGHGHHFHGHHHHHGHHHHHHFHHHHHFFFGGHHFHHHHHH1GHHHHGDG<GHGHFFHHHHFGHHHHFBHHFFFHFGHHHGHHHHHFHHFHHHHGHHHHHHFHGFGFFGGGGGF0
@M05620:46:000000000-D9D58:1:1101:13283:8795 1:N:0:101
GAATGAATGCAGAAATTGGCAAGATAATACTGCACCGATGGGAAATGATACTATCCTGAAACATGAGCAAATTGACCAGCCTCAGGATGTGAACTCATTTGCTGGAGGTCTCTTTCAAGATAGTAAAAACAGTGACTTGTACAGCATAATGAAACACCTAGGCATTGATTTTGAAGGCATCTGACACATTCAGACTGAAACATTTTTCAGAAATGATTTTTCTGGTGAGGTTGACTTCAGAGAAGATCGGA
+
BBBBBFFFFFFFGGGGGGGGGGGHGHGHHHHHHHHHFEFGGHHHHHHHHHHHHHHHGHHFHHHHHHHHHHHGHHHHHHHHGHHHGHGGHGHFFHHHHHHHHHHHHHHGGHDH444B44B3F4?F44BF3?/B?FGDG433B4?GCCG3?F44F32B0/22B22FC222FF222F222/0?01<F11?011?GHH111>111><11FD0F<DG/D00=0000<00<0/0<.;///:<0:0;00/;//<C9A:
@M05620:46:000000000-D9D58:1:1101:19640:8820 1:N:0:101
GAATGAATGCAGAAATTGGCAAGATAATACTGCACCGATGGGAAATGATACTATCCTGAAACATGAGCAAATTGACCAGCCTCAGGATGTGAACTCATTTGCTGGAGGTCACCAGGGCTCTTTCAAGATAGTAAAAACAGTGACTTGTACAGCATAATGAAAAACCTAGGCATTGATTTTGAAGACATCAGACACATGCAGAATGAAAAATTTTTCAGAAATGATTTTTCTGGTGAGGTTGACTTCAGAGA
+
CBCCCFFFFFFFGGGGGGGGGGGHHHHHHHGHHGHHGEGGGHHHHHHGHHHHHHHHHHHHHHHHHHGHHHHHHHHHHHGHGHHHGHGHHGHHHHHHHHHHHHHHHFFFGHHHHHHGGGHHHHHHFHHBHHHHHHHHHGHHHHHHHHHHHHHHHHGHHHHHHHHHGGHHHHHHHHHHHHHHHGHGHHHHHHHHHHHGHHHHHHHHHHHHGHGHFGHHHHDHHHHHHHHHHHHHHHHHGHHHHHGGGGGGGGC
@M05620:46:000000000-D9D58:1:1101:26783:8821 1:N:0:101
GAATGAATGCAGAAATTGGCAAGATAATACTGCACCGATGGGAAATGATACTATCCTGAAACATGAGCAAATTGACCAGCCTCAGGATGTGAACTCATTTGCTGGAGGTCACCAGGGCTCTTTCAAGATAGTAAAAACAGTGACTTGTACAGCATAATGAAAAACCTAGGCATTGATTTTGAAGACATCAGACACATGCAGAATGAAAAATTTTTCAGAAATGATTTTTCTGGTGAGGTTGACTTCAGAGA
+
CCCCDFFFFFFFGGGGGGGGGGGHHHHHHHHHHHHHGGGGGHHHHHHHHHHHHHHHHHHHHHHHHHHHHHHHHHHHHHHHGHHHHHHHHHHHHHHHHHHHHHHHHHHGGHHHHHHGGGHHHHHHHHHHHHHHHHHHHGHHHHHHHHHHHHHHHHHHHHHHHGHHGGHHHHHHHHHHHHHHHGHHHHHHHHHHHHHHHHHHHHHHHHGHHHHHHHHHGHHHHHHHHHHHHHHHHHHHHHHHHHGGHGGGGGF
@M05620:46:000000000-D9D58:1:1101:26800:8827 1:N:0:101
GAATGAATGCAGAAATTGGCAAGATAATACTGCACCGATGGGAAATGATACTATCCTGAAACATGAGCAAATTGACCAGCCTCAGGATGTGAACTCATTTGCTGGAGGTCACCAGGGCTCTTTCAAGATAGTAAAAACAGTGACTTGTACAGCATAATGAAAAACCTAGGCATTGATTTTGAAGACATCAGACACATGCAGAATGAAAAATTTTTCAGACATGATTTTTCTGGTGAGGTTGACTTCAGAGA
+
AAA@AFFFFFFFGGFGGGEGGGF4GFFG5GGHHGHHEEEFGH2GEGGEGHHHEGHHHGDFHHFFCBCFGHFGFFGFCFFHGHH3FHHHHFGGGHHHFGHHHHHHFHHGGHHHHHHGGGHHHHHGHHHHFEGDHHGHHGHHFHHHHHHHHHHHHEGD3GDFGDGHGDHHFFHHHHHGHHHHHG1GFGHHHHHHFHHHHHHHHFHHHHFGHECHFHHHHHH/CGHBGHHCGFGFGFHBGFHGHFGGGGFGGE;
@M05620:46:000000000-D9D58:1:1101:15705:8850 1:N:0:101
GAATGAATGCAGAAATTGGCAAGATAATACTGCACCGATGGGAAATGATACTATCCTGAAACATGAGCAAATTGACCAGCCTCAGGATGTGAACTCATTTGCTGGAGGTCACCAGGGCTCTTTCAAGATAGTAAAAACAGTGACTTGTACAGCATAATGAAAAACCTAGGCATTGATTTTGAAGACATCAGACACATGCAGAATGAAAAATTTTTCAGAAATGATTTTTCTGGTGAGGTTGACTTCAGAGA
+
BBCCCFFFFFFFGGGGGGGGGGGHHHHHHHHHHHHHGEGGGHHHHHHFHHHHHHHHHHHHHHHHHHHHHHHHHHHHHHHHGHHHHHHHHHHHHHHHHHHHHHHHHHHGFHHHHHHGGGHHHHHHHHHHHHHHHHHHHGHHHHHHHHHHHHHHHHHHHHHHHHHHGGHHHGHHHHHHHHHHHGHHHHHHHHHHHHHHHHGHHGHHHGGHHHHHHHHHHHHHHHHHGHHHHHHHFHHHHGHHHHGGGGGGGGB
@M05620:46:000000000-D9D58:1:1101:13306:8854 1:N:0:101
GATGAATGCAGAAATTGGCAAGATAATACTGCACCGATGGGAAATGATACTATCCTGAAACATGAGCAAATTGACCAGCCTCAGGATGTGAACTCATTTGCTGGAGGTCACCAGGGCTCTTTCAAGATAGTAAAAACAGTGACTTGTACAGCATAATGAAAAACCTAGGCATTGATTTTGAAGACATCAGACACATGCAGAATGAAAAATTTTTCAGAAATGATTTTTCTGGTGAGGTTGACTTCAGAGAA
+
CBCBCFFFFFFFGGGGGGGGGGHGHHHHHHHHHHHGGGGGHHHHHHGHHHHHHHHHHHHHHHHHGHHHHHHHHHHHHHHGHHHGHFHHHHHGHHHHHHHHHHHHHHGGHHHHHHGGGHHHHHHHHHHHHHHHHHHHGHHHHHHHHHHHHHHHHHHHHHFHHGHGGHHHHHHHHHHHHHHHGHHHHHHHHHHHHHHGHHHHHHHGGGHHHFHHHHHHHHHHGHHHHHHHHHHHGHHCCGHHHHGGGGGGGGG
@M05620:46:000000000-D9D58:1:1101:5076:8857 1:N:0:101
GAATGAATGCAGAAATTGGCAAGATAATACTGCACCGATGGGAAATGATACTATCCTGAAACATGAGCAAATTGACCAGCCTCAGGATGTGAACTCATTTGCTGGATTGTACAGCATAATGAAAAACCTAGGCATTGATTTTGAAGACATCAAACACATGCAGAATGAAAAATTTTTCATTCTGCATGTGTTTGATGTCTTCAAAATCAATGCCTAGGTTTTTCATTATGCTGTACAAGTCACTGTTTTTA
+
CBCCCFFFFFFFGGGGGGGGGGGHHHHHHHHHHFHHEEEGGGHHHHHHHHHHHHHHHHHHHHGHHHHHGGHHHHHHHHHHGHHHGHFEGGHFFHHHHHHHHHHHHHGFFEGHHHHGHFFHH4@@GHA>CG?GHHGHFHHHHHHGHHFBGHHFHFHHHGFHHGFHHGFGHHHHFHHGHF=BGFGFFHHHHGGHHBGFFGHGGGHE11F1FGBD00DDBC<<=.CCGGHFHFHHHGFCGFFCFCG0CCBCFF:
@M05620:46:000000000-D9D58:1:1101:8633:8897 1:N:0:101
GAATGAATGCAGAAATTGGCAAGATAATACTGCACCGATGGGAAATGATACTATCCTGAAACATGAGCAAATTGACCAGCCTCAGGATGTGAACTCATTTGCTGGAGGTCACGCCAGGGCTCTTTCAAGATAGTAAAAACAGTGACTTGTACAGCATAATGAAAAACCTAGGCATTGATTTTGAAGACATCAGACACATGCAGAATGAAAAATTTTTCAGAAATGATTTTTCTGGTGAGGTTGACTTCAGA
+
CBBCCFFFFFFFGGGGGGGGGGGHHHHHHHHHHHHHGEGGGHGHHHHHHHHHHHHHHHHHHHHHHHHHHHHHHHHHHHHHGHHGHHHHHGHHHHHHHHHHHHHHHHHGGHHH?1?>E//EHEG3BB4GFHB4?BDHHDG?/GD?333FD3D?DD2FF22>FGHHHG/?CBDB01==?1@GF1@/GBG0CF1F1GHH00110<00/==DHH0<CHH0</GGH00;C0GHHBGBG0C;C0:./://00;0;F9
@M05620:46:000000000-D9D58:1:1101:18469:8996 1:N:0:101
GAATGAATGCAGAAATTGGCAAGATAATACTGCACCGATGGGAAATGATACTATCCTGAAACATGAGCAAATTGACCAGCCTCAGGATGTGAACTCATTTGCTGGATTGTACAGCATAATGAAAAACCTAGGCATTGATTTTGAAGACATCAGACACATGCAGAATGAAAAATTTTTCAGAAATGATTTTTCTGGTGAGGTTGACTTCAGAGAAGATCGGAAGAGCACACGTCTGAACTCCAGTCACATTC
+
CCCCCFFFFFFFGGGGGGGGGGGHHHHHHHHHHHHHEEEGGHGHHHHHHHHHHHHHHHHHHHHHHGHHHHHHHHHHHHHHGHHHHHHHHGHHHHHHHHHHHHHHHHHHHHHHHHHHHHHHHHGHHHGGHHHHHHHHHHHHHHHGHHHHHHHHHHHHHHHHHHHHHHHHHHHHHHHHHHHHHHHHGHHHHHHHHHHFHHHHHHHFHHHHGHHHHHHHHHHGGGGHHHHHHHGHHHGHHHGGGGGFFGGGGGF
@M05620:46:000000000-D9D58:1:1101:5291:9002 1:N:0:101
GAATGAATGCAGAAATTGGCAAGATAATACTGCACCGATGGGAAATGATACTATCCTGAAACATGAGCAAATTGACCAGCCTCAGGATGTGAACTCATTTGCTGGAGGTCACGCCAGGGCTCTTTCAAGATAGTAAAAACAGTGACTTGTACAGCATAATGAAAAACCTAGGCATTGATTTTGAAGACATCAGACACATGCAGAATGAAAAATTTTTCAGAAATGATTTTTCTGGTGAGGTTGACTTCAGA
+
AAAAABBFFFFDFGCGDA1EGGG111FGGHGGHGHHG00EAC0E/ED12FHHHHGGH1ACFHCGCEF11FGHFHFEFHGHGGHFGGFFG1F2FFHHFHHHFHHHEHHGEGFGGHGGGHGGHHHGHHHHGHHHHHHHGHHGHHHHHHHHHGHHHHHHHHHHHHHHHHGGBGHHHHGFHFHHHHHGGHGHHHHFHGHHHHFGHHHD<DHEDGHHGFHHHHECGHFHGFCGHFHHHHHHFHHG;9FGFEFFGG0
@M05620:46:000000000-D9D58:1:1101:15594:9055 1:N:0:101
GAATGAATGCAGAAATTGGCAAGATAATACTGCACCGATGGGAAATGATACTATCCTGAAACATGAGCAAATTGACCAGCCTCAGGATGTGAACTCATTTGCTGGAGGTCACGCCAGGGCTCTTTCAAGATAGTAAAAACAGTGACTTGTACAGCATAATGAAAAACCTAGGCATTGATTTTGAAGACATCAGACACATGCAGAATGAAAAATTTTTCAGAAATGATTTTTCTGGTGAGGTTGACTTCAGA
+
CCCCCFFFFFFFGGGGGGGGGGGHHHHHHHHHHHHHGGGGGHHHHHHHHHHHHHHHHHHHHHHHHHHHHHHHHHHHHHHHGHHHHHGHHHHHHHHHHHHHHHHHHHHGGHHHGHGGGHGGHHHHHHHHHHHHHHHHHHHGHHHHHHHHHHHHHHHHHHHHHHHHHHGGHHHHHHHHHHHHHHHGHHHHHHHHHHHHHHHHHHHHHHHHHGHFHHHHHHHGHHHHHHHHHHHHHHHFHHHGGGGGGGGGGG0
@M05620:46:000000000-D9D58:1:1101:4400:9067 1:N:0:101
GAATGAATGCAGAAATTGGCAAGATAATACTGCACCGATGGGAAATGATACTATCCTGAAACATGAGCAAATTGACCAGCCTCAGGATGTGAACTCATTTGCTGGAGGTCACCAGGGCTCTTTCAAGATAGTAAAAACAGTGACTTGTACAGCATAATGAAAAACCTAGGCATTGATTTTGAAGACATCAGACACATGCAGAATGAAAAATTTTTCAGAAATGATTTTTCTGGTGAGGTTGACTTCAGAGA
+
CCCCCFFFFFFFGGGGGGGGGGGHHHHHHHHHHHHHGEGGGHHHHHHHHHHHHHHHHHHHHHHHHHHHHHHHHHHHHHHHGHHHHHHHHHHHHHHHHHHHHHHHHHHGGHHHHHHGGGHHHHHHHHHHHHHHHHHHHGHHHHHHHHHHHHHHHHHHHHHHHHHHGGHHHHHHHHHHHHHHHGHHHHHHHHHHHHHHHHHHHFHGHGHHHHHHHHHHHHFHHHHHHHHHHHHHHHHGHHHGHHGGGGGGGGC
@M05620:46:000000000-D9D58:1:1101:13365:9080 1:N:0:101
GAATGAATGCAGAAATTGGCAAGATAATACTGCACCGATGGGAAATGATACTATCCTGAAACATGAGCAAATTGACCAGCCTCAGGATGTGAACTCATTTGCTGGAGGTCACCAGGGCTCTTTCAAGATAGTAAAAACAGTGACTTGTACAGCATAATGAAAAACCTAGGCATTGATTTTGAAGACATCAGACACATGCAGAATGAAAAATTTTTCAGAAATGATTTTTCTGGTGAGGTTGACTTCAGAGA
+
CCCCCFFFFFFFGGGGGGGGGGGHHHHHHHHHHHHHGCFGGHHHHHHHHHHHHHHHHHHHHHHHHGHHGHHHHHHHHHHHGHHGHHHHHHHHHHHHHHHHHHHHHHHGGHHHHHHGGGHHHHHHHHHHHHHHHHHHHGHHHHHHHHHHHHHHHHHHHHHHGHHHGGHHHGHHHHHGHHHHHGFHGHHHHHHGHHHHHHHHHHHHHHHHHHHHHHHHHHGFFHHHHHHHHHHHGHHFHHHHHHGGGGGGGGF
@M05620:46:000000000-D9D58:1:1101:12574:9080 1:N:0:101
GAATGAATGCAGAAATTGGCAAGATAATACTGCACCGATGGGAAATGATACTATCCTGAAACATGAGCAAATTGACCAGCCTCAGGATGTGAACTCATTTGCTGGAGGTCACGCCAGGTTTCTTTCAAGATAGTAAAAACAGTGACTTCTACAGCATAATGAAAAACCTAGGCATTGATTTTGAAGACATCAGACACATGCAGAATGAAAAATTTTTCAGAAATGATTCTTCTGGTGAGGTTGACTTCAGA
+
AAABBFFFFFFFGGGGGGGGGGGHHHHHHHHHHHHHGGGGGHHGFHHGHHHHHHHGHHHHGHHHHHHHHHHHHHHHHGHEGHHHHHGHHHHHHHHFFHHHHHHHHGHFFHGHG?11>/?3BFBBF4F443FGF4BE4H3//24333F?3B3FGCCHHBGHFHHB20C?<2<2011FF1@G1?GG111?GBD1<110<01><F10<00DG00.CH0=<<GF00CHF0CH0C0CCHF;G0.C//:/;9090B;
@M05620:46:000000000-D9D58:1:1101:13378:9096 1:N:0:101
GAATGAATGCAGAAATTGGCAAGATAATACTGCACCGATGGGAAATGATACTATCCTGAAACATGAGCAAATTGACCAGCCTCAGGATGTGAACTCATTTGCTGGAGGTCACCAGGGCTCTTTCAAGATAGTAAAAACAGTGACTTGTACAGCATAATGAAAAACCTAGGCATTGATTTTGAAGACATCAGACACATGCAGAATGAAAAATTTTTCAGAAATGATTTTTCTGGTGAGGTTGACTTCAGAGA
+
AA?ABFFFFFFFFGGGGGGGGGFFHHGHFHHHHHHHEEFGGHFGFGHFHHHHFGHHHHFGHHHHHFFEFGFHHHGGHHGHGHHGHGGHHHHHBHHHHHHHHGHGGHHGGHHHHHHGGGHHHHHHFHHHHHHHHFFFHGHHHGHHHHHGHHHHHGHFHHHHFHHHGGHHHHGHGHFDGHHHHGHHHHHHFHHGHHHHHHHHGGHGGDHHHFGHHHHHHHHFBGHFFFFHHHHHFCGFHFHHHHGFGGEGGG;
@M05620:46:000000000-D9D58:1:1101:17105:9104 1:N:0:101
GAATGAATGCAGAAATTGGCAAGATAATACTGCACCGATGGGAAATGATACTATCCTGAAACATGAGCAAATTGACCAGCCTCAGGATGTGAACTCATTTGCTGGAGGTCCCAGGGCTCTTTCAAGATAGTAAAAACAGTGACTTGTACAGCATAATGAAAAACCTAGGCATTGATTTTGAAGACATCAGACACATGCAGAATGAAAAATTTTTCAGAAATGATTTTTCTGGTGAGGTTGACTTCAGAGAA
+
CCCCCFFFFFFFGGGGGGGGGGGHHHHHHHHHHHHHGEGGGHFHHHHHHHHHHHHHHHHHHHHHHHHHHHHHHHHHHHHHGHHHHHHHHFHHHHHHHHHHHHHHHGFEEHHHFGEEEGHHHHGHFFHHHHHHHHHHGGHHHHHFHHFHFHHFHHHHHHHGHHFEGHGHHHHHHHHHHHHGGHGHHHGHHGFHHHHHHGHHGHHGGGBGGGHHHHHGHGFFHFHFHFHHHHHGHFFHHHHFHHGGGGGGF/:
@M05620:46:000000000-D9D58:1:1101:20366:9134 1:N:0:101
GAATGAATGCAGAAATTGGCAAGATAATACTGCACCGATGGGAAATGATACTATCCTGAAACATGAGCAAATTGACCAGCCTCAGGATGTGAACTCATTTGCTGGAGGTCCCAGGGCTCTTTCAAGATAGTAAAAACAGTGACTTGTACAGCATAATGAAAAACCTAGGCATTGATTTTGAAGACATCAGACACATGCAGAATGAAAAATTTTTCAGAAATGATTTTTCTGGTGAGGTTGACTTCAGAGAA
+
BBCBCFFFFFFFGGGGGGGGGGGHHHHHHHGHHHHHGEEGGHGHHHHHHHHHHHHHHHHHHHHHHFHHHGHHHGHHHHHHGHHHHHHHHHHHHHHHHHHGHHHHHHHGGHHHHHGGGHHHHHHHHHHHHHGHHHHHGHHHHHHHHHHHHHHGHHHHHHHFHHHGGHHHHHHHGHGHHHHHGHHHHHHHHHHHHHHHGHHHHHHHHHHHGHHHHHHHHHFFHHHHHHHHHHHGHHHHHHHHGHGGGGGGGGG
@M05620:46:000000000-D9D58:1:1101:12801:9179 1:N:0:101
GAATGAATGCAGAAATTGGCAAGATAATACTGCACCGATGGGAAATGATACTATCCTGAAACATGAGCAAATTGACCAGCCTCAGGATGTGAACTCATTTGCTGGAGGTCACCAGGGCTCTTTCAAGATAGTAAAAACAGTGACTTGTACAGCATAATGAAAAACCTAGGCATTGATTTTGAAGACATCAGACACATGCAGAATGAAAAATTTTTCAGAAATGATTTTTCTGGTGAGGTTGACTTCAGAGA
+
CBCCCFFFFFFFGGGGGGGGGGGHHHHHHHHHHHHHGFGGGHHHHHHHHHHHHHHHHHHHHHHHHHGHHHHHHHHHHHHHGHHHHHHHHGHHHHHHHHHHHHHHHHHGGHHHHHHGGGHHHHHHHHHHHHHHHHHHHGHHHHHHHHHHHHHFHHHHHHHHHHHHGGHHHHHHHHHHHHHHHGHHHHHHHHHHHHHHHHHHHHHHHGGHHFHHHHHHHHHHHHHHHHHHHHHHHHHHHHHHHHGGGGGGGGF
@M05620:46:000000000-D9D58:1:1101:12218:9196 1:N:0:101
GAATGAATGCAGAAATTGGCAAGATAATACTGCACCGATGGGAAATGATACTATCCTGAAACATGAGCAAATTGACCAGCCTCAGGATGTGAACTCATTTGCTGGAGGTCACGCCAGGGCTCTTTCAAGATAGTAAAAACAGTGACTTGTACAGCATAATGAAAAACCTAGGCATTGATTTTGAAGACATCAGACACATGCAGAATGAAAAATTTTTCAGAAATGATTTTTCTGGTGAGGTTGACTTCAGA
+
CCCCCFFFFFFFGGGGGGGGGGGHHHHHHHHHHHHHGEFGGGGGHHHHHHHHHHHHHHHHHHHHHHHHGHHHHHHHHHHHGHHGHHGHGGHFHHHHHHHHHHHHHHHGGHHHGHGGGHGGHHHHHHHHHHGHHHHHHHHGHHHHHHHHHHHHHHHHHHHHHHHHHHGGHHHHHHHHFFGHHHHGHHHHHHHHHHHHHHHHHHHHHHHGHHHGHHHHHHHHFHHHHGHHHHHHHHHGHHHGGGGGGGGGGGB
@M05620:46:000000000-D9D58:1:1101:12808:9196 1:N:0:101
GAATGAATGCAGAAATTGGCAAGATAATACTGCACCGATGGGAAATGATACTATCCTGAAACATGAGCAAATTGACCAGCCTCAGGATGTGAACTCATTTGCTGGAGGTCACCAGGGCTCTTTCAAGATAGTAAAAACAGTGACTTGTACAGCATAATGAAAAACCTAGGCATTGATTTTGAAGACATCAGACACATGCAGAATGAAAAATTTTTCAGAAATGATTTTTCTGGTGAGGTTGACTTCAGAGA
+
BABBBFFFFFFFFGGGGGGGGGGHHHHHHHHHHHHHGEFGGHFHHHHFFHHGGGHFHHHHHHHHHFGHHHGHHHHHFFHHGHHHHGFFGGGGHHHHHHHHHHGGGHHGGHHHHHHGGGHHHHHHHHHFHHHHHHHGGGHHHHHHHHHHHHHHHHHFHHHHHHHHGGGFHFFHGHHHGHHHHGGHHHGHHFHHHHHGHHHGGHHHHHHGHFGHHHGHHEHFGHFFHHGCGHHHHGHEFHHHHHGGGGGGGFC
@M05620:46:000000000-D9D58:1:1101:5250:9216 1:N:0:101
GAATGAATGCAGAAATTGGCAAGATAATACTGCACCGATGGGAAATGATACTATCCTGAAACATGAGCAAATTGACCAGCCTCAGGATGTGAACTCATTTGCTGGAGGTCACCAGGGCTCTTTCAAGATAGTAAAAACAGTGACTTGTACAGCATAATGAAAAACCTAGGCATTGATTTTGAAGACATCAGACACATGCAGAATGAAAAATTTTTCAGAAATGATTTTTCTGGTGAGGTTGACTTCAGAGA
+
CCDCCFFFFFFFGGGGGGGGGGGHHHHHHHHHHHHHGEGGGHHHHHHHHHHHHHHHHHHHHHHHHGHHHHHHHHHHHHHHGHHHGHHHHHHHHHHHHHHHHHHHHGHGGHGHHHHGGGHHHHHHHGHEHHHHHHHHHGHHHHHHHHHHHHHHHHHHHHHHHHHHGGHHHHHHHFHGHHHHHGHHHHHHHHHHHHHGHHGHHHHHHHHHGHHHHHHHHHHHGHHGGHHHHHHH0;GGHEHHHHGGGGGGFF/
@M05620:46:000000000-D9D58:1:1101:14038:9256 1:N:0:101
GAATGAATGCAGAAATTGGCAAGATAATACTGCACCGATGGGAAATGATACTATCCTGAAACATGAGCAAATTGACCAGCCTCAGGATGTGAACTCATTTGCTGGAGGTCACGCCAGGGCTCTTTCAAGATAGTAAAAACAGTGACTTGTACAGCATAATGAAAAACCTAGGCATTGATTTTGAAGACATCAGACACATGCAGAATGAAAAATTTTTCAGAAATGATTTTTCTGGTGAGGTTGACTTCAGA
+
CCDCCFFFFFFFGGGGGGGGGGGHHHHHHHHHHHHHGFGGGHHHHHHGHHHHHHHHHHHHHHHHHHHHHHHHHHHHHHHHGHHHGHGHHGHHHHHHHHHHHHHHHHHGFHHHGHGGGHGGHHHHHHHGHHHHHHHHGHHGHHHHHHHHHHHHHHHHHHHHHHHHHHGGHHHGHHHHHGHHHHHGGHHHHHHHHHHHHHHHHHHFHHHHHHHHHHHGHHHHHHHHHGHHHHHHHHHFHHHGFFGGGGGGGH;
@M05620:46:000000000-D9D58:1:1101:10610:9266 1:N:0:101
GAATGAATGCAGAAATTGGCAAGATAATACTGCACCGATGGGAAATGATACTATCCTGAAACATGAGCAAATTGACCAGCCTCAGGATGTGAACTCATTTGCTGGAGGTCACCAGGGCTCTTTCAAGATAGTAAAAACAGTGACTTGTACAGCATAATGAAAAACCTAGGCATTGATTTTGAAGACATCAGACACATGCAGAATGAAAAATTTTTCAGAAATGATTTTTCTGGTGAGGTTGACTTCAGAGA
+
BBBBBFFFFFFFGGGGGGGGFGFFHHHHHHGHHHHHGEGGGHCGEGHGHHHHHHHHHHHHHHHHHFGHHHHHHHHFHGGHGHHHHHFGGGHFGHHHHHHHHHHHFHHEEHHHHHHGGGHHHHGHGGHGHHHHHHHHHGHGHHHHHHGHHHHHHHHHHHHHHHHHGGHHHHHHHGHHHHHHHGGHGHHHHGFHHFGHHHHHHHHHHFHHHHHHHHHHHHHHFHHHHHHHHHHHFGGGGFGGHHGGGGGGGGB
@M05620:46:000000000-D9D58:1:1101:23584:9291 1:N:0:101
GAATGAATGCAGAAATTGGCAAGATAATACTGCACCGATGGGAAATGATACTATCCTGAAACATGAGCAAATTGACCAGCCTCAGGATGTGAACTCATTTGCTGGAGGTCACCAGGGCTCTTTCAAGATAGTAAAAACAGTGACTTGTACAGCATAATGAAAAACCTAGGCATTGATTTTGAAGACATCAGACACATGCAGAATGAAAAATTTTTCAGAAATGATTTTTCTGGTGAGGTTGACTTCAGAGA
+
CCCCCFFFFFFFGGGGGFGGGGFHHHHHHHHHHHHHGGGGGHHHHHHHHHHHGHHHHGGHHHHHHHHHHHHHHHHHHHHHGHHHHHHHHHHHHHHHHHHHHHHHHHHGGHHHHHHGGGHHHHHHHHHHHHHHHHHHHGHHHHHHHHHHHHHHHHHHHHHHHHHHGGHHHHHHHHHHHHHHHGHHHHHHHHHHHHHHHHHHHGHHHHHHHHHHHHHHHHHHHHHHHHHHHHHHHHHHGHHHHHGGGGGGGGF
@M05620:46:000000000-D9D58:1:1101:23567:9298 1:N:0:101
GAATGAATGCAGAAATTGGCAAGATAATACTGCACCGATGGGAAATGATACTATCCTGAAACATGAGCAAATTGACCAGCCTCAGGATGTGAACTCATTTGCTGGAGGTCACCAGGGCTCTTTCAAGATAGTAAAAACAGTGACTTGTACAGCATAATGAAAAACCTAGGCATTGATTTTGAAGACATCAGACACATGCAGAATGAAAAATTTTTCAGAAATGATTTTTCTGGTGAGGTTGACTTCAGAGA
+
CCCCCFFFFFFFGGGGGGGGGGGHHHHHHHHHHHHHGGGGGHHHHHHHHHHHHHHHHHHHHHHHHHHHHHHHHHHHGHHHGHHHHHHHHHHHHHHHHHHHHHHHHHHGGHHHHHHGGGHHHHHHHHHHHHHHHHHHHGHHHHHHHHHHHHHHHHHHHHHHHHHHGGHHHHHHHHHHHHHHHGHHHHHHHHHHHHHHHHHHHHHHHHHHHHHHHHHHHHHGHHHHHHHHHHHHHHHHHHHHHHGGGGGGGGC
@M05620:46:000000000-D9D58:1:1101:12589:9329 1:N:0:101
GAATGAATGCAGAAATTGGCAAGATAATACTGCACCGATGGGAAATGATACTATCCTGAAACATGAGCAAATTGACCAGCCTCAGGATGTGAACTCATTTGCTGGAGGTCACGCCAGGGCTCTTTCAAGATAGTAAAAACAGTGACTTGTACAGCATAATGAAAAACCTAGGCATTGATTTTGAAGACATCAGACACATGCAGAATGAAAAATTTTTCAGAAATGATTTTTCTGGTGAGGTTGACTTCAGA
+
A3AABFFFFFFFGGGGGBGGGGFHHHGHHHHHHHHHGEGGGH2FGHHFHHHHHHHHHHHHHHGHBGHHF3GGHHFHHFHHGHHHHHBHHHHFEHGHHHHHHHHHFAGFGHEHGHGEEEGGHHHHHHD?BDGFGF??G4FGHHHHFHHHGH3FGHHHHBGHHEGDFFGGHHGFHHHHG1FHHHGFFBBFGHHH1<G0GEGHHHH0/GHF=0=<GHHHHHHHH:GHH0GHHHHHHFCGHHGFGGFGEGGGGF0
@M05620:46:000000000-D9D58:1:1101:12608:9337 1:N:0:101
GAATGAATGCAGAAATTGGCAAGATAATACTGCACCGATGGGAAATGATACTATCCTGAAACATGAGCAAATTGACCAGCCTCAGGATGTGAACTCATTTGCTGGAGGTCACGCCAGGGCTCTTTCAAGATAGTAAAAACAGTGACTTGTACAGCATAATGAAAAACCTAGGCATTGATTTTGAAGACATCAGACACATGCAGAATGAAAAATTTTTCAGAAATGATTTTTCTGGTGAGGTTGACTTCAGA
+
CCCCCFFFFFFFGGGGGGGGGGGHGHHHHHHHHHHHFEEGGHHHHHHHHHHHHHHHHHHHHHHHGHHHHHHHHHHHHHHHGHHHHHGGHGHHHHHHHHHHHHHHHHHGGHHHGHGGGHGGHHHHHHHHHHGHHHHHHHHGHHHHHHHHHHHHHHHHHHHHFHHHHHGGHHHGHHGHHFHHHHHGHGHHHHHHHHHHHHHHHHHHHHHHHGHHHHHHHHHHHHHHHGGHHHHHHHHHHHHGGGGGGGGGGG9
@M05620:46:000000000-D9D58:1:1101:23310:9338 1:N:0:101
GAATGAATGCAGAAATTGGCAAGATAATACTGCACCGATGGGAAATGATACTATCCTGAAACATGAGCAAATTGACCAGCCTCAGGATGTGAACTCATTTGCTGGAGGTCACGCCAGGGCTCTTTCAAGATAGTAAAAACAGTGACTTGTACAGCATAATGAAAAACCTAGGCATTGATTTTGAAGACATCAGACACATGCAGAATGAAAAATTTTTCAGAAATGATTTTTCTGGTGAGGTTGACTTCAGA
+
BBBBBFFFFFFFGGGGGGGGFGGFHHHHFHHHGHHHGGGGGHFHEGHFHGHHFHHHHGHGHHHHGGEHHFBGHHHHHHGHGHGHFHHHHHHFHHHHHHHHFHHHHHHGGHHHGHGGGHGGHHHGHHGGHHHHHFGGHHHGHHHHHHHHHHHHEHGHHHHHHHHHHHGGHHHHHHHHHHHHGHHGGHHHHHHHHFHHHHHHHHHHHHHHHHHHHHHFGHHHHHHHHHFHHFHHHHHHFHHGFFGGGGGGGG9
@M05620:46:000000000-D9D58:1:1101:18612:9358 1:N:0:101
GAATGAATGCAGAAATTGGCAAGATAATACTGCACCGATGGGAAATGATACTATCCTGAAACATGAGCAAATTGACCAGCCTCAGGATGTGAACTCATTTGCTGGAGGTCACCGCCAGGGCTCTTTCAAGATAGTAAAAACAGTGACTTGTACAGCATAATGAAAAACCTAGGCATTGATTTTGAAGACATCAGACACATGCAGAATGAAAAATTTTTCAGAAATGATTTTTCTGGTGAGGTTGACTTCAG
+
CBACCFFFFFFFGGGGGGGGGGGHHHHHHHHHHHHHGE2BEHGHHHHHHHGHGHHHHHHHHHHHHHHHHHHHHHHHHHHHGHHHGHGEGFGGHHHHHHHHHHHHHGHGGHHHHGGGGGHGGHHHHHHHHHHHHHHHHHHHGHHGHHHHHHHHHHHHGHHHHHHHHHHGGHHHHHHGHHHHHHHHGHHHHHHHHHHHHHHHHHHHHHHHFHHHHHHHHHHHHHHHHHHCHHGHHHHHGGGGGFGGGGGGGGG
@M05620:46:000000000-D9D58:1:1101:10310:9363 1:N:0:101
GAATGAATGCAGAAATTGGCAAGATAATACTGCACCGATGGGAAATGATACTATCCTGAAACATGAGCAAATTGACCAGCCTCAGGATGTGAACTCATTTGCTGGAGGTCACGCCAGGGCTCTTTCAAGATAGTAAAAACAGTGACTTGTACAGCATAATGAAAAACCTAGGCATTGATTTTGAAGACATCAGACACATGCAGAATGAAAAATTTTTCAGAAATGATTTTTCTGGTGAGGTTGACTTCAGA
+
BBBBBFFFFFFFGGGGGGGGGGGHHHHHHHHHHHHHGGGGGHHFHHHHHHHHHHHHHHHHHHHHHHGHHHHHHHHHHHHHGHHHGHGHHHHHHHHHGHHHHHHHHGHGGHGHGHGGGHGGHHHHFHFFHHHGHGFHHHHGHHHFHGHHHFHHHHHHGHHHHHHHHHGGHHHHHHHHH1FHHHEGFHHHHHHGHHHHGGHHHHHEFGHHHHF<GHHBGHHEFFHHHGHGFHHGHHGHHFGGFGGGGGGFGF0
@M05620:46:000000000-D9D58:1:1101:11744:9412 1:N:0:101
GAATGAATGCAGAAATTGGCAAGATAATACTGCACCGATGGGAAATGATACTATCCTGAAACATGAGCAAATTGACCAGCCTCAGGATGTGAACTCATTTGCTGGAGGTCCCAGGGCTCTTTCAAGATAGTAAAAACAGTGACTTGTACAGCATAATGAAAAACCTAGGCATTGATTTTGAAGACATCAGACACATGCAGAATGAAAAATTTTTCAGAAATGATTTTTCTGGTGAGGTTGACTTCAGAGAA
+
CCCCCFFFFFFFGGGGGGGGGGFHHHHHFHHHHHHHGEFGGHHGHHHHHHHHHHHHHHHHHHHHHHHHHHFGHHFHHHHHGHHHGHGGHHHGHHHHFHHHHHHHHHGGGHHHHHGGGHHHHHHHHHHHGHHHHHGHGGHHHHHHHHHHHHHHGHFHHHGHHHHFGHHHGHGHHHGHHHHHGHHGHHHHHHHHHHHGHGHHHHHHFDGFFGHHHHHHHHFHGFEHFHHHHHHGGHHC;GHHHHGGGGGGGGG
@M05620:46:000000000-D9D58:1:1101:3872:9413 1:N:0:101
GAATGAATGCAGAAATTGGCAAGATAATACTGCACCGATGGGAAATGATACTATCCTGAAACATGAGCAAATTGACCAGCCTCAGGATGTGAACTCATTTGCTGGAGGTCACGCCAGGGCTCTTTCAAGATAGTAAAAACAGTGACTTGTACAGCATAATGAAAAACCTAGGCATTGATTTTGAAGACATCAGACACATGCAGAATGAAAAATTTTTCAGAAATGATTTTTCTGGTGAGGTTGCTTCAGAG
+
CBCCCFFFFFFFGGGGGGGGGGGHHHHHHHHHHHHHGEGGGHHHHHHHHHHHFHHHHHHHHHHHHGHHHHHHHHFHHHHHGHHHHHHHGGHGHHHHHHHHHHHHHHHGGGHHGHGGGHGGHHHHHHHHGHHHHHHHHHHGHHHHHHHHHHHHHHHHHGHHHHHHHHGGHHHHHHHHHHHHHHHGHHHHHHHGHHHHHHHHHHHFGHHHHHFHHHHHHHHHGHHHHHHHHHGHHHHHHFHGGFGGGGHGGGG
@M05620:46:000000000-D9D58:1:1101:6625:9433 1:N:0:101
GAATGAATGCAGAAATTGGCAAGATAATACTGCACCGATGGGAAATGATACTATCCTGAAACATGAGCAAATTGACCAGCCTCAGGATGTGAACTCATTTGCTGGAGGTCCCAGGGCTCTTTCAAGATAGTAAAAACAGTGACTTGTACAGCATAATGAAAAACCTAGGCATTGATTTTGAAGACATCAGACACATGCAGAATGAAAAATTTTTCAGAAATGATTTTTCTGGTGAGGTTGACTTCAGAGAA
+
BBCCCFFFFFFFGGGGGGGGGGGHHHHHHHHHHHHHGAFGGHHHHHHHHHHHHHHHHHHHHHHHHHHHHHHHHHHHHHHHGHHHGHGHHHHHHHHHHHHFGHHHHBGGGHGHHFFGGHGHFHHHFFHFHFEGHHHHGFGEGFGGHHHHGHBCGHHEHHEFHHHGDGGGBGCFGFDGHHHGEHHHHHHHFGHHHHHBFFDDGBFGDDHHHHGGHFHHGHFHHFF0CHHHHHGBCHBHGHCHFCFBFBFFFG/
@M05620:46:000000000-D9D58:1:1101:4924:9444 1:N:0:101
GAATGAATGCAGAAATTGGCAAGATAATACTGCACCGATGGGAAATGATACTATCCTGAAACATGAGCAAATTGACCAGCCTCAGGATGTGAACTCATTTGCTGGAGGTCACGCCAGGGCTCTTTCAAGATAGTAAAAACAGTGACTTGTACAGCATAATGAAAAACCTAGGCATTGATTTTGAAGACATCAGACACATGCAGAATGAAAAATTTTTCAGAAATGATTTTTCTGGTGAGGTTGACTTCAGA
+
AAAAAD1@FF1DFGGGGFCFEGEEDGFGHHHHHHHHE0AECF01FFF1DGHFGFDEFDE1FAFFCAGG1FFFAFBFFHGHGFH1F>1BFBFD@GFHFFHFHHHGFGFEEGE1/>>EEHFGFEE>GFGFFEEF<GGDGFDE/GHBG1DFGFDHF2F<11@GHFHFDCAE0GDBFFGF1?GDFHGGFHB<G1<FG1F0<FGDFHH0<<<<000<<<=<0CGC0CGFCGGFGFCGFGHHF0.?9;BBBFFBFF;
@M05620:46:000000000-D9D58:1:1101:8324:9448 1:N:0:101
GAATGAATGCAGAAATTGGCAAGATAATACTGCACCGATGGGAAATGATACTATCCTGAAACATGAGCAAATTGACCAGCCTCAGGATGTGAACTCATTTGCTGGAGGTCACCAGGGCTCTTTCAAGATAGTAAAAACAGTGACTTGTACAGCATAATGAAAAACCTAGGCATTGATTTTGAAGACATCAGACACATGCAGAATGAAAAATTTTTCAGAAATGATTTTTCTGGTGAGGTTGACTTCAGAGA
+
BCCBBFFFFFFFGGGGGGGGGGGHHHHHHHHHHHHHGFGGGHHHHHHHHHHHHHHHHHHHHHHHHGHHHHHHHHHHHHHHGHHHHHFHHHHHHHHHHHHHHHHHHHHGGHHHHHHGGGHHHHHHHHHGHHHHHHHHHGHHHHHHHHHHHHHHHHHHHHHHHHHHGGHHHHHHHHHHHHHHHGHHGHHHHHHHHHHHHHHHHHHHHHHHHHHHHHHHHHHHHHGHHHHHHHHHHHHHHHHHHHGGGGGGGGC
@M05620:46:000000000-D9D58:1:1101:14577:9494 1:N:0:101
GAATGAATGCAGAAATTGGCAAGATAATACTGCACCGATGGGAAATGATACTATCCTGAAACATGAGCAAATTGACCAGCCTCAGGATGTGAACTCATTTGCTGGAGGTCACGCCAGGGCTCTTTCAAGATAGTAAAAACAGTGACTTGTACAGCATAATGAAAAACCTAGGCATTGATTTTGAAGACATCAGACACATGCAGAATGAAAAATTTTTCAGAAATGATTTTTCTGGTGAGGTTGACTTCAGA
+
CCCDDFFFFFFFGGGGGGGGGGGHHHHHHHHHHHHHGEGGGHHHHHHHHHHHHHHHHHHHHHHHHHHHHHHHHHHHHHHHGHHHHHGHHGHHHHHHHHHHHHHHHHHGGHHHGHGGGHGGHHHHHHHHHHHHHHHHHHHGHHHHHHHHHHHHHHHHHHHHHHHHHHGGHHHHHHHHHGHHHHHGHHHHHHHHHHHHHHHHHHHHHHHHHHHHHHHHHHHHHGHHHHHHHHHHHHHFHHHGGGGGGGGGGG0
@M05620:46:000000000-D9D58:1:1101:14549:9561 1:N:0:101
GAATGAATGCAGAAATTGGCAAGATAATACTGCACCGATGGGAAATGATACTATCCTGAAACATGAGCAAATTGACCAGCCTCAGGATGTGAACTCATTTGCTGGAGGTCACGCCAGGGCTCTTTCAAGATAGTAAAAACAGTGACTTGTACAGCATAATGAAAAACCTAGGCATTGATTTTGAAGACATCAGACACATGCAGAATGAAAAATTTTTCAGAAATGATTTTTCTGGTGAGGTTGACTTCAGA
+
A1AAAFFFDFBDGABGGGFFFGFGHFHFHHGHGAGCA0EEEGHGHHHEGHHHHGHHHGGHHHGHFHGFHHHHHHBFGHHHGHHGGHB1FHGBHGG11GGHHHFHF0BB?GHHGFG?EEGEHHHFHFF2BBGEHBGDEGEEGCGDBGFGHGGFFFFHFFGGFDH1GFACHHHFFHHGHDDHHHHGGB<GGHHHHFHBGFFFGGHHBGHD<DGH.GFDFGF0:0/GHFBG00;GG0:;GBCFGFGGGGGGGF0
@M05620:46:000000000-D9D58:1:1101:14410:9562 1:N:0:101
GAATGAATGCAGAAATTGGCAAGATAATACTGCACCGATGGGAAATGATACTATCCTGAAACATGAGCAAATTGACCAGCCTCAGGATGTGAACTCATTTGCTGGAGGTCACCAGGGCTGTTTCAAGATAGTAAAAACAGTGACTTGTACAGCATAATGAAAAACCTAGGCATTGATTTTGAAGACATCAGACACATGCAGAATGAAAAATTTTTCAGAAATGATTTTTCTGGTGAGGTTGACTTCAGAGA
+
BBBCCFFFFFFFGGGGGGGGGGGHHHHHHHHHHHHHFEFGGHHHHHHHHHHHHHHHHHHHHHHHHHHHHHHHHHHHHHHHGHHHHHGHHHHHHHHHHHHHHHHHHGHGGHHHHHHGGGH/BGHHHHHHHHHHHHHHHGHHHHHHHHHHHHHHHHHHHHHHHHHHGGHHHHHHHHHHHHHHHGGHHHHHHHHGHHHHHHHHHHHGHFHHHHHHHHHHHHFHHHHHGHHHHHHHHHHHHHHHHGGGGGGGGGC
@M05620:46:000000000-D9D58:1:1101:11235:9580 1:N:0:101
GAATGAATGCAGAAATTGGCAAGATAATACTGCACCGATGGGAAATGATACTATCCTGAAACATGAGCAAATTGACCAGCCTCAGGATGTGAACTCATTTGCTGGAGGTCCCAGGGCTCTTTCAAGATAGTAAAAACAGTGACTTGTACAGCATAATGAAAAACCTAGGCATTGATTTTGAAGACATCAGACACATGCAGAATGAAAAATTTTTCAGAAATGATTTTTCTGGTGAGGTTGACTTCAGAGAA
+
CCCCCFFFFFFFGGGGGFGGGGGHHGHHHHGHHHHHFEEGEHFGHHHHHHHHHHHHHGHHHHHHHHHHHHGHHHGHFHGHGHHHFHGHHFGHHHHHHHHHHHHHGGHGGHHHHHGGGHHHHHHHHHGHHHHHGHHHGHHHHHHHHHHHHHHHHHHHHHHHHHHGGHHHHHHHHHHHHHHHGHGHHHHHHHHHHHHHHHHHHHHGGGGHHHHHGHHHHGGHHHHHGHFFHHHHHHGCCGHHHHGGGGGGGFF
@M05620:46:000000000-D9D58:1:1101:11208:9583 1:N:0:101
GAATGAATGCAGAAATTGGCAAGATAATACTGCACCGATGGGAAATGATACTATCCTGAAACATGAGCAAATTGACCAGCCTCAGGATGTGAACTCATTTGCTGGAGGTCCCAGGGCTCTTTCAAGATAGTAAAAACAGTGACTTGTACAGCATAATGAAAAACCTAGGCATTGATTTTGAAGACATCAGACACATGCAGAATGAAAAATTTTTCAGAAATGATTTTTCTGGTGAGGTTGACTTCAGAGAA
+
BBBBBFFFFFFFCGGGGGGGGGFHHHHHHHHHHHHHGEGGGHHGFHHHHGHHHHHHHHGHHHHHHGHFHFHGHHHHHHHHGHHHHHBFGFGGHHHHHHHHHHGHFHHGGHHHHHGGGHHHHHHHHGHHHHGHHHHHGHHHHHHHHHHHHHHHHHHHHHHHHHFGGHGHHHHHHHHHHHHHGEHHHHHHHHHHHHGHHHHHGHHHHHHHHHFHHHHHGFDGHHHHHHHHHHHHHHFC;GHHHHGGGGGGGFC
@M05620:46:000000000-D9D58:1:1101:18987:9689 1:N:0:101
GAATGAATGCAGAAATTGGCAAGATAATACTGCACCGATGGGAAATGATACTATCCTGAAACATGAGCAAATTGACCAGCCTCAGGATGTGAACTCATTTGCTGGAGGTCACGCCAGGGCTCTTTCAAGATAGTAAAAACAGTGACTTGTACAGCATAATGAAAAACCTAGGCATTGATTTTGAAGACATCAGACACATGCAGAATGAAAAATTTTTCAGAAATGATTTTTCTGGTGAGGTTGACTTCAGA
+
BAACCFFFFFFFGGGGGGGGGGGHHHHHHHHHHHHHEEGGGHHHHHHGHHHHHHHHHHHHHHHHHHHHHHHHHHHHHHHHGHHHHHHGHHHHHHHHHHHHHHHHHGHGGHHHGHGGGHGFHHHHHHHHHHHHHHHHHHHGHHHHHHHHHHHHHHHHHHHHHHHHHHGGHHHHHHHHHHHHHHGGHHHHHHHHHHHHHHHHHHHHHHHHHFHFHHFHHHGHFHHHHHHHHHHFHHHCGCGGFGGGGGGGFG0
@M05620:46:000000000-D9D58:1:1101:5234:9743 1:N:0:101
GAATGAATGCAGAAATTGGCAAGATAATACTGCACCGATGGGAAATGATACTATCCTGAAACATGAGCAAATTGACCAGCCTCAGGATGTGAACTCATTTGCTGGAGGTCACCAGGGCTCTTTCAAGATAGTAAAAACAGTGACTTGTACAGCATAATGAAAAACCTAGGCATTGATTTTGAAGACATCAGACACATGCAGAATGAAAAATTTTTCAGAAATGATTTTTCTGGTGAGGTTGACTTCAGAGA
+
CCCCBFFFFFFFGGGGGGGGGGFHHHHHHHGHHHHHEEEGGGGGEHHHHHHHHHHHHHHHHHGHHGHFHHHHHHHGFHGHGHHHGHFGGFHGHHHHHHHHHHHHHHHGGHGHHGHGGGHHHHGHHGHFFHHGHHHGHGHHHHHHHHGHHHHHHHHHHHHHGHHHGGHHHHHHGHGHHHHHHGHHHHHHHHHHHHHHHHHHHGHHHHGHHHHHHHHHHHHHHHHHGHHHHHHHHHHHHHHHHHGGGGGGGGF
@M05620:46:000000000-D9D58:1:1101:18267:9781 1:N:0:101
GAATGAATGCAGAAATTGGCAAGATAATACTGCACCGATGGGAAATGATACTATCCTGAAACATGAGCAAATTGACCAGCCTCAGGATGTGAACTCATTTGCTGGAGGTCACCAGGGCTCTTTCAAGATAGTAAAAACAGTGACTTGTACAGCATAATGAAAAACCTAGGCATTGATTTTGAAGACATCAGACACATGCAGAATGAAAAATTTTTCAGAAATGATTTTTCTGGTTAGGTTGACTTCAGAGA
+
BAABBFFFFFFFGGFGGGGGFBF4FFGHGHHGHGHHGGGGGHGHHHFGHEHHFHHHHGBGHHHHHHHHFHHHHHGHHHHHGHHGHGGHGFGGHFHHHHHHHHFHHGFGGHGHHEHGGGHHHHHHGGHFFBFDGHHFFEGHHFHHHGHGHHHHHFHHBFHHGFBGGGHFHHHFHHEDGHGHGFFEFH0FGHHHHFHHHGGHFHHHGHHHH.CGHFFHFFE0<GFFHGBHFHHGBG0CGHHGFFGGGGFFGFF
@M05620:46:000000000-D9D58:1:1101:18282:9794 1:N:0:101
GAATGAATGCAGAAATTGGCAAGATAATACTGCACCGATGGGAAATGATACTATCCTGAAACATGAGCAAATTGACCAGCCTCAGGATGTGAACTCATTTGCTGGAGGTCACCAGGGCTCTTTCAAGATAGTAAAAACAGTGACTTGTACAGCATAATGAAAAACCTAGGCATTGATTTTGAAGACATCAGACACATGCAGAATGAAAAATTTTTCAGAAATGATTTTTCTGGTGAGGTTGACTTCAGAGA
+
CCCCCFFFFFFFGGGGGGGGGGGHHHHHHHHHHHHHGEGGGHHHHHHHHHHHHHHHHHHHHHHHHHHHHHHHHHHHHHHHGHHHHHHHHHHHHHHHHHHHHHHHHHHGGHHHHHHGGGHHHHHHHHHHHHHHHHHHHGHHHHHHHHHHHHHHHHHHHHHHHHHHGGHHHHHHHHHGHHHHHGHHHHHHHHHHHHHHHHHHHHHHHHHHHHHHHHHHHHHHHHHHHHHHHHHHHHHHHHHHHHGGGGGGGGC
@M05620:46:000000000-D9D58:1:1101:13512:9811 1:N:0:101
GAATGAATGCAGAAATTGGCAAGATAATACTGCACCGATGGGAAATGATACTATCCTGAAACATGAGCAAATTGACCAGCCTCAGGATGTGAACTCATTTGCTGGAGGTCACGCCAGGGCTCTTTCAAGATAGTAAAAACAGTGACTTGTACAGCATAATGAAAAACCTAGGCATTGATTTTGAAGACATCAGACACATGCAGAATGAAAAATTTTTCAGAAATGATTTTTCTGGTGAGGTTGACTTCAGA
+
CCCCCFFFFFFFGGGGGGGGGGGHHHHHHHHHHHHHGEGGGHHHHHHHHHHHHHHHHHHHHHHHHHHHHHHHHHHHHHHHGHHHHHHHHHHHHHHHHHHHHHHHHHHGGHHHGFFDFGEGHHHHHHEHFHHHHHHHHHHFEHGFBHHHHHHHHFHHGHGHFGHHFFFDHHHHHGFHH1FGHHHEHHHFGHDHHHHHHHCB0GGD<DHHHHHEHHHHHGHFHF0;GCGHHFHBF:GCH0C?9CCFBFFBGG9
@M05620:46:000000000-D9D58:1:1101:8862:9817 1:N:0:101
GAATGAATGAAGAAATTGGCAAGATAATACTGCACCGATGGGAAATGATACTATCCTGAAACATGAGCAAATTGACCAGCCTCAGGATGTGAACTCATTTGCTGGAGGTCACCAGGGCTCTTTCAAGATAGTAAAAACAGTGACTTGTACAGCATAATGAAAAACCTAGGCATTGATTTTGAAGACATCAGACACATGCAGAATGAAAAATTTTTCAGAAATGATTTTTCTGGTGAGGTTGACTTCAGAGA
+
CCCCCFFFFFFFGGGGGGGGGGGHHHHHHHHHHHHHEEFGGHHHHHHHHHHHHHHHHHHGHHHHHHHHHHHHHHHHHHHHGHHHHGHHHGHHHHHHHHHHHHHHHHHGGHHHHHHGGGHHHHHHHHHHHHHHHHHHHGHHHHHHHHHHHHHHHHHHHHHHHHHHGGHHHHHHHHHHHHHHHGHHHHHHHHHHHHHHHHHHHHHHHHHHHHHHHHHHHHHHGHHHHHHHHHHHHCHFGHHHHHGHHHHGGGB
@M05620:46:000000000-D9D58:1:1101:9066:9825 1:N:0:101
GAATGAATGCAGAAATTGGCAAGATAATACTGCACCGATGGGAAATGATACTATCCTGAAACATGAGCAAATTGACCAGCCTCAGGATGTGAACTCATTTGCTGGAGGTCACGCCAGGGCTCTTTCAAGATAGTAAAAACAGTGACTTGTACAGCATAATGAAAAACCTAGGCATTGATTTTGAAGACATCAGACACATGCAGAATGAAAAATTTTTCAGAAATGATTTTTCTGGTGAGGTTGACTTCAGA
+
CCCCCFFFFFFFGGGGGGGGGGGHHHHHHHHHHHHHEEGGGHHHHHHFHHHHHHHHHHHHHHHHHHHHHHHHHHHHHHHHGHHHHHFGGFGFGHHHHHHHHHHGHHHGEHHHGHGGGHGGHHHHHHHHHHHHGHHHHHHGHHHHHHHHHHHHHGHHHHHGHHHHHHGGHHHHHHHHHFHHHHHGHHGHHHHHHGHGHHHHHHHHHHHHHHHHHHHHHHHFHHHGHHHHHHHHHGHHHGHGFGFFFGGGGG0
@M05620:46:000000000-D9D58:1:1101:11941:9905 1:N:0:101
GAATGAATGCAGAAATTGGCAAGATAATACTGCACCGATGGGAAATGATACTATCCTGAAACATGAGCAAATTGACCAGCCTCAGGATGTGAACTCATTTGCTGGAGGTCACCAGGGCTCTTTCAAGATAGTAAAAACAGTGACTTGTACAGCATAATGAAAAACCTAGGCATTGATTTTGAAGACATCAGACACATGCAGAATGAAAAATTTTTCAGAAATGATTTTTCTGGTGAGGTTGACTTCAGAGA
+
A>AAABDF3F1@EGBBGDFF1GGB1A1F3F3FGHGHGEEGGGFH/FF122FFBGDHF111BGCG1BAAA01ADE1FAFGHGHGCF0BFGBG22BFHBGHGHFGF1BAFEGHHHHHGGGHHHHHHHHHFHHHGHHGHEGHHHHHHHHHHHHHHHHHHHHHHHHHHGGHHHGHHHHHFHHHHHGHHHHFHHHHHHHHHHHHHHHFHDDGGFFGHHHHHHGHF/GFGGFHHHHHHHHHBGCGGHHGGGGFGGG9
@M05620:46:000000000-D9D58:1:1101:4878:9942 1:N:0:101
GAATGAATGCAGAAATTGGCAAGATAATACTGCACCGATGGGAAATGATACTATCCTGAAACATGAGCAAATTGACCAGCCTCAGGATGTGAACTCATTTGCTGGAGGTCACCAGGGCTCTTTCAAGATAGTAAAAACAGTGACTTGTACAGCATAATGAAAAACCTAGGCATTGATTTTGAAGACATCAGACACATGCAGAATGAAAAATTTTTCAGAAATGATTTTTCTGGTGAGGTTGACTTCAGAGA
+
CCCCCFFFFFFFGGGGGGGGGGGHHHHHHHHHHHHHEEGGGHHHHHHHHHHHHHHHHHHHGHHHHHGHHHHHHHGHHHHHGHHHHHGHHFHHHHHHHHHHHHHHHHHGGHGHHHHGGGHHHHHHHHHHHHHHHGHHHGHHHHHHHHHHHHHHHHHHHHHHHHHHGGHHHHHHHHHHHHHHHGHHHHHHHHHHHHHHHHHHHHHHHGHHHHGHHHHHHHHHHHHHHHGHHHHHHHHHHHHHHHGGGGGGGGB
@M05620:46:000000000-D9D58:1:1101:4861:9947 1:N:0:101
GAATGAATGCAGAAATTGGCAAGATAATACTGCACCGATGGGAAATGATACTATCCTGAAACATGAGCAAATTGACCAGCCTCAGGATGTGAACTCATTTGCTGGAGGTCACCAGGGCTCTTTCAAGATAGTAAAAACAGTGACTTGTACAGCATAATGAAAAACCTAGGCATTGATTTTGAAGACATCAGACACATGCAGAATGAAAAATTTTTCAGAAATGATTTTTCTGGTGAGGTTGACTTCAGAGA
+
CCCCCFFFFFFFGGGGGGGGGGGHHHHHHHHHHHHHGEGGGHGFFGHHHHHHHHHHHHHHHHHHHHGHHHHHHHHHHHHHGHHHHHGGGGHGHHHHHHHHHHHHHHHGGHHHHHHGGGHEHHGHHGHFHHHFHHHHHGHHHGHHHHHHGHHHHFHHHHHHHHHFGGHHHGHFHHHGHHHHHGHHFHGGHHHGFFHHHHGHHHHHGGHHHHHHHHHGGFDGCFHGFHHHG/00G0;;CGGHHC0FBFFF09/
@M05620:46:000000000-D9D58:1:1101:5929:9958 1:N:0:101
GAATGAATGCAGAAATTGGCAAGATAATACTGCACCGATGGGAAATGATACTATCCTGAAACATGAGCAAATTGACCAGCCTCAGGATGTGAACTCATTTGCTGGAGGTCACCCCCAGGGCTCTTTCAAGATAGTAAAAACAGTGACTTGTACAGCATAATGAAAAACCTAGGCATTGATTTTGAAGACATCAGACACATGCAGAATGAAAAATTTTTCAGAAATGATTTTTCTGGTGAGGTTGACTTCAG
+
CCBCCFFFFFFFGGGGGGGGGGGHHHHHHHHHHHHHGFGGGHHHHHHHHHHHHHHHHHHHHHHHHHHHHHHHHHHHHHHHGHHHHHHHHGHHHHHHHHHHHHHHHHHGGHHHGHGGGGFDEHHHHHHFHHHFHHGGHHHHGHGHHEHHHGHHHHHHFHHHHHHDGFHGGGHGFFHHHHEHHHHHGHHHHHHHHHHHFHHGHHHHFHHHHFFHHHHGHGHHHGHHHHHHHHHGHHHHFCBFF9FBFGGGFGC
@M05620:46:000000000-D9D58:1:1101:27886:10013 1:N:0:101
GAATGAATGCAGAAATTGGCAAGATAATACTGCACCGATGGGAAATGATACTATCCTGAAACATGAGCAAATTGACCAGCCTCAGGATGTGAACTCATTTGCTGGAGGTCACCAGGGCTCTTTCAAGATAGTAAAAACAGTGACTTGTACAGCATAATGAAAAACCTAGGCATTGATTTTGAAGACATCAGACACATGCAGAATGAAAAATTTTTCAGAAATGATTTTTCTGGTGAGGTTGACTTCAGAGA
+
CDDDDFFFFFFFGGGGGGGGGGGHHHHHHHHHHHHHGGGGGHGHHHHHHHHHHHHHHHHHHHHHHHHHHHHHHHHHHHHHGHHHHHHHHGGHHHHHHHHHHHHHHHHGGHHHHHHGGGHHHHHHHHHHHHHHHHHHHGHHHHHHHHHHHHHHHHHHHHHHHHHHGGHHHHHHHHHHHHHHHGHHHHHHHHHHHHHHHHHHHHHHHHHHHHHHHHHHHHHHHHHGHHHHHHHHHHHHHGHHHHGGGHHGHGF
@M05620:46:000000000-D9D58:1:1101:17838:10016 1:N:0:101
GAATGAATGCAGAAATTGGCAAGATAATACTGCACCGATGGGAAATGATACTATCCTGAAACATGAGCAAATTGACCAGCCTCAGGATGTGAACTCATTTGCTGGAGGTCACCCCCAGGGCTCTTTCAAGATAGTAAAAACAGTGACTTGTACAGCATAATGAAAAACCTAGGCATTGATTTTGAAGACATCAGACACATGCAGAATGAAAAATTTTTCAGAAATGATTTTTCTGGTGAGGCTGACTTCAG
+
ACCCCFFFFFFFGGGGGGGGGGGHHHHHHHHHHHHHGEGGGHHHHHHHHHHHHHHHHHHHHHHHHHHHHHHHHHHHHHHHGHHHHHHHHHHHHHHHHHHHHHHHHHHGGHFHFCEE///?>GHFFEH4BH3FGF?G4FD?AG?GDFHGBDFBH3?F2@GHFFH22>GEE1F=11GHHD1?DFGH.GF1FFFHHBGFFGHHFFDGGHHDG0=DCG0::CFHF:GFHHCG0GFG:CGHCC0;;.;:.;BCBGB
@M05620:46:000000000-D9D58:1:1101:16325:10076 1:N:0:101
GAATGAATGCAGAAATTGGCAAGATAATACTGCACCGATGGGAAATGATACTATCCTGAAACATGAGCAAATTGACCAGCCTCAGGATGTGAACTCATTTGCTGGAGGTCACCAGGGCTCTTTCAAGATAGTAAAAACAGTGACTTGTACAGCATAATGAAAAACCTAGGCATTGATTTTGAAGACATCAGACACATGCAGAATGAAAAATTTTTCAGAAATGATTTTTCTGGTGAGGTTGACTTCAGAGA
+
CBCCCFFFFFFFGGGGGGGGGGGHHHHHHHHHHHHHGGGGGHHHHHHHHHHHHHHHHHHGHHHHHHHHHHHHHHHHHHHHGHHHHHHHHHHHHHHHHHHHHHHHHHHGGHHHHHHGGGHHHHHHHHHHHHHHHHHHHGHHHHHHHHHHHHHHHHHHHHHHHHHHGGHHHHHHHHHHHHHHHGHHHHHHHHHHHHHHHHHHHHHHHHHHHHHHHHHHHHHHHHHHHHHHHHHHHHHHHHHHHHGGGGGGGGF
@M05620:46:000000000-D9D58:1:1101:10909:10085 1:N:0:101
GAATGAATGCAGAAATTGGCAAGATAATACTGCACCGATGGGAAATGATACTATCCTGAAACATGAGCAAATTGACCAGCCTCAGGATGTGAACTCATTTGCTGGAGGTCACGCCAGGGCTCTTTCAAGATAGTAAAAACAGTGACTTGTACAGCATAATGAAAAACCTAGGCATTGATTTTGAAGACATCAGACACATGCAGAATGAAAAATTTTTCAGAAATGATTTTTCTGGTGAGGTTGACTTCAGA
+
BAABBFFFBFBDGC4GGGFFBGFFHHH5GHFHFFHCE2EEAEHGHHHBGHHGHHHHHFFHHF3BAFCGFCGGGHBFGGGHGFHBGHE3@GHDHDG33FGHHF@FFFCE?GGHGHGGGE?AHEHHHHGEFHFDGG??4?3EAGFFFFHHHHHHH21FDGHGHFHF<CEEHFGEHFHHHDGGFGDFDGGHEHFFG1G00GGD0<D0/=DHBFFF.G0DDG0000;GFF0GHCCFHHE:;:CF/;CFGGGFFF0
@M05620:46:000000000-D9D58:1:1101:21666:10112 1:N:0:101
GAATGAATGCAGAAATTGGCAAGATAATACTGCACCGATGGGAAATGATACTATCCTGAAACATGAGCAAATTGACCAGCCTCAGGATGTGAACTCATTTGCTGGAGGTCACCAGGGCTCTTTCAAGATAGTAAAAACAGTGACTTGTACAGCATAATGAAAAACCTAGGCATTGATTTTGAAGACATCAGACACATGCAGAATGAAAAATTTTTCAGAAATGATTTTTCTGGTGAGGTTGACTTCAGAGA
+
CCCDCFFFFFFFGGGGGGGGGGGHHHHHHHHHHHHHGGGGGHHHHHHHHHHHHHHHHHHHGHHHHHGHHHHHHHHHHHHHGHHHHGHGHFGGHHHHHHHHHHHHHHHGGHHHHHHGGGHHHHHHHHHHHHHHHHHHHGHHHHHHHHHHHHHHHHHHHHHHHHHHGGHHHHHHHHHHHHHHHGHHHHHHHHHHHHHHHHHHHHHHHHHHHHHHHHHHHHHHHHHHHHHHHHHHHGHHHHHHHHGGGGGGGGF
@M05620:46:000000000-D9D58:1:1101:19342:10152 1:N:0:101
GAATGAATGCAGAAATTGGCAAGATAATACTGCACCGATGGGAAATGATACTATCCTGAAACATGAGCAAATTGACCAGCCTCAGGATGTGAACTCATTTGCTGGAGGTCACCAGGGCTCTTTCAAGATAGTAAAAACAGTGACTTGTACAGCATAATGAAAAACCTAGGCATTGATTTTGAAGACATCAGACACATGCAGAATGAAAAATTTTTCAGAAATGATTTTTCTGGTGAGGTTGACTTCAGAGA
+
BABBBFFFFFFDEGFGFGFGGGFHHHGFHHFEGFHCEEEFGAEHFHHHGBGGDGGHGGHHGHFHHBGHFFFGHAGGHHHEGHHHHHHFGFGFHGHHHHHHHHHHHHHGGHHHHHHGGGHHHHHHHHHHHHHHHHHHHGHHHHHHHHHHHHHHHHHHHHHGHHHHGGHHHHHHHHHHHHHHHGHHHHHHHHHHHHHHHHHHHHHHHHHHHHHHHHHHHHGHHHHGHHHHHHHHHGHHGHHHHHGGGGGGGGF
@M05620:46:000000000-D9D58:1:1101:8914:10167 1:N:0:101
GAATGAATGCAGAAATTGGCAAGATAATACTGCACCGATGGGAAATGATACTATCCTGAAACATGAGCAAATTGACCAGCCTCAGGATGTGAACTCATTTGCTGGAGGTCACCAGGGCTCTTTCAAGATAGTAAAAACAGTGACTTGTACAGCATAATGAAAAACCTAGGCATTGATTTTGAAGACATCAGACACATGCAGAATGAAAAATTTTTCAGAAATGATTTTTCTGGTGAGGTTGACTTCAGAGA
+
CCCCCFFFFFFFGGGGGGGGGGGHHHHHHHGHHHHHGEGGGHHHHHHHHHHHHHHHHHHHHHHHGHHHHHHHHHHHHHHHGHHHHHGHHGHHHHHHHHHHHHHHHGHGGGFGGFHEDGHGHHHHHHBHHHGHHHHHHGFHHDBEGHGFFHFFFHHFHHHHHHBFEFFFFHBGFHGBGHHFHGHBGBCGFHHHHHFHHHHHHFGHGHHHBGGHHFFFHGH0<GFHHHHHHHHHHGH0CCGGC/BFFFGGGG/
@M05620:46:000000000-D9D58:1:1101:19457:10176 1:N:0:101
GAATGAATGCAGAAATTGGCAAGATAATACTGCACCGATGGGAAATGATACTATCCTGAAACATGAGCAAATTGACCAGCCTCAGGATGTGAACTCATTTGCTGGAGGTCACCAGGGCTCTTTCAAGATAGTAAAAACAGTGACTTGTACAGCATAATGAAAAACCTAGGCATTGATTTTGAAGACATCAGACACATGCAGAATGAAAAATTTTTCAGAAATGATTTTTCTGGTGAGGTTGACTTCAGAGA
+
CCCCCFFFFFFFGGGGGGGGGGGHHHHHHHHHHHHHGCGGGGHHHHHHHHHHHHHHHHHHHHHHHGGHHHHHHGHHHHHHGHHHHGGHHFGGHHHHHHHHHHHHHHHGGHHHHHHGGGHHHHHHHHHHHHHHHHHHHGHHHHHHHHHHHHHHHHHHHHHHHHGHGGHHHHHHHHHHHHHHHGHHHHHHHHHHHHHHHHHHHHHHHHHHGHGHHHHHHHHHHHGHHHHHHHHHHHHGHHHHHHGGGGGGGGB
@M05620:46:000000000-D9D58:1:1101:15678:10187 1:N:0:101
GAATGAATGCAGAAATTGGCAAGATAATACTGCACCGATGGGAAATGATACTATCCTGAAACATGAGCAAATTGACCAGCCTCAGGATGTGAACTCATTTGCTGGAGGTCACGCCAGGGCTCTTTCAAGATAGTAAAAACAGTGACTTGTACAGCATAATGAAAAACCTAGGCATTGATTTTGAAGACATCAGACACATGCAGAATGAAAAATTTTTCAGAAATGATTTTTCTGGTGAGGTTGACTTCAGA
+
CCCCCFFFFFFFGGGGGGGGGGGHHHHHHHHHHHHHGEGGGHHHHHHHHHHHHHHHHHHHHHHHHHHHHHHHHHHHHHHHGHHHHHGHHHHHHHHHGHHHHHHHHHHGGHHHGHGGGH?FHHHHHHGHHHHHHHHHHHHGHHHFHHHHHDHHHHHHHHHHHHHHGFGGHHHFHGHHHBFHHHHGHHHGHHHHHHHHHHFGHHHFFHHHHHHHHHHHHHHGCGFHHHHHHFHHHHHHHGFGFFFFFFGGGG0
@M05620:46:000000000-D9D58:1:1101:14184:10232 1:N:0:101
GAATGAATGCAGAAATTGGCAAGATAATACTGCACCGATGGGAAATGATACTATCCTGAAACATGAGCAAATTGACCAGCCTCAGGATGTGAACTCATTTGCTGGAGGTCACCAGGGCTCTTTCAAGATAGTAAAAACAGTGACTTGTACAGCATAATGAAAAACCTAGGCATTGATTTTGAAGACATCAGACACATGCAGAATGAAAAATTTTTCAGAAATGATTTTTCTGGTGAGGTTGACTTCAGAGA
+
CCCDDFFFFFFFGGGGGGGGGGGHHHHHHHHHHHHHGEGGGHHHHHHHHHHHHHHHHHHHHHHHHHHHHHHHHHHHHHHHGHHHHHHHHHHHHHHHHHHHHHHHHHHGGHHHHHHGGGHHHHHHHHHHHHHHHHHHHGHHHHHHHHHHHHHHHHHHHHHHHHHHGGHHHHHHHHHHHHHHHGHHHHHHHHHHHHHHHHHHHHHHHGHHHHHHHHHHHHHHHHHHHHHHHHHHHHHFHHHHHHGGHHHHGGC
@M05620:46:000000000-D9D58:1:1101:10380:10247 1:N:0:101
GAATGAATGCAGAAATTGGCAAGATAATACTGCACCGATGGGAAATGATACTATCCTGAAACATGAGCAAATTGACCAGCCTCAGGATGTGAACTCATTTGCGGGCTGTTTCACGATGGCAATTTCAGGGTCTTGAACACCATAACTTAAACCCCAGACATTGATTTTTAAGCCATGAGTTTCATGCCATATGAAAAATTTATCAGAAATGATTTTTCTGGAGTGGTTGTCTTCGGGGAGGATAGTTAGAG
+
CCCCCFFFFFFFGGGGGGGGGGGHHHHHHHHHHHHHGEGGGHGHHHHHHHHHHHHHHGHHHHHHHFGHGHHHHHHHHGHHGHHHHHGHHGHHGHHHHHH444/>E///B34DG4/?//?233334DB430222D33B2D2//F2<22222@22//?///0?11?11111>1>110>1<11111>1>000000=D0<0<C/000<=00;C00;GHHHHH0;0:.:;.;E..00;0.:.----.////9///9
@M05620:46:000000000-D9D58:1:1101:14799:10257 1:N:0:101
GAATGAATGCAGAAATTGGCAAGATAATACTGCACCGATGGGAAATGATACTATCCTGAAACATGAGCAAATTGACCAGCCTCAGGATGTGAACTCATTTGCTGGAGGTCCCAGGGCTCTTTCAAGATAGTAAAAACAGTGACTTGTACAGCATAATGAAAAACCTAGGCATTGATTTTGAAGACATCAGACACATGCAGAATGAAAAATTTTTCAGAAATGATTTTTCTGGTGAGGTTGACTTCAGAGAA
+
BBCCCFFFFFFFGGGGGGGGGGFHHHHHHHGHHGHHEEGGGHCFHHHHHHHHHHHHHHHHHHHHHHHHHGHHHHHHHHGHGHHGGHFGGGGFHHHHHGHGHHHHHHHGDHHHHHGGGHHHHHHHHFFHHHDFHHGHGHHHHHHHHHHHHHGHHHHHHHHHHHHGGHHHHHHHHHHHHHHHGFHHHHHHHHHHHHHHHHHHHHFHHGHHGHHHHHHHHHHHHHHHHHHHHHHHHHHC;CGHFHGGGGGEFGF
@M05620:46:000000000-D9D58:1:1101:16079:10294 1:N:0:101
GAATGAATGCAGAAATTGGCAAGATAATACTGCACCGATGGGAAATGATACTATCCTGAAACATGAGCAAATTGACCAGCCTCAGGATGTGAACTCATTTGCTGGAGGTCACCAGGGCTCTTTCAAGATAGTAAAAACAGTGACTTGTACATCATAATGAAAAACCTAGGCATTGATTTTGAAGACATCAGACACATGCAGAATGAAATATTTTTCAGAAATGATTTTTCTGGTGAGGTTGACTTCAGAGA
+
CBCCCFFFFFFFGGGGGGGGGGGHHHHHHHHHHHHHGEGGGHHHHHHHHHHHHHHHHHHHHHHHHHHHHHHHHHHHHHHHGHHHHHHBGGHHHHHHHHHHHHHHHHHGGHH33@111/B/33??F443BG?4DG4F3????33?D4233DG33DG3FD?GH33=</@222222@=1@1=1FG111?GGD11110001><F11F11DH000=G000<D000<DD0DH:G0/CH00:0.;////;;0900;FC
@M05620:46:000000000-D9D58:1:1101:20480:10319 1:N:0:101
GAATGAATGCAGAAATTGGCAAGATAATACTGCACCGATGGGAAATGATACTATCCTGAAACATGAGCAAATTGACCAGCCTCAGGATGTGAACTCATTTGCTGGAGGTCACCAGGGCTCTTTCAAGATAGTAAAAACAGTGACTTGTACAGCATAATGAAAAACCTAGGCATTGATTTTGAAGACATCAGACACATGCAGAATGAAAAATTTTTCAGAAATGATTTTTCTGGTGAGGTTGACTTCAGAGA
+
CCDDDFFFFFFFGGGGGGGGGGGHHHHHHHHHHHHHGGGGGHHHHHHHHHHHHHHHHHHHHHHHHHHHHHHHHHHHHHHHGHHHHHHHHHHHHHHHHHHHHHHHHHHGGHHHHHHGGGHHHHHHHHHHHHHHHHHHHGHHHHHHHHHHHHHHHHHHHHHHHHHHGGHHHHHHHHHHHHHHHGHHHHHHHHHHHHHHHHHHHHHHHHHHHHHHHHHHHHHHHHHHHHHHHHHHHHHHHHHHHHGHGGGGGGB
@M05620:46:000000000-D9D58:1:1101:21537:10331 1:N:0:101
GAATGAATGCAGAAATTGGCAAGATAATACTGCACCGATGGGAAATGATACTATCCTGAAACATGAGCAAATTGACCAGCCTCAGGATGTGAACTCATTTGCTGGAGGTCACCAGGGCTCTTTCAAGATAGTAAAAACAGTGACTTGTACAGCATAATGAAAAACCTAGGCATTGATTTTGAAGACATCAGACACATGCAGAATGAAAAATTTTTCAGAAATGATTTTTCTGGTGAGGTTGACTTCAGAGA
+
BABBBFFFFFDFGGGGGGGGGGGHHFHHHHHHHGHHGEEFGHHGHHHFHHHHHGHHHHHHHHGHHHGHHGGGHHFHGHHHGHHFHHGEGHHGHHGHFGHHHHHHHGHGGHHHGHFGGEHFHHHHHFFHHHHGHHHHHGHBFGHGHHFHGHFHHGHGFGHHFHFHDGHHHFHHHFHHHHHHHGGHDGFDHFFHHFGHFHHHHFGGEFBGHFHGFHHHHHHDGGBGHHFFGGHFHFG0CA:GC/FFFFGGGGC
@M05620:46:000000000-D9D58:1:1101:21528:10353 1:N:0:101
GAATGAATGCAGAAATTGGCAAGATAATACTGCACCGATGGGAAATGATACTATCCTGAAACATGAGCAAATTGACCAGCCTCAGGATGTGAACTCATTTGCTGGAGGTCACCAGGGCTCTTTCAAGATAGTAAAAACAGTGACTTGTACAGCATAATGAAAAACCTAGGCATTGATTTTGAAGACATCAGACACATGCAGAATGAAAAATTTTTCAGAAATGATTTTTCTGGTGAGGTTGACTTCAGAGA
+
BBCCCFFFFFFFGGGGGGGGGGGHHHHHHHHHHHHHGFGGGHHHGHHGHHHHHHHHHHHHHHHHHHHHHHHHHHHHHHHHGHHHHGGEGFGFHHHHHHHHHHHHHHHGGHHHHHHGGGHHHHHHHHHHHHHHHHHHHGHHHHHHHHHHHHHHHHHHHHHHHHGHGGHHHHHHHHHHHHHHHGHGHHHHHHHHHHHHHHHHHHHHHHHHHHHHGHHHHHHHHHHHHHHHHHHHHHHHHHHHHHGGGGGGGGF
@M05620:46:000000000-D9D58:1:1101:16791:10361 1:N:0:101
GAATGAATGCAGAAATTGGCAAGATAATACTGCACCGATGGGAAATGATACTATCCTGAAACATGAGCAAATTGACCAGCCTCAGGATGTGAACTCATTTGCTGGAGGTCACCAGGGCTCTTTCAAGATAGTAAAAACAGTGACTTGTACAGCATAATGAAAAACCTAGGCATTGATTTTGAAGACATCAGACACATGCAGAATGAAAAATTTTTCAGAAATGATTTTTCTGGTGAGGTTGACTTCAGAGA
+
CBCCCFFFFFFFGGGGGGGGGGGHHHHHHHHHHHHHGGGGGHHHHHHHHHHHHHHHHHHHHHGHHHHHHHHHHHGHHHHHGHHHGHHGGGHGHHHHHHHHHHHHHHHGGHHHHHHGGGHHHHHHHHHHHHHHHHHHHGHHGHGHHHFHFHHHHHHHHHHHGHHHGGHHHHHHGFHGHHHHHGHHHHHHHHHHHHHHHHGHHHHHHHHGGHHHHHHHGHHGHHGHFHHHHHHHBCGFGHGHHGGGGGGGGGF
@M05620:46:000000000-D9D58:1:1101:21073:10362 1:N:0:101
GAATGAATGCAGAAATTGGCAAGATAATACTGCACCGATGGGAAATGATACTATCCTGAAACATGAGCAAATTGACCAGCCTCAGGATGTGAACTCATTTGCTGGAGGTCACCAGGGCTCTTTCAAGATAGTAAAAACAGTGACTTGTACAGCATAATGAAAAACCTAGGCATTGATTTTGAAGACATCAGACACATGCAGAATGAAAAATTTTTCAGAAATGATTTTTCTGGTGAGGTTGACTTCAGAGA
+
CBCCCFFFFFFFGGGGGGGGGGGHHHHHHHHHHHHHGFGGGHHHHHHHHHHHHHHHHHHHHHHHHHHHHHHHHHHHHHHHGHHHHHGHHHHHHHHHHFHHHHHHHHHGGHHHHHHGGGHHHHHHHHHHHHHHHHHHHGHHHHHHHHHHHHHHHHHHHHHHHHHHGGHHHHHHHHHHHHHHHGHHHHHHHHGHHHHHHHHHHHHHHHHHHHHHHHHHHHHHHHHHHHHHHHHHHHHHHHHHHHGGGGGGGGF
@M05620:46:000000000-D9D58:1:1101:11857:10364 1:N:0:101
GAATGAATGCAGAAATTGGCAAGATAATACTGCACCGATGGGAAATGATACTATCCTGAAACATGAGCAAATTGACCAGCCTCAGGATGTGAACTCATTTGCTGGAGGTCACCAGGGCTCTTTCAAGATAGTAAAAACAGTGACTTGTACAGCATAATGAAAACCCTAGGCATTGTTTTTGAAGCCTTCAGACACATGCAGAATGAAAAATTTTTCAGAAATGATTTTTCTGGTGGGGTTGACTTCGGAGA
+
CCCCDFFFFFFFGGGGGGGGGGGHHHHHHHGHHHHHEAEGGHHHHHHHHHHHHHHHHHHHHHHHHHHHHHHHHHHHHHHHGHHHHHHHHGHHHHHHHHHHHGHHGHHGGH3F33BF1/?/BG4BD4B33434DFHH3//243?4D4233?33223D333BGHH2C/02@222@111?FH//?111011<11=10>011111D/00DHHH.<GHH0/00CG0000<GHH0/0C0:::A-C--/0=00.9.9;
@M05620:46:000000000-D9D58:1:1101:10492:10374 1:N:0:101
GAATGAATGCAGAAATTGGCAAGATAATACTGCACCGATGGGAAATGATACTATCCTGAAACATGAGCAAATTGACCAGCCTCAGGATGTGAACTCATTTGCTGGAGGTCACCAGGGCTCTTTCAAGATAGTAAAAACAGTGACTTGTACAGCATAATGAAAAACCTAGGCATTGATTTTGAAGACATCAGACACATGCAGAATGAAAAATTTTTCAGAAATGATTTTTCTGGTGAGGTTGACTTCAGAGA
+
DCCDDFFFFFFFGGGGGGGGGGGHHHHHHHHHHHHHGFGGGHHHHHHHHHHHHHHHHHHHHHHHHHHHHHGHHHHHHHHHGHHHHGGGHGHHHHHHHHHHHHHHHHHGGHHHHHHGGGHHHHHHHHHHHHHHHHHHHGHHHHHHHHHHHHHHHHHHHHHHHHHHGGHHHGHHHHHHHHHHHGHHHHHHHHHHHHHHHHHHHHHHHHHHHHHHHHHHHHHHHHHHHHHHHHHHFHHHHHHHHHGGGGGGGGF
@M05620:46:000000000-D9D58:1:1101:10473:10378 1:N:0:101
GAATGAATGCAGAAATTGGCAAGATAATACTGCACCGATGGGAAATGATACTATCCTGAAACATGAGCAAATTGACCAGCCTCAGGATGTGAACTCATTTGCTGGAGGTCACCAGGGCTCTTTCAAGATAGTAAAAACAGTGACTTGTACAGCATAATGAAAAACCTAGGCATTGATTTTGAAGACATCAGACACATGCAGAATGAAAAATTTTTCAGAAATGATTTTTCTGGTGAGGTTGACTTCAGAGA
+
BBBABFFFFFFFGGFFGGGGGGGHHHHHHHHHHHHHGEGGEHBGHHHHHHHHHHHHHHFHGGHHGHHHHHHHHHGHHHHHGHHHHFFGHGHHEHHHGHHHHHFHHHHFEGFHHHHGGGHHHHHHHFHFHHGHHGHHHGHGHHDGHHHBDFHGGHHHGHFGHHHEFGHGH2GHHHHHHHHHHGHH1GFHHDG1<FHHHHHFHGGHHGBHFCGHHHHHHFHFHHFBGHHHHHHHHCC0CAGGFFGGGGGGFFF
@M05620:46:000000000-D9D58:1:1101:3828:10454 1:N:0:101
GAATGAATGCAGAAATTGGCAAGATAATACTGCACCGATGGGAAATGATACTATCCTGAAACATGAGCAAATTGACCAGCCTCAGGATGTGAACTCATTTGCTGGAGGTCACGCCAGGGCTCTTTCAAGATAGTAAAAACAGTGACTTGTACAGCATAATGAAAAACCTAGGCATTGATTTTGAAGACATCAGACACATGCAGAATGAAAAATTTTTCAGAAATGATTTTTCTGGTGAGGTTGACTTCAGA
+
CCCCCFFFFFFFGGGGGGGGGGGHHHHHHHHHHHHHGEGGGHHHHHHHHHHHHHHHHGHHHHHHHHHHHHHHHHGHHHHHGHHHGHFGGGHHHHHHHHHHHHHHHHHGGHGHGGFGGHGGHHHHHHHHHFHHHFHHHFHGHFGHHFHHHHHHHHHHHFHHGHHHHFGGHHHGHHHHHGHHHHHGGHGHHHHHHHHFHHHHHHHDBGGGHHHGHHHGHGHCCBFFHHHHHFHHHHFHH0GG;BFGFGFGGG0
@M05620:46:000000000-D9D58:1:1101:7503:10509 1:N:0:101
GAATGAATGCAGAAATTGGCAAGATAATACTGCACCGATGGGAAATGATACTATCCTGAAACATGAGCAAATTGACCAGCCTCAGGATGTGAACTCATTTGCTGGAGGTCACGCCAGGGCTCTTTCAAGATAGTAAAAACAGTGACTTGTACAGCATAATGAAAAACCTAGGCATTGATTTTGAAGACATCAGACACATGCAGAATGAAAAATTTTTCAGAAATGATTTTTCTGGTGAGGTTGACTTCAGA
+
CCCCCFFFFFFFGGGGGGGGGGGHHHHHHHHHHHHHFEGGGHHHHHHGHHHHHHHHHHHHHHHHFHHHGHHHHHGHHHHHGHHGGHGGGHHHHHHHHHHHHHHHHHHGGHHHGHGGGHGGHHHHHHHHHHHHHFHHHHHGHHHHGHHHHHHHHHHHHHHHHHHHHHGGHHGHHHHHHHHGHHHGHHHHGGHHHHHHHHHHHHHHGHHFGFFHHHHHHHHHHGHHFCHHHHHHHHBGHHHGGGGFGGGGGG0
@M05620:46:000000000-D9D58:1:1101:18686:10539 1:N:0:101
GAATGAATGCAGAAATTGGCAAGATAATACTGCACCGATGGGAAATGATACTATCCTGAAACATGAGCAAATTGACCAGCCTCAGGATGTGAACTCATTTGCTGGAGGTCACGCCAGGGCTCTTTCAAGATAGTAAAAACAGTGACTTGTACAGCATAATGAAAAACCTAGGCATTGATTTTGAAGACATCAGACACATGCAGAATGAAAAATTTTTCAGAAATGATTTTTCTGGTGAGGTTGACTTCAGA
+
CCCCCFFFFFFFGGGGGGGGGGGHHHHHHHHHHHHHGEGGGHHHHHHHHHHHHHHHHHHHHHHHHHHHHHHHHHHHHHHHGHHHHHHHHGHHHHHHHHHHHHHHHHHGGHHHGHGGGHGGHHHHHHHHGHHHHHHHHHHGHHHHHHHHHHHHHHHHHHHHHHHHHHGGHHHHHHHHHGHHHHHGHHHHHHHHHHHHHHHHHGHHGHHHGHGHHHHHHHHHEHHHHHHFHHGHHHFHHHHGFGGGGGGGGG0
@M05620:46:000000000-D9D58:1:1101:19823:10578 1:N:0:101
GAATGAATGCAGAAATTGGCAAGATAATACTGCACCGATGGGAAATGATACTATCCTGAAACATGAGCAAATTGACCAGCCTCAGGATGTGAACTCATTTGCTGGAGGTCACGCCAGGGCTCTTTCAAGATAGTAAAAACAGTGACTTGTACAGCATAATGAAAAACCTAGGCATTGATTTTGAAGACATCAGACACATGCAGAATGAAAAATTTATCAGAAATGATTTTTCTGGTGCGGTTGACTTCAGA
+
AA@AA1DDFF1BFFCGGGGGFGEEHH1GAGGHHHHHC0EGCCFBGFGBFHHGEFHGHG1AFGF1A11BD01D11DAFFGGGFH1B011BBGFFHGHFHHFHH@F1GCEEFFFEAF?>E/EE/0>12>221111B2BGFFGHEF1G1GBDBFG22<FGHDGHBH11<<ECCFG0GCG1<@GG1FGHH1<GDD1FFC00F1D0<B0<0DFH00../0000CC0;/C00:0;:CF0CCGB0-9.--/CBF0BF0
@M05620:46:000000000-D9D58:1:1101:26126:10609 1:N:0:101
GAATGAATGCAGAAATTGGCAAGATAATACTGCACCGATGGGAAATGATACTATCCTGAAACATGAGCAAATTGACCAGCCTCAGGATGTGAACTCATTTGCTGGAGGTCACCCCCAGGGCTCTTTCAAGATAGTAAAAACAGTGACTTGTACAGCATAATGAAAAACCTAGGCATTGATTTTGAAGACATCAGACACATGCAGAATGAAAAATTTTTCAGAAATGATTTTTCTGGTGAGGTTGACTTCAG
+
BCCCBFFFFFFFGGGGGGGGGGGFHHHHHHHGHFHHGFGGGHGHHHHHHHHHHHHHHHHHHHHHGHHHHHHHHHHHFHGHGHHHGGHHHFGFHHHHHHHHHHHHHHHGGHHHHHGGGGGGGHHHHHHGHHHHHHHHHHHHGGHFHHHHHHHHHHHHGHHHHHHHHHHGGHHHHHHHHHHHHHHHGHHHHHHGHHHHHHHHHHHHHHGHGHHHGHHHHHHFHGFHHHHFHHHHHHHHGHGGGFGGGGGGGFF
@M05620:46:000000000-D9D58:1:1101:3490:10626 1:N:0:101
GAATGAATGCAGAAATTGGCAAGATAATACTGCACCGATGGGAAATGATACTATCCTGAAACATGAGCAAATTGACCAGCCTCAGGATGTGAACTCATTTGCTGGAGGTCACGCCAGGGCTCTTTCAAGATAGTAAAAACAGTGACTTGTACAGCATAATGAAAAACCTAGGCATTGATTTTGAAGACATCAGACACATGCAGAATGAAAAATTTTTCAGAAATGATTTTTCTGGTGAGGTTGACTTCAGG
+
BABBBFFFFFFFGFGGGGFGGGGGHGHHHHHHGHHHEEEGEHFHHHHHHHHHGHHHHHHGHHGHGHHHHGFHHHGHHHHHGHHHGHHGHGGFHHHHHHHHHHHGHGHGFHGGGHGEGHGGHEHHHHGHHHHHHHHHHHHGHHHH?BBDGGHFHHHHHHHHHHHGGHGGHHHFFHHFGHHHHHHGGHHHHHHHHHHHGHEHHFHFHHHFHGHHHHHHHHGHHGHGHHGGFHHHHGHHHHHGFFFFFFGFFG0
@M05620:46:000000000-D9D58:1:1101:6050:10628 1:N:0:101
GAATGAATGCAGAAATTGGCAAGATAATACTGCACCGATGGGAAATGATACTATCCTGAAACATGAGCAAATTGACCAGCCTCAGGATGTGAACTCATTTGCTGGAGGTCACGCCAGGGCTCTTTCAAGATAGTAAAAACAGTGACTTGTACAGCATAATGAAAAACCTAGGCATTGATTTTGAAGACATCAGACACATGCAGAATGAAAAATTTTTCAGAAATGATTTTTCTGGTGAGGTTGACTTCAGA
+
ABCBCFFFFFFFGGGGGGGGGGGHHHHHGHHGHHHHEEGGGHGHHHHHHHHHGHHHHHHHHHHHHHHHHHGHHHHHHHHHGHHHGHHHGGHHHHHHHHHHHHHHHHHGGHHHGHGGGHGEFHHHHHHGGFFFGFGHHHHEHGGGHHHGHHHGHGHHHHHHHHHHHHGGHFHHCHHFHGHHHHHGGHHHHHHHHHHHGGHGHFFGHFFFHHHHHHHHHHHHHGHBGGHHHGHHHHHHHFHGGGGGFGGGGG0
@M05620:46:000000000-D9D58:1:1101:7255:10640 1:N:0:101
GAATGAATGCAGAAATTGGCAAGATAATACTGCACCGATGGGAAATGATACTATCCTGAAACATGAGCAAATTGACCAGCCTCAGGATGTGAACTCATTTGCTGGAGGTCACCAGGGCTCTTTCAAGATAGTAAAAACAGTGACTTGTACAGCATAATGAAAAACCTAGGCATTGATTTTGAAGACATCAGACACATGCAGAATGAAAAATTTTTCAGAAATGATTTTTCTGGTGAGGTTGACTTCAGAGA
+
B@ABBFFFFFFFGGGGGGGGGGFHHHGHHHHHHHHHGEGGGHHFHHHFHGHHHHHHHHHGHHFHBGGHHHHHHHHHGGHEFFHHHFGHHBGFFHHHHHHHHHHHHHHGEHHHHHHGGGHHHHHHHHHHHHHHHHHHHGHHGHGHHHHHHHHHHHHHHGHHHHHHGGHHHGHHGHHHHHHHHGHHHGHHHHHHHHHHHGHHHHHHHHHHHHHHHHHGGHHGHHHGHHHHHHHHHHHHHHGHHHGGGGGGGF9
@M05620:46:000000000-D9D58:1:1101:7270:10654 1:N:0:101
GAATGAATGCAGAAATTGGCAAGATAATACTGCACCGATGGGAAATGATACTATCCTGAAACATGAGCAAATTGACCAGCCTCAGGATGTGAACTCATTTGCTGGAGGTCACCAGGGCTCTTTCATGATAGAAAAAACAGAGACTTGTACAGTATAATGAATAATGTAGGAACTGATCTTGAATAAATCAGACAGATGCAGAATGAAAAATTTTTCAGAAATGATTTTTCTGGTGTGGTTGACTTCAGAGA
+
DCDDDFFFFFFFGGGGGGGGGGGHHHHHHHHHHHHHGFGGGHHHHHHHHHHHHHHHHHHHHHHHHHHHHHHHHHHHHHHHGHHHHHGHHGHHHHHHHHHHHHHHHHHGGHHH33111/0?334D4444D443D4B0>//222B223BF333333DG22D2F2DG222D22220?11111?11?1F1?1HF1F1000>11111><FH0=0..0000=DG00<0000<00;/0000/.;./..;F0;00;00/
@M05620:46:000000000-D9D58:1:1101:7253:10664 1:N:0:101
GAATGAATGCAGAAATTGGCAAGATAATACTGCACCGATGGGAAATGATACTATCCTGAAACATGAGCAAATTGACCAGCCTCAGGATGTGAACTCATTTGCTGGAGGTCACCAGGGCTCTTTCAAGATAGTAAAAACAGTGACTTGTACAGCATAATGAAAAACCTAGGCATTGATTTTGAAGACATCAGACACATGCAGAATGAAAAATTTTTCAGAAATGATTTTTCTGGTGAGGTTGACTTCAGAGA
+
CABCCFFFFFFFGGGGGGGGGGGHHHHHHHHHHHHHGGGGGHHHHHHHHHHHHHHHHHHHHHHHHHHHHHHHHHHHHHHHGHHHHHHHHGHHHHHHHHHHHHHHHHHGGHHHHHHGGGHHHHHHHHHHHHHHHHHHHGHHHHHHHHHHHHHHHHHHHHHHHHHHGGHHHHHHGHHHHHHHHGHHGHHHHHHHHHHHHHHHHHHHGHHHHHHHHHHHHHHHHHHHHHHHHHHHHHHHHHHHHHGGGGGGGGB
@M05620:46:000000000-D9D58:1:1101:25935:10689 1:N:0:101
GAATGAATGCAGAAATTGGCAAGATAATACTGCACCGATGGGAAATGATACTATCCTGAAACATGAGCAAATTGACCAGCCTCAGGATGTGAACTCATTTGCTGGAGGTCACGCCAGGGCTCTTTCAAGATAGTAAAAACAGTGACTTGTACAGCATAATGAAAAACCTAGGCATTGATTTTGAAGACATCAGACACACGCAGAATGAAAAATTTTTGAGAAATGATTTCTCTGGTGAGGTTGACTTCAGA
+
CCDCDFFFFFFFGGGGGGGGGGGHHHHHHHHHHHHHGGGGGHHHHHHHHHHHHHHHHHHHHHHHHHHHHHHHHHHHHHHHGHHHHGHHHHHHHHHHHHHHHHHHHHHGGHHH1111>//?G/G3??4D?GE434DHH4F//F3333?D23D3?32B?22>>GHHD=//2=100111=1@G111/?1>0011F1FGH00.--<--/00DHH0.;GH00-;;G000:0;FG0C0;0C0C09.////0090;F;
@M05620:46:000000000-D9D58:1:1101:23571:10706 1:N:0:101
GAATGAATGCAGAAATTGGCAAGATAATACTGCACCGATGGGAAATGATACTATCCTGAAACATGAGCAAATTGACCAGCCTCAGGATGTGAACTCATTTGCTGGAGGTCACGCCAGGGCTCTTTCAAGATAGTAAAAACAGTGACTTGTACAGCATAATGAAAAACCTAGGCATTGATTTTGAAGACATCAGACACATGCAGAATGAAAAATTTTTCAGAAATGATTTTTCTGGTGAGGTTGACTTCAGA
+
BBBBBFFFFFFFGGGGGGGGGFFHHHHHHHGHHHHHGGGGGHHHHHHHHHHHHHHHHGHHHHHHHGHHHHHHHHGHHHHHGHHHHGHFHHHHHHHHHHHHHHHHHHHGGHHHFFFGGHGCGHHGHHHFHHHHHGHHHHGGGGBFFHHHHHHHHHHHHGHHGHHHHHGGGHHFHHHHHBHHHHHGHHGFHHGHHHHFHGHHHHFHHHFHHFHHHHHHHHHHFHHHHHHHHHHHHHGHHGHGFGFFFFGFFGB
@M05620:46:000000000-D9D58:1:1101:21502:10711 1:N:0:101
GAATGAATGCAGAAATTGGCAAGATAATACTGCACCGATGGGAAATGATACTATCCTGAAACATGAGCAAATTGACCAGCCTCAGGATGTGAACTCATTTGCTGGAGGTCACGCCAGGGCTCTTTCAAGATAGTAAAAACAGTGACTTGTACAGCATAATGAAAAACCTAGGCATTGATTTTGAAGACATCAGACACATGCAGAATGAAAAATTTTTCAGAAATGATTTTTCTGGTGAGGTTGACTTCAGA
+
CBCCCFFFFFFFGGGGGGGGGGGHHHHHHHHHHHHHGGGGGHHHHHHHHHHHHHHHHHHHHHHHHHHHHHHHHHHHHHHHGHHHHHHHHGHHHHHHHHHHHHHHHHHGGHHHGHGGGHGGHHHHHHHHHHHHHHHHHHHGHHHHHGHHHHHHHHHHHHHHHHHHHHGGHHHHHHHHHHHHHHHGHHHHHHHHHHHHHHHHHHHHHHHHHHHHHHHHHHHHHHHHHHHHHHHHHHHHHHHGGFGGGGGGGGB
@M05620:46:000000000-D9D58:1:1101:28001:10716 1:N:0:101
GAATGAATGCAGAAATTGGCAAGATAATACTGCACCGATGGGAAATGATACTATCCTGAAACATGAGCAAATTGACCAGCCTCAGGATGTGAACTCATTTGCTGGAGGTCACCAGGGCTCTTTCAAGATAGTAAAAACAGTGACTTGTACAGCATAATGAAAAACCTAGGCATTGATTTTGAAGACATCAGACACATGCAGAATGAAAAATTTTTCAGAAATGATTTTTCTGGTGAGGTTGACTTCAGAGA
+
AABBBFFFFFFFGGGGGFFGGCFFHD5GGHHHHGGHGCGGGGFHHHHHHHHHFHHHHHHEGHFGHHHGFHHHHHHGHHGHGFHHGHGHHFGHHHHHHHHHHHHHHHHGGEHFHFHGGGHHHHHGHGHGHHHGH4HGFGHHHGBGHGHGHHGFFFHFEHFHHGHHGGHHHGHHHHHGHHHHHCHGDHFHHGHHHGHGHHHHHHFHHHHHHHHHHHGEGGGDCHHFHHHHHHHHHHHHHHHHHHGFBFFGGGB
@M05620:46:000000000-D9D58:1:1101:13842:10721 1:N:0:101
GAATGAATGCAGAAATTGGCAAGATAATACTGCACCGATGGGAAATGATACTATCCTGAAACATGAGCAAATTGACCAGCCTCAGGATGTGAACTCATTTGCTGGAGGTCACGCCAGGGCTCTTTCAAGATAGTAAAAACAGTGACTTGTACAGCATAATGAAAAACCTAGGCATTGATTTTGAAGACATCAGACACATGCAGAATGAAAAATTTTTCAGAAATGATTTTTCTGGTGAGGTTGACTTCAGA
+
CCCCCFFFFFFFGGGGGGGGGGGHHHHHHHHHHHHHGGGGGHHHHHHHHHHHHHHHHHHHHHHHHHHHHHHHHHHHHHHHGHHHHHHHHHHHHHHHHHHHHHHHHHHGGHHHGHGGGHGGHHHHHHHHHHHHHHHHHHHGHHHHHHHHHHHHHHHHHHHHGHHHHHGGHHHHHHHHHHHHHHHGHHHHHHHHHHHHHHHHHHHHHHHHHHHHHHHHHHHHHHHHHHHHHHHHHHHHHHHGGGGGGGGGGG9
@M05620:46:000000000-D9D58:1:1101:14795:10724 1:N:0:101
GAATGAATGCAGAAATTGGCAAGATAATACTGCACCGATGGGAAATGATACTATCCTGAAACATGAGCAAATTGACCAGCCTCAGGATGTGAACTCATTTGCTGGAGGTCACCAGGGCTCTTTCAAGATAGTAAAAACAGTGACTTGTACAGCATAATGAAAAACCTAGGCATTGATTTTGAAGACATCAGACACATGCAGAATGAAAAATTTTTCAGAAATGATTTTTCTGGTGAGGTTGACTTCAGAGA
+
CCCCCFFFFFFFGGGGGGGGGGGHHHHHHHHHHHHHGGGGGHHGHHHHHHHHHHHHHHHHHHGHHGHHHHHHHHHHHHHHGHHHHHHHHFGGHHHHHHHHHHHGGHHGGHHHHHHGGGHHHHHHHHHHHHHHHHHHHGHHHHHHHHHHHHGHHHHHHHHHHHHHGGHHHHHHHHHHHHHHHGHHHHHHHHHHHHHHHHHHHHHHHHHHHHHHHHHHHHHHHHHHHHHHHHHHHGHHHHHHHHGGGGGGGGF
@M05620:46:000000000-D9D58:1:1101:14815:10733 1:N:0:101
GAATGAATGCAGAAATTGGCAAGATAATACTGCACCGATGGGAAATGATACTATCCTGAAACATGAGCAAATTGACCAGCCTCAGGATGTGAACTCATTTGCTGGAGGTCACCAGGGCTCTTTCAAGATAGTAAAAACAGTGACTTGTACAGCATAATGAAAAACCTAGGCATTGATTTTGAAGACATCAGACACATGCAGAATGAAAAATTTTTCAGAAATGATTTTTCTGGTGAGGTTGACTTCAGAGA
+
AAAA1DDFFDBF1GBFGGGGG1AC1FHHGHHGHHHHGEEGGHFHHHHFHDGHGHHHHDGFFH0GGHHGFCGGH11GFFHHGHHBFF@GHGH2BGHH1FHHHHHHHFHEGHBGHEHEFGHHHHHHDGGFHHHHHE22BEEHHHGHHHHHGHGHHFHHFHHFGFHHGGHHHGHFHHHGHHHHHGFHHGGHGHBGHHHHHHHHHHFHHFFHF.GHHHHGFD00CGGFHHHHHHHEHHEBGFHGGFFGGGFFBFB
@M05620:46:000000000-D9D58:1:1101:27989:10734 1:N:0:101
GAATGAATGCAGAAATTGGCAAGATAATACTGCACCGATGGGAAATGATACTATCCTGAAACATGAGCAAATTGACCAGCCTCAGGATGTGAACTCATTTGCTGGAGGTCACCAGGGCTCTTTCAAGATAGTAAAAACAGTGACTTGTACAGCATAATGAAAAACCTAGGCATTGATTTTGAAGACATCAGACACATGCAGAATGAAAAATTTTTCAGAAATGATTTTTCTGGTGAGGTTGACTTCAGAGA
+
CCBCCFFFFFFFGGGGGGGGGGGHHHHHHHHHHHHHGGGGGHHHHHHHHHHHHHHHHHHHHHHHHHHHHHHHHHHHHHHEGHHHGHHHHGHHHHHHHHHHHHHHHHHGGHHHHHGGGGHHHHHHHHHFHHFDDGHHHGHGHHHGFHHGHHHGHFHHGEGHHHHHFGHFFHFGFGG1?GHHHGHHHHFHDGBGHHHHFHHHGHHBHHHGHHHHHHHHHHGHHFHHGHHHHHFHGHHHGHFHBGEBFBFGGGB
@M05620:46:000000000-D9D58:1:1101:12457:10739 1:N:0:101
GAATGAATGCAGAAATTGGCAAGATAATACTGCACCGATGGGAAATGATACTATCCTGAAACATGAGCAAATTGACCAGCCTCAGGATGTGAACTCATTTGCTGGAGGTCACCAGGGCTCTTTCAAGATAGTAAAAACAGTGACTTGTACAGCATAATGAAAAACCTAGGCATTGATTTTGAAGACATCAGACACATGCAGAATGAAAAATTTTTCAGAAATGATTTTTCTGGTGAGGTTGACTTCAGAGA
+
BBABBFFFFFFFGGGGFGFGGFGHCHGHFHAGFGBF?EGGAGGHHHGF5GGHEGEHFAGFHHHFCDBGHGHFHFHHHFFGGFHFG?FGHFGGFGFGHGHHHHEFFFFGEHHHHFEFF?AGH3GHHHHHFHHGFHHHHGGFGHHHGGFBFFHHEHHGHHGDGFHHAEHHBGFHFG1FGDGFFGHHFFGHHHHGHEHHHHGFGGHFDFDFFG.C<GFHFHHHGDCGHGCFBGHFGCFHAA:GHHFBBFGGGFC
@M05620:46:000000000-D9D58:1:1101:12441:10748 1:N:0:101
GAATGAATGCAGAAATTGGCAAGATAATACTGCACCGATGGGAAATGATACTATCCTGAAACATGAGCAAATTGACCAGCCTCAGGATGTGAACTCATTTGCTGGAGGTCACCAGGGCTCTTTCAAGATAGTAAAAACAGTGACTTGTACAGCATAATGAAAAACCTAGGCATTGATTTTGAAGACATCAGACACATGCAGAATGAAAAATTTTTCAGAAATGATTTTTCTGGTGAGGTTGACTTCAGAGA
+
BABBBFFFFFFFGGGGGGGGGGGHHHHHGHHHHGHHGGGGGGGHGHHHHHHHHHHHHHGHHHHHHHFHGHFHHHGHHHHHGHHHHEGHHGHGHHHHHHHHHGHGHFHGGHHHHHHGGGHHHHHHHHHHHHHHHHHHHGHHGHHHHHFGHHHHHHHHHHHHHHHHGGHHHHHHHHHHHHHHHGHHHHHHHHHHHHHHHHHHHHHHHHHHHHHHHHHHHHHHHHHHHHHHHHHHHHHHHHHHHHGGGGGGGGB
@M05620:46:000000000-D9D58:1:1101:15732:10764 1:N:0:101
GAATGAATGCAGAAATTGGCAAGATAATACTGCACCGATGGGAAATGATACTATCCTGAAACATGAGCAAATTGACCAGCCTCAGGATGTGAACTCATTTGCTGGAGGTCACCCCCAGCGCTCTTTCAAGATAGTAAAAACAGTGACTTGTACAACATAATGAAAAACCTATGCATTGTTTTTGAAGACATCAGACACATGCAGAATGAAAAATTTTTCAGAAATGATTTTTCTGGTGAGGTTGACTTCAG
+
BBBBBFFFFFFFGGGGGGGGGGGGHHHHHHHHHHHHGGGGGHHGHHHHHHHHHHHHHHHHHHHHHHHHGHHHHHHHHHHHGHHHHHHHHHHHFHHHHHHHHHHHHHHGGH3GD1///>0//?E/3B44BG3?F34B?F32/F?FD33B?232>22<<2FH22F222?//0F111FGH11<<0<-.F11<<=GF0DC/GHB00DGHH00<0:0.=:000/C00C/C00<:C0;/;BF9909C/;/CFFF9FF
@M05620:46:000000000-D9D58:1:1101:18331:10811 1:N:0:101
GAATGAATGCAGAAATTGGCAAGATAATACTGCACCGATGGGAAATGATACTATCCTGAAACATGAGCAAATTGACCAGCCTCAGGATGTGAACTCATTTGCTGGAGGTCACGCCAGGGCTCTTTCAAGATAGTAAAAACAGTGACTTGTACAGCATAATGAAAAACCTAGGCATTGATTTTGAAGACATCAGACACATGCAGAATGAAAAATTTTTCAGAAATGATTTTTCTGGTGAGGTTGACTTCAGA
+
CCCCCFFFFFFFGGGGGGGGGGGHHHHHHHHHHHHHGGGGGHHHHHHHHHHHHHHHHHHHHHHHHHHHHHHHHHHHHHHHGHHHHHHHHHHHHHHHHHHHHHHHHHHGGHHHGGEGFEE?GFFGFFHD?BGHFFHHFHFGEFDGFGHFGGDHHFFHHFHHFHHHFGDGFCGHGHHHH1GDFGHGFB1FHFBDGFGCFBCGFGD<GFHHHFFFHHFDD:GHBGGHHFHHGHGFHHFGGCCF;B/BFFFBB09
@M05620:46:000000000-D9D58:1:1101:19368:10819 1:N:0:101
GAATGAATGCAGAAATTGGCAAGATAATACTGCACCGATGGGAAATGATACTATCCTGAAACATGAGCAAATTGACCAGCCTCAGGATGTGAACTCATTTGCTGGAGGTCACCAGGGCTCTTTCAAGATAGTAAAAACAGTGACTTGTACAGCATAATGAAAAACCTAGGCATTGATTTTGAAGACATCAGACACATGCAGAATGAAAAATTTTTCAGAAATGATTTTTCTGGTGAGGTTGACTTCAGAGA
+
CBCCCFFFFFFFGGGGGGGGGGGHHHHHHHHHHHHHGGGGGHGHHHHHHHHHHHHHHHHHHHHHHGHGHHHHHHHHHHHHGHHHHHHHHGHHHHHHHHHHHHHHHHHGGGHHHHHGGGHHHHHHHHHHHHHHFHHHHGHHHHGHHHHHHHHHHHHHHHHHHHHHGGHHHHHHHHHHHHHHHGHHHHHHHHHHHHHHHHHHHHHHHHHHHHHHHHHHHHHHHHHHHHHHHHHHHHHHEHGHHHGGGGGGGGF
@M05620:46:000000000-D9D58:1:1101:6161:10829 1:N:0:101
GAATGAATGCAGAAATTGGCAAGATAATACTGCACCGATGGGAAATGATACTATCCTGAAACATGAGCAAATTGACCAGCCTCAGGATGTGAACTCATTTGCTGGAGGTCACCCCCAGGGCTCTTTCAAGATAGTAAAAACAGTGACTTGTACAGCATAATGAAAAACCTAGGCATTGATTTTGAAGACATCAGACACATGCAGAATGAAAAATTTTTCAGAAATGATTTTTCTGGTGAGGTTGACTTCAG
+
ABBBBFFFFFFFGGGGGGFFGGGGHFHHHHHHHHHHGGGGGHGHGHHHGHHHHHHHHHHHHHGHHGHHHHHHGHHHHHHHGHGFHHHHHFHFHHHHGHHHHFHHFGHGGHHHHHGGGGGGGHHHHHHHHHHHGHHHHHHHGHFGHHHHHHHHHHHHHHGHHHHHHHGGGHHHHGHHHHHHHGHHGHHHHFHHHEHHHHHHHHHHHHHHDHHHHFFHHHHHHHHHHHHFFHHHHHHFGHGGGGGGGGGGGGB
@M05620:46:000000000-D9D58:1:1101:15654:10832 1:N:0:101
GAATGAATGCAGAAATTGGCAAGATAATACTGCACCGATGGGAAATGATACTATCCTGAAACATGAGCAAATTGACCAGCCTCAGGATGTGAACTCATTTGCTGGAGGTCACGGCAGGGCTCTTTCAAGATAGTAAAAACAGTGACTTGTACAGCATAATGAAAAACCTAGGCATTGATTTTGAAGACATCAGACACATGCAGAATGAAAAATTTATCAGTAATGATTTTTCTGGTGAGGATGACTTCAGA
+
CCCCCFFFFFFFGGGGGGGGGGGHHHHHHHHGGHHHGGGGGHHHHHHHHHHHGHHHHGHHHHHHHGHHHHHHHHHHGHHHGHHHHHHHHFGGHHHHHHHHHHHHHHHGGHCH11//////B/33?4F??3FG34DE3F2//23?33D3B32DGF2GH2@@2DG220//0=10011?11?111>FB11>FD1<1<0//<0D0<<0<00<G0<:GG0000<:00;GC0CG0C0/<G9;B09F0/90;0000;9
@M05620:46:000000000-D9D58:1:1101:10010:10833 1:N:0:101
GAATGAATGCAGAAATTGGCAAGATAATACTGCACCGATGGGAAATGATACTATCCTGAAACATGAGCAAATTGACCAGCCTCAGGATGTGAACTCATTTGCTGGAGGTCACCAGGGCTCTTTCAAGATAGTAAAAACAGTGACTTGTACAGCATAATGAAAAACCTAGGCATTGATTTTGAAGACATCAGACACATGCAGAATGAAAAATTTTTCAGAAATGATTTTTCTGGTGAGGTTGACTTCAGAGA
+
CCCCCFFFFFFFGGGGGGGGGGGHHHHHHHHHHHHHGGGGGHHHHHHHHHHHHHHHHHHHHHHHHHHHHHGHHHHHHHHHGHHHHHHHHHHHHHHHHHHHHHHHHHHGGHHHGGHGGGHHHHHHHEEDFDFDHHHHHGEFFBGHHHHHHHHHGHHHHGEGHHHHGGHHGGFGHHHHHHHHHGHFHGHHHHBFGHFHHHGHHHHHBHHHHHHHHHHHHGHHHHFHHHHGHHHHCHFFHAGGHHGGGFBFFFF
@M05620:46:000000000-D9D58:1:1101:6143:10835 1:N:0:101
GAATGAATGCAGAAATTGGCAAGATAATACTGCACCGATGGGAAATGATACTATCCTGAAACATGAGCAAATTGACCAGCCTCAGGATGTGAACTCATTTGCTGGAGGTCACCCCCAGGGCTCTTTCAAGATAGTAAAAACAGTGACTTGTACAGCATAATGAAAAACCTAGGCATTGATTTTGAAGACATCAGACACATGCAGAATGAAAAATTTTTCAGAAATGATTTTTCTGGTGAGGTTGACTTCAG
+
CCCCCFFFFFFFGGGGGGGGGGGHHHHHHHHHHHHHGEGGGHHHHHHHHHHHHHHHHHGHHHHHHHGHHHHHHHHHHHHHGHHHGGGHHHHHHHHHHHHHHHHHHHHGGHHHHHGGGGGGGHHHHHHHHHHHHHHHHHHHGHHHHHHHHHHHHHHHHHHHHHHHHHHGGHHHHHHHHHHHHHHHGHHHHHHHHGHHHHHHHHHHHHHHHHHHHHHHHHHHHHHHHHHHHHHHHHHGHHGGGGGGGGGGGGG
@M05620:46:000000000-D9D58:1:1101:8484:10848 1:N:0:101
GAATGAATGCAGAAATTGGCAAGATAATACTGCACCGATGGGAAATGATACTATCCTGAAACATGAGCAAATTGACCAGCCTCAGGATGTGAACTCATTTGCTGGAGGTCACGCCAGGGCTCTTTCAAGATAGTAAAAACAGTGACTTGTACAGCATAATGAAAAACCTAGGCATTGATTTTGAAGACATCAGACACATGCAGAATGAAAAATTTTTCAGAAATGATTTTTCTGGTGAGGTTGACTTCAGA
+
CCCCCFFFFFFFGGGGGGGGGGGHHHHHHHHHHHHHGGGGGHHHHHHHHHHHHHHHHHHHHHHHHHHHHHHHHHHHHHHHGHHHHHHHHHHHHHHHHHHHHHHHHHHGGHHHGGGGGHGGHHHHHHHGHGHHHHHHHHHGGHGHGHHHGHHHHHHHHHHHHHHHHHGGHHHHHHHHHGHHGHHGHHGHHHHHHHHHHHHHHHHHHHHHHHGGHHHHHHHHFGHHHHHHHHHGHHHHHHHGGGGGGGGGGG0
@M05620:46:000000000-D9D58:1:1101:15460:10851 1:N:0:101
GAATGAATGCAGAAATTGGCAAGATAATACTGCACCGATGGGAAATGATACTATCCTGAAACATGAGCAAATTGACCAGCCTCAGGATGTGAACTCATTTGCTGGAGGTCACCAGGGCTCTTTCAAGATAGTAAAAACAGTGACTTGTACAGCATAATGAAAAACCTAGGCATTGATTTTGAAGACATCAGACACATGCAGAATGAAAAATTTTTCAGAAATGATTTTTCTGGTGAGGTTGACTTCAGAGA
+
CBCCDFFFFFFFGGGGGGGGGGGHHHHHHHHHHHHHGGGGGHHHHHHHHHHHHHHHHHHHHHHHHHGHHHHHHHHHHHHHGHHHHHHHHHHHHHHHHHHHHHHHHHHGGHHHHHHGGGHHHHHHHHHHHHHHHHHHHGHHHHHHHHHHHHHHHHHHHHHGHHHHGGHHHHHHHHHHHHHHHGHHHHHHHHHHHHHHHHHHHHHHHHHHHHHHHHHHHHHHHHHHHHHHHHHHHHHHHHHHHHGGGHGGGGF
@M05620:46:000000000-D9D58:1:1101:11139:10851 1:N:0:101
GAATGAATGCAGAAATTGGCAAGATAATACTGCACCGATGGGAAATGATACTATCCTGAAACATGAGCAAATTGACCAGCCTCAGGATGTGAACTCATTTGCTGGAGGTCACCAGGGCTCTTTCAAGATAGTAAAAACAGTGACTTGTACAGCATAATGAAAAACCTAGGCATTGATTTTGAAGACATCAGACACATGCAGAATGAAAAATTTTTCAGAAATGATTTTTCTGGTGAGGTTGACTTCAGAGA
+
CCCDDFFFFFFFGGGGGGGGGGGHHHHHHHHHHHHHGGGGGHHHHHHHHHHHHHHHHHHHHHHHHHHHHHHHHHHHHHHHGHHHHHHHGGGGHHHHHHHHHHHGHHHGGHHHHHHGGGHGHHHHHHHHHHHHHHHHHGHHHHHHHHHHHHHHHHHGHHHHGHHHGGHHHHHHHHHGHHHHHGHHHHHHHHHHHHHGHHHHHGGHHHHGGHHHHHHHHHHFHHHHHHHHHHHHHGHGHHHHHGGGGGGGGGF
@M05620:46:000000000-D9D58:1:1101:15441:10857 1:N:0:101
GAATGAATGCAGAAATTGGCAAGATAATACTGCACCGATGGGAAATGATACTATCCTGAAACATGAGCAAATTGACCAGCCTCAGGATGTGAACTCATTTGCTGGAGGTCACCAGGGCTCTTTCAAGATAGTAAAAACAGTGACTTGTACAGCATAATGAAAAACCTAGGCATTGATTTTGAAGACATCAGACACATGCAGAATGAAAAATTTTTCAGAAATGATTTTTCTGGTGAGGTTGACTTCAGAGA
+
BBBBBFFFFFFFGGGGGGGGGGGHHHHHHHHHHHHHGGGGGHHHGHHFHHHHHHHHHGGFHHHHHGHHHFHGHHHHHHHHGHHHHGHHHGHHHHHHHHHHHHHHHHHGGHHHHGHGGDGFCHGF4GHDGBEEDGHHHGEGHHEFGHHGDF3GGBFFGHHGHHHHGGHFGFGCFGHFDHHHGFHB1FCDD1FDFCGEFFHFBFCDD<GGHFHHHHHH0<<DFFC0CGHHHHHFH;:CFGCGFBBFFFFFFG/
@M05620:46:000000000-D9D58:1:1101:12552:10889 1:N:0:101
GAATGAATGCAGAAATTGGCAAGATAATACTGCACCGATGGGAAATGATACTATCCTGAAACATGAGCAAATTGACCAGCCTCAGGATGTGAACTCATTTGCTGGAGGTCACTCAAAATCAATGCCTAGGTTTTTCATTATGCTGTACAAGTCACTGTTTTTACTATCTTGAAAGAGGCCTGGATGACCGCCAGCGAATGAGTTCACATCCTGAGGCTGGCCAATTTTCTCCCAGGGCTCTTTCAAGATAG
+
BCCCCFFFFFFFGGGGGGGGGGGHHHHHHHHHHHHHGEGGGHHGHHHHHHHHHHHHHGGHHHHHHHHHHHHHHHHHHHHHGHHHHHHHHHG5FFHHEFHH4FGF311>FGHGFHHGFHHHEFHEHEH3B3BFD??FE?E4F4?4BFBFHD2FGG333BFDGG/2@2F2DG222@@CF//?FC/0FGE11/<C-<F<--</D00=D<D<CGCG00/.CEHG../:FFF0C000//0:..;.90000000:00
@M05620:46:000000000-D9D58:1:1101:7406:10914 1:N:0:101
GAATGAATGCAGAAATTGGCAAGATAATACTGCACCGATGGGAAATGATACTATCCTGAAACATGAGCAAATTGACCAGCCTCAGGATGTGAACTCATTTGCTGGAGGTCACGCCAGGGCTCTTTCAAGATAGTAAAAACAGTGACTTGTACAGCATAATGAAAAACCTAGGCATTGATTTTGAAGACATCAGACACATGCAGAATGAAAAATTTTTCAGAAATGATTTTTCTGGTGAGGTTGACTTCAGG
+
CCCDCFFFFFFFGGGGGGGGGGGHHHHHHHHHHHHHGGGGGHHH23A5A5A55AF3A3FFA333A3ABFH3F5A5F33BF1B23B?33B3@F5@B@3BG@E44D@1B?12B3?FC>EHDA0FGHDDH4F3??3?FHHHF/?G3?BBG3??B?3??23F22>HHHHHG?22G11=F1=1GHHB1F1=<00=<1111<<011000=/00DHHH.GHHHB/00;G0000CHHHC:0GG0/0;.F///0=0:0;0
@M05620:46:000000000-D9D58:1:1101:26664:10956 1:N:0:101
GAATGAATGCAGAAATTGGCAAGATAATACTGCACCGATGGGAAATGATACTATCCTGAAACATGAGCAAATTGACCAGCCTCAGGATGTGAACTCATTTGCTGGAGGTCACGCCAGGTCTCTTTCAAGATAGTAAAAACAGTGACTTGCACAGCATAATGAAAAACCTAGGCATTGATTTTGAAGACATCAGACACATGCAGAATGAAAAATTTTTCAGAAATGATTTTTCTGGTGAGGTTGACTTCAGA
+
CCDCCFFFFFFFGGGGGGGGGGGHHHHHHHHHHHHHGGGGGHHHHHHHHHHHHHHHHHHHHHHHHHHHHHHHHHHHHHHHGHHHHGHHHHHGHHHHHHHHHHHHHGHG>GF3A1F1//?B4?4444F4?F3G344DBB?//?FG3333F3B2F2/?3DG>2@22FC/?22FG0=?G11?1111??1?0GBD1<1<FB0111<0=G00<=D0.<<000/0;G00C000CC;GB0GFGF0..:;::0B0;CFB
@M05620:46:000000000-D9D58:1:1101:12589:10978 1:N:0:101
GAATGAATGCAGAAATTGGCAAGATAATACTGCACCGATGGGAAATGATACTATCCTGAAACATGAGCAAATTGACCAGCCTCAGGATGTGAACTCATTTGCTGGAGGTCACCAGGGCTCTTTCAAGATAGTAAAAACAGTGACTTGTACAGCATAATGAAAAACCTAGGCATTGATTTTGAAGACATCAGACACATGCAGAATGAAAAATTTTTCAGAAATGATTTTTCTGGTGAGGTTGACTTCAGAGA
+
CBCCCFFFFFFFGGGGGGGGGGGHHHHHHHHHHHHHGGGGGHGHHHHHHHHHHHHHHHHHHHHHHHHHHHHHHHHHHHHHGHHHHHFHHHHHHHHHHHHHHHHGHHHGGHHHHHHGGGHHHHHHHHHHHHHHHHHHHGHHHHFHHHHHHHHHHHHFHHHHHHHHGGHGHHHHHHHHHHHHHGHHGHHHHHHHHHHHHHHHHHHHHHHHHHFHHHHFHFDFHHHHHHHHHHHHHCGGHFHHHHGGGGGGGGF
@M05620:46:000000000-D9D58:1:1101:19947:11038 1:N:0:101
GAATGAATGCAGAAATTGGCAAGATAATACTGCACCGATGGGAAATGATACTATCCTGAAACATGAGCAAATTGACCAGCCTCAGGATGTGAACTCATTTGCTGGAGGTCACCAGGGCTCTTTCAAGATAGTAAAAACAGTGACTTGTACAGCATAATGAAAAACCTAGGCATTGATTTTGAAGACATCAGACACATGCAGAATGAAAAATTTTTCAGAAATGATTTTTCTGGTGAGGTTGACTTCAGAGA
+
ABBBAFFFFFFF5BGGGGGGGGGFHFFGHHHHHGHHGEGGGGHGGGHHHGHHHHHHHHGGHHHHHHHHBGHHHHHHHHHHGHHHHFGHHHHHFHHHHHHHHHHHHFHGGHHHFHHFGGHHHHHHHHHFHEHHFHHHHGHFHHGHHHHHHHHHHHHFHHHHHGHHGGHHGHHHHHGFHHHHHGFHEGHGHHHHGHHHHHGHFHFHFFGHHACHFHHHHHHBHHHFHHHHHHHGGHHGEHFFFFGGGGGGFF9
@M05620:46:000000000-D9D58:1:1101:20161:11089 1:N:0:101
GAATGAATGCAGAAATTGGCAAGATAATACTGCACCGATGGGAAATGATACTATCCTGAAACATGAGCAAATTGACCAGCCTCAGGATGTGAACTCATTTGCTGGAGGTCACCAGGGCTCTTTCAAGATAGTAAAAACAGTGACTTGTACAGCATAATGAAAAACCTAGGCATTGATTTTGAAGACATCAGACACATGCAGAATGAAAAATTTTTCAGAAATGATTTTTCTGGTGAGGTTGACTTCAGAGA
+
BACCCFFFFFFFGGGGGGGGGGGHHHHHHHHHHHHHGGGGGHHHHHHHHHHHHHHHHHHHHHHHHHHHHHHHHHHHHHHHGHHHHHHHHGHHHHHHHHHHHHHHHHHGGHHHHHHGGGHHHHHHHHHHHHHHHHHHHGHHHHGHHHHHHHHHHHHHFHHHHGHHGGHHHHHHHHHHHHHHHGHHGHHHHHHHHHHHHHHHHHHHHHHHHHHHHHHHHHHHHHHHHHHHHHHHHHHHHHHHGHGGGGGGGGF
@M05620:46:000000000-D9D58:1:1101:9261:11126 1:N:0:101
GAATGAATGCAGAAATTGGCAAGATAATACTGCACCGATGGGAAATGATACTATCCTGAAACATGAGCAAATTGACCAGCCTCAGGATGTGAACTCATTTGCTGGAGGTCCCAGGGCTCTTTCAAGATAGTAAAAACAGTGACTTGTACAGCATAATGAAAAACCTAGGCATTGATTTTGAAGACATCAGACACATGCAGAATGAAAAATTTTTCAGAAATGATTTTTCTGGTGAGGTTGACTTCAGAGAA
+
CCCCCFFFFFFFGGGGGGGGGGGGHHHHHHHHHHHHGGGGGHHHHHHHHHHHHHHHHHHHHHHHHHHHHHHHHHHHHHHHGHHHHGHHHHHFHHHHHHHHHHHHHEEEEHHHHHGGGHHHHHHHHHHHHHHHHHHHGHHHGHHHHHHHGHHGHHHHHHHHHHHGGFHHHHHHHHHHHHHGGHHHHHGHHHHHHHHHGFHHHHHHHHGHHHHHHHGHHGHHHHGHHHHHHHHHHHFHHHGFHHGGGGGGGGF
@M05620:46:000000000-D9D58:1:1101:9122:11262 1:N:0:101
GAATGAATGCAGAAATTGGCAAGATAATACTGCACCGATGGGAAATGATACTATCCTGAAACATGAGCAAATTGACCAGCCTCAGGATGTGAACTCATTTGCTGGAGGTCACGCCAGGTCTCTTTCAAGATAGTAAAAACAGTGACTTGTACAGCATAATGAAAAACCTAGGCATTGATTTTGAAGACATCAGACACATGCAGAATGAAAAATTTTTCAGAAATGATTTTTCTGGTGAGGTTGACTTCAGA
+
?AAA?D13DFF11F1BGA1G1GC1BF1FEG3FGAGHA00B0001/FFFFGHFE2D0B11AFH011AFD10AD11D1BAFHGCGCE01@B1D22F1GDHH@DG1B1GF?EB1@EFECEH1F>E>E>2>22>1>GHD2F21EEHHFFGB>GB1F>><0BGFGHDG1<0CE0G10FCGDGDGGGHHGEHBFGHDBHDC<FBB1<1FB/<D000<<CC<GFB0=0C/000:0;G0GHEHHBC..//9/09C9CG0
@M05620:46:000000000-D9D58:1:1101:9106:11270 1:N:0:101
GAATGAATGCAGAAATTGGCAAGATAATACTGCACCGATGGGAAATGATACTATCCTGAAACATGAGCAAATTGACCAGCCTCAGGATGTGAACTCATTTGCTGGAGGTCACGCCAGGGCTCTTTCAAGATAGTAAAAACAGTGACTTGTACAGCATAATGAAAAACCTAGGCATTGATTTTGAAGACATCAGACACATGCAGAATGAAAAATTTTTCAGAAATGATTTTTCTGGTGAGGTTGACTTCAGA
+
CBCCCFFFFFFFGGGGGGGGGGGHHHHHHHHHHHHHGGGGGGHHHHHHHHHHHHHHHHHHHHHHHHHHHHHHHHHHHHHHGHHHHHHHHHHHHHHHHHHHHHHHHHHGGHHHGHGGGHDGHHHHHHHHHHHHFHHHHHHGHHHHHHHHHHHHHHHHHHHHHHHHHHGGHHHHHHHHHHHHHHHGHHHHHHHHHHHHHHHHHHHHHHHHHHHFHHHHHHHHHHHHHEHHHHHHHHHHHHHGGGGGGGGGGG0
@M05620:46:000000000-D9D58:1:1101:11617:11270 1:N:0:101
GAATGAATGCAGAAATTGGCAAGATAATACTGCACCGATGGGAAATGATACTATCCTGAAACATGAGCAAATTGACCAGCCTCAGGATGTGAACTCATTTGCTGGAGGTCACCAGGGCTCTTTCAAGATAGTAAAAACAGTGACTTGTACAGCATAATGAAAAACCTAGGCATTGATTTTGAAGACATCAGACACATGCAGAATGAAAAATTTTTCAGAAATGATTTTTCTGGTGAGGTTGACTTCAGAGA
+
CCDCDFFFFFFFGGGGGGGGGGGHHHHHHHHHHHHHGGGGGHHHHHHHHHHHHHHHHHHHHHHHHHHHHHHHHHHHHHHHGHHHHHHHHHHHHHHHHHHHHHHHHHHGGHHHHHHGGGHHHHHHHHHHHHHHHHHHHGHHHHHHHHHHHHHHHHHHHHHHHHHHGGHHHHHHHHHHHHHHHGHHHHHHHHHHHHHHHHHHHHHHHHHHHHHHHHHHHHHHHHHHHHHHHHHHHHHGHHHHHHGGGGGGGGB
@M05620:46:000000000-D9D58:1:1101:19941:11273 1:N:0:101
GAATGAATGCAGAAATTGGCAAGATAATACTGCACCGATGGGAAATGATACTATCCTGAAACATGAGCAAATTGACCAGCCTCAGGATGTGAACTCATTTGCTGGAGGTCACGCCAGGGCTCTTTCAAGATAGTAAAAACAGTGACTTGTACAGCATAATGAAAAACCTAGGCATTGATTTTGAAGACATCAGACACATGCAGAATGAAAAATTTTTCAGAAATGATTTTTCTGGTGAGGTTGACTTCAGA
+
BABBCFFFFFFFGGGGGGGGGGGHHHGHHHHHHHHHGGGGGHHHHHHHHHHHHHHHHHHHHHHHHHHGHHHHHHHHHHHHGHHHHHHHHGHHHHHHHHHHHHHHHGHGGHHHGGGGGHGGHHHHHHHHHHHHHHHHHHHGHHHHHHHHHHHHHHHHHHHHHHHHHHGGHHHHHHHHHHHHHHHGHHHHHHHHHHHHHHHHHHHHHHHHHHHHHHHHHHHHHHHHGHHHHHHHHHHHHHHGGGGFGGGGGG0
@M05620:46:000000000-D9D58:1:1101:7711:11277 1:N:0:101
GAATGAATGCAGAAATTGGCAAGATAATACTGCACCGATGGGAAATGATACTATCCTGAAACATGAGCAAATTGACCAGCCTCAGGATGTGAACTCATTTGCTGGATTGTACAGCATAATGAAAAACCTAGGCATTGATTTTGAAGACATCAAACACATGCAGAATGAAAAATTTTTCATTCTGCATGTGTTTGATGTCTTCAAAATCAATGCCTAGGTTTTTCATTATGCTGTACAAGTCACTGTTTTTA
+
AABABFFFFFFFGFGGGGGGGGGHHHHHHHHHHHHHGEGGGHFHHHHHHHHHGHHHHHHHHHHHGHHHHHHGHHHHHHHHGHHHHHBHHHGFHHHHHHHHHHHHGGEGEFFHHHHHHG@FHDGHHHGGHH3GBFHFFHHGHHHEHHGH3DGHHHHHFGGHHHHHFHHHHHHFHGHHHEGG<GHHHHHFFFGHHFFHHDGFHGFFHHGGHHHHHEFGGG=<D<CG0GHFF:GFBCHHHCFGGFHHFCFFHG:
@M05620:46:000000000-D9D58:1:1101:14904:11287 1:N:0:101
GAATGAATGCAGAAATTGGCAAGATAATACTGCACCGATGGGAAATGATACTATCCTGAAACATGAGCAAATTGACCAGCCTCAGGATGTGAACTCATTTGCTGGAGGTCACGCCAGGGCTCTTTCAAGATAGTAAAAACAGTGACTTGTACAGCATAATGAAAAACCTAGGCATTGATTTTGAAGACATCAGACACATGCAGAATGAAAAATTTTTCAGAAATGATTTTTCTGGTGAGGTTGACTTCAGA
+
CCCCCFFFFFFFGGGGGGGGGGGHHHHHHHHHHHHHGGGGGHHHHHHHHHHHHHHHHHHHHHFHHHGHHHHHHHHHHHHHGHHHHGHHHGHHHHHHHHHHHHHHHHHGGHHHGHGGGHGGGHHHHHHHHHHHHFFHHHHGHHHHHHHHHHHGHHHHGHHHHHHHHHGGGHHGHHHHHHHHHHHGGHHHHGHHHHHHHGHGHGHGGHHGHHHGHGHHHHFGHHHHHHGHHHHHHHHHHHHFGGFFGGGGGG0
@M05620:46:000000000-D9D58:1:1101:7705:11298 1:N:0:101
GAATGAATGCAGAAATTGGCAAGATAATACTGCACCGATGGGAAATGATACTATCCTGAAACATGAGCAAATTGACCAGCCTCAGGATGTGAACTCATTTGCTGGATTGTACAGCATAATGAAAAACCTAGGCATTGATTTTGAAGACATCAAACACATGCAGAATGAAAAATTTTTCATTCTGCATGTGTTTGATGTCTTCAAAATCAATGCCTAGGTTTTTCATTATGCTGTACAAGTCACTGTTTTTT
+
CBCCCFFFFFFFGGGGGGGGGGGHHHHHHHHHHGHHGEGGGHHHHHHHHHHHHHHHHHHHHHHHHHHHHHHGHHHHHHHHGHHHHHHHHHHGHHHHHHHHHHHHHHHHHHHHHHHHHHGHHGHHHHGGHHHHHHHHHGHHHHHGHHHHHHHHHHHHHHHHHHHHHHHHHHHHHHHHHHHHHHHHHHHGHDGHHHGHHHHHHHFEGF>GFGHHGHHHHHDHHFFHHHHHHHHHGHHHHHHHHHHHHHHHHG-
@M05620:46:000000000-D9D58:1:1101:15942:11321 1:N:0:101
GAATGAATGCAGAAATTGGCAAGATAATACTGCACCGATGGGAAATGATACTATCCTGAAACATGAGCAAATTGACCAGCCTCAGGATGTGAACTCATTTGCTGGAGGTCACGCCAGGGCTCTTTCAAGATAGTAAAAACAGTGACTTGTACAGCATAATGAAAAACCTAGGCATTGATTTTGAAGACATCAGACACATGCAGAATGAAAAATTTTTCAGAAATGATTTTTCTGGTGAGGTTGACTTCAGA
+
AABBBFFFFFFFGGGGGGGGGGGHHHHHGHHHHHHHGGGGEHHHHGHGHHHHHHHHHEGHHHFHFHHHHHHGHHHHHHHHGHHHHHHHHHHHHHHHHHHHHHHHHHHGGHFHDFEEE///F??GHHG?EDGHF4GHHHFFEFB33FHHHDDHHFHHHFHGGGHFDCDEH<FG0GHHH1FGHHHGHG1FHHFDFFGCFCCHHHFDGGGHH0<FGHDFGFHG0CGHHFHHFHFHHFHHH0.A/9C9FFGBFGB
@M05620:46:000000000-D9D58:1:1101:28598:11332 1:N:0:101
GAATGAATGCAGAAATTGGCAAGATAATACTGCACCGATGGGAAATGATACTATCCTGAAACATGAGCAAATTGACCAGCCTCAGGATGTGAACTCATTTGCTGGATTGTACAGCATAATGACAAACCTAGGCATTGATTTTGAAGACATCAAACACATGCAGAATGAAAAATTTTTCAGAAATGATTTTTCTGGTGCGGTTGACTTCAGAGAAGATCGGAAGAGCACACGTCTGAACTCCAGTCACATTC
+
CCDCDFFFFFFFGGGGGGGGGGGHHHHHHHHHHHHHGGGGGHHGHHHHHHHHHHHHHHHHHHHHHGHHHHHHHHHHHHHHGHHHHHHHHHHHHHHHHHHHHHHHHHFGC@4FHHFC333DD43BG?/?33B33F33BG?HGGB/3F?333B?GDDGC/222FFD2F2@2>F@GBDHHG1FHHF==GG=1DDGD=DGH1-><<</0000=<00/0<C0<...::../::C.ECEBEB0;C;000;FGBFEB0
@M05620:46:000000000-D9D58:1:1101:6340:11363 1:N:0:101
GAATGAATGCAGAAATTGGCAAGATAATACTGCACCGATGGGAAATGATACTATCCTGAAACATGAGCAAATTGACCAGCCTCAGGATGTGAACTCATTTGCTGGAGGTCACCAGGGCTCTTTCAAGATAGTAAAAACAGTGACTTGTACAGCATAATGAAAAACCTAGGCATTGATTTTGAAGACATCAGACACATGCAGAATGAAAAATTTTTCAGAAATGATTTTTCTGGTGAGGTTGACTTCAGAGA
+
BABBCFFFFFFFGGGGGGGGGGGHHHHHHHHHHHHHFFFGGHHHHHHHHHHHHHHHHHHHHHHHHHGHHHHHHHHHHHHHGHHHGHHHHGHHHHHHHHHHHHHHHHHGGHHHHHHGGGHHHHHHHHHHHHHHHHHHHGHHHHHHHHHHHHHHHHHHHHHHHHHHGGHHHHHHHHHHHHHHHGHHHHHHHHHHHHHHHHHHHHFHHHHHHHHHHHHHHHHFHHHHHHHHHHHHHHHHHHHHHHGGGGGGGGF
@M05620:46:000000000-D9D58:1:1101:25724:11367 1:N:0:101
GAATGAATGCAGAAATTGGCAAGATAATACTGCACCGATGGGAAATGATACTATCCTGAAACATGAGCAAATTGACCAGCCTCAGGATGTGAACTCATTTGCTGGAGGTCACGCCAGGGCTCTTTCAAGATAGTAAAAACAGTGACTTGTACAGCATAATGAAAAACCTAGGCATTGATTTTGAAGACATCAGACACATGCAGAATGAAAAATTTTTCAGAAATGATTTTTCTGGTGAGGTTGACTTCAGA
+
BBBBBFFFFFFFGGGGGFGGGGGFHHHHFHFHHFHHGEGGEHHGHHHHHHHGHHHHGHHHGHHHHHHHHHHHHHHHHHHHGHHHHG3GHHHBHHHHHHHHHGHHHHHGGHHHGHGFGHGGHHHHHHHFHFHGHHHHHHHGHHHHHHHHHHHHHHHHHFHHHDFGFHGGHHHHHHHHHHHHHHGGGFHHHHHHHHHGHGHHGHHHHHHGHGHGHHHHHHHGG:GHHHHHHHHHHGGHHEHGGGGGGGGGGG=
@M05620:46:000000000-D9D58:1:1101:20837:11367 1:N:0:101
GAATGAATGCAGAAATTGGCAAGATAATACTGCACCGATGGGAAATGATACTATCCTGAAACATGGGCAAATTGACCAGCCTCAGGATGTGAACTCATTTGCTGGAGGTCACCAGGGCTCTTTCAAGATAGTAAAAACAGTGACTTGTACAGCATAATGAAAAACCTAGGCATTGATTTTGAAGACATCAGACACATGCAGAATGAAAAATTTTTCAGAAATGATTTTTCTGGTGAGGTTGACTTCAGAGA
+
CCCCCFFFFFFFGGGGGGGGGGGHHHHHHHHHHHHHGGGGGHHHHHHHHHHHHHHHHGHHHHHHHHHHHGHHHHHHHHHHGHHHHGHHHHHHHHHHHHHHHHHHHHHGGHHHHHHGGGHHHHHHHHHHHHHHHHHHHGGHHHHHHHHHHHHHHHHHHHHHHHHHGGHHHHHHHHHGHHHHHGHHHHHHHHHHHHHHHHHHHHGHHHHHHHHHHHHHHHHFHHHGHHHHHHHHHHHHHHHHGGGGGGGGGGB
@M05620:46:000000000-D9D58:1:1101:4465:11467 1:N:0:101
GAATGAATGCAGAAATTGGCAAGATAATACTGCACCGATGGGAAATGATACTATCCTGAAACATGAGCAAATTGACCAGCCTCAGGATGTGAACTCATTTGCTGGAGGTCACCAGGGCTCTTTCAAGATAGTAAAAACAGTGACTTGTACAGCATAATGAAAAACCTAGGCATTGATTTTGAAGACATCAGACACATGCAGAATGAAAAATTTTTCAGAAATGATTTTTCTGGTGAGGTTGACTTCAGAGA
+
CCCCCFFFFFFFGGGGGGGGGGGHHHHHHHHHHHHHGEFGGHHHHHHHHHHHHHHHHHHHHHHHHHHHHHHGHHHHHHHHGHHHHHHHHHHHHHHHHHHHHHHHHHHGGHHHHHHGGGHHHHHHHHHHHHHHHHHHHGHHHHHHHHHHHHHHHHHHHHHHHHHHGGHHHHHHHHHHHHHHHGHHHHHHHHHHHHHHHHHHHHHHHHHHHHHHHHHHHHGHHHHGHHHHHHHHHHHGHHHHHHGGGGGGGG9
@M05620:46:000000000-D9D58:1:1101:23093:11477 1:N:0:101
GAATGAATGCAGAAATTGGCAAGATAATACTGCACCGATGGGAAATGATACTATCCTGAAACATGAGCAAATTGACCAGCCTCAGGATGTGAACTCATTTGCTGGAGGTCACCCCAGGGCTCTTTCAAGATAGTAAAAACAGTGACTTGTACAGCATAATGAAAAACCTAGGCATTGATTTTGAAGACATCAGACACATGCAGAATGAAAAATTTTTCAGAAATGATTTTTCTGGTGAGGTTGACTTCAGA
+
CBCCCFFFFFFFGGGGGGGGGGGHHHHHHHHHHGHHGGGGGHHHHHHHHHHHHHHHHHHHHHHHHHHHHHHHHHHHHHHHGHHHHHHHHHHHHHHHHHHHHHHHHHHGGHHHHHGGGGGGHHHHHHHHHHHHHHHHHHHGHHHHHHHHHHHHHHHHHHHHHHHHHGGGHHHHHHHHHHHHHHHGHHHHHHHHHHHHHHHHHHHHHHHHHHHHHHHHHHHHHHHHHHHHHHHHHHHHHHHHGGGGGGGGGG0
@M05620:46:000000000-D9D58:1:1101:19405:11502 1:N:0:101
GAATGAATGCAGAAACTGGCAAGATAATACTGCACCGATGGGAAATGATACTATCCTGAAACATGAGCAAATTGACCAGCCTCAGGATGTGAACTCATTTGCTGGAGGTCACCAGGGCTCTTTCAAGATAGTAAAAACAGTGACTTGTACAGCATAATGAAAAACCTAGGCATTGATTTTGAAGACATCAGACACATGCAGAATGAAAAATTTTTCAGAAATGATTTTTCTGGTGAGGTTGACTTCAGAGA
+
AAAAAFFF3DFFFFG1BFFEGGGHHFHHHHHHHHHHGGEEFHHHHGHFHHHHGHHHHFF1FFGHHHHHHHGGHHHHHGHHGHHHHGHHHHHGHHHHHGHHHHHHH0FGEHFHHEHECEHHHHHHBFHFFHFHHHGBHGHHHGHHHHHGHGHHHHHHHHGGFHHHGGGHHHHHHHHHHHHHHGHHGHGHGHHHHHGBGHHHHHBHHHHEDGCGHHHHDGBGFGHCHHHFHGHHFCHGHGGCCFFGGGGGGG9
@M05620:46:000000000-D9D58:1:1101:19380:11507 1:N:0:101
GAATGAATGCAGAAATTGGCAAGATAATACTGCACCGATGGGAAATGATACTATCCTGAAACATGAGCAAATTGACCAGCCTCAGGATGTGAACTCATTTGCTGGAGGTCACCAGGGCTCTTTCAAGATAGTAAAAACAGTGACTTGTACAGCATAATGAAAAACCTAGGCATTGATTTTGAAGACATCAGACACATGCAGAATGAAAAATTTTTCAGAAATGATTTTTCTGGTGAGGTTGACTTCAGAGA
+
CCCCCFFFFFFFGGGGGGGGGGGHHHHHHHHHHHHHGFFGGHHHHHHHHHHHHHHHHHHHHHHHHHHHHHHGHHHHHHHHGHHHHHHHHHHHHHHHHHHHHHHHFHHGGHHHHGHGGGHHHHHHHFHHHHHHHHHHHGHHHHHHHHHHHHHHHHHHGHHHHHHHGGHHHHHHHHHHHHHHHGHHHHHHHHGHHHHHHHHHHHHHHHFHHHGHHHHGHHGHHHHFHHHHHHHHHHHHHHHHHHGGGGGGGG:
@M05620:46:000000000-D9D58:1:1101:2498:11583 1:N:0:101
GAATGAATGCAGAAATTGGCAAGATAATACTGCACCGATGGGAAATGATACTATCCTGAAACATGAGCAAATTGACCAGCCTCAGGATGTGAACTCATTTGCTGGAGGTCACCAGGGCTCTTTCAAGATAGTAAAAACAGTGACTTGTACAGCATAATGAAAAACCTAGGCATTGATTTTGAAGACATCAGACACATGCAGAATGAAAAATTTTTCAGAAATGATTTTTCTGGTGAGGTTGACTTCAGAGA
+
AABBBFFFFFFFGFGGGGGGGGGHHHHHGHHHHGHHGEGGGHHHHHHHHHHHHHHHHHGHHHHHHGHHGHHGHGHHHHHHGHHHHHHHHHHFHHHHHHHHHHHHHHHGGHHHHHHGGFHHHHHHHGHHHHHHHHHHHGHHHHGHHHHHHHHHHHHHGHHFHHHHGGHHHHHHHHHGHHHHHGHHGHHHHHHHHHHHHHHHHHHHGFHHGHHHHHHHHHHGFBGFHHHHHHHHHHHHHHHHHGGGGGGGGGB
@M05620:46:000000000-D9D58:1:1101:24081:11608 1:N:0:101
GAATGAATGCAGAAATTGGCAAGATAATACTGCACCGATGGGAAATGATACTATCCTGAAACATGAGCAAATTGACCAGCCTCAGGATGTGAACTCATTTGCTGGAGGTCCCAGGGCTCTTTCAAGATAGTAAAAACAGTGACTTGTACAGCATAATGAAAAACCTAGGCATTGATTTTGAAGACATCAGACACATGCAGAATGAAAAATTTTTCAGAAATGATTTTTCTGGTGAGGTTGACTTCAGAGAA
+
CCCDDFFFFFFFGGGGGGGGGGGHHHHHHHHHHHHHGGGGGHHHHHHHHHHHHHHHHHHHHHHHHHHHHHHHHHHHHHHHGHHHHHHHHHHHHHHHHHHHHHHHHHHGGHHHHHGGGHHHHHHHHHHHHHHHHHHHGHHHHHHHHHHHHHHHHHHHHHHHHHHGGHHHHHHHHHHHHHHHGHHHHHHHHHHHHHHHHHHHHHHHHHHHHHHHHHHHHHHHHHHHHHHHHHHHHHHHGHHHHHHHHHHGGGG
@M05620:46:000000000-D9D58:1:1101:11929:11611 1:N:0:101
GAATGAATGCAGAAATTGGCAAGATAATACTGCACCGATGGGAAATGATACTATCCTGAAACATGAGCAAATTGACCAGCCTCAGGATGTGAACTCATTTGCTGGAGGTCCCAGGGCTCTTTCAAGATAGTAAAAACAGTGACTTGTACAGCATAATGAAAAACCTAGGCATTGATTTTGAAGACATCAGACACATGCAGAATGAAAAATTTTTCAGAAATGATTTTTCTGGTGAGGTTGACTTCAGAGAA
+
BBCBBFFFFFFFGGGGGGGGGGGHHHHHHHHHHHHHGGGGFHHHHHHHHHHHGHHHHHHHHHHHHHHHHHHGHFHHHHHHGHHHHHHHHHHFHHHHHHHHGHHHHHHGGHHHHHGGGHHHHHHHHHHHHHHHHHHHGHHHHHHHHHHHHHHHHHHGHHHHHHHGGHHGHHHHHHHHHHHHGHHHHHHHHHHHHHGHHHHHHHHHHHFHHHHHHHHHHFGHHHHHHHHHHHHHHHGHGHHHGHGGGGGGGGF
@M05620:46:000000000-D9D58:1:1101:13567:11626 1:N:0:101
GAATGAATGCAGAAATTGGCAAGATAATACTGCACCGATGGGAAATGATACTATCCTGAAACATGAGCAAATTGACCAGCCTCAGGATGTGAACTCATTTGCTGGAGGTCCCAGGGCTCTTTCAAGATAGTAAAAACAGTGACTTGTACAGCATAATGAAAAACCTAGGCATTGATTTTGAAGACATCAGACACATGCAGAATGAAAAATTTTTCAGAAATGATTTTTCTGGTGAGGTTGACTTCAGAGAA
+
CCCCCFFFFFFFGGGGGGGGGGGHHHHHHHHHHHHHGGGGGHGHHHHHHHHHHHHHHHHHHHHHHHHHHHHHHHHHHHHHGHHHHHHHHHHHHHHHHHHHHHHHHHHGGHHHHHGGGHHHHHHHHHHHHHHHHHHHGHHHHHHHHHHHHHHHHHHHHHHHHHHGGHHHHHHHHHHHHHHHGHHHHHHHHHHHHHHHHHHHHHHHHHHHHHHHHHHHHHHHHHGHHHHHHHHGHHHHHHHHHHGGGGGGGGG
@M05620:46:000000000-D9D58:1:1101:20341:11656 1:N:0:101
GAATGAATGCAGAAATTGGCAAGATAATACTGCACCGATGGGAAATGATACTATCCTGAAACATGAGCAAATTGACCAGCCTCAGGATGTGAACTCATTTGCTGGAGGTCACCAGGGCTCTTTCAAGATAGTAAAAACAGTGACTTGTACAGCATAATGAAAAACCTAGGCATTGATTTTGAAGACATCAGACACATGCAGAATGAAAAATTTTTCAGAAATGATTTTTCTGGTGAGGTTGACTTCAGAGA
+
BCCBCFFFFFFFGGGGGGGGGGGHHHHHHHHHHHHHGGGGGHHHHHHHHHHHHHHHHHHHHHHHHHHHHHHHHHHHHHHHGHHHHHHHHGHHHHHHHHHHHHHHHHHGGHHHHGHGGGHHHHHHHHHHHHGHHHHHHGHHHHHHHHHHHHHHHHHHHHHHHHHHGGHHHHHHHHHHHHHHHGHHHHHHHHGGHHHHHHHHHHHHHHHHHHHHHHHHHHHHHHHHHHHHHHHHHHHHHHHHHHGGGGGGGGB
@M05620:46:000000000-D9D58:1:1101:3985:11670 1:N:0:101
GAATGAATGCAGAAATTGGCAAGATAATACTGCACCGATGGGAAATGATACTATCCTGAAACATGAGCAAATTGACCAGCCTCAGGATGTGAACTCATTTGCTGGAGGTCACCCCCAGGGCTCTTTCAAGATAGTAAAAACAGTGACTTGTACAGCATAATGAAAAACCTAGGCATTGATTTTGAAGACATCAGACACATGCAGAATGAAAAATTTTTCAGAAATGATTTTTCTGGTGAGGTTGACTTCAG
+
BBCBBFFFFFFFGGGGGGGGGGGHHHHHGHHHHHHHGEGGGHHCHHHGHHHHGHHHHHHHHHHHHHHHHHHGHHHHHHHHGHHHGHHHHGHHHHHHHFHHHHHHHHHGGHHHHHGGGGGGGHHHHHHHHHGHHHHHHHHHGHHGHHHHHHHHHHHHHHHHHHHGHHHGGHHHHHHHHHFHHHHHGHHHHHHHHHHHHHHHHHHHHGGHGHHGGHHHHHHHHHHHHHHHHHHHHHHHHHGFGGGGGGGGGGG
@M05620:46:000000000-D9D58:1:1101:28260:11697 1:N:0:101
GAATGAATGCAGAAATTGGCAAGATAATACTGCACCGATGGGAAATGATACTATCCTGAAACATGAGCAAATTGACCAGCCTCAGGATGTGAACTCATTTGCTGGAGGTCACCCCCAGGGCTCTTTCAAGATAGTAAAAACAGTGACTTGTACAGCATAATGAAAAACCTAGGCATTGATTTTGAAGACATCAGACACATGCAGAATGAAAAATTTTTCAGAAATGATTTTTCTGGTGAGGTTGACTTCAG
+
BAAABFFFFFFDB44GGFGGFFFFFHHFBFHHH4EHCCEGGHCFAGHFHBFGGHFHHE53DGFHGBHHDGGHHHFHFHGE1GHHHHHHGGHHHFFHFHHHHBHGC1GDGHHHHA?EE?FE/?GGFHEF44BFGH4FG443<FFFG11FG1?1FD21@DB<FGHH1D0</G1GBB1FGHBHHFFGF1=FGH11<DDHHHBGDFFFBCGHFF0<CHH00;/0GB0:CGFCG0CGCGH0<G09FF/C/CCBBBF
@M05620:46:000000000-D9D58:1:1101:9206:11756 1:N:0:101
GAATGAATGCAGAAATTGGCAAGATAATACTGCACCGATGGGAAATGATACTATCCTGAAACATGAGCAAATTGACCAGCCTCAGGATGTGAACTCATTTGCTGGAGGTCACGCCAGGGCTCTTTCAAGATAGTAAAAACAGTGACTTGTACAGCATAATGAAAAACCTAGGCATTGATTTTGAAGACATCAGACACATGCAGAATGAAAAATTTTTCAGAAATGATTTTTCTGGTGAGGTTGACTTCAGA
+
BBBBBFFFFFFFGGGGGGGGGGGFHHHHHHHHHHHHGEEGEHHHHHHHHHHHHHHHHHHHHHHHGHHHHHHGHHHHHHHHGHHHGHHHHHHHGHHHHHHHHHHHHGHGGHHHGHGGGHDFHHHHFHHHHHHHHHHHHHGGHHHHHHHHHHHHHHHHHHHHGHHHHHGGHHHFHHHHHHHHHGHFHHFHHHHHHHHHHHHHHHHGHHHHHHHHHHHHHHFHFHHHHHHHHHHGHHHHHHHGGGGGGGGGGG0
@M05620:46:000000000-D9D58:1:1101:22910:11772 1:N:0:101
GAATGAATGCAGAAATTGGCAAGATAATACTGCACCGATGGGAAATGATACTATCCTGAAACATGAGCAAATTGACCAGCCTCAGGATGTGAACTCATTTGCTGGAGGTCACGCCAGGGCTCTTTCAAGATAGTAAAAACAGTGACTTGTACAGCATAATGAAAAACCTAGGCATTGATTTTGAAGACATCAGACACATGCAGAATGAAAAATTTTTCAGAAATGATTTTTCTGGTGAGGTTGACTTCAGA
+
BBCBCFFFFFFFGGGGGGGGGGGHHHHHHHHHHHHHGGGGGHHHHHHHHHHHHHHHHHHHHHHHHHHHHHHHHHHHHHHHGHHHHHHHHHHHHHHHHHHHHHHHHHHGGHHHGHGGGHGGHHHHHHHHHHHHHHHHHHHGHHHHHHHHHHHHHHHHHHHHHFHHHHGGHHHHHHHHHHHHHHHGHHHHHHHHHHHHHHHHHHHHHHHHHHHHHHHHHHHHGHHHHHHHHHHHHHHHHHHGGGGGGGGGGGB
@M05620:46:000000000-D9D58:1:1101:4615:11784 1:N:0:101
GAATGAATGCAGAAATTGGCAAGATAATACTGCACCGATGGGAAATGATACTATCCTGAAACATGAGCAAATTGACCAGCCTCAGGATGTGAACTCATTTGCTGGAGGTCACCAGGGCTCTTTCAAGATAGTAAAAACAGTGACTTGTACAGCATAATGAAAAACCTAGGCATTGATTTTGAAGACATCAGACACATGCAGAATGAAAAATTTTTCAGAAATGATTTTTCTGGTGAGGTTGACTTCAGAGA
+
BBCCCFFFFFFFGGGGGGGGGGGHHHHHGHHHHHHHGAEGGHHHGGHHHHHHHHHHHHHHHHHHHHHHHHHHHHHHHHHHGHHHHHHHHHHGHHHHHHHHHHHHHHHGGHHHFEGFDEGHHHHHFHHEGG3FHHH4GE/GBBFHHHHGHFFFEHB3DGHHHGDCFAHHHBFH2@FGGHFHHGHGHGFH1FGHHGHBGHGHFGCGFFHFFHFH0GGGFH<GFFB;CCF0GHGHHCG0CFGHHEFGGFFBFG/
@M05620:46:000000000-D9D58:1:1101:5782:11784 1:N:0:101
GAATGAATGCAGAAATTGGCAAGATAATACTGCACCGATGGGAAATGATACTATCCTGAAACATGAGCAAATTGACCAGCCTCAGGATGTGAACTCATTTGCTGGAGGTCACGCCAGGGCTCTTTCAAGATAGTAAAAACAGTGACTTGTACAGCATAATGAAAAACCTAGGCATTGATTTTGAAGACATCAGACACATGCAGAATGAAAAATTTTTCAGAAATGATTTTTCTGGTGAGGTTGACTTCAGA
+
CBCCCFFFFFFFGGGGGGGGGGGHHHHHHHHHHHHHGFGGGHHHHHHHHHHHHHHHHHGHHHHHHHHHHHHGHHHHHHHHGHHHHHFHHHHHHHHHHHHHHHHHHHHGGHHHGHGGGHGGHHHHHHHHHHHHHHHHHHHGHHHHHHHHHHHHHHHHHHHHHHHHHHGGHHHHHHHHHHHHHHHGHHHHHHHHHHHHHHHHHHHHHHHHHHHGHHHHHHHGGHHHHHHHHHHHHHHHHHHGGGGGGGGFGG0
@M05620:46:000000000-D9D58:1:1101:26910:11805 1:N:0:101
GAATGAATGCAGAAATTGGCAAGATAATACTGCACCGATGGGAAATGATACTATCCTGAAACATGAGCAAATTGACCAGCCTCAGGATGTGAACTCATTTGCTGGAGGTCACCAGGGCTCTTTCAAGATAGTAAAAACAGTGACTTGTACAGCATAATGAAAAACCTAGGCATTGATTTTGAAGACATCAGACACATGCAGAATGAAAAATTTTTCAGAAATGATTTTTCTGGTGAGGTTGACTTCAGAGA
+
CCCCCFFFFFFFGGGGGGGGGGGHHHHHHHHHHHHHGGGGGHHHHHHHHHHHHHHHHHHHHHHHHHHHHHHHHHHHHHHHGHHHHHHHHHHHHHHHHHHHHHHHHHHGGHHHHHHGGGHHHHHHHHHHHHHHHHHHHGHHHHHHHHHHHHHHHHHHHHHHHHHHGGHHHHHHHHHHHHHHHGFGHHHHHHHHHHHHHHHHHHHHHHHHHHHHHHHHHHHHHHHHHHHHHHHHHHHHHGGHHHGGGGGGGGB
@M05620:46:000000000-D9D58:1:1101:23701:11812 1:N:0:101
GAATGAATGCAGAAATTGGCAAGATAATACTGCACCGATGGGAAATGATACTATCCTGAAACATGAGCAAATTGACCAGCCTCAGGATGTGAACTCATTTGCTGGAGGTCCCAGGGCTCTTTCAAGATAGTAAAAACAGTGACTTGTACAGCATAATGAAAAACCTAGGCATTGATTTTGAAGACATCAGACACATGCAGAATGAAAAATTTTTCAGAAATGATTTTTCTGGTGAGGTTGACTTCAGAGAA
+
DCDCDFFFFFFFGGGGGGGGGGGHHHHHHHHHHHHHGGGGGHGHHHHFHHHHHHHHHHHHHHHHHHHHHHHHHHHHHHHHGHHHGGHHGGHHHHHHHHHHHHHHHHHGGHHHHHGGGHHHHHHHHHHHHHHHHHHHGHHHHHHHHHHHHHHHHHHHHHHHHHHGGHHHHHHHHHHHHHHHGHHHHHHHHHHHHHHGHGHHHHHHHHHHHHHHHHHHHHHHHHHGHHHHHHHHHHGHHHHHHHHHHGHHGGG
@M05620:46:000000000-D9D58:1:1101:24891:11819 1:N:0:101
GAATGAATGCAGAAATTGGCAAGATAATACTGCACCGATGGGAAATGATACTATCCTGAAACATGAGCAAATTGACCAGCCTCAGGATGTGAACTCATTTGCTGGAGGTCACCAGGGCTCTTTCAAGATAGTAAAAACAGTGACTTGTACAGCATAATGAAAAACCTAGGCATTGATTTTGAAGACATCAGACACATGCAGAATGAAAAATTTTTCAGAAATGATTTTTCTGGTGAGGTTGACTTCAGAGA
+
CCCCCFFFFFFFGGGGGGGGGGGHHHHHHHHHHHHHGEGGGHHHHHHHHHHHHHHHHHHHHHHHHHHHHHHHHHHHHHGHGHHHHHHHHHHHHHHHHHHHHHHHHHHGGHHHHHHGGGHHHHHHHHHHHHHHHHHHHGHHHHHHHHHHHHHHHHHHHHHGHHHHGGHHHGHHHHHHHHHHHGHHHHHHHHHHHHHHHHHHHHHHHHHHHHHHHHHHHHHHHHHHHHHHHHHHHHHGHHHHHHGGGGGGGGC
@M05620:46:000000000-D9D58:1:1101:23512:11828 1:N:0:101
GAATGAATGCAGAAATTGGCAAGATAATACTGCACCGATGGGAAATGATACTATCCTGAAACATGAGCAAATTGACCAGCCTCAGGATGTGAACTCATTTGCTGGAGGTCACCAGGGCTCTTTCAAGATAGTAAAAACAGTGACTTGTACAGCATAATGAAAAACCTAGGCATTGATTTTGAAGACATCAGACACATGCAGAATGAAAAATTTTTCAGAAATGATTTTTCTGGTGAGGTTGACTTCAGAGA
+
CCCCCFFFFFFFGGGGGGGGGGGHHHHHHHHHHHHHGGGGGHHHHHHHHHHHHHHHHHHHHHHHHHHHHHHHHHHHHHHHGHHHHHHHHHHHHHHHHHHHHHHHHHHGGHHHHHHGGGHHHHHHHHHHHHHHHHHHHGHHHHHHHHHHHHHHHHHGHHHHGHHHGGHHHHHHHHHHHHHHHGHHHHHHHHHHHHHHHHHHHHHHHHHHHHHHHHHHHHHHHHHHHHHHHHHHHHHHHHHHHHGGGGGGGGF
@M05620:46:000000000-D9D58:1:1101:24875:11830 1:N:0:101
GAATGAATGCAGAAATTGGCAAGATAATACTGCACCGATGGGAAATGATACTATCCTGAAACATGAGCAAATTGACCAGCCTCAGGATGTGAACTCATTTGCTGGAGGTCACCAGGGCTCTTTCAAGATAGTAAAAACAGTGACTTGTACAGCATAATGAAAAACCTAGGCATTGATTTTGAAGACATCAGACACATGCAGAATGAAAAATTTTTCAGAAATGATTTTTCTGGTGAGGTTGACTTCAGAGA
+
CCCCCFFFFFFFGGGGGFGGGGFGHHHHHHHHHHHHGCGAEHHHHHHHHHHHHHHHHHHHHHHHHHHHHHHHGHHHHHHHGFHHHGHHHHHHHHGHHHHHHHHHHHHGGHGHHHHGGGHHHHHHHHHHHHHFHHHHHGHHHHHHHHHHHHHHHHHHHHHHHHHHGGHHHHHHHHHHHHHHHGHHHHHHHHHHHHHHHHHHGHHHHGHHHHGHGHHHHHGHHHGHHHHHHHHHHHHFHHGHHHGFGGGGGGC
@M05620:46:000000000-D9D58:1:1101:19978:11831 1:N:0:101
GAATGAATGCAGAAATTGGCAAGATAATACTGCACCGATGGGAAATGATACTATCCTGAAACATGAGCAAATTGACCAGCCTCAGGATGTGAACTCATTTGCTGGAGGTCACCAGGGCTCTTTCAAGATAGTAAAAACAGTGACTTGTACAGCATAATGAAAAACCTAGGCATTGATTTTGAAGACATCAGACACATGCAGAATGAAAAATTTTTCAGAAATGATTTTTCTGGTGAGGTTGACTTCAGAGA
+
CCCCCFFFFFFFGGGGGGGGGGGHHHHHHHHHHHHHGGGGGHHHHHHHHHHHHHHHHHHHHHHHHHHHHHHHHHHHHHGHGHHHHHHHHGHHHHHHHHHHHHHHHHHGGHHHHHHGGGHHHHHHHGHGHHGHHHHHHGHHHFFGHHHHHHHHGHHHGHHHHHHHGGHHHHHFHHHHHHHHHGHFFFHHHHHGHHHFFGHHHHGHHHHHHHHHHHHHGHHHFHHGHHHHHHHHHHHFHHHHHHFGGGGGGGB
@M05620:46:000000000-D9D58:1:1101:6464:11833 1:N:0:101
GAATGAATGCAGAAATTGGCAAGATAATACTGCACCGATGGGAAATGATACTATCCTGAAACATGAGCAAATTGACCAGCCTCAGGATGTGAACTCATTTGCTGGAGGTCACGCCAGGGCTCTTTCAAGATAGTAAAAACAGTGACTTGTACAGCATAATGTAAAACCTAGGCATTGATTTTGAAGACATCAGACACATGCAGAATGAAAAATTTTTCAGAAATGATTTTTCTGGTGAGGTTGACTTCAGA
+
AABBCFFFFFFFGGGGGGGGGGGHHHHHHHHHHHHHGEGGGHHHHHHHHHHHHHHHHHHHHHHHHFGHHHHHHHHHHHHHGHHHHHHHHGHHHHHHHHHHHHHHHHHGGHHHGHGGGHGGHHHHHHHHHHHHHGHHHHHGHHHHHHHHHHHHHHHHHHHHHHHHHHHGHHHHHHHHHHHHHHHGHHHHHHHHHHHGHHHHHHHHHHHHHHHHHHHHHHHHHHHHHHHHHHHHHHHHHHHHHGGFFGGGGG0
@M05620:46:000000000-D9D58:1:1101:6460:11850 1:N:0:101
GAATGAATGCAGAAATTGGCAAGATAATACTGCACCGATGGGAAATGATACTATCCTGAAACATGAGCAAATTGACCAGCCTCAGGATGTGAACTCATTTGCTGGAGGTCACGCCAGGGCTCTTTCAAGATAGTAAAAACAGTGACTTGTACAGCATAATGTAAAACCTAGGCATTGATTTTGAAGACATCAGACACATGCAGAATGAAAAATTTTTCAGAAATGATTTTTCTGGTGAGGTTGACTTCAGA
+
BBBBBFFFFFFFGGGGGGGGGGGHHHHHHHHHHHHHGEFGGHHHHHHHHFHHHHHHHGHHHHGHHHHHFHHHHHHHHGHHGHHHHHFHHHHGHHHHHHHHHHHHHGHGGHHHGGGGGGG?HHGHHHHGHGGHGGHHHHHGGHFGHHHHHHHHHHHHHHHHHHHHGHHGHHHHHHHHHGHHHHHGGHFGHHHFF1FCHHGHGHF=GHHH0GBGHFHHHHDGFHHGHGFHFHHHGHHHHHGHHGGFFFGFFG0
@M05620:46:000000000-D9D58:1:1101:16915:11853 1:N:0:101
GAATGAATGCAGAAATTGGCAAGATAATACTGCACCGATGGGAAATGATACTATCCTGAAACATGAGCAAATTGACCAGCCTCAGGATGTGAACTCATTTGCTGGAGGTCACCAGGGCTCTTTCAAGATAGTAAAAACAGTGACTTGTACAGCATAATGAAAAACCTAGGCATTGATTTTGAAGACATCAGACACATGCAGAATGAAAAATTTTTCAGAAATGATTTTTCTGGTGAGGTTGACTTCAGAGA
+
BABBBFFFFFFFGGGFGGGGGGGHHHFHHHBGFHHHGGGFFHFHHHHHHHHHGHFHGGGHHHHHFHHHHHHHFHHHHHGHGHHHGGGFGGHBHHHHFHHHHHHHHHHGGHHHHHHGGGHHHHHHHHHHHHHHHHHHHGHHHHHHHHHHHHHHHHHHHHHHHHHHGGHHHHHHHHHHHHHHHGHHHHHHHHHHHHHHHHGHHHHHHHHHHHGHHHHHHHHHHHHHHHHHHHHHHFHGHHHGHHGGEFGGGGB
@M05620:46:000000000-D9D58:1:1101:5944:11867 1:N:0:101
GAATGAATGCAGAAATTGGCAAGATAATACTGCACCGATGGGAAATGATACTATCCTGAAACATGAGCAAATTGACCAGCCTCAGGATGTGAACTCATTTGCTGGAGGTCACGCCAGGGCTCTTTCAAGATAGTAAAAACAGTGACTTGTACAGCATAATGAAAAACCTAGGCATTGATTTTGAAGACATCAGACACATGCAGAATGAAAAATTTTTCAGAAATGATTTTTCTGGTGAGGTTGACTTCAGA
+
CCCCCFFFFFFFGGGGGGGGGGGHHHHHHHHHHHHHGEGGGHHHHHHHHHHHHHHHHHHHHHHHHHHHHHHHHHHHGHHHGHHHHHHHHHHHHHHHHHHHHHHHHHHGGHHHGHGGGHGGHHHHHHHHHHHHHHHHHHHGHHHHHHHHHHHHHHHHHHHHHHHHHHGGHHHHHHHHHHHHHHHGHHHHHHHHHHHHHHHHHHHHHHHHHHHHHHHHHHHHHHHHHHHHHHHHHHHHHHHGGGGGGGGGGG9
@M05620:46:000000000-D9D58:1:1101:15907:11891 1:N:0:101
GAATGAATGCAGAAATTGGCAAGATAATACTGCACCGATGGGAAATGATACTATCCTGAAACATGAGCAAATTGACCAGCCTCAGGATGTGAACTCATTTGCTGGAGGTCTCTTTCAAGATAGTAAAAACAGTGACTTGTACAGCATAATGAAAAACCTAGGCATTGATTTTGAAGACATCAGACACATGCAGAATGAAAAATTTTTCAGAAATGATTTTTCTGGTGAGGTTGACTTCAGAGAAGATCGGA
+
CCBCCFFFFFFFGGGGGGGGGGGHHHHHHHHHHHHHGGGGGHHHHHHHHHHHHHHHHHHHHHHHHHHHHHHHHHGHHHHHGHHHHHHHHHHHHHHHHHHHHHHHHHHGGHHHHHHGHHFFGHHHHHHHHGHHHHFHHHHHHHHHHHHHHHHHHHHHGGHHHHHHHHHHHHHHHGHHHHHHHHHHHHHHHHHHHHHHHHHHHHHHHHGHGHHHHFHHHHHHHHHHHDHHHHHHHHHHHHHHHHHHHHHGGGA
@M05620:46:000000000-D9D58:1:1101:15429:11892 1:N:0:101
GAATGAATGCAGAAATTGGCAAGATAATACTGCACCGATGGGAAATGATACTATCCTGAAACATGAGCAAATTGACCAGCCTCAGGATGTGAACTCATTTGCTGGAGGTCACCAGGGCTCTTTCAAGATAGTAAAAACAGTGACTTGTACAGCATAATGAAAAACCTAGGCATTGATTTTGAAGACATCAGACACATGCAGAATGAAAAATTTTTCAGAAATGATTTTTCTGGTGAGGTTGACTTCAGAGA
+
BABABFFFFFFFGGGGGGGGGGGHHHHHHHHHHHHHGGGGGHHHHHHHHHHHHHHHGHHHHHHHHGHGHHHHHHHHFFHHGHHHGFHHHHHHHHHHHHHHHHHHHHHGGHHHHHHGGGHHHHHHHHHHHHHHHHHHHGHHHHHHHHHHHHHHHHHHHHHHHHHHGGHHHHHHHHHEHHHHHGHHHHHHHHHHHHHHHHGHHGHHHHHHGHHHHHHHGHHHHHHHHHHHHHHHHHHHHHHHHHGGGGGGGGF
@M05620:46:000000000-D9D58:1:1101:23495:11937 1:N:0:101
GAATGAATGCAGAAATTGGCAAGATAATACTGCACCGATGGGAAATGATACTATCCTGAAACATGAGCAAATTGACCAGCCTCAGGATGTGAACTCATTTGCTGGAGGTCACGCCAGGGCTCTTTCAAGATAGTAAAAACAGTGACTTGTACAGCATAATGAAAAACCTAGGCATTGATTTTGAAGACATCAGACACATGCAGAATGAAAAATTTTTCAGAAATGATTTTTCTGGTGAGGTTGACTTCAGA
+
BBBBBFFFFFFFGFGFGGGGGGFHGHFHGHHHHFGHEGGGFHHHHHHHHHHHHHHHHGHGHHHHHEHHGGCGHHHHHGGGGHHHFFGHHGHHGHHHHHH4FHHFHHFGEHHHGHGGFHFGHHHHHHGFGFHGGGGF4FHFFFHHGHHHHHHHGHHHHEBGHGFHHGGGGHHHHHHHHHHHHHHGHGHHHHHHHHGCHHHHHGHHFHHHHHHHHHHHHGGGCGHHHHHFHHHHHHGHHFHFGGGGGGGGGG;
@M05620:46:000000000-D9D58:1:1101:13994:11964 1:N:0:101
GAATGAATGCAGAAATTGGCAAGATAATACTGCACCGATGGGAAATGATACTATCCTGAAACATGAGCAAATTGACCAGCCTCAGGATGTGAACTCATTTGCTGGAGGTCACGCCAGGGCTCTTTCAAGATAGTAAAAACAGTGACTTGTACAGCATAATGAAAAACCTAGGCATTGATTTTGAAGACATCAGACACATGCAGAATGAAAAATTTTTCAGAAATGATTTTTCTGGTGAGGTTGACTTCAGA
+
CBCCCFFFFFFFGGGGGGGGGGGHHHHHHHHHHHHHGGGGGHHHHHHHHHHHHHHHHHHHHHHHHHHHHHHGHHHHHHHHGHHHHHHHHHHHHHHHHHHHHHHHGHHGGHHHGHGGGHGGHHHHHHHHHHHHHGHHHHHGHHHHHHHHHHHHHHHHHHHHHHHHHHGGHHHHGHHHHGHHHHHGHHHHHHHHHHHHHHGHHHHGHHHHHHHHHHGHHHGHHHHHHHHHHHHHHHHHHHHGGGGFGGGGGG0
@M05620:46:000000000-D9D58:1:1101:6258:11968 1:N:0:101
GAATGAATGCAGAAATTGGCAAGATAATACTGCACCGATGGGAAATGATACTATCCTGAAACATGAGCAAATTGACCAGCCTCAGGATGTGAACTCATTTGCTGGAGGTCACCCCCAGGGCTCTTTCAAGATAGTAAAAACAGTGACTTGTACAGCATAATGAAAAACCTAGGCATTGATTTTGAAGACATCAGACACATGCAGAATGAAAAATTTTTCAGAAATGATTTTTCTGGTGAGGTTGACTTCAG
+
BBBCCFFFFFFFGGGGGGGGGGGHHHHHHHHHHHHHGEGGGHHHGGHHHHHHHHHHHHHHHHHHHHHHHHGHHHHHHHHHGHHHHHGHHHHHFHHHHHHHHHHHHHHGGHHHHHGGGGGGGHHHHHHGHHHHHGHHHHHHGHHFHHHHHHHHHHHGHHHHHHHHHHGGGHHHGHHHHHFHHHHHGHHGHHGHHHHHHHHHHHHHDCDDDGHGHHHHHHHHHHHFHHHHHHHHHGHGGHFGFFGGFGGGFGF
@M05620:46:000000000-D9D58:1:1101:6275:11971 1:N:0:101
GAATGAATGCAGAAATTGGCAAGATAATACTGCACCGATGGGAAATGATACTATCCTGAAACATGAGCAAATTGACCAGCCTCAGGATGTGAACTCATTTGCTGGAGGTCACCCCCAGGGCTCTTTCAAGATAGTAAAAACAGTGACTTGTACAGCATAATGAAAAACCTAGGCATTGATTTTGAAGACATCAGACACATGCAGAATGAAAAATTTTTCAGAAATGATTTTTCTGGTGAGGTTGACTTCAG
+
CCCCCFFFFFFFGGGGGGGGGGGGHHHHHHHHHHHHGEGGGHHHHHHHHHHHHHHHHHHHHHHHHHHHHGHHHHHHHHHHGHHHHHHHHHHHHHHHHHHHHHHHHHHGGHHHHHGGGGGGGHHHHHHFHHBGHHHHHHHHGHGHHHHHHHHHHHHGFFHHHHHHHHHGGHHHHFHHHHFGHHHHGHDFFHHHHHHHGHHHGGHGGHHHHHFHHHHHHHHHHHHGHHFHHHGHHHHHGHFGGFFFGGGGGGF
@M05620:46:000000000-D9D58:1:1101:26288:11978 1:N:0:101
GAATGAATGCAGAAATTGGCAAGATAATACTGCACCGATGGGAAATGATACTATCCTGAAACATGAGCAAATTGACCAGCCTCAGGATGTGAACTCATTTGCTGGAGGTCACGCCAGGGCTCTTTCAAGATAGTAAAAACAGTGACTTGTACAGCATAATGAAAAACCTAGGCATTGATTTTGAAGACATCAGACACATGCAGAATGAAAAATTTTTCAGAAATGATTTTTCTGGTGAGGTTGACTTCAGA
+
CCCCCFFFFFFFGGGGGGGGGGGHHHHHGHHHHHHHGGGGGHHHHHHHHHHHHHHHHHHHHHHHHHHHHHHHHHHHHHHHGHHHHHHHHHHFHHHHHHHHHHHHHGHGGHHHGHGGGHGGHGHGHHHHHHHHHHHHHHHGGHHHHHHGHHHHHHHGHHHHHGGHHHGGHHHHHHHHGGHHHHHGHHHHHHHHHHHHHHHFGHHGGHGGGHHFHHHHHGGGHGHHHHHHHHHHHHHHHHHGGGGGGGGGGG;
@M05620:46:000000000-D9D58:1:1101:23691:11992 1:N:0:101
GAATGAATGCAGAAATTGGCAAGATAATACTGCACCGATGGGAAATGATACTATCCTGAAACATGAGCAAATTGACCAGCCTCAGGATGTGAACTCATTTGCTGGAGGTCACCAGGGCTCTTTCAAGATAGTAAAAACAGTGACTTGTACAGCATAATGAAAAACCTAGGCATTGATTTTGAAGACATCAGACACATGCAGAATGAAAAATTTTTCAGAAATGATTTTTCTGGTGAGGTTGACTTCAGAGA
+
CBCCCFFFFFFFGGGGGGGGGGGHHHHHHHHHHHHHGGGGGHHHHHHHHHHHHHHHHHHHHHGHHHHHHHHHHHHHHHHHGHHHHHHHGHHHHHHHHHHHHHHHHHHGGHHHHHHGGGHHHHHHHHHHHHHHHHHHHGHHHHHHHHHHHHHHHHHHHHHHHHHHGGHHHHHHHHHHHHHHHGHHHHHHHHHHHHHHHHGHHGHHHHHHHHHHHHHHHHHHHHHHHHHHHHHHHHHHHHHHHHGGGGGGGGF
@M05620:46:000000000-D9D58:1:1101:15495:11998 1:N:0:101
GAATGAATGCAGAAATTGGCAAGATAATACTGCACCGATGGGAAATGATACTATCCTGAAACATGAGCAAATTGACCAGCCTCAGGATGTGAACTCATTTGCTGGAGGTCACGCCAGGGCTCTTTCAAGATAGTAAAAACAGTGACTTGTACAGCATAATGAAAAACCTAGGCATTGATTTTGAAGACATCAGACACATGCAGAATGAAAAATTTTTCAGAAATGATTTTTCTGGTGAGGTTGACTTCAGA
+
BABBBFFFFFFFGGGGGGGGGGGHHHHHFGHHGHHHGFFGGHHHHHHHHHHHHHHHHGHHHHHHGHHHHFHHHHHHHHHHGHHHHHGHGGHGHHHHHHHHHHHHHHHGFHHHGHGGGHEEGHHHHHHHHHHHHGHHHHHGHHHHHHHHHHHHHHHHHHHHHHHHHHGGHHHGHHHHHHHHHHHGHGHHHHHHHHHHHHHHHHHHHHHHHHHHHHHHHHHHHHHHHHGHHHHHHHHHHHHGFFFFFGGGFG0
@M05620:46:000000000-D9D58:1:1101:23704:12004 1:N:0:101
GAATGAATGCAGAAATTGGCAAGATAATACTGCACCGATGGGAAATGATACTATCCTGAAACATGAGCAAATTGACCAGCCTCAGGATGTGAACTCATTTGCTGGAGGTCACCAGGGCTCTTTCAAGATAGTAAAAACAGTGACTTGTACAGCATAATGAAAAACCTAGGCATTGATTTTGAAGACATCAGACACATGCAGAATGAAAAATTTTTCAGAAATGATTTTTCTGGTGAGGTTGACTTCAGAGA
+
AAAABFFFFFFFGGGGGGGGGGFGHHGHHHHGHGHHGGGGFHHHHHHHHHHHHHHHHHHHHHHGHHHHHGHHHHHHGHGHGHHFHHHHHFGDGHHHGHHHHHHHHHHGGGHGHGGGGGHHHHHHHHHGHHHHHHFHHGHHHHHHGHHHGHHHHHHHHHHHHHHHGGHHHHHHHHHHHHHHHGHHHHHHHHHHHHHHHHHHHHGHHHHHHHFHHHHHHHHGHDHGHHFHHHHHHHHGFFGGHHGGGGGGGG:
@M05620:46:000000000-D9D58:1:1101:25707:12023 1:N:0:101
GAATGAATGCAGAAATTGGCAAGAAAATACTGCACCGATGGGAAATGATACTATCCTGAAACATGAGCAAATTGACCAGCCTCAGGATGTGAACTCATTTGCTGGAGGTCACTCAAAATCAATGCCTAGGTTTTTCATTATGCTGTACAAGTCACTGTTTTTACTATCTTGAAAGAGGCCTGCATGACCGCCAGCGAATGAGTTCACATCCTGAGGCTGGTCAATTTGCTCCCAGTGCTCTTTCAAGATAT
+
CCCCCFFFFFFFGGGGGGGGGGGGHHHHHHHHHHHHGGGGGHHHHHHHHHHHHHHHHHGHGHHHHGHHHHHHHHHHHHHHGHHHHGHHHHHFGFHHF4FF@4G3F1FFGFHEDFGF3FGGDGF?FHHGH33BFFGHFHHDG43F4FGFFFBGEFHHHHGBGGCDGFHGHH22FFFFF/?FB<0FG<DCG--@-AFG?D-GE=GFEGHFGHHFC0;;CEF?/0C;00;FGGGGGBF:9BB0FFFBBFB09;0
@M05620:46:000000000-D9D58:1:1101:28275:12033 1:N:0:101
GAATGAATGCAGAAATTGGCAAGATAATACTGCACCGATGGGAAATGATACTATCCTGAAACATGAGCAAATTGACCAGCCTCAGGATGTGAACTCATTTGCTGGAGGTCACCAGGGCTCTTTCAAGATAGTAAAAACAGTGACTTGTACAGCATAATGAAAAACCTAGGCATTGATTTTGAAGACATCAGACACATGCAGAATGAAAAATTTTTCAGAAATGATTTTTCTGGTGAGGTTGACTTCAGAGA
+
AAA@AF13DFF@DGGGGCBGGG11BGHHFHBGHHHHE?AE000B/GFFFHHFHDD0GDG1FG011DFHFFFG11FDBEFHGFHHFGBFFBDE2G@GGHHG2G1B1GH??BCGHFHGGGHHFHDGGBGFFHFBFBG2G/A<1BDHGHFHEHF2GHFHHFBDBGGFGGHF<CHHFGFFHHHHHGHGGHFHFHHGHHHHFGHHHE0FHF0<GFAH0DFHHHF0G<GGBH:;CGHCB:CB:.:;:CF09FBFGGC
@M05620:46:000000000-D9D58:1:1101:6246:12038 1:N:0:101
GAATGAATGCAGAAATTGGCAAGATAATACTGCACCGATGGGAAATGATACTATCCTGAAACATGAGCAAATTGACCAGCCTCAGGATGTGAACTCATTTGCTGGAGGTCACGCCAGGGCTCTTTCAAGATAGTAAAAACAGTGACTTGTACAGCATAATGAAAAACCTAGGCATTGATTTTGAAGACATCAGACACATGCAGAATGAAAAATTTTTCAGAAATGATTTTTCTGGTGAGGTTGACTTCAGA
+
CCCCCFFFFFFFGGGGGGGGGGGHHHHHHHHHHHHHGEGGGHHHHHHHHHHHHHHHHHHHHHHHHHHHHHHHHHHHHHHHGHHHHHHHHHHHHHHHHHHHHHHHHHHGGHHHGHGGGHGGHHHHHHHHHHHHHHHHHHHGHHHHHHHHHHGHHHHHHGHHHHHHHGGGHHHHHHHHHFHHHHHGHHFHHHHHHHHHHHHHHHHHHHHHHHHHHHHHHHHHHHGHHHHHHHHHHHFHHGHFGGGFFGGGGG0
@M05620:46:000000000-D9D58:1:1101:25701:12039 1:N:0:101
GAATGAATGCAGAAATTGGCAAGAAAATACTGCACCGATGGGAAATGATACTATCCTGAAACATGAGCAAATTGACCAGCCTCAGGATGTGAACTCATTTGCTGGAGGTCACTCAAAATCAATGCCTAGGTTTTTCATTATGCTGTACAAGTCACTGTTTTTACTATCTTGAAAGAGGCCTGCATGACCGCCAGCGAATGAGTTCACATCCTGAGGCTGTTCAATTTGCTCCCAGGGCTCTTTCAAGATAG
+
BBBBBFFFFFFFGGGGGGGGGGGHHHHHHHHHHHHHGGGGGHHHHHHHHHHHHHHHHHHHHHHHHHHHHHHHHHHHHHHHGHHHHHHHHHH@GEFHGFHHBGHFFCCEF23GGGFFFGHHHHEDFHBGGB3BBCG34FFD?F3BFGFHEFBDFFBFHGFGHG/<GDG2FF22CF22F/AC1FFGHGEFBCG?@CFC?-AC00=DG0DFC0:C0:/.:C..0:0<CFH09FF0./;::.:CBBFG0;FFFB9
@M05620:46:000000000-D9D58:1:1101:14424:12056 1:N:0:101
GAATGAATGCAGAAATTGGCAAGATAATACTGCACCGATGGGAAATGATACTATCCTGAAACATGAGCAAATTGACCAGCCTCAGGATGTGAACTCATTTGCTGGAGGTCACCAGGGCTCTTTCAAGATAGTAAAAACAGTGACTTGTACAGCATAATGAAAAACCTAGGCATTGATTTTGAAGACATCAGACACATGCAGAATGAAAAATTTTTCAGAAATGATTTTTCTGGTGAGGTTGACTTCAGAGA
+
AAAABFFFFFFFGGGGGGGGGBFFGGHHHHHHHHHHGGEGFHHCGHHHHHHHGHHHHFFGFHHGEHHHGFHGHFFHHHFHGHHHHHFHHHHHHHHHHHHHHHHHHHHGGHFHHHHGGGHHHHHHHFHHHHGHHHHHHGFBGFHHHHHHGHGHHGHEGGHHHHHHGGHHHGHHHHHGHHHHGGHHGHHGHGHFHHHHHHHHHFGHHHFGFFGHHHHHHHHFHFHHEHHHHFHH0CGHGAGHHFGGFGBBFGF
@M05620:46:000000000-D9D58:1:1101:16700:12064 1:N:0:101
GAATGAATGCAGAAATTGGCAAGATAATACTGCACCGATGGGAAATGATACTATCCTGAAACATGAGCAAATTGACCAGCCTCAGGATGTGAACTCATTTGCTGGAGGTCACGCCAGGGCTCTTTCAAGATAGTAAAAACAGTGACTTGTACAGCATAATGAAAAACCTAGGCATTGATTTTGAAGACATCAGACACATGCAGAATGAAAAATTTTTCAGAAATGATTTTTCTGGTGAGGTTGACTTCAGG
+
CCCCCFFFFFFFGGGGGGGGGGGHHHHHHHHHHHHHGGGGGHHHHHHHHHHHHHHHHHHHHHHHHHHHHHHHHHHHHHHHGHHHHHHHHGHHHHHHHHHHHHHHGHHGGHHHGHGGGHDGHHHHHHHHHHHHHHHHHHHGHHHHHHHHHHHHHHHHHHHHHHHHHHGGHHHHHHHHHHHHHHHGHHHHHHHHHHHHHHHHHHHHHHHHHHHHHHHHHHHHHHHHHHHHHHHHHHHHHHHGGGGGGGGGGG0
@M05620:46:000000000-D9D58:1:1101:14431:12073 1:N:0:101
GAATGAATGCAGAAATTGGCAAGATAATACTGCACCGATGGGAAATGATACTATCCTGAAACATGAGCAAATTGACCAGCCTCAGGATGTGAACTCATTTGCTGGAGGTCACCAGGGCTCTTTCAAGATAGTAAAAACAGTGACTTGTACAGCATAATGAAAAACCTAGGCATTGATTTTGAAGACATCAGACACATGCAGAATGAAAAATTTTTCAGAAATGATTTTTCTGGTGAGGTTGACTTCAGAGA
+
CCDCCFFFFFFFGGGGGGGGGGGHHHHHHHHHHHHHGGGGGHHHHHHHHHHHHHHHHHHHHHHHHHHHHHHHHHHHHHHHGHHHHHHHHGHFHHHHHHHHGHHHHHHGGHHHHHHGGGHHHHHHHHHHHHHHHHHHHGHHHHHHHHHHHHHHHHHHHHHHHHHHGGHHHHHHHHHGHHHHHGHHHHHHHHHHHHHHHHHHHHHHHHHHHHGHHHHHHHHHHHHHHHHHHHHHHHHHHHHHHHGGGGGGGGF
@M05620:46:000000000-D9D58:1:1101:5525:12139 1:N:0:101
GAATGAATGCAGAAATTGGCAAGATAATACTGCACCGATGGGAAATGATACTATCCTGAAACATGAGCAAATTGACCAGCCTCAGGATGTGAACTCATTTGCTGGAGGTCACGCCAGGGCTCTTTCAAGATAGTAAAAACAGTGACTTGTACAGCATAATGAAAAACCTAGGCATTGATTTTGAAGACATCAGACACATGCAGAATGAAAAATTTTTCAGAAATGATTTTTCTGGTGAGGTTGACTTCAGA
+
BCBCBFFFFFFFGCGGGGGGGGGHHHHHHGHHHGHHEAEGGHHGHHHHHFHHHHHHHHHHHHHHHGHGHHHHHHGHHHHHGHHHGHHHHHHHHFHFHHHHHGHHHHHGGGHHGHGGFHGGHHGHHGHHHHHGHHHHHFHGHHGGHHHHHHHHHHGFHHHHHHGHHHGGHHHHGHHHHHHHHHHGHHHHHHHHHHHHHHHHHHGGHHHHGHHHHBFGHGHHHHHHHFHHEHHFHHHHHGHGGGGGGGGFGG0
@M05620:46:000000000-D9D58:1:1101:27680:12140 1:N:0:101
GAATGAATGCAGAAATTGGCAAGATAATACTGCACCGATGGGAAATGATACTATCCTGAAACATGAGCAAATTGACCAGCCTCAGGATGTGAACTCATTTGCTGGAGGTCACCAGGGCTCTTTCAAGATAGTAAAAACAGTGACTTGTACAGCATAATGAAAAACCTAGGCATTGATTTTGAAGACATCAGACACATGCAGAATGAAAAATTTTTCAGAAATGATTTTTCTGGTGAGGTTGACTTCAGAGA
+
BBBBBFFFFFFFGFGGGGGGGGGHHFHHHFHHHGHHGGGGGHGGHHHHHFHHHHHHHHGHHHFHGBGFHHHHHHHHFGGGFHGHGHFHGGGGHHHHHHHGHHGGHHHGGHHHHHHGFGHHHGHHHGGHHHHHFFFFFGHHHHHHHHHHHFFFHHHHHFHHHHHHGCGHHHHHHHHFHGHHHGHFFHHHHHHHHEGHHHGFHHFHHHHHHHGHHGFHHHFFBGGCGHHHHHHHHHHHHHHHHGGGGGFGFGB
@M05620:46:000000000-D9D58:1:1101:5546:12143 1:N:0:101
GAATGAATGCAGAAATTGGCAAGATAATACTGCACCGATGGGAAATGATACTATCCTGAAACATGAGCAAATTGACCAGCCTCAGGATGTGAACTCATTTGCTGGAGGTCACGCCAGGGCTCTTTCAAGATAGTAAAAACAGTGACTTGTACAGCATAATGAAAAACCTAGGCATTGATTTTGAAGACATCAGACACATGCAGAATGAAAAATTTTTCAGAAATGATTTTTCTGGTGAGGTTGACTTCAGA
+
BBBBBFFFFFFFGFGGGGGGGGGHHHHHHHHHHHHHG2EGGHFHHHHHHGHHHHHHHGHHGHHHHHHHHHHHHHHHHHHHGHHHHHFHGFGFHHHHHFHHHHHHHHHGDHHGEHGDGGGGHHHFFHFHEHHGHFHHHHHGHHHHHHHHHHHHHGHHHFHHGHHFHHGGGHHHHHHHHHHHGHGGHHHHHHGHGHHHHHHHHHHGFHGGGHH.FHHHHHHHHHHFHGHHHHHGHHHHHHHGGGGEFFFFGG0
@M05620:46:000000000-D9D58:1:1101:4481:12230 1:N:0:101
GAATGAATGCAGAAATTGGCAAGATAATACTGCACCGATGGGAAATGATACTATCCTGAAACATGAGCAAATTGACCAGCCTCAGGATGTGAACTCATTTGCTGGAGGTCCCAGGGCTCTTTCAAGATAGTAAAAACAGTGACTTGTACAGCATAATGAAAAACCTAGGCATTGATTTTGAAGACATCAGACACATGCAGAATGAAAAATTTTTCAGAAATGATTTTTCTGGTGAGGTTGACTTCAGAGAA
+
BABACFFFFFFFGGGGGGGGGGGHHHHHHHBGHHHHGFGGGHHGHHHHHHHHHHHHHGHHHHHHHHGHHHHHHHHHHHHHGHHHHHHHHGHHHHHHHFHHHHHHHHHGGHHHHHGGGHHHHHHHHHHHHHHHHHHHGHHHHHHHHHHHHHHHHHHHHHHHHHHGGHHHHHHHHHHHHHHHGHHHHHHHHHHHHHHHHHHHHHHGGGHHHHHHHHHHHHHHHHHHHHHHHHHHHHHHHHHFHHGGGGGGGGF
@M05620:46:000000000-D9D58:1:1101:9920:12238 1:N:0:101
GAATGAATGCAGAAATTGGCAAGATAATACTGCACCGATGGGAAATGATACTATCCTGAAACATGAGCAAATTGACCAGCCTCAGGATGTGAACTCATTTGCTGGAGGTCACCAGGGCTCTTTCAAGATAGTAAAAACAGTGACTTGTACAGCATAATGAAAAACCTAGGCATTGATTTTGAAGACATCAGACACATGCAGAATGAAAAATTTTTCAGAAATGATTTTTCTGGTGAGGTTGACTTCAGAGA
+
>AAAA1@@FFBDEGFGGGFGBGCFGHBG3GDGHEHHA0EFEEBE/FGBFHHF2FGEGGDEGHCAE1FHGABFEB1DFFHHGHHCGF@CFBF@@GDGDGHHGH1G1GC/EECFFFGGGGHHHHGFHEGFGEGFGF2BGEGFFG1GFGGFGGDDGFFDBGFDD>GFFGFCFFHHF1GGHFHHHGF1DGFDG11<<<CFGHHF1>CGHFDFGFCG0DFGDFD<<DCCCGGFH:CGGGF0C.:CG/CBBFFGGGB
@M05620:46:000000000-D9D58:1:1101:3816:12256 1:N:0:101
GAATGAATGCAGAAATTGGCAAGATAATACTGCACCGATGGGAAATGATACTATCCTGAAACATGAGCAAATTGACCAGCCTCAGGATGTGAACTCATTTGCTGGAGGTCACCAGGGCTCTTTCAAGATAGTAAAAACAGTGACTTGTACAGCATAATGAAAAACCTAGGCATTGATTTTGAAGACATCAGACACATGCAGAATGAAAAATTTTTCAGAAATGATTTTTCTGGTGAGGTTGACTTCAGAGA
+
BABBCFFFFFFFGGGGGGGGGGGHHHHHHHHHHHHHGGGGGHHHHHHGHHHHHHHHHHHHHHHHHHHHHHGGHHHHHHHHGHHHHHHHHHHHHHHHHHHHHHHHH1FFGHHHHFCEF>FGGHHHEFG3F?3B?GHHHG/BB33BFGBB?GHBB2G?GFD3FHHHCFFB@F2FCGE1GHHHB/GF=F0F1<FBGFGCCFCGF1GFD0GHHGHHHHHFDGDGHF00:GHHHHHCFCC0CG/C//:;FBBFFG/
@M05620:46:000000000-D9D58:1:1101:10671:12283 1:N:0:101
GAATGAATGCAGAAATTGGCAAGATAATACTGCACCGATGGGAAATGATACTATCCTGAAACATGAGCAAATTGACCAGCCTCAGGATGTGAACTCATTTGCTGGAGGTCACGCCAGGGCTCTTTCAAGATAGTAAAAACAGTGACTTGTACAGCATAATGAAAAACCTAGGCATTGATTTTGAAGACATCAGACACATGCAGAATGAAAAATTTTTCAGAAATGATTTTTCTGGTGAGGTTGACTTCAGA
+
BABCCFFFFFFFGGGGGGGGGGGHHHHHHHHHHHHHGGGGGHHHHHHHHHHHGHHHHHHHHHHHHHHHHHHHHHHHHHHHGHHHGHHHHGHHHHHHHHHHHHHHHHHGGHHHGHGGGHEGHHHHHHHHHHHHGHHHHHHGHHHHHHHHHHHHHHHHHHHHHHHHHHGGHHHHHHHHHHHHHHHGHHHHHHGHHHHHHHHHHHHHHHHHHHHHHHHGHHGHHHHHHGHHHHHHHHHHHHHGGGGGGGGGGG0
@M05620:46:000000000-D9D58:1:1101:16578:12307 1:N:0:101
GAATGAATGCAGAAATTGGCAAGATAATACTGCACCGATGGGAAATGATACTATCCTGAAACATGAGCAAATTGACCAGCCTCAGGATGTGAACTCATTTGCTGGAGGTCCCAGGGCTCTTTCAAGATAGTAAAAACAGTGACTTGTACAGCATAATGAAAAACCTAGGCATTGATTTTGAAGACATCAGACACATGCAGAATGAAAAATTTTTCAGAAATGATTTTTCTGGTGAGGTTGACTTCAGAGAA
+
BBBBBFFFFFFFGGGGGGGGGGGHHHGHHHGHHHHHGGGGGGGHHHHGHHHHHHHHHFHHHHGHHHHHHHHHHHHHHHHHGHHHHHHHHGHHHHHHHHHHHHHHHHHGGHHHHHGGGHHHHHHHHHHHHHHHHGHGGHHGHHHHHHHHHHHHHHHHHHHHGHHGGHHHHHHHHHHHHHHHGHHHHHHHHHGHHHHHHHHHHHHHHHHHHHHHHHHHHHHHHHHHHHHHHHHHHHBGHHHHHHGGGGGGGGG
@M05620:46:000000000-D9D58:1:1101:25104:12334 1:N:0:101
GAATGAATGCAGAAATTGGCAAGATAATACTGCACCGATGGGAAATGATACTATCCTGAAACATGAGCAAATTGACCAGCCTCAGGATGTGAACTCATTTGCTGGAGGTCACCAGGGCTCTTTCAAGATAGTAAAAACAGTGACTTGTACAGCATAATGAAAAACCTAGGCATTGATTTTGAAGACATCAGACACATGCAGAATGAAAAATTTTTCAGAAATGATTTTTCTGGTGAGGTTGACTTCAGAGC
+
3AABBFFFFDBFGGGGGDGFFGGFHFHHFHHGGHHHGGGGDGHHGHHGHHHHHHHHHFEGBGHHFDGGGCHHHGHHGHHHGHHGHH3EFHHGDFHHHHHHHFHHF1GGGHHHHHHGGGHHHHHHHFHHHGFHHHHHGGHHHHFFHHFHHGHHGGHGGFHB?GDGFDHHDGFHHHFFHHHHHGGGFGHHHBGFHHHGHHHG11<DGHFHH.CGHFHHBGB0GDB0:CHHGHHF0CHE.CGHHBFGBFFGEF/
@M05620:46:000000000-D9D58:1:1101:15648:12356 1:N:0:101
GAATGAATGCAGAAATTGGCAAGATAATACTGCACCGATGGGAAATGATACTATCCTGAAACATGAGCAAATTGACCAGCCTCAGGATGTGAACTCATTTGCTGGAGGTCACCAGGGCTCTTTCAAGATAGTAAAAACAGTGACTTGTACAGCATAATGAAAAACCTAGGCATTGATTTTGAAGACATCAGACACATGCAGAATGAAAAATTTTTCAGAAATGATTTTTCTGGTGAGGTTGACTTCAGAGA
+
CCCCDFFFFFFFGGGGGGGGGGGHHHHHHHHHHHHHGGGGGHHHHHHHHHHHHHHHHHHHHHHHHHHHHHHHHHHHHHHHGHHHHHHHHGHHHHHHHHHHHHHHHHHGGHHHHHHGGGHHHHHHHHHHHHHHHHHHHGHHHHHHHHHHHHHHHHHHHHHHHHHHGGHHHHHHHHHHHHHHHGHHHHHHHHHHHHHHHHHHHHGHHHHHHHHHHHHHHHHHHHHHHHHHHHHHHHHHHHHHHHGGGGGFFGB
@M05620:46:000000000-D9D58:1:1101:16529:12369 1:N:0:101
GAATGAATGCAGAAATTGGCAAGATAATACTGCACCGATGGGAAATGATACTATCCTGAAACATGAGCAAATTGACCAGCCTCAGGATGTGAACTCATTTGCTGGAGGTCACGCCAGGGCTCTTTCAAGATAGTAAAAACAGTGACTTGTACAGCATAATGAAAAACCTAGGCATTGATTTTGAAGACATCAGACACATGCAGAATGAAAAATTTTTCAGAAATGATTTTTCTGGTGAGGTTGACTTCAGA
+
CCDCDFFFFFFFGGGGGGGGGGGHHHHHHHHHHHHHGGGGGHHHHHHHHHHHHHHHHHHHHHHHHHHHHHHHHHHHHHHHGHHHHHHHHHHHHHHHHHHHHHHHHHHGGHFH?E?1>///FEE?FFHB4?FHD?FHDHFFCF3B3BGD??BGHFFHHFHHFHHF>@?AB2?B1=?GG1GD==GG1<1>GG1<<<C<0<<GCGDDHD<GHDD<GHFBD:GG1:GHHEHHFHFFGHBCG1<F///:FBBCFFB
@M05620:46:000000000-D9D58:1:1101:7181:12373 1:N:0:101
GAATGAATGCAGAAATTGGCAAGATAATACTGCACCGATGGGAAATGATACTATCCTGAAACATGAGCAAATTGACCAGCCTCAGGATGTGAACTCATTTGCTGGAGGTCACGCCAGGGCTCTTTCAAGATAGTAAAAACAGTGACTTGTACAGCATAATGAAAAACCTAGGCATTGATTTTGAAGACATCAGACACATGCAGAATGAAAAATTTTTCAGAAATGATTTTTCTGGTGAGGTTGACTTCAGA
+
CCCCCFFFFFFFGGGGGGGGGGGHHHHHHHHHHHHHEEFGGHHHHHHHHHHHHHHHHHHHHHHHHHHHHHHHHHHHHHHHGHHHHHHHHHHHHHHHHHHHHHHHHHHGGHHHGHGGGHGGHHHHHHHGHHHHHHHHHHHGHHHHHHHHHHHHHHHHHHHHHHHHHHGGHHHHHHHHHHHHHHHGHHHHHHHHHHHHHHHHHHHHHHHHHHHGHHHHHHHHHHHHHHHHHHHHHHHHHHHGFGGGGGGGGG9
@M05620:46:000000000-D9D58:1:1101:8421:12384 1:N:0:101
GAATGAATGCAGAAATTGGCAAGATAATACTGCACCGATGGGAAATGATACTATCCTGAAACATGAGCAAATTGACCAGCCTCAGGATGTGAACTCATTTTCTGGAGGTCACTCAAAATCAATGCCTAGGTTTTTCATTATGCTGTACAAGTCACTGTTTTTACTATCTTGAAAGAGGCCTGGATGACCGCCAGCGAATGAGTTCACATCCTGAGGCTGGTCAATTTGCTCCCAGGCCTCTTTCAAGATAG
+
BAABCFFFFFFFGGGGGGGGGGGHHGHHHHHHHGHHGGGGGHHHHHHHHHHHGHHHHHHHHHHHHHHHHHHHHHHHHHHHGHHHHFHHGBG5G@4@GGFF4B@F3DGDGHEHFFHHHHGFHHGGFHDHF33DDFGF4GG4FE3FGFFFGHFHHGHDHDDFCFFFGFGBGHDBHDGFCGDEFF/BFFBFH/AGGCCDDG-/<=<DD0G00:CCBFF.CEGD:FGHF0GFFFBFEBBE.;BFFFFGGFB0;;0
@M05620:46:000000000-D9D58:1:1101:5171:12423 1:N:0:101
GAATGAATGCAGAAATTGGCAAGATAATACTGCACCGATGGGAAATGATACTATCCTGAAACATGAGCAAATTGACCAGCCTCAGGATGTGAACTCATTTGCTGGAGGTCACCAGGGCTCTTTCAAGATAGTAAAAACAGTGACTTGTACAGCATAATGAAAAACCTAGGCATTGATTTTGAAGACATCAGACACATGCAGAATGAAAAATTTTTCAGAAATGATTTTTCTGGTGAGGTTGACTTCAGAGA
+
CBCCCFFFFFFFGGGGGGGGGGGHHHHHHHGHHHHHGGGGGHHHHHHHHHHHHHHHHHHHHHHHHHHHHHHHHHHHHHGHGHHHHHGHHGHHHHHHHHHHHHHHHHHGGHHHHHHGGGHHHHHHHHHHHHHHHHHHHGHHHHHHHHHHHHHHHHHHHHHHHHHHGGHHHHHHHHHHHHHHHGHHHHHHHHHHHHHHHHHHHHHHHHHHGHHHHHHHHHHHHHHHHHHHHHHHHHHHHHHHHHGGGGGGGGF
@M05620:46:000000000-D9D58:1:1101:6853:12431 1:N:0:101
GAATGAATGCAGAAATTGGCAAGATAATACTGCACCGATGGGAAATGATACTATCCTGAAACATGAGCAAATTGACCAGCCTCAGGATGTGAACTCATTTGCTGGAGGTCACCAGGGCTCTTTCAAGATAGTAAAAACAGTGACTTGTACAGCATAATGAAAAACCTAGGCATTGATTTTGAAGACATCAGACACATGCAGAATGAAAAATTTTTCAGAAATGATTTTTCTGGTGAGGTTGACTTCAGAGA
+
CBCCCFFFFFFFGGGGGGGGGGGHHHHHHHHHHHHHEEGGGHHHHHHHHHHHHHHHHHHHHHHHHHHHHHHHHHHHHHHHGHHHGHHHHGHFHHHHHHHHHHHHHGHGGHHHHHHGGGHHHHHHHHHHHHHHHHHHHGHHHHHHHHHHHHHHHHHHHHHHHHHHGGHHHHHHHHHHHHHHHGHHHHHHHHHHHHHHHHHHHHHHHHHHHHHHHHHHHHHHGHHHHHHHHHGHHGHFHHHHGHFGGGGGGGF
@M05620:46:000000000-D9D58:1:1101:5961:12446 1:N:0:101
GAATGAATGCAGAAATTGGCAAGATAATACTGCACCGATGGGAAATGATACTATCCTGAAACATGAGCAAATTGACCAGCCTCAGGATGTGAACTCATTTGCTGGAGGTCACCAGGGCTCTTTCAAGATAGTAAAAACAGTGACTTGTACAGCATAATGAAAAACCTAGGCATTGATTTTGAAGACATCAGACACATGCAGAATGAAAAATTTTTCAGAAATGATTTTTCTGGTGAGGTTGACTTCAGAGA
+
CCCCCFFFFFFFGGGGGGGGGGGHHHHHHHHHHHHHGGGGGHHHHHHHHHHHHHHHHHHHHHHHHGHHHHHHHHHHHHHHGHHHHHHHHHHHHHHHHHHHHHHHGHHGGHHHHHHGGGHHHHHHHHHHHHHHHHHHHGHHHHHHHHHHHHHHHHHHHHHHHHHHGGHHHHHHHHHHHHHHHGHHHHHHHHHHHHHHHHHHHHHHHHHHHHHHHHHHHHGHHHHHHHHHHHHHHHHHHHHHHHGGGGGGGGB
@M05620:46:000000000-D9D58:1:1101:9480:12462 1:N:0:101
GAATGAATGCAGAAATTGGCAAGATAATACTGCACCGATGGGAAATGATACTATCCTGAAACATGAGCAAATTGACCAGCCTCAGGATGTGAACTCATTTGCTGGAGGTCACCAGGGCTCTTTCAAGAAAGTAAAAACAGTGACTTGTACAGCATAATGAAAAACCTAGGCATTGATTTTGAAGACATCAGACACATGCAGAATGAAAAATTTTTCAGAAATGATTTTTCTGGTGAGGTTGACTTCAGAGA
+
CCCDDFFFFFFFGGGGGGGGGGGHHHHHHHHHHHHHGGGGGHHHHHHHHHHHHHHHHHHHHHHHHHHHHHHHHHHHHHHHGHHHHHHHHHHHHHHHHHHHHHHHHHHGGHHHHHHGGGHHHHHHHHHHHHHHHHHHHGHHHHHHHHHGHHHHHHHHHHHHHHHHGGHHHHHHHHHHHHHHHGHHHGHHGHHHHHHHHHGHHHGHHHHHHHHHHHHFHHHHHHHHHHHHHGHHHFFHGHHHHGGHGGGFGGF
@M05620:46:000000000-D9D58:1:1101:29355:12466 1:N:0:101
GAATGAATGCAGAAATTGGCAAGATAATACTGCACCGATGGGAAATGATACTATCCTGAAACATGAGCAAATTGACCAGCCTCAGGATGTGAACTCATTTGCTGGAGGTCACCAGGGCTCTTTCAAGATAGTAAAAACAGTGACTTGTACAGCATAATGAAAAACCTAGGCATTGATTTTGAAGACATCAGACACATGCAGAATGAAAAATTTTTCAGAAATGATTTTTCTGGTGAGGTTGACTTCAGAGA
+
BBBBBFFFFFFFGGGGGGGGGGGHCHHHHHHHHHHHEFGGGDHHHHHHHHHHHHHHHHHHHHGGHHHHHHHHHHHHHHHHGHHHHHHHGFGGHHHHHHHHHHHGHHHGGHHHHHHGGGHHHHHHGHHHHHHHHHHGHDHHGHHGHEHHFHHHEFHHHHHHHHHHGGHHHHHHHHHHGGHHHGHHHHHHHHGHGHHHHHGHHHHGHHHHHHFHHHHHGHHHGHHGHHHHHHGHCCGHHFGFHHFGGGGGGGF
@M05620:46:000000000-D9D58:1:1101:10720:12526 1:N:0:101
GAATGAATGCAGAAATTGGCAAGATAATACTGCACCGATGGGAAATGATACTATCCTGAAACATGAGCAAATTGACCAGCCTCAGGATGTGAACTCATTTGCTGGAGGTCACGCCAGGGCTCTTTCAAGATAGTAAAAACAGTGACTTGTACAGCATAATGAAAAACCTAGGCATTGATTTTGAAGACATCAGACACATGCAGAATGAAAAATTTTTCAGAAATGATTTTTCTGGTGAGGTTGACTTCAGA
+
BACCDFFFFFFFGGGGGGGGGGGHHHGHHHHHHHHHGGGGGHHHHHHHHHHHHHHHHHHHHHHHHHHHHHHHHHHHHHHHGHHHHHHHHGHGHHHHHHHHHHHHHHHGGHHHGHGGGHEGHHHHHHHHHHHHGHHHHHHGHHHHHHHHHHHHHHHHHHHHHHHHHHGGHHHHHHHHHHHHHHHGHHHHHHHHHHHHGHHHHHHHHHHGHHHHHHHHHHGHHHHHHHHHHHHHHHHHHGHGGGGGGGGGGG0
@M05620:46:000000000-D9D58:1:1101:6154:12532 1:N:0:101
GAATGAATGCAGAAATTGGCAAGATAATACTGCACCGATGGGAAATGATACTATCCTGAAACATGAGCAAATTGACCAGCCTCAGGATGTGAACTCATTTGCTGGAGGTCACGCCAGGGCTCTTTCAAGATAGTAAAAACAGTGACTTGTACAGCATAATGAAAAACCTAGGCATTGATTTTGAAGACATCAGACACATGCAGAATGAAAAATTTTTCAGAAATGATTTTTCTGGTGAGGTTGACTTCAGA
+
CCCCCFFFFFFFGGGGGGGGGGGHHHHHHHHHHHHHGEGGGHHHHHHHHHHHHHHHHHHHHHHHHHHHHHHHHHHHHHHHGHHHHHHHHHHHHHHHHHHHHHHHHHHGGHHHGHGGGHGGFGHHHHHHHFHHHFHHHHHGHHHHHHHHFHHHFGHFHHGHHHHHHHGDHGHGHGHHGFHHHHHGGHFHCDHHHHHHHGHGHHHHHHHHHHHHHHHHHHGFHHEFGGHHHHHHHHHHHHHFGGFBBFGGGG0
@M05620:46:000000000-D9D58:1:1101:22228:12570 1:N:0:101
GAATGAATGCAGAAATTGGCAAGATAATACTGCACCGATGGGAAATGATACTATCCTGAAACATGAGCAAATTGACCAGCCTCAGGATGTGAACTCATTTGCTGGAGGTCACCAGGGCTCTTTCAAGATAGTAAAAACAGTGACTTGTACAGCATAATGAAAAACCTAGGCATTGATTTTGAAGACATCAGACACATGCAGAATGAAAAATTTTTCAGAAATGATTTTTCTGGTGAGGTTGACTTCAGAGA
+
BBBBBFFFFFBFGGGGGGGGGGGHGHFGHHHHHHHHGGGGGDFHHHHHHHHHGHHHHHFFHHHFHHHHHGFGHHHHHGGHGHHFGGHHGFGFFHHHHHHHGHHHHHHGGGGHHHHGGGHHHHHHHFHHGGHFHHHEHGHHFHHGHHGHHHFGHHHFHHHHHHHGGGHHHHHHHHHHHHHHHGHHHHHHHHHHHHHGHHHHHHHHHHHGHHFHFFGHHHHHHHHHHHGHHHHGGHHHHGFHHHGGGGGGGGF
@M05620:46:000000000-D9D58:1:1101:24345:12572 1:N:0:101
GAATGAATGCAGAAATTGGCAAGATAATACTGCACCGATGGGAAATGATACTATCCTGAAACATGAGCAAATTGACCAGCCTCAGGATGTGAACTCATTTGCTGGAGGTCACCAGGGCTCTTTCAAGATAGTAAAAACAGTGACTTGTACAGCATAATGAAAAACCTAGGCATTGATTTTGAAGACATCAGACACATGCAGAATGAAAAATTTTTCAGAAATGATTTTTCTGGTGAGGTTGACTTCAGAGA
+
CCCCCFFFFFFFGGGGGGGGGGGHHHHHHHHHHHHHGEFGGHHHHHHHHHHHHHHHHHHHHHGHHHHHHHHHHHHHHHHHGHHHHHHHHHHHHHHHHHHHHHHHHHHGFHHHHHHGGCHHHHHHHFGDHHHGHHHHHGHHHHHHHGHFHHHHHHHHHHHHHHHHGGHHHHEFHHHGHHHHHGHHHHHHHHHHHGGHHHHHGHGHHHHHGHFHHHHHGHBGHHHHHHGHHHHHFHHGHGHHHGGGGGGGGGF
@M05620:46:000000000-D9D58:1:1101:6281:12591 1:N:0:101
GAATGAATGCAGAAATTGGCAAGATAATACTGCACCGATGGGAAATGATACTATCCTGAAACATGAGCAAATTGACCAGCCTCAGGATGTGAACTCATTTGCTGGAGGTCACCAGGGCTCTTTCAAGATAGTAAAAACAGTGACTTGTACAGCATAATGAAAAACCTAGGCATTGATTTTGAAGACATCAGACACATGCAGAATGAAAAATTTTTCAGAAATGATTTTTCTGGTGAGGTTGACTTCAGAGA
+
BABBBFFFFFFFGFFGGGGGGGGHHGHHHHHHHHHHEEGGGHHHHHHHHHHHHHHHHHHHHHHHHHGHHFHGHHFHHHHHGHHGHHHHHHHGHFHHFHHHHHHHHGHGGHHHFFFGGGGHHHHFFHHHGHEGHFFGGDCHDGFH4GHHHHHFFFFFFHHHGHGHGGCCGHGHHGHHFFGGBGHHGHCHFFFFH0GFHHHHGHGHFEHHHHGHHHHHFHBDGG00CGHHHHHHHHHGFFGGEGFBFFGGEF9
@M05620:46:000000000-D9D58:1:1101:5344:12596 1:N:0:101
GAATGAATGCAGAAATTGGCAAGATAATACTGCACCGATGGGAAATGATACTATCCTGAAACATGAGCAAATTGACCAGCCTCAGGATGTGAACTCATTTGCTGGAGGTCACCAGGGCTCTTTCAAGATAGTAAAAACAGTGACTTGTACAGCATAATGAAAAACCTAGGCATTGATTTTGAAGACATCAGACACATGCAGAATGAAAAATTTTTCAGAAATGATTTTTCTGGTGAGGTTGACTTCAGAGA
+
CCCCCFFFFFFFGGGGGGGGGGGHHHHHHHHHHHHHGEFGGHHHHHHHHHHHHHHHHHHHHHHHHHHHHHGHHHHHHHHHGHHHHHHHHFGGHHHHHHHHHHHHHHHGGHHHHHHGGFHEHHFHHGHGHHHHHHHHHGHFGHHHHHHHHHHHHHHHHHHHHHHGGGHHHHHHHHHGHHHHHGHGGHFHHHHGHFHBGHHHGHHHHHFHHHHHHHHHGHHHGHHHHHGHHHHHHGHHHHHHHHGGGGGGGGB
@M05620:46:000000000-D9D58:1:1101:18947:12625 1:N:0:101
GAATGAATGCAGAAATTGGCAAGATAATACTGCACCGATGGGAAATGATACTATCCTGAAACATGAGCAAATTGACCAGCCTCAGGATGTGAACTCATTTGCTGGAGGTCACCAGGGCTCTTTCAAGATAGTAAAAACAGTGACTTGTACAGCATAATGAAAAACCTAGGCATTGATTTTGAAGACATCAGACACATGCAGAATGAAAAATTTTTCAGAAATGATTTTTCTGGTGAGGTTGACTTCAGAGA
+
A>AA>@FFFFFFFBGGGGFGG1FCHGHHFHHHHCHHG?EGGHHHHHHHHFHHFHHHHHFHHHFHHEHHGGHHHHGHHHHHGHHHHFFHHHHHHHHHGGHFBHHHGEHGGHHHHGHGGGHHHHHH2GHEHHHHFHHFHGEHHHHHHHHHHHHHHHHHFGHFFHGHGGHGHHHFHHHBGHHHHEGHHHHHHHHHHFHGHHHHHB<GHHHHGGHHHHHHBGBFCDHCHHHHHHHHBGHFHGHFFFFGGGFFGG/
@M05620:46:000000000-D9D58:1:1101:9270:12634 1:N:0:101
GAATGAATGCAGAAATTGGCAAGATAATACTGCACCGATGGGAAATGATACTATCCTGAAACATGAGCAAATTGACCAGCCTCAGGATGTGAACTCATTTGCTGGAGGTCACGCCAGGGCTCTTTCAAGATAGTAAAAACAGTGACTTGTACAGCATAATGAAAAACCTAGGCATTGATTTTGAAGACATCAGACACATGCAGAATGAAAAATTTTTCAGAAATGATTTTTCTGGTGAGGTTGACTTCAGA
+
BBCCCFFFFFFFGGGGGGGGGGGHHHHHHHHHHHHHGGGGGHHHHHHHHHHHHHHHHHHHHHHHHHHHHHHHHHHHHHHHGHHHHHHHHHHHHHHHHHHHHHHGFGHGGHHHGHGGGHEGHHHHHHHHHHHHHHHFHGHGHHHGHHHHHHHHHHHHHHHHHHHHHHGGHHHHHHHHGHHHHHGGHHHHGGHHHHHHHHGFHGGHFHGHGHHCGHHHHHEHHHFHHHHHHHHGHGHHGHHGGGGGGGGGGG0
@M05620:46:000000000-D9D58:1:1101:24475:12639 1:N:0:101
GAATGAATGCAGAAATTGGCAAGATAATACTGCACCGATGGGAAATGATACTATCCTGAAACATGAGCAAATTGACCAGCCTCAGGATGTGAACTCATTTGCTGGAGGTCCCAGGGCTCTTTCAAGATAGTAAAAACAGTGACTTGTACAGCATAATGAAAAACCTAGGCATTGATTTTGAAGACATCAGACACATGCAGAATGAAAAATTTTTCAGAAATGATTTTTCTGGTGAGGTTGACTTCAGAGAA
+
BCCCCFFFFFFFGGGGGFGGGGGHHHHHHHHHHHHHGGGGGHHHHHHHHHHHHHHHHHHGHHHHHHHHHHHHHHHHHHHHGHHHHHHHHHHHHHHHHHHHHHHHHHHGGHHHHHGGGHHHHHHHHGHHHHFHHHHHGHHHHHHGHHHHHHHHHHHHGHHHHHHGGHHHGGGHGHHGHHHHGHGHHHHHHHHHHHHHGHHHHHFGHHHHHFHHHHHHHGGHGHHHHHHHHHHHHHHHGHHHHHGGGGGGGGG
@M05620:46:000000000-D9D58:1:1101:8659:12642 1:N:0:101
GAATGAATGCAGAAATTGGCAAGATAATACTGCACCGATGGGAAATGATACTATCCTGAAACATGAGCAAATTGACCAGCCTCAGGATGTGAACTCATTTGCTGGAGGTCACGCCAGGGCTCTTTCAAGATAGTAAAAACAGTGACTTGTACAGCATAATGAAAAACCTAGGCATTGATTTTGAAGACATCAGACACATGCAGAATGAAAAATTTTTCAGAAATGATTTTTCTGGTGAGGTTGACTTCAGA
+
BABCCFFFFFFFGGGGGGGGGGGHHHHHHHHHHHHHGGGGGHHHHHHHHHHHHHHHHHHHHHHHHGHHHHHHHHHHHHHHGHHHGGHHHGGGHHHHHHHHHHHGHHHGGHHHGHGGGHGGHHHHHHHHHHHHHGHHHHHGHHHHHHHHHHHHHHHHHHHHHHHHHHGGHHHHHHHHHHHHHHHGHHHHHHHHHHHHHHHHHHHHHHHHHHHHHHHHHHHHHHHHHHHHHHHHHHHHHHHGGGGGGGGGGG0
@M05620:46:000000000-D9D58:1:1101:6992:12647 1:N:0:101
GAATGAATGCAGAAATTGGCAAGATAATACTGCACCGATGGGAAATGATACTATCCTGAAACATGAGCAAATTGACCAGCCTCAGGATGTGAACTCATTTGCTGGAGGTCACGCCAGGGCTCTTTCAAGATAGTAAAAACAGTGACTTGTACAGCATAATGAAAAACCTAGGCATTGATTTTGAAGACATCAGACACATGCAGAATGAAAAATTTTTCAGAAATGATTTTTCTGGTGAGGTTGACTTCAGA
+
CCCCCFFFFFFFGGGGGGGGGGGHHHHHHHHHHHHHFFGGGHHHHHHHHHHHHHHHHHHHHHHHHHHHHHHHHHHHHHHHGHHHHHHHHHHHHHHHHHHHHHHHHHHGGHHHGHGGGHGGHHHHHHHHHHHHHHHHHHHGHHHHHHHHHHHHHHHHHHHHHHHHHHGGHHHHHHHHHHHHHHHGHHHHHHHHGHHHHHHHHHHHHHHHHHHHHHHHHHHHHHHHHHHHHHHHHHHHHHHGGGGGGGGGGG0
@M05620:46:000000000-D9D58:1:1101:5734:12692 1:N:0:101
GAATGAATGCAGAAATTGGCAAGATAATACTGCACCGATGGGAAATGATACTATCCTGAAACATGAGCAAATTGACCAGCCTCAGGATGTGAACTCATTTGCTGGAGGTCACGCCAGGGCTCTTTCAAGATAGTAAAAACAGTGACTTGTACAGCATAATGAAAAACCTAGGCATTGATTTTGAAGACATCAGACACATGCAGAATGAAAAATTTTTCAGAAATGATTTTTCTGGTGAGGTTGACTTCAGA
+
CCCCCFFFFFFFGGGGGGGGGGGHHHHHHHHHHHHHFEFGGHHHHHHHHHHHHHHHHHHHHHHHHHHHHHHHHHHHHHHGGHHHHHH3FGHHHHHHHHHHHHHHHHHGGHHHGHGGGHGGHHHHHHHHHHHHHHHHHHHGHHHGFHHHHHHHHHHHHHHHHHHHHHGGHHHHHHHHHHHHHHHGHHHHHHHHHHHHHHHHHHHHHHHHHHHHHHHHHHGHHGHHHEHHHHHHHHHHHHHGGGGGGGGGGG0
@M05620:46:000000000-D9D58:1:1101:5748:12702 1:N:0:101
GAATGAATGCAGAAATTGGCAAGATAATACTGCACCGATGGGAAATGATACTATCCTGAAACATGAGCAAATTGACCAGCCTCAGGATGTGAACTCATTTGCTGGAGGTCACGCCAGGGCTCTTTCAAGATAGTAAAAACAGTGACTTGTACAGCATAATGAAAAACCTAGGCATTGATTTTGAAGACATCAGACACATGCAGAATGAAAAATTTTTCAGAAATGATTTTTCTGGTGAGGTTGACTTCAGA
+
BBBBBFFFFFFFGGGGGGFGGGGGHHHHHHHGHHHHGFGGGHHHHGHHHHHHHHHHHGHHHHHHHHHHHFHHHHHHFGGHGHHHHHGFGHHHHHHHHHHHHHHFFGGGEHHHGHGGGHGGHHHHHHHHFHFHFFFHHHHGHHGFGHHHHFHHGHHHHHHHHFGHFHGGHHHHHHHHHHHGHHHGHHHHHFFFHHHHHHHHHHGHFHHHHHHHHHHHHHHFHHEHHHHHFHFHHFHHHHHGGGGGFGGGGG0
@M05620:46:000000000-D9D58:1:1101:22252:12739 1:N:0:101
GAATGAATGCAGAAATTGGCAAGATAATACTGCACCGATGGGAAATGATACTATCCTGAAACATGAGCAAATTGACCAGCCTCAGGATGTGAACTCATTTGCTGGAGCCTCTTTCAAGATAGTAAAAACAGTGACTTGTACAGCATAATGAAAAACCTAGGCATTGATTTTGAAGACATCAGACACATGCAGAATGAAAAATTTTTCAGAAATGATTTTTCTGGTGAGGTTGACTTCAGAGAAGATCGGAA
+
BBCCCFFFFFFFGGGGGGGGGGGHHHHHHHHHHHHHGGGGGHGHHHHHHHHHHHHHHHHHHHHHHHHHHHHHHHHHHHHHGHHHHHHHHHHHHHHHHHHHHHHHHHHFFGF@GDFDFG3F43F4BHHBE/?43BFFEG3FFGHFCHB3F?4F?3F/?FCG22G2DD2DFFD@F>2@@@GF1GHHHF0==GHHG0<=G<D1FCCGGFBGGHH0GHBGGGFDCD0G0<DG.GCGCGGFC;GC:/C:0GGF?DE
@M05620:46:000000000-D9D58:1:1101:22245:12783 1:N:0:101
GAATGAATGCAGAAATTGGCAAGATAATACTGCACCGATGGGAAATGATACTATCCTGAAACATGAGCAAATTGACCAGCCTCAGGATGTGAACTCATTTGCTGGAGGTCACGCCAGGGCTCTTTCAAGATAGTAAAAACAGTGACTTGTACAGCATAATGAAAAACCTAGGCATTGATTTTGAAGACATCAGACACATGCAGAATGAAAAATTTTTCAGAAATGATTTTTCTGGTGAGGTTGACTTCAGA
+
CBCCCFFFFFFFGGGGGGGGGGGHHHHHHHHHHHHGGEGGGHHGHHHHHHHHHHHHHHHHHHGHHHHHHHHHHHHHHHHHGHHHHHHHGGHGHHHHHHHHHHHHHHHGGHHHGHGGGHGGHHHHHHHHHGHHHHHHHHHGHHHHGHHHHHHHHHHHHHHHHHHHHHGGHHHHHHHHHHHHHHHGHHHHHHHHHHHHHHHHHHHHHHHGFHHHHHHHHHHHHHHHGHHHHHHGHGHHGHHGGGGGGGGGGG0
@M05620:46:000000000-D9D58:1:1101:14942:12796 1:N:0:101
GAATGAATGCAGAAATTGGCAAGATAATACTGCACCGATGGGAAATGATACTATCCTGAAACATGAGCAAATTGACCAGCCTCAGGATGTGAACTCATTTGCTGGAGGTCACCAGGGCTCTTTCAAGATAGTAAAAACAGTGACTTGTACAGCATAATGAAAAACCTAGGCATTGATTTTGAAGACATCAGACACATGCAGAATGAAAAATTTTTCAGAAATGATTTTTCTGGTGAGGTTGACTTCAGAGA
+
CCCCDFFFFFFFGGGGGGGGGGGHHHHHHHHHHHHHGGGGGHHHHHHHHHHHHHHHHHHHHHHHHHHHHHHHHHHHHHHHGHHHHHHHHGGHHHHHHHHHHHHHHHHGGHHHHHHGGGHHHHHHHHHHHHHHHHHHHGHHHHHHHHHHHHHHHHHHHHHHHHHHGGHHHHHHHHHHHHHHHGHHHHHHHHHHHHHHHHHHHHHHHHHHHHHHHHHHHHGFHHFHHHHHHHHHHHHHHHHHHHGGGGGGGGF
@M05620:46:000000000-D9D58:1:1101:2846:12799 1:N:0:101
GAATGAATGCAGAAATTGGCAAGATAATACTGCACCGATGGGAAATGATACTATCCTGAAACATGAGCAAATTGACCAGCCTCAGGATGTGAACTCATTTGCTGGAGGTCACCCCCAGGGCTCTTTCAAGATAGTAAAAACAGTGACTTGTACAGCATAATGAAAAACCTAGGCATTGATTTTGAAGACATCAGACACATGCAGAATGAAAAATTTTTCAGAAATGATTTTTCTGGTGAGGTTGACTTCAG
+
BCCCDFFFFFFFGGGGGGGGGGGHHHHHHHHHHHHHGEGGGHHHHHHHHHHHHHHHHHHHHHHHHHHHHHHHHHHHHHHHGHHHHHHHHGHHHHHHHHHHHHHHHHHGGHHHHHGGGGGGGHHHHHHGHHHHHHHHHHGHGHGHHHHHHHHHHHHHGHHGHHHHHHHGGHHHHHHHHHHHHHHHGHHHHHHHHHHHHHHHHHHHHHHHHHHHHHHHHHHFHHHGHHHHHHHHHHHHHHGGGFGGGGGGGGG
@M05620:46:000000000-D9D58:1:1101:20726:12812 1:N:0:101
GAATGAATGCAGAAATTGGCAAGATAATACTGCACCGATGGGAAATGATACTATCCTGAAACATGAGCAAATTGACCAGCCTCAGGATGTGAACTCATTTGCTGGAGGTCACGCCAGGGCTCTTTCAAGATAGTAAAAACAGTGACTTGTACAGCATAATGAAAAACCTAGGCATTGATTTTGAAGACATCAGACACATGCAGAATGAAAAATTTTTCAGAAATGATTTTTCTGGTGAGGTTGACTTCAGA
+
BBBCCFFFFFFFGCGGGGGGGGGHHHHHHHHHHHHHGGGGGHHCHHHHHHHHHGHHGHHHHHHHHHHHHHHHHHHHHHHHGHHHGGGHHFGGHHHHHGHHHHHHGHHGGHHHGHGGGHGGHHHHHHFHHHHHHHHHHHHGHHHHHHHHHHHHHHHHHHHHHHHHHHGGHHHHHHHHHFHHHHHGHHHHHHHHHHHHHHHHHHHHHHHHHHHHHHHHHHHHHHGHHHHHHHHHHHHHHGHGGGGGGGGGGG0
@M05620:46:000000000-D9D58:1:1101:27240:12822 1:N:0:101
GAATGAATGCAGAAATTGGCAAGATAATACTGCACCGATGGGAAATGATACTATCCTGAAACATGAGCAAATTGACCAGCCTCAGGATGTGAACTCATTTGCTGGAGGTCACCAGGGCTCTTTCAAGATAGTAAAAACAGTGACTTGTACAGCATAATGAAAAACCTAGGCATTGATTTTGAAGACATCAGACACATGCAGAATGAAAAATTTTTCAGAAATGATTTTTCTGGTGAGGTTGACTTCAGAGA
+
CCCCCFFFFFFFGGGGGGGGGGGHHHHHHHHHHHHHGGGGGHHHHHHHHHHHHHHHHGHHHHHHGHHHHGHHHHHHHHHHGHHHHHHHHHHHHHHHHHHHGHHHHHHGEHHFHFHEGGHHGHHHHHHHHHGHHHHHHGHGHHHHHHGHHHGHHGHHGHGHFHHHGGFFHHHFHHHGHHHHGGGHFHFHHHFFFHHGHGHEHHHHFHGHH.CGHHGHFHHFBGH0CFHHHFHF0CFBGHCGBFGGGGGGFFF
@M05620:46:000000000-D9D58:1:1101:12032:12829 1:N:0:101
GAATGAATGCAGAAATTGGCAAGATAATACTGCACCGATGGGAAATGATACTATCCTGAAACATGAGCAAATTGACCAGCCTCAGGATGTGAACTCATTTGCTGGAGGTCCCAGGGCTCTTTCAAGATAGTAAAAACAGTGACTTGTACAGCATAATGAAAAACCTAGGCATTGATTTTGAAGACATCAGACACATGCAGAATGAAAAATTTTTCAGAAATGATTTTTCTGGTGAGGTTGACTTCAGAGAA
+
CCCCCFFFFFFFGGGGGGGGGGGHHHHHHHHHHHHHGGGGGHHHHGHGHHHHHHHHHHHHHHHHHHHHHHHHHHGHHHHHGHHHHGHHHHHHHHHHHHHHHHHHHHHGGHHHHHGGGHHHHHHHHHHHHHHHHHHHGHHHHHHHHHHHHHHHHHHHHHHHHHHGGHGHHHHHHHHHHHHHGHHHHHHHHHHHHHHHHHHHHHHHHHHHHHHHHHHHHHHHHHHHHHHHHHHHHHHGHHHHHHGGGGGGGGF
@M05620:46:000000000-D9D58:1:1101:27081:12877 1:N:0:101
GAATGAATGCAGAAATTGGCAAGATAATACTGCACCGATGGGAAATGATACTATCCTGAAACATGAGCAAATTGACCAGCCTCAGGATGTGAACTCATTTGCTGGATTGTACAGCATAATGAAAAACCTAGGCATTGATTTTGAAGACATCAAACACATGCAGAATGAAAAATTTTTCATTCTGCATGTGTTTGATGTCTTCAAAATCAATGCCTAGGTTTTTCATTATGCTGTACAAGTCACTGTTTTTA
+
BBBBBFFFFFFFGGGGGGGGGGFGHFHGGHHGHHHHGAEEEHHHHGFHHFHGEHHHFHGHHHHHGFCGHHHHHHHHHHHHGGHHHHGHGGHGFHHHHHHHHHHGHAGHGHHHHHHHHGHHH4GGHHGGHGHBHHGHGHHHHGHGHHHHGGHHGHHHHHHHHGGHHGGFFHHHHHHHHHHGHHHHGHHHFHHHHH1>FD>FGGHHGGFGFEHFHFHHGHDF0CEGHHDFHHEGHHHHHHHFGFHFHGGHHG.
@M05620:46:000000000-D9D58:1:1101:28494:12883 1:N:0:101
GAATGAATGCAGAAATTGGCAAGATAATACTGCACCGATGGGAAATGATACTATCCTGAAACATGAGCAAATTGACCAGCCTCAGGATGTGAACTCATTTGCTGGAGGTCCCAGGGCTCTTTCAAGATAGTAAAAACAGTGACTTGTACAGCATAATGAAAAACCTAGGCATTGATTTTGAAGACATCAGACACATGCAGAATGAAAAATTTTTCAGAAATGATTTTTCTGGTGAGGTTGACTTCAGAGAA
+
CCCCCFFFFFFFGGGGGGGGGGGHHHHHHHHHHHHHGGGGGHHHHHHHHHHHHHHHHHHHHHHHHHHHHHHHHHHHHHHHGHHHHHHHHHHHHHHHHHHHHHHHHHHGGHHHHHGGGHHHHHHHHHHHHHHHHHHHGHHHHHHHHHHHHHHHHHHHHHHHHHHGGHHHHHHHHHHHHHHHGHHHHHHHHHHHHHHHHHHHGHHHHHHHHHHHHHHHHHHHHHHHHHHHHHHHHHHHHHHGHHGGGGGGGGG
@M05620:46:000000000-D9D58:1:1101:26787:12894 1:N:0:101
GAATGAATGCAGAAATTGGCAAGATAATACTGCACCGATGGGAAATGATACTATCCTGAAACATGAGCAAATTGACCAGCCTCAGGATGTGAACTCATTTGCTGGAGGTCACGCCAGGGCTCTTTCAAGATAGTAAAAACAGTGACTTGTACAGCATAATGAAAAACCTAGGCATTGATTTTGAAGACATCAGACACATGCAGAATGAAAAATTTTTCAGAAATGATTTTTCTGGTGAGGTTGACTTCAGA
+
CCCCCFFFFFFFGGGGGGGGGGGHHHHHHHHHHHHHGGGGGHHHHHHHHHHHHHHHHHHHHHHHHHHHHGHHHHHHGHHHGHHHHGHHHHHHHHHHHHHHHHHHHHHGGHHHGHGGGHGGHHHHHHHHHGHHHHHHHHHGHHHGGHHHHHHHHHHHHGHHHHHHHHGGHHHHHHHHGHHHHHHGHHHHHHHHHHHGHHHHHHHHHHHHHHHHHHHHHHHHHGHHHGHHHHHHHFHHHHHGGGGGGGGGGG;
@M05620:46:000000000-D9D58:1:1101:20552:12922 1:N:0:101
GAATGAATGCAGAAATTGGCAAGATAATACTGCACCGATGGGAAATGATACTATCCTGAAACATGAGCAAATTGACCAGCCTCAGGATGTGAACTCATTTGCTGGAGGTCACCAGGGCTCTTTCAAGATAGTAAAAACAGTGACTTGTACAGCATAATGAAAAACCTAGGCATTGATTTTGAAGACATCAGACACATGCAGAATGAAAAATTTTTCAGAAATGATTTTTCTGGTGAGGTTGACTTCAGAGA
+
CBCCCFFFFFFFGGGGGGGGGGGHHHHHHHGHHHHHGGGGGHHHHHHHHHHHHHHHHHHGHHHHHHHHHHHHHHHHHHHHGHHHHHHHHHHFHHHHHHHHHHHHHHHGGHHHHHHGGGHHHHHHHHHHHHHHHHHHHGHHHHHHHHHHHHHHHHHHHHHHHHHHGGHHHHHHHHHHHHHHHGHHHHHHHHHHHHHHHHHHHHHHH0DGHHHHHHHHHHHHHFHHGHHHHHHHHHHHHHHH/CFGGGGGGGB
@M05620:46:000000000-D9D58:1:1101:21362:12960 1:N:0:101
GAATGAATGCAGAAATTGGCAAGATAATACTGCACCGATGGGAAATGATACTATCCTGAAACATGAGCAAATTGACCAGCCTCAGGATGTGAACTCATTTGCTGGAGGTCACCAGGGCTCTTTCAAGATAGTAAAAACAGTGACTTGTACAGCATAATGAAAAACCTAGGCATTGATTTTGAAGACATCAGACACATGCAGAATGAAAAATTTTTCAGAAATGATTTTTCTGGTGAGGTTGACTTCAGAGA
+
BCCCBFFFFFFFGGGGGGGGGGGHHHHHHHHHHHHHGGGGGHHHHHHHHHHHHHHHHHHHHHHHHHHHHHHHHHHHHHHHGHHHHHHHHHHHHHHHHHHHHHHHHHHGGHHHHHHGGGHHHHHHHHHHHHHHHHHHHGHHHHHHHHHHHHHHHHHHHHHHHHHHGGHHHHHHHHHHHHHHHGGHHHHHHHHHHHHHHHHHHHHHHHHHHGHHHHHHHHGHHHHFHHHHHHHHHHHHHHHHHHGGGGGGGGB
@M05620:46:000000000-D9D58:1:1101:21561:13018 1:N:0:101
GAATGAATGCAGAAATTGGCAAGATAATACTGCACCGATGGGAAATGATACTATCCTGAAACATGAGCAAATTGACCAGCCTCAGGATGTGAACTCATTTGCTGGAGGTCACCAGGGCTCTTTCAAGATAGTAAAAACAGTGACTTGTACAGCATAATGAAAAACCTAGGCATTGATTTTGAAGACATCAGACACATGCAGAATGAAAAATTTTTCAGAAATGATTTTTCTGGTGAGGTTGACTTCAGAGA
+
CCCCCFFFFFFFGGGGGGGGGGGHHHHHHHHHHHHHGGGGGHHHHHHHHHHHHHHHHHHHHHHHHHHHHHHHHHHHHHHHGHHHHHHHHHHHHHHHHHHHHHHHHGHGGHHHHHHGGGHHHHHHHHHHHHHHHHHHHGHHHHHHHHHHHHHHHHHHHHHHHHHHGGHHHHHHHHHHHHHHHGHHHHHHHHHHHHHHHGHHHHHHHHHHHGHHHHHHGHHHHHGHHHHHGHHHE:/CGHHHHHGGGGGGGGG
@M05620:46:000000000-D9D58:1:1101:5165:13027 1:N:0:101
GAATGAATGCAGAAATTGGCAAGATAATACTGCACCGATGGGAAATGATACTATCCTGAAACATGAGCAAATTGACCAGCCTCAGGATGTGAACTCATTTGCTGGAGGTCCCAGGGCTCTTTCAAGATAGTAAAAACAGTGACTTGTACAGCATAATGAAAAACCTAGGCATTGATTTTGAAGACATCAGACACATGCAGAATGAAAAATTTTTCAGAAATGATTTTTCTGGTGAGGTTGACTTCAGAGAA
+
CCCCCFFFFFFFGGGGGGGGGGGHHHHHGHHHHHHHFEFGGHHFHHHHHHHHHHHHGHHHHHGHHHHHHHHHHHHHHHHHGHHHFFFGHGHHHHHHHGHHHHHHHHHGGHHHHHGGGHHHHHHHHHHHHHHHHHHHGHHHHHGHHHHHHHHHHHHHHHHHHHHGGHHHHHHHHHHHHHHHGHHHHHHHHHHHHHHHHHHHHHHHHHHHHHHHHHHHHHHHHHHHGHHHGHHGHHHHHHHHHHGGGGGGGGF
@M05620:46:000000000-D9D58:1:1101:25493:13082 1:N:0:101
GAATGAATGCAGAAATTGGCAAGATAATACTGCACCGATGGGAAATGATACTATCCTGAAACATGAGCAAATTGACCAGCCTCAGGATGTGAACTCATTTGCTGGAGGTCACCAGGGCTCTTTCAAGATAGTAAAAACAGCGACTTGTACAGCATAATGAAAAACCTAGGCATTGATTTTGAAGACATCAGACACATGCAGAATGAAAAATTTTTCAGAAATGATTTTTCTGGTGAGGTTGACTTCAGAGA
+
BBBBBFFFFFBDGGFGGBGGFGFBH5GG5FEGHGHGE2EEEHHFHHHGGHHHHHHHGFFFBGHHHHHHFFHHGHHHHHHHGHHHHHHBGHHFHHHHFHHHHHHHGCGFEHHHGHHEFFHHHHHHHHHHHFBGGFHHHGHHHGGGGGEHFHHHHFHHHHHGHFGHGGHGHEHHHGE?GHHHGGHGHHHHHFHHHHGHHFHHFHFHFGFHFFCGGHHHGHHFGGHFHHHHGHHGEGGGGFFFFFFGGFFGFG;
@M05620:46:000000000-D9D58:1:1101:25474:13082 1:N:0:101
GAATGAATGCAGAAATTGGCAAGATAATACTGCACCGATGGGAAATGATACTATCCTGAAACATGAGCAAATTGACCAGCCTCAGGATGTGAACTCATTTGCTGGAGGTCACCAGGGCTCTTTCAAGATAGTAAAAACAGCGACTTGTACAGCATAATGAAAAACCTAGGCATTGATTTTGAAGACATCAGACACATGCAGAATGAAAAATTTTTCAGAAATGATTTTTCTGGTGAGGTTGACTTCAGAGA
+
CBBCCFFFFFFFGGGGGGGGGGGHHGHHGHHHHHHHGGGGGHHHHHHHHHHHHHHHHHHHHHHHHHHHHHGHHHHHHHHHGHHHHHHHHGHHHHHHHHHHHHHHHHHGGHHHHHHGGGHHHHHHHHHHHHHHHHHHHGHHHGGGGGHHHHHGHHHHHHHHHHHHGGHHHHHHHHHHHHHHHGHHHHHHHHHHHHHHHHHHHHFHHHHHHHHHHHHHHHGGHHHHHHHHHHHHHHGGGGGFGGGGGGGGGGB
@M05620:46:000000000-D9D58:1:1101:15089:13095 1:N:0:101
GAATGAATGCAGAAATTGGCAAGATAATACTGCACCGATGGGAAATGATACTATCCTGAAACATGAGCAAATTGACCAGCCTCAGGATGTGAACTCATTTGCTGGAGGTCCCAGGGCTCTTTCAAGATAGTAAAAACAGTGACTTGTACAGCATAATGAAAAACCTAGGCATTGATTTTGAAGACATCAGACACATGCAGAATGAAAAATTTTTCAGAAATGATTTTTCTGGTGAGGTTGACTTCAGAGAA
+
CCCCCFFFFFFFGGGGGGGGGGGHHHHHHHHHHHHHGGGGGHHHHHHHHHHHHHHHHHHHHHHHHHHHHHHHHHHHHHHHGHHHHGHHHHHHHHHHHHHHHHHHHHHGGHHHHHGGGHHHGHHHHHHHHHHHHHHHGHHHHHHHHHHHHHHHHHHHHHHHHHHGGHHHHHHHHHHHHHHHGHHHHHHHHGHHHHHGHHHHHHHHHHHHHHHHHHHHHHHFHHHHHHHGHHHHHHHHHHHHHHGGGGGGGGG
@M05620:46:000000000-D9D58:1:1101:19170:13138 1:N:0:101
GAATGAATGCAGAAATTGGCAAGATAATACTGCACCGATGGGAAATGATACTATCCTGAAACATGAGCAAATTGACCAGCCTCAGGATGTGAACTCATTTGCTGGAGGTCACCCCCAGGGCTCTTTCAAGATAGTAAAAACAGTGACTTGTACAGCATAATGAAAAACCTAGGCATTGATTTTGAAGACATCAGACACATGCAGAATGAAAAATTTTTCAGAAATGATTTTTCTGGTGAGGTTGACTTCAG
+
CCCCCFFFFFFFGGGGGGGGGGGHHHHHHHHHHHHHGGGGGHHHHHHHHHHHHHHHHHHHHHHHHHHHHHHHHHHHHHHHGHHHHHHHHHHHHHHHHHHHHHHHHHHGGHHHHHGGGGGGGHHHHHHHHHHHHHHHHHHHGHHHHHHHHHHHHHHHHHHHHHHHHHHGGHHHHHHHHHHHHHHHGHHHHHHHHHHHHHHHHHHHHHHHHHHHHHHHHHHHHHHHHHFHHHHHHHHGGHGGGGGGGGGGGGG
@M05620:46:000000000-D9D58:1:1101:14465:13142 1:N:0:101
GAATGAATGCAGAAATTGGCAAGATAATACTGCACCGATGGGAAATGATACTATCCTGAAACATGAGCAAATTGACCAGCCTCAGGATGTGAACTCATTTGCTGGAGGTCCCAGGGCTCTTTCAAGATAGTAAAAACAGTGACTTGTACAGCATAATGAAAAACCTAGGCATTGATTTTGAAGACATCAGACACATGCAGAATGAAAAATTTTTCAGAAATGATTTTTCTGGTGAGGTTGACTTCAGAGAA
+
CCCCCFFFFFFFGGGGGGGGGGGHHHHHHHHHHHHHGGGGGHHGHHHHHHHHHHHHHHHHHHHHHHHHHHHHHHHHHHHHGHHHHHGHHHHHHHHHHHHHHHHHHHHGGHHHHHGGGHHHHHHHHHHHHHHHHHHHGHGHHHHHHHHGHHHHHHHGHHHHHHHGGHHHHHHHHHHHHHHHGHHHHHHHHHHHHHHHHHHGHHHHHHHHHHHHHHHHHHHFHHHHHHHHHHHHHGHHHHHHHHGGGGGFFGG
@M05620:46:000000000-D9D58:1:1101:19182:13153 1:N:0:101
GAATGAATGCAGAAATTGGCAAGATAATACTGCACCGATGGGAAATGATACTATCCTGAAACATGAGCAAATTGACCAGCCTCAGGATGTGAACTCATTTGCTGGAGGTCACCCCCAGGGCTCTTTCAAGATAGTAAAAACAGTGACTTGTACAGCATAATGAAAAACCTAGGCATTGATTTTGAAGACATCAGACACATGCAGAATGAAAAATTTTTCAGAAATGATTTTTCTGGTGAGGTTGACTTCAG
+
BABBBFFFFFFFGGGGGGGGGGGHHHHHHHHHHHHHGGGGGHHHHHHHHHHHHHHHHHHHHHHHHHHHHHHHHHHHHHHHGHHHHHHHHGHHHHHHHHHHGHHHHHHGGHHHHHGGGGGGGHHHHHHHHHHHHHHHHHHHGHHHHHHHHHHHHGHHHHHHHHHGHHHGGHHHHHHHHHGHHHHHGGHHHGGHHFHHHHHHHHHHHHHHFHHHGHHHHHHHHHHHHHFGGGHHHHHHHHGGGGGGGGGGGGF
@M05620:46:000000000-D9D58:1:1101:3704:13214 1:N:0:101
GAATGAATGCAGAAATTGGCAAGATAATACTGCACCGATGGGAAATGATACTATCCTGAAACATGAGCAAATTGACCAGCCTCAGGATGTGAACTCATTTGCTGGAGGTCACGCCAGGGCTCTTTCAAGATAGTAAAAACAGTGACTTGTACAGCATAATGAAAAACCTAGGCATTGATTTTGAAGACATCAGACACATGCAGAATGAAAAATTTTTCAGAAATGATTTTTCTGGTGAGGTTGACTTCAGA
+
CCCCCFFFFFFFGGGGGGGGGGGGHHHHHHHHHHHHGEGGGHHHHHHHHHHHHHHHHHHHHHHHHHHHHHHGHHHHHHHHGHHHHHHHHHHHHHHHHHHHHHHHHHHGGGHHGHGDFHFDGGHHHHHBGBGD3FGHHHEFHFFGDGH3BFFGBGHFHHHHHHHHHHGCHGHHHHHFGFHHHFGGFHGHFGHBGHHGHBFDFFDGFGGHHHH.GHHHHHFHHHGFHGHHHHHHHHHHGCG?FFFGFGGGBF0
@M05620:46:000000000-D9D58:1:1101:25360:13240 1:N:0:101
GAATGAATGCAGAAATTGGCAAGATAATACTGCACCGATGGGAAATGATACTATCCTGAAACATGAGCAAATTGACCAGCCTCAGGATGTGAACTCATTTGCTGGAGGTCACGCCAGGGCTCTTTCAAGATAGTAAAAACAGTGACTTGTACAGCATAATGAAAAACCTAGGCATTGATTTTGAAGACATCAGACACATGCAGAATGAAAAATTTTTCAGAAATGATTTTTCTGGTGAGGTTGACTTCAGA
+
CBCCCFFFFFFFGGGGGGGGGGGHHHHHHHHHHHHHGGGGGGHGGHHHHHHHHHHHHHHHHHHHHHHHHHHHHHHHHHHHGHHHHHHHHGHHHHHHHHHHHHHHHHHGGHHHGHGGGHGGHHHHHHHHHFHHHHHHHHHGHHHHHHHHHHHHHHHHHHHHHHHHHHGGHHHHHHHHHGHHHHHGHHHHHHHHHHHHHHHHHHHHHHHHHHHGGHHHHHHGHHHHHHHHHHHHHHFHHGHGGGGGGGGGGG;
@M05620:46:000000000-D9D58:1:1101:25597:13245 1:N:0:101
GAATGAATGCAGAAATTGGCAAGATAATACTGCACCGATGGGAAATGATACTATCCTGAAACATGAGCAAATTGACCAGCCTCAGGATGTGAACTCATTTGCTGGAGGTCACCAGGGCTCTTTCAAGATAGTAAAAACAGTGACTTGTACAGCATAATGAAAAACCTAGGCATTGATTTTGAAGACATCAGACACATGCAGAATGAAAAATTTTTCAGAAATGATTTTTCTGGTGAGGTTGACTTCAGAGA
+
BCCCCFFFFFFFGGGGGGGGGGGFHHHHHHHHHHHHGGGGGHHHHHHHHHHHHHHHHHHHHHHHHHHHHHHHHHHHHHHHGHHHGGGHHGHHHHHGHGHHHHHHHHHGGHHHHHHGGGHHHHHHHHHHHHHHHHHGHGHHHHHHHHHHHHHHHHHHHHHHHHHHGGHHHHHHHHHHHHHHHGHHHHHHHHHHHHHHHHHHHHHHHHHHHHHHHHHHHHGHHHHGHHHHGHHHHHHFHHHHHHGGGGGGGGF
@M05620:46:000000000-D9D58:1:1101:29516:13259 1:N:0:101
GAATGAATGCAGAAATTGGCAAGATAATACTGCACCGATGGGAAATGATACTATCCTGAAACATGAGCAAATTGACCAGCCTCAGGATGTGAACTCATTTCCGGGATCTCTCAGGGTAGTTACAACAGAGTATAAACAGTGACATGTACAGAACTAGGAAAAGCCTATGCAGTGATTTTGAAGACATAAAATACATGCATAATGAAAAATGATTTAGAAAGTGTGGTTGTGTTGAGAGAGACTTGGGAGAA
+
CCCCCFFFFFFFGGGGGGGGGGGHHHHHHGHHHHHHGGGGGHHHHHHHHHHHHHHHHHHGHHHHHHHHHHHHHHHHHHHHGHHHHHHHHHHHHHHHHHH4441>E/11D44BF4G023/D44DFG3?23F4?444433243D33323DFH33223D2B2F22200@2@F2FD1=?G1111/?1F001111>111>1111111>1>0=GHHG0=G00000000000.;E.../;.<G.0.../;0009;CF.
@M05620:46:000000000-D9D58:1:1101:5577:13292 1:N:0:101
GAATGAATGCAGAAATTGGCAAGATAATACTGCACCGATGGGAAATGATACTATCCTGAAACATGAGCAAATTGACCAGCCTCAGGATGTGAACTCATTTGCTGGAGGTCACCAGGGCTCTTTCAAGATAGTAAAAACAGTGACTTGTACAGCATAATGAAAAACCTAGGCATTGATTTTGAAGACATCAGACACATGCAGAATGAAAAATTTTTCAGAAATGATTTTTCTGGTGAGGTTGACTTCAGAGA
+
CCCCCFFFFFFFGGGGGGGGGGGGHHHHHHHHHHHHGFGGGHHHHHHHHHHHHHHHHHHHHHHHHHHHHHHHHHHHHHHHGHHHHHHHHHHHHHHHHHHHHHHHHHHGGHHHHHHGGGHHHHHHHHHHHHHHHHHHHGHHHHHHHHHHHHHHHHHHHHHHHHHHGGHHHHHHHHHHHHHHHGHHHHHHHHHHHHHHHHHHGHHHHHHHHGHHHHHHHHHHHHHGHHHHHHHHHHGHHGHHHHGGGGGGGGB
@M05620:46:000000000-D9D58:1:1101:16930:13316 1:N:0:101
GAATGAATGCAGAAATTGGCAAGATAATACTGCACCGATGGGAAATGATACTATCCTGAAACATGAGCAAATTGACCAGCCTCAGGATGTGAACTCATTTGCTGGAGGTCACCAGGGCTCTTTCAAGATAGTAAAAACAGTGACTTGTACAGCATAATGAAAAACCTAGGCATTGATTTTGAAGACATCAGACACATGCAGAATGAAAAATTTTTCAGAAATGATTTTTCTGGTGAGGTTGACTTCAGAGA
+
CBCCCFFFFFFFGGGGGGGGGGGHHHHHHHHHHHHHGGGGGHHHHHHHHHHHHHHHHHHHHHHHHHHHHHHHHHHHHHHHGHHHHHHHHFHHHHHHHHHHHHHHHHHGGHHHHHHGGGHHHHHHHHHHHHHHGHHHHGHHHHHHHHHHHHHHHHHHHHHHHHHHGGHHHHHHHHHHHHHHHGHHHHHHHHHHHHHHHHHHHHHHHHHHHHHHHHHHHHHHHHHHHHHHHHHHHHHHHGHHHHGGGGGGGGF
@M05620:46:000000000-D9D58:1:1101:29358:13336 1:N:0:101
GAATGAATGCAGAAATTGGCAAGATAATACTGCACCGATGGGAAATGATACTATCCTGAAACATGAGCAAATTGACCAGCCTCAGGATGTGAACTCATTTGCTGGAGGTCACCCCCAGGGCTCTTTCAAGATAGTAAAAACAGTGACTTGTACAGCATAATGAAAAACCTAGGCATTGATTTTGAAGACATCAGACACATGCAGAATGAAAAATTTTTCAGAAATGATTTTTCTGGTGAGGTTGACTTCAG
+
CCCCCFFFFFFFGGGGGGGGGGGHHHHHHHHHHHHHGGGGFHHHHHHHHHHHHHHHHHHHHHHHHHHHHHHHHHHHHHHHGHHHHHHHHGHHGHHHHHHHHHHHHHHGGHHHHHGGGGGGGHHHGGHGHHHHHHHHHHHHGHHFGGGHHHHHHHGHHHHHHHHHDFGGGHHHCGHHHHHHHHHHGHHHHHHHHHHHHHGHHHHHHHGHHHHGGACHHHHGHHCGHGHGHGHHHHHGHHFGGGGGGGGGGGG
@M05620:46:000000000-D9D58:1:1101:8674:13355 1:N:0:101
GAATGAATGCAGAAATTGGCAAGATAATACTGCACCGATGGGAAATGATACTATCCTGAAACATGAGCAAATTGACCAGCCTCAGGATGTGAACTCATTTGCTGGAGGTCACGCCAGGGCTCTTTCAAGATAGTAAAAACAGTGACTTGTACAGCATAATGAAAAACCTAGGCATTGATTTTGAAGACATCAGACACATGCAGAATGAAAAATTTTTCAGAAATGATTTTTCTGGTGAGGTTGACTTCAGA
+
CCCCCFFFFFFFGGGGGGGGGGGHHHHHHHHHHHHHGGGGGHHHHHHHHHHHHHHHHHHHHHHHHHHHHHHGHHHHHHHHGHHHHHHHHHHHHHHHHHHHHHHHHFHGGHHHGHGGGHEFHHHHGHHHHGHFFHHHHHFEHGHHHHHHHHHHHHHHHHHHHHHHHHGGHHHHHHHHHHHHHHHGHGHHHHHHHHHHHHHHHHHHFHHHHGHHHHHHHHHHHHHHHHHHGHHHHHHHGHHGGFGGGGGGGG0
@M05620:46:000000000-D9D58:1:1101:12827:13360 1:N:0:101
GAATGAATGCAGAAATTGGCAAGATAATACTGCACCGATGGGAAATGATACTATCCTGAAACATGAGCAAATTGACCAGCCTCAGGATGTGAACTCATTTGCTGGAGGTCACGCCAGGGCTCTTTCAAGATAGTAAAAACAGTGACTTGTACAGCATAATGAAAAACCTAGGCATTGATTTTGAAGACATCAGACACATGCAGAATGAAAAATTTTTCAGAAATGATTTTTCTGGTGAGGTTGACTTCAGG
+
BBBBBFFFFFFFGGGGGGGGGGGHHHHHHHHHHHHHGGGGGHHHHHHHHHHHHHHHHHHHHHHHHGHHHHHHHHHHHHHHGHHHHHHHHHHGHHHHHHHHHHHHHGHGGHHHGHGGGHGGHHHGGHHHGGHHHHHHHHHGHHFGGHHGHHHHFHHHHHHHHHHHHHGGHHHHHHHHHHHHHHHGHHHHHHHHHHHHHHHHHHHHHHHHHHHHHHHHHHHHHHHHHHHHHHHHHHHHHFHGGGGGGGGGGG0
@M05620:46:000000000-D9D58:1:1101:22614:13421 1:N:0:101
GAATGAATGCAGAAATTGGCAAGATAATACTGCACCGATGGGAAATGATACTATCCTGAAACATGAGCAAATTGACCAGCCTCAGGATGTGAACTCATTTGCTGGAGGTCACCAGGGCTCTTTCAAGATAGTAAAAACAGTGACTTGTACAGCATAATGAAAAACCTAGGCATTGATTTTGAAGACATCAGACACATGCAGAATGAAAAATTTTTCAGAAATGATTTTTCTGGTGAGGTTGACTTCAGAGA
+
CBCCDFFFFFFFGGGGGGGGGGGHHHHHHHHHHHHHGGFGGHHHHHHHHHHHHHHHHHHHHHHHHHGHHHHHHHHHHHHHGHHHHHHHHHHHHHHHHHHHHHHHHHHGGHHHHHHGGGHHHHHHHHHHHHHHHHHHHGHHHHHHHHHHHHHHHHHHHHHHHHHHGGHHHHHHHHHHHHHHHGHHHHHHHHHHHHHHHHHHHHHHHHHHHHHHHHHHHHHHHHHHHHHHHHHHH;GHHHHHHHGGGGHHGGF
@M05620:46:000000000-D9D58:1:1101:16373:13441 1:N:0:101
GAATGAATGCAGAAATTGGCAAGATAATACTGCACCGATGGGAAATGATACTATCCTGAAACATGAGCAAATTGACCAGCCTCAGGATGTGAACTCATTTGCTGGAGGTCACGCCAGGGCTCTTTCAAGATAGTAAAAACAGTGACTTGTACAGCATAATGAAAAACCTAGGCATTGATTTTGAAGACATCAGACACATGCAGAATGAAAAATTTTTCAGAAATGATTTTTCTGGTGAGGTTGACTTCAGA
+
CCCCCFFFFFFFGGGGGGGGGGGHHHHHHHHHHHHHGGGGGHHHHHHHHHHHHHHHHHHHHHHHHHHHHHHHHHHHHHHHGHHHHHHHHHHHHHHHHHHHHHHH3111E?E3EFEEEGEEHCF3G44FGHFHG4FEF4E<GHFGFDGGBBBGBHHHF22@F2F2GC</=2GCCFFHHFDGGFBF=11F<F<<DDGG0CGFHHHHHHHFHHHHHGHHHHHFGGHHHGHHHHHHHGCGHHHGGGGGGGGGGG;
@M05620:46:000000000-D9D58:1:1101:24004:13526 1:N:0:101
GAATGAATGCAGAAATTGGCAAGATAATACTGCACCGATGGGAAATGATACTATCCTGAAACATGAGCAAATTGACCAGCCTCAGGATGTGAACTCATTTGCTGGAGGTCACTCAAAATCAATGCCTAGGTTTTTCATTATGCTGTACAAGTCACTGTTTTTACTATCTTGAAAGAGGCCTGGATGACCGCCAGCGAATAAGTTCACATCCTGAGGCTGGTCAATTTGCTCCCAGGCCTCTTTCAAGATAG
+
CCCCCFFFFFFFGGGGGGGGGGGHHHHHHHHHHHHHGGGGGHHHGHHHHHHHHHHHHGHHHHHHHHHHHHHHHHHHHHHHGHHHHHHHHHH5F3FF3EGH4FFFBFGGEHHHGFGHGHHHHHBBGBGFHB3BBFCG?FHDHB3DFDBFGFFHEDFHH3GFHF?2FFHEHHBFFH22FC?FHEEB111F?@??<DA@---.0<=<D<DGCCH00;C.:CGD:CGCGHGGGGEB.;F...:CF00C0000;90
@M05620:46:000000000-D9D58:1:1101:29247:13534 1:N:0:101
GAATGAATGCAGAAATTGGCAAGATAATACTGCACCGATGGGAAATGATACTATCCTGAAACATGAGCAAATTGACCAGCCTCAGGATGTGAACTCATTTGCTGGAGGTCACCAGGGCTCTTTCAAGATAGTAAAAACAGTGACTTGTACAGCATAATGAAAAACCTAGGCATTGATTTTGAAGACATCAGACACATGCAGAATGAAAAATTTTTCAGAAATGATTTTTCTGGTGAGGTTGACTTCAGAGA
+
BBBBBFFFFFFFGGGGGGGGGGGHHHHHHHHHGHHHGGGGGHHHHHHGHHHHHHHHHHHHHHGGHHGHHHHHHHHHHHHHGHHHHFFHHHHHHHHHHHHHHHGHHHHGGHHHHGHGGGHHHHHHFHHHHHHEHHHHHGHHHHHHHGHHHHGGHHHHHHGHHHHHGGHHHHHGHHHHGHHHHGHHHHHHHHHHHHHHHHHFHHHHHHHHHHHHHHHHHHHHGHGGHHHHHHHHHHHBGGGGHHGGGGGGGGC
@M05620:46:000000000-D9D58:1:1101:17490:13577 1:N:0:101
GAATGAATGCAGAAATTGGCAAGATAATACTGCACCGATGGGAAATGATACTATCCTGAAACATGAGCAAATTGACCAGCCTCAGGATGTGAACTCATTTGCTGGAGGTCACGCCAGGGCTCTTTCAAGATAGTAAAAACAGTGACTTGTACAGCATAATGAAAAACCTAGGCATTGATTTTGAAGACATCAGACACATGCAGAATGAAAAATTTTTCAGAAATGATTTTTCTGGTGAGGTTGACTTCAGA
+
CCCCCFFFFFFFGGGGGGGGGGGHHHHHHHHHHHHHGGGGGHHHHHHHHHHHHHHHHHHHHHHHHHHHHHHHHHHHHHHHGHHHHHHHHHHHHHHHHHHHHHHHHHHGGHHHGHGGGH/FHHHHHHHHHHHHHHHHHHHGHHHHHHHHHHHHHHHHHHHHHHHHHHGGHHHHHHHHHHHHHHHGHHHHHHHHHHHHHHHHHHHHHHHHHHHHHHHHHHHHHHHHHGHHHHHHHGHHHHHGGGGGGGGGGG0
@M05620:46:000000000-D9D58:1:1101:17472:13580 1:N:0:101
GAATGAATGCAGAAATTGGCAAGATAATACTGCACCGATGGGAAATGATACTATCCTGAAACATGAGCAAATTGACCAGCCTCAGGATGTGAACTCATTTGCTGGAGGTCACGCCAGGGCTCTTTCAAGATAGTAAAAACAGTGACTTGTACAGCATAATGAAAAACCTAGGCATTGATTTTGAAGACATCAGACACATGCAGAATGAAAAATTTTTCAGAAATGATTTTTCTGGTGAGGTTGACTTCAGA
+
33AABFFFFFFFGFGFGGGGGGGHHHGGHHHHGHHHGGGGGHGHFGHFHHHHHHHHHHEFFHBGHHHHHHHHHHFHHHFGFHHFFGFHHHHFHHHHHHHHFHHHHGHGGHHHGHGGGHCFHGHHHHHHFHHFHHHHHHHGHHHHHGHHHHHHHHHHHHHHHHFHHGGGHHHHGHHHHFHHHHHGHEDGHHHHHHHEHHHHHHHBCGHHBGGFHHHHHHH00CGHGFHHHHHHHFHHBCGGFCFFGGGGGG9
@M05620:46:000000000-D9D58:1:1101:21525:13601 1:N:0:101
GAATGAATGCAGAAATTGGCAAGATAATACTGCACCGATGGGAAATGATACTATCCTGAAACATGAGCAAATTGACCAGCCTCAGGATGTGAACTCATTTGCTGGAGGTCACCAGGGCTCTTTCAAGATAGTAAAAACAGTGACTTGTACAGCATAATGAAAAACCTAGGCATTGATTTTGAAGACATCAGACACATGCAGAATGAAAAATTTTTCAGAAATGATTTTTCTGGTGAGGTTGACTTCAGAGA
+
CCCCCFFFFFFFGGGGGGGGGGGHHHHHHHHHHHHHGGGGGHHHHGHHHHHHHHHHHHHHHHHHHHHHHHHHHHHHHHHHGHHHHHHHHHHGHHHHHHHHHHHHHHHGGHHHHHHGGGHHHHHHHHHHHHHHHHHHHGHHHHHHHHHHHHHHHHHHHHHHHHHHGGHHHHHHHHHHHHHHHGHHHHHHHHGHHHHHHHHHHHHHHHHHHHHHHHHHHGHHHHHHHHHHHHHGHHHHHHHHHEFGGGGGGGB
@M05620:46:000000000-D9D58:1:1101:23267:13632 1:N:0:101
GAATGAATGCAGAAATTGGCAAGATAATACTGCACCGATGGGAAATGATACTATCCTGAAACATGAGCAAATTGACCAGCCTCAGGATGTGAACTCATTTGCTGGAGGTCACCAGGGCTCTTTCAAGATAGTAAAAACAGTGACTTGTACAGCATAATGAAAAACCTAGGCATTGATTTTGAAGACATCAGACACATGCAGAATGAAAAATTTTTCAGAAATGATTTTTCTGGTGAGGTTGACTTCAGAGA
+
CCCCCFFFFFFFGGGGGFGGGGGGHHHHFHHHGHHHGFGGDHHHHHHHHHHHHHHHHHHHHHHHHHHHHHHHHHHHHHHHGHHHHHHHHHHFHHHHHHHHHHHHHHHGGHHHHHHGGGHHHHHHHHHHHHHHHHHHHGHHHHHHHHHHHHHHHHHGHHHHHGHHGGHHHHHHHHHGHHHHHGHHHHHGHHHHHHHHHHHGHGHHHHHHHHHHHHHHHHHHHFHHHHHHHHHHHHHHHHHHHGGGGGGGGGF
@M05620:46:000000000-D9D58:1:1101:19627:13651 1:N:0:101
GAATGAATGCAGAAATTGGCAAGATAATACTGCACCGATGGGAAATGATACTATCCTGAAACATGAGCAAATTGACCAGCCTCAGGATGTGAACTCATTTGCTGGAGGTCACCAGGGCTCTTTCAAGATAGTAAAAACAGTGACTTGTACAGCATAATGAAAAACCTAGGCATTGATTTTGAAGACATCAGACACATGCAGAATGAAAAATTTTTCAGAAATGATTTTTCTGGTGAGGTTGACTTCAGAGA
+
BBBBBFFFFFFFGGGGGGGGGGGHHHHHHHHHHHHHGGGGGHHHHHHHHHHHHHHHHHHHHHHHHHHHHHHHHHHHHHHHGHHHHHHHHHHGHHHHHHHHHHHHHHHGGHHHHHHGGGHHHHHHHHHHHHHHHHHHHGHHHHHHHHHHHHHHHHHHHHHHHHHHGGHHHHGHHHHHHHHHHGHHHHHHHHHHHHHHHHHHHHHHHHHHHEHHHHHHHHHHHHHHHHHHHHHHHHHHHHHHHHGGGGGGGGB
@M05620:46:000000000-D9D58:1:1101:21659:13673 1:N:0:101
GAATGAATGCAGAAATTGGCAAGATAATACTGCACCGATGGGAAATGATACTATCCTGAAACATGAGCAAATTGACCAGCCTCAGGATGTGAACTCATTTGCTGGAGGTCACCCCCAGGGCTCTTTCAAGATAGTAAAAACAGTGACTTGTACAGCATAATGAAAAACCTAGGCATTGATTTTGAAGACATCAGACACATGCAGAATGAAAAATTTTTCAGAAATGATTTTTCTGGTGAGGTTGACTTCAG
+
CCCCCFFFFFFFGGGGGGGGGGGHHHHHHHHHHHHHGFGGGHHHHHHHHHHHHHHHHHHHHHHHHHHHHHHHHHHHHHHHGHHHHHHHHHHHHHHHHHHHHHHHHHHGGHHHHHGGGGGGGHHHHHHHHHHHHGGHHHHHGHHGHHHHHHHHHHHGHHHHHHHHGHHGGHHHHHHHHHHHHHHHGHHHHHHHHHHHHHHHHHHHHHHHHHHHHHHHHHHHHHHHHHHHHHHHHHHHGHGGGFGGGGGGGGF
@M05620:46:000000000-D9D58:1:1101:11374:13679 1:N:0:101
GAATGAATGCAGAAATTGGCAAGATAATACTGCACCGATGGGAAATGATACTATCCTGAAACATGAGCAAATTGACCAGCCTCAGGATGTGAACTCATTTGCTGGAGGTCACTCAAAATCAATGCCTAGGTTTTTCATTATGCTGTACAAGTCACTGTTTTTACTATCTTGAAAGAGGCCTGGATGACCGCCAGCGAATGAGTTCACATCCTGAGGCTGGTCAATTTGCTCCCAGGGCTCTTTCAAGATAG
+
CCCCCFFFFFFFGGGGGGGGGGGHHHHHHHHHHHHHGGGGGHHHHHHHHHHHHHHHHHHHHHHHHHHHHHGHHHHHHHHHGHHHHHHHGGHFHBFGHFHHEBHFFHHGGEFFFBCCHHHHDHHFHEHHF?BBFFGHFHFGHHBGGGHHGBFHGHFHGGDHGE/2@DF2GHDBHHDHHHGGHGAFG1CFF?EGCGFGEGEHDDDG00G0GFHH0CCE.GF.:;CGCFFF0FFC?/0.:C.C/CBFB0CBB00
@M05620:46:000000000-D9D58:1:1101:21163:13685 1:N:0:101
GAATGAATGCAGAAATTGGCAAGATAATACTGCACCGATGGGAAATGATACTATCCTGAAACATGAGCAAATTGACCAGCCTCAGGATGTGAACTCATTTGCTGGAGGTCACGCCAGGGCTCTTTCAAGATAGTAAAAACAGTGACTTGTACAGCATAATGAAAAACCTAGGCATTGATTTTGAAGACATCAGACACATGCAGAATGAAAAATTTTTCAGAAATGATTTTTCTGGTGAGGTTGACTTCAGA
+
CCCDDFFFFFFFGGGGGGGGGGGHHHHHHHHHHHHHGGGGGHHHHHHGHHHHHHHHHHHHHHHHHHHHHHHHHHHHHHHHGHHHHHHHHHHHHHHHHHHHHHHHHHHGGHHHGHGGGHGGHHHHHHHHHHHHHHHHHHHGHHHHHHHHHHHHHHHHHHHHHHHHHHGGHHHHHHHHHHHHHHHGHHHHHHHHHGHHHHHHHHHHHHHHHHHHHHHHHHHHHHHHHHHHHHHHHHHHHHHGGGGGGGGGGG0
@M05620:46:000000000-D9D58:1:1101:13333:13689 1:N:0:101
GAATGAATGCAGAAATTGGCAAGATAATACTGCACCGATGGGAAATGATACTATCCTGAAACATGAGCAAATTGACCAGCCTCAGGATGTGAACTCATTTGCTGGAGGTCACCCCCAGGGCTCTTTCAAGATAGTAAAAACAGTGACTTGTACAGCATAATGAAAAACCTAGGCATTGATTTTGAAGACATCAGACACATGCAGAATGAAAAATTTTTCAGAAATGATTTTTCTGGTGAGGTTGACTTCAG
+
CCCCBFFFFFFFGGGGGGGGGGGHHHHHHHHHHHHHGFGGGHHHHHHHHHHHHHHHHHHHHHHHHHHHHHHHHHHHHHHHGHHHHHHHHHHHHHHHHHHHHHHHHHHGGHHHHHGGGGGGGHHHHHHHHHHHHHGHHHHHGHHHHHHHHHHHHHHHHHHHHHHHHHHGGHHHHHHHHHHHHHHHGHHHHHHHHHHHHHHHHHHHHHGHHHHHAHHHHHHHHHHHGHHHHHHHHHHHHHGGGFGGGGGGGGG
@M05620:46:000000000-D9D58:1:1101:29510:13693 1:N:0:101
GAATGAATGCAGAAATTGGCAAGATAATACTGCACCGATGGGAAATGATACTATCCTGAAACATGAGCAAATTGACCAGCCTCAGGATGTGAACTCATTTGCTGGAGGTCACCAGGGCTCTTTCAAGATAGTAAAAACAGTGACTTGTACAGCATAATGAAAAACCTAGGCATTGATTTTGAAGACATCAGACACATGCAGAATGAAAAATTTTTCAGAAATGATTTTTCTGGTGAGGTTGACTTCAGAGA
+
ABBBBFFFFFFFGGGGGGFGGGGHGHHHHHHGHHHHGGGFGHCHGHHGHHHHGHHHHHHHHHHGHFHGHFHHHHHHHHFGFHHHHHHHHFFFFFHHHHHHHHFGHHHGGFHHHHHGGGHHHHHHHGHHGHHGGGHHHGHHHGHHHFHHGHHHHFHHHGGHHHHHGGHGHEFHHHHHHGHHHGHHFHHGGGBFGHHHHHHHHHGHHHGHHHHHHHHHHHGHHHHFHHHHHFHHFHHFHHCGHFGGFGFGGG9
@M05620:46:000000000-D9D58:1:1101:8741:13744 1:N:0:101
GAATGAATGCAGAAATTGGCAAGATAATACTGCACCGATGGGAAATGATACTATCCTGAAACATGAGCAAATTGACCAGCCTCAGGATGTGAACTCATTTGCTGGAGGTCACGCCAGGGCTCTTTCAAGATAGTAAAAACAGTGACTTGTACAGCATAATGAAAAACCTAGGCATTGATTTTGAAGACATCAGACACATGCAGAATGAAAAATTTTTCAGAAATGATTTTTCTGGTGAGGTTGACTTCAGA
+
BBBBBFFFFFFFGGGGGGGGGGGHHHHHHHHHHHHHGGGGEHHGEHHHHHHHHHHHHFGHHHHHGHHHHHHGHHHHHHHHGHHHHHHHHHHHHHHHHHHHHHHHHHHGGHHHGHGGGHEGHHHHHHHGHHHHHHHHHHHGHHHHHHHHHHHHHHHHHHHHHHHHHHGGHHHGHHHHHHHHHHHGHHHHHHHGHHHHHGHHHHHHHHHHGHHHHHHHHHFFGGHGHGHHHHHHHHGHHHHGGGGGGGGGGG;
@M05620:46:000000000-D9D58:1:1101:26253:13790 1:N:0:101
GAATGAATGCAGAAATTGGCAAGATAATACTGCACCGATGGGAAATGATACTATCCTGAAACATGAGCAAATTGACCAGCCTCAGGATGTGAACTCATTTGCTGGATTGTACAGCATAATGAAAAACCTAGGCATTGATTTTGAAGACATCAAACACATGCAGAATGAAAAATTTTTCAGAAATGATTTTTCTGGTGAGGTTGACTTCAGAGTAGATCGGAATAGCACACGTCTGTACTCCAGTCACATTC
+
A1AAAD1BBF1BFC1FD1CF1FFEGBGF3G3FGCGBA0EA00FBFHFAGHGHHFHEB11FE10BCG1GBGBGBB1A1FGHA0G1BG@1BGF2G1GD1FD2FF1@10@101FHGGCFD@G2FFGHHH//F110BG1GDHHH>GD/>1F00F1FG1FC0/B111<G<1@GFHD0@11@G0F11<GGHHGHHGF0FBDF<G0FGBCHFFBF10000=DDG0CC<..<0;::CHC.G/:0;:0C://CFGG0BFF
@M05620:46:000000000-D9D58:1:1101:20300:13805 1:N:0:101
GAATGAATGCAGAAATTGGCAAGATAATACTGCACCGATGGGAAATGATACTATCCTGAAACATGAGCAAATTGACCAGCCTCAGGATGTGAACTCATTTGCTGGAGGTCACCAGGGCTCTTTCAAGATAGTAAAAACAGTGACTTGTACAGCATAATGAAAAACCTAGGCATTGATTTTGAAGACATCAGACACATGCAGAATGAAAAATTTTTCAGAAATGATTTTTCTGGTGAGGTTGACTTCAGAGA
+
CCCCDFFFFFFFGGGGGGGGGGGHHHHHHHHHHHHHGGGGGHHHHHHHHHHHHHHHHHHHHHHHHHHHHHHHHHHHHHHHGHHHHHHHHGHHHHHHHHHHHHHHHHHGGHHHHHHGGGHHHHHHHHHHHHHHHHHHHGHHHHHHHHHHHHHHHHHHHHHHHHHHGGHHHHHHHHHHHHHHHGHHHHHHHHHHHHHHHHHHHHHHHHHHHHHHHHHHHHHHHHHHHHHHHHHHHHHGHHHHHHGHHHGGHGF
@M05620:46:000000000-D9D58:1:1101:7009:13848 1:N:0:101
GAATGAATGCAGAAATTGGCAAGATAATACTGCACCGATGGGAAATGATACTATCCTGAAACATGAGCAAATTGACCAGCCTCAGGATGTGAACTCATTTGCTGGAGGTCACCAGGGCTCTTTCAAGATAGTAAAAACAGTGACTTGTACAGCATAATGAAAAACCTAGGCATTGATTTTGAAGACATCAGACACATGCAGAATGAAAAATTTTTCAGAAATGATTTTTCTGGTGAGGTTGACTTCAGAGA
+
CCCCCFFFFFFFGGGGGGGGGGGHHHHHHHHHHHHHGEGGGHHHHHHHHHHHHHHHHFHHHHHHHGHHHHHHHHHHHHHHGHHHGHHGHGGHHHHHHHHHHHHHHHHGGHHHHHHGGGHHHHHHHHHHHHHHHHHHHGHHHHHHHHHHHHHHHHHHHHHHHHHHGGHHHHHHHHHHHHHHHGHHHHHHHHHHHHHHHHGHHHHHHHHHHGHHHHHHHHHHHHHHHGHHHHHHHHHHHHHHHHGGGGGGGGF
@M05620:46:000000000-D9D58:1:1101:13536:13852 1:N:0:101
GAATGAATGCAGAAATTGGCAAGATAATACTGCACCGATGGGAAATGATACTATCCTGAAACATGAGCAAATTGACCAGCCTCAGGATGTGAACTCATTTGCTGGAGGTCACGCCAGGGCTCTTTCAAGATAGTAAAAACAGTGACTTGTACAGCATAATGAAAAACCTAGGCATTGATTTTGAAGACATCAGACACATGCAGAATGAAAAATTTTTCAGAAATGATTTTTCTGGTGAGGTTGACTTCAGA
+
BBCBCFFFFFFFGGGGGGGGGGGHHHHHHHHHHHHHGGGGGHHHHHHHHHHHHHHHHHHHHHHHHHHHHHHHHHHHHHHHGHHHHHHHHGHHHHHHHHHHHHHHGHHGGHHHGHGGGHGDHHHHHHHGHGHHGHHHHHHGHHFGFHHHHGFHHGHHHHHHHHHHHGGGGHGFFHHHHHHHHHHGHHGGHHHFHHHHHHHHHHGHHHHHHHHHHHHHHHHHFHHHHHHHHHHHHHHHHGHGGFGGGGGGGG0
@M05620:46:000000000-D9D58:1:1101:21520:13858 1:N:0:101
GAATGAATGCAGAAATTGGCAAGATAATACTGCACCGATGGGAAATGATACTATCCTGAAACATGAGCAAATTGACCAGCCTCAGGATGTGAACTCATTTGCTGGAGGTCACGCCAGGGCTCTTTCAAGATAGTAAAAACAGTGACTTGTACAGCATAATGAAAAACCTAGGCATTGATTTTGAAGACATCAGACACATGCAGAATGAAAAATTTTTCAGAAATGATTTTTCTGGTGAGGTTGACTTCAGA
+
CCCCCFFFFFFFGGGGGGGGGGGHHHHHHHHHGHHHGGGGGHHHHHHHHHHHHHHHHHHHHHHHHHHHHHHHHHHHHHGGGHHHHHHHHHHHHHHHHHHHHHHHHHHGGHHHGHGGGHGGHHHHHHHHHHHHHHHHHHHGHHHHHHHHHHHHHHHHHHHHHHHHHHGGHHHHHHHHHHHHHHHGHHHHHHHHHHHHHHHHHHHHHHHHHHHHHHHHHHHHHHHHHHHHHHHHHHHHHHHGGGGGGGGGGG9
@M05620:46:000000000-D9D58:1:1101:3894:13863 1:N:0:101
GAATGAATGCAGAAATTGGCAAGATAATACTGCACCGATGGGAAATGATACTATCCTGAAACATGAGCAAATTGACCAGCCTCAGGATGTGAACTCATTTGCTGGAGGTCACCCCCAGGGCTCTTTCAAGATAGTAAAAACAGTGACTTGTACAGCATAATGAAAAACCTAGGCATTGATTTTGAAGACATCAGACACATGCAGAATGAAAAATTTTTCAGAAATGATTTTTCTGGTGAGGTTGACTTCAG
+
CBCCCFFFFFFFGGGGGGGGGGGHHHHHHHHHHHHHFEEGGHHHHHHHHHHHHHHHHHHHHHHHHHHHHHHGHHHHHHHHGHHHHHHHHGHHHHHHHHHHHHHHHHHGGHHHHHGGGGGGGHHHHHHHHHHHHHHHHHHHGHHHHHHHHHHHHHHHHHHHHHHHHHHGGHHHHHHHHHHHHHHHGHHHHHHHHHHHHHHHHHHHHHHHHHHHHHHHHHHHHHHHHHHHHHHHHHHHHHGGGGFGGGGGGGG
@M05620:46:000000000-D9D58:1:1101:27862:13867 1:N:0:101
GAATGAATGCAGAAATTGGCAAGATAATACTGCACCGATGGGAAATGATACTATCCTGAAACATGAGCAAATTGACCAGCCTCAGGATGTGAACTCATTTGCTGGAGGTCACCCCCAGGGCTCTTTCAAGATAGTAAAAACAGTGACTTGTACAGCATAATGAAAAACCTAGGCATTGATTTTGAAGACATCAGACACATGCAGAATGAAAAATTTTTCAGAAATGATTTTTCTGGTGAGGTTGACTTCAG
+
CCCCCFFFFFFFGGGGGGGGGGGHHHHHHHHHHHHHGGGGGHHHHHHHHHHHHHHHHGHHHHHHHHHHHHHHHHHHHHHHGHHHHHHHHHHHHHHHHHHHHHHHGHHGGHHHFFGGGGAD/GHHGHHFHHBFHFFHHHHFDHBGHGHHFFHGHEFG2DG>FGHDGDGGGFHHFHHGHHBHHHHFFHGGHHHHHGHFHHHHEHBGHHHFHEDDGHCGHHHHFGHFHHEFCHFFFGFGFFFGEBFGGGGGGGF
@M05620:46:000000000-D9D58:1:1101:19984:13875 1:N:0:101
GAATGAATGCAGAAATTGGCAAGATAATACTGCACCGATGGGAAATGATACTATCCTGAAACATGAGCAAATTGACCAGCCTCAGGATGTGAACTCATTTGCTGGAGGTCACGCCAGGGCTCTTTCAAGATAGTAAAAACAGTGACTTGTACAGCATAATGAAAAACCTAGGCATTGATTTTGAAGACATCAGACACATGCAGAATGAAAAATTTTTCAGAAATGATTTTTCTGGTGAGGTTGACTTCAGA
+
CCDCDFFFFFFFGGGGGGGGGGGHHHHHHHHHHHHHGGGGGHHHHHHHHHHHHHHHHHHHHHHHHHHHHHHHHHHHHHHHGHHHHHHHHGHHHHHHHHHHHHHHHHHGGHHHGHGGGHGGHHHHHHHHHHHHHHHHHHHGHHHHHHHHHHHHHHHHHHHHHHHHHHGGHHHHHHHHHHHHHHHGHGHHHHHHHHHHHHHHHHHHHHHHHHHHHHHHHHHHHHHHHHHHHHHHHHHHHHHGGGGGGGGGGG:
@M05620:46:000000000-D9D58:1:1101:19806:13891 1:N:0:101
GAATGAATGCAGAAATTGGCAAGATAATACTGCACCGATGGGAAATGATACTATCCTGAAACATGAGCAAATTGACCAGCCTCAGGATGTGAACTCATTTGCTGGAGGTCACGCCAGGGCTCTTTCAAGATAGTAAAAACAGTGACTTGTACAGCATAATGAAAAACCTAGGCATTGATTTTGAAGACATCAGACACATGCAGAATGAAAAATTTTTCAGAAATGATTTTTCTGGTGAGGTTGACTTCAGA
+
CCCCCFFFFFFFGGGGGGGGGGGHHHHHHHHHHHHHGGGGGHHHHHHHHHHHHHHHHHHHHHHHHHHHHHHHHHHHHHGHGHHHHHHHHHHGHHHHHHHHHHHHHHHGGHHHGHGGGHGGHHHHHHHHHHHHHHHHHHHGHHHHHHHHHHHHHHHHHHHHHHHHHHGGHHHHHHHHHHHHHHHGHHHHHHHHHHHHHHHGHHHHHHHGHHHHHHHHHHHHHHHHHHHHHHHHHHHHHGHGFGGGGGGGGG0
@M05620:46:000000000-D9D58:1:1101:19741:13920 1:N:0:101
GAATGAATGCAGAAATTGGCAAGATAATACTGCACCGATGGGAAATGATACTATCCTGAAACATGAGCAAATTGACCAGCCTCAGGATGTGAACTCATTTGCTGGAGGTCACCCCCAGGGCTCTTTCAAGATAGTAAAAACAGTGACTTGTACAGCATAATGAAAAACCTAGGCATTGATTTTGAAGACATCAGACACATGCAGAATGAAAAATTTTTCAGAAATGATTTTTCTGGTGAGGTTGACTTCAG
+
BBBBBFFFFFFFGGGGGGGGGGGHHHHHHHHHHHHHGGGGGHHHHHHHHHHHHHHHHHHHHHHHHHHHHHHHHHHHHHHHGHHHHHHHHHHHHHHHHHHHHHHHHHHGGHHHHHGGGGGGGHHHHHHHHHHHHHHHHHHHGHHHHHHHHHHHHHHHHHHHHHHHHHHGGHHHHHHHHHHHHHHHGHHHHHHHHHHHGHHHHHHHHHGGHHHHGHHHHHHGHHHHHHHHHHHHHHHHGHGGGGGGGGGGGFG
@M05620:46:000000000-D9D58:1:1101:27001:13936 1:N:0:101
GAATGAATGCAGAAATTGGCAAGATAATACTGCACCGATGGGAAATGATACTATCCTGAAACATGAGCAAATTGACCAGCCTCAGGATGTGAACTCATTTGCTGGAGGTCACCAGGGCTCTTTCAAGATAGTAAAAACAGTGACTTGTACAGCATAATGAAAAACCTAGGCATTGATTTTGAAGACATCAGACACATGCAGAATGAAAAATTTTTCAGAAATGATTTTTCTGGTGAGGTTGACTTCAGAGA
+
BABBBFFF@FD@FECGGFGFFGGEHBGFAG5FAAFEE2EEAFHBGHFFHHHGHHHCDEFGFFCFGHBFDEGGFDDFFGGF1GHGGHF3FHHFHHHFEGH@GB@B@C1EGFFCGHHFEAFFCHHFF4FGGHHHHHFHDEHFHFHGG?GGHHBGHHFDGFF2BFHHC/FGFHHHHFFGHBHHHFFGHFHHHFGFBHHCHEHHHDHFGDDB0CGC<=GFHHDGHGHHBC0;0:C::0CFHE/CFBFFGGGGGF9
@M05620:46:000000000-D9D58:1:1101:8871:13944 1:N:0:101
GAATGAATGCAGAAATTGGCAAGATAATACTGCACCGATGGGAAATGATACTATCCTGAAACATGAGCAAATTGACCAGCCTCAGGATGTGAACTCATTTGCTGGAGGTCCCAGGGCTCTTTCAAGATAGTAAAAACAGTGACTTGTACAGCATAATGAAAAACCTAGGCATTGATTTTGAAGACATCAGACACATGCAGAATGAAAAATTTTTCAGAAATGATTTTTCTGGTGAGGTTGACTTCAGAGAA
+
CCCCCFFFFFFFGGGGGGGGGGGHHHHHHHHHHHHHGGGGGHHHHHHHHHHHHHHHHHHHHHHHHHHHHHHHHHHHHHHHGHHHHFHHHGGHHHHHHHHHHHHHHHHGGHHHHHGGGHHHHHHHHHHHHHHHHHHHGHHHHHHHHHHHHHHHHHHHGHHHHHHGGHHHHHHHHHGGHHHHGHHGHGHHHHFHGHHGHHHHHHHHHHHHHHHHHHGHHHHHGHHHHHHHHHHFHHHHGHHHHHGGGGGGGGB
@M05620:46:000000000-D9D58:1:1101:18027:13956 1:N:0:101
GAATGAATGCAGAAATTGGCAAGATAATACTGCACCGATGGGAAATGATACTATCCTGAAACATGAGCAAATTGACCAGCCTCAGGATGTGAACTCATTTGCTGGAGGTCTCTTTCAAGATAGTAAAAACAGTGACTTGTACAGCATAATGAAAAACCTAGGCATTGATTTTGAAGACATCAGACACATGCAGAATGAAAAATTTTTCAGAAATGATTTTTCTGGTGAGGTTGACTTCAGAGAAGATCGGA
+
CCCCCFFFFFFFGGGGGGGGGGGHHHHHHHHHHHHHGGGGGHGHHHHHHHHHGHHHHHHHHHHHHHHHGHHHHHHHHHHHGHHHHHHHHHHHHHHHHHHHHHHHHHHGGHHHGHHHHHGHHHHHHHHHHGHHHHHHHHHHHHHHHHHHHHHHHHHHGGHHHHHHHHHHHHHHHGHHGHHHHHHHHHHHHHHHHHHGHHHHHHHHHHHGGGHHHHHHHHHHHHHHHGHHHHGHGHHHHHHHHHHHHHHGFG:
@M05620:46:000000000-D9D58:1:1101:3302:13962 1:N:0:101
GAATGAATGCAGAAATTGGCAAGATAATACTGCACCGATGGGAAATGATACTATCCTGAAACATGAGCAAATTGACCAGCCTCAGGATGTGAACTCATTTGCTGGAGGTCAACAGGGCTTTCTCAAGATAGTAAAAACAGTGATTTGTACAGTATAATGAAAAATCTAGGCATTGATTTTGAAGACATCAGACACATGCAGAATGAAAAATTTTTCAGATATGATTTTTCTGGTGAGGTTGACTTCAGAGA
+
AAABBFBFFFFFGGGGGGGGGFGHHHHHGHHHHHHHGEGGGHHHHHHHHHHHGHHHHHHGHHHHHHGHFHHHHHHHHHHHGHHHGHGGGFGFHHHHHFHHHHFHHFHGGHB333F11EF/F3444FDGE434BFG4B//B4334BF33B3B33BF333BFHH3B02@F2F2222@2@GF<1/GDG0<<1?<FHH0>111><1011<GB1<CGH00/DDG00<D0DGH0D/;GG;;::GCG//00:0CHHG/
@M05620:46:000000000-D9D58:1:1101:3322:13963 1:N:0:101
GAATGAATGCAGAAATTGGCAAGATAATACTGCACCGATGGGAAATGATACTATCCTGAAACATGAGCAAATTGACCAGCCTCAGGATGTGAACTCATTTGCTGGAGGTCACCAGGGCTCTTTCAAGATAGTAAAAACAGTGACTTGTACAGCATAATGAAAAACCTAGGCATTGATTTTGAAGACATCAGACACATGCAGAATGAAAAATTTTTCAGAAATGATTTTTCTGGTGAGGTTGACTTCAGAGA
+
CDDCCFFFFFFFGGGGGGGGGGGHHHHHHHHHGHHHGFGGGHHHHHHHHHHHHHHHHHHHHHHHHHHHHHHHHHHHHHHHGHHHHHHHHGHHHHHHHHHHHHHHHHHGGHHHHHHGGGHHHHHHHHHHHHHHHHHHHGHHHHHHHHHHHHHHHHHHHHHHHHHHGGHHHHHHHHHHHHHHHGHHHHHHHHHHHHHHHHHHHHHHHHHHHHHHHHHHHHHHHHGHHHHHHHHGHHHHHHHHHHGHHHHGGGB
@M05620:46:000000000-D9D58:1:1101:15711:13993 1:N:0:101
GAATGAATGCAGAAATTGGCAAGATAATACTGCACCGATGGGAAATGATACTATCCTGAAACATGAGCAAATTGACCAGCCTCAGGATGTGAACTCATTTGCTGGAGGTCACGCCAGGGCTCTTTCAAGATAGTAAAAACAGTGACTTGTACAGCATAATGAAAAACCTAGGCATTGATTTTGAAGACATCAGACACATGCAGAATGAAAAATTTTTCAGAAATGATTTTTCTGGTGAGGTTGACTTCAGA
+
CCCCCFFFFFFFGGGGGGGGGGGHHHHHHHHHHHHHGGGGGHHHHHHHHHHHHHHHHHHHHHHHHHHHHHHHHHHHHHHHGHHHHHHHHHHHHHHHHHHHHHHHHHHGGHHHGHGGGHGGHHHHHHHHHHHHHGHHHHHGHHHHHHHHHHHHHHHHHHHHHHHHHHGGHHHHHHHHHHHHHHHGHHHHHHHHHHHHHHHHHHHHHHHHHHHHHHHHHHHHHHHHHHHHHHHHHHHHHHHGFFFGGGGGGG0
@M05620:46:000000000-D9D58:1:1101:27192:14001 1:N:0:101
GAATGAATGCAGAAATTGGCAAGATAATACTGCACCGATGGGAAATGATACTATCCTGAAACATGAGCAAATTGACCAGCCTCAGGATGTGAACTCATTTGCTGGAGGTCACGCCAGGGCTCTTTCAAGATAGTAAAAACAGTGACTTGTACAGCATAATGAAAAACCTAGGCATTGATTTTGAAGACATCAGACACATGCAGAATGAAAAATTTTTCAGAAATGATTTTTCTGGTGAGGTTGACTTCAGA
+
BABBBFFFFFFFGGGGGGGGGGGHHHHHHHGFHHHHGGGGGHHHGHHHHHHHHHHFHHHHHHHHHGHHGHHHHHHHHFHHGHHHHHHHHGHFHHHHHHHHFHHFFGHGGHHHGHGGGHGGFEHHFHGHHHHHHHHHGHGGHGHHHHGHHHHGHHHHGHGHHHHHHGGGHHHHHHHHHHHHHHHGHHHGHHFHHHGHHHHHHHHHGHHGHHHHHHGHGHGGGGHHHHCGGGBGHHHHHHHGFFGFGGGGGGB
@M05620:46:000000000-D9D58:1:1101:19671:14027 1:N:0:101
GAATGAATGCAGAAATTGGCAAGATAATACTGCACCGATGGGAAATGATACTATCCTGAAACATGAGCAAATTGACCAGCCTCAGGATGTGAACTCATTTGCTGGAGGTCACCAGGGCTCTTTCAAGATAGTAAAAACAGTGACTTGTACAGCATAATGAAAAACCTAGGCATTGATTTTGAAGACATCAGACACATGCAGAATGAAAAATTTTTCAGAAATGATTTTTCTGGTGAGGTTGACTTCAGAGA
+
CCCCCFFFFFFFGGGGGGGGGGGHHHHHHHHHHHHHGGGGGHHHHHHHHHHHHHHHHHHHHHHHHHHHHHHHHHHHHHHHGHHHHHHHHHHHHHHHHHHHHHHHHHHGGHHHHHHGGGHHHHHHHHHHHHHHHHHHHGHHHHHHHHHHHHHHHHHHHHHHHHHHGGHHHHHHHHHHHHHHHGHHHHHHHHHHHHHHHHHHHHHHHHHHHHHHHHHHHHHHHHHHHHHHHHHHHHHGHHHHHHGGGGGGGG:
@M05620:46:000000000-D9D58:1:1101:6016:14039 1:N:0:101
GAATGAATGCAGAAATTGGCAAGATAATACTGCACCGATGGGAAATGATACTATCCTGAAACATGAGCAAATTGACCAGCCTCAGGATGTGAACTCATTTGCTGGAGGTCACGCCAGGGCTCTTTCAAGATAGTAAAAACAGTGACTTGTACAGCATAATGAAAAACCTAGGCATTGATTTTGAAGACATCAGACACATGCAGAATGAAAAATTTTTCAGAAATGATTTTTCTGGTGAGGTTGACTTCAGA
+
BACBCFFFFFFFGGGGGGGGGGGHHHHHHHHHHHHHGEGGGHHHHHHHHHHHHHHHHDHHHHHHHHHHHHHHHHHHHHHHGHHHHHHHHHHHHHHHHHHHHHHHHHHGGHHHGHGGGHGGHHHHHHHFHGHHHHHHHHHGHHGHFHHHHHHHHHHHHHHHHHHHHHGGHGHHGHHHHBGHHGHGFFFHHHFHDFFFHHHHGHHFHHFHHHHHHHHHHHHHFHHHHGHHHHHHHHHHHFGGGGGGGGGGFG0
@M05620:46:000000000-D9D58:1:1101:4904:14063 1:N:0:101
GAATGAATGCAGAAATTGGCAAGATAATACTGCACCGATGGGAAATGATACTATCCTGAAACATGAGCAAATTGACCAGCCTCAGGATGTGAACTCATTTGCTGGAGGTCACCAGGGCTCTTTCAAGATAGTAAAAACAGTGACTTGTACAGCATAATGAAAAACCTAGGCATTGATTTTGAAGACATCAGACACATGCAGAATGAAAAATTTTTCAGAAATGATTTTTCTGGTGAGGTTGACTTCAGAGA
+
CCCCCFFFFFFFGGGGGGGGGGGHHHHHHHHHHHHHEEEGGHHHHHHHHHHHHHHHHHHHHHHHHHHHHHHHHHHHHHHHGHHHHHHHHHHHHHHHHHHHHHHHHHHGGHHHHHHGGGHHHHHHHHHHHHHHHHHHHGHHHHHHHHHHHHHHHHHGHHHHHHHHGGHHHHHHHHHHHHHHHGHHHHHHHHHHHHHHHHHHHHHHHGHHHHHHHHHHHHGHHHHHHHHHHHHHHHHHHHGHHHGGGGGGGGB
@M05620:46:000000000-D9D58:1:1101:14075:14067 1:N:0:101
GAATGAATGCAGAAATTGGCAAGATAATACTGCACCGATGGGAAATGATACTATCCTGAAACATGAGCAAATTGACCAGCCTCAGGATGTGAACTCATTTGCTGGAGGTCTCTTTCAAGATAGTAAAAACAGAGACTTGTACAGCATAATGAAAAACCTAGGCATTGATTTTGAAGACATCAGACACATGCAGAATGAAAAATTTTTCAGAAATGATTTTTCTGGTGAGGTTGACTTCAGAGAAGATCGGA
+
DCCDDFFFFFFFGGGGGGGGGGGHHHHHHHHHHHHHGGGGGHHHHHHHHHHHHHHHHHHHHHHHHHHHHHHHHHHHHHHHGHHHHHHHHHHHHHHHHHHHHHHHHHHGGHHHFB@@44@3B4?4D4F4FEE23?BF?4GHBDGD3?FH3BG3F3FH//2F222@2F2>2>2F>/G22=011FGHHH001F1<<1FGH1G1FHHB1<<<G000<GBG00<<DC0<DGF0.:////C;CC0CHF/::CBBEDG
@M05620:46:000000000-D9D58:1:1101:1778:14120 1:N:0:101
GAATGAATGCAGAAATTGGCAAGATAATACTGCACCGATGGGAAATGATACTATCCTGAAACATGAGCAAATTGACCAGCCTCAGGATGTGAACTCATTTGCTGGAGGTCACGCCAGGGCTCTTTCAAGATAGTAAAAACAGTGACTTGTACAGCATAATGAAAAACCTAGGCATTGATTTTGAAGACATCAGACACATGCAGAATGAAAAATTTTTCAGAAATGATTTTTCTGGTGAGGTTGACTTCAGA
+
>11>111D3D1D11AGGB111ACBFDDFFDGFFBFCE0EAEA01/FG1GEGGDGGFFA1ADGFGF1GFBECFGD1AECFGFHHCGGCGHHHFBGGGGFHHHFHHE0GEGHHFAFCEEHGCHHHHHHGFHGHGFHFFFGGEHHHHHHHHHHHHFHHHHHHHHFFGHFGGHGHGHHHHGBHHHHGGGHBFGHHHHGHHFHHHGHHBCGHFFGHHHHHHHHFFBGGHHGFHHHHHHGHHHBFGGGGGFGGFFF0
@M05620:46:000000000-D9D58:1:1101:18418:14127 1:N:0:101
GAATGAATGCAGAAATTGGCAAGATAATACTGCACCGATGGGAAATGATACTATCCTGAAACATGAGCAAATTGACCAGCCTCAGGATGTGAACTCATTTGCTGGAGGTCACGCCAGGGCTCTTTCAAGATAGTAAAAACAGTGACTTGTACAGCATAATGAAAAACCTAGGCATTGATTTTGAAGACATCAGACACATGCAGAATGAAAAATTTTTCAGAAATGATTTTTCTGGTGAGGTTGACTTCAGA
+
CCCCCFFFFFFFGGGGGGGGGGGHHHHHHHHHHHHHGGGGGHHHHHHHHHHHHHHHHHHHHGHHHHHHHHHHHHHHHHHHGHHHHHHHHGHHHHHHHHHHHHHHGHHGGHHHGHGGGHDGHHHHHHHHHHHHHHHHHHHGHHHHHHHHHHHHHHHHHHHHHHHHGHGGHHHHGHHHHHHGHHHGHHHHHHHHHHHHHHHHHHGHHHHHHHHGHHHHHHHHHHHHHHHHHHHGHHHHHHHGGGGGGGGGGG;
@M05620:46:000000000-D9D58:1:1101:23621:14133 1:N:0:101
GAATGAATGCAGAAATTGGCAAGATAATACTGCACCGATGGGAAATGATACTATCCTGAAACATGAGCAAATTGACCAGCCTCAGGATGTGAACTCATTTGCTGGAGGTCACCAGGGCTCTTTCAAGATAGTAAAAACAGTGACTTGTACAGCATAATGAAAAACCTAGGCATTGATTTTGAAGACATCAGACACATGCAGAATGAAAAATTTTTCAGAAATGATTTTTCTGGTGAGGTTGACTTAGAGAA
+
CCCCCFFFFFFFGGGGGGGGGGGHHHHHFHHHHHHHGGGGGHHHHHHHHHHHHHHHHHHHGHHHHHHHHHHHHHHHHHHHGHHHHHHHHHHHHHHHHHHHHGHHHHHGGHHHHHHGGGHHHHHHHGHHFHHHHHHHHGHHHHHHHHHHHHHHHGGHHHHHGHHHGGHHHHHHHHHHHHHHHGHHHHHHHHHGHHHHHHHHHHHHHHHHHHHHHHHHHHHFFHGGHHHHHHHHHHHFHHHHHHGGGGGGGGG
@M05620:46:000000000-D9D58:1:1101:17109:14153 1:N:0:101
GAATGAATGCAGAAATTGGCAAGATAATACTGCACCGATGGGAAATGATACTATCCTGAAACATGAGCAAATTGACCAGCCTCAGGATGTGAACTCATTTGCTGGAGGTCACGCCAGGGCTCTTTCATGATAGTAAAAACAGCGACTTGTACAGCATAATGAAAAACCTAGGCATTGATTTTGAAGTCATCAGACACATGCAGAATGAAAAATTTTTCAGTAATGATTTTTCTGGTGAGGTTGACTTCAGA
+
CCCCCFFFFFFFGGGGGGGGGGGHHHHHHHHHHHHHGGGGGHHHHHHHHHHHHHHHHHHHHHHHHHHHHHHHHHHHHHHHGHHHHGHHGFGGHHHHHHHHHHHHHHHGGHBG1111////B/3344D444DF44DG?H3//20///><@>2DHF2GH2FD2GH110//01100=1F11F111>F1<1>G11110<///0<<GD0G00DH0:.=G00:/C000;C0:GH0C0/CFFCF0.C9///;00;0;;
@M05620:46:000000000-D9D58:1:1101:26310:14163 1:N:0:101
GAATGAATGCAGAAATTGGCAAGATAATACTGCACCGATGGGAAATGATACTATCCTGAAACATGAGCAAATTGACCAGCCTCAGGATGTGAACTCATTTGCTGGAGGTCACGCCAGGGCTCTTTCAAGATAGTAAAAACAGTGACTTGTACAGCATAATGAAAAACCTAGTCATTGATTTTGAAGACATCAGACACATGCAGAATGAAAAATTTTTCAGAAATGATTTTTCTGGTGAGGTTGACTTCAGA
+
BBBBBFFFFFFFGGGGGGGGGGGHHHHHHHHHHHHHGGGGGHHHHGHHHHHHGHHHHFHFHHHHHHHHHGHHHHHHHHHHGHHHHHHHHHHHHHHHHHHHHHHHHGHGGHFH11FE////FF3BFFH4BGHHGGHH4F??EG3?3BGF?F?FH3FHHFHHHGHGDCDDGHF1<1<DD<G1FFHGGF1>GGF<<1<0<0<GFHB0C0=GHEB<CG<<0/DF0:GHHHHF0G:GHFCGHC.C////;;9CFG0
@M05620:46:000000000-D9D58:1:1101:6359:14166 1:N:0:101
GAATGAATGCAGAAATTGGCAAGATAATACTGCACCGATGGGAAATGATACTATCCTGAAACATGAGCAAATTGACCAGCCTCAGGATGTGAACTCATTTGCTGGAGGTCACGCCAGGGCTCTTTCAAGATAGTAAAAACAGTGACTTGTACAGCATAATGAAAAACCTAGGCATTGATTTTGAAGACATCAGACACATGCAGAATGAAAAATTTTTCAGAAATGATTTTTCTGGTGAGGTTGACTTCAGA
+
BBBBBFFFFFFFGGGGGGGGGGGHHHHHHHHHHHHHFEFGGHHHHHHHHHHHHHHHHHHHGHHHHHGHHHHHHHHHHHHHGHHHGHHHGGHHHHHHHHHHHHHHHHHGGHHHGHGGGHGGHHHHHHHHHHHHHHHHHHHGHHHHHHHHHHHHHHHHHHHHHHHHHHGGHHHHHHHHHHHHHHHGHGHHHHHHHHHHHHHHHHHGHHHHHHHHHHHHHHHHHHHHGHGGHHHHHHHHGHHGGGGGGGGGGG0
@M05620:46:000000000-D9D58:1:1101:26329:14175 1:N:0:101
GAATGAATGCAGAAATTGGCAAGATAATACTGCACCGATGGGAAATGATACTATCCTGAAACATGAGCAAATTGACCAGCCTCAGGATGTGAACTCATTTGCTGGAGGTCACGCCAGGGCTCTTTCAAGATAATAAAAGCAGCGACTTGAACAGAATGATGAACATACTAGGCGTTGTTTTTGACGTCATCCACCTGCTGCAGGATGAAAATTTTAGAAGAGATGATTTTGCTGGTGTGGATGACTTCAGA
+
DDDDDFFFFFFFGGGGGGGGGGGHHHHHHHHHHHHHGGGGGHHHHHHHHHHHHHHHHHHHHHHHHHHHHHHHHHHHHHHHGHHHHHHHHGHHHHHHHHHHHHHHHHHGGH3G1111////B/3344D443BF44DG3F30322///>/222@F22@G2F22DG1111111100//><.>00.>E0.<=E.0000../.0<0=0.=00;G000=C00/0=90.=F00CF0C0:;F0/;..;0000;00000;
@M05620:46:000000000-D9D58:1:1101:22741:14213 1:N:0:101
GAATGAATGCAGAAATTGGCAAGATAATACTGCACCGATGGGAAATGATACTATCCTGAAACATGAGCAAATTGACCAGCCTCAGGATGTGAACTCATTTGCTGGAGGTCACGCCAGGGCTCTTTCAAGATAGTAAAAACAGTGACTTGTACAGCATAATGAAAAACCTAGGCATTGATTTTGAAGACATCAGACACATGCAGAATGAAAAATTTTTCAGAAATGATTTTTCTGGTGAGGTTGACTTCAGA
+
BAABBFFFFFFFGB4FGFGGFGGFHDHHGHFGHFGHE?EEEFHHHHHDHHHHHHHHHGGHFFGFFHHDBAFGE5FGGHHGGHHHHHHGHHGGHHHGFHHHGHHHFCHGFHHHGEGF?HE/GHFGGEHFGDGFG?FGHHGEFBHHFBFHHBHDGHGFGHFHFF1FGH?BBGFFHHFHFHFBDHFEEGHGHDGBGDGFHHHHBHDHHEB00<0<C/0DDCBCGB/GFHFHHGGFHGFHCHF.FFFGFBFGGF0
@M05620:46:000000000-D9D58:1:1101:22957:14247 1:N:0:101
GAATGAATGCAGAAATTGGCAAGATAATACTGCACCGATGGGAAATGATACTATCCTGAAACATGAGCAAATTGACCAGCCTCAGGATGTGAACTCATTTGCTGGAGGTCACGCCAGGGCTCTTTCAAGATAGTAAAAACAGTGACTTGTACAGCATAATGAAAAACCTAGGCATTGATTTTGAAGACATCAGACACATGCAGAATGAAAAATTTTTCAGAAATGATTTTTCTGGTGAGGTTGACTTCAGA
+
BCCCCFFFFFFFGGGGGGGGGGGGHHHHHHHHHHHHGGFGEHHHHHHHHHHHHHHHHHHHHHHHHHHHHHHHHHHHHHHHGHHHHHHHHHHHHHHHHHHHHHHHHHHGGHHH?GGGGHGGHHHHHHHHHHHHHHHHHHHGHHHHHHHHHHHHHHHHHHHHHHHHHHGGHHHHHHHHHHHHHHHGHHHHHHHHHHHHHHHHHHHHHHHHHHHHHHHHHHHHHHHHHHHHHHHHHHHHHFHGGGGGGGGGGG9
@M05620:46:000000000-D9D58:1:1101:22977:14249 1:N:0:101
GAATGAATGCAGAAATTGGCAAGATAATACTGCACCGATGGGAAATGATACTATCCTGAAACATGAGCAAATTGACCAGCCTCAGGATGTGAACTCATTTGCTGGAGGTCACGCCAGGGCTCTTTCAAGATAGTAAAAACAGTGACTTGTACAGCATAATGAAAAACCTAGGCATTGATTTTGAAGACATCAGACACATGCAGAATGAAAAATTTTTCAGAAATGATTTTTCTGGTGAGGTTGACTTCAGA
+
BBBBBFFFFFFFGGGGGGGGFGGGHHHHHHHHHHHHE?FGEHHHGHHHHHHHHHHHHHHHGHHHGHFHHHHGHGBHHGHHGHHHHHFHHGHHFHHHHHHHFHHHHEHGGHHHGHGDEHGGHHHHHHHHH3F4FHHHHHHGHHHHFHHHHHGHHHHHHHHHGHHHGGDFHHHHHFHHHFHHGHHGHHGHHHHGFHHCGHHFGGFH/<GGHFDHHGHHHHGFHEHHHGHHHHHHHFFHHEHFGGGEGGGGGF;
@M05620:46:000000000-D9D58:1:1101:6639:14253 1:N:0:101
GAATGAATGCAGAAATTGGCAAGATAATACTGCACCGATGGGAAATGATACTATCCTGAAACATGAGCAAATTGACCAGCCTCAGGATGTGAACTCATTTGCTGGAGGTCACCAGGGCTCTTTCAAGATAGTAAAAACAGTGACTTGTACAGCATAATGAAAAACCTAGGCATTGATTTTGAAGACATCAGACACATGCAGAATGAAAAATTTTTCAGAAATGATTTTTCTGGTGAGGTTGACTTCAGAGA
+
CBCCDFFFFFFFGGGGGGGGGGGHHHHHHHHHHHHHGEFGGHHHHHHHHHHHHHHHHHHHHHHHHHHHHHHHHHHHHHHHGHHHHHHHHGGGHHHHHHHHHHHHHHHGGHHHHHHGGGHHHHHHHHHHHHHHHHHHHGHHHHHHHHHHHHHHHHHHHHHHHHHHGGHHHHHHHHHHHHHHHGHHHHHHHHHHHHHHHHHHHHHHHHHHHHHHHHHHHGHHHHHGHHHHHHHHFGHHHHHHHHGHHHHGHGF
@M05620:46:000000000-D9D58:1:1101:18281:14265 1:N:0:101
GAATGAATGCAGAAATTGGCAAGATAATACTGCACCGATGGGAAATGATACTATCCTGAAACATGAGCAAATTGACCAGCCTCAGGATGTGAACTCATTTGCTGGAGGTCACCAGGGCTCTTTCAAGATAGTAAAAACAGTGACTTGTACAGCATAATGAAAAACCTAGGCATTGATTTTGAAGACATCAGACACATGCAGAATGAAAAATTTTTCAGAAATGATTTTTCTGGTGAGGTTGACTTCAGAGA
+
CCCCCFFFFFFFGGGGGGGGGGGHHHHHHHHHHHHHGGGGGHHHHHHHHHHHHHHHHHHHHHHHHHHHHHHHHHHHHHHHGHHHHHHHHHHHHHHHHHHHHHHHHHHGGHHHHHHGGGHHHHHHHHHHHHHGHHHHHGHHHHHHHHHHHHHHHHHHHHHHHHHHGGHHHHHHGHHGHHHHHGHGHHHHHHHHHHHHHHHHHHHGHHHHHHHHHHHHHHHFFHHHHHHHHHHHHHHHHHFHGFFFGGGGGGB
@M05620:46:000000000-D9D58:1:1101:12019:14276 1:N:0:101
GAATGAATGCAGAAATTGGCAAGATAATACTGCACCGATGGGAAATGATACTATCCTGAAACATGAGCAAATTGACCAGCCTCAGGATGTGAACTCATTTGCTGGAGGTCACCAGGGCTCTTTCAAGATAGTAAAAACAGTGACTTGTACAGCATAATGAAAAACCTAGGCATTGATTTTGAAGACATCAGACACATGCAGAATGAAAAATTTTTCAGAAATGATTTTTCTGGTGAGGTTGACTTCAGAGA
+
CCCCDFFFFFFFGGGGGGGGGGGHHHHHHHHHHHHHGGGGGHHHHHHHHHHHHHHHHHHHHHHHHHHHHHHHHHHHHHHHGHHHHHHHHHHHHHHHHHHHHHHHHHHGGHHHHHHGGGHHHHHHHHHHHHHHHHHHHGHHHHHHHHHHHHHHHHHHHHHHHHHHGGHHHHHHHHHHHHHHHGHHHHHHHHHHHHHHHHHHHHHHHHHHHHHHHHHHHHHHHHHHHHHHHHHHHHHHHHHHHHGGGHGGGGF
@M05620:46:000000000-D9D58:1:1101:27640:14315 1:N:0:101
GAATGAATGCAGAAATTGGCAAGATAATACTGCACCGATGGGAAATGATACTATCCTGAAACATGAGCAAATTGACCAGCCTCAGGATGTGAACTCATTTGCTGGAGGTCACCAGGGCTCTTTCAAGATAGTAAAAACAGTGACTTGTACAGCATAATGAAAAACCTAGGCATTGATTTTGAAGACATCAGACACATGCAGAATGAAAAATTTTTCAGAAATGATTTTTCTGGTGAGGTTGACTTCAGAGA
+
BBBCCFFFFFFFGGGGGGGGGGGHHHHHHHHHHHHHGGGGGHHHHHHHHHHHHHHHHHHHHHHHHHHHHHHHHHHHHHHHGHHHHHHHGGHHHHHHHHHHHHHGHHHGGHHHHHHGGGHH3GHHHHHHHHHHHHHHHGHHHHGHHHHHFHHHHHHHHHHHHHHHGGHHHHHHHHHHHHHHHGHHHHHHHHHHHHHHHHHHHHHHHHHHHHGHHHHHHHHHHHHHGHHHHHHHHCFHHHHHHHGGGGGGGGC
@M05620:46:000000000-D9D58:1:1101:11955:14316 1:N:0:101
GAATGAATGCAGAAATTGGCAAGATAATACTGCACCGATGGGAAATGATACTATCCTGAAACATGAGCAAATTGACCAGCCTCAGGATGTGAACTCATTTGCTGGAGGTCACGCCAGGGCTCTTTCAAGATAGTAAAAACAGAGACTTGTACAGCATAATGAAAAACCTAGGCATTGATTTTGAAGACATCAGACACATGCAGAATGAAAAATTTTTCAGAAATGATTTTTCTGGTGAGGTTGACTTCAGA
+
DCDDDFFFFFFFGGGGGGGGGGGHHHHHHHHHHHHHGGGGGHHHGHHHHHHHHHHHHHHHHHHHHHHHHHHHHHHHHHHHGHHHHHHHHHHHHHHHHHHHHHHHHHHGGHHHGHGGGHGGHHHHHHHHHGHHHHHHHHHGHHHHHHHHHHHHHHHHHHHHHHHHHHGGHHHHHHHHHHHHHHHGHHHHHHHHHGHHHHHHHHHHHHHHHHHHHHHHHHHGHHHHHHHHHHHHHHHHHHGGGGGGGGGGGG0
@M05620:46:000000000-D9D58:1:1101:27008:14336 1:N:0:101
GAATGAATGCAGAAATTGGCAAGATAATACTGCACCGATGGGAAATGATACTATCCTGAAACATGAGCAAATTGACCAGCCTCAGGATGTGAACTCATTTGCTGGAGGTCACCAGGGCTCTTTCAAGATAGTAAAAACAGTGACTTGTACAGCATAATGAAAAACCTAGGCATTGATTTTGAAGACATCAGACACATGCAGAATGAAAAATTTTTCAGAAATGATTTTTCTGGTGAGGTTGACTTCAGAGA
+
CCCCCFFFFFFFGGGGGGGGGGGHHHHHHHHHHHHHGGGGGHHHHHHHHHHHHHHHHHHHHHHHHGHHHHHHHHHHHHHHGHHHHHHGHFHHHHHHHHHHHHHHHHHGGHHHHHHGGGHHHHHHHHHHHHHHHHHHHGHHHHHHHHHHHHHHHHHHHHHGHHHHGGHHHHHHHHHHHHHHHGHHGHHHHHHHHHHHHHHHHHHHHHHHHHHHHHHHHHHHHHHHHHHHHHHHHGHHHHHHHHGGGGGGGGF
@M05620:46:000000000-D9D58:1:1101:22194:14391 1:N:0:101
GAATGAATGCAGAAATTGGCAAGATAATACTGCACCGATGGGAAATGATACTATCCTGAAACATGAGCAAATTGACCAGCCTCAGGATGTGAACTCATTTGCTGGAGGTCACGCCAGGGCTCTTTCAAGATAGTAAAAACAGTGACTTGTACAGCATAATGAAAAACCTAGGCATTGATTTTGAAGACATCAGACACATGCAGAATGAAAAATTTTTCAGAAATGATTTTTCTGTTGAGGATGACTTCAGT
+
BBBBBFFFFFFFGGGGGGGGBGGHHHFHHHHHHHHHGEGGEHHHHHHHHHHHHHHHHGHHHHHHHHHHHHHHHHHHHHHHGHHHHHHHHGHHHHHHHHHHHHHHHHHGGHHH?1FF///?0??34444?BG?3BBB4?FFF?GDH33F2BF?GDCGF2F>>>G2<0<?C21?GHH1111<<<FFBF1>0=GH111>0<>1<GG0G0000=0<./00=/0;0;GHHH000:<CG00000;/0;CF0CG0000
@M05620:46:000000000-D9D58:1:1101:8992:14391 1:N:0:101
GAATGAATGCAGAAATTGGCAAGATAATACTGCACCGATGGGAAATGATACTATCCTGAAACATGAGCAAATTGACCAGCCTCAGGATGTGAACTCATTTGCTGGAGGTCACCAGGGCTCTTTCAAGATAGTAAAAACAGTGACTTGTACAGCATAATGAAAAACCTAGGCATTGATTTTGAAGACATCAGACACATGCAGAATGAAAAATTTTTCAGAAATGATTTTTCTGGTGAGGTTGACTTCAGAGA
+
BBBBBFFFFFFFGGGGGGGGGGGHHHHHHHHHHHHHGGGGGHHHHHHHHHHHHHHHHHHHHHHHHHHHHHHHHHHHHHHHGHHHHHHHHHHHHHHHHHHHHHHHHHHGGHHHHHHGGGHHHHHHHHHHHHHHHHHHHGGGHHHHHHHHHHHHHHHHHHHGHHHHGGHHHHHGHHHGHHHHHGHHHHHHHHFFHHHHHGHHHHHHGHHHHHHHHHHHHHGHHHHGHHHHHHHGHHGGFHHHHHGGGGGGGG;
@M05620:46:000000000-D9D58:1:1101:25416:14394 1:N:0:101
GAATGAATGCAGAAATTGGCAAGATAATACTGCACCGATGGGAAATGATACTATCCTGAAACATGAGCAAATTGACCAGCCTCAGGATGTGAACTCATTTGCTGGAGGTCACCCCCAGGGCTCTTTCAAGATAGTAAAAACAGTGACTTGTACAGCATAATGAAAAACCTAGGCATTGATTTTGAAGACATCAGACACATGCAGAATGAAAAATTTTTCAGAAATGATTTTTCTGGTGAGGTTGACTTCAG
+
CCCCCFFFFFFFGGGGGGGGGGGHHHHHHHHHHHHHGGGGGHHHHHHHHHHHHHHHHHHHHHHHHHHHHHHHHHHHHHHHGHHHHHHHHHHHHHHHHHHHHHHHHHHGGHHHHHC?EF/>EGHHFHHBHHHGHG4GHHFGDFGGHGDDHBGDGHEFCDGHFEGHFDGDDFHFHGGHHH1@GGFEGHGDGHGHHDHFCGHEDFBHHHHFHHH0.CC0CGFGG;CCGG0GFHFGGCGHHHBFF/CFBFFFFGC
@M05620:46:000000000-D9D58:1:1101:22175:14400 1:N:0:101
GAATGAATGCAGAAATTGGCAAGATAATACTGCACCGATGGGAAATGATACTATCCTGAAACATGAGCAAATTGACCAGCCTCAGGATGTGAACTCATTTGCTGGAGGTCACGCCAGGGCTCTTTCAAGATAGTAAAAACAGTGACTTGTACAGCATAATGAAAAACCTAGGCATTGATTTTGAAGACATCAGACACATGCAGAATGAAAAATTTTTCAGAAATGATTTTTCTGGTGAGGTTGACTTCAGA
+
CCCCCFFFFFFFGGGGGGGGGGGHHHHHHHHHHHHHGGGGGHHHHHHHHHHHHHHHHHHHHHHHHHHHHHHHHHHHHHHHGHHHHHHHHGHHHHHHHHHHHHHHHHHGGHHHGHGGGHGGHHHHHHHHHHHHHHHHHHHGHHHHHHHHHHHHHHHHHHGHHHHHHHGGHHHHHHHHHHHHHHHGHHHHHHHHHHHHHHHHHHHHHHHHHHHHHHHHHHHHHHHHHHHHHHHHHHHHHHHGGFGGGGGGGG;
@M05620:46:000000000-D9D58:1:1101:9005:14404 1:N:0:101
GAATGAATGCAGAAATTGGCAAGATAATACTGCACCGATGGGAAATGATACTATCCTGAAACATGAGCAAATTGACCAGCCTCAGGATGTGAACTCATTTGCTGGAGGTCACCAGGGCTCTTTCAAGATAGTAAAAACAGTGACTTGTACAGCATAATGAAAAACCTAGGCATTGATTTTGAAGACATCAGACACATGCAGAATGAAAAATTTTTCAGAAATGATTTTTCTGGTGAGGTTGACTTCAGAGA
+
BBBBBFFFFFFFGGGGGGGGGFGHHHHHHHHHHHHHGGGGGHGGHHHHHHHHHHHHHHHFHHHHGHHHGFGGHHHHHHHHGHHHGGHHHHHHFHHHHHHGHHHHHFHGGHHHHHHGGGHHHHHHHHHHHHFHHHHHHGHHHHHHHHHHHHHHHHHHFHHGHHHHGGHHHHHHHHHGHHHHHGHHGHHHHHHGHHHHHHHGHHEHHGGHHGGHHHHHHHGFCGHFHHGHHHHHFGHHGHHEGHFGGGGGGG9
@M05620:46:000000000-D9D58:1:1101:24871:14414 1:N:0:101
GAATGAATGCAGAAATTGGCAAGATAATACTGCACCGATGGGAAATGATACTATCCTGAAACATGAGCAAATTGACCAGCCTCAGGATGTGAACTCATTTGCTGGAGGTCACGCCAGGACTCTTTCAAGATAGTAAAAACAGTGACTTGTACAGCATAATGAAAAACCTAGGCATTGATTTTGAAGACATCAGACACATGCAGAATGAAAAATTTTTCAGAAATGATTTTTCTGGTGAGGTTGACTTCAGA
+
DDDDDFFFFFFFGGGGGGGGGGGHHHHHHHHHHHGHGGGGGHHHHHHHHHHHHHHHHHHHHHHHHHHHHHHHHHHHHHHHGHHHHHHHHGHHHHHHHHHHHHHHGHHGGHHHGHGGGHHHHHHHHHHHHFHHHHHHHHHGHHHHHHHHHHHHHHHHHHHHHHHHHHGGHHHHHHHHHHHHHHHGHHHHHHHHHHHHHHHHHHHHHHHHHHHHHHHHHHHHHHHHHHHHHHHHHHHHHHHHGGGGGGGGGGC
@M05620:46:000000000-D9D58:1:1101:7931:14438 1:N:0:101
GAATGAATGCAGAAATTGGCAAGATAATACTGCACCGATGGGAAATGATACTATCCTGAAACATGAGCAAATTGACCAGCCTCAGGATGTGAACTCATTTGCTGGAGGTCACCAGGGCTCTTTCAAGATAGTAAAAACAGTGACTTGTACAGCATAATGAAAAACCTAGGCATTGATTTTGAAGACATCAGACACATGCAGAATGAAAAATTTTTCAGAAATGATTTTTCTGGTGAGGTTGACTTCAGAGA
+
BABBBFFFFFFFGGGGGGGGGGGHHFHGGHHHHHHHEAEEEFHFHHHHHHHHHHHHHHHHHHGHGHEHHHHGHHFHHHHHGHHEHHGFGHHHHHGFFGGHHHHHFEGGGHHHHGHEEEHHHHHHHHHGHGFHFHHHHGHHGHGEGHHHHHHHHHHHHHHFBFHHGGHHHGHHGHHEGHHHHGHGHHHHGDFHHHHHHGHGH<GGGGHHFCGHHGFGGHHGGHHFFGHHHFHHBC/CCG:GGHGGFGGGGG9
@M05620:46:000000000-D9D58:1:1101:18172:14468 1:N:0:101
GAATGAATGCAGAAATTGGCAAGATAATACTGCACCGATGGGAAATGATACTATCCTGAAACATGAGCAAATTGACCAGCCTCAGGATGTGAACTCATTTGCTGGAGGTCACCAGGGCTCTTTCAAGATAGTAAACACAGTGTCTTGCACAGTATTATGAAAAATCTACGTATTGATTTTGAAGATATCAGACATATGCAGTATGAAAAATTTCTCAGATATGATTTCTGTGGTGAGGGTGACCTCAGAGG
+
CBCCCFFFFFFFGGGGGGGGGGGHHHHHHHHHHHHHGGGGGHHHHHHGHHHHHHHHHHHFHHHHHHHHHHHHHHHHHGHHGHHHGGGHHHHGFHHHHHHHHHHHHFHGGH3F33F11?F/F3?B4F4B?434BGH4F0/F33444B33B2322B33333BGG3<0<2@2/022222@G111/?1?1111@1?GH11111=<1111>DG10<GH000==G<0000=DH0D00;C/;0......0000;FGF.
@M05620:46:000000000-D9D58:1:1101:26205:14483 1:N:0:101
GAATGAATGCAGAAATTGGCAAGATAATACTGCACCGATGGGAAATGATACTATCCTGAAACATGAGCAAATTGACCAGCCTCAGGATGTGAACTCATTTGCTGGAGGTCACGCCAGGGCTCTTTCAAGATAGTAAAAACAGTGACTTGTACAGCATAATGAAAAACCTAGGCATTGATTTTGAAGACATCAGACACATGCAGAATGAAAAATTTTTCAGAAATGATTTTTCTGGTGAGGTTGACTTCAGA
+
CCCCCFFFFFFFGGGGGGGGGGFHHHHHHHHHHHHHGGGGGHHHHHHHHHHHHHHHGGFHHHHHHHHHHHHHHHHHHHHHGHHHHHHHHHHHHHHHHFHHFHHHHHGFEFHFFHG?EHGGHGHHHHHGFGGHHHHFHHHGHHFGHHHHHHHHGHGHHHHHHHHHHHGGHHFFFHHGGHHHHHHGHHHHHHFHHGHHHHHGHHHFGHHBDGHHHHHHHHFHCCCGGGHHHHHHHFHHHHHGGFGGGGGFFG0
@M05620:46:000000000-D9D58:1:1101:18158:14484 1:N:0:101
GAATGAATGCAGAAATTGGCAAGATAATACTGCACCGATGGGAAATGATACTATCCTGAAACATGAGCAAATTGACCAGCCTCAGGATGTGAACTCATTTGCTGGAGGTCACCAGGGCTCTTTCAAGATAGTAAAAACAGTGACTTGTACAGCATAATGAAAAACCTAGGCATTGATTTTGAAGACATCAGACACATGCAGAATGAAAAATTTTTCAGAAATGATTTTTCTGGTGAGGTTGACTTCAGAGA
+
CCCCCFFFFFFFGGGGGGGGGGGHHHHHHHHHHHHHGGGGGHHHHHHHHHHHHHHHHHHHHHHHHHHHHHHHHHHHHHHHGHHHHHHHHGHHHHHHHHHHHHHHHHFGGHHHHHHGGGHHHHHHHHHHHHHHHHHHHGHHHHHHHHHHHHHHHHHHHHHHHHHHGGHHHHHHHHHHHHHHHGHHHHHHHHHHHHHHHHHHHHHHHHHHHHGHHHHHHHHHHHHHGHHHHHHHHHHGHHHHHHGGGGGGGGC
@M05620:46:000000000-D9D58:1:1101:7712:14496 1:N:0:101
GAATGAATGCAGAAATTGGCAAGATAATACTGCACCGATGGGAAATGATACTATCCTGAAACATGAGCAAATTGACCAGCCTCAGGATGTGAACTCATTTGCTGGAGGTCACGCCAGGGCTCTTTCAAGATAGTAAAAACAGTGACTTGTACAGCATAATGAAAAACCTAGGCATTGATTTTGAAGACAACAGACACATGCAGAATGAAAAATTTTTCAGAAATGATTTTTCTGGTGAGGTTGACTTCAGA
+
CCCCCFFFFFFFGGGGGGGGGGGHHHGHHHHHHHHHEFGGGHHHGHHHHHHHHHHHHHHGHHHHHGHHGGHGHHGHHGHHGHHGHHGHHHHHHHHHGHHHHHHHHGHGGHHHGHGGGHGGHHHHHHHGHHHHHFHHHHHGHHHHHHHHHHHHHHHHHHHHHHHHHHGGHHHHHHHHHHHHHHHGHHGHH0FHHHHHHHHHHHHHHHHHHHHHHGHHHHHHGHHHHHGGHHHHHHHHHGGGFGFGGGGGGG0
@M05620:46:000000000-D9D58:1:1101:11261:14568 1:N:0:101
GAATGAATGCAGAAATTGGCAAGATAATACTGCACCGATGGGAAATGATACTATCCTGAAACATGAGCAAATTGACCAGCCTCAGGATGTGAACTCATTTGCTGGAGGTCCCAGGGCTCTTTCAAGATAGTAAAAACAGTGACTTGTACAGCATAATGAAAAACCTAGGCATTGATTTTGAAGACATCAGACACATGCAGAATGAAAAATTTTTCAGAAATGATTTTTCTGGTGAGGTTGACTTCAGAGAA
+
BAABBFFFFFFFGGGGGGGGGGGHHHHHHHHHHHHHGGGGGHHHHHHHHHHHHHHHHHHHHHHHHGHHHHHHHHHHHHHHGHHHGGHHHFGGHHHHHHHHHHHHHHHGGHHHHHGGGHHHHHHHHHHHHHHHHHHHGHHHHHHHHHHHHHHHGHHHHHHHGHHGGHHHHHHHHHHHHHHHGHHHHHHHHHHHHHHHHHHHHHHHHHHHHHHHHHHHHHHHHHGHHHHHHHHHHHHHHHHHHHGGGGGGGGF
@M05620:46:000000000-D9D58:1:1101:11247:14587 1:N:0:101
GAATGAATGCAGAAATTGGCAAGATAATACTGCACCGATGGGAAATGATACTATCCTGAAACATGAGCAAATTGACCAGCCTCAGGATGTGAACTCATTTGCTGGAGGTCCCAGGGCTCTTTCAAGATAGTAAAAACAGTGACTTGTACAGCATAATGAAAAACCTAGGCATTGATTTTGAAGACATCAGACACATGCAGAATGAAAAATTTTTCAGAAATGATTTTTCTGGTGAGGTTGACTTCAGAGAA
+
BABBBFFFFFFFGGGGFFGFEFFHDGHHFHHGHHHHGFGGEDFHEFGFHBHHGHHHHHHHHHGHHD3FHGHGHHGHFHFHGHHFGHGHHCE@GHHHHHHHHGFHFFHGGHGHHHGFGFHHHHHHFFHHHGHHHHHHGHHHFFHGHHHGHHHHFHHGHHHHHHHGFHGHHHEGHHHHHGHHGFHGHFHFGHHHHHHCGHHFHHHHFHHGFCHFHHHHGHFHFHHHFFHHFHFFGHEGHHHB/CFFGFFFFFG
@M05620:46:000000000-D9D58:1:1101:2435:14593 1:N:0:101
GAATGAATGCAGAAATTGGCAAGATAATACTGCACCGATGGGAAATGATACTATCCTGAAACATGAGCAAATTGACCAGCCTCAGGATGTGAACTCATTTGCTGGAGGTCCCAGGGCTCTTTCACGATAGTAAAAACAGAGACTTGTACAGCATAATGAAAAACCTCGGCATTGTTTTTGTAGACATCAGACACACGTAGAAAGTAAAATATTTCAGAAATGTTTTTTTTGGTGAGGTTGACTCTAGAGAA
+
BAABCFFFFFFFGGGGGGGGGGGHHHHHHHHGHHHHGEGGGHHHHHHHHHHHHHHHHHHHHHHHHHHHHHHHHHHHHHHHGHHHHHHHHGGGHHHHHHHHHHHHHHHGGH3F331E10?G3F444/??FA444DHH/F23B?223?D33D3223D32222DFH//22///</11110?F-011>1F1111>1>GH.-.<.<00<00=GH00<GH000;0;00:00;CF-;--.;0;./9:/0000//;:F/
@M05620:46:000000000-D9D58:1:1101:10573:14621 1:N:0:101
GAATGAATGCAGAAATTGGCAAGATAATACTGCACCGATGGGAAATGATACTATCCTGAAACATGAGCAAATTGACCAGCCTCAGGATGTGAACTCATTTGCTGGAGGTCACCAGGGCTCTTTCAAGATAGTAAAAACAGTGACTTGTACAGCATAATGAAAAACCTAGGCATTGATTTTGAAGACATCAGACACATGCAGAATGAAAAATTTTTCAGAAATGATTTTTCTGGTGAGGTTGACTTCAGAGA
+
CBCCCFFFFFFFGGGGGGGGGGGHHHHHHHHHHHHHGGGGGHHHHHHHHHHHHHHHHHHHHHHHHHHHGHHHHHHHHHHHGHHHHHHHHHHGHHHHHHHHHHHHHHHGGHHHHHHGGGHHHHHHHHHHHHHHHHHHHGHHHHHHHHHHHHHBHHHHHHHHHHHHGGHHHHHHHHHHHHHHHGHHHHHHHHHHHHHHHHHHHHHHHHHHHHHHHHHHHHGHHHHHHHHHHHHHHHHHHHHHHHGGGGGGGG/
@M05620:46:000000000-D9D58:1:1101:28300:14682 1:N:0:101
GAATGAATGCAGAAATTGGCAAGATAATACTGCACCGATGGGAAATGATACTATCCTGAAACATGAGCAAATTGACCAGCCTCAGGATGTGAACTCATTTGCTGGAGGTCACGCCAGGGCTCTTTCAAGATAGTAAAAACAGTGACTTGTACAGCATAATGAAAAACCTAGGCATTGATTTTGAAGACATCAGACACATGCAGAATGAAAAATTTTTCAGAAATGATTTTTCTGGTGAGGTTGACTTCAGA
+
CBBCCFFFFFFFGGGGGGGGGGGHHHHHHHHHHHHHGGGGGHHHHHHHHHHHHHHHHHHHGHHHHHHHHHHHHHHHHHHHGHHHHHHHHHHHHHHHHHHHHHHHHHHGGHHHGHGGGHGGHHHHHHHHHHHHHHHHHHHGHHHHHHHHHHHHHHHHHGHHHHHHHHGGHHHHHHHHHHHHHHHGHHHHHHHHHHHHHHHHHHHHHHHHHHHHHHHHHHGHHHHHGFGGHHHHHHHHHHHGGGGGGGGGFG0
@M05620:46:000000000-D9D58:1:1101:25778:14764 1:N:0:101
GAATGAATGCAGAAATTGGCAAGATAATACTGCACCGATGGGAAATGATACTATCCTGAAACATGAGCAAATTGACCAGCCTCAGGATGTGAACTCATTTGCTGGAGGTCACCCCCAGGGCTCTTTCAAGATAGTAAAAACAGTGACTTGTACAGCATAATGAAAAACCTAGGCATTGATTTTGAAGACATCAGACACATGCAGAATGAAAAATTTTTCAGAAATGATTTTTCTGGTGAGGTTGACTTCAG
+
BBBBBFFFFFFFGGFGGFGGGGGGHGHHGHHHHHHFEAEEAEHFHHHGHHHHHHHHHHHHHHFFHHFGGHHHHHFHHHHHGHHFFGGGGHHGHHHHHHHHHFDFFGHGFHHHHHGGGGGGGHHHHHHGHFHHHHHFGHFFFHHHHFHHHHHHHHHHHGHGHHHGGHHGGHHHFHHGHHHGHHGHEGHGHHHBGHHHHHHGFGGHGCGFGFHHEHCHHHH0G0GGFFFHHCGHGGHCGFFFGBFFFGGGGFB
@M05620:46:000000000-D9D58:1:1101:5063:14768 1:N:0:101
GAATGAATGCAGAAATTGGCAAGATAATACTGCACCGATGGGAAATGATACTATCCTGAAACATGAGCAAATTGACCAGCCTCAGGATGTGAACTCATTTGCTGGAGGTCACCAGGGCTCTTTCAAGATAGTAAAAACAGTGACTTGTACAGCATAATGAAAAACCTAGGCATTGATTTTGAAGACATCAGACACATGCAGAATGAAAAATTTTTCAGAAATGATTTTTCTGGTGAGGTTGACTTCAGAGA
+
CCBCCFFFFFFFGGFGGGGGFGGHHHGGGHGHHFHHEAEFGHHGHHHHHHHHHHHHGHFGHHFHHHFHHHFHHHGHHHGHGHHEFHHGHGGHHHHDHHHFHHHGHHGGAGHHHHHGGGHHHHGHHHHHHHHHHHHHHGHHHHGHHHHHHFHHHHHHHHHHHHHHGGHHHHHGHHHHHHHHHGHHHHHHHHHHHHHHHHHHHGHGHGHHHHHHHHHHGHHFGHHHHHHHHHHHHHHHHGHHHHGGGGGGGGB
@M05620:46:000000000-D9D58:1:1101:15201:14829 1:N:0:101
GAATGAATGCAGAAATTGGCAAGATAATACTGCACCGATGGGAAATGATACTATCCTGAAACATGAGCAAATTGACCAGCCTCAGGATGTGAACTCATTTGCTGGAGGTCCCAGGGCTCTTTCAAGATAGTAAAAACAGTGACTTGTACAGCATAATGAAAAACCTAGGCATTGATTTTGAAGACATCAGACACATGCAGAATGAAAAATTTTTCAGAAATGATTTTTCTGGTGAGGTTGACTTCAGAGAA
+
DDDDDFFFFFFFGGGGGGGGGGGHHHHHHHHHHHHHGGGGGHHHHHHHHHHHGHHHHHHHHHHHHHHHHHHHHHHHHHHHGHHHHHHHHGHGHHHHHHHHHHHHHHHGGHHHHHGGGHHHHHHHHHGHHHHHHHHHGHHHHHHHHHHHHHHHHHHHHHHHHHHGGHHHHHGHHHHHHHHHGHHHHHHHHHHHHHHHHHHHHHHHHHHHHHHHHHHHHHHHHHGHGHHHHHHHHHHHHHHHHHGGGGGGGGG
@M05620:46:000000000-D9D58:1:1101:28944:14859 1:N:0:101
GAATGAATGCAGAAATTGGCAAGATAATACTGCACCGATGGGAAATGATACTATCCTGAAACATGAGCAAATTGACCAGCCTCAGGATGTGAACTCATTTGCTGGATTGTACACCATAATGAAAAACCTAGGCATTGATTTTGAAGACATCAAACACATGCAGAATGAAAAATTTTTCATTCTGCATGTGTTTGATGTCTTCAAAATCAATGCCTAGGGATTTCATTATGCTGTACAAGTCACTGTTTTTA
+
BBBBBFFFFFFFBGGGGGGGGGGHHHHHHHHGHHHHGCEGGHHCCBGHHGHHHHHHHHBGHHHHH3GHHHFHHHHHHHHHGHHHHFGHHHGEFHHHHHHHHHHHGHHG2BHH44B1B33F4B3?3B?/F?3BFFH33F?4FHHG33?BFFGHD220BFGHBGHHHFG<G>200@GGDG1GHE1<?GG1G11G0?G11>F11FGF11>1>FDF/CGD//./</<0DGHBG0GHFG0:G0CG00000;:0CC.
@M05620:46:000000000-D9D58:1:1101:26897:14861 1:N:0:101
GAATGAATGCAGAAATTGGCAAGATAATACTGCACCGATGGGAAATGATACTATCCTGAAACATGAGCAAATTGACCAGCCTCAGGATGTGAACTCATTTGCTGGAGGTCACCCCCAGGGCTCTTTCAAGATAGTAAAAACAGTGACTTGTACAGCATAATGAAAAACCTAGGCATTGATTTTGAAGACATCAGACACATGCAGAATGAAAAATTTTTCAGAAATGATTTTTCTGGTGAGGTTGACTTCAG
+
CCCDDFFFFFFFGGGGGGGGGGGHHHHHHHHHHHHHGGGGGHHHHHHHHHHHHHHHHHHHHHHHHHHHHHHHHHHHHHHHGHHHHHHHHHHHHHHHHHHHHHHHHHHGGH3F31>/>////FGC3?44FH33F34D4D4B<GCGD33???B?3?B2=2FHE2G2@>F/<?FFB=FHHF111=?=<G<1<<>GHGHF0FHF<0<DHHHDH00=.C0;0;/C00C0CC0G0G:::;;G;:0C./;BBBBB:F0
@M05620:46:000000000-D9D58:1:1101:15915:14861 1:N:0:101
GAATGAATGCAGAAATTGGCAAGATAATACTGCACCGATGGGAAATGATACTATCCTGAAACATGAGCAAATTGACCAGCCTCAGGATGTGAACTCATTTGCTGGAGGTCACCAGGGCTCTTTCAAGATAGTAAAAACAGTGACTTGTACAGCATAATGAAAAACCTAGGCATTGATTTTGAAGACATCAGACACATGCAGAATGAAAAATTTTTCAGAAATGATTTTTCTGGTGAGGTTGACTTCAGAGA
+
CCCCCFFFFFFFGGGGGGGGGGGHHHHHGHHHHHHHGGGGGHHHHHHHHHHHHHHHHHHHHHHHHHHHHHHHHHHHHHHHGHHHHHHHHGGGHHHHHHHHHHHGGHHGGHHHHHHGGGHHHHHHHHHHHHHHHHHHHGHHHHHHHHHHHHHHHHHHHHHHHHHHGGHHHHHHHHHHHHHHHGHHFHHHHHHHHHHHHHHHHHHHHHHHHHGHHHHHHHGHHHHHGHHHHHHHGGHHHHGGHHGGGGGGGGC
@M05620:46:000000000-D9D58:1:1101:28924:14863 1:N:0:101
GAATGAATGCAGAAATTGGCAAGATAATACTGCACCGATGGGAAATGATACTATCCTGAAACATGAGCAAATTGACCAGCCTCAGGATGTGAACTCATTTGCTGGATTGTACAGCATAATGAAAAACCTAGGCATTGATTTTGAAGACATCAAACACATGCAGAATGAAAAATTTTTCATTCTGCATGTGTTTGATGTCTTCAAAATCAATGCCTAGGTTTTTCATTATGCTGTACAAGTCACTGTTTTTA
+
BCCCBFFFFFFFGGGGGGGGGGGHHHHHHHHHHHHHGGGGGHHHHHHHHHHHHHHHHHHHHHHHHHHHHHHHHGHHHHHHGHHHHHGHHHHHHHHHHHHHHHHHHHHHHHHHHHHHHHHHHHHHHHGGHHHHHHHHHGHHHHHGHHHHHHHHHHHHHHHHHHHHHHHHHHHHHHHHHHHHHGHHHHHHHHHHHHHHHHHHHHHHHHFGGGFHHHHHHHDGDEGHHHHHHHHGHHHHHHHHHHHHHHHHHG.
@M05620:46:000000000-D9D58:1:1101:27645:14903 1:N:0:101
GAATGAATGCAGAAATTGGCAAGATAATACTGCACCGATGGGAAATGATACTATCCTGAAACATGAGCAAATTGACCGGCCTCGGGAGGTGAACTCATTTGCGGGAGGTCCCAGGGGGCTTTCTAGATAGTAAAAACAGTGACTTGTACAGCATAATGAAAAAACTCGGCGTTGATTTTGTAGACATCAGACACATGCAGAAAGAAAAAAATTTTTGAAAAAATATTTTTGGTGAGGGTGTCTTCTGAGAA
+
CCCCCFFFFFFFGGGGGGGGGGGHHHHHHHHHHHHHGGGGGHHGHHHHHHHHHHHHHHHHHHHHHHHHHHHHHHHH300E0111B///>11B33@33BG444/>//>//2B033/?//><==2222D1F1??1?GH/F01?11111>11=1<01>11111<DH-.00...----.00;C0/00;0;9900;0;FG000099900/.:FG--;FF00-90:0.-.0:BF0F:-9;09...9-000000;0B0
@M05620:46:000000000-D9D58:1:1101:9924:14903 1:N:0:101
GAATGAATGCAGAAATTGGCAAGATAATACTGCACCGATGGGAAATGATACTATCCTGAAACATGAGCAAATTGACCAGCCTCAGGATGTGAACTCATTTGCTGGAGGTCACGCCAGGGCTCTTTCAAGATAGTAAAAACAGTGACTTGTACAGCATAATGAAAAACCTAGGCATTGATTTTGAAGACATCAGACACATGCAGAATGAAAAATTTTTCAGAAATGATTTTTCTGGTGAGGTTGACTTCAGA
+
CCCCCFFFFFFFGGGGGGGGGGGHHHHHHHHHHHHHGGGGGHHHHHHHHHHHHHHHHHHHHHHHHHHHHHHHHHHHHHHHGHHHHHHHHHHHHHHHHHHHHHHHHHHGGHHHGHGGGHAEHHHHHHHHHHHGHHHHHHHGHHGHHHHHHHHHHHHHHHHHHHHHHHGGHHHGHHHHHGHHHHHGHHGHHHHHHHHHHHHHGHGHHHGHHHHCGHHHHHHHFHHHHHHHHHHHHHHHHGHGGGFGGGGGGG0
@M05620:46:000000000-D9D58:1:1101:16517:14970 1:N:0:101
GAATGAATGCAGAAATTGGCAAGATAATACTGCACCGATGGGAAATGATACTATCCTGAAACATGAGCAAATTGACCAGCCTCAGGATGTGAACTCATTTGCTGGAGGTCACGCCAGGGCTCTTTCAAGATAGTAAAAACAGTGACTTGTACAGCATAATGAAAAACCTAGGCATTGATTTTGAAGACATCAGACACATGCAGAATGAAAAATTTTTCAGAAATGATTTTTCTGGTGAGGTTGACTTCAGA
+
CCCCCFFFFFFFGGGGGGGGGGGHHHHHHHHHHHHHGGGGGHHHHHHHHHHHHHHHHHHHHHHHHHHHHHHHHHHHHHHHGHHHHHHHHHHHHHHHHHHHHHHHHHHGGHHH1?FFEEEAH/?BFDFFHHHHBHH4E43<FBBFGGGFGGH3GFH2D22@>@2@@GEDHGFF0FCHFDHFFGHGBD1FFHHBD1<FHHF<CFGH/<DGHHG.GH00DHH00:CHHHH000;CG00:/;:.:BBFFGFFGF0
@M05620:46:000000000-D9D58:1:1101:17954:14983 1:N:0:101
GAATGAATGCAGAAATTGGCAAGATAATACTGCAGCGATGGGAAATGATACTATCCTGAAACATGAGCAAATTGACCAGCCTCAGGATGTGAACTCATTTGCTGGAGGTCACGCCAGGGCTCTTTCAAGATAGTAAAAACAGTGACTTGTACAGCATAATGAAAAACCTAGGCATTGATTTTGAAGACATCAGACACATGCAGAATGAAAAATTTTTCAGAAATGATTTTTCTGGTGAGGTTGACTTCAGA
+
CCCCCFFFFFFFGGGGGGGGGGGHHHHHHHHHHHHHGGHGGHHHHHHHHHHHHHHHHHHHHHHHHHHHHHHHHHHHHHHHGHHHHHHHHHHHHHHHHHHHHHHHHHHGGHHHGHGGGHGGHHHHHHHHHHHHHHHHHHHGHHHHHHHHHHHHHHHHHHHHHHHHHHGGHHHHHHHHHHHHHHHGHHHHHHHHHHHHHHHHHHHHHHHHHHHHHHHHHHHHHHHHHHHHHHHHHHHHHHHHHGGGGGGGGG9
@M05620:46:000000000-D9D58:1:1101:15997:15031 1:N:0:101
GAATGAATGCAGAAATTGGCAAGATAATACTGCACCGATGGGAAATGATACTATCCTGAAACATGAGCAAATTGACCAGCCTCAGGATGTGAACTCATTTGCTGGAGGTCCCAGGGCTCTTTCAAGATAGTAAAAACAGTGACTTGTACAGCATAATGAAAAACCTAGGCATTGATTTTGAAGACATCAGACACATGCAGAATGAAAAATTTTTCAGAAATGATTTTTCTGGTGAGGTTGACTTCAGAGAA
+
BBBBBFFFFFFFGGGGGGGGGGGHHHHHHHHHHHHHGGGGGHGHHHHHHHHHHHHHHHHHHHHHGHHHHHHHHFGHHHGGGHHHHHHHHHHHHHHHHHHHHHHHHHHGGHHHGHGGGHHHHHHHHHHGHHHHHGHHGHHHHGHHHHHHHHHHFHHHHHHHHHHGGHHHHHHHHHGHHHHGGHHHHHHHHHHHHHHHHHGHHHHHHHGHHHHHHHHHHHHHHHGHHEGFHHHHHHGHHHHHHHGGGGGGGGF
@M05620:46:000000000-D9D58:1:1101:6917:15114 1:N:0:101
GAATGAATGCAGAAATTGGCAAGATAATACTGCACCGATGGGAAATGATACTATCCTGAAACATGAGCAAATTGACCAGCCTCAGGATGTGAACTCATTTGCTGGAGGTCACCAGGGCTCTTTCAAGATAGTAAAAACAGTGACTTGTACAGCATAATGAAAAACCTAGGCATTGATTTTGAAGACATCAGACACATGCAGAATGAAAAATTTTTCAGAAATGATTTTTCTGGTGAGGTTGACTTCAGAGA
+
BBBBBFFFFFFFGGGGGGGGGGGHHHHHCHHHHHHHGEGGGHFHHHHHHHHHHHHHHGHHHHHHGGHHFHHHHHGHHHHHGHHHHHGHHHHHHHHHHHHHHHHHHHHGGHHHFHHGGGHHHHHHHHHHHHHHHHHHGGHHHGHHHHHHHHHHHGHGHHHHHHHHGGHHGHGHHHHHHHHHHGHHHHHHHGHHHHHHHHHHHEFHFHHHHHHHHHHGHEHGHHHGGHHHHHHHHHHHHHHHFHGGGGGGGGF
@M05620:46:000000000-D9D58:1:1101:14919:15117 1:N:0:101
GAATGAATGCAGAAATTGGCAAGATAATACTGCACCGATGGGAAATGATACTATCCTGAAACATGAGCAAATTGACCAGCCTCAGGATGTGAACTCATTTGCTGGATTGTACAGCATAATGAAAAACCTAGGCATTGATTTTGAAGACATCAAACACATGCAGAATGAAAAATTTTTCATTCTGCATGTGTTTGATGTCTTCAAAATCAATGCCTAGGTTTTTCATTATGCTGTACAAGTCACTGTTTTTA
+
BABBCFFFFFFFGGGGGGGGGGGHHHHHHHHHHHHHGGGGFHHHHHHHHHHHHHHHHHHHHHHHHHHHHHHHHHHHHHHHGHHHHHHHHHHHHHHHHHHHHHHHHHHHHHHHGHHHHHHHHHHHHHGGHHHHHHHHHHHHHHHGHHHHHHHHHHHHHHHHHHHHHHHHHHHHHHGHHHHHHHHHHHHHHHHHHGFGHHHHHHHHHHFGGGHGHHHHHH=DDCEHHHHHHHGHHHHHHHHHHHGHHHHHHG.
@M05620:46:000000000-D9D58:1:1101:6907:15131 1:N:0:101
GAATGAATGCAGAAATTGGCAAGATAATACTGCACCGATGGGAAATGATACTATCCTGAAACATGAGCAAATTGACCAGCCTCAGGATGTGAACTCATTTGCTGGAGGTCACCAGGGCTCTTTCAAGATAGTAAAAACAGTGACTTGTACAGCATAATGAAAAACCTAGGCATTGATTTTGAAGACATCAGACACATGCAGAATGAAAAATTTTTCAGAAATGATTTTTCTGGTGAGGTTGACTTCAGAGA
+
CCCCCFFFFFFFGGGGGGGGGGGHHHHHHHHHHHHHGFGGGHHHHHHHHHHHHHHHHHHHHHHHHHHHHHHHHHHHHHGHGHHHHHHHHGHHHHHHHHHHHHHHHHHGGHHHHHHGGGHHHHHHHHHHHHHHHHHEHGHHHHHHHHHHHHHHHHHHHHHHHHHHGGHHHHHHHHHHHHHHGGHHHHHHHHHGHHHGHGHHHHHHGHHHHHHHHHHHHGHGHHHHHHHHHHHHHHHHHFHHHHGGGGGGGGB
@M05620:46:000000000-D9D58:1:1101:22949:15190 1:N:0:101
GAATGAATGCAGAAATTGGCAAGATAATACTGCACCGATGGGAAATGATACTATCCTGAAACATGAGCAAATTGACCAGCCTCAGGATGTGAACTCATTTGCTGGAGGTCACGCCAGGGCTCTTTCAAGATAGTAAAAACAGTGACTTGTACAGCATAATGAAAAACCTAGGCATTGATTTTGAAGACATCAGACACATGCAGAATGAAAAATTTTTCAGAAATGATTTTTCTGGTGAGGTTGACTTCAGA
+
CBCCCFFFFFFFGGGGGGGGGGGHHHHHHHHHHHHHGGGGDHGGGHHHHHHHHHHHHHHHHHGHHHHHHHHHHHHHHHHHGHHHHHHHHHHHHHHHHHHHHHHHHHHGGHHHDHGGGHFGHHHHHHHGHHHHHHHHHHHGHHHHHHHHHHHHHHHHHHHHHHHGHHGGHHHHHHHHHGHHHHHGHHGHHHHHHHHHHHHHHHHHHHHHHHHHHHHHHHHGHHHHHHHHHHHHHGHHHHHGGGGGGGGGGG9
@M05620:46:000000000-D9D58:1:1101:20270:15220 1:N:0:101
GAATGAATGCAGAAATTGGCAAGATAATACTGCACCGATGGGAAATGATACTATCCTGAAACATGAGCAAATTGACCAGCCTCAGGATGTGAACTCATTTGCTGGAGGTCACCAGGGCTCTTTCAAGATAGTAAAAACAGTGACTTGTACAGCATAATGAAAAACCTAGGCATTGATTTTGAAGACATCAGACACATGCAGAATGAAAAATTTTTCAGAAATGATTTTTCTGGTGAGGTTGACTTCAGAGA
+
CCCCCFFFFFFFGGGGGGGGGGGHHHHHHHHHHHHHGGGGGHHHHHHHHHHHHHHHHHHHHHHHHHHHHHHHHHHHHHHHGHHHHHHHHGGHHHHHHHHHHHHHHHHGGHHHHHHGGGHHHHHHHHHHHHHHHHHHHGHHHHHHHHHHHHHHHHHHHHHHHHHHGGHHHHHHHHHHHHHHHGHHHHHHHHHHHHHHHHHHHHHHHHHHHHHHHHHHHHHHHHHHHHHHHHHHHHHHHHHHHHGGGGGGGGF
@M05620:46:000000000-D9D58:1:1101:7004:15242 1:N:0:101
GAATGAATGCAGAAATTGGCAAGATAATACTGCACCGATGGGAAATGATACTATCCTGAAACATGAGCAAATTGACCAGCCTCAGGATGTGAACTCATTTGCTGGAGGTCACGCCAGGGCTCTTTCAAGATAGTAAAAACAGTGACTTGTACAGCATAATGAAAAACCTAGGCATTGATTTTGAAGACATCAGACACATGCAGAATGAAAAATTTTTCAGAAATGATTTTTCTGGTGAGGTTGACTTCAGA
+
BBBBBFFFFFFFGFFGGGGGFGGHHHHHHHHHHHHHGEGGGHHHHHHHHHHHHHHHHHHHHHHHFHHHHHHGHHHHHHHHGHHHHHHHHGHHHHHHHHHHHHHHHHHGGHHHGFC1EADGHAGFDG4FGHF43?FGHDGD/G?D3FGHE3FGBFBGHBGFFHHH20/A<G1B0?1G11FGHFHGGFGFHGGHGFHHFF1<CGF0<<FHHH0.CGH0DCGFFBCFG0CHHHGGFFH0C0..;B//;90CFG0
@M05620:46:000000000-D9D58:1:1101:5989:15244 1:N:0:101
GAATGAATGCAGAAATTGGCAAGATAATACTGCACCGATGGGAAATGATACTATCCTGAAACATGAGCAAATTGACCAGCCTCAGGATGTGAACTCATTTGCTGGAGGTCTCTTTCAAGATAGTAAAAACAGTGACTTGTACAGCATAATGAAAAACCTAGGCATTGATTTTGAAGACATCAGACACATGCAGAATGAAAAATTTTTCAGAAATGATTTTTCTGGTGAGGTTGACTTCAGAGAAGATCGGA
+
CCBCCFFFFFFFGGGGGGGGGGGHHHHHHHHHHHHHGEGGGHHHHHHHHHHHHHHHHHHHHHHHHHHHHHHHHHHHHHHHGHHHHHHHHHHHHHHHHHHHHHHHHHHGGHGHGHHHHHHHHHHHHHHHHGHHHHHHHHHHHHHHHHHGHHHHHHHHGGHHHHHHHHHHHHHHHGHHHHHHHHHHHHHHHHHHHHHHHHHHHHHHHHHHFHHHHHHHHHHHHHHHHHHHHHGHHHHHHHHHHHHHHHHGGGD
@M05620:46:000000000-D9D58:1:1101:6013:15249 1:N:0:101
GAATGAATGCAGAAATTGGCAAGATAATACTGCACCGATGGGAAATGATACTATCCTGAAACATGAGCAAATTGACCAGCCTCAGGATGTGAACTCATTTGCTGGAGGTCACGCCAGGGCTCTTTCAAGATAGTAAAAACAGTGACTTGTACAGCATAATGAAAAACCTAGGCATTGATTTTGAAGACATCAGACACATGCAGAATGAAAAATTTTTCAGAAATGATTTTTCTGGTGAGGTTGACTTCAGA
+
CCCCCFFFFFFFGGGGGGGGGGGHHHHHHHHHHHHHG?EGGGHHHHHHHHHHHHHHHHHHHHHHHHHHHHHHHHHHHHHHGHHHHHHHHGHHHHHHHHHHHHHHHHHGGHHHGHGGGHGGHHHHHHHHHHHHHHHHHHHGHHHHHHHHHHHHHHHHHHHHHHHHHHGGHHHHHHHHHHHHHHHGHHHHHHHHHHHHHHHHHHHGFHHHHGHGHHHHHHHHHHHHHEHHHHHHHHFHHHHGGGGGGGGGGG0
@M05620:46:000000000-D9D58:1:1101:29566:15257 1:N:0:101
GAACGAATGCAGAAATTGGCAAGATAATACTGCACCGATGGGAAATGATACTATCCTGAAACATGAGCAAATTGACCAGCCTCAGGATGTGAACTCATTTGCTGGAGGTCACGCCAGGGCTCTTTCAAGATAGTAAAAACAGTGACTTGTACAGCATAATGAAAAACCTAGGCATTGATTTTGAAGACATCAGACACATGCAGAATGAAAAATTTTTCAGAAATGATTTTTCTGGTGAGGTTGACTTCAGA
+
AAB3>AABFFFFGGGGGGGGGGGHHHHHHHHHHFHHGGEGGHHHHHHGHHHHHHHHHHHHHHHHHHHHHHHHHHHHHHHHGHHHHHHHHHHHHHHHHGHHHHHHHHHGGHHHDHEE?/EAF/BFGBB4FD34FBGFBGFGCHFDF3DBBBBF33@GFFHHHFHHF0?/FC<C0FGHFFHFFGGFHG1GFDGFF1FG0GBDFHBGHHHHHFHG.CC:CGFF00CHEHHHHHEGGHHHB0.CB99/FFFBFF;
@M05620:46:000000000-D9D58:1:1101:20460:15271 1:N:0:101
GATGAATGCAGAAATTGGCAAGATAATACTGCACCGATGGGAAATGATACTATCCTGAAACATGAGCAAATTGACCAGCCTCAGGATGTGAACTCATTTGCTGGAGGTCACCAGGGCTCTTTCAAGATAGTAAAAACAGTGACTTGTACAGCATAATGAAAAACCTAGGCATTGATTTTGAAGACATCAGACACATGCAGAATGAAAAATTTTTCAGAAATGATTTTTCTGGTGAGGTTGACTTCAGAGAA
+
CCCCCFFFFFFFGGGGGGGGGGHHGHHGHHHHHHHGGGGGHHHHHHFGGHFHHHHHHFHHHHHHHGHHHHHHHFHHHHHGHHHHHHHHGGHHHHHHHHHHHHHHHHGGHHHHHHGGGFHHHHHHHHHHGHHHHHHHGGHHHHHHHHHHGHHHGHGHHHHHHHHGGHGHHHHHHHGHHHHHGHGHHHHHHHHHHHHHHHHGHHHHGHHHHHHHHHHHHGHHHHHHHHHHHHHHHHGGHHHHGHGGGGGGFFF
@M05620:46:000000000-D9D58:1:1101:25027:15275 1:N:0:101
GAATGAATGCAGAAATTGGCAAGATAATACTGCACCGATGGGAAATGATACTATCCTGAAACATGAGCAAATTGACCAGCCTCAGGATGTGAACTCATTTGCTGGAGGTCACCAGGGCTCTTTCAAGATAGTAAAAACAGTGACTTGTACAGCATAATGAAAAACCTAGGCATTGATTTTGAAGACATCAGACACATGCAGAATGAAAAATTTTTCAGAAATGATTTTTCTGGTGAGGTTGACTTCAGAGA
+
ABCBCFFFFFFFGGGGGGGGGGGHHFHHHHHHHHHHGCEGGHFBEGHFHHHHGHHHHHGHGHHHHFHHHFHHHHHHHHHHGHHHHHHHHHHHHHHHHHHHHHHHHHHGGHHHHHHGGGHHHHHHHHHGHFHHHHHGHGHHHHHHHHHHHHHHHHHFHHGHHHHHGGHHHHHGHHHFHHHHHGHGHHGHHHHHHHHHHHHHHHHHHHHHHHHHHHHHFHGGHHHGHHHHHHHHHHHFGHHHHHGGGGEFBF/
@M05620:46:000000000-D9D58:1:1101:20939:15311 1:N:0:101
GAATGAATGCAGAAATTGGCAAGATAATACTGCACCGATGGGAAATGATACTATCCTGAAACATGAGCAAATTGACCAGCCTCAGGATGTGAACTCATTTGCTGGAGGTCACCAGGGCTCTTTCAAGATAGTAAAAACAGTGACTTGTACAGCATAATGAAAAACCTAGGCATTGATTTTGAAGACATCAGACACATGCAGAATGAAAAATTTTTCAGAAATGATTTTTCTGGTGAGGTTGACTTCAGAGA
+
CCCCCFFFFFFFGGGGGGGGGGGHHHHHHHHHHHHHGAEGGHHHHHHHHHHHHHHHHHHHHHHHHHHHHHHHHHHHHHHHGHHHHHHHHHHHHHHHHHHHHHHHHHHGGHHHHHHGGGHHHHHHHHHHHHHHHHHHHGHHHHGHHHHHHHHGHHHHGHHHHHHHGGHHHHGHHHHHHHHHHGHHHHHHHHHGHHHHHHHHHGHHHHHHHHHHHHHHHHHHHHHHHHHHHHHHHHHHHHHHHGGGGGGGGGC
@M05620:46:000000000-D9D58:1:1101:4090:15325 1:N:0:101
GAATGAATGCAGAAATTGGCAAGATAATACTGCACCGATGGGAAATGATACTATCCTGAAACATGAGCAAATTGACCAGCCTCAGGATGTGAACTCATTTGCTGGAGGTCACGCCAGGGCTCTTTCAAGATAGTAAAAACAGTGACTTGTACAGCATAATGAAAAACCTAGGCATTGATTTTGAAGACATCAGACACATGCAGAATGAAAAATTTTTCAGAAATGATTTTTCTGGTGAGGTTGACTTCAGA
+
AAABBFFFFFFFGGGGGGGGGGFGHFHHGHGHHHHHGEFGGHHHHHHHHHHHHHHHHEFGHHHGHHGHHCHGHGDHHHHHGHHFHHGBGHHFGHGGFHHHHHGH3BFEGHHHGHGGGHGGHHHHHHHGHFGHHHHGHHHGHHHHHHHHHHHHHHHHHGHHHGHGHHGGHHHHHHHHHHHHHHHGHHGHHHHHHGHHHHHHHHHFHHHHGHHHHHHHHHHHCCGHHCGGHHHHHHHHHGHGGGGGGGGGGG0
@M05620:46:000000000-D9D58:1:1101:7335:15328 1:N:0:101
GAATGAATGCAGAAATTGGCAAGATAATACTGCACCGATGGGAAATGATACTATCCTGAAACATGAGCAAATTGACCAGCCTCAGGATGTGAACTCATTTGCTGGAGGTCCCAGGGCTCTTTCAAGATAGTAAAAACAGTGACTTGTACAGCATAATGAAAAACCTAGGCATTGATTTTGAAGACATCAGACACATGCAGAATGAAAAATTTTTCAGAAATGATTTTTCTGGTGAGGTTGACTTCAGAGAA
+
DDDDDFFFFFFFGGGGGGGGGGGHHHHHHHHHHHHHGEGGGHHHHHHHHHHHHHHHHHHHHHHHHHHHHHHHHHHHHHHHGHHHHHHHHGHHHHHHHHHHHHHHHHHGGHHHHHGGGHHHHHHHHHHHHHHIHHHHGHHHHHHHHHHHHHHHHHHHHHHHHHHGGHHHHHHHHHHHHHHHGHHHHHHHHHHHHHHHHHHHHHHHHHHHHHHHHHHHHHHHHHHHHHHHHHHHHHHHHHHHHHGGGHHGGGG
@M05620:46:000000000-D9D58:1:1101:25902:15350 1:N:0:101
GAATGAATGCAGAAATTGGCAAGATAATACTGCACCGATGGGAAATGATACTATCCTGAAACATGAGCAAATTGACCAGCCTCAGGATGTGAACTCATTTGCTGGAGGTCACCCCCAGGGCTCTTTCAAGATAGTAAAAACAGTGACTTGTACAGCATAATGAAAAACCTAGGCATTGATTTTGAAGACATCAGACACATGCAGAATGAAAAATTTTTCAGAAATGATTTTTCTGGTGAGGTTGACTTCAG
+
CCCCCFFFFFFFGGGGGGGGGGGHHHHHHHHHHHHHGGGGGHHHHHHHHHHHHHHHHHHHHHHHHHHHHHHHHHHHHHHHGHHHHHHHHGHHHHHHHHHHHHHHHHHGGHHHFCE@>A/EAGHHDGD44BGFHHED4GHHGHF3F3BGHGHBFHFHB2F>FG2>FHHDAGC1FGFCGFDGGHGD.1FGFHF111GFGHHFDCDDG<=000GHC.0CHH/0;C0GFB000CGH/CC0<GFGG/CF/0CF909
@M05620:46:000000000-D9D58:1:1101:5220:15374 1:N:0:101
GAATGAATGCAGAAATTGGCAAGATAATACTGCACCGATGGGAAATGATACTATCCTGAAACATGAGCAAATTGACCAGCCTCAGGATGTGAACTCATTTGCTGGAGGTCACCAGGGCTCTTTCAAGATAGTAAAAACAGTGACTTGTACAGCATAATGAAAAACCTAGGCATTGATTTTGAAGACATCAGACACATGCAGAATGAAAAATTTTTCAGAAATGATTTTTCTGGTGAGGTTGACTTCAGAGA
+
CBCCCFFFFFFFGGGGGGGGGGGHHHHHHHHHHHHHGEGGGHHHHHHHHHHHHHHHHHHHHHHHHHGHHHHHHHHHHHHHGHHHGHHHHGHHHHHHGHHHHHHHHHHGGHHHHHHGGGHHHHHHHHHHHHHHHHHHHGHHHHHHHHHHHHHHHHHHHHHHHHHHGGGHHHHHHHHHHHHHHGHHHHHHHHHHHHHHHHHHHHHHHHHHHHHHHHHHHHFHHHHHHHHHHHHHHHHHHHHHHHGGGGGGGGB
@M05620:46:000000000-D9D58:1:1101:6934:15438 1:N:0:101
GAATGAATGCAGAAATTGGCAAGATAATACTGCACCGATGGGAAATGATACTATCCTGAAACATGAGCAAATTGACCAGCCTCAGGATGTGAACTCATTTGCTGGAGGTCACCCCCAGGGCTCTTTCAAGATAGTAAAAACAGTGACTTGTACAGCATAATGAAAAACCTAGGCATTGATTTTGAAGACATCAGACACATGCAGAATGAAAAATTTTTCAGAAATGATTTTTCTGGTGAGGTTGACTTCAG
+
CBCCCFFFFFFFGGGGGGGGGGGHHHHHHHFHHHHGEEEGFGGFHHHHHHHHHHHHHFHHHHHHHHHHHHHHHHFHHHHHGHHGGHHEGGHHHFHHGHHHHHHHHHHGGHHHHHGGGGGGGHHHHHHHFHFHHHHHGGHHGHHHHHHHHHHHHHHHHHHHHHGHGHHGGHGHHHFHHHHHHHHHGHHHHHHHHHFHHHHHGHHHHFGDBDGHGHHHHHHGHHHHHHHGHHHHFGHFHHFGGGGGGGGGGGF
@M05620:46:000000000-D9D58:1:1101:25913:15446 1:N:0:101
GAATGAATGCAGAAATTGGCAAGATAATACTGCACCGATGGGAAATGATACTATCCTGAAACATGAGCAAATTGACCAGCCTCAGGATGTGAACTCATTTGCTGGAGGTCACGCCAGGGCTCTTTCAAGATAGTAAAAACAGTGACTTGTACAGCATAATGAAAAACCTAGGCATTGATTTTGAAGACATCAGACACATGCAGAATGAAAAATTTTTCAGACATGATTTTTCTGGTGAGGTTGACTTCAGA
+
BBBBBFFF5DDDFGGGGDGGGGGFH5GG5GAFGFGFA2EEEHHGHHGFGHHHGFHHH3DGAGFHHHHHFFHHGGFGFHHHGGHGHHBFGHHEHHHFFGHFHFFHFFGGFHHH?GFEEHGDHHHFHHHGGGGBBFGHHHHGHHHHHHHHHHHHHHHHHHHHFHEHHHGGHHHGHFHHHGGGHHHEHHHHHHHHHHHHHHHHFFHHHHHHFDHGGHGHHHFFF/;GG:GHHHHHHHBGF0F.CFF/FFGGGG0
@M05620:46:000000000-D9D58:1:1101:22528:15452 1:N:0:101
GAATGAATGCAGAAATTGGCAAGATAATACTGCACCGATGGGAAATGATACTATCCTGAAACATGAGCAAATTGACCAGCCTCAGGATGTGAACTCATTTGCTGGAGGTCACCAGGGCTCTTTCAAGATAGTAAAAACAGTGACTTGTACAGCATAATGAAAAACCTAGGCATTGATTTTGAAGACATCAGACACATGCAGAATGAAAAATTTTTCAGAAATGATTTTTCTGGTGAGGTTGACTTCAGAGA
+
CBCBCFFFFFFFGGGGGGGGGGGHHHHHHHHHHGHHGCFGGHHHHHHHHHHHHHHHHHHHHHHHHHHHHHHHHHHHHHHHGHHHHHHHHGHGHHHHHHHHHHHHHFHGGHHHHHHGGGHHHHHFHHHHHHHHHHHHHGGHHHHHHHHHFHHHHHHGHHHHHHHHGGHHGGGGHHHHHHHHHGGHHHHHHHEHHGHHGHHHHHHHGHHHHHHHGHHHGHGGGFHHHHHHHHHHHHHFHHFHHGGFGGGGGG;
@M05620:46:000000000-D9D58:1:1101:9280:15456 1:N:0:101
GAATGAATGCAGAAATTGGCAAGATAATACTGCACCGATGGGAAATGATACTATCCTGAAACATGAGCAAATTGACCAGCCTCAGGATGTGAACTCATTTGCTGGAGGTCACGCCAGGGCTCTTTCAAGATAGTAAAAACAGTGACTTGTACAGCATAATGAAAAACCTAGGCATTGATTTTGAAGACATCAGACACATGCAGAATGAAAAATTTTTCAGAAATGATTTTTCTGGTGAGGTTGACTTCAGA
+
CCCCCFFFFFFFGGGGGGGGGGGHHHHHHHHHHHHHGGGGGHHHHHHHHHHHHHHHHHHGHHHHHHHHHHHHHHHHHHHHGHHHHHHHHGHGHHHHHHHHHHHHHHHGGHHHGHGGGHDGHHHHHHHHHHHHHHHHHHHGHHHHHHHHHHHHHHHHHHHHHHHHHHGGHHHHHHHHHHHHHHHGHHFHHHHHHHHHHHHHHHHHHHHHHHHHHHHHHHHHHHHHHHHHHHHHHHHHHHHGGGGGGGGGGG0
@M05620:46:000000000-D9D58:1:1101:15546:15518 1:N:0:101
GAATGAATGCAGAAATTGGCAAGATAATACTGCACCGATGGGAAATGATACTATCCTGAAACATGAGCAAATTGACCAGCCTCAGGATGTGAACTCATTTGCTGGAGGTCACGCCAGGGCTCTTTCAAGATAGTAAAAACAGTGACTTGTACAGCATAATGAAAAACCTAGGCATTGATTTTGAAGACATCAGACACATGCAGAATGAAAAATTTTTCAGAAATGATTTTTCTGGTGAGGTTGACTTCAGA
+
BBBBBFFFFFFFGGGGGGGGGGGHHHHHHHHHHGHHGFGGGHHHHHHHHHHHHHHHHGFHHHHGHHHHHHHHHFHHHHHHGHHFHHHHHFGFHHHHHHHHHHHHHHHGGHHHGHGGGHGGHHHHHHHHHHHGGHHHHHHGHHHHFHHGHHHHHHHHHHHHFGHHGHGGHHHHHGHHHHHHHHHGHHGHHHHHHHHHHHHHHHHHHHHHHHHHHHHHHHHHHHHHHHGHHHHHHHHHHHHGFFFFGGGGGG9
@M05620:46:000000000-D9D58:1:1101:20389:15529 1:N:0:101
GAATGAATGCAGAAATTGGCAAGATAATACTGCACCGATGGGAAATGATACTATCCTGAAACATGAGCAAATTGACCAGCCTCAGGATGTGAACTCATTTGCTGGAGGTCACCAGGGCTCTTTCAAGATAGTAAAAACAGTGACTTGTACAGCATAATGAAAAACCTAGGCATTGATTTTGAAGACATCAGACACATGCAGAATGAAAAATTTTTCAGAAATGATTTTTCTGGTGAGGTTGACTTCAGAGA
+
CBCCCFFFFFFFGGGGGGGGGGGHHHHHHHHHHHHHGGGGGHHHHHHHHHHHHHHHHHHHHHHHHHHHHHHHHHHHHHHHGHHHHHHHHHHHHHHHHHHHHHHHHHHGGHBGF3GGA/0/FG?FHDF3E??4FHHH3<?FEB3?F?B?3B33?2?F3B3GHHH0E/2<F2<2FDF1FHHFDF1110011111<0<0<1<1<G0<<DGHH.GHHH0/0=DG/DC0CGHHC/0G00:0C.CC::0C00999:B
@M05620:46:000000000-D9D58:1:1101:3583:15547 1:N:0:101
GAATGAATGCAGAAATTGGCAAGATAATACTGCACCGATGGGAAATGATACTATCCTGAAACATGAGCAAATTGACCAGCCTCAGGATGTGAACTCATTTGCTGGAGGTCACGCCAGGGCTCTTTCAAGATAGTAAAAACAGTGACTTGTACAGCATAATGAAAAACCTAGGCATTGATTTTGAAGACATCAGACACATGCAGAATGAAAAATTTTTCAGAAATGATTTTTCTGGTGAGGTTGACTTCAGA
+
BBBBBFFFFFFFGCGGFGGGGGGGHHHHHHHHHHHHGGGGGHHFHHHHHHHHHHHHHGHHHHHHHHHHGGHGHHHHHHHHGHHHHHHHHHHHHHHHHHHHHHHHHFHGGHHHGHGGGHGGHHHHHHHHHHHHGHHHHHHGHGHHHHHHHHHHHHHHHHHHHHHHHHGGHHGHHHHHHHHHHHHGHGHHHHHHHGHHHHHHHHHHGHGHHGHFHHHHHHHHGHHHHHHHHHHHHHHHHHHGGGGGGGGGGG9
@M05620:46:000000000-D9D58:1:1101:12066:15587 1:N:0:101
GAATGAATGCAGAAATTGGCAAGATAATACTGCACCGATGGGAAATGATACTATCCTGAAACATGAGCAAATTGACCAGCCTCAGGATGTGAACTCATTTGCTGGAGGTCCCAGGGCTCTTTCAAGATAGTAAAAACAGTGACTTGTACAGCATAATGAAAAACCTAGGCATTGATTTTGAAGACATCAGACACATGCAGAATGAAAAATTTTTCAGAAATGTTTTTTCTGGTGAGGTTGACTTTAGAGAA
+
CCCCCFFFFFFFGGGGGGGGGGGHHHHHHHHHHHHHGGGGGHHHHHHHHGHHHHHHHHHHHHHHHHHHHHHHHHHHHHHHGHHHHHHHHHHHHHHHHHHHHHHHHHHGGHBG331E>FGH3F444?F3F3444FHHDHB4F34?4BF33F3B23F33333BFHD<2222222@211?FH1/<?F<G1F11FCGHH1<111>01110DGHC<DHH/00D0CD<000;EG/C000;0GA:9//000000;FF/
@M05620:46:000000000-D9D58:1:1101:8196:15594 1:N:0:101
GAATGAATGCAGAAATTGGCAAGATAATACTGCACCGATGGGAAATGATACTATCCTGAAACATGAGCAAATTGACCAGCCTCAGGATGTGAACTCATTTGCTGGAGGTCACGCCAGGGCTCTTTCAAGATAGTAAAAACAGTGACTTGTACAGCATAATGAAAAACCTAGGCATTGATTTTGAAGACATCAGACACATGCAGAATGAAAAATTTTTCAGAAATGATTTTTCTGGTGAGGTTGACTTCAGA
+
AABBBFFFFFFFFBGGGGGAGBEFF5FHHHCFBGHHGCEEG2FGGHHHFHHGFHHGHGHGFFGHCFFGEHHDFHHHGHHHGHGGHGHHHHHGHGHHHFHFHHGHHAFGGFFHGFAEGHEEHEHHHHGHHGHHGB?GGFGGFBGHGHHHHHHHGHHHHGHHBFGHHHFDHHGEHGHHH1GFHFGE111FGGHD1FCCHBGFBHFFEGHHFHHGHFHHHHFFCGFHHHHHHHBFGCFHHFFEGFGGBGGFF09
@M05620:46:000000000-D9D58:1:1101:23589:15596 1:N:0:101
GAATGAATGCAGAAATTGGCAAGATAATACTGCACCGATGGGAAATGATACTATCCTGAAACATGAGCAAATTGACCAGCCTCAGGATGTGAACTCATTTGCTGGAGGTCACCAGGGCTCTTTCAAGATAGTAAAAACAGTGACTTGTACAGCATAATGAAAAACCTAGGCATTGATTTTGAAGACATCAGACACATGCAGAATGAAAAATTTTTCAGAAATGATTTTTCTGGTGAGGTTGACTTCAGAGA
+
AAABBFFFFFFFGGGGGGGGGGGGHBGEAGFHHHHBAEEGAGFGGGHGHHHHHHHHHDGHDGGHFFCGHEFGFDGHFHHGGHHFHHHGHHHHHHHHGHHHHHHHGFHGFHHHGDGGDEHHHFHHEGGHFFHHFHHFDEGHHHBGFHFGHHEBGHHFHFHGGHGHGGHHHBGFHFHFFHFHGGHHGCCFFGGHHBHGHHHFHFHHHHBHHHHHHGHFFHBGFHHHCG0CGHHHGHGGEAHHGGGGFFGGGG;
@M05620:46:000000000-D9D58:1:1101:23560:15596 1:N:0:101
GAATGAATGCAGAAATTGGCAAGATAATACTGCACCGATGGGAAATGATACTATCCTGAAACATGAGCAAATTGACCAGCCTCAGGATGTGAACTCATTTGCTGGAGGTCACGCCAGGGCTCTTTCAAGATAGTAAAAACAGTGACTTGTACAGCATAATGAAAAACCTAGGCATTGATTTTGAAGACATCAGACACATGCAGAATGAAAAATTTTTCAGAAATGATTTTTCTGGTGAGGTTGACTTCAGA
+
CCCCCFFFFFFFGGGGGGGGGGGHHHGHHHFGHHHHGGGGGGHGHHHHHHHHHHHHHHHHHHHHHHHHHHHHHHHHHHHHGHHHHGHHHHHFHHHHHHHHHHHHHGHGGHHHGHGGGHGGHHHHGHHHHHHGHHHHHHHGHHHGHHHHHHHHHHHHHHHHHHHHHHGGHHHHHFHHHHHHHHHGHGDGFHHHGHHFHHHHGHHHHHHHHGHHHHHHHHFHHHHHHHHHHHGHHHFHHHHGFGGGGGGGGG0
@M05620:46:000000000-D9D58:1:1101:3298:15603 1:N:0:101
GAATGAATGCAGAAATTGGCAAGATAATACTGCACCGATGGGAAATGATACTATCCTGAAACATGAGCAAATTGACCAGCCTCAGGATGTGAACTCATTTGCTGGAGGTCACCCCCAGGGCTCTTTCAAGATAGTAAAAACAGTGACTTGTACAGCATAATGAAAAACCTAGGCATTGATTTTGAAGACATCAGACACATGCAGAATGAAAAATTTTTCAGAAATGATTTTTCTGGTGAGGTTGACTTCAG
+
BAAABFFFFFFFGGGGGGGGGGGHHHHHHHHHHHHHEEEGGHHHHHHHHHHHHHHHGHHHHHHHHGGFGHHHHHGHHHHHGHHGHHGGHHHHHHHHGHHHHHHHHHHGGHHHHHGGGGGGGHHHHHHHHHFHHHHHHHHHGHFGHHHHHHHHHHHHHHHHHHHHHHHGGHHHHHHHHHHHHHHHGHHHHHHHHHHHHHHHHHHHHHHHHHHHHHHHHHGHHHHHHHGHHHHHHHHGGHGGGFFGGGGGGGG
@M05620:46:000000000-D9D58:1:1101:15142:15609 1:N:0:101
GAATGAATGCAGAAATTGGCAAGATAATACTGCACCGATGGGAAATGATACTATCCTGAAACATGAGCAAATTGACCAGCCTCAGGATGTGAACTCATTTGCTGGAGGTCACGCCAGGGCTCTTTCAAGATAGTAAAAACAGTGACTTGTACAGCATAATGAAAAACCTAGGCATTGATTTTGAAGACATCAGACACATGCAGAATGAAAAATTTTTCAGAAATGATTTTTCTGGTGAGGTTGACTTCAGA
+
CCCCCFFFFFFFGGGGGGGGGGGHHHHHHHHHHHHHGGGGGHHHHHHHHHHHHHHHHHGHHHHHHHHHHHHHHHHHHHHHGHHHHHHHHGHHHHHHHHHHHHHHHHHGGHHHGGGGGHGGHHHHHHHHHHHHHHHHHHHGHHHHGHHHHHHHHHHHH2FHHHHHHHGGHHHHHHHGHHHHHHHGHHGHHHHHHHHHGHHHHHHHHHHHHGHHHHHHHHHHHHHHHHHFHHHHHHHHHHHGFFFFGGGGGG0
@M05620:46:000000000-D9D58:1:1101:23557:15621 1:N:0:101
GAATGAATGCAGAAATTGGCAAGATAATACTGCACCGATGGGAAATGATACTATCCTGAAACATGAGCAAATTGACCAGCCTCAGGATGTGAACTCATTTGCTGGAGGTCCCAGGGCTCTTTCAAGATAGTAAAAACAGTGACTTGTACAGCATAATGAAAAACCTAGGCATTGATTTTGAAGACATCAGACACATGCAGAATGAAAAATTTTTCAGAAATGATTTTTCTGGTGAGGTTGACTTCAGAGAA
+
CCCCCFFFFFFFGGGGGGGGGGGHHHHHHHHHHHHHGGGGGHGHHGHFHHHHHHHHHHHHHHHHHHHHFHHHHHGHHHHHGHHHHHGHHHHFHHHHHHHHHHHHHHHGGHHHHHGGGHHHHHHHHHHHHHHHHHHHGHHHHGHHHHHHHHHHHHHHHHHHHHHGGFHGHHHHHHHHHHHHGHHHHHHHHHHHHHHHHHHHHHHHHGHHHHFHHHHHHFHHHHHHHHHHHHHGHHHHHHHHHHGGGGGGGGG
@M05620:46:000000000-D9D58:1:1101:28915:15627 1:N:0:101
GAATGAATGCAGAAATTGGCAAGATAATACTGCACCGATGGGAAATGATACTATCCTGAAACATGAGCAAATTGACCAGCCTCAGGATGTGAACTCATTTGCTGGAGGTCCCAGGGCTCTTTCAAGATAGTAAAAACAGTGACTTGTACAGCATAATGAAAAACCTAGGCATTGATTTTGAAGACATCAGACACATGCAGAATGAAAAATTTTTCAGAAATGATTTTTCTGGTGAGGTTGACTTCAGAGAA
+
BCCCCFFFFFFFGGGGGGGGGGGHHHHHHHHHHHHHGGGGGHHHHHHFHHHHHHHHHHHHHHHHHHHHHHHHHHHHHHHHGHHHHHHHHGHGFHHHHHHHHHHHHHHGGHHHHHGGGHHHHHHHHHHHHGHHHHHHGHHHHHHHHHHHHHHHHHHHHHGHHHHGGHHHGHHHHHGHHHHHGHHHHHHHHHHHHHHHHHHHGHHHHHHHGHHHHHHHHHHHHHHHHHHHHHHFGHFHHHHHHHGGGGGGGGF
@M05620:46:000000000-D9D58:1:1101:6301:15638 1:N:0:101
GAATGAATGCAGAAATTGGCAAGATAATACTGCACCGATGGGAAATGATACTATCCTGAAACATGAGCAAATTGACCAGCCTCAGGATGTGAACTCATTTGCTGGAGGTCACCCGCAGGGCTCTTTCAAGATAGTAAAAACAGTGACTTGTACAGCATAATGAAAAACCTAGGCATTGATTTTGAAGACATCAGACACATGCAGAATGAAAAATTTTTCAGAAATGATTTGTCTGGTGAGGTTGACTTCAG
+
AB?AAFFFFFBFGGFGDFGGBGF4GH5FAGFHHGHHG2AEEACFFGGFGFHHFGGHFFFEFFEHHFGGFHFHBBFGGHHHGHH3FG3FGBFDEHHHDHG4GHGGEGFEGFHF31///>>//BGGEDD4BF33FB4F2F21??0BB1B221@1>22@01@@22F111??E01<<?FHHE111111.>1100>FD1F//<CCDGB=D<DD<0=0::/00</000;/<C0C0G0;0:BF;/09./;/;FF0000
@M05620:46:000000000-D9D58:1:1101:27055:15650 1:N:0:101
GAATGAATGCAGAAATTGGCAAGATAATACTGCACCGATGGGAAATGATACTATCCTGAAACATGAGCAAATTGACCAGCCTCAGGATGTGAACTCATTTGCTGGAGCCTCTTTCAAGATAGTAAAAACAGTGACTTGTACAGCATAATGAAAAACCTAGGCATTGATTTTGAAGACATCAGACACATGCAGAATGAAAAATTTTTCAGAAATGATTTTTCTGGTGAGGTTGACTTCAGAGAAGATCGGAA
+
BCABBFFFFFFFGGGGGGGGGGGHHGHHHHHHHHHHGFGGGHHHHHHFHFHHHHHHHHHHHHHHHHHHHHHHHHHHHHGAFGHHHHHHHHHHHHHHHHHHHHHHHHHHGHHHHHHHHHHHHHBGHHGHGHHHHHHHHHHHHHHHHHHHHHGHBGFGGHGHFHHHHGFHHHHHGHHHHHHHHHHHHHHHHHHHHHHGHHGHGHHHHHHHHEHHHGHGHHHGHHHH0GDGH;GFHHHHHHHFHFHHHHGGGGG
@M05620:46:000000000-D9D58:1:1101:18721:15657 1:N:0:101
GAATGAATGCAGAAATTGGCAAGATAATACTGCACCGATGGGAAATGATACTATCCTGAAACATGAGCAAATTGACCAGCCTCAGGATGTGAACTCATTTGCTGGAGGTCACCAGGGCTCTTTCAAGATAGTAAAAACAGTGACTTGTACAGCATAATGAAAAACCTAGGCATTGATTTTGAAGACATCAGACACATGCAGAATGAAAAATTTTTCAGAAATGATTTTTCTGGTGAGGTTGACTTCAGAGA
+
CCCCCFFFFFFFGGGGGGGGGGGHHHHHHHHHHHHHGGGGGHHHHHHHHHHHHHHHHHHHHHHHHHHHHHHHHHHHHHHHGHHHHHFHHGGGHHHHHHHHHHHHHHHGGHHHHHHGGGHHHHHHHHHHHHHHHHHHHGHHHHHHHHHHHHHHHHHHHHHHHHHHGGHHHHHHHHHHHHHHHGHHHHHHHHHHHHHHHHHHHHHHHHHHHHHHHHHHHHGHHHHHHHHHHHHHHHHHHHHHHHGGGGGGGGC
@M05620:46:000000000-D9D58:1:1101:18721:15678 1:N:0:101
GAATGAATGCAGAAATTGGCAAGATAATACTGCACCGATGGGAAATGATACTATCCTGAAACATGAGCAAATTGACCAGCCTCAGGATGTGAACTCATTTGCTGGAGGTCACCAGGGCTCTTTCAAGATAGTAAAAACAGTGACTTGTACAGCATAATGAAAAACCTAGGCATTGATTTTGAAGACATCAGACACATGCAGAATGAAAAATTTTTCAGAAATGATTTTTCTGGTGAGGTTGACTTCAGAGA
+
B?AABFFFFFFFCFFGFGBGBGFGHHBGHFHGHHHHCEGGGHCB2FGFH5GHFHHHHAGBDGFFHGHHFHHHHHHHHHGHGHHEHGHHHHHGGHHHHHHHHHHHFHHGGHHHHHHGGGHHHHHHGHGFHFHHHFFHDE/FHHHHHHHH3FGHHHHGHHHFHGF0CGHHGFGGHHGGHHHHGGHF1GBGHFH1F0>FGGGHHGEHHF0=0<GHHHFFDGBG/GC;GHHHHFFHBCHHH.CHHFBGBFBFBF9
@M05620:46:000000000-D9D58:1:1101:12091:15685 1:N:0:101
GAATGAATGCAGAAATTGGCAAGATAATACTGCACCGATGGGAAATGATACTATCCTGAAACATGAGCAAATTGACCAGCCTCAGGATGTGAACTCATTTGCTGGAGGTCACTCAAGCTCAATGCCTATAGTTTTCATTATGCCTTACACAGCACTATGTTTACTCTCTTCATTGATTTTTAAGACATCAGACGCGTGCAGAATGACATACTGTTCCGGGATGATTTTTCTGCTGAGCTTGTCTTCAGTGG
+
CCCCCFFFFFFFGGGGGGGGGGGHHHHHHHHHHHHHGGGGGHHHHHHHHHHHHHHHHHHHHHHHHHHHHHHHGGHHHHHHGHHHHHHHGGHGHHHHHGHFDDGGHHHGGHHH43B333BF33D4334D334D4444B444DF3B4D33D330??022D3333B333D22@2222DGD2222/1=11=??1=11/>-<-..00/=<<0D000=00000.---..CGFB00/000000:0;9/:000000;0/
@M05620:46:000000000-D9D58:1:1101:12839:15712 1:N:0:101
GAATGAATGCAGAAATTGGCAAGATAATACTGCACCGATGGGAAATGATACTATCCTGAAACATGAGCAAATTGACCAGCCTCAGGATGTGAACTCATTTGCTGGAGGTCACGCCAGGGCTCTTTCAAGATAGTAAAAACAGTGACTTGTACAGCATAATGAAAAACCTAGGCATTGATTTTGAAGACATCAGACACATGCAGAATGAAAAATTTTTCAGAAATGATTTTTCTGGTGAGGTTGACTTCAGA
+
CCCCCFFFFFFFGGGGGGGGGGGHHHGHHHHHHHHHGGGGGHHHHHHHHHHHHHHHHHHHHHHHHHHHHHHHHHHHHHHHGHHHHHHHHGHHHHHHHHHHHHHHHHHGGHHHGHGGGHGGHHHHHHGGGFHHHGHHHHHGHHHHHHHHHHHHHHHHHHHHHHHHHHGGHHHHHHHHHGHHHHHGHHGHHHHHHGHHHHHHHHHHHHHHHHHHHHHGHHHHHHHHHGHHHHHHHHHHHHHGFGFFGGGGGG0
@M05620:46:000000000-D9D58:1:1101:25710:15731 1:N:0:101
GAATGAATGCAGAAATTGGCAAGATAATACTGCACCGATGGGAAATGATACTATCCTGAAACATGAGCAAATTGACCAGCCTCAGGATGTGAACTCATTTGCTGGAGGTCACCAGGGCTCTTTCAAGATAGTAAAAACAGTGACTTGTACAGCATAATGAAAAACCTAGGCATTGATTTTGAAGACATCAGACACATGCAGAATGAAAAATTTTTCAGAAATGATTTTTCTGGTGAGGTTGACTTCAGAGA
+
CCCCCFFFFFFFGGGGGGGGGGGHHHHHHHHHHHHHGGGGGHHHHHHHHHHHHHHHHHHHHHHHHGHHHHHHHHHHHHHHGHHHHHHHHHHFHHHHHHHHHHHHHHHGGHHHHHHGGGHHHHHHHHHHHHHHHHHHHGHHHHHHHHHHHHHHHHHGHHHGHHHHGGHHHHHHHHHHHHHHHGHHHHHHHHHHHHHHHHHHHHHHHHHHHHGHHHHHGHGHGHHHHHHHHHHHHHHFHHHHHHGGGGGGGG;
@M05620:46:000000000-D9D58:1:1101:28331:15774 1:N:0:101
GAATGAATGCAGAAATTGGCAAGATAATACTGCACCGATGGGAAATGATACTATCCTGAAACATGAGCAAATTGACCAGCCTCAGGATGTGAACTCATTTGCTGGAGGTCACCAGGGCTCTTTCAAGATAGTAAAAACAGTGACTTGTACAGCATAATGAAAAACCTAGGCATTGATTTTGAAGACATCAGACACATGCAGAATGAAAAATTTTTCAGAAATGATTTTTCTGGTGAGGTTGACTTCAGAGA
+
CCCCCFFFFFFFGGGGGGGGGGGHHHHHHHHHHHHHGGGGGHHHHHHHHHHHHHHHHHHHHHHHHHHHHHHHHHHHHHHGGHHHHHHHHHHHHHHHHHHHHHHHHHHGGHHHHHHGGGHHHHHHHHHHHHHHHHHHHGHHHHHHHHHHGHHHHHHHHHHHHHHHGGHHHHHHHHHHHHHHHGHHHHHHHHHHHHHHHHHHHHHHHHHHHHHHHHHHHHGHHHHHHHHHHHHHHHHHHHHHHGGFGGGGGGF
@M05620:46:000000000-D9D58:1:1101:26321:15787 1:N:0:101
GAATGAATGCAGAAATTGGCAAGATAATACTGCACCGATGGGAAATGATACTATCCTGAAACATGAGCAAATTGACCAGCCTCAGGATGTGAACTCATTTGCTGGAGGTCACGCCAGGGCTCTTTCAAGATAGTAAAAACAGTGACTTGTACAGCATAATGAAAAACCTAGGCATTGATTTTGAAGACATCAGACACATGCAGAATGAAAAATTTTTCAGAAATGATTTTTCTGGTGAGGTTGACTTTCAG
+
CCCDDFFFFFFFGGGGGGGGGGGHHHHHHHHHHHHHGGGGGHHHHHHHHHHHHHHHHHHHHHHHHHHHHHHHHHHHHHHHGHHHHHHHHHHHHHHHHHHHHHHHHHHGGHHHGHGGGHGGHHHHHHHHHHHHHHHHHHHGHHHHHHHHHHHHHHHHHHHHHHHHHHGGHHHHHHHHHHHHHHHGHHHHHHHHHHHHHHHHHHHHHHHHHHHHHHHHHHHHHHHHHHHHHHHHHHHHHHHGGGGGGGGGGGG
@M05620:46:000000000-D9D58:1:1101:14314:15791 1:N:0:101
GAATGAATGCAGAATTGGCAAGATAATACTGCACCGATGGGAAATGATACTATCCTGAAACATGAGCAAATTGACCAGCCTCAGGATGTGAACTCATTTGCTGGAGGTCACCCCCAGGGCTCTTTCAAGATAGTAAAAACAGTGACTTGTACAGCATGATGAAAAACCTAGGCATTGATTTTGAAGACATCAGACACATGCAGAATGAAAAATTTTTCAGAAATGATTTTTCTGGTGAGGTTGACTTCAGA
+
CCCCCFFFFFFFGGGGGGGGGGHHHHHGHHHHHHHGGGGGHHHHHGFHHHHHHHHHHHHHHHHHHHHHHHHHHHHHHHHGHHHHHHHHGGHHHHHHHHHHHGHHHHGGHHHHHGGGGGGDGHHHHHHHHHHHFFHHHHHGHHHHHHHHHHHHHHHHH2GHHHHHHHGGHHHHGHHHHHHHHHHGHHGHHHHHHHHHHHHHHHHHHHHHHHHHHHHHHHHGGGHHHHGGHHHHHHHHHHGGFGFFGGGFGG0
@M05620:46:000000000-D9D58:1:1101:4096:15797 1:N:0:101
GAATGAATGCAGAAATTGGCAAGATAATACTGCACCGATGGGAAATGATACTATCCTGAAACATGAGCAAATTGACCAGCCTCAGGATGTGAACTCATTTGCTGGAGGTCACGCCAGGGCTCTTTCAAGATAGTAAAAACAGTGACTTGTACAGCATAATGAAAAACCTAGGCATTGATTTTGAAGACATCAGACACATGCAGAATGAAAAATTTTTCAGAAATGATTTTTCTGGTGAGGTTGACTTCAGA
+
BABBBFFFFFFFGGGFGGGGGGGHFAGGGHHHHHHHGEEGGHHHHHHHFHHHGHHHGFGCGHGHFGFHHHFEGGHHHHHHGHHHHHFGHGHHHHHHHHHHHHHHHHHGGHHHGHGGGHGGHGHHHHHHHHHHHHHHHHHGHHHHHHHHHHHHHHHHHHHHHHHHHHGGHHHHHHHHHHHHHHHGHHHHHHHHHHHHHHHHHHHHHHHHHHHHHHHHHHHHHHHHHGHHHHHHHHHHHHHGGGGGGGGGGG0
@M05620:46:000000000-D9D58:1:1101:21879:15803 1:N:0:101
GAATGAATGCAGAAATTGGCAAGATAATACTGCACCGATGGGAAATGATACTATCCTGAAACATGAGCAAATTGACCAGCCTCAGGATGTGAACTCATTTGCTGGAGGTCACCAGGGCTCTTTCAAGATAGTAAAAACAGTGACTTGTACAGCATAATGAAAAACCTAGGCATTGATTTTGAAGACATCAGACACATGCAGAATGAAAAATTTTTCAGAAATGATTTTTCTGGTGAGGTTGACTTCAGAGA
+
CCCCCFFFFFFFGGGGGGGGGGGHHHHHHHHHHHHHGGGGGHHHHHHHHHHHHHHHHHHHHHHHHHHHHHHHHHHHHHHHGHHHHHHHHHHHHHHHHHHHHHHHHHHGGHBH33FG1/0/BG44F4B334??DGHH3</?4334D42?3?33223D33?FHHHFG/2=F222F@11FGH11F111001111110<01111=G010DHHH.GHGH</0<GH0000CGHHB/0C00/0CCH//:0;090;00C
@M05620:46:000000000-D9D58:1:1101:7763:15853 1:N:0:101
GAATGAATGCAGAAATTGGCAAGATAATACTGCACCGATGGGAAATGATACTATCCTGAAACATGAGCAAATTGACCAGCCTCAGGATGTGAACTCATTTGCTGGAGGTCACGCCAGGGCTCTTTCAAGATAGTAAAAACAGTGACTTGTACAGCATAATGAAAAACCTAGGCATTGATTTTGAAGACATCAGACACATGCAGAATGAAAAATTTTTCAGAAATGATTTTTCTGGTGAGGTTGACTTCAGG
+
CCCCCFFFFFFFGGGGGGGGGGGHHHHHHHHHHHHHGGGGGHGHHHGHHHHHHHHHHHGHHHHHHHGHHHHHHHHHHHHHGHHHHHHHHGHHHHHHHHHHHHHHHHHGGHHHFGGGGHCFGGHHGHHFFEGGGFHHHHGFHFFG3FHHFG3DFDFFFFGHHHHHHEG/GFGFGHHFF1F1GHHGHHDCB1GGHFHCF0FFGHHHF0GHHHFGHHHHGFFHHHGECGHHHHFFGHFGB0;FGFF/9CB;900
@M05620:46:000000000-D9D58:1:1101:19611:15888 1:N:0:101
GAATGAATGCAGAAATTGGCAAGATAATACTGCACCGATGGGAAATGATACTATCCTGAAACATGAGCAAATTGACCAGCCTCAGGATGTGAACTCATTTGCTGGAGGTCACGCCAGGGCTCTTTCAAGATAGTAAAAACAGTGACTTGTACAGCATAATGAAAAACCTAGGCATTGATTTTGAAGACATCAGACACATGCAGAATGAAAAATTTTTCAGAAATGATTTTTCTGGTGAGGTTGACTTCAGA
+
CCCCCFFFFFFFGGGGGGGGGGGHHHHHHHHHHHHHGGGGGHHHHHHHHHHHHHHHGHHHHHHHHHHHHHHHHHHHHHHHGHHHHHHHHHHHHHHHHHHHHHHHHHHGGHHHDFE1E//EHHHDFH4F4GD4F4FHH4F<?G33???G2BGB3B2FD22>>GHGF0//@=?00=?==1FHF=?/G<G00<<G1FGHF<110D=0/<=GHHB.CHH0=/CGH00:CCHHH0G/;CG0;0..9///0;;0CF;
@M05620:46:000000000-D9D58:1:1101:12281:15890 1:N:0:101
GAATGAATGCAGAAATTGGCAAGATAATACTGCACCGATGGGAAATGATACTATCCTGAAACATGAGCAAATTGACCAGCCTCAGGATGTGAACTCATTTGCTGGAGGTCACGCCAGGGCTCTTTCAAGATAGTAAAAACAGTGACTTGTACAGCATAATGAAAAACCTAGGCATTGATTTTGAAGACATCAGACACATGCAGAATGAAAAATTTTTCAGAAATGATTTTTCTGGTGAGGTTGACTTCAGA
+
CBCCCFFFFFFFGGGGGGGGGGGHHHHHHHHHHHHHGGGGGHGHHHHGHHHHHHHHHGHHHHHHGGHGHHHHFHHHHHHHGHHHGGFFGBFFHHHHHHHHHHHGHHHGGHHHGHGGGHGGHHHHHHHHGGFHHHHHHHHGHHHHHHHHHHHHHHHHHHHHHHHHHHGGHHHHHHHHHHHHHHHGHHHHHHHHHHHHHHHGHGHHHHFFHHHHGHHHHHGHHHGHHHHHHHHHHHHHHFHGCFFFGGGGGG0
@M05620:46:000000000-D9D58:1:1101:6721:15900 1:N:0:101
GAATGAATGCAGAAATTGGCAAGATAATACTGCACCGATGGGAAATGATACTATCCTGAAACATGAGCAAATTGACCAGCCTCAGGATGTGAACTCATTTGCTGGAGCCTCTTTCAAGATAGTAAAAACAGTGACTTGTACAGCATAATGAAAAACCTAGGCATTGATTTTGAAGACATCAAACACATGCAGAATGAAAAATTTTTCATTCTGCATGTGTTTGATGTCTTCAAAATCAATGCCTAGGTTTT
+
BBBBBBFFFFDFGGGGGGGGGFFHF5GF5EHHFGHHGEEGEHHFHHHHHEHHGHGHGHHHFHHHHHHHHHCGHHHHHGHHGFHGGFFFHGGDGHHFEGHHHHHHBFGHGHHHHHHHFHHHHHFGHHHHGGHHEGHHHHGHHHHHHHHGHGHHGHFGGHHHGHFHHHFGHHGHGHHHHHHHHHHHHHHHGHDFHFHHFHHHGHHGHHHHHHGHGHHHHGHHHHHHHFGHHHHGHHHHFHGHHHGHHC/GEFF
@M05620:46:000000000-D9D58:1:1101:24526:15903 1:N:0:101
GAATGAATGCAGAAATTGGCAAGATAATACTGCACCGATGGGAAATGATACTATCCTGAAACATGAGCAAATTGACCAGCCTCAGGATGTGAACTCATTTGCTGGAGGTCACGCCAGGGCTCTTTCAAGATAGTAAAAACAGTGACTTGTACAGCATAATGAAAAACCTAGGCATTGATTTTGAAGACATCAGACACATGCAGAATGAAAAATTTTTCAGAAATGATTTTTCTGGTGAGGTTGACTTCAGA
+
BBBBBFFFFFFFGGGGGGFGGGFHFHFHHHHHHHHHGGGGGHHHHHHHHGHHHHHHHFFHHHHHHHFHHHHHHHHHHHHHGHHGHGHFHGGHHHHHHHHHHHGHHHHGGHHHGHGGGGGGHHHHHHHGHHHHHHHHHHHGHHHHHHHHHGHHHHHHHHHHHHHHHHGGHHHHGHHEDFGHHGFFGHFHHHGHGHGHHHFDFHGHFGFGHHHGHHGHHHHGHHFGHHHHHFHHHHF;GCCFGFGGGGGFGG0
@M05620:46:000000000-D9D58:1:1101:15751:15939 1:N:0:101
GAATGAATGCAGAAATTGGCAAGATAATACTGCACCGATGGGAAATGATACTATCCTGAAACATGAGCAAATTGACCAGCCTCAGGATGTGAACTCATTTGCTGGAGGTCACCAGGGCTCTTTCAAGATAGTAAAAACAGTGACTTGTACAGCATAATGAAAAACCTAGGCATTGATTTTGAAGACATCAGACACATGCAGAATGAAAAATTTTTCAGAAATGATTTTTCTGGTGAGGTTGACTTCAGAGA
+
CCCCDFFFFFFFGGGGGGGGGGGHHHHHHHHHHHHHGGGGGHHHHHHGHHHHHHHHHHHHHHHHHHHHHHHHHHHHHHHHGHHHHGHHHHHHHHHHHHHHHHHHHHHGGHHHHHHGGGHHHHHHHHHHHHHHGHHHHGHHHHHHHHHHHHHHHHHHHHHHHHHHGGHHHHHHHHHHHHHHHGHHHHHHHHHHHHHHHHHHHHHHHHHHHGHHHHHHHHHHHHHHHHHHHHHHHHHGHHGGHHGGGGGGGGC
@M05620:46:000000000-D9D58:1:1101:29557:15949 1:N:0:101
GAATGAATGCAGAAATTGGCAAGATAATACTGCACCGATGGGAAATGATACTATCCTGAAACATGAGCAAATTGACCAGCCTCAGGATGTGAACTCATTTGCTGGAGGTCACTCAAAATCAATGCCTAGGTTTTTCATTATGCTGTACAAGTCACTGTTTTTACTATCTTGAAAGAGGCCTGGATGACCGCCAGCGAATGAGTTCACATCCTGAGGCTGGTCAATTTGCTCCCAGGGCTCTTTCAAGATAG
+
CCBCCFFFFFFFGGGGGGGGGGGHHHHHHHHHHHHHGGGGGHHHHHHHHHHHHHHHHHHHHHHHHHHHHHHHHHHHHHHHGHHHHHHHHFGEGEFHHGHFGHHHFEGGGGFHFHGG3FGFHGFFCCGHGB33BFFHFFHHHFFHF43FBFB3BHGHHDGGHGHGDFGFGHHFGD2C<FEAG//GBGFFH?@CC-FC@@-<<D0==0DFGFGFFCG.CGH./0;00C0C0;;C:FF.?ECEG00;B00:CBB
@M05620:46:000000000-D9D58:1:1101:27694:15973 1:N:0:101
GAATGAATGCAGAAATTGGCAAGATAATACTGCACCGATGGGAAATGATACTATCCTGAAACATGAGCAAATTGACCAGCCTCAGGATGTGAACTCATTTGCTGGAGGTCACGCCAGGGCTCTTTCAAGATAGTAAAAACAGTGACTTGTACAGCATAATGAAAAACCTAGGCATTGATTTTGAAGACATCAGACACATGCAGAATGAAAAATTTTTCAGAAATGATTTTTCTGGTGAGGTTGACTTCAGA
+
ABBBBFBDFFFFGGGGGGFGGGFHHHHHHHHGHFHHEAEFDEFFEHHHHHHHHGHFHFHHFHEFFFHHECGHFFHHHHFAFHHHHGFFFBFEDGGHHHHHFHGGFHHGFHFHGHGGGHGGHHHGHHGHHHHHFHHHHGGGHHHHHHHHHGFHHHHHGHHHHHHGHHGGGHHGHHHHHHHGHHHGGHHHHGGFHHHHHHHGHGHHFHHFFHHHGGFHFHGHHHGHGHBGHGHHHGHHGHFGCBFGGGGGGG9
@M05620:46:000000000-D9D58:1:1101:2364:16012 1:N:0:101
GAATGAATGCAGAAATTGGCAAGATAATACTGCACCGATGGGAAATGATACTATCCTGAAACATGAGCAAATTGACCAGCCTCAGGATGTGAACTCATTTGCTGGAGGTCACCAGGGCTCTTTCAAGATAGTAAAAACAGTGACTTGTACAGCATAATGAAAAACCTAGGCATTGATTTTGAAGACATCAGACACATGCAGAATGAAAAATTTTTCAGAAATGATTTTTCTGGTGAGGTTGACTTCAGAGA
+
CCCCCFFFFFFFFGGGGGGGGGGHHHHHHHHHHHHHFEFGGHHHHHHFHGHHHHHHHHHHFHHHHHGHHHGHHHHGHHGHGHHHHGGHHHHHHHHHHHHHHHHHHHHGGHHHHHHGGGHHHHHHHHHHHHHGHHHHHGHHHHHHHHHGHHHHHHHHHHHHHHHHGGHHHHGHHHHHHHHHHGHHHHHHGHHHHHHHHHHHHHHHHHHHHHHHGHHHHHHHHGGHHHHHHHHHHGHHHHHHHHGGGGGGEF9
@M05620:46:000000000-D9D58:1:1101:17002:16071 1:N:0:101
GAATGAATGCAGAAATTGGCAAGATAATACTGCACCGATGGGAAATGATACTATCCTGAAACATGAGCAAATTGACCAGCCTCAGGATGTGAACTCATTTGCTGGAGGTCACGCCAGGGCTCTTTCAAGATAGTAAAAACAGTGACTTGTACAGCATAATGAAAAACCTAGGCATTGATTTTGAAGACATCAGACACATGCAGAATGAAAAATTTTTCAGAAATGATTTTTCTGGTGAGGTTGACTTCAGA
+
CCCCCFFFFFFFGGGGGGGGGGGHHHHHHHHGHHHHGGGGGHHHHHHHHHHHHHHHHHHHHHHHHHHHGHHHHHHHHHHHGHHHHHGHGGHHFHHHHHHHHHHHHHHGGHHHGHGGGHGGHHHHHHHHHHHHHGHHHHHGHHHHHHHHHHHHHHHHHHHHHHHHHHGGHHHHHHHHHHHHHHHGHHHHHHHHHHHHHHHHHHHHHHHHHGHHHGHHHHHGHHHHHHHHHHHHHHHHHHHGGGGFGGGGGG9
@M05620:46:000000000-D9D58:1:1101:8928:16086 1:N:0:101
GAATGAATGCAGAAATTGGCAAGATAATACTGCACCGATGGGAAATGATACTATCCTGAAACATGAGCAAATTGACCAGCCTCAGGATGTGAACTCATTTGCTGGAGGTCACGCCAGGGCTCTTTCAAGATAGTAAAAACAGTGACTTGTACAGCATAATGAAAAACCTAGGCATTGATTTTGAAGACATCAGACACATGCAGAATGAAAAATTTTTCAGAAATGATTTTTCTGGTGAGGTTGACTTCAGA
+
BBBBBFFFFFFFFGGGGGGGGGGHHHHHHHHHHHHHGGGGGHHHHHHHHHHHHHHHHHHHHHHHHHHHHHHHHHHHHHHHGHHHHHHHHHHHHHHHHHHHHHHHHHHGGHHHGHGGGH/FHFHHHHHHGHHHFHGHHHHGHHHHHHHHHHHGHHHHHHHHHHGHHHGGGHHHHHHGHHHHHHHGHHHHHHHHGHHHGHHGGHHHHEFHHHHEGHHHHHGHHHHHG0CGHHHFGHGHGHHGGGGGGGGGFE0
@M05620:46:000000000-D9D58:1:1101:17002:16090 1:N:0:101
GAATGAATGCAGAAATTGGCAAGATAATACTGCACCGATGGGAAATGATACTATCCTGAAACATGAGCAAATTGACCAGCCTCAGGATGTGAACTCATTTGCTGGAGGTCACGCCAGGGCTCTTTCAAGATAGTAAAAACAGTGACTTGTACAGCATAATGAAAAACCTAGGCATTGATTTTGAAGACATCAGACACATGCAGAATGAAAAATTTTTCAGAAATGATTTTTCTGGTGAGGTTGACTTCAGA
+
CCCCCFFFFFFFGGGGGGGGFGGHHHHHHHHHHHHHGGGGGHHHHHHHHHHHHHHHHHHHHHHHHHHHHHHHHHHHHHHHGHHHHHFHHHHHHHHHHHHHHHHHHHHGGH3GEFFGEE//F?FFFGHB4EGHDFHHFHHGECFGDGHGHGHHHFHHHGFHDHHB<CABG<FBGFFHG1GDDDGG1D1FGHF<DDGGG0<FFGFGGDDHHFDGHH<DGHHH0;CHHHHHCHHHHFFFG0:FCBFBFGGFFF9
@M05620:46:000000000-D9D58:1:1101:20744:16092 1:N:0:101
GAATGAATGCAGAAATTGGCAAGATAATACTGCACCGATGGGAAATGATACTATCCTGAAACATGAGCAAATTGACCAGCCTCAGGATGTGAACTCATTTGCTGGAGGTCCCAGGGCTCTTTCAAGATAGTAAAAACAGTGACTTGTACAGCATAATGAAAAACCTAGGCATTGATTTTGAAGACATCAGACACATGCAGAATGAAAAATTTTTCAGAAATGATTTTTCTGGTGAGGTTGACTTCAGAGAA
+
CCCCCFFFFFFFGGGGGGGGGGGHHHHHHHGHHHHHGGGGGHHHHHHGHHHHHHHHHHHHHHHHHHHHHHHHHHHHHHHHGHHHHHHHGFGGHHHHHHHHHHHHHHHGGHHHHHGGGHHHHHHHHHHHHHHHHHHHGHHHHHHHHHHHHHHHHHHHHHHHHHHGGHHHHHHHHHHHHHHHGHHHHHHHHHHHHHHHHHHHHHHHGHHHHHHHHHHHHHHHHHHHHHHHHHHHHHHHHHHHHHGGGGGGGGG
@M05620:46:000000000-D9D58:1:1101:18007:16144 1:N:0:101
GAATGAATGCAGAAATTGGCAAGATAATACTGCACCGATGGGAAATGATACTATCCTGAAACATGAGCAAATTGACCAGCCTCAGGATGTGAACTCATTTGCTGGAGGTCACGCCAGGGCTCTTTCAAGATAGTAAAAACAGTGACTTGTACAGCATAATGAAAAACCTAGGCATTGATTTTGAAGACATCAGACACATGCAGAATGAAAAATTTTTCAGAAATGATGTTTCTGGTGAGGTTGACTTCAGA
+
DDDDDFFFFFFFGGGGGGGGGGGHHHHHHHHHHHHHGGGGGHHHHHHHHHHHHHHHHHHHHHHHHHHHHHHHHHHHHHHHGHHHHHHHHGHHHHHHHHHHHHHHHHHGGHHHGA?1>///0/BF4444?FF4?HH44GH/G2333D3??G3333FH3>GHEH22FG</2@=F011111F1=FF/1>GC0>GHB1<00FC100D0G00D00DC<00=G:0:0<000CC00<G0C;CGH0CF//C/009C000
@M05620:46:000000000-D9D58:1:1101:19914:16167 1:N:0:101
GAATGAATGCAGAAATTGGCAAGATAATACTGCACCGATGGGAAATGATACTATCCTGAAACATGAGCAAATTGACCAGCCTCAGGATGTGAACTCATTTGCTGGAGGTCCCAGGGCTCTTTCAAGATAGTAAAAACAGTGACTTGTACAGCATAATGAAAAACCTAGGCATTGATTTTGAAGACATCAGACACATGCAGAATGAAAAATTTTTCAGAAATGATTTTTCTGGTGAGGTTGACTTCAGAGAA
+
CCCCCFFFFFFFGGGGGGGGGGGHHHHGHHHHHHHHGGGGGHHHHHHHHHHHHHHHHHHHHHHHHHHHHHHHHHFHHHHHGHHHHHFHHHHHHHHHGHHHHHHHHHGGGHHHHHGGGHHHHHHHHHHHHHHHHHHHGHHHHHHHHHHHHHHHHGHHHHHHHHHGGFHHHHHHHHHHHHHHGHHHHHHHHHHHHHHHHHHHHHHHHHHHHHHHHHHHHHHHHHHHHHHHHHHHHGFHHHHHHHGGGGGGGGG
@M05620:46:000000000-D9D58:1:1101:25470:16177 1:N:0:101
GAATGAATGCAGAAATTGGCAAGATAATACTGCACCGATGGGAAATGATACTATCCTGAAACATGAGCAAATTGACCAGCCTCAGGATGTGAACTCATTTGCTGGAGGTCACCAGGGCTCTTTCAAGATAGTAAAAACAGTGACTTGTACAGCATAATGAAAAACCTAGGCATTGATTTTGAAGACATCAGACACATGCAGAATGAAAAATTTTTCAGAAATGATTTTTCTGGTGAGGTTGACTTCAGAGA
+
CCCCCFFFFFFFGGGGGGGGGGGHHHHHHHHGGHHHGFGGGHHHHHHHHHHHHHHHHHHHHHHHHGHHHHHHHHHHHHHHGHHHHHGGGFGGGGHHHHHHHHHGHHHGFHHHHHHGGGHHHHHHHHHHHHHHHGHHHGGHHHHHHHHHHHHHHHHHHHHHHHHGGGHHHHHHHHHHHHHHHGHHHHHHGHHHHHHHHHHHHHHHHHGHGHGHHHHHHHHHHHHHHHHHHHHGHGHHHHGHHHGGGGGGGGF
@M05620:46:000000000-D9D58:1:1101:17687:16180 1:N:0:101
GAATGAATGCAGAAATTGGCAAGATAATACTGCACCGATGGGAAATGATACTATCCTGAAACATGAGCAAATTGACCAGCCTCAGGATGTGAACTCATTTGCTGGAGGTCACCCCCAGGGCTCTTTCAAGATAGTAAAAACAGTGACTTGTACAGCATAATGAAAAACCTAGGCATTGATTTTGAAGACATCAGACACATGCAGAATGAAAAATTTTTCAGAAATGATTTTTCTGGTGAGGTTGACTTCAG
+
CCCCCFFFFFFFGGGGGGGGGGGHHHHHHHHHHHHHGGGGGHHHHHHHHHHHHHHHHHHHHHHHHHHHHHHHHHHHHHHHGHHHHHHHHGHHHHHHHHHHHHHHHHHGGHH33BEEFGGGECGHHFGHDE?GFGB?4?BGGHH3?33FHHDHFHHHHHHGHFHB2>G/?G1F1FCF1D=1?FDFF1D1<CG<GF1<GFHFHFFDD/=D0GHD..<CHHF0;00:GCH0;GHF/;G00/:AF::=FBFBFFB
@M05620:46:000000000-D9D58:1:1101:17379:16199 1:N:0:101
GAATGAATGCAGAAATTGGCAAGATAATACTGCACCGATGGGAAATGATACTATCCTGAAACATGAGCAAATTGACCAGCCTCAGGATGTGAACTCATTTGCTGGAGGTCACGCCAGGGCTCTTTCAAGATAGTAAAAACAGTGACTTGTACAGCATAATGAAAAACCTAGGCATTGATTTTGAAGACATCAGACACATGCAGAATGAAAAATTTTTCAGAAATGATTTTTCTGGTGAGGTTGACTTCAGA
+
CACCCFFFFFFFGGGGGGGGGGGHHHHHHHHHHHHHGGGGGHHHHHHHHHHHHHHHGHHHHHHHHHHHHHHHHHHHHHHHGHHHHGHHHGHHHHHHHHHHHHHHHHHGGHHHGHGGEHEDHHHHHHHHGGHHHHGHHHGFHHGGHHHHHGHHHHGHHHHHHHHHHHGGGHHHEHFHHGHHHHHGHGDHHHHHFGHHHHHHGHGHHHFHGHHFHHHHHHHHFHHHHGHHHHGHHHHHGEHGGGGFGGGFFG9
@M05620:46:000000000-D9D58:1:1101:2459:16202 1:N:0:101
GAATGAATGCAGAAATTGGCAAGATAATACTGCACCGATGGGAAATGATACTATCCTGAAACATGAGCAAATTGACCAGCCTCAGGATGTGAACTCATTTGCTGGAGGTCACCAGGGCTCTTTCAAGATAGTAAAAACAGTGACTTGTACAGCATAATGAAAAACCTAGGCATTGATTTTGAAGACATCAGACACATGCAGAATGAAAAATTTTTCAGAAATGATTTTTCTGGTGAGGTTGACTTCAGAGA
+
BBCCCFFFFFFFGGGGGGGGGGGHHHGHGHHHHHHHEEFGGHHHHHHHHHHHHHHHHHHHGHHHHGHHHHHHHHGHHHHHGHHHHHHHHGGHHHHHHHHHHHHHHHHGGHHHHHHGGGHHHHHHHHHHHHHHHHHHHGHHHGHHHHHHHGHHHHHHHHHHHHHHGGHHHHHHHHHHHHHHHGHHHHHHHHHHHHHHHHHFHHHHHHHHHHHGHGHHHHHHHHHHHHHHHHHHHHHHHHHHHHGGGGGGGGB
@M05620:46:000000000-D9D58:1:1101:14224:16216 1:N:0:101
GAATGAATGCAGAAATTGGCAAGATAATACTGCACCGATGGGAAATGATACTATCCTGAAACATGAGCAAATTGACCAGCCTCAGGATGTGAACTCATTTGCTGGAGGTCCCAGGGCTTTTTCAAGATAGTAAAAACAGTGACTTGTACAGCATAATGAAAAACCTAGGCATTGATTTTGAAGACATCAGACACATGCAGAATGAATAATTTTTCAGAAATGATTTTTCTGGTGAGGTTGACTTCAGAGAA
+
A1AAABBB3D1DG1BFG1FB1FGCGFH3AFAD11F000AA0AF1FGF1FF1EGFHHHB1F110BBF1F1GGGA11A1B0/FBG1BG11@F@2F1G11BGHHH1F1>0F/FBGF1FG?G/BGHGB2F11FG2>2>B1//BBGGFF21G>BF210BFGFFHB1FHC/01@GB11@111?1<1<1F10<11<<GC0<FCDG111<G1<G0DD0=G00/000=/<0=00000;:00G/0:.CC//:000000CFB
@M05620:46:000000000-D9D58:1:1101:14377:16219 1:N:0:101
GAATGAATGCAGAAATTGGCAAGATAATACTGCACCGATGGGAAATGATACTATCCTGAAACATGAGCAAATTGACCAGCCTCAGGATGTGAACTCATTTGCTGGAGGTCACCAGGGCTCTTTCAAGATAGTAAAAACAGTGACTTGTACAGCATAATGAAAAACCTAGGCATTGATTTTGAAGACATCAGACACATGCAGAATGAAAAATTTTTCAGAAATGATTTTTCTGGTGAGGTTGACTTCAGAGA
+
CCCCCFFFFFFFGGGGGGGGGGGHHHHHHHHHHHHHGGGGGHHHHHHHHHHHHHHHHHHHHHHHHHHHHHHHHHHHHHHHGHHHHHHHHGHHHHHHHHHHHHHHHHHGGHHHHHHGGGHHHHHHHHHHHHHHHHHHHGHHHHHHHHHHHHHHHHHHHHHHHHHHGGHHHHHHHHHHHHHHHGHHHHHHHHHHHHHHHHHHHHHHHHHHHHHHHHHHHHHHHHHHHHHHHHHHHHHHHHHHHHGGGGGGGGB
@M05620:46:000000000-D9D58:1:1101:14362:16229 1:N:0:101
GAATGAATGCAGAAATTGGCAAGATAATACTGCACCGATGGGAAATGATACTATCCTGACACATGAGCAAATTGACCAGCCTCAGGATGTGAACTCATTTGCTGGAGGTCACCAGGGCTCTTTCAAGATAGTAAAAACAGTGACTTGTACAGCATAATGAAAAACCTAGGCATTGATTTTGAAGACATCAGACACATGCAGAATGAAAAATTTTTCAGAAATGATTTTTCTGGTGAGGTTGACTTCAGAGA
+
BBABAFFFFFFFGFFGGGGGCFC4FEFG5GEHHGHHGCGG?2C3GBGDGFHHFFHHHD53BFGGG3GFB33DE5BFH3GGGHHFGFFHGGHFHHHHHHHHHHEGF?CEGHHHHHHGGGHHHHHHFFG3BB3G44DGHG/FGHGHHHEHHHGFHGFFGFHGFFFHGGHHGFHFGGHFHGHGHFDGHGCGHHF1FHHBGFGF<10FGF0G0<<GFHHHBG<D/<FF:CGHHHHH0CG0;CGGFBFBGGGFGF/
@M05620:46:000000000-D9D58:1:1101:14210:16232 1:N:0:101
GAATGAATGCAGAAATTGGCAAGATAATACTGCACCGATGGGAAATGATACTATCCTGAAACATGAGCAAATTGACCAGCCTCAGGATGTGAACTCATTTGCTGGAGGTCCCAGGGCTCTTTCAAGATAGTAAAAACAGTGACTTGTACAGCATAATGAAAAACCTAGGCATTGATTTTGAAGACATCAGACACATGCAGAATGAAAAATTTTTCAGAAATGATTTTTCTGGTGAGGTTGACTTCAGAGAA
+
CCCCCFFFFFFFGGGGGGGGGGGHHHHHHHHHHHHHGGGGGHHHHHHHHHHHHHHHHHHHHHHHHHHHHHHHHHHHHHHHGHHHHGHHHGHHHHGHHHHHHHHHHHHGGHHHHHGGGGHHHHHHHHGHHHHHHHHHGHHHHHHHHHHHHHHHHHHHHHHHHHHGGHHHHHHHHHHHHHHHGHHHHHHHHHHHHHHHHHHHHHHHHHGHHHHHHGHHHHHHHHHHHHGHHHHHGHHHHHHHHHGGGGGGGGG
@M05620:46:000000000-D9D58:1:1101:15071:16249 1:N:0:101
GAATGAATGCAGAAATTGGCAAGATAATACTGCACCGATGGGAAATGATACTATCCTGAAACATGAGCAAATTGACCAGCCTCAGGATGTGAACTCATTTGCTGGAGGTCACCAGGGCTCTTTCAAGATAGTAAAAACAGTGACTTGTACAGCATAATGAAAAACCTAGGCATTGATTTTGAAGACATCAGACACATGCAGAATGAAAAATTTTTCAGAAATGATTTTTCTGGTGAGGTTGACTTCAGAGA
+
CBCCCFFFFFFFGGGGGGGGGGGHHHHHHHHHHHHHGGGGGHHHHHHHHHHHHHHHHHHGHGHHHGHHHHHHHHHHHHFHGHHGHHHHGGHGHHHHHHHHHFHFGHHG1BGGFFHGGGHHHHHHGGHHGHHHHHHHHGHHHHHHHHGHHHHHHHEHGHHHHHHFGGHHHHHHHHHHHHHHHGHHHHHHHHHHHGHHHHGGHGGHHHHHHHGHHHHHHHHHGHHHHHHHHHHFHGHFHHHHHHGGGGGGGG/
@M05620:46:000000000-D9D58:1:1101:9972:16271 1:N:0:101
GAATGAATGCAGAAATTGGCAAGATAATACTGCACCGATGGGAAATGATACTATCCTGAAACATGAGCAAATTGACCAGCCTCAGGATGTGAACTCATTTGCTGGAGGTCACCCCCAGGGCTCTTTCAAGATAGTAAAAACAGTGACTTGTACAGCATAATGAAAAACCTAGGCATTGATTTTGAAGACATCAGACACATGCAGAATGAAAAATTTTTCAGAAATGATTTTTCTGGTGAGGTTGACTTCAG
+
CCCCCFFFFFFFGGGGGGGGGGGHHHHHHHHHHHHHGEGGGHHHHHHHHHHHHHHHHHHHHHHHHHGHHHHHHHHHHHHHGHGHHHFHHGHHHHHHHHHHHHHHHHHGGHHHHHGGGGGGGHHGHHHHHHHHHHHHHHHHGHHFGHHHHHHHHHHHHHHHHHHHHHHGGHHHHHHHHHHHHHHHGHHHHHHHHHHHHHHHHHHHHHHHHHHHGHHHHHHHHHHHHHHHHHHHHHHHHHGGGGGGGGGGGGG
@M05620:46:000000000-D9D58:1:1101:20808:16285 1:N:0:101
GAATGAATGCAGAAATTGGCAAGATAATACTGCACCGATGGGAAATGATACTATCCTGAAACATGAGCAAATTGACCAGCCTCAGGATGTGAACTCATTTGCTGGAGGTCACCAGGGCTCTTTCAAGATAGTAAAAACAGTGACTTGTACAGCATAATGAAAAACCTAGGCATTGATTTTGAAGACATCAGACACATGCAGAATGAAAAATTTTTCAGAAATGATTTTTCTGGTGAGGTTGACTTCAGAGA
+
BBBBBFFDFFFFFGGGGGFGGGGHHHHHHHHHHGHHGEGGFHFGFHHGHHHHHGHHHFGHHHGFHFHHGFGHHFHFHHGHGHHHHGHHFBGFFHHHHHHHGHFGFHHFEGHHFFHGGFHHHHBGH4GB3GH?GGGHHGEFEGHHHHFGGHEDGHHHFHFFFHHHGGGHHGHHHHFBHHHHHGFFGHFHHFHHHHHEHHHHHHFHGFFGFGFHHFFFEGFHHHHGFHHFHFHFFGG0GGCHCGFGFFFGGGB
@M05620:46:000000000-D9D58:1:1101:2013:16319 1:N:0:101
GAATGAATGCAGAAATTGGCAAGATAATACTGCACCGATGGGAAATGATACTATCCTGAAACATGAGCAAATTGACCAGCCTCAGGATGTGAACTCATTTGCTGGAGGTCACCAGGGCTCTTTCAAGATAGTAAAAACAGTGACTTGTACAGCATAATGAAAAACCTAGGCATTGATTTTGAAGACATCAGACACATGCAGAATGAAAAATTTTTCAGAAATGATTTTTCTGGTGAGGTTGACTTCAGAGA
+
>3ABB4BFFFFFFCGGGGGGGGGHHHHHFGFHHHHGEEEGGHHHHFHHHDGGHHGHHHFFHHFHHGHHHGHHFGHFHHGEFHHHHHGFH3FDHFHHFHHHHGEEHFF?EGGHFEHGFGHHHFHFHHHEHHHGHHHHHGGHHHHHHHFHGH2GGHHFHGFFHFFFGG0GGHEHHGFGHHGHHFHHHFHHGF1DCGFFHHHFFGGGGFGGFFFFHFDGHFGFFHHHHHFGHHHHGHECGAGHEEGGGGGEBB/
@M05620:46:000000000-D9D58:1:1101:17726:16337 1:N:0:101
GAATGAATGCAGAAATTGGCAAGATAATACTGCACCGATGGGAAATGATACTATCCTGAAACATGAGCAAATTGACCAGCCTCAGGATGTGAACTCATTTGCTGGAGGTCCCAGGGCTCTTTCAAGATAGTAAAAACAGTGACTTGTACAGCATAATGAAAAACCTAGGCATTGATTTTGAAGACATCAGACACATGCAGAATGAAAAATTTTTCAGAAATGATTTTTCTGGTGAGGTTGACTTCAGAGAA
+
CCCCCFFFFFFFGGGGGGGGGGGHHHHHHHHHHHHHGGGGGHHHHHHHHHHHHHHHHHHHHHHHHHHHHHHHHHHHHHHHGHHHHGHHHGHHHHHHHHHHHHHHGHHGGHHHHHGGGHHHHHHHHHHHHHHHHHHHGHHHHHHHHHHHHHHHHHHHHHHHHHHGGHHHHHHHHHHHHHHHGHHHHHHHHHHHHHHHHHHHHHHHHHHHHHHHHHHHHHHHHHHHHHHHHHHHHHHHHHHHHHGGGGGGGGG
@M05620:46:000000000-D9D58:1:1101:17302:16361 1:N:0:101
GAATGAATGCAGAAATTGGCAAGATAATACTGCACTGATGGGAAATGATACTATCCTGAAACATGAGCAAATTGACCAGCCTCAGGATGTGAACTCATTTGCTGGAGGTCACCAGGGCTCTTTCAAGATAGTAAAAACAGTGACTTGTACAGCATAATGAAAAACCTAGGCATTGATTTTGAAGACATCAGACACATGCAGAATGAAAAATTTTTCAGAAATGATTTTTCTGGTGAGGTTGACTTCAGAGA
+
CCCDCFFFFFFFGGGGGGGGGGGHHGHHHHHHHHHHHHHHHHHHHHHHHHHHHHHHHIHHHHHIHHHHHHHHHHHHHHHHGHHHHGHHHHHHHHHHHHHHHHHHHHHGGHHHHHHGGGHHHHHHHHHHHHHHHHHHHGHHHHHHHHHHHHHHHHHHHHHHHHHHGGHHHHHHHHHHHHHHHGHHHHHHHHHHHGHHHHHHHHHHHHHHHHFHHHHHHHHGHHHHHHHHHFHHHHHHHHHHHHHGHHGHGHC
@M05620:46:000000000-D9D58:1:1101:25525:16363 1:N:0:101
GAATGAATGCAGAAATTGGCAAGATAATACTGCACCGATGGGAAATGATACTATCCTGAAACATGAGCAAATTGACCAGCCTCAGGATGTGAACTCATTTGCTGGAGGTCACGCCAGGGCTCTTTCAAGATAGTAAAAACAGTGACTTGTACAGCATAATGAAAAACCTAGGCATTGATTTTGAAGACATCAGACACATGCAGAATGAAAAATTTTTCAGAAATGATTTTTCTGGTGAGGTTGACTTCAGA
+
CCCCCFFFFFFFGGGGGGGGGGGHHHHHHHHHHHHHGGGGGHHHHHHHHHHHHHHHHHHHHHHHHHHHHHHHHHHHHHHHGHHHHHHHHHHGHHHHHHHHHHHHHHHGGHHHGHGGGHGGHHHGHHGHHHHHHHHHHHHGHHHHGHHHHHHHHHGHHHHHHHHHHHGGHHHHHHHHHHHHHHHGHHHHHHHHHHHHHHHGHHHHGHGHHHHHHHHHHHHHHHHHHHHHHHHGHFHGHHHGGGFFFFGGGG;
@M05620:46:000000000-D9D58:1:1101:6602:16367 1:N:0:101
GAATGAATGCAGAAATTGGCAAGATAATACTGCACCGATGGGAAATGATACTATCCTGAAACATGAGCAAATTGACCAGCCTCAGGATGTGAACTCATTTGCTGGAGGTCACCAGGGCTCTTTCAAGATAGTAAAAACAGTGACTTGTACAGCATAATGAAAAACCTAGGCATTGATTTTGAAGACATCAGACACATGCAGAATGAAAAATTTTTCAGAAATGATTTTTCTGGTGAGGTTGACTTCAGAGA
+
AABBCFFFFFFFGGGGGGGGGGGHHHHHHHHHHHHHEEFGGHHHHHHHHHHHHHHHHHHHHHHHHHHHGHHGHHHHHHHHGHHHHHHFHHHHHHHHHHHHHHHHHHHGGHHHHGHGGGHHHHHHHHHHHHHHHHHHHGGHHHHHHHHHHHHHHHGHHHHHHHHHGGHHHHHHGHHHHHHHHGHHHHHHHHHHHHHHHHHGHHHFHHHHHHHHHHHHHHHHHHHGHHHHHHHHHGHHHHHHHHGGGGGGGGC
@M05620:46:000000000-D9D58:1:1101:28900:16370 1:N:0:101
GAATGAATGCAGAAATTGGCAAGATAATACTGCACCGATGGGAAATGATACTATCCTGAAACATGAGCAAATTGACCAGCCTCAGGATGTGAACTCATTTGCTGGAGGTCACGCCAGGGCTCTTTCAAGATAGTAAAAACAGTGACTTGTACAGCATAATGAAAAACCTAGGCATTGATTTTGAAGACATCAGACACATGCAGAATGAAAAATTTTTCAGAAATGATTTTTCTGGTGAGGTTGACTTCAGA
+
BBBBBFFFFFFFGGGGGGGGGFGHHHFGHHHHHHHHGGGGGHGHHHHEHHHHGHHHHFHHFHHHHHHHHHHHHGHHHHHHGHHGHGHHHHHHHHHHHHHHHHHHHHHGGHHH?BFGC?EDFEGHHF4GFGF4?GGHFDGEHHFD?FFFGDG3?F2BGG2@FHFH2FAEFGHF<1FGH1?F1DDFGFHHHH1<<1FH0GGF00D=/D00000<C/0=<C:CG0/CCGBCG0CC:;CGHHGG9BBFG0B09B0
@M05620:46:000000000-D9D58:1:1101:25540:16371 1:N:0:101
GAATGAATGCAGAAATTGGCAAGATAATACTGCACCGATGGGAAATGATACTATCCTGAAACATGAGCAAATTGACCAGCCTCAGGATGTGAACTCATTTGCTGGAGGTCACGCCAGGGCTCTTTCAAGATAGTAAAAACAGTGACTTGTACAGCATAATGAAAAACCTAGGCATTGATTTTGAAGACATCAGACACATGCAGAATGAAAAATTTTTCAGAAATGATTTTTCTGGTGAGGTTGACTTCAGA
+
BBBBBFFFFFFFGGBGGGGGGGFGHHHHGHHHHHHHGEFGGHFHFGHHHHHHFHHHHGHHHHHGGGFHHHHHFHFGHGHHGHHHGGHHHGHHHHHHHHHHHHHHHHHGGHHHGHGGGHGGHHHHHHHHHHHHHHHHHHHGHHGHHHHHHHHHHHHHHHEGHHHHBGGGHHHFHHHHHHHHHHHGGHHHHHHHHHHHHHHHHGHHHHHHHHHHGHHHHHFHFHHHHHHHHHGHHGHHGHGGBFFFGGGFGG;
@M05620:46:000000000-D9D58:1:1101:15618:16385 1:N:0:101
GAATGAATGCAGAAATTGGCAAGATAATACTGCACCGATGGGAAATGATACTATCCTGAAACATGAGCAAATTGACCAGCCTCAGGATGTGAACTCATTTGCTGGAGGTCCCAGGGCTCTTTCAAGATAGTAAAAACAGTGACTTGTACAGCATAATGAAAAACCTAGGCATTGATTTTGAAGACATCAGACACATGCAGAATGAAAAATTTTTCAGAAATGATTTTTCTGGTGAGGTTGACTTCAGAGAA
+
CCCCCFFFFFFFGGGGGGGGGGGHHHHHHHHHHHHHGGGGFHHHHHHHHHHHHHHHHHHHHHHHHGHHGHHHHGHHHHHHGHHHGGHHGGHHHHHHHHHHHHHGHHHGGHHHHHGGGHHHHHHHHHHHHHHHHHHGGHHHHHHHHHHHHHHHHHHHHHHHHHHGGHHHHHHHHHHHHHHHGHHHHGHHHHHHHHHHHHHHGHHHHHHHGHHHHHHHHHHHHHHHHHHHHHHHHHHHHHHHHHGGGGGGGGF
@M05620:46:000000000-D9D58:1:1101:16668:16399 1:N:0:101
GAATGAATGCAGAAATTGGCAAGATAATACTGCACCGATGGGAAATGATACTATCCTGAAACATGAGCAAATTGACCAGCCTCAGGATGTGAACTCATTTGCTGGAGGTCACGCCAGGGCTCTTTCAAGATAGTAAAAACAGTGACTTGTACAGCATAATGAAAAACCTAGGCATTGATTTTGAAGACATCAGACACATGCAGAATGAAAAATTTTTCAGAAATGATTTTTCTGGTGAGGTTGACTTCAGA
+
CCCCCFFFFFFFGGGGGGGGGGGHHHHHHHHHHHHHGGGGGHHHHHHHHHHHHHHHHHHHHHHHHHHHHHHHHHHHHHHHGHHHHHHHHHHHHHHHHHHHHHHHHHHGGHHCEFGGGHF/BGHHHHHHDGFFHBG44FGEGFGBGGFHHHHHHGHHHFHHHHHHFFGCGFFGGHHHDGHFFHHGHFHFCGFBHHHFHHHGGFF0/DFFBGHGHHGHH/0C:0CGGFCGGHHHHB0GBGHGFGBCFGGGFGB
@M05620:46:000000000-D9D58:1:1101:4385:16414 1:N:0:101
GAATGAATGCAGAAATTGGCAAGATAATACTGCACCGATGGGAAATGATACTATCCTGAAACATGAGCAAATTGACCAGCCTCAGGATGTGAACTCATTTGCTGGAGGTCCCAGGGCTCTTTCAAGATAGTAAAAACAGTGACTTGTACAGCATAATGAAAAACCTAGGCATTGATTTTGAAGACATCAGACACATGCAGAATGAAAAATTTTTCAGAAATGATTTTTCTGGTGAGGTTGACTTCAGAGAA
+
BBBBBFFFFFBFGGGGGGGGGGGGHHFHHHGHHHHHGCFGGDCGEGFGGHHFGGFFHFGGGHGHGFGHHGHHHBGFHHGHGHHEGHGGGBG5FHHHBGHHHHHHFGHEEGHHGHGGGHHHFHHFFEDGHFGHGGHGFAGGEFHFFHGFHHHGHHGBGHGHFFHFGHHFFFCGHFHHHEHHGHHHHHHDGHHHGHHGGHEFGHEF1<DDGFFHFGHHHFFGGHHHHHFFGHHFGHHHFGFHHFGF0009B/F
@M05620:46:000000000-D9D58:1:1101:27490:16422 1:N:0:101
GAATGAATGCAGAAATTGGCAAGATAATACTGCACCGATGGGAAATGATACTATCCTGAAACATGAGCAAATTGACCAGCCTCAGGATGTGAACTCATTTGCTGGAGGTCACGCCAGGGCTCTTTCAAGATAGTAAAAACAGTGACTTGTACAGCATAATGAAAAACCTAGGCATTGATTTTGAAGACATCAGACACATGCAGAATGAAAAATTTTTCAGAAATGATTTTTCTGGTGAGGTTGACTTCAGA
+
CCCCCFFFFFFFGGGGGGGGGGFGHHHHHHHHHHHHGGGGGGGHGHHHHHHHHHHHHHHHHHHHHHHHHHHHHHHHHHHHGHHGHGHHHGHHHHHHHHHHHHHHHHHGGHHHGHGGGHGGHHHHHHHHHHHHHHHHHHHGHHHHHHHHHHHHHHHHHHHHHHHHHHGGHHHHHHHHHHHHHHHGHHFHHHHHHHHHHHHHHHHHHHHHHHHHGHHHHHGHHHGHHHHHHHHHHGHHHGHGGGFGGGGGGG0
@M05620:46:000000000-D9D58:1:1101:29332:16465 1:N:0:101
GAATGAATGCAGAAATTGGCAAGATAATACTGCACCGATGGGAAATGATACTATCCTGAAACATGAGCAAATTGACCAGCCTCAGGATGTGAACTCATTTGCTGGAGGTCACCAGGGCTCTTTCAAGATAGTAAAAACAGTGACTTGTACAGCATAATGAAAAACCTAGGCATTGATTTTGAAGACATCAGACACATGCAGAATGAAAAATTTTTCAGAAATGATTTTTCTGGTGAGGTTGACTTCAGAGA
+
CCCCCFFFFFFFGGGGGGGGGGGHHHHHHHHHHHHHGGGGGHHHHHHHHHHHHHHHHHHHHHHHHHHHHHHHHHHHHHHHGHHHHGHHHHHGHHHHHHHHHHHHHHHGGHHHHHHGGGHHHHHHHHHHHHHHHHHHHGHHHHHHHHHHHHHHHHHHGHHHHHHHGGHHHHHHHHHHHHHHHGHHHHHHHHHHHHHHHHHHHHHHHHHHHHGGHGGHHHHHHHHHHHHHHHHHHGHHHGHHHHGGGGGGGG9
@M05620:46:000000000-D9D58:1:1101:26895:16472 1:N:0:101
GAATGAATGCAGAAATTGGCAAGATAATACTGCACCGATGGGAAATGATACTATCCTGAAACATGAGCAAATTGACCAGCCTCAGGATGTGAACTCATTTGCTGGAGGTCCCAGGGCTCTTTCAAGATAGTAAAAACAGTGACTTGTACAGCATAATGAAAAACCTAGGCATTGATTTTGAAGACATCAGACACATGCAGAATGAAAAATTTTTCAGAAATGATTTTTCTGGTGAGGTTGACTTCAGAGAA
+
CBCCDFFFFFFFGGGGGGGGGGGHHHHHHHHHHHHHGGGGGHHHHHHHHHHHHHHHHHHHHHHHHHHHHHHHHHHHHHHHGHHHHHHHHGHHHHHHHHHHHHHHHHHGGHHHHHGGGHHHHHHHHHHHHHHHHHHHGHHHHHHHHHHHHHHHHHHHHHHHHHHGGHHHHHHHHHHHHHHHGHHHHHHHHHHHHHHHHHHHHHHHHHHHHHHHHHHHHHHHHHHHHHHHHHHHHHHHGHHHHHGGGHHGGGG
@M05620:46:000000000-D9D58:1:1101:9680:16498 1:N:0:101
GAATGAATGCAGAAATTGACAAGATAATACTGCACCGATGGGAAATGATACTATCCTGAAACATGAGCAAATTGACCAGCCTCAGGATGTGAACTCATTTGCTGGAGGTCTCTTTCAAGATAGTAAAAACAGTGACTTGTACAGCATAATGAAAAACCTAGGCATTGATTTTGAAGACATCAGACACATGCAGAATGAAAAATTTTTCAGAAATGATTTTTCTGGTGAGGTTGACTTCAGAGAAGATCGGA
+
CCCCDFFFFFFFGGGGGGGGGGHHHHHHHHHGHHHHGGGGGHHHHHHHHHHHHHHHHHHHHHHHHHHHHHHHHHHHHHHHGHHHHGHHHHHHHHHHHHHHHHHHHHHGGHHHHHHHHFHHHHHHHHHHHGHHHHHHHHHHHHHHHHHHHHHHHHHHGGHHHHHHHHHHHHHHHGHHHHHHHHHHHHHHHHHHHHHHHHHHHHHHHHHHHHBGHHHHHHHHHGHHHFHHHHHHHHHHHHHHHHHHHHHHGG?
@M05620:46:000000000-D9D58:1:1101:8728:16502 1:N:0:101
GAATGAATGCAGAAATTGGCAAGATAATACTGCACCGATGGGAAATGATACTATCCTGAAACATGAGCAAATTGACCAGCCTCAGGATGTGAACTCATTTGCTGGAGGTCACGCCAGGGCTCTTTCAAGATAGTAAAAACAGTGACTTGTACAGCATAATGAAAAACCTAGGCATTGATTTTGAAGACATCAGACACATGCAGAATGAAAAATTTTTCAGAAATGATTTTTCTGGTGAGGTTGACTTCAGA
+
BABCCFFFFFFFGGGGGGGGGGGHHHHHHHGHHHHHGGGGGHHHHHHHHHHHHHHHHHHHHHHHHGHHHHGGHHHHHHHHGHHHGGHHHGGHHHHHHFHHHHHHHFHGGHHHGHGGGHGGHHHHHHHHHHHHHGHHHHHGHHHHHHHHHHHHHHHHHHHHHHHHHHGGHHHHHHHHHHHHHHHGHHHHHHHHHHHHGHHHHHHHHHHHHHHHHHHHHHHHHHHHHHHHHHHHHHHHHGHGGGGGGGGGGG0
@M05620:46:000000000-D9D58:1:1101:20265:16510 1:N:0:101
GAATGAATGCAGAAATTGGCAAGATAATACTGCACCGATGGGAAATGATACTATCCTGAAACATGAGCAAATTGACCAGCCTCAGGATGTGAACTCATTTGCTGGAGGTCACCCCCAGGGCTCTTTCAAGATAGTAAAAACAGTGACTTGTACAGCATAATGAAAAACCTAGGCATTGATTTTGAAGACATCAGACACATGCAGAATGAAAAATTTTTCAGAAATGATTTTTCTGGTGAGGTTGACTTCAG
+
CCCCCFFFFFFFGGGGGGGGGGGHHHHHHHHHHHHHGGGGGHHHHHHHHHHHHHHHHHHHHHHHHHHHHHHHHHHHHHHHGHHHHGHHHGHHHHHHHHHHHHHHHHHGGHHHHHGGGGGGGHHHHHHHHHGHHHHHHHHHGHGGHHHHHHHHHHHHHHHHHHHHHHHGGHHHHHHHHHHHHHHHGHHHHHHHHHHHHHHHHHHHHHGHHHHHHHHHHHHGHHHHHHHHHHHHHHHGGHGGGFFGGGGGGGG
@M05620:46:000000000-D9D58:1:1101:15208:16516 1:N:0:101
GAATGAATGCAGAAATTGGCAAGATAATACTGCACCGATGGGAAATGATACTATCCTGAAACATGAGCAAATTGACCAGCCTCAGGATGTGAACTCATTTGCTGGAGGTCACGCCAGGGCTCTTTCAAGATAGTAAAAACAGTGACTTGTACAGCATAATGAAAAACCTAGGCATTGATTTTGAAGACATCAGACACATGCAGAATGAAAAATTTTTCAGAAATGATTTTTCTGGTGAGGTTGACTTCAGA
+
BABBBFFFFFFFGGGGGGGGGGGGHHHHGHFGHHHHGEEGGHHHHHHHHHHHHHHHHHHHHHHHHHHHHHHHHHHHHHHHGHHHHHHHGHHGHHHHHHHHHHHHHFHGEHHHGHGGGHGGHHHHHHHHHHHHHHHHHFHGHHHHHHHHHHHHHHHHHHHHHHHHGHGGHHGHHHHHHHHHHHGGHHHHHHHHHHHHHHHHHHHHHHHGHHHHHHHHHHHHCHHGGHHHHHHHHGBHHHHGBFFFFGGFGG0
@M05620:46:000000000-D9D58:1:1101:16391:16580 1:N:0:101
GAATGAATGCAGAAATTGGCAAGATAATACTGCACCGATGGGAAATGATACTATCCTGAAACATGAGCAAATTGACCAGCCTCAGGATGTGAACTCATTTGCTGGAGGTCACCAGGGCTCTTTCAAGATAGTAAAAACAGTGACTTGTACAGCATAATGAAAAACCTAGGCATTGATTTTGAAGACATCAGACACATGCAGAATGAAAAATTTTTCAGAAATGATTTTTCTGGTGAGGTTGACTTCAGAGA
+
CBCCCFFFFFFFGGGGGGGGGGGHHHHHHHHHHHHHGGGGGHHHHHHHHHHHHHHHHHHHHHHHHHHHHHHHHHHHHHHHGHHHHHHHHGHHHHHHHHHHHHHHHHHGGHHHHHHGGGHHHHHHHHHHHHHHHHHHHGHHHHHHHHHHHHHHHHHHHHHHHHHHGGHHHHHHHHHHHHHHHGHHHHHHHHHHHHHHHHHHHHHHHHHHHGHGHHHHHHHGHHHHHHHHHHHHHHHHHHHHHHGGGGHGGGF
@M05620:46:000000000-D9D58:1:1101:18496:16598 1:N:0:101
GAATGAATGCAGAAATTGGCAAGATAATACTGCACCGATGGGAAATGATACTATCCTGAAACATGAGCAAATTGACCAGCCTCAGGATGTGAACTCATTTGCTGGAGGTCCCAGGGCTCTTTCAAGATAGTAAAAACAGTGACTTGTACAGCATAATGAAAAACCTAGGCATTGATTTTGAAGACATCAGACACATGCAGAATGAAAAATTTTTCAGAAATGATTTTTCTGGTGAGGTTGACTTCAGAGAA
+
BABBCFFFFFFFGGGGGGGGGGGHHHGHGHHHHHHHGGGGGHHHHHHHGHHHGHHHGHHHHHHHHHHHHHHHHHHHHHHHGHHHHHHGHFGHHHHHHHHHHHHHHHHGGHHHHHGGGHHHHHHHHHGHGHHHHHHHGHHHHHHHHHHHHFHHHHHHHHHHHHHGGHHHHHHHHHHHHHHHGHHHHHHHHHHHHHHHHHGHHHHHHHGHHHHGHHHHHGHHHHHHHHHHHHHHHHGHHHGHHHGGGGGGGGG
@M05620:46:000000000-D9D58:1:1101:26555:16613 1:N:0:101
GAATGAATGCAGAAATTGGCAAGATAATACTGCACCGATGGGAAATGATACTATCCTGAAACATGAGCAAATTGACCAGCCTCAGGATGTGAACTCATTTGCTGGAGGTCACCAGGGCTCTTTCAAGATAGTAAAAACAGTGACTTGTACAGCATAATGAAAAACCTAGGCATTGATTTTGAAGACATCAGACACATGCAGAATGAAAAATTTTTCAGAAATGATTTTTCTGGTGAGGTTGACTTCAGAGA
+
CBCCCFFFFFFFGGGGGGGGGGGFHHHHHHHHHHHHGGGGGHHHHHHHHHHHHHHHHHFHHHHHHHHHHHHHHHHHHHHHGHHHHHHHHHHHHHHHHHHHHHHHHHHGGHHHHHHGGGHHHHHHHHHGHHHHHHHHHGHHHHHHHHHHHHHHHHHHHHHHHHHHGGHHHHGHGHHHHHHHHGGHGHHHHHHHHHHHHHHHHHHHHHHHHHFHHHHHHHGGHHHHHHHHHHHHHHHHHHHHHHGGGGGGGG:
@M05620:46:000000000-D9D58:1:1101:19839:16618 1:N:0:101
GAATGAATGCAGAAATTGGCAAGATAATACTGCACCGATGGGAAATGATACTATCCTGAAACATGAGCAAATTGACCAGCCTCAGGATGTGAACTCATTTGCTGGAGGTCACCAGGGCTCTTTCAAGATAGTAAAAACAGTGACTTGTACAGCATAATGAAAAACCTAGGCATTGATTTTGAAGACATCAGACACATGCAGAATGAAAAATTTTTCAGAAATGATTTTTCTGGTGAGGTTGACTTCAGAGA
+
CCCCCFFFFFFFGGGGGGGGGGGHHHHHHHHHHHHHGGGGGHHHFHHHHHHHHHHHHHGHHHGHHGHHGHHHHHHHHHHHGHHHHHHHHGHGHHHHHHHHHHHGFHHGGHHHHHHGGGHHHHHHHHHHGHHHHHHHHGHHHHGHHHHHHHHHHHHHHHHHHHHHGGHHHHHHHHHHHHHHHGHHHHHHHHHGHHHHHHHHHHHHHGHHHHHHHHHHHHHFFHHHHHHHHHHHHGHFHHGHHHGGGGGGGGF
@M05620:46:000000000-D9D58:1:1101:19833:16636 1:N:0:101
GAATGAATGCAGAAATTGGCAAGATAATACTGCACCGATGGGAAATGATACTATCCTGAAACATGAGCAAATTGACCAGCCTCAGGATGTGAACTCATTTGCTGGAGGTCACCAGGGCTCTTTCAAGATAGTAAAAACAGTGACTTGTACAGCATAATGAAAAACCTAGGCATTGATTTTGAAGACATCAGACACATGCAGAATGAAAAATTTTTCAGAAATGATTTTTCTGGTGAGGTTGACTTCAGAGA
+
CCCCCFFFFFFFGGGGGGGGGGGHHHHHHHHHHHHHGGGGGHHHHHHHHHHHHHHHHHHGHHHHHHHHHHHHHHHHHHHHGHHHHHHHHHHHHHHHHHHHHHHHHHHGGHFH3DGGGDHFHHFDH?E3F?D?FHHH3/?B??BFH?DB3B3?FFDG3FDHHHHAG?=FGCC@GFD=GHHHHGF1?C0=1<FD1<<<1<11=GC1<DGHH.GHHH0<0DHHBDG0GHHHF/CG00:;CCGF:/0C09;CBFF
@M05620:46:000000000-D9D58:1:1101:16989:16654 1:N:0:101
GAATGAATGCAGAAATTGGCAAGATAATACTGCACCGATGGGAAATGATACTATCCTGAAACATGAGCAAATTGACCAGCCTCAGGATGTGAACTCATTTGCTGGAGGTCACCAGGGCTCTTTCAAGATAGTAAAAACAGTGACTTGTACAGCATAATGAAAAACCTAGGCATTGATTTTGAAGACATCAGACACATGCAGAATGAAAAATTTTTCAGAAATGATTTTTCTGGTGAGGTTGACTTCAGAGA
+
CABCCFFFFFFFGGGGGGGGGGGHHHHHHHHHHHHHGGGGGHHHHHHHHHHHHHHHHHHGHHHHHHHHHHHHHHHHHHHHGHHHHHHHHHHHHHHHHHHHHHHHHHHGGHHHHHHGGGHHHHHHHHHHHHHHHHHHHGHHHHHHHHHHHHHHHHHHHHHHHHHHGGHHHHHHHHHHHHHHHGHHHHHHHHHHHHHHHHHHHHHHHHHHHHHGHHHHHHHHHHHHHHHHHHHHHHHHHHHHHHGGGGGGGGF
@M05620:46:000000000-D9D58:1:1101:8278:16666 1:N:0:101
GAATGAATGCAGAAATTGGCAAGATAATACTGCACCGATGGGAAATGATACTATCCTGAAACATGAGCAAATTGACCAGCCTCAGGATGTGAACTCATTTGCTGGAGGTCACGCCAGGGCTCTTTCAAGATAGTAAAAACAGTGACTTGTACAGCATAATGAAAAACCTAGGCATTGATTTTGAAGACATCAGACACATGCAGAATGAAAAATTTTTCAGAAATGATTTTTCTGGTGAGGTTGACTTCAGG
+
BABBBFFFFFFFGGGGGGGGGGGHHHHHHHHHHHHHGFGGGHHHHHHHHHHHHHHHHHHHHHHHHHHHHHHHHHHHHHHHGHHHHHHHHGHHHHHHHHHHHHHHHFHGGHHHGHGGGHGGHHGG4DHHGFHGFFHHHHHGHHHHHGHHHDGHFHHHHFHHHGHHHHGGHHHHHGHHHHHHHHHGHHHHHHHHHHHHHHHHHHGGHHHGHHHHHGHGHHHHGFHHHHHHHHHHHHHHGHHG/CGFGGGFGG0
@M05620:46:000000000-D9D58:1:1101:28762:16666 1:N:0:101
GAATGAATGCAGAAATTGGCAAGATAATACTGCACCGATGGGAAATGATACTATCCTGAAACATGAGCAAATTGACCAGCCTCAGGATGTGAACTCATTTGCTGGAGGTCACCAGGGCTCTTTCAAGATAGTAAAAACAGTGACTTGTACAGCATAATGAAAAACCTAGGCATTGATTTTGAAGACATCAGACACATGCAGAATGAAAAATTTTTCAGAAATGATTTTTCTGGTGAGGTTGACTTCAGAGA
+
AAAABFFFFFFFFGGGGGGFGFFCHFHHHGHFGGHHGGEGGHHHHHHHHHHHHGHHHHHFFFFHHEHHHGHHHHHHGHHHGHHHGGHHHHHHHHHHHHHHHGHHGFHGGHGHHHHGGGHHHHHHHHHHHHHHHHHHHGHHHHHHHHHHHHHHHHHHHHHHHHHHGGHHHHHHHHHHHHHHHGHHHHGHHHHHHHHHHHHHHHHHHHGHHGGHHHHH0GDGHHHGHHHHHHHHHCGHHHHHHHGGGGGGGGF
@M05620:46:000000000-D9D58:1:1101:10284:16732 1:N:0:101
GAATGAATGCAGAAATTGGCAAGATAATACTGCACCGATGGGAAATGATACTATCCTGAAACATGAGCAAATTGACCAGCCTCAGGATGTGAACTCATTTGCTGGAGGTCACCAGGGCTCTTTCAAGATAGTAAAAACAGTGACTTGTACAGCATAATGAAAAACCTAGGCATTGATTTTGAAGACATCAGACACATGCAGAATGAAAAATTTTTCAGAAATGATTTTTCTGGTGAGGTTGACTTCAGAGA
+
CCCCCFFFFFFFGGGGGGGGGGGHHHHHHGHHHHHHGGGGGHGHHHHHHHHHGHHHHHHHHHGGHGHHHHHHHHHHHHHHGHHHHHHHHGHGHHHHHHGHHHHHHGHGGHHHHHHGGGHHHHHHHHHHHHHHHHHHHGHHHHHHHHHHHHGHHHFHHHHHHHHHGGHHHHHHHHHGHHHHHGGHHHGHHHHHHHGHHHHHHHGHHHHHHHHHHHHHHHHHHHHHHHHHHHHHHHHHHHHHHHGGGGGGGGF
@M05620:46:000000000-D9D58:1:1101:25534:16737 1:N:0:101
GAATGAATGCAGAAATTGGCAAGATAATACTGCACCGATGGGAAATGATACTATCCTGAAACATGAGCAAATTGACCAGCCTCAGGATGTGAACTCATTTGCTGGAGGTCACGCCAGGGCTCTTTCAAGATAGTAAAAACAGTGACTTGTACAGCATAATGAAAAACCTAGGCATTGATTTTGAAGACATCAGACACATGCAGAATGAAAAATTTTTCAGAAATGATTTTTCTGGTGAGGTTGACTTCAGA
+
CCDCDFFFFFFFGGGGGGGGGGGHHHHHHHHHHHHHGGGGGHHHHHHHHHHHHHHHHHHHHHHHHHHHHHHHHHHHHHHHGHHHHHHHHHHHHHHHHHHHHHHHHHHGGHHHEEE>E/?/GHFED?H4F3GHF4FH4HBEA??BDDHDGGBHHDCGH2GFHHHF2=EBFGB1?C=G11F1D=GGF11FGFFDFDCGB<1FGHE<GFHHHHHFHH0<<:GHB0CHHBHHFHCCGH;:CCCF/::/BF0;:0;
@M05620:46:000000000-D9D58:1:1101:6627:16748 1:N:0:101
GAATGAATGCAGAAATTGGCAAGATAGTACTGCACCGGTGGTCAATGATGCTAGCCTGAGACATGAGCAGATTGACCAGCCTCAGGATGTGAACTCATTTGCTGGAGGTCACGCCAGGGCTCTTTCAAGATAGTAAAAACAGTGACTTGTACAGCATAATGAAAAACCTAGGCATTGATTTTGAAGACATCAGACACATGCAGAATGAAAAATTTTTCAGAAATGATTTTTCTGGTGAGGTTGACTTCAGG
+
BACBCFFFFFFFGGGGGGGGGGGFHD5D66DF5A44222A223D3DDGG5AFA5335FG25B2B33BG33BAA33D331B?EH3@?3@3FE@53F33@G4BG4BC111EGF31B1>E?E/F/FHHHHGHFHHGHHHHHGGHHHHEHHHHHHHHHHHHHHHHHHGHGGGGHHHHHEHHHHHHGHGHHHHHHHHHHHHHHHHHHHGHHHEHFHHHHHFHHFGGFFHHHHHHHHGHFFHHHGFGGGGGGGGGF0
@M05620:46:000000000-D9D58:1:1101:2171:16750 1:N:0:101
GAATGAATGCAGAAATTGGCAAGATAATACTGCACCGATGGGAAATGATACTATCCTGAAACATGAGCAAATTGACCAGCCTCAGGATGTGAACTCATTTGCTGGAGGTCACCAGGGGTCTCTCTAGATAGTAAAAACAGAGACTTGTACAGAATAATGTAAAACCCAGGCACTGATTTTGAAGACACAAGACACACGTAGAAAGAAAAATTTTTTAGAGATGTTTTTTTTGGGGAGGTTGACTCTTGAGA
+
BBBBBFBFFFFFGFGBGGGGGGGHHHHHHHHHHHHGGEEFGHHHHHHHHHGHFHHHHEGFHHHHHEGGGFHHHHHHHHHHGHHHHHFHHGGHHHHHHHHHHHHHHGHGGHHF3311?/?EF4F3343BGHF444BDG/F23B2?232B33B3323B33222@GH2///////00?1<1@FF/11?0<00.0>0FGH.-./.<00//.<<G./<;G-./<0;000;0/EG-A--.;.@@...///////;B9
@M05620:46:000000000-D9D58:1:1101:5210:16822 1:N:0:101
GAATGAATGCAGAAATTGGCAAGATAATTCTGCACCGATGGGAAATGATACTATCCTGAAACATGAGCAAATTGACCAGCCTCAGGATGTGAACTCATTTGCTGGAGGTCACGCCAGGGCTCTTTCAAGATAGTAAAAACAGTGACTTGTACAGCATAATGAAAAACCTAGGCATTGATTTTGAAGACATCAGACACATGCAGAATGAAAAATTTTTCAGAAATGATTTTTCTGGTGAGGTTGACTTCAGA
+
CCCCCFFFFFFFGGGGGGGGGGGHHHHHHHHHHHHHGGGGGHHHHHHHHHHHHHHHHHHHHHHHHHHHHHHHHHHHHHHHGHHHHHHHHHHHHHHHHHHHHHHHHHHGGHHHGHGGGHGGHHHHHHHHHHHHHHHHHHHGHHHHHHHHHHHHHHHHHHHHHHHHHHGGHHHHHHHHHHHHHHHGHHHHHHHHHHHHHHHHHHHHHHHHHHHGHHHHHHHHHFHHHHHHHHHHHHHHHHHGGGGGGHGGGG0
@M05620:46:000000000-D9D58:1:1101:3637:16840 1:N:0:101
GAATGAATGCAGAAATTGGCAAGATAATACTGCACCGATGGGAAATGATACTATCCTGAAACATGAGCAAATTGACCAGCCTCAGGATGTGAACTCATTTGCTGGAGGTCACCAGGGCTCTTTCAAGATAGTAAAAACAGTGACTTGTACAGCATAATGAAAAACCTAGGCATTGATTTTGAAGACATCAGACACATGCAGAATGAAAAATTTTTCAGAAATGATTTTTCTGGTGAGGTTGACTTCAGAGA
+
BAABBFFFFFFFGEGFGFGGG4FEGGFGBGHHHGHHGEEGGHCBHGHFHHHHFHHHHGBGHFBGHGGHGHHHHGHHHGHEGHHHHHHHHGHFFHHFGHHHHHHHHAGGGHHHHHHGGGHHHBHHHHHHHHGHHHHHHGGHHHHHHHHHHHGGFBFGHHHHHHHHGGHHGGHHHHHHGHHHHGHHGHHHHHHHHHHHHHHHHFHFHFGHHHHHHHHHHHEEHHHHHHHHHGHHHHHHHHCGHFGGGGGGFGB
@M05620:46:000000000-D9D58:1:1101:5221:16850 1:N:0:101
GAATGAATGCAGAAATTGGCAAGATAATACTGCACCGATGGGAAATGATACTATCCTGAAACATGAGCAAATTGACCAGCCTCAGGATGTGAACTCATTTGCTGGAGGTCACGCCAGGGCTCTTTCAAGATAGTAAAAACAGTGACTTGTACAGCATAATGAAAAACCTAGGCATTGATTTTGAAGACATCAGACACATGCAGAATGAAAAATTTTTCAGAAATGATTTTTCTGGTGAGGTTGACTTCAGA
+
BAABCFFFFFFFGGGGGGGGGGGHHHHHGHHHHHHHGFGGGHHHGHHHHFHHHHGHHHHHHHHHHGHHHHGHHHHHHHHHGHHGGHHHHBGGHHHHHHHHHGHHHHHGFHHHGHGGGHGGFEHHGHHHHHHHHHHHHHHGHGGHHHHHHHHHHHHHHHHHHHHHHHGGHHHHHHHHHHHHHHHGHHHHHHHHHHHHHHHHHGHHHHHHHHHHHHHHHHHGGHHHHHHHHHHHHHHHHHHGFFGGGGGGGG9
@M05620:46:000000000-D9D58:1:1101:23083:16902 1:N:0:101
GAATGAATGCAGAAATTGGCAAGATAATACTGCACCGATGGGAAATGATACTATCCTGAAACATGAGCAAATTGACCAGCCTCAGGATGTGAACTCATTTGCTGGAGGTCACCAGGGCTCTTTCAAGATAGTAAAAACAGTGACTTGTACAGCATAATGAAAAACCTAGGCATTGATTTTGAAGACATCAGACACATGCAGAATGAAAAATTTTTCAGAAATGATTTTTCTGGTGAGGTTGACTTCAGAGA
+
CABCCFFFFFFFGGGGGGGGGGFHHHHHHHHHHHHHGGGGCHHCHHHHHHHHHHHHHHHHHHHHHHHHHHHHHHHHHHHHGHHHHHHHHHHFHHHHHHHHHHHHHHHGGHHHHHHGGGHHHHHHHHHHHHGHHHHHHGHHHHHHHHHHHHHHHHHHHHHHHHHHGGHHHHHHHHHHHHHHHGHHHHHHHHHHHHHHHHHHHGHHHGHHHHHHHHHHHHFHHHHHGHHHHHHHHHHHHGHGHHGGGGGGGGB
@M05620:46:000000000-D9D58:1:1101:3886:16938 1:N:0:101
GAATGAATGCAGAAATTGGGAAGATAATACTGCACCGATGGGAAATGATACTATCCTGAAACATGAGCAAATTGACCAGCCTCAGGATGTGAACTCATTTGCTGGAGGTCACCAGGGCTCTTTCAAGATAGTAAAAACAGTGACTTGTACAGCATAATGAAAAACCTAGGCATTGATTTTGAAGACATCAGACACATGCAGAATGAAAAATTTTTCAGAAATGATTTTTCTGGTGAGGTTGACTTCAGAGA
+
CBCCCFFFFFFFGGGGGGGCGGFHHHHHHHHHHHHHGGGGGHHHHHHHHHHHHHHHHHHHHHHHHHGHHHHHHHHHHHHHGHHHGHHHHHHHHHHHHHHHHHHHHHHGGHHHHHHGGGHHHHHHHHHHHGHHHHHHHGGHHGGHHHHHHHHHHHHHHHHHHHHHGGHHHHHHHHHHHHHHHGHHEHGHHHGFHHHHHHHHHHHHHGHHHHHHHHHHHHGHHHHHHHHHHHHHHHHHHHHHHGGGGGFFFGB
@M05620:46:000000000-D9D58:1:1101:28661:16955 1:N:0:101
GAATGAATGCAGAAATTGGCAAGATAATACTGCACCGATGGGAAATGATACTATCCTGAAACATGAGCAAATTGACCAGCCTCAGGATGTGAACTCATTTGCTGGAGGTCACCCCCAGGGCTCTTTCAAGATAGTAAAAACAGTGACTTGTACAGCATAATGAAAAACCTAGGCATTGATTTTGAAGACATCAGACACATGCAGAATGAAAAATTTTTCAGAAATGATTTTTCTGGTGAGGTTGATTCAGA
+
BBBBBFFFFFFFGGGGGGGGGGFHHHHHHHHHHHHHGGGGGHHGGHHGHHHHHHHHHHHHHHHHHHHHHHHHHHHHHHHHGHHHHHHHHHHHHHHHHHHHHHHHHHHGGHHHHHGGGGGGGHHHHHHHHHHHHHHHHHHHGHHHHHHHHHHHHHHHHHHHHHHHHHHGGHGHHHHHHHHHHHHHGHHHHHHHHHHHHHHHHHHGHHGGGHHHGHHHHHHHHHHHHHHHHHHHHHHHGHGGGGGGGGGGGG0
@M05620:46:000000000-D9D58:1:1101:21613:16960 1:N:0:101
GAATGAATGCAGAAATTGGCAAGATAATACTGCACCGATGGGAAATGATACTATCCTGAAACATGAGCAAATTGACCAGCCTCAGGATGTGAACTCATTTGCTGGAGGTCACGCCAGGGCTCTTTCAAGATAGTAAAAACAGTGACTTGTACAGCATAATGAAAAACCTAGGCATTGATTTTGAAGACATCAGACACATGCAGAATGAAAAATTTTTCAGAAATGATTTTTCTGGTGAGGTTGACTTCAGA
+
BBBBBFFFFFFFGGGGGGGGGGGHHHFHHHHHHHHHGGGGFHHHHHHGHHHHHHHHHHHHHHHHHFFHHHHHHFGHHGGHGHHHHHHHHGGGHHHHHHHHHHHHGFHGGHHHGHGGGHGGGHHHGHHHGFGHGGHFFHHGHHHHHHHHHHGHHGHHHHHHHHHHHHGGHHHHHHGHHHHHHHHGHHHHHHHHHHHHHHHHHHHHHHHHHHHHHHGHHHFHHHHHHFHHHHHHHFHGHHHGFFGGGGGGGG0
@M05620:46:000000000-D9D58:1:1101:21922:16975 1:N:0:101
GAATGAATGCAGAAATTGGCAAGATAATACTGCACCGATGGGAAATGATACTATCCTGAAACATGAGCAAATTGACCAGCCTCAGGATGTGAACTCATTTGCTGGAGGTCACGCCAGGGCTCTTTCAAGATAGTAAAAACAGTGACTTGTACAGCATAATGAAAAACCTAGGCATTGATTTTGAAGACATCAGACACATGCAGAATGAAAAATTTTTCAGAAATGATTTTTCTGGTGAGGTTGACTTCAGA
+
CCDCDFFFFFFFGGGGGGGGGGGHHHHHHHHHHHHHGGGGGHHHHHHHHHHHHHHHHHHHHHHHHHHHHHHHHHHHHHHHGHHHHHHHHGHHHHHHHHHHHHHHHHHGGHHHGHGGGHGGHHHHHHHHHHHGHHHHHHHGHHHHHHHHHHHHHHHHHHHHHHHHHHGGHHHHHHHHHHHHHHHGHHHHHHHHHHHHHHHHHHHHHHHHHHHHHHHHHHHHHHHHHHHHHHHHHHHHHHHGGGGGGGGGGG:
@M05620:46:000000000-D9D58:1:1101:17832:16996 1:N:0:101
GAATGAATGCAGAAATTGGCAAGATAATACTGCACCGATGGGAAATGATACTATCCTGAAACATGAGCAAATTGACCAGCCTCAGGATGTGAACTCATTTGCTGGAGGTCACGCCAGGGCTCTTTCAAGATAGTAAAAACAGTGACTTGTACAGCATAATGAAAAACCTAGGCATTGATTTTGAAGACATCAGACACATGCAGAATGAAAAATTTTTCAGAAATGATTTTTCTGGTGAGGTTGACTTCAGA
+
>ABAAFFFFFBFGGFGGGGGGGGFHGGFGHHGGCHHGEEGGGBB2BGGHHHHHHHHHF5BFGGHHBHHFBCHHHHHHHHHGHHFHHHHHHHGHHHGFGHHFGHHGFFGGHHHGHGGGHFGHHHHGHFGHFFFHHEHHHHGEHHHHHHHHHHHHHHHHFHHHHGGFHGGHHHHHHHHHHHHHHHGHHHHHHHFHHHFHHHHHGHFHFHHFE0CGHHHHHHFHGHHHGHGHHHHHGHHHCGGGCGFGGGEFG0
@M05620:46:000000000-D9D58:1:1101:23513:16999 1:N:0:101
TGAATGAATGCAGAAATTGGCAAGATAATACTGCACCGATGGGAAATGATACTATCCTGAAACATGAGCAAATTGACCAGCCTCAGGATGTGAACTCATTTGCTGGAGGTCATCAGGGCTCTTTCAAGATAGTAAAAACAGTGACTTGTACAGCATAACGAAAAACCTAGGCATTGATTTTGAAGACATCAGACACATGCAGAATGTAAAATTTTTCAGTAATGATTTTTCTGGTGAGGTTGACTTCAGAG
+
@AAAAFBDB311BBB11BAGFGFFB1DB3AEFGD1EFA0E0AG0F/1F12GFBFBBBFGG1B1BFG1AA1F11DBB1FGFCF0>FGH11@GGGGGHD1D2FBHFFCGH/?0@222BFC/>>BFGD2>>1B1B>2>2FFEAGGE<1G2B1B2G2<<FBG1//?C?FGGHB1BCF1?111?FHD/111<FD1111>B<0<1C1DGFHH00=DDD/=DDH0<00;GC0C0:C:GBCG0/=.CGCF/0;900;0B
@M05620:46:000000000-D9D58:1:1101:17858:17007 1:N:0:101
GAATGAATGCAGAAATTGGCAAGATAATACTGCACCGATGGGAAATGATACTATCCTGAAACATGAGCAAATTGACCAGCCTCAGGATGTGAACTCATTTGCTGGAGGTCACGCCAGTGCTCTTTCAAGATAGTAAAAACAGTGACTTGTACAGCATAATGAAAAACCTAGGCATTGATTTTGAAGTCATCAGACACATGCAGAATGAAAAATTTTTCAGAAATGATTTTTCTGGTGAGGTTGACTTCAGA
+
A?AAAFFFFFFF5GGGGGGGGGGGHFHG5GHHHHHHGCEFEGGH2FGHHHHHHHHHHHBGDHHHHFFHFHHGHHGHHHHHGHHGHHHHHHHFHHHHHHHHFHHHHHHGGHBHDHFEC333F4F3EGG4F3FBF4BF?FF/?F433BGH1?BGH2?FG1FGFHF1<@A/F1FG0<<F<1F11FDFFF1?DGF1<FF0<01<<D1<>DDG000<GH0<=CG000:GG0CHFGBCGH:;:0.C//:/CBBC0B9
@M05620:46:000000000-D9D58:1:1101:12437:17039 1:N:0:101
GAATGAATGCAGAAATTGGCAAGATAATACTGCACCGATGGGAAATGATACTATCCTGAAACATGAGCAAATTGACCAGCCTCAGGATGTGAACTCATTTGCTGGAGGTCACCAGGGCTCTTTCAAGATAGTAAAAACAGTGACTTGTACAGCATAATGAAAAACCTAGGCATTGATTTTGAAGACATCAGACACATGCAGAATGAAAAATTTTTCAGAAATGATTTTTCTGGTGAGGTTGACTTCAGAGA
+
BBCCCFFFFFFFGGGGGGGGGGGHHHHHHHHHHHHHGGGGGHHHHHHFHHHHHHHHHHGGHHGHHHHHHHHHHHHHHHHHGHHHGHHHHHHHHHHHHHHHHHHHHFHGGHHHHHHGGGHHHHHHHHHHHHHHHHHHHGHHHHHHHHHHHHGHHHHHHHHHHHHHGGHHHHHHHHHHHHHHHGHHHHHHHGHHHHHHHHGGHHHHHHHHHGHHHHHHHHGHFHHFHHHGHHHHGHHHHHHHHHGGGGGGGGF
@M05620:46:000000000-D9D58:1:1101:2849:17138 1:N:0:101
GAATGAATGCAGAAATTGGCAAGATAATACTGCACCGATGGGAAATGATACTATCCTGAAACATGAGCAAATTGACCAGCCTCAGGATGTGAACTCATTTGCTGGAGGTCACGCCAGGGCTCTTTCAAGATAGTAAAAACAGTGACTTGTACAGCATAATGAAAAACCTAGGCATTGATTTTGAAGACATCAGACACATGCAGAATGAAAAATTTTTCAGAAATGATTTTTCTGGTGAGGTTGACTTCAGA
+
BBBBBFFFFFFFGGGGGGGGGGGGHHHHHHHHHHHHGEGGGHHHHHHHHHHHHHHHHGGHHHHHHHHHHHHHHGHHHHHHGHHHHHHHHHHHHHHHHHHHHHHHHGFGGHHHEGGGGHD?FGHHHHGDFEHE3FHHHHFEE2FD3FHGFGFGBDGHHHFFBHHHHCEDF2G0<CGF11FGHHFGF11>FGFFHEHBGFFFGFBDGGHHHHHFHHHHGHCCHHF:CCGHHHFCCG0;C;C.F9BFBGGGGG0
@M05620:46:000000000-D9D58:1:1101:15122:17158 1:N:0:101
GAATGAATGCAGAAATTGGCAAGATAATACTGCACCGATGGGAAATGATACTATCCTGAAACATGAGCAAATTGACCAGCCTCAGGATGTGAACTCATTTGCTGGAGGTCACGCCAGGGCTCTTTCAAGATAGTAAAAACAGTGACTTGTACAGCATAATGAAAAACCTAGGCATTGATTTTGAAGACATCAGACACATGCAGAATGAAAAATTTTTCAGAAATGATTTTTCTGGTGAGGTTGACTTCAGA
+
CCCCCFFFFFFFGGGGGGGGGGGHHHHHHHHHHHHHGGGGFHHHHHHHHHHHHHHHHGHHGHHHGHHHGHHHHHHHHHHHGHHHHHHHHGHHHHHHHHHHGHHHHHHGGHHHGHGGGHGGHHHHHHHFHHHHHHHHHHHGHHHHHHHHHHHHHHHHHHGHGHHHHHGGHHHHHGHHHHHHHHHGHHHHHHHHHHHHHHHHHHGHFGHHHHHGHHHHGHHHGFFHHHHHHHHGHHGHHHHGGGGFGGFGGG0
@M05620:46:000000000-D9D58:1:1101:15126:17177 1:N:0:101
GAATGAATGCAGAAATTGGCAAGATAATACTGCACCGATGGGAAATGATACTATCCTGAAACATGAGCAAATTGACCAGCCTCAGGATGTGAACTCATTTGCTGGAGGTCACGCCAGGGCTCTTTCAAGATAGTAAAAACAGTGACTTGTACAGCATAATGAAAAACCTAGGCATTGATTTTGAAGACATCAGACACATGCAGAATGAAAAATTTTTCAGAAATGATTTTTCTGGTGAGGTTGACTTCAGA
+
CCCCCFFFFFFFGGGGGGGGGGGGHHHHHHHHHHHHGGGGGHHHHHHHHHHHHHHHHHHHHHHHHHHHHHHHHHHHHHHHGHHHHHHHHGHHHHHHHHHHHHHHHHHGGHHHGHGGGHGGHHHHHHHHHHHHHHHHHHHGGHHHHHHHHHHHHHHHHHHHGHHHHHGGHHHHHHHHHHHHHHHGHHHHHHHHHHHHHHHHHHHHHHHHHHHHHHHHHHHHHHHHHHHHHHHHHGHHHHHGGFFFFGGGGG0
@M05620:46:000000000-D9D58:1:1101:6278:17201 1:N:0:101
GAATGAATGCAGAAATTGGCAAGATAATACTGCACCGATGGGAAATGATACTATCCTGAAACATGAGCAAATTGACCAGCCTCAGGATGTGAACTCATTTGCTGGAGGTCACGCCAGGGCTCTTTCAAGATAGTAAAAACAGTGACTTGTACAGCATAATGAAAAACCTAGGCATTGATTTTGAAGACATCAGACACATGCAGAATGAAAAATTTTTCAGAAATGATTTTTCTGGTGAGGTTGACTTCAGA
+
CCCCCFFFFFFFGGGGGGGGGGGHHHHHHHHHHHHHGFGGGGHHHHHHHHHHHHHHHGFHHHGHGGHHHHHHHHHHHHHHGHHHHHHHHGHHHHHHHHHHHHHHHHHGGHHHGHGFGHGGHHHHHHHGHGHHHHHHHHHGHHHHHHHHHHHHHHHHHHHHHHHHHHGGHHHHHHHHHGHHHHHGHHHHHHHHHHHHHGHHHHHHHHHHHHHHHHHHHHHHHHHHHHHHHHHHHHFGFGHFGGGGGGGGGG0
@M05620:46:000000000-D9D58:1:1101:27071:17203 1:N:0:101
GAATGAATGCAGAAATTGGCAAGATAATACTGCACCGATGGGAAATGATACTATCCTGAAACATGAGCAAATTGACCAGCCTCAGGATGTGAACTCATTTGCTGGAGGTCCCAGGGCTCTTTCAAGATAGTAAAAACAGTGACTTGTACAGCATAATGAAAAACCTAGGCATTGATTTTGAAGACATCAGACACATGCAGAATGAAAAATTTTTCAGAAATGATTTTTCTGGTGAGGTTGACTTCAGAGAA
+
BBBBBFFFFFFFGGGGGFGGGGFHHHHHHHHHHHHHGGGGGHCHHHHHHHHHFHHHHGFHHHHHGHHHHHHHHHHHHHGHGHHHHFHHHFGGHHHFFHHHHHHHGFHGGHHHHHGGGHHHHHHGHHHGHHHHHHHHGHHHHHHHHHHHHHHHHHHHHHHHHHHGGHHHHHHGHHHHHHHHGHHHHHHHHHGHGHHHHHHGGHHHHHHHHHHGHHHHHHHGHHHHHHHGHHGHHHGHHHHHHHGGGGGGGGC
@M05620:46:000000000-D9D58:1:1101:3008:17208 1:N:0:101
GAATGAATGCAGAAATTGGCAAGATAATACTGCACCGATGGGAAATGATACTATCCTGAAACATGAGCAAATTGACCAGCCTCAGGATGTGAACTCATTTGCTGGAGGTCACGCCAGGGCTCTTTCAATATAGAAAAAACAGTGTCTTGTACAGCATAATGAAAAACCTAGGTATTTTTTTTGAAGACATCAGACACATGCAGAATGAAAATTTTTTCAGAAATGTTTTTTCTGGTGGGGTTGTCTTCAGA
+
ABCBAFFFFFFFGGGGGGGGGGGHHHHHHHHHHHHHGEGGGHHHHHHHHHHHHHHHHHHHHHHHGHGHHHHGHHHHHHHHGHHHHHHHHHHHGHHHHHHHHHHHHHHFGHHG1111>///F/F344?B4BFFB4BGCEF//F3?33?B33@2>FBGF2<@2FGF20?/0110111111?A-<-<000</D0000<///00::C0;;0<CG00;GH0-/CB90;F00;FGEG/0;B0;.--;9-.:/;/;F9
@M05620:46:000000000-D9D58:1:1101:19180:17212 1:N:0:101
GAATGAATGCAGAAATTGGCAAGATAATACTGCACCGATGGGAAATGATACTATCCTGAAACATGAGCAAATTGACCAGCCTCAGGATGTGAACTCATTTGCTGGAGGTCACGCCAGGGCTCTTTCAAGATAGTAAAAACAGTGACTTGTACAGCATAATGAAAAACCTAGGCATTGATTTTGAAGACATCAGACACATGCAGAATGAAAAATTTTTCAGAAATGATTTTTCTGGTGAGGTTGACTTCAGA
+
CBCCCFFFFFFFGGGGGGGGGGGHHHHHHHHHHHHHGGGGGHHHHHHHHHHHHHHHHGGHHHHHHHHHHHHHHHHHHHHHGHHHHHHHHHHHHHHHHHHHHHHHHHHGGHHH?GGGGHGGHHHHHHHHHHHHHHHHHHHGHHHHHHHHHHHHHHHHHHHHHHHHHHGGHHHHHHHHHHHHHHHGHGEHHHHHHHHHHHHHHHHHHHHHHHHHHHHHHHHHHHHHHGHHHHHHHHGHHHHGGGFBFGGGGG0
@M05620:46:000000000-D9D58:1:1101:18786:17269 1:N:0:101
GAATGAATGCAGAAATTGGCAAGATAATACTGCACCGATGGGAAATGATACTATCCTGAAACATGAGCAAATTGACCAGCCTCAGGATGTGAACTCATTTGCTGGAGGTCACCAGGGCTCTTTCAAGATAGTAAAAACAGTGACTTGTACAGCATAATGAAAAACCTAGGCATTGATTTTGAAGACATCAGACACATGCAGAATGAAAAATTTTTCAGAAATGATTTTTCTGGTGAGGTTGACTTCAGAGA
+
BBABBFFFFFFFGBFFGGGGGGGHHHHHHHHHHGHHGEEEGHHGHHHHHHHHHHGHHFGHHHHGHHHHHHHHHHHHHFHHGHHHHHHHGGHHHHHHHHHHHHHHHFHGGHHGHHHGGGHHHHHHHHHHHHHHHGHHHGHHHHHGHHHGHHHHHHHHFHHHHHHHGGHHHHHGHHHFHHHHHGHHHHHHHHHHGHGHHHGHGHHHGHHHHHFFHHHHHHHDHHHHHGHGHHHHHHHHHHHHFGGGGGGGGGC
@M05620:46:000000000-D9D58:1:1101:18788:17287 1:N:0:101
GAATGAATGCAGAAATTGGCAAGATAATACTGCACCGATGGGAAATGATACTATCCTGAAACATGAGCAAATTGACCAGCCTCAGGATGTGAACTCATTTGCTGGAGGTCACCAGGGCTCTTTCAAGATAGTAAAAACAGTGACTTGTACAGCATAATGAAAAACCTAGGCATTGATTTTGAAGACATCAGACACATGCAGAATGAAAAATTTTTCAGAAATGATTTTTCTGGTGAGGTTGACTTCAGAGA
+
CCCCCFFFFFFFGGGGGGGGGGGHHHHHHHHHHHHHGGGGGHHHHHHHHHHHHHHHHHHHHHHHHHHHHHHHHHHHHHHHGHHHHHHHHGHHHHHHHHHHHHHHHHHGGHHHHHHGGGHHHHHHHHHHHHHHHHHHHGHHHHHHHHHHHHHHHHHHHHHHHHHHGGHHHHHHHHHGHHHHHGHHHHHHHHHHHHHHHHHGHHHHHHHHHHHHHHHHHHGHHHHHHHHHHHHHFHHHHHHHHHGGGGGGGGC
@M05620:46:000000000-D9D58:1:1101:28510:17313 1:N:0:101
GAATGAATGCAGAAATTGGCAAGATAATACTGCACCGATGGGAAATGATACTATCCTGAAACATGAGCAAATTGACCAGCCTCAGGATGTGAACTCATTTGCTGGATTGTACAGCATAATGAAAAACCTAGGCATTGATTTTGAAGACATCAAACACATGCAGAATGAAAAATTTTTCATTCTGCATGTGTTTGATGTCTTCAAAATCAATGCCTAGGTTTTTCATTATGCTGTACAAGTCACTGTTTTTA
+
CCCCCFFFFFFFGGGGGGGGGGGHHHHHHHHHHHHHGGGGGHHHHGHHHHHHHHHHHHHHHHHHHHHHHHHHHHHHHHHHGHHHHGGHGGHHHHHHHHHHHHHHHHHHHHHHHHHHHHHHHHHHHHGGHGHHHHHHHHHHHHHGHHHHHHHHHHHHHHHHHHHHHHHHHHHHGHHGHHHHHHHGFHHHHHHHGHHHHGHGHHGHHHFGFGGFHHHHHHDGDEGHFHFBGHHHHHHHHHHGHHHFFGHHHG.
@M05620:46:000000000-D9D58:1:1101:28528:17313 1:N:0:101
GAATGAATGCAGAAATTGGCAAGATAATACTGCACCGATGGGAAATGATACTATCCTGAAACATGAGCAAATTGACCAGCCTCAGGATGTGAACTCATTTGCTGGATTGTACAGCATAATGAAAAACCTAGGCATTGATTTTGAAGACATCAAACACATGCAGAATGAAAAATTTTTCATTCTGCATGTGTTTGATGTCTTCAAAATCAATGCCTAGGTTTTTCATTATGCTGTACAAGTCACTGTTTTTA
+
BBBBBFFFFFFFGGGGGGGGFFFHHHHHDGHHHHHHGEEGGHGBGFGHHHHHHHFHHHGBGHHHHBGGHHGHHHHHHHFHGHHHFHHHHHHGHHHHHHHHHHHHHHHHHHHHHGHHFHBHHHHHFHGGHHGHHHHGHHHHHHHGEHGHHHHHHHHHHHHHHHGHHHGHFHHHFHHHHHEHHHGHHHHGHHHHHHEBGHHHHHHFFH>FFGHHHFHHHF0DGGEGDGG0GGHHHHGFHGHHGFHFGGHHHG:
@M05620:46:000000000-D9D58:1:1101:24606:17327 1:N:0:101
GAATGAATGCAGAAATTGGCAAGATAATACTGCACCGATGGGAAATGATACTATCCTGAAACATGAGCAAATTGACCAGCCTCAGGATGTGAACTCATTTGCTGGAGGTCACGCCAGGGCTCTTTCAAGATAGTAAAAACAGTGACTTGTACAGCATAATGAAAAACCTAGGCATTGACTTTGAAGACATCAGACACATGCAGAATGAAAAATTTTTCAGAAATGATTTTTCTGGTGAGGTTGACTTCAGA
+
BAABCFFFFFFFGGGGGGGGGGGHHHHHHHHHGHHHGGGGGHHHHHHHHHHHHHHHHHHGHHHHHHHHHHHHHHHHHHHHGHHHHHHHHGHHHHHHHHHHHHHHHHHGGHHHGHGGGHGGHHHHHHHHHHHGHHHHHHHGHHHHHHHHHHHHGHHHHHHHHHHHHHGGHHHGHHHHHHHHHHHHHHHHHHHHHHHHHHHHHHHHHGGHHHHGHHHHHHGHHHHHHHHHHHHHHHHHHHHGGGFFGGGGGG;
@M05620:46:000000000-D9D58:1:1101:21669:17348 1:N:0:101
GAATGAATGCAGAAATTGGCAAGATAATACTGCACCGATGGGAAATGATACTATCCTGAAACATGAGCAAATTGACCAGCCTCAGGATGTGAACTCATTTGCTGGAGGTCACGCCAGGGCTCTTTCAAGATAGTAAAAACAGTGACTTGTACAGCATAATGAAAAACCTAGGCATTGATTTTGAAGACATCAGACACATGCAGAATGAAAAATTTTTCAGAAATGATTTTTCTGGTGAGGTTGACTTCAGA
+
BABB@FFFFFFFGGC5FGGFG4FHGFHHHHHHHHHHEEGGGGGFFHHHFFHHHHHFHFBGGHHHHHHHEGFHHHHHHGGGGHHHGGHHFBFGHHHHHHHHFHHFFAGGFFHHGGFGGHGGFGGHFHGHGHHGHHHHFGHCHHHGHHHGHHHHHHHHHHHGHHHHHHGGHHHGGHFHHHHHHHFGFFGHGHHHHHHGHHHGFHHGBGFGFHHHFHHHHHHHHGHHHHHHHHHHHFHHFGHGFFFFGGGGGG0
@M05620:46:000000000-D9D58:1:1101:2751:17403 1:N:0:101
GAATGAATGCAGAAATTGGCAAGATAATACTGCACCGATGGGAAATGATACTATCCTGAAACATGAGCAAATTGACCAGCCTCAGGATGTGAACTCATTTGCTGGAGGTCACGCCAGGGCTCTTTCAAGATAGTAAAAACAGTGACTTGTACAGCATAATGAAAAACCTAGGCATTGATTTTGAAGACATCAGACACATGCAGAATGAAAAATTTTTCAGAAATGATTTTTCTGGTGAGGTTGACTTCAGA
+
BBCCCFFFFFFFGGGGGGGGGGGHHHHHHHHHHHHHGEGGGHHHHHHHHHHHHHHHHHGHHHHHHFHHHHHHHHHHHHGGGHHHHHFHHFHHHHHHHGHHHHHHHHHGGHHHGFGGGHGGHHHHHHHGFHHHHHHGHHHGHHHHHHHHHHHHHHHHHGHHHHHHHHGGHHHHHGHHGGHHHHHGHHHHHHHHHHHHHHHHHHHHGHHHHHHHHHHHHHHHHHHHHFHHHHHHHHEGHHHGGFGGGGGGGG0
@M05620:46:000000000-D9D58:1:1101:6857:17405 1:N:0:101
GAATGAATGCAGAAATTGGCAAGATAATACTGCACCGATGGGAAATGATACTATCCTGAAACATGAGCAAATTGACCAGCCTCAGGATGTGAACTCATTTGCTGGAGGTCACCAGGGCTCTTTCAAGATAGTAAAAACAGTGACTTGTACAGCATAATGAAAAACCTAGGCATTGATTTTGAAGACATCAGACACATGCAGAATGAAAAATTTTTCAGAAATGATTTTTCTGGTGAGGTTGACTTCAGAGA
+
BBBCBFFFFFFFGGGGGGGGGGGHHHHHHHHHHHHHFFGGGHHHHHHHHHHHHHHHHHHHHHHHHHHHHHHHHHHHHHHHGHHGHGHHHGHHHHHHHHHHHHHHHHHGGHHHHHHGGGHHHHHHHHHHHHHHHHHHHGGHHHHHHHHHHHGGGFHHFHHHHHHHGGHGHHGGHHHGHHHHHGHHGGGHHHHHGHHGHHGFHHHHHHHHHHHHHHHHGHHHGHHHHHHHHGHHHHHFHHHHFFFGGGGGGGF
@M05620:46:000000000-D9D58:1:1101:16199:17447 1:N:0:101
GAATGAATGCAGAAATTGGCAAGATAATACTGCACCGATGGGAAATGATACTATCCTGAAACATGAGCAAATTGACCAGCCTCAGGATGTGAACTCATTTGCTGGAGGTCACCAGGGCTCTTTCAAGATAGTAAAAACAGTGACTTGTACAGCATAATGAAAAACCTAGGCATTGATTTTGAAGACATCAGACACATGCAGAATGAAAAATTTTTCAGAAATGATTTTTCTGGTGAGGTTGACTTCAGAGA
+
CCCCCFFFFFFFGGGGGGGGGGGHHHHHHHHHHHHHGGGGGHHHHHHHHHHHHHHHHHHHHHHHHHHHHHHHHHHHHHHHGHHHHHHHHHHHHHHHHHHHHHHHHHHGGHHHHHHGGGHHHHHHHHHHHHHHHHHHHGHHHHHHHHHHHHHHHHHHHHHHHHHHGGHHHHHHGHHHHHHHHGHHHHHHHHHHHHHHHHHHHHHHHHHHHHHHGHHHHH0DCHHHHHHHHHHHHHHHHHHHHHGGGGGGGGC
@M05620:46:000000000-D9D58:1:1101:16220:17450 1:N:0:101
GAATGAATGCAGAAATTGGCAAGATAATACTGCACCGATGGGAAATGATACTATCCTGAAACATGAGCAAATTGACCAGCCTCAGGATGTGAACTCATTTGCTGGAGGTCACCAGGGCTCTTTCAAGATAGTAAAAACAGTGACTTGTACAGCATAATGAAAAACCTAGGCATTGATTTTGAAGACATCAGACACATGCAGAATGAAAAATTTTTCAGAAATGATTTTTCTGGTGAGGTTGACTTCAGAGA
+
BBBBBFFFFFFFGGGGGGGGGFGHHHHHHHHHHHHHGGGGGGGHHHHHHHHHHHHHHGGHHHHHHHHHHHHHHHHHHHHHGHHHHGGHHGGHHHHHHHHHHHHGFGHGGHHHGFHGGGHHHHFBGDDFBGGFFHHHHGGHHGHHHFHGHFFFBFFHBDGHHHHHGDCGHHFFHHHFHHHHFGEDFC<DD<GG1GB0CGFDDGC10DGHHAHHHHF/<<GGFFFFGHHHFFGGG:/:::CGFGFGFBBFFFB
@M05620:46:000000000-D9D58:1:1101:17942:17512 1:N:0:101
GAATGAATGCAGAAATTGGCAAGATAATACTGCACCGATGGGAGATGATACTATCCTGAAACATGAGCAAATTGACCAGCCTCAGGATGTGAACTCATTTGCTGGAGGTCACCAGGGCTCTTTCAAGATAGTAAAAACAGTGACTTGTACAGCATAATGAAAAACCTGGGCATTGATTTTGAAGACATCAGACACATGCAGAATGAAAAATTTTTCAGAAATGATTTTTCTGGTGAGGTTGACTTCAGAGA
+
AAAAAFBDDFDFDAAGGBCCFGGBGBGEFHBGFAGF00EEAFHFEGHFHHHHHHHGGDBFFE0GBGGBDFHHGHBFFFCGEGGBGHC@FHH2F1G11BFFFF1@@BGEEHHHHHHGECFGGHHDF>GHHHGF>2F21//<BFBFHHHHBD>GBGGDGGGGGHHHGCGHAC/GCGGFGHHHHG1DFFFHHHGHFHFCFHFGHEGFH00=D<C/=0GH0==;:CCGHF:CGC0CCC:0C.CGBCBFBFGBFG/
@M05620:46:000000000-D9D58:1:1101:9810:17530 1:N:0:101
GAATGAATGCAGAAATTGGCAAGATAATACTGCACCGATGGGAAATGATACTATCCTGAAACATGAGCAAATTGACCAGCCTCAGGATGTGAACTCATTTGCTGGAGGTCACCAGGGCTCTTTCAAGATAGTAAAAACAGTGACTTGTACAGCATAATGAAAAACCTAGGCATTGATTTTGAAGACATCAGACACATGCAGAATGAAAAATTTTTCAGAAATGATTTTTCTGGTGAGGTTGACTTCAGAGA
+
CCCCCFFFFFFFGGGGGGGGGGGHHHHHHHHHHHHHGGGGEHHHHHHHHHHHHHHHHFHHHHHHHHGHHHHHHHHHHHHHGHHHHHHHHGHHHHHHHHHHHHHHGFHGGHHHHHHEGGHEHGHHHHHHHHFHHHHGHGHHGHHHFHFGHHHHGHHHHHHHHHHHGGHHGFFFGHHHHHHHHGHEHHHHHHFHHHHFGFHHHEFFDGHHHHHHHHHGHHHFHFHGHHHEGFHHHHHGHGBCCBFBFFGGGG/
@M05620:46:000000000-D9D58:1:1101:13810:17559 1:N:0:101
GAATGAATGCAGAAATTGGCAAGATAATACTGCACCGATGGGAAATGATACTATCCTGAAACATGAGCAAATTGACCAGCCTCAGGATGTGAACTCATTTGCTGGAGGTCACCAGGGCTCTTTCAAGATAGTAAAAACAGTGACTTGTACAGCATAATGAAAAACCTAGGCATTGATTTTGAAGACATCAGACACATGCAGAATGAAAAATTTTTCAGAAATGATTTTTCTGGTGAGGTTGACTTCAGAGA
+
CBBCCFFFFFFFGGGGGGGGGGGHHHHHHHHHHHHHGGGGGHHHHHHHHHHHHHHHHHHHHHHHHHHHHHHGHHHHHHGHGHHHHHHHHHHHHHHHHHHHHHHHHHHGGHHHHHHGGGHHHHHHHHHHHHHHHHHHHGHHHHHHHHHHHHHHHHHHHHHHHHHHGGHHHGHHHHHHHHHHHGHHHHHHHHHHHHHGHHHHHHHHHGHHHHHHHHHHHHHHHHHHHHHHHHHHHHHHHHHHHHGGGGGGGGC
@M05620:46:000000000-D9D58:1:1101:4779:17583 1:N:0:101
GAATGAATGCAGAAATTGGCAAGATAATACTGCACCGATGGGAAATGATACTATCCTGAAACATGAGCAAATTGACCAGCCTCAGGATGTGAACTCATTTGCTGGAGGTCACGCCAGGGCTCTTTCAAGATAGTAAAAACAGTGACTTGTACAGCATAATGAAAAACCTAGGCATTGATTTTGAAGACATCAGACACATGCAGAATGAAAAATTTTTCAGAAATGATTTTTCTGGTGAGGTTGACTTCAGA
+
CCCCCFFFFFFFGGGGGGGGGGGHHHHHHHHHHHHHEEFGGHGGHHHHHHHHHHHHGHHHGHHHHHHHHGHHHHHHHHHHGHHHGHHHHGHHHHHHHHHHHHHHHHHGGHHHGHGGGHGGHHHHHHHHHHHHHHHHHHGGHHHHHHHHHHHHHHHHHHHHHHHHHHGGHHFHHHHHHHHHHHHGHHHHHHHHHHHHHHHHGGHGHHHHHHHHHHHHHHHHHHHHHHHHHHHHHHHHHHHGBFFGGGGGGG0
@M05620:46:000000000-D9D58:1:1101:21556:17584 1:N:0:101
GAATGAATGCAGAAATTGGCAAGATAATACTGCACCGATGGGAAATGATACTATCCTGAAACATGAGCAAATTGACCAGCCTCAGGATGTGAACTCATTTGCTGGAGGTCACGCCAGGGCTCTTTCAAGATAGTAAAAACAGTGACTTGTACAGCATAATGAAAAACCTAGGCATTGATTTTGAAGACATCAGACACATGCAGAATGAAAAATTTTTCAGAAATGATTTTTCTGGTGAGGTTGACTTCAGA
+
>AAAAFFFFFFFGGGBGGGGGGGHHGFGHGHHGHHHGGGGC2CGHHHHHHHHFHHHGHGHFGHHHGHHHHHHHHHHHGHGGHHHGFHHHGDFGHGHHFHHHHHHHHHGGGHHDHGGGHGGHHHHHHHGHHHHHHGHHHHGHHHHHHHHHHHHHHHHHHFGHHFHHHGGHHHGHHHHHHHHHHHGHHGHHHHGFGHHHGHGHHGHHHHHHHHGHHHHHHHFHHHHHHHHHHGHHGHHHFHFFFGGGGGGGG9
@M05620:46:000000000-D9D58:1:1101:21543:17597 1:N:0:101
GAATGAATGCAGAAATTGGCAAGATAATACTGCACCGATGGGAAATGATACTATCCTGAAACATGAGCAAATTGACCAGCCTCAGGATGTGAACTCATTTGCTGGAGGTCACGCCAGGGCTCTTTCAAGATAGTAAAAACAGTGACTTGTACAGCATAATGAAAAACCTAGGCATTGATTTTGAAGACATCAGACACATGCAGAATGAAAAATTTTTCAGAAATGATTTTTCTGGTGAGGTTGACTTCAGA
+
CCCCCFFFFFFFGGGGGGGGGGGHHHHHHHHHHHHHGGGGGHHHHHHHHHHHHHHHHHHHHHHHHHHHHHHHHHHHHHHHGHHHHHHHHGHHHHHHHHHHHHHHHHHGGHHHGHGGGHGGHHHHHHHHHHHHHHHHHHHGHHHHHHHHHHHHHHHHHHGHHHHHHHGGHHHHHHHHHHHHHHHGHHHHHHHHHHHHHHHGHHHHGHHHHHHHHHHHHHGHHHHHHHHHHHHHHHHHGGHGFCFFGGGGGG0
@M05620:46:000000000-D9D58:1:1101:8254:17610 1:N:0:101
GAATGAATGCAGAAATTGGCAAGATAATACTACACCGATGGGAAATGATACTATCCTGAAACATGAGCAAATTGACCAGCCTCAGGATGTGAACTCATTTGCTGGAGGTCACCAGGGCTCTTTCAAGATAGTAAAAACAGTGACTTGTACAGCATAATGAAAAACCTAGGCATTGATTTTGAAGACCTCAGACACATGCAGAATGAAAAATTTTTCAGAAATGATTTTTCTGGTGAGGTTGACTTCAGAGG
+
AAABAFFBFF5DDF4GGGGGGGFGGHHFHHA5D4FFE2EEFGH3GGGFFGHHFHHHHHHGHHHHHEGGGGFGHHHGHFFHGGHHHHEHHH55FGHHHHHHHGFHBCEEEFHFHHHGGGHCBDGH4BF3?F3FD4FGHG/?GFHGFHGHHH2FBCD112?21><0?CBGFHF11?FDFGHFHGGGBC01?>1<C0>0CFGBF1>GDGGGBFGGFHB/0=0=/C00:CHHF:CG00CGAC:GHGGFBF00;B.
@M05620:46:000000000-D9D58:1:1101:8235:17614 1:N:0:101
GAATGAATGCAGAAATTGGCAAGATAATACTGCACCGATGGGAAATGATACTATCCTGAAACATGAGCAAATTGACCAGCCTCAGGATGTGAACTCATTTGCTGGAGGTCACCAGGGCTCTTTCAAGATAGTAAAAACAGTGACTTGTACAGCATAATGAAAAACCTAGGCATTGATTTTGAAGACATCAGACACATGCAGAATGAAAAATTTTTCAGAAATGATTTTTCTGGTGAGGTTGACTTCAGAGA
+
BBBCAFFFFFFFGGGGGGGGGGGHHHHHHHHHHHHHGEGGGHHHHHHHHHHHHHHHHHHHHHHHHHHHHHHHHHHHHHHHGHHHHHHHHHHHHHHHHHHHHHHHHHHGGHHGHHFFGGHHHHHHHHHHHHDHGHHFHEEHHFHHGHHHHHHGFHBGFHFFGHHHGDHHHHGHHHHHGHHHHGHHHHBGFHHHHHHHHHHHHHHHGHHHHHGHHHHHHHHFHHHHHHHHHHHGHGGHHHFGHHGGFGGGGG/
@M05620:46:000000000-D9D58:1:1101:2272:17620 1:N:0:101
GAATGAATGCAGAAATTGGCAAGATAATACTGCACCGATGGGAAATGATACTATCCTGAAACATGAGCAAATTGACCAGCCTCAGGATGTGAACTCATTTGCTGGAGGTCACGCCAGGGCTCTTTCAAGATAGTAAAAACAGTGACTTGTACAGCATAATGAAAAACCTAGGCATTGATTTTGAAGACATCAGACACATGCAGAATGAAAAATTTTTCAGAAATGATTTTTCTGGTGAGGTTGACTTCAGA
+
BABCCFFFFFFFGGGGGGGGGGGHHHHHHHHHHGHHGFGGGHHHHHHHHHHHHHHHHHHHHHHHHHHHHHFGHHHHHHHHGHHHHHHHHHHHHHHHHHHHHHHHHHHGGHHHFHGGGHGGHHHHHHHHHHHHHHHHHHHGHHHHHHHHHHHHHHHHHHHHGHHHHGGGHHHHHHHHHHHHHHHGHHHHHHHHHGHGHHHHHHHFHHHHHHHHHHHHHHHFGHHHHFHHHHHHHHFHHFHGGGGGGGGGGG9
@M05620:46:000000000-D9D58:1:1101:8220:17627 1:N:0:101
GAATGAATGCAGAAATTGGCAAGATAATACTGCACCGATGGGAAATGATACTATCCTGAAACATGAGCAAATTGACCAGCCTCAGGATGTGAACTCATTTGCTGGAGGTCACCAGGGCTCTTTCAAGATAGTAAAAACAGTGACTTGTACAGCATAATGAAAAACCTAGGCATTGATTTTGAAGACATCAGACACATGCAGAATGAAAAATTTTTCAGAAATGATTTTTCTGGTGAGGTTGACTTCAGAGA
+
A?ABAFFFFFBFGGGGGGGGGGGFGHHHGHHHHHHHGEGGGHHFHGHHHHHHHHHHHBGHHHHHHHGFGFHHHFFHHHHHGHHHHHHHHHHGHHHHHHHHHHHHHFHGGHHHHHHGGGHHHHHHHFHFHHHHHHHHHGHHHHHGHHHHHHHHHHHHHHHHHHHHGGHHHHHHHHHFHHHHHGHHHHHHHHHHHHHHHHHHHHGHGHHGHGHHHHHGGHDGHHHGHHHHHHHHHHHBGHHHHFGGGGGGFG;
@M05620:46:000000000-D9D58:1:1101:2257:17628 1:N:0:101
GAATGAATGCAGAAATTGGCAAGATAATACTGCACCGATGGGAAATGATACTATCCTGAAACATGAGCAAATTGACCAGCCTCAGGATGTGAACTCATTTGCTGGAGGTCACGCCAGGGCTCTTTCAAGATAGTAAAAACAGTGACTTGTACAGCATAATGAAAAACCTAGGCATTGATTTTGAAGACATCAGACACATGCAGAATGAAAAATTTTTCAGAAATGATTTTTCTGGTGAGGTTGACTTCAGA
+
BBCBCFFFFFFFGGGGGGGGGGFHHHHHHHHHHHHHEEEGGHHHHHHFHHHHHHHHHHHHHHHHHHHHHHHHHHHHHHHHGHHHHHHHHHHHHHHHHHHHHHHHHHHGGHHH1GGGGHGGHGHHHHHHHHHHHHHHHHHGHHHHHHHHHHHHHHHHHHHHHHHHHHGGHHHHHHHHHGHHHHHGHHHHHHHHHHHHHHHHHHHHHHHHHHHEGHHHHHHHHHFHHFHHHHHHHHHHHHHGGGGFGGGFGG0
@M05620:46:000000000-D9D58:1:1101:16561:17629 1:N:0:101
GAATGAATGCAGAAATTGGCAAGATAATACTGCACCGATGGGAAATGATACTATCCTGAAACATGAGCAAATTGACCAGCCTCAGGATGTGAACTCATTTGCTGGAGGTCACTCTTGGGCGCTTTCAAGATAGGAAACATAGAGACTTGTATAGCATAATGAGAAACTTAGGCAGTGATTTTGAAGACATTACACACATACAGATTGATAAATTTTTCTGTTTTGAGTGTTCTTGTGTGCTTGGCTTCAGG
+
CBCCCFFFFFFFGGGGGGGGGGGHHHHHHHHHHHHHGFEGGHHHHHHHHHHHHHHHHFGHHHHHHHHHHHHHHHHHHHHHGHHHHHGHHHHHHHHHHHHHHHHHFHHGGHHH4G343311//>//3DFBF343333B3323333D22?23D333?@2F222D222@222D2?11/0<1<11?1?1<1<01111>1>..11<D0D0=000<=0000==/00000/:..=0000=0;00/.0009.//.9009
@M05620:46:000000000-D9D58:1:1101:16549:17647 1:N:0:101
GAATGAATGCAGAAATTGGCAAGATAATACTGCACCGATGGGAAATGATACTATCCTGAAACATGAGCAAATTGACCAGCCTCAGGATGTGAACTCATTTGCTGGAGGTCACGCCAGGGCTCTTTCAAGATAGTAAAAACAGTGACTTGTACAGCATAATGAAAAACCTAGGCATTGATTTTGAAGACATCAGACACATGCAGAATGAAAAATTTTTCAGAAATGATTTTTCTGGTGAGGTTGACTTCAGA
+
CCCBCFFFFFFFGGGGGGGGGGGHHHHHHHHHHHHHGGGGGHHHHHHHHHHHHHHHHHHHHHHHHHHHHHHHHHHHHHHHGHHHHHHHHHHHHHHHHHHHHHHHHHHGGHHHGHGGGHGGHHHHHHHHHHHHHHHHHHHGHHHHHHHHHFHHHHHHHHHHHHGHHHGGHHHGHHHHHHHHHHHGHHHHHHHHHHHGHHHHHHGHHHHHHHFGFGHHHHHHHHHHHHFGHHHHHHHHHHHGGGFGGGGFGG;
@M05620:46:000000000-D9D58:1:1101:19000:17655 1:N:0:101
GAATGAATGCAGAAATTGGCAAGATAATACTGCACCGATGGGAAATGATACTATCCTGAAACATGAGCAAATTGACCAGCCTCAGGATGTGAACTCATTTGCTGGAGGTCACTCAACATCAATGCCTAGGCTTTTCCTTATGCTGTACAATTCACTGCTTATACTATCTTGATAGAGGCCTCGATCACCTCCAGCGAATGAGTTCATACCGTGATGCTGTTCCTGTTGCTCCTAGCGTCCGTTCAGATTAG
+
CCCCCFFFFFFFGGGGGGGGGGGHHHHHHHHHHGHHGGGGGHHHHHHHHHHHHHHHHGHHHHHHHHHHHHHHHHHHHHHHGHHHHHHHHHHHHHHHHHHHHHHH3B1EA?3343332B33D34D334B33333B?43FH4F3D4F?F4FH333D33323D33?B32D22D22222@@2?/F0//00/F010<FF0>---0000=00000/...</;0C00<00000;;00000000-:.--.09900000:
@M05620:46:000000000-D9D58:1:1101:14695:17662 1:N:0:101
GAATGAATGCAGAAATTGGCAAGATAATACTGCACCGATGGGAAATGATACTATCCTGAAACATGAGCAAATTGACCAGCCTCAGGATGTGAACTCATTTGCTGGAGGTCACGCCAGGGCTCTTTCAAGATAGTAAAAACAGTGACTTGTACAGCATAATGAAAAACCTAGGCATTGATTTTGAAGACATCAGACACATGCAGAATGAAAAATTTTTCAGAAATGATTTTTCTGGTGAGGTTGACTTCAGA
+
CCCCCFFFFFFFGGGGGGGGGGGHHHHHHHHGHHHGGGGGGHHHHHHHHHHHHHHHHHHGHHHHHHHHHHHHHHHHHHHHGHHHHHHHHGHHHHHHHHHHHHHHHHHGGHHHGHGGGHGGHHHHHHHHHGHHHHHGHHHGHHHHHHHHHHHHHHHHHHHHHHHHHHGGHHHHHHHHHHHHHHHGHHHHHHHHHHHHHHHHHHHHHHHHHHHHHHHHHHHHFHHHHHGGHHHHHHHHHHHGGGGFGGGGGG0
@M05620:46:000000000-D9D58:1:1101:11789:17668 1:N:0:101
GAATGAATGCAGAAATTGGCAAGATAATACTGCACCGATGGGAAATGATACTATCCTGAAACATGAGCAAATTGACCAGCCTCAGGATGTGAACTCATTTGCTGGAGGTCACGCCAGGGCTCTTTCAAGATAGTAAAAACAGTGACTTGTACAGCATAATGAAAAACCTAGGCATTGATTTTGAAGACATCAGACACATGCAGAATGAAAAATTTTTCAGAAATGATTTTTCTGGTGAGGTTGACTTCAGA
+
CCCCCFFFFFFFGGGGGGGGGGGHHHHHHHHHHHHHGGGGGHHHHHHHHHHHHHHHHHHHHHHHHHHHHHHHHHHHHHHHGHHHHGGHHHHHHHHHHHHHHHHHHHHGGHHHGHGGGHGGHHHHHHHHGFHGHHHHHHHGHHHHHHHHHHHHHHHHHHHHHGHHHHGGHHHHHHHHHEHHHHGGHGHHHHHHHHHHHHHHHHHHHHHHHHHHHHHHHHHGHHHHHHHHHHHHHHHHHHHGGGGGGGGGGG9
@M05620:46:000000000-D9D58:1:1101:5705:17724 1:N:0:101
GAATGAATGCAGAAATTGGCAAGATAATACTGCACCGATGGGAAATGATACTATCCTGAAACATGAGCAAATTGACCAGCCTCAGGATGTGAACTCATTTGCTGGAGGTCACCAGGGCTCTTTCAAGATAGTAAAAACAGTGACTTGTACAGCATAATGAAAAACCTAGGCATTGATTTTGAAGACATCAGACACATGCAGAATGAAAAATTTTTCAGAAATGATTTTTCTGGTGAGGTTGACTTCAGAGA
+
CABCCFFFFFFFGGGGGGGGGGGHHHHHHHHHHHHHGEGGGHHHHHHHHHHHHHHHHHHHHHHHHHHHHHHHHHHHHHHHGHHHGHHHHGHHHHHHHHHHHHHHHHHGGHHHHHHGGGHHHHHHHHHHHHHHHHFHHGHHHHHHHHHHHHHHGHHHHHHHHHHHGGHHHHGHHHHFHHHHHGHGHHHHHHHGHHHHHHGHHHHHHHHHHHFHHHHHHHHHHHFFHHHHHHHHHHHEHHFHHHGGGGGGGGC
@M05620:46:000000000-D9D58:1:1101:24888:17733 1:N:0:101
GAATGAATGCAGAAATTGGCAAGATAATACTGCACCGATGGGAAATGATACTATCCTGAAACATGAGCAAATTGACCAGCCTCAGGATGTGAACTCATTTGCTGGAGGTCCCAGGGCTCTTTCAAGATAGTAAAAACAGTGACTTGTACAGCATAATGAAAAACCTAGGCATTGATTTTGAAGACATCAGACACATGCAGAATGAAAAATTTTTCAGAAATGATTTTTCTGGTGAGGTTGACTTCAGAGAA
+
CCBCCFFFFFFFGGGGGGGGGGFHHHHHHHHHHHHHGGGGGHHHHHHHHHHHHFHHHHHHHHHHHHHHHHHHHHHHHHGHFHHGGFGGHGFHHHHHHHHHHHHHHHHGGHHHHHGGGHHGHHHHHHHHHHHHHHHHGHHHHHHHHHHHHHHHHHHHHHHHGHHGGHHHHHHHHHHHHHHHGHHHHHHHHHHHHHHHHHHHHHHHHHHHHHHHHHHHHGHHHHHHHHHHHHHHHHHHHHHHHHGGGGGGGGF
@M05620:46:000000000-D9D58:1:1101:21502:17765 1:N:0:101
GAATGAATGCAGAAATTGGCAAGATAATACTGCACCGATGGGAAATGATACTATCCTGAAACATGAGCAAATTGACCAGCCTCAGGATGTGAACTCATTTGCTGGAGGTCACCAGGGCTCTTTCAAGATAGTAAAAACAGTGACTTGTACAGCATAATGAAAAACCTAGGCATTGATTTTGAAGACATCAGACACATGCAGAATGAAAAATTTTTCAGAAATGATTTTTCTGGTGAGGTTGACTTCAGAGA
+
CCCCCFFFFFFFGGGGGGGGGGGHHHHHHHHHHHHHGGGGGHHHHHHHHHHHHHHHHHHHHHHHHHHHHHHHHHHHHHHHGHHHHHHHHHHHHHHHHHHHHHHHHHHGGHFH3BGG?/B?GH44G4?3???4DHHHFAFFD3?4FDD33333???F3B3GHHHFG/@2G2@2FDD1FGHGDGBF1001=1>11000<111<G010DGHHCGHHH0/00=G0=00;GHHB::G0;::C.G/:/9C9BBFBBB
@M05620:46:000000000-D9D58:1:1101:12809:17819 1:N:0:101
GAATGAATGCAGAAATTGGCAAGATAATACTGCACCGATGGGAAATGATACTATCCTGAAACATGAGCAAATTGACCAGCCTCAGGATGTGAACTCATTTGCTGGAGGTCCCAGGGCTCTTTCAAGATAGTAAAAACAGTGACTTGTACAGCATAATGAAAAACCTAGGCATTGATTTTGAAGACATCAGACACATGCAGAATGAAAAATTTTTCAGAAATGATTTTTCTGGTGAGGTTGACTTCAGAGAA
+
BBCCCFFFFFFFGGGGGGGGGGGHHGGHHHHHHHHHGGGGGHHHGHHHHHHHGHHHHHHHFHHHHGHHHHHHHHHHHHHHGHHHHHHHHGHHHHHHHHHHHHHHHHHGGHHHHHGGGHHHHHHHHHHHHHHHHHHHGHHHHHGHHHHHHHHHHHHHHHHHHHHGGHHHHHHHHHHHHHHHGHHHHGHHHHHHHHHHHHHHHHHHHHHHHHHHHHHHHHHHHHHHHHHHHHHGGHGHHHHGHHGGGGGGGGG
@M05620:46:000000000-D9D58:1:1101:17838:17836 1:N:0:101
GAATGAATGCAGAAATTGGCAAGATAATACTGCACCGATGGGAAATGATACTATCCTGAAACATGAGCAAATTGACCAGCCTCAGGATGTGAACTCATTTGCTGGAGGTCCCAGGGCTCTTTCAAGATAGTAAAAACAGTGACTTGTACAGCATAATGAAAAACCTAGGCATTGATTTTGAAGACATCAGACACATGCAGAATGAAAAATTTTTCAGAAATGATTTTTCTGGTGAGGTTGACTTCAGAGAA
+
CCCCCFFFFFFFGGGGGGGGGGGHHHHHHHHHHHHHGGGGGHHHHHHHHHHHHHHHHHHHHHHHHHHHHHHHHHHHHHHHGHHHHHHHHHHHHHHHHHHHHHHHHHHGGHHHHHGGGHHHHHHHHHHHHHHHHHHHGHHHHHHHHHHHHHHHHHHHHHHHHHHGGHHHHHHHHHHHHHHHGHHHHHHHHHHHHHHHHHHHHHHHHHHHHHHHHHHHHHHHHHGHHHHHHHHHHHHHHHHHHHGGHHGFGGG
@M05620:46:000000000-D9D58:1:1101:12818:17837 1:N:0:101
GAATGAATGCAGAAATTGGCAAGATAATACTGCACCGATGGGAAATGATACTATCCTGAAACATGAGCAAATTGACCAGCCTCAGGATGTGAACTCATTTGCTGGAGGTCCCAGGGCTCTTTCAAGATAGTAAAAACAGTGACTTGTACAGCATAATGAAAAACCTAGGCATTGATTTTGAAGACATCAGACACATGCAGAATGAAAAATTTTTCAGAAATGATTTTTCTGGTGAGGTTGACTTCAGAGAA
+
CCCCCFFFFFFFGGGGGGGGGGGHHHHHHHHHHHHHGGGGGHHHHHHHHHHHHHHHHHHHHHHHHHHHHHHHHHHHHHHHGHHHHHHHHHHHHHHHHHHHHHHHHHHGGHHHHHGGGHHHHHHHHHHHHHHHHHHHGHHHHHHHHHHHHHHHHHHHHHHHHHHGGHHHHHHHHHGHHHHHGHHHHHHHHHHHHHHHHHHHHHHGHHHHHHHHHHHHHHHHHHHHHHHHHHHHHHHHHHHHHHGGGGGGGGG
@M05620:46:000000000-D9D58:1:1101:11282:17867 1:N:0:101
GAATGAATGCAGAAATTGGCAAGATAATACTGCACCGATGGGAAATGATACTATCCTGAAACATGAGCAAATTGACCAGCCTCAGGATGTGAACTCATTTGCTGGAGGTCACCAGGGCTCTTTCAAGATAGTAAAAACAGTGACTTGTACAGCATAATGAAAAACCTAGGCATTGATTTTGAAGACATCAGACACATGCAGAATGAAAAATTTTTCAGAAATGATTTTTCTGGTGAGGTTGACTTCAGAGA
+
BBBBBFFFFFFFGGGGGGGGGGGHHGHHHHHHHHHHGGGGGHHGHHHHHHHHHGHHHHHHGHHHHHHHHHHGGHHHHHHHGHHHHHHBGGHHHHHGHHHHHHHHHHHGGHHHHHHGGGHHHHHHHHHHHHHHHHHHHGHHHHHGHHHHHHHHFHHHHHHHHHHHGGHHHHHHGHHHHHHHHGHGHHHGHHHHHHHHHHFHHHHHHHHHHHHHHHHHHHFHHHHHHHHHHHHHGHHHHHHFHHFGGGGGGGC
@M05620:46:000000000-D9D58:1:1101:14063:17885 1:N:0:101
GAATGAATGCAGAAATTGGCAAGATAATACTGCACCGATGGGAAATGATACTATCCTGAAACATGAGCAAATTGACCAGCCTCAGGATGTGAACTCATTTGCTGGAGGTCACCAGGGCTCTTTCAAGATAGTAAAAACAGTGACTTGTACAGCATAATGAAAAACCTAGGCATTGATTTTGAAGACATCAGACACATGCAGAATGAAAAATTTTTCAGAAATGATTTTTCTGGTGAGGTTGACTTCAGAGA
+
CCCCDFFFFFFFGGGGGGGGGGGHHHHHHHHHHHHHGGGGGHHGHHHHHHHHHHHHHHHHHHHHHHHHHHHHHHHHHHHHGHHHHGHHHGGHHHHHHHHHHHHHHHHGGHHHHHHGGGHHHHHHGHHHHHHHHHHHHGHHHGHHHHHHHHHHHHHHHHHHHHHHGGHHHHHHGHHHHHHHHGHHGHGHHHHHHHHHHHHHHHHHHHHHHHHHGHHHHHHHHHHHHHHHHHHHHHHGHHHHHHGGGGGHGGB
@M05620:46:000000000-D9D58:1:1101:22640:17900 1:N:0:101
GAATGAATGCAGAAATTGGCAAGATAATACTGCACCGATGGGAAATGATACTATCCTGAAACATGAGCAAATTGACCAGCCTCAGGATGTGAACTCATTTGCTGGAGGTCCCAGGGCCTTTTCAAGATAGTAAAAACAGTGACCTGTACAGCATAATGAAAAACCCAGGGATTGATTTTGAAGACATCAGACACATGCAGAATGAAAAATTTTTCAGAAATGATTTTTCTGGTGAGGTTGACTTCAGAGGA
+
CCCCCFFFFFFFGGGGGGGGGGGHHHHHHHHHGHHHGGGGGHHHHHHHHHHHHHHHHHHHHHHHHHHHHHHHHHHHHHHHGHHHHHHHHGHHGHHHHHHHHHHHHHHGGH3G33FG1//3DF44D433434?DHHH//24?343D2333?32233D?33FHHH/E///?//0?011?GH1/?11<0<1<111<<<111100<0=0=GHH.CHHH/<;0;G0000<GHH/00=::0.;/;//:0;00000.;
@M05620:46:000000000-D9D58:1:1101:19676:17901 1:N:0:101
GAATGAATGCAGAAATTGGCAAGATAATACTGCACCGATGGGAAATGATACTATCCTGAAACATGAGCAAATTGACCAGCCTCAGGATGTGAACTCATTTGCTGGAGGTCCCAGGGCTCTTTCAAGATAGTAAAAACAGTGACTTGTACAGCATAATGAAAAACCTAGGCATTGATTTTGAAGACATCAGACACATGCAGAATGAAAAATTTTTCAGAAATGATTTTTCTGGTGAGGTTGACTTCAGAGAA
+
CBBCCFFFFFFFGGGGGGGGGGGHHHHHHHHHHHHHGEGGGGHHHHHHHHHHHHHHHHHHHHHHHHHHHHHHHHHHHHHHGHHHHHHHHHHHHHHHHHHHHHHHHHHGGHHHHHGGGHHHHHHHGGHHHHHHHHHHGHHHGGHHGHFHHHFFFHHFHGGHHHHGGHHHHGHHHFHHHHHGEFGHHGHFFHFHHGHFHFHHHEFGHHHHHHHHHHGFHHGHHFFHHHHHFHGCCGHHHHHHGHGGFFFEFGB
@M05620:46:000000000-D9D58:1:1101:19668:17919 1:N:0:101
GAATGAATGCAGAAATTGGCAAGATAATACTGCACCGATGGGAAATGATACTATCCTGAAACATGAGCAAATTGACCAGCCTCAGGATGTGAACTCATTTGCTGGAGGTCCCAGGGCTCTTTCAAGATAGTAAAAACAGTGACTTGTACAGCATAATGAAAAACCTAGGCATTGATTTTGAAGACATCAGACACATGCAGAATGAAAAATTTTTCAGAAATGATTTTTCTGGTGAGGTTGACTTCAGAGAA
+
BABBCFFFFFFFGGGGGGGGGGGHHHHHHHHHHHHHGGGGGHHHHHHHHHHHHHHHHGHHHHHHGHHHHHHHHHHHHHHHGHHHGGGHHGHHHHHHHHHHHHHHHHHGGHHHHHGGGHHHHHHHHHHHHHHHHHHHGHHHHHHHHHHHHHHHHHHHHHHHGHFGGHHHHHHHHHHHHHHHGHHGHHHHHFHHHHHHHHHHHHHHHHGHHHHHHHHHHHGHGHHHHHHHHHHGHHHHGHGHGHGGGGGGGGF
@M05620:46:000000000-D9D58:1:1101:13959:17934 1:N:0:101
GAATGAATGCAGAAATTGGCAAGATAATACTGCACCGATGGGAAATGATACTATCCTGAAACATGAGCAAATTGACCAGCCTCAGGATGTGAACTCATTTGCTGGAGGTCACGCCAGGGCTCTTTCAAGATAGTAAAAACAGTGACTTGTACAGCATAATTAAAAACCTAGGCATTGATTTTGAAGACATCAGACACATGCAGAATGAAAAATTTTTCAGAAATGATTTTTCTGGTGAGGTTGACTTCAGG
+
AABBCFFFFFFFGGGGGGGGGGGHHHHHHHHHHHHHGGGGGHHHHHHHHHHHHHHHHHHHHHHHHHHHHHHHHHHHHHHHGHHHHHHHHHHHHHHHHHHHHHHHHHHGGHHH?HAEEHDA0?GHDFH4G3E4FBGHHHGAFG3B33F?FF?B3?C2?GDFHHHHHGG/2CG=01G=?DGHHD1FDF100=FDF<F0C<<<<<<G/=DHHHHCGHHHFC0;GH0;0:GHHH0/;G:C/0CAFB//0;B;9B0
@M05620:46:000000000-D9D58:1:1101:17296:17951 1:N:0:101
GAATGAATGCAGAAATTGGCAAGATAATACTGCACCGATGGGAAATGATACTATCCTGAAACATGAGCAAATTGACCAGCCTCAGGATGTGAACTCATTTGCTGGAGGTCACGCCAGGGCTCTTTCAAGATAGTAAAAACAGTGACTTGTACAGCATAATGAAAAACCTAGGCATTGATTTTGAAGACATCAGACACATGCAGAATGAGAAATTTTTCAGAAATGATTTTTCTGGTGAGGTTGACTTCAGA
+
CCCCCFFFFFFFGGGGGGGGGGGHHHHHHHHHHHHHGGGGGHHHHHHHHHHHHHHHHHHHHHHHHHHHHHHHHHHHHHHHGHHHHHHHHGHHHHHHHHHHHHGHHHHGGHHHGHGGGHGGHHHHHHHHHHHHHHHHHHHGHHHHHHHHHHHHHHHHHHHHHHHHHHGGHHHHHHHHHFHHHHHGHHHHHHHHHHHHHHHHHHHHHHHGHHHFGHHHHHHHHHHHHHHHHHHHHHHHHGHHGGFFFGGGGG;
@M05620:46:000000000-D9D58:1:1101:29294:17958 1:N:0:101
GAATGAATGCAGAAATTGGCAAGATAATACTGCACCGATGGGAAATGATACTATCCTGAAACATGAGCAAATTGACCAGCCTCAGGATGTGAACTCATTTGCTGGAGGTCACCAGGGCTCTTTCAAGATAGTAAAAACAGTGACTTGTACAGCATAATGAAAAACCTAGGCATTGATTTTGAAGACATCAGACACATGCAGAATGAAAAATTTTTCAGAAATGATTTTTCTGGTGAGGTTGACTTCAGAGA
+
CCCCCFFFFFFFGGGGGGGGGGGHHHHHHHHHHHHHGGGGGHGHHHGGHHHHHHHHHHHHHHHHHHHHHHHHHHHHHHHHGHHHHHHHHFGGHHHHHHHHHHHHHHHGGHHHHHHGGGHHHHHHHHHHHHHHHHHGHGHHHHHHHHHHHHHHHHHHHHHHHHHHGGHFHHHHGHHHHHHHHGHGHHGHHHHHHGHHHHHGHGCHHHHHHHHHHHHHHHDGHHHHHHHHHGHHHGHCGHGHHHGGGGGGGGC
@M05620:46:000000000-D9D58:1:1101:5046:18001 1:N:0:101
GAATGAATGCAGAAATTGGCAAGATAATACTGCACCGATGGGAAATGATACTATCCTGAAACATGAGCAAATTGACCAGCCTCAGGATGTGAACTCATTTGCTGGAGGTCACCAGGGCTCTTTCAAGATAGTAAAAACAGTGACTTGTACAGCATAATGAAAAACCTAGGCATTGATTTTGAAGACATCAGACACATGCAGAATGAAAAATTTTTCAGAAATGATTTTTCTGGTGAGGTTGACTTCAGAGA
+
CCCCCFFFFFFFGGGGGGGGGGGHHHHHHHHHHHHHEEGGGHHHHHHHHHHHHHHHHHHHHHHHHHHHHHHHHHHHHHHHGHHHHHHHHGHHHHHHHHHHHHHHHHHGGHHHHHHGGGHHHHHHHHHHHHHHHHHHHGHHHHHHHHHHHHHHHHHHHHHHHHHHGGHHHHHHHHHHHHHHHGHHHHHHHHHHHHHHHHHGHHHGHHHHHHHHHHHHHHHHHHHHHHHHHHHHHHHHHHHHHHGGGGHHGGF
@M05620:46:000000000-D9D58:1:1101:27241:18006 1:N:0:101
GAATGAATGCAGAAATTGGCAAGATAATACTGCACCGATGGGAAATGATACTATCCTGAAACATGAGCAAATTGACCAGCCTCAGGATGTGAACTCATTTGCTGGAGCCTCTTTCAAGATAGTAAAAACAGTGACTTGTACAGCATAATGAAAAACCTAGGCATTGATTTTGAAGACATCAAACACATGCAGAATGAAAAATTTTTCATTCTGCATGTGTTTGATGTCTTCAAAATCAATGCCTAGGTTTT
+
ABCCCFFFFFFFGGGGGGGGGGGHHHHHHHHHHHHHGGGGGHHHHHHGHHHHHHHHHHHHHHHHHHHHHHHHHHHHHHHHGHHHHHHHHGGHGHHHHHHHHHHHFHHHGHHHHHHHHHHHHHHHHHHHGHHHGHHHHHHHHHHHHHHHHHHHHHHGGHHHHHHHHHHHHHHHGHHHHHHHHHHHHHHHHHGHHHHHHHHHHHHHHHHHHHHHHHHHHHHHHHHHHHHHHHHGHHHHHHHHHGHHHHGCGHG
@M05620:46:000000000-D9D58:1:1101:17359:18009 1:N:0:101
GAATGAATGCAGAAATTGGCAAGATAATACTGCACCGATGGGAAATGATACTATCCTGAAACATGAGCAAATTGACCAGCCTCAGGATGTGAACTCATTTGCTGGAGGTCACGCCAGGGCTCTTTCAAGATAGTAAAAACAGTGACTTGTACAGCATAATGAAAAACCTAGGCATTGATTTTGAAGACATCAGACACATGCAGAATGAAAAATTTTTCAGAAATGATTTTTCTGGTGAGGTTGACTTCAGA
+
BBBCCFFFFFFFGGGGGGGGGGGHHHHHHHHHHHHHGGGFEHHHHHHGHHHHHHHHHGHHHHHHHHHHHHHHHHHHHFHHGHHHGGFGHGGFFHHHHHHHHHHHHHHGGHHHGHGGGHGGHHHHHHHHHHHGHHHHHHHGHHHHHHHHHHGHHHHHHHHHHHHHHHGGHHHHHHHHHHHHHHHGHHHHHHHHHGHHGHHHHHGHGHHHHHHFFHHHHHHHHHHHHHHHHHHHHHHHHHHGGGGGFGGFGG;
@M05620:46:000000000-D9D58:1:1101:3113:18040 1:N:0:101
AGATTACTGCAACAGGGACAAAACAAAGATCGGAAGAGCACACGTCTGAACTCCAGTCACATTCAGAAATCTCGTATGCCGTCTTCTGCTTGAAAAAAAAAAAGCATCTATCTTGTGTTCATCCATTACCACATCTCAGCCTTCTGCGTCTCCCTCTGCTTCCCCCCCCCCCCCATTTTGTCTCCGTTCGTTTCAATCCCTTTTTTCTGGCTCGCACGTATCCTCTGCTTTCCATGCCCGACTCACTCAAC
+
AABAAFFFFFFFGGBGGCFGGGCFAGHHHBGG2EFEFHHGHHHEGAGCEHHHHHHGHHHHHGHHHHBFGFHHHE1EHFGHEAFFFEHHHFHHF3B@1E/>>/</033B333333B322233B@22222>22@/<@@221??0111<1//->>G000<<>11>1//<-:A-@??;-./9//9////.;/..99.:////.;/;BF/-/////99--9-;.././//////////9///;/.---;/;;///.
@M05620:46:000000000-D9D58:1:1101:23652:18054 1:N:0:101
GAATGAATGCAGAAATTGGCAAGATAATACTGCACCGATGGGAAATGATACTATCCTGAAACATGAGCAAATTGACCAGCCTCAGGATGTGAACTCATTTGCTGGAGGTCACGCCAGGGCTCTTTCAAGATAGTAAAAACAGTGACTTGTACAGCATAATGAAAAACCTAGGCATTGATTTTGAAGACATCAGACACATGCAGAATGAAAAATTTTTCAGAAATGATTTTTCTGGTGAGGTTGACTTCAGA
+
DCCDDFFFFFFFGGGGGGGGGGGHHHHHHHHHHHHHGGGGGHHHHHHHHHHHHHHHHHHHHHHHHHHHHHHHHHHHHHHHGHHHHGGHHHHHHHHHHHHHHHHHHHHGGHHHGHGGGHGGHHHHHHHHHHHHHHHHHHHGHHHHHHHHHHHHHHHHHHHHHHHHHHGGHHHHHHHHHHHHHHHGHHHHHHHHHHHHHHHHHHHHHHHHHHHHHHHHHHHHHHHHHGHHHHHHHHHHHHHGGGGGGGGGGG9
@M05620:46:000000000-D9D58:1:1101:28545:18061 1:N:0:101
GAATGAATGCAGAAATTGGCAAGATAATACTGCACCGATGGGAAATGATACTATCCTGAAACATGAGCAAATTGACCAGCCTCAGGATGTGAACTCATTTGCTGGAGGTCCCAGGGCTCTTTCAAGATAGTAAAAACAGTGACTTGTACAGCATAATGAAAAACCTAGGCATTGATTTTGAAGACATCAGACACATGCAGAATGAAAAATTTTTCAGAAATGATTTTTCTGGTGAGGTTGACTTCAGAGAA
+
CCCCCFFFFFFFGGGGGGGGGGGGHHHHHHHHHHHHGGGGGHHHHHHHHHHHHHHHHHHHHHHGHHHHHHHHHHHHHHHHGHHHHHHHGGHHHHHHHHHHHHHHHHHGGHHHHHGGGHHHHHHHHHHHHHHHHHHHGHHHHHHHHHFHHHHHHHHHHHHHHHHGGHHHHHHHHHHHHHHHGHHHHHHHFHHHHHHHHHHHHHHHHGHHHGHHHHHGHHHHHHHGHHHHHHHHHHFFGHHGGHGGGGGGGGG
@M05620:46:000000000-D9D58:1:1101:17343:18101 1:N:0:101
GAATGAATGCAGAAATTGGCAAGATAATACTGCACCGATGGGAAATGATACTATCCTGAAACATGAGCAAATTGACCAGCCTCAGGATGTGAACTCATTTGCTGGAGGTCACCAGGGCTCTTTCAAGATAGTAAAAACAGTGACTTGTACAGCATAATGAAAAACCTAGGCATTGATTTTGAAGACATCAGACACATGCAGAATGAAAAATTTTTCAGAAATGATTTTTCTGGTGAGGTTGACTTCAGAGA
+
CCCCCFFFFFFFGGGGGGGGGGGHHHHHHHHHHHHHGGGGGHHHHHHHHHHHHHHHHHHGHHHHHHHHHHHHHHHHHHHHGHHHHGHHHGHFHHHHHHHHHHHHHHHGGHHHHHHGGGHHHHHHHHHHHHHHHHHHHGHHHGHHHHHHHHHHHHHHHHHHHHHHGGHHHHHHHHHHHHHHHGHHHHHHHHHHHHHHHHHHHHHHHHHHHHHHHHHHHHHHHHHHGHHHHHHHGHHHHHHHHHGGHHGGGGC
@M05620:46:000000000-D9D58:1:1101:17261:18141 1:N:0:101
GAATGAATGCAGAAATTGGCAAGATAATACTGCACCGATGGGAAATGATACTATCCTGAAACATGAGCAAATTGACCAGCCTCAGGATGTGAACTCATTTGCTGGAGGTCACCCCCAGGGCTCTTTCAAGATAGTAAAAACAGTGACTTGTACAGCATAATGAAAAACCTAGGCATTGATTTTGAAGACATCAGACACATGCAGAATGAAAAATTTTTCAGAAATGATTTTTCTGGTGAGGTTGACTTCAG
+
CCCCCFFFFFFFGGGGGGGGGGGHHHHHHHHHHHHHGGGGGHHHHHHHHHHHHHHHHHHHHHHHHHHHHHHHHHHHHHHHGHHHHHHHHHHHHHHHHHHHHHHHHHHGGHHHHHGGGGGGGHHHHHHHHHHHHHHHHHHHGHHHHHHHHHHHHHHHHHHHHHHHHHHGGHHHHHHHHHHHHHHHGHHHHHHHHHHHHHHHHHHHHHGHHHHGGHHHHHHHHHHHHHHHHHHHHHHHHHGGGGGGGGGGGGF
@M05620:46:000000000-D9D58:1:1101:20800:18155 1:N:0:101
GAATGAATGCAGAAATTGGCAAGATAATACTGCACCGATGGGAAATGATACTATCCTGAAACATGAGCAAATTGACCAGCCTCAGGATGTGAACTCATTTGCTGGAGGTCACCAGGGCTCTTTCAAGATAGTAAAAACAGTGACTTGTACAGCATAATGAAAAACCTAGGCATTGATTTTGAAGACATCAGACACATGCAGAATGAAAAATTTTTCAGAAATGATTTTTCTGGTGAGGTTGACTTCAGAGA
+
CCCCCFFFFFFFGGGGGGGGGGGHHHHHHHHHHHHHGGGGGHHHHHHHHHHHHHHHHHHHHHHHHHHHHHHHHHHHHHHHGHHHHHHHHHHHHHHHHHHHHHHHHHHGGHHHHHHGGGHHHHHHHHHHHHHHHHHHHGHHHGHHHHHHHHGFHGHHHHHHHHHHGGHHHHHHHHHHHHHHHGHHHHHHHGHGHHGHHHHHHHHHHHHHHHHHHHGHHHGHHHHHHHHHHHHHFGHHHHHHHHGGGGGGGGB
@M05620:46:000000000-D9D58:1:1101:20473:18188 1:N:0:101
GAATGAATGCAGAAATTGGCAAGATAATACTGCACCGATGGGAAATGATACTATCCTGAAACATGAGCAAATTGACCAGCCTCAGGATGTGAACTCATTTGCTGGAGGTCACCAGGGCTCTTTCAAGATAGTAAAAACAGTGACTTGTACAGCATAATGAAAAACCTAGGCATTGATTTTGAAGACATCAGACACATGCAGAATGAAAAATTTTTCAGAAATGATTTTTCTGGTGAGGTTGACTTCAGAGA
+
@AAAAFBBFFFFFGFGGFGGGGA1FGHGFGBFCAGHEEEECG01AGGG2GGEFFHHF1FCGHHBCFGGG0AF1AGA1BFGGHHFFEGFG1D@2F1GFHHBBFDG1GF>E01B@FHGGGHHHHHHFHGGEHF>>EEGDEHHEGGHGGHHHDFGHHFFHHGFGH1CGGGHHFHH1DFFFHEHHGGHGHHEHEHGHHGFGHHHHEGGHFDHHHGHHHFHHHFGHHHGGGBCCFHFFGGHFA/:CGFCFBFFGG/
@M05620:46:000000000-D9D58:1:1101:13045:18226 1:N:0:101
GAATGAATGCAGAAATTGGCAAGATAATACTGCACCGATGGGAAATGATACTATCCTGAAACATGAGCAAATTGACCAGCCTCAGGATGTGAACTCATTTGCTGGAGGTCACCAGGGCTCTTTCAAGATAGTAAAAACAGTGACTTGTACAGCATAATGAAAAACCTAGGCATTGATTTTGAAGACATCAGACACATGCAGAATGAAAAATTTTTCAGAAATGATTTTTCTGGTGAGGTTGACTTCAGAGA
+
CCCCDFFFFFFFGGGGGGGGGGGHHHHHHHHHHHHHGGGGGHHHHHHHHHHHHHHHHHHHHHHHHHHHHHHHHHHHHHHHGHHHHHHHHHGHHHHHHHHHHHHHHHHGGHHHHHHGGGHHHHHHHHHHHHHHHHHHHGHHHHHHHHHHHHHHHHHHHHHHHHHHGGHHHHHHHHHHHHHHHGHHHHHHHHHHHHHHHHHHHHHHHHHHHHHHHHHHHHHHHHHHHHHHHHHHGHHHHHHHHHGHGGGGGGF
@M05620:46:000000000-D9D58:1:1101:10740:18235 1:N:0:101
GAATGAATGCAGAAATTGGCAAGATAATACTGCACCGATGGGAAATGATACTATCCTGAAACATGAGCAAATTGACCAGCCTCAGTATGTGAACTCATTTGCTGGAGGTCACCAGGGCTCTTTCAAGATAGTAAAAACAGTGACTTGTACAGCATAATGAAAAACCTAGGCATTGATTTTGAAGACATCAGACACATGCAGAATGAAAAATTTTTCAGAAATGATTTTTCTGGTGAGGTTGACTTCAGAGA
+
CCCCCFFFFFFFGGGGGGGGGGGHHHHHHGHHHHHHGFGGGHHHHHHHHHHHHHHHHHHHHHHHHHHHHHHHHHHHHHHHGHHHHFGHHHHHHHHHHHHHHGHHHHHGGHHHGGHGGGHEHHGHHGHFHGHHHHHHHGHHHGHHHHHGHHFGHHHHGHFHHHHHGGFHHFHFHHFFHFHHHGHHGHHHGGGHHHHHHFHHFGFBGHHHHGFHHHFHFHHHFHHFHHHHHEFHHHHFHFHHHHGHGGFGFG9
@M05620:46:000000000-D9D58:1:1101:4585:18246 1:N:0:101
GAATGAATGCAGAAATTGGCAAGATAATACTGCACCGATGGGAAATGATACTATCCTGAAACATGAGCAAATTGACCAGCCTCAGGATGTGAACTCATTTGCTGGAGGTCACGCCAGGGCTCTTTCAAGATAGTAAAAACAGTGACTTGTACAGCATAATGAAAAACCTAGGCATTGATTTTGAAGACATCAGACACATGCAGAATGAAAAATTTTTCAGAAATGATTTTTCTGGTGAGGTTGACTTCAGA
+
CCCCCFFFFFFFGGGGGGGGGGGHHHHHHHHHHHHHGEGGGHHHHHHHHHHHHHHHHGHHHHHHHGHHGHHHHHHHHHHHGHHHGHHHHGGFHHHHHHHHHHHHHHHGGHHHGHGGGHGGHHHHHHHHHHHHHHHHHGHGHHHHHHHHHHHHHHHHHHHHHHHHHHGGHHHHHHGHHHHHHHHGHHGHHHHHGHHHGHHHHHHFHHHHGHFHHHHHHHHHHHHHHHHHHHHHHGHHHGHGGFGGGGGFGG0
@M05620:46:000000000-D9D58:1:1101:25999:18264 1:N:0:101
GAATGAATGCAGAAATTGGCAAGATAATACTGCACCGATGGGAAATGATACTATCCTGAAACATGAGCAAATTGACCAGCCTCAGGATGTGAACTCATTTGCTGGAGGTCACCAGGGCTCTTTCAAGATAGTAAAAACAGTGACTTGTACAGCATAATGAAAAACCTAGGCATTGATTTTGAAGACATCAGACACATGCAGAATGAAAAATTTTTCAGAAATGATTTTTCTGGTGAGGTTGACTTCAGAGA
+
BBBCCFFFFFFFGGGGGGGGGGFHHHHHHHHHHHHHGGGGGHHHHHHHHGHHHHHHGHGHHHHHHHHHHHHHGHHHHHHHGHHHGGFGGGHHHHHHHHHHHHHGHHHGGHHHHGHGGGHHHHHHHHHHHHHHHHHHHGHHHHHHHHHHHHHHHHHGHHHHHHHHGGHHHHHHHHHHHHHHHGHHHHHHHHHHHHHHHHHHHHHHHHHHHHHHHHGHHHHHHHHHHHHHHHHHHGHHHHHHHHGGGHHHGGF
@M05620:46:000000000-D9D58:1:1101:8066:18265 1:N:0:101
GAATGAATGCAGAAATTGGCAAGATAATACTGCACCGATGGGAAATGATACTATCCTGAAACATGAGCAAATTGACCAGCCTCAGGATGTGAACTCATTTGCTGGAGGTCCCAGGGCTCTTTCAAGATAGTAAAAACAGTGACTTGTACAGCATAATGAAAAACCTAGGCATTGATTTTGAAGACATCAGACACATGCAGAATGAAAAATTTTTCAGAAATGATTTTTCTGGTGAGGTTGACTTCAGAGAA
+
CCCCCFFFFFFFGGGGGGGGGGGHHHHHHHHGHHHHEEGGGGHHHHHHHHHHHHHHHHHGHHHHHHHHHHHHHHGHHHHHGHHGHHGGHGGHHHHHHHHHHHHHHHHGGHHHHHGGGHHHHHHHHHGHHHHHHHHHGHHHHHHHHHHHHHHHHHHHHHHHHHHGGHHHHHHHHHHHHHHHGHHHHHHHHHHHHHHHHHHHHHHHHHHHHHHHHHHHHHHHHHHHHHHHHHHHFHHHHGHHHHGGGGGGGGG
@M05620:46:000000000-D9D58:1:1101:8067:18283 1:N:0:101
GAATGAATGCAGAAATTGGCAAGATAATACTGCACCGATGGGAAATGATACTATCCTGAAACATGAGCAAATTGACCAGCCTCAGGATGTGAACTCATTTGCTGGAGGTCCCAGGGCTCTTTCAAGATAGTAAAAACAGTGACTTGTACAGCATAATGAAAAACCTAGGCATTGATTTTGAAGACATCAGACACATGCAGAATGAAAAATTTTTCAGAAATGATTTTTCTGGTGAGGTTGACTTCAGAGAA
+
BABBCFFFFFFFGGGGGGGGGGGHHHHHHHHHHHHHGGGGGHHHHHHGHHHHHHHHHHHHHHHHHGHHHHHHHHHHHHHHGHHHHHHFHGHHHHHHHHHHHHHHHHHGGHHHHHGGGHHHHHHHHHHHHHHHHHHHGHHHHHHHHHHHHHHHHHHHHHHHHHHGGGHHHHHHHHHHHHHHGHHHHHHHHHHHHHHHHHHHHHHHHHHGHHHHHHHHHHHHHHHHHHHHHHHHHGHHHHHGHHGGGGGGGGG
@M05620:46:000000000-D9D58:1:1101:19466:18322 1:N:0:101
GAATGAATGCAGAAATTGGCAAGATAATACTGCACCGATGGGAAATGATACTATCCTGAAACATGAGCAAATTGACCAGCCTCAGGATGTGAACTCATTTGCTGGAGGTCACCAGGGCTCTTTCAAGATAGTAAAAACAGTGACTTGTACAGCATAATGAAAAACCTAGGCATTGATTTTGAAGACATCAGACACATGCAGAATGAAAAATTTTTCAGAAATGATTTTTCTGGTGAGGGTGACTTCAGAGA
+
BBCCBFFFFFFFGGGGGGGGGGGGHHHHHHHHHHHHGEFGGHHHHHHHHHHHHHHHHHHHHHHHHHHHHHHHHHHHHHHHGHHHHHHHHHHHHHHHHHHHHHHHHHHGGHHHH31FG/0/3BG44B43?4344BHHH?/2?3344B233B332233B33?BGHH/C222@222@F11@GH1/F<1<011111100011<111>100=GHHFGHHH/000=C0000<GHH/00C:/:.;.;..00;0000:/
@M05620:46:000000000-D9D58:1:1101:8912:18335 1:N:0:101
GAATGAATGCAGAAATTGGCAAGATAATACTGCACCGATGGGAAATGATACTATCCTGAAACATGAGCAAATTGACCAGCCTCAGGATGTGAACTCATTTGCTGGAGGTCACCAGGGCTCTTTCAAGATAGTAAAAACAGTGACTTGTACAGCATAATGAAAAACCTAGGCATTGATTTTGAAGACATCAGACACATGCAGAATGAAAAATTTTTCAGAAATGATTTTTCTGGTGAGGTTGACTTCAGAGA
+
CCCCCFFFFFFFGGGGGGGGGGGHHHHHHHHHHHHHGGGGGHHHHHHHHHHHHHHHHHHHHHHHHHHHHHHHHHHHHHHHGHHHHHHHHGHHHHHHHHHHHHHHHHHGGHHHHHHGGGHHHHHHHHHHHHHHHHHHHGHHHHHHHHHHHHHHHHHHHHHHHHHHGGHHHHHHHHHHHHHHHGHHHHHHHHHHHHHHHHHHHHHHHHHHHHHHHHHHHHHHHHHHHHHGHHHHHHHHHHHHHHGGGGGGGG/
@M05620:46:000000000-D9D58:1:1101:14093:18357 1:N:0:101
GAATGAATGCAGAAATTGGCAAGATAATACTGCACCGATGGGAAATGATACTATCCTGAAACATGAGCAAATTGACCAGCCTCAGGATGTGAACTCATTTGCTGGAGGTCACCAGGGCTCTTTCAAGATAGTAAAAACAGTGACTTGTACAGCATAATGAAAAACCTAGGCATTGATTTTGAAGACATCATACACATGCAGAATGAAAACTTTTTCAGAAATGATTTTTATGGAGAGGTTGACTTCAGAGA
+
CCCCCFFFFFFFGGGGGGGGGGGHHHHHHHHHHHHHGGGGGHHHHHHHHHHHHHHHHHHHHHHHHHHHHHGHHHHHHHHHGHHHHHHHHHHHHHH3B4BB4@@EG1F1>2333B1EFGC???F4GHDGF43FH44?FE/F4334D?BFG33B223DG333?F20/<2@>F22=2F1?GFDGCG11?01111111>111111101=1DD0/<D0<0C000<00<00C00=.:000:CA.0::/00CBB00:F
@M05620:46:000000000-D9D58:1:1101:8851:18359 1:N:0:101
GAATGAATGCAGAAATTGGCAAGATAATACTGCACCGATGGGAAATGATACTATCCTGAAACATGAGCAAATTGACCAGCCTCAGGATGTGAACTCATTTGCTGGAGGTCACGCCAGGGCTCTTTCAAGATAGTAAAAACAGTGACTTGTACAGCATAATGAAAAACCTAGGCATTGATTTTGAAGACATCAGACACATGCAGAATGAAAAATTTTTCAGAAATGATTTTTCTGGTGAGGTTGACTTCAGA
+
CDBCDFFFFFFFGGGGGGGGGGGHHHHHHHHHHHHHGGGGGHHHHHHGHHHHHHHHHHHHHHHHHHHHHHHHHHHHHHHHGHHHHGHHHHHHHHHHHHHHHHHHGGHGGHHHGHGGGHGGHHHHHHHHHHHHHHHHHHHGHHGGHHHHHHHHHHHHHHHHHHHHHHGGHHHHHHHHHHHHHHHGHHHHHHHHHHHHHHHHHHHHHHHHHHHHHHHHHHHHHHHHHHHHHHHHHHGHHHHGGGGFFGGGGG;
@M05620:46:000000000-D9D58:1:1101:4487:18395 1:N:0:101
GAATGAATGCAGAAATTGGCAAGATAATACTGCACCGATGGGAAATGATACTATCCTGAAACATGAGCAAATTGACCAGCCTCAGGATGTGAACTCATTTGCTGGAGGTCACGCCAGGGCTCTTTCAAGATAGTAAAAACAGTGACTTGTACAGCATAATGAAAAACCTAGGCATTGATTTTGAAGACATCAGACACATGCAGAATGAAAAATTTTTCAGAAATGATTTTTCTGGTGAGGTTGACTTCAGA
+
[truncated: 816,181 more chars]
