# Supplementary material for: Fast but not furious: a streamlined selection method for genome-edited cells
Source: Life Sci Alliance. 2021 Apr 26;4(6):e202101051. doi: 10.26508/lsa.202101051 (PMC8127327; doi:10.26508/lsa.202101051)
Supplement: Supplementary file 1 [file LSA-2021-01051_Supplemental_Data_1.zip › SANGER and Deep Sequencing/AhR/102_S102_L001_R1_001.fastq]

@M05620:46:000000000-D9D58:1:1101:19477:1897 1:N:0:102
GAATGAATGCAGAAATTGGCAAGATAATACTGCACCGATGGGAAATGATACTATCCTGAAACATGAGCAAATTGACCAGCCTCAGGATGTGAACTCATTTGCTGGAGGTCCCAGGGCTCTTTCAAGATAGTAAAAACAGTGACTTGTACAGCATAATGAAAAACCTAGGCATTGATTTTGAAGACATCAGACACATGCAGAATGAAAAATTTTTCAGAAATGATTTTTCTGGTGAGGTTGACTTCAGAGAA
+
3AAABFFFFFFFFGGGGGGGGGGGHHHHGHHHHHHHGEEGGHHGHHHGHHHHHHHHHHHHHHHHHHHHHHHGHHGHHHGGGHHHHHGHHGHGHHHHHHHHHHHHHHHGGHHHHHGGGHHHHHHHHHHHHGHHHHHHGHHHHGHHHHHHHHHHFHHHHHFHGHHGGHHHHHHHHHHHHHHGGHHHHHHHHHHHHHHGHHHHHHHHHHHHHHHHHHHHHHHBGHHHHHHGHHHHHHHHGHHHGHGGGGGGGGG
@M05620:46:000000000-D9D58:1:1101:13304:1952 1:N:0:102
GAATGAATGCAGAAATTGGCAAGATAATACTGCACCGATGGGAAATGATACTATCCTGAAACATGAGCAAATTGACCAGCCTCAGGATGTGAACTCATTTGCGGGTTGTACAGCATATTGATAAACCTAGGAATTGATTTTCCTAGGGCTGTTTCATGATAGTAAAAACCGTGGCTTGTACAGCATTATGAAAAACGTAGGCAGTGATTTTGATGACATCTGACACTTGCAGAATGAAAGATTTTTCAGAA
+
?AABCFFFFFFFGGGGGGGGGGGHHHHHHHHHHHHHGEGGGHHHHHHFHHHHHHHHHHHHHHHHHHHHHHHHHHHHHHHHGHHHGHEGGGHGHHHHGHHHHH///>1>E4D4432?34?4444DF33BGH33D333333D33D33D2/B0/@2D2D2FH2F22222D1///?///>G-F11>G101111>G0G0=.-<CG.00.::;00=FC.0:C0<:00;C0000;000;0/0;0000;0;F00/=CFF
@M05620:46:000000000-D9D58:1:1101:18427:2017 1:N:0:102
GAATGAATGCAGAAATTGGCAAGATAATACTGCACCGATGGGAAATGATACTATCCTGAAACATGAGCAAATTGACCAGCCTGAGGATGTGAACTCATTTGCTGGAGGTCCCAGGGCTCTTTCAAGATAGTAAAAACAGTGACTTGTACAGCATAATGAAAAACCTAGGCATTGATTTTGAAGACATCAGACACATGCAGAATGAAAAATTTTTCAGAAATGATTTTTCTGGTGAGGTTGACTTCAGAGAA
+
3>3AAFFFFFFFG4GGGGGGG4FGGHFHGHHHHBGHEAEGGD2AEGHGFDGGGHHGHGHHFHHGHFG3F3FAGGEFFFGFFHGFFF3GHHHFGHHGGGHHHHHHHEGGGHHHHGGGGHGHHHHHHG?FGHGHBEGHGEHHHHGHHHHHHGHFHGGGHHGHHHGGGHHHHHHEHHHHHHHHGHHGHHHHFHGHHHHHHGGHEFGHHBGFAGHHHHHHHFFGHHGFHHHH/GHGGHGFHGHHHGGGGGGGFG9
@M05620:46:000000000-D9D58:1:1101:18423:2037 1:N:0:102
GAATGAATGCAGAAATTGGCAAGATAATACTGCACCGATGGGAAATGATACTATCCTGAAACATGAGCAAATTGACCAGCCTGAGGATGTGAACTCATTTGCTGGAGGTCCCAGGGCTCTTTCAAGATAGTAAAAACAGTGACTTGTACAGCATAATGAAAAACCTAGGCATTGATTTTGAAGACATCAGACACATGCAGAATGAAAAATTTTTCAGAAATGATTTTTCTGGTGAGGTTGACTTCAGAGAA
+
CCDCCFFFFFFFGGGGGGGGGGGHHHHHHHHHHGHHGEGGGHGGHHHHHHHHHHHHHHHHHHHHHHGHHHHHHHHHHHHHGH1FFFGHHGHHHHHHHGHHHHHHF1FAFGHFBGCFGH/GHFHF??3F?GFHHFHFGEHFFHGGHGGHH3GHHGHHHGHDGD=EDHHFGHFFFFHHHHGHGH1FGFGGBDDGGFGHHBHHHHHHHHHHHHGHFHHHHHGHHHGHHHHHHHHEGHHHHHHHHGGGGGGGGGF
@M05620:46:000000000-D9D58:1:1101:12607:2095 1:N:0:102
GAATGAATGCAGAAATTGGCAAGATAATACTGCACCGATGGGAAATGATACTATCCTGAAACATGAGCAAATTGACCAGCCTCAGGATGTGAACTCATTTGCTGGAGGTCCCTGGGCTCTTTTATGATAGTAAAAAAAGCGACTTGTACAGCATCATGATAAACCTAGGCATTGTTTTTGAAGACATCAGCCACATGCAGCATGAAAAATTTTTCAGAAATGATTTTTCTGGTGAGGTTGATTTCAGCGAA
+
BBCBCFFFFFFFGGGGGGGGGGGHHHHHHHHHHHHHGEGGGHHHHHHHHHHHHHHHHHHHHHHHHHHHHHHHHHHHHHHHGHHHHHHHHHHHHHHHHHHHHHHHHHHGGH3F331112/3D44444D?44FH44FG/B/0/////2F222>FHD2@GDH11FG1001=?01?1=1><<F-.1>F00>GH00<./.0000=0<<:C00=G.00CG/0:0<00:CGF0FG/C00;F0;C//C/0;0C000:--
@M05620:46:000000000-D9D58:1:1101:14423:2136 1:N:0:102
GAATGAATGCAGAAATTGGCAAGATAATACTGCACCGATGGGAAATGATACTATCCTGAAACATGAGCAAATTGACCAGCCTCAGGATGTGAACTCATTTGCTGGAGGTCCCAGGGCTCTTTCAAGATAGTAAAAACAGTGACTTGTACAGCATAATGAAAAACCTAGGCATTGATTTTGAAGACATCAGACACATGCAGAATGAAAAATTTTTCAGAAATGATTTTTCTGGTGAGGTTGACTTCAGAGAA
+
A33AAFFFFFFFGGGGGGGGGGFHHHGHHHHHHHHGEAEGEFFGHHHGHFHHHHHHHHHGHHEFHGGHHHHHHHHHHHHGFHGHGHGHHGHHGHHHHHHHHDEHHFHFEHFGHHGGGHFHHHHHHHHHHGHHGGHHGHHHHHGHHHFHHGHHHHHHHHGHGHHFGHHHHHHHHHHHHHHHGHHHHGHHHGHGHHHHHHHHHHHHGEHHHHHHGHHHHHHHHHHHHHBGHHHFGHFCGGHHGHGGFFGGGGF
@M05620:46:000000000-D9D58:1:1101:19108:2208 1:N:0:102
GTGAATGCAGAAATTGGCAAGATAATACTGCACCGATGGGAAATGATACTATCCTGAAACATGAGCAAATTGACCAGCCTCAGGATGTGAACTCATTTGCTGGAGGTCCCAGGGCTCTTTCAAGATAGTAAAAACAGTGACTTGTACAGCATAATGAAAAACCTAGGCATTGATTTTGAAGACATCAGACACATGCAGAATGAAAAATTTTTCAGAAATGATTTTTCTGGTGAGGTTGACTTCAGAGAAGA
+
AAAABFFFFFFFGGGGGGGGGGHHHGHHHHHHHHGEEGGHHHHHHHHHHHGHHHHHGHHHHHHHHHHHHHHHGHHHHHGHHHHHHHHHGFDHGG@GHHHHHHHFHGGHHHHHGGGHHHHHHHHHHHHHHHHHHHGHHGHHHHHHHHHHHHHHHHHHHGHHHGGHHHHHHHHHHGHHHHGHHHHHHHHHHHHHHHHHHHHHHHHGHEFHHHHHHGHGHHHHHHHHHHHHHHGHHHHHHHGHHHHGGGGFGG9
@M05620:46:000000000-D9D58:1:1101:14577:2249 1:N:0:102
GAATGAATGCAGAAATTGGCAAGATAATACTGCACCGATGGGAAATGATACTATCCTGAAACATGAGCAAATTGACCAGCCTCAGGATGTGAACTCATTTGCTGGAGGTCCCAGGGCTCTTTCAAGATAGTAAAAACAGTGACTTGTACAGCATAATGAAAAACCTAGGCATTGATTTTGAAGACATCAGACACATGCAGAATGAAAAATTTTTCAGAAATGATTTTTCTGGTGAGGTTGACTTCAGAGAA
+
AABBBFFFFFFFGGGGGGGGGGFHHHHHHHHGGHHHE2FGGGGGHHHGHHGHHHHHHHHHHHHHHHHHHHHHHHGHHHGHGHHHGHFFGGHGHHHHHHHHHGGGHGHEEH3GEGFG?0?GHHFFHHFFFH?GHHHHFFGGHHFHHHFG33?B2DHHGHDHGHGDGEFHHH2<FGFHHHHFCHB?GFDFHEBHCGFHHGF1>GHG1DDHHHHHHHHDD<DGDGGBGHHHBFFFHFFCGGGF/09CBBFFFF/
@M05620:46:000000000-D9D58:1:1101:10842:2294 1:N:0:102
GAATGAATGCAGAAATTGGCAAGATAATACTGCACCGATGGGAAATGATACTATCCTGAAACATGAGCAAATTGACCAGCCTCAGGATGTGAACTCATTTGCTGGAGGTCCCAGGGCTCTTTCAAGATAGTAAAAACAGTGACTTGTACAGCATAATGAAAAACCTAGGCATTGATTTTGAAGACATCAGACACATGCAGAATGAAAAATTTTTCAGAAATGATTTTTCTGGTGAGGTTGACTTCAGAGAA
+
A3>AA4DDFFFDBGGGGGGGGGFFG55FDGHHGGHBEAEEGHHFGHHFGGHHHHHHHHHHFGFGHFF3BCFFBGEAFGGFFHHHFGBFGHHEFGFFBGHHHHHHEBCEEGHHHBFGGGHHHHGHHGHHHHHFDHHHEEC?GFHGHHHGHFH2GGGGGHHHHFAAEFEHHHEGFH1FGHHGG1GHG0?F1<GHGHHHHFEGFCFFFDGHFGGFHH/GDG0CDGGHHHHHHHGGGHFCCCGF/0;CFFF0FF/
@M05620:46:000000000-D9D58:1:1101:14179:2297 1:N:0:102
GAATGAATGCAGAAATTGGCAAGATAATACTGCACCGATGGGAAATGATACTATCCTGAAACATGAGCAAATTGACCAGCCTCAGGATGTGAACTCATTTGCTGGAGGTCCCAGGGCTCTTTCAAGATAGTAAAAACAGTGACTTGTACAGCATAATGAAAAACCTAGGCATTGATTTTGAAGACATCAGACACATGAAGAATGAAAAATTTTTCAGAAATGATTTTTCTGGTGAGGTTGACTTCAGAGAA
+
AAABBFFFFFFFFFGFGGGGGGFHHHHHGHHHHHHHEGGGGGFGHHHHHHHHHHFHHHHHHHHHHGFHHHHHHHHHHHGGFHHGGH3FGFGGHHHHHHHHHGFGFHHGGHHHEGEDEGHFFEHHHGGHFHDHHHHGEAFBEFGFHH3?DH32BFDFGHHDFF0EFBGFBCCGHGGFHHHGGHGGGHFGHDDGFFEGFFHHB01>GDGGACHFGHBHFHGHHFG0:G00:CCGCB;;CGFBGGFBFFGFGGF
@M05620:46:000000000-D9D58:1:1101:10841:2318 1:N:0:102
GAATGAATGCAGAAATTGGCAAGATAATACTGCACCGATGGGAAATGATACTATCCTGAAACATGAGCAAATTGACCAGCCTCAGGATGTGAACTCATTTGCTGGAGGTCCCAGGGCTCTTTCAAGATAGTAAAAACAGTGACTTGTACAGCATAATGAAAAACCTAGGCATTGATTTTGAAGACATCAGACACATGCAGAATGAAAAATTTTTCAGAAATGATTTTTCTGGTGAGGTTGACTTCAGAGAA
+
CCCCCFFFFFFFGGGGGGGGGGGGHHHHHHHHHHHHGEGGGHGHHHHGHHHHHHHHHHHHHHHHHHHHHHHHHHFHHHHHGHHHHHGHHHHHHHHHHHHHHHHHHFHGGHHHHHGGGHHHHHHHHHHHHHHHHHHHGHHHHHHHHHHHHHHHHHHHHHHHHHHGGHHHHHHHHHHHHHHHGHHHHHHHHHHHHHHHHHHHHHHGGGHHHHHHHHHHHHHHHHHHHHHHHHGHHHHGCGHHHHGGGGGGGGG
@M05620:46:000000000-D9D58:1:1101:13352:2394 1:N:0:102
GAATGAATGCAGAAATTGGCAAGATAATACTGCACCGATGGGAAATGATACTATCCTGAAACATGAGCAAATTGACCAGCCTCAGGATGTGAACTCATTTGCTGGAGGTCACCAGGGCTCTTTCAAGATAGTAAAAACAGTGACTTGTACAGCATAATGAAAAACCTAGGCATTGATTTTGAAGACATCAGACACATGCAGAATGAAAAATTTTTCAGAAATGATTTTTCTGGTGAGGTTGACTTCAGAGA
+
>>1AA11DDFFFGBEDGFB1BFCFGEDGBEGG1AFCFEEA?FFAFGF1AFABDFDBFH11B1BGC1BG10BDFHA111F/ABG@B011BBD2BFDH@DFHHB@B1FEE?0@1GBGFE>G/BGGHGF21>FFFGFBGHA/C><BG2B1112>BFGHHEGHFBFDGGCGBGF0GHFGDHFGFHF1F1FGFH1<<<<GCCFGHHHHGGG0GEFGC<DD/GD0=GHGFF0GCGGGFECGC::::GGBBF0CF0B/
@M05620:46:000000000-D9D58:1:1101:17083:2400 1:N:0:102
GAATGAATGCAGAAATTGGCAAGATAATACTGCACCGATGGGAAATGATACTATCCTGAAACATGAGCAAATTGACCAGCCTCAGGATGTGAACTCATTTGCTGGAGGTCCCAGGGCTCTTTCAAGATAGTAAAAACAGTGACTTGTACAGCATAATGAAAAACCTAGGCATTGATTTTGAAGACATCAGACACATGCAGAATGAAAAATTTTTCAGAAATGATTTTTCTGGTGAGGTTGACTTCAGAGAA
+
ABBBBFFFFFFFGGGGGGGGGGFHHHHHHHHHHFHHEEEGGHGHGHHGHHHHHHHHHHFCFHFHHGGHHFFHHHHHHHGHGHHHGGFGHFGGFHHHHHHHHHHHFGHGGHHHHHGGGHHHHHHHHHHHHHHHHHHHGHHFHHHHHHHHHHHHHHHHHHHHHHHGGHHHHGGHGHHHHHHHGHHHHHHHHHFGHHHHHHHHHHHFFGHHHHHHHHGHHHHHHHHHHHHGHHHHGHFHGHHHHHGGGFGGGGF
@M05620:46:000000000-D9D58:1:1101:15871:2485 1:N:0:102
GAATGAATGCAGAAATTGGCAAGATAATACTGCACCGATGGGAAATGATACTATCCTGAAACATGAGCAAATTGACCAGCCTCAGGATGTGAACTCATTTGCTGGAGGTCCCAGGGCTCTTTCAAGATAGTAAAAACAGTGACTTGTACAGCATAATGAAAAACCTAGGCATTGATTTTGAAGACATCAGACACCTGCAGAATGAAAAATTTTTCAGAAATGATTTTTCTGGTGAGGTTGACTTCAGAGAA
+
AAAABFFFFFFFGGGGGGGGGGGFHHHHHHGHHHHHEEFGGFGHFHHHHHHHHHHHHHHHHHHHHGGHHHHHHHHHHHHHGHHHHHBGFGHFHHHHHHHHHHHHHHHGGHFHHFE1>0/?FFDFF4GFBGHH4DFGEHF?33B4B?GG3?3FH33GHDH33FHA/22<2222<<1FG1GB/1FD0<DGGFD100.0<0<G1G<=G=0DC</0=GGGB0=/=;CHC0CFFHHFHHCHHFEGCB09BCB00/C
@M05620:46:000000000-D9D58:1:1101:14460:2500 1:N:0:102
GAATGAATGCAGAAATTGGCAAGATAATACTGCACCGATGGGAAATGATACTATCCTGAAACATGAGCAAATTGACCAGCCTCAGGATGTGAACTCATTTGCTGGAGGTCCCAGGGCTCTTTCAAGATAGTAAAAACAGTGACTTGTACAGCATAATGAAAAACCTAGGCATTGATTTTGAAGACATCAGACACATGCAGAATGAAAAATTTTTCAGAAATGATTTTTCTGGTGAGGTTGACTTCAGAGAA
+
@ABBAFFFFFFFGGGGGGGGGGDGHHHHHHHGHFHHEAEEFGEGEHHGHHHHHHHHHGHHFHHHGDGGHGHHHHHHHHFFFHHHGHF@FBFGFHHHHHHHHHHGFHHGFGFHHHGGGGHHGHHHHHHGHHHHHHHHGHHHFHHHHHHHHHHHHHHHGHHHGHHGGHHHGHHHHHHHHHHHGHHHHHHHHHHHHHHHHHHHHHEFFDGHFGHHHGHHHHHHHHHHHHHHHHHHHHHGGCGHHHGGGGGGGFG
@M05620:46:000000000-D9D58:1:1101:13609:2553 1:N:0:102
GAATGAATGCAGAAATTGGCAAGATAATACTGCACCGATGGGAAATGATACTATCCTGAAACATGAGCAAATTGACCAGCCTCAGGATGTGAACTCATTTGCTGGAGGTCCCAGGGCTCTTTCAAGATAGTAAAAACAGTGACTTGTACAGCATAATGAAAAACCTAGGCATTGATTTTGAAGACATCAGACACATGCAGAATGAAAAATTTTTCAGAAATGATTTTTCTGGTGAGGTTGACTTCAGAGAA
+
BBBBBFFFFFFFGGGGGGGGGGGGHFFGGHHHHHHHG2EFGHHFHHHGHHHHHHHHHFGBGHHHHGHGHHCGHHGHHHHHGHHFHHBGFFHFHHHHHHHHGHHHFFGFEGGHDGEGGHHHHHHGFFGFHHFHFFHGGHHHHHHHHFFFHDHGHHHHHHHHFHHGGHHHHHHHHHHHGHHHGGHGHHHHHHHHHHHGFGGHHHHHF0GFCGHHHHG0DGFHHGFHFHHGFHGHGHBCCCGHHHGGGGGGGGG
@M05620:46:000000000-D9D58:1:1101:20886:2561 1:N:0:102
GAATGAATGCAGAAATTGGCAAGATAATACTGCACCGATGGGAAATGATACTATCCTGAAACATGAGCAAATTGACCAGCCTCAGGATGTGAACTCATTTGCGACTTGTACAGCATAATGAAAAACCTAGGCATTGATTTTCCCAGGGCTCTTTCAAGATAGTAAAAACAGTGACTTGTACAGCATAATGAAAAACCTAGGCATTGATTTTGAAGACATCAGACACATGCAGAATGAAAAATTTTTCAGAA
+
AABBBFFFFFFFGGGGGGGGEGAFGFGHHHGHGGHHEAEFGHFFGHHEHHHHHHGFGEHGHHHHHGHHBGHFGGFHHHFGEGHHFGGFGHHGHFGGHHHHHFECEEGHHHHHHHHHHHGHGEGHHGGHHFFBGHHHHHHHHGH?2FEFFFEGHFFHFFFGHHHHHHHHDGHD<<FGHGGHHHHHHHHHHGHHHHFGDHHHHHHHHGGFHHHHCDGFHHHHHFHHFGHFHGHHHHGFHHGGGGGGGGFFFGG
@M05620:46:000000000-D9D58:1:1101:12798:2564 1:N:0:102
GAATGAATGCAGAAATTGGCAAGATAATACTGCACCGATGGGAAATGATACTATCCTGAAACATGAGCAAATTGACCAGCCTCAGGATGTGAACTCATTTGCTGGAGGTCCCAGGGCTCTTTCAAGATAGTAAAAACAGTGACTTGTACAGCATAATGAAAAACCTAGGCATTGATTTTGAAGACATCAGACACATGCAGAATGAAAAATTTTTCAGAAATGATTTTTCTGGTGAGGTTGACTTCAGAGAA
+
ABBBAFFFFFFFGGGGGGFGEGEFFGDHGHHGHGHHEAEFGF2CFGHGFHHGFFHFHFFFHFAEF3FGFFHHHGGEFHFGGGH3BF@BFBF5DGGHGHHHGHGHFHHFFGFHFHGGGFFFGHHGHHFHHFFGHFHEAEGGFGFFHHGHHHHHHFHGFHGGFHHFGGHHGHHHHHHHHHHHFHHHHHHGHGFHHHHFHHGHHHHF<<GHGGBGFHHHHFFCGGBCFHGGFHHFGFC;:;CGHGB00BFBFFB
@M05620:46:000000000-D9D58:1:1101:13181:2571 1:N:0:102
GAATGAATGCAGAAATTGGCAAGATAATACTGCACCGATGGGAAATGATACTATCCTGAAACATGAGCAAATTGACCAGCCTCAGGATGTGAACTCATTTGCGACTTGTACCGCATAATGAAAAACCTAGGAATTGATTTTCCTAGGGCTCTTTCAAGATAGTAAAAACAGTGACTTGTAAAGCATAATGAAAAACCTAGGCATTGATTTTGAAGACATCAGACAAATGCAGAATGAAAAATTTTTCAGAA
+
BAABBBFFFFFDG4CGGGGGGGFBGFHFDGDGA4GFA2EFEGGCGHHDGHGGHFHFHHGHHHCGGHCFEFHHHHBFGHHGFEHFFFBBFGHFHGGE@FGFG@////1BB4B41//>?GBGF3?B0/EFGD333B3F3BFGGBF12B?/CF/G11>22@<1>12@@2>FDG0?11??G?FD1@F<1>1=1GGFFFFAA/CG//00<D<0=GH0<0;0//0<0::////;00000:FC;000C.9C00/09;F
@M05620:46:000000000-D9D58:1:1101:17369:2575 1:N:0:102
GAATGAATGCAGAAATTGGCAAGATAATACTGCACCGATGGGAAATGATACTATCCTGAAACATGAGCAAATTGACCAGCCTCAGGATGTGAACTCATTTGCTGGAGGTCATTTGGTCATCCAGGCCTCTTTCAAGTTAGTAAAAACAGTGACTTGTACAGCATAATGAATGACCTAGGCATTGATTTTGAAGACATCAAACACTTGCGGAATCCTAGTTCTCTTTCAAGATAGTACAAACAGGGACTTGT
+
BBBBBFFFFFFFCGGGGGGGCGFHHHHHHHHHHHHHGEGGGHFHHHHHHGHHHHHHHHHHHHHHHHHHHHHHHHGHHHHHGHHHHHFHHHHGHHHHHHHHHHHHHFGG123444@413BG43B?3/??F33G4B?4444B?F44B3/?23BD3??D33B3BGHGB2@22222@@22222@F11?G1<F11F11?00=1FGH1<01><1--ADG0000000;C0:G0000;00C0C00C0C.;9...=:0:0
@M05620:46:000000000-D9D58:1:1101:20882:2579 1:N:0:102
GAATGAATGCAGAAATTGGCAAGATAATACTGCACCGATGGGAAATGATACTATCCTGAAACATGAGCAAATTGACCAGCCTCAGGATGTGAACTCATTTGCGACTTGTACAGCATAATGAAAAACCTAGGCATTGATTTTCCCAGGGCTCTTTCAAGATAGTAAAAACAGTGACTTGTACAGCATAATGAAAAACCTAGGCATTGATTTTGAAGACATCAGACACATGCAGAATGAAAAATTTTTCAGAA
+
CCCCCFFFFFFFGGGGGGGGGGGHHHHHHHHHHGHHGGGGGHHHHHHHHHHHGHHHHHHHHHHHGHHGHHHHHHHHHHHHGHHHHHHHHGHHHHHHHHHHHH?/>EEHHFHDEGHFGBGDDBGHHGGHHH3FGFHFFHFHFFH2BG/BFHAHHHHHFHHHHHFHGGHFFHGHBDFHHFHGHHGHHH1<FHHFHFGDFHHHGHGFGGHDDHHHADGHHHHH0GHFBCCHGFHHHHHHHHFFGFGGGGGGFGG
@M05620:46:000000000-D9D58:1:1101:15780:2589 1:N:0:102
GAATGAATGCAGAAATTGGCAAGATAATACTGCACCGATGGGAAATGATACTATCCTGAAACATGAGCAAATTGACCAGCCTCAGGATGTGAACTCATTTGCTGGAGGTCCCAGGGCTCTTTCAAGATAGTAAAAACAGTGACTTGTACAGCATAATGAAAAACCTAGGCATTGATTTTGAAGACATCAGACACATGCAGAATGAAAAATTTTTCAGAAATGATTTTTCTGGTGAGGTTGACTTCAGAGAA
+
?AAAAFFFFFFFFGGGGGGGGGEGHHHHHHHGHHHHEEEEEGEGFGFFFHHHHHHHHFHHHFHHF3GBGHHHHGHHHHFGGHHHFGF3FBFFFHHHFHHHGHGGFGHGGGHHHHGGGHHHHHHHHHGHGH4?GGHHGHHFDGHFFHFGHGHHHHHHGHFFHHHGGHHFGFBHFHHHHHHHGHHHHGHHHGHHFHHHHHHGHHGFDFGFAGBHHHHHHHHHHHFFHHHGHHHHCFGHGHHHHHGFFGGFFC9
@M05620:46:000000000-D9D58:1:1101:17372:2593 1:N:0:102
GAATGAATGCAGAAATTGGCAAGATAATACTGCACCGATGGGAAATGATACTATCCTGAAACATGAGCAAATTGACCAGCCTCAGGATGTGAACTCATTTGCTGGAGGTCACACGGTCATCCAGGCCTCTTTCAAGATAGTAAAAACAGTGACTTGTACAGCATAATGAAAAACCTAGGCATTGATTTTGAAGACATCAAACACATGCAGAATCCCAGGGCTCTTTCAAGATAGTAAAAACAGTGACTTGT
+
CCCCCFFFFFFFGGGGGGGGGGGHHHGHHHHHHHHHFEGGGHGHHHHHHHHHHHHHHHHHHHHHHHHHHHHHHHGHHHHHGHHHGHHHHHHHHHHHHHHHHHHHGHHGEHHHHHGGGGGHHHHHHHGHHHHHHHHHGHHHHHHHHHGHHGHHHGHHHHHHHHHHHHHHGHGFHGGHGHHHHHHHHHGHHHGGHHHHHHHHHHHGHHFHGDHFHFGHFGGGGHHHHHHHHGHHHGHHHGGGGGGFGGGGGG0
@M05620:46:000000000-D9D58:1:1101:19508:2600 1:N:0:102
GAATGAATGCAGAAATTGGCAAGATAATACTGCACCGATGGGAAATGATACTATCCTGAAACATGAGCAAATTGACCAGCCTCAGGATGTGAACTCATTTGCTGGAGGTCCCAGGGCTCTTTCAAGATAGTAAAAACAGTGACTTGTACAGCATAATGAAAAACCTAGGCATTGATTTTGAAGACATCAGACACATGCAGAATGAAAAATTTTTCAGAAATGATTTTTCTGGTGAGGTTGACTTCAGAGAA
+
ABBCCFFFFFFFGGGGGGGGGGGHHHHHHHHHHHHHGEGGGHHHHHHGHHHHHHHHHGGHHHHHHEHHHHHHFHHHHHGGGHHHGHGGGGGFGHHHHHHHHHHHHGHGGHHHHHGGGHHHHHHHHHEHHHHHHHHHGHHHHHHHGHHHHHHHHHHHHHHHHHAEGHHHGHHHHHHHHHHHGHHHHHHHHHHHHHHGHHHHHHHHGHHHGHHHHHHHHHHHHHHHHHHHHHHGGHHHGHHHHHGGGFGFGGG
@M05620:46:000000000-D9D58:1:1101:10528:2602 1:N:0:102
GAATGAATGCAGAAATTGGCAAGATAATACTGCACCGATGGGAAATGATACTATCCTGAAACATGAGCAAATTGACCAGCCTCAGGATGTGAACTCATTTGCTGGAGGTCCCAGGGCTCTTTCAAGATAGTAAAAACAGTGACTTGTACAGCATAATGAAAAACCTAGGCATTGATTTTGAAGACATCAGACACATGCAGAATGAAAAATTTTTCAGAAATGATTTTTCTGGTGAGGTTGACTTCAGAGAA
+
1AAAAFFFFFFFBGG1FGGGGGF1AGGGDHGGHDGHEE0ECF01/FGFGHHHHGHBEGFFHE0111FAECGBFGFFAGBAFGHCGG1BGGG22FGHFBGHHHHGBFGGECDFDGFGEAGHHHH2F2BFGHHGHFHGGFHBFGFFGHHFGGFHFGHHFHHHHHHGGHGHHHGFFHHEHHHHEHHHHGHHHHHHFHH1GHHHBBFF1=DDGCGHFFHHG0=<DHGFHHHHHFHGCF0;CCFGFHGGG000C//
@M05620:46:000000000-D9D58:1:1101:11837:2604 1:N:0:102
GAATGAATGCAGAAATTGGCAAGATAATACTGCACCGATGGGAAATGATACTATCCTGAAACATGAGCAAATTGACCAGCCTCAGGATGTGAACTCATTTGCTGGAGGTCCCAGGGCTCTTTCAAGATAGTAAAAACAGTGACTTGTACAGCATAATGAAAAACCTAGGCATTGATTTTGAAGACATCAGACACATGCAGAATGAAAAATTTTTCAGACCCGCCTTTTCTGGTGAGGTTGACTTCAGAGAA
+
A?AA>DDFFF1B1AFGGGBFFFFFFHH3FGFGHFHEE0AAEG0B/BE1A2FGG2HBG1G1GH0G1BAGGBHHHHBHHFFEEGC1@B@FFFDD2BF1FHE2GEGFHACEEFHGHHGC/0>FDGHHGGBGD1FGFHGFGEHHFEDGFHF>GG21011FGHFGFH0//FFHHFHHHFFHGGDBCGBBFGHGF1<FCBGGHHHGHFBG1DHHFHHHHHHHH0<<.---..00;:0<0/09.;B//FFGGGB09//
@M05620:46:000000000-D9D58:1:1101:11734:2648 1:N:0:102
GAATGAATGCAGAAATTGGCAAGATAATACTGCACCGATGGGAAATGATACTATCCTGAAACATGAGCAAATTGACCAGCCTCAGGATGTGAACTCATTTGCTGGAGGTCCCAGGGCTCTTTCAAGATAGTAAAAACAGTGACTTGTACAGCATAATGAAAAACCTAGGCATTGATTTTGAAGACATCAGACACATGCAGAATGAAAAATTTTTCAGAAATGATTTTTCTGGTGAGGTTGACTTCAGAGAA
+
1AAA1BBBFFDDDGFGFFFE1B11BF1F3GFHHGHHE0EECA01/BB1BDGEAB10D111B10111BAA0FFAB1BABBGFGH@BF1@BBF22FFHGHHGFH1G1B0/?>@>1BFF?0F0FGH>DGFB1122FB2EEGFF1F1BFG1B>22GCFH1FH21>1@/CGHFFFHFFFHGHHHHFHFHFBFFHHFG0FGFGFDDD<F>10=<../D=G/FG==/<D00;CC0:GGFCF;=.;CCFCFFFBB0B/:
@M05620:46:000000000-D9D58:1:1101:13002:2652 1:N:0:102
GAATGAATGCAGAAATTGGCAAGATAATACTGCACCGATGGGAAATGATACTATCCTGAAACATGAGCAAATTGACCAGCCTCAGGATGTGAACTCATTTGCTGGAGGTCCCAGCGCTCTTTTTTGATAGTAAAAAAAGTGGCTTGTACAGCATCATGATAAAAAACGGCATCGATTTTGTAGACATCATACACATGCAGCATGATAAATTTTTTAGAAGTGATGTTTCTGCTGAGGTGGATTTCAGCGAA
+
CBCCCFFFFFFFGGGGGGGGGGGHHHHHHHHHHHHHEEEGEHGGHHHGHHHHHHHHHHHHHHHHHHGHHHHHHHFHHHHHGHHEGHGGHHHGHHHHFHHHHHHHFHHGGH31331/////D443//?44?DG44DF/B/222/00/@2222?C11?G1G11?F11-.-.---/./=0<D0/0=G00:CG0000000000<0;0:C00;B000;F-./0;000;F00CF0B00;F0;E/.;.000;000.-;
@M05620:46:000000000-D9D58:1:1101:18105:2784 1:N:0:102
GAATGAATGCAGACACTCTTTCCCTACTGGACTTCAGAGAAGATCGGAAGAGCACACGTCTGAACTCCAGTCACGAATTCGTATCTCGTATGCCGTCTTCTGCTTGAAAAAAAAAAAATCAACAATGCCCCCTTCTATGCCTTCGCCTCCTCCACGGCCTGCTTCCACCCCACCAGGTTGACGGGGTGCGTGGCAGGTCCTGTGGTTGTCCACGGGATGTCCTTCTCCGGGCACGTCCCAAAACACTGCTC
+
3AAA>FBBFFFFFGGFGGFGFGGHDHHHFFGCDEHHE5BBAA3FAGDEFGHCGHH2G?AGFF55FFDGFGFHFHFEECGHEBB?BGHGFAGGDH>BE1FGBGHFGHACGDFECE///>011101/111@0///<01111?F111....>.0<C/<.---;../00;:GA.-.:..../09/09-9---.-;;-9..9;;///;B.9.;.///9;--.;./9//;;;9B.--9-.9.:A.//..:.;9///9
@M05620:46:000000000-D9D58:1:1101:15730:2786 1:N:0:102
GAATGAATGCAGAAATTGGCAAGATAATACTGCACCGATGGGAAATGATACTATCCTGAAACATGAGCAAATTGACCAGCCTCAGGATGTGAACTCATTTGCTGGAGGTCCCAGGGCTCTTTCAAGATAGTAAAAACAGTGACTTGTACAGCATAATGAAAAACCTAGGCATTGATTTTGAAGACATCAGACACATGCAGAATGAAAAATTTTTCAGAAATGATTTTTCTGGTGAGGTTGACTTCAGAGAA
+
AAAAAFFFFFFFFGGGGGGGGGGHHHHHHHHHHHHCEEGGDHGHHFGGHHHGHHGHHFGGGHHHHHFFHHHHHGGFHHHHGHHHFGBFGGGDGHHHGHHHHHHHHHFGGHHHHHGGGHEHFHHHGHHHHHEGHHGEGHHHHFHHHHHGHHHHHHHHHGFHHHFGGHFHHGHHHGHHHHHHFHHEGHHHHHHHHHGGGHHHHHHGGHHHFHHFFHHHHBGFHHHGFHGHHHFG;GFFHHHHHHGGGGGFBB9
@M05620:46:000000000-D9D58:1:1101:15710:2794 1:N:0:102
GAATGAATGCAGAAATTGGCAAGATAATACTGCACCGATGGGAAATGATACTATCCTGAAACATGAGCAAATTGACCAGCCTCAGGATGTGAACTCATTTGCTGGAGGTCCCAGGGCTCTTTCAAGATAGTAAAAACAGTGACTTGTACAGCATAATGAAAAACCTAGGCATTGATTTTGAAGACATCAGACACATGCAGAATGAAAAATTTTTCAGAAATGATTTTTCTGGTGAGGTTGACTTCAGAGAA
+
AABCBFFFFFFFGGGGGGGGGGEGHHHHHHHGHGHHEEEGGHHHHHHFHHHHHHHHHHHHHHHHHHHHHHHHHHHHHHGHGHHHFHEGHGGGFHHHHHHHHGFGHHFEEHHHHHGGGHHHHHHHHHHHHHHHHHHHGGHHHHHHHHHHHHHHHHHHHHHHHHHGGHHHHHHEHHHHHHHHGHHHHHHHHGGHHHHHHGHHHGHHFGHHHHHHHHHHHGHHHHHGHHHHHHHHHHHCCGHHHHGGGGGFGGF
@M05620:46:000000000-D9D58:1:1101:9811:2851 1:N:0:102
GAATGAATGCAGAAATTGGCAAGATAATACTGCACCGATGGGAAATGATACTATCCTGAAACATGAGCAAATTGACCAGCCTCAGGATGTGAACTCATTTGCTGGAGGTCCCAGGGCTCTTTCAAGATAGTAAAAACAGTGACTTGTACAGCATAATGAAAAACCTAGGCATTGATTTTGAAGACATCAGACACATGCAGAATGAAAAATTTTTCAGAAATGATTTTTCTGGTGAGGTTGACTTCAGAGAA
+
BABBBFFFFFBFGGGGGGGGGGFFGHHHFHHHHHHHE2EFGHFEEGGDGHHHHHHHHHHHHHHHHBGGFFHGHHDGBHFGGHHHFGBGFFGFFGHHFGGHHHEGHFHGGGDHHFGGCHHFHFFBEFHEHHHFEEDF/FG4BBFHHHHB33BGGHHFFHGFFGGEGHHGEGFHFGGHHGHHADGHHHGHHFG1CFHHHHFHGHHG1=DHEHHDFHCGGGFFHFHHHHHH/CGGHH0;CGHGHHGGGGGBF/;
@M05620:46:000000000-D9D58:1:1101:18143:2853 1:N:0:102
GAATGAATGCAGAAATTGGCAAGATAATACTGCACCGATGGGAAATGATACTATCCTGAAACATGAGCAAATTGACCAGCCTCAGGATGTGAACTCATTTGCTGGAGGTCCCAGGGCTCTTTCAAGATAGTAAAAACAGTGACTTGTACAGCATAATGAACAACCTAGGCATTGATTTTGAAGACATCAGACACATGCAGAATGAAAAATTTTTCAGAACTGATTTTTCTGGCGAGGTTGACTTCAGAGAA
+
BBBBBFFFFFFFGGGGGGGGGGGHHHHHHHHHHHHHGFGGGHGHHHHHHHHHHHHHHHHHHHHHHHHHHHHHHHHHHHGGGHHHHHHHHHHGHHHHHHHHHHD@G1F1EH31331>?0?3?F?GHFHBHHHEH44B/E2?3?B4F3?B?FF2FD3?F3?33B2//2@2222<@GH1<G1</F1GHHH1111<F00<<<GD10>G10=0<</=00<0<00/=D;GCC:0:CH00----:9CFBB90;F0:F/
@M05620:46:000000000-D9D58:1:1101:18932:2860 1:N:0:102
GAATGAATGCAGAAATTGGCAAGATAATACTGCACCGATGGGAAATGATACTATCCTGAAACATGAGCAAATTGACCAGCCTCAGGATGTGAACTCATTTGCTGGAGGTCCCAGGGCTCTTTCAAGATAGTAAAAACAGTGACTTGTACAGCATAATGAAAAACCTAGGCATTGATTTTGAAGACATCAGACACATGCAGAATGAAAAATTTTTCAGAAATGATTTTTCTGGTGAGGTTGACTTCAGAGAA
+
CCCCCFFFFFFFGGGGGGGGGGGHHHHHHHHHHHHHGEGGGHGHHHHHHHHHHHHHHHFHHHHHHHHHHHHGHHHHHHGHGHHHGHGHHHHHHHHHHHHHHHHHHHHGGHHHHHGGGHHHHHHHHHHHHHHHHHHHGHHHHHHHHHHHHHHHHHHHHHHHHHHGGHHHHHHHHHHHHHHHGHHHHHHHHHHHGHHHHHHHHHHHFHHHHHHHHHHHHHHHHHHHHHHHHHHHHHHHHHHHHHGGGGGGGGG
@M05620:46:000000000-D9D58:1:1101:18993:2887 1:N:0:102
GAATGAATGCAGAAATTGGCAAGATAATACTGCACCGATGGGAAATGATACTATCCTGAAACATGAGCAAATTGACCAGCCTCAGGATGTGAACTCATTTGCGACTTGTACAGCATAATGAAAAACCTAGGCATTGATTTTCCCAGGGCTCTTTCAAGATAGTAAAAACAGTGACTTGTACAGCATAATGAAAAACCTAGGCATTGATTTTGAAGACATCAGACACATGCAGAATGAAAAATTTTTCAGAA
+
CBCCCFFFFFFFGGGGGGGGGGGHHGHHGHHHHHHHGFGGGHGHHHHHHHHHHHHHHHGHHHHHHHHHHHHHHHGHHHHHGHHGGHGHHGHHHHHHHHHHHHGGGGGHHHHHHHHHHHHHHHHHHGGHHHHHHGHHHHHHHHHHHHGGGHGHHHHHHHHHHHHHHHHHGHHHHHHHHHGHHHHHHHHHHHHHHHHGGHHHHHHHHHHHHHHGFHHHHHHHGGHHGHHHHHHHHHHHHHGGGGGGGGGGGGG
@M05620:46:000000000-D9D58:1:1101:19762:2897 1:N:0:102
GAATGAATGCAGAAATTGGCAAGATAATACTGCACCGATGGGAAATGATACTATCCTGAAACATGAGCAAATTGACCAGCCTCAGGATGTGAACTCATTTGCGACTTGTACAGCATAATGAAAAACCTAGGCATTGATTTTGAAGACATCAGACACATGCAGAATGAAAAATTTTTCAGAAATGATTTTTCTGGTGAGGTTGACTTCAGAGAAGATCGGAAGAGCACACGTCTGAACTCCAGTCACGAATT
+
CCCCBFFFFFFFGGGGGGGGGGGHHHHHHHHHHHHHGCGGGHHFHHHHHHHHHHHHHHHHHHHHHHHHHHHHHHHHHHHHGHHHHHGHGFHHHHHHHHHHHHGEGGGHHGHHHHHHHFFH4GHHHGGHHHFHHHHHFHHHHHEHHHHHHHHGHHHHHHHHHHHHHHHHHGHHGHHHHHHGHHHHHHHHHHHHHHHHHFG<GHFGHHHFGDHB/GFHHHGFGFFHHFHFFGHHGGGGFGGGFFFGGGGGGGG
@M05620:46:000000000-D9D58:1:1101:20193:2969 1:N:0:102
GAATGAATGCAGAAATTGGCAAGATAATACTGCACCGATGGGAAATGATACTATCCTGAAACATGAGCAAATTGACCAGCCTCAGGATGTGAACTCATTTGCTGGAGGTCCCAGGGCTCTTTCAAGATAGTAAAAACAGTGACTTGTACAGCATAATGAAAAACCTAGGCATTGATTTTGAAGACATCAGACACATGCAGAATGAAAAATTTTTCAGAAATGATTTTTCTGGTGAGGTTGACTTCAGCGAA
+
A1AAAFFFDFFDGBEGGGGFFGFFHFHFEGFGGDGEEAEEEFGEGHHAGHHHHHHHHFFHFHFGFHFF1BFGHFBGFHFFEGHCFG@@BGG@GFGD1FFGGFBGB>FGEHFHHHGCEGHFHGFHHGHHHHHFEHHH?GFBFDDGHH1DDGGFHHGGGHHD>B@CCCHGCHGHHFGHHFHHFHHFHHFFDGDB0<0FFHDHH0>>FDGHA<GHHHFFHHHHHG0CFCHHHHHGC:0:CGGHFFBFGGG0:A9
@M05620:46:000000000-D9D58:1:1101:12810:2986 1:N:0:102
GAATGAATGCAGAAATTGGCAAGATAATACTGCACCGATGGGAAATGATACTATCCTGAAACATGAGCAAATTGACCAGCCTCAGGATGTGAACTCATTTGCTGGAGGTCCCAGGGCTCTTTCAAGATAGTAAAAACAGTGACTTGTACAGCATAATGAAAAACCTAGGCATTGATTTTGAAGACATCAGACACATGCAGAATGAAAAATTTTTCAGAAATGATTTTTCTGGTGAGGTTGACTTCAGAGAA
+
AABBBFFFFFFFGGGGGGGGGGGHHFHHFHGHGHHGEAFGGHHHHHHFHHHHHHHHHHHGHHHHHHFGFGGGHHFGFHHGFFHFFHBBGHHGHHGFFGHHGGFFCEGEAGGHFHGCEHHFHGEHHFGH4?G4EGGHGHB??34EGF3FGHFFGFFFGHFF?3<//2FFBFFGHFFGHFGGABFFEGG11DFGH0FGG11GFG1=F0GG.<GHHEFBGHHGHHBGCCGHHFHH;CCCG:GF/09FFGG0BF/
@M05620:46:000000000-D9D58:1:1101:21535:3020 1:N:0:102
GAATGAATGCAGAAATTGGCAAGATAATACTGCACCGATGGGAAATGATACTATCCTGAAACATGAGCAAACTGACCAGCCTCAGGATGTGAACTCATTTGCGACTTGTACAGCATAATGAAAAACCTAGGCATTGATTTTCCCAGGGCTCTTTCAAGATAGTAAAAACAGTGACTTGTACAGCATAATGAAAAACCTAGGCATTGATTTTGAAGACATCAGACACATGCAGAATGAAAAATTTTTCAGAA
+
A?AABFFFFFFFGGFGGGGGGGFHHHHHHHHHHHHHEEEGGHFHHHHHHGHGHHHHHHHHHHHHHHHHHHHHGHHHHHHGGHHGFGBFGGHGHHHHHHHHHHGEFGGHHHHGHHHHGHHHGEHHGGGHHHHHHHHHGHHHHHHHHHGGGHGHHHHHHHHHHBHHGGGHDHHGHHHHHHHHGHGFHHHHHHHHHHGGGHHHGHGHHHHHHHHHGHEHHHHHHHHHFHHHHHHHBGHFHGGGFGGGGGGGGGG
@M05620:46:000000000-D9D58:1:1101:15279:3054 1:N:0:102
GAATGAATGCAGAAATTGGCAAGATAATACTGCACCGATGGGAAATGATACTATCCTGAAACATGAGCAAATTGACCAGCCTCAGGATGTGAACTCATTTGCTGGAGGTCCCAGGGCTCTTTCAAGATAGTAAAAACAGTGACTTGTACAGCATAATGAAAAACCTAGGCATTGATTTTGAAGACATCAGACACATGCAGAATGAAAAATTTTTCAGAAATGATTTTTCTGGTGAGGTTGACTTCAGAGAA
+
BBCCCFFFFFFFGGGGGGGGGGGHHGHHHHHHHHHHGEGGGHGHHHHHHHHHHHHHHHHHHHHHHHHHHHHHHHHHHHHHGHHHHHGGHGHHHHHHHHHHHHHGHHHGGHHHFFEEEEHCGG4FG?GEFFGHHHGHAGB?FEGFGHHFHFBFHHBHHHHHGHH?BFCDGBFHFFFHHHHFCGHHGFFHHHHGHFHHHFGHHFGGFHEFHFBGHH/GHHHGFHHHHHHHCHFFHHBCG:CGGGFGFGGF::B
@M05620:46:000000000-D9D58:1:1101:15261:3056 1:N:0:102
GAATGAATGCAGAAATTGGCAAGATAATACTGCACCGATGGGAAATGATACTATCCTGAAACATGAGCAAATTGACCAGCCTCAGGATGTGAACTCATTTGCTGGAGGTCCCAGGGCTCTTTCAAGATAGTAAAAACAGTGACTTGTACAGCATAATGAAAAACCTAGGCATTGATTTTGAAGACATCAGACACATGCAGAATGAAAAATTTTTCAGAAATGATTTTTCTGGTGAGGTTGACTTCAGAGAA
+
AAACCFFFFFFFGGGGGGGGGGEHHHGHHHHHHHHHGEFGGHHHHHHHHHHHHBGHHHHGHHHHHHGHHHHHHHHHHHHHGHHGHGGGGFGEGHHHHHHHHHHGHHHGFHHHHHGGGHHGHHHHHHHHHHHHHHHHGHHHHHHGHHHHHHHHHHHHHHHHHHHGGHHHHHHHHHHHHHHHGHHHHHHHHHHHHHHHHHHHHHHFFGHHHHHHHHHHHHGHHHHHHHHGGHHHHHHGHHHHHHGGGGGGGGG
@M05620:46:000000000-D9D58:1:1101:12210:3064 1:N:0:102
GAATGAATGCAGAAATTGGCAAGATAATACTGCACCGATGGGAAATGATACTATCCTGAAACATGAGCAAATTGACCAGCCTCAGGATGTGAACTCATTTGCTGGAGGTCCCAGGGCTCTTTCAAGATAGTAAAAACAGTGACTTGTACAGCATAATGAAAAACCTAGGCATTGATTTTGAAGACATCAGACACATGCAGAATGAAAAATTTTTCAGAAATGATTTTTCTGGTGAGGTTGACTTCAGAGAA
+
CBBCBFFFFFFFFGGGGGGGGGFHHHHHHHHHHHHHGEGGGHGHHHHGHHHHHHHHHHHHHHHHHHGHHHHHHHHHHGGGGHHHGHFHGFGGHHHHHHHHHHHHHHHGGHHHHHGGGHHHHHHHHHHHHHHHHHHHGHHHHHHHHHHHHHHHHHHHHHHHHHHGGHHHHHHHHHHHHHHHGHHHHHHHHHHHHHHHHHHHHHHGFGHHHHHHHHHHHDHHHHHHHHHHHHHHHFHCGHHHHHGGGGGFGFB
@M05620:46:000000000-D9D58:1:1101:12215:3082 1:N:0:102
GAATGAATGCAGAAATTGGCAAGATAATACTGCACCGATGGGAAATGATACTATCCTGAAACATGAGCAAATTGACCAGCCTCAGGATGTGAACTCATTTGCTGGAGGTCCCAGGGCTCTTTCAAGATAGTAAAAACAGTGACTTGTACAGCATAATGAAAAACCTAGGCATTGATTTTGAAGACATCAGACACATGCAGAATGAAAAATTTTTCAGAAATGATTTTTCTGGTGAGGTTGACTTCAGAGAA
+
BBBBBFFFFFFFGGGGGGGGGGFHHHHHGHHHHHHHFAEEGHHHHHHHHHHHHHHHHHFHHHHHHGGHGHHHHHHHHHHHGHHHHHGHHHHHGHHHHHHHHHHHHHHGGHHHFB?E10GHDGD44FD3D34??FHHFFCBFFEF43GDGHBFB3F?DHBDHHHGG2F2FC<CG211FGH1/1?GFHHHBDGCHHFFF1G1FCGF10DHHHGGHH/0<DBGFB0::CHH/CC0;G0=;/:C/090;09FFG/
@M05620:46:000000000-D9D58:1:1101:9100:3089 1:N:0:102
GAATGAATGCAGAAATTGGCAAGATAATACTGCACCGATGGGAAATGATACTTTCCTGAAACATGAGCAAATTGACCAGCCTCAGGATGTGAACTCATTTGCTGGAGGTCCCAGGGCTCTTTCAAGATAGTAAAAACAGTGACTTGTACAGCATAATGAAAAACCTAGGCATTGATTTTGAAGACATCAGACACATGCAGAATGAAAAATTTTTCAGAAATGATTTTTCTGGTGAGGTTGACTTCAGAGAA
+
AAAAAFFFFFFFGGFGGGGGGFFFHHHHGHHHHFHHGEGEEHBFEFGBFEHH5GGBHHGHHFHFFFGFGFBFGHBGHHGHGHHFGHB3FFGGHHHHFHHHHHFG@BGEGHHHHHGGGHHGHHHHHHHHHHG?GHF3EEGHHBFHHHHHHHGHHHFFFFFGFBGGGHHGGHGHHHHHHHHHEFHEHHHHHFFHHHHFHHFHHFHGF00DCGHHHHHHHFHFHHHHHHHGGGGGCF0;CGFHHHHFFFFFFBB
@M05620:46:000000000-D9D58:1:1101:20656:3187 1:N:0:102
GAATGAATGCAGAAATTGGCAAGATAATACTGCACCGATGGGAAATGATACTATCCTGAAACATGAGCAAATTGACCAGCCTCAGGATGTGAACTCATTTGCTGGAGGTCCCAGGGCTCTTTCAAGATAGTAAAAACAGTGACTTGTACAGCATAATGAAAAACCTAGGCATTGATTTTGAAGACATCAGACACATGCAGAATGAAAAATTTTTCAGAAATGATTTTTCTGGTGAGGTTGACTTCAGAGAA
+
BBBCCFFFFFFFGGGGGGGGGGGHHHHHHHHHHHHHEEGGGHHHHHHHHHHHHHHHHHHHHHHHHHHHHHHHHHHHHHGGGHHHGHGHGGHGHHHHHHHHHHHHHHHGGHHHHHGGGHHHHHHHHHHHHHHIHHHHGHHHHHHHHHHHHHHHHHHHHHHHHHHGGHHHHHHHHHHHHHHHGHHHGHHHHHHHHHHHHHHHHHHHHHHHHHHHHHHHHFHHHHHHHHHHHHHHHHHHHHHHHHGGGGHFGFG
@M05620:46:000000000-D9D58:1:1101:17724:3194 1:N:0:102
GAATGAATGCAGAAATTGGCAAGATAATACTGCACCGATGGGAAATGATACTATCCTGAAACATGAGCAAATTGACCAGCCTCAGGATGTGAACTCATTTGCTGGAGGTCACCAGGGCTCTTTCAAGATAGTAAAAACAGTGACTTGTACAGCATAATGAAAAACCTAGGCATTGATTTTGAAGACATCAGACACATGCAGAATGAAAAATTTTTCAGAAATGATTTTTCTGGTGAGGTTGACTTCAGAGA
+
CCCCCFFFFFFFGGGGGGGGGGGHHHHHHHHHHHHHFFGGGHGHHHHHHHHHHHHHHHHHHHHHHHGHHHHHHHGHHHHHGHHHHHHHHHHGHHHHHHHHHHHHHGHGGHHHHHHGGGHHHHHHHHHFHHHHHHHHHGHHHHHHHHHHHHHHHHHHHHHHHHHHGGHHHHHHHHHHHHHHHGHHHHHHHHHHHHHHHHHHHHHHHHHHHHHHHHHHGHFHHHHHHHHHHHHHGHHHHHHHHHGGGGGGGGF
@M05620:46:000000000-D9D58:1:1101:20349:3198 1:N:0:102
GAATGAATGCAGAAATTGGCAAGATAATACTGCACCGATGGGAAATGATACTATCCTGAAACATGAGCAAATTGACCAGCCTCAGGATGTGAACTCATTTGCTGGAGGTCCCAGGGCTCTTTCAAGATAGTAAAAACAGTGACTTGTACAGCATAATGAAAAACCTAGGCATTGATTTTGAAGACATCAGACACATGCAGAATGAAAAATTTTTCAGAAATGATTTTTCTGGTGAGGTTGACTTCAGAGAA
+
BBBBBFFFFFFFGGGGGGGGGGGHHHGHFGHHHHHHGEGGGH2GGHHDHHHHGHHHHGFHHHHHHGGHGHHHHGFHHHGHGHHHHHHHHHGGHHHHHHHHHHHHGFHGGHHHHHFGGHHHHHHHFHGGEHHHHHH3EEHHHHHHHHHFHGHHHHHHHHHFHHHGGHHHHGHHGHHHHHHHGHHHHHHHHHGHHHHHHHHHHHHHGDHFHHHHHHHHHHHHHHHEHHHHHHHHHHHHHHHHEHGGGFGGGGF
@M05620:46:000000000-D9D58:1:1101:20367:3201 1:N:0:102
GAATGAATGCAGAAATTGGCAAGATAATACTGCACCGATGGGAAATGATACTATCCTGAAACATGAGCAAATTGACCAGCCTCAGGATGTGAACTCATTTGCTGGAGGTCCCAGGGCTCTTTCAAGATAGTAAAAACAGTGACTTGTACAGCATAATGAAAAACCTAGGCATTGATTTTGAAGACATCAGACACATGCAGAATGAAAAATTTTTCAGAAATGATTTTTCTGGTGAGGTTGACTTCAGAGAA
+
BBBBBFFFFFFFGGGGGGGFGFFFFGHHHHHHHHHHGAFGGHGFHFHGHGHGDGHHHBG3GHFGGHGHHHFGHHHHHHHHGHHHGHCGHFGHDGGHGHHHHHHHGHHGGHHHHHGGGHHHHHHHGHHHGHHHHHHHGHHHHHHHHHHHHHHHHHHHHHHHHHGGGHHHHHHHHHHHHHHHGHHHHHHHHHFHHHHHHGHHGHHGGHGHGHHHHHHHHFHHHHHHHHHHHHHHHHGHHHHHHHGGGGGGGFF
@M05620:46:000000000-D9D58:1:1101:20353:3218 1:N:0:102
GAATGAATGCAGAAATTGGCAAGATAATACTGCACCGATGGGAAATGATACTATCCTGAAACATGAGCAAATTGACCAGCCTCAGGATGTGAACTCATTTGCTGGAGGTCCCAGGGCTCTTTCAAGATAGTAAAAACAGTGACTTGTACAGCATAATGAAAAACCTAGGCATTGATTTTGAAGACATCAGACACATGCAGAATGAAAAATTTTTCAGAAATGATTTTTCTGGTGAGGTTGACTTCAGAGAA
+
CCCCCFFFFFFFGGGGGGGGGGGHHGHHHHHHHHHHGFGGGHGHHHHHHHHHHHHHHHHHHHHHHHGHHHHHHHHHHHHHGHHHHHHHHGHHHHHHGHHHHHHHHHHGGHHHHGGGGHHHHHHFGFHFHHGDGHHHGHGGHHHFHHHHHHGHFGHFHGFFHHHGGHHHGHFFHHFGHHHGEFGHHHHGFHGHHHHFFBGDHHFFDDHHHHHHHHGFFHFHHFFGFHHHFHHE;GGHHHFBEGGGFFGGGGB
@M05620:46:000000000-D9D58:1:1101:9499:3238 1:N:0:102
GAATGAATGCAGAAATTGGCAAGATAATACTGCACCGATGGGAAATGATACTATCCTGAAACATGAGCAAATTGACCAGCCTCAGGATGTGAACTCATTTGCTGGAGGTCCCAGGGCTCTTTCACGATAGTAAAAACAGTGACTTGTACAGCATAATGAAAAACCTAGGCATTGATTTTGAAGACATCAGACACATGCAGAATGAAAAATTTTTCAGAAATGATTTTTCTGGTGAGGTTGACTTCAGAGAA
+
A>ABBFFFFFFFGGGGGGGFGGFFHHHHHHHHHHHHGEGGGHFGGHHFHHHGHHHHHHGHHHHHHGHHHHHHHHHHFFGHGHHGGHFGHHHGGHHGHHHFHHHHH1FEEHF?G31A?0GH3GE44??FG??4BGHHAH24F3?B32F??F322BG3B322FGH//@FFG@1<D111?FGD/11F0F1<1FGGHHH1F111F/<=00DGHF/DGH/0<G0CC000;GHHCGB0:;:;::/C/90;00;CFG/
@M05620:46:000000000-D9D58:1:1101:13101:3257 1:N:0:102
GAATGAATGCAGAAATTGGCAAGATAATACTGCACCGATGGGAAATGATACTATCCTGAAACATGAGCAAATTGACCAGCCTCAGGATGTGAACTCATTTGCTGGAGGTCCCAGGGCTCTTTCAAGATAGTAAAAACAGTGACTTGTACAGCATAATGAAAAACCTAGGCATTGATTTTGAAGACATCAGACACATGCAGAATGAAAAATTTTTCAGAAATGATTTTTCTGGTGAGGTTGACTTCAGAGAA
+
BBCBCFFFFFFFGGGGGGGGGGGHHHHHHHHHHHHHGFGGGHHHHHHGHHHHHHHHHHHHHHHHHHGHHHHHHHHHHHGGGHHHGHGGHHHHHHHHHHHHHHHHHFHFGHHHHHGGGHHHHHHHHHHHHHHHHHHHGHHHHHHHHHHGHHHHHHHHHHHHHHHGGHHHHHHHHHHHHHHHGHHHHHHHHHHHHHHHHHHHHHHHGHHHHHHHHHGHHHHHHHHHHHHHHHHHHHHCGGHHHHGGGGGGGGF
@M05620:46:000000000-D9D58:1:1101:9504:3260 1:N:0:102
GAATGAATGCAGAAATTGGCAAGATAATACTGCACCGATGGGAAATGATACTATCCTGAAACATGAGCAAATTGACCAGCCTCAGGATGTGAACTCATTTGCTGGAGGTCCCAGGGCTCTTTCAAGATAGTAAAAACAGTGACTTGTACAGCATAATGAAAAACCTAGGCATTGATTTTGAAGACATCAGACACATGCAGAATGAAAAATTTTTCAGAAATGATTTTTCTGGTGAGGTTGACTTCAGAGAA
+
BCCBCFFFFFFFGGGGGGGGGGGHHHHHHHHHHHHHFEEGGHFGHHHHHHHGHHHHHHHHHHHHHHGFHHHHHHGHHHGGGHHHGHFGHHHGHHHHHHHHHHHHGGHGFHHHHHGGGHHHHHHHHHHHHHHHHHHHGHHHHHHHHHHHHHHHHHHHHHHHHHHGGHHHHHHHHHHGHHHHGHHHHHHHHHHHHHHGHGHHHGHHGGHHGHHHHHHHHFHHGHHHHHHHHHHECGGC:CGHHHGGGGGFFGB
@M05620:46:000000000-D9D58:1:1101:20807:3267 1:N:0:102
GAATGAATGCAGAAATTGGCAAGATAATACTGCACCGATGGGAAATGATACTATCCTGAAACATGAGCAAATTGACCAGCCTCAGGATGTGAACTCATTTGCTGGAGGTCCCAGGGCTCTTTCAAGATAGTAAAAACAGTGACTTGTACATCATAATGAAAAACCTAGGCATTGATTTTGAAGACATCAGACACATGCAGAATGAAAAATTTTTCAGAAATGATTTTTCTGGTTAGGTTGACTTCAGAGAA
+
BBCCCFFFFFFFGGGGGGGGGGGHHHHHHHHHHHHHGEGGGHHHHHHHHHHHHHHHHHHHHHHHHHHHHHHHHHHHHHHHGHHHGHGHHHHHHHHHHHHHHHHHHHHGGHDH331>?0/334F??43FF?B4FBH3<GC4BGHD?BBGH333??BH?DH3GG0//2@22FGGFG2?FHHHG111001=1?110>G11GG1F01=G1DG..0<0</0<000==0;0;G0:CC0C00.;:CGF00C00900/:
@M05620:46:000000000-D9D58:1:1101:20670:3301 1:N:0:102
GAATGAATGCAGAAATTGGCAAGATAATACTGCACCGATGGGAAATGATACTATCCTGAAACATGAGCAAATTGACCAGCCTCAGGATGTGAACTCATTTGCTGGAGGTCCCAGGGCTCTTTCAAGATAGTAAAAACAGTGACTTGTACAGCATAATGAAAAACCTAGGCATTGATTTTGAAGACATCAGACACATGCAGAATGAAAAATTTTTCAGAAATGATTTTTCTGGTGAGGTTGACTTCAGAGAA
+
BABBBFFFFFFFGGEGGGGGGGGHHFHFGHHGFFHFEAEGFHHGHHHFHHHHGHHHHHHHHHHHHHGHFFHGHHFHGHHHGHHFFHFGFGHFHHHFFHHHHHGGHGHGGHHHHHGGFHHHHHHHHFGHFFHFHHGHGHGGFFHHHHFDFEHHHGGHHHHHFGGDGHHHHHEHHHHHHHHHGGGFHGHHFDFFHHHHHHEDFFGFGDGHECHFHHHEHGHHHHGFHHHHHHGHCC0:CGHGEHGGGGGGGGF
@M05620:46:000000000-D9D58:1:1101:20767:3363 1:N:0:102
GAATGAATGCAGAAATTGGCAAGATAATACTGCACCGATGGGAAATGATACTATCCTGAAACATGAGCAAATTGACCAGCCTCAGGATGTGAACTCATTTGCTGGAGGTCCCAGGGCTCTTTCAAGATAGTAAAAACAGTGACTTGTACAGCATAATGAAAAACCTAGGCATTGATTTTGAAGACATCAGACACATGCAGAATGAAGAATTTTTCAGAAATGATTTTTCTGGTGAGGTTGACTTCAGAGAA
+
BBCBCFFFFFFFGGGGGGGGGGFHHHHHHHHHHHHHEEGGGHHHHHHGHHHHHHHHHHHHHHHHGHHHHHHHHHGHHHHHGHHHHHGGHHHHHHHHHHHHHHHHHHHGGHHHHHGGGHHHHHHHHHHHHHHHGHHHGHHHHHHHHHHHHHHHHHHHHHHHHHHGGHHHHHHHGHHHHHHHGHHHHHHHHHGHHHHHHHHHHHHHHH0DGHHHHHHHHHHHHHGHHHHHHHHHHHFFHHHHHHGGGGGGGGG
@M05620:46:000000000-D9D58:1:1101:8840:3401 1:N:0:102
GAATGAATGCAGAAATTGGCAAGATAATACTGCACCGATGGGAAATGATACTATCCTGAAACATGAGCAAATTGACCAGCCTCAGGATGTGAACTCATTTGCTGGAGGTCCCAGGGCTCTTTCAAGATAGTAAAAACAGTGACTTGTACAGCATAATGAAAAACCTAGGCATTGATTTTGAAGACATCAGACACATGCAGAATGAAAAATTTTTCAGAAATGATTTTTCTGGTGAGGTTGACTTCAGAGAA
+
AABBCFFFFFFFGGGGGGGGGGGHHHGHGHHHHHHHGEGGGHHHHHHGHHHHHHHHHHFCGHHHHHHHHHHHHHHHHHHHGHHHGHFHHHHHHHHHHHHHHHHHFGGGGHHHHGFGGHHHHHGHDDHGHD4GHHHHGHHBGBFHHFHGHHHGFHHFHFEGHHHGGHGFHHHHGHEHHHHGFGFHHHFHHHHFFHHHFFFHHCHGD0GHFHFHHHHGGHHHHHFHFHHHFHFB:GG=.://CCFFB0FFFG/
@M05620:46:000000000-D9D58:1:1101:18299:3416 1:N:0:102
GAATGAATGCAGAAATTGGCAAGATAATACTGCACCGATGGGAAATGATACTATCCTGAAACATGAGCAAATTGACCAGCCTCAGGATGTGAACTCATTTGCTGGAGGTCCCAGGGCTCTTTCAAGATAGTAAAAACAGTGACTTGTACAGCATAATGAAAAACCTAGGCATTGATTTTGAAGACATCAGACACATGCAGAATGAAAAATTTTTCAGAAATGATTTTTCTGGTGAGGTTGACTTCAGAGAA
+
BABBBFFFFFFFGGGGGGGGGGGBGHHHHHHHHHHHG2EGGHHHHHHHHHHHHHHHHHHHHHHHHHHHHHHHHHHHHHHHGHHHHGHFHGHEHHHHHHHHHHHHHAGGGHHHHHGGGHHHHHHHGHHHHHHHHHHHGHHHHHHHHHHHHHHHHHHHHHHHHHHGGHHHHHHHHHHHHHHHGHHGHHHHHHHHHHHHHHHHHHHHHHHHHHHHFHHHHHHGHHHGHHHGHHHHHHHHHHHHHHGGGGGFFFB
@M05620:46:000000000-D9D58:1:1101:18284:3426 1:N:0:102
GAATGAATGCAGAAATTGGCAAGATAATACTGCACCGATGGGAAATGATACTATCCTGAAACATGAGCAAATTGACCAGCCTCAGGATGTGAACTCATTTGCTGGAGGTCCCAGGGCTCTTTCAAGATAGTAAAAACAGTGACTTGTACAGCATAATGAAAAACCTAGGCATTGATTTTGAAGACATCAGACACATGCAGAATGAAAAATTTTTCAGAAATGATTTTTCTGGTGAGGTTGACTTCAGAGAA
+
B@BBCFFFFFFFGGGGGGGGGGGHHHHHHHHHHHHHGEGGGHHHHHHHHHHHHHHHHHHHHHHHHHGHHHHHHHGHHHHHGHHHHHHHHHHHHHHHHHHHHHHHHHHGGHHHHHGGGHGHHHHHHHHHHHHHHHHHGHHHHHHHHHHHHHHHHHHHHHHHHHHGGHHHHHHHHHHGHHHHGHHHHHHHHHHHHHHHHHHHHHHHHHHHGHHHHHHGHHHHHHHHHHHHHHHHHHHHHHHHHHGGGGGGGGG
@M05620:46:000000000-D9D58:1:1101:18242:3442 1:N:0:102
GAATGAATGCAGAAATTGGCAAGATAATACTGCACCGATGGGAAATGATACTATCCTGAAACATGAGCAAATTGACCAGCCTCAGGATGTGAACTCATTTGCTGGAGGTCCCAGGGCTCTTTCAAGATAGTAGAAACAGTGACTTGTACAGCATAATGAAAAACCTAGGCATTGATTTTGAAGACATCAGACACATGCAGAATGAAAAATTTTTCAGAAATGATTTTTCTTGTGAGGTTGACTTCAGAGAA
+
BACBCFFFFFFFGGGGGGGGGGGHHHHHFHHHHHHHGEGGGHHHHHHHHHHHHHHHHHHHHHHHHHHHHHHHHHHHHHHHGHHHGHGHHHHHHHHHHHHHHHHE@FHGGHDH3@?1EGGFHHFDHFHHHFBF4BFE??GHBGGHGFHHHDHFHFHHHD3GGGFEAGHHFBCGHFHGHFHHFHHHHHHHFHDCFGHHHHHGHHHHDD0<CHCBGGGHF0=<GD0C;GFGGHHHHF0:.:CHHGHFGGG9FFF
@M05620:46:000000000-D9D58:1:1101:18810:3520 1:N:0:102
GAATGAATGCAGAAATTGGCAAGATAATACTGCACCGATGGGAAATGATACTATCCTGAAACATGAGCAAATTGACCAGCCTCAGGATGTGAACTCATTTGCTGGAGGTCCCAGGGCTCTTTCAAGATAGTAAAAACAGTGACTTGTACAGCATAATGAAAACCCTAGGCATTGATTTTGAAGACATCAGACACATGCAGAATGAAAAATTTTTCAGAAATGATTTTTCTGGTGAGGTTGACTTCAGAGAA
+
AAAAABDD@F1@G1BFGFGCFGFFGHHF3FBGBFHCA0AEEGHEGHFDGH1EHFHFHFDHFE0G1GCDFAGHFF1DFGHAC0G@FGB1FGHDH1F11BGGH2BF100EEGDF1GGCEGHHHHHG2EFGHGHEHHEFEEHHHGGHGHHH>DGHHHHHHHHHGHHGGGEHHFHHHHHHHFFFGEG1GGGGFFBFCG0GFHGHECHFFHHFCGGFHHHHHFFCGFEB;CHHHFHBHFHGC:CGFHFBFB9CFB9
@M05620:46:000000000-D9D58:1:1101:10830:3539 1:N:0:102
GAATGAATGCAGAAATTGGCAAGATAATACTGCACCGATGGGAAATGATACTATCCTGAAACATGAGCAAATTGACCAGCCTCAGGATGTGAACTCATTTGCTGGAGGTCACCAGGGCTCTTTCAAGATAGTAAAAACAGTGACTTGTACAGCATAATGAAAAACCTAGGCATTGATTTTGAAGACATCAGACACATGCAGAATGAAAAATTTTTCAGAAATGATTTTTCTGGTGAGGTTGACTTCAGAGA
+
ABBA3FFFFFFFGFGGGFFBFGCGHHFGGHGHHGHHGAEEGHBFEGGGFHHGGFGFHFBGGFGFGDGGGHFGGHFHBGFGGHHGGHCFHEGGGHFHHHHH4GGHGHHDEGHHHHHGGGHHHHHGHHHHFHHHHHHGHGHHHHDHHHHHHHHHHHHHHHHHHGHHGGHHHHHHHHHHHHHHHGHEHHGFHHGHHHHHHHHHHHHHDDDGGFHHHFFHHHFGCGHHHHHHHHGHGCG0GFFGHHGGGGGGGG/
@M05620:46:000000000-D9D58:1:1101:13187:3551 1:N:0:102
GAATGAATGCAGAAATTGGCAAGATAATACTGCACCGATGGGAAATGATACTATCCTGAAACATGAGCAAATTGACCAGCCTCAGGATGTGAACTCATTTGCTGGAGGTCCCAGGGCTCTTTCAAGATAGTAAAAACAGTGACTTGTACAGCATAATGAAAAACCTAGGCATTGATTTTGAAGACATCAGACACATGCAGAATGAAAAATTTTTCAGAAATGATTTTTCTGGTGAGGTTGACTTCAGAGAA
+
BABBBFFFFFFFGGGGGGGGGBFHGHHHHHGHHHHHFEGGGHGHGHHHHHHHFHHHHHHHHHHHHHGFHHHHHH5BGHHHGHHGGFFGGGHHHHHHHHHHHGFGGEGGEHHHGHGGGHHGHHHHHHHGHHHHHHHHGHHHHFHHHHHHHHHHHHHHHHHGGHHGGHHHHHHHHHHHHHHHGHG1GBGHHHHHHHHHHGHHGHHHFHHHHHHHHHHHHHHHHHBFHHHHHHGHHHHCCGFHGHGGGGGGGGG
@M05620:46:000000000-D9D58:1:1101:20190:3577 1:N:0:102
GAATGAATGCAGAAATTGGCAAGATAATACTGCACCGATGGGAAATGATACTATCCTGAAACATGAGCAAATTGACCAGCCTCAGGATGTGAACTCATTTGCTGGAGGTCCCAGGGCTCTTTCAAGATAGTAAAAACAGTGACTTGTACAGCATAATGAAAAACCTAGGCATTGATTTTGAAGACATCAGACACATGCAGAATGAAAAATTTTTCAGAAATGATTTTTCTGGTGAGGTTGACTTCAGAGAA
+
BBBBBFFFFFFFGGGGGGFGGGGHHHHHHHHHHGHHGGGGGHFHFHHHHHHHHHHHGFHFHHHHHGGFFHHHHHHHGHHHGHHHHFFGHHHHHHHHHHHHHHHHHHHDFHGHHHGGGHHHHHHHHHHHHHHHHHHHGHHHHGHHHHFHHHHHHHHHHHHFHHHGGGHHHHHHHHHHHHHHGHHHHHHHHHHHHHHGHGHHHHHHGHFGFHHHHHHHHHGFFHGHHHHHFHHHHHHGGHHHHHGGGGGFGGF
@M05620:46:000000000-D9D58:1:1101:9833:3586 1:N:0:102
GAATGAATGCAGAAATTGGCAAGATAATACTGCACCGATGGGAAATGATACTATCCTGAAACATGAGCAAATTGACCAGCCTCAGGATGTGAACTCATTTGCTGGAGGTCACCAGGGCTCTTTCAAGATAGTAAAAACAGTGACTTGTACAGCATAATGAAAAACCTAGGCATTGATTTTGAAGACATCAGACACATGCAGAATGAAAAATTTTTCAGAAATGATTTTTCTGGTGAGGTTGACTTCAGAGA
+
CCCCCFFFFFFFGGGGGGGGGGGHHHHHHHHHHHHHGEGGGHHHHHHFGHHHHHHHHHGHHHHHHGGHHHHGHHHHHHHHGHHHHHHHHGHHHHHHHHHHHHHH3FGGGHHHHHHGGGHHHHHHHHGHHHHHGHHHHGHHHHHHHHHHHHHHHHHHHHHHHHHGGGHHHHHHHHHHHHHHHGGHHHHHHHHHHHHHHHHHHHHHHDHEHGGHHHHHGHGHHHHHHHHHHHHHHHHGHHHHHHGGGGGGGF:
@M05620:46:000000000-D9D58:1:1101:18074:3609 1:N:0:102
GAATGAATGCAGAAATTGGCAAGATAATACTGCACCGATGGGAAATGATACTATCCTGAAACATGAGCAAATTGACCAGCCTCAGGATGTGAACTCTTTTGCTGGATGTCCCAGGGCTCCTTCGAGTTAGGAAAAACAGTGACCTGGACGGCAGAATGATTAATCTAGGCTGTGATTTTGGAGACGTCAGACTCATGCAGAATGAAAAATTTCTCAGAAATGAACTCTCGGGTGTGGTTGACTTCAGGGAA
+
AABAAFFFFFFFFGGGGGGGGGFGHHFHHHHHHHHHGEGGGHCEGHGFGHHHFHHHHHFHHHFFFGGGHHBGHHHHHGGHGHHHGHHHGFGF53B34@44BF433B3B3443B311111/3B3/?23?4B2B3B2B//?43343320B0/////?G>FF11111?1111010<01<FGD1-<01>....<DG/000=000=/;0000;;./000;CC00/;CC00=000.:-.--../../90C00009A.
@M05620:46:000000000-D9D58:1:1101:19617:3614 1:N:0:102
GAATGAATGCAGAAATTGGCAAGATAATACTGCACCGATGGGAAATGATACTATCCTGAAACATGAGCAAATTGACCAGCCTCAGGATGTGAACTCATTTGCTGGAGGTCCCAGGGCTCTTTCAAGATAGTAAAAACAGTGACTTGTACAGCATAATGAAAAACCTAGGCATTGATTTTGAAGACATCAGACACATGCAGAATGAAAAATTTTTCAGAAATGATTTTTCTGGTGAGGTTGACTTCAGAGAA
+
BBBACFFFFFFFGGGGGGGGGGGGHHHHHHHHHHHHGFGGGHFHHHHHHHHHHHHHHHHFHHHHHHGHFHFGHHHHHHHHGHHHHHGHHGHGHHHHHHHHHHHHHHHGGHHHHHGGGHHHHHHHHHGHHHHHHFHHGGHHGGHHHHHHHHHHHHHHHHHHHHHGGHHHHHHHHHGHHHHHGHHHHHHHHHHHHHHHHHHHHHHHGGHHHHHHHHHHHHGHHHHHHHHHHHGHGFGHGHHHHHGGGGGGGGF
@M05620:46:000000000-D9D58:1:1101:13275:3623 1:N:0:102
GAATGAATGCAGAAATTGGCAAGATAATACTGCACCGATGGGAAATGATACTATCCTGAAACATGAGCAAATTGACCAGCCTCAGGATGTGAACTCATTTGCTGGAGGTCCCAGGGCTCTTTCAAGATAGTAAAAACAGTGACTTGTACAGCATAATGAAAAACCTAGGCATTGATTTTGAAGACATCAGACACATGCAGAATGAAAAATTTTTCAGAAATGATTTTTCTGGTGAGGTTGACTTCAGAGAA
+
BBCCDFFFFFFFGGGGGGGGGGGHHHHHGHHHHHHHGEGGGHHHHHHHHHHHHHHHHHHHHHHHHHHHHHHHHHHHHHHHGHHHHHFHHGHHHHHHHHHHHHHHHHHGGHHHHHGGGHHHHHHHHHHHHHHIHHHHGHHHHHHHHHHHHHHHHHHHHHHHHHHGGHHHHHHHHHHHHHHHGHHHHHHHHHHHHHHHHHHHHHHHHHHGHHHHHHHHHFHHHHHHHHHHHHHHHHHCFHHGHHHHHGGGGGF
@M05620:46:000000000-D9D58:1:1101:15345:3633 1:N:0:102
GAATGAATGCAGAAATTGGCAAGATAATACTGCACCGATGGGAAATGATACTATCCTGAAACATGAGCAAATTGACCAGCCTCAGGATGTGAACTCATTTGCTGGAGGTCCCAGGGCTCTTTCAAGATAGTAAAAACAGTGACTTGTACAGCATAATGAAAAACCTAGGCATTGATTTTGAAGACATCAGACACATGCAGAATGAAAAATTTTTCAGAAATGATTTTTCTGGTGAGGTTGACTTCAGAGAA
+
AAABCFFFFFFFGGGGGGGGGGFFHHHHHHHHHHHHGGGGGGFHHHHHHHHHHHFHHHHHHHHHHHHHHHHHHHHHHHHHGHGHGGGGHFGGHHHHHHHHHHHHGCGFEHHHHHEEDGFHHGHHHHHGHHGHHHHHGHHHGHHFFHHHHGHGHHHFHHHHGGHGFHHHGFHHHHGGHHHGGGHGHGHHHHHHHHHEHGGHHGHHGGFH.CFDGGFHHFHHHGEGHEFHFHGHFBGCGGHHB:FFBFFFGGF
@M05620:46:000000000-D9D58:1:1101:15327:3653 1:N:0:102
GAATGAATGCAGAAATTGGCAAGATAATACTGCACCGATGGGAAATGATACTATCCTGAAACATGAGCAAATTGACCAGCCTCAGGATGTGAACTCATTTGCTGGAGGTCCCAGGGCTCTTTCAAGATAGTAAAAACAGTGACTTGTACAGCATAATGAAAAACCTAGGCATTGATTTTGAAGACATCAGACACATGCAGAATGAAAAATTTTTCAGAAATGATTTTTCTGGTGAGGTTGACTTCAGAGAA
+
AAAAAFFFBFF@FGC1DAAAGEFC1DFGE1FGHFFBEAAFECBBAFGFFHFH2FFG21DEGBBG1DF1D0AFHHH1FFGHGHB1FFCEGBFBGFHHGHGEE2BF1G>EEHHHHHGGGHHFHHHHGHHHHHGHHHHHGGGGFGHEHHFHHFFHFHHHGFHHFHGGFHHHHHHHGHHHGHHHGGHHHHHHGHFHHHHHHHDGGHGF<0DDFHHHGGHGHHHHHGEFCHHHGGHGHHHGCGGFHHGGGGGFGGE
@M05620:46:000000000-D9D58:1:1101:8568:3670 1:N:0:102
GAATGAATGCAGAAATTGGCAAGATAATACTGCACCGATGGGAAATGATACTATCCTGAAACATGAGCAAATTGACCAGCCTCAGGATGTGAACTCATTTGCTGGAGGTCCCAGGGCTCTTTCAAGATAGTAAAAACAGTGACTTGTACAGCATAATGAAAAACCTAGGCATTGATTTTGAAGACATCAGACACATGCAGAATGAAAAATTTTTCAGAAATGATTTTTCTGGTGAGGTTGACTTCAGAGAA
+
AABAAFFFFFFFGGGGGGGGGGGHHHHHHHHHHHHHFEGGGHFHHHHHHHHHGHHHGHHHHHHHHHGHHHHHHHHHHHHHGHHHHHFHHHHHHHHHHHHHHHHHHHHGGHDHHFAEEAC3FGHF44B3EHH?D4?GEE2BFHFHGFF3?332F?3BF3FD33FDB2GHG<GC2<GHHHHB/D110??GFG1FHFHHFHH110FFFD0=GGBDDGF00=FH0000;0;GHHE0C/0;.:CG/CF099009:/
@M05620:46:000000000-D9D58:1:1101:14847:3685 1:N:0:102
GAATGAATGCAGAAATTGGCAAGATAATACTGCACCGATGGGAAATGATACTATCCTGAAACATGAGCAAATTGACCAGCCTCAGGATGTGAACTCATTTGCTGGAGGTCCCAGGGCTCTTTCAAGATAGTAAAAACAGTGACTTGTACAGCATAATGAAAAACCTAGGCATTGATTTTGAAGACATCAGACACATGCAGAATGAAAAATTTTTCAGAAATGATTTTTCTGGTGAGGTTGACTTCAGAGAA
+
AAACCFFFFFFFGGGGGGGGGGFHHGHHHHHHHHHHFEGGGGGHHHHGHHHHHHHHHGHHHHHHHHGHGHHHHGFGGHFGEHHGGHGGGFHHHHHHGHHHHHHHHHHGFHHHHHGGGHHHHHHHHHHGHHHHHHHHGHHHGHHHHHHGHHHHHGHHHHHHHHHGGHHHHHGHHHHHHHHHGHHHHHHHHHHHHHHHHHHHHHHHFGHHHHHHHHHHHGHHHHFHHHHHHHHHGHGCCGHHHHGGGGGFGGG
@M05620:46:000000000-D9D58:1:1101:17826:3690 1:N:0:102
GAATGAATGCAGAAATTGGCAAGATAATACTGCACCGATGGGAAATGATACTATCCTGAAACATGAGCAAATTGACCAGCCTCAGGATGTGAACTCATTTGCTGGAGGTCCCAGGGCTCTTTCAAGATAGTAAAAACAGTGACTTGTACAGCACAATGAAAAACCTAGGCATTGATTTTGAAGACATCAGACACATGCAGAATGAAAAATTTTTCAGAAATGATTTTTCTGGTGAGGTTGACTTCAGAGAA
+
CBCCCBFFFFFFGGGGGGGGGGGHHHHHHHHHHHHHGFGGGHHFHHHHHHHHHHHHHFHGHHHHHFHHHHHHHHHHHHHHGHHHHHHHHHHGHHHHHHHHHHHHGHHGGHHHHHGGGHHHHHHHHHHHGHHHHHHHGHHHHHHHHHHHHHHHHHHHHHHHHHHGGHHHHHHHHHHHHHHHGHHHHHHHHHHHHHGHHHHHHHHHGHHHHHHHHHHHHHHHHHHHHHHHHHHHHHHHHHHHHGGGGGGGGGF
@M05620:46:000000000-D9D58:1:1101:17836:3709 1:N:0:102
GAATGAATGCAGAAATTGGCAAGATAATACTGCACCGATGGGAAATGATACTATCCTGAAACATGAGCAAATTGACCAGCCTCAGGATGTGAACTCATTTGCTGGAGGTCCCAGGGCTCTTTCAAGATAGTAAAAACAGTGACTTGTACAGCACAATGAAAAACCTAGGCATTGATTTTGAAGACATCAGACACATGCAGAATGAAAAATTTTTCAGAAATGATTTTTCTGGTGAGGTTGACTTCAGAGAA
+
3>>AAFFBFFDFGGFFGGGGFGGGHGHHHFHFGDGFE2EGGHGHHHHFHHHGHHHFFDFHFFHBFFHEHGFHHHHFHFFFBGHEFGCGEBGEGGGEDFGHHFBFFEA?EGHHHGGGCFEHHHGFFHHGHHF4?FGFEHFFGFGHHHHGFHHHHHHHGHHGHEADGHHHHHHHHHFHHHHBFHHHHFHHHEGH0FGBHHHGHEFDGG0G.CCG0<GGB=DHHHHHB0G0;CGGHHEFHHGFHGGBFGGEFFB
@M05620:46:000000000-D9D58:1:1101:11981:3774 1:N:0:102
GAATGAATGCAGAAATTGGCAAGATAATACTGCACCGATGGGAAATGATACTATCCTGAAACATGAGCAAATTGACCAGCCTCAGGATGTGAACTCATTTGCTGGAGGTCCCAGGGCTCTTTAAAGATAGTAAAAACAGAGACTTGTACAGCATAATGACAAACCTAGGCATTGATTTTGAAGACATCAGTCACCTGCAGAATGAAAAATTTTTCAGAAATGATTTTTCTGGTGAGGTTGACTTCAGAGAA
+
CCCCCFFFFFFFGGGGGFGGGGGHHHHHHHHHGHHHGEGGGHHHHHHGHHHGHHHHHHHGHHHHHHHHHHHHHHHHHHHHGHHHHHGHHHHFHHHHHHHHHHHH@111?2BB3F1ECC/EGD44343?4?BGH4GFG/F3322?323BG33F2?DG3?32@22?/<<2222221?GDGDH?G11?0??111><11>00F1GF1>DDHGHHFHHFFHHFFEGFGHHGHHGGHGHHG;CCGHHBFGGGG0CF/
@M05620:46:000000000-D9D58:1:1101:11594:3778 1:N:0:102
GAATGAATGCAGAAATTGGCAAGATAATACTGCACCGATGGGAAATGATACTATCCTGAAACATGAGCAAATTGACCAGCCTCAGGATGTGAACTCATTTGCTGGAGGTCACCAGGGCTCTTTCAAGATAGTAAAAACAGTGACTTGTACAGCATAATGAAAAACCTAGGCATTGATTTTGAAGACATCAGACACATGCAGAATGAAAAATTTTTCAGAAATGATTTTTCTGGTGAGGTTGACTTCAGAGA
+
AABB@FFFFFFFGGGGGGGGGGFCGHGGGGHHHFHHEAFGFDAGAHHFGHHHGGHFHHHGHHHGGAGFFBBFFHFGHHFHGHHBFGCFG@GHGHGHFHHHHHGGFFGEFHHHHGHGGGHHHHHHHHHFGHHHHHGHHGHHHHHGHHHHHHFEHHHHHFGFFHHGGGHHHHHHHGGEGHHHHGGHHGHHHGHBHGHHHHGFHHHHGHDFHFFHHHGFHFGHHFHEHHHHHHHHHFHFHFGHHHGGGGGGGE9
@M05620:46:000000000-D9D58:1:1101:14168:3780 1:N:0:102
GAATGAATGCAGAAATTGGCAAGATAATACTGCACCGATGGGAAATGATACTATCCTGAAACATGAGCAAATTGACCAGCCTCAGGATGTGAACTCATTTGCGACTTGTACAGCATAATGAAAAACCTAGGCATTGATTTTCCCAGGGCTCTTTCAAGATAGTAAAAACAGTGACTTGTACAGCATAATGAAAAACCTAGGCATTGATTTTGAAGACATCAGACACATGCAGAATGAAAAATTTTTCAGAA
+
A1AAAFFF3FFFGFFGGGGFDGF1GEFF3GFGGFHFE0EECEGGHHGDGHGGHHHFHHFHFGCGFHCDDGHGGGDDBGEA/EGCFG1BFGHFHFGE1FGHHGEGEE>BB@BB@EGFGEFE2>GHHGEHEFFFGFBFGFHHGGB<1BC//FHHFHFFDGHFDF>FFGFHGHHHHHHHHG?1FGFFHHHHHB1F1GCECHFGFGCCDDDGH0GH.GFFGHHFFCCHGHHHGFGFGHHHFHFGFGBFFFBFFFF
@M05620:46:000000000-D9D58:1:1101:11989:3793 1:N:0:102
GAATGAATGCAGAAATTGGCAAGATAATACTGCACCGATGGGAAATGATACTATCCTGAAACATGAGCAAATTGACCAGCCTCAGGATGTGAACTCATTTGCTGGAGGTCCCAGGGCTCTTTCAAGATAGTAAAAACAGTGACTTGTACAGCATAATGAAAAACCTAGGCATTGATTTTGAAGACATCAGACACATGCAGAATGAAAAATTTTTCAGAAATGATTTTTCTGGTGAGGTTGACTTCAGAGAA
+
CCCCCFFFFFFFGGGGGGGGGGGHHHHHGHHHHHHHFEFGGHHHHHHHHHHHHHHHHHHHHHHHHHHHHHHHHHHHHHHHGHHHHHFGHHHHHHHHHHHHHHHHHHHGGHHHHHGGGHHHHHHHHGHHGHHHHHHHGHHHHHHHHHHHHHHHHGHHHHHHHHHGGHHHHHHHHHHHHHHHGHHHHHHHHHHHHHHHHHHHHHHHHGFHHHHHHHHHHHGHHGGHHHHHHHHHHHHCGCHHHHGGGGGFGGG
@M05620:46:000000000-D9D58:1:1101:16792:3855 1:N:0:102
GAATGAATGCAGAAATTGGCAAGATAATACTGCACCGATGGGAAATGATACTATCCTGAAACATGAGCAAATTGACCAGCCTCAGGATGTGAACTCATTTGCTGGAGGTCACCAGGGCTCTTTCAAGATAGTAAAAACAGTGACTTGTACAGCATAATGAAAAACCTAGGCATTGATTTTGAAGACATCAGACACATGCAGAATGAAAAATTTTTCAGAAATGATTTTTCTGGTGGGGTTGACTTCAGAGA
+
ABBBABFFFFFFGGGGGGFGGGGGHHHHHHHHHHHHGGGGGHGHHHHHHHHHHHGHHFHGGHHHHHHHHHEGHHHHGHGHGHHFFGFFHGGGHHHHHHHHGHHGGHHGGHHHHHHGGGHHHHHHHHHHHHHHHHHHHGHHGGHHEHHHHHHHHHHHGGHHGHHHGGHHHGHHHHGBGGHHGGHHHHHHHGHGHHHGHGHGHHHHHHHHHHHHHHGHHHGHHHGHHHHHHHHHGGGEGGGGGGGGGGGGGGF
@M05620:46:000000000-D9D58:1:1101:16798:3872 1:N:0:102
GAATGAATGCAGAAATTGGCAAGATAATACTGCACCGATGGGAAATGATACTATCCTGAAACATGAGCAAATTGACCAGCCTCAGGATGTGAACTCATTTGCTGGAGGTCACCAGGGCTCTTTCAAGATAGTAAAAACAGCGACTTGTACAGCATAATGAAAAACCTAGGCATTGATTTTGAAGACATCAGACACATGCAGAATGAAAAATTTTTCAGAAATGATTTTTCTGGTGGTGTTGACTTCAGAGA
+
CCCCCFFFFFFFGGGGGGGGGGGHHHHHHHHHHHHHGEGGGHHHHHHGHHHHHHHHHHHHHHHHHHHHHHGHHHHHHHHHGHHHHHHHHHHHHHHHHHHHHHHHHHH11BGE3F11?/F?B??4G4F3GHDDGHDH3<?20///>/2BDGH2FGH2GBFHH2F0?/01=001=?11GFFBGG1D1FFFHDDGF00/0DFH00<0DGF00<CH0:;CFG00:G00GH0C0:CH:CB..C...0;;0;0CGFB
@M05620:46:000000000-D9D58:1:1101:16992:3881 1:N:0:102
GAATGAATGCAGAAATTGGCAAGATAATACTGCACCGATGGGAAATGATACTATCCTGAAACATGAGCAAATTGACCAGCCTCAGGATGTGAACTCATTTGCTGGAGGTCCCAGGGCTCTTTCAAGATAGTAAAAACAGTGACTTGTACAGCATAATGAAAAACCTAGGCATTGATTTTGAAGACATCAGACACATGCAGAATGAAAAATTTTTCAGAAATGATTTTTCTGGTGAGGTTGACTTCAGAGAA
+
A3?AAFFFFFD@GGGGGGFFGGGFAAEGBFDGFHBFEAEFFGFFAEFAE5FFDFAGGF5BFFFG3FFEFGHGGFFGHFGHCGH3BE3BGFFE53BG3FHHHHFHFHHGGHHHGHGGGHHHHHHHHHHHHGHHHHHHGHHHHHHHHHHHHHHHHHHHHHHHHHHGGHHHHHHHHHHHHHHHGHHHHHHHHFHHGHHHHHHHHHHGGHHHGGHHGHHHHHHHHHHHHHHHHHGFHFFHGHHGHFFGGGGGGGF
@M05620:46:000000000-D9D58:1:1101:11441:3886 1:N:0:102
GAATGAATGCAGAAATTGGCAAGATAATACTGCACCGATGGGAAATGATACTATCCTGAAACATGAGCAAATTGACCAGCCTCAGGATGTGAACTCATTTGCTGGAGGTCCCAGGGCTCTTTCAAGATAGTATAAACAGTGACTTGTACAGCATAATGAAAAACCTAGGCATTGATTTTGAAGACATCAGACACATGCAGAATGAAAAATTTTTCAGAAATGATTTTTCTGGTGAGGTTGACTTCAGGAAA
+
CBBCCFFFFFFFGGGGGGGGGGGHHHGHHHHHHHHHGGGGGHCGHHHGHHHHGHHHHHHHHHHHHHHHHHHHHHHHHHHHGHHHGHGHHHHHHHHHHHHHHHHHHHHGGHHHHHGGGHHHHHHHHHHHHHHHHHHFHHHHHHHHHHHHHHHHHHHHHHHHHHHGGHHHHHHHHHHHHHHHGHHGHGHHHHGHHHHHHHHHHHHHFHGHHHHHHHHHHHHGHHGHHHHHHHHHHHGC;CGHHHGHHGGFGGG
@M05620:46:000000000-D9D58:1:1101:23018:3894 1:N:0:102
GAATGAATGCAGAAATTGGCAAGATAATACTGCACCGATGGGAAATGATACTATCCTGAAACATGAGCAAATTGACCAGCCTCAGGATGTGAACTCATTTGCTGGAGGTCCCAGGGCTCTTTCAAGATAGTAAAAACAGTGACTTGTACAGCATAATGAAAAACCTAGGCATTGATTTTGAAGACATCAGACACATGCAGAATGAAAAATTTTTCAGAAATGATTTTTCTGGTGAGGTTGACTTCAGAGAA
+
A1AAA1BDFFFF1GGCGGGBFGGFDG1FBGFFHBGGG?EEFF0FFGGFFFFDDFBFD11BBE0FCFFG1A1BFBA1BGFGCGFFFFFBFBF2GFHHFGFHHFFFBGHEGHHHHHGGGHEHHHHGHHHHHHHFFFHHGHHHHHHGHHEHFHHHHHFHHHHHHHGFCHHHHGHHHGGHHGHGEFFEFFFHFBGFHGHGEHGHFFEGFFGFGACGHHHGHBGGHEHHHGHGEHHH<GCHF/GHFHGGGGF09;C
@M05620:46:000000000-D9D58:1:1101:16979:3897 1:N:0:102
GAATGAATGCAGAAATTGGCAAGATAATACTGCACCGATGGGAAATGATACTATCCTGAAACATGAGCAAATTGACCAGCCTCAGGATGTGAACTCATTTGCTGGAGGTCCCAGGGCTCTTTCAAGATAGTAAAAACAGTGACTTGTACAGCATAATGAAAAACCTAGGCATTGATTTTGAAGACATCAGACACATGCAGAATGAAAAATTTTTCAGAAATGATTTTTCTGGTGAGGTTGACTTCAGAGAA
+
BABBBFFFFFFFGGGGGGGGGGGHHHHHHHHHHHHHGEGGGHGHHGHFHHHHHHGGHHFHHHHHGHHHHHHHHHHHHHHHGHHGGH3FGGHHHHHHGHHHHHHHHHHGGGHHHHGGGHHHHHHHHHHHHHHHHHHHGHHHHHHHHHHHHHHHHHHHHHHHHHHGGHHHHHHHHHHHHHHHGHHHHHHHHHGHHHHHHHHHHHGHHHHHHHHHHHHHHGGHHHGHHHHHHHHHHHHHHHHHHGGGGGGGGGG
@M05620:46:000000000-D9D58:1:1101:11428:3903 1:N:0:102
GAATGAATGCAGAAATTGGCAAGATAATACTGCACCGATGGGAAATGATACTATCCTGAAACATGAGCAAATTGACCAGCCTCAGGATGTGAACTCATTTGCTGGAGGTCCCAGGGCTCTTTCAAGATAGTATAAACAGTGACTTGTACAGCATAATGAAAAACCTAGGCATTGATTTTGAAGACATCAGACACATGCAGAATGAAAAATTTTTCAGAAATGATTTTTCTGGTGAGGTTGACTTCAGGAAA
+
ABABBFFFFFFFGGGGGGGGGCFHHHHHHHHHHHHHGEEGGHFHGHHHHHHHHHHHHHFHHHHHFFHHHHHHHHHHHHHHGHHGGHGGGGGGGHHHHHHHHHHHGHG?>B3?3F1>1F/FDF?F44?GHG4FG4H4?32B33FGFFG4FG3GGF3GHGHHBGFD/@CF2CCCGBDHHGHHGFG1FHBF111>00<FGFF11><FFHD<.CGFHBCGD00CGE0GHHHECGHFGH0.CCC//<00C0009C9
@M05620:46:000000000-D9D58:1:1101:11445:3905 1:N:0:102
GAATGAATGCAGAAATTGGCAAGATAATACTGCACCGATGGGAAATGATACTATCCTGAAACATGAGCAAATTGACCAGCCTCAGGATGTGAACTCATTTGCTGGAGGTCCCAGGGCTCTTTCAAGATAGTATAAACAGTGACTTGTACAGCATAATGAAAAACCTAGGCATTGATTTTGAAGACATCAGACACATGCAGAATGAAAAATTTTTCAGAAATGATTTTTCTGGTGAGGTTGACTTCAGGAAA
+
CBCCCFFFFFFFGGGGGGGGGGGHHGHHHHHHHHHHEEGGGHHHHHHGHHHHHHHHHHHGHHHHHHGHHHHHHHHHHGHHGHHHHHGHHGHHHHHHHHHHHHHHHHHGGHHHGHGGGHHHHHHHHHHHHHHHHHHHHHGHHHHHHHHHHHHHHHHHHHHHHHHGGHHHHHHHHHHHHHHHGHGHHHHHHHGHHHHHHHHHHHHHHHHHHHHHHHHHHHHHHHHHHHHHHHHGGGGCCHHHHHHHHGGGGGG
@M05620:46:000000000-D9D58:1:1101:22649:3914 1:N:0:102
GAATGAATGCAGAAATTGGCAAGATAATACTGCACCGATGGGAAATGATACTATCCTGAAACATGAGCAAATTGACCAGCCTCAGGATGTGAACTCATTTGCTGGAGGTCCCAGGGCTCTTTCAAGATAGTAAAAACAGTGACTTGTACAGCATAATGAAAAACCTAGGCATTGATTTTGAAGACATCAGACACATGCAGAATGAAAAATTTTTCAGAAATGATTTTTCTGGTGAGGTTGACTTCAGAGAA
+
AABBBFFFFFFFGGGGGGGGGGDHHHHGFHGHHHHHGAGGGHBGGGHFGHHHHHHHHHHGHHGHHGHHHHGHHHFHHHHHGHHHGHFGGFGFHHHHHHHHHHHHGHHGGHHHHHGGGHHHHHHHHHHHFHHHHFHHGHHGHHHHHHGHHHHHGGHHHHFHGHHGGHHHGGHHHHHHHHHHGHHHHHHHHHHGHHHHHHHHHHHHHGHFGHFHHHHHHHHFHGHHHHHHHHHHGFFHGHHFHHGGGGGGGGG
@M05620:46:000000000-D9D58:1:1101:20178:3922 1:N:0:102
GAATGAATGCAGAAATTGGCAAGATAATACTGCACCGATGGGAAATGATACTATCCTGAAACATGAGCAAATTGACCAGCCTCAGGATGTGAACTCATTTGCTGGAGGTCCCAGGGCTCTTTCAAGATAGTAAAAACAGTGACTTGTACAGCATAATGAAAAACCTAGGCATTGATTTTGAAGACATCAGACACATGCAGAATGAAAAATTTTTCAGAAATGATTTTTCTGGTGAGGTTGACTTCAGAGAA
+
ABBBBFFFFFFFGGGGGGGGGGGHHGHHGHGHHHHHGEGGGHGBGHHHHHHGHHHHHHHHHHHHHHHHGGHHHHHHGFFHGHHGFFGGHFHHHHGHGHHHHHHHHHHGGHHHHHGGGFEBHHHDFGFGHGHHHHHHGHEFFHFDGHDFFBGHFFHFFHHFHHH?DFFDFHBGHH1FGHHHFHFGBCF?FHHHFHFHFHEGHHFGGGGHFFBGGGGFD<G/DB0CGHHHHHHHGHGFHHHHFHGGGE00C/;
@M05620:46:000000000-D9D58:1:1101:7793:3924 1:N:0:102
GAATGAATGCAGAAATTGGCAAGATAATACTGCACCGATGGGAAATGATACTATCCTGAAACATGAGCAAATTGACCAGCCTCAGGATGTGAACTCATTTGCTGGAGGTCCCAGGGCTCTTTCAAGATAGTAAAAACAGTGACTTGTACAGCATAATGAAAAACCTAGGCATTGATTTTGAAGACATCAGACACATGCAGAATGAAAAATTTTTCAGAAATGATTTTTCTGGTGAGGTTGACTTCAGAGAA
+
A??AABFFBFFFGFFFGGGGBCFGEFDGDFGFGHFHEEEGFHFEGHGDEBDFBGHHHHFFFFHHHHHGHHHFHHHFFGGGFHFGBFBFGFGFDFG3EEGDGGHHGFHGEFBCHHGG?GHHHHHHHHGHHHHFFBFEAGFGGH4BFGDGHBGBGEHHHHHHHHHGGHHHGFHGHHHHHHHHGFFG0FGFHHHHFHFHHGGHEFHGDGGHHGB0DFGHGBGHHGEHFGCGHHHE0GCFFHFFCFFFFFFBFGF
@M05620:46:000000000-D9D58:1:1101:22111:3994 1:N:0:102
GAATGAATGCAAAATTGGCAAGATAATACTGCACCGATGGGAAATGATACTATCCTGAAACATGAGCAAATTGACCAGCCTCAGGATGTGAACTCATTTGCTGGAGGTCCCAGGGCTCTTTCAAGATAGTAAAAACAGTGACTTGTACAGCATAATGAAAAACCTAGGCATTGATTTTGAAGACATCAGACACATGCAGAATGAAAAATTTTTCAGAAATGATTTTTCTGGTGAGGTTGACTTCAGAGAAG
+
CCCCCFFFFFFFGGGGGGGGGGHHHHHHHHHHHHHGGGGGHHHGHHGHHHHHHHHHHHHHHHHHHHHHHHHHHHHHHHHGHHGHHFHHHHGHHHHHHHHHHHHHHHGGHHHHHGGGHHHHHHHHHHHHHHHHHHHGHHHHHHHHHHHHHHHHHHHHHHHHHHGGHHHHHHHHHHHHHHHGHHHHHHHHHHHHHHHHHHHHGHHHHHHHHHHHHHHHGHHGHHFHHHHHHHHCHHHGHHHHHHGGGGFGGGG
@M05620:46:000000000-D9D58:1:1101:17178:4012 1:N:0:102
GAATGAATGCAGAAATTGGCAAGATAATACTGCACCGATGGGAAATGATACTATCCTGAAACATGAGCAAATTGACCAGCCTCAGGATGTGAACTCATTTGCTGGAGGTCCCAGGGCTCTTTCAAGATAGTAAAAACAGTGACTTGTACAGCATAATGAAAAACCTAGGCATTGATTTTGAAGACATCAGACACATGCAGAATGAAAAATTTTTCAGAAATGATTTTTCTGGTGAGGTTGACTTCAGAGAA
+
AABABFFFFFFFGGGGGGGGGGGHHHHHGHHHHHHHGGGGGHHHHHHHHHHHHHHHHHHHHHHHHHHHHHHHHHHHFHHHGHHGHHGHHHHHHHGHFHHHHHHHHHHGGHHHHHGGGHGHHHHHFHHHGHHHHHHHGHGHHHHHHHHGHHHHHHGHHHHHHHHGGHHHHHGHHHHHHHHHGHHGHHHHHGHHGFGHHHHHHHHGGHFHFHFHHHHHHFHHHHHHHHHHHHHHHGHHHHHHHHGGGGGGGGF
@M05620:46:000000000-D9D58:1:1101:17179:4032 1:N:0:102
GAATGAATGCAGAAATTGGCAAGATAATACTGCACCGATGGGAAATGATACTATCCTGAAACATGAGCAAATTGACCAGCCTCAGGATGTGAACTCATTTGCTGGAGGTCCCAGGGCTCTTTCAAGATAGTAAAAACAGTGACTTGTACAGCATAATGAAAAACCTAGGCATTGATTTTGAAGACATCAGACACATGCAGAATGAAAAATTTTTCAGAAATGATTTTTCTGGTGAGGTTGACTTCAGAGAA
+
BCCCBFFFFFFFGGGGGGGGGGGHHHHHHHHHHHHHGEGGGHHHHHHHHHHHHHHHHGHHHHHHHHHHHHHHHHGHHHHHGHHHHHHGHHHHHHHHHHHHHHHHHHHGGHHHHHGGGHHHHHHHHHHHHGHHHHHHGHHHHHHHHHHHHHHHHHHHHHHHHHHGGHHHHHHHGHHHHHHHGHHHHHHHHGGHHHHHGHHHHHHHHFBHGHHHHHHHHHHHHHHGHHHHHHHHHHFFHHHHHHGGGGGFFFB
@M05620:46:000000000-D9D58:1:1101:16621:4067 1:N:0:102
GAATGAATGCAGAAATTGGCAAGATAATACTGCACCGATGGGAAATGATACTATCCTGAAACATGAGCAAATTGACCAGCCTCAGGATGTGAACTCATTTGCTGGAGGTCCCAGGGCTCTTTCAAGATAGTAAAAACAGTGACTTGTACAGCATAATGAAAAACCTAGGCATTGATTTTGAAGACATCAGACACATGCAGAATGAAAAATTTTTCAGAAATGATTTTTCTGGTGAGGTTGACTTCAGAGAA
+
ABBBBFFFFFFFGGGGGGGGGGGHHHHHGHHHHGHHEAEGGHFGHHFFGHHHHHHHHHHHHHGHHHHHHHHHHHHHHHHHGHHHHHHHHFGGHHHHHHHHHHHHHHHGGGBHHHEGE?GHHHHFGHHFHBB4GGHHAHHGGFFGGFHDGHHFBDHDHHEFHHHGFGHGHFFCDGFBGHHGFDGHFHH1FFGCHHHHFFHDGCGF1<GHHHFGHHHHHH<GFF0:;GHHFHFB0=0GGBCFG09;CFFGGG/
@M05620:46:000000000-D9D58:1:1101:15093:4074 1:N:0:102
GAATGAATGCAGAAATTGGCAAGATAATACTGCACCGATGGGAAATGATACTATCCTGAAACATGAGCAAATTGACCAGCCTCAGGATGTGAACTCATTTGCGACTTGTACAGCATAATGAAAAACCTAGGCATTGATTTTCCCAGGGCTCTTTCAAGATAGTAAAAACAGTGACTTGTACAGCATAATGAAAAACCTAGGCATTGATTTTGAAGACATCAGACACATGCAGAATGAAAAATTTTTCAGAA
+
AABCCFFFFFFFGGGGGGGGGGGHHHHHHHHHHHHHGGGGGHHHHHHHHHHHHHHHHHHHHHHHHGHHHHHHHHHHHHHHGHHHHHGHHGHHHHHHHHHHHHGFGFGGHHHGHHHFHFGGHGGHHGGHHFHFHHEHEHHHHHHHHHGFGHHHHFHFFGHHHHFHFHHHFHH1FGHHFFGHHHHHHHHHHGHHGHHGGHHG0GHHFD0DGGGHEHFHHHFGHEHGHGHFGFGHHHHCHHFGGFCFFGFFGFG
@M05620:46:000000000-D9D58:1:1101:23769:4077 1:N:0:102
GAATGAATGCAGAAATTGGCAAGATAATACTGCACCGATGGGAAATGATACTATCCTGAAACATGAGCAAATTGACCAGCCTCAGGATGTGAACTCATTTGCTGGAGGTCCCAGGGCTCTTTCAAGATAGTAAAAACAGTGACTTGTACAGCATAATGAAAAACCTAGGCATTGATTTTGAAGACATCAGACACATGCAGAATGAAAAATTTTTCAGAAATGATTTTTCTGGTGAGGTTGACTTCAGAGAA
+
BBBBBFFFFFFFGGGGGGGGGFFGHHBHFHHHHHHHGGGGGGFHHHHHHHHHHHHHHDGGHHHHHEHHHHHHHHHHHHHHGHHEGGFHHHHHHHHHFHHHHHHHHHEGGHGHGFGGGHHHHHHHHHGHHFHHHHHHGHGHHHHHHHHHHHHHHHHHHHHHHHHGGHHHHHGHGHHHHHHHGHHHGGGHHHHHHHGHHHHHBGHHHHBHFHFHHHHHHHHHGHHHHHHHHGHHCHGFFHHHHHGGGFFGGFF
@M05620:46:000000000-D9D58:1:1101:23756:4096 1:N:0:102
GAATGAATGCAGAAATTGGCAAGATAATACTGCACCGATGGGAAATGATACTATCCTGAAACATGAGCAAATTGACCAGCCTCAGGATGTGAACTCATTTGCTGGAGGTCCCAGGGCTCTTTCAAGATAGTAAAAACAGTGACTTGTACAGCATAATGAAAAACCTAGGCATTGATTTTGAAGACATCAGACACATGCAGAATGAAAAATTTTTCAGAAATGATTTTTCTGGTGAGGTTGACTTCAGAGAA
+
BABBBFFFFFFFGGGGGGGGGGGHHHHHHHHHHHHHGGGGGHHHHHHHHHHHHHHHHHHHHHHHHHHHHHHHHGHHHHHHGHHHHHHHHHHHHHHHHHHHHHHHHHHGGHHHHHGGGHHHHHHHHHHHHHHHHHGHGHHHHHHHHHHHHGHHHHHGHHHHHHHGGHHHHHHHHHHHHHHHGHHHHHHHHHHHHHHHHHHHHHHHHHHHHHHHHHHHHHHHHHHHHHHHHHHHHHHGHHGHHHGGGGGGGGG
@M05620:46:000000000-D9D58:1:1101:22010:4119 1:N:0:102
GAATGAATGCAGAAATTGGCAAGATAATACTGCACCGATGGGAAATGATACTATCCTGAAACATGAGCAAATTGACCAGCCTCAGGATGTGAACTCATTTGCTGGAGGTCACCAGGGCTCTTTCAAGATAGTAAAAACAGTGACTTGTACAGCATAATGAAAAACCTAGGCATTGATTTTGAAGACATCAGACACATGCAGAATGAAAAATTTTTCAGAAATGATTTTTCTGGTGAGGTTGACTTCAGAGA
+
CCCCCFFFFFFFGGGGGGGGGGGHHHHHHHHHHHHHGEGGGHFHHHHHHHHHHHHHHHHHHHHHHHHHHHHHHHHHHHHHGHHHGHHHHGHHHHHHHHHHHHHHGGHGGHHHHHHGGGHHHHHHHHHHHHHHHHHHHGHHHHHHHHHHHHHHHHHHHHHHHHHHGGGHHHHHHHHHHHHHHGHHHHHHHHHHHHHHHHHHHHHHHHHHHHHHHHHGHHHGHHHHHHHHHHHHHHHHHHHHHHGGGGGGGG:
@M05620:46:000000000-D9D58:1:1101:14749:4130 1:N:0:102
GAATGAATGCAGAAATTGGCAAGATAATACTGCACCGATGGGAAATGATACTATCCTGAAACATGAGCAAATTGACCAGCCTCAGGATGTGAACTCATTTGCTGGAGGTCACACGGTCATCCAGGCCTCTTTCAAGATAGTAAAAACAGTGACTTGTACAGCATAATGAAAAACCTAGGCATTGATTTTGAAGACATCAGACACATGCAGAATGAAAAATTTTTCAGAAATGATTTTTCTGGTGAGGTTGA
+
AABCCFFFFFFFGGGGGGGGGGGHHHHHHHHHHHHHEEEGGHFHHHHHHHHHHHHHHHHGGHHHHGHHHHHHHHHHHHHHGHHHHHGGGFGGHHHHHHHHHHHHGHHGEGHHHHGGFFGHHHHHHHGHHHHHHHHHHHHHHHHHHHGHHGHHHHHHHHHHHHHGHHHHHHHHHGGHHGHHHHHHHHHHHGGHHHHHHHHHHHHHHHHHHHHHHHHHHHHHHHHHHHHHHHHGHHHHHHHHHGFGGGGFGGC
@M05620:46:000000000-D9D58:1:1101:14766:4134 1:N:0:102
GAATGAATGCAGAAATTGGCAAGATAATACTGCACCGATGGGAAATGATACTATCCTGAAACATGAGCAAATTGACCAGCCTCAGGATGTGAACTCATTTGCTGGAGGTCACACGGTCATCCAGGCCTCTTTCAAGATAGTAAAAACAGTGACTTGTACAGCATAATGAAAAACCTAGGCATTGATTTTGAAGACATCAGACACATGCAGAATGAAAAATTTTTCAGAAATGATTTTTCTGGTGAGGTTGA
+
ABCCCFFFFFFFGGGGGGGGGGGHHHHHHHHHHHHHGEEGGGHHHHHGHHHHHHGHHGHHHHHHGHFHHHHHHHHHHHHHGHGGGHGGHFGHHHHHGHHHHHHHHFHGGHHHHHGGFFEFFGHHEHGHHGHHHHHHFHHHFHHFHHGHFB?GHHGGBFHGHHHHHGHHHHHHEEGHHGFGHGGGGFFDHHGGBDFGHHHGHHFGGFDFGHFHHHHHGGCHHHHHHHBCGG0GE0C0CGHEHF0;CFFB//;
@M05620:46:000000000-D9D58:1:1101:15679:4258 1:N:0:102
GAATGAATGCAGAAATTGGCAAGATAATACTGCACCGATGGGAAATGATACTATCCTGAAACATGAGCAAATTGACCAGCCTCAGGATGTGAACTCATTTGCTGGAGGTCCCAGGGCTCTTTCAAGATAGTAAAAACAGTGACTTGTACAGCATAATGAAAAACCTAGGCATTGATTTTGAAGACATCAGACACATGCAGAATGAAAAATTTTTCAGAAATGATTTTTCTGGTGAGGTTGACTTCAGAGAA
+
BBBCBFFFFFFFGGGGGGGGGGFHHHHHHHHHHHHHEEFGGGGGHHHHHHHHHHHHHHHGHHHHHGHHHHHHHHHHHGHHGHHGGHGGHGGGHHHHGHHHHHHHHHHGFHHHHHGGGHHHHHHHHHHHHHHHHHHHGHHHHHHHHHHHHHHHHHHHHHHHHHHGGHHHHHHHHHHHHHHHGHHHHHHHHHHHHHHHHHHHHHHGGGHHHHHHHHHHHHHHHHHHHHHHGHHHHHHCGHHHHHGGGGGGGGG
@M05620:46:000000000-D9D58:1:1101:14173:4261 1:N:0:102
GAATGAATGCAGAAATTGGCAAGATAATACTGCACCGATGGGAAATGATACTATCCTGAAACATGAGCAAATTGACCAGCCTCAGGATGTGAACTCATTTGCGACTTGTACATCATAATGAAAAACCTAGGCATTGATTTTCCCAGGTCTCTTTCAAGATAGTAAAAACAGGGACTTGTACAGCATAATGAAAAACCAAGGCATTGATTTTGAAGACATCAGACACATGCAGAATGAAAAATTTCTCAGAA
+
AABCCFFFFFFFGGGGGGGGGGGHHHHHHHHHHHHHEEGGGHHHHHHHHHHHHHHHHHHGHHHHHHHHHHHHHHHHHHHHGHHHHHGHHFGHHHHHHHHHHH////1BD@444D34444443330?>33333?B33F4444433D2/22D3333DF33FH2>2DGHFD/FG//F/F1=G111@1F1F1111>1FFAE..>...00<000000.000<;00=0C0///<:0000:0=:F09.F000=0;90;
@M05620:46:000000000-D9D58:1:1101:19411:4293 1:N:0:102
GAATGAATGCAGAAATTGGCAAGATAATACTGCACCGATGGGAAATGATACTATCCTGAAACATGAGCAAATTGACCAGCCTCAGGATGTGAACTCATTTGCTGGAGGTCCCAGGGCTCTTTCAAGATAGTAAAAACAGTGACTTGTACAGCATAATGAAAAACCTAGGCATTGATTTTGAAGACATCAGACACATGCAGAATGAAAAATTTTTCAGAAATGATTTTTCTGGTGAGGTTGACTTCAGAGAA
+
1>AAABFFFFBF1FGGFBFEFGFBEFFFFGFF1AFGE0EEFFBBGFF1DFFG2GFGGEGFGHHDHEFBGHFBGHEG1GEAFGGEFHGHHFG2FFFHDEGHHHFGFEEA>0F0FGFC/G/FGBB22E1B1F2EEGB1E/B>B1F>GFHFDG210FBFGGDFB<<E/FGGFCCFF1<GHHHGGH11G0FFDDDGFCBGGBGBGHDFDGD0.<<=GGBFHGHHHHGHFHHHGGFH;C0CGHHHBGBFFGEB0/9
@M05620:46:000000000-D9D58:1:1101:9520:4303 1:N:0:102
GAATGAATGCAGAAATTGGCAAGATAATACTGCACCGATGGGAAATGATACTATCCTGAAACATGAGCAAATTGACCAGCCTCAGGATGTGAACTCATTTGCTGGAGGTCCCAGGGCTCTTTCAAGATAGTAAAAACAGTGACTTGTACAGCATAATGAAAAACCTAGGCATTGATTTTGAAGACATCAGACACATGCAGAATGAAAAATTTTTCAGAAATGATTTTTCTGGTGAGGTTGACTTCAGAGAA
+
CACCCFFFFFFFGGGGGGGGGGGHHHHHHHHHHHHHGEGGGHGGHHHHHHHHHHHHHHHHHHHHHHHHHHHHHHGHHHHHGHHHHHFHHHHHHHHHHHHHHHHHHHHGGHHHHGGGGHHHHHHHHGHGHFHHHHHHGHFHHHHHHHHHHHHGHHHHHHHHHHHGGHHHHHHHHGHHHHHHGHHHHHHHHHFFHHGHHGGGHHHHHGHHFHHGHHHHEHHHHGHHHHHHHHGHGHHCCGHHHGGGGGGFGGG
@M05620:46:000000000-D9D58:1:1101:8822:4315 1:N:0:102
GAATGAATGCAGAAATTGGCAAGATAATACTGCACCGATGGGAAATGATACTATCCTGAAACATGAGCAAATTGACCAGCCTCAGGATGTGAACTCATTTGCTGGAGGTCCCAGGGCTCTTTCAAGATAGTAAAAACAGTGACTTGTACAGCATAATGAAAAACCTAGGCATTGATTTTGAAGACATCAGACACATGCAGAATGAAAAATTTTTCAGAAATGATTTTTCTGGTGAGGTTGACTTCAGAGAA
+
CCCCCFFFFFFFGGGGGGGGGGGHHHHHHHHHHHHHGGGGGHGHHHHHHHHHHHHHHHHGHHHHHHHHHHHHHHHHHHHHGHHHHHFHGFGHHHHHHHHHHHHHHHHGGHHHHHGGGHHHHHHHHHHHHHHHHHHHGHHHHHHHHHHHHHHHHHHHHHHHHHHGGHHHHHHHHHHHHHHHGHHHHHHHHGGHHHHHHHHHHHHHGHHHGHHHHHHHHHHHHHGHHHHHHHHHHHGCGGHHHHGGGGGGGGG
@M05620:46:000000000-D9D58:1:1101:21681:4326 1:N:0:102
GAATGAATGCAGAAATTGGCAAGATAATACTGCACCGATGGGAAATGATACTATCCTGAAACATGAGCAAATTGACCAGCCTCAGGATGTGAACTCATTTGCGACTTGTACAGCATAATGAAAAACCTAGGCATTGATTTTCCCAGGGCTCTTTCAAGATAGTAAAAACAGTGACTTGTACAGCATAATGAAAAACCTAGGCATTGATTTTGAAGACATCAGACACATGCAGAATGAAAAATTTTTCAGAA
+
ABBBBFFFFBFFFCGFGGGGGGGGHGHHHHHHHHHHGAEEFHCFGGHFHGFGHHGHHHHFEFHHEFGHFGEHHHEGHHGGFHHHGHHHHFGGDFFHEHHGHGFGEGGFHHHFHHHHHHGHBGHHHGGGHHHHHHHHHHHHHHHFGHGGGHHHHHHHHGGHHGHHBGGHDHHHHHHHHHHHHHHFHHHHHHHFGBHGFFFHHHGHHHHHHHHFEHFHHHHHHFFFHFHCCCGHGHFEHHGGGGFGGGGGGGF
@M05620:46:000000000-D9D58:1:1101:18936:4371 1:N:0:102
GAATGAATGCAGAAATTGGCAAGATAATACTGCACCGATGGGAAATGATACTATCCTGAAACATGAGCAAATTGACCAGCCTCAGGATGTGAACTCATTTGCTGGAGGTCCCAGGGCTCTTTCAAGATAGTAAAAACAGTGACTTGTACAGCATAATGAAAAACCTAGGCATTAATTTTGAAGACATCAGACACATGCAGAATGAAAAATTTTTCAGAAATGATTTTTCTGGTGAGGTTGACTTCAGAGAA
+
CBCCCFFFFFFFGFGGGGGGGGGHHHHHHHHHHHHHGFGGGHGHHHHHHHHHHHHHHHHHHHHHHHHHHHHHHHHHHHHHGHHHHHHHHGHGHHHHHHHHHHHHHHHGGHHHHHGGGHHHHHHHHHHHHHHHHHHHGHHHHHHHHHHHHHHHHHHHHHHHHHHGGHHHHHHHHHHHHHHHGHHHHHHGHHHHHHHHHHHHHHHHHHHHHHHHHHHHHHHHHHHHHHHHHHHHHHHHHHHHHHHGGGGGGGG
@M05620:46:000000000-D9D58:1:1101:16781:4374 1:N:0:102
GAATGAATGCAGAAATTGGCAAGATAATACTGCACCGATGGGAAATGATACTATCCTGAAACATGAGCAAATTGACCAGCCTCAGGATGTGAACTCATTTGCTGGAGGTCCCAGGGCTCTTTCAAGATAGTAAAAACAGTGACTTGTACAGCATAATGAAAAACCTAGGCATTGATTTTGAAGACATCAGACACATGCAGAATGAAAAATTTTTCAGAAATGATTTTTCTGGTGAGGTTGACTTCAGAGAA
+
BBCCCFFFFFFFGGGGGGGGGGGGHHHHHHHHHGHHGEGGGHFFHHHHHHHHHHHHHGHHHHHHHFHHHHFHHHHHHHGHGHHHHHHHHFGFFHHHHHHHHHHGGHHGGHHHHHGGGHHHHHHHHHHHHHHHHHHHGHHHHHHHHHGHHGHHHHHHHHHHHHHGGHHHHHBHHHHGHGHHFHHHHHHHHHFFHHHHHGHHHHHGFGHHCGHHHHHHHHGHHHHHHHHHHHHHCGGHHHHHHHGGGGGFGFG
@M05620:46:000000000-D9D58:1:1101:22560:4385 1:N:0:102
GAATGAATGCAGAAATTGGCAAGATAATACTGCACCGATGGGAAATGATACTATCCTGAAACATGAGCAAATTGACCAGCCTCAGGATGTGAACTCATTTGCTGGAGGTCCCAGGGCTCTTTCAAGATAGTAAAAACAGTGACTTGTACAGCATAATGAAAAACCTAGGCATTGATTTTGAAGACATCAGACACATGCAGAATGAAAAATTTTTCAGAAATGATTTTTCTGGTGAGGTTGACTTCAGAGAA
+
CCCCCFFFFFFFGGGGGGGGGGGHHHHHHHHHHHHHGEGGGHHHHHHHHHHHGHHHHHHHHHHHHBFGHHHHHHHHHHHHGHHGFGGFHHHHHHHHHHHHHHHHHHHGGHHHGHGGGHHHHHHHGHHHHHHHHHHHGHHGHHHHHHHGGHHHHHHGHHHGHHHGGHHHGHHHHHHHHHHGGHHHHHHHHGHHHHHHFFHHHHHHHHHHHHHHHHHHHEHHHHHHHHHHGHHHHHGHHHHHGHGGGFFGGGC
@M05620:46:000000000-D9D58:1:1101:22040:4400 1:N:0:102
GAATGAATGCAGAAATTGGCAAGATAATACTGCACCGATGGGAAATGATACTATCCTGAAACATGAGCAAATTGACCAGCCTCAGGATGTGAACTCATTTGCTGGAGGTCCCAGGGCTCTTTCAAGATAGTAAAAACAGTGACTTGTACAGCATAATGAAAAACCTAGGCATTGATTTTGAAGACATCAGACACATGCAGAATGAAAAATTTTTCAGAAATGATTTTTCTGGTGAGGTTGACTTCAGAGAA
+
BBBBBFFFFFF@FGGGGGGGGGFHHGHHHHGHHGHHEEEGGFGGFHFGHHHHHHHHHHHHHHGHHGGHGHHHHGHHHHGGFHHFFHGGGGGEHHHHHHHHHH4FFFFGEGHHFFGDE0GHBEGHHHHHGDFFGHHHGEFBFFFGFFFHGBGFHHHHHHHFEFHDGHHHHGGHHFGHHBHGFGBFCGDHFFHFHHHFHBGHGHHGD0DD.GGHHF/<GFGEDHECFHHHGHHHCC0C.:CCCFBFFFFCFFF
@M05620:46:000000000-D9D58:1:1101:11304:4412 1:N:0:102
GAATGAATGCAGAAATTGGCAAGATAATACTGCACCGATGGGAAATGATACTATCCTGAAACATGAGCAAATTGACCAGCCTCAGGATGTGAACTCATTTGCTGGAGGTCCCAGGGCTCTTTCAAGATAGTAAAAACAGTGACTTGTACAGCATAATGAAAAACCTAGGCATTGATTTTGAAGACATCAGACACATGCAGAATGAAAAATTTTTCAGAAATGATTTTTCTGGTGAGGTTGACTTCAGAGAA
+
CCCDDFFFFFFFGGGGGGGGGGGHHHHHHHHHHHHHGEGGGHGHHHHHHHHHGHHHHHHHGHHHHHGGHGHHHHHHHHHHGHHHHHHHHGGHHHHHHHHHHHHHHHHGGHHHHHGGGHHHHHHHHHHHHHHHHHHHGHHHHHHHHHHHHHHHHHHHHHHHHHHGGHHHHHHHHHHHHHHHGHHHHHHHHHHHHHHHHHHHHHGGGHHHHHHHHHHHHHHHHHHHHHHHHHHHHHHCCCHHHHHHHHGGGGF
@M05620:46:000000000-D9D58:1:1101:11280:4419 1:N:0:102
GAATGAATGCAGAAATTGGCAAGATAATACTGCACCGATGGGAAATGATACTATCCTGAAACATGAGCAAATTGACCAGCCTCAGGATGTGAACTCATTTGCTGGAGGTCCCAGGGCTCTTTCAAGATAGTAAAAACAGTGACTTGTACAGCATAATGAAAAACCTAGGCATTGATTTTGAAGACATCAGACACATGCAGAATGAAAAATTTTTCAGAAATGATTTTTCTGGTGAGGTTGACTTCAGAGAA
+
ABBABFFFFFFFGFGGFGFFFGGHHHGGGHHHHHHHFEEE?EBCGFHFHGHHHHHFHEGFHHHHFHHGHHHEHH5GGHHGGHHHHGHFGGGHHHHHEHHFHHHGBBGFEGFHGFGCEGHGGHHHHGBGHHHHH4FGGEHHHEFBGHGGHHHHHGHHHHHFHHHGGHHHFHFHHHHHHHHHGHHEFFHHHBGHGHF1BHHGGHHG1=0DCC/G0DGGGD=GGHGHHEHHHHHHHHFCCCHFBGFFGFGF9B/
@M05620:46:000000000-D9D58:1:1101:13985:4429 1:N:0:102
GAATGAATGCAGAAATTGGCAAGATAATACTGCACCGATGGGAAATGATACTATCCTGAAACATGAGCAAATTGACCAGCCTCAGGATGTGAACTCATTTGCTGGAGGTCCCAGGGCTCTTTCAAGATAGTAAAAACAGTGACTTGTACAGCATAATGAAAAACCTAGGCATTGATTTTGAAGACATCAGACACATGCAGAATGAAAAATTTTTCAGAAATGATTTTTCTGGTGAGGTTGACTTCAGAGAA
+
BBCCCFFFFFFFGGGGGGGGGGGHHHHHHHHHHHHHGGGGGHGHHHHGHHHHHHHHHHHHHHGHHHHHHHHHHHHHHHHHGHHHHHGGHHHHHHHHHHHHHGHHHGHGFHHHHHGGGGHHGHHHHGFHHHGGHHHHGGGHHHGHHHHHHHHHHHHHHHHHHHHGGHHHHHHHHHHHHHHHGHGHHHHHHGGHHHHHHHHGHHHHFHHHHHHHHHGHHHGHHHHHHHHHHHHHHGHGHGHHGHGGGGGGGGG
@M05620:46:000000000-D9D58:1:1101:17330:4465 1:N:0:102
GAATGAATGCAGAAATTGGCAAGATAATACTGCACCGATGGGAAATGATACTATCCTGAAACATGAGCAAATTGACCAGCCTCAGGATGTGAACTCATTTGCTGGAGGTCCCAGGGCTCTTTCAAGATAGCAAAAACAGTGACTTGTACAGCATAATGAAAAACCTAGGCATTGATTTTGAAGACATCAGACACATGCAGAATGAAAAATTTTTCAGAAATGATTTTTCTGGTGAGGTTGACTTCAGAGAA
+
BAABBFFFFFFFFGGGGGGGGFGHHHHHDHHHHHHHEAEFGHFGHHHFHHHHGHHHHHHHHHHHHHHHHGGGHHHHHHHHGHHHGHHHHGHHHHHHHHHHGHHHHHHGGHHHGHGGGHHHHHHHHGHHHH3GHFFHGHHHHHHHHHHHHHHHHHHHHHHHHHHGGHHHHGHHHHHHHHHHGHHGHFHHHHHHHHHHHGHHHHHHFHHHHHHHGHHHHGHHHHHHHHHHHHHGHHHHHHHHGGGGGGGGGGF
@M05620:46:000000000-D9D58:1:1101:17309:4476 1:N:0:102
GAATGAATGCAGAAATTGGCAAGATAATACTGCACCGATGGGAAATGATACTATCCTGAAACATGAGCAAATTGACCAGCCTCAGGATGTGAACTCATTTGCTGGAGGTCCCAGGGCTCTTTCAAGATAGCAAAAACAGTGACTTGTACAGCATAATGAAAAACCTAGGCATTGATTTTGAAGACATCAGACACATGCAGAATGAAAAATTTTTCAGAAATGATTTTTCTGGTGAGGTTGACTTCAGAGAA
+
A3A>3FF55F5DGGGFGGFGGGFFDGFFHF5GF4GBEEEE?EFFGGFBFHFBGGHEDBBCG33F33B3FAF5GHBHHHHHEBEEFFGCF@G5@3FHDGFHGHGBGFF1>FGFFHAEGFE3EGHF443GG334FG?/EEHHHHHHDGHGHHHHG1GHFFHHHHE?DGGHHGH1FDGHHFBGEFFDGHGFHFE>GFCGGF<GBFHGFHDD..<D00CDD00CCHF00CHH/0C0GFB.:/;//F0;BB0C0B;
@M05620:46:000000000-D9D58:1:1101:12987:4477 1:N:0:102
GAATGAATGCAGAAATTGGCAAGATAATACTGCACCGATGGGAAATGATACTATCCTGAAACATGAGCAAATTGACCAGCCTCAGGATGTGAACTCATTTGCTGGAGGTCCCAGGGCTCTTTCAAGATAGTAAAAACAGTGACTTGTACAGCATAATGAAAAACCTAGGCATTGATTTTGAAGACATCAGACACATGCAGAATGAAAAATTTTTCAGAAATGATTTTTCTGGTGAGGTTGACTTCAGAGAA
+
BCCCCFFFFFFFGGGGGGGGGGFHHHHHHHHHHHHHEAEGGHGHHHHHHHHHHHHHHHHHHHHHHHHHHHHHHHHHHHHHGHHHGHGHHFGGHHHHHHHHHHHHHHHGGHHHHHGGGHHGHHHHHHHHHHHHHHHHGHHHHHHHHHHFHHHHHHHHHHHGHHHGGHHHHHHHHHGHHHHHFHHHFHHHHHHHHHFHFHHHHHHGGBGHHHHHHHHHHHHHHHHHHHHHHHHGHHGGHHHHHHFGGGGGGGF
@M05620:46:000000000-D9D58:1:1101:21770:4482 1:N:0:102
GAATGAATGCAGAAATTGGCAAGATAATACTGCACCGATGGGAAATGATACTATCCTGAAACATGAGCAAATTGACCAGCCTCAGGATGTGAACTCATTTGCTGGAGGTCCCAGGGCTCTTTCAAGATAGTAAAAACAGTGACTTGTACAGCATAATGAAAAACCTAGGCATTGATTTTGAAGACATCAGACACATGCAGAATGAAAAATTTTTCAGAAATGATTTTTCTGGTGAGGTTGACTTCAGAGAA
+
BCCCBFFFFFFFGGGGGGGGGGGHHHHHHHGHHHHHGEFGGHEGHHHHHHHHHHHHHHHHHHHHGFGHHHHHHHHHHHGGGHHHGHHHHFGFHHHHHHHHHHHHGHHGGHHHHHGGGHHGHHHHHHHHHHHHHHHHGHHHHHHHHHHHHHHHHHHHHHHHHHHGGHHHHFHHHHHHGHHHGHHHHHHHHHHHHHHHHHHHGHHFDDGFFHHHHHHHHGHHHHHHHHFHGHHHGHHHGHHHHHGGGGGGGGF
@M05620:46:000000000-D9D58:1:1101:13353:4482 1:N:0:102
GAATGAATGCAGAAATTGGCAAGATAATACTGCACCGATGGGAAATGATACTATCCTGAAACATGAGCAAATTGACCAGCCTCAGGATGTGAACTCATTTGCTGGAGGTCCCAGGGCTCTTTCAAGATAGTAAAAACAGTGACTTGTACAGCATAATGAAAAACCTAGGCATTGATTTTGAAGACATCAGACACATGCAGAATGAAAAATTTTTCAGAAATGATTTTTCTGGTGAGGTTGACTTCAGAGAA
+
AABBBFFFFFFFGGGGGGGGGGGHHHHHHHHHHHHHGGGGGHFHEHHFHFHHHHHHHHHHHHHHEGGHHHHHHHHHHHHHGHHHGG3FHBFEGHHHHHHHHFGHHEHEGHFC3B?E>0FHDG444BF?GFFFEHHHGHHBDDGGEDHFFHBBCFG3FB33FHH//F2<<CF2DF1FFGH</?1FHHD11<GFFGBCGBFFHCGD10GHHE/DGHFDGGGHFH0;:GHHBGG00;0;://:/090000;BF/
@M05620:46:000000000-D9D58:1:1101:9563:4484 1:N:0:102
GAATGAATGCAGAAATTGGCAAGATAATACTGCACCGATGGGAAATGATACTATCCTGAAACATGAGCAAATTGACCAGCCTCAGGATGTGAACTCATTTGCTGGAGGTCCCAGGGCTCTTTCAAGATAGTAAAAACAGTGACTTGTACAGCATAATGAAAAACCTAGGCATTGATTTTGAAGACATCAGACACATGCAGAATGAAAAATTTTTCAGAAATGATTTTTCTGGTGAGGTTGACTTCAGAGAA
+
AABBBFFFFFFFGGGGGGCFGGGHHHHGBGFHHHHHEEEEAHHHEGHAGHBGHHFFHFFHHFHHGBFFGFHGHHGDGFFCFBG3FG3BFFGGFHHF3GHHHHHHBGAEGHGHHEFGGGHHHHHHHHFGHHHFHHGHGHFGFFHHFFHHHHGHHGHGHHGHFHGGFHHGHFHHHHHGHHHHEFFFHHGHGHGHFHHHHEDHHHHG<DFHFHEGHGHHHHHHHHEGHHHHGHHBCGC;;CGHHFGGGGGGG/;
@M05620:46:000000000-D9D58:1:1101:19526:4485 1:N:0:102
GAATGAATGCAGAAATTGGCAAGATAATACTGCACCGATGGGAAATGATACTATCCTGAAACATGAGCAAATTGACCAGCCTCAGGATGTGAACTCATTTGCTGGAGGTCCCAGGGCTCTTTCAAGATAGTAAAAACAGTGACTTGTACAGCATAATGAAAAACCTAGGCATTGATTTTGAAGACATCAGACACATGCAGAATGAAAAATTTTTCAGAAATGATTTTTCTGGTGAGGTTGACTTCAGAGAA
+
BABBBFFFFFFFGGGGGGGGGGGHHHHHHHHHHHHHEEGGGHHHHHHGHHHHHHHHHHHHHHHHHHHHHHHHHHHHHHHGGHHHGHHHHHHHHHHHHHHHHHHHHHHGGHHHHHGGGHHHHHHHHHHHHHHHHHHHGHHHHHHHHHHHHHHHHHHHHHHHHHHGGHHHHHHHHHHHHHHHGHHHHHHHHHFHHHGHHHFHHHHHHHGHEHHHHHHHGGHHHHGHHHHHHHHHGHHHHHHHHHGGGGGGGGF
@M05620:46:000000000-D9D58:1:1101:24215:4497 1:N:0:102
GAATGAATGCAGAAATTGGCAAGATAATACTGCACCGATGGGAAATGATACTATCCTGAAACATGAGCAAATTGACCAGCCTCAGGATGTGAACTCATTTGCTGGAGGTCCCAGGGCTCTTTCAAGATAGTAAAAACAGTGACTTGTACAGCATAATGAAAAACCTAGGCATTGATTTTGAAGACATCAGACACATGCAGAATGAAAAATTTTTCAGAAATGATTTTTCTGGTGAGGTTGACTTCAGAGAA
+
CCBCCFFFFFFFGGGGGGGGGGGHHHGHHHHHHHHHGGGGGHHHHHHHHHHHHHHHHHHHHHHHHGHHHHHHHHHHHGHGGHHHHHHHHHHHHHHHHHHHHHHHHHHGGHEHHHGGGHHHHHFGFHHHHHGHHHHHFHHGHHHB4GHHHHHGHFHHGHFHHHHGCHHHGHHCGHFDDHHHGGFHHHHFHFHFHHHFGGHGHFDGHHHHHHFHHHFFGHGFFFCCGHGHGHHHHHHHHFHGGGBBCBBFGGB
@M05620:46:000000000-D9D58:1:1101:13337:4498 1:N:0:102
GAATGAATGCAGAAATTGGCAAGATAATACTGCACCGATGGGAAATGATACTATCCTGAAACATGAGCAAATTGACCAGCCTCAGGATGTGAACTCATTTGCTGGAGGTCCCAGGGCTCTTTCAAGATAGTAAAAACAGTGACTTGTACAGCATAATGAAAAACCTAGGCATTGATTTTGAAGACATCAGACACATGCAGAATGAAAAATTTTTCAGAAATGATTTTTCTGGTGAGGTTGACTTCAGAGAA
+
BBBBBFFFFFFFGGGGGGGGGCFAFHDFDEFHFHHGEAEGGECHHGHHHHHHFHHHFBGHFHHHFBEHFC3GHHHFHHGHGHFHHHCCGHFHFEHGGGHHHFGHHFFEEHHHHFEEGHHHHHHFHHHHHHGHFHHHGHHGFHHHHHHDGFHFFHFFHGFHHGFGGHHFFFFGFFGGGHHHGHGGHHHHFFHGHHGHHHGGGFHF>GGHGC<F=DCHB0=<DGHFHFHHHHHFGFF=;;CFHHGFGGGGG/C
@M05620:46:000000000-D9D58:1:1101:7585:4536 1:N:0:102
GAATGAATGCAGAAATTGGCAAGATAATACTGCACCGATGGGAAATGATACTATCCTGAAACATGAGCAAATTGACCAGCCTCAGGATGTGAACTCATTTGCTGGAGGTCCCAGGGCTCTTTCAAGATAGTAAAAACAGTGACTTGTACAGCATAATGAAAAACCTAGGCATTGATTTTGAAGACATCAGACACATGCAGAATGAAAAATTTTTCAGAAATGATTTTTCTGGTGAGGTTGACTTCAGAGAA
+
ABB@AFFFFFFFCCGGGGGGGGEHHHHGGHHGFEGHEEEFEHEGFGFDAGGGHHHGHFHGHBCG33FAFFFGHGGFBGFGEGHHGF3BF@FDFGGGEGHHEGGFCECEABBGHGGG1GGHHHGEFHHHHH4GHGHH?GFBGGHHGHG?3?GFHHHHHHHGEHHAD<GGHHHBFFHDGHHHEHF10FGFHFF1FGHHHFHFGFFF1DFFCGCGHHFGGDGGHHFFGHHH/CGH0:0GFC/CGGFGFBF99;B
@M05620:46:000000000-D9D58:1:1101:7606:4539 1:N:0:102
GAATGAATGCAGAAATTGGCAAGATAATACTGCACCGATGGGAAATGATACTATCCTGAAACATGAGCAAATTGACCAGCCTCAGGATGTGAACTCATTTGCTGGAGGTCCCAGGGCTCTTTCAAGATAGTAAAAACAGTGACTTGTACAGCATAATGAAAAACCTAGGCATTGATTTTGAAGACATCAGACACATGCAGAATGGAAAATTTTTCAGAAATGATTTTTCTGGTGAGGTTGACTTCAGAGAA
+
AABBBFFFFFFFFGGGGGGGGGGHGHHHGHGHGGHFEEEFFHHGHHHHHGGHHHHHHGFHHHFFGFHFHHHHHHFHHHHHGHGFHHEHGBFFBHHHHFHHHGHG@FGGFFHFHHGGDHGGFHHHFFDGHB4FHHHHEHHFBGBFHHGHE3GHFHHEBFBGBHHAGHFFGHHFFBGFHHHHGHGHF0?1DFDGHHHHHGFGBGHG/0<DG0GHHHHGGFGHHHF0:GGHB0GGGHCHEGEFGHHGFGG0CFF
@M05620:46:000000000-D9D58:1:1101:11433:4553 1:N:0:102
GAATGAATGCAGAAATTGGCAAGATAATACTGCACCGATGGGAAATGATACTATCCTGAAACATGAGCAAATTGACCAGCCTCAGGATGTGAACTCATTTGCTGGAGGTCCCAGGGCTCTTTCAAGATAGTAAAAACAGTGACTTGTACAGCATAATGAAAAACCTAGGCATTGATTTTGAAGACATCAGACACATGCAGAATGAAAAATTTTTCAGAAATGATTTTTCTGGTGAGGTTGACTTCAGAGAA
+
B@BBBFFFFFFFGFFGGGGGGGGHHFHHHGHHHHHHGFEEGHHGHHHEHFHHGHHGHHEFBHHHGFHHHHHHHHFHHHGGGHHGHHFHHHFFGHHHHHHHHHHHHFHGGGHGHHGGGHHHHHHHHHGHHHHHHHHHGHHGFHHHHHHHHHHHGHHHGHHHHHHGGHHHGHHHHHHHHHHHGHHHHHHHHHHHHHHHHHFHHHGHFHHHFHHHGHHHHHHHHHHHHHHHHHHHHHHCCGHHHHGGGGGGGGE
@M05620:46:000000000-D9D58:1:1101:16016:4615 1:N:0:102
GAATGAATGCAGAAATTGGCAAGATAATACTGCACCGATGGGAAATGATACTATCCTGAAACATGAGCAAATTGACCAGCCTCAGGATGTGAACTCATTTGCTGGAGGTCCCAGGGCTCTTTCAAGATAGTAAAAACAGTGACTTGTACAGCATAATGAAAAACCTAGGCATTGATTTTGAAGACATCAGACACATGCAGAATGAAAAATTTTTCAGAAATGATTTTTCTGGTGAGGTTGACTTCAGAGAA
+
AACCCFFFFFFFGGGGGGGGGGFHHHHHHHHHHHHHEEFGFGHHHHHHHHHHHHHHHHHHHHHHHHGHHHHHHHGHHHHHGHHGGHHGHGGGHHHHHHHHHHHHHHHGGHHHHHGGGHHHHHHHHHHHHHHHHHHHGHHHHHHHHHHHHGHHHGHHHHHHHHHGGGHHHHHHHHHHHHHHGHHHHHHHHHHHHHHHHHHHHHHGHHHHHHHHHHHHHHHHHHHHHHHHHHHHHHHHHHHHHGGGGGGGGGG
@M05620:46:000000000-D9D58:1:1101:16031:4625 1:N:0:102
GAATGAATGCAGAAATTGGCAAGATAATACTGCACCGATGGGAAATGATACTATCCTGAAACATGAGCAAATTGACCAGCCTCAGGATGTGAACTCATTTGCTGGAGGTCCCAGGGCTCTTTCAAGATAGTAAAAACAGTGACTTGTACAGCATAATGAAAAACCTAGGCATTGATTTTGAAGACATCAGACACATGCAGAATGAAAAATTTTTCAGAAATGATTTTTCTGGTGAGGTTGACTTCAGAGAA
+
AABCBFFFFFBFGGGGGGGGGGFFGHGHHHHHHHHHEAEGGGGHHHGGHHHHHHHHHHHGGHGHGHGGGHGHHGHHHHHHGHHGGHGFFFHHHHHHFHHHHFGHHHGGFHHHHHGGGHHHHHHHHHHHHHHHHHHHGHHFFHHHHHHHEFHHHHHHHHHHHHHGGHHHGHHHHHHHHHHHGHHHHHHHHGHHHHGHHHGHHHGGHHHHHGHGHHHHHFHHHHHGHHHHHHHGGGHGHFHCFGGGGGGGGGB
@M05620:46:000000000-D9D58:1:1101:9336:4670 1:N:0:102
GAATGAATGCAGAAATTGGCAAGATAATACTGCACCGATGGGAAATGATACTATCCTGAAACATGAGCAAATTGACCAGCCTCAGGATGTGAACTCATTTGCTGGAGGTCCCAGGGCTCTTTCAAGATAGTAAAAACAGTGACTTGTACAGCATAATGAAAAACCTAGGCATTGATTTTGAAGACATCAGACACATGCAGAATGAAAAATTTTTCAGAAATGATTTTTCTGGTGAGGTTGACTTCAGAGAA
+
ABBBBFFFFFFFGGGGGGGGGGFGHHHHHHHHHGHHGEGGGHFHHHHHHHHHHHHHHHHHHHHHHFHHGFHHHHHHHHHHGHHHGHFGGFGHFHHHHHHHHHHHGHHGGHHHHHGGGHHHHHHHHHHHHHGHHHHHGHHHHHHHHHHHHHHHHHHHHHHHHHHGGHHHHHHHHHHHHHHHGHHHHHHHHHHHHHHHHHHHHHHHGHHHGHHHHHHHHHHHHHHHHHHHHHHHGHHCCGHHHHGGGGGGGGF
@M05620:46:000000000-D9D58:1:1101:10892:4681 1:N:0:102
GAATGAATGCAGAAATTGGCAAGATAATACTGCACCGATGGGAAATGATACTATCCTGAAACATGAGCAAATTGACCAGCCTCAGGATGTGAACTCATTTGCTGGAGGTCCCAGGGCTCTTTCAAGATAGTAAAAACAGTGACTTGTACAGCATAATGAAAAACCTAGGCATTGATTTTGAAGACACCAGACACATGCAGAATGAAAAATTTTTCAGAAATGATTTTTCTGGTGAGGTTGACTTCAGAGAA
+
BBBCCFFFFFFFGGGGGGGGGGGHHHHHHHHHHHHHGGGGGHHHHHHHHHHHHHHHHHHHHHHHHHHHHHHHHHHHHHHHGHHHHHHHHGHHHHHHHHHHHHHHHHHGGHDHHHEFAAHHFHD?4BGDHB??FHHH/GC4D?4??BGD?GD22?GD3?3BGHH//=@>222=2>11=FG1/=1F0G0=<0G.GHHCD11DGC0=00DGHC<GHHCDDH0C0000:CHHBHF00;;;.:/:/:;:00BFGG0
@M05620:46:000000000-D9D58:1:1101:11932:4684 1:N:0:102
GAATGAATGCAGAAATTGGCAAGATAATACTGCACCGATGGGAAATGATACTATCCTGAAACATGAGCAAATTGACCAGCCTCAGGATGTGAACTCATTTGCTGGAGGTCACCAGGGCTCTTTCAAGATAGTAAAAACAGTGACTTGTACAGCATAATGAAAAACCTAGGCATTGATTTTGAAGACATCAGACACATGCAGAATGAAAAATTTTTCAGAAATGATTTTTCTGGTGAGGTTGACTTCAGAGA
+
CCCCCFFFFFFFGGGGGGGGGGGHHHHHHHHHHHHHGEGGGHGHHHHHHHHHHHHHHHHHHHHHHHHHHHHHHHHHHHHHGHHHGHGHHHHHHHHHBGHHHHHHHHHGGHFHHHHGGGHGHHHHHHHHHHHHHHHHHGHHHHGHHHHFHHHHHHHHHHGHHHHGGGHHHHFHHHHHHHHHGGFHFGHHHHHHHHHGHHHHHHGGHHHHHHHHHHHHHHHGGHFGHHHHHHHHGGGCGFHHHFFGGGGGGGF
@M05620:46:000000000-D9D58:1:1101:14682:4690 1:N:0:102
GAATGAATGCAGAAATTGGCAAGATAATACTGCACCGATGGGAAATGATACTATCCTGAAACATGAGCAAATTGACCAGCCTCAGGATGTGAACTCATTTGCTGGAGGTCCCAGGGCTCTTTCAAGATAGTAAAAACAGTGACTTGTACAGCATAATGAAAAACCTAGGCATTGATTTTGAAGACATCAGACACATGCAGAATGAAAAATTTTTCAGAAATGATTTTTCTGGTGAGGTTGACTTCAGAGAA
+
@ABCBFFFFFFFGGGGGGGGGGGHHHHHHHHGHHHFEEFGGGHHHHHHHHHHHHHHHHHHHHHHHHHHHGHHHHHHHHHHGHGGGHHGFFGGHHHHHHHHHFHFFGHFGFHHHHGGGHHHHHHHHHHHGHGHHHHHGHHGFHHHHHHHHHGHHHHHHHHHHHHGGGHHGHHHHHHHHHHHGHGHHHHHHHHGHHHHHHHHHHHFFGHHGHHHHHHHHHHHGHHHHHHHHHHHHHHCGGHHHHGGGGGGGGF
@M05620:46:000000000-D9D58:1:1101:11949:4692 1:N:0:102
GAATGAATGCAGAAATTGGCAAGATAATACTGCACCGATGGGAAATGATACTATCCTGAAACATGAGCAAATTGACCAGCCTCAGGATGTGAACTCATTTGCTGGAGGTCACCAGGGCTCTTTCAAGATAGTAAAAACAGTGACTTGTACAGCATAATGAAAAACCTAGGCATTGATTTTGAAGACATCAGACACATGCAGAATGAAAAATTTTTCAGAAATGATTTTTCTGGTGAGGTTGACTTCAGAGA
+
ABAB@FFFFFFFGGGGGFGGFGGHHHGHHHHHHHHHEEEEGHHHHHHHEHHHHHHHHFHHHHGHHHGHHHHFHHHHHHHHGHHHHFHHGHHHHFHH3FHFHHFHGFHFGGGHHGGGFFHHBGHGHHHEHHBHHHHHHGEGHHGHHGHHHHGHHHBDGHHHHHHHGGHHHHHEBGFHHHHHFEFHHHHHHHFGHHGHGHHHGHHFHBGHGHHHHHHHHGHHFHGHFHHHHHHHGHHGHHHHHFFFFBBFGE9
@M05620:46:000000000-D9D58:1:1101:18380:4739 1:N:0:102
GAATGAATGCAGAAATTGGCAAGATAATACTGCACCGATGGGAAATGATACTATCCTGAAACATGAGCAAATTGACCAGCCTCAGGATGTGAACTCATTTGCTGGAGGTCCCAGGGCTCTTTCAAGATAGTAAAAACAGTGACTTGTACAGCATAATGAAAAACCTAGGCATTGATTTTGAAGACATCAGACACATGCAGAATGAAAAATTTTTCAGAAATGATTTTTCTGGTGAGGTTGACTTCAGAGAA
+
CCCCCFFFFFFFGGGGGGGGGGGHHHHHHHHHHHHHGGGGGGFFHHHHHHHHHHHHHHHHHHHHHHHHGHHHHHGHHGFFFHHHGHGGHFHGHHHHHHHHHHHHHGHGGHHHGHGGGHHHHHHHHHHHHHHHHHHHGHHHHHHHHHHHHHHHHHHHHHHHHHHGGHHHHHHHHHHHHHHHGHHHHHHHHHHHHHHHHHHHHHGFGGHHHHGHHHHHHGHHHHHHHHHHHHHHHHGHHHHHHHGGGGGGGGF
@M05620:46:000000000-D9D58:1:1101:12709:4811 1:N:0:102
GAATGAATGCAGAAATTGGCAAGATAATACTGCACCGATGGGAAATGATACTATCCTGAAACATGAGCAAATTGACCAGCCTCAGGATGTGAACTCATTTGCGACTTGTACAGCATAATGAAAAACCTAGGCATTGATTTTCCCAGGGCTCTTTCAAGATAGTAAAAACAGTGACTTGTACAGCATAATGAAAAACCTAGGCATTGATTTTGAAGACATCAGACACATGCAGAATGAAAAATTTTTCAGAA
+
CCCCDFFFFFFFGGGGGGGGGGGHHHHHHHHHHHHHFEGGGHHHHHHHHHHHHHHHHHHHHHHHHHHHHHHHHHHHHHHHGHHHHHHHGFHHHHHHHHHHHHG/>EEGGF4B@3BGEFFE???3GE>BE?FCGFFFHFFHHDGHF2F//?/FG3BHHF>>GF@GFFBG?FF1?1FDGFHFFHGCHFHBD1>G1GF?A01<F/GHFFHDD=GHC<0=//:CG0:GCBCHCHFHFHFC:CBFF.0;FFBBFFG
@M05620:46:000000000-D9D58:1:1101:12719:4832 1:N:0:102
GAATGAATGCAGAAATTGGCAAGATAATACTGCACCGATGGGAAATGATACTATCCTGAAACATGAGCAAATTGACCAGCCTCAGGATGTGAACTCATTTGCGACTTGTACAGCATAATGAAAAACCTAGGCATTGATTTTCCCAGGGCTCTTTCAAGATAGTAAAAACAGTGACTTGTACAGCATAATGAAAAACCTAGGCATTGATTTTGAAGACATCAGACACATGCAGAATGAAAAATTTTTCAGAA
+
BBBBBFFFFFFFGGGGGGGGGGGHHHHHHHHHHHHHGFGGGHHHHHHGHHHHHHHHHGHHHHHHHGHHHHHHHHHHHHHHGHHHHHHHHGGGFHHHHHHHHGGCGGGGHHHHGHHHHHHEHHFHHEGHHFEGFGHHHHGHHHGEHFFDDFGGHGHFHHBGHHFHHHHHGGHFGHGHFGHFGHHHHHHHHHHGHHHGGHHFFGHHHHHDGFHHGFHFHGGHHHCCGGFHFEGHHHGHHFFGFFFFFFGGBFF
@M05620:46:000000000-D9D58:1:1101:8178:4845 1:N:0:102
GAATGAATGCAGAAATTGGCAAGATAATACTGCACCGATGGGAAATGATACTATCCTGAAACATGAGCAAATTGACCAGCCTCAGGATGTGAACTCATTTGCTGGAGGTCCCAGGGCTCTTTCAAGATAGTAAAAACAGTGACTTGTACAGCATAATGAAAAACCTAGGCATTGATTTTGAAGACATCAGACACATGCAGAATGAAAAATTTTTCAGAAATGATTTTTCTGGTGAGGTTGACTTCAGAGAA
+
A33AAFFBFFFFGGGGGGGCGGFFHHFHHHHHHHHGG?EFGHGHHHHFHHHHHHHHHFFGHGHHGHGHHHHHHHEEGHHGGHHHGH3FFGHFHHHFFHHHHGHHHHHGEHHA3GGD10/BGE?EFEBFDFFGHHHHCFHHHFFGGFF122B1?FGFHHHHHHFF/F1FFECGFHFHHHHHGHHHB0GBGFFCBFFF111FHCFFDGFHEFGHHHHFGFH/GBBGHHHF/0GFHGCHFHBGHGBB00009B/
@M05620:46:000000000-D9D58:1:1101:9606:4880 1:N:0:102
GAATGAATGCAGAAATTGGCAAGATAATACTGCACCGATGGGAAATGATACTATCCTGAAACATGAGCAAATTGACCAGCCTCAGGATGTGAACTCATTTGCTGGAGGTCCCAGGGCTCTTTCAAGATAGTAAAAACAGTGACTTGTACAGCATAATGAAAAACCTAGGCATTGATTTTGAAGACATCAGACACATGCAGAATGAAAAATTTTTCAGAAATGATTTTTCTGGTGAGGTTGACTTCAGAGAA
+
BBBCAFFFFFFFGGGGGGGGGGGHHHHHHHHHHHHHGEGGGHFHHHHHHHHHHHHHHGFHHHHHHHHHHHHHHHHHHHHHGHHHHHGFHGHHFGHHHHHHHHHHHHGGGHHHHHGGGHHHHHHHHHHHHHHHHHHHGHHHHHHHHHHHHHHHHHGHHHHHHHHGGHHHHHHGHHHHHHHHGHHHHHHHHHHHHHHHHHHHHHHHHGHHHHHHHHHHGHHHHGHHHHHHHHHHHHHGCGHHHHGGGGGGGGG
@M05620:46:000000000-D9D58:1:1101:14986:4904 1:N:0:102
GAATGAATGCAGAAATTGGCAAGATAATACTGCACCGATGGGAAATGATACTATCCTGAAACATGAGCAAATTGACCAGCCTCAGGATGTGAACTCATTTGCTGGAGGTCCCAGGGCTCTTTCAAGATAGTAAAAACAGTGACTTGTACAGCATAATGAAAAACCTAGGCATTGATTTTGAAGACATCAGACACATGCAGAATGAAAAATTTTTCAGAAATGATTTTTCTGGTGAGGTTGACTTCAGAGAA
+
AAABCFFFFFFFGGGGGGGGGGGHHHGHHHHHHGHHEEEGGHHHHHHFHHHHHHHHHHHHHHHHHGGHHHHHHHGHHHGGFHHHFGFGGBGFHHHHHHHHHHHHHHGEEHHHHHGGGHHHHHHHHHHHGFEGHHHHGGHHHHHHHHHHHHHGHFHGGHHHHHHGGHHHHHGHHHHHHHHHGHHHHGEGHHHHHHHHHGHGFHGFGGGFFHHHFHHHHFHGHHHHHHHHHHHGCHH;;;GHFHGGGGGGGFF
@M05620:46:000000000-D9D58:1:1101:15628:4914 1:N:0:102
GAATGAATGCAGAAATTGGAAAGATAATACTGCACCGATGGGAAATGATACTATCCTGAAACATGAGCAAATTGACCAGCCTCAGGATGTGAACTCATTTGCTGGAGGTCACCAGGGCTCTTTCAAGATAGTAAAAACAGTGACTTGTACAGCATAATGAAAAACCTAGGCATTGATTTTGAAGACATCAGACACATGCAGAATGAAAAATTTTTCAGAAATGATTTTTCTGGTGAGGTTGACTTCAGAGA
+
AAAABFFFFBFFG4GFGFGGFGFFHGFFHHHHHHHHGFEEGHHHHHGHHHHHHHHHHHHAGHGHHHHGHHHHHHHHHHHHGHHGGHGHHGHHFHHHHHHHHFGHFEGFFHFHHHHGGGHHHHHHHFHFFHHHHHFHHGHHGFHHHHHHHHHHHHHHHHHHHGHHGGHHHHHHHHGFHHHHHGHHHHHEGGHFHHHHHFFHHHGHHHGGFFGHHHGHFHGFH0GGGHGHHHHHHHFBGHGHHFHFFGGGGGB
@M05620:46:000000000-D9D58:1:1101:15648:4916 1:N:0:102
GAATGAATGCAGAAATTGGAAAGATAATACTGCACCGATGGGAAATGATACTATCCTGAAACATGAGCAAATTGACCAGCCTCAGGATGTGAACTCATTTGCTGGAGGTCACCAGGGCTCTTTCAAGATAGTAAAAACAGTGACTTGTACAGCATAATGAAAAACCTAGGCATTGATTTTGAAGACATCAGACACATGCAGAATGAAAAATTTTTCAGAAATGATTTTTCTGGTGAGGTTGACTTCAGAGA
+
ABCCCFFFFFFFGGGGGGGGGGHHHHHHHHHHHHHHGGGGGHHHHHHHHHHHHHHHHHHHHHHHHHHHHHHHHHHHHHHHGHHHHHHGGGGHHHHHHHHHHHHHHHHGEHHHHHHGGGHHHHHHHHHHHHGFGHHHHGHHGHFHHHHHHHHHHHHHHHHHHHHHGGHHHHHHHHHHHHHHGGHGHHHHHHGHHHHHGHHHHHHHHFHHHHHHHHHHHHHFFHHHHHGHHHHHHHHFGHHHHHHGGGHGGGF
@M05620:46:000000000-D9D58:1:1101:21773:4933 1:N:0:102
GAATGAATGCAGAAATTGGCAAGATAATACTGCACCGATGGGAAATGATACTATCCTGAAACATGAGCAAATTGACCAGCCTCAGGATGTGAACTCATTTGCTGGAGGTCCCAGGGCTCTTTCAAGATAGTAAAAACAGTGACTTGTACAGCATAATGAAAAACCTAGGCATTGATTTTGAAGACATCAGACACATGCAGAATGAAAAATTTTTCAGAAATGATTTTTCTGGTGAGGTTGACTTCAGAGAA
+
1AAAAD13DFBDDGGGGGG1FGGFHHBHFGHHHCFFE0EEAA0AFGGAGFHGGFHFFEH1BFBGBDGHH0GFHFAFGHGHGGFG@G@FF1D@FEGGFGHHGHGFHF0AFCB0EGEECA/BGHFHHHHHHHHHDDGFAFG>111>FFFBHBGHHDFGHHFFFHFCGHHFCHEHFFGDGDGHEHHFHHHFHFBFBGHGGFFHG01><<0=.<GHFFCDDDG/=FFBGHHC;CGBGHBG.CG/CG0FFFFBBB/
@M05620:46:000000000-D9D58:1:1101:23994:4950 1:N:0:102
GAATGAATGCAGAAATTGGCAAGATAATACTGCACCGATGGGAAATGATACTATCCTGAAACATGAGCAAATTGACCAGCCTCAGGATGTGAACTCATTTGCTGGAGGTCCCAGGGCTCTTTCAAGATAGTAAAAACAGTGACTTGTACAGCATAATGAAAAACCTAGGCATTGATTTTGAAGACATCAGACACATGCAGAATGAAAAATTTTTCAGAAATGATTTTTCTGGTGAGGTTGACTTCAGAGAA
+
CCDDDFFFFFFFGGGGGGGGGGGHHHHHHHHHHHHHGGGGGHHHHHHHHHHHHHHHHHHHHHHHHHHHHHHHHHHHHHHHGHHHHHHHHGHHHHHHHHHHHHHHHHHGGHHHHHGGGHHHHHHHHHHHHHHHHHHHGHHHHHHHHHHHHHHHHHHHHHHHHHHGGHHHHHHHHHHHHHHHGHHHHHHHHHHHHHHHHHHHHHHHHHHHHHHHHHGHHHHHHHHHHHHHHHHHHHHHHHHHHHHGHGGGGGG
@M05620:46:000000000-D9D58:1:1101:7835:4992 1:N:0:102
GAATGAATGCAGAAATTGGCAAGATAATACTGCACCGATGGGAAATGATACTATCCTGAAACATGAGCAAATTGACCAGCCTCAGGATGTGAACTCATTTGCTGGAGGTCCCAGGGCTCTTTCAAGATAGTAAAAACAGTGACTTGTACAGCATAATGAAAAACCTAGGCATTGATTTTGAAGACATCAGACACATGCAGAATGAAAAATTTTTCAGAAATGATTTTTCTGGTGAGGTTGACTTCAGAGAA
+
CBCCBFFFFFFFGGGGGGGGGGGHHHHHHHHHHHHHGFGGGHHHHHHHHHHHHHHHHHHGHHHHHHHHHHHHHHHHHHGHGHHHHHGHHGHHHHHHHHHHHHHHHHHGGHHHHHGGGHHHHHHHHHHHHHGHHHHHGHHHHHHHHHHHHHHHHHHHHHGHHHHGGHHHHHHHHGHHHHHHGHHHHHHHHHHHHHHHHHHHHHHHGHHHHFHHHHHHHHHHHHHHHHHHHHHHGHHHHHHHHHGGGGGGGGF
@M05620:46:000000000-D9D58:1:1101:15422:5023 1:N:0:102
GAATGAATGCAGAAATTGGCAAGATAATACTGCACCGATGGGAAATGATACTATCCTGAAACATGAGCAAATTGACCAGCCTCAGGATGTGAACTCATTTGCTGGAGGTCACCAGGGCTCTTTCAAGATAGAAAAAACAGTGACTTGTACAGCATAATGAAAAACCTAGGCATTGATTTTGAAGACATCAGACACATGCAGAATGAAAAATTTTTCAGAAATGATTTTTCTGGTGAGGTTGACTTCAGAGA
+
BBBCCFFFFFFFGGGGGGGGGGGHHHHHHHHHHHHHGFGGGHHHHHHHHHHHHHHHHHHHHHHHHHHHHHHHHHHHHHHHGHHHHHGHHGHHHHHHHHHHHHHHHHHGEHEGBFHGEGHAGHFBFHHFGGH3DGHHE?FH33F?DGF3FDHB2G>GBB2FHHF0C/2CGB0=CGH1GHHB1FGEFBGB1GFFGHFEFBGD<GF0<GHHGCGHHF0CFCGHBFGFGHHHGFBGHGC0CACFF/0CBBFGGF/
@M05620:46:000000000-D9D58:1:1101:16635:5034 1:N:0:102
GAATGAATGCAGAAATTGGCAAGATAATACTGCACCGATGGGAAATGATACTATCCTGAAACATGAGCAAATTGACCAGCCTCAGGATGTGAACTCATTTGCTGGAGGTCCCAGGGCTCTTTCAAGATAGTAAAAACAGTGACTTGTACAGCATAATGAAAAACCTAGGCATTGATTTTGAAGACATCAGACACATGCAGAATGAAAAATTTTTCAGAAATGATTTTTCTGGTGAGGTTGACTTCAGAGAA
+
CCCCCFFFFFFFGGGGGGGGGGGHHHHHHHHHHHHHGEGGGHHHHHHHHHHHHHHHHHHHHHHHHHHHHHHHHHHHHHHHGHHHHHHHHGGGHHHHHHHHHHHHHHHGGHHHHGGGGGHHHHGHHHHGGHFFHHHHGHHHHHHFHHHHHHGHHHGHHHHHHHHGGHFHHHHHHHHFHHHHGHHHHHHHHGGHHHHHHHHHHHHGFHHHHHHHGHHHHFHHHHHHHHHHGHHHHHGHHGHHGFBFGGFFGFG
@M05620:46:000000000-D9D58:1:1101:14544:5103 1:N:0:102
GAATGAATGCAGAAATTGGCAAGATAATACTGCACCGATGGGAAATGATACTATCCTGAAACATGAGCAAATTGACCAGCCTCAGGATGTGAACTCATTTGCTGGAGGTCCCAGGGCTCTTTCAAGATAGTAAAAACAGTGACTTGTACAGCATAATGAAAAACCTAGGCATTGATTTTGAAGACATCAGACACATGCAGAATGGAAAATTTTTCAGAAATGATTTTTCTGGTGAGGCTGACTTCAGAGAA
+
1>>11113DFF11F11F1111F11BF1F3G3FGEHH?00B0001/FA12FHDDA10D11BFE0111BA10111A1A11BFF0F1BG1@B1D22B@GB1FFDG@F1FF/?0@BEGGGAFG0DGHFHF1F112BGFBDCEG1<BGF>F>BFDHHFDGFFGF<FGHAF0G10FC1B<GFHFFHEHHHCCGDGHE1<GECGCDD1<=>/0<0/0<GB<CGG0=CGDF0CF:CG0GE;C0;:..:C9900CF09/;
@M05620:46:000000000-D9D58:1:1101:11459:5128 1:N:0:102
GAATGAATGCAGAAATTGGCAAGATAATACTGCACCGATGGGAAATGATACTATCCTGAAACATGAGCAAATTGACCAGCCTCAGGATGTGAACTCATTTGCTGGAGGTCCCAGGCCTTTTTCAAGATAGTAAAAACAGGGACTGGAACAGCATAATGAAAACCCTAGGCATTGATTTTGAAGACATCAGACACATGCAGAATGAAAAATTTTCCAGAAATGATTTTTCTGGGGAGGTGGACTTAAGAGAA
+
>3>AAFFFBFFFDFFFDFFGGGGGHGCHHHHDFDF4A2EEGHBGGGFHHH55EGGHHEDBFGFEHFCGGHFGHHHFHG1CEFGHFFGGE@DEGGGHBGHEHG4FEF1EEHFC33?1?33BF3?G443B434BFBGB?/G////F/?22222023B32>FFGG2?A02FBC11111FFG1</FD1F0=1<1GF<001FC<0=CD0DGHHHHFHE00<:CG/000;;C00:0<0/-.:-C...9B000;09B/
@M05620:46:000000000-D9D58:1:1101:20753:5129 1:N:0:102
GAATGAATGCAGAAATTGGCAAGATAATACTGCACCGATGGGAAATGATACTATCCTGAAACATGAGCAAATTGACCAGCCTCAGGATGTGAACTCATTTGCTGGAGGTCCCAGGGCTCTTTCAAGATAGTAAAAACAGTGACTTGTACAGCATAATGAAAAACCTAGGCATTGATTTTGAAGACATCAGACACATGCAGAATGAAAAATTTTTCAGAAATGATTTTTCTGGTGAGGTTGACTTCAGAGAA
+
BBBBBFFFFFFFGGGGGGGGGGGHHHHHHHHHHGHHEEEGGHCFEHHGHHHHHHHHHGHHHHHHHFHHHGHHHHHHHHGHGHHHHHGGHBGGHHHHHHHHHHHHFHHFGHHHHHGGGHHHHHHHHHHHHHHHHGHHGHHGHHHHHHHHHHHHHHHHHHHHHHHGGHHHHHHHHHHHHHHHGHHHHHHGHHGHHHHHHHHHHHHGGHHHHHHHHHHHHHHHHHHHHHHHHHHHGHHHHHHHHHGGGGGGGGG
@M05620:46:000000000-D9D58:1:1101:11435:5142 1:N:0:102
GAATGAATGCAGAAATTGGCAAGATAATACTGCACCGATGGGAAATGATACTATCCTGAAACATGAGCAAATTGACCAGCCTCAGGATGTGAACTCATTTGCTGGAGGTCCCAGGGCTCTTTCAAGATAGTAAAAACAGTGACTTGTACAGCATAATGAAAAACCTAGGCATTGATTTTGAAGACATCAGACACATGCAGAATGAAAAATTTTTCAGAAATGATTTTTCTGGTGAGGTTGACTTCAGAGAA
+
CCCCCFFFFFFFGGGGGDGGGGGHHHGHHHHHHHHHGGGGGHHHHHHHHGHHGHHHHGHFGHHHFGGHHHHHHHHHHHHHGHHHHHHHHFHHHHHHHHHHHHHHHHHEFHHH3GGGGHHHHHHHHHHHHHHHHHHHGHGHHHHHHHHHHHHHHGHHHHHHHHHGGHGHHGHHHGGHHHHHGHHHHGHHGHHHHHHGHHHFHHFGHHHHHHHHHGHFHHHHGHHHHHHHHHHEGHHG.GHGGHGFFFEFGGF
@M05620:46:000000000-D9D58:1:1101:12595:5156 1:N:0:102
GAATGAATGCAGAAATTGGCAAGATAATACTGCACCGATGGGAAATGATACTATCCTGAAACATGAGCAAATTGACCAGCCTCAGGATGTGAACTCATTTGCTGGAGGTCCCAGGGCTCTTTCAAGATAGTAAAAACAGTGACTTGTACAGCATAATGAAAAACCTAGGCATTGATTTTGAAGACATCAGACACATGCAGAATGAAAAATTTTTCAGAAATGATTTTTCTGGTGAGGTTGACTTCAGAGAA
+
AAABBFFFFFFFGGGGGGGGGGGHHHHHHHHHHHHHEFGGGHHHHHHHHGHHHHHHHHHHHHHHHHHHHHHHHHHHHHHHGHHGHHHHHGHHHHHHHHHHHHHHHFHGGFGGHGGGGHHHHHHHHHHHHHHHHHGGGHHGHHHHHHHGHHHHHHHHHHHHHGGGGHHHHHHGHHHHHHHHGHHHHHHHHHHHHFHHHHHHHGGHHHHHHHHHHHHHHHHGHHGHHHHHHHHGHHHGGCGHFHGGGGGGGGF
@M05620:46:000000000-D9D58:1:1101:17827:5195 1:N:0:102
GAATGAATGCAGAAATTGGCAAGATAATACTGCACCGATGGGAAATGATACTATCCTGAAACATGAGCAAATTGACCAGCCTCAGGATGTGAACTCATTTGCTGGAGGTCCCAGGGCTCTTTCAAGATAGTAAAAACAGTGACTTGTACAGCATAATGAAAAACCTAGGCATTGATTTTGAAGACATCAGACACATGCAGAATGAAAAATTTTTCAGAAATGATTTTTCTGGTGAGGTTGACTTCAGAGAA
+
BBBAAFDFFFFFGGGGGGGGGGGHHHHHHHGHHHHHGGGGGHBGGGHGHHHHHHHHHHHHHHHHGGGHHHHHHHHHHGHHGHHHHHGHH3FFGHHHHHHHHHHHGHHGGHHHGHGG?GF3FHHHHHHHHEFGGBEGEHHGHGG?GHHFH3DHBFHFHHGFHHHDG<GBEBCCHFHHHHHGFHGHGFDFFB<1CGHHFFHGHHHGDGFHHFFHHGEGHFHFFFHFHHHHBG0CGGCCGGFGHFFFGEGGGBF
@M05620:46:000000000-D9D58:1:1101:18027:5196 1:N:0:102
GAATGAATGCAGAAATTGGCAAGATAATACTGCACCGATGGGAAATGATACTATCCTGAAACATGAGCAAATTGACCAGCCTCAGGATGTGAACTCATTTGCTGGAGGTCCCAGGGCTCTTTCAAGATAGTAAAAACAGTGACTTGTACAGCATAATGAAAAACCTAGGCATTGATTTTGAAGACATCAGACACATGCAGAATGAAAAATTTTTCAGAAATGATTTTTCTGGTGAGGTTGACTTCAGAGAA
+
CCCCCFFFFFFFGGGGGGGGGGGHHHHHHHHHHHHHGEGGGHHHHHHHHHHHHHHHHHHHHHHHHHHHHHHHHHHHHHHHGHHHGGHHHHHHHHHGHHHHHHHHHHHGGHGHGHGGGGHHHHHGHHHHHHHHHHHHGHHHHHHHHHHGHHHHHHHHHHHHHHHGGHGHHHGHHHHHHHHHGHHHHHHHHFHHHHHHHHHHHHHHHHHHHHHHGHFHHGHHHHHHHHHHHEFHHHGHHHHHHGFGGGGFBCF
@M05620:46:000000000-D9D58:1:1101:9096:5204 1:N:0:102
GAATGAATGCAGAAATTGGCAAGATAATACTGCACCGATGGGAAATGATACTATCCTGAAACATGAGCAAATTGACCAGCCTCAGGATGTGAACTCATTTGCTGGAGGTCACCAGGGCTCTTTCAAGATAGTAAAAACAGTGACTTGTACAGCATAATGAAAAACCTAGGCATTGATTTTGAAGACATCAGACACATGCAGAATGAAAAATTTTTCAGAAATGATTTTTCTGGTGAGGTTGACTTCAGAGA
+
BABBBFFFFFDFFFG5GGFGGGGFBHHHHHHHHHFHFEEGGDGFEGDGGHEGHGFHED5BGHFHGGFHFHGHHHHHHHHHFHHFFG33FBFFGFGHFHHFGHGGFHFEEGFHHHHGGGHGHHHHHHHGHHHHHGGHHGHHHHFHGHHHHGHHHHHHHGHHHHHHCGHGHHHHGHFHGGHHHGGHGHHHHHHHGGHHHHFHHGGHHHHGHHHHGHHHHHFHHHHFFHFHHHHHHHH0GHGCHFGGFFGGGGF
@M05620:46:000000000-D9D58:1:1101:9082:5216 1:N:0:102
GAATGAATGCAGAAATTGGCAAGATAATACTGCACCGATGGGAAATGATACTATCCTGAAACATGAGCAAATTGACCAGCCTCAGGATGTGAACTCATTTGCTGGAGGTCACCAGGGCTCTTTCAAGATAGTAAAAACAGTGACTTGTACAGCATAATGAAAAACCTAGGCATTGATTTTGAAGACATCAGACACATGCAGAATGAAAAATTTTTCAGAAATGATTTTTCTGGTGAGGTTGACTTCAGAGA
+
B?ABBFFFFFFFGGGGGGGGGGGGHHHHFGHHHHHHGFAFGHGHEGHHHHHHHHFHHHFHHHHHHHCGGHHHHHHHFHHHGHHFGGGGGGHGHHHHDHHHHGHHHGF?EE3BGHGGGGHHHHFHHHHHFFHFGEDFFFHHGFHFGFGGGHHHHHHFHGHHHBF<DDHFDCFHCGFHHHHHHGHHHGHHGFGHGFHHFHFDHFFGGGFHHHHBDGHHFGG<CGHGGCCHHFFH0GHHHHCCGFGGGEFGGGF
@M05620:46:000000000-D9D58:1:1101:17266:5220 1:N:0:102
GAATGAATGCAGAAATTGGCAAGATAATACTGCACCGATGGGAAATGATACTATCCTGAAACATGAGCAAATTGACCAGCCTCAGGATGTGAACTCATTTGCTGGAGGTCCCAGGGCTCTTTCAAGATAGTAAAAACAGTGACTTGTACAGCATAATGAAAAACCTAGGCATTGATTTTGAAGACATCAGACACATGCAGAATGAAAAATTTTTCAGAAATGATTTTTCTGGTGAGGTTGACTTCAGAGAA
+
BBCCCFFFFFFFGGGGGGGGGGGHHHHHHHHHHHHHGEFGGHHHHHHHHHHHHHHHHHHHHHHHHHHHHHHHHHGHHHHHGHHHGHGHHHHHHHHHHHHHHHHHHHHGGHHHHHGGGHHHHHHHGFHHHHHHHHHHGHHHGHHHHHHHHHHHHHHHHHHHHHHGGHHHHHHHHHGHHHHHGHGHGHHHHHHHHHHHHHHHHHHHHHHHHHHHHHHHHHHHHHGHHHHHHHHHHHHHHHHHHHGGGHGGGGF
@M05620:46:000000000-D9D58:1:1101:8919:5221 1:N:0:102
GAATGAATGCAGAAATTGGCAAGATAATACTGCACCGATGGGAAATGATACTATCCTGAAACATGAGCAAATTGACCAGCCTCAGGATGTGAACTCATTTGCTGGAGGTCCCAGGGCTCTTTCAAGATAGTAAAAACAGTGACTTGTACAGCATAATGAAAAACCTAGGCATTGATTTTGAAGACATCAGACACATGCAGAATGAAAAATTTTTCAGAAATGATTTTTCTGGTGAGGTTGACTTCAGAGAA
+
AABABFFFFFFFGGGGGGGGGGFHHHHHHHHHHHHHGEGGGHHGHHHHHHHHHHHHHHHHHHHHHHGHHHHHHHHHHHHHGHHHHHGHHHHFHHHHHHHHHHHHHHHGGHHHHHGGGHHHHHHHHHHHHHHHHHHHGHHHHHGHHHHHHHHHHHHHHHHHHHHGGHHHGHHHHGHHHHHHGHHHHHHHHHHHHHHHHHHHHGHGGGHHHHHHHHHHGGHHHHHHHHHHHHHHGHHGGGHHHHGGGGGGGGF
@M05620:46:000000000-D9D58:1:1101:23473:5240 1:N:0:102
GAATGAATGCAGAAATTGGCAAGATAATACTGCACCGATGGGAAATGATACTATCCTGAAACATGAGCAAATTGACCAGCCTCAGGATGTGAACTCATTTGCTGGAGGTCCCAGGGCTCTTTCAAGATAGTAAAAACAGTGACTTGTACAGCATAATGAAAAACCTAGGCATTGATTTTGAAGACATCAGACACATGCAGAATGAAAAATTTTTCAGAAATGATTTTTCTGGTGAGGTTGACTTCAGAGAA
+
AAABBFFFFFFFGGGGGFGGGGFHHHHHHHHHHHHHGGGGGHCGHHHFHHHHHHHHHFGHHHHHHBFHHHHGHGHGHHHHGHHHFFFHHGHGHHHHGHHHHHHHHHHGGHGHHHGGGHGHHHHHHHHHHHHGHHHHGHHHHHGHHGHHHHHHGHBBGHHGHEHGGHHHHHHHHHHHHHHHGHHHHHGHHHHGHHHHHHGHEFHHGFHHHGFHHGHHH=GFHHHHHHHHHHHHGEFHHHHHHFFFFFFCBFB
@M05620:46:000000000-D9D58:1:1101:8333:5247 1:N:0:102
GAATGAATGCAGAAATTCGCAAGATAATACTGCACCGATGGGAAATGATACTATCCTGAAACATGAGCAAATTGACCAGCCTCAGGATGTGAACTCATTTGCTGGAGGTCCCAGGGCTCTTTCAAGATAGTAAAAACAGTGACTTGTACAGCATAATGAAAAACCTAGGCATTGATTTTGAAGACATCAGACACATGCAGAATGAAAAATTTTTCAGAAATGATTTTTCTGGTGAGGTTGACTTCAGAGAA
+
CABCCFFFFFFFGGGGGGGGGGGHHHHHHHHHHHHHGFFGGHHHEHHHHHHHGHHHHHHHHHHHHHGHHHHHHHHHFHHFGHHHHHGHHGHHHHHHHHHHHHHHHHHGGHHHHHGGGHHHHHHHHHHHHHHHHHHHGHGHHGGHHHFHHHHHHHHHHHHHHHHGGHHHHHHHHHGHHHHHGHGFHHHHHHHHHHHHHHHHHHHHHHHHHHHHHHHHGHHHHHHGHHHHHHHHGHHGHHGGGGGGGGGGGGF
@M05620:46:000000000-D9D58:1:1101:24357:5247 1:N:0:102
GAATGAATGCAGAAATTGGCAAGATAATACTGCACCGATGGGAAATGATACTATCCTGAAACATGAGCAAATTGACCAGCCTCAGGATGTGAACTCATTTGCTGGAGGTCCCAGGGCTCTTTCAAGATAGTAAAAACAGTGACTTGTACAGCATAATGAAAAACCTAGGCATTGATTTTGAAGACATCAGACACATGCAGAATGAAAAATTTTTCAGAAATGATTTTTCTGGTGAGGTTGACTTCAGAGAA
+
CCCCCFFFFFFFGGGGGGGGGGGHHHHHHHHHHHHHGGGGGHGHHHHHHHHHHHHHHHHHHHHHHGHHHHHHHHHHHHHHGHHHGHHGHGGHHHHHHHHHHHHHHHHGGHHHHHGGGHHHHHHHHHHGHHHHHHHHGHHHHHHHHHHHHHHHHHHHHHHHHHHGGHHHHHHHHHHHHHHHGHHHHHHHHHHHHHHHHHHHHHHHHHHHHHHHHHHHHHHHHHHHHHHHHHHHHHHHHHHHHHGGGGGGGGG
@M05620:46:000000000-D9D58:1:1101:8345:5261 1:N:0:102
GAATGAATGCAGAAATTCGCAAGATAATACTGCACCGATGGGAAATGATACTATCCTGAAACATGAGCAAATTGACCAGCCTCAGGATGTGAACTCATTTGCTGGAGGTCCCAGGGCTCTTTCAAGATAGTAAAAACAGTGACTTGTACAGCATAATGAAAAACCTAGGCATTGATTTTGAAGACATCAGACACATGCAGAATGAAAAATTTTTCAGAAATGATTTTTCTGGTGAGGTTGACTTCAGAGAA
+
BBCCCFFFFFFFGGGGGGGGGGGHHHHHHHHHHGHHGEEGGHHHHHHHHHHHHHHHHGHHHHHHHFHHHHGHHHHHHHHHGHHHHHCHHGGHHHHHHHHHHHHHGHHGGHHHHHGGGHHHHHHHHHGHGHHHHHHHGHHHHHHHHHHHHHHHHHHHHHHHHHHGGHHHHHHHGGHHHHHHGHHHHHHHHHHFHHHHHGHHHFHHDGHHHHHHHHGHHHHHHHHHHHGHGHHHHHHHHHGGGGGGGGGGGGF
@M05620:46:000000000-D9D58:1:1101:20615:5326 1:N:0:102
GAATGAATGCAGAAATTGGCAAGATAATACTGCACCGATGGGAAATGATACTATCCTGAAACATGAGCAAATTGACCAGCCTCAGGATGTGAACTCATTTGCTGGAGGTCCCAGGGCTCTTTCAAGATAGTAAAAACAGTGACTTGTACAGCATAATGAAAAACCTAGGCATTGATTTTGAAGACATCAGACACATGCAGAATGAAAAATTTTTCAGAAATGATTTTTCTGGTGAGGTTGACTTCAGAGAA
+
CBCCCFFFFFFFGGGGGGGGGGGHHHHHHHHHHHHHFEGGGHFHHHHHHHHHHHHHHGHHHHHHGHGHHHHHHHHHHGGHGHHHGHHHGBGGGHHHHHHHHHHHHHHGGHHH3GEEGCE3GGHBF43F4D??G4FBEFF4DGHBEGGHHDFGFEGHFDG3FHC/?CFBFHFHBGB<FGHHGFFF00GGFHF<0GHBFHH1GC<FH0GHFC/00=C<D00/0=;<;:GFCGGFHGBCG:GGH00C00CFB/:
@M05620:46:000000000-D9D58:1:1101:7832:5334 1:N:0:102
GAATGAATGCAGAAATTGGCAAGATAATACTGCACCGATGGGAAATGATACTATCCTGAAACATGAGCAAATTGACCAGCCTCAGGATGTGAACTCATTTGCTGGAGGTCCCAGGGCTCTTTCAAGATAGTAAAAACAGTGACTTGTACAGCATAATGAAAAACCTAGGCATTGATTTTGAAGACATCAGACACATGCAGAATGAAAAATTTTTCAGAAATGATTTTTCTGGTGAGGTTGACTTCAGAGAA
+
CCCCCFFFFFFFGGGGGGGGGGGHHHHHHHHHHGHHFEEGGHHHHHHHHHHHHHHHHHHHHHGHHHHHHHHHHHHHHHHHGHHHHHGHHGGGHHHGHHHHHHHHHHHGGHHHGHG1>GCGFF4BFHHHFFHHFEHHGHHFFGH4FGHGBHHHHGGGHHHFDHHGGHFFHG2C2GFHFHHGGHHHHFGHHHHFFFHCDFDG1F=FFGFHHHHHHHHHH0GFHB0CFGHHHHGFGHGHHGCHFHFFGEFBBFF
@M05620:46:000000000-D9D58:1:1101:24130:5348 1:N:0:102
GAATGAATGCAGAAATTGGCAAGATAATACTGCACCGATGGGAAATGATACTATCCTGAAACATGAGCAAATTGACCAGCCTCAGGATGTGAACTCATTTGCTGGAGGTCCCAGGGCTCTTTCAAGATAGTAAAAACAGTGACTTGTACAGCATAATGAAAAACCTAGGCATTGATTTTGAAGACATCAGACACATGCAGAATGAAAAATTTTTCAGAAATGATTTTTCTGGTGAGGTTGACTTCAGAGAA
+
CCCCCFFFFFFFGGGGGGGGGGFCHHGHHHHHHHHHGGGGGHBGEHHHHHHHHHHHHHHHHHGHHFHHGFHHHHHHHHHHGHHHGFGGGBFEGHHHHHHHHHHHGHHGFHHHHHGGGHHHHHHHHHHHHHHHHHHHGGHHGHHHHHDDHHHHHHHHHHHGHHHGGHHHHHHHHHHHHHHHGHHHHHHGHHHHHHHHHHHHHGHHFGFFGHHHHGHHHHHHGHHHHHHHHHHHGHHHHHHHHHGGGGGGGFF
@M05620:46:000000000-D9D58:1:1101:12736:5376 1:N:0:102
GAATGAATGCAGAAATTGGCAAGATAATACTGCACCGATGGGAAATGATACTATCCTGAAACATGAGCAAATTGACCAGCCTCAGGATGTGAACTCATTTGCTGGAGGTCCCAGGGCTCTTTCAAGATAGTAAAAACAGTGACTTGTACAGCATAATGAAAAACCTAGGCATTGATTTTGAAGACATCAGACACATGCAGAATGAAAAATTTTTCAGAAATGATTTTTCTGGTGAGGTTGACTTCAGAGAA
+
CBCCCFFFFFFFGGGGGGGGGGGHHHHHHHHHHHHHFEEGGHHHHHHHHHHHHHHHHHHHHHHHHHHHHHHHHHHHHHHHGHHGHHGGHGGHHHHHHHHHHHHHHHHGGHHHHHGGGHHHHHHHHHHHHHHHHHHHGHHHHHHHHHHHHHHHHHHHHHHHHHHGGHHHHHHHHHHGHHHHGHHHHHHHHHHHHHHHHHHGHHHHGGHGHHHHHHHHHGHHHHGHHHHHHHHHHHHHGGHHHHHGGGGGGGG
@M05620:46:000000000-D9D58:1:1101:11418:5445 1:N:0:102
GAATGAATGCAGAAATTGGCAAGATAATACTGCACCGATGGGAAATGATACTATCCTGAAACATGAGCAAATTGACCAGCCTCAGGATGTGAACTCATTTGCTGGAGGTCCCAGGGCTCTTTCAAGATAGTAAAAACAGTGACTTGTACAGCATAATGAAAAACCTAGGCATTGATTTTGAAGACATCAGACACATGCAGAATGAAAAATTTTTCAGAAATGATTTTTCTGGTGAGGTTGACTTCAGAGAA
+
CCCCCFFFFFFFGGGGGGGGGGFHHHHHHHGHHHHHEEGGGHHHHHHHHHHHHHHGHHHHHHHHHEGHHHHHHHHHHHHHGHHHHHGHHGHHFHHHHHHHHHHHHHHGGHHHHHGGGHHHHHHGFHHHHHHHGHHHGGGHHHHHHGHHHHHHHHHHHHHHHFHGGHHHHHHHHGHHHHHHGHHHHHHHHHHHHHHHHHHHHHHHFGBGAGHHHHHHGFHEGHHHHHHHHHHHHHHCCGHHHHGGGGGGFGF
@M05620:46:000000000-D9D58:1:1101:11427:5460 1:N:0:102
GAATGAATGCAGAAATTGGCAAGATAATACTGCACCGATGGGAAATGATACTATCCTGAAACATGAGCAAATTGACCAGCCTCAGGATGTGAACTCATTTGCTGGAGGTCCCAGGGCTCTTTCAAGATAGTAAAAACAGTGACTTGTACAGCATAATGAAAAACCTAGGCATTGATTTTGAAGACATCAGACACATGCAGAATGAAAAATTTTTCAGAAATGATTTTTCTGGTGAGGTTGACTTCAGAGAA
+
CCCCCFFFFFFFGGGGGGGGGGGHHHHHHHHHHHHHGGGGGHHHHHHHHHHHHHHHHHHHHHHHHHHHHHHHHHHHHHHHGHHHHHHHHHHHHHHHHHHHHHHHHHHGFHHHHHGGGHHHHHHHHFHFHHHHGHHHGHHHHHHHHHHGHGGHHHHHHHHHHHHGGHHHGGGHHHGHHGHFEGGHHHHHHFEGHHHGHHHHGHHHHEHHHHHHGHFHHHHHHGHHHHHHHHHHHHHGFGFHFHGGGGGGGGG
@M05620:46:000000000-D9D58:1:1101:18658:5468 1:N:0:102
GAATGAATGCAGAAATTGGCAAGATAATACTGCACCGATGGGAAATGATACTATCCTGAAACATGAGCAAATTGACCAGCCTCAGGATGTGAACTCATTTGCTGGAGGTCCCAGGGCTCTTTCAAGATAGTAAAAACAGTGACTTGTACAGCATAATGAAAAACCTAGGCATTGATTTTGAAGACATCAGACACATGCAGAATGAAAAATTTTTCAGAAATGATTTTTCTGGTGAGGTTGACTTCAGAGAA
+
BABBBFFFFFFFGGGGGFGGGGGHHHHHHHGHHFHHE2EEDDBCFHFGGHHHHHHHHHHHHHFHHEGHGFGHFFFHHHHHGFHFEGBFGGGEFGHHHHHHHHDGFGHGGFHHGHGGGHGHHHHGHHHHHHHHFHHGGHHGDGHHHHDDGHHHHGHHHHHHGHHGGHHHFHHHHFHFHHHHGHHHHHHHHHHGFHHGHHHHGGGGGFGFAFGHHHGHHGHFHHGHCHHHHHHGCCFHECGFFHFGGGGGGGF
@M05620:46:000000000-D9D58:1:1101:19810:5473 1:N:0:102
GAATGAATGCAGAAATTGGCAAGATAATACTGCACCGATGGGAAATGATACTATCCTGAAACATGAGCAAATTGACCAGCCTCAGGATGTGAACTCATTTGCTGGAGGTCCCAGGGCTCTTTCAAGATAGTAAAAACAGTGACTTGTACAGCATAATGAAAAACCTAGGCATTGATTTTGAAGACATCAGACACATGCAGAATGAAAAATTTTTCAGAAATGATTTTTCTGGTGAGGTTGACTTCAGAGAA
+
CCCCCFFFFFFFGGGGGGGGGGGHHHHHHHHHHHHHGGGGGHHHHHHHHHHHHHHHHHHHHHHHHHHHHHHHHHHHHHHHGHHHHHHHHHHHHHHHHHHHHHHHHHHGGHHHFGGGEFGEHHF4GH?EF??FHHHHC/BBB3??FEFFFBFC2BBGFFDHHHHDGHF2GG2@GD1=FHHB/FF1=0=111<F000<<<<==FD=<GGHHFHHHHGFF0DFD00:CHHHHFCGGFCCGFGGC:0FB0C09/F
@M05620:46:000000000-D9D58:1:1101:17680:5556 1:N:0:102
GAATGAATGCAGAAATTGGCAAGATAATACTGCACCGATGGGAAATGATACTATCCTGAAACATGAGCAAATTGACCAGCCTCAGGATGTGAACTCATTTGCTGGAGGTCCCAGGGCTCTTTCAAGATAGTAAAAACAGTGACTTGTACAGCATAATGAAAAACCTAGGCATTGATTTTGAAGACATCAGACACATGCAGAATGAAAAATTTTTCAGAAATGATTTTTCTGGTGAGGTTGACTTCAGAGAA
+
BCCBCFFFFFFFGGGGGGGGGGGHHHHHHGHHHHHHGEGGGHHHHHHHHHHHHHHHHHGHHHHHHHHHHHHHHHHHHHHHGHHHGHHHHFHHFHHHHHHHHHHHHGHGGHHHHHGGGHHHHHHHHHHHHHHHHHHHGHHHHHHHHHHHHHHHHHHHHHHHHHHGGHHHHHHHHHHHHHHHGHHHHHHHHHHGHHHHHHHHEHHGFHHHFHHHHHHHHHHHHHGHGHHHHHHHHHHGGHHHGHGGGGGFGGG
@M05620:46:000000000-D9D58:1:1101:17691:5573 1:N:0:102
GAATGAATGCAGAAATTGGCAAGATAATACTGCACCGATGGGAAATGATACTATCCTGAAACATGAGCAAATTGACCAGCCTCAGGATGTGAACTCATTTGCTGGAGGTCCCAGGGCTCTTTCAAGATAGTAAAAACAGTGACTTGTACAGCATAATGAAAAACCTAGGCATTGATTTTGAAGACATCAGATACATGCAGAACGAAAAATTTATCAGAAATGATATGTCTGGTGAGGTTGACTTCAGAGAA
+
B@BB@FFFFFFFGGGGGFGFGFFGHHGHHHFGGHHFE2EEFHHFHHH5GHHFGGHHHFGHFG3FGHGHFFHHHHFGHHHHGCGGGGG3@FGEGHHHFFGGGHHH3F1EEG3BG31>E0/33?444433F34B4F4D/?G43344FD?333B2F3DD3DFGH3<</<@2@GF22F11?111F111<0?1G1F1<<<1F1>1100...EC.C/00000<0;/CCB00000<;0::/0:.:///:BF0;000/;
@M05620:46:000000000-D9D58:1:1101:15913:5592 1:N:0:102
GAATGAATGCAGAAATTGGCAAGATAATACTGCACCGATGGGAAATGATACTATCCTGAAACATGAGCAAATTGACCAGCCTCAGGATGTGAACTCATTTGCTGGAGGTCCCAGGGCTCTTTCAAGATAGTAAAAACAGTGACTTGTACAGCATAATGAAAAACCTAGGCATTGATTTTGAAGACATCAGACACATGCAGAATGAAAAATTTTTCAGAAATGATTTTTCTGGTGAGGTTGACTTCAGAGAA
+
AAAA1BD@DD@DG1BGFGGGGGEGEHHDGDGGGHHH0EGEGGCFEFEDAFDDDGBFH1FGHGCGC1FHHFFGFFG11BGH/EHCFFBBFFF22FG@1BBGFF@F1FFE>E1FEG//EHFGH1>B>GE11B2B>2B1?/BBF11BGHHBGHHFCF1FGHEDG1F//01@0<1FGE<<GHFD?G1G<GDD<11>00<11111101><=0=../0=0/00D0<0000:;:0:;C0;/;.C:;GG0;0CB0FF9B
@M05620:46:000000000-D9D58:1:1101:24533:5603 1:N:0:102
GAATGAATGCAGAAATTGGCAAGATAATACTGCACCGATGGGAAATGATACTATCCTGAAACATGAGCAAATTGACCAGCCTCAGGATGTGAACTCATTTGCGACTTGTACAGCATAATGAAAAACCTAGGCATTGATTTTCCCAGGGCTCTTTCAAGATAGTAAAAACAGTGACTTGTACAGCATAATGAAAAACCTAGGCATTGATTTTGAAGACATCAGACACATGCAGAATGAAAAATTTTTCAGAA
+
AABBCFFFFFFFGGGGGGGGGGGHHHHHHHHHHHHHGGGGGHHHHHHHHHHHHHGHHHHHHHHHHHHHHHGHHHHHHHHHGHHHGFGHHGHFDGGHHHHHHHGEGGGHHHH4EGHHHHHHFHFHHGGHHHHHHHHHFHHHHHHHHHGGGHGHHHHHHHHHHHGHHHHHGHHHHHHHHHHHHHHHHHHHHHHHHHHGGHGHHHHHHHHHHHHGC0=<GHHHHGHHHHHHHHHHHHHHHHGGGGGGGGGGGGG
@M05620:46:000000000-D9D58:1:1101:15595:5633 1:N:0:102
GAATGAATGCATAAATTGGCAAGATAATACTGCACCGATGGGAAATGATACTATCCTGAAACATGAGCAAATTGACCAGCCTCAGGATGTGAACTCATTTGCTGGAGGTCACCAGGGCTCTTTCAAGATAGTAAAAACAGAGACTTGTACAGCATAATGAAAAACCTAGGCATTGATTTTGAAGACATCAGACACATGCAGAATGAAAAATTTTTCAGAAATGATTTTTCTGGTGAGGTTGACTTCAGAGG
+
AAAAAFFFFF13BGGGGGGGGGGHHHHHFHHHHGHHGEGGGHHHHHHHHHHHHHHHHHHHHHHHHGHHHHHHHHHHHHHHGHHHGHGHGGHHHHHHHHHHHHHHHHHGEHHHHB0/E/0FH1GE22>F1FF2>>FGH/G00B0<12<F12FBBB1B12>21@GH//0<@00111?1<?GH1/1<G0F1111F1FHH111<1>01<00=GH./DHHB0DG0C0:000;GHGG00;C0C:CGF/90;;9;09.
@M05620:46:000000000-D9D58:1:1101:18250:5653 1:N:0:102
GAATGAATGCAGAAATTGGCAAGATAATACTGCACCGATGGGAAATGATACTATCCTGAAACATGAGCAAATTGACCAGCCTCAGGATGTGAACTCATTTGCTGGAGGTCCCAGGGCTCTTTCAAGATAGTAAAAACAGTGACTTGTACAGCATAATGAAAAACCTAGGCATTGATTTTGAAGACATCAGACACATGCAGAATGAAAAATTTTTCAGAAATGATTTTTCTGGTGAGGTTGACTTCAGAGAA
+
BBCCAFFFFFFFGGGGGGGGGGGHHHHHHHHHGHHHGFGGGHHHHHHHHHHHHHHHHHHHHHHHHHHHHHHHHHHHHHHHGHHHHHHHHHHHHHHHHHHHHHHHGHHGGHHHHHGGGHHHHHHHHHHHHHHHHHHHGHHHFHHHHHGHHHHGHFHGHHHHHHHGGHHGHHBGHHGHHHHGGHHHHEFGDDHHFH0GFFHHHHHHGHFFGHHHHHHEBGFHHHBGHHHHHHEHHFCFHHHGHHGGGFGGGFG
@M05620:46:000000000-D9D58:1:1101:22967:5667 1:N:0:102
GAATGAATGCAGAAATTGGCAAGATAATACTGCACCGATGGGAAATGATACTATCCTGAAACATGAGCAAATTGACCAGCCTCAGGATGTGAACTCATTTGCTGGAGGTCACACGGTCATCCAGGCCTCTTTCAAGATAGTAAAAACAGTGACTTGTACAGCATAATGAAAAACCTAGGCATTGATTTTGAAGACATCAGACACATGCAGAATGAAAAATTTTTCAGAAATGATTTTTCTGGTGAGGTTGA
+
BCCCCFFFFFFFGGGGGGGGGGGHHHHHHHHHHHHHGEFGGHHHHHHGHHHHHHHHHHHHHHHHHHHHHHHHHHHHHHHHGHHHHHHHHHHHHHHHHHHHHHHHHHHGGHHHHHGGGGGHHHHHHHGHHHHHHHHHGHHHHHHHHHGHHHHHHHHHGHHHHHHHHHHHHGHHHGGHHHHHHHHHHHHHHHGHHEHHHHHHHHHHHHHHHFFHFHHHHHHGGHHHHHHGHHHHHHHHHHHHHGBFGGGGGGF
@M05620:46:000000000-D9D58:1:1101:18242:5674 1:N:0:102
GAATGAATGCAGAAATTGGCAAGATAATACTGCACCGATGGGAAATGATACTATCCTGAAACATGAGCAAATTGACCAGCCTCAGGATGTGAACTCATTTGCTGGAGGTCCCAGGGCTCTTTCAAGATAGTAAAAACAGTGACTTGTACAGCATAATGAAAAACCTAGGCATTGATTTTGAAGACATCAGACACATGCAGAATGAAAAATTTTTCAGAAATGATTTTTCTGGTGAGGTTGACTTCAGAGAA
+
CBCCCFFFFFFFGGGGGGGGGGGHHHHHHHHHHHHHGFGGGHHHHHHHHHHHHHHHHHHHHHHHHHHHHHHHHHHHHHHHGHHHHHHHHHHFHHHHHHHHHHHHHHHGGHHHGHFGGGHHHHHHHGHHHFHHHHHHGHHHHHHGGHHHHHHHFFHDHHGFHHHGGHGHHFHHHHGHHHHHGFEHHHHFHFHHHHHHGHFHHFHFGGHHHHEHHHHFHHGHHGHHFHHHHHGFGGHHHHFHHHGGGFGGGGB
@M05620:46:000000000-D9D58:1:1101:6890:5693 1:N:0:102
GAATGAATGCAGAAATTGGCAAGATAATACTGCACCGATGGGAAATGATACTATCCTGAAACATGAGCAAATTGACCAGCCTCAGGATGTGAACTCATTTGCTGGAGGTCCCAGGGCTCTTTCAAGATAGTAAAAACAGTGACTTGTACAGCATAATGAAAAACCTAGGCATTGATTTTGAAGACATCAGACACATGCAGAATGAAAAATTTTTCAGAAATGATTTTTCTGGTGAGGTTGACTTCAGAGAA
+
BAAAAFFFFFFFFGGGGGGGGGGHHHHHHHHHHHHHFAEGGHCGFHHGEHFHHHHHHBGHHFHGHFHGHGHHHHFHHHGGGFHHGHFCFBFGF@FGFGHHHHHHGGHCGHHHHHGGGHHHGHHGHGHHHHHDFFHFEEHHHGHHGHFHHHHHHHHGHHHHGHHGGHHHGHHHHHHHHHHHGHHHGGHHHHHHHHHHHGHHHHHG<DDDCCHHHHGHHGGHHHHBCHHHHHHH0GGHHHHHHGGGGGGFGFF
@M05620:46:000000000-D9D58:1:1101:20368:5693 1:N:0:102
GAATGAATGCAGAAATTGGCAAGATAATACTGCACCGATGGGAAATGATACTATCCTGAAACATGAGCAAATTGACCAGCCTCAGGATGTGAACTCATTTGCTGGAGGTCCCAGGGCTCTTTCAAGATAGTAAAAACAGTGACTTGTACAGCATAATGAAAAACCTAGGCATTGATTTTGAAGACATCAGACACATGCAGAATGAAAAATTTTTCAGAAATGATTTTTCTGGTGAGGTTGACTTCAGAGAA
+
BABBBFFFFFFFGGGGGGGGGGGHHGHHHHHHHGHHGAEFGHHHHHHHHHHHHHHHHHFHHHEHHEGHGHHGHHGHHHHHGHHHHHGHHHHHHHHHGGHHHHHHHHHGGHHHHHGGGHHHHHHHHHHHHHHFHHHHGHHHHHHHHHHHHHHHHHGFHHGBDHFGGHHHHHHHHHEHHHHHGHHHHFGHHFEHHHGHHHHHFGHHFHEGFGHHHHHHHHGHHE0GHHHHHHHGGFFHGHHHGGGGGGGFGGF
@M05620:46:000000000-D9D58:1:1101:17639:5693 1:N:0:102
GAATGAATGCAGAAATTGGCAAGATAATACTGCACCGATGGGAAATGATACTATCCTGAAACATGAGCAAATTGACCAGCCTCAGGATGTGAACTCATTTGCGACTTGTACAGCATAATGAAAAACCTAGGCATTGATTTTCCCAGGGCTCTTTCAAGATAGTAAAAACAGTGACTTGTACAGCATAATGAAAAACCTAGGCATTGATTTTGAAGACATCAGACACATGCAGAATGAAAAATTTTTCAGAA
+
CCCCCFFFFFFFGGGGGGGGGGGGHHHHHHHHHHHHGGGGGHHHHHHHHHHHHHHHHHHHHHHHHHHHHHHHHHHHHHHHGHHHHHGHHGHGHHHHHHHHHHGGGGGHHHHHHHHHHHHHHHHHHGGHHHHHHHHHGHHHHHHHHHGGGHHHHHHHHHHHHHHHHHHHGHHHHHHHHHHHHHHHHHHHHHHHHHHGGHHHHHHHHHHHHHHHGHHHHHHGHHHHHHHHHHHHHHHHHHGGGGGGGGGGGGG
@M05620:46:000000000-D9D58:1:1101:20369:5713 1:N:0:102
GAATGAATGCAGAAATTGGCAAGATAATACTGCACCGATGGGAAATGATACTATCCTGAAACATGAGCAAATTGACCAGCCTCAGGATGTGAACTCATTTGCTGGAGGTCCCAGGGCTCTTTCAAGATAGTAAAAACAGTGACTTGTACAGCATAATGAAAAACCTAGGCATTGATTTTGAAGACATCAGACACATGCAGAATGAAAAATTTTTCAGAAATGATTTTTCTGGTGAGGTTGACTTCAGAGAA
+
A1AAAFFF@F1DGFFGGGCG1GGFHHHGHHHHFGHFEAEEFHHFHHH1GHFHHFHFH1DGHEGGCGHFFGHHGFDDCGFFFHHFGG1BFGH2GHHD1FDGHDFGHGAGAHHCDGFEEFEGHHGGFD1BGEGHHH2EEAGHHBGFFHGFHGDGFHHHFHGHHHGGGHHFFCHHHHHHHGHFEGHFCHHFHHF1GHHHFCGBBBHGFHHEFFCDHHFFHBDCGFGB;CHHHHHFHFHFFGFHCGFGB0F00BB
@M05620:46:000000000-D9D58:1:1101:22448:5727 1:N:0:102
GAATGAATGCAGAAATTGGCAAGATAATACTGCACCGATGGGAAATGATACTATCCTGAAACATGAGCAAATTGACCAGCCTCAGGATGTGAACTCATTTGCTGGAGGTCCCAGGGCTCTTTCAAGATAGTAAAAACAGTGACTTGTACAGCATAATGAAAAACCTAGGCATTGATTTTGAAGACATCAGACACATGCAGAATGAAAAATTTTTCAGAAATGATTTTTCTGGTGAGGTTGACTTCAGAGAA
+
CBCCDFFFFFFFGGGGGGGGGGGHHHHHHHHHHHHHGEFGGHHHHHHHHHHHHHHHHHHHHHHHHHHHHHHHHHHHHHHHGHHHHHHHHHHHHHHHHHHHHHHHHHHGGHFHFHEGGHHHFHFFDGHGHHGFGHHHGHHEHFHGFFHFHHDCFDHHFFDDGHHGGHFGFGGC>>?FFHHDC1DHHHHHFBHHHHHFHFHFHFGGFDHHHHGHHHHHFHFHHHHFFGHHHHGFGHGHGHFHBCFFFFFGGGB
@M05620:46:000000000-D9D58:1:1101:17640:5734 1:N:0:102
GAATGAATGCAGAAATTGGCAAGATAATACTGCACCGATGGGAAATGATACTATCCTGAAACATGAGCAAATTGACCAGCCTCAGGATGTGAACTCATTTGCTGGAGGTCCCAGGGCTCTTTCAAGATAGTAAAAACAGTGACTTGTACAGCATAATGAAAAACCTAGGCATTGATTTTGAAGACATCAGACACATGCAGAATGAAAAATTTTTCAGAAATGATTTTTCTGGTGAGGTTGACTTCAGAGAA
+
BBCCCFFFFFFFCGGGGGGGGGGHHHHHHHHHHHHHFEGGGHHHHHHHHHHHFGHHHHHHGHHHHHHFHHGHHHHHHHHHGHHHHHGHHHHHGHHGHHHHHHHHHHHGGHHHHHGGGHHHHHHHHHHHHHHHHHHHGHHHHHHHHHHHHHHHHHHHHHHHHHFGGHHHHHHHHHHHHHHHGHHHHHHHHHHHHHHHHHHHHHHHHHHHHHHHHHHHHHHHHHHHHHHHGHHHHHHHHHHHHHGGGGGGFGG
@M05620:46:000000000-D9D58:1:1101:24461:5735 1:N:0:102
GAATGAATGCAGAAATTGGCAAGATAATACTGCACCGATGGGAAATGATACTATCCTGAAACATGAGCAAATTGACCAGCCTCAGGATGTGAACTCATTTGCTGGAGGTCCCAGGGCTCTTTCAAGATAGTAAAAACAGTGACTTGTACAGCATAATGAAAAACCTAGGCATTGATTTTGAAGACATCAGACACATGCAGAATGAAAAATTTTTCAGAAATGATTTTTCTGGTGAGGTTGACTTCAGAGAA
+
ABBBBFFFFFFFGGGGGGGGGGGHGHHHHHHHHHHHGGGGGHHHHHHHHHHHHHHHHHHHHHHHHGFHHHHHHHHHHHGGGHHHHGHHHGHGHHHHHHHHHHHHHHHGGHHHHHGGGHHHGHHHHHHHHHHHHHHHGHHHGGHHHHHHHHHHHHHHHHHHGHHGGHHHHHGHHHGHHGHHGHHHHHHHHHHHHHHHHHHGGHGHHHHHHHHGHHHHHHHHHHHHHHHHHHHHHHGHHHHHFHGGGGGGGGG
@M05620:46:000000000-D9D58:1:1101:5556:5735 1:N:0:102
GAATGAATGCAGAAATTGGCAAGATAATACTGCACCGATGGGAAATGATACTATCCTGAAACATGAGCAAATTGACCAGCCTCAGGATGTGAACTCATTTGCTGGAGGTCCCAGGGCTCTTTCAAGATAGTAAAAACAGTGACTTGTACAGCATAATGAAAAACCTAGGCATTGATTTTGAAGACATCAGACACATGCAGAATGAAAAATTTTTCAGAAATGATTTTTCTGGTGAGGTTGACTTCAGAGAA
+
BBBBBFFFFFFFGGGGGGGGGGGHHGFGFHHHHHHHGEEGGGBFHHHDGFHHGHHGHHFHHHGHHFHHHHHGHHFHHHHHGHHHHHGHGFHGHHFHFHHHHHHHH1GGGHHHFHGGDFHHHHHHHGGFFHHGHHHHEHHHHFHHHHHFHGHHFHHFFHEHGHHGGGHGGGEHFHHGHHHHEGHHFHGHGHHHGHHGHHHGHHHG1=GHGHHHHHHHHFHGHHECGGHHFHHGHHGHHHFHGFGGGEFFGGB
@M05620:46:000000000-D9D58:1:1101:22450:5748 1:N:0:102
GAATGAATGCAGAAATTGGCAAGATAATACTGCACCGATGGGAAATGATACTATCCTGAAACATGAGCAAATTGACCAGCCTCAGGATGTGAACTCATTTGCTGGAGGTCCCAGGGCTCTTTCAAGATAGTAAAAACAGTGACTTGTACAGCATAATGAAAAACCTAGGCATTGATTTTGAAGACATCAGACACATGCAGAATGAAAAATTTTTCAGAAATGATTTTTCTGGTGAGGTTGACTTCAGAGAA
+
>AABBFFFFFFFGGGGGGGGGGGHHHHHFHHHHHHHGEGGGHHHHHHHHHHHGHHHHFHHHHHHFHHHHHHHHHHHGHHHGHHFGHHHHGHGHHHHGHHHHHHHHHHCGHHHHHGDGEHGHHHHHHHHHHHHFHHHGHHHGHHHHHHHHHHHHHHHHHHBGHHGGHHHHHHHHHGHHHHHGHHGHHHHHHHHHHHHHHHHHHHHHHBBGGHHHGGHGFHHFGHHHHCHHHHHHHGHHHHHHHGGGGGGGGG
@M05620:46:000000000-D9D58:1:1101:7350:5751 1:N:0:102
GAATGAATGCAGAAATTGGCAAGATAATACTGCACCGATGGGAAATGATACTATCCTGAAACATGAGCAAATTGACCAGCCTCAGGATGTGAACTCATTTGCTGGAGGTCCCAGGGCTCTTTCAAGATAGTAAAAACAGTGACTTGTACAGCATAATGAAAAACCTAGGCATTGATTTTGAAGACATCAGACACATGCAGAATGAAAAATTTTTCAGAAATGATTTTTCTGGTGAGGTTGACTTCAGAGAA
+
BABBBBFFFFFFGGFGGGGFGGGFHFHFHHGHFHHFEEFEGHHHHHHEHHFGHHHFHHGHHHGHFHHGHHHHHHBGCGGAFGHFGHFEGHHFHGGEBGHHHFHHGHEGEGFHHHEC?FEFDE4F?BFFGE?GHHHDEEFHF3?GHHHH3DHCGFHFHEFHHHH/B2CDFHFGHBHHFGHHGHFHHHGEHBDGCFBBDGH1DGDD1GB0.CGHHHCGGFHHHGBHHGHHHGFB0CCGFHF/BCFBB9BFGGF
@M05620:46:000000000-D9D58:1:1101:8250:5752 1:N:0:102
GAATGAATGCAGAAATTGGCAAGATAATACTGCACCGATGGGAAATGATACTATCCTGAAACATGAGCAAATTGACCAGCCTCAGGATGTGAACTCATTTGCGACTTGTACAGCATAATGAAAAACCTAGGCATTGATTTTCCCAGGGCTCTTTCAAGATAGTAAAAACAGTGACTTGTACAGCATAATGAAAAACCTAGGCATTGCTTTTGAAGACATCAGACACATGCAGAATGAAAAATTTTTCAGAA
+
BABBBFFF@FF@GGFGGFFBGGGGHHHD5GFHGHHHEAEEEDHHHHH5GHFDGHHHHHHHFFHHHHFEGCHGGFEGBGFFFFHHHH@FGHHDGGGFBGGHHFEGGGGHGGGGHGFHEGGG4GFHHGGHGHHH3FGDFBGHHHFFDHGD/FGGHGHHGFHHHHGGFHHHGHHHHHHHHG?FHHGGEGHHGGHHHEFDFF11FHFHHF0=G0DDEBGHF/;CCGFHHFHFHHFFCGEFFFBFA.FBGFFGFFF
@M05620:46:000000000-D9D58:1:1101:7338:5764 1:N:0:102
GAATGAATGCAGAAATTGGCAAGATAATACTGCACCGATGGGAAATGATACTATCCTGAAACATGAGCAAATTGACCAGCCTCAGGATGTGAACTCATTTGCTGGAGGTCGGAGGGCTCTTTCAAGGTAGTAAAAACAGTGACTTGTGCATCATAATGAAAAACCCAGGCATTGATTTTGAAGACATCAGACACATGCAGAATGGATAGTTTTTCAGAAATGATTTTTCTGATGATGTTGACTTCCGAGAA
+
1A>>>@13DFF@1FGGGBBFFG11BGEH3GEGHEHH000BAA01/BE1BGHDF2A0DB11BB0AB1BBAB1BAA1BBEFGGFH1@01@FBF@2FBGG1FEFHDG@G0//0///>EE/0/01BB>E21<1112B2B1//01111B2B11<2>DC>@@222111@/?/?////1?1==11FGAHFGBCD1FD0//<C0<0<00<0=/<00/;CG0./<C00/00000CC0/;C00000;009090090..9-.
@M05620:46:000000000-D9D58:1:1101:25578:5830 1:N:0:102
GAATGAATGCAGAAATTGGCAAGATAATACTGCACCGATGGGAAATGATACTATCCTGAAACATGAGCAAATTGACCAGCCTCAGGATGTGAACTCATTTGCTGGAGGTCCCAGGGCTCTTTCAAGATAGTAAAAACAGTGACTTGTACAGCATAATGAAAAACCTAGGCATTGATTTTGAAGACATCAGACACATGCAGAATGAAAAATTTTTCAGAAATGATTTTTCTGGTGAGGTTGACTTCAGAGAA
+
ABAAAFBFFFFFFGFGGFFBFGFGHHFGGHGGHHHHGGGGGHGHAFFGHHHHFHHFGGFGHHGHHGHHHHFGHFHHHHGHGHHFG3GHHBGGHHHHFHHHHHHGGGHGGHHHFGGGGHHHHHHHGHHHHHGEFBFHGHHHHFHHHHGHHHHHHHHGHHGGHHHGGGHFGH1GFBGHHHHHEHHHHFGHHHBFGGHHHHHGHHHHFGHHFFHHHHHHHHDGHHHHGHHHHHHF:CCHHHHHGHGGGFGGFFB
@M05620:46:000000000-D9D58:1:1101:6528:5857 1:N:0:102
GAATGAATGCAGAAATTGGCAAGATAATACTGCACCGATGGGAAATGATACTATCCTGAAACATGAGCAAATTGACCAGCCTCAGGATGTGAACTCATTTGCTGGAGGTCCCAGGGCTCTTTCAAGATAGTAAAAACAGTGACTTGTACAGCATAATGAAAAACCTAGGCATTGATTTTGAAGACATCAGACACATGCAGAATGAAAAATTTTTCAGAAATGATTTTTCTGGTGAGGTTGACTTCAGAGAA
+
CCCCCFFFFFFFGGGGGGGGGGGHHHHHHHHHHHHHFEGFGHHHHHHGHHHHHHHHHGGHHHHHFHHHHHHHHHHHHHHHGHHHHHGHHHHHGHHHGGHHHHHHHHHGGHHHFHGGDHHHHHHHHHGGEBGHHHHHGF???BGHFFF3B3FGHEHFFHHHHH0EDHBFFBCH22DHGHHEF1DGBCGFG1FG0FCCB1<<GHBGHHHG.CHHHGHFHGDG0GHFHHHHFFHB:C:CAGCFBCFFFFFF0B/
@M05620:46:000000000-D9D58:1:1101:16361:5866 1:N:0:102
GAATGAATGCAGAAATTGGCAAGATAATACTGCACCGATGGGAAATGATACTATCCTGAAACATGAGCAAATTGACCAGCCTCAGGATGTGAACTCATTTGCTGGAGGTCCCAGGGCTCTTTCAAGATAGTAAAAACAGTGACTTGTACAGCATAATGAACAACCTAGGCATTGCTTTTGAAGACATCAGACACATGCAGAATGAAAAATTTTTCAGAACTGATTTTTCTGGTGAGGTTGACTTCAGAGAA
+
A1AAAFFFFFFFF1FGFGGGGGFGHFHHHHHHHHHHEFGGGHHHHHHDGDHHHHHHHHHHHHHHHHGFHHGHHGGHHHHFGHHEHHFGHFGHHHHH1GHHHHGHHGHGGHHHHHGGGHHHHHHHHHHHHHGFHHHHGEHGH1GHHHH1DGHHHHBGHH2B1B0?EG1FFH1FHH1FHHHH/1F1F0FHFHHGCH0FFGHHDCGHD0D0<<GHHHHHB=G/=DGHGHHHHHHHHH0GHHHHFHGGGFEFGGF
@M05620:46:000000000-D9D58:1:1101:16341:5869 1:N:0:102
GAATGAATGCAGAAATTGGCAAGATAATACTGCACCGATGGGAAATGATACTATCCTGAAACATGAGCAAATTGACCAGCCTCAGGATGTGAACTCATTTGCTGGAGGTCCCAGGGCTCTTTCAAGATAGTAAAAACAGTGACTTGTACAGCATAATGAAAAACCTAGGCATTGATTTTGAAGACATCAGACACATGCAGAATGAAAAATTTTTCAGAAATGATTTTTCTGGTGAGGTTGACTTCAGAGAA
+
CCCCCFFFFFFFGGGGGGGGGGGGHHHHHHHHHHHHGGGGGHFHHHHFHHHHHHHHHHHHHHHHHHHHHHCGHHGHHHGHGHHHHHHHHFHHHHHHFGHHHHHHGHHGGHHHHHGGGHHHHHHHHHFGHHHHHHGHGHHHHEHHHHHGHHHHHHHGHHHFHHHGGHHHHHHHHHHHHHHHGHHHHCDHHHHHFHHHHHHHEGHF><<=.CHHHHHHHDGCGHHHHHHHHHHHHHFHHHHHHHGGGGGGGGG
@M05620:46:000000000-D9D58:1:1101:24953:5874 1:N:0:102
GAATGAATGCAGAAATTGGCAAGATAATACTGCACCGATGGGAAATGATACTATCCTGAAACATGAGCAAATTGACCAGCCTCAGGATGTGAACTCATTTGCTGGAGGTCCCAGGGCTCTTTCAAGATAGTAAAAACAGTGACTTGTACAGCATAATGAAAAACCTAGGCATTGATTTTGAAGACATCAGACACATGCAGAATGAAAAATTTTTCAGAAATGATTTTTCTGGTGAGGTTGACTTCAGAGAA
+
BBBBBBFFFFFFGGGGGGGGGGFFHGHHHHHHHHHHGGGGGHCGHHHEHHHHHHHHHHGFHHHHHFHHFHFGHHFHHHGHGHHHHFGHHHHFHHHHHHHHHHHHHHHGGHHHHHGGGHHHHHHHHHFHFHHFHHHHGHHHHHHHHHHHHHGHGHHFHHHHHHFGGHHHHHHHHHHHHHHHEHGHHHHHHGHHHHHHHHHHFHHHHHGDCGHHHHHHHB<GGHHHHHHHGHHHHHHHHHHHHHGGGGGGGGC
@M05620:46:000000000-D9D58:1:1101:8091:5877 1:N:0:102
GAATGAATGCAGAAATTGGCAAGATAATACTGCACCGATGGGAAATGATACTATCCTGAAACATGAGCAAATTGACCAGCCTCAGGATGTGAACTCATTTGCTGGAGGTCACACGGTCATCCAGGCCTCTTTCAAGATAGTAAAAACAGTGACTTGTACAGCATAATGAAAAACCTAGGCATTGATTTTGAAGACATCAAACACATGCAGAATCCCAGGGCTCTTTCAAGATAGTAAAAACAGTGACTTGT
+
BBBBBFFFFFFFGGGGGGGGGGGHHHFHHHHHHHHHGGGGGHFGHHHGHHHHHHHHHHHFHHFHHGGHHFFGHHFHHHHHGHHHHHHHHGHGHHHHHHHHHHHHHHHGGHHHHHGGGGGHHHHHHHGHHHHHHHGHGHBGHFFBGHGGHHHFGHHHFFGFBHFHHDFGGDHFHGGHGHHHCHHHEHHHHHFFG1GFGHGBDGCHCGHHDG0CHHHHBGF?DHHHGHHBGHEHEHHFFF0FEFGFFGGGGGF
@M05620:46:000000000-D9D58:1:1101:24973:5880 1:N:0:102
GAATGAATGCAGAAATTGGCAAGATAATACTGCACCGATGGGAAATGATACTATCCTGAAACATGAGCAAATTGACCAGCCTCAGGATGTGAACTCATTTGCTGGAGGTCCCAGGGCTCTTTCAAGATAGTAAAAACAGTGACTTGTACAGCATAATGAAAAACCTAGGCATTGATTTTGAAGACATCAGACACATGCAGAATGAAAAATTTTTCAGAAATGATTTTTCTGGTGAGGTTGACTTCAGAGAA
+
A11?AFFFFFFFCGGGGGGGF1FFGBGGFHHHHFHHGGGGGHBCGHHDHBGGGHHHHGFHBG0GHGHHHFHAGHHHHHHHGHHFGG1FGGHHFGGHGHHHHHHHHHHGGHHHHHGGGHHHHHHGBGFFBGFFEGHFGAHHHGHHHHHGHHHHHHHHHHGFHGFGGHFHGHFHHHHHHHHHCGGHHFGHHHGHCGGHFGEFGHHGEGEF.CGHHHHHFBGGGF0GGHHHHHGFHFCAFHHH/CFGGEFFG9:
@M05620:46:000000000-D9D58:1:1101:22331:5891 1:N:0:102
GAATGAATGCAGAAATTGGCAAGATAATACTGCACCGATGGGAAATGATACTATCCTGAAACATGAGCAAATTGACCAGCCTCAGGATGTGAACTCATTTGCTGGAGGTCCCAGGGCTCTTTCAAGATAGTAAAAACAGTGACTTGTACAGCATAATGAAAAACCTAGGCATTGATTTTGAAGACATCAGACACATGCAGAATGAAAAATTTTTCAGAAATGATTTTTCTGGTGAGGTTGACTTCAGAGAA
+
BBBBAFFFFFFFGGFGGGGGGGGHHHGHFHHHHHHHGAEGGHFGGGHGHFHHBGHHHGGHHHHHHHHHHHFGHHGHHHGGGHHHHHHHHGHDHHHHEHHHHHHHHHHGGHHHFHGGGHHHHHHHGHGHFGHGHHFGGHHHHFGHHHHBHGHHHHFGHHHGGGHGGHGHHHHHHHHHHHHHFGHHHFHHFFGHFHHHHHHGF<GHGDGDGGHHHHHHHGFHHHBGHHHHHHHFHHHFHHHHHHGGGGGFGFB
@M05620:46:000000000-D9D58:1:1101:16345:5891 1:N:0:102
GAATGAATGCAGAAATTGGCAAGATAATACTGCACCGATGGGAAATGATACTATCCTGAAACATGAGCAAATTGACCAGCCTCAGGATGTGAACTCATTTGCTGGAGGTCCCAGGGCTCTTTCAAGATAGTAAAAACAGTGACTTGTACAGCATAATGAAAAACCTAGGCATTGATTTTGAAGACATCAGACACATGCAGAATGAAAAATTTTTCAGAAATGATTTTTCTGGTGAGGTTGACTTCAGAGAA
+
AAABBFFFFFFFGGGBGBGG4AFFHHHHFFFHHHHFGEGEFHAGHHHBHHHHHHHHHBF33FAG3BBGF3FGGB5EFHHHGHHHHHHBGGHGBGBGHHHHHHHHGGGGGFHHBGGGGHHHHHHHHHBG43GG44F3?/GHHFHHHHHHHFHHBHHHHHEG1BCEDHBHHHCGGHHGHHHH/FGFFFGHGHBGHHHHHHHEHHHHD000.<GHEHHFHFGFGF0CGHHHHHHHH/CFFHHFHHGGGGGFFFF
@M05620:46:000000000-D9D58:1:1101:17375:5902 1:N:0:102
GAATGAATGCAGAAATTGGCAAGATAATACTGCACCGATGGGAAATGATACTATCCTGAAACATGAGCAAATTGACCAGCCTCAGGATGTGAACTCATTTGCTGGAGGTCCCAGGGCTCTTTCAAGATAGTAAAAACAGTGACTTGTACAGCATAATGAAAAACCTAGGCATTGATTTTGAAGACATCAGACACATGCAGAATGAAAAATTTTTCAGAAATGATTTTTCTGGTGAGGTTGACTTCAGAGAA
+
BBBBBFFFFFFFGGGGGGGGGFGFHHHHHHHHHFHHGAEGGHGBGGHEHHHHEHHHHGGEGHFHFEGHFFGFHGGHHHHHGHHHGHFGHHHFDHHHDHHHHHHHHFHGGHHHFFFGGHHHHHHHFHFGBGHHHGHGFGFHHFGHHHHHHHHHGHFGGHHG3GFEGHHGHHHHHHDHHHHHAGDFGFHHGG<GGHFHHHHGFCHHF0DD.CHHHHHHHDDCGHHHHHHHHHHGHFGFHHHGFHGGGGFFFF:
@M05620:46:000000000-D9D58:1:1101:12871:5937 1:N:0:102
GAATGAATGCAGAAATTGGCAAGATAATACTGCACCGATGGGAAATGATACTATCCTGAAACATGAGCAAATTGACCAGCCTCAGGATGTGAACTCATTTGCTGGAGGTCCCAGGGCTCTTTCAAGATAGTAAAAACAGTGACTTGTACAGCATAATGAAAAACCTAGGCATTGATTTTGAAGACATCAGACACATGCAGAATGAAAAATTTTTCAGAAATGATTTTTCTGGTGAGGTTGACTTCAGAGAA
+
AAABBFFFFFFFGFGGGGGGGGFFHHHHHHHHHGHHGEFGGHHHHHHHHHHHHHHHHHHHHHHHHHHHFFHGHHBHHHHHGHHHHHFFGGHGHHHHHHHHHHHHHGHGGHHHFHGGGHHHHHHHHHFGGHHGHHHGGHHHHFHHHHHFHFHHGHGHHHHHFHHGGHHGHHHHHHHHHHHHAGHHHHHHHHDGHHHHGHHHHHHHFD0DCGHHHHHGHHDCGHHGHHHHHHHHHHGCCHHHHHGGGFGGGGF
@M05620:46:000000000-D9D58:1:1101:19981:5981 1:N:0:102
GAATGAATGCAGAAATTGGCAAGATAATACTGCACCGATGGGAAATGATACTATCCTGAAACATGAGCAAATTGACCAGCCTCAGGATGTGAACTCATTTGCGACTTGTACAGCATAATGAAAAACCTAGGCATTGATTTTCCCAGGGCTCTTTCAAGATAGTAAAAACAGTGACTTGTACAGCATAATGAAAAACCTAGGCATTGATTTTGAAGACATCAGACACATGCAGAATGAAAAATTTTTCAGAA
+
BBBBBFFFFFFFGFGGGGGGGGGHHHFHHHHHHHHHGEGGGHFFHGHEHHHHGHHHHHHHHHGHGHHHHHHGHGHHHHHHGHHGGHGHHGHHHHHHHHHHHHGFFGGHHHHHHHHHFHGHFHEHHGGHHFHHHHHHGHHHHHHHHHGGGHHHHFHDGHFHHFFGHHHHGHHGGFGHHGHHHHHHHHGHHHEHGHHGGHBDCGHHHHGHHHHHGHHHHHHHGHGHGHHHHHHHHHHHHHGGGGGGGGGGGGG
@M05620:46:000000000-D9D58:1:1101:25539:6000 1:N:0:102
GAATGAATGCAGAAATTGGCAAGATAATACTGCACCGATGGGAAATGATACTATCCTGAAACATGAGCAAATTGACCAGCCTCAGGATGTGAACTCATTTGCTGGAGGTCACCAGGGCTCTTTCAAGATAGTAAAAACAGTGACTTGTACAGCATAATGAAAAACCTAGGCATTGATTTTGAAGACATCAGACACATGCAGAATGAAAAATTTTTCAGAAATGATTTTTCTGGTGAGGTTGACTTCAGAGA
+
BCCCBFFFFFFFGGGGGGGGGGGHHHHHHHHHHHHHGGGGGHEGHHHHHHHHGHHHHHGHHHHHHHHHHHHHHHHHHHHHGHHHHHHHHHHHHHHHHHHHHHHHHHGGGHHHHHHGGGHHHHHHHHHFHHHHHHHHHGHHHHHHHHHHHHHHHHHHHHHHHHHHGGHHHHHHHHHGHHHHHGHHGHHHHHHHHHHHHHHHHGGHHHHHHHHHHHHHHHGDGHHFHHHHHHHHHHHHHGHHHFGGGGFFGG9
@M05620:46:000000000-D9D58:1:1101:23217:6004 1:N:0:102
GAATGAATGCAGAAATTGGCAAGATAATACTGCACCGATGGGAAATGATACTATCCTGAAACATGAGCAAATTGACCAGCCTCAGGATGTGAACTCATTTGCTGGAGGTCCCAGGGCTCTTTCAAGATAGTAAAAACAGTGACTTGTACAGCATAATGAAAAACCTAGGCATTGATTTTGAAGACATCAGACACATGCAGAATGAAAAATTTTTCAGAAATGATTTTTCTGGTGAGGTTGACTTCAGAGAA
+
BBCCCFFFFFFFGGGGGGGGGGGHHHHHHHHHHHHHG?EEGHHHHHHHHHHHHHHHHHHHHHHHHGHHHHGGHHHHHHHHGHHFHHEHHHHHGHHHFHHHHHHHFEHGGHFHGH1EEGGFFDHHHHBGGHHD?FGHEHFHEHGHFGFGBHBGCGDDDH33FG0//@FGCGFFHFHHHHHHFHDGHHHHH1<<GGHF11<1<<GGGHEGFHGHHHFFD0=CGH00GGBCGGHGGHGHFHHGBGGFFFGGEFF
@M05620:46:000000000-D9D58:1:1101:17195:6067 1:N:0:102
GAATGAATGCAGAAATTGGCAAGATAATACTGCACCGATGGGAAATGATACTATCCTGAAACATGAGCAAATTGACCAGCCTCAGGATGTGAACTCATTTGCTGGAGGTCCCAGGGCTCTTTCAAGATAGTAAAAACAGTGACTTGTACAGCATAATGAAAAACCTAGGCATTGATTTTGAAGACATCAGACACATGCAGAATGAAAAATTTTTCAGAAATGATTTTTCTGGTGAGGTTGACTTCAGAGAA
+
BABBBFFFBFFFFCGGGB4FGFFGG5GGFHHHHBGHGEEEEFHCHGHGGHHHHHHHHD5GGHHHHGHHFCCGFFFHHHGHGHHGHH3GHHH5FHGGGHHHHHHHF?1EGHHHHFFDEHFHHHHHHBHGGGHH4FDHGHHHHEHHHFHEHGFHHHGHHHHFFH0DFHHHEHFHHHBGHHHGEEGHHHHHFF<CBFCGHHHHH0FHHFHFGCHHHHGGDDGEGDCGGGHHHGHGGEF.:GGFFHFGGGBBB//
@M05620:46:000000000-D9D58:1:1101:19133:6071 1:N:0:102
GAATGAATGCAGAAATTGGCAAGATAATACTGCACCGATGGGAAATGATACTATCCTGAAACATGAGCAAATTGACCAGCCTCAGGATGTGAACTCATTTGCTGGAGGTCCCAGGGCTCTTTCAAGATAGTAAAAACAGTGACTTGTACAGCATAATGAAAAACCTAGGCATTGATTTTGAAGACATCAGACACATGCAGAATGAAAAATTTTTCAGAAATGATTTTTCTGGTGAGGTTGACTTCAGAGAA
+
CCCCCFFFFFFFGGGGGGGGGGGHHHHHHHHHHHHHGFGGGHHHHHHHHHHHHHHHHHHHHHHHHHHHHHHHHHHHHHHHGHHHHHHHHHHGHHHHHHHHHHHHHHHGGHHHHHGGGHHHHHHHHHHHHHHHHHHHGHHHHHHHHHHHHHHHHHHHHHHHHHHGGHHHHHHHHHHHHHHHGHHHHHHHHHHHHHHHHHHHHHHGGHHHHHHHHHHHHHHGHHHHHHHHHHHHHHHHHHHHHHGGHGGGGGG
@M05620:46:000000000-D9D58:1:1101:7533:6114 1:N:0:102
GAATGAATGCAGAAATTGGCAAGATAATACTGCACCGATGGGAAATGATACTATCCTGAAACATGAGCAAATTGACCAGCCTCAGGATGTGAACTCATTTGCTGGAGGTCCCAGGGCTCTTTCAAGATAGTAAAAACAGTGACTTGTACAGCATAATGAAAAACCTAGGCATTGATTTTGAAGACATCAGACACATGCAGAATGAAAAATTTTTCAGAAATGATTTTTCTGGTGAGGTTGACTTCAGAGAA
+
?AAABFF5FFFFDGGGGGGGGGFCGHBFFGFGHFHHGEGGGHCGHGHGGHHGDGG3FEGFGHFFHGHFFF3FFGFGHHFGGGHHGHBFGBFFFHHHHHHHHHHHCGFEGHFGHCFGEHGFHHHFHHHEHFF4GGFFGGH??3DGEGFFFHGHHFHHGHGFGDHEG<GHFHGGHFFGHHHHFHHHFFGFHHBGHHHHHFFGBGD>1=DG<GGHFHHHHHF/GF00GHFFFGHGHFBHHHHHHHGFFFFFFFB
@M05620:46:000000000-D9D58:1:1101:20312:6126 1:N:0:102
GAATGAATGCAGAAATTGGCAAGATAATACTGCACCGATGGGAAATGATACTATCCTGAAACATGAGCAAATTGACCAGCCTCAGGATGTGAACTCATTTGCTGGAGGTCCCAGGGCTCTTTCAAGATAGTAAAAACAGTGACTTGTACAGCATAATGAAAAACCTAGGCATTGATTTTGAAGACATCAGACACATGCAGAATGAAAAATTTTTCAGAAATGATTTTTCTGGTGAGGTTGACTTCAGAGAA
+
BABBBFBFFFFFGCGGFFGFGGFHHDGHHHHHHGHHF?EGGHHGHHHEGFGHHHHHHHHHFGFHC3GHGHHGHFGHHHHHGHHHHHHHHHHBHHHHHHHHHHHHGHHGGHHHHBFGGHHHHHHFBFEFDDHFFFHHGGFHHFFHHHHEHHHHHHHHHHF3FDGGGHBFHHFGGDGHHHHGAFH1F0FGHEBHFHHHHHGHHCHHEFF<.CGHHGHHFGFBGDBGFHHHGHFHFFFHACGBCGGGFFEFFB;
@M05620:46:000000000-D9D58:1:1101:5669:6132 1:N:0:102
AAATGAATGCAGAAATTGGCAAGATAATACTGCACCGATGGGAAATGATACTATCCTGAAACATGAGCAAATTGACCAGCCTCAGGATGTGAACTCATTTGCTGGAGGTCCCAGGGCTCTTTCAAGATAGTAAAAACAGTGACTTGTACAGCATAATGAAAAACCTAGGCATTGATTTTGAAGACATCAGACACATGCAGAATGAAAAATTTTTCAGAAATGATTTTTCTGGTGAGGTTGACTTCAGAGAA
+
3>>AAFFFFFFFGGGGGGGGGGFHHHHHGFHGHHHHEAEGFHFFFHHGFFGHHHHHHHHHHGHHHEHHHHHGHHGGGHFFFGHGBFBFGBGFGHGGGHHHHGHGHHHGGHHHHGGGGHHHHHHHHHHHHHGHHHHHGHHHHHHHHHFGHHHHHHHHGHHHHHHADHGHHFHFHHHHHHHHGGHGHHFGHHHHC<GHHHHHBGHF<DBGGGFHHHGHHDGGFF0CFHHHFHHH:CBGHCHHFFGGFFGFGFB
@M05620:46:000000000-D9D58:1:1101:9839:6144 1:N:0:102
GAATGAATGCAGAAATTGGCAAGATAATACTGCACCGATGGGAAATGATACTATCCTGAAACATGAGCAAATTGACCAGCCTCAGGATGTGAACTCATTTGCTGGAGGTCCCAGGGCTCTTTCAAGATAGTAAAAACAGTGACTTGTACAGCATAATGAAAAACCTAGGCATTGATTTTGAAGACATCAGACACATGCAGAATGAAAAATTTTTCAGAAATGATTTTTCTGGTGAGGTTGACTTCAGAGAA
+
BBCBCFFFFFFFGGGGGGGGGGGHHHHHHHHHHHHHEEFGGHHHHHHFHHHHHHHHHHHHHHHHHHGHHHHGHHHHHHHHGHHHGHFHHGHHHHHHHHHHHHHHHHHGGHHHHHGGGHHHHHHHHHHHHHHIHHHHGHHHHHHHHHHHHHHHHHHHHHHHHHHGGHHHHHHHHHHHHHHHGHGHHGHHHHHHHHHHHHHHHHHHGHHHHHHHHHHHHFHHHHHHHHHHHHHHHHHCCGHHHHGGGGGGGGF
@M05620:46:000000000-D9D58:1:1101:20314:6150 1:N:0:102
GAATGAATGCAGAAATTGGCAAGATAATACTGCACCGATGGGAAATGATACTATCCTGAAACATGAGCAAATTGACCAGCCTCAGGATGTGAACTCATTTGCTGGAGGTCCCAGGGCTCTTTCAAGATAGTAAAAACAGTGACTTGTACAGCATAATGAAAAACCTAGGCATTGATTTTGAAGACATCAGACACATGCAGAATGAAAAATTTTTCAGAAATGATTTTTCTGGTGAGGTTGACTTCAGAGAA
+
DCCCDFFFFFFFGGGGGGGGGGGHHHHHHHHHHHHHGEGGGHHHHHHHHHHHGHHHHHHHHHHHHHHHHHHHHHHHHHHHGHHHHHHHHGHHHHHHHHHHHHHHHHHGGHHHHHGGGHHHHHHHHHHHHHHHHHHHGHHHHHHHHHHHHHHHHHHHHHHHHHHGGHHHHHHHHHHHHHHHGHHHHHHHHHGHHHHHHGHHHHHHHHGHHHHHHHHHHHHHHHGHHGHHHHHHGHHHGHHHHHGGHHGGGGG
@M05620:46:000000000-D9D58:1:1101:14772:6164 1:N:0:102
GAATGAATGCAGAAATTGGCAAGATAATACTGCACCGATGGGAAATGATACTATCCTGAAACATGAGCAAATTGACCAGCCTCAGGATGTGAACTCATTTGCTGGAGGTCCCAGGGCTCTTTCAAGATAGTAAAAACAGTGACTTGTACAGCATAATGAAAAACCTAGGCATTGATTTTGAAGACATCAGACACATGCAGAATGAAAAATTTTTCAGAAATGATTTTTCTGGTGAGGTTGACTTCAGAGAA
+
BBCCCFFFFFFFGGGGGGGGGGGHHHHHHHHHHHHHGFGGGHHHHHHHHHHHHHHHHHHHHHHHHHHHHHHHHHHHHHHHGHHHGHFHHFGHHHHHHHHHHHHHHHHGGHHHHHGGGHHHHHHHHHHHHHHHHHHHGHHHHHHHHHHHHHHHHHHHHHHHHHHGGHHHHHHHHHHHHHHHGHHHHHHHHHHHHHHHHHHHHHHHGHHHHHHHHHHHHGHHHHHHHHHHHHHHHHHCCCHHHHGGGGGFGGB
@M05620:46:000000000-D9D58:1:1101:22977:6181 1:N:0:102
GAATGAATGCAGAAATTGGCAAGATAATACTGCACCGATGGGAAATGATACTATCCTGAAACATGAGCAAATTGACCAGCCTCAGGATGTGAACTCATTTGCTGGAGGTCCCAGGGCTCTTTCAAGATAGTAAAAACAGTGACTTGTACAGCATAATGAAAAACCTAGGCATTGATTTTGAAGACATCAGACACATGCAGAATGAAAAATTTTTCAGAAATGATTTTTCTGGTGAGGTTGACTTCAGAGAA
+
BBCCCFFFFFFFGGGGGGGGGGGHHHHHHHHHHGHHGEGGGHHHHHHHHHHHHHHHHHHHHHHHHHHHGHHHHHHHHHHHGHHHGHFGHFGGHHHHHHHHHHHHHHHGGHHHHHGGGHHHHHHHHHHHHHHHHHHHGHHHHHHHHHHHHHHHHHHHHHHHHHHGGHHHHHHHHHHHHHHHGHHHHHHHHHHHHHHHHHHHHHHHGGHHHHHHHHHHHHHHHHHHHHHHHHHHHHHHHHHHHHGGGGGGGGF
@M05620:46:000000000-D9D58:1:1101:17758:6202 1:N:0:102
GAATGAATGCAGAAATTGGCAAGATAATACTGCACCGATGGGAAATGATACTATCCTGAAACATGAGCAAATTGACCAGCCTCAGGATGTGAACTCATTTGCTGGAGGTCCCAGGGCTCTTTCAAGATAGTAAAAACAGTGACTTGTACAGCATAATGAAAAACCTAGGCATTGATTTTGAAGACATCAGACACATGCAGAATGAAAAATTTTTCAGAAATGATTTTTCTGGTGAGGTTGACTTCAGAGAA
+
BCCCBFFFFFFFGGGGGGGGGGGHHHHHHHHHHHHHGEGGGHHHHHHGHHHHHHHHHHHHHHHHHHHHHHHHHHHHHHHHGHHHGHHHHGHGHHHHHHHHHHHHHHHGGHHHFGGEFCFCGHHHHH3F4F?FHFDF</BFGHFGHHFHHDFGFHGDFDDDDFCEGHGHBFHFHDDDGHHFGHHHGHGFHHGFHHHHFHHGFBGGHGHHCGHGBGCHFHHHE0CCBBGHHHHHHFFFAGHHGHGFGGGBFGG
@M05620:46:000000000-D9D58:1:1101:9154:6223 1:N:0:102
GAATGAATGCAGAAATTGGCAAGATAATACTGCACCGATGGGAAATGATACTATCCTGAAACATGAGCAAATTGACCAGCCTCAGGATGTGAACTCATTTGCTGGAGGTCCCAGGGCTCTTTCAAGATAGTAAAAACAGTGACTTGTACAGCATAATGAAAAACCTAGGCATTGATTTTGAAGACATCAGACACATGCAGAATGAAAAATTTTTCAGAAATGATTTTTCTGGTGAGGTTGACTTCAGAGAA
+
BABBBFFFFFFFGGGGGGGGGGFHHHHHHHHHHHHHGAEGGHHHHHHFHHHHHHHHHHHHHHHHHHHHHHHGHHGHHHHHGHHHHHFGHHHGHHHGGHHHHHHHGGHGGHHHHHGGGHHHHHHHHHHHGHHHHHHHGHHHGGHHHHHHHGHGHHHHHHHHHHHGGGHHHHHHHHHHHHHHGHHGGHHHGFHHFHHHHHHHHHHHGHHHFGHHHHHHHHHHHHHHHHHHHHHHHHFCGGHHHHGGGGGGGGB
@M05620:46:000000000-D9D58:1:1101:15046:6256 1:N:0:102
GAATGAATGCAGAAATTGGCAAGATAATACTGCACCGATGGGAAATGATACTATCCTGAAACATGAGCAAATTGACCAGCCTCAGGATGTGAACTCATTTGCTGGAGGTCCCAGGGCTCTTTCAAGATAGTAAAAACAGTGACTTGTACAGCATAATGAAAAACCTAGGCATTGATTTTGAAGACATCAGACACATGCAGAATGAAAAATTTTTCAGAAATGATTTTTCTGGTGAGGTTGACTTCAGAGAA
+
CCCCCFFFFFFFGGGGGGGGGGGHHHHHHHHHHHHHGEGGGHHHHHHHHHHHHHHHHHHHHHHHHHHHHHHHHHHHHHHHGHHHGHGHHGHHHHHHHHHHHHHHHHHGGHHHHHGGGHHHHHHHHHHHFHHHHHHHGHHHHHHHHHHHHHHHHHHHHHHHHHHGGHHHHHHHHHHHHHHHGHHHHHHHHFHHHHHHHHHHHHHHGHHHHHHHHHHHHHHHHHHHHHHHHHHHHHHGGHHHHHGGGGGFGGG
@M05620:46:000000000-D9D58:1:1101:19351:6258 1:N:0:102
GAATGAATGCAGAAATTGGCAAGATAATACTGCACCGATGGGAAATGATACTATCCTGAAACATGAGCAAATTGACCAGCCTCAGGATGTGAACTCATTTGCTGGAGGTCCCAGGGCTCTTTCAAGATAGTAAAAACAGTGACTTGTACAGCATAATGAAAAACCTAGGCATTGATTTTGAAGACATCAGACACATGCAGAATGAAAAATTTTTCAGAAATGATTTTTCTGGTGAGGTTGACTTCAGAGAA
+
BAABCFFFFFFFGGGGGGGGGGGHHHHHHHHHHHHHEEEGGHHHHHHHHHHHHHHHHHHHHHHHHHHHHHHHHHHHHHHHGHHHHHFHHHHHGHHHHHHHHHHHHFHGGHGHEHFGGGHHGHGGGHHHHFHGHHHHGHGHHHFHFHHHGHHFHFHFHHHEHHHGGGFHHHGHHHGHHHHFEFHHHHHGFBHHHHGGHGGGHGGFGGHHGFHHHHHGHHGHHHHHHHHHHHHGGFFHHHHHEHGGFFFGGGF
@M05620:46:000000000-D9D58:1:1101:17420:6260 1:N:0:102
GAATGAATGCAGAAATTGGCAAGATAATACTGCACCGATGGGAAATGATACTATCCTGAAACATGAGCAAATTGACCAGCCTCAGGATGTGAACTCATTTGCGACTTGTACAGCATAATGAAAAACCTAGGCATTGATTTTCCCAGGGCTCTTTCAAGATAGTAAAAACAGTGACTTGTACAGCATAATGAAAAACCTAGGCATTGATTTTGAAGACATCAGACACATGCAGAATGAAAAATTTTTCAGAA
+
CCCCCFFFFFFFGGGGGGGGGGFHHHHHHHHHHHHHFEGGGHHHHHHHHHHHHHHHHHHHHHHHGGHHHHHHHHHHHHHHGHHHGHHHHGHHHHHHHHHHHHGFGGGHHHHHHHHHHHHHHHHHHGGHGHHHHHHHGHHHHHHHHHGGGHHHHHHHGHHHHHHHHHHHGHHHHHHHHHHHHHHHHHGHHHHHHHHGGHHHHHHHHHHHHHHHGHHHHHHHHHHHHHHHHGHHHHHHHHGGGGGGGGGGGGG
@M05620:46:000000000-D9D58:1:1101:21602:6270 1:N:0:102
GAATGAATGCAGAAATTGGCAAGATAATACTGCACCGATGGGAAATGATACTATCCTGAAACATGAGCAAATTGACCAGCCTCAGGATGTGAACTCATTTGCTGGAGGTCCCAGGGCTCTTTCAAGATAGTAAAAACAGTGACTTGTACAGCATAATGAAAAACCTAGGCGTTGATTTTGAAGACATCAGACACATGCAGAATGAAAAATTTTTCAGAAATGATTTTTCTGGTGAGGTTGACTTCAGAGAA
+
DDDCDFFFFFFFGGGGGGGGGGGHHHHHHHHHHHHHGGGGGHHHHHHHHHHHHHHHHHHHHHHHHHHHHHHHHHHHHGHHGHHHHHHHHGHHHHHHHHHHHHHHHHHGGHHHHHGGGHHHHHHHHGHHHHHIHHHHGHHHHHHHHHHHHHHHHHHHHHHHHHHGGHHHHHGGGGHHHHHHGHHHHHHHHHHHHHHHHHHHHHHHGGHHHHHHHHHHHHHHHHGHHHHHHHHHHHHHHGGGGGGGGGGGGGG
@M05620:46:000000000-D9D58:1:1101:6775:6292 1:N:0:102
GAATGAATGCAGAAATTGGCAAGATAATACTGCACCGATGGGAAATGATACTATCCTGAAACATGAGCAAATTGACCAGCCTCAGGATGTGAACTCATTTGCTGGAGGTCCCAGGGCTCTTTCAAGATAGTAAAAACAGTGACTTGTACAGCATAATGAAAAACCTAGGCATTGATTTTGAAGACATCAGACACATGCAGAATGAAAAATTTTTCAGAAATGATTTTTCTGGTGAGGTTGACTTCAGAGAA
+
BBBBBFFFFFFFGGGGGGGGGGGHHFFGHHHHHHHGEEFGGHHHEHHHHHHHHFHHFFHHHHFHHHGHHHGGHHBGHHGFFHGCGGGFFBGB5FGHFGHHHFHHFFHFGHHHHHGGGHGHFHHHHHGHHHHHHHHFEHHFGFHHHFGFHFFFHHHFHHHHHHFDDHFHHFHHGHHHHHHHGHHFHFFHHHHGHHGHFGHGGHHGFHGGCGFFGHHHFHHGFHHHGHHHHHHHHHCGHHHHHHGGGGFFBB/
@M05620:46:000000000-D9D58:1:1101:11210:6301 1:N:0:102
GAATGAATGCAGAAATTGGCAAGATAATACTGCACCGATGGGAAATGATACTATCCTGAAACATGAGCAAATTGACCAGCCTCAGGATGTGAACTCATTTGCTGGAGGTCCCAGGGCTCTTTCAAGATAGTAAAAACAGTGACTTGTACAGCATAATGAAAAACCTAGGCATTGATTTTGAAGACATCAGACACATGCAGAATGAAAAATTTTTCAGAAATGATTTTTCTGGTGAGGTTGACTTCAGAGAA
+
A1AAAFF3DF1DG1BGFGBBGGFFHHHF3FDGFFHFEAEGCHHFHGGBHHFHHHHHGHFHFGFEGHFFFGHHHG11FGG/EGHCGG11BGHFHDG@1FGHHHFDFAFFEGEGHHECEHHHHHHHGFHHFHFEDEE1EEHHFHHHFHHHHEFBBGHHHHEH1DGFGHGHGGFHHHHHHGHHCGHHHHHHFHFHFHFFHFDFFCHHHDGHFGHBGFHHHB0CGFFCGHHF/GH0;/0;:;GHBGGGGGGBFE9
@M05620:46:000000000-D9D58:1:1101:19022:6309 1:N:0:102
GAATGAATGCAGAAATTGGCAAGATAATACTGCACCGATGGGAAATGATACTATCCTGAAACATGAGCAAATTGACCAGCCTCAGGATGTGAACTCATTTGCTGGAGGTCACAAGGGCTCTTTCAAGATAGTAAAAACAGTGACTTGTACAGCATAATGAAAAACCTAGGCATTGATTTTGAAGACATCAGACACATGCAGAATGAAAAATTTTTCAGAAATGATTTTTCTGGTGAGGTTGACTTCAGAGA
+
DDDDDFFFFFFFGGGGGGGGGGGHHHHHHHHHHHHHGEGGGHHHHHHHHHHHHHHHHHHHHHHHHHHHHHHHHHHHHHHHGHHHGHHHHGHHHHHHHHHHHHHHHHHGGHHHHHHHGGHHHHHHHHHHHHHHHHHHHGHHHHHHHHHHHHHHHHHHHHHHHHHHGGHHHHHHHHHHHHHHHGHHHHHHHHHHHHHHHHHHHHHHHHHHHHHHHHHHHHGHHHHGHHHHHHHHHHHHHHHHHHHGGGGGGGF
@M05620:46:000000000-D9D58:1:1101:11231:6311 1:N:0:102
GAATGAATGCAGAAATTGGCAAGATAATACTGCACCGATGGGAAATGATACTATCCTGAAACATGAGCAAATTGACCAGCCTCAGGATGTGAACTCATTTGCTGGAGGTCCCAGGGCTCTTTCAAGGTAGGAAAAACCGGGGCTTGGACCGCATTATTAAAAACCTAGGCCTTGATTTTGGAGACCTCAGGCACCTGCAGGATGGAAAATTTTTCCAGAATGGTTTTTCTGGTGGGGTTTACTTCAGAGGA
+
CCCCCFFFFFFFGGGGGGGGGGGHHHHHHHHHHHHHEEEGGHHHHHHGHHHHHHHHHGHHHHHHHHHHHHHHHHHHHHHHGHHHHHHHHGHFHHHHHHHHHHHHHFHGGHHH33?E10/3DG?4F43B43/3DGHG////////?//2=2/////?111>FHH.C011>01<<00<=GH0-C<0..0000/:...//./;.=00.=FGG0FGGG/000;C0000;CGG900;0/.:@.;.000:00000.;
@M05620:46:000000000-D9D58:1:1101:20037:6311 1:N:0:102
GAATGAATGCAGAAATTGGCAAGATAATACTGCACCGATGGGAAATGATACTATCCTGAAACATGAGCAAATTGACCAGCCTCAGGATGTGAACTCATTTGCTGGAGGTCCCAGGGCTCTTTCAAGATAGTAAAAACAGTGACTTGTACAGCATAATGAAAAACCTAGGCATTGATTTTGAAGACATCAGACACATGCAGAATGAAAAATTTTTCAGAAATGATTTTTCTGGTGAGGTTACTTCAGAGAAG
+
CCCCCFFFFFFFGGGGGGGGGGGHHHHHHHHHHHHHGEGGGHHHHHHHHHHHHHHHHHHGHHHHHGHHHHHHHHHHHHGGGHHHHHHHGFGGHHHHHHHHHHHHHHHGGHHHHHGGGHHHHHHHHHHHHHHHHGHHGHHHHHHHHHHHHHHHHHHHHHHHHGHGGHHHHHHHHHHHHHHHGHHHHGHHHHHHHGHHHHHHHHHGGGHHHHHHGHHHHHHHHHHHHHHHHHHHGHHHHHHHHHHGGGGGGGG
@M05620:46:000000000-D9D58:1:1101:13306:6353 1:N:0:102
GAATGAATGCAGAAATTGGCAAGATAATACTGCACCGATGGGAAATGATACTATCCTGAAACATGAGCAAATTGACCAGCCTCAGGATGTGAACTCATTTGCTGGAGGTCCCAGGGCTCTTTCAAGATAGTAAAAACAGTGACTTGTACAGCATAATGAAAAACCTAGGCATTGATTTTGAAGACATCAGACACATGCAGAATGAAAAATTTTTCAGAAATGATTTTTCTGGTGAGGTTGACTTCAGAGAA
+
CCCCCFFFFFFFGGGGGGGGGGGHHHHHHHHHHHHHGGGGGHHHHHHHHHHHHHHHHHHHHHHHHHHHHHHHHHHHHHHHGHHHHHGHHHHHHHHHHHHHHHHHHHHGGHHHHHGGGHHHHHHHHHHHHHHIHGHHGHHHHGHHHHHHHHHHHHHHHHHHHHHGGHHHHHHHHHHHHHHHGHHHHHHHHHHHHHHHHHHGGHHHHHHHHHHHHHHHGHHHHHGHHHHHHHHHHHHGHHHGHHGGGHGGGGG
@M05620:46:000000000-D9D58:1:1101:16024:6428 1:N:0:102
GAATGAATGCAGAAATTGGCAAGATAATACTGCACCGATGGGAAATGATACTATCCTGAAACATGAGCAAATTGACCAGCCTCAGGATGTGAACTCATTTGCTGGAGGTCCCAGGGCTCTTTCAAGATAGTAAAAACAGTGACTTGTACAGCATAATGAAAAACCTAGGCATTGATTTTGAAGACATCAGACACATGCAGAATGAAAAATTTTTCAGAAATGATTTTTCTGGTGAGGTTGACTTCAGAGAA
+
CCCCCFFFFFFFGGGGGGGGGGGHHHHHHHHHHHHHGEGGGHHHHHHHHHHHHHHHHHHHHHHHHHHHHHHHHHHHHHHHGHHHHGGHHGHHHHHHHHHHHHHHHHHGGHHHHHGGGHHHHHHHHHHHHHHHHHHHGHHHHHHHHHHHHHHHHHHHHHHHHHHGGHHHHHHHHHHHHHHHGHHHHHHHHHHHHHHHHHHHGHHGGGHHHHHHHHHHHGHHHHHHHHHHHHHHHHHHHHHHGHGGGGGGGGF
@M05620:46:000000000-D9D58:1:1101:5188:6431 1:N:0:102
GAATGAATGCAGAAATTGGCAAGATAATACTGCACCGATGGGAAATGATACTATCCTGAAACATGAGCAAATTGACCAGCCTCAGGATGTGAACTCATTTGCTGGAGGTCCCAGGGCTCTTTCAAGATAGTAAAAACAGTGACTTGTACAGCATAATGAAAAACCTAGGCATTGATTTTGAAGACATCAGACACATGCAGAATGAAAAATTTTTCAGAAATGATTTTTCTGGTGAGGTTGACTTCAGAGAA
+
AA1A1113BFFFFGFGGFFGCGECBHBGFHFGHBHHE0EEAG01AGD1DFHHH21AGBEAGH0A1BFB1ECG1F1111BGFGHGEG1@F@FD2G@GDGHFGHGG1FA/?FEF@BFFGFCEDGHFHHHFEE>2B22<<<F>FGGFBG11B2BGGDGBBGG<GEHCFFHHCC<CFGHHHHHHAGHG0?F<GHD1FGGGG1B11<GF>=DB.C/=<DCHHDDC0<:;0C:0:CGC;:;GE::GHCBBB090FFB
@M05620:46:000000000-D9D58:1:1101:14267:6435 1:N:0:102
GAATGAATGCAGAAATTGGCAAGATAATACTGCACCGATGGGAAATGATACTATCCTGAAACATGAGCAAATTGACCAGCCTCAGGATGTGAACTCATTTGCTGGAGGTCCCAGGGCTCTTTCAAGATAGTAAAAACAGTGACTTGTACAGCATAATGAAAAACCTAGGCATTGATTTTGAAGACATCAGACACATGCAGAATGAAAAATTTTTCAGAAATGATTTTTCTGGTGAGGTTGACTTCAGAGAA
+
CCCCCFFFFFFFGGGGGGGGGGGGHHHHHHHHHHHHEEEGGHGHHHHGHHHHHHHHHHHHHHHHHHHHHHHHHHHHHHHHGHHGHHGHHGGHHHHHHHHHHHHHHHHGGHHHHHGGGHHHHHHHHHHHHHHHHHHHGHHHHHHHHHHHHHHHHHHHHHHHHHHGGHHHHHHHHHHHHHHHGHGHHHHHHHHHHHHHHHHHHHHHHGHHHHHHHHHHHHHHHHHHHHHHHHHHHHHCGGHHHHGGGGGGGGF
@M05620:46:000000000-D9D58:1:1101:17763:6436 1:N:0:102
GAATGAATGCAGAAATTGGCAAGATAATACTGCACCGATGGGAAATGATACTATCCTGAAACATGAGCAAATTGACCAGCCTCAGGATGTGAACTCATTTGCTGGAGGTCCCAGGGCTCTTTCAAGATAGTAAAAACAGTGACTTGTACAGCATAATGAAAAACCTAGGCATTGATTTTGAAGACATCAGACACATGCAGAATGAAAAATTTTTCAGAAATGATTTTTCTGGTGAGGTTGACTTCAGAGAA
+
BBBBBFFFFFFFGGGGGGGGGGGHFDGHGHFHHHHHG2EEEHAFCGHHH5GH5GHGHGHHHHGFCGGHBFHGG55GHEGHGHHHHHGHHHFGHHHHEFHHGGHHFGHEGHHHHFGGGGHHHHHHGHHHHHHHHGHDEEHHHEFFGGHHFGHEHHHHHHGHHFHGAC<FB2CCGFFHHHHEGHHHHHGHFGFHHHHGGFFGDGDFGFHFH.GHGFG<GH0CGGFFHHHHHHHHHGGH.GGFBCFGGGGFGGF
@M05620:46:000000000-D9D58:1:1101:15458:6484 1:N:0:102
GAATGAATGCAGAAATTGGCAAGATAATACTGCACCGATGGGAAATGATACTATCCTGAAACATGAGCAAATTGACCAGCCTCAGGATGTGAACTCATTTGCTGGAGGTCACCAGGGCTCTTTCAAGATAGTAAAAACAGTGACTTGTACAGCATAATGAAAAACCTAGGCATTGATTTTGAAGACATCAGACACATGCAGAATGAAAAATTTTTCAGAAATGATTTTTCTGGTGAGGTTGACTTCAGAGA
+
CCCCCFFFFFFFGGGGGGGGGGGHHHHHHHHHHHHHGEGGGHHHHHHHHHHHHHHHHHHHHHHHHHHHHHHHHHGHHHHHGHHHGHGHHGGHHHHHHHHHHHHHHHHFFHHHHHHGGGHHHHHHHHHHHHHHHHHHHGHHHHHHHHHHHHHHHHHHGHHHHHHHGGHHHHHHHHHHHHHHHGHHHHHHHHHHHHHHHHHHHHHHHGHHHHHHHHHHHHHHHHHHHHHHHHHHHHHHHHHHHHGGGGGGGG;
@M05620:46:000000000-D9D58:1:1101:17341:6487 1:N:0:102
GAATGAATGCAGAAATTGGCAAGATAATACTGCACCGATGGGAAATGATACTATCCTGAAACATGAGCAAATTGACCAGCCTCAGGATGTGAACTCATTTGCTGGAGGTCCCAGGGCTCTTTCAAGATAGTAAAAACAGTGACTTGTACAGCATAATGAAAAACCTAGGCATTGATTTTGAAGACATCAGACACATGCAGAATGAAAAATTTTTCAGAAATGATTTTTCTGGTGAGGTTGACTTCAGAGAA
+
BBBBBFFFFFFFGGGGGGGGGGGCHHHHHHHHHHHHG?EGGHHHHHHHHHHHHHHHHGHGHHHHHHHHHHHHHHHHHHHHGHHHHHHHHGHGFHHHHHHHHHHHHHHGGHHHHHGGGHHHHHHGHHHHGGDHHHHHGHHGHHHHHHHHHHGHHFHHFHHFHGHGGHHHGHHEHHFHHHHHGHHGHHGHFGHHFHHGHHHBHFHGDFGHEGCGGHHHHHHHBHFFGGHHHHFGHHHHGHHHHGGFGGFFFGF
@M05620:46:000000000-D9D58:1:1101:12143:6495 1:N:0:102
GAATGAATGCAGAAATTGGCAAGATAATACTGCACCGATGGGAAATGATACTATCCTGAAACATGAGCAAATTGACCAGCCTCAGGATGTGAACTCATTTGCTGGAGGTCCCAGGGCTCTTTCAAGATAGTAAAAACAGTGACTTGTACAGCATAATGAAAAACCTAGGCATTGATTTTGAAGACATCAGACACATGCAGAATGAAAAATTTTTCAGAAATGATTTTTCTGGTGAGGTTGACTTCAGAGAA
+
CCCCCFFFFFFFGGGGGGGGGGGHHHHHHHHHHHHHGEGGGHHHHHHHHHHHHHHHHHHHHHHHHHHHHHHHHHHHHHHHGHHHHHGHHHHGHHHHHHHHHHHHHHHGGHHHHHGGGHHHHHHHHHHHHHHHHHHHGHHHHHHHHHHHHHHHHHHHHHHHHHHGGHHHHHHHHHHHHHHHGHHHHHHHFHGHHHHHGHHHHHHGGGHHHHHHHHHHHHHHHHHHHHHHHHHHHHHCGGHHHHGGGGGGGGF
@M05620:46:000000000-D9D58:1:1101:18558:6506 1:N:0:102
GAATGAATGCAGAAATTGGCAAGATAATACTGCACCGATGGGAAATGATACTATCCTGAAACATGAGCAAATTGACCAGCCTCAGGATGTGAACTCATTTGCTGGAGGTCACACGGTCATCCAGGCCTCTTTCAAGCTAGTAAATACAGTGCCTTGTACAGCATAATGACAATCCTTTGCATTGCTTTTGACGCCTTCAAACTCATGCAGTATCCCAGAGCTCTTTCACGGTAGTAAATACAGTGACTTGT
+
BABBBFFFFFFFGGGGGGGGGGGFHHHHHHHHHHHHGFGGGHFHFHHHHGHHHHHHHGFHHHFHFFHHGHHGHHHHHHHHGHHHHHHHHHHHHHHHHHHHHHHHGFHFGH3GD@EG1>/B43333/?F03GF4EHF3?33BF43332F33?3BF3?G3FF22@222>F22@22<?F111?<FD111?11FF1..<0<FG1FD00<000<000=0G/0<../00<GH000..;.;C00000000;0;90BC9
@M05620:46:000000000-D9D58:1:1101:18535:6511 1:N:0:102
GAATGAATGCAGAAATTGGCAAGATAATACTGCACCGATGGGAAATGATACTATCCTGAAACATGAGCAAATTGACCAGCCTCAGGATGTGAACTCATTTGCTGGAGGTCACACGGTCATCCAGGCCTCTTTCAAGATAGTAAAAACAGTGACTTGTACAGCATAATGAAAAACCTAGGCATTGATTTTGAAGACATCAAACACATGCAGAATCCCAGGGCTCTTTCAAGATAGTAAAAACAGTGACTTGT
+
CCCCCFFFFFFFGGGGGGGGGGGHHHHHHHHHHHHHGEFGGHHHHHHHHHHHHHHHHHHHHHHHHHHHHHHHHHHHHHHHGHHHHHHHHHHHHHHHHHHHHHHHHHHGGHHHHHGGGGGHHHHHHHGHHHHHHHHHGHHHHHHHHHGHHHHHHHHHHHHHHHHHHHHHHHHHHGGGHHHHHHHHHHHHHHGHHHHHHHHHHHHHHHHHHHHHHGHHHHGGGHHHHHGHHHHHHHHHHGGGGGG0CFFGGGC
@M05620:46:000000000-D9D58:1:1101:8656:6526 1:N:0:102
GAATGAATGCAGAAATTGGCAAGATAATACTGCACCGATGGGAAATGATACTATCCTGAAACATGAGCAAATTGACCAGCCTCAGGATGTGAACTCATTTGCTGGAGGTCTCAGGGCTCTTTCAAGATAGTAAAAACAGTGACTTGTACAGCATAATGAAAAACCTAGGCATTGATTTTGAAGACATCAGACACATGCAGAATGAAAAATTTTTCAGAAATGATTTTTCTGGTGAGGTTGACTTCAGAGAA
+
B?ABBBDFDFBDGBBGGGGFGGFEGGHHHHHGGHHGE2EGGGHGHGHEHHHHGHHHHHFHHHGHFHCGHGHGHHDGHHHHGHHFGFB3GGHEHFGFBGHHHGFGGGFEEGHB4ECCEHHHHHHHFHHHFHHFHHGHGGHHHEHHHHHHHHHHGFGHHHHHGHFGGHFHHFFHHHHHHHHHGHHHHHHHHFHHHHHHEFFHGGHHHHGFCGGHHHHHHHGHHHGGHHHHFHHHGHHC:CGGHGHHHFFFFBC
@M05620:46:000000000-D9D58:1:1101:4982:6578 1:N:0:102
GAATGAATGCAGAAATTGGCAAGATAATACTGCACCGATGGGAAATGATACTATCCTGAAACATGAGCAAATTGACCAGCCTCAGGATGTGAACTCATTTGCTGGAGGTCCCAGGGCTTTTTCAAGATAGTAAAAAACGTGAACTGTACCGCATAATGAAAAACCTAGGCCATGATTTTGGAGACCTTAGACACATGCCGAATGGAAAATTTTTTAGAAATGATTTTTTTGGGGAGGTTGAACTCCGAGAA
+
BABBCFFFFFFFGGGGGGGGGGGHHHHHHHHHHHHHEEEGGHFHGHHGHHHHHHHHHHHGHHHHHHGFHHHHHHHFGHFGFHHHGHGHHGGGHHHHHHHHHHHHHHHGGH3FGFFG>0/3BF34FF33?34BBEHH///B///2D23333/////@222DGHH/C011?<1/??11>GH1-><1..110000<//0<00--;.:/CHHH0CGHG-.90;B0000;FFG---A.9.9;:B////;//.---:
@M05620:46:000000000-D9D58:1:1101:9629:6586 1:N:0:102
GAATGAATGCAGAAATTGGCAAGATAATACTGCACCGATGGGAAATGATACTATCCTGAAACATGAGCAAATTGACCAGCCTCAGGATGTGAACTCATTTGCTGGAGGTCCCAGGGCTCTTTCAAGATAGTAAAAACAGTGACTTGTACAGCATAATGAAAAACCTAGGCATTGATTTTGAAGACATCAGACACATGCAGAATGAAAAATTTTTCAGAAATGATTTTTCTGGTGAGGTTGACTTCAGAGAA
+
CCCCCFFFFFFFGGGGGGGGGGGHHHHHHHHHHHHHFEGGGHHHHHHHHHHHHHHHHHHHHHHHHHGHHHHHHHHHHHHHGHHHHHGHHHHHHHHHHHHHHHHHHHHGFHFH3@1?EFCFHHDGHGHGHHFDF?HD/?GHHHHEFGHHHBHHHFHHFFDGHFFD/GHHFCFHFGHHHGHHGHHHHHHHGFHGGHHHHHHHHHHHB<0GGHGFHHHHH0=CGHCGBHFHFFHBCHHC:;GGHHGGGGEFGFF
@M05620:46:000000000-D9D58:1:1101:11265:6590 1:N:0:102
GAATGAATGCAGAAATTGGCAAGATAATACTGCACCGATGGGAAATGATACTATCCTGAAACATGAGCAAATTGACCAGCCTCAGGATGTGAACTCATTTGCTGGAGGTCCCAGGGCTCTTTCAAGATAGTAAAAACAGTGACTTGTACAGCATAATGAAAAACCTAGGCATTGATTTTGAAGACATCAGACACATGCAGAATGAAAAATTTTTCAGAAATGATTTTTCTGGTGAGGTTGACTTCAGAGAA
+
BABBBFFFFFFFGGGGGGGGGGGHHHHHHHHHGHHHGEGGGHHHHHHFHHHHHHHHHHHHHHHHHHHHHHHHHHHHHHHHGHHHHGGGHGHHHHHHHHHHHHHHHHHGGHFHHFFGDHHHEHD?FFHHHFGBGHHHGHGGGFGHFGHFFHFFFGHFHHBFHHHDDCGDCFB2FD1FGGHF/<FGGHHHBBHGHHHFHBBDFFGF10HHHEGGHHBDGFFFGHEFCGHHFHHBCGF;;;;CCBFB00;;BFB
@M05620:46:000000000-D9D58:1:1101:17808:6604 1:N:0:102
GAATGAATGCAGAAATTGGCAAGATAATACTGCACCGATGGGAAATGATACTATCCTGAAACATGAGCAAATTGACCAGCCTCAGGATGTGAACTCATTTGCTGGAGGTCCCAGGGCTCTTTCAAGATAGTAAAAACAGTGACTTGTACAGCATAATGAAAAACCTAGGCATTGATTTTGAAGACATCAGACACATGCAGAATGAAAAATTTTTCAGAAATGATTTTTCTGGTGAGGTTGACTTCAGAGAA
+
CBCCCFFFFFFFGGGGGGGGGGGHHHHHHHHHHHHHEEGGGHHHHHHHHHHHHHHHHHHHHHHHHHHHHHHHHHHHHHHHGHHHHHGHGGHHHHHHHHHHHHHHHHHGGHHHHHGGGHHHHHHHHHHHHHHHHHHHGHHHHHHHHHHHHHHHHHHHHHHHHHHGGHHHHHHHHHHHHHHHGHHHHHHHHHHHHHHHHHHHHHHHHHHHHHHHHHHHHHHHHHHHHHHHHHHHHHHHHHHHHHGGGGGGGGG
@M05620:46:000000000-D9D58:1:1101:4994:6609 1:N:0:102
GAATGAATGCAGAAATTGGCAAGATAATACTGCACCGATGGGAAATGATACTATCCTGAAACATGAGCAAATTGACCAGCCTCAGGATGTGAACTCATTTGCTGGAGGTCCCAGGGCTCTTTCAAGATAGTAAAAACAGTGACTTGTACAGCATAATGAAAAACCTAGGCATTGATTTTGAAGACATCAGACACATGCAGAATGAAAAATTTTTCAGAAATGATTTTTCTGGTGAGGTTGACTTCAGAGAA
+
ABBBBFFFFFFFGGGGGGGFGGGHHHHHHHHHGHHHGEGGGHHHHHHHHHHHHHHHHEHHHHHHHHHHHGHHHHHHGHHHGHHHHHHHHHHHHHHHHHHHHHHHHGHGGHHHHHGGGHHHHHHHGGHHHHHHHHHHGHHHHHHHHHHHHHHHHHHHHHHHHHGGGHHHHHHHHHHGHHHHGHHHHHHHHHHHGHHHHHHHHGHHHHHHEHHHHHHHHHGGHGHHHHHHHHFHGHHHHHHHHHFGGGGGF/F
@M05620:46:000000000-D9D58:1:1101:24487:6623 1:N:0:102
GAATGAATGCAGAAATTGGCAAGATAATACTGCACCGATGGGAAATGATACTATCCTGAAACATGAGCAAATTGACCAGCCTCAGGATGTGAACTCATTTGCTGGAGGTCCCAGGGCTCTTTCAAGATAGTAAAAACAGTGACTTGTACAGCATAATGAAAAACCTAGGCATTGATTTTGAAGACATCAGACACATGCAGAATGAAAAATTTTTCAGAAATGATTTTTCTGGTGAGGTTACTTCAGAGAAG
+
CBBCCFFFFFFFGGGGGGGGGGGHHHHHHHHHHHHHGGGGGHHHHHHHHHHHHHHHHHHHHHHHHHHHHHHHHHHHHHHHGHHHGHHHHGHHHHHHHHHHHHHHHHHGGHHHHHGGGHHHHHHHHHHHHHHHHHHHGHHHHHHHHHHHHHHHHHHHHHHHHHHGGHHHHHHHHHHHHHHHGHHHHHHHHHHHHHHHHHHHHHHHHHHHHHHHGHHHHHHHHHHHHHHHHHHHHHHHHHHHHHHGGGGGGGG
@M05620:46:000000000-D9D58:1:1101:9772:6658 1:N:0:102
GAATGAATGCAGAAATTGGCAAGATAATACTGCACCGATGGGAAATGATACTATCCTGAAACATGAGCAAATTGACCAGCCTCAGGATGTGAACTCATTTGCTGGAGGTCCCAGGGCTCTTTCAAGATAGTAAAAACAGTGACTTGTACAGCATAATGAAAAACCTAGGCATTGATTTTGAAGACATCAGACACATGCAGAATGAAAAATTTTTCAGAAATGATTTTTCTGGTGAGGTTGACTTCAGAGAA
+
ABCCCFFFFFFFGGGGGGGGGGGHHHHHHHHHHHHHGEGGGHHHHHHGHHHHHHHHHHHHHHHHHHHHHHHHHHHHHHHHGHHHHHGHHHHHHHHHHHHHHHHHHHHGGHGHHHEEEHGFGHHE4?FFHHGFHFFHGHHHFHHHHDFDBFDFGHFGHHHHDFHGGFHHHCHFFFHHHGHHA1=FHHGFHHBGHFHHHHHFDCGF<D<DHHGFGGHFG0DGFGHFHB;GHHGB;:G;:;:GFGFBFF009B0
@M05620:46:000000000-D9D58:1:1101:9053:6660 1:N:0:102
GAATGAATGCAGAAATTGGCAAGATAATACTGCACCGATGGGAAATGATACTATCCTGAAACATGAGCAAATTGACCAGCCTCAGGATGTGAACTCATTTGCTGGAGGTCCCAGGGCTCTTTCAAGATAGTAAAAACAGTGACTTGTACAGCATAATGAAAAACCTAGGCATTGATTTTGAAGACATCAGACACATGCAGAATGAAAAATTTTTCAGAAATGATTTTTCTGGTGAGGTTGACTTCAGAGAA
+
CBCCCFFFFFFFGGGGGGGGGGGHHHHHHHHHHHHHEEFGGHGHHHHHHHHHHHHHHHHHHHHHHHHHHHHHHHHHHHHHGHHHGHGGHHHHHHHHHHHHHHHHHHHGGHHHHHGGGHHHHHHHHHHHHHHHHHHHGHHHHHHHHHHHHHHHHHHHHHHHHHHGGHHHHHHHHHHHHHHHGHHHHHHHHHHHHHHHHHHHHHHHGHHHHHHHHHHHHHHHHHHHHHHHHHHHHHHGGHHHHHGGGGGGGGG
@M05620:46:000000000-D9D58:1:1101:22825:6675 1:N:0:102
GAATGAATGCAGAAATTGGCAAGATAATACTGCACCGATGGGAAATGATACTATCCTGAAACATGAGCAAATTGACCAGCCTCAGGATGTGAACTCATTTGCTGGAGGTCCCAGGGCTCTTTCAAGATAGTAAAAACAGTGACTTGTACAGCATAATGAAAAACCTAGGCATTGATTTTGAAGACATCAGACACATGCAGAATGAAAAATTTTTCAGAAATGATTTTTCTGGTGAGGTTGACTTCAGAGAA
+
CCCCCFFFFFFFGGGGGGGGGGGHHHHHHHHHHHHHGGGGGHHHHHHHHHHHHHHHHGHHHHHHHGHHGHHHHHHHHHHHGHHHHHHHHGHHHHHHHHHHHHHHHHHGGHHHHHGGGHHHHHHHHHHHHHHHHGHHGHHHHFHHHHHHHHHHHHHGHHHHHHHGGHHHHHHHHHHHHHHHGHHHHHHHHHGGHHHHHHHHGHHHGGHHHHHHHHHHHHHGHHGHHHHHHHHHHGHHHHHHHHGGGGGGGGG
@M05620:46:000000000-D9D58:1:1101:11643:6690 1:N:0:102
GAATGAATGCAGAAATTGGCAAGATAATACTGCACCGATGGGAAATGATACTATCCTGAAACATGAGCAAATTGACCAGCCTCAGGATGTGAACTCATTTGCTGGAGGTCCCAGGGCTCTTTCAAGATAGTAAAAACAGTGACTTGTACAGCATAATGAAAAACCTAGGCATTGATTTTGAAGACATCAGACACATGCAGAATGAAAAATTTTTCAGAAATGATTTTTCTGGTGAGGTTGACTTCAGAGAA
+
ABBABFFFFFFFGFGGGFGGGGGHGHCHHHHHHHHHGEGGGHGHGGHFHFHHHHHHHFFGHHHHGGGHGHHHHHGHHHHHGHHFGGGHHHHHGHHHBFHHHHHHGHHGGHHHHHGGGHHHHHHHHHGHHHHGHHHHGHHHHFHHHHHGFGHGGHGFHHHHBDGGFHHHHHCHHHHHHHHHCGB1F0FGGHEFFGHHHHHHHHHGFGFBFGHHHHHHHHH/DFBCFHHHHHHGHGCCGHHGFGFFGGGFFF/
@M05620:46:000000000-D9D58:1:1101:11664:6695 1:N:0:102
GAATGAATGCAGAAATTGGCAAGATAATACTGCACCGATGGGAAATGATACTATCCTGAAACATGAGCAAATTGACCAGCCTCAGGATGTGAACTCATTTGCTGGAGGTCCCAGGGCTCTTTCAAGATAGTAAAAACAGTGACTTGTACAGCATAATGAAAAACCTAGGCATTGATTTTGAAGACATCAGACACATGCAGAATGAAAAATTTTTCAGAAATGATTTTTCTGGTGAGGTTGACTTCAGAGAA
+
CCCCCFFFFFFFGGGGGGGGGGGHHHHHHHHHHHHHGEFGGHHHHHHHHHHHHHHHHHHHHHHHHHHHHHHHHHHHHHHHGHHHHHGHHGHHHHHHHHHHHHHHHGHGGHHHGHGGGHHHHHHHHHHHHHHIHHHHGHHHHHHHHHHHHHHHHHHHHHHHHHHGGHHHHHHHHHHHHHHHGHHHHHHHGEFHHHHHHHHHGHHHHHHHHHHHHHHHHHHGHHHHHHHHHHGHHHHGFGHHHHGGGGGGGGG
@M05620:46:000000000-D9D58:1:1101:22873:6726 1:N:0:102
GAATGAATGCAGAAATTGGCAAGATAATACTGCACCGATGGGAAATGATACTATCCTGAAACATGAGCAAATTGACCAGCCTCAGGATGTGAACTCATTTGCTGGAGGTCCCAGGGCTCTTTCAAGATAGTAAAAACAGTGACTTGTACAGCATAATGAAAAACCTAGGCATTGATTTTGAAGACATCAGACACATGCAGAATGAAAAATTTTTCAGAAATGATTTTTCTGGTGAGGTTGACTTCAGAGAA
+
BBBBBFFFFFFFGGGGGGGGGGGHHHHHHHHHHHHHEAEGGGGHHHHFHHHHHHHHHHEHHGHHGHHHHHHHHHFFHHGHGHHFFH@FGFHFHHHHHGHHHHHHGHHGGHHHHHGGGHHHHHHHGHHHHGHGHHHHGHHHHBGHHHHHGHHHHHHHHHHHHHHGGHHHGHHHGGHHHHHHGHHGGHHHHHHHHHHHHHHHGHHGGHHHGGHHHHHHHHHHHFCFFHHHHHHFCGFHHGHFHHGGGGGGFBB
@M05620:46:000000000-D9D58:1:1101:15472:6734 1:N:0:102
GAATGAATGCAGAAATTGGCAAGATAATACTGCACCGATGGGAAATGATACTATCCTGAAACATGAGCAAATTGACCAGCCTCAGGATGTGAACTCATTTGCTGGAGGTCCCAGGGCTCTTTCAAGATAGTAAAAACAGTGACTTGTACAGCATAATGAAAAACCTAGGCATTGATTTTGAAGACATCAGACACATGCAGAATGAAAAATTTTTCAGAAATGATTTTTCTGGTGAGGTTGACTTCAGAGAA
+
CCCCCFFFFFFFGGGGGGGGGGGHHHHHHHHHHHHHGEGGGHHHHHHHHHHHHHHHHGHHHHHHHHHHHHHGHHHHHHHHGHHHHHGHHHHHHHHHHHHHHHHHHHHGGHHHGHGGGHHHHHHHHHGHHHHHHHHHGHHHHHHHHHHHHHHHHHHHHHHHHHHGGHHHHHHHHHHHHHHHGHHHHHHHHHHHHHHHHHHHHHHHGGHHHHHHHHHHHHHHHHHHHHHHHHHHHHHCGGHHHHGGGGGGGGF
@M05620:46:000000000-D9D58:1:1101:15975:6743 1:N:0:102
GAATGAATGCAGAAATTGGCAAGATAATACTGCACCGATGGGAAATGATACTATCCTGAAACATGAGCAAATTGACCAGCCTCAGGATGTGAACTCATTTGCTGGAGGTCCCAGGGCTCTTTCAAGATAGTAAAAACAGTGACTTGTACAGCATAATGAAAAACCTAGGCATTGATTTTGAAGACATCAGACACATGCAGAATGAAAAATTTTTCAGAAATGATTTTTCTGGTGAGGTTGACTTCAGAGAA
+
BBBBBFFFFFFFGGGGGGGGGGGHHHHHHHHHHHHHGEGGGHHHHHHHHHHHHHHHHHGHHHHHHHHHHHHHHHHHHHHHGHHHHHHHHGHHHHHHHHHHHHHHHHHGGHHHHHGGGHHHHHHHHHHHHHHHHHHHGHHHHHHHHHHHHHHHHHHHHHHHHHHGGHHHHHHHHHHHHHHHGHHHHHHHHHHHHHGHHHHHHHHHHHHHGHHHHHHHHHHGHHHHHHHHHHHHHHHHHHHHHHGGGGGGGGF
@M05620:46:000000000-D9D58:1:1101:15957:6762 1:N:0:102
GAATGAATGCAGAAATTGGCAAGATAATACTGCACCGATGGGAAATGATACTATCCTGAAACATGAGCAAATTGACCAGCCTCAGGATGTGAACTCATTTGCTGGAGGTCCCAGGGCTCTTTCAAGATAGTAAAAACAGTGACTTGTACAGCATAATGAAAAACCTAGGCATTGATTTTGAAGACATCAGACACATGCAGAATGAAAAATTTTTCAGAAATGATTTTTCTGGTGAGGTTGACTTCAGAGAA
+
BBBBBFBFFFFFGGGFGFGGBCFHHHHHGHHHHFHHFEFGGHGHHHHFHFHHHHHGHGGFHHGHHHGFGGHHHHHHGHHHGHHGHHGHHFGHGHHHGGHHHHFHHGHGGHGHHGGGGGHHHHHHHHHHFHHGHHHHGHHHHHHHHHHBDHHHHHHHFHFH3GHGGHHGHHHHHHHHHHHHGHHHHHHHHFFFCGEGHGFHHHFGFHHHFHHHHHHHGHGFHFBHFFHHHHGHHFHFHHHHHHFGGGFFFBF
@M05620:46:000000000-D9D58:1:1101:23899:6808 1:N:0:102
GAATGAATGCAGAAATTGGCAAGATAATACTGCACCGATGGGAAATGATACTATCCTGAAACATGAGCAAATTGACCAGCCTCAGGATGTGAACTCATTTGCTGGAGGTCCCAGGGCTCTTTCAAGATAGTAAAAACAGTGACTTGTACAGCATAATGAAAAACCTAGGCATTGATTTTGAAGACATCAGACACATGCAGAATGAAAAATTTTTCAGAAATGATTTTTCTGGTGAGGTTGACTTCAGAGAA
+
CBCCCFFFFFFFGGGGGGGGGGGHHHHHHHHHHHHHGGGGGHHHHHHHHHHHHHHHHHHHHHHHHHHHHHHHHHHHHHHHGHHHHHHHHGHHHHHHHHHHHHHHHHHGGHHHHHGGGHHHHHHHHHHHHHHHHHHHGHHHHHHHHHHHHHHHHHHHHHHHHHHGGHHHHHHHHHHHHHHHGHHHHHHHHHHHHHHHHHHHHHHHHHHHHHHHHHHHHHHHHHHHHHHHGHHHHHHHHHHHHHGHHGGGGGG
@M05620:46:000000000-D9D58:1:1101:12784:6832 1:N:0:102
GAATGAATGCAGAAATTGGCAAGATAATACTGCACCGATGGGAAATGATACTATCCTGAAACATGAGCAAATTGACCAGCCTCAGGATGTGAACTCATTTGCTGGAGGTCCCAGGGCTCTTTCAAGATAGTAAAAACAGTGACTTGTACAGCATAATGAAAAACCTAGGCATTGATTTTGAAGACATCAGACACATGCAGAATGAAAAATTTTTCAGAAATGATTTTTCTGGTGAGGTTGACTTCAGAGAA
+
CCCCCFFFFFFFGGGGGGGGGGFHHHHHHHHHHHHHGFGGGHHHHHHHHHHHHHHHHHHHHHHHHHGHGHHHHHHHHHHGGHHHGGGGHGGGGHHHHHHHHHHHHHHGGHHHHHGGGHHHHHHHHHGHHHFHHHHHGHHHHGHHHHGHHGHHHHHHHHHHHHHGGHHHHHHHHHHHHHHHGHHHHHHHHHHHHHHHHHHHHHHGFGHHGHHHHHHHHGHHGHHHGHHGGHHHHHHCCCHHHHGGGGGFFGF
@M05620:46:000000000-D9D58:1:1101:22214:6859 1:N:0:102
GAATGAATGCAGAAATTGGCAAGATAATACTGCACCGATGGGAAATGATACTATCCTGAAACATGAGCAAATTGACCAGCCTCAGGATGTGAACTCATTTGCGACTTGTACAGCATAATGAAAAACCTAGGCATTGATTTTGAAGACATCAGACACATGCAGAATGAAAAATTTTTCAGAAATGATTTTTCTGGTGAGGTTGACTTCAGAGAAGATCGGAAGAGCACACGTCTGAACTCCAGTCACGAATT
+
BBCAAFFFFFFFGGGGGGGGGGGHHHHHHHHHHHHHFEGGGHHHHHHHHHHHHHHHHHHHHHHHHGHHHHHHHHHHHHHHGHHHHHHFGFHHHGHHHHHHHHGGGGGHHHHHHHHHHHHHHHHHHGGHHHHHHHHHFHHHHHGHHHHFHHHHHHHHHGHHHHHHHHHHHHHHHHHHHHHGHHHHFHHHHHHHGHGHDGHHHHHHHGHHHHHGHHHHHHGGGDGFHFGHHGHHGGGGGGGGGGGGGGGGGGG
@M05620:46:000000000-D9D58:1:1101:20894:6860 1:N:0:102
GAATGAATGCAGAAATTGGCAAGATAATACTGCACCGATGGGAAATGATACTATCCTGAAACATGAGCAAATTGACCAGCCTCAGGATGTGAACTCATTTGCTGGAGGTCCCAGGGCTCTTTCAAGATAGTAAAAACAGTGACTTGTACAGCATAATGAAAAACCTAGGCATTGATTTTGAAGACATCAGACACATGCAGAATGAAAAATTTTTCAGAAATGATTTTTCTGGTGAGGTTGACTTCAGAGAA
+
BCBBBFFFFFFFGGGGGGGGGGGHHHHHHHHHHHHHGFGGGHGHHHHHHHHHHHHHHHHHHHHHHHGGHHHHHHHHHHHHGHHHGHHHHHHFHHHHHHHHHHHHHHHGGHHHHHGGGHHHHHHHHHHHHHHHHHHHGHHHHHHHHHHHHHHHHHHHHHHHHHHGGHHHHHHHHHHHHHHHGHGHHHHHHGHHHHHHHHHHHHHHGHHHHHHHGHHGHFHHHHHHHHHGHHHHHHHHHHHHGHGFGGGGGGG
@M05620:46:000000000-D9D58:1:1101:12526:6890 1:N:0:102
GAATGAATGCAGAAATTGGCAAGATAATACTGCACCGATGGGAAATGATACTATCCTGAAACATGAGCAAATTGACCAGCCTCAGGATGTGAACTCATTTGCTGGAGGTCCCAGGGCTCTTTCAAGATAGTAAAAACAGTGACTTGTACAGCATAATGAAAAACCTAGGCATTGATTTTGAAGACATCAGACACATGCAGAATGAAAAATTTTTCAGAAATGATTTTTCTGGTGAGGTTGACTTCAGAGAA
+
BBCBCFFFFFFFGGGGGGGGGGGFGHHHHHHHHHHHFAFGEHGHHHHGHHHHHHHHHFGHHHHHHHGHHHHHHHHHHFGHGHHHGHGHHGHFHHHHHHHHHHHHHHHGGHHHHHGGGHHHHHHHHHHHHHHHHHHHGHHHHHHHHHHHHHHHHHHHHHHHHHHGGHHHHHHHHHHHHHHHGHHHHHHHHHHHHHHHHHHHHHHGFGHGHHHHHHHHHGHHHHHHHHHHGHHHHHH;CCHHHHGGGGGFFFB
@M05620:46:000000000-D9D58:1:1101:24331:6892 1:N:0:102
GAATGAATGCAGAAATTGGCAAGATAATACTGCACCGATGGGAAATGATACTATCCTGAAACATGAGCAAATTGACCAGCCTCAGGATGTGAACTCATTTGCTGGAGGTCCCAGGGCTCTTTCAAGATAGTAAAAACAGTGACTTGTACAGCATAATGAAAAACCTAGGCATTGATTTTGAAGACATCAGACACATGCAGAATGAAAAATTTTTCAGAAATGATTTTTCTGGTGAGGTTGACTTCAGAGAA
+
CCCCCFFFFFFFGGGGGGGGGGGHHHHHHHHHHHHHGGGGGHHHHHHHHHHHHHHHHHHHHHHHHHHHHHHHHHHHHHHHGHHHHHHHHHHHHHHHHHHHHHHHHHHGGHHHHHGGGHHHHHHHHHHGHHHHHHHHGHHHHHHHHHHHHHHHHHHHHHHHHHHGGHHHHHHHHHHHHHHHGHHHHHHHHHHHHHHHHHGHHHHHHHHHHHHHHHHHHHHHHHHHHHHHHHHHHHHHHHHHHHGGGGGGGGG
@M05620:46:000000000-D9D58:1:1101:12510:6904 1:N:0:102
GAATGAATGCAGAAATTGGCAAGATAATACTGCACCGATGGGAAATGATACTATCCTGAAACATGAGCAAATTGACCAGCCTCAGGATGTGAACTCATTTGCTGGAGGTCCCAGGGCTCTTTCAAGATAGTAAAAACAGTGACTTGTACAGCATAATGAAAAACCTAGGCATTGATTTTGAAGACATCAGACACATGCAGAATGAAAAATTTTTCAGAAATGATTTTTCTGGTGAGGTTGACTTCAGAGAA
+
CBCCCFFFFFFFGGGGGGGGGGGHHHHHHHHHHHHHGEGGGHHHHHHHHHHHHHHHHHHHHHHHHEGHHHHHHHHHHHGHGHHHHHGGGGHHHHHHHHHHHHHHHGHGGHHHHHGGGHHHHHHHHHHHHHHHHHHHGHHHHHHHHHHHHHHHHHHHHHHHHHHGGHHHHHHHHHHHHHHHGHHHHHHHHHGHHHHHHHHGHHGGFBGHFGHHHHHHGDHHHHHGHHHHHHHHHHHCGGHHHHGGGGGFGGF
@M05620:46:000000000-D9D58:1:1101:18631:6948 1:N:0:102
GAATGAATGCAGAAATTGGCAAGATAATACTGCACCGATGGGAAATGATACTATCCTGAAACATGAGCAAATTGACCAGCCTCAGGATGTGAACTCATTTGCTGGAGGTCCCAGGGCTCTTTCAAGATAGTAAAAACAGTGACTTGTACAGCATAATGAAAAACCTAGGCATTGATTTTGAAGACATCAGACACATGCAGAATGAAAAATTTTTCAGAAATGATTTTTCTGGTGAGGTTGACTTCAGAGAA
+
CCCCCFFFFFFFGGGGGGGGGGGHHHHHHHGHHHHHGFGGGHHHHHHHHHHHHHHHHHHHHHHHHHHHHHHHHHHHHHHHGHHHHHGHHGHHHHHHHHHHHHHHHHHGGHHHHHGGGHHHHHHHHHHHHHHHHHHHGHHHHHHHHHHHHHHHHHHHHHHHHHHGGHHHHHHHHHHHHHHHGHHHHHHHHHHHHHHHHHHHGHHGHHHHHHHHHHHHHHHHHHHHHHHHHHHHHHHHHHHHHHGHGGGGGGG
@M05620:46:000000000-D9D58:1:1101:18843:6979 1:N:0:102
GAATGAATGCAGAAATTGGCAAGATAATACTGCACCGATGGGAAATGATACTATCCTGAAACATGAGCAAATTGACCAGCCTCAGGATGTGAACTCATTTGCGACTTGTACAGCATAATGAAAAACCTAGGCATTGATTTTCCCAGGGCTCTTTCAAGATAGTAAAAACAGTGACTTGTACAGCATAATGAAAAACCTAGGCATTGATTTTGAAGACATCAGACACATGCAGAATGAAAAATTTTTCAGAA
+
CCCCCFFFFFFFGGGGGGGGGGGHHHHHHHHHHHHHGEGGGHHHHHHHHHHHHHHHHHHHHHHHHHHHHHHHHHHHHHHHGHHHGHHHHFGGHHHHHHHHHHGFGGGHHHHHHHHHHHHHGHHHHGGHHHHHHHHH4FHHHHHHHHGGGHFHHGHHHHHHHHHHHHHHGHHGHHHHHHHHHHGHHHGHHHHHHHHGGHHGHGHHHHHHHHHFGGHHHHHHHHHHHHHHGFHHHHHGHHGGGGGGGGGGGFF
@M05620:46:000000000-D9D58:1:1101:25353:7001 1:N:0:102
GAATGAATGCAGAAATTGGCAAGATAATACTGCACCGATGGGAAATGATACTATCCTGAAACATGAGCAAATTGACCAGCCTCAGGATGTGAACTCATTTGCTGGAGGTCCCAGGGCTCTTTCAAGATAGTAAAAACAGTGACTTGTACAGCATAATGAAAAACCTAGGCATTGATTTTGAAGACATCAGACACATGCAGAATGAAAAATTTTTCAGAAATGATTTTTCTGGTGAGGTTGACTTCAGAGAA
+
CCCCCFFFFFFFGGGGGGGGGGGHHHHHHHHHHHHHGGGGGHHHHHHHHHHHHHHHHHHHHHHHHHHHHHHHHHHHHHHHGHHHHHHHHGHHHHHHHHHHHHHHHHHGGHHHHHGGGHHHHHHHHHHHHHHHHHHHGHHHHHHHHHHHHHHHHHHHHHHHHHHGGHHHHHHHHHHHHHHHGHHHHHHHHHHHHHHHHHHHHHHHHHHHHHHHHHHHHHHHHHHHHHHHHHHHHHHHHHHHHHGGGGGGGGG
@M05620:46:000000000-D9D58:1:1101:19621:7021 1:N:0:102
GAATGAATGCAGAAATTGGCAAGATAATACTGCACCGATGGGAAATGATACTATCCTGAAACATGAGCAAATTGACCAGCCTCAGGATGTGAACTCATTTGCTGGAGGTCCCAGGGCTCTTTCAAGATAGTAAAAACAGTGACTTGTACAGCATAATGAAAAACCTAGGCATTGATTTTGAAGACATCAGACACATGCAGAATGAAAAATTTTTCAGAAATGATTTTTCTGGTGAGGTTGACTTCAGAGAA
+
CCDDDFFFFFFFGGGGGGGGGGGHHHHHHHHHHHHHGFGGGHHHHHHHHHHHHHHHHHHHHHHHHHHHHHHHHHHHHHHHGHHHHHHHHBGFHHHHGHHHHHHHHHHGGHHHHHGGGHHHHHHHHHHHHHHHHHHHGHHHHHHHHHHHHHHHHHHHHHHHHHHGGHHHHHHHHHHHHHHHGHHHHHHHHHHHHHHHHHHHHHHGGHHHHHHHHHHHHHHHHHHHHHHHHHHHHHHHHHHHHHHHHHGGGGG
@M05620:46:000000000-D9D58:1:1101:9357:7022 1:N:0:102
GAATGAATGCAGAAATTGGCAAGATAATACTGCACCGATGGGAAATGATACTATCCTGAAACATGAGCAAATTGACCAGCCTCAGGATGTGAACTCATTTGCTGGAGGTCCCAGGGCTCTTTCAAGATAGTAAAAACAGTGACTTGTACAGCATAATGAAAAACCTAGGCATTGATTTTGAAGACATCAGACACATGCAGAATGAAAAATTTTTCAGAAATGATTTTTCTGGTGAGGTTGACTTCAGAGAA
+
AAA?AFFDFFFFDGGGGGFFGGFCGHHHFHGHHHHHE2AEGDEGHFGGFHHHHFHHDHHHHHHHHHHFEBFGGGGFHHGHGFHHHHGHGFFD@GHHHHHHHHFFEHHGEFECHHGGGHEFGHHHHHGGFFGHHHHHGEGE3GFBFHFFFDDHHFHHFHHDFFHFGHHGHHHFGFHHHHHHGHHGHHHGHHBGFHHFHHHHHFHF<=DG.GGGHFHHHGDGHHFHBGFHGFGFGGHCGCCFFGGBFEGFEFF
@M05620:46:000000000-D9D58:1:1101:12469:7035 1:N:0:102
GAATGAATGCAGAAATTGGCAAGATAATACTGCACCGATGGGAAATGATACTATCCTGAAACATGAGCAAATTGACCAGCCTCAGGATGTGAACTCATTTGCTGGAGGTCCCAGGGCTCTTTCAAGATAGTAAAAACAGTGACTTGTACAGCATAATGAAAAACCTAGGCATTGATTTTGAAGACATCAGACACATGCAGAATGAAAAATTTTTCAGAAATGATTTTTCTGGTGAGGTTGACTTCAGAGAA
+
CCDCDFFFFFFFGGGGGGGGGGGFHHHHHHHHHHHHGEGGGHHHHHHHHHHHHHHHHHHHHHHHHHHHHHGGHHHHHHHHGHHHGHGHHHHHHHHHHHHHHHHHHHHGGHHHHHGGGHHHHHHHHHHHHHHHHHHHGHHHHHHHHHHHHHHHHHHHHHHHHHHGGHHHHHHHHHHHHHHHFHHHHHHHHHHHHHHHHHHHGHHHGHHHHHHHFHHHHHHHHHHHHHHHHHGHHHGCGHHHHHGGGGGGGGG
@M05620:46:000000000-D9D58:1:1101:12237:7040 1:N:0:102
GAATGAATGCAGAAATTGGCAAGATAATACTGCACCGATGGGAAATGATACTATCCTGAAACATGAGCAAATTGACCAGCCTCAGGATGTGAACTCATTTGCTGGAGGTCCCAGGGCTCTTTCAAGATAGTAAAAACAGTGACTTGTACAGCATAATGAAAAACCTAGGCATTGATTTTGAAGACATCAGACACATGCAGAATGAAAAATTTTTCAGAAATGATTTTTCTGGTGAGGTTGACTTCAGAGAA
+
CBBCDFFFFFFFGGGGGGGGGGGGHHHHHHHHHHHHGEGGGHHHHHHGHHHHHHHHHHHHHHHHHHGFHHHHHHHHHHHHGHHHGHGGHGHHHHHHHHHHHHHHHHHGGHHHHHGGGHHHHHHHHHHHHHHHHHHHGHHHHHHHHHHHHHHHHHHHHHHHHHHGGHHHHHHHHHHHHHHHGHHHHHHHHHHHHHHHHHHHHHHHGHHHHHHHHHHHHGHGHHGHHHHHHHHHHHHGGHHHHHGHGGGGGFF
@M05620:46:000000000-D9D58:1:1101:26450:7061 1:N:0:102
GAATGAATGCAGAAATTGGCAAGATAATACTGCACCGATGGGAAATGATACTATCCTGAAACATGAGCAAATTGACCAGCCTCAGGATGTGAACTCATTTGCTGGAGGTCACTAGGGCTCTTTCAAGATAGTAAACACAGTGACTTGTACAGCATACTGAAAAACCTAGGCATTGATTTTGAAGACATCAGACACATGCAGAATGATAAATTTTTCAGATATGATTTTTCTGGTGTGGTTGACTTCAGAGA
+
CCCCCFFFFFFFGGGGGGGGGGGHHHHHGHHHHHHHGGGGGHHHHHHHHHHHHHHHHHHHHHHHHHHHHHHHHHHHHHHHGHHHHHHHHHHHHHBGHHGHF44B3FHG1F3F443312B?F34BFHHHF4?FF?G430/?33D44433D33?2FDG233F?D3B//@GDB22=22>?11F1F==1?0??11>1FF0111FDH0F1110=0=00=</0=00=00<0=<0:/CCG0:.../::/00:9099CF
@M05620:46:000000000-D9D58:1:1101:21462:7073 1:N:0:102
GAATGAATGCAGAAATTGGCAAGATAATACTGCACCGATGGGAAATGATACTATCCTGAAACATGAGCAAATTGACCAGCCTCAGGATGTGAACTCATTTGCTGGAGGTCCCAGGGCTCTTTCAAGATAGTAAAAACAGTGACTTGTACAGCATAATGAAAAACCTAGGCATTGATTTTGAAGACATCAGACACATGCAGAATGAAAAATTTTTCAGAAATGATTTTTCTGGTGAGGTTGACTTCAGAGAA
+
AAABBFFFFFFFGGGGGGGFGGGHGHHHHHHHHHHHGGGGGEGHHHHFHHHHHHHHHHGGHHHHHFHHHHHHHHHHHHHHGHHHHHHHHFGFFHHHHHHHHHHHEFHGGHHHHHGGGHHHHHGHHFHHHHHHHHHHGHHHHHHHHHHHHHHGHHHHHHGHEFHGGHHHHHEHHGGHHHHHGHHHHHHHHHHHHHHHHHHHHHHGFHGHHHHHHHHHHHGGFHHHHHHHHHHHFFFHHHHHGGGGGGGE0:F
@M05620:46:000000000-D9D58:1:1101:17242:7079 1:N:0:102
GAATGAATGCAGAAATTGGCAAGATAATACTGCACCGATGGGAAATGATACTATCCTGAAACATGAGCAAATTGACCAGCCTCAGGATGTGAACTCATTTGCTGGAGGTCCCAGGGCTCTTTCAAGATAGTAAAAACAGTGACTTGTACAGCATAATGAAAAACCTAGGCATTGATTTTGAAGACATCAGACACATGCAGAATGAAAAATTTTTCAGAAATGATTTTTCTGGTGAGGTTGACTTCAGAGAA
+
BCCCCFFFFFFFGGGGGGGGGGGHHHHHHHHHHHHHGGGGGHGHHHHHHHHHHHHHHHHHHHHHHHHHHHHHHHHHHHHHGHHHHHHHHGHHHHHHHHHHHHHHHHHGGHHHHHGGGHHHHHHHHHHHHHHIHHHHGHHHHHHHHHHHHHHHHHHHHHHHHHHGGHHHHHHHHHHHHHHHGHHHHHHHHHHHHHHHHHHGHHHHHHHHHHHHHHHHHHHHHHHHHHHHHHHHHHHHHHHHHHGHGGGGGGG
@M05620:46:000000000-D9D58:1:1101:21969:7079 1:N:0:102
GAATGAATGCAGAAATTGGCAAGATAATACTGCACCGATGGGAAATGATACTATCCTGAAACATGAGCAAATTGACCAGCCTCAGGATGTGAACTCATTTGCTGGAGGTCCCAGGGCTCTTTCAAGATAGTAAAAACAGTGACTTGTACAGCATAATGAAAAACCTAGGCATTGATTTTGAAGACATCAGACACATGCAGAATGAAAAATTTTTCAGAAATGATTTTTCTGGTGAGGTTGACTTCAGAGAA
+
BBBBBFFFFFFFGGGGGGGGGGGHHHHHHHHHHGHHFEGGGHFHHHHHHHHHHHHHHHHHHHHHHHGHHGHHHHHHHHHHGHHHGHHFHHHHHHHHFHHHHGHHHGHGGHHHHHGGGHHHGHHHGHHHHHHHHGHHGHHHHHHHHHHGHHHHHHHHHHHGHHFGGHHHHGHHHHGHHHHHGHHHFHHHGHHHHHHHHGHHHGHFFFHHHFHHHHHGHGHHHGFHBHHHHHHHHHFHFHHGGGGGGGFGEGF
@M05620:46:000000000-D9D58:1:1101:14217:7094 1:N:0:102
GAATGAATGCAGAAATTGGCAAGATAATACTGCACCGATGGGAAATGATACTATCCTGAAACATGAGCAAATTGACCAGCCTCAGGATGTGAACTCATTTGCTGGAGGTCCCAGGGCTCTTTCAAGATAGTAAAAACAGTGACTTGTACAGCATAATGAAAAACCTAGGCATTGATTTTGAAGACATCAGACACATGCAGAATGAAAAATTTTTCAGAAATGATTTTTCTGGTGAGGTTGACTTCAGAGAA
+
ABBBBFFFFFFDGGGGGGGGGGFEHHHHHHHHHGHHEAEGGFBCEGHFHHHHHFHGHHGHHHFFGFGHHFHHHGGGHHGHGHHEFHFGGBFFFHHHGHHHHHFGGGGEGHHHFHGGGHHHHHHHHHHHHFGHHGHHGGHGFHHHHHHHHHHHHGHGHHHHHHHGGFHGCHFHHGHHHHHHGHHHHHHHHHGHHHHHHHHHFHHGFDGHGHFHHHHHHHHHHGHHGHHFHHHFCGGC:;CFHHGGGGGGGFG
@M05620:46:000000000-D9D58:1:1101:16728:7111 1:N:0:102
GAATGAATGCAGAAATTGGCAAGATAATACTGCACCGATGGGAAATGATACTATCCTGAAACATGAGCAAATTGACCAGCCTCAGGATGTGAACTCATTTGCTGGAGGTCCCAGGGCTCTTTCAAGATAGTAAAAACAGTGACTTGTACAGCATAATGAAAAACCTAGGCATTGATTTTGAAGACATCAGACACATGCAGAATGAAAAATTTTTCAGAAATGATTTTTCTGGTGAGGTTGACTTCAGAGAA
+
CCCCCFFFFFFFGGGGGGGGGGGHHHHHHHHHHHHHGEGGGHHHHHHFHHHHHHHHHHHHHHHHHHHHHHHHHHHHHHHHGHHHGHHHHHHHHHHHHHHHHHHHHHHGGHHHHHGGGHHHHHHHHGHHHHHHHHHHGHHHHHHHHHHHHHHHHHHHHHHHHHHGGHHHHHGHHHHHHHHHGHHHHHHHHHHHHHHHHHHHHHHHHHHHHHHHHHHHHHHHHHHHHHHHHHHHHHGHHHHGHHGGGGHFGGG
@M05620:46:000000000-D9D58:1:1101:10257:7120 1:N:0:102
GAATGAATGCAGAAATTGGCAAGATAATACTGCACCGATGGGAAATGATACTATCCTGAAACATGAGCAAATTGACCAGCCTCAGGATGTGAACTCATTTGCTGGAGGTCCCAGGGCTCTTTCAAGATAGTAAAAACAGTGACTTGTACAGCATAATGAAAAACCTAGGCATTGATTTTGAAGACATCAGACACATGCAGAATGAAAAATTTTTCAGAAATGATTTTTCTGGTGAGGTTGACTTCAGAGAA
+
BABCCFFFFFFFGGGGGGGGGGGHHHHHHHHHHHHHEEGGGHHHHHHFHHHHHHHHHHHHHHHHHHGHHHHHHHHHHHHHGHHHGHFFHFHGHHHHHHHHHHHHHHHGGHHHGHGGGHHHGHHHHHHHHGHHHHHHGHHHHGHHHHHHHHHGHHHHHHGHHHHGGHHHHHHHHHHHHHHHGHHHHHHHHHHHHHHHHGHHHHHHFGHHAGHHHHHHHGHHHHGHHHHHHHHHHHH;;GHHHHGGGGGGGGF
@M05620:46:000000000-D9D58:1:1101:17992:7132 1:N:0:102
GAATGAATGCAGAAATTGGCAAGATAATACTGCACCGATGGGAAATGATACTATCCTGAAACATGAGCAAATTGACCAGCCTCAGGATGTGAACTCATTTGCTGGAGGTCCCTGGGCTCTTTCAAGATAGTAAAAACAGTGACTTGTACAGCATAATGAAAAACCTAGGCATTGATTTTGAAGACATCAGACACATGCAGAATGAAAAATTTTTCAGAATTGATTTTCGTGGTGAGGTTGACTTCAGAGAA
+
CCCDDFFFFFFFGGGGGGGGGGGHHHHHHHHHHHHHGEGGGHHHHHHHHHHHHHHHHHHHHHHHHHHHHHHHHHHHHHHHGHHHGHGHHGHHHHHHHHHHHHHHHHHGGHFH3311???GHEFGHFHE4FFFBH43//?B3DF4B?3D33??G3F?33FDD3C//@GDB22@@22D11F=FB=100?111F<GF0<F1GFF0FD100D.<CDD0<0=0000<=:C000-;:C:.0../:9:9C0900;CFF
@M05620:46:000000000-D9D58:1:1101:14741:7154 1:N:0:102
GAATGAATGCAGAAATTGGCAAGATAATACTGCACCGATGGGAAATGATACTATCCTGAAACATGAGCAAATTGACCAGCCTCAGGATGTGAACTCATTTGCTGGAGGTCCCAGGGCTCTTTCAAGATAGTAAAAACAGTGACTTGTACAGCATAATGAAAAACCTAGGCATTGATTTTGAAGACATCAGACACATGCAGAATGAAAAATTTTTCAGAAATGATTTTTCTGGTGAGGTTGACTTCAGAGAA
+
BABCCFFFFFFFGGGGGGGGGGGHHHHHHHHHHHHHFEGGGHHHHHHHHHHHHHHHHHHGHHHHHHHHHHHHHHHHHHHHGHHHHHHHHGHHHHHHHHHHHHHHGHHGGHHHHHGGGHHHHHHHHHHHHHHIHHHHGHHHHHHHHHHHHHHHHHHHHHHHHHHGGHHHHHHHHHHHHHHHGHHHHHHHHHHHHHHHHHHHHHHHGGHHHHHHHHHHHHHHHHHHHHHHHHHHHHHGGGHHGHGHGHHGGGG
@M05620:46:000000000-D9D58:1:1101:12310:7175 1:N:0:102
GAATGAATGCAGAAATTGGCAAGATAATACTGCACCGATGGGAAATGATACTATCCTGAAACATGAGCAAATTGACCAGCCTCAGGATGTGAACTCATTTGCTGGAGGTCACCAGGGCTCTTTCAAGATAGGAAAAACAGTGACTTGTACAGCATAATGAAAAACCTAGGCATTGATTTTGAAGACATCAGACACATGCAGAATGGAAAATTTTTCAGAAATGATTTTTCTGGTGAGGTTGACTTCAGAGG
+
CCCCCFFFFFFFGGGGGGGGGGGGHHHHHHHHHGHHGEFFGGGHHHHGHHHHHHHHHHHHHHHHHHHGHHHHHHHHHHHHGHHHHHGHHGHHGHHHHHHHHHHHHHHGGHHHHF1FD>?/3DG44DF3B4333DGHHAC2FG3?3D?3333322B3DD??GHHH?GC22@221?B11@FF1/?11?F11<11<000<1<<<1GFD0CHHHFGGHH/<=0=C0000=GHH/00C0:0:C/C//00=0000;.
@M05620:46:000000000-D9D58:1:1101:21872:7188 1:N:0:102
GAATGAATGCAGAAATTGGCAAGATAATACTGCACCGATGGGAAATGATACTATCCTGAAACATGAGCAAATTGACCAGCCTCAGGATGTGAACTCATTTGCTGGAGGTCCCAGGGCTCTTTCAAGATAGTAAAAACAGTGACTTGTACAGCATAATGAAAAACCTAGGCATTGATTTTGAAGACATCAGACACATGCAGAATGAAAAATTTTTCAGAAATGATTTTTCTGGTGAGGTTGACTTCAGAGAA
+
CCCCBFFFFFFFGGGGGGGGGGGHHHHHHHHHHHHHGEGGGHHHHHHHHHHHHHHHHHHGHHHHHHHHHHHGHHHHHHHHGHHHHHHHHHHHHHHHHHHHHHHHHHHGGHHHHHGGGHHHHHHHHHHHHHHHHHHHGHHHHHHHHHHHHHHHHHHHHHHHHHHGGHHHHHHHHHHHHHHHGHHHHHHHHHHHHHGHHHHHHHHHGHFHHHHHHHHHHHHGHHHHHHHHHHHEHFHHHHHHHHGGGGGGGFF
@M05620:46:000000000-D9D58:1:1101:25949:7192 1:N:0:102
GAATGAATGCAGAAATTGGCAAGATAATACTGCACCGATGGGAAATGATACTATCCTGAAACATGAGCAAATTGACCAGCCTCAGGATGTGAACTCATTTGCTGGAGGTCCCAGGGCTCTTTCAAGATAGTAAAAACAGTGACTTGTACAGCATAATGAAAAACCTAGGCATTGATTTTGAAGACATCAGACACATGCAGAATGAAAAATTTTTCAGAAATGATTTTTCTGGTGAGGTTGACTTCAGAGAA
+
ABABAFBFFFFFGGGGGFGGGFGBG5AGGHGHHHHHGGGGGGFGEGGFGDHHGGHHHHG3FGHHHDGHFH3FGHGHHHGHGHHFGFGHHHHFHHHHFHHHHEFHEFG1?GHHHHGGGHHHHHHHBGHHFHHHHFHGGHHHHHHHHHHHHHGHHHFHHHHHFHFGGHEHHHHHHHGHHHHHGHHFHHHHHHFHHHHGHHGGGHHHHBFHHHFHHHHHHHF/GHEHHHHHHHHGHHEHHGHHEHGGGGBCFF;
@M05620:46:000000000-D9D58:1:1101:6821:7192 1:N:0:102
GAATGAATGCAGAAATTGGCAAGATAATACTGCACCGATGGGAAATGATACTATCCTGAAACATGAGCAAATTGACCAGCCTCAGGATGTGAACTCATTTGCTGGAGGTCCCAGGGCTCTTTCAAGATAGTAAAAACAGTGACTTGTACAGCATAATGAAAAACCTAGGCATTGATTTTGAAGACATCAGACACATGCAGAATGAAAAATTTTTCAGAAATGATTTTTCTGGTGAGGTTGATTCAGAGAAG
+
CABBCFFFFFFFGGGGGGGGGGGHHHHHHHHHHHHHGEGGGHHHHHHGHHHHHHHHHHFHHHHHHHHHHHHHHHHHHHGGGHHHHHFHHHHHHHHHHHHHHHHHGHHGGHHHHHGGGHHHHHHHHHHHHHHHHHHHGHHHHHHHHHHHHHHHHHHHHHHHHHHGGHHHHHHHHHHHHHHHGHHHHHHHHHHHHHHHHHHHHHHGFGGHHHHHHHHHHHHHHHHHHHHHHHHHHHHHHHHHHHHGGGGGGGG
@M05620:46:000000000-D9D58:1:1101:24086:7197 1:N:0:102
GAATGAATGCAGAAATTGGCAAGATAATACTGCACCGATGGGAAATGATACTATCCTGAAACATGAGCAAATTGACCAGCCTCAGGATGTGAACTCATTTGCTGGAGGTCCCAGGGCTCTTTCAAGATAGTAAAAACAGTGACTTGTACAGCATAATGAAAAACCTAGGCATTGATTTTGAAGACATCAGACACATGCAGAATGAAAAATTTTTCAGAAATGATTTTTCTGGTGAGGTTGACTTCAGAGAA
+
CCCCCFFFFFFFGGGGGGGGGGGHHHHHHHHHHHHHGGGGGHHHHHHHHHHHHHHHHHHHHHHHGHHHHHHHHHHHHHHHGHHHHHHHHFGGHHHHHHHHHHHHHHHGGHHHHHGGGHHHHHHHHHHHHHHHHHHHGHHHHHHHHHHHHHHHHHHHHHHHHHHGGHHHHHHHHHHHHHHHGHHHHHHHHHHHHHHHHGHHHHHHHHHHHHHHHHHHHHHHHHHHHHHHHHHHHHHHHHHHHHGGGGGGGGG
@M05620:46:000000000-D9D58:1:1101:14964:7231 1:N:0:102
GAATGAATGCAGAAATTGGCAAGATAATACTGCACCGATGGGAAATGATACTATCCTGAAACATGAGCAAATTGACCAGCCTCAGGATGTGAACTCATTTGCTGGAGGTCCCAGGGCTCTTTCAAGATAGTAAAAACAGTGACTTGTACAGCATAATGAAAAACCTAGGCATTGATTTTGAAGACATCAGACACATGCAGAATGAAAAATTTTTCAGAAATGATTTTTCTGGTGAGGTTGACTTCAGAGAA
+
BBBBBFFFFFFFGGGGGGGGGGGGHHHHHHHHHHHHGGGGGHHHHHHHHHHHHHHHHHFHFHHHHHHHHHHGHHGHHHHHGHHHHHGHHHHGHHHHHHHHHHHHHHHGGHHHHHGGGHHHHHHHHHHHHHHHHGGHGHHHHHHHHHHHHGHHGHHHHHHFHGHGGHHHHHHHHHHHHHHHGHGHHHHHHHHHHHHHHHHHHHHGFDDHGGHHHHHHHHHHHHHHHHHHHHHHHHHCGHHGGHGGGGGFGGG
@M05620:46:000000000-D9D58:1:1101:12768:7238 1:N:0:102
GAATGAATGCAGAAATTGGCAAGATAATACTGCACCGATGGGAAATGATACTATCCTGAAACATGAGCAAATTGACCAGCCTCAGGATGTGAACTCATTTGCTGGAGGTCCCAGGGCTCTTTCAAGATAGTAAAAACAGTGACTTGTACAGCATAATGAAAAACCTAGGCATTGATTTTGAAGACATCAGACACATGCAGAATGAAAAATTTTTCAGAAATGATTTTTCTGGTGAGGTTGACTTCAGAGAA
+
CBCCCFFFFFFFGFGGGGGGGGGHHHHHHHFHHHHHEEEGGHFGHHGGHHHHHHHHHHHHHHHHHHFHFGHGHHFGHHHHGHHGGHFFFGHHHHHHFGHHHHHGHGFGGHHHHHGGGHHHHHHHHHGHHHHGHHHGGHHHHHGHHHHHHHHHHHHHGHHHGHHGGHHHHHHHHHHHHHHHGHGHHHHGHHFHHHHHHHHHHHGGDDGHHGHHHHHHHGHHHFHHGHHHHHHHHGHGFHHGHHEGGGGGGFG
@M05620:46:000000000-D9D58:1:1101:7043:7248 1:N:0:102
GAATGAATGCAGAAATTGGCAAGATAATACTGCACCGATGGGAAATGATACTATCCTGAAACATGAGCAAATTGACCAGCCTCAGGATGTGAACTCATTTGCTGGAGGTCCCAGGGCTCTTTCAAGATAGTAAAAACAGTGACTTGTACAGCATAATGAAAAACCTAGGCATTGATTTTGAAGACATCAGACACATGCAGAATGAAAAATTTTTCAGAAATGATTTTTCTGGTGAGGTTGACTTCAGAGAA
+
BAABBFFFFFFFGGGFGGGGGGGGFEGGFGGHHHHHGAEFGHCHGGHFGGHGFGEHHG5FGHFGGHGGFCGFGHGHHHHHGHFEFGBFGGHFGGHHGHHHHHHHFHHGGHHHHHGGGHHHHHHHHHHHHHHHHGHHGHHHHHHHHHHHHHHHHHHHHHHHHHHGGHHHHHHHHHHHHHHHGHHHHHHHHHHHHHHHHHHHHHHHHHGFFHHHHHHHHHHHHHHHHHHHHHHHHHHHHHHHGHGGGGGGGGF
@M05620:46:000000000-D9D58:1:1101:17323:7270 1:N:0:102
GAATGAATGCAGAAATTGGCAAGATAATACTGCACCGATGGGAAATGATACTATCCTGAAACATGAGCAAATTGACCAGCCTCAGGATGTGAACTCATTTGCTGGAGGTCCCAGGGCTCTTTCAAGATAGTAAAAACAGTGACTTGTACAGCATAATGAAAAACCTAGGCATTGATTTTGAAGACATCAGACACATGCAGAATGAAAAATTTTTCAGAAATGATTTTTCTGGTGAGGTTGACTTCAGAGAA
+
BABBBFFFFFFFGGGGGGGGGGGHHHHHHHHHHHHHGEGGGHHHHHHHHHHHHHHHHHHHHHHHHGHHHHHGHHHHHHHHGHHHHHFHHHHHFHHHHHHHHHHHHHHGGHHHHHGGGHHHHHHHHGHHHHHHHHHFGHHHHGHHHHHHHHHHHHHHHHHHHHHGGHHHHHHHHHHHHHHHGHHHHHHHGHHHHHHHHHHHHHHHEHGBCGHHHFGGHHHHHHHHHHHHHHHHHHHHHHHHHHGGGGGGGGG
@M05620:46:000000000-D9D58:1:1101:19281:7272 1:N:0:102
GAATGAATGCAGAAATTGGCAAGATAATACTGCACCGATGGGAAATGATACTATCCTGAAACATGAGCAAATTGACCAGCCTCAGGATGTGAACTCATTTGCTGGAGGTCCCAGGGCTCTTTCAAGATAGTAAAAACAGTGACTTGTACAGCATAATGAAAAACCTAGGCATTGATTTTGAAGACATCAGACACATGCAGAATGAAAAATTTTTCAGAAATGATTTTTCTGGTGAGGTTGACTTCAGAGAA
+
CCDCDFFFFFFFGGGGGGGGGGGHHHHHHHHHHHHHGEGGGHHHHHHHHHHHHHHHHHHHHHHHHHHHHHGHHHHHHHHHGHHHHHHHHHHGHHHHHHHHHHHHHHHGGHHHHHGGGHHHHHHHHGHHHHHHHHHHGHHHHHHHHHHHHHHHHHHHHHHHHHHGGHHHHHHHHHHHHHHHGHHHHHHHHHHHHHHHHHHHHHHGHHHHHHHHHHHHHHHHHHHHHHHHHHHHHHHHHHHHHHHHHHGGGGG
@M05620:46:000000000-D9D58:1:1101:25551:7278 1:N:0:102
GAATGAATGCAGAAATTGGCAAGATAATACTGCACCGATGGGAAATGATACTATCCTGAAACATGAGCAAATTGACCAGCCTCAGGATGTGAACTCATTTGCTGGAGGTCCCAGGGCTCTTTCAAGATAGTAAAAACAGTGACTTGTACAGCATAATGAAAAACCTAGGCATTGATTTTGAAGACATCAGACACATGCAGAATGAAAAATTTTTCAGAAATGATTTTTCTGGTGAGGTTGACTTCAGAGAA
+
BAABBFFFFFFFGGGGGGGGGGGFHGH5EHGGFFHFEAEFEHHFHHHFHHHHHHHHHHHHHGCHFHFHHHHHHHGHGHGGGHHFGHFCGHHGHHHGFHHHHHGHFGGGGHHHGHGGGHHHHHHHHHHHHHHHHHHHGHHHHHHHHHHFHHFHHHHHHHHHHHHGGHHHHHHHHHHHHHHHEHHHHHHHHHHHHHHHHHHHGHHHHHHHHHHHHHHHHHHHHHHFHHHHHHHHHHHHHHHGHHGGGGGGGGG
@M05620:46:000000000-D9D58:1:1101:18949:7314 1:N:0:102
GAATGAATGCAGAAATTGGCAAGATAATACTGCACCGATGGGAAATGATACTATCCTGAAACATGAGCAAATTGACCAGCCTCAGGATGTGAACTCATTTGCTGGAGGTCCCAGGGCTCTTTCAAGATAGTAAAAACAGTGACTTGTACAGCATAATGAAAAACCTAGGCATTGATTTTGAAGACATCAGACACATGCAGAATGAAAAATTTTTCAGAAATGATTTTTCTGGTGAGGTTGACTTCAGAGAA
+
CCDCCFFFFFFFGGGGGGGGGGGHHHHHHHHHHHHHGFGGGHGHHHHHHHHHHHHHHGHHHHHHHHHHHHHHHHHHHHHHGHHHHHHHHHHHHHHHHHHHHHHHHHHGGHHHHGGGGHHHHHHHHHHHHHHHHHHHGHHHHHHHHHHHGHHHHHHHGHHHHHHGGGHHHHHHHHHHHHHHGHHHHHGHHHHGGHHHHGHHHHHGHHHHHHHHHHHGHHHFHHHHHHHHHHHHHHHHHHHGHHGGGGGGGGF
@M05620:46:000000000-D9D58:1:1101:17212:7319 1:N:0:102
GAATGAATGCAGAAATTGGCAAGATAATACTGCACCGATGGGAAATGATACTATCCTGAAACATGAGCAAATTGACCAGCCTCAGGATGTGAACTCATTTGCTGGAGGTCCCAGGGCTCTTTCAAGATAGTAAAAACAGTGACTTGTACAGCATAATGAAAAACCTAGGCATTGATTTTGAAGACATCAGACACATGCAGAATGAAAAATTTTTCAGAAATGATTTTTCTGGTGAGGTTGACTTCAGAGAA
+
BBBBBFFFFFBFGGFGGGGGGGGHHGHFHHHHHHHHGEEGGHFGHHHGHGHHHFHHHHFFHHHHHHHHHHHHHHHHHHHHGHHGFHFFGGHHHHHHHHGHGHHHGGHGGHHHHHGGGHHHHHHHFFHHHHHHHHHHGHHHHHHHGHHHHHHGHHHHHHGHHGHGGHHHHHHGGHHHHHHHGHHHHHHHHHHHGHHHHGHGHHHGHFDHHHHHHGHHHGDCHHHHGHGHGHHEGF0GHGHEGFFGGEFGGFG
@M05620:46:000000000-D9D58:1:1101:16317:7325 1:N:0:102
GAATGAATGCAGAAATTGGCAAGATAATACTGCACCGATGGGAAATGATACTATCCTGAAACATGAGCAAATTGACCAGCCTCAGGATGTGAACTCATTTGCTGGAGGTCCCAGGGCTCTTTCAAGATAGTAAAAACAGTGACTTGTACAGCATAATGAAAAACCTAGGCATTGATTTTGAAGACATCAGACACATGCAGAATGAAAAATTTTTCAGAAATGATTTTTCTGGTGAGGTTGACTTCAGAGAA
+
BBBBBFFFFFFFGGGGGGGGGGGHHHHHHHHHHHHHGEGGGHHHHHHHHHHHHHHHHHHHHHHHHHGHHHHHHHHHHHHHGHHHGHGHHHHGHHHHHHHHHHHHHHHGGHHHHHGGGHHHHHHHHHHHHHHHHHHHGHHHHHHHHHHHHHHHHHHHHHHGHHHGGHHHHHHHHHHHHHHHGHHHHHHHHHHHHHGHHHHGHHHHHHHHHHHHHHHHHHHHHHHHHHHHHHHHHHHHHHHHHHGGGGGFGGB
@M05620:46:000000000-D9D58:1:1101:7957:7350 1:N:0:102
GAATGAATGCAGAAATTGGCAAGATAATACTGCACCGATGGGAAATGATACTATCCTGAAACATGAGCAAATTGACCAGCCTCAGGATGTGAACTCATTTGCTGGAGGTCCCAGGGCTCTTTCAAGATAGTAAAAACAGTGACTTGTACAGCATAATGAAAAACCTAGGCATTGATTTTGAAGACATCAGACACATGCAGAATGAAAAATTTTTCAGAAATGATTTTTCTGGTGAGGTTGACTTCAGAGAA
+
CCCCCFFFFFFFGGGGGGGGGGGHHHHHHHHHHCHHGEGGGHHHHHHHHHHHHHHHHHHHHHHHHHHHHHHHHHHHHGHHGHHHHHFGGFGGHHHHHHHHHHHHHHHGGHHHHHGGGHHHHHHHHHHHHHHHHHHHGHHHHHHHHHHHHHHHHHGHHHHHEHHGGHHHHHHHHHHHHHHHGHHGHHHHHHHHHHHHHHHHHHGGFGFFGFHHHHHHHHHHHHHHHHHHHHHHHHHHHHHHHHGGGGGGGGF
@M05620:46:000000000-D9D58:1:1101:9152:7426 1:N:0:102
GAATGAATGCAGAAATTGGCAAGATAATACTGCACCGATGGGAAATGATACTATCCTGAAACATGAGCAAATTGACCAGCCTCAGGATGTGAACTCATTTGCTGGAGGTCCCAGGGCTCTTTCAAGATAGTAAAAACAGTGACTTGTACAGCATAATGAAAAACCTAGGCATTGATTTTGAAGACATCAGACACATGCAGAATGAAAAATTTTTCAGAAATGATTTTTCTGGTGAGGTTGACTTCAGAGAA
+
BBBBBFFFFFFFGGGGGGGGGGFGHGHHHHHHHHHHGGGGGHHHHHHHHHHHHHHHHHHHHHHHGHHHHHHHHHHHHHHHGHHHHHGHHGHHHHHHHHHHHHHHHHHGGHHHHHGGGHHHHHHHHHHHHHHHHHHHGHHHHGHHHHHHHHHHHHHHHHHHHHHGGHHHHHGHHHHHHHHHGHHHHHHHHHHHGHHHHHHHHHHHGGHHGHHHHHHHHHHHHHHHHHGHHHHHHHHCGHHHHHGGGGGGGGG
@M05620:46:000000000-D9D58:1:1101:9290:7459 1:N:0:102
GAATGAATGCAGAAATTGGCAAGATAATACTGCACCGATGGGAAATGATACTATCCTGAAACATGAGCAAATTGACCAGCCTCAGGATGTGAACTCATTTGCTGGAGGTCCCAGGGCTCTTTCAAGATAGTAAAAACAGTGACTTGTACAGCATAATGAAAAACCTCGGCATTGATTTTGAAGACATCAGACACATGCAGAATGAGAAATTTTTCAGAGATGATTTTTCTGTTGAGGTTGTCTTCAGAGAA
+
BBBBBFFFFFFFGGGGG5GGFFFFG5FFHHHHHGHHGGGGGH2BGGHDGHGHHHHHGGGGGHFGGFGHHHHHHH5FHHHHGHHFFFEHHHHHDHHHGHHHHHGHHFHEEGBGFF1??GHHGFG444?3F3444BBDFH04F34?43B1?DB1B1F1BDB1B1@?/00?/<//1?11<FGD/?1??GD1D1>1FGHB1<11D/0=000DC<0==GHE0=0:000;0<CGHHC00:0;/::/.;00C90FF//
@M05620:46:000000000-D9D58:1:1101:18661:7460 1:N:0:102
GAATGAATGCAGAAATTGGCAAGATAATACTGCACCGATGGGAAATGATACTATCCTGAAACATGAGCAAATTGACCAGCCTCAGGATGTGAACTCATTTGCTGGAGGTCCCAGGGCTCTTTCAAGATAGTAAAAACAGTGACTTGTACAGCATAATGAAAAACCTAGGCATTGATTTTGAAGACATCAGACACATGCAGAATGAAAAATTTTTCAGAAATGATTTTTCTGGTGAGGTTGACTTCAGAGAA
+
CBBCCFFFFFFFGGGGGGGGGGGHHHHHHHHHHHHHGGGGGHHHHHHHHHHHHHHHHHHHHHHHHHHHHHHHHHHHHHHHGHHHHHHHHGGHHHHHHHHHHHHHHHHGGHHHHHGGGHHHHHHHHHHHHHHHHHHHGHHHHHHHHHHHHHHHHHHHHHHHHHHGGHHHHHHHHHHHHHHHGHHHHHHHHHHHHHHHHHHHHHHHHHHHHHHHHHHHHHHHHHHHHHHHHHHHHHHHHHHHHHGGGGGGGGG
@M05620:46:000000000-D9D58:1:1101:12539:7462 1:N:0:102
GAATGAATGCAGAAATTGGCAAGATAATACTGCACCGATGGGAAATGATACTATCCTGAAACATGAGCAAATTGACCAGCCTCAGGATGTGAACTCATTTGCTGGAGGTCCCAGGGCTCTTTCAAGATAGTAAAAACAGTGACTTGTACAGCATAATGAAAAACCTAGGCATTGATTTTGAAGACATCAGACACATGCAGAATGAAAAATTTTTCAGAAATGATTTTTCTGGTGAGGTTGACTTCAGAGAA
+
CBCDDFFFFFFFGGGGGGGGGGGHHHHHHHHHHHHHGGGGGHHHHHHHHHHHHHHHHHHHHHHHHHHHHHHHHHHHHHHHGHHHHHGHHHHHHHHHHHHHHHHHHHHGGHHHHHGGGHHHHHHHHHHHHHHIHHHHGHHHHHHHHHHHHHHHHHHHHHHHHHHGGHHHHHHHHHHHHHHHGHHHHHHHHHHHHHHHHHHHHHHHGHHHHHHHHHHHGGHHHHHHHHHHHHHHHHHGGGHHHHGGGHGGGGF
@M05620:46:000000000-D9D58:1:1101:23310:7465 1:N:0:102
GAATGAATGCAGAAATTGGCAAGATAATACTGCACCGATGGGAAATGATACTATCCTGAAACATGAGCAAATTGACCAGCCTCAGGATGTGAACTCATTTGCTGGAGGTCCCAGGGCTCTTTCAAGATAGTAAAAACAGTGACTTGTACAGCATAATGAAAAACCTAGGCATTGATTTTGAAGACATCAGACACATGCAGAATGAAAAATTTTTCAGAAATGATTTTTCTGGTGAGGTTGACTTCAGAGAA
+
BBCBAFFFFFFFGGGGGGGGGFGHHHHHHHHHHHHHGGGGGHFHHHHHHHHHHHHHHHHHHHFGHGHHHHHGHHHHHHHHGHHHHHHHHHHHHHHHHHHHHHHHHHHGGHHHHHGGGHHHHHHHHHGHHHHHHHHHGHHHHHHHHHHHHHHHGHHHHHHHHHHGGHHHHHHHHHHHHHHHGHHHHHHHHHHHHHGHHHHHHHHHHHFHGHHHHHHHHHGHHHHHHHHHHHHHHHHHHHHHHHGGGGGGGGF
@M05620:46:000000000-D9D58:1:1101:27029:7472 1:N:0:102
GAATGAATGCAGAAATTGGCAAGATAATACTGCACCGATGGGAAATGATACTATCCTGAAACATGAGCAAATTGACCAGCCTCAGGATGTGAACTCATTTGCTGGAGGTCCCAGGGCTCTTTCAAGATAGTAAAAACAGTGACTTGTACAGCATAATGAAAAACCTAGGCATTGATTTTGAAGACATCAGACACATGCAGAATGAAAAATTTTTCAGAAATGATTTTTCTGGTGAGGTTGACTTCAGAGAA
+
BBBBBFFFFFFFGGGGGGFGGGGFHHHHHHHHHHHHGFGGGHGHHHHDEHHHFHFHHGFHHHGGGGFHHHFHHHHHHHGHGHHHGGGHHGHGHHHHFHHHHHHHFHHGGHHHHHGGGHHHHHHHHHHHHHHFHHGHGHHHHGHHGHHHHHHHHHHHHHGHHHHGGHHHHHHHHHGHHHHHGHHHHHHHHHFHHHHHHHHHHHHHHHHHHHHHHHHHHGHHHHFHHHHHHHHHHHHHHHHHGHGGGGGFGGG
@M05620:46:000000000-D9D58:1:1101:23305:7484 1:N:0:102
GAATGAATGCAGAAATTGGCAAGATAATACTGCACCGATGGGAAATGATACTATCCTGAAACATGAGCAAATTGACCAGCCTCAGGATGTGAACTCATTTGCTGGAGGTCCCAGGGCTCTTTCAAGATAGTAAAAACAGTGACTTGTACAGCATAATGAAAAACCTAGGCATTGATTTTGAAGACATCAGACACATGCAGAATGAAAAATTTTTCAGAAATGATTTTTCTGGTGAGGTTGACTTCAGAGAA
+
AABBBFFFFFFFGGGGGGGGGGGHHHHHHHHHHHHHG?EGGHHHFGHHHHHHHHHHHGFHHHHHHGHHHHHHHHHHHHHHGHHGHEFHHHHHHHGGHHHHHHHHHHHGGHHHGHGGGHHHHHHHHHHHGHHHHFHFGHHGHGHHHHHHHHHHHHHHHHHEHHHGGHGHHHHHGFHHHHHHGHHHHHHHFHFHHHHHHHFHHHHHHHHGHHGHGHHHFFHHHHGHHHHHHHGGCFHHHHHHGHGGGFBCFGF
@M05620:46:000000000-D9D58:1:1101:22208:7490 1:N:0:102
GAATGAATGCAGAAATTGGCAAGATAATACTGCACCGATGGGAAATGATACTATCCTGAAACATGAGCAAATTGACCAGCCTCAGGATGTGAACTCATTTGCGACTTGTACAGCATAATGAAAAACCTAGGCATTGATTTTCCCAGGGCTCTTTCAAGATAGTAAAAACAGTGACTTGTACAGCATAATGAAAAACCTAGGCATTGATTTTGAAGACATCAGACACATGCAGAATGAAAAATTTTTCAGAA
+
BCCBCFFFFFFFGGGGGGGGGGGHHHGHGHHHHHHHGEGGGHHHHHHGHHHHFHHHHHGHHHHHFHHHHHGHHGHHHHGHGHHHGHFHHGHGGHFHHHFGFHE?E@EDHGHGHHHH3GHFHD3FHGGHB??GGFDG4GGHHHEDDGAFFGCGFFHH2F2FGGFHHHHGGHG1?FDHHHH1FHGGHH1GGHDF1=<<EHEGHHGHGH0GHDFGE<GHHHHHGHHHGFC0:GH0CHFHHFFGGFFFGGGGBFB
@M05620:46:000000000-D9D58:1:1101:17472:7493 1:N:0:102
GAATGAATGCAGAAATTGGCAAGATAATACTGCACCGATGGGAAATGATACTATCCTGAAACATGAGCAAATTGACCAGCCTCAGGATGTGAACTCATTTGCTGGAGGTCCCAGGGCTCTTTCAAGATAGTAAAAACAGTGACTTGTACAGCATAATGAAAAACCTAGGCATTGATTTTGAAGACATCAGACACATGCAGAATGAAAAATTTTTCAGAAATGATTTTTCTGGTGAGGTTGACTTCAGAGAA
+
BBBBBFFFFFFFGGGGGGGGGGGGHHHHHHHHHHHHGEGGGHGHHHHGHHHHHHHHHGFHHHGHGFHHHHHHHHHHHHHHGHHGHHHHHHHGHHHHFGHHHHHHGHHGGHHHHHGGGHGHHFHGFHHHHHHGHHEHGHHHHGHHHHHHHHHHHHHGHHGHHHHGGHHHHHHHHHHHHHHHGHHGHGHHHHHHHHHHGHHHHFHHFHHDGGHHHHHHHHHHHHFHHHHHHHHHHFHHEHHGHHGGGGGG0FF
@M05620:46:000000000-D9D58:1:1101:11964:7512 1:N:0:102
GAATGAATGCAGAAATTGGCAAGATAATACTGCACCGATGGGAAATGATACTATCCTGAAACATGAGCAAATTGACCAGCCTCAGGATGTGAACTCATTTGCTGGAGGTCCCAGGGCTCTTTCAAGATAGTAAAAACAGTGACTTGTACAGCATAATGAAAAACCTAGGCATTGATTTTGAAGACATCAGACACATGCAGAATGAAAAATTTTTCAGAAATGATTTTTCTGGTGAGGTTGACTTCAGAGAA
+
BCCCBFFFFFFFGGGGGGGGGGGHHHHHHHHHHHHHGEEGGHHHHHHHHHHHFHHHHFHHHHFHFGGHHHHHHHHHHHHHGHHHHHHHHHHHHHHHHHHHHHHHFHHGGHHHHHGGGHHHHHHHHHHHHHHHHGHHGHHHHHHHHHHHHHHHHHHHHHHHHHHGGHHGHHHHHHHHHHHHGHHHHHHHHHGHHHHHHHHHEHHHGGHHHHHHHHHHHHHHHHHHHHHHHHGHHGFCCHHHFHGGGGGGFFF
@M05620:46:000000000-D9D58:1:1101:8182:7517 1:N:0:102
GAATGAATGCAGAAATTGGCAAGATAATACTGCACCGATGGGAAATGATACTATCCTGAAACATGAGCAAATTGACCAGCCTCAGGATGTGAACTCATTTGCTGGAGGTCCCAGGGCTCTTTCAAGATAGTAAAAACAGTGACTTGTACAGCATAATGAAAAACCTAGGCATTGATTTTGAAGACATCAGACACATGCAGAATGAAAAATTTTTCAGAAATGATTTTTCTGGTGAGGTTGACTTCAGAGAA
+
CBCCCFFFFFFFGGGGGGGGGGGHHHHHHHHHHHHHGFGGGHHHHHHHHHHHHHHHHHHGHHHHHGHHHHHHHHHHHHHHGHHHGHEGHHHHHHHHHHHHHHHHHHHGGHHHHHGGGHHHHHHHHHHHHHHIHHHHGHHHHHHHHHHHHHHHHHHHHHHHHHHGGHHHHHHHHHHHHHHHGHHHHHHHHHHHHHHHHHHHHHHHGHHHGHHHHHHHHHFHHHHHHHHHHHHHHHHHHHHHHHGFGGGGGGF
@M05620:46:000000000-D9D58:1:1101:10218:7594 1:N:0:102
GAATGAATGCAGAAATTGGCAAGATAATACTGCACCGATGGGAAATGATACTATCCTGAAACATGAGCAAATTGACCAGCCTCAGGATGTGAACTCATTTGCTGGAGGTCCCAGGGCTCTTTCAAGATAGTAAAAACAGTGACTTGTACAGCATAATGAAAAACCTAGGCATTGATTTTGAAGACATCAGACACATGCAGAATGAAAAATTTTTCAGAAATGATTTTTCTGGTGAGGTTGACTTCAGAGAA
+
BBBBBFFFFFFFGGGGGGGGGGGGHHHHHHHHHHHHGFGGGHGHHHHHHHHHHHHHHGGHHHHHHHHHEGHGHHHHHHHHGHHHHHHHHHHHHHHHHHHHHHHHHHGGGHHHHHGGGHHHHHHHGHGHHHHHHHHHGFHHHHHHHHHHHHHHHHHHHHHHHHHGGHHHHHHHHHHHHHHHGHHHHHHHHHHHHHHHHHHHGHHHGGHHHHHHHHHHHHHHHHHHHHHHHHHGHHFCGHHHHHGGGGGFFGF
@M05620:46:000000000-D9D58:1:1101:14656:7603 1:N:0:102
GAATGAATGCAGAAATTGGCAAGATAATACTGCACCGATGGGAAATGATACTATCCTGAAACATGAGCAAATTGACCAGCCTCAGGATGTGAACTCATTTGCTGGAGGTCCCAGGGCTCTTTCAAGATAGTAAAAACAGTGACTTGTACAGCATAATGAAAAACCTAGGCATTGATTTTGAAGACATCAGACACATGCAGAATGAAAAATTTTTCAGAAATGATTTTTCTGGTGAGGTTGACTTCAGAGAA
+
BBCCCFFFFFFFGGGGGGGGGGGFHHHHHHHHHHHHGGGGGHHHHHHHHHHHHHHHHGHHHHHHHFGHHHHHHHHHHHHHGHHHHHGHHHHHHHHHHHHHHHHHHGHGGHHHGHGGGHHHHHHHHHHHHHHHHHHHGHHHHHHHHHHHHGHHGHHHHHHHHGHGGHHHHHHHHGHHHHHHGHHHHHHHHHHHHHHHHHHHHGHHHHHHHHHHFHHHHHHHHGHHHHHHHHHHHHHGCGHHGHGFGGGGGGB
@M05620:46:000000000-D9D58:1:1101:26869:7604 1:N:0:102
GAATGAATGCAGAAATTGGCAAGATAATACTGCACCGATGGGAAATGATACTATCCTGAAACATGAGCAAATTGACCAGCCTCAGGATGTGAACTCATTTGCTGGAGGTCCCAGGGCTCTTTCAAGATAGTAAAAACAGTGACTTGTACAGCATAATGAAAAACCTAGGCATTGATTTTGAAGACATCAGACACATGCAGAATGAAAAATTTTTCAGAAATGATTTTTCTGGTGAGGTTGACTTCAGAGAA
+
AABBAFFFFFFFGGGGFFGGGFGGHFHHGHHHHHHHGEFGGHFFHHEHGHHHGHHHHHHHHHHHHBFHGHHFHHHHHGGHGHHHHGFHHGGHHHHHGHHHHHHHHHHGGHHHFHGGGHHHHHHHHHGHHHFHHHHHGFHHHFHHHHHFHHHHHHHGHHHHGHHGGHEHHHGHHHGHHHHHA1GHHHHHHHHHHHFHHHHHHHHHEHBGHGHHHHHHF0GHHGGHHHHHGHHFHFFGEGHHHHGGGFFFGGB
@M05620:46:000000000-D9D58:1:1101:14650:7619 1:N:0:102
GAATGAATGCAGAAATTGGCAAGATAATACTGCACCGATGGGAAATGATACTATCCTGAAACATGAGCAAATTGACCAGCCTCAGGATGTGAACTCATTTGCTGGAGGTCCCAGGGCTCTTTCAAGATAGTAAAAACAGTGACTTGTACAGCATAATGAAAAACCTAGGCATTGATTTTGAAGACATCAGACACATGCAGAATGAAAAATTTTTCAGAAATGATTTTTCTGGTGAGGTTGACTTCAGAGAA
+
BBBBBFFFFFFFGFFGGGGGGGFFHGFHFHFHHHHHGEGGGHFHHFHGGDGHGGFHHFGHHHHHFHFDGHHGHHHGGHHHGHHFGFCFGFGBGFGHGHHHHHHHHHHGEHHHHHGGGHHHHHHHHHHHHHHHHGHHGHHHHHHHHHHHHHHHHHHHHHHHHHHGGHHHHHHHHHHHHHHHGGHHHHHHHHHHHHHHHHHHHHHGGHHHFHHHGHHHHHHHGHHHHHHHHHHHHHHGHGHHHHGGGGGGGGG
@M05620:46:000000000-D9D58:1:1101:6997:7655 1:N:0:102
GAATGAATGCAGAAATTGGCAAGATAATACTGCACCGATGGGAAATGATACTATCCTGAAACATGAGCAAATTGACCAGCCTCAGGATGTGAACTCATTTGCTGGAGGTCCCAGGGCTCTTTCAAGATAGTAAAAACAGTGACTTGTACAGCATAATGAAAAACCTAGGCATTGATTTTGAAGACATCAGACACATGCAGAATGAAAAATTTTTCAGAAATGATTTTTCTGGTGAGGTTGACTTCAGAGAA
+
BAABBFFFFFFFFGGGGGGGGFFFHHHHHHHHHHHHGAEGGHGHHHHGHHHHHHHHHHHHHHHHHHHHHHHGHHHHHHHHGHHHHHGGHHHFHHHHGHHHHHHHHHHGGHHHHHGGGHHHHHHHHHHHHHHHHHHHGHHHHHHHHHHHHHHFHHHHHHHHHHHGGHHHHHHHHHHHHHHHGHHHHHHHHHHHHHHHHHHHHGHGDGHHHHHHHHHHHHHGHHGHHHHHGHHHHHHHHHHHHHGGGGGGGGF
@M05620:46:000000000-D9D58:1:1101:8816:7657 1:N:0:102
GAATGAATGCAGAAATTGGCAAGATAATACTGCACCGATGGGAAATGATACTATCCTGAAACATGAGCAAATTGACCAGCCTCAGGATGTGAACTCATTTGCTGGAGGTCACACGGTCATCCAGGCCTCTTTCAAGATAGTAAAAACAGTGACTTGTACAGCATAATGAAAAACCTAGGCATTGATTTTGAAGACATCAAACACATGCAGAATCCCAGGGCTCTTTCAAGATAGTAAAAACAGTGACTTGT
+
BBBBBFFFFFFFGGGGGGGGGGGFHHHHHHHHHHHHGEEFGHGHHHHHGHHHHHHHHHHEGHHHHHGGFHHHHHHHHHGHGHFGGHFGGFGFGHHHHHHHHHHHGFHFGGHHHHGGGGGHHHHHHHGHHHHHHHHHHHHGHHHHBGGEHGHHHHHHHHHGEHFHHGHHHHHHGGGHHHHHHHHHFHHHHHEHHFHHGHHHHHHGEHHHHHGHFHHEHGGGFHHHFGHHHGGGHHHHFFFFBEGCFFEGGFB
@M05620:46:000000000-D9D58:1:1101:14742:7660 1:N:0:102
GAATGAATGCAGAAATTGGCAAGATAATACTGCACCGATGGGAAATGATACTATCCTGAAACATGAGCAAATTGACCAGCCTCAGGATGTGAACTCATTTGCTGGAGGTCCCAGGGCTCTTTCAAGATAGTAAAAACAGTGACTTGTACAGCATAATGAAAAACCTAGGCATTGATTTTGAAGACATCAGACACATGCAGAATGAAAAATTTTTCAGAAATGATTTTTCTGGTGAGGTTGACTTCAGAGAA
+
CBCCCFFFFFFFGGGGGGGGGGGHHHHHHHHHHHHHGGGGGHGHHHHHHHHHHHHHHHGHHHHHHHHHHHHHHHHHHHHHGHHHHHGHHHHHHHHHHHHHHHHHHFHGGHHHFFFGGHHHHGFGFFHHFHHHHHHHGHHGHHHHHFHBFBHHHHHHHFHFHHHGGHFFFHHHHHGHHHHD/GFHHHHHHBBGHHFHGHHHDHFGG==GGHEHHHHGFDDBHHHHGCHHHHFCGHCCGGHHHHFGGF00CFB
@M05620:46:000000000-D9D58:1:1101:14759:7664 1:N:0:102
GAATGAATGCAGAAATTGGCAAGATAATACTGCACCGATGGGAAATGATACTATCCTGAAACATGAGCAAATTGACCAGCCTCAGGATGTGAACTCATTTGCTGGAGGTCCCAGGGCTCTTTCAAGATAGTAAAAACAGTGACTTGTACAGCATAATGAAAAACCTAGGCATTGATTTTGAAGACATCAGACACATGCAGAATGAAAAATTTTTCAGAAATGATTTTTCTGGTGAGGTTGACTTCAGAGAA
+
CCCCCFFFFFFFGGGGGGGGGGGHHHHHHHHHHHHHGEGGGHHHHHHHHGHHHHHHHHHHHHHHHHGHHHHHHHHHHHHHGHHHHHFGGGHHHHHHHHHHHHHHHHHGGHHHHHGGGHHHHHHHHHHHHHHHHGHHGHHHHFHHHHHHHHGHHHHHHHHHHHHGGHHHHHHHHHHHHHHHGHGHHHHHHHHHHHHHHHHHHGHGGHHHEGHHHHHHHHHHHHGHHHHHHHHHGFF=CGHEFHGGGGGGGGF
@M05620:46:000000000-D9D58:1:1101:4383:7672 1:N:0:102
GAATGAATGCAGAAATTGGCAAGATAATACTGCACCGATGGGAAATGATACTATCCTGAAACATGAGCAAATTGACCAGCCTCAGGATGTGAACTCATTTGCTGGAGGTCCCAGGGCTTTTTCATGATAGAAACAACAGTTTCTTGTACAGCATGATGAAAAACCTCGGCATTTTTTTTGAAGACATCCGCCTGATGCAGGATGAATATTTTTTCAGTAATGATTTTTCTGGGGAGGTTTACTTCAGAGAA
+
BBBBBFFFFFFFGGGGGGGGGGGHHHHHHHHHHHHHGEFGGHGHHHHHHHHHHHHHHHHHHHHHHHHHHHHGHHHHHHHHGHHHGHGHHGHHHHHHHHHHHHHHGHH1123B33111B/33?3F444BF43BF3F/?/24444B4333BF32FG2B33FH320</22/////?11?/<<AF<00<C00/..<../0<:C0.;0::G000<C00-9;000;C00;F0F0/CF0/;.-;9/0/;/////:BF/
@M05620:46:000000000-D9D58:1:1101:4363:7676 1:N:0:102
GAATGAATGCAGAAATTGGCAAGATAATACTGCACCGATGGGAAATGATACTATCCTGAAACATGAGCAAATTGACCAGCCTCAGGATGTGAACTCATTTGCTGGAGGTCCCAGGGCTCTTTCAAGATAGTAAAAACAGTGACTTGTACAGCATAATGAAAAACCTAGGCATTGATTTTGAAGACATCAGACACATGCAGAATGAAAAATTTTTCAGAAATGATTTTTCTGGTGAGGTTGACTTCAGAGAA
+
@AAAADFFFFFFFGGFGGGGGGFC4GFHHHFHGHGGEAEEFHGGFGG5FGHHAGHFGHGHHHHHHDGHHHFHHHHGHHGHGHHHHHBFHFF5GHHHHHHHHHHHHHHGGHHHHHGGGHEHHHGGHHFHHHHHHHHFEEGHFEFHHHGGHHFHGHHGHHGGFGFFGHHHBBGHHHFGHDGHFHGHHHGFGHH<GFFHHHHHF0GF>DGHHHBDDFHHHHFHHHHHHHGCCHFFCGFFFGGFHGGGGFG0CFB
@M05620:46:000000000-D9D58:1:1101:7519:7684 1:N:0:102
GAATGAATGCAGAAATTGGCAAGATAATACTGCACCGATGGGAAATGATACTATCCTGAAACATGAGCAAATTGACCAGCCTCAGGATGTGAACTCATTTGCTGGAGGTCACCAGGGCTCTTTCGAGAGAGTAAAAACAGTGACTTGTACAGCATAATGAAAACCCTAGGCATTTATTTTGAAGACATCAGACACATGCAGAATGAAAAATTTTTCAGATGTGATTTTTCTGGTGAGGGTGTCTTCAGAGG
+
BABBCFFFFFFFGGGGGGGGGGGHHHHHHHHHHHHHGEGGGHHHHHHHHHHHHHHHHHHHHHHHHHHHHHHHHHHHHHHHGHHHHHBGGGHHHHHHHHHHHHHHHHHGGH3F33B11?G/F344/??C///3DGH4G/?F33333D23D3332B22222DGH22//0200011?11@F111/F1>0<=<G1>GHB011<D00/0<DDG0.CGHB0/<0C00000<GH0C/0:G0C0...;:-/900;FGB.
@M05620:46:000000000-D9D58:1:1101:21517:7695 1:N:0:102
GAATGAATGCAGAAATTGGCAAGATAATACTGCACCGATGGGAAATGATACTATCCTGAAACATGAGCAAATTGACCAGCCTCAGGATGTGAACTCATTTGCTGGAGGTCCCAGGGCTCTTTCAAGATAGTAAAAACAGTGACTTGTACAGCATAATGAAAAACCTAGGCATTGATTTTGAAGACATCAGACACATGCAGAATGAAAAATTTTTCAGAAATGACTTTTCTGGTGAGGTTGACTTCAGAGAA
+
>>AABFFFFFFFGGGGGGGGGGGCGHHHGHHHGHHHGEGGGHGGHHHHGGHHHHHHHDGGHHFGFFGHFHBGHFGHGGHHGHHHHHHHHHGBGHHHHHHHHHHHHGHGAGFFBG11EHGHHHGFHEHHFFGHHHGHEFHF33?FG3BD?2B1CGFDFHHGH1@ABGG10<FFG1<GHFFG/G1F00?FH11GHFB<GCFFFFFDFHHF.GGHFFFHHGF/<D00CCCHFHFFGHBC.CGFBFFFF9CB9//
@M05620:46:000000000-D9D58:1:1101:20130:7701 1:N:0:102
GAATGAATGCAGAAATTGGCAAGATAATACTGCACCGATGGGAAATGATACTATCCTGAAACATGAGCAAATTGACCAGCCTCAGGATGTGAACTCATTTGCTGGAGGTCCCAGGGCTCTTTCAAGATAGTAAAAACAGTGACTTGTACAGCATAATGAAAAACCTAGGCATTGATTTTGAAGACATCAGACACATGCAGAATGAAAAATTTTTCAGAAATGATTTTTCTGGTGAGGTTGACTTCAGAGAA
+
CBCCCFFFFFFFGGGGGGGGGGGHHHHHHHHHHHHHEEFGGHHHHHHHHHHHHHHHHHHHHHHHHHHHHHHHHHHHHHHHGHHHGHGGGGHHHHHHHHHHGGGHHHHGGHHHHHGGGHHHHHHHHHHHHHHHHHHHGHHHHHHHHHHHHHHHHHHHHHHHHHHGGHHHHHHHHHHHHHHHGHHHHGHHHHHHHHHHHHHHHHHGGHHHHHHHHHHHHHHHHHHHHHHHHHHHHHHHHGHHHHGGGGGGGGG
@M05620:46:000000000-D9D58:1:1101:21149:7745 1:N:0:102
GAATGAATGCAGAAATTGGCAAGATAATACTGCACCGATGGGAAATGATACTATCCTGAAACATGAGCAAATTGACCAGCCTCAGGATGTGAACTCATTTGCTGGAGGTCCCAGGGCTCTTTCAAGATAGTAAAAACAGTGACTTGTACAGCATAATGAAAAACCTAGGCATTGATTTTGAAGACATCAGACACATGCAGAATGAAAAATTTTTCAGAAATGATTTTTCTGGTGAGGTTGACTTCAGAGAA
+
CCCCCFFFFFFFGGGGGGGGGGGHHHHHHHHHHHHHGGGGGHHHHGHHHHHHHHHHHHHHHHHHHHHHHHHHHHHHHHHHGHHHHHGHHGHHHHHHHHHHHHHHHHHGGHHHHHGGGHHHHHHHHHGHHHHHHHHHGHHHHHHHHHHHHHHHHHHHHHHHHHHGGHHHHHHHHHHHHHHHGHHHHHHHHHHHHHHHHHHHHHHHGHHHHHHHHHHHHFGHHHGHHHHHHHHHHHHHHHHHHHGGGGGGGGF
@M05620:46:000000000-D9D58:1:1101:11258:7748 1:N:0:102
GAATGAATGCAGAAATTGGCAAGATAATACTGCACCGATGGGAAATGATACTATCCTGAAACATGAGCAAATTGACCAGCCTCAGGATGTGAACTCATTTGCTGGAGGTCACCAGGGCTCTTTCAAGATAGTAAAAACAGTGACTTGTACAGCATAATGAAAAACCTAGGCATTGATTTTGAAGACATCAGACACATGCAGAATGAAAAATTTTTCAGAAATGATTTTTCTGGTGAGGTTGACTTCAGAGA
+
CCCCCFFFFFFFGGGGGGGGGGGHHHHHHHHHHHHHGGGGGHHHHHHHHHHHHHHHHHHHHHHHHHHHHHHHHHHHHHHHGHHHHHGHHGHGHHHHHHHHHHHHHHHGGHHHHHHGGGHHHHHHHHHHHHHHHHHHHGHHHHHHHHHHHHHHHHHHHHHHHHHHGGHHHHHHHHHHHHHHHGHHHHHHHHHHHHHHHHHHHHHHGGHHHHFHHHHHHHHHHHHHHHHHHHHHHHHFHHHHHHGGGGGGGGB
@M05620:46:000000000-D9D58:1:1101:14622:7780 1:N:0:102
GAATGAATGCAGAAATTGGCAAGATAATACTGCACCGATGGGAAATGATACTATCCTGAAACATGAGCAAATTGACCAGCCTCAGGATGTGAACTCATTTGCTGGAGGTCCCAGGGCTCTTTCAAGATAGTAAAAACAGTGACTTGTACAGCATAATGAAAAACCTAGGCATTGATTTTGAAGACATCAGACACATGCAGAATGAAAAATTTTTCAGAAATGATTTTTCTGGTGAGGTTGACTTCAGAGAA
+
?A?A?D13BFFF1G1FGB1GDGA1FF1FBGFGH1GHA0AEE00B/BE1BGHFFFF0DB1AFE0A11BDDC1B1A1111BGG>GBEF1@F1D22FEH1FGFFH1F1F>EEFDG1FFGGHE0BFGFF2>F1>B2F>21?FGB<B>2>G1FD2>FC1F1FHB<D1F/E0FF0<1<FFGHHHHHFHHHFHGEHHFGFHGFHHDD1C=F10=D.<CFBDHDGDDHFFCFFHHFHHHHGFE=:::CCHGBFFFGGFB
@M05620:46:000000000-D9D58:1:1101:18465:7781 1:N:0:102
GAATGAATGCAGAAATTGGCAAGATAATACTGCACCGATGGGAAATGATACTATCCTGAAACATGAGCAAATTGACCAGCCTCAGGATGTGAACTCATTTGCGACTTGTACAGCATAATGAAAAACCTAGGCATTGATTTTCCCAGGGCTCTTTCAAGATAGTAAAAACAGTGACTTGTACAGCATAATGAAAAACCTAGGCATTGATTTTGAAGACATCAGACACATGCAGAATGAAAAATTTTTCAGAA
+
CBCCCFFFFFFFGGGGGGGGGGGHHHHHHHHHHHHHGGGGGHGHHHHHHHHHHHHHHHHHHHHHHHHHGHGGHHHHHHHHGHHHHHHHHFHHHHHHHHHHHHGFGGGHHHHHGGHHHHHHHHHHHGGHGHHHHHHHGHHHHHHHHHGGGHHHHFHHHHHHHGHHGHHHGHHHHHHHGHHHHHHHHHHHHHFHHHHGGHHHHHHHHHBHHHHFEDGFHGHHHHHHHHHHGFGHHHHHHHGGGGGGGGGGGGG
@M05620:46:000000000-D9D58:1:1101:8294:7797 1:N:0:102
GAATGAATGCAGAAATTGGCAAGATAATACTGCACCGATGGGAAATGATACTATCCTGAAACATGAGCAAATTGACCAGCCTCAGGATGTGAACTCATTTGCTGGAGGTCCCAGGGCTCTTTCAAGATAGTAAAAACAGTGACTTGTACAGCATAATGAAAAACCTAGGCATTGATTTTGAAGACATCAGACACATGCAGAATGAAAAATTTTTCAGAAATGATTTTTCTGGTGAGGTTGACTTCAGAGAA
+
AA@AABFBDFBFFF4DGGFCGGFBGAFGFGGHCGHEEEEEFHGBGGH5FGEGGHFCGGHHHFHHF3FGGHFFHHFDFEFGEHHCFG@FFGFFBGGEFDGFHBGHEGHGEHHFFHE?EGHH3GEFFGDFG3F4?FGHGHHHHFHGHHHBDDFHCFHDGHDGHHAAAFFFF01F1GBGHHHFGBDFCCGD1DBFCGHHFHHHH0DFDHHG..GFFG<0<GDHFHHHFHHHHHHGGFFHFFHHHHGFGFFGGBC
@M05620:46:000000000-D9D58:1:1101:23638:7805 1:N:0:102
GAATGAATGCAGAAATTGGCAAGATAATACTGCACCGATGGGAAATGATACTATCCTGAAACATGAGCAAATTGACCAGCCTCAGGATGTGAACTCATTTGCTGGAGGTCCCAGGGCTCTTTCAAGATAGTAAAAACAGTGACTTGTACAGCATAATGAAAAACCTAGGCATTGATTTTGAAGACATCAGACACATGCAGAATGAAAAATTTTTCAGAAATGATTTTTCTGGTGAGGTTGACTTCAGAGAA
+
CCCCCFFFFFFFGGGGGGGGGGGHHHHHHHHHHHHHGGGGGHHHHHHHHHHHHHHHHHHHHHHHHHHHHHHHHHHHHHHHGHHHHHHHHHHHHHHHHHHHHHHHGHHGGHHHHHGGGHHHHHHHHHHHHHHHHHHHGHHHHHHHHHHHHHHHHHHHHHHHHHHGGHHHHHHHHHHHHHHHGHHHHHHHHHHHHHHHHHHHHHHHHHHHHHHHHHHHHGHHHHHHHHHHHHHHHHHHHHHHHHGGGGGGGGG
@M05620:46:000000000-D9D58:1:1101:20610:7812 1:N:0:102
GAATGAATGCAGAAATTGGCAAGATAATACTGCACCGATGGGAAATGATACTATCCTGAAACATGAGCAAATTGACCAGCCTCAGGATGTGAACTCATTTGCTGGAGGTCCCAGGGCTCTTTCAAGATAGTAAAAACAGTGACTTGTACAGCATAATGAAAAACCTAGGCATTGATTTTGAAGACATCAGACACATGCAGAATGAAAAATTTTTCAGAAATGATTTTTCTGGTGAGGTTGACTTCAGAGAA
+
BCCCAFFFFFFFGGGGGGGGGGGHHHHHHHHHHHHHFEGGGHHHHHHGHHHHHHHHHHHFHHHHHHHHHHHHHHHHHHGHGHHHGHHHHFGGHHHHHHHHHHHHHHHGGHHHHGGGGHHHHHHHHHHHHHFHHHHHGGHHHHHHHHHHHHGHHHHHHHHHHHHGGHHHHHHHHHHHHHHHGHHHHHHHHHHHHHHHHHHHHHHGHHHHFHHHHHHHHFHHHHHHHHHHHHHHCGFHHHHHHHGGGGFGGGF
@M05620:46:000000000-D9D58:1:1101:10032:7814 1:N:0:102
GAATGAATGCAGAAATTGGCAAGATAATACTGCACCGATGGGAAATGATACTATCCTGAAACATGAGCAAATTGACCAGCCTCAGGATGTGAACTCATTTGCTGGAGGTCCCAGGGCTCTTTCAAGATAGTAAAAACAGTGACTTGTACAGCATAATGAAAAACCTAGGCATTGATTTTGAAGACATCAGACACATGCAGAATGAAAAATTTTTCAGAAATGATTTTTCTGGTGAGGTTGACTTCAGAGAA
+
BACBCFFFFFFFGGGGGGGGGGGHHHHHHHHHHHHHGEGGGHGGHHHHHHHHHHHHHHHHFHHHGGGHGHGGHHFHHHHHGHHHHHFHHHHHHHHHHHHHHHHHGFHGGHHHEFCCEHHGHFFFDDFFGHHHHHHHGHGEHGHHHFHBHHHHHHFHHHHHHHGGGGGFHGHHFHGHHGHDCGHFHHHHHB1GGH0FDFHH1GHHGB0GAGHHHHFGG0GHHHHHHHHHFHF0GHHGCGGHG0CFGB00CBF
@M05620:46:000000000-D9D58:1:1101:13883:7816 1:N:0:102
GAATGAATGCAGAAATTGGCAAGATAATACTGCACCGATGGGAAATGATACTATCCTGAAACATGAGCAAATTGACCAGCCTCAGGATGTGAACTCATTTGCTGGAGGTCCCAGGGCTCTTTCTAGATAGTAAAAACAGTGACTTGTACAGCATAATGAAAAACCTAGGCATTGATTTTGAAGACATCAGACACATGCAGAGTGAGAAATTTTTCAGAGATGATTTTTCTGGTGAGGTTGAGATCAGAGAA
+
CBCCCFFFFFFFGGGGGGGGGGGHHHHHHHHHHHHHGEGGGHHHHHHGHHHHGHHHHHHHHHHHHHHHHHHHHHHHHHHHGHHHHHGHHFGGGHHHHHHHHHHHHHHGGHDG331?10FG3F4444B?G344?FFH/G24BE4443F3?F3223F33B33BGHAA222<2<2<211?FG1/1<F0F<111>1FHH1>111F.<>10=DGF0=GH/00D0CD000;<CH/CC00;0;::////.0000;BF/
@M05620:46:000000000-D9D58:1:1101:20626:7820 1:N:0:102
GAATGAATGCAGAAATTGGCAAGATAATACTGCACCGATGGGAAATGATACTATCCTGAAACATGAGCAAATTGACCAGCCTCAGGATGTGAACTCATTTGCTGGAGGTCCCAGGGCTCTTTCAAGATAGTAAAAACAGTGACTTGTACAGCATAATGAAAAACCTAGGCATTGATTTTGAAGACATCAGACACATGCAGAATGAAAAATTTTTCAGAAATGATTTTTCTGGTGAGGTTGACTTCAGAGAA
+
CBBCCFFFFFFFGGGGGGGGGGGHHHHHHHHHHHHHGEFGGHHHHHHHHHHHHHHHHHHHHHHHHFGHHHHHHHHHHHHHGHHHHHHHHHHHHHHHHHHHHHHHHHHGGHHHHHGGGHHHHHHHHHHHHHHIHHHHGHHHHHHHHHHGHHHHHHHHHHHHHHHGGHHHHHHHHHHHHHHHGHHHHHHHHHHHHHHHHHHHHHHHGHHHHHHHHHHHHHHHHHHGHHHHGHHHHHHHHHHHHHGGGGGGGGF
@M05620:46:000000000-D9D58:1:1101:11180:7840 1:N:0:102
GAATGAATGCAGAAATTGGCAAGATAATACTGCACCGATGGGAAATGATACTATCCTGAAACATGAGCAAATTGACCAGCCTCAGGATGTGAACTCATTTGCTGGAGGTCCCAGGGCTCTTTCAAGATAGTAAAAACAGTGACTTGTACAGCATAATGAAAAACCTAGGCATTGATTTTGAAGACATCAGACACATGCAGAATGAAAAATTTTTCAGAAATGATTTTTCTGGTGAGGTTGACTTCAGAGAA
+
CABCCFFFFFFFGGGGGGGGGGGHHHHHHHHHHHHHFEGGGHGHHHHHHGHHHHHHHHHHHHHHHHHHHHHHHHHHHHGHGHHGGHGGGGHHHHHHHHHHHHHHHHHGGHHHHHGGGHHHHHHHHHHHHHHHHHHHGHHHHHHHHHHHHHHHHHHHHHHHHHHGGHHHHHHHHHHHHHHHGHHHHHHHHGHHHHHHHHHHHHHHHHHHHHHHHHHHHHHHHHHHHHHHHHHHHHHGGGHHHHGGGGGGGGG
@M05620:46:000000000-D9D58:1:1101:5884:7889 1:N:0:102
GAATGAATGCAGAAATTGGCAAGATAATACTGCACCGATGGGAAATGATACTATCCTGAAACATGAGCAAATTGACCAGCCTCAGGGTGTGAACTCATTTGCTGGAGGTCCCAGGGCTCTTTCAAGATAGTAAAAACAGTGACTTGTACAGCATAATGAAAAACCTAGGCATTGATTTTGAAGACATCAGACACATGCAGAATGAAAAATTTTTCAGAAATGATTTTTCTGGTGAGGTTGACTTCAGAGAA
+
BBCCCFFFFFFFGGGGGGGGGGGHHHHHGHHHHHHHGEGGGHHHHHHHHHHHHHHHHGGHHHHHHHHHHHHHHHGHHHHHGHHHHHHFFGGHHHHHHHHHHHHHHHHGGHHHHHGGGHHHHHHHHHHHHHHHHHHHGHHHHGHHHHHHHHHHHHHHHHHHHHHGGHHHHHGHHHHHHHHHGHHHHGHHHGHHHHHHHHHHHHHHDGHGHHHHHHHHGHGHHHHHHHHHHHHHHHGHFHHGGGGGGGGGGGG
@M05620:46:000000000-D9D58:1:1101:3998:7906 1:N:0:102
GAATGAATGCAGAAATTGGCAAGATAATACTGCACCGATGGGAAATGATACTATCCTGAAACATGAGCAAATTGACCAGCCTCAGGATGTGAACTCATTTGCTGGAGGTCCCAGGGCTCTTTCAAGATAGTAAAAACAGTGACTTGTACAGCATAATGAAAAACCTAGGCATTGATTTTGAAGACATCAGACACATGCAGAATGAAAAATTTTTCAGAAATGATTTTTCTGGTGAGGTTGACTTCAGAGAA
+
BBBBBFFFFFFFGGGGGGGGGGGHHHHHHHHHHHHHGFGGGGGHEGHGGFHHHHHHHHFHHHHHHHGGHHHHHHHHHHHHGHHHGHGHGGHHHHHHHHHHHHHHHHHGGGHHHHGGGHHHHHHHFHHHHHHHHHHHGHHHHHHHHHHHHGHHHHHHHHHHGHHGGHHHHHHHHHHHHHHHGHHH0GGHHHHHHHHHHHHHHHHGFGHHHHHHHHHGHHHHHHHHHHHHHHHHHHGHHHHHHHGGGGGBFFB
@M05620:46:000000000-D9D58:1:1101:16731:7909 1:N:0:102
GAATGAATGCAGAAATTGGCAAGATAATACTGCACCGATGGGAAATGATACTATCCTGAAACATGAGCAAATTGACCAGCCTCAGGATGTGAACTCATTTGCTGGAGGTCCCAGGGCTCTTTCAAGATAGTAAAAACAGTGACTTGTACAGCATAATGAAAAACCTAGGCATTGATTTTGAAGACATCAGACACATGCAGAATGAAAAATTTTTCAGAAATGATTTTTCTGGTGAGGTTGACTTCAGAGAA
+
BABBBFFFFFFFGGGGGGGGGGGHHHHHHHHHHHHHFEGGGHHGHHHHHHHHHHHHHHHHHHHHHHGHGHHHHHHHHHGHGHHHHHHHHGHHHHHHHHHHHHHHHHHGGHHHHHGGGHHHHHHHHHHHHGHHHHHHGHHHHFHHHHHGHHHHGHHGHHHHHEHGGHHHHHHHHHHHHHHHGHHGHHGHHGHHHGHHGEHHHHHHHHHHHHGHHFHFFFHFHHHHHHHHHHHEGHCGFHHHHHGGGBGFGGF
@M05620:46:000000000-D9D58:1:1101:16285:7912 1:N:0:102
GAATGAATGCAGAAATTGGCAAGATAATACTGCACCGATGGGAAATGATACTATCCTGAAACATGAGCAAATTGACCAGCCTCAGGATGTGAACTCATTTGCTGGAGGTCCCAGGGCTCTTTCAAGATAGTAAAAACAGTGACTTGTACAGCATAATGAAAAACCTAGGCATTGATTTTGAAGACATCAGACACATGCAGAATGAAAAATTTTTCAGAAATGATTTTTCTGGTGAGGTTGACTTCAGAGAA
+
CCCCCFFFFFFFGGGGGGGGGGGHHHHHGHHHHHHHGEGGGHHHHHHHHHHHHHHHHHHHHHHHHHHHHHHHHHHHHHHHGHHHHHGHHGHGHHHHHHHHHHHHHHHGGHHHHHGGGHHHHHHHHHHHHHHHHHHHGHHHHHHHHHHHHHHHHGHHGHHHHHHGGHHHHHHHHHHHHHHHGHHHHHHHHHHHHHHHHHHHHHHFGGHHHHHHHHHHHHHHGHHHHHHHHHHHHHHHHHHHHHGGGGFGGGF
@M05620:46:000000000-D9D58:1:1101:7145:7951 1:N:0:102
GAATGAATGCAGAAATTGGCAAGATAATACTGCACCGATGGGAAATGATACTATCCTGAAACATGAGCAAATTGACCAGCCTCAGGATGTGAACTCATTTGCTGGAGGTCCCAGGGCTCTTTCAAGATAGTAAAAACAGTGACTTGTACAGCATAATGAAAAACCTAGGCATTGATTTTGAAGACATCAGACACATGCAGAATGAAAAATTTTTCAGAAATGATTTTTCTGGTGAGGTTGACTTCAGAGAA
+
@BBBBBFFFFFFBFGBGDBBGFFGHHHHHHBGFFHHG?EGFH232FG5FFHHHHHHHEHHFF3FF3FFBCGHFFFGBGBFGEGGGF3FGBF55@DHHHHHGFGGFCFEF1GHHGGGGGHHHHHHHHFGGFGBGFHHGHHGDGDFFHHFBHHHHGHHGHHHHHHDGCGFFFHHHFHHHHHHGHHGBGF1<G1FGFFFGCG<D0DFDD0D.</DDDFGGGFEF<C0CGFGGHHEGC0:CCBFHFFFGGB0C/B
@M05620:46:000000000-D9D58:1:1101:15768:7954 1:N:0:102
GAATGAATGCAGAAATTGGCAAGATAATACTGCACCGATGGGAAATGATACTATCCTGAAACATGAGCAAATTGACCAGCCTCAGGATGTGAACTCATTTGCTGGAGGTCCCAGGGCTCTTTCAAGATAGTAAAAACAGTGACTTGTACAGCATAATGAAAAACCTAGGCATTGATTTTGAAGACATCAGACACATGCAGAATGAAAAATTTTTCAGAAATGATTTTTCTGGTGAGGTTGACTTCAGAGAA
+
CBCCCFFFFFFFGGGGGGGGGGGHHHHHHHHHHHHHGEGGGHHHHHHHHHHHHHHHHHHHHHHHHHHHHHHHHHHHHHHHGHHHHHGHHHHHHHHHHHHHHHHHHHHGGHHHHHGGGHHHHHHHHHHHHHFHHHHHGHHHHHHHHHHHHHHHHHHHHHHHHHHGGHHHHHHHHHHHHHHHGHHHHHHHHHHGGHHHHHHHHGHHHHHHHHHHHHHHHGHHHHHHHHHHHHHHHHGHHHHHHHGGGGGGGGG
@M05620:46:000000000-D9D58:1:1101:21812:7988 1:N:0:102
GAATGAATGCAGAAATTGGCAAGATAATACTGCACCGATGGGAAATGATACTATCCTGAAACATGAGCAAATTGACCAGCCTCAGGATGTGAACTCATTTGCTGGAGGTCCCAGGGCTCTTTCAAGATAGTAAAAACAGTGACTTGTACAGCATAATGAAAAACCTAGGCATTGATTTTGAAGACATCAGACACATGCAGAATGAAAAATTTTTCAGAAATGATTTTTCTGGTGAGGTTGACTTCAGAGAA
+
BBBBAFFFFFFF54FGFGGGGBFHHHHGHHHHHGHHFEEFGH2BAGHEHAGH5GGHFGDGHH3FFAFGHHEGHFFHGHHHGHHHGHFHFFGB5GGFFDGFHHHHHHH1EGHHFHGGGHHHHHHHGHFGFHHHHEHBEAHHGFGHGHHHHEHHHHHGHHFDGHHGGHGFHHEGHEGHHHHFEGHHHBGHHFFHHHHGHHHGHGHGHBBHHHHHHHHHHGHGHHFHHHHHHHHHHGGHHHHHHHGGGGG09FF
@M05620:46:000000000-D9D58:1:1101:18666:8029 1:N:0:102
GAATGAATGCAGAAATTGGCAAGATAATACTGCACCGATGGGAAATGATACTATCCTGAAACATGAGCAAATTGACCAGCCTCAGGATGTGAACTCATTTGCTGGAGGTCCCAGGGCTCTTTCAAGATAGTAAAAACAGTGACTTGTACAGCATAATGAAAAACCTAGGCATTGATTTTGAAGACATCAGACACATGCAGAATGAAAAATTTTTCAGAAATGATTTTTCTGGTGAGGTTGACTTCAGAGAA
+
CBBCCFFFFFFFGGGGGGGGGGGHHHHHHHHHHHHHGEEGGHHHHHHHHHHHHHHHHHHHHHHHHHHHHHHHHHHHHHHHGHHHHHHHHHHHHHHHHHHHHHHHHHHGGHHHHHGGGHHHHGHHGHHHGHHHHHHHGHHHHGHGHHHHHHHHHHHGGHHHHHGGGHHHFHGHFHHHHHGHGHHHHHGHGHHHHHHHHHGHHGHHHHHHHHHHHGHHHHHGGHHHHHHHHHHHHHHHHHHHHGGGGGGGGGF
@M05620:46:000000000-D9D58:1:1101:11298:8030 1:N:0:102
GAAGGAATGCAGAAATTGGCAAGATAATACTGCACCGATGGGAAATGATACTATCCTGAAACATGAGCAAATTGACCAGCCTCAGGATGTGAACTCATTTGCTGGAGGTCCCAGGGCTCTTTCAAGATAGTAAAAACAGTGACTTGGACAGCATAATGAAAAACCTAGGCATTGATTTTGAAGACATCAGACACATGCAGAATGAAAAATTTTTCAGAAATGATTTTTCTGGTGAGGTTGACTTCAGAGAA
+
>111>1FCFFFFGFBFFGGGDAFHHFGF3FEFBGGHEAAEEHHFEHHBFEGFFHDFHGF1FBFGHHGFFFBHGGFGHFG/FGHBFG1BEBFFFBDGHHHHGFDB@0FEEFFAGFGGGAGHFFDEGFFGEHHHHFBH//0BF1DGGH11<FC/F11FBD2GFHHFGFHHHEFFHEDFHGHF/FFFFHEB11<1<0>1GFGG1GFGFFHHHACGFFFB0=DG00000C00/0GF0;C;G:CFF0BFFFF09;B
@M05620:46:000000000-D9D58:1:1101:17855:8047 1:N:0:102
GAATGAATGCAGAAATTGGCAAGATAATACTGCACCGATGGGAAATGATACTATCCTGAAACATGAGCAAATTGACCAGCCTCAGGATGTGAACTCATTTGCTGGAGGTCCCAGGGCTCTTTCAAGATAGTAAAAACAGTGACTTGTACAGCATAATGAAAAACCTAGGCATTGATTTTGAAGACATCAGACACATGCAGAATGAAAAATTTTTCAGAAATGATTTTTCTGGTGAGGTTGACTTCAGAGAA
+
CCCCCFFFFFFFGGGGGGGGGGGHHHHHHHHHHHHHGEGGGHHHHHHGHHHHHHHHHHHHHHHHHHHHHHHHHHHHHHHHGHHHGHBGHFGHHHHHHHHHHHHHHHHGGHHHHHGGGHHHHHHHHHHHHHHHHHHHGHHHHHHHHHHHHHHHHHHHHHHHHHHGGHHHGHHHHHHHHHHHGHHHHHHHHHHHHHHHHHHHHHHGGHHHHHHHHHHHHHHHHHHHHHHHHHHHHHFFHHHHHHGGGGGGGFF
@M05620:46:000000000-D9D58:1:1101:21027:8057 1:N:0:102
GAATGAATGCAGAAATTGGCAAGATAATACTGCACCGATGGGAAATGATACTATCCTGAAACATGAGCAAATTGACCAGCCTCAGGATGTGAACTCATTTGCTGGAGGTCCCAGGGCTCTTTCAAGATAGTAAAAACAGTGACTTGTACAGCATAATGAAAAACCTAGGCATTGATTTTGAAGACATCAGACACATGCAGAATGAAAAATTTTTCAGAAATGATTTTTCTGGTGAGGTTGACTTCAGAGAA
+
CCCCCFFFFFFFGGGGGGGGGGGHHHHHHHHHHHHHGEGGGHGHHHHHHHHHHHHHGHFHHHHHHFGHHHHHHHGHHHHHGHHHGHHHHHHFHHHHHHHHHHHHHHHGGHHHHHGGGHHHHHHGHHHHHHHHHHHHGHHHHHHHHHHHHHHHHHHHHHHHHHHGGHHHHHHHHHHHHHHHGHHHHHHHHHGHHHHGHHHHHHHHGHHHHHHHHHHHHHHFHHHHHHHHHHHGHHHHGHHHHHGGGGGGFGG
@M05620:46:000000000-D9D58:1:1101:16935:8061 1:N:0:102
GAATGAATGCAGAAATTGGCAAGATAATACTGCACCGATGGGAAATGATACTATCCTGAAACATGAGCAAATTGACCAGCCTCAGGATGTGAACTCATTTGCTGGAGGTCCCAGGGCTCTTTCAAGATAGTAAAAACAGTGACTTGTACAGCATAATGAAAAACCTAGGCATTGATTTTGAAGACATCAGACACATGCAGAATGAAAAATTTTTCAGAAATGATTTTTCTGGTGAGGTTGACTTCAGAGAA
+
CBBCCFFFFFFFGGGGGGGGGGGHHFHHHHHHHHHHFEFGGHHHHHHHHHHHHHHHHHHHHHHHHHHHHHHHHHHHHHHHGHHHHHHHHGHHHHHHHHHGHHHHHHHGGHHHHHGGGHHHHHHHHHHHHHHHHHHHGHHHHHHHHHHHHHHHHHHHHHHHHHHGGHHHHHHHHHHHHHHHGHHHHHHHHHHHHHHHHHHHHHHHHHHHHHHHHHHHHHHHHHHHHHHHHHHHHHHHHHHHHHHGHHGGGGF
@M05620:46:000000000-D9D58:1:1101:12129:8064 1:N:0:102
GAATGAATGCAGAAATTGGCAAGATAATACTGCACCGATGGGAAATGATACTATCCTGAAACATGAGCAAATTGACCAGCCTCAGGATGTGAACTCATTTGCTGGAGGTCCCAGGGCTCTTTCAAGATAGTAAAAACAGTGACTTGTACAGCATAATGAAAAACCTAGGCATTGATTTTGAAGACATCAGACACATGCAGAATGAAAAATTTTTCAGAAATGATTTTTCTGGTGAGGTTGACTTCAGAGAA
+
BBBBBFFFFFFFGGGGGGGGGGGHHHHHGHHHHHHHGFGGFHHHHHHGHFHHGHHHHHFFHHHHHGGHHHHHHHHHHHHHGHHGGHFGGHHHHFHHGFHHHFHGFGGGFHHHHHGGGHHHHHHHHHHHHHHHHHHHGHHHHHHHHHHHGHHHHHHHHHHHHHHGGHHHHHHHHHHHHHHHGHHHHHHHHHHHHHHHHHHHHGHGFGHHHHHHHHHHHHHHGHHHHHHHHHHHHHHGGCHHHHGGGGGGGGF
@M05620:46:000000000-D9D58:1:1101:11932:8086 1:N:0:102
GAATGAATGCAGAAATTGGCAAGATAATACTGCACCGATGGGAAATGATACTATCCTGAAACATGAGCAAATTGACCAGCCTCAGGATGTGAACTCATTTGCTGGAGGTCCCAGGGCTCTTTCAAGATAGTAAAAACAGTGACTTGTACAGCATAATGAAAAACCTAGGCATTGATTTTGAAGACATCAGACACATGCAGAATGAAAAATTTTTCAGAAATGATTTTTCTGGTGAGGTTGACTTCAGAGAA
+
CCCCCFFFFFFFGGGGGGGGGGGHHHHHHHHHHHHHGEGGGHHHHHHHHFHHHHHHHHHHHHHHHHHHHHHHHHHHHHHHGHHHGHGHHHHHHHHHHHHHHHHHGGHGGHHHHHGGGHHHHHHHHHHHHHHHHHHHGHHHHHHHHHHHHHHHHHGHHHHHHHGGGHHHGHHHHHHHHHHHGHHHHHHHFGHHHHHHHHHHHHHHGFFHFHHHHHHHGHHHHHHHHHHHHHHHHHHCGHHHHHGGGGGGGGF
@M05620:46:000000000-D9D58:1:1101:8325:8107 1:N:0:102
GAATGAATGCAGAAATTGGCAAGATAATACTGCACCGATGGGAAATGATACTATCCTGAAACATGAGCAAATTGACCAGCCTCAGGATGTGAACTCATTTGCTGGAGGTCACCAGGGCTCTTTCAAGATAGTAAAAACAGTGACTTGTACAGCATAATGAAAAACCTAGGCATTGATTTTGAAGACATCAGACACATGCAGAATGAAAAATTTTTCAGAAATGATTTTTCTGGTGAGGTTGACTTCAGAGA
+
CCCCCFFFFFFFGGGGGGGGGGGHHHHHHHHHHHHHGEGGGHHHHHHHHHHHHHHHHHHHHHHHHHHHHHHHHHHHHHHHGHHHHHHHHHHHHHHHHHHHHHHHHHHGGHHHHHHGGGGHHHHHHGGDGH?BGHHHHEHFFGFFHEDGHHHDCFGHFFDGHHHHGGGFHGFBGHG1DGHHHGDGGFHFDGHHHHHHFHEFGHFFDFDHHFHHHHHHEHHHHHFCGHHHHCHHFCGGGGHFFEFFBFBFGGF
@M05620:46:000000000-D9D58:1:1101:17064:8120 1:N:0:102
GAATGAATGCAGAAATTGGCAAGATAATACTGCACCGATGGGAAATGATACTATCCTGAAACATGAGCAAATTGACCAGCCTCAGGATGTGAACTCATTTGCTGGAGGTCCCAGGGCTCTTTCAAGATAGTAAAAACAGTGACTTGTACAGCATAATGAAAAACCTAGGCATTGATTTTGAAGACATCAGACACATGCAGAATGAAAAATTTTTCAGAAATGATTTTTCTGGTGAGGTTGACTTCAGAGAA
+
CCCCCFFFFFFFGGGGGGGGGGGHHHHHHHHHHHHHGEGGGHHHHHHHHHHHHHHHHHHHHHHHHHHHHHHHHHHHHHHHGHHHHHGHHGHHHHHHHHHHHHHHHHHGGHHHHHGGGHHHHHHHHHHHHHHIHHHHGHHHHHHHHHHHHHHHHHHHHHHHHHHGGHHHHHHHHHHHHHHHGHHHHHHHHHHHHHHHHHHHHHHHHHHHHHHHGHHHHHHHHHHHHHHHHHHHHHHHHHHHHHGGGGGGGGG
@M05620:46:000000000-D9D58:1:1101:16706:8125 1:N:0:102
GAATGAATGCAGAAATTGGCAAGATAATACTGCACCGATGGGAAATGATACTATCCTGAAACATGAGCAAATTGACCAGCCTCAGGATGTGAACTCATTTGCGACTTGTACAGCATAATGAAAAACCTAGGCATTGATTTTCCCAGGGCTCTTTCAAGATAGTAAAAACAGTGACTTGTACAGCATAATGAAAAACCTAGGCATTGATTTTGAAGACATCAGACACATGCAGAATGAAAAATTTTTCAGAA
+
CBCCCFFFFFFFGGGGGGGGGGGHHHHHHHHHHHHHGCGGGHHHHHHHHHHHHHHHHHHHHHHHHHHHHHHGHHFHHHHHGHHHHHHHHGHHHHHHHHHHHHG?FGGHHHHHHHHHHHHHHHHHHGGGHHGGHHHH4GHHHHHHHHGFDHEHHHHHGEHHHHHHHHHHGHHHHHHHHHHFHHFHHHHHHFGHHHHGGHHHHHHHHHHHHHHFGFHFHHHHHHHHHHHHFHHHGHHHHHFGGGGGGGGGGGG
@M05620:46:000000000-D9D58:1:1101:23653:8128 1:N:0:102
GAATGAATGCAGAAATTGGCAAGATAATACTGCACCGATGGGAAATGATACTATCCTGAAACATGAGCAAATTGACCAGCCTCAGGATGTGAACTCATTTGCTGGAGGTCCCAGGGCTCTTTCAAGATAGTAAAAACAGTGACTTGTACAGCATAATGAAAAACCTAGGCATTGATTTTGAAGACATCAGACACATGCAGAATGAAAAATTTTTCAGAAATGATTTTTCTGGTGAGGTTGACTTCAGAGAA
+
CCCCCFFFFFFFGGGGGGGGGGGHHHHHHHHHHHHHGGGGGHGHHHHHHHHHHHHHHHHHHHHHHHHHHHHHHHHHHHHHGHHHGHHHHGGHHHHHHHHHHHHHHHHGGHHHHHGGGHHHHHHHHHHHHHHHHHHHGHHHHHHHHHHHHHHHHHHHHHHHHHHGGHHHHHHHHHHHHHHHGHHHHHHHHHHHHHHHHHHGHHHHHHHHHGHHHHHHHHHHHHHHGHHHHHHHHHHHHHHHHHGGGGGGGFF
@M05620:46:000000000-D9D58:1:1101:5462:8143 1:N:0:102
GAATGAATGCAGAAATTGGCAAGATAATACTGCACCGATGGGAAATGATACTATCCTGAAACATGAGCAAATTGACCAGCCTCAGGATGTGAACTCATTTGCTGGAGGTCCCAGGGCTCTTTCAAGATAGTAAAAACAGTGACTTGTACAGCATAATGAAAAACCTAGGCATTGATTTTGAAGACATCAGACACATGCAGAATGAAAAATTTTTCAGAAATGATTTTTCTGGTGAGGTTGACTTCAGAGAA
+
CCCCCFFFFFFFGGGGGGGGGGFHHHHHHHHHHHHHGEEGGHGGHHHHHHHHHHHHHHHHHHHHHHGHHHHHHHHHHHHHGHHHHHGHHHHHHHHHHHHHHFFHCHH1>BGC3FFDGH/BGEHHFFHHHGHGHHHHE/BGEFD4BFHDB3F2?FGHGF3G33F<<2G222F<2GH<GGF1FHF100?<111<GC<<D1<F101>1<<<GC0GHG/<<00CDGC0;C:GHGHE:GHHA////:C009BF0/0
@M05620:46:000000000-D9D58:1:1101:24911:8184 1:N:0:102
GAATGAATGCAGAAATTGGCAAGATAATACTGCACCGATGGGAAATGATACTATCCTGAAACATGAGCAAATTGACCAGCCTCAGGATGTGAACTCATTTGCTGGAGGTCCCAGGGCTCTTTCAAGATAGTAAAAACAGTGACTTGTACAGCATAATGAAAAACCTAGGCATTGATTTTGAAGACATCAGACACATGCAGAATGAAAAATTTTTCAGAAATGATTTTTCTGGTGAGGTTGACTTCAGAGAA
+
BBBBBFFFFFFFGGGGGGGGGGGHHHHHFHHHHHHHGGGGGHHHHHHHHHHHHHHHHHHHHGHHHHHHHHHGHHHHHHHHGHHHHHHHHHHGHHHHHHHHHHHHHHHGGHHHHHGGGHHHHHHHHHHHHHHHHHHHGHHHHHHHHHHHHHHHHHHHHHHGHHHGGHHHHHHHHHHHHHHHGHHHHHHHHHHHHHHHHHGHHHHHHHHHHHHHHHHHHHHHHHHHHHHHHHHHHHHHHHHHHHGGGGGGGGF
@M05620:46:000000000-D9D58:1:1101:15764:8185 1:N:0:102
GAATGAATGCAGAAATTGGCAAGATAATACTGCACCGATGGGAAATGATACTATCCTGAAACATGAGCAAATTGACCAGCCTCAGGATGTGAACTCATTTGCTGGAGGTCCCAGGGCTCTTTCAAGATAGTAAAAACAGTGACTTGTACAGCATAATGAAAAACCTAGGCATTGATTTTGAAGACATCAGACACATGCAGAATGAAAAATTTTTCAGAAATGATTTTTCTGGTGAGGTTGACTTCAGAGAA
+
BABCCFFFFFFFGGGGGGGGGGFHHHHHHHHHHHHHEEEGGHHHHHHGHHHHHHHHHHHHHHHHHHHHGHHHHHHHHHHHGHHHHHGHHGGGGHGHHHHHHGHHHHHGGHHHHHGGGHHHHHHHHHHHHHFHHHHHGHHHHHHHHHHHHHHHHHHHHHHHHHHGGHHHHHHHHHHHHHHHGHHHHHHHHHHHHHHHHHHHHHHGGGHHHHHHHHHHHGHHHHHHHHHHHHHHHHHHHHHHHHGGGGGGGGG
@M05620:46:000000000-D9D58:1:1101:11504:8192 1:N:0:102
GAATGAATGCAGAAATTGGCAAGATAATACTGCACCGATGGGAAATGATACTATCCTGAAACATGAGCAAATTGACCAGCCTCAGGATGTGAACTCATTTGCTGGAGGTCCCAGGGCTCTTTCAAGATAGTAAAAACAGTGACTTGTACAGCATAATGAAAAACCTAGGCATTGATTTTGAAGACATCAGACACATGCAGAATGAAAAATTTTTCAGAAATGATTTTTCTGGTGAGGTTGACTTCAGAGAA
+
A>AABBDDFFFFGGGGGGGGGGGH4AEFBGFHHHHHG?EEGHFHEFDFFGHHHHGHFFFHHGHHFHFGHHFGHHHHHHHHGHHBGFCHGFGGFHHHGHHHHHGHEHHGGGHHHGGGGHHHHHHHGHHHHHGHFHHHGFHHHHHHHHFGHHHHHHHHHHHGHGGGGECGHHHHFHHGHHHHGEGGHHHHFFFHFHHHHHHHHHHGFDGHEHBGFHHHHHHHGHBGGHGHEHHHHHFCGHHHFFGGGFFBFBF
@M05620:46:000000000-D9D58:1:1101:11495:8213 1:N:0:102
GAATGAATGCAGAAATTGGCAAGATAATACTGCACCGATGGGAAATGATACTATCCTGAAACATGAGCAAATTGACCAGCCTCAGGATGTGAACTCATTTGCTGGAGGTCCCAGGGCTCTTTCAAGATAGTAAAAACAGTGACTTGTACAGCATAATGAAAAACCTAGGCATTGATTTTGAAGACATCAGACACATGCAGAATGAAAAATTTTTCAGAAATGATTTTTCTGGTGAGGTTGACTTCAGAGAA
+
CCCBCFFFFFFFGGGGGGGGGGGHHHHHHHHHHHHHFEGGGHHHGHHHHHHHHHHHHHHHHHHHHHGHHHHHHHHHHHGHGHHHHHGHGGHHHHHHHHHHHHHHHHHGGHHHGHGGGHHHHHHHHHGHHHHHHHHGFHHHHHHHHHHHHHHHHHHHHHHHHHHGGHHHHHHHHHHHHHHHGGHHHHHHHHHHHHHHHHHHHHHGDGHGHHHHHHHHHHHHGHGHGHHHHHHGHHG;;;GHHHGGGGGGFFB
@M05620:46:000000000-D9D58:1:1101:19643:8223 1:N:0:102
GAATGAATGCAGAAATTGGCAAGATAATACTGCACCGATGGGAAATGATACTATCCTGAAACATGAGCAAATTGACCAGCCTCAGGATGTGAACTCATTTGCTGGAGGTCCCAGGGCTCTTTCAAGATAGTAAAAACAGTGACTTGTACAGCATAATGAAAAACCTAGGCATTGATTTTGAAGACATCAGACACATGCAGAATGAAAAATTTTTCAGAAATGATTTTTCTGGTGAGGTTGACTTCAGAGAA
+
CCCCCFFFFFFFGGGGGGGGGGGHHHHHHHHHHHHHGGGGGHGHHHHHHHHHHHHHHGHHHHGHHHHHHHHHHHHHHHHHGHHHHHGHHGHHHHHHHHHHHHHHHHHGGHHHHHGGGHHHHHHHHHHHHHHHHHHHGHHHHHHHHHHHHHHHHHHGHFHGHHHGGHHHHGHHHHHHHHHHGHHHHHHHHHHHHHHHHGHHHHHGHGGHCFHHHHHHHHHHHHHFHHHHHHHHHHHHHHHHHHGGGGGGGGG
@M05620:46:000000000-D9D58:1:1101:8779:8246 1:N:0:102
GAATGAATGCAGAAATTGGCAAGATAATACTGCACCGATGGGAAATGATACTATCCTGAAACATGAGCAAATTGACCAGCCTCAGGATGTGAACTCATTTGCTGGAGGTCCCAGGGCTCTTTCAAGATAGTAAAAACAGTGACTTGTACAGCATAATGAAAAACCTAGGCATTGATTTTGAAGACATCAGACACATGCAGAATGAAAAATTTTTCAGAAATGATTTTTCTGGTGAGGTTGACTTCAGAGAA
+
BACBCFFFFFFFGGGGGGGGGGGHHHHHHHHHHHHHGGGGGHHHHHHHHHHHHHHHHHHHHHGHHHHHHHHHHHHHHHHHGHHHHHGHHHHHHHHHHHHHHHHHHHHGGHHHFGGGGFGGHHFGHFFFEGHFHHHHGAFGFGGGH?BDD?DGCGDHHGGHHHHGGFFHHGCFGGGGHHHGFHHGHCGDGGGH0C<F<FDGGHFG<GHHHGHHHHGFF<GGHDFGHHHHFFCHGBCCHCGB:CBFB0BFFBF
@M05620:46:000000000-D9D58:1:1101:11699:8252 1:N:0:102
GAATGAATGCAGAAATTGGCAAGATAATACTGCACCGATGGGAAATGATACTATCCTGAAACATGAGCAAATTGACCAGCCTCAGGATGTGAACTCATTTGCTGGAGGTCCCAGGGCTCTTTCAAGATAGTAAAAACAGTGACTTGTACAGCATAATGAAAAACCTAGGCATTGATTTTGAAGACATCAGACACATGCAGAATGAAAAATTTTTCAGAAATGATTTTTCTGGTGAGGTTGACTTCAGAGAA
+
CABCCFFFFFFFGGGGGGGGGGGHHHHHHHHHHHHHEEGGGHHHHHHHHHHHHHHHHHHHHHHHHHHGHHHHHHHHHHHHGHHHHHGGGGGGHHHHHHHHHHHHGHHGGHHHHHGGGHHHHHHHHHGHHHHHHHHHGHHHHHHHHHHHHHHHHHHHHHHHHGHGGHHHHHHHHHHHGHHHGHHHHHHHHHHHHHGHHHHHHHHGGGHHHHHHHHHHHHHHHHHHHHHHHHHHHHHGCGHHFHGGGGGGGGF
@M05620:46:000000000-D9D58:1:1101:22726:8260 1:N:0:102
GAATGAATGCAGAAATTGGCAAGATAATACTGCACCGATGGGAAATGATACTATCCTGAAACATGAGCAAATTGACCAGCCTCAGGATGTGAACTCATTTGCTGGAGGTCCCAGGGCTCTTTCAAGATAGTAAAAACAGTGACTTGTACAGCATAATGAAAAACCTAGGCATTGATTTTGAAGACATCATACACATGCAGAATGAAAAATTTTTCAGACATGATTTTTCTGGTGAGGTTGACTTCAGAGAA
+
AAA3ABDFFFFFBFGGGGFFBBAGDF5AFGFHGHHHG?EGEG2FGHGEE5GGHBFBD3AB33GHB3FGFFHFH5FHHHHHGHFGFHFHHHHEEFHFBEGHGEGGH1B>EHHH3FA?EHHFHHHDGFDGHHGH4BG3EF?GHEHFHEHHHHHEHHHGHHHH1?</DH1<GHCGHHBFHHHGED1FFGHFD1<D1GBCGB1>G0GGEF00.<GHHHHHB0/<DGHHHGHHHHH0<GGHAGH:/CBFGFGF0/9
@M05620:46:000000000-D9D58:1:1101:16921:8304 1:N:0:102
GAATGAATGCAGAAATTGGCAAGATAATACTGCACCGATGGGAAATGATACTATCCTGAAACATGAGCAAATTGACCAGCCTCAGGATGTGAACTCATTTGCTGGAGGTCCCAGGGCTCTTTCAAGATAGTAAAAACAGTGACTTGTACAGCATAATGAAAAACCTAGGCATTGATTTTGAAGACATCAGACACATGCAGAATGAAAAATTTTTCAGAAATGATTTTTCTGGTGAGGTTGACTTCAGAGAA
+
CCCCCFFFFFFFGGGGGGGGGGGHHHHHHHHHHHHHGEFGGHHHHHHHHHHHHHHHHHHHHHHHHHHHHHHHHHHHHHHHGHHHGHGHHGHHHHHHHHHHHHHHHHHGGHHHHHGGGHHHHHHHHHHHHHHHHHHHGHHHHHHHHHHHHHHHHHHHHHHHHHHGGHHHHHHHHHHHHHHHGHHHGHHHHHHHHHHHHHHHHHHHHHHHHHHHHHHHHGHHHHHHHHHHHHHHHHHHHHHHHHGGGGGGFGG
@M05620:46:000000000-D9D58:1:1101:24767:8363 1:N:0:102
GAATGAATGCAGAAATTGGCAAGATAATACTGCACCGATGGGAAATGATACTATCCTGAAACATGAGCAAATTGACCAGCCTCAGGATGTGAACTCATTTGCTGGAGGTCCCAGGGCTCTTTCAAGATAGTAAAAACAGTGACTTGTACAGCATAATGAAAAACCTAGGCATTGATTTTGAAGACATCAGACACATGCAGAATGAAAAATTTTTCAGAAATGATTTTTCTGGTGAGGTTGACTTCAGAGAA
+
BABBCFFFFFFFGGGGGGGGGGFHHHHHHHHHHHHHGGGGGHHHHHHHHHHHHHHHHHHHHHHHHHHGHHGHHHHHHHHHGHHHGGHHHHHHHHHHHHHHHHHHFHHGGHHHHHGGGHHHHHHHHHHHHHHHHHHHGHHHHHHHHHHHHHHHHHHHHHHHHHHGGHHHHHHHHHHHHHHHGHHHHHHHHHHHHHHHHHHHHHHHHHHHHHHHHHHHHHHHHHHHHHHHHHHGHHHHHHHGHHGGGGGGGGF
@M05620:46:000000000-D9D58:1:1101:11369:8398 1:N:0:102
GAATGAATGCAGAAATTGGCAAGATAATACTGCACCGATGGGAAATGATACTATCCTGAAACATGAGCAAATTGACCAGCCTCAGGATGTGAACTCATTTGCGACTTGTACAGCATAATGAAAAACCTAGGCATTGATTTTCCCAGGGCTCTTTCAAGATAGTAAAAACAGTGACTTGTACAGCATAATGAAAAACCTAGGCATTGATTTTGAAGACATCAGACACATGCAGAATGAAAAATTTTTCAGAA
+
CCCCCFFFFFFFGGGGGGGGGGGHHHHHHHHHHHHHGEGGGHHHHHHGHHHHHHHHHHHHHHHHHHHHHHHHHHHHHHHHGHHHGHFGGFGGHHHHGHHHHHG?/E?FBFHBH@GGFHGHEHHFHEFFFF3EHFDD4HHHHF3?2B//C0CGHF3DHHHGHG2DGDFHGC0??F=GHH?GHHFFCGGFHEHHHEFGGHHFFHHGHFGHHHHHEHHHGHHFFF00::CHHGFHHH0CCBFFAF09BCFFFGG
@M05620:46:000000000-D9D58:1:1101:11647:8403 1:N:0:102
GAATGAATGCAGAAATTGGCAAGATAATACTGCACCGATGGGAAATGATACTATCCTGAAACATGAGCAAATTGACCAGCCTCAGGATGTGAACTCATTTGCTGGAGGTCCCAGGGCTCTTTCAAGATAGTAAAAACAGTGACTTGTACAGCATAATGAAAAACCTAGGCATTGATTTTGAAGACATCAGACACATGCAGAATGAAAAATTTTTCAGAAATGATTTTTCTGGTGAGGTTGACTTCAGAGAA
+
CCCCCFFFFFFFGGGGGGGGGGGHHHHHHHHHHHHHFEGGGHHHHHHHHHHHHHHHHHHHHHHHHHHHHHHHHHHHHHHHGHHHHGFGHGHGHHHHHHHHHHHHFFGFEGHAFGFFGHGHHHHHHFHFHHFFFHHHGEFGHHFHHFFHHHFGHGHFHFHFFHHGGFHHFFFGGFHHHFHHGEF=CGHHFHHHHHFHFGHEFGHHFFFHCGFGHHHHE0DGHFBHHFGGBGFHGHC;:CFHGFGGGGGGGGG
@M05620:46:000000000-D9D58:1:1101:27247:8410 1:N:0:102
GAATGAATGCAGAAATTGGCAAGATAATACTGCACCGATGGGAAATGATACTATCCTGAAACATGAGCAAATTGACCAGCCTCAGGATGTGAACTCATTTGCTGGAGGTCCCAGGGCTCTTTCAAGATAGTAAAAACAGTGACTTGTACAGCATAATGAAAAACCTAGGCATTGATTTTGAAGACATCAGACACATGCAGAATGAAAAATTTTTCAGAAATGATTTTTCTGGTGAGGTTGACTTCAGAGAA
+
BCCCCFFFFFFFGGGGGGGGGGGHHHHHHHHHHHHHGGGGGHHHHHHHHHHHHHHHHHHHHHHHHHHHHHGGHHHHHHHHGHHHHHHHHHGHHHHHHHHHHHHHHHHGGHHHHHGGGHHHHHHHHHHHHHHHHHHHGHHHHHHHHHHHHHHHHHHHHHHHHHHGGGHHHHHHHHHHHHHHGHHHHHHHHHHHHHHHHHHGHHHHHHHGHGHHHHHHHHHHHGFHHHHHHHHHHHHHHHHHHHGGGGGFGGF
@M05620:46:000000000-D9D58:1:1101:22106:8415 1:N:0:102
GAATGAATGCAGAAATTGGCAAGATAATACTGCACCGATGGGAAATGATACTATCCTGAAACATGAGCAAATTGACCAGCCTCAGGATGTGAACTCATTTGCTGGAGGTCCCAGGGCTCTTTCAAGATAGTAAAAACAGTGACTTGTACAGCATAATGAAAAACCTAGGCATTGATTTTGAAGACATCAGACACATGCAGAATGAAAAATTTTTCAGAAATGATTTTTCTGGTGAGGTTGACTTCAGAGAA
+
A>AABFFFFFFFGGGGGFGGGGFHHFHHHHHHHHHHFEGGGEGGHHHHHHHHHHHHHHHHHHHHHHHHHGHHHHGHHHHHGHHHGHGGHHHHHHHHHHHHHHGHHHHGGHHHHHGGGHHHHHHHHHHHGHHHFHHHGGHHHHHHHHHHHGHHHHHHHHHHHGGGGHHHHHHHHHHHHGHEGHHHHHHHHHHHHHHHHGHHHGHHHHHHGGHHGGHHHHHHHHHHHFHHHHHGGFHHFHHHHFGGGGGGGGG
@M05620:46:000000000-D9D58:1:1101:18710:8419 1:N:0:102
GAATGAATGCAGAAATTGGCAAGATAATACTGCACCGATGGGAAATGATACTATCCTGAAACATGAGCAAATTGACCAGCCTCAGGATGTGAACTCATTTGCTGGAGGTCCCAGGGCTCTTTCAAGATAGTAAAAACAGTGACTTGTACAGCATAATGAAAAACCTAGGCATTGATTTTGAAGACATCAGACACATGCAGAATGAAAAATTTTTCAGAAATGATTTTTCTGGTGAGGTTGACTTCAGAGAA
+
CBCCCFFFFFFFGGGGGGGGGGGHHHHHHHHHHHHHGEGGGHHHHHHHHHHHHHHHHHHGHHHHHHHHHHHHHHHHHHHHGHHHHHHHHFGGHHHHHHHHHHHHHHHGGHHHHHGGGHHHHHHHHHHHHHHHHHHHGHHHHHHHHHHHHHHHHHHHHHHHHHHGGHHHHHHHHHHHHHHHGHHHHHHHHHHHHHHHHHHHHHHGGHHHHHHHGHHHHHHHHHHHHHHHHHHHHHHHHHHHHHGGGGGGGGG
@M05620:46:000000000-D9D58:1:1101:20777:8426 1:N:0:102
GAATGAATGCAGAAATTGGCAAGATAATACTGCACCGATGGGAAATGATACTATCCTGAAACATGAGCAAATTGACCAGCCTCAGGATGTGAACTCATTTGCTGGAGGTCCCAGGGCTCTTTCAAGATAGTAAAAACAGTGACTTGTACAGCATAATGAAAAACCTAGGCATTGATTTTGAAGACATCAGACACATGCAGAATGAAAAATTTTTCAGAAATGATTTTTCTGGTGAGGTTGACTTCAGAGAA
+
CCCCCFFFFFFFGGGGGGGGGGGHHHHHHHHHHHHHGGGGGHGFHHHHHHHHHHHHHHHHHHHHHHHHHHGHHHHHHHHHEHHHGHGGFBGGHHHHHHHHHHHHHHHGGHHHHHGGGHHGGHHHHHHHHHHHHFHHGGHHHGGHHHHHHHHHHHHHHHHHHHHGGHHHHHHHHHHHGHHHGHHHHHHHHHGHHHHHHHHHHHHGGHGHFHHHHHHHHHHHHHGHHHGHHHHHGHHHGHHGHHGGGGGGGGG
@M05620:46:000000000-D9D58:1:1101:27353:8439 1:N:0:102
GAATGAATGCAGAAATTGGCAAGATAATACTGCACCGATGGGAAATGATACTATCCTGAAACATGAGCAAATTGACCAGCCTCAGGATGTGAACTCATTTGCTGGAGGTCCCAGGGCTCTTTCAAGATAGTAAAAACAGTGACTTGTACAGCATAATGAAAAACCTAGGCATTGATTTTGAAGACATCAGACACATGCAGAATGAAAAATTTTTCAGAAATGATTTTTCTGGTGAGGTTGACTTCAGAGAA
+
CCCCCFFFFFFFGGGGGGGGGGGHHHHHHHHHHHHHGGGGGHHHHHHHHHHHHHHHHHHHHHHHHHGGHHHHHHHHHHHHGHHHHHHHHHHHHHHHHHHHHHHHHHHGGHHHHHGGGHHHHHHHHHHHHHHHHHHHGHHHHHHHHHHHHHHHHHHHHHHHHHHGGGHHHHHHHHHHHHHHGHHHHHHHHHHHHHHHHHHHHHHHHHHHHHHGHHHHHHHHHHHHHHHHGHHHHHHHHHHHHHGGGGGGGGG
@M05620:46:000000000-D9D58:1:1101:4092:8441 1:N:0:102
GAATGAATGCAGAAATTGGCAAGATAATACTGCACCGATGGGAAATGATACTATCCTGAAACATGAGCAAATTGACCAGCCTCAGGATGTGAACTCATTTGCTGGAGGTCCCAGGGCTCTTTCAAGATAGTAAAAACAGTGACTTGTACAGCATAATGAAAAACCTAGGCATTGATTTTGAAGACATCAGACACATGCAGAATGAAAAATTTTTCAGAAATGATTTTTCTGGTGAGGTTGACTTCAGAGAA
+
AAABBFFFFFFFGGGGGGGGGGFHHHHHHHHHHHHHE?EGGHHHHHHHHHHHHHHHHGFFGGHGHHHHHHHHHHGHHHHEGHHHGHFGHHHHHHGHFHHHHHHHHHGGGHHHGHGGGHHHHHHHHHHHHHHHHHHHGHHHHHHHHHGHHHHHHHHHHHHHHHHGGHHHHHHHHHHHHHHHGGEHHHHHHHHHGHHHHHHHHHHHFHHHHHHHHHHHHHFFHHHHHHHHFHHHHHHHGHHHHHGGGGGFGFG
@M05620:46:000000000-D9D58:1:1101:23912:8461 1:N:0:102
GAATGAATGCAGAAATTGGCAAGATAATACTGCACCGATGGGAAATGATACTATCCTGAAACATGAGCAAATTGACCAGCCTCAGGATGTGAACTCATTTGCTGGAGGTCCCAGGGCTCTTTCAAGATAGTAAAAACAGTGACTTGTACAGCATAATGAAAAACCTAGGCATTGATTTTGAAGACATCAGACACATGCAGAATGAAAAATTTTTCAGAAATGATTTTTCTGGTGAGGTTGACTTCAGAGAA
+
BBCBCFFFFFFFGGGGGGGGGGGHHHHHHHGHHHHHGGGGGHHHHHHHHHHHHHHHHGHHHHHHHHHHHHHHHHHHHHHHGHHHGGHFHGHHHHHHHHHHHHHHHHHGGHHHHHGGGHHHHHHHHHHHHHHHHHHHGHHHHHHHHHHHHHHHHHHHHHHHHHHGGHHHHHHHHHHHHHHHGHGHHHHHHHHHHHHHHHHHHHHHHHHHHHHHHHHHHHHGHHHGHHHHHHHHHHHHHHHHHHGGGGGGGGF
@M05620:46:000000000-D9D58:1:1101:17973:8461 1:N:0:102
GAATGAATGCAGAAATTGGCAAGATAATACTGCACCGATGGGAAATGATACTATCCTGAAACATGAGCAAATTGACCAGCCTCAGGATGTGAACTCATTTGCTGGAGGTCCCAGGGCTCTTTCAAGATAGTAAAAACAGTGACTTGTACAGCATAATGAAAAACCTAGGCATTGATTTTGAAGACATCAGACACATGCAGAATGAAAAATTTTTCAGAAATGATTTTTCTGGTGAGGTTGACTTCAGAGAA
+
A?AAAB1DFF11A1BGGFCCCGFGHCH3GHDFFFHFE0E0EGFFEHHEHFHHHGHHHG1FB1AF1BFGF0GGFFBFFHFCFFHBGHG1@GHE@FG11FHHHHBF1>0EACGCG1/>/BGF>EHF2FBGD1G22>BB/<FHHFDFF1GDGHHHGH1FG22B110CB0GHEB1G1D1FFHHHAGFHBHGH1FFHE00<<<<FFBHHHFB0C./0<GHHED</DDC0BCGH/F::::;GC:/:CCFBFB00CB/
@M05620:46:000000000-D9D58:1:1101:17991:8467 1:N:0:102
GAATGAATGCAGAAATTGGCAAGATAATACTGCACCGATGGGAAATGATACTATCCTGAAACATGAGCAAATTGACCAGCCTCAGGATGTGAACTCATTTGCTGGAGGTCCCAGGGCTCTTTCAAGATAGTAAAAACAGTGACTTGTACAGCATAATGAAAAACCTAGGCATTGATTTTGAAGACATCAGACACATGCAGAATGAAAAATTTTTCAGAAATGATTTTTCTGGTGAGGTTGACTTCAGAGAA
+
CCCCCFFFFFFFGGGGGGGGGGGHHHHHHHHHHHHHEEGGGHHHHHHHHHHHHHHHHHHGHHHHHGGHHHHHHHHHHHGGGHHGHHHGHFFGHHHHHHHHHHHHHHHGGHHHGHGGGHHGHHHHHHHHHHHHHHHHGHHHHHHHHHHHHHHHHHHHHHHHHHHGGHHHHHHHHHHHHHHHGHHHHHHHHHHHHHHHHHFHHHHGHHHHHHHHHHHHHHHHHHHHHHGHGHHHHHHHHHHHHHGGGGGGGGF
@M05620:46:000000000-D9D58:1:1101:13997:8480 1:N:0:102
GAATGAATGCAGAAATTGGCAAGATAATACTGCACCGATGGGAAATGATACTATCCTGAAACATGAGCAAATTGACCAGCCTCAGGATGTGAACTCATTTGCTGGAGGTCCCAGGGCTCTTTCAAGATAGTAAAAACAGTGACTTGTACAGCATAATGAAAAACCTAGGCATTGATTTTGAAGACATCAGACACATGCAGAATGAAAAATTTTTCAGAAATGATTTTTCTGGTGAGGTTGACTTCAGAGAA
+
CCCCDFFFFFFFGGGGGGGGGGGHHHHHHHHHHHHHGEGGGHHHHHHHHHHHHHHHHHHHHHHHHHHHHHHHHHHHHHHHGHHHGHGGHHHHHHHHHHHHHHHHHHHGGHHHHHGGGHHHHHHHHHHHHHGHHHHHGHHHHHHHHHHHHHHHHHHHHHHHHHHGGHHHHHHHHHHHHHHHGHHHHHHHHHHHHHHHHHHHHHHHGHHHHHHHHHHHHHHHHHHHHHHHHHHHHHHGHHHHHHHHGHGGGGG
@M05620:46:000000000-D9D58:1:1101:26077:8497 1:N:0:102
GAATGAATGCAGAAATTGGCAAGATAATACTGCACCGATGGGAAATGATACTATCCTGAAACATGAGCAAATTGACCAGCCTCAGGATGTGAACTCATTTGCTGGAGGTCCCAGGGCTCTTTCAAGATAGTAAAAACAGTGACTTGTACAGCATAATGAAAAACCTAGGCATTGATTTTGAAGACATCAGACACATGCAGAATGAAAAATTTTTCAGAAATGATTTTTCTGGTGAGGTTGACTTCAGAGAA
+
?11AABBFFFFFGGCGGGCGDACAA11EBAEFGFGGGCGGGHBGEHHBGHFF2BD0FDFBFFHGF1FDHH1FADEG11AFCBEFGFB1FGFHFGF1FGHHFE@GFHGCE0BGDHGGGFGFHH2EHHFGHGGFHGHHCGHGHHHHGD>FFHHBFGHFGFEFBGHFCFHHGHHFBGHFHHFFFBDGHFHEGFFGGHHCGHHEFFFD1FFBCCCFGGC<DGDFHHFGHGHH/GCC:GHEFHHFGGBFGGGGGGF
@M05620:46:000000000-D9D58:1:1101:19550:8514 1:N:0:102
GAATGAATGCAGAAATTGGCAAGATAATACTGCACCGATGGGAAATGATACTATCCTGAAACATGAGCAAATTGACCAGCCTCAGGATGTGAACTCATTTGCTGGAGGTCACAAAACCTAGGCATTGATTTTGAAGACATCAAACACATGCAGAATGAAAAATTTTTCATTCTGCATGTGTTTGATGTCTTCCCAGGGCTCTTTCAAGATAGTAAAAACAGTGACTTGTACAGCATAATGAAAAACCTAGG
+
CCBBCFFFFFFFGGGGGGGGGGGHHHHHHHHHHHHHGEFGGHHHHHHGHHHHHHHHHHHHHHHHHHHHHHHHHHEHHHHHGHHHHHGHGGHGHHHHHHHHHHHHHHHGGHHHHHHHHGHHHHHHGHHHHHHHHGFHHHHHHHHHHHHHHHHHHHHHHHHHHHHHHHHHHHHHHHHHHHHHHGHHHHHHHHGDGGBGGGGHHGHHHHEG<GGHDHHHHHGHHGFHHHHHHGHHHHHHHHHHHHHHHGGGGGG
@M05620:46:000000000-D9D58:1:1101:4929:8520 1:N:0:102
GAATGAATGCAGAAATTGGCAAGATAATACTGCACCGATGGGAAATGATACTATCCTGAAACATGAGCAAATTGACCAGCCTCAGGATGTGAACTCATTTGCTGGAGGTCCCAGGGCTCTTTCAAGATAGTAAAAACAGTGACTTGTACAGCATAATGAAAAACCTAGGCATTGATTTTGAAGACATCAGACACATGCAGAATGAAAAATTTTTCAGAAATGATTTTTCTGGTGAGGTTGACTTCAGAGAA
+
BCCCCFFFFFFFGGGGGGGGGGGHHHHHHHHHHHHHGEGGGHHHHHHHHHHHHHHHHHHHHHHHHHHHHHHHHHHHHHGHGHHHGHGHHGHHHHHHHHHHHHHHHHHE123B3@1?1F/3B44D4B3BGD?FH4G3?/?4334D?3B3DH32BG3G3?GHF?0//2@2222=@F1F111FGF11FH11?<<1000<F1F11><=GH00.<G0<0<DD00<DD0GH0G0/<GC0;0.C:::/C;0;0;FGG0
@M05620:46:000000000-D9D58:1:1101:11433:8532 1:N:0:102
GAATGAATGCAGAAATTGGCAAGATAATACTGCACCGATGGGAAATGATACTATCCTGAAACATGAGCAAATTGACCAGCCTCAGGATGTGAACTCATTTGCTGGAGGTCCCAGGGCTCTTTCAAGATAGTAAAAACAGTGACTTGTACAGCATAATGAAAAACCTAGGCATTGATTTTGAAGACATCAGACACATGCAGAATGAAAAATTTTTCAGAAATGATTTTTCTGGTGAGGTTGACTTCAGAGAA
+
CCCCCFFFFFFFGGGGGGGGGGGHHHHHHHHHHGHHGEFGGHHHGHHGHHHHHHHHHHHHHHGHHHGHHHHHHHHHHHGHGHHHGHFGGFGGGHHHHHHHHHHHHHHGGHHHHHGGGHHHHHHHHHHHHHHHHHHHGHHHHHHHHHHHHHHHHHHHHHHHHHHGGHHHHHHHHHHHHHHHGHHHHHHHHHHHHHHHHHHHHHHHGGHHGHHHHHHHHHHHHHHHHHHHHHHHHHHGGCHHHHGGGGGGGGG
@M05620:46:000000000-D9D58:1:1101:4947:8540 1:N:0:102
GAATGAATGCAGAAATTGGCAAGATAATACTGCACCGATGGGAAATGATACTATCCTGAAACATGAGCAAATTGACCAGCCTCAGGATGTGAACTCATTTGCTGGAGGTCCCAGGGCTCTTTCAAGATAGTAAAAACAGTGACTTGTACAGCATAATGAAAAACCTAGGCATTGATTTTGAAGACATCAGACACATGCAGAATGAAAAATTTTTCAGAAATGATTTTTCTGGTGAGGTTGACTTCAGAGAA
+
>1>AADD33DDFGCGFG1EGFCFFFFGHFHHGHHHHE0AEFH0FGGHBGFHHFHHHHHHHGHHBHHHHHHGBHF1BGHHHGHHBFGBGHFHHHFGHHHHHHHHEBFHEEH1GHHEECHGHHHHHFDGHHHDGHHHFEHHHEHHH2GGDFHEHHHHGHEHFHGHGGHFFHHHFHFHHHHHHGHGHHHHFHHHHBGHFHHGFH0GGGHHHGHHHHGHHHFGBFHHGFHEBCGFGHHHHHCCGHGGFGFGGEGF
@M05620:46:000000000-D9D58:1:1101:11790:8578 1:N:0:102
GAATGAATGCAGAAATTGGCAAGATAATACTGCACCGATGGGAAATGATACTATCCTGAAACATGAGCAAATTGACCAGCCTCAGGATGTGAACTCATTTGCTGGAGGTCCCAGGGCTCTTTCAAGATAGTAAAAACAGAGACTTGTACAGCATAATGAAAAACCTAGGCATTGATTTTGAAGACATCAGACACATGCAGAATGAAAAATTTTTCAGAAATGATTTTTCTGGTGAGGTTGACTTCAGAGAA
+
CCBCCFFFFFFFGFGGGGGGGGGHHHGHHHHHHHHHEAEGGHHHHHHFHHHHHHHHHHHHHHHHHHHHHHHHHHHHHFHHGHHHGHFFGBFGHHHHHHHHHHHHFGHGFHHHHHGGGHHHHHHHHHHHHHHHHHHHGHH3FGHHHHGHHHHHHHHHHHHHHHHGGHHHHHHHHHHHHHHHGHHHHHHHHHHHHHHHHHHHHHHGDFHHHHHHHHHHHHHHGHHHHHGHHHHHHHHCGGHHHGGGGGGGGGG
@M05620:46:000000000-D9D58:1:1101:14678:8592 1:N:0:102
GAATGAATGCAGAAATTGGCAAGATAATACTGCACCGATGGGAAATGATACTATCCTGAAACATGAGCAAATTGACCAGCCTCAGGATGTGAACTCATTTGCTGGAGGTCCCAGGGCTCTTTCAAGATAGTAAAAACAGTGACTTGTACAGCATAATGAAAAACCTAGGCATTGATTTTGAAGACATCAGACACATGCAGAATGAAAAATTTTTCAGAAATGATTTTTCTGGTGAGGTTGACTTCAGAGAA
+
CCCCCFFFFFFFGGGGGGGGGGGFHHHHGHHHHHHHFEGGGHGHEHHHHHHHHHHHHGHHHHHHHGHHGHHHHHHHHHHHGHHHGHGHHGGGHHHHHHHHHHHHHGHGGHHHHHGGGHHHHHHHHHHHHHHHHHHHGHHHHHHHHHHHHHHHHHHHHHHFHHHGGHHHHHHHHHHGHHHHGHHHHGGHGHFHHHHHGHHHHGHGFGGHHH/DFHGGHGHHFHHHHHHGHGEHHHHGCHHHGHGFGGGFGEB
@M05620:46:000000000-D9D58:1:1101:14659:8595 1:N:0:102
GAATGAATGCAGAAATTGGCAAGATAATACTGCACCGATGGGAAATGATACTATCCTGAAACATGAGCAAATTGACCAGCCTCAGGATGTGAACTCATTTGCTGGAGGTCCCAGGGCTCTTTCAAGATAGTAAAAACAGTGACTTGTACAGCATAATGAAAAACCTAGGCATTGATTTTGAAGACATCAGACACATGCAGAATGAAAAATTTTTCAGAAATGATTTTTCTGGTGAGGTTGACTTCAGAGAA
+
CCCCCFFFFFFFGGGGGGGGGGGHHHHHHHHHHHHHGEGGGHHHHHHHHHHHHHHHHHHHHHHHHHHHHHHHHHHHHHHHGHHHHHGHHHHHHHHHHHHHHHHHHHHGGHHHHHGGGHHHHHHHHHHHHHHHHHHHGHHHHHHHHHHHHHHHHHHHHHHHHHHGGHHHHHHHHHHHHHHHGHHHHHHHHHHHHHHHHHHHHHHHHHHHHHHHHHHHHGHHHHHHHHHHHHHGHHHCCGHHHHGGGGGGGGG
@M05620:46:000000000-D9D58:1:1101:23922:8597 1:N:0:102
GAATGAATGCAGAAATTGGCAAGATAATACTGCACCGATGGGAAATGATACTATCCTGAAACATGAGCAAATTGACCAGCCTCAGGATGTGAACTCATTTGCTGGAGGTCCCAGGGCTCTTTCAAGATAGTAAAAACAGTGACTTGTACAGCATAATGAAAAACCTAGGCATTGATTTTGAAGACATCAGACACATGCAGAATGAAAAATTTTTCAGAAATGATTTTTCTGGTGAGGTTGACTTCAGAGAA
+
DCCDDFFFFFFFGGGGGGGGGGGHHHHHHHHHHHHHGGGGGHHHHHHHHHHHHHHHHHHHHHHHHHHHHHHHHHHHHHHHGHHHGGGHHFGGFHHHHHHHHHHHHHHGGHHHHHGGGHHHHHHHHHHHHHHHHHHHGHHHHHHHHHHHHHHHHHHHHHHHHHHGGHHHHHHHHHHHHHHHGHHHHHHHHHHHHHHHHHHHHHHHHHHHHHHHHHHHHHHHHHFFHHHHHHHHHHHHHHHHHHHHHHGGGGG
@M05620:46:000000000-D9D58:1:1101:19174:8603 1:N:0:102
GAATGAATGCAGAAATTGGCAAGATAATACTGCACCGATGGGAAATGATACTATCCTGAAACATGAGCAAATTGACCAGCCTCAGGATGTGAACTCATTTGCTGGAGGTCCCAGGGCTCTTTCAAGATAGTAAAAACAGTGACTTGTACAGCATAATGAAAAACCTAGGCATTGATTTTGAAGACATCAGACACATGCAGAATGAAAAATTTTTCAGAAATGATTTTTCTGGTGAGGTTGACTTCAGAGAA
+
BCCCCFFFFFFFGGGGGGGGGGGHHHHHHHHHHHHHGEGGGHHHHHHHHHHHHHHHHFHHHHHHHHHHHHHHHHHHHHHHGHHHHHFHHGHHHHHHHHHHHHHHGHHGGHHHHHGGGHHHHHHGHHHHHGHHHHHHGHHHHEHHFHHHGHGHHHHFHHGHHHHGGHHHHHHHHGGHHHHHGHGHHHGHHHHHHHHFHHFGHHHGGHHHHHHHHHHHHHHGGHGHHHHHHHHHHHFHFHHGHGGGGGGGGGF
@M05620:46:000000000-D9D58:1:1101:15125:8604 1:N:0:102
GAATGAATGCAGAAATTGGCAAGATAATACTGCACCGATGGGAAATGATACTATCCTGAAACATGAGCAAATTGACCAGCCTCAGGATGTGAACTCATTTGCTGGAGGTCACCAGGGCTCTTTCAAGATAGTAAAAACAGTGACTTGTACAGCATAATGAAAAACCTAGGCATTGATTTTGAAGACATCAGACACATGCAGAATGAAAAATTTTTCAGAAATGATTTTTCTGGTGAGGTTGACTTCAGAGA
+
BBBBBFFFFFFFGCGGGGGGFCFHHHHHGHHHHHHHGGGGGHHHHHHHHHHHHHHHHHHHHHHHHHHHHHHHHHHHHHHHGHHHHHHGGGHHHHHHHHHHHHHHHGHEGHHGHHGGGCGG3GHD4BGDGD?4?GHHHFHEGHFHDGFHBGGHGFFDDFDDHHHHGGFGDGHE1FHGHHHHFFHDFHFHHBFFHFHFCGHHGHHEG0DHHHFHGHHEDGBDCFHHCCHHHCCCEGFBCG/GHBF9FFFFFG/
@M05620:46:000000000-D9D58:1:1101:23734:8632 1:N:0:102
GAATGAATGCAGAAATTGGCAAGATAATACTGCACCGATGGGAAATGATACTATCCTGAAACATGAGCAAATTGACCAGCCTCAGGATGTGAACTCATTTGCTGGAGGTCCCAGGGCTCTTTCAAGATAGTAAAAACAGTGACTTGTACAGCATAATGAAAAACCTAGGCATTGATTTTGAAGACATCAGACACATGCAGAATGAAAAATTTTTCAGAAATGATTTTTCTGGTGAGGTTGACTTCAGAGAA
+
CCCCCFFFFFFFGGGGGGGGGGGGHGDGHHHHHHHHFGGGGHHHHHHHHHHHHHHHHHHHHHHHHEHHHHHHHHHHHHHHGHHHHHHHHBGHHHHHHHHHHHHHHHHGGHHHHHGGGHHHHHHHHHGHHHHHHHFHGHHHHGHHGHHHHHHHHHHHGHGHHHHGGHHHHHHHHHHHHHHHGHHHHHHHHHHHHHHHHHHHHHHHHHHHEHHHHHHHHGHHFHGHHHHHHHHGHHGGHHHHEHGGGGG;B:C
@M05620:46:000000000-D9D58:1:1101:22839:8633 1:N:0:102
GAATGAATGCAGAAATTGGCAAGATAATACTGCACCGATGGGAAATGATACTATCCTGAAACATGAGCAAATTGACCAGCCTCAGGATGTGAACTCATTTGCTGGAGGTCACACGGTCATCCACGCCTCTTTCAAGATAGTAAAAACAGTGACTTGTAGAGCATCATGAAAAACCTAGGCATTGATTTTCGCCGGGCTCTTTCAAGATAGTAAAAACAGTGACTTGTACAGCATAATGATAACCCTAGGCA
+
AABAAFFFFBFFGGGGGGGGGGGGHGHHCHHHHHHHGEFGGGHHEHHFHGHHGHHHHHGHHHHHHGHHFHFHHHGHGHHHGHHHHHFGHGGHHHHHHHHHHHGHGFFGGHHH33EE??/4BG33?>/?/FFHDHHHHEGHH3D332/?2333F3F<222@22<<22@2@22?0</011001<1GH1FG11-..<--<-=/::0000;0;:CC0;00..::9000;BFBF000/;0CBFF0;;0/../C/9;
@M05620:46:000000000-D9D58:1:1101:23753:8638 1:N:0:102
GAATGAATGCAGAAATTGGCAAGATAATACTGCACCGATGGGAAATGATACTATCCTGAAACATGAGCAAATTGACCAGCCTCAGGATGTGAACTCATTTGCTGGAGGTCCCAGGGCTCTTTCAAGATAGTAAAAACAGTGACTTGTACAGCATAATGAAAAACCTAGGCATTGATTTTGAAGACATCAGACACATGCAGAATGAAAAATTTTTCAGAAATGATTTTTCTGGTGAGGTTGACTTCAGAGAA
+
BBCCCFFFFFFFGGGGGGGGGGFGHHHHHHHHHHHHGGGGGHGHHHHHHHHHHHHHHHHHHHHHHHHHHHHGHHHHHHHHGHHHGGGHHHHFHHHHHHHHHHHHHHHGGHHHHHGGGHHHHHHHHHHHHHHHHHHHGHHHHHHHHHHGHHHHHHGHHHHHHHHGGHHHHHGHHHGHHHHHGHHHHHHHHHHHHHHHHHHHHHHHHHGHGHHHHHHHHHHHGHHHHHHHHHHGHHHHHHHHHHGGGGGGGGF
@M05620:46:000000000-D9D58:1:1101:25845:8642 1:N:0:102
GAATGAATGCAGAAATTGGCAAGATAATACTGCACCGATGGGAAATGATACTATCCTGAAACATGAGCAAATTGACCAGCCTCAGGATGTGAACTCATTTGCTGGAGGTCCCAGGGCTCTTTCAAGATAGTAAAAACAGTGACTTGTACAGCATAATGAAAAACCTAGGCATTGATTTTGAAGACATCAGACACATGCAGAATGAAAAATTTTTCAGAAATGATTTTTCTGGTGAGGTTGACTTCAGAGAA
+
CDDDDFFFFFFFGGGGGGGGGGGHHHHHHHHHHHHHGGGGGHGHHHHHHHHHHHHHHHHHHHHHHHHHHHHHHHHHHHHHGHHHHHHHHGGGHHHHHHHHHHHHHHHGGHHHHHGGGHHHHHHHHHHHHHHHHHHHGHHHHHHHHHHHHHHHHHHHHHHHHHHGGHHHHHHHHHHHHHHHGHHHHHHHHHHHHHHHHHHHHHHHHHHHHHHHHHHHHHHHHHHHHHHHHHHHHHGHHHHHHHGHHGGGGGG
@M05620:46:000000000-D9D58:1:1101:22831:8651 1:N:0:102
GAATGAATGCAGAAATTGGCAAGATAATACTGCACCGATGGGAAATGATACTATCCTGAAACATGAGCAAATTGACCAGCCTCAGGATGTGAACTCATTTGCTGGAGGTCACACGGTCATCCAGGCCTCTTTCAAGATAGTAAAAACAGTGACTTGTACAGCATAATGAAAAACCTAGGCATTGATTTTCCCAGGGCTCTTTCAAGATAGTAAAAACAGTGACTTGTACAGCATAATGAAAAACCTAGGCA
+
CCCCCFFFFFFFGGGGGGGGGGGHHHHHGHHHHHHHGEGGGHHHHHHHHHHHHHHHHHHHHHGHHHGHHHHHHHHHHHHHGHHHHGGGHGHGHFHHHHHHHHHHGGHGGHHHHHGGGGGHGHHHHHGHGHHHHHHHHHHHHHHHHHGHHHHHHHHHGHHHHHHHHHHHHGHHHGGHGHHHHHHHHHHHHHGHHHGGGHHHHEHGGBGBGG<GHFHHGHHHHGHHHFCGHHHHHHHHHHHHGGGGGGGFGGC
@M05620:46:000000000-D9D58:1:1101:3904:8682 1:N:0:102
GAATGAATGCAGAAATTGGCAAGATAATACTGCACCGATGGGAAATGATACTATCCTGAAACATGAGCAAATTGACCAGCCTCAGGATGTGAACTCATTTGCTGGAGGTCACCAGGGCTCTTTCAAGATAGTAAAAACAGTGACTTGTACAGCATAATGAAAAACCTAGGCATTGATTTTGAAGACATCAGACACATGCAGAATGAAAAATTTTTCAGAAATGATTTTTCTGGTGAGGTTGACTTCAGAGA
+
ABBBBFFFFFFFFGGGGGBFGFFCGHHHBGHHHFHHE2AEFH2GEHGFGFHHHHFGFFBFFHFGHGBFFB3DFGGH3FGCFGGGFFCGGHHBBFGG3GHHHGHHF1??EG3@GFHFEEHHHGFHFEF?FHFHFFFGHGGHHHHHHHHHFHFGHHHHHHHHHHHFGDFHHHHGHHHHHHHHGGFHGHHHHHHHHHHHHHGHHEHHHHHHFHFGHHGHFH0DGGHFFHFHHHHHFHHHFAGHHHGGGGF0BF;
@M05620:46:000000000-D9D58:1:1101:13445:8702 1:N:0:102
GAATGAATGCAGAAATTGGCAAGATAATACTGCACCGATGGGAAATGATACTATCCTGAAACATGAGCAAATTGACCAGCCTCAGGATGTGAACTCATTTGCTGGAGGTCCCAGGGCTCTTTCAAGATAGTAAAAACAGTGACTTGTACAGCATAATGAAAAACCTAGGCATTGATTTTGAAGACATCAGACACATGCAGAATGAAAAATTTTTCAGAAATGATTTTTCTGGTGAGGTTGACTTCAGAGAA
+
CBCCBFFFFFFFGGGGGGGGGGGHHHHHHHHHHHHHGEGGGHHHHHHHHHHHHHHHHHHHHHHHHHHHHHHHHHHHHHHHGHHHGHGGHHHHHHHHHHHHHHHHHFHGGHHHHHGGGHHHHHHHHHHHHGHHHGHHGGHHHHHHHHHHHHHHHHHHHFHHHHHGGHHHHHHHHHHHHHHHGHHHHHHGHGFHHHHHHHHHHHHHGFHHGHHHHHHHHFHGHHHHHHHHHHHHHGHGGHHGHHGGGGGBFGF
@M05620:46:000000000-D9D58:1:1101:16643:8727 1:N:0:102
GAATGAATGCAGAAATTGGCAAGATAATACTGCACCGATGGGAAATGATACTATCCTGAAACATGAGCAAATTGACCAGCCTCAGGATGTGAACTCATTTGCTGGAGGTCCCAGGGCTCTTTCAAGATAGTAAAAACAGTGACTTGTACAGCATAATGAAAAACCTAGGCATTGATTTTGAAGACATCAGACACATGCAGAATGAAAAATTTTTCAGAAATGATTTTTCTGGTGAGGTTGACTTCAGAGAA
+
BBCCCFFFFFFFGGGGGGGGGGGFHHHHHHHGHHHHEEEGGHFHHHHHHHHHHGHHHGHHHHGHHGHHFFHHHGHGHHHHGHHHGHHGHBFFHHHHHHHHHHGGGHHGGHHHGHGGGHHHHHHHHHGHGHGHHHHHGHHHHHHHHHHHHHHHHHHHHHHHHHHGGHHHHHHHHHHHHHHHGHHHHHHHHHGHHHHHHHHHHHHHGHHHHHHHHHHHHHHGHHHHHHHHHHHHHHGHHHHHHHGGGGGGGGG
@M05620:46:000000000-D9D58:1:1101:27930:8733 1:N:0:102
GAATGAATGCAGAAATTGGCAAGATAATACTGCACCGATGGGAAATGATACTATCCTGGAACATGAGCAAATTGACCAGCCTCAGGATGTGAACTCATTTGCTGGAGGTCACACGGTCATCCAGGCCTCTTTCAAGATAGTAAAAACAGTGACTTGTACAGCATAATGAAAAACCTAGGCATTGATTTTGAAGACATCAGACACATGCAGAATGAAAAATTTTTCAGAAATGATTTTTCTGGTGAGGTTGA
+
CDCDCFFFFFFFGGGGGGGGGGGHHHHHHHHHHHHHGGGGGHHHHHHHHHHHFHHHHHHHHHHHHHHHHHHHHHHHHHHHGHHHHHHHHGHHHHHHHHHHHHHHHHHGGHHHHHGGGGGHHHHHHHGHHHHHHHHHHHHHHHHHHHGHHHHHHHHHGHHHHHHHHHHHHHHHHGGGHHHHHHHHHHHHHHGHHHHHHHHHHHHHHHHHHHHHHHHHHHHHGHHHHHHHHHHHHHHHHHHHGGFGFGGGGG<
@M05620:46:000000000-D9D58:1:1101:27571:8741 1:N:0:102
GAATGAATGCAGAAATTGGCAAGATAATACTGCACCGATGGGAAATGATACTATCCTGAAACATGAGCAAATTGACCAGCCTCAGGATGTGAACTCATTTGCTGGAGGTCCCAGGGCTCTTTCAAGATAGTAAAAACAGTGACTTGTACAGCATAATGAAAAACCTAGGCATTGATTTTGAAGACATCAGACACATGCAGAATGAAAAATTTTTCAGAAATGATTTTTCTGGTGAGGTTGACTTCAGAGAA
+
ABCCCFFFFFFFGGGGGGGGGGGHHGHHHHHHHHHHGGGGGHHHHHHHHHHHHHHHHHHHHHHHHHHHHHHHHHHHHHHHGHHHHHHHHGHHHHHHHHHHHHHHHHHGGHHHHHGGGHHHHHHHHHHHHHHIGHHHGHHHHHHHHHHHHHHHHHHHHHHHHHHGGHHHHHHHHHHHHHHGGHHHHHHHHHHHHHHHHHHHHHHHHHHHHHHHHHHHHHHHHHHHHHHHHHHHHHHHHHHHHHGGHGGGGGG
@M05620:46:000000000-D9D58:1:1101:21860:8743 1:N:0:102
GAATGAATGCAGAAATTGGCAAGATAATACTGCACCGATGGGAAATGATACTATCCTGAAACATGAGCAAATTGACCAGCCTCAGGATGTGAACTCATTTGCTGGAGGTCCCAGGGCTCTTTCAAGATAGTAAAAACAGTGACTTGTACAGCATAATGAAAAACCTAGGCATTGATTTTGAAGACATCAGACACATGCAGAATGAAAAATTTTTCAGAAATGATTTTTCTGGTGAGGTTGACTTCAGAGAA
+
CCCCCFFFFFFFGGGGGGGGGGGHHHHHHHHHHHHHGGGGGHHHHHHHHHHHHHHHHHHHHHHHHHHHHHHHHHHHHHHHGHHHGHHHHFGGHHHHHHHHHHHHHHHGGHHHHHGGGHHHHHHHHHHHHHHHHHHHGHHHHHHHHHHHHHHHHHHHHHHHHHHGGHHHHHHHHHHHHHHHGHHHHHHHHHHHHHHHHHHHHHHGGGHHHHHHHHHHHHHHHHHHHHHHHHHHHHHHHHHHHHGGGGGGGGG
@M05620:46:000000000-D9D58:1:1101:7028:8751 1:N:0:102
GAATGAATGCAGAAATTGGCAAGATAATACTGCACCGATGGGAAATGATACTATCCTGAAACATGAGCAAATTGACCAGCCTCAGGATGTGAACTCATTTGCTGGAGGTCCCAGGGCTCTTTCAAGATAGTAAAAACAGTGACTTGTACAGCATAATGAAAAACCTAGGCATTGATTTTGAAGACATCAGACACATGCAGAATGAAAAATTTTTCAGAAATGATTTTTCTGGTGAGGTTGACTTCAGAGAA
+
CCCCCFFFFFFFGGGGGGGGGGGHHHHHHHHHHHHHGEGGGHHHHHHHHHHHHHHHHHHHHHHHHHGHHHHHHHGHHHHHGHHHGHGGHGHHHHHHHHHHHHHHHHGGGHHHHHGGGHHHHHHHHHHGHHHHHHHHGHHHHHHHHHHHHHHHHHGHHHHHHHHGGHHHHHHHHHHHHHHHGGHHHHHHHHHHHHHHHHHHHHHHGHHHHHHHHHHHHHHHHHHHHHHHHHHHHHHGHHHHHHGGGGGGGGG
@M05620:46:000000000-D9D58:1:1101:7562:8772 1:N:0:102
GAATGAATACAGAAATTGGCAAGATAATACTGCACCGATGGGAAATGATACTATCCTGAAACATGAGCAAATTGACCAGCCTCAGGATGTGAACTCATTTGCGACTTGTACAGCATAATGAAAAACCTAGGCATTGATTTTCCCAGGGCTCTTTCAAGATAGTAAAAACAGTGACTTGTACAGCATAATGAAAAACCTAGGCATTGATTTTGAAGACATCAGACACATGCAGAATGAAAAATTTTTCAGAA
+
BABBCFFF5DFFGGGGGGGGGGGHHHHHHHHHHHHHEEEGGHHHHHHHHHHHHHHHHHHHHHHHHGHHHHHHHHHHHHHHGHHHHHFHHFGHHHHHGHHHHHGEEGGHHHHHHHHHHHHHHHHHHGGHHHHHHHHHHHHHHHHHHHGGGHHHHHHHHHHHHHHHHHHHGHHGHHHHHHHHHHHHHHHHHHHHHHHGGHGHHHHHHHDHHHHFGHHHHHHHHHHHHHHHHGHHHHHGHHGGGGGGGGGGGGG
@M05620:46:000000000-D9D58:1:1101:4182:8812 1:N:0:102
GAATGAATGCAGAAATTGGCAAGATAATACTGCACCGATGGGAAATGATACTATCCTGAAACATGAGCAAATTGACCAGCCTCAGGATGTGAACTCATTTGCTGGAGGTCCCAGGGCTCTTTCAAGATAGTAAAAACAGTGACTTGTACAGCATAATGAAAAACCTAGGCATTGATTTTGAAGACATCAGACACATGCAGAATGAAAAATTTTTCAGAAATGATTTTTCTGGTGAGGTTGACTTCAGAGAA
+
BBBBBFFFFFFFGGGGGGGGGGGHHHHHHHHHHHHHGEGGGHHFHHHHHHHHHHHHHHHHHHHHHHHHHHHHHHHGHHGHGHHGHHHHHHHFHHHHGHHHHHHHFHHGGHHHHHGGGHGHHHHHGHHHHHHHHHHHGHHHFHGHHHHHHHHHHHHHHHHHHHHGGHHHHHHHHHHHHHHHGHHHHHHHHHHHHHHHHHHHGHHHGHHGHHHGHHHHHHHHHHHHGHHHHHHGHFBHFHHHHHGGGGGGGFF
@M05620:46:000000000-D9D58:1:1101:19383:8833 1:N:0:102
GAATGAATGCAGAAATTGGCAAGATAATACTGCACCGATGGGAAATGATACTATCCTGAAACATGAGCAAATTGACCAGCCTCAGGATGTGAACTCATTTGCGACTTGTACAGCATAATGAAAAACCTAGGCATTGATTTTCCCAGGGCTCTTTCAAGATAGTAAAAACAGTGACTTGTACAGCATAATGAAAAACCTAGGCATTGATTTTGAAGACATCAGACACATGCAGAATGAAAAATTTTTCAGAA
+
BAABBBFFFFFFGFCGGGFFFGGHHFHGHHGHFHHFEAEEEHHHHHHFHHHHHHHGHFFHFFCGBGFFHFHHHHEEFHHHGHHFGHF3FGFFHHGD@GHHHHGGEEDHHFHHHHHHGHHHHHHFCFGFFGHHFFHHBGHHHFFGDHGGGHHHHFD>FHGHHHFGHFHHGGH?GDFHHHFGGHFHFHHHGHGHHFAFGGHHGFFFHFBGFFHFFDDDGFCGCCGHBFFCGECFHHHGHHFGGGFFCFGGGGF
@M05620:46:000000000-D9D58:1:1101:4714:8859 1:N:0:102
GAATGAATGCAGAAATTGGCAAGATAATACTGCACCGATGGGAAATGATACTATCCTGAAACATGAGCAAATTGACCAGCCTCAGGATGTGAACTCATTTGCTGGAGGTCCCAGGGCTCTTTCAAGATAGTAAAAACAGTGACTTGTACAGCATAATGAAAAACCTAGGCATTGATTTTGAAGACATCAGACACATGCAGAATGAAAAATTTTTCAGAAATGATTTTTCTGGTGAGGTTGACTTCAGAGAA
+
BCCCCFFFFFFFGGGGGGGGGGGHHHHHHHHHHHHHGEFGGHFHEGHHHHHHHHHHHHHHHHHHHHHHHHFHGHHHHHHHGHHHGHGHHGHGFHHHHHHHHHHHHHGGGHHHHHGGGHHGHHHHHHHHHHHHHHHHGHHHHHHHHHGHHHHHHGHHHHHHHHHGGHHHHHHHHHHHHHHHGHHHHHHHHHFHHHHHHHHGGHHGBGHHHEHHHHHHHFHHHHGGHHHHHHHHHHHHHHHGHGFGGBFFGGG
@M05620:46:000000000-D9D58:1:1101:21560:8888 1:N:0:102
GAATGAATGCAGAAATTGGCAAGATAATACTGCACCGATGGGAAATGATACTATCCTGAAACATGAGCAAATTGACCAGCCTCAGGATGTGAACTCATTTGCTGGAGGTCACCAGGGCTCTTTCAAGATAGTAAAAACAGTGACTTGTACAGCATAATGAAAAACCTAGGCATTGATTTTGAAGACATCAGACACATGCAGAATGAAAAATTTTTCAGAAATGATTTTTCTGGTGAGGTTGACTTCAGAGA
+
CCCCCFFFFFFFGGGGGGGGGGGHHHHHHHHHHHHHGFGGGHHHHHHHHHHHHHHHHHHHHHHHHHHHHHHHHHHHHHHHGHHHHHHHHHHHHHHHHHHHHHHHHHHGGHHHFDFFGGHHHBGFDDDHGHEBGHHHHEHBBGGDFEFHHHHHHH3GFGHF3GHHGGGCFGCFCFFBDGGHDC1FHHHHFDGHHHHHFHEHGHGFGGFHHHHHHHHGGFHBGHFHHFHHHHHFFGHBGFGGHFFFBBCFGGF
@M05620:46:000000000-D9D58:1:1101:24571:8892 1:N:0:102
GAATGAATGCAGAAATTGGCAAGATAATACTGCACCGATGGGAAATGATACTATCCTGAAACATGAGCAAATTGACCAGCCTCAGGATGTGAACTCATTTGCTGGAGGTCCCAGGGCTCTTTCAAGATAGTAAAAACAGTGACTTGTACAGCATAATGAAAAACCTAGGCATTGATTTTGAAGACATCAGACACATGCAGAATGAAAAATTTTTCAGAAATGATTTTTCTGGTGAGGTTGACTTCAGAGAA
+
BBABBFFFFFFFGGGGGGGGGGGHHHHHHHHHHHHHGGGGGHHHHHHHHHHHGHHHHGHHHHHHHHHHHHHHHHHHHGHHGHHHHHFHHHHHHHHHHHHHHHHHHHHGGHHHHHGGGHHHHHHHHHHHHHHHHHHHGHHHHHHHHHHHHHHHHHGHHHHHHHHGGHGHHHHHHHHHHHHHGHHHHHHHHHHHHHHHHHHHHHHHHHHHHHHHHHHHHHHHEHHHHHHHHHHGHHHHHHHHHHGGGGGGGGF
@M05620:46:000000000-D9D58:1:1101:24556:8904 1:N:0:102
GAATGAATGCAGAAATTGGCAAGATAATACTGCACCGATGGGAAATGATACTATCCTGAAACATGAGCAAATTGACCAGCCTCAGGATGTGAACTCATTTGCTGGAGGTCCCAGGGCTCTTTCAAGATAGTAAAAACAGTGACTTGTACAGCATAATGAAAAACCTAGGCATTGATTTTGAAGACATCAGACACATGCAGAATGAAAAATTTTTCAGAAATGATTTTTCTGGTGAGGTTGACTTCAGAGAA
+
CDCDDFFFFFFFGGGGGGGGGGGHHHHHHHHHHHHHGGGGGHHHHHHHHHHHHHHHHHHHHHHHHHHHHHHHHHHHHHHHGHHHHGHHHHHHHHHHHHHHHHHHHHHGGHHHHHGGGHHHHHHHHHHHHHHHHHHHGHHHHHHHHHHHHHHHHHHHHHHHHHHGGHHHHHHHHHHHHHHHGHHHHHHHHHHHHHHHHHHHHHHHHHHHHHHHHHHHHHHHHHHHHHHHHHHHHHHHHHHHHHGHHHHGGGG
@M05620:46:000000000-D9D58:1:1101:13320:8912 1:N:0:102
GAATGAATGCAGAAATTGGCAAGATAATACTGCACCGATGGGAAATGATACTATCCTGAAACATGAGCAAATTGACCAGCCTCAGGATGTGAACTCATTTGCGACTTGTACAGCATAATGAAAAACCTAGGCATTGATTTTCCCAGGGCTCTTTCAAGATAGTAAAAACAGTGACTTGTACAGCATAATGAAAAACCTAGGCATTGATTTTGAAGACATCAGACACATGCAGAATGAAAAATTTTTCAGAA
+
BABABFFFFFFFFGGGGGGGGGFHHHHHHHHHHHHHEAEGGHEGEHHGHHHHHHHHHFHHHHHHGFHHHHHHHHGGGHGHGHHGFHCFGBGFHHHHHHHHHHGEGGGHHHHGHHFHHHHHHHHHHGGHHGGHHHGHGHHHHHHHHHEDGGHHHGHHHFHHGHGFHHHHGHH<FHHHHHHHHHGHHHGHHHGHFGGFFGHFHHHHHGDFHHHHGHHHHHHHGHHHHFHFGHHHHFHCCCFGGGGGGGGGGEF
@M05620:46:000000000-D9D58:1:1101:26667:8927 1:N:0:102
GAATGAATGCAGAAATTGGCAAGATAATACTGCACCGATGGGAAATGATACTATCCTGAAACATGAGCAAATTGACCAGCCTCAGGATGTGAACTCATTTGCTGGAGGTCCCAGGGCTCTTTCAAGATAGTAAAAACAGTGACTTGTACAGCATAATGAAAAACCTAGGCATTGATTTTGAAGACATCAGACACATGCAGAATGAAAAATTTTTCAGAAATGATTTTTCTGGTGAGGTTGACTTCAGAGAA
+
BACCCFFFFFFFGGGGGGGGGGGHHHHHHHHGHHHHGGGGGHHGHHHHHHHHHHHHHHHHHHHHHHHHHHHHHHHHHHGGGHHHHHHHHFGGHHHHHHHHHHHHHHHGGHHHHHGGGHHHHHHHHHHHHHHHHHHHGHHGHHHHHHHHHHHHHHHHHHHHHHHGGHHHHHHHHHHHHHHHGHHHHGHHHHHHHHHHHHHHHHHHHHHHHHHHHHHHHHHHGHGHHGHHHHHHHGHGHHHHHHGGGGGGGGG
@M05620:46:000000000-D9D58:1:1101:25599:8932 1:N:0:102
GAATGAATGCAGAAATTGGCAAGATAATACTGCACCGATGGGAAATGATACTATCCTGAAACATGAGCAAATTGACCAGCCTCAGGATGTGAACTCATTTGCTGGAGGTCCCAGGGCTCTTTCAAGATAGTAAAAACAGTGACTTGTACAGCATAATGAAAAACCTAGGCATTGATTTTGAAGACATCAGACACATGCAGAATGAAAAATTTTTCAGAAATGATTTTTCTGGTGAGGTTGACTTCAGAGAA
+
CCCCDFFFFFFFGGGGGGGGGGGHHHHHHHHHHHHHGGGGGHHHHHHHHHHHHHHHHHHHHHHHHHHHHHHHHHHHHHHHGHHHGGHHHGHHHHHHHHHHHHHHHHHGGHHHHHGGGHHHHHHHHHHHHHHHHHHHGHHHHHHHHHHHHGHHHHHHHHHHHHHGGHHHHHHHHHHHHHHHGHHHHHHHHHHHHHHHHHHHHHHHHHHHHHHHHHHHHFHHHHHHGHHHHHHHHHGHHHHHHHGGHGGGFGF
@M05620:46:000000000-D9D58:1:1101:8709:8946 1:N:0:102
GAATGAATGCAGAAATTGGCAAGATAATACTGCACCGATGGGAAATGATACTATCCTGAAACATGAGCAAATTGACCAGCCTCAGGATGTGAACTCATTTGCTGGAGGTCCCAGGGCTCTTTCAAGATAGTAAAAACAGTGACTTGTACAGCATAATGAAAAACCTAGGCATTGATTTTGAAGACATCAGACACATGCAGAATGAAAAATTTTTCAGAAATGATTTTTCTGGTGAGGTTGACTTCAGAGAA
+
BAABBFFFFFFFGGGGGGGGGGGHHHHHHHHHHHHHFEGGGHHHHHHHHHHHHHHHHHHHHHHHHHHHHHHHHHHHHHHHGHHHHGGHHFGGHHHHHHHHHHHHHHHGGHHHHHGGGHHGHHHHHHHHGHHHHHHHGHHHHHHHHHHHHHHHHHHHHHHHHGHGGHHHHHHHHHHHHHHHGHHHHHHHHHHHHHHHHHHHHHHHGGHHHHHHGHHHHHHHHHHHHHHHHHHHHHGCCCHHHHGGGGGGGGF
@M05620:46:000000000-D9D58:1:1101:5478:8947 1:N:0:102
GAATGAATGCAGAAATTGGCAAGATAATACTGCACCGATGGGAAATGATACTATCCTGAAACATGAGCAAATTGACCAGCCTCAGGATGTGAACTCATTTGCTGGAGGTCACCAGGGCTCTTTCAAGATAGTAAAAACAGTGACTTGTACAGCATAATGAAAAACCTAGGCATTGATTTTGAAGACATCAGACACATGCAGAATGAAAAATTTTTCAGAAATGATTTTTCTGGTGAGGTTGACTTCAGAGA
+
BBBBBFFFFFFFGGGGGGGFGGGHHGHGHHFHGGHHGEGGGHHHHHHHHHHHHHHHHHHHGHHHHHHHHHHHHHHHHHHHGHHHGHGCGHHHHHHHHHHHHHHHGFGFGHHHHHHGGDHFHHHHHHHHHHHHHHHHHGHHHHHHHHHHHHHHHHGGGGHHHHHHGGHHHHHHHHHHHHHHHGGHHHHHHHHHHGHHHHHHHDGFGDDHHHHHHHHHHHFHHHHHHHHHHHHHHHHGHHHHHHGGGGGGGG;
@M05620:46:000000000-D9D58:1:1101:5500:8960 1:N:0:102
GAATGAATGCAGAAATTGGCAAGATAATACTGCACCGATGGGAAATGATACTATCCTGAAACATGAGCAAATTGACCAGCCTCAGGATGTGAACTCATTTGCTGGAGGTCCCAGGGCTCTTTCAAGATAGTAAAAACAGTGACTTGTACAGCATAATGAAAAACCTAGGCATTGATTTTGAAGACATCAGACACATGCAGAATGAAAAATTTTTCAGAAATGATTTTTCTGGTGAGGTTGACTTCAGAGAA
+
BBBBBFFFFFFFGGGGGGGFGGFHHHHHHHHHHHHHEAEGGHGHHHHHHHHHHGHHHHHHHHFGHHHHHHHHHHHHHHHHGHHHHHGGGGHHHHHHHHHHHFHHGGHGGHFH3CFF1GHHHHFHHDFF4GFBFHHH/FCGHEFFGDBBDHFBCGGFBDFFHHH?D2GHFCGHHBFGGHHFAFFFFHH111DGHHGGFFHGGE<G10DGGGHHHHCGFDGHFF00CGHHCGBH0;0.C/C/CG0F009;0B/
@M05620:46:000000000-D9D58:1:1101:8700:8969 1:N:0:102
GAATGAATGCAGAAATTGGCAAGATAATACTGCACCGATGGGAAATGATACTATCCTGAAACATGAGCAAATTGACCAGCCTCAGGATGTGAACTCATTTGCTGGAGGTCCCAGGGCTCTTTCAAGATAGTAAAAACAGTGACTTGTACAGCATAATGAAAAACCTAGGCATTGATTTTGAAGACATCAGACACATGCAGAATGAAAAATTTTTCAGAAATGATTTTTCTGGTGAGGTTGACTTCAGAGAA
+
AAA>AF1FFFFFF1FGGGGGBGGHHHHHHHHHHHHHGEGGGH0FGGHFHDGHHHHHHFH1FGFGHHGHHHFGHHHHHHHHGHHHHHGHGFGHFHHHGHHHHHHHHHHGGHHHHCGFFHHHHHHHFHGHGHHHHHHGFFHHGHHHHGHHHGHHHGHHGHHHHHFGGHHHGGHHHHHHHGHHFHHGHHHHGBFHHHHHHHHGHHHHFGGHCGGGHHHFBB0CGBHHHGHHHHFFGG0:;GHBGHGGGGGFBFC
@M05620:46:000000000-D9D58:1:1101:14024:8972 1:N:0:102
GAATGAATGCAGAAATTGGCAAGATAATACTGCACCGATGGGAAATGATACTATCCTGAAACATGAGCAAATTGACCAGCCTCAGGATGTGAACTCATTTGCTGGAGGTCCCAGGGCTCTTTCAAGATAGTAAAAACAGTGACTTGTACAGCATAATGAAAAACCTAGGCATTGATTTTGAAGACATCAGACACATGCAGAATGAAAAATTTTTCAGAAATGATTTTTCTGGTGAGGTTGACTTCAGAGAA
+
CBCCCFFFFFFFGGGGGGGGGGGHHHHHHHHHHHHHGGGGGHGHHHHHHHHHHHHHHHHHHHHHHHHHHHHHHHHHHHHHGHHHHHFGHGHFHHHHHHHHHHHHHHHGGHHHHHGGGHHHHHHHHHHHHHHHHHHHGHHHHHHHHHHHHHHHHHHHHHHHHHHGGHHHGHHHHHGHHHHHGHGHHHHHHHHHGHHHHHHHHHHHGHHHHHHHHHHHHHHHHHGHHHHHHHHHHHHCCGHHHHGGGGGFGFG
@M05620:46:000000000-D9D58:1:1101:14040:8979 1:N:0:102
GAATGAATGCAGAAATTGGCAAGATAATACTGCACCGATGGGAAATGATACTATCCTGAAACATGAGCAAATTGACCAGCCTCAGGATGTGAACTCATTTGCTGGAGGTCCCAGGGCTCTTTCAAGATAGTAAAAACAGTGACTTGTACAGCATAATGAAAAACCTAGGCATTGATTTTGAAGACATCAGACACATGCAGAATGAAAAATTTTTCAGAAATGATTTTTCTGGTGAGGTTGACTTCAGAGAA
+
CCCCCFFFFFFFGGGGGGGGGGGHHHHHHHHHHHHHEEFGGHHHHHHHHHHHHHHHHHHHHHHHHHHHHHHHHHHHHHHHGHHHHHHHHGHGHHHHHHHHHHHHHHHGGHHHHHGGGHHHHHHHHHHHHHHHHHHHGHHHHHHHHHHHHHHHHHHHHHHHHHHGGHHHHHHHHHHHHHHHGHHHHHHHHHHHHHHHHHHHHHHHHHGHHHHHHHHHHHFHHHHHHHHHHHHHHHHGCHHHHHGGGGGGGGF
@M05620:46:000000000-D9D58:1:1101:10951:8991 1:N:0:102
GAATGAAAGCAGAAATTGGCAAGATAATACTGCACCGATGGGAAATGATACTATCCTGAAACATGAGCAAATTGACCAGCCTCAGGATGTGAACTCATTTGCTGGAGGTCCCAGGGCTCTTTCAAGATAGTAAAAACAGTGACTTGTACAGCATAATGAAAAACCTAGGCATTGATTTTGAAGACATCAGACACATGCAGAATGAAAAATTTTTCAGAAATGATTTTTCTGGTGAGGTTGACTTCAGAGAA
+
BAAAAFFFFFFFGBGGGGGGGGGHHGHHHHHGFGHHEEEGGGGHFHFDGGGHFHHHHHHEEGFHHGHHFGBGHHHHHFGGFHHEHFEFGFFGEHHHGHHHB44FBCHGGHHHGHGGGGFHHHHHHHFFHHHHFHHHGHHGHHHGHHHHHFHHHHHHHHHHHHHGGGHHHHGHHHGFFHHHGHHHHHHHHHHHHHGHHGFHHHFGGFHHGGHHHHHFGHHHFHHHHHEHGHHHGHHCCCBGGGGGGGGGGGF
@M05620:46:000000000-D9D58:1:1101:14028:8996 1:N:0:102
GAATGAATGCAGAAATTGGCAAGATAATACTGCACCGATGGGAAATGATACTATCCTGAAACATGAGCAAATTGACCAGCCTCAGGATGTGAACTCATTTGCTGGAGGTCCCAGGGCTCTTTCAAGATAGTAAAAACAGTGACTTGTACAGCATAATGAAAAACCTAGGCATTGCTTTTGAAGACATCAGACACATGCAGAATGAAAAATTTTTCAGAAATGATTTTTCTGGTGAGGTTGACTTCAGAGAA
+
AAAAABDFFFD@1A1FGFGFGGGCH11FGHHGFFGBA0AAEEGFEGF1GFHHHGHHH1BGHHAF1BFHFCHFGHFGHFFHGFHFGH@1BGHFGHGDFGHHHHGHFFFEEGHHEFGCCHHHHFHHHHEGD1F2FFFGGEHFHB1FHDDFFG2BGEGGGHHB>F0CCHFHBB1GHH1?GGHGEGHBFHGHBFDC<F0FDHBG10=><000.CGHHHHHG<DFG0;BGCGHHH0CG/0:::CC/:;9FFB9B//
@M05620:46:000000000-D9D58:1:1101:23550:9001 1:N:0:102
GAATGAATGCAGAAATTGGCAAGATAATACTGCACCGATGGGAAATGATACTATCCTGAAACATGAGCAAATTGACCAGCCTCAGGATGTGAACTCATTTGCTGGAGGTCCCAGGGCTCTTTCAAGATAGTAAAAACAGTGACTTGTACAGCATAATGAAAAACCTAGGCATTGATTTTGAAGACATCAGACACATGCAGAATGAAAAATTTTTCAGAAATGATTTTTCTGGTGAGGTTGACTTCAGAGAA
+
BBBBBFFFFFFFGGGFGGGGGGGHGHHHHHHHHHHHGGGGGHGHHHHHHHHHHHHHHFFHHHHHGGHHHHHHHHFHHHHHGHHHGHHHHGHGFHGHHHHHHGHHHHHGGHHHHHGGGHHHHHHHHHHHHHHHHHHHGGFGGHHHHHHHHHGHEHHHGHGHHHHGGHHHHHGHHFHHHHHHFHGHHGHHHHEHHHGGFHHHHHHHHGFHHHGHHHHGHFHGHHHGHHHHHHHHGHHHHHHHHFGGG0FFGFF
@M05620:46:000000000-D9D58:1:1101:10932:9002 1:N:0:102
GAATGAAAGCAGAAATTGGCAAGATAATACTGCACCGATGGGAAATGATACTATCCTGAAACATGAGCAAATTGACCAGCCTCAGGATGTGAACTCATTTGCTGGAGGTCCCAGGGCTCTTTCAAGATAGTAAAAACAGTGACTTGTACAGCATAATGAAAAACCTAGGCATTGATTTTGAAGACATCAGACACATGCAGAATGAAAAATTTTTCAGAAATGATTTTTCTGGTGAGGTTGACTTCAGAGAA
+
CCCCCFFFFFFFGGGGGGGGGGGHHHHHHHHHHHHHGEGGGHHHHHHHHHHHHHHHHHHHHHHHHHHHHHHHHHHHHHHHGHHHHHGFHGHHHHHHHHHHHHHHHHHGGHHHHHGGGHHHHHHHHHHHHHHHHHHHGHHHHHHHHHHHHHHHHHHHHHHHHHHGGHHHHHHHHHHHHHHHGHHHHHHHHHHHHHHHHHHHHHHHGHHHHHHHHHHHGHHHHHHHGHHHHHHHHHHCGGHHHGGGGGGGGGG
@M05620:46:000000000-D9D58:1:1101:6338:9025 1:N:0:102
GAATGAATGCAGAAATTGGCAAGATAATACTGCACCGATGGGAAATGATACTATCCTGAAACATGAGCAAATTGACCAGCCTCAGGATGTGAACTCATTTGCTGGAGGTCCCAGGGCTCTTTCAAGATAGTAAAAACAGTGACTTGTACAGCATAATGAAAAACCTAGGCATTGATTTTGAAGACATCAGACACATGCAGAATGAAAAATTTTTCAGAAATGATTTTTCTGGTGAGGTTGACTTCAGAGAA
+
BBBBBFFFFFFFGFFGGFFFGGGGHDGHHHGHGFHFEAEAEGHHHHHFGFFGHHHHHHGHHHGHHHCGGGHHHHFGFHFGGHHGGHBFGHHGHFGEBGHHHGFGGGFFGHFHHFGGGHAHHHEFFFHHHFGBGGB3EGFGEHGHHHHFHFHBHHEGFHH3G3GFDGFGFHHHGHHGHHHF/DGHCGHHHFHFHGCFFFDGFGHG1=<D<GGFHHHHHB0/DDFHBFGHHBCHC/0GFGHHCGGGFFEFF//
@M05620:46:000000000-D9D58:1:1101:16261:9030 1:N:0:102
GAATGAATGCAGAAATTGGCAAGATAATACTGCACCGATGGGAAATGATACTATCCTGAAACATGAGCAAATTGACCAGCCTCAGGATGTGAACTCATTTGCGACTTGTACAGCATAATGAAAAACCTAGGCATTGATTTTCCCAGGGCTCTTTCAAGATAGTAAAAACAGTGACTTGTACAGCATAATGAAAAACCTAGGCATTGATTTTGAAGACATCAGACACATGCAGAATGAAAAATTTTTCAGAA
+
CCCCCFFFFFFFGGGGGGGGGGGHHHHHHHHHHHHHEEEGGHHGHHHHHHHHHHHHHHHGHHHHHHHHGHHHHGHHHHHHGHHHGHGGGGGGHHHGHHHHHFGCGGGHHHHHHHHHHHHHHHHHHGGHHHHHHHHHGHHHHHHHHHGGGHGHHHHHHHHHHHHHHHHHGGHDHHHHHHHHHHHHHHHBDDGHHHHG.>1FCGCC0D0DGH0=E<G0<<GB0:00//;00::CHCCCGHGGFGGGGBB00FG
@M05620:46:000000000-D9D58:1:1101:16541:9033 1:N:0:102
GAATGAATGCAGAAATTGGCAAGATAATACTGCACCGATGGGAAATGATACTATCCTGAAACATGAGCAAATTGACCAGCCTCAGGATGTGAACTCATTTGCTGGAGGTCCCAGGGCTCTTTCAAGATAGTAAAAACAGTGACTTGTACAGCATAATGAAAAACCTAGGCATTGATTTTGAAGACATCAGACACATGCAGAATGAAAAATTTTTCAGAAATGATTTTTCTGGTGAGGTTGACTTCAGAGAA
+
BAABBFFFFFDDGFBGGDGFFGGFHDHDGHFHHGHCAAEAEEHFHHHFHHHHHHHHHHGHFE3GFHEGFGHHFFBFHHHHGFHCFHG3BGHDHFG3@FFGHGGHFFGFGHHHB3?EGHHHDFHHHHGGFFEGHHHFGHGH3DGHHHFFBGHGCGFGFFFB?GG?CBGHFGHEHHHB<FGGEHFHHHHFGFHHFBGHHEHBGHGGGFEHEC/GHHHFHFHEFHBGHFGGFHCHFGCHEHGFHHFFGFGFFBF
@M05620:46:000000000-D9D58:1:1101:22226:9048 1:N:0:102
GAATGAATGCAGAAATTGGCAAGATAATACTGCACCGATGGGAAATGATACTATCCTGAAACATGAGCAAATTGACCAGCCTCAGGATGTGAACTCATTTGCTGGAGGTCCCAGGGCTCTTTCAAGATAGTAAAAACAGTGACTTGTACAGCATAATGAAAAACCTAGGCATTGATTTTGAAGACATCAGACACATGCAGAATGAAAAATTTTTCAGAAATGATTTTTCTGGTGAGGTTGACTTCAGAGAA
+
BBBBAF5FFFFFGGGGGGGGGGGHHGHHHHHHHHHHGGGGGHHHHHHHHHHHHHHHHHHGHHHHGHHHHHHHHGGHHHHHGHHHHHHHHHHGHHHHHHHHHGHHHHHDGHHHHFEGGHHHHHHHHHHGHBHFHDHFGHHHHFHHHHHEHHHHHHHHHHFHHHHGGHHHGHHHHHHHHHHHGHHHHHHHHHGGHHHHHHHHHHHHGGHBFGHHHHHGHGFFHHHHHHHHHHHEHH0GAGGFGHGFGGGGEGF
@M05620:46:000000000-D9D58:1:1101:11318:9061 1:N:0:102
GAATGAATGCAGAAATTGGCAAGATAATACTGCACCGATGGGAAATGATACTATCCTGAAACATGAGCAAATTGACCAGCCTCAGGATGTGAACTCATTTGCTGGAGGTCCCAGGGCTCTTTCAAGATAGTAAAAACAGTGACTTGTACAGCATAATGAAAAACCTAGGCATTGATTTTGAAGACATCAGACACATGCAGAATGAAAAATTTTTCAGAAATGATTTTTCTGGTGAGGTTGACTTCAGAGAA
+
CCCCCFFFFFFFGGGGGGGGGGGHHHHHHHHHHGHHGGGGGHHHHHHHHHHHHHHHHHHHHHHHHHHHHHHHHHHHHHHHGHHHHHGHHGHHHHHHHHHHHHHHHHHGGHHHHHGGGHHHHHHHHHHHHHHHHHHHGHHHHHHHHHHHHHHHHHHHHHHGHHGGGHHHHHHHHHHHHHHHGHHHHHHHHGEHFHHHHHHHHHHHHHHHHHHHHHHHHFHHHHHHHHHHHHHHHHGCCHHHEGGGGGGFGGF
@M05620:46:000000000-D9D58:1:1101:19342:9066 1:N:0:102
GAATGAATGCAGAAATTGGCAAGATAATACTGCACCGATGGGAAATGATACTATCCTGAAACATGAGCAAATTGACCAGCCTCAGGATGTGAACTCATTTGCGACTTGTACAGCATAATGAAAAACCTAGGCATTGATTTTCCCAGGGCTCTTTCAAGATAGTAAAAACAGTGACTTGTACAGCATAATGAAAAACCTAGGCATTGATTTTGAAGACATCAGACACATGCAGAATGAAAAATTTTTCAGAA
+
AAAAAFFFBFFFG1GFGGGGF1FHHFEFEEGHHHHHGGGGEFHHHHG1GDGHHFDGGGFGFHFGFBGHGHFHH1BDGCGFGGFFGH@1FFE@EGHG1FFGHHEEEEGEHHFFGHHHFDGFHHHGGEGFHHFHHHHHFHHHHF1B11</AF/GGDDGGD1<FFGGDGGHGHHD?FGHH1GGGB1?<GFBH11<11<<CFHFFGHHHFDGF0<DF=DGHF:FHFHHHF/CCGBCHHGFFG0CFFBBFGGGGGG
@M05620:46:000000000-D9D58:1:1101:6596:9074 1:N:0:102
GAATGAATGCAGAAATTGGCAAGATAATACTGCACCGATGGGAAATGATACTATCCTGAAACATGAGCAAATTGACCAGCCTCAGGATGTGAACTCATTTGCTGGAGGTCACCAGGGCTCTTTCAAGATAGTAAAAACAGTGACTTGTACAGCATAATGAAAAACCTAGGCATTGATTTTGAAGACATCAGACACATGCAGAATGAAAAATTTTTCAGAAATGATTTTTCTGGTGAGGTTGACTTCAGAGA
+
CCCCCFFFFFFFGGGGGGGGGGGHHHHHHHHHHHHHGEGGGHGHHHHHHHHHHHHHHHHHHHHHHHHHHHHHHHHHHHHHGHHHHHGHGFGGHHHHHHHHHHHHHGHGGHHHHHHGGGHHHHHHHHHHHHHHHHHHHGHHHHHHHHHHHHHHHHHHHHHHHHHHGGHHHHHHHHHHHHHHHGHHHHHHHHHHHHHHHHHHHHHHHHHHHHHHHHHHHHHHHHHHHHHHHHHHHHHHHHHHHHGGGGGGGGF
@M05620:46:000000000-D9D58:1:1101:11324:9080 1:N:0:102
GAATGAATGCAGAAATTGGCAAGATAATACTGCACCGATGGGAAATGATACTATCCTGAAACATGAGCAAATTGACCAGCCTCAGGATGTGAACTCATTTGCTGGAGGTCCCAGGGCTCTTTCAAGATAGTAAAAACAGTGACTTGTACAGCATAATGAAAAACCTAGGCATTGATTTTGAAGACATCAGACACATGCAGAATGAAAAATTTTTCAGAAATGATTTTTCTGGTGAGGTTGACTTCAGAGAA
+
CBABCFFFFFFFGGGGGGGGGGGHHGHHGHHHHHHHFEGGGHHHHHHHHHHHHHHHHHHHHHHHHHFGGHHHHHGHHHHHGHHHHHFGGGGGHHHHGHHHHGHHHHHGGHHHHHGGGHHHHHHHHHHHHHHHHHHHGHHHHHHHHHHHHHHHHHHHHHHHHGHGGHHHHHHHHHHGHHHHGHHHHHHHHHGHHHGHHHHHHGHH<DHHHHHHHHHHHHFHHHHHHHGHHHHHHHGCCCHHHHGGGGGGGGB
@M05620:46:000000000-D9D58:1:1101:19331:9087 1:N:0:102
GAATGAATGCAGAAATTGGCAAGATAATACTGCACCGATGGGAAATGATACTATCCTGAAACATGAGCAAATTGACCAGCCTCAGGATGTGAACTCATTTGCGACTTGTACAGCATAATGAAAAACCTAGGCATTGATTTTCCCAGGGCTCTTTCAAGATAGTAAAAACAGTGACTTGTACAGCATAATGAAAAACCTAGGCATTGATTTTGAAGACATCAGACACATGCAGAATGAAAAATTTTTCAGAA
+
BCCCCFFFFFFFGGGGGGGGGGGHHHHHHHHHHHHHGEGGGHGHHHHHHHHHHHHHHHHHHHHHHHHHHHHHHHHHHHHHGHHHHHHHHGHHHHHHHHHHHHGEGGGHHHHHHHHHHHHHHHHHHGGHHHGHHHHHHHHHHHHHHHGGGHHHHHHHHHHHHHHHHHHHGHHGHHHHHHHHHHHHHHGHHHHHHHHGGHGHHHHHHHHHHHHGGHHHHHHHHHHHHHHHHHHHHHHGHHGGGGGHGGGGGGH
@M05620:46:000000000-D9D58:1:1101:5541:9118 1:N:0:102
GAATGATGCAGAAATTGGCAAGATAATACTGCACCGATGGGAAATGATACTATCCTGAAACATGAGCAAATTGACCAGCCTCAGGATGTGAACTCATTTGCTGGAGGTCCCAGGGCTCTTTCAAGATAGTAAAAACAGTGACTTGTACAGCATAATGAAAAACCTAGGCATTGATTTTGAAGACATCAGACACATGCAGAATGAAAAATTTTTCAGAAATGATTTTTCTGGTGAGGTTGACTTCAGAGAAG
+
BBBBBFFFFFFFGGGGGGGGGGHHHHHHHHHHHHHGGGGGHFHHHHFHHHHGFHHHHFHHHHHHGHHHHHHHHGHHHHGGHHFHHEGHGHGHGGHHHHHHGHHHGHGGHHHHHGFGHHHHHHHHHHHHHHHHHHHGGHHHHHHHHHHHHHHHHHHHHHHHHFGGHHHHHHHHHHHHHGHGHHHHHHHHHHHHHHHHHHHHHHHHHHHHHHHHHHHHHHHGHGHHHHHHHHGCFHHGHHFHHHGGGGFFGGF
@M05620:46:000000000-D9D58:1:1101:24423:9126 1:N:0:102
GAATGAATGCAGAAATTGGCAAGATAATACTGCACCGATGGGAAATGATACTATCCTGAAACATGAGCAAATTGACCAGCCTCAGGATGTGAACTCATTTGCTGGAGGTCCCAGGGCTCTTTCAAGATAGTAAAAACAGTGACTTGTACAGCATAATGAAAAACCTAGGCATTGATTTTGAAGACATCAGACACATGCAGAATGAAAAATTTTTCAGAAATGATTTTTCTGGTGAGGTTGACTTCAGAGAA
+
BBCCCFFFFFFFGGGGGGGGGGGHHHHHHHHHHHHHGGGGGHCGHHHHHHHHHHHHHHHHHHHHHHHHHGHHHHHHHHHHGHHHHHHHHFGGHHHHHHHHHHHHHHHGGHHHHHGGGHHHHHHHHHHHHHHHHFHHGHHHHHHHHHFHHHHHHHHHHHHHGHHGGHHHHHHHGHHHHHHHGHHHHHHHHHHHHHHHHHHHHHHHHHHHHHGHHHHHHHHGHHHHHHHHHHHFCGHHHHGHGHGGGGGGGGG
@M05620:46:000000000-D9D58:1:1101:24441:9129 1:N:0:102
GAATGAATGCAGAAATTGGCAAGATAATACTGCACCGATGGGAAATGATACTATCCTGAAACATGAGCAAATTGACCAGCCTCAGGATGTGAACTCATTTGCTGGAGGTCCCAGGGCTCTTTCAAGATAGTAAAAACAGTGACTTGTACAGCATAATGAAAAACCTAGGCATTGATTTTGAAGACATCAGACACATGCAGAATGAAAAATTTTTCAGAAATGATTTTTCTGGTGAGGTTGACTTCAGAGAA
+
BBBBBFFFFFFFGGFGGGGC4GFCFFFHHHGGHHHHGGGGGGBHGHHFFHHFHHHHHHHFFHFHGGHHHHGGGFHHHGHHGFHFGFFHHGGGHHFFFHHHGGHHFGHGEHGH3FGGFHHHHHGHHHHFHHHHGHGFGHHEFHHGHHFFHHHHFGHFHHHFFDGFGEGHHHHHHHHHHHHHEHGHHHHHFHFHHHHHHHHHGFHHGHHGHGHHHHHHHEFFHHHGHHHHGHHGGHFCFHFGHGGGGBFBFGB
@M05620:46:000000000-D9D58:1:1101:17270:9140 1:N:0:102
GAATGAATGCAGAAATTGGCAAGATAATACTGCACCGATGGGAAATGATACTATCCTGAAACATGAGCAAATTGACCAGCCTCAGGATGTGAACTCATTTGCGACTTGTACAGCATAATGAAAAACCTAGGCATTGATTTTCCCAGGGCTCTTTCAAGATAGTAAAAACAGTGACTTGTACAGCATAATGAAAAACCTAGGCATTGATTTTGAAGACATCAGACACATGCAGAATGAAAAATTTTTCAGAA
+
CCCCCFFFFFFFGGGGGGGGGGGGHHHHHHHHHHHHGEGGGHHHHHHHHHHHHHHHHHHHHHHHHHHHHHHHHHHHHHHHGHHHHHHHHGHHHHHHHHHHHHG@FGGHHHHHHHHHHHHHHHFHHGGHHHHHHHGHDHHHHHHHHHGGGHHHHHHHHHHHHHHHHHHHGHHHHHHHHHHHHHHHHHHGHHGHHGHGGHHHHHHHHHHHHHHHGHHGHHHHFHHHHHHHHHHHHHHHHHGGGGGGGGGGGFG
@M05620:46:000000000-D9D58:1:1101:27186:9162 1:N:0:102
GAATGAATGCAGAAATTGGCAAGATAATACTGCACCGATGGGAAATGATACTATCCTGAAACATGAGCAAATTGACCAGCCTCAGGATGTGAACTCATTTGCTGGAGGTCCCAGGGCTCTTTCAAGATAGTAAAAACAGTGACTTGTACAGCATAATGAAAAACCTAGGCATTGATTTTGAAGACATCAGACACATGCAGAATGAAAAATTTTTCAGAAATGATTTTTCTGGTGAGGTTGACTTCAGAGAA
+
BABBBFFFFFFFGGGGGGGGFGFGHHGHGHHHHHHHGGGGGHHHHHHHHHHHFHHHHFGGHHGGHHHHHHEGHHHHHHHHGHHHHGFHGFGGHHHHHHHHHHHHHHHGGHHHHHGGGHHHHHHHHHHHHHHHHHHHGHHHHHHHHHHHHHHHHHHHHHHHHHHGGHHHHHHHHHHHHHHHGHHHHHHHHHHHHHHHHHHHHHHHHHGHFHHHHHHHHGHHHHHHHHHHGHHHHHHHHHHHHHGGGGGGGFG
@M05620:46:000000000-D9D58:1:1101:27701:9181 1:N:0:102
GAATGAATGCAGAAATTGGCAAGATAATACTGCACCGATGGGAAATGATACTATCCTGAAACATGAGCAAATTGACCAGCCTCAGGATGTGAACTCATTTGCTGGAGGTCACCAGGGCTCTTTCAAGATAGTAAAAACAGTGACTTGTACAGCATAATGAAAAACCTAGGCATTGATTTTGAAGACATCAGACACATGCAGAATGAAAAATTTTTCAGAAATGATTTTTCTGGTGAGGTTGACTTCAGAGA
+
BBBBBFFFFFFFGFGGGGGGGGGHHHHHHHHHHHHHGCGGGGGHHHHFGHHHHHHHHHHHHHFHHHHHHHHHHHHHHHGGGHHGGHHHGGGFHHHHHHHHHHHGFHGGEHHHHHHGGGHHHHHHHHHHHGHHHHHHHGGHHHFHHHGHHFFHHHHHGHGHFGHHGGHHHHHFHHHGHHHHHGHHHHHHHHHHHHHHHHHHHHHHHFHGHHHHHHHHHHHFGHHHFHHHHHHHHHHHFGCHHHGGGGGGGGF
@M05620:46:000000000-D9D58:1:1101:17192:9187 1:N:0:102
GAATGAATGCAGAAATTGGCAAGATAATACTGCACCGATGGGAAATGATACTATCCTGAAACATGAGCAAATTGACCAGCCTCAGGATGTGAACTCATTTGCTGGAGGTCCCAGGGCTCTTTCAAGATAGTAAAAACAGTGACTTGTACAGCATAATGAAAAACCTAGGCATTGATTTTGAAGACATCAGACACATGCAGAATGAAAAATTTTTCAGAAATGATTTTTCTGGTGAGGTTGACTTCAGAGAA
+
CCCCCFFFFFFFGGGGGGGGGGGHHHHHHHHHHHHHGFGGGHHHHHHHHHHHHHHHHHHHHHHHHHHHHHHHHGHHHHHHGHHHHHHHHHHHHHHHHHHHHHHHHHHGGHHHHHGGGHHHHHHHHHHHHHHHHHHHGHHHHGHHHHHHHHHHHHHHHHHHHHHGGHGHHHHHHHHHHHHHGHHGHHHHHHHHHHHHHHHHHHHHGHHFHHHHHHHHHGHHHHHHHHHHHHHHHHHHGHHGHHGGGGGGFGF
@M05620:46:000000000-D9D58:1:1101:18209:9207 1:N:0:102
GAATGAATGCAGAAATTGGCAAGATAATACTGCACCGATGGGAAATGATACTATCCTGAAACATGAGCAAATTGACCAGCCTCAGGATGTGAACTCATTTGCTGGAGGTCCCAGGGCTCTTTCAAGATAGTAAAAACAGTGACTTGTACAGCATAATGAAAAACCTAGGCATTGATTTTGAAGACATCAGACACATGCAGAATGAAAAATTTTTCAGAAATGATTTTTCTGGTGAGGTTGACTTCAGAGAA
+
CCCCCFFFFFFFGGGGGGGGGGGHHHHHHHHHHHHHGGGGGHHHHHHHHHHHHHHHHHHHHHHHHHGHHHHGHFHHHHHHGHHHGHHHHGHHHHHHHHHHHHHHHHHGGHHHFHGGGHGHHHFHHHFHEFF4BGD?ECGFHHHHHHHFHHFHFHHHBFFG33@CGHHHGHFFFHFHGFHF/=FGHHFFFGBGBGHHHHHHFHHHHHBFCGGFFGHHHHDGFFGHHFH0CGHHFFC.CGHCHHG0CC000;C
@M05620:46:000000000-D9D58:1:1101:4638:9224 1:N:0:102
GAATGAATGCAGAAATTGGCACGATAATACTGCACCGATGGGAAATGATACTATCCTGAAACATGAGCAAATTGACCAGCCTCAGGATGTGAACTCATTTGCTGGAGGTCCCAGGGCTCTTTCAAGATAGTAAAAACAGTGACTTGTACAGCATAATGAAAAACCTAGGCATTGATTTTGAAGACATCAGACACATGCAGAATGAAAAATTTTTCAGAAATGCTTTTTCTGGTGAGGTTGACTTCAGAGAA
+
AA1AAFFF@DFFFGGGG1GGF1EEHGFHHHGHH1GHE0FGGHG1FHHHGGHHGHHHHF1FFGCGHFGHFFHHHHFHFEGHGHGFG01@GGGFFHHHFHHGHHGHFHGGFHHHGFGGGHGGHHHHHHFGHHHHG2FGEFGHHFGHHGHBHBGGFHHHHHHEHDHGGHFHHHFHFHGHHHHFFFGFG0GGF11>GHHHDFEHGHHHHFFFFHHFHFHHFBCGHH0CGHEHEGFEGCGFAGHGGGFFGB0009C
@M05620:46:000000000-D9D58:1:1101:9817:9229 1:N:0:102
GAATGAATGCAGAAATTGGCAAGATAATACTGCACCGATGGGAAATGATACTATCCTGAAACATGAGCAAATTGACCAGCCTCAGGATGTGAACTCATTTGCGACTTGTACAGCATAATGAAAAACCTAGGCATTGATTTTCCCAGGGCTCTTTCAAGATAGTAAAAACAGTGACTTGTACAGCATAATGAAAAACCTAGGCATTGATTTTGAAGACATCAGACACATGCAGAATGAAAAATTTTTCAGAA
+
CCCCCFFFFFFFGGGGGGGGGGGHHHHHHHHHHHHHFEGGGHHHHHHGHHHHHHHHHHHHHHHHHHHHHHHHHHHHHHHHGHHHHHGHHHHHHHHHHHHHHHGEEEGFFFHHHHGHEHHGHHFHHGDFGHGEGFGH4FGHH4DDGF?/CAGGHFHH22D<DBHGFHHGA/0F1GGG<F1GHHE10<1<GGHGHGA..FFDBBHHGD=<DHH0<DFBBGBFCG0/;//CGHHHHF0;;;90FFFGGBBFF0C
@M05620:46:000000000-D9D58:1:1101:6984:9246 1:N:0:102
GAATGAATGCAGAAATTGGCAAGATAATACTGCACCGATGGGAAATGATACTATCCTGAAACATGAGCAAATTGACCAGCCTCAGGATGTGAACTCATTTGCTGGAGGTCACATGGTCATCCAGGCCTCTTTCAAGATAGTAAAAACAGTGACTTGTACAGCATAATGAAAAACCTAGGCATTGATTTTGAAGACATCAAACACATGCAGAATCCCAGGGCTCTTTCAAGATAGTAAAAACAGTGACTTGT
+
AAAAAFFFFFFFGGGGGFGGGGGHHGGHGHHHHHGHGGEEEHHFHHHFHHHHHHHHHFHGHHHHHGHHHHHHHHHHHHHHGHHHGHGHHHHHHHHHFHHHHHHHGGGDFHHHHHHHHHHFHHHGGHGHGHHHHHHHHHHHHHHHGHGHHHHHGHHHGHHHHHHGHHHHHHHGHGGHHHHGHHHHHHHHHHGHHHHFHGHFHHGGEHHHHDFH0GGHHGGGFFHHGHHHFHFHHHCGGHHFAHG;;FGGGG9
@M05620:46:000000000-D9D58:1:1101:11460:9254 1:N:0:102
GAATGAATGCAGAAATTGGCAAGATAATACTGCACCGATGGGAAATGATACTATCCTGAAACATGAGCAAATTGACCAGCCTCAGGATGTGAACTCATTTGCGACTTGTACAGCATAATGAAAAACCTAGGCATTGATTTTGACGACATCAGACTCATGCAGAATGAAAAATTTTTCAGAAATGATTTTTCTGGTGAGGTTGACTTCAGAGAGATCGGAAGAGCACACGTCTGAACTCCAGTCACGAATTC
+
A@AAAFFFBFD@G11BFFGBGCFFFF133FGGDE1GE0E?EFCHEHHBHHFDH2GGHHHBFA0FCFCGBB1F11FF1GHEGHHHGHBFGHHDFEG11FGGHH@/EE?FDFHHEG0FFGGGBGHBGG/G110<FGGEBGFGHBF1//<<EGHHEH11@FF1<DGHHHEHHF0GHGFGGFB<GGGHBDDG1F<GFFD01<CGB/G0<0D0=00/<:GHG.....::/.:;A..990;BFGE/:0;0BB.:CAC
@M05620:46:000000000-D9D58:1:1101:24854:9255 1:N:0:102
GAATGAATGCAGAAATTGGCAAGATAATACTGCACCGATGGGAAATGATACTATCCTGAAACATGAGCAAATTGACCAGCCTCAGGATGTGAACTCATTTGCGACTTGTACAGCATAATGAAAAACCTAGGCATTGATTTTCCCAGCGCTCTTTCAAGATAGTAAAAACAGTGACTTGTACAGCATAATGAAAAACCTAGGCATTGATTTTGAAGACATCAGACACATGCAGAATGAAAAATTTTTCAGAA
+
BBBBBFFFFFFFGGGGGGGGGGGGHHHHHHHHHHHHGGGGGHGHHHHHHHHHGHHHHGGHHHHHHHHHFFHGHHHHHHHHGHHHHHHGHGHGHHHHHHHHHHG>E@FHHFHB@32F?GHH4FFDG>EHFHB3GFHHFHHHGBB?D20//FACGHH22@<GFBH22@@<CHH?1GHHB11??11FFDHBGD11FFG.CGFHHEHHGF0<00GBEDGGFB0;G00;:CFCFGH0:CB0090099/00CBFFGF
@M05620:46:000000000-D9D58:1:1101:6970:9258 1:N:0:102
GAATGAATGCAGAAATTGGCAAGATAATACTGCACCGATGGGAAATGATACTATCCTGAAACATGAGCAAATTGACCAGCCTCAGGATGTGAACTCATTTGCTGGAGGTCACATGGTCATCCAGGCCTCTTTCAAGATAGTAAAAACAGTGACTTGTACAGCATAATGAAAAACCTAGGCATTGATTTTGAAGACATCAAACACATGCAGAATCCCAGGGCTCTTTCAAGATAGTAAAAACAGTGACTTGT
+
CCCCCFFFFFFFGGGGGGGGGGGHHHHHHHHHHHHHGFGGGHHHHHHHHHHHHHHHHHHHHHHHHHHHHHHHHHHHHHHHGHHHHHGHHGHHHHHHHHHHHHHHHHHGGHHHHHHHHHHHHHHHHHGHHHHHHHHHHHHHHHHHHHGHHHHHHHHHFHHHHHHHHHHHHHHHHGGHHHHHHHHHHHHHHHGHHHHHHHHHHHHHHHHHHHHHHHFHHHGGGHHHHHHHHHHHHHHHHHHHGHGCFFGGGGB
@M05620:46:000000000-D9D58:1:1101:7857:9260 1:N:0:102
GAATGAATGCAGAAATTGGCAAGATAATACTGCACCGATGGGAAATGATACTATCCTGAAACATGAGCAAATTGACCAGCCTCAGGATGTGAACTCATTTGCTGGAGGTCACACGGTCATCCAGGCCTCTTTCAAGATAGTAAAAACAGTGACTTGTACAGCATAATGAAAAACCTAGGCATTGATTTTGAAGACATCAGACACATGCAGAATGAAAAATTTTTCAGAAATGATTTTTCTGGTGAGGTTGA
+
AABBCFFFFFFFGGGGFGGGGGGHHHGHHHHHGHHHEFFGGHHHHHHHHHHHHHHHHHFHHHHHHHHHHHHHHHHHHGHHGHHHHHHHHGGGHHHGHHHHHHHHHGHGGHFHHHGGFFGHHHHHHHGHHHHHHHHG3FBGHHGFHHGGFFGHHHHHHFHHHHHHHGHHHHHFHDFHFFHHHHHHEFGHHHGGHFGHHHFHHHFFHHHGGHDGHHFHHGHGHGFHFFHFFFCGGHFHHHCGHFFFFFGGGFB
@M05620:46:000000000-D9D58:1:1101:9147:9268 1:N:0:102
GAATGAATGCAGAAATTGGCAAGATAATACTGCACCGATGGGAAATGATACTATCCTGAAACATGAGCAAATTGACCAGCCTCAGGATGTGAACTCATTTGCGACTTGTACAGCATAATGAAAAACCTAGGCATTGATTTTCCCAGGGCTCTTTCAAGATAGTAAAAACAGTGACTTGTACAGCATAATGAAAAACCTAGGCATTGATTTTGAAGACATCAGACACATGCAGAATGAAAAATTTTTCAGAA
+
AABBBBFFFFBFGGFGGGGGGFFHHHHHFHHHHHHHGAEGGHHHHHHGHHHHHHHHHDGHHHHHFHHHHHHGHHHHHHHHGHHHGHFBGGHHGHHHFHHHHHGGGGEHHHHHHGHHHHHHHHGHHGGHHFGHHHHHGHHHHHFHGHGGGHHHHHHHHHBHHHHHHFHHGHHFGHHHFHGHGHHHHHFBGHHHHGHGGHFGGHHHHH0GHHHGGHHHHHGHFGHHHHHHHHHHGFFCGBFGGGGGGGGGGFF
@M05620:46:000000000-D9D58:1:1101:24864:9274 1:N:0:102
GAATGAATGCAGAAATTGGCAAGATAATACTGCACCGATGGGAAATGATACTATCCTGAAACATGAGCAAATTGACCAGCCTCAGGATGTGAACTCATTTGCGACTTGTACAGCATAATGAAAAACCTAGGCATTGATTTTCCCAGGGCTCTTTCAAGATAGTAAAAACAGTGACTTGTACAGCATAATGAAAAACCTAGGCATTGATTTTGAAGACATCAGACACATGCAGAATGAAAAATTTTTCAGAA
+
CCCCCFFFFFFFGGGGGGGGGGGHHHHHFHHHHHHHGGGGGHGHHHHHHHHHHHHHHHHHHHHHHHHHHHGHHHHHHHGHGHHHHGHHHHHGHHHHHHHHHHF>E/EHHHHBBF2F3?EGB33FGEEHHHFEHHFG4F4FGGHB2G/<CF/CDGDH2FHFHH>F2FHFFHGHGBGHHEHGHHHFBG1><GF1F1G?.FCGBCC<DGFFFGHH.DHHBGHB0GHBF/CGFCCGFGHHHBFFGFGGEFBFGGF
@M05620:46:000000000-D9D58:1:1101:18453:9283 1:N:0:102
GAATGAATGCAGAAATTGGCAAGATAATACTGCACCGATGGGAAATGATACTATCCTGAAACATGAGCAAATTGACCAGCCTCAGGATGTGAACTCATTTGCTGGAGGTCCCAGGGCTCTTTCAAGATAGTAAAAACAGTGACTTGTACAGCATAATGAAAAACCTAGGCATTGATTTTGAAGACATCAGACACATGCAGAATGAAAAATTTTTCAGAAATGATTTTTCTGGTGAGGTTGACTTCAGAGAA
+
BABBBFFFFFFFGGGGGGGGGGFFHHHGGGHHFHHGEEEFGHFHHHHFGFGGHHGGHGHFFHHHHHGHFHHGHHHGFHHFGGHHGHFHHGHHHHGGFHHHHGHHHHEFFHHHHHEGGGGHHHHHHHHGHHHGHHFHGHGGHHHFHHHHHGHHHGHHHHGHHHHGGHHGHHHHHHHHHHHHEHHHHGHHHHHHGHHHHFHHHHHGGHDGHHHFGHHHHFHHHHHHHHHHFHHGFGHFHHHGHHGGGFGBBFF
@M05620:46:000000000-D9D58:1:1101:25033:9320 1:N:0:102
GAATGAATGCAGAAATTGGCAAGATAATACTGCACCGATGGGAAATGATACTATCCTGAAACATGAGCAAATTGACCAGCCTCAGGATGTGAACTCATTTGCTGGAGGTCCCAGGGCTCTTTCAAGATAGTAAAAACAGTGACTTGTACAGCATAATGAAAAACCTAGGCATTGATTTTGAAGACATCAGACACATGCAGAATGAAAAATTTTTCAGAAATGATTTTTCTGGTGAGGTTGACTTCAGAGAA
+
CCCCCFFFFFFFGGGGGGGGGGGHHHHHHHHHHHHHGGGGGHHHHHHHHHHHHHHHHHHHHHHHHHHHHHHHHHHHHHHHGHHHHHHHHGHHHHHHHHHHHHHHHHHGGHHHHHGGGHHHHHHHHHHHHHHHHHHHGHHHHHHHHHHHHHHHHHHHHHHHHHHGGHHHHHHHHHHHHHHHGHHHHHHHHHHHHHHHHHHHHHHHHHHHHHHHHHHHHFHHHHHHHHHHHHHHHHHHHHHHHHGGGGGGGGG
@M05620:46:000000000-D9D58:1:1101:22096:9320 1:N:0:102
GAATGAATGCAGAAATTGGCAAGATAATACTGCACCGATGGGAAATGATACTATCCTGAAACATGAGCAAATTGACCAGCCTCAGGATGTGAACTCATTTGCTGGAGGTCCCAGGGCTCTTTCAAGATAGTAAAAACAGTGACTTGTACAGCATAATGAAAAACCTAGGCATTGATTTTGAAGACATCAGACACATGCAGAATGAAAAATTTTTCAGAAATGATTTTTCTGGTGAGGTTGACTTCAGAGAA
+
CCCCCFFFFFFFGGGGGGGGGGGHHHHHGHHHHHHHGGGGGHGHHHHHHGHHHHHHHHHHHHHHHHHHHHHHHHHHHHHHGHHHGHHHHBGHHHHHHHHHHHHHHHHGGHHHHHGGGHHHGHHHGHHHHHHHHHHGGHHHHHHGHHHHHHHHHHHHHHHHHHHGGHHHHHHHHHHHHHHHGHHHHHHHHHHHHHHHHHHHHHHHHHHHHHHHHHHHHHHHHHHGHHHHHHGHHGHHGHHHHHGGGGGGGGG
@M05620:46:000000000-D9D58:1:1101:22072:9322 1:N:0:102
GAATGAATGCAGAAATTGGCAAGATAATACTGCACCGATGGGAAATGATACTATCCTGAAACATGAGCAAATTGACCAGCCTCAGGATGTGAACTCATTTGCTGGAGGTCCCAGGGCTCTTTCAAGATAGTAAAAACAGTGACTTGTACAGCATAATGAAAAACCTAGGCATTGATTTTGAAGACATCAGACACATGCAGAATGAAAAATTTTTCAGAAATGATTTTTCTGGTGAGGTTGACTTCAGAGAA
+
BABBBFFFFFFFGGGGGGGGFGGEGFHHHHHHHHHHGEEFGHEHAGHHHGHHHHHHHDGCGHGHCAGHHHHGHHHHGHHHGHHFHHGHHFGGHHHHHGHHHHHHHHHGGGHHHHGGGHHHHHHHHHHHHHHHGHHHGHHHHHHHHHHHHHHHHHHGHHHHHHHGGHHHHHHHHHHHHHHHGHFHHHHHHHHHHHHHGHHHHHHHHHHHFHHHHHHHHHGHHHHHHHHHHHHGHHHHEHHHHHGGGGGGGFF
@M05620:46:000000000-D9D58:1:1101:19060:9323 1:N:0:102
GAATGAATGCAGAAATTGGCAAGATAATACTGCACCGATGGGAAATGATACTATCCTGAAACATGAGCAAATTGACCAGCCTCAGGATGTGAACTCATTTGCTGGAGGTCCCAGGGCTCTTTCAAGATAGTAAAAACAGTGACTTGTACAGCATAATGAAAAACCTAGGCATTGATTTTGAAGACATCAGACACATGCAGAATGAAAAATTTTTCAGAAATGATTTTTCTGGTGAGGTTGACTTCAGAGAA
+
CBCCCFFFFFFFGGGGGGGGGGGHHHHHHHHHHHHHGEGGGHHHHHHHHHHHHHHHHHHHHHHHHHHHHHHHHHHHHHHHGHHHHHHHHGHGHHHHHHHHHHHHHHHGGHHHHHGGGHHHHHHHHHHHHHHHHHHHGHHHHHHHHHHHHHHHHHHHHHHHHHHGGHHHHHHHHHHHHHHHGHHHHHHHHHHHHHHHHHHHHHHHHHHHHHHHHHHHHHHHHHHHGHHHHHHHHHHHHHHHHHGGGGGGGGG
@M05620:46:000000000-D9D58:1:1101:23199:9327 1:N:0:102
GAATGAATGCAGAAATTGGCAAGATAATACTGCACCGATGGGAAATGATACTATCCTGAAACATGAGCAAATTGACCAGCCTCAGGATGTGAACTCATTTGCTGGAGGTCGCAGGGCTCTTTCAAGATAGTAAAAACAGTGACTTGTACAGCATAATGAAAAACCTAGGCATTGATTTTGAAGACATCAGACACATGCAGAATGAAAAATTTTTCAGAAATGATTTTTCTGGTGAGGTTGACTTCAGAGAA
+
BBBBCFFFFFFFGGGGGGGGGGGHHHHHHHHHHHHHGGGGGHHHHHHHHHHHHHHHHHHHHHHHHHHHHHHHHHHHHHHHGHHHGGGHH3DFHHHHHHHHHHHHHHHGGHGGGGGGGHHHHHHHHHHHHHHHHHHHGHHHHHHHHHHHHHHHHHHHHHHHHHHGGHHHHHHHHHHHHHHHGHHHHHHHHHHHHHHHHHHHHHHHHHHHHHHHHHHHHHHGHHHHHHHHHHHHHHHGGGGGGGGGGGGGGGF
@M05620:46:000000000-D9D58:1:1101:25029:9338 1:N:0:102
GAATGAATGCAGAAATTGGCAAGATAATACTGCACCGATGGGAAATGATACTATCCTGAAACATGAGCAAATTGACCAGCCTCAGGATGTGAACTCATTTGCTGGAGGTCCCAGGGCTCTTTCAAGATAGTAAAAACAGTGACTTGTACAGCATAATGAAAAACCTAGGCATTGATTTTGAAGACATCAGACACATGCAGAATGAAAAATTTTTCAGAAATGATTTTTCTGGTGAGGTTGACTTCAGAGAA
+
AAAABFFFFFFFFGFGGGCGGGGGHHHHHHHHHHHHGFEGGGFHEFGGGDGHFHHHHHGHHHHHHHAFGHHHHHHHGHHHGGHHHHHHHHHHHHHHHHHHHHHHHHHFGHHHHHGGGHHHHGHHHHHHHHHHHGHHGHHHHHHHHHHHHHHHHHHHHHFHHHFGGHHHHGHHHHHHHHHHGFHHHGHHHFHHHHHHHHHHHHHHGGFHHHHHHFHHHGGHHHHHHHHHHHGHHHGHGHHHHHGGGGGGGGG
@M05620:46:000000000-D9D58:1:1101:5366:9343 1:N:0:102
GAATGAATGCAGAAATTGGCAAGATAATACTGCACCGATGGGAAATGATACTATCCTGAAACATGAGCAAATTGACCAGCCTCAGGATGTGAACTCATTTGCGACTTGTACAGCATAATGAAAAACCTAGGCATTGATTTTGAAGACATCAGACACATGCAGAATGAAAAATTTTTCAGAAATGATTTTTCTGGTGAGGTTGACTTCAGAGAAGATCGGAAGAGCACACGTCTGAACTCCAGTCACGAATT
+
BBBBBFFFFFFFGGGGGGGGGGGFHHHHHHHHHHHHGFGGGHHHHHHHGHHHHHHHHHHHHHHHHFGHGHHHHHHHHHHHGHHFGHEGFBGGGHHHHHHHHHGE@FFHHHHHHHHGFFHF4EG3BEFFHF33CFHHHHDHHHCHFFHFGD2FGGHFHHGHHHDGD2FGGGHC<GHBFFHHHHHHGHHHHHFHHHFGHHG<FGHHHDGFHHGFFGFHHHGGGGEHFFGFFG.CFFFGGGGGGGBFBBAEBEA
@M05620:46:000000000-D9D58:1:1101:8149:9355 1:N:0:102
GAATGAATGCAGAAATTGGCAAGATAATACTGCACCGATGGGAAATGATACTATCCTGAAACATGAGCAAATTGACCAGCCTCAGGATGTGAACTCATTTGCTGGAGGTCCCAGGGCTCTTTCAAGATAGTAAAAACAGTGACTTGTACAGCATAATGAAAAACCTAGGCATTGATTTTGAAGACATCAGACACATGCAGAATGAAAAATTTTTCAGAAATGATTTTTCTGGTGAGGTTGACTTCAGAGAA
+
BBBBBFFFFFFFGG4GGGGGGGGHHHHHHHHHHHHHGEGGGHHGHHHGHHHHHHHHHHHHHHHHHHGHHHHHHHHHHHHHGHHHHHGHHHHFHHHHHHHHHHHHHHHGGHHHHHGGGHHHHHHHGHGHHHHHHHHHGHHHHHHHHHHHHHHHHHHHHHHHHHHGGHHHHHHHHHHHHHHHGHGHHHHHHHHHHHHHHHHHHHHHHFHFHFGHHHHHHHHHHHHHHHHHHHHHHFHHHHHHHHGGGGGGGGG
@M05620:46:000000000-D9D58:1:1101:15950:9386 1:N:0:102
GAATGAATGCAGAAATTGGCAAGATAATACTGCACCGATGGGAAATGATACTATCCTGAAACATGAGCAAATTGACCAGCCTCAGGATGTGAACTCATTTGCGACTTGTACAGCATAATGAAAAACCTAGGCATTGATTTTCCCAGGGCTCTTTCAAGATAGTAAAAACAGTGACTTGTACAGCATAATGAAAAACCTAGGCATTGATTTTGAAGACATCAGACACATGCAGAATGAAAAATTTTTCAGAA
+
BBBBBFFFFFFFGGGGGGGGGGGHHHHHHHGHHHHHFEFGGHHHEGHHHHHHHHHHHHHHHHHHHHHFHHHHHHHHHHHHGHFHFGFGGGHHHHHHGFHHHGGGGGGHHHHHHHHHHHHHHHHHHGGHHHHHHGHHBHHHHHGHHHGGGHHHHHHHGHHHHHHHHHHHGHHHHHHHHHHHHHGHHHHHHHHHHHHGGHHHHHHHHHHHHHHGGHHHHHHHHHGHHHGHHHHHHHHHFHGGGGGGGGGGGFG
@M05620:46:000000000-D9D58:1:1101:9947:9389 1:N:0:102
GAATGAATGCAGAAATTGGCAAGATAATACTGCACCGATGGGAAATGATACTATCCTGAAACATGAGCAAATTGACCAGCCTCAGGATGTGAACTCATTTGCTGGAGGTCCCAGGGCTCTTTCAAGATAGTAAAAACAGTGGCTTGTACAGCATAATGAAAAACCTAGGCATTGATTTTGAAGACATCAGACACATGCAGAATGAAAAATTTTTCAGAAATGATTTTTCTGGTGAGGTTGACTTCAGAGAA
+
CBCBCFFFFFFFGGGGGGGGGGGHHHHHGHHHHHHHGEFGGHHHHHHHHHHHHHHHHHHHHHGHHHGHHHHHHHFHHHHHGHHHHHGGHHHFHFHHHHHHHHHHGGHGGHHHHHGGGHHHHHHHHHHHHHHHHHHHGHHHHGGHHB?3B?DC?D?GG3DGHHHDGB2DGECGF1<GGHH1/??FGFF<DFGFBG0<1<11=GDD0DGHHAGGHHCDD=GCCC0:;GHH/0000;0;G:GB/CBFB0;9B/:
@M05620:46:000000000-D9D58:1:1101:5075:9393 1:N:0:102
GAATGAATGCAGAAATTGGCAAGATAATACTGCACCGATGGGAAATGATACTATCCTGAAACATGAGCAAATTGACCAGCCTCAGGATGTGAACTCATTTGCTGGAGGTCCCAGGGCTCTTTCAAGATAGTAAAAACAGTGACTTGTACAGCATAATGAAAAACCTAGGCATTGATTTTGAAGACATCAGACACATGCAGAATGAAAAATTTTTCAGAAATGATTTTTCTGGTGAGGTTGACTTCAGAGAA
+
BABBBFFFFFFFFGFGGGGGGGGHFHHGHHHHHHHHFEGGGGFHHHHHHHHHHHHHHFFFHGGHHHHFGHHHHHHHHHHHGHHHHHGHHFGGHHHHHHHHHHHHHGHGGHHHHHGGGHHHHHHHHHHHHHHHHHHHGHHHHHHHHHHHHHHHHHHHHHHHHHHGGHHHHHHHHHHHHHHHGHHHHHHHHGHHHHHHHHHHHHHGGGHHHHHHHHHHHHGHHHHHHHHHHHHHHGEHHHHHHHGGGGGGGGG
@M05620:46:000000000-D9D58:1:1101:20999:9415 1:N:0:102
GAATGAATGCAGAAATTGGCAAGATAATACTGCACCGATGGGAAATGATACTATCCTGAAACATGAGCAAATTGACCAGCCTCAGGATGTGAACTCATTTGCGACTTGTACAGCATAATGAAAAACCTAGGCATTGATTTTCCCAGGGCTCTTTCAAGATAGTAAAAACAGTGACTTGTACAGCATAATGAAAAACCTAGGCATTGATTTTGAAGACATCAGACACATGCAGAATGAAAAATTTTTCAGAA
+
BBBBBFFFFFFFGGGGGGGGGGGHHHHHHHHHHHHHGGGGGGGHHHHGHHHHHHHHHHHHHHHHHHHHHHHHHHHHHHHHGHHHHHGHHGGFHHHHHHHHHHGEGGGHHHHHHHHHHHHHHHFHHGGHHHHHHHHHHHHHHHFHHHGGGHHHHHHHHGFHHHGHHHHHGHHGHHHHHHHHHHHHHHHHHHHHHHHGGHHHHHHHHHGHHHHHGHHHHHHHHHFHHHHHHHHHHHHHHHGGGGGGGGGGGGG
@M05620:46:000000000-D9D58:1:1101:24252:9420 1:N:0:102
GAATGAATGCAGAAATTGGCAAGATAATACTGCACCGATGGGAAATGATACTATCCTGAAACATGAGCAAATTGACCAGCCTCAGGATGTGAACTCATTTGCTGGAGGTCCCAGGGCTCTTTCAAGATAGTAAAAACAGTGACTTGTACAGCATAATGAAAAACCTAGGCATTGATTTTGAAGACATCAGACACATGCAGAATGAAAAATTTTTCAGAAATGATTTTTCTGGTGAGGTTGACTTCAGAGAA
+
CCCCCFFFFFFFGGGGGGGGGGGHHHHHHHHHHHHHGGGGGHHHHHHHHHHHHHHHHHHHHHHHHHHHHHHHHHHHHHHHGHHHHHHHHGHHHHHHHHHHHHHHHHHGGHHHHHGGGHHHHHHHHHHHHHHHHHHHGHHHHHHHHHHHHHHHHHHHHHHHHHHGGHHHHHHHHHHHHHHHGHHHHHHHHHHHHHHHHHHHHHHHHHHHHHHHHHHHHHHHHHHHHHHHHHHHHHHHHHHGHHGGGGGGGGG
@M05620:46:000000000-D9D58:1:1101:13212:9423 1:N:0:102
GAATGAATGCAGAAATTGGCAAGATAATACTGCACCGATGGGAAATGATACTATCCTGAAACATGAGCAAATTGACCAGCCTCAGGATGTGAACTCATTTGCTGGAGGTCACCAGGGCTCTTTCAAGATAGTAAAAACAGTGACTTGTACAGCATAATGAAAAACCTAGGCATTGATTTTGAAGACATCAGACACATGCAGAATGAAAAATTTTTCAGAAATGATTTTTCTGGTGAGGTTGACTTCAGAGA
+
CABCCFFFFFFFGGGGGGGGGGGHHHHHHHHHHHHHGGGGGHHHHHHHHHHHHHHHHHHHHHHHHHHHHHGHHHHHHHHHGHHHHHGHHGHHHHHHHHHHHHHHHHHGGHHHHHHGGGHHHHHHHHHHHHHHHHHHHGHHHHHHHHHHHHHHHHHHHHHHHHHHGGHHHHHHHHHHHHHHHGHHHHHHHHHHHHHHHHHHHHHHHHHHHGFHHHHHHHHHHHHHHHHHHHHHHHHHHHHHHHGGGGGGGGB
@M05620:46:000000000-D9D58:1:1101:16592:9433 1:N:0:102
GAATGAATGCAGAAATTGGCAAGATAATACTGCACCGATGGGAAATGATACTATCCTGAAACATGAGCAAATTGACCAGCCTCAGGATGTGAACTCATTTGCGGCTTGTACAGCATAATGAAAAACCTAGGCATTGATTTTCCCCTGGCTCTTTCTAGATAGTAAAAACAGTGACTTGTACAGCATCATCAAACACCTAGACATTGATTTTGAAGTCATCAGACACATGCAGAATGAAGATTTTTTCAGAA
+
BABBBFFFFFFFGGGGGGGGGGFHHFHHHHHHHGHHGEGGGHHHHHHHHHHHHHHHHHHHHHHHHHGHHHHHHHFHHHHHGHHHHHHFGHHHHHHHFHHHHHE//>/EG4444BG3?34B43330</BG3333333B33?B32222/?0?F22222@222@2@FG221//F111<<?1?1<111011>F1>1>1>G.G/00<=0DHHFF0=0.000;C00C:0/;:/<00000/;CBB090009;DGGGG0
@M05620:46:000000000-D9D58:1:1101:13223:9440 1:N:0:102
GAATGAATGCAGAAATTGGCAAGATAATACTGCACCGATGGGAAATGATACTATCCTGAAACATGAGCAAATTGACCAGCCTCAGGATGTGAACTCATTTGCTGGAGGTCACCAGGGCTCTTTCAAGATAGTAAAAACAGTGACTTGTACAGCATAATGAAAAACCTAGGCATTGATTTTGAAGACATCAGACACATGCAGAATGAACAATTTTTCAGAAATGATTTTTCTGGTGAGGTTGACTTCAGAGA
+
3AAA?FBF55FF5BGGGCGGGFFHHHHHCDDGDGAGE2EEGHBGGGHBGGGHFHHHHGF33B3GG3FED33DGGHHFHFGFFCFGHBGHGGGGDGGDGHHHFHFF1BEEHFGHHHEGGFAHHHHHBGEEBBGHHHFHGGB4FGHFHHF1FGHFFHFFHHHFHHH/CGCGFHHHHHFFHHFEGDHBFHFGFBGHHFBGHHHHHG1D000=<DB=DGEDF0DGFHB0C:GGHFHFHHFG.CGCCB0;FFBFF/
@M05620:46:000000000-D9D58:1:1101:5898:9448 1:N:0:102
GAATGAATGCAGAAATTGGCAAGATAATACTGCACCGATGGGAAATGATACTATCCTGAAACATGAGCAAATTGACCAGCCTCAGGATGTGAACTCATTTGCTGGAGGTCCCAGGGCTCTTTCAAGATAGTAAAAACAGTGACTTGTACAGCATAATGAAAAACCTAGGCATTGATTTTGAAGACATCAGACACATGCAGAATGAAAAATTTTTCAGAAATGATTTTTCTGGTGAGGTTGACTTCAGAGAA
+
CCCCCFFFFFFFGGGGGGGGGGFHHHHHHHHHHHHHGEGGGHGHHHHHHHHHHHHHHHHHHHHHHHHHGHHHHHHHHHHHGHHHHHGHHFGHHHHHHHHHHHHHHHHGGHHHHHGGGHHHHHHHHHHHHHHHHHHHGHHHGHHHHHHHHHHHHHHHHHHHHHHGGHHHHHHHHHHHHHHHGHHHHHHHHHHHHHHHHHHHHHHHDGHHHHHHHHHHHHHHHHHHHHHHHHHHHHHHHHHHHHGGGGGGFFF
@M05620:46:000000000-D9D58:1:1101:11018:9453 1:N:0:102
GAATGAATGCAGAAATTGGCAAGATAATACTGCACCGATGGGAAATGATACTATCCTGAAACATGAGCAAATTGACCAGCCTCAGGATGTGAACTCATTTGCTGGAGGTCCCAGGGCTCTTTCAAGATAGTAAAAACAGTGACTTGTACAGCATAATGAAAAACCTAGGCATTGATTTTGAAGACATCAGACACATGCAGAATGAAAAATTTTTCAGAAATGATTTTTCTGGTGAGGTTGACTTCAGAGAA
+
BBBBBFFFFFFFFGGGGGGGGGGGHHHHHHHHHHHHGEGGGHHHHHHHHHHHHHHHHHHHHHHHHHHHHHHHHHHHHHHHGHHHHHGFHGHHHHHHHHHHHHHHHFFFGHHHHEGFGFGHGHHHHHHHHHFHHHHHGHGHHGGHHHFHHHFFHHHHHHGHGFHGGHHHHGHFFHHHHHHGEHHHHHHHHHHHHHHHHHHHHHHHBDGHHFGHHHHFGHHFHHHHHHHHHHHGHHHGFHHHHHGGGGGFFFF
@M05620:46:000000000-D9D58:1:1101:15241:9455 1:N:0:102
GAATGAATGCAGAAATTGGCAAGATAATACTGCACCGATGGGAAATGATACTATCCTGAAACATGAGCAAATTGACCAGCCTCAGGATGTGAACTCATTTGCTGGAGGTCCCCAGGGCTCTTTCAAGTTAGTAAAACCAGTGCCTTGTACAGCATATTGAAAACCCTAGCCATTGATTTTGAAGCCTTCAGACCCATGCAGAATGAAAATTTTTTCAGAAATGATTTTTCTGGTGGGGTTGACTTCAGAGA
+
CCCCCFFFFFFFGGGGGGGGGGGGHHHHHHHHHHHHGFGGGHHHGHHHHHHHHHHHHHHHHHHHHHHHHHHHHHHHHHHHGHHHHHHHHHHHHHHHHHHHHHHHHGHGGH3G12?F1/?/BG4BG4B444B4BFHH3///3333B?233333223B3?3FGHH2?/02@222@111@GHD1F111<1111=1<.<.<01<<F/0<GFHH0CGHH-/0;<C/:00<GHH0/0C0;/.:-;@9/0;090909;
@M05620:46:000000000-D9D58:1:1101:24485:9467 1:N:0:102
GAATGAATGCAGAAATTGGCAAGATAATACTGCACCGATGGGAAATGATACTATCCTGAAACATGAGCAAATTGACCAGCCTCAGGATGTGAACTCATTTGCTGGAGGTCCCAGGGCTCTTTCAAGATAGTAAAAACAGTGACTTGTACAGCATAATGAAAAACCTAGGCATTGATTTTGAAGACATCAGACACATGCAGAATGAAAAATTTTTCAGAAATGATTTTTCTGGTGAGGTTGACTTCAGAGAA
+
BBCBCFFFFFFFGGGGGGGGGGGHHHHHHHHHHGHHGGGGGHHHHHHHHHHHGHHHHHHHHHHHHHHHHHHHHHHHHHHHGHHHHHHHHGHHHHHHHHHHHHHHHHHGGHHHHHGGGHHHHHHHHHHHHHHHHHHHGHHHHHHHHHHHHHHHHHHHHHHHHHHGGHHHHHHHHHHHHHHHGHHHHHHHHHHHHHHHHHHHHHHHHHFHHHHHHHHHHGFHHHHHHHHHHHHHHHGHGHHHHHGGGGGGGGF
@M05620:46:000000000-D9D58:1:1101:27369:9476 1:N:0:102
GAATGAATGCAGAAATTGGCAAGATAATACTGCACCGATGGGAAATGATACTATCCTGAAACATGAGCAAATTGACCAGCCTCAGGATGTGAACTCATTTGCTGGAGGTCCCAGGGCTCTTTCAAGATAGTAAAAACAGTGACTTGTACAGCATAATGAAAAACCTAGGCATTGATTTTGAAGACATCAGACACATGCAGAATGAAAAATTTTTCAGAAATGATTTTTCTGGTGAGGTTGACTTCAGAGAA
+
AABBCFFFFFFFGGGGGGGGGGGGHHHHHHHHHHHHGGGGGHGHHHHHHHHHHHHHHHHHHHHHHHHHHHHHHHHHHHHHGHHHGGHHHHHHHHHHHHHHHHHHHHHGGHHHHHGGGHHHHHHHHHHHHHHHHHHHGHHHHHHHHHHHHHHHHHHHHHHHHHHGGHHHHHHHHHHHHHHHGHHHHHHHHGHHHHHHHHHHHHHHHHHHHHHHHHHHHGHGHHHHHHHHHHHGHHHHHHHHHHGGGGGGGGF
@M05620:46:000000000-D9D58:1:1101:10583:9486 1:N:0:102
GAATGAATGCAGAAATTGGCAAGATAATACTGCACCGATGGGAAATGATACTATCCTGAAACATGAGCAAATTGACCAGCCTCAGGATGTGAACTCATTTGCTGGAGGTCCCAGGGCTCTTTCAAGATAGTAAAAACAGTGACTTGTACAGCATAATGAAAAACCTAGGCATTGATTTTGAAGACATCAGACACATGCAGAATGAAAAATTTTTCAGAAATGATTTTTCTGGTGAGGTTGACTTCAGAGAA
+
BBCCCFFFFFFFGGGGGGGGGGGHHHHHGHHHHHHHGEGGGHHHHHHFHHHHGHHHHHHHHHHHHHHHHHHHHHHHHHHHGHHHGHGGHGGGHHHHHHHHHHHHHHHGGHHHHHGGGHHHHHHHHHHHHHHHHHHHGHHHHHHHHHHHHHHHHHHHHHHHHHHGGHHHHHHHHHHHHHHHGHHHHHHHHGHHHHHHHHHHHHHHGHHHHHHHHHHHHHHHHHHHHHHHHHHHHHHCGHHHHHHHHHGGGGG
@M05620:46:000000000-D9D58:1:1101:13978:9497 1:N:0:102
GAATGAATGCAGAAATTGGCAAGATAATACTGCACCGATGGGAAATGATACTATCCTGAAACATGAGCAAATTGACCAGCCTCAGGATGTGAACTCATTTGCTGGAGGTCACACGGTCATCCAGGCCTCTTTCAAGATAGTAAAAACAGTGACTTGTACAGCATAATGAAAAACCTAGGCATTGATTTTGAAGACATCAGACACATGCAGAATGAAAAATTTTTCAGAAATGATTTTTCTGGTGAGGTTGA
+
BBBBBFFFFFFFGGGGGFGGGGGHHHHHHHHHHHHHGEGGGHHGHHHHHHHHHHHHHGHHHHGHFHHHHHHHHHHHHHHHGHHHHHHHHHHHHHHHHHHHHHHHGEHGGHHHHHGGGGGHHHHHHHGHHHHHHHGGEGHHHHGGHHGHHHHHHHHHHHHHHHHHHHHHGHHHHGGHHHHHFHHHFHHHHHGHHGHHHHHHHHFFGHHHGHHFHHHHHHGHHHHHHHHHHHHHFHHHHHHHHGFGFGGGGG=
@M05620:46:000000000-D9D58:1:1101:21167:9499 1:N:0:102
GAATGAATGCAGAAATTGGCAAGATAATACTGCACCGATGGGAAATGATACTATCCTGAAACATGAGCAAATTGACCAGCCTCAGGATGTGAACTCATTTGCTGGAGGTCACCAGGGCTCTTTCAAGATAGTAAAAACAGTGACTTGTACAGCATAATGAAAAACCTAGGCATTGATTTTGAAGACATCAGACACATGCAGAATGAAAAATTTTTCAGAAATGATTTTTCTGGTGAGGTTGACTTCAGAGA
+
CCCCCFFFFFFFGGGGGGGGGGGHHHHHHHHHHHHHGCGGGHHHHHHGHHHHHHHHHFFHHHHHHHHHHGHGHHHHHHHHGHHHHHHHHGHHHHHHHHHHHHHHHFHGGHHHHGHGGGHHHHHHHHHHHHHHHHHHHGHHHHHGHHHHHHHHHFHHGHHHHHHHGGHHHHHHHHHGGHHHHGHHHHHHHHHHHHHHHHHHHHHHHHHHHHHHHHHHHHHFHHHHHHHGHHHHHHHHHHHHHHGGGGGGGGF
@M05620:46:000000000-D9D58:1:1101:18151:9500 1:N:0:102
GAATGAATGCAGAAATTGGCAAGATAATACTGCACCGATGGGAAATGATACTATCCTGAAACATGAGCAAATTGACCAGCCTCAGGATGTGAACTCATTTGCTGGAGGTCCCAGGGCTCTTTCAAGATAGTAAAAACAGTGACTTGTACAGCATAATGAAAAACCTAGGCATTGATTTTGAAGACATCAGACACATGCAGAATGAAAAATTTTTCAGAAATGATTTTTCTGGTGAGGTTGACTTCAGAGAA
+
BABBBFFFFFFFGGGGGGGGGGGGHGHHFHHHHGHHGEGGGHHGHHHGHHHHHHHHHGHHHHHHGHHHFFHGHHGHHHHHGHHHHHCGHGHGHHHHHHHHHHHHHGHGGHHHHGGGGHHHHHHHFHGHFHHHHHHHGHHHHHHHHHHFHHHHFHHHHHHHFHFGGHGHHHHHHHHHHHHHGHHHHHHHHHHHHHHHHHHHGHHHHGHFFGHHHHHHHFH/DHHHHHHHHHHFHGG.CHHEGHGGGFGFFFF
@M05620:46:000000000-D9D58:1:1101:21186:9505 1:N:0:102
GAATGAATGCAGAAATTGGCAAGATAATACTGCACCGATGGGAAATGATACTATCCTGAAACATGAGCAAATTGACCAGCCTCAGGATGTGAACTCATTTGCTGGAGGTCACCAGGGCTCTTTCAAGATAGTAAAAACAGTGACTTGTACAGCATAATGAAAAACCTAGGCATTGATTTTGAAGACATCAGACACATGCAGAATGAAAAATTTTTCAGAAATGATTTTTCTGGTGAGGTTGACTTCAGAGA
+
CCCCCFFFFFFFGGGGGGGGGGGHHHHHHHHHHHHHGAFGGHHHFGHHHHHHHHHHHFHHGHHGHGHHHFEFHGHHHHHHGHHFHHHHHHHHHHHHHHHHHHHHHHHDGHHHHHHGGGHHHHHHHHHFHHHHHHHHHGHHHHGHHHHHHHHHHHHHHHHGGHHHGGHHHHHHHHHHHHHHHGHHHHHHHGHHHHHHHHHHHHHHFHHHHHHHHHHHHHFHGHHFHHHHHHHHHHHHGHHHHHGGGGGFBF:
@M05620:46:000000000-D9D58:1:1101:20223:9544 1:N:0:102
GAATGAATGCAGAAATTGGCAAGATAATACTGCACCGATGGGAAATGATACTATCCTGAAACATGAGCAAATTGACCAGCCTCAGGATGTGAACTCATTTGCTGGAGGTCCCAGGGCTCTTTCAAGATAGTAAAAACAGTGACTTGTACAGCATAATGAAAAACCTAGGCATTGATTTTGAAGACATCAGACACATGCAGAATGAAAAATTTTTCAGAAATGATTTTTCTGGTGAGGTTGACTTCAGAGAA
+
AAAABFFFFFFFGGGGGFFGGGGHHHGHHHHHHHHHGEGGGHHHHHHHHHHHHHHHHHHHHHHHHHHHHHHHHHHHHHHHGHHHHHHHHHHEHHHHHHHHHHHHHFHGGHHHGHGGGHHHHHHGHFGGGHHHHHHHGGHHGGHHHHHHHHHHHHHHHHGHGHHGGHHHGHHHHHHHHHHHFHBHHHHHHHHHFHHHHHHHHCGG<DDGHGHHHHHHHFGFHHFHHHHHHHHFHHGHGHHGHHGGGGFFGBF
@M05620:46:000000000-D9D58:1:1101:10043:9550 1:N:0:102
GAATGAATGCAGAAATTGGCAAGATAATACTGCACCGATGGGAAATGATACTATCCTGAAACATGAGCAAATTGACCAGCCTCAGGATGTGAACTCATTTGCTGGAGGTCCCAGGGCTCTTTCAAGATAGTAAAAACAGTGACTTGTACAGCATAATGAAAAACCTAGGCATTGATTTTGAAGACATCAGACACATGCAGAATGAAAAATTTTTCAGAAATGATTTTTCTGGTGAGGTTGACTTCAGAGAA
+
CCCCCFFFFFFFGGGGGGGGGGGHHHHHHHHHHHHHGGGGGHHGHHHHHHHHHHHHHHFHHHHHHHHHHHHHHHHHHHHHGHHHHHGHHGHHHHHHHHHHHHHHHHHGGHHHHHGGGHHHHHHHHHHHHHHHHHHHGHHHHHHHHHHHHHHHHHHHHHHHHHHGGHHHHHHHHHHHHHHHGHHHHHHHHHHHGHHHHHHHHHHHGHHHGHHHHHHHHHHHHHHHHHHHHHHHHHGCCCHHHHGGGGGGGGG
@M05620:46:000000000-D9D58:1:1101:20215:9563 1:N:0:102
GAATGAATGCAGAAATTGGCAAGATAATACTGCACCGATGGGAAATGATACTATCCTGAAACATGAGCAAATTGACCAGCCTCAGGATGTGAACTCATTTGCTGGAGGTCCCAGGGCTCTTTCAAGATAGTAAAAACAGTGACTTGTACAGCATAATGAAAAACCTAGGCATTGATTTTGAAGACATCAGACACATGCAGAATGAAAAATTTTTCAGAAATGATTTTTCTGGTGAGGTTGACTTCAGAGAA
+
CCCCCFFFFFFFGGGGGGGGGGGHHHHHHHHHHHHHGGGGGHGHHHHHHHHHHHHHHHHHHHHHHHHHHHHHHHHHHHHHGHHHHHGHHHHHHHHHHHHHHHHHHHHGGHHHHHGGGHHHHHHHHHHHHHHHHHHHGHHHHHHHHHHHHHHHHHHHHHHHHHHGGHHHHHHHHHHHHHHHGHHHHHHHHHHHHHHHHHHHHHHGGHHHHHHHHHHHHHHGHGHHHHHHHHHHHHHHHHHHHHGGGGGGGGF
@M05620:46:000000000-D9D58:1:1101:4946:9569 1:N:0:102
GAATGAATGCAGAAATTGGCAAGATAATACTGCACCGATGGGAAATGATACTATCCTGAAACATGAGCAAATTGACCAGCCTCAGGATGTGAACTCATTTGCTGGAGGTCCCAGGGCTCTTTCAAGATAGTAAAAACAGTGACTTGTACAGCATAATGAAAAACCTAGGCATTGATTTTGAAGACATCAGACACATGCAGAATGAAAAATTTTTCAGAAATGATTTTTCTGGTGAGGTTGACTTCAGAGAA
+
A>ABCFFFFFFFGGGGGGGGGGGHHHHHHHHHHHHHEEEGGHHHHHHGHHHHHHHHHHHHHHHHHHHHHHHHHHHHHHHHGHHGGHGFHGHGHHHHGHHHHHHHHGHGGHHHHHGGGHHHHHHHHHHHHHHHHHHHGHHHHGHHHHHHHHHFHHHHHHHHHHHGGHHHHHHHHHHHHHHHFHHHHHHHHHGHHHHHHGGHHHHHFHHHHHHHHHHHHHHHHHHHHHHHHHHHHHEHHHHHHHGGGGGGGGF
@M05620:46:000000000-D9D58:1:1101:19605:9581 1:N:0:102
GAATGAATGCAGAAATTGGCAAGATAATACTGCACCGATGGGAAATGATACTATCCTGAAACATGAGCAAATTGACCAGCCTCAGGATGTGAACTCATTTGCTGGAGGTCCCAGGGCTCTTTCAAGATAGTAAAAACAGTGACTTGTACAGCATAATGAAAAACCTAGGCATTGATTTTGAAGACATCAGACACATGCAGAATGAAAAATTTTTCAGAAATGATTTTTCTGGTGAGGTTGACTTCAGAGAA
+
CCCCCFFFFFFFGGGGGGGGGGGHHHHHHHHHHHHHGEGGGHGFHHHFHHHHHHHHHHGHHHHHHFHHGHHHHHHHHHHHGHHHHHHHHGHFHHHHHHHHHHHHHHHGGHHHHHGGGHHHHHHHHHHHHHHHHHHHGGHHHGFHHHHHHHHHHHHHHHHHHGHGGHHHHHGHHGHHHHHHGHHHHHHHGHHHHHHHHHHHHHHHGGHHHHHHHHHHHHHFHGEHHHHHHHHHHHHHGHHGHHGGGGEGFFC
@M05620:46:000000000-D9D58:1:1101:9533:9584 1:N:0:102
GAATGAATGCAGAAATTGGCAAGATAATACTGCACCGATGGGAAATGATACTATCCTGAAACATGAGCAAATTGACCAGCCTCAGGATGTGAACTCATTTGCTGGAGGTCCCAGGGCTCTTTCAAGATAGTAAAAACAGTGACTTGTACAGCATAATGAAAAACCTAGGCATTGATTTTGAAGACATCAGACACATGCAGAATGAAAAATTTTTCAGAAATGATTTTTCTGGTGAGGTTGACTTCAGAGAA
+
BBBBBFFFFFFFGGGGGGGGGGFHHHHHHHHHHHHHGGGGGHHHHHHHHHHHHHHHHGHHHHHHHHHHHHGHHHHHHHHHGHHHHHHHHHHHHHHHHHHHHHHHHHHGGHHHHFEGGHHHHHHHGHHHHHHHHHHHGHFHHGHHHHH3FGHHHHHHHHEDHHHGGHHFGHHFHEHHHHHGAGGHHHHHHHHHHHHHHHHEHFHHBDHGHHHHHHHGHHHGHHFFGHHHHHGFHHHGCGHEHHGGGGFGGGB
@M05620:46:000000000-D9D58:1:1101:6615:9601 1:N:0:102
GAATGAATGCAGAAATTGGCAAGATAATACTGCACCGATGGGAAATGATACTATCCTGAAACATGAGCAAATTGACCAGCCTCAGGATGTGAACTCATTTGCGACTTGTACAGCATAATGAAAAACCTAGGCATTGATTTTCCCAGGGCTCTTTCAAGATAGTAAAAACAGTGACTTGTACAGCATAATGAAAAACCTAGGCATTGATTTTGAAGACATCAGACACATGCAGAATGAAAAATTTTTCAGAA
+
CCCCCFFFFFFFGGGGGGGGGGGHHHHHHHHHGHHHFEGGGHGHHHHHHHHHHHHHHHHHHHHHHHHHHHHHHHHHHHHHGHHHGHGHHFGGHHHHHHHHHHGEGGGHHHHHHHHHHHHHHHHHHGGHHHHHHHHHHHHHHHHHHHGGGHHHHHHHHHHHHHHHHHHHGHHGHHHHHHHHHHHHHHHHHHHHHHHGGHHHHHHHHHEHHHHHGHHHHHGHGHHHHHHHHHHHHHGHHHGGGGGGGGGGGGG
@M05620:46:000000000-D9D58:1:1101:4818:9611 1:N:0:102
GAATGAATGCAGAAATTGGCAAGATAATACTGCACCGATGGGAAATGATACTATCCTGAAACATGGGCAAATTGACCAGCCTCAGGATGTGAACTCATTTGCTGGAGGTCCCAGGGCTCTTTCAAGATAGTAAAAACAGTGACTTGTACAGCATAATGAAAAACCTAGGCATTGATTTTGAAGACATCAGACACATGCAGAATGAAAAATTTTTCAGAAATGATTTTTCTGGTGAGGTTGACTTCAGAGAA
+
>A1A>11@DFDBAC11FDGBB1EGGGBF3GHHGFHHE00EEACC/FF1AEG122DAG111BBE110ABGF0GBGFDGCFGECGEF0GGGBD2BGFHBDHHHHHF1BF/?0GHFHAF/FE0FGFGHFFG1FFBGBDG?GEEFD1EGGBFH22B<BG1GFD1F1F/C0FFCG11F1DFHHHGGHHHHHFBBB1FFCGHHFDGFGFD0=<<<C/DDDGGHFDGGFGHCGCCGFHB;CGFF::CB00CF00;0//
@M05620:46:000000000-D9D58:1:1101:15229:9636 1:N:0:102
GAATGAATGCAGAAATTGGCAAGATAATACTGCACCGATGGGAAATGATACTATCCTGAAACATGAGCAAATTGACCAGCCTCAGGATGTGAACTCATTTGCTGGAGGTCCCAGGGCTCTTTCAAGATAGTAAAAACAGTGACTTGTACAGCATAATGAAAAACCTAGGCATTGATTTTGAAGACATCAGACACATGCAGAATGAAAAATTTTTCAGAAATGATTTTTCTGGTGAGGTTGACTTCAGAGAA
+
BCCBCFFFFFFFGGGGGGGGGGGHHHHHHHHHHHHHGFGGGHHHHHHFHHHHHHHHHHHHHHGHHHHHHHHHHGHHHHHHGHHHHHGHHHHHHHHHHHHHHHHHHHHFGHHHGHGGGHHHHHHHHHHHHHHHHGHHGGHHHHHHHHHHHHHHHHHHHHHFHHHGGHHHHHHHHHHHHHHHGHHHHHHHHHHHHHHHHHHGGHHHGGHGHHHHHHHHHGHHHFHHHHHHHHHHHHHCGHHHHHGGGGGGGGF
@M05620:46:000000000-D9D58:1:1101:10421:9642 1:N:0:102
GAATGAATGCAGAAATTGGCAAGATAATACTGCACCGATGGGAAATGATACTATCCTGAAACATGAGCAAATTGACCAGCCTCAGGATGTGAACTCATTTGCTGGAGGTCACCAGGGCTCTTTCAAGATAGTAAAAACAGTGACTTGTACAGCATAATGAAAAACCTAGGCATTGATTTTGAAGACATCAGACACATGCAGAATGAAAAATTTTTCAGAAATGATTTTTCTGGTGAGGTTGACTTCAGAGA
+
BBBBBFFFFFFFGGGGGGGGGGFHHHHHHHHHHHHHGEGGGHGHHHHHHHHHHHHHHHHHHHHHHGHHHHHHHHHHHHHHGHHHGHGHHFGGHHHHHHHHHGHHHHHGGHHHHHHGGGHHHHHHHHHHHHHHHHHHHGHHHHHHHHHHHHHHHHHHHHHHGHHHGGHHHHHHHHHHHHHHHGHHHHHHHHHHHHHHHGHHHHGHHGHHHHHFHHHHHHGHHHHHHHHHHHHHHFHFGFHHHHGGGGGGGGC
@M05620:46:000000000-D9D58:1:1101:11022:9644 1:N:0:102
GAATGAATGCAGAAATTGGCAAGATAATACTGCACCGATGGGAAATGATACTATCCTGAAACATGAGCAAATTGACCAGCCTCAGGATGTGAACTCATTTGCTGGAGGTCCCAGGGCTCTTTCAAGATAGTAAAAACAGTGACTTGTACAGCATAATGAAAAACCTAGGCATTGATTTTGAAGACATCAGACACATGCAGAATGAAAAATTTTTCAGAAATGATTTTTCTGGTGAGGTTGACTTCAGAGAA
+
CCCCCFFFFFFFGGGGGGGGGGGHHHGHHHHHHHHHGEGGGHGHHHHGHHHHHHHHHHHHHHHHGHGHHHHHHHHHHHHHGHHHHHGEGBFFHHHHGHHHHHHHHHFGFHHHGHGGGHHHHHHHHHHHHHHHHHHHGHHHHHHHHHHHHHHHHHHHHHHHHHHGGHHHHHHHHHHHHHHHGHGHHHHHGHHHHHHHHHHHHHHGGGHHGGHGHHHHHHHHGHHHHHHHHHHHHHHCGGHHHHGGGGGGGGF
@M05620:46:000000000-D9D58:1:1101:3410:9651 1:N:0:102
GAATGAATGCAGAAATTGGCAAGATAATACTGCACCGATGGGAAATGATACTATCCTGAAACATGAGCAAATTGACCAGCCTCAGGATGTGAACTCATTTGCTGGAGGTCCCAGGGCTCTTTCAAGATAGTAAAAACAGTGACTTGTACAGCATAATGAAAAACCTAGGCATTGATTTTGAAGACATCAGACACATGCAGAATGAAAAATTTTTCAGAAATGATTTTTCTGGTGAGGTTGACTTTAGAGAA
+
A1>AAFFFFFFFFGG1FGFGGGGCFFHHHHGFGFHGEEGGGHBFHEFDGHHHFFHHHFFGHHHHBAFGEAFFGHHHHHHEGHGEFFBFGGGGGGHHFEGHHFGGGBFGFHFH11FECF/0FH22B2B111B2BGHH//FGHB12B1G12B21<11BBFDFHHHAC01@@@CFGF11@<GDFG1<FCF1111100><B1<11<1>1DGHHHFGHH/DB0D/0=;CGHHF/;0C0:;.C;GC/00;;0C0C0:
@M05620:46:000000000-D9D58:1:1101:9162:9653 1:N:0:102
GAATGAATGCAGAAATTGGCAAGATAATACTGCACCGATGGGAAATGATACTATCCTGAAACATGAGCAAATTGACCAGCCTCAGGATGTGAACTCATTTGCTGGAGGTCCCAGGGCTCTTTCAAGATAGTAAAAACAGTGACTTGTACAGCATAATGAAAAACCTAGGCATTGATTTTGAAGACATCAGACACATGCAGAATGAAAAATTTTTCAGAAATGATTTTTCTGGTGAGGTTGACTTCAGAGAA
+
CBCCCFFFFFFFGGGGGGGGGGGHHHHHHHHHHHHHGEFGGHHHGHHHHHHHHHHHHHHHHHHHHHHHHGHHHHHHHHHHGHHHHHGGGFHHHHHHHHHHHHGGGHHGGHHHHHGGGHHHHHHHHHHHHHHHHHHHGHHHHHHHHHHHHHHHHHHHHHHHHHHGGHHHHHHHHHHHHHHHGHHHHHHHHHHHHHHHHHHHHHHGFGHGHHHHHHHHHGHHHHHHHHHHGHHGHHF;=CGHHHGGGGGGGGG
@M05620:46:000000000-D9D58:1:1101:9147:9670 1:N:0:102
GAATGAATGCAGAAATTGGCAAGATAATACTGCACCGATGGGAAATGATACTATCCTGAAACATGAGCAAATTGACCAGCCTCAGGATGTGAACTCATTTGCTGGAGGTCCCTTGGCTCTTTCAAGATAGTAAAAACAGTGACTTGTACAGCATAATGAAAAACCTAGGCATTGATTTTGAAGACATCAGACACATGCAGAATGAAAAATTTTTCAGTAATGATTTTTCTGGTGAGGTTGACTTCAGAGAA
+
BCCCBFFFFFFFGGGGGGGGGGGHHHHHHHHHHHHHGEGGGHHHHHHHHHHHHHHHHHHHHHHHHHHHHHHHHHHHHHHHGHHHHHHHHHHHHHHHHHHHHHHHHHHGGHDG3323?BCGDEEHHBGB4???4F43/?2?3B?443?F433BG3GD33B333B//2@22222<@>221F1F<?1<0?1?1?1GC01<<F1G0F1111=.</0==<0000000==G0G0/G0G0/0:.:://:;0:000;FF
@M05620:46:000000000-D9D58:1:1101:21450:9677 1:N:0:102
GAATGAATGCAGAAATTGGCAAGATAATACTGCACCGATGGGAAATGATACTATCCTGAAACATGAGCAAATTGACCAGCCTCAGGATGTGAACTCATTTGCTGGAGGTCCCAGGGCTCTTTCAAGATAGTAAAAACAGTGACTTGTACAGCATAATGAAAAACCTAGGCATTGATTTTGAAGACATCAGACACATGCAGAATGAAAAATTTTTCAGAAATGATTTTTCTGGTGAGGTTGACTTCAGAGAA
+
CCCCCFFFFFFFGGGGGGGGGGGHHHHHHHHHHHHHGGGGGHHHHHHHHHHHHHHHHHHHHHHHHHHHHHHHHHHHHHHHGHHHHHHHHGHHHHHHHHHHHHHHHHHGGHFHHFGG1BCEGFF?F43B?3??4FHHGHHGEFG4?3F?3GFHHBF3F3G3BGCADCGDBBCCG><1?FFHCDHFHHHHGHFFGHHCF1<1FHBF1GBGHHBF<DFGFDGCGD:G0C0CGFHB;CCHACB/CGGGGFBFBB9
@M05620:46:000000000-D9D58:1:1101:25483:9685 1:N:0:102
GAATGAATGCAGAAATTGGCAAGATAATACTGCACCGATGGGAAATGATACTATCCTGAAACATGAGCAAATTGACCAGCCTCAGGATGTGAACTCATTTGCTGGAGGTCCCAGGGCTCTTCCAAGATAGTAAAAACAGTGACTTGTACAGCATAATGATAAACCTACTCATCGATTTTGATGACATCATACACATGCAGAAGGAAAAATTTTTCAGAAATGATGTTTTTGGTGGGGTTGACTTCTTAGAA
+
BACCCFFFFFFFGGGGGGFGGGFHHFHHHHHHHCHHGGGGGHGHHHHHHHHHFHHHHHHHHHHHHHHHHHHHHHHHHHHHGHHHHHHHGGHGGHHHHHHHHHHHGHHGGH3G331110/3F34343B343BF4?BG/G2433B4?2B3333BG33BHBH33FF2222222>2222?</?1/1@G11?GH11111<<111F1F10>0/<G./0DG/000=/00DH00<G/C--=E.-=9-A/000=00000;
@M05620:46:000000000-D9D58:1:1101:10992:9688 1:N:0:102
GAATGAATGCAGAAATTGGCAAGATAATACTGCACCGATGGGAAATGATACTATCCTGAAACATGAGCAAATTGACCAGCCTCAGGATGTGAACTCATTTGCGACTTGTACAGCATAATGAAAAACCTAGGCATTGATTTTCCCAGGGCTCTTTCAAGATAGTAAAAACAGTGACTTGTACAGCATAATGAAAAACCTAGGCATTGATTTTGAAGACATCAGACACATGCAGAATGAAAAATTTTTCAGAA
+
CBBCCFFFFFFFGGGGGGGGGGFHHHHHHHHHHHHHGFGGGHHHHHHHHHHHHHHHHHHHHHHHHHHHHHHHHHHHHHHHGHHHGHGGGFGHHHHHHHHHHHGEGGGHHHHHHHHHHHHHHHHHHGGHHHHHHHHHGHHHHHHHHHGGGHHHHHHHHHHHHHHHHHHHGHHHHHHHHHHHHHHHHHHHHHHHHHHGGHGHHHHHHH0GHHHHGHHHHHHHHHHHHHHHHHHHHGHCGGGGGGGGGGGGGGG
@M05620:46:000000000-D9D58:1:1101:20887:9704 1:N:0:102
GAATGAATGCAGAAATTGGCAAGATAATACTGCACCGATGGGAAATGATACTATCCTGAAACATGAGCAAATTGACCAGCCTCAGGATGTGAACTCATTTGCGACTTGTACAGCATAATGAAAAACCTAGGCATTGATTTTGAAGACATCAGACACATGCAGAATGAAAAATTTTTCAGAAATGATTTTTCTGGTGAGGTTGACTTCAGAGAAGATCGGAAGAGCACACGTCTGAACTCCAGTCACGAATT
+
BBBBCFFFFFFFGGGGGGGGGGGHHHHHHHHHHHHHGGGGGHHHHHHHHHHHHHHHHHHHGHHHHHHHHHHHHHHHHHHHGHHHHHGHHGHHHHHHHHHHHHGFGGGHHHHHHHHHHHHHHHHHHGGHHHHHHHHHHHHHHHGHHHHHHHHHHHHHHHHHHHHHHHHHHHHHHHHHHHHHHHHHHHHHHHHHHHHHGHHHHHHHHHHHHHHGHHHHHHGCGGHHHHHHHGHHGGGGGGGGGGFGGGGGCEG
@M05620:46:000000000-D9D58:1:1101:25090:9705 1:N:0:102
GAATGAATGCAGAAATTGGCAAGATAATACTGCACCGATGGGAAATGATACTATCCTGAAACATGAGCAAATTGACCAGCCTCAGGATGTGAACTCATTTGCTGGAGGTCACCAGGGCTCTTTCAAGATAGTAAAAACAGTGACTTGTACAGCATAATGAAAAACCTAGGCATTGATTTTGAAGACATCAGACACATGCAGAATGAAAAATTTTTCAGAAATGATTTTTCTGGTGAGGTTGACTTCAGAGA
+
BB@BBFFFFFFFGFGGGGGGGGGGHGHHHHHHHHHHGGFGGHHFHHHFHHHHHHHHHHHHGHHHHHHHHHHGGHHHHHHHGHHHHGHHHHHHHHHHHHHHHHHHHHHGGHGHGHHGGGHHHHHHHHGFGFHFGHHHFGEFHFEGHHHFHHHHGHFHBGFGHHH0EFCGHEC2GHFDGHHHHGFHFHGD<111<<<FGF1FGHEFDFHHHHGHHHHB<DGHFGGBGHHHHGGHBGB:GAHHH/BFGB9000;
@M05620:46:000000000-D9D58:1:1101:28344:9711 1:N:0:102
GAATGAATGCAGAAATTGGCAAGATAATACTGCACCGATGGGAAATGATACTATCCTGAAACATGAGCAAATTGACCAGCCTCAGGATGTGAACTCATTTGCTGGAGGTCCCAGGGCTCTTTCAAGATAGTAAAAACAGTGACTTGTACAGCATAATGAAAAACCTAGGCATTGATTTTGAAGACATCAGACACATGCAGAATGAAAAATTTTTCAGAAATGATTTTTCTGGTGAGGTTGACTTCAGAGAA
+
CCCCCFFFFFFFGFGGGGGGGGFGHHHHGHHHGHHFGCEGGHHHHHHFGHHHHHHHHHHHHHHHHEHHHHHGHHEGHHHEGHHGFGFGHHHHHHHHGHHHHFHFGGGGGHHHHFFGGHHHHHHHHHHHHHHHHHHFGEHHHGHFHHGHHHHHHHGHHHHHHHHGGHHHHHHHHHHHHHGHGHHHHHHHHHHHHHHHHHHHGHHHHHHHHHHHGHHHHHHHHHFGHHHHHHHGCGFFFHHHHHGGGGGBBCF
@M05620:46:000000000-D9D58:1:1101:25076:9718 1:N:0:102
GAATGAATGCAGAAATTGGCAAGATAATACTGCACCGATGGGAAATGATACTATCCTGAAACATGAGCAAATTGACCAGCCTCAGGATGTGAACTCATTTGCTGGAGGTCACCAGGGCTCTTTCAAGATAGTAAAAACAGTGACTTGTACAGCATAATGAAAAACCTAGGCATTGATTTTGAAGACATCAGACACATGCAGAATGAAAAATTTTTCAGAAATGATTTTTCTGGTGAGGTTGACTTCAGAGA
+
CCCCBFFFFFFFGGGGGGGGGGGHGHHHHHHHGHHHGGGGGHHHHHHHHHHHHHHHHHHHHHGHHFHHHHHHHGHHHGHHGHHGHHGHHGGGHHHHGHHHHHHHHHHGGHHHHHHGGFHHHHHHHGHFFHHHHHHHHGHHHHHHHHHHHHHHHHGHFHHHHGHHGGHGHHHHHHHHHHHHHGHHHHHHHHGFHGFHHHHHHHHHHHHGHAGHHHHGHHDGFHHFFHHHHHHHHFHFHHGGHFGGGGFGBG9
@M05620:46:000000000-D9D58:1:1101:26448:9730 1:N:0:102
GAATGAATGCAGAAATTGGCAAGATAATACTGCACCGATGGGAAATGATACTATCCTGAAACATGAGCAAATTGACCAGCCTCAGGATGTGAACTCATTTGCTGGAGGTCCCAGGGCTCTTTCAAGATAGTAAAAACAGTGACTTGTACAGCATAATGAAAAACCTAGGCATTGATTTTGAAGACATCAGACACATGCAGAATGAAAAATTTTTCAGAAATGATTTTTCTGGTGAGGTTGACTTCAGAGAA
+
AABBCFFFFFFFFGGGFGGGGGGHHHHHHHGHHHHHGGGGGHHHHHHHGHHHHHHHGHHHHHHHHFHHHHHHHHHHHHHHGHHHGGHHHGHHHHHHHHHHHHHHHHHGGHHGHHGGGHHHHHHHHHHHHHHHHHHHGHHHHGHHHHHHHHHHHHHHHHHHHHHGGHHHHHHHHHHHHHHHGHHHHHHHHHHHHHHHHHHHHHHHHHHHHHHHHHHHHGHHHHGHHHHHHHHHHGHHHHHHHHFGGGGGGFF
@M05620:46:000000000-D9D58:1:1101:8851:9731 1:N:0:102
GAATGAATGCAGAAATTGGCAAGATAATACTGCACCGATGGGAAATGATACTATCCTGAAACATGAGCAAATTGACCAGCCTCAGGATGTGAACTCATTTGCTGGAGGTCCCAGGGCTCTTTCAAGATAGTAAAAACAGTGACTTGTACAGCATAATGAAAAACCTAGGCATTGATTTTGAAGACATCAGACACATGCAGAATGAAAAATTTTTCAGAAATGATTTTTCTGGTGAGGTTGACTTCAGAGAA
+
CCDCCFFFFFFFGGGGGGGGGGGHHHHHHHHHHHHHGFGGGHHHHHHHHHHHHHHHHHHHHHHHHHHHHHHHHHHHHHHHGHHHHHHHHHHGHHHHHHHHHHHHHHHGGHHHHHGGGHHHHHHHHHHHHHHHHHHHGGHHHHHHHHHHHHHHHHHHHHHHHHHGGHHHHHHHHHHHHHHHGHHHHHHHHHHHHHHHHHHHHHHHHHHGHHHHHHHHHHHGHHHHHHHHHHHHHHHGGHHHHHGHHHHGGGG
@M05620:46:000000000-D9D58:1:1101:24007:9737 1:N:0:102
GAATGAATGCAGAAATTGGCAAGATAATACTGCACCGATGGGAAATGATACTATCCTGAAACATGAGCAAATTGACCAGCCTCAGGATGTGAACTCATTTGCTGGAGGTCCCAGGGCTCTTTCAAGATAGTAAAAACAGTGACTTGTACAGCATAATGAAAAACCTAGGCATTGATTTTGAAGACATCAGACACATGCAGAATGAAAAATTTTTCAGAAATGATTTTTCTGGTGAGGTTGACTTCCGAGAA
+
BBBBBFFFFFFFGCFGGGGGGCFHHHHHFHHHHFHHGGGGGHF3GGHHHHHHFHHHHGB3FGHHHGHHHFFFHHHHHHHHGHHHHHHHHHHBGHHHGFHHHHFHHHA1?FFHHHE1EAGEE?FFGDG3EH?BBFF?EGFGHFGGHGG1GD2C0FHHGD2?GDGG?GFDFC1@1@<GFFDGFGHHHGHEH11<FGHFGHH11FHGFB00<<CGFD<DD00C=DGCCGCHFFHHHB:GA;C/:CB900;.-9.
@M05620:46:000000000-D9D58:1:1101:26428:9740 1:N:0:102
GAATGAATGCAGAAATTGGCAAGATAATACTGCACCGATGGGAAATGATACTATCCTGAAACATGAGCAAATTGACCAGCCTCAGGATGTGAACTCATTTGCTGGAGGTCCCAGGGCTCTTTCAAGATAGTAAAAACAGTGACTTGTACAGCATAATGAAAAACCTAGGCATTGATTTTGAAGACATCAGACACATGCAGAATGAAAAATTTTTCAGAAATGATTTTTCTGGTGAGGTTGACTTCAGAGAA
+
BAABBFFFFFFFGGGGGGGGFGGHGFGHHHGHHHHHGGGFGHFFAGHHHHHHGHHGHGGFFHEFFGHHFBFGHHHHHFHGGFHFGFFFHBFFGHGHFGHHHGFGHHHGGHHHGHGGGHHGHFFHHHGHHGGHFFHFGGHGHGHFFGHHHHHHHGGHHHHFGHHFGGHHHHHGGHGHHFHHGHHGHGHHGHGHHHHHHHBGFEDGFGFGFFC0DBB<GDDFFHHEFBCGBGHFCGFHFHHHGCFFGGGFFGF
@M05620:46:000000000-D9D58:1:1101:8863:9746 1:N:0:102
GAATGAATGCAGAAATTGGCAAGATAATACTGCACCGATGGGAAATGATACTATCCTGAAACATGAGCAAATTGACCAGCCTCAGGATGTGAACTCATTTGCTGGAGGTCCCAGGGCTCTTTCAAGATAGTAAAAACAGTGACTTGTACAGCATAATGAAAAACCTAGGCATTGATTTTGAAGACATCAGACACATGCAGAATGAAAAATTTTTCAGAAATGATTTTTCTGGTGAGGTTGACTTCAGAGAA
+
AA1AAFFFFFFFGFFDD1CFG1FCE11DFEFG11A0AEEEEHCE/1GHHHFF2AFEGF1BF1FFHFCFEG1FGHHFCEEGCHHCFHBHGHHGDFGFFEGFG2F@GF0EEGHF11?/?>?FFGHH2D1BBEG2GFB1?/EH1EHFGFHHHBF1B<DGGFBDDFG/?@GFCHH1GHD1DFHGFFHHFHD<<G1<FBGHHEG1<0<FG0DH.<CG0DGHHHHGHHHHHBC0:0C0G/CCCGFFH00999C99FF
@M05620:46:000000000-D9D58:1:1101:23997:9757 1:N:0:102
GAATGAATGCAGAAATTGGCAAGATAATACTGCACCGATGGGAAATGATACTATCCTGAAACATGAGCAAATTGACCAGCCTCAGGATGTGAACTCATTTGCTGGAGGTCCCAGGGCTCTTTCAAGATAGTAAAAACAGTGACTTGTACAGCATAATGAAAAACCTAGGCATTGATTTTGAAGACATCAGACACATGCAGAATGAAAAATTTTTCAGAAATGATTTTTCTGGTGAGGTTGACTTCAGAGAA
+
CCCCCFFFFFFFGGGGGGGGGGGHHHHHHHHHHHHHGGGGGHFHHHHHHHHHHHHHHHHHHHHHHHHHHHHHHHHHHHHHGHHHHHHHHGHHHHHHHHHHHHHHHHHGGHHHHHGGGHHHHHHHHHGFHHHHHHHHGHHHHHHHHHHHHHHHHHHHHHGHHHHGGHHHHHHHHHHHHHHHGHHHHHHHHHGHHHHHHHHHHHHHHHHHHHHHHHHHHGGHHHHHHHHHHHHHHHHHHHHHHHEFGGGGGGF
@M05620:46:000000000-D9D58:1:1101:11322:9771 1:N:0:102
GAATGAATGCAGAAATTGGCAAGATAATACTGCACCGATGGGAAATGATACTATCCTGAAACATGAGCAAATTGACCAGCCTCAGGATGTGAACTCATTTGCTGGAGGTCCCAGGGCTCTTTCAAGATAGTAAAAACAGTGACTTGTACAGCATAATGAAAAACCTAGGCATTGATTTTGAAGACATCAGACACATGCAGAATGAAAAATTTTTCAGAAATGATTTTTCTGGTGAGGTTGACTTCAGAGAA
+
CCCCCFFFFFFFGGGGGGGGGGGHHHHHHHHHHHHHFEGGGHHHHHHGHGHHHHHHHHHHHHHHHHGHHHHHHHHHHHHHGHHGHHGGGGHHHHHHHHHHHHHHHHHGGHHHGHGGGHHHHHHHHHHHHHHHHHHHGHHHHHHHHHHHHHHHHHHHHHHHHHHGGHHHHHHHHHHHHHHHGHHHHHHHHHHHHHHHHHGHHHHGFGFHHHHHHHHHHHHHHHHHHHHHHHHHHHHGGHHHHGGGGGGFGGF
@M05620:46:000000000-D9D58:1:1101:15741:9771 1:N:0:102
GAATGAATGCAGAAATTGGCAAGATAATACTGCACCGATGGGAAATGATACTATCCTGAAACATGAGCAAATTGACCAGCCTCAGGATGTGAACTCATTTGCTGGAGGTCCCAGGGCTCTTTCAAGATAGTAAAAACAGTGACTTGTACGGCATAATGAAAAACCTAGGCATTGATTTTGAAGACATCAGACACATGCAGAATGAAAAATTTTTCAGAAATGATTTTTCTGGTGAGGTTGACTTCAGAGAA
+
DDDDDFFFFFFFGGGGGGGGGGGHHHHHHHHHHHHHFEEGGHFGHHHHHHHHHHHHHHHHHHHHHHHHHHHHHHHHHHHHGHHHGHHHHHGGHHHHHHHHHHHHHHHGGHHHHHGGGHHHHHHHHGHHHHHHHHHHGHHHHHHHHHHGHHGGGGHHHHHHHHHGGHHHHHHHHGHHHHHHGHHHHHHHHHHHHHHHHHHHHHHHHHHHHHHHHHHHHHHHHHGHHHHHHHHHHHHHGGGGGGGGGGGGGGG
@M05620:46:000000000-D9D58:1:1101:13279:9781 1:N:0:102
GAATGAATGCAGAAATTGGCAAGATAATACTGCACCGATGGGAAATGATACTATCCTGAAACATGAGCAAATTGACCAGCCTCAGGATGTGAACTCATTTGCTGGAGGTCCCAGGGCTCTTTCAAGATAGTAAAAACAGTGACTTGTACAGCATAATGAAAAACCTAGGCATTGATTTTGAAGACATCAGACACATGCAGAATGAAAAATTTTTCAGAAATGATTTTTCTGGTGAGGTTGACTTCAGAGAA
+
BBBCCFFFFFFFGGGGGGGGGGGHHHHHHHHHHHHHGFGGGHHHGHHHHHHHHHHHHGHHHHHHHHHHHHHHHHHHHHHHGHHHHHGHHFHHHHHHHHHHHHHHHHHGGHHHHHGGGHHHHHHHHHHHHHHHHHHHGHHHHHHHHHHHHHHHHHHHHHHHHHHGGHHHHHHHHHHHHHHHGHHHHHHHHGHHHHHHHHHHHHHHHHHHHHHHHHHHGHHHHHHHHHHHHHHHHHHGHHHHHHGGGGGGGGG
@M05620:46:000000000-D9D58:1:1101:21217:9794 1:N:0:102
GAATGAATGCAGAAATTGGCAAGATAATACTGCACCGATGGGAAATGATACTATCCTGAAACATGAGCAAATTGACCAGCCTCAGGATGTGAACTCATTTGCTGGAGGTCCCAGGGCTCTTTCAAGATAGTAAAAACAGTGACTTGTACAGCATAATGAAAAACCTAGGCATTGATTTTGAAGACATCAGACACATGCAGAATGAAAAATTTTTCAGAAATGATTTTTCTGGTGAGGTTGACTTCAGAGAA
+
BBCCCFFFFFFFGGGGGGGGGGGHHHHHHHHHHHHHGEGGGHHHHHHHHHHHHHHHHHHHHHHHHFHHHHHHHHHHHHHHGHHHHHHHHGHHHHHHHHHHHHHHHHHGGHHHHHGGGHHHHHHHHHHHHHHHHHHHGHHHHHHHHHHHHHHHHHHHHHHHHHHGGHHHGHHHHHHHHHHHGHHHHHHHHHHHHHHHHHHHHHHHHHHHHHHHHHHHHHHHHHHHHHHHHHHGHHHHGHHHHHGGGGGGGGF
@M05620:46:000000000-D9D58:1:1101:14581:9795 1:N:0:102
GAATGAATGCAGAAATTGGCAAGATAATACTGCACCGATGGGAAATGATACTATCCTGAAACATGAGCAAATTGACCAGCCTCAGGATGTGAACTCATTTGCTGGAGGTCCCAGGGCTCTTTCAAGATAGTAAAAACAGTGACTTGTACAGCATAATGAAAAACCTAGGCATTGATTTTGAAGACATCAGACACATGCAGAATGAAAAATTTTTCAGAAATGATTTTTCTGGTGAGGTTGACTTCAGAGAA
+
CBCCCFFFFFFFGGGGGGGGGGGHHHHHHHHHHHHHGFGGGHHHHHHHHHHHHHHHHHHHHHHHHHHHHHHHHHHHHHHHGHHHHHHGHGGHHHHHHHHHHHHHHHHGGHHHHHGGGHHHHHHHHHHHHHHIHHHHGHHHHHHHHHHHEHHHHHHHHHHHHHHGGHHHHHHHHHHHHHHHGHHHHHHHHHHHHHHHHHHHHHHHGGHHHHHHHHHHHHHHHHHHHHHHHHHHHHHGCGHHHHHHHGGGGGF
@M05620:46:000000000-D9D58:1:1101:21237:9805 1:N:0:102
GAATGAATGCAGAAATTGGCAAGATAATACTGCACCGATGGGAAATGATACTATCCTGAAACATGAGCAAATTGACCAGCCTCAGGATGTGAACTCATTTGCTGGAGGTCCCAGGGCTCTTTCAAGATAGTAAAAACAGTGACTTGTACAGCATAATGAAAAACCTAGGCATTGATTTTGAAGACATCAGACACATGCAGAATGAAAAATTTTTCAGAAATGATTTTTCTGGTGAGGTTGACTTCAGAGAA
+
CCCCCFFFFFFFGGGGGGGGGGGHHGHHHHHHHHHHGGGGGHHHHHHHHHHHHHHHHHHHHHHHHHHHHGHHHHHHGHHHGHHHGHFGHGHHHGHHHHHHHHHHHHHGGHHHHHGGGHHHHHHHHHHHHHHHHHHHGHHHHEHHHHHGHHHHHHHHHHHHHHHGGHHHHHHHHHHHHHHHGHHHHHHHHHHHHHGHHHHHHHHHHHHGHHHHHHHHHHHHHHFHHHHHHHHHHHGHGHHFHHGGGGGGGGG
@M05620:46:000000000-D9D58:1:1101:18201:9812 1:N:0:102
GAATGAATGCAGAAATTGGCAAGATAATACTGCACCGATGGGAAATGATACTATCCTGAAACATGAGCAAATTGACCAGCCTCAGGATGTGAACTCATTTGCTGGAGGTCCCAGGGCTCTTTCAAGATAGTAAAAACAGTGACTTGTACAGCATAATGAAAAACCTAGGCATTGATTTTGAAGACATCAGACACATGCAGAATGAAAAATTTTTCAGAAATGATTTTTCTGGTGAGGTTGACTTCAGAGAA
+
BBBB?FFFFFFFAGGGFGGGGGGHHHGHHHHHHHGHGEGGGHGGHHHGHHHHHHHHHHHHFHHHHFGHHHHHHHHHHHHHGHHHGHGGHHHHHHHHGHHHHHHHHHHGGHHHHHGGGHGHHHHHHHHHHHHHHHHHGFHGHGHGGHHHHHHHHHHHHHGFHHEGGFHHHHHEHHGHHHHHGHHHGHGHHGHGHHHHGHHFHHFFGHHHHHHFHFHHFHHHFHHHHGHHHHHHHHHHEHGHHHGFGGBFFFF
@M05620:46:000000000-D9D58:1:1101:14729:9825 1:N:0:102
GAATGAATGCAGAAATTGGCAAGATAATACTGCACCGATGGGAAATGATACTATCCTGAAACATGAGCAAATTGACCAGCCTCAGGATGTGAACTCATTTGCTGGAGGTCCCAGGGCTCTTTCAAGATAGTAAAAACAGTGACTTGTACAGCATAATGAAAAACCTAGGCATTGATTTTGAAGACATCAGACACATGCAGAATGAAAAATTTTTCAGAAATGATTTTTCTGGTGAGGTTGACTTCAGAGAA
+
BBBBBFFDFFFFFGGGGFGGGGFHHHHHHHHHGGHHE2EFEFFEGHHHHHHHHGHHHHFHHHFHHFGHGHHHFGFFHHHHGHHFFGFCGFGFGHHGGHHFHHBGGHGFGHHHHHGGGHHFHHHHHFHHHHGHHHHHGHHHHDGHHHDGHGHHHGHHHHHHGHFDGHHGBHHHHHHHHHHHGHGHGHHHHEHHHHHHHHFHHHHFFDGHFCGHGHHHHFHFHFCGBGHHHHHCC:CC;:CCHHGGGGFGGGF
@M05620:46:000000000-D9D58:1:1101:20877:9828 1:N:0:102
GAATGAATGCAGAAATTGGCAAGATAATACTGCACCGATGGGAAATGATACTATCCTGAAACATGAGCAAATTGACCAGCCTCAGGATGTGAACTCATTTGCTGGAGGTCCCAGGGCTCTTTCAAGATAGTAAAAACAGTGACTTGTACAGCATAATGAAAAACCTAGGCATTGATTTTGAAGACATCAGACACATGCAGAATGAAAAATTTTTCAGAAATGATTTTTCTGGTGAGGTTGACTTCAGAGAA
+
CCDCCFFFFFFFGGGGGGGGGGGHHHHHHHHHHHHHGGGGGHHHHHHHHHHHHHHHHHHHHHHHHHHHHHHHHHHHHHHHGHHHHHGHHHHHHHHHHHHHHHHHHHHGGHHHHHGGGHHHHHHHHHHHHHHHHHHHGHHHHHHHHHHHHHHHHHHHHHHHHHHGGHHHHHHHHHHHHHHHGHHHHHHHHHGHHHHHHHHHHHHHHHHHHHHHHHHHHHHHHHHHHHHHHHHHHHHHHHHHHHGGGGGGGGG
@M05620:46:000000000-D9D58:1:1101:16495:9829 1:N:0:102
GAATGAATGCAGAAATTGGCAAGATAATACTGCACCGATGGGAAATGATACTATCCTGAAACATGAGCAAATTGACCAGCCTCAGGATGTGAACTCATTTGCTGGAGGTCCCAGGGCTCTTTCAAGATAGTAAAAACAGTGACTTGTACAGCATAATGAAAAACCTAGGCATTGATTTTGAAGACATCAGACACATGCAGAATGAAAAATTTTTCAGAAATGATTTTTCTGGTGAGGTTGACTTCAGAGAA
+
CCCCCFFFFFFFGGGGGGGGGGGHHHHHHHHHHHHHFEGGGHHHHHHHHHHHHHHHHHHHHHHHHHHHHHHHHHHHHHHHGHHGHHFHHGHGHHHHHHHHHHHHHHHGGHHHHHGGGHHHHHHHHHHHHHHHGHHHGHHHHHHHHHHHHHHHHHHHHHHHHHHGGHHHHHHHHHHHHHHHGHHHHHHHHHHHHHHHHHHHHHHHGHHHHHHHHHHHHHHGHHHHHHHHHHHHHHGHHHHHHHGGGGGGGGF
@M05620:46:000000000-D9D58:1:1101:6317:9886 1:N:0:102
GAATGAATGCAGAAATTGGCAAGATAATACTGCACCGATGGGAAATGATACTATCCTGAAACATGAGCAAATTGACCAGCCTCAGGTTGTGGACTCATTTGCTGGAGGCCTCTGGGCTCTTACAAGATACCAAAACCATGGTTTTGTACAGCATAGTGACAAACCTAGGCATTGATTTTTCAGACATCATTCTTATGCAGAATGTAACTTTATTCAGAATTGGTTTTTCTGGTGACGTTGACTTCGGCGCA
+
CBCCCFFFFFFFGGGGGGGGGGGHHHHHHHHHHHHHFEGGGHHHHHHHHHHHHHHHHHHHHHHHHHHHHHHHHHHHH31112B3335B21?1B33334444443F1F111313332/2/B3443D3F3G433B//0</33233BFF2D3F3223D222@2F22?/2@200?111?GHHHD0FGH1FG1F111111>F11FG00000=00=00<00=00=00<0:....;0000;00.....9000..----
@M05620:46:000000000-D9D58:1:1101:16823:9914 1:N:0:102
GAATGAATGCAGAAATTGGCAAGATAATACTGCACCGATGGGAAATGATACTATCCTGAAACATGAGCAAATTGACCAGCCTCAGGATGTGAACTCATTTGCTGGAGGTCCCAGGGCTCTTTCAAGATAGTAAAAACAGTGACTTGTACAGCATAATGAAAAACCTAGGCATTGATTTTGAAGACATCAGACACATGCAGAATGAAAAATTTTTCAGAAATGATTTTTCTGGTGAGGTTGACTTCAGAGAA
+
A>AABFFFFFFFGGGGGGGGGGGHHHHHHHHHHHHHEEEGGHHHFHHHHFHHHHHHHHHGHHHHHHGEHHHHHHHHGHHHGHHHGHGFHGGHHHHHHHHGHHHHHHHGGGHHHHGGGHHHGHHHHHHHHHHHHHHHGHHHHHHHHHHHHHHHHHHHHHHHHHGGGHHHHHHGHHHHHHHHGHHHHHHHHHHHHHHHHGHHHHHHHHHHGHHHHHHHHGHHHHHHHHHHHHHHGHHHHHHHHHGGGGGGGGG
@M05620:46:000000000-D9D58:1:1101:27153:9918 1:N:0:102
GAATGAATGCAGAAATTGGCAAGATAATACTGCACCGATGGGAAATGATACTATCCTGAAACATGAGCAAATTGACCAGCCTCAGGATGTGAACTCATTTGCGACTTGTACAGCATAATGAAAAACCTAGGCATTGATTTTCCCAGGGCTCTTTCAAGATAGTAAAAACAGTGACTTGTACAGCATAATGAAAAACCTAGGCATTGATTTTGAAGACATCAGACACATGCAGAATGAAAAATTTTTCAGAA
+
CCCCCFFFFFFFGGGGGGGGGGFGHHHHHHHHHHHHGGGGGHHHHHHHHHHHHHHHHGHHGHHHHHHHHHHHGHHHHHHHGHHHGFFGGBGHHHHHHHHHHHGEGGGHHHHHHGHHGHHHHHHHHGGHHHHHHHHHHHHHHHGHHHFGGHHHHHHGHHHHHHHHHHHHGHHGGHHHHHHGHHHHHHHHHHHHHHHGGHHHHHHGHHHHHHGFGHHHHHHHGHHHHHHHGFHHHHHHHGGGGGGGFGGGGGG
@M05620:46:000000000-D9D58:1:1101:16235:9919 1:N:0:102
GAATGAATGCAGAAATTGGCAAGATAATACTGCACCGATGGGAAATGATACTATCCTGAAACATGAGCAAATTGACCAGCCTCAGGATGTGAACTCATTTGCTGGAGGTCCCAGGGCTCTTTCAAGATAGTAAAAACAGTGACTTGTACAGCATAATGAAAAACCTAGGCATTGATTTTGAAGACATCAGACACATGCAGAATGAAAAATTTTTCAGAAATGATTTTTCTGGTGAGGTTGACTTCAGAGAA
+
AAABAFFFFFFFGGGFGGGGGGGHHFFHHHHHHHHHGGFEEHGGHHHGHHHHHHHHHFGGHHHHHHGHHHHHHHHHHHHHGHHHHHEGHGHHGHHHHHHHHHHHGGHGGHHHHFGGGHHGHGGH4HHGFH4GHHHHGHHHGFHHHHHFHGHHHHHHHHHHHHFGGHHHHHHHGHGHHHHHGHEGHHHHHHHHGHHHHGHGHBGHHDH0GCCGFHHHF0DGFHHHGHGHHHGHHFGHFHHHHHGGGGGGGGF
@M05620:46:000000000-D9D58:1:1101:24077:9931 1:N:0:102
GAATGAATGCAGAAATTGTCAAGATAATACTGCACCGATGGGAAATGATACTATCCTGAAACATGAGCAAATTGACCAGCCTCAGGATGTGAACTCATTTGCTGGAGGTCCCAGGGCTCTTTCAAGATAGTAAAAACAGTGACTTGTACAGCATAATGAAAAACCTAGGCATTGATTTTGAAGACATCAGACACATGCAGAATGAAAAATTTTTCAGAAATGATTTTTCTGGTGAGGTTGACTTCAGAGAA
+
CCCCDFFFFFFFGGGGGGGGGGHHHHHHHHHHHHHHGGGGGHHHHHHHHHHHHHHHHHHHHHHHHHHHHHHHHHHHHHHHGHHHHHHHHGHHHHHHHHHHHHHHHHHGGHHHHHGGGHGHHHHHHHHHHHHIIHHHGHHHHHHHHHHHHHHHHHHHHHHHHHHGGHHHHHHHHHHHHHHHGHHHHHHHHHHHHHHHHHHHHHHHHHHHHHHHHHHHHHHHHHHHHHHHHHHHHHHHHHHHHHHHHGHGGGG
@M05620:46:000000000-D9D58:1:1101:11749:9937 1:N:0:102
GAATGAATGCAGAAATTGGCAAGATAATACTGCACCGATGGGAAATGATACTATCCTGAAACATGAGCAAATTGACCAGCCTCAGGATGTGAACTCATTTGCTGGAGGTCCCAGGGCTCTTTCAAGATAGTAAAAACAGTGACTTGTACAGCATAATGAAAAACCTAGGCATTGATTTTGAAGACATCAGACACATGCAGAATGAAAAATTTTTCAGAAATGATTTTTCTGGTGAGGTTGACTTCAGAGAA
+
A3ABBFFFFFFFGFBGFGFBGEFHCFGHHHFGFHHHGGCGGEB3CGF5FGHHGGFHHFFGFFHHFBFHEGHGHHFHHHHEFHH3GGHHHGHHHHGGDGFFHGHHFGHGFHHHGFGGEFHHHHHHFHHHHHGHHHHGGEHHHHHHHGHGFHHHHHHHHGGFHHHGGFHHGHHHHHEHHHHHGGHGHHHHHHHHHHGHEHHGHHHHGGGHHHHHGFGFGHECHHHHHHHHGHHGGHHC;GHHHHGGGGGBBB:
@M05620:46:000000000-D9D58:1:1101:25251:9938 1:N:0:102
GAATGAATGCAGAAATTGGCAAGATAATACTGCACCGATGGGAAATGATACTATCCTGAAACATGAGCAAATTGACCAGCCTCAGGATGTGAACTCATTTGCTGGAGGTCCCAGGGCTCTTTCAAGATAGTAAAAACAGTGACTTGTACAGCATAATGAAAAACCTAGGCATTGATTTTGAAGACATCAGACACATGCAGAATGAAAAATTTTTCAGAAATGATTTTTCTGGTGAGGTTGACTTCAGAGAA
+
BBBBBFFFFFFFGGFGGGGGGEFGHHHHGHHHHGHFEEEFEHHHHHHHHHHHHHHGHHHHHFGHHGHHGHHHGGFGFHHHGHHGGHHFGHHGHFGGDGHHHHDFFBEGEHFHHHGGCHHHHHGHHGHHFHHHHHHHGHGHHGHHHHHFHGHHHHGFHHHHHHHG?GHFGHGHHHHHHHHHGHHHHHHGGHHHGFFHHHHHHFHGHHFFGFHHHGEHHHHHGHHHHHHHHHHHHHBGHHHHHHGGGGGGGGF
@M05620:46:000000000-D9D58:1:1101:5063:9950 1:N:0:102
GAATGAATGCAGAAATTGGCAAGATAATACTGCACCGATGGGAAATGATACTATCCTGAAACATGAGCAAATTGACCAGCCTCAGGATGTGAACTCATTTGCTGGAGGTCCCAGGGCTCTTTCAAGATAGTAAAAACAGTGACTTGTACAGCATAATGAAAAACCTAGGCATTGATTTTGAAGACATCAGACACATGCAGAATGAAAAATTTTTCAGAAATGATTTTTCTGGTGAGGTTAACTTCAGAGAA
+
CBCCDFFFFFFFGGGGGGGGGGGHHHHHHHHHHHHHGFGGGHHHHHHGHHHHHHHHHHHHHHHHHHGHHHHHHHHHHHHHGHHHHHGHHGHHHHHHHHHHHHHHHHHGGHHHHHGGGHHHHHHHHHHHHHHHHHHHGHHHHGHHHHHHHHHHHHHHHHHHHHHGGHHHHHHHHHHHHHHHGHHHHHHHHHHHHHHHHHHHHHHGFGHHHHHHHHHHHHHHHHHHHHHHHHHHHHHHHHHFHHHHGHGGGGG
@M05620:46:000000000-D9D58:1:1101:19382:9965 1:N:0:102
GAATGAATGCAGAAATTGGCAAGATAATACTGCACCGATGGGAAATGATACTATCCTGAAACATGAGCAAATTGACCAGCCTCAGGATGTGAACTCATTTGCTGGAGGTCCCAGGGCTCTTTCAAGATAGTAAAAACAGTGACTTGTACAGCATAATGAAAAACCTAGGCATTGATTTTGAAGACATCAGACACATGCAGAATGAAAAATTTTTCAGAAATGATTTTTCTGGTGAGGTTGACTTCAGAGAA
+
BABCCFFFFFFFGGGGGGGGGGGHHHHHHHHHHHHHGEEGGHHHHHHHHHHHHHHHHHHHHHGHHHHHHHHHHHHHHHHHGHHHGHGHHHHHHHHHHHHHHHHHHHHGGHHHGHGGGHHHHHHHHHHGHHHHHHHHGGHHHHGHHHHGHHHHHHHHHHHHHHHGGHHHHHHHHHHHHHHHGHHHHHHHHHHGHHHHHHHHHHHHHHHHHHHHGHHHHHHHHHGHHHHHHHHGHHHHHHHHHHGGGGGGGGF
@M05620:46:000000000-D9D58:1:1101:22910:9976 1:N:0:102
GAATGAATGCAGAAATTGGCAAGATAATACTGCACCGATGGGAAATGATACTATCCTGAAACATGAGCAAATTGACCAGCCTCAGGATGTGAACTCATTTGCTGGAGGTCCCAGGGCTCTTTCAAGATAGTAAAAACAGTGACTTGTACAGCATAATGAAAAACCTAGGCATTGATTTTGAAGACATCAGACACATGCAGAATGAAAAATTTTTCAGAAATGATTTTTCTGGTGAGGTTGACTTCAGAGAA
+
BBCCCFFFFFFFGGGGGGGGGGGHHHHHHHHHHHHHGEGGGHFGHHHHHHHHHHHHHHHHHHHHHHHHHHHHHHHHHHHHGHHHHHHHHGGHHHHHHHHHHHHHGHHGGGHHHHGGGHHHHHHHHHHHHHHHHHHHGHGHHEHFHHHHHHHHHGHGHHHHHHHGGHHHGHHGHHHHHHHHGGHHHHHHHHHHHHHHHHHHHGHHHHGHHHHHHHHHHHHFHHEGHHHHHGHHHHHHHHGHHHGGGGGGGFF
@M05620:46:000000000-D9D58:1:1101:22920:9993 1:N:0:102
GAATGAATGCAGAAATTGGCAAGATAATACTGCACCGATGGGAAATGATACTATCCTGAAACATGAGCAAATTGACCAGCCTCAGGATGTGAACTCATTTGCTGGAGGTCCCAGGGCTCTTTCAAGATAGTAAAAACAGTGACTTGTACAGCATAATGAAAAACCTAGGCATTGATTTTGAAGACATCAGACACATGCAGAATGAAAAATTTTTCAGAAATGATTTTTCTGGTGAGGTTGACTTCAGAGAA
+
CCCDDFFFFFFFGGGGGGGGGGGHHHHHHHHHHHHHGEGGGHHHHHHHHHHHHHHHHHHHHHHHHHHHHHGHHHHHHHHHGHHHHHHHHGHHHHHHHHHHHHHHHHHGGHHHHHGGGHHHHHHHHHHHHHHHHHHHGHHHHHHHHHHHHHHHHHHHHHHHHHHGGHHHHGHHHHHHHHHHGHHHHHHHHHHHHHHHHHHHHHHGHHGHHHHHHHHHHGHHHHHHHHHHHHHHHHHHHHHHHHGGGGGGGGG
@M05620:46:000000000-D9D58:1:1101:8018:9994 1:N:0:102
GAATGAATGCAGAAATTGGCAAGATAATACTGCACCGATGGGAAATGATACTATCCTGAAACATGAGCAAATTGACCAGCCTCAGGATGTGAACTCATTTGCTGGAGGTCCCAGGGCTCTTTCAAGATAGTAAAAACAGTGACTTGTACAGCATAATGAAAAACCTAGGCATTGATTTTGAAGACATCAGACACATGCAGAATGAAAAATTTTTCAGAAATGATTTTTCTGGTGAGGTTGACTTCAGAGAA
+
BBBBBFFFFFFFGGFGGGGGGGGHHHHHHHHHGHHHGEGGGHHHHHHHHHHHHHHHHFFHHHHHHHFHHHHHHHGHHHHHGHHGHHFGGGHHHHHGFHHHHHHHFHFGGHHHHHGGGHHHHHHHGHHHGHHFHHHHGHHHHHHHHHHHHHHHHHHHHHHHHHHGGHGHHHHHHGEHHHHHGHGHHHHHHHHHGHHHHGHGHHHHHHHHFHHHHHHHGHHHGHGHHHHHHHHHHHHHHHHHHHGGGGFGGGF
@M05620:46:000000000-D9D58:1:1101:14106:9996 1:N:0:102
GAATGAATGCAGAAATTGGCAAGATAATACTGCACCGATGGGAAATGATACTATCCTGAAACATGAGCAAATTGACCAGCCTCAGGATGTGAACTCATTTGCTGGAGGTCCCAGGGCTCTTTCAAGATAGTAAAAACAGTGACTTGTACAGCATAATGAAAAACCTAGGCATTGATTTTGAAGACATCAGACACATGCAGAATGAAAAATTTTTCAGAAATGATTTTTCTGGTGAGGTTGACTTCAGAGAA
+
DCDDDFFFFFFFGGGGGGGGGGGHHHHHHGHHHHHHGFGGGHHHHHHHHHHHHHHHHHHHHHHHHHHGHHHHHHHHHHHHGHHHHHGHHGHGHHHHHHHHHHHHHHHGGHHHHHGGGHHHHHHHHHHHHHHHHHHHGGHHHHHHHHHHHHHHHHHHHHHHHHHGGGHHHHHHHHHHHHHHGHHHHHHHGGHHHHHHHHHGHHHHGHHHHHHHHHHHHHHHHHGHHHHHGHHHHHHGHHHHHHGGGGGGGGG
@M05620:46:000000000-D9D58:1:1101:13026:10003 1:N:0:102
GAATGAATGCAGAAATTGGCAAGATAATACTGCACCGATGGGAAATGATACTATCCTGAAACATGAGCAAATTGACCAGCCTCAGGATGTGAACTCATTTGCTGGAGGTCACCAGGGCTCTTTCAAGATAGTAAAAACAGTGACTTGTACAGCATAATGAAAAACCTAGGCATTGATTTTGAAGACATCAGACACATGCAGAATGAAAAATTTTTCAGAAATGATTTTTCTGGTGAGGTTGACTTCAGAGA
+
BABBCFFFFFFFGGGGGGGGGGGHHFHHHHHHHHHHFEGGGHHHHHHGHHHHHHHHHHHHHHHHGHHHHHHHHHGHHHHHGHHHHHGFGGHHHHHHGHHHHHFHHHHEEHHHHHHGGGHHHHHHHHHFHHHHHHHHHGHHHHHHHHHHHHHHHHHHHHHHHHHHGGHHHHHHHHHHHHHHHGHHHGHHHHHHHHHHHHHHHHHHHHHHHHGHHHHHHHHHHHHHGHHHHHHHGGHHHHHHHHGGGGGGGG9
@M05620:46:000000000-D9D58:1:1101:26231:10012 1:N:0:102
GAATGAATGCAGAAATTGGCAAGATAATACTGCACCGATGGGAAATGATACTATCCTGAAACATGAGCAAATTGACCAGCCTCAGGATGTGAACTCATTTGCTGGAGGTCACCAGGGCTCTTTCAAGATAGTAAAAACAGTGACTTGTACAGCATAATGAAAAACCTAGGCATTGATTTTGAAGACATCAGACACATGCAGAATGAAAAATTTTTCAGAAATGATTTTTCTGGTGAGGTTGACTTCAGAGA
+
CCCCCFFFFFFFGGGGGGGGGGGHHHHHHHHHHHHHGGGGGHGHHHHHHHHHHHHHHHHHHHHHHHHHHHHHHHHHHHHHGHHHHHHHHGHHHHHHHHHHHHHHHHHGGHHHHHHGGGHHGHHHHHHHHHHHHHHHHGHHHHHHHHHHHHHHHHHHHHHHHHHHGGHHHHHHHHHGHHHHHGHHHHHHHHHHHHHHHHHHHHHHGHHHHHHHHHHHHHHHHHHGHHHHHHHHHHHHHHHHHHGGGGGGGG9
@M05620:46:000000000-D9D58:1:1101:21309:10024 1:N:0:102
GAATGAATGCAGAAATTGGCAAGATAATACTGCACCGATGGGAAATGATACTATCCTGAAACATGAGCAAATTGACCAGCCTCAGGATGTGAACTCATTTGCGACTTGTACAGCATAATGAAAAACCTAGGCATTGATTTTCCCAGGGCTCTTTCAAGATAGTAAAAACAGTGACTTGTACAGCATAATGAAAAACCTAGGCATTGATTTTGAAGACATCAGACACATGCAGAATGAAAAATTTTTCAGAA
+
CBCCCFFFFFFFGGGGGGGGGGGHHHHHHHHHHHHHGEGGGHHHHHHHHHHHHHHHHHHHHHHHHHHHHHHHHHHHHHHHGHHHHHGGHGHHHHHHHHHHHHGEGGGHHHHHHHHHHHHHHHGHHGGHHHHHHHHHGHHHHHHHHHGGGHHHHHHHHHHHHHGHHHHHGHHGHHHHHHHHHHHHHHGHHHHHHHHGGHHHHHHHHHDGHHHFGGHHHGHHHHHHHHHHHHHHHHHHHHGGGGGGGGGGGGG
@M05620:46:000000000-D9D58:1:1101:3802:10026 1:N:0:102
GAATGAATGCAGAAATTGGCAAGATAATACTGCACCGATGGGAAATGATACTATCCTGAAACATGAGCAAATTGACCAGCCTCAGGATGTGAACTCATTTGCTGGAGGTCCCAGGGCTCTTTCAAGATAGTAAAAACAGTGACTTGTACAGCATAATGAAAAACCTAGGCATTGATTTTGAAGACATCAGACACATGCAGAATGAAAAATTTTTCAGAAATGATTTTTCTGGTGAGGTTGACTTCAGAGAA
+
CCDDDFFFFFFFGGGGGGGGGGGHHHHHHHHHHHHHEEFGGHGHHHHGHHHHHHHHHHHHHHHHHGGHHHHGHHHHHHGGGHHHGHGHGFHHHHHHHHHHHHHHHHHGGHHHHHGGGHHHHHHHHHHHHHHHHHHHGHHHHHHHHHHHHHHHHHHHHHHHHHHGGHHHHHHHHHHHHHHHGHHHHHHHHHHHHHHHHHHHHHHHGHHHHHHHHHHGHGHGHHHHHHHHHHHHHHHHHHHHHHGGGGHFGGF
@M05620:46:000000000-D9D58:1:1101:13024:10026 1:N:0:102
GAATGAATGCAGAAATTGGCAAGATAATACTGCACCGATGGGAAATGATACTATCCTGAAACATGAGCAAATTGACCAGCCTCAGGATGTGAACTCATTTGCTGGAGGTCACCAGGGCTCTTTCAAGATAGTAAAAACAGTGACTTGTACAGTATAATGAAACACCTAGCCATTGATTTTGAAGACATCAGACCCATGCAGAATGAAAAATTTTTCAGAACTGATTTTTCTGGTGCGTTTGACTTCAGCGC
+
A33AAFFFFFFFGFFGGFGGGGGHHHFFFHHHHFHHG?EEGHHH2FGGHFHHFHHHHDEFGGBGGEGGBGFFHFDHHGHHGHHHGHCGGGHHHHHHHGHHHHHHHHHGGHBHH3BAAECCFHHH444BF43B4BB43/?0B3FGH4?G12B222BBBFH21110</@1110<@1>@FDG<F<11100<FB<?><..>01111011<000<.C000<<<<0/0<00:CGHBC0::G0:..:;BF00;0;0.-
@M05620:46:000000000-D9D58:1:1101:24072:10027 1:N:0:102
GAATGAATGCAGAAATTGGCAAGATAATACTGCACCGATGGGAAATGATACTATCCTGAAACATGAGCAAATTGACCAGCCTCAGGATGTGAACTCATTTGCTGGAGGTCCCAGGGCTCTTTCAAGATAGTAAAAACAGTGACTTGTACAGCATAATGAAAAACCTAGGCATTGATTTTGAAGACATCAGACACATGCAGAATGAAAAATTTTTCAGAAATGATTTTTCTGGTGAGGTTGACTTCAGAGAA
+
BABCCFFFFFFFGGGGGGGGGGGHHHHHHHHHHGHHGGGGGHHHHHHHHHHHHHHHHHHHHHHHHHHHHHHHHHHHHHHHGHHHGHHHHFGHHHHHHHHHHHHHHHHGGHHHHHGGGHHHHHHHHHHHHHHHHHHHGHHHHHHHHHHHHHHHHHHHHHHHHHHGGHHHHHHHHHHHHHHHGHHHHHHHHHHHHHHHHHHHHHHHHHHHHHHHHHHHHHHHHHHHHHHHHHHHHHHHHHHHHHGGGGGGGGG
@M05620:46:000000000-D9D58:1:1101:3819:10034 1:N:0:102
GAATGAATGCAGAAATTGGCAAGATAATACTGCACCGATGGGAAATGATACTATCCTGAAACATGAGCAAATTGACCAGCCTCAGGATGTGAACTCATTTGCTGGAGGTCCCAGGGCTCTTTCAAGATAGTAAAAACAGTGACTTGTACAGCATAATGAAAAACCTAGGCATTGATTTTGAAGACATCAGACACATGCAGAATGAAAAATTTTTCAGAAATGATTTTTCTGGTGAGGTTGACTTCAGAGAA
+
CCCCCFFFFFFFGGGGGGGGGGGHHHHHHHHHHGHHGEFGGHHHHHHHHHHHHHHHHHHHHHHHHHHHHHHHHHHHHHHHGHHHHHGHHHHGHHHHHHHHHHHHHHHGGHHHGHGGGHHHHHHHHHHHHHHHHHHHGHHHHHHHHHHHHHHHHHHHHHHHHHHGGHHHHHHHHHHHHHHHGHHHHHHHHHHHHHHHHHHHGHHHHHHHHHHHHHHHHHHHHHGHHHHHHHHHHHHHHHHHHHGGGGGGGGF
@M05620:46:000000000-D9D58:1:1101:27485:10054 1:N:0:102
GAATGAATGCAGAAATTGGCAAGATAATACTGCACCGATGGGAAATGATACTATCCTGAAACATGAGCAAATTGACCAGCCTCAGGATGTGAACTCATTTGCTGGAGGTCCCAGGGCTCTTTCAAGATAGTAAAAACAGTGACTTGTACAGCATAATGAAAAACCTAGGCATTGATTTTGAAGACATCAGACACATGCAGAATGAAAAATTTTTCAGAAATGATTTTTCTGGTGAGGTTGACTTCAGAGAA
+
C@BCCFFFFFFFGGGGGGGGGGGHHHGHHHHGHHHHGGGGGHHHHHHHHHHHHHHHHHHGHHHHHHHHHHHHHHHHHHHHGHHHGHHHHGHHHHHHHHHHHHHHHHHGGHHHHGGGGHHHHHHHHGHHFHHFHHHHGHHHHHHHHHHHHHHGHHHHHHHHHHHGGHHHHHHHHHHHHHHHGHHGHHHHHHGHHHHHHHHHHHHHHHHHHHHHHHHHHFHHGHHHHHHHGHHHHHHHHHHHHHGGGGGGFFF
@M05620:46:000000000-D9D58:1:1101:25325:10078 1:N:0:102
GAATGAATGCAGAAATTGGCAAGATAATACTGCACCGATGGGAAATGATACTATCCTGAAACATGAGCAAATTGACCAGCCTCAGGATGTGAACTCATTTGCTGGAGGTCACCAGGGCTCTTTCAAGATAGTAAAAACAGTGACTTGTACAGCATAATGAAAAACCTAGGCATTGATTTTGAAGACATCAGACACATGCAGAATGAAAAATTTTTCAGAAATGATTTTTCTGGTGAGGTTGACTTCAGAGA
+
CCCCCFFFFFFFGGGGGGGGGGGHHHHHHHHHHHHHGEGGGHHFHHHHHHHHHHHHHHHHHHGHHHHHHHHHHHGHHHGHGHHHHHHHGFGHHHHHGHHHHHHGHHHGGHHHHHHGGGHHHHHHHHHHHHHHHGHHFFHHHHGHHHHHGGHHHHHHHHHHHHHHGGGHHHHHHHHHHHHHHGHHHHHHHHHHHHHGHHHHHHHHHHHHHHHHHHHHHHFDGHHHHHHHHHHHGHHHHHHHHGGGFGGGGGF
@M05620:46:000000000-D9D58:1:1101:25345:10078 1:N:0:102
GAATGAATGCAGAAATTGGCAAGATAATACTGCACCGATGGGAAATGATACTATCCTGAAACATGAGCAAATTGACCAGCCTCAGGATGTGAACTCATTTGCTGGAGGTCACCAGGGCTCTTTCAAGATAGTAAAAACAGTGACTTGTACAGCATAATGAAAAACCTAGGCATTGATTTTGAAGACATCAGCCACATGCAGAATGAAAAATTTTTCAGAAATGATTTTTCTGGTGAGGTTGACTTCAGAGA
+
BBBBBFFFFFFFGFGGGGGGGGGHHHHHHHHHHHHHGGGGGHHHHHHHHHHHHHHHHHHHHHHHHHHHHHHGHHHHHHHHGHHHHHHHHHHHHHHHHHHHHHHHHHHGGH3G33FF?>F/GHE?H?B???D?FHHGBA/2433BF4?333?32B3FB33FGHH0EA<2G222F211FGH11F111<<?11110000111<1><10<GGHCGHHGB/00=G/:::GHHHFC0G0;C;C.CC//9FFF0000B
@M05620:46:000000000-D9D58:1:1101:25798:10086 1:N:0:102
GAATGAATGCAGAAATTGGCAAGATAATACTGCACCGATGGGAAATGATACTATCCTGAAACATGAGCAAATTGACCAGCCTCAGGATGTGAACTCATTTGCGACTTGTACAGCATAATGAAAAACCTAGGCATTGATTTTCCCAGGGCTCTTTCAAGATAGTAAAAACAGTGACTTGTACAGCATAATGAAAAACCTAGGCATTGATTTTGAAGACATCAGACACATGCAGAATGAAAAATTTTTCAGAA
+
ABBBAFFFFFFFGGGGGFGGGGGBGHGHHHHHHHHCEAEGGHCFFHHFHHHHHHGHHFHFHHGFFFFHHHHHHHHFHHGFGHHHHHFGFBGFFHHGGHHHHHF/EGGGHHHHHFFFFHHEF3?GH?EGC3FBGFFHGFGEHE3F2F?EGACBD33FGHGGHB>>>2@DGF<11<GHHGHGGHGBHFHBDF1GGHHGAC1<0GHHEGGHHHGHG0GFHEGHHEB/::CB:G0CFHC;GHGBF;/BF0C000C
@M05620:46:000000000-D9D58:1:1101:16560:10123 1:N:0:102
GAATGAATGCAGAAATTGGCAAGATAATACTGCACCGATGGGAAATGATACTATCCTGAAACATGAGCAAATTGACCAGCCTCAGGATGTGAACTCATTTGCGACTTGTACAGCATAATGAAAAACCTAGGCATTGATTTTCCCAGGGCTCTTTCAAGATAGTAAAAACAGTGACTTGTACAGCATAATGAAAAACCTAGGCATTGATTTTGAAGACATCAGACACATGCAGAATGAAAAATTTTTCAGAA
+
BACCCFFFFFFFGGGGGGGGGGGHHHHHHHHHHHHHGGGGGHHHGHHHHHHHHHHHGHHHHHHHHHHHHHHHHHHHHGHHGHHHHHHHHGGHHHHHHHHHHHGGGGGHHHHHHHHHHHHHHHHHHGGHHHHHHHHHHHHHHHHHHHGGGHHHHHHHHHHHHHHHHHHHGHHGGHHHHHHHHHHHHHHHHHHHHHHGGHHHHHHHHHHHHHHGGHHHHHHHHHHHHHHGGGHHHHHHHHGGGGGGGGGGGGG
@M05620:46:000000000-D9D58:1:1101:14102:10139 1:N:0:102
GAATGAATGCAGAAATTGGCAAGATAATACTGCACCGATGGGAAATGATACTATCCTGAAACATGAGCAAATTGACCAGCCTCAGGATGTGAACTCATTTGCTGGAGGTCCCAGGGCTCTTTCAAGATAGTAAAAACAGTGACTTGTACAGCATAATGAAAAACCTAGGCATTGATTTTGAAGACATCAGACACATGCAGAATGAAAAATTTTTCAGAAATGATTTTTCTGGTGAGGTTGACTTCAGAGAA
+
BBBBBFFFFFFDGGGFGGGGFGGHHHHGHHHHHHHHEAEEGHHHHHHGHGHHHFHHHHHHHHFHHGFHHHHHHHHHHHHHGHHHGHBBGHHEHHGGDFHFHHHHFCGEEHHF3GEGGFHHHHHFGHHHHGGHHFFHCAGHGHHHHHFHDFGGHHGHGHHHFHAADHGGGHHFHHHHHGHHGGBGHHGGFHEFHHHFFFHHFHHGDFHHHHFHHDFGHDFC<DFF0;GHHHHGHFHGFCGFHHGGGBFFFFF
@M05620:46:000000000-D9D58:1:1101:14460:10140 1:N:0:102
GAATGAATGCAGAAATTGGCAAGATAATACTGCACCGATGGGAAATGATACTATCCTGAAACATGAGCAAATTGACCAGCCTCAGGATGTGAACTCATTTGCTGGAGGTCCCAGGGCTCTTTCAAGATAGTAAAAACAGTGACTTGTACAGCATAATGAAAAACCTAGGCATTGATTTTGAAGACATCAGACACATGCAGAATGAAAAATTTTTCAGAAATGATTTTTCTGGTGAGGTTGACTTCAGAGAA
+
CACCCFFFFFFFGGGGGFGGGGGGHHHHHHHHHHHHGGGGGHHHHHHHHHHHHHHHHHHHHHHHHHHHHHHHHHHHHHHHGHHHHHFHHGHGHHHHHHHHHHHHHHHGGHHHHHGGGHHHHHHHHHHHHHHHHHHHGHHHHHHHHHHHHHHHHHHHHHHHHHHGGHHHHHHHHHGHHHHHGHHHHHHHGEGHHHHHHHHHHHHHHHHHGHHHHHHHHGHHHHHHHHHHHHHHHHHGGGHFHHGGGGGGGGG
@M05620:46:000000000-D9D58:1:1101:26323:10149 1:N:0:102
GAATGAATGCAGAAATTGGCAAGATAATACTGCACCGATGGGAAATGATACTATCCTGAAACATGAGCAAATTGACCAGCCTCAGGATGTGAACTCATTTGCTGGAGGTCCCAGGGCTCTTTCAAGATAGTAAAAACAGTGACTTGTACAGCATAATGAAAAACCTAGGCATTGATTTTGAAGACATCAGACACATGCAGAATGAAAAATTTTTCAGAAATGATTTTTCTGGTGAGGTTGACTTCAGAGAA
+
CBBCCFFFFFFFGGGGGGGGGGGHHHHHHHGHHHHHGGGGGHGFGHHFHHHHHHHHHGHHHHHHGGHHHHFGHHGHHHHEGHHHGFGGGFFGDHHHHHHHHHFGGFHGGHHHHHGGGHHHHHHHHHHGHHGHHHHHGHHHHHHGHHHHHHHHGHHHHHHHHHHGGHHHHHHHGHHHHHHHGHHHHHHGHHHHHHHHHHGHHHHHHHHHHHHHHHHHHHGHHHHHHHHHHHHFHHHGGHHHHHGGGGGGGGF
@M05620:46:000000000-D9D58:1:1101:6438:10152 1:N:0:102
GAATGAATGCAGAAATTGGCAAGATAATACTGCACCGATGGGAAATGATACTATCCTGAAACATGAGCAAATTGACCAGCCTCAGGATGTGAACTCATTTGCTGGAGGTCCCAGGGCTCTTTCAAGATAGTAAAAACAGTGACTTGTACAGCATAATGAAAAACCTAGGCATTGATTTTGAAGACATCAGACACATGCAGAATGAAAAATTTTTCAGAAATGATTTTTCTGGTGAGGTTGACTTCAGAGAA
+
BBBCCFFFFFFFGBGFGGGGGGFHHHHHHHHHHHHHEEEGGHHHHHHHHHHHHHHHHHHGHHHHHGHHHHGHHHHHHHHHGHHHGHHHHGHHHHHHHHHHHHHHHHHGGHHHHHGGGHHHHHHHHHHHHHHHHHHHGHHHHHHHHHHGHHHHHHHHHHHHHHHGGHHHHHHHHHHHHHHHGHHHHHHHHHHHHHHHHHHHHGHHHHHHHHHHHHHHHHHHHHHHHHHHHHHHHHHHHHHHHHGGGGGGGGF
@M05620:46:000000000-D9D58:1:1101:20932:10185 1:N:0:102
GAATGAATGCAGAAATTGGCAAGATAATACTGCACCGATGGGAAATGATACTATCCTGAAACATGAGCAAATTGACCAGCCTCAGGATGTGAACTCATTTGCTGGAGGTCCCAGGGCTCTTTCAAGATAGTAAAAACAGTGACTTGTACAGCATAATGAAAAACCTAGGCATTGATTTTGAAGACATCAGACACATGCAGAATGAAAAATTTTTCAGAAATGATTTTTCTGGTGAGGTTGACTTCAGAGAA
+
CCCCCFFFFFFFGGGGGGGGGGGHHHHHHHHHHHHHGEGGGHHHHHHHHHHHHHHHHHHGHHHHHHHHGHGHHHHHHHHHGHHHGHGHHGHHHHHHHHHHHHHHHHHGGHHHHHGGGHHHHHHHHHHHHHHHHHHHGHHHHHHHHHHHHHHHHHHHHHHHHHHGGHHHHHHHHHHHHHHHGHHHHHHHHHGHHHHHHHHHHHHHHHHHHHHHHHHHHGHHHHHHHHHHHHHHHHHHHHHHHHGGGGGGGGG
@M05620:46:000000000-D9D58:1:1101:7079:10187 1:N:0:102
GAATGAATGCAGAAATTGGCAAGATAATACTGCACCGATGGGAAATGATACTATCCTGAAACATGAGCAAATTGACCAGCCTCAGGATGTGAACTCATTTGCTGGAGGTCCCAGGGCTCTTTCAAGATAGTAAAAACAGTGACTTGTACAGCATAATGAAAAACCTAGGCATTGATTTTGAAGACATCAGACACATGCAGAATGAAAAATTTTTCAGAAATGATTTTTCTGGTGAGGTTGACTTCAGAGAA
+
BABBBFFFFFBDGECGGGGGGGFHHHHHHHGHGFHGEAEFAGGHHHHEGHHHHHHHHHHHHHFFHHGHFHHHHHBFFGHHGFHFGGBBFFGFHHHFFHHHHHHGHHGGGHHHHHGGGHHHGGFHHHHHFGHFGHGHGHHHGBFHHHFDGFHHHHGHHHGHFFHGGHHHHHHHHHHHHHHHEHHFGHHFFFHHGHHHHHFHFHGGGFHHFGHHHHHGHHHHHHBCGFHHHHHHCCFHFGHF/CFGGGGFFFB
@M05620:46:000000000-D9D58:1:1101:11313:10195 1:N:0:102
GAATGAATGCAGAAATTGGCAAGATAATACTGCACCGATGGGAAATGATACTATCCTGAAACATGAGCAAATTGACCAGCCTCAGGATGTGAACTCATTTGCTGGAGGTCCCAGGGCTCTTTCAAGATAGTAAAAACAGTGACTTGTACAGCATAATGAAAAACCTAGGCATTGATTTTGAAGACATCAGACACATGCAGAATGAAAAATTTTTCAGAAATGATTTTTCTGGTGAGGTTGACTTCAGAGAA
+
CCCCCFFFFFFFGGGGGGGGGGGHHHHHHHHHHHHHGEGGGHFHHHHHHHHHHHHHHHHHHHHHHHGHHHHHHHHHHHHHGHHHHHHHGFGHGHHHHHHHHHHHHHHGFHHHHHGGGHHHHHHHHHGHHHGHHHHHGHHHHHHHHHHHHHGHHHHHHHHHHHHGGHHHHHHHHHHHHHHHGHHHHHHHHGHHHHHHHHHHHGHHGHHHHHHHHHHHHHHHHHHHHHHHHHHHHHHC:CGHGHGGGGGGGGF
@M05620:46:000000000-D9D58:1:1101:3200:10202 1:N:0:102
GAATGAATGCAGAAATTGGCAAGATAATACTGCACCGATGGGAAATGATACTATCCTGAAACATGAGCAAATTGACCAGCCTCAGGATGTGAACTCATTTGCTGGAGGTCCCAGGGCTCTTTCAAGATAGTAAAAACAGTGACTTGTACAGCATAATGAAAAACCTAGGCATTGATTTTGAAGACATCAGACACATGCAGAATGAAAAATTTTTCAGAAATGATTTTTCTGGTGAGGTTGACTTCAGAGAA
+
BABBBFFFFFFFGGGGGGGGGGFGHHHHHHHHHHHHGEGGGHCGFHHGHHHHHHHHHHHHHHHHGHGGHFHHHHHHHHHHGHHHGHGHHGHHHHHHHHHHHHHHGGHGGHHGEHFGGGHHHHHHHHHHHHGHHHHFGHHHFGHHFHHHHHHFHFHHHHHFHHHFDEHHFFHHGHHHHHHHGHHHHHHHHHGHHHHHHGHGGHHHBFGFCCGGHFHFHDDCFHGFHHHFFHHHFGFHGGHHHHGGGGGFFFF
@M05620:46:000000000-D9D58:1:1101:6776:10203 1:N:0:102
GAATGAATGCAGAAATTGGCAAGATAATACTGCACCGATGGGAAATGATACTATCCTGAAACATGAGCAAATTGACCAGCCTCAGGATGTGAACTCATTTGCTGGAGTTCCCAGGGCTCTTTCAAGATAGTAAAAACAGTGACTTGTACAGCATAATGAAAAACCTAGGCATTGATTTTGAAGACATCAGACACATGCAGAATGAAAAATTTTTCAGAAATGATTTTTCTGGTGAGGTTGACTTCAGAGAA
+
BABBBFFFFFFFGGGGGGGGGGFHGHHHHHHHHHHHGGGGGHGGHHHFHHHHHHHHHHGGHHHHHGHHHHHHHHFHHHHHGHGGGFBFGGHHHHHHHHHHHHHHHHHHHHHHHHGGGHHHGHHHHHHHHHGFHHGHGHHGHHHHGHHHHHHHHHHHHHFHHHHGGHHHHHHGFHHGGHHHGHHHHHHHHHHHHHHEHHHHHHHGDHHHHHEHFFGFHHFHEHHGHHHHGHHHGHHHHHHHGHHHGEFFGGF
@M05620:46:000000000-D9D58:1:1101:7421:10205 1:N:0:102
GAATGAATTCAGAAATTGGCAAGATAATACTGCACCGATGGGAAATGATACTATCCTGAAACATGAGCAAATTGACCAGCCTCAGGATGTGAACTCATTTGCTGGAGGTCACCAGGGCTCTTTCAAGATAGTAAAAACAGTGACTTGTACAGCATAATGAAAAACCTAGGCATTGATTTTGAAGACATCAGACACATGCAGAATGAAAAATTTTTCAGAAATGATTTTTCTGGTGAGGTTGACTTCAGAGA
+
AAA@ADBF3BDFBFFBDGGGCFF1FEDGHHFGH1ACAEE0AG0AGEGDDFEGGGDEA1B1FGCDB1FDD0F1EGBHFCGEFHBF1C1FGFFHFFGFHHFGHFDGFHHGEGCEGEGFAEGEHFBGDGHHG11BDGGHHGHGHBFFFGFHHFHFFGGFGHHFHHHHG?GGBGFG1GDGF1FGGFGGHFCG1<1<FGFCFGGGGGH1FFHDGHC<D=BFDG00/=00CHFGFFFG00/;:.:://:0C99B0:=
@M05620:46:000000000-D9D58:1:1101:12940:10211 1:N:0:102
GAATGAATGCAGAAATTGGCAAGATAATACTGCACCGATGGGAAATGATACTATCCTGAAACATGAGCAAATTGACCAGCCTCAGGATGTGAAGTCATTTGCTGGAGGTCCCAGGGCTCTTTCAAGATAGTAAAAACAGTGACTTGTACAGCATAATGAAAAACCTAGGCATTGATTTTGAAGACATCAGACACATGCAGAATGAAAAATTTTTCAGAAATGATTTTTCTGGTGAGGTTGACTTCAGAGAA
+
BBBBBFFFFFFFFGGGGGGGGGGHHHHHHHHHHGHHEAEGGHGHHHHHHHHHHHHHHHHHHHHHHHHHHHHHHHHHHHGHGHHHGHGGFFGEFFBGHHHHHHHGGHHGGHHHHHGGGHHHHHHHHHHHHHHHHHHHGHHGHHHHHHHHHHHHHHHHHHHHHHHGGHHHGHHHHHHHHHHHGHHHHHHHHHHHHHHHHHHHHHHGFFHHHHHHHHHHHHGHHGHHHHHHHHHHHHHCCCGHHHHGGGGGGGG
@M05620:46:000000000-D9D58:1:1101:7432:10220 1:N:0:102
GAATGAATGCAGAAATTGGCAAGATAATACTGCACCGATGGGAAATGATACTATCCTGAAACATGAGCAAATTGACCAGCCTCAGGATGTGAACTCATTTGCTGGAGGTCACCAGGGCTCTTTCAAGATAGTAAAAACAGTGACTTGTACAGCATAATGAAAAACCTAGGCATTGATTTTGAAGACATCAGACACATGCAGAATGAAAAATTTTTCAGAAATGATTTTTCTGGTGAGGTTGACTTCAGAGA
+
CCDCCFFFFFFFGGGGGGGGGGGHHHHHHHHHHHHHGEGGGHHHHHHGHHHHHHHHHHHHHHHHHHHHHHHHHHHHHHHHGHHHHHHHHHHHHHHHHHHHHHHHHHHGGHHHHHHGGGHHHHHHHHHHHHHHHHHHHGHHHHHHHHHHHHHHHHHHHHHHHHHHGGHHHHHHHHHHHHHHHGHHHHHHHHHHHHHHHHHHHHHHHHHHHHHHHHHHHGHHHHHHHHHHHHHHHHHHHHHHHHGHGGGGGGB
@M05620:46:000000000-D9D58:1:1101:21236:10220 1:N:0:102
GAATGAATGCAGAAATTGGCAAGATAATACTGCACCGATGGGAAATGATACTATCCTGAAACATGAGCAAATTGACCAGCCTCAGGATGTGAACTCATTTGCTGGAGGTCACAAAACCTAGGCATTGATTTTGAAGACATCAGACACATGCAGAATGAAAAATTTTTCAGAAATGATTTTTCTGGTGAGGTTGACTTCAGAGAAGATCGGAAGAGCACACGTCTGAACTCCAGTCACGAATTCGTATCTCG
+
CBCCCFFFFFFFGGGGGGGGGGGHHHHHHHHHHHHHGEFGGHGHHHHHHHHHHHHHHHHHHHHHHHHHHHHHHHHHHHHHGHHHHHGHHGGHHHHHHHHHHHHHHHHGGHHHHHHHHGHHHHHHHHHHHHHHHGHHHHHHHHHHHHHHHHHHHHHHHHHHHHHHHHHHHHHHHHHHHHHHHHHHHFGHHHHHGHHHHHHGFFGHHHGHHGGGGHHHHHHHGGHHGHHHHHHGHHGGGGGGGGGGFFGFGG?
@M05620:46:000000000-D9D58:1:1101:8620:10236 1:N:0:102
GAATGAATGCAGAAATTGGCAAGATAATACTGCACCGATGGGAAATGATACTATCCTGAAACATGAGCAAATTGACCAGCCTCAGGATGTGAACTCATTTGCTGGAGGTCCCAGGGCTCTTTCAAGATAGTAAAAACAGTGACTTGTACAGCATAATGAAAAACCTAGGCATTGATTTTGAAGACATCAGACACATGCAGAATGAAAAATTTTTCAGAAATGATTTTTCTGGTGAGGTTGACTTCAGAGAA
+
DDCDDFFFFFFFGGGGGGGGGGGHHHHHHHHHHHHHGEGGGHHHHHHGHHHHHHHHHHHHHHHHHHHHHHHHHHHHHHHHGHHHHHGHGGGHGHHHGHHHHHHHHHHGGHHHHHGGGHHHHHHHHHHHHHHHHHHHGHHHHHHHHHHHHHHHGHHHHHHHHHHGGHHHHHHHHHHHHHHHGHHHHHHHHHHHHHHHHHHHHHHHHGHHHHGHHHHHHGHHHHHHHHHHHHHHHHHCGGHHHHHGGGGGGGF
@M05620:46:000000000-D9D58:1:1101:14201:10241 1:N:0:102
GAATGAATGCAGAAATTGGCAAGATAATACTGCACCGATGGGAAATGATACTATCCTGAAACATGAGCAAATTGACCAGCCTCAGGATGTGAACTCATTTGCTGGAGGTCCCAGGGCCTTTTCAAGATAGGAAAAACAGTGACTTGTACAGCATAATGAAAAACCTAGGCATTGATTTTGAAGACATTAGACACATGCAGAATGGAAAATTTTTCAGAAATGATTTTTCTGGTGGGGTTGACTTCAGAGGA
+
CCCCCFFFFFFFGGGGGGGGGGGHHHHHHHHHHHHHEEGGGHHHHHHHHHHHHHHHHHHHHHHHHHHHHHHHHHHHHHHHGHHHGHGGGFGHHHHHHHHHHHGGGHHGGH3G33?F1//3DF44F4334333DGHH//?B?343D?333332?33D3?3FGHH/E222F22=F111@GH=/F=1=0=11111100111111>1=0<DHH0GHHH/<00=G:000;GHH/00<0/.:A.;-/00;00900.;
@M05620:46:000000000-D9D58:1:1101:8612:10254 1:N:0:102
GAATGAATGCAGAAATTGGCAAGATAATACTGCACCGATGGGAAATGATACTATCCTGAAACATGAGCAAATTGACCAGCCTCAGGATGTGAACTCATTTGCTGGAGGTCCCAGGGCTCTTTCAAGATAGTAAAAACAGTGACTTGTACAGCATAATGAAAAACCTAGGCATTGATTTTGAAGACATCAGACACATGCAGAATGAAAAATTTTTCAGAAATGATTTTTCTGGTGAGGTTGACTTCAGAGAA
+
CCCCCFFFFFFFGGGGGGFGGGFHHHHHHHHHHGGHGEGGGHHFHHHHGHHHHGHHHGHHFHHGHHHHFHHGHHHHGGHHGHHHGHFFHGHFGHHHHHHHHHHHHHHGGHHHGHFGGHGHGHHGHHGHHHFHHHHGGFHHHHHHHHHHHGHHHHBGHHHHHGHGGHGHHHHEFHHHHHHHGHHHHHHHHHGFHHHHHHEFHHHG1<DGGHHHGHHHHGFHGHHHHHGHHHHFGHHC:CGFHHGGGFFFFGF
@M05620:46:000000000-D9D58:1:1101:14868:10378 1:N:0:102
GAATGAATGCAGAAATTGGCAAGATAATACTGCACCGATGGGAAATGATACTATCCTGAAACATGAGCAAATTGACCAGCCTCAGGATGTGAACTCATTTGCTGGAGGTCCCAGGGCTCTTTCAAGATAGTAAAAACAGTGACTTGTACAGCATAATGAAAAACCTAGGCATTGATTTTGAAGACATCAGACACATGCAGAATGAAAAATTTTTCAGAAATGATTTTTCTGGTGAGGTTGACTTCAGAGAA
+
CCCCCFFFFFFFGGGGGGGGGGGHHHHHHHHHHHHHGGGGGHHHHHHHHHHHHHHHHHHHHHHHHHHHHHHHHHHHHHHHGHHHHHHHHGGGHHHHHHHHHHHHHHHGGHHHHHGGGHHHHHHHHHHHHHHHHHHHGHHHHHHHHHHHHHHHHHHHHHHHHHHGGHHHHHHHHHHHHHHHGHHHHHHHHHHHHHHHHHHHHHHHHGHHHHHHHHHHHHHHHHHHHHHHHHHHHHHGHGHHHHGGGGGGGGG
@M05620:46:000000000-D9D58:1:1101:13805:10389 1:N:0:102
GAATGAATGCAGAAATTGGCAAGATAATACTGCACCGATGGGAAATGATACTATCCTGAAACATGAGCAAATTGACCAGCCTCAGGATGTGAACTCATTTGCTGGAGGTCCCAGGGCTCTTTCAAGATAGTAAAAACAGTGACTTGTACAGCATAATGAAAAACCTAGGCATTGATTTTGAAGACATCAGACACATGCAGAATGAAAAATTTTTCAGAAATGATTTTTCTGGTGAGGTTGACTTCAGAGAA
+
CCCCCFFFFFFFGGGGGGGGGGGHHHHHHHHHHHHHGEGGGHHHHHHHHHHHHHHHHHHHHHHHHHHHHHHHHHHHHHHHGHHGHHHHHGHHHHHHHHHHHHHHHHHGFHHHHHGGGHHHHHHHHHHHHHHHHHHHGHHHHHHHHHHHHHHGHHHHHHHHHHHGGHHHHHHHHHHHHHHHGHHHHHHHHHHHHHHHHHHHHHHHGHHHHHHHHHHHHHHHHHHHHHHHHHHHHHHGCGHGHHGGGHHGGGG
@M05620:46:000000000-D9D58:1:1101:10648:10394 1:N:0:102
GAATGAATGCAGAAATTGGCAAGATAATACTGCACCGATGGGAAATGATACTATCCTGAAACATGAGCAAATTGACCAGCCTCAGGATGTGAACTCATTTGCTGGAGGTCCCAGGGCTCTTTCAAGATAGTAAAAACAGTGACTTGTACAGCATAATGAAAAACCTAGGCATTGATTTTGAAGACATCAGACACATGCAGAATGAAAAATTTTTCAGAAATGATTTTTCTGGTGAGGTTGACTTCAGAGAA
+
B@ABCFFFFFFFGGGGGGGGGGFHHGHHHHHHHHHGEEFGGHGGHHHFFHHHGHHHHHHHHHHHHHGHHHGHHHGGHHHHGHHEGGGGHGHGFGHHFHHHHFGGHHGGGGHHHHGGGHHHHHHHHGHHHHHFHHHHGHHHHHHHHHHHHHHHHHHHHHHHHGHGGHFHHHHHHHHGHHHHGGHGHHHFHHHHGHHHHGFHHHHHFGHGFHHHHHHHHGFHGHHHHHHHHHHGGFF;:;GGHHGGGGGGGBB
@M05620:46:000000000-D9D58:1:1101:28544:10397 1:N:0:102
GAATGAATGCAGAAATTGGCAAGATAATACTGCACCGATGGGAAATGATACTATCCTGAAACATGAGCAAATTGACCAGCCTCAGGATGTGAACTCATTTGCTGGAGGTCACACGGTCATCCAGGCCTCTTTCAAGATAGTAAAAACAGTGACTTGTACAGCATAATGAAAAACCTAGGCATTGATTTTGAAGACATCAAACACATGCAGAATCCCAGGGCTCTTTCAAGATAGTAAAAACAGTGACTTGT
+
BABBBFFFFFFFGGGGGGGGGGFHHHHHHHGHHHHHGGGGGHGGHHHHHGGHHHHHHHGHHHHHGFHHHHFGHHHHHHHHGHHGHHHHHGHFHHHHHHHHGGFGHFHGGGHHHHGGGGGHHHHHHHGHGHHHHHHHGHHHHHHHHHGEHHHDHHHHFHHHHGHHHHHHFHGHHGGHHHGHHHHHGHHHHHFHHHHHHHGBGHHHHHFFHHFHHGBGHHEGGHHHFHHHHHHFHHHHHGGGGGG0;CFGGGB
@M05620:46:000000000-D9D58:1:1101:28544:10417 1:N:0:102
GAATGAATGCAGAAATTGGCAAGATAATACTGCACCGATGGGAAATGATACTATCCTGAAACATGAGCAAATTGACCAGCCTCAGGATGTGAACTCATTTGCTGGAGGTCACACGGTCATCCAGGCCTCTTTCAAGATAGTAAAAACAGTGACTTGTACAGCATAATGAAAAACCTAGGCATTGATTTTGAAGACATCACACACATGCAGAATCACAAGTCTTTCTCAAGCTAGTAAACTCGACTACTTGG
+
BBBBBFFFFFFFGGGGGGGGGGGHHHHHHHHHHHHHGFGGGHHHHHHHHHHHGGHHHHHHHHHHHHHHHHHHHHHHHHGHGHHHHHHHHGGFHHHHHHHHHHHHGHHGGHHHEH?F?/?GH3333CC3BG34?GHFHF4D4??FDD?/B33F?33?3@>22@GGH2@@F22<FA?0F10<1<?11<F1F<F1<1<<=111>1CA.00<DFD/G00/:0:000000;00000:00C0000009.-.-:0;;0
@M05620:46:000000000-D9D58:1:1101:16708:10424 1:N:0:102
GAATGAATGCAGAAATTGGCAAGATAATACTGCACCGATGGGAAATGATACTATCCTGAAACATGAGCAAATTGACCAGCCTCAGGATGTGAACTCATTTGCTGGAGGTCCCAGGGCTCTTTCAAGATAGTAAAAACAGTGACTTGTACAGCATAATGAAAAACCTAGGCATTGATTTTGAAGACATCAGACACATGCAGAATGAAAAATTTTTCAGAAATGATTTTTCTGGTGAGGTTGACTTCAGAGAA
+
AABAAFFDFFFFGGGGFFCGGGCFHHHHHHHGHHHHEEFGGHFGEGGD5GHHHHHHHHHGHHGFFGGHGHHHHFHHHHHHFHHHGHGCFBFFFFHHHHHHHHHGGHHGGHHHHHGGGHHHHHHHHHHFHFBGHHHHGHHFHHHHHGGHHGHHHFHHHHHHHHHGGFHGFHHHGHHEHHHHGHHHGFGHHHHHFHFHHHHFFHFGFGHHHFGHHHHHHFGHHHHFCHGHHHHHFGFGCCGFHHGGGGGGGGF
@M05620:46:000000000-D9D58:1:1101:26622:10425 1:N:0:102
GAATGAATGCAGAAATTGGCAAGATAATACTGCACCGATGGGAAATGATACTATCCTGAAACATGAGCAAATTGACCAGCCTCAGGATGTGAACTCATTTGCTGGAGGTCCCAGGGCTCTTTCAAGATAGTAAAAACAGTGACTTGTACAGCATAATGAAAAACCTAGGCATTGATTTTGAAGACATCAGACACATGCAGAATGAAAAATTTTTCAGAAATGATTTTTCTGGTGAGGTTGACTTCAGAGAA
+
DDDDDFFFFFFFGGGGGGGGGGGHHHHHHHHHHHHHGGGGGHHHHHHHHHHHHHHHHHHHHHHHHHHHHHHHHHHHHHHHGHHHHHHHHHHHHHHHHHHHHHHHHHHGGHHHHHGGGHHHHHHHHHHHHHHHHHHHGHHHHHHHHHHHHHHHHHHHHHHHHHHGGHHHHHHHHHHHHHHHGHHHHHHHHHHHHHHHHHHHHHHHHHHHHHHHHHHHHHHHHHHHHHHHGHHHHHHHHHHHHHGGHHHGGGG
@M05620:46:000000000-D9D58:1:1101:18916:10431 1:N:0:102
GAATGAATGCAGAAATTGGCAAGATAATACTGCACCGATGGGAAATGATACTATCCTGAAACATGAGCAAATTGACCAGCCTCAGGATGTGAACTCATTTGCTGGAGGTCCCAGGGCTCTTTCAAGATAGTAAAAACAGTGACTTGTACAGCATAATGAAAAACCTAGGCATTGATTTTGAAGACATCAGACACATGCAGAATGAAAAATTTTTCAGAAATGATTTTTCTGGTGAGGTTGACTTCAGAGAA
+
BBBCBFFFFFFFGGGGGGGGGGGHHHHHHHHHHHHHEEFGGHFHHHHHHHHHHHHHHGHHHHHHHGHHGHHHHHHHHHHHGHHHHHHHHFGGHHHHHHHHHHFHHHHGGHHHHHGGGHHHHHHHHHHHHHHHHGHHGHHHHHHHHHHHHHHHHHHHHHHHHHHGGHHHHHHHHHHHHHHHGHHGHHHHHHHHHHHHHHHHHHHHHHHHHGHHHHHHHHHHHHHHHHHHHHHH0CHHHHHHHHGGGGGGGGF
@M05620:46:000000000-D9D58:1:1101:26270:10441 1:N:0:102
GAATGAATGCAGAAATTGGCAAGATAATACTGCACCGATGGGAAATGATACTATCCTGAAACATGAGCAAATTGACCAGCCTCAGGATGTGAACTCATTTGCTGGAGGTCCCAGGGCTCTTTCAAGATAGTAAAAACAGTGACTTGTACAGCATAATGAAAAACCTAGGCATTGATTTTGAAGACATCAGACACATGCAGAATGAAAAATTTTTCAGAAATGATTTTTCTGGTGAGGTTGACTTCAGAGAA
+
BBCCCFFFFFFFGGGGGGGGGGFGHHHHHHHGHHHHGGGGGHGGHHHHHHHHHHHHHHHHHHHHHHHHHHHHHHHHHHHHGHHHGHHHHFGHHHHHHHHHHHHHHHHGGHHHHHGGGHHHHHHHHHHHHHHHHHHHGHHHGHHHHHHHHHHHHHHHHHHHGHHGGHHHHHHHHHHHHHHHGHHHHHHHHHHHHHHHHHHHHHHHHHHHHHHHHHHHHHHHHHHHHHHHHHHHHHHHHHHHHHGGGGGGGGF
@M05620:46:000000000-D9D58:1:1101:28387:10447 1:N:0:102
GAATGAATGCAGAAATTGGCAAGATAATACTGCACCGATGGGAAATGATACTATCCTGAAACATGAGCAAATTGACCAGCCTCAGGATGTGAACTCATTTGCTGGAGGTCCCAGGGCTCTTTCAAGATAGTAAAAACAGTGACTTGTACAGCATAATGAAAAACCTAGGCATTGATTTTGAAGACATCAGACACATGCAGAATGAAAAATTTTTCAGAAATGATTTTTCTGGTGAGGTTGACTTCAGAGAA
+
CCCCCFFFFFFFGGGGGGGGGGGHHHHHHHHHHHHHGGGGGHGHHHHHHHHHHHHHHHHHHHHHHGHGHHHHHGHGHHGHGHHHHGGHHGGHHHHHHHHHHHHHHHHGGHHHHHGGGHHHHHHHHHHHHHHHHHHHGHHHHHHHHHHHHHHGHHHHHHHHHHHGGHHHHHHHHHHHHHHHGHHHHHHHHHHHHHHHHHHHHHHHHHHHHHHHHHHHHHHHHHHHHHHHHHHGGHHHHHHHHHGGGGGGGFG
@M05620:46:000000000-D9D58:1:1101:18929:10447 1:N:0:102
GAATGAATGCAGAAATTGGCAAGATAATACTGCACCGATGGGAAATGATACTATCCTGAAACATGAGCAAATTGACCAGCCTCAGGATGTGAACTCATTTGCTGGAGGTCCCAGGGCTCTTTCAAGATAGTAAAAACAGTGACTTGTACAGCATAATGAAAAACCTAGGCATTGATTTTGAAGACATCAGACACATGCAGAATGAAAAATTTTTCAGAAATGATTTTTCTGGTGAGGTTGACTTCAGAGAA
+
BBBBBFFFFFFFGGGGGGGGGGGHHGHHHHGHHHHHFEEGGHFGGHHHHHHHHHHHHHGHHHHHGHGHHHHHHHHFHHGEFHHHHHGGGFGFHHHHHHHHHHHHHHFGGHHHHHGGGHHHHHHHHHGHHHGHGHHHGHHHHHHHHHHHHHHHHHHHHHHHHHHGGHHHHHHHHHHHHHHHGHHHHHHHHHHHHHHHHHHHHHHGHFGGFHHHHHHHHHHGHHHHHHHHHHHHHHFHHHHHHHFFGGGGGGG
@M05620:46:000000000-D9D58:1:1101:6505:10475 1:N:0:102
GAATGAATGCAGAAATTGGCAAGATAATACTGCACCGATGGGAAATGATACTATCCTGAAACATGAGCAAATTGACCAGCCTCAGGATGTGAACTCATTTGCTGGAGGTCCCAGGGCTCTTTCAAGATAGTAAAAACAGTGACTTGTACAGCATAATGAAAAACCTAGGCATTGATTTTGAAGACATCAGACACATGCAGAATGAAAAATTTTTCAGAAATGATTTTTCTGGTGAGGTTGACTTCAGAGAA
+
BBAABFFFFFFFGGFGGGGGGGGHHHGHHHHHHHHHEEFGGHHHGHHFHHHHGHHHHHHHHHHHHFGHHHEGHHHHHGHHGHHGHHFGHFGGHHHHFHHHHHHHHHHGGHHHHHGGGHHHHHHHHHGGHHHHHHHHGHHHHHHHHHHHHGHHGHHHHHHHHHHGGHHHHHHHHHGHHHHHGHHHHHHHHHHHHHHHHHGHHHHHHHHHGHHHGHHHHHHFHGHHHHHHHHHHHHHHHHHHHHGGGGGGGGF
@M05620:46:000000000-D9D58:1:1101:7817:10497 1:N:0:102
GAATGAATGCAGAAATTGGCAAGATAATACTGCACCGATGGGAAATGATACTATCCTGAAACATGAGCAAATTGACCAGCCTCAGGATGTGAACTCATTTGCTGGAGGTCACACGGTCTACCAGGCCTCTTTCAAGGTAGAAAACACTGTGACTTGTACCTCATAATGAAACACCTAGGCATTGATTTTAAAGACTTCAAACACATGCAGAATCCCATTCCTCTTTCAAGATAGTAAAAACAGTGACTTGT
+
BBCCCFFFFFFFGGGGGGGGGGGGHHHHHHHHHHHHGGGGGHHHHHHGHHHHHHHHHHHHHHHHGHHHHHHHHHHHHHHHGHHHHGGGHFGHHHHHHHHHHHHHHHHGGGHHHB/>1?/34?B3///30BG4444?3BG33D322?G2BG333D3?FG222222DGB222>200/01?0F1111?1<1=1111101111F1F0..00<0<0<0=0<00000:00C000=0::C000::C0..;;000990C
@M05620:46:000000000-D9D58:1:1101:23634:10505 1:N:0:102
GAATGAATGCAGAAATTGGCAAGATAATACTGCACCGATGGGAAATGATACTATCCTGAAACATGAGCAAATTGACCAGCCTCAGGATGTGAACTCATTTGCTGGAGGTCCCAGGGCTCTTTCAAGATAGTAAAAACAGTGACTTGTACAGCATAATGAAAAACCTAGGCATTGATTTTGAAGACATCAGACACATGCAGAATGAAAAATTTTTCAGAAATGATTTTTCTGGTGAGGTTGACTTCAGAGAA
+
CCCCCFFFFFFFGGGGGGGGGGGHHHHHHHHHHHHHGGGGGHHHHHHHHHHHHHHHHHHHHHHHHHHHHHHHHHHHHHHHGHHHHHHHHHHHHHHHHHHHHHHHHHHGGHHHHHGGGHHHHHHHHHGHHGGHHHHHGHHHHGHHHHHHHHHHHHHHHHHHHHHGGGHHHHHHHGHHHHHHGHHHHHHHHHHHHHHHHHHHHHHHHHHHHHHHHHHHHHHHHHHHHHHHGHHHHHHGHHHHHHGGGGGGFGG
@M05620:46:000000000-D9D58:1:1101:6136:10505 1:N:0:102
GAATGAATGCAGAAATTGGCAAGATAATACTGCACCGATGGGAAATGATACTATCCTGAAACATGAGCAAATTGACCAGCCTCAGGATGTGAACTCATTTGCTGGAGGTCCCAGGGCTCTTTCAAGATAGTAAAAACAGTGACTTGTACAGCATAATGAAAAACCTAGGCATTGATTTTGAAGACATCAGACACATGCAGAATGAAAAATTTTTCAGAAATGATTTTTCTGGTGAGGTTGACTTCAGAGAA
+
CCDCDFFFFFFFGGGGGGGGGGGHHHHHHHHHHHHHGFGGGHHHHHHHHHHHHHHHHHHHHHHHHHHHGHHHHHHHHHHHGHHHHHGHHFHHHHHHHHHHHHHHHHHGGHHHHHGGGHHHHHHHHHGHHHHHHHHHGHHHHHHHHHHHHHHHHHHHHHHHHHHGGHHHHHHHHHHHHHHHGHHHHHHHHHHHHHHHHHHHHHHHGHGHHHHHHHHHHHHHHHHHHHHHHHHHHHGHHHHHHHGGGGHGGGG
@M05620:46:000000000-D9D58:1:1101:17623:10507 1:N:0:102
GAATGAATGCAGAAATTGGCAAGATAATACTGCACCGATGGGAAATGATACTATCCTGAAACATGAGCAAATTGACCAGCCTCAGGATGTGAACTCATTTGCTGGAGGTCACCAGGGCTCTTTCAAGATAGTAAAAACAGTGACTTGTACAGCATAATGAAAAACCTAGGCATTGATTTTGAAGACATCAGACACATGCAGAATGAAAAATTTTTCAGAAATGATTTTTCTGGTGAGGTTGACTTCAGAGA
+
CCCCCFFFFFFFGGGGGGGGGGGHHHHHHHHHHHHHGEGGGHHHHHHHHHHHHHHHHHHGHHHHHHHHHHHHHHGHHHHHGHHHHFFGHGGGHHHHHHHHHHHHHHHGGHHHHHHGGGHHHHHHHHHGHHHHHHHHHGHHHHHHHHHHHHHHHHHHHHHHHHHHGGHHHHHHHHHHHHHHHGHHHHHHHHHHHHGHHHHHHHHHHHHHHHHHHHHHHHHHHHHHHHHHHHHHHHHGHGHGHHGGGGGGGGB
@M05620:46:000000000-D9D58:1:1101:23661:10513 1:N:0:102
GAATGAATGCAGAAATTGGCAAGATAATACTGCACCGATGGGAAATGATACTATCCTGAAACATGAGCAAATTGACCAGCCTCAGGATGTGAACTCATTTGCTGGAGGTCCCAGGGCTCTTTCAAGATAGTAAAAACAGTGACTTGTACAGCATAATGAAAAACCTAGGCATTGATTTTGAAGACATCAGACACATGCAGAATGAAAAATTTTTCAGAAATGATTTTTCTGGTGAGGTTGACTTCAGAGAA
+
CCCCBFFFFFFFGGGGGGGGGGGHHHHHGHHHHHHHGGGGGHHHHHHHHHHHHHHHHHHHHHHHHHHHHHHHHHHHHHHHGHHHHHGHHHHGHHHHHHHHHHHHHHHGGHHHHHGGGHHHHHHHHHHHHHHHHHHHGHHHHHHHHHHHHHHHHHHHHHHHHHHGGHHHHHHHHHHHHHHHGHHHHHHHHHHHHHHHHHHHHHHHHHHHHHHHHHHHHFGHHHHHHHHHHHHHHHGHHHHHHHGGGGGFGGG
@M05620:46:000000000-D9D58:1:1101:23677:10525 1:N:0:102
GAATGAATGCAGAAATTGGCAAGATAATACTGCACCGATGGGAAATGATACTATCCTGAAACATGAGCAAATTGACCAGCCTCAGGATGTGAACTCATTTGCTGGAGGTCCCAGGGCTCTTTCAAGATAGTAAAAACAGTGACTTGTACAGCATAATGAAAAACCTAGGCATTGATTTTGAAGACATCAGACACATGCAGAATGAAAAATTTTTCAGAAATGATTTTTCTGGTGAGGTTGACTTCAGAGAA
+
BBBBBBFFFFFFFFGFGEFFFGGHGGHHHHFHFGHHGAEDEGB3EFGFHHHHHHHGGDFGFHBGFAGFHHHFGDGDGHGHGHHGGFFGF@FFGHHHHHHHGHFFFHFCGHHHFBF?EGCHHHGHDGHBEGEGHFGHGGHHHHHHGHHHFDHHHHHGHGFHHHHGGFCHHHHHGHGGHHHHFHHHFHHFHHBGHFBGFHHHHFHHHHFHEHHHFFFHHBDGGHHFCBHHHHHHCF;CCHHHHHGGGGGGGBB
@M05620:46:000000000-D9D58:1:1101:14178:10525 1:N:0:102
GAATGAATGCAGAAATTGGCAAGATAATACTGCACCGATGGGAAATGATACTATCCTGAAACATGAGCAAATTGACCAGCCTCAGGATGTGAACTCATTTGCTGGAGGTCCCAGGGCTCTTTCAAGATAGTAAAAACAGTGACTTGTACAGCATAATGAAAAACCTAGGCATTGATTTTGAAGACATCAGACACATGCAGAATGAAAAATTTTTCAGAAATGATTTTTCTGGTGAGGTTGACTTCAGAGAA
+
CCCCCFFFFFFFGFGGGGGGGGGGHHGHHHHHHHHHFCGGGHGHHHHGHHHHHHHHHHGHHGGHHHHHHHHHHHHHHHHHGHHHGHFGGGHHHHHHHGHHHHHHGHHGGHGHHHGGGHHHHHHHHHHHHEFHFFHHGHHGHFHHGHHHHHGFH3GGHHFGHHHGGEHFCGHFGHHHHHHHGHHHHHGHHHEFHHHFHBH1FFFF1<=GGHBGHHHHHBGFFGFFGHHEBFHGHHH;::;GHHGBFFGGGFB
@M05620:46:000000000-D9D58:1:1101:14969:10531 1:N:0:102
GAATGAATGCAGAAATTGGCAAGATAATACTGCACCGATGGGAAATGATACTATCCTGAAACATGAGCAAATTGACCAGCCTCAGGATGTGAACTCATTTGCTGGAGGTCCCAGGGCTCTTTCAAGATAGTAAAAACAGTGACTTGTACAGCATAATGAAAAACCTAGGCATTGATTTTGAAGACATCAGACACATGCAGAATGAAAAATTTTTCAGAAATGATTTTTCTGGTGAGGTTGACTTCAGAGAA
+
DDDDDFFFFFFFGGGGGGGGGGGHHHHHHHHHHHHHGGGGGHHHHHHHHHHHHHHHHHHHHHHHHHHHHHHHHHHHHHHHGHHHHHGHHGHHHHHHHHHHHHHHHHHGGHHHHHGGGHHHHHHHHHHHHHHHHHHHGHHHHHHHHHHHHHHHHHHHHHHHHHHGGHHHHHHHHHHHHHHHGHHHHHHHHGHHHHHHHHHHHHHHGGHHHHHHHHHHHHHHHHHHHHHHHHHHHHHGHHHHHHGGGGHGGGG
@M05620:46:000000000-D9D58:1:1101:18906:10540 1:N:0:102
GAATGAATGCAGAAATTGGCAAGATAATACTGCACCGATGGGAAATGATACTATCCTGAAACATGAGCAAATTGACCAGCCTCAGGATGTGAACTCATTTGCTGGAGGTCCCAGGGCTCTTTCAAGATAGTAAAAACAGTGACTTGTACAGCATAATGAAAAACCTAGGCATTGATTTTGAAGACATCAGACACATGCAGAATGAAAAATTTTTCAGAAATGATTTTTCTGGTGAGGTTGACTTCAGAGAA
+
CBBCCFFFFFFFGGGGGGGGGGGHHHHHGHHHHHHFEEFFGHFGHHHGHHHHHHHHGHHGHHHHGGHHHHHHHHHHHGHHGHHHHHGHHBFFHHHHHHHHHHHHHHHGGHHHHHGGGHHHHHHHHHHHHHHHHHHHGHHHGHHHHHHHFHHHHHHHHHHHHHHGGHHHHHHGHHHGHHHHGHGHHHGHHHHHHHHHHHHHHHHGGGH0CGHHHHHHHHHHHHHHHHHHHHHHHHHHHHHHHHGGGGGGGGG
@M05620:46:000000000-D9D58:1:1101:15591:10548 1:N:0:102
GAATGAATGCAGAAATTGGCAAGATAATACTGCACCGATGGGAAATGATACTATCCTGAAACATGAGCAAATTGACCAGCCTCAGGATGTGAACTCATTTGCTGGAGGTCCCAGGGCTCTTTCAAGATAGTAAAAACAGTGACTTGTACAGCATAATGAAAAACCTAGGCACTGATTTTGAAGACATCAGACACATGCAGAATGAAAAATTTTTCAGAAATGATTTTTCTGGTGAGGTTGACTTCAGAGAA
+
CCCCCFFFFFFFGGGGGGGGGGGHHHHHHHHHHHHHGEGGGHHHHHHHHHHHHHHHHHHHHHGHHHHHHHHHHHHHHHHHGHHHHHHHHHHHHHHHHHHHHHHHHHHGGHHHHHGGGHHHHHHHHHHHHHHHHFHHGGHHHHHHHHHHHHHHHHHHHHHHHHHGGHHHHHHHHHHHHHHHGHHHHHHHHHHHHHHHHHHGHHHHHHHHHHHHGHHHHHHHHHGHHHHHHHHHHHHGCGHHHGGGGGGGGGF
@M05620:46:000000000-D9D58:1:1101:3378:10555 1:N:0:102
GAATGAATGCAGAAATTGGCAAGATAATACTGCACCGATGGGAAATGATACTATCCTGAAACATGAGCAAATTGACCAGCCTCAGGATGTGAACTCATTTGCTGGAGGTCCCAGGGCTCTTTTAAGGTAGTAAAAACAGGTACTTGTACAGCATAATGAAAAAACTAGGCATTGGTTTTGAAGACATCAGACACATGCAGAATGAAAAATTTTTCAGGAATGGTTTTTCTGGGGAGGTTGAACTCAGAGAA
+
BABBCFFFFFFFGGGGGGGGGGGGHHHHHHHHHHHHEEGEEHGHHHHHHHHGHHHHGHHHHHHHHHHHHHHHHHGHHHHHGGHGGHHHHHHHHHHHHHHHHHHHHGHGGHBHF3FF10/?FH44B3344334DGHH//2/343?D33?3D32B?3D333DGHH/?222@011G111?GF0/F1100<1<1>1<FF1<0000<<<0=GHH.CHHH/C00;C0000<CGGB00C/-9-;.;//00;00009/;
@M05620:46:000000000-D9D58:1:1101:16064:10560 1:N:0:102
GAATGAATGCAGAAATTGGCAAGATAATACTGCACCGATGGGAAATGATACTATCCTGAAACATGAGCAAATTGACCAGCCTCAGGATGTGAACTCATTTGCTGGAGGTCCCAGGGCTCTTTCAAGATAGTAAAAACAGTGACTTGTACAGCATAATGAAAAACCTAGGCATTGATTTTGAAGACATCAGACACATGCAGAATGAAAAATTTTTCAGAAATGATTTTTCTGGTGAGGTTGACTTCAGAGAA
+
CBBCCFFFFFFFGGGGGGGGGGGHHHHHHHHGHHHHGCGGGHHHHHHHHHHHHHHHHHHGHHHHHHHHGHHHHHHHHHHHGHHHHHHHGGHHHHHHHHHHHHHHHHHGGHHHHHGGGHHHHHHHHHHHHHHGHHHHGHHHHHHHHHHGHHHHHHHHGHHGHHHGGHHHHHHHHHHHHHHHGHHHHHHHHHHHHHHHHHHHHHHHHHGHHHHHHHHHHHHHHHHHHGHHHHHGHFHHFCGHHHGGGGGGGGG
@M05620:46:000000000-D9D58:1:1101:8328:10570 1:N:0:102
GAATGAATGCAGAAATTGGCAAGATAATACTGCACCGATGGGAAATGATACTATCCTGAAACATGAGCAAATTGACCAGCCTCAGGATGTGAACTCATTTGCTGGAGGTCCCAAGGCTATGTAAAGATATTAAAAACAGCAACTTGATCAGCATAATGAAATACTTAGGCATTGATTTTGAAGACATCATTCACTTGAAGAATGAAAAATATTTCAGAAATGTTAACTCTGGTCACGTTGACTTCAGTGAA
+
CCBCCFFFFFFFGGGGGGGGGGGHHGGHHHHHHHHHEEGGGHHHHHHHHHHHHHHHHHHHHHHHHHHHHHHHHHHHHHHHGHHHGHGGHGHFHHHHHHHHHHHHHGHGGH3FH311?F3334444DFG44D4FH4FGH20220333233322D33333DFH3222D22@2F2FGHHHHH1/1?100111111?F1F11111>1>F1110<0000==0D00=000000==00<C0;0.....0;G0000000
@M05620:46:000000000-D9D58:1:1101:7252:10589 1:N:0:102
GAATGAATGCAGAAATTGGCAAGATAATACTGCACCGATGGGAAATGATACTATCCTGAAACATGAGCAAATTGACCAGCCTCAGGATGTGAACTCATTTGCTGGAGGTCCCAGGGCTCTTTCAAGATAGTAAAAACAGTGACTTGTACAGCATAATGAAAAACCTAGGCATTGATTTTGAAGACATCAGACACATGCAGAATGAAAAATTTTTCAGAAATGATTTTTCTGGTGAGGTTGATTCAGAGAAG
+
CCCCCFFFFFFFGGGGGGGGGGGHHHHHHHHHHHHHGFGGGHHHHHHHHHHHHHHHHHHGHHHHHHHHHHHHHHHHHHHHGHHHHHHHHGHHHHHHHHHHHHHHHHHGGHHHHHGGGHHHHHHHHHHHHHHHHHHHGHHHHHHHHHHHHHHHHHHHHHHHHHHGGHHHHHHHHHHHHHHHGHHHHHHHHHHHHHHHHHHHHHHHHHHHHHHHHHHHHHHHHHHHHHHHHHHHHHHHHHHHHHHGGGGGGGG
@M05620:46:000000000-D9D58:1:1101:10120:10592 1:N:0:102
GAATGAATGCAGAAATTGGCAAGATAATACTGCACCGATGGGAAATGATACTATCCTGAAACATGAGCAAATTGACCAGCCTCAGGATGTGAACTCATTTGCTGGAGGTCACCAGGGCTCTTTCAAGATAGTAAAAACAGTGACTTGTACAGCATAATGAAAAACCTAGGCATTGATTTTGAAGACATCAGACACATGCAGAATGAAAAATTTTTCAGAAATGATTTTTCTGGTGAGGTTGACTTCAGAGA
+
CBBCCFFFFFFFGGGGGGGGGGGHHHHHHHHHHHHHGGGGGHHHHHHHHHHHGHHHHHHHHHHHHHHHHHHHHHHHHHHHGHHHHHHHHFGHHHHHHHHHHHHHHHHGGHHHHHHGGGHHHHHHHHHHHHHHHHHHHGHHHHHHHHHHHHHHHHGHHHHHHHHHGGHHHHHHHHHHHHHHHGHHHHHHHHGHHHHHHHHHHHHHHHHHHHHHHHHHHGHHHGHHHHHHHHHHHGFHHHHHHHGHHGGGGGB
@M05620:46:000000000-D9D58:1:1101:24430:10600 1:N:0:102
GAATGAATGCAGAAATTGGCAAGATAATACTGCACCGATGGGAAATGATACTATCCTGAAACATGAGCAAATTGACCAGCCTCAGGATGTGAACTCATTTGCTGGAGGTCCCAGGGCTCTTTCAAGATAGTAAAAACAGTGACTTGTACAGCATAATGAAAAACCTAGGCATTGATTTTGAAGACATCAGACACATGCAGAATGAAAAATTTTTCAGAAATGATTTTTCTGGTGAGGTTGACTTCAGAGAA
+
CBCCCFFFFFFFGGGGGGGGGGGFHHHHHHHHHHHHGEGGGHHHGHHHHHHHHHHHHHHHHHGFGFHHGHHHHHHGHHHHGHHHGHHHHFGGGHHHHHHHGHHHHHHGGHHHGHGGGHHHHHHGHHHHHHHHHHHGGHHGHHHHHHHHHHHHHHHHHHHHHHHGGHHHHHHHHGHHHHHHGHHHHHHGHHHHGHHHHHHHHGHHHGHHHHGHHHHHHHHHHHHHHHHHHHHHGHHHHHGHHHGGGGGGGGG
@M05620:46:000000000-D9D58:1:1101:17161:10616 1:N:0:102
GAATGAATGCAGAAATTGGCAAGATAATACTGCACCGATGGGAAATGATACTATCCTGAAACATGAGCAAATTGACCAGCCTCAGGATGTGAACTCATTTGCTGGAGGTCCCAGGGCTCTTTCAAGATAGCAAAAACAGTGACTTGTACATCATAATGAAAAACCTAGGCATTGATTTTGAAGACATCAGACACATGCAGAATGAATAATTTTTCAGAAATGATTTTTCTGGTGAGGTTGACTTCAGAGAA
+
CCCCCFFFFFFFGGGGGGGGGGGHHHHHHHHHHHHHGGGGGHHHHHHHHHHHHHHHHHHHHHHHHHHHHHHHHHHHHHHHGHHHHHHHHHHHHHHH34FH4F4BFH111?31D31110?3344444D3DG3F3FH/<F2?3DG?H2B3FH33?B?3D33DG2FG/G22F222211=1111?1FH0GDF11110>G1<1F11>G10000000=0=/0<00C0<00;:00/0C0C/0C./:/:G:;09F00/0
@M05620:46:000000000-D9D58:1:1101:11726:10616 1:N:0:102
GAATGAATGCAGAAATTGGCAAGATAATACTGCACCGATGGGAAATGATACTATCCTGAAACATGAGCAAATTGACCAGCCTCAGGATGTGAACTCATTTGCTGGAGGTCCCAGGGCTCTTTCAAGATAGTAAAAACAGTGACTTGTACAGCATAATGAAAAACCTAGGCATTGATTTTGAAGACATCAGACACATGCAGAATGAAAAATTTTTCAGAAATGATTTTTCTGGTGAGGTTGACTTCAGAGAA
+
CCCCCFFFFFFFGGGGGGGGGGGHHHHHHHHHHHHHGGGGGHHHHHHHHHHHHHHHHHHHHHHHHHHHHHHHHHGHHHHHGHHHHHHHHHHHHHHHHHHHHHHHHHHGGHHHHHGGGHHHHHHHHHHHHHHHHHHHGHHHHHHHHHHHHHHHHHHGHHHHHHHGGHHHHHHHHHHHHHHHGHHHHHHHHHHHHHHHHGHHHHGHHHHHHHHHHHHHGHHHHHHHHHHHHHHHHHHHHHHHHHGGGGGGGGG
@M05620:46:000000000-D9D58:1:1101:12295:10637 1:N:0:102
GAATGAATGCAGAAATTGGCAAGATAATACTGCACCGATGGGAAATGATACTATCCTGAAACATGAGCAAATTGACCAGCCTCAGGATGTGAACTCATTTGCTGGAGGTCACCAGGGCTCTTTCAAGATAGTAAAAACAGTGACTTGTACAGCATAATGAAAAACCTAGGCATTGATTTTGAAGACATCAGACACATGCAGAATGAAAAATTTTTCAGAAATGATTTTTCTGGTGAGGTTGACTTCAGAGA
+
CCCCCFFFFFFFGGGGGGGGGGGHHHHHHHHHHHHHGGGGGHHHHHHHHHHHHHHHHHHHHHHGHHHHHHHHHHHHHHHHGHHHHHHHGGHHHHHHHHHHHHHHGHHGGHHHHFFGGGHHHHHHHHHHHHHHHHHGHGHHHHHHHGHGHHHHHHHHHHHHHHHHGGHHHHHHHHGHFHHFHGHHHHHHHHHHHHHHHHHHHHHHHHHHHHHHHHHHGHHHHHHHGHHHHHGFGCHHHHCGGHGGGGGGGGF
@M05620:46:000000000-D9D58:1:1101:23404:10645 1:N:0:102
GAATGAATGCAGAAATTGGCAAGATAATACTGCACCGATGGGAAATGATACTATCCTGAAACATGAGCAAATTGACCAGCCTCAGGATGTGAACTCATTTGCTGGAGGTCACCAGGGCTCTTTCAAGATAGTAAAAACAGTGACTTGTACAGCATAATGAAAAACCTAGGCATTGATTTTGAAGACATCAGACACATGCAGAATGAAAAATTTTTCAGAAATGATTTTTCTGGTGAGGTTGACTTCAGAGA
+
CBBCDFFFFFFFGGGGGGGGGGGHHHHHHHHHHHHHGGGGGHHHHHHGHHHHHHHHHHHGHHHHHHHHHHHHHHHHGHGHGHHHHHHHGGHGHHHHHHHHHHHHHHHGGHHHHHHGGGHHHHHHHHHHHHHHHHHHHGHHHHHHHHHHHHHHHHHHHHHHHHHHGGHHHHHHHHHHHHHHHGHHHHHHHHHHHHHHHHHHHHHHHHHHHHHHHHHHHHHHHHHHGHHHHHHHHHHHHHHHHHGGGHGGGGF
@M05620:46:000000000-D9D58:1:1101:11979:10657 1:N:0:102
GAATGAATGCAGAAATTGGCAAGATAATACTGCACCGATGGGAAATGATACTATCCTGAAACATGAGCAAATTGACCAGCCTCAGGATGTGAACTCATTTGCTGGAGGTCCCAGGGCTCTTTCAAGATAGTAAAAACAGTGACTTGTACAGCATAATGAAAAACCTAGGCATTGATTTTGAAGACATCAGACACATGCAGAATGAAAAATTTTTCAGAAATGATTTTTCTGGTGAGGTTGACTTCAGAGAA
+
CCCCCFFFFFFFGGGGGGGGGGGHHHHHHHHHHHHHGGGGGHHHHHHHHHHHHHHHHHHHHHHHHHHHHHHHHHHHHHHHGHHHHHHHHGHHHHHHHHHHHHHHHHHGGHHHHHGGGHHHHHHHHHHHHHHHHHHHGHHHHHHHHHHHHHHHHHHHHHHHHHHGGHHHHHHHHHHHHHHHGHHHHHHHHHHHHHHHHHHHHHHHHHHHGHHHHHHHHHHHHHHHHHHHHHHHHHHHHHHHHHGGGGGGGGG
@M05620:46:000000000-D9D58:1:1101:16809:10659 1:N:0:102
GAATGAATGCAGAAATTGGCAAGATAATACTGCACCGATGGGAAATGATACTATCCTGAAACATGAGCAAATTGACCAGCCTCAGGATGTGAACTCATTTGCTGGAGGTCCCAGGGCTCTTTCAAGATAGTAAAAACAGTGACTTGTACAGCATAATGAAAAACCTAGGCATTGATTTTGAAGACATCAGACACATGCAGAATGAAAAATTTTTCAGAAATGATTTTTCTGGTGAGGTTGACTTCAGAGAA
+
CCCDDFFFFFFFGGGGGGGGGGGHHHHHHHHHHHHHGGGGGHHHHHHHHHHHHHHHHHHHHHHHHHHHHHHHHHHHHHHHGHHHHGHHHGGFHHHHHHHHHHHHGHHGGHHHHHGGGHHHHHHHHHHHHHHHGHHHGHHHHHHHHHHHHHHHHHHHHHHHHHHGGHHHHHHHHHHHHHHHGHHHHHHHHHHHHHHHHHHHHHGHHHHHHHHHHHHHHHHHHHHHHHHHHHHHHGHHHHHHHHHHHHGGGGG
@M05620:46:000000000-D9D58:1:1101:9452:10667 1:N:0:102
GAATGAATGCAGAAATTGGCAAGATAATACTGCACCGATGGGAAATGATACTATCCTGAAACATGAGCAAATTGACCAGCCTCAGGATGTGAACTCATTTGCTGGAGGTCCCAGGGCTCTTTCAAGATAGTAAAAACAGTGACTTGTACAGCATAATGAAAAACCTAGGCATTGATTTTGAAGACATCAGACACATGCAGAATGAAAAATTTTTCAGAAATGATTTTTCTGGTGAGGTTGACTTCAGAGAA
+
CBCCCFFFFFFFGGGGGGGGGGGHHHHHHHHHHHHHGGGGGHHHHHHHHHHHHHHHHHHHHHHHHHHHHHHHHHHHHHHHGHHHHHHHHHHHHHHHHHHHHHHHHHHGGHDGHHGGGHHHHHHHHHHHHHHHHHHHGHHHHGHHHHHHHHHHHHHHHHHHHHHGGHHHHHHHHHHHHHHHGHHHHHHHHHHHHHHHHHHHHHHHHHGHHHHHHHHHHFHHHHHHHHHHHHHHHHHHHHHHHHGHGGGGGGG
@M05620:46:000000000-D9D58:1:1101:8193:10680 1:N:0:102
GAATGAATGCAGAAATTGGCAAGATAATACTGCACCGATGGGAAATGATACTATCCTGAAACATGAGCAAATTGACCAGCCTCAGGATGTGAACTCATTTGCGACTTGTACAGCATAATGAAAAACCTAGGCATTGATTTTCCCAGGGCTCTTTCAAGATAGTAAAAACAGTGACTTGTACAGCATAATGAAAAACCTAGGCATTGATTTTGAAGACATCAGACACATGCAGAATGAAAAATTTTTCAGAA
+
AAABBFFFFFFFGGGGGGGGGCFGGGHHFHHHHHHGGAEGGHGGHHHHHHHHGHHHHHHHHHHHFFHHHFHHHFHHHHHHGHHHHHEHHGHGHHHHHHHHHHGCGGGHHHHDGHGHHFGHGHHHHGGHHHHHHHHGGHHHHHFFFFEDGHGHFDGGHGHFHHGHHHHHGHGGHGGHFFFGHGEHHHHEGBFGBGFDFHHGFHHHHHFHHGHHG00GHFHHHHHHHHHHFHHFGGFC:GBFGGGGGGGGFGE
@M05620:46:000000000-D9D58:1:1101:8213:10687 1:N:0:102
GAATGAATGCAGAAATTGGCAAGATAATACTGCACCGATGGGAAATGATACTATCCTGAAACATGAGCAAATTGACCAGCCTCAGGATGTGAACTCATTTGCGACTTGTACAGCATAATGAAAAACCTAGGCATTGATTTTCCCAGGGCTCTTTCAAGATAGTAAAAACAGTGACTTGTACAGCATAATGAAAAACCTAGGCATTGATTTTGAAGACATCAGACACATGCAGAATGAAAAATTTTTCAGAA
+
CABCCFFFFFFFGGGGGGGGGGGHHHHHHHHGHHHHGGGGGHHHHHHHHHHHHHHHHGHHHHHHHGHHHHHHHHHHHHHHGHHHGHGHHFGGHGGHHHHHHHGCGEGHHHFHGHHHHHHHHHFFHGGHHHECGFHHHHHGHHGHHHGGGHHHHFHFHGFHHHFHHGHHGHH1DFGHHFHGFHHHGHHHHHHGHHFGFH1FFHHHHHGHHHHHEGHFHHHHFHBCFHGGHHHHHHHGHHGGGGFGGGGGGGG
@M05620:46:000000000-D9D58:1:1101:6657:10699 1:N:0:102
GAATGAATGCAGAAATTGGCAAGATAATACTGCACCGATGGGAAATGATACTATCCTGAAACATGAGCAAATTGACCAGCCTCAGGATGTGAACTCATTTGCTGGAGGTCCCAGGGCTCTTTCAAGATAGTAAAAACAGTGACTTGTACAGCATAATGAAAAACCTAGGCATTGATTTTGAAGACATCAGACACATGCAGAATGAAAAATTTTTCAGAAATGATTTTTCTGGTGAGGTTGACTTAAGAGAA
+
CBBCBFFFFFFFGGGGGGGGGGGHHHHHHHHHHHHHFEGGGHHHHHHHHHHHHHHHHHHGHHHHHHHHHHHHHHHHHHHHGHHHGGGGHFGGGHHHHHHHHHHHHHHGGHHC3GG?1C/BGFDG4E3??B4DGHHH?/FBB??G4F3?33B22?F33BGHHHFGD22@==2F2@1GHHD=FDDD=0?1=1>1>001<11<F01=FGHH.GHHH0/0=DG00<0CHHHC/:CC::0;:G//::C000;0:C0
@M05620:46:000000000-D9D58:1:1101:27291:10704 1:N:0:102
GAATGAATGCAGAAATTGGCAAGATAATACTGCACCGATGGGAAATGATACTATCCTGAAACATGAGCAAATTGACCAGCCTCAGGATGTGAACTCATTTGCTGGAGGTCCCAGGGCTCTTTCAAGATAGTAAAAACAGTGACTTGTACAGCATAATGAAAAACCTAGGCATTGATTTTGAAGACATCAGACACATGCAGAATGAAAAATTTTTCAGAAATGATTTTTCTGGTGAGGTTGACTTCAGAGAA
+
CCCCDFFFFFFFGGGGGGGGGGGHHHHHHHHHHHHHGGGGGHHHHHHHHHHHHHHHHHHHHHHHHHHHHHHHHHHHHHHHGHHHHHHHHHGGHHHHHHHHHHHHGHHGGHHHHHGGGHHHHHHHHHHHHHHHHHHHGHHHHHHHHHHHHHHHHHHHHHHHHHHGGHHHHHHHHHHHHHHHGHHHHHHHHHHHHHHHHHHHHHHHHHHHHHHHHHHHHHHGHHHHHHHHHHHHHHHHHHHHHHGGGGHGGGG
@M05620:46:000000000-D9D58:1:1101:17254:10725 1:N:0:102
GAATGAATGCAGAAATTGGCAAGATAATACTGCACCGATGGGAAATGATACTATCCTGAAACATGAGCAAATTGACCAGCCTCAGGATGTGAACTCATTTGCTGGAGGTCCCAGGGCTCTTTCAAGATAGTAAAAACAGTGACTTGTACAGCATAATGAAAAACCTAGGCATTGATTTTGAAGACATCAGACACATGCAGAATGAAAAATTTTTCAGAAATGATTTTTCTGGTGAGGTTGACTTCAGAGAA
+
CCCCCFFFFFFFGGGGGGGGGGGGHHHHHHHHHGHHGFGGGGHHGHHHHHHHHHHHHHHHHHHGHHGHHHHHHHHHHHHHGHHHHHHGHGHGHHHHHHHHHHGHHHHGGHHHGHGGGHHHHHHHHHHHHHHHHHHHGHHHHHHHHHHHHHHHHHHHHHGHHHHGGHHHHHHHHHHHHHGHGHHHHHHHHHHHHHHHHHHHHHHHHHHHHHHHHHHHHGHHHHHHHHHHHHHHGHFHHHHHHHGGGGGGGGG
@M05620:46:000000000-D9D58:1:1101:14921:10737 1:N:0:102
GAATGAATGCAGAAATTGGCAAGATAATACTGCACCGATGGGAAATGATACTATCCTGAAACATGAGCAAATTGACCAGCCTCAGGATGTGAACTCATTTGCTGGAGGTCCCAGGGCTCTTTCAAGATAGTAAAAACAGTGACTTGTACAGCATAATGAAAAACCTAGGCATTGATTTTGAAGACATCAGACACATGCAGAATGAAAAATTTTTCAGAAATGATTTTTCTGGTGAGGTTGACTTCAGAGAA
+
CBCCCFFFFFFFGGGGGGGGGGGHHHHHHHGHHHHHGGGGGHHHHHHHHHHHHHGHGFHHHHHHHHHHHHHHHHHHHHHHGHHHHHHHHHHHHHHHHHHHHHHHHHHGGHHHHHGGGHHHHHHHHHHHHHHIHHHHGHHHHHHHHHHHHHHHHHHHHHHHHHHGGHHHHHHHHHGHHHHHGHHHGHHHHGHHHHHHHHHHHHHHHHHHHHGHGHHHHHHHHHHHHHHHHHHHHHHHHHHHHHGGGGGGGGG
@M05620:46:000000000-D9D58:1:1101:27114:10749 1:N:0:102
GAATGAATGCAGAAATTGGCAAGATAATACTGCACCGATGGGAAATGATACTATCCTGAAACATGAGCAAATTGACCAGCCTCAGGATGTGAACTCATTTGCGACTTGTACAGCATAATGAAAAACCTAGGCATTGATTTTGAAGACATCAGACACATGCAGAATGAAAAATTTTTCAGAAATGATTTTTCTGGTGAGGTTGACTTCAGAGAAGATCGGAAGAGCACACGTCTGAACTCCAGTCACGAATT
+
BABCCFFFFFFFGGGGGGGGGGGHHHHHHHHHHHHHGGGGGHHHHHHHHHHHHHHHHHHHHHHHHHHHHHHHHHHHHHHHGHHHHHHHHHHHHHHHHHHHHHF/EEEHHHHHEFFHB3EF4BFHHE?HHHBFHFFF4GDHHB/3?3?GDDD2G?GC2FDFGHHC2>GDDDGHHB=GC1?DGHHF1=F<<=<FDD101<<0<C/DGGEHF00/0<CGDGDD.EH./::/F-::FGGF0FB;FBF0FFGG.AA
@M05620:46:000000000-D9D58:1:1101:20038:10760 1:N:0:102
GAATGAATGCAGAAATTGGCAAGATAATACTGCACCGATGGGAAATGATACTATCCTGAAACATAAGCAAATTGACCAGCCTCAGGATGTGAACTCATTTGCGACTTGTACAGCATAATGAAAAACCTAGGCATTGATTTTCCCAGGGCTCTTTCAAGATAGTAAAAACAGTGACTTGTACAGCATAATGAAAAACCTAGGCATTGATTTTGAAGACATCAGACACATGCAGAATGAAAAATTTTTCAGAA
+
BBBBBFFFFFFFGGGGGGGGGGGHHHHHGHHHHHHHGGGGEHFGHHHHHHHHHHHHHGHHHHGH5DGHBHHHHHHHFHHHGHHHGGHHHFGGFHHHGHHHHGGGGGGHHHHHHHHHHHHHHHHHHGGHHHHGHHHHFHHHHHHHHHGGGHHHHHHHHHHHHHFHHHHHGHHHHHGHHHHHHHHGHHHHHHBHHHHGGHGHHHHHHHFHHHHHGFHHHHHGGHHGGHHHHHHHHHHFHHGGGGGGGGGGGGG
@M05620:46:000000000-D9D58:1:1101:20012:10766 1:N:0:102
GAATGAATGCAGAAATTGGCAAGATAATACTGCACCGATGGGAAATGATACTATCCTGAAACATGAGCAAATTGACCAGCCTCAGGATGTGAACTCATTTGCGACTTGTACAGCATAATGAAAAACCTAGGCATTAATTTTCCCAGGGCTCTTTCAAGATAGTAAAAACAGTGACTTGTACAGCATAATGAAAAACCTAGGCATTGATTTTGAAGACATCAGACACATGCAGAATGAAAAATTTTTCAGAA
+
BBBBBFFFFFFFGFCFGGGFFGGHHGHHFHHHHGHHGGGGGFHFHGHHHHHHEHGHHFFFGHFHHHHHHHHHGHHHHHGHGHHGBFGGHBFGHHHFHHHHHHGGGGGHHHHHHHFHHHGHGHHHHGGHHHHHHHG3?DGHGGGHFGAGDGEGHHHFFFFHFHFF@FHHGHF?GDGHHH1GFHHHHHFFHHDG1<CADFB1FFHHHF000<0DE00DHFFFHHFGHH/:CCFGFG;;0;00;ABB;FFGGBF
@M05620:46:000000000-D9D58:1:1101:15905:10769 1:N:0:102
GAATGAATGCAGAAATTGGCAAGATAATACTGCACCGATGGGAAATGATACTATCCTGAAACATGAGCAAATTGACCAGCCTCAGGATGTGAACTCATTTGCGACTTGTACAGCATAATGAAAAACCTAGGCATTGATTTTCCCAGGGCTCTTTCAAGATAGTAAAAACAGTGACTTGTACAGCATAATGAAAAACCTAGGCATTGATTTTGAAGACATCAGACACATGCAGAATGAAAAATTTTTCAGAA
+
CCCCCFFFFFFFGGGGGGGGGGGHHHHHHHHHHHHHGGGGGHHHHHHHHHHHHHHHHFHHHHHHHHHHHHHHHHHHHHGHGHHHHGGHGFGFGHHHHHHHHHGEGGGGHHHFHHHHHHHHHHHHHGGHHHGHHHHHHHHHHHFHFHGGGHHHHHHHHHHHHHHGHHHHGHHGGHHHHHHHHHHHHHHHHHHHHHHGGGHHHHHHGHHHHHHHGGHHHHHHHHGHHHHHHHHHHHHGHHGGGGGGGGGGGGG
@M05620:46:000000000-D9D58:1:1101:28716:10786 1:N:0:102
GAATGAATGCAGAAATTGGCAAGATAATACTGCACCGATGGGAAATGATACTATCCTGAAACATGAGCAAATTGACCAGCCTCAGGATGTGAACTCATTTGCTGGAGGTCCCAGGGCTCTTTCAAGATAGTAAAAACAGTGACTTGTACAGCATAATGAAAAACCTAGGCATTGATTTTGAAGACATCAGACACATGCAGAATGAAAAATTTTTCAGAAATGATTTTTCTGGTGAGGTTGACTTCAGAGAA
+
CCCCCFFFFFFFGGGGGGGGGGGHHHHHHHHHHHHHGGGGGHHHHHHHHHHHHHHHHHHHHHHHHHHHHHHHHHHHHHHHGHHHHHHHHHHHHHHHHHHHHHHHHHHGGHHHHHGGGHHHHHHHHHHHHHHHHHHHGHHHHHHHHHHHHHHHHHHHHHHHHHHGGHHHHHHHHHHHHHHHGHHHHHHHHHHHHHHHHHHHGHHHHHHHHHHHHHHHHHHHHHHHHHHHHHHHHHHHHHHHHHGGHGGGGGG
@M05620:46:000000000-D9D58:1:1101:7441:10806 1:N:0:102
GAATGAATGCAGAAATTGGCAAGATAATACTGCACCGATGGGAAATGATACTATCCTGAAACATGAGCAAATTGACCAGCCTCAGGATGTGAACTCATTTGCTGGAGGTCCCAGGGCTCTTTCAAGATAGTAAAAACAGTGACTTGTACAGCATAATGAAAAACCTAGGCATTGATTTTGAAGACATCAGACACATGCAGAATGAAAAATTTTTCAGAAATGATTTTTCTGGTGAGGTTGACTTCAGAGAA
+
BBBCCFFFFFFFGGGGGGGGGGGHHHHHHHHHHHHHEEGGGHHHHHHHHHHHHHHHHHHHHHHHHHHHHHGHHHHHHHHHGHHHGHGHHGHHHHHHHHHHHHHHHHHGGHHHHHGGGHHHHHHHHHHHHHHHHGHHGHHHHHHHHHHHHHHHHHHHHHHHHHHGGHHHHHHHHHHHHHHHGHHHHHHHHHHHHHHHHHHHHHHGHHHHHHHHHHHHHHHHHHHHHHHHHHHHHHHHHHHHHHGGGGGGGGG
@M05620:46:000000000-D9D58:1:1101:4660:10845 1:N:0:102
GAATGAATGCAGAAATTGGCAAGATAATACTGCACCGATGGGAAATGATACTATCCTGAAACATGAGCAAATTGACCAGCCTCAGGATGTGAACTCATTTGCTGGAGGTCCCAGGGCTCTTTCAAGATAGTAAAAACAGTGACTTGTACAGCATAATGAAAAACCTAGGCATTGATTTTGAAGACATCAGACACATGCAGAATGAAAAATTTTTCAGAAATGATTTTTCTGGTGAGGTTGACTTCAGAGAA
+
AAABCFFFFFFFGFFGGGGGGGGHHHHHHHHHHHHHFEGGGFGHHHHGHHHHHHHHHHHHHHHHHFHHHHHHHHHHHHGGGHHHFHGGHHHHFHGHHHHHHHHHHHFEGHHHHHGGGHHHHHHHHHHHHHHHHHHHGGHGFFHHHHHHHFHHGHHHGHHHHHHGGHGHGHHHHHHHHHHHGHHHHHHHHGHHHHHHHHHHEHHGFGHHGHHGHHHFHDGHHHHHHHHHHGHHHHFHHHHHHGGGGGGGGFF
@M05620:46:000000000-D9D58:1:1101:10899:10862 1:N:0:102
GAATGAATGCAGAAATTGGCAAGATAATACTGCACCGATGGGAAATGATACTATCCTGAAACATGAGCAAATTGACCAGCCTCAGGATGTGAACTCATTTGCTGGAGGTCCCAGGGCTCTTTCAAGATAGTAAAAACAGTGACTTGTACAGCATAATGAAAAACCTAGGCATTGATTTTGAAGACATCAGACACATGCAGAATGAAAAATTTTTCAGAAATGATTTTTCTGGTGAGGTTGACTTCAGAGAA
+
DDDDDFFFFFFFGGGGGGGGGGGHHHHHHHHHHHHHGGGGGHHHHHHHHHHHHHHHHHHHHHHHHHHHHHHHHHHHHHHHGHHHHHHHHGGGHHHHHHHHHHHHHHHGGHGHHHGGGHHHHHHHHHHHHHHHHHHHGHHHHHHHHHHHHHHHHHHHHHHHHHHGGHHHHHHHHHHHHGHHGHHHHHHHHHHHHHGHHHHHHHHHHHHHHHHHHHHHHHGHHHHHHHHHHHHHHHHHHHHHHHGGGGGGGGG
@M05620:46:000000000-D9D58:1:1101:7550:10867 1:N:0:102
GAATGAATGCAGAAATTGGCAAGATAATACTGCACCGATGGGAAATGATACTATCCTGAAACATGAGCAAATTGACCAGCCTCAGGATGTGAACTCATTTGCTGGAGGTCCCAGGGCTCTTTCAAGATAGTAAAAACAGTGACTTGTACAGCATAATGAAAAACCTAGGCATTGATTTTGAAGACATCAGACACATGCAGAATGAAAAATTTTTCAGAAATGATTTTTCTGGTGAGGTTGACTTCAGAGAA
+
CCCCCFFFFFFFGGGGGGGGGGGHHHHHHHHHHHHHGFGGGHHHHHHHHHHHHHHHHHHGHHHHHHHHHHHHHHHHHHHHGHHHHHHHHHHHHHHHHHHHHHHHEFHGGHHHHHGGGHGHHHHHHHHHHHHHHHHHGHHFHHHHHGHHHHHHGHHHHHHHHGHGGHHHHHHHHHHHHHHHGHGHHHHHHHHHHHHHHHGHHHHHHHHHHHHHHHHHHHHHHHHHHHHHHHHHHHHGHHHHHHGGGGGGGGG
@M05620:46:000000000-D9D58:1:1101:6112:10871 1:N:0:102
GAATGAATGCAGAAATTGGCAAGATAATACTGCACCGATGGGAAATGATACTATCCTGAAACATGAGCAAATTGACCAGCCTCAGGATGTGAACTCATTTGCTGGAGGTCCCAGGGCTTTTTCAAGATAGTAAAAACAGTGACTTGTACAGCATAATGGAAAACCTAGGCATTGATTTTGAAGACATCAGACACATGCAGAATGAAAAATTTTTCAGGAATGATTTTTCTGGTGAGGTTGACTTCAGAGAA
+
CCCCCFFFFFFFGGGGGGGGGGGHHHHHHHDGHHHHGGGGGHHHHHHHHHHHHHHHHHHHHHHHHHHHHHHHHHHHHHHHGHHHHHHHHHHHHHHHHHHHHHHHHHHGGH3G3@FG10/3BG34F?33434?DGHH//2B3344D2333332233D333BGHH2C222F==2F211@GH1/?1100=11111000111111>111DGHG.GHHH/<<0=C0000=CHH/00=:/0.;:C//00;00000/;
@M05620:46:000000000-D9D58:1:1101:18061:10914 1:N:0:102
GAATGAATGCAGAAATTGGCAAGATAATACTGCACCGATGGGAAATGATACTATCCTGAAACATGAGCAAATTGACCAGCCTCAGGATGTGAACTCATTTGCTGGAGGTCCCAGGGCTCTTTCAAGATAGTAAAAACAGTGACTTGTACAGCATAATGAAAAACCTAGGCATTGATTTTGAAGACATCAGACACATGCAGAATGAAAAATTTTTCAGAAATGATTTTTCTGGTGAGGTTGACTTCAGAGAA
+
CBCCCFFFFFFFGGGGGGGGGGGHHHHHHHHHHHHHGGGGGHHHHHHHHHHHHHHHHHHHHHHHHHHHHHHHHHHHHHHHG2FHGHHHHHHHHHHHHHHHHHHHHHHGGHHHHHGGGHHHHHHHHHHHHHHIHHHHGHHHHHHHHHHHHHHHHHHHHHHHHHHGGHHHHHHHHHHHHHHHGHHHHHHHHHHHHHHHHHHHHHHHHHHHHHHHHHHHHHHHHHHHHHHHHHHHHHHHHHHHHHGGGGGGGGG
@M05620:46:000000000-D9D58:1:1101:24086:10932 1:N:0:102
GAATGAATGCAGAAATTGGCAAGATAATACTGCACCGATGGGAAATGATACTATCCTGAAACATGAGCAAATTGACCAGCCTCAGGATGTGAACTCATTTGCTGGAGGTCCCAGGGCTCTTTCAAGATAGTAAAAACAGTGACTTGTACAGCATAATGAAAAACCTAGGCATTGATTTTGAAGACATCAGACACATGCAGAATGAAAAATTTTTCAGAAATGATTTTTCTGGTGAGGTTGACTTCAGAGAA
+
CBCCCFFFFFFFGGGGGGGGGGGHHHHHHHHHHHHHGGGGGHHHHHHHHHHHHHHHHHHHHHHHHHHHHHHHHHGHHHHHGHHGHHHHHHHHHHHHHHHHHHHHHHHGGHHHHHGGGHHHHHHHHHHHHHHHGHHHGHHHHHHHHHHHHHHHHHHHHHHHGHHGGHHHHHHHHHHHHHHHGHHHHHHHGFHHHHHHHHHHGHHHHHHHHHHHHHHHHHHHHHHGHHHHHHHHHHHHHHHHHHGGGGGGGGF
@M05620:46:000000000-D9D58:1:1101:21359:10970 1:N:0:102
GAATGAATGCAGAAATTGGCAAGATAATACTGCACCGATGGGAAATGATACTATCCTGAAACATGAGCAAATTGACCAGCCTCAGGATGTGAACTCATTTGCTGGAGGTCCCAGGGCTCTTTCAAGATAGTAAAAACAGTGACTTGTACAGCATAATGAAAAACCTAGGCATTGATTTTGAAGACATCAGACACATGCAGAATGAAAAATTTTTCAGAAATGATTTTTCTGGTGAGGTTGACTTCAGAGAA
+
CCCCCFFFFFFFGGGGGGGGGGGHHHHHHHHHHHHHGGGGGHHHHHHHHHHHHHHHHHHHHHHHHHHHHHHHHHHHHHHHGHHHHHHHHHHHHHHHHHHHHHHHHHHGGHHHHHGGGHHHHHHHHHHHHHHHHHHHGHHHHHHHHHHHHHHHHHHHHHHHHHHGGHHHHHHHHHHHHHHHGHHHHHHHHHHHHHHHHHHHHHHHHHHHHHHHHHHHHHHHHHHHHHHHHHHHHHHHHHHHHHGGGGGGGGG
@M05620:46:000000000-D9D58:1:1101:20669:10980 1:N:0:102
GAATGAATGCAGAAATTGGCAAGATAATACTGCACCGATGGGAAATGATACTATCCTGAAACATGAGCAAATTGACCAGCCTCAGGATGTGAACTCATTTGCTGGAGGTCCCAGGGCTCTTTCAAGATAGTAAAAACAGTGACTTGTACAGCATAATGAAAAACCTAGGCATTGATTTTGAAGACATCAGACACATGCAGAATGAAAAATTTTTCAGAAATGATTTTTCTGGTGAGGTTGACTTCAGAGAA
+
CBCCCFFFFFFFFGGGGGGGGGGHHHHHHHHHHHHHGGGGGHHHHHHHHHHHHHHHHHHHHHHHHHHHHHHHHHHHHHHHGHHHHGHHHGHGHHHHHHHHGHHHHHHGEHHHGHGGGFHHHHHHHHFHHGHHHHHHGHHHHGHHHHHGHGHHGHHHHHHHHHHGGHHHGHHHHHHHHHHHGHHHHHHHGHHHHHHHHHFFHFFFFGBDFHHHHHHFHGHGHHGHHHHHFHHHHGHHHHHHFFGGGGGGGFC
@M05620:46:000000000-D9D58:1:1101:4532:10983 1:N:0:102
GAATGAATGCAGAAATTGGCAAGATAATACTGCACCGATGGGAAATGATACTATCCTGAAACATGAGCAAATTGACCAGCCTCAGGATGTCAACTCATTTGCTGGAGGTCCCAGGGCTCTTTCAAGATAGTAAAAACAGTGACTTGTACAGCATAATGAAAAACCTAGGCATTGATTTTGAAGACATCAGACACATGCAGAATGAAAAATTTTTCAGAAATGATTTTTCTGGTGAGGTTGACTTCAGAGAA
+
BBBBBFFFFFFFDGEGGGGGGGFHHHHHHHGGHGHHFAEGGEFHFGHFFFHGFGHHHFGGHHGFGGGHHHGGFFBGHHGHGHHHHHHHHE5DGHGHFGHHHHHHFGHDFHHHHHGGGHGHHHHHHHHHGHHDHFHHGHHHFHHHHHHHHHHHHHHHHHFHHGHGGHHHFHFHFHHHHHHHGHHHHHGGHHHHHHFHHHHHGHHGGGGHHHFHHHHHHHHHHHHHHHHHHHHHHHHFGGGFHHGBBFGFFFF
@M05620:46:000000000-D9D58:1:1101:6113:10985 1:N:0:102
GAATGAATGCAGAAATTGCCAAGATAATACTGCACCGATGGGAAATGATACTATCCTGAAACATGAGCAAATTGACCAGCCTCAGGATGTGAACTCATTTGCTGGAGGTCCCAGGGCTCTTTCAAGATAGTAAAAACAGTGACTTGTACAGCATAATGAAAAACCTAGGCATTGATTTTGAAGACATCAGACACATGCAGAATGAAAAATTTTTCAGAAATGATTTTTCTGGTGAGGTTGACTTCAGAGAA
+
BAABBFFFFFFFFCGCFG5GGFGHEGFHGHHGHGHFE?AEGHB32GGDG5GGFHFHHFFBGFHHHHHFBFFEGHHGHFHHGHGCGHHHHFGGFHHHDFHHHFHHGFFFFHHHHHGGGFFHHHGHHHFFFFGHHEHHGHHHHBFHHDGBFHFGFF3DFGFDFFAEGH2GHFGHHHFHHHGHAFG<C0FGGFHHBHFFFHHH10GGB0=DGCBGFHHGHHDCFHHHEGHHGHBCH/CGAHHH/GGGGGGF0B9
@M05620:46:000000000-D9D58:1:1101:6126:10998 1:N:0:102
GAATGAATGCAGAAATTGGCAAGATAATACTGCACCGATGGGAAATGATACTATCCTGAAACATGAGCAAATTGACCAGCCTCAGGATGTGAACTCATTTGCTGGAGGTCCCAGGGCTCTTTCAAGATAGTAAAAACAGTGACTTGTACAGCATAATGAAAAACCTAGGCATTGATTTTGAAGACATCAGACACATGCAGAATGAAAAATTTTTCAGAAATGATTTTTCTGGTGAGGTTGACTTCAGAGAA
+
BBBBBFFFFFFFGGGGGG4FGFFHHHHHHHHHHHHHGEEGGHFHHHHGHHHHHHHHHHHGHHGHHEGHGGHGHHHHHHHHGHHHHHHHHGHHHHHHHHHHHHHHHHHGGHHHHHGGGHHHHHHGGHHHGHHHBHHHGHHHHGHHHHHHHHHHHHHHHHHFHHGGGHGHHHHHHHHHHHHHGEFGHHHHHHHHHHHHFHHHGHHHHDGFHHHHHHHGHFFGGHHHGHHHHHHHFHGHHHHHHHGGGGGGGBB
@M05620:46:000000000-D9D58:1:1101:28408:11012 1:N:0:102
GAATGAATGCAGAAATTGGCAAGATAATACTGCACCGATGGGAAATGATACTATCCTGAAACATGAGCAAATTGACCAGCCTCAGGATGTGAACTCATTTGCTGGAGGTCCCAGGGCTCTTTCAAGATAGTAAAAACAGTGACTTGTACAGCATAATGAAAAACCTAGGCATTGATTTTGAAGACATCAGACACATGCAGAATGAAAAATTTTTCAGAAATGATTTTTCTGGTGAGGTTGACTTCAGAGAA
+
BBBCCFFFFFFFGGGGGGGGGGGGHHHHFHHHHGHHGEGGGHCHEGHHHHHHHHHHHHHHHHHHHFHHHHHHHGHHHHHHGHHHGGGHHGHHHHHHHHHHHHGHFHHGGHHHGHGGGHGHHHHHHHHHHHHHGHHHGHHHHHHHHHHHHHHHHHHGHHHHHHHGGHHHHHHHHGHHHHHHGHHHHHHHHHHHHHGHHHHHHHHHHHHHHHHHHHHHHHHGHHHHHHHHHHHGHHHHHHHHHHGGGGGFFGG
@M05620:46:000000000-D9D58:1:1101:18676:11027 1:N:0:102
GAATGAATGCAGAAATTGGCAAGATAATACTGCACCGATGGGAAATGATACTATCCTGAAACATGAGCAAATTGACCAGCCTCAGGATGTGAACTCATTTGCTGGAGGTCACCAGGGCTCTTTCAAGATAGTAAAAACAGTGACTTGTACAGCATAATGAAAAACCTAGGCATTGATTTTGAAGACATCAGACACATGCAGAATGAAAAATTTTTCAGAAATGATTTTTCTGGTGAGGTTGACTTCAGAGA
+
CABCCFFFFFFFGGGGGGGGGGGHHHHHHHHHHHHHGGGGGHHHGHHHHHHHHHHHHHHHHHHHHGHHHHHHHHHHHHHHGHHHHHHHHHHHHHHHHHHHHHHHHHHGGHHHHHHGGGHHHHHHHHHGHHHHHHHHHGGHHHHHHHHHHHHHHHHHHHHHHHHHGGHHHHHHHHHHHHHHHGHGHHGHHHHHHHHHHHHHHFHHHHHHHHHHHHHHHHHHHHHHHHHHHHHHHHHHHHHHHHGGGGEGGGC
@M05620:46:000000000-D9D58:1:1101:4236:11035 1:N:0:102
GAATGAATGCAGAAATTGGCAAGATAATACTGCACCGATGGGAAATGATACTATCCTGAAACATGAGCAAATTGACCAGCCTCAGGATGTGAACTCATTTGCTGGAGGTCCCAGGGCTCTTTCAAGATAGTAAAAACAGTGACTTGTACAGCATAATGAAAAACCTAGGCATTGATTTTGAAGACATCAGACACATGCAGAATGAAAAATTTTTCAGAAATGATTTTTCTGGTGAGGTTGACTTCAGAGAA
+
BBBBBFFFFFFFGFGGGGGGGGGGHFGHHHHHHHHHG2EGGHFHHGHHHHHHGHHHHHHHHHHHHFGHHFHGHHGHHHHHGHHHHHHHHHHHHHHHGHHHHHHHHGHGGHHHHHGGGHHHHHHHHHHHHHHHGHHHGHHHGHHHHHHGHGHHHHFHHHHHHHHGGHHHHHHHHHHHHHHHGHHHHHHHFFHHHHFHHHHHHFHGGFDGAGHHHHHHHHFHHHEHHHHHHHHHHHCGFHHGEHGGGGGFFB;
@M05620:46:000000000-D9D58:1:1101:21649:11044 1:N:0:102
GAATGAATGCAGAAATTGGCAAGATAATACTGCACCGATGGGAAATGATACTATCCTGAAACATGAGCAAATTGACCAGCCTCAGGATGTGAACTCATTTGCTGGAGGTCCCAGGGCTCTTTCAAGATAGTAAAAACAGTGACTTGTACAGCATAATGAAAAACCTAGGCATTGATTTTGAAGACATCAGACACATGCAGAATGAAAAATTTTTCAGAAATGATTTTTCTGGTGAGGTTGACTTCAGAGAA
+
BBBBBFFFFFFFGGFGGFGGGGGGHHHHEHHHHHHHGEGGFHHHHHHFHHHHFHHHHHHHHHHHHHHHHHGGHHHHHHHHGHHHHHHHHGHGHHHHFHHHHHHHHHHGGHHHHHGGGHHHHHHHHHGHGHHHHHHHGEHHHHHHHHHGHHHHHHGFHHFHHHGGGHHHHHHHHHGHHHHHGHGHHHHHGBGHHHGHHHHHHHHHHHHHHHHHHHHHHGHHHHFHHHHHHHHHHHHFHHHHHHGGGGFFGGG
@M05620:46:000000000-D9D58:1:1101:17663:11044 1:N:0:102
GAATGAATGCAGAAATTGGCAAGATAATACTGCACCGATGGGAAATGATACTATCCTGAAACATGAGCAAATTGACCAGCCTCAGGATGTGAACTCATTTGCTGGAGGTCCCAGGGCTCTTTCAAGATAGTAAAAACAGTGACTTGTACAGCATAATGAAAAACCTAGGCATTGATTTTGAAGACATCAGACACATGCAGAATGAAAAATTTTTCAGAAATGATTTTTCTGGTGAGGTTGACTTCAGAGAA
+
ABBBBFFFFFFFGGGGGFFGGGGHHHHHHHHHHHHHGGGGGHHGHHHHHHHHHHHHHHHHHHHHHFHHHHHGHHHHHHHHGHHHHHGHHHHGHHHHHHHHHHHHHHHGGHHHHHGGGHHHHHHHHHHHHHHHGHHHGHHHHHHHHHHHHHHHHHHHHHGHHHFGGHHHHHHHHHHHHHHHGHHHHHHHHHHHBGFHHHHHGFHHHFHHFGHHHHHHHFFHHHGHHHHHHHHHHHHHHHHHHHGGGGGGGGG
@M05620:46:000000000-D9D58:1:1101:19678:11080 1:N:0:102
GAATGAATGCAGAAATTGGCAAGATAATACTGCACCGATGGGAAATGATACTATCCTGAAACATGAGCAAATTGACCAGCCTCAGGATGTGAACTCATTTGCTGGAGGTCCCAGGGCTCTTTCAAGATAGTAAAAACAGTGACTTGTACAGCATAATGAAAAACCTAGGCATTGATTTTGAAGACATCAGACACATGCAGAATGAAAAATTTTTCAGAAATGATTTTTCTGGTGAGGTTGACTTCAGAGAA
+
CCCCCFFFFFFFGGGGGGGGGGGGHHHHHHHHHHHHGGGGGGHHHHHHHHHHHHHHHHHHHHHHHHGHGHGHHGHHHHHHGHHHHHHHHHHHHHHHHHHHHHHHHHHGGHHHHHGGGHHHHHHHHHHHHHHHHHHHGHHHHHHHHHHGHHHHHHHHHHGHHHHGGHHHHHHHHHHHHHHHGHHHHHGHHHHHHHHHHHHHHHHHHGHGHHHHHHHHHHHEHHHHHHHHHHHHHHGHHHHHHHGGGGGGGGG
@M05620:46:000000000-D9D58:1:1101:27892:11091 1:N:0:102
GAATGAATGCAGAAATTGGCAAGATAATACTGCACCGATGGGAAATGATACTGTCCTGAAACATGAGCAAATTGACCAGCCTCAGGATGTGAACTCATTTGCGACTTGTACAGCATAATGAAAAACCTAGGCATTGATTTTGAAGACATCAGACACATGCAGAATGAAAAATTTTTCAGAAATGATTTTTCTGGTGAGGTTGACTTCAGAGAAGATCGGAAGAGCACACGTCTGAACTCCAGTCACGAATT
+
CBCCCFFFFFFFGGGGGGGGGGFHHHHHHHHHHHHHGGGGGHHGHHHHHHHHHHHHHHHHHHGHHHHHHHHHHHHHHHGGGHHHHHHHGGHGHHHHHHHHHHGEGGGHHHHHHHHHHHHHHHHHHGGHHHHHHHHHHHHHHHGHHHHHHHHHHHGHHHHGHHHHHHHHHHHHHHHHHHHHHHHGHHHHHHHHHHHHHHHHHHHHHHHGHHHHHHHHHGGGGGHHHGHHHGCGGGGGGGGGGGFGGGGGGGG
@M05620:46:000000000-D9D58:1:1101:3809:11100 1:N:0:102
GAATGAATGCAGAAATTGGCAAGATAATACTGCACCGATGGGAAATGATACTATCCTGAAACATGAGCAAATTGACCAGCCTCAGGATGTGAACTCATTTGCTGGAGGTCCCAGGGCTCTTTCAAGATAGTAAAAACAGTGACTTGTACAGCATAATGAAAAACCTAGGCTTTGATTTTGAAGCCTTCAGCCCCATGCAGAATGAAAAATTTTTCAGAATTGTTTTTCTTGGTGAGGTTGCCTTCGGGGAA
+
BBBBBFFFFFFFFGGGGGGGGGGHHHHHHHHHHHHHEAEGGHHHGGHGHHHHHHHHHHHHHHHHHGGHHFCFHHFHHHHHGHHHGHEHHHHGFHHHHHHHHHHHFGHGGHHHFHGGGHHHHHHHFHFHHHHHH4GHGHHHHHHHHHHHHGHHHHHHHHGHHH0C/22@2@2@@11@FH1<F<1101111110...<0111F00=DGHF.<GHH0/00=D0000<CHG/00<0::0;.;//.0;00.9.-;.
@M05620:46:000000000-D9D58:1:1101:10510:11103 1:N:0:102
GAATGAATGCAGAAATTGGCAAGATAATACTGCACCGATGGGAAATGATACTATCCTGAAACATGAGCAAATTGACCAGCCTCAGGATGTGAACTCATTTGCTGGAGGTCCCAGGGCTCTTTCAAGATAGTAAAAACAGTGACTTGTACAGCATAATGAAAAACCTAGGCATTGATTTTGAAGACATCAGACACATGCAGAATGAAAAATTTTTCAGAAATGATTTTTCTGGTGAGGTTGACTTCAGAGAA
+
CBCCCFFFFFFFGGGGGGGGGGGHHHGHHHHHHHHHGGGGGHHHHHHHHHHHHHHHHHHHHHHHHHHHHHHHHHHHHHHHGHHHHHHHGGHGHHHHHHHHHHHHHHHGGHHHHHGGGHHHHHHHHHHHHHHHHHHHGHHHHHHHHHHHHHHHHHHGHHHHHHHGGHHHHHHHGHHHHHHGGHGHHHHHHHHHHHGHHHHHHHHHHHHHHHHHHHHHHHHHHHHHHHHHHHHFHHHHEHHHHHGGGGGGGGF
@M05620:46:000000000-D9D58:1:1101:18551:11104 1:N:0:102
GAATGAATGCAGAAATTGGCAAGATAATACTGCACCGATGGGAAATGATACTATCCTGAAACATGAGCAAATTGACCAGCCTCAGGATGTGAACTCATTTGCTGGAGGTCACCAGGGCTCTTTCAAGATAGTAAAAACAGTGACTTGTACAGCATAATGAAAAACCTAGGCATTGATTTTGAAGACATCAGACACATGCAGAATGAAAAATTTTTCAGAAATGATTTTTCTGGTGAGGTTGACTTCAGAGA
+
BACCCFFFFFFFGGGGGGGGGGGHHHHHHHHHHHHHGGGGGHHHHHHHHHHHHHHHHHHHHHHHHHHHHHHHHHHHHHHHGHHHHHHHHFGGHHHHHHHHHHHHHHHGGHHHHHHGGGHHHHHHHHHHHHHHHHHHHGHHHHHHHHHHHHHHHHHHHHHHHHHHGGHHHHHGHHHHHHHHHGHHHHHHHHHHHHHHHHHHHHGHHHGHHHHHHHHHHHHHHHHHHHHHHHHHHHHHHGCGHHGGGGGGGGF
@M05620:46:000000000-D9D58:1:1101:11231:11137 1:N:0:102
GAATGAATGCAGAAATTGGCAAGATAATACTGCACCGATGGGAAATGATACTATCCTGAAACATGAGCAAATTGACCAGCCTCAGGATGTGAACTCATTTGCTGGAGGTCCCAGGGCTCTTTCAAGATAGTAAAAACAGTGACTTGTACAGCATAATGAAAAACCTAGGCATTGATTTTGAAGACATCAGACACATGCAGAATGAAAAATTTTTCAGAAATGATTTTTCTGGTGAGGTTGACTTCAGAGAA
+
BBCCCFFFFFFFGGGGGGGGGGGHHHHHHHHHHHHHGGGGGHGHHHHHHHHHHHHHHGHHHHHHHHHHHHHGHHHHHHHHGHHHHHHHHHHHHHHHHHHHGHHHHHHGGHHHHHGGGHHHHHHHHHGHHHHHHHHHGHHHHHHHHHHGHHHHHHHHHHHHHHHGGHHHHHHHHHHHHHHHGHHHHHHHHHEHHHHHHHHHHHHHHHGHHHHHHHHHHHHHHHHHHHHHHHHHHHHHHHHHHHGGGGGGGGF
@M05620:46:000000000-D9D58:1:1101:17656:11171 1:N:0:102
GAATGAATGCAGAAATTGGCAAGATAATACTGCACCGATGGGAAATGATACTATCCTGAAACATGAGCAAATTGACCAGCCTCAGGATGTGAACTCATTTGCTGGAGGTCACACGGTCATCCAGGCCTCTTTCAAGATAGTAAAAACAGTGACTTGTACAGCATAATGAAAAACCTAGGCATTGATTTTGAAGACATCAAACACATGCAGAATCCCAGGGCTCTTTCAAGATAGTAAAAACAGTGACTTGT
+
BABBBFFFFFFFGGGGGGGGGGGHHHHHHHHHHHHHGGGGGHHHHHHHHHHHHHHHHHHHHHHHHHHHHHHHHHHHHHHHGHHHHHHHHHHHHHHHHHHHHHHHGGHGGHHHHHGGGGGHHHHHHHGGHHHHHHHGFHHGHHHHHHGGHHHHHHHHGFHHGHHHHHHGFHHHHGGHHHHGHHHHHHHHHHFGHHHGHHHHHHHHHHHHHHHHHHHHHHGCDHHHHHHFFHHHHHHHHGGGGGG;BCFGGGC
@M05620:46:000000000-D9D58:1:1101:16502:11172 1:N:0:102
GAATGAATGCAGAAATTGGCAAGATAATACTGCACCGATGGGAAATGATACTATCCTGAAACATGAGCAAATTGACCAGCCTCAGGATGTGAACTCATTTGCTGGAGGTCCCAGGGCTCTTTCAAGATAGTAAAAACAGTGACTTGTACAGCATAATGAAAAACCTAGGCATTGATTTTGAAGACATCAGACACATGCAGAATGAAAAATTTTTCAGAAATGATTTTTCTGGTGAGGTTGACTTCAGAGAA
+
CCDDCFFFFFFFGGGGGGGGGGGHHHHHHHHHHHHHGGGGGHHHHHHGHHHHHHHHHHHHHHHHHGHHHHHHHHHHHHGHGHHHHGFHGGGGHHHHHHHHHHHHHHGGGHHHHHGGGHHHHHHHHHHHHHHIHHHHGHHHHHHHHHHHHHHHHHHHHHHHHHHGGHHHHHHHHHHHHHHHGHHHHHHHHHHHHHHHHHHHHHGHHHHHHHHHHHHHHHHHHHGHHHHHHHHHHHHHHHHHHHGGHGGGGGG
@M05620:46:000000000-D9D58:1:1101:3429:11181 1:N:0:102
GAATGAATGCAGAAATTGGCAAGATAATACTGCACCGATGGGAAATGATACTATCCTGAAACATGAGCAAATTGACCAGCCTCAGGATGTGAACTCATTTGCTGGAGGTCCCAGGGCTCTTTCAAGATAGTAAAAACAGTGACTTGTACAGCATAATGAAAAACCTAGGCATTGATTTTGAAGACATCAGACACATGCAGAATGAAAAATTTTTCAGAAATGATTTTTCTGGTGAGGTTGACTTCAGAGAA
+
BAABBFFFFFBDGGBGGGFFGGGGHHHHEHGGFFHCEAEEEFGHHHHGHHHHHGHHHFFHHDEGCGFHFHHHHHBEGHGHGHHCFHGGGHHDHDGFDGHHHHGGF?FFEHHHHGGGFHHHHHHHHGEGFHFGHHGHDHFGHHHHHGHHFGHHHHHHHHHHFHHGGHHHHHHHHHGHHGHGGHHHHHHGDHHHHHFFHGFHFHFHHGHHGHHHHHGHHHHHHHHHHHHGHHHHGFFFFHHHGHGGGGGFGGG
@M05620:46:000000000-D9D58:1:1101:26458:11197 1:N:0:102
GAATGAATGCAGAAATTGGCAAGATAATACTGCACCGATGGGAAATGATACTATCCTGAAACATGAGCAAATTGACCAGCCTCAGGATGTGAACTCATTTGCTGGAGGTCCCAGGGCTCTTTCAAGATAGTAAAAACAGTGACTTGTACAGCATAATGAAAAACCTAGGCATTGATTTTGAAGACATCAAACACATGCAGAATCCCAGGGCTCTTTCAAGATAGTAAAAACAGTGACTTGTACAGCATAAT
+
BBBCCFFFFFFFGGGGGGGGGGFGHHHHHHHHHHHHGGGGGHHHHHHHHHHHHHHHHHHHHHHHHHHHHHHHHHHHHHGHGHHHHHHHHHHHHHHHHHHHHHHHHHHGGHHGHGGGGHHHHGDGFGHHHHHHHHHHGHHHHHHHHFHHHHFHHHHHHHHGHHHGGHFFFGFHFFFHHHHF=GHHHFHHHBGGGHEFFHFHFHHHHFFFE?CGHHHHGFHHHHHGHHFHFFDHGFHFCHHHGGGGFEFFFFF
@M05620:46:000000000-D9D58:1:1101:20188:11206 1:N:0:102
GAATGAATGCAGAAATTGGCAAGATAATACTGCACCGATGGGAAATGATACTATCCTGAAACATGAGCAAATTGACCAGCCTCAGGATGTGAACTCATTTGCTGGAGGTCACCAGGGCTCTTTCAAGATAGTAAAAACAGTGACTTGTACAGCATAATGAAAAACCTAGGCATTGATTTTGAAGACATCAGACACATGCAGAATGAAAAATTTTTCAGAAATGATTTTTCTGGTGAGGTTGACTTCAGAGA
+
BBCCCFFFFFFFGGGGGGGGGGFHHHHHHHHHHHHHGGGGGHHHGHHHHHHHHHHHHHHHHHGHHHHHHHHHHHHHHHGGFHHHHHHHHGGGHHHHHHHHHHHHHHHGGHHHHHHGGGHHHHHHHHHHHHHHHGHHHGHHHHHHHHHHHHHHHGHHHHHHHHHHGGHHHHHHHHHHHHHHHGHHHHHHHHGHHHHHHHHHHHHHHHHHHHHHHHHHHHHGHHHHHHHHHHHHHCGEGHGHHGGGGGGGGGB
@M05620:46:000000000-D9D58:1:1101:28152:11211 1:N:0:102
GAATGAATGCAGAAATTGGCAAGATAATACTGCACCGATGGGAAATGATACTATCCTGAAACATGAGCAAATTGACCAGCCTCAGGATGTGAACTCATTTGCTGGAGGTCCCAGGGCTCTTTCAAGATAGTAAAAACAGTGACTTGTACAGCATAATGAAAAACCTAGGCATTGATTTTGAAGACATCAGACACATGCAGAATGAAAAATTTTTCAGAAATGATTTTTCTGGTGAGGTTGACTTCAGAGAA
+
CBCCCFFFFFFFGGGGGGGGGGFGFHHHHHHGHHHHGGFGGGGHHHHGHHHHHHFHHHHGHHHHGHHHHHGGHHHHHHGGGHHHHHHFHHHHHHHHHHHHHHHHGHHGGHHHFHGGGHGHHHHHHHGHHHHHGHHHGHHHHHGHHHFHHHHHHHHHHHHHFHHGGHHHHGHHHHHHHFHHGHHHHHHHHHHHGHHHHHHHHHHHHHFHGGHHFHHHHFGFFHHFHHGHHHFGFHHHHGHHHHGGGGGFGFF
@M05620:46:000000000-D9D58:1:1101:17662:11237 1:N:0:102
GAATGAATGCAGAAATTGGCAAGATAATACTGCACCGATGGGAAATGATACTATCCTGAAACATGAGCAAATTGACCAGCCTCAGGATGTGAACTCATTTGCGACTTGTACAGCATAATGAAAAACCTAGGCATTGATTTTCCCAGGGCTCTTTCAAGATAGTAAAAACAGTGACTTGTACAGCATAATGAAAAACCTAGGCATTGATTTTGAAGACATCAGACACATGCAGAATGAAAAATTTTTCAGAA
+
AAAAAFFFFFFFFGGGGB1FGGGHHCHHHHHHGHHHGGEGFCFGHHHFGGHHHHHHHGHFHHHHFGGHBFGHHHHHHHGHGGHHHHHHGHHGHHHHGFHHGFEEEGFHHHHBBGHHHHHEFHHHHGGHHB0FGFHHGHHHHHHHHHGGGHEGHHFGBHHHHHGHGEHHGEHHHHHHHGH1FDHHCHHFGG1FGHFGGHGH0GHHHE0=DGHHFHHHHHHHF:CGFHHHHGHHHBGGHBFGFGGGFFGGEFG
@M05620:46:000000000-D9D58:1:1101:17670:11253 1:N:0:102
GAATGAATGCAGAAATTGGCAAGATAATACTGCACCGATGGGAAATGATACTATCCTGAAACATGAGCAAATTGACCAGCCTCAGGATGTGAACTCATTTGCGACTTGTACAGCATAATGAAAAACCTAGGCATTGATTTTCCCAGGGCTCTTTCAAGATAGTAAAAACAGTGACTTGTACAGCATAATGAAAAACCTAGGCATTGATTTTGAAGACATCAGACACATGCAGAATGAAAAATTTTTCAGAA
+
BBBBBFFFFFFFGGGGGGGGGFGHHHHHHHHHHHHHGGGGGFHHHHHHHHHHHHHHHHHHGHHHHHHHHHHHHHHHHHHHGHFHHFGHHGHHHHHHHHHHHHGGGGGHHHHHHHHHHHHHGHGHHGGHHFHHHHHHGHHHHHHGHHGGGHGHHHHHHHGHHHGHHHHHGHGGHHHHHHHHHHHHHHGHHHHHHHHGGHHHHHHHHHHHHHHGEHFHHHHHHHHHHHHGHHHHGHGHHHFGGGGGGGGFGGG
@M05620:46:000000000-D9D58:1:1101:17650:11256 1:N:0:102
GAATGAATGCAGAAATTGGCAAGATAATACTGCACCGATGGGAAATGATACTATCCTGAAACATGAGCAAATTGACCAGCCTCAGGATGTGAACTCATTTGCGACTTGTACAGCATAATGAAAAACCTAGGCATTGATTTTCCCAGGGCTCTTTCAAGATAGTAAAAACAGTGACTTGTACAGCATAATGAAAAACCTAGGCATTGATTTTGAAGACATCAGACACATGCAGAATGAAAAATTTTTCAGAA
+
CCCCCFFFFFFFGGGGGGGGGGGHHHHHHHHHHHHHGGGGGHHGHGHHHHHHHHHHHHHGHHHHHHHHHHHHHHHHHHHHGHHHHHGHHGHHHHHHHHHHHHGEEGGHHHHBGHHHHBDFFFFFHGGGFGHHHHHHHHHHHHHHHFGGGHHGHHHHHDBGHHFHFGHHGHHGFFHHHEHHHHHHHHHGFHFHDHFFFG11GHHHHHFHGGHHAGGHHHFHH0CHHHHHHHGHHHHHGGGGGGGGGGGGGFG
@M05620:46:000000000-D9D58:1:1101:5535:11266 1:N:0:102
GAATGAATGCAGAAATTGGCAAGATAATACTGCACCGATGGGAAATGATACTATCCTGAAACATGAGCAAATTGACCAGCCTCAGGATGTGAACTCATTTGCTGGAGGTCCCAGGGCTCTTTCAAGATAGTAAAAACAGTGACTTGTACAGCATAATGAAAAACCTAGGCATTGATTTTGAAGACATCAGACACATGCAGAATGAAAAATTTTTCAGAAATGATTTTTCTGGTGAGGTTGACTTCAGAGAA
+
CCCCCFFFFFFFGGGGGGGGGGGGHHHHHHHHHHHHGEGGGHHHHHHHHHHHHHHHHHHHHHHHHHHHHHHHHHHHHHHHGHHHGHFHHHHHHHHHHHHHHHHHHHHGGHHHHHGGGHHHHHHHHHHHHHHIHHHHGHHHHHHHHHHHHHHHHHHHHHHHHHHGGHHHHHHHHHGHHHHHGHHHHHHHHHGHHHHHHHHHHHHGHHHHHHHHHHHHHHHHHHGHHHHHHHHHHHHHHHHHHHGGGGGGGGF
@M05620:46:000000000-D9D58:1:1101:20039:11274 1:N:0:102
GAATGAATGCAGAAATTGGCAAGATAATACTGCACCGATGGGAAATGATACTATCCTGAAACATGAGCAAATTGACCAGCCTCAGGATGTGAACTCATTTGCGACTTGTACAGCATAATGAAAAACCTAGGCATTGATTTTGAAGACATCAGACACATGCAGAATGAAAAATTTTTCAGAAATGATTTTTCTGGTGAGGTTGACTTCAGAGAAGATCGGAAGAGCACACGTCTGAACTCCAGTCACGAATT
+
CCCCCFFFFFFFGGGGGGGGGGGHHHHHHHHHHHHHGGGGGHHHHHHHHHHHHHHHHHHHHHHHHHHHHHHHHHHHHHHHGHHHHHHHHGHHHHHHHHHHHHGGGGGHHHHHHHHHHHHHHHHHHGGHHHHHHHHHHHHHHHGHHHHHHHHHHHHHHHHHHHHFHHHHHHHHHHHHHHHHHHHHHHHHHHHHHHGHFHHHHHHHHHHGHHHGFHHHHHGGGGHHHHHHHGHHGGGGGGGGGGGGGGGGGGG
@M05620:46:000000000-D9D58:1:1101:25012:11275 1:N:0:102
GAATGAATGCAGAAATTGGCAAGATAATACTGCACCGATGGGAAATGATACTATCCTGAAACATGAGCAAATTGACCAGCCTCAGGATGTGAACTCATTTGCTGGAGGTCCCAGGGCTCTTTCAAGATAGTAAAAACAGTGACTTGTACAGCATAATGAAAAACCTAGGCATTGATTTTGTAGACATCAGACACATGCAGAATGAAAAATTTTTCAGAAATGTTTTTTCTGGTGAGGTTGACTTCAGAGAA
+
BCCBCFFFFFFFGGGGGGGGGGGHHHHHHHHHHHHHGGGGGHHHHHHHHHHHHHHHHHHHHHHHHHHHHHHHHHHHHHHHGHHHHHHHHHHHHHHHHHHHHHHHHHHGGHDH@31E10FG3G444BF3F3444DGHAG24F34443F33F3223D3?B33DGHA/22222@<2211?FG1011@1FF<11?1FHH1<111>01=11=GG./DHHC00D0<D0000=CG/G00<C0G.:9//009900=FG/
@M05620:46:000000000-D9D58:1:1101:12306:11276 1:N:0:102
GAATGAATGCAGAAATTGGCAAGATAATACTGCACCGATGGGAAATGATACTATCCTGAAACATGAGCAAATTGACCAGCCTCAGGATGTGAACTCATTTGCTGGAGGTCCCAGGGCTCTTTCAAGATAGTAAAAACAGTGACTTGTACAGCATAATGAAAAACCTAGGCATTGATTTTGAAGACATCAGACACATGCAGAATGAAAAATTTTTCAGAAATGATTTTTCTGGTGAGGTTGACTTCAGAGAA
+
BA>ABFFFFFFFGGGGFGGGGGGHHHGHHHHHHFHHGGEGGHHHHHHEHHHHGHHHHHHGGHHHHGHHGGHFHHHHGFHHGHHGHHHHHFGFGGHHHFHHHGHHHGGGGHHHHHGGGHHHHHHHHHHGFHHHHHGHGHHHHHHHHHHHHHHHHHHHHGFHHHHGGHHHHHHHHHHHHHHHGHHHHHHGHHHHGHHHHGHHHHHHGHHHHHHHHHHGHGHHHHHHGHHHGHHHFHGFHHHHHHGGGGGGGFF
@M05620:46:000000000-D9D58:1:1101:2627:11296 1:N:0:102
GAATGAATGCAGAAATTGGCAAGATAATACTGCACCGATGGGAAATGATACTATCCTGAAACATGAGCAAATTGACCAGCCTCAGGATGTGAACTCATTTGCTGGAGGTCCCAGGGCTCTTTCAAGATAGTAAAAACAGTGACTTGTACAGCATAATGAAAAACCTAGGCATTGATTTTGAAGACATCAGACACATGCAGAATGAAAAATTTTTCAGAAATGATTTTTCTGGTGAGGTTGACTTCAGAGAA
+
CCCCCFFFFFFFGGGGGGGGGGGHHHHHHHHHHHHHGEFGGHHHHHHHHHHHHHHHHHHHHHGHHHHHHHHGHHGHHHHHGHHHHHHHHGHGHHHHHHHHHGHHHHHGGHHHGHGGFHHHHHHHHHHHGHHHHGHHGHGHGHHHHHHHHHFGHHHHHBHHFHHGGHHHFGHBHFHHHHHFGHHHHGGGHBFHHGHFHHHHHHHHHGFHHGHHHHHHGHHBGBGHHHHHHHHHHHHHHGHHHHGGGGGGGGG
@M05620:46:000000000-D9D58:1:1101:2616:11309 1:N:0:102
GAATGAATGCAGAAATTGGCAAGATAATACTGCACCGATGGGAAATGATACTATCCTGAAACATGAGCAAATTGACCAGCCTCAGGATGTGAACTCATTTGCTGGAGGTCCCAGGGCTCTTTCAAGATAGTAAAAACAGTGACTTGTACAGCATAATGAAAAACCTAGGCATTGATTTTGAAGACATCAGACACATGCAGAATGAAAAATTTTTCAGAAATGATTTTTCTGGTGAGGTTGACTTCAGAGAA
+
BABBBFFFFFFFGGGGGGGGGGGHHHHHHHHHHHHHGEGGGHFHHGHGHHHHHHHHHGGHHHHHH3FHHHFFGBAGHHGHGHHHGHGHHHHHHHHHHHHHHHHHFFHGGHHHHHGGGHHHHHHHHHHHHHGHHHHHGHHHHHHHHHHHHHHHHHHHHHHHHHHGGHHHHHHHHHHHHHHHGHHHHHHHGHHHHHHHHHHHHHHHHHFHHHHFHHHHHHGHHHHGHHHHHHHHHHHGHGHHHHGGGGGGGGB
@M05620:46:000000000-D9D58:1:1101:14440:11312 1:N:0:102
GAATGAATGCAGAAATTGGCAAGATAATACTGCACCGATGGGAAATGATACTATCCTGAAACATGAGCAAATTGACCAGCCTCAGGATGTGAACTCATTTGCTGGAGGTCCCAGGGCTCTTTCAAGATAGTAAAAACAGTGACTTGTACAGCATAATGAAAAACCTAGGCATTGATTTTGAAGACATCAGACACATGCAGAATGAAAAATTTTTCAGAAATGATTTTTCTGGTGAGGTTGACTTCAGAGAA
+
BCCCCFFFFFFFGGGGGGGGGGGHHHHHHHHHHHHHGGGGGHHHHHHHHHHHHHHHHHHHHHHHHHHHHHHHHHHHHHHHGHHHGHHHHGGGHHHHHHHHHHHHHHHGGHHHHHGGGHHHHHHHHHHHHHHHHHHHGHHHHHHHHHHHHHHHHHHGHHHHHHHGGHHHHHHHHHGHHHHHGHGHHHHHHHHHHHHHHHHHHHHHHHHHHHHHHHHHHHHHHHHHHHHHHHHHHHHHHHHHHHGGGGGGGGF
@M05620:46:000000000-D9D58:1:1101:26997:11315 1:N:0:102
GAATGAATGCAGAAATTGGCAAGATAATACTGCACCGATGGGAAATGATACTATCCTGAAACATGAGCAAATTGACCAGCCTCAGGATGTGAACTCATTTGCTGGAGGTCCCAGGGCTCTTTCAAGATAGTAAAAACAGTGACTTGTACAGCATAATGAAAAACCTAGGCATTGATTTTGAAGACATCAGACACATGCAGAATGAAAAATTTTTCAGAAATGATTTTTCTGGTGAGGTTGACTTCGGAGAA
+
CCCCCFFFFFFFGGGGGGGGGGGHHHHHHHGGHHHHGGGGGHHHGHHHHHHHHHHHHHHHHHHHHHHHHHHGHHHHHHHHGHHHHHHHHHHHHHHHHHHHHHHHHHHGGHHHHHGGGHHHHHHHGGHHHHHHHHHHGHHHHHHHHHHHHHHHHHHHHHHHHHHGGHHHHGHHHHHHHHHHGHHHHHHHHGHHHHHHHHHHHHHHHHHHHHHHEHHGHHHHHHHHHHHHHHHEGHHHEHHHHHGGGEGFGGF
@M05620:46:000000000-D9D58:1:1101:10930:11322 1:N:0:102
GAATGAATGCAGAAATTGGCAAGATAATACTGCACCGATGGGAAATGATACTATCCTGAAACATGAGCAAATTGACCAGCCTCAGGATGTGAACTCATTTGCTGGAGGTCCCAGGGCTCTTTCAAGATAGTAAAAACAGTGACTTGTACAGCATAATGAAAAACCTAGGCATTGATTTTGAAGACATCAGACACATGCAGAATGAAAAATTTTTCAGAAATGATTTTTCTGGTGAGGTTGACTTCAGAGAA
+
CCCCCFFFFFFFGGGGGGGGGGGHHHGHHHHHHHHHGGGGGHHHHHHHHHHHHHHHHHHHHHHHHHHHHHHHHHHHHHHHGHHBFGHHHHHHHHHHHHHEHHHHHHHGGHHHHHGGGHHHHHHHHHHHHGHHHHHHGHHHHEHHHHHHHHHHHHHHHHHHGHHGGHHHHHHHHHGHHHHHGHHHHHHHHHHHHHHHHHGHHHHHHHHHHHHHHHHHHHHHHHHHHHHHHHHGHHHHHHHHHHGGGGGGGGB
@M05620:46:000000000-D9D58:1:1101:3976:11339 1:N:0:102
GAATGAATGCAGAAATTGGCAAGATAATACTGCACCGATGGGAAATGATACTATCTTGAAACATGAGCAAATTGACCAGCCTCAGGATGTGAACTCATTTGCTGGAGGTCCCAGGGCTCTTTCAAGATAGTAAAAACAGTGACTTGTACAGCATAATGAAAAACCTAGGCATTGATTTTGAAGACATCAGACACATGCAGAATGAAAAATTTTTCAGAAATGATTTTTCTGGTGAGGTTGACTTCAGAGAA
+
BBBBBFFFFFFFFGGGGGGGGFGHHHHHGHHHHHHHGEEGGHHHHHHHHHHHHHHEHFHHGGHHHHHHHGGFHHFHGHHHGHHHHHHHHGHHHHGGFHHHHHHHFGHGGHHHHGGGGHHHHHHHHHHHHHHHHHHHGHHHHHHHHHHHHHHHHHHHHHGHGHHGGHHHHHHHHHHHHHHHGHHHHHHHHHHHHHGHHHHHGFHHGHGHHHHHHHHHHHFGHGHHHHHHHHHHHHGGHFHHHHHGGGGFGGB
@M05620:46:000000000-D9D58:1:1101:14263:11344 1:N:0:102
GAATGAATGCAGAAATTGGCAAGATAATACTGCACCGATGGGAAATGATACTATCCTGAAACATGAGCAAATTGACCAGCCTCAGGATGTGAACTCATTTGCTGGAGGTCCCAGGGCTCTTTCAAGATAGTAAAAACAGTGACTTGTACAGCATAATGAAAAACCTAGGCATTGATTTTGAAGACATCAGACACATGCAGAATGAAAAATTTTTCAGAAATGATTTTTCTGGTGAGGTTGACTTCAGAGAA
+
CCCCCFFFFFFFGGGGGGGGGGGHHHHHHHHHHHHHGGGGGHHHHHHHHHHHHHHHHHHHHHHHHHHHHGHHHHHHHHHHGHHHHHHHHGGHHHHHHHHHHHHHHHHGGHHHHHGGGHHHHHHHHHHHHHHHHHHHGHHHHHHHHHHHHHHHHHHHHHHHHHHGGHHHHHHHHHHHHHHHGHHHHHHHHHHHHHHHHHHHHHHHHHHHHHHHHHHHHGHHHHHHHHHHHHHHHHHHHHHHHHGGGGGGGGG
@M05620:46:000000000-D9D58:1:1101:5412:11372 1:N:0:102
GAATGAATGCAGAAATTGGCAAGATAATACTGCACCGATGGGAAATGATACTATCCTGAAACATGAGCAAATTGACCAGCCTCAGGATGTGAACTCATTTGCTGGAGGTCCCAGGGCTCTTTCAAGATAGTAAAAACAGTGACTTGTACAGCATAATGAAAAACCTAGGCATTGATTTTGAAGACATCAGACACATGCAGAATGAAAAATTTTTCAGAAATGATTTTTCTGGTGAGGTTGACTTCAGAGAA
+
BABBBFFFFFFFGGGGGGGGGGGHHHHHHHHHHHHHEAEFGHHHHHHHHHHHHHHHHHHHHHFHHFHHHHHHHHDHHHHHGHHHHHGHHHHHFHHHHHHHHHHHHFHGGHHHHHGGGHHHHHHHHHHHHHHHHHHHGHHHHHHHHHHHHHHHHHHHHHHHHHHGGGHGHHHHHHHHHHHHGHHHHHHHHHGHHHHHGHHHHHHFGGGHHHGHHHHHHHHHHHHHHHHHHHHHHHHGHHHHGHGGGGGGGGF
@M05620:46:000000000-D9D58:1:1101:18411:11384 1:N:0:102
GAATGAATGCAGAAATTGGCAAGATAATACTGCACCGATGGGAAATGATACTATCCTGAAACATGAGCAAATTGACCAGCCTCAGGATGTGAACTCATTTGCTGGAGGTCCCAGGGCTCTTTCAAGATAGTAAAAACAGTGACTTGTACAGCATAATGAAAAACCTAGGCATTGATTTTGAAGACATCAGACACATGCAGAATGAAAAATTTTTCAGAAATGATTTTTCTGGTGAGGTTGACTTCAGAGAA
+
BBBBBFFFFFFFGGGCGGGGGGGHHHGHHHHHHHHHGGGGGHHHHHHHHHHHHHHHHHGHHHHHHHHHHHHHHHHHHHHHGHHHHHHHHHHHHHHHHHHHHHHHFGHGGHHHHGGGGHHHHHHHHHHHHHHHHHHHGHHHHHHHHHHHHHHHHHHHHHHHHHHGGHHHHHHHHHHHHHHHGHHHHHHHHHGHHHGHHHHHHHHHHHHHHHHHHHHHHHHHHHFHHHHHHHHHHHHHHHHHHHGGGGGGGGG
@M05620:46:000000000-D9D58:1:1101:15414:11401 1:N:0:102
GAATGAATGCAGAAATTGGCAAGATAATACTGCACCGATGGGAAATGATACTATCCTGAAACATGAGCAAATTGACCAGCCTCAGGATGTGAACTCATTTGCTGGAGGTCCCAGGGCTCTTTCAAGATAGTAAAAACAGTGACTTGTACAGCATAATGAAAAACCTAGGCATTGATTTTGAAGACATCAGACACATGCAGAATGAAAAATTTTTCAGAAATGATTTTTCTGGTGAGGTTGACTTCAGAGAA
+
CCCCCFFFFFFFGGGGGGGGGGGHHHHHHHHHHHHHGGGGGHHHHHHHHHHHHHHHHHGGHHGHHFHHHHHHHHHHHHHHGHHHHHHHHGHHHHHHHHHHGHHHHHHGGHHHHHGGGHHHHHHHHHHHHHHHHHHHGHHHHHHHHHHHHHHHHHHHHHGHHHHGGHHHHHHHHHEHHHHHGHHHHGGHHHHHGHHHHHGHHHHHHHHHHHHHHHHHHHHHHHFHHHHGHHHHHHHHHHHHHHGGGFFFGGG
@M05620:46:000000000-D9D58:1:1101:26881:11417 1:N:0:102
GAATGAATGCAGAAATTGGCAAGATAATACTGCACCGATGGGAAATGATACTATCCTGAAACATGAGCAAATTGACCAGCCTCAGGATGTGAACTCATTTGCGACTTGTACAGCATAATGAAAAACCTAGGCATTGATTTTCCCAGGGCTCTTTCAAGATAGTAAAAACAGTGACTTGTACAGCATAATGAAAAACCTAGGCATTGATTTTGAAGACATCAGACACATGCAGAATGAAAAATTTTTCAGAA
+
CCCCCFFFFFFFGGGGGGGGGGGHHHHHHHHHHHHHGGGGGHHHHHHHHHHHHHHHHHHHHHHHHHHHHHHHHHHHHHHHGHHHHGGHHHHHHHHHHHHHHHGCGGGHHHHHHHHHHHHHHHHHHGGHHHHHHHHHHHHHHHHHHHGGGHGHHHHHHHHHHHHHHHHHGHHHHHHHHHHHHHHHHHHHHHHHHHHGGHHHHHGHHHHHHHHHGHHHHHHHHHHHHHHHHHHHHHHHHHGGGGGGGGGGGGG
@M05620:46:000000000-D9D58:1:1101:15505:11425 1:N:0:102
GAATGAATGCAGAAATTGGCAAGATAATACTGCACCGATGGGAAATGATACTATCCTGAAACATGAGCAAATTGACCAGCCTCAGGATGTGAACTCATTTGCTGGAGGTCACCAGGGCTCTTTCAAGATAGTAAAAACAGTGACTTGTACAGCATAATGAAAAACCTAGGCATTGATTTTGAAGACATCAGACACATGCAGAATGAAAAATTTTTCAGAAATGATTTTTCTGGTGAGGTTGACTTCAGAGA
+
BABBBFFFFFFFGGGGGGGGGGGHHGHHHHHHHHHHGEGGGHHHGHHGHFHHHHHHHHHHGHHHHHHHGHHGHHHHHHHHGHHHHGGHHHHHHHHHHHHHHHHHHHHGGHHHHHHGGGHHHHHHHHHHHHHHHHHGHGHHHHHHHHHGHHHHHHHHHHHHHHGHGGHHHHHGHHHGHHHHHGHHHHHHHHHFGHHHHGHHGHHHHHHHHHHHHHHHHHHGHHHFHHHHHHHHHHHHHHHGHHGGGGGGGGF
@M05620:46:000000000-D9D58:1:1101:16456:11438 1:N:0:102
GAATGAATGCAGAAATTGGCAAGATAATACTGCACCGATGGGAAATGATACTATCCTGAAACATGAGCAAATTGACCAGCCTCAGGATGTGAACTCATTTGCTGGAGGTCCCAGGGCTCTTTCAAGATAGTAAAAACAGTGACTTGTACAGCATAATGAAAAACCTAGGCATTGATTTTGAAGACATCAGACACATGCAGAATGAAAAATTTTTCAGAAATGATTTTTCTGGTGAGGTTGACTTCAGAGAA
+
CCCCCFFFFFFFGGGGGGGGGGGHHHHHHHHHHGHHGGGGGHHHHHHHHHHHHHHHHHHHHHGHHHHHHHHHHHHHHHHHGHHHGGHHGFGGHHHHHHHHHHHHHHHGGHGHHHGGGHHHHHHHHHHHHHHHHHHHGHGHHHHHHHHHGHGGHHHHHHHHHHHGGHHHHHHHHHHHHGHHGHHHHHHHHHHHHHHHHHHHGGHHHHHHHGHHHHHHHHHHHGHHHHHHHHHHHHHHHHHHHHGGGGGGFFC
@M05620:46:000000000-D9D58:1:1101:15496:11444 1:N:0:102
GAATGAATGCAGAAATTGGCAAGATAATACTGCACCGATGGGAAATGATACTATCCTGAAACATGAGCAAATTGACCAGCCTCAGGATGTGAACTCATTTGCTGGAGGTCACCAGGGCTCTTTCAAGATAGTAAAAACAGTGACTTGTACAGCATAATGAAAAACCTAGGCATTGATTTTGAAGACATCAGACACATGCAGAATGAAAAATTTTTCAGAAATGATTTTTCTGGTGAGGTTGACTTCAGAGA
+
BABBBFFFFFFFGGGGGGGGGGGGHFFHHFGHHGHHGCEEDHHHHHHHFFHHFGHGHHHGFHGHGGFFFFBFGGHFHFAGGHHGHHEGHHHHHGHHHHHHHGHHHFHGGHHHFHHGGGHHFHHHHHG3F4FGHHHHFDHHFGFGHHHGHHGHGFHH3FGHHFDHGGHHGGHBGHH1GGHGGGHHHGHHHGH<G0FGHGFGFFGHBGFHHHGGGHFCDDHFFGGHHHHHCGHG0C:GHEHHHHFGFGBFBBB
@M05620:46:000000000-D9D58:1:1101:15416:11453 1:N:0:102
GAATGAATGCAGAAATTGGCAAGATAATACTGCACCGATGGGAAATGATACTATCCTGAAACATGAGCAAATTGACCAGCCTCAGGATGTGAACTCATTTGCTGGAGGTCCCAGGGCTCTTTCAAGATAGTAAAAACAGTGACTTGTACAGCATAATGAAAAACCTAGGCATTGATTTTGAAGACATCAGACACATGCAGAATGAAAAATTTTTCAGAAATGATTTTTCTGGTGAGGTTGACTTCAGAGAA
+
CBCCCFFFFFFFGGGGGGGGGGGHHHHHHHHHHHHHGGGGGHHHHHHHHHHHHHHHHHHHHHHHHHHHHHHHHHHHHHHHGHHHHHHHHGHGHHHHHHHHHHHHHHHGGHHHHHGGGHHHHHHHHHHHHHHHHHHHGGHHHHHHHHHHHHHHHHHHHHHHHHHGGHHHHHHHHHHHHHHHGHHHHHHHHHHHHHHHHHHHHGHHHHHHHHHHHHHHHHHHHHGHHGHHGHHHHHHHHHHHHGGGGGGGGGG
@M05620:46:000000000-D9D58:1:1101:24221:11463 1:N:0:102
GAATGAATGCAGAAATTGGCAAGATAATACTGCACCGATGGGAAATGATACTATCCTGAAACATGAGCAAATTGACCAGCCTCAGGATGTGAACTCATTTGCTGGAGGTCCCAGGGCTCTTTCAAGATAGTAAAAACAGTGACTTGTACAGCATAATGAAAAACCTAGGCATTGATTTTGAAGACATCAGACACATGCAGAATGAAAAATTTTTCAGAAATGATTTTTCTGGTGAGGTTGACTTCAGAGAA
+
CCCCCFFFFFFFGGGGGGGGGGGHHHHHHHHHHHHHGGGGGHHHHHHH5GHHHHHHHHHHHHHHHHHHHHHHHHHHHHHHGHHHHGHHHGHHHHHHHHHHHHHHHHHGGHHHHHGGGHHHHHHHHHHHHHHHHHHHGHHHHHHHHHHHHHHHHHHHHHHHHHHGGHHHHHHHHHHHHHHHGHHHHHHHHHHHHHHHHHHHHGHHHHHHHHHHHHHHHGHHHHHHHHHHHHHHHHHHHHHHHHGGGGGGGGF
@M05620:46:000000000-D9D58:1:1101:18209:11479 1:N:0:102
GAATGAATGCAGAAATTGGCAAGATAATACTGCACCGATGGGAAATGATACTATCCTGAAACATGAGCAAATTGACCAGCCTCAGGATGTGAACTCATTTGCTGGAGGTCACCAGGGCTCTTTCAAGATAGTAAAAACAGTGACTTATACAGCATAATGAAAAACCTAGGCATTGATTTTGAAGACATCAGACACATGCAGAATGAAAAATTTTTCAGAAATGATTTTTCTGGTGAGGTTGACTTCAGAGA
+
CCCCCFFFFFFFGGGGGGGGGGGHHHHHHHHHHHHHGGGGGHHHHHHHHHHHHHHHHHHHHHHHHHHHHHHHHHHHHHHHGHHHHHHHHHHGHHHHHHHHHHHHHHHGGHHHHHHGGGHHHHHHHHHHHHHHHHHHHGHHHHHHHHBHHHHHHHHHHHHHHHHHGGHHHHHHHHHHHHHHHGHHHHHHHHHHHHHHHHHHHHHHHHHHHHGHHHHHGHHGHGHHHHHHHHHHHHHHHHHHHHGGGGGGGGC
@M05620:46:000000000-D9D58:1:1101:21316:11500 1:N:0:102
GAATGAATGCAGAAATTGGCAAGATAATACTGCACCGATGGGAAATGATACTATCCTGAAACATGAGCAAATTGACCAGCCTCAGGATGTGAACTCATTTGCTGGAGGTCCCAGGGCTCTTTCAAGATAGTAAAAACAGTGACTTGTACAGCATAATGAAAAACCTAGGCATTGATTTTGAAGACATCAGACACATGCAGAATGAAAAATTTTTCAGAAATGATTTTTCTGGTGAGGTTGACTTCAGAGAA
+
BBBBBFFFFFFFGGGGGGGGGGGHHCHHGHHHHHHHGGFGDFHHHHHHHHHHHHHHHGFHFGFHHHHHGGHGGFHHHHHHGHHHHHBGHHHGHHHHGHHHHHHHFGHGGHHHHGGGGHGHHHHHHHFHHHHGFGHHGHHHHHHHHHHHHHHHHGHHHHHHHHHGGHHHHHHHHHGHHHHHFHGHHHHHHHFHHHHHHHHHHFHHHFGFHHHHHHHHHGHHHHHGHHHHHHHHGHFHEHGHFHGGGGGGFFF
@M05620:46:000000000-D9D58:1:1101:25997:11507 1:N:0:102
GAATGAATGCAGAAATTGGCAAGATAATACTGCACCGATGGGAAATGATACTATCCTGAAACATGAGCAAATTGACCAGCCTCAGGATGTGAACTCATTTGCTGGAGGTCCCAGGGCTCTTTCAAGATAGTAAAAACAGTGACTTGTACAGCATAATGAAAAACCTAGGCATTGATTTTGAAGACATCAGACACATGCAGAATGAAAAATTTTTCAGAAATGATTTTTCTGGTGAGGTTGACTTCAGAGAA
+
CCCBCFFFFFFFGGGGGGGGGGGHHHHHHHHHHHHHGGGGGHHHHHHHHHHHHHHHHHHHHHHHHHHHHHHHHHHHHHHHGHHHHHHHHHHFHHHHHHHHHHHHHHHGGHHHHHGGGHHHHHHHHHHHHHHHHHHHGHHHHHHHHHHHHHHHHHHHHHHHHHHGGHHHHHHHHHHHHHHHGHHHHHHHHHHHHHHHHHHHHHHHHHHHHHHHHHHHHHHHHHHHHHHHHHHHHGHHHHHHHHGGGGGGGFF
@M05620:46:000000000-D9D58:1:1101:3070:11515 1:N:0:102
GAATGAATGCAGAAATTGGCAAGATAATACTGCACCGATGGGAAATGATACTATCCTGAAACATGAGCAAATTGACCAGCCTCAGGATGTGAACTCATTTGCTGGAGGTCCCAGGGCTCTTTCAAGATAGTAAAAACAGTGACTTGTACAGCATAATGAAAAACCTAGGCATTGATTTTGAAGACATCAGACACATGCAGAATGAAAAATTTTTCAGAAATGATTTTTCTGGTGAGGTTGACTTCAGAGAA
+
CCCCCFFFFFFFGGGGGGGGGGGHHHHHHHHHHHHHGEGGGHHHHHHHHHHHHHHHHHHHHHHHHHHHHHHHHHHHHHHHGHHHHHHHHHHHHHHHHHHHHHHHHHHGGHHHHHGGGHHHHHHHHHHHHHHHHHHHGHHHHHHHHHHHHHHHHHHHHHHHHHHGGHHHHHHHHHHHHHHGGHHHHHHHHHHHHHHHHHHHHHHHHHHHHHGHHHHHHGHHHHHHHHHHHHHHHHHHHHHHHHGGGGGGGGF
@M05620:46:000000000-D9D58:1:1101:7953:11528 1:N:0:102
GAATGAATGCAGAAATTGGCAAGATAATACTGCACCGATGGGAAATGATACTATCCTGAAACATGAGCAAATTGACCAGCCTCAGGATGTGAACTCATTTGCTGGAGGTCCCAGGGCTCTTTCAAGATAGTAAAAACAGTGACTTGTACAGCATAATGAAAAACCTAGGCATTGATTTTGAAGACATCAGACACATGCAGAATGAAAAATTTTTCAGAAATGATTTTTCTGGTGAGGTTGACTTCAGAGAA
+
CCCCCFFFFFFFGGGGGGGGGGGHHHHHHHGHHHHHGEFGGHHHHHHHHHHHHHHHHHHHHHGHHGGHHHHHHHHHHHHHGHHHHHGHHGHHHHHHHHHHHHHHHHHGGHHHHHGGGHHHHHHHHHHHHHHHGHHHGGHHHEHHHHHHHHHHHHHHHHEHHHHGGHHHGHHHHHHHHHHHEGHHHGHGHHHHHHHHHHHHHHHHHHHGHHHHHHHGHHHHHHEHHHHHHHHGGCBGFHHHHHGGGGGGGGF
@M05620:46:000000000-D9D58:1:1101:7945:11546 1:N:0:102
GAATGAATGCAGAAATTGGCAAGATAATACTGCACCGATGGGAAATGATACTATCCTGAAACATGAGCAAATTGACCAGCCTCAGGATGTGAACTCATTTGCTGGAGGTCCCAGGGCTCTTTCAAGATAGTAAAAACAGTGACTTGTACAGCATAATGAAAAACCTAGGCATTGATTTTGAAGACATCAGACACATGCAGAATGAAAAATTTTTCAGAAATGATTTTTCTGGTGAGGTTGACTTCAGAGAA
+
CCCCCFFFFFFFGGGGGGGGGGGHHHHHHHHHHHHHGEGGGHHHHHHHHGHHHHHHHHHHHHHHHHHHHHHHHHHHHHHHGHHHHHGGGGGHHHHHHHHHHHHHGGHGGHFHHHGGGHHHHHHHHHHHHHHHHHHHGHHHHHHHHHHGHHHHHHHHHHHHGHHGGHGHGHHHHHHHHHHHGHHGHHHHHHHHHHHHHHHHHHHHFHHHHHHHHHHHHGHHHHHHHHHHHHHHHHFHGHHHHHGGGGGGGGF
@M05620:46:000000000-D9D58:1:1101:23136:11554 1:N:0:102
GAATGAATGCAGAAATTGGCAAGATAATACTGCACCGATGGGAAATGATACTATCCTGAAACATGAGCAAATTGACCAGCCTCAGGATGTGAACTCATTTGCGACTTGTACAGCATAATGAAAAACCTAGGCATTGATTTTCCCAGGGCTCTTTCAAGATAGTAAAAACAGTGACTTGTACAGCATAATGAAAAACCTAGGCATTGATTTTGAAGACATCAGACACATGCAGAATGAAAAATTTTTCAGAA
+
CBBCCFFFFFFFGGGGGGGGGGFHHHHHHHHHHGHHGGGGGHHHHHHGHHHHHHHHHHHHHHHHGHHHHHHHHHHHHHHHGHHHHGGHHGHGFHHHHHHHHHG/EEFHHHHHHHHHHHHHHHHHHGGHHHGHHHHHGHHHHHHHHHGGGHHHHHHFHHHHGHHHHHHHGHHHHHHHHHHHHHHHHHFHHHHHHHHGGHFHHHHHHHHHHHHGGHHHHHHHGBGHHHHHHHHHHHHEHHGGFGGGGGGGGGF
@M05620:46:000000000-D9D58:1:1101:29174:11558 1:N:0:102
GAATGAATGCAGAAATTGGCAAGATAATACTGCACCGATGGGAAATGATACTATCCTGAAACATGAGCAAATTGACCAGCCTCAGGATGTGAACTCATTTGCTGGAGGTCCCAGGGCTCTTTCAAGATAGTAAAAACAGTGACTTGTACAGCATAATGAAAAACCTAGGCATTGATTTTGAAGACATCAGACACATGCAGAATGAAAAATTTTTCAGAAATGATTTTTCTGGTGAGGTTGACTTCAGAGAA
+
>AAAAB5@FFFFFGGGGFBEGGEHGHHHHHEGHGHHEEEEEEGBGHGHGGHHHHF3FFEGHHGBEBGGHFFFHHGBHHGHGHHGGCFEFBF5DGDHHHHDGGFGCGGCFFHHFHGEG0ECDGHFFFF3FG4BEGGB/GGGHHHHFGFGHHBGHFGHGHGHHHHG?GGGGFCFDGGGFHHHGHHHBCGGHH1GFHHFHHF1GGHHFHDGFFGG0DGDGDGCFHHFFHHGGBGE::;GHGFCCG0FBFFFB99
@M05620:46:000000000-D9D58:1:1101:24912:11570 1:N:0:102
GAATGAATGCAGAAATTGGCAAGATAATACTGCACCGATGGGAAATGATACTATCCTGAAACATGAGCAAATTGACCAGCCTCAGGATGTGAACTCATTTGCGACTTGTACAGCATAATGAAAAACCTAGGCATTGATTTTGAAGACATCAGACACATGCAGAATGAAAAATTTTTCAGAAATGATTTTTCTGGTGTGGTTGACTTCAGAGAAGATCGGAAGAGCACACGTCTGAACTCCAGTCACGAATT
+
CCCCCFFFFFFFGGGGGGGGGGGHHHHHHHHHHHHHGGGGGHHHHHHHHHHHHHHHHHHHHHHHHHHHHHHHHHHHHHHHGHHHHHHHHHHHHHHHHHHHHHC/>E?H@FHE4@EG33F?4B33BE>?33F3GGHBH?4FHHG333?2BFHHB?2BFHHFHHHH>>2FDF00FHF101?1=?DHHD=G1<0F<11<.>.<<<G<=DHHHHC/0/000;CEG.::/0::.:F9C.9F0;B00:F0:F99CAA
@M05620:46:000000000-D9D58:1:1101:24894:11573 1:N:0:102
GAATGAATGCAGAAATTGGCAAGATAATACTGCACCGATGGGAAATGATACTATCCTGAAACATGAGCAAATTGACCAGCCTCAGGATGTGAACTCATTTGCGACTTGTACAGCATAATGAAAAACCTAGGCATTGATTTTGATGGCATCAGACACATGCAGAATGAAAAATTTTTCAGAAATGATTTCTCTGGTTGGGTTGACTTCAGAGACGATCGGAAGAGCACACGTCTGAACTCCAGTTACGAGAT
+
AAAA3DFDDFFFFFGGGGGFGGGFHHGHCGFGHHHHGFGGGHFFEHHHHGHHHHHHGHHHHHFEHHGEHHHHG5GHHHHHGFFHHBFGHGHGFFHHHHHBFG@//>?FGDHB4B233B?4433BG?>CGF3FG?33B44B44/3?22BDHC2?2F22222F2@<2@@22<FGH1??<111??1<1<@F11>11<11.--.<-/<D=0=0=0//:-.;:.C..CG//.9C-.;/9C090CFF9F00;.9...
@M05620:46:000000000-D9D58:1:1101:18918:11600 1:N:0:102
GAATGAATGCAGAAATTGGCAAGATAATACTGCACCGATGGGAAATGATACTATCCTGAAACATGAGCAAATTGACCAGCCTCAGGATGTGAACTCATTTGCTGGAGGTCCCAGGGCTCTTTCAAGATAGTAAAAACAGTGACTTGTACAGCATAATGAAAAACCTAGGCATTGATTTTGAAGACATCAGACACATGCAGAATGAAAAATTTTTCAGAAATGATTTTTCTGGTGAGGTTGACTTCAGAGAA
+
CBCCCFFFFFFFGGGGGGGGGGGHHHHHHHHHHHHHGGGGGHHHHHHHHHHHHHHHHHHHHHHHHHHHHHHHHHHHHHHHGHHHHHHHHGHHHHHHHHHHHHHHHHHGGHHHHHGGGHHHHHHHHHHHHHHHHHHHGHHHHHHHHHHHHHHHHHHHHHHHHHHGGHHHHHHHHHHHHHHHGHHHHHHHHHHHHHHHHHHHHHHHHHHHHHHHHHHHHHHHHHHHHHHHHHHHHHHHHHHHHHGGGGGGGGF
@M05620:46:000000000-D9D58:1:1101:6004:11635 1:N:0:102
GAATGAATGCAGAAATTGGCAAGATAATACTGCACCGATGGGAAATGATACTATCCTGAAACATGAGCAAATTGACCAGCCTCAGGATGTGAACTCATTTGCTGGAGGTCCCAGGGCTCTTTCAAGATAGTAAAAACAGTGACTTGTACAGCATAATGAAAAACCTAGGCATTGATTTTGAAGACATCAGACACATGCAGAATGAAAAATTTTTCAGAAATGATTTTTCTGGTGAGGTTGACTTCAGAGAA
+
BBCCCFFFFFFFGGGGGGGGGGGHHHHHHHHHHHHHGEGGGHHHHHHHHHHHHHHHHHHHHHHHHHHHHHHHHHHHHHHHGHHGHHHHHHGGHHHHHHHHHHHHHHHGGHHHHHGGGHHHHHHHHHHHHHHHHHHHGHHHHHHHHHHHHHHHHHHHHHHHHHHGGHHHHHHHHHHHHHHHGHHHHHHFHHGHHHHHHHHHHHHHHHHHHHHHHHHHHHHHHHHGHHHHHHHHHHHHHHHHHHGGGGGGGGG
@M05620:46:000000000-D9D58:1:1101:21599:11644 1:N:0:102
GAATGAATGCAGAAATTGGCAAGATAATACTGCACCGATGGGAAATGATACTATCCTGAAACATGAGCAAATTGACCAGCCTCAGGATGTGAACTCATTTGCTGGAGGTCCCAGGGCTCTTTCAAGATAGTAAAAACAGTGACTTGTACAGCATAATGAAAAACCTAGGCATTGATTTTGAAGACATCAGACACATGCAGAATGAAAAATTTTTCAGAAATGATTTTTCTGGTGAGGTTGACTTCAGAGAA
+
AABBBFFFFFFFGGGGGGGGGGGHHHHHGHHHHHHHGGGGGHHHHHHHHHHHHHHHHHHHHHHGHHHHHGHHHHHHHHHHGHHHHHGHHGGHHHHHHHHHHHFHHHHGGGHHHHGGGHHHHHHHHGHHHHHHHHHHGHHHHHHHHHHHHHHHHHHHHGFHHHHGGHHHHHHHHHHHHHHHGHGHHHHHHHHHHHHHHGHHHHHHHHHHHHHHHHHHHHHHHHHHGHHHHHHHHFCGHHHHHHGGGGGGGGF
@M05620:46:000000000-D9D58:1:1101:22771:11650 1:N:0:102
GAATGAATGCAGAAATTGGCAAGATAATACTGCACCGATGGGAAATGATACTATCCTGAAACATGAGCAAATTGACCAGCCTCAGGATGTGAACTCATTTGCTGGAGGTCCCAGGGCTCTTTCAAGATAGTAAAAACAGTGACTTGTACAGCATAATGAAAAACCTAGGCATTGATTTTGAAGACATCAGACACATGCAGAATGAAAAATTTTTCAGAAATGATTTTTCTGGTGAGGTTGACTTCAGAGAA
+
CCCCCFFFFFFFGGGGGGGGGGGHHHHHHHHHHHHHGGGGGHHHHHHFHHHHHHHHHHHHHHHHHHHHHHHHHHHHHHHHGHHHHHFHHHHFHHHHHHHHHHHHHHHGGHHHHHGGGHHHHHHHHGHHHHHHHHHHGHHHHHHHHHHHHHHHHHHHHHHHHHHGGHHHHHHHHHHHHHHHGHHHHHHHHHHHHHHGHHHHHHHHHHGHHHHHHHHHHHHHHHHHHHHHHHHHHHHHHHHHHHGGGGGGGGG
@M05620:46:000000000-D9D58:1:1101:14564:11656 1:N:0:102
GAATGAATGCAGAAATTGGCAAGATAATACTGCACCGATGGGAAATGATACTATCCTGAAACATGAGCAAATTGACCAGCCTCAGGATGTGAACTCATTTGCTGGAGGTCCCAGGGCTCTTTCAAGATAGTAAAAACAGTGACTTGTACAGCATAATGAAAAACCTAGGCATTGATTTTGAAGACATCAGACACATGCAGAATGAAAAATTTTTCAGAAATGATTTTTCTGGTGAGGTTGACTTCAGAGAA
+
CCDCCFFFFFFFGGGGGGGGGGGHGHHHHHHHHHHHGGGGGHHHHHHHHHHHHHHHHHHHHHHHHHHHHHHHHHHHHHHHGHHHHHHHHGGGHHHHHHHHHHHHHHHGGHHHHHGGGHHHHHHHHHHHHHHHHHHHGHHHHHHHHHHHHHHHHHHHHHHHHHHGGHHHHHHHHHHHHHHHGHHHHHHHHHGHHHHHHHHHHHHHHHHHHHHHHHHHHHHHHHGHHHHHHHHHHHHHHHHHHGGGHGHGGGG
@M05620:46:000000000-D9D58:1:1101:27944:11656 1:N:0:102
GAATGAATGCAGAAATTGGCAAGATAATACTGCACCGATGGGAAATGATACTATCCTGAAACATGAGCAAATTGACCAGCCTCAGGATGTGAACTCATTTGCTGGAGGTCCCAGGGCTCTTTCAAGATAGTAAAAACAGTGACTTGTACAGCATAATGAAAAACCTAGGCATTGATTTTGAAGACATCAGACACATGCAGAATGAAAAATTTTTCAGAAATGATTTTTCTGGTGAGGTTGACTTCAGAGAA
+
BBBBBFFFFFFFGGGGGGGGGGGFHHHHHHHHHHHHGGGGGHCGHHHGHHHHHHHHHHHHHHGHHEGHHHGHHHGHHHHHGHHHHHHHHHHGGHHHHHHHHHHGGGFGGHHHHHGGGHHHHHHHHHHHHGFFHHHHGHHHHHHHHHGFGHFHHGHHHHHHHGHGGHHHGHHHHHHHHGHHGHHHHGGGHHHHHHHHHHHHHHHHHHHGHHHHHHHHHGHHHHHHHHHHHHHGFHHHHHGHHHGGGGGGGGG
@M05620:46:000000000-D9D58:1:1101:22785:11660 1:N:0:102
GAATGAATGCAGAAATTGGCAAGATAATACTGCACCGATGGGAAATGATACTATCCTGAAACATGAGCAAATTGACCAGCCTCAGGATGTGAACTCATTTGCTGGAGGTCCCAGGGCTCTTTCAAGATAGTAAAAACAGTGACTTGTACAGCATAATGAAAAACCTAGGCATTGATTTTGAAGACATCAGACACATGCAGAATGAAAAATTTTTCAGAAATGATTTTTCTGGTGAGGTTGACTTCAGAGAA
+
CCCCCFFFFFFFGGGGGGGGGGGHHHHHHHHHHHHHGGGGGHHHHHHHHHHHHHHHHHGHHHHHHHHHHHHHHHHHHHHHGHHHHGHHHGHGHHHHHHHHHHHHHHHGGHHHHHGGGHHHHHHHHHHHHHHHHHHHGHHHHHHHHHHHHHHHHHHHHHHHHHHGGHHHGHHHHHHHHHHHGHHHHHHHHHHHHHHHHHHHHHHHHHHGHHHHFHHHHHHHHHHHHHHHHHHGHHHHGHHHHHGGGGGGGGG
@M05620:46:000000000-D9D58:1:1101:8397:11685 1:N:0:102
GAATGAATGCAGAAATTGGCAAGATAATACTGCACCGATGGGAAATGATACTATCCTGAAACATGAGCAAATTGACCAGCCTCAGGATGTGAACTCATTTGCGACTTGTACAGCATAATGAAAAACCTAGGCATTGATTTTCCCAGGGCTCTTTCAAGATAGTAAAAACAGTGACTTGTACAGCATAATGAAAAACCTAGGCATTGATTTTGAAGACATCAGACACATGCAGAATGAAAAATTTTTCAGAA
+
BBBBBFFFFFBFGFCGGGGGGGGGFHFHFFBGHHHHGGGGFGFHFGHFHFGGGHFHGDDGHHFHFHFGFGBGHGFGHHHHFHHCFEEFGFGFHFGHFHHHHHGGGGGHHHHHHHHHHHHHHHHHHGGHHHGHHHHHGHHHHHHHGHGGGHHHHHHHHHHHHHGGHHHHGHHFGHHHHHHHHHHHHHHHHHHHHHHGGHHFHGHHHHHHHHHHGHHHHHHHHHHHGHHHHHHHHHHHHHGGGGGGGGGGGGG
@M05620:46:000000000-D9D58:1:1101:11474:11685 1:N:0:102
GAATGAATGCAGAAATTGGCAAGATAATACTGCACCGATGGGAAATGATACTATCCTGAAACATGAGCAAATTGACCAGCCTCAGGATGTGAACTCATTTGCTGGAGGTCCCAGGGCTCTTTCAAGATAGTAAAAACAGTGACTTGTACAGCATAATGAAAAACCTAGGCATTGATTTTGAAGACATCAGACACATGCAGAATGAAAAATTTTTCAGAAATGATTTTTCTGGTGAGGTTGACTTCAGAGAA
+
BCCCDFFFFFFFGGGGGGGGGGGGHHHHHHHHHHHHGGGGGHHHHHHHHHHHHHHHHHHHHHHHHHHHHHHHHHHHHHHHGHHHHHHHHHHHHHHHHHHHHHHHHHHGGHHHFFFGFHHHFHG4FFHFHHGHDHHHFHHHHFHH4FHHGHGHC?GFFHBDHHHGGBFGHHGGHGFHHHHFCFGHHHHHDDGFHHHFHGHDFFHHFHHHHHHHHHCGHHGHFHFGGGHHGHHBCGCFHFHGBGFF:0BFGGF
@M05620:46:000000000-D9D58:1:1101:18788:11700 1:N:0:102
GAATGAATGCAGAAATTGGCAAGATAATACTGCACCGATGGGAAATGAAACTATCCTGAAACATGAGCAAATTGACCAGCCTCAGGATGTGAACTCATTTGCTGGAGGTCCCAGGGCTCTTTCAAGATAGTAAAAACAGTGACTTGTACAGCATAATGAAAAACCTAGGCATTGATTTTGAAGACATCAGACACATGCAGAATGAAAAATTTTTCAGAAATGATTTTTCTGGTGAGGTTGACTTCAGAGAA
+
CCCCCFFFFFFFGGGGGGGGGGGGHHHHHHHHHHHHGGGGGHHHHHHH5GHHHHHHHHHHHHHHHHHHHHHHHHHHHHHHGHHHHHHHHGHHHHHHHHHHHHHHHHHGGHHHHHGGGHHHHHHHHHHHHHHHHHHHGHHHHHHHGHFHHHHHHHHHHHHHHHHGGHHHHHHHHHHHHHHHGHHHHHHHHHHHHHHHHHHHHHHHHHHHHHHHHHHHHHHHHHHHHHHHHHHHFHHHHHHGHHGGGGGGGGG
@M05620:46:000000000-D9D58:1:1101:24705:11708 1:N:0:102
GAATGAATGCAGAAATTGGCAAGATAATACTGCACCGATGGGAAATGATACTATCCTGAAACATGAGCAAATTGACCAGCCTCAGGATGTGAACTCATTTGCTGGAGGTCACCAGGGCTCTTTCAAGATAGTAAAAACAGTGACTTGTACAGCATAATGAAAAACCTAGGCATTGATTTTGAAGACATCAGACACATGCAGAATGAAAAATTTTTCAGAAATGATTTTTCTGGTGAGGTTGACTTCAGAGA
+
CCCCCFFFFFFFGGGGGGGGGGGHHHHHHHHHHHHHGGGGGHHHHHHHHHHHHHHHHHHHHHHHHHHHHHHHHHHHHHHHGHHHHHHHHGHHHHHHHHHHHHHHHHHGGHHHHHHGGGHHHHHHHHHHHHHHHHHHHGHHHGHHHHHHHHHHHHHHHHHHHHHHGGHHHHHHHHHHHHHHHGHHHHHHHHHHHHHHHHGHGHHHHHGHHHHHHHHHHHFHHHHHHHHHHHHHHHHHHHHHHHGGGGGGGGB
@M05620:46:000000000-D9D58:1:1101:24723:11719 1:N:0:102
GAATGAATGCAGAAATTGGCAAGATAATACTGCACCGATGGGAAATGATACTATCCTGAAACATGAGCAAATTGACCAGCCTCAGGATGTGAACTCATTTGCTGGAGGTCACCAGGGCTCTTTCAAGATAGTAAAAACAGTGACTTGTACAGCATAATGAAAAACCTAGGCATTGATTTTGAAGACATCAGACACATGCAGAATGAAAAATTTTTCAGAAATGATTTTTCTGGTGAGGTTGACTTCAGAGA
+
BBBBBFFFFFFFGGGGGGGGGGGHHHHHHHHHHHHHGGGG?HHHHHHHHHHHGHHHHGHHHHHHHGFGFHHHHHHHHHHHGHHHHHHHHHHHHHHHHHHHHHHHHHHGGHHGHHHAFGGHHHHFHFGFHHFGHHHHHGEFGDGHHHHHHHHFHHHFHHGGG3FFFGHBGHHHCHHBGHHFHGD1FGFGD111<FFGGHHH11GHGHHFHHHHDGFHHFDGHGGCHHCHHGHHBHHBCHCGGGFFGFFGGGB
@M05620:46:000000000-D9D58:1:1101:10481:11732 1:N:0:102
GAATGAATGCAGAAATTGGCAAGATAATACTGCACCGATGGGAAATGATACTATCCTGAAACATGAGCAAATTGACCAGCCTCAGGATGTGAACTCATTTGCTGGAGGTCACCCAGGTCTCTTTCAAGAGAGAAAAAACAGACACGTATAGAATTTAGTGAAAACCATAGACTTTGTTTTTAAACACATGACACACGTAGAAAAAAAAATATTTTTGAAATGTGATTTTTCTGGAGGGGGTGTCTTCAGAG
+
CCCCCFFFFFFFGGGGGGGGGGGHHHHHHHHHHHHHGGGGGHGHHHHGHGHHHHHHHHHGHHHHHHHHHHHHHHGHHHHHGHHHHHHHHFGGHHHHHHHHHHHHHHHGGHBG311?13BG4B?444D4B02//BFH0E//B2022/B23@2222>22222DFH22//1111111111?F0..1>1>0.11>1>GH.-./.<00/.-;@D.0;BF00-;0;00000=CF0C/00;0C.---99-0000;;F0
@M05620:46:000000000-D9D58:1:1101:13503:11744 1:N:0:102
GAATGAATGCAGAAATTGGCAAGATAATACTGCACCGATGGGAAATGATACTATCCTGAAACATGAGCAAATTGACCAGCCTCAGGATGTGAACTCATTTGCTGGAGGTCCCAGGGCTCTTTCAAGATAGTAAAAACAGTGACTTGTACAGCATAATGAAAAACCTAGGCATTGATTTTGAAGACATCAGACACATGCAGAATGAAAAATTTTTCAGAAATGATTTTTCTGGTGAGGTTGACTTCAGAGAA
+
CCCCCFFFFFFFGGGGGGGGGGGHGHHHHHHGHHHHFEEGGHGHHHHGHHHHHFHHHHHHHHHHHHHGHHGGHHHBHHHHGHHHGHCGGFHGHHHHGHHHHHGGFGHGGHHHHHGGGHHHHHHHHGHHGHHHHGHHGHHHGHHFHHHHHHFHGHHHHHHHHHHGGHHHHHHHHHHHHHHHGHHGHHHHHHFHHHGHHHHGGHHHHHHHHHHHHHHHHDFHHHHHFHHHGHHGGHFHHHHHHHGGGGGGGGG
@M05620:46:000000000-D9D58:1:1101:8584:11747 1:N:0:102
GAATGAATGCAGAAATTGGCAAGATAATACTGCACCGATGGGAAATGATACTATCCTGAAACATGAGCAAATTGACCAGCCTCAGGATGTGAACTCATTTGCTGGAGGTCCCAGGGCTCTTTCAAGATAGTAAAAACAGTGACTTGTACAGCATAATGAAAAACCTAGGCATTGATTTTGAAGACATCAGACACATGCAGAATGAAAAATTTTTCAGAAATGATTTTTCTGGTGAGGTTGACTTCAGAGAA
+
CCCCCFFFFFFFGGGGGGGGGGGHHHHHHHHHHHHHGGGGGHHHHHHHHHHHHHHHHHHHHHHHHHHHHHHHHHHHHHHHGHHHGGHHHGGGHHHHHHHHHHHHHHHGGHHHHHGGGHHHHHHHHHHGHHHHHHHHGHHHHHHHHHHHHHHHHHHHHHHHHHHGGHHHHHHHHHHHHHHHGHHHHHHHHHHHHHHHHHHHHHHHHGGHHHHHHHHHHHHHHHHHGHHHHHHHHHHHHHHHHHGGGGGGGGG
@M05620:46:000000000-D9D58:1:1101:8610:11756 1:N:0:102
GAATGAATGCAGAAATGGCAAGATAATACTGCACCGATGGGAAATGATACTATCCTGAAACATGAGCAAATTGACCAGCCTCAGGATGTGAACTCATTTGCTGGAGGTCCCAGGGCTCTTTCAAGATAGTAAAAACAGTGACTTGTACAGCATAATGAAAAACCTAGGCATTGATTTTGAAGACATCAGACACATGCAGAATGAAAAATTTTTCAGAAATGATTTTTCTGGTGAGGTTGACTTCAGAGAAG
+
CBCCCFFFFFFFGGGGGGGGGGHHHHHHHHHHHHHFGGGGHGHHHHGHHHHHHHHHHHHHHHHHHHHHHHHHHHHHHHGGHHGGHHHHHHHHHHHHHHHHHHHHHHGGHHHHHGGGHHHHHHHHHHHHHHHHHHHGHHHHHHHHHHHHHHHHHHHHHHHHHHGGHHHHHHHHHHHHHHHGHHHHHHFFHHHHHHHHHHHHHHHHHHEGHHHHHHHHFFHGHHHHHHHGHHHHHHHHHHHHHHGGGGGGGGG
@M05620:46:000000000-D9D58:1:1101:9290:11765 1:N:0:102
GAATGAATGCAGAAATTGGCAAGATAATACTGCACCGATGGGAAATGATACTATCCTGAAACATGAGCAAATTGACCAGCCTCAGGATGTGAACTCATTTGCTGGAGGTCCCAGGGCTCTTTCAAGATAGTAAAAACAGTGACTTGTACAGCATAATGAAAAACCTAGGCATTGATTTTGAAGACATCAGACACATGCAGAATGAAAAATTTTTCAGAAATGATTTTTCTGGTGAGGTTGACTTCAGAGAA
+
CCCBCFFFFFFFGGGGGGGGGGGHHHHHHHHHHHHHGGGGGHHHHHHHHHHHHHHHHHHHHHHHHHHHHHHHHHHHHHHHGHHHHHHHHGHHHHHHHHHHHHHHHHGGGHHHHHGGGHHHHHHHHHHHHHHHHHHHGHHHHHHHHHHHHHHHHHHHHHHHHHHGGHHHHHHHHHHHHHHHGHHHHHHHHHGHHHHHHGHHHHHHGHHHGHHHHHHHHFHHHHHHHHHHHHHEHHHHHHHHHHGGGGGGGGB
@M05620:46:000000000-D9D58:1:1101:23635:11772 1:N:0:102
GAATGAATGCAGAAATTGGCAAGATAATACTGCACCGATGGGAAATGATACTATCCTGAAACATGAGCAAATTGACCAGCCTCAGGATGTGAACTCATTTGCGACTTGTACAGCATAATGAAAAACCTAGGCATTGATTTTCCCAGGGCTCTTTCAAGATAGTAAAAACAGTGACTTGTACAGCATAATGAAAAACCTAGGCATTGATTTTGAAGACATCAGACACATGCAGAATGAAAAATTTTTCAGAA
+
BABBBFFFFFFFGGBGGDGFGGF4GGHGEGFHFEHGA2EEECHHHGGFHHHHHHHGHGFHGHHHHHFHGFHHFFHHFFFGFGHGGHCGGHHEGHHHEGGGHGEGGEEGHGDFFGGHHHGGFGEEHGGHHHHHHHFFDGGHHF3BGFFGFHFHHGHFHDFHFGHHFD@FFHHFGFGGHHHHHHEHHHHDGGFGDFFGGHB10CGHHH0GHHFDF00=GHHHHHEHHGHGCGHBGBGGFFBFGFBBBFGGGFF
@M05620:46:000000000-D9D58:1:1101:12791:11772 1:N:0:102
GAATGAATGCAGAAATTGGCAAGATAATACTGCACCGATGGGAAATGATACTATCCTGAAACATGAGCAAATTGACCAGCCTCAGGATGTGAACTCATTTGCTGGAGGTCCCAGGGCTCTTTCAAGATAGTAAAAACAGTGACTTGTACAGCATAATGAAAAACCTAGGCATTGATTTTGAAGACATCAGACACATGCAGAATGAAAAATTTTTCAGAAATGATTTTTCTGGTGAGGTTGACTTCAGAGAA
+
CABCCFFFFFFFGGGGGGGGGGGHHHHHHHHHHHHHGEGGGHHHHHHHHHHHHHHHHHHHHHHHHHHHHHHHHHHHHHHHGHHHHHHHHHHFHHHHHHHHGHHHHHHGGHHHHHGGGHHHHHHHHHHHHHHHHHHHGHHHHHHHHHHHHHHHHHHHHHHHHHHGGHHHHHHHHHHHHHHHGHHHHHHHHHHHHHHGHHHHGHHHHHHHHHGHHHHHHHHHHHHHHHHHHHHHHHHHHHHHHHGGGGGGGGF
@M05620:46:000000000-D9D58:1:1101:25487:11788 1:N:0:102
GAATGAATGCAGAAATTGGCAAGATAATACTGCACCGATGGGAAATGATACTATCCTGAAACATGAGCAAATTGACCAGCCTCAGGATGTGAACTCATTTGCTGGAGGTCCCAGGGCTCTTTCAAGATAGTAAAAACAGTGACTTGTACAGCATAATGAAAAACCTAGGCATTGATTTTGAAGACATCAGACACATGCAGAATGAAAAATTTTTCAGAAATGATTTTTCTGGTGAGGTTGACTTCAGAGAA
+
CCCCCFFFFFFFGGGGGGGGGGGHHHHHHHHHHHHHGGGGGHHHHHHHHHHHHHHHHHHHHHHHHGHHHHHHHHHHHHHHGHHHHFHHHHHHHHHHHHHHHHHHGHHGGHHHHHGGGHHHHHHHHHHHHHHHHHHHGHHHHHHHHHHHHHHHHHHHHHHHHHHGGHHHHHHHHHHHHHHHGHHHHHHHHHHHHHHHHHHHHHHHHHHHHHHHHHHHHHHGHHHHHHHHHHHHHHGHHHHHHHGGGGGGGGF
@M05620:46:000000000-D9D58:1:1101:24240:11798 1:N:0:102
GAATGAATGCAGAAATTGGCAAGATAATACTGCACCGATGGGAAATGATACTATCCTGAAACATGAGCAAATTGACCAGCCTCAGGATGTGAACTCATTTGCTGGAGGTCCCAGGGCTCTTTCAAGATAGTAAAAACAGTGACTTGTACAGCATAATGAAAAACCTAGGCATTGATTTTGAAGACATCAGACACATGCAGAATGAAAAATTTTTCAGAAATGATTTTTCTGGTGAGGTTGACTTCAGAGAA
+
CCCCCFFFFFFFGGGGGGGGGGGHHHHHHHHHHHHHGGGGGHHHHHHHHHHHHHHHHHHHHHHHHHHHHHHHHHHHHHHHGHHHHHHHHHHHHHHHHHHHHHHHHHHGGHHHHHGGGHHHHHHHHHHHHHHHHHHHGHHHHHHHHHHHHHHHHHHHHHHHHHHGGHHHHHHHHHHHHHHHGHHHHHHHHHHHHHHHHHHHHHHHHHHHHHHHHHHHHHHHHHHHHHHHHHHHHHHHHHHHHHGGGGGGGGG
@M05620:46:000000000-D9D58:1:1101:21264:11807 1:N:0:102
GAATGAATGCAGAAATTGGCAAGATAATACTGCACCGATGGGAAATGATACTATCCTGAAACATGAGCAAATTGACCAGCCTCAGGATGTGAACTCATTTGCTGGAGGTCACCAGGGCTCTTTCAAGATAGTAAAAACAGTGACTTGTACAGCATAATGAAAAACCTAGGCATTGATTTTGAAGACATCAGACACATGCAGAATGAAAAATTTTTCAGAAATGATTTTTCTGGTGAGGTTGACTTCAGAGA
+
CCCCCFFFFFFFGGGGGGGGGGGHHHHHHHHHHHHHGGGGGHHHHHHHHHHHHHHHHHHHHHHHHHHHHHHHHHHHHHHHGHHHHGHHHHHHHHHHHHHHHHHHHHHGGHHHHFFGGGGCEGHHDHHFFBEGHHHHHDEFGHFFHHBBDGHGFHGGHHFFHHHHDGFGHHE2FHD?GHHHDFHFGGFFHFDGC<<0CGHHBFHFFGHHHHHHHHHB0D<DHFHCCGHHH:CCGCGCGHGHFCBBFFBF0C/
@M05620:46:000000000-D9D58:1:1101:21248:11822 1:N:0:102
GAATGAATGCAGAAATTGGCAAGATAATACTGCACCGATGGGAAATGATACTATCCTGAAACATGAGCAAATTGACCAGCCTCAGGATGTGAACTCATTTGCTGGAGGTCACCAGGGCTCTTTCAAGATAGTAAAAACAGTGACTTGTACAGCATAATGAAAAACCTAGGCATTGATTTTGAAGACATCAGTCACATGCAGAATGAAAAATTTTTCAGAAATGATTTTTCTGGTGAGGTTGACTTCAGAGA
+
AAAABBFFFFBFGGGGGGGGG4FHHHFG5GHHHFHHGGGGEHGGHHHGHEHHHHHGHFGHHHHHFHGGHHHHGHHGHHHHGHHHHFHHHGHHHHHHHHHHGHHHHFHGGFHHHHHGGGHHHHHGHHHFHGHHHHHHHGHHHHHHHHGHHHHHHHHFGHHGF3FGG?GHHHHHHHHFHGHHHGHHGHHGHHH1FGBHHHHGHHFGHDFFFGHHEFGHHHFD/GGHHHHHGHHHHHHFAHHHHHHGGGGGFG9
@M05620:46:000000000-D9D58:1:1101:4182:11846 1:N:0:102
GAATGAATGCAGAAATTGGCAAGATAATACTGCACCGATGGGAAATGATACTATCCTGAAACATGAGCAAATTGACCAGCCTCAGGATGTGAACTCATTTGCGACTTGTACAGCATAATGAAAAACCTAGGCATTGATTTTCCCAGGGCTCTTTCAAGATAGTAAAAACAGTGACTTGTACAGCATAATGAAAAACCTAGGCATTGATTTTGAAGACATCAGACACATGCAGAATGAAAAATTTTTCAGAA
+
BBBBBFFFFFFFGGGGGGGGGGFGHGCGGHHHHHGHGEGGGHFGHHHGHHHHHHHHHFFHHHHHGHHHHFHFFHFHHHHHGHHGHHFFHHHHHHHHHGHHHHC>>EEGHDDHDGHFG3BG4?3B?>??FBE?3FF?D?4BB?3?2?/C/B?CGD322F2@FG2@F222/<F1?11<1?G11111?F<GH1G1F1FF?GF10/<<GGD0=00D.0=0CG0CG00/CC/CCBCCC/GGHCBB../0;FFFGGB
@M05620:46:000000000-D9D58:1:1101:25674:11848 1:N:0:102
GAATGAATGCAGAAATTGGCAAGATAATACTGCACCGATGGGAAATGATACTATCCTGAAACATGAGCAAATTGACCACCCTCAGGATGTGAACTCATTTGCTGGAGGTCCCAGGGCTCTTTCAAGATAGTAAAAACAGTGACTTGTACAGCATAATGAAAAACCTAGGCATTGATTTTGAAGACATCAGACACATGCAGAATGAAAAATTTTTCAGAAATGATTTTTCTGGTGAGGTTGACTTCAGAGAA
+
A?ABBFFFFFFFGGGGG5GGGGGHHHHHHHHHHHHHGGEGEFFHHHHHHHHHHHHHHHEBGGFHHHHHHHHHHFHHHHHGGHHHHHHHHHHFHHHHGHHHFHHHHHHGGHHHHHGGGHHHHHHHHHHGHHHHHHHHGHHHHHHGHHHHHHHGHHHHHHHHHHHGGHHHGHHHHHHHHHHHGHHHHHHHHHFHHHHHHGHHHHGHHHHHHHHHHHHHHDHFHHHHHHHHHHHHHHHHHHHHHGGGGGGGGGF
@M05620:46:000000000-D9D58:1:1101:20939:11858 1:N:0:102
GAATGAATGCAGAAATTGGCAAGATAATACTGCACCGATGGGAAATGATACTATCCTGAAACATGAGCAAATTGACCAGCCTCAGGATGTGAACTCATTTGCTGGAGGTCCCAGGGCTCTTTCAAGATAGTAAAAACAGTGACTTGTACAGCATAATGAAAAACCTAGGCATTGATTTTGAAGACATCAGACACATGCAGAATGAAAAATTTTTCAGAAATGATTTTTCTGGTGAGGTTGACTTCAGAGAA
+
CBCCCFFFFFFFGGGGGGGGGGGHHHHHHHHHHHHHGGGGGHHHHHHHHHHHHHHHHHHHHHHHHHHHHHHHHHHHHHHHGHHHHHHHHGHHHHHHHHHHHHHHHHHGGHHHHHGGGHHHHHHHHHHHHHHIHHHHGHHHHHHHHHHHHHHHHHHHHHHHHHHGGHHHHHHHHHHHHHHHGHHHHHHHHHHHHHHHHHHHHHHHHHHHHHHHHHHHHHHHHHHHHHHHHHHHHHHHHHHHHHGGGGGGGGG
@M05620:46:000000000-D9D58:1:1101:4184:11866 1:N:0:102
GAATGAATGCAGAAATTGGCAAGATAATACTGCACCGATGGGAAATGATACTATCCTGAAACATGAGCAAATTGACCAGCCTCAGGATGTGAACTCATTTGCGACTTGTACAGCATAATGAAAAACCTAGGCATTGATTTTCCCAGGGCTCTTTCAAGATAGTAAAAACAGTGACTTGTACAGCATAATGAAAAACCTAGGCATTGATTTTGAAGACATCAGACACATGCAGAATGAAAAATTTTTCAGAA
+
CCCCCFFFFFFFGGGGGGGGGGGHHHHHHHHHHHHHGEGGGHHHHHHHHHHHHHHHHHHHHHHHHHHHHHHHHHHHHHHHGHHHGHHHHGHHHHHHHGHHHHGFGGGHHHHHHHHHHHHHHHHHHGGHHHHHHHHHHHHHHHHGHHGGGHGHHHHHHHHHHHHHHHHHGHHHHHHHHHHGHHHHHHHHHHHHHHHGGHFHHHHHHHGHHHHHFHHHGHHGHGHHHHHHHHHHHHHHGHGGGGGGGGGGGGG
@M05620:46:000000000-D9D58:1:1101:4510:11868 1:N:0:102
GAATGAATGCAGAAATTGGCAAGATAATACTGCACCGATGGGAAATGATACTATCCTGAAACATGAGCAAATTGACCAGCCTCAGGATGTGAACTCATTTGCTGGAGGTCCCAGGGCTCTTTCAAGATAGTAAAAACAGTGACTTGTACAGCATAATGAAAAACCTAGGCATTGATTTTGAAGACATCAGACACATGCAGAATGAAAAATTTTTCAGAAATGATTTTTCTGGTGAGGTTGACTTCAGAGAA
+
CCCCCFFFFFFFGGGGGGGGGGGGHHHHHHGHHHHHGEGGGHHHHHHHHGHHHHHHHHHHHHHHHGHGHHHHHHHHHHHHGHHHHHHHHHHGHHHHHHHHHHHHHGHGGHHHHHGGGHHHHHHHHHHHGHGHHHHHGHHHHHHHHHHHHHHHHHHHHHGHHGHGGHHHHHHHHHGHHHHHGHHHHHHHHHHHHHHHHHHHHHHHHHGHHHHHHHHHHHHHHHGGHHHHHHHGHHHFHHHHHHGGGGGFGGF
@M05620:46:000000000-D9D58:1:1101:24869:11892 1:N:0:102
GAATGAATGCAGAAATTGGCAAGATAATACTGCACCGATGGGAAATGATACTATCCTGAAACATGAGCAAATTGACCAGCCTCAGGATGTGAACTCATTTGCGACTTGTACAGCATAATGAAAAACCTAGGCATTGATTTTCCCAGGGCTCTTTCAAGATAGTAAAAACAGTGACTTGTACAGCATAATGAAAAACCTAGGCATTGATTTTGAAGACATCAGACACATGCAGAATGAAAAATTTTTCAGAA
+
AA?AAFFFFFFFGGGFFGGGGGGHHHGHGHHHHHHHGFEGGHHGEGHGHFHHHHHHHGFGFHHHGHHFGBFGHHHHHHHHGHHHGGHHHHHHFHHHHHHHGGG@EEGHHEHFGEHHBGFEFDBGHGGHGFCGFHFHBGHHHHHGGFA/CGFHHHHHFHHHHHH2FFHHGGHHHGHHHHHHHHGHFHF<GHF1FDFDGHFHGFGHGHFFGHHH.=GHFFFHHFFFGCGHFBGHGHFHHHGGG?FGBFGGG00
@M05620:46:000000000-D9D58:1:1101:19817:11893 1:N:0:102
GAATGAATGCAGAAATTGGCAAGATAATACTGCACCGATGGGAAATGATACTATCCTGAAACATGAGCAAATTGACCAGCCTCAGGATGTGAACTCATTTGCTGGAGGTCACAAAACCTAGGCATTGATTTTGAAGACATCAGACACATGCAGAATGAAAAATTTTTCAGAAATGATTTTTCTGGTGAGGTTGACTTCAGAGAAGATCGGAAGAGCACACGTCTGAACTCCAGTCACGAATTCGTATCTCG
+
CCCCCFFFFFFFGGGGGGGGGGGHHHHHHHHHHHHHGGGGGHHHHHHHHHHHHHHHHHHHHHHHHHHHHHHHHHHHHHHHGHHHHHHHHGHHHHHHHHHHHHHHHHHGGHHHHHHHHGHHHHHHHHHHHHHHHGHHHHHHHHHHHHHHHHHHHHHHHHHHHHHHHHHHHHHHHHHHHHHHHHHHHHHHHHHHHHHHHHHHHHHHHHHHHGGGGHHHHHHHGHHHGHHHHHHHHHGGGGGGGGGGFGGEGGE
@M05620:46:000000000-D9D58:1:1101:24855:11903 1:N:0:102
GAATGAATGCAGAAATTGGCAAGATAATACTGCACCGATGGGAAATGATACTATCCTGAAACATGAGCAAATTGACCAGCCTCAGGATGTGAACTCATTTGCGGCTTGTACAGCATAATGAAAAACCTAGGCATTGATTTTCCCAGGGCTCTTTCAAGATAGTAAAAACAGTGACTTGTACAGCATAATGAAAAACCTAGGCATTGATTTTGAAGACATCAGACACATGCAGAATGAAAAATTTTTCAGAA
+
BBBBBFFFFFFFGGGGGGGGFGGHHHHHHHHHHHHHGGGGGHHHHHHHHHHHHHHHHHHHHHGHHHHHHHHHHHGHHGHHGHHGHGHHHHHHHHHHHHHHHH?///>EHFHF?3??3??4433BG/EHHH3BGE3?4B3B??G2?F//?0/<<FFH2FG2FB2221?DA/0G11<FH1G1<GHC0<111>G1F1F../<G/C00<0G0<DF0.0:C/G::0CC////;000CBF0FB909F.CF00/CFGG
@M05620:46:000000000-D9D58:1:1101:19300:11914 1:N:0:102
GAATGAATGCAGAAATTGGCAAGATAATACTGCACCGATGGGAAATGATACTATCCTGAAACATGAGCAAATTGACCAGCCTCAGGATGTGAACTCATTTGCTGGAGGTCACCAGGGCTCTTTCAAGATAGTAAAAACAGTGACTTGTACAGCATAATGAAAAACCTAGGCATTGATTTTGAAGACATCAGACACATGCAGAATGAAAAATTTTTCAGAAATGATTTTTCTGGTGAGGTTGACTTCAGAGA
+
BBBBBFFFFFFFGGGGGGGGGGGHHGHHHHHHHHHHGFGGGHHHHHHHHHHHGHHHHHHHHHHHHGHHHHHHHHHHHHHHGHHHHHHHHHHHHHHHHHHHHHHHHHHGGHHHHGHGGGHHHHHHHHHHHHHHHHHHHGHHHHHHHHHHHHHHHHHHHHHGHHHHGGHHHHHHHHHGHHHHHGHHHHGHHHHHHHHHHHHHHHHHHHGHHHHHHHHHHHHHHHHFHHHHHHHHHHHHHGHHHHGGGGFFGGC
@M05620:46:000000000-D9D58:1:1101:4972:11930 1:N:0:102
GAATGAATGCAGAAATTGGCAAGATAATACTGCACCGATGGGAAATGATACTATCCTGAAACATGAGCAAATTGACCAGCCTCAGGATGTGAACTCATTTGCTGGAGGTCACCAGGGCTCTTTCAAGATAGTAAAAACAGTGACTTGTACAGCATAATGAAAAACCTAGGCATTGATTTTGAAGACATCAGACACATGCAGAATGAAAAATTTTTCAGAAATGATTTTTCTGGTGAGGTTGACTTCAGAGA
+
BAABBFFFFFFFGGGFGGGGGGGHHHGHGHBGGFHHEEGGGHFHGHHHHHHHHHHHGHHHHHGHHGHGHHHFHHHHHGHHGHHHGHGEGGHHHHHHHHHHHGGGHGGDFHHHHHHGGGHHHHHGHHHHHHHHHHHGHGGHGHHHHHHGHHHHHHHHHHHHHHHHGGHHHHHHHHHHHGHHHGHHHHHHHHHHHHHHHHGHHFHGHHHHHHFHHHHHHHHHHHHHGHHHHHHHHGHHHHHHHHGGGGGGGGB
@M05620:46:000000000-D9D58:1:1101:8173:11970 1:N:0:102
GAATGAATGCAGAAATTGGCAAGATAATACTGCACCGATGGGAAATGATACTATCCTGAAACATGAGCAAATTGACCAGCCTCAGGATGTGAACTCATTTGCTGGAGGTCCCAGGGCTCTTTCAAGATAGTAAAAACAGTGACTTGTACAGCATAATGAAAAACCTAGGCATTGATTTTGAAGACATCAGACACATGCAGAATGAAAAATTTTTCAGAAATGATTTTTCTGGTGAGGTTGACTTCGAGAAG
+
CCCCCFFFFFFFGGGGGGGGGGGHHHHHHHHHHHHHGGGGGHHHHHHHHHHHHHHHHHHHHHHHHHHHHHHHHHHHHHHHGHHHHHHHHHHHHHHHHHHHHHHHHHHGGHHHHHGGGHHHHHHHHHHHHHHHHHHHGHHHHHHHHHHHHHHHHHHHHHHHHHHGGHHHHHHHHHHHHHHHGHHHHHHHHHHHFHHHHHHHHHHHHHFHHHHHHHHHHHHHHHHHHHHHHHGHHGHHHHHHHHGGGGGGGGG
@M05620:46:000000000-D9D58:1:1101:17359:11971 1:N:0:102
GAATGAATGCAGAAATTGGCAAGATAATACTGCACCGATGGGAAATGATACTATCCTGAAACATGAGCAAATTGACCAGCCTCAGGATGTGAACTCATTTGCTGGAGGTCCCAGGGCTCTTTCAAGATAGTAAAAACAGTGACTTGTACAGCATAATGAAAAACCTAGGCATTGATTTTGAAGACATCAGACACATGCAGAATGAAAAATTTTTCAGAAATGATTTTTCTGGTGAGGTTGACTTCAGAGAA
+
AA?AAFFBFFFFFGGCGGFGFG24FG5GDH5DG4GH?2EEE2E3AFF5BGHFGDFFDEF3FH33ABAA3BFBDEGFBFFHGHH3F33@BBFD5GEHFBHFGH4FBB1EE1BCGGGGEHHBHFEHFHB3?E4F444GA/BBFFHFFF1BGFGHFHFFFDD1DHCEGGFDFHHGFFBHGHFHGGHECCFDDG1<0FFGGHFGBCFF<GBBC.GDGFHHH0=C<D00CGCHBHHFCH0..:C/CGBFFGGGGGB
@M05620:46:000000000-D9D58:1:1101:28259:11980 1:N:0:102
GAATGAATGCAGAAATTGGCAAGATAATACTGCACCGATGGGAAATGATACTATCCTGAAACATGAGCAAATTGACCAGCCTCAGGATGTGAACTCATTTGCGACTTGTACAGCATAATGAAAAACCTAGGCATTGATTTTCCCAGGGCTCTTTCAAGATAGTAAAAACAGTGACTTGTACAGCATAATGAAAAACCTAGGCATTGATTTTGAAGACATCAGACACATGCAGAATGAAAAATTTTTCAGAA
+
CCBCCFFFFFFFGGGGGGGGGGGHHHHHHHHHHHHHGGGGGHHHHHHHHHHHHHHHHHHHHHHHHHHHHHHHHHHHHHHHGHHHHHHHHHHGHHHHHHHHHHG?EEEHFHHFFGGHHHHHH3FGHDEGGBHF3FGFFFHHHFGHHFF?/F/CG3FD22GFHH2D@DHF?C0=?GBF11F1=1?GHEH1<11GHHAA.01<0C0CGB0<D<D0<000//CCH00:C/G0C00GH/GBCGFG?AFFBGG0CFG
@M05620:46:000000000-D9D58:1:1101:4008:11995 1:N:0:102
GAATGAATGCAGAAATTGGCAAGATAATACTGCACCGATGGGAAATGATACTATCCTGAAACATGAGCAAATTGACCAGCCTCAGGATGTGAACTCATTTGCTGGAGGTCCCAGGGCTCTTTCAAGATAGTAAAAACAGTGACTTGTACAGCATAATGAAAAACCTAGGCATTGATTTTGAAGACATCAGACACATGCAGAATGAAAAATTTTTCAGAAATGATTTTTCTGGTGAGGTTGACTTCAGAGAA
+
BBBBBFFFFFFFGGGGGGGGGGGHHHHHHHGHHHHHGEGGGHHCGGHHHHHHHHHHHHHHHHHHHHGHHHHHHHHHHHHHGHHHGHHHHHHHHHHHHHHHHHHHGHHGGHHHHHGGGHHHHHHHHHHHHHHHHHHHGHHHHHHHHHHHHHHHHHHGHHHHHHHGGHHHHHHHHHHHHHHHGHHHHHHHHGHHHHHHHHHHHHHHHHHHHHHHHHHHHHHHHHHHHHHHHHHHHHHHHHHHHHGGGGGGGGF
@M05620:46:000000000-D9D58:1:1101:21147:12005 1:N:0:102
GAATGAATGCAGAAATTGGCAAGATAATACTGCACCGATGGGAAATGATACTATCCTGAAACATGAGCAAATTGACCAGCCTCAGGATGTGAACTCATTTGCGACTTGTACAGCATAATGAAAAACCTAGGCATTGATTTTCCCAGGGCTCTTTCAAGATAGTAAAAACAGTGACTTGTACAGCATAATGAAAAACCTAGGCATTGATTTTGAAGACATCAGACACATGCAGAATGAAAAATTTTTCAGAA
+
CBCCCFFFFFFFGGGGGGGGGGGHHHHHHHHGHHHHGGGGGHHHHHHHHHHHHHHHHGHHHHHHHHHGHHHHHHHHHHHHGHHHHGHHHHHHGHHHHHHHHHGEFEFHHHHHHHHHHGHHHHHHHGGHHHHHHHHHHHHHHHHHHHGGGHHHHHHHHHHHHHHHHHHHGHHGHHHHHHHHHHHHHHHHHHHHHHHGGHHHHHHHHHHHHHHHGHHHHHHHGGHHHHHHHHHHHGHFHHGGGGGGGGGGGGG
@M05620:46:000000000-D9D58:1:1101:29105:12022 1:N:0:102
GAATGAATGCAGAAATTGGCAAGATAATACTGCACCGATGGGAAATGATACTATCCTGAAACATGAGCAAATTGACCAGCCTCAGGATGTGAACTCATTTGCGACTTGTACAGCATAATGAAAAACCTAGGCATTGATTTTCCCAGGGCTCTTTCAAGATAGTAAAAACAGTGACTTGTACAGCATAATGAAAAACCTAGGCATTGATTTTGAAGACATCAGACACATGCAGAATGAAAAATTTTTCAGAA
+
BBBBBFFFFFFFGGGGGGGGGGGHHHFGGHHHHHHHGEEGGHHHHGHBGGHHFHHHHHGHHHHHHHHHGHFHHHHHHHHHGHHHHGFHHGHDHHHHHHHHHGGCGEFHHHHHHHFHGHHHF3FGHGGHHHHHHHHHGHHHHHGHHHGGGHFHHHHHHHHHHHHHHHHHGHHGHHHHHHGHHHHHHHHGHHGHHHHGGHBGHHHHHGGHHHGHGHHGHHHHHGBGHHHHHHHGHHHGHHGGGGGGFFFGGGF
@M05620:46:000000000-D9D58:1:1101:21148:12024 1:N:0:102
GAATGAATGCAGAAATTGGCAAGATAATACTGCACCGATGGGAAATGATACTATCCTGAAACATGAGCAAATTGACCAGCCTCAGGATGTGAACTCATTTGCGACTTGTACAGCATAATGAAAAACCTAGGCATTGATTTTCCCAGGGCTCTTTCAAGATAGTAAAAACAGTGACTTGTACAGCATAATGAAAAACCTAGGCATTGATTTTGAAGACATCAGACACATGCAGAATGAAAAATTTTTCAGAA
+
CBCCCFFFFFFFGGGGGGGGGGGHHHHHHHHHHHHHGGGGGHHHHHHHHHHHHHHHHHHHHHHHHHHHHHHHHHHHHHHHGHHHGHGHHHHHHHHHHHHHHHGEGGGHHHHHHHHHHHHHFHHHHGGHHHHHHHHHHHHHHHHHHHGGGHGHHHHHHHHHHHFHHHHHGHHHHHHHHHHHHHHHHHHHHHHGHHHGGHGHHHHHHHHHHHHHGHHGHHHGHHHHGHHHHHHGHHHHHHGGGGGGGGGGGGG
@M05620:46:000000000-D9D58:1:1101:3109:12032 1:N:0:102
GAATGAATGCAGAAATTGGCAAGATAATACTGCACCGATGGGAAATGATACTATCCTGAAACATGAGCAAATTGACCAGCCTCAGGATGTGAACTCATTTGCTGGAGGTCCCAGGGCTCTTTCAAGATAGTAAAAACAGTGACTTGTACAGCATAATGAAAAACCTAGGCATTGATTTTGAAGACATCAGACACATGCAGAATGAAAAATTTTTCAGAAATGATTTTTCTGGTGAGGTTGACTTCAGAGAA
+
BAABBFFFFFFFGGGGGGGGGGGHHHHHHHHHHHHHGEFGGHHGHHHHHFHHHHHHHHHFHHHHHHHHHHHHHFFHHHHHGHHHHHHHHHHHHHHHHHHHHHHHEHHGGHHHGGG1EHHHHHHHHHHHHHHHHHHHGHHHHHHHHHHHHHHHHHHHHHHGHHHGGHHHHHHHHHHHHHHGGHHGHHHHHHGHHHHHHHHHGHHHFHDHHHHHHHHHHHHHHHGHHHHHHHHGHHHHHHHHHHGGGGGFGGF
@M05620:46:000000000-D9D58:1:1101:20569:12040 1:N:0:102
GAATGAATGCAGAAATTGGCAAGATAATACTGCACCGATGGGAAATGATACTATCCTGAAACATGAGCAAATTGACCAGCCTCAGGATGTGAACTCATTTGCGACTTGTACAGCATAATGAAAAACCTAGGCATTGATTTTCCCAGGGCTCTTTCAAGATAGTAAAAACAGTGACTTGTACAGCATAATGAAAAACCTAGGCATTGATTTTGAAGACATCAGACACATGCAGAATGAAAAATTTTTCAGAA
+
CCCCCFFFFFFFGGGGGGGGGGGHHHHHHHHHHHHHGGGGEHHHHHHHHHHHHHHHHHHHHHHHGHHHHHHHHHHHHHHHGHHHGHHHHFGGHHHHHHHHHGGEGGGHHHHHHHHHHHHHHHHHHGGHHHHHHHHHHHHHHHHHHHGGGHFHHHHFHHHHHHHHHHHHGHHGHHHHHHHHHHHHHHHHHHHHHHHGGHHHHHHGHHEHHHHHFHHHHHHHHHHHHHHHHHHHHHHGHHGGGGGGGGGGGGG
@M05620:46:000000000-D9D58:1:1101:23236:12046 1:N:0:102
GAATGAATGCAGAAATTGCAAGATAATACTGCACCGATGGGAAATGATACTATCCTGAAACATGAGCAAATTGACCAGCCTCAGGATGTGAACTCATTTGCTGGAGGTCCCAGGGCTCTTTCAAGATAGTAAAAACAGTGACTTGTACAGCATAATGAAAAACCTAGGCATTGATTTTGAAGACATCAGACACATGCAGAATGAAAAATTTTTCAGAAATGATTTTTCTGGTGAGGTTGACTTCAGAGAAG
+
ABAAAFFFFFFFGG4BGGGGFFGGGHFFHHHGHHHGGGGGHFFCGHGHHHHEHHHHHHGHHHHHHHHFHHHHHGHFHGGGHHHHHGHHGFFGGHHHHHHHHHHHHHGFHHGHHGGGHHHHHHHHHGHHHFHHHGHGHHGHHHHHHFGHHHHHHFHHHHGHHFGGHGHHHHHGFFGHHHHFHHFHHHHGHHHGHGHHHHHFHHHHGHHGHGHHHHHHHHFDGGHDHHHHHHH;GHHHHGHHFGFHGGFGGFF
@M05620:46:000000000-D9D58:1:1101:27462:12058 1:N:0:102
GAATGAATGCAGAAATTGGCAAGATAATACTGCACCGATGGGAAATGATACTATCCTGAAACATGAGCAAATTGACCAGCCTCAGGATGTGAACTCATTTGCTGGAGGTCCCAGGGCTCTTTCAAGATAGTAAAAACAGTGACTTGTACAGCATAATGAAAAACCTAGGCATTGATTTTGAAGACATCAGACACATGCAGAATGAAAAATTTTTCAGAAATGATTTTTCTGGTGAGGTTGACTTCAGAGAA
+
CCCCCFFFFFFFGGGGGGGGGGGHHHHHHHHHHHHHGGGGGGHHHHHHHHHHHHHHHHHHHHHHHHHHHHHHHHHHHHHHGHHHFBFGGGGGHHHHHHHHHHHGGGFGFHHHHHGGGHGHHHFHHHHHDHGHHHHHGHHGE34FHHBGFHHFHHHHHHHHHHGFGHHHGEHFHGGHHHHHGHGHHHHHHFGHHHHHHHHHGHFGHHHFFHHHHHHHHHHHHHFHFHHHHHHHGGCCFGHHEBBFGGGFFFG
@M05620:46:000000000-D9D58:1:1101:12698:12059 1:N:0:102
GAATGAATGCAGAAATTGGCAAGATAATACTGCACCGATGGGAAATGATACTATCCTGAAACATGAGCAAATTGACCAGCCTCAGGATGTGAACTCATTTGCGACTTGTACAGCATAATGAAAAACCTAGGCATTGATTTTCCCAGGGCTCTTTCAAGATAGTAAAAACAGTGACTTGTACAGCATAATGAAAAACCTAGGCATTGATTTTGAAGACATCAGACACATGCAGAATGAAAAATTTTTCAGAA
+
BACCCFFFFFFFGGGGGGGGGGGHHHHHHHHHHHHHGGGGGHHHHHHHHHHHHHHHHHHHHHHHHHHHHHHHHHHHHHHHGHHHHHHHHGGHHHHHHHHHHHGCGGGHHHHHHHHHHHHHHHHHHGGHHHHHHHHHGHHHHHHHHHGGGHHHHHHHHHHHHHGHGHHHGHHFHHHHHHHHHHHHHHHHHHHHHHHGGHHHHHHHHHHHHHHHGHGHHHHHHHGHHHHHHHHHHHHHHHGGGGGGGGGGGGG
@M05620:46:000000000-D9D58:1:1101:12834:12076 1:N:0:102
GAATGAATGCAGAAATTGGCAAGATAATACTGCACCGATGGGAAATGATACTATCCTGAAACATGAGCAAATTGACCAGCCTCAGGATGTGAACTCATTTGCTGGAGGTCCCAGGGCTCTTTCAAGATAGTAAAAACAGTGACTTGTACAGCATAATGAAAAACCTAGGCATTGATTTTGAAGACATCAGACACATGCAGAATGAAAAATTTTTCAGAAATGATTTTTCTGGTGAGGTTGACTTCAGAGAA
+
CCCCCFFFFFFFGGGGGGGGGGGHHHHHHHHHHHHHGGGGGHHHHHHHHHHHHHHHHHHHHHHHHHHHHHHHHHHHHHHHGHHHGGHHHGHHHHHHHHHHHHHHHHHGGHHHHHGGGHHHHHHHHHHHHHHHHHHHGHHHHHHHHHHHHHHHHHHHHHHHHHHGGHHHHHHHHHHHHHHHGHHHHHHHHHHHHHHHHHHHHHHHHHHHHHHHHHGHHHHHHHHHHHHHHHHHHHHHHHHHHHGGGGGGGGF
@M05620:46:000000000-D9D58:1:1101:9683:12092 1:N:0:102
GAATGAATGCAGAAATTGGCAAGATAATACTGCACCGATGGGAAATGATACTATCCTGAAACATGAGCAAATTGACCAGCCTCAGGATGTGAACTCATTTGCTGGAGGTCCCAGGGCTCTTTCAAGATAGTAAAAACAGTGACTTGTACAGCATAATGAAAAACCTAGGCATTGATTTTGAAGACATCAGACACATGCAGAATGAAAAATTTTTCAGAAATGATTTTTCTGGTGAGGTTGACTTCAGAGAA
+
BABBCFFFFFFFGGGGGGGGGGGHHHHHHHHHHHHHGGGGGHHHGHHHHHHHHHHHHHHHHHGHHHHHHHHHHHHHHHHHGHHHHGHHHHHHHHHHHHHGHHHHHHHGGHGHHHGGGHHHGHHHHHHHHHHHHGHGGHHHHHHHHHHHHHHHHHGHHHHHHHHGGHHHHHHHHHHHHHHGGHHHHHHHHHHHHHHHHHHHHHHHHHHHGHHHHHHHHHHFHHGHHHHHHHHHHHHHHHHHHHGGGGGGGGB
@M05620:46:000000000-D9D58:1:1101:18580:12142 1:N:0:102
GAATGAATGCAGAAATTGGCAATATAATACTGCACCGATGGGAAATGATACTATCCTGAAACATGAGCAAATTGACCAGCCTCAGGATGTGAACTCATTTGCTGGAGGTCCCAGGGCTCTTTCAAGATAGTAAAAACAGTGACTTGTACAGCATAATGAAAAACCTAGGCATTGATTTTGAAGACATCAAACACATGCAGAATCCCAGGGCTCTTTCAAGATAGTAAAAACAGTGACTTGTACAGCATAAT
+
BBBBBFFFFFFFFGGGGGGGGGGHHHHHHHHHHHHHGGGGGHHHHHHHFHHHHHHHHHHHHHHHHHHHHHHHHHHHHHHHGHHHHHHGHFGHHHHHHHHHHHHHHHHGGHHHHHGGGHHHHHHHHHHHHHHHHHHHGHHHHHHHHHHHHHHHHHHHHHHHHHHGGHHHHHHHHHHHHHHHGHHGHHHHHGHHHHHHHHHHHHHHGFHGFGCHHHFFHGHFFFHHHFGFHGDAGCC0GGHHCGFBFFFFFGB
@M05620:46:000000000-D9D58:1:1101:21964:12163 1:N:0:102
GAATGAATGCAGAAATTGGCAAGATAATACTGCACCGATGGGAAATGATACTATCCTGAAACATGAGCAAATTGACCAGCCTCAGGATGTGAACTCATTTGCTGGAGGTCCCAGGGCTCTTTCAAGATAGTAAAAACAGTGACTTGTACAGCATAATGAAAAACCTAGGCATTGATTTTGAAGACATCAGACACATGCAGAATGAAAAATTTTTCAGAAATGATTTTTCTGGTGAGGTTGACTTCAGAGAA
+
CCDDDFFFFFFFGGGGGGGGGGGHHHHHHHHHHHHHGGGGGHHHHHHHHHHHHHHHHHHHHHHHHHHHHHHHHHHHHHHHGHHHHHHHHHHHHHHHHHHBHHHHHCHGGHH1G31EE0GHDGE4?BGBGB???GHHEHF4GD444FG?3GD223B?B?33FHHD/2@22@=22>11=GHF/1FHFHF11<GCGHH<<1<1F<>D<0DHHHBGHH/0<G0GGB0::<GHCGF0;GCG.:/G/00;:0;FGGB
@M05620:46:000000000-D9D58:1:1101:7781:12174 1:N:0:102
GAATGAATGCAGAAATTGGCAAGATAATACTGCACCGATGGGAAATGATACTATCCTGAAACATGAGCAAATTGACCAGCCTCAGGATGTGAACTCATTTGCTGGAGGTCCCAGGGCTCTTTCAAGATAGTAAAAACAGTGACTTGTACAGCATAATGAAAAACCTAGGCATTGATTTTGAAGACATCAGACACATGCAGAATGAAAAATTTTTCAGAAATGATTTTTCTGGTGAGGTTGACTTCAGAGAA
+
DDCDDFFFFFFFGGGGGGGGGGGHHHHHHHHHHHHHGEGGGHHHHHHHHHHHHHHHHHHGHHHHHHHHHHHHHHHHHHHHGHHHHHGHHHHHHHHHHHHHHHHHHHHGGHHHHHGGGHHHHHHHHHHHHHHIHHHHGHHHHHHHHHHHHHHHHHHHHHHHHHHGGHHHHHHHHHHHHHHHGHHHHHHHHHGHHHHHHHHHGHHHHHHHHHHHHHHHHHHHHHHHHHHHHHHHHHHHHHHGHHGHHHGGGGG
@M05620:46:000000000-D9D58:1:1101:4938:12176 1:N:0:102
GAATGAATGCAGAAATTGGCAAGATAATACTGCACCGATGGGAAATGATACTATCCTGAAACATGAGCAAATTGACCAGCCTCAGGATGTGAACTCATTTGCTGGAGGTCACCAGGGCTCTTTCAAGATAGTAAAAACAGTGACTTGTACAGCATAATGAAAAACCTAGGCATTGATTTTGAAGACATCAGACACATGCAGAATGAAAAATTTTTCAGAAATGATTTTTCTGGTGAGGTTGACTTCAGAGA
+
CCCCCFFFFFFFGGGGGGGGGGGHHHHHHHHHHHHHGFGGGHHHHHHHHHHHHHHHHHHGHHHHHHHHHHHHHHHHHHHHGHHHHHHHHHHHHHHHHHHHHHHHHHHGGHHHGHHGGGHHHHHHHHHGHHHHHHHHHGHHHHGHHHHHHHHHHHHHHHHHHHHHGGHHHHHHHHHHHHHHHGHHHHHHHHHHHHHHHHHHHHHHHHHHHHHHHHHHHHHHHGHHHHHHHHHHHGHHHHHHHHGGGGGGGGF
@M05620:46:000000000-D9D58:1:1101:2434:12197 1:N:0:102
GAATGAATGCAGAAATTGGCAAGATAATACTGCACCGATGGGAAATGATACTATCCTGAAACATGAGCAAATTGACCAGCCTCAGGATGTGAACTCATTTGCTGGAGGTCCCAGGGCTCTTTCAAGATAGTAAAAACAGTGACTTGTACAGCATAATGAAAAACCTAGGCATTGATTTTGAAGACATCAGACACATGCAGAATGAAAAATTTTTCAGAAATGATTTTTCTGGTGAGGTTGACTTCAGAGAA
+
CBCCCFFFFFFFGGGGGGGGGGGHHHHHHHHHHHHHFEGGGHHHHHHHHHHHHHHHGHHHHHHHHHHHHHHHHHHHHHHHGHHHHHHHHGHHHHHHHHHHHHHHHHHGGHHHHHGGGHHHHHHHHHHHHHHHHHHHGHHHHHHHHHHHHHHHHHHHHHHHHHHGGHHHHHHHHHHHHHHHGHHHHHHHHHHHHHHHHHHHHHHHHHHHHHHHHHHHHHHHHHGHHHHHHHHHHHHHGHHHHHGGGGGGGGF
@M05620:46:000000000-D9D58:1:1101:9300:12205 1:N:0:102
GAATGAATGCAGAAATTGGCAAGATAATACTGCACCGATGGGAAATGATACTATCCTGAAACATGAGCAAATTGACCAGCCTCAGGATGTGAACTCATTTGCTGGAGGTCCCAGGGCTCTTTCAAGATAGTAAAAACAGTGACTTGTACAGCATAATGAAAAACCTAGGCATTGATTTTGAAGACATCAGACACATGCAGAATGAAAAATTTTTCAGAAATGATTTTTCTGGTGAGGTTGACTTCAGAGAA
+
BABBBFFFFFFFGGGGGGGGGGGHHHHHHHHHHHHHGGGGGHHHHHHGHFHHHHHHHHHHHHHHHHHHHHHHHHHHHHHHGHHHHGHHHHHHHHHHHHHHHHHHHHHGGHGHFHGGGFA3GHHHHHGHGHHHHHHGGHHHHGHFHHHFHGHH2GHHHFHHHHHGGGHHHHGHHHHHHHHEFHHGHHHFFGFHHHGHFGHEGFHFFHHHHHHHHHHHHHGHHHFHHHHHHHHHHHGHHHHGHHFGGFFFGFF
@M05620:46:000000000-D9D58:1:1101:6874:12212 1:N:0:102
GAATGAATGCAGAAATTGGCAAGATAATACTGCACCGATGGGAAATGATACTATCCTGAAACATGAGCAAATTGACCAGCCTCAGGATGTGAACTCATTTGCTGGAGGTCCCAGGGCTCTTTCAAGATAGTAAAAACAGTGACTTGTACAGCATAATGAAAAACCTAGGCATTGATTTTGAAGACATCAGACACATGCAGAATGAAAAATTTTTCAGAAATGATTTTTCTGGTGAGGTTGACTTCAGAGAA
+
BABBBFFFFFFFGFGGGFGGGGFGHDGHHHGHHFHFGAEGFFHHHHHHHHHHHHHHHHGHFHFHFHFHHFHGHGFGHHHHGGHFHHGGHHHFHHGGEGHHHGFHHHHGGHHHHGGDFHEHHHHHHHHHHHGFFFFFGHHHGHHHHHHHHHHFHHHHHHHHFGHGGHGHGHHGHHHHFGHFGGHHHHHHHHFHHHHHHFHFBCHHHFBGHHHFHFHHHBDHHFC:GHFGFHFFGGFFFCGHGGGGBGFB9/9
@M05620:46:000000000-D9D58:1:1101:19772:12215 1:N:0:102
GAATGAATGCAGAAATTGGCAAGATAATACTGCACCGATGGGAAATGATACTATCCTGAAACATGAGCAAATTGACCAGCCTCAGGATGTGAACTCATTTGCTGGAGGTCCCAGGGCTCTTTCAAGATAGTAAAAACAGTGACTTGTACAGCATAATGAAAAACCTAGGCATTGATTTTGAAGACATCAGACACATGCAGAATGAAAAATTTTTCAGAAATGATTTTTCTGGTGAGGTTGACTTCAGAGAA
+
BBBBBFFFFFFFGFGGGGGGGGGHHFHHHHHHHHHHGGEFGHFHHHHHHHHHHHHHHAEGHHHHHHHHHHHHHGHHHHHHGHHHHHHHHHHHHHHHHGHFHHGHGGFDF2FFGGGGGHGHHHHHHGHHHGHHHEHHFGHHHGHHFFHHHGHGHFEFFHHGHHFGGHEFFHHHFHB1FHHHGHGHGHHHHHHHHFFFFHHHBGFHHFFFHFHHFHHFDFFFEHFFFHHHHHHFHFHFHHHHHFGGGGGGGGF
@M05620:46:000000000-D9D58:1:1101:9300:12225 1:N:0:102
GAATGAATGCAGAAATTGGCAAGATAATACTGCACCGATGGGAAATGATACTATCCTGAAACATGAGCAAATTGACCAGCCTCAGGATGTGAACTCATTTGCTGGAGGTCCCAGGGCTCTTTCAAGATAGTAAAAACAGTGACTTGTACAGCATAATGAAAAACCTAGGCATTGATTTTGAAGACATCAGACACATGCAGAATGAAAAATTTTTCAGAAATGATTTTTCTGGTGAGGTTGACTTCAGAGAA
+
CCCCCFFFFFFFGGGGGGGGGGGHHHHHHHHGGHHHGGGGGHHGHHHGHHHHGHHHHHHGHHHHHHHHHHHHHFHHHHHHGHHHHHGHHFGGHHHHHHHHHHHHHHHGGHHHHHGGGHHHHHHHHHHHHHHHHHHHGHHHHHHHHHHHHGHHGHHGHHHHHHHGGHHHHHHHHHHHHHHHGGHHHHHHHHHHHHHHHHHGHHHFHHHHHHHHHHHHHDGHHHHHHHHHHHHGGHHHGHHHHHGGGGGGGGF
@M05620:46:000000000-D9D58:1:1101:21140:12232 1:N:0:102
GAATGAATGCAGAAATTGGCAAGATAATACTGCACCGATGGGAAATGATACTATCCTGAAACATGAGCAAATTGACCAGCCTCAGGATGTGAACTCATTTGCTGGAGGTCCCAGGGCTCTTTCAAGATAGTAAAAACAGTGACTTGTACAGCATAATGAAAAACCTAGGCATTGATTTTGAAGACATCAAACACATGCAGAATGAAAAATTTTTCAGAAATGATTTTTCTGGTGAGGTTGACTTCAGAGAA
+
CACBCFFFFFFFGGGGGGGGGGGHHHHHHHHHHHHHGGGGGHHHHHHHHHHHHHHHHHHHHHHHHHHHHHHHHHHHHHHHGHHHHHHHHHHHHHHHHHHHHHHHHHHGGHHHHHGGGHHHHHHHHHHHHHHHHHHBE/?4B3BF?D333??2?3F3BFHHHHCGA2CFFH2G>D1GHH11FD11?0??GHFD0<<<DC<1F0FFHHHH.GHHHFCBDHH0<=;GHHHHF:GB0::C.CC:::FFFB009F9
@M05620:46:000000000-D9D58:1:1101:8302:12265 1:N:0:102
GAATGAATGCAGAAATTGGCAAGATAATACTGCACCGATGGGAAATGATACTATCCTGAAACATGAGCAAATTGACCAGCCTCAGGATGTGAACTCATTTGCTGGAGGTCCCAGGGCTCTTTCAAGATAGTAAAAACAGTGACTTGTACAGCATAATGAAAAACCTAGGCATTGATTTTGAAGACATCAGACACATGCAGAATGAAAAATTTTTCAGAAATGATTTTTCTGGTGAGGTTGACTTCAGAGAA
+
CCCCCFFFFFFFGGGGGGGGGGGHHHHHHHHHHHHHFEGGGHHHHHHHHHHHHHHHHHHHHHHHHHGHHHHHHHHHHHHHGHHHGHHHHGGHHHHHHHHHHHHHHHHGGHHHHHGGGHHHHHHHHHHHHHHHHHHHGHHHHHHHHHHHHHHHHHHHHHHHHHHGGHHHHHHHHHHHHHHHGHHHHHHHHHHHHHHHHHHHHHHGHHHHHHHHHHHHHHHGHHHHHHHHHHHHHHHHHHHHHHGGGGGGGGF
@M05620:46:000000000-D9D58:1:1101:21033:12291 1:N:0:102
GAATGAATGCAGAAATTGGCAAGATAATACTGCACCGATGGGAAATGATACTATCCTGAAACATGAGCAAATTGACCAGCCTCAGGATGTGAACTCATTTGCTGGAGGTCCCAGGGCTCTTTCAAGATGGTAAAAACAGTGACTTGTACAGCATAATGAAAAACCTAGGCATTGATTTTGAAGACATCAGACACATGCAGAATGAAAAATTTTTCAGAAATGATTTTTCTGGTGAGGTTGACTTCAGAGAA
+
CCDDDFFFFFFFGGGGGGGGGGGGHHHHHHHHHHHHGGGGGHHHHHHHHHHHHHHHHHHHHHHHHHHHHHHHHHHHHHHHGHHHHHHHHGHHHHHHHHHHHHHHHHHGGHHHHHGGGHHHHHHHHHHH3FHHHHHHGHHHHHHHHHHHHHHHHHHHHHHHHHHGGHHHHHHHHHHHHHHHGHGHHHHHHHGHHHHHHHHHHHHHHHHHHHHHHHHHHHHHHHHHHHHHHHHHHHHHFHHHHHGGGHGGGGG
@M05620:46:000000000-D9D58:1:1101:12154:12293 1:N:0:102
GAATGAATGCAGAAATTGGCAAGATAATACTGCACCGATGGGAAATGATACTATCCTGAAACATGAGCAAATTGACCAGCCTCAGGATGTGAACTCATTTGCGACTTGTACAGCATAATGAAAAACCTAGGCATTGATTTTGAAGACATCAAACACATGCAGAATCCCAGGGCTCTTTCAAGATAGTAAAAACAGTGACTTGTACAGCATAATGAAAAACCTAGGCATTGATTTTGAAGACATCAGACACA
+
AABBBBFFBF5DGBCGGGGGCGGGHHHGHHHHFHHB22AE2AGFHHHFHHFHHHHGHHGHGFBDGHBHFGHHFD5FGGFHEFHBEGCBFGHFHEHFDHHHHHFFECAG3@FGHFHFHHHHGEGGAEEFFBBB3FGF4FGHHGEEHHHBGDFHH2FFGFHFHHHBGDCHB2/?CFHHHGFHHEDGFFFDB1G1C.G11GBFGB0=00<0/DBH0DD000.../;:/CCHHEGHGGHBCBBFGGFGGFG/9//
@M05620:46:000000000-D9D58:1:1101:26345:12294 1:N:0:102
GAATGAATGCAGAAATTGGCAAGATAATACTGCACCGATGGGAAATGATACTATCCTGAAACATGAGCAAATTGACCAGCCTCAGGATGTGAACTCATTTGCTGGAGGTCCCCCGGCTCTTTCTACATAGTATAAACAGTGACTTGTACAGCATAATGAAAAACCTATGCATTGTTTTTTTAGACATCACACACATGCAGAATGAAAAATTTTTCTGAAATGATTTTTCTGTTGAGGTTGAATTCTGAGAA
+
BBBBBFFFFFFFGGGGGGGFGFDCHFHHHHGHHHHHFEFGDHGHHHHHHFHHHHHHHHHHHHFHHFHHHHGHHGHHHHHHGHHHHHFHHHHHFHHHHHHHHHHHGFFGGHBG11/>/>EH3G4444B4F3B44BFGGH23B33332B33B3222@22222@FH//2111?11111<??F--.<>FH0<00</AEF00000;/0000;;C./<CH/00:;CB0000;FG/C00090;/9///0;0900;;F0
@M05620:46:000000000-D9D58:1:1101:12139:12302 1:N:0:102
GAATGAATGCAGAAATTGGCAAGATAATACTGCACCGATGGGAAATGATACTATCCTGAAACATGAGCAAATTGACCAGCCTCAGGATGTGAACTCATTTGCGACTTGTACAGCATAATGAAAAACCTAGGCATTGATTTTGAAGACATCAAACACATGCAGAATCCCAGGGCTCTTTCAAGATAGTAAAAACAGTGACTTGTACAGCATAATGAAAAACCTAGGCATTGATTTTGAAGACATCAGACACA
+
CCCCCFFFFFFFGGGGGGGGGGGHHHHHHHCHHHHHGGGGFHGFHHHHHGHHHGHHHHHGHHHHHGHHHHHHHHHHHHHHGHHHGGFBGGHHHHHHHHHGHHGFGGGHHGHHHHHHHHGHHHHGHGGHGHFHHHHHHHHHHHGHHHHHHHHHHHHHHHHGHHHHHHHGHHGGGHHHHGGHHHHHHEHHHHHHGFFFGFGHHHFHGFFGFHFHFHHHHHFGDHHHFHHHHHGGHHFHGGBBFGGGGGGGGGB
@M05620:46:000000000-D9D58:1:1101:22838:12319 1:N:0:102
GAATGAATGCAGAAATTGGCAAGATAATACTGCACCGATGGGAAATGATACTATCCTGAAACATGAGCAAATTGACCAGCCTCAGGATGTGAACTCATTTGCTGGAGGTCCCAGGGCTCTTTCAAGATAGTAAAAACAGTGACTTGTACAGCATAATGAAAAACCTAGGCATTGATTTTGAAGACATCAGACACATGCAGAATGAAAAATTTTTCAGAAATGATTTTTCTGGTGAGGTTGACTTCAGAGAA
+
CCCCCFFFFFFFGGGGGGGGGGGHHHHHHHHHHHHHGGGGGHHHHHHHHHHHHHHHHHHHHHHHHHHHHHHHHHHHHHHHGHHHHHHHHGHGHHHHHGHHHHHHHHHGGHHHHHGGGHHHHHHHHHHGHHHHHHHHGHHHHHHHHHHHHHHHHHGHHHHHHHGGGHHHHHHHGHHHHHHHGHHHHHHHHHHHHHHHHHHGHGHHHHHHHHHHHHHHHHHHHHHHHHHHHHHHHHHHHHHHHHGGGGGGGGG
@M05620:46:000000000-D9D58:1:1101:25206:12323 1:N:0:102
GAATGAATGCAGAAATTGGCAAGATAATACTGCACCGATGGGAAATGATACTATCCTGAAACATGAGCAAATTGACCAGCCTCAGGATGTGAACTCATTTGCGACTTGTACAGCATAATGAAAAACCTAGGCATTGATTTTCCCAGGGCTCTTTCAAGATAGTAAAAACAGTGACTTGTACAGCATAATGAAAAACCTAGGCATTGATTTTGAAGACATCAGACACATGCAGAATGAAAAATTTTTCAGAA
+
CCCCBFFFFFFFGGGGGGGGGGGHHHHHHHHHHHHHGGEGGHHHHHHHHHHHHHHHHHHFHHHHHHHHHHHHHHHHHHHHGHHHHGHHHHHFGHHHHHHHGHGGGGGHHHHHHHHHHHHHFHHHHGGHHHHHHHHHHHHHHHHHHHGGGHGHHHHHHHHHHHHHHHHHGHHHHHHHHHHHHHHHHHHHHHFFHHHGGHGHBGHHHHHHHHHHEBHHHHHHHGHHHHHHGGGGHHHHHGGGGGGGFGGGGBF
@M05620:46:000000000-D9D58:1:1101:28443:12324 1:N:0:102
GAATGAATGCAGAAATTGGCAAGATAATACTGCACCGATGGGAAATGATACTATCCTGAAACATGAGCAAATTGACCAGCCTCAGGATGTGAACTCATTTGCTGGAGGTCCCAGGGCTCTTTCTAGATAGTATAAACAGTGACTCGTACACCACATTGTAAAACCCAGGCATTTAGTTTGAAGACATCAGACACACGCACAAAGAAAAATTTTTCAGAAATGTTATTTTTGTTGAGGGTGACTCCAGAGAA
+
CCCCBFFFFFFFFGFGGGGGGFGHHHHGHHHHHHHHGCEEFGGHHHHHHHHHHHHHHHHHHHHHHGHGHHHHHGHHHEHHGHHHHGHHHGHFHHHHHHHHHHHHHHHGGHHH33?E10?G3B4444F4F3444BFHFH24B3443/B//C3B//?23332@FHD</?////11111<?G1111?0F1<11<1FGH.----</.//.<GG:CCGH/00C0;:0000<CG0C-//;0;/.:..000///9;F/
@M05620:46:000000000-D9D58:1:1101:16999:12331 1:N:0:102
GAATGAATGCAGAAATTGGCAAGATAATACTGCACCGATGGGAAATGATACTATCCTGAAACATGAGCAAATTGACCAGCCTCAGGATGTGAACTCATTTGCTGGAGGTCACACGGTCATCCAGGCCTCTTTCAAGATAGTAAAAACAGTGACTTGTACAGCATAATGAAAAACCTAGGCATTGATTTTGAAGACATCAAACACATGCAGAATCCCAGGGCTCTTTCAAGATAGTAAAAACAGTGACTTGT
+
BABCCFFFFFFFGGGGGGGGGGGHHHHHGHHHHHHHGGGGGHGHHHHHHHHHHHHHHHHFGHHHHHHHHHHHHHGHHHHHGHHHHHHHHGHHHHHHHHHHGHHHHHHGGHHHHHGGGGGHHHHHHHGHHHHHHHHHFHHHHHHHHHGHHHHHHHHHGGHHHHHHHHHHHHHHHGGHHHHHHHHHHHHHHHGHHHHHHHHGHGHHHHHHHHHHHHHHHHGGGGHHHHHHHGHHHHHHHGGGGGGCFFGGGG9
@M05620:46:000000000-D9D58:1:1101:3810:12345 1:N:0:102
GAATGAATGCAGAAATTGGCAAGATAATACTGCACCGATGGGAAATGATACTATCCTGAAACATGAGCAAATTGACCAGCCTCAGGATGTGAACTCATTTGCGACTTGTACAGCATAATGAAAAACCTAGGCATTGATTTTCCCAGGGCTCTTTCAAGATAGTAAAAACAGTGACTTGTACAGCATAATGAAAAACCTAGGCATTGATTTTGAAGACATCAGACACATGCAGAATGAAAAATTTTTCAGAA
+
BBABBFFFFFFFGFGGGGGGG4FGHHHHHHHHHHHHGEFGGHHHHHHHHHHHHHHHHHHHHHHHHHHHHHHHHHHHHHHHGHHHHHHHHHHHHHHHHHHHHHGEGGGHHHHHHHHHHHHHHHHHHGGHHHHHHHHHHHHHHHHHHHGGGHHHHHHHHHHHHHHHHHHHGHHHHHHHHHHHHHHGHHGHHHHHHHHGGHHHHHHHHHHHHHGHGHHHHHHHHHHHHHHHHHHHHHHHHHGGGGGGGGGGGGG
@M05620:46:000000000-D9D58:1:1101:20485:12365 1:N:0:102
GAATGAATGCAGAAATTGGCAAGATAATACTGCACCGATGGGAAATGATACTATCCTGAAACATGAGCAAATTGACCAGCCTCAGGATGTGAACTCATTTGCTGGAGGTCCCAGGGCTCTTTCAAGATAGTAAAAACAGTGACTTGTACAGCATAATGAAAAACCTAGGCATTGATTTTGAAGACATCAGACACATGCAGAATGAAAAATTTTTCAGAAATGATTTTTCTGGTGAGGTTGACTTCAGAGAA
+
CCBCCFFFFFFFGGGGGGGGGGGHHHHHGHHHHHHHGGGGGHHHHHHGHHHHHHHHHHHHHHHHHGHHHHHGHHHHHHHHGHHHHGHHHGHHHHHHHGHHHHHHHHHGGHHHHHGGGHHHHHHHHHHHHHHHHHHHGHHHHHHHHHHHHHHHHHHHHHHHHHHGGHHHHHHHHHHHHHHHGHHHHHHHHHHHHHHHHHHHHHHHHHHHHHHHHHHHHHHHHHHHHHHHHHHGHHHHHHHHHHGGGGGGGGG
@M05620:46:000000000-D9D58:1:1101:18399:12366 1:N:0:102
GAATGAATGCAGAAATTGGCAAGATAATACTGCACCGATGGGAAATGATACTATCCTGAAACATGAGCAAATTGACCAGCCTCAGGATGTGAACTCATTTGCTGGAGGTCCCAGGGCTCTTTCAAGATAGTAAAAACAGTGACTTGTACAGCATAATGAAAAACCTAGGCATTGATTTTGAAGACATCAGACACATGCAGAATGAAAAATTTTTCAGAAATGATTTTTCTGGTGAGGTTGACTTCAGAGAA
+
CCCCCFFFFFFFGGGGGGGGGGGHHHHHHHHHHHHHGGGGGHHHHHHHHHHHHHHHHHHHHHHHHHHHHHHHHHHHHHHHGHHHHHHHHGHHHHHHHHHHHHHHHHHGGHHHHHGGGHHHHHHHHHHHHHHHHHHHGHHHHGHHHHHHHHGHHHHGHHHHHHHGGHHHGHHHHHHHHHHHGHGHHHHHHHHHHHHHHHHHHHHHGGGHHGHHHHGFHHHHHHHHHHHHHHHHGHGHGHGHFHGGGGGGGGG
@M05620:46:000000000-D9D58:1:1101:17112:12381 1:N:0:102
GAATGAATGCAGAAATTGGCAAGATAATACTGCACCGATGGGAAATGATACTATCCTGAAACATGAGCAAATTGACCAGCCTCAGGATGTGAACTCATTTGCTGGAGGTCCCAGGGCTCTTTCAAGATAGTAAAAACAGTGACTTGTACAGCATAATGAAAAACCTAGGCATTGATTTTGAAGACATCAGACACATGCAGAATGAAAAATTTTTCAGAAATGATTTTTCTGATGAGGTTGACTTCAGAGAA
+
A?ABAFFFFFFFAGFFGGGGGFGHGGCGHHFHHBGHG?EGGHHHHGHHHHHHGFFHHGHFHHHHHHHGHEHHGHGHHHHHGHHHHGEHHGHGHHHHHHHHHGHHHEAEGHHHHHGGGHGHHHHGHHGHHHHHGHHHGGHHHHHHHHHFHHHHHHGFFHGFHHGDGHFHHHGHHGGHHEHHGHHHHHFHHHHHHHGHHHFHHFHHHHHHHHHHHHHHEDGFFFHEGHHGGHG0CCGBCGHHGHGHGBFFGEB
@M05620:46:000000000-D9D58:1:1101:17088:12383 1:N:0:102
GAATGAATGCAGAAATTGGCAAGATAATACTGCACCGATGGGAAATGATACTATCCTGAAACATGAGCAAATTGACCAGCCTCAGGATGTGAACTCATTTGCTGGAGGTCCCAGGGCTCTTTCAAGATAGTAAAAACAGTGACTTGTACAGCATAATGAAAAACCTAGGCATTGATTTTGAAGACATCAGACACATGCAGAATGAAAAATTTTTCAGAAATGATTTTTCTGGTGAGGTTGACTTCAGAGAA
+
[truncated: 1,880,995 more chars]
