# Supplementary material for: Fast but not furious: a streamlined selection method for genome-edited cells
Source: Life Sci Alliance. 2021 Apr 26;4(6):e202101051. doi: 10.26508/lsa.202101051 (PMC8127327; doi:10.26508/lsa.202101051)
Supplement: Supplementary file 1 [file LSA-2021-01051_Supplemental_Data_1.zip › SANGER and Deep Sequencing/AhR/103_S103_L001_R1_001.fastq]

@M05620:46:000000000-D9D58:1:1101:18754:2126 1:N:0:103
GAATGAATGCAGAAATTGGCAAGATAATACTGCACCGATGGGAAATGATACTATCCTGAAACATGAGCAAATTGACCAGCCTCAGGATGTGAACTCATTTGCTGGAGGTCCCAGGGCTCTTTCAAGATAGTAAAAACAGTGACTTGTACAGCATAATGAAAAACCTAGGCATTGATTTTGAAGACATCAGACACATGCAGAATGAAAAATTTTTCAGAAATGATTTTTCTGGTGAGGTTGACTTCAGAGAA
+
BBBBBFFFFFFFGGGGGGGGGGFHHHHHHHHHHHHHEEFGGHGHHHHGHHHGHHHHHHHHHHHHHGGHHHHHHHHHHHHHGHHHHHGHHHHHHHHHHHHHHHHHHFHGGHHHHHGGGHHHHHHHHHHHHHHHHHHHGHHHHHHHHHHHHHHHHHHHHHHHHGHGGHHHHHHHHHHHHHHHGHHHHHHHHHHHHHHHHHHHHHHHGGHHHHHHHHHHHHHHHHHHHHHHHHHHHHHHHHHHHHGGGGGGGGF
@M05620:46:000000000-D9D58:1:1101:17273:2192 1:N:0:103
GAATGAATGCAGAAATTGGCAAGATAATACTGCACCGATGGGAAATGATACTATCCTGAAACATGAGCAAATTGACCAGCCTCAGGATGTGAACTCATTTGCTGGAGGTCCCAGGGCTCTTTCAAGATAGTAAAAACAGTGACTTGTACAGCATAATGAAAAACCTAGGCATTGATTTTGAAGACATCAGACACATGCAGAATGAAAAATTTTTCAGAAATGATTTTTCTGGTGAGGTTGACTTCAGAGAA
+
BCCBBFFFFFFFFGGGGGGGGGFFHHHHHHHHHHHHGEGGGGGGHHHGHHHHHGHHHHHHHHHHHHFGGHHHHHHHHHHHGHHHHHHHHGHHHHHHHHHHHHHHHGHGGHHHHHGGGHHHHHHHHHHHHHHHHHHHGHHHHHHHHHHHHHHHGHHHHHHHHHHGGHHHHHHHHHHHHHHHGHHHHHHHHHHHHHHHHHHHHHHHHHHHHHHHHHHHHHFHHHHHHHHHHHHHHHHHHHHHHHGGGGGFGGG
@M05620:46:000000000-D9D58:1:1101:14672:2238 1:N:0:103
GAATGAATGCAGAAATTGGCAAGATAATACTGCACCGATGGGAAATGATACTATCCTGAAACATGAGCAAATTGACCAGCCTCAGGATGTGAACTCATTTGCTGGAGGTCACCAGGGCTCTTTCAAGATAGTAAAAACAGTGACTTGTACAGCATAATGAAAAACCTAGGCATTGATTTTGAAGACATCAGACACATGCAGAATGAAAAATTTTTCAGAAATGATTTTTCTGGTGAGGTTGACTTCAGAGA
+
A3AABFFFFFFFGGCGGGGCDGFGHHHHHHHGHHHHEAEGGGHHHHHBHHGHHFHHHHHHHHGGHHFGGHHHHGFEGHGAEGHEGHFFFFH5GGGGDHHGG@FFGFGEEGHHFFGGCEHHHFHHHHG3FDFGHHFHHGFHEGH4GHHHHEFGFBFHBDDGHGHHG/FGHGE1CGDDHFFGGGHHHHHHFFFGHHHGHGB1FGFGDDGHHHHHHHFFFGHFBGGFEGHHHGHGHCHBGFGHHEGGBBFFGG/
@M05620:46:000000000-D9D58:1:1101:14144:2239 1:N:0:103
GAATGAATGCAGAAATTGGCAAGATAATACTGCACCGATGGGAAATGATACTATCCTGAAACATGAGCAAATTGACCAGCCTCAGGATGTGAACTCATTTGCTGGAGGTCCCAGGGCTCTTTCAAGATAGTAAAAACAGTGACTTGTACAGCATAATGAAAAACCTAGGCATTGATTTTGAAGACATCAGACACATGCAGAATGAAAAATTTTTCAGAAATGATTTTTCTGGTGAGGTTGACTTCAGAGAA
+
@ABBCFFFFFFFGGGGGGGGGGFHHHHHHHHHHHHHEEGGGGGGHHHHHHHHFHFHHGHHHHGHHHHHHHGHHHGGFHGFFHHHGHGGGFGHHHHHGHHHHGHGGGHGFHHHHHGGGHHHHHHHHHHHHHHHHHHHGHHHHHGHHHHGHHHHHHHHHHHHHHHGGHHHHHHHHHHHHHHHGHHHHHHHHHHHHHHHHHHHHHHGFGGHFHHHHHHHHHHHHHHHHHHHHHHHGHHCGGHHHHGGGGGGGGF
@M05620:46:000000000-D9D58:1:1101:18558:2256 1:N:0:103
GAATGAATGCAGAAATTGGCAAGATAATACTGCACCGATGGGAAATGATACTATCCTGAAACATGAGCAAATTGACCAGCCTCAGGATGTGAACTCATTTGCTGGAGGTCAGAAAAACCTAGGCATTGATTTTGAAGACATCACACACATGCAGAATGAAAAATTTTTCCCAGGGCTCTTTCGAGATAGTAAAAACAGTGACTTGTACAGCATAATGAAACACCTAGGCATTGATTTTGAAGACATCAGAC
+
AABABFFFDDDFDGGGGGGGGGFGHHHHHHHHHHHHGEFGGHGGEHHGHBHHFGHHHHHHGHEGCGGHHHHGHHGHHFGGEHHHHHFHHHHBHHHHFHHHHHHHHGFEEGHFHFF2FE?BG3333B3?44F?GGF3GD333B33?B<//2222B32F2@GFFGG2F2>22@G1///</?<G1/>0><D1=1111<<./<000==DG0=0=CF0G00:0000/.;:::C/G0:0;0;09CE0=FGEFB000;
@M05620:46:000000000-D9D58:1:1101:18580:2256 1:N:0:103
GAATGAATGCAGAAATTGGCAAGATAATACTGCACCGATGGGAAATGATACTATCCTGAAACATGAGCAAATTGACCAGCCTCAGGATGTGAACTCATTTGCTGGAGGTCAGAAAAACCTAGGCATTGATTTTGAAGACATCAAACACATGCAGAATGAAAAATTTTTCCCAGGGCTCTTTCAAGATAGTAAAAACAGTGACTTGTACAGCATAATGAAAAACCTAGGCATTGATTTTGAAGACATCAGAC
+
CBCCCFFFFFFFGGGGGGGGGGGHHFHHHHHHHHHHFEFGGHHHHHHHHHHHGHHHHHHHHHHHHHGHHHHHHHHHHHHHGHHHHHGHHHHFGHHHHHHHHHHHHGHGGHHG34@F?>?C333B3BFF?FGGFHGHHHE33?B3FGA??F?GHH?CGFH22GHCCBD>=22>==//0=FGHB1F=1>1FG1GBGF?.0FG11<=<G00D=CGHFDGFGF0DG.::GCF/:G0::;GHFHAB;9C/C00:09
@M05620:46:000000000-D9D58:1:1101:18578:2275 1:N:0:103
GAATGAATGCAGAAATTGGCAAGATAATACTGCACCGATGGGAAATGATACTATCCTGAAACATGAGCAAATTGACCAGCCTCAGGATGTGAACTCATTTGCTGGAGGTCAGAAAAACCTAGGCATTGATTTTGAAGACATCAAACACATGCAGAATGAAAAATTTTTCCCAGGGCTCTTTCAAGATAGTAAAAACAGTGACTTGTACAGCATAATGAAAAACCTAGGCATTGATTTTGAAGACATCAGAC
+
AABBCFFFFFFFGGGGGGGGGGGHHHHHHHHHHHHHGGGGGHHHHHHHHHHHGHHHHHHHHHGHHHHHHHHHHHHHHHHHGHHHHHHHHHHHHHHHHGHHHHHHHHHGGHHHHHHHHGGHHHHHHHHHHHHHHHGHGHHHHHHHHHHHHHHHHHHHHHHHHHHHHHHHHHHHHGDGHHHHHHHHHHHHHHHGGHHGGHGHHHHHHHHHHHHHHHHGHHHHHHGGHECGFHHHHHHHGHHGGGGGGGGGGGF
@M05620:46:000000000-D9D58:1:1101:15300:2299 1:N:0:103
GAATGAATGCAGAAATTGGCAAGATAATACTGCACCGATGGGAAATGATACTATCCTGAAACATGAGCAAATTGACCAGCCTCAGGATGTGAACTCATTTGCTGGAGGTCCCAGGGCTCTTTCAAGATAGTAAAAACAGTGACTTGTACAGCATAATGAAAAACCTAGGCATTGATTTTGAAGACATCAGACACATGCAGAATGAAAAATTTTTCAGAAATGATTTTTCTGGTGAGGTTGACTTCAGAGAA
+
AABCBFFFFFFFGGGGGGGGGGEHHHHHHHHHHHHHEEFGGHBGFHHGHHHHHHHHHHHHHHHHHHFGHHHHHHFGHHHHGHHHGFFCGFGGHHHHHHHHHGGGHHHGFHHHHHGGGHHHHHHHHHGHHHFHFHHHGHHHHHHHGHHHHHHHHGHHHHHHHHGGGHHHHHHHHHGHHHHHGHHHHHHHHHHHHHHHGHHHHHHFFGHHHHHHHHHHHHFHFHGHHHHHHHHHHHHGGGFHGHGGGGGFGGF
@M05620:46:000000000-D9D58:1:1101:19009:2380 1:N:0:103
GAATGAATGCAGAAATTGGCAAGATAATACTGCACCGATGGGAAATGATACTATCCTGAAACATGAGCAAATTGACCAGCCTCAGGATGTGAACTCATTTGCTGGAGGTCCCAGGGCTCTTTCAAGATAGTAAAAACAGTGACTTGTACAGCATAATGAAAAACCTAGGCATTGATTTTGAAGACATCAGACACATGCAGAATGAAAAATTTTTCAGAAATGATTTTTCTGGTGAGGTTGACTTCAGAGAA
+
CBCCCFFFFFFFFGGGGGGGGGGHHHHHFHHHHCHHGFGGGHGHHHHGHGHHHHHHHHHHHHHHHGGHHHHHHHHHHHGGGHHHGHGHHGHBFHHHHFHHHHHHHHHGGHHHHHGGGHHHHHHHFHHHFHHHHGHHGHHHHGHHHHHHHHHHHHHHHHHHHHGGGHHHHHHHHHHHHHHHGHHHHHHHHGGHHHHHHGHHHHHGFGFHFHHHHHHHHHFHHHHHHHHHHHHHHHHHHHHHHHGGGGGGGGF
@M05620:46:000000000-D9D58:1:1101:13030:2388 1:N:0:103
GAATGAATGCAGAAATTGGCAAGATAATACTGCACCGATGGGAAATGATACTATCCTGAAACATGAGCAAATTGACCAGCCTCAGGATGTGAACTCATTTGCTGGAGGTCCCAGGGCTCTTTCAAGATAGTAAAAACAGTGACTTGTACAGCATAATGAAAAACCTAGGCATTGATTTTGAAGACATCAGACACATGCAGAATGAAAAATTTTTCAGAAATGATTTTTCTGGTGAGGTTGACTTCAGAGAA
+
A>AAA4FFFFFFCCFGFGGGGGFFFHHHGHHHHHHHEAEFGHFBGGGBFFHHHHHHHHFFHHHHHHGHHGHFHHGHHGGGGHHHFGFHHHHDGHGHFHHHHFHHFCHGGHHHGHGGGHHHHHHHGFFGGHHHHFGBGHHHHBHHHHHHHFHGHHHFHHHHHHHGGHHHHHHHHHHHHHHGEHGHHHGGHFGHHHHHHHHHGGHHG<<GCCFHHGHHHDGHFFGHHHHHHHHHHHHCGGHHHHGGGGFCFF;
@M05620:46:000000000-D9D58:1:1101:19023:2392 1:N:0:103
GAATGAATGCAGAAATTGGCAAGATAATACTGCACCGATGGGAAATGATACTATCCTGAAACATGAGCAAATTGACCAGCCTCAGGATGTGAACTCATTTGCTGGAGGTCCCAGGGCTCTTTCAAGATAGTAAAAACAGTGACTTGTACAGCATAATGAAAAACCTAGGCATTGATTTTGAAGACATCAGACACATGCAGAATGAAAAATTTTTCAGAAATGATTTTTCTGGTGAGGTTGACTTCAGAGAA
+
>>AAAFFFFFDDDGFGGFGGGGEGHHBGHHHHHFHHG2EEFGAAAGH5FGHHFHHHHHHFHGGGFFHHDBCFDFDGHCGHGHHHGH@FGBGEFHGHFGHHHHBGEGCEGHHHHHGGGGHGHHHHHHHHGHGFHF4FEEHDFGFFHHGHHDDGHHHFGHGHG1GDGHHHFGHFHHHHHHHHGHHGHHHHHHBGFHHHHHHFGHHGFGGFFGFGHHHHHHHHHHEFFHFGHGHGGHGHGHHHGHGGFFFFFFF
@M05620:46:000000000-D9D58:1:1101:13034:2410 1:N:0:103
GAATGAATGCAGAAATTGGCAAGATAATACTGCACCGATGGGAAATGATACTATCCTGAAACATGAGCAAATTGACCAGCCTCAGGATGTGAACTCATTTGCTGGAGGTCCCAGGGCTCTTTCAAGATAGTAAAAACAGTGACTTGTACAGCATAATGAAAAACCTAGGCATTGATTTTGAAGACATCAGACACATGCAGAATGAAAAATTTTTCAGAAATGATTTTTCTGGTGAGGTTGACTTCAGAGAA
+
CCCCCFFFFFFFGGGGGGGGGGGHHHHHHHHHHHHHEEEGGHHHHHHGHHHHHHHHHHHHHHHHHHHHHHHHHHHHHHHHGHHHHHHHHGHHHHHHHHHHHHHHHHHGGHHHHHGGGGHHHHHHHHHHHHHIHHHHGHHHHHHHHHHHHHHHHHGHHHHHHHHGGHHHHHHHHHHHHHHHGHHHHHHHHHHHHHHHHHHHHHHHGHHHHHHHHHHHHHHHHHHHHHHHHHHHHHHGCGHHHHGHHGGGGFF
@M05620:46:000000000-D9D58:1:1101:13902:2573 1:N:0:103
GAATGAATGCAGAAATTGGCAAGATAATACTGCACCGATGGGAAATGATACTATCCTGAAACATGAGCAAATTGACCAGCCTCAGGATGTGAACTCATTTGCTGGAGGTCACAAGTGCCAAGGGAAGAGGGAGGCCCCTTATACAACCATCAGATCTTGTGAGAATAACAGGAGAACAGCATGGAGAAAACAGCCTCCATGATTCAATTATTCCCACCTTTTTCCACTTGACATGTGGGAATTATTACAAT
+
AABBBFFFFFFFFFFGGGFFFGFFHHHHHHHHHHHHEEGGGGGGHHHFHHHHFHHGHHHHHHHHHHHHHHHHHHGFFHGGFHHGGHBFFFGGGHHHFHHHHBGGHCEEEGFHHGHBFFHFGHGFGFECEFGG?@EFGGGHGGH3FGGGEFGHFDHFHFF@GHFFGGHHGHGFFGHHG0FFGGHFFGG0CFB.CHEHBHH0GHHEDGHGHHHHHHHFGFFGHFHHECFFGGGFFFGBFGGEGBFBB;FF9C9
@M05620:46:000000000-D9D58:1:1101:13919:2577 1:N:0:103
GAATGAATGCAGAAATTGGCAAGATAATACTGCACCGATGGGAAATGATACTATCCTGAAACATGAGCAAATTGACCAGCCTCAGGATGTGAACTCATTTGCTGGAGGTCACAAGTGCCAAGGGAAGAGGGAGGCCCCTTATACAACCATCAGATCTTGTGAGAATAACAGGAGAACAGCATGGAGAAAACAGCCTCCATGATTCAATTATTCCCACCTTTTTCCACTTGACATGTGGGAATTATTACAAT
+
AA?AAFDFFFFFGGGGGGGFGGGGHHGHHHHHHHHHGEGEFHGGEHHHHHGGDGEGGFFGHHFHGHGGHHHHHHHGHGHFFHGHFFCBFBFFFHHHHHHHHFGHGGHGEFHHGHHGGHHHHHGGHHEFHGGEGGGGGGHHHHHHHHHGGFFFHHHHGHHHHHHHHHHHHHHGFEHHHHHHHHHGHHGFHHFHFHEHHHHGHHGFFFCHHHGHHHHHGGHGGHHHHFHFFGGGGGGGFEGGGGGGGGGGGG0
@M05620:46:000000000-D9D58:1:1101:15005:2887 1:N:0:103
GAATGAATGCAGAAATTGGCAAGATAATACTGCACCGATGGGAAATGATACTATCCTGAAACATGAGCAAATTGACCAGCCTCAGGATGTGAACTCATTTGCTGGAGGTCCCAGGGCTCTTTCAAGATAGTAAAAACAGTGACTTGTACAGCATAATGAAAAACCTAGGCATTGATTTTGAAGACATCAGACACATGCAGAATGAAAAATTTTTCAGAAATGATTTTTCTGGTGAGGTTGACTTCAGAGAA
+
BAABCFFFFFFFGGGGGGGGGGFHHHHHHHHHHHHHEEFGGHHHHHHHHHHHHHHHHHHHHHHHHHGHHHHHHHHHHHHHGHHHGHGHGGHHHHHHHHHHHHHHHHHGGHHHHHGGGHHHHHHHHHHHHHHHHHHHGHHHHHHHHHHHHHHHHHHHHHHHHHHGGHHHHHHHHHHHHHHHGHHHHHHHHHHHHHGHHHHHHHHHFGHHHHHHHHHHHHHHHHHHHHHHHHHHHHHGHHHHHHGGGGGGGGF
@M05620:46:000000000-D9D58:1:1101:13984:2904 1:N:0:103
GAATGAATGCAGAAATTGGCAAGATAATACTGCACCGATGGGAAATGATACTATCCTGAAACATGAGCAAATTGACCAGCCTCAGGATGTGAACTCATTTGCTGGAGGTCAGAAAAACCTAGGCATTGATTTTGAAGACATCAAACACATGCAGAATGAAAAATTTTTCCCAGGGCTCTTTCAAGATAGTAAAAACAGTGACTTGTACAGCATAATGAAAAACCTAGGCATTGATTTTGAAGACATCAGAC
+
BBBCCFFFFFFFGGGGGGGGGGFHHHGHHHHGGHHHEEGGGHFHHHHHHHHHHHHHHHHGHHHHHHHHHHGHHHHHHHHHGHHHFHFGGGHHHHHHHHHHGGGGHGHGGHHHHHHHHGGHHHHHHHHHHHHHHHGHHHHHHHHHHHHHHHGHGHHHHHHHHHHHHHHHHHHHHGGGHHHHHHGHHHHHHFFHHHHGHHFHHFHGD=GHFHHHHGHHHHHGHFGGGHHHHHHHHGHHEHHEGGGGGGEGGGF
@M05620:46:000000000-D9D58:1:1101:14993:2906 1:N:0:103
GAATGAATGCAGAAATTGGCAAGATAATACTGCACCGATGGGAAATGATACTATCCTGAAACATGAGCAAATTGACCAGCCTCAGGATGTGAACTCATTTGCTGGAGGTCCCAGGGCTCTTTCAAGATAGTAAAAACAGTGACTTGTACAGCATAATGAAAAACCTAGGCATTGATTTTGAAGACATCAGACACATGCAGAATGAAAAATTTTTCAGAAATGATTTTTCTGGTGAGGTTGACTTCAGAGAA
+
3ABAAFFFFFFF5GFDGFFFGGFHFHHHCHFFHDGHC22EEC23BGFFGHHHHHB3DBAFFGFFA3BFA3E5GFGGGFBFFGHFGH@BFBF55GFHEEHFHHBFBGFA??FGDGGGGFHBGGHHHFFFFF4BGFHFEGHGFEHHBGBB2GGHHHHHHHFHFHHGGFHFFHHHHHHBHFHHEHHHFHHGHHGCFHH1GGHGF<<>10=D.<<GDDFHHDDFFHGCFGCGGCHHCCC;:;GGGCFBBFFBF/9
@M05620:46:000000000-D9D58:1:1101:16510:2925 1:N:0:103
GAATGAATGCAGAAATTGGCAATATAATACTGCACCGATGGGAAATGATACTATCCTGAAACATGAGCAAATTGACCAGCCTCAGGATGTGAACTCATTTGCTGGAGGTCACCAGGGCTCTTTCAAGATAGTAAAAACAGTGACTTGTACAGCATAATGAAAAACCTAGGCATTGATTTTGAAGACATCAGACACATGCAGAATGAAAAATTTTTCAGAAATGATTTTTCTGGTGAGGTTGACTTCAGAGA
+
BABCCFFFFFFFGGGGGGGGGGHHHHHHHHHHHHHHGEFGGHHFHHHFHHHHHHHHHHHHHHHHHFGHHHHHHHHHHHGHGHHHHHFHGGHGFHHHHHHHHHHHHGHGGHHHHHHGGGHHHHHHHHHHHHHHGHHGHGHHHHHHHHHHHHHHHHHHHHHHHHHHGGHHHHHHHHHHHHHHHGHHHHHHHHHHHHHHHHHHHHHHHHFHHHHHHHHHHHHHHHHHHHHHHHHHHHHHHHHHHHHGGGGGGG/
@M05620:46:000000000-D9D58:1:1101:16526:2936 1:N:0:103
GAATGAATGCAGAAATTGGCAATATAATACTGCACCGATGGGAAATGATACTATCCTGAAACATGAGCAAATTGACCAGCCTCAGGATGTGAACTCATTTGCTGGAGGTCACCAGGGCTCTTTCAAGATAGTAAAAACAGTGACTTGTACAGCATAATGAAAAACCTAGGCATTGATTTTGAAGACATCAGACACATGCAGAATGAAAAATTTTTCAGAAATGATTTTTCTGGTGAGGTTGACTTCAGAGA
+
BABCCFFFFFFFGGGGGGGGGGHGHHHHHHHHHHHHGEFGGHFGHHHGHHHHHHHHHHHHHHHHHHGHHHHHHHHHHHHHGHHHHHHHHGHFHHHHHHHHHHHHHHHGGHHHHHHGGGHHHHHHHHHFHHHHHHHHHGHHHHHHHHHHHHHHHHHHHHHHHHHHGGHHHHHHHHHHHHHHHGHHHHHHHHHHHHHFHHHFHHHHHHHHHHFHHHHHHHFFHHHHHHHHHHHHHHHHHHHHHHHGGGGGGGF
@M05620:46:000000000-D9D58:1:1101:10867:3078 1:N:0:103
GAATGAATGCAGAAATTGGCAAGATAATACTGCACCGATGGGAAATGATACTATCCTGAAACATGAGCAAATTGACCAGCCTCAGGATGTGAACTCATTTGCTGGAGGTCACCAGGGCTCTTTCAAGATAGTAAAAACAGTGACTTGTACAGCACAATGAAAAACCTAGGCATTGATTTTGAAGACATCAGACACATGCAGAATGAAAAATTTTTCAGAAATGATTTTTCTGGTGAGGTTGACTTAGAGAA
+
CBCCCFFFFFFFGGGGGGGGGGGHHHHHHHHHHHHHFEGGGHHHHHHHHHHHHHHHHHHHHHHHHHHHHHHHHHHHHHHHGHHHHHHHHHHHHHHHHHHHHHHHHCFEE2@@GHFGDDGFHFFHHHGHHGHEHGE4?EGG?EGFGFDFGHHHHHHFHFHFH2<0CAGCDGHHCFHHHHHHHGGFHGGHHFGHFFHHFHHDGBCGHG<GHHHFFHHHFFG</GHFHFBHHFGHFHHHHH/CGEFGGGGGGFF
@M05620:46:000000000-D9D58:1:1101:14551:3104 1:N:0:103
GAATGAATGCAGAAATTGGCAAGATAATACTGCACCGATGGGAAATGATACTATCCTGAAACATGAGCAAATTGACCAGCCTCAGGATGTGAACTCATTTGCTGGAGGTCAGAAAAACCTAGGCATTGATTTTGAAGACATCAAACACATGCAGAATGAAAAATTTTTCCCAGGGCTCTTTCAAGATAGTAAAAACAGTGACTTGTACAGCATAATGAAAAACCTAGGCATTGATTTTGAAGACATCAGAC
+
ABCCBFFFFFFFGGGGGGGGGGFHHHHHHHHHHHHHEEFGGHGHHHHHHHHHHHHHHHHHHHHHHHHHHHHHHHGHHHGGFHHHFHFGGFHHHHHHHHHHHHHGHHHFFGHHHHHHHGGHHHHHHHHGGHHHHHGHHHHHHHHHHHHHHHHHHHHHHHHGHHHHHHHHHHHHHGGGHHHHHHHHHGHGHFGHHHHGHHGGHHHHD0DGHHGHGHHHHHHHHHGGHHHHHHHHHHHHHHHGGGGGGGGGGGB
@M05620:46:000000000-D9D58:1:1101:12711:3156 1:N:0:103
GAATGAATGCAGAAATTGGCAAGATAATACTGCACCGATGGGAAATGATACTATCCTGAAACATGAGCAAATTGACCAGCCTCAGGATGTGAACTCATTTGCTGGAGGTCCCAGGGCTCTTTCAAGATAGTAAAAACAGTGACTTGTACAGCATAATGAAAAACCTAGGCATTGATTTTGAAGACATCAGACACATGCAGAATGAAAAATTTTTCAGAAATGATTTTTCTGGTGAGGTTGACTTCAGAGAA
+
CBCCCFFFFFFFGGGGGGGGGGGHHHHHHHHHHHHHEEEGGHFHHHHHHHHHHHHHHGHHHHHHHGHHHHHHHHHHHHHHGHHHGHFGHFHFHHHHHHHHHHHHHHHGGHHHHHGGGHHHHHHHHHHHHHHHHHHHGHHHHHHHHHHHHHHHHHHHHHHHHHHGGHHHHHHHHHHHHHHHGHHHHHHHHHHHHHHHHHHHHHHHGGHHHHHHHHHHHHHHHHHHHHHHHHHGGHGCCGHHHHGGGGGGGGF
@M05620:46:000000000-D9D58:1:1101:22141:3356 1:N:0:103
GAATGAATGCAGAAATTGGCAAGATAATACTGCACCGATGGGAAATGATACTATCCTGAAACATGAGCAAATTGACCAGCCTCAGGATGTGAACTCATTTGCTGGAGGTCCCAGGGCTCTTTCAAGATAGTAAAAACAGTGACTTGTACAGCATAATGAAAAACCTAGGCATTGATTTTGAAGACATCAGACACATGCAGAATGAAAAATTTTTCAGAAATGATTTTTCTGGTGAGGTTGACTTCAGAGAA
+
CCCCCFFFFFFFGGGGGGGGGGGHHHHHHHHHHHHHEEEGGHGHHHHGHHHHHHHHHHHHHHHHHHGGHFHHHHHHHHGGGHHHGHHHHFGHHHHHHHHHHHHHGHHGGHHHHHGGGHHHHHHHHHHHHHHHHHHHGHHHHHHHHHHHHHHGHHGHHHHHHHHGGHHHHHHHHHHHHHHHGHHHHHHHHHGHHHHHHHHHHHHGHHHHHHHHHHHHHHHHHHHHHHHHHHHHHHHHHHHHHHGGGGGFGGG
@M05620:46:000000000-D9D58:1:1101:19618:3392 1:N:0:103
GAATGAATGCAGAAATTGGCAAGATAATACTGCACCGATGGGAAATGATACTATCCTGAAACATGAGCAAATTGACCAGCCTCAGGATGTGAACTCATTTGCTGGAGGTCACCAGGGCTCTTTCAAGATAGTAAAAACAGTGACTTGTACAGCATAATGAAAAACCTAGGCATTGATTTTGAAGACATCAGACACATGCAGAATGAAAAATTTTTCAGAAATGATTTTTCTGGTGAGGTTGACTTCAGAGA
+
BABBBFFFFFFFGGGGGGGGGGGHHHHHHHHHHHHHGEEGGHGHHHHHHHHHHHHHHHHHHHHHHGHHHHHHHHHHHHHHGHHGGHHHHHHHHHHHHHHHHHHHHGHGGHHHHHHGGGHHHHHHHHHHHHHHHHHHHGHHHHHHHHHHHHHHHHHHHHHHHHHHGGHHHHHHHHHHHHHHHGHHHHHHHHHHHHHHHHHHHHHHHHGHHHHHHHHHHHHGHHHHHHHHHHHHGHGHHHHHHHGGGGGGFGC
@M05620:46:000000000-D9D58:1:1101:13014:3427 1:N:0:103
GAATGAATGCAGAAATTGGCAAGATAATACTGCACCGATGGGAAATGATACTATCCTGAAACATGAGCAAATTGACCAGCCTCAGGATGTGAACTCATTTGCTGGAGGTCACTAGGTCTCTTTCAAGATAGTAAAAACAGGGACTTGTACAGCATAATGAAAAACCTAGGCATTGATTTTGAAGACATCAGACACATGCAGAATGAAATCTTTTTCAGAAATGATTTTTCTGGTGAGGTTGACTTCAGAGG
+
CCCCCFFFFFFFGGGGGGGGGGGHHHHHHHHHHHHHGEGGGHHHHHHHHHHHHHHHHHHHHHHHHHHGHHHHHHHHHHHHGHHHHHHHHHHHHHHHHHHHHHHHH11?1?BF44333D4444D4444D3F34D4??GG/2//?F03333?D32BBGH3333D30C/F2F=22@GHHB==11/111001?G11FG0F111>1>G1=1000000000/0<000=00=00CC/:C0CHG..;///00:00;00.
@M05620:46:000000000-D9D58:1:1101:14837:3430 1:N:0:103
GAATGAATGCAGAAATTGGCAAGATAATACTGCACCGATGGGAAATGATACTATCCTGAAACATGAGCAAATTGACCAGCCTCAGGATGTGAACTCATTTGCTGGAGGTCACCAGGGCTCTTTCAAGATAGTAAAAACAGTGACTTGTACAGCATAATGAAAAACCTAGGCATTGATTTTGAAGACATCAGACACATGCAGAATGAAAAATTTTTCAGAAATGATTTTTCTGGTGAGGTTGACTTCAGAGA
+
AABBBFFFFFFFGGGGGGGGGGFHHHHHHHHGGHHHEEEGGGFHHHHFHHHHHHHHHHHGHHHHHHHHFHFHHHFHHHHHGHFHGHCGGFGHHHHHHHHHGGGHHHHEEGHHHHHGGGHHHHHHHHHGHHHFHHHHHGHHGHHHHHHGFHHHHHHHGHHHHHHHGGHHHHHHHHHHHHHHHGHHHHHHHHHHGHHGGHGHGHHHGDFHHHHHHHHHHHHHHHHHHHHHGHHFGCGGHHHHHHGGFGGGGGF
@M05620:46:000000000-D9D58:1:1101:13287:3636 1:N:0:103
GAATGAATGCAGAAATTGGCAAGATAATACTGCACCGATGGGAAATGATACTATCCTGAAACATGAGCAAATTGACCAGCCTCAGGATGTGAACTCATTTGCTGGAGGTCCCAGGGCTCTTTCAAGATAGTAAAAACAGTGACTTGTACAGCATAATGAAAAACCTAGGCATTGATTTTGAAGACATCAGACACATGCAGAATGAAAAATTTTTCAGAAATGATTTTTCTGGTGAGGTTGACTTCAGAGAA
+
BABBBFFFFFFFGGGGGGGGGGGHHHHHHHHHHHHHEEFGGHGHHHHHHHHHHHHHHHHHHHHHHHHHHHHHHHHHHHHHGHHHHHGHHHHHHHHHHHHHHHHHHHHGGHHHHHGGGHHHHHHHHHHHHHHHHHHHGHGHHHHHHHHHHHHHHHHHHHHHHHHGGHHHHHHHHHHHHHHHGHHHHHHHHHHHHHHHHHHHHFHGGGHHHHHHHHHHHGHHHHHHHHHHHHHHHHHCCGHHGHGGGGGGGGF
@M05620:46:000000000-D9D58:1:1101:9473:3704 1:N:0:103
GAATGAATGCAGAAATTGGCAAGATAATACTGCACCGATGGGAAATGATACTATCCTGAAACATGAGCAAATTGACCAGCCTCAGGATGTGAACTCATTTGCTGGAGGTCACCAGGGCTCTTTCAAGATAGTAAAAACAGTGACTTGTACAGCATAATGAAAAACCTAGGCATTGATTTTGAAGACATCAGACACATGCAGAATGAAAAATTTTTCAGAAATGATTTTTCTGGTGAGGTTGACTTCAGAGA
+
BBBBBFFFFFFFGGGGGGGGGGFFHHHHHHHHHHHHGFGGGHGFHHHHHHHHHHHHHHGHHHHHHGGHHHHGHHGHHHGGGHHGGHFHHGHGHHHHGHHHHHHHHGHGGHHHHHHGGGHHHHHHHHHGHHHHHHHHHGHHHHHHHHHHHHHHHHHHHHHHHHHHGGHHHHHHHHHGHHHHHGHHHHHHHGHHHHHHHHHHHHHHHD=GFHGHHHHHHHHHHHHGHHHHHHHHHHHGHHHHHHGGGGGGGG/
@M05620:46:000000000-D9D58:1:1101:21777:3764 1:N:0:103
GAATGAATGCAGAAATTGGCAAGATAATACTGCACCGATGGGAAATGATACTATCCTGAAACCTGAGCAAATTGACCAGCCTCAGGATGTGAACTCATTTGCTGGAGGTCAGAAAAACCTAGGCATTGATTTTGAAGACATCAAACACATGCAGAATGAAAAATTTTTCCCAGGGCTCTTTCAAGATAGTAAAAACAGTGACTTGTACAGCATAATGAAAAACCTAGGCATTGATTTTGAAGACATCAGAC
+
AAAAAF1FFFDF1FFGGECFG1BAGGGEGHHFFHHHEEE?EHA1/BBDD2AGBGDGGHGFHH0BA0FGF0BDFGFHFHGFFHGHGH1BEHGF2BGH1FHHHHFGHHHGGHFFHHHHHGGHEGHH1FHHFHHHHBEGHGHGGHB<FDBF<FGGHHFGHDFG1G0@<GHGGHBDF//A0FGHHHD@F<>FDHFFG<1E.0<>1DDDGGDBFDG/FDGH00<0;:.CCGFHBC:CH;CFHHB.0;0CFCCB009
@M05620:46:000000000-D9D58:1:1101:19111:3904 1:N:0:103
GAATGAATGCAGAAATTGGCAAGATAATACTGCACCGATGGGAACTGATACTATCCTGAAACATGAGCAAATTGACCAGCCTCAGGATGTGAACTCATTTGCTGGAGGTCAGAAAAACCTAGGCATTGATTTTGAAGACATCAAACACATGCAGAATGAAAAATTTTTCCCAGGGCTCTTTCAAGATAGTAAAAACAGTGACTTGTACAGCATAATGAAAAACCTAGGCATTGATTTTGAAGACATCAGAC
+
3AAABFFFFFFFB4FGGFGFFGFFHGHHGHHHFHFGAEGGGHGH2FFFFBGD5DGHDGHH3FGFHBGHHGFDGGGHHGHGGHGFFH3FGHHFHHHEHHHHHHHGFCH1EHHEDFHBHGGHGGFGCHHHGHHHHHFBGGHHHHHH3GGHHH?CGFHHGHHF1F0@GHHHHHFFHF??FHHHHH11?GFHHHE111<?CFGBDGHG0<0D0=GHF0<DGD0DHHGEFHFGHHGGFFGGCGH.99FGGFGGGBF
@M05620:46:000000000-D9D58:1:1101:17601:3924 1:N:0:103
GAATGAATGCAGAAATTGGCAAGATAATACTGCACCGATGGGAAATGATACTATCCTGAAACATGAGCAAATTGACCAGCCTCAGGATGTGAACTCATTTGCTGGAGGTCAGAAAAACCTAGGCATTGATTTTGAAGACATCAAACACATGCAGAATGAAAAATTTTTCCCAGGGCTCTTTCAAGATAGTAAAAACAGTGACTTGTACAGCATAATGAAAAACCTAGGCATTGATTTTGAAGACATCAGAC
+
CBCCCFFFFFFFGGGGGGGGGGGHHHHHHHHHHHHHGGGGGHGHHGHHHHHHHHHHHHHHHHHHHHHHHHGHHHHHHHHHGHHHHHFHHHHHHHHHHHHHHHHHHHHGGHHHGHHHHGGHGGHHHHHHHHHHHHGHHHHHHHHHHHHHHHHHHHHHHHHHHHHHHHHHHHHHHGGGHHHHHHHGHFGFHHGHHGHGHGHFFHHHFHHHHGHHHHHGGHFHFHGGGGGHHHHHHHHHHHHGGGGGGGFGG09
@M05620:46:000000000-D9D58:1:1101:17622:3926 1:N:0:103
GAATGAATGCAGAAATTGGCAAGATAATACTGCACCGATGGGAAATGATACTATCCTGAAACATGAGCAAATTGACCAGCCTCAGGATGTGAACTCATTTGCTGGAGGTCAGAAAAACCTAGGCATTGATTTTGAAGACATCAAACACATGCAGAATGAAAAATTTTTCCCAGGGCTCTTTCAAGATAGTAAAAACAGTGACTTGTATAGCATAATGAAAAACCTAGGCATTGATTTTGAAGACATCAGAC
+
BBBBBFFFFFFFGGGGGGGGGGFGHHHHHHHHHHHHEEEGGHHHHHHHHHHHHHHHGGHHHHHHHHHHHGHHHHHHHHHHGHHGGHHHHHHHHHHHHGHHHHHHHHHGGHHHHHHHHGGHHHHHHHHHHHHHHHGHHGHHHHHHHHHHHGHHHHHHHHHHFHHHHHGHHGHGHGFGHHHHHHFGHHGHHHGHHHHGHFGDGGHHHHHGFHHHHHHHHHHHHHDFHHHHGHHHHHHHGHHGGGGGGGGGGGE
@M05620:46:000000000-D9D58:1:1101:19113:3927 1:N:0:103
GAATGAATGCAGAAATTGGCAAGATAATACTGCACCGATGGGAAATGATACTATCCTGAAACATGAGCAAATTGACCAGCCTCAGGATGTGAACTCATTTGCTGGAGGTCAGAAAAACCTAGGCATTGATTTTGAAGACATCAAACACATGCAGAATGAAAAATTTTTCCCAGGGCTCTTTCAAGATAGTAAAAACAGTGACTTGTACAGCATAATGAAAAACCTAGGCATTGATTTTGAAGACATCAGAC
+
CCCCCFFFFFFFGGGGGGGGGGGHHHHHHHHHHHHHGGGGGHHHHHHHHHHHHHHHHHHHHHHHHHHHHHHHHHHHHHHHGHHHHHHHHHHHHHHHHHHHHHHHHHHGGHHFHF3GCF/3F33BGFDE?FFHFD??33BFGFFB3BC?FC222F?23FDGFD<<2>F>FG2<2<?<FGGFDBGGFHFG1<1=1FGD.G<1FDGDD0DGHFGFF0=00=<<DC.CG/;//CCCB0;CC::AF0FFF0:F0B/
@M05620:46:000000000-D9D58:1:1101:20166:3936 1:N:0:103
GAATGAATGCAGAAATTGGCAAGATAATACTGCACCGATGGGAAATGATACTATCCTGAAACATGAGCAAATTGACCAGCCTCAGGATGTGAACTCATTTGCTGGAGGTCCCGGGCCTCTGTCACTTTCGAGATAACAGAAACAGGGACTTCAACAGGATAATGCAAGACATAGGCTTTGATTTTGTCGACATCAGGCAGATTGAAAATGAAAAAAGTTTCAGTAATGCTGTTTCTGGTGAGGTCGGCGTA
+
BBBCCFFFFFFFGGGGGGGGGGFHHGHHHHHHHHHHGGGGGHGHHHHHHHHHHHHHHGHHFHHHHFHHHGHHHHHHHHHHGHHHHHHHHGHHHHHHHHHHHHHHHHHGFH3G////>/0334D4444D4//2?/F32D222BF22//?F022222@2/@1?G1111?10?0?1?111>FHH11111<1..-..<D00<G.<000;0;C000000.-.000000000;00;00;000;0;FG..;/------
@M05620:46:000000000-D9D58:1:1101:17610:3942 1:N:0:103
GAATGAATGCAGAAATTGGCAAGATAATACTGCACCGATGGGAAATGATACTATCCTGAAACATGAGCAAATTGACCAGCCTCAGGATGTGAACTCATTTGCTGGAGGTCAGAAAAACCTAGGCATTGATTTTGAAGACATCAAACACATGCAGAATGAAAAATTTTTCCCAGTGCTCTTTCAAGATAGTAAAAACAGTGACTTGTACAGCATAATGAAAAACCTAGGCATTGATTTTGAAGACATCAGAC
+
BABCCFFFFFFFGGGGGGGGGGGHHHHHHHHHHHHHGEGGGHHHHHHHHGHHHHHHHEGHHHHHGGGHHHHHHGFHHHHHGHHHGHHHHHHFHHHHHHHHHHHHHHHGGHHFEGCGEGEBBB3FHFGH4GEHHHGHFDFGGGH3BDFFHHDFGFDGG3DGHHHCGHHFFFGHB1?FHDGHHBG1GGHFB?1>1GHD.>111><FG<DDFG0<DDD000GHFACAGFC//:GGFHFFHHC.:;G/:B00000
@M05620:46:000000000-D9D58:1:1101:14125:3969 1:N:0:103
GAATGAATGCAGAAATTGGCAAGATAATACTGCACCGATGGGAAATGATACTATCCTGAAACATGAGCAAATTGACCAGCCTCAGGATGTGAACTCATTTGCTGGAGGTCCCAGGGCTCTTTCAAGATAGCAAAAACAGTGACTTGTACAGCATAATGAAAAACCTAGGCATTGATTTTGAAGACATCAGACACATGCAGAATGAAAAATTTTTCAGAAATGATTTTTCTGGTGAGGTTGACTTCAGAGAA
+
BBBCCFFFFFFFGGGGGGGGGGGHHHHHHHHHHHHHEEGGGHHHHHHGHHHHHHHHHHGFF3GG3333BF3DA55F3A1F1223B?B3@@@5D@43FGHHEB4BGH11E?313311EG/?GD??4433F3343?B//?B4FG4?3F3FBHHHH3G3?F33>FGGAC22@2<211<11FDF/GHFFCDGGG<G00F1G1FGB0FD0=GHHHFFHHGHHHGHHHHHHHHGHHHGHHHCGGHHGFGGGFGFGGF
@M05620:46:000000000-D9D58:1:1101:15792:4012 1:N:0:103
GAATGAATGCAGAAATTGGCAAGATAATACTGCACCGATGGGAAATGATACTATCCTGAAACATGAGCAAATTGACCAGCCTCAGGATGTGAACTCATTTGCTGGAGGTCACAAGTGCCAAGGGAAGAGGGAGGCCCCTTATACAACCATCAGATCTTGTGAGAATAACAGGAGAACAGCATGGAGAAAACAGCCTCCATGATTCAATTATTCCCACCTTTTTCCACTTGACATGTGGGAATTATTACAAT
+
AAAA11@DFFFFGGGFFGFGDC1GHCBFFGHHGHCHEEEGGH0BBFGFGHHHBGDFHFHHHHFGHBFBGBFFGHEDA1BFFG0GFFGFGFGGFGGHFGHGFFEGFGHGFFGHGEFFFGBFBG/E/BEFGFG/EEGGA@GGHGGHHHHCEHHEGG>GHEFGFDGFHHEHFFGHFAGHHHHHHHHHHHGEHHFFHHEHHHGGFB0GBG0GFFGFFHHGHGFHHFBC0CHFGGGGBBFFG0C.//FFBFFGFF0
@M05620:46:000000000-D9D58:1:1101:16471:4091 1:N:0:103
GAATGAATGCAGAAATTGGCAAGATAATACTGCACCGATGGGAAATGATACTATCCTGAAACATGAGCAAATTGACCAGCCTCAGGATGTGAACTCATTTGCTGGAGGTCCCAGGGCTCTTTCAAGATAGTAAAAACAGTGACTTGTACAGCATAATGAAAAACCTAGGCATTGATTTTGAAGACATCAGACACATGCAGAATGAAAAATTTTTCAGAAATGATTTTTCTGGTGAGGTTACTTCAGAGAAG
+
ABBBBFFFFFFFFGGGGGGGGGFBFHHHHHGHHHHHE2EFGHGGHHHGHHHHHHHHHHHGGHFGGFHDFFGFHFHGGFGHGHHHHHGGGBGFFHGHHHHHHGGGFHHFEHHHHHGGGHHHHHHHHHHHHGHHHHGHGEHFHHHGHHHGHHHHHHHHHHHHHHHGGHHHBHHHHHHHHHHHGHHHHHHHHHHHGHHHHHHHFHHGGGHHGHHHHHHHHFHHHFFHHHHHHHHHHHHGHHHHHHHGGGGGGGF
@M05620:46:000000000-D9D58:1:1101:8910:4108 1:N:0:103
GAATGAATGCAGAAATTGGGCAAGATAATACTGCACCGATGGGAAATGATACTATCCTGAAACATGAGCAAATTGACCAGCCTCAGGATGTGAACTCATTTGCTGGAGGTCCCAGGGCTCTTTCAAGATAGTCAAAACAGTGACTTGTACAGCATAATGCCAAACCTAGGCATTGATTTTGAAGACATCCGACACATGCAGAATGAAAAATTTTTCAGAAATGATTTTTCTGGTGGGTTGAATTCAGGGTC
+
BABBBFFFFFFFGGGGGGGCBGFF4BF5A55BB54BFE2AEECFG2BB5DF5B5AG3FEFGFG3BF3ABGH3DFGD5B3AG1?F3FF33F@@F43B33BFGF4GBE1?1>BBG331>>F/B??4G?BGGHF44B44?0/?FG344?F1F2FF101GHFD111@0<?011F01@GF11?F<<F11F<G110..---00<00<DGF=0000<./00::0;<0/;G00;;CG/0CGHH.9.;?/0000CB0.//
@M05620:46:000000000-D9D58:1:1101:11269:4143 1:N:0:103
GAATGAATGCAGAAATTGGCAAGATAATACTGCACCGATGGGAAATGATACTATCCTGAAACATGAGCAAATTGACCAGCCTCAGGATGTGAACTCATTTGCTGGAGGTCAGAAAAACCTAGGCATTGATTTTGAAGACATCAAACACATGCAGAATGAAAAATTTTTCCCAGGGCTCTTTCAAGATAGTAAAAACAGTGACTTGTACAGCATAATGAAAAACCTAGGCATTGATTTTGAAGACATCAGAC
+
BABCCFFFFFFFGGGGGGGGGGGFHHGHHHHHHHHHGEGGGHHHHHHHHHHHHHHHHHHHHHHHHGGHHHHHHHHHHHHHGHHGGHFGHGHGHHHHGHHHHHHHHHHGGHHHHHHHHGGHHHHHHHHHHHHHHHGHHHHHHHHHHHHHHHGHHHHHHHHHHHFHHHHHHHHHHGGGHEGHHHHHHHHHHHHHGHHGHGGHGHHHH=GGHHHHHHHHHHHHHGGGHHHHGHHHHHHHHHHGGGGGGGGGFGB
@M05620:46:000000000-D9D58:1:1101:10446:4155 1:N:0:103
GAATGAATGCAGAAATTGGCAAGATAATACTGCACCGATGGGAAATGATACTATCCTGAAACATGAGCAAATTGACCAGCCTCAGGATGTGAACTCATTTGCTGGAGGTCAGAAAAACCTAGGCATTGATTTTGAAGACATCAAACACATGCAGAATGAAAAATTTTTCCCAGGGCTCTTTCAAGATAGTAAAAACAGTGACTTGTACAGCATAATGAAAAACCTAGGCATTGATTTTGAAGACATCAGAC
+
BBBBBFBFFFFFFGGGGGGGGFFBGGDGGHHHHGHHGEEGGGBGHHHGHHHHGHHFHHHHHHHGHGHEHHHHHH5G3CBAFHFGGH@EFFGFGFHHDHHGHF4FF?FGGGEHFHHHGGG3FGHHHHHFEHHHHHGHHHFEGHHHHHHHHGHEGHFCBHHHHHEGHHHHHBGFGEGGGHHHHHBDFHHGHHHHHFHGHFGGFHHHGDGHGGGHHHHFHH0GGFGGHHHHGFHHHHHHHHHGFGGGGGBFFFB
@M05620:46:000000000-D9D58:1:1101:12095:4173 1:N:0:103
GAATGAATGCAGAAATTGGCAAGATAATACTGCACCGATGGGAAATGATACTATCCTGAAACATGAGCAAATTGACCAGCCTCAGGATGTGAACTCATTTGCTGGAGGTCACCAGGGCTCTTTCAAGATAGTAAAAACAGTGACTTGTACAGCATAATGAAAAACCTAGGCATTGATTTTGAAGACATCAGACACATGCAGAATGAAAAATTTTTCAGAAATGATTTTTCTGGTGAGGTTGACTTCAGAGA
+
CCCCCFFFFFFFGGGGGGGGGGGHHHHHHHHHHHHHEEFGGHHHHHHGHHHHHHHHHHHGHHHHHHHHHHHHHHHHHHHHGHHHHHHHHHHHHHHHHHHHHHHHHHHGGHHHGHHGGGHFHHHHHFHBGFGGHHHHHGGHFBFGHGH?FHFFFCGHFGGHHHHGGFFGHGHFHHHHHHHHFGFH=FCF1FFGFGFCFGCDDHFHFGHHHGHHHHFBDHHHBGFGHHHHFCGHC;C0CCHHFGGGGEFFGFC
@M05620:46:000000000-D9D58:1:1101:20521:4213 1:N:0:103
GAATGAATGCAGAAATTGGCAAGATAATACTGCACCGATGGGAAATGATACTATCCTGAAACATGAGCAAATTGACCAGCCTCAGGATGTGAACTCATTTGCTGGAGGTCACCAGGGCTCTTTCAAGATAGTAAAAACAGTGACTTGTACAGCATAATGAAAAACCTAGGCATTGATTTTGAAGACATCAGACACATGCAGAATGAAAAATTTTTCAGAAATGATTTTTCTGGTGAGGTTGACTTCAGAGA
+
BABBBFFFFFFFGGGGGGGGGGGHHGHHHHHHHHHHFEEGGHHHHHHHHHHHHHHHHHHHHHHHHGHHHGHHHHHHHHHHGHHHHHHHHFGGHHHHHHHHHHHHHHHGECG3@@??1>0?BBG4HHHHBGHHBG44??EBB3EGGHFF??HGGHGFFHGDGDGFCAGCFC2<FGFH11G1DCHDHHHHFHFFBGGB11<FF10FG0GH0CGCHFFCD<0<<DGCG0;00:GHB0/0.:/;CHGFF00B0:F
@M05620:46:000000000-D9D58:1:1101:12577:4236 1:N:0:103
GAATGAATGCAGAAATTGGCAAGATAATACTGCACCGATGGGAAATGATACTATCCTGAAACATGAGCAAATTGACCAGCCTCAGGATGTGAACTCATTTGCTGGAGGTCAGAAAAACCTAGGCATTGATTTTGAAGACATCAAACACATGCAGAATGAAAAATTTTTCCCAGGGCTCTTTCAAGATAGTAAAAACAGTGACTTGTACAGCATAATGAAAAACCTAGGCATTGATTTTGAAGACATCAGAC
+
CCCCCFFFFFFFGGGGGGGGGGGHHHHHHHHHHHHHGEGGGHGHHHHHHHHHHHHHHHHHHHHHHHHHHHHHHHHHHHHHGHHHHHGHHGHHHHHHHHHHHHHHHHHGGHFHHHHHHGGHHHHHHHHHHHHHHHGHHHHHHHGHGHHHCGHHHHHHHHHHHHHHHHGHHHHHHGGGHAFHHHHHHHGDGGHFHGHDGHFHHFHFGDHHHFEFHHHHHHGHGFAEHHHFHFGHHHHHHHHGGGEGGFFGGG9
@M05620:46:000000000-D9D58:1:1101:12597:4239 1:N:0:103
GAATGAATGCAGAAATTGGCAAGATAATACTGCACCGATGGGAAATGATACTATCCTGAAACATGAGCAAATTGACCAGCCTCAGGATGTGAACTCATTTGCTGGAGGTCAGAAAAACCTAGGCATTGATTTTGAAGACATCAAACACATGCAGAATGAAAAATTTTTCCCAGGGCTCTTTCAAGATAGTAAAAACAGTGACTTGTACAGCATAATGAAAAACCTAGGCATTGATTTTGAAGACATCAGAC
+
BBBBBFFFFFFFFFFGGGGGGGGHHHHHHHHHHHHHGGGGGGBGHEHFHGHHHHHHHHHBHHFFGHHHHHHGHHHHHHHHGHHGHGHHHHHHHHHHHHH4FFFHFFGGGHHHHHHHHGGHHHHHGHHHHHHHGHGHHHGHHHHHHGHHGHHHDGHGHHHHHHFFFHHGFFFHHGCAGGGHHHHHHGHHHGHHHHHGFFFFHHHGHGHHFHHHHHHHHGHHHFFGHHHHHHFHHHHHFHHGGGGGFFFFGFF
@M05620:46:000000000-D9D58:1:1101:16248:4318 1:N:0:103
GAATGAATGCAGAAATTGGCAAGATAATACTGCACCGATGGGAAATGATACTATCCTGAAACATGAGCAAATTGACCAGCCTCAGGATGTGAACTCATTTGCTGGAGGTCCCAGGGCTCTTTCAAGATAGTAAAAACAGTGACTTGTACAGCATAATGAAAAACCTAGGCATTGATTTTGAAGACATCAGACACATGCAGAATGAAAAATTTTTCAGAAATGATTTTTCTGGTGAGGTTGACTTCAGAGAA
+
AABBCFFFFFFFFGGGGGGGGGFHHHHHHHHHHHHHECGGGGFHGHHHHHHHHHHHHHHHHHHHHHHHHHHHHHHHHHHHGHHHHHGGHGGHHHHHHHHHHHGHHHHGGHHHHHGGGHHHHHHHHHGHHHHHHHHHGHHHGHHHHHHHHHHHHHHHHHHGHHHGGHHHGHHHHHHHHHHHGHHHHHHHHHHHHHHHHHHHHHHHGHHHHHHHHHHHHHHHHHHHHHHHHHHHHHHGHHHHGHGGGGGGGGF
@M05620:46:000000000-D9D58:1:1101:7743:4349 1:N:0:103
GAATGAATGCAGAAATTGGCAAGATAATACTGCACCGATGGGAAATGATACTATCCTGAAACATGAGCAAATTGACCAGCCTCAGGATGTGAACTCATTTGCTGGAGGTCCCAGGGCTCTTTCAAGATAGTAAAAACAGTGACTTGTACAGCATAATGAAAAACCTAGGCATTGATTTTGAAGACATCAGACACATGCAGAATGAAAAATTTTTCAGAAATGATTTTTCTGGTGAGGTTGACTTCAGAGAA
+
A?AAAFFFFFFFGGGGGGGGFGGFHHFHBGFGGFHHEAEFGHGFAGHGFGFGGHGHHHFGHHHHHFGEHHHHHHFHHHHGGHHHGH@GHHHDGHGGHHHHGHHHHFHGGHHHFHEFGHHHHHHHFHGHHHHEHFHGEHFHDBGGHFHGFHHGHHGHHHFBFHFGGHHEFHHHHGFHHHHFCBFHHHHHHHGHEHHHHHFHGHFH1GHF.GGFHHHGFBDCGHHFGFHHHHHFHHFHFHHHFHGFFF0B0B9
@M05620:46:000000000-D9D58:1:1101:10806:4400 1:N:0:103
GAATGAATGCAGAAATTGGCAAGATAATACTGCACCGATGGGAAATGATACTATCCTGAAACATGAGCAAATTGACCAGCCTCAGGATGTGAACTCATTTGCTGGAGGTCACAAGTGCCAAGGGAAGAGGGAGGCCCCTTATACAACCATCAGATCTTGTGAGAATAACAGGAGAACAGCATGGAGAAAACAGCCTCCATGATTCAATTATTCCCACCTTTTTCCACTTGACATGTGGGAATTATTACAAT
+
A>ABBFFFFFFFFGGGGGGFGGCFHHGHGHHHGHHHGE2BEHC3FGHFGHHHHHHFHGEHFHGHHGGFFGHHHHHFEHGHGGHHGHFFGBGFGHGHFHHHHHHGGGHFGHHFGHHHHHFHHHGGGHGFGECCFGGGGGHHHHHHHHHGGHHHHHHHGHGHHGHGHHHHHHHGHEHHHFHHHHHGHHHHHHHHHHHGHHHHHHHHBFGHHHHHHHHHHGHHGHHHHHHFGGGGGGGFGFGGGGGGGGGGGGF
@M05620:46:000000000-D9D58:1:1101:12270:4472 1:N:0:103
GAATGAATGCAGAAATTGGCAAGATAATACTGCACCGATGGGAAATGATACTATCCTGAAACATGAGCAAATTGACCAGCCTCAGGGTGTGAACTCATTTGCTGGAGGTCAGAAAAACCTAGGCATTGATTTTGAAGACATCAAACACATGCAGAATGAAAAATTTTTCCCAGGGCTCTTTCAAGATAGTAAAAACAGTGACTTGTACAGCATAATGAAAAACCTAGGCATTGATTTTGAAGACATCAGAC
+
CCCCCFFFFFFFGGGGGGGGGGGHHHHHHHHHHHHHGEGGGHGHHHHGHHHHHHHHHHHHHHHHHGHHHHHHHHHHHHGHGHHGHH1FFEFGGHHHHHHHHHHGHGHGGHHHGHHHHGGHHHHHHHHHGHHGHHGHHHHHHHHHHHHHHHHHHHHHGHHHHHHHHHHHHHHHHGGDGCGHHFGGHBGHHHGDGFHGGHHHHHHHG=GHEGHHEHHFHGHHHHGGHHHGFFHHFHHHGGGGGGGGGFGGGGG
@M05620:46:000000000-D9D58:1:1101:22789:4474 1:N:0:103
GAATGAATGCAGAAATTGGCAAGATAATACTGCACCGATGGGAAATGATACTATCCTGAAACATGAGCAAATTGACCAGCCTCAGGATGTGAACTCATTTGCTGGAGGTCAGAAAAACCTAGGCATTGATTTTGAAGACATCAGACACATGCAGAATGAAAAATTTTTCAGAAATGATTTTTCTGGTGAGGTTGACTTCAGAGAAGATCGGAAGAGCACACGTCTGAACTCCAGTCACCTGAAGCTATCTC
+
AAA?ABD@3D11FFAGGC11BGFAFFGFFHHFFHHHAAEACA0CGHH1EGGBBBGCF1AGHE01FFGFFGHHHB1DBFF//BF1BG11BGF2G1GB1GGFG2EF1B0/?GGFB1GFHG?FFHFCGHHH1FGHHD/>GG0<FBGGFFC0FFFFHG1FDGHFBGHF1DFHFGHFFH1F1FGHHGFHGE101<0>GB0FGHFD1DG0FGBG0GCA.AGHGHGBFCCE/CCGC;C0C/C9FGBC/CGGGGGGBFF
@M05620:46:000000000-D9D58:1:1101:20463:4478 1:N:0:103
GAATGAATGCAGAAATTGGCAAGATAATACTGCACCGATGGGAAATGATACTATCCTGAAACATGAGCAAATTGACCAGCCTCAGGATGTGAACTCATTTGCTGGAGGTCACAAGTGCCAAGGGAAGAGGGAGGCCCCTTATACAACCATCAGATCTTGTGAGAATAACAGGAGAACAGCATGGAGAAAACAGCCTCCATGATTCAATTATTCCCACCTTTTTCCACTTGACATGTGGGAATTATTACAAT
+
BBBBBFFFFFFFGGFGGGGGGGGHHHHHHHHHHHHHGEEGGHGFHHHHHHHHHHHHHHHHHHHHGHGHHHHHHHHHHHHHGHHHGHFHHFGGHHHHHHHHHHHHHHHGGHHHHHHHHHHHHHGGHHGGHHGGGGGGGGHHHHHHHHHGGHHHHGHHHHHHHHHHHHHHHHHHHGHHHHHHHHHHHGHHHHHHHGHHHHHGGHHHHHHHHHHHHHGHHGHHFHHHHGHGGGGGGGGGGGGGGGGGGGGGGGF
@M05620:46:000000000-D9D58:1:1101:20445:4488 1:N:0:103
GAATGAATGCAGAAATTGGCAAGATAATACTGCACCGATGGGAAATGATACTATCCTGAAACATGAGCAAATTGACCAGCCTCAGGATGTGAACTCATTTGCTGGAGGTCACAAGTGCCAAGGGAAGAGGGAGGCCCCTTATACAACCATCAGATCTTGTGAGAATAACAGGAGAACAGCATGGAGAAAACAGCCTCCATGATTCAATTATTCCCACCTTTTTCCACTTGACATGTGGGAATTATTACAAT
+
BAAABFFFFFFFGGGGGGGGGGGHHHGHGHGHHGHHGFGGGHHHHHHHHHHHHHHHHHGGFHHHHHHHHHHHHHGHHHHGFHHGGHHGGFGFHHHHHHHHHHHHGFHGGHHHGHHHHHHGHHGGHHGFHHGGGGGGGGHHHHHHHHHGGGHHHHFHHHHHHHHHHHHHHHHHHGHFGHHHHHHHHHHHHHHHHGGHHHHHHGHHHHHHHHGFHHHHGGHHHHHHHHHGGGGGGEGGGGGGGGGGGGGGGGB
@M05620:46:000000000-D9D58:1:1101:23149:4547 1:N:0:103
GAATGAATGCAGAAATTGGCAAGATAATACTGCACCGATGGGAAATGATACTATCCTGAAACATGAGCAAATTGACCAGCCTCAGGATGTGAACTCATTTGCTGGAGGTCACCAGGGCTCTTTCAAGATAGTAAAAACAGTGACTTGTACAGCATAATGAAAAACCTAGGCATTGATTTTGAAGACATCAGACACATGCAGAATGAAAAATTTTTCAGAAATGATTTTTCTGGTGAGGTTGACTTCAGAGA
+
BABBCFFFFFFFGGGGGGGGGGGHHHHHGHHHGHHHGGGEGHGHHHHFHHHHHHHHHHHHHHHHHHHHHHHHHHGHHHHHGHHHGGGHHHHHHHHHHHHHHHHHHGGGFHHHHHHGGGHHHHHHHHHHHHHHHHHHHGHHHHHHHHHHHHHHHHHHHHHHHFHHGGHHHHHHHHHEHHHHHGHGHHHHHHHHHHHHHHHHHGHHHHHHHHFHHHHHHHHHHHHEHHHHHHHHHHHEGHHHHHGGGGGGGGC
@M05620:46:000000000-D9D58:1:1101:9979:4591 1:N:0:103
GAATGAATGCAGAAATTGGCAAGATAATACTGCACCGATGGGAAATGATACTATCCTGAAACATGAGCAAATTGACCAGCCTCAGGATGTGAACTCATTTGCTGGAGGTCACCAGGGCTCTTTCAAGATAGTAAAAACAGTGACTTGTACAGCATAATGAAAAACCTAGGCATTGATTTTGAAGACATCAGACACATGCAGAATGAAAAATTTTTCAGAAATGATTTTTCTGGTGAGGTTGACTTCAGAGA
+
AAABBFFFFFFFGGGGGGGGGGGGHHHHHHHHHHHHGGGGGHHHHHHGHHHHHHHHHHHHHHHHHHHHHHHHHHHHHHHHGHHHHHHHHHHHHHHHHHHHHHHHHHHGGHHHHGHGGGHHHHHHHHHFHHFHHHHHHGHHGHHHHHHHHHHHGGHHGHHHHHHHGGHHHHHHHHHHHHHHHGHHHHHHHHGHHHHHHHGHHHHHGGHHHHHHHHHHHGHGHHHHHHHHHHHHHHGEHGHHHHGGGGGFGGB
@M05620:46:000000000-D9D58:1:1101:22058:4631 1:N:0:103
GAATGAATGCAGAAATTGGCAAGATAATACTGCACCGATGGGAAATGATACTATCCTGAAACATGAGCAAATTGACCAGCCTCAGGATGTGAACTCATTTGCTGGAGGTCACCAGGGCTCTTTCAAGATAGTAAAAACAGTGACTTGTACAGCATAATGAAAAACCTAGGCATTGATTTTGAAGACATCAGACACATGCAGAATGAAAAATTTTTCAGAAATGATTTTTCTGGTGAGGTTGACTTCAGAGA
+
CCCCBFFFFFFFGGGGGGGGGGGHHHHHGHHHHHHHGGGGGHHHHHHHHHHHHHHHHHHHHHHHHHHHHHHHHHHHHHHHGHHHHHHHHHHFHHHHHHHHHHHHHGEEEFFHHHGGFGFFHEFHHHDBGFHGDFBGEF/EF3FDGEDFGGHHFGBGHGHBGB2F//FGFHBGFG1BHFFFD/F1F<C111<D>GCFGH<1FBFGFHHHHGGF0GHB=0<0<=C;;;:GHH0;0</0CCGFFGGGB;BBBF:
@M05620:46:000000000-D9D58:1:1101:22041:4637 1:N:0:103
GAATGAATGCAGAAATTGGCAAGATAATACTGCACCGATGGGAAATGATACTATCCTGAAACATGAGCAAATTGACCAGCCTCAGGATGTGAACTCATTTGCTGGAGGTCACCAGGGCTCTTTCAAGATAGTAAAAACAGTGACTTGTACAGCATAATGAAAAACCTAGGCATTGATTTTGAAGACATCAGACACATGAAGAATGAAAAATTTTTCAGAAATGATTTTTCTGGGGAGGTTGACTTCAGAGA
+
CBCCCFFFFFFFGGGGGGGGGGGHHHHHHHHHHHHHEEGGGHHHHHHHHHHHGHHHHHHHHHHHHHHFHHHHHHHHHHHFGHHGGHHHHHHHHHHHGHHHHHHHHHHGGHHHHHHGGGHHHHHHHHHHHHHHHHHHHGHHHHHHHHHHHHHHHHHHHHHHHHHHGGHHHHHGH2?1FHH1=F111001111<1<001<11<F010<GHH.GFHH0/00DG00:0CGHHC/0C0/-.=-E///0C000;09B
@M05620:46:000000000-D9D58:1:1101:21054:4650 1:N:0:103
GAATGAATGCAGAAATTGGCAAGATAATACTGCACCGATGGGAAATGATACTATCCTGAAACATGAGCAAATTGACCAGCCTCAGGATGTGAACTCATTTGCTGGAGGTCCCAGGGCTCTTTCAAGATAGTAAAAACAGTGACTTGTACAGCATAATGAAAAACCTAGGCATTGATTTTGAAGACATCAGACACATGCAGAATGAAAAATTTTTCAGAAATGATTTTTCTGGTGAGGTTGACTTCAGAGAA
+
AABBBFFFFFBFFFGGGGGGGGGHHHHHHHHHHGHHGEGGGHHHHHHHHHHHHHHHHHHHHHHHHFFGGHGHHHFHHHHHGHHHHHFGGFGFGFHHHHHHHHHGGGHGGHHHHHGGGHHHHHHHGHHHHHHHHFHGGHHFHHHHHHHHGHHHHHHHHHHHHHHGGHHGHHHHFHHGHHHHGGGHHHHHHHHHHHHHHHFHHHGGHHHHHHHHHHHHHHHGHHHHHHHHHHHHGHHHHHHHHHGGGGGGGGF
@M05620:46:000000000-D9D58:1:1101:10549:4674 1:N:0:103
GAATGAATGCAGAAATTGGCAAGATAATACTGCACCGATGGGAAATGATACTATCCTGAAACATGAGCAAATTGACCAGCCTCAGGATGTGAACTCATTTGCTGGAGGTCCCAGGGCTCTTTCAAGATAGTAAAAACAGTGACTTGTACAGCATAATGAAAAACCTAGGCATTGATTTTGAAGACATCAGACACATGCAGAATGAAAAATTTTTCAGAAATGATTTTTCTGGTGAGGTTGACTTCAGAGAA
+
A3AABFFFFFFFGCFGGGGGBGGFGBHFHHHHHFHHE2FAEFFGHHH5GGGFHHHHHHGH3FGAGDGBFFHGHGEG3GGEFHHGGH3FGHHBHGGGDGHHHHHHF1BEEHHHHHG?DHGBHHHHHHHFHGHHBGHHGHHHHEFGHHHHHFHHGHFGGHHBDDFGGGGHGHFHHHHHHHHHGHGGHHHHGHHHHFHGHHGHFCGGGGBGGGHHHHFFGHE/GGCGFHHHHGHFGHHCGGGBBFFGGGGGGEF
@M05620:46:000000000-D9D58:1:1101:23964:4678 1:N:0:103
GAATGAATGCAGAAATTGGCAAGATAATACTGCACCGATGGGAAATGATACTATCCTGAAACATGAGCAAATTGACCAGCCTCAGGATGTGAACTCATTTGCTGGAGGTCCCAGGGCTCTTTCAAGATAGTAAAAACAGTGACTTGTACAGCATAATGAAAAACCTAGGCATTGATTTTGAAGACATCAGACACATGCAGAATGAAAAATTTTTCAGAAATGATTTTTCTGGTGAGGTTGACTTCAGAGAA
+
>AAA?DFF5FFFGFBGGGGGGBEBGGFHHHHHGGHGGGEGGGH3CGHFHHHGFHHHHD5BGG3FGF3AB33F5EGFGFGEFHGHHFBFFGHHGHFHHGFHHHFHBE1EEFGHHHGGE0?GFH4DGEFFHHEBFGHEAAG4BFFGHHHHHHHGG1?FDFGBDDG?D0CGEFCGHHFFHHHHGEGHGBGHFH1CBGH1DFH1FHHHHF0GAGBGGFH0GDG/=00;G0GGCCFG:C0..;CGFCFBB0900:9
@M05620:46:000000000-D9D58:1:1101:10566:4687 1:N:0:103
GAATGAATGCAGAAATTGGCAAGATAATACTGCACCGATGGGAAATGATACTATCCTGAAACATGAGCAAATTGACCAGCCTCAGGATGTGAACTCATTTGCTGGAGGTCCCAGGGCTCTTTCAAGATAGTAAAAACAGGGACTTGTACAGCATAATTAAAAACCTAGGCATTGATTTTGAAGACATCAGACACATGCAGAATGGAAAATTTTTCAGAAATGATTTTTCTGGTGAGGTTGACTTCAGAGAA
+
CCCCCFFFFFFFGGGGGGGGGGGHHHHHHHHHHHHHGGGGGHHHHHHHHHHHHHHHHHHHHHHHHHHHHHHHHHHHHHHHGHHHHHGHHHHHHHHHHHHHHHHHHHHGGHDGD3FG10/?FH44GD3?4?4BFHHHE/2///?0F2?333?2233B332@GHH/D<22F22?F11?FGH1/F?1?0<1><1100><11<11F0</<GHHDHHHH/D<0DGC000CGHH/:0C0:0;C/C//90C00;09/;
@M05620:46:000000000-D9D58:1:1101:13000:4726 1:N:0:103
GAATGAATGCAGAAATTGGCAAGATAATACTGCACCGATGGGAAATGATACTATCCTGAAACATGAGCAAATTGACCAGCCTCAGGATGTGAACTCATTTGCTGGAGGTCACAAGTGCCAAGGGAAGAGGGAGGCCCCTTATACAACCATCAGATCTTGTGAGAATAACAGGAGAACAGCATGGAGAAAACAGCCTCCATGATTCAATTATTCCCACCTTTTTCCACTTGACATGTGGGAATTATTACAAT
+
CCCCCFFFFFFFGGGGGGGGGGGGHHHHHHHHHHHHGEGGGHHHHHGHHHHHHHHHHHHHHHHHHHHHGHHHHHFGHGHGGHHHGHGHGGGHHHHHGHHHHHHHHHHFFHHHHHHGHHHHHHGGHHGGHFGGGGGGGGHHHGHHHHHGGHHHHHGHHHHHHHHFHHHHHHHHHGHHHGGHHHHHHHHHHHHHHGHHHHFHHHHHHHFHHFHHHHHHHGHHHHHHHHHGGGGGGGGFGGGGGGGGGGGGGGF
@M05620:46:000000000-D9D58:1:1101:20408:4894 1:N:0:103
GAATGAATGCAGAAATTGGCAAGATAATACTGCACCGATGGGAAATGATACTATCCTGAAACATGAGCAAATTGACCAGCCTCAGGATGTGAACTCATTTGCTGGAGGTCCCAGGGCTCTTTCAAGATAGTAAAAACAGTGACTTGTACAGCATAATGAAAAACCTAGGCATTGATTTTGAAGACATCAGACACATGCAGAATGAAAAATTTTTCAGAAATGATTTTTCTGGTGAGGTTGACTTCAGAGAA
+
CCCCCFFFFFFFGGGGGGGGGGGHHHHHHHHHHHHHGEGGGHHHHHHHHHHHHHHHHHHHHHHHHHHHHHHHHHHHHHHHGHHHGHHHHHHHHHHHHHHHHHHHHHHGGHHHHHGGGHHHHHHHHHHHHHHHHHHHGHHHHGHHHHHHHHHHHHHHHHHHHHHGGHHHHHHHHHHHHHHHGHHHHHHHHHHHHHHHHHHHHHHGHHHHHHHHHHHHHHHHHHGHHHHHHHHHHHHHHHHHHHGGGGGGGGG
@M05620:46:000000000-D9D58:1:1101:20430:4898 1:N:0:103
GAATGAATGCAGAAATTGGCAAGATAATACTGCACCGATGGGAAATGATACTATCCTGAAACATGAGCAAATTGACCAGCCTCAGGATGTGAACTCATTTGCTGGAGGTCCCAGGGCTCTTTCAAGATAGTAAAAACAGTGACTTGTACAGCATAATGAAAAACCTAGGCATTGATTTTGAAGACATCAGACACATGCAGAATGAAAAATTTTTCAGAAATGATTTTTCTGGTGAGGTTGACTTCAGAGAA
+
BCABCFFFFFFFGGGGGGGGGGGHHHHHGHHHHHHHGGGGGHHHHHHHHHHHHHHHHHHHHHHHHHHHHHHHHHHHHHHHGHHHHHHHHGGHHHHHHHHHHHHHFHHGGHEHFHGCFHHHGHHHHGHHHHGHHHHHGHHHGFHGHHGHHHHHHFHHHHHHHHHGGHHHFHHHHHFFHGGFGHHHHHHFFHHHHHHFFFGGHFHFGHHHGHFHHHHHHHHHGHHGHHHHHHHHGHHHGHHFGHGEGGGGEFF
@M05620:46:000000000-D9D58:1:1101:13466:4903 1:N:0:103
GAATGAATGCAGAAATTGGCAAGATAATACTGCACCGATGGGAAATGATACTATCCTGAAACATGAGCAAATTGACCAGCCTCAGGATGTGAACTCATTTGCTGGAGGTCACAAGTGCCACGGGCAGGGGAGTGCCACTTATACAACGATCAGATCATGGAAGAATCACAGGAGAACTGCATGGGGCATCCAGCACCCATGGTTCGATTATTCCTACATTTTTGCACTTGACATGGGGGATTACTTCCAAT
+
CCCDCFFFFFFFGGGGGGGGGGGHHHHHHHHHHGHHGEGGGHHHHHHHHHHHHHHHHHHHHHHHHHHHHHHHHHHHHHHHGHHHHHGHHGHHHHHHHHHHHHHHHHHGFHGH3313D4D43>///>///////03332233D22222///?EH11111111?1FG11111>.>..011<1100....<///00</....///0:0-;00C0C0:00;00000;-00:;F000000/.;A-./00;F000;:
@M05620:46:000000000-D9D58:1:1101:14172:4909 1:N:0:103
GAATGAATGCAGAAATTGGCAAGATAATACTGCACCGATGGGAAATGATACTATCCTGAAACATGAGCAAATTGACCAGCCTCAGGATGTGAACTCATTTGCTGGAGGTCCCAGGGCTCTTTCAAGATAGTAAAAACAGTGACTTGTACAGCATAATGAAAAACCTAGGCATTGATTTTGAAGACATCAGACACATGCAGAATGAAAAATTTTTCAGAAATGATTTTTCTGGTGAGGTTGACTTCAGAGAA
+
AAABBFFFBFFFGGGGGGGGFGFGHHHHGHHGFDGGEAEEFFHGHHFFGHHHHFHHHHFHHHHHHHFDGFHHHFFGFGFFFFHFGHCBEGHFHHHFFEHGG@BFHGEEAGGHHFAE?GHHHHFFHFHHFHHHHFEGEEGGHHGFHHHHHGHHHGHHFDHHGDHGGHHHHGGHHHHBDGHFFFGFFGFHFHHHH0<CGFHHGGFG<DHHFHFHGHHGHFHFFHBGHFCFBHHGHGHGF;CFH0CFFFFFGFB
@M05620:46:000000000-D9D58:1:1101:20415:4910 1:N:0:103
GAATGAATGCAGAAATTGGCAAGATAATACTGCACCGATGGGAAATGATACTATCCTGAAACATGAGCAAATTGACCAGCCTCAGGATGTGAACTCATTTGCTGGAGGTCCCAGGGCTCTTTCAAGATAGTAAAAACAGTGACTTGTACAGCATAATGAAAAACCTAGGCATTGATTTTGAAGACATCAGACACATGCAGAATGAAAAATTTTTCAGAAATGATTTTTCTGGTGAGGTTGACTTCAGAGAA
+
CCCCCFFFFFFFGGGGGGGGGGGHHHHHGHHHHHHHGGGGGHHHHHHHHHHHHHHHHHHHHHHHHHHHHHHHHHHHHHHHGHHHHHHHHGHHFHHHHHHHHHHHHHHGGHHHHHGGGHHHHHHHHHHHHHHHHHHHGHHHHHHHHHHHHHHHHHHHHHHHHHHGGHHHHHHHHHHHHHHHGHHHHHHHHHHHHHHHHHHHHHHHHHHHHHHGHHHHHHHHHHGHHHHHHHHHHHHHHHHHHHGGGGGGGGF
@M05620:46:000000000-D9D58:1:1101:15738:4931 1:N:0:103
GAATGAATGCAGAAATTGGCAAGATAATACTGCACCGATGGGAAATGATACTATCCTGAAACATGAGCAAATTGACCAGCCTCAGGATGTGAACTCATTTGCTGGAGGTCCCAGGGCTCTTTCAAGATAGTAAAAACAGTGACTTGTACAGCATAATGAAAAACCTAGGCATTGATTTTGAAGACATCAGACACATGCAGAATGAAAAATTTTTCAGAAATGATTTTTCTGGTGAGGTTGACTTCAGAGAA
+
AAABBFFFFFFFGGGGGGGGGGGHHHHHHHHHHHHHGEGGGHHHHHHHHHHHHHHHHHHGHHHHHHHHHHHHHHHHHHHHGHHHHHHHHFGFGHHHHHHHHHGHHHHGGGBGHC1EECCGHD4DHHHHHHDHFHGHEG2D?B?F4FGHBHBFGGHHH3HDGHGEECBHG2FCFHEHHHHHGFHHHBGHGGGFGGH1D11DGGFGFFDGHF0<DGHFBGHBDDHGGFHHHGHFCFBHH/:CG0FFGBB09/9
@M05620:46:000000000-D9D58:1:1101:24690:4984 1:N:0:103
GAATGAATGCAGAAATTGGCAAGATAATACTGCACCGATGGGAAATGATACTATCCTGAAACATGAGCAAATTGACCAGCCTCAGGATGTGAACTCATTTGCTGGAGGTCACCAGGGCTCTTTCAAGATAGTAAAAACAGTGACTTGTACAGCATAATGAAAAACCTAGGCATTGATTTTGAAGACATCAGACACATGCAGAATGAAAAATTTTTCAGAAATGATTTTTCTGGTGAGGTTGACTTCAGAGA
+
CCCBCFFFFFFFGGGGGGGGGGGHHHHHHHHHHHHHGGGGGHFGHHHHHHHHHHGHHHHHHHHHHHHHHHHHHHHHHHHHGHHHGGGGHGHHGHHHHHHHHHHHHHHGGHHHHHHGGGHHHHHHHHHHHHHHHHHHHGHHHHHHHHHGGHHHHHHHHHHHHHHHGGHHHHHHHHHHHHHHHGHHGHHHHHHHHHHGHHHHHHHHHHHHHHHHHHHHHHHHHHH0GHHHHHHHHHHHHHHHGHGGGGGGGG:
@M05620:46:000000000-D9D58:1:1101:6881:5007 1:N:0:103
GAATGAATGCAGAAATTGGCAAGATAATACTGCACCGATGGGAAATGATACTATCCTGAAACATGAGCAAATTGACCAGCCTCAGGATGTGAACTCATTTGCTGGAGGTCCCAGGGCTCTTTCAAGATAGTAAAAACAGTGACTTGTACAGCATAATGAAAAACCTAGGCATTGATTTTGAAGACATCAGACACATGCAGAATGAAAAATTTTTCAGAAATGATTTTTCTGGTGAGGTTGACTTCAGAGAA
+
AABCCFFFFFFFGGGGGGGGGGGHHHGHHHHHHHHHGEGGGHFGHHHHHHHHHHHHHHHHHHHHHGHGGHHHHHHHHHHHGHHHHHHHHHHHHHHHHHHHHHHHGGHGGHHHGHGGGHHHHHHGHHFFHHHHHHHHGGHHHHHHHHHHHHHHHHHHHHHHHHHGGHHHHGHHHHHHHHHHGHHHHGHHHHGGHHGHHHHHGGHGFG0GHHHHHHHHHGHHHHEFHHHHHHHHHHHHHHHHHHGGGGGGGGF
@M05620:46:000000000-D9D58:1:1101:11356:5031 1:N:0:103
GAATGAATGCAGAAATTGGCAAGATAATACTGCACCGATGGGAAATGATACTATCCTGAAACATGAGCAAATTGACCAGCCTCAGGATGTGAACTCATTTGCTGGAGGTCACCAGGGCTCTTTCAAGATAGTAAAAACAGTGACTTGTACAGCATAATGAAAAACCTAGGCATTGATTTTGAAGACATCAGACACATGCAGAATGAAAAATTTTTCAGAAATGATTTTTCTGGTGAGGTTGACTTCAGAGA
+
BBBCCFFFFFFFGGGGGGGGGGGHHHHHHHHHHHHHEEGGGHHHHHHGHHHHHHHHHGHGHHGHHGHFFFHHHHGHHHGGGHHHGHGGHGHHHHHHHHHHHHHHHHHGGGHHHHHGGGHHHHHHHHHHHHHHHFHHHGHHHHHHHHHHHHHHHHHHHHHHHHHHGGHHHHHHHHHHHHHHHGHHGHHHHHGHHHHGHHHHHHHHGFHHHHHHHHHHHHGHHHHHHHHHHHHHHFHHHHHHHHGGGGGGGGB
@M05620:46:000000000-D9D58:1:1101:8869:5052 1:N:0:103
GAATGAATGCAGAAATTGGCAAGATAATACTGCACCGATGGGAAATGATACTATCCTGAAACATGAGCAAATTGACCAGCCTCAGGATGTGAACTCATTTGCTGGAGGTCAGAAAAACCTAGGCATTGATTTTGAAGACATCAAACACATGCAGAATGAAAAATTTTTCCCAGGGCTCTTTCAAGATAGTAAAAACAGTGCCTTGTACAGCATAATGAAAAACCTAGGCATTGATTTTGAAGACATCAGAC
+
AAAAAB13B11B11A1BGG1FFFAAFDADFHHDEFHE0EEEEBGEGFAAAADGFFCGHGF1A0GF1AE1GAF1D1F1EBAFFBGGH@@BGHG21B11B@FFGGGEGGF/0@B1@BGCE/FE10>GFHH1GHHHHGHFFCGH1111F<<?GH1<GB0BFG11@FFGDGFF111@///0FF1DD11FHG1D1<1FGBCH0>11><<C000000<DG0GDH0<G.CEC/:/C:0000C00CC.000;CBGGG0/
@M05620:46:000000000-D9D58:1:1101:8884:5063 1:N:0:103
GAATGAATGCAGAAATTGGCAAGATAATACTGCACCGATGGGAAATGATACTATCCTGAAACATGAGCAAATTGACCAGCCTCAGGATGTGAACTCATTTGCTGGAGGTCAGAAAAACCTAGGCATTGATTTTGAAGACATCAAACACATGCAGAATGAAAAATTTTTCCCAGGGCTCTTTCAAGATAGTAAAAACAGTGACTTGTACAGCATAATGAAAAACCTAGGCATTGATTTTGAAGACATCAGAC
+
BBBCCFFFFFFFGGGGGGGGGGGHHHHHHHHHHHHHEEGGGHHHHHHHHHHHHHHHHHHHHHHHHHHHHHHHHHHHHHHHGHHHGHGHHGHHGHHHGHHHHHHHHHHGGHHHHHHHHGGHHHHHHHHHHHHHHHGHHHHHHHHHHHHHHHHGGHHHHHHHHHHHHHHHHHHHHGGGHHHHHHHHGHHHHHHHHGHGHHHGHHHHHGHHHGHHFHHHHHHHHHGGGHHHHHHHHHHHHHHGGGGGGGGGGGF
@M05620:46:000000000-D9D58:1:1101:6869:5080 1:N:0:103
GAATGAATGCAGAAATTGGCAAGATAATACTGCACCGATGGGAAATGATACTATCCTGAAACATGAGCAAATTGACCAGCCTCAGGATGTGAACTCATTTGCTGGAGGTCCCAGGGCTCTTTCAAGATAGTAAAAACAGTGACTTGTACAGCATAATGAAAAACCTAGGCATTGATTTTGAAGACATCAGACACATGCAGAATGAAAAGTTTTTCAGAAATGATTTTTCTGGTGAGGTTGACTTCAGAGAA
+
BBC3AFFFFFFFGGGGGGGGGGFGHHHHHHHHHHHHEEEGGHGGHHHHHHHHHHHHHHHGHHHHHHHHHHHHHHGHFHGGCGHGGHFGGGHFHHHHHHHHHHHHHGHGGHBHB311>0?G3?FHHHHFG344BGF?//2BFG444?BG33??F3FGFFH3BFHC/2@22@<2@<1??1?<FBDG0???<1GCGGC111>1>CGB1<GH/00<DC<<D0D/<000C000/C0C;CB:F//:/0000;;0;FC
@M05620:46:000000000-D9D58:1:1101:23835:5088 1:N:0:103
GAATGAATGCAGAAATTGGCAAGATAATACTGCACCGATGGGAAATGATACTATCCTGAAACATGAGCAAATTGACCAGCCTCAGGATGTGAACTCATTTGCTGGAGGTCCCAGGGCTCTTTCAAGATAGTAAAAACAGTGACTTGTACAGCATAATGAAAAACCTAGGCATTGATTTTGAAGACATCAGACACATGCAGAATGAAAAATTTTTCAGAAATGATTTTTCTGGTGAGGTTGACTTCAGAGAA
+
BAABBFFFFFFFGGGFGGFFGGGHFHHHHHHHHHHHGGGEGGEHHHFGHHFHHHHHHGHHHHGHHHHFFHGHHHGHGHGHEHHFFBFGGBGEHHHHGHHHHHHHFHGEFHHHGHGGGHHHHHHHHHHHHHHHHHHHGHHHHHHHHHHHHGHHHHHHHHHHHHHGGHHHHHHHHHHHHGHHGHHHHHHHHHHHHGHHHHHHHHHHHHHHHHGHHHHHHHHHHHHHHHHHHHHHHHHHHHHHGHGGGGGGGGF
@M05620:46:000000000-D9D58:1:1101:16593:5103 1:N:0:103
GAATGAATGCAGAAATTGGCAAGATAATACTGCACCGATGGGAAATGATACTATCCTGAAACATGAGCAAATTGACCAGCCTCAGGATGTGAACTCATTTGCTGGAGGTCACCAGGGCTCTTTCAAGATAGTAAAAACAGTGACTTGTACAGCATAATGAAAAACCTAGGCATTGATTTTGAAGACATCAGACACATGCAGAATGAAAAATTTTTCAGAAATGATTTTTCTGGTGAGGTTGACTTCAGAGA
+
BBBBBFFFFFFDGFFGGFGGGGGHHHHFEGFGGFHGA2EEDGHHHHGFHHHHHHHHHHGHGHFHHHFHGHHHHFFGHHHHGHHFFGFFGHHFHGGDDGFHGFFGF1FGFHHFHHHGGGHHHHHHHHHHHHHHHFGFHGHHHHHGHHHHHGHHFFBHGHHHHHFHGGHHHGHHHGGFHHHHHGHHHHHHHHGHHFHHHHHFHFFHHHHHEHHHHFHHHHFFCHHH0CHHGHHGGHHFACC:CGGGGGGGGGC
@M05620:46:000000000-D9D58:1:1101:16575:5107 1:N:0:103
GAATGAATGCAGAAATTGGCAAGATAATACTGCACCGATGGGAAATGATACTATCCTGAAACATGAGCAAATTGACCAGCCTCAGGATGTGAACTCATTTGCTGGAGGTCACCAGGGCTCTTTCAAGATAGTAAAAACAGTGACTTGTACAGCATAATGAAAAACCTAGGCATTGATTTTGAAGACATCAGACACATGCAGAATGAAAAATTTTTCAGAAATGATTTTTCTGGTGAGGTTGACTTCAGAGA
+
B?ABBFFFFFFDD44GGGGGGGFFHHHFHHEHFFHEA2EG?AFBGHFBGHFFHFHHHHFHH3AAFGCGHHHHHG5FAGGFFFHCEHB@FGHFHEG33GGGGFFDFGAGE13FFGFED?GCGHHGFHGHHFFHEB4DFEFHHHHHHHHDGHBFHHFHHHFH1?DHGDHHFGHFFHHHHFH1?CGFBFGFFFDFHHHFHH1GDDCFGB<GHGHGHFFH0DGHCFC0GH0:CGHHEHFHGA::/GFFFFFFFF/
@M05620:46:000000000-D9D58:1:1101:19819:5255 1:N:0:103
GAATGAATGCAGAAATTGGCAAGATAATACTGCACCGATGGGAAATGATACTATCCTGAAACATGAGCAAATTGACCAGCCTCAGGATGTGAACTCATTTGCTGGAGGTCAGAAAAACCTAGGCATTGATTTTGAAGACATCAAACACATGCAGAATGAAAAATTTTTCCCAGGGCTCTTTCAAGATAGTAAAAACAGTGACTTGTACAGCATAATGAAAAACCTAGGCATTGATTTTGAAGACATCAGAC
+
BBBBBFFFFFFFGGFGGGGGGGGGHHHHHHHHHHHHGEEGGHFGHHHGHHHGFHHEHHHGHHHHGHHHHHHHHHHHHHHGGHHHGHHHHHHFDHHHHHHHHHHHFCGGGHGHHHHHHGGFHHHHHHHHHHHHHHFGHHHHHHHGHHHHHHGHHHGHHHHHHHGHHHHHHHHHHGGGHHHHHHGHGFHHHHHHHHHGHHGHHHHHHGFHGGFHHHGHHHHFGFGGHHHHHHHHHHHHHHHGGGGGGGGGFG/
@M05620:46:000000000-D9D58:1:1101:19806:5267 1:N:0:103
GAATGAATGCAGAAATTGGCAAGATAATACTGCACCGATGGGAAATGATACTATCCTGAAACATGAGCAAATTGACCAGCCTCAGGATGTGAACTCATTTGCTGGAGGTCAGAAAAACCTAGGCATTGATTTTGAAGACATCAAACACATGCAGAATGAAAAATTTTTCCCAGGGCTCTTTCAAGATAGTAAAAACAGTGACTTGTACAGCATAATGAAAAACCTAGGCATTGATTTTGAAGACATCAGAC
+
CCCCCFFFFFFFGGGGGGGGGGGHHHHHHHHHHHHHGFGGGHHHHHHHHHHHHHHHHHHHHHHHHHHHHHHHHHHHHHHHGHHHGHHHHHHHHHHHHHHHHHHHHHHGGHHHHHGHHGGHHHHHHHHHGHHHHHGHHHHHHHHHHHHHHHHHHHHHHHHHHHHHHHHHHHHHHGGGHHHHHHHHHHHHHHHHHHHGHHHHHGHHHHHHHHHHHGHHHHHHHHGGGFHHHHHHHHHHHHHGGGGGGGGGGGB
@M05620:46:000000000-D9D58:1:1101:17580:5270 1:N:0:103
GAATGAATGCAGAAATTGGCAAGATAGTACTGCACCGATGGGAAATGATACTATCCTGAAACATGAGCAAATTGACCAGCCTCAGGATGTGAACTCATTTGCTGGAGGTCACCAGGGCTCTTTCAAGATAGTAAAAACAGTGACTTGTACAGCATAATGAAAAACCTAGGCATTGATTTTGAAGACATCAGACACATGCAGAATGAAAAATTTTTCAGAAATGATTTTTCTGGTGAGGTTGACTTCAGAGA
+
DDCDDFFFFFFFGGGGGGGGGGGHHHDHHHHHHHHHGGGGGHHHHHHHHHHHHHHHHHHHHHHHGHHHHHHHHHHHHHHHGHHHHHHHHGHHHHHHHHHHHHHHHHHGGBGHFDHGA10/FHFFGDD3B4FBGHHH3/?EB33BFG2B?F3322BGDBBGHHHFGEBBHC2=F211FGHD1F1=1001111<100<<<<1<GG10DHHHHHHHHB/00DG<0;0GHHHF::C00/0;.GC//9CB00009:
@M05620:46:000000000-D9D58:1:1101:8533:5271 1:N:0:103
GAATGAATGCAGAAATTGGCAAGATAATACTGCACCGATGGGAAATGATACTATCCTGAAACATGAGCAAATTGACCAGCCTCAGGATGTGAACTCATTTGCTGGAGGTCACCAGGGCTCTTTCAAGATAGTAAAAACAGTGACTTGTACAGCATAATGAAAAACCTAGGCATTGATTTTGAAGACATCAGACACATGCAGAATGAAAAATTTTTCAGAAATGATTTTTCTGGTGAGGTTGACTTCAGAGA
+
CBCCCFFFFFFFGGGGGGGGGGGHHHHHHHHHHGHHFEGGGHHGHHHGHHHHHHHHHHHHHHHHHHHGHHHHHHGHHHHHGHHHGHGHHHHHHHHHHHHHHHHHHHHGGHHHHHHGGGHHHHHHHHHHHHHHHGHHHGHHHHHHHHHHGHHHHHHHHHHHHHHHGGHHHHHHHHHHHHHHHGHHHHHHHGHHHHHHGHGHHHHHHGGHHHHHHHHHFHHHHHFHFHHHHHHHGHHGHHHHHHGGGGGGGG9
@M05620:46:000000000-D9D58:1:1101:16079:5284 1:N:0:103
GAATGAATGCAGAAATTGGCAAGATAATACTGCACCGATGGGAAATGATACTATCCTGAAACATGAGCAAATTGACCAGCCTCAGGATGTGAACTCATTTGCTGGAGGTCAGAAAAACCTAGGCATTGATTTTGAAGACATCAAACACATGCAGAATGAAAAATTTTTCCCAGGGCTCTTTCAAGATAGTAAAAACAGTGACTTGTACAGCATAATGAAAAACCTAGGCATTGATTTTGAAGACATCAGAC
+
AABBBFFFFFFFFGGGGGGGGGCGGFFHGGHHHHHHGGGGGHCHHHHFHHHHHGHHHHHGHHHHHGGGHHHHHHHHHHHHGHGHGH3FFFHHHHHHGHHHGGGHHHHGGHHGHHHHHGGHHHHHHHHGFHGHHHGHHHGHHHHGHHHHHHHHGHHHHHHGHHHFHHHHHHHHHEGCFHHHHHHGHFHGHFDGFFHGEHFDGHBDH<GHFGHHHFHEFHHFHGGGGFHCGHHGEFHHBCHGFFFGGGFGEGB
@M05620:46:000000000-D9D58:1:1101:17568:5290 1:N:0:103
GAATGAATGCAGAAATTGGCAAGATAGTACTGCACCGATGGGAAATGATACTATCCTGAAACATGAGCAAATTGACCAGCCTCAGGATGTGAACTCATTTGCTGGAGGTCACCAGGGCTCTTTCAAGATAGTAAAAACAGTGACTTGTACAGCATAATGAAAAACCTAGGCATTGATTTTGAAGACATCAGACACATGCAGAATGAAAAATTTTTCAGAAATGATTTTTCTGGTGAGGTTGACTTCAGAGA
+
CCCCCFFFFFFFGGGGGGGGGGGHHH5FGHHHHHHHGGGGGHHHGHHHHGHHHHHHHHHHHHHHHHHHHHHHHHHHHHHHGHHHHHHHHGHHHHHHHHHHHHHHHHHGGHHHHHHGGGHHHHHHHHHHHHHHHHHGHGHHHHHHHHHHHHHHHHHHGHHHGHHGGGHHHHHHHHHHHHHHHGHHHHHHHHHHHHHHHHHHHHHHHHHHHGHHHHHHHHHHHHHGHHHGHHHHHHHHHHHHGHGGGGGGGGB
@M05620:46:000000000-D9D58:1:1101:15442:5293 1:N:0:103
GAATGAATGCAGAAATTGGCAAGATAATACTGCACCGATGGGAAATGATACTATCCTGAAACATGAGCAAATTGACCAGCCTCAGGATGTGAACTCATTTGCTGGAGGTCACAAGTGCCAAGGGAAGAGGGAGGCCCCGTATACAACCATCAGATCTTGTGAGAATAACAGGAGAACAGCATGGAGAAAACAGCCTCCAGGATTCAATTATTTCCACCTTTTTCCACTTGACATGGGGGAATTATTACAAA
+
BBBBBFFFFFFFBGGGGGGGGFGHHHHHHHHHHHHHEFEGGHHHHHHHHHHHGHHHHHHGHHHHHHHHHHGHHHGHHHGHGHHHGHGHHHHEHHHHHHHHHGHHHGHGGH3GFDG@44B43?//G0/0BFEE?//FEC/?<CG3322/?@2G2222@2<11GD1?GHE<F1F0FGC10>0G=GA10/.<//./CCH<GH//CG0:GH0:0CH00<GC:.0000/000;0:090;F/E?--;/;00009/B/
@M05620:46:000000000-D9D58:1:1101:21234:5343 1:N:0:103
GAATGAATGCAGAAATTGGCAAGATAATACTGCACCGATGGGAAATGATACTATCCTGAAACATGAGCAAATTGACCAGCCTCAGGATGTGAACTCATTTGCTGGAGGTCACCAGGGCTCTTTCAAGATAGTAAAAACAGTGACTTGTACAGCATAATGAAAAACCTAGGCATTGATTTTGAAGACATCAGACACATGCAGAATGAAAAATTTTTCAGAAATGATTTTTCTGGTGAGGTTGACTTCAGAGA
+
CCCCCFFFFFFFGGGGGGGGGGGHHHHHHHHHHHHHGFGGGHHHHHHHHHHHHHHHHHHHHHHHHHHHHHHHHHHHHHHHGHHHHHHHHGHHHHHHHHHHHHHHHHHGGHHHHHHGGGHHHHHHHHHHHHHHHHHHHGHHHHHHHHHHHHHHHHHHHHHHHHHHGGHHHHHHHHHHHHHHHGHHHHHHHHHHHHHHHHHHHHHHHHHHHHHHHHHHHHHHHHHGHHHHHHHHHHHHHHHHHGGGGGGGGGB
@M05620:46:000000000-D9D58:1:1101:14340:5347 1:N:0:103
GAATGAATGCAGAAATTGGCAAGATAATACTGCACCGATGGGAAATGATACTATCCTGAAACATGAGCAAATTGACCAGCCTCAGGATGTGAACTCATTTGCTGGAGGTCACAAGGGCCAAGGGAAGAGGGAGGCCCCTTATATAACCATCAGATCTTGAGAGAATAAGAGGAGAACAGCATGGAGAAAACAGCCTCCATGATTCAATTATTCCCACCTTTTACCACTTGACATGTGGGAACTATTACAAT
+
AABCBFFFFFFFGGGGGGGGGGGHHHHHGHHHHHHHGEFGGGHHHHHHHHHHHHHHHHHHHHHHHHHFHHHHHHHHHHHFCGGHGHC3@BGHGHFHHHGHDGFHHFFCFGEGHHF11??E/??/F0/00?/EAC?/<//BB??33?22222@2@2222222?<FCFGD1<1/<CF<10<0F1F0101.<</./C<C/<C0=CH00;GCGGHFGCGG..;0<0000909090C0B0;BFFGF.0900000=0
@M05620:46:000000000-D9D58:1:1101:18765:5399 1:N:0:103
GATGAATGCAGAAATTGGCAAGATAATACTGCACCGATGGGAAATGATACTATCCTGAAACATGAGCAAATTGACCAGCCTCAGGATGTGAACTCATTTGCTGGAGGTCAGAAAAACCTAGGCATTGATTTTGAAGACATCAGACACATGCAGAATGAAAAATTTTTCAGAAATGATTTTTCTGGTGAGGTTGACTTCAGAGAAGATCGGAAGAGCACACGTCTGAACTCCAGTCACCTGAAGCTATCTCG
+
BBABCFFFFFFFGGGGGGGGGGHHHHHHHHHHHHHGEGGGGHHHHHHHHHHHHHHHHHHHHFHHGHHHHHHHHHHHHHHGHHHGHGHHHHGHHHHGHHHHHHHHHHGGHHHHHHHHGGHHHHHGHHHFHHHHHGGHHHFHHHHHHHHGHHHHHHHHHHHHHHHHHHHHGHHHHHHHHHHHHHHHHHHFHHHHHHHHHHGHGHHFHHHHHGGGGHHHHHHHGHHHGHHHGHHGHHGGGGGGGGGGGGGFFGE
@M05620:46:000000000-D9D58:1:1101:14990:5487 1:N:0:103
GAATGAATGCAGAAATTGGCAAGATAATACTGCACCGATGGGAAATGATACTATCCTGAAACATGAGCAAATTGACCAGCCTCAGGATGTGAACTCATTTGCTGGAGGTCCCAGGGCTCTTTCAAGATAGTAAAAACAGTGACTTGTACAGCATAATGAAAAACCTAGGCATTGATTTTGAAGACATCAGACACATGCAGAATGAAAAATTTTTCAGAAATGATTTTTCTGGTGAGGTTGACTTCAGAGAA
+
AABCCFFFFFFFGGGGGGGGGGGHHHHHHHHHHHHHEEGGGHHHHHHHHHHHHHHHHHHGHHHHHHHHHGGHHHHHHGHHGHHHGGGGHFGHHHHHHHHHHHHHHHHGFHHHHHGGGHHHHHHHHHHHHHDHHHHHGHHHHHHHHHHHHHHHHHHHHHHHHHHGGHHHHHHHHHHHHHHHGHHHHHHHHHHHHHHHHHGHHHHHHHHHHHHHHHHHHHHHHHGGHHGHGHHHHHHGHHHHHHGGGGGGGGG
@M05620:46:000000000-D9D58:1:1101:22819:5511 1:N:0:103
GAATGAATGCAGAAATTGGCAAGATAATACTGCACCGATGGGAAATGATACTATCCTGAAACATGAGCAAATTGACCAGCCTCAGGATGTGAACTCATTTGCTGGAGGTCACCAGGGCTCTTTCAAGATAGTAAAAACAGTGACTTGTACAGCATAATGAAAAACCTAGGCATTGATTTTGAAGACATCAGACACATGCAGAATGAAAAATTTTTCAGAAATGATTTTTCTGGTGAGGTTGACTTCAGAGA
+
CCCCBFFFFFFFFGGGGGGGGGGHHHHGHHHHHHHHE2EFGHHHGHHHHHHHHHHHHHGHHHHHHHHHHHHHHHFHHHHHGHHHHHHGHGHHHHHHGHHHHHHHHHFEGHHHFFFFGA0?CGHF4GHEFFBFFGFHHGF2FFD44FGHDHBF22??B333FGGG?GBF2CF22@F?1FHHD/F1<<0<?111<0<>FGC111>1DDGFHHHHFHHF=D0DCDG00CGHHHFGHGHGHG/CBC0CF900;0/
@M05620:46:000000000-D9D58:1:1101:24646:5529 1:N:0:103
GAATGAATGCAGAAATTGGCAAGATAATACTGCACCGATGGGAAATGATACTATCCTGAAACATGAGCAAATTGACCAGCCTCAGGATGTGAACTCATTTGCTGGAGGTCCCAGGGCTCTTTCAAGATAGTAAAAACAGTGACTTGTACAGCATAATGAAAAACCTAGGCATTGATTTTGAAGACATCAGACACATGCAGAATGAAAAATTTTTCAGAAATGATTTTTCTGGTGAGGTTGACTTCAGAGAA
+
BBBBBFFFFFFFGGFGGGGGGGGHHHHHGHHHHHHHGGGGGHHHHHHHHHHHHHHHHHHHHHHHHHHHHGHHHHHHHHHHGHHFGHHFHGHHHHHHHHHHHHHHHHHGGHFHHHEGGHHHFHHGHHHHHHHHHHHHGHHHHHHHHHHHHHHGGHHHHHFHFHHGGHHHHGGFHHHHHHHHGHHHGGHHHGHHHHHHHGHHGHHHHGHHHHHHGHHHHHHHHHHHHHHHHHFHHGHHHHHGHHGGFFFFGFF
@M05620:46:000000000-D9D58:1:1101:19497:5530 1:N:0:103
GAATGAATGCAGAAATTGGCAAGATAATACTGCACCGATGGGAAATGATACTATCCTGAAACATGAGCAAATTGACCAGCCTCAGGATGTGAACTCATTTGCTGGAGGTCACCAGGGCTCTTTCAAGATAGTAAAAACAGTGACTTGTACAGCATAATGAAAAACCTAGGCATTGATTTTGAAGACATCAGACACATGCAGAATGAAAAATTTTTCAGAAATGATTTTTCTGGTGAGGTTGACTTCAGAGA
+
BABCCFFFFFFFGGGGGGGGGGGHHHHHHHHHHHHHGEEGGHHGHHHHHHHHHHHHHHHHHHGHHHHHHHHGHHHHHHHHGHHGHHHHHHHHHHHHHHHHHHHHHHHGGHHHHHHGGGHHHHHHHHGHHHHHHHHHHGHHHHHHHHHHHHHHHHHHHHHHHHHHGGHHHHHHHHHHHHHHHGHHHHHHHHHHHHHHHHHHHGHHHHHHHGHHHHHHHHFHHHHGHHHHHHHHHHHHHHHGHHGGGGGGGG:
@M05620:46:000000000-D9D58:1:1101:17257:5532 1:N:0:103
GAATGAATGCAGAAATTGGCAAGATAATACTGCACCGATGGGAAATGATACTATCCTGAAACATGAGCAAATTGACCAGCCTCAGGATGTGAACTCATTTGCTGGAGGTCACCAGGGCTCTTTCAAGATAGTAAAAACAGTGACTTGTACAGCATAATGAAAAACCTAGGCATTGATTTTGAAGACATCAGACACATGCAGAATGAAAAATTTTTCAGAAATGATTTTTCTGGTGAGGTTGACTTCAGAGA
+
BBCCCFFFFFFFGGGGGGGGGGGHHHHHHHHHHHHHGEGGGHHHHHHHHHHHHHHHHHHHHGHHHHHHHHGHHHHHHHHHGHHHHHHHHHHHHHHHHHHHHHHHHGHGGHHHHHHGGGHHHHHHHHHHHHHHHHHHHGHHHHHHHHHHHHHHHHHHHHHHHHHHGGHHHHHHHHHGHHHHHGHHHHHHHHHHHHHHHHHHHHHHHHHHHHHHHHHHHHHGHHHHHHHHHHHHHHHHHHHHHHGGGGGGGGF
@M05620:46:000000000-D9D58:1:1101:19479:5538 1:N:0:103
GAATGAATGCAGAAATTGGCACGATAATACTGCACCGATGGGAAATGATACTATCCTGAAACATGAGCAAATTGACCAGCCTCAGGATGTGAACTCATTTGCTGGAGGTCACCAGGGCTCTTTCAAGATAGTAAAAACAGTGACTTGTACAGCATAATGAAAAACCTAGGCATTGATTTTGAAGACATCAGACACATGCAGAATGAAAAATTTTTCAGAAATGATTTTTCTGGTGAGGTTGACTTCAGAGA
+
BBBBBFFFFFFFGCGGGGGGG4EEHGGHHHHHHFHHGGGGGHHHGHHHHHHHHHHHHGHHHHHHFFGHHHHHHBHHHGHHGHHHHHHHHFGGGHHHHHHHHHGHHHHGGHHHHHHGGGHHFHHHHGHGHHGHGHHHHGHHHHHHHHHHHHHHHHHHHHHGFHHHGGHGHHHHHHHHHHHHHGGHHHHHHHHHHHHHHHHHHHGHHHDHFHEFDHHHHHFFFHHFHHHHHHHHHGHGHHHGGGGFGGGGGGC
@M05620:46:000000000-D9D58:1:1101:19492:5551 1:N:0:103
GAATGAATGCAGAAATTGGCAAGATAATACTGCACCGATGGGAAATGATACTATCCTGAAACATGAGCAAATTGACCAGCCTCAGGATGTGAACTCATTTGCTGGAGGTCACCAGGGCTCTTTCAAGATAGTAAAAACAGTGACTTGTACAGCATAATGAAAAACCTAGGCATTGATTTTGAAGACATCAGACACATGCAGAATGAAAAATTTTTCAGAAATGATTTTTCTGGTGAGGTTGACTTCAGAGA
+
BBBBCFFFFFFFGGGGGGGGGGGHHHHHHHHHHHHHGEGGGHHHHHHHHHHHHHHHHHHHHHHHHHHHHHHHHHHHHHHHGHHGHHHHHFHHHHHHHHHHHHHHHHHGGHHHHHHGGGHHHHHHHHHHHHHHHHHHHGHHHHHHHHHHHHHHHHHHHHHHHHHHGGHHHHHHHHHHHHHHHGHHGHHHHHGHHHHHHHHHHHGHHHHHHHHHHHHHHHHHHHHHHHHHHHHHHHHHHHGHHHGGGGGGGGF
@M05620:46:000000000-D9D58:1:1101:19514:5572 1:N:0:103
GAATGAATGCAGAAATTGGCAAGATAATACTGCACCGATGGGAAATGATACTATCCTGAAACATGAGCAAATTGACCAGCCTCAGGATGTGAACTCATTTGCTGGAGGTCCCAGGGCTCTTTCAAGATAGTAAAAACAGTGACTTGTACAGCATAATGAAAAACCTAGGCATTGATTTTGAAGACATCAGACACATGCAGAATGAAAAATTTTTCAGAAATGATTTTTCTGGTGAGGTTGACTTCAGAGAA
+
BBCCCFFFFFFFGGGGGGGGGGGHHHHHHHHHHHHHGEGGGGGHHHHHHHHHHHHHHHHHHHHHHHHHHHHHHHHHHHHHGHHHHHHHHGHHHHHHHHHHHHHHGHHGGHHHHHGGGHHHHHHHHHHHHHHHGHHHGHHHHGHHHHHHHHHHHHHHHHHHHHHGGHHHHHHHHHHHHHHHGHHHHHHHHHHHHHHHHHHHHHHHHHHHHHHHHHHHHHHHHHHHHHHHHHHGHHHHHHHHHHGGGGGGGGG
@M05620:46:000000000-D9D58:1:1101:23941:5611 1:N:0:103
GAATGAATGCAGAAATTGGCAAGATAATACTGCACCGATGGGAAATGATACTATCCTGAAACATGAGCAAATTGACCAGCCTCAGGATGTGAACTCATTTGCTGGAGGTCAGAAAAACCTAGGCATTGATTTTGAAGACATCAAACACATGCAGAATGAAAAATTTTTCAGAAATGATTTTTCTGGTGAGGTTGACTTCAGAGAAGATCGGAAGAGCACACGTCTGAACTCCAGTCACCTGAAGCTATCTC
+
CBCCCFFFFFFFGGGGGGGGGGGHHHHHHHHHHHHHGCEGGHGHHHHHHHHHHHHHHHHHHHHHHHHHHHHGHHHHHHGHGHHGHHFHHHHHHHHHHHHHHHHHHHHGGHHHHHHHHGGHHHHHHHHHHHHHGHGHHHHHHHHHHHHHHHHHHHHHHHHHHHHHHHHHHHHGHHHHHHHHHHHHHHHHHHHHHHHHHHHGHHHHHHHHHHGGGGHHHHHHHGHHHGHHGGHHHHGGGGGGGGGGGGGGFGF
@M05620:46:000000000-D9D58:1:1101:16196:5616 1:N:0:103
GAATGAATGCAGAAATTGGCAAGATAATACTGCACCGATGGGAAATGATACTATCCTGAAACATGAGCAAATTGACCAGCCTCAGGATGTGAACTCATTTGCTGGAGGTCACCAGGGCTCTTTCAAGATAGTAAAAACAGTGACTTGTACAGCATAATGAAAAACCTAGGCATTGATTTTGAAGACATCAGACACATGCAGAATGAAAAATTTTTCAGAAATGATTTTTCTGGTGAGGTTGACTTCAGAGA
+
BBCCCFFFFFFFFGGGGGGGGGGHHHHHHHHHHHHHEEFGGGGHHHHHHHHHHHHHHHHHHHHHGHGHHHHHHHHHHHHGGHHHGHHGGFGHHHHHHHHHHHHHHHHGGHHHHHHGGGHHHHHHHHHHFHHHHHHHHGHHGFHHHHHHHHFHHHHHHHHHGHHHGGHHHHGHHHHHHHHHHGHHHHHHHHHHHHHHHHHFHHHHHGHHHHHHHHGHHHHHHHGHHHGHHHHHHGHHHGHHHHGGGGGGGGC
@M05620:46:000000000-D9D58:1:1101:15899:5691 1:N:0:103
GAATGAATGCAGAAATTGGCAAGATAATACTGCACCGATGGGAAATGATACTATCCTGAAACATGAGCAAATTGACCAGCCTCAGGATGTGAACTCATTTGCTGGAGGTAACCAGGGCTCTTTCAAGATAGTAAAAACAGTGACTTGTACAGCATAATGAAAAACCTAGGCATTGATTTTGAAGACATCAGACACATGCAGAATGAAAAATTTTTCAGAAATGATTTTTCTGGTGAGGTTGACTTCAGAGA
+
A>AA?F1DB1D1B1FFFDF1GAF1FGGH3AFAEB10E0EAEHBEEDHFFH11221ABG1BGAGDHGFHHH1G1DG11FBBA>0FBCGFG1DGE1BEF1@FG2@B1GH/>1B@FFE//EC>B>GDG2GGHHH2B2F2<EHF>1FHGFFBFDGBCGDGDGF2BFHG//0FFFH11FGHEHHFFFHGHFH1?FBGCCGHFGHHHEFD10GBGHHFG00CFHHEFFFHC0C00/;GC:G0CA/CGGCB00BF0BB
@M05620:46:000000000-D9D58:1:1101:22957:5700 1:N:0:103
GAATGAATGCAGAAATTGGCAAGATAATACTGCACCGATGGGAAATGATACTATCCTGAAACATGAGCAAATTGACCAGCCTCAGGATGTGAACTCATTTGCTGGAGGTCCCAGGGCTCTTTCAAGATAGTAAAAACAGTGACTTGTACAGCATAATGAAAAACCTAGGCATTGATTTTGAAGACATCAGACACATGCAGAATGAAAAATTTTTCAGAAATGATTTTTCTGGTGAGGTTGACTTCAGAGAA
+
CCCCCFFFFFFFGGGGGGGGGGGHHHHHHHHHHHHHGGGGGHHHHHHHHHHHHHHHHGHHHHHHHHHHHHHHHHHHHHHHGHHHHHHHHGHHHHHHHHHHHHHHHHHGGHHHHHGEGHHHHHHHHGHHHGHHHHFHGHHFFHHGHHHHHGGBGHHFHHHHHHGGGHHGHHHGFHGHHGHEGHBHHFHFHGHHHGHFFFGFHHGGHGHHHHHHHHHHHFDFGHHHHHHHHHHHGHHHGHGGGFFFFGGFGFF
@M05620:46:000000000-D9D58:1:1101:21926:5799 1:N:0:103
GAATGAATGCAGAAATTGGCAAGATAATACTGCACCGATGGGAAATGATACTATCCTGAAACATGAGCAAATTGACCAGCCTCAGGATGTGAACTCATTTGCTGGAGGTCACCAGGGCTCTTTCAAGATAGTAAAAACAGTGACTTGTACAGCATAATGAAAAACCTAGGCATTGATTTTGAAGACATCAGACACATGCAGAATGAAAAATTTTTCAGAAATGATTTTTCTGGTGAGGTTGACTTCAGAGA
+
BBCCCFFFFFFFFFGGGGGGGGFHHHHHHHHHHHHHGGGGGHGBGHHFHHHFHHHHHGHHHHHHHHGFHHHHHHHHHHHHGHHHGHGGHGGHHHHHHHHHHHHGGGGGFHHHHHGGGGHHHHHHHHHHHHHHHHHHHGHHHHHHHHHHHHHHHHHHHHHHHHHHGGHHHHHHHHHHHHHHHGHHHHHGHHHHHHHHHHHHHGHHHHHHHHHHHHHHHHHHHHFGHHHHHHHHHHHHHHHHHHGGGGGGGGF
@M05620:46:000000000-D9D58:1:1101:19719:5849 1:N:0:103
GAATGAATGCAGAAATTGGCAAGATAATACTGCACCGATGGGAAATGATACTATCCTGAAACATGAGCAAATTGACCAGCCTCAGGATGTGAACTCATTTGCTGGAGGTCCCAGGGCTCTTTCAAGATAGTAAAAACAGTGACTTGTACAGCATAATGAAAAACCTAGGCATTGATTTTGAAGACATCAGACACATGCAGAATGAAAAATTTTTCAGAAATGATTTTTCTGGTGAGGTTGACTTCAGAGAA
+
DDDDDFFFFFFFGGGGGGGGGGGHHHHHHHHHHHHHGGGGGHHHHHHHHHHHHHHHHHHHHHHHHHHHHHHHHHHHHHHHGHHHHHHHHGHHHHHHHHHHHHHHHHHGEGHC3FFDFHHHHGHHHHHGHGFEDHHFAFGFGHHHHGHHBGFFH3GHFFHGFGHD/CHGFF==GH1FGGHHGGHDGHHFDFHHHH0<FCGDHCHHDDDHAGGDGHGFF000DD:CHFGGGHHHCFBFFGFH/:CBBFFBFGG
@M05620:46:000000000-D9D58:1:1101:25704:5914 1:N:0:103
GAATGAATGCAGAAATTGGCAAGATAATACTGCACCGATGGGAAATGATACTATCCTGAAACATGAGCAAATTGACCAGCCTCAGGATGTGAACTCATTTGCTGGAGGTCCCAGGGCTCTTTCAAGATAGTAAAAACAGTGACTTGTACAGCATAATGAAAAACCTAGGCATTGATTTTGAAGACATCAGACACATGCAGAATGAAAAATTTTTCAGAAATGATTTTTCTGGTGAGGTTGACTTCAGAGAA
+
BBBBBFFFFFFFGCGGGGGGGGFGHFBGEHHHHHHHGEEGGHGGHHHGHHHHFHHHHHFGHHHHHHHHHHHGHHHHHHHHGHHHHHGHHHHEHHHHHHHHHHHHHHFGGHHHHHGGGHHHHHHHHHHHGHGGHHFHGHHHHHHHHHHGHHGHHHGGHHHHHHFGGHHHHHHHHHHHHHHHGHHHHHHHHHFHHHHHHHHHGHHHHHHFGGHHHHHHHGGFHFFHHHHHHHHHHHHGGHHH/GGGGFGFGGF
@M05620:46:000000000-D9D58:1:1101:15364:5973 1:N:0:103
GAATGAATGCAGAAATTGGCAAGATAATACTGCACCGATGGGAAATGATACTATCCTGAAACATGAGCAAATTGACCAGCCTCAGGATGTGAACTCATTTGCTGGAGGTCACCAGGGCTCTTTCAAGATAGTAAAAACAGTGACTTGTACAGCATAATGAAAAACCTAGGCATTGATTTTGAAGACATCAGACACATGCAGAATGAAAAATTTTTCAGAAATGATTTTTCTGGTGAGGTTGACTTCAGAGA
+
AABBBFFFFFFFFGGGGGGGGGGGGFHHGHHHHHHHG2EGGHHHHHHGHHHHEHHHHHHFHHGHHHHHFHEGHHHHHHHHGHHHHHFGHGHHHHHHHHHHHHHHHFHGEHHHHHHGGGHHHHHHHGHHHHHHHHHHHGEHHHHHHHHHFHHHHHHHFHHHHHHHGGHGHHHHHHHGHHHHHGHHHHGHHHHFHHHFHHHGHDFGGD=DGGGHHHHHHGG0GHHHHHHHHHHHHHHFHHHHHHGGGGFGGG/
@M05620:46:000000000-D9D58:1:1101:20709:6044 1:N:0:103
GAATGAATGCAGAAATTGGCAAGATAATACTGCACCGATGGGAAATGATACTATCCTGAAACATGAGCAAATTGACCAGCCTCAGGATGTGAACTCATTTGCTGGAGGTCACCAGGGCTCTTTCAAGATAGTAAAAACAGTGACTTGTACAGCATAATGAAAAACCTAGGCATTGATTTTGAAGACATCAGACACATGCAGAATGAAAAATTTTTCAGAAATGATTTTTCTGGTGAGGTTGACTTCAGAGA
+
BBCCCFFFFFFFGGGGGGGGGGGHHHHHHHHHHHHHGEFGGHGHHHHHHHHHHHHHHHHHHHHHHHHHHHHHHHFHHGHHGHHFHHHHHFGGHHHHGHHHHHHHHHHGGHHHHHHGGGHHHHHHHHHGHHHHHHHHHGHHHHHHHHHHHHHHHHHHHHHGHHGHGGHHHHHHHHHHHHHHHGHHGHHHHHHHHHHHHHHHHHHHHHHHHHHHHHHHHHHHHHHGHHHHHFHHHHHGHHHHHHGGGGGGGGB
@M05620:46:000000000-D9D58:1:1101:25410:6065 1:N:0:103
GAATGAATGCAGAAATTGGCAAGATAATACTGCACCGATGGGAAATGATACTATCCTGAAACATGAGCAAATTGACCAGCCTCAGGATGTGAACTCATTTGCTGGAGGTCACCAGGGCTCTTTCAAGATAGTAAAAACAGCGACTTGTACAGCATAATGAAAAACCTAGGCATTGATTTTGAAGACATCAGACACATGCAGAATGAAAAATTTTTCAGAAATGATTTTTCTGGTGTGGTTGACTTCAGAGA
+
CCCCCFFFFFFFGGGGGGGGGGGHHHHHHHHHHHHHGGGGGHHHHHHHHHHHHHHHHHHHHHHHHHHHHHHHHHHHHHHHGHHGHGHHHHHHHHHHHHHHHHHHHHHGGHH33B11>/0/B3F?HHFHBHHHBHD4?<F20</B/C2B33F>=G222D>>2>F=//?1=001=1?F1=F1FCH1GHHHB1111F</000DD0/DD00D0CF0G00/0:000<C;G0;C::CG00/...99;FB0000;CFF
@M05620:46:000000000-D9D58:1:1101:17736:6079 1:N:0:103
GAATGAATGCAGAAATTGGCAAGATAATACTGCACCGATGGGAAATGATACTATCCTGAAACATGAGCAAATTGACCAGCCTCAGGATGTGAACTCATTTGCTGGAGGTCAGAAAAACCTAGGCATTGATTTTGAAGACATCAAACACATGCAGAATGAAAAATTTTTCCCAGGGCTCTTTCAAGATAGTAAACACAGTGACTTGTACAGCATAATGAAAAACCTAGGCATTGATTTTGAAGACATCAGAC
+
BCCBCFFFFFFFGGGGGGGGGGGHHHHHHHHHHHHHGEGGGHGHHHHHHHHHHHHHHHHHHHHHHHHHFHGGHHGHHGHHGHHHHHFHHHHHHHHHHHHHHHHHHHHGGHHF34B2B1EG33333??FDHEGGDGHFHHHF3BD320?/?2?D3F23?2@FHHEC>>FF@222//<0/?GHBGHHH1F11>1G1>FG011>=DG0DG<DB</D00D0D0<GG../00//00=C0CC00C.0;FG/FGFFG0
@M05620:46:000000000-D9D58:1:1101:10437:6094 1:N:0:103
GAATGAATGCAGAAATTGGCAAGATAATACTGCACCGATGGGAAATGATACTATCCTGAAACATGAGCAAATTGACCAGCCTCAGGATGTGAACTCATTTGCTGGAGGTCCCAGGGCTCTTTCAAGATAGTAAAAACAGTGACTTGTACAGCATAATGAAAAACCTAGGCATTGATTTTGAAGACATCAGACACATGCAGAATGAAAAATTTTTCAGAAATGATTTTTCTGGTGAGGTTGACTTCAGAGAA
+
BBBBAF5BFFFFFGGGGFGGGGGFHGHGFHFHHGHHF2EFDG2CFGFAFHHHHFHHHGHFGHFGHFHHEG3GEGBGFHGHGCHBF3@BBBF5@FGGGFHHHHDFB?GEGGHH3GGGGHFHGHHEGFBGHFGHHE4DEAGGFFGBHGHGGEHHHGEDFHEH3FG/CFFFHFFHHHHHHHHHGGGHHHHFGF1FFHHHHE111CGG1=GFAFGGGFHHHFD/DD0C0GFHHHHGGHHCC:CFHHGFGFB0CGF
@M05620:46:000000000-D9D58:1:1101:22684:6095 1:N:0:103
GAATGAATGCAGAAATTGGCAAGATAATACTGCACCGATGGGAAATGATACTATCCTGAAACATGAGCAAATTGACCAGCCTCAGGATGTGAACTCATTTGCTGGAGGTCACCAGGGCTCTTTCAAGATAGTAAAAACAGTGACTTGTACAGCATAATGAAAAACCTAGGCATTGATTTTGAAGACATCAGACACATGCAGAATGAAAAATTTTTCAGAAATGATTTTTCTGGTGAGGTTGACTTCAGAGA
+
CCCCCFFFFFFFGGGGGGGGGGGHHHHHHHHHHHHHGEGGGHHHHHHHHHHHHHHHHHHHHHHHHHGHHHGHHHHHHHHHGHHHHHHHHHHHHHHHHHHHHHHHHHHGGHHHHHHGGGHHHHHHHHHHHHHHHHHHHGHHHHHHHHHHHHHHHHHHGHFFHHHGGGHHHHHHHHHGHHHHHGHHHHHHHHHHHHGHGHHHHHHHHHHHHHHHHHHHGHFHHHGHHHHHHHHHHHHHGHHHHHGGGGGGGGF
@M05620:46:000000000-D9D58:1:1101:18714:6149 1:N:0:103
GAATGAATGCAGAAATTGGCAAGATAATACTGCACCGATGGGAAATGATACTATCCTGAAACATGAGCAAATTGACCAGCCTCAGGATGTGAACTCATTTGCTGGAGGTCACCAGGGCTCTTTCAAGATAGTAAAAACAGTGACTTGTACAGCATAATGAAAAACCTAGGCATTGATTTTGAAGACATCAGACACATGCAGAATGAAAAATTTTTCAGAAATGATTTTTCTGGTGAGGTTGACTTCAGAGA
+
BBBBBFFFFFFFGGFGGGGGGGGHHHHHHHHHHHHHGEFGGHGHHHHHHGHHHHHHHHHHHHHHHHHHHHHGHHHHHHHHGHHGHHFHHHHGGHHHHHHHHHHHHGHGGHHHHHHGGGHHHHHHHHHBGHHHHHHHHGHHHHHHHHHHHHGHHHHHHHHHHHGHGGHHHHHGHHHGHHHHHGHGHHHHHHGHHHHHHHHHHGGHHHHHHHHHHHHHFHGHHHHHHHHHHHHHGHHHHHHHHHGGGGFGFGB
@M05620:46:000000000-D9D58:1:1101:16101:6175 1:N:0:103
GAATGAATGCAGAAATTGGCAAGATAATACTGCACCGATGGGAAATGATACTATCCTGAAACATGAGCAAATTGACCAGCCTCAGGATGTGAACTCATTTGCTGGAGGTCCCAGGGCTCTTTCAAGATAGTAAAAACAGTGACTTGTACAGCATAATGAAAAACCTAGGCATTGATTTTGAAGACATCAGACACATGCAGAATGAAAAATTTTTCAGAAATGATTTTTCTGGTGAGGTTGACTTCAGAGAA
+
AABBBFFFFFFFGGGGGGGGGGGGHHFHGHHHHHHHFAEGGHGHHHHFHHHHHHHHHHHHHHHHHHFHGGHHHGHHHHHHGHHFGHGFHHHGHHHGFHHHHHFHHGHGGHHGGHGGGHGHHHHHGHHHHHHHHHGHGHHHHHHHHHHHHHHHHHHHHHHHHHHGGHHHHGHHHHHHHHHHGHHHHHHHGFHHHHGHHHHHFHHHFHHHFHHHHHHHHHHHHHHGFHHHHHHHHHHGHGHHHHGGGGGGGGG
@M05620:46:000000000-D9D58:1:1101:20251:6200 1:N:0:103
GAATGAATGCAGAAATTGGCAAGATAATACTGCACCGATGGGAAATGATACTATCCTGAAACATGAGCAAATTGACCAGCCTCAGGATGTGAACTCATTTGCTGGAGGTCAGAAAAACCTAGGCATTGATTTTGAAGACATCAAACACATGCAGAATGAAAAATTTTTCCCAGGGCTCTTTCAAGATAGTAAAAACAGTGACTTGTACAGCATAATGAAAAACCTAGGCATTGATTTTGAAGACATCAGAC
+
BBCCCFFFFFFFGGGGGGGGGGGHHHHHHHFHHHHHEAEGGEEFGHHHHHHGHFHHHHHGHHHHHHGHFHHHHHFFHHFGGHHHGHGGGFGFFHHHHHHHHHHHHHHGGHGHHHHHHGGHHHGHHHHHGHHHHHGHHHHHHHGHHHHHHHHHHHHHHHHHHHHHHFHHHHHHHECGHHHHHHHHHHHHHHHHHHHGHHGGGHHHHHFHFGHHHHHHHHHFHHGGHHHHGHHFFFHHHGHGGGGGGGGGGGF
@M05620:46:000000000-D9D58:1:1101:8364:6231 1:N:0:103
GAATGAATGCAGAAATTGGCAAGATAATACTGCACCGATGGGAAATGATACTATCCTGAAACATGAGCAAATTGACCAGCCTCAGGATGTGAACTCATTTGCTGGAGGTCACCAGGGCTCTTTCAAGATAGTAAAAACAGTGACTTGTACAGCATAATGAAAAACCTAGGCATTGATTTTGAAGACATCAGACACATGCAGAATGAAAAATTTTTCAGAAATGATTTTTCTGGTGAGGTTGACTTCAGAGA
+
CCCDDFFFFFFFGGGGGGGGGGGHHHHHHHHHHHHHGGGGGHHHHHHHHHHHHHHHHHHHHHHHHHHHHHHHHHHHHHHHGHHHHHGHHHHHHHHHHHHHHHHHHHHGGHHHHHHGGGHHHHHHHHHHHHHHHHHHHGHHHHHHHHHHHHHHHHHHHHHGHHHHGGHHHHHHHHHHHHHHHGHGHHHHHHHHHHHHHHHHHHHHHHHHHHHHHHHHHHHHGHHHHHHHHHHHHGHHHHHHHHGGGGGGGGF
@M05620:46:000000000-D9D58:1:1101:8380:6242 1:N:0:103
GAATGAATGCAGAAATTGGCAAGATAATACTGCACCGATGGGAAATGATACTATCCTGAAACATGAGCAAATTGACCAGCCTCAGGATGTGAACTCATTTGCTGGAGGTCACCAGGGCTCTTTCAAGATAGTAAAAACAGTGACTTGTACAGCATAATGAAAAACCTAGGCATTGTTTTTGAAGACATCAGACCCATGCAGAATGAAAAATTTTTCAGAACTTATTTTTCTGGTGAGGTTGACTTCAGAGA
+
1>AAAFFFFFFFGFGGGGGGF1FGHHHHHHHHHCGHGGGGGHHHGHHHGHHHHHHHHAGHHHAGFGGHFFGGHHGHHHHHGHHHHGGHHHHGEGGHHHHHHHHHEGF?AGGGHF0//?B?EDGFE>G1FGGEG2EH1EE01111FFD1BGF2FFG11G>2G110?AG1F0<@@G11?FGF/F1<FFGHBGD1<.>FCCFB0DG0DFF0<C<G==DGHBC0/0:;CC0CFBGF00:0..9/9/;;9FF0C0B
@M05620:46:000000000-D9D58:1:1101:8352:6244 1:N:0:103
GAATGAATGCAGAAATTGGCAAGATAATACTGCACCGATGGGAAATGATACTATCCTGAAACATGAGCAAATTGACCAGCCTCAGGATGTGAACTCATTTGCTGGAGGTCACCAGGGCTCTTTCAAGATAGTAAAAACAGTGACTTGTACAGCATAATGAAAAACCTAGGCATTGATTTTGAAGACATCAGACACATGCAGAATGAAAAATTTTTCAGAAATGATTTTTCTGGTGAGGTTGACTTCAGAGA
+
BBBBBFFFFFFFGGGGGGGGGFGHHHHHHHHHHHHHGEGGGHHFHHHHHHHHHHHHHHFHHHHHHFGHHHHHHHHHHHHHGHHHHHFHHHHHHHHHHHHHHHHHHHHGGHFHHHHGGFHEHHFHHFHBGBGGFGHHEEEHDFFEHFG?DGBGFHFHDHFHHHHHGDFGHFFCGHHBGHHFHGFHDFFGFGFGHGHFHHFHHHC1DHHHHHGHHHHGDGHHHGGBGGHHGGFHFCFGHAGFG/:FFGFB9B9
@M05620:46:000000000-D9D58:1:1101:6382:6251 1:N:0:103
GAATGAATGCAGAAATTGGCAAGATAATACTGCACCGATGGGAAATGATACTATCCTGAAACATGAGCAAATTGACCAGCCTCAGGATGTGAACTCATTTGCTGGAGGTCCCAGGGCTCTTTCAATATAGTAAAAACAGTGACTTGTACGGCATAATGAAAAACCTACGCATTGATTTTGAAGACATCAGACACATGCAGAATGAAAAATTTGTCAGTAATGATGTTTCTGTTGGGGTTGACTTCAGTGAA
+
BBBBBFFFFFFFFGFGGGGCGGGFHHHHHHHHHHHHGEFGGHGHHHHGHHHGFHHHHHHHHHHHHFHHHHHHHHHHHHHHGHHHGHFHHGGGGHHHHHHHHHHHHHHGGHDGH31110/33B?4B44B4F4B4?4F//2433444333?/////2222222@0C/F<2///<C11FGB<<C11100>G111<FFH00<00=/0=<DDGC.;00;CG000<C00C0;000;0000.--9--/0900;;0;BF
@M05620:46:000000000-D9D58:1:1101:24952:6303 1:N:0:103
GAATGAATGCAGAAATTGGCAAGATAATACTGCACCGATGGGAAATGATACTATCCTGAAACATGAGCAAATTGACCAGCCTCAGGATGTGAACTCATTTGCTGGAGGTCCCAGGGCTCTTTCAAGATAGTAAAAACAGTGACTTGTACAGCATAATGAAAAACCTAGGCATTGATTTTGAAGACATCAGACACATGCAGAATGAAAAATTTTTCAGAAATGATTTTTCTGGTGAGGTTGACTTCAGAGAA
+
CBCCCFFFFFFFGGGGGGGGGGGFHHHHHHHHHHHHGCFGGHHHHHHHHHHHHHHHHHHHHHHHHHHHGHHGHHHHHHHHGHHHHHHHHGHHGHHHHHHHHHHHHHHGGHHHHHGGGHHHHHHHHHHHFHHHHHHHGHHGHHHHHHHGHHHFHHGHEHHHHHGGGHFFHHHHHGHHHHHHGGHHHHHGHHGGFHHHHGHHHHHHHHGHHHHHHHHHHFHCHFHFFGHHFHHHHHBCHHHHGHGGGGGGGFF
@M05620:46:000000000-D9D58:1:1101:16319:6335 1:N:0:103
GAATGAATGCAGAAATTGGCAAGATAATACTGCACCGATGGGAAATGATACTATCCTGAAACATGAGCAAATTGACCAGCCTCAGGATGTGAACTCATTTGCTGGAGGTCACAAGTGCCAAGGGAAGAGGGAGGCCCCTTATACAACCATCAGATCTTGTGAGAATAACAGGAGAACAGCATGGAGAAAACAGCCTCCATGATTCAATTATTCCCACCTTTTTCCACTTGACATGTGGGAATTATTACAAT
+
CCCCDFFFFFFFGGGGGGGGGGGHHHHHHHHHHHHHGEGGGHHHHHHHHHHHHHHHHHHHHHHHHHHHHHHHHHHHHHHHGHHHHHHHHHHHHHHHHHHHHHHHHHHGGHHHHHHHHHHHHHGGHFGGGHGGGGGGGGHHHHHHHHHGGHHHHHHHHHHHHHHHHHHHHHHHHGHHHHHHHHHHHHHHHHHHHHHHHHHHHHHHHHHHHHHHHHHHHGHHHHHHHFHGGGGGGGGHGGGGGGGGGGGGGGG
@M05620:46:000000000-D9D58:1:1101:16307:6354 1:N:0:103
GAATGAATGCAGAAATTGGCAAGATAATACTGCACCGATGGGAAATGATACTATCCTGAAACATGAGCAAATTGACCAGCCTCAGGATGTGAACTCATTTGCTGGAGGTCACAAGTGCCAAGGGAAGAGGGAGGCCCCTTATACAACCATCAGATCTTGTGAGAATAACAGGAGAACAGCATGGAGAAAACAGCCTCCATGATTCAATTATTCCCACCTTTTTCCACTTGACATGTGGGAATTATTACAAT
+
BBBBBFFFFFFFGGGFGGGGGGGHHGHHHHHHHHHHEEGGGHHHGHHHHHGHHHHHHHHGGFHHHGGGHHHHHHGHHHGGGHHGGHGHHGGGHFHHHHHHHGHHHHHGGHHHHHHFGGHFHHGGFHGFHGGGGGGGGGHHHHGHHHHGGHHHHHHHHHHHHGFGHFGGHGHGHGHHHHHHHHHHFHGHHHHGHHGHGHHHHHHHHGHHEHGHHHFGHGHHHHHHHHHGGGGGGGGGGGGEBFFEFGFFBFF
@M05620:46:000000000-D9D58:1:1101:11295:6379 1:N:0:103
GAATGAATGCAGAAATTGGCAAGATAATACTGCACCGATGGGAAATGATACTATCCTGAAACATGAGCAAATTGACCAGCCTCAGGATGTGAACTCATTTGCTGGAGGTCCCAGGGCTCTTTCAAGATAGTAAAAACAGTGACTTGTACAGCATAATGAAAAACCTAGGCATTGATTTTGAAGACATCAGACACATGCAGAATGAAAAATTTTTCAGAAATGATTTTTCTGGTGAGGTTGACTTCAGAGAA
+
CBCCCFFFFFFFGGGGGGGGGGGHHHHHHHHHHHHHGFGGGHHHHHHGHHHHHHHHHHHHHHHHHHHHHHHHHHHHHHHHGHHHGHGHHHHHHHHHHHHHHHHHHHHFGHHHHHGGGHHHHHHHHHHHHHHHHHHHGHHHHHHHHHHHHHHHHHHHHHHHHHHGGHHHHHHHHHHHHHHHGHHHHHHHHHHHHHHHHHHHHHHHHHHHHHHHHHHHHHHHHHHHHHHHHHHHHHHCCGHHHHGGGGGGGGF
@M05620:46:000000000-D9D58:1:1101:20183:6490 1:N:0:103
GAATGAATGCAGAAATTGGCAAGATAATACTGCACCGATGGGAAATGATACTATCCTGAAACATGAGCAAATTGACCAGCCTCAGGATGTGAACTCATTTGCTGGAGGTCAGAAAAACCTAGGCATTGATTTTGAAGACATCAAACACATGCAGAATGAAAAATTTTTCAGAAATGATTTTTCTGGTGAGGTTGACTTCAGAGAAGATCGGAAGAGCACACGTCTGAACTCCAGTCACCTGAAGCTATCTC
+
CCCDCFFFFFFFGGGGGGGGGGGHHHHHHHHHHHHHEEGGGHGHHHHHHHHHHHHHHHHHHHHHHHHHHHHHHHHHHHGHGHHHGHHHHHHHHHHHHHHHHHHHHHHGGHGHHHHHHGGHHHHHHHHHHHHHHHGHHHHHHHHHHHHHHHHHHHHHHHHHHHHHHHHHHHHHHHHHHHHHHHHHHHHHHHHHHHHHHHHHHGHFGHHHHHGGGGHHHHHGHGHGHGHHHHHHHHHGGHGGGGGGGGGGFGF
@M05620:46:000000000-D9D58:1:1101:18514:6522 1:N:0:103
GAATGAATGCAGAAATTGGCAAGATAATACTGCACCGATGGGAAATGATACTATCCTGAAACATGAGCAAATTGACCAGCCTCAGGATGTGAACTCATTTGCTGGAGGTCAGAAAAACCTAGGCATTGATTTTGAAGACATCAAACACATGCAGAATGAAAAATTTTTCCCAGGGCTCTTTCAAGATAGTAAAAACAGTGACTTGTACAGCATAATGAAAAACCTAGGCATTGATTTTGAAGACATCAGAC
+
CCCCCFFFFFFFGGGGGGGGGGFGHHHHHHHHHHHHEEEGGHFGHHHHHHHHHGHHHHHHHHHHHGGHHHHHHHHHHHGHGHHHGHFFGGHFHHHHHHHGHHHHGHHGGHHHHHHHHGGHHHHHHHHHGHHHHHGFHHHHHHHHHHHHHHHHHHHHHHHHHHHHHHHHHHHHHGCGFCGHGHHHHEHFHHHHFFHGGH1<FBGHHHHHFGHHHHHHHHHHFHGGHFGFECF0CGHHHFHGFGGFGFGGGGF
@M05620:46:000000000-D9D58:1:1101:18244:6586 1:N:0:103
GAATGAATGCAGAAATTGGCAAGATAATACTGCACCGATGGGAAATGATACTATCCTGAAACATGAGCAAATTGACCAGCCTCAGGATGTGAACTCATTTGCTGGAGGTCACAAGTGCCAAGGGAAGAGGGAGGCCCCTTATACAACCATCAGATCTTGTGAGAATAACAGGAGAACAGCATGGAGAAAACAGCCTCCATGATTCAATTATTCCCACCTTTTTCCACTTGACATGTGGGAATTATTACAAT
+
BBBCCFFFFFFFGGGGGGGGGGGHHHHHHHHHHHHHFEGGGHHHGHHHHHHHHHHHHHHHHHHHHHHHHHHHHHHHHHHHGHHHHHGGGHHGHHHHHHHHHHHHHHHFGHHHHHHHHHHHHHGGHGE0FGEGGFGGGGHHHHHHHHHGGHHHGHHHHHHHHHHGGHHHHHHHHGHHHHHHHHHHHHGHHGHHHHHHHHHHHHHHHHHHHFHHHHHHHGHHHHHHHHHGGGGGGGGGGGGGGGGGGGGGGGF
@M05620:46:000000000-D9D58:1:1101:18226:6599 1:N:0:103
GAATGAATGCAGAAATTGGCAAGATAATACTGCACCGATGGGAAATGATACTATCCTGAAACATGAGCAAATTGACCAGCCTCAGGATGTGAACTCATTTGCTGGAGGTCACAAGTGCCAAGGGAAGAGGGAGGCCCCTTATACAACCATCAGATCTTGTGAGAATAACAGGAGAACAGCATGGAGAAAACAGCCTCCATGATTCAATTATTCCCACCTTTTTCCACTTGACATGTGGGAATTATTACAAT
+
BAACCFFFFFFFGGGGGGGGGGGHHHGHHHHHHHHHGFEFGHGGHHHHHFHHGHHHHHHGHHHHHGGHGHHHHHHHHHHHGHHHGHHGHGHGHHHGGHHHHHHHGFHGGHHHHHHHFHHHHHGGHHGFFFEE?EGGGGHHHHHHHFHGEHHHHHHHHGHHFHHHHHFFHGHHGGGHHGHHHHHHHGH0GFHEFGGHHHHGHHHHHHHHHHHHFHHGHGHHGHHHHFHFFFFGGGGGGGGGGGGGGGGGFGF
@M05620:46:000000000-D9D58:1:1101:5100:6669 1:N:0:103
GAATGAATGCAGAAATTGGCAAGATAATACTGCACCGATGGGAAATGATACTATCCTGAAACATGAGCAAATTGACCAGCCTCAGGATGTGAACTCATTTGCTGGAGGTCAGAAAAACCTAGGCATTGATTTTGAAGACATCAGACACATGCAGAATGAAAAATTTTTCAGAAATGATTTTTCTGGTGAGGTTGACTTCAGAGAAGATCGGAAGAGCACACGTCTGAACTCCAGTCACCTGAAGCTATCTC
+
BABCCFFFFFFFGGGGGGGGGGGHHHHHHHHHHHHHGEGGGHFGHHHHHHHHHHHHHHHHHHHHHHGHHHHHHHHHHHHHGHHHGHGHHHHHHHHHHHHHHHHHHHHGGHHHHHHHHGGHHHHHHHHHGHHHHHGHHHHHHHHHHHHHHHHHHHHHHHHHHHHHHHHHHHHHHHHHHHHHHHHHHHHHGHHHHHHHHHHHHHHFFGHHHHGGGGHHHHHHHGHHHGHHHHHHHHGGGGGGGGGGGGGGFGF
@M05620:46:000000000-D9D58:1:1101:25396:6671 1:N:0:103
GAATGAATGCAGAAATTGGCAAGATAATACTGCACCGATGGGAAATGATACTATCCTGAAACATGAGCAAATTGACCAGCCTCAGGATGTGAACTCATTTGCTGGAGGTCCCAGGGCTCTTTCAAGATAGTAAAAACAGTGACTTGTACAGCATAATGAAAAACCTAGGCATTGATTTTGAAGACATCAGACACATGCAGAATGAAAAATTTTTCAGAAATGATTTTTCTGGTGAGGTTGACTTCAGAGAA
+
BBBBBFFFFFFFGGGGGGGGGGGHHHHHHHHHHHHHGGGGGHHHHHHHHHHHHHHHHHHHHHHHHGHHHHHHHHHHHHHHGHHHHHHHHHHHHHHHHHHHHHHHHHFAFFGHHFFGGHHFHHHHHGHHFHGHHFFFGHHFHHHHFHHHHHHHHGGFHHFBGFFDFHHFBGHHHHHHHHHHGHHHGFHHHHHHEHHHHGHEBHHHHHEHHHHHHHFDDDGCGHHHGHFHBGHFHFCHHHFHHGGGGGGBFFF
@M05620:46:000000000-D9D58:1:1101:25401:6689 1:N:0:103
GAATGAATGCAGAAATTGGCAAGATAATACTGCACCGATGGGAAATGATACTATCCTGAAACATGAGCAAATTGACCAGCCTCAGGATGTGAACTCATTTGCTGGAGGTCCCAGGGCTCTTTCAAGATAGTAAAAACAGTGACTTGTACAGCATAATGAAAAACCTAGGCATTGATTTTGAAGACATCAGACACATGCAGAATGAAAAATTTTTCAGAAATGATTTTTCTGGTGAGGTTGACTTCAGAGAA
+
CBCCCFFFFFFFGGGGGGGGGGGHHHHHHHHHHHHHGGGGGHGHHHHHHHHHHHHHHGHHHHHHHHHHHHHHHHHHHHHHGHHHHHHHHHHHHHHHHHHHHHHHGHHGGHFGBCGGGHHHHHFFHEHGFFHFHHHHGCFFGHFGHHFGGFGHHHFHHFFHHGHGGHEBGFGHHHBFHHHHFHGGFGHFDFDGFFHHDCHFFHGDHHFHHGGHHHFFHFGHHBCGGHHHGHFHHBCCGHH/CGFGFFGFFBG
@M05620:46:000000000-D9D58:1:1101:16633:6729 1:N:0:103
GAATGAATGCAGAAATTGGCAAGATAATACTGCACCGATGGGAAATGATACTATCCTGAAACATGAGCAAATTGACCAGCCTCAGGATGTGAACTCATTTGCTGGAGGTCACAAGTGCCAAGGGAAGAGGGAGGCCCCTTATACAACCATCAGATCTTGTGAGAATAACAGGAGAACAGCATGGAGAAAACAGCCTCCATGATTCAATTATTCCCACCTTTTTCCACTTGACATGTGGGAATTATTACAAT
+
CCBCCFFFFFFFGGGGGGGGGGGHHHHHHHHHHHHGGEGGGHGHHHHFHHHHHHHHHHHHHHHHHGGHHHHHHGHHHHHHGHHHHHGHHGGGHHHHHHHHHHHHHGHGGHHHHHHHFFHHHHGDCGFGE?EDEEFGGGHHGHHGHHHGGHHHFHHHHGHGHHHFFHHHHHHHGGHHHHHHHHHHHHHHHHHHHHHHHHHHHHHHHHFHHHHHHHHHHGGFHHHHHGHGGGGGGGGGGGGGGGGGGGGGGGF
@M05620:46:000000000-D9D58:1:1101:11511:6763 1:N:0:103
GAATGAATGCAGAAATTGGCAAGATAATACTGCACCGATGGGAAATGATACTATCCTGAAACATGAGCAAATTGACCAGCCTCAGGATGTGAACTCATTTGCTGGAGGTCACCAGGGCTCTTTCAAGATAGTAAAAACAGTGACTTGTACAGCATAATGAAAAACCTAGGCATTGATTTTGAAGACATCAGACACATGCAGAATGAAAAATTTTTCAGAAATGATTTTTCTGGTGAGGTTGACTTCAGAGA
+
>1AAABFFFFFFGCFGGGGGGBFFHFHHHHHHHFHHG?EGGH01/FGGGFHHHHHHHFHBFGFGHBFHBEFGGHBGHHHHGHHEGHFHHGHFHHGGHHHHHHGHGCHEGH1GFHHGCGHGHHHHFFFFGBGGDBFBEFHHFFHHHHHFGHEHH0FGHHHF1GFFEFHHHHHGHGGFHHHHHGGH1FGHEFHDFBGFHEHHHHFHGFD0<CCGHHHEFHB0GHHFGHHHHHHHGHHCCFHHHBFFFFB00;/
@M05620:46:000000000-D9D58:1:1101:11522:6777 1:N:0:103
GAATGAATGCAGAAATTGGCAAGATAATACTGCACCGATGGGAAATGATACTATCCTGAAACATGAGCAAATTGACCAGCCTCAGGATGTGAACTCATTTGCTGGAGGTCACCAGGGCTCTTTCAAGATAGTAAAAACAGTGACTTGTACAGCATAATGAAAAACCTAGGCATTGATTTTGAAGACATCAGACACATGCAGAATGAAAAATTTTTCAGAAATGATTTTTCTGGTGAGGTTGACTTCAGAGA
+
CCDCDFFFFFFFGGGGGGGGGGFHHHHHHHHHHHHHGEGGGHHHHHHGHHHHGHHHHHHHHHHHHHHHHHHHHHHHHHHHGHHHGGGHHHHHHHHGHGHHHHHHHGHGFHHHHHHGGGHHHHHHHHHFHHHHHHHHHGHHHHHGHHHHHHHHHHHHHHHHHHHGGGHHHHHHHHHEHHHHHGFHFGHHHGGGHFHFHHGHHHFHHGHHHFHHHHHHHHHHHHHHHHHHGGHHHHHGHHHHHGGGFGGGGGF
@M05620:46:000000000-D9D58:1:1101:12616:6792 1:N:0:103
GAATGAATGCAGAAATTGGCAAGATAATACTGCACCGATGGGAAATGATACTATCCTGAAACATGAGCAAATTGACCAGCCTCAGGATGTGAACTCATTTGCTGGAGGTCCCAGGGCTCTTTCAAGATAGTAAAAACAGTGACTTGTACAGCATAATGAAAAACCTAGGCATTGATTTTGAAGACATCAGACACATGCAGAATGAAAAATTTTTCAGAAATGATTTTTCTGGTGAGTTGACTTCAGAGAAG
+
BBBBBFFFFFFFGGFGGGGGGGGFHHHHHHGHHHHHGEGGGHHHHHHGHHHHHHHHHHHHGHHHHHHHHHHHHHHHHHHHGHHHHHBFGHHGHHHHFGHHHHHGFFGGGHHHHHGGGHHHHHHHHHHHHHHHHHHHGHHHHHFGHHHFHHHHHHHHHHHFGFHGGHHHEHHHHHFHHHHHGHHHGHHHHHHHHHHHHHHHGGHGF=GHGHHHHHHHHHHHHHHHHHHHHHGHHFHGGHHHHHHHHGGFF:B
@M05620:46:000000000-D9D58:1:1101:14295:6817 1:N:0:103
GAATGAATGCAGAAATTGGCAAGATAATACTGCACCGATGGGAAATGATACTATCCTGAAACATGAGCAAATTGACCAGCCTCAGGATGTGAACTCATTTGCTGGAGGTCCCAGGGCTCTTTCAAGATAGTAAAAACAGTGACTTGTACAGCATAATGAAAAACCTAGGCATTGATTTTGAAGACATCAGACACATGCAGAATGAAAAATTTTTCAGAAATGATTTTTCTGGTGAGGTTGACTTCAGAGAA
+
CCCCCFFFFFFFGGGGGGGGGGGHHHHHGHHHHHHHGEGGGHGHHHHHHHHHHHHHHHGHHHHHHHHHHHHGHHHHHHGHGHHHHHGHGGGGHHHHHHHHHHHHHHHGGHHHHHGGGHHHHHHHHHHHHHHHHHHHGHHHHHHHHHHHHHHHHHHGHHHHHHHGGHHHHHHHHHGHHHHHGHHHHHHHHHHHHHHHHHHHGHHHHHHHHHHHHHHHHHHHHHHHHHHHHHHHHHHHHHHHHHGGGGGGGGF
@M05620:46:000000000-D9D58:1:1101:24561:6904 1:N:0:103
GAATGAATGCAGAAATTGGCAAGATAATACTGCACCGATGGGAAATGATACTATCCTGAAACATGAGCAAATTGACCAGCCTCAGGATGTGAACTCATTTGCTGGAGGTCACCAGGGCTCTTTCAAGATAGTAAAAACAGTGCCTTGTCCAGCATAATGAAAAACCTAGCCATTGATTTTGAGGACTTAGGCCCCTTGCAGAATGAAAAATTTTTCGGAAATGTTTTTTTGGGTAGGTTTACTTTCGGAGA
+
ABAABFFFFFFFGGGGGGGGBEFGHHHHGHHHHHHHGGGGGHHHHHHHHHHHHHHHHGGFHHHHHHHHHHHHHHFHGFGHGHHHHGGHHGHHHHHHHHHHHHHHHHHGGHHH33FF1/?/FH4BG44334?4BFHH3//0B33?B4111B21001B122BFFH0?/01@1<1@111@GH11F/01/0111111.<.0011<=/00<GDH.=GHH0/-:;C-000=CGG---;..0.;0;0/00;00.-.-;
@M05620:46:000000000-D9D58:1:1101:24562:6927 1:N:0:103
GAATGAATGCAGAAATTGGCAAGATAATACTGCACCGATGGGAAATGATACTATCCTGAAACATGAGCAAATTGACCAGCCTCAGGATGTGAACTCATTTGCTGGAGGTCACCAGGGCTCTTTCAAGATAGTAAAAACAGTGACTTGTACAGCATAATGAAAAACCTAGGCATTGATTTTGAAGACATCAGACACATGCAGAATGAAAAATTTTTCAGAAATGATTTTTCTGGTGAGGTTGACTTCAGAGA
+
CCCDDFFFFFFFGGGGGGGGGGGHHHHHHHHHHHHHGGGGGHHHHHHHHHHHHHHHHHHHHHHHHHHHHHHHHHHHHHHHGHHHHHHHHGGFHHHHHHHHHHHHF?FDGEHEFHHGFGFHHFFHBFGHFHHHHFHHHEHFFHHHHGHHHGHHFFHHHHHHHGGHEGHHGEGHBGHHHHHHGGFHHHFHHDGGHFHHHHHHHHHHHHHHHHHHHHHHHHGHHHHHGHHHHHHHHGGHHHHHHHGGGGGGGGF
@M05620:46:000000000-D9D58:1:1101:4811:7016 1:N:0:103
GAATGAATGCAGAAATTGGCAAGATAATACTGCACCGATGGGAAATGATACTATCCTGAAACATGAGCAAATTGACCAGCCTCAGGATGTGAACTCATTTGCTGGAGGTCCCAGGGCTCTTTCAAGATAGTAAAAACAGTGACTTGTACAGCATAATGAAAAACCTAGGCATTGATTTTGAAGACATCAGACACATGCAGAATGAAAAATTTTTCAGAAATGATTTTTCTGGTGAGGTTGACTTCAGAGAA
+
BBBBBFFFFFFFGGGGGGGGGGGGHHHHHHHGGFHHF?FGGHFGHHHHHHHHHHHHHHHHHHHHHGHHHHHHHHFHHHGHGHHHGHFGGGHFGHHHHHHHHHHHHGHGGHHHHHGGGHHHHHHHHHHHGHHHHHFHGHHHHHHHHHHHHHHHHHHHHHHHHHHGGHHHGHHHHHHHHHHHGHHHHHHGHHHHHHHGHHHHHHHFFDDFGHHHHHHHHHFHHHHHHHHHHHHHHHHHHHHHHHGGGGGFFFF
@M05620:46:000000000-D9D58:1:1101:5944:7025 1:N:0:103
GAATGAATGCAGAAATTGGCAAGATAATACTGCACCGATGGGAAATGATACTATCCTGAAACATGAGCAAATTGACCAGCCTCAGGATGTGAACTCATTTGCTGGAGGTCCCAGGGCTCTTTCAAGATAGTAAAAACAGTGACTTGTACAGCATAATGAAAAACCTAGGCATTGATTTTGAAGACATCAGACACATGCAGAATGAAAAATTTTTCAGAAATGATTTTTCTGGTGAGGTTGACTTCAGAGAA
+
CBBCCFFFFFFFGGGGGGGGGGGHHHHHHHHHHGHHFEFGGHHHHHHGHHHHHHHHHHHHHHHHHFGHHHGHHHGHHHHHGHHHGHFHHGHHHHHHHHHHHHHHHHHGGHHHHHGGGHHHHHHHHHHHHHFHHHHHGHHGHHHHHHHHHGHHHHHHHHHHHHHGGHHHHHHHHHHHHHHHGHHHHHHHHHGHHGGHHHHHHHHHFHHHHHHHHHHHHEHHHHFHHHHHHHHHCHGGHHHHGHGGGGGFGGF
@M05620:46:000000000-D9D58:1:1101:10927:7104 1:N:0:103
GAATGAATGCAGAAATTGGCAAGATAATACTGCACCGATGGGAAATGATACTATCCTGAAACATGAGCAAATTGACCAGCCTCAGGATGTGAACTCATTTGCTGGAGGTCCCAGGGCTCTTTCAAGATAGTAAAAACAGTGACTTGTACAGCATAATGAAAAACCTAGGCATTGATTTTGACGACATCAGACACATGCAGAATGAAAAATTTTTCAGAAATGATTTTTCTGGTGCGGTTGACTTCAGAGAA
+
BBBBBFFFFFFFGGGGGGGGGGFHHHHHHHHHHHHHGFGGGHHHHHHHHHHHHHHHHHHHHHHHHHHHHHHHHHHHHHHHGHHHHHGHHHHHHHHHHHHBDG4GH?11?2313B?E1GE3G?GHHF3B43?F4443?FCEG3?F4?G3?FFBH333?FB3B3</?G2222F2D<11@<FHG1//<-.FHHH100><><GB0/DD0=0=C.GD<G/0000/0<0000;G/:00</0:A9?9F00CF0BFF:;
@M05620:46:000000000-D9D58:1:1101:9676:7222 1:N:0:103
GAATGAATGCAGAAATTGGCAAGATAATACTGCACCGATGGGAAATGATACTATCCTGAAACATGAGCAAATTGACCAGCCTCAGGATGTGAACTCATTTGCTGGAGGTCACCAGGGCTCTTTCAAGATAGTAAAAACAGTGACTTGTACAGCATAATGAAAAACCTAGGCATTGATTTTGAAGACATCAGACACATGCAGAATGAAAAATTTTTCAGAAATGATTTTTCTGGTGAGGTTGACTTCAGAGA
+
CCCCCFFFFFFFGGGGGGGGGGGHHHHHHHHHHHHHGEGGGHHHHHHHHHHHHHHHHHHHHHHHHHHHHHHHHHHHHHHHGHHHHHHHHGHHHHHHHHHHHHHHHHHGGHHHHHHGGGHHHHHHHHHFHHHHHHHHHGHHHHHHHHHHHHHHHHHHFHHFHHHHGGHHHGHHHHHHHHHHHGHHGHHHHHHGHHHHHHHHHHHHHHHHHHGHHHHHHFGHHHHHHHHHHHHHFGHHHHHHHHGGGGGGGGF
@M05620:46:000000000-D9D58:1:1101:26153:7241 1:N:0:103
GAATGAATGCAGAAATTGGCAAGATAATACTGCACCGATGGGAAATGATACTATCCTGAAACATGAGCAAATTGACCAGCCTCAGGATGTGAACTCATTTGCTGGAGGTCAGAAAAACCTAGGCATTGATTTTGAAGACATCAAACACATGCAGAATGAAAAATTTTTCCCAGGGCTCTTTCAAGATAGTAAAAACAGTGACTTGTACAGCATAATGAAAAACCTAGGCATTGATTTTGAAGACATCAGAC
+
AAAAAFFFFFFFGGGGGGGGCFFFGHHHHHHGHHHHGFEGGHHHHHHHHHHHFGHHHHFHHFHHHFHHHGHFGGHHHGHHGHHEGF3GGHHGFGHHHHHHHHHHHFHGGHHHEHHHGGGHBFGCGGGFHHHGHHF3FFHHGGGFFHHHAFHHHHFHHHHHHHHHHHHHCG<G2EGFHHHHHHHHGHG1>GF1G1DEHHFGFGFGBGFHHGHHHH0DG0DG0CDGHHFEHBCCFGHHHHHEGGBFGGGGGB9
@M05620:46:000000000-D9D58:1:1101:26147:7259 1:N:0:103
GAATGAATGCAGAAATTGGCAAGATAATACTGCACCGATGGGAAATGATACTATCCTGAAACATGAGCAAATTGACCAGCCTCAGGATGTGAACTCATTTGCTGGAGGTCAGAAAAACCTAGGCATTGATTTTGAAGACATCAAACACATGCAGAATGAAAAATTTTTCCCAGGGCTCTTTCAAGATAGTAAAAACAGTGACTTGTACAGCATAATGAAAAACCTAGGCATTGATTTTGAAGACATCAGAC
+
CCCCCFFFFFFFGGGGGGGGGGGHHHHHHHHHHHHHGGGGGHCGHHHFHHHHHHHHHHHHHHFHHGHHHHHHHHHHHHHHGHHHHHHHHHHHHHHHHHHHHHHHHHHGGHHHHHHHHGGHHHHHHHHHGHHHHHGHHHHHHHHHHHHHHHHHHHHHHHHHHHHHHHHHHHHHHGGGHGHHHHHHHHHFHHGHHHHGHHFHHHHHHGHHHHGGGHHHHHFHHGGGHHHGHHHHHHHHHHHGGGGGGGGGGGB
@M05620:46:000000000-D9D58:1:1101:26143:7276 1:N:0:103
GAATGAATGCAGAAATTGGCAAGATAATACTGCACCGATGGGAAATGATACTATCCTGAAACATGAGCAAATTGACCAGCCTCAGGATGTGAACTCATTTGCTGGAGGTCAGAAAAACCTAGGCATTGATTTTGAAGACATCAAACACATGCAGAATGAAAAATTTTTCCCAGGGCTCTTTCAAGATAGTAAAAACAGTGACTTGTACAGCATAATGAAAAACCTAGGCATTGATTTTGAAGACATCAGAC
+
BBBBBFFFFFFFGGGGGBGGGGGGHHGHFHHHHHHHGGFGGHHHFHHHHGHHFHHHHGHFHGHHHHHHHHGGHHHHHHHHGHHHHHHHHHHGHHHHHHHHHHHHHHHGGHHHFHHHHGGHGHHHHHHHGHHHHHGHHHHHHHHHHHHHHHHHHHHHHGHHHHFHHHHHHGHHHGGGHHHHGHHHHGHHHHHHGHHGGHGHHGHHHHHHHHGHGHBGHHGHHHGGGHHBHHHHHHGHHHHGGGGGGGGGGGF
@M05620:46:000000000-D9D58:1:1101:17242:7315 1:N:0:103
GAATGAATGCAGAAATTGGCAAGATAATACTGCACCGATGGGAAATGATACTATCCTGAAACATGAGCAAATTGACCAGCCTCAGGATGTGAACTCATTTGCTGGAGGTCAGAAAAACCTAGGCATTGATTTTGAAGACATCAAACACATGCAGAATGAAAAATTTTTCCCAGGGCTCTTTCAAGATAGTAAAAACAGTGACTTGTACAGCATAATGAAAAACCTAGGCATTGATTTTGAAGACATCAGAC
+
CCCCCFFFFFFFGGGGGGGGGGGHHHHHHHHHHHHHGGGGGHHHHHHHHHHHHHHHHGHHHHHHHHHHHHHGHHHHHHHHGHHHGHHHHGHHHHHHHHHHHHHHHHHGGHHHHHHHHGGHHHHHHHHHHHHHHHGGHHHHHHHHHHHHHHHHHHHHHHHHHHHHHHHHHHHHHGGGHHHHHHHHGHHHHHHHHHHGHHHGHHHHHHHHHHHHHHFFHHHHHHGGHGHHGHHHHHHHHHHGGGFGGGGGGGF
@M05620:46:000000000-D9D58:1:1101:15817:7369 1:N:0:103
GAATGAATGCAGAAATTGGCAAGATAATACTGCACCGATGGGAAATGATACTATCCTGAAACATGAGCAAATTGACCAGCCTCAGGATGTGAACTCATTTGCTGGAGGTCACCAGGGCTCTTTCAAGATAGTAAAAACAGTGACTTGTACAGCATAATGAAAAACCTAGGCATTGATTTTGAAGACATCAGACACATGCAGAATGAAAAATTTTTCAGAAATGATTTTTCTGGTGAGGTTGACTTCAGAGA
+
BBCBCFFFBFFFGGGGGGGGGGGHHHHHHHHHHHHHEEGGGHHHHHHGHHHHHHHHHHHHHHHHHHHHHHHHHHHHHHHHGHHHHHHHHGHFHHHHHHHHHHHHGHHGGHHHHHHGGGHHHHHHHHHHHHHHHHHHHGHHHHHHHHHHHHHHHHHHHHHHGGHHGGHHHFHHHHHGHHHHHGGHGHHHHHHHHGHHHHHHHGHHHHHHHHGHHHHHHHFFHHHHHHHHHHHHEHHHGHHHHHGGGGGGGGC
@M05620:46:000000000-D9D58:1:1101:4946:7378 1:N:0:103
GAATGAATGCAGAAATTGGCAAGATAATACTGCACCGATGGGAAATGATACTATCCTGAAACATGAGCAAATTGACCAGCCTCAGGATGTGAACTCATTTGCTGGAGGTCCCAGGGCTCTTTCAAGATAGTAAAAACAGTGACTTGTACAGCATAATGAAAAACCTAGGCATTGATTTTGAAGACATCAGACACATGCAGAATGAAAAATTTTTCAGAAATGATTTTTCTGGTGAGGTTGACTTCAGAGAA
+
BBBBBFFFFFFFCGGGGGGGGGGHHHHHHHGHHHHHFAEGGHFHHHHHHHHHHHHHHHHHHHHHHHHHGHHHHHFHHHGHGHHHHHGHHHHHHHHHHHHHHHHHHHHGGHHHHHGGGHHHHHHHHHHHHHHHHHHHGHHHHHHHHHHHHHHHHHGHHHGHHHHGGHHHHHHHHHHHHHHHGHHHHHHHHHHHHHHHHHHHHHHHFGHHHHHHHHHHHHHHHHFHHHHHHHHHHHHHHHHHHHGGGGGGGGG
@M05620:46:000000000-D9D58:1:1101:23690:7418 1:N:0:103
GAATGAATGCAGAAATTGGCAAGATAATACTGCACCGATGGGAAATGATACTATCCTGAAACATGAGCAAATTGACCAGCCTCAGGATGTGAACTCATTTGCTGGAGGTCACCAGGGCTCTTTCAAGATAGTAAAAACAGTGACTTGTACAGCATAATGAAAAACCTAGGCATTGATTTTGAAGACATCAGACACATGCAGAATGAAAAATTTTTCAGAAATGATTTTTCTGGTGAGGTTGACTTCAGAGA
+
BBBBBFFFFFFFFGGGGGGGGGFHHHHHHHHHGHHHEEEGGHHHHHHGHHHHHHHHHEFHHFFHHFFFHFHGHHFFHHHHGHHFGHHHHHHHHHHFFHHHHHHHHFHGGHHHHHHGGGHHHHHHFBGHHHHHFFHHGGEHHHHHHHHHHGFHHGHHHFHHHHHHGGHHHHHHGHHHHHHHHGEHFHHHHHHHHGHGHHHEGBGHHFBGHHHHBHHHGHGBGGFHHHHHHGHHHHHBGHFHHHGGGGGGGG/
@M05620:46:000000000-D9D58:1:1101:23246:7427 1:N:0:103
GAATGAATGCAGAAATTGGCAAGATAATACTGCACCGATGGGAAATGATACTATCCTGAAACATGAGCAAATTGACCAGCCTCAGGATGTGAACTCATTTGCTGGAGGTCCCAGGGCTCTTTCAAGATAGTAAAAACAGTGACTTGTACAGCATAATGAAAAACCTAGGCATTGATTTTGAAGACATCAGACACATGCAGAATGAAAAATTTTTCAGAAATGATTTTTCTGGTGAGGTTGACTTCAGAGAA
+
AABABFFFFFFFGGGGGGGGGGGHHHHHHHHHHHHHGGGGGHHHHHHHHHHGGHHHHHHHHHHHHFHHHHHHHHHHHHHHGHHHHHHHHHHHGHHHHHHHHHHHHHGGGHHHFFGGGHHHHHHHHHGHFHHHHHHHGHHHHHHHHHHHHHGHFHFHHHGGHHGGGHHGHHHHHHHHHHHEFHHGHHHHGFHHBGFHBHHHGGHHHHHHFHHHHHHHGDFHHGHHHHHHHHGHHHHHHHHHGHGGGGGGGGG
@M05620:46:000000000-D9D58:1:1101:8014:7432 1:N:0:103
GAATGAATGCAGAAATTGGCAAGATAATACTGCACCGATGGGAAATGATACTATCCTGAAACATGAGCAAATTGACCAGCCTCAGGATGTGAACTCATTTGCTGGAGGTCACCAGGGCTCTTTCAAGATAGTAAAAACAGTGACTTGTACAGCATAATGAAAAACCTAGGCATTGATTTTGAAGACATCAGACACATGCAGAATGAAAAATTTTTCAGAAATGATTTTTCTGGTGAGGTTGACTTCAGAGA
+
BABCCFFFFFFFGGGGGGGGGGGHHHHHHHHHHHHHFEGGGHHHHHHHHHHHHHHHHHHGHHHHHHHHGHHHHHHHHHHHGHHHHHEHHHHHHHHHHHHHHHHHHHHGGHHHHHHGGGHHHHHHHHHHHHHHHHHHHGGHHHHHHHHHHHHHHHHHHHHHHHHGGGHHHGHHHHHGHHHHHGHGHHHHHHHHHHHHHHHHHHHGHHHHH.CHHHHHHHHHHHHEHHHHHHHHHHHHHHHHHHGGGGEGGGC
@M05620:46:000000000-D9D58:1:1101:21677:7434 1:N:0:103
GAATGAATGCAGAAATTGGCAAGATAATACTGCACCGATGGGAAATGATACTATCCTGAAACATGAGCAAATTGACCAGCCTCAGGATGTGAACTCATTTGCTGGAGGTCAGAAAAACCTAGGCATTGATTTTGAAGACATCAAACACATGCAGAATGAAAAATTTTTCCCAGGGCTCTTTCAAGATAGTAAAAACAGTGACTTGTACAGCATAATGAAAAACCTAGGCATTGATTTTGAAGACATCAGAC
+
CBCCCFFFFFFFGGGGGGGGGGGHHHHHHHHHHHHHGEFGGHGHHHHHHHHHHHHHHHHHHHHHHHHHHHHHHHHHHHHHGHHHGHFGHGHGHHHHHHHHHHHHHHHGGHHHGHHHHGGHHHGHHHHHHHHHHHGHHHHHHHHHHHHHHHHHHHHHHHHHHHHHHHHHHHHHGGGGHHHHHHHHHHHHHHHHHHHGHGGHGHHHHHGHHHHHHHHHHHHHHHGGHHHHHHHHHHHHHHHGGGFGGGGGGGG
@M05620:46:000000000-D9D58:1:1101:8032:7448 1:N:0:103
GAATGAATGCAGAAATTGGCAAGATAATACTGCACCGATGGGAAATGATACTATCCTGAAACATGAGCAAATTGACCAGCCTCAGGATGTGAACTCATTTGCTGGAGGTCACCAGGGCTCTTTCAAGATAGTAAAAACAGTGACTTGTACAGCATAATGAAAAACCTAGGCATTGATTTTGAAGACATCAGACACATGCAGAATGAAAAATTTTTCAGAAATGATTTTTCTGGTGAGGTTGACTTCAGAGA
+
BABBBFFFFFFFGGGGGGGGGGGHHGHHHHHHHGHHGEGGGHHGHHHHHHHHHHHHHGHHHHFHHFHHHHHHHHHHHHHHGGHFHHBGGGHFGHHHHHHHHHHHGHHGGHGHHGHGGGHHHHHGHGF3GFHHHHHGHGHHFHHHHHEFGHHHHGHHHHHHHHHHGGHHHHHGHHHHHGHHHGHHHHHHFHHHGGHHHHHHHFHGGGGHFFHHFGHHFHHDBGFFFHHHHHHHFCGFGFGGBGGGFFFGGGC
@M05620:46:000000000-D9D58:1:1101:5158:7508 1:N:0:103
GAATGAATGCAGAAATTGGCAAGATAATACTGCACCGATGGGAAATGATACTATCCTGAAACATGAGCAAATTGACCAGCCTCAGGATGTGAACTCATTTGCTGGAGGTCAGAAAAACCTAGGCATTGATTTTGAAGACATCAAACACATGCAGAATGAAAAATTTTTCCCAGGGCTCTTTCAAGATAGTAAAAACAGTGACTTGTACAGCATAATGAAAAACCTAGGCATTGATTTTGAAGACATCAGAC
+
BCCCCFFFFFFFGGGGGGGGGGGHHHHHHHHHHHHHGEGGGHGHHHHHHHHHHHHHHHHHHHHHHHHHHHHHHHHHHHHHGHHGGHGHHHHHHHHHHHHHHHHHHHHGGHHHHHHHHGGHGHHHHHHHHHHHHHGHHHHHHHHHHHHHHHHHHHHHHHHHHHHHHHHHHHHHHGGGHHHHGHHHHHGFHHHHHHHGFHFHHHHHHGHHDGHHFHHHHHHHFHGGHHHHHHHHHHHHHHHGGGFGGGGGGGF
@M05620:46:000000000-D9D58:1:1101:19018:7578 1:N:0:103
GAATGAATGCAGAAATTGGCAAGATAATACTGCACCGATGGGAAATGATACTATCCTGAAACATGAGCAAATTGACCAGCCTCAGGATGTGAACTCATTTGCTGGAGGTCAGAAAAACCTAGGCATTGATTTTGAAGACATCAAACACATGCAGAATGAAAAATTTTTCCCAGGGCTCTTTCAAGATAGTAAAAACAGTGACTTGTACAGCATAATGAAAAACCTAGGCATTGATTTTGAAGACATCAGAC
+
CCCCCFFFFFFFGGGGGGGGGGGHHHHHHHHHHHHHGEGGGHGHHHHHHHHHHHHHHHGHHHHHHFHHHHHGHHHHHHHHGHHHGHGHHGHGHHHHHHHHHHHHHHHGGHHHHGGHFGGHHHHHHHHHHHHHHHGHHHHHHHHHHHHHHHHHHHHHHHHHHHHHHHHHHHHHHGGGHHHHHHHHHHHGFHHHHHHGHHHHHHHHHFHHHHHHHEHHHHGHHGGGGHHHHHHHHHHHHHHGGGGGGGGGGG0
@M05620:46:000000000-D9D58:1:1101:21292:7699 1:N:0:103
GAATGAATGCAGAAATTGGCAAGATAATACTGCACCGATGGGAAATGATACTATCCTGAAACATGAGCAAATTGACCAGCCTCAGGATGTGAACTCATTTGCTGGAGGTCACCAGGGCTCTTTCAAGATAGTAAAAACAGTGACTTGTACAGCATAATGAAAAACCTAGGCATTGATTTTGAAGACATCAGACACATGCAGAATGAAAAATTTTTCAGAAATGATTTTTCTGGTGAGGTTGACTTCAGAGA
+
CCCCCFFFFFFFGGGGGGGGGGGHHHHHHHHHHHHHGFGGGHGHHHHHHHHHHHHHHHHHHHHHHHHHHHHHHHHHHHHHGHHHHHHHHHHHHHHHHHHHHHHHHGHGGHHHHHHGGGHHHHHHHHHHHHHHHHHHHGHHHHHHHHHHHHHHHHHHHHHHHHHHGGHHHHHHHHHHHHHHHGHHHHHHHHHHHHHHHHHHHHHHHHHHHHHHHHHHHHGFHHHEHHHHHHHHHHHHHHHHHGGGGGGGGGF
@M05620:46:000000000-D9D58:1:1101:16252:7746 1:N:0:103
GAATGAATGCAGAAATTGGCAAGATAATACTGCACCGATGGGAAATGATACTATCCTGAAACATGAGCAAATTGACCAGCCTCAGGATGTGAACTCATTTGCTGGAGGTCCCAGGGCTCTTTCAAGATAGTAAAAACAGTGACTTGTACAGCATAATGAAAAACCTAGGCATTGATTTTGAAGACATCAGACACATGCAGAATGAAAAATTTTTCAGAAATGATTTTTCTGGTGAGGTTGACTTCAGAGAA
+
BBBBAFFFFFFFGGGGGGGGGGGHHHHHHHHHGHHHGEGGGHHCHHHFHHHHHHHHHHHHHHHHHHHHHHGGHGHHHGHHGHHHHHFHHHHHHHHHHHHHHHHHHHHGGHHHHHGGGHHHHHHHHEBFGFFFFDHFGEHHGBGHHHFHF3DGFHGHHGGHF3GGGHHHGHFHHHHHHHHFAGFBG0GHFFBGFHHHHHHGBHHHFFHFGFHHHHHFBDFFHF0CGHHHHHGHHGE.CGHBGHGGGGG00/;
@M05620:46:000000000-D9D58:1:1101:24506:7763 1:N:0:103
GAATGAATGCAGAAATTGGCAAGATAATACTGCACCGATGGGAAATGATACTATCCTGAAACATGAGCAAATTGACCAGCCTCAGGATGTGAACTCATTTGCTGGAGGTCAGAAAAACCTAGGCATTGATTTTGAAGACATCAAACACATGCAGAATGAAAAATTTTTCCCAGGGCTCTTTCAAGATAGTAAAAACAGTGACTTGTACAGCATAATGAAAAACCTAGGCATTGATTTTGAAGACATCAGAC
+
CCCCCFFFFFFFGGGGGGGGGGGHHHHHHHHHHHHHGGGGGHFHHHHHHHHHHHHHHHHHHHHHHHHHHHHGHHHGHHGHGHHHGGHHHHHHHHHHHHHHHHHHHHHGGHHHHHHHHGGHHHHHHHHHHHHHHHGGHHHHHHHHHHGHHHGHHHHHHHHHHGHHHHHHHHHHGFGGHHHHHHHEGFGHHHHHHHGGHHFHHHHHHHHHFGHHHHGFHHHHFFGGHGHFHHHHGHHHHHHGGGGGGGGGGGF
@M05620:46:000000000-D9D58:1:1101:22908:7855 1:N:0:103
GAATGAATGCAGAAATTGGCAAGATAATACTGCACCGATGGGAAATGATACTATCCTGAAACATGAGCAAATTGACCAGCCTCAGGATGTGAACTCATTTGCTGGAGGTCACCAGGGCTCTTTCAAGATAGTAAAAACAGTGACTTGTACAGCATAATGAAAAACCTAGGCATTGATTTTGAAGACATCAGACACATGCAGAATGAAAAATTTTTCAGAAATGATTTTTCTGGTGAGGTTGACTTCAGAGA
+
ABBBAFDFFFFFFGGGGFFGGGFCHHHHGHGHHHHHGEGGGHCGEGHBHHHHGHHFHHHHHHFGGEGFFHHHHGHGHGGHGHHFGHGGGBGDFHHHBGHHHHHHCGHFGHGHHHHGGGHHHHHHHHHDFDGFGHHFHDHHGHHHHHGHHHHGHHHEDGGGGHHHGGHGHHHHHHHHHHHHHGHHHHHHHHHHHHHHHHHHHHHHHHHHFHFHHHHHHHDGHHHHHHHFHHHGGCGGHF/CHHGGGGFFGG;
@M05620:46:000000000-D9D58:1:1101:11046:7933 1:N:0:103
GAATGAATGCAGAAATTGGCAAGATAATACTGCACCGATGGGAAATGATACTATCCTGAAACATGAGCAAATTGACCAGCCTCAGGATGTGAACTCATTTGCTGGAGGTCCCAGGGCTCTTTCAAGATAGTAAAAACAGTGACTTGTACAGCATAATGAAAAACCTAGGCATTGATTTTGAAGACATCAGACACATGCAGAATGAAAAATTTTTCAGAAATGATTTTTCTGGTGAGGTTGACTTCAGAGAA
+
CBCCCFFFFFFFGGGGGGGGGGGHHHHHHHHHHHHHFEEGGHHHHHHGHHHHHHHHHHHHHHHHHHHHHHHHHHGHHHHHGHHHGHGHHGHHHHHHHHHHHHHHHHHGGHHHHHGGGHHHHHHHHHHHHHHHHHHHGHHHHHHHHHHHHHHHHHHHHHHHHHHGGHHHHHHHHHHHHHHHGHHHHHHHHGHHHHHHHHHHHHHHFHHHGHHHHHHHHHHHHHHHHHHHHHHHHHHGGGHHHHGGGGGGGGG
@M05620:46:000000000-D9D58:1:1101:16328:7973 1:N:0:103
GAATGAATGCAGAAATTGGCAAGATAATACTGCACCGATGGGAAATGATACTATCCTGAAACATGAGCAAATTGACCAGCCTCAGGATGTGAACTCATTTGCTGGAGGTCACAAGTGCCAAGGGAAGAGGGAGGCCCCTTATACAACCATCAGATCTTGTGAGAATAACAGGAGAACAGCATGGAGAAAACAGCCTCCATGATTCAATTATTCCCACCTTTTTCCACTTGACATGTGGGAATTATTACAAT
+
CCCCCFFFFFFFGGGGGGGGGGGHHHGHHHHHHHHHGEGGGHHHHHHHHHHHHHHHHFHHHHHHHHHHHHHHHHHHHHHHGHHHGHHHHHHHHHHHGHHHHHHHHHHGGHHHHHHHHHHHHHGGHHGHHHGGGEFGGGHHHHHHHHHGGHHHHHGHHHHHGHHDGHHHHHHHHGHHHHHHHHHHHHHHHHHHHHHHHHHHHHHHHHHHHHHHHHHGHGHHGHHHHHHGGGGGGGGGGGGGGGGGGGGGGGF
@M05620:46:000000000-D9D58:1:1101:4285:8049 1:N:0:103
GAATGAATGCAGAAATTGGCAAGATAATACTGCACCGATGGGAAATGATACTATCCTGAAACATGAGCAAATTGACCAGCCTCAGGATGTGAACTCATTTGCTGGAGGTCAGCAAAACCTAGGCATTGATTTTGAAGACATCAAACACATGCAGAATGAAAAATTTTTCCCAGGGCTCTTTCAAGATAGCAAAAACAGTCACTTGTACAGCATAATGAAAAACCTAGGTACTGATTTTGAAGACATCAGAC
+
CCCCCFFFFFFFGGGGGGGGGGGHHFHHHHHHHHHHGEGGGHHHHHHHHHHHHHHHHHHHHHHHHHHHHHHHHHHHHHGHGHHHHGFEGGHGFHHHGHHHGHHHHHHGGHHF3@F32BEH333B33?BFGDFHFGHGHHHF3?G330?/22223D23322DGH0222D<2222//<0/?GH1DGHH1F11F1FCGGHB>1D00<<0=0<0</DD0D0<0:CG..//0/000;:0=G0CG.0;FG/FGGGG/
@M05620:46:000000000-D9D58:1:1101:24842:8181 1:N:0:103
GAATGAATGCAGAAATTGGCAAGATAATACTGCACCGATGGGAAATGATACTATCCTGAAACATGAGCAAATTGACCAGCCTCAGGATGTGAACTCATTTGCTGGAGGTCAGCAGAACTCAGGCATTGATTTTGAAGCCATCACACACATGCCGTATGAAAAATTTTTCAGAAATGATTTTTCTGGATCGGTTGCCTTCAGAGTAGATCGGTAGTGCGCACTTCTGAACCTCAGGCACCTGAAGCTATAGC
+
CBCCCFFFFFFFGGGGGGGGGGGHHHHHHHHHHHHHGGGGGHHHHHHHHHHHHHHHHGHHHHHHHHHHHHHHHHHHHHHHGHHHHHHHHHHHHHHHHHHHHHHHHHHGGHH23D133B33333BF?3?44?FEBFH3302D3F333//C2222//?022DFHH0=2D>=?1F11111@GH110=11111.><<-0<=<GHHG0000=0<...:.0/0--;--00;0000.//00//..;=FF0000;0000
@M05620:46:000000000-D9D58:1:1101:24818:8188 1:N:0:103
GAATGAATGCAGAAATTGGCAAGATAATACTGCACCGATGGGAAATGATACTATCCTGAAACATGAGCAAATTGACCAGCCTCAGGATGTGAACTCATTTGCTGGAGGTCAGAAAAACCTAGGCATTGATTTTGAAGACATCAAACACATGCAGAATGAAAAATTTTTCAGAAATGATTTTTCTGGTGAGGTTGACTTCAGAGAAGATCGGAAGAGCACACGTCTGAACTCCAGTCACCTGAAGCTATCTC
+
?AAAAFFFFFFFGGCGGGGGDGFGGHBGGHHGHHHHGGGGGGFFGHHHHHHHGHHFHFHEGHHHHFFHHHHHHFFHHHHHFHHHHGGFHGGFHHHHFHHHHHGHFGHGGHHHGHEFFAEBF33FHHHHFFH4GHGHFFHFHHFHFFHHFHHHGHHEFHFFHGHFHHGGHHGHHHHH1DGFHHHHHHHHGHC0FCGBFFHGHBGBFGHHHG.AEDHHHHHEC@GHHGHFFHHHFF;FFFGGF/90FBFBBFF
@M05620:46:000000000-D9D58:1:1101:24838:8200 1:N:0:103
GAATGAATGCAGAAATTGGCAAGATAATACTGCACCGATGGGAAATGATACTATCCTGAAACATGAGCAAATTGACCAGCCTCAGGATGTGAACTCATTTGCTGGAGGTCAGAAAAACCTAGGCATTGATTTTGAAGACATCAAACACATGCAGAATGAAAAATTTTTCAGAAATGATTTTTCTGGTGAGGTTGACTTCAGAGAAGATCGGAAGAGCACACGTCTGAACTCCAGTCACCTGAAGCTATCTC
+
CCCDDFFFFFFFGGGGGGGGGGGHHHHHHHHHHHHHGGGGGHHHHHHHHHHHHHHHGHHHHHHHHHHHHHHHHHHHHHGHGHHHGGGHHHHHHHHHHHHHHHHHHHHGGHHHHHHHHGGHHHHHHHHHHHHHHHGHHHHHHHHHFHHHHHHHHHHHHHHHHHHHHHHHHHHHHHHHHHHHHHHHHHHHHHHHHHHHHHHHHHHHHHHHHHGGGGHHHHHHHGHHHGHHGHHHHHGGGGGGGGGGGGGGGGG
@M05620:46:000000000-D9D58:1:1101:15696:8206 1:N:0:103
GAATGAATGCAGAAATTGGCAAGATAATACTGCACCGATGGGAATTGATACTATCCTGAAACTTGGGCAAATTGACCAGCCTCGGGATGTGAACTCATTTGCTGGAGGTCAACAGGGCTCTTTCAAGATAGTAAAAACAGTGACTTGTACAGCATAATGAAAAACCTAGGCATTGATTTTGAAGACATCAGACACATGCAGAGTGAAAAATTTTTCAGATATGATTTTTCTGGTGGGGTTGACTTCAGAGA
+
AAAAAFFFBD11GGBGGGBAGGA11F133BD3FBGAA00BEAFH0AB122D122F021DGD11DA1ABGG0D1D1D11BGC0>/B>///1@F2@111BG2B21B@0FE>GC111B//?B?F>>F2G2F1B<2BGF2F/<FD11B2B1>F>22BGB11@2GHH10/<F1100<1<G1FGDF1<F1F<FF1FDGHH00<<<GD0.==DGG0.CGHBD:CFH00000<GH0C/;0C0;.--.9-/;009;FFB/
@M05620:46:000000000-D9D58:1:1101:4843:8250 1:N:0:103
GACTGAATGCAGAAATTGGCAAGATAATACTGCACCGATGGGAAATGATACTATCCTGAAACATGAGCAAATTGACCAGCCTCAGGATGTGAACTCATTTGCTGGAGGCCCCAGGGCTCTTTCAAGATAGTAAAAACAGTGACTTGTACAGCATAATGAAAAACCTAGGCATTGATTTTGAAGACATCAGACACATGCAGAATGAAAAATTTTTCAGAAATGATTTTTCTGGTGAGGTTGACTTCAGAGAA
+
BBBBBFFFFFFFGGGGGGGGGGFHHHHHHHHHHHHHGCGGGHGHHHHGHHHHHHHHHHHHHHHHHGHGGHGHHHHHHHHHGHHHGHHHGFGGFHHHHHHHHHHHFHHEEGGGGGGGGHHHHHHHHHHHHHHHHHHHGHHGHHHHHGGHHHHHHHHHHHHHGHHGGHHHHHHHHHHHHHHHGHHHHHHHHHGHHHHHHHHHHHHHGGHHHHHHHHHHHHHHGHHHHHHHHHHHHHHHHHHGGGGGGGGGGGF
@M05620:46:000000000-D9D58:1:1101:4820:8251 1:N:0:103
GAATGAATGCAGAAATTGGCAAGATAATACTGCACCGATGGGAAATGATACTATCCTGAAACATGAGCAAATTGACCAGCCTCAGGATGTGAACTCATTTGCTGGAGGTCAGAAAAACCTAGGCATTGATTTTGAAGACATCAAACACATGCAGAATGAAAAATTTTTCCCAGGGCTCTTTCAAGATAGTAAAAACAGTGACTTGTACAGCATAATGAAAAACCTAGGCATTGATTTTGAAGACATCAGAC
+
BCCCCFFFFFFFGGGGGGGGGGGHHHHHHHHHHGHHGEGGGHHHHHHHHHHHHHHHHHHHHHHHHHHHHGHGHHHHHHGHGHHHHHFHHGHHFHHHHHHHHHHHHHHGGHHHHHHHHGGHHHHHHHHHGHHHHHGHHHHHHHHHHHHHHHHHHHHHHHHHHHHHHHHHHHHHHGGGHHHHHHHHHHHHHHHHHHHGHHFHHHHHHDHHGGHHGHHHHHHHHHGGHHHHHHHHHHHHHHHGGGGGGGEFGGG
@M05620:46:000000000-D9D58:1:1101:17843:8418 1:N:0:103
GAATGAATGCAGAAATTGGCAAGATAATACTGCACCGATGGGAAATGATACTATCCTGAAACATGAGCAAATTGACCAGCCTCAGGATGTGAACTCATTTGCTGGAGGTCCCAGGGCTCTTTCAAGATAGTAAAAACAGTGACTTGTACAGCATAATGAAAAACCTAGGCATTGATTTTGAAGACATCAGACACATGCAGAATGAAAAATTTTTCAGAAATGATTTTTCTGGTGAGGTTGACTTCAGAGAA
+
CCCCCFFFFFFFGGGGGGGGGGGHHHHHHHHHHGHHGEGFGHHHGHHGHGHHHHHHHHHHHHHHHHGHHHHHHHHHHHHHGHHHHHHHGFGHHHHHHHHHHHHHHHHGGHHHHHGGGHHHHHHHHHHHHHHHHHHHGHHHHHHHHHHHHHHHHHHHHHHHHHHGGHHHHHHHHHHHHHHHGHHHHHHHHHHHGHHHHHHHHHHGGGHHHHHHHHHHHHHHHHHHGHHHHHHHHHHHHHHHHHGGGGGGGGF
@M05620:46:000000000-D9D58:1:1101:5819:8435 1:N:0:103
GAATGAATGCAGAAATTGGCAAGATAATACTGCACCGATGGGAAATGATACTATCCTGAAACATGAGCAAATTGACCAGCCTCAGGATGTGAACTCATTTGCTGGAGGTCACCAGGGCTCTTTCAAGATAGTAAAAACAGTGACTTGTACAGCATAATGAAAAACCTAGGCATTGATTTTGAAGACATCAGACACATGCAGAATGAAAAATTTTTCAGAAATGATTTTTCTGGTGAGGTTGACTTCAGAGA
+
AABBAF@DFFBDGGFGGFGGGGGHHGHHGHHGFFHHE2EEAGFBGHFHFHGHHGHHHHGHHECHHFGFDBHGFFADGHFGFFHGHH3BFFHBGFGGFHFGGHFEB1FGECBCGFHGGEHHHHEFFHHEHFEHFFEEGGHHHHHHHHHFHHFHHHGHFHFHHHGHGGHHEBGHFHHHHHHGHFFHECFHHFFHHHHFHHFGH10>=00DDCGCGFGGFG=GFHGCGH0;GFGHEHHGFA:GCGGBBFBFEF/
@M05620:46:000000000-D9D58:1:1101:11618:8438 1:N:0:103
GAATGAATGCAGAAATTGGCAAGATAATACTGCACCGATGGGAAATGATACTATCCTGAAACATGAGCAAATTGACCAGCCTCAGGATGTGAACTCATTTGCTGGAGGTCAGAAAAACCTAGGCATTGATTTTGAAGACATCAAACACATGCAGAATGAAAAATTTTTCCCAGGGCTCTTTCAAGATAGTAAAAACAGTGACTTGTACAGCATAATGAAAAACCTAGGCATTGATTTTGAAGACATCAGAC
+
CBCCCFFFFFFFGGGGGGGGGGGHHHHHHHHHHHHHGGGGGHGHHHHHHHHHHHHHHHHHHHHHHGHHHHHHHHHHHHHHGHHGHHFGGFGGHHHHHHHHHHHHH??E?2@?3B@B1EE33DGF3FGHHHHFFHC3?BBBFGG?E20B?GFCGGHHHHDDFHHECDGHF2>@F/E?0=F=GB1GHHGHGDDB1DBEHBFGGGDFGHF<0DGCGFHHHH00D:.AG0;CGHHEF0GGFHHGGFGCFFFGBFB
@M05620:46:000000000-D9D58:1:1101:27010:8516 1:N:0:103
GAATGAATGCAGAAATTGGCAAGATAATACTGCACCGATGGGAAATGATACTATCCTGAAACATGAGCAAATTGACCAGCCTCAGGATGTGAACTCATTTGCTGGAGGTCACCAGGGCTCTTTCAAGATAGTAAAAACAGTGACTTGTACAGCATAATGAAAAACCTAGGCATTGATTTTGAAGACATCAGACACATGCAGAATGAAAAATTTTTCAGAAATGATTTTTCTGGTGAGGTTGACTTCAGAGA
+
ABBBBFFFFFFFGGGGGGGGGGGFHHGHHHHHHHHHGGGGGHCGEHGHHHHHHHHGHGHGHHHHFFHFGGGHFHHHHHHHGHHHHHGHGBGFFHHHHHHHHHHHGHHGGFHHHHHGGGHHHHHHHHHHGHFGHGHGHGHGGHHHHHHHHHHHHHHHGHHHHHHHGGHHHHHHHHHHHHHHHGHHHHGHHGHHHHHHHHHHHHHHHHHHGHFHHHHHHHHHHGHHHHHHHHHHHGHHHGHHHHGGGGGGGGF
@M05620:46:000000000-D9D58:1:1101:26851:8546 1:N:0:103
GAATGAATGCAGAAATTGGCAAGATAATACTGCACCGATGGGAAATGATACTATCCTGAAACATGAGCAAATTGACCAGCCTCAGGATGTGAACTCATTTGCTGGAGGTCAGAAAAACCTAGGCATTGATTTTGAAGACATCAAACACATGCAGAATGAAAAATTTTTCCCAGAGCTCTTTCAAGATAGTAAAAACAGTGACTTGTACAGCATAATGAAAAACCTAGGCATTGATTTTGAAGACATCAGAC
+
BBBBBFFFFFBFBCGGGFGGGGGFGHDG5GGHHFHHG2E?FHHFHHF5GHHGFFGHHHFFHHGHHGHHDBGFFBHHFFFFFGHHGGEGFBF5F3GH3GHGHHBG31BEEGHFFHFFFAEBBEGFHHFFFHHHDFE3?3GHHH3FDGHHEFG1DGHHHHHHHFGFFGHHG11DF/FHHHHHHHGDGFGHG<G<GGHG.GFHGH1DDGHF0<0G0GHFGFGB0<EDFGHCHGFF0CFHHHHEBG0FGG9FGGB
@M05620:46:000000000-D9D58:1:1101:14668:8562 1:N:0:103
GAATGAATGCAGAAATTGGCAAGATAATACTGCACCGATGGGAAATGATACTATCCTGAAACATGAGCAAATTGACCAGCCTCAGGATGTGAACTCATTTGCTGGAGGTCCCAGGGCTCTTTCAAGATAGTAAAAACAGTGACTTGTACAGCATAATGAAAAACCTAGGCATTGATTTTGAAGACATCAGACACATGCAGAATGAAAAATTTTTCAGAAATGATTTTTCTGGTGAGGTTGACTTCAGAGAA
+
CABCCFFFFFFFGGGGGGGGGGGHHHHHHHHHHHHHGFGGGHHHHHHHHHHHHHHHHHHHHHHHHHHHHHHHHHHHHHHHGHHHHHGHHGGHHHHHHHHHHHHHHHHGGHHGHHGGGHHHHHHHHHHHHHHHHHHHGHHHHFHHHHHHHHHHHHHHHHHHHHHGGHHHHHHHHHHHHHHHGHHHHHHHHHGHHHHHHHHHHHHHFHHHHHHHHHHHHHHHGGHHHHHHHHHHHHG;CGHHHHGGGGGGGGF
@M05620:46:000000000-D9D58:1:1101:14650:8566 1:N:0:103
GAATGAATGCAGAAATTGGCAAGATAATACTGCACCGATGGGAAATGATACTATCCTGAAACATGAGCAAATTGACCAGCCTCAGGATGTGAACTCATTTGCTGGAGGTCCCAGGGCTCTTTCAAGATAGTAAAAACAGTGACTTGTACAGCATAATGAAAAACCTAGGCATTGATTTTGAAGACATCAGACACATGCAGAATGAAAAATTTTTCAGAAATGATTTTTCTGGTGAGGTTGACTTCAGAGAA
+
CCCDCFFFFFFFGGGGGGGGGGGHHHHHHHHHHHHHGFGGGHHHHHHFHHHHHHHHHHHHHHHHHHHHHHHHHHHHHHHHGHHHGHHHHGHHHHHHHHHHHHHHHHHGGHHHHHGGGHHHHHHHGHHHHHHHHHHGGGHHHHHHHHGGHHHHHHHHGHHHHHGGGHHHHHHHHHHHHHHHGHHHHHHHHHHHHHGHHHHHHHHGGGHHHHHHHHHHHHHHHHHHHHHHHHHHHHHCGHHHHHGGHGHGGGF
@M05620:46:000000000-D9D58:1:1101:7062:8591 1:N:0:103
GAATGAATGCAGAAATTGGCAAGATAATACTGCACCGATGGGAAATGATACTATCCTGAAACATGAGCAAATTGACCAGCCTCAGGATGTGAACTCATTTGCTGGAGGTCACCAGGGCTCTTTCAAGATAGTAAAAACAGTGACTTGTACAGCATAATGAAAAACCTAGGCATTGATTTTGAAGACATCAGACACATGCAGAATGAAAAATTTTTCAGAAATGATTTTTCTGGTGAGGTTGACTTCAGAGA
+
CCCCCFFFFFFFGGGGGGGGGGGHHHHHHHHHHHHHFEGGGHHHHHHHHHHHHHHHHHHHHHHHHHHHHHHHHHHHHHHHGHHHHHGHHGHHHHHHHHHHHHHHHHHGGHHHFHHGGGHHHHHHHHHFFFHHHFHHHGHHDGGHHFHHHHHHHHHHGHHHHHGHEGFFHHGGHGHHHHHHHGHHHHHHHHHHFHFHHHGHHHHGGHHGFHHHFFHHHHHFHHHHHHHHHGHHFCGFHHCCGHGGGGGGGG/
@M05620:46:000000000-D9D58:1:1101:26228:8631 1:N:0:103
GAATGAATGCAGAAATTGGCAAGATAATACTGCACCGATGGGAAATGATACTATCCTGAAACATGAGCAAATTGACCAGCCTCAGGATGTGAACTCATTTGCTGGAGGTCAGAAAAACCTAGGCATTGATTTTGAAGACATCAAACACATGCAGAATGAAAAATTTTTCCCAGGGCTCTTTCAAGATAGTAAAAACAGTGACTTGTACAGCATAATGAAAAACCTAGGCATTGATTTTGAAGACATCAGAC
+
CBCCCFFFFFFFGGGGGGGGGGGHHHHHHHHHHHHHGGGGGHHHHHHHHHHHHHHHHHHHHHHHHHHHHHHHHHHHHHHHGHHHGGHHHGHGHGHHHHHHHHHHHHHGGHHHDGHHGGGHHFFHFHHHGHHHHHGHHHGGHHHHHHGHGHEHHHFHHHHGGHHHGHHHGGHHGEFGHHHHHGHHHGHHHHHHGHHGGHHGFFFEGHHHHHFHGHGHHFHFHHGGGFHHBFHFHHHHGHHEFFFFGGGFBF0
@M05620:46:000000000-D9D58:1:1101:8408:8662 1:N:0:103
GAATGAATGCAGAAATTGGCAAGATAATACTGCACCGATGGGAAATGATACTATCCTGAAACATGAGCAAATTGACCAGCCTCAGGATGTGAACTCATTTGCTGGAGGTCACCAGGGCTCTTTCAAGATAGTAAAAACAGTGACTTGTACAGCATAATGAAAAACCTAGGCATTGATTTTGAAGACATCAGACACATGCAGAATGAAAAATTTTTCAGAAATGATTTTTCTGGTGAGGTTGACTTCAGAGA
+
CCCCCFFFFFFFGGGGGGGGGGGHHHHHHHHHHHHHGEGGGHHHHHHGHHHHHHHHHHHHHHHHHGGHHHHHHHHHHHGHGHHHHHFGGFGGHHHHHHHHHHHHHHHGGHHHHHHGGGHHHHHHHHHHHHHHHHHHHGGHHHHHGHHHHHHHHHHHHHHHHGGHGGHHHGHHHHHHHHHHHGHHHHHHHHHHHHHHHHHHHHHHHFHHGFHHHHHHGHFHHHHHFHHHHHHHHHHFGHGFHHGGGGGGGGB
@M05620:46:000000000-D9D58:1:1101:15044:8674 1:N:0:103
GAATGAATGCAGAAATTGGCAAGATAATACTGCACCGATGGGAAATGATACTATCCTGAAACATGAGCAAATTGACCAGCCTCAGGATGTGAACTCATTTGCTGGAGGTCACCAGGGCTCTTTCAAGATAGTAAAAACAGTGACTTGTACAGCATAATGAAAAACCTAGGCATTGATTTTGAAGACATCAGACACATGCAGAATGAAAAATTTTTCAGAAATGATTTTTCTGGTGAGGTTGACTTCAGAGA
+
CBCCCFFFFFFFGGGGGGGGGGGHHHHHHHHHHHHHEEEGGHHHHHHHHHHHHHHHHHHHHHHHHHHHHHHHHHHHHHHHGHHHGGGGGGGGHHHHHHHHHHHHHGHGGHHHHHHGGGHHHHHHHHHHHHHHHHHHHGHHHHHHHHHHHHHHHHHHHHHHHHHHGGHGHHHHHHHHHHHHHGHHHHHHHHHHHHHHHHHHHHHHHGHHHHHHGHHHHHHHHHHHHHHHHHHHHHHHHHHHHHGGGGGGGGF
@M05620:46:000000000-D9D58:1:1101:22225:8703 1:N:0:103
GAATGAATGCAGAAATTGGCAAGATAATACTGCACCGATGGGAAATGATACTATCCTGAAACATGAGCAAATTGACCAGCCTCAGGATGTGAACTCATTTGCTGGAGGTCACCAGGGCTCTTTCAAGATAGTAAAAACAGTGACTTGTACAGCATAATGAAAAACCTAGGCATTGATTTTGAAGACATCAGACACATGCAGAATGAAAAATTTTTCAGAAATGATTTTTCTGGTGAGGTTGACTTCAGAGA
+
BAAABFFFFFFFGGGGGGGGGGGHFHHHHHHHHHHHGAEGGHHHHHHHHHHHHHHHHHHHFHHHFHGHHGGHFHHHHHHHGHHHHGFHH@GGHFGHHHHHHHHHHGHGGHGHHHHA1?EGFFGHFBH3FDEHHHHH3FHHHFHGHGHDGHFFHGHGHFHHHHGHGGHGHFHFGHEBGHHHHGFFGFBHHHHHHHHFHFFHFHGF0GHHHHFHHHFBBHHHGHHHHHHHHCGG0:/CGFCGGHEFBBBFFF/
@M05620:46:000000000-D9D58:1:1101:6717:8711 1:N:0:103
GAATGAATGCAGAAATTGGCAAGATAATACTGCACCGATGGGAAATGATACTATCCTGAAACATGAGCAAATTGACCAGCCTCAGGATGTGAACTCATTTGCTGGAGGTCACCAGGGCTCTTTCAAGATAGTAAAAACAGTGACTTGTACAGCATAATGAAAAACCTAGGCATTGATTTTGAAGACATCAGACACATGCAGAATGAAAAATTTTTCAGAAATGATTTTTCTGGTGAGGTTGACTTCAGAGA
+
AAABBFFFFFFFGGGGGGGGGGFGHHHHHHHHHHHHEAEGGHGGHHHFHHHHGHHGHHHHHHHHHHHHHGHHHHGGHHHHGHHHHHFGGFHHHHHHFHHHGGHHHGHGGHHHHHHGGGHHHHHHHHHHHHHHHHHGHGHHHHHHHHHHHHHHHHHHHHHHHHHHGGHHHHHHHHHHHHHHHGHHHHHHHHHHHHHHHHHHHGHHHHHHHHHHHHHHHHHHHHHHHHHHHHHHGHHHHHHHHHGGGGGGGGC
@M05620:46:000000000-D9D58:1:1101:22209:8716 1:N:0:103
GAATGAATGCAGAAATTGGCAAGATAATACTGCACCGATGGGAAATGATACTATCCTGAAACATGAGCAAATTGACCAGCCTCAGGATGTGAACTCATTTGCTGGAGGTCACCAGGGCTCTTTCAAGATAGTAAAAACAGTGACTTGTACAGCATAATGAAAAACCTAGGCATTGATTTTGAAGACATCAGACACATGCAGAATGAAAAATTTTTCAGAAATGATTTTTCTGGTGAGGTTGACTTCAGAGA
+
CCCCCFFFFFFFFGGGGGGGGGGHHHHHHHHHHHHHGFGGGHHHHHHHHHHHHHHHGHHHGHHHHFGHHHHHHHHHHHHHGHHHHHHHHGHHHHHHHGHHHHHHHHHGGHHHHHHGGGHHHHHHHHHHHHGHHHHHHGHHHHHHHHHHHHHHHHHHHHHHHHHHGGHHHHHHGHHGHHHHHGHHHHHHHHHHHHHHHHHHHGHHHHHHHHHHGHHHHHHGHHHHHHHHHHHHHHHHHHHHHHGGGGGGGGF
@M05620:46:000000000-D9D58:1:1101:11278:8744 1:N:0:103
GAATGAATGCAGAAATTGGCAAGATAATACTGCACCGATGGGAAATGATACTATCCTGAAACATGAGCAAATTGACCAGCCTCAGGATGTGAACTCATTTGCTGGAGGTCAGAAAAACCTAGGCATTGATTTTGAAGACATCAAACACATGCAGAATGAAAAATTTTTCCCAGGGCTCTTTCAAGATAGTAAAAACAGTGACTTGTACAGCATAATGAAAAACCTAGGCATTGATTTTGAAGACATCAGAC
+
CCCCCFFFFFFFGGGGGGGGGGGHHHHHHHHHHHHHGEGGGHHHHHHHHHHHHHHHHHHHHHHHHHHHHHHHHHHHHHHHGHHHGHGGGFHHHHHHHHHHHHHHHGHGGHHGHHHHHGGHHHHHHHHHHHHHHHGHHHHHGHHHHHHHHHHHHHHHHHHHHHHHHHHHHHHHHGGGHHGHHHHHHHHHHHHGHHHGGHGHHHHHHHHHHHHHHHHHHHHHHHGGGGHHHHHHGHHHHHHGGGGGGGGGGGG
@M05620:46:000000000-D9D58:1:1101:14761:8826 1:N:0:103
GAATGAATGCAGAAATTGGCAAGATAATACTGCACCGATGGGAAATGATACTATCCTGAAACATGAGCAAATTGACCAGCCTCAGGATGTGAACTCATTTGCTGGAGGTCACCAGGGCTCTTTCAAGTTAGTAAAAACAGTGACTTGTACAGCATAATGAAAAACCTAGGCATTGATTTTGAAGACATCAGACACATGCAGAATGAAAAATTTTTCAGAAATGATTTTTCTGGTGAGGTTGACTTCAGAGA
+
CCCCCFFFFFFFGGGGGGGGGGGGHHHHHHHHHHHHGEGGGHHHHHHFHHHHHHHHHHHHHHHHHGHHHHHHHHHHHHHHGHHHHHGHHHHHHHHHHHHHHHHHHGHGGH3FE@FF1/?/BG4BH4F444?4DGGH3?/2B?34DB?33B33B23F3B3HHHH0C/=@G2@2F2D1FGHFGGDD1?01=1<1<0><>111<G01>DGHH.CHHH0C0DGH0=C0CGHHC::G00:0;.CC:/0C0B0B0CB
@M05620:46:000000000-D9D58:1:1101:27450:8870 1:N:0:103
GAATGAATGCAGAAATTGGCAAGATAATACTGCACCGATGGGAAATGATACTATCCTGAAACATGAGCAAATTGACCAGCCTCAGGATGTGAACTCATTTGCTGGAGGTCCCAGGGCTCTTTCAAGATAGTAAAAACAGTGACTTGTACAGCATAATGAAAAACCTAGGCATTGATTTTGAAGACATCAGACACATGCAGAATGAAAAATTTTTCAGAAATGATTTTTCTGGTGAGGTTGACTTCAGAGAA
+
DDDCDFFFFFFFGGGGGGGGGGGHHHHHHHHHHHHHGGGGGHHHHHHHHHHHHHHHHHHHHHHHHHHHHHHHHHHHHHHHGHHHHHHHHHHHHHHHHHHHHHHHHHHGGHHHHHGGGHHHHHHHHHHHHHHHHHHHGHHHHHHHHHHHHHHHHHHHHHHHHHHGGHHHHHHHHHHHHHHHGHHHHHHHHHHHHHHHHHHHHHHHHHHHHHHHGHHHHHHHHHHHHHHHHHHHHHHHHHHHHHGHGGGFGGG
@M05620:46:000000000-D9D58:1:1101:7490:8890 1:N:0:103
GAATGAATGCAGAAATTGGCAAGATAATACTGCACCGATGGGAAATGATACTATCCTGAAACATGAGCAAATTGACCAGCCTCAGGATGTGAACTCATTTGCTTGAGGTCCCAGGGCTCTTTCAAGATAGTAAAAACAGTGACTTGTACAGCATAATGAAAAACCTAGGCATTGATTTTGAAGACATCAGACACATGCAGAATGAAAAATTTTTCAGAAATGATTTTTCTGGTGAGGTTGACTTCAGAGAA
+
CCCCCFFFFFFFGGGGGGGGGGGHHHHHHHHHHHHHEEFGGHHHHHHHHHHHHHHHHHHHHHHHHHHHHHHHHHHHHHHHGHHHHHFGGGHHHHHHHHHHHHHHHHHHHHHHHHGGGHHHHHHHHHHHHHHHHHHHGHHHHHHHHHHHGHHHHHHHHHHHHHHGGHHHHHHHHHHHHHHHGHHHHHHHHHHHHHHHHHHHHHHHGHHHHHHHGHHHHHHHHHHHHHHHHHHHGHGHHHHGHHHHGGGGGGG
@M05620:46:000000000-D9D58:1:1101:4481:8910 1:N:0:103
GAATGAATGCAGAAATTGGCAAGATAATACTGCACCGATGGGAAATGATACTATCCTGAAACATGAGCAAATTGACCAGCCTCAGGATGTGAACTCATTTGCTGGAGGTCAGAAAAACCTAGGCATTGATTTTGAAGACATCAAACACATGCAGAATGAAAAATTTTTCCCAGGGCTCTTTCAAGATAGTAAAAACAGTGACTTGTACAGCATAATGAAAAACCTAGGCATTGATTTTGAAGACATCAGAC
+
A3>AAFFFFFFFGGGGGGGGGGGHHHHHHHHHHHHHGFGGGHHFHHH5FGHHGHHGHHHGGHFHHHGHEGFHHHFHHHHHGHHHGHGHHGHHHHHHHHHHHHHHFFGGGHHHHFHHHGGGHHHHHHHHGHHHHHFHHHHHHHHHHHHHHHHFFHHHHHHHHHHGHGHGHHHHHGGGHHHHHHGHHHHHHFGGHGHGGHFGGHHHGGGHHGHHGHHHHHGHGHGDHFHBHHHHGHHHHHHGFFFGGGGGGGG
@M05620:46:000000000-D9D58:1:1101:23576:8921 1:N:0:103
GAATGAATGCAGAAATTGGCAAGATAATACTGCACCGATGGGAAATGATACTATCCTGAAACATGAGCAAATTGACCAGCCTCAGGATGTGAACTCATTTGCTGGAGGTCACCAGGGCTCTTTCAAGATAGTAAAAACAGTGACTTGTACAGCATAATGAAAAACCTAGGCATTGATTTTGAAGACATCAGACACATGCAGAATGAAAAATTTTTCAGAAATGATTTTTCTGGTGAGGTTGACTTCAGAGA
+
BBBCBFFFFFFFGGGGGGGGGGGHHHHHHHHHHHHHGGGGGHFFHHHHHHHHHHHHHHHHHHHHHHHHHHHHHHHHHHHHGHHHHGHHHHHHHHHHHHHHHHHHHHHGGHHHHHHGGGHHHHHHHHHHHHHFHHHHHGHHHHHHHHHHHHHHHHHHHHHHHHHHGGHHHHHHHHHHHHHHHGHHHHHHHHHHHHHHHHHHHHHHHHGHHHHHHHHHHHHHHHHHHHHHHHHHHGHHHGHHHHGGGGGGGGC
@M05620:46:000000000-D9D58:1:1101:4468:8922 1:N:0:103
GAATGAATGCAGAAATTGGCAAGATAATACTGCACCGATGGGAAATGATACTATCCTGAAACATGAGCAAATTGACCAGCCTCAGGATGTGAACTCATTTGCTGGAGGTCAGAAAAACCTAGGCATTGATTTTGAAGACATCAAACACATGCAGAATGAAAAATTTTTCCCAGGGCTCTTTCAAGATAGTAAAAACAGTGACTTGTACAGCATAATGAAAAACCTAGGCATTGATTTTGAAGACATCAGAC
+
BABBBFFFFFFFGFGGGGGGGGFHHHHHHHHHHHHHFEGGGHFGHHHHHHHHHHHHHHHHHHHHHGGHHHHGHHGHHHFGGHHHGH@FGHHHHHHHHHHHHHHHHFHGGHHHHHHHHGGHHHHHHHHHEHHHHHGHHHHHHHHHHHHHHHHHHHHHHHHHHHHHHHHHHHHHHGGGHHHHHHHHHFHHHGHHHGHGHHGHGHHHHDGFGGHHHHHHHHHHFHGGHHHHGHGHHHHHHHHGFFGGGGGGGGG
@M05620:46:000000000-D9D58:1:1101:14673:8931 1:N:0:103
GAATGAATGCAGAAATTGGCAAGATAATACTGCACCGATGGGAAATGATACTATCCTGAAACATGAGCAAATTGACCAGCCTCAGGATGTGAACTCATTTGCTGGAGGTCACCAGGGCTCTTTCAAGATAGTAAAAACAGTGACTTGTACAGCATAATGAAAAACCTAGGCATTGATTTTGAAGACATCAGACACATGCAGAATGAAAAATATTTCAGAAATGATTTTTCTGGTGAGGTTGACTTCAGAGA
+
CCCCCFFFFFFFGGGGGGGGGGGHHHGHHHHHHHHHGEGGGHHHHHHFHHHHGHHHHHHHHHHHHHHHHHHHHHHHHHHHGHHHHHHHHHHHHHHHHHHHHHHHHHHGGHHHHHHGGGHHHHHHHHHFHHHHHHHHHGHGHHHHHHHHHHHHHHHGFHHGHGHHGGHHGHHHHGHHHHHHHGHHHHHHHHHHHHHHHHHHHHHHHDGHHHFGHHHHHHHHHHHHHHHHHHHHFGFGFHHHHHHGGGFGGGF
@M05620:46:000000000-D9D58:1:1101:4487:8934 1:N:0:103
GAATGAATGCAGAAATTGGCAAGATAATACTGCACCGATGGGAAATGATACTATCCTGAAACATGAGCAAATTGACCAGCCTCAGGATGTGAACTCATTTGCTGGAGGTCAGAAAAACCTAGGCATTGATTTTGAAGACATCAAACACATGCAGAATGAAAAATTTTTCCCAGGGCTCTTTCAAGATAGTAAAAACAGTGACTTGTACAGCATAATGAAAAACCTAGGCATTGATTTTGAAGACATCAGAC
+
>3>AAFFFFFFFFGGGGFGGFGGFHHHHHGHHHHHHG2EEFHGGHHFHHDGGDGHHH3BFGHHHBGHHHHHHHDGHGGGHGHHGHHBHFHHHHHHHGHHHGHHG3GFAEHHHGFHGHGGHHBCGGEHHHHHHHFEFFFG3FGB?GHHHCFGHHFBCFGHEHEHGHHHHHHHBG//?FFHHHHGBGHFGFFBGFGHGHHG<FDGHHDGH0DFGHHHHHHEG0CEGHHF:GFHGFHHGHHCEG0CFGGGB00/
@M05620:46:000000000-D9D58:1:1101:19834:8980 1:N:0:103
GAATGAATGCAGAAATTGGCAAGATAATACTGCACCGATGGGAAATGATACTATCCTGAAACATGAGCAAATTGACCAGCCTCAGGATGTGAACTCATTTGCTGGAGGTCCCAGGGCTCTTTCAAGATAGTAAAAACAGTGACTTGTACAGCATAATGAAAAACCTAGGCATTGATTTTGAAGACATCAGACACATGCAGAATGAAAAATTTTTCAGAAATGATTTTTCTGGTGAGGTTGACTTCAGAGAA
+
CCCCCFFFFFFFGGGGGGGGGGGHHHHHHHHHHHHHGEGGGHGHHHHHHHHHHHHHHHHHHHHHHHHHHHHHHHHHHHHHGHHHHHHHHHHHHHHHHHHHHHHHHHHGGHHHHHGGGHHHHHHHHHHHHHHIHHHHGHHHHHHHHHDGHHHHHHHHHHHHHHHGGHHHHHHHHHHHHHHHGHHHHHHHHHHHHHHHHHHHHHHHHHFHHHHHHHHHHHHGHHHHHHHHHHHHHHHHHHHHHHGGGGGGGGG
@M05620:46:000000000-D9D58:1:1101:7877:8997 1:N:0:103
GAATGAATGCAGAAATTGGCAAGATAATACTGCACCGATGGGAAATGATACTATCCTGAAACATGAGCAAATTGACCAGCCTCAGGATGTGAACTCATTTGCTGGAGGTCACCAGGGCTCTTTCAAGATAGTAAAAACAGTGACTTGTACAGCATAATGAAAAACCTAGGCATTGATTTTGAAGACATCAGACACATGCAGAATGAAAAATTTTTCAGAAATGATTTTTCTGGTGAGGTTGACTTCAGAGA
+
BABBCFFFFFFFGGGGGGGGGGGHHHHHHHHHHHHHGFGGGHHHHHHHHHHHHHHHHHHHGHHHHHHHHHHHHHHHHHHHGHHHHHHHHHHHHHHHHHHHHHHHHGHGGHHHHHHGGCHHHHHGHHHHGHHHFHHHHGHHHHGHGHHHHHHHHHHHHGHFHHHHFGHHGHHHHHFGHHHHFFHHHHHHHHGHHHHHHHHHHHHGHFHHHHHHHHHHGHHHHGHFHHHHHHHHFGHHHHGHCGGGGFGGGG9
@M05620:46:000000000-D9D58:1:1101:12824:9004 1:N:0:103
GAATGAATGCAGAAATTGGCAAGATAATACTGCACCGATGGGAAATGATACTATCCTGAAACATGAGCAAATTGACCAGCCTCAGGATGTGAACTCATTTGCTGGAGGTCCCAGGGCTTTTTCAAGATAGTAAAAACAGTGACTTGTACAGCATTATGAAAAACCTAGGCATTTATTTTGAAGACATCAGACACATGCAGAATGAAAAATTTTTCAGAAATTATTTTTCTGGTGGGGTTGACCTCAGAGAA
+
CCCCCFFFFFFFGGGGGGGGGGGHHHHHHHHHHHHHGEGGGHHHHHHHHHHHHHHHHHHHHHHHHHHHHHHHHHHHHHHHGHHHHHFHHHHHHHHHHHHHHHHHHHHGGH313B?1EG/BDF34D?G3434?FHDH?/FF3344D23B3332B3333BBHG30/C222@22@>21?FDG1/?1=0011?1FFHC0111111<11<DHD.GGHFG/D0=00000;CHFH/;0C0C.;-.:-/00;0:CF0/;
@M05620:46:000000000-D9D58:1:1101:12237:9068 1:N:0:103
GAATGAATGCAGAAATTGGCAAGATAATACTGCACCGATGGGAAATGATACTATCCTGAAACATGAGCAAATTGACCAGCCTCAGGATGTGAACTCATTTGCTGGAGGTCCCAGGGCTCTTTCAAGATAGTAAAAACAGTGACTTGTACAGCATAATGAAAAACCTAGGCATTGATTTTGAAGACATCAGACACATGCAGAATGAAAAATTTTTCAGAAATGATTTTTCTGGTGAGGTTGACTTCAGAGAA
+
CCCCCFFFFFFFGGGGGGGGGGGHHHGHHHHHHHHHEEGGGHHHHHHGHHHHHHHHHHHHHHHHGHHHHHGHHHHHHGHHGHHHHHGHHGHHHHHHHHHHHHHHHHHGGHHHHHGGGHHHHHHHHHHHHHGHHHHHGHHHHHHHHHHHHHHHHHHHHHHHHHHGGHHHHHHHHHHHHHHHGHGHHHHHHHHHHHHHHHHHHHHHGHHHHHHHHHHHGHHHHHHHHGHHHHHHHGHGHHHHHHGGGGGGGGG
@M05620:46:000000000-D9D58:1:1101:18890:9076 1:N:0:103
GAATGAATGCAGAAATTGGCAAGATAATACTGCACCGATGGGAAATGATACTATCCTGAAACATGAGCAAATTGACCAGCCTCAGGATGTGAACTCATTTGCTGGAGGTCAGAAAAACCTAGGCATTGATTTTGAAGACATCAAACACATGCAGAATGAAAAATTTTTCCCAGGGCTCTTTCAAGATAGTAAAACCAGTGACTTGTACAGCATAACGAAAAACCTAGGCATTGATTTTGAAGACATCAGAC
+
B?ABBFFFDFDFGGFGGDBBFGFFGEGHBHFGFFHEA2AEAFHBHGFEHHFFHFHHHGDGHGE3FFGHHFHGFFBFGGGEEFHFGHFFGHG5GGHB3FGHGH@F@1BEEHGC3BGHG?AH33???F?EG?GGHB/?33FCFDGHHHGFGFBGHBHHHH1FFHGGHFFHC1<DGEFDHFBGHHFBHHD11<1>1<1<>F1<1<DGD0D<<<0/DD0/...::C.CB/CBFCFCB0;C0C;.FB0/9090999
@M05620:46:000000000-D9D58:1:1101:11622:9111 1:N:0:103
GAATGAATGCAGAAATTGGCAAGATAATACTGCACCGATGGGAAATGATACTATCCTGAAACATGAGCAAATTGACCAGCCTCAGGATGTGAACTCATTTGCTGGAGGTCAGAAAAACCTAGGCATTGATTCTGAAGACATCAAACACATGCAGAATGAAAAATTTTTCCCAGGGCTCTTTCAAGATAGTAAAAACAGTGACTTGTACAGCATAATGAAAAACCTAGGCATTGATTTTGAAGACATCAGAC
+
B@BBBFFFFFFFGGGGGGGGGGGFHHHHHFHHHHHHGEEGGDGFFFFGHHHHHHHHHHHHHHGHHHHHHHHHHHGHHHGHGHHFGGGFGFGGGHHHEGHHHHHGGHHGEHHGEGHHHGGHGHHHHHHHHHHFHHHHHHHGFHF3GHHHHHHHHHHHHHGHHGHHHHHHHHHBHFDGHHHHHHGGDDHHHHGFGGGGHGBGGHHHH=GHHHHHHHHHHHED0GGFH/CFBHHHGHHFHHHGGGGGGFFGGFB
@M05620:46:000000000-D9D58:1:1101:11603:9124 1:N:0:103
GAATGAATGCAGAAATTGGCAAGATAATACTGCACCGATGGGAAATGATACTATCCTGAAACATGAGCAAATTGACCAGCCTCAGGATGTGAACTCATTTGCTGGAGGTCAGAAAAACCTAGGCATTGATTCTGAAGACATCAAACACATGCAGAATGAAAAATTTTTCCCAGGGCTCTTTCAAGATAGTAAAAACAGTGACTTGTACAGCATAATGAAAAACCTAGGCATTGATTTTGAAGACATCAGAC
+
CCCCCFFFFFFFGGGGGGGGGGGHHHHHHHHHHHHHGGGGGHGHHHHHHHHHHHHHHHHHHHHHHHGHHHHHHHHHHHHHGHHHHHGHHHHHHHHHHHHHHHHHHHHGGHHHHHHHHGGHHHHHHHHHHIHHHHHHHHHHHHHHHHHHHHHHHHHHHHHHHHHHHHHHHHHHHGGGHEHHHGGGHHHHHHFHHHHGHEHFGHHHHHFGGGHHHGHFHGHHHHGGHBGHHHHHGHHHHHHAFGGGGGGGGBF
@M05620:46:000000000-D9D58:1:1101:12370:9131 1:N:0:103
GAATGAATGCAGAAATTGGCAAGATAATACTGCACCGATGGGAAATGATACTATCCTGAAACATGAGCAAATTGACCAGCCTCAGGATGTGAACTCATTTGCTGGAGGTCCCAGGGCTCTTTCAAGATAGTAAAAACAGTGACTTGTACAGCATAATGAAAAACCTAGGCATTGATTTTGAAGACATCAGACACATGCAGAATGAAAAATTTTTCAGAAATGATTTTTCTGGTGAGGTTGACTTCAGAGAA
+
BBBBBFFFFFFFGGGGGGGGGGFHHHHHHHHHHHHHGEFGGHHHHHHGHHHHHGHHFFHHHHHHHHHHHGHHHHHHHGGHGHHHGHGGHGHGGHHHHHHHHHHHHHHGGHHHHHGGGHHHHHHHHHHHHHHHHGHHGHHHHGHHHHHHHHHHHHHHHHHHHHHGGHHHHHHHHHHHHHHHGHHHHHHHHHHHHHHHHHHHHHHHGGHHHHHHHHHHHHHHHHHHHHHHHHHHHGHGFGHHHHGGGGGGGGG
@M05620:46:000000000-D9D58:1:1101:7181:9159 1:N:0:103
GAATGAATGCAGAAATTGGCAAGATAATACTGCACCGATGGGAAATGATACTATCCTGAAACATGAGCAAATTGACCAGCCTCAGGATGTGAACTCATTTGCTGGAGGTCAGAAAAACCTAGGCATTGATTTTGAAGACATCAAACACATGCAGAATGAAAAATTTTTCCCAGGGCTCTTTCAAGATAGTAAAAACAGTGACTTGTACAGCATAATGAAAAACCTAGGCATTGATTTTGAAGACATCAGAC
+
BBBBBFBFFFFFFGGGGGGGGGFHHHHHHHGHHFHHE2EFDD2CAGGGHHHHHFHFGFHHHHBGGFHHFFHHHFGFGHGHGFHHFG3BFBGBDGHHHHHHHHHHFGHGGHBHFHHHHFGHHHFHHHGHGEGHHGGFHEHHHEEGFHHFHHHHHHHGHHGFHHHHHGHFHHHHEFEDHHHHHHGHHBGFGGHHEHHGEH1<1DGGG=DGFGHFDDHFGGGFHH.DGFFFGGGB0CHHHHFGGGGGGGGGBB9
@M05620:46:000000000-D9D58:1:1101:20845:9170 1:N:0:103
GAATGAATGCAGAAATTGGCAAGATAATACTGCACCGATGGGAAATGATACTATCCTGAAACATGAGCAAATTGACCAGCCTCAGGATGTGAACTCATTTGCTGGAGGTCAGAAAAACCTAGGCATTGATTTTGAAGACATCAAACACATGCAGAATGGAAAATTTTTCCCAGGGCTCTTTCAAGATAGTAAAAACAGTGGCTTGTACAGCATAATGAAAAACCTAGGCATTGATTTTGAAGACATCAGAC
+
DDDDDFFFFFFFGGGGGGGGGGGHHHHHHHHHHHHHGEGGGHHHHHHHHHHHHHHHHHHHHHHHHHHHHHHHHHHHHHHHGHHHHHHHHHHGHHHHBEGHFHDGHH11EFGFGGH2GA/?G33?BFFBDFDGGDG3DG3GHEG3B200FCG22332B32@F2GB2GF2=2@G2///=?=GD1FG1=1>1F1<1<F.FF110<<C-C0G0D</=G00=00=0..;/0;G/CCGH00;00FA0;CFF000000
@M05620:46:000000000-D9D58:1:1101:10752:9206 1:N:0:103
GATGAATGCAGAAATTGGCAAGATAATACTGCACCGATGGGAAATGATACTATCCTGAAACATGAGCAAATTGACCAGCCTCAGGATGTGAACTCATTTGCTGGAGGTCCCAGGGCTCTTTCAAGATAGTAAAAACAGTGACTTGTACAGCATAATGAAAAACCTAGGCATTGATTTTGAAGACATCAGACACATGCAGAATGAAAAATTTTTCAGAAATGATTTTTCTGGTGAGGTTGACTTCAGAGAAG
+
CBCCCFFFFFFFGGGGGGGGGGHHHHHHHHHHHHHGGGGGHFHHHHGHHHHHHHHHHHHHHHHHGHHHHHHHHHHHHHHGHHGHHFHHGHGHHHHHHHHHHHHHHHGGHHHHHGGGHHHHHHHHHHHHHHIHHHHGHHHHHHHHHHHHHGHHHHHHHHHHHHGGHHHGHHHGHHHHHHHGHHHHHHHHHHHHHHHHHHHHHHHHHHHHHHHHHGGHHHHGHHHHHHHGHHHGHHHHHHHHHHHGGGGGGBF
@M05620:46:000000000-D9D58:1:1101:24782:9228 1:N:0:103
GAATGAATGCAGAAATTGGCAAGATAATACTGCACCGATGGGAAATGATACTATCCTGAAACATGAGCAAATTGACCAGCCTCAGGATGTGAACTCATTTGCTGGAGGTCCCAGGGCTCTTTCAAGATAGTAAAAACAGTGACTTGTACAGCATAATGAAAAACCTAGGCATTGATTTTGAAGACATCAGACACATGCAGAATGAAAAATTTTTCAGAAATGATTTTTCTGGTGAGGTTGACTTCAGAGAA
+
BBCCCFFFFFFFFGGGGGGGGGGHHHHHHHHHHHHHGGGGGHGHGHHHHHHHHHHHHHFHHHHHHHHHHHHHHHGHHHGFGHHHGFGHGFGFGHHHHHHHHHHGFGHGGHHHHHGGGHHHHHHHHHHHHHHHHHHHGHHHHGHHHHHHHHHHHHHHHHHHHHHGGHHHHHHHHHHHHHHHGHHHHHHHHHHHHHHHHHFHHHHHHHHHHHGHHHHHHHHGHHHHHHHHHHHHHHHHHHHHHHGGGGGGGGF
@M05620:46:000000000-D9D58:1:1101:26944:9236 1:N:0:103
GAATGAATGCAGAAATGGCAAGATAATACTGCACCGATGGGAAATGATACTATCCTGAAACATGAGCAAATTGACCAGCCTCAGGATGTGAACTCATTTGCTGGAGGTCCCAGGGCTCTTTCAAGATAGTAAAAACAGTGACTTGTACAGCATAATGAAAAACCTAGGCATTGATTTTGAAGACATCAGACACATGCAGAATGAAAAATTTTTCAGAAATGATTTTTCTGGTGAGGTTGACTTCAGAGAAG
+
BBBBBFFFFFFFGGFFGFFGGFFGHGGGGHHHBGGEEEGGHHHHHHHHHHHHHHHHF5FFHHHHDFHHFFFHFHHHHFEGHHHGHHHHHG5@GGHEHHHHFFHHGHGGHHHHHFEGHGHHHHHEGGHFHHHFHHHGHHDFFHHHHHHGHHHHHEHHFHGHHHFGHEFFHHHHHFGHHHHGFHHHHHHHGHHHHFHHHHHDGHHHHHHHHFFHHHGGDGGDGHHBFHHHHHHHHHHHHHHHGGGGFG0FFGG
@M05620:46:000000000-D9D58:1:1101:7027:9375 1:N:0:103
GAATGAATGCAGAAATTGGCAAGATAATACTGCACCGATGGGAAATGATACTATCCTGAAACATGAGCAAATTGACCAGCCTCAGGATGTGAACTCATTTGCTGGAGGTCCCAGGGCTCTTTCAAGATAGTAAAAACAGTGACTTGTACAGCATAATGAAAAACCTAGGCATTGATTTTGAAGACATCAGACACATGCAGAATGAAAAATTTTTCAGAAATGATTTTTCTGGTGAGGTTGACTTCAGAGAA
+
CBBCCFFFFFFFGGGGGGGGGGGHHHHHHHHHHHHHGGGGGHHHHHHHHHHHHHHHHHHHHHHHHHHHHHHHHHHHHHHHGHHHHHGHHGHHHHHHHHHHHHHHHHHGGHHHHHGGGHHHHHHHHHHHHHHIHHHHGHHHHHHHHHHHHHHHHHHHHHHHHHHGGHHHHHHHHHGHHHHHGHHHHHHHHHHHHHHHHHHHHHHHGHHHHHHHHHHHHHHHHHHHHHHHGHHHGHHHHHHHHHHGGHGGGGF
@M05620:46:000000000-D9D58:1:1101:20480:9387 1:N:0:103
GAATGAATGCAGAAATTGGCAAGATAATACTGCACCGATGGGAAATGAAACTATCCTGAAACATGAGCAAATTGACCAGCCTCAGGATGTGAACTCATTTGCTGGAGGTCACCAGGGCTCTTTCAAGATAGTAAAAACAGTGACTTGTACAGCATAATGAAAAACCTAGGCATTGATTTTGAAGACATCAGACACATGCAGAATGAAAAATTTTTCAGAAATGATTTTTCTGGTGAGGTTGACTTCAGAGA
+
CCCCDFFFFFFFGGGGGGGGGGGHHGHHHHHHHHHHFEGGGHGHHHHHHHHHHHHHHHHHHHHHHHGHHHHHHHHHHHHHGHHHGHHHHFGGHHHHHHHHHHHHHHHGGHHHHHHGGGHHHHHHHHHHHHHGHGHHHGHHHHHHHHHHHHHHHHHHHHHHHHHHGGHHHHGHHHHHHHHHHGHHHHHHHHHHHHHHHHHHHHHHHH0DFHHHHHHHHHGHHHHGHHHHHHHHHHHHHHHHHGGGGGGGGGB
@M05620:46:000000000-D9D58:1:1101:17982:9411 1:N:0:103
GAATGAATGCAGAAATTGGCAAGATAATACTGCACCGATGGGAAATGATACTATCCTGAAACATGAGCAAATTGACCAGCCTCAGGATGTGAACTCATTTGCTGGAGGTCACCAGGGCTCTTTCAAGATAGTAAAAACAGTGACTTGTACAGCATAATGAAAAACCTAGGCATTGATTTTGAAGACATCAGACACATGCAGAATGAAAAATTTTTCAGAAATGATTTTTCTGGTGAGGTTGACTTCAGAGA
+
BBBBBFFFFFFFGFFGGGGGFGGHHHHHHHHHHHHHGEEGGHHHHHHGHHHHHHHHHHHFHHHHGGHHHHHGHHHHHHHHGHHHHHGHHHHGHHHHHHHHHHHHHHHGGHHHGHHGGGHHHHHHHGHFHHHHHHHHHGHHHHHHHHHHHHHGHHGHHHHFHGHGGGHGGGHHHHHHHHHHHEGGFHHHHHHHHHHHHHHHHHEHHHHHGGHHHHGHGGGGHHHHHHHHHHHHGHHGHHHHHHGGBFFGGGB
@M05620:46:000000000-D9D58:1:1101:17630:9448 1:N:0:103
GAATGAATGCAGAAATTGGCAAGATAATACTGCACCGATGGGAAATGATACTATCCTGAAACATGAGCAAATTGACCAGCCTCAGGATGTGAACTCATTTGCTGGAGGTCACCAGGGCTCTTTCAAGATAGTAAAAACAGTGACTTGTACAGCATAATGAAAAACCTAGGCATTGATTTTGAAGACATCAGACACATGCAGAATGAAAAATTTTTCAGAAATGATTTTTCTGGTGAGGTTGACTTCAGAGA
+
CCCCCFFFFFFFGGGGGGGGGGGHHHHHHHHHHHHHGCGGGHHHHHHHHHHHHHHHHHHHHHHHHHHHHHHHHHHHHHHHGHHHHHHHHGHHHHHHHHHHHGHHHHHGGHHHFFHGGGHHHHHHHHHFHHHHHHHHGGEFFGHGHHHHGHGHHHHHFFHD?GGHGGHHHHHHHHHGHHHHHGGHGHFGHGHGHEHHHGHHHHFHHGHHGGHHHHHHHGHFHHHGHHHHHHHHGHHGHHHHHHGGGGGGGGB
@M05620:46:000000000-D9D58:1:1101:3752:9466 1:N:0:103
GAATGAATGCAGAAATTGGCAAGATAATACTGCACCGATGGGAAATGATACTATCCTGAAACATGAGCAAATTGACCAGCCTCAGGATGTGAACTCATTTGCTGGAGGTCCCAGGGCTCTTTCAAGATAGTAAAAACAGTGACTTGTACAGCATAATGAAAAACCTAGGCATTGATTTTGAAGACATCAGACACATGCAGAATGAAAAATTTTTCAGAAATGATTTTTCTGGTGAGGTTGACTTCAGAGAA
+
BAABBFFFFFFFGGGGGGGGGGGHHHGHHHHHGFGHFEGGGHHHHHHFHHHHHHHHHHHHHHHHHFGHHHHHHHHHHHGGFHHGGHGHHGHHHHHHHHHHHGHHGGHGGGHHHHGGGHHHHHHHHHHHHHGFFHHHGHHHHHHHHHHHHHHHHHHHHHHHHGHGGGHHHHHHHHHHHHHHGHHHHHHHHHFHHHHHHHHHHGHHFGHHHGHGHHHHGGFHHHGHGHHHHHHHHHEFHHHHGHFGFGGFGF9
@M05620:46:000000000-D9D58:1:1101:15792:9468 1:N:0:103
GAATGAATGCAGAAATTGGCAAGATAATACTGCACCGATGGGAAATGATACTATCCTGAAACATGAGCAAATTGACCAGCCTCAGGATGTGAACTCATTTGCTGGAGGTCACAAGTGCCAAGGGAAGAGGGAGGCCCCTTATACAACCATCAGATCTTGTGAGAATAACAGGAGAACAGCATGGAGAAAACAGCCTCCATGATTCAATTATTCCCACCTTTTTCCACTTGACATGTGGGAATTATTACAAT
+
CCCCCFFFFFFFGGGGGGGGGGGHHHHHHHHHHHHHFAEGGHHHHHHHHHHHHHHHHHHHHHHHHHHHHGHHHHHHHHHHGHHHGHGHHHHHHHHHHHHHHHHHHHHGGHHHHGHHHHHGHHGGHFFGGHGGGGGGGGHHHHHGHHHGGHGFHHHHHGHHHHGGHHHHHHHAHGHHHHHGHHHGGFHFHHHHGHHHHHHHHHHHHHHHHHHHHHHHHFHHHHHFHFHGGGGGGGGGGGGGGGGGFFGGFGF
@M05620:46:000000000-D9D58:1:1101:13188:9470 1:N:0:103
GAATGAATGCAGAAATTGGCAAGATAATACTGCACCGATGGGAAATGATACTATCCTGAAACATGAGCAAATTGACCAGCCTCAGGATGTGAACTCATTTGCTGGAGGTCCCAGGGCTCTTTCAAGATAGTAAAAACAGTGACTTGTACAGCATAATGAAAAACCTAGGCATTGATTTTGAAGACATCAGACACATGCAGAATGAAAAATTTTTCAGAAATGATTTTTCTGGTGAGGTTGACTTCAGAGAA
+
BABBBFFFFFFFGFFGGGGGGGGHHHHHHHGHHGHCEAEGGHHHHHHFHGFGHHHHHHGHHHFHEGFHHHHHHHFGHHHHGGHGGHFCGHHGHFHB3GHHHGFGFGFGGHHHHHGGGHGHHHHHFHHHHHHGHHFHFEFFDGHHHHHHHGHHHHFHHHGHHGHGDHHHGFHHGHHHHHHHGFHGHHHHHHHHHHHFHHHGGFFGFDGHHGHHHHHHHHGHHGGHHHHHHHFHHFFCCCHGHHGGGGGGGEF
@M05620:46:000000000-D9D58:1:1101:4088:9481 1:N:0:103
GAATGAATGCAGAAATTGGCAAGATAATACTGCACCGATGGGAAATGATACTATCCTGAAACATGAGCAAATTGACCAGCCTCAGGATGTGAACTCATTTGCTGGAGGTCCCAGGGCTCTTTCAAGATAGTAAAAACAGTGACTTGTACAGCATAATGAAAAACCTAGGCATTGATTTTGAAGACATCAGACACATGCAGAATGAAAAATTTTTCAGAAATGATTTTTCTGGTGAGGTTGACTTCAGAGAA
+
BBBBBFFFBFFFGGGGGFGGGGGGHHHHHHHHHHHHGCGGGHHGHHHHHHHHGHHHHHHHHHHHHHHHHFHHHHHHHHHHGHHHHHFHHHHGHHHHHHHHHHGBH1GEGHEF@@1E1EFEGHHHGBGFHHHFH44?EFEG3?FFHFFDFHBCFB3?GB3FDHFAAGFF2@FGFHFHFHH1?GHHHHHHB11FGFFFBFGDDCG11<DBCGCGDDCG0DF<GHGHHHFFFHHBC/0:.CCHHHFFF0FCBF/
@M05620:46:000000000-D9D58:1:1101:15789:9487 1:N:0:103
GAATGAATGCAGAAATTGGCAAGATAATACTGCACCGATGGGAAATGATACTATCCTGAAACATGAGCAAATTGACCAGCCTCAGGATGTGAACTCATTTGCTGGAGGTCACAAGTGCCAAGGGAAGAGGGAGGCCCCTTATACAACCATCAGATCTTGTGAGAATAACAGGAGAACAGCATGGAGAAAACAGCCTCCATGATTCACTTATTCCCACCTTTTTCCACTTGACATGTGGGAATTATTACAAT
+
AAAAAFBFFBDFGBGGFGGGBCE4GGHGBEFFGHHCE?EEEGHFEFHFFHFHFHFHHHFFHFGGGGB3FGGGGGGHHBGHGGHHGH3BGHGFDHH@FHFHGGGHHGGFG1GHHHF@4FFEGHGGE0EAH/A?EEGEE?HHHEHHF1F?FHHHHEHHBGHHHFHDB1F1DGHFHGAGHHGHGHHHEG>FGHHAGFACFHHBD0GHHH0CG0CGEHFHFDHC0CG/CFFGGG9CBF0FFB.C//9;00;FF0=
@M05620:46:000000000-D9D58:1:1101:19175:9500 1:N:0:103
GAATGAATGCAGAAATTGGCAAGATAATACTGCACCGATGGGAAATGATACTATCCTGAAACATGAGCAAATTGACCAGCCTCAGGATGTGAACTCATTTGCTGGAGGTCACCAGGGCTCTTTCAAGATAGTAAAAACAGTGACTTGTACAGCATAATGAAAAACCTAGGCATTGATTTTGAAGACATCAGACACATGCAGAATGAAAAATTTTTCAGAAATGATTTTTCTGGTGAGGTTGACTTCAGAGA
+
BBBBBFFFFFFFGGGGGGGGGCFHHHHHHHHHHGHHGEGGGGHHGHHHHHHHGHHHHGHHGHHHHHHHHHHGHHHHHHHHGHHHHHHHHHHHHHHHHHHHHHHHHGHFGHHHHHGGGGHHHHHHHHHHHHHHGHHHHGHHHHHHHHHHHHHHHFHHHHHHEHHHGGHHHHHHHHHHHHHHHGHHHHEHHHHHHHHHHHHHHHHHGHHHHHHHHHHHHHG0GHHFGHCHHHHHHHHHGHHHHHGGGGFGGGB
@M05620:46:000000000-D9D58:1:1101:9034:9509 1:N:0:103
GAATGAATGCAGAAATTGGCAAGATAATACTGCACCGATGGGAAATGATACTATCCTGAAACATGAGCAAATTGACCAGCCTCAGGATGTGAACTCATTTGCTGGAGGTCACCAGGGCTCTTTCAAGATAGTAAAAACAGTGACTTGTACAGCATAATGAAAAACCTAGGCATTGATTTTGAAGACATCAGACACATGCAGAATGAAAAATTTTTCAGAAATGATTTTTCTGGTGAGGTTGACTTCAGAGA
+
B@ABBFFFFFFFFFFBGGGGGGGHFFFFFHHGFBGFEAAEFHCFFHHFGFGFFHHHHHHEFGFHFFHFFHFHHHHHHBGGFHGHGHFFGFGFGGHHFHHHGGFGGEHEEFFGHHHGGGHGHGHHHHHGHHFDDFFFHGHHHHHHHHHHHHHHHHHHGHHGGHHFGFHHGHHGGHHGFHHGHGGHGFGHHBGHHHHHHHHFHHHHHFGHFHGHHHFHHHHHHHHFHHHFCGHHGGHBHHFHHHFFGGGFGGF
@M05620:46:000000000-D9D58:1:1101:9014:9515 1:N:0:103
GAATGAATGCAGAAATTGGCAAGATAATACTGCACCGATGGGAAATGATACTATCCTGAAACATGAGCAAATTGACCAGCCTCAGGATGTGAACTCATTTGCTGGAGGTCACCAGGGCTCTTTCAAGATAGTAAAAACAGTGACTTGTACAGCATAATGAAAAACCTAGGCATTGATTTTGAAGACATCAGACACATGCAGAATGAAAAATTTTTCAGAAATGATTTTTCTGGTGAGGTTGACTTCAGAGA
+
CCCCDFFFFFFFGGGGGGGGGGGHHHHHHHHHHHHHGGGGGHHHHHHHHHHHHHHHHHHHHHHHHHHHHHHHHHHHHHHHGHHHHHGHHGHHHHHHHHHHHHHHHHHGGHHHHHHGGGHHHHHHHHHHHHHHHHHHHGHHHHHHHHHHHHHHHHHHHHHHHHHHGGHHHHHHHHHGHHHHHGHHHHHHHHHHHHHHHHHHHHHHHHHHHGHHHHHHHGHHHHHHHHHHHHHHHHHHHHHHHHGGHHGGGGB
@M05620:46:000000000-D9D58:1:1101:10829:9538 1:N:0:103
GAATGAATGCAGAAATTGGCAAGATAATACTGCACCGATGGGAAATGATACTATCCTGAAACATGAGCAAATTGACCAGCCTCAGGATGTGAACTCATTTGCTGGAGGTCACCAGGGCTCTTTCAAGATAGTAAAAACAGTGACTTGTACAGCATAATGAAAAACCTAGGCATTGATTTTGAAGACATCAGACACATGCAGAATGAAAAATTTTTCAGAAATGATTTTTCTGGTGAGGTTGACTTCAGAGA
+
CBBCCFFFFFFFGGGGGGGGGGGHHHHHHHHHHHHHEEGGGHHHHHHHHHHHHHHHHHHHHHHHHHHHHHHHHHHHHHHHGHHHHHHHHGHHHHHHHHHHHHHHHHHGGHHHHHHGGGHHHHHHHHHHHHHHHHHHHGHHHHHHHHHHHHHHHHHHHHHHHHHHGGHHHHHHHHHHHHHHHGHHGHHHHHHHHHHHHHHHHHHHHHHHHFHHHHHHHHGHHHHHHHHHHHHHHHHHHHHHHHGGHHGGGGF
@M05620:46:000000000-D9D58:1:1101:10848:9549 1:N:0:103
GAATGAATGCAGAAATTGGCAAGATAATACTGCACCGATGGGAAATGATACTATCCTGAAACATGAGCAAATTGACCAGCCTCAGGATGTGAACTCATTTGCTGGAGGTCACCAGGGCTCTTTCAAGATAGTAAAAACAGTGACTTGTACAGCATAATGAAAAACCTAGGCATTGATTTTGAAGACATCAGACACATGCAGAATGAAAAATTTTTCAGAAATGATTTTTCTGGTGAGGTTGACTTCAGAGA
+
A3AABFFFFFFFGGGGGGGGGGFBGHHHGHHHHGHHE2AEFHFHHHFFGHHHHHHHHHHHHHHGFGGEGHFHHHHFHHHHGHGHFHFHHGHGFFHHGHHHGGGGHGHEEGHGHHHGGGHHHHHHGGHHHHFBGHHGHGHHHHHFGHHGHHHGHHHHHHHHHHGHGGHHGGGHGHGHHHHHHGHHHGFHGFFHEHHHHHGHHHHHHHFFHHHHHHHHHHGHHHHFHHHHHHHHHGGGHGGHHFFCFGGGGGB
@M05620:46:000000000-D9D58:1:1101:18668:9560 1:N:0:103
GAATGAATGCAGAAATTGGCAAGATAATACTGCACCGATGGGAAATGATACTATCCTGAAACATGAGCAAATTGACCAGCCTCAGGATGTGAACTCATTTGCTGGAGGTCACCAGGGCTCTTTCAAGATAGTAAAAACAGTGACTTGTACAGCATAATGAAAAACCTAGGCATTGATTTTGAAGACATCAGACACATGCAGAATGAAAAATTTTTCAGAAATGATTTTTCTGGTGAGGTTGACTTCAGAGA
+
BBBBBFFFFFFFGGGGGGGGGGGHHHHHHHHHHHHHGEFGGHFGHHHHHHHHHHHHHFHHHHGHHHHHHHHHHHHHHHHHGHHHHHGHHGHHHHHHHHHHHHHHHGHGGHHHFGEFGGHHFHHFDGFDGFGHHHHHHGEGFGHHGHGHBHHHHHHHHHHHHHHGGGHFDGHHHFHFHHHH1CFHHHHFHHHHHHHBCFHHHHHHHHHHHFHHHHHFGGFHHGHHHHHHHFHHBHHEFHHHHFGGGGGGGF/
@M05620:46:000000000-D9D58:1:1101:12034:9654 1:N:0:103
GAATGAATGCAGAAATTGGCAAGATAATACTGCACCGATGGGAAATGATACTATCCTGAAACATGAGCAAATTGACCAGCCTCAGGATGTGAACTCATTTGCTGGAGGTCACCAGGGCTCTTTCAAGATAGTAAAAACAGTGACTTGTACAGCATAATGAAAAACCTAGGCATTGATTTTGAAGACATCAGACACATGCAGAATGAAAAATTTTTCAGAAATGATTTTTCTGGTGAGGTTGACTTCAGAGA
+
AABBCFFFFFFFGGGGGGGGGGGHHHHHHHHHHHHHGFGGGHHHHHHHHHHHHHHHHHHHHHHHHHHHHHHHHHHHHHHHGHHHHHGGGGHHHHHHHHHHHHHHHHHGGHHHHHHGGGHHHHHHHHHHHHHHGHHHHGHHHHGHHHHHHHHHHHHHHHHHHHHHGGHHHHHHHGHFHHHHFGHHHHHHHHHHHHHHHGHGGHHHHGFHHHHHHHHHHHHGHHHHFHHHHHHHHFH0GFGHHHFEFGGGGGB
@M05620:46:000000000-D9D58:1:1101:4108:9718 1:N:0:103
GAATGAATGCAGAAATTGGCAAGATAATACTGCACCGATGGGAAATGATACTATCCTGAAACATGAGCAAATTGACCAGCCTCAGGATGTGAACTCATTTGCTGGAGGTCAGAAAAACCTAGGCATTGATTTTGAAGACATCAAACACATGCAGAATGAAAAATTTTTCCCAGGGCTCTTTCAAGATAGTAAAAACAGTGACTTGTACAGCATAATGAAAAACCTAGGCATTGATTTTGAAGACATCAGAC
+
CCCCCFFFFFFFGGGGGGGGGGGHHHHHHHHHHHHHGEGGGHHHHHHHHHHHHHHHHHHHHHHGHGHHHHHGHHFHHHHHGHHHHHEHHHHHHHHHHHHHHHHHHHHGGHHHGHHHHGGHHHHHHHHHFHHHHHGHHHHHHHHHFHHHHHGHHHHHHHHHHHHHHHHHHHHHHGGGHEHHHHHFHFGBDFGHHHHGGGHFFGHHHHHH0DGHHHFEHHFHFHGGHHHCFGHFBGGHHHHG000:/B099FF
@M05620:46:000000000-D9D58:1:1101:13001:9791 1:N:0:103
GAATGAATGCAGAAATTGGCAAGATAATACTGCACCGATGGGAAATGATACTATCCTGAAACATGAGCAAATTGACCAGCCTCAGGATGTGAACTCATTTGCTGGAGGTCCCAGGGCTCTTTCAAGATAGTAAAAACAGTGACTTGTACAGCATAATGAAAAACCTAGGCATTGATTTTGAAGACATCAGACACATGCAGAATGAAAAATTTTTCAGAAATGATTTTTCTGGTGAGGTTGACTTCAGAGAA
+
BBBBBFFFFFFFGGGGGGGGGGGHHHHHHHHHHHHHGAGGEHFHHHHHHHHHHHHHHHHHHGHHHHHHHHHHHHHHHHGHGHHHHHFFGHHHGHHHHHHHHHHHHGHGGHHHHHGGGHHHHHHHHHHHHHHHHHHHGHHHHFHHHHHHHHHHHHHHHHGHHGHGGHHHHHHHHHHHHHHHGHHHHHHHHHGHHHHHHHHHHHHGGHGHHHGHHHHHHHHHHHFHHHHHHHHEHHGCC:GHHHGGGGGFFGG
@M05620:46:000000000-D9D58:1:1101:24488:9844 1:N:0:103
GAATGAATGCAGAAATTGGCAAGATAATACTGCACCGATGGGAAATGATACTATCCTGAAACATGAGCAAATTGACCAGCCTCAGGATGTGAACTCATTTGCTGGAGGTCACCAGGGCTCTTTCAAGATAGTAAAAACAGTGACTTGTACAGCATAATGAAAAACCTAGGCATTGATTTTGAAGACATCAGACACATGCAGAATGAAAAATTTTTCAGAAATGATTTTTCTGGTGAGGTTGACTTCAGAGA
+
BBBBBFFFFFFFGGGGGGGGGGGHHHHHGHHHHHHHGFGGGHFHHHHFGHHHHHHHHHHFHHHHHHHHHHFHHHHHHHHHGHHFGGHHHFGFHHHHHHHHHHHHHHHGGHHHHHHGGGHHHHHHHHHHGFHHHHHGHGHHHHHHHHHHHHHHHHHHGHHHHHHHGGHGHHHHHHHHHHHHHGHHHHHHHHHHHHHHHHHHHHFHHHHHHHGHHHHHHHHHHHHHHHHHHHHHHHHHEFGHHHGGGGGGGGF
@M05620:46:000000000-D9D58:1:1101:21627:9902 1:N:0:103
GAATGAATGCAGAAATTGGCAAGATAATACTGCACCGATGGGAAATGATACTATCCTGAAACATGAGCAAATTGACCAGCCTCAGGATGTGAACTCATTTGCTGGAGATCACCAGGGCTCTTTCAAGATAGTAAAAACAGTGACTTGTACAGCATAATGAAAAACCTAGGCATTGATTTTGAAGACATCAGACACATGCAGAATGAAAAATTTTTCAGAAATGATTTTTCTGGTGAGGTTGACTTCAGAGA
+
CBCCCFFFFFFFGGGGGGGGGGGHHHHHHHHHHHHHGGGGGHHHHHHHHGHHHHHHHHHHHHHHHHHHHHHHHHHHHHHHGHHHHHHHHGHHHHHHHHHHHHHHHHHHHHHHHHHGGGHHHHHHHHHHHHHHHHHHHGHHHHHHHHHHHHHHHHHHHHHHHHHHGGHHHHHHHHHHHHHHHGHHHHHHHHHHHHHHHHHHHHHHHHHHHHGHHHHHHHHHHHHHHHHHHHHHHHHGHHHHHHHGGGGGGGF
@M05620:46:000000000-D9D58:1:1101:9424:9910 1:N:0:103
GAATGAATGCAGAAATTGGCAAGATAATACTGCACCGATGGGAAATGATACTATCCTGAAACATGAGCAAATTGACCAGCCTCAGGATGTGAACTCATTTGCTGGAGGTCAGAAAAACCTAGGCATTGATTTTGAAGACATCAAACACATGCAGAATGAAAAATTTTTCCCAGGGCTCTTTCAAGATAGTAAAAACAGTGACTTGTACAGCATAATGAAAAACCTAGGCATTGATTTTGAAGACATCAGAC
+
CCCCCFFFFFFFGGGGGGGGGGGHHHHHHHHHHHHHGEGGGHHHHHHHHHHHHHHHHHHHHHHHHHHHHHHHHHHHHHHHGHHHHHGHHHHHHHHHHHHHHHHGHGHGGHHHHHHHHGGGGHHHHHHHFHHHHHGDGHHBGFGHFHCGHHGHHHHFHHHHHHFHHHHGHHHHHGGFF/FHHHHFHGGFFFHHHHHGHFGGHHHHH<FHFHHFHHGFHHHHHHGGHGHGFGHGFHHHHGHGGGGGGGGGGB0
@M05620:46:000000000-D9D58:1:1101:27038:9914 1:N:0:103
GAATGAATGCAGAAATTGGCAAGATAATACTGCACCGATGGGAAATGATACTATCCTGAAACATGAGCAAATTGACCAGCCTCAGGATGTGAACTCATTTGCTGGAGGTCACCAGGGCTCTTTCAAGATAGTAAAAACAGTGACTTGTACAGCATAATGAAAAACCTAGGCATTGATTTTGAAGACATCAGACACATGCAGAATGAAAAATTTTTCAGAAATGATTTTTCTGGTGAGGTTGACTTCAGAGA
+
AAABBFFFFFDFFGGGGGGGGGF4GFHHHHHHHHHHG?EGGHGHHHHGHHHHHHHHHFHHFHFHGHHHGH3GHHHHHHHHGHHHHFGHHHHHHHHHHHHGHHHHGGHE?FGBGHG11EGFFFDGHFGHFHHEGB4FFFHHDFFFHFFFBFG2FHHHFGGFHFGAGGHFGHGHHHHEHHHFHGBGFHHHEHHBGHHHFHHHGHHGFHHHHHCG0D<GHHFDCGBCFHCG0CHGCGHFAE:::GFBFGFGGFF
@M05620:46:000000000-D9D58:1:1101:9442:9922 1:N:0:103
GAATGAATGCAGAAATTGGCAAGATAATACTGCACCGATGGGAAATGATACTATCCTGAAACATGAGCAAATTGACCAGCCTCAGGATGTGAACTCATTTGCTGGAGGTCAGAAAAACCTAGGCATTGATTTTGAAGACATCAAACACATGCAGAATGAAAAATTTTTCCCAGGGCTCTTTCAAGATAGTAAAAACAGTGACTTGTACAGCATAATGAAAAACCTAGGCATTGATTTTGAAGACATCAGAC
+
BAABBFFFFFFFGGGGGGGGGGGHHHHHGHHHHHHHFEEEGHGHHHHHHHHHHHHHHHHGFHHHHGGHGHHHHHHHHHHHGHHGGHFGGGGFFHHHGHHHHFHGHGHGGGHHHHHHHGGHHHHHGHHHHHHHHHGHHHHHHHHHHHHHHHHHGHHHHHHGHHHHHHHHHHHHHGGGHGHHHHHGHHHFHDFHFGHGHGDGHGHHH=FHHGHHHFHHGGGHHHGGGFHEGFGHHFHHGHHEFGGFGGFGGG/
@M05620:46:000000000-D9D58:1:1101:27037:9932 1:N:0:103
GAATGAATGCAGAAATTGGCAAGATAATACTGCACCGATGGGAAATGATACTATCCTGAAACATGAGCAAATTGACCAGCCTCAGGATGTGAACTCATTTGCTGGAGGTCACCAGGGCTCTTTCAAGATAGTAAAAACAGTGACTTGTACAGCATAATGAAAAACCTAGGCATTGATTTTGAAGACATCAGACACATGCAGAATGAAAAATTTTTCAGAAATGATTTTTCTGGTGAGGTTGACTTCAGAGA
+
CCCCDFFFFFFFGGGGGGGGGGGHHHHHHHHHHHHHGGGGGHHHHHHHHHHHHHHHHHHHHHHHHHHHHHHHHHHHHHHHGHHHHHHHHGHHHHHHHHHHHHHHHHHGGHHHHHHGGGHHHHHHHHHHHHHHHHHHHGHHHHHHHHHHHHHHHHHHHHHHHHHHGGHHHHHHHHHHHHHHHGHHHHHHHHHHHHHHHHHHHHHHHHHHHHHHHHHHHHHHHHHHHHHHHHHHHHHHHHHHHHGGGGGGGGC
@M05620:46:000000000-D9D58:1:1101:14404:9967 1:N:0:103
GAATGAATGCAGAAATTGGCAAGATAATACTGCACCGATGGGAAATGATACTATCCTGAAACATGAGCAAATTGACCAGCCTCAGGATGTGAACTCATTTGCTGGAGGTCAGAAAAACCTAGGCATTGATTTTGAAGACATCAAACACATGCAGAATGAAAAATTTTTCCCAGGGCTCTTTCAAGATAGTAAAAACAGTGACTTGTACAGCATAATGAAAAACCTAGGCATTGATTTTGAAGACATCAGAC
+
CCCCCFFFFFFFGGGGGGGGGGGHHHHHHHHHHHHHFEGGGHGHHHHHHHHHGHHHHHHHHHHHHHHHHHHHHHHHHHHHGHHHHHFHHGHHHHHHHHHHHHHHECGGGEHFFGHFHGEGHFFFHHHHHHHGHHGFHFFEGHHHHHGGHHGFGGHHHHHGHHHHHHHHHHHHHGCDHHHHGHHEHFHHHHHHHHHGHHBGDGHHHGHH0DFFHHHHHHFHHGGGHFGHHEGGFHHHHHHGGFBFBGGGGG0
@M05620:46:000000000-D9D58:1:1101:14491:9969 1:N:0:103
GAATGAATGCAGAAATTGGCAAGATAATACTGCACCGATGGGAAATGATACTATCCTGAAACATGAGCAAATTGACCAGCCTCAGGATGTGAACTCATTTGCTGGAGGTCACCAGGGCTCTTTCAAGATAGTAAAAACAGTGACTTGTACAGCATAATGAAAAACCTAGGCATTGATTTTGAAGACATCAGACACATGCAGAATGAAAAATTTTTCAGAAATGATTTTTCTGGTGAGGTTGACTTCAGAGA
+
BBBBBFFFFFFFGGGGGGGGGGGGHHHHHHHHHHHHFEFGGHHHHHHGHHHHHHHHHFEHHHHHGHHHHHHHHHHHHHHHGHHHHHHHHHHHHHHHHHHHHHHHHHHEGHHHHHHGGGHHGHHHHHHHHHHHGHFHHGHHHHHHHHHHHHHHHHGHFHHHHDHHGGHHHEHHHHHHHHHHHGHHHHHHHHHHHHHHHHHHHFGGHDGHHGHHHHHHHHHHHHHHHHHHHHHHHHHBGHHHHHGGGGGGGG9
@M05620:46:000000000-D9D58:1:1101:14511:9974 1:N:0:103
GAATGAATGCAGAAATTGGCAAGATAATACTGCACCGATGGGAAATGATACTATCCTGAAACATGAGCAAATTGACCAGCCTCAGGATGTGAACTCATTTGCTGGAGGTCACCAGGGCTCTTTCAAGATAGTAAAAACAGTGACTTGTACAGCATAATGAAAAACCTAGGCATTGATTTTGAAGACATCAGACACATGCAGAATGAAAAATTTTTCAGAAATGATTTTTCTGGTGAGGTTGACTTCAGAGA
+
CCCCCFFFFFFFGGGGGGGGGGGHHHHHHHHHHHHHGFGGGHHHHHHHHHHHHHHHHHHHHHHHHHHHHHHHHHHHHHHHGHHHHHGHHGHHHHHHHHHHHHHHHHHGGHHHHHHGGGHHHHHHHHHHHHHHHHHHHGHHHHHHHHHHHHHHHHHHHHHHHHHHGGHHHHHHHHHHHHHHHGHHHHHHHHHHHHHHHHHHHHHHHGHHHHHHHHHHHHHHHHHHHHHHHHHHHHHFHHHHHHGGGGGGGGC
@M05620:46:000000000-D9D58:1:1101:16736:10035 1:N:0:103
AGATTACTGCAACAGTTCCCCCTGGACCTGGAAAAGTTTCTTGCCTGGCTTACAGAAGCTGAAACAACTGCCAATGTTCCTACAGGATGCTACCCGTAAGGAAAGGCTCCTAGAAGACTCCAAGGGAGTAAAAGAGCTGATGAAACAATGGCAAGTAAGTCAGGCATTTCCGCTTTAGCACTCTTGTGGATCCAATTGAACAATTCTCAGCATTTGTACTTGTAACTGACAAGCCAGGGACAAAACAAAGA
+
BBBBBFFFFFFBGGGGGFGGGGGFHGHHHHHHHHHFGHHHHHGGHHHHGHHGHEFHGHHHHGHFHHHHHGHHFHHFGHHHGFHHHHHHHFFHHHHE?@AGHFGHHHHHHGHHHHHHFFHGHHFGEGHF?FGHHHGGHHHGHGHGHGHGHFHHHHFGFFG@HHHFHEFHHHHGGGDGHEGHHGHHHFFGGHHHHHHHHFHFHHFHHHHHHGGHHHBFGHHHHHFHFHHHEHHGCHGGGGGFGGGFFGGGGGG
@M05620:46:000000000-D9D58:1:1101:22963:10079 1:N:0:103
GAATGAATGCAGAAATTGGCAAGATAATACTGCACCGATGGGAAATGATACTATCCTGAAACATGAGCAAATTGACCAGCCTCAGGATGTGAACTCATTTGCTGGAGGTCCCAGGGCTCTTTCAAGATAGTAAAAACAGTGACTTGTACAGCATAATGAAAAACCTAGGCATTGATTTTGAAGACATCAGACACATGCAGAATGAAAAATTTTTCAGAAATGATTTTTCTGGTGAGGTTGACTTCAGAGAA
+
CBCCCFFFFFFFGGGGGGGGGGFHHHHHHHHHHHHHEEFGGHHHHHHHHHHHHHHHHHHHHHHHHHHHHHHHHHHHHHHHGHHHGHHHGFGGHHHHHHHHHHHGHHHGGHHHHHGGGHHHHHHHHHHHHHGHHHHHGHHHHHHHHHHHHHHHHHHHHHHHHHHGGGHHGHHHHHHHHHHHGHHHHHHHHHHHHHHHHHHHHHHGGHHHHHHHHHHHHHHHHHHHHHHHHHHHGHHHHHHHHHGGGGGGGGF
@M05620:46:000000000-D9D58:1:1101:19693:10085 1:N:0:103
GAATGAATGCAGAAATTGGCAAGATAATACTGCACCGATGGGAAATGATACTATCCTGAAACATGAGCAAATTGACCAGCCTCAGGATGTGAACTCATTTGCTGGAGGTCAGAAAAACCTAGGCATTGATTTTGAAGACATCAAACACATGCAGAATGAAAAATTTTTCAGAAATGATTTTTCTGGTGAGGTTGACTTCAGAGAAGATCGGAAGAGCACACGTCTGAACTCCAGTCACCTGAAGCTATCTC
+
CBCCCFFFFFFFGGGGGGGGGGGHHHHHHHHHHHHHGGGGGHGHHHHHHHHHHHHHHHHHHHHHHHHHHHHHHHHHHHHHGHHHHHHHHHHEGHHHHHHHHHHHHHHGGHHHGHHFHGGHHHHHGHHHFHHHHHFHHHHHHHHHHHHHHHHHHHHHHHHHHHHHHHHHHHHGHHHHHHHHHHHHHHHHGHHHHHHGHHHHHBHGGGHHHHGGGGHHHHHHHGHGHGGHHHHHHHGGGGGGGGEGGGGGGGF
@M05620:46:000000000-D9D58:1:1101:22467:10098 1:N:0:103
GAATGAATGCAGAAATTGGCAAGATAATACTGCACCGATGGGAAATGATACTATCCTGAAACATGAGCAAATTGACCAGCCTCAGGATGTGAACTCATTTGCTGGAGGTCCCAGGGCTCTTTCAAGATAGTAAAAACAGTGACTTGTACAGCATAATGAAAAACCTAGGCATTGATTTTGAAGACATCAGACACATGCAGAATGAAAAATTTTTCAGAAATGATTTTTCTGGTGAGGTTGACTTCAGAGAA
+
CCCDDFFFFFFFGGGGGGGGGGGHHHHHHHHHHHHHGFGGGHHGHHHHHHHHHHHHHHHHHHHHHHHHHHHHHHHHHHHHGHHHGHHHHGGFHHHHHHHHHHHHHHHGGHHHHHGGGHHHHHHHHHHHHHHHHHHHGHHHHHHHHHHHHHHGHHHHGHHHHHHGGHHHHHHHHHHHHHHHGHHHHHHHHHHHHHHHHHGHHHHGGHHHHGHHHHHHHHHHHHHHHHHHHHHHHHHHHHHHHHGGGGFFGFF
@M05620:46:000000000-D9D58:1:1101:22515:10117 1:N:0:103
GAATGAATGCAGAAATTGGCAAGATAATACTGCACCGATGGGAAATGATACTATCCTGAAACATGAGCAAATTGACCAGCCTCAGGATGTGAACTCATTTGCTGGAGGTCCCAGGGCTCCTTCAAGATAGGAAAAACCATTACTTGGACAGCATAATTAAAAACCTAGGCATTTATTTTGAAGACCTTAGGCACATGGAGAATGAAAAATTTTTCAGAAATTATTTTTCCGGTGAGGTTTACTTCCAAGAA
+
BBBABFFFFFFFGGGGGFGFFFGHHHHHHHHDHCGHGCGGGHGHHHHHHGHHHHHHHBDGHG3GGHHGB3AGGHFHHHHHGHHGHHHHHFHEDGHHHHHHHHHHGGHGGHFHB@FFF0//BF33F4334333B3B0///B3?33F32222//2?3@222>@>G/C222@<1?F1<<FGH1/??1?0>111111001101//C0=0DGHH./GHH/000CG;000;;GH/0.A-9..C/C0/;0F00090.:
@M05620:46:000000000-D9D58:1:1101:7742:10129 1:N:0:103
GAATGAATGCAGAAATTGGCAAGATAATACTGCACCGATGGGAAATGATACTATCCTGAAACATGAGCAAATTGACCAGCCTCAGGATGTGAACTCATTTGCTGGAGGTCCCAGGGCTCTTTCAAGATAGTAAAAACAGTGACTTGTACAGCATAATGAAAAACCTAGGCATTGATTTTGAAGACATCAGACACATGCAGAATGAAAAATTTTTCAGAAATGATTTTTCTGGTGAGGTTGACTTCAGAGAA
+
BABBBFFFFFFFGGGGGGGGGGGHHHHHHHHHHHHHGEGGGHFHHHHHHHHHHHHHHHHHHHHHHHHHHHHHHHGHHHHHGHHGGHFHHGHHHHHHHHHHHHHHGHHGGHHHGHGGGHHHHHHHGHFDHHHHHGHHGHHHHHHHHHHHHHHHHHHHHHHHHHHGGHHHHHHHHHHHHHHHGHHHHHHHHHHHHHHHHHHHHHHHHHHHHGHHHHHHHGHHHHHHFFHHHHHGHHHHHHHHHHGGGGGGGGG
@M05620:46:000000000-D9D58:1:1101:7718:10129 1:N:0:103
GAATGAATGCAGAAATTGGCAAGATAATACTGCACCGATGGGAAATGATACTATCCTGAAACATGAGCAAATTGACCAGCCTCAGGATGTGAACTCATTTGCTGGAGGTCCCAGGGCTCTTTCAAGATAGTAAAAACAGTGACTTGTACAGCATAATGAAAAACCTAGGCATTGATTTTGAAGACATCAGACACATGCAGAATGAAAAATTTTTCAGAAATGATTTTTCTGGTGAGGTTGACTTCAGAGAA
+
CCCCCFFFFFFFGGGGGGGGGGGHHHHHGHHHHHHHGEGGGHHHHHHGHHHHHHHHHHHHHHHHHHHHHHHHHHHHHHHHGHHHHHHHHFHHHHHHHHHHHHHHGFFGGHHHGHGGGHHHHHHHHHHHHHHHHHHHGHHGHHHHHHHHHGHHHHHHHHHHHHHGGHHHHHHHHHHHHHHHGHHHHHHGHHHHHHHHHHHHHHGHGHHFHHHHHHHHHHHHHHHHHHHHHHHHGHHGHHGHEHGGGGGGGGF
@M05620:46:000000000-D9D58:1:1101:22527:10132 1:N:0:103
GAATGAATGCAGAAATTGGCAAGATAATACTGCACCGATGGGAAATGATACTATCCTGAAACATGAGCAAATTGACCAGCCTCAGGATGTGAACTCATTTGCTGGAGGTCCCAGGGCTCTTTCAAGATAGTAAAAACAGTGACTTGTACAGCATAATGAAAAACCTAGGCATTGATTTTGAAGACATCAGACACATGCAGAATGAAAAATTTTTCAGAAATGATTTTTCTGGTGAGGTTGACTTCAGAGAA
+
CCCCCFFFFFFFGGGGGGGGGGGHHHHHHHHHHHHHGEGGGHGHHHHHHHHHHHHHHHHHHHHHHHHHHHHHHHHHHHHHGHHHHHHHHGHHHHHHHHHHHHHHHHHGGHGH3@FFC0/3FGD4GEDG4?4?FHHHG/???DD4F?B?33?22B3F33BFGHH?E222FB2@F2?DGHHB=GD=F0?11<<1<F<F1<<D1G1FFGHHHHHHHHCDG0GHF000CGHHB00C0:0:C/C//:0;0;B00/C
@M05620:46:000000000-D9D58:1:1101:8142:10167 1:N:0:103
GAATGAATGCAGAAATTGGCAAGATAATACTGCACCGATGGGAAATGATACTATCCTGAAACATGAGCAAATTGACCAGCCTCAGGATGTGAACTCATTTGCTGGAGGTCCCAGGGCTCTTTCAAGATAGTAAAAACAGTGACTTGTACAGCATAATGAAAAACCTAGGCATTGATTTTGAAGACATCAGACACATGCAGAATGAAAAATTTTTCAGAAATGATTTTTCTGGTGAGGTTGACTTCAGAGAA
+
CBCCCFFFFFFFGGGGGGGGGGGHHHHHHHHHHHHHGEGGGHHHHHHHHHHHHHHHHHHHHHHHHHHHHHHHHHHHHHHHGHHHHHGHHHHHHHHHHHHHHHHHHHHGGHHHHHGGGHHHHHHHHHHGHHHHHHHHGHHHHHHHHHHHHHHHHHHHHHHHHHHGGHHHHHHHHHHHHHHHGHHHHHHHHHHHHHHGHHHHHHHHGHHHHHHHHHHHHHHHHHHHHHHHHHHHHHHHHHHHHHGGGGGGGGG
@M05620:46:000000000-D9D58:1:1101:22036:10170 1:N:0:103
GAATGAATGCAGAAATTGGCAAGATAATACTGCACCGATGGGAAATGATACTATCCTGAAACATGAGCAAATTGACCAGCCTCAGGATGTGAACTCATTTGCTGGAGGTCAGAAAAACCTAGGCATTGATTTTGAAGACATCAAACACATGCAGAATGAAAAATTTTTCCCAGGGCTCTTTCAAGATAGTAAAAACAGTGACTTGTACAGCATAATGAAAAACCTAGGCATTGATTTTGAAGACATCAGAC
+
CCCCCFFFFFFFGGGGGGGGGGGHHHHHHHHHHHHHGEGGGHGHHHHHHHHHHHHHHHHHHHHHHHHHHHHHHHHHHHHHGHHHHHHHHGHHHHHHHHHHHHHHHHHGGHHHHHHHHGGHHHGHHHHHGHHHHHGGHHHHHHHHHHHHHHHHHHHHHHHHHHHHHHHHHHHHHGGGHHHHHHHHHHHHHHHHHHHGHHDHHHHHHHHHGHHHHHHHHHHHHFGGHHHHGHHHHHHHHHHGGGGGGGGGGGF
@M05620:46:000000000-D9D58:1:1101:11125:10240 1:N:0:103
GAATGAATGCAGAAATTGGCAAGATAATACTGCACCGATGGGAAATGATACTATCCTGAAACATGAGCAAATTGACCAGCCTCAGGATGTGAACTCATTTGCTGGAGGTCACCAGGGCTCTTTCAAGATAGTAAAAACAGTGACTTGTACAGCATAATGAAAAACCTAGGCATTGATTTTGAAGACATCAGACACATGCAGAATGAAAAATTTTTCAGAAATGATTTTTCTGGTGAGGTTGACTTCAGAGA
+
CBCCCFFFFFFFGGGGGGGGGGGHHHHHHHHHHHHHGEGGGHHHHHHHHHHHHHHHHHHHHHHHHHHHHHHHHHHHHHHHGHHHHHHHHHHHHHHHHHHHHHHHHHHGGHHHHHHGGGHHHHHHHHHHHHHHHHHHHGHHHHHHHHHHHHHHHHHHHHHHHHHHGGHHHHHHHHHHHHHHHGHHHHHHHHHHHHHHHHHHHHHHHHHHHHHHHHHHHHHHHHHHHHHHHHHHHHHHHHHHFHGGGGGGGGB
@M05620:46:000000000-D9D58:1:1101:3287:10283 1:N:0:103
GAATGAATGCAGAAATTGGCAAGATAATACTGCACCGATGGGAAATGATACTATCCTGAAACATGAGCAAATTGACCAGCCTCAGGATGTGAACTCATTTGCTGGTGGTCCATGGGCTCTTCCAAGATAGTAAAAACAGTGTCTAGTACAGAGTAATGAAAAATCTAGGCATTGATTTTGAAGACATCAGACACATGTAGAATGAAAAATTTTTTAGAAATGATTATTCTGGTGAGGTTGACTTCAGAGAA
+
BBBBBFFFFFFFGGGGGGGGGGGHHHHHHHHHHHHHGGGGGHHHHHHHHHHHHHHHHHHHHHHHHHHHHHHHHHHHHHHHGHHHHHGHHHHHHHHHD4E@FGH33?21133344B1?21333434BG34B?4F?F3EFC4344444BDG3?32?3DG?3F330022DG2GHH22222222/11?0?1111?1?00>1111>11<F11>0FGHH0-.<00D0G0GC00;000=0;G.C:C//0009;C00/;
@M05620:46:000000000-D9D58:1:1101:4391:10311 1:N:0:103
GAATGAATGCAGAAATTGGCAAGATAATACTGCACCGATGGGAAATGATACTATCCTGAAACATGAGCAAATTGACCAGCCTCAGGATGTGAACTCATTTGCTGGAGGTCCCAGGGCTCTTTCAAGATAGTAAAAACAGTGACTTGTACAGCATAATGAAAAACCTAGGCATTGATTTTGAAGACATCAGACACATGCAGAATGAAAAATTTTTCAGAAATGATTTTTCTGGTGAGGTTGACTTCAGAGAA
+
CCCCCFFFFFFFGGGGGGGGGGFHHHHHHHHHHHHHGEGGGHHHHHHHHHHHHHHHHHHHHHHHHHHHFHHHHHHHHHGHGHHHHHFHGGHHGHHHHHHHHHHHHHHGGHHHHHGGGHHHHHHHHHHHHHHHHHHHGHHHGHHHHHHHHHHHHHHHHHHHHHHGGHHHHHHHHHHHHHHHGHHHHHHHHHHHHHHHHHHHHHHGGHHHHHHHHHHGHHHGHHHHHHHHHHHHHFHHHHHHHHGGGGGGGGG
@M05620:46:000000000-D9D58:1:1101:28097:10404 1:N:0:103
GAATGAATGCAGAAATTGGCAAGATAATACTGCACCGATGGGAAATGATACTATCCTGAAACATGAGCAAATTGACCAGCCTCAGGATGTGAACTCATTTGCTGGAGGTCCCAGGGCTCTTTCAAGATAGTAAAAACAGTGACTTGTACAGCATAATGAAAAACCTAGGCATTGATTTTGAAGACATCAGACACATGCAGAATGAAAAATTTTTCAGAAATGATTTTTCTGGTGAGGTTGACTTCAGAGAA
+
CCDDDFFFFFFFGGGGGGGGGGGHHHHHHHHHHHHHGGGGGHHHHHHHHHHHHHHHHHHHHHHHHHHHHHHHHHHHHHGGGHHHGHHHGFGGHHHHHHHHHHHHHHHGGHHHHHGGGHHHHHHHHHHHHHHHHHHHGHHHHHHHHHHHHHHHHHHHHHHHHHHGGHHHHHHHHHHHHHHHGHHHHHHHHHHHHHHHHHHHHHHHHHHHHHHHHHHHHHHHHHHHHHHHGHHHHHHHHHHHHHGGGHGGGGF
@M05620:46:000000000-D9D58:1:1101:28087:10419 1:N:0:103
GAATGAATGCAGAAATTGGCAAGATAATACTGCACCGATGGGAAATGATACTATCCTGAAACATGAGCAAATTGACCAGCCTCAGGATGTGAACTCATTTGCTGGAGGTCCCAGGGCTCTTTCAAGATAGTAAAAACAGTGACTTGTACAGCATAATGAAAAACCTAGGCATTGATTTTGAAGACATCAGACACATGCAGAATGAAAAATTTTTCAGAAATGATTTTTCTGGTGAGGTTGACTTCAGAGAA
+
AABBBFFFFFFFGFGGGGGGGGGHFGHHHHFHHFHHGGGGGHGHHHHGHHHHHHHHGHHHGHHHFFCGGHGHHHHHHHHHGHHHHFHHHHHHHHHHHHHFFFGGGHHGGHHHHHGGGHHHGHHHHHHHHHHHHHHHGHHHHHHHHHGHHGHHHHHHHHHHHHHGGHHHHHHHHHHHHHHGGGHHHHHHHGHHHHHHHHHFHHGGHHGHHEGFHHGHEHHHHHHHHHHGHHHHFBHHHHHHHHGGGGGGGGG
@M05620:46:000000000-D9D58:1:1101:25647:10446 1:N:0:103
GAATGAATGCAGAAATTGGCAAGATAATACTGCACCGATGGGAAATGATACTATCCTGAAACATGAGCAAATTGACCAGCCTCAGGATGTGAACTCATTTGCTGGAGGTCCCAGGGCTCTTTCAAGATAGTAAAAACAGTGACTTGTACAGCATAATGAAAAACCTAGGCATTGATTTTGAAGACATCAGACACATGCAGAATGAAAAATTTTTCAGAAATGATTTTTCTGGTGAGGTTGACTTCAGAGAA
+
CCCCDFFFFFFFGGGGGGGGGGGHHHHHHHHHHHHHGGGGGHHHHHHHHHHHHHHHHHHHHHHHHHHHHHHHHHHHHHHHGHHHHHHHHHHHHHHHHHHHHHHHHHHGGHHHHHGGGHHHHHHHHHHHHHHHHHHHGHHHHHHHHHHHHHHHHHHHGHHHHHHGGHHHHHHHHHHHHHHHGHHHHHHHHHHHHHHHHHHHHHHHHHHHHHHHHHHHHHHHHHHHHHHHHHHHHHHHHHHHHHHHHHGGGGG
@M05620:46:000000000-D9D58:1:1101:25663:10460 1:N:0:103
GAATGAATGCAGAAATTGGCAAGATAATACTGCACCGATGGGAAATGATACTATCCTGAAACATGAGCAAATTGACCAGCCTCAGGATGTGAACTCATTTGCTGGAGGTCCCAGGGCTCTTTCAAGATAGTAAAAACAGTGACTTGTACAGCATAATGAAAAACCTAGGCATTGATTTTGAAGACATCAGACACATGCAGAATGAAAAATTTTTCAGAAATGACTTTTCTTGTGAGGTTGACTTCAGAGAA
+
AA1AA1@DDF@@FCCGGFFGD1FHF11D3FAFFDG000EAABBFHHFFHFHHHHHHHEF1GDAEGF1FAAEGEEEFHHHHGGH1FGGGHHFDFBGHBGFDGHDGFCGGGH1GDFG?ECA0FGHHHEHEDEH22FFGG/<BD1FEG1>1FDGH<GGFFFFFF10EGCCD<G1@GGFFGFF1?GFBGFFF1<>CCFFGDHBF1F1>GFB0C.GFHFHHDG0GFD00;GCG000::00;.:C/CG0;F09;0/;
@M05620:46:000000000-D9D58:1:1101:14998:10562 1:N:0:103
GAATGAATGCAGAAATTGGCAAGATAATACTGCACCGATGGGAAATGATACTATCCTGAAACATGAGCAAATTGACCAGCCTCAGGATGTGAACTCATTTGCTGGAGGTCAGAAAAACCTAGGCATTGATTTTGAAGACATCAAACACATGCAGAATGAAAAATTTTTCCCAGGGCTCTTTCAAGATAGTAAAAACAGTGACTTGTACAGCATAATGAAAAACCTAGGCATTGATTTTGAAGACATCAGAC
+
DCDDDFFFFFFFGGGGGGGGGGGHHHHHHHHHHGHHGGGGGHHHHHHHHHHHHHHHHHHHHHHHHHHHHHHHHHHHHHHHGHHHHHHHHGHHHHHHHHHHHHHHHHHGGHHHHHHHHGGHHHHHHHHHHIHHHHGHHHHHHHHGFHHHHHHHHHHHHHHHHHHHHHHHHHGFFFGGHHHHHHHHHGGGFFFGHHHGHHBFDGFHHGHHHHHHHFHFHHGHHGGGHHFHHHHHFGHHHHHGFGGFGGGGGGB
@M05620:46:000000000-D9D58:1:1101:4622:10574 1:N:0:103
GAATGAATGCAGAAATTGGCAAGATAATACTGCACCGATGGGAAATGATACTATCCTGAAACATGAGCAAATTGACCAGCCTCAGGATGTGAACTCATTTGCTGGAGGTCCCAGGGCTCTTTCAAGATAGTAAAAACAGTGACTTGTACAGCATAATGAAAAACCTAGGCATTGATTTTGAAGACATCAGACACATGCAGAATGAAAAATTTTTCAGAAATGATTTTTCTGGTGAGGTTGACTTCAGAGAA
+
CCCCCFFFFFFFGGGGGGGGGGFGHHHHHHHHHHHHGEGGGHFHHHHHHHHHHHHHHHHHHHHHGHHHHHHHHHHHHHHHGHHHGHGHHFGHHHHHHHHHHHGHHHHGGHHHHHGGGHHHHHHHHHHHHHHHHHHHGHHHHHHHHHHHHHHHHHHHHHHHHHHGGHHHHHHHHHHHHHGHGHGHHHHHHHHHHHHHHHHHHHHGHHHHHHHHHHHHHHHHHHHGGHHHHHHHHHHHHHHGHGGGGGGGGGF
@M05620:46:000000000-D9D58:1:1101:14986:10576 1:N:0:103
GAATGAATGCAGAAATTGGCAAGATAATACTGCACCGATGGGAAATGATACTATCCTGAAACATGAGCAAATTGACCAGCCTCAGGATGTGAACTCATTTGCTGGAGGTCAGAAAAACCTAGGCATTGATTTTGAAGACATCAAACACATGCAGAATGAAAAATTTTTCCCAGGGCTCTTTCAAGATAGTAAAAACAGTGACTTGTACAGCATAATGAAAACCCTAGGCCTTGATTTTGACGACATCAGAC
+
AAAAAFBFFFF1F11FFDGFBBGHF1D33FGFHHGBA0E0AEGFEGHEGHHFHHHHH11FGEFHC11BA0BFFD1BGHGHFGH1FG1@BFED@@FE1BGHHGFFB0FGFHEHHEFCGCGFEHBFFGGHFHHHGHEDD1<0BFG1BGFHAFGFHD1<FGHGH1FHH1D@CDGECGGGHHHHDDB11?>1FHHBGG1CGCFF1>DGBGHHGHBHFHBGG000=/:CHCCCG/://0CGHHGF09;AGEGFFFF
@M05620:46:000000000-D9D58:1:1101:15196:10643 1:N:0:103
GAATGAATGCAGAAATTGGCAAGATAATACTGCACCGATGGGAAATGATACTATCCTGAAACATGAGCAAATTGACCAGCCTCAGGATGTGAACTCATTTGCTGGAGGTCACCAGGGCTCTTTCAAGATAGTAAAAACAGTGACTTGTACAGCATAATGAAAAACCTAGGCATTGATTTTGAAGACATCAGACACATGCAGAATGAAAAATTTTTCAGAAATGATTTTTCTGGTGAGGTTGACTTCAGAGA
+
CCCCCFFFFFFFGGGGGGGGGGGHHHHHHHHHHHHHGGGGGHHHHHHHHHHHHHHHHHHHHHHHHHHHHHHHHHHHHHHHGHHHHHHHHHHHHHHHHHHHHHHHHHHGGHHHHHHGGGHHHGHHGHHHHHHHHHHHHGHHHHHHHHHHHHHHHHHHHHHHHHHHGGHHHHGHHHHHHHHHHGHHHHGGHHHHHHHHHHEFHHHHHHGHHHHHHHHHHHHGHHHHGHHHHHHHHHHFHHHHHHGGGGGGGGF
@M05620:46:000000000-D9D58:1:1101:11066:10661 1:N:0:103
GAATGAATGCAGAAATTGGCAAGATAATACTGCACCGATGGGAAATGATACTATCCTGAAACATGAGCAAATTGACCAGCCTCAGGATGTGAACTCATTTGCTGGAGGTCAGAAAAACCTAGGCATTGATTTTGAAGACATCAAACACATGCAGAATGAAAAATTTTTCCCAGGGCTCTTTCAAGATAGTAAAAACAGTGACTTGTACAGCATAATGAAAAACCTAGGCATTGATTTTGAAGACATCAGAC
+
BABBBFFFFFFFFGGGGGFGGGGHHHHHHHHHHGHHGCGGGGCGEGFEGHHHHFHHHGHGHHFHHFFHHHEGGFFFGHHHGHHHGHFHHFGDBHFHHHHHHHHGFGHGGHHHGHGHGGGHHHFHHHHHGHHGHGGHGGHHGHHHHHGHHHHHHHHHHHFHGHHHGHGFHHHHHGGGHHHHHHHHHHHGHDFHFHHGHGDFDHHHHFDHGGHGFHHHHFGFHHGGFCGFFHHFEHHHHHHGGGGGGGEFFFB
@M05620:46:000000000-D9D58:1:1101:3199:10724 1:N:0:103
GAATGAATGCAGAAATTGGCAAGATAATACTGCACCGATGGGAAATGATACTATCCTGAAACATGAGCAAATTGACCAGCCTCAGGATGTGAACTCATTTGCTGGAGGTCACAAGTGCCAAGGGAAGAGGGAGGCCCCTTATACAACCATCAGATCTTGTGAGAATAACAGGAGAACAGCATGGAGAAAACAGCCTCCATGATTCAATTATTCCCACCTTTTTCCACTTGACATGTGGGAATTATTACAAT
+
BBBCCFFFFFFFFGGGGGGGGGGHHGHHGHHHHHHHEEEGEFAFHFGGHHHHHHHHHGHHHHHHHBFGGGHHGHGHHHGGFHHGGHGGHBGHHHHHHHHHHHHGHGHGGHHHHFG3BBFDF/?EGGEF?GF/?//?EFHHHBGFBCB/<<GGF>>@HFE2@FGFHGHHHHFACFFHF0F0FHFEGG1CFG/C<G.<CGHFDGHBGFHHHFHHB;GC.:CCGFHB00:0CFFFFFFFBFD?F/CFBFBBFGB
@M05620:46:000000000-D9D58:1:1101:15300:10732 1:N:0:103
GAATGAATGCAGAAATTGGCAAGATAATACTGCACCGATGGGAAATGATACTATCCTGAAACATGAGCAAATTGACCAGCCTCAGGATGTGAACTCATTTGCTGGAGGTCAGAAAAACCTAGGCATTGATTTTGAAGACATCAAACACATGCAGAATGAAAAATTTTTCCCAGGGCTCTTTCAAGATAGTAAAAACAGTGACTTGTACAGCATAATGAAAAACCTAGGCATTGATTTTGAAGACATCAGAC
+
CBCCCFFFFFFFGGGGGGGGGGGHHHHHHHHGHHHHGGGGGHHHHHHHHHHHHHHHHHHHHHHHHHHHHHHHHHHHHGHHGHHHHHHHHHHHHHHHHHHHHHHHHHHGGHFHHHHHHGGHHGHHHHHHHHHHHHGHHHHHHHHHHHHHHHGHHHHHHHHHHHHGHHHHHHHHHGGGHHHHHHHHHHHHHGHHHHHGHHHHHHHHHHHHHHHHHHHHGHHHHHGGHHHHHHHHGHHHHHHGGGGGGGGGGGF
@M05620:46:000000000-D9D58:1:1101:19289:10740 1:N:0:103
GAATGAATGCAGAAATTGGCAAGATAATACTGCACCGATGGGAAATGATACTATCCTGAAACATGAGCAAATTGACCAGCCTCAGGATGTGAACTCATTTGCTGGAGGTCACCAGGGCTCTTTCAAGATAGTAAAAACAGTGACTTGTACAGCATAATGAAAAACCTAGGCATTGATTTTGAAGACATCAGACACATGCAGAATGAAAAATTTTTCAGAAATGATTTTTCTGGTGAGGTTGACTTCAGAGA
+
CCCCCFFFFFFFGGGGGGGGGGGHHHHHHHHHHHHHGGGGGHHHHHHHHHHHFHHHHHHHHHHHHHHHHHHHHHHHHHHHGHHHHHHHGGHGHHHHHHHHGHHHHHHGGHHHHHHGGGHHHHHHHHHHHHHHHHHHHGHHHGHHHHHHHHHHHHHHHHHHHHHHGGHHHHHHHHHHHHHHHGHHHHGHHHHHHHHGHHHHHHHHHHHGHHHHHHHHHHHHHHGEHHHHHHHHHHHGHHHHHFGGGGGGGGB
@M05620:46:000000000-D9D58:1:1101:16416:10744 1:N:0:103
GAATGAATGCAGAAATTGGCAAGATAATACTGCACCGATGGGAAATGATACTATCCTGAAACATGAGCAAATTGACCAGCCTCAGGATGTGAACTCATTTGCTGGAGGTCACCAGGGCTCTTTCAAGATAGTAAAAACAGTGACTTGTACAGCATAATGAAAAACCTAGGCATTGATTTTGAAGACATCAGACACATGCAGAATGAAAAATTTTTCAGAAATGATTTTTCTGGTGAGGTTGACTTCAAGAA
+
1AA1>D13DFF11ACFGDBF1GA11FGHBGAFGFGH?0EE?00B/FFADGHG22FBF1F1FG0111BFG01F111DFBFHGFHFF011F@F2EG1F1FGFBH1F1FA/EGFGFDHGGGHHHHBDG>GG1>B2F2>2G/F0FG1GGH1BFG2DG0FBGH22B>GCFGFCBGHHF1<DGGHHHGHFBGGGHFFEFHHHHHHHDDGGHFDE0C.C<DBGGHE0/=CG0CC0;CG0:;G0:::;BCF00;0CB0C
@M05620:46:000000000-D9D58:1:1101:4530:10746 1:N:0:103
GAATGAATGCAGAAATTGGCAAGATAATACGGCACCGATGGGAAATGATACTATCCTGAAACATGAGCAAATTGACCAGCCTCAGGATGTGAACTCATTTGCTGGAGGTCACCAGGGCTCTTTCAAGATAGTAAAAACAGTGACTTGTACAGCATAATGAAAAACCTAGGCATTGATTTTGAAGACATCAGACACATGCAGAATGAAAAATTTTTCAGAAATGATTTTTCTGGTGAGGTTGACTTCAGAGA
+
AAAAAFFFFFFFGGFGGGGGG1F1FGBGHE0AEEE0E0AEGGHHE1G1D21FAFHFFEHHHHFEC1B1GG1FAFEHC@FHCGHBFGCCG1FGD@GHBGH2GD1B1BG>EFGFEFH/AEGGHGGHBHFHBGG>GHHFHGHHDFGDDHGHHDGGFHFDFGFHHHDFCCBGFFF11FHFHHGHGGHHHHHHFHGHHHHCGFHHHFCDGHGHFFGHHFGFHHHC/GHFHHHHHB:GHCGC9A;FGFFGGGGGGG/
@M05620:46:000000000-D9D58:1:1101:16434:10747 1:N:0:103
GAATGAATGCAGAAATTGGCAAGATAATACTGCACCGATGGGAAATGATACTATCCTGAAACATGAGCAAATTGACCAGCCTCAGGATGTGAACTCATTTGCTGGAGGTCACCAGGGCTCTTTCAAGATAGTAAAAACAGTGACTTGTACAGCATAATGAAAAACCTAGGCATTGATTTTGAAGACATCAGACACATGCAGAATGAAAAATTTTTCAGAAATGATTTTTCTGGTGAGGTTGACTTCAAGAA
+
CCCCCFFFFFFFGGGGGGGGGGGHHHHHHHHHHHHHGGGGGHGHHHHHHHHHHHHHHHHHHHGHHGHHHHHHHHHHHHHHGHHHHHHHHGHHHHHHHHHHHHHHHHHGGHHHHHHGGGHHHHHHHHHHHHHHHHHHHGHHHHHHHHHHHHGHHHHHHHHHHHHHGGHHHHHHHHHHHHHHHGHHHHHHHHHHHHHHHHHHHHHHHHHHHHHHHHHHHHHHHHHHHHHHHHHHHHHHHHHHHHGGGGGGGGG
@M05620:46:000000000-D9D58:1:1101:6416:10752 1:N:0:103
GAATGAATGCAGAAATTGGCAAGATAATACTGCACCGATGGGAAATGATACTATCCTGAAACATGAGCAAATTGACCAGCCTCAGGATGTGAACTCATTTGCTGGAGGTCACAAGTGCCAAGGGAAGAGGGAGGCCCCTTATACAACCATCAGATCTTGTGAGAATAACAGGAGAACAGCATGGAGAAAACAGCCTCCATGATTCAATTATTCCCACCTTTTTCCACTTGACATGTGGGAATTATTACAAT
+
BBBBBFFFFFFFGGGGGGGGGGGHHHHHHHHHHHHHGGGGGHHHHHHHHHHHHHHHHGHHHHHHHHHHHHHHHHHHHHHHGHHGGHGFGGHFHHHHHHHHHHHHHHHGGHHHHHHFDBHBFGFFHEE0EHEGEEDGGGHHGHHBDCFFFHHGHHHEHGFFHHHFFHHHHHHAAGHGGHHHHHHECFHHHHGHHHEGHHHHHHHHHHHGHGHHEFFGGGHFHHFFGF0FFGGGFGFGGGGEGFFFFGFFFGB
@M05620:46:000000000-D9D58:1:1101:11606:10791 1:N:0:103
GAATGAATGCAGAAATTGGCAAGATAATACTGCACCGATGGGAAATGATACTATCCTGAAACATGAGCAAATTGACCAGCCTCAGGATGTGAACTCATTTGCTGGAGGTCACCAGGGCTCTTTCAAGATAGTAAAAACAGTGACTTGTACAGCATAATGAAAAACCTAGGCATTGATTTTGAAGACATCAGACACATGCAGAATGAAAAATTTTTCAGAAATGATTTTTCTGGTGAGGTTGACTTCAGAGA
+
CCCCCFFFFFFFGGGGGGGGGGGHHHHHHHHHHHHHGGGGGHHHHHHHHHHHHHHHHHHHHHHHHHHHHHHHHHHHHHHHGHHHGGHHHGHHHHHHHHHHHHHHHHHGGHHHFDHGGGHGHHHGHEGFFGHBGHHHHGEHGFGHHFHDGFFFFFFHFHHHHHHGGFCCHGFGHFF1GHHHHGGFGCBFDFGHHFC<GGFGHHGFFHHHHFHHHHGHBBFHBFFFHHHHHGGHE;CCGAHFHGFGGGFFBBF
@M05620:46:000000000-D9D58:1:1101:9969:10804 1:N:0:103
GAATGAATGCAGAAATTGGCAAGATAATACTGCACCGATGGGAAATGATACTATCCTGAAACATGAGCAAATTGACCAGCCTCAGGATGTGAACTCATTTGCTGGAGGTCTGAAAAACCTAGGCATTGATTTTGAAGACATCAAACACATGCAGAATGAAAAATTTTTCCCAGGGCTCTTTCAAGATAGTAAAAACAGTGACTTGTACAGCATAATGAAAAACCTAGGCATTGATTTTGAAGACATCAGAC
+
BBAABFFFDFFFGFGGGGGGGGGHHHHHGHHHGHHGGGGGGHHFHHHFHHHHHHHHHHHHHHHHHGHHHGHHHHGHGHHHGHHHHHFGHHEFHHHHHHHHHHHGGHHGGHHHHHHHHGGHHGHHHHHHHGHHHHGHGHHHGFHFFFHHHHHFGHHHHHHGHGHFFHHHHHHHHGGGHHHHHHHGHEHGHHHHHHHGHHGGGGFGBDGHHGHHHFGDFHHHGHGGBGHGHHGHFHHFFFFGGGGGGGGGEGF
@M05620:46:000000000-D9D58:1:1101:9953:10811 1:N:0:103
GAATGAATGCAGAAATTGGCAAGATAATACTGCACCGATGGGAAATGATACTATCCTGAAACATGAGCAAATTGACCAGCCTCAGGATGTGAACTCATTTGCTGGAGGTCTGAAAAACCTAGGCATTGATTTTGAAGACATCAAACACATGCAGAATGAAAAATTTTTCCCAGGGCTCTTTCAAGATAGTAAAAACAGTGACTTGTACAGCATAATGAAAAACCTAGGCATTGATTTTGAAGACATCAGAC
+
CCCCCFFFFFFFGGGGGGGGGGGHHHHHHHHHHHHHGGGGGHHHHHHHHHHHHHHHHHHHHHHHHHHHHHHHHHHHHHHHGHHHHHHHHHHHHHHHHHHHHHHHHHHGGHHHDGFHHGGHHHEHHHHHHHHHHHFBFDGHHBDGHHHGGHGFGHHHHHHHGFHHHHHHHFHHFCGG0FGGGGHFHFFGHFHHHHHGHHBFHHHHEHHHHHBHHFGHHFGFDFDGHHHGHHHHFHHHHHHGFGGFGGGFFG/
@M05620:46:000000000-D9D58:1:1101:7533:10822 1:N:0:103
GAATGAATGCAGAAATTGGCAAGATAATACTGCACCGATGGGAAATGATACTATCCTGAAACATGAGCAAATTGACCAGCCTCAGGATGTGAACTCATTTGCTGGAGGTCAGAAAAACCTAGGCATTGATTTTGAAGACATCAAACACATGCAGAATGAAAAATTTTTCCCAGGGCTCTTTCAAGATAGTAAAAACAGTGACTTGTACAGCATAATGAAAAACCTAGGCATTGATTTTGAAGACATCAGAC
+
BABBBFFFFFFFGGFGGGGGGGGGHHHHHHHHHHHHGAEGGHHHHHHHHHHHHHHHHGHHHHGHHHGGGHGGHFHHHHHHGHHHGHHFGGGFGHHHHHHHHHHHFHHGGHFHGHGHHGGFHHHHHHHHHHHHHHFHHHHHHHHHHHHGHHHGDGHHGGHGGHHHHHHHHHHGGFDCCGHHFHHHHGHHHGHHHGHGHHGHHHHHHHHHHHHHFHHHHHHGHGDDHHFGGHHHFHHHHHHGGGGFGFFGGGF
@M05620:46:000000000-D9D58:1:1101:27551:10856 1:N:0:103
GAATGAATGCAGAAATTGGCAAGATAATACTGCACCGATGGGAAATGATACTATCCTGAAACATGAGCAAATTGACCAGCCTCGGGATGTGAACTCATTTGCTGGAGGTCAGAAAAACCTAGGCATTGATTTTGAAGACATCAAACACATGCAGAATGAAAAATTTTTCCCAGGGCTCTTTCAAGATAGTAAAAACAGTGACTTGTACAGCATAATGAAAAACCTAGGCATTGATTTTGAAGACATCAGAC
+
CCCCCFFFFFFFGGGGGGGGGGGHHHHHHHHHHHHHGGGGGHHHHHHHHHHHHHHHHHHHHHHHHHHHHHHHHHHHHHHHGHHGGGGGGHHHHHHHHHHHHHHHHHHGGHHHHHHHHGGHHHHHHHHHHHHHHHGHHHHHHHHHHHGHHHHHHHHHHHHHHHHHHHHHHHHHHGGGHHHHHHHHHHHHHHGHHHHGHHHHHHHHHHHHHHHHGHHHHHHGHHGGHHHGHHHHGGGGGHGGGGGGGHGGGGF
@M05620:46:000000000-D9D58:1:1101:15364:10861 1:N:0:103
GAATGAATGCAGAAATTGGCAAGATAATACTGCACCGATGGGAAATGATACTATCCTGAAACATGAGCAAATTGACCAGCCTCAGGATGTGAACTCATTTGCTGGAGGTCACCAGGGCTCTTTCAAGATAGTAAAAACAGTGACTTGTACAGCATAATGAAAAACCTAGGCATTGATTTTGAAGACATCAGACACATGCAGAATGAAAAATTTTTCAGAAATGATTTTTCTGGTGAGGTTGACTTCAGAGA
+
CCCCDFFFFFFFGGGGGGGGGGGHHHHHHHHHHHHHGGGGGHHHHHHHHHHHHHHHHHHHHHHHHHHHGHHHHHHHHHHHGHHHHHHHHGGHHHHHHHHHHHHGHHHGGHHHHHHGGGHHHHHHHHHHHHHHHHHHHGHHHHHHHHGHHHHHHHHHHHHHHHHHGGHHHHHHHHHHHHHHHGHHHHHHHHHHHHHHHHHHHHHHHHHHHHHHHHHHHHHHHHHHHHHHHHHHHHHHHHGGHHGGGGHHHGB
@M05620:46:000000000-D9D58:1:1101:22500:10889 1:N:0:103
GAATGAATGCAGAAATTGGCAAGATAATACTGCACCGATGGGAAATGATACTATCCTGAAACATGAGCAAATTGACCAGCCTCAGGATGTGAACTCATTTGCTGGAGGTCACCAGGGCTCTTTCAAGATAGTAAAAACAGTGACTTGTACAGCATAATGAAAAACCTAGGCATTGATTTTGAAGACATCAGACACATGCAGAATGAAAAATTTTTCAGAAATGATTTTTCTGGTGAGGTTGACTTCAGAGA
+
BBCCCFFFFFFFGGGGGGGGGGGHHHHHHHHHHHHHGGGGGHHHHHHHHHHHHHHHHGHHHHHHGHHHHHHHHHHHHHHHGHHHHHHHHGHHHHHHHHHHHHHGFFHGEGHHDGFFGGHHHHHHHHHHHHHHHHHGHGHHGHFHHHFFDGHHGHHHGHFFGHHFEGHHHGHGHHHHFHHHHGHGHHGHHHHHHHHHHHHHGGHHHGHHGHHHHHHHHHFFHHHHGHGHHHHHGCGBCGCFHHGGGGGGGGF
@M05620:46:000000000-D9D58:1:1101:21083:10906 1:N:0:103
GAATGAATGCAGAAATTGGCAAGATAATACTGCACCGATGGGAAATGATACTATCCTGAAACATGAGCAAATTGACCAGCCTCAGGATGTGAACTCATTTGCTGGAGGTCCCAGGGCTCTTTCAAGATAGTAAAAACAGTGACTTGTACAGCATAATGAAAAACCTAGGCATTGATTTTGAAGACATCAGACACATGCAGAATGAAAAATTTTTCAGAAATGATTTTTCTGGTGAGGTTGACTTCAGAGAA
+
BBBBBFFFFFFFGFGGGGGGGGGHHHHHGHHHHHHHGGGGGHHGHHHHHHHGHHHHHHFFGHHGGHHGHHHHHHHHHHHHGHHGGGGHHHHHGHHHHHHFHHHHGHHGGHHHHHGGGHHHHHHGHHHHHHHHHGHHGHHHHHHHHHHHHHHHHHHHHHGHHHGGGHHHHHHHGHHHHHGHGHGHHHHHHHHHGHGHHGHHHHHHHHGGFGHHHHHHHHHHHGEGHHHHHHGGHHHHGHGHHHGEGFGGGGF
@M05620:46:000000000-D9D58:1:1101:21103:10910 1:N:0:103
GAATGAATGCAGAAATTGGCAAGATAATACTGCACCGATGGGAAATGATACTATCCTGAAACATGAGCAAATTGACCAGCCTCAGGATGTGAACTCATTTGCTGGAGGTCCCTGGGCTCTTTCAAGATAGTAAAAACAGTGACTTGTACAGCATAATGAAAAACCTAGGCATTGATTTTGAACACATCAGACACATGCAGAATGAAAAATTTTTCAGAAATGATTTTTCTGGTGAGGTTGACTTCAGAGAA
+
CCCCCFFFFFFFGGGGGGGGGGGHHHHHHHHHHHHHGGGGGHHGHHHHHHHHHHHHHHHHHHHHHHHHHHHHHHHHHHHHGHHHHHHHHHHHHHHHHHHHHHHHHFHAFH@13B11???3?GBHFFHBGHHBHD?3/?2B33FFHBGB3FF2B?33FDF3BFC//2@F22222FG1?GG1/F1?GHHCD=>CF0011G<F10GF10=0GECHFF/DD0=<GF0GB0G0CGHE0;0.;:GHH00BF0C0CF0
@M05620:46:000000000-D9D58:1:1101:4526:10946 1:N:0:103
GAATGAATGCAGAAATTGGCAAGATAATACTGCACCGATGGGAAATGATACTATCCTGAAACATGAGCAAATTGACCAGCCTCAGGATGTGAACTCATTTGCTGGAGGTCCCAGGGCTCTTTCAAGATAGTAAAAACAGTGACTTGTACAGCATAATGAAAAACCTAGGCATTGATTTTGAAGACATCAGACACATGCAGAATGAAAAATTTTTCAGAAATGATTTTTCTGGTGAGGTTGACTTCAGAGAA
+
BBBBAFFFFFFFGGGGGGGGGGGHHHHHHHHHHHHHEEEGGHHHHHHHHHHHHHHHHHHHHHHHHHGHHHHHHHHHHHHHGHHHGHHHHHHHHHHHHFHHHHHHHFHGGHHHHHGGGHHHHHHHHHHHHHFHHHHHGHHHHHHHHHHGHHHHHHHHHHHHHHHGGHHHHHHHHHHHHHHHGHHHHHHHHHHHHHHHHGHHHGHGHHHHFHHHHHHHHHHHHHHHHHHHHHHHHHHHHHHHHGGGGGGGGGF
@M05620:46:000000000-D9D58:1:1101:15663:10947 1:N:0:103
GAATGAATGCAGAAATTGGCAAGATAATACTGCACCGATGGGAAATGATACTATCCTGAAACATGAGCAAATTGACCAGCCTCAGGATGTGAACTCATTTGCTGGAGGTCAGAAAAACCTAGGCATTGATTTTGAAGACATCAAACACATGCAGAATGAAAAATTTTTCCCAGGGCTCTTTCAAGATAGTAAAAACAGTGACTTGTACAGCATAACGAGAAACCTAGGCATTGATTTTGAAGACATCAGAC
+
CCDCDFFFFFFFGGGGGGGGGGGHHHHHHHHHHHHHGGGGGHHHHHHHHHHHHHHHHHHHHHGHHHHHHHHHHHHHHHHHGHHHHGHHHHHHHHHHHHHHHHHHHHHGGHHF@BGFF>FH3F3E3B?GHHFFHBFHFHHHEF3GD?0???22??F23?22FHH0@>FG=22>=//<0=FHH1GHHHFHH<FBHHHGHC=1FF0000=0H<</DF00.E.=EH/./00//00<G0C:00F.;CFG/FGGGG0
@M05620:46:000000000-D9D58:1:1101:19971:10951 1:N:0:103
GAATGAATGCAGAAATTGGCAAGATAATACTGCACCGATGGGAAATGATACTATCCTGAAACATGAGCAAATTGACCAGCCTCAGGATGTGAACTCATTTGCTGGAGGTCCCAGGGCTCTTTCAAGATAGTAAAAACAGTGACTTGTACAGCATAATGAAAAACCTAGGCATTGATTTTGAAGACATCAGACACATGCAGAATGAAAAATTTTTCAGAAATGATTTTTCTGGTGAGGTTGACTTCAGAGAA
+
CBCCCFFFFFFFGGGGGGGGGGGHHHHHHHHHHHHHGGGGGHHHHHHHHHHHHHHHHHHHHHHHHHHHHHHHHHGHHHHHGHHHHHHHHHHHHHHHHHHHHHHHHHHGGHHHHHGGGHHHHHHHHHHHHHHIHHHHGHHHHHHHHHHHHHHHHHHHHHGHHHHGGHHHHHHHHHHHHHHHGHHHHHHHHHHHHHHHHHHHHHHHHHHHHHHHHHHHHHHHHHHHHHHHHHHHHHHHHHHHHHGGGGGGGGG
@M05620:46:000000000-D9D58:1:1101:24236:10953 1:N:0:103
GAATGAATGCAGAAATTGGCAAGATAATACTGCACCGATGGGAAATGATACTATCCTGAAACATGAGCAAATTGACCAGCCTCAGGATGTGAACTCATTTGCTGGAGGTCAGAAAAACCTAGGCATTGATTTTGAAGACATCAAACACATGCAGAATGAAAAATTTTTCCCAGGGCTCTTTCAAGATAGTAAAAACAGTGACTTGTACAGCATAATGAAAAACCTAGGCATTGATTTTGAAGACATCAGAC
+
CCCCCFFFFFFFGGGGGGGGGGGHHHHHHHHHHHHHGGGGGHHHHHHHHGHHHHHHHHHHHHHHHHHHHHHHHHHHHHHHGHHHGHHHHGHGHHHHHHHHHHHHHHHGGHHHHHHHHGGHHHHHHHHHHHHHHHGHHHHHHHHHHHHHHHHHGHHHHHHHHHHHHHHHHHHHHGGGHHHHHHHHHHHHHHHHHHHGGHFGFHHHHGHHHHHHHHHHHHFFHHGGHHHFHHHHFHHHGHHGGGGGGGGGGGF
@M05620:46:000000000-D9D58:1:1101:6051:10953 1:N:0:103
GAATGAATGCAGAAATTGGCAAGATAATACTGCACCGATGGGAAATGATACTATCCTGAAACATGAGCAAATTGACCAGCCTCAGGATGTGAACTCATTTGCTGGAGGTCACCAGGGCTCTTTCAAGATAGTAAAAACAGTGACTTGTACAGCATAATGAAAAACCTAGGCATTGATTTTGAAGACATCAGACACATGCAGAATGAAAAATTTTTCAGAAATGATTTTTCTGGTGAGGTTGACTTCAGAGA
+
CCCCCFFFFFFFGGGGGGGGGGGHHGHHGHHHHHHHEEGGGHHHHHHHHHHHHHHHHHHHHHHHHHGHHHHHHHHHHHHHGHHHHHGHHFGFHHHHHHHHHHHHHGHGGHHHHHHGGGHHHHHHHHHHHHHHHHHHHGHGGHHHHHHHHHHHHHHHHHHHHHHHGGHHHHHGHHHHHHHHHGHHHHGHHHHHHGHHHHHHHHHHHHHHHHHHHHHHHHGHGHHHHHHHHHHHHHHHHHHHHHGGGGGGGGB
@M05620:46:000000000-D9D58:1:1101:27440:10977 1:N:0:103
GAATGAATGCAGAAATTGGCAAGATAATACTGCACCGATGGGAAATGATACTATCCTGAAACATGAGCAAATTGACCAGCCTCAGGATGTGAACTCATTTGCTGGAGGTCCCAGGGCTCTTTCAAGATAGTAAAAACAGTGACTTGTACAGCATAATGAAAAACCTAGGCATTGATTTTGAAGACATCAGACACATGCAGAATGAAAAATTTTTCAGAAATGATTTTTCTGGTGAGGTTGACTTCAGAGAA
+
CCCCCFFFFFFFGGGGGGGGGGGHHHHHHHHHHHHHGGGGGHHHHHHHHHHHHHHHHHHHHHHHHHHHHHHHHHHHHHHHGHHHHHHHHHHHHHHHHHHHHHHHHHHGGHHHHHGGGHHHHHHHHHHHHHHHHHHHGHHHHHHHHHHHHHHHHHHHHHHHHHHGGHHHHHHHHHHHHHHHGHHHHHHHHHHHHHHHHHHHHHHHHHHHHHHHHHHHHHHHHHHHHHHHHHHHHHHHHHHHHHGHHHGGGGG
@M05620:46:000000000-D9D58:1:1101:26124:10998 1:N:0:103
GAATGAATGCAGAAATTGGCAAGATAATACTGCACCGATGGGAAATGATACTATCCTGAAACATGAGCAAATTGACCAGCCTCAGGATGTGAACTCATTTGCTGGAGGTCCCAGGGCTCTTTCAAGATAGTAAAAACAGTGACTTGTACAGCATAATGAAAAACCTAGGCATTGATTTTGAAGACATCAGACACATGCAGAATGAAAAATTTTTCAGAAATGATTTTTCTGGTGAGGTTGACTTCAGAGAA
+
BBBBBFFFFFFFGGGGGGGGFGGGHHHHHHHHHHGHGGGGGHHHHHHHHGHHHHHHHHHHHHHHGFHHHHHHHHHHHHHHGHGHGGHHHHGGHHHHHHHHHGHHGHHGFHHHBGGGGHFHGHHHHHHHHHHHHFHHGHHHHFHHHHHGHHFHHHHHHHFFHHHGGHHHGGHHHHGHHHHHGHHHHHHHDGFHHHHHHHHHEFHHHHHHHHHHHHHHHFGHHHFHHHHHHHHFHHFGAGHHHHGGGGGGGGG
@M05620:46:000000000-D9D58:1:1101:25155:11015 1:N:0:103
GAATGAATGCAGAAATTGGCAAGATAATACTGCACCGATGGGAAATGATACTATCCTGAAACATGAGCAAATTGACCAGCCTCAGGATGTGAACTCATTTGCTGGAGGTCCCAGGGCTCTTTCAAGATAGTAAAAACAGTGACTTGTACAGCATAATGAAAAACCTAGGCATTGATTTTGAAGACATCAGACACATGCAGAATGAAAAATTTTTCAGAAATGATTTTTCTGGTGAGGTGACTTCAGAGAAG
+
CCCCCFFFFFFFGGGGGGGGFGGHHHHHHHHHHHHHGGGGGHFGGHHGHHHHHHHHHHHHHHHHHHGGFGHGHHHHHGHHGHHHHHHHHHHF5FHHHHHHHHHHHHHGGHHHHGGGGHHHHHHHHHFHFHHHHHGHGHHHHHHHHHHHHHHHHHHHHHHHHHHGGHHHHHHHHHGHHHHHGHHHHHGHHHHHHHGHHHHHHHHHHGEHAGHHHHHHHGGHHHGHHHHHHHHHHHHHHHGHHHHGGFFGGEF
@M05620:46:000000000-D9D58:1:1101:16481:11020 1:N:0:103
GAATGAATGCAGAAATTGGCAAGATAATACTGCACCGATGGGAAATGATACTATCCTGAAACATGAGCAAATTGACCAGCCTCAGGATGTGAACTCATTTGCTGGAGGTCACCAGTGCTCTGTCAAGATAGTAAAAACAGTGACTTGTACAGCATAATGAAAAACCTAGGCATTGATTTTGAAGACATCAGACACATGCAGAATGAAAAATTTTTCTGATATGATTTTTCTGGTGAGGTTGACTTCAGAGA
+
CCCCCFFFFFFFGGGGGGGGGGGHHHHHHHHHHHHHGGGGGHHHHHHHHHHHHHHHHHHHHHHHHGHHHHHHHHHHHHHHGHHHHHHHHHHHHHHHHHHHHHHHHHHGGHHHHB1333@4D3D4D4BFEGB44D4?3</2DG3444B3F4D3223FH33333F0/C222@=2@G22>2?=DF11F0F1=1=110><11111GH11111<<.000</0=D0<HG00H0:C/;CCH/;:.CG/C0:0;CFG0/
@M05620:46:000000000-D9D58:1:1101:20832:11131 1:N:0:103
GAATGAATGCAGAAATTGGCAAGATAATACTGCACCGATGGGAAATGATACTATCCTGAAACATGAGCAAATTGACCAGCCTCAGGATGTGAACTCATTTGCTGGAGGTCAGAGAAACCTAGCAATTGATTTTGAAGACTTACTAGACCTGCAGAATGAAAAATTTTTCCATGGATTCTGTCGAGATAGGAAACACGGAGACTTTAACAGCATACTGAAATATCTTGTCAGTTATTTTGAAGACATCAGAC
+
AAAAABFFFFFDG11FFGF1EGGBGGHFBFGGFEFC00EA000AGGHBGHEFGGHHFGGHHF0BGFFBG0FGFEGFFHFHEGGFHHEGFGHBFGHDDGHHHE1F1BCFFH10B1B110BF1111B>11FBGB>2/B1101211121111<BFC1FGHFHHHHH<<F2>0@221@11?1?111/?/<?11<1100>0.--<-<G000==B0./D000:C;:000;;000=0:<000;;CC.B00//00;C0/
@M05620:46:000000000-D9D58:1:1101:28661:11290 1:N:0:103
GAATGAATGCAGAAATTGGCAAGATAATACTGCACCGATGGGAAATGATACTATCCTGAAACATGAGCAAATTGACCAGCCTCAGGATGTGAACTCATTTGCTGGAGGTCCCAGGGCTCTTTCAAGATAGTAAAAACAGTGACTTGTACAGCATAATGAAAAACCTAGGCATTGATTTTGAAGACATCAGACACATGCAGAATGAAAAATTTTTCAGAAATGATTTTTCTGGTGAGGTTGACTTCAGAGAA
+
BBCCCFFFFFFFGGGGGGGGGGFFHFHHHHHHHGHHGGGGGHHHHHHGHHHHHHHHHHHHHHHHHGHHHHHGHHHHHHHHGHHHHHHHHHHHHHHHHHHHHHHHHHHGGHHHHHGGGHHHHHHHHHHHHHHHHHHHGHHHHGHHHHHHHHHHHHHHHHHHHHHGGHGHHHHHHHHHHHHHGHHHHHHHHHHHGHHHHHGHGHHHHHHHHHHHHHHHHHHGHHGHHHHHHHHHHHHHHHHHHHGGGGGGGFF
@M05620:46:000000000-D9D58:1:1101:15427:11296 1:N:0:103
GAATGAATGCAGAAATTGGCAAGATAATACTGCACCGATGGGAAATGATACTATCCTGAAACATGAGCAAATTGACCAGCCTCAGGATGTGAACTCATTTGCTGGAGGTCACCAGGGCTCTTTCAAGATAGTAAAAACAGTGACTTGTACAGCATAATGAAAAACCTAGGCATTGATTTTGAAGACATCAGACACATGCAGAATGAAAAATTTTTCAGAAATGATTTTTCTGGTGAGGTTGACTTCAGAGA
+
B@AABFBFFFFFGFGFFFGGGFFHHHHHGHHHBFHH??CFGHHGHHHHHHHHGGGHFAGFHHGHHHHHFEHHHHHHHHGHGHHHHFHHHFHHHHHHFGGHHHFHFHHGGHHHHFFFGDFHHGGHFHHHHHGHHHHHHGHHGHHHHHHHGHEHHHHHGFFHHHHHGGHHHGFHHHHEHHHHHGHHHHHHHHFDGGHHHFHHHGHHHGHHHHHHGHGFHFGGHHHGGHHGHHHHGHHHHHHGFHFGGGG0CFB
@M05620:46:000000000-D9D58:1:1101:25232:11306 1:N:0:103
GAATGAATGCAGAAATTGGCAAGATAATACTGCACCGATGGGAAATGATACTATCCTGAAACATGAGCAAATTGACCAGCCTCAGGATGTGAACTCATTTGCTGGAGGTCAGAAAAACCTAGGCATTGATTTTGAAGACATCAAACACATGCAGAATGAAAAATTTTTCCCAGGGCTCTTTCAAGATAGTAAAAACAGTGACTTGTACAGCATAATGAAAAACCTAGGCATTGATTTTGAAGACATCAGAC
+
AABBBF5FFFFFGGGGGGGGGBFFG5GHHHHHHHHHGEEEEGGFHGHHHGHHFGHHHAFGHHEHHHHHFFHGHGHGHHHHGHHHHHGHHHHGHHHHHHHHHHHHHHHGGHHHHHHHHGGHHFGHGHHHHHHHHHFGHHHHHHFHHHHHGHHHHHFGHHHFFHHHHHHHHHHHHG?DHHHHHHHFFBGFGHHHHHHGHHFHHHHHHHGHHHHHHHFGHFGFGGGGHHHHGGHHGHHHHHGGFGBFGGGFBFG
@M05620:46:000000000-D9D58:1:1101:15416:11311 1:N:0:103
GAATGAATGCAGAAATTGGCAAGATAATACTGCACCGATGGGAAATGATACTATCCTGAAACATGAGCAAATTGACCAGCCTCAGGATGTGAACTCATTTGCTGGAGGTCACCAGGGCTCTTTCAAGATAGTAAAAACAGTGACTTGTACAGCATAATGAAAAACCTAGGCATTGATTTTGAAGACATCAGACACATGCAGAATGAAAAATTTTTCAGAAATGATTTTTCTGGTGAGGTTGACTTCAGAGA
+
BBCCCFFFFFFFGGGGGGGGGGGHHHHHHHHHHHHHGGGGGHHHHHHHHHHHHHHHHHHHHHHHHHHHHHHHHHHHHHHHGHHHHHHHHHHHHHHHHHHHHHHHHHHGGHHHHHHGGGHHHHHHHHHHHHHHHHHHHGHHHHHHHHHHHHHHHHHHHHHHHHHHGGHHHHHHHHHHHHHHHGHHHHHHHHHHHHHHHHHHHHHHHHHHHHHHHHHHHHHGHHHHHHHHHHHHHHHGHHHGHHGGGGGGGGF
@M05620:46:000000000-D9D58:1:1101:25214:11312 1:N:0:103
GAATGAATGCAGAAATTGGCAAGATAATACTGCACCGATGGGAAATGATACTATCCTGAAACATGAGCAAATTGACCAGCCTCAGGATGTGAACTCATTTGCTGGAGGTCAGTAAAACCTAGGCATTGATTTTGAAGACATCAAACACATGCAGAATGAAAATTTTTTCTCATGGCTCTTTCAAGATAGTCATAACAGTTACTTGTTCTGCATAATGTAAAACCTATGCATTGATTTTGTAGACATCAGAC
+
CCCCCFFFFFFFGGGGGGGGGGGHHHHHHHHHHGHHGGGGGHHHHHHHHHHHHHHHHHHHHHHHHHHHGHHHHHHHHHHHGHHHHHHHHHHFGHHHHHHHHHHHHHHGGHHE4B444313B3BC3F3?GFG4F4F33?B?B3B3BGHF/?2BF33F3BGH3<2<222/222?111001?1<@G11??GD11>111<1<111>1110000<00=0==000=000.=/0<:000C;GG000/00<0<00CFG/
@M05620:46:000000000-D9D58:1:1101:14812:11313 1:N:0:103
GAATGAATGCAGAAATTGGCAAGATAATACTGCACCGATGGGAAATGATACTATCCTGAAACATGAGCAAATTGACCAGCCTCAGGATGTGAACTCATTTGCTGGAGGTCACCAGGGCTCTTTCAAGATAGTAAAAACAGTGACTTGTACAGCATAATGAAAAACCTAGGCATTGATTTTGAAGACATCAGACACATGCAGAATGAAAAATTTTTCAGAAATGATTTTTCTGGTGAGGTTGACTTCAGAGA
+
CBCCCFFFFFFFGGGGGGGGGGGHHHHHHHHHHHHHGGGGGHHHHHHHHHHHHHHHHHHHHHHHHHHHHHHHHHHHHHHHGHHHHHHHHGHHHHHHHHHHHHHHHHHGGHHHHHHGGGHHHHHHHHHHHHHHHHHHHGHHHHHHHHHHHHHHHHHHHHHHHHHHGGHHHHHHHHHGHHHHHGHHHHHHHHHHHHHHHHHHHHHHHHHHHHHHHHHHHHHGHHGHHHHHHHHHHHHHHHHHHHGGGGGGGGF
@M05620:46:000000000-D9D58:1:1101:7218:11314 1:N:0:103
GAATGAATGCAGAAATTGGCAAGATAATACTGCACCGATGGGAAATGATACTATCCTGAAACATGAGCAAATTGACCAGCCTCAGGATGTGAACTCATTTGCTGGAGGTCAGAAAAACCTAGGCATTGATTTTGAAGACATCAAACACATGCAGAATGAAAAATTTTTCCCAGGGCTCTTTCAAGATAGTAAAAACAGTGACTTGTACAGCATAATGAAAAACCTAGGCATTGATTTTGAAGACATCAGAC
+
CBCCCFFFFFFFGGGGGGGGGGGHHHHHHHHHHHHHGGGGGHGHHHHHHHHHHHHHHHHHHHHHHHHHHHHGHHHHHHHHGHHHGHFGHGHGHHHHHHHHHHHHGGHGGHHHHHHHHGGHHHHHHHHHHHHHHHGHHHHHHHHHHHHHHHHHHHHHHHHHHHHHHHHHHHHHHGGGHHHHHHHHHGHHHHHHGHHGHHHHHHHHHHHGHHHHHHHHHHHGHHGGHHHHHHHHGHHHHHHGGGGGGGGGGGF
@M05620:46:000000000-D9D58:1:1101:21713:11323 1:N:0:103
GAATGAATGCAGAAATTGGCAAGATAATACTGCACCGATGGGAAATGATACTATCCTGAAACATGAGCAAATTGACCAGCCTCAGGATGTGAACTCATTTGCTGGAGGTCACAAGTGCCAAGGGAAGAGGGAGGCCCCTTATACAACCATCAGATCTTGTGAGAATAACAGGAGAACAGCATGGAGAAAACAGCCTCCATGATTCAATTATTCCCACCTTTTTCCACTTGACATGTGGGAATTATTACAAT
+
CBCCCFFFFFFFGGGGGGGGGGGHHHHHHHHHHHHHGGGGGHHHHHHHHHHHHHHHHFGHHHHHHHHHHHHHHHHHHHHHGHHHHHHHHHHGHHGHHHHHHHHHHHHGGHHHHHHHHHHHHHFGGFGHHGGGGGGGGGHHHHHHHHHGGHHHHHHHHHHHHHHHHHHHHHHHHGHHHHHHHHHGHHHHHHHHHEHHHHHHHFHHHHHHHHHHHHHHHGHHGHHHHGHGGGGGGGGGGGGGGGGGGGGGGGG
@M05620:46:000000000-D9D58:1:1101:15413:11328 1:N:0:103
GAATGAATGCAGAAATTGGCAAGATAATACTGCACCGATGGGAAATGATACTATCCTGAAACATGAGCAAATTGACCAGCCTCAGGATGTGAACTCATTTGCTGGAGGTCACCAGGGCTCTTTCAAGATAGTAAAAACAGTGACTTGTACAGCATAATGAAAAACCTAGGCATTGATTTTGAAGACATCAGACACATGCAGAATGAAAAATTTTTCAGAAATGATTTTTCTGGTGAGGTTGACTTCAGAGA
+
AAAAAFFFFFFFFGGGGBGGBBA4GF5FBGFHHHHHGEEGGG2FEGHEGHHHGHHHHDE3DGHHHFFFHH3GHHGGHGHHGHHHHFGHHGHFHHHHHHHHHGHHGHHGEG3GFFHGDGHHHHGHG4BGHFHHFDGFHGGHHHHHHHHHEGBGHHF1GGHHFEGFGFHFFBFHHHHEHHHHGEDDDHHHD111<0FBGFHBGFBGHF000CC<DGHG0D0=CG00CCFHHHHG0CFCGGH=G/BFGG;0;;/
@M05620:46:000000000-D9D58:1:1101:22594:11346 1:N:0:103
GAATGAATGCAGAAATTGGCAAGATAATACTGCACCGATGGGAAATGATACTATCCTGAAACATGAGCAAATTGACCAGCCTCAGGATGTGAACTCATTTGCTGGAGGTCCCAGGGCTCTTTCAAGATAGTAAAAACAGTGACTTGTACAGCATAATGAAAAACCTAGGCATTGATTTTGAAGACATCAGACACATGCAGAATGAAAAATTTTTCAGAAATGATTTTTCTGGTGAGGTTGACTTCAGAGAA
+
CCCCCFFFFFFFGGGGGGGGGGGGHHHHHHFHHHHHGGGGGHHHHHHHHHHHHHHHHHHHHHHHHHGHHHHHHHHHHHGGGHHHGGFHHHHHHHHHHHHHHHHHHHHGGHHHHHGGGHHHHHHHHHHHHHHHHHHHGHHHHHHHHHHHHHHHHHHHHHGHHHHGGHHHHHHHHHHHHHHHGHHHHHHHHHGHHHHHHHHGHHHHHHGHHHHHHHEGHHHHHHHFHHHHEHHGHHHHHHHHHHGGGGGGFFF
@M05620:46:000000000-D9D58:1:1101:16298:11350 1:N:0:103
GAATGAATGCAGAAATTGGCAAGATAATACTGCACCGATGGGAAATGATACTATCCTGAAACATGAGCAAATTGACCAGCCTCAGGATGTGAACTCATTTGCTGGAGGTCACCAGGGCTCTTTCAAGATAGTAAAAACAGTGACTTGTACAGCATAATGAAAAACCTAGGCATTGATTTTGAAGACATCAGACACATGCAGAATGAAAAATTTTTCAGAAATGATTTTTCTGGTGAGGTTGACTTCAGAGA
+
CCCCCFFFFFFFGGGGGGGGGGGHHHHHHHHHHHHHGGGGGHHHHHHHHHHHHHHHHHHHHHHHHHHHHHHHHHHHHHHHGHHHHHHHHHHHHHHHHHHHHHHHHHHGGHHHHHHGGGHHHHHHHHHHHHHHHHHHHGHHHHHHHHHHHHHHHHHHHHHHHHHHGGHHHHHHHHHHHHHHHGHHHHHHHHGHHHHHHHHHHHHHHHHHHHHHHHHHHHHHHHHHHHHHHHHHHHHHHHHHHHGGGGGGGGF
@M05620:46:000000000-D9D58:1:1101:12940:11379 1:N:0:103
GAATGAATGCAGAAATTGGCAAGATAATACTGCACCGATGGGAAATGATACTATCCTGAAACATGAGCAAATTGACCAGCCTCAGGATGTGAACTCATTTGCTGGAGGTCCCAGGGCTCTTTCAAGATAGTAAAAACAGTGACTTGTACAGCATAATGAAAAACCTAGGCATTGATTTTGAAGACATCAGACACATGCAGAATGAAAAATTTTTCAGAAATGATTTTTCTGGTGAGGTTGACTTCAGAGAA
+
BBBBBFFFFFFFFGGGGGGGGGGHHHHHHHHGHHHHGGGEEHHHHHGFHHHHHHHHHHHGHHGHHHHHHHHHHHHHHHHHGHHHHGGHGGHFHHHHHHHHHHHGFHHGGHHGHHGGGHFHHHHHHHHHHHGHHHHHGHHHHGHHHHHFHGHHHHHHHHHHGHHGGHHHHHHHHHHHHHHHGHHHHHHHHHFHHHHHHHHGHHHHHHHHEHHHHHHHHGGHHHGGHHHHHHHGGHHHGHHHHHGGGGGGGGF
@M05620:46:000000000-D9D58:1:1101:18533:11382 1:N:0:103
GAATGAATGCAGAAATTGGCAAGATAATACTGCACCGATGGGAAATGATACTATCCTGAAACATGAGCAAATTGACCAGCCTCAGGATGTGAACTCATTTGCTGGAGGTCAGAAAAACCTAGGCATTGATTTTGAAGACATCAAACACATGCAGAATGAAAAATTTTTCCCAGGGCTCTTTCAAGATAGTAAAAACAGTGACTTGTACAGCATAATGAAAAACCTAGGCATTGATTTTGAAGACATCAGAC
+
BABBBFFFFFFFGGGGGGGGGGGHHHHHHHHHHHHHGGGGGHHHHGHHHHHHHHHHHHGHGHHHHGHHGHHHHHHHHHHHGHHHHHHHHHHGHHHHHHHHGHHHHHHGGHFEHE3B1>EG333?FBDEGFHDDDFH3GBFF?3332?B/?GHHDGHHHHHHHHC<G2@2GD22F//F/FD1F<G1GG11<F1F<G..01>GGH0<0==G00<D00=GGHH0.:.G/:BG00:GCCCCG09F009:00CFG/
@M05620:46:000000000-D9D58:1:1101:28768:11392 1:N:0:103
GAATGAATGCAGAAATTGGCAAGATAATACTGCACCGATGGGAAATGATACTATCCTGAAACATGAGCAAATTGACCAGCCTCAGGATGTGAACTCATTTGCTGGAGGTCACAGGGCTCTTTCAAGATAGTAAAAACAGTGACTTGTACAGCATAATGAAAAACCTAGGCATTGATTTTGAAGACATCAGACACATGCAGAATGAAAAATTTTTCAGAAATGATTTTTCTGGTGAGGTTGACTTCAGAGAA
+
CCCCCFFFFFFFGGGGGGGGGGGHHHHHHHHHHHHHGGGGGHHHHHHGHHHHGHHHHHFHHHGHHHHHHHHHHHHHHHHHGHHHHHHHHGHHHHHHHHHHHHHHHHHGGHHHHHHGGHHHHHHHHHHHHHHHHHHHGHHHHHHHHHHHHHHHHHHHHHHHHHHGGHHHHHHHHHGHHHHHGHHHHHHHHHHHHHHHHHHHHHHHHHHHHHHHHHHHHHHHHHGHHHHHHHHHHHHHHHHHGHHGGGGGGFF
@M05620:46:000000000-D9D58:1:1101:19716:11398 1:N:0:103
GAATGAATGCAGAAATTGGCAAGATAATACTGCACCGATGGGAAATGATACTATCCTGAAACATGAGCAAATTGACCAGCCTCAGGATGTGAACTCATTTGCTGGAGGTCCCAGGGCTCTTTCAAGATAGTAAAAACAGTGACTTGTACAGCATAATGAAAAACCTAGGCATTGATTTTGAAGACATCAGACACATGCAGAATGAAAAATTTTTCAGAAATGATTTTTCTGGTGAGGTTACTTCAGAGAAG
+
DCCDDFFFFFFFGGGGGGGGGGGHHHHHHHHHHHHHGGGGGHHHHHHHHHHHHHHHHHHHHHHHHHHHHHHHHHHHHHHHGHHHHGHHHHHHHHHHHHHHHHHHHHHGGHHHHHGGGHHHHHHHHHHHHHHHHHHHGHHHHHHHHHHHHHHHHHHHHHHHHHHGGHHHHHHHHHHHHHHHGHHHHHHHHHHHHHHHHHHHHHHHHHHHHHHHHHHHHHHHHHHHHHHHHHHHHHHHHHHHHHHHHHGGGGG
@M05620:46:000000000-D9D58:1:1101:28371:11400 1:N:0:103
GAATGAATGCAGAAATTGGCAAGATAATACTGCACCGATGGGAAATGATACTATCCTGAAACATGAGCAAATTGACCAGCCTCAGGATGTGAACTCATTTGCTGGAGGTCACCAGGGCTCTTTCAAGATAGTAAAAACAGTGACTTGTACAGCATAATGAAAAACCTAGGCATTGATTTTGAAGACATCAGACACATGCAGAATGAAAAATTTTTCAGAAATGATTTTTCTGGTGAGGTTGACTTCAGAGA
+
CCCCCFFFFFFFGGGGGGGGGGGHHHHHHHHHHHHHGGGGGHHHHHHHHHHHHHHHHHHHHHHHHHHHHHHHHHHHHHHHGHHHHHHHHHHHHHHHHHHHHHHHHHHGGHHHHHHGGGHHHHHHHHHHHHHHHHHHGGGHHHHHHHHHHHHHHGHHHHGFHHHHGGHHHHHHHHHHHHHHHGHHHHHHHHHHHHHHHHHHHHHHHHHHHHGHHHHHHHHFHHGHGHHHHHHHHHHHHHGHHHGGGGGGGGF
@M05620:46:000000000-D9D58:1:1101:26389:11428 1:N:0:103
GAATGAATGCAGAAATTGGCAAGATAATACTGCACCGATGGGAAATGATACTATCCTGAAACATGAGCAAATTGACCAGCCTCAGGATGTGAACTCATTTGCTGGAGGTCAGAAAAACCTAGGCATTGATTTTGAAGACATCAAACACATGCAGAATGAAAAATTTTTCCCAGGGCTCTTTCAAGATAGTAAAAACAGTGACTTGTACAGCATAATGAAAAACCTAGGCATTGATTTTGAAGACATCAGAC
+
CCCCCFFFFFFFGGGGGGGGGGFGHHGHHHHHHHHHGGGGGHHHHHHHHHHHHHHHHHHHHHHHHHHHHHHHHHHHHHHHGHHHHGFHGHHFHHHHHHHHHHHHHHHGGHHHHHHHHGGHHGHHHHHHHHHHHHGHHHHHHHGFHHHHHHHHHHHHHHGHHGHHHHHHHHHHHG?DGHHHHHHHHHGFHHHHHHHGHHFGHHGHHHHHHHHHHGHHHHHHHHGGHHHHGHHGHHHHHHHGGGGGGGGGFGG
@M05620:46:000000000-D9D58:1:1101:16901:11475 1:N:0:103
GAATGAATGCAGAAATTGGCAAGATAATACTGCACCGATGGGAAATGATACTATCCTGAAACATGAGCAAATTGACCAGCCTCAGGATGTGAACTCATTTGCTGGAGGTCAGAAAAACCTAGGCATTGATTTTGAAGACATCAAACACATGCAGAATGAAAAATTTTTCCCAGGGCTCTTTCAAGATAGTAAAAACAGTGACTTGTACAGCATAATGAAAAACCTAGGCATTGATTTTGAAGACATCAGAC
+
BBCBBFFFFFFFFGGGGGGGGGGHHHHHHHHHHHHHGGGGGHHHEHHHHHHHHHHHHGFHHHGHHBHHHHHHHHHHHHHHGHHHHGGHHHHHHHHHHHHHHHHHGHHGGHHHHHHHHGGHHHHHHHHHHHHHHHFGHHHHHHHHHHHHHHHHHHHHHHHHHGHHHHHHHHHHHGGGHHHHHHHHHHHHHHHHHHHGHHGHHHHHHHHHHHHHGHHHHHHHHHGGHHHHHHHHGHHHHHHGGGGGGGGGGGG
@M05620:46:000000000-D9D58:1:1101:23536:11484 1:N:0:103
GAATGAATGCAGAAATTGGCAAGATAATACTGCACCGATGGGAAATGATACTATCCTGAAACATGAGCAAATTGACCAGCCTCAGGATGTGAACTCATTTGCTGGAGGTCACAAGTGCCAAGGGAAGAGGGAGGCCCCTTATACAACCATCAGATCTTGTGAGAATAACAGGAGAACAGCATGGAGAAAACAGCCTCCATGATTCAATTATTCCCACCTTTTTCCACTTGACATGTGGGAATTATTACAAT
+
BBBBBFBFFFFFGGGGGGGGGGGHHHHHHHHHHHHHGGGGGHHHHHHHHHHHHHHHHHHHHHHHHHHHHHHHHHHHHHHHGHHHHHHHHHHHHHHHHHHGHHHHHHHGGHHHGHHHHHFHHHGGGHGHHGGGDEGGGGHHHHHHHHHGGHHHHHHHHHHHHHGGHHHHHHHHHGHHHHHHHHHHHHEHHHHHHHHHHHHHHHHHHHFGHGHHGCCGHGHHHHHHHHHFGGGGGGGGGGGGGGGGGGGGGBF
@M05620:46:000000000-D9D58:1:1101:17505:11503 1:N:0:103
GAATGAATGCAGAAATTGGCAAGATAATACTGCACCGATGGGAAATGATACTATCCTGAAACATGAGCAAATTGACCAGCCTCAGGATGTGAACTCATTTGCTGGAGGTCACCAGGGCTCTTTCAAGATAGTAAAAACAGTGACTTGTACAGCATAATGAAAAACCTAGGCATTGATTTTGAAGACATCAGACTCATGCAGAATGAAAAATTTTTCAGAAATGATTTTTCTGGTGAGGTTGACTTCAGAGA
+
BBBBBFFFFFFFGGGGFFGGGBEHHHHHHHHHHHHHGGGGGGHGHHHHHHHHHHHHHHHHHHHHHFHHGHHHHHHGHHHHGHHHHGHHHHHHHHHHHHHHHHHHFHHGGHHHGHHGGGHHHHHHHHHHHHHHHHHHHGHHHHHHHHHHHHHHHHHHHHHHHHHHGGHHHHHHHHHHHHHHHGGHHHHHHGGHHHHHHHHHHHHHGHHHFHHHHHHHHHHFHHHGHHHHHHHHHHHHHHHHHHHGGGGGGG9
@M05620:46:000000000-D9D58:1:1101:17509:11526 1:N:0:103
GAATGAATGCAGAAATTGGCAAGATAATACTGCACCGATGGGAAATGATACTATCCTGAAACATGAGCAAATTGACCAGCCTCAGGATGTGAACTCATTTGCTGGAGGTCACCAGGGCTCTTTCAAGATAGTAAAAACAGTGACTTGTACAGCATAATGAAAAACCTAGGCATTGATTTTGAAGACATCAGACTCATGCAGAATGAAAAATTTTTCAGAAATGATTTTTCTGGTGAGGTTGACTTCAGAGA
+
BABBBFFFFFFFGFGGGGGGGGGHHHHHHHHHHHHHGFGGGHHGHHHHHHHHGHHHHHHHHHHHHHHHHHHHHHHHHHHHGHHHHHHHHHHHHHHHHHHHHHHHHHHGGHHHHHHGGGHHHHHHHHHHHHHHHHHHHGHHHHGHHHHHHHHHHHHHHHHHHHHHGGHHHHHHHHHHHHHHHGHHHHHHHHHHHHHHHHHHHGHHHHHHHHHHHHHHHHHHGHHHHHHHHHHHHHHHHHHGHHHGGGGGFG;
@M05620:46:000000000-D9D58:1:1101:16555:11538 1:N:0:103
GAATGAATGCAGAAATTGGCAAGATAATACTGCACCGATGGGAAATGATACTATCCTGAAACATGAGCAAATTGACCAGCCTCAGGATGTGAACTCATTTGCTGGAGGTCAGAAAAACCTAGGCATTGATTTTGAAGACATCAAACACATGCAGAATGAAAAATTTTTCCCAGGGCTCTTTCAAGATAGTAAAAACAGTGACTTGTACAGCATAATGAAAAACCTAGGCATTGATTTTGAAGACATCAGAC
+
A3AABFFFFFFFGGGGGGGFFGGBGBGHHHHHGHHHGGGGGHHHHHHHHHHHHHHGHFFHFGHHFHHEHEGGGFFFFGHHGHHHHHHFHHHFHHHHHHHHHHHHBFGGGHHHHGHHHGGBHFBGGGHHEGHHHHEHHHHHHHHHGFFHHHGGGHHHHHHHGHHCBGGHHGHHHF?DHGHHHHGGHHHHBGGFHHHGAGHHHHHGHHHHGHFHGHHEGHHGHHGGHGHHGHHHGGHHHHHGFFGGGGGFGGG
@M05620:46:000000000-D9D58:1:1101:23173:11544 1:N:0:103
GAATGAATGCAGAAATTGGCAAGATAATACTGCACCGATGGGAAATGATACTATCCTGAAACATGAGCAAATTGACCAGCCTCAGGATGTGAACTCATTTGCTGGAGGTCACAAGTGCCAAGGGAAGAGGGAGGCCCCTTATACAACCATCAGATCTTGTGAGAATAACAGGAGAACAGCATGGAGTAAACAGCCTCCATGATTCAATTATTCCCACCTTTTTCCACTTGACATGTGGGAATTATTACAAT
+
BBCBCFFFFFFFGGGGGGGGGGGHHHHHHHHHHGHHGGGGGHHHHHHHHHHHGHHHHHHHHHHHHHHHHHHHHHHHHHHHGHHHHHHHHHHHHHHHHHHHHHHHHHHGGHFHHEG@@4F43/?>G0E0?GAGDEEFFFCGCF?3322?/F22>22@HDDGGHH11FH1D=D/=FGF100<GFGA<F10><F</G<GBGHFBGHFFHHFCGGHB0CG.A.CHCCG000C0C909FBFGE.:FBF00009BF0
@M05620:46:000000000-D9D58:1:1101:23439:11553 1:N:0:103
GAATGAATGCAGAAATTGGCAAGATAATACTGCACCGATGGGAAATGATACTATCCTGAAACATGAGCAAATTGACCAGCCTCAGGATGTGAACTCATTTGCTGGAGGTCACAAGTGCCAAGGGAAGAGGGAGGCCCCTTATACAACCATCAGATCTTGTGAGAATAACAGGAGAACAGCATGGAGAAAACAGCCTCCATGATTCAATTATTCCCACCTTTTTCCACTTGACATGTGGGAATTATTACAAT
+
CCCCCFFFFFFFGGGGGGGGGGGHHHHHHHHHHGHHGGGGFHHHGHHHHHHHHHHHHGHHHHHHGHHEHHHHHHHHHHHHGHHHHHHHHHHHHHHHHFHFHHHHHHHGGHHHHGHHHHGHGHFEGHGFHHGGEFGGGGHHHHHHHHHGGHHHHHHHHHHHHGHHHHHHHHHHHGHHHHHHHHHGHHGHHFHHHHHHHHHHHGHHHHHHHHHHHHFGHGHHHHHHHHHGGGGGGGGGGGDGFFFFGGEGGBF
@M05620:46:000000000-D9D58:1:1101:14644:11566 1:N:0:103
GAATGAATGCAGAAATTGGCAAGATAATACTGCACCGATGGGAAATGATACTATCCTGAAACATGAGCAAATTGACCAGCCTCAGGATGTGAACTCATTTGCTGGAGGTCCCAGGGCTCTTTCAAGATAGTAAAAACAGTGACTTGTACAGCATAATGAAAAACCTAGGCATTGATTTTGAAGACATCAGACACATGCAGAATGAAAAATTTTTCAGAAATGATTTTTCTGGTGAGGTTGACTTCAGAGAA
+
CACCCFFFFFFFGGGGGGGGGGGHHHHHHHHHHHHHGGGGGHHHHHHHHHHHHHHHHHHHHHHHHHHHHHHHHHHHHHHHGHHHGGGHHHHHHHHHHHHHHHHHGHHGGHHHHHGGGHHHHHHHHHHHHHHHHHHHGHGHHHHHHHHHHHHHHHHHHHHHHHHGGHHHHHHHHHHHHHHHGHHFHHHHHHHHHHHGHHHHHHHHHHHHHHHHHHHHHHHHHHHHHHHHHHHHHGHHHHHHHHGGGGGGGGG
@M05620:46:000000000-D9D58:1:1101:26348:11591 1:N:0:103
GAATGAATGCAGAAATTGGCAAGATAATACTGCACCGATGGGAAATGATACTATCCTGAAACATGAGCAAATTGACCAGCCTCAGGATGTGAACTCATTTGCTGGAGGTCACAAGTGCCAAGGGAAGAGGGAGGCCCCTTATACAACCATCAGATCTTGTGAGAATAACAGGAGAACAGCATGGAGAAAACAGCCTCCATGATTCAATTATTCCCACCTTTTTCCACTTGACATGTGGGAATTATTACAAT
+
CCCCCFFFFFFFGGGGGGGGGGGHHHHHHHHHHGHHGGGGGHHHHHHHHHHHHHHHHHHHGHHHHFHHHHHHHHHHHHHHGGHHHHHHHHHFHHHHHHHHHHHHHHHGGHHHHHHHHHHHGHGGHHFFHHGGEEGGGGHHGHHHHCHGGHHHHHHHHHHHHHHGHHGHHHHHHGGHHHHHHHHGGHFHHGHHHHHHHHGHHGHHHHFFHHEHHHHHHGHHHHHHHGHGGGGGGGGGGGGGGGGGEGFGGGG
@M05620:46:000000000-D9D58:1:1101:26171:11713 1:N:0:103
GAATGAATGCAGAAATTGGCAAGATAATACTGCACCGATGGGAAATGATACTATCCTGAAACATGAGCAAATTGACCAGCCTCAGGATGTGAACTCATTTGCTGGAGGTCACCGGGGCTCTTTCAAGATAGTAAAAACAGTGACTTGTACAGCATAATGAAAAACCTAGGCATTGATTTTGAAGACATAAGACACATGCAGAATGAAAAATTTTTCGGAAATGATTTTTCTGGTGAGGTTGACTTCAGAGA
+
CCCCCFFFFFFFGGGGGGGGGGGHHHHHHHHHHHHHGFGGGHGHHHHHHHHHHHHHHHHHHHHHHHHHHHHHHHHHHHGHGHHHHHHHHGHHHHHHHHHHHHHHHHHGGH3G31>E@/E/FH44D44334D4DGHH2//23333D3@22>22222D222DGHH0E<01?001F111>GH11F11100111100///0<000D/00<GHH.CHHHB/-:CE-000;FGGB/0;0090;.;9/90C0000;0;
@M05620:46:000000000-D9D58:1:1101:18727:11718 1:N:0:103
GAATGAATGCAGAAATTGGCAAGATAATACTGCACCGATGGGAAATGATACTATCCTGAAACATGAGCAAATTGACCAGCCTCAGGATGTGAACTCATTTGCTGGAGGTCCCAGGGCTCTTTCAAGATAGTAAAAACAGTGACTTGTACAGCATAATGAAAAACCTAGGCATTGATTTTGAAGACATCAGACACATGCAGAATGAAAAATTTTTCAGAAATGATTTTTCTGGTGAGGTTGACTTCAGAGAA
+
CCCCCFFFFFFFGGGGGGGGGGGGHGHHHHHHHHHHGGGGGHHHGGHGHHHHHHHHHHHGGHHHHHHHHHHHHHHHHGHHGHHHGGGFHHGFHHHHHGHHHHHHHFHGGHHHHHGGGHHHHHHBHHFHGHHHFHHHGHHHHEHHHFGHHGHHFHFGGHFHHHHGFHFHGHHHHHGHHHHHGDGFCHHHHDGBHHHHHHFHHFHHHHHHAGHFHHHHGFDCGHFGHHHHGGHFCG0CGGCGBCFFFGFFGFF
@M05620:46:000000000-D9D58:1:1101:19132:11731 1:N:0:103
GAATGAATGCAGAAATTGGCAAGATAATACTGCACCGATGGGAAATGATACTATCCTGAAACATGAGCAAATTGACCAGCCTCAGGATGTGAACTCATTTGCTGGAGGTCACAAGTGCCAAGGGAAGAGGGAGGCCCCTTATACAACCATCAGATCTTGTGAGAATAACAGGAGAACAGCATGGAGAAAACAGCCTCCATGATTCAATTATTCCCACCTTTTTCCACTTGACATGTGGGAATTATTACAAT
+
CCCCCFFFFFFFGGGGGGGGGGGHHHHHHHHHHHHHGGGGGHHHHHHHHHHHHHHHHHHGHHHHHHHHHHHHHHHHHHHHGHHHHHHHHHHHHHHHHHHHHHHHHHHGGHHHHHHGHFHHHHGGHGGHHHGGGGGGGGHHHHHHHHHGGHHHHHGHHHHHHHHHHHHHHHHGHGHHHHHHHHHHHHHHHHHHHHHHHHHHGHHHHHHHHHGHHHHFHGHHGHHHHHHGGGGGGGGGGGGGGGGGGGGGGGG
@M05620:46:000000000-D9D58:1:1101:15250:11770 1:N:0:103
GAATGAATGCAGAAATTGGCAAGATAATACTGCACCGATGGGAAATGATACTATCCTGAAACATGAGCAAATTGACCAGCCTCAGGATGTGAACTCATTTGCTGGAGGTCAGAAAAACCTAGGCATTGATTTTGAAGACATCAAACACATGCAGAATGAAAAATTTTTCCCAGGGCTCTTTCAAGATAGTAAAAACAGTGACTTGTACAGCATAATGAAAAACCTAGGCATTGATTTTGAAGACATCAGAC
+
BBBBBFFFFFFFGGGGGGGGGGGCHHBGGEGDFFHHGAEEGFHHFHHFGFFHDGHFGGHHFHFHFECGHHFFEGGHHF1GAFEGF?3BFBEGFGBEGGHHFDDFCCGEEHHHGHGH1E/GHFHFFHHGHHHHHGGBFFFGHHFHGFHHHHBCFDH2?DGFHHHGHGFHHFDFHF/AHEGHHGHGHFDHHD1FDHFDFGGBHGFFHFHHHHFFHFHHGHHFFH?EHBGF/:GHHHHHHHHGGFGGGGGFBF9
@M05620:46:000000000-D9D58:1:1101:10263:11780 1:N:0:103
GAATGAATGCAGAAATTGGCAAGATAATACTGCACCGATGGGAAATGATACTATCCTGAAACATGAGCAAATTGACCAGCCTCAGGATGTGAACTCATTTGCTGGAGGTCAGAAAAACCTAGGCATTGATTTTGAAGACATCAAACACATGCAGAATGAAAAATTTTTCCCAGGGCTCTTTCAAGATAGTAAAAACAGTGACTTGTACAGCATAATGAAAAACCTAGGCATTGATTTTGAAGACATCAGAC
+
CBCCCFFFFFFFGGGGGGGGGGGHHHHHHHHHHGHHGGFGGHHHHHHHHHHHHHHHHHHHHHHHHHHHGHHGHHHHHHHHGHHHHHHHHHHHHHHHGHHHHHHHHHHGGGHGHHGGHGGHHHHHHHHHHHHHHHGHHHHHHHHHHHHHHHHHHHHHHHHHHHHHHHHHHHHHHGCGHHHHHHHHHHGHHHHHHHHGHGFHHHHHGHHHFHHHHHHHHHHHHHGGHEHHHHHHGHHHHHHGGGGGGGGGFGF
@M05620:46:000000000-D9D58:1:1101:27118:11786 1:N:0:103
GAATGAATGCAGAAATTGGCAAGATAATACTGCACCGATGGGAAATGATACTATCCTGAAACATGAGCAAATTGACCAGCCTCAGGATGTGAACTCATTTGCTGGAGGTCAGAAAAACCTAGGCATTGATTTTGAAGACATCAAACACATGCAGAATGAAAAATTTTTCCCAGGGCTCTTTCAAGATAGTAAAAACAGTGACTTGTACAGCATAATGAAAAACCTAGGCATTGATTTTGAAGACATCAGAC
+
CCCCCFFFFFFFGGGGGGGGGGGHHHHHHHHHHHHHGGGGGHHHHHHHHHHHHHHHHHHHHHHHHGHHHHHHHHHHHHHHGHHHHHHHHHGFHHHHHHHHHHHHGHHGGHHHHHHHHGGHHHHHHHHHHHHHHHGHHHHHHHHHHHHHHHHHHHHHHHHHHHHHHHHHHHGHHEGGHHHHHHHHHHHHHHFHGHHGHHFGFHFHHHHHHHHHHHHHHHFHHHGGGHHHHHHBCFHHHHHGFFGGGGGGGGF
@M05620:46:000000000-D9D58:1:1101:24753:11796 1:N:0:103
GAATGAATGCAGAAATTGGCAAGATAATACTGCACCGATGGGAAATGATACTATCCTGAAACATGAGCAAATTGACCAGCCTCAGGATGTGAACTCATTTGCTGGAGGTCACAAGTGCCAAGGGAAGAGGGAGGCCCCTTATACAACCATCAGATCTTGTGAGAATAACAGGAGAACAGCATGGAGAAAACAGCCTCCATGATTCAATTATTCCCACCTTTTTCCACTTGACATGTGGGAATTATTACAAT
+
BCCBBFFFFFFFGGGGGFFGGGGHHHHHHHHHHHHHGGFGGHGHHHHHHHHHGGHHHHHGHHHHH3FGHHGHHGHHHHHHGHHFGGHHHGHHHHHHHHHHHHHHHHHGGHHHHHHHHFFHGHGGHHGHGHGEGEGGGGHHGHHHHEHGGHHHHHHHHHFHHHHGHHHHHHHGHGHGHHHHHHHHHHHGHHHHHHHHHHHHHHHHHHGHHHHHHFHGHGHHGHHHHFHGGGGGGGGGGGFGGGGGGGGGGGF
@M05620:46:000000000-D9D58:1:1101:6829:11807 1:N:0:103
GAATGAATGCAGAAATTGGCAAGATAATACTGCACCGATGGGAAATGATACTATCCTGAAACATGAGCAAATTGACCAGCCTCAGGATGTGAACTCATTTGCTGGAGGTCCCAGGGCTCTTTCAAGATAGTAAAAACAGTGACTTGTACAGCATAATGAAAAACCTAGGCATTGATTTTGAAGACATCAGACACATGCAGAATGAAAAATTTTTCAGAACTGATTTTTCTGGTGAGGTTGACTTCAGAGAA
+
A3A3ADFFBFDFDFFEGGGGGBFHHGGHHHFHHHHHGGEAEFFGHHHHHGHHHHHHHBGHFHHHGFHHFFHGHHHHHHGHGHHHGHHGHFGGHHGHFGHHGHHHHHHGGHGHGFEGGHHHHHHGHHGHEHHHFFFHFGHHHFHHHHHFHHFHFEDGHFDH11@EGE1GFHGHHF1FGHHGCDG1FHHHBDGGFHGHHHHHHHHHHHHGHHGHHHGHDHF/=G0CCGGGHHFHGHHFFHHHFHGGGEGFFGF
@M05620:46:000000000-D9D58:1:1101:6829:11828 1:N:0:103
GAATGAATGCAGAAATTGGCAAGATAATACTGCACCGATGGGAAATGATACTATCCTGAAACATGAGCAAATTGACCAGCCTCAGGATGTGAACTCATTTGCTGGAGGTCCCAGGGCTCTTTCAAGATAGTAAAAACAGTGACTTGTACAGCATAATGAAAAACCTAGGCATTGATTTTGAAGACATCAGACACATGCAGAATGAAAAATTTTTCAGAAATGATTTTTCTGGTGAGGTTGACTTCAGAGAA
+
CBCCCFFFFFFFGGGGGGGGGGGHHHHHHHHHHHHHEEGGGHHHHHHHHHHHHHHHHHHHHHHHHHHHHHHHHHHHHHHHGHHHHHGHHGGGHHHHHHHHHHHHHHHGGHHHHHGGGHHHHHHHHHHHHHHHHHHHGHHHHHHHHHHHHHHHHHHHHHHHHHHGGHHHHHHHHHHHHHHHGHHHHHHHHHHHHHHHHHHHHHHHHHHHHHHHHHHHHHHHHHHHHHHHGHHHHHHFHHHHHHGGGGGGGGG
@M05620:46:000000000-D9D58:1:1101:5064:11830 1:N:0:103
GAATGAATGCAGAAATTGGCAAGATAATACTGCACCGATGGGAAATGATACTATCCTGAAACATGAGCAAATTGACCAGCCTCAGGATGTGAACTCATTTGCTGGAGGTCCCAGGGCTCTTTCAAGATAGTAAAAACAGTGACTTGTACAGCATAATGAAAAACCTAGGCATTGATTTTGAAGACATCAGACACATGCAGAATGAAAAATTTTTCAGAAATGATTTTTCTGGTGAGGTTGACTTCAGAGAA
+
AABCBFFFFFFFGGGGGGFGGGFGHHHHHHHGHGHHFEEGGGHFHHHHHGHHHHHHHHHHFHHHHHGEGHHHHHHHHHHHGHHHGHHGGFGGHHHHHHHHGHGHHHHGGHHHHHGGGHHHHHHHHHHHHHHHHHHHGHHHFHHHHHHHHHHHHHHHHHGHHHHGGHHHGHHHHHHHHHHHGHHHGHHHHHHHHHHHHHHGHHHHFHHHHHHHHHHHHHHHGHHHHHGHHHHHHHHHHHHHHHGGGGGGGGF
@M05620:46:000000000-D9D58:1:1101:18939:11841 1:N:0:103
GAATGAATGCAGAAATTGGCAAGATAATACTGCACCGATGGGAAATGATACTATCCTGAAACATGAGCAAATTGACCAGCCTCAGGATGTGAACTCATTTGCTGGAGGTCACCAGGGCTCTTTCAAGATAGTAAAAACAGTGACTTGTACAGCATAATGAAAAACCTAGGCATTGATTTTGAAGACATCAGACACATGCAGAATGAAAAATTTTTCAGAAATGATTTTTCTGGTGAGGTTGACTTCAGAGA
+
BCCBCFFFFFFFGGGGGGGGGGGHHHHHHHHHHGHHGGGGGHHHHHHHHHHHHHHHHHHHHHHHHHHHHHGHHHHHHHHHGHHHHGGHHGHHHHHHHHHHHHHHHHHGGHHHGHHGGGHHHHHHHHHHHHHHHHHHHGHHHGHGHHHHHHHHGHHHHHHHHHHHGGHHHHHHHHHGHHHHHGHHHHHHGGHBGGHHHHHGHHHHGHHHHHHHHHGHHFHHHHHHHHHHHGHHFHHHHHHHFHGGGGFGGGF
@M05620:46:000000000-D9D58:1:1101:4076:11851 1:N:0:103
GAATGAATGCAGAAATTGGCAAGATAATACTGCACCGATGGGAAATGATACTATCCTGAAACATGAGCAAATTGACCAGCCTCAGGATGTGAACTCATTTGCTGGAGGTCCCAGGGCTCTTTCAAGATAGTAAAAACAGTGACTTGTACAGCATAATGAAAAACCTAGGCATTGATTTTGAAGACATCAGACACATGCAGAATGAAAAATTTTTCAGAAATGATTTTTCTGGTGAGGTTGACTTCAGAGAA
+
CCCCCFFFFFFFGGGGGBGGGGGHHHHHHHHHHHHHGFGGGHHHHHHFHHHHHHHHHHHHHHHHHHHHGHHGHHHHHHHHGHHHHHHHHHHHHHHHHHHHHHHHGHHGGHHHHHGGGHHHHHHHHHHHHHHHHHHHGHHHHGHHHHHGHHHHHHHHHHHHHHHGGHHHHHHHHHHHHHHHGHHHHHHHHHHHHHHHHHHHHHHHGHHHHHHHHHHHHHHHHGGHHHHHHHHGHHHHHHHHHHGGGGGGGGG
@M05620:46:000000000-D9D58:1:1101:4538:11857 1:N:0:103
GAATGAATGCAGAAATTGGCAAGATAATACTGCACCGATGGGAAATGATACTATCCTGAAACATGAGCAAATTGACCAGCCTCAGGATGTGAACTCATTTGCTGGAGGTCCCAGGGCTCTTTCAAGATAGTAAAAACAGTGACTTGTACAGCATAATGAAAAACCTAGGCATTGATTTTGAAGACATCAGACACATGCAGAATGAAAAATTTTTCAGAAATGATTTTTCTGGTGAGGTTGACTTCAGAGAA
+
CCDCDFFFFFFFGGGGGGGGGGGHHGHHHHHHHHHHGEFGGHHHHHHHHHHHHHHHHHHHHHHHHHHHHHHHHHHHHHHHGHHHHHHHHHHHHHHHHHHHHHHHHHHGGHHHHHGGGHHHHHHHHHHHHHHIHHHHGHHHHHHHHHHHHHHHHHHHHHHHHHHGGHHHHHHHHHHHHHHHGHHHHHHHHHHHHHHHHHHHHHHHHHHHHHHHHHHHHHHGHHHHHHHHHHHHHHHHHHHHHHGHHGGGGGG
@M05620:46:000000000-D9D58:1:1101:16459:11860 1:N:0:103
GAATGAATGCAAAAATTGGCAAGATAATACTGCACCGATGGGAAATGATACTATCCTGAAACATGAGCAAATTGACCAGCCTCAGGATGTGAACTCATTTGCTGGAGGTCCCAGGGCTCTTTCAAGATAGTAAAAACAGTGACTTGTACAGCATAATGAAAAACCTAGGCATTGATTTTGAAGACATCAGACACATGCAGAATGAAAAATTTTTCAGAAATGATTTTTCTGGTGAGGTTGACTTCAGAGAA
+
CCDDDFFFFFFFGGGGGGGGGGGHHGHHHHHHHHHHGGGGGHHHHHHHHHHHHHHHHHHHHHHHHHHHHHHHHHHHHHGHGHHHHHHHHGHHHHHHHHHHHHHHHHHGGHHHHHGGGHHHHHHHHHHHHHHHHHHHGHHHHHHHHHHHHHHHHHHHHHHHHHHGGHHHHHHHHHHHHHHHGHHHHHHHHHGHHHHHHHHHHHHHHHHHHHHHHHHHHHHHHHHHHHHHHHHHHHHHHHHHHGHGGHGGGGG
@M05620:46:000000000-D9D58:1:1101:26500:11867 1:N:0:103
GAATGAATGCAGAAATTGGCAAGATAATACTGCACCGATGGGAAATGATACTATCCTGAAACATGAGCAAATTGACCAGCCTCAGGATGTGAACTCATTTGCTGGAGGTCCCAGGGCTCTTTCAAGATAGTAAAAACAGTGACTTGTACAGCATAATGAAAAACCTAGGCATTGATTTTGAAGACATCAGACACATGCAGAATGAAAAATTTTTCAGAAATGATTTTTCTGGTGAGGTTGACTTCAGAGAA
+
BBBBBFFFFFFFGGGGGGGGGGGGHHGHHHHHHHHHGGGGGHHHHHHHHHHHHHHHHHHHHHHHHHHHHHHHHHHHHFHHGHHHHHHHHHHFHHHH3FHHHHHHHHHGGHHHHHGGGHHHHHHHHHHHHHHHHHHGGHHHHHHHHHHHHHHHHHHGHHHHHHHGGHHHHHHHHHHHHHHHFHHHHHHHHHHHHHHHHHHHGHHHHHHHHHHHHHHHHGHHHHHHHHHHHHHHHHHGHHHHHHGGGGGGGFG
@M05620:46:000000000-D9D58:1:1101:8743:11870 1:N:0:103
GAATGAATGCAGAAATTGGCAAGATAATACTGCACCGATGGGAAATGATACTATCCTGAAACATGAGCAAATTGACCAGCCTCAGGATGTGAACTCATTTGCTGGAGGTCAGAAAAACCTAGGCATTGATTTTGAAGACATCAAACACATGCAGAATGAAAAATTTTTCCCAGGGCTCTTTCAAGATAGTAAAAACAGTGACTTGTACAGCATAATGAAAAACCTAGGCATTGATTTTGAAGACATCAGAC
+
CBBCCFFFFFFFGGGGGGGGGGGHHGHHHHHHHHHHGGGGFHGHHHHHHHHHHHHHHHHHHHHHHHHHHHHHHHHHHHHHGHHHGHHHHGHGFHHHHHHHHHHHHHHGGHGHHHFHHGGHHHHHHHHHHHHHHHGHHHHHHHHHHHHHHHHHHHHHHHHHHHHHHHHHHHHHHGGGHHHHHHHHHHHHHHHHHHHGHHHHHHHHGHHHHHHHHGHHHHHHHHGGHGHHHHHHHHHHHHHGGGGGGGGGGGF
@M05620:46:000000000-D9D58:1:1101:26420:11873 1:N:0:103
GAATGAATGCAGAAATTGGCAAGATAATACTGCACCGATGGGAAATGATACTATCCTGAAACATGAGCAAATTGACCAGCCTCAGGATGTGAACTCATTTGCTGGAGGTCCCAGGGCTCTTTCAAGATAGTAAAAACAGTGACTTGTACAGCATAATGAAAAACCTAGGCATTGATTTTGAAGACATCAGACACATGCAGAATGAAAAATTTTTCAGAAATGATTTTTCTGGTGAGGTTGACTTCAGAGAA
+
BBBBBFFFFFFFGGGGGGGGFBFFHFHHFHHFGHHHGEEGEHHHHHHHHHHHHHHHHFGHDFFHHBHFHHGFHHFHHHHHGHHHHHHHHGHGGHHHHHHHHHHHHHFGGHBHFHGGEG/33B44B433FD44BFHGEEFFDD4FE??122B10B1BF2DHHHHGG01@FC1@GDDGHFH1<FF1CCDDFBBBF00>1111D<DFBFGFF.CGFHFFH0DFBGB0CCGHB0;CG/0CGCGFB00;BBB00/;
@M05620:46:000000000-D9D58:1:1101:23988:11922 1:N:0:103
GAATGAATGCAGAAATTGGCAAGATAATACTGCACCGATGGGAAATGATACTATCCTGAAACATGAGCAAATTGACCAGCCTCAGGATGTGAACTCATTTGCTGGAGGTCCCAGGGCTCTTTCAAGATAGTAAAAACAGTGACTTGTACAGCATAATGAAAAACCTAGGCATTGATTTTGAAGACATCAGACACATGCAGAATGAAAAATTTTTCAGAAATGATTTTTCTGGTGAGGTTGACTTCAGAGAA
+
BBBBBFFFFFFFGGGGGGGGGGGHHHHHHHHHHHHHGFGGGHHHHHHHHHHHHHHHHHHHHHHHHHHHHHHHHHHHHHHHGHHHHHHHHHHHHHHHHHHBE4BFFGGCEGHHFHGGGHFFHFHHDFHHHEHFHHHHGHCHEFFEHFHGHFB2?FGHFFDHD?GDF2G22<F2<GHHHHHGGHGD0<F<FFBHHHCFF1111<1FDDDFHFFHHGHHG0=GFFGGFFFHHHHGCGFHA:CCFCF9BBFGF/9
@M05620:46:000000000-D9D58:1:1101:5079:11954 1:N:0:103
GAATGAATGCAGAAATTGGCAAGATAATACTGCACCGATGGGAAATGATACTATCCTGAAACATGAGCAAATTGACCAGCCTCAGGATGTGAACTCATTTGCTGGAGGTCCCAGGGCTCTTTCAAGATAGTAAAAACAGTGACTTGTACAGCATAATGAAAAACCTAGGCATTGATTTTGAAGACATCAGACACATGCAGAATGAAAAATTTTTCAGAAATGATTTTTCTGGTGAGGTTGACTTCAGAGAA
+
CCCCCFFFFFFFGGGGGGGGGGGHHHHHHHHHHHHHGGGGGHHHHHHHHHHHHHHHHHHHHHHHGHHHHHHHHHHHHHHHGHHHGHGGHFHHHHHHHHHHHHHHHHHGGHHHHHGGGHHHHHHHHHHHHHHHHHHHGHHHHHHHHHHHHHHHHHHHHHHHHHHGGHHHHHHGHHHHHHHHGHHHHHHHHHHHHHHHHHHHHHHHHGHHHHHHHHHHHHHHHHGHHHHHHHHHHHHHHHHHHHGGGGGGGGG
@M05620:46:000000000-D9D58:1:1101:6832:11955 1:N:0:103
GAATGAATGCAGAAATTGGCAAGATAATACTGCACCGATGGGAAATGATACTATCCTGAAACATGAGCAAATTGACCAGCCTCAGGATGTGAACTCATTTGCTGGAGGTCCCAGGGCTCTTTCAAGATAGTAAAAACAGTGACTTGTACAGCATAATGAAAAACCTAGGCATTGATTTTGAAGACATCAGACACATGCAGAATGAAAAATTTTTCAGAAATGATTTTTCTGGTGAGGTTGACTTCAGAGAA
+
BABCCFFFFFFFGGGGGGGGGGFHHHHHGHHGHHHHFFGGGHHHHHHHHHHHHHHHHHHGHHHHHGHHHHHHHHHHHHHHGHHHGHGGHHHHHHHHHHHHHHHHHHHGGHHHHHGGGHHHHHHHHHHHHHHHHHHHGHHHHHHHHHHHHHHHHHHHHHHHHHHGGHHHHHHHHHHHHHHHGHHHHHHHHHHHHHHHHHHHHHHHGHHHHHHHHHHHHHHHHHHHGHHHHHHHHHHHHHHHHHHHGHGGGGG
@M05620:46:000000000-D9D58:1:1101:25493:11975 1:N:0:103
GAATGAATGCAGAAATTGGCAAGATAATACTGCACCGATGGGAAATGATACTATCCTGAAACATGAGCAAATTGACCAGCCTCAGGATGTGAACTCATTTGCTGGAGGTCCCAGGGCTCTTTCAAGATAGTAAAAACAGTGACTTGTACAGCATAATGAAAAACCTAGGCATTGATTTTGAAGACATCAGACACATGCAGAATGAAAAATTTTTCAGAATTGTTTTTTCTGGTGAGGTTGACTTCAGAGAA
+
AAAAADFFFF1DGF1GFB1BBGFFH113DFGGDHH000AA0CCBGFGBGHHEGAGFGB1A1AAG1FBFGBGGEFFGFHHHGFHBHFBBGHBFFFHBBGGFDFFHB00?EHFHH1>E/CHGHHHHHFFH11F22FGGGH0G11>FGD>>>F2FGFFBGHH1>1FECFFF0F1FFFGHGGGGFHF1?GHF<1<1>CGBGH1D<0=GGHF0../DGGFFDDG00<00:/:CHHGFC/0C:9FB/CBFFCBFFF/
@M05620:46:000000000-D9D58:1:1101:6828:11977 1:N:0:103
GAATGAATGCTGAAATTGGCAAGATAATACTGCACCGATGGGAAATGATACTATCCTGAAACATGAGCAAATTGACCAGCCTCAGGATGTGAACTCATTTGCTGGAGGTCCCAGGGCTCTTTCAAGATAGTAAAAACAGTGACTTGTACAGCATAATGAAAAACCTAGGCATTGATTTTGAAGACATCAGACACATGCAGAATGAAAAATTTTTCAGAAATGATTTTTCTGGTGAGGTTGACTTCAGAGAA
+
A1AAABB3DF3BFFA3FGFGFGFC111D3A3BFFA0A0AEE00A/1BEG21DDG1AA11AAB0BBA1E1A1D1B1BBB0F/B>1B01BFB12B11B1BBFHF1FGHECGHHHHHGGGHGGGHHHHGHGHHGHHHHHGHFHEHHHHHHHHHHHHHHHHHHHGHHGGGHHGHHHHHHHHHHHGHGHHGHHFHHGFHHHHGHHHHHGFGFHAGHHGHEGHGHFHHHHHHHHGHHFHHHHGHHHHHGGGGGGGGC
@M05620:46:000000000-D9D58:1:1101:15300:11983 1:N:0:103
GAATGAATGCAGAAATTGGCAAGATAATACTGCACCGATGGGAAATGATACTATCCTGAAACATGAGCAAATTGACCAGCCTCAGGATGTGAACTCATTTGCTGGAGGTCCCAGGGCTCTTTCAAGATAGTAAAAACAGTGACTTGTACAGCATAATGAAAAACCTAGGCATTGATTTTGAAGACATCAGACACATGCAGAATGAAAAATTTTTCAGAAATGATTTTTCTGGTGAGGTTGACTTCAGAGAA
+
BABBCFFFFFFFGGGGGGGGGGGHHHHHHHHHHHHHGGGGGHHHHHHHHHHHHHHHHHHHHHHHHHHGHHHHGHHHHHHHGHHHHHHHHHHHHHHHHHHHHHHHHHHGGHHHHHGGGHHHHHHHHHHHHHHHHHHHGHHHHHHHHHHHHHHHHHHHHHHHHHHGGHHHHHHHHHHHHHHHGHHHHHHHHHHHHHHHHHHHHHHHHHHHHHHHHHHHHHHHHHHHHHGHHHHGHHHHHHHHHHGGGGGGGGG
@M05620:46:000000000-D9D58:1:1101:25502:11991 1:N:0:103
GAATGAATGCAGAAATTGGCAAGATAATACTGCACCGATGGGAAATGATACTATCCTGAAACATGAGCAAATTGACCAGCCTCAGGATGTGAACTCATTTGCTGGAGGTCCCAGGGCTCTTTCAAGATAGTAAAAACAGTGACTTGTACAGCATAATGAAAAACCTAGGCATTGATTTTGAAGACATCAGACACATGCAGAATGAAAAATTTTTCAGAAATGATTTTTCTGGTGAGGTTGACTTCAGAGAA
+
CCCCCFFFFFFFGGGGGGGGGGGHHHHHHHHHHHHHGGGGGHHHHHHHHHHHHHHHHHHHHHHHHHHHHHHHHHHHHHHHGHHHHHHHHHHHHHHHHHHHHGHHHHHGGHHHHHGGGHHHHHHHHHHHHHHHHHHHGHHHHHHHHHHHHHHHHHHHHHHHHHHGGHHHHHHHHHHHHHHHGHHHHHHHHHHHHHHHHHHHHHHHHHHHHHHHHHHHHHHHHHHHHHHHHHHHHHHHHHHHHHGGGGGGGGG
@M05620:46:000000000-D9D58:1:1101:20463:12000 1:N:0:103
GAATGAATGCAGAAATTGGCAAGATAATACTGCACCGATGGGAAATGATACTATCCTGAAACATGAGCAAATTGACCAGCCTCAGGATGTGAACTCATTTGCTGGAGGTCACCAGGGCTCTTTCAAGATAGTAAAAACAGTGACTTGTACAGCATAATGAAAAACCTAGGCATTGATTTTGAAGACATCAGACACATGCAGAATGAAAAATTTTTCAGAAATGATTTTTCTGGTGAGGTTGACTTCAGAGA
+
CCDCCFFFFFFFGGGGGGGGGGGHHHHHHHHHHHHHGGGGGHHHHHHHHHHHHHHHHHHHHHHHHHHHHHHHHHHHHHHHGHHHHHHHHHHHHHHHHHHHHHHHHHGGGHGHHGHGC/0?FHBHHFG3FDDFGHHHHGGHHEFDGHHFGFFBGCGHBGFHHHHHGDGFHBF2GGF1GHHHHGGGFHBDDGHFFCC0GFFFHHBFDHHHHFGHHGBGBFHHBGF0GHHHF:GHHFGCGHGFFC:F:FFFBF:
@M05620:46:000000000-D9D58:1:1101:2691:12002 1:N:0:103
GAATGAATGCAGAAATTGGCAAGATAATACTGCACCGATGGGAAATGATACTATCCTGAAACATGAGCAAATTGACCAGCCTCAGGATGTGAACTCATTTGCTGGAGGTCACCAGGGCTCTTTCAAGATAGTAAAAACAGTGACTTGTACAGCATAATGAAAAACCTAGGCATTGATTTTGAAGACATCAGACACATGCAGAATGAAAAATTTTTCAGAAATGATTTTTCTGGTGAGGTTGACTTCAGAGA
+
BCCCCFFFFFFFGGGGGGGGGGGHHHHHFHHHHHHHGFGGGHHHHHHHHHHHHHHHHHHHHHHHHHGHHHHGHGHHHHHHGHHHHHHHHGHHHHHHHHHHHHHHHHHGGHHHHHGGGGHHHHHHHHHHHHHDGEHHHGHHHFGHHHHHHHHHGHHHHFHHHGHHGGHHHHHHHHHHHHHHHGHHHHHHHHFHHHHHHGHHHHHGHHHHHHHHHHHGHHFHHHHHHHHHHHHHHCGBHGHGFGFFFBFGGG/
@M05620:46:000000000-D9D58:1:1101:12708:12037 1:N:0:103
GAATGAATGCAGAAATTGGCAAGATAATACTGCACCGATGGGAAATGATACTATCCTGAAACATGAGCAAATTGACCAGCCTCAGGATGTGAACTCATTTGCTGGAGGTCACCAGGGCTCTTTCAAGATAGTAAAAACAGTGACTTGTACAGCATAATGAAAAACCTAGGCATTGATTTTGAAGACATCAGACACATGCAGAATGAAAAATTTTTCAGAAATGATTTTTCTGGTGAGGTTGACTTCAGAGA
+
CCCCCFFFFFFFGGGGGGGGGGGGHHHHHHGHHHHHGGGGGHHHHHHFHHHHHHHHHGHHHHHHHFHHHHHHHHHHHHEGGHHHHHHHHHHFHHHHHGHHFGHGGGHGGHHHHHHGGGHHGHGHHHHHFHHFHHHGHGHHHFHHHHHHHHHHGHHHHHHHHHHHGGHGHGGHHHGGHHHGHGFGFFHHHHFGHHHHHHHHEFFHHHHHHHHHEHHHGHGHHHFHBGFFHHHHFGGBFFCGGHGGGGGGGF/
@M05620:46:000000000-D9D58:1:1101:12690:12043 1:N:0:103
GAATGAATGCAGAAATTGGCAAGATAATACTGCACCGATGGGAAATGATACTATCCTGAAACATGAGCAAATTGACCAGCCTCAGGATGTGAACTCATTTGCTGGTGGTCCCCAGTGCTCTTTCACGATAGTAAAGACTGTGACTTGTACAGCATAATGAAAAACCTAGGCATTGATTTTGAAGACATCAGACACCTGCAGCATGAAAAATTTTTCAGTAATGATTATTCTGGAGAGGATGACTTCAGAGA
+
CCCCCFFFFFFFGGGGGGGGGGGHHHHHHHHHHHHHGGGGGHHHHHHHHHHHHHHHHHHHHHHHHHHHHHHHHHHHHHHHGHHHHHHHHGHFHHHHHHHHHH4@332BE331121333D4434?F4///??4D444D233D44F44BB3333223DG333F3>F//2@22=22211@1@11F11?0?=111>1G0.00<0>1FGD0D00.=0000/0<00=;:0000<0C0C00.0.../000;C00909;
@M05620:46:000000000-D9D58:1:1101:18518:12108 1:N:0:103
GAATGAATGCAGAAATTGGCAAGATAATACTGCACCGATGGGAAATGATACTATCCTGAAACATGAGCAAATTGACCAGCCTCAGGATGTGAACTCATTTGCTGGAGGTCCCAGGGCTCTTTCAAGATAGTAAAAACAGTGACTTGTACAGCATAATGAAAAACCTAGGCATTGATTTTGAAGACATCAGACACATGCAGAATGAAAAATTTTTCAGAAATGATTTTTCTGGTGAGGTTGACTTCAGAGAA
+
CCDDDFFFFFFFGGGGGGGGGGGHHHHHHHHHHHHHGGGGGHHHHHHHHHHHHHHHHHHHHHHHHHHHHHHHHHHHHHHHGHHHHHHHHGHHHHHHHHHHHHHHHHHGGHHHHHGGGHHHHHHHHHHHHHHHHHHHGHHHHHHHHHHHHHHHHHHHHHHHHHHGGHHHHHHHHHHHHHHHGHHHHHHHHHHHHHHHHHHHHHHHHHHHHHHHHHHHHHHGHHHHHHHHHHHHHHHHHHHHHHHGGGGGGGG
@M05620:46:000000000-D9D58:1:1101:2709:12110 1:N:0:103
GAATGAATGCAGAAATTGGCAAGATAATACTGCACCGATGGGAAATGATACTATCCTGAAACATGAGCAAATTGACCAGCCTCAGGATGTGAACTCATTTGCTGGAGGTCAGAAAAACCTAGGCATTGATTTTGAAGACATCAAACACATGCAGAATGAAAAATTTTTCCCAGGGCTCTTTCAAGATAGTAAAAACAGTGACTTGTACAGCATAATGAAAAACCTAGGCATTGATTTTGAAGACATCAGAC
+
CCCCCFFFFFFFGGGGGGGGGFFGHHHHHHHHHHHHGEGGGHHGHHHHHHHHHHHHHHHHHHHHHGHHHHHGHHHHHHHHGHHHHHGHHHHGHHHHHHHHHHHHHHHGGHHHHHHHHGGHHHHHHHHHHHHHHHGHHHHHHGFHGHHHHHHHHHHHHHHHHHHHHHHHHHHHHGGGHHHHHHHHGGGHHGHHHHHGGHHGHHHGH=FHGHEFHHHHHHHHHFFGHHHEHHHHHHHHHHHFFGGGGGGGGGF
@M05620:46:000000000-D9D58:1:1101:10374:12111 1:N:0:103
GAATGAATGCAGAAATTGGCAAGATAATACTGCACCGATGGGAAATGATACTATCCTGAAACATGAGCAAATTGACCAGCCTCAGGATGTGAACTCATTTGCTGGAGGTCCCAGGGCTCTTTCAAGATAGTAAAAACAGTGACTTGTACAGCATAATGAAAAACCTAGGCATTGATTTTGAAGACATCAGACACATGCAGAATGAAAAATTTTTCAGAAATGATTTTTCTGGTGAGGTTGACTTCAGAGAA
+
BBCCCFFFFFFFGGGGGGGGGGGHGGGHHHHHHHHHGGGGGHHHHHHHHHHHGHHHHHGHHHHHHHHHHHHHHHHHHHFHGHHHHHFFGFGGHHHHHHHHHHHGGGHGGHHHGHGGGGGHGHHHHHFHGHHHHHHHGHHHGHHHGHHHHGGEFGHGGHHHHHHGDHHHFHFHHHGHHHGHGGHHHHHHHGGHHHHHHHGHHHGHHHHHFHGHHHGGHGHHFHFHHHHHHHHHHHHHGHHGHGGFFFGFFGB
@M05620:46:000000000-D9D58:1:1101:2719:12127 1:N:0:103
GAATGAATGCAGAAATTGGCAAGATAATACTGCACCGATGGGAAATGATACTATCCTGAAACATGAGCAAATTGACCAGCCTCAGGATGTGAACTCATTTGCTGGAGGTCAGAAAAACCTAGGCATTGATTTTGAAGACATCAAACACATGCAGAATGAAAAATTTTTCCCAGGGCTCTTTCAAGATAGTAAAAACAGTGACTTGTACAGCATAATGAAAAACCTAGGCATTGATTTTGAAGACATCAGAC
+
A1AAAFFFBFFFFBCFGGGGFGCHCDFGHFGHGFHHEECEGHHFEFFFGGHHGGGHHGHH1GHHCAFGDACFGAFHGHFHGHHFGG1GHGGBGHHHHHHHGHHHHHFGGHFFHHHHHG?HHHGFHHHHHHGHHHGDFHHHHHHHHGHHHHHFGGHFHHHHHHHHFFHHHDFHHAEGHHHHGHHHHHHGGGFHHHHGGHDBBGHHFHHHHHHHHHHHHHHHHFCGFHGBHHHHFFGGHFFGBFGGGGGGBB/
@M05620:46:000000000-D9D58:1:1101:20506:12247 1:N:0:103
GAATGAATGCAGAAATTGGCAAGATAATACTGCACCGATGGGAAATGATACTATCCTGAAACATGAGCAAATTGACCAGCCTCAGGATGTGAACTCATTTGCTGGAGGTCAGAAAAACCTAGGCATTGATTTTGAAGACATCAAACACATGCAGAATGAAAAATTTTTCCCAGGGCTCTTTCAAGATAGTAAAAACAGCGACTTGTACAGCATAATGAAAAACCTAGGCATTGATTTTGAAGACATCAGAC
+
CCCCCFFFFFFFGGGGGGGGGGGHHHHHHHHHHHHHGGGGGHHHHHHHHHHHHHHHHHHHHHHHHHHHHHHHHHHHHHHHGHHHGHHHHHHHHHHHHHHHHHHHHHHGGHHHHHHHHGGHHHHHHHHHHHHHHHGHHHGHHHHHHHHHHHHHHHHHHHHHHHHHHHHHH22D2///0/?GH111?1F<1=1111>C.00--<-.00=<0D<C;0G00G0C;..EHC:/C09009C9090.0;C/CF0000;
@M05620:46:000000000-D9D58:1:1101:25714:12283 1:N:0:103
GAATGAATGCAGAAATTGGCAAGATAATACTGCACCGATGGGAAATGATACTATCCTGAAACATGAGCAAATTGACCAGCCTCAGGATGTGAACTCATTTGCTGGAGGTCCCAGGGCTCTTTCAAGATAGTAAAAACAGTGACTTGTACAGCATAATGAAAAACCTAGGCATTGATTTTGAAGACATCAGACACATGCAGAATGAAAAATTTTTCAGAAATGATTTTTCTGGTGAGGTTGACTTCAGAGAA
+
CCDDCFFFFFFFGGGGGGGGGGGHHHHHHHHHHHHHGGGGGHHHHHHHHHHHHHHHHHHHHHHHHHHHHHHHHHHHHHHHGHHHGGGHHHHHHHHHHHHHHHHHHHHGGHHHHHGGGHHHHHHHHHHHHHHIHHHHGHHHHHHHHHHHHHHHHHHHHHHHHHHGGHHHHHHHHHHHHHHHGHHHHHHHHHHHHHHHHHHHHHHHHHHHHHHHHHHHHHHHHHHHHHHHHHHHHHHHHHHHHHHHGHGGGGG
@M05620:46:000000000-D9D58:1:1101:21595:12307 1:N:0:103
GAATGAATGCAGAAATTGGCAAGATAATACTGCACCGATGGGAAATGATACTATCCTGAAACATGAGCAAATTGACCAGCCTCAGGATGTGAACTCATTTGCTGGAGGTCACAAGTGCCAAGGGAAGAGGGAGGCCCCTTATACAACCATCAGATCTTGTGAGAATAACAGGAGAACAGCATGGAGAAAACAGCCTCCATGATTCAATTATTCCCACCTTTTTCCACTTGACATGTGGGAATTATTACAAT
+
BBABBFFFFFFFCGGGGGGGGGGHHHHHHHHHHHHHGGGGGHFHHHHFHHHHFHFHHFHBGHHHGHHHHHGHHHHHHHHGGHHHHHHHGFGBGHHHHHHHEHHHHHGGGHGHHHHHHHGHHFF?AGFGGFC?DEGGGGHHHHHHGGHGGHHHGHHGHHFHHHGHHHHGHHHHHGHGHFHHHHHFFHEHHGHGFHHHHGHHHHHHHHHHHHGHGHHHHGHHHHGHHFHFGGGGFGGFGGGGGGGGGGGGGGG
@M05620:46:000000000-D9D58:1:1101:21579:12316 1:N:0:103
GAATGAATGCAGAAATTGGCAAGATAATACTGCACCGATGGGAAATGATACTATCCTGAAACATGAGCAAATTGACCAGCCTCAGGATGTGAACTCATTTGCTGGAGGTCACAAGTGCCAAGGGAAGAGGGAGGCCCCTTATACAACCATCAGATCTTGTGAGAATAACAGGAGAACAGCATGGAGAAAACAGCCTCCATGATTCAATTATTCCCACCTTTTTCCACTTGACATGTGGGAATTATTACAAT
+
BBCCCFFFFFFFGGGGGGGGGGGHHHHHHHHGHHHHGGGGGHHHHHHHGHHHHHHHHHHHHHHHHHHHHHHHHHHHHHHHGHHHHHHHHGHHHHHHHHHHHHHHHHHGGHHHHHHHHEHHHHFEEHGHHEEGGFFGGGHHHHHHHHHGGHGHHHHGHHHHHHHHHGHHHHHHHGGHHHHHHHHGHHHGGHHHHHHHHHHHHHHHHHHHHHHHHHHHHGHHGHHHHFGFGGGGGGGGGGGGGGGGGGGGGGF
@M05620:46:000000000-D9D58:1:1101:23421:12387 1:N:0:103
GAATGAATGCAGAAATTGGCAAGATAATACTGCACCGATGGGAAATGATACTATCCTGAAACATGAGCAAATTGACCAGCCTCAGGATGTGAACTCATTTGCTGGAGGTCAGAAAAACCTAGGCATTGATTTTGAAGACATCAAACACATGCAGAATGAAAAATTTTTCCCAGGGCTCTTTCAAGATAGTAAAAACAGTGACTTGTACAGCATAATGAAAAACCTAGGCATTGATTTTGAAGACATCAGAC
+
CCDCDFFFFFFFGGGGGGGGGGGHHHHHHHHHHHHHGGGGGHHHHHHHHHHHHHHHHHHHHHHHHHHHHHHHHHHHHHHHGHHHHGHHHHHHHHHHHHHHHHHHHHHGGHHHHHHHHGGHHHHHHHHHHIHHHHGHHHHHHHHHHHHHHHHHHHHHHHHHHHHHHHHHHGGHHF?EFHHHHHHHHHGFHHHHGHGGHFFGFHHHHHHHHHHHHGHHHHHHHHGGHGHHHHHHFGHHFHHGGGGGGHGGGGG
@M05620:46:000000000-D9D58:1:1101:7190:12415 1:N:0:103
GAATGAATGCAGAAATTGGCAAGATAATACTGCACCGATGGGAAATGATACTATCCTGAAACATGAGCAAATTGACCAGCCTCAGGATGTGAACTCATTTGCTGGAGGTCACCAGGGCTCTTTCAAGATAGTAAAAACAGTGACTTGTACAGCATAATGAAAAACCTAGGCATTGATTTTGAAGACATCAGACACATGCAGAATGAAAAATTTTTCAGAAATGATTTTTCTGGTGAGGTTGACTTCAGAGA
+
CABCCFFFFFFFGGGGGGGGGGGHHHHHHHHHHHHHGEGGGHHHHHHHHHHHHHHHHHHHHHHHHHHHHHHHHHGHHHHHGHHHGHGHHGHHHHHHHHHHHHHHHHHGGHHHHHHGGGHHHHHHHHHHHHHHHHHHHGHHHHHHHHHHHHHHHHHHHHHHHHHHGGHHHHHHHHHHHHHHHGHHHHHHHHHHHHHHHHHHHHHHGHHHHHHHHHHHHHHHHHHHHHHHHHHHHHHHHHHHHHGGGGGGGGB
@M05620:46:000000000-D9D58:1:1101:14692:12431 1:N:0:103
GAATGAATGCAGAAATTGGCAAGATAATACTGCACCGATGGGAAATGATACTATCCTGAAACATGAGCAAATTGACCAGCCTCAGGATGTGAACTCATTTGCTGGAGGTCACCAGGGCTCTTTCAAGATAGTAAAAACAGTGACTTGTACAGCATAATGAAAAACCTAGGCATTGATTTTGAAGACATCAGACACATGCAGAATGAAAAATTTTTCAGAAATGATTTTTCTGGTGAGGTTGACTTCAGAGA
+
BACCCFFFFFFFGGGGGGGGGGGHHHHHHHHGGHHHGGGGGHHHHHHHGHHHGGHHHHHHHHGHHHHHHHHHHHHHHHHHGHHHHHHHGFGGHHHHHHHGHHHHHHHGGHHHHHHGGGHHHHHHHHHHHHHHHHHHHGHHHHHHHHHHHHHHHHGHHHHHHGHHGGHHHHHHFHHHHGHHHGHHHHHHGHHHHHHGFHHHHHFHHHHHHHFHHHGGHHHHGHHHFGFHHHHHHHHHHGGFHHGGGGGGGGC
@M05620:46:000000000-D9D58:1:1101:25529:12446 1:N:0:103
GAATGAATGCAGAAATTGGCAAGATAATACTGCACCGATGGGAAATGATACTATCCTGAAACATGAGCAAATTGACCAGCCTCAGGATGTGAACTCATTTGCTGGAGGTCCCAGGGCTCTTTCAAGATAGTAAAAACAGTGACTTGTACAGCATAATGAAAAACCTAGGCATTGATTTTGAAGACATCAGACACATGCAGAATGCAAAATTTTTCAGAAATGATTTTTCTGGTGAGGTTGACTTCAGAGAA
+
AAAAA1DFDFFFFBCFGDFFGGCGHCHHHHHHDBFG00AE0FG1FFHFG2FGGHHHGHE11F0GGEBF101AFF1FGB0FFHHHHHHHHHHHEFHHFGGHHHHGFFH?FGHHF1>/EGGHHHGHHBGHB1FDGBB1EAFGFDFGHHHBGGHGHHFHHHHG1FGEGGHFHHHHHEHHGGHHFHFFGFGHHHDGFGHHHHHDGBGG1=00/DGHHHGHDGB/=D0GHHHHHHHHHHE..GHCFFHGG0000CF
@M05620:46:000000000-D9D58:1:1101:25516:12469 1:N:0:103
GAATGAATGCAGAAATTGGCAAGATAATACTGCACCGATGGGAAATGATACTATCCTGAAACATGAGCAAATTGACCAGCCTCAGGATGTGAACTCATTTGCTGGAGGTCCCAGGGCTCTTTCAAGATAGTAAAAACAGTGACTTGTACAGCATAATGAAAAACCTAGGCATTGATTTTGAAGACATCAGACACATGCAGAATGAAAAATTTTTCAGAAATGATTTTTCTGGTGAGGTTGACTTCAGAGAA
+
ABAB?FFFFFFFGGGGGGGGGGGGFHHHHHHHHGHHGGGGFHHHHHHHFHHHHHHHHGHGHHGHHHGGHHHHHHFHHHHHGHHHHFHGHHH5GHFHHHHHHHHHHHH?FHHHHHGGGGHHHHHHHBFHHHHHHHHGGHHHHHHFHHHGHHHHHHHHHHHHFHGGGHHHHGHHHHHHGGHHGHHHHGHHGHHFHHHHHGHGHBHHHHGHGHHHHGHHEDGFHHGEHFHGFHHBGFCGFHHHHHGGGGGGGGG
@M05620:46:000000000-D9D58:1:1101:25534:12473 1:N:0:103
GAATGAATGCAGAAATTGGCAAGATAATACTGCACCGATGGGAAATGATACTATCCTGAAACATGAGCAAATTGACCAGCCTCAGGATGTGAACTCATTTGCTGGAGGTCCCAGGGCTCTTTCAAGATAGTAAAAACAGTGACTTGTACAGCATAATGAAAAACCTAGGCATTGATTTTGAAGACATCAGACACATGCAGAATGAAAAATTTTTCAGAAATGATTTTTCTGGTGAGGTTGACTTCAGAGAA
+
BBBBBFFFFFFFGFGGGGGGGGFGHFHHFHGHHHHFGGGFDFHHGGHHHHHHHHHHHHHHHHHHHHGFHHHGHHHHHHHHGHHHHGHFHHHHGHHHHHHHHGBGFEGEGHHHHFFGGHGHHHHHHHHHHGHHEGHHGHHHHGHHHHGEHHHHHHHHHHHFHGEFGHFEHHHHHHFHHHHHGHFGHHHHHFHHFHHHGHHGEGBHHHHHHHHHHHHHHHHFHHFHFHHHHHFHFBGF.GHHHFGGGGGEFGB
@M05620:46:000000000-D9D58:1:1101:28057:12484 1:N:0:103
GAATGAATGCAGAAATTGGCAAGATAATACTGCACCGATGGGAAATGATACTATCCTGAAACATGAGCAAATTGACCAGCCTCAGGATGTGAACTCATTTGCTGGAGGTCAGAAAAACCTAGGCATTGATTTTGAAGACATCAAACACATGCAGAATGAAAAATTTTTCCCAGGGCTCTTTCAAGATAGTAAAAACAGTGACTTGTACAGCATAATGAAAAACCTAGGCATTGATTTTGAAGACATCAGAC
+
DDDDDFFFFFFFGGGGGGGGGGGHHHHHHHHHHHHHGGGGGHHHHHHHHHHHHHHHHHHHHHHHHHHHHHHHHHHHHHHHGHHHHHHHHHHHHHHHHHHHHHHHHHHGGHHHHHHHHGGHHHGHHHHHHHHHHHGHHHHHHHHHHHHHHHHHHHHHHHHHHHHHHHHHHHHFFFGGHHHHHHGHHHHHHHHHHHHGGHBGHHHHHGGHHHEFHHHGHHHHFFGGHHHHHGGHHHHHHHHGGGGGGGGGGGF
@M05620:46:000000000-D9D58:1:1101:3814:12493 1:N:0:103
GAATGAATGCAGAAATTGGCAAGATAATACTGCACCGATGGGAAATGATACTATCCTGAAACATGAGCAAATTGACCAGCCTCAGGATGTGAACTCATTTGCTGGAGGTCACCAGGGCTCTTTCAAGATAGTAAAAACAGTGACTTGTACAGCATAATGAAAAACCTAGGCATTGATTTTGAAGACATCAGACACATGCAGAATGAAAAATTTTTCAGAAATGATTTTTCTGGTGAGGTTGACTTCAGAGA
+
BBBCCFFFFFFFGGGGGGGGGGFFHHHHHHHHHHHHGEFGGHHHHHHHHHHHHHHHHHHHHHHHHHHHHHHHHHHHHHHHGHHHHHHHHHHHHHHHHHHHHHHHHGHGGHHHHHHGGGHGHHHHHHHHHHHHHHHHHGHHHHHHHHHHHHHHHHHHHHGHHHHHGGHHHHHGHHHHHHHHHGHHHHHHHHHHHHHHHHHHHHHHHHHHHHHHHHHHHHGGHHHGHHHHHHHHHHHHHHHHHHGGGGGGGG/
@M05620:46:000000000-D9D58:1:1101:13880:12571 1:N:0:103
GAATGAATGCAGAAATTGGCAAGATAATACTGCACCGATGGGAAATGATACTATCCTGAAACATGAGCAAATTGACCAGCCTCAGGATGTGAACTCATTTGCTGGAGGTCCCAGGGCTCTTTCAAGATAGTAAAAACAGTGACTTGTACAGCATAATGAAAAACCTAGGCATTGATTTTGAAGACATCAGACACATGCAGAATGAAAAATTTTTCAGAAATGATTTTTCTGGTGAGGTTGACTTCAGAGAA
+
BBBBB4DFFFFFCGCFGCGGGGGHHGHHHHHHHHHHGEGGGHGGEHHFFHHHFHHEHFGHHHGGHEHHHHGHHFFHGHHHGGHFGFFHHFGFHHHHHHHHHHFGFHHGFHHHHHGFGFGGHHHHHHGHFFBGGHGFGGHFGHHHHHHHGHHHHHFHHHHFHHHGGHHHGHFHHHHHHHHHGHHHHHHFHHFHHHHHHHHHGHHHGHFHHHHHHHHHHHHGHHFHHHHHFHHGGHFHFHHHHGGFFFFBFGG
@M05620:46:000000000-D9D58:1:1101:22214:12636 1:N:0:103
GAATGAATGCAGAAATTGGCAAGATAATACTGCACCGATGGGAAATGATACTATCCTGAAACATGAGCAAATTGACCAGCCTCAGGATGTGAACTCATTTGCTGGAGGTCCCAGGGCTCTTTCAAGATAGTAAAAACAGTGACTTGTACAGCATAATGAAAAACCTAGGCATTGATTTTGAAGACATCAGACACATGCAGAATGAATAATTTTTCAGAAATGATTTTTCTGGTGAGGTTGACTGCAGAGAA
+
CCCCCFFFFFFFGGGGGGGGGGGHHHHHHHHHHHHHGGGGGHHHHHHHHHHHHHHHHHHHHHHHHHHHHHHHHHHHHHHHGHHHHHHHHHHHHHHHHHHHHHHHHHHGGHFH33111B/??FH4443BFGB4F4?F/G?43D4F4??333B22??33?FH33F/<2F2=2G222?GH11?/1110F111<1>G0G1<FH1<01FHH00D0<00=<0=00<0=D0C00</CC00/0=./:C/:C09:00.;0
@M05620:46:000000000-D9D58:1:1101:15008:12645 1:N:0:103
GAATGAATGCAGAAATTGGCAAGATAATACTGCACCGATGGGAAATGATACTATCCTGAAACATGAGCAAATTGACCAGCCTCAGGATGTGAACTCATTTGCTGGAGGTCCCAGGGCTCTTTCAAGATAGTAAAAACAGTGACTTGTACAGCATAATGAAAAACCTAGGCATTGATTTTGAAGACATCAGACACATGCAGAATGAAAAATTTTTCAGAAATGATTTTTCTGGTGAGGTTGACTTCAGAGAA
+
CBCCCFFFFFFFGGGGGGGGGGGHHHHHHHHHHHHHGGGGGHHHHHHHHHHHHHHHHHHHHHHHHHHHHHHHHHHHHHHHGHHHHHHHHHHHHHHHHHHHHHHHHHHGGHHHHHGGGHHHHHHHHHHHHHHHHHHHGHHHHHHHHHHHHHHHHHHHHHHHHHHGGHHHHHHHHHHHHHHHGHHHHHHHHHHHHHHHHHHHHHHHHHHHHHHHHHHHHHHHHHHHHHHHHHHHHHHHHHHHHHHHHGGGGGG
@M05620:46:000000000-D9D58:1:1101:16351:12660 1:N:0:103
GAATGAATGCAGAAATTGGCAAGATAATACTGCACCGATGGGAAATGATACTATCCTGAAACATGAGCAAATTGACCAGCCTCAGGATGTGAACTCATTTGCTGGAGGTCAGAAAAACCTAGGCATTGATTTTGAAGACATCAAACACATGCAGAATGAAAAATTTTTCCCAGGGCTCTTTCAAGATAGTAAAAACAGTGACTTGTACAGCATAATGAAAAACCTAGGCATTGATTTTGAAGACATCAGAC
+
CCCCCFFFFFFFGGGGGGGGGGGHHHHHHHGHHHHHGGGGGHHHHHHHHHHHHHHHGHHHHHHHHHHHHHHHHHHHHHGGGHHHGGHHHGHHHHHHHHHHHHHHHHHGGHHHHHHHHGGHHHHHHHHHHHHHHHGHHHHHHHHHHHHHHHHHHHHHHHHHHHHHHHHHHHHHHGGGHHHHHHHHHHHHHHHHHHHGHHFHGHHHHHHHHHHHGHHHHHHHHHGGHGHHHHHHFHHHHGHGGGGGGGGGGGG
@M05620:46:000000000-D9D58:1:1101:8745:12675 1:N:0:103
GAATGAATGCAGAAATTGGCAAGATAATACTGCACCGATGGGAAATGATACTATCCTGAAACATGAGCAAATTGACCAGCCTCAGGATGTGAACTCATTTGCTGGAGGTCAGAAAAACCTAGGCATTGATTTTGAAGACATCAAACACATGCAGAATGAAAAATTTTTCCCAGGGCTCTTTCAAGATAGTAAAAACAGTGACTTGTACAGCATAATGAAAAACCTAGGCATTGATTTTGAAGACATCAGAC
+
BBCCBFFFFFFFGGGGGGGGGGGHHHHHHHGHHHHHGGGGGHHHHHHHHHHHHHHHHHHHHHHHHHHHHHHHHHHHHHHHGHHHHGHHHHHHHHHHHHHHHHHHHHHGGHHHHHGFHGGHHHHHHHHHHHHHHHGHHHHHHHHHHHHHHHHHHHHHHHHHHHHGHHHHHHHHHGFGHHHHHHHHHHHHHGHHHHHGHHHHHHHGGHHHGHHHHHHHHHHHHHGGGHHHHHHHHHHHHHHGGGGGGGGGGGF
@M05620:46:000000000-D9D58:1:1101:28864:12684 1:N:0:103
GAATGAATGCAGAAATTGGCAAGATAATACTGCACCGATGGGAAATGATACTATCCTGAAACATGAGCAAATTGACCAGCCTCAGGATGTGAACTCATTTGCTGGAGGTCCCAGGGCTCTTTCAAGATAGTAAAAACAGTGACTTGTACAGCATAATGAAAAACCTAGGCATTGATTTTGAAGACATCAGACACATGCAGAATGAAAAATTTTTCAGAAATGATTTTTCTGGTGAGGTTGACTTCAGAGAA
+
BABBCFFFFFFFGGGGGGGGGGGHHHHHHHHHHHHHGGGGGHGHHHHGHGHHHHHHHHHHHFHHHEHHHHHHHHHHHHHHGHHHHHGHHHHGHHHHHGHHHHHHHFHGGHHHHHGGGHHHHHHHHHHHHHHHHHHHGHHHGFHHHHHHHHHHHHHHHHHGHHHGGHHHGHHGHHGHHHHH/GHHHHHHGHGHHHHHHHHHHHHHHHHHGHHHHHHHHHHHHHHHHHHHHGHHHHFHHHHHGHGGGGGFGFF
@M05620:46:000000000-D9D58:1:1101:5655:12700 1:N:0:103
GAATGAATGCAGAAATTGGCAAGATAATACTGCACCGATGGGAAATGATACTATCCTGAAACATGAGCAAATTGACCAGCCTCAGGATGTGAACTCATTTGCTGGAGGTCACAAGTGCCAAGGGAAGAGGGAGGCCCCTTATACAACCATCAGATCTTGTGAGAATAACAGGAGAACAGCATGGAGAAAACAGCCTCCATGATTCAATTATTCCCACCTTTTTCCACTTGACATGTGGGAATTATTACAAT
+
CCCCCFFFFFFFGGGGGGGGGGGHHHHHGHHHHHHHGGGGGHGHHHHHHHHHHHHHHHHHHHHHHHHHHHHHHHHHHHHHGHHHHHHHHHHHHHHHGHHHHHHHHHHGGHHHHHHHHHHHHHGGHHGHHGGGGGGGGGHHHHHHHHHGGHHHHHHHHHHHFHHHHHHHHHHHGGHHGHHHHHHHGHHHHHHHHHHHHHHHHHHHHHHHHHHHHHHFHGHHHHHHHHHGGGGGGGGGGGGGGGGGGGGGGGF
@M05620:46:000000000-D9D58:1:1101:16816:12733 1:N:0:103
GAATGAATGCAGAAATTGGCAAGATAATACTGCACCGATGGGAAATGATACTATCCTGAAACATGAGCAAATTGACCAGCCTCAGGATGTGAACTCATTTGCTGGAGGTCAGAAAAACCTAGGCATTGATTTTGAAGACATCAAACACATGCAGAATGAAAAATTTTTCCCAGGGCTCTTTCAAGATAGTAAAAACAGTGACTTGTACAGCATAATGAAAAACCTAGGCATTGATTTTGAAGACATCAGAC
+
CCDDDFFFFFFFGGGGGGGGGGGHHHHHHHHHHHHHGGGGGHGHHHHHHHHHHHHHHHHHHHHHHHHHHHHHHHHHHHGHGHHHHHHHHHHHHHHHHHHHHHHHHHHGGHBEHHHFCEGHFHHFHHFEHDHHHHGHHHFCGE??DGHFC?GHHFHHHHHHHHHGFHGDFHB2=FDAHFHF=?FGBHGD==HFHGGD<<<FGGHF0<G0HFFBGHHFHHHHD.:CGFFHHFCCF0CCGHF?FFBBBBFGGG0
@M05620:46:000000000-D9D58:1:1101:17862:12752 1:N:0:103
GAATGAATGCAGAAATTGGCAAGATAATACTGCACCGATGGGAAATGATACTATCCTGAAACATGAGCAAATTGACCAGCCTCAGGATGTGAACTCATTTGCTGGAGGTCCCAGGGCTCTTTCAAGATAGTAAAAACAGTGACTTGTACAGCATAATGAAAAACCTAGGCATTGATTTTGAAGACATCAGACACATGCAGAATGAAAAATTTTTCAGAAATGATTTTTCTGGTGAGGTTGACTTCAGAGAA
+
BBBBBFFFFFFFGGGGGGGGGGGHHHHHHHHHHHHHGGGGGHHFHHHHHHHHHHHHHHHHHHGHHHHHHHHHHHHHHHGHGHHHHHHHHHHHHHHHHHHHHHHHHHHGGHHHHHGGGHHHHHHHHHHHHHHHHHHHGHHHHHHHHHHHHHHHHHHHHHHHHHHGGHHHHGHHHHHHHHHHGHHHHHHHHHHHHHHHHHHHHGHHHHGHHHHHHHHHHHHHHHGHHHHHHHHHHHHHHHHHHHGGGGGGGGG
@M05620:46:000000000-D9D58:1:1101:18275:12758 1:N:0:103
GAATGAATGCAGAAATTGGCAAGATAATACTGCACCGATGGGAAATGATACTATCCTGAAACATGAGCAAATTGACCAGCCTCAGGATGTGAACTCATTTGCTGGAGGTCACCAGGGCTCTTTCAAGATAGTAAAAACAGTGACTTGTACAGCATAATGAAAAACCTAGGCATTGATTTTGAAGACATCAGACACATGCAGAATGAAAAATTTTTCAGAAATGATTTTTCTGGTGAGGTTGACTTCAGAGA
+
CCBCCFFFFFFFGGGGGGGGGGGHHHHHHHHHHHHHGGGGGHHHHHHHHHHHHHHHHHHHHHHHHHHHHHHHHHHHHHHHGHHHHHHHHGHHHHHHHHHHHHHHHHHGGHFHD3GGD?E?GHEDH4G33?F?FHHHH??G4334F4B3?33?223F??DHHHHFGA2=F=2=GDD1GHHD=FDF=00==<<<1<<0<<1<FGC1<DHHHCGHHH0/0=DH0<CCGHHHCC0C:;:0GCGCCF9FFFBB90;
@M05620:46:000000000-D9D58:1:1101:18547:12780 1:N:0:103
GAATGAATGCAGAAATTGGCAAGATAATACTGCACCGATGGGAAATGATACTATCCTGAAACATGAGCAAATTGACCAGCCTCAGGATGTGAACTCATTTGCTGGAGGTCCCAGGGCTCTTTCAAGATAGTAAAAACAGTGACTTGTACAGCATAATGAAAAACCTAGGCATTGATTTTGAAGACATCAGACACATGCAGAATGAAAAATTTTTCAGAAATGATTTTTCTGGTGAGGTTGACTTCAGAGAA
+
CCCCCFFFFFFFGGGGGGGGGGGHHHHHHHHHHHHHGGGGGHHHHHHHHHHHHHHHHHHHHHHHHHHHHHHHHGHHHHHHGHHHHHHHHGHHHHHHHHHHHHHHHHHGGHHHHHGGGHHHHHHHHHHHHHHHHHHHGHHHHHHHHHHHHHHHHHHHHHHHHHHGGHHHHHHHHHHHHHHHGHHHHHHHHHHHHHHHHHHHHHHHHHHHHHHHHHHHHHHHHHHHHHHHHHHHHHHGHHHHHHGGGGGGGGG
@M05620:46:000000000-D9D58:1:1101:22095:12822 1:N:0:103
GAATGAATGCAGAAATTGGCAAGATAATACTGCACCGATGGGAAATGATACTATCCTGAAACATGAGCAAATTGACCAGCCTCAGGATGTGAACTCATTTGCTGGAGGTCACCAGGGCTCTTTCAAGATAGTAAAAACAGTGACTTGTACAGCATAATGAAAAACCTAGGCATTGATTTTGAAGACATCAGACACATGCAGAATGAAAAATTTTTCAGAAATGATTTTTCTGGTGAGGTTGACTTCAGAGA
+
BBBBBFFFFFFFGGGGGGGGGGGHHHHHHHHHHHHHGGGGGHHHHHHHHGHHHHHHHHHHHHHHHHHGHHHHHHHHHHHHGHHHHHHHHHHGHHHHHHHHHHHGHHHGGHHHHHHGGGHHHHGHHHHHHHHHHHHHHGEHHGHHHHHHHHHHFHFHHHHHHHGHGFHHHHHHHHHHGHHHHGGHGHGHHHHHHHHHHHFHHHHHHHHGHHHHHHHHFHHFFHHHHHGFHHHGGHHGHHHHHHGFGGGGFG/
@M05620:46:000000000-D9D58:1:1101:4430:12836 1:N:0:103
GAATGAATGCAGAAATTGGCAAGATAATACTGCACCGATGGGAAATGATACTATCCTGAAACATGAGCAAATTGACCAGCCTCAGGATGTGAACTCATTTGCTGGAGGTCCCAGGGCTCTTTCAAGATAGTAAAAACAGTGACTTGTACAGCATAATGAAAAACCTAGGCATTGATTTTGAAGACATCAGACACATGCAGAATGAAAAATTTTTCAGAAATGATTTTTCTGGTGAGGTTGACTTCAGAGAA
+
BBBCCFFFFFFFGGGGGGGGGGGHHHHHHHHHHHHHGEGGGHHHHHHHHHHHHHHHHHHHHHHHHHHHHHHHHHHHHHHHGHHHHHGHHHHGHHHHHHHHHHHHHHHGGHHHHHGGGHHHHHHHHHHHHHHHHHHHGHHHHHHHHHHHHHHHHHHHHHHHHHHGGHHHHHHHHHHHHHHHGHHGHHHHHHHHHHHHHHHHHHHHHHGHHHHHHHHHHHHHHHHHHHHHHHHHHHGGGHHHHHGGGGGGGGF
@M05620:46:000000000-D9D58:1:1101:26401:12839 1:N:0:103
GAATGAATGCAGAAATTGGCAAGATAATACTGCACCGATGGGAAATGATACTATCCTGAAACATGAGCAAATTGACCAGCCTCAGGATGTGAACTCATTTGCTGGAGGTCACAAGTGCCAAGGGAAGAGGGAGGCCCCTTATACAACCATCAGATCTTGTGAGAATAACAGGAGAACAGCATGGAGAAAACAGCCTCCATGATTCAATTATTCCCACCTTTTTCCACTTGACATGTGGGAATTATTACAAT
+
CCCCCFFFFFFFGGGGGGGGGGGHHHHHHHHHGGHHGGFGGHHGHHHHHHHHHHHHHHHHHHHHHHHHHHHHHHHHHHGGGHHHHGGHHGHHHHHHHFHGHHHHHHHGGHHHHHHHHHHHHGGGHHGHHFFGDEEGGGHHGHHHHGHGGHGGHHHHHGHHHHHGHHHHHHHHGGHHHHHHHHHHHHGFHGHHHHHHHHHHHHGHHHFHHGGHHHHHHGHHGHHHHGHGGGGGGGGGGGGGGGFGGGGGGGF
@M05620:46:000000000-D9D58:1:1101:22103:12840 1:N:0:103
GAATGAATGCAGAAATTGGCAAGATAATACTGCACCGATGGGAAATGATACTATCCTGAAACATGAGCAAATTGACCAGCCTCAGGATGTGAACTCATTTGCTGGAGGTCACCAGGGCTCTTTCAAGATAGTAAAAACAGTGACTTGTACAGCATAATGAAAAACCTAGGCATTGATTTTGAAGACATCAGACACATGCAGAATGAAAAATTTTTCAGAAATGATTTTTCTGGTGAGGTTGACTTCAGAGA
+
BBBBBFFFFFFFG4FFGGGGGGGGHHHHHHHHHHHHGGFGGGHHHHHEHHHHHHHHHHHHHHHHHHHHHHHHHHHHHHHHGHHHHHHHHFHHHHHHGHHGHHHHHFHGGHHHHHHGGGHHHHHHHHHHHHHHFHGHHGHHFHHHHHHHHHHHHHEHHGHHHDFHGGHBGHHHHGHHHHHHHFHGHHHHHHHHHHHHHHFHHFGHHHHFFACGHHHGFFDGHGHFEHHHHHHHHFHGHECGHHGGGGGGGGF
@M05620:46:000000000-D9D58:1:1101:27380:12881 1:N:0:103
GAATGAATGCAGAAATTGGCAAGATAATACTGCACCGATGGGAAATGATACTATCCTGAAACATGAGCAAATTGACCAGCCTCAGGATGTGAACTCATTTGCTGGAGGTCACCAGGGCTCTTTCAAGATAGTAAAAACAGTGACTTGTACAGCATAATGAAAAACCTAGGCATTGATTTTGAAGACATCAGACACATGCAGAATGAAAAATTTTTCAGAAATGATTTTTCTGGTGAGGTTGACTTCAGAGA
+
BCBCCFFFFFFFGGGGGGGGGGGHHHHHGHHHHHHHGFGGGHHFHHHHHHHHHHHHHHHHHHHHHHHHHHHHHHHHHHHHGHHHHHHHHHHHHHHHHHHHHHHHHHHGGHHHHHHGGGHHHHHHHHHHHHHHHHHHHGGHHGHHHHHHHHGHHGHHHHHHFHHGGGHHHHGHHHHGHHHHHGHHHHHHGHHHHHHHHFHHHHHHHHHHHHHHHHHHGHHFHHGFHHHHHHHHHHHHHHHHHGGGGGGGFGC
@M05620:46:000000000-D9D58:1:1101:27391:12895 1:N:0:103
GAATGAATGCAGAAATTGGCAAGATAATACTGCACCGATGGGAAATGATACTATCCTGAAACATGAGCAAATTGACCAGCCTCAGGATGTGAACTCATTTGCTGGAGGTCACCAGGGCTCTTTCAAGATAGTAAAAACAGTGACTTGTACAGCATAATGAAAAACCTAGGCATTGATTTTGAAGACATCAGACACATGCAGAATGAAAAATTTTTCAGAAATGATTTTTCTGGTGAGGTTGACTTCAGAGA
+
BBBBAFFFFFFFGGGGGGGGFGGGHHHHHHHHHHHHGGGGGHHHHHHHHHHHHHHHHHHHHHHHHGHHHHHHHHHHHHHHGHHHHHHHHGHFHGHHHHHHGHHHGHHGGHHHHHHGGGHHHHHHHHHFHHHHHHHHDFHHHFEHHHHHGHGHGHHHHHGFHHHHGCHHHGEHHHHGHHHHHGHHFHGHFGHBFHHFHGEHHHHHGHHHHHHHHHHHGHGHHHFFHHGHHHHHHHHHHGHHHCFGGGGGGG;
@M05620:46:000000000-D9D58:1:1101:3165:12921 1:N:0:103
GAATGAATGCAGAAATTGGCAAGATAATACTGCACCGATGGGAAATGATACTATCCTGAAACATGAGCAAATTGACCAGCCTCAGGATGTGAACTCATTTGCTGGAGGTCACCAGGGCTCTTTCAAGATAGTAAAAACAGTGACTTGTACAGCATAATGAAAAACCTAGGCATTGATTTTGAAGACATCAGACACATGCAGAATGAAAAATTTTTCAGAAATGATTTTTCTGGTGAGGTTGACTTCAGAGA
+
BBBBBFFFFFFFGGGGGGBFGGFBFHFHGGHAFAGGA2AEGHHHEHGDF5FGFHHFHHHHGHGHFFEGHHFGHGEHFHFHGFHFGGCGHGGHD@FFBGHHFFFFFFGC>GCGFDGFDFH/G?BDGFGHHHD?GHHGHEAG??34BED3BFGFBHHBFF3GHHGHD/GF2<22@DG1FHHHDFH1GGFG1G1GHH0C1<FGHB<G0DHHF.GGH0=CGFF0<0C0GHHGHCFHHCGEGACGC/990BFFFGC
@M05620:46:000000000-D9D58:1:1101:25933:12938 1:N:0:103
GAATGAATGCAGAAATTGGCAAGATAATACTGCACCGATGGGAAATGATACTATCCTGAAACATGAGCAAATTGACCAGCCTCAGGATGTGAACTCATTTGCTGGAGGTCACCAGGGCTCTTTCAAGATAGTAAAAACAGTGACTTGTACAGCATAATGAAAAACCTAGGCATTGATTTTGAAGACATCAGACACATGCAGAATGAAAAATTTTTCAGAAATGATTTTTCTGGTGAGGTTGACTTCAGAGA
+
CCCCCFFFFFFFGGGGGGGGGGGHHHHHHHHGHHHHGGGGGHHHHHHHHHHHHHHHHGHHHHHHHHHHHHHHHHHHHHGHGHHHHGHHHGFGGHHHHHHHHHHGGHHFEHHCGFGGGGHGGHGGHBFFHHFBFHGHGFCE?FDDHHD?FHHDCHHHHGHHHHFADDFGHHBCCHHFH1FDFGGGFHHFDDBDFG<GGGBHDDGHHHHBGFFH<=</GG0<CHGGHH:GCCGGG0C0GHCGGFGEBFBBFGB
@M05620:46:000000000-D9D58:1:1101:5533:12953 1:N:0:103
GAATGAATGCAGAAATTGGCAAGATAATACTGCACCGATGGGAAATGATACTATCCTGAAACATGAGCAAATTGACCAGCCTCAGGATGTGAACTCATTTGCTGGAGGTCACCAGGGCTCTTTCAAGATAGTAAAAACAGTGACTTGTACAGCATAATGAAAAACCTAGGCATTGATTTTGAAGAAATAAGACACATGCAGAAGGAAAAATTTTTAAGAAATGATTTTTCTGGTGGGGTTGACTTCAGGGA
+
CCCCCFFFFFFFGGGGGGGGGGGHHHHHHHHHHHHHGGGGGHHHHHHHHHHHHHHHHHHHHHHHHHHHHHHHHHHHHHHHGHHHHHGHHGHHHHHHHHHHHHHHHHHGGHBH33FF1/0/BG?4G4B334?4DGHHF//24334D4233333223?33?DGHH0E/22@222@2=1@GH11F111001111110001<1<1>01.<GHH.GHHH0.00=G/000CGHH0/0C00/.;-C--/0;000009;
@M05620:46:000000000-D9D58:1:1101:5545:12968 1:N:0:103
GAATGAATGCAGAAATTGGCAAGATAATACTGCACCGATGGGAAATGATACTATCCTGAAACATGAGCAAATTGACCAGCCTCAGGATGTGAACTCATTTGCTGGAGGTCACCAGGGCTCTTTCAAGATAGTAAAAACAGTGACTTGTACAGCATAATGAAAAACCTAGGCATTGATTTTGAAGACATCAGACACATGCAGAATGAAAAATTTTTCAGAAATGATTTTTCTGGTGAGGTTGACTTCAGAGA
+
BBBBBFFFFFFFGGGGGGGGGGGHHHHHHHHHHHHHEGGGGHHFHHHGHGHHHHHHHFFHHHFHHHGHHHGHHHHHHHHHGHHHGHFGHHHGFHHHHHHHHHHHHHHEEHHHHBEFFFHEFHHBBHHBGFF4BHHHHGHHHFGFFHDGFHFFFGG3GBDGHHHHGGHFDFBFGGFDGHHHBFGHFFHFDGGHHFB0<<GHFBGBGFFFFFFGHHHGGF0GHFFFFHHHHHGFCCGFGFHF/:FFGGBFGF/
@M05620:46:000000000-D9D58:1:1101:2514:12968 1:N:0:103
GAATGAATGCAGAAATTGGCAAGATAATACTGCACCGATGGGAAATGATACTATCCTGAAACATGAGCAAATTGACCAGCCTCAGGATGTGAACTCATTTGCTGGAGGTCCCCGGGCTCTTTTACGATAGAAAAAAAACAGACATGTATACAACATTGTAAAAAATCGGGACTGTTTTTTTAAACATATCACACACGTAGAATGAAAAATTTTTCAGAAAAATTTTTTTTGGGGAGGTTGAGTTTTGAGAA
+
CCCCCFFFFFFFGGGGGGGGGGGHHHHHHHHHHHHHEEFGGHHHHHHGHHHHHHHHHHHHHHGHHHHHHHHHHHHHHHHHGHHHGHGHHHHHHHHHHGHHHHHHHHHGGH3G1//>//?G3F443/??F/333BGG/C//@20011@11@1=11?01111>FH1-01..---..000<E--.0<0<0000;0;FG.-./.=00900;FG.0;FG/09;0:/9.00;BF-B--.;.;-.///00000.:AF0
@M05620:46:000000000-D9D58:1:1101:19270:12976 1:N:0:103
GAATGAATGCAGAAATTGGCAAGATAATACTGCACCGATGGGAAATGATACTATCCTGAAACATGAGCAAATTGACCAGCCTCAGGATGTGAACTCATTTGCTGGAGGTCACAAGTGCCAAGGGAAGAGGGAGGCCCCTTATACAACCATCAGATCTTGTGAGAATAACAGGAGAACAGCATGGAGAAAACAGCCTCCATGATTCAATTATTCCCACCTTTTTCCACTTGACATGTGGGAATTATTACAAT
+
B?ABBFFFFFFFGGGGGFGGGGGHHHHHHHHHHHHHGGEGGHHGHHHHHHHHHHHHHHHHHHHHHHHHHHHHHHHHHHHHGHHHHHHHHHHHHHHHHHHHHHHHHHHGGHFHHHHHFFHG3GEEHGEFFH<FGGEFGGHHHHDFDGFD/FFDGDFHHHHFHHH11GHGHFG/?FHHFEFFFHHGCGC0FGH.<GEHHHHHHHHGFHGGHFHHFFGHHDFGHHGFFFFGFBFFFFGGGGDEFFGFFGFBFGF
@M05620:46:000000000-D9D58:1:1101:29518:12979 1:N:0:103
GAATGAATGCAGAAATTGGCAAGATAATACTGCACCGATGGGAAATGATACTATCCTGAAACATGAGCAAATTGACCAGCCTCAGGATGTGAACTCATTTGCTGGAGGTCAGAAAAACCTAGGCATTGATTGTGAAGACATCAAACACATGCAGAATGAAAAATTTTTCCCAGGGCTCTTTCAAGATAGTAAAAACAGGGACTTGTACAGCATAATGAAAAACCTAGGCATTGATTTTGAAGACATCAGAC
+
BBBBBFFFFFFFGGGGGGGGGGGFGHHHHHHHHHHHGGGGGHGHHHHHHHHHHHHHHHHHHHHHHGHHHHHHHHHHHHHHGHHHHGHHGGGFHHHHHHHHHHHHHHHGGHHHFB@2B1EHH333FHHHHHH3BFHGHHHFFG3EGH00?2FGFGHFGGB?GHHGFBBHHHBH2///0/?FHFHHHHHGGHHDH1>EGF.<FAACD<GHHHHCGD=DDGCGFFA.:/;//00CFFHEGFG.CFGGFGFFFG/
@M05620:46:000000000-D9D58:1:1101:6060:13045 1:N:0:103
GAATGAATGCAGAAATTGGCAAGATAATACTGCACCGATGGGAAATGATACTATCCTGAAACATGAGCAAATTGACCAGCCTCAGGATGTGAACTCATTTGCTGGAGGTCACCAGGGCTCTTTCAAGATAGTAAAAACAGTGACTTGTACAGCATAATGAAAAACCTAGGCATTGATTTTGAAGACATCAGACACATGCAGAATGAAAAATTTTTCAGAAATGATTTTTCTGGTGAGGTTGACTTCAGAGA
+
CBBCCFFFFFFFGGGGGGGGGGGHHHGHHHHHHHHHEEGGGHHHHHHHHHHHGHHHHHHHHHHHHHHHHHHHHHHHHHHHGHHGGHHHHHHHHHHHGHHHHHHHHHHGGHHHHHHGGGHHHHHHHHHHHHHHHHHHHGHHHHHHHHHHHHHHHHHHHHHHHHHHGGHHHHGHHHHHHHHHHGHHHHHHHHHHHHHHHHHHHHHHHHHHHHHHHHHHHHHHGHHHHHHHHHHHHHHHHHHHHHGGGGGGGGC
@M05620:46:000000000-D9D58:1:1101:7249:13046 1:N:0:103
GAATGAATGCAGAAATTGGCAAGATAATACTGCACCGATGGGAAATGATACTATCCTGAAACATGAGCAAATTGACCAGCCTCAGGATGTGAACTCATTTGCTGGAGGTCCCAGGGCTCTTTCAAGATAGTAAAAACAGTGACTTGTACAGCATAATGAAAAACCTAGGCATTGATTTTGAAGACATCAGACACATGCAGAATGAAAAATTTTTCAGAAATGATTTTTCTGGTGAGGTTGACTTCAGAGAA
+
BABCCFFFFFFFGGGGGGGGGGGHHHHHHHHHHHHHGEGGGHHHHHHHHGHHHHHHHHHHHHHHHHHHHHHHHHHHHHHHGHHHHHHHHHHHHHHHHHHHHHHHHHHGGHHHHHGGGHHHHHHHHHHHHHHHHHHHGHHHHHHHHHHHHHHHHHHHHHHHHHHGGGHHHHHHHHHHHHHHGHHHHHHHHHHHHHHHHHHHHHHHHHHHHGHHHHGHHHHHHHHGHHHHHHHHHHHHHHHHHHGGGGGGGEF
@M05620:46:000000000-D9D58:1:1101:16673:13078 1:N:0:103
GAATGAATGCAGAAATTGGCAAGATAATACTGCACCGATGGGAAATGATACTATCCTGAAACATGAGCAAATTGACCAGCCTCAGGATGTGAACTCATTTGCTGGAGGTCCCAGGGCTCTTTCAAGATAGTAAAAACAGTGACTTGTACAGCATATTGTAAAACCTAGGCATTTATTTTGAAGACATCAGACACATGCAGAATGAAAAATTTTTCAGAAATGATTTTTCTGGTGAGGTTTACTTCAGAGAA
+
BCCCCFFFFFFFGGGGGGGGGGGHHHGHHHHHHHHHGFGGGHHGHHHHHHHHHHHHHGGHHHHHHHHHHHHHHHHHHHHHGHHHHHHHHGHHHHHHHHHHHHHHHHHGGHFH331?10FG3F4444D3B3444BFHAG24F34443D33D3223D33333DFH2B222222222222@G1/11?0F1111?1FHH11111>01111>FGFBDHH/00D0<0<000=GH/G000=0C.:/00000000;;B0
@M05620:46:000000000-D9D58:1:1101:16293:13079 1:N:0:103
GAATGAATGCAGAAATTGGCAAGATAATACTGCACCGATGGGAAATGATACTATCCTGAAACATGAGCAAATTGACCAGCCTCAGGATGTGAACTCATTTGCTGGAGGTCAGAAAAACCTAGGCATTGATTTTGAAGACATCAAACACATGCAGAATGAAAAATTTTTCCCAGGGCTCTTTCAAGATAGTAAAAACAGTGACTTGTACAGCATAATGAAAAACCTAGGCATTGATTTTGAAGACATCAGAC
+
CCCCCFFFFFFFGGGGGGGGGGGHHHHHHHHHHHHHGGGGGHHHHHHHHHHHHHHHHHHHHHHHHHHHGHHHHHHHHHHHGHHHHHHHHHHHHHHHHHHHHHHHHHHGGHHHHHHHHGGHHHHHHHHHHHHHHHGHHHHHHHHGHHHHHHHHHHHHHHHHHHHHHHHHHHHHHGGGHHHHHHHHHFFGHHHHHHHGGHFHHHHHHHHHHHHHHEHHHHGFHHGGHHHGHHHHHHHHHHHGGGGGGGGGGGG
@M05620:46:000000000-D9D58:1:1101:16306:13092 1:N:0:103
GAATGAATGCAGAAATTGGCAAGATAATACTGCACCGATGGGAAATGATACTATCCTGAAACATGAGCAAATTGACCAGCCTCAGGATGTGAACTCATTTGCTGGAGGTCAGAAAAACCTAGGCATTGATTTTGAAGACATCAAACACATGCAGAATGAAAAATTTTTCCCAGGGCTCTTTCAAGATAGTAAAAACAGTGACTTGTACAGCATAATGAAAAACCTAGGCATTGATTTTGAAGACATCAGAC
+
CCCCCFFFFFFFGGGGGGGGGGGHHHHHHHHHHHHHGGFGGHHHHHHHHHHHHHHHHHHHHHHHHFHHHHHHHHHHHHHHGHHHHGHHHHHFHHHHHHHHHHHHHHHGGHHHGHHHHGGHGHHHHHHHHHHHHHGHHHHHHHHFGHHHHHHHHHHHHHFHHHHHHHHHHHGGHEDDHGHHHHHHHHGHHHHHHEGGHHHHGHHHGHHHHHHHHGHHGHHHHHDGHHHGEHBHHGHHFHHEFFGGGGGGGGG
@M05620:46:000000000-D9D58:1:1101:3186:13098 1:N:0:103
GAATGAATGCAGAAATTGGCAAGATAATACTGCACCGATGGGAAATGATACTATCCTGAAACATGAGCAAATTGACCAGCCTCAGGATGTGAACTCATTTGCTGGAGGTCAGAAAAACCTAGGCATTGATTTTGAAGACATCAAACACATGCAGAATGAAAAATTTTTCCCAGGGCTCTTTCAAGATAGTAAAAACAGTGACTTGTACAGCATAATGAAAAACCTAGGCATTGATTTTGAAGACATCAGAC
+
CBBCCFFFFFFFGGGGGGGFGGGHHHHHHHHHHHHHEEGGGHHHHHHHHHHHHHHHHHGGHHHHHHHHHHHHHHHHHHGHGHHHHHHHGGHHHHHHHHHHHHHHHHHGGHHGHHHHHGGHHHHHHHHHHHHHHHGHHGHHHHHHHHHHHHHHHHHHHHHHHHHHHHHHHHHHHGGGHHHHHHHHHHHHHHHHHHHGHHHHHHHHHHHHHHHHHGHHHHHHHFFGHHHGHHHHGHHHHHHGGGGGGGGGGGE
@M05620:46:000000000-D9D58:1:1101:11606:13122 1:N:0:103
GAATGAATGCAGAAATTGGCAAGATAATACTGCACCGATGGGAAATGATACTATCCTGAAACATGTTCAAGTTGACCAGCCTCAGGATGTGAACTAATTTGCTGGAGATCCCTGGGCTGTTTCAGGAGAGTAAAGACAGGAACTGGTACAGAATAATGAGAACCCTAGGCATTGATTTTGAAGACATCAGACACATGCAGAATGAAAAATTTTTCAGAAATGATTTTTCTGGTGAGGTTGACTTCAGAGAA
+
BCCCCFFFFFFFGGGGGGGGGGGHHHHHHHHHHHHHGGGGGHHHHHHHHHHHHHHHHHH333BF3A55DG5D555B331B1A23B3B3@3@5D353BFGH44@3FH13B3323311?G11B444433/?/B44D4D2F2/02B3323333332333D?33DG2/C0GHBGH2G111?=?1F1=1F1?11>1>0<0>1C1G10>GHHHHHECGGFHHHHGFHHGHHHHHHHHGHHFHHHHHGHGGGGGFGGB
@M05620:46:000000000-D9D58:1:1101:27281:13145 1:N:0:103
GAATGAATGCAGAAATTGGCAAGATAATACTGCACCGATGGGAAATGATACTATCCTGAAACATGAGCAAATTGACCAGCCTCAGGATGTGAACTCATTTGCTGGAGGTCACCAGGGCTCTTTCAAGATAGTAAAAACAGTGACTTGTACAGCATAATGAAAAACCTAGGCATTGATTTTGAAGACATCAGACACATGCAGAATGAAAAATTTTTCAGAAATGATTTTTCTGGTGAGGTTGACTTCAGAGA
+
BBBBBFFFFFFDFAGGGGBFGGFFHFGHFHHHHFAGEGC?EAFBFGBDGBGHGHHGHFDCDFHHHHHHFHHGFHGFHGHHGHFGGFC@GHHF5@GFFHFBEFGGFCGEEHHFHGHEADFEHFHGH4EFGBGFGHHDEEHHHHHGHHHFHHFGHHFGHFHHF1FGGGHHFHGFHHHFHHFHHGGHDGHHFHD1GHHGGGFFHHHGHHHFHHCGHGHFFHDGHHHHHC0GFHHHHGHFHH/CGHGFGFFFFGB
@M05620:46:000000000-D9D58:1:1101:27271:13160 1:N:0:103
GAATGAATGCAGAAATTGGCAAGATAATACTGCACCGATGGGAAATGATACTATCCTGAAACATGAGCAAATTGACCAGCCTCAGGATGTGAACTCATTTGCTGGAGGTCACCAGGGCTCTTTCAAGATAGTAAAAACAGTGACTTGTACAGCATAATGAAAAACCTAGGCATTGATTTTGAAGACATCAGACACATGCAGAATGAAAAATTTTTCAGAAATGATTTTTCTGGTGAGGTTGACTTCAGAGA
+
CCCCAFFFFFFFGGGGGGGGGGGHHHHHHHHHHHHHGGGGGHHHHHHHHHHHHHHHHHHHHHGHHHHHHHHHHHHGHHHHGHHHHHHHHGGGHHHHHHHHHHHHHHHGGHHHHHHGGGHHHHHHHHHHHGHHHHHHHGHHGHHHHHHHGHHHHHHHHHHHHHHHGGHHHHHHHHHHHHHHHGHHHHHHHHHHHHHHHHHHHHHHHGHHHGHHHHHHHHFGHHFHHHHHHHHHGGFHGHGHHHGGGGGGGGB
@M05620:46:000000000-D9D58:1:1101:22271:13171 1:N:0:103
GAATGAATGCAGAAATTGGCAAGATAATACTGCACCGATGGGAAATGATACTATCCTGAAACATGAGCAAATTGACCAGCCTCAGGATGTGAACTCATTTGCTGGAGGTCAGAAAAACCTATGCATTGATTTTGAAGACATCAAACACATGCAGAATGAAAAATTTTTCCCAGGACTCTTTCAAGATAGTAAAAACAGAGACTTGTACAGCATAATGAAATACCTAGGCAGTGATTTTGAAGACATCAGAA
+
CCCCCFFFFFFFGGGGGGGGGGGHHHHHHHHHHHHHGGGGGHGHHHHHHHHHHHHHHHHHHHHHHHHHHHHHHHHHHHHHGHHHHHHHHHHHHHHHHHHHHHHHHHHGGH32F43211?G3333D4??G4HB??FG3G333?33?30?/BFHH3GHHHHHHHGA=G2F=G222?//?0F1111@1FF111>1>1>..00>G0F100=DH00/D0=<GHHH00<:C00/C0.;:0;;0G:.C00/900=FG0
@M05620:46:000000000-D9D58:1:1101:4853:13178 1:N:0:103
GAATGAATGCAGAAATTGGCAAGATAATACTGCACCGATGGGAAATGATACTATCCTGAAACATGAGCAAATTGACCAGCCTCAGGATGTGAACTCATTTGCTGGAGGTCACCAGGGCTCTTTCAAGATAGTAAAAACAGTGACTTGTACAGCATAATGAAAAACCTAGGCATTGATTTTGAAGACATCAGACACATGCAGAATGAAAAATTTTTCAGAAATGATTTTTCTGGTGAGGTTGACTTCAGAGA
+
CCDCCFFFFFFFGGGGGGGGGGGHHHHHHHHHHHHHGEGGGHHHHHHHHHHHHHHHHHHHHHHHHHGHHHHHHHHHHHHHGHHHHHHHHHHHHHHHHHHHHHHHHHHGGHHHHHHGGGHHHHHHHHHHHHHHHHHHHGHHHHHHHHHHHHHHHHHHHHHHHHHHGGHHHHHHHHHHHHHHHGHHHHHHHHHHHHHHHHHHHHHGHHHHHHHHHHHHHHHHHHHHHHHHHHHHHHHHHHHHGHGGGGGHGG/
@M05620:46:000000000-D9D58:1:1101:22260:13185 1:N:0:103
GAATGAATGCAGAAATTGGCAAGATAATACTGCACCGATGGGAAATGATACTATCCTGAAACATGAGCAAATTGACCAGCCTCAGGATGTGAACTCATTTGCTGGAGGTCAGAAAAACCTAGGCATTGATTTTGAAGACATCAAACACATGCAGAATGAAAAATTTTTCCCAGGGCTCTTTCAAGATAGTAAAAACAGTGACTTGTACAGCATAATGAAAAACCTAGGCATTGATTTTGAAGACATCAGAC
+
BBBBBFFFFFFFGGGGGGGGGGGHHGHHHHHHHHHHGGGGGGHHHHHHHGHHGHHHHHHHHHHHHHHHHHHHHHHHHHHHGHHHHHFHHHHHHHHHHHHHHHHHHHHGGH3?FGFG11EHB33BGFGEGHHFGFGHDGF??D?3BB?G/BGHH3GHHHHHHHHFFHGHFHD22F//G/F?DGGHDGG1<>D1F1FA.<1>F1GB<0<<D00<GGDFHHHF0:::C/0/G0:::CCGFH0AFF0//;CFGG/
@M05620:46:000000000-D9D58:1:1101:24985:13187 1:N:0:103
GAATGAATGCAGAAATTGGCAAGATAATACTGCACCGATGGGAAATGATACTATCCTGAAACATGAGCAAATTGACCAGCCTCAGGATGTGAACTCATTTGCTGGAGGTCCCAGGGCTCTTTCAAGATAGTAAAAACAGTGACTTGTACAGCATAATGAAAAACCTAGGCATTGATTTTGAAGACATCAGACACATGCAGAATGAAAAATTTTTCAGAAATGATTTTTCTGGTGAGGTTGACTTCAGAGAA
+
CCCCCFFFFFFFGGGGGGGGGGGHHHHHHHHHHHHHGGGGGHHHHHHHHHHHHHHHHHHHHHHHHHHHHHHHHHHHHHHHGHHHHHHHHHHHHHHHHHHHHHHHHHHGGHHHHHGGGHHHHHHHHHHHHHHHHHHHGHHHHHHHHHHHHHHHHHHHHHHHHHHGGHHHHHHHHHHGHHHHGHHHHHHHHHHHHHHHHHHHHHHHHHHHHHHHHHHHHHHHHHHHHHGHHHHHHHHHHHHHHHGGGGGGGGG
@M05620:46:000000000-D9D58:1:1101:5471:13245 1:N:0:103
GAATGAATGCAGAAATTGGCAAGATAATACTGCACCGATGGGAAATGATACTATCCTGAAACATGAGCAAATTGACCAGCCTCAGGATGTGAACTCATTTGCTGGAGGTCACCAGGGCTCTTTCAAGATAGTAAAAACAGTGACTTGTACAGCATAATGAAAAACCTAGGCATTGATTTTGAAGACATCAGACACATGCAGAATGAAAAATTTTTCAGAAATGATTTTTCTGGTGAGGTTGACTTCAGAGA
+
BBBBCFFFFFFFGGGGGGGGGGGHHHHHHHHHHHHHGEGGGHHHHHHHHHHHHHHHHHHHHHHHHHHHHHHHHHHHHHHHGHHHGHHHHFHHHHHHHHHHHHHHHGHGGHHHHHHGGGHHHHHHHHHHHHHHHHHHHGHHHHHHHHHHHHHHHHHHHHHHHHHHGGHHHHGHHHHHHHHHHGHHHHHHHHHHHHHHHHHHHHHHHHHHHHHHHHHHHHHHHHHHHHHHHHHHHHHHHHHHHHGGGGGGGGF
@M05620:46:000000000-D9D58:1:1101:4513:13279 1:N:0:103
GAATGAATGCAGAAATTGGCAAGATAATACTGCACCGATGGGAAATGATACTATCCTGAAACATGAGCAAATTGACCAGCCTCAGGATGTGAACTCATTTGCTGGAGGTCCCAGGGCTCTTTCAAGATAGTAAAAACAGTGACTTGTACAGCATAATGAAAAACCTAGGCATTGATTTTGAAGACATCAGACACATGCAGAATGAAAAATTTTTCAGAAATGATTTTTCTGGTGAGGTTGACTTCAGAGAA
+
CCCCCFFFFFFFGGGGGGGGGGGHHHHHHHHHHHHHFEGGGHHHHHHHHHHHHHHHHHHHHHGGHGGHHHHHHHHHHHHHGHHHGHGHHGHGHHHHGGHHHHHHHHHGGHHHHHGGGHHHHHHHHHHHHHHHHHHHGHHHHHHHHHHHHHHHHHHHHHHHHHHGGHHHHHHHHHHHHHHHGHHHHHHHHHHHHHHHHHHHHHHHHHHHHHHHHHHHHHHHHHHHHHHHHHHHHHGHHHHHHHGGGGGFGFB
@M05620:46:000000000-D9D58:1:1101:20208:13331 1:N:0:103
GAATGAATGCAGAAATTGGCAAGATAATACTGCACCGATGGGAAATGATACTATCCTGAAACATGAGCAAATTGACCAGCCTCAGGATGTGAACTCATTTGCTGGAGGTCACCAGGGCTCTTTCAAGATAGTAAAAACAGTGACTTGTACAGCATAATGAAAAACCTAGGCATTGATTTTGAAGACATCAGACACATGCAGAATGAAAAATTTTTCAGAAATGATTTTTCTGGTGAGGTTGACTTCAGAGA
+
BBCCCFFFFFFFGGGGGGGGGGGHHHHHHHHHHHHHGGGGGHHHHHHHHHHHGHHHHHHHHHHHHHHHHHHHHHHHHHHHGHHHGHHHHGHHHHHHHHHHHHHHHHHGGHHHHHHGGGHHHHHHHHHHHHHHHHHHHGHHHHHHHHHHHHHHHHHHHHHHHGHHGGHHHHHHHHHHHHHHHGHHHHHHHGHHHHHHHHGHHHHHHHHHHHHHHHHHHHHFHHHEHHHHHHHHGGHHHHHHHHGGGGGGGGF
@M05620:46:000000000-D9D58:1:1101:18014:13342 1:N:0:103
GAATGAATGCAGAAATTGGCAAGATAATACTGCACCGATGGGAAATGATACTATCCTGAAACATGAGCAAATTGACCAGCCTCAGGATGTGAACTCATTTGCTGGAGGTCACCAGGGCTCTTTCAAGATAGTAAAAACAGTGACTTGTACAGCATAATGAAAAACCTAGGCATTGATTTTGAAGACATCAGACACATGCAGAATGAAAAATTTTTCAGAAATGATTTTTCTGGTGAGGTTGACTTCAGAGA
+
CCCCCFFFFFFFGGGGGGGGGGGHHHHHHHHHHHHHGGGGGHHHHHHGHHHHHHHHGHGHHHHHHGHHHHHHHHHHHGGHGHHHHHHHHGHGHHHHHHHHHHHHHGHGGHHHHHHGGGHHHHHHHHHGHHHHHHHHHGHHHGHHHHHHHHHHGHHHHHHHHHHHGGHHHHGHHHHGHHHHHGHHHHHHHHHHHHHHHHHHHGHHHHHHHHHHHHHHHHFHHHHHHHHHHHHHHHHHHHHHHGGGGGGFGGF
@M05620:46:000000000-D9D58:1:1101:29179:13400 1:N:0:103
GAATGAATGCAGAAATTGGCAAGATAATACTGCACCGATGGGAAATGATACTATCCTGAAACATGAGCAAATTGACCAGCCTCAGGATGTGAACTCATTTGCTGGAGGTCAGAAAAACCTAGGCATTGATTTTGAAGACATCAAACACATGCAGAATGAAAAATTTTTCCCAGGGCTCTTTCAAGATAGTAAAAACAGCGACTTGTACAGCATAATGAAAAACCTAGGCATTGATTTTGAAGACATCAGAC
+
CCCCCFFFFFFFGGGGGGGGGGGHHHHHHHHHHHHHGGGGGHHHHHHHHHHHHHHHHHHHHHHHHHHHHHHHHHHHHHHHGHHHHHHHHHHHHHHHHHHHHHHHHHHGGHHF343?1?/3333BFGD?4?4B44FHE3??F3FGEB0BGG2B2?3BB3BFHHHCC2FD@>@G2/</F<GHB1G<11<1<1<>1>FD.C0----<D0=0D<0:000;00=CG..:/:://0;0CB900;B.;;0/9;90000
@M05620:46:000000000-D9D58:1:1101:27597:13441 1:N:0:103
GAATGAATGCAGAAATTGGCAAGATAATACTGCACCGATGGGAAATGATACTATCCTGAAACATGAGCAAATTGACCAGCCTCAGGATGTGAACTCATTTGCTGGAGGTCACCAGGGCTCTTTCAAGATAGTAAAAACAGTGACTTGTACAGCATAATGAAAAACCTAGGCATTGATTTTGAAGACATCAGACACATGCAGAATGAAAAATTTTTCAGAAATGATTTTTCTGGTGAGGTTGACTTCAGAGA
+
CCCCCFFFFFFFGGGGGGGGGGGHHHHHHHHHHHHHGGGGGHHHHHHHHHHHHHHHHHHHHHHHHHHHHHHHHHHHHHHHGHHHHHHHHFGHHHHGHHHHHHHHHHHGGHHHHHHGGGHHHHHHHHHHHHHHHHHHHGHHHGHHHHHHHHHHHHHHHHHHHHHHGGHHHHHHHHGHHHHHHGHHHHHHHHGHHHHHHHHGHHHHHHHHHHHHHHHHHHHHHHHHHHHHHHHHGHHHHHHHHHGGGGGGGGF
@M05620:46:000000000-D9D58:1:1101:17616:13460 1:N:0:103
GAATGAATGCAGAAATTGGCAAGATAATACTGCACCGATGGGAAATGATACTATCCTGAAACATGAGCAAATTGACCAGCCTCAGGATGTGAACTCATTTGCTGGAGGTCCCAGGGCTCTTTCAAGATAGTAAAAACAGTGACTTGTACAGCATAATGAAAAACCTAGGCATTGATTTTGAAGACATCAGACACATGCAGAATGAAAAATTTTTCAGAAATGATTTTTCTGGTGAGGTTGACTTCAGAGAA
+
BBCCAFFFFFFFGGGGGGGGGGGHGHHHHHHHHHHHGEFGGGHGHGHHHHHHHHHHGHHHHHHHHGHHHHHGHHHHHHHHGHHHHHFHHHHHHHHHHFHHHHHHHHHGGHHHGHGGGHHHHHHHHHHHHHHHHHHHGGHHHGHHHHHHHHHGHHFHHHHGHHHGGHHHHHHHHHHHHHHGGHHHHHHHHHGHHHHHHHHHGHHHHHHHHHHHHHHHHHHHHHHHHHHHGHHGHGHHGHHHGHGGGGGFGGG
@M05620:46:000000000-D9D58:1:1101:12499:13517 1:N:0:103
GAATGAATGCAGAAATTGGCAAGATAATACTGCACCGATGGGAAATGATACTATCCTGAAACATGAGCAAATTGACCAGCCTCAGGATGTGAACTCATTTGCTGGAGGTCAGAAAAACCTAGGCATTGATTTTGAAGACATCAAACACATGCAGAATGAAAAATTTTTCAGAAATGATTTTTCTGGTGAGGTTGACTTCAGAGAAGATCGGAAGAGCACACGTCTGAACTCCAGTCACCTGAAGCTATCTC
+
BCCCCFFFFFFFGGGGGGGGGGGHHHHHHHHHHHHHGGGGGHHHHHHHHHHHHHHHHHHHHHHHHHHHHHHHHHHHHHHHGHHHHHHHHHHHHHHHHHHHHHHHHHHGGHHHHHHHHGGHHHHHHHHHHHHHHHGHHHHHHHHHHHHHHHHHHHHHHHHHHHHGHHHHHHHHHHHHHHHHHHHHHHHHGHHHHHHHHHHHHHHHHHHHHGGGGGHHHHHHHGHHHGHHHHHHHHGGGGGGGGGGGGGGGGG
@M05620:46:000000000-D9D58:1:1101:27191:13549 1:N:0:103
GAATGAATGCAGAAATTGGCAAGATAATACTGCACCGATGGGAAATGATACTATCCTGAAACATGAGCAAATTGACCAGCCTCAGGATGTGAACTCATTTGCTGGAGGTCACCAGGGCTCTTTCAAGATAGTAAAAACAGTGACTTGTACAGCATAATGAAAAACCTAGGCATTGATTTTGAAGACATCAGACACATGCAGAATGAAAAATTTTTCAGAAATGATTTTTCTGGTGAGGTTGACTTCAGAGA
+
CCCCCFFFFFFFGGGGGGGGGGGHHHHHHHHHHHHGGGGGGHHHHHHHHHHHHHHHHHHHHHHHHHGHHHHHHHHHHHHHGHHHHHHHHHHHHHHHHHHHHHHHHHHGGHHHHHHGGGHHHHHHHHHHHHHHHHHHHGHHHHHHHHHHGGHHHHHHH3GFGHHHGGHHHHHHGHHHHHHHHGHHHHHHHHHFHHHHHHHHHHHHHHHHHHHHHHHHHHFFHHHHHHHHHGHGHGHFHHHHHGGGGGGGGG;
@M05620:46:000000000-D9D58:1:1101:27219:13614 1:N:0:103
GAATGAATGCAGAAATTGGCAAGATAATACTGCACCGATGGGAAATGATACTATCCTGAAACATGAGCAAATTGACCAGCCTCAGGATGTGAACTCATTTGCTGGAGGTCCCAGGGCTCTTTCAAGATAGTAACAACAGCGACTTGTACAGCATAATGAAAAACCTAGGCATTGATTTTGAAGACATCAGCCACATGCATAATGAATAATTTTGCAGAAATGATTTTTCTGGTGAGGTTGACTTCAGAGAA
+
CAACCFFFFFFFGGGGGGGGGGGHHHHHHHHHHHHHGGGGGHHHHHHHHHHHHHHHHHHHHHHHHHHHHHHHHHHHHHHHGHHHHHHHHHHHHHHHHHHHHHHHHHH1?23133111B/3344D443BF34DD4F3?/?0///><233DF32@G2G>>GH2>=//=110011?11FF11FF111>GD<111>0<00<<D00=00DG000=G0000<00/;GCCGH0G0/<G00;0.;9///;00000;FG0
@M05620:46:000000000-D9D58:1:1101:15386:13619 1:N:0:103
GAATGAATGCAGAGATTGGCAAGATAATACTGCACCGATGGGAAATGATACTATCCTGAAACATGAGCAAATTGACCAGCCTCAGGATGTGAACTCATTTGCTGGAGGTCCCAGGGCTCTTTCAAGATAGTAAAAACAGTGACTTGTACAGCATAATGAAAAACCTAGGCATTGATTTTGAAGACATCAGACACATGCAGAATAAAAAATTTTTCAGAAATGATTTTTCTGGTGAGGTTGACTTCAGAGAA
+
BBBBBFFFFFFFG4GGGGGGGGGHHHHHHHHHHHHHGGGGGHHHHHHHHHHHHHHHHHHHHHHHHHHHHHHHHHHHHHHHGHHHHHHHHHHHHHHHHHHHHHHHHHHGGHHHHHGGGHHHHHHHHHHHHHHHGHHHGHHHHHHHHHHHHHHHHHHHHHHGHHHGGHHHHHHHHHHHHHHHGHHHHHHHHHHHHHHHHHHHHHH1GHHHGHHHHHHHHHHGHGGHHHHHHHHHHHHHHGGGGGGGGGGGGGG
@M05620:46:000000000-D9D58:1:1101:20983:13670 1:N:0:103
GAATGAATGCAGAAATTGGCAAGATAATACTGCACCGATGGGAAATGATACTATCCTGAAACATGAGCAAATTGACCAGCCTCAGGATGTGAACTCATTTGCTGGAGGTCAGAAAAACCTAGGCATTGATTTTGAAGACATCAAACACATGCAGAATGAAAAATTTTTCAGAAATGATTTTTCTGGTGAGGTTGACTTCAGAGAAGATCGGAAGAGCACACGTCTGAACTCCAGTCACCTGAAGCTATCTC
+
CCCCCFFFFFFFGGGGGGGGGGGHHHHHHHHHHHHHGGGGGHHHHHHHHHHHHHHHHHHHHHHHHHHHHHHHHHHHHHHHGHHHHHHHHHHHHHHHHHHHHHHHHHHGGHHHHHHHHGGHHHHHHHHHHHHHHHGHHHHHHHHHHHHHHHHHHHHHHHHHHHHHHHHHHHHHHHHHGHHHHHHHHHHHHHHHHHHHHHHHHGHHHHGHHHGGGGHGHHHGHGHHHGHHGHHHHHGGGGGGGGGGGGGGGGG
@M05620:46:000000000-D9D58:1:1101:27220:13693 1:N:0:103
GAATGAATGCAGAAATTGGCAAGATAATACTGCACCGATGGGAAATGATACTATCCTGAAACATGAGCAAATTGACCAGCCTCAGGATGTGAACTCATTTGCTGGAGGTCACCAGGGCTCTTTCAAGATAGTAAAAACAGTGACTTGTACAGCATAATGAAAAACCTAGGCATTGATTTTGAAGACATCAGACACATGCAGAATGAAAAATTTTTCAGAAATGATTTTTCTGGTGAGGTTGACTTCAGAGA
+
CCCCCFFFFFFFGFGGGGGGGGGHHHHHHHHHHHHHGGGGGHHHHHHHHHHHHHHHHHHHHHHHHHHHHHHHHHHHHHHHGHHHHHHHHHHHHHHHHHHHGHHHHHHGGHHHHHHFGGHHHFHHFHHHFHGGHHHFHGHHFFFHHHFFHFHHHHHHHHHHHHHHGGHHHHHFBGHHHHHHHGHHHHHHHHHHHHGHHHHHHFHHHHHHHHHHHFHFHHFGHHHHHHHFHHHHHCGHHGGGFFGGGGGGGGB
@M05620:46:000000000-D9D58:1:1101:13916:13704 1:N:0:103
GAATGAATGCAGAAATTGGCAAGATAATACTGCACCGATGGGAAATGATACTATCCTGAAACATGAGCAAATTGACCAGCCTCAGGATGTGAACTCATTTGCTGGAGGTCAGAAAAACCTAGGCATTGATTTTGAAGACATCAAACACATGCAGAATGAAAAATTTTTCCCAGGGCTCTTTCAAGATAGTAAAAACAGTGACTTGTACAGCATAATGAAAAACCTAGGCATTGATTTTGAAGACATCAGAC
+
CBCCCFFFFFFFGGGGGGGGGGGHHHHHHHHHHHHHGGGGFHHHHHHHHHHHHHHHHHHHGHHHHFEGGHHGGHFHHHHHGHHHGGGHGHHGHHHHHHHHHHGGFEHGFHHHHHHHHGGGFHFHHHHHHHHHHHFHHHHHHHHHHHHHHHHHHHHHHHHEHFFGFGHHHHGHHGGGHHHFHHHHHHHHHHGHHGHGHGHHHHHHHGHHGGHHHHHHHHHEFHGGHHHEHHHHFGHHHHHGFFGGGFFBFFF
@M05620:46:000000000-D9D58:1:1101:27230:13708 1:N:0:103
GAATGAATGCAGAAATTGGCAAGATAATACTGCACCGATGGGAAATGATACTATCCTGAAACATGAGCAAATTGACCAGCCTCAGGATGTGAACTCATTTGCTGGAGGTCACCAGGGCTCTTTCAAGATAGTAAAAACAGTGACTTGTACAGCATAATGAAAAACCTAGGCATTGATTTTGAAGACATCAGACACATGCAGAATGAAAAATTTTTCAGAAATGATTTTTCTGGTGAGGTTGACTTCAGAGA
+
CCCCCFFFFFFFGGGGGGGGGGGHHHHHHHHHHHHHGGGGGHHHHHHHHHHHHHHHHHHHHHHHHHHHHHHHHHHHHHHHGHHHHGHHHGHHHHHHHHHHHHHHGHHGGHHHHHHGGGHHHHHHHHHHHHHHHHHHHGHHHHHHHHGHHHHHHHHHHHHHHHHHGGHGHHHHHHHHHHHHHGHHHHHHHHHGHHHHHHGHHHHHHHHHHHFHHHHHHHHHHHHGGHHHHHHHGGFHHHHHHGGGGGGGGGF
@M05620:46:000000000-D9D58:1:1101:14317:13718 1:N:0:103
GAATGAATGCAGAAATTGGCAAGATAATACTGCACCGATGGGAAATGATACTATCCTGAAACATGAGCAAATTGACCAGCCTCAGGATGTGAACTCATTTGCTGGAGGTCCCAGGGCTCTTTCAAGATAGTAAAAACAGTGACTTGTACAGCATAATGAAAAACCTAGGCATTGATTTTGAAGACATCAGACACATGCAGAATGAAAAATTTTTCAGAAATGATTTTTCTGGTGAGGTTGACTTCAGAGAA
+
CCCCCFFFFFFFGGGGGGGGGGGHHHHHHHHHHHHHGGGGGHHHHHHHHHHHHHHHHHHHHHHHHHHHHHHHHHHHHHHHGHHHHHHHHGHHHHHHHHHHHHHHFHHGGHHH@GFEFHHHHHHFHGHHHFFHHFHHDEHHFHGHFHHHHGHHHFHHHFHHGHHGDHHHGEGHHGHHHFHHEHHHHHHHFHGHGHHHHHHHHHHGFFDGHHHHHHHHHDDFHGFHHHHHHHGHHHEGF:GHHHGGGGFFGGG
@M05620:46:000000000-D9D58:1:1101:10506:13720 1:N:0:103
GAATGAATGCAGAAATTGGCATGATAATACTGCACCGATGGGAAATGATACTATCCTGAAACATGAGCAAATTGACCAGCCTCAGGATGTGAACTCATTTGCTGGAGGTCACAAGTGCCAAGGGAAGAGGGAGGCCCCTTATACAACCATCAGATCTTGTGAGAATAACAGGAGAACAGCATGGAGAAAACAGCCTCCATGATTCAATTATTCCCACCTTTTTCCACTTGACATGTGGGAATTATTACAAT
+
BBBBBFFFFFFFGGGGGGGGGGHHHHHHHHHHHHHHGGGGGHHHHHHHHHHHHHHHHHHHHHHHHHHHHHHHHHHHHHHHGHHHHHHHHGHGHHHHHHHHHHHHHHHGGHHHHHHHHHHHHHGGHHGHHHGDCFGGGGHHHHHHHHHGGHHHGHHHHHHHHGHHHHHHHHHHHGHHHHHHHGHACHHHHHHHHHHHHHHFHHHHHHFGHHHHHHHGHGHHGHHHHHHHGGGGGGGGGGGGGGGGGGEGGFF
@M05620:46:000000000-D9D58:1:1101:6794:13729 1:N:0:103
GAATGAATGCAGAAATTGGCAAGATAATACTGCACCGATGGGAAATGATACTATCCTGAAACATGAGCAAATTGACCAGCCTCAGGATGTGAACTCATTTGCTGGAGGTCACCAGGGCTCTTTCAAGATAGTAAAAACAGTGACTTGTACAGCATAATGAAAAACCTAGGCATTGATTTTGAAGACATCAGACACATGCAGAATGAAAAATTTTTCAGAAATGATTTTTCTGGTGAGGTTGACTTCAGAGA
+
DDDCDFFFFFFFGGGGGGGGGGGHHHHHGHHHHHHHGEEGGHHHGHHHHHHHHHHHHHHHHHHHHHHHHHHHHHHHHHGHGHHHHHHHHGHHHHHHHHHGHHHHHHHGGHHHHHHGGGHHHHHHHHHHHHHHHHHHHGHHHHHGHHHHHHHHHHHHHHHHHHHHGGHHHHHHHHHHHHHHHGHHHHHHHHHHHHHGHHHHHHHHHHFHHHGHHHHHGGHFGHHHHHHHHHHHHHHHHHHHHHGGGHGGGGB
@M05620:46:000000000-D9D58:1:1101:14763:13758 1:N:0:103
GAATGAATGCAGAAATTGGCAAGATAATACTGCACCGATGGGAAATGATACTATCCTGAAACATGAGCAAATTGACCAGCCTCAGGATGTGAACTCATTTGCTGGAGGTCAGAAAAACCTAGGCATTGATTTTGAAGACATCAAACACATGCAGAATGAAAAATTTTTCAGAAATGATTTTTCTGGTGAGGTTGACTTCAGAGAAGATCGGAAGAGCACACGTCTGAACTCCAGTCACCTGAAGCTATCTC
+
DCCDDFFFFFFFGGGGGGGGGGGHHHHHHHHHHHHHGGGGGHHHHHHHHHHHHHHHHHHGHHHHHHHHHHHHHHHHHHHHGHHHHHHHHHHHHHHHHHHHHHHHHHHGGHHHGHHHHGGHHHHHHHHHHIHHHHGHHHHHHHHHHHHHHHHHHHHHHHHHHHHHHHHHHHHHHHHHHHHHHHHHHHGHHHHHHGHHHHHHHHHHHHHHHHGGGGHHHHHFHGHHHGHFHHHHHHGGGGGGGGGGGGGGBFF
@M05620:46:000000000-D9D58:1:1101:21769:13758 1:N:0:103
GAATGAATGCAGAAATTGGCAAGATAATACTGCACCGATGGGAAATGATACTATCCTGAAACATGAGCAAATTGACCAGCCTCAGGATGTGAACTCATTTGCTGGAGGTCACCAGGGCTCTTTCAAGATAGTAAAAACAGTGACTTGTACAGCATAATGAAAAACCTAGGCATTGATTTTGAAGACATCAGACACATGCAGAATGAAAAATTTTTCAGAAATGATTTTTCTGGTGAGGTTGACTTCAGAGA
+
CBCCCFFFFFFFGGGGGGGGGGGHGHHHHHHHHHHHGGGGFHHHHHHHHHHHHHHHHHHHGHHHHHHHHHHHHHHHHHHHGHHHHHHHGGHHHHHHHHHHHHHHHGHGGHHHHHHFFGHHHHHHHHHHHHHHHHHHHGHHHHHGHHHHHHHHHHHHHHHHHHHHGGHHHHHHHHHGHHHHHGHHHHHHHHGHHHHHHHHHHHHHHHHHHHHHGHHHHGHHHHHFHHHHGHHHHHHHGHHHHHGFGGGGGGB
@M05620:46:000000000-D9D58:1:1101:20537:13795 1:N:0:103
GAATGAATGCAGAAATTGGCAAGATAATACTGCACCGATGGGAAATGATACTATCCTGAAACATGAGCAAATTGACCAGCCTCAGGATGTGAACTCATTTGCTGGAGGTCCCAGGGCTCTTTCAAGATAGTAAAAACAGTGACTTGTACAGCATAATGAAAAACCTAGGCATTGATTTTGAAGACATCAGACACATGCAGAATGAAAAATTTTTCAGAAATGATTTTTCTGGTGAGGTTGACTTCAGAGAA
+
CCCCCFFFFFFFGGGGGGGGGGGHHHGHHHHHHHHHGGGGGHHHHHHHHHHHHHHHHHHHHHHHHHHHHHHHHHHHHHHHGHHHHHHHHGHHHHHHHHHHHHHHHHHGGHHHHHGGGHHHHHHHHHHHHHHHHHHHGHHHHGFHHHFHHHHGHHHHHHHHHHHGGHHHHHHHHHHHHHHHGHHHHHHGHHHHHHHHHHFGHHHHHHHGHHHHHHHHHHHHHHGHHHHHHHHHHHFHHHHHGHGGGGGGGGG
@M05620:46:000000000-D9D58:1:1101:13190:13796 1:N:0:103
GAATGAATGCAGAAATTGGCAAGATAATACTGCACCGATGGGAAATGATACTATCCTGAAACATGAGCAAATTGACCAGCCTCAGGATGTGAACTCATTTGCTGGAGGTCACCAGGGCTCTTTCAAGATAGTAAAAACAGTGACTTGTACAGCATAATGAAAAACCTAGGCATTGATTTTGAAGACATCAGACACATGCAGAATGAAAAATTTTTCAGAAATGATTTTTCTGGTGAGGTTGACTTCAGAGA
+
CBCCCFFFFFFFGGGGGGGGGGGHHHHHHHHHHHHHGGGGGHHHHHHHHHHHHHHHGHHHHHHHHHHGHHHHHHHHHHHHGHHHHHHHHHHHHHHHHHHHHHHHHHHGGHHHHHHGGGHHHHHHHHHHHHHHGHHHHGHHHHHHHHHGHHHHGHHHHHHHHHHHGGHGHHHFHHHGHHHHHGGHHGHHHHHHHHHHHHHHHHGHHHHHHHHHHHHHHHHHGHHHHHHHHHHHHGFFHHHHHHGGGGGGGGF
@M05620:46:000000000-D9D58:1:1101:26247:13822 1:N:0:103
GAATGAATGCAGAAATTGGCAAGATAATACTGCACCGATGGGAAATGATACTATCCTGAAACATGAGCAAATTGACCAGCCTCAGGATGTGAACTCATTTGCTGGAGGTCACCAGGGCTCTTTCAAGATAGTAAAAACAGTGACTTGTACAGCATAATGAAAAACCTAGGCATTGATTTTGAAGACATCAGACACATGCAGAATGAAAAATTTTTCAGAAATGATTTTTCTGGTGAGGTTGACTTCAGAGA
+
CCCCCFFFFFFFGGGGGGGGGGGHHHHHHHHHHHHHGGGGGHHHHHHHHHHHHHHHHHHHHHHHHGHHHHHHHHHHHHHHGHHHHGHHHGGGHHHHHHHHHHHHHHHGGHHHHHHGGGHHHHHHHHHHHHHHHHHHHGHHHHHHHHHHHHHHHHHHHHHHHHHHGGHHHHHHHHHHHHHHHGHHHHHHHHHHHHHHHHHHHHHHHHHHHHHHHHHHHHHHHHHHHHHHHHHHHHHHHHHHHHGGGGGGGGC
@M05620:46:000000000-D9D58:1:1101:15670:13878 1:N:0:103
GAATGAATGCAGAAATTGGCAAGATAATACTGCACCGATGGGAAATGATACTATCCTGAAACATGAGCAAATTGACCAGCCTCAGGATGTGAACTCATTTGCTGGAGGTCCCAGGGCTCTTTCAAGATAGTAAAAACAGTGACTTGTACAGCATAATGAAAAACCTAGGCATTGATTTTGAAGACATCAGACACATGCAGAATGAAAAATTTTTCAGAAATGATTTTTCTGGTGAGGTTGACTTCAGAGAA
+
DDDDDFFFFFFFGGGGGGGGGGGHHHHHHHHHHHHHGGGGGHHHHHHHHHHHHHHHHHHHHHHHHHHHHHHHHHGHHHHHGHHHHFHHGGHGHHHHHHHHHHHHHHHGGHHHHHGGGHHHHHHHHHHHHHHHHHHHGHHHHHHHHHHHHHHHHHHHHHHHHHHGGHHHHHHHHHHHHHHHGHHHHHHHHHHHHHHHHHHHHHGHHHHHHHHHHHHHHHHGHHHHGHHHHHHHHHHHGHHHHHGHGGGGGGG
@M05620:46:000000000-D9D58:1:1101:27340:13902 1:N:0:103
GAATGAATGCAGAAATTGGCAAGATAATACTGCACCGATGGGAAATGATACTATCCTGAAACATGAGCAAATTGACCAGCCTCAGGATGTGAACTCATTTGCTGGAGGTCCCAGGGCTCTTTCAAGATAGTAAAAACAGTGACTTGTACAGCATAATGAAAAACCTAGGCATTGATTTTGAAGACATCAGACACATGCAGAATGAAAAATTTTTCAGAAATGATTTTTCTGGTGAGGTTGACTTCAGAGAA
+
CCCCCFFFFFFFGGGGGGGGGGGHHHHHHHHHHHHHGGGGGHHHHHHHHHHHHHHHHHHHHHHHHHHHHHHHHHHHHHHHGHHHHHHHHHHHHHHHHHHHHHHHHHHGGHHHHHGGGHHHHHHHHHHHHHHIHHHHGGHHHHHHHHHHHHHHHHHHHHHHHHHGGHHHHHHHHHHHHHHHGHHHHHHHHHGHHHHHHHHHHHHGHHHHHHHHHHHHHHHHHHHHHHHHHHHHHHHHHHHHHHGGGGGGGGG
@M05620:46:000000000-D9D58:1:1101:27324:13910 1:N:0:103
GAATGAATGCAGAAATTGGCAAGATAATACTGCACCGATGGGAAATGATACTATCCTGAAACATGAGCAAATTGACCAGCCTCAGGATGTGAACTCATTTGCTGGAGGTCCCAGGGCTCTTTCAAGATAGTAAAAACAGTGACTTGTACAGCATAATGAAAAACCTAGGCATTGATTTTGAAGACATCAGACACATGCAGAATGAAAAATTTTTCAGAAATGATTTTTCTGGTGAGGTTGACTTCAGAGAA
+
AABBCFFFFFFFGGGGGGGGGGGHHHHHHHHHHHHHGGGGGHFHGHHHHHHHGHHFHGHGHHHHHBHGGHHHHGHHFHHHGHHHHHGGGFGFHHHHHHHHHHHHHHHGGHHHGHGGGHHHHHHHHHHHHHHHHFHHGHHGHHHHHHHHGHHHHHHHHHHHEHGGGHHHHHHHHHHHHHHHGHHHHHGHHHHHHHHHHHHHGHHHHHHHHHHHGHHHHHHHHGHFHHHHHHHHGHHHHHHHHHGGGGGFGGG
@M05620:46:000000000-D9D58:1:1101:23066:13945 1:N:0:103
GAATGAATGCAGAAATTGGCAAGATAATACTGCACCGATGGGAAATGATACTATCCTGAAACATGAGCAAATTGACCAGCCTCAGGATGTGAACTCATTTGCTGGAGGTCACCAGGGCTCTTTCAAGATAGTAAAAACAGTGACTTGTACAGCATAATGAAAAACCTAGGCATTGATTTTGAAGACATCAGACACATGCAGAATGAAAAATTTTTCAGAAATGATTTTTCTGGTGAGGTTGACTTCAGAGA
+
CCCCCFFFFFFFGGGGGGGGGGGHHHHHHHHHHHHHGGGGGHHHHHHHHHHHHHHHHGHHHHHHHHHHHHHHHHHHHHHHGHHHHHHHHHHHHHHHHHHHHHHHHHHGGHFHHHHGGGHHHGHHHGHHHHHHGHHHHGHHHHHHHHHHHHHHHHHHHHHHHHHHGGHGHHHHHHHHHHHHHGFHFHHHHHHGHHHHHHFFHHFGHHHHGHHHHHHHGHFGHHHHHHHHHHGHHFHFHHFHHHGGGGGGEGC
@M05620:46:000000000-D9D58:1:1101:23081:13954 1:N:0:103
GAATGAATGCAGAAATTGGCAAGATAATACTGCACCGATGGGAAATGATACTATCCTGAAACATGAGCAAATTGACCAGCCTCAGGATGTGAACTCATTTGCTGGAGGTCACCAGGGCTCTTTCAAGATAGTAAAAACAGTGACTTGTACAGCATAATGAAAAACCTAGGCATTGATTTTGAAGACATCAGACACATGCAGAATGAAAAATTTTTCAGAAATGATTTTTCTGGTGAGGTTGACTTCAGAGA
+
BBBBBFFFFFFFGG4FFFGGGFGHHFHHHHHHHFHHF2EEGHHHHHHEHHHHGHHHHHHHHHHHHFHHHHHHHHHHHHHHGHHHHHHHHHHHHHHHHHHHHHHHGFHGGHHHHHHGGGHHHHHHGHHHHHHHHHHHHGHHHHGHHHHHHHHHHHGHFHHBDGGHGGHHHGHHHHHFHHHHHGHHHHHHHHHHHHHHHHHHHHHHHHHHHFHHHHHHHHHBFGHFHHHHHHHHHHHFHHHHHHGGGGFBFF;
@M05620:46:000000000-D9D58:1:1101:24718:13974 1:N:0:103
GAATGAATGCAGAAATTGGCAAGATAATACTGCACCGATGGGAAATGATACTATCCTGAAACATGAGCAAATTGACCAGCCTCAGGATGTGAACTCATTTGCTGGAGGTCCCAGGGCTCTTTCAAGATAGTAAAAACAGTGACTTGTACAGCATAATGAAAAACCTAGGCATTGATTTTGAAGACATCAGACACATGCAGAATGAAAAATTTTTCAGAAATGATTTTTCTGGTGAGGTTGACTTCAGAGAA
+
CCCCCFFFFFFFGGGGGGGGGGGHHHHHHHHHHHHHGGGGGHHHHHHHHHHHHHHHHHHHHHHHHHHHHHHHHHHHHHHHGHHHGGHHHHHHHHHHHHHHHHHHHHHGGHHHHHGGGHHHHHHHHHHHHHHHHHHHGHHHHHHHHHHHHHHHHHHHHHHHHHHGGHHHHHHHHHHHHHHHGHHHHHHHHHHHHHHHHHHHHHHHHHHHHHHHHHHHHHHHHHHHHHHHHHHHHHHHHHHHHHGGGGGGGGF
@M05620:46:000000000-D9D58:1:1101:12993:13981 1:N:0:103
GAATGAATGCAGAAATTGGCAAGATAATACTGCACCGATGGGAAATGATACTATCCTGAAACATGAGCAAATTGACCAGCCTCAGGATGTGAACTCATTTGCTGGAGGTCAGAAAAACCTAGGCATTGATTTTGAAGACATCAAACACATGCAGAATGAAAAATTTTTCCCAGGGCTCTTTCAAGATAGTAAAAACAGTGACTTGTACAGCATAATGAAAAACCTAGGCATTGATTTTGAAGACATCAGAC
+
BAAABFFFFFFFGGGGGGFGGFGHHFGHHGHGFHHHFEGGGHFHGHHHHGHHHHHHHHHGFHHHGFFHHFFHGHHGHFFHGHHHHHHHGBGFBGGHHHHHHHHGGHHGGHHGGHHHGGGHHHHHHHHHHHHHHHFHHHHHHHHHHHHHHHHHGHHHHHHGHHHHHHHHHHHHHGGGHHHHHHHHHHGHHFHHGHHGHHGHHHHHHFFHHGHHHHHHHHGHHHGGGHHHHHHHGHHHHHGGGGGGGGGGGG/
@M05620:46:000000000-D9D58:1:1101:12973:13986 1:N:0:103
GAATGAATGCAGAAATTGGCAAGATAATACTGCACCGATGGGAAATGATACTATCCTGAAACATGAGCAAATTGACCAGCCTCAGGATGTGAACTCATTTGCTGGAGGTCAGAAAAACCTAGGCATTGATTTTGAAGACATCAAACACATGCAGAATGAAAAATTTTTCCCAGGGCTCTTTCAAGATAGTAAAAACAGTGACTTGTACAGCATAATGAAAAACCTAGGCATTGATTTTGAAGACATCAGAC
+
CCCCCFFFFFFFGGGGGGGGGGGHHHHHHHHHHHHHGGGGGHHHHHHHHHHHHHHHHHHHHHHHHHHHHHHHHHHHHHHHGHHHHHHHHGHHHHHHHHHHHHHHHHHGGHHHGHHHHGGHHHHHHHHHHHHHHHGHHHHHHHHHHHHHHHHHHHHHHHHHHHHHHHHHHHHHHGGGHHHHHHHHHHHHHHHHHHHGHHGHHHHHHHHHHGHHHHHHHHHHHHGGGHHHGHHHGHHHHHHGGGGGGGGGGG0
@M05620:46:000000000-D9D58:1:1101:22673:13995 1:N:0:103
GAATGAATGCAGAAATTGGCAAGATAATACTGCACCGATGGGAAATGATACTATCCTGAAACATGAGCAAATTGACCAGCCTCAGGATGTGAACTCATTTGCTGGAGGTCACCAGGGCTCTTTCAAGATAGTAAAAACAGTGACTTGTACAGCATAATGAAAAACCTAGGCATTGATTTTGAAGACATCAGACACATGCAGAATGAAAAATTTTTCAGAAATGATTTTTCTGGTGAGGTTGACTTCAGAGA
+
BBBBBFFFFFFFGGGGGGGGGGGHHHHHHHHHHHHHGGGGGHHHHHHHHHHHHHHHHHHHHHHHHHHHHHHHHHHHHHHHGHHHHHHHHGHHHHHHHHHHHHHHHGHGGHHHHHHGGGHHHHHHHHHHGHHHHHHHHGHHHHHHHHHHHHHHHHGHHHHHHHHHGGHHHHHHHHHHHHHHHGHHHHHHHHHHHHHHHHHHHHHHHHHHHHHHGHHHHHGHHHHHHGHHHHHHHHHHHHHHHHGGGGGGGGB
@M05620:46:000000000-D9D58:1:1101:22664:14018 1:N:0:103
GAATGAATGCAGAAATTGGCAAGATAATACTGCACCGATGGGAAATGATACTATCCTGAAACATGAGCAAATTGACCAGCCTCAGGATGTGAACTCATTTGCTGGAGGTCACCAGGGCTCTTTCAAGATAGTAAAAACAGTGACTTGTACAGCATAATGAAAAACCTAGGCATTGATTTTGAAGACATCAGACACATGCAGAATGAAAAATTTTTCAGAAATGATTTTTCTGGTGAGGTTGACTTCAGAGA
+
AA?AAFFFFFBFFGGGGFGGAGGHFEGGFHHHHHHHG2EEAGCFAGHHHBGHHGHHHDHGHHGHHGHHGEGHGHFGHHHHGHHFHHGFGHHHHHHHHHHGHHHHGHHGGGHHHHHGGGHHHHHHHBGDG4GHGHHHHG/EGHHHHHGHGHHGHGHGEHBGHBGCFGHEHFHHHHHEFHHHHE1DFHHHHHD1FCGCGHGHFFFGGB000<CFGHHH<D<DFGF0CFGHHHHH0GH0CGHGHHGGFBCF9F;
@M05620:46:000000000-D9D58:1:1101:13909:14040 1:N:0:103
GAATGAATGCAGAAATTGGCAAGATAATACTGCACCGATGGGAAATGATACTATCCTGAAACATGAGCAAATTGACCAGCCTCAGGATGTGAACTCATTTGCTGGAGGTCACCAGGGCTCTTTCAAGATAGTAAAAACAGTGACTTGTACAGCATAATGAAAAACCTAGGCATTGATTTTGAAGACATCAGACACATGCAGAATGAAAAATTTTTCAGAAATGATTTTTCTGGTGAGGTTGACTTCAGAGA
+
DDDDDFFFFFFFGGGGGGGGGGGHHHHHHHHHHHHHGGGGGHHHHHHHHHHHHHHHHHHHHHHHHHHHHHHHHHHHHHHHGHHHHHHHHGHHHHHHHHHHHHHHHHHGGHHHHHHGGGHHHHHHHHHHHHHHHHHHHGHHHHHHHHHHHHHHHHHHHHHHHHHHGGHHHHHHHHHHHHHHHGHHHHHHHHHHHHHHHHHHHHHHHHHHHHHHHHHHHHHHHHHHHHHHHHHHHHHHHHHHHHGGGGGGGGB
@M05620:46:000000000-D9D58:1:1101:8793:14040 1:N:0:103
GAATGAATGCAGAAATTGGCAAGATAATACTGCACCGATGGGAAATGATACTATCCTGAAACATGAGCAAATTGACCAGCCTCAGGATGTGAACTCATTTGCTGGAGGTCACCAGGGCTCTTTCAAGATAGTAAAAACAGTGACTTGTACAGCATAATGAAAAACCTAGGCATTGATTTTGAAGACATCAGACACATGCAGAATGAAAAATTTTTCAGAAATGATTTTTCTGGTGAGGTTGACTTCAGAGA
+
BABBBFFFFFBFGFFGGGGGGEFHHHGHGHHHHFHGGCEFGHFGHHHHGHHHFHGHHGGHHHFHHEEGHHHHHFEHHHHHEHHHHHGHFBGHHHHHHHHHHGHGGFFDGHHGHHHGGGHHHHHHHFGGHFHHHHGHG?EHEHHFHFHHHDGGHHHGHHHHHHHHGGHHHHFGHHHHHHHHHGHHHHFHHHHHFFHGFDHHFFFHHHFHHEHHFHHHHH0DCHGHFHHHHHHHHHHHHGGHCCFFGFGGGG/
@M05620:46:000000000-D9D58:1:1101:13195:14089 1:N:0:103
GAATGAATGCAGAAATTGGCAAGATAATACTGCACCGATGGGAAATGATACTATCCTGAAACATGAGCAAATTGACCAGCCTCAGGATGTGAACTCATTTGCTGGAGGTCCCAGGGCTCTTTCAAGATAGTAAAAACAGTGACTTGTACAGCATAATGAAAAACCTAGGCATTGATTTTGAAGACATCAGACACATGCAGAATGAAAAATTTTTCAGAAATGATTTTTCTGGTGAGGTTGACTTCAGAGAA
+
BBCCDFFFFFFFGGGGGGGGGGGHHHHHHHHHHHHHGGGEGHHHHHHHHHHHHHHHHGGHHHHHHHHHHHHHHHHGHHHHGHHHHHHHHFGHHHHHHHHHHHHHHHHGGHHH3311>C/3D44?44FB43BGB4HHAHB433???3F3B??GHDDHHGH33BGAEBC>B2C22>1F?1G1/1?GG0FGH11<<FC<<11FDHBDHB0GHF00DH/0<=G0<0GH00CH/GG0CH0CGG/GG0;;B0000/:
@M05620:46:000000000-D9D58:1:1101:23908:14090 1:N:0:103
GAATGAATGCAGAAATTGGCAAGATAATACTGCACCGATGGGAAATGATACTATCCTGAAACATGAGCAAATTGACCAGCCTCAGGATGTGAACTCATTTGCTGGAGGTCCCAGGGCTCTTTCAAGATAGTAAAAACAGTGACTTGTACAGCATAATGAAAAACCTAGGCATTGATTTTGAAGACATCAGACACATGCAGAATGAAAAATTTTTCAGAAATGATTTTTCTGGTGAGGTTGACTTCAGAGAA
+
BBCCAFFFFFFFGGGGGGGGGGGHHHGHHHGHGHHHGFGGFHHHGHHFHHHHHHHHHHGHHHHHHHFHHHHHHHGHHHHHGHHHHGHHHHHHHHHHHGHGHHHHHF1EFHFHF3FGGFGHHHFHFGHFHHHHHEFFFHHHHFHFHHGHHGG2FFHHHGEDBGHDGHHHHHHHHHHHHGHFFHDGHHGHEG1FFFHHHFHFFHHFHH0=CCGGE0GDGHFHHHHFHHHHHHGHGFGFFCFFHHGEGGGGGFB
@M05620:46:000000000-D9D58:1:1101:14774:14102 1:N:0:103
GAATGAATGCAGAAATTGGCAAGATAATACTGCACCGATGGGAAATGATACTATCCTGAAACATGAGCAAATTGACCAGCCTCAGGATGTGAACTCATTTGCTGGAGGTCAGAAAAACCTAGGCATTGATTTTGAAGACATCAAACACATGCAGAATGAAAAATTTTTCCCAGGGCTCTTTCAAGATAGTAAAAACAGTGACTTGTACAGCATAATGAAAAACCTAGGCATTGATTTTGAAGACATCAGAC
+
BABBBFFFFFFFGGGGGGGGGGGHHGHHGHFHHHHHGGGGGHHGHHHHHHHHHHHHHHHHHHHHFHGHHHGGGHGHGHGHGHHHGFHEHHHGHHHHHHHHHHHGGHHGGHHHHHHHHGGHHHHHHHHHGHHHHHGHHHGHHHHHHHHHHHHHGHHGHHHHHHHFHHHHHHHHHGGGHHHHHHHHHHHHHHHHHHHGHFHHHHHHHFHHFGFHHHHHHHHHHHGGHHHGGHHHGHHHHHHGGFGGGGGGGGF
@M05620:46:000000000-D9D58:1:1101:16514:14109 1:N:0:103
GAATGAATGCAGAAATTGGCAAGATAATACTGCACCGATGGGAAATGATACTATCCTGAAACATGAGCAAATTGACCAGCCTCAGGATGTGAACTCATTTGCTGGAGGTCACAAGTGCCAAGGGAAGAGGGAGGCCCCTTATACAACCATCAGATCTTGTGAGAATAACAGGAGAACAGCATGGAGAAAACAGCCTCCATGATTCAATTATTCCCACCTTTTTCCACTTGACATGTGGGAATTATTACAAT
+
CCCCCFFFFFFFGGGGGGGGGGGHHHHHHHHHHHHHGGGGGHHHGHHHHHHHHHHHHHHHHHHHHHHHHHHHHHHHHHHHGHHHHHHHHGHHHHHHHHHHHHHHHHHGGHHH3FGGGEHEBGA?/FE0F/<<EE?FE/?GFHGHGFCDCGHHH2D@>GGHGHFHH1<<FFGCHEAFHECA0DFFC01FCFGC<GA/CCFD0DDDD<GGFGHH000:GDFFC:G:C00CFB999FFCFFGEB99CFGGGBG;
@M05620:46:000000000-D9D58:1:1101:16502:14122 1:N:0:103
GAATGAATGCAGAAATTGGCAAGATAATACTGCACCGATGGGAAATGATACTATCCTGAAACATGAGCAAATTGACCAGCCTCAGGATGTGAACTCATTTGCTGGAGGTCACAAGTGCCAAGGGAAGAGGGAGGCCCCTTATACAACCATCAGATCTTGTGAGAATAACAGGAGAACAGCATGGAGAAAACAGCCTCCATGATTCAATTATTCCCACCTTTTTCCACTTGACATGTGGGAATTATTACAAT
+
AAABBFFFFFFFGGGGGGGGGFGHHGHHHHHHHHHHGGGGGHFGHGHHHHHHHHHHHEGFHHHHHHHHHHHHHFHHHHFGGHHHHHHHHHGGHHHHHHHHHHHHHFHGGHHHHHHHGHHHHGFGGGGGFHGGGGGGGGHHHHHHHFHGFHHFFBGHHHHHHHHGHHHHHHGHHGHHGHHHHHHGFHGHHGFHHGGHHHHHHHHHHHGGFGFHHHHHHGHHGHHHHGGFGGGGGGGGGGGGFGGGGGGGFFF
@M05620:46:000000000-D9D58:1:1101:2434:14152 1:N:0:103
GAATGAATGCAGAAATTGGCAAGATAATACTGCACCGATGGGAAATGATACTATCCTGAAACATGAGCAAATTGACCAGCCTCAGGATGTGAACTCATTTGCTGGAGGTCCCAGGGCTCTTTCAAGATAGTAAAAACAGTGACTTGTACAGCATAATGAAAAACCTAGGCATTGATTTTGAAGACATCAGACACATGCAGAATGAAAAATTTTTCAGAAATGATTTTTCTGGTGAGGTTGACTTCAGAGAA
+
ABBBAFFFDFFF5FGFGGGGGGGHHHHHHGHHFGHHGEGGGHHHHHHHHHHHGHHHGFGHHHHHGEHHHHFGHHHHHHHHGHHHHHHHHHHGFHHHHHHHEHHHFFFEFGHHEFEEAGGGHHHHGGHHHFEHGBHHEEBFDGHHHHFGFHHGGHFFHBHHHHHGCFHFBFFHHFGGHFHHGFEFHHHFHBFFHHHHHHHBGFBGHHE0.GFFHHHHHBGFHHHHHGHHGFHHHGB.GGHEHHFBFFFFFGF
@M05620:46:000000000-D9D58:1:1101:2430:14171 1:N:0:103
GAATGAATGCAGAAATTGGCAAGATAATACTGCACCGATGGGAAATGATACTATCCTGAAACATGAGCAAATTGACCAGCCTCAGGATGTGAACTCATTTGCTGGAGGTCCCAGGGCTCTTTCAAGATAGTAAAAACAGTGACTTGTACAGCATAATGAAAAACCTAGGCATTGATTTTGAAGACATCAGACACATGCAGAATGAAAAATTTTTCAGAAATGATTTTTCTGGTGAGGTTGACTTCAGAGAA
+
BBCCCFFFFFFFGFGGGGGGGGGHHHHHHHHHHGHHEEEGGHGHHHHHHHHHHHHHHHHHHHHHHHHHHHHHHHHHHHHHGHHHGHGHHFGGHHHHGHHHHHHHGHHGGHFHHFGGCFAGHHFGHHDFE??BGHHHEC2BB3FFHF3B?GF2?BDHHHFHHHHDGGCDHBFCGHFGHHHGAHD===?FGDF1FCFFD1FDDHGGFHHHH<GHHHGGE0GHGHF:GHHHHHBH0GFGH/GGCCFGB0;9BBB
@M05620:46:000000000-D9D58:1:1101:28112:14240 1:N:0:103
GAATGAATGCAGAAATTGGCAAGATAATACTGCACCGATGGGAAATGATACTATCCTGAAACATGAGCAAATTGACCAGCCTCAGGATGTGAACTCATTTGCTGGAGGTCACCAGGGCTCTTTCAAGATAGTAAAAACAGTGACTTGTACAGCATAATGAAAAACCTAGGCATTGATTTTGAAGACATCAGACACATGCAGAATGAAAAATTTTTCAGAAATGATTTTTCTGGTGAGGTTGACTTCAGAGA
+
BBBBBFFFFFFFGGGGGGGGGGFGHHHHHHHHHHHHCAFGGHFFFHHHHHHHHHHHHGHHHHFFFFHGGHHHHHHHHHGHGHHHHHHHGBGFFHHHHHHFHHFGGHGFGHGHHHHGGGHHHHHHHHHHHHHHHFHHHGGGFHFHHHHHHHHHHHHHHHHHHHHGGGHHHGHHHHGHHHHHHGGHHHHHHGHHHHHHHHHHHHHHHHHHHHFHGHHHGHGFHHHHHHGHHHHGHGHFGGGHFHGGGGGGGGF
@M05620:46:000000000-D9D58:1:1101:17272:14269 1:N:0:103
GAATGAATGCAGAAATTGGCAAGATAATACTGCACCGATGGGAAATGATACTATCCTGAAACATGAGCAAATTGACCAGCCTCAGGATGTGAACTCATTTGCTGGAGGTCACCAGGGCTCTTTCAAGATAGTAAAAACAGTGACTTGTACAGCATAATGAAAAACCTAGGCATTGATTTTGAAGACATCAGACACATGCAGAATGAAAAATTTTTCAGAAATGATTTTTCTGGTGAGGTTGACTTCAGAGA
+
BAABBFFFFFFFGGFGGGGGFGGHHHHFHHHHHGHFEAGGFHFHHHHHHHHHHHHHHHGHHGFHHHGHHHHHHHHHHHGHGHHGGHGFGHHGHGHGGGHHHHGGHHHGGHHHHHHGGGGHHHHHHHHHHHHHHHHHFGHHHHHHHHHHHHHGHHHHHHHEHHHHGGHHHHGHHHHHHGHHHGHHHGHHHHHHHHHHHHHHHHHGHHHHHHHHHHHHHHFDHHHFHFGHHHHHGHHHHGGHHHGGGGGGGGC
@M05620:46:000000000-D9D58:1:1101:15649:14359 1:N:0:103
GAATGAATGCAGAAATTGGCAAGATAATACTGCACCGATGGGAAATGATACTATCCTGAAACATGAGCAAATTGACCAGCCTCAGGATGTGAACTCATTTGCTGGAGGTCCCAGGGCTCTTTCAAGATAGTAAAAACAGTGACTTGTACAGCATAATGAAAAACCTAGGCATTGATTTTGAAGACATCAGACACATGCAGAATGAAAAATTTTTCAGAAATGATTTTTCTGGTGAGGTTGACTTCAGAGAA
+
BBABCFFFFFFFGGGGGGGGGGGHHHHHHHHHHHHHGGGGGHHHHHHHHHHHHHHHHHHHHHHHHHHHGHHHHHHHHHHHGHHHHHHHHHHHHHHHHHHHHHHHHHHGGHHHHHGGGHHHHHHHHHHHHHHGHHHHGHHHHHHHHHHHHHHHHHHHHHHHGHHGGHHHHHHHHHHHHHHHGHHHHHHHHHHHHHHHHHHHHHHHGHHHHHHHHHHHHHHHHHHHHHHHHHHHHHHHHHHHHHGGGGGGGGG
@M05620:46:000000000-D9D58:1:1101:6901:14371 1:N:0:103
GAATGAATGCAGAAATTGGCAAGATAATACTGCACCGATGGGAAATGATACTATCCTGAAACATGAGCAAATTGACCAGCCTCAGGATGTGAACTCATTTGCTGGAGGTCCCAGGGCTCTTTCAAGATAGTAAAAACAGTGACTTGTACAGCATAATGAAAAACCTAGGCATTGATTTTGAAGACATCAGACACATGCAGAATGAAAAATTTTTCAGAAATGATTTTTCTGGTGAGGTTGACTTCAGAGAA
+
CCCCCFFFFFFFGGGGGGGGGGGHHHHHHHHHHHHHGEGGGHHHHHHHHHHHHHHHHHHHHHHHHHHHHHHHHHHHHHHHGHHHHHHHHHHHHHHHHHHHHHHHHHHGGHHHHHGGGHHHHHHHHHHHHHHHHHHHGHHHHHHHHHHHHHHHHHHHHHHHHHHGGHHHHHHHHHHHHHHHGHHHHHHHHHHHHHHHHHHHHHHHGHHHHHHHHHHHHHHHHHHHHHHHHHHHHHHHHHHHHHGGGGGGGGG
@M05620:46:000000000-D9D58:1:1101:25536:14374 1:N:0:103
GAATGAATGCAGAAATTGGCAAGATAATACTGCACCGATGGGAAATGATACTATCCTGAAACATGAGCAAATTGACCAGCCTCAGGATGTGAACTCATTTGCTGGAGGTCAGAAAAACCTAGGCATTGATTTTGAAGACATCAAACACATGCAGAATGAAAAATTTTTCCCAGGGCTCTTTCAAGATAGTAAAAACAGTGACTTGTACAGCATAATGAAAAACCTAGGCATTGATTTTGAAGACATCAGAC
+
DDDDDFFFFFFFGGGGGGGGGGGHHHHHHHHHHHHHGGGGGHGHHHHHHHHHHGHHHHHHGHHHHHHHHHHHHHGHHHGHGHHHHGGHGGGGHHHGHHHHHHHHGHHGGHHHHHHHHGGHHHHHHHHHHHHHHHGHHHHHHHHGHHHHHHHHFHHHHHHHHHHHHHHHHHHHHGGGGHHHHHHHHHHFHHHHHGHGHHFHHHHHHGGHGHFHGGHHHHHGHHGGHHHHHHHGFHHHHHGGGGGGGGGGGGF
@M05620:46:000000000-D9D58:1:1101:13510:14386 1:N:0:103
GAATGAATGCAGAAATTGGCAAGATAATACTGCACCGATGGGAAATGATACTATCCTGAAACATGAGCAAATTGACCAGCCTCAGGATGTGAACTCATTTGCTGGAGGTCACCAGGGCTCTTTCAAGATAGTAAAAACAGTGACTTGTACAGCATAATGAAAAACCTAGGCATTGATTTTGAAGACATCAGACACATGCAGAATGAAAAATTTTTCAGAAATGATTTTTCTGGTGAGGTTGACTTCAGAGA
+
CCCCCFFFFFFFGGGGGGGGGGGHHHHHHHHHHHHHGGGGGHHHHHHHHHHHHHHHHHHHHHHHHHHHHHHHHHHHHHHHGHHHHHGHHHHHHHHHHHHHHHHHHHHGGHHHHHHGGGHHHHHHHGHHHHHHHHHHHGHHHHHHHHHHHHHHGHHHHHHHHHHHGGHHHHHHHHHHHHHHHGHHHHHHHHHHHHHHHHGHHHHHHHHHHHHHHHHHHHHHHHHHHHHHHHHHHHHBHHHHHHGGGGGGGGF
@M05620:46:000000000-D9D58:1:1101:4940:14399 1:N:0:103
GAATGAATGCAGAAATTGGCAAGATAATACTGCACCGATGGGAAATGATACTATCCTGAAACATGAGCAAATTGACCAGCCTCAGGATGTGAACTCATTTGCTGGAGGTCCCAGGGCTCTTTCAAGATAGTAAAAACAGTGACTTGTACAGCATAATGAAAAACCTAGGCATTGATTTTGAAGACATCAGACACATGCAGAATGAAAAATTTTTCAGAAATGATTTTTCTGGTGAGGTTGACTTCAGAGAA
+
BBBBBFBDFFFFFGGGGGGGGGGFHHHHHHHGHGHHG2EGGFFFEHHHHHHHHHHHHHHHHHFHHGHHGHHHHFFHHHFGGHHHGHFGFBGFFHHHHHHHHHFGHHHGGHHHHHGGGHHHHHHGGHHHHHGHHFHHGGHFFGFHFHHFGHHFHHHHHHHGGHHGGHHHHHHHHHHHHHHHGHHHGFHGHHFHHHHGHHHHHHHFFFFGGGHHHHHGHFHHHHHHHHHHHHGGGHGHHHGHFHGGGGGGGGF
@M05620:46:000000000-D9D58:1:1101:23777:14414 1:N:0:103
GAATGAATGCAGAAATTGGCAAGATAATACTGCACCGATGGGAAATGATACTATCCTGAAACATGAGCAAATTGACCAGCCTCAGGATGTGAACTCATTTGCTGGAGGTCCCAGGGCTCTTTCAAGATAGTAAAAACAGTGACTTGTACAGCATAATGAAAAACCTAGGCATTGATTTTGAAGACATCAGACACATGCAGAATGAAAAATTTTTCAGAAATGATTTTTCTGGTGAGGTTGACTTCAGAGAA
+
BBBBBFFFFFFFGGGGGGGGGGGHHHHHHHHHHHHHG?GGGHHHHHHHHHHGHFHHHHHHHHGHHHHHHHHHHHHFHHGHGHHHHGFGGFF@FGHHHHHFHHGGFGHGGHGHHHGGGHHHHHHHHHFHHGHHHHHHGHHHHHHHHHHHHHHHHHHFHHHHHHHGGFHHHHHHHGHHHGHHGHHHHHFHHHHHHHHHHHHHHHHHHHHHHHHHHHHHHGFHHHHFHHHHHHHFCHHHGGGFHHGGGGGFGGF
@M05620:46:000000000-D9D58:1:1101:23395:14420 1:N:0:103
GAATGAATGCAGAAATTGGCAAGATAATACTGCACCGATGGGAAATGATACTATCCTGAAACATGAGCAAATTGACCAGCCTCAGGATGTGAACTCATTTGCTGGAGGTCACCAGGGCTCTTTCAAGATAGTAAAAACAGTGACTTGTACAGCATAATGAAAAACCTAGGCATTGATTTTGAAGACATCAGACACATGCAGAATGAAAAATTTTTCAGAAATGATTTTTCTGGTGAGGTTGACTTCAGAGA
+
CCCCDFFFFFFFGGGGGGGGGGGHHHHHHHHHHHHHGGGGGHHHHHHHHHHHHHHHHHHHHHHHHHHHHHHHHHHHHHHHGHHHHHHHHHHHHHHHHHHHHHHHHHHGGHHHHHHGGGHHHHHHHHHHHHHHHHHHHGGHHHHHHHHHHHHHHHHHHHHHHHHHGGHHHHHHHHHHHHHHHGHHHHHHHHHHHHHHHHHHHHHHHHHHHHHHHHHHHHHHHHHHHHHHHHHHHHHHHHHGHHGGGGGHHG9
@M05620:46:000000000-D9D58:1:1101:23942:14429 1:N:0:103
GAATGAATGCAGAAATTGGCAAGATAATACTGCACCGATGGGAAATGATACTATCCTGAAACATGAGCAAATTGACCAGCCTCAGGATGTGAACTCATTTGCTGGAGGTCCCAGGGCTCTTTCAAGATAGTAAAAACAGTGACTTGTACAGCATAATGAAAAACCTAGGCATTGATTTTGAAGACATCAGACACATCCAGAATGAAAAATTTTTCAGAAATGATTTTTCTGGTGAGGTTGACTTCAGAGAA
+
CCCCBFFFFFFFGGGGGGGGGGGHHHHHHHHHHHHHGGGGGGHHHHHHHHHHHHHHHHHHHHGHHGHHHHHHHHHHHHHHGHHHHFGHHHFHHHHHHGHHHHHHHHHGGHHHHHGGGHHHGHHHHHHHHHHHHHHHGHHGBEGHHHHHHHHHHGFGHHHHHHHGGHHHGFFFFHFHHHHHGHGHHHHFHHHHHGHH1GHHHHHFHHGHHHHHHFHHHEGHHHHHHHHHHHHHGHHHHHHHFHFFGGGFGGG
@M05620:46:000000000-D9D58:1:1101:21866:14451 1:N:0:103
GAATGAATGCAGAAATTGGCAAGATAATACTGCACCGATGGGAAATGATACTATCCTGAAACATGAGCAAATTGACCAGCCTCAGGATGTGAACTCATTTGCTGGAGGTCAGAAAAACCTAGGCATTGATTTTGAAGACATCAAACACATGCAGAATGAAAAATTTTTCCCAGGGCTCTTTCAAGATAGTAAAAACAGTGACTTGTACAGCATAATGAAAAACCTAGGCATTGATTTTGAAGACATCAGAC
+
DCCCDFFFFFFFGGGGGGGGGGGHHHGHHHHHHHHHGGGGGHHHHHHHHHHHHHHHHHHHHHHHHHHHHHHHHHHHHHHHGHHHHHHHGFGGHHHHHHHHHHHHHHHGGHHHHHHHGGGGHHHHHHHHHIHHHHGHHHHHHHHGHHHHHHHHHHHHHHHHHHHHHHHHHHHHHGGGHHHHHHHHHHHHHGHHHHHGGHGGHGHHHFGHHHHGHGHHHHHGHHGGHHHGGHHGGHHHHHHGGGGGGGFGGGB
@M05620:46:000000000-D9D58:1:1101:21857:14471 1:N:0:103
GAATGAATGCAGAAATTGGCAAGATAATACTGCACCGATGGGAAATGATACTATCCTGAAACATGAGCAAATTGACCAGCCTCAGGATGTGAACTCATTTGCTGGAGGTCAGAAAAACCTAGGCATTGATTTTGAAGACATCAAACACATGCAGAATGAAAAATTTTTCCCAGGGCTCTTTCAAGATAGTAAAAACAGTGACTTGTACAGCATAATGAAAAACCTAGGCATTGATTTTGAAGACATCAGAC
+
AAAAABDFFFFFGBCGGGGFGGGHFFBGFFHHHHCHGCEECHBGEHHHHHFFGFFHHGGHGHFHHF1AGFHFFG1GHFFHFHHFG0@FGHHHHHGHHFFHHFHFGAGGGHHHGHFHGGGHH1BCGGHHFFHHHHEDDGHHFFGGB1FGGFGHHGHBFGDFFHHHHFFHGDDFFFGCHHHGHB1?GHGGGG<1FGGGHF1<FGFHB=GGGHGFG0DGHHFG0.ACFHFHHHGBGFGHHHFGBFFFGFFFBFG
@M05620:46:000000000-D9D58:1:1101:4884:14471 1:N:0:103
GAATGAATGCAGAAATTGGCAAGATAATACTGCACCGATGGGAAATGATACTATCCTGAAACATGAGCAAATTGACCAGCCTCAGGATGTGAACTCATTTGCTGGAGGTCACCAGGGCTCTTTCAAGATAGTAAAAACAGTGACTTGTACAGCATAATGAAAAACCTAGGCATTGATTTTGAAGACATCAGACACATGCAGAATGAAAAATTTTTCAGAAATGATTTTTCTGGTGAGGTTGACTTCAGAGA
+
CCCCCFFFFFFFGGGGGGGGGGGHHHHHHHHHHGHHGFGGGHHHHHHHHHHHHHHHHHHGHHHHHHHHHHHHHHHHHHHHGHHHHHHHHHHHHHHHHHHHHHHHHHHGGHHHHHHGGGHHHHHHHHHHHHHHHHHHHGHHHHHHHHHHHHHHHHHHHHHHHHHHGGHHHHHHHHHHHHHHHGHHHHHHHHGHHHHHHHHHHHHGHHHHHGHHHHHHHHHHHHHGHHHHHHHHHHHHHHHHHHGGGGGGGGB
@M05620:46:000000000-D9D58:1:1101:19381:14520 1:N:0:103
GAATGAATGCAGAAATTGGCAAGATAATACTGCACCGATGGGAAATGATACTATCCTGAAACATGAGCAAATTGACCAGCCTCAGGATGTGAACTCATTTGCTGGAGGTCCCAGGGCTCTTTCAAGATAGTAAAAACAGTGACTTGTACAGCATAATGAAAAACCTAGGCATTGATTTTGAAGACATCAGACACATGCAGAATGAAAAATTTTTCAGAAATGATTTTTCTGGTGAGGTTGACTTCAGAGAA
+
CCCCCFFFFFFFGGGGGGGGGGGHHGHHHHHHHHHHGG2EFHHHHHHHHHHHHHHHHHHHHHHHHHHHGHHHHHHHHHHHGHHHHHHHHFHHHHHHHHHHHHHHGHHGGHHHHHGGGHHHHHHHHHHHHHHHHHHHGHHHHHHHHHHHHHHHHHHHHHHHHHHGGHHHHHHHHHGHHHHHGHHHHHHHHHHHHHHHHHHHHHHHHHHHHHHHHHHHHHHHHHHHHHHHHHHHHHHHHHGHHHGGGGGGGGG
@M05620:46:000000000-D9D58:1:1101:19371:14537 1:N:0:103
GAATGAATGCAGAAATTGGCAAGATAATACTGCACCGAAGGGAAATGATACTATCCTGAAACATGAGCAAATTGACCAGCCTCAGGATGTGAACTCATTTGCTGGAGGTCCCAGGGCTCTTTCAAGATAGTAAAAACAGTGACTTGTACAGCATAATGAAAAACCTAGGCATTGATTTTGAAGACATCAGACACATGCAGAATGAAAAATTTTTCAGAAATGATTTTTCTGGTGAGGTTGACTTCAGAGAA
+
BABBBFFFFFFFGGGGGGGGBGGHHHHHHHGHHHHHGE2FGGHHFGHEGGHHHHHHHGGHFHHHHFHHHHHHHHHHHHHHGHHHHHHHHHHHHHHHGHHHGHHHFGHGGHHHHHGGGGHGHHHHHHHHHHFHHFFFGHHHHHGHHHFHHFHHFHFHHFHH3GABGFGHHHHHGHHHHHHHGHHHHGHHFBGH0GBGHHGEBHHHHFHHHHHHGHHGHHHEHHGGHHHHHHHHHGFGHHGHHHFFGGGGGGF
@M05620:46:000000000-D9D58:1:1101:4809:14541 1:N:0:103
GAATGAATGCAGAAATTGGCAAGATAATACTGCACCGATGGGAAATGATACTATCCTGAAACATGAGCAAATTGACCAGCCTCAGGATGTGAACTCATTTGCTGGAGGTCACCAGGGCTCTCTCAAGATAGTAAAAACAGTGACTTGTACAGCATAATGAAAAACCTAGGCATTGATTTTGAAGACATCAGACACATGCAGAATGAAAAATTTTTCAGATATGATTTTTCTGGTGAGGTTGACTTCAGAGG
+
CBCCCFFFFFFFGGGGGGGGGGGHHHHHHHHHHHHHGEGGGHHHHHHHHHHHHHHHHHHHHHHHHHGHHHHHHHHHHHHHGHHHHHHHHHHHHHHHHHHHHHHHGHHA>F@3@@G1>EG/F33?BG?GGF34FHH4GE/F?33?4FB3F3332F333??GHH20?/2F2222=?=1@GFFDFH1G0011F1FHHBC11<GD1000DHH0.CHH0=/DDG00000CHH0G/:CH0C0..;///0900;CGB.
@M05620:46:000000000-D9D58:1:1101:28461:14572 1:N:0:103
GAATGAATGCAGAAATTGGCAAGATAATACTGCACCGATGGGAAATGATACTATCCTGAAACATGAGCAAATTGACCAGCCTCAGGATGTGAACTCATTTGCTGGAGGTCCCAGGGCTCTTTCAAGATAGTAAAAACAGTGACTTGTACAGCATAATGAAAAACCTAGGCATTGATTTTGAAGACATCAGACACATGCAGAATGAAAAATTTTTCAGAAATGATTTTTCTGGTGAGGTTGACTTCAGAGAA
+
CCCCCFFFFFFFGGGGGGGGGGGHHHHHHHHHHHHHGFFGGHHHHHHHGHHHHHHHHHHHHHGHGHHHGHHHHHGHHHHHGHHHGGHHHHHHHHHHHHHHHHHGGHHGGHHGHHGGGHHHHHHHHHHHHHHHHHHHGHHHGHHHHHHHHHHHHHHHHHHHHHHGGHHHHHHHHHHHHHHHGHHHHHHHGHHHGHHHHHHHGHHHHHHHHHHHHHHGHFHHHHGHHHHHHHHHGHHHHHHHHHGGGGGGGGF
@M05620:46:000000000-D9D58:1:1101:18679:14594 1:N:0:103
GAATGAATGCAGAAATTGGCAAGATAATACTGCACCGATGGGAAATGATACTATCCTGAAACATGAGCAAATTGACCAGCCTCAGGATGTGAACTCATTTGCTGGAGGTCCCAGGGCTCTTTCAAGATAGTAAAAACAGTGACTTGTACAGCATAATGAAAAACCTAGGCATTGATTTTGAAGACATCAGACACATGCAGAATGAAAAATTTTTCAGAAATGATTTTTCTGGTGAGGTTGACTTCAGAGAA
+
BABBBFFFFFFFGGGFGGGGGGGHHGHHHHHHHHHHGGGGGHHHHHHHHHHHHHHHHHFHHHHHHHGHHHHHHHHHHGGHGHHHHGGHHGGFHHHHHHHHHHHHGHHGGHHHHHGGGHHHHHHHHHFHHHHHHHHHGHHHHHHHHHHHHHHHHHHHHHHHHHHGGHHHHHHHHHHHHHHHGHHHHHHHHHHGHHHHHHHHHFHHHHHHHHHHHHHHHHGHHHHHHHHHHHHGGFEFHHHFHHGGGGGFGFF
@M05620:46:000000000-D9D58:1:1101:27907:14680 1:N:0:103
GAATGAATGCAGAAATTGGCAAGATAATACTGCACCGATGGGAAATGATACTATCCTGAAACATGAGCAAATTGACCAGCCTCAGGATGTGAACTCATTTGCTGGAGGTCACCAGGGCTCTTTCAAGTTAGTAAAAACAGTGACTTGTACAGCATAATGAAAAACCTAGGCATTGATTTTGAAGACATCAGACACATGCAGAATGAAAAATTTTTCAGAAATGATTTTTCTGGTGAGGTTGACTTCAGAGA
+
CCDDDFFFFFFFGGGGGGGGGGGHHHHHHHHHHHHHGGGGGHHHHHHHHHHHHHHHHHHHHHHHHHHHHHHHHHHHHHHHGHHHHHHHHHHHHHHHHHHHHHHHHHHGGHHHHHHGGGHHHHHHHHHDHHHHHHHHHGHHHHHHHHHHHHHHHHGHHHHHHHHHGGHHHHHHHHHHHHHHHGHHHHHHHHHHHHHHHHHHHHHHHHHHHHHHHHHHHHHHHHHHHHHHHHHHHHHHHHHHHHGGGHGGHGC
@M05620:46:000000000-D9D58:1:1101:10934:14734 1:N:0:103
GAATGAATGCAGAAATTGGCAAGATAATACTGCACCGATGGGAAATGATACTATCCTGAAACATGAGCAAATTGACCAGCCTCAGGATGTGAACTCATTTGCTGGAGGTCACCAGGGCTCTTTCAAGATAGTAAAAACAGTGACTTGTACAGCATAATGAAAAACCTAGGCATTGATTTTGAAGACATCAGACACATGCAGAATGAAAAATTTTTCAGAAATGATTTTTCTGGTGAGGTTGACTTCAGAGA
+
CBCCCFFFFFFFGGGGGGGGGGGHHHHHHHHHHHHHGGGGGHHHHHHHHHHHHHHHHHHHHHHHHHHHHHHHHHHHGHHHGHHHHHHHHGHHHHHHHHHHHHHHHHHGGHHHHHHGGGHHHHHHHHHHHHHHHHHHHGHHHHHHHHHHHHHHHHHHHHHHHHHHGGHHHHHHHHHHHHHHHGHGHHHHHHHHHHHHHHHHHHHHHHHHHHHHHH0GHHHHHHHHHHHHHHHHHHHHHHHHHHGGGGGGGGF
@M05620:46:000000000-D9D58:1:1101:21715:14796 1:N:0:103
GAATGAATGCAGAAATTGGCAAGATAATACTGCACCGATGGGAAATGATACTATCCTGAAACATGAGCAAATTGACCAGCCTCAGCCTGGGCTCTCATTTGCTGGAGATCCCAGGGCTCTTTCCAGCTAGTAAAAACAGTGACTTGTACATCATAATGAAAAACCTAGGCATTGATTTTGAAGACATCAGAGACATGCAGAATGAAAAATTTTTGAGTAATGATTTTTCTGGTGAGGTTGACTTCAGAGCA
+
CDDCCFFFFFFFGGGGGGGGGGGHHHHHHHHHHHHHGGGGGHHHHHHFHHHHHHHHHGHHHHHHHHHHHHHHHHHHHHHHGHHHH332B1B12BG@34BBGFHFH113333BGH1E/0/F3F43DG33B3344DGH/G243F4332D33B332D3F?GH3G20?<222222@1111=@?1FH1G00?111>1><GHHC1110>00000.<00=G-<.000;CG0:000:0;C:/0:;/:/;F0;F0CG0/0
@M05620:46:000000000-D9D58:1:1101:18268:14810 1:N:0:103
GAATGAATGCAGAAATTGGCAAGATAATACTGCACCGATGGGAAATGATACTATCCTGAAACATGAGCAAATTGACCAGCCTCAGGATGTGAACTCATTTGCTGGAGGTCCCAGGGCTCTTTCAAGATAGTAAAAACAGTGACTTGTACAGCATAATGAAAAACCTAGGCATTGATTTTGAAGACATCAGACACATGCAGAATGAAAAATTTTTCAGAAATGATTTTTCTGGTGAGGTTGACTTCAGAGAA
+
CBCCCFFFFFFFGGGGGGGGGGGHHHGHHHHHHHHHGGGGGHGHGHHHHHHHHHHHHHHHGHHHHHHHHHHHHHHHHHHHGHHHHGHHHFGGHHHHHHHHHHHHHHHGGHHHHHGGGHHHHHHHHHHHHHHHHHHHGHHHHHHHHHHHHHHHHHHHHHHHHHHGGHHHHHHHHHHHHHHHGHHHHHHHHHHHHHHGHHHGHHHHHHHHHHHHHGHHHHHHHHGHHHHHGHHHHHHHHHHHHHGGGGGFGGG
@M05620:46:000000000-D9D58:1:1101:17151:14822 1:N:0:103
GAATGAATGCAGAAATTGGCAAGATAATACTGCACCGATGGGAAATGATACTATCCTGAAACATGAGCAAATTGACCAGCCTCAGGATGTGAACTCATTTGCTGGAGGTCACCAGGGCTCTTTCAAGATAGTAAAAACAGTGACTTGTACAGCATAATGAAAAACCTAGGCATTGATTTTGAAGACATCAGACACATGCAGAATGAAAAATTTTTCAGAAATGATTTTTCTGGTGAGGTTGACTTCAGAGA
+
DCDDDFFFFFFFGGGGGGGGGGGHHHHHHHHHHHHHGGGGGHHHHHHHHHHHHHHHHHHHHHHHHHHHHHHHHHHHHHGHGHHHHHHHHHHGHHHHHHHHHHHHHHHGGHHHHHHGGGHHHHHHHHHHHHHHHHHHHGHHHHHHHHHHHHHHHHHHHHHHHHHHGGHHHHHHHHHHHHHHHGHHHHHHHHHHHHHHHHHHHHHHHHHHHHHHHHHHHHHHGHHHHHHHHHHHHHHHHHHHHHGHHHHHGGF
@M05620:46:000000000-D9D58:1:1101:2384:14842 1:N:0:103
GAATGAATGCAGAAATTGGCAAGATAATACTGCACCGATGGGAAATGATACTATCCTGAAACATGAGCAAATTGACCAGCCTCAGGATGTGAACTCATTTGCTGGAGGTCACCAGGGCTCTTTCAAGATAGTAAAAACAGTGACTTGTACAGCATAATGAAAAACCTAGGCATTGATTTTGAAGACATCAGACACATGCAGAATGAAAAATTTTTCAGAAATGATTTTTCTGGTGAGGTTGACTTCAGAGA
+
BABBBFFFFFFFFGFGGGGGGFGFHHGHGHGGGGHHGEGGGHHHHHHFHHGGHHHHHHHFFGHHHEFFHHHFHGFFBGGGGHHFHHGGGFGGHHHGHHHHHHGGHGGGFHHHHHHGGGHHHHHHHHHFHGGGHHHHHGHHHHGHHHHGHHHHHHHGHHHGHHHHFGHHHHHGHHHGHHHHHGGHHHHHHHHGHHHHHHHHHHHHGHFHHGHHHHHHHHHFHHHGFHHHHHHHHHHHHHHHHHGGGGGGGG/
@M05620:46:000000000-D9D58:1:1101:14525:14847 1:N:0:103
GAATGAATGCAGAAATTGGCAAGATAATACTGCACCGATGGGAAATGATACTATCCTGAAACATGAGCAAATTGACCAGCCTCAGGATGTGAACTCATTTGCTGGAGGTCAGAAAAACCTAGGCATTGATTTTGAAGACATCAAACACATGCAGAATGAAAAATTTTTCCCAGGGCTCTTTCAAGATAGTAAAAACAGTGACTTGTACAGCATAATGAAAAACCTAGGCATTGATTTTGAAGACATCAGAC
+
CBCCCFFFFFFFGGGGGGGGGGGHHHHHHHHHHHHHGGGGGHHHHHHHHHHHHHHHHHHHHHHHHHHHHHHHHHHHHHHHGHHHHHHHHHHHHHHHHHHHHHHHHHHGGHHHHHHHHGGHHHHHHHHHHHHHHHGHHHHHHHHHGHHHHHHHHHHHHHHHHHHHHHHHHHHHHGGGHHHHHHHHHHHHHHHHHHHGHHHHGHHHHHHHHHGHHHHHHHHHHFGGGHHGHHHHHHHHGHHGGGGGGGGGGGG
@M05620:46:000000000-D9D58:1:1101:24538:14860 1:N:0:103
GAATGAATGCAGAAATTGGCAAGATAATACTGCACCGATGGGAAATGATACTATCCTGAAACATGAGCAAATTGACCAGCCTCAGGATGTGAACTCATTTGCTGGAGGTCCCAGGGCTCTTTCAAGATAGTAAAAACAGTGACTTGTACAGCATAATGAAAAACCTAGGCATTGATTTTGAAGACATCAGACACATGCAGAATGAAAAATTTTTCAGAAATGATTTTTCTGGTGAGGTTGACTTCAGAGAA
+
AB@BAFFFFFFFGGGGGFGGFGFFHHGHGHHHHHHHEAGGGFCHHFHFHHHHFHHFHFGFHHHHGHGHHFFGHGHHHHGHGHHFHFGHGFGFHHFHHHHGFHGHFHAEEHHHHHGGGHHHHHHHGDGHFEGDGFHHGHHGDFGGHHHHHFFHGFHDHH2FGDGGGFHFFHCGHHHHHHHHGHHHHHGHHGFHHHHGHHHHHHHHHHHHHHFHBHHHH0BCGGFFCHHHGHHHGHFCGGFFHHGGGBBBFFG
@M05620:46:000000000-D9D58:1:1101:29177:14868 1:N:0:103
GAATGAATGCAGAAATTGGCAAGATAATACTGCACCGATGGGAAATGATACTATCCTGAAACATGAGCAAATTGACCAGCCTCAGGATGTGAACTCATTTGCTGGAGGTCCCAGGGCTCTTTCAAGATAGTAAAAACAGTGACTTGTACAGCATAATGAAAAACCTAGGCATTGATTTTGAAGACATCAGACACATGCAGAATGAAAAATTTTTCAGAAATGATTTTTCTGGTGAGGTTGACTTCAGAGAA
+
AAABAFFFFFDDGGGGGFGGGGGFFHHGHHFGHGGG?AEGCFGHHHFGHHGFHHHHHHGHGHFHHHHGHBFGEDBGFGHHGGHHHHHFFGHGGHHGFHHGHGGFHHHFFGHFFGA1?CGHHHHFEFHFHFHFHHFGGEFHHFFFFGHFHFHGHHHHFFHHHGHGDHGHHBGFHHHHHHHGEHHHHHHHHH1FCGHHHHGDGCGHHHHFHFFHHHHGFDFFBD0GBGHHHHHGHHHHFF/:CCFFFFGGF//
@M05620:46:000000000-D9D58:1:1101:9939:14893 1:N:0:103
GAATGAATGCAGAAATTGGCAAGATAATACTGCACCGATGGGAAATGATACTATCCTGAAACATGAGCAAATTGACCAGCCTCAGGATGTGAACTCATTTGCTGGAGGTCCCAGGGCTCTTTCAAGATAGTAAAAACAGTGACTTGTACAGCATAATGAAAAACCTAGGCATTGATTTTGAAGACATCAGACACATGCAGAATGAAAAATTTTTCAGAAATGATTTTTCTGGTGAGGTTGACTTCAGAGAA
+
BBBBBFFFFFFFGGGGGGGGGGGHHHHGHHGGHFHGGFGFDFFFEHGGHHHHHHHHHFGFHHFECBFGGHGGDFHGGHHHGHHGFGGBFGGFHHHGFHHHHGHGGHHGGHGHGFFCGFHHGBGFFFHHHHHHHHHHGGHHHHHHEFGHHHHHHHGHHGHBFHFEGHGGGHFHHHFHGHHHGHHGHHHHHFHHHHGGEFBGFFGHHGHHHH/GFFHFHHHHGDCHHHHHHHH0GHFACGGCCFFGFEFEFFF
@M05620:46:000000000-D9D58:1:1101:11402:14898 1:N:0:103
GAATGAATGCAGAAATTGGCAAGATAATACTGCACCGATGGGAAATGATACTATCCTGAAACATGAGCAAATTGACCAGCCTCAGGATGTGAACTCATTTGCTGGAGGTCCCAGGGCTCTTTCAAGATAGCAAAAACAGTGACTTGTACAGCATAATGAAAAACCTAGGCATTGATTTTGAAGACATCAGTCACATGCAGAATGAAAAATTTTTCAGAATTGATTTTTCTGGTGAGGTTGACTTCAGAGAA
+
CCCCCFFFFFFFGGGGGGGGGGGHHHHHHHHHHHHHGGGGGHHHHHHHHHHHHHHHHHHHHHHHHHHHHHHHHHHHHHHHGHHHHHHHHGGGHHH3@4BB4B@BG1F11231331110/B3444DBG?F334D3?/</24334DG2BB?33B2BFG33F3>G0E/2@222F21=11?F11===10011F11>G111FGBH1<1>00DD.<0000C==000=<C00C00/:00:/0:;GC//:C0;C0;F9C
@M05620:46:000000000-D9D58:1:1101:12366:14899 1:N:0:103
GAATGAATGCAGAAATTGGCAAGATAATACTGCACCGATGGGAAATGATACTATCCTGAAACATGAGCAAATTGACCAGCCTCAGGATGTGAACTCATTTGCTGGAGGTCAGAAAAACCTAGGCATTGATTTTGAAGACATCAAACACATGCAGAATGAAAAATTTTTCCCAGGGCTCTTTCAAGATAGTAAAAACAGTGACTTGTACAGCATAATGAAAAACCTAGGCATTGATTTTGAAGACATCAGAC
+
CBCCCFFFFFFFGGGGGGGGGGGHHGHHHHHHHHHHGGGGGHGHHHHHHHHHHHHHHHHGHHHHHHHHHHFHHHHHHHHHGHHHHHHHHHHHHHHHHHHHHHHHGHHGGHHHHHHHHGGHHHHHHHHHHHHHHHGHHHHHHHHHGHHHHHHHHHHHHHHHHHHHHHHHHHHHHGGGHHHHHHHHHHHHHHHHHHHGGHGFHHHHHFGHHHHHHHHHHHHHHHGGGHHHHHHHHHHHGHHGGGGGGGFGGGB
@M05620:46:000000000-D9D58:1:1101:12219:14904 1:N:0:103
GAATGAATGCAGAAATTGGCAAGATAATACTGCACCGATGGGAAATGATACTATCCTGAAACATGAGCAAATTGACCAGCCTCAGGATGTGAACTCATTTGCTGGAGGTCACCAGGGCTCTTTCAAGATAGTAAAAACAGTGACTTGTACAGCATAATGAAAAACCTAGGCATTGATTTTGAAGACATCAGACACATGCAGAATGAAAAATTTTTCAGAAATGATTTTTCTGGGGGGGTTGACTTCAGAGA
+
DDDDDFFFFFFFGGGGGGGGGGGHHHHHHHHHHHHHGGGGGHHHHHHHHHHHHHHHHHHHHHHHHHHHHHHHHHHHHHHHGHHHHHHHHGHHHHHHHHHHHHHHHHHGGHBHB3FF1/0?GHFEH4433434FHHH3//B?334F?2?333B22?F?33FHHHGGAC@GFC=GDB1FHHD1FD11=0=11<11000<<<D1FF10DGHHFGHHHHC00=GBD0:<GHHG/;G0/--;9@>@/0B:000099
@M05620:46:000000000-D9D58:1:1101:5252:14922 1:N:0:103
GAATGAATGCAGAAATTGGCAAGATAATACTGCACCGATGGGAAATGATACTATCCTGAAACATGAGCAAATTGACCAGCCTCAGGATGTGAACTCATTTGCTGGAGGTCACCAGGGCTCTTTCAAGATAGTAAAAACAGTGACTTGTACAGCATAATGAAAAACCTAGGCATTGATTTTGAAGACATCAGACACATGCAGAATGAAAAATTTTTCAGAAATGATTTTTCTGGTGAGGTTGACTTCAGAGA
+
DCDDDFFFFFFFGGGGGGGGGGGHHHHHHHHHHHHHGFGGGHHHHHHHHHHHHHHHHHHHHHHHHHHHHHHHHHHHHHHHGHHHHHHHHHHHHHHHHHHHHHHHHHHGGHHHHHHGGGHHHHHHHHHHHHHHHHHHHGHHHHHHHHHHHHHHHHHHHHHGHHHHGGHHHHHHHHHGHHHHHGHHHHHHHHHHHHHHHHGHHHHHHHHHHHHHHHHHHHFHHHHHGHHHHHHHHHHGHHHHHHGHGGGGGGC
@M05620:46:000000000-D9D58:1:1101:2308:14963 1:N:0:103
GAATGAATGCAGAAATTGGCAAGATAATACTGCACCGATGGGAAATGATACTATCCTGAAACATGAGCAAATTGACCAGCCTCAGGATGTGAACTCATTTGCTGGAGGTCAGAAAAACCTAGGCATTGATTTTGAAGACATCAAACACATGCAGAATGAAAAATTTTTCCCAGGGCTCTTTCAAGATAGTAAAAACAGTGACTTGTACAGCATAATGAAAAACCTAGGCATTGATTTTGAAGACATCAGAC
+
BABABFBFFFBFBEGGGGGGGFGHHHHHHHHGHFGGGGCEGHGHHHHFHHHF5FFGHHHHGHHHGHHHG3GGHHHHHHGGGHHGHHHBGGH5FGHHFHHHGDHHFHH?EGFHGD3EFF?H333FGGHH4DDFHH/FD3GBDDDFGFEHEG11FGBCFFHHG10<@GHDG11<1//CGGG<GH1GB<FBD1FGHBDDHH=11D00<DGEDGCCGBFGEF0DF..;CC0/CCHH0G0GGFB.990//BBBCB/
@M05620:46:000000000-D9D58:1:1101:8617:14966 1:N:0:103
GAATGAATGCAGAAATTGGCAAGATAATACTGCACCGATGGGAAATGATACTATCCTGAAACATGAGCAAATTGACCAGCCTCAGGATGTGAACTCATTTGCTGGAGGTCCCAGGGCTCTTTCAAGATAGTAAAAACAGTGACTTGTACAGCATAATGAAAAACCTAGGCATTGATTTTGAAGACATCAGACACATGCAGAATGAAAAATTTTTCAGAAATGATTTTTCTGGTGAGGTTGACTTCAGAGAA
+
CCCCCFFFFFFFGGGGGGGGGGGGHHHHHHHHHHHHGGGGGHHHHHHHHHHHHHHHHHHHHHHHHHHHHHHHHHHHHHHHGHHHHHHHHHHHHHHHHHHHHHHHHGHGGHHHGHGGGHHHHHHHGHGHHHGHHHHGEHHHGHHHHHHHHHHHHHHHHHHHHHFGGHHHHHHHHHGHHHHGGHHGHHHHHHFHFHHHHHHHHHHHHHFHGHHHHHHHHFFHHHHHHHHHHHHHHHGHHHHHFHGGGGGGGFF
@M05620:46:000000000-D9D58:1:1101:28325:14981 1:N:0:103
GAATGAATGCAGAAATTGGCAAGATAATACTGCACCGATGGAAAATGATACTATCCTGAAACATGAGCAAATTGACCAGCCTCAGGATGTGAACTCATTTGCTGGAGGTCAGAAAAACCTAGGCATTGATTTTGAAGACATCAAACACATGCAGAATGAAAAATTTTTCCCAGGGCTCTTTCAAGATAGTAAAAACAGTGACTTGTACAGCATAATGAAAAACCTAGGCATTGATTTTGAAGACATCAGAC
+
DDDDCFFFFFFFGGGGGGGGGGGHHHHHHHHHHHHHGGGGG3BGHHHHHHHHHHHHHHHHHHHHHHHHHHHHHHHHHHHHGHHHHHHHHHHHHHHHHHHHHHHHHHHGGHHHHHHHHGGHHHHHHHHHGHHHHHGHHGHHHGHHHHHHHGGHHHHHHHHHHHHHHHHHHHGHHGFGHHHHHHGHHHHHHGHGHHHGHHFHHHHHHHHHHHGGGHHFHHHHHFGGHHHHHGGHGHHHHHHGHGFGGGGGGGG
@M05620:46:000000000-D9D58:1:1101:8613:14984 1:N:0:103
GAATGAATGCAGAAATTGGCAAGATAATACTGCACCGATGGGAAATGATACTATCCTGAAACATGAGCAAATTGACCAGCCTCAGGATGTGAACTCATTTGCTGGAGGTCCCAGGGCTCTTTCAAGATAGTAAAAACAGTGACTTGTACAGCATAATGAAAAACCTAGGCATTGATTTTGAAGACATCAGACACATGCAGAATGAAAAATTTTTCAGAAATGATTTTTCTGGTGAGGTTGACTTCAGAGAA
+
CBBBCFFFFFFFGGGGGGGGGGGHHHHHHHHHHHHHGGGGGHHHHHHHHHHHHHHHHHHHHHHHHHHHHHHHHHHHHHHHGHHHHHHHHHHHHHHHHHHHHHHHGHHGGHHHHHGGGHHHHHHHHHFHHHHHHHHHGHHHHHHHHHHHHHHHHHHHHHHHHHHGGHHHHHHHHHHHHHHHGHHHHHHHHHHHHHHHHHHHHHHGHHHHHHHHHHHHHHHHHHHHHHHHHHHHHHHHHHHHHHGGGGGGGGF
@M05620:46:000000000-D9D58:1:1101:14745:14999 1:N:0:103
GAATGAATGCAGAAATTGGCAAGATAATACTGCACCGATGGGAAATGATACTATCCTGAAACATGAGCAAATTGACCAGCCTCAGGATGTGAACTCATTTGCTGGAGGTCAGAAAAACCTAGGCATTGATTTTGAAGACATCAAACACATGCAGAATGAAAAATTTTTCCCAGGGCTCTTTCAAGATAGTAAAAACAGTGACTTGTACAGCATAATGAAAAACCTAGGCATTGATTTTGAAGACATCAGAC
+
CCCCCFFFFFFFGGGGGGGGGGGHHHHHHHHHHHHHGGGGGHHHHHHHHHHHHHHHHHHHHHHHHHHHGHHHHHHHHHHHGHHHHHHHHHHGHHHHHHHHHHHHHHHGGHHHHHHHHGGHHHHHHHHHHHHHHHGHHHHHHHHHGHHHGHHHHHHGHHHHHHHHHHHHHHHHHGGEHHHHHHGHHHHHHHHHHHHGHGFHGHHHGHHHHHHHHGGHHHFHHGGGHHHFHHHHHHHHHHHGGGGGGGGGGGF
@M05620:46:000000000-D9D58:1:1101:14806:15032 1:N:0:103
GAATGAATGCAGAAATTGGCAAGATAATACTGCACCGATGGGAAATGATACTATCCTGAAACATGAGCAAATTGACCAGCCTCAGGATGTGAACTCATTTGCTGGAGGTCAGAAAAACCTAGGCATTGATTTTGAAGACATCAAACACATGCAGAATGAAAAATTTTTCCCAGGGCTCTTTCAAGATAGTAAAAACAGTGACTTGTACAGCATAATGAAAAACCTAGGCATTGATTTTGAAGACATCAGAC
+
CCDDDFFFFFFFGGGGGGGGGGGHHHHHHHHHHHHHGGGGGHHHHHHHHHHHHHHHHHHHHHHHHHHHHHHGHHHHHHHHGHHHHGHHHGHGHHHHHHHHHHHHHHHGGHHHHHHHHGGHHHHHHHHHHHHHHHGHHHHHHHHHHHHHHHHHHHHGHHHHHHHHHHHHHHHHHGGGHHHHHHHHHHHHHHHHGHHGGHGBGHHHHHHHHHHHHGHHHHHHHFGGHHHHGGHHGHHHHHHGGGGGGGGGFGB
@M05620:46:000000000-D9D58:1:1101:25838:15046 1:N:0:103
GAATGAATGCAGAAATTGGCAAGATAATACTGCACCGATGGGAAATGATACTATCCTGAAACATGAGCAAATTGACCAGCCTCAGGATGTGAACTCATTTGCTGGAGGTCCCAGGGCTCTTTCAAGATAGTAAAAACAGTGACTTGTACAGCATAATGAAAAACCTAGGCATTGATTTTGAAGACATCAGACACATGCAGAATGAAAAATTTTTCAGAAATGATTTTTCTGGTGAGGTTGACTTCAGAGAA
+
BBCCBFFFFFFFGGGGGGGGGGGHHHHHHHHHHHHHGGGGGHHHHHHHHHHHHHHHHHHHHHHHHHHHHHHHHHHHHHHHGHHHHHHHHHHHHHHHHHHHHHHHHHHGGHHHGHGGGHHHHHHHGHHHHHHHHHHHGHHHHGHGHHHHHHHHHHHHHHHHHHHGGHHHHHHHHHHHHHHHGHHHHHHHHHHHHHHHHHGHHHHHHHGGHHHGHHHHHDHHHHHHHHHHHHHHHHHHHHHHHHGGGGGFFGG
@M05620:46:000000000-D9D58:1:1101:8512:15142 1:N:0:103
GAATGAATGCAGAAATTGGCAAGATAATACTGCACCGATGGGAAATGATACTATCCTGAAACATGAGCAAATTGACCAGCCTCAGGATGTGAACTCATTTGCTGGAGGTCACCAGGGCTCTTTCAAGATAGTAAAAACAGTGACTTGTACAGCATAATGAAAAACCTAGGCATTGATTTTGAAGACATCAGACACATGCAGAATGAAAAATTTTTCAGAAATGATTTTTCTGGTGAGGTTGACTTCAGAGA
+
CCCCCFFFFFFFGGGGGGGGGGGHHHHHHHHHHHHHGGGGGHHHHHHFHHHHHHHHHHHHGHHHHHHGGHHHHHHHHHHHGHHHHHHHHHHHHHHHHHHHHHHHHHHGGHHHHHHGGGHHHHHHHHHHHHHHHHHHHGHHHHHHHHHHHHHHHHHHHHHHHHHHGGHHHHHHHHHHHHHHHGHHHHHHHHHHHHHHHHHHHHGHHHHHHHHHHHHHHHHHGFHHHHHHHHHHHHHHHHHHHHGGGGGGGGF
@M05620:46:000000000-D9D58:1:1101:12342:15179 1:N:0:103
GAATGAATGCAGAAATTGGCAAGATAATACTGCACCGATGGGAAATGATACTATCCTGAAACATGAGCAAATTGACCAGCCTCAGGATGTGAACTCATTTGCTGGAGGTCACCAGGGCTCTTTCAAGATAGTAAAAACAGTGACTTGTACAGCATAATGAAAAACCTAGGCATTGATTTTGAAGACATCAGACACATGCAGAATGAAAAATTTTTCAGAAATGATTTTTCTGGTGAGGTTGACTTCAGAGA
+
CBCCCFFFFFFFGGGGGGGGGGGHHHHHHHHHHHHHGGGGGHHHHHHHHHHHHHHHHHHHHHHHHHHHHHHHHHHHHHHHGHHHHHHHHHHHHHHHHHHHGHHHHGHGGHFHFFHGGDC?GHFFHF4E?FF?FHHHF</B?33?FE2B?3FD22?G3FGHHHHFGA=FGFB2GFH1GHHHFGFD1???=FD110<<F<GGGH0GDGHHHFGHHHFGBBGHFGFCHHHHFCGHFCC:GFHFG/9F0FBBBB9
@M05620:46:000000000-D9D58:1:1101:22358:15188 1:N:0:103
GAATGAATGCAGAAATTGGCAAGATAATACTGCACCGATGGGAAATGATACTATCCTGAAACATGAGCAAATTGACCAGCCTCAGGATGTGAACTCATTTGCTGGAGGTCAGAAAAACTTAAGCATTGATTTTGCAGACATCAGACACATGCAGAATGAAAAATTTTTCAGAAATGATTTTTCTGGTGAGGTTGGCTTCAGAGAAGATCGGAAGAGCACACGTCTGAACTCCAGTCACCTGAAGCTATCGC
+
CCCCCFFFFFFFGGGGGGGGGGGHHHGHHHHHHHHHGGGGGHHHHHHHHHHHHHHHHHHHHHHHHHHHHHHHHHHHHHHHGHHHHHFHHHHHHHHHHHHHHHHHHHH11FGH3432113D?34?FGGH44?4FF3DF30F333B33??2222B332?BFGH30@@2222222D2F21111<1FF111<DC?<<0-><0<G1=>GFCHHBCAAE?<./C./;-C.GE0:/000CF000;00//0:000;/.9
@M05620:46:000000000-D9D58:1:1101:4120:15192 1:N:0:103
GAATGAATGCAGAAATTGGCAAGATAATACTGCACCGATGGGAAATGATACTATCCTGAAACATGAGCAAATTGACCAGCCTCAGGATGTGAACTCATTTGCTGGAGGTCAGAAAAACCTAGGCATTGATTTTGAAGACATCAGACACATGCAGAATGAAAAATTTTTCAGAAATGATTTTTCTGGTGAGGTTGACTTCAGAGAAGATCGGAAGAGCACACGTCTGAACTCCAGTCACCTGAAGCTATCTC
+
AABABFFFFFFFGGGGGFGGGGGHHHHHHHHHHGHHGAFGGHCHHHHHHHHHGHHHHGHHHHHHHGHHHHHHHFFHHHHHGHHHHHHHHHHHHHHHHGHHHHHHHHHGGHHGGHHHHGGHHHHHHHHHFHHHHHGHHFHHHHGHFHHHCGHHHHHHHHHHHHHHHHHHHHHHHHHHHHHHHHHHHGHHHHHHHHHHHHHHHHHGGHHHHHGGGGHHHHHHHGHHHGHHHGHHHHGGGGGGGGGGGGGGGGF
@M05620:46:000000000-D9D58:1:1101:19769:15209 1:N:0:103
GAATGAATGCAGAAATTGGCAAGATAATACTGCACCGATGGGAAATGATACTATCCTGAAACATGAGCAAATTGACCAGCCTCAGGATGTGAACTCATTTGCTGGAGGTCACCAGGGCTCTTTCAAGATAGTAAAAACAGTGACTTGTACAGCATAATGAAAAACCTAGGCATTGATTTTGAAGACATCAGACACATGCAGAATGAAAAATTTTTCAGAAATGATTTTTCTGGTGAGGTTGACTTCAGAGA
+
CCCCCFFFFFFFGGGGGGGGGGGHHHHHHHGHHHHHGGGGGHHHHHHHHHHHHHHHHHHHHHHHHHHHHHHHHHHHHHHHGHHHHHHHHGHHHHHHHHHHHHHHHHHGGHHHHHHGGGHHHHHHHHHHHHHHHHHHHGHHHHHHHHHHHHHHHHHHHHHGHHHHGGHHHHHHHHHHHHHHHGHHHHHHHHHHHHHHHHHHHHHHHHHGHHHHHHHHHHGHHHHHHHHHHHHHHHHHGHHGHHGGGGGGGGC
@M05620:46:000000000-D9D58:1:1101:7845:15252 1:N:0:103
GAATGAATGCAGAAATTGGCAAGATAATACTGCACCGATGGGAAATGATACTATCCTGAAACATGAGCAAATTGACCAGCCTCAGGATGTGAACTCATTTGCTGGAGGTCACCAGGGCTCTTTCAAGATAGTAAAAACAGTGACTTGTACAGCATAATGAAAAACCTAGGCATTGATTTTGAAGACATCAGACACATGCAGAATGAAAAATTTTTCAGAAATGATTTTTCTGGTGAGGTTGACTTCAGAGA
+
CCCCCFFFFFFFGGGGGGGGGGGHHHHHHHHHHHHHGAEGGGHHHHHHHHHHHHHHHHHHHHHHHHHHGHHGHHHHHHHHGHHHHHHHHHHHHHHHFHHHHHHHHHHGGHHHHHHGGGHHHHHHHHHHHHHHHHHHHGFHHHHHHHHHHHHHGHHHGHHHHHHHGGHGHHHGHHGHHHHHHGHHHHGHHHHHHGHHHHHHHHFHHGHHHHHHHHHHHHHFHHHBCGHHHHHHHHGHHGHHHHGGGGGGGGB
@M05620:46:000000000-D9D58:1:1101:20914:15330 1:N:0:103
GAATGAATGCAGAAATTGGCAAGATAATACTGCACCGATGGGAAATGATACTATCCTGAAACATGAGCAAATTGACCAGCCTCAGGATGTGAACTCATTTGCTGGAGGTCACAGGTGCCTTGGGAAGAGGGAGGCCCCTTATACAACCATCAGATCTTGTGAGCATAACAGGAGAACAGCATGGCGTAAACAGCCTCCATAATTCAATTATTCCCACCTTTTTCCACTTGACATGTGGGAATTATTACAAT
+
BBCCBFFFFFFFGGGGGGGGGGGHHHHHHHHHHHHHGGFGGHHHHHHHHHHHHHHHHHHHHHHHHHHHHHHHHHHHHHHHGHHHHHHHHHHHHHHHHHHHHHHHGGHGGH3FG3F333F44?3/?3/0?F/E//</E//BB333?2?</@<2222<F2222@>21FF1<11/0?F010<0F<G00-.-<.=0/<.</CG00<G00CC0;0<G00<C.:.;C0:/000;90090099;0..;/C000000;0
@M05620:46:000000000-D9D58:1:1101:13496:15340 1:N:0:103
GAATGAATGCAGAAATTGGCAAGATAATACTGCACCGATGGGAAATGATACTATCCTGAAACATGAGCAAATTGACCAGCCTCAGGATGTGAACTCATTTGCTGGAGGTCACCAGGGCTCTTTCAAGATAGTAAAAACAGTGACTTGTACAGCATAATGAAAAACCTAGGCATTGATTTTGAAGACATCAGACACATGCAGAATGAAAAATTTTTCAGAAATGATTTTTCTGGTGAGGTTGACTTCAGAGA
+
ABBABFFFFFFFGGGGGGGGGGGHHHHHHHHHHHHHGGGGGHGHHHHHHGHHHHHHHHHHHHHHHHHHHHGHHHHHHHHHGHHHHHHHHHHFHHHHHHHHHHHHHFHGGHHHHHHGGGHHHHHHHHHHHHHHHHHHHGHHHHHHHHHHHHHHHHHHHHHGHHHHGGHHHHHHHHHHHHHHHGGHHHHHHHHHHHHHHHHHHGHHHFHHHHHHHHHHHHGGHHHFHHHHHHHHHHHGHHHHHHGGGGGGGGB
@M05620:46:000000000-D9D58:1:1101:15676:15415 1:N:0:103
GAATGAATGCAGAAATTGGCAAGATAATACTGCACCGATGGGAAATGATACTATCCTGAAACATGAGCAAATTGACCAGCCTCAGGATGTGAACTCATTTGCTGGAGGTCACCAGGGCTCTTTCAAGATAGTAAAAACAGTGACTTGTACAGCATAATGAAAAACCTAGGCATTGATTTTGAAGACATCAGACACATGCAGAATGAAAAATTTTTCAGAAATGATTTTTCTGGTGAGGTTGACTTCAGAGA
+
CCCCCFFFFFFFGGGGGGGGGGGHHHHHGHHHHHHHGGGGGHHHHHHHHHHHHHHHHHHHHHHHHHHHHHHHHHHHHHHHGHHHHHHHHGHHHHHHHHHHHHHHHHHGGHHHHHHGGGHHHHHHHHHHHHHHHGGHHGHHHHHHHHHHHHHHHHHHHHHHHHHHGGHHHHHHHHHHHHHHHGHHHHHHHHHHHHHHHHHHHHHHHHHHHHHHHHHHHHHFHHHHHHHHHHHHHHHGHHHHHHGGGGGGGGC
@M05620:46:000000000-D9D58:1:1101:21617:15441 1:N:0:103
GAATGAATGCAGAAATTGGCAAGATAATACTGCACCGATGGGAAATGATACTATCCTGAAACATGAGCAAATTGACCAGCCTCAGGATGTGAACTCATTTGCTGGAGGTCAGAAAAACCTAGGCATTGATTTTGAAGACATCAAACACATGCAGAATGAAAAATTTTTCCCAGGGCTCTTTCAAGATAGTAAAAACAGTGACTTGTACAGCATAATGAAAAACCTAGGCATTGATTTTGAAGACATCAGAC
+
CCCCBFFFFFFFGGGGGGGGGGGHHHHHHHHHHHHHGGGGGHHHHHHHHHHHHHHHHHHHHHHHHHHHHHHHHHHHHHHHGHHHHHHHHHHHHHHHHHHHHHHHHHHGGHHHGHHHHGGHHHHHHHHHGHHHHHGHHHHHHHHHHHHHHHHHHHHHHHHHHHHHHHHHHFFHHFFGHHHHHHHFHGGHHHHHHHHGGHDDGHHHHHHHGHHHGBHHHHFHHHGGHFHGHHHHHHHHGHHFGGGGGGGGGGF
@M05620:46:000000000-D9D58:1:1101:27544:15452 1:N:0:103
GAATGAATGCAGAAATTGGCAAGATAATACTGCACCGATGGGAAATGATACTATCCTGAAACATGAGCAAATTGACCAGCCTCAGGATGTGAACTCATTTGCTGGAGGTCCCAGGGCTCTTTCAAGATAGTAAAAACAGTGACTTGTACAGCATAATGAAAAACCTAGGCATTGATTTTGAAGACATCAGACACATGCAGAATGAAAAATTTTTCAGAAATGATTTTTCTGGTGAGGTTGACTTCAGAGAA
+
AABCBFFFFFFFGGGGGGGGGGGHHHHHHHHHHHHHGGGGGHHGHHHFHGHHGHHHHHHGHHHHHHGHGHFHHHHHHGGHGHHGGGHHHGHFHHHHHHHHHHHGHGHGGHHHGHGGGHHHHHHHHHHHHHHHHGHHGHHHHHHHHHHHHHHHHHHHHHHHHHHGGHHHGHHHHHHHHHHHGGHHHHHHHHGHHGHHHHHGHHHHGHHHHHGHHHHHHHHGHHGHHHHHHHHHHHGHGHHHHHGGGGGFFFF
@M05620:46:000000000-D9D58:1:1101:22916:15478 1:N:0:103
GAATGAATGCAGAAATTGGCAAGATAATACTGCACCGATGGGAAATGATACTATCCTGAAACATGAGCAAATTGACCAGCCTCAGGATGTGAACTCATTTGCTGGAGGTCACCAGGGCTCTTTCAAGATAGTAAAAACAGTGACTTGTACAGCATAATGAAAAACCTAGGCATTGATTTTGAAGACATCAGACACATGCAGAATGAAAAATTTTTCAGAAATGATTTTTCTGGTGAGGTTGACTTCAGAGA
+
AAAAABFFFFFFBFGFGGGGGGFHHGGHGHGHHHHHGCEG?GHHHHHHHHHHHHHHHGGHFHGHHHHHGFHGHHHGHHHHGHHHHHHHHHH5FGHHHHHHHHHHHGHGGHHHHHHGGGHHHHHHH4E3GHHHHHGFFEHHHEFHHGHHHHHHHHHHHHGHFHHGGGHHHGHHHHHHHHHHHGHHHHHHHF1BGHHFHHHHHGFHH0<=0<GHHHHHFDDGHHHHHHHHHHHHGHHHAHCCGFFFGGGGG09
@M05620:46:000000000-D9D58:1:1101:22900:15485 1:N:0:103
GAATGAATGCAGAAATTGGCAAGATAATACTGCACCGATGGGAAATGATACTATCCTGAAACATGAGCAAATTGACCAGCCTCAGGATGTGAACTCATTTGCTGGAGGTCACCAGGGCTCTTTCAAGATAGTAAAAACAGTGACTTGTACAGCATAATGAAAAACCTAGGCATTGATTTTGAAGACATCAGACACATGCAGAATGAAAAATTTTTCAGAAATGATTTTTCTGGTGAGGTTGACTTCAGAGA
+
CCDCCFFFFFFFGGGGGGGGGGGHHHHHHHHHHHHHGGGGGHHHHHHHHHHHHHHHHHHHHHHHHHHHHHHHHHHHHHHHGHHHHHHHHGHHHHHHHHHHHHHHHHHGGHHHHHHGGGHHHHHHHHHHHHHHHHHHHGHHHHGHHHHHHHHHHHHHHHHHHHHHGGHHHHHHHHHHHHHHHGHHHHHHHHHHHHHHHHHHHHHHHHHHHHHHHHHHHHHHHHHHHHHHHHHHHHHHHHHHHHGHGGGGGGB
@M05620:46:000000000-D9D58:1:1101:13147:15502 1:N:0:103
GAATGAATGCAGAAATTGGCAAGATAATACTGCACCGATGGGAAATGATACTATCCTGAAACATGAGCAAATTGACCAGCCTCAGGATGTGAACTCATTTGCTGGAGGTCACAAGTGCCAAGGGAAGAGGGAGGCCCCTTATACAACCATCAGATCTTGTGAGAATAACAGGAGAACAGCATGGAGAAAACAGCCTCCATGATTCAATTATTCCCACCTTTTTCCACTTGACATGTGGGAATTATTACAAT
+
BBCCCFFFFFFFGFGGGGGGGGGHHHHHHHHHHHHHGGGGGHHHHHHHHHHHHHHHHHHHHHHHHHHHHHHHHHHHHHHHGHHHHHHHHHHHHHHHHHHHHHHHHHHGGHHHHHHHGFHHHHEFHHFFEGFFGGGGGGHHHHHFHGHGGHHHD<FGHHHGHHFHGHHHHGHGGGHHGHHHHHHHFFFHHHHHHHHHHHHHFHHHHHHHHFHHHFHHFGHHHHHHHHHGGGFGGGGGGGGGGGGGB;FFFGF
@M05620:46:000000000-D9D58:1:1101:9115:15511 1:N:0:103
GAATGAATGCAGAAATTGGCAAGATAATACTGCACCGATGGGAAATGATACTATCCTGAAACATGAGCAAATTGACCAGCCTCAGGATGTGAACTCATTTGCTGGAGGTCACCAGGGCTCTTTCAAGATAGTAAAAACAGTGACTTGTACAGCATAATGAAAAACCTAGGCATTGATTTTGAAGACATCAGACACATGCAGAATGAAAAATTTTTCAGAAATGATTTTTCTGGTGAGGTTGACTTCAGAGA
+
BBBBBFFFFFFFGGGGGGGGGGGHHHHHHHHHHHHHGGFGGHHHHHHHHHHHHHHHHHHGHHHHHHGHHHHGHHGHHHHHFHHHHHHHHHHHHHHHHHHHHHHHHGHGGHHHHGHGGGHHHHHHHHHHHGHHHHHGHGHHHGHHHHHHHHHHHHHHHHHHHHHHGGHHHHHHHHHHHHHHHGHHFHHHHHHFHHHHHHHHHHHHGHHHHHHHHHHGHHHGHHHGHHHHHHGHHHHGHHHHEHGGGGGGGGB
@M05620:46:000000000-D9D58:1:1101:8852:15519 1:N:0:103
GAATGAATGCAGAAATTGGCAAGATAATACTGCACCGATGGGAAATGATACTATCCTGAAACATGAGCAAATTGACCAGCCTCAGGATGTGAACTCATTTGCTGGAGGTCAGAAAAACCTAGGCATTGATTTTGAAGACATCAAACACATGCAGAATGAAAAATTTTTCCCAGGGCTCTTTCAAGATAGTAAAAACAGTGACTTGTACAGCATAATGAAAAACCTAGGCATTGATTTTGAAGACATCAGAC
+
CCCCCFFFFFFFGGGGGGGGGGGHHHHHHHHHHHHHGGGGGHHHHHHHHHHHHHHHHHHHHHHHHGHHHHHHHHHHHHHHGHHHGHHGHGHGHHHHHFHHHHHHHHHGGHHHHHHHHGGHHHHHHHHHHHHHHHGHHHHHHHHHHHHHHHHHHHHHHHHHHHHHHHHHHHGHHGGGHHHHHHHHHGHHHHGHHHHGHHHGHHGHGHHHHHHHHHHHHHGGGHGGHHHHHHHHHHHHHHHGGGGFGGGGGGF
@M05620:46:000000000-D9D58:1:1101:8320:15530 1:N:0:103
GAATGAATGCAGAAATTGGCAAGATAATACTGCACCGATGGGAAATGATACTATCCTGAAACATGAGCAAATTGACCAGCCTCAGGATGTGAACTCATTTGCTGGAGGTCCCAGGGCTCTTTCAAGATAGTAAAAACAGTGACTTGTACAGCATAATGAAAAACCTAGGCATTGATTTTGAAGACATCAGACACATGCAGAATGAAAAATTTTTCAGAAATGATTTTTCTGGTGAGGTTGACTTCAGAGAA
+
B@ABBFFFFFFFGGGGGFGGGGGHHHHHHHHGHHHHGEFGGHHHHHHHHHHHHGHHHGHGHHHHHHHHHHHHHGHHHHHHGGHGGHHHHGHHHHHHHHHHHHHHEFHFGHHHEHGGGHHHHHHHGHHHHGHHFHHHGHHGFHHHHHHHHHHFHHHGHHHGHHHGGGHHHHGHHHHHHHHHGHHHHHHHHHHHGHHEHHGHGHHGHHHHGHHGHHHHHEHHHFHHGGHGHHGHFHHFEGFHHHGGGGGGFFG
@M05620:46:000000000-D9D58:1:1101:8336:15547 1:N:0:103
GAATGAATGCAGAAATTGGCAAGATAATACTGCACCGATGGGAAATGATACTATCCTGAAACATGAGCAAATTGACCAGCCTCAGGATGTGAACTCATTTGCTGGAGGTCCCAGGGCTCTTTCAAGATAGTAAAAACAGTGACTTGTACAGCATAATGAAAAACCTAGGCATTGATTTTGAAGACATCAGACACATGCAGAATGAAAAATTTTTCAGAAATGATTTTTCTGGTGAGGTTGACTTCAGAGAA
+
CCCCCFFFFFFFGGGGGGGGGGGHHHHHHHHGHHHHGGGGGHHHHHHHHHHHGHHHHHHHHHHHHGHHHHHHHHHHHHHHGHHHGHHHGGHHHHHHHHHHHHHHHHHGGHHHHHGGGHHHHHHHHHHHHHHHHHHHGGHHHHHHHHHHHHHHHHHHHHHHHGHGGHHHHHHHHHHHHHHHGHHHHHHHHHHHHHHHHHHHHHHGHHHHGHHHGHHHHHHHHHHHGHHHHHHHHHHHGHFHHHGGGGGGGGF
@M05620:46:000000000-D9D58:1:1101:8317:15547 1:N:0:103
GAATGAATGCAGAAATTGGCAAGATAATACTGCACCGATGGGAAATGATACTATCCTGAAACATGAGCAAATTGACCAGCCTCAGGATGTGAACTCATTTGCTGGAGGTCCCAGGGCTCTTTCAAGATAGTAAAAACAGTGACTTGTACAGCATAATGAAAAACCTAGGCATTGATTTTGAAGACATCAGACACATGCAGAATGAAAAATTTTTCAGAAATGATTTTTCTGGTGAGGTTGACTTCAGAGAA
+
CCCCCFFFFFFFGGGGGGGGGGGHHHHHHHHHHHHHGFGGGHHHHHHHHHHHHHHHHHHHHHHHHHHHHHHHHHHHHHHHGHHHHHHHHGHHHHHHHHHHHHHHHHHGGHHHHHGGGHHHHHHHHHHHHHHHHHHHGHHHHHHHHHHHHHHHHHHHHHHHHHHGGHHHHHHHHHHHHHHHGHHHHHHHHHHHHHHHHHHHHHHGHHGHHHHHHHHHHHHHHHHGHHHHHHHHHHHHHHHHHHGGGGGGGGG
@M05620:46:000000000-D9D58:1:1101:15576:15549 1:N:0:103
GAATGAATGCAGAAATTGGCAAGATAATACTGCACCGATGGGAAATGATACTATCCTGAAACATGAGCAAATTGACCAGCCTCAGGATGTGAACTCATTTGCTGGAGGTCCCAGGGCTCTTTCAAGATAGTAAAAACAGTGACTTGTACAGCATAATGAAAAACCTAGGCATTGATTTTGAAGACATCAGACACATGCAGAATGAAAAATTTTTCAGAAATGATTTTTCTGGTGAGGTTGACTTCAGAGAA
+
CCCCCFFFFFFFGGGGGGGGGGGHHHHHHHHHHHHHGGGGGHHHHHHHHHHHHHHHHHHHHHHHHHHHGHHHHHHHHHHHGHHHHHHHHHHHHHHHHHHHHHHHHHHGGHHHHHGGGHHHHHHHHHHHHHHHHHHHGHHHHHHHHHHHHHHHHHHHHHHHHHHGGHHHHHHHHHHHHHHHGHHHHHHHHHHHHHHHHHHHHHHHHHHHHHHHHHHHHHHHHHHHHHHHHHHHHHHHHHHHHHGGGGGGGGG
@M05620:46:000000000-D9D58:1:1101:7825:15550 1:N:0:103
GAATGAATGCAGAAATTGGCAAGATAATACTGCACCGATGGGAAATGATACTATCCTGAAACATGAGCAAATTGACCAGCCTCAGGATGTGAACTCATTTGCTGGAGGTCCCAGGGCTCTTTCAAGATAGTAAAAACAGTGACTTGTACAGCATAATGAAAAACCTAGGCATTGATTTTGAAGACATCAGACACATGCAGAATGAAAAATTTTTCAGAAATGATTTTTCTGGTGAGGTTGACTTCAGAGAA
+
CBCCCFFFFFFFGGGGGGGGGGGHHHHHHHHHHHHHGEEGGHGHHHHHHHHHHHHHHHHHHHHHHHHHHHHGHHHHHHHHGHHHGHHHHHHHHHHHHHHHHHHHHHHGGHHHHHGGGHHHHHHHHHHHHHHHHHHHGHHHHHHHHHHHHHHHHHHHHHHHHHHGGHHHHHHHHHHHHHHHGHHHHHHHHHHHHHHHHHHHHHHHHHHHHHHHHHHHHHHHHHHHHHHHHHHHHHHHHHHHHHGGGGGGGGF
@M05620:46:000000000-D9D58:1:1101:15568:15566 1:N:0:103
GAATGAATGCAGAAATTGGCAAGATAATACTGCACCGATGGGAAATGATACTATCCTGAAACATGAGCAAATTGACCAGCCTCAGGATGTGAACTCATTTGCTGGAGGTCCCAGGGCTCTTTCAAGATAGTAAAAACAGTGACTTGTACAGCATAATGAAAAACCTAGGCATTGATTTTGAAGACATCAGACACATGCAGAATGAAAAATTTTTCAGAAATGATTTTTCTGGTGAGGTTGACTTCAGAGAA
+
AAAABFFFFFFFGCGGGEGGGGDCHFHHGHHHHCHHGGEGGHHFEHHFHHHHBGGHFFGHFHFHHHFHDGHGHHGHHHAGGHHHHGHHHHHGFHHHHHHHGHHHHHHGGHHHHGGFGHHHHHHHHHHHHHHFHHHHGGHHHGHHHHHHHHHHHGFEHHHFHHGGGHGHHHHFHHGHHHHHGHHHHHHHHHFGFHBHHHGHHGHHFFHFHHHHFHHGF<DGF0CGHHHHGHHFHGHGHHGHHHGGGG00CFF
@M05620:46:000000000-D9D58:1:1101:1927:15612 1:N:0:103
GAATGAATGCAGAAATTGGCAAGATAATACTGCACCGATGGGAAATGATACTATCCTGAAACATGAGCAAATTGACCAGCCTCAGGATGTGAACTCATTTGCTGGAGGTCACCAGGGCTCTTTCAAGATAGTAAAAACAGTGACTTGTACAGCATAATGAAAAACCTAGGCATTGATTTTGAAGACATCAGACACATGCAGAATGAAAAATTTTTCAGAAATGATTTTTCTGGTGAGGTTGACTTCAGAGA
+
A?AABFFFDFBDGFGGGFFFCFFFHHCHGGHGDGGHAEAAEDHFHHHHBFHHHHHHHFHHHGGH3GGGFHHHHHHG33BBAGHHFHGGFBFGHHHHHHHHHHFGCGE?EGHFGGFCA?GHFHHHGEGFBFGBDFFGHGHHEGHFBGD?F3FGHHHGGEGHBDGHEDHHHEHHBGDDGB1DGFBFFCGGHHHGHHGHCGHFDGHHHHHGHHFFHHHHHHH0CGBC0CHHHHHHHHF0GFCGFGGFGFGGGF9
@M05620:46:000000000-D9D58:1:1101:3802:15634 1:N:0:103
GAATGAATGCAGAAATTGGCAAGATAATACTGCACCGATGGGAAATGATACTATCCTGAAACATGAGCAAATTGACCAGCCTCAGGATGTGAACTCATTTGCTGGAGGTCAGAAAAACCTAGGCATTGATTTTGAAGACATCAAACACATGCAGAATGAAAAATTTTTCCCAGGGCTCTTTCAAGATAGTAAAAACAGTGACTTGTACAGCATAATGAAAAACCTAGGCATTGATTTTGAAGACATCAGAC
+
CCCCCFFFFFFFGGGGGGGGGGGHHHHHHHHHHHHHGFGGGHHHHHHHHHHHHHHHHHHHHHHHHHHHHHHHHHHHHHHHGHHHHHHHHHHHHHHHHHHHHHHHHHHGGHHHHHHHHGGHHHHHHHHHHIHHHGGHHHHHHHHHHHHHHHHHHHHHHHHHHHHHHHHHHHHHHECFHHHHHHHHHHGHHHHHHHHGHHHFGHHHHHHHHHHHHHHGHHHHHHGGGEHHHHHHHHHHHHHGGGGGGGGGFGG
@M05620:46:000000000-D9D58:1:1101:5866:15653 1:N:0:103
GAATGAATGCAGAAATTGGCAAGATAATACTGCACCGATGGGAAATGACACTATCCTGAAACATGAGCAAATTGACCAGCCTCAGGATGTGAACTCATTTGCTGGAGGTCACCAGGGCTCTTTCAAGATAGTAAAAACAGTGACTTGTACAGCATAATGAAAAACCTAGGCATTGATTTTGAAGACATCAGACACATGCAGAATGAAAAATTTTTCAGAAATGATTTTTCTGGTGAGGTTGACTTCAGAGA
+
BBBBBFFFFFFDGGGGGFFGGGGHHHGHFHBGGGHHG2EFGCFHFFFHHHHGFFHFHEGGHHHHGHHHHGFGHFGHHHHHGGHFGHCGGBGDBFGHHHHHHHDGEGHGGHHHHHHGGGHHHHHHHHHHFHHHHHHHHGHHFGFHHHFHHHHHHHGHHHHGHHHHGGGGHHHHHHHHHHHHHGHHHHHHGFFHHHHHHHHHHHHHHGFHHGHHBHHHFHGGHHHEHHFHHHHHHHHHHHCGHFFFGGGGGGB
@M05620:46:000000000-D9D58:1:1101:19559:15657 1:N:0:103
GAATGAATGCAGAAATTGGCAAGATAATACTGCACCGATGGGAAATGATACTATCCTGAAACATGAGCAAATTGACCAGCCTCAGGATGTGAACTCATTTGCTGGAGGTCCCAGGGCTCTTTCAAGATAGTAAAAACAGTGACTTGTACAGCATAATGAAAAACCTAGGCATTGATTTTGAAGACATCAGACACATGCAGAATGAAAAATTTTTCAGAAATGATTTTTCTGGTGAGGTTGACTTCAGAGAA
+
CCCCCFFFFFFFGGGGGGGGGGGHHHHHHHHHHHHHGGGGGHHHHHHHHHHHHHHHHHHHHHHHHHHHHHHHHHHHHHHHGHHHHHHHHHHHHHHHHHHHHHHHHHHGGHHHHHGGGHHHHHHHHHHHHHHHHHHHGHHHHHHHHHHHHHHHHHHHHHHHHHHGGHHHHHHHHHHHHHHHGHHHHHHHHHHHHHHHHHHHHHHHHHHHHHHHHHHHHHHHHHHHHHHHHHHHHHHHHHHHHHGGGGGGGGF
@M05620:46:000000000-D9D58:1:1101:7387:15661 1:N:0:103
GAATGAATGCAGAAATTGGCAAGATAATACTGCACCGATGGGAAATGATACTATCCTGAAACATGAGCAAATTGACCAGCCTCAGGATGTGAACTCATTTGCTGGAGGTCACTAGGGATCTTTCAAGATAGTAAAAACAGTGACTTGTACAGCATAATGAAAAACCTAGGCATTGATTTTGAAGTCATCAGACACATGCAGAATGATAAATTTTTCAGATATGATTTTTCTGGTGTGTTTGGCTTCAGAGA
+
CCCCCFFFFFFFGGGGGGGGGGGHHHHHHHHHHHHHGFGGGHGHHHHHHHHHHHHHHGHHHHHHHHHHHHHHHHHHHHHHGHHHHHHHHGHHHHHHHHHHHHHHHHHGGHHH4433132?B444DH4G34?4B4D4?//243D444?3D33B?BG3B?3?3330?/2@>2@G2FG2=F1?GA1?111111111000>1>G110<111<1<DGH0</D000000<0<00<::C0C/.../:/.0;.:00;0C
@M05620:46:000000000-D9D58:1:1101:16618:15699 1:N:0:103
GAATGAATGCAGAAATTGGCAAGATAATACTGCACCGATGGGAAATGATACTATCCTGAAACATGAGCAAATTGACCAGCCTCAGGATGTGAACTCATTTGCTGGAGGTCACCAGGGCTCTTTCAAGATAGTAAAAACAGTGACTTGTACAGCATAATGAAAAACCTAGGCATTGATTTTGAAGACATCAGACACATGCAGAATGAAAAATTTTTCAGAAATGATTTTTCTGGTGAGGTTGACTTCAGAGA
+
DDCDDFFFFFFFGGGGGGGGGGGHHHHHHHHHHHHHGGGGGHHHHHHHHHHHHHHHHHHHHHHHHHHHHHHHHHHHHHHHGHHHHHHHHHHHHHHHHHHHHHHHHHHGGHHHHHHGGGHHHHHHHHHGHHHHHHHHHGHHHHHHHHHHHHHHHHHHHHHHHHHHGGHHHHHHHHHHHHHHHGHHHHHHHHHHHHHHHHHHHHHHHHHHHGHHHHHHHHHHHHHHHHHHHHHHHHHGHHHHHHGGGGGGHGF
@M05620:46:000000000-D9D58:1:1101:21324:15706 1:N:0:103
GAATGAATGCAGAAATTGGCAAGATAATACTGCACCGATGGGAAATGATACTATCCTGAAACATGAGCATATTGACCAGCCTCAGGATGTGAACTCATTTGCTGGAGGTCAGAAAAACCTAGGCATTGATTTTGAAGACATCAAACACATGCAGAATGAAAAATTTTTCCCAGGGCTCTTTCAAGATAGTAAAAACAGTGACTTGTACAGCATAATGAATAACCTAGGCCTTGATTTTGAAGACATCAGAC
+
A1AAAD@@DF11G11FGA1AAGFAG1GF3GFGBDG0A0AE00GEHGF1GHHHHGHFF11B110A1B1BF1BF2B2DBGGGE0G1BGB@BGB@G@G11BGGHGBF1BFEEHHFH1GGHGCC1>001>FHFHFGBF/1110<F<1BGEGGEFGCGDDCFGHBGDHHHEFD011F1FCCHHFHH111<1?1FHH1<1<EHC111=1G0GHHDG0G0DDG0000=0;/0/:///::/0CCGCCE0GFGGFGGG0B
@M05620:46:000000000-D9D58:1:1101:2777:15710 1:N:0:103
GAATGAATGCAGAAATTGGCAAGATAATACTGCACCGATGGGAAATGATACTATCCTGAAACATGAGCAAATTGACCAGCCTCAGGATGTGAACTCATTTGCTGGAGGTCCCAGGGCTCTTTCAAGATAGTAAAAACAGTGACTTGTACAGCATAATGAAAAACCTAGGCATTGATTTTGAAGACATCAGACACATGCAGAATGAAAAATTTTTCAGAAATGATTTTTCTGGTGAGGTTGACTTCAGAGAA
+
1AAA?FF@FFF1AFGFGGGCBGFEFBFGBGDFH1GHE0EFFC01FGHEFHHHHFEGDGFFBG0DBDGEDF1FFDDGHGFGFEGCEHBCF@F2EGDE@GHGHF1B@FCAE>GFFHGFEFCCGFHEFHFBFD2BF2EFGEH1BEGBHH1G222GBDHHHHHBGFH/EFGFBCCGFDBGHHHHFHHHGFFFHHB1<GHBGGHF1BGGDDFHF.CGBGFGH0<GGDCGCHHBBGHCCGFHACCFCC00BFGBBBF
@M05620:46:000000000-D9D58:1:1101:21341:15714 1:N:0:103
GAATGAATGCAGAAATTGGCAAGATAATACTGCACCGATGGGAAATGATACTATCCTGAAACATGAGCAAATTGACCAGCCTCAGGATGTGAACTCATTTGCTGGAGGTCAGAAAAACCTAGGCATTGATTTTGAAGACATCAAACACATGCAGAATGAAAAATTTTTCCCAGGGCTCTTTCAAGATAGTAAAAACAGTGACTTGTACAGCATAATGAAAAACCTAGGCATTGATTTTGAAGACATCAGAC
+
BBBBBFFFFFFFGGGGGGGGGGGHHGHHHHHHHHHHGGGGGHHHGHHHHGHHHHHHHHHHHHHHHHHHHHHHHHHHHHHHGHHHHHGHHHHHHHHHHHHHHHHHHHHGGHHHFFCGHFGHEFFGHFFHHHHHHHGHF3FFGFFFEHGHHHFHHFFHHGHHHHHFGHHGHHHHHE?FHGHHHHHHHGGGHFEFGFFGHHDD1>DFH<GFG0<<GG0DFGFFHHCGHCFCF0CGGHGHHHG?FGGGBFFBBF9
@M05620:46:000000000-D9D58:1:1101:7996:15721 1:N:0:103
GAATGAATGCAGAAATTGGCAAGATAATACTGCACCGATGGGAAATGATACTATCCTGAAACATGAGCAAATTGACCAGCCTCAGGATGTGAACTCATTTGCTGGAGGTCCCAGGGCTCTTTCAAGATAGTAAAAACAGTGACTTGTACAGCATAATGAAAAACCTAGGCATTGATTTTGAAGACATCAGACACATGCAGAATGAAAAATTTTTCAGAAATGATTTTTCTGGTGAGGTTGACTTCAGAGAA
+
BABBBFFFFFFFGGGGGGGGGGGHFHHHHHHHHHHHGEFGGHHGFHHFHHHHHHHHHDGHHHHHGGGHHHHGHHHHHHHHGHHHGHGHHHHHHHGHFHHHHHHHHHHGGHHHHHGGGHHHHHHHHGHHHHHHGHHHGEHHHHHHHHHGHHHHHHHGHHHHHHHGGHHHHHFHHHGGHHHHGHHHHHHHHHHHHHGFHHHGFHHHGFHHHHHHHHHHHHGHHHFHHHHHHHHGHGHHGHHHHHGGGGGGGGG
@M05620:46:000000000-D9D58:1:1101:24553:15724 1:N:0:103
GAATGAATGCAGAAATTGGCAAGATAATACTGCACCGATGGGAAATGATACTATCCTGAAACATGAGCAAATTGACCAGCCTCAGGATGTGAACTCATTTGCTGGAGGTCACCAGGGCTCTTTCAAGATAGTAAAAACAGTGACTTGTACAGCATAATGAAAAACCTAGGCATTGATTTTGAAGACATCAGACACATGCAGAATGAAAAATTTTTCAGAAATGATTTTTCTGGTGAGGTTGACTTCAGAGA
+
CCCCCFFFFFFFGGGGGGGGGGGHHHHHHHHHHHHHGGGGGHHHHHHHHHHHHHHHHHHHHHHHHHHHHHHHHHHHHHHHGHHHHHHHHHHHHHHHHHHHHHHHHHHGGHHHHHHGGGHHHHHHHHHHHHHFHHHHHGHHHHHHHHHHHHHHHHHHHHHHHHHHGGHHHHHHHHHHHHHHHGHHHHHHHHHHHHHHHHHHHHHHHHHHHHHHHHHHHHGHHHHGHHHHHHHHHHHEHHHHHHGGGGGGGGF
@M05620:46:000000000-D9D58:1:1101:20613:15746 1:N:0:103
GAATGAATGCAGAAATTGGCAAGATAATACTGCACCGATGGGAAATGATACTATCCTGAAACATGAGCAAATTGACCAGCCTCAGGATGTGAACTCATTTGCTGGAGGTCAGAAAAACCTAGGCATTGATTTTGAAGACATCAAACACATGCAGAATGAAAAATTTTTCCCAGGGCTCTTTCAAGATAGTAAAAACAGTGACTTGTACAGCATAATGAAAAACCTAGGCATTGATTTTGAAGACATCAGAC
+
CCCCCFFFFFFFGGGGGGGGGGGHHHHHHHHHHHHHGGGGGHHHEGHHHHHHHHHHHHHHHHHHHHHHHHHHHHHHHHHHGHHHHHHHHHHHHHHHHHHHHHHHHH11>BGCFHHBG1/3B3333FFDH44DGFG?GHFHHD?3?B00/?F2BD32B32FHDH0=GDGBDHH2//<0==?11=FDHGHGH1111>.FG1<1<DGDH0D0D<C0G<DF00D0..C/::CFH000:CCCCHGFBGGG099000
@M05620:46:000000000-D9D58:1:1101:14495:15760 1:N:0:103
GAATGAATGCAGAAATTGGCAAGATAATACTGCACCGATGGGAAATGATACTATCCTGAAACATGAGCAAATTGACCAGCCTCAGGATGTGAACTCATTTGCTGGAGGTCAGAAAAACCTAGGCATTGATTTTGAAGACATCAAACACATGCAGAATGAAAAATTTTTCCCAGGGCTCTTTCAAGATAGTAAAAACAGTGACTTGTACAGCATAATGAAAAACCTAGGCATTGATTTTGAAGACATCAGAC
+
A3ABBFFFFFDDGCEGFFFCGGGFHBGF5GBHGBGCA2EEADHFHHHFHHHFHFHGHHFHBEBFFHEGF3FGFF5DFGFHGFHGGHE3BGG5GFHD@EGGHGDG3B?EEHHCHFFHHEGBGHFGHEDF4GHHFGEHFHC?F333B?F0/FGCFGFCGHHFB<@@CB21G11@GEA/CCCFHFHHHHGGHGGFGHBEF<GGBH<0DDGD0<B/DHHFGHHFG.CD/CFFFHHGCCGH;CHGB0FBFFBB9BB
@M05620:46:000000000-D9D58:1:1101:9720:15771 1:N:0:103
GAATGAATGCAGAAATTGGCAAGATAATACTGCACCGATGGGAAATGATACTATCCTGAAACATGAGCAAATTGACCAGCCTCAGGATGTGAACTCATTTGCTGGAGGTCACCAGGGCTCTTTCAAGATAGTAAAAACAGTGACTTGTACAGCATAATGAAAAACCTAGGCATTGATTTTGAAGACATCAGACACATGCAGAATGAAAAATTTTTCAGAAATGATTTTTCTGGTGAGGTTGACTTCAGAGA
+
CCCCCFFFFFFFGGGGGGGGGGGHHHHHHHHHHHHHGGGGGHHHHHHHHHHHHHHHHHHHHHHHHHHHHHHHHHHHHHHHGHHHHHHHHGGHHHHHHHHHHHHHHHHGGHHHHHHGGGHHHHHHHHHHHHHGHHHHHGHHHHHHHHHHHHHHHHHHHHHHHHHHGGHHHHHHHHHHHHHHHGHGHHHHHHHHHHHHHHGHHHHHHHHHHHHHHHHHHGHHHHHHHHHHHHHHHHHHHHHHHHGGGGGGGGB
@M05620:46:000000000-D9D58:1:1101:23504:15776 1:N:0:103
GAATGAATGCAGAAATTGGCAAGATAATACTGCACCGATGGGAAATGATACTATCCTGAAACATGAGCAAATTGACCAGCCTCAGGATGTGAACTCATTTGCTGGAGGTCAGAAAAACCTAGGCATTGATTTTGAAGACATCAAACACATGCAGAATGAAAAATTTTTCCCAGGGCTCTTTCAAGATAGTAAAAACAGAGACTTGTACAGCATAATGAAAAAACTAGGCAGTGATTTTGAAGACCTCAGAC
+
BBBBBFFFFFFFGFGGGGGGGGGGHHHHHHFHHHHGEEFGGHHFHHHHHHHHHHHHHHHHHHGHHHGHGHHHHHHHGHHHGHHHGGFGHHHGHHHHGGHHHHHGHFFEGH32F4@211?G33?3FG3?GBHB44EHFF?3BD333200/BGHG3GFHHGHHHG0<FDDCH222///?/F1<11F1GG111F1=1F<.00>F/<=0=D0D00/D<BGHHFF0.-.<G0/;:.//;BC0C0.BB9//0://9/
@M05620:46:000000000-D9D58:1:1101:6203:15785 1:N:0:103
GAATGAATGCAGAAATTGGCAAGATAATACTGCACCGATGGGAAATGATACTATCCTGAAACATGAGCAAATTGACCAGCCTCAGGATGTGAACTCATTTGCTGGAGGTCACCAGGGCTCTTTCAAGATAGTAAAAACAGTGACTTGTACAGCATAATGAAAAACCTAGGCATTGATTTTGAAGACATCAGACACATGCAGAATGAAAAATTTTTCAGAAATGATTTTTCTGGTGAGGTTGACTTCAGAGA
+
BABBBFFFFFFFFGGGGGGGFGGHHHHHHHGHHHHHGGGGGHBHHHHHHHHHHHGHHHFHHHFHHHHHFHHGHHHHGHGHGHHHGHFHHHHFHHHHHHHHHHHHHHHGEGHHGHHGGGHHHGHHHHGFHHGHHHHHHGGHHHFHHHHFHGFHHHHGHGHHHHGHGGHHGFFHHGHHHHHHHGHHHHFGHHHHHHHGHEHHHFHFHHHHHHHHHHHHHHFBGGHHHHHHHHHHHHHHHHHGHHGGGFGGGG9
@M05620:46:000000000-D9D58:1:1101:19323:15790 1:N:0:103
GAATGAATGCAGAAATTGGCAAGATAATACTGCACCGATGGGAAATGATACTATCCTGAAACATGAGCAAATTGACCAGCCTCAGGATGTGAACTCATTTGCTGGAGGTCACCAGGGCTCTTTCAAGATAGTAAAAACAGTGACTTGTACAGCATAATGAAAAACCTAGGCATTGATTTTGAAGACATCAGACACATGCAGAATGAAAAATTTTTCAGAAATGATTTTTCTGGTGAGGTTGACTTCAGAGA
+
CCCCCFFFFFFFGGGGGGGGGGGHHHHHHHHHHHHHGGGGGHHHHHHHHHHHHHHHHHHHHHHHHHHHHHHHHHHHHHHHGHHHHHHHHHHHHHHHHHHHHHHHHHHGGHHHHHHGGGHHHHHHHHHHHHHHHHHHHGHHHHHHHHHHHHHHHHHHHHHHHHHHGGHHHHHHHHHGHHHHHGHHHHHHHHHHHHHHHHHHHHHHHHHHHHHHHHHHHHGHHHHHHHHHHHHHHHHHHHHHHHGGGGGGGG:
@M05620:46:000000000-D9D58:1:1101:10981:15796 1:N:0:103
GAATGAATGCAGAAATTGGCAAGATAATACTGCACCGATGGGAAATGATACTATCCTGAAACATGAGCAAATTGACCAGCCTCAGGATGTGAACTCATTTGCTGGAGGTCCCAGGGCTCTTTCAAGATAGTAAAAACAGTGACTTGTACAGCATAATGAAAAACCTAGGCATTGATTTTGAAGACATCAGACACATGCAGAATGAAAAATTTTTCAGAAATGATTTTTCTGGTGAGGTTGACTTCAGAGAA
+
CBBCCFFFFFFFGGGGGGGGGGGHHHHHHHGHHHHHGGGGGHHHHHHHHHHHHHHHHHHHHHHHHHHHHHHHHHHHHHHHGHHHHHHHHHHHHHHHHHHHHHHHHHHGGHHHHHGGGHHHHHHHHHHHHHHHHHHHGHHHHHHHHHHHHHHHHHHHHHHHHHHGGHHHHHHHHHHHHHHGGHHHGHHHHHHHHHHHHHHHHHHHHHHHHHHHGHHHHHHHHHHHHHHHHHHHHHHHHHHHHGGGGGGGGGF
@M05620:46:000000000-D9D58:1:1101:16331:15802 1:N:0:103
GAATGAATGCAGAAATTGGCAAGATAATACTGCACCGATGGGAAATGATACTATCCTGAAACATGAGCAAATTGACCAGCCTCAGGATGTGAACTCATTTGCTGGAGGTCACAAGTGCCAAGGGAAGAGGGAGGCCCCTTATACAACCATCTGATCTTGTGAGAATAACAGGAGAACAGCATGGAGAAAACAGCCTCCATGATTCAATTATTCCCACCTTTTTCCACTTGACATGTGGGAATTATTACAAT
+
BBBBBFFFFFFFGGGGGGGGGGGHGHFHHHHHHHHHGGGGGHHHGHHHHHHHHHHHHHHHHHHHHHHHHGHHHHHHHHHHGHHHGGGHGGGFHHHHHHHHHHHGGHHGGHHHHHHHHHHHHGFFGHGHHHGGEEEGGGHHHHHHHHHGGHHFHHGHHHHHHHHGHHHGHHHHHGHHGGHHHHHHHHHHHHHHHHHHFHHHHHGGHGHHHHHHHHGGHGGHHHHHHFHHGGGGGGGGGGGGGGGGGGGGGGF
@M05620:46:000000000-D9D58:1:1101:18249:15810 1:N:0:103
GAATGAATGCAGAAATTGGCAAGATAATACTGCACCGATGGGAAATGATACTATCCTGAAACATGAGCAAATTGACCAGCCTCAGGATGTGAACTCATTTGCTGGAGGTCCCAGGGCTCTTTCAAGATAGTAAAAACAGTGACTTGTACAGCATAATGAAAAACCTAGGCATTGATTTTGAAGACATCAGACACATGCAGAATGAAAAATTTTTCAGAAATGATTTTTCTGGTGAGGTTGACTTCAGAGAA
+
CCCCCFFFFFFFGGGGGGGGGGGHHHHHHHHHHHHHGGGGGHHHHHHHHHHHHHHHHHHHHHHHHHHHHHHHHHHHHHHHGHHHHHHHHGGHHHHHHHHHHHHGHHHGGHHHHHGGGHHHHHHHHHHHHHHHHHHHGHHHHHHHHHHHHHHHHHHHHHHHHHHGGHHHHHHHHHHHHHHHGHHHHHHHHHHGHHHHHHHHHHHHHHHHHHHHHHHHHHHHHHHHHHHHHHHHHHHHHHHHHHGGGGGGGGG
@M05620:46:000000000-D9D58:1:1101:2908:15827 1:N:0:103
GAATGAATGCAGAAATTGGCAAGATAATACTGCACCGATGGGAAATGATACTATCCTGAAACATGAGCAAATTGACCAGCCTCAGGATGTGAACTCATTTGCTGGAGGTCACAAGTGCCAAGGGAAGAGGGAGGCCCCTTATACAACCATCAGATCTTGTGAGAATAACAGGAGAACAGCATGGAGAAAACAGCCTCCATGATTCAATTATTCCCACCTTTTTCCACTTGACATGTGGGAATTATTACAAT
+
CCCCCFFFFFFFGGGGGGGGGGGHHHHHHHHHHHHHGEGGGHFHHHHHHHHHHHHHHHHHHHHHHHHHHGHHHGHHHHHHGHHHHHHHGFHGHHHHHFHHHHHHHHHGGHHHHHHHHHHHHHGGHHGHHHGGFGGGGGHHHHHHHHHGGHHHHFHHHHHHHHHHHHHHHHHHGGHHHHHHHHHHHHFHHHHHHHGHHHHHHHHHHHHGHHHHHHHHHFHHHHHHHFGGGGGGGGGGGGGGGGGGGGGGGGF
@M05620:46:000000000-D9D58:1:1101:25693:15943 1:N:0:103
GAATGAATGCAGAAATTGGCAAGATAATACTGCACCGATGGGAAATGATACTATCCTGAAACATGAGCAAATTGACCAGCCTCAGGATGTGAACTCATTTGCTGGAGGTCCCAGGGCTCTTTCAAGATAGTAAAAACAGTGACTTGTACAGCATAATGAAAAACCTAGGCATTGATTTTGAAGACATCAGACACATGCAGAATGAAAAATTTTTCAGAAATGATTTTTCTGGTGAGGTTGACTTCAGAGAA
+
CCCCDFFFFFFFGGGGGGGGGGGHHHHHHHHHHHHHGGGGGGHHHHHHHHHHHHHHHHGHHHHHHHHHHHHHHHHHHHHHGHHHHHHHGGHBGHHHHHHHHHHHHHHGGHHHHHGGGHHHHHHHGHGFHHHHHHHHGHHHHHHHHHHHHHHHHGHHHHHHHHHGGHHHHHHHHHHHHHHHGHHHHHHHHHGHHHHHHGHHHHHHHHHHHHHHHHHHHHHGHHHHHHHHHHHHHHGHHHHHGHGGGGGGGGG
@M05620:46:000000000-D9D58:1:1101:24579:15950 1:N:0:103
GAATGAATGCAGAAATTGGCAAGATAATACTGCACCGATGGGAAATGATACTATCCTGAAACATGAGCAAATTGACCAGCCTCAGGATGTGAACTCATTTGCTGGAGGTCACCAGGGCTCTTTCAAGATAGTAAAAACAGTGACTTGTACAGCATAATGAAAAACCTAGGCATTGATTTTGAAGACATCAGACACATGCAGAATGAAAAATTTTTCAGAAATGATTTTTCTGGTGAGGTTGACTTCAGAGA
+
BBCCCFFFFFFFGGGGGGGGGGGHHHHHHHHHHHHHGGGGGGHHGHHHHHHHHHHHHHHHHHHHHGHHHHHHHHHHHHGHGHHHHHHHHGHHGHHHHHHGHHHHHHHGGHHHHHHGGGHHHHHHHHHHHHHHHFHGFGHHHHGHGHHHHHHHHHFHHHHHHHHGGGHHHHHHHHHHHHHHHGHHHHHHHHEHHHHHHHHHGHHHHGFGHGHHHHHHHHGGHHHFHHHHHHHHHHHHHHGHHHGGGGGGGGF
@M05620:46:000000000-D9D58:1:1101:24600:15956 1:N:0:103
GAATGAATGCAGAAATTGGCAAGATAATACTGCACCGATGGGAAATGATACTATCCTGAAACATGAGCAAATTGACCAGCCTCAGGATGTGAACTCATTTGCTGGAGGTCACCAGGGCTCTTTCAAGATAGTAAAACCAGTGACTTGTACAGCATAATGAAAAACCTAGGCATTGATTTTGAAGACATCAGACACATGCAGAATGAAAAATTTTTCGGAAATGATTTTTCTGGTGAGGTTGACTTCAGAGA
+
BBBBB4FFFFFFGGCFGGGGGGGFHHHHHHHHHHHHGCEGDHHHHHHEGHHHFHHHHFHHHHHHFGFGHHHHHHHHHHHHGHHCGF3FGGHFFHHHHHHHHHHHHHHGGH33B3BF1/??GH4?B4?3B434FGGH3//?F?34FDD?3BF3?B3BBF3FFHH0C?22@222@F11@GH11FD11?0?11<1>000<F<1>101=GFHG.CHHHB/-<AE-::0CGHHEBCH0CG0;.CB;/0C000000;
@M05620:46:000000000-D9D58:1:1101:13933:15967 1:N:0:103
GAATGAATGCAGAAATTGGCAAGATAATACTGCACCGATGGGAAATGATACTATCCTGAAACATGAGCAAATTGACCAGCCTCAGGATGTGAACTCATTTGCTGGAGGTCCCAGGGCTCTTTCAAGATAGTAAAAACAGTGACTTGTACAGCATAATGAAAAACCTAGGCATTGATTTTGAAGACATCAGACACATGCAGAATGAAAAATTTTTCAGAAATGATTTTTCTGGTGAGGTTGACTTCAGAGAA
+
CCCCCFFFFFFFGGGGGGGGGGGHHHHHHHHHHHHHGGGGGHHHHHHHHHHHHHHHHHHHHHHHHHHHHHHHHHHHHHHHGHHHHHHHHGGGHHHHHHHHHHHHHHHGGHHHHHGGGHHHHHHHHHHHHHHHHHHHGHHHHHHHHHHHHHHHHHHHHHHHHHHGGHHHHHHHHHHHHHHHGHGHHHHHHHHHHHHHHHHHHHHHHHHHHHHHHHHHHHHHHHHHHHHHHHHHHHHHHHHHHHGGGGGGGGF
@M05620:46:000000000-D9D58:1:1101:13924:15985 1:N:0:103
GAATGAATGCAGAAATTGGCAAGATAATACTGCACCGATGGGAAATGATACTATCCTGAAACATGAGCAAATTGACCAGCCTCAGGATGTGAACTCATTTGCTGGAGGTCCCAGGGCTCTTTCAAGATAGTAAAAACAGTGACTTGTACAGCATAATGAAAAACCTAGGCATTGATTTTGAAGACATCAGACACATGCAGAATGAAAAATTTTTCAGAAATGATTTTTCTTGTGAGGTTGACTTCAGAGAA
+
AA?A>FFFFFFFGFFGGGGGFGEHHHGHHHHHHGHHGCGGG2CFFHHFGHHHHHHHH3AFGHBHGGFGDAGFH5AGHF1FFHHHHHHHHHHBBGHHFHHHHHHHHFFAEHHH3BFGGFEFHHGBGGHHFHFEFFGFF/EGF3FGH3FGF2DGCGEFGHH1GF0CGCGGHHBGHDGHGHH1CDGGH0?11<1G0>0<1F1=F<D1<0<<<CGHHHG0<=G<00;CGGHHFF0CH0:C.CG/CCGGB09;BF/
@M05620:46:000000000-D9D58:1:1101:21071:16006 1:N:0:103
GAATGAATGCAGAAATTGGCAAGATAATACTGCACCGATGGGAAATGATACTATCCTGAAACATGAGCAAATTGACCAGCCTCAGGATGTGAACTCATTTGCTGGAGGTCAGAAAAACCTAGGCATTGATTTTGAAGACATCAAACACATGCAGAATGAAAAATTTTTCCCAGGGCTCTTTCAAGATAGTAAAAACAGTGACTTGTACAGCATAATGAAAAACCTAGGCATTGATTTTGAAGACATCAGAC
+
CBCCCFFFFFFFGGGGGGGGGGGHHHHHHHHHHHHHGGEGGHHHHHHHHHHHHHHHHHHHHHHHHGHHHHHGGHHHHHHHGHHHHHEHHHHGHHHHHHHHHHHHHHHGGHHHHHHHHGGHGHHHHHHHHHHHHGGFHFGHHHFHFHHHHHHGHHHHHHHHHHGHHHHHHHHHHGGGHHHHGHHHGHGFHHHGFHHGHHHHHHHEGGFHHFFHHHDGHHFHHHGGHHHEHHHHFFHHHHHGFFGGGGGGGFF
@M05620:46:000000000-D9D58:1:1101:13045:16025 1:N:0:103
GAATGAATGCAGAAATTGGCAAGATAATACTGCACCGATGGGAAATGATACTATCCTGAAACATGAGCAAATTGACCAGCCTCAGGATGTGAACTCATTTGCTGGAGGTCACCAGGGCTCTTTCAAGATAGTAAAAACAGTGACTTGTACAGCATAATGAAAAACCTAGGCATTGATTTTGAAGACATCAGACACATGCAGAATGAAAAATTTTTCAGAAATGATTTTTCTGGTGAGGTTGACTTCAGAGA
+
CCCCCFFFFFFFGGGGGGGGGGGHHHHHHHHHHHHHGGGGGHHHHHHHHHHHHHHHHHHHHHHHHHHHHHHHHHHHHHHHGHHHHHHHHGGHFHHHHHHHHHHHHHHGGHHHHHHGGGHHHHHHHHHHHHHHHHHHHGHHHHHHHHHHHHHHHHHHHHHHHHHHGGHHHHHHHHHHHHHHHGHHHHHHHHHHHHHHHHGHHHHHHHHHHHHHHHHHHHHHHHHHHHHHHHHHHHHHHHHHHHGGGGGGGGB
@M05620:46:000000000-D9D58:1:1101:15416:16048 1:N:0:103
GAATGAATGCAGAAATTGGCAAGATAATACTGCACCGATGGGAAATGATACTATCCTGAAACATGAGCAAATTGACCAGCCTCAGGATGTGAACTCATTTGCTGGAGGTCACCAGGGCTCTTTCAAGATAGTAAAAACAGTGACTTGTACAGCATAATGAAAAACCTAGGCATTGATTTTGAAGACATCAGACACATGCAGAATGAAAAATTTTTCAGAAATGATTTTTCTGGTGAGGTTGACTTCAGAGA
+
CCCCCFFFFFFFGGGGGGGGGGGHHHHHHHHHHHHHGGGGGHGHGHHHHHHHHHHHHHHHHHHHHHHHHHHHHHHHHHHHGHHHHGHHHGHHHHHHHHHHHHHHHHHGGHHHHHHGGGHHHHHHHGHGHHHHHHHHHGHHHHHHHHHHHHHHHHHHHHHHHHHHGGHHHHHHHHHGHHHHHGHHHHHHHHHHHHHHHHHHHHHHHHGHHGHHHHHHHHGHHHHHHHHHHHHHHHHBHHHHHHGGGGGGGGB
@M05620:46:000000000-D9D58:1:1101:14024:16098 1:N:0:103
GAATGAATGCAGAAATTGGCAAGATAATACTGCACCGATGGGAAATGATACTATCCTGAAACATGAGCAAATTGACCAGCCTCAGGATGTGAACTCATTTGCTGGAGGTCAGAAAAACCTAGGCATTGATTTTGAAGACATCAGACACATGCAGAATGAAAAATTTTTCAGAAATGATTTTTCTGGTGAGGTTGACTTCAGAGAAGATCGGAAGAGCACACGTCTGAACTCCAGTCACCTGAAGCTATCTC
+
CACCCFFFFFFFGGGGGGGGGGGHHHHHHHHHHHHHGGGGGHHHHHHHHHHHHHHHHGHHHHHHHHHGHHHHHHHHHHHHGHHHHHHHHHHHHHHHHHHHHHHHHHHGGHGHHHHHHGGHHHHHHHHHHHHHGHGHHHHHHHHHHHHHHHHHHHHHGHHHHHGHHHGHHHHHHHHHHHHHHHHHGHHHHHHHHHHHHHHGHGHHHHHHHHGGGGHHHHHHHGHGHFHHGHHHHHGGGGGGGGGGGGGGEGF
@M05620:46:000000000-D9D58:1:1101:18366:16102 1:N:0:103
GAATGAATGCAGAAATTGGCAAGATAATACTGCACCGATGGGAAATGATACTATCCTGAAACATGAGCAAATTGACCAGCCTCAGGATGTGAACTCATTTGCTGGAGGTCACAAGTGCCAAGGGAAGAGGGAGGCCCCTTATACAACCATCAGATCTTGTGAGAATAACAGGAGAACAGCATGGAGAAAACAGCCTCCATGATTCAATTATTCCCACCTTTTTCCACTTGACATGTGGGAATTATTACAAT
+
CCCCCFFFFFFFFGGGFGGGGGGHHHHHHHHHHHHHGGGGGHHGHHHHHHHHHGHHGHHHHHHHHHHHHHHHHHHGHHGHGHHHHFGHHHHHHHHHHHHEHHHHGHFGGHHHHHHHHHHHEFFFHHGHHHGGGGGGGGGHHHHGHHHGGHHHHHHHHHHHHHHHHGHHHHHHFGHHHHHHHHHHGHHHHFHHHHHHGHHHHHHHHHHHHHHHHHHHHGHHHHHHHHHGEFGGFGGGGGGGGGGGGGGGGGF
@M05620:46:000000000-D9D58:1:1101:9603:16118 1:N:0:103
GAATGAATGCAGAAATTGGCAAGATAATACTGCACCGATGGGAAATGATACTATCCTGAAACATGAGCAAATTGACCAGCCTCAGGATGTGAACTCATTTGCTGGAGGTCACCAGGGCTCTTTCAAGATAGTAAAAACAGTGACTTGTACAGCATAATGAAAAACCTAGGCATTGATTTTGAAGACATCAGACACATGCAGAATGAAAAATTTTTCAGAAATGATTTTTCTGGTGAGGTTGACTTCAGAGA
+
BABBBFFFFFFFGGGGFGGGGGGHHHHHGHHHHHHHGGFGGHHHHHHGHHHHHHFHHFHHBGHHFHHHHHHHGHHHHHHHGHHHHHHFHHHHHFHHHHHHGHHHHFHGGHHHHHHGGGHGHHHHHHGFHHGHFHHHHGHHHEHHHHHHHHHHHHHHHHHHHHGHGGHHGHHHHHHGHHHHHGHHGHHHHHHEHHHHHHHHHHHHEFGHEHGHHHHHHHHHHGHEFHHHHHHHHHHHHHHHHFGGGGGGGG/
@M05620:46:000000000-D9D58:1:1101:12855:16193 1:N:0:103
GAATGAATGCAGAAATTGGCAAGATAATACTGCACCGATGGGAAATGATACTATCCTGAAACATGAGCAAATTGACCAGCCTCAGGATGTGAACTCATTTGCTGGAGGTCCCAGGGCTCTTTCAAGATAGTAAAAACAGTGACTTGTACAGCATAATGAAAAACCTAGGCATTGATTTTGAAGACATCAGACACATGCAGAATGAAAAATTTTTCAGAAATGATTTTTCTGGTGAGGTTGACTTCAGAGAA
+
CBCCCFFFFFFFGGGGGGGGGGGHHHHHHHHHHHHHGGGGGHHHHHHGHHHHHHHHHHHHHHHHHHHHHHHGHHHHHHHHGHHHGGGHHHHGHHHHHHHHHHHHGHHGGHHHHHGGGHHHHHHHHHHHHHHHHHHHGHHHHHHHHHHHHHHHGHHHGHHHHHHGGHHHHHHHHHHHHHHGGHHHHHHHHHHHHHHHHHHHHHHHHHHHHHHHHHHHHHHHHHHHHHHHHHHHHHHHHHHHHHGGGGFBFFG
@M05620:46:000000000-D9D58:1:1101:18001:16211 1:N:0:103
GAATGAATGCAGAAATTGGCAAGATAATACTGCACCGATGGGAAATGATACTATCCTGAAACATGAGCAAATTGACCAGCCTCAGGATGTGAACTCATTTGCTGGAGGTCACCAGGGCTCTTTCAAGATAGTAAAAACAGTGACTTGTACAGCATAATGAAAAACCTAGGCATTGATTTTGAAGACATCAGACACATGCAGAATGAAAAATTTTTCAGAAATGATTTTTCTGGTGAAGTTGACTTCAGAGA
+
CCCCCFFFFFFFGGGGGGGGGGGHHHHHHHHHHHHHGGGGGHHHHHHHHHHHHHHHHHHHHHHHHHHHHHHHHHHHHGHHGHHHHHHHHGHGHHHHHHHHHHFGHFFGEEFCHHHGGGHHHHHHHHHHHHHHHGHHHGHGHFHHHHHHHHHHHHHHHHHHHGGFGGHHHHGHGHFHHFHHHGHHHHGHGHHHHGHHHHHFHFGHHHGHHHHFHHHHFGGDCGHHHHHHHHHHEHHHHHGGHHGHGGGGGGF
@M05620:46:000000000-D9D58:1:1101:6525:16212 1:N:0:103
GAATGAATGCAGAAATTGGCAAGATAATACTGCACCGATGGGAAATGATACTATCCTGAAACATGAGCAAATTGACCAGCCTCAGGATGTGAACTCATTTGCTGGAGGTCCCAGGGCTCTTTCAAGATAGTAAAAACAGTGACTTGTACAGCATAATGAAAAACCTAGGCATTGATTTTGAAGACATCAGACACATGCAGAATGAAAAATTTTTCAGAAATGATTTTTCTGGTGAGGTTGACTTCAGAGAA
+
CBCCCFFFFFFFGGGGGGGGGGGHHHHHHHHGHHHHEEEGGHHHHHHHHHHHHHHHHHHHHHHHHHHHHHHHHHGHHHGGGHHHGHGGGHHFHHHHHHHHHHHGGGHGGHHHHHGGGHHHHHHHHHHHHHHHHHHHGHHHHHHHHHHHHHHHHHHHHHHHHHHGGHHHHHHHHHHHHHHHGHHHHHHHHHHHHHHHHHHHHHHHGHHHHHHHHHHHHHHGHHHHHHHHHHHHHHHHHHHHHHGGGGGGGFF
@M05620:46:000000000-D9D58:1:1101:29417:16236 1:N:0:103
GAATGAATGCAGAAATTGGCAAGATAATACTGCACCGATGGGAAATGATACTATCCTGAAACATGAGCAAATTGACCAGCCTCAGGATGTGAACTCATTTGCTGGAGGTCCCAGGGCTCTTTCAAGATAGTAAAAACAGTGACTTGTACAGCATAATGAAAAACCTAGGCATTGATTTTGAAGACATCAGACACATGCAGAATGAAAAATTTTTCAGAAATGATTTTTCTGGTGAGGTTGACTTCAGAGAA
+
CCCCCFFFFFFFGGGGGGFGGGGHHHHHHHHHHHHHGGGGGHFHHHHHHHHHHHHHHHHHHHHHHHHHHHHHHHHHHHHHGHHHGGHHHGHHHHHHHHHHHHHGHGHGGHHHHHGGGHHHHHHHHHHHHHHHHHHHGHHHGHHHHHHHHHHHHHHHHHHHHHHGGHHHGHHHHHHHHHHHGHHHHHHHHHHHHHHHHHGHHHHHHHHHHHHHHGHHHHHHHHHHHHHHHHHHGHHHHHHHHHGGGGGFGGF
@M05620:46:000000000-D9D58:1:1101:8188:16239 1:N:0:103
GAATGAATGCAGAAATTGGCAAGATAATACTGCACCGATGGGAAATGATACTATCCTGAAACATGAGCAAATTGACCAGCCTCAGGATGTGAACTCATTTGCTGGAGGTCCCAGGGCTCTTTCAAGATAGTAAAAACAGTGACTTGTACAGCATAATGAAAAACCTAGGCATTGATTTTGAAGACATCAGACACATGCAGAATGAAAAATTTTTCAGAAATGATTTTTCTGGTGAGGTTGACTTCAGAGAA
+
CCCCCFFFFFFFGGGGGGGGGGGHHHHHHHHHHHHHEEGGGHHHHHHHHHHHHHHHHHHHHHHHHHHHHHHHHHGHHHHHGHHGFFGGGGHHHHHHGHHHHHHHHHHGGHHHHHGGGHHHHHHHHHHHHHHHHHGHGHHHHHHHHHHHGHHHHHHHHHHHHHHGGHHHHHHHHHHHHHHHGHHHHHHHHHHHGHHHHHHHHHHGGHHHHHHHHHHHHHHHHHHHHHHHHHHHHHHHHHHHHHGGGGGGGGF
@M05620:46:000000000-D9D58:1:1101:10361:16261 1:N:0:103
GAATGAATGCAGAAATTGGCAAGATAATACTGCACCGATGGGAAATGATACTATCCTGAAACATGAGCAAATTGACCAGCCTCAGGATGTGAACTCATTTGCTGGAGGTCAGAAAAACCTAGGCATTGATTTTGAAGACATCAAACACATGCAGAATGAAAAATTTTTCCCAGGGCTCTTTCAAGATAGTAAAAACAGTGACTTGTACAGCATAATGAAAAACCTAGGCATTGATTTTGAAGACATCAGAC
+
BACCCFFFFFFFGGGGGGGGGGGHHHHHHHHHHHHHGGGGGHHHHHHHHHHHHHHHHHHHHHHHHHHHHHHHHHHHHHHHGHHHHHHHHGHGHHHHHGHHHHHHHHHGGHGHHHHHHGGHHHHHHHHHHHGHHHFHHHHGHHHHHHHHHHHGGHHGHHHHHHHHHHHHHHHHHGGGFHHHGHHHHFHHHHHGHHHGHHHGHHHHHHHHHHHFHHHHHHHHHGGGFHHHHHHHHHHHHHHGGGGGGGGGFGB
@M05620:46:000000000-D9D58:1:1101:29557:16261 1:N:0:103
GAATGAATGCAGAAATTGGCAAGATAATACTGCACCGATGGGAAATGATACTATCCTGAAACATGAGCAAATTGACCAGCCTCAGGATGTGAACTCATTTGCTGGAGGTCCCAGGGCTCTTTCAAAATAGTAAAAACAGTGACTTGTACAGCATAATGAAAAACCTAGGCATTGATTTTGAAGACATCAGACACATGCAGAATGAAAAATTTTTCAGAAATGATTTTTCTGGTGAGGTTGACTTCAGAGAA
+
BBBBBFFFFBFFGGGGGGGGGGGHHHGHHHHHHHHHGGGGGHHHHHHHHHHHHHHHHHHGHHHHHGHHHHHHHHHHHHHHGHHHHHHHGGHHHHGHHHHHHHHHHHHGGHHHHHGGGHHHHHHGHHHHHHHGHHHHGHHF3GHGHHHHHHHHFGHGHHHHHHHGDHHHFGFHFFHHGHHHGGHHHHHFHHHHHHHHGHFHHHGHHGHHHGGHHGFDHHHHHHHFHHHHHHGHHHHHHGHHGGGGGGGGGGF
@M05620:46:000000000-D9D58:1:1101:11470:16277 1:N:0:103
GAATGAATGCAGAAATTGGCAAGATAATACTGCACCGATGGGAAATGATACTATCCTGAAACATGAGCAAATTGACCAGCCTCAGGATGTGAACTCATTTGCTGGAGGTCAGAAAAACCTAGGCATTGATTTTGAAGACATCAAACACATGCAGAATGAAAAATTTTTCCCAGGGCTCTTTCAAGATAGTAAAAACAGTGACTTGTACAGCATAATGAAAAACCTAGGCATTGATTTTGAAGACATCAGAC
+
CCCCCFFFFFFFGGGGGGGGGGGHHHHHHHHHHHHHGGGGGHHHHHHHHHHHHHHHHHGHHHHHHHGGHHHGHHHHHHHHGHHHHHHHHHHGHHHHHHHHHHHHHHHGGHHHHHHHHGGHHHHHHHHHGHHHHHFHHHHHHHHHHHHHHHHHHHHHHHHHHHHHHHHHHHHHHGGGHHHHHHHHHHHGHHHHHHHGHHDGHHGHHHHHHGHGHHHHHHHHHHGGHHHHHHHHHHHHHHHGGGGGGGGGGGF
@M05620:46:000000000-D9D58:1:1101:29571:16282 1:N:0:103
GAATGAATGCAGAAATTGGCAAGATAATACTGCACCGATGGGAAATGATACTATCCTGAAACATGAGCAAATTGACCAGCCTCAGGATGTGAACTCATTTGCTGGAGGTCCCAGGGCTCTTTCAAAATAGTAAAAACAGTGACTTGTACAGCATAATGAAAAACCTAGGCATTGATTTTGAAGACATCAGACACATGCAGAATGAAAAATTTTTCAGAAATGATTTTTCTGGTGAGGTTGACTTCAGAGAA
+
B?ABAFFFFFFFGGGGGGGGGGFHCGHHBDDGHHGHGGEGGHHHHHGHFEFGGHHHHHHHHHHHGEHFHHHHGHHHEGGGFH2FFBFFFFGGGFHHFDHFHFHHFCFEGHFHHHGGGHGFHEFHFGHH3FFGHHHHEEGG33FGHHHGHHHBCGHHGGGHEHHG/F2GHHHGHFFHHGHHGHGHGHH<FHDHGGHHHB<FGHDGHHHGHHHBGB/DHFHEFFHHGHHHHGHGHHGGFHBGFFFF0CFFGG/
@M05620:46:000000000-D9D58:1:1101:20561:16310 1:N:0:103
GAATGAATGCAGAAATTGGCAAGATAATACTGCACCGATGGGAAATGATACTATCCTGAAACATGAGCAAATTGACCAGCCTCAGGATGTGAACTCATTTGCTGGAGGTCCCAGGGCTCTTTCAAGATAGTAAAAACAGTGACTTGTACAGCATAATGAAAAACCTAGGCATTGATTTTGAAGACATCAGACACATGCAGAATGAAAAATTTTTCAGAAATGATTTTTCTGGTGAGGTTGACTTCAGAGAA
+
CCCCDFFFFFFFGGGGGGGGGGGHHHHHHHHHHHHHGGGGGHHHHHHHHHHHHHHHHHHHHHHHHHHHHHHHHHHHHHHHGHHHHHHHHHHHHHHHHHHHHHHHHHHGGHHHHHGGGHHHHHHHHHHHHHHHHHHHGHHHHHHHHHHHHHHHHHHHHHHHHHHGGHHHHHHHHHHHHHHHGHHHHHHHHHHHHHHHHHHHHHHHHHHHHHHHHHHHHHHHHHHHHHHHHHHHHHHHHHHHHHGGGHHHGGG
@M05620:46:000000000-D9D58:1:1101:23832:16337 1:N:0:103
GATGAATGCAGAAATTGGCAAGATAATACTGCACCGATGGGAAATGATACTATCCTGAAACATGAGCAAATTGACCAGCCTCAGGATGTGAACTCATTTGCTGGAGGTCACCAGGGCTCTTTCAAGATAGTAAAAACAGTGACTTGTACAGCATAATGAAAAACCTAGGCATTGATTTTGAAGACATCAGACACATGCAGAATGAAAAATTTTTCAGAAATGATTTTTCTGGTGAGGTTGACTTCAGAGAA
+
BABAAFFFFFFFGGGGGGGGGFGHHHHHHHHFFHHEGGGGHHHHHFFHHHHHHHHHHHHHHFHHHHHHHHGHHHHGHHAFHHHGHHHHFHFGHHHGHGHHHHHHHHGGHHHFHHGGGHHHGHHHHHHHHHGHHHHHGGHHHHHHHHHHHHHHHHHHHHHHHHHGGHHHHHHGGHHHHHHHGHHHGHHHHHHHHHHHHGFHHHHHHHGHHHHHHHHHHHHHHHHHHHHHHHHHHHHHHHHHHHGGGGGGGGF
@M05620:46:000000000-D9D58:1:1101:13472:16345 1:N:0:103
GAATGAATGCAGAAATTGGCAAGATAATACTGCACCGATGGGAAATGATACTATCCTGAAACATGAGCAAATTGACCAGCCTCAGGATGTGAACTCATTTGCTGGAGGTCCCAGGGCTCTTTCAAGATAGTAAAAACAGTGACTTGTACAGCATAATGAAAAACCTAGGCATTGATTTTGAAGACATCAGACACATGCAGAATGAAAAATTTTTCAGAAATGATTTTTCTGGTGAGGTTGACTTCAGAGAA
+
CCCCCFFFFFFFGGGGGGGGGGGHHHHHHHHHHHHHGGGGGHHHHHHHHHHHHHHHHHHHHHHHHHHHHHHHHHHHHHHHGHHHHHHHHHHHHHHHHHHHHHHHHHHGGHHHHHGGGHHHHHHHHHHHHHHHHHHHGHHHHHHHHHHHHHHHHHHHHHHHHHHGGHHHHHHHHHHHHHHHGHHHHHHHHHHHHHHHHHGHHHHHHHHHHHHHHHHHHHHHHHHHHHHHHHHHHHHHHHHHHHGHHGGGGGG
@M05620:46:000000000-D9D58:1:1101:22246:16378 1:N:0:103
GAATGAATGCAGAAATTGGCAAGATAATACTGCACCGATGGGAAATGGTACTATCCTGAAACATGAGCAAATTGACCAGCCTCAGGATGTGAACTCATTTGCTGGAGGTCAGAAAAACCTAGGCATTGATTTTGAAGACATCAAACACATGCAGAATGAAAAATTTTTCCCAGGGCTCTTTCAAGATAGTAAAAACAGTGACTTGTACAGCATAATGAAAAACCTAGGCATTGATTTTGAAGACATCAGAC
+
CBCCCFFFFFFFGGGGGGGGGGGHHHHHHHHHHHHHGGGGGHHHHHHHFHHHHHHHHHHHHHHHHHHHHHHHHHHHHHHHGHHHHHGHHGHHHHHHHHHHGHHHHHHGGHHHHHHHHGGHHHHHHHHHHHHHHHGHHHHHHHHHHHHHHHHHGHHHHHHHHHHHHHGHHHHHHGGGHHHHHHHHHHHHHHHHGHHGHHGFHHHHHHHHHHEHHHHHHHHHHFGGHGHHGHHHHHHHHHHEFFGGGGGGGGG
@M05620:46:000000000-D9D58:1:1101:12035:16395 1:N:0:103
GAATGAATGCAGAAATTGGCAAGATAATACTGCACCGATGGGAAATGATACTATCCTGAAACATGAGCAAATTGACCAGCCTCAGGATGTGAACTCATTTGCTGGAGGTCCCAGGGCTCTTTCAAGATAGTAAAAACAGTGACTTGTACAGCATAATGAAAAACCTAGGCATTGATTTTGAAGACATCAGACACATGCAGAATGAAAAATTTTTCAGAAATGATTTTTCTGGTGAGGTTGACTTCAGAGAA
+
ABBBAFFFFFFFGGGGGGGGGGGHHHHHHHGHHHHHGGGGGHHHHHHHHHHHHHHHHGHHHHHHGHHHHGHHHHHHHHHHGHHHHHHHHGHGHHHHHHHHHHHHHHHGGHHHHHGGGHHHHHHHHHHHHHGHHGHHGHHHGHHHHHHHHHHHHFHHHHHHHHHGGHHHHHHGHHGHHHHHGHHHHHHHHHHHHHHHHGHHHHHHGHHHHHHHHHHHHHHHHHHHHHHHHHHHHHHHHHHHHHGGGGGGGGB
@M05620:46:000000000-D9D58:1:1101:2153:16401 1:N:0:103
GAATGAATGCAGAAATTGGCAAGATAATACTGCACCGATGGGAAATGATACTATCCTGAAACATGAGCAAATTGACCAGCCTCAGGATGTGAACTCATTTGCTGGAGGTCACCAGGGCTCTTTCAAGATAGTAAAAACAGTGACTTGTACAGCATAATGAAAAACCTAGGCATTGATTTTGAAGACATCAGACACATGCAGAATGAAAAATTTTTCAGAAATGATTTTTCTGGTGAGGTTGACTTCAGAGA
+
CCCCCFFFFFFFGGGGGGGGGGGHHHHHHHHHHHHHEEGGGHHHHHHGHHHHHHHHHHHHHHHHHGHHHHHHHHHHHHHHGHHHHHHHHHHHHHHHHHHHHHHHHHHGGHHHHHHGGGHHHHHHHHHHHHHHHHHHHGHHHHHHHHHHHHHHHHHHHHHHHHHHGGHHHHHHHHHHHHHHHGHHHHHHHHHHHHHHHHHHHHHHHHHHHHHHHHGHHHHHHHHHHHHHHHHHHHGHHHHHHHGGGGGGGGF
@M05620:46:000000000-D9D58:1:1101:2165:16415 1:N:0:103
GAATGAATGCAGAAATTGGCAAGATAATACTGCACCGATGGGAAATGATACTATCCTGAAACATGAGCAAATTGACCAGCCTCAGGATGTGAACTCATTTGCTGGAGGTCACCAGGGCTCTTTCAAGATAGTAAAAACAGTGACTTGTACAGCATAATGAAAAACCTAGGCATTGATTTTGAAGACATCAGACACATGCAGAATGAAAAATTTTTCAGAAATGATTTTTCTGGTGAGGTTGACTTCAGAGA
+
ABB@AFFFFFFFFGGGGFFGGFFCFHHHFHHHHHHHGAEGGEGFHGHBHHHHHHHHH35FHHFG33FGBGBGHFGHHHHHGHHGHHGHHHHHHHHHHHHHGHHHFFGAE233FDHE1?FGGHFHFHH3BB3?BFGGGGAFH3FGHHFGEGFFFB3FGD3GHFDFDACG22GHHH11@DDBGGB11F?DGHFDGFHHEGEFHHCF0<00=CCFDDGFH00<CGHFHHHHHHG0C;/=C.G:/;9BBFFF009
@M05620:46:000000000-D9D58:1:1101:2143:16418 1:N:0:103
GAATGAATGCAGAAATTGGCAAGATAATACTGCACCGATGGGAAATGATACTATCCTGAAACATGAGCAAATTGACCAGCCTCAGGATGTGAACTCATTTGCTGGAGGTCACCAGGGCTCTTTCAAGATAGTAAAAACAGTGACTTGTACAGCATAATGAAAAACCTAGGCATTGATTTTGAAGACATCAGACACATGCAGAATGAAAAATTTTTCAGAAATGATTTTTCTGGTGAGGTTGACTTCAGAGA
+
AABBAFDFFFFFFGGGGGGGGGGHHGHHHHHHFHHHFAEEGHGBHFHFHHHFFHHHHFDHHHHHHBGHHHHHHHHHHHHHGHGHGHFHHGHFHHHHHHHHHHHHHHHGGHHHHFHGGDGHFHHFHEH3GHHGGHHEHGHHHHHHGHHHHHHHGHHHHHHHHHHHGCHHHHHHHHFGHHHHGGGHBHFHFHHFBCFFHHHHHHHHHGFHHFHHHFHHHHGHHHFGHHGHHGHHGCGGHHHHHHGFGGGGEF9
@M05620:46:000000000-D9D58:1:1101:27940:16450 1:N:0:103
GAATGAATGCAGAAATTGGCAAGATAATACTGCACCGATGGGAAATGATACTATCCTGAAACATGAGCAAATTGACCAGCCTCAGGATGTGAACTCATTTGCTGGAGGTCACCAGGGCTCTTTCAAGATAGTAAAAACAGTGACTTGTACAGCATAATGAAAAACCTAGGCATTGATTTTGAAGACATCAGACACATGCAGAATGAAAAATTTTTCAGAAATGATTTTTCTGGTGAGGTTGACTTCAGAGA
+
CCCCCFFFFFFFGGGGGGGGGGGHHHHHHHHHHHHHGGGGGHHHHHHHHHHHHHHHHHHHHHHHHHHHHHHHHHHHHHHHGHHHHHHHHHHHHHHHHHHHHHHHHHHGGHHHHHGGGGHGGHHGHHGFGEHHHHHHHDHHHHFHHHHHHHHGHHFFGHHHHHHHGGEFHHGHHHHFHHHHHGHHHHHHGHGHFFGFHHHHFHHHHHHHHHHHHHHGHHFHHHHEHHHHHCFHHHHFHHHHHHGGGGGGEG:
@M05620:46:000000000-D9D58:1:1101:14459:16520 1:N:0:103
GAATGAATGCAGAAATTGGCAAGATAATACTGCACCGATGGGAAATGATACTATCCTGAAACATGAGCAAATTGACCAACCTCAGGATGTGAACTCATTTGCTGGAGGTCCCAGGGCTCTTTCAAGATAGTAAAAACAGTGACTTGTACAGCATAATGAAAAACCTAGGCATTGATTTTGAAGACATCAGACACATGCAGAATGAAAAATTTTTCAGAAATGATTTTTCTGGTGAGGTTGACTTCAGAGAA
+
CCCCCFFFFFFFFGGGGGGGGGGHHHHHHHHHHHHHGGGGGGHHHHHHHHHHHHHHHHHHHHHHHHHHHHHHHHHHHHGGGHHHHHHHGGHHHHHHHHHHHHHHHHHGGHHHHHGGGHHHHHHHHHHHHHHHHHHHGHHHHHHHHHHHHHHHHHHHHHHHHHHGGHHHHHHHHHHHHHHGGHHHHHHGHHHHHHHHHHHHHHHHHGHHHHHHHHHHHHHHHHHEHHHHHHHGHHHHHHHHHHGGGGGGGGF
@M05620:46:000000000-D9D58:1:1101:9767:16559 1:N:0:103
GAATGAATGCAGAAATTGGCAAGATAATACTGCACCGATGGGAAATGATACTATCCTGAAACATGAGCAAATTGACCAGCCTCAGGATGTGAACTCATTTGCTGGAGGTCAGAAAAACCTAGGCATTGATTTTGAAGACATCAGACACATGCAGAATGAAAAATTTTTCAGAAATGATTTTTCTGGTGAGGTTGACTTCAGAGAAGATCGGAAGAGCACACGTCTGAACTCCAGTCACCTGAAGCTATCTC
+
CCCCCFFFFFFFGGGGGGGGGGGHHHHHHHHHHHHHGGGGGHGHHHHHHHHHHHHHHHHHHHHHHGHGHHGHHHHHHHHHGHHHHHHHHHHHHHHHHHHHHHHHHHHGGHFEGG3CEEA?3BCBHHGHFHGHHFGHEBHEHHGHBFFFFGGHHHFHHFGHHHHE<GGGCHFHGC1F1FGHGFFHFEGBBFH<FCHHGGGFFHH0C<G0DG..<<<./C.:C-;GGC0::000:CFF9C0CBBF000;0/;9
@M05620:46:000000000-D9D58:1:1101:5395:16579 1:N:0:103
GAATGAATGCAGAAATTGGCAAGATAATACTGCACCGATGGGAAATGATACTATCCTGAAACATGAGCAAATTGACCAGCCTCAGGATGTGAACTCATTTGCTGGAGGTCACCAGGGCTCTTTCAAGATAGTAAAAACAGTGACTTGTACAGCATAATGAAAAACCTAGGCATTGATTTTGAAGACATCAGACACATGCAGAATGAAAAATTTTTCAGAAATGATTTTTCTGGTGAGGTTGACTTCAGAGA
+
A@ABAFFFFFFFGFFGGGGGFGFFHHGHHHHFFGFHFAEGGHHHEGHHEHHHGHHHHHHHEHGHHHGHHHHHGGHHHHHGGHHHGHFGGGGHHHHHHHGHHGGHHHHGGHHHHHHGGGHHHHHHHHHHHHHHHHHHFGHHGFHHHHGHHHHHHHHHHHHHHHHHGGHHHHHHHHHFFHHHHGGHHHHHHHHHHGHHHHHHHHHHHHHHHHGHFHHHHHHHHHHHHHHHHHHHHHHHHHHHHHGGGGGGGG/
@M05620:46:000000000-D9D58:1:1101:6495:16583 1:N:0:103
GAATGAATGCAGAAATTGGCAAGATAATACTGCACCGATGGGAAATGATACTATCCTGAAACATGAGCAAATTGACCAGCCTCAGGATGTGAACTCATTTGCTGGAGGTCCCAGGGCTCTTTCAAGATAGTAAAAACAGTGACTTGTACAGCATAATGAAAAACCTAGGCATTGATTTTGAAGACATCAGACACATGCAGAATGAAAAATTTTTCAGAAATGATTTTTCTGGTGAGGTTGACTTCAGAGAA
+
CCCCCFFFFFFFGGGGGGGGGGGHHHHHHHHHHHHHGFFGGHHHHHHHHHHHHHHHHHGHHHHHHHHHHHHHHHHHHHHHGHHHHHHHHHHHHHHHHHHHHHHHHHHGGHHHHHGGGHHHHHHHHHHHHHHHHHHHGHGHHHHHHHHHHHHHHHHHHHHHHHHGGHHHHHHHHHHHHHHHGHHHHHHHHHHHHHHHHHHHHHHHHHHHHHHHHHHHHHHHHHHHHHHHHHHHHHHHHHHHHHGGGGGFGGG
@M05620:46:000000000-D9D58:1:1101:20717:16621 1:N:0:103
GAATGAATGCAGAAATTGGCAAGATAATACTGCACCGATGGGAAATGATACTATCCTGAAACATGAGCAAATTGACCAGCCTCAGGATGTGAACTCATTTGCTGGAGGTCCCAGGGCTCTTTCAAGATAGTAAAAACAGTGACTTGTACAGCATAATGAAAAACCTAGGCATTGATTTTGAAGACATCAGACACATGCAGAATGAAAAATTTTTCAGAAATGATTTTTCTGGTGAGGTTGACTTCAGAGAA
+
CCCCCFFFFFFFGGGGGGGGGGGHHHHHHHHHHHHHGGGGGHHHHHHHHHHHHHHHHHHHHHHHHHHHHHHHHHHHHHHHGHHHHHHHHHHHHHHHHHHHHHHGGHHGGHHHHHGGGHHHHHHHHGHHHHHHGHHHGHHHHHHHHHHHHHHHHHHHHHHHHHHGGHHHGHHHGHHHHHHHGHHHHHHHGHFHHHHHHHGHHHHHHHHHHHGHHHHHHHHHHHHHHHHHHHHHHHHHHHHHHGGGGGGGGGG
@M05620:46:000000000-D9D58:1:1101:2635:16644 1:N:0:103
GAATGAATGCAGAAATTGGCAAGATAATACTGCACCGATGGGAAATGATACTATCCTGAAACATGAGCAAATTGACCAGCCTCAGGATGTGAACTCATTTGCTGGAGGTCACCAGGGCTCTTTCAAGATAGTAAAAACAGTGACTTGTACAGCATAATGAAAAACCTAGGCATTGATTTTGAAGACATCAGACACATGCAGAATGAAAAATTTTTCAGAAATGATTTTTCTGGTGAGGTTGACTTCAGAGA
+
CCCCCFFFFFFFFGGGGGGFGGGHHHHHHHHHFHHHGEGGGHHHHHHHHHHHHHHHHHHGHHHHHGGHFHHHGHGHHHHHGHHHHHFHHHHHHHHHFHHHHHGHHHHGGHHHHHHGGGHHHHHHHHGHHHHHHHHHHGHHHHHHHHHHHHHHGHHGHHHHHHHHGGHHHHHHHHHGHHHHHGHHHHHHHHFHHHHFHHHFFGHHHHHHFHHHHGHGHHHHHGFFHHHHHHHHEGHGHHHHHHGGGGGFGGF
@M05620:46:000000000-D9D58:1:1101:2610:16663 1:N:0:103
GAATGAATGCAGAAATTGGCAAGATAATACTGCACCGATGGGAAATGATACTATCCTGAAACATGAGCAAATTGACCAGCCTCAGGATGTGAACTCATTTGCTGGAGGTCACCAGGGCTCTTTCAAGATAGTAAAAACAGTGACTTGTACAGCATAATGAAAAACCTAGGCATTGATTTTGAAGACATCAGACACATGCAGAATGAAAAATTTTTCAGAAATGATTTTTCTGGTGAGGTTGACTTCAGAGA
+
BBBBAFFFFFFFFGGFGGGGGGGHHHHHHHHHFFGHEEGGGHFHHHH5GGHHFHHHH35FHHHHHDGHFFHHHHHHHHGGFHHHGHFFGGHHFGHHGHHHHGFHHHHGGG3G33BF?/F/BGB4F4B33DFBGHHGH//FB334BFG3?3??22?F3F?FGHGFD<FFG22@@<<1FDH11FBF100111<<>GFBCDC1DG0F0DDGD.CHGFDB0==0/D00GHHHG/:C0CC0GHHHEG0;0009;B9
@M05620:46:000000000-D9D58:1:1101:2628:16673 1:N:0:103
GAATGAATGCAGAAATTGGCAAGATAATACTGCACCGATGGGAAATGATACTATCCTGAAACATGAGCAAATTGACCAGCCTCAGGATGTGAACTCATTTGCTGGAGGTCACCAGGGCTCTTTCAAGATAGTAAAAACAGTGACTTGTACAGCATAATGAAAAACCTAGGCATTGATTTTGAAGACATCAGACACATGCAGAATGAAAAATTTTTCAGAAATGATTTTTCTGGTGAGGTTGACTTCAGAGA
+
AAAABF555BDFGGGGGGGGGGGHHHGHFGEFFFFHGFGGGHFHHHH5GHHHHHHHHGFGGG3FE3FGDFGGFHGDGHFFFHGFGGCFGHHFFGHHFGHHHHHGB?EFFHEHF3FFEFHHHHHHHFHHHFHFH4FFHFAGGHFFFHHHHGFDHEHHHHHHHB<0CCHHHHHGHHHHHHHGHGBH1F0GHFHBGHEFFHHHBFGGHHH0G.CCDG0CBDDB/=GGHHHHHHHHHCBGGHHEE/CFFFBBFG;
@M05620:46:000000000-D9D58:1:1101:20746:16685 1:N:0:103
GAATGAATGCAGAAATTGGCAAGATAATACTGCACCGATGGGAAATGATACTATCCTGAAACATGAGCAAATTGACCAGCCTCAGGATGTGAACTCATTTGCTGGAGGTCACAAGTGCCAAGGGAAGAGGGAGGCCCCTTATACAACCATCAGATCTTGTGAGAATAACAGGAGAACAGCATGGAGAAAACAGCCTCCATGATTCAATTATTCCCACCTTTTTCCACTTGACATGTGGGAATTATTACAAT
+
CCCCCFFFFFFFGGGGGGGGGGGHHHHHHHHHHHHHGGGGGHHHHHHHHHHHHHHHHHHHHHHHHHHHHHHHHHHHHHHHGHHHHHHHHGHHHHHHHHHHHHHHHHHGGHHHHHHHHHHHHHGGHHGHHHGGGGGGGGHHHHHGHHHGGHHHHHHHHHHHHHHHHHHHHHHHHGHHHHHGHHHHHHHHHHHHHHHHHHHHHHHHHHHHHHHHHHHGHGHHHHHHHHHGGGGGGGGGGGGGGGGGGGGGGGF
@M05620:46:000000000-D9D58:1:1101:12733:16711 1:N:0:103
GAATGAATGCAGAAATTGGCAAGATAATACTGCACCGATGGGAAATGATACTATCCTGAAACATGAGCAAATTGACCAGCCTCAGGATGTGAACTCATTTGCTGGAGGTCCCAGGGCTCTTTCAAGATAGTAAAAACAGTGACTTGTACAGCATAATGAAAAACCTAGGCATTGATTTTGAAGACATCAGACACATGCAGAATGAAAAATTTTTCAGAAATGATTTTTCTGGTGAGGTTGACTTCAGAGAA
+
CCCCCFFFFFFFGGGGGGGGGGGHHHHHHHHHHHHHGGGGGHHHHHHHHHHHHHHHHHHHHHHHHHHHHHHHHHHHHHHHGHHHHHHHHGHHHHHHHHHHHHHHHHHGGHHHHHGGGHHHHHHHHHHHHHHIHHHHGHHHHHHHHHHHHHHHHHHHHHHHHHHGGHHHHHHHHHHHHHHHGHHHHHHHHHHHHHHHHHHHHHHHHHHHHHHHHHHHGHHHHHHHHHHHHHHHHHHHHHHHHHGGF0900F0
@M05620:46:000000000-D9D58:1:1101:6037:16734 1:N:0:103
GAATGAATGCAGAAATTGGCAAGATAATACTGCACCGATGGGAAATGATACTATCCTGAAACATGAGCAAATTGACCAGCCTCAGGATGTGAACTCATTTGCTGGAGGTCCCAGGGCTCTTTCAAGATAGTAAAAACAGTGACTTGTACAGCATAATGAAAAACCTAGGCATTGATTTTGAAGACATCAGACACATGCAGAATGAAAAATTTTTCAGAAATGATTTTTCTGGTGAGGTTGACTTCAGAGAA
+
CBCCCFFFFFFFGGGGGGGGGGGHHHHHHHHHHHHHGEGGGHHHHHHHHHHHHHHHHHHHHHHHHHHHHHHHHHHHHHHHGHHHHHHHHHHHHHHHHHHHHHHHHHHGGHHHHHGGGHHHHHHHHHHHHHHHHHHHGHHHHHHHHHHHHHHHHHHHHHHHHHHGGHHHHHHHHHHHHHHHGHHHHHHHGHHHHHHHHHHHHHHHHHHHHHHHHHHHHHHHHHHHHHHHHHHHHHHHHHHHHHGGGGGGGGG
@M05620:46:000000000-D9D58:1:1101:22082:16746 1:N:0:103
GAATGAATGCAGAAATTGGCAAGATAATACTGCACCGATGGGAAATGATACTATCCTGAAACATGAGCAAATTGACCAGCCTCAGGATGTGAACTCATTTGCTGGAGGTCCCAGGGCTCTTTCAAGATAGTAAAAACAGTGACTTGTACAGCATAATGAAAAACCTAGGCATTGATTTTGAAGACATCAGACACATGCAGAATGAAAAATTTTTCAGAAATGATTTTTCTGGTGAGGTTGACTTCAGAGAA
+
BBBCBFFFFFFFGGGGGGGGGGGHHHHHHHHHHHHHGGGGGHHHHHHHHHHHHHHHHHHHHHHHHHHHHHHHHHHHHHHHGHHHHHHHHHHHHHHHGHHHHHGHHHHGGHHHHHGGGHHHHHHHHHHHHGHHHHHHGHHHGHHHHHHHHHHHHHHHHHHHHHHGGHHHHHHHHHHHHHHHGHHHHHHHHHHGHHHHHHHHHHHHHHHHHHHHHHHHHHHHHHHHHHHHHHHHHHHHHHHHHHGGGGGGGGG
@M05620:46:000000000-D9D58:1:1101:2022:16798 1:N:0:103
GAATGAATGCAGAAATTGGCAAGATAATACTGCACCGATGGGAAATGATACTATCCTGAAACATGAGCAAATTGACCAGCCTCAGGATGTGAACTCATTTGCTGGAGGTCACCAGGGCTCTTTCAAGATAGTAAAAACAGTGACTTGTACAGCATAATGAAAAACCTAGGCATTGATTTTGAAGACATCAGACACATGCAGAATGAAAAATTTTTCAGAAATGATTTTTCTGGTGAGGTTGACTTCAGAGA
+
BBBBBFFFFFFFGGGGGGGGCGGHHHHHHHHHHHHHG?FGGHFHGGHFHHHHHHHHHGHFHHHHHHHHHFHGHHHHHHHGGHHHHHHHHHHGHHHHHHHHHHHHGHHFGHHHHHHGGGHHHHHHFHGHHHFHHHHGHGHHHGHHHHHHHHGHHHHHHHGHHHHHGGHHHHHHHHHHHHHHHGHGGHHHHGGFHHHFGHHHHHFFHGFGFAHHHHHHHGFHHHHHHHHHHHHHHHGHHGHHGFGGGGGFGFF
@M05620:46:000000000-D9D58:1:1101:21627:16801 1:N:0:103
GAATGAATGCAGAAATTGGCAAGATAATACTGCACCGATGGGAAATGATACTATCCTGAAACATGAGCAAATTGACCAGCCTCAGGATGTGAACTCATTTGCTGGAGGTCCCAGGGCTCTTTCAAGATAGTAAAAACAGTGACTTGTACAGCATAATGAAAAACCTAGGCATTGATTTTGAAGACATCAGACACATGCAGAATGAAAAATTTTTCAGAAATGATTTTTCTGGTGAGGTTGACTTCAGAGAA
+
BBABBFFFFFFFGGGGGGGGGGGHHHHHHHHHHHHHGGGGGHHHGHHHHHHHHHHHHGGHHHHHHHHHHHHHHHHHHHHHGHHHHHHHHGGFHHHHHHHHHHHHGHHGGHHHHHGGGHHHHHHGHHHHHHHHHHHHGHHHHHHHHHHHHGHHHHHHHHGHHHHGGHHHHHHHHHHHHHHHGHHHHHHHHHFHHHHHHGHHHHHHHHGHHHHHHHHHHHHFHHHHHHHHHHHHHHGHHHHHHHGGGGGGGGF
@M05620:46:000000000-D9D58:1:1101:10076:16804 1:N:0:103
GAATGAATGCAGAAATTGGCAAGATAATACTGCACCGATGGGAAATGATACTATCCTGAAACATGAGCAAATTGACCAGCCTCAGGATGTGAACTCATTTGCTGGAGGTCCCAGGGCTCTTTCAAGATAGTAAAAACAGTGACTTGTACAGCATAATGAAAAACCTAGGCATTGATTTTGAAGACATCAGACACATGCAGAATGAAAAATTTTTCAGAAATGATTTTTCTGGTGAGGTTGACTTCAGAGAA
+
ABAAAB5DFFFFCGFFGFFGFGDBDGDG5FEGHGHHCAEFEGF3AFGFDGHHHFFFGFBEGGCEC3AFFG3DEFGFC3GHGHHFGCEGG3D@DGFHFHHHHHFGFGGEEC3FDGGGDGGHFHHFHHHFBEBBFG4GACGFDGFF4GFHB2BFGHF12GDGDGHDGFHFB0GFDFHFHEHHEHHHFFGHHHECFHHFHF1=DG1FFDHF<CGHHFFDGD0CGHB0GHBCGGHCCC0GGGF:GHGF0FFBF//
@M05620:46:000000000-D9D58:1:1101:10054:16809 1:N:0:103
GAATGAATGCAGAAATTGGCAAGATAATACTGCACCGATGGGAAATGATACTATCCTGAAACATGAGCAAATTGACCAGCCTCAGGATGTGAACTCATTTGCTGGAGGTCCCAGGGCTCTTTCAAGATAGTAAAAACAGTGACTTGTACAGCATAATGAAAAACCTAGGCATTGATTTTGAAGACATCAGACACATGCAGAATGAAAAATTTTTCAGAAATGATTTTTCTGGTGAGGTTGACTTCAGAGAA
+
BCCCBFFFFFFFGGGGGGGGGGGHHHHHHHHHHHHHGGGGGHHHHHHHHHHHHHHHHHHHHHHHGHHHHHHGHHHHHHHHGHHGHHHHHGHHHHHHHHHHHHHHFHFGGHHHHHGGGHHHHHHHHHGHHHHHGGHHGHHHHHHHHHHHHHHHGHHHHHHHHHHGGHHHFHHHHHHHHHHGGGGHHHHHGHHHHHHHHHHHHHHHHHHHHHHGHHFFHHHHHHHHHHHHHHHHGHFGHHGHHHGGGFFFGGB
@M05620:46:000000000-D9D58:1:1101:7837:16847 1:N:0:103
GAATGAATGCAGAAATTGGCAAGATAATACTGCACCGATGGGAAATGATACTATCCTGAAACATGAGCAAATTGACCAGCCTCAGGATGTGAACTCATTTGCTGGAGGTCAGAAAAACCTAGGCATTGATTTTGAAGACATCAAACACATGCAGAATGAAAAATTTTTCCCAGGGCTCTTTCAAGATAGTAAAAACAGTGACTTGTACAGCATAATGAAAAACCTAGGCATTGATTTTGAAGACATCAGAC
+
CCCCCFFFFFFFGGGGGGGGGGGHHHHHHHHHHHHHGGGGGHHHHHHHHHHHHHHHHHHHHHHHHHHHHHHHHHHHHHHHGHHHHHHHHFGGHHHHHHHHHHHHHHHGGHHHHHHHHGGHHHHHHHHHHHHHHHGHHHHHHHHHHHHHHHHHHHHHHHHHHHHHHHHHHHHHHGDGHHHHHHHHHHHHHHHHHHHGHHGFHHHHHHHHHHHHGHHHHHHHHHGGHHHHHHHGGHHHHHHGGGGGGHGGGGF
@M05620:46:000000000-D9D58:1:1101:4691:16856 1:N:0:103
GAATGAATGCAGAAATTGGCAAGATAATACTGCACCGATGGGAAATGATACTATCCTGAAACATGAGCAAATTGACCAGCCTCAGGATGTGAACTCATTTGCTGGAGGTCACAAGTGCCAAGGGAAGAGGGAGGCCCCTTATACAACCATCAGATCTTGTGAGAATAACAGGAGAACAGCATGGAGAAAACAGCCTCCATGATTCAATTATTCCCACCTTTTTCCACTTGACATGTGGGAATTATTACAAT
+
BABBBFFFBFFFGGGGGGGGGGFBGHHHHHHHHHHHGEGGEFCCGGHGHHHHHHHHGGHHHHHHHHHEFHHHHHHHFHFGGHHGGGBFGGHHGHGHHHHHHHHHGHHGGHHHHHHHHHHGCEFEGFGGGHGGGFFEGGHHGHGHGGHGGHHHG2GHHHHHHHHFHHGGHHHHHGHHHHHGHHHHHGHGHEHHHGGHHHGHGHHHHHHHHHHHHHHHHCHHHHHHHFHGGFFGGGGGGGGGFFGGEGBFGGG
@M05620:46:000000000-D9D58:1:1101:4703:16873 1:N:0:103
GAATGAATGCAGAAATTGGCAAGATAATACTGCACCGATGGGAAATGATACTATCCTGAAACATGAGCAAATTGACCAGCCTCAGGATGTGAACTCATTTGCTGGAGGTCACAAGTGCCAAGGGAAGAGGGAGGCCCCTTATACAACCATCAGATCTTGTGAGAATAACAGGAGAACAGCATGGAGAAAACAGCCTCCATGATTCAATTATTCCCACCTTTTTCCACTTGACATGTGGGAATTATTACAAT
+
CCCCCFFFFFFFGGGGGGGGGGGHHHHHHHHHHHHHGEGGGHHHHHHHHHHHHHHHHHHHHHGHHHHHFHHHHHHHHHHHGHHHHHHHHHHHHHHHHHHHHHHHHHHGGHHHHHHHHHHHHHGGHHGHHHGGGGGGGGHHHHHHHHHGGHHHHHHHHHHHHHHHHHHHHHHHHGHHHHHHHHHHHHHHHGHHHHHHHHHHHHHHHHHHHHHHHHHHHGHHHHHHHHHGGGGGGGGGGGGGGGGGGGGGGGG
@M05620:46:000000000-D9D58:1:1101:28755:16875 1:N:0:103
GAATGAATGCAGAAATTGGCAAGATAATACTGCACCGATGGGAAATGATACTATCCTGAAACATGAGCAAATTGACCAGCCTCAGGATGTGAACTCATTTGCTGGAGGTCCCAGGGCTCTTTCAAGATAGTAAAAACAGTGACTTGTACAGCATAATGAAAAACCTAGTCATTGATTTTGAAGACATCAGACACATGCAGAATGAAAAATTTTTCAGAAATGATTTTTCTGGTGATGTTGACTTCAGAGAA
+
CCCCCFFFFFFFGGGGGGGGGGGHHHHHHHHHHHHHGGEGGHHHHHHHHHHHHHHHHHHHHHHHHHHHHHHGHFHHHHHHGHHHHHHHHHHHHHHHHHHHHHHHHHHGGH3B3B1>E0?GGF4FGDGDDDFG4DFF/?B43F4DE3BD33?FGFHFFFH33BGD/2<222222@2FB1FDF1GG<CDFD1F1GF0<B<FFGCGBDD0GGC/0DDG00<=/<0=DGGF0/GCCCG00;:0;0:0CG000CFF
@M05620:46:000000000-D9D58:1:1101:27232:16884 1:N:0:103
GAATGAATGCAGAAATTGGCAAGATAATACTGCACCGATGGGAAATGATACTATCCTGAAACATGAGCAAATTGACCAGCCTCAGGATGTGAACTCATTTGCTGGAGGTCCCAGGGCTCTTTCAAGATAGTAAAAACAGTGACTTGTACAGCATAATGAAAAACCTAGGCATTGATTTTGAAGACATCAGACACATGCAGAATGAAAAATTTTTCAGAAATGATTTTTCTGGTGAGGTTGACTTCAGAGAA
+
AAAABFFFFFFFGGGGGGGGGGGHHHHHHHHHHHHHGFGGGHHHHHHHHHHHHHHHHHHHHHHHHHHHHHHHHHHHHHGHGHHHHFGHGGHHHHHHHHHHHHHHHHHGGHHHHHGGGHHHHHHHHHHHHHGHHHHHGGHHHHGHHHHHHHHHHHHHHHGHHHHGGHHHHHHHHHHHHHHHGHHHHHHHHGHHHHHHHHHHHHHHHHGHHHGHHHHHHHHHHHHHHHHHHHHHGHHHFHHHHHGGGGGGGGG
@M05620:46:000000000-D9D58:1:1101:20315:16891 1:N:0:103
AACAACTCGCCCGACGGCAACACCGACTCCAGCGCCCTGTACTGTTACAACCCCATGACCAATCAGTGGTCGCCCTGCGCCCCCATGAGCGTGCCCCGTAACCGCATCGGGGTGGGGGTCATCGATTGCCACATCTATGCCGTCGGCGGCTCCCACGGCTGCATCCACCACAACAGAGAGGAGAGGTGAGTGTCAGGGCCTGGGGGTGGGCTCGGAGGGTCCTGCGCCTGGCAAGTCCCAAGACACTGAGG
+
>A3A>4FB>A>AEC222A2EC22EAE2A1B33B0AEAE13DD5F555@B5FEGEEF3@FBFCGFF3@4FFF?EEGFAAFC>EEE/?22?2/////2<B</<?G@@>EC??D?DC-<DCC..0C:/;090;BF.090;009F?E-9??DBAFFFFFAF;BCDEB/9/BF?EA?AD?B//..9..99A;A/;FF//;99A.;...9;A==C;.9.99A;@A9BE/FF--9:A?FFF9FF/F/9AA.FBFE/;.
@M05620:46:000000000-D9D58:1:1101:10393:16990 1:N:0:103
GAATGAATGCAGAAATTGGCAAGATAATACTGCACCGATGGGAAATGATACTATCCTGAAACATGAGCAAATTGACCAGCCTCAGGATGTGAACTCATTTGCTGGAGGTCCCAGGGCTCTTTCAAGATAGTAAAAACAGTGACTTGTACAGCATAATGAAAAACCTAGGCATTGATTTTGAAGACATCAGACACATGCAGAATGAAAAATTTTTCAGAAATGATTTTTCTGGTGAGGTTGACTTCAGAGAA
+
CCCDDFFFFFFFGGGGGGGGGGGHHHHHHHHHHHHHGGGGGHHHHHHHHHHHHHHHHHHHHHHHHHHHHHHGHHHHHHHHGHHHHHHHHHHHHHHHHHHHHHHHHHHGGHHHHHGGGHHHHHHHHHHHHHHIHHHHGHHHHHHHHHHHHHHHHHHHHHHHHHHGGHHHHHHHHHHHHHHHGHHHHHHHHHHHHHHHHHHHHHHHHHGHHHHHHHHHHHHHHHHHHHHHHHHHHHGHHHHHHHHGHHGGGGG
@M05620:46:000000000-D9D58:1:1101:10176:17021 1:N:0:103
GAATGAATGCAGAAATTGGCAAGATAATACTGCACCGATGGGAAATGATACTATCCTGAAACATGAGCAAATTGACCAGCCTCAGGATGTGAACTCATTTGCTGGAGGTCACCAGGGCTCTTTCAAGATAGTAAAAACAGTGACTTGTACAGCATAATGAAAAACCTAGGCATTGATTTTGAAGACATCAGACACATGCAGAATGAAAAATTTTTCAGAAATGATTTTTCTGGTGAGGTTGACTTCAGAGA
+
CCDCDFFFFFFFGGGGGGGGGGGHHHHHHHHHHHHHGGGGGHHHHHHHHHHHGHHHHHHHHHHHHHHHHHHGHHHHHHHHGHHHHHHHHHHHHHHHHHHHGHHGGFHGGHHHHGHGGGHHHHHHHHHHHHHHHHHHHGHHHHHHHHHHHHHHHHHHHHHHHHHHGGHHHHHHHHHHHHHHHGHHGHHHHGHGHHHHHHHHHHHHGHHGHHHHHHHHHGFFHHHHHHHHHHHHHHHHHHHHHHGGHHGGGG:
@M05620:46:000000000-D9D58:1:1101:23493:17095 1:N:0:103
GAATGAATGCAGAAATTGGCAAGATAATACTGCACCGATGGGAAATGATACTATCCTGAAACATGAGCAAATTGACCAGCCTCAGGATGTGAACTCATTTGCTGGAGGTCACAAGTGCCATTGGAGGTGGGAGGCCCCGTATCCAGCCATCCGTTCTGAAAAGACTAACAGTTGAACATCATGGCATCAACAGCCTGCATGATGCAATTATTTTCAGCTTTTTTCATTTTGCTTGTGGTGATTATTACGAT
+
BACCCFFFFFFFGGGGGGGGGGFHHHHHHHHHHHHHGGGGGHHHHHHHHHHHHHHHHHHHHHHHHHHHHHHHHHHHHHHHGHHHHHHHHHHHHHHHHHHHHHHHHHHGGH3FG3F@44D44343B3///?/?////?//?/003322/0220//22?1111?0/0?F111111>G11111>1>1001/<0/0/<.C.=G00<G00=G000<G00<G0000<00-/00=0000000:;./.;0;00000.;.
@M05620:46:000000000-D9D58:1:1101:23479:17253 1:N:0:103
GAATGAATGCAGAAATTGGCAAGATAATACTGCACCGATGGGAAATGATACTATCCTGAAACATGAGCAAATTGACCAGCCTCAGGATGTGAACTCATTTGCTGGAGGTCACCAGGGCTCTTTCAAGATAGTAAAAACAGTGACTTGTACAGCATAATGAAAAACCTAGGCATTGATTTTGAAGACATCAGACACATGCAGAATGAAAAATTTTTCAGAAATGATTTTTCTGGTGAGGTTGACTTCAGAGA
+
CBCCCFFFFFFFGGGGGGGGGGGHHHHHHHHHHHHHGGGGGHHHHHHHHHHHHHHHHHHHHHHHHHHHHHHHHHHHHHHHGHHHHHHHHHHHHHHHHHHHHHHHFHHGGHGHHFHEGGHHHHHHGHHHHHHHHHHHHGHFHHHHHHHHHFHHHHHHHHHHHHGHGGHHHHHHGHHHHGHHHGHHHHHHHGFHHHHGHGGHHHGHHFGHHHHGHHHHHHBGFGHHGHHHHHHHHHHCGC:GFHGGGGGGGGB
@M05620:46:000000000-D9D58:1:1101:20078:17259 1:N:0:103
GAATGAATGCAGAAATTGGCAAGATAATACTGCACCGATGGGAAATGATACTATCCTGAAACATGAGCAAATTGACCAGCCTCAGGATGTGAACTCATTTGCTGGAGGTCAGAAAAACCTAGGCATTGATTTTGAAGACATCAAACACATGCAGAATGAAAAATTTTTCAGAAATGATTTTTCTGGTGAGGTTGACTTCAGAGAAGATCGGAAGAGCACACGTCTGAACTCCAGTCACCTGAAGCTATCTC
+
CCCCCFFFFFFFGGGGGGGGGGGHHHGHHHHHHGHHGGGGGHHGHHHHHHHHHHHHHHHHHHHHHHHHHHHHHHHHHHGHGHHHGGGHGGGGHHHHHHHHHHHGHGHGGHHHHHHHHGGHHHHHHHHHHHHHHHGHHHHHHHHHHHHHHHHHHHHHHHHHHHHGHHHHHHHHHHHHHHHHHHHHHHHHHHHHHHHHHHHHHHHHHGFHHHGGGGHHHHHHHGHHHGHFFHHHHHGFGGGGGGGGGGGFBFB
@M05620:46:000000000-D9D58:1:1101:21045:17309 1:N:0:103
GAATGAATGCAGAAATTGGCAAGATAATACTGCACCGATGGGAAATGATACTATCCTGAAACATGAGCAAATTGACCAGCCTCAGGATGTGAACTCATTTGCTGGAGGTCACCAGGGCTCTTTCAAGATAGTAAAAACAGTGACTTGTACAGCATAATGAAAAACCTAGGCATTGATTTTGAAGACATCAGACACATGCAGAATGAAAAATTTTTCAGAAATGATTTTTCTGGTGAGGTTGACTTCAGAGA
+
BBBBBFFFFFFFGCGGGGGGGFFHHHFHHHHHHHHHGEGGEHGGHHGGHHHHHHHHHGHHHHHHHHHHHHHHHHHHHGHHGHHHHHHHHGGFFHHHHHHHHHGHHHHGGGHHHHHGGGGHHHHHHGHGHHHHHHHHHGHHHHHHHHHHDHHHHGHHHHHHHHGHGGHHHHHHHHHHHHHHHGHHHHHHHHHHHHHHHHHHGHGHFHFHGHHHHGHGHHGHHHHHGHHHHFHHFHFHHHGCGGGGGGGFGGB
@M05620:46:000000000-D9D58:1:1101:21048:17329 1:N:0:103
GAATGAATGCAGAAATTGGCAAGATAATACTGCACCGATGGGAAATGATACTATCCTGAAACATGAGCAAATTGACCAGCCTCAGGATGTGAACTCATTTGCTGGAGGTCACCAGGGCTCTTTCAAGATAGTAAAAACAGTGACTTGTACAGCATAATGAAAAACCTAGGCATTGATTTTGAAGACATCAGACACATGCAGAATGAAAAATTTTTCAGAAATGATTTTTCTGGTGAGGTTGACTTCAGAGA
+
BCCBCFFFFFFFGGGGGGGGGGGHHHHHHHHHHHHHGGGGGHHHHHHHHHHHHHHHHHHHHHHHHHHHHHHHHHHHHHHHGHHHHHHHHHHHHHHHHHHHHHHHHGHGGHHHHHHGGGHHHHHHHHHHHHHHHHHHHGHHHHHHHHHHHHHHHHHHHHHHHHHHGGHHGHHHHHHHHHHHHGHHHHHHHHHHHHHHHGHHHGHHHHHHHGHHHHHHHHGFHHHHHHHHHHHHHHHGHHHHHHGGGGGGGG/
@M05620:46:000000000-D9D58:1:1101:16988:17337 1:N:0:103
GAATGAATGCAGAAATTGGCAAGATAATACTGCACCGATGGGAAATGATACTATCCTGAAACATGAGCAAATTGACCAGCCTCAGGATGTGAACTCATTTGCTGGAGGTCCCAGGGCTCTTTCAAGATAGTAAAAACAGTGACTTTTACAGCATAATGAAAAACCTAGGCATTGATTTTGAAGACATCAGACACATGCAGAATGAAAAATTTTTCAGAAATGATTTTTCTGGTGAGGTTGTCTTCAGAGAA
+
CCCCCFFFFFFFGGGGGGGGGGGHHHHHHHHHHGHHGGGGGHHHHHHHHHHHHHHHHHHHHHHHHHHHHHHHHHHHHHHHGHHHHHHHHGHFHGHHHHHHHHHHHHHGGHFH3@?EECGH3G4?4?FFG34?4FGH/G24B?4E44D32F?F23F33B?3GHH//22222@<@111<GH1/11?0F?<?1F>GHH1>1<1=<1<00DGHFCGHH<0<D0C0D00:<FHBGC00C0;::/:.900000;FG9
@M05620:46:000000000-D9D58:1:1101:26860:17345 1:N:0:103
GAATGAATGCAGAAATTGGCAAGATAATACTGCACCGATGGGAAATGATACTATCCTGAAACATGAGCAAATTGACCAGCCTCAGGATGTGAACTCATTTGCTGGAGGTCAGAAAAACCTAGGCATTGATTTTGAAGACATCAAACACATGCAGAATGAAAAATTTTTCACAGGGCTCTTTCAAGATAGTAAAAACAGTGACTTGTACAGCATAATGAAAAACCTAGGCATTGATTTTGAAGACATCAGAC
+
CBABCFFFFFFFGGGGGGGGGGFGHHHHHHHHHHHHGGGGGHHHGHHHHHHHHHHHHHHHHHHHHHHHHHHHHHHHHHHHGHHHGGHHHHHHHHHHHHHHHHHHHHHGGHHHHHHHGGGFHHHGHHHHHHHHHHGFHHHGHHHHHHGHHFGCDGHFHHHHHHHHHHHHHHHHHHFGHHHHHHHHHHHHHGHHHHHGGHFGHHHHHGHHGGEFHGHHGHHHHHGGGFHGFHHHEFHHHHHGGGGGGGGGGGF
@M05620:46:000000000-D9D58:1:1101:5092:17353 1:N:0:103
GAATGAATGCAGAAATTGGCAAGATAATACTGCACCGATGGGAAATGATACTATCCTGAAACATGAGCAAATTGACCAGCCTCAGGATGTGAACTCATTTGCTGGAGGTCCCAGGGCTCTTTCAAGATAGTAAAAACAGTGACTTGTACAGCATAATGAAAAACCTAGGCATTGATTTTGAAGACATCAGACACATGCAGAATGAAAAATTTTTCAGAAATGATTTTTCTGGTGAGGTTGACTTCAGAGAA
+
BBCCCFFFFFFFGGGGGGGGGGGHHHHHHHHHHHHHGGGGGHHHHHHHHHHHHHHHHHHHHHHHHHHHHHHHHHHHHHHHGHHHHHFHHGHHHHHHHHHHHHHHHHHGGHHHHHGGGHHHHHHHHHHHHHHHHHHHGHHHHHHHHHHHHHHHHHHHHHHHHHHGGHHHHHHHHHHHHHHHGHHHHHHHHHHHHHHHHHHHHGHHHHHHFHHHHHHHHHHHHHHHHHHHHHHHHHHHHHHHHHGGGGGGGGF
@M05620:46:000000000-D9D58:1:1101:22140:17363 1:N:0:103
GAATGAATGCAGAAATTGGCAAGATAATACTGCACCGATGGGAAATGATACTATCCTGAAACATGAGCAAATTGACCAGCCTCAGGATGTGAACTCATTTGCTGGAGGTCAGAAAAACCTAGGCATTGATTTTGAAGACATCAAACACATGCAGAATGAAAAATTTTTCCCAGGGCTCTTTCAAGATAGTAAAAACAGTGACTTGTACAGCATAATGAAAAACCTAGGCATTGATTTTGAAGACATCAGAC
+
CCCCCFFFFFFFGGGGGGGGGGGHHHHHHHHHHHHHGGGGGHHHHHHHHHHHHHHHHHHHHHHHHHHHHHHHHHHHHHHHGHHHHHHHHHHGHHHGHHHHHHHHHHHGGHHHHGHGHGGHHGHGHHHHHHHHHHGHHHHHHGHHHHHHHHHHHGHHHHHHHHHHHHHHHHHHHGGGHHHHHHHHGHHHHHHHHHHGFHFGHFHHHGHHHHHHHHGHHHHHGGGGHHHFGHFHHHHHHHHGGGGGGGGGGGE
@M05620:46:000000000-D9D58:1:1101:22123:17368 1:N:0:103
GAATGAATGCAGAAATTGGCAAGATAATACTGCACCGATGGGAAATGATACTATCCTGAAACATGAGCAAATTGACCAGCCTCAGGATGTGAACTCATTTGCTGGAGGTCAGAAAAACCTAGGCATTGATTTTGAAGACATCAAACACATGCAGAATGAAAAATTTTTCCCAGGGCTCTTTCAAGATAGTAAAAACAGTGACTTGTACAGCATAATGAAAAACCTAGGCATTGATTTTGAAGACATCAGAC
+
CCCCCFFFFFFFGGGGGGGGGGGHHHHHHHHHHHHHGGGGGHHHHHHHHHHHHHHHHHHHHHHHHHHHHHHHHHHHHHGGFHHHGGGHGFGGHHHHHHHHHHHHHHHGGHHHHHHFHGGHHHHHHHHHHHHHHHGHHHHHHHHHHHHHHHHHHHHHHHHHHHHHHHHHHGHHHFFGHHHHHHHHHGHHHHHGHHHGHHGHFHHHHHHHHHGHHGHGHHHHHFGGHHHHHHHHGHHHHHGGGGGGGGGGGGG
@M05620:46:000000000-D9D58:1:1101:12985:17385 1:N:0:103
GAATGAATGCAGAAATTGGCAAGATAATACTGCACCGATGGGAAATGATACTATCCTGAAACATGAGCAAATTGACCAGCCTCAGGATGTGAACTCATTTGCTGGAGGTCCCAGGGCTCTTTCAAGATAGTAAAAACAGTGACTTGTACAGCATAATGAAAAACCTAGGCATTGATTTTGAAGACATCAGACACATGCAGAATGAAAAATTTTTCAGAAATGATTTTTCTGGTGAGGTTGACTTCAGAGAA
+
CCCCDFFFFFFFGGGGGGGGGGGHHHHHHHHHHHHHGGGGGHHHHHHHHHHHHHHHHHHHHHHHHHHHHHHHHHHHHHHHGHHHHHHHHGGHHHHHHHHHHHHHHHHGGHHHHHGGGHHHHHHHHHHHHHHHHHHHGHHHHHHHHHHHHHHHHHHHHHHHHHHGGHHHHHHHHHHHHHHHGHHHHHHHHHHHHHHHHHHHHHHHHHHHHHHHHHHHHHHHHHHHHHHHHHHHHHHHHHHHHHHHHGGGGGG
@M05620:46:000000000-D9D58:1:1101:2509:17414 1:N:0:103
GAATGAATGCAGAAATTGGCAAGATAATACTGCACCGATGGGAAATGATACTATCCTGAAACATGAGCAAATTGACCAGCCTCAGGATGTGAACTCATTTGCTGGAGGTCAGAAAAACCTAGGCATTGATTTTGAAGACATCAAACACATGCAGAATGAAAAATTTTTCCCAGGGCTCTTTCAAGATAGTAAAAACAGTGACTTGTACAGCATAATGAAAAACCTAGGCATTGATTTTGAAGACATCAGAC
+
BABABFFFFFFFFCCGGGGGGGFHHHHHGHHHHHHGF2EEGHGFHHHFHFHHGGHHHHHHHHFHHHHHGGHGFFFFGFFHGGHHGHFGGGHFHHHGBGHHHFHHFGHGGHBGHFHHGG?EGHFHHGHHGHHHHFCFHGHHHHHHHHHHHHHHHHGFGHHFHHHHHHHHHHGHECDGFGGFHHHGHEHHHHHGHGGFGFDFFHHFHGHHHHHHGHHHHHHGHHGGHHHEHHHHHHHHHHHGGGGGGGGGGGF
@M05620:46:000000000-D9D58:1:1101:13759:17422 1:N:0:103
GAATGAATGCAGAAATTGGCAAGATAATACTGCACCGATGGGAAATGATACTATCCTGAAACATGAGCAAATTGACCAGCCTCAGGATGTGAACTCATTTGCTGGAGGTCAGAAAAACCTAGGCATTGATTTTGAAGACATCAAACACATGCAGAATGAAAAATTTTTCCCAGGGCTCTTTCAAGATAGTAAAAACAGTGACTTGTACAGCATAATGAAAAACCTAGGCATTGATTTTGAAGACATCAGAC
+
CCCCCFFFFFFFGGGGGGGGGGGHHHHHHHHHHHHHGGGGGHGHHHHHHHHHHHHHHHHHHHHHHHHHHHHHHHHHHHHHGHHHGHHHHGHHHHHHHHHHHHHHHHHGGHGHHHHHHGGHHHHHHHHHHHHHHHGHHHHHHHHFHHGHHHHHHHHHHHHHHHHHHHHHHHHHHGDDHHHHHHHHHHHHHHFHHHHGGHFGHGHHHBGHFHHHHGHHHHHHHHGGHGGHHHHHFHHHHHHGGFFFGGGGGGG
@M05620:46:000000000-D9D58:1:1101:24961:17437 1:N:0:103
GAATGAATGCAGAAATTGGCAAGATAATACTGCACCGATGGGAAATGATACTATCCTGAAACATGAGCAAATTGACCAGCCTCAGGATGTGAACTCATTTGCTGGAGGTCCCAGGGCTCTTTCAAGATAGTAAAAACAGTGACTTGTACAGCATAATGAAAAACCTAGGCATTGATTTTGAAGACATCAGACACATGCAGAATGAAAAATTTTTCAGAAATGATTTTTCTGGTGAGGTTGACTTCAGAGAA
+
BBBBBFFFFFFFGGGGGGGGGGGHHHHHHHHHHHHHGGGGGHHHHHHHHHHHHHHHHGHHHHHHHHHHHHHHHHHHHHHHGHHHHHHHHHHHHHHHHHHHHHHHHHHGGHHHHHGGGHHHHHHHHHHHHGHHHHHHGHHHHHHHHHHHHHHHHHHHHHHHHHHGGHHHHHHHHHGHHHHHGHHHHHHHHHHHHHHHHHHHHHHHHHHHHHHHHHHHHHHGHHHHHHHHHHHHHHHHGHHHHHGGGGGFGEF
@M05620:46:000000000-D9D58:1:1101:13751:17441 1:N:0:103
GAATGAATGCAGAAATTGGCAAGATAATACTGCACCGATGGGAAATGATACTATCCTGAAACATGAGCAAATTGACCAGCCTCAGGATGTGAACTCATTTGCTGGAGGTCAGAAAAACCTAGGCATTGATTTTGAAGACATCAAACACATGCAGAATGAAAAATTTTTCCCAGGGCTCTTTCAAGATAGTAAAAACAGTGACTTGTACAGCATAATGAAAAACCTAGGCATTGATTTTGAAGACATCAGAC
+
CBCCCFFFFFFFGGGGGGGGGGGHHHHHHHHHHHHHGGGGGHHHHHHHHHHHHHHHHHHHHHHHHHHHHHHGHHHHHGHHGHHHHHHHHHHGHHHHHHHHHHHHHHHGGHGHHHHHHGGHHHHHHHHGHHHHHHGHHHHHHHHFHHFHHHHHHHHGHHHHHGHHHHHHHHHHHFCDGHHHHHGHHHGGHHHHHHHGHHHHGHHHHHFHFGHHHFGHHHFH0CFGHHHHHHHHGFHHHHHEGGGGGGGGGGF
@M05620:46:000000000-D9D58:1:1101:29264:17451 1:N:0:103
GAATGAATGCAGAAATTGGCAAGATAATACTGCACCGATGGGAAATGATACTATCCTGAAACATGAGCAAATTGACCAGCCTCAGGATGTGAACTCATTTGCTGGAGGTCACCAGGGCTCTTTCAAGATAGTAAAAACAGTGACTTGTACAGCATAATGAAAAACCTAGGCATTGATTTTGAAGACATCAGACACATGCAGAATGAAAAATTTTTCAGAAATGATTTTTCTGGTGAGGTTGACTTCAGAGA
+
CCCCCFFFFFFFGGGGGGFGGGGHHHHHHHHHHHHHGGGGGHFHHHHHHHHHHHHHHHHHFHHHHGHHHHHHHHHHHHGFFHHHHHHHHHHFHHHHHHHHHHHHHGHGGHHHHGHGGGHHHHHHHHHHHHHGHHHHHGHHBFGHHHHFFFHHBFFHGHFHHHHHGFFBGHBFFHHDGHHHHGHFDFCGFFGFFHFFHFEFHHFDGHHHHGHHHGHHGDDHFHGGHHHHHHHHFCCCGFHEC/FFGFGGGGF
@M05620:46:000000000-D9D58:1:1101:21962:17464 1:N:0:103
GAATGAATGCAGAAATTGGCAAGATAATACTGCACCGATGGGAAATGATACTATCCTGAAACATGAGCAAATTGACCAGCCTCAGGATGTGAACTCATTTGCTGGAGGTCACCAGGGCTCTTTCAAGATAGTAAAAACAGTGACTTGTACAGCATAATGAAAAACCTAGGCATTGATTTTGAAGACATCAGACACATGCAGAATGAAAAATTTTTCAGAAATGATTTTTCTGGTGAGGTTGACTTCAGAGA
+
CBCCCFFFFFFFGGGGGGGGGGGHHHGHHHHHHHHHGGGGGGHHHHHHHHHHHHHHHGHHHHHHHHHHHHHHHHGHHHHHGHHHHHHHHGHHHHHHHHHHHHHHHHHGGHHHHHHGGGHHHHHHHHHHHHHHHHHHHGHHHHHHHHHHHHHHHHHHHHHHHHHHGGHHHHHHHHHHHHHHHGHHHHHHHHHHHHHHHHHHHHHHHHHHHHHHHHHHHHHHHHHHHHHHHHHHHHHHHHHHHHGGGGGGGGB
@M05620:46:000000000-D9D58:1:1101:14191:17535 1:N:0:103
GAATGAATGCAGAAATTGGCAAGATAATACTGCACCGATGGGAAATGATACTATCCTGAAACATGAGCAAATTGACCAGCCTCAGGATGTGAACTCATTTGCTGGAGGTCCCAGGGCTCTTTCAAGATAGTAAAAACAGTGACTTGTACAGCATAATGAAAAACCTAGGCATTGATTTTGAAGACATCAGACACATGCAGAATGAATATTTTTTCAGTAATGATTTTTCTGGTGATGTTTACTTCGGAGAA
+
CBCCCFFFFFFFGGGGGGGGGGGHHHHHHHHHHHHHGGGGGHHHHHHHHHHHHHHHHHHHHHHHHHHHHHHHHHHHHHHHGHHHHHHHHHHHHHHHHHHHHHHHHH11?23133111B/?3?4F443BG3?FH4H3</2?334D4333DH32BG3D?3FG330//=22222@@>1F111FG111?G1111110001>1>11>11>G000=H00-/=000;G00CG0C0/<C00;00<:000<000..;AC:
@M05620:46:000000000-D9D58:1:1101:9988:17537 1:N:0:103
GAATGAATGCAGAAATTGGCAAGATAATACTGCACCGATGGGAAATGATACTATCCTGAAACATGAGCAAATTGACCAGCCTCAGGATGTGAACTCATTTGCTGGAGGTCCCAGGGCTCTTTCAAGATAGTAAAAACAGTGACTTGTACAGCATAATGAAAAACCTAGGCATTGATTTTGAAGACATCAGACACATGCAGAATGAAAAATTTTTCAGAAATGATTTTTCTGGTGAGGTTGACTTCAGAGAA
+
CCDDDFFFFFFFGGGGGGGGGGGHHHHHHHHHHGHHGGGGGHHGHHHHHHHHHHHHHHHHHHHHHHHHHHHGHHHHHHGHGHHHHGHHHHHHHHHHHHHHHHHHHHHGGHHHHHGGGHHHHHHHHHHHHHHHHHHHGHHHHHHHHHHHHHHHHHHHHHGHHHHGGHHHHHHHHHHHHHHHGHHHHHHHHHHHHHHHHHHGHHHHHHHHHHHHHHHHHHHHHHHHHHHHHHHHHHHHHHHHHHGGGGHGFF0
@M05620:46:000000000-D9D58:1:1101:12599:17552 1:N:0:103
GAATGAATGCAGAAATTGGCAAGATAATACTGCACCGATGGGAAATGATACTATCCTGAAACATGAGCAAATTGACCAGCCTCAGGATGTGAACTCATTTGCTGGAGGTCACCAGGGCTCTTTCAAGATAGTAAAAACAGTGACTTGTACAGCATAATGAAAAACCTAGGCATTGATTTTGAAGACATCAGACACATGCAGAATGAAAAATTTTTCAGAAATGATTTTTCTGGTGAGGTTGACTTCAGAGA
+
BBBCCFFFFFFFGGGGGGGGGGGHHHHHHHHHHHHHGGGGGHHHHHHHHHHHHHHHHHHHHHHHHHHHHHHHHHHHHHHHGHHHHHHHHHHHHHHHHHHHHHHHHHHGGHHHHHHGGGHHHHHHHHHHHHHHHHHHHGHHHHHHHHHHHHHHHHHHHHHHHHHHGGHHHHHHHHHHHHHHHGHHHHHHHHHHHHHHHHHHHHHHHHHHHHHHHHHHHHHHHGHHHHHHHHHHHHHHHHHHHHGGGGGGGGF
@M05620:46:000000000-D9D58:1:1101:7120:17619 1:N:0:103
GAATGAATGCAGAAATTGGCAAGATAATACTGCACCGATGGGAAATGATACTATCCTGAAACATGAGCAAATTGACCAGCCTCAGGATGTGAACTCATTTGCTGGAGGTCCCAGGGCTCTTTCAAGATAGTAAAAACAGTGACTTGTACAGCATAATGAAAAACCTAGGCATTGATTTTGAAGACATCAGACACATGCAGAATGAAAAATTTTTCAGAAATGATTTTTCTGGTGAGGTTGACTTCAGAGAA
+
CCBCCFFFFFFFGGGGGGGGGGGHHHHHHHHHHHHHEEEGGHHHHHHHHGHHHHHHHHHHGHHHHHHHHHHHHHHHHHGGGHHHGHGGHFGGHHHHGHHHHHHGHHHGGHHHHHGGGHHHHHHHHHHHHHHHHHHHGHHHHHHHHHHHHHHHHHHHHHHHHHGGGHHGHHHHHHHHHHHHGHHHHHHHHHHHHHHHHHHHHHHHHHHHHHHHHHHHHGHHHHHHHHHHHHHHGHHHHHHHGHGGGGGGGGG
@M05620:46:000000000-D9D58:1:1101:18868:17625 1:N:0:103
GAATGAATGCAGAAATTGGCAAGATAATACTGCACCGATGGGAAATGATACTATCCTGAAACATGAGCAAATTGACCAGCCTCAGGATGTGAACTCATTTGCTGGAGGTCCCAGGGCTCTTTCAAGATAGTAAAAACAGTGACTTGTACAGCATAATGAAAAACCTAGGCATTGATTTTGAAGACATCAGACACATGCAGAATGAAAAATTTTTCAGAAATGATTTTTCTGGTGAGGTTGACTTCAGAGAA
+
BBBBBFFDFFFFGGFGGGGGGGGCGHHHHHHHHHHHGAGGEEEGEFHFHHHHEGHFHGFGHHGDFFFFHFFHHDEGFFHHGGHFHFGHHEGFFHFHHHHHHHGHBGG?FHHHHHGGGGHGHHHFHHGHHHHHHHHHGFHHGHGHHHHHHGGHHHHFHGFHHBHFGHHHHHFHHHHHHHHHGHHGHFGHHHEHGHHGBFFDGHHHHHGHHGGDFGHHHDDBGEFHHHHFGHHGGHFHHCGHHHGGGFFFF//
@M05620:46:000000000-D9D58:1:1101:18848:17627 1:N:0:103
GAATGAATGCAGAAATTGGCAAGATAATACTGCACCGATGGGAAATGATACTATCCTGAAACATGAGCAAATTGACCAGCCTCAGGATGTGAACTCATTTGCTGGAGGTCCCAGGGCTCTTTCAAGATAGTAAAAACAGTGACTTGTACAGCATAATGAAAAACCTAGGCATTGATTTTGAAGACATCAGACACATGCAGAATGAAAAATTTTTCAGAAATGATTTTTCTGGTGAGGTTGACTTCAGAGAA
+
CCCCCFFFFFFFGGGGGGGGGGGHHHHHHHHHHHHHGGGGGHHHHHHHHHHHHHHHHHHHHHHHHHHHHHHHHHHHHHHHGHHHHHHHHGHHHHHHHHHHHHHHHHHGGHHHHHGGGHHHHHHHHHHHHHHHHHHHGHHHHHHHHHHHHHHHHHHHHHHHHHHGGHHHHHHHHHHHHHHHGHHHHHHHHHHHHHHHHHHHHHHHHHHHHHHHHHHHHHHHHHHHHHHHHHHHHHHHHHHHHHGGGHHGGGG
@M05620:46:000000000-D9D58:1:1101:21042:17641 1:N:0:103
GAATGAATGCAGAAATTGGCAAGATAATACTGCACCGATGGGAAATGATACTATCCTGAAACATGAGCAAATTGACCAGCCTCAGGATGTGAACTCATTTGCTGGAGGTCCCAGGGCTCTTTCAAGATAGTAAAAACAGTGACTTGTACAGCATAATGAAAAACCTAGGCATTGATTTTGAAGACATCAGACACATGCAGAATGAAAAATTTTTCAGAAATGATTTTTCTGGTGAGGTTGACTTCAGAGAA
+
CCCCCFFFFFFFGGGGGGGGGGGHHHHHHHHHHHHHGGGGGHHHHHHHHHHHHHHHHHHHHHHHHHHHHHHHHHHHHHHHGHHHHGHHHHHHHHHHHHHHHHHHHHHGGHHHHHGGGHHHHHHHHHHHHHHHHHHHGHHHHHHHHHHHHHHHHHHHHHHHHHHGGHHHHHHHHHHHHHHHGHHHHHHHHHHHHHHHHHHHHHHHHHGHHHHHHHHHHHGHHHHHHHHHHHHGHHGHHHHHHHGGGGGGGGG
@M05620:46:000000000-D9D58:1:1101:9373:17665 1:N:0:103
GAATGAATGCAGAAATTGGCAAGATAATACTGCACCGATGGGAAATGATACTATCCTGAAACATGAGCAAATTGACCAGCCTCAGGATGTGAACTCATTTGCTGGAGGTCAGAAAAACCTAGGCATTGATTTTGAAGACATCAAACACATGCAGAATGAAAAATTTTTCCCAGGGCTCTTTCAAGATAGTAAAAACAGTGACTTGTACAGCATAATGAAAAACCTAGGCATTGATTTTGAAGACATCAGAC
+
CCCCCFFFFFFFGGGGGGGGGGGGHHHHHHHHHHHHGEGGGHGGHGGHHHHHHHHHHFHHHHFFGFHHGHHHHGHHHHHHGHHHHHGHHFGFGHGHHHHHHHHHHHHGGHFHGHHHGGFHHHHGHHHHHHHHHHFFHFHHHHHHHHHHHHHHHHHHHHHGHHHHHGHHHHHHHGGGHGHHHHGHHGHGHHHGHHHGHHDFHHGHHHGHGGHGHHGFHHHGHHGGHGGFBGHFFHHHHHHEGGGGGGFGGGB
@M05620:46:000000000-D9D58:1:1101:12351:17705 1:N:0:103
GAATGAATGCAGAAATTGGCAAGATAATACTGCACCGATGGGAAATGATACTATCCTGAAACATGAGCAAATTGACCAGCCTCAGGATGTGAACTCATTTGCTGGAGGTCCCAGGGCTCTTTCAAGATAGTAAAAACAGTGACTTGTACAGCATAATGAAAAACCTAGGCATTGATTTTGAAGACATCAGACACATGCAGAATGAAAAATTTTTCAGAAATGATTTTTCTGGTGAGGTTGACTTCAGAGAA
+
BABBBFFFFFFFCGGGGGGGGGGHHHHHHHHHHHHHGGEGGHHHHHHHHHHHHHHHHGHHHHHHHHHGHHHHHHHHHHHHGHHHHHHHHHHHHHHHHHHGHHHHHHHGGHHHHHGGGHHHHHHGHHHHHHHHHHHHGHHHHHHHHHHHGHHHHHHHHHHHHHHGGHHHHHHHGHHHHHHHGHHHHHHHHHHGHHHHHHHHHGHHHHHHHHHHHHGHHHHHHHHHHHHHHHHHHHHHHHHHHGGGGGGGGGG
@M05620:46:000000000-D9D58:1:1101:26538:17707 1:N:0:103
GAATGAATGCAGAAATTGGCAAGATAATACTGCACCGATGGGAAATGATACTATCCTGAAACATGAGCAAATTGACCAGCCTCAGGATGTGAACTCATTTGCTGGAGGTCCCAGGGCTCTTTCAAGATAGTAAAAACAGTGACTTGTACAGCATAATGAAAAACCTAGGCATTGATTTTGAAGACATCAGACACATGCAGAATGAAAAATTTTTCAGAAATGATTTTTCTGGTGAGGTTGACTTCAGAGAA
+
BBBBBFFFFFFFGGGGGGGGGGGGHHHHHHHHHHHHGEGGGHHHHHHHHHHHHHHHHHHHHHHHHHHHHHHHHHHHHHHHGHHHHGHHHHHHHHHHHHHHHHHHHHHGGHHHHHGGGHHHHHHHHHHHHHHHHHHHGHHHHHHHHHHHHHHHHHHHHHHHHHHGGHHHHHHHHHHHHHHHGHHHHHHHHHHHHHHHHHHHHHHHHHHHHHHHHHHHHHHHHHHHHHHHHHHHHHHHHHHHHHGGGGGFGGG
@M05620:46:000000000-D9D58:1:1101:11964:17774 1:N:0:103
GAATGAATGCAGAAATTGGCAAGATAATACTGCACCGATGGGAAATGATACTATCCTGAAACATGAGCAAATTGACCAGCCTCAGGATGTGAACTCATTTGCTGGAGGTCCCAGGGCTCTTTCAAGATAGTAAAAACAGTGACTTGTACAGCATAATGAAAAACCTAGGCATTGATTTTGAAGACATCAGACACATGCAGAATGAAAAATTTTTCAGAAATGATTTTTCTGGTGAGGTTGACTTCAGAGAA
+
CABBCFFFFFFFGGGGGGGGGGGHHHGHHHHHHHHHGGGGGHHHHHHHHHHHHHHHHHHHHHHHHHHHHHHHHHHHHHHHGHHHHHGHHHHHHHHHHHHHHHHHHHHGGHHHHHGGGHHHHHHHHHHHHHHHHHHHGHHHHHHHHHHHHHHHHHHHHHHHHHHGGHHHHHHHHHHHHHHHGHHHHHHHHHHHHHHHHHHHHHHHHHHHHHHHHHHHGHHHHHHHHHHHHHHHHHHHHHHHHHGGGGGGGGG
@M05620:46:000000000-D9D58:1:1101:2761:17829 1:N:0:103
GAATGAATGCAGAAATTGGCAAGATAATACTGCACCGATGGGAAATGATACTATCCTGAAACATGAGCAAATTGACCAGCCTCAGGATGTGAACTCATTTGCTGGAGGTCCCAGGGCTCTTTCAAGATAGTAAAAACAGTGACTTGTACAGCATAATGAAAAACCTAGGCATTGATTTTGAAGACATCAGACACATGCAGAATGAAAAATTTTTCAGAAATGATTTTTCTGGTGAGGTTGACTTCAGAGAA
+
AAACCFFFFFFFGGGGGGGGGGGHHGHHHHHHHHHHFEEGGHHHHHHHHHHHHHHHHHHHHHHHHGHHHHGHHHHHHHHHGHHHGHHHHHHHHHHHHHHHHHHHHHHGGHHHHHGGGHHHHHHHHHHHHHHHHHHHGHHGHHHHHHHHHHHHHHHHHHGHHHHGGHHHHHHHHHHHHHHHGHHHHHHHHHHHHHHHHHHHHHHHGHHHHHHHHHHHHHHHHHHHHHHHHHHHHHHHGHHHHHGGGGGFGGG
@M05620:46:000000000-D9D58:1:1101:2777:17837 1:N:0:103
GAATGAATGCAGAAATTGGCAAGATAATACTGCACCGATGGGAAATGATACTATCCTGAAACATGAGCAAATTGACCAGCCTCAGGATGTGAACTCATTTGCTGGAGGTCCCAGGGCTCTTTCAAGATAGTAAAAACAGTGACTTGTACAGCATAATGAAAAACCTAGGCATTGATTTTGAAGACATCAGACACATGCAGAATGAAAAATTTTTCAGAAATGATTTTTCTGGTGAGGTTGACTTCAGAGAA
+
BBBBBFFFFFFFGGGGGGFGGGGHHHGHHHHHHHHHGEGGGHHHHGHHHHHHHHHHHHHHHHHGGBGHHHHHHHHHHHHHGHHHHHHHHHHHHHHHHHHHHHHHHHHGGHHHHHGGGHHHHHHHHGHHHHHHHHHHGHHHHHHHHHHHHHHHHHGHHHHHHHHGGHHGHHHHHHHHHHHHFHHHHHHHHHGHHHHHHHHEHHHHHHHHFHHHHHHHHHHHHHHHHHHHHHHHHHBGFHHHHHGGGGGGGFG
@M05620:46:000000000-D9D58:1:1101:2742:17845 1:N:0:103
GAATGAATGCAGAAATTGGCAAGATAATACTGCACCGATGGGAAATGATACTATCCTGAAACATGAGCAAATTGACCAGCCTCAGGATGTGAACTCATTTGCTGGAGGTCCCAGGGCTCTTTCAAGATAGTAAAAACAGTGACTTGTACAGCATAATGAAAAACCTAGGCATTGATTTTGAAGACATCAGACACATGCAGAATGAAAAATTTTTCAGAAATGATTTTTCTGGTGAGGTTGACTTCAGAGAA
+
CCCCCFFFFFFFGGGGGGGGGGGHHHHHHHHHHHHHGFGGGHGHHHHHHHHHHHHHHHHGHHHHHHHHHHHHHHHHHHHHGHHHGHGFHFGGHHHHHHHHHHHHHHHGGHHHHHGGGHHHHHHHHHHHHHHIGHHHGHHHHHHHHGHHHHHGHHHHHHHHHHHGGHHHHHHHHHHHHHHHGHHHHHHHHGHHHHHHHHHGHHHGGHHHHHHHHHHHHHHHHHHHHHHHHHHHHHHHHHHHHHGGGGGGGGG
@M05620:46:000000000-D9D58:1:1101:10051:17902 1:N:0:103
GAATGAATGCAGAAATTGGCAAGATAATACTGCACCGATGGGAAATGATACTATCCTGAAACATGAGCAAATTGACCAGCCTCAGGATGTGAACTCATTTGCTGGAGGTCACCAGGGCTCTTTCAAGATAGTAAAAACAGTGACTTGTACAGCATAATGAAAAACCTAGGCATTGATTTTGAAGACATCAGACACATGCAGAATGAAAAATTTTTCAGAAATGATTTTTCTGGTGAGGTTGACTTCAGAGA
+
CBCCCFFFFFFFGGGGGGGGGGGHHHHHFHHHHHHHGGEGGHGFHHHHHHHHHHHHHHHHHHHHFHHHHGGGHHGHHHHHGHHHHGGFHGHHHHHHHHHHHHHHHHHGGHGHHHHGGGHHHHHHHHHHHHHHHHGHHGGHHHGHHHHHHHHHHHHHHHHHHHHHGGHHHHHHHHHHHHHHHGHHHHHHHHHHHHHHHHHHHHFFHHHGHHHHHHHHHGGFHHHHHHHHHHHHHHHHHHHHHHGGGGGGGGB
@M05620:46:000000000-D9D58:1:1101:16599:17944 1:N:0:103
GAATGAATGCAGAAATTGGCAAGATAATACTGCACCGATGGGAAATGATACTATCCTGAAACATGAGCAAATTGACCAGCCTCAGGATGTGAACTCATTTGCTGGAGGTCAGAAAAACCTAGGCATTGATTTTGAAGACATCAAACACATGCAGAATGAAAAATTTTTCAGAAATGATTTTTCTGGTGAGGTTGACTTCAGAGAAGATCGGAAGAGCACACGTCTGAACTCCAGTCACCTGAAGCTATCTC
+
CCCCCFFFFFFFGGGGGGGGGGGHHHHHHHHHHHHHGGGGGHHHGHHHHHHHHHHHHHHHHHHHHHHHHHHHHHHHHHGHGHHHHHHHHHHHHHHHHHHHHHHHHHHGGHHHHHHHHGGHHHHHHHHHHIHHHHGHHHHHHHHHHHHHHHHHHHHHHHHHHHHHHHHHHHHHHHHHHHHHHHHHHHHHHHHHHHHHHHHHHHHHHHHHHHGGGGHHHHHGHGHHHGHHHHHHHHGGGGGGGGGGGGGGFGG
@M05620:46:000000000-D9D58:1:1101:16926:17981 1:N:0:103
GAATGAATGCAGAAATTGGCAAGATAATACTGCACCGATGGGAAATGATACTATCCTGAAACATGAGCAAATTGACCAGCCTCAGGATGTGAACTCATTTGCTGGAGGTCACCAGGGCTCTTTCAAGATAGTAAAAACAGTGACTTGTACAGCATAATGAAAAACCTAGGCATTGATTTTGAAGACATCAGACACATGCAGAATGAAAAATTTTTCAGAAATGATTTTTCTGGTGAGGTTGACTTCAGAGA
+
CCCCCFFFFFFFGGGGGGGGGGGHHHHHHHHHHHHHGGGGGHHHHHHHHHHHHHHHHHHHHHHHHHHHHHHHHHHHHHHHGHHHHHHHHHHHHHHHHHHHHHHHHHHGGHHHHHHGGGHHHHHHHHHHHHHHHHHHHGHHHHHHHHHHHHHHHHHHHHHGHHHHGGHHHHHHHHHHHHHHHGHHGHHHHHHFHHHHHHGHHHHGHHHHHHHHHHHHHHHHHHHHGHHHHHHHCCFHHGHHHHGGGGGGGGF
@M05620:46:000000000-D9D58:1:1101:19304:17991 1:N:0:103
GAATGAATGCAGAAATTGGCAAGATAATACTGCACCGATGGGAAATGATACTATCCTGAAACATGAGCAAATTGACCAGCCTCAGGATGTGAACTCATTTGCTGGAGGTCACCAGGGCTCTTTCAAGATAGTAAAAACAGTGACTTGTACAGCATAATGAAAAACCTAGGCATTGATTTTGAAGACATCAGACACATGCAGAATGAAAAATTTTTCAGAAATGATTTTTCTGGTGAGGTTGACTTCAGAGA
+
CCCCCFFFFFFFGGGGGGGGGGGHHHHHHHHHHHHHGGGGGHHHHHHHHHHHHHHHHHHHHHHHHHHHHHHHHHHHHHHHGHHHHHHHHGHHHHHHHHHHHHHHHFHGGHHHGGHGGGHHHHHHHHHHHHHHHHHHHGHHHHHHHHHHHHHHGHHHHHHHHHHHGGHHHHFHHHHFHHHHHGHHFFHHGHHHHGHHHHHHHHHGEHHHHHGHHHHHHHHHHHHHHHHHHHHHHGHHHHHHFHGGGGGGGGF
@M05620:46:000000000-D9D58:1:1101:13591:18020 1:N:0:103
GAATGAATGCAGAAATTGGCAAGATAATACTGCACCGATGGGAAATGATACTATCCTGAAACATGAGCAAATTGACCAGCCTCAGGATGTGAACTCATTTGCTGGAGGTCACCAGGGCTCTTTCAAGATAGTAAAAACAGTGACTTGTACAGCATAATGAAAAACCTAGGCATTGATTTTGAAGACATCAGACACATGCAGAATGAAAAATTTTTCAGAAATGATTTTTCTGGTGAGGTTGACTTCAGAGA
+
CCDDDFFFFFFFGGGGGGGGGGGHHHHHHHHHHHHHGGGGGHHHHHHHHHHHHHHHHHHHHHHHHHHHHHHHHHHHHHHHGHHHHHHHHHHHHHHHHHHHHHHHHHHGGHHHHHHGGGHHHHHHHHHGHHHHHHHHHGHHHHHHHHFGHHHHHHHHHHHHHGHHGGHHHHHHHHHHHGHHHGHHHGHHHHHHHHHHHHHHHHHHHHHHHHGHHHHHHHHHHHHHHHHHHHHGHHHHHGHHHHGGGGGGGGC
@M05620:46:000000000-D9D58:1:1101:28715:18020 1:N:0:103
GAATGAATGCAGAAATTGGCAAGATAATACTGCACCGATGGGAAATGATACTATCCTGAAACATGAGCAAATTGACCAGCCTCAGGATGTGAACTCATTTGCTGGAGGTCACCAGGGCTCTTTCAAGATAGTAAAAACAGTGACTTGTACAGCATAATGAAAAACCTAGGCATTGATTTTGAAGACATCAGACACATGCAGAATGAAAAATTTTTCAGAAATGATTTTTCTGGTGAGGTTGACTTCAGAGA
+
CCCCDFFFFFFFGGGGGGGGGGGHHHHHHHHHHHHHGGGGGHHHHHHHHHHHHHHHHHHHHHHHHGHHHHHHHHHHHHHHGHHHHHHHHHHHHHHHHHHHHHHHHHHGGHHHHD1FGDEC3GH44FF3?43BHHHHHDAEFGFFEHHFDG3DCFGDGB?FHHHH?GCGFHFC2F1?DGHHFEG=1C1FGDD<10<<FDGDD1G100DFHGGHHHHBD=0DGDB0<GHHG/00C0CBCF/C//<0C00<BB/
@M05620:46:000000000-D9D58:1:1101:9631:18023 1:N:0:103
GAATGAATGCAGAAATTGGCAAGATAATACTGCACCGATGGGAAATGATACTATCCTGAAACATGAGCAAATTGACCAGCCTCAGGATGTGAACTCATTTGCTGGAGGTCACCAGGGCTCTTTCAAGATAGTAAAAACAGTGACTTGTACAGCATAATGAAAAACCTAGGCATTGATTTTGAAGACATCAGACACATGCAGAATGAAAAATTTTTCAGAAATGATTTTTCTGGTGAGGTTGACTTCAGAGA
+
CCCCCFFFFFFFGGGGGGGGGGGHHHHHGHHHHHHHGGGGGHHHHHHHHHHHHHHHHHHHHHHHHHHHHHHHHHHHHHHHGHHHHHHHHHHHHHHHHHHHHHHHHHHGGH3G33FFA/?/BG?BH4B3B4??FHHHFE/F4334D4233?33223D333DGHHCGA22F=22@>11FGHF1F==1=011111<<<01111=G01<GFHH.CGHHB<0=GH00;0CGHHF/0C::/0;.C///0;900;00:
@M05620:46:000000000-D9D58:1:1101:6576:18028 1:N:0:103
GAATGAATGCAGAAATTGGCAAGATAATACTGCACCGATGGGAAATGATACTATCCTGAAACATGAGCAAATTGACCAGCCTCAGGATGTGAACTCATTTGCTGGAGGTCACCAGGGCTCTTTCAAGATAGTAAAAACAGTGACTTGTACAGCATAATGAAAAACCTAGGCATTGATTTTGAAGACATCAGACACATGCAGAATGAAAAATTTTTCAGAAATGATTTTTCTGGTGAGGTTGACTTCAGAGA
+
CCCCCFFFFFFFGGGGGGGGGGGHHHHHFHHHHHHHGGGGGHHHHHHHHHHHHHHHHHGHHHHHHGHHHHHHHHHHHHHHGHHHHHHHHFHHHHHHHHHHHH4FGGHEGHHHHGHGGGHHHHHHHGHHHHHHGHHHHGHHHHGHHHHHHHHHGHHHHHHGHHHHGGHHHHHHHHHHHHHHHGHHHHHHHHHGHHHHHGHHHHHHHGHHHHGHHGHHHHHFHGHFGHHHHHHHHHHHHHHHHGGFGGGGGFC
@M05620:46:000000000-D9D58:1:1101:6577:18047 1:N:0:103
GAATGAATGCAGAAATTGGCAAGATAATACTGCACCGATGGGAAATGATACTATCCTGAAACATGAGCAAATTGACCAGCCTCAGGATGTGAACTCATTTGCTGGAGGTCACCAGGGCTCTTTCAAGATAGTAAAAACAGTGACTTGTACAGCATAATGAAAAACCTAGGCATTGATTTTGAAGACATCAGACACATGCAGAATGAAAAATTTTTCAGAAATGATTTTTCTGGTGAGGTTGACTTCAGAGA
+
BBBBBFFFFFFFGGGGGGGGGGFHHHHHHHHHHGHHGCGGGDFHHHHGHHHHHGHHHHFHHHHHHGHHHHFGFGGGHHHHGHHHHHGHHFGGHHHHGHHHHH4FEFGEGHHHHHHGGGHHHHGHHHHHFGHGHGGGHGGFGHHHHHGHHHGGGHHHHHHGHHHHGGHGGHHHHGHHHHHHHGHHHHGGHHHHHHHHHHHHGHHHHHHHHGGHGHHGHHGHFFHHEHHFHHHHGGHFHHFHFFGGGGFGGGF
@M05620:46:000000000-D9D58:1:1101:12562:18071 1:N:0:103
GAATGAATGCAGAAATTGGCAAGATAATACTGCACCGATGGGAAATGATACTATCCTGAAACATGAGCAAATTGACCAGCCTCAGGATGTGAACTCATTTGCTGGAGGTCAGAAAAACCTAGGCATTGATTTTGAAGACATCAAACACATGCAGAATGAAAAATTTTTCCCAGGGCTCTTTCAAGATAGTAAAAACAGTGACTTGTACAGCATAATGAAAAACCTAGGCATTGATTTTGAAGACATCAGAC
+
CBCDCFFFFFFFGGGGGGGGGGGHHHHHHHHHHHHHGGGGGHHHHHHHHHHHHHHHHHHHHHHHHGHHHHHHHHHHHHHHGHHHGHHHGFGGHHHHHHHHHHHHHHHGGHHHHHHHHGGHHHHHHHHHGHHHHHGHGHHHHHHFGHHHHHHHHHHHHHHHHHHHHHHHHHHHHGGGHHHHHHHHHHHHHHHHHHHGHHHHHHHHHHHHHHHHHHHHHHHHHHGGGHHHHHHHHHHHGHHGGGGGGGGGGGF
@M05620:46:000000000-D9D58:1:1101:11480:18076 1:N:0:103
GAATGAATGCAGAAATTGGCAAGATAATACTGCACCGATGGGAAATGATACTATCCTGAAACATGAGCAAATTGACCAGCCTCAGGATGTGAACTCATTTGCTGGAGGTCACAAGTGCCAAGGGAAGAGGGAGGCCCCTTATACAACCATCAGATCTTGTGAGAATAACAGGAGAACAGCATGGAGAAAACAGCCTCCATGATTCAATTATTCCCACCTTTTTCCACTTGACATGTGGGAATTATTACAAT
+
BAABBFFFFFFFGGGGGGGGGGGHHHHHHHHHHHHHCEGGGHHHHHHHHHHHHHHHHGHHHHHHHHHHHHHHHHHHHHHHGHHHGGGCGFGHHHHHHHHHHHGGFGHGGGHHHFHHHGHEGHEDHGFFCGAFAEEGEGFHHHHHFHBDFHGBGF>GHHGHHHHDGHHHHHHEFGHFHFHHFHHF10<FGFFHHGGFHHGFHHHHHHHHHFHHHHHHFGGGHFHGH0:C090F0FGCFGGGFGGF0CGGFGB
@M05620:46:000000000-D9D58:1:1101:11457:18078 1:N:0:103
GAATGAATGCAGAAATTGGCAAGATAATACTGCACCGATGGGAAATGATACTATCCTGAAACATGAGCAAATTGACCAGCCTCAGGATGTGAACTCATTTGCTGGAGGTCACAAGTGCCAAGGGAAGAGGGAGGCCCCTTATACAACCATCAGATCTTGTGAGAATAACAGGAGAACAGCATGGAGAAAACAGCCTCCATGATTCAATTATTCCCACCTTTTTCCACTTGACATGTGGGAATTATTACAAT
+
CCCCCFFFFFFFGGGGGGGGGGGHHHHHHHHHHGHHGGGGGHHHHHHHHHHHHHHHHGHHHHHHHHHHHHHHHHHHHHGHGHHHHHHHHHGGHHHHHHHHHHHHHHHGGHHHHHHHHHHHHHGGHHGHHHEGGGGGGGHHHHHHHHHGGHHHHHHHHHHHHHHGHHHHHHHGHGHHHGHHHGHHHHHHHHHHHHHHHHHHHHHHHHHHHHGHHHHHHGHHHHHHHFHGGGGGGGGGGGGGGGGGGGGGGFF
@M05620:46:000000000-D9D58:1:1101:18253:18079 1:N:0:103
GAATGAATGCAGAAATTGGCAAGATAATACTGCACCGATGGGAAATGATACTATCCTGAAACATGAGCAAATTGACCAGCCTCAGGATGTGAACTCATTTGCTGGAGGTCCCAGGGCTCTTTCAAGATAGTAAAAACAGTGACTTGTACAGCATAATGAAAAACCTAGGCATTGATTTTGAAGACATCAGACACATGCAGAATGAAAAATTTTTCAGAAATGATTTTTCTGGTGAGGTTGACTTCAGAGAA
+
CBCCCFFFFFFFGGGGGGGGGGGHHHHHHHHHHHHHGGGGGHHGHHHHHHHHHHHHHHHHHHHHHHHGHHHHHHHHGHHHGHHHHHHGHGHHHHHHHHHHHHHHHHHGGHHHHHGGGHHHGHHHHHHHHHHIHHHHGHHHHHHHHHHHHHHHHHHHHHHHHHHGGHHHHHHHHHHHHHHHGHHHHGHHHHHHHHHHHHHHHHHHHHHHHHHHHHHHHHHHHHHHHHHHHHH0CHHHHHHHHHGGGGGGGGF
@M05620:46:000000000-D9D58:1:1101:12548:18083 1:N:0:103
GAATGAATGCAGAAATTGGCAAGATAATACTGCACCGATGGGAAATGATACTATCCTGAAACATGAGCAAATTGACCAGCCTCAGGATGTGAACTCATTTGCTGGAGGTCAGAAAAACCTAGGCATTGATTTTGAAGACATCAAACACATGCAGAATGAAAAATTTTTCCCAGGGCTCTTTCAAGATAGTAAAAACAGTGACTTGTACAGCATAATGAAAAACCTAGGCATTGATTTTGAAGACATCAGAC
+
AABA?FFFFFFFGGGGGGGGGGGGHHHHHHHFGHHHCGFGGHHHHHHGHHHHHHHHHHHHHHHHHHHHHGEGHHHHHHHHGHHHHHHHHHHGHHHHHHHHHHHHHHHGGHHHHHHHHGGGHHGHHHHHHHHHHHAGFHHHHHHHHHFHHHHHHHHHHHHHHHHHHHHHHHHHHGGGFHHHHHHHHHGFHHHHHHHGHGHHHHHHHHGHDHHHHGFHHHFHFFGGHHHBGHHHGHHHHHHGGFGGGGGGGGF
@M05620:46:000000000-D9D58:1:1101:11463:18096 1:N:0:103
GAATGAATGCAGAAATTGGCAAGATAATACTGCACCGATGGGAAATGATACTATCCTGAAACATGAGCAAATTGACCAGCCTCAGGATGTGAACTCATTTGCTGGAGGTCACAAGTGCCAAGGGAAGAGGGAGGCCCCTTATACAACCATCAGATCTTGTGAGAATAACAGGAGAACAGCATGGAGAAAACAGCCTCCATGATTCAATTATTCCCACCTTTTTCCACTTGACATGTGGGAATTATTACAAT
+
AAABBFFFFFFFGGGGGGGGGGGHHHHHGHHHHHHHGGGGGHHGHHHHHHHHHHHHHHHGHHHHHHHHHHHGHHHHHHHHGHHHHGHHGGHHHHHHHHHHHHHHHHHGGHHHHHHHHHHHGHGGGHGHGGFGGGGGGGHHHHHHHHHGGHHHHHHHHHHHGHHHHHHHHHHHHGHHHHHHHHHHHGEHHHHHHHHHHHHHHHHHHHHHHHHHHHHHHGHHHHHHHHHGGGGGGGGGGGGGGGGGGGGGGGG
@M05620:46:000000000-D9D58:1:1101:16946:18236 1:N:0:103
GAATGAATGCAGAAATTGGCAAGATAATACTGCACCGATGGGAAATGATACTATCCTGAAACATGAGCAAATTGACCAGCCTCAGGATGTGAACTCATTTGCTGGAGGTCACCAGGGCTCTTTCAAGATAGTAAAAACAGTGACTTGTACAGCATAATGAAAAACCTAGGCATTGATTTTGAAGACATCAGACACATGCAGAATGAAAAATTTTTCAGAAATGATTTTTCTGGTGAGGTTGACTTCAGAGA
+
CCDDDFFFFFFFGGGGGGGGGGGHHHHHHHHHHHHHGGGGGHHHHHHHHHHHHHHHHHHHHHHHHHHHHHHHHHHHHHHHGHHHHHHHHGHHHHHHHHHHHHHHHHHGGHHHHHHGGGHHHGHHHHHHHHHHHHHHHGHGGHFHHHHHHHHHHHHHHHHGHHHHGGHHHHHHHHHGHHHHHGHHHHHHHGHHHHHHHHGHHHHHHGHHHHHGHHHHHHHGHHHHHHHHHHHGHGHHHGHHHGGGFGFGGGF
@M05620:46:000000000-D9D58:1:1101:16518:18259 1:N:0:103
GAATGAATGCAGAAATTGGCAAGATAATACTGCACCGATGGGAAATGATACTATCCTGAAACATGAGCAAATTGACCAGCATCAGGATGTGAACTCATTTGCTGGAGGTCCCAGGGCTCTTTCAAGATAGTAAAAACAGTGACTTGTACAGCATAATGAAAAACCTAGGCATTGATTTTGAAGACATCAGACACATGCAGAATGAAAAATTTTTCAGAAATGATTTTTCTGGTGAGGTTGACTTCAGAGAA
+
CCCCCFFFFFFFGGGGGGGGGGGHHHHHHHHHHHHHGGGGGHHHHHHHHHHHHHHHHHHHHHHHHHHHHHHHHHHHHHFGHHHHHHHHHGHGHHHHHHHHHHHHHHHGGHHHHHGGGHHHHHHHHHHHHHHHHHHHGHHHHHHHHHHHHHHHHHHHHHHHHHHGGHHHHHHHHHHHHHHHGHHHHHHHHHHHHHHHHHHHHHHHHHHHHHHFHHHHHHHHGHHHHHHHHHHHHHHHGHHHHHHHGGGGGGG
@M05620:46:000000000-D9D58:1:1101:3104:18276 1:N:0:103
GAATGAATGCAGAAATTGGCAAGATAATACTGCACCGATGGGAAATGATACTATCCTGAAACATGAGCAAATTGACCAGCCTCAGGATGTGAACTCATTTGCTGGAGGTCCCAGGGCTCTTTCAAGATAGTAAAAACAGTGACTTGTACAGCATAATGAAAAACCTAGGCATTGATTTTGAAGACATCAGACACATGCAGAATGAAAAATTTTTCAGAAATGATTTTTCTGGTGAGGTTGACTTCAGAGAA
+
AAAAAFFBFFFFGGGGGGGGGGGHHHGHHHHHGHHHEEFGGCHFAGHHHHHGHHEFHFFFFHHHFGGFGFHHHGHGFGHFGHHHHHFGHHHHHGHHHHHHHHHHGHH?FHHHHHGGGHHHGGHHHHHHHHHHHHEHGHHHFHHHHHFHHHHHHHGHHHGHHGHGGHHHHHHHGHHHHGHHGHHGHHHHHHHEFHHHHHGHBBGGGFFHFHHHGHHHHHHHHGHHHHHHHGHHGBGEFCGHHHGGGGGBBFF
@M05620:46:000000000-D9D58:1:1101:18597:18297 1:N:0:103
GAATGAATGCAGAAATTGGCAAGATAATACTGCACCGATGGGAAATGATACTATCCTGAAACATGAGCAAATTGACCAGCCTCAGGATGTGAACTCATTTGCTGGAGGTCCCAGGGCTCTTTCAAGATAGTAAAAACAGTGACTTGTACAGCATAATGAAAAACCTAGGCATTGATTTTGAAGACATCAGACACATGCAGAATGAAAAATTTTTCAGAAATGATTTTTCTGGTGAGGTTGACTCAGAGAAG
+
CCCCCFFFFFFFGGGGGGGGGGGHHHHHHHHHHHHHGGGGGHHHHHHHHHHHHHHHHFHHHHHHHHHHHHHHHHHHHHHHGHHHHGHHHHHHHHHHHHHHHHHHHHHGGHEHHHGGGFHHFHHEHHHFHHHHFHHHGHHHHGHHFHHHHHHHGFHHHHGHHHHGGHGHHHHHGHGHHHHEEHHHHHFHGFHHHHHGHGHEHFGHEFHHHGFHHHGFHHFHHF0GGHHHFHHEHHEHHHHHFFFGFGGFGFF
@M05620:46:000000000-D9D58:1:1101:25141:18297 1:N:0:103
GAATGAATGCAGAAATTGGCAAGATAATACTGCACCGATGGGAAATGATACTATCCTGAAACATGAGCAAATTGACCAGCCTCAGGATGTGAACTCATTTGCTGGAGGTCACCAGGGCTCTTTCAAGATAGTAAAAACAGTGACTTGTACAGCATAATGAAAAACCTAGGCATTGATTTTGAAGACATCAGACACATGCAGAATGAAAAATTTTTCAGAAATGATTTTTCTGGTGAGGTTGACTTCAGAGA
+
CCCCDFFFFFFFGGGGGGGGGGGHHHHHHHHHHHHHGGGGGHHHHHHHHHHHHHHHHHHHHHHHHHHHHHHHHHHHHHHHGHHHHHHHHHHHHHHHHHHHHHHHHHHGGHHHHHHGGGHHHHHHHHHHHHHHHHHHHGHHHHHHHHHHHHHHHHHHHHHHHHHHGGHHHHHHHHHHHHHHHGHHHHHHHHHHHHHHHHHHHHHHHHHHHHHHHHHHHHFHHHHGHHHHHHHHHHHHHHHHHHGHHHGGGGC
@M05620:46:000000000-D9D58:1:1101:2577:18310 1:N:0:103
GAATGAATGCAGAAATTGGCAAGATAATACTGCACCGATGGGAAATGATACTATCCTGAAACATGAGCAAATTGACCAGCCTCAGGATGTGAACTCATTTGCTGGAGGTCACCAGGGCTCTTTCAAGATAGTAAAAACAGTGACTTGTACAGCATAATGAAAAACCTAGGCATTGATTTTGAAGACATCAGACACATGCAGAATGAAAAATTTTTCAGAAATGATTTTTCTGGTGAGGTTGACTTCAGAGA
+
CCCCCFFFFFFFGGGGGGGGGGGHHHHHHHHHHHHHGFGGGHHHHHHHHHHHHHHHHHHHHHHHHHHHHHHHHHGHHHHHGHHHHHHHHHHHHHHHHHHHHHHHHHHGGHHHHHHGGGHHHHHHHHHHHHHHHHHHHGHHHHHHHHHHHHHHHHHHHHHHHHHHGGHHHHGHHHHHHHHHHGHHGHHHHHHHHHHHHHHHHHHHHHHHHHHHHHHHHHHHHHHHHHHHHHHHGHHHHHHHHHGGGGGGGGB
@M05620:46:000000000-D9D58:1:1101:10507:18324 1:N:0:103
GAATGAATGCAGAAATTGGCAAGATAATACTGCACCGATGGGAAATGATACTATCCTGAAACATGAGCAAATTGACCAGCCTCAGGATGTGAACTCATTTGCTGGAGGTCACCAGGGCTCTTTCAAGATAGTAAAAACAGTGACTTGTACAGCATAATGAAAAACCTAGGCATTGATTTTGAAGACATCAGACACATGCAGAATGAAAAATTTTTCAGAAATGATTTTTCTGGTGAGGTTGACTTCAGAGG
+
>A1AAFD3DF1D1GCGGGFG1GECFG1GAGAGGFHH?00E?00AAFF1DFGFD2FEBAFFGB0111BAAE1B1DAAE1FGGCGFG0@FF@F2BGDGGGHGFH1FG>GF/>@1110>>E0/G1EGFF2GF11B2>BG1//F111B2B<>>22B1<GB1BF21F<C/C0FFF011FG<11F1FCDDFG0GHEHEF<G01FBFG10=D00=0C.CGFHHFF00/D00:C:0C/G000:CC./:;BBBBFFFFF.
@M05620:46:000000000-D9D58:1:1101:26302:18379 1:N:0:103
GAATGAATGCAGAAATTGGCAAGATAATACTGCACCGATGGGAAATGATACTATCCTGAAACATGAGCAAATTGACCAGCCTCAGGATGTGAACTCATTTGCTGGAGGTCCCAGGGCTCTTTCAAGATAGTAAAAACAGTGACTTGTACAGCATAATGAAAAACCTAGGCATTGATTTTGAAGACATCAGACACATGCAGAATGAAAAATTTTTCAGAAATGATTTTTCTGGTGAGGTTGACTTCAGAGAA
+
CCCCCFFFFFFFGGGGGGGGGGGHHHHHHHHHHHHHGGGGGHHHHHHHHHHHHHHHHHHHHHHHHHHHHHHHHHHHHHHHGHHHHHHHHHHHHHHHHHHHHHHHHHHGGHHHHHGGGHHHHHHHHHHHHHHHHHHHGHHHHHHHHHHHHHHHHHHHHHHHHHHGGHHHHHHHHHHHHHHHGHHHHHHHHHHHHHHHHHHHHHHHHHHHHHHHHHHHHHHHHHHHHHHHHHHHHHHHHHHHHHGGGGGGGGG
@M05620:46:000000000-D9D58:1:1101:24826:18396 1:N:0:103
GAATGAATGCAGAAATTGGCAAGATAATACTGCACCGATGGGAAATGATACTATCCTGAAACATGAGCAAATTGACCAGCCTCAGGATGTGAACTCATTTGCTGGAGGTCCCAGGGCTCTTTCAAGATAGTAAAAACAGTGACTTGTACAGCATAATGAAAAACCTAGGCATTGATTTTGAAGACATCAGACACATGCAGAATGAAAAATTTTTCAGAAATGATTTTTCTGGTGAGGTTGACTTCAGAGAA
+
CCCCCFFFFFFFGGGGGGGGGGGHHHHHHHHHHHHHGGGGGHHHHHHHHHHHHHHHHHHHHHHHHHHHHHHHHHHHHHHHGHHHHHHHHHHHHHHHHHHHHHHHFGFGGHHFFGGDFHHFFHHGHHHHHGDHHHFHGEHHHHHHFEFFHHFHHGHHGGHFHFFGGHHHEEBGHHHHHHFGEGHGHHHHHFGHHHHHHGHHHHHGFFDDGHHGHGH0D00/DHBHHFHHHFG0GHHCCHCBCG0BFFF0BF9
@M05620:46:000000000-D9D58:1:1101:24496:18397 1:N:0:103
GAATGAATGCAGAAATTGGCAAGATAATACTGCACCGATGGGAAATGATACTATCCTGAAACATGAGCAAATTGACCAGCCTCAGGATGTGAACTCATTTGCTGGAGGTCAGAAAAACCTAGGCATTGATTTTGAAGACATCAAACACATGCAGAATGAAAAATTTTTCCCAGGGCTCTTTCAAGATAGTAAAAACAGTGACTTGTACAGCATAATGAAAAACCTAGGCATTGATTTTGAAGACATCAGAC
+
DDDDDFFFFFFFGGGGGGGGGGGHHHHHHHHHHHHHGGGGGHHHHHHHHHHHHHHHHHHHHHHHHHHHHHHHHHHHHHHHGHHHHHHHHHHHHHHHHHHHHHHHHHHGGHHHHHHHHGGHHHGHHHHHHIHHHHGHHHHHHHHHHHHHHHHHHHHHHHHHHHHHHHHHHHHHHGGGHHHHHHHHHHHHHHHHHHHGHHHHHHHHHHHHHHHHHHHHHHHHHHGGHHHFHHHHGHHHHHHGGGGGGHGGGGF
@M05620:46:000000000-D9D58:1:1101:6710:18412 1:N:0:103
GAATGAATGCAGAAATTGGCAAGATAATACTGCACCGATGGGAAATGATACTATCCTGAAACATGAGCAAATTGACCAGCCTCAGGATGTGAACTCATTTGCTGGAGGTCCCAGGGCTCTTTCAAGATAGTAAAAACAGTGACTTGTACAGCATAATGAAAAACCTAGGCATTGATTTTGAAGACATCAGACACATGCAGAATGAAAAATTTTTCAGAAATGATTTTTCTGGTGAGGTTGACTTCAGAGAA
+
DCDCDFFFFFFFGGGGGGGGGGGHHHHHHHHHHHHHGEGGGHHHHHHHHHHHHHHHHHHHHHHHHHHHHHHHHHHHHHHHGHHHHHHHHGHHHHHHHHHHHHHHHHHGGHHHHHGGGHHHHHHHHHHHGHHHHHHHGHHHHHHHHHHHHHHHHHHHHHHHHHHGGHHHHGHHHHHHHHHHGHHHHHHHHHHHHHHHHHHHHGHHHHHGHHHHHHHHHFFFHHHHHHHHHHHGHHHHHHHHHHGGGHHGGGG
@M05620:46:000000000-D9D58:1:1101:13399:18441 1:N:0:103
GAATGAATGCAGAAATTGGCAAGATAATACTGCACCGATGGGAAATGATACTATCCTGAAACATGAGCAAATTGACCAGCCTCAGGATGTGAACTCATTTGCTGGAGGTCAGAAAAACCTAGGCATTGATTTTGAAGACATCAAACACATGCAGAATGAAAAATTTTTCCCAGGGCTCTTTCAAGATAGTAAAAACAGTGACTTGTACAGCATAATGAAAAACCTAGGCATTGATTTTGAAGACATCAGAC
+
DDDDDFFFFFFFGGGGGGGGGGGHHHHHHHHHHHHHGGGGGHHHHHHHHHHHHHHHHHHHHHHHHHHHHHHHHHHHHHHHGHHHHHHHHGHGHHHHHHHHHHHHHHHGGHHHHHHHHGGHHHHHHHHHHHHHHHGDGHHHHHHHHHHHHHHHHHHHHHHHHHHHHHHHHHHHHGGGHHHHHHHHHHHHHHHHHHHGHHGHHHHHHHHHHHHHHHHHHHHHFHGGHHHHHHHHHHHHHHHGGGGGGHGGGGF
@M05620:46:000000000-D9D58:1:1101:29018:18477 1:N:0:103
GAATGAATGCAGAAATTGGCAAGATAATACTGCACCGATGGGAAATGATACTATCCTGAAACATGAGCAAATTGACCAGCCTCAGGATGTGAACTCATTTGCTGGAGGTCAGAAAAACCTAGGCATTGATTTTGAAGACATCAAACACATGCAGAATGAAAAATTTTTCAGAAATGATTTTTCTGGTGAGGTTGACTTCAGAGAAGATCGGAAGAGCACACGTCTGAACTCCAGTCACCTGAAGCTATCTC
+
CCCCCFFFFFFFGGGGGGGGGGGHHHHHFHHHHHHHGGGGGHGHHHHHHHHHHHHHHHHHHHHHHHHHHHHHHHHHHHHHGHHHHGGHHGHGHHHHHHHHHHHHHHHGGHHHHHHHHGGHHHGHHHHHHHHHHHGHHHHHHGHHGHGHHHGHHHHHHHHHHHHHHHHHHHHHHHHHHHHHHHHHHHHHHHHHHHHHHHGHHHHHGHHHHHGGFGHHGHHHHGHGHGHFFHHHHHGGGGGGGGGGGGEFBFF
@M05620:46:000000000-D9D58:1:1101:23087:18481 1:N:0:103
GAATGAATGCAGAAATTGGCAAGATAATACTGCACCGATGGGAAATGATACTATCCTGAAACATGAGCAAATTGACCAGCCTCAGGATGTGAACTCATTTGCTGGAGGTCCCAGGGCTCTTTCAAGATAGTAAAAACAGTGACTTGTACAGCATAATGAAAAACCTAGGCATTGATTTTGAAGACATCAGACACATGCAGAATGAAAAATTTTTCAGAAATGATTTTTCTGGTGAGGTTGACTTCAGAGAA
+
CCCCCFFFFFFFGGGGGGGGGGGHHHHHHHHHHHHHGGGGGHHHHHHGHHHHHHHHHHHHHHHHHHHHHHHHHHHHHHHHGHHHHHHHHHHHHHHHHHHHHHHHHHHGGHHHHHGGGHHHHHHHHHHHHHHHHHHHGHHHHHHHHHHHHHHHHHHHHHHHHHHGGHHHHHHHHHHHHHHHGHHHHHHHHHHHHHHHHHHHHHHHHHHHHHHHHHHHHHHHHHHHHHHHHHHHHHHHHHHHHHGGGGGGGGG
@M05620:46:000000000-D9D58:1:1101:6509:18513 1:N:0:103
GAATGAATGCAGAAATTGGCAAGATAATACTGCACCGATGGGAAATGATACTATCCTGAAACATGAGCAAATTGACCAGCCTCAGGATGTGAACTCATTTGCTGGAGGTCACCAGGGCTCTTTCAAGATAGTAAAAACAGTGACTTGTACAGCATAATGAAAAACCTAGGCATTGATTTTGAAGACATCAGACACATGCAGAATGAAAAATTTTTCAGAAATGATTTTTCTGGTGAGGTTGACTTCAGAGA
+
CCBCDFFFFFFFGGGGGGGGGGGHHHHHHHHHHHHHGFGGGHGHHHHHHHHHHHHHHHHHHHHHHHHHHHHHHHHHHHHHGHHHHHHHHGGHHHHHHHHHHHHHHHHGGHHHHGHGGGHHHHHHHHHHHGHHHHHHHGHHHHHHHHHHHHHHHHHHHHHHHHHHGGHHHHHHHHHHHHHHHGHHHHHHHGHHHHHHHHHHHHHHHHHHHHHHHHHHHHHHHHHHHHHHHHHHHFHHHHHHHGGGGGGHGG/
@M05620:46:000000000-D9D58:1:1101:16595:18517 1:N:0:103
GAATGAATGCAGAAATTGGCAAGATAATACTGCACCGATGGGAAATGATACTATCCTGAAACATGAGCAAATTGACCAGCCTCAGGATGTGAACTCATTTGCTGGAGGTCCCAGGGCTCTTTCAAGATAGTAAAAACAGTGACTTGTACAGCATAATGAAAAACCTAGGCATTGATTTTGAAGACATCAGACACATGCAGAATGAAAAATTTTTCAGAAATGATTTTTCTGGTGAGGTTGACTTCAGAGAA
+
CBCCCFFFFFFFGGGGGGGGGGGHHHGHHHHHHHHHGGGGGHGHHHHHHHHHHHHHHHHHHHHHHHHHHHHHHHHHHHHHGHHHHGHHGGGGHHHHHHHHHHHHHGHGGHHHHHGGGHHHHHHHHHHHHHHHHHHHGHHHHHGHHHFHHHHHHHHHHHHHHHHGGHHHHHHHHHHHHHHHGHHGHHHHHHHHHHHHHHHHHHHHGHHHHHHGHGHHHHFHHHHHHHHHHHHHHHHHHHHHHHGGGGGGGFG
@M05620:46:000000000-D9D58:1:1101:13698:18522 1:N:0:103
GAATGAATGCAGAAATTGGCAAGATAATACTGCACCGATGGGAAATGATACTATCCTGAAACATGAGCAAATTGACCAGCCTCAGGATGTGAACTCATTTGCTGGAGGTCACCAGGGCTCTTTCAAGATAGTAAAAACAGTGACTTGTACAGCATAATGAAAAACCTAGGCATTGATTTTGAAGACATCAGACACATGCAGAATGAAAAATTTTTCAGAAATGATTTTTCTGGTGAGGTTGACTTCAGAGA
+
AA@AADFFFFBFGGGGFFGFBFGHHFBGDGEGHGFHEGGGEAGFGFFFEGGGHHHHHHHHHGC3BBEHHGHGHHHFBFACFGFFGFFHFBFGFGFHHHHHGHFGFHHCFHFHGHGEEGHEGHFHHHHFHHFHHBBB?EHFGHGGBGHDFBFFFFHHHHHHGHGADGHFHHFHFFFHHGHHGFFGHHCGHHHFHHHHHHEHHHHHHHHGFFH<GHHHFHG0/<0GCFHHHFHCCGFHFG;:CCFFFB;FFGC
@M05620:46:000000000-D9D58:1:1101:14846:18670 1:N:0:103
GAATGAATGCAGAAATTGGCAAGATAATACTGCACCGATGGGAAATGATACTATCCTGAAACATGAGCAAATTGACCAGCCTCAGGATGTGAACTCATTTGCTGGAGGTCCCAGGGCTCTTTCAAGATAGTAAAAACAGTGACTTGTACAGCATAATGAAAAACCTAGGCATTGATTTTGAAGACATCAGACACATGCAGAATGAAAAATTTTTCAGAAATGATTTTTCTGGTGAGGTTGACTTCAGAGAA
+
CCCCCFFFFFFFGGGGGGGGGGGHHHHHHHHHHHHHGEGGGHHHHHHHHHHHHHHHHHGHHHHHHHHHHHHHHHHHHHHHGHHHHHHHHHHHHHHHHHHHHHHHHHHGGHHHHHGGGHHHHHHHHHHHHHHHHHHHGHHHHHHHHHHHHHHHHHHHHHHHHHHGGHHHHHHHHHHHHHHHGHHHHHHHHHHHHHHHHHHHHHHHHHHHHHHHHHHHHHHHHHGHHHHHHHHHHHHHHHHHHHGGGGGGGGG
@M05620:46:000000000-D9D58:1:1101:11153:18697 1:N:0:103
GAATGAATGCAGAAATTGGCAAGATAATACTGCACCGATGGGAAATGATACTATCCTGAAACATGAGCAAATTGACCAGCCTCAGGATGTGAACTCATTTGCTGGAGGTCACCAGGGCTCTTTCAAGATAGTAAAAACAGTGACTTGTACAGCATAATGAAAAACCTAGGCATTGATTTTGAAGACATCAGACACATGCAGAATGAAAAATTTTTCAGAAATGATTTTTCTGGTGAGGTTGACTTCAGAGA
+
CCBCCFFFFFFFGGGGGGGGGGGHHHHHHHHHHHHHGGGGGHHHHHHHHHHHHHHHHHHHHHHHHHHHHHHHHHHHHHHHGHHHHGHHHHHHHHHHHHHHHHHHHHHGGHHHHHHGGGHHHHHHHHHHHHHHHHHHHGHHHHGHHHHHHHHHHHHHHHGHHHHHGGHHHHHHHHHHHHHHGGHHHHHHHHHHHHHHHHHHHHHHHHHHHHHHHHHHHGHHHHHFHHHHHHHHHHHHHHHHHHGHHHGGGGC
@M05620:46:000000000-D9D58:1:1101:7316:18700 1:N:0:103
GAATGAATGCAGAAATTGGCAAGATAATACTGCACCGATGGGAAATGATACTATCCTGAAACATGAGCAAATTGACCAGCCTCAGGATGTGAACTCATTTGCTGGAGGTCACCAGGGCTCTTTCAAGATAGTAAAAACAGTGACTTGTACAGCAGAATGAAAAACCTAGGCATTGATTTTGAAGACATCAGACACATGCAGAATGAAAAATTTTTCAGAAATGATTTTTCTGGTGAGGTTGACTTCAGAGA
+
A1AAAFDFFF1DG11FGGGCBFFCHFHDFHEFFFG0E0AE0AHFHHGBHHFHHHHFHDBGFA0ABFAFDFHGFF11BGFGFFHBGHB1FHD2G@G11BGGGG1G1B>FEHHHFHHC>EG/G1FBGHGFH11BFG2GHC<GB111FHDGB2BGC00<<>FD<1@GCC0GB001<<11FDF1GEH1D0GF11<1<GHCGFB<1=0<<<GD0<CHH0DGGGG0CCC0;CFHBFHF:0/0::CGF/FGFFGFGG/
@M05620:46:000000000-D9D58:1:1101:7305:18718 1:N:0:103
GAATGAATGCAGAAATTGGCAAGATAATACTGCACCGATGGGAAATGATACTATCCTGAAACATGAGCAAATTGACCAGCCTCAGGATGTGAACTCATTTGCTGGAGGTCACCAGGGCTCTTTCAAGATAGTAAAAACAGTGACTTGTACAGCATAATGAAAAACCTAGGCATTGATTTTGAAGACATCAGACACATGCAGAATGAAAAATTTTTCAGAAATGATTTTTCTGGTGAGGTTGACTTCAGAGA
+
BCCCDFFFFFFFGGGGGGGGGGGHHHHHHHHHHHHHGEGGFFHGHHHHHHHHHHHHHHHHHHHHHHHHHHGHHHHHHHHHGHHHGHGHHGGGHHHHHHHHHHHHGHHGGHHHHHHGGGHHHHHHHHHHHHHHHHHHHGHHHHHHHHHHHHHHHHHHHHGHHHHHGGHHHHHHHHHFHHHHHGHHHHHHHFHHHHHHHHHHHHHHHHHHHHHHHHHHHHHHHHGGHHGHHHHHHHHHHHHHHHGGGGGGHGB
@M05620:46:000000000-D9D58:1:1101:9324:18747 1:N:0:103
GAATGAATGCAGAAATTGGCAAGATAATACTGCACCGATGGGAAATGATACTATCCTGAAACATGAGCAAATTGACCAGCCTCAGGATGTGAACTCATTTGCTGGAGGTCCCAGGGCTCTTTCAAGATAGTAAAAACAGTGACTTGTACAGCATAATGAAAAACCTAGGCATTGATTTTGAAGACATCAGACACATGCAGAATGAAAAATTTTTCAGAAATGATTTTTCTGGTGAGGTTGACTTCAGAGAA
+
AAAABFFFFFFFGGFFFFGGGGEHHHHHGFFHFHHHGCEGGHHFHHHGFGHHGHHHGHHFFHHHHGHHEHEGHFBGGFHHGHGHFGGHHCGHGHGHHFHHHHHHHFFGGHHHHHGGGHHHHHHHHGHHGGHFHHHGGHHHHFHHHHHGHHGGHHHHHHHHGHHGGHFFFFGHHHHHHHHHGHHHHHHGGHEHHGHHEHHHHHHFHGHHHHH<GHFHHGHFHHGHHHHHHHEHGHFFHHHHHGGFGGGGGGG
@M05620:46:000000000-D9D58:1:1101:7336:18756 1:N:0:103
GAATGAATGCAGAAATTGGCAAGATAATACTGCACCGATGGGAAATGATACTATCCTGAAACATGAGCAAATTGACCAGCCTCAGGATGTGAACTCATTTGCTGGAGGTCACCAGGGCTCTTTCAAGATAGTAAAAACAGTGACTTGTACAGCATAATGAAAAACCTAGGCATTGATTTTGAAGACATCAGACACATGCAGAATGAAAAATTTTTCAGAAATGATTTTTCTGGTGAGGTTGACTTCAGAGA
+
AA3AA45DBDFBGGGGGGCFGBF4D5DG5F5GHFFHE2EGED2GHHHBAG5F5BG3EG53B33F3GGFHH3E5B5AF3F1FHEHGGBCCFGB53433BGHHFFHGHHGG1F3GD1F1/FGCFG444BGEHH4BGEB??G0BD34FFFHB222GG1F?2D2?11@D?0<FB0F@G1F1GFHHGHEFHHHFHHEHHFCF<<G1<GBGHHDDF.CB<0C00<0<0C000CGHFHHF0:::GHGGHF0FGGB00:
@M05620:46:000000000-D9D58:1:1101:13456:18770 1:N:0:103
GAATGAATGCAGAAATTGGCAAGATAATACTGCACCGATGGGAAATGATACTATCCTGAAACATGAGCAAATTGACCAGCCTCAGGATGTGAACTCATTTGCTGGAGGTCCCAGGGCTCTTTCAAGATAGTAAAAACAGTGACTTGTACAGCATAATGAAAAACCTAGGCATTGATTTTGAAGACATCAGACACATGCAGAATGAAAAATTTTTCAGAAATGATTTTTCTGGTGAGGTTGACTTCAGAGAA
+
CCCCCFFFFFFFGGGGGGGGGGGHHHHHHHHHHHHHGGGGGHHHHHHHHHHHHHHHHHHHHHHHHHHHHHHHHHHHHHHHGHHHHHHHHHHHHHHHHHHHHHHHHHHGGHHHHHGGGHHHHHHHHHHHHHHHHHHHGHHHHHHHHHHHHHHHHHHHHHHHHHHGGHHHHHHHHHHHHHHHGHGHHHHHHHHHHHHHGHHHHHHHHHHHHHHHHHHHHHHHHHHHHHHHHHHHHHHHHHHHHHGGGGGGGGG
@M05620:46:000000000-D9D58:1:1101:5332:18777 1:N:0:103
GAATGAATGCAGAAATTGGCAAGATAATACTGCACCGATGGGAAATGATACTATCCTGAAACATGAGCAAATTGACCAGCCTCAGGATGTGAACTCATTTGCTGGAGGTCACCAGGGCTCTTTCAAGATAGTAAAAACAGTGACTTGTACAGCATAATGAAAAACCTAGGCATTGATTTTGAAGACATCAGACACATGCAGAATGAAAAATTTTTCAGAAATGATTTTTCTGGTGAGGTTGACTTCAGAGA
+
CBCCCFFFFFFFGGGGGGGGGGGHHHHHHHHHHHHHGGGGGHHHHHHHHHHHHHHHHHHHHHHHHHHGHHHHHHHHHHHHGHHHHHHFHGHHHHHHGHHHHHHHHHHGGHHHHHHGGGHHHHHHHHHHHHHHHHHHHGHHHHHHHHHHHHHHHHHHHHHHHHHHGGHHHHHHHHHHHHHHHGHHHHHHHHHHHHHHHHHHHHHHHHHHHHHHHHHHHHHHHHHHHHHHHGHHHHHHHHHHHHGGGGGGGGF
@M05620:46:000000000-D9D58:1:1101:5317:18790 1:N:0:103
GAATGAATGCAGAAATTGGCAAGATAATACTGCACCGATGGGAAATGATACTATCCTGAAACATGAGCAAATTGACCAGCCTCAGGATGTGAACTCATTTGCTGGAGGTCACCAGGGCTCTTTCAAGATAGTAAAAACAGTGACTTGTACAGCATAATGAAAAACCTAGGCATTGATTTTGAAGACATCAGACACATGCAGAATGAAAAATTTTTCAGAAATGATTTTTCTGGTGAGGTTGACTTCAGAGA
+
CCCCCFFFFFFFGGGGGGGGGGGHHHHHHHHHHHHHGFGGGHGHHHHHHHHHHHHHHHHHHHHHHHHHGHHHH55ABFBEAFBGFH3GHBFDGHF3BDGFEB@B3B11?2F3BF111?F?GHHHHEFHF4G??4B43E/GFGFGGHHHD3??22B3GFFHFH2=/B=GHFF@=2?1FH1GHGHD1F0?=FDGH0<GHHHGFHFBF0<=GGGC0DHHFF0<<=GCGG0C:CCGHHGHHHHHHHGGGGGGGGB
@M05620:46:000000000-D9D58:1:1101:26589:18814 1:N:0:103
GAATGAATGCAGAAATTGGCAAGATAATACTGCACCGATGGGAAATGATACTATCCTGAAACATGAGCAAATTGACCAGCCTCAGGATGTGAACTCATTTGCTGGAGGTCCCAGGGCTCTTTCAAGATAGTAAAAACAGTGACTTGTACAGCATAATGAAAAACCTAGGCATTGATTTTGAAGACATCAGACACATGCAGAATGAAAAATTTTTCAGAAATGATTTTTCTGGTGAGGTTGACTTCAGAGAA
+
CCCCCFFFFFFFGGGGGGGGGGGHHHHHHHHHHHHHGGGGGHHHHHHHHHHHHHHHHHHHHHHHHHHHHHHHHHHHHHHHGHHHHHHHHHHHHHHHHHHHHHHHHHHGGHHHHHGGGHHHHHHHHHHHHHHHHHHHGHHHHHHHHHHHHHHGHHHHHHHHHHHGGHHHHGHHHHHHHHHHGHHHHHHHHHHHHHHHHHHHHHHHHHHHHHHHHHHHHGHHHHHHHHHHHHHHHHHHHHHHHHGGGGGFGGF
@M05620:46:000000000-D9D58:1:1101:28718:18816 1:N:0:103
GAATGAATGCAGAAATTGGCAAGATAATACTGCACCGATGGGAAATGATACTATCCTGAAACATGAGCAAATTGACCAGCCTCAGGATGTGAACTCATTTGCTGGAGGTCAGAAAAACCTAGGCATTGATTTTGAAGACATCAAACACATGCAGAATGAAAAATTTTTCCCAGGGCTCTTTCAAGATAGTAAAAACAGTGACTTGTACAGCATAATGAAAAACCTAGGCATTGATTTTGAAGACATCAGAC
+
AABBBFFFFFFFGGGGGGGGGGGHHHHHFHHHHHHHGEGGGHHHHHHFHHHHHHHHHEGGHHHHHHHHGFHGHHBGGHHHGHHHHHHHHHHHHHHHHHHHHHHHHHHGFHHHHHHHHG?HHHEHHHHHHHHHHHEFGHHHHHHHHHAHHHHGHHHHHHHHHHHGHHHHH2GHHCAACGGHHDDDGDFFFGDGHGGGGHDGHHHFFFHHFDHHHHHFFHHHHGGGHHFEGFGCCGHHHHFEGGGGGGFFBBG
@M05620:46:000000000-D9D58:1:1101:20330:18914 1:N:0:103
GAATGAATGCAGAAATTGGCAAGATAATACTGCACCGATGGGAAATGATACTATCCTGAAACATGAGCAAATTGACCAGCCTCAGGATGTGAACTCATTTGCTGGAGGTCCCAGGGCTCTTTCAAGATAGTAAAAACAGTGACTTGTACAGCATAATGAAAAACCTAGGCATTGATTTTGAAGACATCAGACACATGCAGAATGAAAAATTTTTCAGAAATGATTTTTCTGGTGAGGTTGACTTCAGAGAA
+
CCCCCFFFFFFFGGGGGGGGGGGHHHHHHHHHHHHHGGGGGHHHHHHHHHHHHHHHHHHHHHHHHHHHHHHHHHHHHHHHGHHHHHHHHHHGHHHHHHHHHHHHHHHGGHHHHHGGGHHHHHHHHHHHHHHHHHHHGHHHHHHHHHHHHHHHHHHHHHHHHHHGGHHHHHHHHHHHHHHHGHHHHHHHHHHHHHHHHHHHGHHHHHHHHHHHHHHHHHHHHHHHHHHHHHHHHHHHHHHHHHGGGGGGGGF
@M05620:46:000000000-D9D58:1:1101:13596:18969 1:N:0:103
GAATGAATGCAGAAATTGGCAAGATAATACTGCACCGATGGGAAATGATACTATCCTGAAACATGAGCAAATTGACCAGCCTCAGGATGTGAACTCATTTGCTGGAGGTCAGAAAAACCTAGGCATTGATTTTGAAGACATCAAACACATGCAGAATGAAAAATTTTTCCCAGGGCTCTTTCAAGATAGTAAAAACAGTGACTTGTACAGCATAATGAAAAACCTAGGCATTGATTTTGAAGACATCAGAC
+
CCCCCFFFFFFFGGGGGGGGGGGHHHHHHHHHHHHHGGGGGHHHHHHHHHHHHHHHHHHGHHHHHHHHHHGFHGGHHHHHGHHHHHHHHHHHHHHHHHHHHHHHHHHGGHHHHHHHHGGHHHHHHHHHHHHHHHGHHHHHHHHHHHGHGHHHHHHHHGGHHHHHHHHHHHHHHGGGHHHHHHGHHHGFHHHGHHHGHHHHGHHHGHHHGGHHHHHHHHHGHHGGHHHHHHHHHHHHHHHGGFGGGGGGGGG
@M05620:46:000000000-D9D58:1:1101:14141:18973 1:N:0:103
GAATGAATGCAGAAATTGGCAAGATAATACTGCACCGATGGGAAATGATACTATCCTGAAACATGAGCAAATTGACCAGCCTCAGGATGTGAACTCATTTGCTGGAGGTCAGAAAAACCTAGGCATTGATTTTGAAGACATCAAACACATGCAGAATGAAAAATTTTTCCCAGGGCTCTTTCAAGATAGTAAAAACAGTGACTTGTACAGCATAATGAAAAACCTAGGCATTGATTTTGAAGACATCAGAC
+
BBBBBFFFFFFFGGGGGGGGGGGHHHHHHHHHHHHHGFGGGHHHHHHHHHHHHHHHHHHHHHHHHHHHHHHHHHHHHHHHGHHHHGFHHHHHGHHHHHHHHHHHHHHGG23BFDF2FAFHFFBCGFFDFEHGHGGHGHB3FD3?B?CC/BGFHFHHHHHHHHHCCHDFCH2<<FA/GCGFFD?G1GG1D>G1F<GA.<1FGFHD0=GGH0C<GHFGGHHH0...C:C/G0::C0CCCHFEGB09BB:FGGB
@M05620:46:000000000-D9D58:1:1101:18048:18987 1:N:0:103
GAATGAATGCAGAAATTGGCAAGATAATACTGCACCGATGGGAAATGATACTATCCTGAAACATGAGCAAATTGACCAGCCTCAGGATGTGAACTCATTTGCTGGAGGTCACCAGGGCTCTTTCAAGATAGTAAAAACAGTGACTTGTACAGCATAATGAAAAACCTAGGCATTGATTTTGAAGACATCAGACACATGCAGAATGAAAAATTTTTCAGAAATGATTTTTCTGGTGAGGTTGACTTCAGAGA
+
CCCCCFFFFFFFGGGGGGGGGGGHHHHHHHHHHHHHGGFGGHHHHHHHHHHHHHHHHHHHHHHHHHHHHHHHHHHHHHHHGHHHHHHHHHHHHHHHHHHHHHHHHHHGGHHHHHHGGGHHHHHHHHHHHHHHHHHHHGHHHHHHHHHHHHHHHHHHHHHHHHHHGGHHHHHHHHHHHHHHHGHHHHGHHHHGHHHHHHHHHHHHHHHHHHHHHHHHHHHHHHHHGHHHHHHHHHHHHHHHHHGGGGGGGGC
@M05620:46:000000000-D9D58:1:1101:21126:18998 1:N:0:103
GAATGAATGCAGAAATTGGCAAGATAATACTGCACCGATGGGAAATGATACTATCCTGAAACATGAGCAAATTGACCAGCCTCAGGATGTGAACTCATTTGCTGGAGGTCCCAGGGCTCTTTCAAGATAGTAAAAACAGTGACTTGTACAGCATAATGAAAAACCTAGGCATTGATTTTGAAGACATCAGACACATGCAGAATGAAAAATTTTTCAGAAATGATTTTTCTGGTGAGGTTGACTTCAGAGAA
+
CCCCCFFFFFFFGGGGGGGGGGGHHHHCHHHHHHHHGGGGGHHHHHHHHHHHHHHHHHGGHHHHHHHHHHHGHHHHHHHHGHHHHHFHHHHHHHHHHHHHHHHHHHHGGHHHHHEGGHHHHHHHGFGHHHHHHHHHGHHHHHHHHHHHHHHHHHHHHHHHGHHGGHHHHHHHHHHHHHHHGGHHHHHGHHEHFHFHHHHGHGHGGHGHHGHHHHHHGHEHHHEHHHHHHHHGGHFHEHHHFHGGGGGFGBB
@M05620:46:000000000-D9D58:1:1101:18044:19004 1:N:0:103
GAATGAATGCAGAAATTGGCAAGATAATACTGCACCGATGGGAAATGATACTATCCTGAAACATGAGCAAATTGACCAGCCTCAGGATGTGAACTCATTTGCTGGAGGTCACCAGGGCTCTTTCAAGATAGTAAAAACAGTGACTTGTACAGCATAATGAAAAACCTAGGCATTGATTTTGAAGACATCAGACACATGCAGAATGAAAAATTTTTCAGAAATGATTTTTCTGGTGAGGTTGCCTTCAGAGA
+
AABABFFFFFFFGGGGGGGGGGGHHHHHHHHHHHHHGGGGEHHGHHHGHHHHHHHHHHHHHHHHHHHHHHHHHHHHHHHHGHHHHHHHHHHHHHHHHHHHHHHHHGHGGH3GF3GGDDGEHHFEHB4?B4FFGHHHBEF2BE3BFFDF3?FGG2BG3BFGHHHFGAFCH2<2FFF1FHHFDFF<1?0??<F1100<<<<<=GCFDGDGF.CGHH0<00DF/<::GHHHF:CH0:/0;.CC/.9C9:0;BFF
@M05620:46:000000000-D9D58:1:1101:22307:19055 1:N:0:103
GAATGAATGCAGAAATTGGCAAGATAATACTGCACCGATGGGAAATGATACTATCCTGAAACATGAGCAAATTGACCAGCCTCAGGATGTGAACTCATTTGCTGGAGGTCACCAGGGCTCTTTCAAGATAGTAAAAACAGTGACTTGTACAGCATAATGAAAAACCTAGGCATTGATTTTGAAGACATCAGACACATGCAGAATGAAAAATTTTTCAGAAATGATTTTTCTGGTGAGGTTGACTTCAGAGA
+
CCCCCFFFFFFFGGGGGGGGGGGHHHHHHHHHHGHHGGGGGHGHHHHHHFHHHHHHHGHHHHHHHGHHHGHHHHHHHHHHGHHHHHHGGGHHFHHHHHHHHHHHHHHGGHHHHHHGGGHHHHHHGHHHHHHHHHHHGGHHHHHHHHHHHHHHHHHHHHHHHHHHGGHHHHHHHHHHHHHHHGHHHHHHHHHHHHHHHHHHHHHHHHGHHHHHHHHHHHHGHHHHGHHHHHHGHHHGHGGHHHGGGGGGGGB
@M05620:46:000000000-D9D58:1:1101:22519:19107 1:N:0:103
GAATGAATGCAGAAATTGGCAAGATAATACTGCACCGATGGGAAATGATACTATCCTGAAACATGAGCAAATTGACCAGCCTCAGGATGTGAACTCATTTGCTGGAGGTCACCAGGGCTCTTTCAAGATAGTAAAAACAGTGACTTGTACAGCATAATGAAAAACCTAGGCATTGATTTTGAAGACATCAGACACATGCAGAATGAAAAATTTTTCAGAAATGATTTTTCTGGTGAGGTTGACTTCAGAGA
+
CCCCCFFFFFFFGGGGGGGGGGGHHHHHHHHHHHHHGGGGGHHHHHHHHHHHHHHHHHHHHHHHHHHHHHHHHHGHHHGHGHHHHHHHHGGGHHHHHHHHHHHHGHHGGHHHHHHGGGHHHHHHHHHHHHHHHHHHHGHHHHHHHHHHHHHHHHHHHHHHHHHHGGHHHHHHHHHHHHHHHGHHHHHHHHHHHHHHHHHHHGHHHHHHHHHHHHHHHHGGHHHHGHHHHHHHHHHHHHHHHFGGGGGGGGB
@M05620:46:000000000-D9D58:1:1101:20747:19109 1:N:0:103
GAATGAATGCAGAAATTGGCAAGATAATACTGCACCGATGGGAAATGATACTATCCTGAAACATGAGCAAATTGACCAGCCTCAGGATGTGAACTCATTTGCTGGAGGTCCCAGGGCTCTTTCAAGATAGTAAAAACAGTGACTTGTACAGCATAATGAAAAACCTAGGCATTGATTTTGAAGACATCAGACACATGCAGAATGAAAAATTTTTCAGAAATGATTTTTCTGGTGAGGTTGACTTCAGAGAA
+
DCCDDFFFFFFFGGGGGGGGGGGHHHHHHHHHHHHHGGGGGHHHHHHHHHHHHHHHHHHHHHHHHHHHHHHHHHHHHHHHGHHHHHHHHHHHHHHHHHHHHHHHHHHGGHHHHHGGGHHHHHHHHHHHHHHHHHHHGHHHHHHHHHHHHHHHHHHHHHHHHHHGGHHHHHHHHHHHHHHHGHHHHHHHHHHHHHHGHHGHHHHHHHHHHHHHHHHHHHHHHHHHHHHHHHHHHHHHGHHHHHGGHHHGGGG
@M05620:46:000000000-D9D58:1:1101:12087:19167 1:N:0:103
GAATGAATGCAGAAATTGGCAAGATAATACTGCACCGATGGGAAATGATACTATCCTGAAACATGAGCAAATTGACCAGCCTCAGGATGTGAACTCATTTGCTGGAGGTCCCAGGGCTCTTTCAAGATAGTAAAAACAGTGACTTGTACAGCATAATGAAAAACCTAGGCATTGATTTTGAAGACATCAGACACATGCAGAATGAAAAATTTTTCAGAAATGATTTTTCTGGTGAGGTTGACTTCAGAGAA
+
CCCCCFFFFFFFGGGGGGGGGGGGHHHHHHHHHHHHGGGGGHHHHHHHHHHHHHHHHHHHHHHHHHHHHHHHHHHHHHHHGHHHHHHHHHHHHHHHHHHHHHHHGHHGGHHHHHGGGHHHHHHHHHGHGHHHHHHHGHHHHHHHHHHHHHGHHHHHHHHHHHHGGHHHHHHHHHHHHHHHGHHHGHHHHHGHHHHHHHHHHHHHHHHHHHHHHHHHHHHHHHHHHHHHHHHHHHHHHHHHGHGGGGGFGGF
@M05620:46:000000000-D9D58:1:1101:12813:19178 1:N:0:103
GAATGAATGCAGAAATTGGCAAGATAATACTGCACCGATGGGAAATGATACTATCCTGAAACATGAGCAAATTGACCAGCCTCAGGATGTGAACTCATTTGCTGGAGGTCACCAGGGCTCTTTCAAGATAGTAAAAACAGTGACTTGTACAGCATAATGAAAAACCTAAGCATTGATTTTGAAGACATCAGACACATGCAGAATGAAAAATTTTTCAGAAATGATTTTTCTGGTGAGGTTGACTTCAGAGA
+
CCCCCFFFFFFFGGGGGGGGGGGHHHHHHHHHHHHHGGGGGHHHHHHHHHHHHHHHHHHHHHHHHGHHHHHHHHHHHHHHGHHHGGHHHHHHHHHHHHHHHHHHHHHGGHHHHHHGGGHHHHHHHHHHHHHHHHHHHGHHHHHHHHHHHHHHHHHHHHHHHHHHGGHH2GHHHHHHHHHHHGHHHHHHHHHHHHHHHHGHHHHHGHHHGHHHHHHHHHHHHHHHHHHHHHHHFGHHHHHHHHGGGGGGGGC
@M05620:46:000000000-D9D58:1:1101:27433:19211 1:N:0:103
GAATGAATGCAGAAATTGGCAAGATAATACTGCACCGATGGGAAATGATACTATCCTGAAACATGAGCAAATTGACCAGCCTCAGGATGTGAACTCATTTGCTGGAGGTCACCAGGGCTCTTTCAAGATAGTAAAAACAGTGACTTGTACAGCATAATGAAAAACCTAGGCATTGATTTTGAAGACATCAGACACATGCAGAATGAAAAATTTTTCAGAAATGATTTTTCTGGTGAGGTTGACTTCAGAGA
+
BCCCCFFFFFFFGGGGGGGGGGGHHHHHHHHHHHHHGGGGGHHHHHHHHHHHHHHHHHHHHHHHHHHHHHHHHHHHHHHHGHHHGFHHHGHHHHHHHHHHHHHHHHHGGHFH33FF1/B/GHB4G4F3?434DGHH3E/?433?D4B33??3223F333FGHH0E/22F222F211FGH1=F1===0=11<110<01<111F010<GHH.CHHH0/00=G00;CGHHHB:0C0:/0;.GC/:0C000909C
@M05620:46:000000000-D9D58:1:1101:26553:19216 1:N:0:103
GAATGAATGCAGAAATTGGCAAGATAATACTGCACCGATGGGAAATGATACTATCCTGAAACATGAGCAAATTGACCAGCCTCAGGATGTGAACTCATTTGCTGGAGGTCAGAAAAACCTAGGCATTGATTTTGAAGACATCAAACACATGCAGAATGAAAAATTTTTCCCAGGGCTCTTTCAAGATAGTAAAAACAGTGACTTGTACAGCATAATGAAAAACCTAGGCATTGATTTTGAAGACATCAGAC
+
CCCCCFFFFFFFGGGGGGGGGGGHHHHHHHHHHHHHGGGGGGFHHHHFHHHHHHHHHHHHHHHHHHHHHHHHHHFHHHHHGHHHGGGHHGHGHHHHHHHHHHHHHHHGGHHHHGHHHGGHFHHHHHHHHHHHHGEHHHHHHHHHFHFHHHHHHHHHHHHHHHHHHHHHHHHHHGGGHHHHHHHHHHHGHHGHHHHGHH=GGGFHGHHHGGHHEHGGHHHF<GDGHFHHGHHGGHHHHGHGGGGGGGGGFFF
@M05620:46:000000000-D9D58:1:1101:18199:19225 1:N:0:103
GAATGAATGCAGAAATTGGCAAGATAATACTGCACCGATGGGAAATGATACTATCCTGAAACATGAGCAAATTGACCAGCCTCAGGATGTGAACTCATTTGTTGGAGGTCCCAGGGCTCTTTCAAGATAGTAAAAACAGTGACTTGTACAGCATAATGAAAAACCTAGGCATTGATTTTGAAGACATCAGACACATGCAGAATGAAAAATTTTTCAGAAATGATTTTTCTGGTGAGGTTGACTTCAGAGAA
+
BBBBBFFFFFFFGGGGGGGGGGGHHHHHHHHHHGHHGFGGGHHHHHHHHHHHHHHHHFHHHHHHHHHHHHHHHFHHHHHHGHHHHHHHHHHGHHHHGHHHH4GHHHHGGHHHHHGGGHHHHHHHHHHHHHGHHHHHGHHHHGHHHHHHHHHHHHHHHHHHHHHGGHHHHHGHHHGHHHHHGHHGHFGHHHHHHHHHGHHHHHGHHHHHHGHHHHHHHBHHHHGHHHHHHHHHHHGHHHHHHHGGGGGGGGG
@M05620:46:000000000-D9D58:1:1101:26570:19227 1:N:0:103
GAATGAATGCAGAAATTGGCAAGATAATACTGCACCGATGGGAAATGATACTATCCTGAAACATGAGCAAATTGACCAGCCTCAGGATGTGAACTCATTTGCTGGAGGTCAGAAAAACCTAGGCATTGATTTTGAAGACATCAAACACATGCAGAATGAAAAATTTTTCCCAGGGCTCTTTCAAGATAGTAAAAACAGTGACTTGTACAGCATAATGAAAAACCTAGGCATTGATTTTGAAGACATCAGAC
+
A>AAAFFFFFFF5FFGGGGGGFFFGGHGGHHHHFHHGAEFGHG3AFGFGGHHFHHHFBFFFHHHFDHHHHHGHHFHHGFGGHHHGGGHHHHEBHHHHFHHHHHHHHHGGHHHGGHHHGGHFHHHHHHHHHHHHHFGHEGHGHFFHHHFHHHHHHHHHHHHHHGHHHHHHHHHHEGGHHHHHHHFHEGGHHHHHHHGHHGGHHHHHHHHGGFHFHHHHHHHFFFGHFHHGHHHHHHHHHHEFGGGGGGEGFG
@M05620:46:000000000-D9D58:1:1101:23952:19260 1:N:0:103
GAATGAATGCAGAAATTGGCAAGATAATACTGCACCGATGGGAAATGATACTATCCTGAAACATGAGCAAATTGACCAGCCTCAGGATGTGAACTCATTTGCTGGAGGTCACCAGGGCTCTTTCAAGATAGTAAAAACAGTGACTTGTACAGCATAATGAAAAACCTAGGCATTGATTTTGAAGACATCAGACACATGCAGAATGAAAAATTTTTCAGAAATGATTTTTCTGGTGAGGTTGACTTCAGAGA
+
BBABBFFFFFFFGGGGGGGGGGGGHHHHHHCFGHFHGEGGC2GHHGHHHFHHHHHGHHEHHHHHHHHHHGGHHHHHHGHHGHHHHHHHHHHGHHHHHHHHHHHHFHHGGHHHHHGGGGHHHHHHHHGFHEFGFFHFHGGHHHGHHHHHHHHHGHHHHHHGHHHHGGHHHHHFHHHHHHHHHGHHHHHHHHGHHGHHHHGHHHFGHHGFFHHHGHHHHHHHGHHHGHHHHHGHGHHFHFFHFHFGFFFFEGC
@M05620:46:000000000-D9D58:1:1101:23951:19278 1:N:0:103
GAATGAATGCAGAAATTGGCAAGATAATACTGCACCGATGGGAAATGATACTATCCTGAAACATGAGCAAATTGACCAGCCTCAGGATGTGAACTCATTTGCTGGAGGTCACCAGGGCTCTTTCAAGATAGTAAAAACAGTGACTTGTACAGCATAATGAAAAACCTAGGCATTGATTTTGAAGACATCAGACACATGCAGAATGAAAAATTTTTCAGAAATGATTTTTCTGGTGAGGTTGACTTCAGAGA
+
BCCCCFFFFFFFGGGGGGGGGGGHHHHHHHHHHHHHGGGGGHHGHHHGHGHHHHHHHHHHHHHHHHHHHHHHHHHHHHHHGHHHHHHHHHHHHHHHHHHHHHHHHHHGGHHHHHHGGGHHHHHHHHHHHHHHHHHHHGHHHHHHHHHHHHHHHHHHHHHHHHHHGGHHHHHHHHHHHHHHHGHHHHHHHHHHHHHHHHHHHHHHHHHHHHHHHHHHHHHHHHHHHHHHHHHHHHHHHHHHHHGGGGGGGGB
@M05620:46:000000000-D9D58:1:1101:22161:19336 1:N:0:103
GAATGAATGCAGAAATTGGCAAGATAATACTGCACCGATGGGAAATGATACTATCCTGAAACATGAGCAAATTGACCAGCCTCAGGATGTGAACTCATTTGCTGGAGGTCCCAGGGCTCTTTCAAGATAGTAAAAACAGTGACTTGTACAGCATAATGAAAAACCTAGGCATTGATTTTGAAGACATCAGACACATGCAGAATGAAAAATTTTTCAGAAATGATTTTTCTGGTGAGGTTGACTTCAGAGAA
+
BBBBBFFFFFFFGGGGGGGGGGGHHHHHHHHHHHHHGGGGEHHHHHHHHHHHHHHHHGHHHHHHHHHHHGHHHHHHHHHHGHHHHGGHHFGFFHHHHHHHHHHHHHHGGHHHGHGGGHHHHHHHHHHHHHHHHHHHGHHHHHGGHHHHHHHHHHHHHHHHHHHGGHHHGHHHHHHHHHHHGHHHHHHHHHHHGHHHHHHHHHHHHHHHHGHHHFHHHFHGGHHGBHHHHHHHHHHHGHHHHHGGGGGGGGG
@M05620:46:000000000-D9D58:1:1101:26663:19369 1:N:0:103
GAATGAATGCAGAAATTGGCAAGATAATACTGCACCGATGGGAAATGATACTATCCTGAAACATGAGCAAATTGACCAGCCTCAGGATGTGAACTCATTTGCTGGAGGTCACCAGGGCTCTTTCAAGATAGTAAAAACAGTGACTTGTACAGCATAATGAAAAACCTAGGCATTGATTTTGAAGACATCAGACACATGCAGAATGAAAAATTTTTCAGAAATGATTTTTCTGGTGAGGTTGACTTCAGAGA
+
CCCCCFFFFFFFGGGGGGGGGGGHHHHHHHHHHHHHGGGGGGHHHHHHHHHHHHHHHHHHHHHHHGHHHHHHHHHHHHHHGHHHHHHHHHHHHHHHHHHHHHHHHHHGGHHHHHHGGGHHHHHHHHHHHHHHHHHHHGHHHHHHHHHHHHHHHHHHHHHHHHHHGGHHHHGHHHHHHHHHHGHHHHHHHHHHHHHHHHHHHHHHHGHHHHHHHHHHHHGHHHHHHHHHHHHHHGHHHHHEHHGGGGGGGGC
@M05620:46:000000000-D9D58:1:1101:23196:19391 1:N:0:103
GAATGAATGCAGAAATTGGCAAGATAATACTGCACCGATGGGAAATGATACTATCCTGAAACATGAGCAAATTGACCAGCCTCAGGATGTGAACTCATTTGCTGGAGGTCACCAGGGCTCTTTCAAGATAGTAAAAACAGTGACTTGTACAGCATAATGAAAAACCTAGGCATTGATTTTGAAGACATCAGACACATGCAGAATGAAAAATTTTTCAGAAATGATTTTTCTGGTGAGGTTGACTTCAGAGA
+
CCCCCFFFFFFFGGGGGGGGGGGHHHHHHHHHHHHHGGGGGHHHHHHHGHHHHHHHHHHHHHHHHHGHHHHHHHHHHHHHGHHHHHHHHGGHHHHHHHHHHHHHHHHGGHHHHHHGGGHHHHHHHHHHHHHHHHHHHGHHHHHHHHHHHHGGHHHHHHHHHHHHGGHHHHHHHHHHHHHHHGHHHHHHHHHHHHHHHHHHHHHHHHHHHHHHHHHHHHHHHHHHHHHHHHHHHHHGHHHHHEGGGGGGGGB
@M05620:46:000000000-D9D58:1:1101:20353:19444 1:N:0:103
GAATGAATGCAGATTGGCAAGATAATACTGCACCGATGGGAAATGATACTATCCTGAAACATGAGCAAATTGACCAGCCTCAGGATGTGAACTCATTTGCTGGAGGTCACCAGGGCTCTTTCAAGATAGTAAAAACAGTGACTTGTACAGCATAATGAAAAACCTAGGCATTGATTTTGAAGACATCAGACACATGCAGAATGAAAAATTTTTCAGAAATGATTTTTCTGGTGAGGTTGACTTCAGAGAAG
+
CCBCCFFFFFFFGGGGGGGGGGHHHHHHHHHFHHGEFGGHHHHHHGHHHHHHHHHGFGHHHHHHHHHHHHHHHHHHHHGHHHHHGHHGGHHHHHHHHHHHHHHEGGFHHHHHHGGGHHHHHHHHHHHHHHHHHHHGHHGHHHHHHHHHHHHHHHHHHHHHHHGGHHHHHHHHHHHHHHHGHHHHHHHHHHHHHHHHHHHHHHHHHHHHHHHHGHGHHHHGHHHHHHHHHHHGHHHHHHHHHHGGGGGGGGG
@M05620:46:000000000-D9D58:1:1101:22478:19484 1:N:0:103
GAATGAATGCAGAAATTGGCAAGATAATACTGCACCGATGGGAAATGATACTATCCTGAAACATGAGCAAATTGACCAGCCTCAGGATGTGAACTCATTTGCTGGAGGTCAGAAAAACCTAGGCATTGATTTTGAAGACATCAAACACATGCAGAATGAAAAATTTTTCCCAGGGCTCTTTCAAGATAGTAAAAACAGTGACTTGTACAGCATAATGAAAAACCTAGGCATTGATTTTGAAGACATCAGAC
+
CCCCCFFFFFFFGGGGGGGGGGGHHHHHHHHHHHHHGGGGGHHHHHHHHHHHHHHHHHHHHHHHHHHHHHHHHHHHHHHHGHHHHHHHHGGHHHHHHHHHHHHHHHHGGHHHHHHHHGGHHHHHHHHHHHHHHHGHHHHHHHHFHHHHHHHGHHHHHHHHHHHHHHHHHHHHHFGGHHHHHHHHHHHHHHHHHHHGHHHHHHHHHHHHHHGHHFHGHHHHHHGGHHHHHHHHGHHHHHHGGGGGGGGGGGB
@M05620:46:000000000-D9D58:1:1101:6683:19486 1:N:0:103
GAATGAATGCAGAAATTGGCAAGATAATACTGCACCGATGGGAAATGATACTATCCTGAAACATGAGCAAATTGACCAGCCTCAGGATGTGAACTCATTTGCTGGAGGTCACCAGGGCTCTTTCAAGATAGTAAAAACAGTCACTTGTACAGCATAATGAAAAACCTAGGCATTGATTTTGAAGACATCAGACACATGCAGAATGAAAAATTTTTCAGAAATGATTTTTCTGGTGAGGTTGACTTCAGAGA
+
CCCCBFFFFFFFGGGGGGGGGGGHHHHHHHHHHHHHGEGGGHGHHHHHHHHHHHHHHGHHHHHHGGHHHHHHHHHHHHHHGHHHGHHHHFGHHHHHHHHHHHHHHHHGGHHHHHHGGGHHHHGHHGHHFHHFHHHHHGHHH?GHHHHHGHHHHHHHHHHHGGHHGGHHHHHHHHHHHHHHHGGHHHHHHHHHHHHHHHHHGHHHHHHHHHHHHHHHHHHHHHHHFHHGHHHHHGHHHHHHHGGGGGGGGG/
@M05620:46:000000000-D9D58:1:1101:22496:19490 1:N:0:103
GAATGAATGCAGAAATTGGCAAGATAATACTGCACCGATGGGAAATGATACTATCCTGAAACATGAGCAAATTGACCAGCCTCAGGATGTGAACTCATTTGCTGGAGGTCAGAAAAACCTAGGCATTGATTTTGAAGACATCAAACACATGCAGAATGAAAAATTTTTCCCAGGGCTCTTTCAAGATAGTAAAAACAGTGACTTGTACAGCATAATGAAAAACCTAGGCATTGATTTTGAAGACATCAGAC
+
CCCCDFFFFFFFGGGGGGGGGGGHHHHHHHHHHHHHGGGGGHHHHHHHHHHHHHHHHHHHHHHHHHHHHHHHHHHHHHGGGHHHHHHHHHHHHHHHHHHHHHHHHHHGGHHHHHHHHGGHHHHHHHHHHHHHHHGHHHHHHHHHHHHHHHHHHHHHHHHHHHHHHHHHHHHHHGGGHHHHHHHHHHHHHHHHHHHGHHGHHHHHHHHHHHGHHHHHHHHHHHGGHHHHGHHHHHHHHHHGFGGGGGGGGGF
@M05620:46:000000000-D9D58:1:1101:18157:19497 1:N:0:103
GAATGAATGCAGAAATTGGCAAGATAATACTGCACCGATGGGAAATGATACTATCCTGAAACATGAGCAAATTGACCAGCCTCAGGATGTGAACTCATTTGCTGGAGGTCCCAGTCCTCTTTCAAGGTAATAAAAACAGTGTCTTGAACAGCATAATGAAAAACCGAGTTATTGATTTTGAAGACATCAGCCACATGCAGAATGAATAATTTTTCAGAAATTTTTTTTCTGGTGAGGTTGACTGCAGAGAA
+
CCCCCFFFFFFFGGGGGGGGGGGHHHHHHHHHHHHHGGGGGHHHHHHHHHHHHHHHHHHHHHHHHHHHHHHHHHHHHHHHGHHHHGHHHHHHHHHHHHHHHHHHHH11123133333D3@?44D443BF44DG3F3//?4344D4343BF2?FG3F33FG330///////21?11@111FF111?G=111100001>1>11>00<G000=D000/=000<D00<G-E-/;C09C0.;////;00/00;CF0
@M05620:46:000000000-D9D58:1:1101:20005:19523 1:N:0:103
GAATGAATGCAGAAATTGGCAAGATAATACTGCACCGATGGGAAATGATACTATCCTGAAACATGAGCAAATTGACCAGCCTCAGGATGTGAACTCATTTGCTGGAGGTCACCAGGGCTCTTTCAAGATAGTAAAAACAGTGACTTGTACAGCATAATGAAAAACCTAGGCATTGATTTTGAAGACATCAGACACATGCAGAATGAAAAATTTTTCAGAAATGATTTTTCTGGTGAGGTTGACTTCAGAGA
+
CCCCCFFFFFFFGGGGGGGGGGGHHHHHHHHHHHHHGGGGGHHHHHHHHHHHHHHHHHHHHHHHHHHHHHHHHHHHHHHHGHHHHHHHHFHHHHHHHHHHGHHHHFHGFHHHHHHGGGHHHHHHHHHHHHHHHHHHHGHHHHHHHHGHHHHHHHHHHHHHHHHHGGHHHHHHHHHHHHHHGGHHHHHHHHHHHHHHHHHHHHHHHHHHHHHHHHHHHFHHHHHHHHHHHHHGGGHHHHGHHFFGGGGGGG9
@M05620:46:000000000-D9D58:1:1101:27947:19582 1:N:0:103
GAATGAATGCAGAAATTGGCAAGATAATACTGCACCGATGGGAAATGATACTATCCTGAAACATGAGCAAATTGACCAGCCTCAGGATGTGAACTCATTTGCTGGAGGTCCCAGGGCTCTTTCAAGATAGTAAAAACAGTGACTTGTACAGCATAATGAAAAACCTAGGCATTGATTTTGAAGACATCAGACACATGCAGAATGAAAAATTTTTCAGAAATGATTTTTCTGGTGAGGTTGACTTCAGAGAA
+
CBCCCFFFFFFFGGGGGGGGGGGHHHHHHHHHHHHHGGGGGHHHHHHHHHHHHHHHHHHHHHHHHHHHHHHHHHHHHHHHGHHHHHHHHHHHHHHHHHHHHHHHHHHGGHHHHHGGGHHHHGHHHHHHHHHHHHHHGHHHHHHHHHHHHHHHHHHHGHHHHHHGGHHHHHHHHHHHHHHHGHHHHHHHHHHHHHHHHGHHHHHHHHHHHHHHHHGHHGHGHHHHHHHHHHHHHHGHHHHHHHGHHHGGGGG
@M05620:46:000000000-D9D58:1:1101:26974:19617 1:N:0:103
GAATGAATGCAGAAATTGGCAAGATAATACTGCACCGATGGGAAATGATACTATCCTGAAACATGAGCAAATTGACCAGCCTCAGGATGTGAACTCATTTGCTGGAGGTCCCAGGGCTCTTTCAAGATAGTAAAAACAGTGACTTGTACAGCATAATGAAAAACCTAGGCATTGATTTTGAAGACATCAGACACATGCAGAATGAAAAATTTTTCAGAAATGATTTTTCTGGTGAGGTTGACTTCAGAGAA
+
A>AAAFDFFFBFFFAFGGGCFGFCHDGDGHFGFFHFEEEAAFHHHHHDGHFHHHHFHHFHHFH1FHFFFGHGEF1AAGGH/GHCGHFCGHHDGDHFDHHFHFHGBGFGEGHHHFGEAGEFHFHHHFHHFGHBGGBGEHHEF1FGHFD>FDDFHFFFHHHFFDG?CBGHFHFHGFFHHFGHGGHBGHHHGHGHFHFFFHFHHGGGHFGFFHHHHHFDGGHFHGGHHGHHHHHFGHBGHC/G/CBFGGGFGGB
@M05620:46:000000000-D9D58:1:1101:26974:19636 1:N:0:103
GAATGAATGCAGAAATTGGCAAGATAATACTGCACCGATGGGAAATGATACTATCCTGAAACATGAGCAAATTGACCAGCCTCAGGATGTGAACTCATTTGCTGGAGGTCACAGGGCGCTTTCAAAATAGTTAAAAAAGAGTCTTGTACAGCATATTGAAAAAACTAGGCATTGATTTTGAAAACATATCATACATGAAGAATAAGAAATTTTTCAGAAATGATTTTTCTGGTGTGATTGTCTTCAGCAGA
+
>3>ABFFFFFFDGGGGGGFFFGGHHHHHFHFHFHHHEEEEDEGBHHHHHHHHHHHFEEDGFGHFFHGHHFGHF5FEFHFHGHHHHHHCHHHFFGHGFHGHFFFHHA1EEG3F331?1/>>/?3444B3B344?BBFEG?/011B21@1222101@>2@21<@0//111001111111>F1.11>0F00000000<0000=D/0000:0;00<GG:00;C/:000;:CG/0000;.;00000000;9000.;
@M05620:46:000000000-D9D58:1:1101:19352:19677 1:N:0:103
GAATGAATGCAGAAATTGGCAAGATAATACTGCACCGATGGGAAATGATACTATCCTGAAACATGAGCAAATTGACCAGCCTCAGGATGTGAACTCATTTGCTGGAGGTCACCAGGGCTCTTTCAAGATAGTAAAAACAGTGACTTGTACAGCATAATGAAAAACCTAGGCATTGATTTTGAAGACATCAGACACTTGCAGAATGAAAAATTTTTCAGAAATGATTTTTCTGGTGAGGTTGACTTCAGAGA
+
CCBBCFFFFFFFGGGGGGGGGGGHGHHHHHHHHHHHGGGGGHHGHHHHHGHHFHHHHHGHHHHHHHHHHGHHHHHHHHHHGHHHHHHHHGGHGHHHHHHHHHHHHGHGGHHHHHHGGGHHHHHHHHHHHFHHHHHHHGHHHGHHHHHHHHHHHHHHHHHHHHHHGGHHHHHHHHHHHHHHHGHHHHGHHHHHHHH1FGHHGHHGHHHHHHHGGHHHFHHHHHHHHHHHHHHHHGHHHHGHHHGGGGGGGGB
@M05620:46:000000000-D9D58:1:1101:19359:19699 1:N:0:103
GAATGAATGCAGAAATTGGCAAGATAATACTGCACCGATGGGAAATGATACTATCCTGAAACATGAGCAAATTGACCAGCCTCAGGATGTGAACTCATTTGCTGGAGGTCACCAGGGCTCTTTCAAGATAGTAAAAACAGTGACTTGTACAGCATAATGAAAAACCTAGGCATTGATTTTGAAGACATCAGACACATGCAGAATGAAAAATTTTTCAGAAATGATTTTTCTGGTGAGGTTGACTTCAGAGA
+
BBBBBFFFFFFFFGGGGGGGGGGGHFHHHHHHHHHHGGGGGHHHHHHFHHHHHHHHHHHHHHHHHHHHHHHHHHHHHHHHGHHHHGGHHHHHHHHHHHHHHHHHGHHGGHHHHHHFGGHHHHHHHHHHHHHHHHHGHGHHHHHHHHHHHHHHHHHHHHHHHHGHGGHHHHHHHHHHHHHHHGGHHHHHHGGHHHHHHHHHHGHHHHHHHHHHHHHHFHGHHHHGHHHHHHHHHHHHHHHHGHGGGGGGGGF
@M05620:46:000000000-D9D58:1:1101:8197:19712 1:N:0:103
GAATGAATGCAGAAATTGGCAAGATAATACTGCACCGATGGGAAATGATACTATCCTGAAACATGAGCAAATTGACCAGCCTCAGGATGTGAACTCATTTGCTGGAGGTCACCAGGGCTCTTTCAAGATAGTAAAAACAGTGACTTGTACAGCATAATGAAAAACCTAGGCATTGATTTTGAAGACATCAGACACATGCAGAATGAAAAATTTTTCAGAAATGATTTTTCTGGTGAGGTTGACTTCAGAGA
+
CCCCCFFFFFFFGGGGGGGGGGGHHHHHHHHHGHHHEEGGGHHHHHHHHHHHHHHHHHHHHHHHHHGHHHHHHHHHHHHHGHHHHHHHHHHHGHHHHHHHHHHHHHHGGHHHHHHGGGHHHHHHHHHHHHHHHHHHHGHHHHHHHHHHHHHHHHHHHHHHHHHHGGHHHHHHHHHHHHHHHGHHHHHGHHHHHHHHHHHHHHHHHHHHHGHHHHHHHHHHHHHGHHHHHHHHHHHHHHHHHGGGGGGGGGB
@M05620:46:000000000-D9D58:1:1101:2622:19721 1:N:0:103
GAATGAATGCAGAAATTGGCAAGATAATACTGCACCGATGGGAAATGATACTATCCTGAAACATGAGCAAATTGACCAGCCTCAGGATGTGAACTCATTTGCTGGAGGTCACAAGTGCCAAGGGAAGAGGGAGGCCCCTTATACAACCATCAGATCTTGTGAGAATAACAGGAGAACAGCATGGAGAAAACAGCCTCCATGATTCAATTATTCCCACCTTTTTCCACTTGACATGTGGGAATTATTACAAT
+
AABB?FFFFFFFGGGGGGGGGGGHHHGHHHHHHFHHGGGGGGFCGHFHHHHHHHHHHFHGHHHHHDGFDGHGHHHHHHGGGHHHHHBFHHGGFHHHHGHHHHHHGHHGGFGFHGHFHHHHHHGFHHGFGHEGF?FGGGHHHHHHGHF?FGFGGHHHFHHHHHHHHHHHHHHHHGHFHHHHGHHFHHG0GGHHHHHHFGHHHHGHFHFFHBFHGHFGHDHHHHGHHHHGGGEFGGGGGGGGGEBBFGGGGFB
@M05620:46:000000000-D9D58:1:1101:28284:19755 1:N:0:103
GAATGAATGCAGAAATTGGCAAGATAATACTGCACCGATGGGAAATGATACTATCCTGAAACATGAGCAAATTGACCAGCCTCAGGATGTGAACTCATTTGCTGGAGGTCAGAAAAACCTAGGCATTGATTTTGAAGACATCAGACACATGCAGAATGAAAAATTTTTCAGAAATGATTTTTCTGGTGAGGTTGACTTCAGAGAAGATCGGAAGAGCACACGTCTGAACTCCAGTCACCTGAAGCTATCTC
+
DDDDDFFFFFFFGGGGGGGGGGGHHHHHHHHHHHHHGGGGGHHHHHHHHHHHHHHHHHHHHHHHHHHHHHHHHHHHHHHHGHHHGGGHHHHGHHHHHHHHHHHHHHHGGHHHHHHHHGGHHHHHHGHHHHHHHHGHHHHHHGHHHHHHHHHHHHHHHHHHHHHHHHHHHHHHHHHHHHHHHHHHHHHHHHHHHHHHHHGGHHHHHHHHHGGGGGHHHHHGHGHHHGHGHHHHHHGGGGGGGGGGGGGFFGF
@M05620:46:000000000-D9D58:1:1101:6008:19767 1:N:0:103
GAATGAATGCAGAAATTGGCAAGATAATACTGCACCGATGGGAAATGATACTATCCTGAAACATGAGCAAATTGACCAGCCTCAGGATGTGAACTCATTTGCTGGAGGTCCCAGGGCTCTTTCAAGATAGTAAAAACAGTGACTTGTACAGCATAATGAAAAACCTAGGCATTGATTTTGAAGACATCAGACACATGCAGAATGAAAAATTTTTCAGAAATGATTTTTCTGGTGAGGTTGACTTCAGAGAA
+
CCCCCFFFFFFFGGGGGGGGGGGHHHHHHHHHHHHHGEGGGHHHHHHHHHHHHHHHHHHHHHHHHHHHHHHHHHHHHHHHGHHHGHGHHHHHHHHHHHHHHHHHHHHGGHHHHHGGGHHHHHHHHHHHHHHIHHHHGHHHHHHHHHHHHHHHHHHHHHHHHHHGGHHHHHHHHHHHHHHHGHHHHHHHHHHHHHHHHHHHHHHHHHHHHHHHHHHHHHHHHHGHHHHHHHHHHHHHGHHHHHGGGGGGGGG
@M05620:46:000000000-D9D58:1:1101:6126:19811 1:N:0:103
GAATGAATGCAGAAATTGGCAAGATAATACTGCACCGATGGGAAATGATACTATCCTGAAACATGAGCAAATTGACCAGCCTCAGGATGTGAACTCATTTGCTGGAGGTCCCAGGGCTCTTTCAAGATAGTAAAAACAGTGACTTGTACAGCATAATGAAAAACCTAGGCATTGATTTTGAAGACATCAGACACATGCAGAATGAAAAATTTTTCAGAAATGATTTTTCTGGTGAGGTTGACTTCAGAGAA
+
CBBCCFFFFFFFGGGGGGGGGGGHHHHHHHHHHHHHGFGGGHHHHHHHHHHHHHHHHHHHHHHHHHHHHHHHHHHHHHHHGHHHHHHHHHHHHHHHHHHHHHHHHHHGGHHHHHGGGHHHHHHHHHHHHHHHHHHHGHHHHHHHHHHHHHHHHHHHHHHHHHHGGHHHHHHHHHHHHHHHGHHHHHHHHHHHHHHHHHHHHHHHHHHGHHHHHHHHHHHHHHHHHHHHHHHGHHHHHHHHHHGGGGGGGGG
@M05620:46:000000000-D9D58:1:1101:7190:19883 1:N:0:103
GAATGAATGCAGAAATTGGCAAGATAATACTGCACCGATGGGAAATGATACTATCCTGAAACATGAGCAAATTGACCAGCCTCAGGATGTGAACTCATTTGCTGGAGGTCCCAGGGCTCTTTCAAGATAGTAAAAACAGTGACTTGTACAGCATAATGAAAAACCTAGGCATTGATTTTGAAGACATCAGACACATGCAGAATGAAAAATTTTTCAGAAATGATTTTTCTGGTGAGGTTGACTTCAGAGAA
+
DCCDDFFFFFFFGGGGGGGGGGGHHHHHHHHHHHHHFEFGGHHHHHHHHHHHHHHHHHHHHHHHHHHHHHHHHHHHHHHHGHHHHHHHHHHHHHHHHHHHHHHHHHHGGHHHHHGGGHHHHHHHHHHHHHHHHHHHGHHHHHHHHHHHHHHHHHHHHHHHHHHGGHHHHHHHHHHHHHHHGHHHHHHHHHHHHHHHHHHHHHHGHHHHHHHHHHHHHHHHHHHHHHHHHHHHHHHHHHHHHHGGGGHGGGF
@M05620:46:000000000-D9D58:1:1101:18710:19890 1:N:0:103
GAATGAATGCAGAAATTGGCAAGATAATACTGCACCGATGGGAAATGATACTATCCTGAAACATGAGCAAATTGACCAGCCTCAGGATGTAAACTCATTTGCTGGAGGTCCCAGGGCTCTTTCAAGATAGTAAAAACAGTGACTTGTACAGCATAATGAAAAACCTAGGCATTGATTTTGAAGACATCAGACACATGCAGAATGAAAAATTTTTCAGAAATGATTTTTCTGGTGAGGTTGACTTCAGAGAA
+
CCCCCFFFFFFFGGGGGGGGGGGHHHHHHHHHHHHHGGGGGHHHHHHHHHHHHHHHHHHHHHHHHHHHHHHHHHHHHHHHGHHHHHHHHHHHHHHHHHHHHHHHHHHGGHHHHHGGGHHGHHHHHHHHHHHHHHHHGHHHHHHHHHHHHHHHHGHHHHHHHHHGGHHHHHHHHHHHHHHHGHHHHGHHHHHHHHHHHHHHHHHHHHHHHHHHHHHHHHFHHHHHHHHHHHHGHHHHHHHHHHHGGGGGGGG
@M05620:46:000000000-D9D58:1:1101:12024:19998 1:N:0:103
GAATGAATGCAGAAATTGGCAAGATAATACTGCACCGATGGGAAATGATACTATCCTGAAACATGAGCAAATTGACCAGCCTCAGGATGTGAACTCATTTGCTGGAGGTCACCAGGGCTCTTTCAAGATAGTAAAAACAGTGACTTGTACAGCATAATGAAAAACCTAGGCATTGATTTTGAAGACATCAGACACATGCAGAATGAAAAATTTTTCAGAAATGATTTTTCTGGTGAGGTTGACTTCAGAGA
+
CCCCCFFFFFFFGGGGGGGGGGGHHHHHHHHHHHHHGGGGGHHHHHHHHHHHHHHHHHHHHHHHHHHHHHHHHHHHHHHHGHHHHHHHHHHHHHHHHHHHHHHHHHHGGHHHHHHGGGHHHHHHHHHHHHHHHHHHHGHHHHHHHHHHHHHHHHHHHHHHHHHHGGHGHHHHHHHHHHHHHGHHGHHHHHHHHHHHHGHHHHHHHHHHHHHHHHHHHHGFHHHFHHHHHHHGHGHHHHHGHHGGGGGGGGF
@M05620:46:000000000-D9D58:1:1101:21340:20008 1:N:0:103
GAATGAATGCAGAAATTGGCAAGATAATACTGCACCGATGGGAAATGATACTATCCTGAAACATGAGCAAATTGACCAGCCTCAGGATGTGAACTCATTTGCTGGAGGTCCCAGGGCTCTTTCAAGATAGTAAAAACAGTGACTTGTACAGCATAATGAAAAACCTAGGCATTGATTTTGAAGACATCAGACACATGCAGAATGAAAAATTTTTCAGAAATGATTTTTCTGGTGAGGTTGACTTCAGAGAA
+
BCCCCFFFFFFFGGGGGGGGGGGHHHHHHHHHHHHHGGGGGHHHHHHHHHHHHHHHHHHHHHHHHGHHHHHHHHHHHHHHGHHHHHHHHHHHHHHHHHHHHHHHHHGGGHHHHHGGGHHHHHHHHHHHHHHHHHHHGHHHHHHHHHHHHHHHHHHHHHHHHHHGGHHHHHHHHHHHHHHGGHHHHHHHHGHHHHHHHHHHHHHHHHHHHHHHHHHHHHHHHHHHHHHHHHHHHHHHHHHHHHGGGGGGGGG
@M05620:46:000000000-D9D58:1:1101:13344:20043 1:N:0:103
GAATGAATGCAGAAATTGGCAAGATAATACTGCACCGATGGGAAATGATACTATCCTGAAACATGAGCAAATTGACCAGCCTCAGGATGTGAACTCATTTGCTGGAGGTCAGAAAAACCTAGGCATTGATTTTGAAGACATCAAACACATGCAGAATGAAAAATTTTTCCCAGGGCTCTTTCAAGATAGTAAAAACAGTGACTTGTACAGCATAATGAAAAACCTAGGCATTGATTTTGAAGACATCAGAC
+
CBCCCFFFFFFFGGGGGGGGGGGHGHHHHHHHHHHHGFGGGHHHHHHGHHHHHHHHHHHHGHHHHHHHHFFGHHHHHHHHGHHGHHHHHHHGHHHHHHHHHHHHGGHGGHHHHHHHHGGHHHHHHHHHHHHHHGGGHGHHHHHFHHFHHHHHHHHHHHHHHHHHHHHHHHHHHGGGGHHHHHHHHGGHHHHHHHHGHHGHHHHGHHHHHHFHHHHGHHHHHHGGHHHHHHHHHHHHHHHGGGGGGGGGGGF
@M05620:46:000000000-D9D58:1:1101:14661:20046 1:N:0:103
GAATGAATGCAGAAATTGGCAAGATAATACTGCACCGATGGGAAATGATACTATCCTGAAACATGAGCAAATTGACCAGCCTCAGGATGTGAACTCATTTGCTGGAGGTCCCAGGGCTCTTTCAAGATAGTAAAAACAGTGACTTGTACAGCATAATGAAAAACCTAGGCATTGATTTTGAAGACATCAGACACATGCAGAATGAAAAATTTTTCAGAAATGATTTTTCTGGTGAGGTTGACTTCAGAGAA
+
ABBBBFFFFFFFBFGGGGGGGGGHHHGHHHFFFHHHFCGGCHHFHHHFHHHHGHHHGHGFFHHHFEGFHFCHHHGHGFHHGHHHGHFHGBGEHHHHHHHHHHHGFGHGGHHHGHGGGHHHHHHGHHHGHHHHFFGFFEHHGGHHGHGFGHHHHHFHHHHHHHHGGHHHHHHHHHHGHHHHGHGGHHHHHHFHGHHHHHHHHHHHHHHHGHHGHHFGHFHHGHHHHHFGHGHGFHGFFGHHHHGGGGGGGFG
@M05620:46:000000000-D9D58:1:1101:20579:20064 1:N:0:103
GAATGAATGCAGAAATTGGCAAGATAATACTGCACCGATGGGAAATGATACTATCCTGAAACATGAGCAAATTGACCAGCCTCAGGATGTGAACTCATTTGCTGGAGGTCCCAGGGCTCTTTCAAGATAGTAAAAACAGTGACTTGTACAGCATAATGAAAAACCTAGGCATTGATTTTGAAGACATCAGACACATGCAGAATGAAAAATTTTTCAGAAATGATTTTTCTGGTGAGGTTGACTTCAGAGAA
+
CCCCCFFFFFFFGGGGGGGGGGGHHHHHHHHHHHHHGGGGEHHHHHHHHGHHHHHHHHHHHHHHGHHHHHHHHHHHHHHHGHHHHGHHHFHHHHHHHHHHHHHHHHHGGHHHHHGGGHHHHHHHHHHHGHHGHHGHGHHHHHHHHHHHHHHHHHHHHHHHHGHGGHHHGHHGHHGHHHHHGHHHHHHHHGHHHHHHHGHHHHHHHHHHHHHGHHHHHHHHHHHHHHHGHHHHHGHHGHHHHHGGGGGGGGG
@M05620:46:000000000-D9D58:1:1101:21697:20070 1:N:0:103
GAATGAATGCAGAAATTGGCAAGATAATACTGCACCGATGGGAAATGATACTATCCTGAAACATGAGCAAATTGACCAGCCTCAGGATGTGAACTCATTTGCTGGAGGTCAGAAAAACCTAGGCATTGATTTTGAAGACATCAGACACATGCAGAATGAAAAATTTTTCAGAAATGATTTTTCTGGTGAGGTTGACTTCAGAGAAGATCGGAAGAGCACACGTCTGAACTCCAGTCACCTGAAGCTATCTC
+
BBBCCFFFFFFFGGGGGGGGGGGHHHHHHHHHHHHHGGGGGHGHHHHHHHHHHHHHHHHHHHHHHHHHHHHHHHHHHHGHGHHHGHHHHHHHGHHHHHHHHHHHGHHGGHGHHHHHHGGHHHHHHHHHHHHHHHGHHHHHHHHHHHHHHHHHHHHHHHHHHHHHHHHHHHHHHHHHHHHHHHHHHHGHGHHHHHHHHHHHHHHHHHHHHHGGGGHHHHHEHGHHHGHHHHHHHHGGGGGGGGGGGGGGFGF
@M05620:46:000000000-D9D58:1:1101:25824:20118 1:N:0:103
GAATGAATGCAGAAATTGGCAAGATAATACTGCACCGATGGGAAATGATACTATCCTGAAACATGAGCAAATTGACCAGCCTCAGGATGTGAACTCATTTGCTGGAGGTCCCAGGGCTCTTTCAAGATAGTAAAAACAGTGACTTGTACAGCATAATGAAAAACCTAGGCATTGATTTTGAAGACATCAGACACATGCAGAATGAAAAATTTTTCAGAAATGATTTTTCTGGTGAGGTTGACTTCAGAGAA
+
BBBBBFF5FFFFGGGGGGGGGGGGHHHHHHHHGHHHGEEGGHFGEHHBGHHHHHHHHHHHHHHGGGHFHHFHGFGFHHGHGHHHGHGGGBF5DGHHHHHHHHHGGGFFEFHHHHGGGGHEHHHHHHHHHHHHHHHHGHHEGFHHHHFHHHFHHHHHGHHHHHHGGHHGGHHHHHHGHHHHGHHHHHHHHHHHHHHHHHHGGHGF>DDGHGFHHGHHHGHHHHGHFHHHHHHGGHGHHGFHHFGGGGGGGFG
@M05620:46:000000000-D9D58:1:1101:6020:20183 1:N:0:103
GAATGAATGCAGAAATTGGCAAGATAATACTGCACCGATGGGAAATGATACTATCCTGAAACATGAGCAAATTGACCAGCCTCAGGATGTGAACTCATTTGCTGGAGGTCCCCAGGGTTCTTCCAAGTTAGAAAAAACAGTGCCTTGTCCAGCATATTGAAAAACCTAGGCATTGATTTTGAAGCCTTCAGCCACATGCAGAATGAAAATTTTTTCAGAATTGATTTTTCTGGTGAGGTTGCTTCCAGAGA
+
BBBBBFFFFFFFGGFGGGGGGGGHHHHHHHHHHHHHGFGGGHHHGHHFHHHHHHHHHHHHHHHHHHHHHHHHHHHHHHHHGHHHHHGHHFGGHHHHHHHHHHHHHGHGGH3F12?F1200BF44F4?344?3BFHH///?B333B3B32332222@222@GHH0C/01F001?111@GHD1F111011111100000000=D/00<DHH0CGHH-/00CG0:00<GHH0/:;0;90;9F//.0;0/0009C
@M05620:46:000000000-D9D58:1:1101:23874:20252 1:N:0:103
GAATGAATGCAGAAATTGGCAAGATAATACTGCACCGATGGGAAATGATACTATCCTGAAACATGAGCAAATTGACCAGCCTCAGGATGTGAACTCATTTGCTGGAGGTCACCAGGGCTCTTTCAAGATAGTAAAAACAGTGACTTGTACAGCATAATGAAAAACCTAGGCATTGATTTTGAAGACATCAGACACATGCAGAATGAAAAATTTTTCAGAAATGATTTTTCTGGTGAGGTTGACTTCAGAGA
+
CCDCDFFFFFFFGGGGGGGGGGGHHHHHHHHHHHHHGFGGGHGHHHHHHHHHHHHHHHHHHHHHHHHHHHHHHHHHHHHHGHHHHHHHHGHHHHHHHHHHHHHHHHHGGHHHHHHGGGHHHHHHHHHHGHHHHHHHHGHHHHHHHHHHHHHHHHHHHHHGHHHHGGHHHHHHHHHHHHHHHGHHHHHHHHHHHHHHHHHHHHHHGGGHHHHHHHHHHHGFFHHHHHHHHHHHHHHFHHHHHHGGGGGGGG/
@M05620:46:000000000-D9D58:1:1101:22710:20284 1:N:0:103
GAATGAATGCAGAAATTGGCAAGATAATACTGCACCGATGGGAAATGATACTATCCTGAAACATGAGCAAATTGACCAGCCTCAGGATGTGAACTCATTTGCTGGAGGTCACCAGGGCTCTTTCAAGATAGTAAAAACAGTGACTTGTACAGCATAATGAAAAACCTAGGCATTGATTTTGAAGACATCAGACACATGCAGAATGAAAAATTTTTCAGAAATGATTTTTCTGGTGAGGTTGACTTCAGAGA
+
CCCCCFFFFFFFGGGGGGGGGGGHHHHHHHHHHHHHGGGGGHHHHHHHHHHHHHHHHHHHHHHHHHHHHHHHHHHHHHHHGHHHHHHHHHHHHHHHHHHHHHHHHHHGGHHHHHHGGGHHHHHHHHHFHHHHHHHHHGHHHHHHHHHHHHHHHHHHHHHHHHHGGGHHHGHHHHHHHHHHHGHHHHHHHHHHHGHGHHHGHHHHHHHHHHHHHHHHHHHHHHHHHHHHHHHHHHHGHHHHHFGGGGFGGGF
@M05620:46:000000000-D9D58:1:1101:15294:20361 1:N:0:103
GAATGAATGCAGAAATTGGCAAGATAATACTGCACCGATGGGAAATGATACTATCCTGAAACATGAGCAAATTGACCAGCCTCAGGATGTGAACTCATTTGCTGGAGGTCAGAAAAACCTAGGCATTGATTTTGAAGACATCAAACACATGCAGAATGAAAAATTTTTCCCAGGGCTCTTTCAAGATAGTAAAAACAGTGACTTGTACAGCATAATGAAAAACCTAGGCATTGATTTTGAAGACATCAGAC
+
BCCCAFFFFFFFGGGGGGGGGGGHHHHHHHHHHHHHGGGGGHHHEGHHHHHHHHHHHHHBGHHHHHHHHFHHHHFHHHHHGHHHHHGHHHHFHHHHGGHHHHHHHHHGGHHHHHHGHGGHHHHHHHHHGHHHHHGGHGHHHHFFHHHHHHHHHHHGHHHHHHGHHHHHHHHHHGGGHHHHHHFGFBFGHHHHHHHGHHGHHGHHHHHHFGHHHHHHHHFGHHGGHHHHHHHHGGHHHHHFGGGFGGGGGGG
@M05620:46:000000000-D9D58:1:1101:15999:20379 1:N:0:103
GAATGAATGCAGAAATTGGCAAGATAATACTGCACCGATGGGAAATGATACTATCCTGAAACATGAGCAAATTGACCAGCCTCAGGATGTGAACTCATTTGCTGGACCCAGCAGTCTTTTATGATAGTAAAAACAGCGGCGTCTAGTGCATCATGATGAACCTCCTCGTTGTTGTTTTTGAAGTCATAAGCCTCCAGCATAATGAATTTTTTATCAGTAATTTTTTTGCTGAGGTTGACTTCATCGGAGAA
+
CCCCCFFFFFFFGGGGGGGGGGGHHHHHHHHHHHHHGGGGGHHHHHHHHHHHHHHHHHHHHHHHHHHHHHHHHHHHHHHHGHHHHHHHHHHHHHHHHHHHHHHHHH12111121434D44444D444FG44DG/G20//////?/222DG>2@H1F11@F1/00/00...0<>00>00.<C000=D0000000/./;/;00<00<GB00<G-.00;000;F00;F-A-0;C0.=//;/000;0000.;@F.
@M05620:46:000000000-D9D58:1:1101:15267:20379 1:N:0:103
GAATGAATGCAGAAATTGGCAAGATAATACTGCACCGATGGGAAATGATACTATCCTGAAACATGAGCAAATTGACCAGCCTCAGGATGTGAACTCATTTGCTGGAGGTCCCAGGGCTCTTTCAAGATAGTAAAAACAGTGACTTGTACAGCATAATGAAAAACCTAGGCATTGATTTTGAAGACATCAGACACATGCAGAATGAAAAATTTTTCAGAAATGATTTTTCTGGTGAGGTTGACTTCAGAGAA
+
CBCCCFFFFFFFGGGGGGGGGGGHHHHHHHHHHHHHGGGGGHHHHHHHHHHHHHHHHHHHHHHHHHHHHHHHHHHHHHHHGHHHHHHHHHHHHHHHHHHHHHHHHHHGGHHHHHGGGHHHHHHHHHHHHHHHHHHHGHHHHHHHHHHHHHHHHHHHHHHHHHHGGHHHHHHHHHHHHHHHGHHHHHHHHHHHHHHHHHHHHHHHGHFHHHHHHHHHHHHHGHHGHHHHHHHHHHHHHHHHHHGGGGGGGGF
@M05620:46:000000000-D9D58:1:1101:14630:20395 1:N:0:103
GAATGAATGCAGAAATTGGCAAGATAATACTGCACCGATGGGAAATGATACTATCCTGAAACATGAGCAAATTGACCAGCCTCAGGATGTGAACTCATTTGCTGGAGGTCAGAAAAACCTAGGCATTGATTTTGAAGACATCAAACACATGCAGAATGAAAAATTTTTCCCAGGGCTCTTTCAAGATAGTAAAAACAGTGACTTGTACAGCATAATGAAAAACCTAGGCATTGATTTTGAAGACATCAGAC
+
CCCCCFFFFFFFGGGGGGGGGGGHHHHHHHHHHHHHGGGGGHFHHHHHHHHHHHHHHHHHHHHHHGHHHHHHHHHHHHHHGHHHHHHHHGHHHHHHHHHHHHHHHGHGGHHHHHHHHGGHHHHHHHHHHHHHGHGHHHHHHHHHHHHHHHGHGHHHHHHHHHHHHHHHHHHHHFDFHHHHHHHGHHHHHHHHHHHGGHGHHHHHHHHHGHGHHHHHHHHHHHGFGHHHHGHHHHHHHHHGGGGGGGGGGGB
@M05620:46:000000000-D9D58:1:1101:16011:20395 1:N:0:103
GAATGAATGCAGAAATTGGCAAGATAATACTGCACCGATGGGAAATGATACTATCCTGAAACATGAGCAAATTGACCAGCCTCAGGATGTGAACTCATTTGCTGGAGGTCCCAGGGCTCTTTCAAGATAGTAAAAACAGTGACTTGTACAGCATAATGAAAAACCTAGGCATTGATTTTGAAGACATCAGACACATGCAGAATGAAAAATTTTTCAGAAATGATTTTTCTGGTGAGGTTGACTTCAGAGAA
+
BBBBBFFFFFFFGGGGGGGGFGGHHHHHHHHHHHHHGGGGGHHHHHHHHHHHHHHHGGHHHHHHHHHHHGHGHHHHHGHHGHHHHHGHHHHHHHHHHHHHHHHHGHHGGHHHHHGGGHHHHHHHHHHHHHHHHHHHGHHHHHHHHHHHHHHHHHHHHHHHHGHGGHHHHHHHHHHHHHHHGHHHHHHHHHHHHHHHHHHGHHHHGFFHHHHHHHHHHFHHHHHHHHHHHHHHHHHHHHHHHHGGGGEFFFB
@M05620:46:000000000-D9D58:1:1101:14620:20410 1:N:0:103
GAATGAATGCAGAAATTGGCAAGATAATACTGCACCGATGGGAAATGATACTATCCTGAAACATGAGCAAATTGACCAGCCTCAGGATGTGAACTCATTTGCTGGAGGTCAGAAAAACCTAGGCATTGATTTTGAAGACATCAAACACATGCAGAATGAAAAATTTTTCCCAGGGCTCTTTCAAGATAGTAAAAACAGTGACTTGTACAGCATAATGAAAAACCTAGGCATTGATTTTGAAGACATCAGAC
+
A?ABCFFFFFFFGGGGGGGGGGGHHHHHHHHHHHHHGGGGGHGHHHHHHHHHHHHHHHHHHHHHHHHHHHHHHHHHHHHHGHHHHHFGGGHHHHHHHHHHHHHHHHHGGHHHHEF2GFGHHDGGHHHHHHHHFFGHHHHHHFFHHFHHACHHHHHHHHGHHHHHHHGHHHHHHG?DHGHFHHFHHHH1DFHFHFGF.G<GHBHBB<GDGFHFHHFHHHHHGGDGHHHHHFFCCCFGFHGEGGGGGGGGGG0
@M05620:46:000000000-D9D58:1:1101:4739:20422 1:N:0:103
GAATGAATGCAGAAATTGGCAAGATAATACTGCACCGATGGGAAATGATACTATCCTGAAACATGAGCAAATTGACCAGCCTCAGGATGTGAACTCATTTGCTGGAGGTCCCAGGGCTCTTTCAAGATAGTAAAAACAGTGACTTGTACAGCATAATGAAAAACCTAGGCATTGATTTTGAAGACATCAGACACATGCAGAATGAAAAATTTTTCAGAAATGATTTTTCTGGTGAGGTTGACTTCAGAGAA
+
CCCCCFFFFFFFGGGGGGGGGGGHHHHHHHHHHHHHGEGGGHHHHHHHHHHHHHHHHHHHHHHHHHHHHHHHHHHHHHHHGHHHHHHHHHHHHHHHHHHHHHHHHHHGGHHHHHGGGHHHHHHHHHHHHHHHHHHHGHHHHHHHHHHHHHHHHHHHHHHHHHHGGHHHHHHHHHHHHHHHGHHHHHHHHHHHHHHHHHHHHHHHHHHHHHHHHHHHHHHHHHGHHHHHHHHHHHHHHHHHHHGGGGGGGGF
@M05620:46:000000000-D9D58:1:1101:28092:20450 1:N:0:103
GAATGAATGCAGAAATTGGCAAGATAATACTGCACCGATGGGAAATGATACTATCCTGAAACATGAGCAAATTGACCAGCCTCAGGATGTGAACTCATTTGCTGGAGGTCCCAGGGCTCTTTCAAGATAGTAAAAACAGTGACTTGTACAGCATAATGAAAAACCTAGGCATTGATTTTGAAGACATCAGACACATGCAGAATGAAAAATTTTTCAGAAATGATTTTTCTGGTGAGGTTGACTTCAGAGAA
+
AB>AABFBFFFFGCFGGGGCGGGHHDGHGHGHHHHHEAEFGGGHFHHFDDGHHHHHHFFFHHGHHGGGFFHGHHHGHHGGGHHHGHGHHFGFHHHBHHHHHGHHGHGGGHHHFHGGGHHHHHHHHHHHHHHHHHHHGHHHHHHGHHHHHHHHHHHHHHHHHGHGGHHHHHHHHHHHHHHHGHHHHHGHHHHHGHGHHHHHHHHGDGHHGFGHHHHHGHHGEHGHHGHHEHHHHHFHHHGHHHGGGGGGGGG
@M05620:46:000000000-D9D58:1:1101:15674:20453 1:N:0:103
GAATGAATGCAGAAATTGGCAAGATAATACTGCACCGATGGGAAATGATACTATCCTGAAACATGAGCAAATTGACCAGCCTCAGGATGTGAACTCATTTGCTGGAGGTCCCAGGGCTCTTTCAAGATAGTAAAAACAGTGACTTGTACAGCATAATGAAAAACCTCGGCATTGATTTTGAAGACATCAGACACATGCAGAATGAAAAATTTTTCAGAAATGATTTTTCTGGTGAGGTTGACTTCAGAGAG
+
CCCCCFFFFFFFGGGGGGGGGGGHHHHHHHHHHHHHGGEGGHFHHHHGHHHHHHHHHHHHHHHHHHHHHHHHHHHHHHHHGHHHHHHHHHHHHHHHHHHHHHHHHHHGGHFH33?EAEGHBG444?FDG3?44BHH/G2?F3??4?FBFHD223D3?333DGH//=2//=/<=111=FG1/11?CGF111<<GHH111<1=/0=0<DGHC0DGHC00G0CC0000<GHBGC00;0=:////000099FFG.
@M05620:46:000000000-D9D58:1:1101:15694:20460 1:N:0:103
GAATGAATGCAGAAATTGGCAAGATAATACTGCACCGATGGGAAATGATACTATCCTGAAACATGAGCAAATTGACCAGCCTCAGGATGTGAACTCATTTGCTGGAGGTCCCAGGGCTCTTTCAAGATAGTAAAAACAGTGACTTGTACAGCATAATGAAAAACCTAGGCATTGATTTTGAAGACATCAGACACATGCAGAATGAAAAATTTTTCAGAAATGATTTTTCTGGTGAGGTTGACTTCAGAGAA
+
BBBBBFFFFFFFFGGGGGGGGGGHHHGHHHHHHHHHGCGGGHGGHHHGHHHHHHHHHHHHHHGHGFHHHHGHGHHHGFHHGHHHGFCGGBGGHHHHFHHHHHGHFAGGGHHHHHGGGHHHHHHHHGHHHHHGHHFFGHHHHHHHHHHHHHHHHHGHHHGHHGHGGHHHFHFHHHHHHHHHGHHHHHHHHFHHHHHHHEFHFHGGGGFHHGHHBHHHHHHHHFHHHHGHHHHHHHHHHHHHHHGGGGGGGGG
@M05620:46:000000000-D9D58:1:1101:28161:20508 1:N:0:103
GAATGAATGCAGAAATTGGCAAGATAATACTGCACCGATGGGAAATGATACTATCCTGAAACATGAGCAAATTGACCAGCCTCAGGATGTGAACTCATTTGCTGGAGGTCACTGGGCCTTTTCAAGTTAGAAAAACAAGTGCCTTGTACAGAATAATGAAAAACTAAGGAATTGATTTTGAAGAAATCAGCAAAATGAAGAATGAAAATTTTTTAAGAATTGATTTTCTTGGTGGGGTTGACTTAAGGGAA
+
BAABCFFFFFFFGGGGGGGGGGGHHHHHHHHHHHHHGEGGGHHHHHHHHHHHHHHHHHHHHHHHHHHHHHHHHHHHHHHHGHHHHHGHHGHHHHHHHHHHHHHHHHHGGHBG4FG111/BG34D44444?3DFGH///B3443D4?33333323D333DGHH0C22=F222@222@GH=1F11100=11111010<1111F01=>GHH0CHHH-.00=G0000;GHH000<C:..=-C9-/0;00000.;.
@M05620:46:000000000-D9D58:1:1101:21895:20523 1:N:0:103
GAATGAATGCAGAAATTGGCAAGATAATACTGCACCGATGGGAAATGATACTATCCTGAAACATGAGCAAATTGACCAGCCTCAGGATGTGAACTCATTTGCTGGAGGTCCCAGGGCTCTTTCAAGATAGTAAAAACAGTGACTTGTACAGCATAATGAAAAACCTAGGCATTGATTTTGAAGACATCAGACACATGCAGAATGAAAAATTTTTCAGAAATGATTTTTCTGGTGAGGTTGACTTCAGAGAA
+
B@ABAFFFFFFFGGGGGDGGGGGBHFHHHHGHHHHHGGGGEHHHHHHHHFHHHHHHHGHHGHHHGGHHHGHHHGEHHHHHGHHHHHGHHHHEHHHHHHHHHHHHFF?11BGGBGGGGHHHHHHHHGHHHGFG4EGDEHHHGFGHHGHHHHHHGH33FGFBGGADDHFDFHFGFF1<GFHF/DGFFFFGDB1>GHHFFGHBGHGHGGFHHFGFFHFBGHFEBF0GFGHHHHFHH/0:CGHEFGFGGFFF0BF
@M05620:46:000000000-D9D58:1:1101:21910:20536 1:N:0:103
GAATGAATGCAGAAATTGGCAAGATAATACTGCACCGATGGGAAATGATACTATCCTGAAACATGAGCAAATTGACCAGCCTCAGGATGTGAACTCATTTGCTGGAGGTCCCAGGGCTCTTTCAAGATAGTAAAAACAGTGACTTGTACAGCATAATGAAAAACCTAGGCATTGATTTTGAAGACATCAGACACATGCAGAATGAAAAATTTTTCAGAAATGATTTTTCTGGTGAGGTTGACTTCAGAGAA
+
CCDDCFFFFFFFGGGGGGGGGGGHHHHHHHHHHHHHGGGGGHHHHHHHHHHHHHHHHHHHHHHHHHHHHHHHHHHHHHHHGHHHHHHHHHHHHHHHHHHHHHHHHHHGGHHHHHGGGHHHHHHHHHHHHHHHHHHHGHHHHHHHHHHHHHHHHHHHHHHHHHHGGHHHHHHHHHHHHHHHGHHHHHHHHHHHHHHHHHHHHHHHHHHHHHHHHHHHHHHHHHHHHHHHHHHHHHHHHHHHHHGGGGGGGGG
@M05620:46:000000000-D9D58:1:1101:4315:20553 1:N:0:103
GAATGGAATGCAGAAATTGGCAAGATAATACTGCACCGATGGGAAATGATACTATCCTGAAACATGAGCAAATTGACCAGCCTCAGGATGTGAACTCATTTGCTGGAGGTCACCAGGGCTCTTTCAAGATAGTAAAAACAGTGACTTGTACAGCATAATGAAAAACCTAGGCATTGATTTTGAAGACATCAGACACATGCAGAATGAAAAATTTTTCAGAAATGATTTTTCTGGTGAGGTTGACTTCAGAG
+
BAABBFFFFFFFGGGGGGGGGGHGHHHHHHHHHHHHHGEGGGHHHHHHHHHHHHHHHHHHHHHHHHDHHHHFHGHHHHHHHGHHHHHGHHHHHHGHHHHHHHHHHHHHGGHHHHHHGGGHHHHHHHHHHHHHHHHHHHGHHHHGHHHHHHHHHHHHHGHHHHHHHGGHHHHHHHHHHHHHHHGHHHHHHHHHGHHHHHHHHHHHHHHHHHHHHHHHHHHHHHHHHHHHHHHHHHHHHHHHHGGGGGGGGGG
@M05620:46:000000000-D9D58:1:1101:25114:20557 1:N:0:103
GAATGAATGCAGAAATTGGCAAGATAATACTGCACCGATGGGAAATGATACTATCCTGAAACATGAGCAAATTGACCAGCCTCAGGATGTGAACTCATTTGCTGGAGGTCACAAGTGCCAAGGGAAGAGGGAGGCCCCTTATACAACCATCAGATCTTGTGAGAATAACAGGAGAACAGCATGGAGAAAACAGCCTCCATGATTCAATTATTCCCACCTTTTTCCACTTGACATGTGGGAATTATTACAAT
+
CCCCCFFFFFFFGGGGGGGGFGGHHHHHHHHHHHHHGEGGGHHHEGHFHFHHHHHHHHGFHHHHHHGHHHGGHGFHHGHHGHHHHHHHHGHFHHHHHHHHHHHHHHHGGHBHFGHGB4GBF??>GCF0FG/EEE<FFCGHFH33B2B</FB2B2@<G2FDCHH11FGBD<F/<FGCF000GGHA1F10>0C<CGEHFHHHBFHDGHHGHGFGG0GGAAGFHCFG00:F0:0B90BFGBA?F9FB090;;F;
@M05620:46:000000000-D9D58:1:1101:4328:20565 1:N:0:103
GAATGGAATGCAGAAATTGGCAAGATAATACTGCACCGATGGGAAATGATACTATCCTGAAACATGAGCAAATTGACCAGCCTCAGGATGTGAACTCATTTGCTGGAGGTCACCAGGGCTCTTTCAAGATAGTAAAAACAGTGACTTGTACAGCATAATGAAAAACCTAGGCATTGATTTTGAAGACATCAGACACATGCAGAATGAAAAATTTTTCAGAAATGATTTTTCTGGTGAGGTTGACTTCAGAG
+
B@AABBCFF4@@FGFFFGGFGBGFFHGFFFGHBGAFGG2EFGHHHHGGHHHGHHHGHHFGHHGGHHAGHHHBGFGGGHFHHFHHFHHGHFFGBGHHH3GHHHGHHHHGG?HHHHHGGGGHHHHHHHHHHHH3GHGHGHGCHHHFHHHDFGHHHHBGDDGFGFG10CEHB10GGHHH1FGHFHE111FGHGBGGHGHEGFHHHHGHHDHHE.CGHHHGGFB0CGH0GGHHHHHHHHHFHHHHFGFFGGBB09
@M05620:46:000000000-D9D58:1:1101:3387:20566 1:N:0:103
GAATGAATGCAGAAATTGGCAAGATAATACTGCACCGATGGGAAATGATACTATCCTGAAACATGAGCAAATTGACCAGCCTCAGGATGTGAACTCATTTGCTGGAGGTCCCAGGGCTCTTTCAAGATAGGAAAAACGGTGACTTGTACAGCATAATGAAAAACCGAGGCTGTGATTTTGAAGACATCAGACACAGGCAGAATGAAAAGTTTTGAAGATATTGTTTTTCTGGTGTTGTTGACTTCAGGGAA
+
BCCBBFFFFFFFGGGGFGFGGGGGHHHHHHHHHHHHGEEGGHFHHHHGHHHHHHHHFHHGGGHHHHGHFGHHHHGHHHGGFGHHGHGGGGGGFHHHHHHH4G4331BE12B?3@1110/B344FH4F?43333BB0/////?2?3??B33?2B?G322@22<F///>////0001<11>>F11100=<00</<</...=.</CG0:0C/:00;..0:000;000;/9./=0B9/.999..00000000;C9
@M05620:46:000000000-D9D58:1:1101:11686:20573 1:N:0:103
GAATGAATGCAGAAATTGGCAAGATAATACTGCACCGATGGGAAATGATACTATCCTGAAACATGAGCAAATTGACCAGCCTCAGGATGTGAACTCATTTGCTGGAGGTCCCAGGGCTCTTTCAAGATAGTAAAAACAGTGACTTGTACAGCATAATGAAAAACCTAGGCATTGATTTTGAAGACATCAGACACATGCAGAATGAAAAATTTTTCAGAAATGATTTTTCTGGTGAGGTTGACTTCAGAGAA
+
CCCCCFFFFFFFGGGGGGGGGGGHHHHHHHHHHHHHGGGGGHHHHHHHHHHHHHHHHHHHHHHHHHHHHHHHHHHHHHHHGHHHHHHHHHHHHHHHHHHHHHHHHHHGGHHHHHGGGHGHHHHHHHHHHHHIHHHHGHHHHHHHHHHHHHHHHHHHHHHHHHHGGHHHGHHHHHGHHHHHGHHHHHHHHHHHHHHHHHHHHHHHHHGHHHHHHHHHHHHHHHHHHHHHHHHHHHHHHHHHHHGGGGGGGGG
@M05620:46:000000000-D9D58:1:1101:27897:20589 1:N:0:103
GAATGAATGCAGAAATTGGCAAGATAATACTGCACCGATGGGAAATGATACTATCCTGAAACATGAGCAAATTGACCAGCCTCAGGATGTGAACTCATTTGCTGGAGGTCACCAGGGCTCTTTCAAGATAGTAAAAACAGTGACTTGTACAGCATAATGAAAAACCTAGGCATTGATTTTGAAGACATCAGACACATGCAGAATGAAAAATTTTTCAGAAATGATTTTTCTGGTGAGGTTGACTTCAGAGA
+
BCCCCFFFFFFFGGGGGGGGGGGHHHHHHHHHHHHHGEGGGHHHHHHHHHHHHHHHHHHHHHHHHHHHHHHHHHGHHHHHGHHHFHGGHGGFHHHHHHHHHHHHHHHGGHHHHHHGGGHHHHHHHHHGHHHHHHHHHGHHHHHHHHHHHHHHHHHHHHHHHHHHGGHHHHHHHHHHHHHHHGHHHHHHHHHHHHHHHHHHHHHHHGHHHHFHHHHHHHHHHHHGHHHHHHHHHHHFHHHHHHGGGGGGGGB
@M05620:46:000000000-D9D58:1:1101:19332:20695 1:N:0:103
GAATGAATGCAGAAATTGGCAAGATAATACTGCACCGATGGGAAATGATACTATCCTGAAACATGAGCAAATTGACCAGCCTCAGGATGTGAACTCATTTGCTGGAGGTCAGAAAAACCTAGGCATTGATTTTGAAGACATCAAACACATGCAGAATGAAAAATTTTTCCCAGGGCTCTTTCAAGATAGTAAAAACAGTGACTTGTACAGCATAATGAAAAACCTAGGCATTGATTTTGAAGACATCAGAC
+
CCCCCFFFFFFFGGGGGGGGGGGHHHHHHHHHHHHHGGGGGHHHHHHHHHHHHHHHHHHHHHHHHHHHHHHHHHHHHHHHGHHHGHGGGHH5GHHHHHHHHHHHHHHGGHHHGHHGHGGHHHHHHHHHHHHHHHGHHHHHHHHHHHHHHHHHHHHHHHHHHHHHHHHHHHHHHGGGHHHHHHHHHHHHHHHHHHHGHHHHHHHHHHHHHHHHGGHHHFHHHHGGHHHHHHHHHHHHHHHGGGGGGGGGGGG
@M05620:46:000000000-D9D58:1:1101:14280:20734 1:N:0:103
GAATGAATGCAGAAATTGGCAAGATAATACTGCACCGATGGGAAATGATACTATCCTGAAACATGAGCAAATTGACCAGCCTCAGGATGTGAACTCATTTGCTGGAGGTCCCAGGGCTCTTTCAAGATAGTAAAAACAGTGACTTGTACAGCATAATGAAAAACCTAGGCATTGATTTTGAAGACATCAGACACATGCAGAATGAAAAATTTTTCAGAAATGATTTTTCTGGTGAGGTTGACTTCAGAGAA
+
CCCCCFFFFFFFGGGGGGGGGGGHHHHHHHHHHHHHGGGGGHHHHHHHHHHHHHHHHHHHHHHHHHHHHHHHHHHHHHHHGHHHHHHHHHHHHHHHHHHHHHHHHHHGGHHHHHGGGHHHHHHHHHHHHHHHHHHHGGHHHHHHHHHHHHHHHHHHHHHHHGHGGHHHHHHHHHHHHHHHGHHHHHHHHHHHHHHHHHHHHHHHGHHGHHHHHHHHHHHHHHHHHHHHHHHHHHHHHHHHHHGGGGGGGGG
@M05620:46:000000000-D9D58:1:1101:25006:20742 1:N:0:103
GAATGAATGCAGAAATTGGCAAGATAATACTGCACCGATGGGAAATGATACTATCCTGAAACATGAGCAAATTGACCAGCCTCAGGATGTGAACTCATTTGCTGGAGGTCACCAGGGCTCTTTCAAGATAGTAAAAACAGTGACTTGTACAGCATAATGAAAAACCTAGGCATTGATTTTGAAGACATCAGACACATGCAGAATGAAAAATTTTTCAGAAATGATTTTTCTGGTGAGGTTGACTTCAGAGA
+
CBCCCFFFFFFFGGGGGGGGGGGHHHHHHHHHHHHHGCGGGHHHHHHHHHHHHHHHHHHHHHHHHHHHHHHHHHHHHHHHGHHHHHHHHGHHHHHHHHHHHHHHHHHGGHHHHHHGGGHHHHHHHHHHHHHHHHHHHGHHHHHHHHHHHHHHHHHHHHHHHHHHGGHHHHHHHHHHHHHHHGHHHHHHHHHHHHHHHHHHHHHHHHFHHHGHHHHHHHHHHHHHHHHHHHHHHHHHHHHGHHGGGGGGGGC
@M05620:46:000000000-D9D58:1:1101:21147:20752 1:N:0:103
GAATGAATGCAGAAATTGGCAAGATAATACTGCACCGATGGGAAATGATACTATCCTGAAACATGAGCAAATTGACCAGCCTCAGGATGTGAACTCATTTGCTGGAGGTCACCAGGGCTCTTTCAAGATAGTAAAAACAGTGACTTGTACAGCATAATGAAAAACCTAGGCATTGATTTTGAAGACATCAGACCCATGCAGAATGAAAAATTTTTCAGAAATGATTTTTCTGGTGAGGTTGACTTCAGAAA
+
BBBBBFFFFFFFGGGGGGGGGGGHHHGHFHHHHHHHGCGGGHHHHHHHHFHHFHHHHHHFHHGHHFHHHGFGHHHGHHHHGHHHHHFFGGHFGHHHGHHHHHHHFFFGGHCHHDGG?/BFGHDDGEG3FDGHFHFH3A?2EGDEGHHF3F33B?3D3?BDGFHHEACCF2FBGDFFFHHFGF<11?<1F111<...>0CGDFBDFGHHG.CGHHGH0DGH/CBCCGBHHGCHBGCG..CCF/;F9F0FBFG
@M05620:46:000000000-D9D58:1:1101:19257:20754 1:N:0:103
GAATGAATGCAGAAATTGGCAAGATAATACTGCACCGATGGGAAATGATACTATCCTGAAACATGAGCAAATTGACCAGCCTCAGGATGTGAACTCATTTGCTGGAGGTCCCAGGGCTCTTTCAAGATAGTAAAAACAGTGACTTGTACAGCATAATGAAAAACCTAGGCATTGATTTTGAAGACATCAGACACATGCAGAATGAAAAATTTTTCAGAAATGATTTTTCTGGTGAGGTTGACTTCAGAGAA
+
AABBCFFFFFFFGGGGGGGGGGGHHGHHHHHHHHHHGEGGGHHHHHFGHHHHFHHHHFHHHHHHHFFHHGGGHHHHHHHHGHHHHHFHHFGHFHHHHHHHHHHHEHHGGHHHHHEGGHHHHHHHHGFHHHHGHHHHGHHHHHHHHHHHHGHHHHHHHHHHHHHGGHHHHHHHHHHHHHHHGHFGHHHHHGFHFHHHHHGHHHHHHHHHHHHHHHHHHHGHHHHFHHHHHHHFGHFHHHHGGHGGGGGGGBC
@M05620:46:000000000-D9D58:1:1101:21169:20764 1:N:0:103
GAATGAATGCAGAAATTGGCAAGATAATACTGCACCGATGGGAAATGATACTATCCTGAAACATGAGCAAATTGACCAGCCTCAGGATGTGAACTCATTTGCTGGAGGTCACCAGGGCTCTTTCAAGATAGTAAAAACAGTGACTTGTACAGCATAATGAAAAACCTAGGCATTGATTTTGAAGACATCAGACACATGCAGAATGAAAAATTTTTCAGAAATGATTTTTCTGGTGAGGTTGACTTCAGAAA
+
BBBBBFFFFFFFGGGGGGGGGGGHHHHHHHHHHHHHGEGGGHHHHHHHHHHHHHHHHHHHHHHHGHHHGHHGHHHHHHHHGHHHHHHHHHHHHHHGHHHHHHHHHGHGGHHHHHHGGGHHHHHHHHHHHHHHHHHHHGHHHHHHHHHHHHHHHHHGHHHFFHHHGGHHHHHHHHHHHHHHHGHHHHHHHHHHHHHHHHHHHHHHHHHHHGFHHHHHHHHHHHHHHHHHHHHHHHGHHHHHHHGGGGEFGGG
@M05620:46:000000000-D9D58:1:1101:22061:20815 1:N:0:103
GAATGAATGCAGAAATTGGCAAGATAATACTGCACCGATGGGAAATGATACTATCCTGAAACATGAGCAAATTGACCAGCCTCAGGATGTGAACTCATTTGCTGGAGGTCACCAGGGCTCTTTCAAGATAGTAAAAACAGTGACTTGTACAGCATAATGAAAAACCTAGGCATTGATTTTGAAGACATCAGACACATGCAGAATGAAAAATTTTTCAGAAATGATTTTTCTGGTAAGGTTGACTTCAGAGA
+
CCCDCFFFFFFFGGGGGGGGGGGHHHHHHHHHHHHHGGGGGHGHHHHHHHHHHHHHHHHHHHHHHHHHHHHHHHHHHHHHGHHHHHHHHGHHHHHHHHHHHHHHHHHGGHHHHGHGGGHHHHHHHHHHHHHHHHHHHGHHHHHHHHHHHHHHHHHHHHHHHHHHGGHHHHHHHHGHHHHHHGHHHHHHHHHHHHHHHHHHHHHHHHHHHHHHHHHHHHGHHHHHGHHHHHHHHHHHHHHHHHHHGGGHGGC
@M05620:46:000000000-D9D58:1:1101:7593:20830 1:N:0:103
GAATGAATGCAGAAATTGGCAAGATAATACTGCACCGATGGGAAATGATACTATCCTGAAACATGAGCAAATTGACCAGCCTCAGGATGTGAACTCATTTGCTGGAGGTCACCCGCGCTCTTTCATGATAGTAGAAACAGTGACTTGTTCAGCAGAATGAAGAACCTAGTCGGTGTTTTTTAAGACATCATACACATGCAGCAGGATAAATTTTTCTTCAGTGATGTTTCTGGTGAGGTTGTCGTCTTAGG
+
CBCCCFFFFFFFGGGGGGGGGGGHHHHHHHHHHHHHGEGGGHHHHHHGHHHHHHHHHGHHHHHHGHHHHHHHHHHHHHHHGHHHHHGHHHHHHHHHHHHHHHHHHHHGGHHHH1///////D44444B444DF44DG2F23333332D3322DG02FG2F22DF0/0<111///..>0<F-.0=D0/0<G00<0<00000<0:..;00=GC00<G/000;0;0;F00;C0C00=F0.C//;.09:;..000
@M05620:46:000000000-D9D58:1:1101:7575:20834 1:N:0:103
GAATGAATGCAGAAATTGGCAAGATAATACTGCACCGATGGGAAATGATACTATCCTGAAACATGAGCAAATTGACCAGCCTCAGGATGTGAACTCATTTGCTGGAGGTCACCAGGGCTCTTTCAAGATAGTAAAAACAGTGACTTGTACAGCATAATGAAAAACCTAGGCATTGATTTTGAAGACATCAGACACATGCAGAATGAAAAATTTTTCAGAAATGATTTTTCTGGTGAGGTTGACTTCAGAGA
+
CBBCCFFFFFFFGGGGGGGGGGGHHHHHHHHHHHHHGEFGGHHHHHHHHHHHHHHHHHHHHHHHHHHHHHHHHHHHHHHHGHHHHHGHHGHHHHHHHHHHHHHHHHHGGHHHHHHGGGHHHHHHHGHGHHHHHHHHHGHHHHHHHHHHHHGHHHHHHHHHGHHHGGHHHHHHHHHEHHHHHGHHGHHHHHHHHHHHHHHHHHHHHHHHHGHHHHHHHHFHFHHGHHHHHHHHHHHHGHHHHHGGGGGGGGB
@M05620:46:000000000-D9D58:1:1101:18004:20843 1:N:0:103
GAATGAATGCAGAAATTGGCAAGATAATACTGCACCGATGGGAAATGATACTATCCTGAAACATGAGCAAATTGACCAGCCTCAGGATGTGAACTCATTTGCTGGAGGTCCCAGGGCTCTTTCAAGATAGTAAAAACAGTGACTTGTACAGCATAATGAAAAACCTAGGCATTGATTTTGAAGACATCAGACACATGCAGAATGAAAAATTTTTCAGAAATGATTTTTCTGGTGAGGTTGACTTCAGAGAA
+
CCCCCFFFFFFFGGGGGGGGGGGHHHHHHHHHHHHHGGGGGHHHHHHHHHHHGHHHHHHHHHHHHHHHHHHHHHHHHHHHGHHHHHHHHGHHHHHHHHHHHHHHHHHGGHHHHHGGGHHHGHHHHHHHHHHHHHHHGHHHHHHHHHHHHHHHHHGHHHHHHHHGGHHHHHHHHHHHHHHGGHHHHHGHHHHHHHHHHHGHHHHHHHHHHHHHHHHHHGHHHHHHHHHHHHHHHHFHHHHHHHGGGGGGGBF
@M05620:46:000000000-D9D58:1:1101:17979:20844 1:N:0:103
GAATGAATGCAGAAATTGGCAAGATAATACTGCACCGATGGGAAATGATACTATCCTGAAACATGAGCAAATTGACCAGCCTCAGGATGTGAACTCATTTGCTGGAGGTCCCAGGGCTCTTTCAAGATAGTAAAAACAGTGACTTGTACAGCATAATGAAAAACCTAGGCATTGATTTTGAAGACATCAGACACATGCAGAATGAAAAATTTTTCAGAAATGATTTTTCTGGTGAGGTTGACTTCAGAGAA
+
CBCCCFFFFFFFGGGGGGGGGGGHHHHHHHHHHHHHGGGGGHHHHHHHHHHHFHHHHFHHHHHHHHHHHHHHHHHHHHHHGHHHHHGHHHHHHHHHHHHHHHHHHHHGGHHHHHGGGHHHHHHHHHHHGHHHHHHHGHHHHHHHHHHGHHHHHHHHHHHHHHHGGHHHHHHHHHGHHHHHGHHHHHHHHHHHGGHHHHHGHHHGGHHHHHHHHHHHHFGHGHHHHHHHHHHHHHHFHHHHHHGGGGFGGGG
@M05620:46:000000000-D9D58:1:1101:17991:20860 1:N:0:103
GAATGAATGCAGAAATTGGCAAGATAATACTGCACCGATGGGAAATGATACTATCCTGAAACATGAGCAAATTGACCAGCCTCAGGATGTGAACTCATTTGCTGGAGGTCCCAGGGCTCTTTCAAGATAGTAAAAACAGTGACTTGTACAGCATAATGAAAAACCTAGGCATTGATTTTGAAGACATCAGACACATGCAGAATGAAAAATTTTTCAGAAATGATTTTTCTGGTGAGGTTGACTTCAGAGAA
+
BBBBBFFFFFFFGGGGGGGGGGGHHHHHHHHHHHHHGGGGGHHHHHHHHHHHHHHHHHHHHHHHHHHHHHHHHHHHHHHHGHHHHHHHHGHHHHHHHHHHHHHHHHHGGHHHGHGGGHHHHHHHHHHHHHHHHGHGGFHHHFHHHHHHHGGHHHHHHHHHHHHGGHHHHHHHHHHHHHHHFHGHHHHHHHHHHHHHHHGFEHHGDGBDGHHHHHHHGHHHHHHHHHHHHHHHHFFEHHHHGHGGGGGGGGG
@M05620:46:000000000-D9D58:1:1101:3751:20890 1:N:0:103
GAATGAATGCAGAAATTGGCAAGATAATACTGCACCGATGGGAAATGATACTATCCTGAAACATGAGCAAATTGACCAGCCTCAGGATGTGAACTCATTTGCTGGAGGTCCCAGGGCTCTTTCAAGATAGTAAAAACAGTGACTTGTACAGCATAATGAAAAACCTAGGCATTGATTTTGAAGACATCAGACACATGCAGAATGAAAAATTTTTCAGAAATGATTTTTCTGGTGAGGTTGACTTCAGAGAA
+
BBCBCFFFFFFFGGGGGGGGGGFHHHHHHHHHHHHHGGGGGHGHHHHHHHHHHHHHHFHHHHHHHHHHHGFFGHHHHHHHGHHHHHFHHGHHHHHGHHHHHHHHHHGGGHHHHHGGGHHHHHHHHHGHHHHHHHHHGHHHHHHHHHHHHHHHHHHHHHHHHHHGGHHHHHHHHHHHHHHHGHHHHHHHHHHHHHHHHHHHHHHHGGHFFGHHHHHHHHHHHHHHHHHHHHHHHHHHHHHHHHGGGGGGGGG
@M05620:46:000000000-D9D58:1:1101:7564:20901 1:N:0:103
GAATGAATGCAGAAATTGGCAAGATAATACTGCACCGATGGGAAATGATACTATCCTGAAACATGAGCAAATTGACCAGCCTCAGGATGTGAACTCATTTGCTGGAGGTCACCAGGGCTCTTTCAAGATAGTAAAAACAGTGACTTGTACAGCATAATGAAAAACCTAGGCATTGATTTTGAAGACATCAGACACATGCAGAATGAAAAATTTTTCAGAAATGATTTTTCTGGTGAGGTTGACTTCAGAGA
+
B@BBBFFFFFFFFFGGGGGGGGGHHHHHHHHHHHHHGEGGGHHHHHHGHHHHHHHHHHHHHHHHHHHHHHHHHHHHHHHHGHHHHHGHHHHHHHHHHHHHHHHHHGHGGHHHHGHGGGHHHHHHHHHHHHHHHHGHHGHHHHHHHHGHHHHHHHHHHHHHHHHGGGHHHHHHHHHFHHHHHGHHHHHHHFHGHHHHHHHGGHHHHHHGGHHHHHHHHHHGHHHFHHHHHHHHEHHHGHHHHHGGGGGGGG/
@M05620:46:000000000-D9D58:1:1101:23392:20926 1:N:0:103
[truncated: 765,345 more chars]
