# Supplementary material for: Fast but not furious: a streamlined selection method for genome-edited cells
Source: Life Sci Alliance. 2021 Apr 26;4(6):e202101051. doi: 10.26508/lsa.202101051 (PMC8127327; doi:10.26508/lsa.202101051)
Supplement: Supplementary file 1 [file LSA-2021-01051_Supplemental_Data_1.zip › SANGER and Deep Sequencing/AhR/104_S104_L001_R1_001.fastq]

@M05620:46:000000000-D9D58:1:1101:13954:1835 1:N:0:104
GAATGAATGCAGAAATTGGCAAGATAATACTGCACCGATGGGAAATGATACTATCCTGAAACATGAGCAAATTGACCAGCCTCAGGATGTGAACTCATTTGCTGGAGGTCCCAGGGCTCTTTCAAGATAGTAAAAACAGTGACTTGTACAGCATAATGAAAAACCTAGGCATTGATTTTGAAGACATCAGACACATGCAGAATGAAAAATTTTTCAGAAATGATTTTTCTGGTGAGGTTGACTTCAGAGAA
+
AABABFFFFFFFGGGGGGFGGGFEGHHHHHHHHHHHEAEGGHFGGHHGHHHHHHHHHHHHHHGGHGFGGHFGHHHHHHFGGHHGGHFGGFHFFHHHHHHHHHHHGGHGGFHHHHGGGFHHHHHHHHGHGHEHHHHHGHHHHHHHHHHGHHHHGHHHHHGGFHGGGHGHHHHGFHGHHHHHGGHHHHHGHHGHHHHGFHHHHHGG<<DFAFHHHGHHHHFHHHGHHHFHHHHHGGGCCGHFGFGGGEFFFFB
@M05620:46:000000000-D9D58:1:1101:15263:1922 1:N:0:104
GAATGAATGCAGAAATTGGCAAGATAATACTGCACCGATGGGAAATGATACTATCCTGAAACATGAGCAAATTGACCAGCCTCAGGATGTGAACTCATTTGCTGGAGGTCCCAGGGCTCTTTCAAGATAGTAAAAACAGTGACTTGTACAGCATAATGAAAAACCTAGGCATTGATTTTGAAGACATCAGACACATGCAGAATGAAAAATTTTTCAGAAATGATTTTTCTGGTGAGGTTGACTTCAGAGAA
+
>>>AAFFFFFFFGGGFGGGGGBAFHHHHHHHHGHHHEAEGGHFGEHGFGHHHHHFFHHHHHHGGFDFHHHHHHHEGFHGFFHHHGHFFGGHFFGHFGHHHHGHGFFHD?FGHGCFGEHHHFED4BF3GGHEHFHGBFHHGHHEFGFHFGFDBCHGHHHDFHG0AAHGHG2GHHHGH1GHHEHHFGHHFBGFF0FG1D1<B1<<F1DGHFGHGGHHHHDFHHHFHHHHFFGFHFH0;;CGB/CB0FGGFGGF
@M05620:46:000000000-D9D58:1:1101:13287:1943 1:N:0:104
GAATGAATGCAGAAATTGGCAAGATAATACTGCACCGATGGGAAATGATACTATCCTGAAACATGAGCAAATTGACCAGCCTCAGGATGTGAACTCATTTGCTGGAGGTCCCAGGGCTCTTTCAAGATAGTAAAAACAGTGACTTGTACAGCATAATGAAAAACCTAGGCATTGATTTTGAAGACATCAGACACATGCAGAATGAAAAATTTTTCAGAAATGATTTTTCTGGTGAGGTTGACTTCAGAGAA
+
AABBBFFFFFFFGFGGGGGGGGGHHHHHGHHHHHHHFEGGGHGGHHHGHBGGGHGHHHGHHHHHHHGHHHHHHHHHHHGGFGHHFHFGHBGGBGHHHHHHHHHHHGHGGHGHHHGGGHGHHHHHHHHHHHHHHHGHGGHHHHHHHHHHHHHHHHHHHHHHHHHGGHHHHHHHHHHGHHHHGHHHHHHHHHHGHHHHGHHHHGHGFDGFFHHHHHHHHDGHHHHHHHHHHHHHHGHCCCHHHHGGGGFFGG9
@M05620:46:000000000-D9D58:1:1101:18514:1984 1:N:0:104
GAATGAATGCAGAAATTGGCAAGATAATACTGCACCGATGGGAAATGATACTATCCTGAAACATGAGCAAATTGACCAGCCTCAGGATGTGAACTCATTTGCGACTTGTACAGCATAATGAAAAACCTAGGCATTGATTTTCCCAGGGCTCTTTCAAGATAGTAAAAACAGTGACTTGTACAGCATAATGAAAAACCTAGGCATTGATTTTGAAGACATCAGACACATGCAGAATGAAAAATTTTTCAGAA
+
AABABFFFFFFFGGGGGGGGFGGHHHHHHHHHHHHHGEGGGHFGHHHHHHHGHHHHHHHHHHHHHHHHHHHHHHHHHHGGGHHHGH@GGFGFGHHHHHHHHHFEEGFHHHHHFGGHGHHGHHHHHCGHHHHHGFHH4?GGHGHHHHEADGEHHHHGHHHGHHGHHGHHGGFHHHHHHHHHHHHHHHFGHHGHHHGFGHHHFFCGHFHHHHHHGFGHEHHHBFHGHHEEGGHHFHHHHHGEFGGGGGGFGGG
@M05620:46:000000000-D9D58:1:1101:16215:2019 1:N:0:104
GAATGAATGCAGAAATTGGCAAGATAATACTGCACCGATGGGAAATGATACTATCCTGAAACATGAGCAAATTGACCAGCCTCAGGATGTGAACTCATTTGCTGGAGGTCCCAGGGCTCTTTCAAGATAGTAAAAACAGTGACTTGTACAGCATAATGAAAAACCTAGGCATTGATTTTGAAGACATCAGACACATGCAGAATGAAAAATTTTTCAGAAATGATTTTTCTGGTGAGGTTGACTTCAGAGAA
+
AABCBFFFFFFFGGGGGGGGGGFGHHHHHHHGHHHHEAFEGGBEGHGGHHHHHHHHHHHHHHHHHGGHHHHGHHHHHHFFFHHHFHGHHGHHHHHHHHHHHGFHHHHGGHHHHHGGGHHHHHHHHHHHHHHHHHHHGHHHHHHHHHHHHHGHHHHHHHHHHHHGGHGHGHHHHHHHHGGHGHGHHHHGHHHHHHHGHHHGHHGFGGFHHHHGHHHHHHHHHHHHHHHHGHHHGHFHHHHHHHGGGGFFGFF
@M05620:46:000000000-D9D58:1:1101:18467:2041 1:N:0:104
GAATGAATGCAGAAATTGGCAAGATAATACTGCACCGATGGGAAATGATACTATCCTGAAACATGAGCAAATTGACCAGCCTCAGGATGTGAACTCATTTGCTGGAGGTCCCAGGGCTCTTTCAAGATAGTAAAAACAGTGACTTGTACAGCATAATGAAAAACCTAGGCATTGATTTTGAAGACATCAGACACATGCAGAATGAAAAATTTTTCAGAAATGATTTTTCTGGTGAGGTTGACTTCAGAGAA
+
BBBBBFFFFFBFGGGGGGGGGGGFHHHHHHHHHHHHEAEEFHGHHHGEGHHHHHHHHHGHHHHHHFGHHHHHHHGHHHHHGHHHGHFHGBFFGHHHHHHHHGHGFFGGGHHHHHGGGHHHHHHHHHGHHHHHHHHHGGHHHBGHHHGHHHHHHHHHHHFHHHHGGHHGHGHFEHHHHHHHGHHHHHHHHHHFFHHHHGHHHHHGGHHHGHHHHBGHHGHHHHHGHHHGHHHHHHFFHHHHHHGGGGGFGFF
@M05620:46:000000000-D9D58:1:1101:13680:2082 1:N:0:104
GAATGAATGCAGAAATTGGCAAGATAATACTGCACCGATGGGAAATGATACTATCCTGAAACATGAGCAAATTGACCAGCCTCAGGATGTGAACTCATTTGCTGGAGGTCCCAGGGCTCTTTCAAGATAGTAAAAACAGTGACTTGTACAGCATAATGAAAAACCTAGGCATTGATTTTGAAGACATCAGACACATGCAGAATGAAAAATTTTTCAGAAATGATTTTTCTGGTGAGGTTGACTTCAGAGAA
+
CBCCCFFFFFFFGGGGGGGGGGGHHGGHHHHHHHHHFEGGGHGHHHHHHHHHGHHHHHHGHHHHHHHHHHGHHHHHHHHHGHHHGHFGGFGHHHHHHHHHHHHHHGHGGHHHHHGGGHHHHHHHHHHHHHHHHHHHGHHHHHHHHHHHHHHHHHHHHHHHHHHGGHHHHHHHHHHHHHHHGHHHHHHHHHHHHHHHHHHHHHHHGHHHHHHHHHHHHDGHHHHHGHHHGHHHGHHCGCGHGHGGGGGFGGF
@M05620:46:000000000-D9D58:1:1101:13698:2086 1:N:0:104
GAATGAATGCAGAAATTGGCAAGATAATACTGCACCGATGGGAAATGATACTATCCTGAAACATGAGCAAATTGACCAGCCTCAGGATGTGAACTCATTTGCTGGAGGTCCCAGGGCTCTTTCAAGATAGTAAAAACAGTGACTTGTACAGCATAATGAAAAACCTAGGCATTGATTTTGAAGACATCAGACACATGCAGAATGAAAAATTTTTCAGAAATGATTTTTCTGGTGAGGTTGACTTCAGAGAA
+
A3>ABFFFFFFFGGGGGGGGCGFHHHEHHGHGHFFHEEEGGHFGEGHBGGHEGFHGFHF3FFEFGGGGHHEHHHFGHFHGGHHHFFFGGBEFBGGHHHHHHHEHFFFGFF3FGFFFDFHFEFF?4DDGFHGFHHHHGGBGDFGFHHDGHHBGFBDGHHHGHGHGFHGHHGHHHHHFHHHHGFHHHEGHHHHHHHHHHGGGGHB>>DGBGHFHHHHHHFGHGHGHBGBGHFHHFHF;C:CHHEFF0BFFGFB
@M05620:46:000000000-D9D58:1:1101:19115:2113 1:N:0:104
GAATGAATGCAGAAATTGGCAAGATAATACTGCACCGATGGGAAATGATACTATCCTGAAACATGAGCAAATTGACCAGCCTCAGGATGTGAACTCATTTGCTGGAGGTCCCAGGGCTCTTTCAAGATAGTAAAAACAGTGACTTGTACAGCATAATGAAAAACCTAGGCATTGATTTTGAAGACATCAGACACATGCAGAATGAAAAATTTTTCAGAAATGATTTTTCTGGTGAGGTTGACTTCAGAGAA
+
AABCAFFFFFFFGGGGGGGGGGGHHHHHHHHHHHHHGGGGGHGHHHHGHHHHHHHHHGHFHHHHFGGHHHHHHHHHHGGHGHHHHHHGHFGFHHHHFHHHHHHHHHH1?GGA@FFC?0EGH44FBFDDGH4FGHGFEEGBF??G43B3333FC3F33BDHHHHGFECGBF2FDB1FHGGFGDGFC0FB111<CGC1>111GF1=GHHG.CHHHFFBDGH/<=;GHHHB/0G00;0G.GCGHFF00;F0099
@M05620:46:000000000-D9D58:1:1101:12112:2138 1:N:0:104
GAATGAATGCAGAAATTGGCAAGATAATACTGCACCGATGGGAAATGATACTATCCTGAAACATGAGCAAATTGACCAGCCTCAGGATGTGAACTCATTTGCGACTTGTACCTCATAGTGAAAAACCTAGGCATTGATTTTCCCAGCTCTCTTTGCAGATAGTAAAAACAGTGACTTGTACAGCATAATGAAAAACCTAGGCATTGATTTTGAAGACATCAGACACATTCAGAATGAAAAATTTTTTAGAA
+
A>ABBFFFFFFDFACGGFFGGGFCHHHFFHFHHHHHE2EEEHGFHHHFGHHHFGHFFFFFFF3BBDGG3CCDFGBFHHGHGFHGGG3FGGHBFDGFDGHHHH///>>FF4444B3BF4BG444B0/EB3F33B333FBBFBG331101111B?B11??FD1@2@GGHFGA<>@11FHG1?11<1?11?F11111FAEFH1FGB10<0<00<0CD00/<DG000//:/G0;00000<0000::;000-./:;
@M05620:46:000000000-D9D58:1:1101:17419:2139 1:N:0:104
GAATGAATGCAGAAATTGGCAAGATAATACTGCACCGATGGGAAATGATACTATCCTGAAACATGAGCAAATTGACCAGCCTCAGGATGTGAACTCATTTGCTGGAGGTCCCAGGGCTTTTTCAAGATTATAAAAACAGTGACTTATACCACATTATGAAAAACCTAGGCATTTATTTTGGAGACATCACACACATGCAATAAGAAAAATTTTTCAGAAGTTATTTTTGTGGGGTGGTTTACTTCGGAGAA
+
BBBBBFFFFFFFGGGGGGGGGGGHHHHHHHHHHHHHGGGGGHHHHHHHHHHHHHHHHHHHHHHGHGFHHHHHHHHHHHHHGHHHHHGHHHHHHHHHHHHHHHHHHHH1?FE13B?1?F/B?E34F4B3344BFHDF//B43344B3333322?233333FG20/?2222222@11@F<?1/?0</011>1>GD<.111<11000=DF<.<GH00/<=;0/000;CG0G-//..;.-;.:./;000..9AB.
@M05620:46:000000000-D9D58:1:1101:10855:2210 1:N:0:104
GAATGAATGCAGAAATTGGCAAGATAATACTGCACCGATGGGAAATGATACTATCCTGAAACATGAGCAAATTGACCAGCCTCAGGATGTGAACTCATTTGCTGGAGGTCCCAGGGCTCTTTCAAGATAGTAAAAACAGTGACTTGTACAGCATAATGAAAAACCTAGGCATTGATTTTGAAGACATCAGACACATGCAGAATGAAAAATTTTTCAGAAATGATTTTTCTGGTGAGGTTGACTTCAGAGAA
+
A?AAAFFFFFFFGGGGGFCGGGGHHHHHGHHHHHHHGGGGGHFHFHHGHHHHHHHHHFHGFFHHHHHHHHHHGHGHHGGHGHHHHHGGHGHHHHHHHHHHHHHHHHGGGHHHHFGGGHHHHHHHGGBFGHHGFHHGGHFGFHHHHBHHHGBGHHHHHHHHHHAEGGHHFHGHHGHHHHHFFGBGGHHHHFHHHHEHHHHHGGHFFG0DFHHGHHGEFGHGFHHHHHHHHHHFFFG=;CHHEHGGGGGFFBB
@M05620:46:000000000-D9D58:1:1101:17165:2223 1:N:0:104
GAATGAATGCAGAAATTGGCAAGATAATACTGCACCGATGGGAAATGATACTATCCTGAAACATGAGCAAATTGACCAGCCTCAGGATGTGAACTCATTTGCTGGAGGTCCCAGGGCTTTTTCAAGGTTGTAAAAACAGGGACTTGGACCGCATAATGAAAAACCCAGGCATTGATTTTGAAGACATCAGACACATGCCGAATGAAAAATTTTTCAGAAATGATTTTTTTGGTGGGGTTGACTTCAGGGGA
+
AAAAAFFFFFFFGGGGGGGGBGFBGHDGFHFHHEHHEAFEGHAAFGHGHHHHGHHHHHHHHHHGFFFFGHFGHHHHHGGHGHHGGHFGGFHGGHHHGHHHHHFHHHHGGHFH3BFE10/3BG34BF3B3B<BGGHH//0///?0B111B0<<///@@22@FDHDG///?//1>11=FGHD.><10FG00<0//</<000--;.:0;CHG.CGHH/0;0=C0009;FGF-:-9...99.;-///;9///.-;
@M05620:46:000000000-D9D58:1:1101:16868:2252 1:N:0:104
GAATGAATGCAGAAATTGGCAAGATAATACTGCACCGATGGGAAATGATACTATCCTGAAACATGAGCAAATTGACCAGCCTCAGGATGTGAACTCATTTGCTGGAGGTCCCAGGGCTCTTTCAAGATAGTAAAAACAGTGACTTGTACAGCATATTGAAAAACCTCGGCATTGATTTTGAAGACATCAGACACATGCAGAATGAAAAATTTTTCAGAAATGTTTTTTCTGGTGAGGTTGACTTCATAGAA
+
>1>A11@@FF1@FAGGGFFFGCFHF1GHGEGFBFGGE0AAEG01FGHBFEGE2B1BFHHHGF0FAGGDAAFGG111AFFFEGHCGGBGGFE2BFGF1BGGHHEGE0>>EH1G11EEGEGH1B22B2FF1GG2GDGH/GG111122BF12FD1<<G22221<<<//00?C/A@1?FGHHH1F11<00>G1F<10>GBF1<1=CD<DHD0..<=DDGBGCG:0G0;GHGGGHFE0CBF?FGEF0;00000;0;
@M05620:46:000000000-D9D58:1:1101:12279:2253 1:N:0:104
GAATGAATGCAGAAATTGGCAAGATAATACTGCACCGATGGGAAATGATACTATCCTGAAACATGAGCAAATTGACCAGCCTCAGGATGTGAACTCATTTGCTGGAGGTCCCAGGGCTCTTTCAAGATAGTAAAAACAGTGACTTGTACAGCATAATGAAAAACCTAGGCATTGATTTTGAAGACATCAGACACATGCAGAATGAAAAATTTTTCAGAAATGATTTTTCTGGTGAGGTTGACTTCAGAGAA
+
BABBCFFFFFFFGGGGGGGGGGGHHHHGHHHHHHHHEAEGGHHHHHHGHHHHGHHHHHHHHHHHHHGHHHHHHHHHHHHHGHHHHHCHHGGGHHHHHHHHHHHHHHHGGHFHEHGGGHHHGHDFFHHHHHHHHHHHGHFHHHGHFHHHGHGHCGFGHHHHHHHGGHHHHFHFHHHHHHHFFHHHHHFFFDGFHHHHHHHHGGHG10DGHHHHHHFGFHGHHHHFHHHHHHHGHHH;=:CG/:FBBBB;FB/
@M05620:46:000000000-D9D58:1:1101:12280:2272 1:N:0:104
GAATGAATGCAGAAATTGGCAAGATAATACTGCACCGATGGGAAATGATACTATCCTGAAACATGAGCAAATTGACCAGCCTCAGGATGTGAACTCATTTGCTGGAGGTCCCAGGGCTCTTTCAAGATAGTAAAAACAGTGACTTGTACAGCATAATGAAAAACCTAGGCATTGATTTTGAAGACATCAGACACATGCAGAATGAAAAATTTTTCAGAAATGATTTTTCTGGTGAGGTTGACTTCAGAGAA
+
BAABBFFFFFFFGGGGGGGGGGGHHGHHHHHHHGHHGEGGGHGHHHHGGHHHHHFHHGHHHHHHHHHHHHHHHHGHHHHHGHHHGHGGHHHHHHHHHHHHHHHHHHHGGHHHHHGGGHHGHHHHHHHHHHHHHHHGGHHHHHHHHHEHHHHHHHHHHHHHHHHGGHHGHHHHHHHHHHHHGHHHHGHHHFGHHHHHHHHGHHHHFGDFGHHHGHHHHFHGHHGHHHHHHHHFGHFGGHHHHHGGGGGGGGG
@M05620:46:000000000-D9D58:1:1101:16459:2407 1:N:0:104
GAATGAATGCAGAAATTGGCAAGATAATACTGCACCGATGGGAAATGATACTATCCTGAAACATGAGCAAATTGACCAGCCTCAGGATGTGAACTCATTTGCTGGAGGTCCCAGGGCTCTTTCAAGATAGTAAAAACAGTGACTTGTACAGCATAATGAAAAACCTAGGCATTGATTTTGAAGACATCAGACACATGCAGAATGAAAAATTTTTCAGAAATGATTTTTCTGGTGAGGTTGACTTCAGAGAA
+
BBCCBFFFFFFFGGGGGGGGGGGHHHHHHHHHHHHHFEGGGHHHHHHHHHHHHHHHHHHHHHHHHHHHHHHHHHGHHHHHGHHHHHHHHHHHHHHHHHHHHHHHHHHGGHHHHHGGGHGHHHHHHHGHHHGHHHHHGHGFHHHGHHGHFGHHHHHHHHHHHHHGGHHHHHGFHHFGHHHHEHHGFHHHGFHHFGCGGHHHHHHHHHHHHHHHHHHGHFHHHGEFHHHHHGGHHFFHHHHHHHGGGFFBFFG
@M05620:46:000000000-D9D58:1:1101:20321:2535 1:N:0:104
GAATGAATGCAGAAATTGGCAAGATAATACTGCACCGATGGGAAATGATACTATCCTGAAACATGAGCAAATTGACCAGCCTCAGGATGTGAACTCATTTGCGGCTTGTACAGCATAATGAAAAACCTAGGCATTGATTTTCCCAGGGCTCTTTCAAGATAGTAAAAACAGTGACTTGTACAGCATAATGAAAAACCTAGGCATTGATTTTTTAGACATCAGACACATGCAGAATGAAAAATTTTTCAGAA
+
AAABAFFFFFFFGGGGGGGGGGGHHHHHHHHHHHHHGGGGGHGHHHHHHHHHHHHHHFHHHHHHGHHHHHHHHHHHHGHHGHHHHHHHHHHHHHHHHHHHHH///>/>G4B4?32333B443BFGAEGGH33B3334B3B3DG22B//?0/@@G2G2FH2GD222<?1<F0F11?FG1G<1=GFFG1<><D1FGH../<G//0000=00=G0-./;0C000:G//:/;000;0B0;9009.CFG09/F9FF
@M05620:46:000000000-D9D58:1:1101:10531:2553 1:N:0:104
GAATGAATGCAGAAATTGGCAAGATAATACTGCACCGATGGGAAATGATACTATCCTGAAACATGAGCAAATTGACCAGCCTCAGGATGTGAACTCATTTGCTGGAGGTCCCAGGGCTCTTTCAAGATAGTAAAAACAGTGACTTGTACAGCATAATGAAAAACCTAGGCATTGATTTTGAAGACATCAGACACATGCAGAATGAAAAATTTTTCAGAAATGATTTTTCTGGTGAGGTTGACTTCAGAGAA
+
CCCCCFFFFFFFGGGGGGGGGGGHHHHHHHHHHHHHGEGGGHHHHHHHHHHHHHHHHHHHHHHHHHHHHHHHHHHHHHHHGHHHGHGHHHHHHHHHHHHHHHHHHHHGGHHHHHGGFGHHHHFGHHFFGF4BGFHHDHH4?FFHH3BFFHH2GDDGH3BGHHHFGHF2GB2CGD1FGHHDFHFDFGDDDDDFHHHHDFHD1FFG1DGHHHHHHHEHH0DGFF00GHHHBGBG0::;F/C/::9FFFF00:B
@M05620:46:000000000-D9D58:1:1101:18649:2599 1:N:0:104
GAATGAATGCAGAAATTGGCAAGATAATACTGCACCGATGGGAAATGATACTATCCTGAAACATGAGCAAATTGACCAGCCTCAGGATGTGAACTCATTTGCTGGAGGTCCCAGGGCTCTTTCAAGATAGTAAAAACAGTGACTTGTACAGCATAATGAAAAACCTAGGCATTGATTTTGAAGACATCAGACACATGCAGAATGAAAAATTTTTCAGAAATGATTTTTCTGGTGAGGTTGACTTCAGAGAA
+
CCCCCFFFFFFFGGGGGGGGGGGHHHHHHHHHHHHHFEFGGHHHHHHHHHHHHHHHHHHHHHHHHHHHHHHHHHHHHHHHGHHHHHHHHHHGHHHHHHHHHHGGGFFGGHHHHHGGGHHHHHHHHHHHHHHHHHHHGHHHHFHHHHHHHHHHHHHHHHHHHGHGGHHHHHHGHHHHGHHHGHHHHHHHHHGHHHHHHHHHHHHFFHHHHHHHHHHHHHHHHHHHHHHGHHHHHHHHHHHHHHGGGGGGGFF
@M05620:46:000000000-D9D58:1:1101:12487:2604 1:N:0:104
GAATGAATGCAGAAATTGGCAAGATAATACTGCACCGATGGGAAATGATACTATCCTGAAACATGAGCAAATTGACCAGCCTCAGGATGTGAACTCATTTGCTGGAGGTCCCAGGGCTCTTTCAAGATAGTAAAAACAGTGACTTGTACAGCATAATGAAAAACCTAGGCATTGATTTTGAAGACATCAGACACATGCAGAATGAAAAATTTTTCAGAAATGATTTTTCTGGTGAGGTTGACTTCAGAGAA
+
>AAABFFFFFFFG4BFGFCGGCFFGFGGBFGHHFFHEAEGGHGGHGHFG5BGHHHBFBGCGFBGFHFHHHFGHF5GGAFGFHGCGGCFGBGFFHBEFGHHHEHGFB?EEFFHHHGGGFEGGHFGEGHGHFGHHHHHGHHHHFDEFFHGHFHEFDDFFHFFD?<EFHGFGHHHGHFHHHHFGBGHHHHHHHFHGGFHGBGHHHGF1DGHGFHHGDCGFDGHDHHEFHHFFHHFGHHC;;GHCHGGGGGEBB9
@M05620:46:000000000-D9D58:1:1101:13641:2658 1:N:0:104
GAATGAATGCAGAAATTGGCAAGATAATACTGCACCGATGGGAAATGATACTATCCTGAAACATGAGCAAATTGACCAGCCTCAGGATGTGAACTCATTTGCTGGAGGTCCCAGGGCTCTTTCAAGATAGTAAAAACAGTGACTTGTACAGCATAATGAAAAACCTAGGCATTGATTTTGAAGACATCAGACACATGCAGAATGAAAAATTTTTCAGAAATGATTTTTCTGGTGAGGTTGACTTCAGAGAA
+
BABBBFFFFFFFGGFGGGGGGGGHHHHHHHGHHHHGEAEEGHCGHHHGHGHHHHGHHHHGHHGHGHFHHHHHHHFHHGGGGHHHHHGHGGGFGHHHFGHHHHHHGFHGGHHEHHGGGAHHHHHHGHHFHFFHHHHHGHHHHHHHHHDHHHHHHHHGHHHHHHHGGHHHGHHHHHHHHHHHFHHGHHHHHHHHHHHHHHHHHFHFGFDHHHHBGHHHHHGHHHHHHHHHHHGFGGC;;CFFCGGGGGGFFFF
@M05620:46:000000000-D9D58:1:1101:13275:2659 1:N:0:104
GAATGAATGCAGAAATTGGCAAGATAATACTGCACCGATGGGAAATGATACTATCCTGAAACATGAGCAAATTGACCAGCCTCCGGATGTGAACTCATTTGCTGGAGGTCCCAGGGCTCTTTCAAGATAGTAAAAACAGTGACTTGTACAGCATAATGAAAAACCTAGGCATTGATTTTGAAGACATCAGACACATGCAGAATGAAAAATTTTTCAGAAATGATTTTTCTGGTGAGGTTGACTTCAGAGAA
+
BAAAAFB5DFFFGGGGGGGGEGAAGHHH5FDFF4FF22AEEDF3EGFFBGGFHB5353FC3F33F3FG3AFEHHF5CGFGAFG1?E1EEFGB4BGE3@FFGDBFEGFEEG3BGHGDEGFFGGHGFEF3?BFDFGG?/?FGH1FFHGGBFHGHFHHGHHHB1FGBG0F1<0F11FHEHBGGFHDBG0FGFHFH0<CHG1DD0<==<<GF.ACGBFHHH0;/CGCFFGCF/GGH:GGC:///9CB00;C099B
@M05620:46:000000000-D9D58:1:1101:13262:2674 1:N:0:104
GAATGAATGCAGAAATTGGCAAGATAATACTGCACCGATGGGAAATGATACTATCCTGAAACATGAGCAAATTGACCAGCCTCAGGATGTGAACTCATTTGCTGGAGGTCCCAGGGCTCTTTCAAGATAGTAAAAACAGTGACTTTTACAGCATAATGAAAAACCTAGGGATTTATTTTTAAGACATCAGACACATGCAGAATGAAAAATTTTTTAGAAATTATTTTTCTGGGGAGGGTGACTTTAGAGAA
+
CBBCCFFFFFFFGGGGGGGGGGGHHHCGHFFHHHHFG2EEGHHHGHHBGHGGFHHHFGHHHHFFF3EGHHBFDG5GGCHHGGFBFFBBF3FG5@GGFGHFHFFF3?FEFFHH3@?E10?FDH4444B3B344BFHH/?24B34B?4B32F22B3BB333?FHHD?2@2@/=2G111FFH1/11??FF111110FG1<111>F1F00DHH.CGHH-.::CC0000:CGH/<00/-.=9-;..;99000:B00
@M05620:46:000000000-D9D58:1:1101:15344:2696 1:N:0:104
GAATGAATGCAGAAATTGGCAAGATAATACTGCACCGATGGGAAATGATACTATCCTGAAACATGAGCAAATTGACCAGCCTCAGGATGTGAACTCATTTGCTGGAGGTCCCAGGGCTCTTTCAAGATAGTAAAAACAGTGACTTGTACAGCATAATGAAAAACCTAGGCATTGATTTTGAAGACATCAGACACATGCAGAATGAAAAATTTTTCAGAAATGATTTTTCTGGTGAGGTTGACTTCAGAGAA
+
AAACCFFFFFFFGGGGGGGGGGGHHHHHHHHHHHHHEEFGGHGGHHHHHHHHHHHHHHHH3GHGHHGHHHGHHHHHHHGGFHHHFGFGGGHGFHHHHHHHHGHGHHHGGHHHHHGGGHHHHHHHHHHHHHHHHHGHGHHGHHHHHHHHHHHHHHHHHHHHHHGGGHHHHHHHHHHHHHHHGHHHHHHHHHHHHHHHHHHHHHHFFDGHHGHHHHHHHHHHHHHHHHHHHHHHHHHCGCGHHHGGGGGFGGF
@M05620:46:000000000-D9D58:1:1101:15357:2716 1:N:0:104
GAATGAATGCAGAAATTGGCAAGATAATACTGCACCGATGGGAAATGATACTATCCTGAAACATGAGCAAATTGACCAGCCTCAGGATGTGAACTCATTTGCTGGAGGTCCCAGGGCTCTTTCAAGATAGTAAAAACAGTGACTTGTACAGCATAATGAAAAACCTAGGCATTGATTTTGAAGACATCAGACACATGCAGAATGAAAAATTTTTCAGAAATGATTTTTCTGGTGAGGTTGACTTCAGAGAA
+
ABBCBFBFFFFFGGGGGGGGGGGHHCHHHHHHHHHHGEGGEGGGHHHHHHHHGHHHHHGFHHGHHHHHHHHHHHHHHGFHGHHHHHGHHGHHHHHHGHHHHHHHGHHGEHHHGFGECFEHHGHHHFHHHHGFFFFHGHHHFHHG?FHHHFFHHHHHGGFHFGHGGHFFHFHHEHHGHGHHGHHHHHHHGHEGFHHGHHHGGCHGBD00CGGFFGGGHBDGHBGFHGGHHHGBCGH:.CGHHGBFFGF0C/B
@M05620:46:000000000-D9D58:1:1101:15999:2740 1:N:0:104
GAATGAATGCAGAAATTGGCAAGATAATACTGCACCGATGGGAAATGATACTATCCTGAAACATGAGCAAATTGACCAGCCTCAGGATGTGAACTCATTTGCTGGAGGTCCCAGGGCTCTTTCAAGATAGTAAAAACAGTGACTTGTACAGCATAATGAAAAACCTAGGCATTGATTTTGAAGACATCAGACACATGCAGAATGAAAAATTTTTCAGAAATGATTTTTCTGGTGAGGTTGACTTCAGAGAA
+
BBBBBFFFFFFFGGGGGGGGGGFHHGHHHHHHHHHHEEFGGHGHHHHHHHHHHHHHHGHHHHHHHHGHFHHHHHHHHHGGGHHGGHGHHFFFFHHHHHHHHGGGGHHGGHHHHHGGGHHHHHHHHHHHHHHHHHHHGHHGGHFHHHHHHHHHHHGHHHHHHHHGGHHHGHHHHHHHHHHHGHHGHHHHGHHHHHHHHHHHHHHFGGHHHHHHHHHHHGHHHHGHHHHHGHHHHHHHGHHHHHGGGGGGGGF
@M05620:46:000000000-D9D58:1:1101:12657:2743 1:N:0:104
GAATGAATGCAGAAATTGGCAAGATAATACTGCACCGATGGGAAATGATACTATCCTGAAACATGAGCAAATTGACCAGCCTCAGGATGTGAACTCATTTGCTGGAGGTCCCAGGGCTCTTTCAAGATAGTAAAAACAGTGACTTGTACAGCATAATGAAAAACCTAGGCATTGATTTTGAAGACATCAGACACATGCAGAATGAAAAATTTTTCAGAAATGATTTTTCTGGTGAGGTTGACTTCAGAGAA
+
BBABBFFFFFFFGGGGGGGGGGGHHGHHHHHHHGHHEAEGGHGGHHHHHHHHHHHHHHHHHHHHHHGHHHHHHHHHHHGGGHHGGHFGHGHFHHHHHHHHHHHHHGHGGHHHHHGGGHHHHHHHHHHHHHHHHHHHGHHHHHHHHHHHHHHHHHHHHHHHHHHGGHHHHHHHHHHHHHHHGHHHHHHHHHHHFHHHHHHHHHHHHFHHHHHHHHHHHHHHHHHHHHHHHHHHHHHC:CHHHHGGGGGGGGB
@M05620:46:000000000-D9D58:1:1101:20625:2765 1:N:0:104
GAATGAATGCAGAAATTGGCAAGATAATACTGCACCGATGGGAAATGATACTATCCTGAAACATGAGCAAATTGACCAGCCTCAGGATGTGAACTCATTTGCTGGAGGTCCCAGGGCTCTTTCAAGATAGTAAAAACAGTGACTTGTACAGCATAATGAAAAACCTAGGCATTGATTTTGAAGACATCAGACACATGCAGAATGAAAAATTTTTCAGAAATGATTTTTCTGGTGAGGTTGACTTCAGAGAA
+
AAABCFFFFFFFGGGGGGGGGGGHHGHHHHGHHGHHEEFGGHHHHHHGHHHHHHHHHHGHHHGHHHHHGHHHHHHHHHHHGHHHGHHHGGHHHHHHHHHHHHHHHHHGGHHHHHGGGHHHHHHFHHGHFHHHHGHHGHHFHHHHHHHGHHHHHHGHHHHHHHHGGGGHHHHHHHHGHHHHFHHHHHHHHHHHFGFHGHHHHHHGFGHHGHHHHHHHF=GHHHHHHHHHHHHHHHHHHHHGEHGGGFFFFFF
@M05620:46:000000000-D9D58:1:1101:17276:2874 1:N:0:104
GAATGAATGCAGAAATTGGCAAGATAATACTGCACCGATGGGAAATGATACTATCCTGAAACATGAGCAAATTGACCAGCCTCAGGATGTGAACTCATTTGCTGGAGGTCACGTGTTTGATGTCTTCAAAATCAATGCCTAGGTTTTTTTGTACAGCATAATGAAAAACCTAGGCATTGATTTTGAAGACATCAAACACATGCAGAATGAAAAATTTTTCAGAAATGATTTTTCTGGTGAGGTTGACTTCA
+
BBCCCFFFFFFFGGGGGGGGGGGHHHHHHHHHHHHHGEGGGHGGHHHHHHHHHHHHHHHHHHHHHHHHHHHHHHHHHHHHGHHHGHGGGHHHHHHHHHHHHHHHHHHGGHHHGHHHHHHHHHHHHHHHHHHHHHHHGHHHHHHGHHGGGGGHHHHHHHHHHHHHHHHHGGHHHHHHHHHHHHHHHGHHHHHHHHHHHHHHHHHHHHGHHHHHHHHHHHHHHHGHHHHGHHHGGGGGGGGGGGGGGGGGGG0
@M05620:46:000000000-D9D58:1:1101:20827:2899 1:N:0:104
GAATGAATGCAGAAATTGGCAAGATAATACTGCACCGATGGGAAATGATACTATCCTGAAACATGAGCAAATTGACCAGCCTCAGGATGTGAACTCATTTGCTGGAGGTCCCAGGGCTCTTTCAAGATAGTAAAAACAGTGACTTGTACAGCATAATGAAAAACCTAGGCATTGATTTTGAAGACATCAGACACATGCAGAATGAAAAATTTTTCAGAAATGATTTTTCTGGTGAGGTTGACTTCAGAGAA
+
BABCCFFFFFFFGGGGGGGGGGGHHHHHHHHHHHHHGEFGGHGHHHHFHHHHHHHHHHHHHHHHHFHHHHHHHHHHHHHHGHHHGHGHHFGGHHHHHHHHHHGHHHHGGHHHHHGCGHHHHHHHHHHHHHHHHHHHGHHGHHHHHHHHHHHHHHHHHHHHHHHGGHHHHHHHHHHHHHHHGHHHHHHDFGHH0>CGFHHHDHHGG00GHFG<<0/=G00<GF00GHHHFCFH:/GC.:://09;09BFFGF
@M05620:46:000000000-D9D58:1:1101:11666:2944 1:N:0:104
GAATGAATGCAGAAATTGGCAAGATAATACTGCACCGATGGGAAATGATACTATCCTGAAACATGAGCAAATTGACCAGCCTCAGGATGTGAACTCATTTGCTGGAGGTCCCAGGGCTCTTTCAAGATAGTAAAAACAGTGACTTGTACAGCATAATGAAAAACCTAGGCATTGATTTTGAAGACATCAGACACATGCAGAATGAAAAATTTTTCAGAAATGATTTTTCTGGTGAGGTTGACTTCAGAGAA
+
CCBCCFFFFFFFGGGGGGGGGGFHHHHHHHHHHHHHGFFGGHHHHHHGHHHHHHHHHHHGHHHHHDGHHHEFHHFHHFGHGHHFFGGGHHHHHHHHHHHHHGHHHHGD1F3B3F11EGAGBD44FDG3B?BFHGFH/FG4B3?4F33DDGB2B3333BFHH30/<=F@222=FG1FGFG1?F=G=FGDFDBGH0<11<GEFF<=FGH0.CGHB<<GFFD0=G0CGHCHCGHF;G0;.;://:99BFGGGBF
@M05620:46:000000000-D9D58:1:1101:11133:2945 1:N:0:104
GAATGAATGCAGAAATTGGCAAGATAATACTGCACCGATGGGAAATGATACTATCCTGAAACATGAGCAAATTGACCAGCCTCAGGATGTGAACTCATTTGCTGGAGGTCCCAGGGCTCTTTCAAGATAGTAAAAACAGTGACTTGTACAGCATAATGAAAAACCTAGGCATTGATTTTGAAGACATCAGACACATGCAGAATGAAAAATTTTTCAGAAATGATTTTTCTGGTGAGGTTGACTTCAGAGAA
+
AAABBFFFFFFFGGCGGGGGGGFEGGHHHHGHFHHFEAEGGHBAFHG5FGEGHHHHHHHFFHHHFFFFGHHGFHBFFGBFFHHEFGBFFGHEGFFFFHHHGGFGCFGEEGFHHHGGGHHHHHGFHFGHHHGGFGHFGFFGHHHHFHHHHFGCFHFHHHHHHFHGDHHHEBFHHHHHHHHHGHGFBHGHHHHHGGHHHHHHFGGG<0=GFGGHHHFHHGHGHHHHHHHHEHHHGHHC.CHHHHGGGGGFGBC
@M05620:46:000000000-D9D58:1:1101:14918:2983 1:N:0:104
GAATGAATGCAGAAATTGGCAAGATAATACTGCACCGATGGGAAATGATACTATCCTGAAACATGAGCAAATTGACCAGCCTCAGGATGTGAACTCATTTGCTGGAGGTCCCAGGGCTCTTTCAAGATAGTAAAAACAGTGACTTGTACAGCATAATGAAAAACCTAGGCATTGATTTTGAAGACATCAGACACATGCAGAATGAAAAATTTTTCAGAAATGATTTTTCTGGTGAGGTTGACTTCAGAGAA
+
@AABBFBFDFF5GGFGGDGFBG24BDGDFHHHHFHH2AAE?D2FEGF5GGHHEGHEE3FFHFHFFDGHHFHFGHDEBGFGFEGHGH33BBF55GFHFHHHHHHHEGH??BGGBGFGGHHHHHHHHHHHGHFGHHHGGHHGFHHHGHGHHHHGHHHHHHHHHHHGGHGHGHHHHGHHHHHHGHHHHHHHHHGHGHHHHHHGGHFF>DGHCGFGFHHHHGFHHGHHHHHHHHHHGHH;:;CFHHGGGGGGGFF
@M05620:46:000000000-D9D58:1:1101:17605:3053 1:N:0:104
GAATGAATGCAGAAATTGGCAAGATAATACTGCACCGATGGGAAATGATACTATCCTGAAACATGAGCAAATTGACCAGCCTCAGGATGTGAACTCATTTGCTGGAGGTCCCAGGGCTCTTTCAAGATAGTAAAAACAGTGACTTGTACAGCATAATGAAAAACCTAGGCATTGATTTTGAAGACATCAGACACATGCAGAATGAAAAATTTTTCAGAAATGATTTTTCTGGTGAGGTTGACTTCAGAGAG
+
CCDCCFFFFFFFGGGGGGGGGGGHHHHHHHHHHHHHGEGGGHCGHHHHHHHHHHHHHHHHHHHHHHHHHHHHHHHHHHHGGHHHHHHHHHHHHHHHHHHHHHHHHHHGGHHHHHGGGHHHHHHHHHHHHHHHHHHHGHHHHHHHHHHHHHHHHHHHHHHHHHHGGHHHHHHHHHHHHHHHGHHHHHHHHHHHHHHHHHHHHHHHHHHHHHHHHHHHHHHHHHHHHHHHHHHHHHHHHHHHHHGGGGGGGGG
@M05620:46:000000000-D9D58:1:1101:19743:3070 1:N:0:104
GAATGAATGCAGAAATTGGCAAGATAATACTGCACCGATGGGAAATGATACTATCCTGAAACATGAGCAAATTGACCAGCCTCAGGATGTGAACTCATTTGCTGGAGGTCCCAGGGCTCTTTCAAGATAGTAAAAACAGTGACTTGTACAGCATAATGAAAAACCTAGGCATTGATTTTGAAGACATCAGACACATGCAGAATGAAAAATTTTTCAGAAATGATTTTTCTGGTGAGGTTGACTTCAGAGAA
+
BBBCCFFFFFFFGFGGGGGGGGGHHHHHHHHHHHHHGEGGGHGHHHHGHHHHHHHHHHHHHHHHHHHHHHHHHHHHHHHHGHHHGHGHHHHHHHHHHHHHHHHHHHHGGHFHHHGGGHHHHHHHHHHHHHHHHHHHGHHHHHHHHHHHHHHHHHHHHHHHHHHGGHHHHHHHHHHHHHHHGHHHHHHHHHHHHHHHHHHHHHHHGHHHHHHHHHHHHHHHHHGHHHHHHHHHHHHHHHHHHHGGGGGFFFF
@M05620:46:000000000-D9D58:1:1101:10498:3097 1:N:0:104
GAATGAATGCAGAAATTGGCAAGATAATACTGCACCGATGGGAAATGATACTATCCTGAAACATGAGCAAATTGACCAGCCTCAGGATGTGAACTCATTTGCGACTTGTACAGCATAATGAAAAACCTAGGCATTGATTTTCCCAGGGCTCTTTCAAGATAGTAAAAACAGTGACTTGTACAGCATAATGAAAAACCTAGGCATTGATTTTGAAGACATCAGACACATGCAGAATGAAAAATTTTTCAGAA
+
BBBBAFFFFBFF5GFFGGGFGGABGFBGDGFGHFHHEAEEEGF32GG5FFGGEGFBGHFFGHFH3BF33BFGHHGGFGF1AFHHFGCCGGHDFEGDBGFHGBFEGGGHHHHHHHCGFHHHHGHHHGGHFGFBHHHHBEGHGDGHFHGGGFHGHGGHGHHHHFFHFHHHGHHFGFHHHG?FGHHGHHHHHHHHHEFFGHHHHHGGHH=GHHF<CHHFGGFFHHEFHFHGFCGFHHHGGHGGF9BBFGGGFFF
@M05620:46:000000000-D9D58:1:1101:16680:3238 1:N:0:104
GAATGAATGCAGAAATTGGCAAGATAATACTGCACCGATGGGAAATGATACTATCCTGAAACATGAGCAAATTGACCAGCCTCAGGATGTGAACTCATTTGCTGGAGGTCCCAGGGCTCTTTCAAGATAGTAAAAACAGTGACTTGTACAGCATAATGAAAAACCTAGGCATTGATTTTGAAGACATCAGACACATGCAGAATGAAAAATTTTTCAGAAATGATTTTTCTGGTGAGGTTGACTTCAGAGAA
+
CCCCCFFFFFFFGGGGGGGGGGGHHGHHGHHHHHHHGFGGGHGHHHHHHHHGHHHHHHHHGHHHHHGHHHHHHGHHHHHHGHHHHHHHHHHHHHHHHHHHHHHHHGHGGGHHHHGGGHGHHHHGHHHHHHHHHHFHEEHHHHHHHHHHHGHHHHGGHHHHHGHGGGHHHHGHHHHHHHHHGHHHHGHHHHHHHHHHHHGFHHHHHHHGHHGHHHHGHHDHHHHHGHHHHFHHGGFHFHHHHHGGGGGGFFF
@M05620:46:000000000-D9D58:1:1101:10155:3239 1:N:0:104
GAATGAATGCAGAAATTGGCGAGATAATACTGCACCGATGGGAAATGATACTATCCTGAAACATGAGCAAATTGACCAGCCTCAGGATGTGAACTCATTTGCTGGAGGTCCCAGGGCTCTTTCAAGATAGTAAAAACAGTGACTTGTACAGCATAATGAAAAACCTAGGCATTGATTTTGAAGACATCAGACACATGCAGAATGAAAAATTTTTCAGAAATGATTTTTCTGGTGAGGTTGACTTCAGAGAA
+
ABBB?FFFFFFFFGFGFGGGGAEAFGCGFGGHHFFHEAEEGGF3AFGAGFGGFGGGGGGHHHGHFGGGHBGFGHGHHHFBFFHHGH@BFFGFGHHHGGHHGHFGHAFEEHHHHCEEDHHFHHHFHF?FGHGHEFHHEFHHFHHHHHHHHHHHHHHGGHHGGHFGFHHHHGHFHHHHGHHHFEFGHGHFHHGHHBHHHGDHHHHHFGHGHHHBDGHHGGGHFFCGHHHHHHGHFFF;C9CFFGFEFFFBBFB
@M05620:46:000000000-D9D58:1:1101:16689:3253 1:N:0:104
GAATGAATGCAGAAATTGGCAAGATAATACTGCACCGATGGGAAATGATACTATCCTGAAACATGAGCAAATTGACCAGCCTCAGGATGTGAACTCATTTGCTGGAGGTCCCAGGGCTCTTTCAAGATAGTAAAAACAGTGACTTGTACAGCATAATGAAAAACCTAGGCATTGATTTTGAAGACATCAGACACATGCAGAATGAAAAATTTTTCAGAAATGATTTTTCTGGTGAGGTTGACTTCAGAGAA
+
BAAB@FFFBFFFGGFFGGGFFGGHHHHGHHGHDFHHEAEGGHHHHHGFHHGHHHHHGFHHHHHHHHHGHFHHFHGHHGHHGHHFGHHHHHGFHHHHHHGHHHHG3BFGGHHHHHGGGHHEBFGHHGHHHHHHEBGHGHEGHEHHHHHHHGHEHFGHHHHHHHHGGHHHGFHGHHHHHGHHGHHHHHGHHHFFHHFHHHHFHHHHFHEFHAGHHHHHGGFFHHFHHHGHHGHHHEHHHGHHHHGGGGGGGGG
@M05620:46:000000000-D9D58:1:1101:17432:3276 1:N:0:104
GAATGAATGCAGAAATTGGCAAGATAATACTGCACCGATGGGAAATGATACTATCCTGAAACATGAGCAAATTGACCAGCCTCAGGATGTGAACTCATTTGCTGGAGGTCCCAGGGCTCTTTCAAGATAGTAAAAACAGTGACTTGTACAGCATAATGAAAAACCTAGGCATTGATTTTGAAGACATCAGACACATGCAGAATGAAAAATTTTTCAGAAATGATTTTTCTGGTGAGGTTGACTTCAGAGAA
+
BBBBBFFFFFFFGGGGGGGGGGGHHHHHHHHHHHHHFAEGGHFHHHHGHHHHHHHHHHHFFHHHHFHHHHHGHHHHHHHHGHHHHHGHHHHHHHHHHHHHHHHHHGHGGHHHHHGGGHHHHHHHHHFGGHHHHHHHGHHGHGHHHHHHHHHHHHHHHHHHHHGGGHHHHHHHHHHHHHHHGHHHHHHHHHHHGHHHHHHHHHGGGGGGFGHHHHHHHHHFHHFHHHHHGHHGHHHHHHHHHHGGGGGFGFG
@M05620:46:000000000-D9D58:1:1101:9762:3279 1:N:0:104
GAATGAATGCAGAAATTGGCAAGATAATACTGCACCGATGGGAAATGATACTATCCTGAAACATGAGCAAATTGACCAGCCTCAGGATGTGAACTCATTTGCTGGAGGTCCCAGGGCTCTTTCAAGATAGTAAAAACAGTGACTTGTACAGCATAATGAAAAACCTAGGCATTGATTTTGAAGACATCAGACACATGCAGAATGAAAAATTTTTCAGAAATGATTTTTCTGGTGAGGTTGACTTCAGAGAA
+
BBBBBFFFFFFFGGGGGGGGGGFHHFHHHHHHHHHHFEEGGHEGHGHGHHHGHGHHHHGHHHHHHHHHHHHGHHFHHHHHGGHHGHGHHGHGHHHHFHHHHHHHHHHGGHHHHHGGGHHHHHHHGHEFHHHHHHHHGHHDGHHHHHHFHGHHHHGHHHHHHHHGGHHHHHHGHHHHHHHGFFHFGHHHHHFHHHHHHHHHGGGGFGHHHHHHHHHHFDFHHHHHHHHHGHHGHHF=CGHHFHGGFBBBBF/
@M05620:46:000000000-D9D58:1:1101:10279:3322 1:N:0:104
GAATGAATGCAGAAATTGGCAAGATAATACTGCACCGATGGGAAATGATACTATCCTGAAACATGAGCAAATTGACCAGCCTCAGGATGTGAACTCATTTGCTGGTTGTCCAGCATAATGAATTCCCGAGGCTATGAATTTGAAGTCATCAGGCATAATCAGAATGAAAAGTTTTGCTGATGTGGTTTTTCTGGTGATGTTGACTGCAGAGAAGTTCGGAAGAGATCACTTCTGTGCGGCTGTCACTAATG
+
BBBBBFFFFFFFFGGGGGGGGG2GGHHHHHHHHHHHEEFGGHGHHHHHHHHHGHHHHHHHHHFHHHFGHHHHHHGHHHHHGHHHGHGHHHHHHHHHHHHHHH433?3BE3343B?333444?44443/E////333B444333?3333B3322BF2<222@2<G22<<@2211@@<11<111?11?.0>.01>>1<>1=11>00=0/<<G.///0=<.::E..:/00:/0000<00;.---;990009/;9
@M05620:46:000000000-D9D58:1:1101:20761:3381 1:N:0:104
GAATGAATGCAGAAATTGGCAAGATAATACTGCACCGATGGGAAATGATACTATCCTGAAACATGAGCAAATTGACCAGCCTGAGGTTGTGGACTCATTTGCTGGAGGGCTCTTTCAAGTTTGCAAAAATAGTGACTTGTACAGCGTAGTGTAAAACGTAGGTAGTGATTTTGAAGATATCAGACACAGGCAGTATGAAGAATTTTTCATACATGATTTTTCTTGTGAGGGTGACTTCAGAGAAGATCGGA
+
BABBBFFFFFFFGGGGGGGGGGFHHHHHHHHHHHHHGEGGGHHHHHHHHHHHHHHHHHHHHHHHHGGHHHHGH55533111B1B??3BF??1BGD3@B4FB44@3111/>1/3344?F44B443B4B2F033B?44B43344432/?///?322@22/0@F/221?0?11111/?1111?1>1110<<0.>G.0=<00000<G0D00/=0000000;C0;0/F0C0000..::.0;000;FBB/9F90C.;
@M05620:46:000000000-D9D58:1:1101:9643:3450 1:N:0:104
GAATGAATGCAGAAATTGGCAAGATAATACTACACCGATGGGAAATGATACTATTCTGAAACATGAGCAAATTGACCAGCCTCAGGATGTGAACTCATTTGCTGGAGGTCCCAGGGCTCTTTCAAGATAGTAAAAACAGTGACTTGTACAGCATAATGAAAAACCTAGGCATTGATTTTGAAGACATCAGACACATGCAGAATGAAAAATTTTTCAGAAATGATTTTTCTGGTGAGGTTGACTTCAGAGAA
+
BBBBAFFFFFFFBGGGGGGGGGFHHHHHHHHFHHHHEAEFGHGHHGHFGGFGHHGHHGHHHHHGH3GGHHHGHHFHHHFFFGHHFHBGGGHGFHGHHHHHHFEGHHHGFGBGFFGGGHHHHHHGHHHHHHHHDHHDFGGHHGDFFHHHGHHHHGHGFHFHHHHGGHHHHHGHHHHHHHHHEHHGHHHHGHHHHHHHHHHHGHHHDFG0CCFGGHCHHGDGGHDGHHHHHHGFHHF;CCHFGCHHGGB9CBB
@M05620:46:000000000-D9D58:1:1101:9650:3470 1:N:0:104
GAATGAATGCAGAAATTGGCAAGATAATACTACACCGATGGGAAATGATACTATTCTGAAACATGAGCAAATTGACCAGCCTCAGGATGTGAACTCATTTGCTGGAGGTCCCAGGGCTCTTTCAAGATAGTAAAAACAGTGACTTGTACAGCATAATGAAAAACCTAGGCATTGATTTTGAAGACATCAGACACATGCAGAATGAAAAATTTTTCAGAAATGATTTTTCTGGTGAGGTTGACTTCAGAGAA
+
BBBBBFFFFFFFGGGGGGGGGGGHHHHHHHHFHHHHGGGGGHHHHGHGHHHHHHHHH5GHHHHHGGHHHHHGHHEHHHHHGHHHHHHHHHHHHHHHGHHHHHHHFGHGGHHHHHGGGHHHHHHHHGHHHHHHHHGHGGHHHHHHHHHHHHFHHHHHHHHHHGFGGHHHEGFFHHHHHHHHFHHGHHHHHHHHHHHHGHFFGHHHHHHDCGHHHHHHGGHHHHHHHHHHHHHBGHFC:GHGHHHHGGGFFFB
@M05620:46:000000000-D9D58:1:1101:21103:3472 1:N:0:104
GAATGAATGCAGAAATTGGCAAGATAATACTGCACCGATGGGAAATGATACTATCCTGAAACATGAGCAAATTGACCAGCCTCAGGATGTGAACTCATTTGCTGGAGGTCACGTGTTTGATGTCTTCAAAATCAATGCCTAGGTTTTTTTGTACAGCATAATGAAAAACCTAGGCATTGATTTTGAAGACATCAAACACATGCAGAATGAAAAATTTTTCATTCCCAGGGCTCTTTCAAGATAGTAAAAAC
+
BBCCCFFFFFFFGGGGGGGGGGGHHHHHHHHHHHHHFEEGGHHGHHHHHGHHGHHHHHHHHHHHHHHHHHGHHHGHHHHHGHHHHGHHHHHHHHHHHHHHHHHHHHHGGHHHGFHGFFF3GFHHFHFHBHGGHHHHFHFHHHF?FHGGGC?F2>22@<FFHFHHBD1GCACG<GBHHHHEDGDDD.>11<C=GH0GDCCGFDCDHHHFGHFCGAGC:CGFHHE00:::C9?FEFGGFFFB::0;FFGFFG.
@M05620:46:000000000-D9D58:1:1101:13581:3514 1:N:0:104
GAATGAATGCAGAAATTGGCAAGATAATACTGCACCGATGGGAAATGATACTATCCTGAAACATGAGCAAATTGACCAGCCTCAGGATGTGAACTCATTTGCGACTTGTACAGCATAATGAAAAACCTAGGCATTGATTTTCCCAGGGCTCTTTCAAGATAGTAAAAACAGTGACTTGTACAGCATAATGAAAAACCTAGGCATTGATTTTGAAGACATCAGACACATGCAGAATGAAAAATTTTTCAGAA
+
CBBCCFFFFFFFGGGGGGGGGGGHHGFHHHHHHHHHFEEGGHGGHHHFHHHGGHHFHHHHHHHHHHHHHHGHHHHHHGGFFGHHGHGHHGHGHHHHHHHHHHGEGGGHGHHHHHHHHHHHHHHHHGGHHHHHHHHHGHHHHHHHHHGGGHHHHHHHHHHHHGFHHHHHGHHHHHHHHHHHHHBHHHHHHHGHHHHGGHHHGHHHHHGHHHGHGHHHHGHHFGHHHGHHHHHHHHHGFGGGGGGGGGGGGGG
@M05620:46:000000000-D9D58:1:1101:16151:3528 1:N:0:104
GAATGAATGCAGAAAGTGGCAAGATAATACTGCACCGATGGGAAATGATACTATCCTGAAACATGAGCAAATTGACCAGCCTCAGGATGTGAACTCATTTGCGACTTGTACAGCATAATGAAAAACCTAGGCATGGATTTTCCCAGGGCTCTTTCAAGATAGTAAAAACAGTGACTTGTACAGCATAATGAAAAACCTAGGCATTGATTTTGAAGACATCAGACACATGCAGAATGAAAAATTTTTCAGAA
+
>>>AAF@FBFFFFFG1BGGAFGFHHGFHHHHHHCHHGEEGEFFCF1FDEFGGFHHGHHEHHEFHBGGHFFFHHHFGHFGHFHHGGHGHGBFGHGGHEGFGHHGCGCEFGHHGFFHGGBFGBGBGGFGHFHFHBG0BCFGHFHHHHHFFFFAFHHHHFF1FHH>GHHHFGEHFFFHHHHGHHGGHFFGHHEGHGFHGGHHHHHGFHF0<=0DD<GHGHGHHFHFHHHGGFFHFFGHGE0;FGFGGGGGGGGG
@M05620:46:000000000-D9D58:1:1101:16168:3535 1:N:0:104
GAATGAATGCAGAAATTGGCAAGATAATACTGCACCGATGGGAAATGATACTATCCTGAAACATGAGCAAATTGACCAGCCTCAGGATGTGAACTCATTTGCGACTTGTACAGCATAATGAAAAACCTAGGCATTGATTTTCCCAGGGCTCTTTCAAGATAGTAAAAACAGTGACTTGTACAGCATAATGAAAAACCTAGGCATTGATTTTGAAGACATCAGACACATGCAGAATGAAAAATTTTTCAGAA
+
AABCBFFFFFFFGGGGGGGGGGFGHHGHHHHHHHHHEEGGGHFGHHHGHHHHHHHHHGHHHHHHHGHHHHGHHHHHHHGGGHGGGHGGGFGGGHHHHHHHHHGGGGGGHHHHHHHHHHHHHHHHHGGHHHGHHHHHHHHHHHHHHHGGGHGHHHHHHHHHHHFHHHHHGHHGHHHHHHHHHHHHHHHHHHHHHHHGGHHHHHHHHHHHHHHGGHHHHHHHGHHHHHGGHHHHHHHEHHGGGGGGGGGGGGG
@M05620:46:000000000-D9D58:1:1101:18489:3563 1:N:0:104
GAATGAATGCAGAAATTGGCAAGATAATACTGCACCGATGGGAAATGATACTATCCTGAAACATGAGCAAATTGACCAGCCTCAGGATGTGAACTCATTTGCTGGAGGTCCCAGGGCTCTTTCAAGATAGTAAAAACAGTGACTTGTACAGCATAATGAAAAACCTAGGCATTGATTTTGAAGACATCAGACACATGCAGAATGAAAAATTTTTCAGAAATGATTTTTCTGGTGAGGTTGACTTCAGAGAA
+
BCCCCFFFFFFFGGGGGGGGGGFHHHHHHHHHGHHHEEFGGHHHHHHHHGHHHHHHHGHHHHHHHHHHHHHHHHHHHHHHGHHHGHEGHFHHHHHHHHHHHHHHHHHGGHHHHHGGGHHHHHHHHHGHHHHHHHHHGHHHHHHHHHHHHHHHHHHHHHHHHHHGGHHHHHHHHHHHHHGHGHHHHHHHHHHHHHGHHHHHGGHGHHHHFHHHHHHHHHHHHHGHHHHHHHHHGHHHHHHHHHGGGGGGGGF
@M05620:46:000000000-D9D58:1:1101:22598:3568 1:N:0:104
GAATGAATGCAGAAATTGGCAAGATAATACTGCACCGATGGGAAATGATACTATCCTGAAACATGAGCAAATTGACCAGCCTCAGGATGTGAACTCATTTGCTGGAGGTCCCAGGGCTCTTTCAAGATAGTAAAAACAGTGACTTGTACAGCATAATGAAAAACCTAGGCATTGATTTTGAAGACATCAGACACATGCAGAATGAAAAATTTTTCAGAAATGATTTTTCTGGTGAGGTTGACTTCAGAGAA
+
CBCCCFFFFFFFGGGGGGGGGGGHHHHHHHHHHHHHGEEGGHGHHHHHHHHHHHHHHHHHHHHHHHHHHHHHHHHHHHHHGHHHGHHHHGHHHHHHHHHHHHHHHHHGGHHHHFGFEAHHFHHBBDH3GB??BHHHGHFFGB4BFDH?FHBB2BG?GF33FHHDDFHD2@2=@>===GHD==?GCHHHF1GFHHHFGC11F<FF1=GHGFCGHHF<DG<GFF000=GHFHH00;0CC::C/:0;00;FGG0
@M05620:46:000000000-D9D58:1:1101:16642:3570 1:N:0:104
GAATGAATGCAGAAATTGGCAAGATAATACTGCACCGATGGGAAATGATACTATCCTGAAACATGAGCAAATTGACCAGCCTCAGGATGTGAACTCATTTGCTGGAGGTCACGTGGCTGATGCCTTCTAAATCAATGCCTAGGTTTTTTTGCACAGCATAATGAAAAACCTAGGCATTGATTTTGATGACATCAAACACATGCAGAATGTAAAACTTTTCTTTTCTAGGGCTCTTTCAAGATTGCAAAAAA
+
BCCCCFFFFFFFGGGGGGGGGGGHHHHHHHHHHHHHGFGGGHGHHHHHHHHHHHHHHHHHHHHHHHHHHHHHHHHHHHHHGHHHHHHHHHHGHHHHHHHHHHHHHHHGGHBH11F1/B/0B4434B?3B4444FH4433B333BG3F///B2F2@2/22?GD1111?0/C011>01>G1111111>11>0<0<0D00...00000;C0:00000000:000:0000000./9.:99090;F0000=0C/E-
@M05620:46:000000000-D9D58:1:1101:18485:3583 1:N:0:104
GAATGAATGCAGAAATTGGCAAGATAATACTGCACCGATGGGAAATGATACTATCCTGAAACATGAGCAAATTGACCAGCCTCAGGATGTGAACTCATTTGCTGGAGGTCCCAGGGCTCTTTCAAGATAGTAAAAACAGTGACTTGTACAGCATAATGAAAAACCTAGGCATTGATTTTGAAGACATCAGACACATGCAGAATGAAAAATTTTTCAGAAATGATTTTTCTGGTGAGGTTGACTTCAGAGAA
+
A1AAAFFFBF1BGFBGGGB1AEFFHHHFHHFGDGHFE0E0EHFGFGHDHHFGGFGHHD1GHBBF1GCFGBGGGE1F1GGFFFH1FHFCGH1@G1F11BGHHFFH1EFGEHFHHBF?AGFGHFGHHHGGD1F>FHDHGHB>FFGGHFGDGGGFHFDBGHHFDGHCCHGHHHFHFGHHHHHFGDGFHHHE<D1<CHBFGF1GBGBFGDHB.CGFHHHGGHHFHGBCGCHHHGFCCBCCACGFB:BFGGGFFFB
@M05620:46:000000000-D9D58:1:1101:14093:3603 1:N:0:104
GAATGAATGCAGAAATTGGCAAGATAATACTGCACCGATGGGAAATGATACTATCCTGAAACATGAGCAAATTGACCAGCCTCAGGATGTGAACTCATTTGCTGGAGGTCCCAGGGCTCTTTCAAGGTAGGAAAAACAGGGACTTGTACCGCATAATGAAAAACCCAGGCAATGATTTTGAAGACATCAGACACATGCAGAATGGAAAATTTTTCAGGAATGATTTTTCTGGGGGGGTTGACTTCAGGGAA
+
AABBCFFFFFFFGGGGGGGGGGFHHHHHHHHHHHHHGGGGGGHFHHHHHHHHHHFHHHHHHHHHHHHHGHHGHHHHHHHHGHHHHHGFGGHGHHHHGHHHHHHHHHHGGHBG33?F10/3BF44BB3B43/3FGHH//2///?0B233?3/////@222@GHH/E///?//0?111>FH1.>11<0>1<10////0<0000<00/<CHH0CGHH/::0CG0000<CGH/00;/--;@-@-///;////..:
@M05620:46:000000000-D9D58:1:1101:20422:3616 1:N:0:104
GAATGAATGCAGAAATTGGCAAGATAATACTGCACCGATGGGAAATGATACTATCCTGAAACATGAGCAAATTGACCAGCCTCAGGATGTGAACTCATTTGCTGGAGGTCCCAGGGCTCTTTCAAGATAGTAAAAACAGTGACTTGTACAGCATAATGAAAAACCTAGGCATTGATTTTGAAGACATCAGACACATGCAGAATGAAAAATTTTTCAGAAATGATTTTTCTGGTGAGGTTGACTTCAGAGAA
+
BBCCCFFFFFFFGGGGGGGGGGFGHHHHHHHHGHHHEEEGGHGHHHHGHGHHHHHHHHHHHHHHHHHHHHHHHHHHHHHHGHHHGHGGHHHGHHHHHHHHHHHGFFHGGHHHHHGGGHHHHHHHGHHHGHHHHHGHGHHHHGHHHHHHHGHHHHHHHHHHHHHGGHHGHHHHHHHHHGHHGHHGHHHHHGHHHHHHHHHHHHHGGGHHHHHHHHHHHHHHHHGHHHHHHHHHGHHHGHHHHHGGGGGGGGF
@M05620:46:000000000-D9D58:1:1101:21896:3628 1:N:0:104
GAATGAATGCAGAAATTGGCAAGATAATACTGCACCGATGGGAAATGATACTATCCTGAAACATGAGCAAATTGACCAGCCTCAGGATGTGAACTCATTTGCTGGAGGTCCCAGGGCTCTTTCAAGATAGTAAAAACAGTGACTTGTACAGCATAATGAAAAACCTAGGCATTGATTTTGAAGACATCAGACACATGCAGAATGAAAAATTTTTCAGAAATGATTTTTCTGGTGAGGTTGACTTCAGAGAA
+
ABCCCFFFFFFFGGGGGGGGGGGHHHHHHHHHHHHHGEGGGHGHHHHHHHHHHHHHHHHHHHHHHHHHHHHHHHHHHHHHGHHHGHGGHGHHHHHHHHHHHHHHHHHGGHHHHHGGGHHHHHHHHHGHHHHHHHHHGGHHHHHHHHHHHHHHHHHHHHHHHHHGGHHHHHHHHHHHHHHHGHHHHHHHHHHHHHGHHHHHHHHHHFHGHHHHHHHHHHHFHHHHHHHHHHHHHHHHHHHHHHGGGGGFGGF
@M05620:46:000000000-D9D58:1:1101:15236:3660 1:N:0:104
GAATGAATGCAGAAATTGGCAAGATAATACTGCACCGATGGGAAATGATACTATCCTGAAACATGAGCAAATTGACCAGCCTCAGGATGTGAACTCATTTGCTGGAGGTCCCAGGGCTCTTTCAAGATAGTAAAAACAGTGACTTGTACAGCATAATGAAAAACCTAGGCATTGATTTTGAAGACATCAGACACATGCAGAATGAAAAATTTTTCAGAAATGATTTTTCTGGTGAGGTTGACTTCAGAGAA
+
A3AABFBBBFFFGGGGGGGFFGFCHHFHHHHGFEHGEEGGGGHHHHHBHHHGFFHHGHHGHHHHHHHHHGHHHHFHHHGHFHHGGHGGHHHDGHHHGHFHHFHHFGHEEHHHHHGGGHHHHHHHHHHHFHGHFFHFGHHHHHGFHHHFGHHHHHHGHFHHGGHDGHFGHHHHGFBHFHFFGHHHHHHHHHHHHHHHHHHHGHHHFFHHHHHHHGHHHGHEHHHHFFFHGHHHFHHGCGHGHHGEGGGGGEB
@M05620:46:000000000-D9D58:1:1101:14630:3699 1:N:0:104
GAATGAATGCAGAAATTGGCAAGATAATACTGCACCGATGGGAAATGATACTATCCTGAAACATGAGCAAATTGACCAGCCTCAGGATGTGAACTCATTTGCTGGAGGTCCCAGGGCTCTTTCAAGATAGTAAAAACAGTGACTTGTACAGCATAATGAAAAACCTAGGCATTGATTTTGAAGACATCAGACACATGCAGAATGAAAAATTTTTCAGAAATGATTTTTCTGGTGAGGTTGACTTCAGAGAA
+
AAABCFFFFFFFGGGGGGGGGFFFHHHHHHHHHGHHEEGGGGFGHHHGHHHHHHHHHHHHHHHHHHHHHHHHHHFHHHHHGHHGGH3GHHHHHHHHGHHHHHHHHGHGGHHHHHGGGHHHHHHHHHHHGHHHHHHHGHGHHHHHHHHHHHHHHHHHHHHHHHHGGHHHHHGHHHHHHHHHGHHHHGHHHHHHGHHHHHHHHHHHGFHHHHHHHHHHHHHHHHHHHHHHHHHHHHGCCCHHHHGGGGGGGGF
@M05620:46:000000000-D9D58:1:1101:12146:3718 1:N:0:104
GAATGAATGCAGAAATTGGCAAGATAATACTGCACCGATGGGAAATGATACTATCCTGAAACATGAGCAAATTGACCAGCCTCAGGATGTGAACTCATTTGCTGGAGGTCCCAGGGCTCTTTCAAGATAGTAAAAACAGTGACTTGTACAGCATAATGAAAAACCTAGGCATTGATTTTGAAGACATCAGACACATGCAGAATGAAAAATTTTTCAGAAATGATTTTTCTGGTGAGGTTGACTTCAGAGAA
+
>3AAAFFFFBFFGFGGGGFGCGFHHHGHHHHHGHHHEAEE?HBFHHGGHHHHHHHHHHGGHHGHFEGEGGHGGHHHHHFHGHGG@FFGHGGGFHHGFHHHHFFGCCCEFHFHGHGGGHHEHFHFHHGHF3FFBGFFEHHHFHHHHHFBHFHHHHGHHHHHHHFCEGHEFGHHHHGGGHHHGHHFHGGHHFFCFHFFFHHHB0<F<DFGGAGDFGFHHBDCGHHFHFGFHHHH:GF;CCGGCHFFFGGEBFF
@M05620:46:000000000-D9D58:1:1101:12121:3731 1:N:0:104
GAATGAATGCAGAAATTGGCAAGATAATACTGCACCGATGGGAAATGATACTATCCTGAAACATGAGCAAATTGACCAGCCTCAGGATGTGAACTCATTTGCTGGAGGTCCCAGGGCTCTTTCAAGATAGTAAAAACAGTGACTTGTACAGCATAATGAAAAACCTAGGCATTGATTTTGAAGACATCAGACACATGCAGAATGAAAAATTTTTCAGAAATGATTTTTCTGGTGAGGTTGACTTCAGAGAA
+
AABABFFFFFFFGGGGGGGGGGGHHHHHGHHHHHHHGEGGGHHHHHHGHHHHHHHHHHHHHHHHHHGHHHHHHHHHHHHHGHHHHHHHHHHHHHHHHHHHHHHHHHHGGHHHHHGGGHHHHGHHHHHHHHHHHHHGGHHHHHHHHHHHHHHHHHHHHHHGHHHGGHHHHHGHHHHHHHHHGHHGHHHHHHHHGHHHHHHHHFHGFDFDFHHHHHHHHHHHHHHHHHHHHHHHGGG;CCGHFHGGGGGGGGF
@M05620:46:000000000-D9D58:1:1101:20399:3772 1:N:0:104
GAATGAATGCAGAAATTGGCAAGATAATACTGCACCGATGGGAAATGATACTATCCTGAAACATGAGCAAATTGACCAGCCTCAGGATGTGAACTCATTTGCTGGAGGTCACGTGTTTGATGTCTTCAAAATCAATGCCTAGGTTTTTTTGTACAGCATAATGAAAAACCTAGGCATTGATTTTGAAGACATCAAACACATGCAGAATGAAAAATTTTTCATTCCCAGGGCTCTTTCAAGATAGTAAAAAC
+
BBBBBFFFFFFFGGGGGGGGFGEFHHGHHHGHHGHHE2EEGEFFCGHFHHHGHHHHHHHHGHCGHGHHGHHHFFBEGFFGGHHHHHGFGGHEFHHHGHHGHHFHFHHGGHFFDHHGHHHHGGFHHHFBDGHFHHHFGCEHHHHGHHGGGGGHFHHGHB<GGHHFGHHHGGCHHFFFHDGBFHHHFFGFGGGGDHHGFHGHHHHFHHBGGGHFCFFHHHHHGFHGHHHFFDGGGGGGGBFGBFFFFFFGFF.
@M05620:46:000000000-D9D58:1:1101:9922:3776 1:N:0:104
GAATGAATGCAGAAATTGGCAAGATAATACTGCACCGATGGGAAATGATACTATCCTGAAACATGAGCAAATTGACCAGCCTCAGGATGTGAACTCATTTGCTGGAGGTCCCAGGGCTCTTTCAAGATAGTAAAAACAGTGACTTGTACAGCATAATGAAAAACCTAGGCATTGATTTTGAAGACATCAGACACATGCAGAATGAAAAATTTTTCAGAAATGATTTTTCTGGTGAGGTTGACTTCAGAGAG
+
BBBBBFFFFFFFGGGGGGGGGGGGHHHHHHHHHHHHG?EEDE2GHHHGGHHHHHHHHHHHHHHHHGHHHHHGHHHHHHHGGHHHHHGHHHHFHHHHGHHHHHHHHGGFFHHHHHGGGHHHHHHHHHHHHHGHHHHHGHHHHHHHHHHGHHFHFHHHHGHHGHHGGHHHGHHHHHHHHHHHGHHHHHHHHEFHFHHHHHHGHHGHHHFGAGHHHHHHHHHGHHHHFHHHHHGHHHHGHHHHHHGGGFB0FG.
@M05620:46:000000000-D9D58:1:1101:14088:3778 1:N:0:104
GAATGAATGCAGAAATTGGCAAGATAATACTGCACCGATGGGAAATGATACTATCCTGAAACATGAGCAAATTGACCAGCCTCAGGATGTGAACTCATTTGCTGGAGGTCCCAGGGCTCTTTCAAGATAGTAAAAACAGTGACTTGTACAGCATAATGAAAAACCTAGGCATTGATTTTGAAGACATCAGACACATGCAGAATGAAAAATTTTTCAGAAATGATTTTTCTGGTGAGGTTGACTTCAGAGAA
+
@ABBBFFFFFFFGGGGGGGGGGEHHHHHHHHHHHHHGEGGGHGFHHHHHHHHHHHHHHHHHHHHHHHHHHHHHHHHHHHHGHHHHHGGHGGGHHHHHHHHHGHHHHHGGHHHHHGGGHHHHHHHHHGHHHHHHHHHGHHHHHHHHHHHHHHHHHHHHHHHHHHGGHHHHGHHHHHHHHHHGHHEHHHHHHHHHHHHHHHHHHGGFFGHFHHHHHHHHHHGHHGHHHGHHHHHGHH;CCGHHHGGGEGGGGF
@M05620:46:000000000-D9D58:1:1101:17009:3779 1:N:0:104
GAATGAATGCAGAAATTGGCAAGATAATACTGCACCGATGGGAAATGATACTATCCTGAAACATGAGCAAATTGACCAGCCTCAGGATGTGAACTCATTTGCTGGAGGTCCCAGGGCTCTTTCAAGATAGTAAAAACAGTGACTTGTACAGCATAATGAAAAACCTAGGCATTGATTTTGAAGACATCAGACACATGCAGAATGAAAAATTTTTCAGAAATGATTTTTCTGGTGAGGTTGACTTCAGAGAA
+
CCCCCFFFFFFFGGGGGGGGGGGHHHHHHHHHHHHHGEGGGHHHHGHGHHHHHHHHHFHHHHHHHGHHGHHGHHHHHHHHGHHHHHHHHGHHHHHHHHHHHHHHHHHGGHHHGHGGGHHHHHHGHHGHHHDFHHHGGGHHHHHHHHHHHHHHHHGHHHHHFHHGGHHHHHGGHGHHHHHHGHHHHHGHHHGHHHHHHFHHFHHGDGHGHHHHHHHHHHHHHGHHHHHHHHHHGFCFHHHHHHGGGGGFGGG
@M05620:46:000000000-D9D58:1:1101:9914:3795 1:N:0:104
GAATGAATGCAGAAATTGGCAAGATAATACTGCACCGATGGGAAATGATACTATCCTGAAACATGAGCAAATTGACCAGCCTCAGGATGTGAACTCATTTGCTGGAGGTCCCAGGGCTCTTTCAAGATAGTAAAAACAGTGACTTGTACAGCATAATGAAAAACCTAGGCATTGATTTTGAAGACATCAGACACATGCAGAATGAAAAATTTTTCAGAAATGATTTTTCTGGTGAGGTTGACTTCAGAGAG
+
CCCCCFFFFFFFGGGGGGGGGGFHHHHHHHHHHHHHGEGGGHHHHHHGHHHHHHHHHHFGHHGHGGHHHHHGHHGHHHHHGHHHHHGGHHHHHHHHHHHHHHHHHHHGGHHHGHGGGHHHHHHHHHHHHGHHHHHGGGHHGHHHHHHGHHHHHHHHHHHHHHHGGHHHGHHHHHGHHHHHGHHHHHHHHHHHHHHHHHHHGHHHHHHGHHHHHHHGHHHHHHHHHHHHHHHHHGGC.CGFHHGGGGGFGGG
@M05620:46:000000000-D9D58:1:1101:16343:3827 1:N:0:104
GAATGAATGCAGAAATTGGCAAGATAATACTGCACCGATGGGAAATGATACTATCCTGAAACATGAGCAAATTGACCAGCCTCAGGATGTGAACTCATTTGCTGGAGGTCCCAGGGCTCTTTCAAGATAGTAAAAACAGTGACTTGTACAGCATAATGAAAAACCTAGGCATTGATTTTGAAGACATCAGACACATGCAGAATGAAAAATTTTTCAGAAATGATTTTTCTGGTGAGGTTGACTTCAGAGAA
+
CCCCCFFFFFFFGGGGGGGGGGGGHHHHHHHHHHHHEEGGGHHHHHHHHHHHHHHHHHHHHHHHHGHHHHHHHHHHHHHHGHHGHHHHHGHGHHHHHHHHHHHHHHHGGHHHHHGGGHHHHHHHHHHHHHHHHHHHGHHHHHHHHHHHHHHHHHHHHHHHHHHGGHHHHHHHHHHHHHHHGHHHHHHHHHHHHHHHHHHHHHHHHHHHHHHHHHHHHHHHHHHHHHHHHHHHHHHHHHHHHHGGGGGGGGG
@M05620:46:000000000-D9D58:1:1101:16323:3831 1:N:0:104
GAATGAATGCAGAAATTGGCAAGATAATACTGCACCGATGGGAAATGATACTATCCTGAAACATGAGCAAATTGACCAGCCTCAGGATGTGAACTCATTTGCTGGAGGTCCCAGGGCTCTTTCAAGATAGTAAAAACAGTGACTTGTACAGCATAATGAAAAACCTAGGCATTGATTTTGAAGACATCAGACACATGCAGAATGAAAAATTTTTCAGAAATGATTTTTCTGGTGAGGTTGACTTCAGAGAA
+
BBBCCFFFFFFFGGGGGGGGGGGHHHHHHHGHHHHHFEEGGHGHHHHHHHHHHHHHHGHHHHFHHGHHHHHHHHHHHHHHGHHGHGFFHGHHHHHHGHHHHHHGGGHGGHHHHGFFDFHHFHHHFBFFHB4FHHHH?FG4GGFBFFHBDGDCFGHBDDHDGHHG?GEFFFCG2DD1GHHHGB1FBHHFGFHEHHFFFGEFGCFFFDGHHECGHHHFGHFHB000:GHHFFHB0;0GACCFGBFBFFBFBF0
@M05620:46:000000000-D9D58:1:1101:22192:3854 1:N:0:104
GAATGAATGCAGAAATTGGCAAGATAATACTGCACCGATGGGAAATGATACTATCCTGAAACATGAGCAAATTGACCAGCCTCAGGATGTGAACTCATTTGCTGGAGGTCCCAGGGCTCTTTCAAGATAGTAAAAACAGTGACTTGTACAGCATAATGAAAAACCTAGGCATTGATTTTGAAGACATCAGACACATGCAGAATGAAAAATTTTTCAGAAATGATTTTTCTGGTGAGGTTGACTTCAGAGAA
+
AAAAAFFDFFFFGGFGGFFGCGFAGHFHFHGHHHHHEAFGGGBGEGHFFHHHBGFGHGGFGHHGFFHHFHFGFGHHHFGHGHHGGHFGGFGEGHGHHHHHHHFHEHHCGHHHGFGGGGHHHHHGHHHHHHHHHHFHGHHHHHGHHHHHHHHHFHHFHHFHHFHGGHHHFFGHHHHHHHHHGHHHHFGHHHFHHHHHHHHHEGHFFDGHHHFHHHHHHHHHHFHHHHGHHHHHHHHHHHHFFHGGGGGFFFF
@M05620:46:000000000-D9D58:1:1101:21910:3907 1:N:0:104
GAATGAATGCAGAAATTGGCAAGATAATACTGCACCGATGGGAAATGATACTATCCTGAAACATGAGCAAATTGACCAGCCTCAGGATGTGAACTCATTTGCTGGAGGTCCCAGGGCTCTTTCAAGATAGTAAAAACAGTGACTTGTACAGCATAATGAAAAACCTAGGCATTGATTTTGAAGACATCAGACACATGCAGAATGAAAAATTTTTCAGAAATGATTTTTCTGGTGAGGTTGACTTCAGAGAA
+
BBBABFFFFFFFGGGGGGGGGGFFGHHHFHHHHHHHGEFFGHFFGGHHHHHHHHHHHHHHHHHHHHHHHGGGGGGHGHHHGHHFFHFGHHHHHHHHHHHHHHGHHHHGGHHFB@FEGHHHHHHHHHGHFBFHHFF3EGGF3GGFHHGHFHHHHHGHHHFGHHFAEHHFFHEHHHHHHHHGGHHBFGF?GBHHGHHGHHHHHFHGGDFB<C<GHHHHFDG/DGGHHHFHHHFHGF0:.:CFCFFGEFGFBBF
@M05620:46:000000000-D9D58:1:1101:15723:3976 1:N:0:104
GAATGAATGCAGAAATTGGCAAGATAATACTGCACCGATGGGAAATGATACTATCCTGAAACATGAGCAAATTGACCAGCCTCAGGATGTGAACTCATTTGCGACTTGTACAGCATAATGAAAAACCTAGGCATTGATTTTCCCAGGGCTCTTTCAAGATAGTAAAAACAGTGACTTGTACAGCATAATGAAAAACCTAGGCATTGATTTTGAAGACATCAGACACATGCAGAATGAAAAATTTTTCAGAA
+
AA?ABFFFFFFFGGGFGGGGFGGHGCHFDGHFHFHHGGGGGHCFFHHBFHHHFHHHHGFFFHEHFFGGHHFHHHHGFHHHGGHGHFFHH3GGHHHHHFHHGHGCF>AGFGFFBGHFG344BGHHGEDBHFGEHCDBGDFFBBFGBF//C0CFHBGHEFEGGG2FGFGHCGE<GFHGHEDGGHHFHGFEGB11=>FDGHHFEFCGBD0=0<DF.0DDCG;GHHF/;GBGF0<GBC:000CF9./F;BFFGBF
@M05620:46:000000000-D9D58:1:1101:15742:3977 1:N:0:104
GAATGAATGCAGAAATTGGCAAGATAATACTGCACCGATGGGAAATGATACTATCCTGAAACATGAGCAAATTGACCAGCCTCAGGATGTGAACTCATTTGCGACTTGTACAGCATAATGAAAAACCTAGGCATTGATTTTCCCAGGGCTCTTTCAAGATAGTAAAAACAGTGACTTGTACAGCATAATGAAAAACCTAGGCATTGATTTTGAAGACATCAGACACATGCAGAATGAAAAATTTTTCAGAA
+
ABCCBFFFFFFFFGGGGGGGGGGHHHHHHHHHHHHHFEGGGGHHHHHHHHHHHHHHHHHHHHHHHHHHHHHHHHHHHHGGGHHHGHGFGFGGHHHHHHHHHHGGGGGGGHHFHHHHHHHHHHHHHGGHHHGHHHHHHHHHHHHHHHGGGHGHHHHHHHHHHHFGHHHHGHHFHHHHHHHHHHHHHHHHHHHHHHHGGHHGHFHHHHHHHHHHGGHGHHHHHHGHHHHHHHHHHHHGHHGGGGGGGGGGGGG
@M05620:46:000000000-D9D58:1:1101:15730:3994 1:N:0:104
GAATGAATGCAGAAATTGGCAAGATAATACTGCACCGATGGGAAATGATACTATCCTGAAACATGAGCAAATTGACCAGCCTCAGGATGTGAACTCATTTGCTGGAGGTCCCAGGGCTCTTTCAAGATAGTAAAAACAGTGCCTAGTACAGCATCATGAAAAAACTAAGAATTGCTTTTGAAGACATCAGACACATGCAGAATGAAAAATTTTTCAGAAATGATTTTTCTGGTGAGGATGACTTCAGAGAA
+
BBCCCFFFFFFFGGGGGGGGGGGHHHHHHHHHHHHHEEEGGHHHHHHHHHHHHHHHHHHHHHHHHHHHHHHHHHHHHHHHGHGHHHHHHGHGHHHHHHHHHH4E3?1EGCGF3311?0?33?4BH43BGH?4F4F3//BF33BB3B?3F332?F2B?GH3G2<//2@2<11?111FH1F1/?F?00111>F1G0F111FG=/0=00D=.CG000/=0C0/:<G0000;/00<0/0;.0//;;FGF00CFGG
@M05620:46:000000000-D9D58:1:1101:13605:4021 1:N:0:104
GAATGAATGCAGAAATTGGCAAGATAATACTGCACCGATGGGAAATGATACTATCCTGAAACATGAGCAAATTGACCAGCCTCAGGATGTGAACTCATTTGCTGGAGGTCCCAGGGCTCTTTCAAGATAGTAAAAACAGTGACTTGTACAGCATAATGAAAAACCTAGGCATTGATTTTGAAGACATCAGACACATGCAGAATGAAAAATTTTTCAGAAATGATTTTTCTGGTGAGGTTGACTTCAGAGAA
+
CCCCCFFFFFFFCGGGGGGGGGGHHHHHHHHHHHHHFAFGGHGGHHHHHGHHHHHHHHHHHHHHHHGHHHHHHHHHHHHHGHHHHHGHHGHHHHHHHHHHHHHHFGHGGHHHHHGGGHHHHHHHHHHHHHHHHHHHGHHHHHHHHHHHHHHHHHGHHHHHHHHGGHHHHHHHHHHHHHHHGHHHHHHHHHGHHHHHHHHHHHHGFDFHHHHHHHHHHFHHHHHHHHHHGHHHHHHC.;GHHHGGGGGGGGF
@M05620:46:000000000-D9D58:1:1101:8607:4021 1:N:0:104
GAATGAATGCAGAAATTGGCAAGATAATACTGCACCGATGGGAAATGATACTATCCTGAAACATGAGCAAATTGACCAGCCTCAGGATGTGAACTCATTTGCGACTTGTACAGCATAATGAAAAACCTAGGCATTGATTTTCCCAGGGCTCTTTCAAGATAGTAAAAACAGTGACTTGTACAGCATAATGAAAAACCTAGGCATTGATTTTGAAGACATCAGACACATGCAGAATGAAAAATTTTTCAGAA
+
BBBBBFFFFFFFGGEGGGGGGGGHHHHHHHHHHHHHEAEGGHHHHHHFHHHHHHHHHHHHHHHHBGHBHHHHHGGHFHHHGHHHGHFGHHHGHHHHFHHHHFGGGGFHGHHHHGHFHFHHHHHHHGGHHHHHGFGHBGHHHF?FGGEF/GCGHH?@D2GHHHHF2>FFECBGEHHGGGFGDGGGHHG1FFGBGG0<<CCF0<CGGH0DF<<<C000CCGGGHFGGHHCGGCBGHHGHGGGGEFFFFGGGFG
@M05620:46:000000000-D9D58:1:1101:13624:4034 1:N:0:104
GAATGAATGCAGAAATTGGCAAGATAATACTGCACCGATGGGAAATGATACTATCCTGAAACATGAGCAAATTGACCAGCCTCAGGATGTGAACTCATTTGCTGGAGGTCCCAGGGCTCTTTCAAGATAGTAAAAACAGTGACTTGTACAGCATAATGAAAAACCTAGGCATTGATTTTGAAGACATCAGACACATGCAGAATGAAAAATTTTTCAGAAATGATTTTTCTGGTGAGGTTGACTTCAGAGAA
+
>11>>FFF@DFFFGFGGGGGGGGCHFFFHFFHHDGHGCGGFGGHGHHGGFHGFHHHFGHCGHHHHHGHGGHHHFFHHHHGGHHHHHHHHBFDHHHHHHHHHHHHEGAE?FFHE1//E>GHHHG2FBFFHFBFFHFHCEEB1GGHHGBGFFBGFHHHGFBHHGHGGHFGFHGHGDHGHHHHEGHEHGHBHBHHFEFHFFGHGH1><DHHHHHHHHHHHFFHBDF;CCGHFHHBCGHC.;CGBGGGGBF0BBB
@M05620:46:000000000-D9D58:1:1101:16102:4050 1:N:0:104
GAATGAATGCAGAAATTGGCAAGATAATACTGCACCGATGGGAAATGATACTATCCTGAAACATGAGCAAATTGACCAGCCTCAGGATGTGAACTCATTTGCTGGAGGTCCCAGGGCTCTTTCAAGATAGTAAAAACAGTGACTTGTACAGCATAATGAAAAACCTAGGCATTGATTTTGAAGACATCAGACACATGCAGAATGAAAAATTTTTCAGAAATGATTTTTCTGGTGAGGTTGACTTCAGAGAA
+
AABBBFFFFFFFGGGGGGGGGGGHHHHHHHHHHHHHEEGGGGHHHHHHHHHHHHHHHHHHHHHHHHHFHHHHHHHHHHHHGHHHGHFHHHHFHHHHHHHHHGBFFGHGGHHFFEAAEGHHFHHHHHHGFF?GGHBDEHH?FHFHFFDGGHFGHHHFGHHFBHHGDFHGHHHFFGGDGFHHGGFFCCGGGFGBHBGFBGFFGGHHGFFHEG/=GF/DGDHFHH00CCFHFHHHGGCCFCCGF0BFBFB0CFF
@M05620:46:000000000-D9D58:1:1101:19691:4054 1:N:0:104
GAATGAATGCAGAAATTGGCAAGATAATACTGCACCGATGGGAAATGATACTATCCTGAAACATGAGCAAATTGACCAGCCTCAGGATGTGAACTCATTTGCTGGAGGTCCCAGGGCTCTTTCAAGATAGTAAAAACAGTGACTTGTACAGCATAATGAAAAACCTAGGCATTGATTTTGAAGACATCAGACACATGCAGAATGAAAAATTTTTCAGAAATGATTTTTCTGGTGAGGTTGACTTCAGAGAA
+
CCCCCFFFFFFFGGGGGGGGGGGHHGHHHHGHHHHHGEGGGHHHHHHHHHHHFHHHHHGHHHHHHHHHHHHHHHHHHHGHGHHHHHHHHGHHHHHHHHHHHHHHHHHGGHHHHHGGGHHHGHHHHHHHHHHHHHHHGHHHHHHHHHHHHHHHHHHHHHHHGHHGGHHHHHHHHHGGHHHHGHHHHHHHHGHHHHHHGHHHHHHHGHHHHHHHHHHHHHHHHHGHHHHHHHHHHHFHHHHHHHGGF0B09C9
@M05620:46:000000000-D9D58:1:1101:16087:4060 1:N:0:104
GAATGAATGCAGAAATTGGCAAGATAATACTGCACCGATGGGAAATGATACTATCCTGAAACATGAGCAAATTGACCAGCCTCAGGATGTGAACTCATTTGCTGGAGGTCCCAGGGCTCTTTCAAGATAGTAAAAACAGTGACTTGTACAGCACAATGAAAAACCTAGGCATTGATTTTGAAGACATCAGACACATGCAGAATGAAAAATTTTTCAGAAATGATTTTTCTGGTGAGGTTGACTTCAGAGAA
+
1>A>AD@3D1D111F1EEFGG1CGAGHDGHBGHHHFE00E?AFEAGF1FGFE2AF02BFGFH01FBF1A0BFFBGHB1BGGHHC@0G@FGHGH@G1@F@DBFFG1>BE/0@G1@C>/0>GF1FGB>FF1BFFGFBB</B1<B1>2<FD2FEFF0BC1<FDFBCA/0@100F11?FFHDDGEGBDFB1<GFFCHBG1<<<1<0FGDD0DCG/==0/<<00/0;00000:CGFFGG0:CCCF:0;00090;B/
@M05620:46:000000000-D9D58:1:1101:9020:4186 1:N:0:104
GAATGAATGCAGAAATTGGCAAGATAATACTGCACCGATGGGAAATGATACTATCCTGAAACATGAGCAAATTGACCAGCCTCAGGATGTGAACTCATTTGCTGGAGGTCCCAGGGCTCTTTCAAGATAGTAAAAACAGTGACTTGTACAGCATAATGAAAAACCTAGGCATTGATTTTGAAGACATCAGACACATGCAGAATGAAAAATTTTTCAGAAATGATTTTTCTGGTGAGGTTGACTTCAGAGAA
+
BBBBAFFFFFFFGGGGGGGGGGGGHHHHGHHHFHHHGEGGGHGHHHHHHGHGFGGHHGHHGHHHHHGHHHHHHHHHGHHHGHHHGHFGGGHHGHHHBGHHHHHHHHHGGHHHHGGGGHHHHHHHHHHHHHHHHGHHGHHHHHHHHHGHHHGHHHHHHHHHHHGGGHHH2GHHHHGHHHHHGHHHHHGHHHFHFHHHHGHHHHHGDDGHHHHHHHHHHFHHHHHHGHHHHHHFHHFCCGHFHHGGGGGGGFB
@M05620:46:000000000-D9D58:1:1101:16214:4191 1:N:0:104
GAATGAATGCAGAAATTGGCAAGATAATACTGCACCGATGGGAAATGATACTATCCTGAAACATGAGCAAATTGACCAGCCTCAGGATGTGAACTCATTTGCTGGAGGTCCCAGGGCTCTTTCAAGATAGTAAAAACAGTGACTTGTACAGCATAATGAAAAACCTAGGCATTGATTTTGAAGACATCAGACACATGCAGAATGAAAAATTTTTCAGAAATGATTTTTCTGGTGAGGTTGACTTCAGAGAA
+
BBCCCFFFFFFFGGGGGGGGGGGHHHHHHHHHHHHHFFGGGHHHHHHHHHHHHHHHHHHHHHHHHHHHHHHHHHHHHHHHGHHHHHHHHGHHHHHHHHHHHHHHHHHGGHHHHGGGGHHHHHHGHGHHHHGFHHHHGHGGHHHHHHHGHHFFGFHFHFFGHHHGGHHHGHHHHHGHHHHHGHGHHHHHGFHHHHHFFHFFHGGDDGHHHHGHHHHFFHHHFGHBGHHHHHHHHHGHGHHHFHGFGEFFFFF
@M05620:46:000000000-D9D58:1:1101:7376:4227 1:N:0:104
GAATGAATGCAGAAATTGGCAAGATAATACTGCACCGATGGGAAATGATACTATCCTGAAACATGAGCAAATTGACCAGCCTCAGGATGTGAACTCATTTGCTGGAGGTCCCAGGGCTCTTTCAAGATAGGAAAAAAAGTGACTTGTACAGGATAATGAAAAACCTAGGCATTGATTTTGAAGACATCAGACACATGCAAAATGAAAAATTTTTCAGAAATGATTTTTCTGGTGAGGTTGACTTCAGAGAA
+
B@@ABBFFFFDFGGFGGGGGGGGGGHHHFHHHHGHHGFGGFHAGGHHGH5FDFGHHHHHGHHHHGHHHHGHHGGGFFFHHGHHFGHFEFGGFGFHFFHHGGGGHHGGGGH3?E@CF?0/?FG44??3343333BGH///2333BB2333@22022@2>2@GHHCDB11F?1?FD11?GH1.G=10<11<1<1///0<<000C0<0=00GCGHHH/000<C0000;:GH/00;;B0.F/B/9BFGGFGGGGG
@M05620:46:000000000-D9D58:1:1101:7376:4252 1:N:0:104
GAATGAATGCAGAAATTGGCAAGATAATACTGCACCGATGGGAAATGATACTATCCTGAAACATGAGCAAATTGACCAGCCTCAGGATGTGAACTCATTTGCTGGAGGTCCCAGGGCTCTTTCAAGATAGTAAAAACAGTGACTTGTACAGCATAATGAAAAACCTAGGCATTGATTTTGAAGACATCAGACACATGCAGAATGAAAAATTTTTCAGAAATGATTTTTCTGGTGAGGTTGACTTCAGAGAA
+
CBCCCFFFFFFFGGGGGGGGGGGHHHHHHHHHHHHHEAGGGHGHHHHFHHHHHHHHHHHHHHHHHFGGHHHHHHHHHHGHGHHHHHGGHGHFHHHHHHHHHHHHHHHGGHHHHHGGGHHHHHHHHHHHHHHHHHHHGHHHHHHFHHGHHHHHHHHHHGHHHHHGGHHHHHHHHHHHHHHHGHHHHHHHHHGGHHHHHHGGHHHGDGHHHGHHHHHHHFHHHHHFHHHHHHGHGHCHHGHHHHGGGGGGGGF
@M05620:46:000000000-D9D58:1:1101:11521:4261 1:N:0:104
GAATGAATGCAGAAATTGGCAAGATAATACTGCACCGATGGGAAATGATACTATCCTGAAACATGAGCAAATTGACCAGCCTCAGGATGTGAACTCATTTGCTGGAGGTCCCAGGGCTCTTTCAAGATAGTAAAAACAGTGACTTGTACAGCATAATGAAAAACCTAGGCATTGATTTTGAAGACATCAGACACATGCAGAATGAAAAATTTTTCAGAAATGATTTTTCTGGTGAGGTTGACTTCAGAGAA
+
CCCCCFFFFFFFGGGGGGGGGGGHHHHHHHHHHHHHFEGGGHHHHHHHHHHHHHHHHFHHHHHHHHGHHHHHHHHHHHHHGHHHHGGGHHHHGHHHHHHHHGHHHHHGFHHHHHGGGHHHHHHHHHHHHHHHHGHHGGHHHHHHHHHHHHHHHHHHHHHHHHHGGHHHHGGHHHHHHHHHGHHHHHHFHHHHGHHHHHHHHHHHHHHHHHHHGHGHHHHHHHHHHHHGHHHGFHHCCCHHHHGGGGGGGGF
@M05620:46:000000000-D9D58:1:1101:14335:4264 1:N:0:104
GAATGAATGCAGAAATTGGCAAGATAATACTGCACCGATGGGAAATGATACTATCCTGAAACATGAGCAAATTGACCAGCCTCAGGATGTGAACTCATTTGCTGGAGGTCCCAGGGCTCTTTCAAGATAGTAAAAACAGTGACTTGTACAGCATAATGAAAAACCTAGGCATTGATTTTGAAGACATCAGACACATGCAGAATGAAAAATTTTTCAGAAATGATTTTTCTGGTGAGGTTGACTTCAGAGAA
+
AAABBFFFFFFFGGGGGGGGGGGHHHHHHHHHHHHHFEGGGHGHHHHGHHHHHHHHHHHGHHHHHHHHHGHHHHHHHHHHGHHHGHGGGFGHHHHHHHHHHHHHHHHGEHHHHHGGGHHHHHHHHHHHHHHHHHHHGHHHHHHHHHHHHHHHHHHHHHHHHHHGGHHHHHHHHHHHHHHHGHHHHHHHHHHHHHHHHHHHHHHGGGHHHHHHHHHHHHHHHHHHHHHHHHHHHHHCCCHHHHGGGGGGGGG
@M05620:46:000000000-D9D58:1:1101:13918:4272 1:N:0:104
GAATGAATGCAGAAATTGGCAAGATAATACTGCACCGATGGGAAATGATACTATCCTGAAACATGAGCAAATTGACCAGCCTCAGGATGTGAACTCATTTGCTGGAGGTCCCAGGGCTCTTTCAAGATAGTAAAAACAGTGACTTGTACAGCATAATGAAAAACCTAGGCATTGATTTTGAAGACATCAGACACATGCAGAATGAAAAATTTTTCAGAAATGATTTTTCTGGTGAGGTTGACTTCAGAGAA
+
AABBBBFFFFFDGCBGGGGGDGGHHGGFHHHHHGHGEEEGEHHGHHHFHHHHHHHHGHHHHGFHHHFGHHHHHFAFGGHEGHHGGHCBFGHEHFHF3FGHGEGFGHHGEGHHHHGGGHHFFHHHHHHHFHHFGHEFEHHFGDHFGHHHHHHHHHHHHHHHHGHGGHHHGHGHHHHHHHHHFHHHHHHHGGHHHHGFHFDFHHHFGFGHHFHHHHHHHHGEHHHFHFHGEHGGGFFCCCGFHHGGGGGGGFF
@M05620:46:000000000-D9D58:1:1101:17093:4316 1:N:0:104
GAATGAATGCAGAAATTGGCAAGATAATACTGCACCGATGGGAAATGATACTATCCTGAAACATGAGCAAATTGACCAGCCTCAGGATGTGAACTCATTTGCTGGAGGTCACGTGTTTGATGTCTTCAAAATCAATGCCTAGGTTTTTTTGTACAGCATAATGAAAAACCTAGGCATTGATTTTGAAGACATCAAACACATGCAGAATGAAAAATTTTTCATTCCCAGGGCTCTTTCAAGATAGTAAAAAC
+
BBCCCFFFFFFFGGGGGGGGGGGHHHHHHHHHHHHHGEGGGHHHHHHHHHHHHHHHHHHHHHHHHHHHHHHGHHHHHHHHGHHHHHHHHHHGHHHHHHHHHHHHGFHGGHHHGHHHHHHHHHHHHHHHHHHHHHHHHHHHHHHGHHGGGGGHHHHHHHHHGHHHHHHHGGHHHHHHHHHHHHHHHGHHHHHHHHHHHHHHHHHHHHGHHHHFHHHHHHHHHHHHHHHHGGGGGGGGGGGGGGGGGGGGGGD
@M05620:46:000000000-D9D58:1:1101:17075:4319 1:N:0:104
GAATGAATGCAGAAATTGGCAAGATAATACTGCACCGATGGGAAATGATACTATCCTGAAACATGAGCAAATTGACCAGCCTCAGGATGTGAACTCATTTGCTGGAGGTCACGTGTTTGATGTCTTCAAAATCAATGCCTAGGTTTTTTTGTACAGCATAATGAAAAACCTAGGCATTGATTTTGAAGACATCAAACACATGCAGAATGAAAAATTTTTCATTCCCAGGGCTCTTTCAAGATAGTAAAAAC
+
BCCAAFFFFFFFGGGGGGGGGGGGHHHHHHHHHBGHGFGGGHGHHHHGHHHHHHHHHEFHHHHHHHHHHGHHHHHHHGGHGHHHHHHHHGHHHHHHBGHHHHHHHHGGGHHHGHHHFGGGHHHHHHHGHHHHFHHGHHHHHGGGHHGGGGGHHFHHHGHGGHHHHHHHGGHHGHHHHHHGHHHHHAGHHHHHHHHHHHHHHHHHHHHHHBGBGHGHHHHHFHHFHHHHGFDGGGGGGFFGGGGGBFGBBGA
@M05620:46:000000000-D9D58:1:1101:17091:4335 1:N:0:104
GAATGAATGCAGAAATTGGCAAGATAATACTGCACCGATGGGAAATGATACTATCCTGAAACATGAGCAAATTGACCAGCCTCAGGATGTGAACTCATTTGCTGGAGGTCACGTGTTTGATGTCTTCAAAATCAATGCCTAGGTTTTTTTGTACAGCATAATGAAAAACCTAGGCATTGATTTTGAAGACATCAAACACATGCAGAATGAAAAATTTTTCATTCCCAGGGCTCTTTCAAGATAGTAAAAAA
+
CCCCDFFFFFFFGGGGGGGGGGGHHHHHHHHHHHHHGGGGGHHHHHHHHHHHHHHHHHHHHHHHHHHHHHHHHHHHHHHHGHHHHHHHHHHHHHHHHHHHHHHHHHHGGHHHGHHHHHHHHHHHHHHHGHHHHHHHHHHHHHGDGHGGGGGHHHHHHHHHHHGHHHHHGGHHHHHHHHHHGHHHHGHHHHHHHHHHHHHHHHHHHHHHHHGGHHHHHHGHHHHHFFFFEGGGGGGGGGGGGGGGGGGGGG-
@M05620:46:000000000-D9D58:1:1101:7799:4341 1:N:0:104
GAATGAATGCAGAAATTGGCAAGATAATACTGCACCGATGGGAAATGATACTATCCTGAAACATGAGTAAATTGACCAGCCTCAGGATGTGAACTCATTTGCTGGAGGTCCCAGGGCTCTTTCAAGATAGTAAAAACAGTGACTTGTACAGCATAATGAAAAACCTAGGCATTGATTTTGAAGACATCAGACACATGCAGAATGAAAAATTTTTCAGAAATGATTTTTCTGGTGAGGTTGACTTCAGAGAA
+
AAABCFFFFFFFGGGGGGGGGGFHHHHHHHHHGHHHGEGGGHHHHHHGHHHHHHHHH3GHHHHHFHHHHHHHHHHHHHHHGHHHGHFHHHHHHHHHFHHHHHHHHHHGGHHHHHGGGHHHHHGHHHHHHHHHHHHHGHHHHHHHHEHHHHHHHHHHHHHHHHHGGHHHHHHHHHHHHHHHGHHHHHHHHHHHHHHHHHHHGHHHGHGHHHHHHHHHHHHHHHHHHHHHHHHGHGHHHHGHHHHHGGGGFGF
@M05620:46:000000000-D9D58:1:1101:20413:4364 1:N:0:104
GAATGAATGCAGAAATTGGCAAGATAATACTGCACCGATGGGAAATGATACTATCCTGAAACATGAGCAAATTGACCAGCCTCAGGATGTGAACTCATTTGCTGGAGGTCCCAGGGCTCTTTCAAGATAGTAAAAACAGTGACTTGTACAGCATAATGAAAAACCTAGGCATTGATTTTGAAGACATCAGACACATGCAGAATGAAAAATTTTTCAGAAATGATTTTTCTGGTGAGGTTGACTTCAGAGAA
+
CCBCCFFFFFFFGGGGGGGGGGGHHHHHHHHHHHHHGEGGGHHHHHHHHHHHHHHHHHHHHHHHHHHHHHHHHHHHHHHHGHHHGHGHHHHHHHHHHHHHHHHHHHHGGHHHHHGGGHHHHHHHHHHHHHHHHHHHGHHHHHHHHHHHHHHHHHHHHHHHHHHGGHHHHHHHHHHHHHHHGHHHHHHHHHHHHHHHHHHHHHHHHHHHHHHHHHHHHGHHHHHHHHHHHHHHHHHHHHHHHHGHHHHGGGF
@M05620:46:000000000-D9D58:1:1101:23840:4384 1:N:0:104
GAATGAATGCAGAAATTGGCAAGATAATACTGCACCGATGGGAAATGATACTATCCTGAAACATGAGCAAATTGACCAGCCTCAGGATGTGAACTCATTTGCGACTTGTACAGCATAATGAAAAACCTAGGCATTGATTTTCACAGGGCTCTTTCAAGATAGTAAAAACAGTGACTTGTACAGCATAATGAAAAACCTAGGCATTGATTTTGAAGCCATCAGACACATGCAGAATGAAAAATTTTTCAGAA
+
BABBCFFFFFFFGGGGGGGGGGFHHHHHHHHHHHHHGGGGGHGHHHHHHHHHHHHHHHHHHHGHHHHHHHHGHHHHHHHHGHHHGGHHHHHHHHHHHHHHHHC//>?GH44443B3B3DB4B33FE>333F3F3??G?4?GF4D?3F//?/B233DHB>2F2>FGF2F?/@1?111F1F1?F1=F=G1<1>FFG0.<F11F/GH00DD00=F<000./00CCBC//:G0G0C;::0:0;B.90CFB/990C
@M05620:46:000000000-D9D58:1:1101:18961:4398 1:N:0:104
GAATGAATGCAGAAATTGGCAAGATAATACTGCACCGATGGGAAATGATACTATCCTGAAACATGAGCAAATTGACCAGCCTCAGGATGTGAACTCATTTGCTGGAGGTCCCAGGGCTCTTTCAAGATAGTAAAAACAGTGACTTGTACAGCATAATGAAAAACCTAGGCATTGATTTTGAAGACATCAGACACATGCAGAATGAAAAATTTTTCAGAAATGATTTTTCTGGTGAGGTTGACTTCAGAGAA
+
CBBCCFFFFFFFGGGGGGGGGGGHHHHHHHHHHHHHGEGGGHHHHHHGHHHHHHHHHHHHHHHHHHGHHHHHHHHHHHHHGHHHGHHHHHHGHHHHHHHHHHHHGHHGGHHHHHGGGHHHHHHHHHHHHHHHHHHHGHHHHHHHHHHHHHHHHHHHHHHHHHHGGHHHHHHHHHHHHHHHGHGHHHHHHGHHHHHHHHHHHHHGGHHHHHEHHHHHHHHHHHHHHHHHHHHHHHHHHHHHHHGGGGGGGGF
@M05620:46:000000000-D9D58:1:1101:8389:4416 1:N:0:104
GAATGAATGCAGAAATTGGCAAGATAATACTGCACCGATGGGAAATGATACTATCCTGAAACATGAGCAAATTGACCAGCCTCAGGATGTGAACTCATTTGCTGGAGGTCCCAGGGCTCTTTCAAGATAGTAAAAACAGTGACTTGTACAGCATAATGAAAAACCTAGGCATTGATTTTGAAGACATCAGACACATGCAGAATGAAAAATTTTTCAGAAATGATTTTTCTGGTGAGGTTGACTTCAGAGAA
+
AABABFFFFFFFGFFGGGGFGCFHHHHGDGHGFFAFAAEEGHCFHHHFHGGGEHHHHHEFHHBGHFHGGHFGHHFGCFGGFHHGFFBGHGGFFGGFHHHHHBFFHFGEE?3BGHGGGHGHHHHFFH?EGHFFHGHHGHHHHHGHHHHGFEHGHHGHHHHHHHGGGGGFHGHHHHHHHHGG/FGHFHHHHHHHHGHHHGFE1CHGF=0DCGFHHFFGGGFBGHBHHHHHFHHHCHH;C;GHHCFEGFFCFF/
@M05620:46:000000000-D9D58:1:1101:23405:4552 1:N:0:104
GAATGAATGCAGAAATTGGCAAGATAATACTGCACCGATGGGAAATGATACTATCCTGAAACATGAGCAAATTGACCAGCCTCAGGATGTGAACTCATTTGCGGCTTGTACCGCATAATGAAAAACCTAGACATTGATTTTCCCCGGGCTCTTTATAGATAGAAAAAACAGTAACTTGTACAGAATAATGAAACACCTGCGGATTGATTTTGAAGACATCAGTCACATGCAGAATGAAAAATATTTCAGAA
+
BACBCFFFFFFFGGGGGGGGGGGHHHHHHHHHHHHHGGGGGHHHHHHHHHHHHHHHHHHHHHHHHHHHHHHHHHHHHHGHGHHHHGHHHHHHHHHHHHHHHH@/>>>EH444?EGE/3?F43330//3B?33?3?3F3??33222/<B//?0<111@111F11?G00<..F11110<0D00000/00=D<D0D0;G.C/.--;-;FGB0000.000;F00;000900;00000/;FF00C..//:BFFFF:
@M05620:46:000000000-D9D58:1:1101:23406:4572 1:N:0:104
GAATGAATGCAGAAATTGGCAAGATAATACTGCACCGATGGGAAATGATACTATCCTGAAACATGAGCAAATTGACCAGCCTCAGGATGTGAACTCATTTGCGACTTGTACAGCATAATGAAAAACCTAGGCATTGATTTTCCCAGGGCTCTTTCAAGATAGTAAAAACAGTGACTTGTACAGCATAATGAAAAACCTAGGCATTGATTTTGAAGACATCAGACACATGCAGAATGAAAAATTTTTCAGAA
+
AACCCFFFFFFFGGGGGGGGGGGHHHHHHHGHHHHHGFGGGHGHFHHHHHHHHHHHHHHHHHHHGHHHHHEGHHHHHHHHGHHHHHHHGFGFHHHHHHHHHHGGGGGGHHHHHHHHHHHHHHHHHGGGHHGHHHHHHHHHHHHHHHGGGHHHHHHHHHHHHGGDHHHHGHHFGHHHHHHHHHHHHHHHHHGHHHHGGHGGHHGHHHHHHHHHGFHFHHHHHHGHHHHHHHHHHHHHHHGGGGGGFGGGGGG
@M05620:46:000000000-D9D58:1:1101:11357:4580 1:N:0:104
GAATGAATGCAGAAATTGGCAAGATAATACTGCACCGATGGGAAATGATACTATCCTGAAACATGAGCAAATTGACCAGCCTCAGGATGTGAACTCATTTGCGACTTGTACAGCATAATGAAAAACCTAGGCATTGATTTTCCCAGGGCTCTTTCAAGATAGTAAAAACAGTGACTTGTACAGCATAATGAAAAACCTAGGCATTGATTTTGAAGACATCAGACACATGCAGAATGAAAAATTTTTCAGAA
+
BBBBBFFFFFFFGGGGGGGGGGFGHHHHHHHHHHHHEEGGGGGHHHHFHHHHHHHHHHHHHHHHHHHHHHHHHGFHHHHHGHHFGHFGHHHGHHHFFHHHHGGGGGGHHHHHGHHHHHHHHHHHHGGHHHHGHHHHHHHHHHHHHHGGGHHHHHHHHHHHGGHHGHHHGHGGHGHHHHHHHHHHHHHHHGHHHHHGGHGHHHHHHHHHHGFHGHHGHHHHHHFHHH/CHHHHHHHGGHGGGGGGGGGGGGG
@M05620:46:000000000-D9D58:1:1101:11339:4592 1:N:0:104
GAATGAATGCAGAAATTGGCAAGATAATACTGCACCGATGGGAAATGATACTATCCTGAAACATGAGCAAATTGACCAGCCTCAGGATGTGAACTCATTTGCGACTTGTACAGCATAATGAAAAACCTAGGCATTGATTTTCCCAGGGCTCTTTCAAGATAGTAAAAACAGTGACTTGTACAGCATAATGAAAAACCTAGGCATTGATTTTGAAGACATCAGACACATGCAGAATGAAAAATTTTTCAGAA
+
BBCCBFFFFFFFGGGGGGGGGGGHHGGHHHHHHHHHGGGGGHHHGHHHHGHHHHHHHHHHHHHHHHHHGHHHHHHHHHHHGHHHGHHGG@FGHHHHHHHGHHGGGGGHHHHHHHHHHHHHHHHHHGGHHHHHHHHHHHHHHHHHHHGGGHGHHHHHHGHHHHHHHHHHGHHFFGHHHHGHHHHHHHHHGHHHHHHGGHHHHGHHHGGGHHHHGGHHHGHHHFHHGHHHHHHHHHHGHHGGGGGGGGGGGGG
@M05620:46:000000000-D9D58:1:1101:21710:4594 1:N:0:104
GAATGAATGCAGAAATTGGCAAGATAATACTGCACCGATGGGAAATGATACTATCCTGAAACATGAGCAAATTGACCAGCCTCAGGATGTGAACTCATTTGCTGGAGGTCCCAGGGCTCTTTCAAGATAGTAAAAACAGTGACTTGTACAGCATAATGAAAAACCTAGGCATTGATTTTGAAGACATCAGACACATGCAGAATGAAAAATTTTTCAGAAATGATTTTTCTGGTGAGGTTGACTTCAGAGAA
+
BBBBBFFFFFFFGGGGGGGGGGGHHHHHHHHHGHHHEAEGGHHHHHHDHHHFHHHHHHHHHHHHGHHHHHHHHHHHHHHHGHHFGFFFGHHGHHHGGHHHHGGFGEGGGHHHHHGGGHGHHHHFFFHHHHEFHHHHEHHHHHHFHHFHHHHGHHHHHHHFHHHGGHHHGGHHGHHHGHHGGHHHHHHHHFHHGHHHGHBFHGHGHHHHGHFHHHHHHGHHHHGHFGGHHHHHGHFAECGF:CFGGGGGGGF
@M05620:46:000000000-D9D58:1:1101:24453:4597 1:N:0:104
GAATGAATGCAGAAATTGGCAAGATAATACTGCACCGATGGGAAATGATACTATCCTGAAACATGAGCAAATTGACCAGCCTCAGGATGTGAACTCATTTGCTGGAGGTACCAGGGCTCTTTCAAGATAGTAAAAACAGTGACTTGTACTGCATCATGATAAAACTAGGCATTGATTTTGCAGCCATCAGACACATGCAGAATGAAATTTTTATGAGAAATGATTTTTCTGGTGTGGTTGACTTCAGAGAA
+
CCCCCFFFFFFFGGGGGGGGGGFHHHHHHHHHHHHHGGGGGHGHHHHHHHHHHHHHHHHHHHHHHHHHHHHHHHHHHHHHGHHGGGHHHHHHHHHHHHHHHHFG311>E3FFB3111?/3344DHD3BGG44D443//2D33D44B33D3332D3B3DH3D3D222D222@@G22DG2F11@F1/01<??G10<>111FGG01=11=11=D=.00=0D=0==F0000=/00<0/.;./:.;0CG000;FFG
@M05620:46:000000000-D9D58:1:1101:24463:4613 1:N:0:104
GAATGAATGCAGAAATTGGCAAGATAATACTGCACCGATGGGAAATGATACTATCCTGAAACATGAGCAAATTGACCAGCCTCAGGATGTGAACTCATTTGCTGGAGGTCCCAGGGCTCTTTCAAGATAGTAAAAACAGTGACTTGTACAGCATAATGAAAAACCTAGGCATTGATTTTGAAGACATCAGACGCATGCAGAATGAAAAATTTTTCAGAAATGATTTTTCTGGTGAGGTTGACTTCAGAGAA
+
A>AAAB1D3F1@GB1GGGFF1FFCHHHFGH3FD1GFE0AEEHCFHHHFHHFGGFHGFFAGHH01AFEFGHHGB1BBEGFGGHHFHHBGGHBBGFG@BFGHGGFGBGHEEHFHHHGGCCGEGFHHHHHHEGHEHH2G?HFFGEHHHDFFGFFCHFFGHHHFBDHCCCGFFFGHFGFHHHFDFDBGGHHHBFGFC-@ACGDGFBDGFFHHFGHHHH/=CHHBHHF0CGHHHHHE:C;.;;B/BFFGGGG9099
@M05620:46:000000000-D9D58:1:1101:12216:4638 1:N:0:104
GAATGAATGCAGAAATTGGCAAGATAATACTGCACCGATGGGAAATGATACTATCCTGAAACATGAGCAAATTGACCAGCCTCAGGATGTGAACTCATTTGCTGGAGGTCCCAGGGCTCTTTCAAGATAGTAAAAACAGTGACTTGTACAGCATAATGAAAAACCTAGGCATTGATTTTGAAGACATCAGACACATGCAGAATGAAAAATTTTTCAGAAATGATTTTTCTGGTGAGGTTGACTTCAGAGAA
+
CCCCCFFFFFFFGGGGGGGGGGGHHHHHHHHHHHHHEEEGGHHHHHHHHHHHHHHHHHHHHHHHHHHHHHHHHHHHHHHHGHHHHHGGGFHHHHHHHHHHHHHHHGHGGHHHGHGGGHHHHHHHHHFHHHHHHHHHGHHHHHHHHHHHHHHHHHHHHHHHHHHGGHHHHHHHHHHHHHHHGHHHHHHHHGHHHHGFHHHHHGHHHHHHHHHHHHHGHHHHHHHHHHHHHHHHHHHCCCHHHHGGGGGGGGF
@M05620:46:000000000-D9D58:1:1101:19987:4696 1:N:0:104
GAATGAATGCAGAAATTGGCAAGATAATACTGCACCGATGGGAAATGATACTATCCTGAAACATGAGCAAATTGACCAGCCTCAGGATGTGAACTCATTTGCTGGAGGTCCCAGGGCTCTTTCAAGATAGTAAAAACAGTGACTTGTACAGCATAATGAAAAACCTAGGCATTGATTTTGAAGACATCAGACACATGCAGAATGAAAAATTTTTCAGAAATGATTTTTCTGGTGAGGTTGACTTCAGAGAA
+
CCCCDFFFFFFFGGGGGGGGGGGHHHHHHHHHHHHHGEGGGHHHHHDGHHHHHHHHHHHHHHHHHHHHHHHHHHHHHHHHGHHHHHHHHHHHHHHHHHHHHHHHHHHGGHHHHHGGGHHHHHHHHHHHHHHHHHHHGHHHHHHHHHHHHHHHHHHHHHHHHHHGGHHHHHHHHHHHHHHHGHHHHHHHHHHHHHHHHHHHHHHHHHHHHGHHHHHHHHHHHHHHHHHHHHHHHHHHGHHHHHGHHHHGGGG
@M05620:46:000000000-D9D58:1:1101:19973:4713 1:N:0:104
GAATGAATGCAGAAATTGGCAAGATAATACTGCACCGATGGGAAATGATACTATCCTGAAACATGAGCAAATTGACCAGCCTCAGGATGTGAACTCATTTGCTGGAGGTCCCAGGGCTCTTTCAAGATAGTAAAAACAGTGACTTATACAGCATAATGAAAAACCTAGGCATTGATTTTGAAGACATCAGACACATGCAGAATGAAAAATTTTTCAGAAATGATTTTTCTGGTGAGGTTGACTTCAGAGAA
+
AAABCFFFFFFFGGGGGGGGGGGGHFGHHHHHHHHHGEGGGHGHHHHHHHHHHHHHHHHHGHHHFFHHHHHHHHGHHHGHGHHEHHHGGBGGHHHHGHHHHHHHGHHG?GHHHHGGGHHHHHHHGHHHHHHHDGHHGHHHHHHHH3FHHHHGHEHGHHHHHHFGGGHHHHHGHHHGHHHGFHHGHHHHHGHHHHGCHHHHHHHGHHGHGFGHGHHHHHGHGHEHHHFHHHHGFHFHHGHFHHFGGGG00CF
@M05620:46:000000000-D9D58:1:1101:14598:4776 1:N:0:104
GAATGAATGCAGAAATTGGCAAGATAATACTGCACCGATGGGAAATGATACTATCCTGAAACATGAGCAAATTGACCAGCCTCAGGATGTGAACTCATTTGCTTGAGGTCCCAGGGCTCTTTCAAGATAGTAAAAACAGTGACTTGTACAGCATAATGAAAAACCTAGGCATTGATTTTGAAGACATCAGACACATGCAGAATGAAAAATTTTTCAGAAATGATTTTTCTGGTGAGGTTGACTTCAGAGAA
+
AABBBFFFFFFFGGGGGGGGGGGHHHHHHHHHHHHHEFGGGHHHHHHHHHHHHHHHHHHHHHHHHHHHHHHHHHHHHHHGGHHGGHGCGFHFHHHGHHHHHHHHHHHHHHHHHHGGGHHHHHHHHHHHHHHHHHHHGHHHHHHHHHHHGHHHHHHHHHHHHHHGGGHHHHHHHHHHHHHHGHHHHHHHHHHHHHHHHHHHHHHGGGHHHHHHHHHHHHHHHHHHHHHHHHHHHHHCFGHHHHHGGGGGGGG
@M05620:46:000000000-D9D58:1:1101:14608:4800 1:N:0:104
GAATGAATGCAGAAATTGGCAAGATAATACTGCACCGATGGGAAATGATACTATCCTGAAACATGAGCAAATTGACCAGCCTCAGGATGTGAACTCATTTGCGAGATGTACCGCAGAATGAACAACCTAGGAATTGCAGTGACTAGGACAGTTTAATGATAGAACAAACAATGGATTGTGAAGCCATCAGACACACGTAGGAAGTGAATTTGAACAGATCAGACACATGCAGAATGAAAAATTTCTCAGAA
+
AABCCFFFFFFFGGGGGGGGGGGHHHHHHHHHHHHHGGGGGHHHHHHHHHHHHHHHHFHHHHHHHHHHHHHHHHHHHHHHGHHHGHHHHGGHHHHHHHHHHH////1BD4D41////343333DF//BGHB3F333?32D23D33B22B2/22D2F2DG2D22222?G/0/?111?F0G11>G100111>F1G0F.-.<C.00.00=00=G0000</;000=C0///<000;0/0;0000;.;F000;CFG
@M05620:46:000000000-D9D58:1:1101:14589:4812 1:N:0:104
GAATGAATGCAGAAATTGGCAAGATAATACTGCACCGATGGGAAATGATACTATCCTGAAACATGAGCAAATTGACCAGCCTCAGGATGTGAACTCATTTGCGACTTGTACAGCATAATGAAAAACCTAGGCATTGATTTTCCCAGGGCTCTTTCAAGATAGTAAAAACAGTGACTTGTACAGCATAATGAAAAACCTAGGCATTGATTTTGAAGACATCAGACACATGCAGAATGAAAAATTTTTCAGAA
+
BBCCBFFFFFFFGGGGGGGGGGGHHHHHGHHHHHHHEEEGGGGHHHHHHHGHHHHHHHHHHHHHHGHHHHHHHHHHHHHHGHGHHHFGHGGGHHHHHHHHHHGGGGGGGHHHHHHHHHHHHHHHHGGHHHHHHHHHGHHHHHHHHHGGGHHHHHHHGHHHHH>FFHHHGHHFHHHHHH?GHHHGHHHHHHHHHHHGGHHHHHHGHG=DGHGFGHGHHGHHHHGGHHHHHGHHHHGGHHGGGGGGGGGGGGG
@M05620:46:000000000-D9D58:1:1101:13229:4824 1:N:0:104
GATTGGCAAGATAATACTGCACCGATGGGAAATGATACTATCCTGAAACATGAGCAAATTGACCAGCCTCAGGATGTGAACTCATTTGCTGGAGGTCCCAGGGCTCTTTCAAGATAGTAAAAACAGTGACTTGTACAGCATAATGAAAAACCTAGGCATTGATTTTGAAGACATCAGACACATGCAGAATGAAAAATTTTTCAGAAATGATTTTTCTGGTGAGGTTGACTTCAGAGAAAATCGGAAGAGCA
+
CCBBBFFFFBFFGGGGGGGGGGHGGGGGHGHHHHHHHHHHHHHHHHHGHHGHHHHGHHHHHGHHHHHGHHHHHGHHHHHHHHHGHHHHHHHHFHGEHHHHGGGGHHHHHHHHHHHHHHHGHHGGHHGGHHHHHHHHHHHHHHHHHHHHHHGGHHHHHHHHHHHHHHHGHHHHHHHHHHHHHHHHHHHHHHHHHHHHHHHHHHHHGHHHHHHHHHHHHHHHHHHHGHHHHGHHHHHGHHHHHFFGGGGGGGF
@M05620:46:000000000-D9D58:1:1101:10125:4831 1:N:0:104
GAATGAATGCAGAAATTGGCAAGATAATACTGCACCGATGGGAAATGATACTATCCTGAAACATGAGCAAATTGACCAGCCTCAGGATGTGAACTCATTTGCTGGAGGTCCCAGGGCTCTTTCAAGATAGTAAAAACAGTGACTTGTACAGCATAATGAAAAACCTAGGCATTGATTTTGAAGACATCAGACACATGCAGAATGAAAAATTTTTCAGAAATGATTTTTCTGGTGAGGTTGACTTCAGAGAA
+
BBBBBFFBFFFFGGFFGGGGFGFGGFHHHHHHHHHHEEEFGGHHEFF5GGGFGGGHHGHHHHHHHEFDGHHHHHFGGHGGGHHGGHHGGGGGFHHHHHHHHGHHFGGEFHHHFHGGGHHHHHHHHHHHHHFGHHHHGHHHHHHHHHHHHGHHHHHHHHHHHHHGGGHHHHHHHHHHHHHHGHHHHHHHHHHHHHHHHHHHHHHGGGHHFHHGHHHHHHHHHHHHFHHHHGHHHGHCGHHHHHGGGGGGGGB
@M05620:46:000000000-D9D58:1:1101:14600:4832 1:N:0:104
GAATGAATGCAGAAATTGGCAAGATAATACTGCACCGATGGGAAATGATACTATCCTGAAACATGAGCAAATTGACCAGCCTCAGGATGTGAACTCATTTGCGACTTGTACAGCATAATGAAAAACCTAGGCATTGATTTTCCCAGGGCTCTTTCAAGATAGTAAAAACAGTGACTTGTACAGCATAATGAAAAACCTAGGCATTGATTTTGAAGACATCAGACACATGCAGAATGAAAAATTTTTCAGAA
+
AAABAFFFFFFFGGGFGGGGGGGHHHGHHHHHHFHHEEFGGFFFHHHFHHHHHHHHHHHGHHFHFFHGHGFHHGHHFFHHGHHGHHHHGBGGHHHHHHHHHHGEE@FFGGHHHHHHHHHHHHHHHGGGHGGFGHHHHHHHHHHHHHGGGHHGHHHGHHHHHH>GHHHHFHH1GHHFHF?GHHHHHHHHHGHHHHHGGHFHHGGHF<DD0DHHGHHHHHHHGHFHFGHGFHGHHHGCHHGGG?/CFFGFGGG
@M05620:46:000000000-D9D58:1:1101:13214:4834 1:N:0:104
GATTGGCAAGATAATACTGCACCGATGGGAAATGATACTATCCTGAAACATGAGCAAATTGACCAGCCTCAGGATGTGAACTCATTTGCTGGAGGTCCCAGGGCTCTTTCAAGATAGTAAAAACAGTGACTTGTACAGCATAATGAAAAACCTAGGCATTGATTTTGAAGACATCAGACACATGCAGAATGAAAAATTTTTCAGAAATGATTTTTCTGGTGAGGTTGACTTCAGAGAAAATCGGAAGAGCA
+
BAABBFFFFBFFGGGGGGGGGGHGEGGGHFGHGHGGHHHGHHHHHGHHHGHHHHHHHHHHHHHHHHHGHHGHHFHHHHHHHHHHHHHHFHHHGHGEHHHHGGGGFHHHHHHHHHHHHHHHHGHGHGHHHHHHHHHHHHGHHHHHHHHHHHGGHHHHHHHHHHHHHHHGHHHHHHHHHHHHHHHHHHHHHHHHHHHGHHHGHHHHFHHGHHGHHHHHHHHHHHHHHHHHHHHHHHHGGHHHHGGGGGGFGGB
@M05620:46:000000000-D9D58:1:1101:10121:4848 1:N:0:104
GAATGAATGCAGAAATTGGCAAGATAATACTGCACCGATGGGAAATGATACTATCCTGAAACATGAGCAAATTGACCAGCCTCAGGATGTGAACTCATTTGCTGGAGGTCCCAGGGCTCTTTCAAGATAGTAAAAACAGTGACTTGTACAGCATAATGAAAAACCTAGGCATTGATTTTGAAGACATCAGACACATGCAGAATGAAAAATTTTTCAGAAATGATTTTTCTGGTGAGGTTGACTTCAGAGAA
+
BBBBBFFFFFFFGGGGGGGFGGGHHHHHHHHHHHHHGGGGGHHHHHHHHHHHHHHHHFHHHHHHGFHHHHHHHHHHHHHHGHHGHHHHHGHGFHHHHHHHHHHHGHHGEHHHHHGGGHHHHHHHHHHHHHHHHHHHGHHHGHHHHHHGHHHHHHHHHHHHHHHGGHHGHHHHHHHHHHHGGHHHHHHHHHHHGHHHHHGHHHHHGHHGHHHHHHHHHHHHHHHHHHHHHHHHGHHCCGHHHHGGGGGGGGG
@M05620:46:000000000-D9D58:1:1101:7351:4856 1:N:0:104
GAATGAATGCAGAAATTGGCAAGATAATACTGCACCGATGGGAAATGATACTATCCTGAAACATGAGCAAATTGACCAGCCTCAGGATGTGAACTCATTTGCTGGAGGTCCCAGGGCTCTTTCAAGATAGTAAAAACAGTGACTTGTACAGCATAATGAAAAACCTAGGCATTGATTTTGAAGACATCAGACACATGCAGAATGAAAAATTTTTCAGAAATGATTTTTCTGGTGAGGTTGACTTCAGAGAA
+
BBBBBFFFFFFFGGGGGGGGGGGHHHHHHHHHHHHHGEGGGHGHHHHHHHHHHHHHHHHHHHHHHHHHHHHHHHHHHHHHGHHHGHGHHGHGHHHHHHHHHHHHHHHGGHHHHHGGGHHHHHHHHHHHHHHHHHHHGHHHHHGHHHHHHHHHHHHHHHGHGHHGGHHHHHHHHHHHHHHHGHHHHHHHHHHHHHHHHHHHGHHHFGHHHHHHHHGHHHHHHHHGHHHHHHGHGHFHHHHHHHGGGGGGGGG
@M05620:46:000000000-D9D58:1:1101:22792:4880 1:N:0:104
GAATGAATGCAGAAATTGGCAAGATAATACTGCACCGATGGGAAATGATACTATCCTGAAACATGAGCAAATTGACCAGCCTCAGGATGTGAACTCATTTGCTGGAGGTCCCAGGGCTCTTTCAAGATAGTAAAAACAGTGACTTGTACAGCATAATGAAAAACCTAGGCATTGATTTTGAAGACATCAGACACATGCAGAATGAAAAATTTTTCAGAAATGATTTTTCTGGTGAGGTTGACTTCAGAGAA
+
CCCCCFFFFFFFGGGGGGGGGGGHHHHHHHHHHHHHGEGGGHFHHHHHHHHHHHHHHHHGHHHHHHHHHHHHHHHHHHHHGHHHGHGHHFGHHHHHHHHHHHHHHHHGGHHHHHGGGHHHHHHHHHHHHHHHHHHHGHHHHHHHHHHHHHHHHHHHHHHHHHHGGHHHHHHHHHHHHHHHGHHHHHHHHHHHHHHHHHHHHHHGHHHHHHHHHHHHHHHHHHHHHHHHHHHHHHHHGHHGHHGGGGGGGGG
@M05620:46:000000000-D9D58:1:1101:23295:4891 1:N:0:104
GAATGAATGCAGAAATTGGCAAGATAATACTGCACCGATGGGAAATGATACTATCCTGAAACATGAGCAAATTGACCAGCCTCAGGATGTGAACTCATTTGCTGGAGGTCCCAGGGCTCTTTCAAGATAGTAAAAACAGTGACTTGTACAGCATAATGAAAAACCTAGGCATTGATTTTGAAGACATCAGACACATGCAGAATGAAAAATTTTTCAGAAATGATTTTTCTGGTGAGGTTGACTTCAGAGAA
+
CBCCCFFFFFFFGGGGGGGGGGGHHHHHHHHHHHHHGGGGGHHHHHHHHHHHHHHHHHHHHHHHHHHHHHHHHHHHHHHHGHHHHHHHHHHHHHHHHHHHHHHHHHHGGHHHHHGGGHHHHHHHGHHHHHGFHHHHGHHHHHHHHHHHHHHGHGHHHHGHHHHGFHFHHHGFHHHHHHHFEHBGHHHFGHGHHHHHHHHHHHGHGHHHHHHHHHHFHHHHHHGHHHHHHHHHGHFGHHHHBGFFFGGGGG:
@M05620:46:000000000-D9D58:1:1101:20082:4966 1:N:0:104
GAATGAATGCAGAAATTGGCAAGATAATACTGCACCGATGGGAAATGATACTATCCTGAAACATGAGCAAATTGACCAGCCTCAGGATGTGAACTCATTTGCTGGAGGTCCCAGGGCTCTTTCAAGATAGTAAAAACAGTGACTTGTACAGCATAATGAAAAACCTAGGCATTGATTTTGAAGACATCAGACACATGCAGAATGAAAAATTTTTCAGAAATGATTTTTCTGGTGAGGTTGACTTCAGAGAA
+
AAAABFFFFFFFGGGGGGGGGGGHHHHHGHHHGGHHFFGGGHGHHHHGHHHFHHHHHHGGFHFHHHHFHFFHHHGHHFHEGHHHGGHHHGGHHFHHGHHHHHHGHGHGGFHHHGGGGHHHHHHHHHHHHHFHFHHHGHHGHHHHHHHHHHHHHGHHHHHHHGGFGGHHGHHHHHHHHHHHGHHHGFHHHHGHHHHGHHHHHHHGHHHGGFHHGHHFHGHHGHHHGHHHHHHGGHHHGHHHHGGFGGGGGGF
@M05620:46:000000000-D9D58:1:1101:7057:4984 1:N:0:104
GAATGAATGCAGAAATTGGCAAGATAATACTGCACCGATGGGAAATGATACTATCCTGAAACATGAGCAAATTGACCAGCCTCAGGATGTGAACTCATTTGCTGGAGGTCCCAGGGCTCTTTCAAGATAGTAAAAACAGTGACTTGTACAGCATAATGAAAAACCTAGGCATTGATTTTGAAGACATCAGACACATGCAGAATGAAAAATTTTTCAGAAATGATTTTTCTGGTGAGGTTGACTTCAGAGAA
+
CCCCCFFFFFFFGGGGGGGGGGGHHHGHHHHHHHHHFEGGGHHHHHHHHHHHHHHHHHHHHHHHGHHHHHHHHHGHHHHHGHHHHHGHHHHHHHHHHHHHHHHHHHHGGHHHHHGGGHHHHHHHHHHHHHHHHHHHGHHHHHGHHHHHHHHHHHHHHHHHHHHGGHHGHHHHHHHHHHHHGHHHHHHHHHHHHHHGHHHHHHHHGHHHHHHHHHHHHHHHHHGFFHHHHHHHGHHHHHHHHHGGGGGGGGG
@M05620:46:000000000-D9D58:1:1101:18292:4985 1:N:0:104
GAATGAATGCAGAAATTGGCAAGATAATACTGCACCGATGGGAAATGATACTATCCTGAAACATGAGCAAATTGACCAGCCTCAGGATGTGAACTCATTTGCTGGAGGTCCCAGGGCTCTTTCAAGATAGTAAAAACAGTGACTTGTACAGCATAATGAAAAACCTAGGCATTGATTTTGAAGACATCAGACACATGCAGAATGAAAAATTTTTCAGAAATGATTTTTCTGGTGAGGTTGACTTCAGAGAA
+
CCBCCFFFFFFFGGGGGGGGGGGHHHHHBGHHHHHHEEGGEHGHHHHGHHHHHHHHHHHHHHHHHHHHHHHHHHFHHHGGGHHHGHGGGFGHHHHHHHHHHHHHHHHGGHHHHHGGGHHHHHHHHHHHHHHHHHHHGGHHHHHHHHHHHHHHGHHHHHHHHHHGGHHGHHHHHHHHHHHHGHHHHHHHHHHHHHHHHHHHHHHHHHHHHHHHHHHHHHHGGHGHGHHHHHHHHHHHHHHHHHGGGGGGGGG
@M05620:46:000000000-D9D58:1:1101:12636:4997 1:N:0:104
GAATGAATGCAGAAATTGGCAAGATAATACTGCACCGATGGGAAATGATACTATCCTGAAACATGAGCAAATTGACCAGCCTCAGGATGTGAACTCATTTGCTGGAGGTCCCAGGGCTCTTTCAAGATAGTAAAAACAGTGACTTGTACAGCATAATGAAAAACCTAGGCATTGATTTTGAAGACATCAGACACATGCAGAATGAAAAATTTTTCAGAAATGATTTTTCTGGTGAGGTTGACTTCAGAGAA
+
BBBCCFFFFFFFGGGGGGGGGGGHHHHHHHHHHHHHGEGGGHHHHHHGHHHHHHHHHHHGHHHHHHHHHHHHHHHHHHHHGHHHGHFGHGHHHHHHHHHHHHHHHHHGGHHHHHGGGHHHHHHHHHHHHHHHHHHHGHHHHHHHHHHHHHHHHHHHHHHHHHHGGHHHHHHHHHHHHHHHGHHHHHHHHHHHHHHHHHFHHHHHHHHHHHHHHHHHHHHHHHHHHHHHHHHHHHHCCCGHHHGGGGGGGGF
@M05620:46:000000000-D9D58:1:1101:17594:5000 1:N:0:104
GAATGAATGCAGAAATTGGCAAGATAATACTGCACCGATGGGAAATGATACTATCCTGAAACATGAGCAAATTGACCAGCCTCAGGATGTGAACTCATTTGCTGGAGGTCCCAGGGCTCTTTCAAGATAGTAAAAACAGTGACTTGTACAGCATAATGAAAAACCTAGGCATTGATTTTGAAGACATCAGACACATGCAGAATGAAAAATTTTTCAGAAATGATTTTTCTGGTGAGGTTGACTTCAGAGAA
+
BBCCBFFFFFFFGGGGGGGGGGGHHHHHHHHHHFHHGAFGGHGHFHHHHHHHHHHHHHHHHHHHHHHHHHHHHHGHHHGHGHHHGHGHHFGGHHHHHHHHHHHHHHHGGHHHHHGGGHHHHHHGHHHHHHHHHHHGGHHHHHHHHHHHHHHHHHHGHHHHHHHGGHHHHHHHHHHHHHHHGHHHHHHGHHHHGHHHHHHHHGHGGHFHHHGHHHHHHGHHGHHHHHHHHHHHHHHHHHHHHHGGGGGGGGF
@M05620:46:000000000-D9D58:1:1101:7071:5002 1:N:0:104
GAATGAATGCAGAAATTGGCAAGATAATACTGCACCGATGGGAAATGATACTATCCTGAAACATGAGCAAATTGACCAGCCTCAGGATGTGAACTCATTTGCTGGAGGTCCCAGGGCTCTTTCAAGATAGTAAAAACAGTGACTTGTACAGCATAATGAAAAACCTAGGCATTGATTTTGAAGACATCAGACACATGCAGAATGAAAAATTTTTCAGAAATGATTTTTCTGGTGAGGTTGACTTCAGAGAA
+
AACBCFFFFFFFGGGGGGGGGGFHHHHHHHHHHHHHGEFGGHGHHHHHHHHHHHHHHHHHHHHHHHHHHHHHHHHHHHHHGHHHHHHHHGHGHHHHGHHHHHHHHHHGGHHHHHGGGHHHHHHHHHHHHHFHHHHHGHHHHHHHGHHHHHHHHHHHHHHHHHHGGHHHHHGHHHHHHHHHGHHHHHHHHGHHHHHGHHHHHHHHGHHHGHHHHGHHGDHHHHHHHHHHHHHHHHGHHHHHHHGGGGGGGGG
@M05620:46:000000000-D9D58:1:1101:17604:5015 1:N:0:104
GAATGAATGCAGAAATTGGCAAGATAATACTGCACCGATGGGAAATGATACTATCCTGAAACATGAGCAAATTGACCAGCCTCAGGATGTGAACTCATTTGCTGGAGGTCCCAGGGCTCTTTCAAGATAGTAAAAACAGTGACTTGTACAGCATAATGAAAAACCTAGGCATTGATTTTGAAGACATCAGACACATGCAGAATGAAAAATTTTTCAGAAATGATTTTTCTGGTGAGGTTGACTTCAGAGAA
+
BBBBBFFFFFFFGGFGGGGGGGDHHHHHHHHHHGHHEEGGGHFFHHHHHHHHGHHHHHHGGHGHHGHHFFHHHHHHHHHHGHHHGGHHHFHHFHHHHHHHGHHHHHHGGHGHHHGGGHHHHHHHHHGHHHHHHHHHGHHHGHHHHHHHHHGGGHHHHHHHHHHGGHHHHHHHHHHHHHHHGHHHHHHHHHHHHHHHHHHHHHHFGHHHHHHHFHHHHHHHHHHGHHHHEHHGGHGGHHHGGHGGGGGGGGG
@M05620:46:000000000-D9D58:1:1101:9601:5052 1:N:0:104
GAATGAATGCAGAAATTGGCAAGATAATACTGCACCGATGGGAAATGATACTATCCTGAAACATGAGCAAATTGACCAGCCTCAGGATGTGAACTCATTTGCTGGAGGTCCCAGGGCTCTTTCAAGATAGTAAAAACAGTGACTTGTACAGCATAATGAAAAACCTAGGCATTGATTTTGAAGACATCAGACACATGCAGAATGAAAAATTTTTCAGAAATGATTTTTCTGGTGAGGTTGACTTCAGAGAA
+
CCCCCFFFFFFFGGGGGGGGGGGHHHHHHHHHHHHHGFGGGHHHHHHFHHHHHHHFHHHHHHHHHHHHHHHHHHHHHHHHGHHHHHGHHGHHFHHHHHHHHHHHGHHGGHHHHHGGGHHHHHHHHHGHHHGHHHHGGHHHHHHHHHHHHHHHHHHHHHHHHHHGGHHHGHHHHHHHHHHHGHHHHHHHHHHHHHHHHHHHHGHGHGHHGHHHHHHFHHHHHHHHGHHHHGFCGFGCCGGFHHGGGGGFBFF
@M05620:46:000000000-D9D58:1:1101:13738:5058 1:N:0:104
GAATGAATGCAGAAATTGGCAAGATAATACTGCACCGATGGGAAATGATACTATCCTGAAACATGAGCAAATTGACCAGCCTCAGGATGTGAACTCATTTGCTGGAGGTCCCAGGGCTCTTTCAAGATAGTAAAAACAGTGACTTGTACAGCATAATGAAAAACCTAGGCATTGATTTTGAAGACATCAGACACATGCAGAATGAAAAATTTTTCAGAAATGATTTTTCTGGTGAGGTTGACTTCAGAGAA
+
AAABBFFFFFFFGGGGGGCGGGGHHGHHGHGHHHHHGGGGGHHHHHHHHHHHHHHHGHHHHHHHGHHHHHHHHHGHHHHGFGHHGGBFGBFFHHHHHHHHHHGFGGHGEGFHHHGGGHGHHHHHHHHGHHHHHHHHGHGGHGHHHHHHHHHHHHHHHHGFHGHGGHHHHHGHHHHHHHHHGHHEHFGHHGHHHHCHHGHHHHFGGDHHFHHHHHHHHHHHHHEHHGFHHHHGHHGGFCFHHHGFGGGGGGF
@M05620:46:000000000-D9D58:1:1101:9504:5064 1:N:0:104
GAATGAATGCAGAAATTGGCAAGATAATACTGCACCGATGGGAAATGATACTATCCTGAAACATGAGCAAATTGACCAGCCTCAGGATGTGAACTCATTTGCTGGAGGTCCCAGGGCTCTTTCAAGATAGTAAAAACAGTGACTTGTACAGCATAATGAAAAACCTAGGCATTGATTTTGAAGACATCAGACACATGCAGAATGAAAAATTTTTCAGAAATGATTTTTCTGGTGAGGTTGACTTCAGAGAA
+
CCDCCFFFFFFFGGGGGGGGGGGHHHHHHHHHHHHHGFGGGHHHHHHHHHHHHHHHHHHHHHHHHHGHHHHHHHHHHHHHGHHHGHGHHGHHHHHHHHHHHHHHGHHGGHHHHHGGGHHHGHHHFHHHHHHHHHHHGHHFGHHHHHHHHHHHHHHHHHHHHHHGGHHHHHHHHFBHHHHFGDFHGHGHHHHHHHHGGHHHGGHGFGHHHHHHHHHHHHFHHHHHHHHHHHHECHHC;CGGHHGGGFGGGGB
@M05620:46:000000000-D9D58:1:1101:22782:5074 1:N:0:104
GAATGAATGCAGAAATTGGCAAGATAATACTGCACCGATGGGAAATGATACTATCCTGAAACATGAGCAAATTGACCAGCCTCAGGATGTGAACTCATTTGCTGGAGGTCCCAGGGCTCTTTCAAGATAGTAAAAACAGTGACTTGTACAGCATAATGAAAAACCTAGGCATTGATTTTGAAGACATCAGACACATGCAGAATGAAAAATTTTTCAGAAATGATTTTTCTGGTGAGGTTGACTTCAGAGAA
+
BBABAFFFFFFFGGGGGGGGGGGGHHHHGHHHHGHHGEGGGHHHHHHHHHHHHHHHHHHHHHHHHHGHHHGHHHHHHHHHGHHHHGGFHGHHHHHHHHHHHHHHHGHGGHHHHHGGGHHHHHHHHHHHHHHHHHHHGHHHHHHHHHHHHHHHHHHHHHHHHHHGGHHHGHHHHHHHHHHHGHHHHHHHHHHHHHHHHGHHHHHGGHHHHHHHGHHHHHHHHHHHHHHHHHHBCGHHHHHHHGGGGGGGGGG
@M05620:46:000000000-D9D58:1:1101:13730:5076 1:N:0:104
GAATGAATGCAGAAATTGGCAAGATAATACTGCACCGATGGGAAATGATACTATCCTGAAACATGAGCAAATTGACCAGCCTCAGGATGTGAACTCATTTGCTGGAGGTCCCAGGGCTCTTTCAAGATAGTAAAAACAGTGACTTGTACAGCATAATGAAAAACCTAGGCATTGATTTTGAAGACATCAGACACATGCAGAATGAAAAATTTTTCAGAAATGATTTTTCTGGTGAGGTTGACTTCAGAGAA
+
AAAAAFFFFFFFGGGGGGFGGGGHHGGHGHHHHHHHEEEFGGCGHHHHHHHHHGHHFFHGGHHHGHHHHHGHHHHHHFHHGGHHHHGFGBFFGFHHHHHHHHHHHHHGGHHHHHGGGHHHHHHHHHHHHHHHHHHHGHHHHHHHHHHHHHHHGFHHHHHGFHHGGGGHGHHHHHHGHHGHGGHHHGHHHGHHGHHHHHHHHHGHHHGHEHGHHHHHHHHGHHGBGHGHFHGHGHFCFGHHHHGFFGGGGF0
@M05620:46:000000000-D9D58:1:1101:13751:5088 1:N:0:104
GAATGAATGCAGAAATTGGCAAGATAATACTGCACCGATGGGAAATGATACTATCCTGAAACATGAGCAAATTGACCAGCCTCAGGATGTGAACTCATTTGCTGGAGGTCCCAGGGCTCTTTCAAGATAGTAAAAACAGTGACTTGTACAGCATAATGAAAAACCTAGGCATTGATTTTGAAGACATCAGACACATGCAGAATGAAAAATTTTTCAGAAATGATTTTTCTGGTGAGGTTGACTTCAGAGAA
+
AAAAAFFFFFFFGFGGGGGGFGGHHHHHHHHHHHHHGFGGGGHHHHHHHHHHGHHHHHHHHHHHHHHHHHHHHHHHHGHGGHGGGHCGGFFFGHHHHHHGHFHGGHHGGHHHHHGGGHHHHHHHHHHHHHHHFHHHGHHGHHHHHHHHHHHHHHHHHHHHHHHGGHHHHHHHHHHHHHHHGHHHHHHHHHHHHHHHHHGHHHHHGFHHFGHHHHHHHHHHHHHHGGHHHHHHFHFCGGFFHHGGGGGGGGF
@M05620:46:000000000-D9D58:1:1101:11044:5092 1:N:0:104
GAATGAATGCAGAAATTGGCAAGATAATACTGCACCGATGGGAAATGATACTATCCTGAAACATGAGCAAATTGACCAGCCTCAGGATGTGAACTCATTTGCGACTTGTACAGCATAATGAAAAACCTAGGCATTGATTTTCCCAGGGCTCTTTCAAGATAGTAAAAACAGTGACTTGTACAGCATAATGAAAAACCTAGGCATTGATTTTGAAGACATCAGACACATGCAGAATGAAAAATTTTTCAGAA
+
BABBBFFFFFFFGGGGGGGGGGGFHHHHHHHHHHHHGAEFFGEGHHHHHHHGHHHHHHHHHHHHHHHHHHHHHHHHHHHHGHHHGHFGGFGGHHHHHHHHHHE/EEEFFBGGGBCGHFFGD3FHHGGHHGHHHBFB4DBGFGHD?GF/EGGCDHGHEGFGHG2@DFHHGHGFHFHHHHHHFHHHHH11<FGGHFHDAFHHHG0<DGHGEHGG.0DGCGEFFHHFCF/GFFCHHFHCCGFGGFGGFBBFFGG
@M05620:46:000000000-D9D58:1:1101:11029:5104 1:N:0:104
GAATGAATGCAGAAATTGGCAAGATAATACTGCACCGATGGGAAATGATACTATCCTGAAACATGAGCAAATTGACCAGCCTCAGGATGTGAACTCATTTGCGACTTGTACAGCATAATGAAAAACCTAGGCATTGATTTTCCCAGGGCTCTTTCAAGATAGTAAAAACAGTGACTTGTACAGCATAATGAAAAACCTAGGCATTGATTTTGAAGACATCAGACACATGCAGAATGAAAAATTTTTCAGAA
+
>AAABFFFFFFFFGGGGGGGGGGHHHHHHHGHHHHHF?EGEHFHFHGGHHHHHGHGGFHHHHFFG3FGFFHHHHHHGHFGFGHGHHGGBFGGFHHHHHGHFHGGGGGGFGGFHHHHHGGHHHHHHGGGHHGHHHHHHHHHGHDGFHGGGHHHHFHGHHHHHGHFFHHHGGH?FGHHHG?GHGEFFHHFHHFHHHHDGHFHFHHHHH<DGGDGGHHGHEHHHHCGGHHHGHHHHHFGHHGGGFGBFGGFGGG
@M05620:46:000000000-D9D58:1:1101:13395:5117 1:N:0:104
GAATGAATGCAGAAATTGGCAAGATAATACTGCACCGATGGGAAATGATACTATCCTGAAACATGAGCAAATTGACCAGCCTCAGGATGTGAACTCATTTGCTGGAGGTCCCAGGGCTCTTTCAAGATAGTAAAAACAGTGACTTGTACAGCATAATGAAAAACCTAGGCATTGATTTTGAAGACATCAGACACATGCAGAATGAAAAATTTTTCAGAAATGATTTTTCTGGTGAGGTTGACTTCAGAGAA
+
BABCCFFFFFFFGGGGGGGGGGGHHHGHHHHHHHHHEEGGGHHHHHHGHHHHHHHHHHHGHHHHHHHHHHHHHHHHHHHHGHHHGHGHHGGHHHHHGHHHHGGGGHHGGHHHHHGGGHHHHHHHHHHHHHHHHHHHGHHHHHHHHHHHHHHHHHHHHHHHHHHGGHHHHHHHHHHHHHHHGHHHHHHHHHHHHHHHHHGHHHHHHHHHHHHHHHHHHHHHHHGHHHHHHHHHHHHCGGHHHHGGGGGGGGG
@M05620:46:000000000-D9D58:1:1101:13384:5188 1:N:0:104
GAATGAATGCAGAAATTGGCAAGATAATACTGCACCGATGGGAAATGATACTATCCTGAAACATGAGCAAATTGACCAGCCTCAGGATGTGAACTCATTTGCGACTTGTACAGCATAATGAAAAACCTAGGCATTGATTTTCCCAGGGCTCTTTCAAGATAGTAAAAACAGTGACTTGTACAGCATAATGAAAAACCTAGGCATTGATTTTGAAGACATCAGACACATGCAGAATGAAAAATTTTTCAGAA
+
CBBCCFFFFFFFGGGGGGGGGGGHHHHHHHHHHHHHGEEGGHHHHHHHHHHHHHHHHHHHHHHHHHHHHHHHHHHHHHHHGHHHHHGHHGHHHHHHHHHHHHGGGGGHHHHHHHHHHHHHHHHHHGGHHHHHHHHHGHHHHHHHHHGGGHHHHFHHHHGHHHHHHHHHGHHGHHHHHHGHHHHHHHHHGHHHHHHGGHHHHHHHHHDHHHHHGHHHHGHHHHGHHFHHHHHHHHHGHHGGGGGGGGGGGGG
@M05620:46:000000000-D9D58:1:1101:14845:5195 1:N:0:104
GAATGAATGCAGAAATTGGCAAGATAATACTGCACCGATGGGAAATGATACTATCCTGAAACATGAGCAAATTGACCAGCCTCAGGATGTGAACTCATTTGCTGGAGGTCCCAGGGCTCTTTCAAGATAGTAAAAACAGTGACTTGTACAGCATAATGAAAAACCTAGGCATTGATTTTGAAGACATCAGACACATGCAGAATGAAAAATTTTTCAGAAATGATTTTTCTGGTGAGGTTGACTTCAGAGAA
+
AAAABFFFFFFFGGGGGGGGGGGHHHHHHHHHGHHHEEGGGHHHHHHHHHHHHHHHHHHHHHHHHHGHHHGHHHHHHHHHGHHHGHGHHGHHHHHHHHHHGFGHHHHGGHHHHHGGGHHHHHHHHHHHHHFHHHHHGHHGHHHHHHHHHHHGHHHHHHHHHHHGGHHHGHHHHHHHHHHHGHHHHHHHHHHHHHHHHHHHGHHGGHHHHHHHHHHHHHHHGHHHHHHHHGHHCHH;;;CFHHGGGGGGGGF
@M05620:46:000000000-D9D58:1:1101:14885:5214 1:N:0:104
GAATGAATGCAGAAATTGGCAAGATAATACTGCACCGATGGGAAATGATACTATCCTGAAACATGAGCAAATTGACCAGCCTCAGGATGTGAACTCATTTGCTGGAGGTCCCAGGGCTCTTTCAAGATAGTAAAAACAGTGACTTGTACAGCATAATGAAAAACCTAGGCATTGATTTTGAAGACATCAGACACATGCAGAATGAAAAATTTTTCAGAAATGATTTTTCTGGTGAGGTTGACTTCAGAGAA
+
AABCBFFFFFFFGGGGGGGGGGGHHHHHHHHHHHHHGEGGGHGHHHHHHHHHHHHHHHHHHHHHHHHHHHHHHHGHHHHGGHHHGHFGGFGHHHHHHHHHHHHHHHHGGHHHHHGGGHHHHHHHHHHHHHHHHHHHGHHHHHHHHHHHHHHHHHHHHHHHHHHGGHHHHHHHHHHHHHHHGHHHHHHHHHHHHHHHHHHHHHHGGGHHHHHHHHHHHHHGGHGHHHHHHHHHHHHGHCHHHHGGGGGGGGF
@M05620:46:000000000-D9D58:1:1101:17749:5221 1:N:0:104
GAATGAATGCAGAAATTGGCAAGATAATACTGCACCGATGGGAAATGATACTATCCTGAAACATGAGCAAATTGACCAGCCTCAGGATGTGAACTCATTTGCTGGAGGTCCCAGGGCTCTTTCAAGATAGTAAAAACAGTGACTTGTACAGCATAATGAAAAACCTAGGCATTGATTTTGAAGACATCAGACACATGCAGAATGAAAAATTTTTCAGAAATGATTTTTCTGGTGAGGTTGACTTCAGAGAA
+
BABCBFFFFFFFGGGGGGGGGGGHHHHHHHHHHHHHGEGGGHGFHHHHHHHHHHHHHHHHHHHHHHHHHHGHHHHHHHHHGHHGHHHGGFHHGHHHHHHHHHHHHHHGGHHHHHGGGHHHHHHHHHEHFFHHHHHHGHHHHHHHHHHHHHHHHGHHHHHHHHHGGHHHHHHHHHHHHHHHGHHHHGHHHHHHHHHHHHGHHHHFGHHHHHHHHHHHHHGHHHHHHHHHHHHGHHHHHHHHHHGGGGGGGGG
@M05620:46:000000000-D9D58:1:1101:11107:5229 1:N:0:104
GAATGAATGCAGAAATTGGCAAGATAATACTGCACCGATGGGAAATGATACTATCCTGAAACATGAGCAAATTGACCAGCCTCAGGATGTGAACTCATTTGCGACTTGTACAGCATAATGAAAAACCTAGGCATTGATTTTCCCAGGGCTCTTTCAAGATAGTAAAAACAGTGACTTGTACAGCATAATGAAAAACCTAGGCATTGATTTTGAAGACATCAGACACATGCAGAATGAAAAATTTTTCAGAA
+
CCCCCFFFFFFFGGGGGGGGGGGHHHHHHHHHHHHHEEGGGHHHHHHHHHHHHHHHHHHHHHHHHHHHHHHHHHHHGHHHGHHGGHGFHGHHHHHHGHHHHHGGGGGHHHHHHHHHHHHHHHHHHGGGHHHHHHHHGHHHHHHHHHGGGHHHHHHHHHHHHHHHHHHHGGHDGHGHHHFGHHHHHHHHHHHHHGHGGHGHHGHHHHDHHHFFFHHHHHHEHFGHHHHFHCGHHHHGHGGGGGGGGGGGGGG
@M05620:46:000000000-D9D58:1:1101:14881:5232 1:N:0:104
GAATGAATGCAGAAATTGGCAAGATAATACTGCACCGATGGGAAATGATACTATCCTGAAACATGAGCAAATTGACCAGCCTCAGGATGTGAACTCATTTGCTGGAGGTCCCAGGGCTCTTTCAAGATAGTAAAAACAGTGACTTGTACAGCATAATGAAAAACCTAGGCATTGATTTTGAAGACATCAGACACATGCAGAATGAAAAATTTTTCAGAAATGATTTTTCTGGTGAGGTTGACTTCAGAGAA
+
AAABBFFFFFFFGGGGGGGGGGGHHHGHHHHHHHHHGGGEGGGHHHHHHHHHHHHHHHGHHHHHHGHHHGHHHFFHHGHHGHHGHGFGGFGGHHHHHHHHHGHGHHHGGHHHHHGGGHHHHHHHGHHHHHFHFHHHGHHHHHHHHHHHHGHHHHHHHHHHHHGGGHHHHHHHGHHHHHGHGHHHHHHHHHHHHHHHHHGHHHGFFGHHHHHHHHHHGHHHFHGHHHHHHGHHHHHGGGHHHHGGGGGF0C/
@M05620:46:000000000-D9D58:1:1101:24775:5265 1:N:0:104
GAATGAATGCAGAAATTGGCAAGATAATACTGCACCGATGGGAAATGATACTATCCTGAAACATGAGCAAATTGACCAGCCTCAGGATGTGAACTCATTTGCTGGAGGTCCCAGGGCTCTTTCAAGATAGTAAAAACAGTGACTTGTACAGCATAATGAAAAACCTAGGCATTGATTTTGAAGACATCAGACACATGCAGAATGAAAAATTTTTCAGAAATGATTTTTCTGGTGAGGTTGACTTCAGAGAA
+
BBCCCFFFFFFFGGGGGGGGGGGHHHHHHHHHHHHHGFGGGHFHHHHGHHHHHHHHHHHHHHHHHHGHHHHHHHHHHHHHGHHHGFGHGGHHHHHHHHHHHHHHGHHGGHHHHHGGGHHHHHHHHHHHHHHHHHHHGHHHHHHHHHHHHHHHHHHHHHHHHHHGGHHHHHHHHHHHHHHHGHHHHHHHHHHHHHHHHHHHHHHHHHHHHHGHHHGHHHHHHHHGHHHHHHHHHHHHHHHHHHGGGGGGGGF
@M05620:46:000000000-D9D58:1:1101:18916:5271 1:N:0:104
GAATGAATGCAGAAATTGGCAAGATAATACTGCACCGATGGGAAATGATACTATCCTGAAACATGAGCAAATTGACCAGCCTCAGGATGTGAACTCATTTGCTGGAGGTCCCAGGGCTCTTTCAAGATAGTAAAAACAGTGACTTGTACAGCATAATGAAAAACCTAGGCATTGATTTGAAGACATCAGACACATGCAGAATGAAAAATTTTTCAGAAATGATTTTTCTGGCGAGGTTGACTTCAGAGGAG
+
BAABBFFFFFFFGGGGGGGGGGGGHHHHHHGHGGHHE2EEEHHHHHHEGHHHHHHHHFHHHHFHFFHGHHHHHGFHHHHHGHHFFHFGGHHDHHHGDGHHHHGHGFGGGHDGFHGFGGHHHGHFDG3GHHFGFHHGGEHBB3FGEGFDGFHEGFFHHHHHHHGG?GHGHBGHHHGGHHG1FDDCC11?D?<00>1<1111>1=1=DH.CGFHFCDG0GGHF00CGFF/:BG0--@?.C//09F00C;0.;.
@M05620:46:000000000-D9D58:1:1101:15647:5345 1:N:0:104
GAATGAATGCAGAAATTGGCAAGATAATACTGCACCGATGGGAAATGATACTATCCTGAAACATGAGCAAATTGACCAGCCTCAGGATGTGAACTCATTTGCTGGAGGTCCCAGGGCTCTTTCAAGATAGTAAAAACAGTGACTTGTACAGCATAATGAAAAACCTAGGCATTGATTTTGAAGACATCAGACACATGCAGAATGAAAAATTTTTCAGAAATGATTTTTCTGGTGAGGTTGACTTCAAGAAG
+
BBBCCFFFFFFFGGGGGGGGGGGHHHHHHHHHHHHHGFGGGHGHHHHHHGHHHHHHHGHHHHHHGHHHHHHHHHHHHHHHGHHHGHGHHGGHHHHHHHHHHHHHGHHGGHHHHHGGGHHHHHHHHHHHHHHHHHHHGHHHHHHHHHHHHHHHHHHHHHHHHHGGGHHHHHHHHHHHHHHHGHHHHHHHHHHHHHHHHHHHHHHGGGHHHHHHHHHHHHHHHHGHHHHHHHHHGHGCHGHHHHHHHGHGGGG
@M05620:46:000000000-D9D58:1:1101:16021:5346 1:N:0:104
GAATGAATGCAGAAATTGGCAAGATAATACTGCACCGATGGGAAATGATACTATCCTGAAACATGAGCAAATTGACCAGCCTCAGGATGTGAACTCATTTGCTGGAGGTCCCAGGGCTCTTTCAAGATAGTAAAAACAGTGACTTGTACAGCATAATGAAAAACCTAGGCATTGATTTTGAAGACATCAGACACATGCAGAATGAAAAATTTTTCAGAAATGATTTTTCTGGTGAGGTTGACTTCAGAGAA
+
A3>ABFBFFFFFGGGGGGGGGFGGHCHHHHHHHHHHGGGGGHGFEHHHHGHHFHHHHFGHHHHHGFHHHHHGHFHHHGGHGHHHHHHHHHHHHHHHHHHHHHHHHHFGGHHHHHGGEHGHHHHHFFHHHHHHFHEFGHHHGFHHHHHHGEHGEHFFHHHDHBGGGHHHFHHHHHHGHHHHFHHHHHGFHFFHHHHHHHHHHHHHD0DGAHHHHHGHHFFFHHFHHHHHHHHHHHHGHHHHHHGGGGGEFFB
@M05620:46:000000000-D9D58:1:1101:15662:5361 1:N:0:104
GAATGAATGCAGAAATTGGCAAGATAATACTGCACCGATGGGAAATGATACTATCCTGAAACATGAGCAAATTGACCAGCCTCAGGATGTGAACTCATTTGCTGGAGGTCCCAGGGCTCTTTCAAGATAGTAAAAACAGTGACTTGTACAGCATAATGAAAAACCTAGGCATTGATTTTGAAGACATCAGACACATGCAGAATGAAAAATTTTTCAGAAATGATTTTTCTGGTGAGGTTGACTTCAAGAAG
+
A1AAAB1D3F11FBBGBDFG1FFFHHHDGH3DBBHC00AE0AGCGHFDGFBFHFHFF1AGHDBBFG1A10FHDB11AEF/EFG1FGB11BFBGEG11BFDFDB@G>0E>FGHHHGG?ECBFHH>EGF1F1>2FH2BE/0BFFFGHD1>B>GFFHBGGGHFHHHCF0FFHFHBGHB?GGDBFG1DGFFHBFHGF00><FFF1<<F1DGH.GB=DGHFFFD/DGHHH0CGF0;G;:0:;:::GGBC0FFBFF/
@M05620:46:000000000-D9D58:1:1101:16031:5363 1:N:0:104
GAATGAATGCAGAAATTGGCAAGATAATACTGCACCGATGGGAAATGATACTATCCTGAAACATGAGCAAATTGACCAGCCTCAGGATGTGAACTCATTTGCTGGAGGTCCCAGGGCTCTTTCAAGATAGTAAAAACAGTGACTTGTACAGCATAATGAAAAACCTAGGCATTGATTTTGAAGACATCAGACACATGCAGAATGAAAAATTTTTCAGAAATGATTTTTCTGGTGAGGTTGACTTCAGAGAA
+
AAABCFFFFFFFGGGGGGGGGGFHHHHHHHHHHHHHEEFGGHFHHHHHHHHHHHHHHHHFHHHHHGHHHGHHHHGHHFHHGHHHFHCGHGGHHHHHHHHHHHHHHHHGGHHHHHGGGHHHHHHHHHGHHHHHHHHHGHHHHHHHHHHHHHHGHHHHHHHHHHHGGGHHHGHHGHHHHHHHGHHHHHHHHHHHGHHHHHHHHHGGHFHHHHHHHHHHHGHHHHHHHHGFHHHHHHHGHHHHGHGGGGGGGGF
@M05620:46:000000000-D9D58:1:1101:14949:5376 1:N:0:104
GAATGAATGCAGAAATTGGCAAGATAATACTGCACCGATGGGAAATGATACTATCCTGAAACATGAGCAAATTGACCAGCCTCAGGATGTGAACTCATTTGCGACTTGTACAGCATAGTGAAAAACCTAGGCATTGATTTTCCCAGGGCTCTTTCAAGATAGTAAAAACAGTGACTTGTACAGCATAATGAAAAACCTAGGCATTGATTTTGAAGACATCAGACACATGCAGAATGAAAAATTTTTCAGAA
+
ABABCFFFFFFFGGGGGGGGGGGHHHHHHHHHHHHHGFGGGHGHHHHHHHHHHHHHHHHHHHHHGHHHHHHHHHHHHHHHGHHHGHGGHGGHHHHHHHHHHHGGGEGEGHHHHHHGHGHGGHHHHGGFHHHHHFHHFHHHHHHFFFADFHEFGGHHFGFHHHHDFHGFAGFFGGHGFG=FFHGFHGDGGFHGHEGGAFHGFGFGHFGGFDGGFHHBFFFHBHGGHHFFGHHGHFF:GCFGGFGFFGGFGGG
@M05620:46:000000000-D9D58:1:1101:14827:5436 1:N:0:104
GAATGAATGCAGAAATTGGCAAGATAATACTGCACCGATGGGAAATGATACTATCCTGAAACATGAGCAAATTGACCAGCCTCAGGATGTGAACTCATTTGCTGGAGGTCCCAGGGCTCTTTCAAGATAGTAAAAACAGTGACTTGTACAGCATAATGAAAAACCTAGGCATTGATTTTGAAGACATCAGACACATGCAGAATGAAAAATTTTTCAGAAATGATTTTTCTGGTGAGGTTGACTTCAGAGAA
+
BABCCFFFFFFFGGGGGGGGGGGHHHHHHHHHHHHHEEGGGGHHHHHHHHHHHHHHHHHHHHHHHHHHHHHHHHHHHHHHGHHHHHHHHGHHHHHHHHHHHHHHHHH?123133?1>GEB344F?43BG34DG4G3E/??B34F4B?3DGD2BG3G3?FH3?@//2222=22F>FGB11FG111FG=1?11<<001><FG1G1=FG0<.CG000/==<0<GGGHHBH0/CG0;C:CG:///CB0009CFGB
@M05620:46:000000000-D9D58:1:1101:15045:5449 1:N:0:104
GAATGAATGCAGAAATTGGCAAGATAATACTGCACCGATGGGAAATGATACTATCCTGAAACATGAGCAAATTGACCAGCCTCAGGATGTGAACTCATTTGCTGGAGGTCCCAGGGCTCTTTCAAGATAGTAAAAACAGTGACTTGTACAGCATAATGAAAAACCTAGGCATTGATTTTGAAGACATCAGACACATGCAGAATGAAAAATTTTTCAGAAATGATTTTTCTGGTGAGGTTGACTTCAGAGAA
+
3AA3>FBDFFFFDFGGGGFGGFEGGFFHHHHGHFGHECAEEDC3GHHGFHHHHHFHGFHHFEFGFFGGBCGHHHHHHHGGGHHHFH@@FBDDDGFHHGHHGHGF@GHCEFGFHHGG?GHGHHHHHHFGHFBEGFHHGGGFDGHFDGFFGHHHHHFHFGHHDHHGGBGFHHGFBGG<FFGHEFHHFGHFHHFFFGHFHCHGHF1>1=DFC.GHHGFHFBDGHGGBGGFFHHHH<CCGECCFHFFFFGGFFBB
@M05620:46:000000000-D9D58:1:1101:14835:5453 1:N:0:104
GAATGAATGCAGAAATTGGCAAGATAATACTGCACCGATGGGAAATGATACTATCCTGAAACATGAGCAAATTGACCAGCCTCAGGATGTGAACTCATTTGCTGGAGGTCCCAGGGCTCTTTCAAGATAGTAAAAACAGTGACTTGTACAGCATAATGAAAAACCTAGGCATTGATTTTGAAGACATCAGACACATGCAGAATGAAAAATTTTTCAGAAATGATTTTTCTGGTGAGGTTGACTTCAGAGAA
+
AABBCFFFFFFFGGGGGGGGGGFHHHHHHHHHHHHHGEGGGHHHHHHHHHHHHHHHHHHHHHHHHHHHHHHHHHHHHHHHGHHHGHHHHGHGHHHHHHHHHGGHHHHGGHHGHHGGGHHHHHHHHHHHHHHHHHHHGHHHHHHHHHHHHHHHHHHHHHHHHHHGGHHHHHHHHHHHHHHHGHHHHHHHHHHHHHHHHHHHHHGHFGHHHHHHHHHHHHHHHHHHHHHHHHHHHHHGGGHHHHGHGGGGGGG
@M05620:46:000000000-D9D58:1:1101:6291:5577 1:N:0:104
GAATGAATGCAGAAATTGGCAAGATAATACTGCACCGATGGGAAATGATACTATCCTGAAACATGAGCAAATTGACCAGCCTCAGGATGTGAACTCATTTGCTGGAGGTCCCAGGGCTCTTTCAAGATAGTAAAAACAGTGACTTGTACAGCATAATGAAAAACCTAGGCATTGATTTTGAAGACATCAGACACATGCAGAATGAAAAATTTTTCAGAAATGATTTTTCTGGTGAGGTTGACTTCAGAGAA
+
CCCCCFFFFFFFGGGGGGGGGGGHHHHHHHHHHHHHGEGGGHGHHHHGHHHHHHHHHHHHHHHHHHHGHHHHHHHHGHHHGHHHHHEHHHHHHHHHGHHHHHHHHHHGGHHHHHGGGHHHHHHHHHHHHHHIHHHHGHHHHHHHHHHHHHHHHHHHHHHHHHHGGHGGHHHHHHHHHHHGGHGHHHHHHHHHHHHHHHHHHHHGGHHHHFHHHHGHHHGHHHHHHHHHHHHHHHFHHHHHHHGGGGGGGGE
@M05620:46:000000000-D9D58:1:1101:9772:5635 1:N:0:104
GAATGAATGCAGAAATTGGCAAGATAATACTGCACCGATGGGAAATGATACTATCCTGAAACATGAGCAAATTGACCAGCCTCAGGATGTGAACTCATTTGCTGGAGGTCCCAGGGCTCTTTCAAGATAGTAAAAACAGTGACTTGTACAGCATAATGAAAAACCTAGGCATTGATTTTGAAGACATCAGACACATGCAGAATGAAAAATTTTTCAGAAATGATTTTTCTGGTGAGGTTGACTTCAGAGAA
+
A@ABAFFFFFFFGCBFGGGGGFGFHHFHHHGHHGHGF2EEGHGFCGHDGGHGHHHGGBDGHFFBGFHFHHHGHFEGHHHGGHHFGH@FGFFGHGHHFHHHHGGGFGHEEHHFFGEFFFHFHGGHHHHHHHFHHHHBEFHBGHHHEHBGHHHHHHGHHHGHHHHGGFHHHHGHHHHHHHHHGGGGHGHHHFGHHHFFFFDGGHHGGHGHHHHHHHEDGHHHHHBGHHHHHHGHHHGCC/CCGHGGGGFFGGG
@M05620:46:000000000-D9D58:1:1101:23911:5648 1:N:0:104
GAATGAATGCAGAAATTGGCAAGATAATACTGCACCGATGGGAAATGATACTATCCTGAAACATGAGCAAATTGACCAGCCTCAGGATGTGAACTCATTTGCGACTTGTACAGCATAATGAAAAACCTAGGCATTGATTTTCCCAGGGCTCTTTCAAGATAGTAAAAACAGTGACTTGTACAGCATAATGAAAAACCTAGGCATTGATTTTGAAGACATCAGACACATGCAGAATGAAAAATTTTTCAGAA
+
BABBCFFFFFFFGGGGGGGGGGGHHHHHHHHHHHHHGFGGGHHFHHHGHHHHHHHHHHHHHHHHHHHGHHHHHHHHHHHHGHHGGGGHHGHHHHHHHHHHHHFCEEFHHFHBGHGHHGHHFHHHHGGHFHFGHGHFEHHHHHHFFHGGGHEGGHHHHHHHHHDHHHHFGHHHHEHHHGHGHHHGHHHHHHGHHHHGGHHHGHHHGHHHHHHHEFFHHHHHHHHFFFGHHHGHFCFFHFFGGGGGFGFFGFF
@M05620:46:000000000-D9D58:1:1101:23416:5685 1:N:0:104
GAATGAATGCAGAAATTGGCAAGATAATACTGCACCGATGGGAAATGATACTATCCTGAAACATGAGCAAATTGACCAGCCTCAGGATGTGAACTCATTTGCTGGAGGTCCCAGGGCTCTTTCAAGATAGTAAAAACAGTGACTTGTACAGCATAATGAAAAACCTAGGCATTGATTTTGAAGACATCAGACACATGCAGAATGAAAAATTTTTCAGAAATGATTTTTCTGGTGAGGTTGATTCAGAGAAG
+
BBBBBFFFFFFFGGGGGGGGGGGGHFFHHHHHHHHHGGGGGHHGHHHHHHHHHHGHHFHHHHGHHHHHEHHHHHHHHHHHGHHHHHGHGFHHHHHHHHHHHHHHHHHGGHGHHHGGGHHHHHHHHGGHHHHHHHHHGHHHHHHHHGHHGHHHHHHHHHHFHHHGGHHHHHHHHHHHHHHHGHHHHHHGHHHHGHHHHHHHGGGHHHHHHHHHHHHHHFGFHHHHHHHHHHHHHHHHHHHHHFH00B00/C/
@M05620:46:000000000-D9D58:1:1101:23397:5687 1:N:0:104
GAATGAATGCAGAAATTGGCAAGATAATACTGCACCGATGGGAAATGATACTATCCTGAAACATGAGCAAATTGACCAGCCTCAGGATGTGAACTCATTTGCTGGAGGTCCCAGGGCTCTTTCAAGATAGTAAAAACAGTGACTTGTACAGCATAATGAAAAACCTAGGCATTGATTTTGAAGACATCAGACACATGCAGAATGAAAAATTTTTCAGAAATGATTTTTCTGGTGAGGTTGATTCAGAGAAG
+
CCDCCFFFFFFFGGGGGGGGGGGHHHHHHHHHHHHHGGGGGHHHHHHHHHHHHHHHHHHHHHHHHGHHHHHHHHHHHHHHGHHHHGGHHHHHHHHHHHHHHHHHHHHGGHHHHHGGGHHHHHHHHHHHHHHFHHHHGHHHHHHHHHHHHHHFHHHHHHHHHHHGGHGGHHHHHHGHHHHHEHHHHHHHHHHHHHHHHGHHHHHGHGHHHHHHHHHFHHHHHHHHHHHHHHHFHHHHHHHHGHHGGGFFGGG
@M05620:46:000000000-D9D58:1:1101:11031:5703 1:N:0:104
GAATGAATGCAGAAATTGGCAAGATAATACTGCACCGATGGGAAATGATACTATCCTGAAACATGAGCAAATTGACCAGCCTCAGGATGTGAACTCATTTGCTGGAGGTCCCAGGGCTCTTTCAAGATAGTAAAAACAGTGACTTGTACAGCATAATGAAAAACCTAGGCATTGATTTTGAAGACATCAGACACATGCAGAATGAAAAATTTTTCAGAAATGATTTTTCTGGTGAGGTTGACTTCAGAGAA
+
CBCCCFFFFFFFGGGGGGGGGGGHHHHHHHHHHHHHGFGGGHHHHHHHHHHHHHHHHHGHHHHHHHHHHHHHHHHHHHHHGHHHGHGHHGHHHHHHHHHHHHHHHHHGGHHHHHGGGHHHHHHHHHHHHHHHHHHHGHHHHHHHHHHHHHHHHHHHHHHHHHHGGHHHHHHHHHHHHHHHGHHHHHHHHHHHHHHHHHHHHHHHGGHHHHHHHHHHHHHHHHHHHHHHHHHHHHHGGCHHHHGGGGGGGGF
@M05620:46:000000000-D9D58:1:1101:25487:5727 1:N:0:104
GAATGAATGCAGAAATTGGCAAGATAATACTGCACCGATGGGAAATGATACTATCCTGAAACATGAGCAAATTGACCAGCCTCAGGATGTGAACTCATTTGCTGGAGGTCCCAGGGCTCTTTCAAGATAGTAAAAACAGTGACTTGTACAGCATAATGAAAAACCTAGGCATTGATTTTGAAGACATCAGACACATGCAGAATGAAAAATTTTTCAGAAATGATTTTTCTGGTGAGGTTGACTTCAGAGAA
+
BABBAFFFFFFFGGGGGGGGGGGHHHHHHHHHHHHHGGGGGHGGGGHHHHHHGHHHHHHHHHHHHHHHHHHGHHHHHHHHGHHHGGGHHHHHHHHHHHHHHHHHHHHGGHHHHHGGGHHHHHHHHHHHHHHHHHHHGHHHHHHHHHHHHHHHHHHHHHGHHHHGGHHHHHHHHHHHHHHHGHHHHHHHHHHHHHHHHHHHHHHHHGHHHHHHHGHHHHHHHHHGHHHHHHHHHHHHHHHHHHGGGGGGGFB
@M05620:46:000000000-D9D58:1:1101:13197:5742 1:N:0:104
GAATGAATGCAGAAATTGGCAAGATAATACTGCACCGATGGGAAATGATACTATCCTGAAACATGAGCAAATTGACCAGCCTCAGGATGTGAACTCATTTGCTGGAGGTCCCAGGGCTCTTTCAAGATAGTAAAAACAGTGACTTGTACAGCATAATGAAAAACCTAGGCATTGATTTTGAAGACATCAGACACATGCAGAATGAAAAATTTTTCAGAAATGATTTTTCTGGTGAGGTTGACTTCAGAGAA
+
BBCCCFFFFFFFGGGGGGGGGGGHHHHHHHHHHHHHFEGGGHHHHHHHHHHHHHHHHHHHHHHHHHHHHHHHHHHHHHHHGHHHHGGHHGGHHHHHHHHHHHHHHHHGGHHHHHGGGHHHHHHHHHHHHHHHHHHHGHHHHHHHHHHHHHHHHHHHHHHHHHHGGHHHHHHHHHHHHHHHGHHHHHHHHHHHHHHHHHHHGHHHHHHHHHHHHHHHHHHHHHHHHHHHHHHHHHHGGGHHHHGGGGGGGGG
@M05620:46:000000000-D9D58:1:1101:25053:5823 1:N:0:104
GAATGAATGCAGAAATTGGCAAGATAATACTGCACCGATGGGAAATGATACTATCCTGAAACATGAGCAAATTGACCAGCCTCAGGATGTGAACTCATTTGCTGGAGGTCCCAGGGCTCTTTCAAGATAGTAAAAACAGTGACTTGTACAGCATAATGAAAAACCTAGGCATTGATTTTGAAGACATCAGACACATGCAGAATGAAAAATTTTTCAGAAATGATTTTTCTGGTGAGGTTGACTTTAGAGAA
+
BBBBBFFFFFFFGGGGGFGGGGGHHGHHHHHHHHHHGGGGGHGHHHHHHHHHHHGHHHHHHHHHHGHHHHHHHHHHHHHHGHHHHFHHHGGFHHHGHHHHHHHHHHHGGHBG3B1E1FGH3G444BG3FGGEFGHHGHE4FGF?EGG33B32B3F3333BFGH?/22@2BF<22111FG1/??GFHFFD1F<FHHFFFGDF0111DGHH.<DHH/0DD0GB0000CGHCGCC:GCHFCGFB090000;FG/
@M05620:46:000000000-D9D58:1:1101:10556:5831 1:N:0:104
GAATGAATGCAGAAATTGGCAAGATAATACTGCACCGATGGGAAATGATACTATCCTGAAACATGAGCAAATTGACCAGCCTCAGGATGTGAACTCATTTGCGACTTGTACAGCATAATGAAAAACCTAGGCATTGATTTTCCCAGGGCTCTTTCAAGATAGTAAAAACAGTGACTTGTACAGCATAATGAAAAACCTAGGCATTGATTTTGAAGACATCAGACACATGCAGAATGAAAAATTTTTCAGAA
+
BBBBBFFFFFFFGGGGGGGGGGGGHHHHHHHHHHHHGFGGGHGHHHGFHHHHHHHHHGHFHHHHHHHHHHHHHHHHHHHHGHHHHHGGGGHHFHHHHHHHHHGGGGGHHHHHHHHHHHHHHHHHHGGHHHHHHHHHHHHHHHHHHHGGGHHHHHHHHHHHGGHHHHHHGHHFGHHHHGGHHHHGGHHGHHHHGHHGGHGHGHHHHHDGHHHHGGHFHGHHHHHHHHHHHHHFHFFGHHGGGGGGGGGGGGG
@M05620:46:000000000-D9D58:1:1101:16874:5857 1:N:0:104
GAATGAATGCAGAAATTGGCAAGATAATACTGCACCGATGGGAAATGATACTATCCTGAAACATGAGCAAATTGACCAGCCTCAGGATGTGAACTCATTTGCTGGAGGTCCCAGGGCTCTTTCAAGATAGTAAAAACAGTGACTTGTACAGCATAATGAAAAACCTAGGCATTGATTTTGAAGACATCAGACACATGCAGAATGAAAAATTTTTCAGAAATGATTTTTCTGGTGAGGTTGACTTCAGAGAA
+
CCCCCFFFFFFFGGGGGGGGGGGHHHHHHHHHHHHHGFGGGHHHHHHHHHHHHHHHHHHHHHHHHHHHHHHHHGHHHHHHGHHHHHHHHGHHHHHHHHHHHHHHHHHGGHHHHHGGGHHHHHHHHHHHHHHHHHDHGHHHHHHHHHHHHHHHHHHHHHHHHHAGGHHHHHHHHHHHHHHHGHHHHHHHHHHHHHHHHHHHHHHGHHHH<GHHHHHHHGHHHHHHHHHHHHHGHHCGHHHHHHGGGGGGGGG
@M05620:46:000000000-D9D58:1:1101:14457:5865 1:N:0:104
GAATGAATGCAGAAATTGGCAAGATAATACTGCACCGATGGGAAATGATACTATCCTGAAACATGAGCAAATTGACCAGCCTCAGGATGTGAACTCATTTGCTGGAGGTCCCAGGGCTCTTTCAAGATAGTAAAAACAGTGACTTGTACAGCATAATGAAAAACCTAGGCATTGATTTTGAAGACATCAGACACATGCAGAATGAAAAATTTTTCAGAAATGATTTTTCTGGTGAGGTTGACTTCAGAGAA
+
BBBCBFFFFFFFGGGGGGGGGGGHHHHHHHHHGHHHEEFGGGHGHHHGHHHHHHHHHHHGGHFHHGHHGHGHHHGHHHGGGHHGGHGGGGGFHHHHHHHHHHHGGHHGEHHHHHGGGHHHHHHHHHHHHHHHHHGHGHHGFGHHHHHHHHHHHHHHHHGHHHFFGHHHGHHHHHGHHHHHFHHHHFHHHHHHHHGHHHGHFBGF><DBCGHGHHHHHHHHHGHHHGHHHHHGGHFCFCHGHHGGGGGGGGG
@M05620:46:000000000-D9D58:1:1101:17434:5912 1:N:0:104
GAATGAATGCAGAAATTGGCAAGATAATACTGCACCGATGGGAAATGATACTATCCTGAAACATGAGCAAATTGACCAGCCTCAGGATGTGAACTCATTTGCTGGAGGTCCCAGGGCTCTTTCAAGATAGTAAAAACAGTGACTTGTACAGCATAATGAAAAACCTAGGCATTGATTTTGAAGACATCAGACACATGCAGAATGAAAAATTTTTCAGAAATGATTTTTCTGGTGAGGTTGACTTCAGAGAA
+
BBBBBFFFFFFFGFGGGGGGGGGHHGHHHHHHHFHHG2EFGHEGHGHFGGHHFGHHHHGGHHHHGHHHFHHGHGHHHFHHGHHHHHBGHHHGGHHHFGHHHHHHHGHGGHHHDHGGGHHHHHHHHHHHHHHHHHGEFHHHHHHHHHHHHBHHHHHHHHHHFGFGGHHHHHHHHHHHHHHHGHHHHFHHGHHHHHHHHHHGECHGFDD<<GHHHHHGHFGHHGGHHHHHHHHHHHFHHHHHHHGGGGGFFGF
@M05620:46:000000000-D9D58:1:1101:17425:5927 1:N:0:104
GAATGAATGCAGAAATTGGCAAGATAATACTGCACCGATGGGAAATGATACTATCCTGAAACATGAGCAAATTGACCAGCCTCAGGATGTGAACTCATTTGCTGGAGGTCCCAGGGCTCTTTCAAGATAGTAAAAACAGTGACTTGTACAGCATAATGAAAAACCTAGGCATTGATTTTGAAGACATCAGACACATGCAGAATGAAAAATTTTTCAGAAATGATTTTTCTGGTGAGGTTGACTTCAGAGAA
+
BABBBBFFFFFFGGGGGGGGGEFHHHHHFHHHHHHHGAEEGHGFGHHEG5GFFHHHHHFHGGGHHGGHFHBGHHHHHHHHGHHCGH3GHHHHDGGHDHHHHHHHHAGEGHHGGFFDAHHHHHHBGHFFHHGHG4BFEEHHHHHHHHHGHFFHHHFHGEHEHHAEGH2@GGHBHBFHHHHGC1?FGHFHBF1GFF0FGHFBGEHGGGBG.CFFHHHHH0<CDFFGHHHHHHHFHECCGHHHBGGGGFGBF//
@M05620:46:000000000-D9D58:1:1101:21657:5949 1:N:0:104
GAATGAATGCAGAAATTGGCAAGATAATACTGCACCGATGGGAAATGATACTATCCTGAAACATGAGCAAATTGACCAGCCTCAGGATGTGAACTCATTTGCTGGAGGTCCCAGGGCTCTTTCAAGATAGTAAAAACAGTGACTTGTACAGCATAATGAAAAACCTAGGCATTGATTTTGAAGACATCGGACACATGCAGAATGAAAAATTTTTCAGAAATGATTTTTCTGGTGAGGTTGACTTCAGAGAA
+
BABCCFFFFFFFGGGGGGGGGGGHHHFHHHHHHHHHG?EGGHGFHHHEHHHHHHHHHGHHHHHHHFGHFHHHHHGHHGHHGHHHHHGHHGHGFHHHHGHHHHHHHHHGGHHHHHGGGHHHHHHHFHGHHHHHHHHGGHHHHFHHHHHHHGHHHHHHHHHFFHHGGHHGHHHHHHGHHHHHEHHHHHGHGGFGCHFHHHHHFHHHDDHFHHHHHHHHHBHGHHBHHHHHHHHHHHHHHGGGGGGGGGFBFBC
@M05620:46:000000000-D9D58:1:1101:16330:5952 1:N:0:104
GAATGAATGCAGAAATTGGCAAGATAATACTGCACCGATGGGAAATGATACTATCCTGAAACATGAGCAAATTGACCAGCCTCAGGATGTGAACTCATTTGCTGGAGGTCCCAGGGCTCTTTCAAGATAGTAAAAACAGTGACTTGTCCTGCATAATGAAAAACCTAGGCATTGATTTTGAAGACATCAGACACATGCAGAATGAAAAATTTTTCAGAAATGATTTTTCTGGTGAGGTTGACTTCAGAGAA
+
AAAABFFFFFFFGGGGGGGGFGGHHHHHHHHHHHHHG?EFGHCGHHHBHHHHHHHHHHGFGGHHGGHHHHCGHHFHHFHHGHHFHHFHHHHGHHHHGHHHHHHHHFGGGHHH33?11FHGFGH4GH3DDEE?4FFBEH2F3??B43B2B3BF2BFHHGF332FAD<G22FCGHB1DDDFG/?11?0GGH1F<>FGFFH1GFCGF0000.</<00GF<00/=G0G0<;CGFFEGB0CG/;:/<;BFFF9B//
@M05620:46:000000000-D9D58:1:1101:7010:5993 1:N:0:104
GAATGAATGCAGAAATTGGCAAGATAATACTGCACCGATGGGAAATGATACTATCCTGAAACATGAGCAAATTGACCAGCCTCAGGATGTGAACTCATTTGCTGGAGGTCCCAGGGCTCTTTCAAGATAGTAAAAACAGTGACTTGTACAGCATAATGAAAAACCTAGGCATTGATTTTGAAGACATCAGACACATGCAGAATGAAAAATTTTTCAGAAATGATTTTTCTGGTGAGGTTGACTTCAGAGAA
+
BBBBBFFFFFFFDGGGGGGGGGGGHFHHFHHHHHHHG2EGGHHHHHHGHHHGGHHHHHHHHHHHHGHHHHHGHHHHHHHHGHHHHHFGHHHGHHHHGHHHHHHHHFHGGHHHFHGGGHHHHHHHHHGHHHHFHHHGGHHHHGHHHHHHHHHHHHFHHHFGHFHGGHHHHHHHHHFHHHHHGHHHHHHHHHFHHHHHHHHHGGGGFHGGGCHHHHHHHHHHHHHHHHHHHHHHHHHHHHHHHHGGGGGFGFC
@M05620:46:000000000-D9D58:1:1101:7088:6035 1:N:0:104
GAATGAATGCAGAAATTGGCAAGATAATACTGCACCGATGGGAAATGATACTATCCTGAAACATGAGCAAATTGACCAGCCTCAGGATGTGAACTCATTTGCTGGAGGTCCCAGGGCTCTTTCAAGATAGTAAAAACAGTGACTTGTACAGCATAATGAAAAACCTAGGCATTGATTTTGAAGACATCAGACACATGCAGAATGAAAAATTTTTCAGAAATGATTTTTCTGGTGAGGTTGACTTCAGAGAA
+
AABBBFFFFFFFFGFGGGGGGGGFHFHHHHGHGHHHG2EEEFFFHHHHHHHHHHHHHHHHHHHHHHFHGHHGHHGGHHHHGHHEGHB@GHFGHHGG@GHHHHHHE1CGGHHHHHGGGHHHHHGHHHBGHHHHHHHHGHHHHHGHFHHHHFHHHHHHHHHEFHHGGHHHGFHHHHHHHHHHGFHHHHHHFHGHHGHHFFFHGHHGBDGHFHHHHHHHHHHBGGBCHHHHHHHHHHHHGHHHHHGGGGGFGGF
@M05620:46:000000000-D9D58:1:1101:21550:6078 1:N:0:104
GAATGAATGCAGAAATTGGCAAGATAATACTGCACCGATGGGAAATGATACTATCCTGAAACATGAGCAAATTGACCAGCCTCAGGATGTGAACTCATTTGCTGGAGGTCCCAGGGCTCTTTCAAGATAGTAAAAACAGTGACTTGTACAGCATAATGAAAAACCTAGGCATTGATTTTGAAGACATCAGACACATGCAGAATGAAAAATTTTTCAGAAATGATTTTTCTGGTGAGGTTGACTCAGAGAAG
+
CACCCFFFFFFFGGGGGGGGGGGHHHHHHHHHHHHHGEFGGHHGHHHHHHHHHHHHGHHHHHGHHHHHHHHHHGHHHHHHGHHHGHGGHGHHFHHHHHHHHHHHHHHGGHHHHHGGGHHHHHHHHHFHHHHHHHHHGHHHHHHHHHHHHHHHHHHHHHHHHHHGGHHHHHHHHHHHHHHHGHGHHHHHHHHHHHHHHHHGHHHHHHHHHHHHHHHHHHGHHHHHHHHHGHHHHHHGHHHHHHGGGGGGGGG
@M05620:46:000000000-D9D58:1:1101:21535:6091 1:N:0:104
GAATGAATGCAGAAATTGGCAAGATAATACTGCACCGATGGGAAATGATACTATCCTGAAACATGAGCAAATTGACCAGCCTCAGGATGTGAACTCATTTGCTGGAGGTCCCAGGGCTCTTTCAAGATAGTAAAAACAGTGACTTGTACAGCATAATGAAAAACCTAGGCATTGATTTTGAAGACATCAGACACATGCAGAATGAAAAATTTTTCAGAAATGCTTTTTCTGGTGAGGTTGACTCAGAGAAG
+
BAABADFFFFFFGGGGGGGGGGGGHGHGFHHHHGHHGAGGGFHHHHHHHGHHHHHGGDHHGHGGGHHGGHHHH5FHHHGHGHHHHHGHGGHFFHHHBFHHHFGGFHGDFHHFGG11?GFHEGFFHBGHFHHHGH4GEEH?3E4BFFGHHFH2GHFHHEBFFDG<CFFB2@22F2??GHHDFF1?F0<GF1<GFBFFBBGGFGDFFHH0.CGHF=CGGHBBDF0<GHCH/GFC;CC.CCCCG00CFFFFFFB
@M05620:46:000000000-D9D58:1:1101:5247:6151 1:N:0:104
GAATGAATGCAGAAATTGGCAAGATAATACTGCACCGATGGGAAATGATACTATCCTGAAACATGAGCAAATTGACCAGCCTCAGGATGTGAACTCATTTGCTGGAGGTCCCAGGGGTTCTTTAAGATAGTAAAAACAGTGACCTGTACAGCCTAATGGAAAACCCAGGGCTTGATTTTGAAGACCTCAGACCCCTGGCGGAAGAATAATTTTTTCGAAATGATTTTTTTGGTGGGGTTGACCTTCGAGAA
+
AABABBFFBFFFGGGGGGGGFGFFHHFHHHHHHHHHGCFGGHFHHHHHGFHHHHHHHGHHHGHH3BFGGHHHHHHHHHHHGHHHHH3FFFFFGHHHFGHHGGHHFGGFGH3133?E///0BE44B3444344BFFH//243333B2?3B3B2/22B322@@GH2C///?//0?<01?DH1.>1100<11111.......--;-../0CC0<CFF-/-.;C9900;BFG---9AE.-@;@-///://....;
@M05620:46:000000000-D9D58:1:1101:15688:6161 1:N:0:104
GAATGAATGCAGAAATTGGCAAGATAATACTGCACCGATGGGAAATGATACTATCCTGAAACATGAGCAAATTGACCAGCCTCAGGATGTGAACTCATTTGCTGGAGGTCCCAGGGCTTCTTCAAGGTTGGAAAAACCGTGACCTGTACCGCCTTATTAAAAACCCTGGCATTTGTTTTTAAGACATTAGACCCCTGCCGGATGAAAAATTTTTCCGAAATTGTTTTTTCTGTGAGGTTTGCCTTCGAGAA
+
A3ABBFFFFFFFGGGGGGGGGGGHHHHHFHHHHHHHEEEGGHHHHHHHHHHHHHHGHFGHHHHHHHHHHHHHHHHHHHHHGHHHHHGCGGHHHHHHHHHHHGHHHGHGGGHF33?F>0?2BG44B43332/3BFHHG//////3B23333/////@222@GHG/C/00?00<F111>FG.<>11101000000......--:.-/<GHF.CHHG/0...A:000;CFG-/0=;000;/B/.//;//9...9
@M05620:46:000000000-D9D58:1:1101:13311:6161 1:N:0:104
GAATGAATGCAGAAATTGGCAAGATAATACTGCACCGATGGGAAATGATACTATCCTGAAACATGAGCAAATTGACCAGCCTCAGGATGTGAACTCATTTGCTGGAGGTCCCAGGGCTCTTTCAAGATAGTAAAAACAGTGACTTGTACAGCATAATGAAAAACCTAGGCATTGATTTTGAAGACATCAGACACATGCAGAATGAAAAATTTTTCAGAAATGATTTTTCTGGTGAGGTTGACTTCAGAGAA
+
BABBBFFFFFFFBGGGGGGGGFFGHCHHCHHGHGHHGEGGGHFHHHHFHHHHGHHHHHHHHHHGHHHGHHGHHHHHHHGHGHHHFG3FGHHGEHHHGHHHHHHHGHHGGHHHHHGGGHHHHHHHHHHHHFHHHHHHGGHHBGFGHHHHHHHHGHGHGHG3DFAEGHHEHHHHHHHHHHHGEFDGHFFH1FHHHHGHHHFH1GHHGHHHHHHHHHHHHFFHHHHGHHHHHHCFHFHCCGHHGGGGFBFEGGF
@M05620:46:000000000-D9D58:1:1101:15032:6168 1:N:0:104
GAATGAATGCAGAAATTGGCAAGATAATACTGCACCGATGGGAAATGATACTATCCTGAAACATGAGCAAATTGACCAGCCTCAGGATGTGAACTCATTTGCTGGAGGTCACGTGTTTGATGTCTTCAAAATCAATGCCTAGGTTTTTTTGTACAGCATAATGAAAAACCTAGGCATTGATTTTGAAGACATCAAACACATGCAGAATGAAAAATTTTTCATTCCCAGTGCTCTTTCAAGATAGTAAGAAC
+
?AAAABB3DFF1AAAGGABGGGFHHHFG3F3FGBGGA0AEAA01AFBBFHHFFAGFFFGFGF0AGDGG1FFGDDDEFHGHGBHBCG1BBBG2BFGG1EGGGH1F@F0EEGHHGHHCEF01>22BBB2212F>FB1FHBFB1B0BFDAFCCCFGGDGHGF1<2FDD1?<CACG10<FHEF=>GHHHC1<FB0FFB0G0.C.GHH0D0/<=00CC.CCGCFHF0;GG000/;C0;FFGG00;CFBB00;0;F/
@M05620:46:000000000-D9D58:1:1101:23885:6171 1:N:0:104
GAATGAATGCAGAAATTGGCAAGATAATACTGCACCGATGGGAAATGATACTATCCTGAAACATGAGCAAATTGACCAGCCTCAGGATGTGAACTCATTTGCTGGAGGTCCCAGGGCTCTTTCAAGATAGTAAAAACAGTGACTTGTACAGCATAATGAAAAACCTAGGCATTGATTTTGAAGACATCAGACACATGCAGAATGAAAAATTTTTCAGAAATGATTTTTCTGGTGAGGTTGACTTCAGAGAA
+
CABCCFFFFFFFGGGGGGGGGGGHHHHHGHHHHHHHGGGGGHFHHHHHHHHHHHHHHHHHHHHHHHHHHHHHHHHHHHHHGHHHHHHHHHHHHHHHHHHHHHHHHHHGGHHHHHGGGHHHHHHHHHHHHHHHHHHHGHHHHHHHHHHHHHHHHHHHHHHHHHHGGHHHHHHHHHHHHHHHGHHHHHHHHHGHGHHHHHHHHHHHHHHHHHHHHHHHHHHHHHHHHHHHHHHFGHHHGHHHHHGGGGHGGGG
@M05620:46:000000000-D9D58:1:1101:12578:6172 1:N:0:104
GAATGAATGCAGAAATTGGCAAGATAATACTGCACCGATGGGAAATGATACTATCCTGAAACATGAGCAAATTGACCAGCCTCAGGATGTGAACTCATTTGCTGGAGGTCCCAGGGCTCTTTCAAGATAGTAAAAACAGTGACTTGTACAGCATAATGAAAAACCTAGGCATTGATTTTGAAGACATCAGACACATGCAGAATGAAAAATTTTTCAGAAATGATTTTTCTGGTGAGGTTGACTTCAGAGAA
+
CCCCCFFFFFFFGGGGGGGGGGGHHHHHHHHHHHHHFFGGGHHHHHHHHHHHHHHHHHHHHHHHHHHHHHHHHHHHHHHHGHHHHHHHHGHHGHHHHHHHHHHHHHHGGHHHHHGGGHHHHHHHHHHHHHHHHHHHGHHHHHHHHHHHHHHHHHHHHHHHHHHGGHHHHHHHHHHHHHHHGHHHHHHHHHHHHHHHHHHHHHHHHHHHHHHHHHHHGHHHHHGHHHHHHHHHHHHCGGHHHHHGGGGGGGG
@M05620:46:000000000-D9D58:1:1101:13296:6172 1:N:0:104
GAATGAATGCAGAAATTGGCAAGATAATACTGCACCGATGGGAAATGATACTATCCTGAAACATGAGCAAATTGACCAGCCTCAGGATGTGAACTCATTTGCTGGAGGTCCCAGGGCTCTTTCAAGATAGTAAAAACAGTGACTTGTACAGCATAATGAAAAACCTAGGCATTGATTTTGAAGACATCAGACACATGCAGAATGAAAAATTTTTCAGAAATGATTTTTCTGGTGAGGTTGACTTCAGAGAA
+
BBBBBFFFFFFFGGGGGGGGGGGHHHHHHHHHHHHHGEFGGHFHGHHGHHHHHHHHHHHHHHHHHHHHHHHGHHHHHHGHGHHHHHGGGFGGHHHHHHHHHHHHHGHGGHHHHHGGGHHHHHHHHHHHHHHHHHHHGHHHHHHHHHHHHHHHHHHHHHHHHHHGGHHHHHHHHHHHHHHHGHHHHHHHHHHHHHHHHHHHHHHHFGHHHHHHHHHHHHHHHHHHHHHHHHGHHHHGGGHHHHGGGGGGGGG
@M05620:46:000000000-D9D58:1:1101:5250:6173 1:N:0:104
GAATGAATGCAGAAATTGGCAAGATAATACTGCACCGATGGGAAATGATACTATCCTGAAACATGAGCAAATTGACCAGCCTCAGGATGTGAACTCATTTGCTGGAGGTCCCAGGGCTCTTTCAAGATAGTAAAAACAGTGACTTGTACAGCATAATGAAAAACCTAGGCATTGATTTTGAAGACATCAGACACATGCAGAATGAATAATTTTTCAGAAATGATTTTTCTGGTGAGGTTGACTTCAGAGAA
+
ABBBCFFFFFFFGGGGGGGGGGGHHHHHHHHHHHHHGGGGGHHHHHHHHHHHHHHHHHHHHHHHHHHHHHHHHHHHHHHHGHHHHHGHHGHGHHHHHHHHHHHHHHHGGHHGFHGGGHHHHHHHHHHHHHHHHHHHGHHHHHHHHHHGHHHGHHHHHHHHHHHGGHHHHHHHHHHHHHHHGHHHHHHHHHHHHHHHHHHHHHHGFG0GHHHHHHHHHGFHHHHHHHHHGHHHHHHHHHHHHHHHHGGFGGG
@M05620:46:000000000-D9D58:1:1101:9966:6174 1:N:0:104
GAATGAATGCAGAAATTGGCAAGATAATACTGCACCGATGGGAAATGATACTATCCTGAAACATGAGCAAATTGACCAGCCTCAGGATGTGAACTCATTTGCTGGAGGTCCCAGGGCTCTTTCAAGATAGTAAAAACAGTGACTTGTACAGCATAATGAAAAACCTAGGCATTGATTTTGAAGACATCAGACACATGCAGAATGAAAAATTTTTCAGAAATGATTTTTCTGGTGAGGTTGACTTCAGAGAA
+
BBCBBFFFFFFFGGGGGGGGGGGHHHHHHHHHHHHHGAEGGHHHHHHHHHHHHHHHHHHHHHHHHHHHHHHHHHHHHHHHGHHHHHGGHHHHHHHHHHHHHHHHHHHGGHHHHHGGGHHHHHGFEHHHHHGHFHHHGHHHHHHHFHHHHHHHGGHHHHBGHHHGGHHHHHHGHFFHHHHFFHGHHHHHGHHHHHHHHFHFHHHHB<GHHHHHHHHFHHHGHHBFHHHHFHHGGHHGGHHHFHGGGFFFGGE
@M05620:46:000000000-D9D58:1:1101:20589:6199 1:N:0:104
GAATGAATGCAGAAATTGGCAAGATAATACTGCACCGATGGGAAATGATACTATCCTGAAACATGAGCAAATTGACCAGCCTCAGGATGTGAACTCATTTGCTGGAGGTCCCAGGGCTCTTTCAAGATAGTAAAAACAGTGACTTGTACAGCATAATGAAAAACCTAGGCATTGATTTTGAAGACATCAGACACATGCAGAATGAAAAATTTTTCAGAAATGATTTTTCTGGTGAGGTTGACTTCAGAGAA
+
CCCDDFFFFFFFGGGGGGGGGGGHHHHHHHHHHHHHGFGGGHGHHHHHHHHHHHHHHHHHHHHHHHHHHHHHHHHHHHHHGHHHHHHHHGHHHHHHHHHHHHHHHHHGGHHHHHGGGHHHHHHGHHHHHHHIHHHHGGHHHHHHHHHGHHHHHHHHHHHHHHHGGHHHHHHHHHHHHHHHGHHHHHHHHHGHHHHHHHHHHHHHGHHHHHHHHHHHHGHGHHHHHHHHHHHHHHHHHHHHHHGGHGGGGGF
@M05620:46:000000000-D9D58:1:1101:10709:6203 1:N:0:104
GAATGAATGCAGAAATTGGCAAGATAATACTGCACCGATGGGAAATGATACTATCCTGAAACATGAGCAAATTGACCAGCCTCAGGATGTGAACTCATTTGCTGGAGGTCCCAGGGCTCTTTCAAGATAGTAAAAACAGTGACTTGTACAGCATAATGAAAAACCTAGGCATTGATTTTGAAGACATCAGACACATGCAGAATGAAAAATTTTTCAGAAATGATTTTTCTGGTGAGGTTGACTTCAGAGAA
+
CBCCCFFFFFFFGGGGGGGGGGGHHHHHHHHHHGHHEEFGGHHGHHHGHHHHHHHHHHHHHGHHHHGHHHHHHHHHHHGHGHHFFFCFGFGFHHHHFHHHHHHGGGGGEHHHHHGGGHHHHHHHHHHHHHHHHHHHGHHHHHHHHHHHHHHHHHHHHHHHHHHGGHHHHHHHHHHHHHHHGHGHHHHHHHHHHHHHHHHHHHHHFHHHFHHHHHHHHHHHHHHHHHHHHHHHHHHGHGHHHHGGGGGGGGG
@M05620:46:000000000-D9D58:1:1101:23798:6252 1:N:0:104
GAATGAATGCAGAAATTGGCAAGATAATACTGCACCGATGGGAAATGATACTATCCTGAAACATGAGCAAATTGACCAGCCTCAGGATGTGAACTCATTTGCTGGAGGTCCCAGGGCTCTTTCAAGATAGTAAAAACAGTGACTTGTACAGCATAATGAAAAACCTAGGCATTGATTTTGAAGACATCAGACACATGCAGAATGAAAAATTTTTCAGAAATGATTTTTCTGGTGAGGTTGACTTCAGAGAA
+
CCDCCFFFFFFFGGGGGGGGGGGHHHHHHHHHHHHHGGGGGHHHHHHHHHHHHHHHHHHHHHHHHHHHHHHHHHHHHHHHGHHHGGHHHGGGHHHHHHHHHHHHGHHFGHHHHHGGGHHHHHHHHHHHHHHIHHHHGHHHHHHHHHHHHHHHHHHHHHHHHHHGGHHHGGHHHHHHHHHHGHHHHHHHHHHHHHHHHHHHHHHHHHHHHHHHHHHHHHHHHHHHHHHHHHHHGHHHHHHHHHGGGGGGGGF
@M05620:46:000000000-D9D58:1:1101:8524:6272 1:N:0:104
GAATGAATGCAGAAATTGGCAAGATAATACTGCACCGATGGGAAATGATACTATCCTGAAACATGAGCAAATTGACCAGCCTCAGGATGTGAACTCATTTGCTGGAGGTCCCAGGGCTCTTTCAAGATAGTAAAAACAGTGACTTGTACAGCATAATGAAAAACCTAGGCATTGATTTTGAAGACATCAGACACATGCAGAATGAAAAATTTTTCAGAAATGATTTTTCTGGTGAGGTTGACTTCAGAGAA
+
CCCCCFFFFFFFGGGGGGGGGGGFHHHHHHHHHHHHGEGGGHHHHHHHHHHHHHHHHHHHHHHHHHHHHHHHHHHHHHHHGHHHHHFHHGGGHHHHHHHHHHHHHHHGGHHHHHGGGHHHHHHHHHHHHHHHHHHHGHHHHHHHHHHHHHHHHHHHHHHHHHHGGHHHHHHHHHHHHHHHGHHHHHGHHHHHHHHHHHHHHHHGGGHHHHHHHHHHHHHHHHHHHHHHHHHHHHH;;CHHHHGGGGGGGGF
@M05620:46:000000000-D9D58:1:1101:14795:6273 1:N:0:104
GAATGAATGCAGAAATTGGCAAGATAATACTGCACCGATGGGAAATGATACTATCCTGAAACATGAGCAAATTGACCAGCCTCAGGATGTGAACTCATTTGCTGGAGGTCCCAGGGCTCTTTCAAGATAGTAAAAACAGTGACTTGTACAGCATAATGAAAAACCTAGGCATTGATTTTGAAGACATCAGACACATGCAGAATGAAAAATTTTTCAGAAATGATTTTTCTGGTGAGGTTGACTTCAGAGAA
+
CCCCCFFFFFFFGGGGGGGGGGGHHHHHHHHHHHHHGEGGGHHHHHHHHHHHHHHHHHHHHHHHHHHHHHHHHHHHHHHHGHHHHHFGHGHHHHHHHHHHHHHHHHHGGHHHHHGGGHHHHHHHHFHHHHHHGHHHGHHFHHHHHHHHGHHHHHGHHHHGHHHGGHHFHHHHHHHHHHHHFFHHHHHHHFHHGHHHHHHHHHHHHFFHHHGHHHFFHGDGHHHHGHHHHHGFHHFGGGHHHHGGGGFBFEF
@M05620:46:000000000-D9D58:1:1101:7613:6300 1:N:0:104
GAATGAATGCAGAAATTGGCAAGATAATACTGCACCGATGGGAAATGATACTATCCTGAAACATGAGCAAATTGACCAGCCTCAGGATGTGAACTCATTTGCGACTTGTACAGCATAATGAAAAACCTAGGCATTGATTTTCCCAGGGCTCTTTCAAGATAGTAAAAACAGTGACTTGTACAGCATAATGAAAAACCTAGGCATTGATTTTGAAGACATCAGACACATGCAGAATGAAAAATTTTTCAGAA
+
CCCCCFFFFFFFGGGGGGGGGGGHHHHHHHHHHHHHGEGGGHGHHHHHHHHHHHHHHHHHHHHHHHHHHHHHHHHHHHHHGHHGHHGHHHHHHHHHHHHHHGGGGGGHHHHHHHHHHHHHHHHHHGGHHHHHHHHHHHHHHHHHHHGGGHHHHHHHHHHHHHHHHHHHGHGHHFHHHGHHHHHHHHHHHGGHHHHGGHGHGGHHHGDHHHHHGHGHHHHHHHHHGHHHHHHHGHGHHHGGGGGHGGGGGGF
@M05620:46:000000000-D9D58:1:1101:20621:6309 1:N:0:104
GAATGAATGCAGAAATTGGCAAGATAATACTGCACCGATGGGAAATGATACTATCCTGAAACATGAGCAAATTGACCAGCCTCAGGATGTGAACTCATTTGCTGGAGGTCCCAGGGCTCTTTCAAGATAGTAAAAACAGTGACTTGTACAGCATAATGAAAAACCTAGGCATTGATTTTGAAGACATCAGACACATGCAGAATGAAAAATTTTTCAGAAATGATTTTTTTGGTGAGGTTGACTTCAGAGAA
+
CBCCCFFFFFFFGGGGGGGGGGGHHHHHHHHHHHHHGEGGGHGFHHHHHHHHHHHHHHHHHHHHHHGHHHHHHHHHHHGHGHHHHHHHHGGHHHHHHHHHHHHHHHHGGH3GE3?EFF/33DG44BFDGHB4FEGHEHBB?F4BGGF33FH?233B33DGD3G/?=@2C222@2GHHFH1/111?=F1111<<0>1<GG1101>>G0DGAGG0G/0=0=G0DF0C0CH-;--..09:/;//:0;00000:0
@M05620:46:000000000-D9D58:1:1101:14681:6343 1:N:0:104
GAATGAATGCAGAAATTGGCAAGATAATACTGCACCGATGGGAAATGATACTATCCTGAAACATGAGCAAATTGACCAGCCTCAGGATGTGAACTCATTTGCGACTTGTACAGCATAATGAAAAACCTAGGCATTGATTTTCCCAGGGCTCTTTCAAGATAGTAAAAACAGTGACTTGTACAGCATAATGAAAACCCTAGGCATTGATTTTGAAGACATCAGACCCATGCAGAATGCAAAATTTTTCAGAA
+
AAAAA1@DFFF1GGFGFEFG1FF1GFHH3GBHG1GHA0AEEHFCGGFGHHHGHGHHDGHHGHAGFFGFBFFGFFDFGHHGGHHEFH1@FGG2EGGHGEFGGHCEGGEFBGGFHHHFHFGFGFFHGFGHH1GHEGHHHFHHHD1B1F/</BCCGFH22FGFFG@G22FGGHGGGDGHHHDGGFHH0FHHHFD11F0.<F0G0<0<GG0DG0DFE0G0CCBCC00;.;.G//:00/;00;0CBF/FF;/0000
@M05620:46:000000000-D9D58:1:1101:11662:6367 1:N:0:104
GAATGAATGCAGAAATTGGCAAGATAATACTGCACCGATGGGAAATGATACTATCCTGAAACATGAGCAAATTGACCAGCCTCAGGATGTGAACTCATTTGCTGGAGGTCCCAGGGCTCTTTCAAGATAGTAAAAACAGTGACTTGTACAGCATAATGAAAAACCTAGGCATTGATTTTGAAGACATCAGACACATGCAGAATGAAAAATTTTTCAGAAATGATTTTTCTGGTGAGGTTGACTTCAGAGAA
+
CCCCCFFFFFFFGGGGGGGGGGGHHHHHHHHHHHHHGEGGGHGHGHHHHHHHHHHHHHHHHHHHHHHHHHHHHHHHHHHHGHHHHHGHHGHHHHHHHHHHHHHHHHHGGHHHHHGGGHHHHHHHHHHHHHHHHHHHGHHHHGHHHHHHHHHHHHHHHHHHHHHGGHHHHHHHHHHHHHHHGHHHHHHHHHGHHHHHHHHGHHHHGGGHHHHHHHHHEGHHHHHHHHHHHHGHHHHCGGHGHHGGGGGGGGF
@M05620:46:000000000-D9D58:1:1101:14681:6367 1:N:0:104
GAATGAATGCAGAAATTGGCAAGATAATACTGCACCGATGGGAAATGATACTATCCTGAAACATGAGCAAATTGACCAGCCTCAGGATGTGAACTCATTTGCGACTTGTACAGCATAATGAAAAACCTAGGCATTGATTTTCCCAGGGCTCTTTCAAGATAGTAAAAACAGCGACTTGTACAGCATAATGAAAAACCTAGGCATTGATTTTGAAGACATCAGACACATGCAGAATGAAAAATTTTTCAGAA
+
CCCCCFFFFFFFGGGGGGGGGGGGHHHHHHHHHHHHGEGGGHHHHHHFHHHHHHHHHHHHHHHHHHHHHHHHHHHHHHHHGHHHHHFHHFGGHHHHFHHHHHG/>EFGHBFFFF2GEFHFHHHDHEEBC3F3?GFEGEDEGFHFDFA/BFGFG3GG2FDGBDH22@FGGEF0//A><<1>GHEFFFDHHDBGHHF?EGF<CG0GHH==0:GCECGEGGHHGFFFHGHGFEF0CFBC9CFFF.B;0CFFFFF
@M05620:46:000000000-D9D58:1:1101:11682:6374 1:N:0:104
GAATGAATGCAGAAATTGGCAAGATAATACTGCACCGATGGGAAATGATACTATCCTGAAACATGAGCAAATTGACCAGCCTCAGGATGTGAACTCATTTGCTGGAGGTCCCAGGGCTCTTTCAAGATAGTAAAAACAGTGACTTGTACAGCATAATGAAAAACCTAGGCATTGATTTTGAAGACATCAGACACATGCAGAATGAAAAATTTTTCAGAAATGATTTTTCTGGTGAGGTTGACTTCAGAGAA
+
AAAB@FFFFFFFGGGGGGGGGGGGHGGHHHHHHHHHGEFGGHHHHHHHHHHHGHHHHFHGHHHHHHHHHHHGHHHHHHHHGHHHHHHHHHHHHHHHHHHHHHHHFGHGGHHH3BFFGCGGHHF4GHFGGHGFGHHHE?CE3BF4G3FFG3GG2?3?FDGFHBFGGG2@GE2FG2<FGGHD<GDDG0GD1<<FFHGF1<1=1<DD1GGHGHHHHHFDD0=GHB0<GHHHHGCG;/;;FGG/::0C90900/;
@M05620:46:000000000-D9D58:1:1101:22932:6391 1:N:0:104
GAATGAATGCAGAAATTGGCAAGATAATACTGCACCGATGGGAAATGATACTATCCTGAAACATGAGCAAATTGACCAGCCTCAGGATGTGAACTCATTTGCTGGAGGTCCCAGGGCTCTTTCAAGATAGTAAAAACAGTGACTTGTACAGCATAATGAAAAACCTAGGCATTGATTTTGAAGACATCAGACACATGCAGAATGAAAAATTTTTCAGAAATGATTTTTCTGGTGAGGTTGACTTCAGAGAA
+
BBBBBFFFFFFFGFFGGGGFGGGHHHHHHHGHHFHHE2EEFHFGHHHFHHHHHHHHHGHHHHFHHHGHHHHHGGFHHHGHGHHBFHFFFGHDHGHHFHHHHHGGHGHGGEFHHGGGGHHHHHHHGHHHFHGHHGEHGHHHHHHHHHHHHHHHHHHHHHFHHGHGGHFHGHHHHGFHHHHHGHHHHHHHGHFHHHHHHHGFHGHGGFGHHHHHHGHHHFHHHHFHHHHGHHHGGHHHGCGHHHGGGGFFFFF
@M05620:46:000000000-D9D58:1:1101:9016:6403 1:N:0:104
GAATGAATGCAGAAATTGGCAAGATAATACTGCACCGATGGGAAATGATACTATCCTGAAACATGAGCAAATTGACCAGCCTCAGGATGTGAACTCATTTGCTGGAGGTCACTCGCTGGCGGTCATCCAGGCCTCTTTCAAGATAGTAAAAACAGTGACTTGTACAGCATAATGAAAAACCTAGGCATTGATTTTGAAGACATCAGACACATGCAGAATGAAAAATTTTTCAGAAATGATTTTTCTGGTGG
+
BBBBBFFFFFBFGGFGGGGGGCFFGHFFFGHHHFHBAAEFGHFGHHGDGHHHHHHGHGFHHFCGHGFGHHHGHHGHGHHHGHHBGHFGFGHGGHHFEGGHH4FGHFGF>GHHGHECGGGGGGGGGHHGFHFHEHHHHHB32FGGHGGHHHFFGHHFHGHHHGHF1GFFHHBGHHHHHGFGGHFHFHFGHG0DGHHHCGHBGFHHGFBGCCCGHGHHHHHHBGFFFFFGGGGGGGGBFFCFGGGGGGGGGF.
@M05620:46:000000000-D9D58:1:1101:13491:6408 1:N:0:104
GAATGAATGCAGAAATTGGCAAGATAATACTGCACCGATGGGAAATGATACTATCCTGAAACATGAGCAAATTGACCAGCCTCAGGATGTGAACTCATTTGCTGGAGGTCCCAGGGCTCTTTCAAGATAGTAAAAACAGTGACTTGTACAGCATAATGAAAAACCTAGGCATTGATTTTGAAGACATCAGACACATGCAGAATGAAAAATTTTTCAGAAATGATTTTTCTGGTGAGGTTGACTTCAGAGAA
+
ABBBCFFFFFFFGGGGGGGGGGGHHHHGHHHHHGHHEEFGGHHHHHHHHHHHHHHHHHHHHHHHHHHHHHHHHHHHHHHHGHHHHHGGGGHHHHHHHHHHHHHHHHHGGHHHHHGGGHHHHHHHHHHHHHHHHHGHGHGHHHHHHHHHHHHHHHGHHHHHHHHGGHHHHHHHGHHHHHHHGHHHHHHHHHHHHHHHHHHHHHHHGDFHHHHHHHHHHHHHHHHHHHHHHHHHHHGCCGHHHHGGGGGGGFF
@M05620:46:000000000-D9D58:1:1101:10901:6468 1:N:0:104
GAATGAATGCAGAAATTGGCAAGATAATACTGCACCGATGGGAAATGATACTATCCTGAAACATGAGCAAATTGACCAGCCTCAGGATGTGAACTCATTTGCTGGAGGTCCCAGGGCTCTTTCAAGATAGTAAAAACAGTGACTTGTACAGCATAATGAAAAACCTAGGCATTGATTTTGAAGACATCAGACACATGCAGAATGAAAAATTTTTCAGAAATGATTTTTCTGGTGAGGTTGACTTCAGAGAA
+
CACCCFFFFFFFGGGGGGGGGGGHHHHHHHHHHHHHEEGGGHHHHHHHHHHHHHHHHHHHHHHHHHHHHHHHHHHHHHHHGHHHGHFGGGHHHHHHHHHHHHHHHHHGGFHHHHGGGHHHHHHHHHHHHHHHHHHHGHHHHHHHHHHHHHHHHHHHHHHHHFHGGHHHHGHHHHHHHHHHGHHHHHHHGHHGGHHHHHHHHHHHGHGHFGHGHHHHHFGHHHFHHHHHHHHHHHHCGGGHHHGGGFGGGFF
@M05620:46:000000000-D9D58:1:1101:21408:6525 1:N:0:104
GAATGAATGCAGAAATTGGCAAGATAATACTGCACCGATGGGAAATGATACTATCCTGAAACATGAGCAAATTGACCAGCCTCAGGATGTGAACTCATTTGCTGGAGGTCCCAGGGCTCTTTCAAGATAGTAAAAACAGTGACTTGTACAGCATAATGAAAAACCTAGGCATTGATTTTGAAGACATCAGACACATGCAGAATGAAAAATTTTTCAGAAATGATTTTTCTGGTGAGGTTGACTTCAGAGAA
+
CBCCCFFFFFFFGGGGGGGGGGGHHHHHHHHHHHHHGEGGGHHHHHHHHHHHHHHHHHHHHHHHGGGHHHEGHHHHHHHHGHHHHHGHHHHFHHHHGGHHHHHHHGHGGHHHHHGGGHHHHHHHHHHHHHHHHHHGGHHHHFHHHHHHHHHHHHHHHHHFFHAEGHHHHHHHHHHHHHHHGHHHHHHHHHFHFHCGHHHHHHHHGGGGCGHHHHHHGDHFHHHHHHHHHHHHHHFHHHHHHHGGGFFGFFC
@M05620:46:000000000-D9D58:1:1101:20059:6558 1:N:0:104
GAATGAATGCAGAAATTGGCAAGATAATACTGCACCGATGGGAAATGATACTATCCTGAAACATGAGCAAATTGACCAGCCTCAGGATGTGAACTCATTTGCTGGAGGTCCCAGGGCTCTTTCAAGATAGTAAAAACAGTGACTTGTACAGCATAATGAAAAACCTAGGCATTGATTTTGAAGACATCAGACACATGCAGAATGAAAAATTTTTCAGAAATGATTTTTCTGGTGAGGTTGACTTCAGAGAA
+
CBCDCFFFFFFFGGGGGGGGGGGHHHHHHHHHHHHHGEGGGHHHHHHHHHHHHHHHHHHHHHHHHHHHHHHHHHHHHHHHGHHHHHGHHGHHHHHHHHHHHHHHHHHGGHHHHHGGGHHHHHHHHHHHHHHIHHHHGHHHHHHHHHHHHHHHHHHHHHHHHHHGGHHHHHHHHHHHHHHHGHHHHHHHHHHHHHHHHHHHHHHGGHGHHHHHHHHHHHHHHHHHHHHHHHHHHHHHHHHHHHHGGGGGGGG
@M05620:46:000000000-D9D58:1:1101:20075:6567 1:N:0:104
GAATGAATGCAGAAATTGGCAAGATAATACTGCACCGATGGGAAATGATACTATCCTGAAACATGAGCAAATTGACCAGCCTCAGGATGTGAACTCATTTGCTGGAGGTCCCAGGGCTCTTTCAAGATAGTAAAAACAGTGACTTGTACAGCATAATGAAAAACCTTGGCATTTATTTTGAAGACATCAGACACATGCAGAATGAAAAATTTTTCAGAAATGATTTTTCTGGTGAGGTTGACTTCAGAGAA
+
BBCBCFFFFFFFGGGGGGGGGGFHHGHHHHHHHHHHGEEGGHGHGHHHHHHHGHHHHHHHHHHHHHHHHHHGHGHHHHHHGHHGHHHHHGHGHHHHHHHHHHHHHHHGGHFH3@FF10/3BG44B43B4344BGFHE/?BB344B3B?333?2B3BD3?DGHHFGF22@22@G221FGH1/?11C0?111110001111<1<111<DHF.CFHH/0=0=<0000<GHHB:0;:/0.;/C//:0<09;90/9
@M05620:46:000000000-D9D58:1:1101:5805:6603 1:N:0:104
GAATGAATGCAGAAATTGGCAAGATAATACTGCACCGATGGGAAATGATACTATCCTGAAACATGAGCAAATTGACCAGCCTCAGGATGTGAACTCATTTGCTGGAGGTCCCAGGGCTCTTTCAAGATAGTAAAAACAGTGACTTGTACAGCATAATGAAAAACCTAGGCATTGATTTTGAAGACATCAGACACATGCAGAATGAAAAATTTTTCAGAAATGATTTTTCTGGTGAGGTTGACTTCAGAGAA
+
BBBBBFFFFFFFGGGGGGGGGGFHHHHHHHHHHHHHGFGGGHGHHHHFGHHHHHHHHHHHHGHHHFGHHHHHHHHHHHHHGHHHHHGHHHHHHHHHHHHHHHHHHGHGFHHHHHGGGHHHHHHHHHHHHGHHHHHHGHHHHGHHHHHHHHHHHHHHHHHHHHHGGHHHHHGHHHHHHHHHGHHHHHGHHHGHHHHHHHHGHHHHFGFGGFHHHHHHHHHHHHHHHHHHHHHHHHGHHHHHHHGGGGGGGFB
@M05620:46:000000000-D9D58:1:1101:6619:6610 1:N:0:104
GAATGAATGCAGAAATTGGCAAGATAATACTGCACCGATGGGAAATGATACTATCCTGAAACATGAGCAAATTGACCAGCCTCAGGATGTGAACTCATTTGCTGGAGGTCCCAGGGCTCTTTCAAGATAGTAAAAACAGTGACTTGTACAGCATAATGAAAAACCTAGGCATTGATTTTGAAGACATCAGACACATGCAGAATGAAAAATTTTTCAGAAATGATTTTTCTGGTGAGGTTGACTTCAGAGAA
+
BBBBBFFFFFFFGGGGGGGGGGGHHHHHHHHHHHHHGFGGGHFGHGHGHHHHHHHHHFHHHHHHHHGHHHHHHHHHHHHHGHHHHHGHGGHFGHHHHHHHHHHHHGHGGHHHHHGGGHHHHHHHHHHHHHHHHHHHGHHHHHHHHHHHHHHHHHHHHHHHHHHGGHHHGGHHHHHHHHHHGHHHHHHHHHHHHHHHHHHHHHGGFGGHHHHHHGHHHHHHHHHHHHHHHHHHHHHHHHHHHHGGGGGFGGG
@M05620:46:000000000-D9D58:1:1101:22922:6627 1:N:0:104
GAATGAATGCAGAAATTGGCAAGATAATACTGCACCGATGGGAAATGATACTATCCTGAAACATGAGCAAATTGACCAGCCTCAGGATGTGAACTCATTTGCTGGAGGTCCCAGGGCTCTTTCAAGATAGTAAAAACAGTGACTTGTACAGCATAATGAAAAACCTAGGCATTGATTTTGAAGACATCAGACACATGCAGAATGAAAAATTTTTCAGAAATGATTTTTCTGGTGAGGTTGACTTCAGAGAA
+
AA?A?D@3DFDDEGGGGGGGGGEBFGFHDHFHHFHHE0EFGC0AAFFBFHHFEFEEGDAAFHFDCDGFFC1F1AF1BEFHGFHFFHGFFBF2DGGHGHHGHHBG@G0/EGHHFGGGGHE0DGHFHHHHGDB>GFFEEEH><FE>GH>FGD>GCDG<GHDDFGHAECG<0GCGF1GFHHHHFHHHHGHHHHEGFHHHHHHFDFHF<=0GGGCG0DGHHGGF<<:G0G:0GFHB;CCGC::CHFGFGBB;CFF
@M05620:46:000000000-D9D58:1:1101:10331:6632 1:N:0:104
GAATGAATGCAGAAATTGGCAAGATAATACTGCACCGATGGGAAATGATACTATCCTGAAACATGAGCAAATTGACCAGCCTCAGGATGTGAACTCATTTGCTGGAGGTCCCAGGGCTCTTTCAAGATAGTAAAAACAGTGACTTGTACAGCATAATGAAAAACCTAGGCATTGATTTTGAAGACATCAGACACATGCAGAATGAAAAATTTTTCAGAAATGATTTTTCTGGTGAGGTTGACTTCAGAGAA
+
A3AABFFFFFFFFGGGGFGGGGGHHHHHHHHHHHHHGEGGGHGGHHHHHHHHHHHHHHHHGHHHHHHHHHHHHHHHHHHHGHHHGHGHHHHHHHHHGGHHHHHHGFHGGHHHFGGGGHGHHHFHGHFHHFGHHHHFGEFHHFHHFFHHHFDGFHFGGFHHHHCEAFBHGFFGGB<GHHGBFFD1GGHHGHGFBGCFGHFGHFFBGHHHFHHHHHHB0GG/DGBHHHHHGGHHGHG;CHEFFCFFGFGFFFB
@M05620:46:000000000-D9D58:1:1101:6048:6633 1:N:0:104
GAATGAATGCAGAAATTGGCAAGATAATACTGCACCGATGGGAAATGATACTATCCTGAAACATGAGCAAATTGACCAGCCTCAGGATGTGAACTCATTTGCTGGAGGTCCCAGGGCTCTTTCAAGATAGTAAAAACAGTGACTTGTACAGCATAATGAAAAACCTAGGCATTGATTTTGAAGACATCAGAAACATGCAGAATGAAAAATTTTTCAGAAATGATTTTTCTGGTGAGGTTGACTTCAGAGAA
+
AAABBFFFFFFFGGFGGGGFFGFHHHGHGHHHGHGHEEEGGGGHHHHEHHGGFHHHHHHGGHGHHHFGFHEFHGFGGFHGFHHEFGFGGGHHHHHFFHHHGFGGGFHGGGHGHHGGGHHGGHHHHHHGGHGHHHHHGHHHHHHHHHGFHFHFGHHHHHGHHGHFGHHHHHGHHHHHHHHHGHHHGHHHHHHHHHHHHHFHHHHHFFHFGHHHHHHFHHHHHHHHGHHHEHHHHHGHHHHHFCFFGGGFGGG
@M05620:46:000000000-D9D58:1:1101:22927:6644 1:N:0:104
GAATGAATGCAGAAATTGGCAAGATAATACTGCACCGATGGGAAATGATACTATCCTGAAACATGAGCAAATTGACCAGCCTCAGGATGTGAACTCATTTGCTGGAGGTCCCAGGGCTCTTTCAAGATAGTAAAAACAGTGACTTGTACAGCATAATGAAAAACCTAGGCATTGATTTTGAAGACATCAGACACATGCAGAATGAAAAATTTTTCAGAAATGATTTTTCTGGTGAGGTTGACTTCAGAGAA
+
1A?AAF1@DFFFFGFFGGGGFGACGHBG3GBGHGHHE0AEECBBGGGBBHHFF2AFHFFBFGBEGBGFG0CH1E1BCCFFGFHECG@@F@F2EGGHFHHGFH1G1BG/E>GG1FFGEFCBDGHBG2>GBFGBHBB<E/G111>GGH1DHFDGFBG1GH21FGAAEGHBFGFGHDGHHHHHGHHHEFFGHFDGFHHFHHF1FGHGFDDGAF/GDFHFGDDG0D0<0CCCCGHBG:GACC/CFFFBFFBFGCB
@M05620:46:000000000-D9D58:1:1101:10330:6652 1:N:0:104
GAATGAATGCAGAAATTGGCAAGATAATACTGCACCGATGGGAAATGATACTATCCTGAAACATGAGCAAATTGACCAGCCTCAGGATGTGAACTCATTTGCTGGAGGTCCCAGGGCTCTTTCAAGATAGTAAAAACAGTGACTTGTACAGCATAATGAAAAACCTAGGCATTGATTTTGAAGACATCAGACACATGCAGAATGAAAAATTTTTCAGAAATGATTTTTCTGGTGAGGTTGACTTCAGAGAA
+
CBCCCFFFFFFFGGGGGGGGGGGHHHHHHHHHHHHHGEGGGHHHHHHHHHHHHHHHHHHHHHHHHHHHHHHHHHHHHHHHGHHGHHGHGGHHHHHHHHHHHHHHHHHGGHHHHHGGGHHHHHHHHHHHHHHHHHHHGHHHHHHHHHHHHHHHGHHGHHHHHHHGFHHHHHGHHHHHHHHHGGHHHHHHGFGGHFHHGFHHHHHHHHHHFHHHHHHFHHHFFGHHHHHHHHHHHHH;.CGHBGFGGGGFGGB
@M05620:46:000000000-D9D58:1:1101:9414:6674 1:N:0:104
GAATGAATGCAGAAATTGGCAAGATAATACTGCACCGATGGGAAATGATACTATCCTGAAACATGAGCAAATTGACCAGCCTCAGGATGTGAACTCATTTGCTGGAGGTCCCAGGGCTCTTTCAAGATAGTAAAAACAGTGACTTGTACAGCATAATGAAAAACCTAGGCATTGATTTTGAAGACATCAGACACATGCAGAATGAAAAATTTTTCAGAAATGATTTTTCTGGTGAGGTTGACTTCAGAGAA
+
BBCBAFFFFFFFGGGGGGGGGGGHHHHHHHHHHHHHGEGGGHHHHHHHHHHHGHHHHHHHHHHHHHHHHHHHHHHHHHHHGHHHGHGHHHHHHHHHHHHHHHHHHHHGGHFH3@FGA0?FGH44FE3?43BDGHHHD/2??34BF3?3?FB2233D?33DGHH/EC22F22@FD11FGH1/G1100?11111<00<1<1<=F1>1DHHHHHHHH/0<0DHF<0:CHHH/00C0/:;C:G//09C9090:/;
@M05620:46:000000000-D9D58:1:1101:23675:6693 1:N:0:104
GAATGAATGCAGAAATTGGCAAGATAATACTGCACCGATGGGAAATGATACTATCCTGAAACATGAGCAAATTGACCAGCCTCAGGATGTGAACTCATTTGCTGGAGGTCCCAGGGCTCTTTCAAGATAGTAAAAACAGTGACTTGTACAGCATAATGAAAAACCTAGGCATTGATTTTGAAGACATCAGACACATGCAGAATGAAAAATTTTTCAGAAATGATTTTTCTGGTGAGGTTGACTTCAGAGAA
+
CCCCDFFFFFFFGGGGGGGGGGGHHHHHHHHHHHHHGGGGGHHHGHHHHHHHHHHHHHHHHHGHHHHHHHHHHHHHHHHHGHHHGHGHHGHHHHHHHHHHHHHHHHHGGHHHBGGGGHEFHHGBHHGGHHHHHHHHDGGFHFFDHHHHGDFHFHFHHHFHHHHDGFGGHHGGHGHHHHHGFHHHHFHG1FGHBFCGFFDGHFBFDHHHHHHHHHFFGDHFHDGGHHHHHGFHHHGFHHHGGGFGFBFCFFF
@M05620:46:000000000-D9D58:1:1101:8498:6711 1:N:0:104
GAATGAATGCAGAAATTGGCAAGATAATACTGCACCGATGGGAAATGATACTATCCTGAAACATGAGCAAATTGACCAGCCTCAGGATGTGAACTCATTTGCTGGAGGTCCCAGGGCTCTTTCAAGATAGTAAAAACAGTGACTTGTACAGCATAATGAAAAACCTAGGCATTGATTTTGAAGACATCAGACACATGCAGAATGGAAAATTTTTCAGAAATGATTTTTCTGGTGAGGTTGACTTCAGAGAA
+
CCCCCFFFFFFFGGGGGGGGGGGHHHHHHHHHHHHHGFGGGHFHHHHHHHHHHHHHHFHHHHHHHHHHHHHHHHHHHHHHGHHHGHGHHGHHHHHHHHHHHHHHHGHGGHBGBEFGA?/?FH4BGD3B43BBFHHHE/??GFF4D3B3?3??2?3FGGGHHHHGG2<2GC<CGF<?GHHGCHFDC0<11<1100011<11<GBF/CGHHFHHGHC<<0DGB000GHHH/00C;/0;G:GB/:0F09009/:
@M05620:46:000000000-D9D58:1:1101:18582:6714 1:N:0:104
GAATGAATGCAGAAATTGGCAAGATAATACTGCACCGATGGGAAATGATACTATCCTGAAACATGAGCAAATTGACCAGCCTCAGGATGTGAACTCATTTGCTGGAGGTCCCAGGGCTCTTTCAAGATAGTAAAAACAGTGACTTGTACAGCATAATGAAAAACCTAGGCATTGATTTTGAAGACATCAGACACATGCAGAATGAAAAATTTTTCAGAAATGATTTTTCTGGTGAGGTTGACTTCAGAGAA
+
BBBBBFFFDFFFBGCFGGFCFGEGHGHHHHHHHGHFEE2EEGFGEHGDGHHHGHHHHHHHHHHHHHHHHHHHHHGHHHHGGHHHFHGGHGHHHHHFHHHHGGGHHHHGGHHHHHGGGHHHHHHHHHGHHHHHHHHHGHHHHHHHHHHHHHHHHHHHHHHHHHHGGHHHHHHHHHHHHHHHGHHHHHHHHHHHHHHHHHGHHHHGHGHHGHHHHHHHHHHHHHHHHHHHHHHHHHHHHHHHHHGGGGGGGFF
@M05620:46:000000000-D9D58:1:1101:16415:6729 1:N:0:104
GAATGAATGCAGAAATTGGCAAGATAATACTGCACCGATGGGAAATGATACTATCCTGAAACATGAGCAAATTGACCAGCCTCAGGATGTGAACTCATTTGCTGGAGGTCCCAGGGCTCTTTCAAGATAGTAAAAACAGTGACTTGTACAGCATAATGAAAAACCTAGGCATTGATTTTGAAGACATCAGACACATGCAGAATGAAAAATTTTTCAGAAATGATTTTTCTGGTGAGGTTGACTTCAGAGAA
+
ABBBAFFFFFFFGGGCGGGGGGGHHHHHHGFGFHGHEEEGDHFFHHHFGHHHBGHHHHHHFHHHHHGGHHFHGHHFHFHHGHHEFGFGHGGGHHHHHHHHHFFG3FHDEFHGHHGGGHGHGHHHHFFFHHFDGHHHGHHHHHHHHHHHBHHHHHBHHHHGHGGGGHHHHHHGHHHHHHHHGHHDGHHGHHHHHHHHGFHGGFFFGGGHGFCBGHHGHGFCHHHGHHFBGHGHHHHHGGHHHHGGFGGFGFF
@M05620:46:000000000-D9D58:1:1101:11787:6733 1:N:0:104
GAATGAATGCAGAAATTGGCAAGATAATACTGCACCGATGGGAAATGATACTATCCTGAAACATGAGCAAATTGACCAGCCTCAGGATGTGAACTCATTTGCTGGAGGTCCCAGGGCTCTTTCAAGATAGTAAAAACAGTGACTTGTACAGCATAATGAAAAACCTAGGCATTGATTTTGAAGACATCAGACACATGCAGAATGAAAAATTTTTCAGAAATGATTTTTCTGGTGAGGTTGACTTCAGAGAA
+
CBCCCFFFFFFFGGGGGGGGGGGGHHHHHHHHHHHHEEEGGHHHHHHHHHHHHHHHHHHHHHHHHHHHHHHHHHHHHHGHGHHHHGGHHHHHHHHHHHHHHHHHHHHGGHHHHHGGGHHHHHHHHHHHHHHHHHHHGHHHHHHHHHHHHHHHHHHGHGHHHHHGGHHHHHHHHHHHHHHHGHHGHHHHHHHHHHHHHHHHGHHGGGHHHHHHHHHHHHGHHHGHHHHHHHHGHHHCGHHHHHGGGGGGGGF
@M05620:46:000000000-D9D58:1:1101:6919:6757 1:N:0:104
GAATGAATGCAGAAATTGGCAAGATAATACTGCACCGATGGGAAATGATACTATCCTGAAACATGAGCAAATTGACCAGCCTCAGGATGTGAACTCATTTGCTGGAGGTCCCAGGGCTCTTTCAAGATAGTAAAAACAGTGACTTGTACAGCATAATGAAAAACCTAGGCATTGATTTTGAAGACATCAGACACATGCAGAATGAAAAATTTTTCAGAAATGATTTTTCTGGTGAGGTTGACTTCAGAGAA
+
CABCCFFFFFFFGGGGGGGGGGFHHHHHHHHHHHHHEEGGGHHHGHHFHHHHHHHHHHHHHHHHHHGHHHHHHHHHHHHHGHHHGHFFGGHHHHHHHHHHHHHHHHHGGHHHHHGGGHHHHHHHHHHHHHHHHHHHGHHHHHHHHHHHHHHHHHHHHHHHHHHGGHHHHHHHHHHHHHHHGHHHHHHHHHGHHHHHHHHHHHHHFHHHHHGHHHHHHHHHHHHHHHHHHHHHHHHHHHHHHHGGGGGFGGF
@M05620:46:000000000-D9D58:1:1101:11245:6808 1:N:0:104
GAATGAATGCAGAAATTGGCAAGATAATACTGCACCGATGGGAAATGATACTATCCTGAAACATGAGCAAATTGACCAGCCTCAGGATGTGAACTCATTTGCTGGAGGTCCCAGGGCTCTTTCAAGATAGTAAAAACAGTGACTTGTACAGCATAATGAAAAACCTAGGCATTGATTTTGAAGACATCAGACACATGCAGAATGAAAAATTTTTCAGAAATGATTTTTCTGGTGAGGTTGACTTCAGAGAA
+
CBCCCFFFFFFFGGGGGGGGGGGHHHHHHHHHHHHHGEGGGHHHHHHHHHHHHHHHHHHHHHHHHHHHHHHHHHHHHHHHGHHHGHFHHGHHHHHHHHHHHHHHHHHGGHHHHHGGGHHHHHHHHHHHHHHHHHHHGHHHHHHHHHHHHHHHHHHHHHHGHHHGGHHHHHHHHHHHHHHHGGHHHHHHHHHHHHHHHHHHGHHHGGHHHHHHHHHHHHHHHHEHHHHHHHHHHHHCGHHHHHGGGGGGGGF
@M05620:46:000000000-D9D58:1:1101:11267:6811 1:N:0:104
GAATGAATGCAGAAATTGGCAAGATAATACTGCACCGATGGGAAATGATACTATCCTGAAACATGAGCAAATTGACCAGCCTCAGGATGTGAACTCATTTGCTGGAGGTCCCAGGGCCTTTTTAAGATAGTAAAAACAGTTACTTGGACCGCATTATTAAAAACCTAGGCATTTATTTTGAAGACCTTCGACACATTCAGAATGAAAAATTTTTCAGAAATGATTTTTCTGGTTGGGTTTACTTCAGAGAA
+
BABBBFFFFFFFGGGGGGGGFFFHHHHHHHHHHGHHGEGGFHFFEGHHHHHHFHHHHHFFHHHHHHHGHHHHHHFHHHHHGHHHHHBGHHHHHHHHHHHHHHGHFGHGGHHH3BFGA//3BG3/B34443444?4GGA244444B322B2//<</2@22@2FDAE011<?11F111@GH1<<=1<0<11..<.-/<0=0000000<0DG.CHHHCCC0<CC000<GGH:00;00.9;:E./00;00000/;
@M05620:46:000000000-D9D58:1:1101:20118:6827 1:N:0:104
GAATGAATGCAGAAATTGGCAAGATAATACTGCACCGATGGGAAATGATACTATCCTGAAACATGAGCAAATTGACCAGCCTCAGGATGTGAACTCATTTGCGACTTGTACAGCATAATGAAAAACCTAGGCATTGATTTTCCCAGGGCTCTTTCAAGATAGTAAAAACAGTGACTTGTACAGCATAATGAAAAACCTAGGCATTGATTTTGAAGACATCAGACACATGCAGAATGAAAAATTTTTCAGAA
+
BABCCFFFFFFFGGGGGGGGGGGHHHHHHHHHHHHHGGGGGHHHHHHGHHHHHHHHHHHHHHHHHHHHHHHHHHHHHHHHGHHHHHGHHGHHHHHHHHHHHHG/>EEGHFFBECCF?EGE4B??GE>EFFGCHGDFHDFGHF3FGFGGA0?B?33FG22FGH@GGD>FCAC??1<<GDH1<GB1GDG11=1F1G0.<011>CHHEDGDG0=GA<0<//;:C00C//:CGH0GFC:0;:FB.:/CFFFBBBF
@M05620:46:000000000-D9D58:1:1101:11259:6830 1:N:0:104
GAATGAATGCAGAAATTGGCAAGATAATACTGCACCGATGGGAAATGATACTATCCTGAAACATGAGCAAATTGACCAGCCTCAGGATGTGAACTCATTTGCTGGAGGTCCCAGGGCTCTTTCAAGATAGTAAAAACAGTGACTTGTACAGCATAATGAAAAACCTAGGCATTGATTTTGAAGACATCAGACACATGCAGAATGAAAAATTTTTCAGAAATGATTTTTCTGGTGAGGTTGACTTCAGAGAA
+
AAAAAF5BBBDFGCGGGGGGCGGFHCGHFHHHHHHHGAEGEHBECFHFH5GH5GHHH3A3FGGHG3FHBFHGHHFHH3FGGHHCHHGHHHHHEHGH3FHHHHHHHFFGGHHHFFF?EHHHHHHHHHHGDGGFGHBEFHHHHGHHHFHFHBFFFGFFHHBDGFFFGHFHEH1GHFFHHHHGABB1FCGHDGFHFHCGHHHDDGFFG0<D.<GHHHHFHGD/D=0CGHHHHH0GHHFCFHGBCCFFGBF0B/B
@M05620:46:000000000-D9D58:1:1101:24423:6830 1:N:0:104
GAATGAATGCAGAAATTGGCAAGATAATACTGCACCGATGGGAAATGATACTATCCTGAAACATGAGCAAATTGACCAGCCTCAGGATGTGAACTCATTTGCTGGAGGTCCCAGGGCTCTTTCAAGATAGTAAAAACAGTGACTTGTACAGCATAATGAAAAACCTAGGCATTGATTTTGAAGACATCAGACACATGCAGAATGAAAAATTTTTCAGAAATGATTTTTCTGGTGAGGTTGACTTCAGAGAA
+
CCCCCFFFFFFFGGGGGGGGGGGHHHHHHHHHHHHHGGGGGHHHHHHHHHHHHHHHHHHHHHHHHHHHHHHHHHHHHHHHGHHHGGGHHGGGHHHHHHHHHHHHHHHGGHHHHHGGGHHHHHHHHHHHHHHIHHHHGHHHHHHHHHHHHHHHHHHHHHHHHHHGGHHHHHHHHHHHHHHHGHHHHHHHHHHHHHHHHHGHHHHHHHHHHHHHHHHHHHHHHHHHHHHHHHHHHHHHHHHHHHGHGGGGGGG
@M05620:46:000000000-D9D58:1:1101:11997:6920 1:N:0:104
GAATGAATGCAGAAATTGGCAAGATAATACTGCACCGATGGGAAATGATACTATCCTGAAACATGAGCAAATTGACCAGCCTCAGGATGTGAACTCATTTGCTGGAGGTCCCAGGGCTCTTTCAAGATAGTAAAAACAGTGACTTGTACAGCATAATGAAAAACCTAGGCATTGATTTTGAAGACATCAGACACATGCAGAATGAAAAATTTTTCAGAAATGATTTTTCTGGTGAGGTTGACTTCAGAGAA
+
BABBBFFFFFFFGGGGGGGGGGGGHFHHFHFHHHHHG?EEGHHHHHHGHHHHHHHHHFDFGHFHHHHHHHHHHHFGHHHHGHHFFHC3FGHFHHHGGHHHHHGHHGHFFHHHHHGGGHHHHHGHHHHHHHHHHHHHGHFFHHFHHHDGHHHHHHHHHHHEFGCDGHHHGHHHHHGHHHHHGHHH0FGHGHHGHHFFFHHHFFGHFFHGFHHHHHHHGHHGHFFHBGGHHHGHGHH;:CHHGHGGGGGBFFB
@M05620:46:000000000-D9D58:1:1101:22231:6949 1:N:0:104
GAATGAATGCAGAAATTGGCAAGATAATACTGCACCGATGGGAAATGATACTATCCTGAAACATGAGCAAATTGACCAGCCTCAGGATGTGAACTCATTTGCGACTTGTACAGCTTAATGAAAAACCTAGGCATTGATTTTCCCAGGGCTCTTTCAAGATAGTAAAAACAGTGACTTGTACAGCATAATGAAAAACCTAGGCATTGATTTTGAAGACATCAGACACATGCAGAATGAAAAATTTTTCAGAA
+
BACCCFFFFFFFGGGGGGGGGGGHHHHHHHHHHGHGEEFGGGHHHHFFHHHHHHHHHHGGHHGHHGFHHHHHHHHHHHGGGHHHFGGGHHHFHHHHFHHHHGGEEGGHHHHHHGHHHHHHHFHHGGGHHGGHFHHHFHHHHHGHFHGGGHGHHHHGHHGHHHGHHGHHGHF<GGHHHHHHHGGHHHHHHHHHHHHGGHHHHHHHHHFHHHHFEFGFHHHHGHHHHHHHHHHHHGHHFCGGGGGFFGGGGFF
@M05620:46:000000000-D9D58:1:1101:6986:6963 1:N:0:104
GAATGAATGCAGAAATTGGCAAGATAATACTGCACCGATGGGAAATGATACTATCCTGAAACATGAGCAAATTGACCAGCCTCAGGATGTGAACTCATTTGCTGGAGGTCACAGGGCGCTTTCATGATAGTAGAAACAGCAACGTGTACAGCATAATGATAAACCTAGTCAGTGATTTTGTAGACATCAGACACATGCAGAATGAAGAATTTTTCAGAAATGATGTTTCTGGTGAGGTTGACTTCAGAGAG
+
BBBBBFFFFFFFGGGGGFGGGGFFHHFHHHHHHHHHF2EGGGCGAGHFHBGGHHFHHHGHHHFHHHHHHHFGHHGHHHHHGHHBGH3GGHHHBHHHHHHHHHHHHHHGGH3FG31?1///?/?444B?44BG44BGGH20220/?/B2322@@22@@2@22@22F0111111111@11?101<F<11FH1110><1100=0<0<<00=CD00DH<00:;/00;C00<G0C00;C0.:/9C/090009;B/.
@M05620:46:000000000-D9D58:1:1101:11092:6973 1:N:0:104
GAATGAATGCAGAAATTGGCAAGATAATACTGCACCGATGGGAAATGATACTATCCTGAAACATGAGCAAATTGACCAGCCTCAGGATGTGAACTCATTTGCTGGAGGTCCCAGGGCTCTTTCAAGATAGTAAAAACAGTGACTTGTACAGCATAATGAAAAACCTAGGCATTGATTTTGAAGACATCAGACACATGCAGAATGAAAAATTTTTCAGAAATGATTTTTCTGGTGAGGTTGACTTCAGAGAA
+
CBBCCFFFFFFFGGGGGGGGGGGHHHHHHHHHHHHHEEEGGHFHGHHGHHHHHHHHHHHHGHGHHGHHGHHHHHHHHHGFGHHGGHGCGGGHHHHHHHHHHHHHHHHGGHHHHHGGGHHHHHHHHHHHHHHHHHHHGHHHHHHHHHHHHHHHHHHHHHHHHHHGGHHHHHHHHHHHHHHHGHHHHHHHHHHHHHHHHHHHHHHGFGHHHHHHHHHHHHHHHHHFHHHHHHHHHHHCGGHHHHGGGGGGGGG
@M05620:46:000000000-D9D58:1:1101:22480:6976 1:N:0:104
GAATGAATGCAGAAATTGGCAAGATAATACTGCACCGATGGGAAATGATACTATCCTGAAACATGAGCAAATTGACCAGCCTCAGGATGTGAACTCATTTGCTGGAGGTCCCAGGGCTCTTTCAAGATAGTAAAAACAGTGACTTGTACAGCATAATGAAAAACCTAGGCATTGATTTTGAAGACATCAGACACATGCAGAATGAAAAATTTTTCAGAAATGATTTTTCTGGTGAGGTTGACTTCAGAGAA
+
CCCCBFFFFFFFGGGGGGGGGGGHHHHHHHHHHHHHGFGGGHHHHHHHHHHHHHHHHHHHHHHHHHHHHHHHHHHHHHHHGHHHHHHHHGHHHHHHHHHHHHHHHHHGGHHHHGFGEHHFHFFHF?GGFHHHHHHHGHHFHHHGGFHHHGHHHHBHHHHFHHHGGHFFFHHHFHFHHHHGEDGHFHHHHHGFHHHHFHHHFHHGHFHHHGHGHHGGHBGGHHHHHHHHHHHFHHHHHHHGHHGGGFBBFFG
@M05620:46:000000000-D9D58:1:1101:7347:7008 1:N:0:104
GAATGAATGCAGAAATTGGCAAGATAATACTGCACCGATGGGAAATGATACTATCCTGAAACATGAGCAAATTGACCAGCCTCAGGATGTGAACTCATTTGCTGGAGGTCCCAGGGCTCTTTCAAGATAGTAAAAACAGTGACTTGTACAGCATAATGAAAAACCTAGGCATTGATTTTGAAGACATCAGACACATGCAGAATGAAAAATTTTTCAGAAATGATTTTTCTGGTGAGGTTGACTTCAGAGAA
+
CBBCCFFFFFFFGGGGGGGGGGGHHHHHHHHHHHHHEEEGGHGHHHHFHHHHHHHHHGHHHHHHHHHHHHHHHHHHHHHHGHHHHHGGGFGGHHHHHHHHHHHHHHHGGHHHHHGGGHHHHHGHHHHHHHHHHHHHGHHHHHHHHHHHHHHHHGHHHHHHHHHGGHHHHHHHHHHHHHHHGHHHHHHHHHHHHHHHHHHHHHHGDHHHHHHHHHHHHHHHHHHHHHHHHHHHHHHHHHHHGHGGGGGGGGG
@M05620:46:000000000-D9D58:1:1101:5696:7015 1:N:0:104
GAATGAATGCAGAAATTGGCAAGATAATACTGCACCGATGGGAAATGATACTATCCTGAAACATGAGCAAATTGACCAGCCTCAGGATGTGAACTCATTTGCGACTTGTACAGCATAATGAAAAACCTAGGCATTGATTTTGAAGACATCAGACACATGCAGAATGAAAAATTTTTCAGAAATGATTTTTCTGGTGAGGTTGACTTCAGAGAAGATCGGAAGAGCACACGTCTGAACTCCAGTCACTAATG
+
BBBABFFFFFFFGGGGGGGGGGFHHHHHHHHFHHHHEEEGGHGGFHHGFHHHHHHHHHHHHHHHHBGGFFGHHHFHHHGEFHHHGHFEGFHFHHHHHHFHHGF>E>AFGDEEGEGGHHHF43??BAGHBGH3GFF?G4GGFHGBF3?G3FGF2?22@GF2F<GHDDFG2@C?GHGH0<?DDGGHFHHHBFFGGE=F=FAFGFF0DDGGFDG/<//00C.EC:GAC/:;A@G:BEGGFG90CB00CFFBFGB
@M05620:46:000000000-D9D58:1:1101:9156:7027 1:N:0:104
GAATGAATGCAGAAATTGGCAAGATAATACTGCACCGATGGGAAATGATACTATCCTGAAACATGAGCAAATTGACCAGCCTCAGGATGTGAACTCATTTGCTGGAGGTCCCAGGGCTCTTTCAAGATAGTAAAAACAGTGACTTGTACAGCATAATGAAAAACCTAGGCATTGATTTTGAAGACATCAGACACATGCAGAATGAAAAATTTTTCAGAAATGATTTTTCTGGTGAGGTTGACTTCAGAGAA
+
BBBBBFFFFFFFGGFGGGGGGGGHHHHHHHHHHHHHEAEGGHHHHHHFHHHHHHHHHHHHHHHHFHFGHHHGHHFGHHHHGHHGFHFGGGHHHHHFEHHHHHHGFFGGGHHHHHGGGHHHHHHHHHHHFFHGHHHHGHHHHHHHHHHGHHHHHHHHHHHHHHHGGHHHHHHHHHHHHHHHGHHHHHHHHHHHHHHHGHHHHHGGGHHGFCHHHHHHHHHHHHFHHHHHHHHHHHHCCGHHHHGGGGGEGGF
@M05620:46:000000000-D9D58:1:1101:20102:7031 1:N:0:104
GAATGAATGCAGAAATTGGCAAGATAATACTGCACCGATGGGAAATTATACTATCCTGAAACATGAGCAAATTGACCAGCCTCAGGATGTGAACTCATTTGCTGGAGGTCCCAGGGCTCTTTCAAGATAGTAAAAACAGTGACTTGTACAGCATAATGAAAAACCTAGGCATTGATTTTGAAGACATCAGACACATGCAGAATGAAAAATTTTTCAGAAATGATTTTTCTGGTGAGGTTGACTTCAGAGAA
+
A?AAA1FFFFBFFGGGGEFGFGG1FGDGHHHHHHHHGEEFGHHCEFGGHHHHHHHHHGGBBGHGFBGHFEFGHGBGHHGHGHHFFHFHHHHHHHHHHGHHHHHH1>FEGHHH1FAFGHGFHFHGHFFHHGHHHHHFGHHHHGGGFFH1GHHHGHFHGFHFBFFCGGBFFGGHHF1FHG11/<FDHFGHB11FCGCFFFBG1<GHFF=0CCGFHHFH00</D0:GBGHHGHH0GHGFAGGBFFGGG0009CB
@M05620:46:000000000-D9D58:1:1101:20115:7049 1:N:0:104
GAATGAATGCAGAAATTGGCAAGATAATACTGCACCGATGGGAAATGATACTATCCTGAAACATGAGCAAATTGACCAGCCTCAGGATGTGAACTCATTTGCTGGAGGTCCCAGGGCTCTTTCAAGATAGTAAAAACAGTGACTTGTACAGCATAATGAAAAACCTAGGCATTGATTTTGAAGACATCAGACACATGCAGAATGAAAAATTTTTCAGAAATGATTTTTCTGGTGAGGTTGACTTCAGAGAA
+
BABBBBFFFFBDGECGGGFGFGGFHHHFHHHHFGHFE2EEEEGFHHHFHHHHHHHHGDFHHD3EAGGHGHHHHFBFHHHHGHHFHHFBFHHBGGG33FGHHHGFFFFGFHHHHCGGGAGHHHD44?FGHE44?FD3</B?3EDGHGHFH2BFFG?B2GHEHBH/<0G<C0GF<FB1GFHHG1FF00FHFFHFFFF1FHDBG01<<0DGAGFF0<G0<DD/==GHGHBG/0CHC/::.:CCGBFBFGBFG/9
@M05620:46:000000000-D9D58:1:1101:12648:7077 1:N:0:104
GAATGAATGCAGAAATTGGCAAGATAATACTGCACCGATGGGAAATGATACTATCCTGAAACATGAGCAAATTGACCAGCCTCAGGATGTGAACTCATTTGCTGGAGGTCCCAGGGCTCTTTCAAGATAGTAAAAACAGTGACTTGTACAGCATAATGAAAAACCTAGGCATTGATTTTGAAGACATCAGACACATGCAGAATGAAAAATTTTTCAGAAATGATTTTTCTGGTGAGGTTGACTTCAGAGAA
+
BABBBFFFFFFFGGFGGGGGGGGHHHHGHHGHGHGHGECEGHHHHHHGHFHHGHHHHEFHHHHHFHFHHHHHHHHHFHGGGFHFGHB3GGHGHHHF3FGHHHHHFGHGGHHHHHGGGHHHHHHHHHHHHHHGHHHHGHHHHHHHHGHFHHHHHHHHHHHGFBFGGHHHGHHFFHDHHGHHEGHHGGHHHHHGHHHHHHHHHGHHGBGHHFHHHHHHHHHGHHHFCGHHHGHHHBGCGGHHHHGGGGGBFGF
@M05620:46:000000000-D9D58:1:1101:5601:7106 1:N:0:104
GAATGAATGCAGAAATTGGCAAGATAATACTGCACCGATGGGAAATGATACTATCCTGAAACATGAGCAAATTGACCAGCCTCAGGATGTGAACTCATTTGCTGGAGGTCCCAGGGCTCTTTCAAGATAGTAAAAACAGTGACTTGTACAGCATAATGAAAAACCTAGGCATTGATTTTGAAGACATCAGACACATGCAGAATGAAAAATTTTTCAGAAATGATTTTTCTGGTGAGGTTGACTTCAGAGAA
+
BABBCFFFFFFFGGGGGGGGGGGHHHHHHHHHHHHHFEFGGHGHHHHHHHHHHHHHHHHHHHHHHHGHHHHHHHHHHHHHGHHHHHGHGGHGHHHHHHHHHHHHHHHGGHHHHHGGGHGHHHHHHHHHHHHHHHHHGHHHHHHHHHHHHHHHHHHHHHHHHHHGGHHHHHHHHHHHHHHHGHHHHHHHHHHHHHHHHHHHHHHGFGHHGHHHHHHHHGHHHHGHHGGHHHHHHHGHHHHHHHGGGGGFGGG
@M05620:46:000000000-D9D58:1:1101:23491:7194 1:N:0:104
GAATGAATGCAGAAATTGGCAAGATAATACTGCACCGATGGGAAATGATACTATCCTGAAACATGAGCAAATTGACCAGCCTCAGGATGTGAACTCATTTGCTGGAGGTCCCAGGGCTCTTTCAAGATAGTAAAAACAGTGACTTGTACAGCATAATGAAAAACCTAGGCATTGATTTTGAAGACATCAGACACATGCAGAATGAAAAATTTTTCAGAAATGATTTTTCTGGTGAGGTTGACTTCAGAGAA
+
CCCCCFFFFFFFFGGGGGGGGGGHHHHHHHHHHHHHGGGGGHFHHHHHHHHHHHHHHHHHHHHHHHHHHHHHHHHHHHHHGHHHGGGHHGGGHHHHHHHHHHHHHHHGGHHHHHGGGHHHHHHHHHHHHHHHHHHHGHHHHHHHHHHHHHHHHHHHHHHHHHHGGHHHHHHHHHHHHHHHGHHHHHHHHHHHHHHHHHHHHHHHHHHFHHHHHHHHHHHHHHHHHHHHHHHHHHHHHHHHHHGGGGGGGGF
@M05620:46:000000000-D9D58:1:1101:19267:7213 1:N:0:104
GAATGAATGCAGAAATTGGCAAGATAATACTGCACCGATGGGAAATGATACTATCCTGAAACATGAGCAAATTGACCAGCCTCAGGATGTGAACTCATTTGCTGGAGGTCCCAGGGCTCTTTCAAGATAGTAAAAACAGTGACTTGTACAGCATAATGAAAAACCTAGGCATTGATTTTGAAGACATCAGACACATGCAGAATGAAAAATTTTTCAGAAATGATTTTTCTGGTGAGGTTGACTTCAGAGAA
+
AABABFFFFFFFGGGGGGGGF4FFHHHHHHHHHHHHGGGGGHHHEGHFHHHHHHHHHGBHHHGHGFGHHFHGHHFHHHHHGHHHHHFHHHHHHHHHHHHHHHHHHHHGGHHHHHGGGHHHHHHHHHFGHHHHHHHHGHHHHHHHHHHHHHHHHHHHHGHHHFHGGHHHGHGHHFHHHHHHGHHHHHHHHHHGHHFHHHHHHHHHHHHHFGHHHHHHHHGBGHFHHHHHHHHHHHGHHHHHHHGGGEFFGGG
@M05620:46:000000000-D9D58:1:1101:23806:7331 1:N:0:104
GAATGAATGCAGAAATTGGCAAGATAATACTGCACCGATGGGAAATGATACTATCCTGAAACATGAGCAAATTGACCAGCCTCAGGATGTGAACTCATTTGCTGGAGGTCCCAGGGCTCTTTCAAGATAGTAAAAACAGTGACTTGTACAGCATAATGAAAAACCTAGGCATTGATTTTGAAGACATCAGACACATGCAGAATGAAAAATTTTTCAGAAATGATTTTTCTGGTGAGGTTGACTTCAGAGAA
+
CACCCFFFFFFFGGGGGGGGGGGHHHHHHHHHHHHHGGGGGHHHHHHHHHHHHHHHHHHHHHHHHHHHHHHHHHHHHHHHGHHHGHHHHHHGHHHHHHHHHHHHGHHGGHHHHHGGGHHHHHHHHHHHHHGHHHHHGHHHHHHHHHHHHHHHHHHHHHHHHHHGGHHHHHHHHHHHHHHHGHHHHHHHHHHHHHHHHHHHHHHHHHHHHHHHHHHHHHHHHHHGHHHHHHHHHHHHHHHHHHGGGGGGGGG
@M05620:46:000000000-D9D58:1:1101:11271:7359 1:N:0:104
GAATGAATGCAGAAATTGGCAAGATAATACTGCACCGATGGGAAATGATACTATCCTGAAACATGAGCAAATTGACCAGCCTCAGGATGTGAACTCATTTGCTGGAGGTCCCAGGGCTCTTTCAAGATAGTAAAAACAGTGACTTGTACAGCATAATGAAAAACCTAGGCATTGATTTTGAAGACATCAGACACATGCAGAATGAAAAATTTTTCAGAAATGATTTTTCTGGTGAGGTTGACTTCAGAGAA
+
CBCCCFFFFFFFGGGGGGGGGGGHHHHHHHHHHHHHGEGGGHFHHHHGHHHHHHHHHHHHHHHHHGHHHHHHHHHHHHHHGHHHHHGHHGHHHHHHHHHHHHHHHHHGGHHHHHGGGHHHHHHHHHHHHHFHHHHHGHHHGHHHHHHHHGGHHHHHHHHHHHHGGHHHHHHHHHHHHHHHGHHHHHHHHFHHHHHHGHHHHHHHGHHHHHHHHHHHGGHHHHHHHHHHHHHHHHGCGHHHGHGGGFGGGGG
@M05620:46:000000000-D9D58:1:1101:21468:7366 1:N:0:104
GAATGAATGCAGAAATTGGCAAGATAATACTGCACCGATGGGAAATGATACTATCCTGAAACATGAGCAAATTGACCAGCCTCAGGATGTGAACTCATTTGCTGGAGGTCCCAGGGCTCTTTCAAGATAGTAAAAACAGTGACTTGTACAGCATAATGAAAAACCTAGGCATTGATTTTGAAGACATCAGACACATGCAGAATGAAAAATTTTTCAGAAATGATTTTTCTGGTGAGGTTGACTTCAGAGAA
+
BABBBFFFFFFFGFGGGGGGGGGHHHHHHHHHHHHHGGGGGHHHHHHHHHHHGHHHHHHHHHHHHHHHHHHHHHHHHHHHGHHHHHHHHGHHHHHHHHHHHHHHHHHGGHHHHHGGGHHHHHHHHHHHHHHHHHHHGHHHHGHHHHHHHHHHHHHHHHHHHHHGGHHHHHHHHHHHHHHHGHHGHHHHHHHHFHGHHHHHHHHHHHGHHHHHHHHHHFHGHHGHHHHHGHHHHHHHGHHHHHGGGGGGGGG
@M05620:46:000000000-D9D58:1:1101:21451:7378 1:N:0:104
GAATGAATGCAGAAATTGGCAAGATAATACTGCACCGATGGGAAATGATACTATCCTGAAACATGAGCAAATTGACCAGCCTCAGGATGTGAACTCATTTGCTGGAGGTCCCAGGGCTCTTTCAAGATAGTAAAAACAGTGACTTGTACAGCATAATGAAAAACCTAGGCATTGATTTTGAAGACATCAGACACATGCAGAATGAAAAATTTTTCAGAAATGATTTTTCTGGTGAGGTTGACTTCAGAGAA
+
BBBBBFFFFFFFGGGGGGGGGGGHHHHHHHFHHGGHGFGGGHGHGHHHHHHHHHHHHGHHGHEHHHHHHHGGHHHHHHHHGHHHHGGFGGHHEHHHHHHHHHHHGGHFGHHHHHGGGHHHHGHHFFHHHHHFHFHHGHHHHHHGHHHEHHGGHHHHHHHHHHHGGGHHGFHHGHHHHHHHGHHHHHHHHHHHGHHHHHHHHHHHHHHHHHGHHHHHHGGHHHHHHHFHFHHHHHHFHHHFHHGGGGGGGGF
@M05620:46:000000000-D9D58:1:1101:26248:7402 1:N:0:104
GAATGAATGCAGAAATTGGCAAGATAATACTGCACCGATGGGAAATGATACTATCCTGAAACATGAGCAAATTGACCAGCCTCAGGATGTGAACTCATTTGCTGGAGGTCCCAGGGCTCTTTCAAGATAGTAAAAACAGTGACTTGTACAGCATAATGAAAAACCTAGGCATTGATTTTGAAGACATCAGACACATGCAGAATGAAAAATTTTTCAGAAATGATTTTTCTGGTGAGGTTGACTTCAGAGAA
+
CCCCBFFFFFFFGGGGGGGGGGGHHHHHHHHHHHHHGFGGGHFHHHHHHHHHHHHHHHGHHHHHHHHHHHHGHHHHHHHHGHHHHHHHHHHHHHHHHHHHHHHHHHHGGHHHHHGGGHHHHHHHHHHHHHHHHHHHGHHHHHHHHHHHHHHHHHHHHHHHHHHGGHHHHHHHHHHHHHHHGHHHHHHHHHHHHHHHHHHHHHHHHGHHHHHHHHHHHHHHHHGHHHHHHHHHHHHHHHHHHHGGGGGGGGF
@M05620:46:000000000-D9D58:1:1101:23335:7434 1:N:0:104
GAATGAATGCAGAAATTGGCAAGATAATACTGCACCGATGGGAAATGATACTATCCTGAAACATGAGCAAATTGACCAGCCTCAGGATGTGAACTCATTTGCTGGAGGTCCCAGGGCTCTTTCAAGATAGTAAAAACAGTGACTTGTACAGCATAATGAAAAACCTAGGCATTGATTTTGAAGACATCAGACACATGCAGAATGAAAAATTTTTCAGAAATGATTTTTCTGGTGAGGTTGACTTCAGAGAA
+
BCCCCFFFFFFFGGGGGGGGGGGHHHHHHHHHHHHHGGGGGHGHHHHHHHHHHHHHHHGHHHHHHGHHHHHHHHHHHHHHGHHHHHHHHGHHHHHHHHHHHHHHHHHGGHHHHHGGGHHHHHHHHHHHHHHHHHHHGHHHHHGHHGHHHHHHHHHHHHHHFFHGGHHHHHHHHHHHHHHHGGHHHHHFFHHHFHHGHHHHGHHHHHHHHHHGHGHHHGFHHHHHHHHGHHHHCGFHHHFHHHGGGGGGGGF
@M05620:46:000000000-D9D58:1:1101:20400:7437 1:N:0:104
GAATGAATGCAGAAATTGGCAAGATAATACTGCACCGATGGGAAATGATACTATCCTGAAACATGAGCAAATTGACCAGCCTCAGGATGTGAACTCATTTGCTGGAGGTCCCAGGGCTCTTTCAAGATAGTAAAAACAGTGACTTGTACAGCATAATGAAAAACCTAGGCATTGATTTTGAAGACATCAGACACATGCAGAATGAAAAATTTTTCAGAAATGATTTTTCTGGTGAGGTTGACTTCAGAGAA
+
CCCCCFFFFFFFGGGGGGGGGGGHHHHHHHHHHHHHGGGGGHGHHHHHHHHHHHHHHHHHHHHHHHGHHHHHHHHHHHHGGHHHHHHHHFGGHHHHHHHHHHHHHHHGGHHHHHGGGHHHHHHHHHHHHHHHHHHHGHHHHHHHHHHHHHHHHHHHHHHHHHHGGHHHHHHHHHHHHHHHGHHHHHHHHHHHHHHHHHHHHHHHHHHHHHHHGHHHHHHGHHHHHHHHHHHHHHHHHHHHHHGGGGGGGGG
@M05620:46:000000000-D9D58:1:1101:11752:7448 1:N:0:104
GAATGAATGCAGAAATTGGCAAGATAATACTGCACCGATGGGAAATGATACTATCCTGAAACATGAGCAAATTGACCAGCCTCAGGATGTGAACTCATTTGCTGGCGGTGGCATCTTTCTTGCAAGTTAGAACAGACAGTTACACAGCCTGCATAATGACCTACCTAGGCATTGTTATGGCATCCGTCACATACAGGCAGAATGATTTTTCTGTCATGATTGATCTGGCGAGGGTGACTTCAGTGAGGGTC
+
AAAAAFFFFFDFFGGGGGFGGGGGHGFHFHHFGHFHEEEGGHHHFHHGHHHHHHGHHGHGHHHHHHHGHGHHHHHHHHHHGHHGHGBGGBFGHHGHHGHBGHFGG1/////023334BF4?333BF34B?3EGC320B2B33B322B//20<22@F22>222@001?100?<G1111111.>100.<>E.D0<DG0/..<CG00C:000;;0;00=00=0;00;;C000-----.;.9;000000;0..9/
@M05620:46:000000000-D9D58:1:1101:11732:7457 1:N:0:104
GAATGAATGCAGAAATTGGCAAGATAATACTGCACCGATGGGAAATGATACTATCCTGAAACATGAGCAAATTGACCAGCCTCAGGATGTGAACTCATTTGCTGGAGGTCCCAGGGCTCTTTCAAGATAGTAAAAACAGTGACTTGTACAGCATAATGAAAAACCTAGGCATTGATTTTGAAGACATCAGACACATGCAGAATGAAAAATTTTTCAGAAATGATTTTTCTGGTGAGGTTGACTTCAGAGAA
+
CCCCCFFFFFFFGGGGGGGGGGGHHHFHHHHHHHHHGEGGGHHHHGHGHHHHHHHHHHHHHHHHHHHHHHHGHHFHHHHHGHHHHHHHHHHHHHHHHHHHHHHHHHHGGHHHHGGGGHHHHHHHHHHHGHHHHHHHGHHHHGHHHHHHHHHHHHHHHHHHGHHGGHHHHHHHHHHHHHHHGHHHHHHHFBDHHHGHHHHHHHHGGFHGFGGHHHHHHHHHHHGHHHHHGHHHHHHGFGHHFHGGGGGFGGG
@M05620:46:000000000-D9D58:1:1101:11184:7487 1:N:0:104
GAATGAATGCAGAAATTGGCAAGATAATACTGCACCGATGGGAAATGATACTATCCTGAAACATGAGCAAATTGACCAGCCTCAGGATGTGAACTCATTTGCTGGAGGTCCCAGGGCTCTTTCAAGATAGTAAAAACAGTGACTTGTACAGCATAATGAAAAACCTAGGCATTGATTTTGAAGACATCAGACACATGCAGAATGAAAAATTTTTCAGAAATGATTTTTCTGGTGAGGTTGACTTCAGAGAA
+
BABCCFFFFFFFGGGGGGGGGGGHHHHHHHHHHHHHGAFGGHHHHHHFHHHHHHHHHHHHHHHHHHHHHHHHHHHHHHHHGHHHHHHHHGHHHHHHHHHHHHHHHHGGGHHHHHGGGHHHHHHHHHHHHHHHHHHHGHHHHHHHHHHHHHHHHHHHHHHHHHHGGHHHHHHHHHHHHHHHGHHHHHHHHHHHHHHHHHHHHGHHHHHHHHHHHHHHHHHHHHHHHHHHHHHHHHGCFGHHHHGGGGGFFFB
@M05620:46:000000000-D9D58:1:1101:26691:7487 1:N:0:104
GAATGAATGCAGAAATTGGCAAGATAATACTGCACCGATGGGAAATGATACTATCCTGAAACATGAGCAAATTGACCAGCCTCAGGATGTGAACTCATTTGCTGGAGGTCCCAGGGCTCTTTCAAGATAGTAAAAACAGTGACTTGTACAGCATAATGAAAAACCTAGGCATTGATTTTGAAGACATCAGACACATGCAGAATGAAAAATTTTTCAGAAATGATTTTTCTGGTGAGGTTGACTTCAGAGAA
+
AAAAAFFFFFFFGGCGGBGG1GCGHHHHFHHHHGHHG0FGGHFHFFGBFGHGGGHHHGH1GHHHAGFGHGHHFFGGHFGHGHHFHBGGGFGBGHHHHHHHHHHHFHFCEGHFHHGGGGHHHHHHHHHGFDGFHHHHGHHFHHHHHHGHFHHHHHHHHHGHHHHCGHGFGHHHHHHHHHHHGHHHGGHHHGFFHHHHHHHGBGEGHHHGFGGHHHHHHHFGHFEHHHGGHFHCFHHHFFHGFHGGGGGGGFF
@M05620:46:000000000-D9D58:1:1101:22036:7491 1:N:0:104
GAATGAATGCAGAAATTGGCAAGATAATACTGCACCGATGGGAAATGATACTATCCTGAAACATGAGCAAATTGACCAGCCTCAGGATGTGAACTCATTTGCTGGAGGTCCCAGGGCTCTTTCAAGATAGTAAAAACAGTGACTTGTACAGCATAATGAAAAACCTAGGCATTGATTTTGAAGACATCAGACACATGCAGAATGAAAAATTTTTCAGAAATGATTTTTCTGGTGAGGTTGACTTCAGAGAA
+
BBCCBFFFFFFFGGGGGGGGGGFFHHHHHHHHHHHHGEGGGHGHHHHHHHHHHHHHHHHHHHHHHHHHHHHHHHHHHHHHGHHHHHHHHGHHGHHHHHHHHHHHHHHGGHHHHHGGGHHHHHHHHHHHHHHHHHHHGHHHHHHHHHHHGHHHHHHHHHHHHHHGGHHHHHHGHHHHHHHHGHHHHHHHHHHHHHHHHHHHHHHGGHHHHHHHHHHHHHHHHHHHHHHHHHHHHHHHHHHHHHGGGGGGGGF
@M05620:46:000000000-D9D58:1:1101:4152:7521 1:N:0:104
GAATGAATGCAGAAATTGGCAAGATAATACTGCACCGATGGGAAATGATACTATCCTGAAACATGAGCAAATTGACCAGCCTCAGGATGTGAACTCATTTGCTGGAGGTCCCAGGGCTCTTTCAAGATAGTAAAAACAGTGACTTGTACAGCATAATGAAAAACCTAGGCATTGATTTTGAAGACATCAGACACATGCAGAATGAAAAATTTTTCAGAAATGATTTTTCTGGTGAGGTTGACTTCAGAGAA
+
ABBAAFFFFFFFGGGGGGGGGGGHHHHHHHHHHGHHGEGGGHGHHHHHHGHHHHHHHHFHHHHHHGGHHHCFGHGHHGGHGHHHHHGHHGHGHHHHHHHHHHHHHHHEGHHHHHGGGHHHHHHHHHFHFHHHHGGHGHHHHHHHHHHHHGHGHHHHHHHHFHHGGHHHHHHHHHHHHHHHGHHHHHGHHGHHHHHHHHHGGHHHDGHFGGFHHHHHHGHHHHHHHHHHHHHFGFHHHHHHHHGGGGGFFFB
@M05620:46:000000000-D9D58:1:1101:11114:7611 1:N:0:104
GAATGAATGCAGAAATTGGCAAGATAATACTGCACCGATGGGAAATGATACTATCCTGAAACATGAGCAAATTGACCAGCCTCAGGATGTGAACTCATTTGCGACTTGTACAGCATAATGAAAAACCTAGGCATTGATTTTCCCAGGGCTCTTTCAAGATAGTAAAAACAGTGACTTGTACAGCATAATGAAAAACCTAGGCATTGATTTTGAAGACATCAGACACAAGCAGAATGAAAAATTTTTCAGAA
+
CBCCCFFFFFFFGGGGGGGGGGGHHHHHHHHHHHHHGFGGGHHHHHHHHHHHHHHHHHHHHHHHHHHHHHHHHHHHHHGHGHHHHHGHHGGGHHHHHHHHHHGGGGGHHHHHHHHHHHHHHHHHHGGHHHHHHHHHGHHHHHHHGHGGGHGHHHHHHHHHHHHHHHHHGHHGFHGHHHGHHHEHHHHHHGHHHHHGGHHGGGHHHHDHHHFHGHHHHGGHHHHHGHH.CGHHHHHGGFGGGGGGGGGGGGG
@M05620:46:000000000-D9D58:1:1101:26924:7652 1:N:0:104
GAATGAATGCAGAAATTGGCAAGATAATACTGCACCGATGGGAAATGATACTATCCTGAAACATGAGCAAATTGACCAGCCTCAGGATGTGAACTCATTTGCGACTTGTACAGCATAATGAAAAACCTAGGCATTGATTTTGAAGACATCAGACACATGCAGAATGAAAAATTTTTCAGAAATGATTTTTCTGGTGAGGTTGACTTCAGAGAAGATCGGAAGAGCACACGTCTGAACTCCAGTCACTAATG
+
BBBBBFFFBFFFGGGGGGFFFGGFEHHGFGHHGHHHC?EGEHCGEGHFFFHGAGHGFBGGHHFH3GFHFFHGHFHFHGGHFHHHGEGHGFHGHHGHFHHHHHGGGEGHHHFHHGHHHHHHHHHHHGGHHHHHHHHHHHHHHGGGHHHGHHHGHHHHHHHHHGHHHHHHGHHGHHHHHHHHGHHHHHHHHHHHHHGGFGHHHHHHGHHHH0CGHHHHHHG.:.GFFHHHGGGHGEFGGGGGGG;FFGGEGGB
@M05620:46:000000000-D9D58:1:1101:26433:7656 1:N:0:104
GAATGAATGCAGAAATTGGCAAGATAATACTGCACCGATGGGAAATGATACTATCCTGAAACATGAGCAAATTGACCAGCCTCAGGATGTGAACTCATTTGCTGGAGGTCCCAGGGCTCTTTCAAGATAGTAAAAACAGTGACTTGTACAGCATAATGAAAAACCTAGGCATTGATTTTGAAGACATCAGACACATGCAGAATGAAAAATTTTTCAGAAATGATTTTTCTGGTGAGGTTGACTTCAGAGAA
+
BBBBBFFFFFFFGGGGGGGGGGGHHHHHHHHHGHHHGGFGGHHHHHHHFFHHHHHHHHHFHHHHHHHHHHHGHHGHHHHHGGHHHHHHHGHHHHHHHHHHHHHHHGHGGHHHHHGGGHHHHHHHHHHHHHHHGHHHGHHHHHHHHHHHHHHHHHHHHHHHHHHGGHHHHHHHHHHHHHHHGHHHHHHHHHHHHHHHHHGHGHHHHHHHHHHHHHHHHHHGHHHHHHHHHHHHHHHHHHHHHHGGGGGGGGG
@M05620:46:000000000-D9D58:1:1101:10250:7689 1:N:0:104
GAATGAATGCAGAAATTGGCAAGATAATACTGCACCGATGGGAAATGATACTATCCTGAAACATGAGCAAATTGACCAGCCTCAGGATGTGAACTCATTTGCTGGAGGTCCCAGGGCTCTTTCAAGATAGTAAAAACAGTGACTTGTACAGCATAATGAAAAACCTAGGCATTGATTTTGAAGACATCAGACACATGCAGAATGAAAAATTTTTCAGAAATGATTTTTCTGGTGAGGTTGACTTCAGAGAA
+
BBBBBFFFFFFFGGGGGGGGGGGHHHHHHHHHHHHHGEFGGHHHHHHGHHHHHHHHHHHHHHHHHGGHHHHHHHHHHHHHGHHHHHGGHHHHHHHHHHHHHHHHGHHGGHHGHHGGGHHHHHHHHHHHHHHHHHHHGHHHHHHHHHHHHHHHHHHHHHHHHHHGGHHHGHGHHHHHHHHHGHGHHHHHHHHHGHHHHGHHGHHHHHHHGHHHHHHHHHHHHHFHHHHHHHGGHHHCCHHHFHGGGGGGGGF
@M05620:46:000000000-D9D58:1:1101:4262:7695 1:N:0:104
GAATGAATGCAGAAATTGGCAAGATAATACTGCACCGATGGGAAATGATACTATCCTGAAACATGAGCAAATTGACCAGCCTCAGGATGTGAACTCATTTGCTGGAGGTCCCAGGGCTCTTTCAAGATAGTAAAAACAGTGACTTGTACAGCATAATGAAAAACCTAGGCATTGATTTTGAAGACATCAGACACATGCAGAATGAAAAATTTTTCAGAAATGATTTTTCTGGTGAGGTTGACTTCAGAGAA
+
3AAABBFFFFFFGGGGGGGGGFFFH5FFGGHHFGHFEEEGGHFHHHF5FHGHGGHHGGFEGHGHG3GGFFHGHHHHGFFHGHHFGH@3FBGGFHHHHHHHGHGHFFHGGHHFHHGGGHGHHHHHHHFGFFGHHHFHEHHGHHHHHGHHHFFHHHEGHHGGHHFGFHGHHHHHHHHHHHHHGHHGHHGFGHGGHHHHHHHHFHHHBFDGGCFHHHHGHGHHHHHHHHHHHEHHHHFHAHGHBHGGGFGFFEF
@M05620:46:000000000-D9D58:1:1101:6432:7770 1:N:0:104
GAATGAATGCAGAAATTGGCAAGATAATACTGCACCGATGGGAAATGATACTATCCTGAAACATGAGCAAATTGACCAGCCTCAGGATGTGAACTCATTTGCGACTTGTACAGCATAATGAAAAACCTAGGCATTGATTTTCCCAGGGCTCTTTCAAGATAGTAAAAACAGTGACTTGTACAGCATAATGAAAAACCTAGGCATTGATTTTGAAGACATCAGACACATGCAGAATGAAAAATTTTTCAGAA
+
AAAABFFFFFFFGGGGGGGGGGFHHHGHHHGHHHHHGEGGGGFGHHHGHGHHHHHGHHHHHHHGHFHHHHGHHHHHHHFGGHHHHHGHGFGHFHHHHHHHHHGEEGGHHHGHHHHHHFGHHHHHHGGHHHHHGHHHHHHHHHFHHHGGGHHHHHHHHHGHHHGFHHHHGHHGHFHHHHHHHHHHHHHHHHHHGHHGGFHHHHHHHHFHHHHHGHHHHHHHGHFHHHHGHHHHHHHHHHGGGGGGGGGGGGG
@M05620:46:000000000-D9D58:1:1101:18131:7777 1:N:0:104
GAATGAATGCAGAAATTGGCAAGATAATACTGCACCGATGGGAAATGATACTATCCTGAAACATGAGCAAATTGACCAGCCTCAGGATGTGAACTCATTTGCTGGAGGTCCCAGGGCTCTTTCAAGATAGTAAAAACAGTGACTTGTACAGCATAATGAAAAACCTAGGCATTGATTTTGAAGACATCAGACACATGCAGAATGAAAAATTTTTCAGAAATGATTTTTCTGGTGAGGTTGACTTCAGAGAA
+
CABCCFFFFFFFGGGGGGGGGGFHHHHHHHHHHHHHGGGGGHHGHHHHHHHHHHHHHHGHHHHHHHHHHHHGHHHHHHHHGHHHGHHHHHHHHHHHHHHHHHHHHHHGGHHHHHGGGHHHHHHHHHHHHHHHHGHHGHHHHHHHHHHHHHHHHHHHHHHHHHHGGHHHHHHHHHHHHHHHGHHHHHHHHGHHHHHHHHHHHHHHHHHGHHHHHHGGHFGHHHHHHHHGHHHHHHHHHHHHHHGGGGGGFGF
@M05620:46:000000000-D9D58:1:1101:18121:7794 1:N:0:104
GAATGAATGCAGAAATTGGCAAGATAATACTGCACCGATGGGAAATGATACTATCCTGAAACATGAGCAAATTGACCAGCCTCAGGATGTGAACTCATTTGCTGGAGGTCCCAGGGCTCTTTCAAGATAGTAAAAACAGTGACTTGTACAGCATAATGAAAAACCTAGGCATTGATTTTGAAGACATCAGACACATGCAGAATGAAAAATTTTTCAGAAATGATTTTTCTGGTGAGGTTGACTTCAGAGAA
+
CCCCCFFFFFFFGGGGGGGGGGGHHHHHHHHHHHHHEAFGGHGHHHHHHHHHHHHHHHHHHHHHHHHHHHHHHHHHHHHHGHHHGFFFGFGGGHHHHHHHHHHHHHHGGHHHGHGGGHHHGHHHHHHHHHHHHHHHGHHHHHHHHHHHHHHHHHHHHHHHHHHGGHHHHHHHHHHHHHHHGHHHHHHHHHHHHHHHHHHHHHHHHHHHHHHHHHHHHGHHHHHHHHHHHHHHHHHHHHHHHHGGGGGGGGG
@M05620:46:000000000-D9D58:1:1101:17510:7794 1:N:0:104
GAATGAATGCAGAAATTGGCAAGATAATACTGCACCGATGGGAAATGATACTATCCTGAAACATGAGCAAATTGACCAGCCTCAGGATGTGAACTCATTTGCTGGAGGTCCCAGGGCTCTTTCAAGATAGTAAAAACAGTGACTTGTACAGCATAATGAAAAACCTAGGCATTGATTTTGAAGACATCAGACACATGCAGAATGAAAAATTTTTCAGAAATGATTTTTCTGGTGAGGTTGACTTCAGAGAA
+
CBCCCFFFFFFFGGGGGGGGGGGHHHHHHHHHHHHHGEGGGHHHHHHHHHHHHHHHHHHHHHHHHHHHHHHHHHHHHHHHGHHHHHHHHBGGHHHHHHHHHHHHHHHGGHHHHHGGGHHHHHHHHHGHHHHHHHHHGHHHHHHHHHHHHHHHHHHGHHHHHHHGGHHHHHHHHHHHHHHHGHHHHHHHHHHHHHHHHHHHGHHHHHHHGHHHHHHHHFHHHHHHHHHHHHHHHHHHHHHHHHGGGGGGFGF
@M05620:46:000000000-D9D58:1:1101:21577:7799 1:N:0:104
GAATGAATGCAGAAATTGGCAAGATAATACTGCACCGATGGGAAATGATACTATCCTGAAACATGAGCAAATTGACCAGCCTCAGGATGTGAACTCATTTGCTGGAGGTCCCAGGGCTCTTTCAAGATAGTAAAAACAGTGACTTGTACAGCATAATGAAAAACCTAGGCATTGATTTTGAAGACATCAGACACATGCAGAATGAAAAATTTTTCAGAAATGATTTTTCTGGTGAGGTTGACTTCAGAGAA
+
CBCCCFFFFFFFGGGGGGGGGGGHHHHHHHHHHHHHGFGGGHHHHHHHHHHHGHHHHHHHHHHHHHHHHHHHHHHHHHHHGHHHHHGHHGHGHHHHHHHHHHHHHHHGEGHHHHGGGHHHHHHHHHHHHHHHHHHHGHHHHHHHHHHHHHHHHHHHHHHHHHHGGGHHHHHHHHHHHHHHGHHHHHHHHHHHHHHHHHHHHHHGGHHHHHHHGHHHHHHBGHHHHHHHHHHHHHGHHHGHHHGGGGGGGGG
@M05620:46:000000000-D9D58:1:1101:21596:7802 1:N:0:104
GAATGAATGCAGAAATTGGCAAGATAATACTGCACCGATGGGAAATGATACTATCCTGAAACATGAGCAAATTGACCAGCCTCAGGATGTGAACTCATTTGCTGGAGGTCCCAGGGCTCTTTCAAGATAGTAAAAACAGTGACTTGTACAGCATAATGAAAAACCTAGGCATTGATTTTGAAGACATCAGACACATGCAGAATGAAAAATTTTTCAGAAATGATTTTTCTGGTGAGGTTGACTTCAGAGAA
+
BBBBAFFFFFFFGGGGGGGGGGGHHHGHHHHHHGHHGGGGGHGFHHHHHHHHHHHHHHHHHHHHHHHHHHGHHHGHHHHHGHHHHHFHHHHHHHHHHHHHHHHHHGHGGHHHHHGGGHHHHHHHGHHHHHHHHHHHGHHHHHHHHHHGHHHHHHHHHHHHHHHGGHHHHHHHHGHHHHHGFHHGHHHHHHHHHHHHHHHGHHHHHGHHGHHHHHHHHHFHHHHHHHHHHHHHHHHHHHHHHHGGGFFGGFF
@M05620:46:000000000-D9D58:1:1101:27525:7807 1:N:0:104
GAATGAATGCAGAAATTGGCAAGATAATACTGCACCGATGGGAAATGATACTATCCTGAAACATGAGCAAATTGACCAGCCTCAGGATGTGAACTCATTTGCTGGAGGTCCCAGGGCTCTTTCAAGATAGTAAAAACAGTGACTTGTACAGCATAATGAAAAACCTAGGCATTGATTTTGAAGACATCAGACACATGCAGAATGAAAAATTTTTCAGAAATGATTTTTCTGGTGAGGTTGACTTCAGAGAA
+
CCCCCFFFFFFFGGGGGGGGGGGHHHHHHHHHHHHHGGGGGHHHHHHHHHHHHHHHHHHHHHHHHHHHHHHHHHHHHHHHGHHHHHHHHHHHHHHHHHHHHHHHHHHGGHH1F3?FFFHHFHEEFFHHHEB?BHHHGHFDGGD44GGFGHDFCGHBFB33FHHGGFC2FCCFHD1?FGHBFFGHFHHHB1F<GHHHFBD1FFDDDDHHHHFGHHHDFHFHFHBGCGHHGHF0:CCHCC/C/;0;;09FGG0
@M05620:46:000000000-D9D58:1:1101:11768:7848 1:N:0:104
GAATGAATGCAGAAATTGGCAAGATAATACTGCACCGATGGGAAATGATACTATCCTGAAACATGAGCAAATTGACCAGCCTCAGGATGTGAACTCATTTGCTGGAGGTCACGTGTTTGATGTCTTCAAAATCAATGCCTAGGTTTTTTTGTACAGCATAATGAAAAACCTAGGCATTGATTTTGAAGACATCAAACACATGCAGAATGAAAAATTTTTCAGAAATGATTTTTCTGGTGAGGTTGACTTCA
+
BBBBBFFFFFFFGGGGGGGGGGGHHHHHHHHHHGHHGFGGGHHHHHHHHHHHHHHHHHHHHHHHHHHHHHHHHHHHHHHHGHHHHHHHHHHHHHHHHHHHHHHHHHHGGHHHGHHHHHHHHHHHHHHHHHHHHHGGHGHHHHHHHHGGGGGHHHHHHHHHHGHHHHHHGGHHHHHHHHHFHHHHFFHGHHHHGHHHHGHHHHHHHGBHHHHHGGHHHHHHHHGHHHHBHHHGGGGGFCFFFGFGGFGGGG;
@M05620:46:000000000-D9D58:1:1101:14255:7850 1:N:0:104
GAATGAATGCAGAAATTGGCAAGATAATACTGCACCGATGGGAAATGATACTATCCTGAAACATGAGCAAATTGACCAGCCTCAGGATGTGAACTCATTTGCTGGAGGTCCCAGGGCTCTTTCAAGATAGTAAAAACAGTGACTTGTACAGCATAATGAAAAACCTAGGCATTGATTTTGAAGACATCAGACACATGCAGAATGAAAAATTTTTCAGAAATGATTTTTCTGGTGAGGTTGACTTCAGAGAA
+
CCCCCFFFFFFFGGGGGGGGGGGHHHHHHHHHHHHHGEGGGHHHHHHHHHHHHHHHHHHHHHHHHHHHHHHHHHHHHHHHGHHHHHGHGHHHHHHHHHHHHHHHHHHGGHHHHHGGGHHHHHHHHHHHHHHHHHHHGHHHHHHHHHHHHHHHHHHHHHHHHHHGGHHHHHHHHHHHHHHHGHHHHHHHHHHHHHHHHHHHHHHHGGHHHHHHHHHHGHGHHHHHHHHHHHGHHGHCCGHHHHGGGGGFGGF
@M05620:46:000000000-D9D58:1:1101:10978:7882 1:N:0:104
GAATGAATGCAGAAATTGGCAAGATAATACTGCACCGATGGGAAATGATACTATCCTGAAACATGAGCAAATTGACCAGCCTCAGGATGTGAACTCATTTGCTGGAGGTCCCAGGGCTCTTTCAAGATAGTAAAAACAGTGACTTGTACAGCATAATGAAAAACCTAGGCATTGATTTTGAAGACATCAGACACATGCAGAATGAAAAATTTTTCAGAAATGATTTTTCTGGTGAGGTTGACTTCAGAGAA
+
BABBCFFFFFFFGGGGGGGGGGFFHGHHHHHHHHHHEEEGGHFFHHHFHHHHGHHHHHHHHHHHHHHHHHFHHHHHHGHHGHHGHHGHHHHHHHHHGHHHHHGHHFHGGHHHHHGGGHHHHHHHHHFHHHHHGHHHGHHHHHHHHHHHHHHHHHHHHHHHHHHGGHHHHHHHHHHHHHHHGHHHHHHHHHHHHHHHHHHHHHHHGGHHHHGHHHHHHHHFHHHHHHHHHHHFGFFCCGHHHHGGGGGGGGF
@M05620:46:000000000-D9D58:1:1101:24379:7931 1:N:0:104
GAATGAATGCAGAAATTGGCAAGATAATACTGCACCGATGGGAAATGATACTATCCTGAAACATGAGCAAATTGACCAGCCTCAGGATGTGAACTCATTTGCTGGAGGTCACTCGCTGGCGGTCATCCAGGCCTCTTTCAAGATAGTAAAAACAGTGACTTGTACAGCATAATGAAAAACCTAGGCATTGATTTTCCCAGGGCTCTTTCAAGATAGTAAAAACAGTGACTTGTACAGCATAATGAAAAACC
+
BAABBFFFFFFFGFGGGGGGGGGHHHHHHHHHHHHHGGFGGGHHHHHHHHHHHHHHHHHHHHHHHHGHHHHHHHHHHHGGFHHHGHHHHGHHHHHHHHHHHHHHGHHGGHHHHHGGGGGGGGGGGHHHHHHHGHHHHHHHHHHHHHHHHHHHGHHHHHHHHHGHHHHHHHHHHHHHHHHGGHHHHHHHHHHHHHHHHGHHGGGHHHHHHHHHHHHHGHHGHHGGGCFFGGGGGGGGGGGGGGGGGGGGGDG
@M05620:46:000000000-D9D58:1:1101:25478:7950 1:N:0:104
GAATGAATGCAGAAATTGGCAAGATAATACTGCACCGATGGGAAATGATACTATCCTGAAACATGAGCAAATTGACCAGCCTCAGGATGTGAACTCATTTGCTGGAGGTCCCAGGGCTCTTTCAAGATAGTAAAAACAGTGACTTGTACAGCATAATGAAAAACCTAGGCATTGATTTTGAAGACATCAGACACATGCAGAATGAAAAATTTTTCAGAAATGATTTTTCTGGTGAGGTTGACTTCAGAGAA
+
CCCCCFFFFFFFGGGGGGGGGGGHHHHHHHHHHHHHGGGGGHHHHHHHHHHHHHHHHHHHHHHHHHHHHHHHHHHHHHHHGHHHHHHHHHHHHHHHHHHHHHHHHHHGGHHHHHGGGHHHHHHHHHHHHHHHHHHHGHHHHHHHHHHHHHHHHHGHHHHHHHHGGHHHHHHHHHHHHHHHGHHHHHHHHHGHHHHHHHHHHHHHHHHHHHHHHHHHHHHHHHHHHHHHHHHHHGHHHHHHHHGGGGGFGGG
@M05620:46:000000000-D9D58:1:1101:23402:7965 1:N:0:104
GATGAATGCAGAAATTGGCAAGATAATACTGCACCGATGGGAAATGATACTATCCTGAAACATGAGCAAATTGACCAGCCTCAGGATGTGAACTCATTTGCTGGAGGTCCCAGGGCTCTTTCAAGATAGTAAAAACAGTGACTTGTACAGCATAATGAAAAACCTAGGCATTGATTTTGAAGACATCAGACACATGCAGAATGAAAAATTTTTCAGAAATGATTTTTCTGGTGAGGTTGACTTCAGAGAAG
+
3ABBAFFFFFFFFGGGGGGFGAFFHHHFHHHFHHHGEGGFHFFGGD5FAFHFHFHHHFHHFGGHFGHHEHHHHHHHHHEFHHFFGHHHFHBGHHHGHGHHFHHHGH?GGHHHHEFEHHHHHHHGHHHHHHGHHGHGHHFHHHHHHHHHHHHHHFBGHFGFDGDFHHHHHHHHHFHHHHHEDHFFHHHHEHHHHGHHHGHFHHHFHHHHHHHHFHHFBFHDGGHGHHHHHHGFHEHHHGHHHHHGGGGGFFG
@M05620:46:000000000-D9D58:1:1101:25471:7968 1:N:0:104
GAATGAATGCAGAAATTGGCAAGATAATACTGCACCGATGGGAAATGATACTATCCTGAAACATGAGCAAATTGACCAGCCTCAGGATGTGAACTCATTTGCTGGAGGTCCCAGGGCTCTTTCAAGATAGTAAAAACAGTGACTTGTACAGCATAATGAAAAACCTAGGCATTGATTTTGAAGACATCAGACACATGCAGAATGAAAAATTTTTCAGAAATGATTTTTCTGGTGAGGTTGACTTCAGAGAA
+
CCCCCFFFFFFFGGGGGGGGGGGHHHHHHHHHHHHHGGGGGHHHHHHHHHHHHHHHHGHHHHHHHHFHHHHHHFHHHHHHGHHHHHHHHHHGHHHHHHHHHHHHHHHGGHHHHHGGGHHHHGHHHHHGHHHHHHHHGHHHHHHHHHHHHHFHHHHHHHHHHGHGGHHHHHHHGHHHHHHHFHHHHHHHHHHHHHHHHHGHHHHHHHGFHHHHHHHHHHGHHHHHHHHHHHHFGFHGHHHHHHGGGGGGGGF
@M05620:46:000000000-D9D58:1:1101:18850:7981 1:N:0:104
GAATGAATGCAGAAATTGGCAAGATAATACTGCACCGATGGGAAATGATACTATCCTGAAACATGAGCAAATTGACCAGCCTCAGGATGTGAACTCATTTGCTGGAGGTCCCAGGGCTCTTTCAAGATAGTAAAAACAGTGACTTGTACAGCATAATGAAAAACCTAGGCATTGATTTTGAAGACATCAGACACATGCAGAATGAAAAATTTTTCAGAAATGATTTTTCTGGTGAGGTTGACTTCAGAGAA
+
AAABAFFFFFFFGGGGGGGGGGGHHHHHHHHHHHHHGEGGGHHHGHHHHHHHHHHHHHHHHHHHHHHHHHHHHHHHHHHHGHHHGHHHHGGGHHHHHHHHHHHHHHHGGHHHHHGGGHHHHHHHHHHHHHHHHHHHGHHHHHHHHHHHHHHHHHHHHHHHHHHGGHHHHHHHHHHHHHHGGHHHHHHHHHHHHHHHHHHHHHHHHHHHHGHHHHHHHHHHHHHHHHHHHHHHHHHHHHHHHHGGGGGGGGG
@M05620:46:000000000-D9D58:1:1101:18671:7983 1:N:0:104
GAATGAATGCAGAAATTGGCAAGATAATACTGCACCGATGGGAAATGATACTATCCTGAAACATGAGCAAATTGACCAGCCTCAGGATGTGAACTCATTTGCTGGAGGTCCCATGTCTCTTTCTAGTTAGTACAAACAGTGGCTTGGCAAGCATAATGAAAAACCTAGGCATTGTTTTTAAATCAATCAGATACATGCAGAATGAATATTTTTTCAGGATTGATTTGGCTGGGGTGGTTGCCTTCAGGGTA
+
BABBBFFFFFFFGGGGGGGGGGGHHHHHHHHHHHHHFFGGFHEGHHHGHHHHHHHHGHHHHHHHHHHHHHHHHHHHHHHHGHHHGHHGHFHHHHHHHHHHHHHHHH11123133344BF4@4?4BG44F4BB4B4B/B2F33/00//222//23BG33B332@//2@222@FD11?00//1?1111<?G1>1<>G1111>GG1<F0000=000-/=00;0=/0<0<00//.=.-.;-.;..0090;00.//
@M05620:46:000000000-D9D58:1:1101:20228:7984 1:N:0:104
GAATGAATGCAGAAATTGGCAAGATAATACTGCACCGATGGGAAATGATACTATCCTGAAACATGAGCAAATTGACCAGCCTCAGGATGTGAACTCATTTGCTGGAGGTCCCAGGGCTCTTTCAAGATAGTAAAAACAGTGACTTGTACAGCATAATGAAAAACCTAGGCATTGATTTTGAAGACATCAGACACATGCAGAATGAAAAATTTTTCAGAAATGATTTTTCTGGTGAGGTTGACTTCAGAGAA
+
CCCCCFFFFFFFGGGGGGGGGGGHHHHHHHHHHHHHGEGGGHGHHHHHHHHHHHHHHHHHHHHHHHHHHHHHHHHHHHHHGHHHHHGHHFGGHHHHHHHHHHHHHHHGGHHHHHGGGHHHHHHHHHHHHHHIHHHHGHHHHHHHHHHHHHHHHHHHHHHHHHHGGHHHHHHHHHHHHHHHGHHHHHHHHHHHHHHHHHHHHHHGGHHHHHHHHHHHHHHHHHHHHHHHHHHHHHHHHHHHHHGGGGGGGGG
@M05620:46:000000000-D9D58:1:1101:10700:7986 1:N:0:104
GAATGAATGCAGAAATTGGCAAGATAATACTGCACCGATGGGAAATGATACTATCCTGAAACATGAGCAAATTGACCAGCCTCAGGATGTGAACTCATTTGCTGGAGGTCCCAGGGCTCTTTCAAGATAGTAAAAACAGTGACTTGTACAGCATAATGAAAAACCTAGGCATTGATTTTGAAGACATCAGACACATGCAGAATGAAAAATTTTTCAGAAATGATTTTTCTGGTGAGGTTGACTTCAGAGAA
+
BABBBFFFFFFFGGGGGGGGGFFHHHHHHHHHHHHHFEFGGHGHHHHHHHHHHHHHHHHHHHHHHGFGHHHHHHHHHHHHGHHHHHGHHHHHHHHHHHHHHHHHHHHGGHHH3BFGE0/3FHD4BE?E?3?FHHHHA?FBDFH4GB3?FDDBGF3GFDDHHHHGG2@DGFFFGF<DGHHFEHHDG0FD<FBC0G0FDB<<1GG<1=HHHGHHHHEGG0DHF<GGHHHHF:CG0/0;G:GBCGBFFFF0F/B
@M05620:46:000000000-D9D58:1:1101:21182:8012 1:N:0:104
GAATGAATGCAGAAATTGGCAAGATAATACTGCACCGATGGGAAATGATACTATCCTGAAACATGAGCAAATTGACCAGCCTCAGGATGTGAACTCATTTGCTGGAGGTCCCAGGGCTCTTTCAAGATAGTAAAAACAGTGACTTGTACAGCATAATGAAAAACCTAGGCATTGATTTTGAAGACATCAGACACATGCAGAATGAAAAATTTTTCAGAAATGATTTTTCTGGTGAGGTTGACTTCAGAGAA
+
BBBBBFFFFFFFFGGGGGGGGGFHHHHHHHHHHHHHGEFGGHHHHHHFHHHHHHHHHGHHHHHHHHHHHHHHHGGHHHHHGHHHHHHHHHHHHHHHHHHHHHHHHHHGGHHHEHGGGHHHHHHHHHGHHGHHHHHFGHHHGFHHHHHGHHHHHHFHHHHHHHGGGHHHHHEHHHHHHHHHGHHHHHHHHHHHHHHHHHHHHHHHGHFHHHHHHHHHHHHEGHFHHHHHHHGHGHHHHHHGGHGGGGGFFFF
@M05620:46:000000000-D9D58:1:1101:21164:8026 1:N:0:104
GAATGAATGCAGAAATTGGCAAGATAATACTGCACCGATGGGAAATGATACTATCCTGAAACATGAGCAAATTGACCAGCCTCAGGATGTGAACTCATTTGCTGGAGGTCCCAGGGCTCTTTCAAGATAGTAAAAACAGTGACTTGTACAGCATAATGAAAAACCTAGGCATTGATTTTGAAGACATCAGACACATGCAGAATGAAAAATTTTTCAGAAATGATTTTTCTGGTGAGGTTGACTTCAGAGAA
+
CCCCCFFFFFFFGGGGGGGGGGGHHHHHHHHHHHHHGEGGGHHHHGHGHHHHHHHHHHHHHHHHHGHHHHHGHGHHHHHHGHHHHHHHHHHHHHHHHHHHHHHHHHHGGFHHHHGFGHHHHHHFHHHHHGHHHHHFGHHHHHHHHHHGHHHHGHHHHHEHHHHGGHHHHHHGHGGHHGHHEGHHHHHHHHHHHHHHHGHFHHHGFD<GCGGHHHHHHHGHHHGGHHHHHHHGGHFFHGHHHHGGGGGGGFC
@M05620:46:000000000-D9D58:1:1101:14876:8039 1:N:0:104
GAATGAATGCAGAAATTGGCAAGATAATACTGCACCGATGGGAAATGATACTATCCTGAAACATGAGCAAATTGACCAGCCTCAGGATGTGAACTCATTTGCTGGAGGTCCCAGGGCTCTTTCAAGATAGTAAAAACAGTGACTTGTACAGCATAATGAAAAACCTAGGCATTGATTTTGAAGACATCAGACACATGCAGAATGAAAAATTTTTCAGAAATGATTTTTCTGGTGAGGTTGACTTCAGAGAA
+
CCCCCFFFFFFFGGGGGGGGGGGHHHHHHHHHHFHHEEGGGHHHHHHHHHHHHHHHHHHHHHHHHHHHHHHHHHHHHHHHGHHHGHGGHHHHHHHHHHHHHHHHHHGGGHHGHHGGGHHHHHHHHHHHHHHHHHHGGHHHHHHHHHHHHHHGHHHHHHHHHHHGGGHHHHHHHHHHHHHHGHHHHHHHHHHHHHHHHHHHHHHHGHHHGHHHHHHHHHHHHHHHGHHHHHHGHHGCCCHFHHGGGGGGGGF
@M05620:46:000000000-D9D58:1:1101:11120:8040 1:N:0:104
GAATGAATGCAGAAATTGGCAAGATAATACTGCACCGATGGGAAATGATACTATCCTGAAACATGAGCAAATTGACCAGCCTCAGGATGTGAACTCATTTGCTGGAGGTCCCTGGGCTCTTTCAAGATAGTAAAAACAGTGACTTGTACAGCATAATGAAAAACCTAGGCATTGATTTTGAAGACATCAGACACATGCAGAATGAAAAATTTTTCAGAAATGATTTTTCTGGTGAGGTTGACTTCAGAGAA
+
CCCCCFFFFFFFGGGGGGGGGGFGHHHHHHHHHHHHEEFEGHGHHHHGHHHHHHHHHHHHHHHHHHHHHHHHHHGHHHHHGHHHHHHHHFGGHHHHHHHHHHHHHHHGFHFH3@?112/3D??44?FDDBHHBDHHEHG?33B443F33??GHD3FHFH33GHA/2=222@2222@1DGF/1?GGBHHH=<10FCCD1<F1GDFG00DGF0DGH/<00D0D0GH0:GH/GC0CHCCG::C/000C0009/B
@M05620:46:000000000-D9D58:1:1101:19869:8066 1:N:0:104
GAATGAATGCAGAAATTGGCAAGATAATACTGCACCGATGGGAAATGATACTATCCTGAAACATGAGCAAATTGACCAGCCTCAGGATGTGAACTCATTTGCTGGAGGTCCCAGGGCTCTTTCAAGATAGTAAAAACAGTGACTTGTACAGCATAATGAAAAACCTAGGCATTGATTTTGAAGACATCAGACACATGCAGAATGAAAAATTTTTCAGAAATGATTTTTCTGGTGAGGTTGACTTCAGAGAA
+
CCCCCFFFFFFFGGGGGGGGGGGHHHHHHHHHHHHHGFGGGHGHHHHHHHHHHHHHHHHHHHHHHHHHHHHHHHHHHHHHGHHGHHGHHGHFHHHHHHHHHHHHHHHGGHHHHHGGGHHHHHHHHHHHHHHHHHHHGHHHHHHHHHHHHHHHHHHHHHHHHHHGGHGHHHHHHHHHHHHHGHHHGHHHHHHHHHGHHHHHHHHGGHHHHHHHHHHHHGHHHHHHHHHHHHHHHHHHHHHHHHGGGGGGGGG
@M05620:46:000000000-D9D58:1:1101:7451:8075 1:N:0:104
GAATGAATGCAGAAATTGGCAAGATAATACTGCACCGATGGGAAATGATACTATCCTGAAACATGAGCAAATTGACCAGCCTCAGGATGTGAACTCATTTGCGGCTTGTACAGCATAATGAAAAACCTAGGCATTGATTTTCCCAGGGCTCTTTCAAGATAGTAAAAACAGTGACTTGTACAGCATAATGAAAAACCTAGGCATTGATTTTGATGACAGCAGACACATGTAGAATGAAAAATTTTTCAGAA
+
BBABBFFFFFFFGGGGGAGGGGGFGHFHFHHHHHHHGEFGGHGGFGHGHHHHHHHHHDFGHHHHHHHHHGFGHHHHHHGHFHGFGGHHHGHHFHHFFGHHHFC////EG4B44B?F33B443BBF//FGHC3G3FD433D3?F22F///@?CGF2@2F2@FG2>>F11?<C<111DG1FBDDGBC1FBF1G1FFCDDGBD//0GDGF0=000.0;0;C0.:;/.://CB0=C099FF0;0.AB0CFBFBFB
@M05620:46:000000000-D9D58:1:1101:22536:8076 1:N:0:104
GAATGAATGCAGAAATTGGCAAGATAATACTGCACCGATGGGAAATGATACTATCCTGAAACATGAGCAAATTGACCAGCCTCAGGATGTGAACTCATTTGCTGGAGGTCCCAGGGCTCTTTCAAGATAGTAAAAACAGTGACTTGTACAGCATAATGAAAAACCTAGGCATTGATTTTGAAGACATCAGACACATGCAGAATGAAAAATTTTTCAGAAATGATTTTTCTGGTGAGGTTGACTTCAGAGAA
+
AAABAFFFF5FFDGGGGGGGFFFHHHFGDGFGFHHFEEGGGHBEGGGFGHHHHHGHFAFAAFCFC3FHHHHHDFFGFEFGEGHCGH3BGHHHHFFHHHHHGGBFBEEEE?GFHFGGGFFHGF?FHHFGFFFGGHHHGGHFHFHHFFHHHHHFGHHHHFHGHHHGGFGHGFHHFFFGHGHHCGDFFFHHHFHFGHGHGGHHHEDFGHHHHH/DHHHHHHFHHHBHHHCCFFGG:G:CAGCGHFGB09CBFGG
@M05620:46:000000000-D9D58:1:1101:7455:8093 1:N:0:104
GAATGAATGCAGAAATTGGCAAGATAATACTGCACCGATGGGAAATGATACTATCCTGAAACATGAGCAAATTGACCAGCCTCAGGATGTGAACTCATTTGCGGCTTGTACAGCGTCATGATCAACCTAGTCATTGATGTTCCCAGTGCTCTTTCATGATAGAACAAACAGTGAATTGTGCAGCATTCAGACAAACGTAGAATGTGATTTTTATGAGATCAGACACATGCAGAATGAAAAATTTCTGAGAA
+
AAAAA1BDFFFFBGGFGGGGCGCBFHHHEHGHHFHHG0AFGH01CGFAGHHHHGHCG1FGGHGFCAGFBF1FGGGFFABGGHHCGFFGGBFD2GGHGEGFHH/>//>>F1B221////B1221BF00BC<11BD221>2B22B<1B11B2111>2@2@@FG21110@0<00?111?F1G11@G101111>=1<0F....<.00000<00<00.00=0;000<0////;000;:/000000;.;B000;0;F
@M05620:46:000000000-D9D58:1:1101:8357:8114 1:N:0:104
GAATGAATGCAGAAATTGGCAAGATAATACTGCACCGATGGGAAATGATACTATCCTGAAACATGAGCAAATTGACCAGCCTCAGGATGTGAACTCATTTGCTGGAGGTCCCAGGGCTCTTTCAAGATAGTAAAAACAGTGACTTGTACAGCATAATGAAAAACCTAGGCATTGATTTTGAAGACATCAGACACATGCAGAATGAAAAATTTTTCAGAAATGATTTTTCTGGTGAGGTTGACTTCAGAGAA
+
BABBCFFFFFFFGGGGGGGGGGGHHHHHHHHHHHHHGEFGGHHHHHHGHHHHHHHHHHHHHHHHHHHHHHHHHHHHHHHHGHHHHHGHHHHHHHHHHHHHHHHHHHHGGHHHHHGGGHHHHHHHHHHHHHHHHHHHGHHHHHHHHHHHHHHHHHHHHHHHHHHGGHHHHHHHHHHHHHHHGHHHHHHHHHHHHHHHHHHHHHHHHHHHHHHHHHHHHHHHHHHHHHHHHHHHHHHHHHHHHHGGGGGGGGF
@M05620:46:000000000-D9D58:1:1101:13515:8130 1:N:0:104
GAATGAATGCAGAAATTGGCAAGATAATACTGCACCGATGGGAAATGATACTATCCTGAAACATGAGCAAATTGACCAGCCTCAGGATGTGAACTCATTTGCTGGAGGTCCCAGGGCTCTTTCAAGATAGTAAAAACAGTGACTTGTACAGCATAATGAAAAACCTAGGCATTGATTTTGAAGACATCAGACACATGCAGAATGAAAAATTTTTCAGAAATGATTTTTCTGGTGAGGTTGACTTCAAGAAG
+
CCCCCFFFFFFFGGGGGGGGGGGHHGHHHHHHHHHHGEGGGHHHHHHHHHHHHHHHHHHHHHHHHHHHHHHHHHHHHHHHGHHHHHGHHHHHGHHHHHHHHHHHHHHGGHHHHHGGGHHHHHHHHHHHHHHHHHHHGHHHHHHHHHHHHHHHHHHHHHHFHGHGGHHHHHHHHHHHHHHHGHHHHHHHHHHHHHHHHHHHHHHGFDHHHHHHHHHHGHHHHHFHHHHHHHGHHHHCGGHHFHGGGFGGEGF
@M05620:46:000000000-D9D58:1:1101:5428:8138 1:N:0:104
GAATGAATGCAGAAATTGGCAAGATAATACTGCACCGATGGGAAATGATACTATCCTGAAACATGAGCAAATTGACCAGCCTCAGGATGTGAACTCATTTGCTGGAGGTCCCAGGGCTCTTTCAAGATAGTAAAAACAGTGACTTGTACAGCATAATGAAAAACCTAGGCATTGATTTTGAAGACATCAGACACATGCAGAATGAAAAATTTTTCAGAAATGATTTTTCTGGTGAGGTTGACTTCAGAGAA
+
CBCCCFFFFFFFGGGGGGGGGGGHHHHHHHHHHHHHGEFGGHFHHHHHHHHHHHHHHHHHHHHHHHHHHHHHHHHHHHHHGHHHHHGGHHHHHHHHHHHBGBFHEGHEE?GGFHGGGHH3GGHHBFFHHHHDHHHHGEFHHH4FGFHFHFGCC3GHFGFHBGH?BFHFFBC2FGHFHGFDFHE1FFGDGFFHHFCCG11DD<<DDDGFHA0GHEGHHB<G0GGGGCCHHFHHGHHHGCHGHFGFB9CGB/0
@M05620:46:000000000-D9D58:1:1101:8261:8146 1:N:0:104
GAATGAATGCAGAAATTGGCAAGATAATACTGCACCGATGGGAAATGATACTATCCTGAAACATGAGCAAATTGACCAGCCTCAGGATGTGAACTCATTTGCTGGAGGTCACAGGGCTCTTTCACGATAGTAAAAACAGAGACATGTACAGCATAATGAGAAACATAGACATAGTTTTTGTAGACATAAGACACATGCAGAGAGTAAAATTTTTCAGAGATGTGATTTCTGGGGAGGTTGACTTCAGAGAG
+
CCDDDFFFFFFFGGGGGGGGGGGHHHHHHHHHHHHHGGGGGHHHHHHHHHHHHHHHHHHHHHHHHHHHHHHHHHHHHHHHGHHHHHGHHGHHHHHHHHHHHHHHHHHGGH3F331?11?G3F444/?/F/44?DGH/F23B22232D33D3223D33222DFH2222222221=111@F/011@1?1111>1>GH11111>./.00=DG00=GH/0<D0<00000=CH0C00/=.;-./9/000000;CF.
@M05620:46:000000000-D9D58:1:1101:8878:8160 1:N:0:104
GAATGAATGCAGAAATTGGCAAGATAATACTGCACCGATGGGAAATGATACTATCCTGAAACATGAGCAAATTGACCAGCCTCAGGATGTGAACTCATTTGCGACTTGTACAGCATAATGAAAAACCTAGGCATTGATTTTCCCAGGGCTCTTTCAAGATAGTAAAAACAGTGACTTGTACAGCATAATGAAAAACCTAGGCATTGATTTTGAAGACATCAGACACATGCAGAATGAAAAATTTTTCAGAA
+
AAABBFFFFFFFGGGGGGGGGGGFHHHHHHHHHHHHGEGGGHHHHHHHHHHHHHHHHHHHHHHHHHHHHHHHHHHHHHHHGHHHGHFGGGHGHHHGHHHHHGGGGGGHHHHHHHHHHHHHHHHHHGGHHHHHHHHHGHHHHHHHGHGGGGHHHHHFHHGHFHHHHHHHGHHHHGHHHHGGHHHHHHGHHHHHHHHGGHFHGHHFHHDHHHHHGHHHGHGHHHGHHHHHGHHHHHGHHHGGGGGGGGGGGGG
@M05620:46:000000000-D9D58:1:1101:22888:8191 1:N:0:104
GAATGAATGCAGAAATTGGCAAGATAATACTGCACCGATGGGAAATGATACTATCCTGAAACATGAGCAAATTGACCAGCCTCAGGATGTGAACTCATTTGCTGGAGGTCCCAGGGCTCTTTCAAGATAGTAAAAACAGTGACTTGTACAGCATAATGAAAAACCTAGGCATTGATTTTGAAGACATCAGACACATGCAGAATGAAAAATTTTTCAGAAATGATTTTTCTGGTGAGGTTGACTTCAGAGAA
+
BBBBAFFFFFFFGGGGGGGGGGGHHHHHHHHHHHHHGGGGGHHHHHHHHHHHHHHHHHHHHHHHHGHHHHGHHFHHHHHHGHHHHHHHHHHHHHHHHHHHHHGHHHHGGHHHHHGGGHHHHHHHHEGGHHHHHHHFGHHHGHHHHHHHHHHHHHHHHHHHEHHGGHHHHHHHHHHHHHHHGHHHHGHHHHGHHHHHHHHHHHHHHHHHHHHHGHHHGGHFHHFEGHHHHHGGHFHHHHHHHHGGGFGGGGF
@M05620:46:000000000-D9D58:1:1101:22906:8199 1:N:0:104
GAATGAATGCAGAAATTGGCAAGATAATACTGCACCGATGGGAAATGATACTATCCTGAAACATGAGCAAATTGACCAGCCTCAGGATGTGAACTCATTTGCTGGAGGTCCCAGGGCTCTTTCAAGATAGTAAAAACAGTGACTTGTACAGCATAATGAAAAACCTAGGCATTGATTTTGAAGACATCAGACACATGCAGAATGAAAAATTTTTCAGAAATGATTTTTCTGGTGAGGTTGACTTCAGAGAA
+
BBCCCFFFFFFFGGGGGGGGGGGHHHHHHHHHHHHHGGGGGHFHHHHGHHHHHHHHHHHHHHHHHHHHHHHHHHHHHHGHGHHHHHGHHFHGHHHHHHHHHHHHGHHGGHHHHHGGGHHHHHHHHHHHHHHHHHHHGHHHHHHHHHHHHHHHHHHHHHHHHHHGGHHHHHHHHHHHHHHHGHHHHHHHHHHHHHHHHHHHHGHGGGHHHHHHHHHHHHHGHHHHHHHHHHHHHHHHHHHHHHGGGGGGGFG
@M05620:46:000000000-D9D58:1:1101:6120:8204 1:N:0:104
GAATGAATGCAGAAATTGGCAAGATAATACTGCACCGATGGGAAATGATACTATCCTGAAACATGAGCAAATTGACCAGCCTCAGGATGTGAACTCATTTGCTGGAGGTCCCAGGGCTCTTTCAAGATAGTAAAAACAGTGACTTGTACAGCATAATGAAAAACCTAGGCATTGATTTTGAAAACATCAGACACATGCAGAATGAAAAATTTTTCAGAAATGATTTTTCTGGTGAGGTTGACTTCAGAGAA
+
CAABCFFFFFFFGGGGGGGGGGGHHHHHHHHHHHHHGEGGGHHHHHHGHHHHHHHHHHHHHHHHHHGHHHHHHHHHHHHHGHHHHH3FGGHHHHHHHHHHHHHHHHHGGHHHGHGGGHHHHHHHHHHHHHHHHHHHGHHHHHHHHHHHHHHHHHHHHHHHHHHGGHHHHHHHHHHHHHHHGH1GHHGHGHHHHHHHHHHHHHHHGHHHHHHHHHHHHHGHHHHHHHHHHHHHHHHHHHHHHHGGGGGGGGF
@M05620:46:000000000-D9D58:1:1101:4859:8230 1:N:0:104
GAATGAATGCAGAAATTGGCAAGATAATACTGCACCGATGGGAAATGATACTATCCTGAAACATGAGCAAATTGACCAGCCTCAGGATGTGAACTCATTTGCTGGAGGTCCCAGGGCTCTTTCAAGATAGTAAAAACAGTGACTTGTACAGCATAATGAAAAACCTAGGCATTGATTTTCCCAGGGCTCTTTCAAGATAGTAAAAACAGTGACTTGTACAGCATAATGAACAACCTAGGCATTGATTTTGA
+
>AAA>1DD3D11FGGGGBCGFFC1GHHHFHDHGFHCA0AECCCGHDGFFGHDDGHHHGFFHFHHFF1FFGFGEFGHHEGEFHHHBCF1BBGBDFFGHHHHHHBEBGHGGHGHECCEEGHHHFFGGFHHFDGHHHHGGFFFFFHHHHFFFHFGGDHHBGFHEFGGGHHHHHHHEFHGHHHEFG11?EC0>0DGH11111FBDG1FGDGG<<D0=D<0<<GD0CCGCC000C00:.CG;0CGFGB99;FGFEA
@M05620:46:000000000-D9D58:1:1101:21564:8268 1:N:0:104
GAATGAATGCAGAAATTGGCAAGATAATACTGCACCGATGGGAAATGATACTATCCTGAAACATGAGCAAATTGACCAGCCTCAGGATGTGAACTCATTTGCTGGAGGTCCCAGGGCTCTTTCAAGATAGTAAAAACAGTGACTTGTACAGCATAATGAAAAACCTAGGCATTGATTTTGAAGACATCAGACACATGCAGAATGAAAAATTTTTCAGAAATGATTTTTCTGGTGAGGTTGACTTCAGAGAA
+
AABBAFFFFFFFGGGFGGGGGFFHHHHHGHGHFGHHFCFGFHGGHHHFHGHHHHHHHFHHHHGHHHHHHHHHHHHHHHHHGHHHGFBGHHHFHHGHHFHHHHHHGGHGGHHHBGGGGHHHHHHHHHGGHGHHHHHGGHHHHHGHHHHGHGHHHHHHHHHFGHHGFHGHHHHGHHHHHHHHFHHHHHHHHHGHEHHHHHHGGHHHFFBGGHHHGHHHGBHHFHEHHHHHHHHEGFHHHHHGHHGGGGGGGGF
@M05620:46:000000000-D9D58:1:1101:7775:8283 1:N:0:104
GAATGAATGCAGAAATTGGCAAGATAATACTGCACCGATGGGAAATGATACTATCCTGAAACATGAGCAAATTGACCAGCCTCAGGATGTGAACTCATTTGCTGGAGGTCCCAGGGCTCTTTCAAGATAGTAAAAACAGTGACTTGTACAGCATAATGAAAAACCTAGGCATTGATTTTGAAGACATCAGACACATGCAGAATGAAAAATTTTTCAGAAATGATTTTTCTGGTGAGGTTGACTTCAGAGAA
+
CCCCCFFFFFFFGGGGGGGGGGGHHHHHHHHHHHHHEEEGGHHHHHHGHHHHGHHHHHHHHHHHHHHHHHHHHHHHHHHHGHHHHHGHHHHHHHHHHHHHHHHHHHHGGHFH3@FGC0/?FH44FE3?4BFFHHHHD/?B3B4?F?BFFBDB233FFFDGHHHAGC2>G2FFGD1=GHHB/G=10??1111<000F11<<FG1=1DHHHFHHHHFFD<GHFGB0CGHHH00C;:0:G:GGBGBFFFF0:/;
@M05620:46:000000000-D9D58:1:1101:25706:8287 1:N:0:104
GAATGAATGCAGAAATTGGCAAGATAATACTGCACCGATGGGAAATGATACTATCCTGAAACATGAGCAAATTGACCAGCCTCAGGATGTGAACTCATTTGCTGGAGGTCCCAGGGCTCTTTCAAGATAGTAAAAACAGTGACTTGTACAGCATAATGAAAAACCTAGGCATTGATTTTGAAGACATCAGACACATGCAGAATGAAAAATTTTTCAGAAATGATTTTTCTGGTGAGGTTGACTTCAGAGAA
+
CBABCFFFFFFFGGGGGGGGGGGHHHHHHHGHHHHHGGGGGHHHHHHGHHHHHHHHHHHGHHHHHHHHHHHHHHHHHHHHGHHHHHHHHHHHHHHHHHHGHHHHHHHGGHHHHHGGGHHHHHHHHHGFFHGHHHHHGGHHHHHHHHGHHFHHHHHHHHHHHHHGGHHHHHGHHHHHHHHHGHHHHGHHGHHHHHHHHGGHHHHHHHHHHGHHHHHFHHHHHHHHEHHHHHHGHHHHEHHHHHGGGGGGGGG
@M05620:46:000000000-D9D58:1:1101:22012:8288 1:N:0:104
GAATGAATGCAGAAATTGGCAAGATAATACTGCACCGATGGGAAATGATACTATCCTGAAACATGAGCAAATTGACCAGCCTCAGGATGTGAACTCATTTGCTGGAGGTCCCAGGGCTCTTTCAAGATAGTAAAAACAGTGACTTGTACAGCATAATGAAAAACCTAGGCATTGATTTTGAAGACATCAGACACATGCAGAATGAAAAATTTTTCAGAAATGATTTTTCTGGTGAGGTTGACTTCAGAGAA
+
CBCCCFFFFFFFFFFGGGGGFGGGHHHHHHHHHGHHEEGGGHHFHHHFHHHHHHHHHHHHHHGHHHHHHHHHHHGHHHHHGHHGGHGFFFHGHHHFFHHHHHHGHHFGGHHHHHGGGHHHHHHHHHFHGHHGHHHHGHHHHHHHHHHGHHHGHHHHHHHHHHHGGHGHHHHHHHHHHHHHGHHHHHHHHHHHHHHHHHHHHHHGGHHHGFHHHHHHHHHHHHHHHHHHHHHHHHHHHHHHGHGGGGGGGGG
@M05620:46:000000000-D9D58:1:1101:21200:8289 1:N:0:104
GAATGAATGCAGAAATTGGCAAGATAATACTGCACCGATGGGAAATGATACTATCCTGAAACATGAGCAAATTGACCAGCCTCAGGATGTGAACTCATTTGCTGGAGGTCCCAGGGCTCTTTCAAGATAGTAAAAACAGTGACTTGTACAGCATAATGAAAAACCTAGGCATTGATTTTGAAGACATCAGACACATGCAGAATGAAAAATTTTTCAGAAATGATTTTTCTGGTGAGGTTGACTTCAGAGAA
+
CCCCCFFFFFFFGGGGGGGGGGGHHHHHHHHHHHHHGEGGGHHHHHHHHHHHHHHHHHHHHHHHHHHHHHHHHHHHHHHHGHHHHHHHH@FGHHHHGHHHHHHHHHHGGHGH3EEEFFEHHFFHHBGHHGGEFGHBECHHHEGHFHHHHFHHHHHHEGFHHHHGCHHHFB2GFHHHHFHFCHHHHHHHHHFHHHHHHGHHHGHHFD00CCCGFHGHHDDFGGFHEHFHGHHGCGGGECGHHFGGFGBFGFF
@M05620:46:000000000-D9D58:1:1101:21070:8291 1:N:0:104
GAATGAATGCAGAAATTGGCAAGATAATACTGCACCGATGGGAAATGATACTATCCTGAAACATGAGCAAATTGACCAGCCTCAGGATGTGAACTCATTTGCTGGAGGTCCCAGGGCTCTTTCAAGATAGTAAAAACAGTGACTTGTACAGCATAATGAAAAACCTAGGCATTGATTTTGAAGACATCAGACACATGCAGAATGAAAAATTTTTCAGAAATGATTTTTCTGGTGAGGTTGACTTCAGAGAA
+
BABCCFFFFFFFGGGGGGGGGGFHHHHHHHHHHHHHGFGGGHHHHHHHHHHHHHHHHHGHHHHHHHHHHHHHHHHHHHHHGHHHHHHHHGHGHHHHHHHHHHHHHHHGGHHHHHGGGHHHHHHHHHHHHHHHHHHHGHHHHGHHHHHHHHHHHHHHHHHHHHHGGHHHHHHHHHHHHHHHGHHHHHHHHHHHHHHHHHHHHHHHHHHHHHHHHHHHHHHHHHHHHHHHHHHHHHHHHHHHHHGGGGGGGGG
@M05620:46:000000000-D9D58:1:1101:17642:8296 1:N:0:104
GAATGAATGCAGAAATTGGCAAGATAATACTGCACCGATGGGAAATGATACTATCCTGAAACATGAGCAAATTGACCAGCCTCAGGATGTGAACTCATTTGCGACTTGTACAGCATAATGAAAAACCTAGGCATTGATTTTCCCAGGGCTCTTTCAAGATAGTAAAAACAGTGACTTGTACAGCATAATGAAAAACCTAGGCATTGATTTTGAAGACATCAGACACATGCAGAATGAAAAATTTTTCAGAA
+
AA?AAFFFDFFFB4FGGGGFFBFHGFHHGHGHFHHHGEEGGHFFHHHFHHHHFGFHGFHHEGHHFHHHHHHFHGHHHHHGGHHHGHHHHHHHHHHHHHHHHHGGGGGHHHHHHGHHFGHHFFHHHGGGHHHHGHHHGHHHHHHGHHGGGHHHHHHHGHHHHHHHHHHHGHHGHHHHHHHHHHHHHHHHHHHFFHFGGHHHHHGHHHHHGHHFGGHHHHGHFGFHGFHFFCHFGHHGGHGGGGGGGGGGFFG
@M05620:46:000000000-D9D58:1:1101:17659:8300 1:N:0:104
GAATGAATGCAGAAATTGGCAAGATAATACTGCACCGATGGGAAATGATACTATCCTGAAACATGAGCAAATTGACCAGCCTCAGGATGTGAACTCATTTGCGACTTGTACAGCATAATGAAAAACCTAGGCATTGATTTTCCCAGGGCTCTTTCAAGATAGTAAAAACAGTGACTTGTACAGCATAATGAAAAACCTAGGCATTGATTTTGAAGACATCAGACACATGCAGAATGAAAAATTTTTCAGAA
+
CBCCCFFFFFFFGGGGGGGGGGGHHHHHHHHHHHHHGFGGGHHHHHHHHHHHHHHHHHHHHHHHHHHHHHHHHHHHHHHHGHHHHHGHHGHHHHHHHHHHHHGGGGGHHHHHHHHHHHHHHHGHHGGHHHHHHHHHGHHHHHHHHHGGGHHHHHHHHHHHHHHHHHHHGHHHHHHHHHHHHHHHHHGHHHHHHHHGGHGHHHHHHHHHHHHHGGHHHHHHGHHHHHHGHHHHHHHHHHGGGGGGGGGGGGG
@M05620:46:000000000-D9D58:1:1101:11664:8303 1:N:0:104
GAATGAATGCAGAAATTGGCAAGATAATACTGCACCGATGGGAAATGATACTATCCTGAAACATGAGCAAATTGACCAGCCTCAGGATGTGAACTCATTTGCTGGAGGTCCCAGGGCTCTTTCAAGATAGTAAAAACAGTGACTTGTACAGCATAATGAAAAACCTAGGCATTGATTTTGAAGACATCAGACACATGCAGAATGAAAAATTTTTCAGAAATGATTTTTCTGGTGAGGTTGACTTCAGAGAA
+
BBBBBFFFFFFFGGGGGGFGGFFFHHBGHFHGHHHGECEEFHHHEHHFGFHHEGHHHHHHHHHHGDFHHHGHHHGHFHGHEHHFFF3@FBFHFHHHHGHHFEFFEGHGFHHCFGGG?FHHHHHHHHFHHHFHHHHHEHHGHFHHHHHHHHDFFGHEHHHHHHFGDHHHFHGHHHHHHHHHGHGGHGFGHFGGGHHHHHHHHGHGFFHHGHHHHHHHHHGHFHGHHHHHHHHHCGF;;;CGFGGGGGGFGGF
@M05620:46:000000000-D9D58:1:1101:21250:8304 1:N:0:104
GAATGAATGCAGAAATTGGCAAGATAATACTGCACCGATGGGAAATGATACTATCCTGAAACATGAGCAAATTGACCAGCCTCAGGATGTGAACTCATTTGCTGGAGGTCCCAGGGCTCTTTCAAGATAGTAAAAACAGTGACTTGTACAGCATAATGAAAAACCTAGGCATTGATTTTGAAGACATCAGACACATGCAGAATGAAAAATTTTTCAGAAATGATTTTTCTGGTGAGGTTGACTTCAGAGAA
+
CCCCDFFFFFFFGGGGGGGGGGGHHHHHHHHHHHHHGEFGGHGHHHHHHHHHHHHHHHHHHHHHHHHHHHHHHHHHHHHHGHHHHHGHHGHHHHHHHHHHHHHGGGHGGHHHHHGGGHHHHHHHHHHHHHHHHHHHGHHHHHHHHHHHHHHHHHHHHHHHHHHGGHHHHHHHHHHHHHHHGHHHHHHHHHHHHHHHHHHHHHHHHHHHHHHHHHHHHHHHHHHHHHHHHHHHHHHHHHHHHHHHGGGGGGF
@M05620:46:000000000-D9D58:1:1101:11657:8335 1:N:0:104
GAATGAATGCAGAAATTGGCAAGATAATACTGCACCGATGGGAAATGATACTATCCTGAAACATGAGCAAATTGACCAGCCTCAGGATGTGAACTCATTTGCTGGAGGTCCCAGGGCTCTTTCAAGATAGTAAAAACAGTGACTTGTACAGCATAATGAAAAACCTAGGCATTGATTTTGAAGACATCAGACACATGCAGAATGAAAAATTTTTCAGAAATGATTTTTCTGGTGAGGTTGACTTCAGAGAA
+
BBCCCFFFFFFFGGGGGGGGGGGFHHHHHHHHGHHHGEFGGHHHHHHHHHHHHHHHHHHHHHHHHHHHHHHHHHHHHHHHGHHGHHGHHGHGHHHHHHHHHHHHHFHGGHHHHHGGGHHHHHHHHHHHHHHHHHHHGHHHHHHHHHHHGHHHGHHHHHGHHHHGGHHHHHHHHHHHHHHHGHHHHHHHHGHHHHHHHHHHFHHHGHHHHHHHHHHHGHFHHHHHHHHHHHHFHHHCGGHHHHGGGGGGGGG
@M05620:46:000000000-D9D58:1:1101:24356:8337 1:N:0:104
GAATGAATGCAGAAATTGGCAAGATAATACTGCACCGATGGGAAATGATACTATCCTGAAACATGAGCAAATTGACCAGCCTCAGGATGTGAACTCATTTGCTGGAGGTCCCAGGGCTCTTTCAAGATAGTAAAAACAGTGACTTGTACAGCATAATGAAAAACCTAGGCATTGATTTTGAAGACATCAGACACATGCAGAATGAAAAATTTTTCAGAAATGATTTTTCTGGTGAGGTTGACTTCAGAGAA
+
BBCCCFFFFFFFGGGGGGGGGGGHHHGHHHHHHHHHGGGGGHFHHHHHHHHHHHHHHHHHHHHHHHHHHHHHHHHHHGHHGHHHHHHHHHHHHHHHHHHHHHHHHHHGGHHHHHGGGHHHHHHHHHHHHHHHHHHHGHHHHHHHHHHHHHHHHHHHHHHHHHHGGHGHHHHHHGHHHHHHGHHHHHHHHHHHHHHHHGHHHHHHHHHHHHHHHHHHHHHHGHHHHHHHHHHHHHHHHHHHHHGGGGGGGGF
@M05620:46:000000000-D9D58:1:1101:17027:8346 1:N:0:104
GAATGAATGCAGAAATTGGCAAGATAATACTGCACCGATGGGAAATGATACTATCCTGAAACATGAGCAAATTGACCAGCCTCAGGATGTGAACTCATTTGCTGGAGGTCCCAGGGCTCTTTCAAGATAGTAAAAACAGTGACTTGTACAGCATAATGAAAAACCTAGGCATTGATTTTGAAGACATCAGACACATGCAGAATGAAAAATTTTTCAGAAATGATTTTTCTGGTGAGGTTGACTTCAGAGAA
+
CCCCCFFFFFFFGGGGGGGGFGGHHHHHHHHHHGHHGEGGGHGHHHHEGHHHHGHHHHHFHHHHHHHHHHHHHHHHHHHHGHHHHHGGHGHGHHHHHHHHHHHHHHHGGHHHHHGGGHHHHHHHHHHHHHHHHHHHGHHHHHHHHHHHHHHHHHHHHHHHHHHGGHHHHHHHHHHHHHHHGHHHHHHHHHGHHHGHHHHGHHHHHHHHHHGHHHHHHHHHHHHHHHHHHHHHHHHGHHHHHHGGGGGGGGG
@M05620:46:000000000-D9D58:1:1101:6014:8361 1:N:0:104
GAATGAATGCAGAAATTGGCAAGATAATACTGCACCGATGGGAAATGATACTATCCTGAAACATGAGCAAATTGACCAGCCTCAGGATGTGAACTCATTTGCTGGAGGTCCCAGGGCTCTTTCAAGATAGTAAAAACAGTGACTTGTACAGCATAATGAAAAACCTAGGCATTGATTTTGAAGACATCAGACACATGCAGAATGAAAAATTTTTCAGAAATGATTTTTCTGGTGAGGTTGACTTCAGAGAA
+
BBBBBFFFFFFFGGGGGGGGGGGHHHHHHHHHHHHHF?FGGGFGHHHHHHHHHHHHHHHHHHFHHGHHGHHHHHFHHHHHGHHGGHEGGFGFHHHHHHHHHHHHFGHGGHHHHHGGGHHHHHHHHHHHHHHHHGHHGHHFHFHHHHHHHHHHHHHHHHHHHHHGGHHHFHFHHHHHHHHHGHHHHGHHHHHHHHHHHHHHGHHHGFFHHHHHHHHHHGHHHHHHHHHHHHHHHHHHHGHHHHGGGGGGGGG
@M05620:46:000000000-D9D58:1:1101:17023:8366 1:N:0:104
GAATGAATGCAGAAATTGGCAAGATAATACTGCACCGATGGGAAATGATACTATCCTGAAACATGAGCAAATTGACCAGCCTCAGGATGTGAACTCATTTGCTGGAGCTACCGGTCCTCTTACATGGTAGTAACAGCGGTGACTAGTACAGCATGATGAAAAACCTAGGCGTTGTTGTTGAAGACATCAGACTGCTGCAGAATGAATTATTCATCAGTGATGATTTTGCTGGTGAGGATTTCTGCGGAGAA
+
BBBBBFFFFFFFGGGGGFGGGFFHHHHHHHHHHHHHGEGGGHHHGHHHHHHHHHHHHGHHHHHHFGHHHHHHHFHHHHHHGGHHHGGGGGGFFGHHHHHHHHHHHHH21332/////B34B44B442BF3BFH4F30/////2B3233BG3?FG2F22@2220//01100//><.>00.>F111>G10000//0/0<0=/0<00CG000<G0000<0;0=C0:<C0C00;F/9=0.;0/00=00;--;AG.
@M05620:46:000000000-D9D58:1:1101:21777:8391 1:N:0:104
GAATGAATGCAGAAATTGGCAAGATAATACTGCACCGATGGGAAATGATACTATCCTGAAACATGAGCAAATTGACCAGCCTCAGGATGTGAACTCATTTGCTGGAGGTCCCAGGGCTCTTTCAAGATAGTAAAAACAGTGACTTGTACAGCATAATGAAAAACCTAGGCATTGATTTTGAAGACATCAGACACATGCAGAATGAAAAATTTTTCAGAAATGATTTTTCTGGTGAGGTTGACTTCAGAGAA
+
BBBBBFFFFFFFGCGGGFGGGGGHHHGHGHGHHHHGGEEGGHHFHHHFHHHHGHHHHEHHHHHHHHHHHGHHHFFHHHHHGHHGGHFHHHHGDGHHHHHHHHFHFGFEGHHHGGGGGHHHHHHHHGHHHGGHHHGHGHHHHHHHHHHHHHHGHHHBHHFHHEHGGHHHHGHFHFHHHHHHGHGHHHGHHHFHHHHHHHGHEFHGGHHHGHHHHHHHGFHGFFCGHHHHHHHFGHEHAGHHGHGEGGF0FBC
@M05620:46:000000000-D9D58:1:1101:21786:8409 1:N:0:104
GAATGAATGCAGAAATTGGCAAGATAATACTGCACCGATGGGAAATGATACTATCCTGAAACATGAGCAAATTGACCAGCCTCAGGATGTGAACTCATTTGCTGGAGGTCCCAGGGCTCTTTCAAGATAGTAAAAACAGTGACTTGTACAGCATAATGAAAAACCTAGGCATTGATTTTGAAGACATCAGACACATGCAGAATGAAAAATTTTTCAGAAATGATTTTTCTGGTGAGGTTGACTTCAGAGAA
+
CCCCCFFFFFFFGGGGGGGGGGGHHHHHHHHHHHHHGEGGGHHHHHHHHHHHHHHHHHHHHHHHHHHHHHHHHHHHHHHHGHHHHHGHHGHHHHHHHHHHHHHHHHHGGHHHHHGGGHHHHHHHHHHHHHHHHHHHGHHHHHHHHHHHHHHHHHHHHHHHHHHGGHHHHHHHHHHHHHHHGHHHHHHHHHHHHHHHHHHHHHHGGHGHHHHHHHHHHHHHHHHHHHHHHHHHHHHHHHHHHHGGGGGGGGG
@M05620:46:000000000-D9D58:1:1101:9378:8410 1:N:0:104
GAATGAATGCAGAAATTGGCAAGATAATACTGCACCGATGGGAAATGATACTATCCTGAAACATGAGCAAATTGACCAGCCTCAGGATGTGAACTCATTTGCTGGAGGTCCCAGGGCTCTTTCAAGATAGTAAAAACAGTGACTTGTACAGCATAATGAAAAACCTAGGCATTGATTTTGAAGACATCAGACACATGCAGAATGAAAAATTTTTCAGAAATGATTTTTCTGGTGAGGTTGACTTCAGAGAA
+
CCBCCFFFFFFFGGGGGGGGGGGHHHHHHHHHHHHHFEGGGHGHHHHHHHHHHHHHHHHHHHHHHHHHHHHHHHHHHHHHGHHGHHGHHGHHHHHHHHHHHHHHHHHGGHHHHHGGGHHHHHHHHHHHHHHHHHHHGHHHHHHHHHHHHHHHHHHHHHHHHHHGGHHHHHHHHHHHHHHHGHHHHHHHHHHHHHHHHHHHHHHHGGHHHHHHHHHHHHHHHHHHHHHHHHHHHHGGGHHHHHGGGGGGGGF
@M05620:46:000000000-D9D58:1:1101:24035:8442 1:N:0:104
GAATGAATGCAGAAATTGGCAAGATAATACTGCACCGATGGGAAATGATACTATCCTGAAACATGAGCAAATTGACCAGCCTCAGGATGTGAACTCATTTGCTGGAGGTCCCAGGGCTCTTTCAAGATAGTAAAAACAGTGACTTGTACAGCATAATGAAAAACCTAGGCATTGATTTTGAAGACATCAGACACATGCAGAATGAAAAATTTTTCAGAAATGATTTTTCTGGTGAGGTTGACTTCAGAGAA
+
CCCCCFFFFFFFGGGGGGGGGGGHHHHHHHHHHHHHGGGGGHHHHHHHHHHHHHHHHHHHHHHHHHHHHHHHHHHHHHHHGHHHHHHHHGHGHHHHHHHHHHHHHHHGGHHHHHGGGHHHHHHHHHHHHHHHHHHHGHHHHHHHHHHHHHHHHHHHHHHHHHHGGHHHHHHHHHHHHHHHGHHHHHHHHHHHHHHHHHHHHHHHHHHHHHHHHHHHHGHHHHHHHHHHHHHHHHHHHHHHHHGGGGGGGGF
@M05620:46:000000000-D9D58:1:1101:27634:8450 1:N:0:104
GAATGAATGCAGAAATTGGCAAGATAATACTGCACCGATGGGAAATGATACTATCCTGAAACATGAGCAAATTGACCAGCCTCAGGATGTGAACTCATTTGCTGGAGGTCCCAGGGCTCTTTCAAGATAGTAAAAACAGTGACTTGTACAGCATAATGAAAAACCTAGGCATTGATTTTGAAGACATCAGACACATGCAGAATGAAAAATTTTTCGGAAATGATTTTTCTGGTGAGGTTGACTTCAGAGAA
+
CCDDCFFFFFFFGGGGGGGGGGGHHHHHHHHHHHHHGGGGGHFHHHHHHHHHHHHHHHHHHHHHHHHHHHHHHHHHHHGHGHHHHHHHHGGHHHHHHHHHHHHHHHHGGHHHHHGGGHHHHHHHHHHHHHHHHHHHGHHHHHHHHHHHHHHHHHHHHHHHHHHGGGHHHHHHHHHHHHHHGHHHHHHHHHHHHHHHHGHHHHHHHHHHHHHHHHH-AEGGHHHHHHHHHHHHHHHHHGGGGGHGGGGGGGG
@M05620:46:000000000-D9D58:1:1101:10069:8491 1:N:0:104
GAATGAATGCAGAAATTGGCAAGATAATACTGCACCGATGGGAAATGATACTATCCTGAAACATGAGCAAATTGACCAGCCTCAGGATGTGAACTCATTTGCTGGAGGTCCCAGGGCTCTTTCAAGATAGTAAAAACAGTGACTTGTACAGCATAATGAAAAACCTAGGCATTGATTTTGAAGACATCAGACACATGCAGAATGAAAAATTTTTCAGAAATGATTTTTCTGGTAAGGTTGACTTCAGAGAA
+
>A1111BFFFFFCGGGGGCF1FFBFHFHHHHHHHHHG?AFGHBFEGHBGHHH2FG0EE1BFF0F1AFF1B1FGH11CFBGFHHFGH11BFGFBHFHEEGGFHFHFCAC>FHHBGGG/GEGFHHFFFFGGH>GDE2F/FGEDB>>2<F1>>2FCBGGHG21GFFCEBGFHFEC<FF1FFHG/FGFBFFGHGBC0>GCF1GDGB1=10==../DDHB<D=0<D00::CGHGHF0:00<=;GHHFGCFBB0C//
@M05620:46:000000000-D9D58:1:1101:4208:8494 1:N:0:104
GAATGAATGCAGAAATTGGCAAGATAATACTGCACCGATGGGAAATGATACTATCCTGAAACATGAGCAAATTGACCAGCCTCAGGATGTGAACTCATTTGCTGGAGGTCCCAGGGCTCTTTCAAGCTAGTAAAAAAAGACACTTGCTTAGCATACTGAATAACCTAGGCATTGATTTTGAAGACATCAGTCACATGCAGACTGAATAATTTTTCAGTAATGAATTTTCTGGCGAGGTTGACTTCAGAGAA
+
CBCCCFFFFFFFGGGGGGGGGGGHHHHHHHHHHHHHGEFGGHHHHHHHHHHHHHHHHHHHHHHHHHHGHHHHHHHHHHHHGHHHHHFHHGHHHHHHHH4FGHHHHHHGGH3FH31110/B3DG4443?DG?4D4?F/>//2B2B3233222222222>FG22D211?100?1<1?GH11<.111<><1111>F1F1<CH00./<<D00=0000=/:;00<:0:0<00<0<000--=-:/C/0;000000;/
@M05620:46:000000000-D9D58:1:1101:4218:8510 1:N:0:104
GAATGAATGCAGAAATTGGCAAGATAATACTGCACCGATGGGAAATGATACTATCCTGAAACATGAGCAAATTGACCAGCCTCAGGATGTGAACTCATTTGCTGGAGGTCCCAGGGCTCTTTCAAGATAGTAAAAACAGTGACTTGTACAGCATAATGAAAAACCTAGGCATTGATTTTGAAGACATCAGACACATGCAGAATGAAAAATTTTTCAGAAATGATTTTTCTGGTGAGGTTGACTTCAGAGAA
+
CBCBCFFFFFFFGGGGGGGGGGGHHHHHHHHHHHHHGEGGGHHHHHHHHHHHHHHHHHHHHHHHHHHHHHHHHHHHHHHHGHHHHHGHHGHHHHHHHHHHHHHHHHHGGHHHHHGGGHHHHHHHHHHHHHHHHHHHGHHHHHHHHHHHHHHHHHHHHHHHHHHGGHHHHHHHHHHHHHHHGHHHHHHHHHHHHHHHHHHHHHHGFGHHHHHHHHHHHHHHHHHGHHHHHHHHHHHHHHHHHHGGGGGGGGG
@M05620:46:000000000-D9D58:1:1101:7256:8550 1:N:0:104
GAATGAATGCAGAAATTGGCAAGATAATACTGCACCGATGGGAAATGATACTATCCTGAAACATGAGCAAATTGACCAGCCTCAGGATGTGAACTCATTTGCTGGAGGTCCCAGGGCTCTTTCAAGATAGTAAAAACAGTGACTTGTACAGCATAATGAAAAACCTAGGCATTGATTTTGAAGACATCAGACACATGCAGAATGAAAAATTTTTCAGAAATGATTTTTCTGGTGAGGTTGACTTCAGAGAA
+
BABCCFFFFFFFGGGGGGGGGGGHHHHHHHHHHHHHGEGGGHGHHHHHHHHHHHHHHHHHHHHHHHHHHHHHHHHHHHHHGHHHHHGHHGGGHHHHHHHHHHHHHHHGGHHHHHGGGHHHHHHHHHHGHHHHHHHHGHHHHHHGHHGHHHHHHHGHHHHHHHHGGHHHHHHHHHHHHHHHGHHHHHHHHHGHHHHHHHHHHHHHFHHHHHHHHHHHHGHHHHHHHHHHHHHHHHHGHHHHHHEGGGGGGGG
@M05620:46:000000000-D9D58:1:1101:17297:8553 1:N:0:104
GAATGAATGCAGAAATTGGCAAGATAATACTGCACCGATGGGAAATGATACTATCCTGAAACATGAGCAAATTGACCAGCCTCAGGATGTGAACTCATTTGCTGGAGGTCCCAGGGCTCTTTCAAGATAGTAAAAACAGTGACTTGTACAGCATAATGAAAAACCTAGGCATTGATTTTGAAGACATCAGACACATGCAGAATGAAAAATTTTTCAGAAATGATTTTTCTGGTGAGGTTGACTTCAGAGAA
+
BBBBBFFFFFFFGGGFGGGGGGGFHH5GHHHHHGHHEEEEGHHHFHHFHHHHFHHHHEHHFHHGGHHFHHHHHFGGEFFGGHHHFGGGHHHGHHHHHHHHHHHGGGHGGHHHHFFEFHHGBHHFHHFHHGGHHHHHGHFGHHHHHHHGHHHFHHHHHHHHHHGGGHHHHHGHHHHHHHHGGHHHHHHHHGFHGHHHHHHHHHHGGGHHGGHHHHHHHFGHHHHHHHHHHHHHHHHHHGGFGHFGGGGFGGG
@M05620:46:000000000-D9D58:1:1101:7258:8568 1:N:0:104
GAATGAATGCAGAAATTGGCAAGATAATACTGCACCGATGGGAAATGATACTATCCTGAAACATGAGCAAATTGACCAGCCTCAGGATGTGAACTCATTTGCTGGAGGTCCCAGGGCTCTTTCAAGATAGTAAAAACAGTGACTTGTACAGCATAATGAAAAACCTAGGCATTGATTTTGAAGACATCAGACACATGCAGAATGAAAAATTTTTCAGAAATGATTTTTCTGGTGAGGTTGACTTCAGAGAA
+
BCCCCFFFFFFFGGGGGGGGGGGGHHHHGHHHHHHHGFGGGHFHHHHGHFHHGHHHHFHHHHHHHHHHHGHHHHHHHHHHGHHHHHGGHGHHHHHHHHHHHHHHGFHEEHHHHHGGGHGHGHHHHHHHHGGHGHHHGHHHHHHHHHHHHHHHHHHHHHHHHHHGGHHHHHHHHHHHHHHHGHHHHHHHHHHHHHGHHHHHHHHHGHHHAHGHHHHHHHHHGHHEGHHHHHHHGHHHHHHHHHGGGGGGGF0
@M05620:46:000000000-D9D58:1:1101:6602:8575 1:N:0:104
GAATGAATGCAGAAATTGGCAAGATAATACTGCACCGATGGGAAATGATACTATCCTGAAACATGAGCAAATTGACCAGCCTCAGGATGTGAACTCATTTGCTGGAGGTCCCAGGGCTCTTTCAAGATAGTAAAAACAGTGACTTGTACAGCATAATGAAAAACCTAGGCATTGATTTTGAAGACATCAGACACATGCAGAATGAAAAATTTTTCAGAAATGATTTTTCTGGTGAGGTTGACTTCAGAGAA
+
BBBBBFFFFFFFGGGCGGGGGGFFGHHHGHHHHHHHG2EEGGFHHHHHHHHHHGHHHFHEHHHHHHGHHHHHHHFFGHHHGHHHHHGHHHHFHHHHGHHHHHHHHHHGGHHHHHGGGHHHHHHHHHHHGHHHHHHHGGHHHHHHHHHHGGHHHHHHHHHHHHHCGGHHHHHHHHHHHHHHGHHHHHHHHHHHHHHHHHHHGHHG<DGHFHGHHGHHHHHHHHHHHHHHHHHHHHHHHHHHHHGGGGGGGFB
@M05620:46:000000000-D9D58:1:1101:27117:8611 1:N:0:104
GAATGAATGCAGAAATTGGCAAGATAATACTGCACCGATGGGAAATGATACTATCCTGAAACATGAGCAAATTGACCAGCCTCAGGATGTGAACTCATTTGCTGGAGGTCCCAGGGCTCTTTCAAGATAGTAAAAACAGTGACTTGTACAGCATAATGAAAAACCTAGGCATTGATTTTGAAGACATCAGACACATGCAGAATGAAAAATTTTTCAGAAATGATTTTTCTGGTGAGGTTGACTTCAGAGAA
+
CCCCCFFFFFFFGGGGGGGGGGGHHHHHHHHHHHHHGGGGGHHHHHHHHHHHHHHHHHHHHHHHHHHHHHHHHHHHHHHHGHHHGGHHHHHHHHHHHHHHHHHHHHHGGHHHHHGGGHHHHHHHHHHHHHHIHHHHGHHHHHHHHHHHHHHHHHHHHHHHHHHGGHHHHHHHHHHHHHHHGHHHHHHHHHHHHHHHHHHHHHHHHHHHHHHHHHHHHHHHHHHHHHHHHHHHHHEHHHHHHHGGHHGGGGF
@M05620:46:000000000-D9D58:1:1101:7789:8616 1:N:0:104
GAATGAATGCAGAAATTGGCAAGATAATACTGCACCGATGGGAAATGATACTATCCTGAAACATGAGCAAATTGACCAGCCTCAGGATGTGAACTCATTTGCTGGAGGTCCCAGGGCTCTTTCAAGATAGTAAAAACAGTGACTTGTACAGCATAATGAAAAACCTAGGCATTGATTTTGAAGACATCAGACACATGCAGAATGAAAAATTTTTCAGAAATGATTTTTCTGGTGAGGTTGACTTCAGAGAA
+
BBCBAFFFFFFFGGGGGGGGGGGHHHHHHHHHHHHHGFGGGHHHHHHHHHHHHHHHHHHHGHHHHHHHHHHGHHHHHHHHGHHHHHGGHHHHHHHHHHHHHHHHHHHGGHHHGHGGGHHHHHHHHHFHHFHHHHHHGHHHHHHHHHHHHHHHHHHHHHHHHHHGGHHHHHHHHHHHHHHHGHHHHHHHHHGHHHHHHHHHHHHHHHHHHHHHHHHHHHHHHHHHHHHHHHHHHHHGFHHHHHGGGGGGGGF
@M05620:46:000000000-D9D58:1:1101:7809:8616 1:N:0:104
GAATGAATGCAGAAATTGGCAAGATAATACTGCACCGATGGGAAATGATACTATCCTGAAACATGAGCAAATTGACCAGCCTCAGGATGTGAACTCATTTGCTGGAGGTCCCAGGGCTCTTTCAAGATAGTAAAAACAGTGACTTGTACAGCATAATGAAAAACCTAGGCATTGATTTTGAAGACATCAGACACATGCAGAATGAAAAATTTTTCAGAAATGATTTTTCTGGTGAGGTTGACTTCAGAGAA
+
CCCCCFFFFFFFGGGGGGGGGGGHHHHHHHHHHHHHGFGGGHHHGHHHHHHHHHHHHHHHHHHHHGHHHHHHHHHHHHHHGHHHGHGGHHHHHHHHHHHHHHHHHGHGGHHHHHGGGHHHGHHHHHHHGHGHHHHHGHHHHHHHHHHHHHHGHHHHHHHHHHHGGHHHHHHHHHHHHHHHGHHHHHHHHHHHHHHHHHHHHHHHGHHHHHHHHHHHHHHHHHHHHHHHHHHHHHHHHHHHHHHHHHGGGGF
@M05620:46:000000000-D9D58:1:1101:21664:8623 1:N:0:104
GAATGAATGCAGAAATTGGCAAGATAATACTGCACCGATGGGAAATGATACTATCCTGAAACATGAGCAAATTGACCAGCCTCAGGATGTGAACTCATTTGCTGGAGGTCCCAGGGCTCTTTCAAGATAGTAAAAACAGTGACTTGTACAGCATAATGAAAAACCTAGGCATTGATTTTGAAGACATCAGACACATGCAGAATGAAAAATTTTTCAGAAATGATTTTTCTGGTGAGGTTGACTTCAGAGAA
+
A11A1FFFFFFFGGGFGBFGGGG1GGGHFHHFHHHHG0EGGHHHGHHHHFGHFHHGGGHFHHHHH1GHHHFGHFGHHHHFGHHGGFGGGGHFHGGGDGHFHHGHHHFGEHGGHHGCEGFHHHHHHHGHGGBGBHHGFEHGHFGHHHHDFHHHHHGDGHHGHF0EGFFFGFGHHH1FGHHHGHGGGHHFHHHHEHHHHHHFGHHHHBDFGGGHFHHHHFGHHHGHHHHHGHHEGFFHHHHFHHBBFGGGGB:
@M05620:46:000000000-D9D58:1:1101:3741:8632 1:N:0:104
GAATGAATGCAGAAATTGGCAAGATAATACTGCACCGATGGGAAATGATACTATCCTGAAACATGAGCAAATTGACCAGCCTCAGGATGTGAACTCATTTGCGACTTGTACAGCATAATGAAAAACCTAGGCATTGATTTTCCCAGGGCTCTTTCAAGATAGTAAAAACAGTGACTTGTACAGCATAATGAAAAACCTAGGCATTGATTTTGAAGACATCAGACACATGCAGAATGAAAAATTTTTCAGAA
+
BABCBFFFFFFFGGGGGGGGGGFHHHHHGHHHHFHHEEEGGHGGHHHGHHFGFHGHHHHHHFFHHHHHHHFHGHFGGHGBAGGFGFFGHGGFHGHHGHHHHHE>EEGHHHFHHHHHHHHHFHHGHGFHHHHGHHHGFHHHHHHHHGGGGHGHHHHHHHGHHHHHHHHHGHHFFGHHHHHHHHHGHHHHHHHHGGEGFHHHHFFHHHDFHGFDEGHGGFHGHHHHHHHHHGHF0GHGHHGGGGGGFGFGGGG
@M05620:46:000000000-D9D58:1:1101:21646:8633 1:N:0:104
GAATGAATGCAGAAATTGGCAAGATAATACTGCACCGATGGGAAATGATACTATCCTGAAACATGAGCAAATTGACCAGCCTCAGGATGTGAACTCATTTGCTGGAGGTCCCAGGGCTCTTTCAAGATAGTAAAAACAGTGACTTGTACAGCATAATGAAAAACCTAGGCATTGATTTTGAAGACATCAGACACATGCAGAATGAAAAATTTTTCAGAAATGATTTTTCTGGTGAGGTTGACTTCAGAGAA
+
CBCCCFFFFFFFGGGGGGGGGGGHHHHHHHHHHHHHGEGGGHHHHHHHHHHHHHHHHHHHHHHHHHHHHHHHHHHHHHHHGHHHHHGHHGHHHHHHHHHHHHHHHHHGGHHHHHGGGHHHHHHHHHHHHHHHHHHHGHHHHHHHHHHHHHHHHHHHHHHHHHHGGHHHHHHHHHHHHHHHGHHHHHHHHHHHHHHHHHHHFHHGHHHHHHHHHHHHHHHHHHHHHHHHHHGHHHHHHHHHHHGGGGGGGGG
@M05620:46:000000000-D9D58:1:1101:3759:8634 1:N:0:104
GAATGAATGCAGAAATTGGCAAGATAATACTGCACCGATGGGAAATGATACTATCCTGAAACATGAGCAAATTGACCAGCCTCAGGATGTGAACTCATTTGCGACTTGTACAGCATAATGAAAAACCTAGGCATTGATTTTCCCAGGGCTCTTTCAAGATAGTAAAAACAGTGACTTGTACAGCATAATGAAAAACCTAGGCATTGATTTTGAAGACATCAGACACATGCAGAATGAAAAATTTTTCAGAA
+
CBBCCFFFFFFFGGGGGGGGGGGHHHHHHHHHHHHHGEGGGHHHHHHHHHHHHHHHHHHHHHHHHHHHHHHHHHHHHHHHGHHHHHGHHHHHHHHHHHHHHHGGGGGHHHHHHHHHHHHHHHHHHGGHHHHEHHGGGFHHHHHGHHGDGHHHHHHHHHHHHGGHHHHHGHGGHGHHHHHHHHHHGHFHHHHHHHHGGHHEHGHHHHHHHHHHGHHHHHHHHHGHHHHHHHHHHHHHHHGGGGGGGGGGGGG
@M05620:46:000000000-D9D58:1:1101:7796:8634 1:N:0:104
GAATGAATGCAGAAATTGGCAAGATAATACTGCACCGATGGGAAATGATACTATCCTGAAACATGAGCAAATTGACCAGCCTCAGGATGTGAACTCATTTGCTGGAGGTCCCAGGGCTCTTTCAAGATAGTAAAAACAGTGACTTGTACAGCATAATGAAAAACCTAGGCATTGATTTTGAAGACATCAGACACATGCAGAATGAAAAATTTTTCAGAAATGATTTTTCTGGTGAGGTTGACTTCAGAGAA
+
CABCCFFFFFFFGGGGGGGGGGFHHHHHHHHHHHHHFAEGGHHHHHHHHHHHHHHHHHGGHHGHHHHGHHHHHHGHHHHHGHHHHHGHHHHHHHHHHHHHHHHHHHHGGHHHHHGGGHHGHHHGHHHHHHHHHHHHGHHHHHHHHHHHHHHHHHHHHHHGHHHGGGHHHHHHHHHHHHHHGHHHHHHHHHHHHHHHHGHHHHHHFHHHHHHHGHHHHFHEHHHHHHHHGHHHHHHHHHGHGHGGGGGGGGG
@M05620:46:000000000-D9D58:1:1101:8186:8654 1:N:0:104
GAATGAATGCAGAAATTGGCAAGATAATACTGCACCGATGGGAAATGATACTATCCTGAAACATGAGCAAATTGACCAGCCTCAGGATGTGAACTCATTTGCTGGAGGTCCCAGGGCTCTTTCAAGATAGTAAAAACAGTGACTTGTACAGCATAATGAAAAACCTAGGCATTGATTTTGAAGACATCAGACACATGCAGAATGAAAAATTTTTCAGAAATGATTTTTCTGGTGAGGTTGACTTCAGAGAA
+
CBCCCFFFFFFFGGGGGGGGGGGHHHHHHHHHHHHHFFGGGHHHHHHHHHHHHHHHHHHHHHHHHHHHHHHHHHHHHHHHGHHHHHGHHHHHHHHHHHHHHHHHHHHGGHHHHHGGGHHHHHHHHHHHHHHHHHHHGHHGHHHHHHHHHHHHHHHHHHHHHHHGGHHHHHHHHHHHHHHHGHHHHHHHHGHHHHHHHHHHHHHHHHHHGHHHHHHHHHHGHHHHHHHHHHHHHHHHHHHHHHGGGGGGGGF
@M05620:46:000000000-D9D58:1:1101:19145:8669 1:N:0:104
GAATGAATGCAGAAATTGGCAAGATAATACTGCACCGATGGGAAATGATACTATCCTGAAACATGAGCAAATTGACCAGCCTCAGGATGTGAACTCATTTGCTGGAGGTCCCAGGGCTCTTTCAAGATAGTAAAAACAGTGACTTGTACAGCATAATGAAAAACCTAGGCATTGATTTTGAAGACATCAGACACATGCAGAATGAAAAATTTTTCAGAAATGATTTTTCTGGTGAGGTTGACTTCAGAGAA
+
BABBBFFFFFFFGGGFGGFGGGGHFHDGEFFHHHHHC2EFDHAGEHHFFFDGFGBFGF5AGHCGGHGHBGEGH5A5GFGHGHHGGH3BGGHBHHHHGHHHHHGGGHHGGHHHHHGGGHHHHHHHHHHHHHHHHHHGGHHHHHHHHHHHHHHHHHHHHHHHHHHGGHHHHHHHHHHHHHHGGHHHHHHHHHHHHHHHHHHHHHGGHHGHHHHHHHHHHHGHHHGHHHHHHHHHHHHHHHHHHHGGGGGGGGG
@M05620:46:000000000-D9D58:1:1101:4993:8680 1:N:0:104
GAATGAATGCAGAAATTGGCAAGATAATACTGCACCGATGGGAAATGATACTATCCTGAAACATGAGCAAATTGACCAGCCTCAGGATGTGAACTCATTTGCTGGAGGTCCCAGGGCGCTTTCAAGATAGTAAAAACAGTGACTTGTACAGCATAATGAAAAACCTAGGCATTGATTTTGAAGACATCAGACACATGCAGAATGAAAAATTTTTCAGAAATGATTTTTCTGGTGAGGTTGACTTCAGAGAA
+
AABBAFDDFFFFDGGGGFGFFGEGGHHHGHCHHFHHE?EFEE2AAGHHHHHFHFHFHGFFHHCFF3B3AEG5EE55BGFEA2G3CB@3B@D55FDG34FBFHGF3FA112313BFG?////?GBGFBD?D4BG4FFEAG33FF3FFB?333F22GDGG22>GGAEBH10CFGD1FGH1FHFHGG0FGBGH110<GCGCGB0/0=0000.</;C0/;G00:;00CCG0:/0CF:C;FGBFFG0;0BFF0C/9
@M05620:46:000000000-D9D58:1:1101:5045:8684 1:N:0:104
GAATGAATGCAGAAATTGGCAAGATAATACTGCACCGATGGGAAATGATACTATCCTGAAACATGAGCAAATTGACCAGCCTCAGGATGTGAACTCATTTGCTGGAGGTCCCAGGGCTCTTTCAAGATAGTAAAAACAGTGACTTGTACAGCATAATGAAAAACCTAGGCATTGATTTTGAAGACATCAGACACATGCAGAATGAAAAATTTTTCAGAAATGATTTTTCTGGTGAGGTTGACTTCAGAGAA
+
BBBBBFFFFFFFGGGGGGGGGGFHHHHHHHHHHHHHFEGGGFFGGHHFFHHHHHHHHHHHHHHHHFGHFHHGHHHHHHHHGHHFGH3FGBGGFHHHHHGHHHHHEGFFGHHHHHGGGHHHHHHHHHHHHHHHHHHHGGHFHHHHHHHHHHHFHHHHHHHHHHHGGHHHHGHHHHHHHHHHGHHHHHHHHGGFHHHGGHHHHHHGGHGHHHHHHHHHHHHHGHHHHHHGHGHHHHHHHHHHHGGGGGGGGGF
@M05620:46:000000000-D9D58:1:1101:10485:8693 1:N:0:104
GAATGAATGCAGAAATTGGCAAGATAATACTGCACCGATGGGAAATGATACTATCCTGAAACATGAGCAAATTGACCAGCCTCAGGATGTGAACTCATTTGCTGGAGGTCCCAGGGCTCTTTCAAGATAGTAAAAACAGTGACTTGTACAGCATAATGAAAAACCTAGGCATTGATTTTGAAGACATCAGACACATGCAGAATGAAAAATTTTTCAGAAATGATTTTTCTGGTGAGGTTGACTTCAGAGAA
+
ABABAFB@FFFDCGGGGFFGGGEFFHHHFHFGHCHHG2EEGGBBAGFDGHHFH5GC5EFHGF3DGEHHFFCGFGFEFGFGGFHHFGBBFBG5DGHHGFHHFHEFBGCEEGGHGHGGGHGHHHHEHHFHHFGHHGHGGHHEGFFFHHDDGHHHHFHHHHFDFFHFGCHDBGHGHDHGHGHHGHGHFFHHHHHFCGHHHHHFDFBFD0BDAAGHFHHFHGHGGFCFGHHHEHHC;FFCC;CFGFFFGGGFGGG
@M05620:46:000000000-D9D58:1:1101:5759:8708 1:N:0:104
GAATGAATGCAGAAATTGGCAAGATAATACTGCACCGATGGGAAATGATACTATCCTGAAACATGAGCAAATTGACCAGCCTCAGGATGTGAACTCATTTGCTGGAGGTCCCAGGGCGCTTTCAAGAGAGTAAAAACAGTGACTTGTACAGCATAATGAAAAACCTAGGCATTGATTTTGTAGACATCAGACACATGCAGAATGAAAAATTTTTTAGAAATGATTTTTCTGTGGAGGTTGAGTTCAGAGAA
+
BABBBFFFFFFFGGGFGGGGGGGHFHHHHHHHHHHHGEGGGGGHHHHHHHHHGHHHHGFHHHHHFHHFFFBGGFFHHHHHGHHHHHFGGGHGHHHHHHH4GHHHG1FFFHD1331?1/>E/F34?4F0B/344FGH/F23B33?32B33F>222@22>22@GH/A011<011<111<@G101=>1FD1<1F1GHH00000=/0=00=GH.<;GH-.:C0C0000:<CF/C000;0CA.////9000;CFG/
@M05620:46:000000000-D9D58:1:1101:3541:8723 1:N:0:104
GAATGAATGCAGAAATTGGCAAGATAATACTGCACCGATGGGAAATGATACTATCCTGAAACATGAGCAAATTGACCAGCCTCAGGATGTGAACTCATTTGCTGGAGGTCCCAGGGCTCTTTCAAGATAGTGAAAACAGTGACTTGTACAGCATAATGAAAAACCTAGGCATTGATTTTGAAGACATCAGACACATGCAGAATGAAAAATTTTTCAGAAATGAGTTTTCTGGGGAGGTTGACTTCAGAGAA
+
CCCCCFFFFFFFGGGGGGGGGGFHHHHHHHHHHHHHEAEGGHFGHHGGHHHHHHHHHHHHHHHHHHGHHHHHHHHHHGGHGHHHGHFGGFGFGHHHHHHHHHHHHGHGFHFG3@ED10EGHF4?FDH3?E444DF?FEGFFB4?4BG3F3F22BFD?D33BFFEAFBGH22FGFH1==GG/?GHGHB=1FBBCGHHHHGDH0GH100<G.0<DGBGB<0CGB00<GFFBGH0/::;-.:BF09;0;BBCC0
@M05620:46:000000000-D9D58:1:1101:20197:8781 1:N:0:104
GAATGAATGCAGAAATTGGCAAGATAATACTGCACCGATGGGAAATGATACTATCCTGAAACATGAGCAAATTGACCAGCCTCAGGATGTGAACTCATTTGCTGGAGGTCCCAGGGCTCTTTCAAGATAGTAAAAACAGTGACTTGTACAGCATAATGAAAAACCTAGGCATTGATTTTGAAGACCCAGGGCTCTTTCAAGATAGTAAAAACAGTGACTTGTACAGCATAATGAAAAACCTAGGCATTGAT
+
CBCCCFFFFFFFGGGGGGGGGGGHHHHHHHHHHHHHGGGGGHHHHHHHHHHHHHHHHGHHHHHHHHHHHHHHHHHHHHHHGHHHGHHHHGHHHHHHHHHHHHHHHHHGGHHHHHGGGHHHHHHHHHHHHHHHHHHHGHHHHHGHHHHHHHHHHHHHHHHHHHHGGHHHHHHHHHHHHHHHGHHHHHHHHGFGHHHHHHHGHHHFHFGHHFGDEH<DGHHHHGHFBGFFFHHGHHHGGHGFGGGGGGGGGGG
@M05620:46:000000000-D9D58:1:1101:14176:8800 1:N:0:104
GAATGAATGCAGAAATTGGCAAGATAATACTGCACCGATGGGAAATGATACTATCCTGAAACATGAGCAAATTGACCAGCCTCAGGATGTGAACTCATTTGCTGGAGGTCCCAGGGCTCTTTCAAGATAGTAAAAACAGTGACTTGTACAGCATAATGAAAAACCTAGGCATTGATTTTGAAGACATCAGACACATGCAGAATGAAAAATTTTTCAGAAATGATTTTTCTGGTGAGGTTGACTTCGGAGAG
+
CCCCCFFFFFFFGGGGGGGGGGGHHHHHHHHHHHHHGEFGGHHHHHHHHHHHHHHHHHHHHHHHHHHHHHHHHHHHHHHHGHHHHHHHHGHHHHHHHHHHHHHHHHHGGHHHGGGGGHHHHHHHHHHHHHHHHHHHGGHHHHHHHHHHHHHHHHHHHHHHHHHGGHHHHHHHHHHHHHHHGHHHHHHHHHHHHHHHHHHHHHHGGGGHHHHHHHHHHGFHHHHHHHHHHHHGHHHCCGHGHHG00...-;.
@M05620:46:000000000-D9D58:1:1101:26120:8821 1:N:0:104
GAATGAATGCAGAAATTGGCAAGATAATACTGCACCGATGGGAAATGATACTATCCTGAAACATGAGCAAATTGACCAGCCTCAGGATGTGAACTCATTTGCTGGAGGTCCCAGGGCTCTTTCAAGATAGTAAAAACAGTGACTTGTACAGCATAATGAAAAACCTAGGCATTGATTTTGAAGACATCAGACACATGCAGAATGAAAAATTTTTCAGAAATGATTTTTCTGGTGAGGTTGACTTCAGAGAA
+
BAABBFFFFFFFGGFGGGGGFGGFHHGFHHHGGFH4EAEFEHHGHHGGHHHHHGHHHHFHHHFFHHFHGHHHHHFGHHGGFHHCFGFFGGHGHHHFDGHHGFFGEGHGEHHHHHGGGGHFHHGFFHHEHHGFFHFFEFGFGHGHHHHHHBGFHHFHHHHHHHHGFHHFGHHHHHGHHGHHGGHHHGHHGHHHGGHFHFFHFGFGFDGHHHHHGHHFHHHFFHHHHHHHHHGHFHGFACHGHHGGGGGGGFB
@M05620:46:000000000-D9D58:1:1101:13158:8856 1:N:0:104
GAATGAATGCAGAAATTGGCAAGATAATACTGCACCGATGGGAAATGATACTATCCTGAAACATGAGCAAATTGACCAGCCTCAGGATGTGAACTCATTTGCTGGAGGTCCCAGGGCTCTTTCAAGATAGTAAAAACAGTGACTTGTACAGCATAATGAAAAACCTAGGCATTGATTTTGAAGACATCAGACACATGCAGAATGAAAAATTTTTCAGAAATGATTTTTCTGGTGAGGTTGACTTCAGAGAA
+
B@BBBFFFFFFFGGFGGGGFGGE4F5FGEGAG5GHGEACEEGCGFHGDFHHFHHHFGHFHFHHHFHFFHHFAGGGAGC1GGHGHHFCGHBFEEFGFHHF4FHHGFBGG12DGBGADEHHGHFHHHHHHHHGHGHHHGHHHHHHFHHHHHHHHHHHHHHHHGHHGFHGHGHHHGEHGHHHGGGHGHGGHHHHHHHHHHGFHHHGF>DGFHHHGHFHFHDHHHHGHGHHHHFHHGHHCCCHHHHGGGGGFFFF
@M05620:46:000000000-D9D58:1:1101:5641:8874 1:N:0:104
GAATGAATGCAGAAATTGGCAAGATAATACTGCACCGATGGGAAATGATACTATCCTGAAACATGAGCAAATTGACCAGCCTCAGGATGTGAACTCATTTGCTGGAGGTCCCAGGGCTCTTTCAAGATAGTAAAAACAGTGACTTGTACAGCATAATGAAAAACCTAGGCATTGATTTTGAAGACATCAGACACATGCAGAATGAAAAATTTTTCAGAAATGATTTTTCTGGTGAGGTTGACTTCAGAGAA
+
CCCCCFFFFFFFGGGGGGGGGGGGHHHHHHHHHHHHGEGGGHHHHHHHHHHHHHHHHHHHHHHHHHHHHHHHHHHHHHHHGHHHHHGHHGHHHHHHHHHHHHHHHHHGGHHHHHGGGHHHHHHHHHHHHHHHHHHHGHHHHHHHHHHHHHHHHHHHHHHHHHHGGHHHHHHHHHHHHHHHGHHHHGHHHHHHHHHHHHHHHHHHGGHHGHHHHHHHHHHHHHHGHHHHHHHHHHHHHHHHHHGGGGGGGGG
@M05620:46:000000000-D9D58:1:1101:18652:8875 1:N:0:104
GAATGAATGCAGAAATTGGCAAGATAATACTGCACCGATGGGAAATGATATTATCCTGAAACATGAGCAAATTGACCAGCCTCAGGATGTGAACTCATTTGCTGGAGGTCCCAGGGCTCTTTCAAGATAGTAAAAACAGTGACTTGTACAGCATAATGAAAAACCTAGGCATTGATTTTGAAGACATCAGACACATGCAGAATGAAAAATTTTTCAGAAATGATTTTTCTGGTGAGGTTGACTTCAGAGAA
+
BBBBBFFFFFFFGGGGGGGGGGFHHHHHHHHHHHHGGFGGGGCGHHHGFHHHHHHHHGHHHHHHHGGHHHHGHFHHHHHHGHHHGHBGHHHHHHHGGGHHHHHHHHHGGGHHHHGGGHHHHHHHHHHHFHHHHHFHGFHGHHHHHHHHHHHHHHGHHHHHHHHGGHHHHHHHFHHHHHHHGHHHHHHHHHHHHHHHHHHHHHHHHHHHHHHHHHHHHGGHHHFHHHHGHHHHHHHGHHHHGHHHGGGGGGG
@M05620:46:000000000-D9D58:1:1101:18028:8915 1:N:0:104
GAATGAATGCAGAAATTGGCAAGATAATACTGCACCGATGGGAAATGATACTATCCTGAAACATGAGCAAATTGACCAGCCTCAGGATGTGAACTCATTTGCTGGAGGTCCCAGGGCTCTTTCAAGATAGTAAAAACAGTGACTTGTACAGCATAATGAAAAACCTAGGCATTGATTTTGAAGACATCAGACACATGCAGAATGAAAAATTTTTCAGAAATGATTTTTCTGGTGAGGTTGACTTCAGAGAA
+
CBCCCFFFFFFFGGGGGGGGGGGHHHHHHHHHHHHHGFGGGHGHHHHGHHHHHHHHGHHHHHHHHHGHHHHHHHHHHHHHGHHHGHGGGFHHHHHHHHHHHHGHHHHGGHHHHHGGGHHHHHHHHHHHHHHIHHHHGHHHHHHHHHHHHHHHHHHHHHHHHHHGGHHHHHHHHHHHHHHHGHHHHHHHHHHHHHHHHGHHHHHHHHHHHHHHHHHHHHFHHHHHHHHHHHHHHGHHHHHHHHGGGGGGGGF
@M05620:46:000000000-D9D58:1:1101:13772:8932 1:N:0:104
GAATGAATGCAGAAATTGGCAAGATAATACTGCACCGATGGGAAATGATACTATCCTGAAACATGAGCAAATTGACCAGCCTCAGGATGTGAACTCATTTGCTGGAGGTCCCAGGGCTCTTTCAAGATAGTAAAAACAGTGACTTGTACAGCATAATGAAAAACCTAGGCATTGATTTTGAAGACATCAGACACATGCAGAATGAAAAATTTTTCAGAAATGATTTTTCTGGTGAGGTTGACTTCAGAGAA
+
CBCCCFFFFFFFGGGGGGGGGGGGHHHHHHHHHHHHGEGGGHHGHHHFHHHHHHHHHHHHHHHHHHHHHHHHHHHHHHHHGHHHHHGHHGHGHHHHHHHHHHHHFHHGGHHHFHGGGHHHHHHHHHHHHHHHHHHHGHHHHGHHHHHHHHGHHHHGHHHHHHFGGHHHHHHHHHGHHHHHEHHHHGHHFHHHGHFHGHHHGGHGGGHHAGHHHHHHHHHHHHHHHHHHHHHHHHECGHHHHHGGGGGEFFF
@M05620:46:000000000-D9D58:1:1101:13754:8932 1:N:0:104
GAATGAATGCAGAAATTGGCAAGATAATACTGCACCGATGGGAAATGATACTATCCTGAAACATGAGCAAATTGACCAGCCTCAGGATGTGAACTCATTTGCTGGAGGTCCCAGGGCTCTTTCAAGATAGTAAAAACAGTGACTTGTACAGCATAATGAAAAACCTAGGCATTGATTTTGAAGACATCAGACACATGCAGAATGAAAAATTTTTCAGAAATGATTTTTCTGGTGAGGTTGACTTCAGAGAA
+
BAAAAFFFFFFFFC4GFGGFGBFGGDFHCGHHFF4GEAEEGF2GAGFBGHHHHHHHHHH3EFGHF3FHHHFFHHFGHHHHGHGHHHFGGHHHEFGF@FGFHHFGGHGFEFHGHHFGGHHHHHDGHHBGD3G4GGHHGGFG334FGGHFHHHHHGHHHH2F1DFGFHFHHFHHGHHHHHHGGGFHHHHHGGGF0GGGGFHHFFGGGGDB.CHHHHHHDDGFFHFCHHHHHHHGHFGCCHHFHBFFGGBFBFF
@M05620:46:000000000-D9D58:1:1101:13626:8955 1:N:0:104
GAATGAATGCAGAAATTGGCAAGATAATACTGCACCGATGGGAAATGATACTATCCTGAAACATGAGCAAATTGACCAGCCTCAGGATGTGAACTCATTTGCTGGAGGTCCCAGGGCTCTTTCAAGATAGTAAAAACAGTGACTTGTACAGCATAATGAAAAACCTAGGCATTGATTTTGAAGACATCAGACACATGCAGAATGAAAAATTTTTCAGAAATGATTTTTCTGGTGAGGTTGACTTCAGAGAA
+
CCCCCFFFFFFFGGGGGGGGGGGHHHHHHHHHHHHHGEGGGHHHHHHGHHHHHHHHHHHHHHHHHHHHHHHHHHHHHHHHGHHHHHGHHHHHHHHHHHHHHHHHHHHGGHHHHHGGGHHHHHHHHHHHHHHHHHHHGHHHHHHHHHHHHHHHHHHHHHHHHHHGGHHHHHHHHHHHHHHHGHHHHHHHHGHHHHHHHHHHHHHGFGHHHHHHHHHHHHHHHHGHGHHHHHHHHHHGGHHHHHGGGGGGGGG
@M05620:46:000000000-D9D58:1:1101:10412:8955 1:N:0:104
GAATGAATGCAGAAATTGGCAAGATAATACTGCACCGATGGGAAATGATACTATCCTGAAACATGAGCAAATTGACCAGCCTCAGGATGTGAACTCATTTGCTGGAGGTCACGTGTTTGATGTCTTCAAAATCAATGCCTAGGTTTTTTTGTACAGCATAATGAAAAACCTAGGCATTGATTTTGAAGACATCAAACACATGCAGAATGAAAAATTTTTCATTCCCAGGGCTCTTTCAAGATAGTAAAAAC
+
CCCCCFFFFFFFGGGGGGGGGGGHHHHHHHHHHHHHGGGGGHHHHHHHHHHHHHHHHHHHHHHHHHHHHHHHHHFHHHHHGHHHHHHHHHHHHHHHHHHHHHHHHGHGGHHH??G3BEF3F4GEFFHH3F3GGHHFBHHG3GF3FFCFDE?CDD>B222FGFGHBD=F?A0GBFBFHHF1>GHFFEH1<CFDGH0GDGGHB000GFGFFHBB0.;CCGCGHHHE::00.....CBFBF00090BFEFBFE.
@M05620:46:000000000-D9D58:1:1101:26428:8972 1:N:0:104
GAATGAATGCAGAAATTGGCAAGATAATACTGCACCGATGGGAAATGATACTATCCTGAAACATGAGCAAATTGACCAGCCTCAGGATGTGAACTCATTTGCTGGAGGTCCCAGGGCTCTTTCAAGATAGTAAAAACAGTGACTTGTACAGCATAATGAAAAACCTAGGCATTGATTTTGAAGACATCAGACACATGCAGAATGAAAAATTTTTCAGAAATGATTTTTCTGGTGAGGTTGACTTCAGAGAA
+
CBBCBFFFFFFFGGGGGGGGGGGHHHHHHHHHHHHHGGGGGHHHHHHHHHHHHHHHHHHHHHHHHHHHHHHHHHHHHHHHGHHHHHHHHGHHHHHHHHHHHHHHHHHGGHHHHHGGGHHHHHHHHHHHHHHHHHHHGHHHHGHHHHHHHHHHHHHHHHHHHHHGGHHHHHHHHHHHHHHHGHHHHHHHHHHHHHHHHHHHHHHHHHHHHHHHHHHHHHHHHHHHHHHHHHHHHHHHHHHHHHGGGGGFGGG
@M05620:46:000000000-D9D58:1:1101:27547:8986 1:N:0:104
GAATGAATGCAGAAATTGGCAAGATAATACTGCACCGATGGGAAATGATACTATCCTGAAACATGAGCAAATTGACCAGCCTCAGGATGTGAACTCATTTGCTGGAGGTCCCAGGGCTCTTTCAAGATAGTAAAAACAGTGCCTTGACCAGCATAATGAAAACCCTAGGCATTGATTTTGAAGACATCAGACCCATGCAGAATGAAAAATTTTTCAGAAATGATTTTTCTGGTGAGGTTGACTTCAGAGAA
+
CBCCCFFFFFFFGGGGGGGGGGGHHHHHHHHHHHHHGGGGGHHHHHHHHHHHHHHHHHHHHHHHHHHHHGHHHHHHHHHHGHHHHHHHHHHHHHHHHHHHHHHHHHHGGHH13FG11B?FHD4F4?33BB?FHHH3</?B?3BFFC22220/23BDD?HHHH2C/@<F222@1<1@GHB1??<100?1<<11.<<<<<11>/<0DDGGCGHHH0<00<G/:00;GHH0/0CFC/0;:GC9/:C90000CF9
@M05620:46:000000000-D9D58:1:1101:23259:9014 1:N:0:104
GAATGAATGCAGAAATTGGCAAGATAATACTGCACCGATGGGAAATGATACTATCCTGAAACATGAGCAAATTGACCAGCCTCAGGATGTGAACTCATTTGCTGGAGGTCCCAGGGCTCTTTCAAGATAGTAAAAACAGTGACTTGTACAGCATAATGAAAAACCTAGGCATTGATTTTGAAGACATCAGACACATGCAGAATGAAAAATTTTTCAGAAATGATTTTTCTGGTGAGGTTGACTTCAGAGAA
+
CCCCDFFFFFFFGGGGGGGGGGGHHHHHHHHHHHHHGGGGGHHHHHHHHHHHHHHHHHHHHHHHHHHHHHHHHHHHHHHHGHHHHHHHHGHHHHHHHHHHHHHHHHHGGHHHHHGGGHHHHHHHHHHHHHHHHHHHGHHHHHHHHHHHHHHHHHHHHHHHHHHGGHHHHHHHHHHHHHHHGHHHHHHHHHHHHHHHHHHHHHHHHHHHHHHHHHHHHHHHHHHHHHHHHHHHHHHHHHHHHHGGGGGGGGG
@M05620:46:000000000-D9D58:1:1101:19392:9018 1:N:0:104
GAATGAATGCAGAAATTGGCAAGATAATACTGCACCGATGGGAAATGATACTATCCTGAAACATGAGCAAATTGACCAGCCTCAGGATGTGAACTCATTTGCTGGAGGTCCCAGGGCTCTTTCAAGATAGTAAAAACAGTGACTTGTACAGCATAATGAAAAACCTAGGCATTGATTTTGAAGACATCAGACACATGCAGAATGAAAAATTTTTCAGAAATGATTTTTCTGGTGAGGTTGACTTCAGAGAA
+
BBCCCFFFFFFFGGGGGGGGGGGHHHHHHHHHHHHHGEGGGHGHHHHHHHHHHHHHHHHHHHHHHHHHHHHHHHHHHHHHGHHHHHGGHGHHHHHHHHHHHHHHHHHGGHHHHHGGGHHHHHHHHHHHHHHHHHHHGHHHHHHHHHHHHHHHHHHHHHHHHHHGGHHHHHHHHHHHHHHHGHHHHHHHHHHHHHHHHHHHHHHHHHHHHHHHHHHHHHHHHHHHHHHHHHHHHHHGGHHHHHGGGGGGGGG
@M05620:46:000000000-D9D58:1:1101:23441:9020 1:N:0:104
GAATGAATGCAGAAATTGGCAAGATAATACTGCACCGATGGGAAATGATACTATCCTGAAACATGAGCAAATTGACCAGCCTCAGGATGTGAACTCATTTGCTGGAGGTCCCAGGGCTCTTTCAAGATAGTAAAAACAGTGACTTGTACAGCATAATGAAAAACCTAGGCATTGATTTTGAAGACATCAGACACATGCAGAATGAAAAATTTTTCAGAAATGATTTTTCTGGTGAGGTTGACTTCAGAGAA
+
ABBBCFFFFFFFGGGGGGGGGGGHHHHHHHHHHHHHGGGGGHHHHHHHHHHHHHHHHHHHHHHHHHHHHHHGHHHHHHHHGHHHHGGHHHHHHHHHHHHHHHHHHHHGGHHHHHGGGHHHHHHHHHHHHHHHHHHHGHHHHHHHHHHHHHHHHHHHHHHHHHHGGHHHHGHHHHHHHHHHGHHHHHHHHHHHHHHHHHHGHHHHHHHHHHHHHHHHHHGFHHGHHHHHHHHGHHHHHHHHHHGGGGGGGGG
@M05620:46:000000000-D9D58:1:1101:26021:9042 1:N:0:104
GAATGAATGCAGAAATTGGCAAGATAATACTGCACCGATGGGAAATGATACTATCCTGAAACATGAGCAAATTGACCAGCCTCAGGATGTGAACTCATTTGCTGGAGGTCCCAGGGCTCTTTCAAGATAGTAAAAACAGTGACTTGTACAGCATAATGAAAAACCTAGGCATTGATTTTGAAGACATCAGACACATGCAGAATGAAAAATTTTTCAGAAATGATTTTTCTGGTGAGGTTGACTTCAGAGAA
+
BABCCFFFFFFFGGGGGGGGGGGHHHHHFHHHHHHHGFGGGHHHHHHGHHHHHHHHHHHHHHHHHHHHHHHHHHHHHGHHGHHHHHHHHGGHHHHHHHHHHHHHHHHGGHHHHHGGGHHGHHHHHHHHHHHHHGHHGHHHHGHHHHHHHGHHHHHHHHHHHHHGGHHHHHHHHHHHHHHHGHHHHHHHHHHHHHHHHGHHHHHHHHHHHHHHHHHHHHHGHHHHHHGHHHHHHHHHHHHHHHGGGGGGGGF
@M05620:46:000000000-D9D58:1:1101:26000:9045 1:N:0:104
GAATGAATGCAGAAATTGGCAAGATAATACTGCACCGATGGGAAATGATACTATCCTGAAACATGAGCAAATTGACCAGCCTCAGGATGTGAACTCATTTGCTGGAGGTCCCAGGGCTCTTTCAAGATAGTAAAAACAGTGACTTGTACAGCATAATGAAAAACCTAGGCATTGATTTTGAAGACATCAGACACATGCAGAATGAAAAATTTTTCAGAAATGATTTTTCTGGTGAGGTTGACTTCAGAGAA
+
CBCCCFFFFFFFGGGGGGGGGGGHHHHHHHHHHHHHGGGGGHHHHHHHHHHHHHHHHHHHHHHHHHEGHHHHHHHHHHHHGHHHHHHHHHHHHHHHHHHHHHHHHHHGGHHHHHGGGHHHHHHHHHHHHHHHHHHHGHHHHHHHHHHHHHHHHHHHHHHHHHHGGHHHHH2GHHHHHHHHGHHHHHHHHHHHHHHHHHHHHHHHHHHHHHHHHHHHHHHHHHHHGHHHHHHHHHHHHHHHHHGGGGGGGGG
@M05620:46:000000000-D9D58:1:1101:3560:9086 1:N:0:104
GAATGAATGCAGAAATTGGCAAGATAATACTGCACCGATGGGAAATGATACTATCCTGAAACATGAGCAAATTGACCAGCCTCAGGATGTGAACTCATTTGCTGGAGGTCCCAGGGCTCTTTCAAGATAGTAAAAACAGTGACTTGTACAGCATAATGAAAAACCTAGGCATTGATTTTGAAGACATCAGACACATGCAGAATGAAAAATTTTTCAGAAATGATTTTTCTGGTGAGGTTGACTTCAGAGAA
+
BBCBCFFFFFFFGGGGGGGGGGGHHHHHHHHHHHHHGEGGGHGHHHHFHHHHHHHHHHHHHHHHHHHHHHHHHHHHHHHHGHHHHHGHHGHHHHHHHHHHHHHHHHHGGHHHHHGGGHHHHHHHHHHHGHHHHHHHGHHHHHHHHHHHHGHHHHHHHHHHHHHGGHHHGHHHHHHHHHHHGHHHHGHHHHHHFHHHHHHHHHHG<GHHHHHHHHHHHGHHHHHHHHHHHHHHHHHHHHHHHHGGGGGFFBB
@M05620:46:000000000-D9D58:1:1101:11920:9099 1:N:0:104
GAATGAATGCAGAAATTGGCAAGATAATACTGCACCGATGGGAAATGATACTATCCTGAAACATGAGCAAATTGACCAGCCTCAGGATGTGAACTCATTTGCTGGAGGTCCCAGGGCTCTTTCAAGATAGTAAAAACAGTGACTTGTACAGCATAATGAAAAACCTAGGCATTGATTTTGAAGACATCAGACACATGCAGAATGAAAAATTTTTCAGAAATGATTTTTCTGGTGAGGTTGACTTCAGAGAA
+
AABBBFFFFFFFGGGGGGGGGGGHHHGHHHHHHHHHFEFGGHGHHHHHHHHHHHHHHHHHHHHHHHFHHHHHHHHHHHHHGHHHGHFFGHHHGHHHHHHHHHHHHGHGGHHHHHGGGHHHHHHHHHGHHHHHHHHGGGHHHHHHHHHHHHHHHHHHHHHHGHHGGHHHHHHHHHHHHHHHGHHHHHHHHHHHHHHHHHHHHHHHHHHHHHHHHHHHGFGHHHHHHHHHHHHHHHHCCCHHHHGGGFGGGGF
@M05620:46:000000000-D9D58:1:1101:11368:9113 1:N:0:104
GAATGAATGCAGAAATTGGCAAGATAATACTGCACCGATGGGAAATGATACTATCCTGAAACATGAGCAAATTGACCAGCCTCAGGATGTGAACTCATTTGCTGGAGGTCCCAGGGCTCTTTCAAGATAGTAAAAACAGTGACTTGTACAGCATAATGAAAAACCTAGGCATTGATTTTGAAGACATCAGACACATGCAGAATGAAAAATTTTTCAGAAATGATTTTTCTGGTGAGGTTGACTTCAGAGAA
+
AABBAFFFFFFFGGGGGGGGGGFHGHHHHHGHHHHHEEEGGHGFEHFFGGHHHHHHHHHHHHGHEFGHHHHHHHGHHHHHGHHHGHFCGFGGFHHHGHHHHHHHGHHGFHHGHHGGGHHHGHHHHHHHHHHHHHHHGHHHHHHHHHHHHHHHHHHHHHHHHHHGGHHHHHHHGHFHHGHHGHGHHHHGGHHHHHHHHGHHHHHHDDGHEHHHHHGHHHHGFHFHHHHHHHHHHGHC;CHFHHGGGGGGGGF
@M05620:46:000000000-D9D58:1:1101:23735:9119 1:N:0:104
GAATGAATGCAGAAATTGGCAAGATAATACTGCACCGATGGGAAATGATACTATCCTGAAACATGAGCAAATTGACCAGCCTCAGGATGTGAACTCATTTGCTGGAGGTCCCAGGGCTCTTTCAAGATAGTAAAAACAGTGACTTGTACAGCATAATGAAAAACCTAGGCATTGATTTTGAAGACATCAGACACATGCAGAATGAAAAATTTTTCAGAAATGATTTTTCTGGTGAGGTTGACTTCAGAGAA
+
CCDCCFFFFFFFGGGGGGGGGGGHHHHHHHHHHHHHGGGGGHGHHHHHHHHHHHHHHHHHHHHHHHHHHHHHHHHHHHHHGHHHHGHHHHHHHHHHHHHHHHHHHHHGGHHHHHGGGHHHHHHHHHHHHHHHHHHHGHHHHHHHHHHHHHHHHHHHHHHHHHHGGHHHHHHHHHHHHHHHGHHHHHHHHHHHHHHHHHHHHHHHHHHHHHHHHHHHHHHHHHGHHHHHHHHHHHHHHHHHHHGGHHHGGGG
@M05620:46:000000000-D9D58:1:1101:16113:9131 1:N:0:104
GAATGAATGCAGAAATTGGCAAGATAATACTGCACCGATGGGAAATGATACTATCCTGAAACATGAGCAAATTGACCAGCCTCAGGATGTGAACTCATTTGCTGGAGGTCCCAGGGCTCTTTCAAGATAGTAAAAACAGTGACTTGTACAGCATAATGAAAAACCTAGGCATTGATTTTGAAGACATCAGACACATGCAGAATGAAAAATTTTTCAGAAATGATTTTTCTGGTGAGGTTGACTTCAGAGAA
+
CCCCCFFFFFFFGGGGGGGGGGGHHHHHHHHHHHHHGFGGGHHHHHHHHHHHHHHHHHHHHHHHHHHHHHHHHHHHHHHHGHHHHHHHHHHGHHHHHHHHHHHHHHHGGHHHHHGGGHHHHHHHHHHHHHHHHHHHGHHHHHHHHHHHHHHHHHHHHHHHHHHGGHHHHHHHHHHHHHHHGHHHHHHHHHHHHHHHGHHHHHHHHHHHHHHHHHHHHHHHHHGHHHHHHHHHHHHHHHHHHHGGGGGGGGG
@M05620:46:000000000-D9D58:1:1101:9722:9146 1:N:0:104
GAATGAATGCAGAAATTGGCAAGATAATACTGCACCGATGGGAAATGATACTATCCTGAAACATGAGCAAATTGACCAGCCTCAGGATGTGAACTCATTTGCGACTTGTACAGCATAATGAAAAACCTAGGCATTGATTTTCCCAGGGCTCTTTCAAGATAGTAAAAACAGTGACTTGTACAGCATAATGAAAAACCTAGTCATTGATTTTGAAGACATCAGACACATGCAGAATGAAAAATTTTTCAGAA
+
ABAABFFFFFFFBGGGGGFGFGGHHHHHHHHHHHHHGEGGGHFHHGHGHHHHHHHHHHHHHHFHGGHHFHHHHHHHHFGHGHHHHHEHGGHHHHHHHHHHHHGGGGGHHHHHFHGHGHHHHHHHHGGHHFGFHHHHGHHHHHFGGFEDGHHHHHHHBHHHFHHFHHHHGHGGFHGHHGFGHHBHHHDGGHBDD<AEGGHG1=GHHH0DGHHHFHFEHGHFBGHH/CGHHHFHFFHHHHHHGFGGGFFFBFF
@M05620:46:000000000-D9D58:1:1101:7547:9154 1:N:0:104
GAATGAATGCAGAAATTGGCAAGATAATACTGCACCGATGGGAAATGATACTATCCTGAAACATGAGCAAATTGACCAGCCTCAGGATGTGAACTCATTTGCTGGAGGTCCCAGGGCTCTTTCAAGATAGTAAAAACAGTGACTTGTACAGCATAATGAAAAACCTAGGCATTGATTTTGAAGACATCAGACACATGCAGAATGAAAAATTTTTCAGAAATGATTTTTCTGGTGAGGTTGACTTCAGAGAA
+
CCCCCFFFFFFFGGGGGGGGGGGHHFHHHHHHHHHHGEGGGHGHHHHHHHHHHHHHHHHHHHHHHHHHHHHHHHHHHHHHGHHHGHGHGFHGHHHHHHHHHHHHHHHGGHHHHHGGGHHHHHHHHHHHHHHHHHHHGHHHHHHHHHHHHHHHHHHHHHHHHHHGGHHHHHHHHHHHHHHHGHHHHHHHHHHHHHHHHHHHHHHHHHHHHHHHHHHHHHHGHHHHHHHHHHHHHHHHHHHHHHGGGGGGGGG
@M05620:46:000000000-D9D58:1:1101:14944:9194 1:N:0:104
GAATGAATGCAGAAATTGGCAAGATAATACTGCACCGATGGGAAATGATACTATCCTGAAACATGAGCAAATTGACCAGCCTCAGGATGTGAACTCATTTGCTGGAGGTCCCAGGGCTCTTTCAAGATAGTAAAAACAGTGACTTGTACAGCATAATGAAAAACCTAGGCATTGATTTTGAAGACATCAGACACATGCAGAATGAAAAATTTTTCAGAAATGATTTTTCTGGTGAGGTTGACTTCAGAGAA
+
CCCCCFFFFFFFGGGGGGGGGGGHHHHHHHHHHHHHGGGGGHHHHHHHHHHHHHHHHHHHHHHHHHHHHHHHHHHHHGHHGHHHHHHHHGHHHHHHHHHHHHHHHHHGGHHHHHGGGHHHHHHHHHHHHHHHHGHHGHHHGHHHHHHHHHHHHHHHHHHHHHHGGHHHHHHHHHHHHHHHGHHHHHHHHFHHHHGHHHHHHHHGGFFHHHFHGHHHHHGHHHHHHHHHHHHHHHHCCGHHHHGGGGGGGGF
@M05620:46:000000000-D9D58:1:1101:14930:9212 1:N:0:104
GAATGAATGCAGAAATTGGCAAGATAATACTGCACCGATGGGAAATGATACTATCCTGAAACATGAGCAAATTGACCAGCCTCAGGATGTGAACTCATTTGCTGGAGGTCCCAGGGCTCTTTCAAGATAGTAAAAACAGTGACTTGTACAGCATAATGAAAAACCTAGGCATTGATTTTGAAGACATCAGACACATGCAGAATGAAAAATTTTTCAGAAATGATTTTTCTGGTGAGGTTGACTTCAGAGAA
+
CCCCCFFFFFFFGGGGGGGGGGGHHHHHHHHHHHHHGFGGGHHGHHHHHHHHHHHHHFHHHHHHHHHHHHHHHHHHHHHHGHHHHHHHHGHHHHHHHHHHHHHHHHHGGHHHHHGGGHHHHHHHHHHHHHHHHHHHGHHHHHHHHHHHHHHHHHHHHHHHHHHGGHHHHHHHHHHHHHHHGHHGHHHHHHHHHHHHHHHHHHHHGGHHHHGHHHHHHHHHHHHHHHHHHHGHHHHGHHHHHHGGGGGGGGG
@M05620:46:000000000-D9D58:1:1101:14952:9215 1:N:0:104
GAATGAATGCAGAAATTGGCAAGATAATACTGCACCGATGGGAAATGATACTATCCTGAAACATGAGCAAATTGACCAGCCTCAGGATGTGAACTCATTTGCTGGAGGTCCCAGGGCTCTTTCAAGATAGTAAAAACAGTGACTTGTACAGCATAATGAAAAACCTAGGCATTGATTTTGAAGACATCAGACACATGCAGAATGAAAAATTTTTCAGAAATGATTTTTCTGGTGAGGTTGACTTCAGAGAA
+
AABBBFFFFFFFGGGGGGGGGGFGHGHHHHHGGFFHFEFEFHFHHHHFHHHHGHHHHHHGGHHHHHHHHHHHHHHGHGHHFHHHGHFFGFGGHHHHHHHHHHHHHHHGGHHHHHGGGHHHHHHHHHHHHHHHHGHHGHHHHHHHHHHHHHHHHHHHGHHHHHHGGGHHHHHHHHHHHHHHGHHHHHHHHHHHHHHGHHHHHHHGDGHHHHHHGHHFHHHHHHHHHHHHFFHFGHFGHHHHHHGGGGGGGGG
@M05620:46:000000000-D9D58:1:1101:22869:9218 1:N:0:104
GAATGAATGCAGACATTGGCAAGATAATACTGCACCGATGGGAAATGATACTATCCTGAAACATGAGCAAATTGACCAGCCTCAGGATGTGAACTCATTTGCTGGAGGTCCCAGGGCTCTTTCAAGATAGTAAAAACAGTGACTTGTACAGCATAATGAAAAACCTAGGCATTGATTTTGAAGACATCAGACACATGCAGAATGAAAAATTTTTCAGAAATGATTTTTCTGGTGAGGTTGACTTCAGAGAA
+
AAAAAFFFFFFFB1BBG1GFFGFHHHHHHHHHHBGHGGGGGCFFHHH1GHHHGHHHHGGFGHHHGBFHGFBGHGHHH1FCFHHHHH1FGFEHBGGHHHHHHGDFHFGEGHHHHHFGGGGHHGHHFHDGB>>GBFHFGGEHHFFGHHH1GHHHGHE1GHH1FGFFGHHHGFFFHHGHHHHHGGEGHBGHHHBGGGHHHGHHFCGGGFHHHHGHHHHHFDG/DG00GCGHFFHHHFEFFHHFCFGGGGE0B9/
@M05620:46:000000000-D9D58:1:1101:24618:9220 1:N:0:104
GAATGAATGCAGAAATTGGCAAGATAATACTGCACCGATGGGAAATGATACTATCCTGAAACATGAGCAAATTGACCAGCCTCAGGATGTGAACTCATTTGCTGGAGGTCCCAGGGCTCTTTCAAGATAGTAAAAACAGTGACTTGTACAGCATAATGAAAAACCTAGGCATTGATTTTGAAGACATCAGACACATGCAGAATGAAAAATTTTTCAGAAATGATTTTTCTGGTGAGGTTGACTTCAGAGAA
+
BABCCFFFFFFFFGGGGGGGGGGHHHHHHHHHHHHHGGFGGHGGHHHHHHHHHHHHHHHHHHHHHGHHHHHHHHGHHHHHGHHHGGHHHHHHHHHHHHHHHHHHHHHGGHHHHHGGGHHHHHHHHHHHHHHHHHHHGHHHHHHHHHHHHHHHHHHHHHHHHHHGGHHHHHHHHHHHHHHHGHHHHHHHHHHHHHHHHHFHHHHHHHHHHHHHHHHHHHHHHHHHHHHHHHHHHHHHHHHHHHGGGGGGGGF
@M05620:46:000000000-D9D58:1:1101:19528:9226 1:N:0:104
GAATGAATGCAGAAATTGGCAAGATAATACTGCACCGATGGGAAATGATACTATCCTGAAACATGAGCAAATTGACCAGCCTCAGGATGTGAACTCATTTGCGACTTGTACAGCATAATGAAAAACCTAGGCTTTGATTTTCCCAGGGCTCTTTCAAGATAGTAAAAACAGTGACTTGTACAGCATAATGAAAAACCTAGGCATTGATTTTGAAGACATCAGACACATGCAGAATGAAAAATTTTTCAGAA
+
BBCBCFFFFFFFGGGGGGGGGGGHHHHHHHHHHHHHGFGGGHHHGHHHHHHHHHHHHHHHHHHHHHHHHHHHHHHHHHHHGHHHHHGHHGHHHHHHHHHHHHGGGGGHHHHHHHHHHHHHGHHHHGGHHHHHHHHHHHHHHHHHHHGGGHGHHHHHHHHHHHHHHHHHGHHHHHHHHHHHHHHHHHHHHGHHHHHGGHEHHHHHHHBHHHHGGHHHHHHHHHHHHHHFHHHHHHHGHHGGGGGGGGGGGGG
@M05620:46:000000000-D9D58:1:1101:22863:9237 1:N:0:104
GAATGAATGCAGAAATTGGCAAGATAATACTGCACCGATGGGAAATGATACTATCCTGAAACATGAGCAAATTGACCAGCCTCAGGATGTGAACTCATTTGCTGGAGGTCCCAGGGCTCTTTCAAGATAGTAAAAACAGTGCCTTGTACAGCATAATGAAAAACCTAGGCATTGATTTTGAAGACATCAGACACATGCAGAATGAAAAATTTTTCAGAAATGATTTTTCTGTTGAGGTTGACTTCAGAGAA
+
CCCCCFFFFFFFGGGGGGGGGGGHHGHHHHHHHHHHGGGGGHHHHHHHHHHHHHHHHHHHHHHHHHHHHHHGHGHHHHHHGHHHHHHHHHHHHHHHHHHHHHHHHHHGGHBEG3?1?0FH3E44D43BF3F444BF?G2433B443?333DGF3GFHHHHHHHA/G222@2@FGF1@1F1/1?FBGG1=1><GCH1>11GH0FD<<G0<<00==C<GDDHGB00C0::GC000;0:/=/:G0;09;0CFG0
@M05620:46:000000000-D9D58:1:1101:15780:9239 1:N:0:104
GAATGAATGCAGAAATTGGCAAGATAATACTGCACCGATGGGAAATGATACTATCCTGAAACATGAGCAAATTGACCAGCCTCAGGATGTGAACTCATTTGCTGGAGGTCCCAGGGCTCTTTCAAGATAGTAAAAACAGTGACTTGTACAGCATAATGAAAAACCTAGGCATTGATTTTGAAGACATCAGACACATGCAGAATGAAAAATTTTTCAGAAATGATTTTTCTGGTGAGGTTGACTTCAGAGAA
+
BBCBBFFFFFFFGGGGGGGGGGGHHHHHHHHHHHHHGEGGGHHHHHHGHHHHHHHHHHHHHHHHHHHHHHHHHHHHHHHHGHHHHHHHHHHHHHHHHHHHHHHHHHHGGHHHHHGGGHHHHHHHHHHHHHHHHHHHGHHHHHHHHHHHHHHHHHHHHHHHHHHGGGHHHHHHHHHHHHHHGHHHHHHHHHHHHHHHHHHHGHHHHHHHHHHHHHHHHFHHHHHHHHHHHHHHHHHHHHHHHHGGGGGGGGG
@M05620:46:000000000-D9D58:1:1101:25638:9240 1:N:0:104
GAATGAATGCAGAAATTGGCAAGATAATACTGCACCGATGGGAAATGATACTATCCTGAAACATGAGCAAATTGACCAGCCTCAGGATGTGAACTCATTTGCTGGAGGTCCCCGGGCTCTTTCACGATAGTAAAAACAGTGACTTGTACAGCATAATGAAAAACCTCGGCATTGATTTTGAAGACATCAGACACATGCAGAATGAAAAATTTTTCAGAGATGATTTTTCTGGTGAGGTTGACTTCAGAGAA
+
CCCCCFFFFFFFGGGGGGGGGFFHHGHHHHGHHHHHGEFGGH2FCGHFFHHHHHHHHHH3AFFGGBGHBCADGD5GHHHHGHHHFBCGHGHFHHHHHHHHHHHHHHHGGHGH1//>//GHBHD44?<?F/B44?FGAG2?F3B332B@>>2<<2@22222FGGD<00///<-<1111FG1.1==<G<<00<<CGHBD0D0<<0;C0C0:.CGHH/0;C0:00000;FG/C009C0;.BB//0000099CC/
@M05620:46:000000000-D9D58:1:1101:25621:9246 1:N:0:104
GAATGAATGCAGAAATTGGCAAGATAATACTGCACCGATGGGAAATGATACTATCCTGAAACATGAGCAAATTGACCAGCCTCAGGATGTGAACTCATTTGCTGGAGGTCCCAGGGCTCTTTCAAGATAGTAAAAACAGTGACTTGTACAGCATAATGAAAAACCTAGGCATTGATTTTGAAGACATCAGACACATGCAGAATGAAAAATTTTTCAGAAATGATTTTTCTGGTGAGGTTGACTTCAGAGAA
+
BABBBFFFFFFFGGGGGGGGGGGHHHHHHHHHHHHHGGGGGHHHHHHHHHHHHHHHHHHHHHHHHHHHHHGHHHHHHHHHGHHHHHHHHGHHHHHHHHHHHHHHHHHGGHHHHHGGGHHHHHHHHHHHHHHHHHHHGHHHHHHHHHHHHHHHHHHHHHHHHHHGGHHHHHHHHHHHHHHHGHHHHHHHHGHHHHHHHHGHHHHHHHHHHHHHHHHHHHHHHHHHHHGHHHHHHGHHHHHHHHGGGGGGGGG
@M05620:46:000000000-D9D58:1:1101:15268:9280 1:N:0:104
GAATGAATGCAGAAATTGGCAAGATAATACTGCACCGATGGGAAATGATACTATCCTGAAACATGAGCAAATTGACCAGCCTCAGGATGTGAACTCATTTGCTGGAGGTCCCAGGGCTCTTTCAAGATAGTAAAAACAGTGACTTGTACAGCATAATGAAAAACCTAGGCATTGATTTTGAAGACATCAGACACATGCAGAATGAAAAATTTTTCAGAAATGATTTTTCTGGTGAGGTTGACTTCAGAGAA
+
CBBCCFFFFFFFGGGGGGGGGGGHHHHHHHHHHHHHGEGGGHHHHHHHHHHHHHHHHHHHHHHHHHHHHHHHHHHHHHHHGHHHHHGGHGHHHHHHHHHHHHHHHHHGGHHHHHGGGHHHHHHHHHHHHHHHHHHHGHHHHHHHHHHHHHHHHHHHHHHHHHHGGHHHHHHHHHHHHHHHGHHHHHHHHHHHHHHHHHHHHHHHBGGHHHHHHHHHHHHHHHHHHHHHHHHHHHHCCGHHHHGGGGGGGGF
@M05620:46:000000000-D9D58:1:1101:22118:9321 1:N:0:104
GAATGAATGCAGAAATTGGCAAGATAATACTGCACCGATGGGAAATGATACTATCCTGAAACATGAGCAAATTGACCAGCCTCAGGATGTGAACTCATTTGCTGGAGGTCCCAGGGCTCTTTCAAGATAGTAAAAACAGTGACTTGTACAGCATAATGAAAAACCTAGGCATTGATTTTGAAGACATCAGACACATGCAGAATGAAAAATTTTTCAGAAATGATTTTTCTGGTGAGGTTGACTTCAGAGAA
+
ABCBCFFFFFFFGGGGFGGGGGGHHHHHHHHHHHHHGGGGGHHHHHHHHHHHHHHHHHHHHHHHHHHHHHHHHGHHHHHHGHHHHHHHHHHGHHHHHHHHHHHHHHHGGHHHHHGGGHHHHHHHHHHHHHHHHHHHGHHHHHHHHHHHHHHHHHHHHHHHHHHGGHHHHHHHHHHHHHHGGHHHHGHHHHHHHHHHHHHHHHHHGHHFHHHHHHHHHHHHHHHHHHHHHHHHHHHHHHHHHHGGGGGGGFF
@M05620:46:000000000-D9D58:1:1101:17870:9335 1:N:0:104
GAATGAATGCAGAAATTGGCAAGATAATACTGCACCGATGGGAAATGATACTATCCTGAAACATGAGCAAATTGACCTGTCTCAGGATGTGAACTCATTTGCTGGAGGTCCCAGGGCTCTTTCAAGATAGTAAAAACAGTGACTTGTACAGCATAATGAAAAACCTAGGCATTGATTTTGAAGACATCAGACACATGCAGAATGAAAAATTTTTCAGAAATGATTTTTCTGGTGAGGTTGACTTCAGAGAA
+
AAAAA113@1DDEGFFGFGE11ABAF133DDB11ABE00AEAGE/BA1FGEF2AAFG111A1AFA1A1FHHGF1AF11B11B22B>11BGDDD1DG1FHFG21BB00FGB10B1/?EHFHEFGFB21B1FGHGFHEEEEGDHHFFDGFF2>GHFD12D>1BG</?0FDCF1<@GFFF1?GG1FDFGGHDFG1<C0>GCDGDFD>GHBDGG/0DGB<G00/0D0<D:CGB:00:/0;:/:C/:C:;GGB09C
@M05620:46:000000000-D9D58:1:1101:20112:9352 1:N:0:104
GAATGAATGCAGAAATTGGCAAGATAATACTGCACCGATGGGAAATGATACTATCCTGAAACATGAGCAAATTGACCAGCCTCAGGATGTGAACTCATTTGCTGGAGGTCCCAGGGCTCTTTCAAGATAGTAAAAACAGTGACTTGTACAGCATAATGAAAAACCTAGGCATTGATTTTGAAGACATCAGACACATGCAGAATGAAAAATTTTTCAGAAATGATTTTTCTGGTGAGGTTGACTTCAGAGAA
+
CCCCCFFFFFFFGGGGGGGGGGGHHHHHHHHHHHHHGEGGGHHHHHHHHHHHHHHHHHHHHHHHHHHHHHHHHHHHHHHHGHHHGHHHHFGGHHHHHHHHHHHHHHHGGHHHHHGGGHHHHHHHHHHHHHHHHHHHGHHHHHHHHHHHHHHHHHHHHHHHHHHGGHHHHHHHHHHHHHHHGHHHHHHHHHHHHHHHHHHHHHHHGHHHHHHHGHHHHHHHHHHHHHHHHHHHGHHHHHHHHHGHHHGGGGF
@M05620:46:000000000-D9D58:1:1101:10234:9366 1:N:0:104
GAATGAATGCAGAAATTGGCAAGATAATACTGCACCGATGGGAAATGATACTATCCTGAAACATGAGCAAATTGACCAGCCTCAGGATGTGAACTCATTTGCTGGAGGTCCCAGGGCTCTTTCAAGATAGTAAAAACAGTGACTTGTACAGCATAATGAAAAACCTAGGCATTGATTTTGAAGACATCAGACACATGCAGAATGAAAAATTTTTCAGAAATGATTTTTCTGGTGAGGTTGACTTCAGAGAA
+
AAAABFFFFFFFGGGGGGGGGGGGHBHFHHGHHFHHE2EGFHHHHHHGGHHHHHHHHHHHHHFHHHFGHEHGHHFFHHHHGHHHHHFCGGHFHHGFFGHHHHHGGHHGFHHHHHGGGHHHHHHHHHHGGHHEHHHGGHFHHHFHHHGGHHHHHHHHHGHHHFFGGHGHGHFHHHHHHHHHGHHGHHHHHHHHHHGHHHGHHHGHGHHHHCHHHHHGHHFFFHFFFHHHHHHHHHHCCCHHHHGGGGGFGGG
@M05620:46:000000000-D9D58:1:1101:6349:9367 1:N:0:104
GAATGAATGCAGAAATTGGCAAGATAATACTGCACCGATGGGAAATGATACTATCCTGAAACATGAGCAAATTGACCAGCCTCAGGATGTGAACTCATTTGCGACTTGTACAGCATAATGAAAAACCTAGGCATTGATTTTCCCAGGGCTTTTTCAAGATAGAAAAAACGTGGACTTGTACAGCATATTGAAAAACCTAGCCATTGATTTGGAAGACATCAGACACATGCAGAATGAAAAATTTTTCGGAA
+
BABBBFFFFFFFGGGGGGGGGGGHHHHHHHHHHHHHGFGGGHGHHHHHHHHHHHHHHHHHHHHHHHHHHHHHHHHHHHHHGHHFGHFHHHHHHHHHHHHHHHGGGGGHHHHHHHHHHHHHGHHHHGGHHHHHHHHHGHHHHHH22BF//0/BF?2F2@222<2@GHH///0///1>11<1111101>11=>GHHGG.</=//0=000=CH00C0:://000:0/://00000;/00;CFG.CGGG0/--;A
@M05620:46:000000000-D9D58:1:1101:6332:9377 1:N:0:104
GAATGAATGCAGAAATTGGCAAGATAATACTGCACCGATGGGAAATGATACTATCCTGAAACATGAGCAAATTGACCAGCCTCAGGATGTGAACTCATTTGCGACTTGTACAGCATAATGAAAAACCTAGGCATTGATTTTCCAGGGCTTTTTCAAGGTTGTAAAAACCAGGACCTTGTACACCTTAATAAAAAACTAGGTCTTGGTTTTGGAGGAATTCGGCCCCAGGAAAAATGAAAAATTTTTAAGAA
+
ABBBAFFFFFFFGGGGGGGGGGGGHHHHHHHHHHHHGAFGGHFHHHHFGHHHFHHHHD5GHHHHCEGHFHHGFHHHHGHHGHHFGH3GGFGGHHHHEGHGFHG/>EF3GFHBGHHHFHGHHHGHHGGHGHGEFGHHHHHHFF3432</0/2BB23@>@222/2@@GF///<</</?11<1<110<1=111><1G<A000<000=0<0<CE.-;;../000..-.--....//9..0;B0F.;F9B0.00;;
@M05620:46:000000000-D9D58:1:1101:22480:9377 1:N:0:104
GAATGAATGCAGAAATTGGCAAGATAATACTGCACCGATGGGAAATGATACTATCCTGAAACATGAGCAAATTGACCAGCCTCAGGATGTGAACTCATTTGCTGGAGGTCCCAGGGCTCTTTCAAGATAGTAAAAACAGTGACTTGTACAGCATAATGAAAAACCTAGGCATTGATTTTGAAGACATCAGACACATGCAGAATGAAAAATTTTTCAGAAATGATTTTTCTGGTGAGGTTGACTTCAGAGAA
+
CCBCCFFFFFFFGGGGGGGGGGGHHHHHHHHHHHHHGEGGGHHHHHHHHHHHHHHHHHHHHHHHHHHHHHHHHHHHHHHHGHHHHHHHHGHHHHHHHHHHHHHHHHHGGHHHHHGGGHHHHHHHHHHHHHHHHHHHGHHHHHHHHHHHHHHHHHHHHHHHHHHGGHHHHHHHHHHHHHHHGHHHHHHHHHHHHHHHHHHHHHHGGHHHHHHHHHHHHHHHHHHHHHHHHHHHHHHGHHHHHHGGGGGGGGG
@M05620:46:000000000-D9D58:1:1101:6364:9377 1:N:0:104
GAATGAATGCAGAAATTGGCAAGATAATACTGCACCGATGGGAAATGATACTATCCTGAAACATGAGCAAATTGACCAGCCTCAGGATGTGAACTCATTTGCGACTTGTACAGCATAATGAAAAACCTAGGCATTGATTTTCCAGGGCTCTTTCAAGATAGTAAAAACAGTGACTTGTACAGCATAATGAAAAACCTAGGCATTGATTTTGAAGACCTCAGACACATGCAGAATGAAAAATTTTTCAGAAA
+
BAABBBFFBFFFDGGGFGFFGCFHHHHHHHGHHFFHG2EGGHFGFGHHHGHHHGFCGBBGGHHHFBGBFCFHHH5EGHGFGFHEFGGHHBFDBGHHFFHHHHGCGCGHHHHHHHHHHGHHEDGFHGGHHDCGFHHHEGHHFHFHFHFFHHHHHFFFDFFHHHHFHFGFHGFBFGGFFDGBF1FCGFFFF1<GBCEAGGGHEGFDG0DGHGGEHHHG/0;CBCG/GC::CH00/;C0C00.CFFFGBBFF09
@M05620:46:000000000-D9D58:1:1101:7801:9391 1:N:0:104
GAATGAATGCAGAAATTGGCAAGATAATACTGCACCGATGGGAAATGATACTATCCTGAAACATGAGCAAATTGACCAGCCTCAGGATGTGAACTCATTTGCTGGAGGTCCCAGGGCTCTTTCAAGATAGTAAAAACAGTGACTTGTACAGCATAATGAAAAACCTAGGCATTGATTTTGAAGACATCAGACACATGCAGAATGAAAAATTTTTCAGAAATGATTTTTCTGGTGAGGTTGACTTCAGAGAA
+
CCDCCFFFFFFFGGGGGGGGGGGHHHHHHHHHHHHHGEGGGHHHHHHHHHHHHHHHHHHHHHHHHHHHHHHHHHHHHHHHGHHHHHHHHGGHHHHHHHHHHHHHHHHGGHHHFGGGGHHHHHHHGFFGFHEHHHHHGHHHHFHHHHHHGHHFHGHHFHHHHHHGGHHGHHHHHHHHHHHGGHGGHHHHFEGHHHHHGHHGHHHGFHFFHHHHHHHHHFHGGBHHHHHHHHHGHFCGFHHGEHFFFFFBFGB
@M05620:46:000000000-D9D58:1:1101:22677:9438 1:N:0:104
GAATGAATGCAGAAATTGGCAAGATAATACTGCACCGATGGGAAATGATACTATCCTGAAACATGAGCAAATTGACCAGCCTCAGGATGTGAACTCATTTGCTGGAGGTCCCAGGGCTCTTTCAAGATAGTAAAAACAGTGACTTGTACAGCATAATGAAAAACCTAGGCATTGATTTTGAAGACATCAGACACATGCAGAATGAAAAATTTTTCAGAAATGATTTTTCTGGTGAGGTTGACTTCAGAGAA
+
CCCCCFFFFFFFGGGGGGGGGGGHHHHHHHHHHHHHGGGGGHHHHHHHHHHHHHHHHGHHHHHHHGGHHHFGHHHHHHHHGHHHHGGGHFGFHHHHHHHHHHHHHHHGGHHHHHGGGHHHHHHHHHHHHHHHHHHHGHHHHHHHHHHHHHHHHHHHHHHHHHHGGHHHHHHHHHHHHHHHGHHHHHHHHHHHHHHHHHHHHHHGGHHHHHHHHHHHHHHHHHHHHHHHHHHHHHHHHHHHHHGGGGGGGGG
@M05620:46:000000000-D9D58:1:1101:21675:9443 1:N:0:104
GAAGAATGCAGAAATTGGCAAGATAATACTGCACCGATGGGAAATGATACTATCCTGAAACATGAGCAAATTGACCAGCCTCAGGATGTGAACTCATTTGCTGGAGGTCCCAGGGCTCTTTCAAGATAGTAAAAACAGTGACTTGTACAGCATAATGAAAAACCTAGGCATTGATTTTGAAGACATCAGACACATGCAGAATGAAAAATTTTTCAGAAATGATTTTTCTGGTGAGGTTGACTTCAGAGAAG
+
BCCCBFFFFFFFGGGGGGGGGFHHHHHHHHHHGHHG?FEGHHHHHF5GHGHGHHHHHHGHHHHHHHHHHHHHHHHHHHEGHHHGHGHHHFGHHHGHHHHGFHHHHHGGHHHHHGGGHHHHHHGHHHHGHHFHHHHGHHHHHHHFHHHHHHHHHGHHHHHHHHGGHHGGHHHHHHHHHHHGHGHHHHHHGHHHHHHHHHHHHHHHGBHFCHHHHHGHHHHGHHHHHHHHHHHFHHHGHHHHHHGGGGGFFGG
@M05620:46:000000000-D9D58:1:1101:10921:9450 1:N:0:104
GAATGAATGCAGAAATTGGCAAGATAATACTGCACCGATGGGAAATGATACTATCCTGAAACATGAGCAAATTGACCAGCCTCAGGATGTGAACTCATTTGCTGGAGGTCCCAGGGCTCTTTCAAGATAGTAAAAACAGTGACTTGTACAGCATAATGAAAAACCTAGGCATTGATTTTGAAGACATCAGACACATGCAGAATGAAAAATTTTTCAGAAATGATTTTTCTGGTGAGTTTGACTTCAGAGAA
+
BBCCCFFFFFFFGGGGGGGGGGGHHHHHHHHHHHHHGEGGGHHHHHHFHHHHHHHHHGHHHHHHHHHHHHHHHHHHHHHHGHHHGHGHHHHFHHHHHHHHHHHHGGHFGHHHHHGGGHHHHHHHHHHHHHHHHHHHGHHHHHHHHHHHHGHHHHHHHHHHHHHGGHHHHHHHHHHHHHHHGHHHHHHHHHHHGHHGHHHHHFHHGGHFHGHHHHHHHHFFHHHHHHHHHHHGHGHG0=:000=0:000:=0
@M05620:46:000000000-D9D58:1:1101:18145:9482 1:N:0:104
GAATGAATGCAGAAATTGGCAAGATAATACTGCACCGATGGGAAATGATACTATCCTGAAACATGAGCAAATTGACCAGCCTCAGGATGTGAACTCATTTGCTGGAGGTCCCAGGGCTCTTTCAAGATAGTAAAAACAGTGACTTGTACAGCATAATGAAAAACCTAGGCATTGATTTTGAAGACATCAGACACATGCAGAATGAAAAATTTTTCAGAAATGATTTTTCTGGTGAGGTTGACTTCAGAGAA
+
ABCBCFFFFFFFGGGGGGGGGGGHHHHHHHHHHHHHGEGGGHGHHHHHHHHHHHHHHHHHHHHHHHHHHHHHHHHHHHHHGHHHHHHHHHHHHHHGGHHHHHHHHHHGGHHHHHGGGHHHHHHHHHHHGHHHGHHHGHHHHGHHHHHHHHHHHHHHHHHHHHHGGHHHHHHHHHHHHHHHGHHHHHHHGHHHHHHHHHHHHHHHHHHHHHHHHHHHHHHBGHFHHHHHHHHHHHHHHHHHHHGGGGGGGGG
@M05620:46:000000000-D9D58:1:1101:27609:9520 1:N:0:104
GAATGAATGCAGAAATTGGCAAGATAATACTGCACCGATGGGAAATGATACTATCCTGAAACATGAGCAAATTGACCAGCCTCAGGATGTGAACTCATTTGCTGGAGGTCCCAGGGCTCTTTCAAGATAGTAAAAACAGTGACTTGTACAGCATAATGAAAAACCTAGGCATTGATTTTGAAGACATCAGACACATGCAGAATGAAAAATTTTTCAGAAATGATTTTTCTGGTGAGGTTGACTTCAGAGAA
+
A1AAAFFF3F1BG1FGG1GCFGGFAADG3DAFD1GF0EE0EFFBGFGFGGHFGHGHHHF1FBFGGFEGB0AFDGEHGF0GGFG1@C11FGF@G1FEEGGHFB1BGAE?EHHHFBF?EFHGHHFFGFBGFHHHB>FHG/0D11BEGGDGFFBGFGFGHHHD1F0?BCCDBG1FDF1GHBGE<?GFHHFB<11>0F0GFHBFH0G1GGDDCFCDGDFHGFHHH0GBGBHHFHHF;CFF./CF/GFFGBF9FF/
@M05620:46:000000000-D9D58:1:1101:11846:9542 1:N:0:104
GAATGAATGCAGAAATTGGCAAGATAATACTGCACCGATGGGAAATGATACTATCCTGAAACATGAGCAAATTGACCAGCCTCAGGATGTGAACTCATTTGCTGGAGGTCCCAGGGCTCTTTCAAGATAGTAAAAACAGTGACTTGTACAGCATAATGAAAAACCTAGGCATTGATTTTGAAGACATCAGACACATGCAGAATGAAAAATTTTTCAGAAATGATTTTTCTGGTGAGGTTGACTTCAGAGAA
+
BBBBBFFFFFFFGGGGGGGGGGGHHHHHHHHHHHHHGEGGGHFHHHHHHHHHHHHHHHFHHHHHHHHHHHHGHHHHHHHHGHHHHHGHHHHHHHHHHHHHHHHHHHGGGHHHHHGGGHHHHHHHHHGHHHHHHGHGGHHHHGHHHHHFHHHHHHHHHHHHEHFDGHHHGHHHHHHHHHHHGHGGHBGHFFHFHHGHHHHGHHHHHGHHHGHHHHHHGHHGFHFHHHHHHHHHHFHCCHHHGHGGGGGGBFF
@M05620:46:000000000-D9D58:1:1101:22408:9545 1:N:0:104
GAATGAATGCAGAAATTGGCAAGATAATACTGCACCGATGGGAAATGATACTATCCTGAAACATGAGCAAATTGACCAGCCTCAGGATGTGAACTCATTTGCTGGAGGTCCCAGGGCTCTTTCAAGATAGTAAAAACAGTGACTTGTACAGCATAATGAAAAACCTAGGCATTGATTTTGAAGACATCAGACACATGCAGAATGAAAAATTTTTCAGAAATGATTTTTCTGGTGAGGTTGACTTCAGAGAA
+
BBBAADFFDFFFFGGFGFGGFCCHHGGHHGGHEGHHFFGGECE3AGHFGHHHHHHHHHGFHHHFFGFGHHHHGFHHHHHHGHHHHECEGBGFHHHEHEFHHHEHHHFCFHHGGHGGGHEFHHDHHHHFHHHHH4GHGHHHGHHHHHHHHGHHHHHHHEBDGHGGGHHFFGHHHFDFHHHGGHHHHHHHHHFHHFHHHGHGGFHGGFHHEGHBHHHHHFHHGEFFHHHHGHHHHFCFHHGFHHGGGGG0FFF
@M05620:46:000000000-D9D58:1:1101:27608:9549 1:N:0:104
GAATGAATGCAGAAATTGGCAAGATAATACTGCACCGATGGGAAATGATACTATCCTGAAACATGAGCAAATTGACCAGCCTCAGGATGTGAACTCATTTGCTGGAGGTCCCAGGGCTCTTTCAAGATAGTAAAAACAGTGACTTGTACAGCATAATGAAAAACCTCGGCATTGATTTTGAAGACATCAGACACATGCAGAATGAAAAATTTTTCAGAAATGATTTTTCTGGTGAGGTTGACTTCAGAGAA
+
BBBBBFFFFFFFGGGGFFGGFGGFHHHHHHHHHHHHGFEGGHCGEGHFHFHHGHHHHHHHGFHHHFHHHHFGHHGHHHHHGHHHHHHHHHHHHHHHHHHHHHHHHHHGGHFH33?EEFHHFHD44?G3F3B44?EGEH2BF3?4??GDGGDC2BF3B333FGCAA@2//?//?111?FG1/<<G<GGD11FFFHHB1<<1<<0<00=<.<<DGH/0<G0C0;000CHH/GB0:C0:.:9//9090000CF/
@M05620:46:000000000-D9D58:1:1101:22390:9555 1:N:0:104
GAATGAATGCAGAAATTGGCAAGATAATACTGCACCGATGGGAAATGATACTATCCTGAAACATGAGCAAATTGACCAGCCTCAGGATGTGAACTCATTTGCTGGAGGTCCCAGGGCTCTTTCAAGATAGTAAAAACAGTGACTTGTACAGCATAATGAAAAACCTAGGCATTGATTTTGAAGACATCAGACACATGCAGAATGAAAAATTTTTCAGAAATGATTTTTCTGGTGAGGTTGACTTCAGAGAA
+
CCCCCFFFFFFFGGGGGGGGGGGGHHHHHHHHHHHHFEGGGHGHHHHHHHHHHHHHHHHHGHHHHHHHHHHHHHHHHHHHGHHHHHGFHFHGHHHHHHHHHHHHHHHGGHHHHHGGGHHHHHHHHHHHHHHHGHHHGHHHHHHHHHHGHHHHHHHHHHHHHHHGGHHHHHHHHHHHHHHHGHHHHHHHHHHHHHHHHHHHHHHHHHHHHHHHHHHHHHHHHHHHGHHHHHHHHHGHHHHHHHGGGGGGGGG
@M05620:46:000000000-D9D58:1:1101:16242:9566 1:N:0:104
GAATGAATGCAGAAATTGGCAAGATAATACTGCACCGATGGGAAATGATACTATCCTGAAACATGAGCAAATTGACCAGCCTCAGGATGTGAACTCATTTGCTGGAGGTCCCAGGGCTCTTTCAAGATAGTAAAAACAGTGACTTGTACAGCATAATGAAAAACCTAGGCATTGATTTTGAAGACATCAGACACATGCAGAATGAAAAATTTTTCAGAAATGATTTTTCTGGTGAGGTTGACTTCAGAGAA
+
CBCCCFFFFFFFGGGGGGGGGGGHHHHHHHHHHHHHEFGGGHHHHHHHHHHHHHHHHHHHHHHHHHHHHHHHHHHHHHHHGHHHHHHHHHHHHHHHHHHHHHHHHHHGGHHHHHGGGHHHHHHHHHGGGHHHHHHHGGHHHHHHHHGGHHHHHHHHHHHHHHHGGHHHHHHHHHHHHHHHGHHHHHHHHHHHHHHHHHHHHHHHHHHHHHHHHHHHHHHGHHHHHHHHHHHHHHHHHHHHGHGGGGGGGGG
@M05620:46:000000000-D9D58:1:1101:3221:9663 1:N:0:104
GAATGAATGCAGAAATTGGCAAGATAATACTGCACCGATGGGAAATGATACTATCCTGAAACATGAGCAAATTGACCAGCCTCAGGATGTGAACTCATTTGCTGGAGGTCCCAGGGCTCTTTCAAGATAGTAAAAACAGTGACTTGTACAGCATAATGAAAAACCTAGGCATTGATTTTGAAGACATCAGACACATGCAGAATGAAAAATTTTTCAGAAATGATTTTTCTGGTGAGGTTGACTTCAGAGAA
+
BBBBCFFFFFFFGGGGGGGGGGFHHGGHHHHHHHHHFEFGGHFHHHHFHHHHGHHHHHHHHHHHHHHHHHHGHHHHHHHHGHHHGGGHHGHFHHHHGHHHHDHHHFHGGHHHHHGGGHHHHHHHHHHHHHHHFHHHGHHHHHGHHHHHHHHFFHHGHHGHHHHGGHHHHHGHHHEHHHHHGHHHHHHHFGHFHHGHHHHHHHHHGHHHHHHHHHHGHHHHHHGHHGHGHHHH;GHHHHHHGGGGFFGGGGB
@M05620:46:000000000-D9D58:1:1101:5636:9684 1:N:0:104
GAATGAATGCAGAAATTGGCAAGATAATACTGCACCGATGGGAAATGATACTATCCTGAAACATGAGCAAGTTGACCAGCCTCAGGATGTGAACTCATTTGCTGGAGGTCCCAGGGCTCTTTCAAGATAGTAAAAACAGTGACTTGTACAGCATAATGAAAAACCTAGGCATTGATTTTGAAGACATCAGACACATGCAGAATGAAAAATTTTTCAGAAATGATTTTTCTGGTGAGGTTGACTTCAGAGAA
+
AAAACFFFFFFFGGGGGGGGGGGHHHHHGHHHHHHHGEGGGHHHHHHGHHHHHHHHHHHHHHHHHGHHGH2GGHHHHHHHGHHHHHGHHGHHHHHHHHHHHHHHHHHGEBHGHGGGEHHHHH4GFFGHHHFGHHHD?CFFDGFG43F3FHFFCFGEHHHHHH0EACGHE2<FGGEHHHHGGGGFFFG1D<1F<C0<FFGFFCFGGHHGAHHFHFGBFGFFHB:FHHHHC:CCGHBGHHFEFHFB0;B9FG/
@M05620:46:000000000-D9D58:1:1101:14787:9686 1:N:0:104
GAATGAATGCAGAAATTGGCAAGATAATACTGCACCGATGGGAAATGATACTATCCTGAAACATGAGCAAATTGACCAGCCTCAGGATGTGAACTCATTTGCTGGAGGTCCCAGGGCTCTTTCAAGATAGTAAAAACAGTGACTTGTACAGCATAATGAAAAACCTAGGCATTGATTTTGAAGACATCAGACACATGCAGAATGAAAAATTTTTCAGAAATGATTTTTCTGGTGAGGTTGACTTCAGAGAA
+
CCBCCFFFFFFFGGGGGGGGGGGHHHHHHHHHHHHHGGGGGHHHHHHHHHHHHHHHHHHHHHHHHHHHHHHHHHHHHHHHGHHHHGGHHGHHHHHHHHHHHHHHHHHGGHHHHHGGGHHHHHHHHHHHHHHHHHHHGHHHHHHHHHHHHHHHHHHHHHHHHHHGGHHHHHHHHHHHHHHHGHHHHHHHHHHHHHHHHHHHHHHGGHHHHHHHHHHHHHHHHHGHHHHHHHHHHGHGHGHHHHGGHGGGGGG
@M05620:46:000000000-D9D58:1:1101:5651:9694 1:N:0:104
GAATGAATGCAGAAATTGGCAAGATAATACTGCACCGATGGGAAATGATACTATCCTGAAACATGAGCAAATTGACCAGCCTCAGGATGTGAACTCATTTGCTGGAGGTCCCAGGGCTCTTTCAAGATAGTAAAAACAGTGACTTGTACAGCATAATGAAAAACCTAGGCATTGATTTTGAAGACATCAGACACATGCAGAATGAAAAATTTTTCAGAAATGATTTTTCTGGTGAGGTTGACTTCAGAGAA
+
BCCCCFFFFFFFGGGGGGGGGGGHHHHHHHHHHHHHGFGGGHHHHHHHHHHHHHHHHFHHHHHHHHHHHH3FHHHHHHHHGHHHHHHHHHHHHHHHHHHHHHHHHHHGGHHHHHGGGHHHHHHHHHHHHHHHHHHHGHHHHHHHHHHHHHHHHHHHHHHHHHHGGHHHHHHHHHHHHHHHGHHHHHHHHHHHHHHHHHHHHHHHHHHHHHHHHHHHHHHHHHHHHHHHHHHHHHHHHHHHHHGGHHHGGGG
@M05620:46:000000000-D9D58:1:1101:25761:9701 1:N:0:104
GAATGAATGCAGAAATTGGCAAGATAATACTGCACCGATGGGAAATGATACTATCCTGAAACATGAGCAAATTGACCAGCCTCAGGATGTGAACTCATTTGCTGGAGGTCCCAGGGCTCTTTCAAGATAGTAAAAACAGTGACTTGTACAGCATAATGAAAAACCTAGGCATTGATTTTGAAGACATCAGACACATGCAGAATGAAAAATTTTTCAGAAATGATTTTTCTGGTAGGTTGACTTCAGAGAAG
+
CBBCCFFFFFFFGGGGGGGGGGGHHHHHHHHHHHHHGGGGGHHHHHHHHHHHHHHHHHHFHHHHHHHHHHHHHHHHHHHHGHHHHGHHHGHHHHHHHHHHHHHHHGHGGHHHHHGGGHHHHHHHHHHHHHHHHHHHGHHHHHHHHHHHHHHHHHHHHHHHHHHGGHHHHHHHHHHHHHHHGHHHHHHHHHHHHHHHHHHHHHHHHHHHHHHHHHHHHHHGHHGHHHGHHHHHHHHGHHHHHHHHGGGGGGG
@M05620:46:000000000-D9D58:1:1101:3898:9708 1:N:0:104
GAATGAATGCAGAAATTGGCAAGATAATACTGCACCGATGGGAAATGATACTATCCTGAAACATGAGCAAATTGACCAGCCTCAGGATGTGAACTCATTTGCTGGAGGTCCCAGGGCTCTTTCAAGATAGTAAAAACAGTGACTTGTACAGCATAATGAAAAACCTAGGCATTGATTTTGAAGACATCAGACACATGCAGAATGAAAAATTTTTCAGAAATGATTTTTCTGGTGAGGTTGACTTCAGAGAA
+
A1>AAFFF3FFFGFGGGGGFDCFGHHCGGHFHFGHFEEGGGHCHHHG1GFHHFGFHHBGEGHFDHHHHHBFGHHGFGFFEGHHCGHHGHGHFDFGFGGHHHHHHHCGCGHHHFEACFHGHHHD>FHHFH1GHHGHHGHFGGHHHGFHFHFDFHHFHHHHFGHHGGHFGFGHHFHFHHGHGEDGHHHHHHF<GFHFFDFBGFHHGGGGGHGGGHHHHF0DFHHEHHFHHHHHGHHGHHHHHHFFGGGFBFGG
@M05620:46:000000000-D9D58:1:1101:5708:9709 1:N:0:104
GAATGAATGCAGAAATTGGCAAGATAATACTGCACCGATGGGAAATGATACTATCCTGAAACATGAGCAAATTGACCAGCCTCAGGATGTGAACTCATTTGCTGGAGGTCCCAGGGCTCTTTCAAGATAGTAAAAACAGTGACTTGTACAGCATAATGAAAAACCTAGGCATTGATTTTGAAGACATCAGACACATGCAGAATGAAAAATTTTTCAGAAATGATTTTTCTGGTGAGGTTGACTTCAGAGAA
+
BABBBFFFFFFFGGGGGGGGGGGHHHHHGHHHHHHHFEFGGHHHHHHGHHHHHHHHHFHHHHHHGGHHHHHHHHGHHHHHGHHFHHFGHHHGHHHHHHHHHHHHHHHGGHHHHHGGGHHHHHHHHHGHHHHHHHHHGHHHHHHHHHHHHGHHHHHHHHHHHHHGGHHHHHHHHHHHHHHHGHHHHHHHHHHHHHHHHHHHHHHHGHHHHHHHHHHHHHHHHHEGHHHHHHHEHHHHHHHHHHGGGGGGGGG
@M05620:46:000000000-D9D58:1:1101:3918:9713 1:N:0:104
GAATGAATGCAGAAATTGGCAAGATAATACTGCACCGATGGGAAATGATACTATCCTGAAACATGAGCAAATTGACCAGCCTCAGGATGTGAACTCATTTGCTGGAGGTCCCAGGGCTCTTTCAAGATAGTAAAAACAGTGACTTGTACAGCATAATGAAAAACCTAGGCATTGATTTTGAAGACATCAGACACATGCAGAATGAAAAATTTTTCAGAAATGATTTTTCTGGTGAGGTTGACTTCAGAGAA
+
AABB@FBFFFFF54FGGGFGGGGHHHHHHHHHHHHHGEEGGHFHGHHHHHHHGHHHHGGHHHHHGFGHFHGFHHHHHHHHGHHGHHBGGFGGHHHHHHHHHHHHGHHEEHFHHHGGGGHHHHHGHHHGHHHHHHGHGGHHGEHHHHHEGB2GFHHHHHBGHHHGGHHHHHHHFFHHHHHHEHHHHFHHHHGHHHHHHFHHHHHHFDFFGGHHHHHHHHHHHHGHHHHHHHHGHHHAFHHHHHGGGFFBFGF
@M05620:46:000000000-D9D58:1:1101:18320:9713 1:N:0:104
GAAGAGCACACGTCTGAACTCCAGTCACTAATGCGCATCTCGTATGCCGTCTTCTGCTTGAAAAAAAAAAAAAAAAAAGGTGATGTGAGGAAAGGAAAGGCTGTAAAAAAGGTGAGCAACAGTAACCAACCCCACAAACAAATAGCCTGGTGAATAGTGAAAAAACAACATAATTAAAATAAAGTAAGTATTCCTCTATTCCGAACTGGGCGGCGCCCGAACAACGCAACTCGTAACTATCAGAGAATTAT
+
CCCCBFFFFFFCGGGGGGGGGGHHHHGHHGGGHHGGGEFHHGFEHHFHFFEHGHHHHHHHAGHFHGGGEE?>/>//////2222222?2022<0022200/100<1111-..11=01<000/=000<0..............000000..//00090000000.-;...9/0;00;9000////:///:/:///////;////..-.//..--:-9-----9-/.-9---/:....;//////////:///
@M05620:46:000000000-D9D58:1:1101:12256:9718 1:N:0:104
GAATGAATGCAGAAATTGGCAAGATAATACTGCACCGATGGGAAATGATACTATCCTGAAACATGAGCAAATTGACCAGCCTCAGGATGTGAACTCATTTGCTGGAGGTCCCAGGACTCTTTCAAGATAGTAAAAACAGTGACTTGTACAGCATAATGAAAAACCTAGGCATTGATTTTGAAGACATCAGACACATGCAGAATGAAAAATTTTTCAGAAATGATTTTTCTGGTGAGGTTGACTTCAGAGAA
+
CCCCCFFFFFFFGGGGGGGGGGGHHHHHHHHHHHHHGFGGGHHHHHHHHHHHHHHHHHHHHHHHHHHHHHHHHHHHHHHHGHHHHHGHHHHHHHHHHHHHHHHHHHHGGHHHHHGHHHHHHHHHHHHHHHHIIHHHGHHHHHHHHHHHHHHHHHHHHHHHHHHGGHHHHHHHHHHHHHHHGHHHHHHHHHHHHHHHHHHHHHHHHHHHHHHHHHHHHHHHHHHHHHHHHHHHHHHCGGHHHHHHGGGGGGG
@M05620:46:000000000-D9D58:1:1101:26381:9775 1:N:0:104
GAATGAATGCAGAAATTGGCAAGATAATACTGCACCGATGGGAAATGATACTATCCTGAAACATGAGCAAATTGACCAGCCTCAGGATGTGAACTCATTTGCTGGAGGTCCCAGGGCTCTTTCAAGATAGTAAAAACAGTGACTTGTACAGCATAATGAAAAACCTAGGCATTGATTTTGAAGACATCAGACACATGCAGAATGAAAAATTTTTCAGAAATGATTTTTCTGGTGAGGTTGACTTCAGAGAA
+
BBBBBFFFFFFFBFFGGGGGGFGGHFGGGHHHHFHHGEEGGHGFEGHHHFHHDHHHHFBBGGHHGDHHFHFGHHHHHHHHGHHHHHFHHHHHHHGHFHHHHHHHHHHGGGHHDFFGEC/?FH44B43D?E??FEHHG/CGF?FEHFGDG33F2B3BD3BFDDGDGB2@GF2@G2<DFHH1/?FDF0?<<FBG0F0><>1>1CDDBGDFHEHHHH/<D0D<DDCFCGHH:00CGB0CCGG//C9F90;0F/9
@M05620:46:000000000-D9D58:1:1101:9963:9791 1:N:0:104
GAATGAATGCAGAAATTGGCAAGATAATACTGCACCGATGGGAAATGATACTATCCTGAAACATGAGCAAATTGACCAGCCTCAGGATGTGAACTCATTTGCTGGAGGTCCCAGGGCTCTTTCAAGATAGTAAAAACAGTGACTTGTACAGCATAATGAAAAACCTAGGCATTGATTTTGAAGACATCAGACACATGCAGAATGAAAAATTTTTCAGAAATGATTTTTCTGGTGAGGTTGACTTCAGAGAA
+
CBCCCFFFFFFFGGGGGGGGGGGHHHGHHHHHHHHHFEFGGHGHHHHGHHHHGHHHHHHHHHHHHHHHHHHHHHHHHHHHGHHHHHHHHHHHHHHHHHHHHHHHHHHGGHHHHHGGGHHHHHHHHHGHHHHHHHHHGHHHHHHHHHHHHHHHHHHHHHGHHHHGGHHHHHHHHHHHHHHHGHHHHHHHHHHHHHHHHHHHHHHHFGGHHHHHHHHHHHHHHHHHHHHHHHHHHHGGGHHHHHGGGGGGGGG
@M05620:46:000000000-D9D58:1:1101:19765:9854 1:N:0:104
GAATGAATGCAGAAATTGGCAAGATAATACTGCACCGATGGGAAATGATACTATCCTGAAACATGAGCAAATTGACCAGCCTCAGGATGTGAACTCATTTGCTGGAGGTCCCAGGGCTCTTTCAAGATAGTAAAAACAGTGACTTGTACAGCATCATGAAAAACCTAGGCATTGATTTTGATGACATCATACACATGCAGAATGAAAAATTTTTCAGAAGTGATTTTTCTGGTGAGGTTGACTTCATCGAA
+
BBBBBFFFFFFFGGCGGGGGFFFFHHBHHHHHHHHHGEFGGHCFHGHHHHHHHHHHH3DFFGHHHFHHHHBGHGGHHHHGGHHFHHHHHGHHHHHHHHHHHHGHHHHGGHHH331?10/3B44444BB43GH44BFFE243?B443FD333BF32BG3?33BGA/2222@222?1@11?1/1?FD1?GH11>1>1<1<1G1C1FGD0DG</DGH/000=/=00D00;G/C00<C0.;::GG00;C000;/C
@M05620:46:000000000-D9D58:1:1101:15390:9865 1:N:0:104
GAATGAATGCAGAAATTGGCAAGATAATACTGCACCGATGGGAAATGATACTATCCTGAAACATGAGCAAATTGACCAGCCTCAGGATGTGAACTCATTTGCTGGAGGTCCCAGGGCTCTTTCAAGATAGTAAAAACAGTGACTTGTACAGCATAATGAAAAACCTAGGCATTGATTTTGAAGACATCAGACACATGCAGAATGAAAAATTTTTCAGAAATGATTTTTCTGGTGAGGTTGACTTCAGAGAA
+
CBCBCFFFFFFFGGGGGGGGGGGHHHHHGHHHHHHHGEGGGHHHHHHHHHHHHHHHHHHHHHHHHHHHHHHHHHHHHHHHGHHHHHFHHHHHHHHHHHHHHHHHGHHGGHHHHHGGGHHHHHHHHHHHHHHHHHHHGHHHHHHHHHHHHHHHHHHHHHHHHHHGGHHHHHHHHHHHHHHHGHHHHHHHHHHHHHHHHHHHHHHHGGGHHHHHHHHHHHHHHHHHHHHHHHHHHHHGHGHHHHGGGGGGGGG
@M05620:46:000000000-D9D58:1:1101:19781:9867 1:N:0:104
GAATGAATGCAGAAATTGGCAAGATAATACTGCACCGATGGGAAATGATACTATCCTGAAACATGAGCAAATTGACCAGCCTCAGGATGTGAACTCATTTGCTGGAGGTCCCAGGGCTCTTTCAAGATAGTAAAAACAGTGACTTGTACAGCATAATGAAAAACCTAGGCATTGATTTTGAAGACATCAGACACATGCAGAATGAAAAATTTTTCAGAAATGATTTTTCTGGTGAGGTTGACTTCAGAGAA
+
CCCCCFFFFFFFGGGGGGGGGGGHHHHHHHHHHHHHGEGGGHGHHHHHHHHHHHHHHHHHHHHHHHGHHHHHHHHHHHGHGHHHGHGGGFGFHHHHHHHHHHHHHHHGGHHHHHGGGHHHHHHHHHHHHHHHHHHHGHHHHHHHHHHHHHHHHHHHHHHHHHHGGHHHHHHHHHHHHHHHGHHHHHHHHHHHHHHHHHHHHHHGGGHHHHHHGHHHHHHHHHHHHHHHHHHHHHHHHHHHHHGGGGGGGGF
@M05620:46:000000000-D9D58:1:1101:27069:9876 1:N:0:104
GAATGAATGCAGAAATTGGCAAGATAATACTGCACCGATGGGAAATGATACTATCCTGAAACATGAGCAAATTGACCAGCCTCAGGATGTGAACTCATTTGCTGGAGGTCCCAGGGCTCTTTCAAGATAGTAAAAACAGTGACTTGTACAGCATAATGAAAAACCTAGGCATTGATTTTGAAGACATCAGACACATGCAGAATGAAAAATTTTTCAGAAATGATTTTTCTGGTGAGGTTGACTTCAGAGAA
+
BBCBCFFFFFFFGGGGGGGGGGGHHHHHHHHHHHHHGFGGGHHHHHHHHHHHHHHHHHHHHHHHHHHHHHHHHHHHHHHHGHHHHGFHFHHHHHHHHHHHHHHHHHHGGHHHHHGGGHHHHHHHHHHHHHHHHHHHGHHHHHGHHHHHHHHHHHHHHHHHHHHGGHHHHHHHHHHHHHHHGHHHHHHHHHHHHHHHHHHHHHHHHHHHHHHHHHGHHHHHHHFHHHHHHHHHHHHHGHHHHHGGGGGGGGG
@M05620:46:000000000-D9D58:1:1101:4687:9888 1:N:0:104
GAATGAATGCAGAAATTGGCAAGATAATACTGCACCGATGGGAAATGATACTATCCTGAAACATGAGCAAATTGACCAGCCTCAGGATGTGAACTCATTTGCTGGAGGTCCCAGGGCTCTTTCAAGATAGTAAAAACAGTGACTTGTACAGCATAATGAAAAACCTAGGCATTGATTTTGAAGACATCAGACACATGCAGAATGAAAAATTTTTCAGAAATGATTTTTCTGGTGAGGTTGACTTCAGAGAA
+
AAAAAFFF3D@1FFAGG111AF11F11A3A3BGAGGA0AFG001/BG1DAAFHHHBF1GCGDCB1FAA1A1DAAB1FABEF>F1BG11B1DFHGDG1BGFGE1EG0F/EH@CBECECFFFFGFHHGGHHHFHHHHHGHHHHHHHHHHHHHHHHHHHHHHHGHHGGHHHHHHHHHHHHGHHFHHHHHGGHHHHHHHHHHHHHHHGBG0GHHHHHHHHHHHHHHHHHHHHHHHHHHHHHHHHHHGGGGGGFGG
@M05620:46:000000000-D9D58:1:1101:6346:9890 1:N:0:104
GAATGAATGCAGAAATTGGCAAGATAATACTGCACCGATGGGAAATGATACTATCCTGAAACATGAGCAAATTGACCAGCCTCAGGATGTGAACTCATTTGCTGGAGGTCCCAGGGCTCTTTCAAGATAGTAAAAACAGTGACTTGTACAGCATAATGAAAAACCTAGGCATTGATTTTGAAGACATCAGACACATGCAGAATGAAAAATTTTTCAGAAATGATTTTTCTGGTGAGGTTGACTTCAGAGAA
+
CCBCCFFFFFFFGGGGGGGGGGGHHHHHHHHHHHHHFEEGGHGHHHHFHHHHHHHHHGHHHHHHHHHHHHHHHHGHHHHHGHHHGHGHHGGGHHHHHHHHHHHHGGHGGHHHHHGGGHHHHHHHHHHHHHHHHHHHGHHHHHHHHHHHHHHGHHHHHHHHHHHGGHHHHHHHHHHHHHHHGHHHHHHHHHHHHHHHHHHHGHHHGHHHHHHHHHGFHHHHHHHGHHHHGHHHHHHFGHHHHHGGGGGFGGF
@M05620:46:000000000-D9D58:1:1101:24931:9897 1:N:0:104
GAATGAATGCAGAAATTGGCAAGATAATACTGCACCGATGGGAAATGATACTATCCTGAAACATGAGCAAATTGACCAGCCTCAGGATGTGAACTCATTTGCTGGAGGTCCCAGGGCTCTTTCAAGATAGTAAAAACAGTGACTTGTACAGCATAATGAAAAACCTAGGCATTGATTTTGAAGACATCAGACACATGCAGAATGAAAAATTTTTCAGAAATGATTTTTCTGGTGAGGTTGACTTCAGAGAA
+
CCCCCFFFFFFFGGGGGGGGGGGHHHHHHHHHHHHHGGGGGHGHHHHHHHHHHHHHHHHHHHHHHHHHHHHHHHHHHHHHGHHHHHHHHHHHHHHHHHHHHHHHHHHGGHHHHHGGGHHHHHHHHHHHHHHIHHHHGHHHHHHHHHHHHHHHHHHHHHHHHHHGGHHHHHHHHHHHHHHHGHHHHHHHHHHHHHHHHHHHHHHHHHHHHHHHHHHHHHHGHHHHHHHHHHHHHHHHHHHHHHGGGGGGGGG
@M05620:46:000000000-D9D58:1:1101:6333:9903 1:N:0:104
GAATGAATGCAGAAATTGGCAAGATAATACTGCACCGATGGGAAATGATACTATCCTGAAACATGAGCAAATTGACCAGCCTCAGGATGTGAACTCATTTGCTGGAGGTCCCAGGGCTCTTTCAAGATAGTAAAAACAGTGACTTGTACAGCATAATGAAAAACCTAGGCATTGATTTTGAAGACATCAGACACATGCAGAATGAAAAATTTTTCAGAAATGATTTTTCTGGTGAGGTTGACTTCAGAGAA
+
>>>AAFFFFFFFGGGGGFFCGGGHHFFHFHHHHHHHEEEFGHECGHHGHFHHGHHHH3FGHGCGGFGHHHHHFHHGHGHHGHHHHHGFGGHFGGHHHHHHHHHHGEHFGHHHGHFGGHHHHHHGGHGHGHHHHHHHGFHGGHHHHHHHHHHHHHGHHHHHHHGGGHHHHHHHHGHHHHHHGHHHHHHHHHGHGHHHGHHGHHHHHHGHHHHHGHHHHHHHGHHHHHHHHHHHHHHHGHHGHHEFGGGGGGG
@M05620:46:000000000-D9D58:1:1101:5392:9910 1:N:0:104
GAATGAATGCAGAAATTGGCAAGATAATACTGCACCGATGGGAAATGATACTATCCTGAAACATGAGCAAATTGACCAGCCTCAGGATGTGAACTCATTTGCTGGAGGTCCCAGGGCTCTTTCAAGATAGTAAAAACAGTGACTTGTACAGCATAATGAAAAACCTAGGCATTGATTTTGAAGACATCAGACACATGCAGAATGAAAAATTTTTCAGAAATGATTTTTCTGGTGAGGTTGACTTCAGAGAA
+
B?ABAB55@5DDGBFGFFCCGFFCHHHFHHGCHFGBAAE2AF2BGFHGHDFGFGFHHH5FD3AGB3FG333FFGBHHHHHGHGHGGH3FHH553BGDDGFHHHHB?F1EHH?3FFDGHCC3?4??B3FG?4BFHDEEAG43344F3?BGB2?FHHBGHHFHBC/<<<GCGB1@1F<<FGDC1FB??FFGF11<FHHBHFHHCFGDDGH..CBGDCDD00C0DC:;00CGGHH0CBGAGFHB0FFFB009C9
@M05620:46:000000000-D9D58:1:1101:14722:9915 1:N:0:104
GAATGAATGCAGAAATTGGCAAGATAATACTGCACCGATGGGAAATGATACTATCCTGAAACATGAGCAAATTGACCAGCCTCAGGATGTGAACTCATTTGCTGGAGGTCCCAGGGCTCTTTCAAGATAGTAAAAACAGTGACTTGTACAGCATAATGAAAAACCTAGGCATTGATTTTGAAGACATCAGACACATGCAGAATGAAAAATTTTTCAGAAATGATTTTTCTGGTGAGGTTGACTTCAGAGAA
+
CCCCCFFFFFFFGGGGGGGGGGGHHHHHHHHHHHHHEEGGGHFHHHHFHHHHHHHHHGHHHHHHHHHHHHHHHHHHHHHHGHHHHHFGHFGHGHHHHHHHHGHHHHHGGHHHHHGGGHHHHHHHHHHHHHHHHHHHGGHHHHHHHHHHHHHHHHHHHHHHHHHGGHHHHHHHHHHHHHHHGHGHHHHHHHHHHHHHHHHHHHHHHHHHHHHHHHHHHHHHGHHHHHHHGHHHHHHCGCHHHHGGGGGGGGF
@M05620:46:000000000-D9D58:1:1101:7260:9918 1:N:0:104
GAATGAATGCAGAAATTGGCAAGATAATACTGCACCGATGGGAAATGATACTATCCTGAAACATGAGCAAATTGACCAGCCTCAGGATGTGAACTCATTTGCTGGAGGTCCCAGGGCTCTTTCAAGATAGTAAAAACAGTGACTTGTACAGCATAATGAAAAACCTAGGCATTGATTTTGAAGACATCAGACACATGCAGAATGAAAAATTTTTCAGAAATGATTTTTCTGGTGAGGTTGACTTCAGAGAA
+
BBBBBFFDFFFFGGGGGGCGGGGHHHHHHHGHHGHHGEFGGHHHEHFHHHHGHGHHGHFFGHHGHGFFGHHHHHHHHHHHGFHHHHGGGFGGGHFHBHHHHHHHGHHGGHHHHHGGGFGHHHGHHHFHHHGHHGHHGHHHFHHHHHGGGHHGHGHHHHHGHFHGGHHHHHHFHHHHHHHHGHHHHHHFHHHHHHHHHHHHGFHGBHFHEFHHHHHHHHHFBHHHHHHHHHHF;CHHHFHHHHGGGGFBFFF
@M05620:46:000000000-D9D58:1:1101:11732:9932 1:N:0:104
GAATGAATGCAGAAATTGGCAAGATAATACTGCACCGATGGGAAATGATACTATCCTGAAACATGAGCAAATTGACCAGCCTCAGGATGTGAACTCATTTGCTGGAGGTCCCAGGGCTCTTTCAAGATAGTAAAAACAGTGACTTGTACAGCATAATGAAAAACCTAGGCATTGATTTTGAAGACATCAGACACATGCAGAATGAAAAATTTTTCAGAAATGATTTTTCTGGTGAGGTTGACTTCAGAGAA
+
CCCCCFFFFFFFGGGGGGGGGGGHHHHHHHHHHHHHGEEGGHGHHHHHHHHHHHHHHHHHHHHHHHHHHHHGHHHHHHHHGHHHHHHFHHHHHHHHHHHHHGHHHHHGGHHHEHGCGHHHHHHHHHGHHHGFHFHGGEHHHHHHHHHHHHHHHHGHHHHHGGFEGHHHHHHHHHGHHHHHGHHHHHHHHHGHHHHHGHHHGEHHFBHHGHHHHHHGHHFHHHHHGHHHHHHGHFFCGHHHGHGGGGGGGFC
@M05620:46:000000000-D9D58:1:1101:3041:9935 1:N:0:104
GAATGAATGCAGGAAATTGGCAAGATAATACTGCACCGATGGGAAATGATACTATCCTGAAACATGAGCAAATTGACCAGCCTCAGGATGTGAACTCATTTGCTGGAGGTCCCAGGGCTCTTTCAAGATAGTAAAAACAGTGACTTGTACAGCATAATGAAAAACCTAGGCATTGATTTTGAAGACATCAGACACATGCAGAATGAAAAATTTTTCAGAAATGATTTTTCTGGTGAGGTTGACTTCAGAGA
+
BABCCFFFFFFFGGG4BGGGGGHGHHGHHHHHHHHHHG2FEGGGHCHGGHFHHGHHHHHGHHHHHHFHHHHGGHHHHHHGHGHHHGHGHHHHGHHHHGGHHHHHHHFHGGHHHHHGGGHHHHHHHHHGHHHGFHHHHGHHHHHHHHHHHHGGHHHHHHHHHHHHGGHHHHGHHHGHHHHHHGHHHHHHHHHHHHHHHHHHHHHHHGHHHHHHHHHHHHHHGHG:GHHHHHHHHHHHHHHHGGGGGGGGGG9
@M05620:46:000000000-D9D58:1:1101:19712:9945 1:N:0:104
GAATGAATGCAGAAATTGGCAAGATAATACTGCACCGATGGGAAATGATACTATCCTGAAACATGAGCAAATTGACCAGCCTCAGGATGTGAACTCATTTGCTGGAGGTCCCAGGGCTCTTTCAAGATAGTAAAAACAGTGACTTGTACAGCATAATGAAAAACCTAGGCATTGATTTTGAAGACATCAGACACATGCAGAATGAAAAATTTTTCAGAAATGATTTTTCTGGTGAGGTTGACTTCAGAGAA
+
CCCCCFFFFFFFGGGGGGGGGGGHHHHHHHHHHHHHGEGGGHHHHHHHHHHHHHHHHHHHHHHHHHHHHHHHHHHHHHHHGHHHHHGHHHHHHHHHHHHHHHHHHHHGGHHHHHGGGHHHHHHHHHHHHHHHHHHHGHHHHHHHHHHHHHHHHHHHHHHHHHHGGHHHHHHHHHHFHHHHGHGHHHHHHHGHHHHHHHHHHHHHHHHHHHHHHHHHHHHHHHHHHHHHHHHHHHHHGHHHHHGGGGGGGGG
@M05620:46:000000000-D9D58:1:1101:16474:9968 1:N:0:104
GAATGAATGCAGAAATTGGCAAGATAATACTGCACCGATGGGAAATGATACTATCCTGAAACATGAGCAAATTGACCAGCCTCAGGATGTGAACTCATTTGCTGGAGGTCCCAGGGCTCTTTCAAGATAGTAAAAACAGTGACTTGTACAGCATAATGAAAAACCTAGGCATTGATTTTGAAGACATCAGACACATGCAGAATGAAAAATTTTTCAGAAATGATTTTTCTGGTGAGGTTGACTTCAGAGAA
+
B?AABFFFFFFFGGGGFGGGG4FHHHHHHHHHHCHHGEGGGHCHHHHHHHHHHHHHHHHHHHHHGHHHHHHHHHHHHHHHGHHHHHHHHHHHGHHHHHHHHHHHGHHGGHHHHHGGGHGHHHHHHHHHGHHHHHHHGHHHGHHGHHHGHHHHHHHHHHHHHGHGGHHHHHHGHHHHHHHHGHGHHHHHHGHHHHHHHGHGGFHHHDHHHHHHHHHHHHHHHHHHHHHHGHHHHHHHHHHHHHGGGGGFGFB
@M05620:46:000000000-D9D58:1:1101:8053:9969 1:N:0:104
GAATGAATGCAGAAATTGGCAAGATAATACTGCACCGATGGGAAATGATACTATCCTGAAACATGAGCAAATTGACCAGCCTCAGGATGTGAACTCATTTGCTGGAGGTCCCAGGGCTCTTTCAAGATAGTAAAAACAGTGACTTGTACAGCATAATGAAAAACCTAGGCATTGATTTTGAAGACATCAGACACATGCAGAATGAAAAATTTTTCAGAAATGATTTTTCTGGTGAGGTTGACTTCAGAGAA
+
CBCCBFFFFFFFGGGGGGGGGGGHHHHHHHHHHHHHGEGGGHHHHHHHHHHHHHHHHHHHHHHHHHHHHHHHHHHHHHHHGHHHHHGHHHHHHHHHHHHHHHHHHHHGGHBH3311?0?334444433DB4F4F4BEGC433?4FG?333D2FDG3333FG30CA2G>2F2C2G=DGHFB/111=FGFG1F10><1FFDD101<1DG0..0<0<<00000=DF;0C0:/C00C/0;GHFF/0BF0F000/;
@M05620:46:000000000-D9D58:1:1101:16472:9987 1:N:0:104
GAATGAATGCAGAAATTGGCAAGATAATACTGCACCGATGGGAAATGATACTATCCTGAAACATGAGCAAATTGACCAGCCTCAGGATGTGAACTCATTTGCTGGAGGTCCCAGGGCTCTTTCAAGATAGTAAAAACAGTGACTTGTACAGCATAATGAAAAACCTAGGCATTGATTTTGAAGACATCAGACACATGCAGAATGAAAAATTTTTCAGAAATGATTTTTCTGGTGAGGTTGACTTCAGAGAA
+
CCCCCFFFFFFFGGGGGGGGGGGHHHHHHHHHHHHHGEGGGHHHHHHHHHHHHHHHHHHHHHHHHHHHHHHHHHHHHHHHGHHHHHHHHHHHHHHHHHHHHHHHHHHGGHHHHHGGGHHHHHHHHHHHHHHIHHHHGHHHHHHHHHHHHHHHHHHHHHHHHHHGGHHHHHHHHHHHHHHHGHHHHHHHHHHHHHHHHHHHHHHHHHHHHHHHHHHHHHHHHHHHHHHHHHHHHGHHHHHHHHGGGGGGGGG
@M05620:46:000000000-D9D58:1:1101:19455:10000 1:N:0:104
GAATGAATGCAGAAATTGGCAAGATAATACTGCACCGATGGGAAATGATACTATCCTGAAACATGAGCAAATTGACCAGCCTCAGGATGTGAACTCATTTGCGACTTGTACAGCATAATGAAAAACCTAGGCATTGATTTTCCCAGGGCTCTTTCAAGATAGTAAAAACAGTGACTTGTACAGCATAATGAAAAACCTAGGCATTGATTTTGAAGACATCAGACACATGCAGAATGAAAAATTTTTCAGAA
+
AABBBFFFFFFFGGGGGGGGGGGHHHHHHHHHHHHHGFGGGHFGHHHHHHHHHHHHHHHHHHHHHHHHHGHGHHHHHGGHGHHHHHHHHHHHHHHHHHHHGHGEGGGHHHHGHHHHHHHHBGHFFEGHGHFHFHFHHHHHHH3FFGGGGHGHHFHFFHHGHHGHHGHHGHHDGFHHHHHGFHGHHHFHHGGHHGHGAGB>FHHFHH0GHFHFFGDDGFBGHCFHHHHHHHHEFHHFHHEGFFFECFGGGGG
@M05620:46:000000000-D9D58:1:1101:12613:10001 1:N:0:104
GAATGAATGCAGAAATTGGCAAGATAATACTGCACCGATGGGAAATGATACTATCCTGAAACATGAGCAAATTGACCAGCCTCAGGATGTGAACTCATTTGCGACTTGTACAGCATAATGAAAAACCTAGGCATTGATTTTCCCAGGGCTCTTTCAAGATAGTAAAAACAGTGACTTGTACAGCATAATGAAAAACCTAGGCATTGATTTTGAAGACATCAGACACATGCAGAATGAAAAATTTTTCAGAA
+
CCCCCFFFFFFFGGGGGGGGGGGHHHHHHHHHHHHHGFGGGHHHHHHHHHHHHHHHHHHHHHHHHHHHHHHHHHHHHHHHGHHHHHGHHGHHHHHHHHHHHHGGGGGHHHHHHHHHHHHHHHHHHGGHHHHHHHHHGHHHHHHHHHGGGHHHHHHHHHGHHHHHHHHHGHHHHHHHHHHHHHHHHHHHHHHHHHHGGHHHHHHHHHGHHHHHGHHHHHHHHGGHHHHHHHHHHHHGHHGGGGGGGGGGGGG
@M05620:46:000000000-D9D58:1:1101:14437:10007 1:N:0:104
GAATGAATGCAGAAATTGGCAAGATAATACTGCACCGATGGGAAATGATACTATCCTGAAACATGAGCAAATTGACCAGCCTCAGGATGTGAACTCATTTGCTGGAGGTCCCAGGGCTCTTTCAAGATAGTAAAAACAGTGACTTGTACAGCATAATGAAAAACCTAGGCATTGATTTTGAAGACATCAGACACATGCAGAATGAAAAATTTTTCAGAAATGATTTTTCTGGTGAGGTTGACTTCAGAGAA
+
BABCBFFFFFFFGGGGGGGGGGGHHHHHHHHHHHHHGEGGGHGHHHHHHHHHHHHHHHHHHGHHFGHHHHHHHHHHHHHHGHHHGHFCGFGHGHHHHHHHHHHHGHHGGHHHHHGGDHHHHHHHGHHHHHHHHHHHGHHHHHHHHHHHHHHHHHHHHHHHHHHGGHHHHHHHHGHHHHHHGHHHHHHHHHHHHHHHHHHHHHFGFGHHFHHHHHHHHHHGHHHHHHHHHHHGFGFCGCGHHHGGGGGFGGG
@M05620:46:000000000-D9D58:1:1101:11469:10007 1:N:0:104
GAATGAATGCAGAAATTGGCAAGATAATACTGCACCGATGGGAAATGATACTATCCTGAAACATGAGCAAATTGACCAGCCTCAGGATGTGAACTCATTTGCGACTTGTACAGCATAATGAAAAACCTAGGCATTGATTTTCCCAGGGCTCTTTCAAGATAGTAAAAACAGTGACTTGTACAGCATAATGAAAAACCTAGGCATTGATTTTGAAGACATCAGACACATGCAGAATGAAAAATTTTTCAGAA
+
CCCCCFFFFFFFGGGGGGGGGGGHHHHHHHHHHHHHGGGGGHHHHHHHHHHHHHHHHHHHHHHHHHHHHHHHHHHHHHHHGHHHHFBFGGHHHHHHHHHGHHG@GGGHHHHHHHHHGHHHHHHHHGGHHHHHHHHHFHHHHHGHHHGGGHGHHHHHHHHHHHHHHHHHGHEFHHHHHHHHHHGGHHGHHFFHHHHGGHHGHHHHHHDGHHHHGHHHHHHHGHHGFFHHGHHHHHHGGHG0AFGGGGGGEFG
@M05620:46:000000000-D9D58:1:1101:6168:10021 1:N:0:104
GAATGAATGCAGAAATTGGCAAGATAATACTGCACCGATGGGAAATGATACTATCCTGAAACATGAGCAAATTGACCAGCCTCAGGATGTGAACTCATTTGCTGGAGGTCCCAGGGCTCTTTCAAGATAGTAAAAACAGTGACTTGTACAGCATAATGAAAAACCTAAGCATTGATTTTGAAGACATCAGACACATGCAGAATGAAAAATTTTTCAGAAATGATTTTTCTGGTGAGGTTGACTTCAGAGAA
+
BBCCCFFFFFFFGGGGGGGGGGGHHHHHHHHHHHHHGGGGGHHHHHHHHHHHHHHHHHHGHHHHHHHHHHHHHHHHHHHHGHHHHHGHHHHHHHHHHHHHHHHHHHHGGHHHHHGGGHHHHHHHHHHHHHHHHHHHGHHHHHHHHHHHHHHHHHHHHHHHHHHGGHH2GHHHHHHHHHHHGHHHHHHHHFGHGHHHHHHHHHHHHHHGHHHHHHHHHHHHHHHHHHHHGHHGHHHHHHHHHHHGGGGGGGF
@M05620:46:000000000-D9D58:1:1101:19565:10023 1:N:0:104
GAATGAATGCAGAAATTGGCAAGATAATACTGCACCGATGGGAAATGATACTATCCTGAAACATGAGCAAATTGACCAGCCTCAGGATGTGAACTCATTTGCTGGAGGTCCCAGCGCTCTCTCAAGATAGTAAAAACAGAGACTTGCACAGCATAATGAAACACCGAGGTTGTTATTTTGAAGACCTCACACACATGCAAAATGAAAAATTTTTCAGAAATTATTTTTGTGGTGATGTTGACTTCAGAGAA
+
DDDDDFFFFFFFGGGGGGGGGGGHHHHHHHHHHHHHGEGGGHHHHHHHHHHHHHHHHHHHHHHHHHHHHHHHHHHHHHHHGHHHHHHHHGHHHHHHHHHHHHHHHHHGFGG13B1/>E/G33?BG3FB434BFH4B//B33222B23B232/B3>222DGH2=0//<///00/.1=F1F1CG1=0011<.<CF..00<<0=/0::CF0.:;GF0C;0C00000;CC0;-;/;/.00000000900009CFF
@M05620:46:000000000-D9D58:1:1101:15763:10039 1:N:0:104
GAATGAATGCAGAAATTGGCAAGATAATACTGCACCGATGGGAAATGATACTATCCTGAAACATGAGCAAATTGACCAGCCTCAGGATGTGAACTCATTTGCTGGAGGTCCCAGGGCTCTTTCAAGATAGTAAAAACAGTGACTTGTACAGCATAATGAAAAACCTAGGCATTGATTTTGAAGACATCAGACACATGCAGAATGAAAAATTTTTCAGAAATGATTTTTCTGGTGAGGTTGACTTCAGAGAA
+
CCCCCFFFFBFFGGGGGGGGGGGHHHHHHHHHHHHHEEFGGHGHHHHHHHHHHHHGHHHHHHHHGGHHFHHHHHHHHHHHGHHHGGFHHFGFHHHGHHHGHHHHHHHGGHHHHHGGGHHHHHGHHFFHGHHHHHHGGHHHHGGHHHHHGHHGHHHHHHHHHGHGGHGGHHHHHHHHHHHHGHHGGHHHHHHHHHHHHHHHHHHHFHHHHHGHHHGHHGGHHHGHHHGHHHHHHHHHHHHFHHEGGGGGGGF
@M05620:46:000000000-D9D58:1:1101:5249:10053 1:N:0:104
GAATGAATGCAGAAATTGGCAAGATAATACTGCACCGATGGGAAATGATACTATCCTGAAACATGAGCAAATTGACCAGCCTCAGGATGTGAACTCATTTGCTGGAGGTCCCAGGGCTCTTTCAAGATAGTAAAAACAGTGACTTGTACAGCATAATGAAAAACCTAGGCATTGATTTTGAAGACATCAGACACATGCAGAATGAAAAATTTTTCAGAAATGATTTTTCTGGTGAGGTTGACTTCAGAGAA
+
CCDDDFFFFFFFGGGGGGGGGGGHHHHHHHHHHHHHFEGGGHHHHHHHHHHHHHHHHHHGHHHHHHHHGHHHHHGHHHHHGHHHHHFGGGHHHHHHHHHHHHHHHHHGGHHHHHGGGHHHHHHHHHHHHHHHHHHHGHHHHHHHHHHHHHHHHHHHHHHHHHHGGHHHHHHHHHHHHHHHGHHHHHHHHHHHHHHHHHHHHHHGGHHHHHHHHHHHHHHHHHHHHHHHHHHHGHHHHHHHHGGGHGGGGGF
@M05620:46:000000000-D9D58:1:1101:14169:10071 1:N:0:104
GAATGAATGCAGAAATTGGCAAGATAATACTGCACCGATGGGAAATGATACTATCCTGAAACATGAGCAAATTGACCAGCCTCAGGATGTGAACTCATTTGCTGGAGGTCCCAGGGCTCTTTCAAGATAGTAAAAACAGTGACTTGTACAGCATAATGAAAAACCTAGGCATTGATTTTGAAGACATCAGACACATGCAGAATGAAAAATTTTTCAGAAATGATTTTTCTGGTGAGGTTGACTTCAGAGAA
+
DDCDDFFFFFFFGGGGGGGGGGGHHHHHHHHHHHHHGGGGGHGHHHHHHHHHHHHHHHHHHHHHHHHHHHHHHHHHHHHHGHHHGHGHHGHHHHHHHHHHHHHHHHHGGHHHHHGGGHHHHHHHHHHHHHHIHHHHGHHHHHHHHHHHHGHHHHHHHHHGHHHGGHHHHHHHHHHHHHHHGHHHHHHHHHHHHHHHHHHHHHHHHHHHHHHHHHHHHHHHHHHHGHHHHHHHHHHCCGHHHHGGGHGGGGG
@M05620:46:000000000-D9D58:1:1101:12410:10115 1:N:0:104
GAATGAATGCAGAAATTGGCAAGATAATACTGCACCGATGGGAAATGATACTATCCTGAAACATGAGCAAATTGACCAGCCTCAGGATGTGAACTCATTTGCTGGAGGTCCCAGGGCTCTTTCAAGATAGTAAAAACAGTGACTTGTACAGCATAATGAAAAACCTAGGCATTGATTTTGAAGACATCAGACACATGCAGAATGAAAAATTTTTCAGAAATGATTTTTCTGGTGAGGTTGACTTCAGAGAA
+
BABCBFFFFFFFGGGGGGGGGGGHHHHHHHHHHHHHEEGGGHHHCHHHHHHHHHHHHHHHHHHHHHHHHHHHHHHHHHHHGHHHGHGGHGHHHHHHHHHHHHHHHHFFEHHHFHGGFHHHGHHHHHGHHHFHHHHHGHHHHHHHHHHHGFHHHHHHHHHHHHHGGHHHHHHGHHHHHHHHGHGHHHHGHHHHHHHHHHHGHHHHHGHHGHHHGGHHHHHHGHHHHHHHHHHHFCG;CGHHHHGGGGGFGFF
@M05620:46:000000000-D9D58:1:1101:5002:10143 1:N:0:104
GAATGAATGCAGAAATTGGCAAGATAATACTGCACCGATGGGAAATGATACTATCCTGAAACATGAGCAAATTGACCAGCCTCAGGATGTGAACTCATTTGCTGGAGGTCCCAGGGCTCTTTCAAGATAGTAAAAACAGTGACTTGTACAGCATAATGAAAAACCTAGGCATTGATTTTGAAGACATCAGACACATGCAGAATGAAAAATTTTTCAGAAATGATTTTTCTGGTGAGGTTGACTTCAGAGAA
+
BBBBBFFFFFFFGGGGGGGFFGFGHHHHHHHHHGHHGEGGGHHHHHHHHHGHHHHHHHHGHHGHHHHHHHHHHHHHHHHHGHHHHH3FGGGFGHHHHHHHHHHHHHHGGHHHHHGGGHHHHHHHHHHHHHHHHHHHGHHHHHHHHHHHHHHHHHHHHHHHGHHGGHHHHHHHHHHHHHHHGHHHHHHHHHHHHHHHHHHHHHHGGGHHHGHHHHHHHHHHHHHHHHHHHHHHHHHGHHHHGHGGGGGGGGF
@M05620:46:000000000-D9D58:1:1101:6211:10180 1:N:0:104
GAATGAATGCAGAAATTGGCAAGATAATACTGCACCGATGGGAAATGATACTATCCTGAAACATGAGCAAATTGACCAGCCTCAGGATGTGAACTCATTTGCTGGAGGTCCCAGGGCTCTTTCAAGATAGTAAAAACAGTGACTTGTACAGCATAATGAAAAACCTAGGCATTGATTTTGAAGACATCAGACACATGCAGAATGAAAAATTTTTCAGAAATGATTTTTCTGGTGAGGTTGACTTCAGAGAA
+
CCCCCFFFFFFFGGGGGGGGGGGHHHHHHHHHGHHHFFGGGHCGHHHHHHHHHHHHHHHHHHHHHHGHHHHHHHHHHHHHGHHHGGGHHHHHGHHHHHHHHHHHHHHGGHHHHHGGGHHHHHHHHHHHHHHHHHHHGHHHHHHHHHHHHHHHHHHHHHHHHHHGGHHHHHHHHHHHHHHHGHHHHHHHHHHHHHHHHHHHHHHHHGHHHHHHHHHHHFHFHHHHHHHHHHHHHHHHHHHHHHGGGGGGGGG
@M05620:46:000000000-D9D58:1:1101:22413:10213 1:N:0:104
GAATGAATGCAGAAATTGGCAAGATAATACTGCACCGATGGGAAATGATACTATCCTGAAACATGAGCAAATTGACCAGCCTCAGGATGTGAACTCATTTGCGACTTGTACAGCATAATGAAAAACCTAGGCATTGATTTTCCCAGGGCTCTTTCAAGATAGTAAAAACAGTGACTTGTACAGCATAATGAAAAACCTAGGCATTGATTTTGAAGACATCAGACACATGCAGAATGAAAAATTTTTCAGAA
+
CCCDDFFFFFFFGGGGGGGGGGGHHHHHHHHHHHHHFEFGGHHHHHHHHHHHHHHHHHHHHHHHHHHHHHHHHHHHHHHHGHHHGHGGGGGGHHHHHHHHHHGGGGGHHHHHHHHHHHHHHHHHHGGHHHHHHHHHHHHHHHHHHHGGGHHHHHHHHHHHHHHHHHHHGHHFHHHHHHHHHHHHHHHHHHHHHHHGGHHHHHHHHHHHHHHGGHHHHHHHHHHHHHHHGHHHHHHHHHHGGGGGGGGGGGG
@M05620:46:000000000-D9D58:1:1101:24480:10231 1:N:0:104
GAATGAATGCAGAAATTGGCAAGATAATACTGCACCGATGGGAAATGATACTATCCTGAAACATGAGCAAATTGACCAGCCTCAGGATGTGAACTCATTTGCTGGAGGTCCCAGGGCTCTTTCAAGATAGTAAAAACAGTGACTTGTACAGCATAATGAAAAACCTAGGCATTGATTTTGAAGACATCAGACACATGCAGAATGAAAAATTTTTCAGAAATGATTTTTCTGGTGAGGTTGACTTCAGAGAA
+
BBBBBFF5FFFFGGGGGGGGGGFHHHHHHHFGHFHHEEGGGEFFEHFFHHHHG5GHHGHHHHGFHGHHGHHHGFHEHHGHGHHHGGFGFBFBFHHHHHHHHHGGFHGEGHHHGHGGGGHFHHHHHHHHHGHHHHHHGHHHDFHHHHFGHHHHHHHHHHHHGHHGGGHGFHHHHFHGHHHHGHHHHHHHHHHHGHHHHHHGFHHHHHHFHHFHHHHHHHFGFFFH0GHHHHHCCCGHECCCGHGGGGGGGGG
@M05620:46:000000000-D9D58:1:1101:3208:10232 1:N:0:104
GAATGAATGCAGAAATTGGCAAGATAATACTGCACCGATGGGAAATGATACTATCCTGAAACATGAGCAAATTGACCAGCCTCAGGATGTGAACTCATTTGCTGGAGGTCCCAGGGCTCTTTCAAGATAGTAAAAACAGTGACTTGTACAGCATAATGAAAAACCTAGGCATTGATTTTGAAGACATCAGACACATGCAGAATGAAAAATTTTTCAGAAATGATTTTTCTGGTGAGGTTGACTTCAGAGAA
+
ABCCCFFFFFFFGGGGGGGGGGGHHHHHHHHHHHHHGFGGGHGHHHHHHHHHHHHHHFHHHHHHHHHHHHHHHHGHHHHHGHHHGHGHHGHHHHHHHHHHHHHHHHHFGHHHHHGGGHHHHHHHHHHHHHHHHHHHGHHHHHHHHHHHHHHHHHHHHHHHHHHGGHHHHHHHHHHHHHHHGHHHHHHHHHHHHHHHHHHHHHHHGHHHHHHHHHHHHHHHHHHHHHHHHHHHCGHHGHHHFHGGGGGGGGB
@M05620:46:000000000-D9D58:1:1101:5954:10280 1:N:0:104
GAATGAATGCAGAAATTGGCAAGATAATACTGCACCGATGGGAAATGATACTATCCTGAAACATGAGCAAATTGACCAGCCTCAGGATGTGAACTCATTTGCGACTTGTACAGCATAATGAAAAACCTAGGCATTGATTTTCCCAGGGCTCTTTCAAGATAGTAAAAACAGTGACTTGTACAGCATAATGAAAAACCTAGGCATTGATTTTGAAGACATCAGACACATGCAGAATGAAAAATTTTTCAGAA
+
CCDCCFFFFFFFGGGGGGGGGGGHHHHHHHHHHHHHGFGGGHHHHHHHHHHHHHHHHHHHHHHHHHHHHHHHHHHHHHHHGHHHGHGHHGHHHHHHHHHHHHGGGGGHHHHHHHHHHHHHHHHHHGGHHHHHHHHHHHHHHHGHGHGGGHHHHHHHHHHHHHGHHHHHGHHGHHHHHGHHHHHHHHHHHHGHHHHGGHHHHGHHHHHHHHHHGGHHHHHHHHHHHHHHGHHHHHHHHHGGGGGGGGFGGGG
@M05620:46:000000000-D9D58:1:1101:4105:10281 1:N:0:104
GAATGAATGCAGAAATTGGCAAGATAATACTGCACCGATGGGAAATGATACTATCCTGAAACATGAGCAAATTGACCAGCCTCAGGATGTGAACTCATTTGCTGGAGGTCCCAGGGCTCTTTCAAGATAGTAAAAACAGTGACTTGTACAGCATAATGAAAAACCTAGGCATTGATTTTGAAGACATCAGACACATGCAGAATGAAAAATTTTTCAGAAATGATTTTTCTGGTGAGGTTGACTTCAGAGAA
+
A>AABBFFBFFFGGFGGBGFCGAGHHHHHHHGHGHHGGGGGHHCHHHDEFGHGHHHHGFHHHHGFFHHBFEGHE5DFHHHGHHFFFBFHHHGEHHHHHHHHHHHCGHEEEFG3FA110?GDHG44FG34F??F4FGEHHD3BD443BFGD322?BB?3FBGFHGFBC2<2FGGFFBGHHBA1FHFHHF1F<<GHHHGBG110=1D00D.C/DGH/GGH0GHGF00;GHCGF0<GG.GHE//0;;0BFFGB/
@M05620:46:000000000-D9D58:1:1101:12961:10282 1:N:0:104
GAATGAATGCAGAAATTGGCAAGATAATACTGCACCGATGGGAAATGATACTATCCTGAAACATGAGCAAATTGACCAGCCTCAGGATGTGAACTCATTTGCTGGAGGTCCCAGGGCTCTTTCAAGATAGTAAAAACAGTGACTTGTACAGCATAATGAAAAACCTAGGCATTGATTTTGAAGACATCAGACACATGCAGAATGAAAAATTTTTCAGAAATGATTTTTCTGGTGAGGTTGACTTCAGAGAA
+
BBCCCFFFFFFFGGGGGGGGGGGHFHHHHHHHHHHHGGGGGHFGHHGGGHFHHHHHHGHHHHHHHGFHHHHHHHHHHHHHGHHGGHFGGFGHFHHHGHHHGFGGGGGGGHHHHHGGGHHHHHHHHHHHHHHHHHHHGHHHHHHHHHHHHHHHHHGHHHHHHHGGGHHHHHHHHHHHHHHHGHHHHHHHHHGGHHHHHGHHHHHHGHHHHHHHHHHHHHHHHHHGGHHHGHHGHHHCGCHHHHGGGGGGGGG
@M05620:46:000000000-D9D58:1:1101:4129:10338 1:N:0:104
GAATGAATGCAGAAATTGGCAAGATAATACTGCACCGATGGGAAATGATACTATCCTGAAACATGAGCAAATTGACCAGCCTCAGGATGTGAACTCATTTGCGACTTGTACAGCATAATGAAAAACCTAGGCATTGATTTTGAAGACATCAGACACATGCAGAATGAAAAATTTTTCAGAAATGATTTTTCTGGTGAGGTTGACTTCAGAGAAGATCGGAAGAGCACACGTCTGAACTCCAGTCACTAATG
+
CCCCCFFFFFFFGGGGGFGGGGGHHHHHHHHHHHHHGGGGGHHHHHHHHHHHHHHHHHHHHHHHHHHHHHHHHHHHHHHHGHHHHHFHHGHHHHHHGHHHHHGGGGGHHHHHHHHHHHHHHHHHHGGHHHHHHHHHHHHHHHGHHHHHHGHHHHHHHHHHHHHHHHHHEHHHHHHHHHHHHHHHHHHHHHHHHHGHHHHHHHFHHHHHHGHHEHHHHHGGEGHHHHHHHGGHGGGGGGGGGGGGGGGGGG0
@M05620:46:000000000-D9D58:1:1101:8050:10355 1:N:0:104
GAATGAATGCAGAAATTGGCAAGATAATACTGCACCGATGGGAAATGATACTATCCTGAAACATGAGCAAATTGACCAGCCTCAGGATGTGAACTCATTTGCTGGAGGTCCCAGGGCTCTTTCAAGATAGTAAAAACAGTGACTTGTACAGCATAATGAAAAACCTAGGCATTGATTTTGAAGACATCAGACACATGCAGAATGAAAAATTTTTCAGAAATGATTTTTCTGGTGAGGTTGACTTCAGAGAA
+
CBBCCFFFFFFFGGGGGGGGGGGHHHHHHHHHHHHHGGGGGHHHHHHHHGHHHHHHHHHHHHHHHHHHHHHHHHHHHHHHGHHHHHGHGGHHHHHHHHHHHHHHHHHGGHHHHHGGGHHHHHHHHHHHHHHIHHHHGHHHHHHHHHHHHHHHHHHHHHHHHHHGGHHHHHHHHHHHHHHHGHHHHHHHHHHHHHHHHHHHHHHHGHHHHHHHHHHHHHHHHHHHHHHHHHHHHHHHHHHHHHGGGGGGGGG
@M05620:46:000000000-D9D58:1:1101:11971:10431 1:N:0:104
GAATGAATGCAGAAATTGGCAAGATAATACTGCACCGATGGGAAATGATACTATCCTGAAACATGAGCAAATTGACCAGCCTCAGGATGTGAACTCATTTGCTGGAGGTCCCAGGGCTCTTTCAAGATAGTAAAAACAGTGACTTGTACAGCATAATGAAAAACCTAGGCATTGATTTTGAAGACATCAGACACATGCAGAATGAAAAATTTTTCAGAAATGATTTTTCTGGTGAGGTTGACTTCAGAGAA
+
CCCCCFFFFFFFGGGGGGGGGGGHHHHHHHHHHHHHGEGGGHHFHHHHHHHHHHHHHGHHHHHHHHGHHHHHHHHHHHHHGHHHHHGHHHHFHHHHHHHHHHHHHHHGEHHGFBCAEGHHHHGHD4FGHFFHH4FBEGHH3?FHFHFFHHFFHHHHHHHHDBFDDFCB22=GHHFHHGGHGD11GHHF1111<FFGHGHBBCFGHHFFACHBDDCGHD0CGFCHHCGFFHHEGGFCGCGCCGFBGBBFGG;
@M05620:46:000000000-D9D58:1:1101:21227:10447 1:N:0:104
GAATGAATGCAGAAATTGGCAAGATAATACTGCACCGATGGGAAATGATACTATCCTGAAACATGAGCAAATTGACCAGCCTCAGGATGTGAACTCATTTGCTGGAGGTCCCAGGGCTCTTTCAAGATAGTAAAAACAGTGACTTGTACAGCATAATGAAAAACCTAGGCATTGATTTTGAAGACATCAGACACATGCAGAATGAAAAATTTTTCAGAAATGATTTTTCTGGTGAGGTTGACTTCAGAGAA
+
AAAAABDFFFFFGCFGGFGGGGGHHHGHHHHHHHHHGEGGGHHFHHHBGHHHHHHHHGHHHHHHHHHHHHGHHHHHHFHHGHHHHHHHHHHHHHHHHHHHHHHHHHHGGHHHHHGGGHHHHHHHHHHHHHGHHGHHGHHHHGHHGHHHHHHHGHHHHHFBHFHGGHHHHHGHHHHHHHHHGHHHHHHHHHHHGHHHHHHHGHHGGFHDGHHFHHHHHHHHHHBHHHHHHHHHHHHHHHHHHHGGGFGFGGG
@M05620:46:000000000-D9D58:1:1101:22066:10448 1:N:0:104
GAATGAATGCAGAAATTGGCAAGATAATACTGCACCGATGGGAAATGATACTATCCTGAAACATGAGCAAATTGACCAGCCTCAGGATGTGAACTCATTTGCTGGAGGTCCCAGGGCTCTTTCAAGATAGTAAAAACAGTGACTTGTACAGCATAATGAAAAACCTAGGCATTGATTTTGAAGACATCAGACACATGCAGAATGAAAAATTTTTCAGAAATGATTTTTCTGGTGAGGTTGACTTCAGAGAA
+
CCCCDFFFFFFFGGGGGGGGGGGHHGHHHHHHHGHHEEGGGHGGHHHHHHHHHHHHHHHHHHHHHHHHHHHHHHHHHHHHGHHHGHHGHGHHHHHHHHHGGHHHHHHGGHHHHHGGGHHHHHHHHHHHHHHHHHHHGHHHHHHHHHHHHHHHHHHHHHHHHHHGGHHHHHHHHHHHHHHHGHHHGHHHHHHHHHHHHHHHHHHHHHHHHHHHHHHHHHHHHHHHHHHHHHHHHHHHHHHHHHGHGGGGGGG
@M05620:46:000000000-D9D58:1:1101:5648:10465 1:N:0:104
GAATGAATGCAGAAATTGGCAAGATAATACTGCACCGATGGGAAATGATACTATCCTGAAACATGAGCAAATTGACCAGCCTCAGGATGTGAACTCATTTGCTGGAGGTCCCAGGGCTCTTTCAAGATAGTAAAAACAGTGACTTGTACAGCATAATGAAAAACCTAGGCATTGATTTTGAAGACATCAGACACATGCAGAATGAAAAATTTTTCAGAAATGATTTTTCTGGTGAGGTTGACTTCAGAGAA
+
CCCCCFFFFFFFGGGGGGGGGGGHGHHHHHHHHGHHEEEGGHFFHHHHHHHHHHHHHHHHHHGHHGHHHHHHHHHHHHHHGHHHGHGGGFGFGHHHHHHHHHHHHHHGGHHHGHGGGHHHHHHHHHHHHHGHHHHHGHHHHHHHHHHHHHHHHHHHHHHHHHHGGHHHHHHHFHHHHHHHGHHHHHHHHHHHGHHHHHHHHHHHGFFHHHHHHHHFHHHHHHHHHHHHHHHHHHHHHHHHHHGGGGGGGGF
@M05620:46:000000000-D9D58:1:1101:21229:10466 1:N:0:104
GAATGAATGCAGAAATTGGCAAGATAATACTGCACCGATGGGAAATGATACTATCCTGAAACATGAGCAAATTGACCAGCCTCAGGATGTGAACTCATTTGCTGGAGGTCCCAGGGCTCTTTCAAGATAGTAAAAACAGTGACTTGTACAGCATAATGAAAAACCTAGGCATTGATTTTGAAGACATCAGACACATGCAGAATGAAAAATTTTTCAGAAATGATTTTTCTGGTGAGGTTGACTTCAGAGAA
+
CBCCCFFFFFFFGGGGGGGGGGGHHHHHHHHHHHHHFEGGGHHHHHHHHHHHHHHHHHHHHHHHHHHHHHHHHHHHHHHHGHHHHHGHHGHHHHHHHHHHHHHHHHHGGHHHHHGGGHHHHHHHHHHHHHHIHHHHGHHHHHHHHHHHHHHHHHHHHHHHHHHGGHHHHHHHHHHHHHHHGHHHHHHHHHHHHHHHHHHHHHHHHHHHHHHHHHHHHHHHHHHHGHHHHHHHHHHHHHHHHHGHHGGGGGG
@M05620:46:000000000-D9D58:1:1101:8329:10471 1:N:0:104
GAATGAATGCAGAAATTGGCAAGATAATACTGCACCGATGGGAAATGATACTATCCTGAAACATGAGCAAATTGACCAGCCTCAGGATGTGAACTCATTTGCTGGAGGTCACGTGTTTGATGTCTTCAAAATCAATGCCTAGGTTTTTTTGTACAGCATAATGAAAAACCTAGGCATTGATTTTGAAGACATCAAACACATGCAGAATGAAAAATTTTTCATTACCAGGGCTCTTTCAAGATAGTAAAAAC
+
CCCDCFFFFFFFGGGGGGGGGGGHHHHHHHHHHHHHFEGGGHHHHHHHHHHHHHHHHHHHHHHHHHHHHHHHHHHHHHGHGHHHHHHHHGHHHHHHHHHHHHHHHHHGGHHHGHHHHHHHHHHHHHHGHHHHHHHHHHHHHHHGHHGGGGGHHHHHGHHHHHHHHHHHGGHHHHHHHHHHHHHHHGHHHHHHHHHHHHHHHHHGHHHHHHHHHHHHHHHHHHHHHHHHGGGGGGGGGGGGGGGGFFGGGG.
@M05620:46:000000000-D9D58:1:1101:28795:10476 1:N:0:104
GAATGAATGCAGAAATTGGCAAGATAATACTGCACCGATGGGAAATGATACTATCCTGAAACATGAGCAAATTGACCAGCCTCAGGATGTGAACTCATTTGCTGGAGGTCCCAGGGCTCTTTCAAGATAGTAAAAACAGTGACTTGTACAGCATAATGAAAAACCTAGGCATTGATTTTGAAGACATCAGACACATGCAGAATGAAAAATTTTTCAGAAATGATTTTTCTGGTGAGGTTGACTTCAGAGAA
+
BBBBBFFFDF55GGGGGFGGGGFFH5GE5FEGGFHFE2EEEHHGHHHFHHFGHHHHHGHHFFGGGHFGG3GFGDDGAGGAFFHGGHGCEHHGHGGGFGHGHGEFF1?FE13GBB?E?GHGHHFHHFEFFHHHFH4BEHFHFFEGHHF1FFFCBGHHHHHHHFCEEHHHHEHHHHBDGDHDFFGGHFFDDGHFGF0GGHEBB<DGHG0GHCCHFHCGB0DHHHH:;C0CCHHEHHCGAHHCC:FFFFBFGGB
@M05620:46:000000000-D9D58:1:1101:17339:10486 1:N:0:104
GAATGAATGCAGAAATTGGCAAGATAATACTGCACCGATGGGAAATGATACTATCCTGAAACATGAGCAAATTGACCAGCCTCAGGATGTGAACTCATTTGCGACTTGTACAGCATAATGAAAAACCTAGGCATTGATTTTCCCAGGGCTCTTTCAAGATAGTAAAAACAGTGACTTGTACAGCATAATGAAAAACCTAGGCATTGATTTTGAAGACATCAGACACATGCAGAATGAAAAATTTTTCAGAA
+
BBBBBFFFFFFFGGGGGGGGGGGHHHHHHHHHFHHHGFGGGHHFHHHHHHHHHHHHHHHHHHHHHHHHHFHGHHHHHHHHGHHHGHEGHFGHFHHHHHHHHGGEGGGHHHHHHHHHHHHHHHHHHGGHHHHHHHHHGHHHHGHHHHGGGHGHHHHHHHHHHHHHHHHHGHHFHHHHHHHHHHHHHHHGHHHHHHHGGHHHHHHHHHHHHHHFGHHHHHHHHHHHHHHGGHHHHHHHHHGGGGGGGGGGGGG
@M05620:46:000000000-D9D58:1:1101:11407:10494 1:N:0:104
GAATGAATGCAGAAATTGGCAAGATAATACTGCACCGATGGGAAATGATACTATCCTGAAACATGAGCAAATTGACCAGCCTCAGGATGTGAACTCATTTGCTGGAGGTCCCAGGGCTCTTTCAAGATAGTAAAAACAGTGACTTGTACAGCATAATGAAAAACCTAGGCATTGATTTTGAAGACATCAGACACATGCAGAATGAAAAATTTTTCAGAAATGATTTTTCTGGTGAGGTTGACTTCAGAGAA
+
CCCCCFFFFFFFGGGGGGGGGGGHHHHHHHHHHHHHGEEEGHGHHHHFHHHHHHHHHHHHHHHHHHGHHHHHGHHHHHHHGHHHGHGHHGHHHHHHHHHHHFGHHHHGGHHHHHGGGHHHHHHHHHHHHHHHHHHHGHHHHHHHHHHHHHHHHHHHHHFHHHHGGHHHHHHHHHHHHHHHGHHHHHHHHHHHHHHHHHHHHHHHGHHHHHHHHHHHHHHGHHHHHHHHHHHHGHHC;CHHHHGGGGGGGGF
@M05620:46:000000000-D9D58:1:1101:4586:10502 1:N:0:104
GAATGAATGCAGAAATTGGCAAGATAATACTGCACCGATGGGAAATGATACTATCCTGAAACATGAGCAAATTGACCAGCCTCAGGATGTGAACTCATTTGCTGGAGGTCCCAGGGCTCTTTCAAGATAGTAAAAACAGTGACTTGTACAGCATAATGAAAAACCTAGGCATTGATTTTGAAGACATCAGACACATGCAGAATGAAAAATTTTTCAGAAATGATTTTTCTGGTGAGGTTGACTTCAGAGAA
+
CCCCCFFFFFFFGGGGGGGGGGGHHHHHHHHHHHHHGEGGGHFHHHHHHHHHHHHHHHHHHHHHHHHHHHHHHHHHHHHHGHHHHHGHGGHHGHHHHHHHHHHHHGHGGHHHHHGGGHHHHHHHHHHHHHHHHHHHGHHHHHHHHHHHHHHHHHHHHHHHHHHGGHHHHHHHHHHHHHHHGHHHHHHHHHHHHHHHHHHHHHHHFHHHHHHHHHHHHHHHHHHHHHHHHHHHHHHHHHHHHHGGGGGFGGG
@M05620:46:000000000-D9D58:1:1101:18040:10505 1:N:0:104
GAATGAATGCAGAAATTGGCAAGATAATACTGCACCGATGGGAAATGATACTATCCTGAAACATGAGCAAATTGACCAGCCTCAGGATGTGAACTCATTTGCTGGAGGTCCCAGGGCTCTTTCAAGATAGTAAAAACAGTGACTTGTACAGCATAATGAAAAACCTAGGCATTGATTTTGAAGACATCAGACACATGCAGAATGAAAAATTTTTCAGAAATGATTTTTCTGGTGAGGTTGACTTCAGAGAA
+
CBCCCFFFFFFFGGGGGGGGGGGHHHHHHHHHHHHHEEEGGHGHHHHGHHHHHHHHGHHHHHHHHHGHHHHHHHHHHHHGGHHHGHGGHGHGHHHHHHHHHHHGGHHFGHHHHHGGGHHHHHHHHHHHHHFFHHHHGHHHHHHHHHHHHHHHHHHHHHHHHHHGGHHHHHHHHHHHHHHHGHHHGHHHHHHHHHHHHHGHHHHHHHHHHHHHHHHHHGHHHHHHHHHHHHHHHHHHHHHHHHGGGGGGGGG
@M05620:46:000000000-D9D58:1:1101:4571:10515 1:N:0:104
GAATGAATGCAGAAATTGGCAAGATAATACTGCACCGATGGGAAATGATACTATCCTGAAACATGAGCAAATTGACCAGCCTCAGGATGTGAACTCATTTGCTGGAGGTCCCAGGGCTCTTTCAAGATAGTAAAAACAGTGACTTGTACAGCATAATGAAAAACCTAGGCATTGATTTTGAAGACATCAGACACATGCAGAATGAAAAATTTTTCAGAAATGATTTTTCTGGTGAGGTTGACTTCAGAGAA
+
CCCCCFFFFFFFGGGGGGGGGGGHHHHHHHHHHHHHGEGGGHGHHHHHHHHHHHHHHFGHHHHHHHHHHHHHHHHHHHHHGHHHHHHHHHHGGHHHHHHHHHHHHHHGGHHHHHGGGHHHHHHHHHHHHHHHHHHHGHHHHHHHHHHHHHHHHHHHHHHHHHHGGHHHHHHHHHHHHHHHGHGHHHHHHGHHHHHHHHHGGFHGGHHHGHHHHHHHHHHHHHHHHHHHHHHHHHHHHHHHHHGGGGGCFGF
@M05620:46:000000000-D9D58:1:1101:8170:10532 1:N:0:104
GAATGAATGCAGAAATTGGCAAGATAATACTGCACCGATGGGAAATGATACTATCCTGAAACATGAGCAAATTGACCAGCCTCAGGATGTGAACTCATTTGCTGGAGGTCCCAGGGCTCTTTCAAGATAGTAAAAACAGTGACTTGTACAGCATAATGAAAAACCTAGGCATTGATTTTGAAGACATCAGACACATGCAGAATGAAAAATTTTTCAGAAATGATTTTTCTGGTGAGGTTGACTTCAGAGAA
+
CCCCCFFFFFFFGGGGGGGGGGGHHHHHHHHHHHHHGEGGGHHHHHHHHHHHHHHHHHHHHHHHHHHHHHHHHHHHHHHHGHHHGHGHHHHHHHHHHHHHHHHHHHHGGHHHHHGGGHHHHHHHHHHHHHHHHHHHGHHHHHHHHHHHHHHHHHHHHHHHHHHGGHHHHHHHHHHHHHHHGHHHHHHHHHHHHHHHHHHHHHHHHHHHHHHHHHHHHHHHHHHHHHHHHHHHHHHHHHHHHHGGGGGGGGG
@M05620:46:000000000-D9D58:1:1101:20045:10534 1:N:0:104
GAATGAATGCAGAAATTGGCAAGATAATACTGCACCGATGGGAAATGATACTATCCTGAAACATGAGCAAATTGACCAGCCTCAGGATGTGAACTCATTTGCTGGAGGTCCCAGGGCTCTTTCAAGATAGTAAAAACAGTGACTTGTACAGCATAATGAAAAACCTAGGCATTGATTTTGAAGACATCAGACACATGCAGAATGAAAAATTTTTCAGAAATGATTTTTCTGGTGAGGTTGACTTCAGAGAA
+
AA?AAFFDFFFDFGGGGGGGGGCFHHFHGHGGHDHHC2EEGEAA2FGGFHHHHFHHHGHHHHEHHHHHFGHHGEFGHHGHGFHGFHCFGFGDGHHHHEHGGHFGCFFEGHGFFHGGGGGHGHHHHEDFHHHHHFHGGHHEGDGHHHGFHFHHBDHGFHBGHBGGGFHHHHCF1DGHHGHHGHHHGGGGHFGHHHHHHFHHHHGF>D<DCGHHFFFHHGHFFHFHCHBGEFHE;CGHH:GGHFBFGFGFGGF
@M05620:46:000000000-D9D58:1:1101:20061:10541 1:N:0:104
GAATGAATGCAGAAATTGGCAAGATAATACTGCACCGATGGGAAATGATACTATCCTGAAACATGAGCAAATTGACCAGCCTCAGGATGTGAACTCATTTGCTGGAGGTCCCAGGGCTCTTTCAAGATAGTAAAAACAGTGACTTGTACAGCATAATGAAAAACCTAGGCATTGATTTTGAAGACATCAGACACATGCAGAATGAAAAATTTTTCAGAAATGATTTTTCTGGTGAGGTTGACTTCAGAGAA
+
CCBCCFFFFFFFGGGGGGGGGGGHHHHHHHHHHHHHGGGGGHHHHHHHHHHHHHHHHHHHHHHHHHHHHHHHHHHHHHHHGHHHGHGGHGHHHHHHHHHHHHHHHHHGGHHHHHGGGHHHHHHHHHHHHHHHHHHHGHHHHHHHHHHHHHHHHHHHHHHHHHHGGHHHHHHHHHHHHHHHGHHHHHHHHHHHHHHHHHHHHHHGGHHHHHHHHHHHHHHHHHHHHHHHHHHGHGHHHHHHHHGGGGGGGGG
@M05620:46:000000000-D9D58:1:1101:26456:10572 1:N:0:104
GAATGAATGCAGAAATTGGCAAGATAATACTGCACCGATGGGAAATGATACTATCCTGAAACATGAGCAAATTGACCAGCCTCAGGATGTGAACTCATTTGCTGGAGGTCCCAGGGCTCTTTCAAGATAGTAAAAACAGTGACTTGTACAGCATAATGAAAAACCTAGGCATTGATTTTGAAGACATCAGACACATGCAGAATGAAAAATTTTTCAGAAATGATTTTTCTGGTGAGGTTGACTTCAGAGAA
+
DCDDDFFFFFFFGGGGGGGGGGGHHHHHHHHHHHHHGEFGEHHHHHHHHHHHHHHHHHHHHHHHHHHHHHHHHHHHHHHHGHHHHHHHHHHHHHHHHHHHHHHHHHHGGHHHHHGGGHHHHHHHHHHHHHHHHHHHGHHHHHHHHHHHHHHHHHHHHHHHHHHGGHHHHHHHHHHHHHHHGHHHHHHHHHHHHHHHHHHHHHHHHHGHHHHHHHHHHHHHHHHHHHHHHHHHHHHHHHHHHHGGHHGGFFF
@M05620:46:000000000-D9D58:1:1101:17434:10587 1:N:0:104
GAATGAATGCAGAAATTGGCAAGATAATACTGCACCGATGGGAAATGATACTATCCTGAAACATGAGCAAATTGACCAGCCTCAGGATGTGAACTCATTTGCTGGAGGTCCCAGGGCTCTTTCAAGATAGTAAAAACAGTGACTTGTACAGCATAATGAAAAACCTAGGCATTGATTTTGAAGACATCAGACACATGCAGAATGAAAAATTTTTCAGAAATGATTTTTCTGGTGAGGTTGACTTCAGAGAA
+
CCCCCFFFFFFFGGGGGGGGGGGHHHGHHHHHHHHHGGGGGHGHHHHHHHHHHHHHHHHHHHHHHHHHHHHHHHFHHHHHGHHHHHHHHHHHHHHHHHHHHHHHHHHGGHHHHHGGGHHHHHHHHHHHHHHHHHHHGHHHHHHHHHHHHHHHHHHHHHHHHHHGGHHHHHHHHHHHHHHHGHHHHHHHHHHHHHHHHHHHHHHHHHHHHHHHHHHHHHFHHHHHHHHHHHHHHHHHHHHHHHGGGGGGGGG
@M05620:46:000000000-D9D58:1:1101:20075:10588 1:N:0:104
GAATGAATGCAGAAATTGGCAAGATAATACTGCACCGATGGGAAATGATACTATCCTGAAACATGAGCAAATTGACCAGCCTCAGGATGTGAACTCATTTGCTGGAGGTCCCAGGGCTCTTTCAAGATAGTAAAAACAGTGACTTGTACAGCATAATGAAAAACCTAGGCATTGATTTTGAAGACATCAGACACATGCAGAATGAAAAATTTTTCAGAAATGATTTTTCTGGTGAGGTTGACTTCACAGAA
+
BABBBFF5DFFFGFFGGGGGGGGFHHHHHHFGGFHFC2EEADGCHHGGHHHHHHHHHHHHHH3DGGEBDHHHFFBFFGGHGGHFFHFCGHHBHHHFFGHHHHDFFGFGGHHHHGGGDGGHHGHHHHHHGHHHGHHHGHGGGFGHHHDFGHHHHHFHHHHGFFHGGHHHEHHHHHHHHHGHFFGGFHHFGFHHGHHHHHGHEFGHHFHFFFHHHHHFHGHGHF0;0GHHHHHH;CCHFGHGGHFGGGGGEFF
@M05620:46:000000000-D9D58:1:1101:25451:10593 1:N:0:104
GAATGAATGCAGAAATTGGCAAGATAATACTGCACCGATGGGAAATGATACTATCCTGAAACATGAGCAAATTGACCAGCCTCAGGATGTGAACTCATTTGCTGGAGGTCCCAGGGCTCTTTCAAGATAGTAAAAACAGTGACTTGTACAGCATAATGAAAAACCTAGGCATTGATTTTGAAGACATCAGACACATGCAGAATGAAAAATTTTTCAGAAATGATTTTTCTGGTGAGGTTGACTTCAGAGAA
+
CCCCCFFFFFFFGGGGGGGGGGGHHHHHHHHHHHHHGGGGGGHHHHHHHHHHHHHHHHHHHHHHHHHHHHHHHHHHHHHHGHHHHHHHHGHHHHHHHHHHHHHGGHHGGHHHHHGGGHHHHHHHHHHHHHHHHHGHGHHHHHHHHHHHHHHHHHHHHHHHHHHGGHHHHHHHHHHHHHHHGHHHHHHHHHHHHHHHHHHHHHHHHHHHHHHHHHHHHHHHHHHHHHHHHHHFFHHHHHHHHHGGGGGGGGG
@M05620:46:000000000-D9D58:1:1101:10559:10621 1:N:0:104
GAATGAATGCAGAAATTGGCAAGATAATACTGCACCGATGGGAAATGATACTATCCTGAAACATGAGCAAATTGACCAGCCTCAGGATGTGAACTCATTTGCGACTTGTACAGCATAATGAAAAACCTAGGCATTGATTTTCCCAGGGCTCTTTCAAGATAGTAAAAACAGTGACTTGTACAGCATAATGAAAAACCTAGGCATTGATTTTGAAGACATCAGACACATGCAGAATGAAAAATTTTTCAGAA
+
CBCCCFFFFFFFGGGGGGGGGGGHHHHHHHHHHHHHGGGGGHGHHHHHHHHHHHHHHHHHHHHHHHGHHHHHHHHHHHHHGHHHHHHHHHHHHHHHHHHHHHG/>EEHHFB4@FHFGDEF4E??0?EBGF3B3FEEHE??GF3?22/E/CGHF332D@2@FD>FHFFG/<G<11<<11G1?1<1<?1GH1GFHDGG?GC1</GCDHGGFFD0.00<CHB0G00/;/:G0BC0;CGGHEBB../9CFGGGGF
@M05620:46:000000000-D9D58:1:1101:27546:10621 1:N:0:104
GAATGAATGCAGAAATTGGCAAGATAATACTGCACCGATGGGAAATGATACTATCCTGAAACATGAGCAAATTGACCAGCCTCAGGATGTGAACTCATTTGCTGGAGGTCCCAGGGCTCTTTCAAGATAGTAAAAACAGTGACTTGTACAGCATAATGAAAAACCTAGGCATTGATTTTGAAGACATCAGACACATGCAGAATGAAAAATTTTTCAGAAATGATTTTTCTGGTGAGGTTGACTTCAGAGAA
+
CCCCCFFFFFFFGGGGGGGGGGGHHHHHHHHHHHHHGGGGGHHHHHHHHHHHHHHHHHHHHHHHHHHHHHHHHHHHHHGHGHHHHHHHHGHHHHHHHHHHHHHHHHHGGHHHHHGGGHHHHHHHHHHHHHHHHHHHGHHHHHHHHHHHHHHHHHHHHHHHHHHGGHHHHHHHHHHHHHHHGHHHHHHHHHHHHHHHHHHHHHHHHHHHHHHHHHHHHHHHHHHHHHHHHHHHHHHHHHHHHHGGGGGGGGG
@M05620:46:000000000-D9D58:1:1101:26319:10643 1:N:0:104
GAATGAATGCAGAAATTGGCAAGATAATACTGCACCGATGGGAAATGATACTATCCTGAAACATGAGCAAATTGACCAGCCTCAGGATGTGAACTCATTTGCTGGAGGTCCCAGGGCTCTTTCAAGATAGTAAAAACAGTGACTTGTACAGCATAATGAAAAACCTAGGCATTGATTTTGAAGACATCAGACACATGCAGAATGAAAAATTTTTCAGAAATGATTTTTCTGGTGAGGTTGACTTCAGAGAA
+
CCCCDFFFFFFFGGGGGGGGGGGHHHHHHHHHHHHHGGGGGHHHHHHHHHHHHHHHHHHHHHHHHHHHHHHHHHHHHHGGGHHHHHHHHGHHHHHHHHHHHHHHHHHGGHHHHHGGGHHHHHHHHHHHHHHHHHHHGHHHHHHHHHHHHHHHHHHHHHHHHHHGGHHHHHHHHHHHHHHHGHHHHHHHHHHHHHHHHHHHHHHHHHHHHHHHHHHHHGHHHHHHHHHHHHHHHHHHHHHHHHGGHHGGGGG
@M05620:46:000000000-D9D58:1:1101:24662:10709 1:N:0:104
GAATGAATGCAGAAATTGGCAAGATAATACTGCACCGATGGGAAATGATACTATCCTGAAACATGAGCAAATTGACCAGCCTCAGGATGTGAACTCATTTGCTGGAGGTCCCAGGGCTCTTTCAAGATAGTAAAAACAGTGACTTGTACAGCATAATGAAAAACCTAGGCATTGATTTTGAAGACATCAGACACATGCAGAATGAAAAATTTTTCAGAAATGATTTTTCTGGTGAGGTTGACTTCAGAGAA
+
CCCCCFFFFFFFGGGGGGGGGGGHHHHHHHHHHHHHGGGGGHHHHHHHHHHHHHHHGHHHHHHHHHHHHHHHHHHHHHHHGHHHHGHHHHHFHHHHHHHHHHHHHHHGGHHHHHGGGHHHHHHHHHHHHHHHHHHHGHHHHHHHHHHHHHHHHHHHHHHHHHHGGHHHHHHHHHHHHHHHGHHHHHHHHHHHHHHHHHHHHHHHHHHHHHHHHHHHHHHHHHHHGHHHHHHHHHHHHHHHHHGGGGGGGGG
@M05620:46:000000000-D9D58:1:1101:24657:10729 1:N:0:104
GAATGAATGCAGAAATTGGCAAGATAATACTGCACCGATGGGAAATGATACTATCCTGAAACATGAGCAAATTGACCAGCCTCAGGATGTGAACTCATTTGCTGGAGGTCCCAGGGCTCTTTCAAGATAGTAAAAACAGTGACTTGTACAGCATAATGAAAAACCTAGGCATTGATTTTGAAGACATCAGACACATGCAGAATGAAAAATTTTTCAGAAATGATTTTTCTGGTGAGGTTGACTTCAGAGAA
+
CBCCCFFFFFFFGGGGGGGGGFGHHHHHHHGGHHHHGGGGGHGGHHHGHFHHHHHHHHHHHHGHHHHHHHHHHGHHHHHHGHHHGFGHHHHHHHHHHHHHHHHHFFHGGHHHHHGGGHHHHHHHHHHHHHHHHHHHGHHFHHHHHHHHHHHHGGHFHHHHHHHGDHHHGHHHHHHHHHHHGHHHGHHHHHHHHHHHHHHHHHGHHHDHHHHHHHHHHGGHHHHFGHHHHFG:CHHHHHHHHGGGGGGGGGG
@M05620:46:000000000-D9D58:1:1101:11044:10732 1:N:0:104
GAATGAATGCAGAAATTGGCAAGATAATACTGCACCGATGGGAAATGATACTATCCTGAAACATGAGCAAATTGACCAGCCTCAGGATGTGAACTCATTTGCTGGAGGTCCCAGGGCTCTTTCAAGATAGTAAAAACAGTGACTTGTACAGCATAATGAAAAACCTAGGCATTGATTTTGAAGACATCAGACACATGCAGAATGAAAAATTTTTCAGAAATGATTTTTCTGGTGAGGTTGACTTCAGAGAA
+
BBBBBFFFFFFFGGGGGGGGGGGHHHHHHHHHHHHHGGGGGHHHGHHHHHHHGHHHHFHHHHHHHHHHHHGHHHHHHHHHGHHHHHHHHHHHHHHHHHHHHHHHFGHGGHHHHHGGGHHHHHHHHHHHHHHHHHHHGHHHHHHHHHHHGHHHHHHHHHHHHHHGGHHHHGHHHHHHHHHHGHHHHHHHHHHHHHHGHHHHHHHHHHHHHHHHHHHHHHHHHHHGHHHHHHHHHHHHHHHHHHGGGGGBFGG
@M05620:46:000000000-D9D58:1:1101:14910:10752 1:N:0:104
GAATGAATGCAGAAATTGGCAAGATAATACTGCACCGATGGGAAATGATACTATCCTGAAACATGAGCAAATTGACCAGCCTCAGGATGTGAACTCATTTGCTGGAGGTCCCAGGGCTCTTTCAAGATAGTAAAAACAGTGACTTGTACAGCATAATGAAAAACCTAGGCATTGATTTTGAAGACATCAGACACATGCAGAATGAAAAATTTTTCAGAAATGATTTTTCTGGTGAGGTTGACTTCAGAGAA
+
CCCCCFFFFFFFGGGGGGGGGGGHHHHHHHHHHHHHGGGGGHHHHHHHHHHHHHHHHHHHHHHHHHHHHHHHHHHHHHHHGHHHHHHHHHHHHHHHHHHHHHHGGHHGGHHHHHGGGHHHHHHHHHHHHHHHHHHHGHHHHHHHHHHHHHHHHHHHHHHHHHHGGHHHHHHHHHHHHHHHGHHHHHHHHHHGHHHHHGHGHHHHHHGHHHHHHHHHHHHHHHHHHHHHHHHHHHHHHHHHHHGGGGGFGGG
@M05620:46:000000000-D9D58:1:1101:9464:10774 1:N:0:104
GAATGAATGCAGAAATTGGCAAGATAATACTGCACCGATGGGAAATGATACTATCCTGAAACATGAGCAAATTGACCAGCCTCAGGATGTGAACTCATTTGCTGGAGGTCCCAGGGCTCTTTCAAGATAGTAAAAACAGTGACTTGTACAGCATAATGAAAAACCTAGGCATTGATTTTGAAGACATCAGACACATGCAGAATGAAAAATTTTTCAGAAATGATTTTTCTGGTGAGGTTGACTTCAGAGAA
+
CCCCCFFFFFFFGGGGGGGGGGGHHHHHHHHHHHHHGGGGGHHHHHHHHHHHHHHHHHHHHHHHHHHHHHHHHHHHHHHHGHHHHHHHHHHHHHHHHHHHHHHHHHHGGHHHHHGGGHHHHHHHHHHHHHHHHHHHGHHHHHHHHHHHHHHHHHHHHHHHHHHGGHHHHHHHHHHHHHHHGHGHHHHHHHHHHHHHHHHHHHHHHHHHHHHHHHGHHHHHHHHHHHHHHHHHHHHHHHHHHHGGGGGGGGF
@M05620:46:000000000-D9D58:1:1101:25708:10779 1:N:0:104
GAATGAATGCAGAAATTGGCAAGATAATACTGCACCGATGGGAAATGATACTATCCTGAAACATGAGCAAATTGACCAGCCTCAGGATGTGAACTCATTTGCTGGAGGTCCCAGGGCTCTTTCAAGATAGTAAAAACAGTGACTTGTACAGCATAATGAAAAACCTAGGCATTGATTTTGAAGACATCAGACACATGCAGAATGAAAAATTTTTCAGAAATGATTTTTCTGGTGAGGTTGACTTCAGAGAA
+
CCCDCFFFFFFFGGGGGGGGGGGHHHHHHHHHHHHHGGGGGHHHHHHHHHHHHHHHHHHHHHHHHHHHHHHHHHHHHHHHGHHHHHHHHHHHHHHHHHHHHHHHHHHGGHHHHHGGGHHHHHHHHHHHHHHHHHHHGHHHHHHHHHHHHHHHHHHHHHHHHHHGGHHHHHHHHHHHHHHHGHHHHHHHHHHHHHHHHHHHHHHHHHHHHHHHHHHHHHHHHHHHHHHHHHHHHHHHHHHHHHGGGGGGGGG
@M05620:46:000000000-D9D58:1:1101:2487:10805 1:N:0:104
GAATGAATGCAGAAATTGGCAAGATAATACTGCACCGATGGGAAATGATACTATCCTGAAACATGAGCAAATTGACCAGCCTCAGGATGTGAACTCATTTGCTGGAGGTCCCAGGGCTCTTTCAAGATAGTAAAAACAGTGACTTGTACAGCATAATGAAAAACCTAGGCATTGATTTTGAAGACATCAGACACATGCAGAATGAAAAATTTTTCAGAAATGATTTTTCTGGTGAGGTTGACTTCAGAGAA
+
CCCCCFFFFFFFGGGGGGGGGGGHHHHHHHHHHGHHGEFGGHHGHHHHHHHHHHHHHHHGHHGHHHGHHHHHHHHHHHHGGHHHHHHHHHHHHHHHHFHHHHHHFGHGGHHHHHGGGHHHHHHHHHHHHHHHGHHHGGHHHGHHHHHHHHHHHHGHHGHHHHHGGHHHHHHHHGHHHHHHGHHHHHHHHFHHHHHHHHHHGHHHGHHHGHHHHHHHHHHHHHHHHHHHHHHHHHHHHHHHHHGGGGFGGGG
@M05620:46:000000000-D9D58:1:1101:5954:10809 1:N:0:104
GAATGAATGCAGAAATTGGCAAGATAATACTGCACCGATGGGAAATGATACTATCCTGAAACATGAGCAAATTGACCAGCCTCAGGATGTGAACTCATTTGCTGGAGGTCCCAGGGCTCTTTCAAGATAGTAAAAACAGTGACTTGTACAGCATAATGAAAAACCTAGGCATTGATTTTGAAGACATCAGACACATGCAGAATGAAAAATTTTTCAGAAATGATTTTTCTGGTGAGGTTGACTTCAGAGAA
+
BBBCCFFFFFFFGGGGGGGGGGGHHHHHHHHHHHHHFEGGGHHGHHHHHHHHHHHHHHHHGHHHHHHHHGGHHHHHHHHHGHHHHHHHHGHHHHHHHHHHHHHHHHHGGHHHHHGGGHHHHHHHHHHHHHHHHHHHGHHHHHHHHHHHHHHHHHHHHHHHHHHGGGHHHHHHHHHHHHHHGHHHHHHHHHHHHHHHHHHHHHGGHHHHHHHGHHHHGHHHHHHHHHHHHHHHHHHHGHHHGHGGGGGGGGG
@M05620:46:000000000-D9D58:1:1101:9501:10812 1:N:0:104
GAATGAATGCAGAAATTGGCAAGATAATACTGCACCGATGGGAAATGATACTATCCTGAAACATGAGCAAATTGACCAGCCTCAGGATGTGAACTCATTTGCTGGAGGTCCCAGGGCTCTTTCAAGATAGTAAAAACAGTGACTTGTACAGCATAATGAAAAACCTAGGCATTGATTTTGAAGACATCAGACACATGCAGAATGAAAAATTTTTCAGAAATGATTTTTCTGGTGAGGTTGACTTCAGAGAA
+
BBBBBFFFFFFFGGGGGGGGGGGHHHHHHHHHHHHHGGGGGHHHHGHHHHHHHHHHHGGHGHHHHHHHHHHGHHHHHHHHGHHHHHHHHHHHHHHHHHHHHHHHHHHGGHHHHHGGGHHHHHHHHHHHHHHHHHHHGHHHHHHHHHHHHHHHHHHHHHHHHHHGGHHHHHHHHHHHHHHHGHHHHHGHHGHHHHHHGGGHHHHHHHGHHHHHHHHHHHHHHHHHHHHHHHHGHGHHGHHHHHGGGGGFGGG
@M05620:46:000000000-D9D58:1:1101:9521:10814 1:N:0:104
GAATGAATGCAGAAATTGGCAAGATAATACTGCACCGATGGGAAATGATACTATCCTGAAACATGAGCAAATTGACCAGCCTCAGGATGTGAACTCATTTGCTGGAGGTCCCAGGGCTCTTTCAAGATAGTAAAAACAGTGACTTGTACAGCATAATGAAAAACCTAGGCATTGATTTTGAAGACATCAGACACATGCAGAATGAAAAATTTTTCAGAAATGATTTTTCTGGTGAGGTTGACTTCAGAGAA
+
CCCCCFFFFFFFGGGGGGGGGGGHHHHHHHHHHHHHGFGFFHHHHHHHHHHHHHHHHHHGHHHHHHHHHHHHHHHHHHHHGHHHHHHHHGHHHHHHHHHHHHHHHHHGGHHHHHGGGHHHHHHHHHHHHHHHHHHHGHHHHHHHHHHHHHHGHHHHHHHHHHHGGHHHHGHHHHHHHHHHGHHHHHHGHHGHHHHHHHGHHHHHHHHHHHHHHGHHHGHHHHHHHHHGHHHHHHHHHHHHHHGGGGGFGGG
@M05620:46:000000000-D9D58:1:1101:5974:10815 1:N:0:104
GAATGAATGCAGAAATTGGCAAGATAATACTGCACCGATGGGAAATGATACTATCCTGAAACATGAGCAAATTGACCAGCCTCAGGATGTGAACTCATTTGCTGGAGGTCCCAGGGCTCTTTCAAGATAGTAAAAACAGTGACTTGTACAGCATAATGAAAAACCTAGGCATTGATTTTGAAGACATCAGACACATGCAGAATGAAAAATTTTTCAGAAATGATTTTTCTGGTGAGGTTGACTTCAGAGAA
+
BCCBCFFFFFFFGGGGGGGGGGGHHHHHHHHHHHHHGGGGGHHHHHHHHHHHHHHHHHHHHHHHHHHHHHHHHFFHHHHHGHHHHHHHHGHHHHHHHHHHHHHHGHHG12B13@1?EEHHH4EHHEHHDF4EHHGB/?F?3GBEFGFGBDG2GFHFFDHHFFHDDCHFE2FGGHDDDGHFGFHGFFHBDDGGHHFCDGHHHCGHDD0D<G00D<CDD00<=D:CHFBF:GHHC/0;:GGFCGB09990FGG
@M05620:46:000000000-D9D58:1:1101:25999:10848 1:N:0:104
GAAGAATGCAGAAATTGGCAAGATAATACTGCACCGATGGGAAATGATACTATCCTGAAACATGAGCAAATTGACCAGCCTCAGGATGTGAACTCATTTGCTGGAGGTCCCAGGGCTCTTTCAAGATAGTAAAAACAGTGACTTGTACAGCATAATGAAAAACCTAGGCATTGATTTTGAAGACATCAGACACATGCAGAATGAAAAATTTTTCAGAAATGATTTTTCTGGTGAGGTTGACTTCAGAGAAG
+
ABCAAFFFFFFFGGGGGGFGGFBGHGGHHHHGGHHEEFEFFHGHHFGHGHHGHGHHHHHHHHHHHHHGGGGGGGHHHGAFGFFGHHHHFHFFGHHHGHHHHHHHGHFFHHHHHGGGHHHHHHHHHHGHHHHHHHHGHHGHHHHHHHHHHHHHHGHHHFFHHHGGHHHHHHHHHHHHHHHGHHHHHHHHHHHHHGHHGHHHHHHHHHHHHHHHHHHHFHHGHGHGFHHHHHHGHHHGHHHHHHGGGGGGGGG
@M05620:46:000000000-D9D58:1:1101:23305:10872 1:N:0:104
GAATGAATGCAGAAATTGGCAAGATAATACTGCACCGATGGGAAATGATACTATCCTGAAACATGAGCAAATTGACCAGCCTCAGGATGTGAACTCATTTGCTGGAGCCAGCGCTCTTTTTTGATGGTAAAAACAGCGACTTCTACAGCATCATGATGAAACTCCTCGGTGTTTATGTTGACATCATCAACAAGCAGCAGGAAGAATTATTCTGCAGTGATGTTTCTTCTGGGGATGTTTTCTTAGGAGAA
+
CCCCDFFFFFFFGGGGGGGGGGGHHHHHHHHHHHHHGGGGGHHHHHHHHHHHHHHHHHHHHHHHHHHHHHHHHHHHHHHHGHHHHHHHHHHHHHHHHHHHHHHHHH121311//1//D443//?443DG44DF/F20/////2D2222@F22@G1G11@G1111110/....>01>111>F100<G0000/0././</;..;/.;G000=G0000<0:0;F00;F0;00;C0/;..;000/;00000;CG.
@M05620:46:000000000-D9D58:1:1101:27677:10879 1:N:0:104
GAATGAATGCAGAAATTGGCAAGATAATACTGCACCGATGGGAAATGATACTATCCTGAAACATGAGCAAATTGACCAGCCTCAGGATGTGAACTCATTTGCTGGAGGTCCCAGGGCTCTTTCAAGATAGTAAAAACAGTGACTTGTACAGCATAATGAAAAACCTAGGCATTGATTTTGAAGACATCAGACACATGCAGAATGAAAAATTTTTCAGAAATGATTTTTCTGGTGAGGTTGACTTCAGAGAA
+
BBBBBFFFFFFFG4EGGGGGGGGHHHFHHHFHHGHHGFGGGHHFGHHHHHHHHHHHHHHGHHHHHHHHHHHHHHHHHGGHGHHGGGHHHFGGHHHHHHHHHHHHHHHGGHHHGHGGGHHHHHHHHHHHHHHHHHHHGHHHGHHHHHHHHGHHHHHHHHHHHHHGGHHHHHHHHHHHHHHHGHHHHHHHHHHHHHHHHHHHHHHHHHHHHHHHHHHHHHHHHHHHHHHHHHHHGHHHHHHHHHGGGGGGGGG
@M05620:46:000000000-D9D58:1:1101:17401:10888 1:N:0:104
GAATGAATGCAGAAATTGGCAAGATAATACTGCACCGATGGGAAATGATACTATCCTGAAACATGAGCAAATTGACCAGCCTCAGGATGTGAACTCATTTGCTGGAGGTCACGTGTTTGATGTCTTCAAAATCAATGCCTAGGTTTTTTTGTACAGCATAATGAAAAACCTAGGCATTGATTTTGAAGACATCAGACACATGCAGAATGAAAAATTTTTCAGAAATGATTTTTCTGGTGAGGTTGACTTCA
+
CCBCCFFFFFFFGGGGGGGGGGGHHHHHHHHHHHHHGGGGGHHHHHHHHHHHHHHHHHHHHHHHHHHHHHHHHHHHHHHHGHHHHHHHHHHHHHHHHHHHHHHHHHHGGHHHGHHHHHHHHHHHHHHHHHHHHHHHHHHHHHHHHHGGGGGHGHHHHHHHHHHHHHHHGGHHHHHHHHHHHHHHHGHHHHHHHHHHHHHHHGHHHGHHHHHHHHHHHHHHHHHHHHHHHHHGGGGGGGGGGGFGGGGGGGB
@M05620:46:000000000-D9D58:1:1101:19509:10892 1:N:0:104
GAATGAATGCAGAAATTGGCAAGATAATACTGCACCGATGGGAAATGATACTATCCTGAAACATGAGCAAATTGACCAGCCTCAGGATGTGAACTCATTTGCTGGAGGTCCCAGGGCTCTTTCAAGATAGTAAAAACAGTGACTTGTACAGCATAATGAAAAACCTAGGCATTGATTTTGAAGACATCAGACACATGCAGAATGAAAAATTTTTCAGAAATGATTTTTCTGGTGAGGTTGACTTCAGAGAA
+
BABBCFFFFFFFGGGGGGGGGGGHHHHHHHHHHHHHGGGGGHHHHHHHHHHHHHHHHGHHHHHHHHHHHHHHHHHHHHHHGHHHHHHHHGHHHHHHHHHHHHHHHHHGGHHHHHGGGHHHHHHHHHHHHHHHHHHHGHHHHGHHHHHHHHHHHHHHHHHHHHHGGHHHHHHHHHHHHHHHGHHHHHHHHHHHHHHHHHHHHHHHHHHHHHHHHHHHHHHHHHFHGHHHHHHHHHGHHHHHHHGGGGGFGGG
@M05620:46:000000000-D9D58:1:1101:14574:10978 1:N:0:104
GAATGAATGCAGAAATTGGCAAGATAATACTGCACCGATGGGAAATGATACTATCCTGAAACATGAGCAAATTGACCAGCCTCAGGATGTGAACTCATTTGCTGGAGGTCCCAGGGCTCTTTCAAGATAGTAAAAACAGTGACTTGTACAGCATAATGAAAAACCTAGGCATTGATTTTGAAGACATCAGACACATGCAGAATGAAAAATTTTTCAGAAATGATTTTTCTGGTGAGGTTGACTTCAGAGAA
+
?ABAAFFFFFFFGCGFGGGGGAFHHHHHHHHHGCGHGCFGGHHGHHHHFGHHHHHHHHFHHHHHHHHHGFHHHHHHHHGHGHHHGFHFHHHHHHHHHGHHFHHGHHGGGHGHHHGGGHGHHHHBGHHHBHHHHHHHGHEHB34GHFH3FDGHGHBHGGHGHHFGGHHHHGCHFHFGHHHFGHBFHHHHHGHFEHEFFF1GHHHHHHGGHGHFHHHHFB0<DHFFHGGFFHFHHF0GHHHHBGGGGGGBFFC
@M05620:46:000000000-D9D58:1:1101:25825:10981 1:N:0:104
GAATGAATGCAGAAATTGGCAAGATAATACTGCACCGATGGGAAATGATACTATCCTGAAACATGAGCAAATTGACCAGCCTCAGGATGTGAACTCATTTGCTGGAGGTCCCAGGGCTCTTTCAAGATAGTAAAAACAGTGACTTGTACAGCATAATGAAAAACCTAGGCATTGATTTTGAAGACATCAGACACATGCAGAATGAAAAATTTTTCAGAAATGATTTTTCTGGTGAGGTTGACTTCAGAGAA
+
AABBBFFFFFFFGGGGGGGGGGGHHHHHHHFHHHHHCEFGEFGHHHFFGHHHHGHHHHHHHHGHHHHHHHHHHHHHHHHHGHHHGGGFGFGEHHHHHHHHHHGGHHHGGHHHGHGGGHHGHHHHHHHHHHHHHHHHGHHHHHHHHHHHHHHHHHHHHHHHHHHGGFHGGHHHHHHHHHHHGGHHGHHHHHHHHHHHHHHHHHHHHHHHHHHHHHHHHGHFHHGHHHHHHHHHFGGHHHHHHHGGGGGGGGF
@M05620:46:000000000-D9D58:1:1101:15110:10993 1:N:0:104
GAATGAATGCAGAAATTGGCAAGATAATACTGCACCGATGGGAAATGATACTATCCTGAAACATGAGCAAATTGACCAGCCTCAGGATGTGAACTCATTTGCTGGAGGTCCCAGGGCTCTTTCAAGATAGTAAAAACAGTGACTTGTACAGCATAATGAAAAACCTAGGCATTGATTTTGAAGACATCAGACACATGCAGAATGAAAAATTTTTCAGAAATGATTTTTCTGGTGAGGTTGACTTCAGAGAA
+
BBBBAFFFFFFFGGGGGGGGGGGHHHHHHHHHHHHHGFGGGHHHHHHFHFHHHHHHHHHGHHHHHGHHHHHHHHHHHHHHGHHHHGHHHGGHHHHHHHHHHHHHHHHGGHHHHHGGGHHHHHHHHHHHHHHHHHHHGHHHHHHHHHHHHHHHHHHHHHHHHHHGGHHHHHHHHHHHHHHHGHHHHHHHHHHHHHHHHHHHHHHHHHHHHHHHHHHHHHHHHHHHHHHHHHHHHHHHHHHHHGGGGGGGGGF
@M05620:46:000000000-D9D58:1:1101:14462:11005 1:N:0:104
GAATGAATGCAGAAATTGGCAAGATAATACTGCACCGATGGGAAATGATACTATCCTGAAACATGAGCAAATTGACCAGCCTCAGGATGTGAACTCATTTGCTGGAGGTCCCAGGGCTCTTTCAAGATAGTAAAAACAGTGACTTGTACAGCATAATGAAAAACCTAGGCATTGATTTTGAAGACATCAGACACATGCAGAATGAAAAATTTTTCAGAAATGATTTTTCTGGTGAGGTTGACTTCAGAGAA
+
AAABCFFFFFFFGGGGGGGGGGGHHHHHHGHHHHHHGFGGGHHHHHHHHHHHHHHHGHHHHHHHHHHHHHHHHHHHHHHHGGHHHGHHHGGGHHHHHHHHHHGFFGHGGHHHHHGGGHHHHHHHHHHHHHGHHHHHGHHHHHHHHHHGHHHHHHHHHHHHHHHGGHHHHHHGGHHHHHHHGHHHHHHHHHHHHHHHHHHHHHHHHHHHHHHHHHHHHHHHHHHHHHHHGHHHHHHHHFHHHHGGGGGFGGG
@M05620:46:000000000-D9D58:1:1101:14444:11008 1:N:0:104
GAATGAATGCAGAAATTGGCAAGATAATACTGCACCGATGGGAAATGATACTATCCTGAAACATGAGCAAATTGACCAGCCTCAGGATGTGAACTCATTTGCTGGAGGTCCCAGGGCTCTTTCAAGATAGTAAAAACAGTGACTTGTACAGCATAATGAAAAACCTAGGCATTGATTTTGAAGACATCAGACACATGCAGAATGAAAAATTTTTCAGAAATGATTTTTCTGGTGAGGTTGACTTCAGAGAA
+
BBBBBFFFFFFFGGGGGGGGGGGHHHHHHHHHHHHHGGGGGHHHGHHHHHHHHHHHHGGHHHHHHHHHHHHGHHHHHHHHGHHHHHHHHHHHHHHHHHHHHHHHHHHGGHHHHHGGGHHHHHHHHHHHHHHHHHHHGHHHHHHHHHHHHHHHHHHHHHHHHHHGGHHHHHGHHHHHHHHHGHHHHHHHHHHHHHHHHHHHHGHHHHGFHHHHHHHHHHHFHHFHHHHHHHHHHHHHHHHHHHGGGGGGGGF
@M05620:46:000000000-D9D58:1:1101:20058:11059 1:N:0:104
GAATGAATGCAGAAATTGGCAAGATAATACTGCACCGATGGGAAATGATACTATCCTGAAACATGAGCAAATTGACCAGCCTCAGGATGTGAACTCATTTGCTGGAGGTCCCAGGGCTCTTTCAAGATAGTAAAAACAGTGACTTGTACAGCATAATGAAAAACCTAGGCATTGATTTTGAAGACATCAGACACATGCAGAATGAAAAATTTTTCAGAAATGATTTTTCTGGTGAGGTTGACTTCAGAGAA
+
BABCDFFFFFFFGGGGGGGGGGGHHHHHHHHHGGHHGGGGGHHHHHHHHHHHHHHHHHHHHHHHHHHHHHHHHHHHHHHHGHHHHHHHHHGFHHHHHHHHHHHHHHHGGHHHHHGGGHHHHHHHHHHHHHHHHGHHGHHHHHHHHHHGHHHHHHHHHHHHHHHGGHHHGHHHHHHHHHHHGHHHHHHHHHHHHHHHHHHHHHGHHHHHHHHHHHHHHHHHHHHHHHHHHHHHHHGHHHHHHHGGHHHFGGG
@M05620:46:000000000-D9D58:1:1101:19119:11075 1:N:0:104
GAATGAATGCAGAAATTGGCAAGATAATACTGCACCGATGGGAAATGATACTATCCTGAAACATGAGCAAATTGACCAGCCTCAGGATGTGAACTCATTTGCTGGAGGTCCCAGGGCTCTTTCAAGATAGTAAAAACAGTGACTTGTACAGCATAATGAAAACCCTAGGCATTGATTTTGAAGACATCAGCCCCATGCAGAATGAAAAATTTTTCAGAATTGATTTTCCTGGTGAGTTTGACTTCAGAGAG
+
BBBBBFFFFFFFGGGGGGGGGGGHHHHHHHHHHHHHGGGGGHHHHHHGHHHHHHHHHHHHHHHHHHHHGHHHHHHHHHHHGHHHHHHHHHHFHHHHHHHHHHHHHHHGGHH13FG110/BF4?B4B334B4BGHH3??2?334B4333333?2?F3?BGHHH2C/02F222@221@GH11F111<0<<1110.<.<0<11>00<DGHG.CGHH0<0<DG0000CGHH000<///0;0<0000;090000;.
@M05620:46:000000000-D9D58:1:1101:26670:11096 1:N:0:104
GAATGAATGCAGAAATTGGCAAGATAATACTGCACCGATGGGAAATGATACTATCCTGAAACATGAGCAAATTGACCAGCCTCAGGATGTGAACTCATTTGCTGGAGGTCCCAGGGCTCTTTCAAGATAGTAAAAACAGTGACTTGTACAGCATAATGAAAAACCTAGGCATTGATTTTGAAGACATCAGACACATGCAGAATGAAAAATTTTTCAGAAATGATTTTTCTGGTGAGGTTGACTTCAGAGAA
+
BAABBFFFFFFFGGGGGFGGGGFGHFHHEGGHHHHFE2EEEFHHHHHFHHHHHHHHHHFHHHHHHGHGHHHHHFHHHHHHGHHHHHHHHHHHHHHHHHHHHGFHFGHGGHGHFHGGGHHHHHHHFHHHHHHHHHHHGEHHHHHHHHHHEHHHHHFHHHGHHHHGGHHHHHHHHHHHHHHHGHHHHHHHHGHHHHHGHHHHGFHHGHHHHHGHHHFHHHHHGHHHHHHHHGHFHHHHGHHFHHGFGGGGGEB
@M05620:46:000000000-D9D58:1:1101:14406:11114 1:N:0:104
GAATGAATGCAGAAATTGGCAAGATAATACTGCACCGATGGGAAATGATACTATCCTGAAACATGAGCAAATTGACCAGCCTCAGGATGTGAACTCATTTGCTGGAGGTCCCAGGGCTCTTTCAAGATAGTAAAAACAGTGACTTGTACAGCATAATGAAAAACCTAGGCATTGATTTTGAAGACATCAGACACATGCAGAATGAAAAATTTTTCAGAAATGATTTTTCTGGTGAGGTTGACTTCAGAGAA
+
CBCCBFFFFFFFGGGGGGGGGGGGHHHHHHHHHHHHGGGGGHHHGHHHHHHHHHHHHGHHHHHHHHHHHHHGHHHHHHHHGHHHHHHHHGHHHHHHHHHHHHHHHHHGGHHHHHGGGHHHHHHHHHHHHHHHHHHHGHHHHHHHHHHHHHHHHHHHHHHHHHHGGHHHHHHHHHHHHHHHGHHHHHHHHHHHHHHHHHHHHHHHHHHHHHHHHHHHHHHEHHHHHHHGHHHHHHHHHHHHHHGGGGGGGGG
@M05620:46:000000000-D9D58:1:1101:22941:11135 1:N:0:104
GAATGAATGCAGAAATTGGCAAGATAATACTGCACCGATGGGAAATGATACTATCCTGAAACATGAGCAAATTGACCAGCCTCAGGATGTGAACTCATTTGCTGGAGGCCCCAGGGCTCTTTCAGGATGGTAAAACCAGTGCCTTGACCACCTTATTGAAAAACTTAGCCATTGATTTTGAAGCATTCGGCCCCATGAGGATTGAAAAATTTTCAGGAATGGTTTTTTTTGGTGGGGTTACCTTAGGGAAG
+
CCCCCFFFFFFFGGGGGGGGGGGGHHHHHHHHHHHHGFGGFHHHHHHHHHHHHHHHHHHHHHHHHHHHHHHHHHHHHHHHGHHHHHGHHHHGHHHHHHHHHHHHHHH11?E/1?F//0/BG44G43333/3BFHH3//?3233D3B2222//02D222DGHH0C222?111?111@GH11?11111<110-.--.//00/=/0/<DGH.;GHH000:=C:000<GGG-9-;-...;-;-.00;0000./;.
@M05620:46:000000000-D9D58:1:1101:26522:11154 1:N:0:104
GAATGAATGCAGAAATTGGCAAGATAATACTGCACCGATGGGAAATGATACTATCCTGAAACATGAGCAAATTGACCAGCCTCAGGATGTGAACTCATTTGCTGGAGGTCACGTGTTTGATGTCTTCAAAATCAATGCCTAGGTTTTTTTGTACAGCATAATGAAAAACCTAGGCATTGATTTTGAAGACATCAAACACATGCAGAATGAAAAATTTTTCATTCCCAGGGCTCTTTCAAGATAGTAAAAAC
+
BBBBBFFFFFFFGGGGGGGGGGFHHHHHHHHHHGHHGEEGGHHHHHHHHHHHHHHHHHHHHHHHHGHHHHHGHHHHHHHHGHHHGHHHHHHHHHHHHHHHHHHHHHHGGHHHGHHHHHHHHHHHHHHHHHHHHHHHHHHHGHHHHHGGGGGHHHHHHHHHHHHHHHHHGGHGHHHHHHHGHHHHHGFHHHHHHHHHHHHHHHGHHHHHHHHHCGHHHHHHHHHHHHHHGGGGGGGGGGFGGGGGGGGGGGF
@M05620:46:000000000-D9D58:1:1101:12454:11203 1:N:0:104
GAATGAATGCAGAAATTGGCAAGATAATACTGCACCGATGGGAAATGATACTATCCTGAAACATGAGCAAATTGACCAGCCTCAGGATGTGAACTCATTTGCTGGAGGTCCCAGGGCTCTTTCAAGATAGTAAAAACAGTGACTTGTACAGCATAATGAAAAACCTAGGCATTGATTTTGAAGACATCAGACACATGCAGAATGAAAAATTTTTCAGAAATGATTTTTCTGGTGAGGTTGACTTCAGAGAA
+
CBCCCFFFFFFFGGGGGGGGGGGHHHHHHHHHHHHHGGGGGHHHHHHHHHHHHHHHHHHHHHHHHHHHHHHHHHHHHHHHGHHHHHHHHGHHHHHHHHHHHHHHHHHGGHHHGHGGGHHHHHHHHHHHHHHHHHHHGHHHHHHHHHHHHHHHHHHHHHHHHHHGGHHHHHHHHHHHHHHHGHHHHHHHHHHHHHHHHHHHHHHHHHHHHHHHHHHHHHHHHHHHHHHHHHHHHHHHHHHHHHHGGGHGGGF
@M05620:46:000000000-D9D58:1:1101:11736:11224 1:N:0:104
GAATGAATGCAGAAATTGGCAAGATAATACTGCACCGATGGGAAATGATACTATCCTGAAACATGAGCAAATTGACCAGCCTCAGGATGTGAACTCATTTGCTGGAGGTCCCAGGGCTCTTTCAAGATAGTAAAAACAGTGACTTGTACAGCATAATGAAAAACCTAGGCATTGATTTTGAAGACATCAGACACATGCAGAATGAAAAATTTTTCAGAAATGATTTTTCTGGTGAGGTTGACTTCAGAGAA
+
BBBBBFFFFFFFGGFGGGGGFGDFHHHHHHHHHHHHFFGGGGGHHHHHHHHHHHHHHHGHHHHHGHHGHHHGHFGHHHHHGGHHHGHHHGHGHHHHHHHHHHHHHHHGGHHHHBFEEHGHHGHHHHFHHHHHBGGDEEHGGHHHHHFGHHHHGHFHD3GF3?0CEFFHGHFFHF1FFFH1/DD1FHGGHFGH0GC1FH1G1<11DG0D.GGHGHEHFFFHDGGHFFHHHHHG:CCCGHHEHFFGGGGF09C
@M05620:46:000000000-D9D58:1:1101:26838:11234 1:N:0:104
GAATGAATGCAGAAATTGGCAAGATAATACTGCACCGATGGGAAATGATACTATCCTGAAACATGAGCAAATTGACCAGCCTCAGGATGTGAACTCATTTGCGACTTGTACAGCATAATGAAAAACCTAGGCATTGATTTTCCCAGGGCTCTTTCAAGATAGTAAAAACAGTGACTTGTACAGCATAATGAAAAACCTAGGCATTGATTTTGAAGACATCAGACACATGCAGAATGAAAAATTTTTCAGAA
+
ABBBCFFFFFFFGGGGGGGGGGGFHHHHHHHHHHHHGEGGGGHHHHHHHHHHHHHHHFFHHHEHHHHHHHHHHFHHHGGHGHHHHGFHHFGBHHHHHHHHHHGEGFGHHHHHHHHHHHGHHHHHHGGHHHHHHHHHHHHHHHHHGHGGGHGHHHHHGHHHHHHHHHHHGHHFGDHHHHHHHHHHHHHHHHGHHHHGGHFHHHHHHHHHHHHGGHGFHHHHHHHHGHGHHHHGHHHGHHFGGGGGGGGGGEG
@M05620:46:000000000-D9D58:1:1101:21430:11257 1:N:0:104
GAATGAATGCAGAAATTGGCAAGATAATACTGCACCGATGGGAAATGATACTATCCTGAAACATGAGCAAATTGACCAGCCTCAGGATGTGAACTCATTTGCTGGAGGTCCCAGGGCTCTTTCAAGATAGTAAAAACAGTGACTTGTACAGCATAATGAAAAACCTAGGCATTGATTTTGAAGACATCAGACACATGCAGAATGAAAAATTTTTCAGAAATGATTTTTCTGGTGAGGTTGACTTCAGAGAA
+
BBBBBFFFFFFFGGGGGGGGGFGHHHHHHHHHHGHHGGGGGHHHGHHHHHHHHHHHHHHHHHHHHHHHHHHHHHHHHHHHGHHHHHHHHHHHHHHHHHHHHHHHHHHGGHHHHHGGGHHHHHHHHHGHHHHHHHHHGHHHHHHHHHHHHHHHHHHHHHHHHHHGGHHHHHHHHHHHHHHHGHGHHHHHHHGHHHHHHHHHGHHHHHHHHHHHHHHHHHHHHHGHHHHHHHHHHHHHHHHHHHGGGGGGGGE
@M05620:46:000000000-D9D58:1:1101:27417:11298 1:N:0:104
GAATGAATGCAGAAATTGGCAAGATAATACTGCACCGATGGGAAATGATACTATCCTGAAACATGAGCAAATTGACCAGCCTCAGGATGTGAACTCATTTGCTGGAGGTCACGTGTTTGATGTCTTCAAAATCAATGCCTAGGTTTTTTTGTACAGCATAATGAAAAACCTAGGCATTGATTTTGAAGACATCAGACACATGCAGAATGAAAAATTTTTCAGAAATGATTTTTCTGGTGAGGTTGACTTCA
+
CCCCCFFFFFFFGGGGGGGGGGGHHHHHHHHHHHHHGGGGGHHHHHHHHHHHHHHHHHHHHHHHHHHHHHHHHHHHHHHHGHHHHHHHHHHHHHHHHHHHHHHHHHHGGHHHF1FFC2B3FHHHEFEH?GEGBGHHFHCGGHF?FHEG@@<F222@C=FHHHGH111FACCGH0CGHHHFDDFGF.G11<<FGHHHFFCHF0<DGHHFFGCBHHHC:CCGHC:GCCHBG:GFGFF9FCFBF?/CF/9;CB;
@M05620:46:000000000-D9D58:1:1101:12320:11316 1:N:0:104
GAATGAATGCAGAAATTGGCAAGATAATACTGCACCGATGGGAAATGATACTATCCTGAAACATGAGCAAATTGACCAGCCTCAGGATGTGAACTCATTTGCTGGAGGTCCCAGGGCTCTTTCAAGATAGTAAAAACAGTGACTTGTACAGCATAATGAAAAACCTAGGCATTGATTTTGAAGACATCAGACACATGCAGAATGAAAAATTTTTCAGAAATGATTTTTCTGGTGAGGTTGACTTCAGAGAA
+
CBCCCFFFFFFFGGGGGGGGGGGHHHHHGHHHHHHHGGGGGHHHHHHHHHHHHHHHHHHHHHHHHGHHHHHHHHHHHHHHGHHHGHHHHHHHHHHHHHHHHHHHHGHGGHHHHHGGGHHHHHHHHHHHHHHHHHHHGHHHHHHHHHHHGHHHHHHGHHHHHHHGGHHHHHHHHHHHHHHHGHHHHHHHHHHGHHHHHHHHHHGHHHHHHHHHHHHHHHHHHHHHHHHHHHHHHHHHHHHHHHGGGGGFGGF
@M05620:46:000000000-D9D58:1:1101:8945:11333 1:N:0:104
GAATGAATGCAGAAATTGGCAAGATAATACTGCACCGATGGGAAATGATACTATCCTGAAACATGAGCAAATTGACCAGCCTCAGGATGTGAACTCATTTGCTGGAGGTCCCAGGGCTCTTTCAAGATAGTAAAAACAGTGACTTGTACAGCATAATGAAAAACCTAGGCATTGATTTTGAAGACATCAGACACATGCAGAATGAAAAATTTTTCAGAAATGATTTTTCTGGTGAGGTTGACTTCAGAGAA
+
CCCCCFFFFFFFGGGGGGGGGGGHHHHHHHHHHHHHGGGGGHHHHHHHHHHHHHHHHHHHHHHHHGHHHHHHHHHHHHHHGHHHGGGFGFGGHHHHHHHHHHHHHHHGGHHHHHGGGHHHHHHHGHHHHHHHHHHHGHHHHGHHHHHHHHHHHHHHHHHHHHHGGHHHHHHHHHHHHHHHGHHHHHHHHHHHHHHHHHHHHHHHHHHHHHHHHHHHHHHHHHHHHHHHHHHHHHGHHHHHHHHHGGHGGGF
@M05620:46:000000000-D9D58:1:1101:8524:11346 1:N:0:104
GAATGAATGCAGAAATTGGCAAGATAATACTGCACCGATGGGAAATGATACTATCCTGAAACATGAGCAAATTGACCAGCCTCAGGATGTGAACTCATTTGCTGGAGGTCCCAGGGCTCTTTCAAGATAGTAAAAACAGTGACTTGTACAGCATAATGAAAAACCTAGGCATTGATTTTGAAGACATCAGACACATGCAGAATGAAAAATTTTTCAGAAATGATTTTTCTGGTGAGGTTGACTTCAGAGAA
+
CCCCCFFFFFFFGGGGGGGGGGGHHHHHHGHHHHHHGGGGGHHHHHHHHHHHHHHHHHHHHHHHGHHHHHHHHHHHHHHHGHHHHHHHHGHHGHHHHHHHHHHHGHHGGHHHHHGGGHHHHHHHHHHHHHHHHHHHGHHHHHHHHHHHHHHHHHHGHHHHHHHGGHHHHHHHHHHHHHHHGHHHHHHHHHHHHHHHHHHHHHHHHHHHHHHHHHHHHHHFHHHHHHHHHHHHHHHHHHHHHHGGGGGGGGF
@M05620:46:000000000-D9D58:1:1101:13579:11371 1:N:0:104
GAATGAATGCAGAAATTGGCAAGATAATACTGCACCGATGGGAAATGATACTATCCTGAAACATGAGCAAATTGACCAGCCTCAGGATGTGAACTCATTTGCGACTTGTACAGCATAATGAAAAACCTAGGCATTGATTTTCCCAGGGCTCTTTCAAGATAGTAAAAACAGTGACTTGTACAGCATAATGAAAAACCTAGGCATTGATTTTGAAGACATCAGACACATGCAGAATGAAAAATTTTTCAGAA
+
BBCBCFFFFFFFGGGGGGGGGGGHHHHHHHHHHHHHGGGGGHHHHHHHHHHHHHHHHGHHGHHHHHHHHHHHHGHHHHHHGHHHHGHHHHHHHHHHHHHHHHGEGGGHHGHGHHHHFHHHGGFHHGGHHHHHHHHHHHHHHHHHHHGGGHGHHHHHHHHGHHDGHGHHGHHHHHHHHDHHHHHHFGF<>GFHHHHGGHHHHGHHHHHHHHHGEEHHFHHGHHHHGFHHHFHHHHHHHHFGGGGGFGGGGGG
@M05620:46:000000000-D9D58:1:1101:24315:11386 1:N:0:104
GAATGAATGCAGAAATTGGCAAGATAATACTGCACCGATGGGAAATGATACTATCCTGAAACATGAGCAAATTGACCAGCCTCAGGATGTGAACTCATTTGCTGGAGGTCCCAGGGCTCTTTCAAGATAGTAAAAACAGTGACTTGTACAGCATAATGAAAAACCTAGGCATTGATTTTGAAGACATCAGACACATGCAGAATGAAAAATTTTTCAGAGATGTGTTTTCTGGTGAGGTTGACTTCAGAGAA
+
CCCCCFFFFFFFGGGGGGGGGGGHHHFHFHHHHHHHGGGGGHHHHHHHHHHHHHHHHHHHHHHHHHHHHHHHHHHHHHHHGHHHHHHHHHHHHHHHHHHHHHHHHHHGGH3G331?10FH3GD44?F3FD44BFHH/G2?F???4?G33F3?23F3333?BGHD/2222<222<1<<GH1/11?0??111>1>GH11111=01110=DHF/DHHF<0G0C0:00:;CH0G00;C:C.:///000000=CG/
@M05620:46:000000000-D9D58:1:1101:23677:11410 1:N:0:104
GAATGAATGCAGAAATTGGCAAGATAATACTGCACCGATGGGAAATGATACTATCCTGAAACATGAGCAAATTGACCAGCCTCAGGATGTGAACTCATTTGCTGGAGGTCCCAGGGCTCTTTCAAGATAGTAAAAACAGTGACTTGTACAGCATAATGAAAAACCTAGGCATTGATTTTGAAGACATCAGACACATGCAGAATGAAAAATTTTTCAGAAATGATTTTTCTGGTGAGGTTGACTTCAGAGAA
+
BBCBCFFFFFFFGGGGGGGGGGGHHHHHHHHHHHHHGGGGGHHHHHHGHHHHHHHHHHHHHHHHHGHHHHHHHHHHHHHHGHHHGGHHHHHHHHHHHHHHHHHHHHHGGHGHHHGGGHHHHHHHHHHHHHHHHHHHGHHHHHHHHHHHHHHHHHHHHHHHHHHGGHHHHHHHHHHHHHHHGHHHHHHHHHHHHHHHHHHHHHHHHHHHHHHHHHHHHHHHHHHHHHHHHHHHHHHHHHHHHHGGGGGGGGG
@M05620:46:000000000-D9D58:1:1101:14788:11444 1:N:0:104
GAATGAATGCAGAAATTGGCAAGATAATACTGCACCGATGGGAAATGATACTATCCTGAAACATGAGCAAATTGACCAGCCTCAGGATGTGAACTCATTTGCTGGAGGTCCCAGGGCTCTTTCAAGATAGTAAAAACAGTGACTTGTACAGCATAATGAAAAACCTAGGCATTGATTTTGAAGACATCAGACACATGCAGAATGAAAAATTTTTCAGAAATGATTTTTCTGGTGAGGTTGACTTCAGAGAA
+
CCCCCFFFFFFFGGGGGGGGGGGHHHHHHHHHHHHHGGGGGHHHHHHHHHHHHHHHHHHHHHHHHHHHHHHHHHHHHHHGGHGHHHHHHGGHHHHHHHHHHHHHHHHGGHHHHHGGGHHHHHHHHHHHHHHHHHHHGHHHHHHHHHHHHHHHHHHHHHHHHHHGGHHHHHHHHHHHHHHHGHHHHHHHHHHHHHHHHHHHHHHHHHHHHFHHHHHHHHHHHHHHHHHHHHHHHGFHHHHHHHGGGGGGGGG
@M05620:46:000000000-D9D58:1:1101:21227:11445 1:N:0:104
GAATGAATGCAGAAATTGGCAAGATAATACTGCACCGATGGGAAATGATACTATCCTGAAACATGAGCAAATTGACCAGCCTCAGGATGTGAACTCATTTGCTGGAGGTCCCAGGGCTCTTTCAAGATAGTAAAAACAGTGACTTGTACAGCATAATGAAAAACCTAGGCATTGATTTTGAAGACATCAGACACATGCAGAATGAAAAATTTTTCAGAAATGATTTTTCTGGTGAGGTTGACTTCAGAGAA
+
CCCCCFFFFFFFGGGGGGGGGGGHHHHHHHHHHHHHGGGGGHHHHGHHHHHHHHHHHHHHHHHHHGHHHHHHHHHHHHHHGHHHHHHHHHHHHHHHHHHHHHHHHHHDECFGHFGGEHGFHHFHGBDGHFGHHBHGFHGHFFFHFGG3HHFFHHFHHHHHFFCBEF2FGBCCGFFHHHHHGHD1FGGFFFFFFFFFHHHHEHHFHHFHCGHFHHFHG0DFGHFHGFHFHHHGGHB.CCGFCHFFEBFGGGF
@M05620:46:000000000-D9D58:1:1101:25298:11491 1:N:0:104
GAATGAATGCAGAAATTGGCAAGATAATACTGCACCGATGGGAAATGATACTATCCTGAAACATGAGCAAATTGACCAGCCTCAGGATGTGAACTCATTTGCTGGAGGTCCCAGGGCTCTTTCAAGATAGTAAAAACAGTGACTTGTACAGCATAATGAAAAACCTAGGCATTGATTTTGAAGACATCAGACACATGCAGAATGAAAAATTTTTCAGAAATGATTTTTCTGGTGAGGTTGACTTCAGAGAA
+
CCCBBFFFFFFFGGGGGGGGGGGHHHHHHHHHHGHHGGEGGGHHHHHHHHHHHHHHHHHHHHHHHGHHHHHHHHHHHHHHGHHHHHGHHHHHGHHHHFHHHHHHHHHGGHHHHHGGGHHHHHHHHHHHHHHHHHHHGHHHHHHHHHHHHHHHHHHHHHHHHHHGGHHHHHHHHHHHHHHHGHHHHHHHHHHHGHHHHHHHHHHHHHHHHHHHHHHHHHHHHHHHHHHHHHHHHHHHHHHHHHGGGGGFGGF
@M05620:46:000000000-D9D58:1:1101:9436:11500 1:N:0:104
GAATGAATGCAGAAATTGGCAAGATAATACTGCACCGATGGGAAATGATACTATCCTGAAACATGAGCAAATTGACCAGCCTCAGGATGTGAACTCATTTGCGACTTGTACAGCATAATGAAAAACCTAGGCATTGATTTTCCCAGGGCTCTTTCAAGATAGTAAAAACAGTGACTTGTACAGCATAATGAAAAACCTAGGCATTGATTTTGAAGACATCAGACACATGCAGAATGAAAAATTTTTCAGAA
+
BBBBBFFFFFFFGGGGGGGGGGGHHHFGHHHHHHHHGGGGGHHHHHHGHHHHGHHHHHHHHHHHHGHHHHHHHHHGHHHHGHHHHHHHHGHHHHHHHHHHHHG//EFHHHHHF3CGFDFEDGBGHGGHHHHBHFFG4GGGGFHFFHA/EGEGDHFHDGHFHHF2@2FGDCFHFDDGHFHFFHHHCHD<FGH1GFGDAFCH0CCCGFHFHGHHEDHHBGFFGHHHBGFHCCCHGFFGHCB0FAFGGGGGGGG
@M05620:46:000000000-D9D58:1:1101:5711:11536 1:N:0:104
GAATGAATGCAGAAATTGGCAAGATAATACTGCACCGATGGGAAATGATACTATCCTGAAACATGAGCAAATTGACCAGCCTCAGGATGTGAACTCATTTGCGACTTGTACAGCATAATGAAAAACCTAGGCATTGATTTTCCCAGGGCTCTTTCAAGATAGTAAAAACAGTGACTTGTACAGCATAATGAAAAACCTAGGCATTGATTTTGAAGACATCAGACACATGCAGAATGAAAAATTTTTCAGAA
+
CCCCCFFFFFFFGGGGGGGGGGGHHHHHHHHHHHHHGEGGGHHHHHHHHHHHHHHHHHHHHHHHHHHHHHHHHHHHHHHHGHHHHHHHHHHHHHHHHHHHHHGGGGGHHHHHHHHHHHHHHHHHHGGHHHHHHHHHHHHHHHHGHHGGGHHHHHHGHHHHHHHHHHHHGHHGHHHHHHHHHHHHHHHHHGHHHHHGGHHHHHHFHHFHHHHHGHHHHHHHHHHHHHHHHHHHHHHHHHGGGGGGGGGGGGG
@M05620:46:000000000-D9D58:1:1101:4120:11574 1:N:0:104
GAATGAATGCAGAAATTGGCAAGATAATACTGCACCGATGGGAAATGATACTATCCTGAAACATGAGCAAATTGACCAGCCTCAGGATGTGAACTCATTTGCTGGAGGTCCCAGGGCTCTTTCAAGATAGTAAAAACAGTGACTTGTACAGCATAATGAAAAACCTAGTCATTGATTTTGAAGACATCAGACACATGCAGAATGAAAAATTTTTCAGAAATGATTTTTCTGGTGAGGTTGACTTCAGAGAA
+
A>AAAFFFBD1@1AFGGECBFGGFG11DAFFFB1F0EAFFGGHFGHGBG2DEFFHFFHFHFH0GGFFGFFGHFF1FGFHFEGH1BG@BGGG2GGGEBFEHGEEF@FAEGHFA1GEG?GEHHHBFGFGFGGHEFDGDEEHHHGHFGGFDFFFHBG1<GFGF>GC/?C1D1@FFGGEHHHHH/1?1FGGFDD1FFG0CDBGF10FG1FDGGH/BGGHFF0=/D<0=00<GHFHCGHHH.:C/:0GCFFFFB/:
@M05620:46:000000000-D9D58:1:1101:4108:11593 1:N:0:104
GAATGAATGCAGAAATTGGCAAGATAATACTGCACCGATGGGAAATGATACTATCCTGAAACATGAGCAAATTGACCAGCCTCAGGATGTGAACTCATTTGCTGGAGGTCCCAGGGCTCTTTCAAGATAGTAAAAACAGTGACTTGTACAGCATAATGAAAAACCTAGGCATTGATTTTGAAGACATCAGACACATGCAGAATGAAAAATTTTTCAGAAATGATTTTTCTGGTGAGGTTGACTTCAGAGAA
+
BCCCBFFFFFFFGGGGFGGGGGGHHHHHHHHHHHHHGAFGGGFHHHHEHHHHGHHHHGHHHHHHHGHHHHHHHGGHHHHHGHHHHHHHHHHGDHHHFHHHHHHHHHHGGHHHGHGGGHHHHHHHGHHHHHHHGHHHGEHHHHHHHHHHHHHHHHHHHHHGHHHGGHHHHHBGHHHHHHHHGHGFHHHHHHGHHHHHHHHHHEFGFDDGCHHHHHHHHHHFHGEHHHHHHHHHHHHHGHHGHHGGGGGGGGF
@M05620:46:000000000-D9D58:1:1101:23390:11619 1:N:0:104
GAATGAATGCAGAAATTGGCAAGATAATACTGCACCGATGGGAAATGATACTATCCTGAAACATGAGCAAATTGACCAGCCTCAGGATGTGAACTCATTTGCTGGAGGTCCCAGGGCTCTTTCAAGATAGTAAAAACAGTGACTTGTACAGCATAATGAAAAACCTAGGCATTGATTTTGAAGACATCAGACACATGCAGAATGAAAAATTTTTCAGAAATGATTTTTCTGGTGAGGTTGACTTCAGAGAA
+
CBCCCFFFFFFFGGGGGGGGGGGHHHHHHHHHHHHHGGGGGHHHHHHHHHHHHHHHHHHHHHHHHHHHHHHHHHHHHHHHGHHHHHHHHHHHHHHHHHHHHHHHHHHGGHHHHHGGGHHHHHHHHHHHHHHHHHHGGHHHHHHHHHHHHHHHHHHHHHHHGHHGGHHHHHHHHHHHHHHHGHHHHHHHHHHHHHHHHHHGHHHHHHGHHHHHHHHHHHGHHHHHHHHHGHHHHHHHHHHHHHGGGGGGGGG
@M05620:46:000000000-D9D58:1:1101:24561:11643 1:N:0:104
GAATGAATGCAGAAATTGGCAAGATAATACTGCACCGATGGGAAATGATACTATCCTGAAACATGAGCAAATTGACCAGCCTCAGGATGTGAACTCATTTGCTGGAGGTCCCAGGGCTCTTTCAAGATAGTAAAAACAGTGACTTGTACAGCATAATGAAAAACCTAGGCATTGATTTTGAAGACATCAGACACATGCAGAATGAAAAATTTTTCAGAAATGATTTTTCTGGTGAGGTTGACTTCAGAGAA
+
CBCCCFFFFFFFGGGGGGGGGGGGHHHHHHHHHHHHGGGGGHHHFHHHHHHHHHHHHHHHHHHHHHHHHHHHHHHHHHHHGHHHHHHHHHHHHHHHHHHHHHHHHHHGGHHHHHGGGHHHHHHHHHHHHHHHHHHHGHHHHHHHHHHHHHHHHHHHHHHHHHHGGHHHHHHHHHHHHHHHGHGHHHHHHHHHHHHHHHHHHHHHHHHHHHHHHHHHHGHHHHHHHHHHHHHHHHHGHHHGHHGGGGGGGGG
@M05620:46:000000000-D9D58:1:1101:17805:11653 1:N:0:104
GAATGAATGCAGAAATTGGCAAGATAATACTGCACCGATGGGAAATGATACTATCCTGAAACATGAGCAAATTGACCAGCCTCAGGATGTGAACTCATTTGCGACTTGTACAGCATAATGAAAAACCTAGGCATTGATTTTCCCGGGCTCTTTCAAGATAGTAAAAACAGTGACTTGTACAGCATAATGAAAAACCTAGGCATTGATTTTGAAGACATCAGACACATGCAGAATGAAAAATTTTTCAGAAA
+
CBCCCFFFFFFFGGGGGGGGGGGHHHHHHHHHHHHHGGGGGHHHHHHHHHHHHHHHHGHHHHHHHHHHHHHHHHHHHHGHGHHHHHHHHGHHHHHHHHHHHHGGGGGHHHHHHHHHHHHHHHHHHGGHHHHGHHHHHHHHHHHFGGGGGHHHHHHFHFFFFGHHHHHGHHHHHHHHHDHHHHHHHHHHHFHHHHGGHHHGHGHHFDDHHHHGHHHFHHHHHHHGHHHHHGHGGGGGFGGGGGGGGGGGGGG
@M05620:46:000000000-D9D58:1:1101:10490:11663 1:N:0:104
GAATGAATGCAGAAATTGGCAAGATAATACTGCACCGATGGGAAATGATACTATCCTGAAACATGAGCAAATTGACCAGCCTCAGGATGTGAACTCATTTGCTGGAGGTCACTCGCTGGCGGTCATCCAGGCCTCTTTCAAGATAGTAAAAACAGTGACTTGTACAGCATAATGAAAAACCTAGGCATTGATTTTGAAGACATCAGACACATGCAGAATGAAAAATTTTTCAGAAATGATTTTTCTGGTGA
+
CCCCCFFFFFFFGGGGGGGGGGGHHHHHHHHHHHHHGGGGGHHHHHHHHHHHHHHHHGHHHHHHHHHHHHHHHHHHHHHHGHHHHHHHHHHHHHHHHHHHHHHHHHHGGHHHHEGGFG/>>@<EGHHHHHGGEHHHHHGDGF>GDHHHHHFFDEF?DDGGHHFDGFFFFFHFHHHHEFF.ECCD<C0C0GGFHHFB<DGDGHHHHCGFHHFHHEFFCGHHFFHFFGGGGGFBBBFFFFBCFFGGGGGGFG0
@M05620:46:000000000-D9D58:1:1101:28799:11665 1:N:0:104
GAATGAATGCAGAAATTGGCAAGATAATACTGCACCGATGGGAAATGATACTATCCTGAAACATGAGCAAATTGACCAGCCTCAGGATGTGAACTCATTTGCTGGAGGTCCCAGGGCTCTTTCAAGATAGTAAAAACAGTGACTTGTACAGCATAATGAAAAACCTAGGCATTGATTTTGAAGACATCAGACACATGCAGAATGAAAAATTTTTCAGAAATGATTTTTCTGGTGAGGTTGACTTCAGAGAA
+
CCCCCFFFFFFFGGGGGGGGGGGGHHHHHHHHHHHHGGGGGHHHHHHHHHHHHHHHHHHHHHHHHHHHHHHHHHHHHHGHGHHHHGHHHHHGHHHHHHHHHHHHHHHGGHHHHHGGGHHHHHHHHHHHHHHHHHHHGHHHHHHHHHHHHHHHHHHHHHHHHHHGGHHHHHHHHHHHHHHHGHHHHHHHHHHHHHHHHHHHHHHHHHHHHHHHHHHHHHHHHHHHHHHHHHHHHHHHHHHHHHGGGGGFGGF
@M05620:46:000000000-D9D58:1:1101:27913:11666 1:N:0:104
GAATGAATGCAGAAATTGGCAAGATAATACTGCACCGATGGGAAATGATACTATCCTGAAACATGAGCAAATTGACCAGCCTCAGGATGTGAACTCATTTGCTGGAGGTCCCAGGGCTCTTTCAAGATAGTAAAAACAGTGACTTGTACAGCATAATGAAAAACCTAGGCATTGATTTTGAAGACATCAGACACATGCAGAATGAAAAATTTTTCAGAAATGATTTTTCTGGTGAGGTTGACTTCAGAGAA
+
CBCCCFFFFFFFGGGGGGGGGGGHGHHHHHHHHHHHGFGGGHHHHHHHHHHHHHHHFFFGHHHHHHHHHHHGHHHHHHHHGHHHGGGHHHHHHHHHHHHHHHHHHHHGGHHHHHGGGHHHHHHHHHHHHHHHHHHHGHHHHHHHHHHHHHHHHHHHHHHHHHHGGHHHHHHHHHHHHHHHGHHHHHHHHHHHHHHHHHHHHHHHHHHHHHHHHHGHHFHHHHHHHHHHHHHHGHHHHHHHHHGGGGGGGGG
@M05620:46:000000000-D9D58:1:1101:10491:11680 1:N:0:104
GAATGAATGCAGAAATTGGCAAGATAATACTGCACCGATGGGAAATGATACTATCCTGAAACATGAGCAAATTGACCAGCCTCAGGATGTGAACTCATTTGCTGGAGGTCACTCGCTGGCGGTCATCCAGGCCTCTTTCAAGATAGTAAAAACAGTGACTTGTACAGCATAATGAAAAACCTAGGCATTGATTTTGAAGACATCAGACACATGCAGAATGAAAAATTTTTCAGAAATGATTTTTCTGGTGG
+
CBCCCFFFFFFFGGGGGGGGGGGHHGHHHHHHHHHHGGGGGHHHHHHHHHHHHHHHHHHHHHHHHHHHHHHGHHHHHHHHGHHHHHHHHHHHHHHHHHHHHHHHHHHGGHHHHHGGGG/EEEFEGGHHHHFFFHHHHHHHHHHHFHHHHHFHGEHHGGFHHHHHHEGFHHHGGD<GHHGDDHGHHHGHGFFHHHHHGDG0CGHHFHHHBGHHFHGG0CFFHHCFGGGGGGGGGGGGGGFGGEFFBFFFFG.
@M05620:46:000000000-D9D58:1:1101:24299:11710 1:N:0:104
GAATGAATGCAGAAATTGGCAAGATAATACTGCACCGATGGGAAATGATACTATCCTGAAACATGAGCAAATTGACCAGCCTCAGGATGTGAACTCATTTGCTGGAGGTCCCAGGGCTCTTTCAAGATAGTAAAAACAGTGACTTGTACAGCATAATGAAAAACCTAGGCATTGATTTTGAAGACATCAGACACATGCAGAATGAAAAATTTTTCAGAAATGATTTTTCTGGTGAGGTTGACTTCAGAGAA
+
ABBBBFFFFFFFGGGFFGGGFF2GHFHHHHHHHGHHGEGGGGHFHHHHHFGHFHHHGHBGFGHHHHHHHHHHHHGHHHHHGHHHHGHHHHHH5GHGHFHHBHHHHHHGGHHHHHGCEHHHHHHHHHHHHEHHGGHHGGHHFEGHHHHGHGHHHHGFHHGHGHFGGHHGHHHHHHHHHHHHGGFHHHHHHHEHHHHHHGHHHGHHFHHGGHFHHHHHHEGFHHFHHHHHHHHFGHFHGHHHHHGGGGE9FF/
@M05620:46:000000000-D9D58:1:1101:26759:11722 1:N:0:104
GAATGAATGCAGAAATTGGCAAGATAATACTGCACCGATGGGAAATGATACTATCCTGAAACATGAGCAAATTGACCAGCCTCAGGATGTGAACTCATTTGCGACTTGTACAGCATAATGAAAAACCTAGGCATTGATTTTCCCAGGGCTCTTTCAAGATAGTAAAAACAGTGACTTGTACAGCATAATGAAAAACCTAGGCATTGATTTTGAAGACATCAGACACATGCAGAATGAAAAATTTTTCAGAA
+
BBABBFFFFFFFGGGGGGGGGGGHHHHHHHHHFHHHGGGGGFFHFHHHHFHHGHHHHFFGHHHHHHHFFHHHHHHHHHHHGHHHHHFHHGHHHHGHHHHHHFGCGGGHHHHHGHHHHHHHHHHHHGGHHHHHHHHHHHHHHHHHHHGGGHHHHHHHHHHHHHHHHHHHGHHGHHHHHHHHHHHHHHHHHHHHHHHGGHHHHHHHHHHHHHHHGHHHHHHHHHHHGHHHHHGGHHHFHHGGGGFGGGGGGGG
@M05620:46:000000000-D9D58:1:1101:24287:11723 1:N:0:104
GAATGAATGCAGAAATTGGCAAGATAATACTGCACCGATGGGAAATGATACTATCCTGAAACATGAGCAAATTGACCAGCCTCAGGATGTGAACTCATTTGCTGGAGGTCCCAGGGCTCTTTCAAGATAGTAAAAACAGTGACTTGTACAGCATAATGAAAAACCTAGGCATTGATTTTGAAGACATCAGACACATGCAGAATGAAAAATTTTTCAGAAATGATTTTTCTGGTGAGGTTGACTTCAGAGAA
+
CCDDCFFFFFFFGGGGGGGGGGGGHHHHHHHHHHHHGGGGGHHHHHHHHHHHHHHHHHHHHHHHHGHHHHHHHHHHHHHHGHHHHHHHHHHGHHHHHHHHHHHHHHHGGHHHHHGGGHHHHHHHHHHHHHHHHHHHGHHHHHHHHHHHHHHHHHHHHHHHHHHGGHHHHHHHHHHHHHHHGHHHHHHHHHHHHHHHHHHHHHHHHHHHHHHHHHHHHHHHHHHHHHHHHHHHHHHHHHHHHHGHHGHGGGG
@M05620:46:000000000-D9D58:1:1101:3999:11746 1:N:0:104
GAATGAATGCAGAAATTGGCAAGATAATACTGCACCGATGGGAAATGATACTATCCTGAAACATGAGCAAATTGACCAGCCTCAGGATGTGAACTCATTTGCTGGAGGTCCCAGGGCTCTTTCAAGATAGTAAAAACAGTGACTTGTACAGCATAATGAAAAACCTAGGCATTGATTTTGAAGACATCAGACACATGCAGAATGAAAAATTTTTCAGAAATGATTTTTCTGGTGAGGTTGACTTCAGAGAA
+
1AAAABDFFFFF1GGGGGGFFFFCGGDG3GDFG1GHG?EGGFF1FGHDFHHHHHGHFEBGGHEHH1F110AEDFEAFFBFFHHGGF1@BBDD@FGHFEHHHHFF@E>EE0@FFGGGA0FGHHHDHH1>FGEFH2GGCGHGFFHHFHGBDGFHHBGFBGGFFHHGGHHHFFHFFDHGHFHHCHHHFFGGHHFGFGHGHHHHGFDF<<DDCCCGDDGHH00CFGF:GHHHFHG0<CGFHHFHHGFFBFFBFFF
@M05620:46:000000000-D9D58:1:1101:10461:11763 1:N:0:104
GAATGAATGCAGAAATTGGCAAGATAATACTGCACCGATGGGAAATGATACTATCCTGAAACATGAGCAAATTGACCAGCCTCAGGATGTGAACTCATTTGCTGGAGGTCCCAGGGCTCTTTCAAGATAGTAAAAACAGTGACTTGTACAGCATAATGAAAAACCTAGGCATTGATTTTGAAGACATCAGACACATGCAGAATGAAAAATTTTTCAGAAATGATTTTTCTGGTGAGGTTGACTTCAGAGAA
+
BBBBBFFFFFFFGGGGGGGGGGGGHHHHHHHHHHHHGGGGGHHHHHHHHHHHHHHHHHHHHHHHGHHHHHHHHHHHHHHHGHHHHHHHHFGGHHHHHHHHHHHHHHHGGHHHHHGGGHHHHHHHHHHHHHHHHHHHGHHHHHHHHHHHHHHHHHHHHHHHHHHGGHHHHHHGHHHHHHHGGHHHHHHHHHHHHHHHHHHHHHHHHHHHGHHHHHHHHHHHHHHHHHHHHHHHFHHHHHHHHHGGGGGFGGF
@M05620:46:000000000-D9D58:1:1101:22717:11767 1:N:0:104
GAATGAATGCAGAAATTGGCAAGATAATACTGCACCGATGGGAAATGATACTATCCTGAAACATGAGCAAATTGACCAGCCTCAGGATGTGAACTCATTTGCTGGAGGTCCCAGGGCTCTTTCAAGATAGTAAAAACAGTGACTTGTACAGCATAATGAAAAACCTAGGCATTGATTTTGAAGACATCAGACACATGCAGAATGAAAAATTTTTCAGAAATGATTTTTCTGGTGAGGTTGACTTCAGAGAA
+
BBBBBFFFFFFFGGGGGFGGGGFHHHHHHHGHHHHHGEGGGHHGHHHHHHHHHHHHHEGHHHHHHHHHHHHHHHHHHHHHGHHHHHHHHHHHHHHHHHHHGHHHHHHGGHHHFHGGGHHHHHHHHHGHHHHHHHHHGHHHHHHHHHHHHHHHHHHHHHHGHHHGGHHHHHHHHHHHHHHHGHHHHHHHHHHHHHHHHHHHHHHHHHGFHHHGHHHHHHHHHHHHHHHHHHHHHHHHHHHHHHGGGGGGGGF
@M05620:46:000000000-D9D58:1:1101:8625:11795 1:N:0:104
GAATGAATGCAGAAATTGGCAAGATAATACTGCACCGATGGGAAATGATACTATCCTGAAACATGAGCAAATTGACCAGCCTCAGGATGTGAACTCATTTGCTGGAGGTCCCAGGGCTCTTTCAAGATAGTAAAAACAGTGACTTGTACAGCATAATGAAAAACCTAGGCATTGATTTTGAAGACATCAGACACATGCAGAATGAAAAATTTTTCAGAAATGATTTTTCTGGTGAGGTTGACTTCAGAGAA
+
CBCBCFFFFFFFGGGGGGGGGGGHHHHHHHHHHGHHGGGGGHGHHHHHHHHHHHHHHHHHHHGHHHHGHHFFHGHHHHHHGHHHHGHHGFGGHHHHHHHHHHGHGHHGGHHHHHGGGHHHHHHHHHHHHHHHHHHHGHHHHHHHHHHHHHHHHHHHHHHHHHHGGHHHHHHHHHHHHHHHGHHHHHHHHHHHHGHHHHHHHHGHHHHHHHHHHHHHHHGHHHHHGHHHHHHHHHHHHHHHHHGGGGGGGGG
@M05620:46:000000000-D9D58:1:1101:15265:11799 1:N:0:104
GAATGAATGCAGAAATTGGCAAGATAATACTGCACCGATGGGAAATGATACTATCCTGAAACATGAGCAAATTGACCAGCCTCAGGATGTGAACTCATTTGCTGGAGGTCCCAGGGCTCTTTCAAGATAGTAAAAACAGTGACTTGTACAGCATAATGAAAAACCTAGGCATTGATTTTGAAGACATCAGACACATGCAGAATGAAAAATTTTTCAGAAATGATTTTTCTGGTGAGGTTGACTTCAGAGAA
+
CACCCFFFFFFFGGGGGGGGGGGHHHHHHHHHHHHHGGGGGHHHHHHHHHHHHHHHHHHHHHHHHHHHHHHHHHHHHHHHGHHHHHHHHGHHHHHHHHHHHHHHHHHGGHHHHHGGGHHHHHHHHHHHHHHHHHHHGHHHHHHHHHHHHHHHHHHHHHHHHHHGGHHHHHHHHHHHHHHHGHHHGHHHHHHHHHHHHHHHHHHHHHHHHHHHHHHHHHHHHHHHHHHHHHHHHHHHHHHHHHGGGGGGGGG
@M05620:46:000000000-D9D58:1:1101:20619:11805 1:N:0:104
GAATGAATGCAGAAATTGGCAAGATAATACTGCACCGATGGGAAATGATACTATCCTGAAACATGAGCAAATTGACCAGCCTCAGGATGTGAACTCATTTGCTGGAGGTCCCAGGGCTCTTTCAAGATAGTAAAAACAGTGACTTGTACAGCATAATGAAAAACCTAGGCATTGATTTTGAAGACATCAGACACATGCAGAATGAAAAATTTTTCAGAAATGATTTTTCTGGTGAGGTTGACTTCAGAGAA
+
BCCCCFFFFFFFGGGGGGGGGGGHHHHHHHHHHHHHGGGGGHHHHHHHHHHHHHHHHHHHHHHHHHHHHHHHHHHHHHHHGHHHHHHHHFGGHHHHHHHHHHHHHHHGGHHHHHGGGHHHHHHHHHHHHHHHHHHHGHHHHHHHHHHHHHHHHHHHHHHHHHHGGHHHHHHHHHHHHHHHGHHHHHHHHHHHHHHHHHHHHHHHHHHGHHHHHHHHHHHGHHGHHHHHHHHHHHHHHHHHHHGGGGGGGGG
@M05620:46:000000000-D9D58:1:1101:5871:11823 1:N:0:104
GAATGAATGCAGAAATTGGCAAGATAATACTGCACCGATGGGAAATGATACTATCCTGAAACATGAGCAAATTGACCAGCCTCAGGATGTGAACTCATTTGCGACTTGTACAGCATAATGAAAAACCTAGGCATTGATTTTCCCAGGGCTCTTTCAAGATAGTAAAAACAGTGACTTGTACAGCATAATGAAAAACCTAGGCATTGATTTTGAAGACATCAGACACATGCAGAATGAAAAATTTTTCAGAA
+
CBCCCFFFFFFFGGGGGGGGGGGHHHHHHHHHHHHHGEGGGHHHHHHHHHHHHHHHHHHHHHHHHHHHHHHHHHHHHHHHGHHHHHHHHFGGHHHHHHHHHHGGGGGHHHHHHHHHHHHHHHHHHGGHHHHHHHHHHHHHHHFHHHGGGHHHHHHHHHHHHHHHHHHHGHHHHHHHHHHHHHHHHHHHHHHHHHHGGHGHHHHHHHFHHHHHGHHHHHHHHHHHHHHHHHHHHHHHHHGGGGGGGGGGGGG
@M05620:46:000000000-D9D58:1:1101:28303:11826 1:N:0:104
GAATGAATGCAGAAATTGGCAAGATAATACTGCACCGATGGGAAATGATACTATCCTGAAACATGAGCAAATTGACCAGCCTCAGGATGTGAACTCATTTGCTGGAGGTCCCAGGGCTCTTTCAAAATATTAAAAACAGTGACTTGTACAGCATATTGAAAAACCCATGCATTGATTTTGAAGACATCAGACACATGCACAATGAAAAATTTTTCAGAAATGTTTTTTCTGTGGAGGGTTACACCATAGAA
+
BABBBFFFFFFFGGGGGGGGGCGFHHHHBGGFHHHHECEGEGFHHHHFHGHHHHHHHHDFHHHHHHHHHBGHHHEHHHGHGHHFHHHHHFHGHHHHHHHHHHHHHHADFH3G331>10?G3F?444B3B444BFGF/G04B344?3B12F2B01B2?B21BGF/?/<00<122111??G1/11?0?11<1F1FGG<1111>01100==GA<=GG/0=G0C00:00;C@/<;:;C0:.-9..000/;0;;B0
@M05620:46:000000000-D9D58:1:1101:27396:11851 1:N:0:104
GAATGAATGCAGAAATTGGCAAGATAATACTGCACCGATGGGAAATGATACTATCCTGAAACATGAGCAAATTGACCAGCCTCAGGATGTGAACTCATTTGCTGGAGGTCCCAGGGCTCTTTCAAGATAGTAAAAACAGTGACTTGTACAGCATAATGAAAAACCTAGGCATTGATTTTGAAGACATCAGACACATGCAGAATGAAAAATTTTTCAGAAATGATTTTTCTGGTGAGGTTGACTTCAGAGAA
+
CCCCCFFFFFFFGGGGGGGGGGGHHHHHHHHHHHHHGGGGGHHHHHHGHHHHHHHHHHH333FH333BGHBE5A5FF3GGFFH3F3G@EFFDGHGHHHHH44BFHHEEGFH13311EH/?GDGF4?3FGDHDGHDHEHHDF3GDGHGGHF3FFG33GDD?GHC<ECGHFHHFHFGHDGHHGGGFHGHFDHDGFFHHEHFH<<GHHHHHHHGHHGHHHHHHHHHHHHHHHHHHHHHHHHHHHHGGGGGGGGG
@M05620:46:000000000-D9D58:1:1101:25132:11874 1:N:0:104
GAATGAATGCAGAAATTGGCAAGATAATACTGCACCGATGGGAAATGATACTATCCTGAAACATGAGCAAATTGACCAGCCTCAGGATGTGAACTCATTTGCGACTTGTACAGCATAATGAAAAACCTAGGCATTGATTTTCCCAGGGCTCTTTCAAGATAGTAAAAACAGTGACTTGTACAGCATAATGAAAAACCTAGGCATTGATTTTGAAGACATCAGACACATGCAGAATGAAAAATTTTTCAGAA
+
CCCCCFFFFFFFGGGGGGGGGGGHHHHHHHHHHHHHGGGGGHHHHHHHHHHHHHHHHHHHHHHHHHHHHHHHHHHHHHHHGHHHHHHHHHHHHHHHHHHHHHGEGGGHHHHHHHHHFHHHHHHHHGGHHHHHHHHHHHHHHHHHHHGGGHGHHHHHHHHHHHHHHHHHGHHHHHHHHHHHHHGHHHFGHHHHHHHGGHGHGHHHHHHHHHHHAGHHHHHHHHHHHHHHGHHHHHHHHHGGGGGGGGGGGGG
@M05620:46:000000000-D9D58:1:1101:7037:11903 1:N:0:104
GAATGAATGCAGAAATTGGCAAGATAATACTGCACCGATGGGAAATGATACTATCCTGAAACATGAGCAAATTGACCAGCCTCAGGATGTGAACTCATTTGCTGGAGGTCCCAGGGCTCTTTCAAGATAGTAAAAACAGTGACTTGTACAGCATAATGAAAAACCTAGGCATTGATTTTGAAGACATCAGACACATGCAGAATGAAAAATTTTTCAGAAATGATTTTTCTGGTGAGGTTGACTTCAGAGAA
+
DDDDDFFFFFFFGGGGGGGGGGGHHHHHHHHGHHHHGEGGGHHHHHHHHHHHHHHHHHGHHHHHHHHHHHHHHHHHHHHHGHHHGHGHHGHHHHHHHHHHHHHHHHHGGHHHHHGGGHHHHHHHHHHHHHHHHHHHGHHHHHHHHHHHHHHHHHHHHHHHHHHGGHHHHHHHHHHHHHHHGHHHHHHHHGHHHHHHHHHHHHHHHHHHHHHHHHHHHHHHHHHHHHHHHHHHHHHHHHHHHHGGHHHHGGG
@M05620:46:000000000-D9D58:1:1101:9335:11905 1:N:0:104
GAATGAATGCAGAAATTGGCAAGATAATACTGCACCGATGGGAAATGATACTATCCTGAAACATGAGCAAATTGACCAGCCTCAGGATGTGAACTCATTTGCTGGAGGTCCCAGGGCTCTTTCAAGATAGTAAAAACAGTGACTTGTACAGCATAATGAAAAACCTAGGCATTGATTTTGAAGACATCAGACACATGCAGAATGAAAAATTTTTCAGAAATGATTTTTCTGGTGAGGTTGACTCAGAGAAG
+
CCCCCFFFFFFFGGGGGGGGGGGHHHHHHHHHHHHHGGGGGHHHHHHHHHHHHHHHHHHHHHHHGHHHHHHHHHHHHHHHGHHHHHHHHGHHHHHHHHHHHHHHHHHGGHHHHHGGGHHHHHHHHHHHHHHHHHHHGHHHHHHHHHHHHHHHHHHHHHHHHHHGGHHHHHHHHHHHHHHHGHHGHHHHHHHHHHHHHHHHHHHHHHHHHHHHHHHHHGHHHHHHHHHHHHHHHHGHHHHHGHGGGGFGGGG
@M05620:46:000000000-D9D58:1:1101:21049:11953 1:N:0:104
GAATGAATGCAGAAATTGGCAAGATAATACTGCACCGATGGGAAATGATACTATCCTGAAACATGAGCAAATTGACCAGCCTCAGGATGTGAACTCATTTGCGACTTGTACAGCATAATGAAAAACCTAGGCATTGATTTTCCCAGGGCTCTTTCAAGATAGTAAAAACAGTGACTTGTACAGCATAATGAAAAACCTAGGCATTGATTTTGAAGACATCAGACACATGCAGAATGAAAAATTTTTCAGAA
+
CCDCDFFFFFFFGGGGGGGGGGGHHHHHHHHHHHHHGGGGGHHHHHHHHHHHHHHHHHHHHHHHHHHHHHHHHHHHHHHHGHHHGGHHHGGFHHHHHHHHHHG/>EEHHDGGDGEGE3FE?33BGEE???GFHGFFHFHHHF?GDFGG?F/FBD?HHGGHHH@HHG2GACF1?=FGHHHFGGFHHHG1=DDGFHFAAB1<GBGHHFHF0DGHA0D0G/CCG00GCCFHBGFFFFB0;;B::A;FGFFEFBF
@M05620:46:000000000-D9D58:1:1101:18743:11960 1:N:0:104
GAATGAATGCAGAAATTGGCAAGATAATACTGCACCGATGGGAAATGATACTATCCTGAAACATGAGCAAATTGACCAGCCTCAGGATGTGAACTCATTTGCTGGAGGTCCCAGGGCTCTTTCAAGATAGTAAAAACAGTGACTTGTACAGCATAATGAAAAACCTAGGCATTGATTTTGAAGACATCAGACACATGCAGAATGAAAAATTTTTCAGAAATGATTTTTCTGGTGAGGTTGACTTCAGAGAA
+
BBBBAFFFFFFFGFGGGGGGGGGHHHHHHHHHHHHGGGGGGHHHHHHHHHHHHHHHHHHGGHHHGHHGHHHHHHHHHGHHGHHFGHHHHHHHHHFHHHHHHHHHHHHGGHHHFHGGGHHHHHHHHHHHHHHHHHHHGHHHHHHHHHHHHGHHHHHGHHGFHHHGGGHHHHHHHHHHHHHHGGHGHHHHHGHHFHFHHGHHHHHGHHHHHHHHHHHFHHHHHHHGHHHHHHHHGHHHHHHHGHGGGGGGGGF
@M05620:46:000000000-D9D58:1:1101:20713:11982 1:N:0:104
GAATGAATGCAGAAATTGGCAAGATAATACTGCACCGATGGGAAATGATACTATCCTGAAACATGAGCAAATTGACCAGCCTCAGGATGTGAACTCATTTGCTGGAGGTCCCAGGGCTCTTTCAAGATAGTAAAAACAGTGACTTGTACAGCATAATGAAAAACCTAGGCATTGATTTTGAAGACATCAGACACATGCAGAATGAAAAATTTTTCAGAAATGATTTTTCTGGTGAGGTTGACTTCAGAGAA
+
CCCCCFFFFFFFGGGGGGGGGGGHHHHHHHHHHHHHGGGGGHHHHHHHHHHHHHHHHHHHHHHHHHHHHHHHHHHHHHHHGHHHHHGHHHHGHHHHHHHHHHHHHHHGGHHHHHGGGHHHHHHHHHHHHHHHHHHHGHHHHHHHHHHHHHHHHHHHHHHHHHHGGHHHHHHHHHHHHHHHGHHHHHHHHHHHHHHHHHHHHHHHHHHHHHHHHHHHHGHHHHHGHHHHHHHHHHHHHHHHHHGGGGGGGGG
@M05620:46:000000000-D9D58:1:1101:2542:12007 1:N:0:104
GAATGAATGCAGAAATTGGCAAGATAATACTGCACCGATGGGAAATGATACTATCCTGAAACATGAGCAAATTGACCAGCCTCAGGATGTGAACTCATTTGCTGGAGGTCCCAGGGCTCTTTCAAGATAGTAAAAACAGTGACTTGTAAAGAATAATGAAAAACCTAGGCATGGATTTTGAAGACATCAGACACATGCAGAATGAAAAATTTTTCAGAAATGATTTTTCTGGTGAGGTTGACTTCAGAGAA
+
BBBBBFFFFFFFFGGGGGGCGFFFHGHHHHHGHHGHFEFGGG2GHHHGHGHHGHHHHFHGHHGHHFHHHHHGHHHGHHFGFGGFFGGBGFGHHFHGFHHHGFBFEFGGEHH1@FFAEFEGH4?EB?3?4FBFHFHFF/F433BF4F3B33B3B?G33?FDHHHG/<2FC22F0?1FHHBFF11<??F<<111<00<F1>D1<FGHHHHEGHGHB<==GG/:0<CGHHGB0;GCGCGGHFCB9FG0000;C/
@M05620:46:000000000-D9D58:1:1101:4333:12019 1:N:0:104
GAATGAATGCAGAAATTGGCAAGATAATACTGCACCGATGGGAAATGATACTATCCTGAAACATGAGCAAATTGACCAGCCTCAGGATGTGAACTCATTTGCTGGAGGTCCCAGGGCTCTTTCAAGATAGTAAAAACAGTGACTTGTACAGCATAATGAAAAACCTAGGCATTGATTTTGAAGACATCAGACACATGCAGAATGGAAAATTTTTCAGAAATGATTTTTCTGGTGAGGTTGACTTCAGAGAA
+
CCCCCFFFFFFFGGGGGGGGGGGHHHHHHHHHHHHHEEFGGHHHHHHHHHHHHHHHHHHHHHHHHHHHHHHHHHHHHHHHGHHHHHGHHHHHHHHHHHHHHHHHHHHGGHHHHHGGGHHHHHHHHHGHHHHHHHHHGHHHHHHHHHHHHGGHHHHHHHHHHHHGGHHHHHHHHHHHHHHHGHHGHGGGFHHHHHHHHHHHHHHG0=GHHHHHHHHHHGHHHHHHHHHHHHHHHHHHHHHHGHHGGGGGGGF
@M05620:46:000000000-D9D58:1:1101:26109:12019 1:N:0:104
GAATGAATGCAGAAATTGGCAAGATAATACTGCACCGATGGGAAATGATACTATCCTGAAACATGAGCAAATTGACCAGCCTCAGGATGTGAACTCATTTGCTGGAGGTCCCAGGGCTCTTTCAAGATAGTAAAAACAGTGACTTGTACAGCATAATGAAAAACCTAGGCATTGATTTTGAAGACATCAGACACATGCAGAATGAAAAATTTTTCAGAAATGATTTTTCTGGTGAGGTTGACTTCAGAGAA
+
CCCCCFFFFFFFGGGGGGGGGGGHHHHHHHHHHHHHGEGGGHHHHHHHHHHHHHHHHHHHHHHHHHHHHHHHHHHHHHHHGHHHHHHHHHHHHHHHHHHHHHHHHHHGGHHHHFEGFHHHFHFBBGHHHHFFFHHHGHFDHHHHGFHGFHFHGFHDHFBFHHHGGHCDFHGBFGDFHHHHAFHHFHGHFFHHHHHFHFHDHGFFBDHHHHFHHHHFGHBGHG0;GGHHHHF0CGFHGFHEBCFFFBBFGGF
@M05620:46:000000000-D9D58:1:1101:16908:12030 1:N:0:104
GAATGAATGCAGAAATTGGCAAGATAATACTGCACCGATGGGAAATGATACTATCCTGAAACATGAGCAAATTGACCAGCCTCAGGATGTGAACTCATTTGCTGGAGGTCCCAGGGCTCTTTCAAGATAGTAAAAACAGTGACTTGTACAGCATAATGAAAAACCTAGGCATTGATTTTGAAGACATCAGACACATGCAGAATGAAAAATTTTTCAGAAATGATTTTTCTGGTGAGGTTGACTTCAGAGAA
+
BBBBBFFFFFFFGGGGGGGGGGGHHHHHHHGHHHHHGEGGGGGGEHHGFHHHHGHHHGHHHHGFFHHHHHHHFFHHGHHHGHHHHHHHHFGFFHHHHHHFHHGGGHHGGHHHFHGGGHHHHHHHHHHHHHHHHHHHGGHGGHHHHHHGHHHHHHHHHHHHGHHGGHHGHHHHHFHHHHHHGHHHHHHHHHGHGHHHHHHHHHGHHHHHGHHHHHHHHGHGHHHHGHHHHHHHCGHHHHGFHHGGGGGFGGG
@M05620:46:000000000-D9D58:1:1101:20101:12066 1:N:0:104
GAATGAATGCAGAAATTGGCAAGATAATACTGCACCGATGGGAAATGATACTATCCTGAAACATGAGCAAATTGACCAGCCTCAGGATGTGAACTCATTTGCTGGAGGTCCCAGGGCTCTTTCAAGATAGTAAAAACAGTGACTTGTACAGCATAATGAAAAACCTAGGCATTGATTTTGAAGACATCAGACACATGCAGAATGAAAAATTTTTCAGAAATGATTTTTCTGGTGAGGTTGACTTCAGAGAA
+
CBCCDFFFFFFFGGGGGGGGGGGHHHHHHHHHHGHHGGGGGHHHHHGHHHHHHHHHHHHHHHHHHHHHHHHHHHHHHHHHGHHHHHHHHFGHHHHHHHHHHHHHHHHGGHHHHHGGGHHHHHHHHHHHHHHIHHHHGHHHHHHHHHHHHHHHHHHHHHHHHHHGGHHHHHHHHHGHHHHHGHHHHHHHHHHHGHHHHHHHHHHHHHHHHHHHHHHHHHHHHHHHHHHHHHHHGHFHHHHHHHGGGGGGGGF
@M05620:46:000000000-D9D58:1:1101:6164:12079 1:N:0:104
GAATGAATGCAGAAATTGGCAAGATAATACTGCACCGATGGGAAATGATACTATCCTGAAACATGAGCAAATTGACCAGCCTCAGGATGTGAACTCATTTGCTGGAGGTCACGTGTTTGATGTCTTCAAAATCAATGCCTAGGTTTTTTTGTACAGCATAATGAAAAACCTAGGCATTGATTTTGAAGACATCAAACACATGCAGAATGAAAAATTTTTCATTCCCAGGGCTCTTTCAAGATAGTAAAAAC
+
CCCCCFFFFFFFGGGGGGGGGGGHHHHHHHHHHHHHEEGGGHFFHHHFHHHHGHHHHGFHHHHGHGHHFHHHHHHHHHGHGHHFGHHHHGHGHHHHHHHHHHHHHHHGGHHHGFHFHHHHGFHHHHHHHHHHHHGHHHHHGHGHHHGGGGGHHHHHHHHHHHHHHGHHGGHHHGHHHHHHHHHHHGHHHHHHHHHHHHHEHHHHHGFHHHHHHCGHHHHHHHHGHHGHGGGGGGGGGBGGGFGGGGGGGG.
@M05620:46:000000000-D9D58:1:1101:5603:12121 1:N:0:104
GAATGAATGCAGAAATTGGCAAGATAATACTGCACCGATGGGAAATGATACTATCCTGAAACATGAGCAAATTGACCAGCCTCAGGATGTGAACTCATTTGCTGGAGGTCCCAGGGCTCTTTCAAGATAGTAAAAACAGTGACTTGTACAGCATAATGAAAAACCTAGGCATTGATTTTGAAGACATCAGACACATGCAGAATGAAAAATTTTTCAGAAATGATTTTTCTGGTGAGGTTGACTTCAGAGAA
+
CCCCCFFFFFFFGGGGGGGGGGGHHHHHHHHHHHHHGEGGGHHHHHHHHHHHHHHHHHHHHHGHHHHHHHHHHHHHHHHHGHHHHHHHHGHHHHHHHHHHHHHHHHHGGHHHHHGGGHHHHHHHHHHGHGHFHHHHGHFGHHHHHHHHHHHHHHFHFHFDFHFEEHGHHHHHGHHGHFHHGHGHHHHHHHGHHHGHHHHHHGHHFFHHHHHHHHHHHHHHHHFHFHHHHHHFGHHHHHHHGHGFGGG0FGF
@M05620:46:000000000-D9D58:1:1101:26923:12161 1:N:0:104
GAATGAATGCAGAAATTGGCAAGATAATACTGCACCGATGGGAAATGATACTATCCTGAAACATGAGCAAATTGACCAGCCTCAGGATGTGAACTCATTTGCTGGAGGTCCCAGGGCTCTTTCAAGATAGTAAAAACAGTGACTTGTACAGCATAATGAAAAACCTAGGCATTGATTTTGAAGACATCAGACACATGCAGAATGAAAAATTTTTCAGAAATGATTTTTCTGGTGAGGTTGACTTCAGAGAA
+
CBBCCFFFFFFFGGGGGGGGGGGHHHHHHHHHHHHHGGGGGHHHHHHHHHHHHHHHHGHHHHHHHHHHHHHHHHHHHHHHGHHHHFGHHGHHHHHHHHHHHHHGHHHGGHHHHHGGGHHHHHHHHHHHHHHIHHHHGHHHHHHHHHHHHHHHHHHHHHHHHHHGGHHHHHHHHHHHHHHHGHHHHHHHHHHHHHHHHHHHHHHHHGHHHHHHHHHFHGHHHHHHHHHHGHHHHHHHHHHHHHGGGGGGGGF
@M05620:46:000000000-D9D58:1:1101:20429:12189 1:N:0:104
GAATGAATGCAGAAATTGGCAAGATAATACTGCACCGATGGGAAATGATACTATCCTGAAACATGAGCAAATTGACCAGCCTCAGGATGTGAACTCATTTGCTGGAGGTCCCAGGGCTCTTTCAAGATAGTAAAAACAGTGACTTGTACAGCATAATGAAAAACCTAGGCATTGATTTTGAAGACATCAGACACATGCAGAATGAAAAATTTTTCAGAAATGATTTTTCTGGTGAGGTTGACTTCAGAGAA
+
BCCCBFFFFFFFGGGGGGGGGGGHHHHHHHHHHHHHGGGGGHHHHHHHHHHHHHHHHHHHHHGHHHHHHHHHHHHHHHHHGHHHGGHHHGHHHHHHHHHHHHHHHHHGGHGGHHGGGHHHHHHHHHHHHHHHHGHHGHHHHHHHHHFFHHHHHHHHHHHHHHHGGHHHHHHHHHHHHHHHGHHHHHHGHHHHHHHHHHHHGHHHHHHHHHHHHHHHHHHHHHGHHHHHHHHHHHGHHHHHHHGGGGGGGGF
@M05620:46:000000000-D9D58:1:1101:16916:12201 1:N:0:104
GAATGAATGCAGAAATTGGCAAGATAATACTGCACCGATGGGAAATGATACTATCCTGAAACATGAGCAAATTGACCAGCCTCAGGATGTGAACTCATTTGCTGGAGGTCCCAGGGCTCTTTCAAGATAGTAAAAACAGTGACTTGTACAGCATAATGAAAAACCTAGGCATTGATTTTGAAGACATCAGACACATGCAGAATGAAAAATTTTTCAGAAATGATTTTTCTGGTGAGGTTGACTTCAGAGAA
+
CBBCCFFFFFFFGGGGGGGGGGGGFHHHHHHHHHHHGGGGGGHHHHHHHHHHHHHHHHGHHHHHHHHHHHHHHHHHHHGHGHHHHHHHHFGFHHHHHHHHHHHHHHHGGHHHHHGGGHHHHHHHHHHHHHHHHHHHGHHHHHHHHHHHHHHHHHHHHHHHHHHGGHHHHHHHHHHHHHHHGHHHHHHHHHHHHHHHHHHHHHHHGHHHHHHHHHHHHHHFHHHHHHHHHHHHHHHGHHHHHHGGGGGGGGF
@M05620:46:000000000-D9D58:1:1101:21365:12204 1:N:0:104
GAATGAATGCAGAAATTGGCAAGATAATACTGCACCGATGGGAAATGATACTGTCCTGAAACATGAGCAAATTGACCAGCCTCAGGATGTGAACTCATTTGCTGGAGGTCCCAGGGCTCTTTCAAGATAGTAAAAACAGTGACTTGTACAGCATAATGAAAAACCTAGGCATTGATTTTGAAGACATCAGACACATGCAGAATGAAAAATTTTTCAGAAATGATTTTTCTGGTGAGGTTGACTTCAGAGAA
+
BBBBBFFFFFFFGGGGGGGGGGGGHHHHHHHHHHHHGGGGGHHHHHHHHHHHGHHHHHHHGHHHHHHHHHHHHHHHHHHHGHHHHHHHHHHHHHHHHHHHHHHHHHHGGHHHHHGGGHHHHHHHGHGHHHFHHHHHGHHGHFHHGHHHHGHHHHHHHHHHHHHGGHGHGHHHHHHHHHHGGHHGHHHHHGFHHHHHHHHHHGGHGHGHHHHHHHHHHDDGHHGHHHHHHHHHHHFGHHHHFHEFGGGGGGF
@M05620:46:000000000-D9D58:1:1101:21347:12206 1:N:0:104
GAATGAATGCAGAAATTGGCAAGATAATACTGCACCGATGGGAAATGATACTATCCTGAAACATGAGCAAATTGACCAGCCTCAGGATGTGAACTCATTTGCTGGAGGTCCCAGGGCTCTTTCAAGATAGTAAAAACAGTGACTTGTACAGCATAATGAAAAACCTAGGCATTGATTTTGAAGACATCAGACACATGCAGAATGAAAAATTTTTCAGAAATGATTTTTCTGGTGAGGTTGACTTCAGAGAA
+
BBBBBFFFFFFFGGGGGGGGFGFHHHHHGHHHHGHGGGGGGHHHHHHGHHHHHHHHHGHHHHHHHGFGHHHHHHHHHHGHGHHHHHHHGFGGFHHHHHHHHHHHHHHGGHHHHHGGGHHHHHHHHHHHHGHHHHHHGHHHHHHHHHHHHHHHHHHHHHHHHHGGGHHHHGHHHHHHHHHHGHHGHHGHHGHHHHHHHHHHHHHHHHHGHFHHHHHHHHHGFHHHHHHHHHHHHHHHFHHHHHGGGGGFGGF
@M05620:46:000000000-D9D58:1:1101:26576:12220 1:N:0:104
GAATGAATGCAGAAATTGGCAAGATAATACTGCACCGATGGGAAATGATACTATCCTGAAACATGAGCAAATTGACCAGCCTCAGGATGTGAACTCATTTGCTGGAGGTCCCCGAGCTCTCTCTCAAGATTATAAAAACAGAGTCTTATAGAACATAGTGAAAAACATGGGCATTGTTTTTGAAGATATCAGACACACACAGAGAAAAAATTTTTAGAGATATGATTTCTGTGGTGAGTTAGATTTCAGAA
+
CBCCCFFFFFFFFGGGGGGGGGGHHHHHHHGHHHHHGGGGGHHHHHHHHHHHHHHHHHHHHHHHHGHHHHHHHHHHHHHHGHHHHHHGGGHHHHHHHHHHHHHHHHHGGH3F1//>//BG3F3333D3F3344DBH3F//B22323D33D3332@22222DFH20//210/000111?F0/-.>1>1111>1>GH//...<.0//0<CH-.;GH0./<0;00000;CG0;099C/;0.000000000;CG0
@M05620:46:000000000-D9D58:1:1101:15351:12223 1:N:0:104
GAATGAATGCAGAAATTGGCAAGATAATACTGCACCGATGGGAAATGATACTATCCTGAAACATGAGCAAATTGACCAGCCTCAGGATGTGAACTCATTTGCTGGAGGTCCCATGGCTCTTTCAAGATAGTAAAAACAGTGACTTGTACAGCATAATGAAAAACCTAGGCATTGATTTTGAAGACATCAGACACATGCAGAATGAAAAATTTTTCAGAAATGATTTTTCTGGTGAGGTTGACTTCAGAGAA
+
A>AABFFFFFFFFCGGGGGGGGGHHHHHHHHHHHHHGGGGGHHHGHHHGHHFGHGEFHGFHHHFHHHGHHEGEHHHFFHHGHHGGGGFHFGFHHHHHFHGDHHGHGGGGHHHGHHHHHEFFHHHHHHGHHHHBHHHGHGHHHGHHHHHHGHHHHHHHHHHHHHGGGHGHHHGHHHHHHHHGGHFHHGHHEHHHHHHHGHHHHHHHHHHHHEHFHHHGFHHHHHFGGHBHHHFGHGFFGHHHHHFHGGGGGF
@M05620:46:000000000-D9D58:1:1101:15332:12230 1:N:0:104
GAATGAATGCAGAAATTGGCAAGATAATACTGCACCGATGGGAAATGATACTATCCTGAAACATGAGCAAATTGACCAGCCTCAGGATGTGAACTCATTTGCTGGAGGTCCCATGGCTCTTTCAAGATAGTAAAAACAGTGACTTGTACAGCATAATGAAAAACCTAGGCATTGATTTTGAAGACATCAGACACATGCAGAATGAAAAATTTTTCAGAAATGATTTTTCTGGTGAGGTTGACTTCAGAGAA
+
CBCCCFFFFFFFGGGGGGGGGGGHHHHHHHHHHHHHGGGGGHHHHHHHHHHHHHHHHGHHHHHHHHHHHHHHHHHHHHHHGHHHHHHHHHHHHHHHHHHHHHHHHHHGGHHHHHHHHHHHHHHHHHHHHHHHIHHHGHHHHGHHHHHHHHHHHGHHHHHHHHHGGHHHHHHHHHHHHHHHGHHHHHHHHHHHHHHHHHHHHHHHHHHHHHHHHHHHHHHHHHHHHGHHHHHHHHHHHHHHHHHHHGGGGGG
@M05620:46:000000000-D9D58:1:1101:25942:12235 1:N:0:104
GAATGAATGCAGAAATTGGCAAGATAATACTGCACCGATGGGAAATGATACTATCCTGAAACATGAGCAAATTGACCAGCCTCAGGATGTGAACTCATTTGCTGGAGGTCCCAGGGCTCTTTCAAGATAGTAAAAACAGTGACTTGTACAGCATAATGAAAAACCTAGGCATTGATTTTGAAGACATCAGACACATGCAGAATGAAAAATTTTTCAGAAATGATTTTTCTGGTGAGGTTGACTTCAGAGAA
+
BBBBBFFFFFFFGGGGGCFGGGGGHHHHHHHHHHHGF2EFGHHHHHHHHHHHGHHHHHHHHHFHHHHHGHHHHHHHHHGHGHHHHGFGFGHFHHHHHHHHHHGHHHHGGHHH3BFEGGEFGHHHHHHBFHGFHHHHGHHHHGHFFHHHHFFHFGHHHHHHFGHGGHHGHHHHHFFFHHHHEHHHHHHFDG1GGHFGHHHHEHHHHHGHHGHHHHHHGFHFDHF;GHHHFHHGHGHHHHHHGGFFFFGFFFF
@M05620:46:000000000-D9D58:1:1101:21100:12244 1:N:0:104
GAATGAATGCAGAAATTGGCAAGATAATACTGCACCGATGGGAAATGATACTATCCTGAAACATGAGCAAATTGACCAGCCTCAGGATGTGAACTCATTTGCTGGAGGTCCCAGGGCTCTTTCAAGATAGTAAAAACAGTGACTTGTACAGCATAATGAAAAACCTAGGCATTGATTTTGAAGACATCAGACACATGCAGAATGAAAAATTTTTCAGAAATGATTTTTCTGGTGAGGTTGACTTCAGAGAA
+
CBCCCFFFFFFFGGGGGGGGGGGHHHHHHHHHHHHHGGGGGHHHHHHHHHHHHHHHHHHHHHHHHHHHHHHHHHHHHHHHGHHHHHHHHHHHHHHHHHHHHHHHHHHGGHHHHHGGGHHHHHHHHHHHHHHHHHHHGHHHHHHHHHHHHHHHHHHHHHHHHHHGGHHHHHHHHHHHHHHHGHHHHHHHHHHHHHHHHHHHHHHHHHHHHHHHHHHHHHHHHHHHHHHHHHHHHHHHHHHHHHGGGGGGGGG
@M05620:46:000000000-D9D58:1:1101:6650:12251 1:N:0:104
GAATGAATGCAGAAATTGGCAAGATAATACTGCACCGATGGGAAATGATACTATCCTGAAACATGAGCAAATTGACCAGCCTCAGGATGTGAACTCATTTGCTGGAGGTCCCAGGGCTCTTTCAAGATAGTAAAAACAGTGACTTGTACAGCATAATGAAAAACCTAGGCATTGATTTTGAAGACATCAGACACATGCAGAATGAAAAATTTTTCAGAAATGATTTTTCTGGTGAGGTTGACTTCAGAGAA
+
AAABBFFFFFFFGGGGGGGGGGFHHHHHHHGHHGHHEEGGGHHHHHHHHHHHHHHHHHHHHHHHHHHHHHHHHHHHHHHHGHHHHHHHHGHHHHHHHHHHHHGHHHHGGHHHHHGGGHHHHHHHHHHHHHHHHGHHGHHHHHHHHHHHHHHHHHHHHHHHHHHGGHHHHHHHHHHHHHHHGHHHHHHHHHHHGHHHHHHHHHHHHHHHHHHHHHHHHFGHHHHHHHHHHHHHHGHHHHHHHHGGGGGGGGF
@M05620:46:000000000-D9D58:1:1101:3578:12253 1:N:0:104
GAATGAATGCAGAAATTGGCAAGATAATACTGCACCGATGGGAAATGATACTATCCTGAAACATGAGCAAATTGACCAGCCTCAGGATGTGAACTCATTTGCGACTTGTACAGCATAATGAAAAACCTAGGCATTGATTTTCCCAGGGCTCTTTCAAGATAGTAAAAACAGTGACTTGTACAGCATAATGAAAAACCTAGGCATTGATTTTGAAGACATCAGACACATGCAGAATGAAAAATTTTTCAGAA
+
CCCBCFFFFFFFGFGGGGGGGGGHHHHHHHHHH4GHEEEGGGHHHHGGHHHHHHHHHHHHHGGHHHHHHHHHHHGHHGHHGHHGGHFFH@FGHHHHHHHHHFG@FGGHHHHHHGHHHHHHHHHHHGGHHHEHHHHHGHHHHHHHHHGGGHHHHHHGHHHHHHHHHHHHGHHGGHHHHHHHHHHHHHHHHHHHHGHGGHHHHHHHHHHHHHHFGHHHHHHHHHHHGHHHGHHHGHHEHHGGGGGGGGGGGGG
@M05620:46:000000000-D9D58:1:1101:24327:12254 1:N:0:104
GAATGAATGCAGAAATTGGCAAGATAATACTGCACCGATGGGAAATGATACTATCCTGAAACATGAGCAAATTGACCAGCCTCAGGATGTGAACTCATTTGCGACTTGTACAGCATAATGAAAAACCTAGGCATTGATTTTCCCAGGGCTCTTTCAAGATAGTAAAAACAGTGACTTGTACAGCATAATGAAAAACCTAGGCATTGATTTTGAAGACATCAGACACATGCAGAATGAAAAATTTTTCAGAA
+
CCDDDFFFFFFFGGGGGGGGGGGHHHGHHHHHHHHHGGGGGHHHHHHHHHHHHHHHHHHHHHHHHHHHHHHHHHHHHHHHG2GHGGGHHGGHHHHHHHHHHHGEGGGHHHHHHHHHHHHHHHHHHGGHHHHHHHHHHHHHHHHHHHGGGHHHHHHHHHHHHHHHHHHHGHHGHHHHHHHHHHHHHHHHHHHHHHHGGHHHGHHHHHHHHHEDCGHFHHHHHHHHHHHHHHHHHHHGGHGGGGGGGGGGGGG
@M05620:46:000000000-D9D58:1:1101:11834:12256 1:N:0:104
GAATGAATGCAGAAATTGGCAAGATAATACTGCACCGATGGGAAATGATACTATCCTGAAACATGAGCAAATTGACCAGCCTCAGGATGTGAACTCATTTGCGACTTGTACAGCATAATGAAAAACCTAGGCATTGATTTTCCCAGGGCTCTTTCAAGATAGTAAAAACAGTGACTTGTACAGCATAATGAAAAACCTAGGCATTGATTTTGAAGACATCAGACACATGCAGAATGAAAAATTTTTCAGAA
+
BBBBBFFFFFFFGGGGGGGGGGGHHHHHHHHHHHHHGGGGGHHHHHHHHHHHHHHHHHHHHHHHHHHHHHHHHHHHHHHHGHHHHHHHHGHHHHHHHHHHHHGFGGGHHHHHHHHHHHHHFHHHHGGHHHHFHHHHFHHHHHHHHGGGGHHHHHHHHHHHHHGHHHHHGHHHGHHHHHHHHHHHHHHHHHEHHHHGGHHHHHGHHHFGHHHHEGHHHHHHGHHEFHHHHHHHHHGHHHGGGGGGGGGGGGG
@M05620:46:000000000-D9D58:1:1101:11863:12257 1:N:0:104
GAATGAATGCAGAAATTGGCAAGATAATACTGCACCGATGGGAAATGATACTATCCTGAAACATGAGCAAATTGACCAGCCTCAGGATGTGAACTCATTTGCTGGAGGTCCCAGGGCTCTTTCAAGATAGTAAAAACAGTGACTTGTACAGCATAATGAAAAACCTAGGCATTGATTTTGAAGACATCAGACACATGCAGAATGAAAAATTTTTCAGAAATGATTTTTCTGGTGAGGTTGACTTCAGAGAA
+
BBBBBFFFFFFFFGGGGGGGGGGGHH5GDGHHHGHHGAFGEHCHHGHGFHHHHGHHHHH3EHHHHDFGGHGGFFFGHHHHGHHHHHCGHHHHHHHHGHHHHHHHFFGEGHHHFHGGCHHHHHHHHHHHHGHGHHGHGHHGHFHHHHHHHHHHHHHHHHGBGDGGGHHHGHHHGFHHHHHHGHGHHHHHHHHHHHHGHHHHHHHHHHGHFHHHHHHHGHHHFHFHHHHHHGHFCHHHHHHHHHGFGGGFF/C
@M05620:46:000000000-D9D58:1:1101:11812:12270 1:N:0:104
GAATGAATGCAGAAATTGGCAAGATAATACTGCACCGATGGGAAATGATACTATCCTGAAACATGAGCAAATTGACCAGCCTCAGGATGTGAACTCATTTGCGACTTGTACAGCATAATGAAAAACCTAGGCATTGATTTTCCCAGGGCTCTTTCAAGATAGTAAAAACAGTGACTTGTACAGCATAATGAAAAACCTAGGCATTGATTTTGAAGACATCAGACACATGCAGAATGAAAAATTTTTCAGAA
+
BBBBBFFFFFFFGFGGGGGGFGGHHGHHHHHHHFHHGFGGFHHHGHHHHHHHHHHHHHHHHHHHFEGGFGFGHHHHHEHHGHHFHFGHHGHHHHHHHHHHHH?/>EEHHEH4BGHHEFFFBFDHHCGHHFHHHFHGHFGHHHHEFFCDFAHHHDFGHHBHGH>DHBFGDAHFBGFFHDHGGHHE0GFFHHHHH1FDAGBGGCBCGHGGH=GD.=<0CHGHHBGCFC/C00CCGHHGGGFFF?FFFFFGFGG
@M05620:46:000000000-D9D58:1:1101:26825:12282 1:N:0:104
GAATGAATGCAGAAATTGGCAAGATAATACTGCACCGATGGGAAATGATACTATCCTGAAACATGAGCAAATTGACCAGCCTCAGGATGTGAACTCATTTGCTGGAGGTCCCAGGGCTCTTTCAAGATAGTAAAAACAGTGACTTGTACAGCATAATGAAAAACCTAGGCATTGATTTTGAAGACATCAGACACATGCAGAATGAAAAATTTTTCAGAAATGATTTTTCTGGTGAGGTTGACTTCAGAGAA
+
BBBBCFFFFFFFGGGGGGGGGGFHHHHHHHHHHHHHGCFGGHHGHHHHHHHHHHHHGHHHHHHHHHHHHHHHHHHHHHHHGHHHHFFHHHHHHHHHHHHHGGHHHHHGGHHHHHGGGHGHHHHGHHHHHDHHHHHHGHHHHHHHHHHHHHHHHHHHHHHHHHHGGHHHHHHHHHEHHHHHGHHHHHHHHHHHHHHHHHHHHHHHHHHHHHGHHHHHHBGHHGGHHHHHHHHHHHGHHHHHHHGGGGGGGGG
@M05620:46:000000000-D9D58:1:1101:2485:12313 1:N:0:104
GAATGAATGCAGAAATTGGCAAGATAATACTGCACCGATGGGAAATGATACTATCCTGAAACATGAGCAAATTGACCAGCCTCAGGATGTGAACTCATTTGCTGGAGGTCCCAGGGCTCTTTCAAAATAGTAAAAACAATGACTTGTACAGCATCATGAAAAACCTAGGCATTGATTTTGAAGACATCCGACACATGCAGAATTAAAAATTTTTCAGAAATGATTTTTCTGGTGAGGTTGACTTCAGAGAA
+
AAAA1DFFFFFFGBGGGFBGGGGHHCGGGHHHHHHHGEGGGHGGHHFHHHHHFHHHHFGHFGFHGDHHGHHFGGHHHHHHGHHHHHHHHHHBHHHHHHHHEH@FFCG/?G1>11?/?>/>>FD2B2B1BEF2F221<</<11B2FB>1B>21F<11B1211F0//@110011<1?1<GF?<?1?F0FD0..<<<<10<D00/=000==DC/DFG/0000/;C0;;C0C/G0;;/0..;99B9BB00;0099
@M05620:46:000000000-D9D58:1:1101:2471:12325 1:N:0:104
GAATGAATGCAGAAATTGGCAAGATAATACTGCACCGATGGGAAATGATACTATCCTGAAACATGAGCAAATTGACCAGCCTCAGGATGTGAACTCATTTGCTGGAGGTCCCAGGGCTCTTTCAAGATAGTAAAAACAGTGACTTGTACAGCATAATGAAAAACCTAGGCATTGATTTTGAAGACATCAGACACATGCAGAATGAAAAATTTTTCAGAAATGATTTTTCTGGTGAGGTTGACTTCAGAGAA
+
BBBBBFFFFFFFGGGGGGGGGGGGHHHHHHGHHHHHFEFGGHHGHHHGHHHHHHHHHHHHHHGHHGHHFHFGHHHHHHGHGHHHGHCGGGHGHHHHHHHHHFHHGHHGGHHHHHGGGGHHHHHHHHHHHHGHHHHHGHHHHHHHHHHHGHHHHHHHHHHHHHHGGHHHHHHHHHHHHHHHGHHHHHHHHHHHHHHGHHHHHHHGGGHHAGHHHHHHHHHHHHHHHHHHHHHHFHHHHHHHHHGGGGGFGGF
@M05620:46:000000000-D9D58:1:1101:22163:12443 1:N:0:104
GAATGAATGCAGAAATTGGCAAGATAATACTGCACCGATGGGAAATGATACTATCCTGAAACATGAGCAAATTGACCAGCCTCAGGATGTGAACTCATTTGCTGGAGGTCCCAGGGCTCTTTCAAGATAGTAAAAACAGTGACTTGTACAGCATAATGAAAAACCTAGGCATTGATTTTGAAGACATCAGACACATGCAGAATGAAAAATTTTTCAGAAATGATTTTTCTGGTGAGGTTGACTTCAGAGAA
+
AAAAAFFFFFFFFGGGGGGGGGGHGGHHGHGHHHHHGGGGGHHHHHGHFHHHGHHHGGHHHHHHHBGFHHHFGHHHFHHHGHHHFGFGHGGHHHHHGFHEGHHHGGHGGGHGHHGGCGHHFHHGHHHHHHFHHFHHGHHHHHHHHHHHHGHHHHHHHHHHHGHGGHHHHHHGFHHHGHHHGHHHGHHHHGHGHHHHHHGHHHHHHHHHHHHHGHGHHHHHHHHHHHGFHHHHGHFHHHHHHGGGGFGFFFC
@M05620:46:000000000-D9D58:1:1101:7023:12453 1:N:0:104
GAATGAATGCAGAAATTGGCAAGATAATACTGCACCGATGGGAAATGATACTATCCTGAAACATGAGCAAATTGACCAGCCTCAGGATGTGAACTCATTTGCTGGAGGTCCCAGGGCTCCTTCAAGGTAGTAAAAACAGTGAACTGTAACGCCTTATGAAAAACCTAGGCATTGATTTTGAAGGCATCAGGACCATGCAGAATGAAAAATTTTTTAGGAATGATTTTTTTGGTGGGGTTGACCTCCGAGAA
+
CCCCCFFFFFFFGGGGGGGGGGGHHHHHHHFGHHHHGEGGGHGFHHHHHGHHGHGHHFHEHHHHHHGHHHGG5FFHHHHHGHHHGHGGHGGGHHHHHHHHHHHHHHHGGH3G33?E10//BF33B4?3433?BGHH//243343B?3333///0/@222@FHH/C221?0111111@GH1/?11.0<01111...10/000<0<0=GHH.GHHH-.:0<C0:00<CGH---;...-=.;-///;/..---:
@M05620:46:000000000-D9D58:1:1101:2941:12474 1:N:0:104
GAATGAATGCAGAAATTGGCAAGATAATACTGCACCGATGGGAAATGATACTATCCTGAAACATGAGCAAATTGACCAGCCTCAGGATGTGAACTCATTTGCTGGAGGTCCCAGGGCTCTTTCAAGATAGTAAAAACAGTGACTTGTACAGCATAATGAAAAACCTAGGCATTGATTTTGAAGACATCAGACACATGCAGAATGAAAAATTTTTCAGAAATGATTTTTCTGGTGAGGTTGACTTCAGAGAA
+
B3ABBFFFFFFFGGGGGGGGGGGGHHHHFHGGGFHHEAEGGGFFHGHDHHHHHHHHHHBHHHHBGHHFDGFGHGFFFHGHGHHGGHGEGHHEHFGFFFFHGGFHFHHGGHGHHHGEGHHHHHHHHHHHHHHHHHFHGHHHHHFHHHGHBGFHHEHHHHHHGFHGGHHHGGHHHHHHHHHHGHHFFHGHGHHHHEHFHHHHGFHGFGHHGHHHHHHHHHHGGHHFHGHHHHHHCGHFFFHHHHGGGGGGGBB
@M05620:46:000000000-D9D58:1:1101:11059:12482 1:N:0:104
GAATGAATGCAGAAATTGGCAAGATAATACTGCACCGATGGGAAATGATACTATCCTGAAACATGAGCAAATTGACCAGCCTCAGGATGTGAACTCATTTGCTGGAGGTCCCAGGGCTCTTTCAAGATAGTAAAAACAGTGACTTGTACAGCATAATGAAAAACCTAGGCATTGATTTTGAAGACATCAGACACATGCAGAATGAAAAATTTTTCAGAAATGATTTTTCTGGTGAGGTTGACTTCAGAGAA
+
AABBAFFFFFFFGGGGGGGGGFGHHHHHHHGHHHHHGGGGGHGHHHHHHHHHHHHHGHHHHHHHHHHGHGHHHHHHHHHHGHHHFHHHHGGHHHHHHFHGFHHHHHHGGHHHHHGGGHHHGHHHHHGHHHDHHHHHGHHHHHHHHHHHHHHHHHHHHHHHHHHGGHHHHHHHHHHHHHHGGHHHGHHHHGHHHHHHHHHHHHHHGHHHHHHHHHGHHHHHHHHHHHHHHHHHFHHHHHHHHHGGGGGGGGF
@M05620:46:000000000-D9D58:1:1101:23602:12532 1:N:0:104
GAATGAATGCAGAAATTGGCAAGATAATACTGCACCGATGGGAAATGATACTATCCTGAAACATGAGCAAATTGACCAGCCTCAGGATGTGAACTCATTTGCTGGAGGTCCCAGGGCTCTTTCAAGATAGTAAAAACAGTGACTTGTACAGCATAATGAAAAACCTAGGCATTGATTTTGAAGACATCAGACACATGCAGAATGAAAAATTTTTCAGAAATGATTTTTCTGGTGAGGTTGACTTCAGGAAG
+
BABCCFFFFFFFGGGGGGGGGGGHHHHHHHHHHHHHGGGGGHHHHHHHHHHHHHGHHHHGHHHHHGHHHHHHHHHHGHHHGHHHHHGGHHHHHHHHHHHGHHHHHHHGGHHHHHGGGHHHHHHHHHHHHHEHHHHHGHHHHHGHHHHHHHHHHHHHHHHHHHHGGHHHHHHHHHHGHHHHGHHHGHHHHHHGHHHHHHHHHHHHHHGHHHHHGHGHHHGHHHHGHHHHHHHHHHFGFHHHHHGGGGGGGGG
@M05620:46:000000000-D9D58:1:1101:21719:12563 1:N:0:104
GAATGAATGCAGAAATTGGCAAGATAATACTGCACCGATGGGAAATGATACTATCCTGAAACATGAGCAAATTGACCAGCCTCAGGATGTGAACTCATTTGCTGGAGGTCCCAGGGCTCTTTCAAGAGAGAAAAAACAGAGTCTTGTACAGCAAAATGAAAAACCTAGACAGATTTTTTGAAGACATCAGACACACGCAGAGTGAAAAATTTTTCAGAAATGTTTTTTCTGGTGAGGTTGAGTTGAGAGAA
+
BBBBBFFFFFFFGGGGGGGGGGGHHHHHHHHHHHHHGGGGFHHGHHHFHHHHHHHHGGHHHHHGHGHHHHHHHHGHHHHHGHGHHFFHHGGEFGFHHHHHGHHHHHH1?F3?331>?0/B3B?4B4B0F//3FF?@/?B2?323B3B?33?2F2@22222F2F//01?11100111?1--.11F0>D0<0DBGC<.--;-:.000;GGCF:GC0/;0;;/00000C.B/0;00C09.9/9//00009AB./
@M05620:46:000000000-D9D58:1:1101:11082:12566 1:N:0:104
GAATGAATGCAGAAATTGGCAAGATAATACTGCACCGATGGGAAATGATACTATCCTGAAACATGAGCAAATTGACCAGCCTCAGGATGTGAACTCATTTGCTGGAGGTCCCAGGGCTCTTTCAAGATAGTAAAAACAGTGACTTGTACAGCATAATGAAAAACCTAGGCATTGATTTTGAAGACATCAGACACATGCAGAATGAAAAATTTTTCAGAAATGATTTTTCTGGTGAGGTTGACTTCAGAGAA
+
AAABBFFFFFFFFGGGGGGGCGGCGBGHCBGFGF4FFCEEEHBFHFFFGFHHEHHHGFHHGHGHHHGHGF3GHHHHHEAFCG2CGFHGGFFGBGHHHHFHGFHGHHHGGCGFFHGGGGEHHH4GBGFHEHHHHHGHEHGHHFHFGHGHHFFBHHHGHHHHHHHCDHFFFBCGHHHHHHHGGHHEGFHGHHEHHHHGGHEHFHHHGEFFAG<GHFBDGGD/GFGBGGHHHHHHHFEFHHHHHHBFFFFFEBB
@M05620:46:000000000-D9D58:1:1101:21738:12579 1:N:0:104
GAATGAATGCAGAAATTGGCAAGATAATACTGCACCGATGGGAAATGATACTATCCTGAAACATGAGCAAATTGACCAGCCTCAGGATGTGAACTCATTTGCTGGAGGTCCCAGGGCTCTTTCAAGATAGTAAAAACAGTGACTTGTACAGCATAATGAAAAACCTAGGCATTGATTTTGAAGACATCAGACACATGCAGAATGAAAAATTTTTCAGAAATGATTTTTCTGGTGAGGTTGACTTCAGAGAA
+
ABABCFFFFFFFGGGGGCGGGGGHHHHHHHHGHHHHGGGGGHHHHHHHHHHHHHHHHHHHHHHHHHHHHHHHHHHHHHHHGHHHHHHHHHGGHHGHGFHHHHGHHHHGGHHHHHGGGHGGHHHHHHHHHHHHHHFHGHHHHHHHHHHHHHHHHHHHHHHGHHGGGHHHHHGHHHHHHHHHGHHHHHHHHHHHHHHHHHHHHHHHHHHHHHHHFHHHHHHHHHHHGHHFHHHGHHHHGHHHHHGGGGGGGGF
@M05620:46:000000000-D9D58:1:1101:7562:12616 1:N:0:104
GAATGAATGCAGAAATTGGCAAGATAATACTGCACCGATGGGAAATGATACTATCCTGAAACATGAGCAAATTGACCAGCCTCAGGATGTGAACTCATTTGCTGGAGGTCCCAGGGCTCTTTCAAGATAGTAAAAACAGTGACTTGTACAGCATAATGAAAAACCTAGGCATTGATTTTGAAGACATCAGACACATGCAGAATGAAAAATTTTTCAGAAATGATTTTTCTGGTGAGGTTGACTTCAGAGAA
+
ABABCFFFFFFFGGGGGGGGGGFHHHHHHHHHHHHHGEGGGHHHHHHHHHHHHHHHHHHHHHHHHHHHHHHHHHHHHHHHGHHHHHHHHGHHHHHHHHHHHHHHHFHGGHHHFFGGGAE?GHF?HFE343B4FHHHG/2F?FFEHD3BFDFC?B3FF3?GFHGGG22@GB<CG2<1GHHBAG?<GFG1111FFHGF1F1<FG<FFHHHHFHHHHBGGBHHFFCCGHHH/:CGC/C.C:G/BC9F9C00BBF
@M05620:46:000000000-D9D58:1:1101:12414:12660 1:N:0:104
GAATGAATGCAGAAATTGGCAAGATAATACTGCACCGATGGGAAATGATACTATCCTGAAACATGAGCAAATTGACCAGCCTCAGGATGTGAACTCATTTGCGACTTGTACAGCATAATGAAAAACCTAGGCATTGATTTTCCCAGGGCTCTTTCAAGATAGTAAAAACAGTGACTTGTACAGCATAATGAAAAACCTAGGCATTGATTTTGAAGACATCAGACACATGCAGAATGAAAAATTTTTCAGAA
+
DDDDDFFFFFFFGGGGGGGGGGGHHHHHHHHHHHHHGGGGGHHHHHHHHHHHHHHHHHHHHHHHHHHHHHHHHHHHHHHHGHHHHHHHHBFGHHHHHHHHHHGFGGGHHHHHHHHHHHHHHHHHHGGHGHGHHHHHHHHHHHHHHHGGGHHHHHHHHHHHHHDHHHHHGHHGHHHHHHHHHHHGHHHHHHHHHHHGGHHHHHHHHHHFHHHFCDFHGHHHHHHHHHHHHHHHHHHFHHGGGGGGGGGGGGG
@M05620:46:000000000-D9D58:1:1101:18250:12698 1:N:0:104
GAATGAATGCAGAAATTGGCAAGATAATACTGCACCGATGGGAAATGATACTATCCTGAAACATGAGCAAATTGACCAGCCTCAGGATGTGAACTCATTTGCTGGAGGTCCCAGGGCTCTTTCAAGATAGTAAAAACAGTGACTTGTACAGCATAATGAAAAACCTAGGCATTGATTTTGAAGACATCAGACACATGCAGAATGAAAAATTTTTCAGAAATGATTTTTCTGGTGAGGTTGACTTCAGAGAA
+
CCCCCFFFFFFFGGGGGGGGGGGHHHHHHHHHHHHHGGGGGHHHHHHHHHHHHHHHHHHHHHHHHHHHHHHHHHHHHHHHGHHHHGGHGGHHHHHHHHHHHHHHHHHGGHHHHHGGGHHHHHHHHHHHHHHIHHHHGHHHHHHHHHHHHHHHHHHHHHHHHHHGGHHHHHHHHHHHHHHHGHHHHHHHHHHHHHHHHHHHHHHHHHHHHHHHHHHHHHHHHHHHHHHHHHHHHHHHHHHGHHGGGGGGGGG
@M05620:46:000000000-D9D58:1:1101:17304:12701 1:N:0:104
GAATGAATGCAGAAATTGGCAAGATAATACTGCACCGATGGGAAATGATACTATCCTGAAACATGAGCAAATTGACCAGCCTCAGGATGTGAACTCATTTGCTGGAGGTCCCAGGGCTCTTTCAAGATAGTAAAAACAGTGACTTGTACAGCATAATGAAAAACCTAGGCATTGATTTTGAAGACATCAGACACATGCAGAATGAAAAATTTTTCAGAAATGATTTTTCTGGTGAGGTTGACTTCAGAGAA
+
BBBBBFFFFFFFGGGGGGGGGGGHHHHHHHHGFFHFEGGGGGGHHHHFHHHHHHHHHHFHHHHHHHHGGHHHHHHHHHHHGHHHHHGGGFGDHHHHGHHHHHHGFGHGGHHHFHGGGHHHHHHGHHGHHHHHHHHHGHFHGHGHHHHFHHHHFHHHHHHGFHHCFHGHGCHHHHHHHHHGGHGGHHHHHHHHGGHHHHHHGHHGHHHHHHHHHHHHHHHHHHHHGHHHHHHHHHHHGHHHHHGGGGGGGGG
@M05620:46:000000000-D9D58:1:1101:8055:12721 1:N:0:104
GAATGAATGCAGAAATTGGCAAGATAATACTGCACCGATGGGAAATGATACTATCCTGAAACATGAGCAAATTGACCAGCCTCAGGATGTGAACTCATTTGCTGGAGGTCCCAGGGCTCTTTCAAGATAGTAAAAACAGTGACTTGTACAGCATAATGAAAAACCTAGGCATTGATTTTGAAGACATCAGACACATGCAGAATGAAAAATTTTTCAGAAATGATTTTTCTGGTGAGGTTGACTTCAGAGAA
+
CABCCFFFFFFFGGGGGGGGGGGHHHHHHHHHHHHHGGGGGHHHHHHHHHHHHHHHHHHHHHHHHHHHHGHHHHHHHHHHGHHHHHHHHGHHHHHHHHHHHHHHGHHGGHHHHHGGGHHHHHHGFHHHHHHHHHHHGGFHHHHHHHHHHHFHFDHGHHHHGHHGGHHHGGGGHHFHHHHHGHGHHHHHFHGHHHHHGHFGHFFGFHFHHHFGHHFGGHHFHFGHGHHHHHGHHHFHHHHGGHGGGGFFGGF
@M05620:46:000000000-D9D58:1:1101:12438:12722 1:N:0:104
GAATGAATGCAGAAATTGGCAAGATAATACTGCACCGATGGGAAATGATACTATCCTGAAACATGAGCAAATTGACCAGCCTCAGGATGTGAACTCATTTGCTGGAGGTCCCAGGGCTCTTTCAAGATAGTAAAAACAGTGACTTGTACAGCATAATGAAAAACCTAGGCATTGATTTTGAAGACATCAGACACATGCAGAATGAAAAATTTTTCAGAAATGATTTTTCTGGTGAGGTTGACTTCAGAGAA
+
BBBBBFFFFFFFGGGFGGGGGGGHHHHHHHHHHHHHGGGGGHHHHHHHHHHHHHHHHHHHHHHHHHHHHHHHHHHHHHGHGHHHHHHHHHHGGHHHHFHHHHHGGGHGGHHHHHGGGHHHHHHHHHGHHGHHHHHHGHHHHHHHGHHHHHHHHHHHHHHHHHGGGHHHHGHHHHHHHHHHGHHHHHHHHHGHHHHHHHHHHHHHHHHHHHHHHHHGHHHGHHHHHHHHHHHHHHHFHHHHHHGGGGGGGGG
@M05620:46:000000000-D9D58:1:1101:12459:12723 1:N:0:104
GAATGAATGCAGAAATTGGCAAGATAATACTGCACCGATGGGAAATGATACTATCCTGAAACATGAGCAAATTGACCAGCCTCAGGATGTGAACTCATTTGCTGGAGGTCCCAGGGCTCTTTCAAGATAGTAAAAACAGTGACTTGTACAGCATAATGAAAAACCTAGGCATTGATTTTGAAGACATCAGACACATGCAGAATGAAAAATTTTTCAGAAATGATTTTTCTGGTGAGGTTGACTTCAGAGAA
+
AAA1ABFFFBFFGFCGFGGGG1FGF11GHHHGHFCHEEEAEHGHEHHHFHFHFFHHHFHFHGHFBFHHHHFGHHHFE1FACGHFGHHFHGGBFFGFHHHGGEGGGEHGGHHFHHEGGHGHHHHHHHFFGHFHDHHHGGHGFDFHHHGGHFHHFFFD>BGGDDCECHHGFHHFHHHHHFGFGHHHHHHHHHHHHBGBFHFFHFHGFHHHHHGHHGHHHHGHFFHHHHHHEHHFHFHFHFHHHGGFGGGBBFB
@M05620:46:000000000-D9D58:1:1101:23997:12746 1:N:0:104
GAATGAATGCAGAAATTGGCAAGATAATACTGCACCGATGGGAAATGATACTATCCTGAAACATGAGCAAATTGACCAGCCTCAGGATGTGAACTCATTTGCTGGAGGTCCCAGGGCTCTTTCAAGATAGTAAAAACAGTGACTTGTACAGCATAATGAAAAACCTAGGCATTGATTTTGAAGACATCAGACACATGCAGAATGAAAAATTTTTCAGAAATGATTTTTCTGGTGAGGTTGACTTCAGAGAA
+
CCCCCFFFFFFFGGGGGGGGGGGHHHHHHHHHHHHHGFGGGHGHHGHHHHHHHHHHHHHHHHHHGHHHHHHHHHHHHHHHGHHHHHHGHHHGHHHHHHHHHHHHHHHGGHHHHHGGGHHHHHHHHHHHHHHHHHHHGHHHHHHHHHHHHHHHHHHHHHHHHHHGGHHHHHHHHHHHHHHHGHHHHHHHGHHHHHHHHHHHHHHHHHHHHHHHHHHHHHHHHHHHHHHHHHHHHHHHHHHHHHGGGGGGGGG
@M05620:46:000000000-D9D58:1:1101:3660:12759 1:N:0:104
GAATGAATGCAGAAATTGGCAAGATAATACTGCACCGATGGGAAATGATACTATCCTGAAACATGAGCAAATTGACCAGCCTCAGGATGTGAACTCATTTGCTGGAGGTCCCAGGGCTCTTTCAAGATAGTAAAAACAGTGACTTGTACAGCATAATGAAAAACCTAGGCATTGATTTTGAAGACATCAGACACATGCAGAATGAAAAATTTTTCAGAAATGATTTTTCTGGTGAGGTTGACTTCAGAGAA
+
BCCCCFFFFFFFGGGGGGGGGGGHHHHHHHHGHHHHGEGGGHHHHHHHHHHHGHHHHHHHHHHHHHHHHHHHHHHHHHGHGHHHHHHHHGGGHHHHHHHHHHHGFGHGGHHHHHGGGHHHHHHHHHHHHHHHHHHHGHHHHHHHHHHHHHHHHHHHHHHHHHHGGHHHHHHHHHHHHHHHGHHHHHHHHHHHHHHHHHHGHGHGGGGHHHHHHHGHHHHHHHGHHHHHHHHHHHHHHHHHHHGGGGGGGGG
@M05620:46:000000000-D9D58:1:1101:20323:12767 1:N:0:104
GAATGAATGCAGAAATTGGCAAGATAATACTGCACCGATGGGAAATGATACTATCCTGAAACATGAGCAAATTGACCAGCCTCAGGATGTGAACTCATTTGCGACTTGTACAGCATAATGAAAAACCTAGGCATTGATTTTGAAGACATCAGACACATGCAGAATGAAAAATTTTTCAGAAATGATTTTTCTGGTGAGGTTGACTTCAGAGAAGATCGGAAGAGCACACGTCTGAACTCCAGTCACTAATG
+
BABBBFFFFFFFGGGGGGGGGGGFHHFHCHHHHGHHGGGGFFHGGHHHHHHHHHHHHHFHHHFGHHFHGHGHGFGHHHHHGHHEGHFGGGHFHHHHFHHHHHEEEFFHGHHHHHHHHGHHHHHFHGGHHHHHHHHHFHHHHHGHHHHHHHHGGHHHHEHHHHGFGHHHGHHHHHHHHGFHHHHHHHHHHHGFHH1FGGHHHHHHHHHFHHGHHHGHGHG?.DCGHFHHHCCHGFGGGGGGGG;0CFGGFFB
@M05620:46:000000000-D9D58:1:1101:22154:12771 1:N:0:104
GAATGAATGCAGAAATTGGCAAGATAATACTGCACCGATGGGAAATGATACTATCCTGAAACATGAGCAAATTGACCAGCCTCAGGATGTGAACTCATTTGCTGGAGGTCCCAGGGCTCTTTCAAGATAGTAAAAACAGTGACTTGTACAGCATAATGAAAAACCTAGGCATTGATTTTGAAGACATCAGACACATGCAGAATGAAAAATTTTTCAGAAATGATTTTTCTGGTGAGGTTGACTTCAGAGAA
+
CCCCCFFFFFFFGGGGGGGGGGGHHHHHHHHHHHHHGGGGGHHHHHHHHHHHHHHHHHHHHHHHHHHHHHHHHHHHHHHHGHHHHHHHHGHGHHHHHHHHHHHHHHHGGHHHHHGGGHHHHHHHHHHHHHHHHHHHGHHHHHHHHHHHHHHHHHHHHHHHHHHGGGHHHHHGHHHHHGHHGHHHHHHHHHHHHHHHHHHHHHHHHHHHHHHHGHHHHHHHHHHHHHHHHHHHHHGHHHHHHHGGGGGGGGF
@M05620:46:000000000-D9D58:1:1101:28524:12861 1:N:0:104
GAATGAATGCAGAAATTGGCAAGATAATACTGCACCGATGGGAAATGATACTATCCTGAAACATGAGCAAATTGACCAGCCTCAGGATGTGAACTCATTTGCTGGAGGTCCCAGGGCTCTTTCAAGATAGTAAAAACAGTGACTTGTACAGCATAATGAAAAACCTAGGCATTGATTTTGAAGACATCAGACACATGCAGAATGAAAAATTTTTCAGAAATGATTTTTCTGGTGAGGTTGACTTCAGAGAA
+
BBBCBFFFFFFFGGGGGGGGGGGHHHHHHHHHHHHHGGGGGHCHHHHGHHHHHHHHHHHHHHHHHHGHHHHHHHHHHHHHGHHHHHFHHGHHHHHHHHHHHHHHHHHGGHHHHHGGGHHHHHHHHHHHHHHHHFHHGGHHHHHHHHHHHHHHFHGHHHGHHHHGGHHHHHGHHHHHHHHHGHHGHHFHHHHHHHHHHHHHHHHHHHHHHHHHHHHHGHHHHHHHHHHHHHGHHHHHGHHHHHGGGFGGGGG
@M05620:46:000000000-D9D58:1:1101:4148:12876 1:N:0:104
GAATGAATGCAGAAATTGGCAAGATAATACTGCACCGATGGGAAATGATACTATCCTGAAACATGAGCAAATTGACCAGCCTCAGGATGTGAACTCATTTGCTGGAGGTCCCAGGGCTCTTTCAAGATAGTAAAAACAGTGACTTGTACAGCATAATGAAAAACCTAGGCATTGATTTTGAAGACATCAGACACATGCAGAATGAAAAATTTTTCAGAAATGATTTTTCTGGTGAGGTTGACTTCAGAGAA
+
BBCBBFFFFFFFGGGGGGGGGGGHHHHHHHHHHHHHGFGGGHHHHHHHHHHHHHHHHHHHHHHHHHHHHHHHHHHHHHHHGHHHHHGHHGHHHHHHHHHHHHHHHHHGGHHHHHGGGHHHHHHHHHHHHHHHHHHHGHHHHHHHHHHHHHHHHHHHHHHHHHHGGHHHHHHHHHHHHHHHGHHHHHHHHHHHHHHHHHHHHHHHHHHHHHHHHHHHHHHHHHHHHHHHHHHHHHHHHHHHHHGGGGGGGGG
@M05620:46:000000000-D9D58:1:1101:20492:12883 1:N:0:104
GAATGAATGCAGAAATTGGCAAGATAATACTGCACCGATGGGAAATGATACTATCCTGAAACATGAGCAAATTGACCAGCCTCAGGATGTGAACTCATTTGCTGGAGGTCCCAGGGCTCTTTCAAGATAGTAAAAACAGTGACTTGTACAGCATAATGAAAAACCTAGGCATTGATTTTGAAGACATCAGACACATGCAGAATGAAAAATTTTTCAGAAATGATTTTTCTGGTGAGGTTGACTTCAGAGAA
+
CBCCCFFFFFFFGGGGGGGGGGGHHHHHHHHHHHHHGGGGGHHHHHHHHHHHHHHHHHHHHHHHHHHHHFHHHHHHHHGHGHHHHHFHHHHFHHHHHHHHHHHHHHHGGHHHHHGGGHHHHHHHFHHHFHHHHHHHGHHHHHHHHHHHHHHHHHHHHHHHHHHGGHHHHHHHHHHHHHHHGHHHHHHHHHHHHHHHHGHHGHHHGHHHHHHHHHHHHGHHHHHHHHHHHGHHHHHHHHHHHHEGGGGGGGG
@M05620:46:000000000-D9D58:1:1101:10746:12934 1:N:0:104
GAATGAATGCAGAAATTGGCAAGATAATACTGCACCGATGGGAAATGATACTATCCTGAAACATGAGCAAATTGACCAGCCTCAGGATGTGAACTCATTTGCTGGAGGTCCCAGGGCTCTTTCAAGATAGTAAAAACAGTGACTTGTACAGCATAATGAAAAACCTAGGCATTGATTTTGAAGACATCAGACACATGCAGAATGAAAAATTTTTCAGAAATGATTTTTCTGGTGAGGTTGACTTCAGAGAA
+
AAAABFFFFFFFFFGGGGGGGGGHHHHHHHHGHHHHGGCFFDHHGHHFGHHHHHHHHHHFGHHHGHFHGHHHHHHHHGFHGHHHGHHHHHHHGHHHHHHHGHFHFGHGGHHGGHGGGGHHHHHHHHHHHHHHHHHHGHHHFHHHHHHGFHHHHHHHHHHHHHHGGHHHHHHHGHHHHHHHGHHHGHHHHGHHHHHHHHHHHFHHHGHHHHGHHHHHHHHFHFHFHHHHHHHHHFFHHHHHFHGGGGGGFFF
@M05620:46:000000000-D9D58:1:1101:13649:12949 1:N:0:104
GAATGAATGCAGAAATTGGCAAGATAATACTGCACCGATGGGAAATGATACTATCCTGAAACATGAGCAAATTGACCAGCCTCAGGATGTGAACTCATTTGCTGGAGGTCCCAGGGCTCTTTCAAGATAGTAAAAACAGTGACTTGTACAGCATAATGAAAAACCTAGGCATTGATTTTGAAGACATCAGACACATGCAGAATGAAAAATTTTTCAGAAATGTTTTTTCTGGTGAGGTTGACTTCAGAGAA
+
CCCCCFFFFFFFGGGGGGGGGGGHHHHHHHHHHHHHGGGGGHHHHHHHHHHHHHHHHHHHHHHHHHHHHHHHHHHHHHHHGHHHHHHHHHHHHHHHHHHHHHHHHHH11B3B33111B/3B44F443FGFBGH4HB/?CB334D4B??GH32FHBGDDHH3?0<?F22222@F21@F1?GG1=1FHHD=1110<01FCG11F11GH00.<G0<0/DB00<DD0<G/E@CHH00;0.;:///=90;00FGGB
@M05620:46:000000000-D9D58:1:1101:4606:12977 1:N:0:104
GAATGAATGCAGAAATTGGCAAGATAATACTGCACCGATGGGAAATGATACTATCCTGAAACATGAGCAAATTGACCAGCCTCAGGATGTGAACTCATTTGCTGGAGGTCCCAGGGCTCTTTCAAGATAGTAAAAACAGTGACTTGTACAGCATAATGAAAAACCTAGGCATTGATTTTGAAGACATCAGACACATGCAGAATGAAAAATTTTTCAGAAATGATTTTTCTGGTGAGGTTGACTTCAGAGAA
+
BABBBFFFFFFFGGGGGGGGGGGHHHHHHHHHHHHHGEGGGGHGHHHHHHHHHHHHHHHHHHHHHHHHHHHHHHHHHHHHGHHHHHHHHHHHHHHHHHHHHHHHHHHGGHHHHHGGGHGHHHHHGGGHFHHHHHHHGHHHEGHHHHHGGHHHHHHHHHHHHHHGGGHHHHHHHHHHHHHHGHHHHHHHHGHHHHHHHHHGHFHGGGFHGHGHHGHHHHHHFF::GHFHHHHHHHHHGHHHHHGGGGGGGFF
@M05620:46:000000000-D9D58:1:1101:25117:12979 1:N:0:104
GAATGAATGCAGAAATTGGCAAGATAATACTGCACCGATGGGAAATGATACTATCCTGAAACATGAGCAAATTGACCAGCCTCAGGATGTGAACTCATTTGCTGGAGGTCCCAGGGCTCTTTCAAGATAGTAAAAACAGTGACTTGTACAGCATAATGAAAAACCTAGGCATTGATTTTGAAGACATCAGACACATGCAGAATGAAAAATTTTTCAGAAATGATTTTTCTGGTGAGGTTGACTTCAGAGAA
+
BABBBFFFFBFFFGGGGFGGGGGHHHHHHHHGFFGHGEEEEGFHHHHHHFHHHGHFHHGHGHHHFHHGHHHHFDFHHHHHEFFHHFFFGHHFFDHHHHHDGD4FGHECEHGGEGFDECEGHG44443?BDGHHHB3<F2BG3FB?GGG3FGHFF3FGFHH3GCDFH2G2CG2GHHHGHHHGGGFHHHBHG11<FFCFGHHEBF1<DGFG</DGD<<D0D/<<0;0:GGFGHFHEHF.C//C090;BF009/
@M05620:46:000000000-D9D58:1:1101:2076:12981 1:N:0:104
GAATGAATGCAGAAATTGGCAAGATAATACTGCACCGATGGGAAATGATACTATCCTGAAACATGAGCAAATTGACCAGCCTCAGGATGTGAACTCATTTGCTGGAGGTCCCAGGGCTCTTTCAAGATAGTAAAAACAGTGACTTGTACAGCATAATGAAAAACCTAGGCATTGATTTTGAAGACATCAGACACATGCAGAATGAAAAATTTTTCAGAAATGATTTTTCTGGTGAGGTTGACTTCAGAGAA
+
CCCCCFFFFFFFGGGGGGGGGGGHHHHHHHHHHHHHGEGGGHHHHHHHHHHHHHHHHHHHHHHHHHHHHHHHHHHHHHHHGHHHHHHHHHHHHHHHHHHHGGGHGGHGGHHHFFAFGAGHFHHHFFHHEFFF?DHHGHHHEFH4FGHHGHHHHHHFFHHHHEHGGHHHFF<CG2?GGHHDFHGHFHHGFDGFHHHGFBGFHFHF<FHHHEGGHHHFGGFEHGG0CGHHHHH0GFCFFHFHHHGEFFFEFBF
@M05620:46:000000000-D9D58:1:1101:2711:13009 1:N:0:104
GAATGAATGCAGAAATTGGCAAGATAATACTGCACCGATGGGAAATGATACTATCCTGAAACATGAGCAAATTGACCAGCCTCAGGATGTGAACTCATTTGCTGGAGGTCCCAGGGCTCTTTCAAGATAGTAAAAACAGTGACTTGTACAGCATAATGAAAAACCTAGGCATTGATTTTGAAGACATCAGACACATGCAGAATGAAAAATTTTTCAGAAATGATTTTTCTGGTGAGGTTGACTTCAGAGAA
+
A3>AAB5BF5DFFGFBGGFFCEFHHHHGHHHHGHHHEAEEDDBFCFGFGB5GHHHHFHHHGHFHFGG3A3GGFFFDEFFGFHHFHGFCGBD5GFFFFGHHHGGHHHFGFHFHHFFGGFHFFHHHHH3?FG4FGHHHGGGHHFFGHHGHFHG1?FHHHHFB1GHCGHHHHHHHHHHHGHHHGHHGBGGFFHFFGHHHHHHHBFGGFGHHHHGHGGBGGDGHHHFGHFHHGHHGF/:CG:GFHFGGGFFFFEF
@M05620:46:000000000-D9D58:1:1101:13913:13009 1:N:0:104
GAATGAATGCAGAAATTGGCAAGATAATACTGCACCGATGGGAAATGATACTATCCTGAAACATGAGCAAATTGACCAGCCTCAGGATGTGAACTCATTTGCTGGAGGTCCCAGGGCTCTTTCAAGATAGTAAAAACAGTGACTTGTACAGCATAATGAAAAACCTAGGCATTGATTTTGAAGACATCAGACACATGCAGAATGAAAAATTTTTCAGAAATGATTTTTCTGGTGAGGTTGACTTCAGAGAA
+
CCCCCFFFFFFFGGGGGGGGGGGHHHHHHHHHHHHHGGGGGHHHHHHHHHHHHHHHHHHHHHHHHHHHHHHHHHHHHHHHGHHHHHGHHHHHHHHHHHHHHHHHGGHGGHHHHHGGGHHHHHHHHHGHHHHHGHHHGHHHHHHHHHHHHHHHHHHHHHHHHHHGGHHHHHHHHHHHHHHHGHHHHHHHHHHHFHHHHHHHGHHHHGHHHHHHHHHHHGHGHHGHHHHHHHHHHHHHHHHHHHGHGGGGGGG
@M05620:46:000000000-D9D58:1:1101:14709:13011 1:N:0:104
GAATGAATGCAGAAATTGGCAAGATAATACTGCACCGATGGGAAATGATACTATCCTGAAACATGAGCAAATTGACCAGCCTCAGGATGTGAACTCATTTGCTGGAGGTCCCAGGGCTCTTTCAAGATAGTAAAAACAGTGACTTGTACAGCATAATGAAAAACCTAGGCATTGATTTTGAAGACATCAGACACATGCAGAATGAAAAATTTTTCAGAAATGATTTTTCTGGTGAGGTTGACTTCAGAGAA
+
DDDDDFFFFFFFGGGGGGGGGGGHHHHHHHHHHHHHGGGGGHHHHHHHHHHHHHHHHHHHHHHHHHHHHHHHHHHHHHHHGHHHHHHHHFHHHHHHHHHHHHHHHHHGGHHHHHGGGHGHHHHHHHHHHHHHHHHHGHHHHHHHHHHHHHHHHHHHHHHHHHHGGHHHHHHHHHHHHHHHGHHHHHHHHHHHHHHHHHHHHGHHGHHHHHHHHHHHHHHHHHGHHHHHHHHHHHGHHHHHHHGGGGGGGGG
@M05620:46:000000000-D9D58:1:1101:2727:13021 1:N:0:104
GAATGAATGCAGAAATTGGCAAGATAATACTGCACCGATGGGAAATGATACTATCCTGAAACATGAGCAAATTGACCAGCCTCAGGATGTGAACTCATTTGCTGGAGGTCCCAGGGCTCTTTCAAGATAGTAAAAACAGTGACTTGTACAGCATAATGAAAAACCTAGGCATTGATTTTGAAGACATCAGACACATGCAGAATGAAAAATTTTTCAGAAATGATTTTTCTGGTGAGGTTGACTTCAGAGAA
+
BABBBFFFFFFFGGGGGGGGGGGGHHHHHHHHHHHHGGGGGHHHHHHHHHHHHHHHHHHHHHHHHHHHHHHHHHHHHHHHGHHHHHHHHGHHHHHHHHHHHHHHHGHGGHHFHHGGGFGHHHHHHHFGHHGGGHHHGHFD3DGGGHHHEHEHHGHFHBHHFHGGGGHDGFGHHBHBGGFFAHFDHBFGG11GGHHHFFHFHHGHHHHFGHHHHFHHFHHFHGBGGCHHGFGG;GHAGHBHHGG0FG0FFFB
@M05620:46:000000000-D9D58:1:1101:14054:13058 1:N:0:104
GAATGAATGCAGAAATTGGCAAGATAATACTGCACCGATGGGAAATGATACTATCCTGAAACATGAGCAAATTGACCAGCCTCAGGATGTGAACTCATTTGCTGGAGGTCACTCGCTGGCGGTCATCCAGGCCTCTTTCAAGATAGTAAAAACAGTGACTTGTACAGCATAATGAAAAACCTAGGCATTGATTTTGAAGACATCAGACACATGCAGAATGAAAAATTTTTCAGAAATGATTTTTCTGGTGG
+
BBBBBFFFFFBFGGGGGGGGGGGGHHHHHHHHHHHHGGGGGHHHHHHHHHHHHHHHHHHGHHHHHHHHHHFGGHHHHHGHGHHHHHHHHHHFGHHHHHGHHHHHHHHGGHHHHHGGGGGGGGEEEHHHFHHGGHHHHHHFHFHGHHHHHHGHGHHFHFHHHHFGHHHHGHHGHHHHHHGGGHGHHGEGHFDGGHHHEHFBGGHHGHHHGHHHHHHHHHHHFGHGGGGGFGGGGGGGGGGGGGGGGFFFFF.
@M05620:46:000000000-D9D58:1:1101:16166:13060 1:N:0:104
GAATGAATGCAGAAATTGGCAAGATAATACTGCACCGATGGGAAATGATACTATCCTGAAACATGAGCAAATTGACCAGCCTCAGGATGTGAACTCATTTGCTGGAGGTCCCAGGGCTCTTTCAAGATAGTAAAAACAGTGACTTGTACAGCATAATGAAAAACCTAGGCATTGATTTTGAAGACATCAGACACATGCAGAATGAAAAATTTTTCAGAAATGATTTTTCTGGTGAGGTTGACTTCAGAGAA
+
CBCCBFFFFFFFGGGGGGGGGGGHHHHHHHHHHGHHGEFGGGHHHHHHHHHHHHHHHGHHHHHHHHHHHHHHHHHHHHHHGHHHGGHHHGGFHHHHHHHHHHHHHHHGGHHHHHGGGHHHHHHHHHHHGHHHHHHHGHHHHHHHHHHHHHHHHHHHHHHHHHHGGHHHHHHHHHHHHHHHGHHHHHHHHGHHHHHHHHHHHGHHHHHHHHHHHHHHHHHHHHHHHHHHHHHHHHHHHHHHHHGGGGGGGGG
@M05620:46:000000000-D9D58:1:1101:14066:13080 1:N:0:104
GAATGAATGCAGAAATTGGCAAGATAATACTGCACCGATGGGAAATGATACTATCCTGAAACATGAGCAAATTGACCAGCCTCAGGATGTGAACTCATTTGCTGGAGGTCCCAGGGCTCTTTCAAGATAGTAAAAACAGTGACTTGTACAGCATAATGAAAAACCTAGGCATTGATTTTGAAGACATCAGACACATGCAGAATGAAAAATTTTTCAGAAATGATTTTTCTGGTGAGGTTGACTTCAGAGAA
+
BBBBBFFFFFFFGGGGGGGGGGGHHHHHHHHHHHHHGCGGGHHHHGHFHHHHHHHHHGGFHHHHHHHHHHHHHGHHHHHHGHHHGGGHHHHFHHFHHHHHHHHHGHHGGHHHHGGGGHHHHHHHHHHHHHHHGHFHGHHHHHHHGHHGHGHHHGHHHHFHHGHGGHHHGHHGHHHHHHHHGGHHHHHHGHHHHHHHHHHHHHHHHGHHHHHHHHHHHFFHHFFGHHHHHHGHGHFGHHFHHHFGGGGGGGE
@M05620:46:000000000-D9D58:1:1101:1965:13091 1:N:0:104
GAATGAATGCAGAAATTGGCAAGATAATACTGCACCGATGGGAAATGATACTATCCTGAAACATGAGCAAATTGACCAGCCTCAGGATGTGAACTCATTTGCTGGAGGTCCCAGGGCTCTTTCAAGATAGTAAAAACAGTGACTTGTACAGCATAATGAAAAACCTAGGCATTGATTTTGAAGACATCAGACACATGCAGAATGAAAAATTTTTCAGAAATGATTTTTCTGGTGAGGTTGACTTCAGAGAA
+
CCCCCFFFFFFFGFGGGGGGGGGHHHHHHHHHHHHHGFGGGHFHHHHHHHHHHHHHHHHHHHHHHHHHHHHHHHHHHHHHGHHHGHHHHHHGHHHHGHHHHHHHHHHGGHHHHHGGGHHHHHHHHHHHHHHHHHHHGHHHHHHHHHHHGHHHHHHHHHHHHHHGGHHHHHHHHHHHHHHHGHHHHHHHHHHHHHHHHGHHHHHHHHHHHHHHHHHHHHHHHHHHHHHHHHHHHHHHHHHHHHGGGGGGGGF
@M05620:46:000000000-D9D58:1:1101:13843:13100 1:N:0:104
GAATGAATGCAGAAATTGGCAAGATAATACTGCACCGATGGGAAATGATACTATCCTGAAACATGAGCAAATTGACCAGCCTCAGGATGTGAACTCATTTGCTGGAGGTCCCAGGGCTCTTTCAAGATAGTAAAAACAGTGACTTGTACAGCATAATGAAAAACCTAGGCATTGATTTTGAAGACATCAGACACATGCAGAATGAAAAATTTTTCAGAAATGATTTTTCTGGTGAGGTTGACTTCAGAGAA
+
CCCCCFFFFFFFGGGGGGGGGGGHHHHHHHHHHHHHGGGGGHGFHGHHHHHHHHHHHHHHHHHHHHHHHHHHHHHHHHHHGHHHHHHHHHHHHHHHHHHHHHHHHHHGGHHHHHGGGHHHHHHHHHHHHHHHHHHHGHHHHHHHHHHHHHHHHHHHHHHHHHHGGHHHHHHHHHHHHHHHGHHHHHHHHHFHH0GHHHHHHHHHHHGHHHHHHHHHGHHHHHGHHHHHGHHHHHHHHHHHHHGGGGGGGGG
@M05620:46:000000000-D9D58:1:1101:14801:13121 1:N:0:104
GAATGAATGCAGAAATTGGCAAGATAATACTGCACCGATGGGAAATGATACTATCCTGAAACATGAGCAAATTGACCAGCCTCAGGATGTGAACTCATTTGCTGGAGGTCCCAGGGCTCTTTCAAGATAGTAAAAACAGTGACTTGTACAGCATAATGAAAAACCTAGGCATTGATTTTGAAGACATCAGACACATGCAGAATGAAAAATTTTTCAGAAATGATTTTTCTGGTGAGGTTGACTTCAGAGAA
+
CCCCDFFFFFFFGGGGGGGGGGGHHHHHHHHHHHHHGGGGGHHHHHHHHHHHHHHHHHHHHHHHHHHHHHHHHHHHHHHHGHHHHHHHHGHHHHHHHHHHHHHHHHHGGHHHHHGGGHHHHHHHHHHHHHHHHHHHGHHHHHHHHHHHHHHHHHHHHHHHHHHGGHHHHHHHHHHHHHHHGHHHHHHHHHHHHHHHHHHHHHHHHHHHHHHHHHHHHHHHHHHHHHHHHHHHHHHHHHHHHHGHHHHGGGG
@M05620:46:000000000-D9D58:1:1101:29477:13123 1:N:0:104
GAATGAATGCAGAAATTGGCAAGATAATACTGCACCGATGGGAAATGATACTATCCTGAAACATGAGCAAATTGACCAGCCTCAGGATGTGAACTCATTTGCTGGAGGTCCCAGGGCTCTTTCAAGATAGTAAAAACAGTGACTTGTACAGCATAATGAAAAACCTAGGCATTGATTTTGAAGACATCAGACACATGCAGAATGAAAAATTTTTCAGAAATGATTTTTCTGGTGAGGTTGACTTCAGAGAA
+
BBCBBFFFFFFFGGGGFEGGGGGHHHHHHHHHHHHHGGGGGHHHFHHHHHHHHHHHHHHFHHFHHGHHDCHHHFHHHHHHGHHHHHGHHHHEHHHHHHHHHHHHHHHGGHHHHHGGGHHHHHHHHHHHHGHHHHHHGGHHGGHHHGHEHHHHHHHHHHHEHHHGGHGGFHHHHGFHHHHHGHFHHGHHHFHHHHHHHHFFDGHHHFHHGHHHHHHHHHHHHEHHHHHHHHHEHHEHFHGHGHGGGGGGGFB
@M05620:46:000000000-D9D58:1:1101:29461:13132 1:N:0:104
GAATGAATGCAGAAATTGGCAAGATAATACTGCACCGATGGGAAATGATACTATCCTGAAACATGAGCAAATTGACCAGCCTCAGGATGTGAACTCATTTGCTGGAGGTCCCAGGGCTCTTTCAAGATAGTAAAAACAGTGACTTGTACAGCATAATGAAAAACCTAGGCATTGATTTTGAAGACATCAGACACATGCAGAATGAAAAATTTTTCAGAAATGATTTTTCTGGTGAGGTTGACTTCAGAGAA
+
CCCCCFFFFFFFGGGGFGGGGGGHHHHHHHHHHHHHGGGGGHHHHHHHHHHHHHHHHHHHHHHHHHHHHHHHHHHHHHHHGHHHHHHHHHHHHHHHHHHHHEHHHHHGGHHHHHGGGHHHHHHHHHHHHHHGHHHHGHHHHHHHHHHHHHHHHHHHHHGHHHHGGHHHHHHHHHHHHHHGGHHHHHHHHHHHHHHHHHHHHGHHHHHHHHHHHHHFHHHHHHHHGHHHHHHHHHHHHHGHHHGGGGGGGGF
@M05620:46:000000000-D9D58:1:1101:11669:13160 1:N:0:104
GAATGAATGCAGAAATTGGCAAGATAATACTGCACCGATGGGAAATGATACTATCCTGAAACATGAGCAAATTGACCAGCCTCAGGATGTGAACTCATTTGCTGGAGGTCCCAGGGCTCTTTCAAGATAGTAAAAACAGTGACTTGTACAGCATAATGAAAAACCTAGGCATTGATTTTGAAGACATCAGACACATGCAGAATGAAAAATTTTTCAGAAATGATTTTTCTGGTGAGGTTGACTTCAGAGAA
+
CCDCCFFFFFFFGGGGGGGGGGGHHHHHHHHHHHHHGGGGGHHHHHHHHHHHHHHHHGHHHHHHHGHHHHHGHHHHHHHHGHHHHHHHHHHHHHHHHHHHHHHHHHHGGHHHHHGGGHHHHHHHHHHHHHHIHHHHGHHHHHHHHHHHHHHHHHHHHHHGHHHGGHHHHHHHHHHHHHHHGHHHHHHHHHGHHHHHHHHHHHHHHHHHHHHHHHHHHHHHHHHHHHHHHHHHHHHHHHHHHHHHHGGGGGG
@M05620:46:000000000-D9D58:1:1101:9142:13184 1:N:0:104
GAATGAATGCAGAAATTGGCAAGATAATACTGCACCGATGGGAAATGATACTATCCTGAAACATGAGCAAATTGACCAGCCTCAGGATGTGAACTCATTTGCTGGAGGTCCCAGGGCTCTTTCAAGATAGTAAAAACAGTGACTTGTACAGCATAATGAAAAACCTAGGCATTGATTTTGAAGACATCAGACACATGCAGAATGAAAAATTTTTCAGAAATGATTTTTCTGGTGAGGTTGACTTCAGAGAA
+
BCCCCFFFFFFFGGGGGGGGGGGHHHHHHHHHHHHHGGGGGHHHHHHHHHHHHHHHHHHHHHHHHHHHHHHHHHHHHHHHGHHHHHHHHGHHHHHHHHHHHHHHHHHGGHHHHHGGGHHHHHHHHHHHHHHHHHHHGHHHHGHHHHHHHHHHHHHHHHHHHHHGGHHHHHHHHHHHHHHHGHHHHHHHHHHHHHHHHHHHHHHHHHHHHHHHHHHHHHHHHHHHHHHHHHHHHHGHHHHHHHGGGGGFGGG
@M05620:46:000000000-D9D58:1:1101:25121:13236 1:N:0:104
GAATGAATGCAGAAATTGGCAAGATAATACTGCACCGATGGGAAATGATACTATCCTGAAACATGAGCAAATTGACCAGCCTCAGGATGTGAACTCATTTGCTGGAGGTCCGAGGGCTCTTTCAAGATAGTAAAAACAGTGACTTGTACAGCATAATGAAAAACCTAGGCATTGATTTTGAAGACATCAGACACATGCAGAATGAAAAATTTTTCAGAAATGATTTTTCTGGTGAGGTTGACTTCAGAGAA
+
BBBBBFFFFFFFGGGGGGGGGGGHHHHHHHHHHHHHGGGGGGHHHHHHHHHHHHHHHHHHHHHHHGHHHHHHHHHHHHHHGHHHHHHHHHHHHHHHHHHHHHHHHHHGGHHGEFGGGHHHHHHHHHHHHHHHHHHHGHHHHHHHHHHHHHHHHHHGHHHHHHHGGHHHHHHHHHHHHHHHGHHHHHHHHHFHHHHHHHHHHHHHHHHHHHHHHHHHHHEFHHHHHHHHGHHHHHGGGGGGGGGGGGGFFGG
@M05620:46:000000000-D9D58:1:1101:16679:13255 1:N:0:104
GAATGAATGCAGAAATTGGCAAGATAATACTGCACCGATGGGAAATGATACTATCCTGAAACATGAGCAAATTGACCAGCCTCAGGATGTGAACTCATTTGCTGGAGGTCCCAGGGCTCTTTCAAGATAGTAAAAACAGTGACTTGTACAGCATAATGAAAAACCTAGGCATTGATTTTGAAGACATCAGACACATGCAGAATGAAAAATTTTTCAGAAATGATTTTTCTGGTGAGGTTGACTTCAGAGAA
+
BBABBFFFFFFFGGGFFGGGGGGHHHFHHHHHHCHHGGGGGHFHHHHHHHHHHHHHHHHHHHHGHHGHHFHHHHHHHHGHGHHHHHGHHFHHHHHHHHHHGHHHGHHGGHHHGBFEGHHHHHHHHHGHHGHHGHHGGGHHHHHHHHHHHHHHGHHHHHHHFH0EGHFHHHHHHGEHHHHHGHGFGHGHHHEHHHHHGHHHGHHHHHHGGHFHHHHHHHHHHEBGHHHGHHHGHHGHHHHEGHGGGGFFGGF
@M05620:46:000000000-D9D58:1:1101:12494:13270 1:N:0:104
GAATGAATGCAGAAATTGGCAAGATAATACTGCACCGATGGGAAATGATACTATCCTGAAACATGAGCAAATTGACCAGCCTCAGGATGTGAACTCATTTGCTGGAGGTCCCAGGGCCTTTTCAGATTGTAAAAACAGGGACCTGGACAGCATAATGGAAAACCCTGGCATTTGTTTTGAAGACATTCGACCCCTGGCAAATGAAAAATTTTTCCGAAATGATTTTTTTGGTGAGGTTTAATTCAGAGAAG
+
BBBBBFFFFFFFGGGGGGGGGGGGHHHHGHHHHHHHGGGGGHGHHHHHHHHHHHHHHFFHHHGHHHGGHHHGHHHHHHHHGHHHHHHHHHHHHHHHHHHHHHHHHHHGGFHHHHG11//BF34B4444334BFGH//2///?/B20202//232@222@GHH2C/00?001?111?GH0.>110011111.--...../0<000=CGH.CGHH/0..;CE009;FGG---=..0.99C0/00;/////.;/
@M05620:46:000000000-D9D58:1:1101:2108:13274 1:N:0:104
GAATGAATGCAGAAATTGGCAAGATAATACTGCACCGATGGGAAATGATACTATCCTGAAACATGAGCAAATTGACCAGCCTCAGGATGTGAACTCATTTGCGACTTGTACAGCATAATGAAAAACCTAGGCATTGATTTTGAAGACATCAGACACATGCAGAATGAAAAATTTTTCAGAAATGATTTTTCTGGTGAGGTTGACTTCAGAGAAGATCGGAAGAGCACACGTCTGAACTCCAGTCACTAATG
+
AAABBFFFBFFFGGGGGGGFBFFHHHHGFHFHHFHHGEEGGHHGHHHHHHHHHHHHHFHHHHHHGHHHHGHGHFGHHHHHGHHHHHHHHHHBHHHHFHHHHHEFEGGHHGHHBFHHGHHFGHHHFFGHGHHHHGHFDGHHHGFGHHCCFHGHFHHHHHHHHGHHGGFHFFFHHHHHHHHHFFGFHHHHHHHHHBGFDFHGGEHHHHHHFHFFBGHHHGG?EGFHCHHGHFHHGEFGGGGGFFFGGGGGGG0
@M05620:46:000000000-D9D58:1:1101:9685:13282 1:N:0:104
GAATGAATGCAGAAATTGGCAAGATAATACTGCACCGATGGGAAATGATACTATCCTGAAACATGAGCAAATTGACCAGCCTCAGGATGTGAACTCATTTGCGACTTGTACAGCATAATGAAAAACCTAGGCATTGATTTTGAAGACATCAGACACATGCAGAATGAAAAATTTTTCAGAAATGATTTTTCTGGTGAGGTTGACTTCAGAGAAGATCGGAAGAGCACACGTCTGAACTCCAGTCACTAATG
+
BBCCCFFFFFFFGGGGGFGGGGGHHHHHHHHHHHHHGGGGGHHHHHHHHHHHGHHHHHHHHHHHHHHHHHHHHHHHHHHHGHHHHGGHHGHFHHHHHHHHHHGEFGGHHHHHHHHHHHHHHHHHHGGHHHHHHHHHGHHHHHGHHHGFHHHHHHHHGHHHHHHHHHHHHHHHHHHHHHHHGHHHHHHHHHHHHGFHDGHHHH/FHHHGHHG/GHHGHHGGE.:G//.::C:CBFGB99FF;B0;FFFGFG0
@M05620:46:000000000-D9D58:1:1101:2092:13285 1:N:0:104
GAATGAATGCAGAAATTGGCAAGATAATACTGCACCGATGGGAAATGATACTATCCTGAAACATGAGCAAATTGACCAGCCTCAGGATGTGAACTCATTTGCGACTTGTACAGCATAATGAAAAACCTAGGCATTGATTTTGAAGACATCAGACACATGCAGAATGAAAAATTTTTCAGAAATGATTTTTCTGGTGAGGTTGACTTCAGAGAAGATCGGAAGAGCACACGTCTGAACTCCAGTCACTAATG
+
AABBBFFFFFFFGGGGGGGGGGGHHHHHHHHHHHHHGEGGGHFHHHHHHHHHHHHHHHHHHHHHHHHHHHHHHHHHHHGFGHHHGHHHHGHHHHHHHHHHHHGGGGGHHHHHHGHHHHHHHHHHHGGHHHGHHHHHHHHHHHGHHHHHHHHHHHHHHHHHHHHHHHHHHHHHHHHHHHHHHHHHHHHHHHHHHHHHHHHHGHGHHHHGHHFHHHHHHHGGGGHHHHHHHGHHGGGGGGGGGGGGGGGFGGB
@M05620:46:000000000-D9D58:1:1101:26097:13309 1:N:0:104
GAATGAATGCAGAAATTGGCAAGATAATACTGCACCGATGGGAAATGATACTATCCTGAAACATGAGCAAATTGACCAGCCTCAGGATGTGAACTCATTTGCTGGAGGTCACTCGCTGGCGGTCATCCAGGCCTCTTTCAAGATAGTAAAAACAGTGACTTGTACAGCATAATGAAAAACCTAGGCATTGATTTTGAAGACCCAGGGCTCTTTCAAGATAGTAAAAACAGTGACTTGTACAGCATAATGAA
+
CCCCDFFFFFFFGGGGGGGGGGGHHHHHHHHHHHHHGGGGGHHHHHHHHHHHHHHHHHHHHHHHHHHHHHHHHHHHHHHHGHHHGGHHHHHHHHHHHHHHHHHHHHHGGHHHHHGGGGGGGGGGGHHHHHHHGHHHHHHHHHGHHHHHHHGH?HHHHHHHHHHHHHHHHHHHHHHHHHGGGHHHHHHHHHHHHHHGEHHHHHGEEEEGHHHHHHHHHHH00CFGGFFFGG0BBFFFFFGGGGFFGFFFEFG
@M05620:46:000000000-D9D58:1:1101:26874:13311 1:N:0:104
GAATGAATGCAGAAATTGGCAAGATAATACTGCACCGATGGGAAATGATACTATCCTGAAACATGAGCAAATTGACCAGCCTCAGGATGTGAACTCATTTGCTGGAGGTCCCAGGGCTCTTTCAAGATAGTAAAAACAGTGACTTGTACAGCATAATGAAAAACCTAGGCATTGATTTTGAAGACATCAGACACATGCAGAATGAAAAATTTTTCAGAAATGATTTTTCTGGTGAGGTTGACTTCAGAGAA
+
CCCCCFFFFFFFGGGGGGGGGGGHHHHHHHHHHHHHGGGGGHHHHHHHHHHHHHHHHHHHHHHHHHHHHHHHHHHHHHHHGHHHHHHHHHHGHHHHHHHHHHHHHHHGGHBHECFGEGHHDHFG4?GGHFBGHHHH/GF4GGGEEEH3FHGC2FHF33BBGHHGAGB22@FC2FGFFHHBFD1F?GH1GFHFHHHFBGDDG<1><0GHHFFGHHFFGH0FD0;0;CHHFHC0:;CFG/:CCH09;;CFGG0
@M05620:46:000000000-D9D58:1:1101:24735:13325 1:N:0:104
GAATGAATGCAGAAATTGGCAAGATAATACTGCACCGATGGGAAATGATACTATCCTGAAACATGAGCAAATTGACCAGCCTCAGGATGTGAACTCATTTGCTGGAGGTCCCAGGGCTCTTTCAAGATAGTAAAAACAGTGACTTGTACAGCATAATGAAAAACCTAGGCATTGATTTTGAAGACATCAGACACATGCAGAATGAAAAATTTTTCAGAAATGATTTTTCTGGTGAGGTTGACTTCAGAGAA
+
BCCCCFFFFFFFGGGGGGGGGGGHHHHHHHHHHHHHGGGGGHHHHHHHHHHHHHHHHHHHHHHHHHHHHHHHHHHHHHHHGHHHHHHHHHGHHHHHHHHHHHHHHHHGGHHHHHGGGHHHHHHHHHHHHHHHHHHHGHHHHHHHHHHHHHHHHHHHHHHHHHHGGHHHHHHHHHHHHHHHGHHHHHHHHHHHHHHHHHHHHHHHHHHHHHHHHHHHHHHHHHHHHHHHHHHHHHHHHHHHHHGGGGGGGGG
@M05620:46:000000000-D9D58:1:1101:24751:13330 1:N:0:104
GAATGAATGCAGAAATTGGCAAGATAATACTGCACCGATGGGAAATGATACTATCCTGAAACATGAGCAAATTGACCAGCCTCAGGATGTGAACTCATTTGCTGGAGGTCCCAGGGCTCTTTCAAGATAGTAAAAACAGTGACTTGTACAGCATAATGAAAAACCTAGGCATTGATTTTGAAGACATCAGACACATGCAGAATGAAAAATTTTTCAGAAATGATTTTTCTGGTGAGGTTGACTTCAGAGAA
+
CCCCCFFFFFFFGGGGGGGGGGGHHHHHHHHHHHHHGGGGGHHHHGHHHHHHHHHHHHGHHHHHHHHHHHHHHHHHHHHHGHHHHHHHHGHHHHHHHHHHHHHHHHHGGHFH3F1E1EGHFHGG4EG3FF44BFHH/G2?F3F?BGH3FHGF2?GFD333FHHA/=222=2=2>FDDFGD/11GCFFFFGH1GHHCDB11F01FD0DGHFCGHHHFBH0CD0<:0CGHHHF0;CCCGCGB/CBGG000:/C
@M05620:46:000000000-D9D58:1:1101:4703:13341 1:N:0:104
GAATGAATGCAGAAATTGGCAAGATAATACTGCACCGATGGGAAATGATACTATCCTGAAACATGAGCAAATTGACCAGCCTCAGGATGTGAACTCATTTGCTGGAGGTCCCAGGGCTCTTTCAAGATAGTAAAAACAGTGACTTGTACAGCATAATGAAAAACCTAGGCATTGATTTTGAAGACATCAGACACATGCAGAATGAAAAATTTTTCAGAAATGATTTTTCTGGTGAGGTTGACTTCAGAGAA
+
CCCCCFFFFFFFGGGGGGGGGGGGHHHHHHHHHHHHGFGGGHHHHHHHHHHHHHHHHHHHHHHHHHHHHHHGHHHHHHHHGHHHHHGHHHHHHHHHHHHHHHHHHGHGGHHHHHGGGHHHHHHHHHHHHHHHHHHHGHHHHHHHHHHHHHHHHHHHHHHHHH0CGHHHHHHHHHHHHHHHGHHHHHHHHGHHHHHHHHHHHGHHHHHHHHHHHGGHHFFHHHFHHHHHHHHHHHGHHHHHHHGGGGGGGGF
@M05620:46:000000000-D9D58:1:1101:4697:13357 1:N:0:104
GAATGAATGCAGAAATTGGCAAGATAATACTGCACCGATGGGAAATGATACTATCCTGAAACATGAGCAAATTGACCAGCCTCAGGATGTGAACTCATTTGCTGGAGGTCCCAGGGCTCTTTCAAGATAGTAAAAACAGTGACTTGTACAGCATAATGAAAAACCTAGGCATTGATTTTGAAGACATCAGACACATGCAGAATGAAAAATTTTTCAGAAATGATTTTTCTGGTGAGGTTGACTTCAGAGAA
+
BCCCBFFFFFFFGGGGGGGGGGGHHHHHHHHHHHHHGEGGGHHHHHHHHHHHHHHHHHHHHHHHHHHHHHHHHHHHHHHHGHHHHHHHHHHHHHHHHHHHHHHHGHHGGHBH3@FG?0/BFH4?GG3???F4FHHH?/?BF??4F??BB33B2?3FF?FHHHHGGB=>GC2@GDFDGHHD/F=100=11<110<0<11111>1<1DHHHFHHHHCDD0DGD00:CGHH/00C;/0;G:G//00;90000/;
@M05620:46:000000000-D9D58:1:1101:24538:13364 1:N:0:104
GAATGAATGCAGAAATTGGCAAGATAATACTGCACCGATGGGAAATGATACTATCCTGAAACATGAGCAAATTGACCAGCCTCAGGATGTGAACTCATTTGCTGGAGGTCCCAGGGCTCTTTCAAGATAGTAAAAACAGTGACTTGTACAGCATAATGAAAAACCTAGGCATTGATTTTGAAGACATCAGACACATGCAGAATGAAAAATTTTTCAGAAATGATTTTTCTGGTGAGGTTGACTTCAGAGAA
+
BBBBBFFFFFFFGGFGGGGGGGGHHHHHFHHHGHHHGCGGGHHHHHHHHHHHHHHHHHHHHHGHHHGHGHHHHHHHHHHHGHHHGHFGHHHHHHHHFHHHHHHHHHHGGHGHHHGGGHHHHHHHHGHHHHFHHHHHGHHHHHHHHHHHHHHHHHHHHHHHHHHGGHHGHHHHHHGHHGHHGHHHHHHHHHHGHHGHHHHHFGHHHHHHHHHHHHHHHFHHHHHHHHHHHHHHHHFHHHHHGHGGGGGGGGG
@M05620:46:000000000-D9D58:1:1101:20813:13368 1:N:0:104
GAATGAATGCAGAAATTGGCAAGATAATACTGCACCGATGGGAAATGATACTATCCTGAAACATGAGCAAATTGACCAGCCTCAGGATGTGAACTCATTTGCTGGAGGTCCCAGGGCTCTTTCAAGATAGTAAAAACAGTGACTTGTACAGCATAATGAAAAACCTAGGCATTGATTTTGAAGACATCAGACACATGCAGAATGAAAAATTTTTCAGAAATGATTTTTCTGGTGAGGTTGACTTCAGAGAA
+
CBCCCFFFFFFFGGGGGGGGGGGHHHHHHHHHHHHHGGGGGFHHHHHHHHHHHHHHHHHHHHHHHHHHHHHHHHGHHHHHGHHHHHHHGHHHHHHHHHHHHHHHHHHGGHHHHHGGGGHHHHFFHGHHHGHFHHHHGGHHHHHHHHHFHHHHHHGHHHGHHHHGGHHHHHHGHHHHHHHGGHHHHHHHHHHHHHHFHHHGGHHHHHHHHHHHHHHHHHFHHHHHFGHHFHHHHHEFAGHFHHEGGGGGGGG
@M05620:46:000000000-D9D58:1:1101:19582:13369 1:N:0:104
GAATGAATGCAGAAATTGGCAAGATAATACTGCACCGATGGGAAATGATACTATCCTGAAACATGAGCAAATTGACCAGCCTCAGGATGTGAACTCATTTGCTGGAGGTCCCAGGGCTCTTTCAAGATAGTAAAAACAGTGACTTGTACAGCATAATGAAAAACCTAGGCATTGATTTTGAAGACATCAGACACATGCAGAATGAAAAATTTTTCAGAAATGATTTTTCTGGTGAGGTTGACTCGAGAAGA
+
CCCCCFFFFFFFGGGGGGGGGGGHHHHHHHHHHHHHGGGGGHHHHHHHHHHHGHHHHHHHHHEHHHHHHHGGHHHHHHHHGHHGHGBGGBFGGHFHHHHHFHHHFHHGGHHHHHGGGHHHHHHHHHFHHHHHHFHHGHHHHHHHHHHHHHHHHHHHHHGHHHHGGHHHHHHGHHHHHHHHGHHGHHHHHFFHCHHHHHHHHHHHHHGHHHHHHHHHHHHHHHHHHHHHHHHGHHHHGHHGHHGGGEGEGGF
@M05620:46:000000000-D9D58:1:1101:27202:13396 1:N:0:104
GAATGAATGCAGAAATTGGCAAGATAATACTGCACCGATGGGAAATGATACTATCCTGAAACATGAGCAAATTGACCAGCCTCAGGATGTGAACTCATTTGCTGGAGGTCCCAGGGCTCTTTCAAGATAGTAAAAACAGTGACTTGTACAGCATAATGAAAAACCTAGGCATTGATTTTGAAGACATCAGACACATGCAGAATGAAAAATTTTTCAGAAATGATTTTTCTGGTGAGGTTGACTTCAGAGAA
+
BCBCCFFFFFFFGGGGGGGGGGGHHHHHHHHHHGHHGGGGGGHHHHHHHHHHHHHHHHFHHHHHHHGHHHHHHHHHHHHHGHHHHGHHHGHEHHHHHHHHHHHHHHHGGHHHHHGGGHHHHHHHHHHHHHHHGHHHGHHHHGHHHHHHHHHHHHHHHHHHHGHGGHHHHHHHHHHHHHHHGHHHHGGHHHHHHHHGHGHHHHHHHGHHGHHHHHHHHHHHHHGHHHHGHHHGHHHHHHHHHHGGGGGGGGG
@M05620:46:000000000-D9D58:1:1101:18730:13437 1:N:0:104
GAATGAATGCAGAAATTGGCAAGATAATACTGCACCGATGGGAAATGATACTATCCTGAAACATGAGCAAATTGACCAGCCTCAGGATGTGAACTCATTTGCGACTTGTACAGCATAATGAAAAACCTAGGCATTGATTTTCCCAGGGCTCTTTCAAGATAGTAAAAACAGTGACTTGTACAGCATAATGAAAAACCTAGGCATTGATTTTGAAGACATCAGACACATGCAGAATGAAAAATTTTTCAGAA
+
CBCCCFFFFFFFGGGGGGGGGGGHHHHHHHHHHHHHGGGGGHHHHHHHHHHHHHHHHHHHHHHHHHHHHHGHHHHHHHHHGHHHHHHHHGHHHHHHHHHHHHGFGGGHHHHHHGHHHHHHHHHHHGGHHHHHHHHHHHHHHHHHHHGGGHHHHHHHHHHHHHHHGHHHGHHHHHHHHHHHHHHHHHHHHHHHHHHGGHHHHHHHHHGHHHHHGHHHHHHHHHHHHHHHHHHHHHHHHHGGGGGGGGGHHGG
@M05620:46:000000000-D9D58:1:1101:7059:13454 1:N:0:104
GAATGAATGCAGAAATTGGCAAGATAATACTGCACCGATGGGAAATGATACTATCCTGAAACATGAGCAAATTGACCAGCCTCAGGATGTGAACTCATTTGCTGGAGGTCCCAGGGCTCTTTCAAGATAGTAAAAACAGTGACTTGTACAGCATAATGAAAAACCTAGGCATTGATTTTGAAGACATCAGACACATGCAGAATGAAAAATTTTTCAGAAATGATTTTTCTGGTGAGGTTGACTTCAGAGAA
+
BABCCFFFFFFFGGGGGGGGGGFHHHHHHGHHHHHHFAEGGFFHHHHHHHHHHHGHHHHFHHHHHHHHHHHHHHGHHHHHGHHHGGGHHHHHHHHHHHHHHHHHHHHGGHHHHHGGGHHHHHHHHHHHHHHHHHHHGHHHHHGHHHHHHHHHHHHHHHHHHHHGGHHHHHHGHHHHHHHHGHHHGHHFHHHHGHHHHHHHHHHHHHHHHGHHHHGHHHHHHHHHHHHHGHHHGHGHHHHHHHGGGGGGGGG
@M05620:46:000000000-D9D58:1:1101:4124:13463 1:N:0:104
GAATGAATGCAGAAATTGGCAAGATAATACTGCACCGATGGGAAATGATACTATCCTGAAACATGAGCAAATTGACCAGCCTCAGGATGTGAACTCATTTGCGACTTGTACAGCATAATGAAAAACCTAGGCATTGATTTTCCCAGGGCTCTTTCAAGATAGTAAAAACAGTGACTTGTACAGCATAATGAAAAACCTAGGCATTGATTTTGAAGACATCAGACACATGCAGAATGAAAAATTTTTCAGAA
+
CBCCCFFFFFFFGGGGGGGGGGGHHHHHGHHHHHHHGFGGGHHHHHHHHHHHHHHHHHHHHHHHHHHHHHHGHGHHHHHHGHHHHHHHHHHHHHHHHHHHHHGEGGGHHHHHHHHHHHHHGHGHHGGHHHFHHHHHHHHHHHHHHHGGGHGHHGHHHHHHHHHHHHHHGHGGHHHHHHHGHHHHHHHHHGFHHGHGGHHHHHHHHGBGHHHHGHHHHHHHFFHHHHHHHHHHGHHHGHGGGGGGGGGGGGG
@M05620:46:000000000-D9D58:1:1101:10064:13470 1:N:0:104
GAATGAATGCAGAAATTGGCAAGATAATACTGCACCGATGGGAAATGATACTATCCTGAAACATGAGCAAATTGACCAGCCTCAGGATGTGAACTCATTTGCTGGAGGTCACGGGGCTATCCAGGCCTCTTTCAAGCTGGTAAATACAGTGAATTGTAAAGCATAGTGAAATAGCTTGTCAATACTTTTGAAACCTTCAGACACATGCATTTTGAAGAATTTTTTTTTCTTGAGTTTTTTGGTTCGGATGA
+
BABBBFFFFFFFGGGGFGGGGGGGHHHHHHHHHHHHGCEGGHHHHHHHHGHH5FHHHHHGHHHHHFHHHHHHHFHHHHGHGHHHGGCHHGHHHHHHHHHHHHHHFGHGEHCE11>E?/0B33433//B03B44BB3???22B333?2B32@22@>2F22@2<@>22<<11?1111@1<01?11111>11<F111001<FGDC//<000<000=0.=0;/CB0:G----/09;00;9;F.---:./-;.9:;
@M05620:46:000000000-D9D58:1:1101:6657:13500 1:N:0:104
GAATGAATGCAGAAATTGGCAAGATAATACTGCACCGATGGGAAATGATACTATCCTGAAACATGAGCAAATTGACCAGCCTCAGGATGTGAACTCATTTGCTGGAGGTCCCAGGGCTCTTTCAAGATAGTAAAAACAGTGACTTGTACAGCATAATGAAAAACCTAGGCATTGATTTTGAAGACATCAGACACATGCAGAATGAAAAATTTTTCAGAAATGATTTTTCTGGTGAGGTTGACTTCAGAGAA
+
BBCCBFFFFFFFGGGGGGGGGGGHHHHHHHHHHHHHGEEGGHHHHHHHGGHHHHHHHHHHHHGHHHHHHHHHHHHHGHHHGHHHGHGGHHHHHHHHHHHHHHHHHHHGGHHGHHGGGHHHGHHGHHHHHHHHHHHHGHHHHHHHHHHHHHHHHHGHHHHHHHHGGHHHHHHHHHHHHHHHGHHHHHHHHHHHHHHHHHHHHHHHHHHHHHHHHHHHHHHGHHHHHHHHHHHHHHHHHHHHHHGGGGGGGGG
@M05620:46:000000000-D9D58:1:1101:12649:13507 1:N:0:104
GAATGAATGCAGAAATTGGCAAGATAATACTGCACCGATGGGAAATGATACTATCCTGAAACATGAGCAAATTGACCAGCCTCAGGATGTGAACTCATTTGCTGGAGGTCCCAGGGCTCTTTCAAGATAGTAAAAACAGTGACTTGTACAGCATAATGAAAAACCTAGGCATTGATTTTGAAGACATCAGACACATGCAGAATGAAAAATTTTTCAGAAATGATTTTTCTGGTGAGGTTGACTTCAGAGAA
+
CCCCCFFFFFFFGGGGGGGGGGGHHHHHHHHHHHHHGGGGGHHHHHHHHHHHHHHHHHHHHHHHHHHHHHHHHHHHHHHHGHHHHHHHHHHHHHHHHHHHHHHHHHHGGHHHHHGGGHHHHHHHHHHHHHHIHHHHGHHHHHHHHHHHHHHHHHHHHHHHHHHGGHHHHHHHHHHHHHHHGHHHHHHHHHHHHHHHHHHHHHHGHHHHHHHHHHHHHHHHHHHHHHHHHHHHHHHHGHHHHHGGHHGGGGG
@M05620:46:000000000-D9D58:1:1101:18323:13512 1:N:0:104
GAATGAATGCAGAAATTGGCAAGATAATACTGCACCGATGGGAAATGATACTATCCTGAAACATGAGCAAATTGACCAGCCTCAGGATGTGAACTCATTTGCTGGAGGTCCCAGGGCTCTTTCAAGATAGTAAAAACAGTGACTTGTACAGCATAATGAAAAACCTAGGCATTGATTTTGAAGACATCAGACACATGCAGAATGAAAAATTTTTCAGAAATGATTTTTCTGGTGAGGTTGACTTCAGAGAA
+
BBBBBFFFFFFFGGGGGGGGGGGHHHGHHHHHHHHHGFGGGHHHGGHHHHHHHHHHHHHHHHHHHHHHHHHHHHHHHHHHGHHHHHHHHHHHGHHHHHHHHHHHHHHGGHHHHHGGGHHHHHHHHHHHHHHHHHHHGHHHHHHHHHHHHHHHGHHGHHHHHHHGGHHHHHHHHHGHHHHHGHHGHGHHHHHHGHHHHHHHHHHHHHHHHHHHHHHHHHFHHHFHHHHHHHHHHHHHHHHHHGGGGGGGGGG
@M05620:46:000000000-D9D58:1:1101:18330:13529 1:N:0:104
GAATGAATGCAGAAATTGGCAAGATAATACTGCACCGATGGGAAATGATACTATCCTGAAACATGAGCAAATTGACCAGCCTCAGGATGTGAACTCATTTGCTGGAGGTCCCAGGGCTCTTTCAAGATAGTAAAAACAGTGACTTGTACAGCATAATGAAAAACCTAGGCATTGATTTTGAAGACATCAGACACATGCAGAATGAAAAATTTTTCAGAAATGATTTTTCTGGTGAGGTTGACTTCAGAGAA
+
BBBBBFFFFFFFGGGGGGGGGGGHHHHHHHHHHHHHGGGGGHHHHHHHHHHHHHHHGGHHHHHHFHHHHHHHHHHHHHHHGHHHHHHHHGHHHHHHHHHHHHHHHHHGGHHHGHGGGHHHHHHHHHHHHHHHHHHHGHHHHHHHHHHHHHHHHHHHHHHHHHHGGHHHHHHHHHHHHHHHGHHHHHHGHHHHHHHHHHHHHHHGHHHHHHHHHHHHHHHHHHGHHHHHHHHHHHHHHHHHHHGGGGGGGGG
@M05620:46:000000000-D9D58:1:1101:25517:13572 1:N:0:104
GAATGAATGCAGAAATTGGCAAGATAATACTGCACCGATGGGAAATGATACTATCCTGAAACATGAGCAAATTGACCAGCCTCAGGATGTGAACTCATTTGCTGGAGGTCCCAGGGCTCTTTCAAGATAGTAAAAACAGTGACTTGTACAGCATAATGAAAAACCTAGGCATTGATTTTGAAGACATCAGACACATGCAGAATGAAAAATTTTTCAGAAATGATTTTTCTGGTGAGGTTGACTTCAGAGAA
+
BBCBCFFFFFFFGGGGGGGGGGGFHHHHHHHHHHHHGGGGGHHHHHHFHHHHHHHHHHHGHHHHHHHHHHHHHHHHHHGHGHHHHHHHHHHGHHHHHHHHHHHHHHHGGHFHBFGGAC??FHF4HH3FFFGFHHGHECFGFBD4GGHGE3DG23BGFHHHHGHFGBCDHH2<GFFFHHHH/GFGFFFGFFFCCG<1>11<<GFF1GHHHGHHHHFFH0GHGFGFGHHHFFCH:/0GGFGGFGFGF0FBB/F
@M05620:46:000000000-D9D58:1:1101:16585:13607 1:N:0:104
GAATGAATGCAGAAATTGGCAAGATAATACTGCACCGATGGGAAATGATACTATCCTGAAACATGAGCAAATTGACCAGCCTCAGGATGTGAACTCATTTGCTGGAGGTCCCAGGGCTCTTTCAAGATAGTAAAAACAGTGACTTGTACAGCATAATGAAAAACCTAGGCATTGATTTTGAAGACATCAGACACATGCAGAATGAAAAATTTTTCAGAAATGATTTTTCTGGTGAGGTTGACTTCAGAGAA
+
BBCCCFFFFFFFGGGGGGGGGGGHHHHHHHGHHHHHGGGGGGGHHHHHHHHHHHHHHHHHHHHGHHHGHHHHHGHHHHHHGHHHHHHHHFHHGHHHHHHHHHHHGHHGGHHHGHGGGHGHHHHHHHGHHHHHHHHHGHHHHHHHHHHHHHHHHHHHHHHHGHHGGHHHGHHHHHGHHHHHGHHHHGHHHHHHHHHHHHHHHGHHHHHGHHHHHHHHHHHFHHHHGHHFHHHHHHHHHHHHHHGGGGGGGGF
@M05620:46:000000000-D9D58:1:1101:10982:13619 1:N:0:104
GAATGAATGCAGAAATTGGCAAGATAATACTGCACCGATGGGAAATGATACTATCCTGAAACATGAGCAAATTGACCAGCCTCAGGATGTGAACTCATTTGCTGGAGGTCCCAGGGCTCTTTCAAGATAGTAAAAACAGTGACTTGTACAGCATAATGAAAAACCTAGGCATTGATTTTGAAGACATCAGACACATGCAGAATGAAAAATTTTTCAGAAATGATTTTTCTGGTGAGGTTGACTTCAGAGAA
+
CCCCCFFFFFFFGGGGGGGGGGGHHHHHHHGHHHHHGGGGEHHHHHHHHHHHHHHHHHHGHHGGHHHHHHHHGHHHHHHHGHHHFHGHGFGHGHHHHHHGHHHGGGHGGHHHHHGGGHHHHHHHHHHHHHHHHHHHGHHHHGHHHHHHHHHGHHHFHHHHHHHGGHHHHHHGHHHHHHHHGEHHHHHHHHHHHHHHHHGHHHHHHHHHHHHHHHHHHHHHHGHHHHHHHHHHGHHHGHHGHHGGGGGGGGF
@M05620:46:000000000-D9D58:1:1101:19480:13676 1:N:0:104
GAATGAATGCAGAAATTGGCAAGATAATACTGCACCGATGGGAAATGATACTATCCTGAAACATGAGCAAATTGACCAGCCTCAGGATGTGAACTCATTTGCTGGAGGTCCCAGGGCTCTTTCAAGATAGTAAAAACAGTGACTTGTACAGCATAATGAAAAACCTAGGCATTGATTTTGAAGACATCAGACACATGCAGAATGAAAAATTTTTCAGAAATGATTTTTCTGGTGAGGTTGACTTCAGAGAA
+
BBBBBFFFFFFFGGGGGFGGGGGHHHHHHHHHHHHHGGGGGHHHHHHHHHHHHHHHHHHHHHHHHHHHHHHHHHHHHHHHGHHGHHHHHHHHHHHHHHHHHHHHHHHGGHHHHHGGGHHHHHHHHHHHHHHHHHHHGHHHHHHHHHHHHHHHHHHHHHHHHHHGGHGHHHHHHHHHHHHHGHHHHHHHHGHHHHHHHHHHGHHHHHHGFHHHHHHHHHHGHHHHHHHHHHHHHGHHHHHHHHGGGGGGGGF
@M05620:46:000000000-D9D58:1:1101:2850:13689 1:N:0:104
GAATGAATGCAGAAATTGGCAAGATAATACTGCACCGATGGGAAATGATACTATCCTGAAACATGAGCAAATTGACCAGCCTCAGGATGTGAACTCATTTGCTGGAGGTCCCAGGGCTCTTTCAAGATAGTAAAAACAGTGACTTGTACAGCATAATGAAAAACCTAGGCATTGATTTTGAAGACATCAGACACATGCAGAATGAAAAATTTTTCAGAAATGATTTTTCTGGTGAGGTTGACTTCAGAGAA
+
A>3AADFFFFFFFBFGGGFGGGFGHHCHGGHGGFHHAAEGEHCGAGGGGGHGHHGGEGHGGHEGHFGGEEEGHHFGFBGGFHHHGFB@BBGDFFGGHHFHGFFGFGHGGFDADGFE1F/?FHGHHFDD4?4?FFHFFEHFGHFHHH3?BGDBCFHHHHHHHHHDF<CGB@GGHGDDGHHGGFHFGHHFGHF1FHHGH<D<1CFF1DFHHFFHHHGHFDGHHHBFHHHH/;CF0:::F:CGG:BFBFG0C/9
@M05620:46:000000000-D9D58:1:1101:5520:13706 1:N:0:104
GAATGAATGCAGAAATTGGCAAGATAATACTGCACCGATGGGAAATGATACTATCCTGAAACATGAGCAAATTGACCAGCCTCAGGATGTGAACTCATTTGCTGGAGGTCACTCGCTGGCGGTCATCCAGGCCTCTTTCAAGATAGTAAAAACAGTGACTTGTACAGCATAATGAAAAACCTAGGCATTGATTTTGAAGACCCAGGGCTCTTTCAAGATAGTAAAAACAGTGACTTGTACAGCATAATGAA
+
CCCCCFFFFFFFGGGGGGGGGGGHHGHHHHHHHHHHEEEGGHHHHHHHHGHHGHHHHHHHHHHHHHHHHHHHHHHHHHHHGHHHGHGHHGHGHHHHHHHHHHHHHHHGGHHHHGGGGGGGGGEGGHHHHHHHGHHHHHHHHHHHHHHHHHHHGHHHHHHHHHGHHHHHHHHHGHHHHHHGGHHHGHHHHHHHHHHHGHHGHHHHHGGGHHHHHHHHHHHHGFGGFGFGGF;FGFFGGGGGGGGGGGGGGGG
@M05620:46:000000000-D9D58:1:1101:5561:13772 1:N:0:104
GAATGAATGCAGAAATTGGCAAGATAATACTGCACCGATGGGAAATGATACTATCCTGAAACATGAGCAAATTGACCAGCCTCAGGATGTGAACTCATTTGCTGGAGGTCCCAGGGCTCTTTCAAGATAGTAAAAACAGTGACTTGTACAGCATAATGAAAAACCTAGGCATTGATTTTGAAGACATCAGACACATGCAGAATGAAAAATTTTTCAGAAATGATTTTTCTGGTGAGGTTGACTTCAGAGAA
+
AAABAFFFFFFFBFGGFFBEF4FFFDDGFH5FFGHHEECFEFEGHHFD5GHHHHHHGHHHHHFHHFGFDC3AFFGHFGFFGHHEFG33FGHHHHGHBGGFFHDGEGHDGFFHHHGGGHHHHHGFHHHFHFEGHHHFFHFEDHHFGHFFHGHHHFHHHHGH1FHFFFFFFFHFGFHHHHHHGHHHHFHHHBHHHHHHHHHGHHGFFGGHHHHHGHHGHGHHFHFGGHCCFFFCHF0CGGHCHHG09CFBFBF
@M05620:46:000000000-D9D58:1:1101:2954:13778 1:N:0:104
GAATGAATGCAGAAATTGGCAAGATAATACTGCACCGATGGGAAATGATACTATCCTGAAACATGAGCAAATTGACCAGCCTCAGGATGTGAACTCATTTGCTGGAGGTCCCAGGGCTCTTTCAAGATAGTAAAAACAGTGACTTGTACAGCATAATGAAAAACCTAGGCATTGATTTTGAAGACATCAGACACATGCAGAATGAAAAATTTTTCAGAAATGATTTTTCTGGTGAGGTTGACTTCAGAGAA
+
AA?A3FFF@FDFGGGFFFGGGGGHHBFGDGHGFHHHGAEGGDFCEFFFGFGHBGHHHBGFGFBF3GFF3F3BF5DFHBGEEGFGEHHFGFGDHGGHFFHHHHDEFCC1EFH1DGFFGEHHHFGEHH3FGHHDFFGGFEHHHFHFFHGHHEGHHFHHFGFFGHHGGGFGFGHFHFDDDFGHGHHHFFGDHHFGGHHCHGFFHHHGGFHH.GHD<DHHHDGHFF0CG:CCCGF0:/;.:CCCCGEFFFGBFFG
@M05620:46:000000000-D9D58:1:1101:9352:13799 1:N:0:104
GAATGAATGCAGAAATTGGCAAGATAATACTGCACCGATGGGAAATGATACTATCCTGAAACATGAGCAAATTGACCAGCCTCAGGATGTGAACTCATTTGCTGGAGGTCCCAGGGCTCTTTCAAGATAGTAAAAACAGTGACTTGTACAGCATAATGAAAAACCTAGGCATTGATTTTGAAGACATCAGACACATGCAGAATGAAAAATTTTTCAGAAATGATTTTTCTGGTGAGGTTGACTTCAGAGAA
+
BAABBFFFFFFFGFGGGGGGFFGHHHHHHGHHHGHHGGFGGHGHHHHGHHHHFHHHFGHBFGHFGGHHHHGHHHEHHGHHGHHFHHHHHHHHHHHHHHHHHGHHHGHGGHHHEGGGGHGHHHHHBHEHHEHHFHHHCHHGHBGHHHHGHGHHHHGGHHBBDFFDGHEFHFGHHHGBGHHHFFFBFFGHFFFHHGHHGGBFGFFBGBDDGHHFHHHHHGFHHEF0:GHHHEFB:G0CGH/CGFFGFBFBBFB
@M05620:46:000000000-D9D58:1:1101:28479:13806 1:N:0:104
GAATGAATGCAGAAATTGGCAAGATAATACTGCACCGATGGGAAATGATACTATCCTGAAACATGAGCAAATTGACCAGCCTCAGGATGTGAACTCATTTGCTGGAGGTCCAAGGGCTCTTTCAAGATAGTAAAAACAGTGACTTGTACAGCATAATGAAAAACCTAGGCATTGATTTTGAAGACATCAGACACATGCAGAATGAAAAATTTTTCAGAAATGATTTTTCTGGTGAGGTTGACTTCAGAGAA
+
CCCCCFFFFFFFGGGGGGGGGGFGHHHHHHHHHHHHGGGGEHHHHHHHHHHHHHHHHHHHHHHHHHHHHHHHHHHHHHHHGHHHHHHHHGHHHHHHHHHHHHHHHHHGGHHHHHGGGHHHHHHHHHHHHHHHHHHHGHHHHHHHHHHHHHHHHHHHHHHHHHHGGHHHHHHGHHHHHHHHGHHHHGHHHHHHHHHHHHHHGHHHHHHHHHHHHHHHHHHHGHHHHHHHHHHHGHHHHHHHHHHGGGGGGGG
@M05620:46:000000000-D9D58:1:1101:8283:13813 1:N:0:104
GAATGAATGCAGAAATTGGCAAGATAATACTGCACCGATGGGAAATGATACTATCCTGAAACATGAGCAAATTGACCAGCCTCAGGATGTGAACTCATTTGCTGGAGGTCCCAGGGCTCTTTCAAGATAGTAAAAACAGTGACTTGTACAGCATAATGAAAAACCTAGGCATTGATTTTGAAGACATCAGACACATGCAGAATGAAAAATTTTTCAGAAATGATTTTTCTGGTGAGGTTGACTTCAGAGAA
+
CCCBCFFFFFFFGGGGGGGGGGGHHHHHHHHHHHHHGFGGGHHHHHHHHFHHHHHHHHHHHHHHHHHHHHHGHHHHHHHHGHHHHHHHHHHHHHHHHHHHHHHHHHHGGHHHHHGGGHHHHHHHHHHHHHFHHHHHGHHHHHHHHHHHGHHHHHHHHHHHGHFGGGHHHHHHEHHHHHHHGHHHGHHGHHHHHHHHHHHHHHHHHHHHHHHHHHHHHHHHHHHHHHHHHHHHHHHHHHHHHHGGGGGGGGG
@M05620:46:000000000-D9D58:1:1101:5080:13835 1:N:0:104
GAATGAATGCAGAAATTGGCAAGATAATACTGCACCGATGGGAAATGATACTATCCTGAAACATGAGCAAATTGACCAGCCTCAGGATGTGAACTCATTTGCTGGAGGTCCCAGGGCTCTTTCAAGATAGTAAAAACAGTGACTTGTACAGCATAATGAAAAACCTAGGCATTGATTTTGAAGACATCAGACACATGCAGAATGAAAAATTTTTCAGAAATGATTTTTCTGGTGAGGTTGACTTCAGAGAA
+
CCCCCFFFFFFFGGGGGGGGGGGHHHHHHHHHHHHHGEGGGHHHHHHHHHHHHHHHHGHHHHHHHHHHHHHHHHHHHHHHGHHHHHGHHGHHHHHHHHHHHHHHHHHGGHHHHHGGGHHHHHHHHHGHHHHHHHHHGHHHHHHHHHHHHHHHHHHHHHHHHHHGGHHHHHHHGHHHHHHHGHHHHHHHHHHHHHHHHHHHHHGHHHHHHHHHHHHHHHHHHHHHHHHHHHHHHHHHHHHHHHGGGGGGGGF
@M05620:46:000000000-D9D58:1:1101:5062:13843 1:N:0:104
GAATGAATGCAGAAATTGGCAAGATAATACTGCACCGATGGGAAATGATACTATCCTGAAACATGAGCAAATTGACCAGCCTCAGGATGTGAACTCATTTGCTGGAGGTCCCAGGGCTCTTTCAAGATAGTAAAAACAGTGACTTGTACAGCATAATGAAAAACCTAGGCATTGATTTTGAAGACATCAGACACATGCAGAATGAAAAATTTTTCAGAAATGATTTTTCTGGTGAGGTTGACTTCAGAGAA
+
B3ABCFFFFFFFGGGGGGGGGGGHHHHHHHHHHHHHGEGGGHHHHHHHHHHHHHHHGHHHHHHHHHGHFHHHHHHHHHHHGHHHHHHHHHHHHHHHHHHHHHHHHHHGGHFHHHGGGHHHHHHHHHHHHHHHHHHHGHHHHHHHHHHHHHGHHHHHHHHHHHHGGHHHHHHHHHHHHHHHGHHGHFGGHFHHGHHHHHHHHHHHHHGFHHHHHHGHGHHHHGHHHGHHHHHHHHBGHHHHHHGGGEFFFG/
@M05620:46:000000000-D9D58:1:1101:17207:13857 1:N:0:104
GAATGAATGCAGAAATTGGCAAGATAATACTGCACCGATGGGAAATGATACTATCCTGAAACATGAGCAAATTGACCAGCCTCAGGATGTGAACTCATTTGCTGGAGGTCCCAGGGCTCTTTCAAGATAGTAAAAACAGTGACTTGTACAGCATAATGAAAAACCTAGGCATTGATTTTGAAGACATCAGACACATGCAGAATGAAAAATTTTTCAGAAATGATTTTTCTGGTGAGGTTGACTTCAGAGAA
+
CCDDDFFFFFFFGGGGGGGGGGGHHHHHHHHHHHHHGGGGGHHHHHHHHHHHHHHHHHHHHHHHHHHHHHHHHHHHHHHHGHHHHHHHHHHHHHHHHHHHHHHHHHHGGHHHHHGGGHHHHHHHHHHHHHHHHHHHGHHHHHHHHHHHHHHHHHHHHHHHHHHGGHHHHHHHHHHHHHHHGHHHHHHHHHHHHHHHHHHHHHHHHHHHHHGHHHHHHFHHHHHHHHHHHHHHHHHHHHHHHHGGGGGGGGF
@M05620:46:000000000-D9D58:1:1101:7731:13877 1:N:0:104
GAATGAATGCAGAAATTGGCAAGATAATACTGCACCGATGGGAAATGATACTATCCTGAAACATGAGCAAATTGACCAGCCTCAGGATGTGAACTCATTTGCGACTTGTACAGCATAATGAAAAACCTAGGCATTGATTTTGAAGACATCAGACACATGCAGAATGAAAAATTTTTCAGAAATGATTTTTCTGGTGAGGTTGACTTCAGAGAAGATCGGAAGAGCACACGTCTGAACTCCAGTCACTAATG
+
CCCCCFFFFFFFGGGGGGGGGGGHHHHHHHHHHHHHGFGGGHHHHHHHHHHHHHHHHHHHHHHHHHHHHHHHHHHHHHHHGHHHHHHHHHHHHHHHHHHHHHGEGGGHHHHGHHGHHHHHHHHHHGGHHHGHHHHHHHHHHHGFHGHHHHHHHHHHFHHHHHHHHHHHGHHHHHHHHGHHHHHGFHHGHHHHHHHHFGHHHHFHHHHHHFFFHHHHHHGGEGHHHFCFHCGHGGGGGGGGGGGFFGGGGGB
@M05620:46:000000000-D9D58:1:1101:14260:13891 1:N:0:104
GAATGAATGCAGAAATTGGCAAGATAATACTGCACCGATGGGAAATGATACTATCCTGAAACATGAGCAAATTGACCAGCCTCAGGATGTGAACTCATTTGCGACTTGTACAGCATAATGAAAAACCTAGGCATTGATTTTCCCAGGGCTCTTTCAAGATAGTAAAAACAGTGACTTGTACAGCATAATGAAAAACCTAGGCATTGATTTTGAAGACATCAGACACATGCAGAATGAAAAATTTTTCAGAA
+
CCCCCFFFFFFFGGGGGGGGGGGHHHHHHHHHHHHHGGGGGHHHHHHHHHHHHHHHHHHHHHHHHHHHHHHHHHHHHHHHGHHHHHHHHGGGHHHHHHHHHHGGGGGHHHHHHHHHHHHHHHHHHGGHHHHHHHHHHHHHHHHHHHGGGHHHHHHHHHHHHHHHHHHHGHH=GHHGHHHHHHHHHHHHHHHHHHHGGHHHHHHHHHHHHHHHGHHHHHHHHHGHHFHHHGHHHHHHHHGGGGGGGGGGGGG
@M05620:46:000000000-D9D58:1:1101:4599:13900 1:N:0:104
GAATGAATGCAGAAATTGGCAAGATAATACTGCACCGATGGGAAATGATACTATCCTGAAACATGAGCAAATTGACCAGCCTCAGGATGTGAACTCATTTGCTGGAGGTCCCAGGGCTCTTTCAAGATAGTAAAAACAGTGACTTGTACAGCATAATGAAAAACCTAGGCATTGATTTTCCCAGGGCTCTTTCAAGATAGTAAAAACAGTGACTTGTACAGCATAATGAAAAACCTAGGCATTGATTTTGA
+
CBCCCFFFFFFFGGGGGGGGGGGHHHHHHHHHHHHHGEGGGHHHHHHGHHHHHHHHHHHHHHHHHHHHHHHHHFHHHHHHGHHHHHHHHGHHHHHHHHHHHHHHHHHGGHHHHHGGGHHHHHHHHHHHHHHHHHHHGHHHHHHHHHHHHHHHHHHHHHHHHHHGGHHHHHHHHHHHHHHGHHHHGGFHHHHHHHHGGGHGGHGFHHGHHHHFHHHHHHHHHHHGHHHGHHHGHDGHFFFHHFGGGGGGGGC
@M05620:46:000000000-D9D58:1:1101:12026:13902 1:N:0:104
GAATGAATGCAGAAATTGGCAAGATAATACTGCACCGATGGGAAATGATACTATCCTGAAACATGAGCAAATTGACCAGCCTCAGGATGTGAACTCATTTGCTGGAGGTCCCAGGGCTCTTTCAAGATAGTAAAAACAGTGACTTGTACAGCATAATGAAAAACCTAGGCATTGATTTTGAAGACATCAGACACATGCAGAATGAAAAATTTTTCAGAAATGATTTTTCTGGTGAGGTTGACTTCAGAGAA
+
AAABBFFFFFFFGGFDEFEF4FGFEDGGEFFGHHFF2AEEA2AGEGHEGDGHEFBFGAFGFHCHFHFGHFGDGDHDFFEGFHGGFB3BGFGF5DGHFGHHFGHHFHHEEHHHHHGGGHGHHHHHHHHHHHHHHHHHGHHHHHHHHHHHHHHHHHHHHHHHHHHGGHHHHHHHHHHHHHHHGHHHHHHHHHGHHHHHHHHHHHHHHHHHHHHHHHHHHHHHHHGHHHHHHHHHHGHHHHHHHHGGGGGGGGF
@M05620:46:000000000-D9D58:1:1101:6956:13952 1:N:0:104
GAATGAATGCAGAAATTGGCAAGATAATACTGCACCGATGGGAAATGATACTATCCTGAAACATGAGCAAATTGACCAGCCTCAGGATGTGAACTCATTTGCTGGAGGTCCCAGGGCTCTTTCAAGATAGTAAAAACAGTGACTTGTACAGCATAATGAAAAACCTAGGCATTGATTTTGAAGACATCAGACACATGCAGAATGAAAAATTTTTCAGAAATGATTTTTCTGGTGAGGTTGACTTCAGAGAA
+
CCCCDFFFFFFFGGGGGGGGGGFHHHHHHHHHHHHHGFGGGHHHHHHHHHHHHHHHHHHHHHGHHHHHHHHHHHHHHHHHGHHHHHHHHHHHHHHHHHHHHHHGHHHGGHHHHHGGGHHHGHHHHHHGHHHHHHHHGHHHHHHHHHHHHHHHHGHHHHHHHHHGGHHHHHHHHHHHHGHHGHHHHHHHHHHHHHHHHHHHHHHHHHHHHGHHHHHHHHHHHHHHHHHHHHHHHHHHHHHHHHGGGGGGGGG
@M05620:46:000000000-D9D58:1:1101:5689:13955 1:N:0:104
GAATGAATGCAGAAATTGGCAAGATAATACTGCACCGATGGGAAATGATACTATCCTGAAACATGAGCAAATTGACCAGCCTCAGGATGTGAACTCATTTGCTGGAGGTCCCAGGGCTCTTTCAAGATAGTAAAAACAGTGACTTGTACAGCATAATGAAAAACCTAGGCATTGATTTTGAAGACATCAGACACATGCAGAATGAAAAATTTTTCAGAAATGATTTTTCTGGTGAGGTTGACTTCAGAGAA
+
CBBCCFFFFFFFGGGGGGGGGGGHHHHHHHHHHHHHGGGGGHHHHHHGHHHHHHHHHHHHHHHHHHHHHHHHHHHHHHHHGHHHHHHHHGHHHHHHHHHHHHHGFGHGFHHHHGECGHHHHHHHGHFHHHHHHHHHGHHGHHHHHHHHHHHHHHHHHHHHHHHGGGHHHGHHHHGHHHHHGHGFHHHHHHHHHHHHHHHHHHHDHHFF<GHFGHHHHGFEHHHHHGHHHHHGGHFHHHHHFHFFFFGGGGF
@M05620:46:000000000-D9D58:1:1101:5288:13984 1:N:0:104
GAATGAATGCAGAAATTGGCAAGATAATACTGCACCGATGGGAAATGATACTATCCTGAAACATGAGCAAATTGACCAGCCTCAGGATGTGAACTCATTTGCTGGAGGTCCCAGGGCTCTTTCAAGATAGTAAAAACAGTGACTTGTACAGCATAATGAAAAACCTAGGCATTGATTTTGAAGACATCAGACACATGCAGAATGAAAAATTTTTCAGAAATGATTTTTCTGGTGAGGTTGACTTCAGAGAA
+
AAAAAB1D3F11FA1BGGGFGGF1G1G3AFDFFGG0A0AAEAGFHHG1GHEDHFHBGGDHDE01BG1FDEFGFB1BAGFHE0G1FF11FGH@G1F11BGGG2@F1GFGEGGHHFGGFHEGHHDGD>BG1>B>GHHFEHFH1BEFHHDGGHHHGHFHFFB1BFHGGHHHEHHFHFHDGHHHGGHHFBGHFHHHGBHHHGEBGHFGFDDD.GGGFHHHHFGGDD0GHFFHHHG0GFHHHHHF/GFBFGG09FB
@M05620:46:000000000-D9D58:1:1101:20121:14042 1:N:0:104
GAATGAATGCAGAAATTGGCAAGATAATACTGCACCGATGGGAAATGATACTATCCTGAAACATGAGCAAATTGACCAGCCTCAGGATGTGAACTCATTTGCTGGAGGTCCCAGGGCTCTTTCAAGATAGTAAAAACAGTGACTTGTACAGCATAATGAAAAACCTAGGCATTGATTTTGAAGACATCAGACACATGCAGAATGAAAAATTTTTCAGAAATGATTTTTCTGGTGAGGTTGACTTCAGAGAA
+
CCCCCFFFFFFFGGGGGGGGGGGHHHHHHHHHHHHHGGGGGHHHHHHHHHHHHHHHHHHHHHHHHHHHHHHHHHHHHHHHGHHHHHHHHHHHHHHHHHHHHHHHHHHGGHHHHHGGGHHHHHHHHHHHHHHHHHHHGHHHHHHHHHHHHHHHHGHHHHHHHHHGGHHHHHHHHHHHHHHHGHHHHHHHHHHHHHHHHGHHHHHHHHHHHHHHHHHHHHHHHHHHHHHHHHHHHHHHHHHHHHGGGGGGGGF
@M05620:46:000000000-D9D58:1:1101:26731:14082 1:N:0:104
GAATGAATGCAGAAATTGGCAAGATAATACTGCACCGATGGGAAATGATACTATCCTGAAACATGAGCAAATTGACCAGCCTCAGGATGTGAACTCATTTGCTGGAGGTCCCAGGGCTCTTTCAAGATAGTAAAAACAGTGACTTGTACAGCATAATGAAAAACCTAGGCATTGATTTTGAAGACATCAGACACATGCAGAATGAAAAATTTTTCAGAAATGATTTTTCTGGTGAGGTTGACTTCAGAGAA
+
CCCCCFFFFFFFGGGGGGGGGGGHHHHHHHHHHHHHGGGGGHHHHHHHHHHHHHHHHHHHGHHHHGHHHHHHHHHHHHGGGHHHHHHHGGGGHHHHHHHHHHHHHHHGGHHHHHGGGHHHHGHHHHHHHHHHHHHHGHHHHHHHHHHHGHHHHHHHHHHHHHHGGHHHHHHHHHHHHHHHGHHHHHHHHHHHHHHHHHHHHHHHHHHHHHHHGHHHHHHHHHHHHHHHHHHHGHHHHHHHHHGGGGGGGGG
@M05620:46:000000000-D9D58:1:1101:1848:14105 1:N:0:104
GAATGAATGCAGAAATTGGCAAGATAATACTGCACCGATGGGAAATGATACTATCCTGAAACATGAGCAAATTGACCAGCCTCAGGATGTGAACTCATTTGCTGGAGGTCCCAGGGCTCTTTCAAGATAGTAAAAACAGTGACTTGTACAGCATAATGAAAAACCTAGGCATTGATTTTGAAGACATCAGACACATGCAGAATGAAAAATTTTTCAGAAATGATTTTTCTGGTGAGGTTGACTTCAGAGAA
+
AAAAAFFFFFFFGGGGGGGGGGGHHHHHHHHHHGHHG?EGGHGHGHHHHHHHHHHHHHHHHHHHHGHHHHHHHHFHHHHHGHHHGHGHHHHGHHHHGHHHHHHHGGHGGHHHHHGGGHHHHHHHHHHHHHHHGHHHGHHHHHHHHHHHHHHHHHHHHHHHHHHGGHHHHHHHHHHHHHHHGHHHHHHHHHHHHHHHHHHHHHHHHHHHHHHHHHHHHHHHFHHHHHHHHHHHHHHHHHHHHHGGGGGGGGG
@M05620:46:000000000-D9D58:1:1101:7275:14142 1:N:0:104
GAATGAATGCAGAAATTGGCAAGATAATACTGCACCGATGGGAAATGATACTATCCTGAAACATGAGCAAATTGACCAGCCTCAGGATGTGAACTCATTTGCTGGAGGTCCCAGGGCTCTTTCAAGATAGTAAAAACAGTGACTTGTACAGCATAATGAAAAACCTAGGCATTGATTTTGAAGACATCAGACACATGCAGAATGAAAAATTTTTCAGAAATGATTTTTCTGGTGAGGTTGACTTCAGAGAA
+
CCCCCFFFFFFFGGGGGGGGGGGHHHHHHHFHHHHHEEGGGGHHHHHHHHHHHHHHHHHHHHHHHHHHHHHHHHHHHHGHGHHHGHGEGFHFHHHHHHHHHHFGHHHGGHHHHHGGGHHGHHHHHHHHHHHHHHHHGHHHHHHHHHHHHHHHHHHHHHHHHHHGGHHHHHHHHHHHHHHHGHHHHHHHHHHHHHHGHHHHHHHGGHHHGHHHHHHHHHHHHHGHHHHHHHHHHHHHHHHHHHGGGGGGGGG
@M05620:46:000000000-D9D58:1:1101:29207:14145 1:N:0:104
GAATGAATGCAGAAATTGGCAAGATAATACTGCACCGATGGGAAATGATACTATCCTGAAACATGAGCAAATTGACCAGCCTCAGGATGTGAACTCATTTGCTGGAGGTCCCAGGGCTCTTTCAAGATAGTAAAAACAGTGACTTGTACAGCATAATGAAAAACCTAGGCATTGATTTTGAAGACATCAGACACATGCAGAATGAAAAATTTTTCAGAAATGATTTTTCTGGTGAGGTTGACTTCAGAGAA
+
CCCCDFFFFFFFGGGGGGGGGGGHHHHHHHHHHHHHGGGGGHHGHHHHHHHHHHHHHHHHHHHHHHHHHHHHHHHHHHHHGHHHHHHHHHHHHHHHHGHHHHHHGFGFGHH1DGF?1?/BF4FE443?434DDGGGG/F?33F4FG3?B33B2FG3?3FGGHHG/@2GG22@221?1G=DFF1100=?1<11<<<11111>011>DHHCGFHFD/0=DH000;CGHHB/0;00/0:.;//C0;;;0900:0
@M05620:46:000000000-D9D58:1:1101:18917:14161 1:N:0:104
GAATGAATGCAGAAATTGGCAAGATAATACTGCACCGATGGGAAATGATACTATCCTGAAACATGAGCAAATTGACCAGCCTCAGGATGTGAACTCATTTGCTGGAGGTCCCAGGGCTCTTTCAAGATAGTAAAAACAGTGACTTGTACAGCATAATGAAAAACCTAGGCATTGATTTTGAAGACATCAGACACATGCAGAATGAAAAATTTTTCAGAAATGATTTTTCTGGTGAGGTTGACTTCAGAGAA
+
CBCCCFFFFFFFGGGGGGGGGGGHHHGHHHHHHHHHGGGGGHGHHHHHHHHHHHHHFFGHHHHHHHHHHHHEHHHHHHHHGHHHGFGGGFGFHHHHHHGHHHHHHHHGGHHHHHGGGHHHHHHHHHHHHHHHHHHHGHHHHHHHHHHHHHHHHHHHHHHHHHHGGHHHHHHHHHHHHHHHGHHHHHHHHHHHHHHHHHHHHHHHHHHHHHHHHHHHHHHHHHHHHHHHGHHHHHHHHHHHHHGGGGGGGGF
@M05620:46:000000000-D9D58:1:1101:19906:14165 1:N:0:104
GAATGAATGCAGAAATTGGCAAGATAATACTGCACCGATGGGAAATGATACTATCCTGAAACATGAGCAAATTGACCAGCCTCAGGATGTGAACTCATTTGCTGGAGGTCCCAGGGCTCTTTCAAGATAGTAAAAACAGTGACTTGTACAGCATAATGAAAAACCTAGGCATTGATTTTGAAGACATCAGACACATGCAGAATGAAAAATTTTTCAGAAATGATTTTTCTGGTGAGGTTGACTTCAGAGAA
+
CCCCCFFFFFFFGGGGGGGGGGGHHHHHHHHHHHHHGGGGGHHHHHHHHHHHHHHHHHHHHHHHHHHHHHHHHHHHHHHHGHHHHHHHHGHHHHHHHHHHHHHHHHHGGHHHHHGGGHHHHHHHHHHHHHHHHHHHGHHHHHHHHHHHHHHHHHHHHHHHHHHGGHHHHHHHHHHHHHHHGHHHGHHHHHHGHHHHHHHHHHHHHHHHGHHHHHHHHHHHHHHHHHHHHHHHHHHGHHHHHHGGGGGGGGG
@M05620:46:000000000-D9D58:1:1101:23348:14178 1:N:0:104
GAATGAATGCAGAAATTGGCAAGATAATACTGCACCGATGGGAAATGATACTATCCTGAAACATGAGCAAATTGACCAGCCTCAGGATGTGAACTCATTTGCGACTTGTACAGCATAATGAAAAACCTAGGCATTGATTTTCCCAGGGCTCTTTCAAGATAGTAAAAACAGTGACTTGTACAGCATAATGAAAAACCTAGGCATTGATTTTGAAGACATCAGACACATGCAGAATGAAAAATTTTTCAGAA
+
CBCCCFFFFFFFGGGGGGGGGGGHHHHHHHHHHGHHGGGGCHHGHHHHHHHHHHHHHGHHHHHHHHHHHHHHHHHHHHHHGHHHGGHHHHHHHHHHHFGGHHGCGGGHHHHHHGHHHHHHHGHHHGGHHHHHHHHHHHHHHHGHHHGGGGHHHGHGHHHHHHHHHGHHGHHDHFGHHHHHHHHHHHFHHHHGHHHGGHGHHHHHHHFHHGHGGFFFHHHGHEFHHHHHFHGHHHHGHHFGGGGGFGFGGBF
@M05620:46:000000000-D9D58:1:1101:6603:14178 1:N:0:104
GAATGAATGCAGAAATTGGCAAGATAATACTGCACCGATGGGAAATGATACTATCCTGAAACATGAGCAAATTGACCAGCCTCAGGATGTGAACTCATTTGCGACTTGTACAGCATAATGAAAAACCTAGGCATTGATTTTGAAGACATCAGACACATGCAGAATGAAAAATTTTTCAGAAATGATTTTTCTGGTGAGGTTGACTTCAGAGAAGATCGGAAGAGCACACGTCTGAACTCCAGTCACTAATG
+
CCCCCFFFFFFFGGGGGGGGGGGHHHGHHHHHHHHHFFGGGGHHHHHHHHHHHHHHHHHHHHHHHHHHHHHHHHHHHHHHGHHHHHHHHGHHHHHHHHHHHGGEGGGHHHHHHHHHHHHHHHHHHGGHHHHHHHHHHHHHHHGHHHHHHHHHHHHHHHHHHHHHHHHHHHHGHHGHHHHHHHHHHHHHHHHHHHGHHHHHHHHHHHHHHHHHHHHHHHGCEGGHHHHHHG:GGGGGGGGGGGBFFGGGGGB
@M05620:46:000000000-D9D58:1:1101:4007:14180 1:N:0:104
GAATGAATGCAGAAATTGGCAAGATAATACTGCACCGATGGGAAATGATACTATCCTGAAACATGAGCAAATTGACCAGCCTCAGGATGTGAACTCATTTGCTGGAGGTCCCAGGGCTCTTTCAAGATAGTAAAAACAGTGACTTGTACAGCATAATGAAAAACCTAGGCATTGATTTTGAAGACATCAGACACATGCAGAATGAAAAATTTTTCAGAAATGATTTTTCTGGTGAGGTTGACTTCAGAGAA
+
CCDCCFFFFFFFGGGGGGGGGGGHHHHHHHHHHHHHGFGGGHHHHHHHHHHHHHHHHHHHHHHHFHHHHHHGHHHHHHHHGHHHHHHHHHHHHHHHHHHHHHHHHHHGGHHHHHGGGHHHHHHHHHHHHHHHHHHHGHHHHHHHHHHHHHHHHHHHHHHHHHHGGHHHHHHHHHHHHHHHGHHHHHHHHHHHHHHHHHHHHHHGHHHHHHHHHHHHHHHHHHHHHHHHHHHHHHHHHHHHHHGGGHGGGGF
@M05620:46:000000000-D9D58:1:1101:6614:14197 1:N:0:104
GAATGAATGCAGAAATTGGCAAGATAATACTGCACCGATGGGAAATGATACTATCCTGAAACATGAGCAAATTGACCAGCCTCAGGATGTGAACTCATTTGCGACTTGTACAGCATAATGAAAAACCTAGGCATTGATTTTGAAGACATCAGACACATGCAGAATGAAAAATTTTTCAGAAATGATTTTTCTGGTGAGGTTGACTTCAGAGAAGATCGGAAGAGCACACGTCTGAACTCCAGTCACTAATG
+
CCCCCFFFFFFFGGGGGGGGGGGHHHHHHHHHHHHHGFGGGHHHHHHHHHHHHHHHHHHHHHHHHHHHHHHHHHHHHHHHGHHHHHHHHHHHHHHHHHHHHHGGGGGHHHHHHHHHHHHHHHHHHGGHHHHHHHHHHHHHHHGHHHHGHHHHHHHHHHHHHHHHHHFHHGHHHHHHHGHHHHHHHHHHHHHHHHHHGHHFGHHHHHHHHHHFHHGHHHGGGGFHGGHHHGHHGGGGGGGGGG;FFGGGGGB
@M05620:46:000000000-D9D58:1:1101:4002:14198 1:N:0:104
GAATGAATGCAGAAATTGGCAAGATAATACTGCACCGATGGGAAATGATACTATCCTGAAACATGAGCAAATTGACCAGCCTCAGGATGTGAACTCATTTGCTGGAGGTCCCAGGGCTCTTTCAAGATAGTAAAAACAGTGACTTGTACAGCATAATGAAAAACCTAGGCATTGATTTTGAAGACATCAGACACATGCAGAATGAAAAATTTTTCAGAAATGATTTTTCTGGTGAGGTTGACTTCAGAGAA
+
BB@3AFFFFFFFGBFGGBFGGGFFHHHHHHHHGFHFE22EEHFFEGHHGHHFDG5FDAD3FGBGGBFGDFBHGHFHFGFGGHFGFFGCGHHFFHHHHHHFG4GG@BGEFHHHGGGGGHHHHGHGEHHGHHHHHHHHGEHHHGHGHHHHHHHHHHEHGHHHHHGGGHHHGHFHHHHHHHGHFFFHHGHDFGDBGHHHHHFHGHHGGFFDAGHHHHCDGDHFHGHFFC0GFHHH0CCCGHHHFHGGEFB00C/
@M05620:46:000000000-D9D58:1:1101:9996:14214 1:N:0:104
GAATGAATGCAGAAATTGGCAAGATAATACTGCACCGATGGGAAATGATACTATCCTGAAACATGAGCAAATTGACCAGCCTCAGGATGTGAACTCATTTGCTGGAGGTCCCAGGGCTCTTTCAAGATAGTAAAAACAGTGACTTGTACAGCATAATGAAAAACCTAGGCATTGATTTTGAAGACATCAGACACATGCAGAATGAAAAATTTTTCAGAAATGATTTTTCTGGTGAGGTTGACTTCAGAGAA
+
BBBBBFDFFFFFGGFGGGGGGGFHHHHHHHHGHGHHEEGFEDBCFHHGHHHHHFHHHHHHHHFHHDGGHFFGHFHHHHHHGHHHGHFFGFGDGHGHHGHHHHHGFHFGFHFHGHGGGHHHHHHHHHBFHHBGHHHGDEHFGHHHFHGFGHHHHHHHGHHFFFHFGHHGHGHFHHHHHGHHFHHHHGHHHHFHHHHFHHHHGGHHFFFFFHHHHHEHHGHHHGFCGHHGFHHHHHFGHHHHHCFFFGGEFFF
@M05620:46:000000000-D9D58:1:1101:18635:14229 1:N:0:104
GAATGAATGCAGAAATTGGCAAGATAATACTGCACCGATGGGAAATGATACTATCCTGAAACATGAGCAAATTGACCAGCCTCAGGATGTGAACTCATTTGCTGGAGGTCCCAGGGCTCTTTCAAGATAGTAAAAACAGTGACTTGTACAGCATAATGAAAAACCTAGGCATTGATTTTGAAGACATCAGACACATGCAGAATGAAAAATTTTTCAGAAATGATTTTTCTGGTGAGGTTGACTTCAGAGAA
+
AAAAAFB@FFFDBGGGGFFGGGDGHHHHHHDGHHHHA2EFCA2CEGFFGHHHFHHGHEFHHHBA3DGFFFFH5AG5FGGHGFHHFCEFG@F5EH4GHHHFGH4FBGHAEGHHFHGGGHF?GGHHHHFHHF?FHFGDFCGB?DEEGH1DGFGHHFHHHHHFFGHAFCHFFHFFFFGHHHHHGHHHHGHGHHFCFHHHHFHDBGHHGGEFAHBG<FGGHEFFDFFFGHFGHHHGGFHHE::CHHGGGGGGFEC
@M05620:46:000000000-D9D58:1:1101:10612:14233 1:N:0:104
GAATGAATGCAGAAATTGGCAAGATAATACTGCACCGATGGGAAATGATACTATCCTGAAACATGAGCAAATTGACCAGCCTCAGGATGTGAACTCATTTGCTGGAGGTCCCAGGGCTCTTTCAAGATAGTAAAAACAGTGACTTGTACAGCATAATGAAAAACCTAGGCATTGATTTTGAAGACATCAGACACATGCAGAATGAAAAATTTTTCAGAAATGATTTTTCTGGTGAGGTTGACTTCAGAGAA
+
BBBBBFFFFFFFGGGGGGGGGGGHHHHHGHHHHHHHFGGGGHHHGGHFHHHHGHHHHHGHHHHHH3GGHHHGHGFHHFHHGHHHHHHHHHHFHHHHGHHHHHHHHHHGGHHHHHGGGHHHHHHHHHHHHHHHHHGHGHHHHHHHHHHGHHHGHHHHGHHHHHHGGHGHHHHHHHHHHHHGGHHHHHHHHHHHHHHHHHHHHHHHHHGHFHHHHHHHHHHGHHHHHHHHHHHGHHHHHHHHGHGGGGGGGGF
@M05620:46:000000000-D9D58:1:1101:3605:14253 1:N:0:104
GAATGAATGCAGAAATTGGCAAGATAATACTGCACCGATGGGAAATGATACTATCCTGAAACATGAGCAAATTGACCAGCCTCAGGATGTGAACTCATTTGCGACTTGTACAGCATAATGAAAAACCTAGGCATTGATTTTCCCAGGGCTCTTTCAAGATAGTAAAAACAGTGACTTGTACAGCATAATGAAAAACCTAGGCATTGATTTTGAAGACATCAGACACATGCAGAATGAAAAATTTTTCAGAA
+
BBCCBFFFFFFFGGGGGGGGGGGHHHHHHHHHHHHHGGCGGHHHHHHHHHHHHHHHHGHHHHGHHFGHHHHHHHHHHHHHGHHHHHGHHHHHHHHHHHHHHH//>EAHHFHDDCFGE3D?4?BBGEECC3GFHHEDHFDGHHHH2?F/B0?GDD3GH22@GG2FB>2GCEC111?DG1F1FG1FGFH1<<1FDHFD.F11F/GHFFHHFFG0.0=0</:CH00C/::C0::CCGBBCFFB?A0CFB9000F
@M05620:46:000000000-D9D58:1:1101:15336:14269 1:N:0:104
GAATGAATGCAGAAATTGGCAAGATAATACTGCACCGATGGGAAATGATACTATCCTGAAACATGAGCAAATTGACCAGCCTCAGGATGTGAACTCATTTGCTGGAGGTCCCAGGGCTCTTTCAAGATAGTAAAAACAGTGACTTGTACAGCATAATGAAAAACCTAGGCATTGATTTTGAAGACATCAGACACATGCAGAATGAAAAATTTTTCAGAAATGATTTTTCTGGTGAGGTTGACTTCAGAGAA
+
CCCCCFFFFFFFGGGGGGGGGGGHHHHHHHHHHHHHGGGGGHHHHHHGHHHHHHHHHHHHHHHHHHHHHHHHHHHHHHHHGHHHGHHHHFGGHHHHHHHHHHHHHHGGGHHHHHGGGHHHGHGHHHHHHHFHHHGHGHGHHHGHHHHHHHHHHHHHHHHHHHHGGHHHHHHGHHHHHHHHGHHHHHHHHHHHHHHHHHHHHHHHHHHHHHHHGHHHHHHGHHGHHHHHHHHHFHHHHHHGHHGGGGGGGGF
@M05620:46:000000000-D9D58:1:1101:3589:14271 1:N:0:104
GAATGAATGCAGAAATTGGCAAGATAATACTGCACCGATGGGAAATGATACTATCCTGAAACATGAGCAAATTGACCAGCCTCAGGATGTGAACTCATTTGCGACTTGTACAGCATAATGAAAAACCTAGGCATTGATTTTCCCAGGGCTCTTTCAAGATAGTAAAAACAGTGACTTGTACAGCATAATGAAAAACCTAGGCATTGATTTTGAAGACATCAGACACATGCAGAATGAAAAATTTTTCAGAA
+
>33AAFFFFFBFFBBFFFGGFGGBGGHFBGGFGFHFE2AE22FEAFGFGDFGHHHHHGFA3FEG3FBBA3BDGG5FBGHHGFH3FGBBFGHFHFG33GHHHE@/EEEHGHHGHGHHHFGFGHHHHGEHGHBGBGGHGFGHHGD1BG/EAGHHGFHGDFHGGHDDGHHHGHHHHHHHHHGBGGHFHHHHHG1FFDH?FFHGCH0CHHBHF0GHAFGDGHHFHBCC:GGGFGHBC/CC0;0BAGGGGBFFF0F
@M05620:46:000000000-D9D58:1:1101:12253:14278 1:N:0:104
GAATGAATGCAGAAATTGGCAAGATAATACTGCACCGATGGGAAATGATACTATCCTGAAACATGAGCAAATTGACCAGCCTCAGGATGTGAACTCATTTGCTGGAGGTCCCAGGGCTCTTTCAAGATAGTAAAAACAGTGACTTGTACAGCATAATGAAAAACCTAGGCATTGATTTTGAAGACATCAGACACATGCAGAATGAAAAATTTTTCAGAAATGATTTTTCTGGTGAGGTTGACTTCAGAGAA
+
CCCDDFFFFFFFGGGGGGGGGGGHHHHHHHHHHHHHGGGGGHHHHHHHHHHHHHHHHHHHHHHHHHHHHHHHHHHHHHHHGHHHHHHHHHHHHHHHHHHHHHHHHHHGGHGHEGFFGHFFHHFFDFHHFHHHEHHHGHHFFFFFFFHFGBDHHHGHHHHFFHHGGHHHHHFGFHFHFHHGEFHHHGHHHFFHHHHHFHFHDHHGHFEHHHGHHHHDFGHBGFHHFHHHGHHFHHHHHHHHGHGGGEBFGFF
@M05620:46:000000000-D9D58:1:1101:16718:14283 1:N:0:104
GAATGAATGCAGAAATTGGCAAGATAATACTGCACCGATGGGAAATGATACTATCCTGAAACATGAGCAAATTGACCAGCCTCAGGATGTGAACTCATTTGCTGGAGGTCCCAGGGCTCTTTCAAGATAGTAAAAACAGTGACTTGTACAGCATAATGAAAAACCTAGGCATTGATTTTGAAGACATCAGACACATGCAGAATGAAAAATTTTTCAGAAATGATTTTTCTGGTGAGGTTGACTTCAGAGAA
+
BABCCFFFFFFFG4FGGGGGGGGHHHHHHHHHHGHHGGGGGHHHHHHHHHHHHGHHHHHHHHHHHHHHHHHHHHHHHHHHGHHHHHHHHGHHHHHHHHHGHHHHHHHGGHHHHHGGGHHHHHHHHHHHHHHHHHHHGHHHHHHHHHHHHHHHHHHHHHHHHHHGGHHHHHHHHHHHHHHHGHHHHHHGHHHHHHHHHHHHHHHHHHHHHHHHHHGHHHHHHHHHHHHHHHHHHHGHHHHHHHGGGGGGFGB
@M05620:46:000000000-D9D58:1:1101:15129:14321 1:N:0:104
GAATGAATGCAGAAATTGGCAAGATAATACTGCACCGATGGGAAATGATACTATCCTGAAACATGAGCAAATTGACCAGCCTCAGGATGTGAACTCATTTGCTGGAGGTCCCAGGGCTCTTTCAAGATAGTAAAAACAGTGACTTGTACAGCATAATGAAAAACCTAGGCATTGATTTTGAAGACATCAGACACATGCAGAATGAAAAATTTTTCAGAAATGATTTTTCTGGTGAGGTTGACTTCAGAGAA
+
CCCCCFFFFFFFGGGGGGGGGGGHHHHHHHHHHHHHGGGGGHHHHHHHHHHHHHHHHHHHHHHHHHHHHHHHHHHHHHHHGHHHHHHHHHHHHHHHHHHHHHHHHHHGGHHHHHGGGHHHHHHHHHHHHHHHHHHHGHHHHHHHHHHHHHHHHHHHHHHHHHHGGHHHHHHHHHHHHHHHGHHHHHHHHHHHHHHHHHHHHHHHHHHHHHHHHHHHHHHHHHHHHHHGHHHHHHHHHHHHHHGGGGGGGGG
@M05620:46:000000000-D9D58:1:1101:13823:14346 1:N:0:104
GAATGAATTCAGAAATTGGCAAGATAATACTGCACCGATGGGAAATGATACTATCCTGAAACATGAGCAAATTGACCAGCCTCAGGATGTGAACTCATTTGCTGGAGGTCCCAGGGCTCTTTCAAGATAGTAAAAACAGTGACTTGTACAGCATAATGAAAAACCTAGGCATTGATTTTGAAGACATCAGACACATGCAGAATGAAAAATTTTTCAGAAATGATTTTTCTGGTGAGGTTGACTTCAGAGAA
+
BBBBBFFFFFFFGGGGGGGGGGGHHHHHHHHHHHHHGGGGGHHHHHHHHHHHHHHHGHHHHHHHHHHHHHHHHHHHHHHHGHHHHHHHHGHHHHHHHHHHHHHHHHHGGHHHHHGGGHHHHHHHHHHHHHHHHHHHGHHHHHHHHHHHHHHHHHHHGHHHHHHGGHHHHHHHHHHHHHHHGHHHHHHHHHHHHHHHHHHHHHHHHHHHHHHHHHHHHHHHHHGHGHHHHHHHHHHHHHHHHHHGGGGGGGG
@M05620:46:000000000-D9D58:1:1101:27273:14354 1:N:0:104
GAATGAATGCAGAAATTGGCAAGATAATACTGCACCGATGGGAAATGATACTATCCTGAAACATGAGCAAATTGACCAGCCTCAGGATGTGAACTCATTTGCGACTTGTACAGCATAATGAAAAACCTAGGCATTGATTTTCCCAGGGCTATTTCAAGATAGTAAAAACAGTGACTTGTACAGAATAATGAAGAACCTAGGAATTGATTTTGAAGACATCAGACACATGCAGAATGAAAAATTTTTCAGAA
+
CCCDDFFFFFFFGGGGGGGGGGGHHHHHHHHHHHHHGGGGGHHHHHHHHHHHHHHHHHHHHHHHHHHHHHHHHHHHHHHHGHHHHHHHHGHHHHHHHHHHHHG///1GH4444B2B33B44333??/333333B33G4???432D2///B02?3DH22FG2>2DGH2>/FG11?1F11?1?1@1?1F1111>1>00F01>01100<000000.000//00<0;0///;00:00/0;0C009C000;/000;
@M05620:46:000000000-D9D58:1:1101:10730:14364 1:N:0:104
GAATGAATGCAGAAATTGGCAAGATAATACTGCACCGATGGGAAATGATACTATCCTGAAACATGAGCAAATTGACCAGCCTCAGGATGTGAACTCATTTGCTGGAGGTCCCAGGGCTCTTTCAAGATAGTAAAAACAGTGACTTGTACAGCATAATGAAAAACCTAGGCATTGATTTTGAAGACATCAGACACATGCAGAATGAAAAATTTTTCAGAAATGATTTTTCTGGTGAGGTTGACTTCAGAGAA
+
A1A?ABFFB11D1BGBFFGFA1FF1FDGGFFB1GHHGEEGGCC1/1GF2FFG2FGHF1E1EDFFGFHHHH1DGFBGHHEFAGFCFCE1FHHDFHFGHDHFF2FFBC0/E0101GGGGHHFHFFHFGFB1DGFHFHHFA0FFFHEEGHHHHGCGFGHGHFHHBCCCFHHGGFHFDFHHFF1FFHGHFG1BF11<<0<D111DCGHEFHHHCGGGFGDFBBGGHGHGHFFFF0CHH0C.CFFB:BGGGGBFF/
@M05620:46:000000000-D9D58:1:1101:17087:14372 1:N:0:104
GAATGAATGCAGAAATTGGCAAGATAATACTGCACCGATGGGAAATGATACTATCCTGAAACATGAGCAAATTGACCAGCCTCAGGATGTGAACTCATTTGCTGGAGGTCCCAGGGCTCTTTCAAGATAGTAAAAACAGTGACTTGTACAGCATAATGAAAAACCTAGGCATTGATTTTGAAGACATCAGACACATGCAGAATGAAAAATTTTTCAGAAATGATTTTTCTGGTGAGGTTGACTTCAGAGAA
+
BBCCCFFFFFFFGGGGGGGGGGGHHHHHHHHHHHHHGGGGGHHHHHHHHHHHHHHHHHHHHHHHHHHHHHHHHHHHHHHHGHHHGHHHHGHHHHHHHHHHHHHHHHHGGHHHHHGGGHHHHHHHHHHHHHHHHHHHGHHHHHHHHHHHHHHHHHHHHHHHHGHGGHHHHHHHHHHHHHHHGHHHHHHHHHHHHHHHHHHHHHHHHHHHHHHHHHHHHHHHHHHHHHHHHHHHHHHHHHHHHHGGGGGGGGG
@M05620:46:000000000-D9D58:1:1101:16386:14379 1:N:0:104
GAATGAATGCAGAAATTGGCAAGATAATACTGCACCGATGGGAAATGATACTATCCTGAAACATGAGCAAATTGACCAGCCTCAGGATGTGAACTCATTTGCTGGAGGTCCCAGGGCTCTTTCAAGATAGTAAAAACAGTGACTTGTACAGCATAATGAAAAACCTAGGCATTGATTTTGAAGACATCAGACACATGCAGAATGAAAAATTTTTCAGAAATGATTTTTCTGGTGAGGTTGACTTCAGAGAA
+
CCCCCFFFFFFFGGGGGGGGGGGHHCHHHHHGHHHHGGGGGHGHHHHHHHHHHHHHGGHHFHHHHHHHHHHHHHHHHHHHGHHHHHHHHHHHHHHHHHHHHHHHHFHGGHHHHHGGGHHHHHHHHHHHHGHHFHHHGGHHHHHHHHHHHGHHHHHHHHHGHHGGGHFHHHHHHHHHHHHHGHHHHHHHHHHHGHHHHHHHHHGHHHHHHHHHHHHHGHHHHEFHHHHHHHHHHHHGHHHHHHGGGGGGGGG
@M05620:46:000000000-D9D58:1:1101:2525:14394 1:N:0:104
GAATGAATGCAGAAATTGGCAAGATAATACTGCACCGATGGGAAATGATACTATCCTGAAACATGAGCAAATTGACCAGCCTCAGGATGTGAACTCATTTGCTGGAGGTCCAAGGGCTCTTTCAAGATAGTAAAAACAGTGACTTGTACAGCATAATGAAAAACCTAGGCATTGATTTTGAAGACATAAGACACATGCAGAATGAAAAATTTTTCAGAAATGATTTTTCTGGTGAGGTTGACTTCAGAGAA
+
BBBBBFFFFFFFGGGGFGGGGGGHHHHHHHHHGHHHGCGGGHFHHHGGHHHHHHHHHHHHHHHHHHGHHHGHHHHHHHHHGHHHHHFHHHHHHHHHHHHHHHHHHGHGGEF333E11F/FF444BG33F3F??EHB//2?3FEG?D?G3FBFBD333B3?3F0?/C22<2<2D2F1FFGFAGF1?G<1?F11FGHB11<G1<<>FDGGC.CGHH/0<00/0=00<G:0:GCB;CGFGC/C/CG00;BFFFB
@M05620:46:000000000-D9D58:1:1101:2547:14403 1:N:0:104
GAATGAATGCAGAAATTGGCAAGATAATACTGCACCGATGGGAAATGATACTATCCTGAAACATGAGCAAATTGACCAGCCTCAGGATGTGAACTCATTTGCTGGAGGTCCCAGGGCTCTTTCAAGATAGTAAAAACAGTGACTTGTACAGCATAATGAAAAACCTAGGCATTGATTTTGAAGACATCAGACACATGCAGAATGAAAAATTTTTCAGAAATGATTTTTCTGGTGAGGTTGACTTCAGAGAA
+
BBBBBFFFFFFFGGGGGFGGGGGHHHHHHHHHHGHHGEFGGHHHHHHHHHHHHHHHHHHHHHHHHFHHHHHHHGHHHHHHGHHHHHHHHHHHHHHHHHHHHHHHGHHGGHHHHGGGGHHHHHFHHHHHHHFHHHHHGHEHFHHFHGHHHHHHHHHHHHHHHHHGGHHHGHHHHFHHHHHHGHEHHHHHHGGGHHHHHHHHGHHHHGHHHHGGGHHGH0D/GHHHHHHHHHEHHGHHHHHHHHGGGGBFFFG
@M05620:46:000000000-D9D58:1:1101:17158:14427 1:N:0:104
GAATGAATGCAGAAATTGGCAAGATAATACTGCACCGATGGGAAATGATACTATCCTGAAACATGAGCAAATTGACCAGCCTCAGGATGTGAACTCATTTGCGACTTGTACAGCATAATGAAAAACCTAGGCATTGATTTTCCCAGGGCTCTTTCAAGATAGTAAAAACAGTGACTTGTACAGCATAATGAAAAACCTAGGCATTGATTTTGAAGACATCAGACACATGCAGAATGAAAAATTTTTCAGAA
+
A3AABBFFBFBDG4AGGGBG4GGCGHHFGHFGEFHFC2EE?FG3BGGFGFHHHHHGHEFHHGEAGFAFAAGFBE553BG1FGHBGGB3FGHBGFGB3DDGBFEEEEEGFGFHBGFBGHHGHHHHFEGFFBFHBGFFEGFHHHBDBGG//B/BGHHDFFGDG@2FBGGHGEF<<?DGHGHDHEGHHGDGBF1111GDDHCGFBGFHGHHFH0=EFHHHEHHGHGHFFFCC0::CFCBHHFFFFCB9FFFGGG
@M05620:46:000000000-D9D58:1:1101:6222:14443 1:N:0:104
GAATGAATGCAGAAATTGGCAAGATAATACTGCACCGATGGGAAATGATACTATCCTGAAACATGAGCAAATTGACCAGCCTCAGGATGTGAACTCATTTGCTGGAGGTCCCAGGGCTCTTTCAAGATAGTAAAAACAGTGACTTGTACAGCATAATGAAAAACCTAGGCATTGATTTTGAAGACATCAGACACATGCAGAATGAAAAATTTTTCAGAAATGATTTTTCTGGTGAGGTTGACTTCAGAGAA
+
CCCCCFFFFFFFGGGGGGGGGGGHHHHHHHHHHHHHGEGGGHHHHHHHHHHHHHHHHHHHHHHHHHHHHHHHHHHHHHHHGHHHHHGHHHHHHHHHHHHHHHHHHHHGGHHHHHGGGHHHHHHHHHHHHHHHHHHHGHHHHHHHHHHHHHHHHHHHHHHHHHHGGHHHHHHHHHHHHHHHGHHHHHHHHHHHHHHHHHHHHHHHHHHHHHHHHHHHHHHHHHHHHHHHHHHHHHHGHHHHGHGGGGGGGGG
@M05620:46:000000000-D9D58:1:1101:14411:14456 1:N:0:104
GAATGAATGCAGAAATTGGCAAGATAATACTGCACCGATGGGAAATGATACTATCCTGAAACATGAGCAAATTGACCAGCCTCAGGATGTGAACTCATTTGCGACTTGTACAGCATAATGAAAAACCTAGGCATTGATTTTCCCAGGGCTCTTTCAAGATAGTAAAAACAGTGACTTGTACAGCATAATGAAAAACCTAGGCATTGATTTTGAAGACATCAGACACATGCAGAATGAAAAATTTTTCAGAA
+
BABBBFFFFFFFGGGGGGGGGGGHHHHHGHHHHHHHGGCGCHHHHHHHHHHHGHHHGHHHHHHHEHHHHHHGHHHHHHHHGHHHHHHHHHHHHHHHHHHHHHGEGGGHHHHGHHHHHGHHFGHHHGGHHHHHHHHHHHHHHHHHHHGGGHGHHHHGHHHHHHHHHHHHGHHFGHHHHHGGHHGHHHHHHGHHGHHGGHHGHHHHHHGHHHHHGFHHHHHHHHGHHHHHHHHGHHHHGHGGGGGGGGGGGGG
@M05620:46:000000000-D9D58:1:1101:18868:14486 1:N:0:104
GAATGAATGCAGAAATTGGCAAGATAATACTGCACCGATGGGAAATGATACTATCCTGAAACATGAGCAAATTGACCAGCCTCAGGATGTGAACTCATTTGCTGGAGGTCCCAGGGCTCTTTCAAGATAGTAAAAACAGTGACTTGTACAGCCTAATGAAAAACCTTGGCATTGATTTTTAAGACATCAGACACCTGCAGAATGAAAAATTTTTCAGAAATGATTTTTCTGGTGAGGTTGACTTCCGAGAA
+
BBBBBFFFFFFFGGGGGGGGGGGHHHHHHHHHHHHHGGGGGHHHHHHHHHHHHHHHHGHHHHHHHHHHHHHHHHHHHHHHGHHHHHHHHHHHHHHHHHHHHHHHHHGGGH3G33FFA0/3BG44F4334344BGHH?/243344F3333332/22B333BGHH/E222@222@111FHH1/?1110<1111100.000011>1<0GHHHAGHHH/0<0=G000;CGHH/00<0:0.C/;//00;00..9-;
@M05620:46:000000000-D9D58:1:1101:15489:14567 1:N:0:104
GAATGAATGCAGAAATTGGCAAGATAATACTGCACCGATGGGAAATGATACTATCCTGAAACATGAGCAAATTGACCAGCCTCAGGATGTGAACTCATTTGCGACTTGTACAGCATAATGAAAAACCTAGGCATTGATTTTCCCAGGGCTCTTTCAAGATAGTAAAAACAGTGACTTGTACAGCATAATGAAAAACCTAGGCATTGATTTTGAAGACATCAGACACATGCAGAATGAAAAATTTTTCAGAA
+
BBBBBFFFFFFFGGGGGGGGGGGFHHHGFHHHHHHHGGGGFHFHHHHFHHHHHHHGHHHHHHHHHGHGHHGHHHHGHHHHGHHHGFGGFBFFGHHHGHHHFHG>EEGHFGHFHFHHHHGHHFFFHGGHHFFHHHGHHHHHHGFHGHGGGHHHHHHFFHHHFHHGHGHHGHH1GFFHHGHGHHHGHHHHHHHHHFHGGHFHGHHFHHGFHFHHGHHHGHFHHHHHHHHHHGHHHHHHHHGGGGEGFFGGGGG
@M05620:46:000000000-D9D58:1:1101:11711:14571 1:N:0:104
GAATGAATGCAGAAATTGGCAAGATAATACTGCACCGATGGGAAATGATACTATCCTGAAACATGAGCAAATTGACCAGCCTCAGGATGTGAACTCATTTGCTGGAGGTCCCAGGGCTCTTTCAAGATAGTAAAAACAGTGACTTGTACAGCATAATGAAAAACCTAGGCATTGATTTTGAAGACATCAGACACATGCAGAATGAAAAATTTTTCAGAAATGATTTTTCTGGTGAGGTTGACTTCAGAGAA
+
CCCCCFFFFFFFGGGGGGGGGGGHHHHHHHHHHHHHGGGGGHHHHHHHHHHHHHHHHHHHHHHHHHHHHHHHHHHHHHHHGHHHHHHHHHHHHHHHHHHHHHHHHEHGGHHHHHGGGHHHHHHHHHHHHHHIHHHHGHHHHHHHHHHHHHGHHHHHHHHHHHHGGHHGHHHHHHHHHHHHGHHHHHHHHHHHHHHHHHHHHHHHHHHHHHHHHHHHHHHHHHHHHHHHHHHHHHHHHHHHHHGGGGGGGGF
@M05620:46:000000000-D9D58:1:1101:7368:14632 1:N:0:104
GAATGAATGCAGAAATTGGCAAGATAATACTGCACCGATGGGAAATGATACTATCCTGAAACATGAGCAAATTGACCAGCCTCAGGATGTGAACTCATTTGCTGGAGGTCCCAGGGCTCTTTCAAGATAGTAAAAACAGTGACTTGTACAGCATAATGAAAAACCTAGGCATTGATTTTGAAGACATCAGACACATGCAGAATGAAAAATTTTTCAGAAATGATTTTTCTGGTGAGTTGACTTCAGAGAAG
+
CABCCFFFFFFFGGGGGGGGGGGHHHHHHHHHHHHHGEGGGHGHHHHHHHHHHHHHHHHHHHHHHHHHHGHHHHHHHHHHGHHHHGGHHHHHHHHHHHHHHHHHHHHGGHHHHHGGGHHHHHHHGHHHFHHHHHHHGGHHHHHHHGHHHFFHHHHHHHHHHHHGGHHHHHGHFHHHHHHHGHHGHHHHHHHHHHHGHHFHHHHHHHHHHHHHHHHFHHHHHHHHHHHHHHHHHHHHHHGHHHHHHGFGGGG
@M05620:46:000000000-D9D58:1:1101:25284:14663 1:N:0:104
GAATGAATGCAGAAATTGGCAAGATAATACTGCACCGATGGGAAATGATACTATCCTGAAACATGAGCAAATTGACCAGCCTCAGGATGTGAACTCATTTGCTGGAGGTCCCAGGGCTCTTTCAAGATAGTAAAAACAGTGACTTGTACAGCATAATGAAAAACCTAGGCATTGATTTTGAAGACATCAGACACATGCAGAATGAAAAATTTTTCAGAAATGATTTTTCTGGTGAGGTTGACTTCAGAGAA
+
CCDDDFFFFFFFGGGGGGGGGGGHHHHHHHHHHHHHGGGGGHHHHHHHHHHHHHHHGHHHHHHHHHHHHHHHHHHHHHHHGHHHHHHHHHHHHHHHHFHHHHHHHHHGGHGHHHGGGHHHHHHHHHHHHHHHHHHHGGHHHHHHHHHHHHHHHHHHHHHHHHHGGHHHHH2GHHHHHHHHGHHHHHHHHHHHHHHHHGHHHHHHHHHHHHHHHHHGHHHHHHGHHHHHHHHGGHHHHGHHHHHGGGGGGGG
@M05620:46:000000000-D9D58:1:1101:16266:14708 1:N:0:104
GAATGAATGCAGAAATTGGCAAGATAATACTGCACCGATGGGAAATGATACTATCCTGAAACATGAGCAAATTGACCAGCCTCAGGATGTGAACTCATTTGCTGGAGGTCCCAGGGCTCTTTCAAGATAGTAAAAACAGTGACTTGTACAGCATAATGAAAAACCTAGGCATTGATTTTGAAGACATCAGACACATGCAGAATGAAAAATTTTTCAGAAATGATTTTTCTGGTGAGGTTGACTTCAGAGAA
+
CCCCCFFFFFFFGGGGGGGGGGGHHHHHHHGHHHHHGGGGGHHHHHHHHHHHHHHHHHHHHHHHHHHHHHHHHHHHHHGHGHHHHHHHGBGGHHHHHHHHHHHHHHHGGHHHHHGGGHHHHHHHHHHGHHHHHHHHGHHHHHHHHHHHHHHHHHHHHHHHHHHGGHHHHHHHHHHHHHHHGHHHHHHHHHHHHHHHHHHHHHHHHHHHHHHHGHHHHHHHHHHHHHHHHHHHHHHHHHHHHHEGGGGGGGG
@M05620:46:000000000-D9D58:1:1101:23199:14785 1:N:0:104
GAATGAATGCAGAAATTGGCAAGATAATACTGCACCGATGGGAAATGATACTATCCTGACACATGAGCAAATTGACCAGCCTCAGGATGTGAACTCATTTGCGACTTGTACAGCATAATGAAAAACCTAGGCATTGATTTTCCCAGGGCTCTTTCAAGATAGTAAAAACAGTGACTTGTACAGCATAATGAAAAACCTAGGCATTGATTTTGAAGACATCAGACACATGCAGAATGAAAAATTTTTCAGAA
+
CBCCCFFFFFFFGGGGGGGGGGFHHHHHHHHHHHHHGGGGGHHHHHHHHHHHHHHHHHHHHHHHHHHHHHHHHHHHHHHHGHHHGHHHHHHHHHHHHHHHHHGCGFGHHHHHHHHHHHHHHHHHHGGHHHHHHHHHFHHHHHHHHHGGGHGHHHHHHHHHHHHHHHHHGHHHHHHHHHHHHHHHHHGGHHGHHHHGGHGHHHHHHHGHHHHGGHHHHHHHHGHHHHGHHGHHHHHGHHGGGGGGGGGGGGG
@M05620:46:000000000-D9D58:1:1101:9895:14795 1:N:0:104
GAATGAATGCAGAAATTGGCAAGATAATACTGCACCGATGGGAAATGATACTATCCTGAAACATGAGCAAATTGACCAGCCTCAGGATGTGAACTCATTTGCTGGAGGTCCCAGGGCTCTTTCAAGATAGTAAAAACAGTGACTTGTACAGCATAATGAAAAACCTAGGCATTGATTTTGAAGACATCAGACACATGCAGAATGAAAAATTTTTCAGAAATGATTTTTCTGGTGAGGTTGACTTCAGAGAA
+
CCCCCFFFFFFFGGGGGGGGGGGHHHHHHHHHHHHHGGGGGHHHHHHHHHHHHHHHHHHHHHHHHHHHHHHHHHHHHHHHGHHHHHHHHGHHHHHHHHHHHGHHHHHGGHHHHHGGGHHHHHHHHHHHHHHHHHHHGHHHHHHHHHHHHHHHHHHHHHHHHHHGGHHHHHHHHHHHHHHHGHHHHHHHHHHHHHHHHHHHHHHHHHHHHHHHHHHHHHHHHHHHHHHHHHHHHHHHHHHHHHGGGGGGGGF
@M05620:46:000000000-D9D58:1:1101:2904:14801 1:N:0:104
GAATGAATGCAGAAATTGGCAAGATAATACTGCACCGATGGGAAATGATACTATCCTGAAACATGAGCAAATTGACCAGCCTCAGGATGTGAACTCATTTGCTGGAGGTCCCAGGGCTCTTTCAAGATAGTAAAAACAGTGACTTGTACAGCATAATGAAAAACCTAGGCATTGATTTTGAAGACATCAGACACATGCAGAATGAAAAATTTTTCAGAAATGATTTTTCTGGTGAGGTTGACTTCAGAGAA
+
BBBBBFFFFFFFGGGGGGGGGGFGHHHHHHHHHHHHGEGGGHGGHGHFHHHHHHHHHHFHHHHHHHHHHHHHHHHHHHHHGHHHHHHHHHHHHHHHHHHHHHHHHHHGGHHHHHGGGHHHHGFHGHHHHHGHHHHFGHHHHHHHHHHHHHHGHHHGHHGHHGHGGHHHHHHHHHHHGHHHGGHHHHHHHGFGHHHHHHHGHHHHFGGHHHHHHHHHHHHHHHHFHGFHHHHHHHGHHHHHHHGGGGGGGFF
@M05620:46:000000000-D9D58:1:1101:16383:14859 1:N:0:104
GAATGAATGCAGAAATTGGCAAGATAATACTGCACCGATGGGAAATGATACTATCCTGAAACATGAGCAAATTGACCAGCCTCAGGATGTGAACTCATTTGCTGGAGGTCCCAGGGCTCTTTCAAGATAGTAAAAACAGTGACTTGTACAGCATAATGAAAAACCTAGGCATTGATTTTGAAGACATCAGACACATGCAGAATGAAAAATTTTTCAGAAATGATTTTTCTGGTGAGGTTGACTTCAGAGAA
+
CCCCCFFFFFFFGGGGGGGGGGGHHHHHHHHHHHHHGGGGGHHHHHHHHHHHHHHHHGHHHHHHHHHHHHHHHHHHHHHHGHHGHHHHHGHGHHHHHHHHHHHHHHHGGHGHG@FGGHHHBGF4FFGHHHDF4GHHGH2BGBGG4GHFGG?GF?G3BD33GHHGG2FGFGF2DF1FGHHH/DDHGH1G11FFHHHBG1B1DFGGBDHHHHCGHH/0DGFHHFBH0GHHGHEBGHBFAHHHFGGB090;FGB
@M05620:46:000000000-D9D58:1:1101:27031:14861 1:N:0:104
GAATGAATGCACAAATTGGCAAGATAATACTGCACCGATGGGAAATGATACTATCCTGAAACATGAGCAAATTGACCAGCCTCAGGATGTGAACTCATTTGCTGGAGGTCCCAGGGCTCTTTCAAGATAGTAAAAACAGTGACTTGTACAGCATAATGAAAAACCTAGGCATTGATTTTGAAGACATCAGACACATGCAGAATGAAAAATTTTTCAGAAATGATTTTTCTGGTGAGGTTGACTTCAGAGAA
+
CCCCCFFFFFFFGGGGGGGGGGGHHHHHHHHHHHHHGGGGGHHHHHHHHGHHHHHHHHHHHHHHHHHHHHHHHHHHHHHHGHHHHHHHHHHHHHHHHHHHHHHHHHHGGHHHHHGGGHHHHHHHHHHHHHHHHHHHGHHHHHHHHHHHHHHHHHHHHHHHHHHGGHHHHHHHGHHHHHHHGHHHHHHHHGGHHHHHHHHHHHHHHHHHHHHHHHHHHHHHHHHHHHHHHHHHHHHHHHHHHHGGGGGGGGG
@M05620:46:000000000-D9D58:1:1101:4688:14862 1:N:0:104
GAATGAATGCAGAAATTGGCAAGATAATACTGCACCGATGGGAAATGATACTATCCTGAAACATGAGCAAATTGACCAGCCTCAGGATGTGAACTCATTTGCTGGAGGTCCCAGGGCTCTTTCAAGATAGTAAAAACAGTGACTTGTACAGCATAATGAAAAACCTAGGCATTGATTTTGAAGACATCAGACACATGCAGAATGAAAAATTTTTCAGAAATGATTTTTCTGGTGAGGTTGACTTCAGAGAA
+
CBCCCFFFFFFFGGGGGGGGGGGHHHHHHHHHHHHHGEFGGHHHHHHGHHHHHHHHHHHHHHHHHHHHHHHGHHHHHHHHGHHHHHGHHHHHHHHHFHHHHHHHHHHGGHHHHHGGGHHHHHHHHHHHHHHHHHHHGHHHHHHHHHHHHHHHHHHHHHHHHHHGGHHHHHHHHHHHHHHHGHHHHHHHHHHHHHHHHHHHHHHHHHHHHHHHHHHHHHHHHHHHHHHHHHHHHHHHHHHHHHGGGGGGGGG
@M05620:46:000000000-D9D58:1:1101:18620:14880 1:N:0:104
GATGAATGCAGAAATTGGCAAGATAATACTGCACCGATGGGAAATGATACTATCCTGAAACATGAGCAAATTGACCAGCCTCAGGATGTGAACTCATTTGCTGGAGGTCCCAGGGCTCTTTCAAGATAGTAAAAACAGTGACTTGTACAGCATAATGAAAAACCTAGGCATTGATTTTGAAGACATCAGACACATGCAGAATGAAAAATTTTTCAGAAATGATTTTTCTGGTGAGGTTGACTTCAGAGAAG
+
CCCBBFFFFFFFGGGGGGGGGFHHHHHHHHHHGHHGGGGGHHHHHGFHHHHGHHHHHHHHHHHGFHHHHHGHHHHHHHHGHHGHHHHHHHHGHHHHHHHFHHHHHHGGHHHHHGGGHHHGHHHHHHHHGHHHHHHGHHHHHHHHHHHHHHHHHHHHHHHHHHGGHGHHHHHHHHHHHHHGHHHHHHHGGHHHHHHHHGHHHHHHHHHHHHHHHHHHHHHGHGHHHHHHGHHFHHHHHHHHHHHGGGGGGGG
@M05620:46:000000000-D9D58:1:1101:21937:14911 1:N:0:104
GAATGAATGCAGAAATTGGCAAGATAATACTGCACCGATGGGAAATGATACTATCCTGAAACATGAGCAAATTGACCAGCCTCAGGATGTGAACTCATTTGCTGGAGGTCCCAGGGCTCTTTCAAGATAGTAAAAACAGTGACTTGTACAGCATAATGAAAAACCTAGGCATTGATTTTGAAGACATCAGACACATGCAGAATGAAAAATTTTTCAGAAATGATTTTTCTGGTGAGGTTGACTTCAGAGAA
+
BBCCCFFFFFFFGGGGGGGGGGGHHHHHHHHHHHHHGGGGGHGHGHHHHHHHGHHHHHHHHHHHHHHHHHHHHHHHHHHHGHHHHGHHHGHHHHHHHHHHHHHHHHHGGHHHHHGGGHHHHHHHHHHHHHHHHHHHGHHHHHHHHHHHHHHHHHHHHHGHHHHGGHHHHHHHHHHHHHHHGHHHHHHHHHHHHHHHHHHHGHHHHHHHHHHHHHHHHHHHHHGHHHHHHHHHHFHHHHHFHHGGGGGGGGF
@M05620:46:000000000-D9D58:1:1101:1962:14921 1:N:0:104
GAATGAATGCAGAAATTGGCAAGATAATACTGCACCGATGGGAAATGATACTATCCTGAAACATGAGCAAATTGACCAGCCTCAGGATGTGAACTCATTTGCGACTTGTACAGCATAATGAAAAACCTAGGCATTGATTTTCCCAGGGCTCTTTCAAGATAGTAAAAACAGTGACTTGTACAGCATAATGAAAAACCTAGGCATTGATTTTGAAGACATCAGACACATGCAGAATGAAAAATTTTTCAGAA
+
CCCCCFFFFFFFGGGGGGGGGGGHHHHHHHHHGHHHGFFGGHCHHHHBHHHHHHHHHHHHHHHHGHGHHHFFGHBHHHGHGHHHHGHFHFHFHHHHGHHHHHGGEGGHHHHHFHHHHHHHHHHHHGGHHHHHHHHHHHHHHHGHHHEDGHEHHHHHFHGHHHHHHHGHGHHHHHHHHHHHHHHHHHHGHHFGGHHGGHGFHGHHHHGHHHHHGHGHHHHHHHGHHHHHHHHHHHHFHGGGFGGGGFGFFFG
@M05620:46:000000000-D9D58:1:1101:22643:14924 1:N:0:104
GAATGAATGCAGAAATTGGCAAGATAATACTGCACCGATGGGAAATGATACTATCCTGAAACATGAGCAAATTGACCAGCCTCAGGATGTGAACTCATTTGCTGGAGGTCCCAGGGCTCTTTCAAGATAGTAAAAACAGTGACTTGTACAGCATAATGAAAAACCTAGGCATTGATTTTGAAGACATCAGACACATGCAGAATGAAAAATTTTTCAGAAATGATTTTTCTGGTGAGGTTGACTTCAGAGAA
+
BBBCCFFFFFFFGGGGGGGGGGGHHHHHHHHHHHHHGGGGGHHGHHHHHHHHHHHHHHHHHHHHHHHHHHHHHHHHHHHHGHHHHHGHHGHHHHHHHHHHHHHHHHHGGHHHHHGGGHHHHHHHHHHHHHHHHHHHGHHHHHHHHHHHHHHHHHHHHHHHHHHGGHHHHHHHHHHHHHHHGHHHHHHHHHHHHHHHHGHHHHHHHHHHHHHHHHHHHHHHHHHHHHHHHHHHHHHHHHHHHHGGGGGGGGF
@M05620:46:000000000-D9D58:1:1101:23316:14926 1:N:0:104
GAATGAATGCAGAAATTGGCAAGATAATACTGCACCGATGGGAAATGATACTATCCTGAAACATGAGCAAATTGACCAGCCTCAGGATGTGAACTCATTTGCTGGAGGTCCCAGGGCTCTTTCAAGATAGTAAAAACAGTGACTTGTACAGCATAATGAAAAACCTAGGCATTGATTTTGAAGACATCAGACACATGCAGAATGAAAAATTTTTCAGAAATGATTTTTCTGGTGAGGTTGACTTCAGAGAA
+
CCCCCFFFFFFFGGGGGGGGGGGHHHHHHHHHHHHHGGGGGHHHGGHHHHHHHHHHHHHHHHHHHHHHHHHHHHHHHHHHGHHHHHHHHGHGHHHHHHHHHHHHHHHGGHHHHHGGGHHHHHHHHHHHHHHHHHHHGGHHHHHHHHHHHHHHHHHHHHHHHHHGGHHHHHHHHHHHHHHHGHHHHHHFHHHHHHHHHHHHHHHHHHGHHHHHHHHHHHHHHHHHHHHHHHHHHHHHHHHHHHGGGGGGGGF
@M05620:46:000000000-D9D58:1:1101:20774:14948 1:N:0:104
GAATGAATGCAGAAATTGGCAAGATAATACTGCACCGATGGGAAATGATACTATCCTGAAACATGAGCAAATTGACCAGCCTCAGGATGTGAACTCATTTGCTGGAGGTCCCAGGGCTCTTTCAAGATAGTAAAAACAGTGACTTGTACAGCATAATGAAAAACCTAGGCATTGATTTTGAAGACATCAGACACATGCAGAATGAAAAATTTTTCAGAAATGATTTTTCTGGTGAGGTTGACTTCAGAGAA
+
BBBBBFFFFFFFFGGGGGGGGGDHHGFGGHHHHHHHGGEGGHHHHHHHHHHHHHGHHFFHHHHHHHHHHHHGHHHHHHGHGHHHHHHHHHHFHHHHHHHHHHHHHHHGGHHHHHGGGHHHHHHHHHHHHHHHHHHHGHHFHGHHHHHGHHHHGHHHGHHHHHHGGHHHHHHHHHHHHHHHFHHGHHHHHGHHEFFGHHFGFGGHFHHFGFHGFHHGHDFHHFGFGHHHEHGFHFHHFHHHGHEFGBFBFFF
@M05620:46:000000000-D9D58:1:1101:8281:14961 1:N:0:104
GAATGAATGCAGAAATTGGCAAGATAATACTGCACCGATGGGAAATGATACTATCCTGAAACATGAGCAAATTGACCAGCCTCAGGATGTGAACTCATTTGCTGGAGGTCCCAGGGCTCTTTCAAGATAGTAAAAACAGTGACTTGTACAGCATAATGAAAAACCTAGGCATTGATTTTGAAGACATCAGACACATGCAGAATGAAAAATTTTTCAGAAATGATTTTTCTGGTGAGGTTGACTTCAGAGAA
+
CCCCCFFFFFFFGGGGGGGGGGGHHHHHHHHHHHHHGFGGGHHHHHHHHHHHHHHHHHHHHHHHHGHHHHHHHHHHHHHHGHHGHHHHHHHHHHHHHHHHHHHHGHHGGHHHHHGGGHGHHHHHHHHHHHHHHHHHGHHHHHHHHHHHHHGHHHHHHHHHHHHGGHHHGHHHHHHHHHHHGHHHHHHHHHHHHHHHHHHHHHHGHHHHHHHHHHHHHGHHHHHHHHHHHHHGHHHHHHHHHHGGGGGGGGG
@M05620:46:000000000-D9D58:1:1101:6118:14966 1:N:0:104
GAATGAATGCAGAAATTGGCAAGATAATACTGCACCGATGGGAAATGATACTATCCTGAAACATGAGCACATTGACCAGCCTCAGGATGTGAACTCATTTGCTGGAGGTCCCAGGGCTCTTTCAAGATAGTAAAAACAGTGACTTGTACAGCATAATGAAAAACCTAGGCATTGATTTTGAAGACATCAGACACATGCAGAATGAAAAATTTTTCAGAAATGATTTTTCTGGTGAGGTTACTTCAGAGAAG
+
A>AAAFFFFFDFGFCGGGFFAGFAGGHF3GFGC1FAE0A0AEGFHGGAGHGGHFHHH11GFF0FAFCGF0BFF11BFGGHGHH1FG@BGHF2GGG@1@EGGG@F10BEEGFHGC/>/FHH1GFH2GHHF1G2B>FDEECFH1>FGGH1GFHHFDFHH2DGHD<//@FGEB1GDDDDGHGGGH1GGHGFF<FBGFCCFF11FCHHHD00<GC=GHHH0=DBG00:0;CHCGB:;CGHC/:CGFHGGB0;B/9
@M05620:46:000000000-D9D58:1:1101:25847:14973 1:N:0:104
GAATGAATGCAGAAATTGGCAAGATAATACTGCACCGATGGGAAATGATACTATCCTGAAACATGAGCAAATTGACCAGCCTCAGGATGTGAACTCATTTGCGACTTGTACAGCATAATGAAAAACCTAGGCATTGATTTTCCCAGGGCTCTTTCAAGATAGTAAAAACAGTGACTTGTACAGCATAATGAAAAACCTAGGCATTGATTTTGAAGACATCAGACACATGCAGAATGAAAAATTTTTCAGAA
+
CBBCCFFFFFFFGGGGGGGGGGGHHHHHHHHHHHHHGGGGGHHHGHHHHHHHHHHHGHHHHHHHHHHHHHHGHHHHHHHHGHHHHHHHHHHGHHHHHFHHHGF@GGGHHHHHGHHHGHHHHHHHHGGHHHHHHHHHHHHHHHHHHHGGGHGHHHHHHHHHHHHHHHHHGHHHHHHHHHHHGHHHGHHHHHHGHHHGGHHHFHHHHHGHHHHF.DHHHHHHHHHHHHHHHHHHHHHHHHGGGGGGGGGGGGG
@M05620:46:000000000-D9D58:1:1101:16137:15000 1:N:0:104
GAATGAATGCAGAAATTGGCAAGATAATACTGCACCGATGGGAAATGATACTATCCTGAAACATGAGCAAATTGACCAGCCTCAGGATGTGAACTCATTTGCGACTTGTACAGCATAATGAAAAACCTAGGCATTGATTTTCCCAGGGCTCTTTCAAGATAGTAAAAACAGTGACTTGTACAGCATAATGAAAAACCTAGGCATTGATTTTGAAGACATCAGACACATGCAGAATGAAAAATTTTTCAGAA
+
CCDCCFFFFFFFGGGGGGGGGGGHHHHHHHHHHHHHGGGGGHHHHHHHHHHHHHHHHHHHHHHHHHHHHHHHHHHHHHHHGHHHGGHHHFGGHHHGHHHHHHGEGGGHHHHHHHHHHHHHHHHHHGGHHHHHHHHHHHHHHHHHHHGFGHFHGHHHHHHHHHDHHHHHGHHDFHHHHHGHGHFEHHHHHGFHHFFEFFFHHHHHHHGHHHHFF0DGHFGGHHHHHHHEHHHHHHHCHHGGGGGGGGFGGGG
@M05620:46:000000000-D9D58:1:1101:12045:15019 1:N:0:104
GAATGAATGCAGAAATTGGCAAGATAATACTGCACCGATGGGAAATGATACTATCCTGAAACATGAGCAAATTGACCAGCCTCAGGATGTGAACTCATTTGCTGGAGGTCCCAGGGCTCTTTCAAGATAGTAAAAACAGTGACTTGTACAGCATAATGAAAAACCTAGGCATTGATTTTGAAGACATCAGACACATGCAGAATGAAAAATTTTTCAGAAATGATTTTTCTGGTGAGGTGACTTCAGAGAAG
+
CBBCCFFFFFFFGGGGGGGGGGGHHHHHHHHHHHHHGGGGGHHHHHHHHHHHHHHHHHHHHHHHHHHHHHHGHHHHHHHHGHHHHHHHHHHHHHHHHHHHHHHHHHHGGHHHHHGGGHHHHHHHHHHHHHHHHHHHGHHHHHHHHHHHHHHHHHHHHHHHHHHGGHHHHHHHHHHHHHHHGHHHHHHHHHHHHHHHHHHHHHHHHHHHGHHHHHHHHHHHHHHHHHHHHHHHHHHHHHHHHHHGGGGGGGG
@M05620:46:000000000-D9D58:1:1101:24705:15063 1:N:0:104
GAATGAATGCAGAAATTGGCAAGATAATACTGCACCGATGGGAAATGATACTATCCTGAAACATGAGCAAATTGACCAGCCTCAGGATGTGAACTCATTTGCTGGAGGTCCCAGGGCTCTTTCAAGATAGTAAAAACAGTGACTTGTACAGCATAATGAAAAACCTAGGCATTGATTTTGAAGACATCAGACACATGCAGAATGAAAAATTTTTCAGAAATGATTTTTCTGGTGAGGTTGACTTCAGAGAA
+
CCCCCFFFFFFFGGGGGGGGGGGHHHHHHHHHHHHHGGGGGHHHHHHHHHHHHHHHHHHHHHHHHHHHHHHHHHHHHHHHGHHHHHGHHGHGHHHHHHHHHHHHHHHGGHHHHHGGGHHHHHHHHHGHHHHHHHHHGHHHHHHHHHHHHHHHHHHHHHHHHHHGGHHHHHHHHHHHHHHHGHHHHHHHHHHHHHHHHHHHHGHHHHHHHHHHHHHHHHHHHHHHHHHHHHHHHHHHHHHHHHGGGGGGGGF
@M05620:46:000000000-D9D58:1:1101:22586:15065 1:N:0:104
GAATGAATGCAGAAATTGGCAAGATAATACTGCACCGATGGGAAATGATACTATCCTGAAACATGAGCAAATTGACCAGCCTCAGGATGTGAACTCATTTGCTGGAGGTCCCAGGGCTCTTTGATAGTAAAAACAGTGACTTGTACAGCATAATGAAAAACCTAGGCATTGATTTTGAAGACATCAGACACATGCAGAATGAAAAATTTTTCAGAAATGATTTTTCTGGTGAGGTTGACTTCAGAGAAGAT
+
CCCBCFFFFFFFGGGGGGGGGGGHHHHHHHHHHHHHGGGGGHHHHHHHHHHHHHHHHHHHHHHHHHHHHHHHHHHHHHHHGHHHHHHHHGHHHHHHHHHHHHHHGHHGGHHHHHGGGHHHHHHGHHHHHIHHHGHHGHHHHHHHHHHHHHHHHHHHHHHHGGHHHHHHHHHHHHHHHGHHHHHHHHHHHHHHHHHHHHHHHHHHHHGHHHHHHHHHHHHHHHHHHHHHH<GGHHHGHHHHHHHGGGGGGGF
@M05620:46:000000000-D9D58:1:1101:9763:15069 1:N:0:104
GAATGAATGCAGAAATTGGCAAGATAATACTGCACCGATGGGAAATGATACTATCCTGAAACATGAGCAAATTGACCAGCCTCAGGATGTGAACTCATTTGCTGGAGGTCCCAGGGCTCTTTCAAGATAGTAAAAACAGTGACTTGTACAGCATAATGAAAAACCTAGGCATTGATTTTGAAGACATCAGACACATGCAGAATGAAAAATTTTTCAGAAATGATTTTTCTGGTGAGGTTGACTTCAGAGAA
+
BABBBFFFFFFFGGGGGGGGFGGHHHHHHHHHHHHHGGGGCGGHHHHHGEGHHHGHHFGFFHHHHHFGGHHGHFHHHHFHGHHHGFCFGHHBHGHHHGHHHGHHHHHGGHHHHHGGGHHHHHHHHHHHHHHHHHGHGHHHHHHHGHHGHHHHHHHHHHEHHHGGGHHHGHHHHHHHHHHHGHHHHHHHHHHHHHGHHHHHHFHHGGHFFGHHHHHHHHGHHHHHHHHHHHHBGHFGCGHHFGFFGFFFFFB
@M05620:46:000000000-D9D58:1:1101:17353:15073 1:N:0:104
GAATGAATGCAGAAATTGGCAAGATAATACTGCACCGATGGGAAATGATACTATCCTGAAACATGAGCAAATTGACCAGCCTCAGGATGTGAACTCATTTGCTGGAGGTCCCAGGGCTCTTTCAAGATAGTAAAAACAGTGACTTGTACAGCATAATGAAAAACCTAGGCATTGATTTTGAAGACATCAGACACATGCAGAATGAAAAATTTTTCAGAAATGATTTTCTGGTGAGGTTGACTTCAGAGAAG
+
BBBBBFFFFFFFGGFGGGGGGGGHHHHHHHHHHHHHGGGGGHHHHHHHHHHHHHHHHHHHHHHHHHGHHHHHHHHHHHHHGHHHHGHHHHHHHHHHHHHHGHHHHHHGGHHHHHGGGHHHHHHHHHHHHHHHHHHHGHHHHHHHHHHHHHHHHHHHHHHHHHHGGHHHHHHHHHHHHHHHGHHHHHHHHHHHHHHHHHHHHGHHHHHHHHHHHHHHHHHHHHHHHHHHHHHHHHHGHHHHHHHGGGGGGGG
@M05620:46:000000000-D9D58:1:1101:17378:15075 1:N:0:104
GAATGAATGCAGAAATTGGCAAGATAATACTGCACCGATGGGAAATGATACTATCCTGAAACATGAGCAAATTGACCAGCCTCAGGATGTGAACTCATTTGCTGGAGGTCCCAGGGCTCTTTCAAGATAGTAAAAACAGTGACTTGTACAGCATAATGAAAAACCTAGGCATTGATTTTGAAGACATCAGACACATGCAGAATGAAAAATTTTTCAGAAATGATTTTCTGGTGAGGTTGACTTCAGAGAAG
+
ABBBBFFFFFFFGFGGGGGFFGGHHHHHHHCHHHHHGGGGGHHHHHHHHHHHHHHHHHEHHHHHHGHGHHHHHHHHHFGFFHHHHHHHHGHHHHHHHHHHGHHHGFHGGHHHHHGGGHHGHHHHHHGHHHHHHHHHGHHHHHHHHHHHHHHHHHHHHHHHHHHGGHHHGHHHHHHHHHHHGHHHHHHHHHHHGHHGHHHHEHHGHHHHHHFFHFGHHHHHHHHHHGHHHGF:CBGHHGHHHHHGGGFGGEF
@M05620:46:000000000-D9D58:1:1101:25351:15099 1:N:0:104
GAATGAATGCAGAAATTGGCAAGATAATACTGCACCGATGGGAAATGATACTATCCTGAAACATGAGCAAATTGACCAGCCTCAGGATGTGAACTCATTTGCTGGAGGTCCCAGGGCTCTTTCAAGATAGTAAAAACAGTGACTTGTACAGCATAATGAAAAACCTAGGCATTGATTTTGAAGACATCAGACACATGCAGAATGAAAAATTTTTCAGAAATGATTTTTCTGGTGAGGTTGACTTCAGAGAA
+
CCCCCFFFFFFFGGGGGGGGGGGHHHHHHHHHHHHHGGGGGHHHHHHHHHHHHHHHHHHHHHHHHHHHHHHHHHHHHHHHGHHHHGGHHHHFHHHHHHHHHHHHHHHGGHHHHHGGGHHHHHHHHHHHHHHHHHHHGHHHHHHHHHHHHHHHHHHGHHHHHHHGGHHHHHHHHHHHHHHHGHHHHHHHHHHHHHHHHHHHHGHHHHGHHHHHHHHHHHHHHHHHHHHHHHHHHHHHHHHHHHGGGGGGGGG
@M05620:46:000000000-D9D58:1:1101:18021:15174 1:N:0:104
GAATGAATGCAGAAATTGGCAAGATAATACTGCACCGATGGGAAATGATACTATCCTGAAACATGAGCAAATTGACCAGCCTCAGGATGTGAACTCATTTGCTGGAGGTCCCAGGGCTCTTTCAAGATAGTAAAAACAGTGACTTGTACAGCATAATGAAAAACCTAGGCATTGATTTTGAAGACATCAGACACATGCAGAATGAAAAATTTTTCAGAAATGATTTTTCTGGTGAGGTTGACTTCAGAGAA
+
BCCCCFFFFFFFGGGGGGGGGGGHHHHHHHHHHHHHGGGGGHHGHHHHHHHHHHHHHHHHHHHHHHHHHHHHHHHHHHHHGHHHHHHHHHHHHHHHHHHHHHHHHHHGGHHHHHGGGHHHHHHHHHHHHHHHHHHHGHHHHHHHHHHHHHHHHHHHHHHHHHHGGHHHHHHHHHHHHHHHGHHHHHHHHHHHHHHHHHHHHHHHHHGHHHHHHHHHHHHHHHHHHHHHHHHGHHHHHHHHHHGGGGGGGGG
@M05620:46:000000000-D9D58:1:1101:8735:15255 1:N:0:104
GAATGAATGCAGAAATTGGCAAGATAATACTGCACCGATGGGAAATGATACTATCCTGAAACATGAGCAAATTGACCAGCCTCAGGATGTGAACTCATTTGCTGGAGGTCCCAGGGCTCTTTCAAGATAGTAAAAACAGTGACTTGTACAGCATAATGAAAAACCTAGGCATTGATTTTGAAGACATCAGACACATGCAGAATGAAAAATTTTTCAGAAATGATTTTTCTGGTGAGGTTGACTTCAGAGAA
+
CCCCCFFFFFFFGGGGGGGGGGGHHHHHHHHHHHHHGFGGGHHHHHHHHHHHHHHHHHHHHHHHHHHHHHHHHHHHHHHHGHHHHHGHHHHHHHHHHHHHHHHHGHHGGHHHHHGGGHHHHHHHHHHHHHHHHHHHGHHHHHHHHHHHHHHGHHHHHHHHHHHGGHHGHHHHHHHHHHHHGHHHHHHHHHHHHHHHHHHHGHHHHHHHGHHHHHHHHHHHHHHHHHHHHHHECGHFHHHHHHGGGGGGGGB
@M05620:46:000000000-D9D58:1:1101:27629:15258 1:N:0:104
GAATGAATGCAGAAATTGGCAAGATAATACTGCACCGATGGGAAATGATACTATCCTGAAACATGAGCAAATTGACCAGCCTCAGGATGTGAACTCATTTGCTGGAGGTCCCAGGGCTCTTTCAAGATAGTAAAAACAGTGACTTGTACAGCATAATGAAAAACCTAGGCATTGATTTTGAAGACATCAGACACATGCAGAATGAAAAATTTTTCAGAAATGATTTTTCTGGTGAGGTTGACTTCAGAGAA
+
CCCCCFFFFFFFGGGGGGGGGGGHHHHHHHHHHHHHGGGGGHHHHHHHHHHHHHHHHHHHHHGHHGHHHHHHHHHHHHHHGHHHHHHHHHHHHHHHHHHHHHHHHHHGGHHHHHGGGHHHHHHHHHHHHHHHHHHHGHHHHHHHHHHHHHHHHHHHHHHHHHHGGHHHHHHHHHHHHHHHGHHHHHHHHHHHHHHHHHHHHHHHHHHHHHHHGHHHHHHGHHHHHHHHHHHHHHHHHHHHHHGGGGGGGGG
@M05620:46:000000000-D9D58:1:1101:14771:15310 1:N:0:104
GAATGAATGCAGAAATTGGCAAGATAATACTGCACCGATGGGAAATGATACTATCCTGAAACATGAGCAAATTGACCAGCCTCAGGATGTGAACTCATTTGCTGGAGGTCCCAGGGCTCTTTCAAGATAGTAAAAACAGTGACTTGTACAGCATAATGAAAAACCTAGGCATTGATTTTGAAGACATCAGACACATGCAGAATGAAAAATTTTTCAGAAATGATTTTTCTGGTGAGGTTGACTTCAGAGAA
+
CCCCCFFFFFFFGGGGGGGGGGGHHHHHHHHHHHHHGGGGGHHHHHHFHHHHHHHHGHHGHHHHHHHHHHHHHHHHHHHHGHHHHGHHGGHGHHHHHHHHHHHHHHHGGHHHHHGGGHHHHHHHHHHHHHHHHHHHGHHHHHHHHHHHHHHHHHHHHHHHHHHGGHHHGHHHHHHHHHHHGHHHHHHHHHHHHHHHHHHHHHHHHHHHHHHHHHHHHGHGHHHHHHHHHGHFGHHHGHHHHHGGGGGGGFF
@M05620:46:000000000-D9D58:1:1101:22780:15321 1:N:0:104
GAATGAATGCAGAAATTGGCAAGATAATACTGCACCGATGGGAAATGATACTATCCTGAAACATGAGCAAATTGACCAGCCTCAGGATGTGAACTCATTTGCTGGAGGTCCCAGGGCTCTTTCAAGATAGTAAAAACAGTGACTTGTACAGCATAATGAAAAACCTAGGCATTGATTTTGAAGACATCAGACACATGCAGAATGAAAAATTTTTCAGAAATGATTTTTCTGGTGAGGTTGACTTCAGAGAA
+
BCCBBFFFFFFFGGGGGGGGGGGHHHHHHHHHHHHHGGGGGHHHHHHHHHHHHHHHHHHHHHHHHHHHHHHHHGGHFFFGFHEGGCBGGBEFGHBE@FEGEGEGCC?AEFGEEFEDEGEGHHFGHHHHHDFH?E?E/?FFHHFFHHHFFHFB?3GDGHHHFHFGGFHHHHF2GFHDFHGFFHGHFFGHFFBFC<GGDGBHDHHHFBBGHGCGHHFHD<00DGFHHHHHHHHCGGHHHHHHHHGGGGGGGGG
@M05620:46:000000000-D9D58:1:1101:3879:15341 1:N:0:104
GAATGAATGCAGAAATTGGCAAGATAATACTGCACCGATGGGAAATGATACTATCCTGAAACATGAGCAAATTGACCAGCCTCAGGATGTGAACTCATTTGCTGGAGGTCCCAGGGCTCTTTCAAGATAGTAAAAACAGTGACTTGTACAGCATAATGAAAAACCTAGGCATTGATTTTGAAGACATCAGACACATGCAGAATGAAAAATTTTTCAGAAATGATTTTTCTGGTGAGGTTGACTTCAGAGAA
+
BABBCFBFFFFFGGGGGGGGGGGHHHHHHHHHHHHHGEGGGHGHHHHHHHHHHHHHHHHFHHHHHHHHHGHGHHHHHHHHGHHHGHGGHHHHHHHHHHHHHHHHHHHGGHHHHHGGGHHHHHHHHHHHHHHHHHHHGHHHHHHHHHHHHHHGHHHHHHHHHHHGGGHHHHHHHHHHHHHHGHHHHHHHHHHHHHHHHHHHHHHHHHHGHHHHHHHHHHHHHHHHHHHHHHHHHHGHHHHHHHGGGGGGGGF
@M05620:46:000000000-D9D58:1:1101:3659:15356 1:N:0:104
GAATGAATGCAGAAATTGGCAAGATAATACTGCACCGATGGGAAATGATACTATCCTGAAACATGAGCAAATTGACCAGCCTCAGGATGTGAACTCATTTGCTGGAGGTCCCAGGGCTCTTTCAAGATAGTAAAAACAGTGACTTGTACAGCATAATGAAAAACCTAGGCATTGATTTTGAAGACATCAGACACATGCAGAATGAAAAATTTTTCAGAAATGATTTTTCTGGTGAGGTTGACTTCAGAGAA
+
ABBCCFFFFFFFGGGGGGGGGGGHHHHHHHHHHHHHGGGGGHHGHHHGHHHHHHHHHHHHHHHHHHHHHHHHHHHHHHHHGHHHHHHHHHHHHHHHHGHHHHHHHHHGGHHHHHGGGHHHHHHHHHHHHHHHHHHHGHHHHGHHHHHHHHHHHHHHHHHHHHHGGHHHHHHHHHHHHHHHGHHHHHHHHHHHHHHHHHHHHHHHHHHHHHHHHHHHHHHHHHHHHHHHGHHHHHHHHHHHHHGGGGGGGGG
@M05620:46:000000000-D9D58:1:1101:21227:15364 1:N:0:104
GAATGAATGCAGAAATTGGCAAGATAATACTGCACCGATGGGAAATGATACTATCCTGAAACATGAGCAAATTGACCAGCCTCAGGATGTGAACTCATTTGCTGGAGGTCCCAGGGCTCTTTCAAGATAGTAAAAACAGTGACTTGTACAGCATAATGAAAAACCTAGGCATTGATTTTGAAGACATCAGACACATGCAGAATGAAAAATTTTTCAGAAATGATTTTTCTGGTGAGGTTGACTTCAGAGAA
+
CABCCFFFFFFFGGGGGGGGGGGHHHHHHHHHHHHHGGGGDHGHHHHHHHHHHHHHHHHHHFHHHHHHHFHGHHGHHHHHGHHHHHHHHHHHHHHHHHHHHHHHHFHGGHHHHHGGGHHHHHHHHHHHHHHHHHHHGHHHGHHHHHHHHGHHHHHHHHHHHHHGGHHGGHHHGHHHHHHHGHHHHHHHHHHHHHHHHHHHHHHHHGHHHHHHHHHHHHHHHGHHHHHHHHHHHGHGFGHHHHGGGGGGGGB
@M05620:46:000000000-D9D58:1:1101:1990:15376 1:N:0:104
GAATGAATGCAGAAATTGGCAAGATAATACTGCACCGATGGGAAATGATACTATCCTGAAACATGAGCAAATTGACCAGCCTCAGGATGTGAACTCATTTGCTGGAGGTCCCAGGGCTCTTTCAAGATAGTAAAAACAGTGACTTGTACAGCATAATGAAAAACCTAGGCATTGATTTTGAAGACATCAGACACATGCAGAATGAAAAATTTTTCAGAAATGATTTTTCTGGTGAGGTTGACTTCAGAGAA
+
BABBBFFFFFFFGGGGGGGGGGGHHHHHHHGHHHGHGGGFGHGFGHHHHHHHHHHHHHHHHHHHHHHHHGHHHGGHHFHHGHHHGHGGHGHHHHHHHHHHHHHHGHHGGHHHHHGGGGHHHHHHHHHHHHGHHHHHGGHHHHHHHHHHHGHHHHHHHHGHHHHGGHHHHHHHHHHHHHHHGHHHHHGHHHHHGHFHHHHHHHHHHHFHGHHHHHHHHHHHHHGHHHHHHHHHGHHGFHHHHHGGGGGGGGG
@M05620:46:000000000-D9D58:1:1101:3312:15387 1:N:0:104
GAATGAATGCAGAAATTGGCAAGATAATACTGCACCGATGGGAAATGATACTATCCTGAAACATGAGCAAATTGACCAGCCTCAGGATGTGAACTCATTTGCTGGAGGTCCCAGGGCTCTTTCAAGATAGTAAAAACAGTGACTTGTACAGCATAATGAAAAACCTAGGCATTGATTTTGAAGACATCAGACACATGCAGAATGAAAAATTTTTCAGAAATGATTTTTCTGGTGAGGTTGACTTCAGAGAA
+
BBCBAFFFFFFFGGGGGGGGGGGHHHHHHHHHHHHHFEGGGHHHHHHGHHHHHHHHHHHHHHGHHHHHHHHHHHHHHHHHGHHHGHGGGGHHGHHHHHHHHHHHHHHGGHHHHHGGGHHHHHHHHHGHHHHHHHHHGHHHHHHHHHHHHHHHHHHHHHHHHHHGGHHHHHHGHHHHHHHHGHHHHHHHHHGGHHHHHHHHHHHHHHHGHHHHHHHHHHHGHHHHHHHHHHHHCHHHHHHHHHGGGGGGFFF
@M05620:46:000000000-D9D58:1:1101:6867:15409 1:N:0:104
GAATGAATGCAGAAATTGGCAAGATAATACTGCACCGATGGGAAATGATACTATCCTGAAACATGAGCAAATTGACCAGCCTCAGGATGTGAACTCATTTGCTGGAGGTCCCAGGGCTCTTTCAAGATAGTAAAAACAGTGACTTGTACAGCATAATGAAAAACCTAGGCATTGATTTTGAAGACATCAGACACATGCAGAATGAAAAATTTTTCAGAAATGATTTTTCTGGTGAGGTTGACTTCAGAGAA
+
CCCCCFFFFFFFGGGGGGGGGGGHHHHHHHHHHHHHGFGGGHHHHHHHHHHHHHHHHHHHHHHHHHHHHHHHHHHHHHHHGHHHHHHHHHHGHHHHHHHHHHHHGHHGGHHHHHGGGHHHHHHHHHHHHHHHHHHHGHHHHHHHHHHHHHHHHHHHHHHHHHHGGHHHHHHHHHHHHHHHGHHHHHHHHHHHHHHHHHHHHHHHHHHHHHHHHHHHHHHHHHHHHHHGGHHHHHHHHHHHHHGGGGGGGGF
@M05620:46:000000000-D9D58:1:1101:7440:15422 1:N:0:104
GAATGAATGCAGAAATTGGCAAGATAATACTGCACCGATGGGAAATGATACTATCCTGAAACATGAGCAAATTGACCAGCCTCAGGATGTGAACTCATTTGCTGGAGGTCACGCGTTTGTTGTCTTCAAAATCAATGCCTAGGTTTTTTTGTACAGCATAATGAAAAACCTAGGCATTGTTTTTGAAGACATCAGCCACATGCAGAATGAATATTTTTTCAGAGATGATTTTTCTGGGGAGGATGACTTCG
+
CCCCCFFFFFFFGGGGGGGGGGGGHHHHHHHHHHHHGGGGGHGHHHHHHHHHHHHHHHHHHHHHHHHHHHHHHHHHHHHHGHHHHHHHHHHFHHHHHHHHHHHHHHHGGHHH11/////220B34D44D4D?EGH432B33BF33DF/B//0=@G11?G1G11FF110..011001<F11=//.<C000<G00000:./.0<0<C0C00;:000<C09-/;900:C00;F0C0/;F0/9.-;./00;900.
@M05620:46:000000000-D9D58:1:1101:6861:15429 1:N:0:104
GAATGAATGCAGAAATTGGCAAGATAATACTGCACCGATGGGAAATGATACTATCCTGAAACATGAGCAAATTGACCAGCCTCAGGATGTGAACTCATTTGCTGGAGGTCCCAGGGCTCTTTCAAGATAGTAAAAACAGTGACTTGTACAGCATAATGAAAAACCTAGGCATTGATTTTGAAGACATCAGACACATGCAGAATGAAAAATTTTTCAGAAATGATTTTTCTGGTGAGGTTGACTTCAGAGAA
+
BBBCBFFBFFFFGGGGGGGGGGGHHHHHHHHHHHHHGEGGGGHHHHHHHHHHHHHHHHHHHHHHHHGHHHHHHHGHHHHHGHHHHHHHHHHHHHHHHHHHHHHHHHHGGHHHHHGGGHHHHHHHHHHHHHHHHHHHGHHHHHHHHHHHHHHHHHHHHHHHHHHGGHHGHHHHHHHHHHHGGGHHHHHHHHHHHHHHHHHHHHHGGHDGAGHHHHHHHHFHHHHGHGHHHHHEHHHHFHHGHHGGGFGGGGG
@M05620:46:000000000-D9D58:1:1101:25038:15439 1:N:0:104
GAATGAATGCAGAAATTGGCAAGATAATACTGCACCGATGGGAAATGATACTATCCTGAAACATGAGCAAATTGACCAGCCTCAGGATGTGAACTCATTTGCTGGAGGTCCCAGGGCTCTTTCAAGATAGTAAAAACAGTGACTTGTACAGCATAATGAAAAACCTAGGCATTGATTTTGAAGACATCAGACACATGCAGAATGAAAAATTTTTCAGAAATGATTTTTCTGGTGAGGTTGACTTCAGAGAA
+
CCCCCFFFFFFFGGGGGGGGGGGHHHHHHHHHHHHHGGGGGHHHHHHHHHHHHHHHHHHHHHHHHHHHHHHHHHHHHHHHGHHHHHHHHHHHHHHHHHHHHHHHHHHGGHHHHHGGGHHHHHHHHHHGHHHHHHHHGHHHHHHHHHHHHHHHHHHHHHHHHHHGGHHHHHHHHHHHHHHHGHHHHHHHHHHHHHHHHHHGHHHHHHHHHHHHHHHHHHHHHHGHHHHHHHHHHHHHHHHHHHGGGGGGGGG
@M05620:46:000000000-D9D58:1:1101:24961:15447 1:N:0:104
GAATGAATGCAGAAATTGGCAAGATAATACTGCACCGATGGGAAATGATACTATCCTGAAACATGAGCAAATTGACCAGCCTCAGGATGTGAACTCATTTGCGACTTGTACAGCATAATGAAAAACCTAGGCATTGATTTTCCCAGGGCTCTTTCAAGATAGTAAAAACAGTGACTTGTACAGCATAATGAAAAACCTAGGCATTGATTTTGAAGACATCAGACACATGCAGAATGAAAAATTTTTCAGAA
+
CCCCCFFFFFFFGGGGGGGGGGGHHHHHHHHHHHHHGGGGGHHHHHHHHHHHHHHHHHHHHHHHHHHHHHHHHHHHHHHHGHHHHHHHHHHHHHHHHHHHHHGEGGGHHHHHHHHHHHHHGHHHHGGHHHHHHHHHHHHHHHHHHHGGGHGHHGHHHHHHHHHHHHHHGHHGFHHHGHHHHHHHHHHHHHHHHHHGGHHHGHHHGHDHHGHG.=GHHHHHHHGHHHHHHHHHHHHGHHGGGGGGGGGGGGG
@M05620:46:000000000-D9D58:1:1101:12184:15457 1:N:0:104
GAATGAATGCAGAAATTGGCAAGATAATACTGCACCGATGGGAAATGATACTATCCTGAAACATGAGCAAATTGACCAGCCTCAGGATGTGAACTCATTTGCGGCTTGTACAGCATAATGAAAAACCTAGGCATTGATTTTGAAGACCACGGGCTCTTTCAAGATAGAAAAAACAGTGACTTGGACAGCATAATGAAAAACCTAGGCATTGATTTTGAAGACATCAGACACGTGCAGAATGAAAAATTTTT
+
BBBBCFFFFFFFGGGGGGGGGGGHHHHHHHCGHHHHGGGGGGHHHHHHHHHHHGHHHHHHGHHHHHHHHHHHHHHHHHHHGHHHGGGFGFGGHHGHHHHGHH?//>/EGB44?32333D44333B//333B?G3B?G?B3FHG333?22//>//B/0F11?GDGD111110>-..0>11=1000<GH.CHDHBD0D000;../0://;0::0CHH00.;0;9/000:009/.9..;F0/;CF000..0;9B
@M05620:46:000000000-D9D58:1:1101:12166:15457 1:N:0:104
GAATGAATGCAGAAATTGGCAAGATAATACTGCACCGATGGGAAATGATACTATCCTGAAACATGAGCAAATTGACCAGCCTCAGGATGTGAACTCATTTGCGACTTGTACAGCATAATGAAAAACCTAGGCATTGATTTTGAAGACCCAGGGCTCTTTCAAGATAGTAAAAACAGTGACTTGTACAGCATAATGAAAAACCTAGGCATTGATTTTGAAGACATCAGACACATGCAGAATGAAAAATTTTT
+
BBCCCFFFFFFFGGGGGGGGFGGHHHHHHHHHHHHHGGGGGGHHHHHHHHHHHHHHHHHHHHHHHHHHHHHHHHHHHHHHGHHHHHHHHHHHHHHHHHHHHHGGGGGHHHHHHHHHHHHHHHHHHGGHHHHHHHHHHHHHHHGHHHHHHHHGGGHHHHHHHHHHHHHHHHHHHGHHHGFGHHHHHHHHHHHHHGHHHHHHGGHHHHHHHHHHHHHHHGHHHHHHHHHHHHHGHHGGGGFGGGGGGGGGGGG
@M05620:46:000000000-D9D58:1:1101:8346:15471 1:N:0:104
GAATGAATGCATAAATTGGCAAGATAATACTGCACCGATGGGAAATGATACTATCCTGAAACATGAGCAAATTGACCAGCCTCAGGATGTGAACTCATTTGCTGGAGGTCACGTGTTTGATGTCTTCAAAATCAATGCCTAGGTTTTTTTGTACAGCATAATGAAAAACCTAGGCATTGATTTTGAAGACATCAAACACATGCAGAATGAAAAATTTTTCAGAAATGATTTTTCTGGTGAGGTTGACTTCA
+
DDDDDFFFFFFFGGGGGGGGGGGHHHHHHHHHHHHHGEFGGHHHHHHHHHHHHHHHHHHHHHHHHHHHHHHHHHHHHHHHGHHHHGHHHHHHHHHHHHHHHHHHHHHGGHHHGHHHHHHHHHHHHHHHHHHHHHHHHHHHHHHHHHGGGGGHHHHHHHHHHHHHHHHHGGHHHHHHHHHHHHHHHGHHHHHHHHHHHHHHHHHHHHHHHHHHHCHHHHHHHHGHHHHHHHHHGGGGGGGGGGFGGGGGGG;
@M05620:46:000000000-D9D58:1:1101:24202:15476 1:N:0:104
GAATGAATGCAGAAATTGGCAAGATAATACTGCACCGATGGGAAATGATACTATCCTGAAACATGAGCAAATTGACCAGCCTCAGGATGTGAACTCATTTGCTGGAGGTCCCAGGGCTCTTTCAAGATAGTAAAAACAGTGACTTGTACAGCATAATGAAAAACCTAGGCATTGATTTTGAAGACATCAGACACATGCAGAATGAAAAATTTTTCAGAAATGATTTTTCTGGTGAGGTTGACTTCAGAGAA
+
CDDCDFFFFFFFGGGGGGGGGGGHHHHHHHHHHHHHGGGGGHHHHHHHHHHHHHHHHHHHHHHHHHHHHHHHHHHHHHGHGHHHHHHHHHHHHHHHHHHHHHHHHHHGGHHHHHGGGHHHHHHHHHHHHHHHHHHHGHHHHHHHHHHHHHHHHHHHHHHHHHHGGHHHHHHHHHHHHHHHGHHHHHHHHHHHHHHHHHHHHHHHHHHHHHHHHHHHHHHHHHGHHHHHHHHHHHHHHHHHHHGGGGGGGGG
@M05620:46:000000000-D9D58:1:1101:2924:15497 1:N:0:104
GAATGAATGCAGAAATTGGCAAGATAATACTGCACCGATGGGAAATGATACTATCCTGAAACATGAGCAAATTGACCAGCCTCAGGATGTGAACTCATTTGCTGGAGGTCACGCGGTCATCCAGGCCTCTTTCAAGATAGTAAAAACAGTGACTTGTACAGCATAATGAAAAACCTAGGCATTGATTTTGAAGACATCAGACACATGCAGAATGAAAAATTTTTCAGAAATGATTTTTCTGGTGAGGTTGA
+
CDCCCFFFFFFFGGGGGGGGGGGHHHHHHHHHHHHHGEGGGHHGHHHHHHHHHHHHHHHHHHHHHHHHHHHHHHHHHHHHGHHHHHHHHHHHHHHHHHHHHHHHHHHGGHHHGHGGFGGHHHHHGHGHHHHHHHHHHHHHHHHHHHGHGFHHHHHHHGHHHHHHHHHHHGHHHEGHHHGHHHHGHHHHHHGHHHHHHHHHHGHHHHGHHHFGHHHHHHHHHHFHHHHFFFGGGGGGGGFGGGFGEGGFGGB
@M05620:46:000000000-D9D58:1:1101:9590:15498 1:N:0:104
GAATGAATGCAGAAATTGGCAAGATAATACTGCACCGATGGGAAATGATACTATCCTGAAACATGAGCAAATTGACCAGCCTCAGGATGTGAACTCATTTGCTGGAGGTCCCAGGGCTCTTTCAAGATAGTAAAAACAGTGACTTGTACAGCATAATGAAAAACCTAGGCATTGATTTTGAAGACATCAGACACATGCAGAATGAAAAATTTTTCAGAAATGATTTTTCTGGTGAGGTTGACTTCAGAGAA
+
CBCCCFFFFFFFGGGGGGGGGGGHHHHHHHHHHHHHGGGGGHHHHHHHHHHHHHHHHHHHHHHHHHHHHHHHHHHHHHHHGHHHHHHHHGHHHHHHGHHHHHHHHHHGGHHHHHGGGHHHHHHHHHHHHHHHHHHHGHHHHHHHHHHHHHHHHHHHHHHHHHGGGHHHHHHHGHHHHHHGGHHHHHHHHHHHHHHHHHHHHHGHHHGHHHHHHHHHHHHHHHHHHHHHHHGHHHHHGHHHHHGGGGGGGGF
@M05620:46:000000000-D9D58:1:1101:26745:15518 1:N:0:104
GAATGAATGCAGAAATTGGCAAGATAATACTGCACCGATGGGAAATGATACTATCCTGAAACATGAGCAAATTGACCAGCCTCAGGATGTGAACTCATTTGCTGGAGGTCCCAGGGCTCTTTCAAGATAGTAAAAACAGTGACTTGTACAGCATAATGAAAAACCTAGGCATTGATTTTGAAGACATCAGACACATGCAGAATGAAAAATTTTTCAGAAATGATTTTTCTGGTGAGGTTGACTTCAGAGAA
+
CCCCCFFFFFFFGGGGGGGGGGGHHHHHHHHHHHHHGGGGGHHHHHHHHHHHHHHHHHHHHHHHHHHHHHHHHHHHHHHHGHHHHHHHHHHHHHHHHHHHHHHHHHHGGHHHHHGGGHHHHHHHHHHHHHHHHHHHGHHHHHHHHHHHHHHHHHHHHHHHHHHGGHHHHHHHHHHHHHHHGHHHHHHHHHHHHHHHHHHHHHHHHHHHHHHHHHHHHHHHHHHHHHHHGHHHHHHHHHHHHHGGGGGGGGG
@M05620:46:000000000-D9D58:1:1101:10720:15530 1:N:0:104
GAATGAATGCAGAAATTGGCAAGATAATACTGCACCGATGGGAAATAATACTATCCTGAAACATGAGCAAATTGACCAGCCTCAGGATGTGAACTCATTTGCTGGAGGTCCCAGGGCTCTTTCAAGATAGTAAAAACAGTGACTTGTACAGCATAATGAAAAACCTAGGCATTGATTTTGAAGACATCAGACACATGCAGAATGAAAAATTTTTCAGAAATGATTTTTCTGGTGAGGTTGACTTCAGAGAA
+
[truncated: 1,240,192 more chars]
