# Supplementary material for: Fast but not furious: a streamlined selection method for genome-edited cells
Source: Life Sci Alliance. 2021 Apr 26;4(6):e202101051. doi: 10.26508/lsa.202101051 (PMC8127327; doi:10.26508/lsa.202101051)
Supplement: Supplementary file 1 [file LSA-2021-01051_Supplemental_Data_1.zip › SANGER and Deep Sequencing/AhR/105_S105_L001_R1_001.fastq]

@M05620:46:000000000-D9D58:1:1101:16224:1750 1:N:0:105
GAATGAATGCAGAAATTGGCAAGATAATACTGCACCGATGGGAAATGATACTATCCTGAAACATGAGCAAATTGACCAGCCTCAGGATGTGAACTCATTTGCTGGAGGTCCCAGGGCTCTTTCAAGATAGTAAAAACAGTGACTTGTACAGCATAATGAAAAACCTAGGCATTGATTTTGAAGACATCAGACACATGCAGAATGAAAAATTTTTCAGAAATGATTTTTCTGGTGAGGTTGACTTCAGAGAA
+
3>>>A4DFBFDF54FGGFFFCGFFGEGGGHHDFBH4E2AEFHBCCFHFGGHFDFGGHB5FHD3G3AGF33FDGF5BAFGHGGH3FC3FGHHBBEFG@GHHHHHGFFFEFHFGBBFGGHHHHHHFGEFGFHFBF4GFEEGHHEFHHGHFFFGHHHGFHFHFEFHDDHEHHHFFHHGHHHHHEHHGHGGFFG1FBGHHGFFHEHGH1DD0<CGHHHHEHFFHHHCHHHHHHHHHFFGFFFHFFHGGGFF0F/C
@M05620:46:000000000-D9D58:1:1101:12343:1881 1:N:0:105
TAATGAATGCAGAAATTGGCAAGATAATACTGCACCGATGGGAAATGATACTATCCTGAAACATGAGCAAATTGACCAGCCTCAGGATGTGAACTCATTTGCTGGAGGTCACCAGGGCTCTTTCAAGATATTAAAAACAGTGACTTGTACAGCATAATGAAAAACCTAGGCATTGATTTTGAAGACATCAGACACATGCAGAAGGAAAAATTTTTCAGAAATGATTTTTCTGGTGGGGTTGACTTCAGAGA
+
1>AAAFFFFFFFBGFGCGGGGGFGHHGHHHGHGHHHEEEFGHCGEFHGHHHHHHHHHHFFEHEGHBGHDGGDGHAECGGHGHHFHHFHGBGG2GHHBGHHHHHHHGHGGHGHH1FFCCHCFHFDHBG1G122BDHHHG/B>B<FH21F1F>BC0GHH2GFHHH0CEG1F00FG1FBHHHBHE1110<G1111<0<<1GH1<=01<<GFCGGGFFHGDDD0;CGBGHGHHGBGHGG.@?E@@FGGGF090;/
@M05620:46:000000000-D9D58:1:1101:15187:1912 1:N:0:105
GAATGAATGCAGAAATTGGCAAGATAATACTGCACCGATGGGAAATGATACTATCCTGAAACATGAGCAAATTGACCAGCCTCAGGATGTGAACTCATTTGCTGGAGGTCCCAGGGCTCTTTCAAGATAGTAAAAACAGTGACTTGTACAGCATAATGAAAAACCTAGGCATTGATTTTGAAGACATCAGACACATGCAGAATGAAAAATTTTTCAGAAATGATTTTTCTGGTGAGGTTGACTTCAGAGAA
+
AAABAFFFFFFFFFGGGGGGGFFFGFFHGHHHHHCHEAEEEHCFFHGEG5GGGHFHHFHHHHGHGFGGFGHHHHHHHHHHGHGFFGFGGFGFFHGFHHHHGBFGFGHGGHHHHHGGGHHHHHHHHHGHHHHHHHGHGHHHHGFHHGHHHHHGHGFHHHHHHBHGGHGHGHHGHHHHGHGHFHHHHHGHHHFFHHHHHHFHFHHGFGHFFHHHHHHHHHHHHHHHHGHGGHHHGFG;;;CHFHGGGGGCFGF
@M05620:46:000000000-D9D58:1:1101:17602:1925 1:N:0:105
GAATGAATGCAGAAATTGGCAAGATAATACTGCACCGATGGGAAATGATACTATCCTGAAACATGAGCAAATTGACCAGCCTCAGGATGTGAACTCATTTGCTGGAGGTCCCAGGGCTCTTTCACGATAGTAAAAACAGTGACTTGTACAGCATAATGAGAAACCTAGGCATTGATTTTGAAGACATCAGACACATGCAGAATGAAAAATTTTTCAGAAATGATTTTTCTGGTGAGGTTGACTTCAGAGAA
+
3>ABBFFFFFFFFGGGGGGGFFFEGHHHGHHHHHGFEEFGGH2BFHHFHFHGFGGHFFHHFHGGBFFHHHBFHFGHHHFAFGGGFHFHHFG5FGGHGHHGGGHHHGFGGHFHB@FE?FEGFGD44/?FFGHDDGFH?HFEGD3B32GBFGE2?BG3?D22@FF2FH22222@?GF1<GHF/1<<0F?1>>G1GHHHFBFGFFD=<0=GGFCHFH<<D00<CC0:;GFH/GGF::;GFHC/;00;F;9FGG/
@M05620:46:000000000-D9D58:1:1101:18888:1998 1:N:0:105
GAATGAATGCAGAAATTGGCAAGATAATACTGCACCGATGGGAAATGATACTATCCTGAAACATGAGCAAATTGACCAGCCTCAGGATGTGAACTCATTTGCTGGAGGTCACCAGGGCTCTTTCAAGATAGTAAAAACAGTGACTTGTACAGCATAATGAAAAACCTAGGCATTGATTTTGAAGACATCAGACACATGCAGAATGAAAAATTTTTCAGAAATGATTTTTCTGGTGAGGTTGACTTCAGAGA
+
3>AABFFFFFFFGCGFGGGGGGFHHHHHGHHHHFHHEAEGGHGGHHHGHHHHHHHHHHEGGHBGHFFGHFBGHHHHHHHGFHHHGHCHHHHGHHGGGHHHHGHHHEGGGHGHHGGGGGHGHHHHHFHGHHHGHHHHHGHHHHHHHHHHGHHHHBGHHGHHHGHHGGHHHHCGHHH<FGHHGGHHHHHHHGHHGHHGHFHHHGHHHHHHGHHHHHHHHHHFFGGGHHHHHHHHHHHHHHGHHGGGGGFFGG;
@M05620:46:000000000-D9D58:1:1101:18876:2017 1:N:0:105
GAATGAATGCAGAAATTGGCAAGATAATACTGCACCGATGGGAAATGATACTATCCTGAAACATGAGCAAATTGACCAGCCTCAGGATGTGAACTCATTTGCTGGAGGTCACCAGGGCTCTTTCAAGATAGTAAAAACAGTGACTTGTACAGCATAATGAAAAACCTAGGCATTGATTTTGAAGACATCAGACACATGCAGAATGAAAAATTTTTCAGAAATGATTTTTCTGGTGAGGTTGACTTCAGAGA
+
BBCCCFFFFFFFGGGGGGGGGGGHHHGHHHHHHHHHGEGGGHHHHHHHHFHHHHHHHHHHHHHHHHHHHHHHHHHHHHHHGHHHHHHHHGHHHHHHHHHHHHHHHFHGGHHHHEFGGGHFEGHDBFHBHFF4BFHHHG/GFDDGFHFFFFGFF2F3FGBFHHHHDGHCFGHCGHDFGHHHFEHHHHFGD1FFFFH0C1F1<=GF0DHHHHGGHHHH0=<DCF00CGHHHFF0GGHHHH/C/:BBF9BFBB/
@M05620:46:000000000-D9D58:1:1101:15618:2020 1:N:0:105
GAATGAATGCAGAAATTGGCAAGATAATACTGCACCGATGGGAAATGATACTATCCTGAAACATGAGCAAATTGACCAGCCTCAGGATGTGAACTCATTTGCTGGAGGTCACCAGGGCTCTTTCAAGATAGTAAAAACAGTGACTTGTACAGCATAATGAAAAACCTAGGCATTGATTTTGAAGACATCAGACACATGCAGAATGAAAAATTTTTCAGAAATGATTTTTCTGGTGAGGTTGACTTCAGAGA
+
BABBCFFFFFFFGGGGGGGGGGFGHHHHHHHHHHHHEFGGGHFGHHHHHHHHHHHHHHHHHHHHHHGHHHHHHHHHGHGGGHHGGHGHHGGGGHHHHHHHHHHHHHHGFHGHHHHGGGHHHHHHHHHHHHGHHGHHHGHHHHHHHHHHHHHHHHHHHHHHHHHHGGHHHHHHHHHHHHHHHGHHHHHHHHHGHHHHHHHHHHHHGGHHHHHHHHHHGH0GHHHHHHHHHHHHHHHHHHHHHHGGGGGGGGB
@M05620:46:000000000-D9D58:1:1101:15400:2073 1:N:0:105
GAATGAATGCAGAAATTGGCAAGATCATACTGCACCGATGGGAAATGATACTATCCTGAAACATGAGCAAATTGACCAGCCTCAGGATGTGAACTCATTTGCTGGAGGTCCCAGGGCTCTTTCAAGATAGTAAAAACAGTGACTTGTACAGCATAATGAAAAACCTAGGCATTGATTTTGAAGACATCAGACACATGCAGAATGAAAAATTTTTCAGAAATGATTTTTCTGGTGAGGTTGACTTCAGAGAA
+
A1AAAB@DBFDDGGFGGDECFGFFB1BFFABFGFFGE0AEEEAFFGF1FAEFBGE0FDBF1EFGFHEFBH1EGFEEEFGGCHFFBC@BFBFEGGFHGGHHG2BBCFEEEGHHHFGGGHEHHHHHHHEHHHFGHHHEGHGGFEHHHHGHHHGHHHHHHFDFFGHGGGHHHHHHHHHHHHHHGHGGHFHHGDFFHHHHHGFHHHFF<0DFGGHGHHHHHFGHHHHHFEGHBHGHCHH;;;CGGHGGGGFFGG;
@M05620:46:000000000-D9D58:1:1101:19177:2088 1:N:0:105
GAATGAATGCAGAAATTGGCAAGATAATACTGCACCGATGGGAAATGATACTATCCTGAAACATGAGCAAATTGACCAGCCTCAGGATGTGAACTCATTTGCTGGAGGTCACCAGGGCTCTTTCAAGATAGTAAAAACAGTGACTTGTACAGCATAATGAAAAACCTAGGCATTGATTTTGAAGACATCAGACACATGCAGAATGAAAAATTTTTCAGAAATGATTTTTCTGGTGAGGTTGACTTCAGAGA
+
BBBBBFFFFFFFGGGGGGGGFGFHHHHHHHHHHHHHGAEGGHFGFHHFGFHGGHHHHHHHHHHHHHHHGHHHHHHHHGGHGHHFGHGHHFHDHHHHFGHHHHHHHGHGGHGHGHHGGGHGHHHHHHHGHBGGGHF4BEHHGFGGHHHHHHHFFHHGBDGFFHFCEGHFHGGHHHHHHHHHHGHHHHHGFHHHHHHGHHHHGGBGHG0DGHGHHHHHHHGBFGH;GHHGHHHHHFHHHHHGHFGFFFFGGG/
@M05620:46:000000000-D9D58:1:1101:18851:2142 1:N:0:105
GAATGAATGCAGAAATTGGCAAGATAATACTGCACCGATGGGAAATGATACTATCCTGAAACATGAGCAAATTGACCAGCCTCAGGATGTGAACTCATTTGCTGGAGGTCCCAGGGCTCTTTCAAGATAGTAAAAACAGTGACTTGTACAGCATAATGAAAAACCTAGGCATTGATTTTGAAGACATCAGACACATGCAGAATGAAAAATTTTTCAGAAATGATTTTTCTGGTGAGGTTGACTTCAGAGAA
+
BACBBFFFFFFFGGGGGGGGGGGHHHHHHHHHHHHHGEGGGHCGGHHHHHHHHHHHHHHHHHHHHHHHHHHHHHHHHHGGGHHGGHGHHGHHHHHHHHHHHHHHHHHGGHHHHHGGGHHHHHH4BFGGHHHHGHHHGGHHHHHHHHHHHHHHHHHHHHGHHHHGGHHHHHHHHHHHHHHHGHHHHHHHHHHHHHHHHHHHHHHHGHHHHHHHHHHHHHHHHHHHHHHHHHHHHHHHHHHHHHGGGGGGGFF
@M05620:46:000000000-D9D58:1:1101:19440:2193 1:N:0:105
GAATGAATGCAGAAATTGGCAAGATAATACTGCACCGATGGGAAATGATACTATCCTGAAACATGAGCAAATTGACCAGCCTCAGGATGTGAACTCATTTGCTGGAGGTCACCAGGGCTCTTTCAAGATAGTAAAAACAGTGACTTGTACAGCATTATGAAAAACCTAGGCCTTGATTTTGAAGACATCCGACACCTGCAGAATGAAAAATTTTTCAGGAATGGTTTTTCTGGTGGGGGTGACTTCCGAGG
+
CBCCCFFFFFFFGGGGGGGGGGGHHHHHHHHHHHHHGEFGGHGHHHHHHHHHHHHHHHHHHHHHHHHHHHHHHHHHHHHHGHHGHHHHHGHGHHHHHHHHHHHHHHHGGHHHH3?FF/0/3FF44B43B4344BFHH//243344B2B333B22B3B3?3BGHH/CC22F222F11?FGH1/?1100110..---.//./<0<000=DGHFHHHH/000;C:0/:<GGG/:0C0/.-;-;-.::B//..--
@M05620:46:000000000-D9D58:1:1101:17916:2233 1:N:0:105
GAATGAATGCAGAAATTGGCAAGATAATACTGCACCGATGGGAAATGATACTATCCTGAAACATGAGCAAATTGACCAGCCTCAGGATGTGAACTCATTTGCTGGAGGTCCCAGGGCTCTTTCAAGATAGTAAAAACAGTGACTTGTACAGCATAATGAAAAACCTAGGCATTGATTTTGAAGACATCAGACACATGCAGAATGAAAAATTTTTCAGAAATGATTTTTCTGGTGAGGTTGACTTCAGAGAA
+
BBCBBFFFFFFFFGGGGGGGGGGHHHHHHHHHHHHHGEEGGHGHHHHHHGHHHHHHHHHHHHHHHHGHHHHHHHGHHHHHGHHHHHHHHHHGHHHHHHHHHHHHHHHGGHHHHHEFGHHHHHHHHHGGHHHHHGHHGHHHHHHHHHHHHGGHHHHHHHHHGGHGGHHGHGHHHHHHHHHHGHHHHHHHFHHHHHHHHHHHGHHHHHHHHHHHHHHHHHHHHHGFHHHHHHGHHHHHHHHHHHGEGGGGGGG
@M05620:46:000000000-D9D58:1:1101:17534:2288 1:N:0:105
GAATGAATGCAGAAATTGGCAAGATAATACTGCACCGATGGGAAATGATACTATCCTGAAACATGAGCAAATTGACCAGCCTCAGGATGTGAACTCATTTGCTGGAGGTCCCAGGGCTCTTTCAAGATAGTAAAAACAGTGACTTGTACAGCATAATGAAAAACCTAGGCATTGATTTTGAAGACATCAGACACATGCAGAATGAAAAATTTTTCAGAAATGATTTTTCTGGTGAGGTTGACTTCAGAGAA
+
BBBBBFFFFFFFCFGGGGGGGGFHHGHHGHHHHHHHGAEGGHFGHHGDGGHGHHHHHHFHHHGHHHGHHHHHGHHHHGGGGHHGGHBFGGHBGHHFGGHHHHHHFHHGGHHHHHGGGHHHHHHHHHHHHHHHHGHHGGHHHGHHHHHHHHHHHHHHHHHGHHHGGHHHHHGHHHHHHHHGGGHHHHGHHHGHHHHHHHHHHHHHGHHHHGHHHHHHHFBHHHHHHHHHHHHHHHHGHHHHGHGGGGGGGFC
@M05620:46:000000000-D9D58:1:1101:12274:2561 1:N:0:105
GAATGAATGCAGAAATTGGCAAGATAATACTGCACCGATGGGAAATGATACTATCCTGAAACATGAGCAAATTGACCAGCCTCAGGATGTGAACTCATTTGCTGGAGGTCACCAGGGCTCTTTCAAGATAGTAAAAACAGTGACTTGTACAGCATAATGAAAAACCTAGGCATTGATTTTGAAGACATCAGACACATGCAGAATGAAAAATTTTTCAGAAATGATTTTTCTGGTGAGGTTGACTTCAGAGA
+
AAAAAFBDFFFDBGGGGFFGGGEGHHGHGHCHHGHHA2AEEE2AAFFFGHHEGEGFHFHFGF3B3BBGBGFGFGBF3GFHGFHBBG3BFBG5FGGHGHHGHH@FCBGEEGGHFGFFGAGGGHDGFFHHFEGGF4F4B/?0BG3GFHED?F2?G01B1DF21GFFGGFCDBGHG1DDFFGHGC1?D00?11<FB0FGHGB1DG0==00=DF<GFGHF0DGBG00C0C0:GCG0CCG0.::CCGGFBF0FFB/
@M05620:46:000000000-D9D58:1:1101:15333:2565 1:N:0:105
GAATGAATGCAGAAATTGGCAAGATAATACTGCACCGATGGGAAATGATACTATCCTGAAACATGAGCAAATTGACCAGCCTCAGGATGTGAACTCATTTGCTGGAGGTCACCAGGGCTCTTTCAAGATAGTAAAAACAGTGACTTGTACAGCATAATGAAAAACCTAGGCATTGATTTTGAAGACATCAGACACATGCAGAATGAAAAATTTTTCAGAAATGATTTTTCTGGTGAGGTTGACTTCAGAGA
+
1AAA>D1BB1BFFGCD1GGBE111FEEEGGHDD1AEAAEEAGG1/FF1AFHEFF1BF1FGEGHHFDAFF0AFGF1BEGB//B0GFG11BBBG2BBG1BFEFB1F1GFFGBBGB@0>??>/EHFHB2GGG1BB2BFGGAC<1BGF2>B>FDGF1<1BG2B2F11@/?FF<<011F1GHDGHGGFGH001?>11<0F0<GHHHD<D<G0DDCGC0D0C0D00<GCH0G:0GCCFB:/CGG:GH/9C0;9C9F/
@M05620:46:000000000-D9D58:1:1101:15334:2586 1:N:0:105
GAATGAATGCAGAAATTGGCAAGATAATACTGCACCGATGGGAAATGATACTATCCTGAAACATGAGCAAATTGACCAGCCTCAGGATGTGAACTCATTTGCTGGAGGTCACCAGGGCTCTTTCAAGATAGTAAAAACAGTGACTTGTACAGCATAATGAAAAACCTAGGCATTGATTTTGAAGACATCAGACACATGCAGAATGAAAAATTTTTCAGAAATGATTTTTCTGGTGAGGTTGACTTCAGAGA
+
BBCCCFFFFFFFGGGGGGGGGGGHHHHHHHHHHHHHEEFGGHHHHHHHHHHHHHHHHHHHHHHHHHGHHHHHHHHHHHHHGHHHGHGGGGGGHHHHHHHHHGHHHHHFEHHHFFHGCACFGHFGHBF3B4GBFHHHFGCG??F4GHH?FHHD??BG?FDGHHHFG?G=GCC2F2F=GHHFFGDFDGFD=1<<GHFBCDFDGHC<<DGHHFGHHHD<0GHHCBCGHHHHCGFHB;C:CAHCGFFGBF0:;FF
@M05620:46:000000000-D9D58:1:1101:10639:2636 1:N:0:105
GAATGAATGCAGAAATTGGCAAGATAATACTGCACCGATGGGAAATGATACTATCCTGAAACATGAGCAAATTGACCAGCCTCAGGATGTGAACTCATTTGCTGGAGGTCCCATGGCTCTTTGAAGATAGTAAAAACGGAGACTTGAACAGAATAATGAACCACTTAGTCATTGGTTATTAAACCATACGACACATGAAGAATGAAAAATTCTTCAGAACTTATTTTTCTGGTGTGGATGCCTTCTGAGAA
+
A?>3AFFF555@5GFGFGFGFGGGHHHHFHHHGHHGAEGGEHAAGHFFHHHHHHGFGFGFGHFFFHHHECGFGFGH3FHHGBGHGHEHHHHGHFFEGGHHHHHEF1FEEGH133?31?3F344B33B?4?4B4443////?>/B2111B100?DFD22@11/@/11112221?11<?1?111110/?1<0<CD@0>D0DD0/00<00D.<C0=000:00/:00<C0C0/C0C0::.;00//0;0000;9F;
@M05620:46:000000000-D9D58:1:1101:10626:2653 1:N:0:105
GAATGAATGCAGAAATTGGCAAGATAATACTGCACCGATGGGAAATGATACTATCCTGAAACATGAGCAAATTGACCAGCCTCAGGATGTGAACTCATTTGCTGGAGGTCCCAGGGCTCTTTCAAGATAGTAAAAACAGTGACTTGTACAGCATAATGAAAAACCTAGGCATTGATTTTGAAGACATCAGACACATGCAGAATGAAAAATTTTTCAGAAATGATTTTTCTGGTGAGGTTGACTTCAGAGAA
+
CCCCCFFFFFFFGGGGGGGGGGGGHHHHHHHHHHHHEEGGGHGHHHHHHHHHHHHHHHHHHHHHHHHHHHHHHHFHHHHHGHHHGHGGHHGFGHHHHHHHHHHHHGHGGHHHHGGGGHHHGHHFFHHGHHHHGHHHGHFGHHHHGHHHHHFGHHHHHHFGHHHGGHHHHHHHHHFHHHHGAGHHHHHHHHHHHHHFHFFHHEHF1=GBHFHHHHHHHHHHHHGFHHHHGHHGGHHCCCGHHHGGGFGFGGB
@M05620:46:000000000-D9D58:1:1101:21604:2712 1:N:0:105
GAATGAATGCAGAAATTGGCAAGATAATACTGCACCGATGGGAAATGATACTATCCTGAAACATGAGCAAATTGACCAGCCTCAGGATGTGAACTCATTTGCTGGAGGTCACCAGGGCTCTTTCAAGATAGTAAAAACAGTGACTTGTACAGCATAATGAAAAACCTAGGCATTGATTTTGAAGACATCAGACACATGCAGAATGAAAAATTTTTCAGAAATGATTTTTCTGGTGAGGTTGACTTCAGAGA
+
CABCCFFFFFFFGGGGGGGGGGGHHHHHHHHHHHHHEFGGGHHHHHHHHHHHHHHHHHHHHHHHHHHHHHHHHHGHHHHHGHHHGHGHHGHFHHGHHHHHHHHHHFGGGHGHHHHGGGGHHHHHGHHHHHHHHHHHHGHHHHHHHHHHHHHHHHHHHHHGHHGHGGHHHHHHHHHHHHHHHGHHHHHHHHHHHGHHHHHHHGHHHHHHHHHHHHHHHHHHFHGCGHHHHHHHHHHHHHHGFHGGGGGGGG/
@M05620:46:000000000-D9D58:1:1101:16347:2757 1:N:0:105
GAATGAATGCAGAAATTGGCAAGATAATACTGCACCGATGGGAAATGATACTATCCTGAAACATGAGCAAATTGACCAGCCTCAGGATGTGAACTCATTTGCTGGAGGTCACCAGGGCTCTTTCAAGATAGTAAAAACAGTGACTTGTACAGCATAATGAAAAACCTAGGCATTGATTTTGAAGACATCAGACACATGCAGAATGAAAAATTTTTCAGAAATGATTTTTCTGGTGAGGTTGACTTCAGAGA
+
?ABBAFFFFFFDFGGCGFFGGGECGHGHHHGHHGHHEAFFFEFFEHHHFHHHHFFHHFHHHHGHGBGBGGGGHFHFGHGHGHHHHHHHHFF@EGGHHHHHHHGFG1F?EHHHHEHGGGHGHGDGHHFGGHHFD?GHHGEHHHHGDHHGHHHHHCGHFFDGHHHHDGFHHHHHGFHGFHHHHGHHHHFGHHHGFGHBHGFHHHHHGG0DGFHGFHHHHGFGFGHHEFHHFHHGHHHHHHGHFHFGFGGGFF/
@M05620:46:000000000-D9D58:1:1101:14119:2800 1:N:0:105
GAATGAATGCAGAAATTGGCAAGATAATACTGCACCGATGGGAAATGATACTATCCTGAAACATGAGCAAATTGACCAGCCTCAGGATGTGAACTCATTTGCTGGAGGTCACCAGGGCTCTTTCAAGATAGTAAAAACAGTGACTTGTACAGCATAATGAAAAACCTAGGCATTGATTTTGAAGACATCAGACACATGCAGAATGAAAAATTTTTCAGAAATGATTTTTCTGGTAGGTTGACTTCAGAGAA
+
@ABBBFFFFFFFGGFFGGGGGGGGHGGHHHHHDFHHGEFGEH2FGHFFGFHHHHHBFFHGHFHHHGGGGH3FGHDFHFFHGHHHGHGBF3FFGHHHFGFHHHEGGCGEECGHFHHGGEHHHGGHFFHFBGFBEHFHFFGEBFGHHEGGHHGFHHBFH3GHFGFGGGHHGHEHGHHGGGDFHFHHHHHFBGHHHHHHHGGFHGHHDDDGHFHFHDHGFGGHHHHGGHFHHHHHFHH;:=CFGHGFFBFGGGF
@M05620:46:000000000-D9D58:1:1101:17299:2801 1:N:0:105
GAATGAATGCAGAAATTGGCAAGATAATACTGCACCGATGGGAAATGATACTATCCTGAAACATGAGCAAATTGACCAGCCTCAGGATGTGAACTCATTTGCTGGAGGTCACCAGGGCTCTTTCAAGTTAGTAAAAACAGTGACTTGTACAGCATAATGAAAAACCTAGGCATTGATTTTGAAGACATCAGACACATGCAGAATGAAAAATTTTTCAGAATTGATTTTTCTGGTGAGGTTGACTTCAGAGA
+
CBCCCFFFFFFFGGGGGGGGGGFHHHHHHHHHHHHHEAEGGHGHHHHGHHHHHHGHHFGHGHHHHHGHHHHHHHHHHHGHGHHHHHGHHGHHHHHHHHHHHHHHGGHGGH3G3BFG1/0/BG4FH4?4B4B4BGHHB//?433?F4?33333223B333FGGH0C/<2F<<2F2<1FHH1<F1?1?0<<11110<0<<11<F0<<DGHH.<GHH0/0=GB0000<CHH0/;G00:0;.C///0C000;0CF
@M05620:46:000000000-D9D58:1:1101:19139:2824 1:N:0:105
GAATGAATGCAGAAATTGGCAAGATAATACTGCACCGATGGGAAATGATACTATCCTGAAACATGAGCAAATTGACCAGCCTCAGGATGTGAACTCATTTGCTGGAGGTCACCAGGGCTCTTTCAAGATAGTAAAAACAGTGACTTGTACAGCATAATGAAAAACCTAGGCATTGATTTTGAAGACATCAGACACATGCAGAATGAAAAATTTTTCAGAAATGATTTTTCTGGTGAGGTTGACTTCAGAGA
+
AAAABFFFFFFFGGGGGGGGGGFFHHHHHHHHHHHHEAFFFHHHHHHHHFHHHHHHHHHHHFFHHHFHHHHHGGFGHHGEEFHGGHFFGHHHHHGGEGHHHHHHHHHGGHHHHHHGGGHHHHHHHHHHHHHHHHHHHGHHGHHHHHHHGHHHHHHHHHHHGHHHGGGHHHGHHHHFHHHHHGHHHHHHHFGFHHHHHHHHHHGHHHFHHAGHHHHHHHHHHHHFHGHHHHHHHCGFCFGFFGGGGGGGGG/
@M05620:46:000000000-D9D58:1:1101:9882:2947 1:N:0:105
GAATGAATGCAGAAATTGGCAAGATAATACTGCACCGATGGGAAATGATACTATCCTGAAACATGAGCAAATTGACCAGCCTCAGGATGTGAACTCATTTGCTGGAGGTCACCAGGGCTCTTTCAAGTTAGTAAAAACAGTGACTTGTACAGCATATTGAAAAACCTAGGCATTGATTTTGAAGACATCAGACACATGCAGAATGAAAAATTTTTCAGAAATGATTTTTCTGGTGAGGTTGACTTCAGAGA
+
A@ABBFBFFFFFGGGGGFGEAGFAGGHHHHHHFGHFE2EGGHGFHHH5FGEGHHHHFFBGHHFBFFFFGHHHFHEFHHHHGGHFGH3BFHHEGHHF3FGHHGGGFGFFFHHHBDGG?/B/FGH4FB44B44BBGGFB/?BB334BGGGB2BB1BFD2B?2?GF0?<@CGBF<FFG1FFG1BFGDD0FB111<>000FG11=G0110=00.<GHHFGFHHE/DH0CGHHE/CGHCG0:CCGB:CFF0BBFG9
@M05620:46:000000000-D9D58:1:1101:9901:2952 1:N:0:105
GAATGAATGCAGAAATTGGCAAGATAATACTGCACCGATGGGAAATGATACTATCCTGAAACATGAGCAAATTGACCAGCCTCAGGATGTGAACTCATTTGCTGGAGGTCACCAGGGCTCTTTCAAGATAGTAAAAACAGTGACTTGTACAGCATAATGAAAAACCTAGGCATTGATTTTGAAGACATCAGACACATGCAGAATGAAAAATTTTTCAGAAATGATTTTTCTGGTGAGGTTGACTTCAGAGA
+
BAABBFDDDFFFGFEGGGG4FFFCGFHHHHHH5BGHEAEEGHH3EHGD5GEFHGHFFGDHHFHAGFGFGHHHFGBAFGGCEFGCFH3FFHH5GFG@BFGHGFFF3BEEEGHHFFEFEGHEFGHFHHH3F?GHDGHGH?/FGHHHHGFDDDDGGHHHFFHHHHHGFDGBHFGHHFHFFGHGFGFHHHFHF11<1>G<G1C<FGF1DDGHHHGGGFH/<GBGHGGFHHHHHFFHECGFHF//;GFGGB0FFB9
@M05620:46:000000000-D9D58:1:1101:15408:2978 1:N:0:105
GAATGAATGCAGAAATTGGCAAGATAATACTGCACCGATGGGAAATGATACTATCCTGAAACATGAGCAAATTGACCAGCCTCAGGATGTGAACTCATTTGCTGGAGGTCCCAGGGCTCTTTCAAGATAGTAAAAACAGTGACTTGTACAGCATAATGAAAAACCTAGGCATTGATTTTGAAGACATCAGACACATGCAGAATGAAAAATTTTTCAGAAATGATTTTTCTGGTGAGGTTGACTTCAGAGAA
+
BBCCCFFFFFFFGGGGGGGGGGGHHHHHHHHHHHHHGEGGGHGHHHHHHHHHHHHHHHHHHHHHHHHHHHHHHHHHHHHHGHHHHHGHHGHHHHHHHHHHHGHHHHHGFHHHHHGGGHHHHHHHHHGHHHHIHHHHGHHHHHHHHHHHHHHHGHHHHHHHHHHGGHHHHHHHHHHHHHHHGHHHHHHHHHHHHHHHHHHHHHHHGHHHHHHHHHHHHHHGHHHHHHHHHHHHHHHCGGHHHHGHGGGGGGG
@M05620:46:000000000-D9D58:1:1101:15425:2990 1:N:0:105
GAATGAATGCAGAAATTGGCAAGATAATACTGCACCGATGGGAAATGATACTATCCTGAAACATGAGCAAATTGACCAGCCTCAGGATGTGAACTCATTTGCTGGAGGTCCCAGGGCTCTTTCAAGATAGTAAAAACAGTGACTTGTACAGCATAATGAAAAACCTAGGCATTGATTTTGAAGACATCAGACACATGCAGAATGAAAAATTTTTCAGAAATGATTTTTCTGGTGAGGTTGACTTCAGAGAA
+
AABBCFFFFFFFGGGGGGGGGGFHHHHHHHHGHGGHEEGGGHHHHHHFHHHHHHHHHHHHHHHHHHHHHHHHHHHHHHHHGHHHGHFGGGHHHHHHHHHHGHHHHHHGFHHHHHGGGHHHHHHHGHHHHHFHHHGHGHHHHHHHHHHHHGHHHHHHHHHHHHHGGHHHHHHHHHHHHHHHGHHHHHHHHHHHHHGHHHGHGHHGGFFFHHHHHHHHHHHHGHHFHHHHGHHHHHHCGCHHHHGGGGGGGGF
@M05620:46:000000000-D9D58:1:1101:15408:2997 1:N:0:105
GAATGAATGCAGAAATTGGCAAGATAATACTGCACCGATGGGAAATGATACTATCCTGAAACATGAGCAAATTGACCAGCCTCAGGATGTGAACTCATTTGCTGGAGGTCCCAGGGCTCTTTCAAGATAGTAAAAACAGTGACTTGTACAGCATAATGAAAAACCTAGGCATTGATTTTGAAGACATCAGACACATGCAGAATGAAAAATTTTTCAGAAATGATTTTTCTGGTGAGGTTGACTTCAGAGAA
+
BBCCCFFFFFFFGGGGGGGGGGGHHHHHHHHHHHHHGEGGGHHHHHHHHHHHHHHHHHHHHHHHHHHHHHHHHHHHHHHHGHHGHHGGHHHGHHHHHHHHHHHHHHHGGHHHHHGGGHHHHHHHHHHHHHHHHHHHGHHHHHHHHHHHHHHHHHHHHHHHHHHGGHHHHHHHHHHHHHHHGHHHHHHHHHHHHHHHHHHHHGHHGHHHHHHHHHHHHHHFHHHHHHHHGHHHHHHGGGHHHHGGGHHGGGF
@M05620:46:000000000-D9D58:1:1101:12948:3017 1:N:0:105
GAATGAATGCAGAAATTGGCAAGATAATACTGCACCGATGGGAAATGATACTATCCTGAAACATGAGCAAATTGACCAGCCTCAGGATGTGAACTCATTTGCTGGAGGTCACCAGGGCTCTTTCAAGATAGTAAAAACAGTGACTTGTACAGCATAATGAAAAACCTAGGCATTGATTTTGAAGACATCAGACACATGCAGAATGAAAAATTTTTCAGAAATGATTTTTCTGGTGAGGTTGACTTCAGAGA
+
BBBBBFFFFFFFGGGGGGGGGGGHHHHHHHHHHHHHEAEGGHHHHHHGHHHHHHHHHHHHHHHHHHHHGHHHHHFHHHGGGHHGHHHHHHHHHHHHGHHHHHHHHFHGGHHHHHHGGGHHHHHHHHHGHHGHHHHHHGHHHHHHHHHHHHHHHHHHHHHHHHHHGGHHHGHHHHHGHHHHHGHHHHHHHHHHHHHHHHHGHHHHGGHHHHHHHHHHHHHGHHHHHHHHHHHHHGFFGHHHHHGGGGGGGGC
@M05620:46:000000000-D9D58:1:1101:17393:3018 1:N:0:105
GAATGAATGCAGAAATTGGCAAGATAATACTGCACCGATGGGAAATGATACTATCCTGAAACATGAGCAAATTGACCAGCCTCAGGATGTGAACTCATTTGCTGGAGGTCACCAGGGCTCTTTCAAGATAGTAAAAACAGTGACTTGTACAGCATAATGAAAAACCTAGGCATTGATTTTGAAGACATCAGACACATGCAGAATGAAAAATTTTTCAGAAATGATTTTTCTGGTGAGGTTGACTTCAGAGA
+
BBBBBBFFFFFFGBGGGGGGGGFHHHHHGHHHHHHHGEGGGHGHHHHHHHHHFGGHHHHHHHHHHHHHHHHHHHHHHHHHGHHGGHGHHGHFHHHHHHHHHHHHHGHGGHHHHHHGGGHHHHHHHHHFHHHHHHHHGGHHHFDGHHHHHHHHHGHHHHGHHGHHGGHHHHHHHHHHHHHHHGHHHHHHHHHHHHHHHHGHHGHHHHHGHHHHHHHHHHGFFGFHHHHHHGHHHGHHHEGHGGGGGGGFFGF
@M05620:46:000000000-D9D58:1:1101:17383:3033 1:N:0:105
GAATGAATGCAGAAATTGGCAAGATAATACTGCACCGATGGGAAATGATACTATCCTGAAACATGAGCAAATTGACCAGCCTCAGGATGTGAACTCATTTGCTGGAGGTCACCAGGGCTCTTTCAAGATAGTAAAAACAGTGACTTGTACAGCATAATGAAAAACCTAGGCATTGATTTTGAAGACATCAGACACATGCAGAATGAAAAATTTTTCAGAAATGATTTTTCTGGTGAGGTTGACTTCAGAGA
+
BCCCCFFFFFFFGGGGGGGGGGGHHHHHHHHHHHHHGEGGGHHHFHHHHHHHHHHHHHHHHHHHHHHHHHHHHHGHHHHHGHHHHHHHHGHGHHHHHHHHHHHHHHHGGHHHHHHGGGHHHHHHHHHHHHHHHHHHHGHHHHHHHHHHHHHHGHHHHHHHHHHHGGHHHHHGHHHHHHHHHGHHHHHHHHHHHHHHHHHGHHHHHHHHHHHHHHHHHHFHGHHHHHHHHHHHHHHHHHHHHHGGGGGGGGF
@M05620:46:000000000-D9D58:1:1101:17341:3040 1:N:0:105
GAATGAATGCAGAAATTGGCAAGATAATACTGCACCGATGGGAAATGATACTATCCTGAAACATGAGCAAATTGACCAGCCTCAGGATGTGAACTCATTTGCTGGAGGTCCCAGGGCTCTTTCAAGATAGTAAAAACAGTGACTTGTACAGCATAATGAAAAACCTAGGCATTGATTTTGAAGACATCAGACACATGCAGAATGAAAAATTTTTCAGAAATGATTTTTCTGGTGAGGTTGACTTCAGAGAA
+
BABBBFFFFFFFGGFGGGGGGGGFHHGHHHHHHHHGGEGGGHFHHHHFHHGGHHHHHHHHHHHGHHHHHGHGHHFHBGGHGHHFGHFHHFGFHFHHHHHHHFHHGHHEGHHHHHGGGHHHHHHHGHHHHGHHGHHHGGHHHGHHHHHHHGHHHHHHHHHHHHHGGHHHHHHHHHHHHHHGGHHHHHHHGFHHHHHHHEHHHHHGHHHHFHHHGHHHHFHBGHHHHHHHGHHHHHHHGHHGGHGGGGGGGGF
@M05620:46:000000000-D9D58:1:1101:16558:3041 1:N:0:105
GAATGAATGCAGAAATTGGCAAGATAATACTGCACCGATGGGAAATGATACTATCCTGAAACATGAGCAAATTGACCAGCCTCAGGATGTGAACTCATTTGCTGGAGGTCCCAGGGCTCTTTCAAGATAGTAAAAACAGTGACTTGTACAGCATAATGAAAAACCTAGGCATTGATTTTGAAGACATCAGACACATGCAGAATGAAAAATTTTTCAGAAATGATTTTTCTGGTGAGGTTGACTTCAGAGAA
+
CCCCCFFFFFFFGGGGGGGGGGFHHGHHHHHHHHHHGEEGGHHHHHHHHHHHHHHHHHHHHHHHHHHHHHHHHHHHHHHHGHHHGHGHHGHHHHHHGHHHHHHHHHHGGHHHHHGGGHHHHHHHHHHHHHGHHHHHGHHHHHHHHHHHHHHHHHHHHHHHHHHGGHHHHHHHHHHHHHHHGHHHHHHHHHGHHHHHHHHHHHHHHHHHHHHHHHHHHHHHHHHHGHHHHHHHHHHHHHHHHHGGGGGGGGG
@M05620:46:000000000-D9D58:1:1101:20079:3062 1:N:0:105
GAATGAATGCAGAAATTGGCAAGATAATACTGCACCGATGGGAAATGATACTATCCTGAAACATGAGCAAATTGACCAGCCTCAGGATGTGAACTCATTTGCTGGAGGTCCCAGGGCTCTTTCAAGATAGTAAAAACAGTGACTTGTACAGCATAATGAAAAACCTAGGCATTGATTTTGAAGACATCAGACACATGCAGAATGAAAAATTTTTCAGAAATGATTTTTCTGGTGAGGTTGACTTCAGAGAA
+
BABBBFFFFFFFGGGGGGGGGFFGHHHHHHHHHHHHEAEGGHFGHGGGHFHHHHHHHHHHHHHHHFFGHHHHHHHHGHGGGHHFGHFGHHHHHHHHHHHHHHFHHHHGGHHHHHGGGHHHHHHHHHGHHHHHHHHHGHHHHHHHHHHHHHHHHHGHHHGHHHFGGHHHHHHHHHGHHHHHGHHHHHGHHHHHHHHHHHHHHHHGGGHHFGHHHHHHHDHFHHGHHHHHHHHHHHBGFHHHHHGGGGGGFF9
@M05620:46:000000000-D9D58:1:1101:20064:3075 1:N:0:105
GAATGAATGCAGAAATTGGCAAGATAATACTGCACCGATGGGAAATGATACTATCCTGAAACATGAGCAAATTGACCAGCCTCAGGATGTGAACTCATTTGCTGGAGGTCCCAGGGCTCTTTCAAGATAGTAAAAACAGTGACTTGTACAGCATAATGAAAAACCTAGGCATTGATTTTGAAGACATCAGACACATGCAGAATGAAAAATTTTTCAGAAATGATTTTTCTGGTGAGGTTGACTTCAGAGAA
+
BBCCCFFFFFFFFGGGGGGGGGGHHHFHHHHHHHHHGAEGGHHHHHHHHHHHHHHHHHHGHHFHFDGHHHCGHHHHGHHHGHHHHHHHHGHFHHHHHHHHHHHHFHHGGHHHHHGGGHHHHHHHHHGHHGHHHHHHGGHHHHHGHHHHHHHHHHHGHGHFHHHGGHHHGHHHHHHHHGHHGHHHHHHHHGHHGHHHHHHHGHHGFFDHHHHHHHHHHHHFHHHGHHHHHHHHHHHGHHHHHHGGGGGGGGG
@M05620:46:000000000-D9D58:1:1101:22069:3082 1:N:0:105
GAATGAATGCAGAAATTGGCAAGATAATACTGCACCGATGGGAAATGATACTATCCTGAAACATGAGCAAATTGACCAGCCTCAGGATGTGAACTCATTTGCTGGAGGTCACCAGGGCTCTTTCAAGATAGTAAAAACAGTGACTTGTACAGCATAATGAAAAACCTAGGCATTGATTTTGAAGACATCAGACACATGCAGAATGAAAAATTTTTCAGAAATGATTTTTCTGGTGAGGTTGACTTCAGAGA
+
ABCCCFFFFFFFGGGGGGGGGGGHHHHHHHHHHHHHFEFGGHHHHHHHHHHHHHHHHHHHHHHHHHHHHHHHHHHHHHHHGHHHHGHHHGHHHHHHHHHHHHHHHFHGGHHHHHHGGGHHHHHHHHHGHHHHHHHHHGHHHHHHHHHHHHHHHHHHHHHHHHHHGGHHHHHHHHHHHHHHHGHHHHHHHHGHHHHHHHHHHHHHGHHHGHGHHHHHHHHHHHHFHHHHHHHHHHHHHHHHHHGGGGGGGGF
@M05620:46:000000000-D9D58:1:1101:17439:3094 1:N:0:105
GAATGAATGCAGAAATTGGCAAGATAATACTGCACCGATGGGAAATGATACTATCCTGAAACATGAGCAAATTGACCAGCCTCAGGATGTGAACTCATTTGCTGGAGGTCACCAGGGCTCTTTCAAGATAGTAAAAACAGTGACTTGTACAGCATAATGAAAAACCTAGGCATTGATTTTGAAGACATCAGACACATGCAGAATGAAAAATTTTTCAGAAATGATTTTTCTGGTGAGGTTGACTTCAGAGA
+
AAAAA1F33@@111BDGF1GFG1BA11DGGHHB1CCE0EFCA0A/GHHHEDFGGABEGHHHGFH1AB1GHFGDDB1FAB/FHH1GH1FG@FDGDB@GFFGGFFG1G0?ECFCGHCC?/FHGFFGGFB>F1D>>222B?/<GEHFH2GHHEHD1GF1GGHHBGGHFCF1<FHCHHF1<?FGDCHD1?0F11FHH0FGHFFFFHHHFFDB0<GGDG0<0=0=/=C:CGCGB:GGG;:C.C/:/CBF0B09;B9
@M05620:46:000000000-D9D58:1:1101:22018:3098 1:N:0:105
GAATGAATGCAGAAATTGGCAAGATAATACTGCACCGATGGGAAATGATACTATCCTGAAACATGAGCAAATTGACCAGCCTCAGGATGTGAACTCATTTGCTGGCGGTCCCATGGCTCTTTCAAGATAGTACAGACATGGACTTGTTCAGGATAATGAAAAACCTAGGCTTTGATTTTGAAGACATCAGACACATGCAGAATGAAATATTTTTCAGAAATGATTTTTCTGGTGAGGTTGTCTTCAGAGGA
+
A>AAAFBD3D1BF11FGFGBFGFFH1GA3FFGF1GBA0E0AGG1FGGAGD1EHDHFHFBG1B0B1BAGA0BDAA1BBGGEEEHCFGB@FGD2DBF1BFFGGDFF1//>/E?EF1>00B10B>2FF2FGB1B>2B2BFC1101BFG111@221@@1@FFG1D10?/?1?001?FD1??111.=110<1FD11<<<CG000DBC00<0<000;CG0/0;0</<;0;00<GH000;C0..;C/.00;CF000..
@M05620:46:000000000-D9D58:1:1101:22002:3106 1:N:0:105
GAATGAATGCAGAAATTGGCAAGATAATACTGCACCGATGGGAAATGATACTATCCTGAAACATGAGCAAATTGACCAGCCTCAGGATGTGAACTCATTTGCTGGAGGTCCCAGGGCTCTTTCAAGATAGTAAAAACAGTGACTTGTACAGCATAATGAAAAACCTAGGCATTGATTTTGAAGACATCAGACACATGCAGAATGAAAAATTTTTCAGAAATGATTTTTCTGGTGAGGTTGACTTCAGAGAA
+
BBABBFFFFFFFFFGGGGGGGGFHHHHHHHHGGFHHEEEGGHFGHHHGHGHHHHHHHHHGHHHHHHGHGFEGHHFGCHGHGHHHHHHHHGHGHFGHHHGHHHHHHHHGGHHHHHGGGGHHHGHHHHHHHGHHHHHFGHHHHHHHHHHHHHHHHHHHHHHHHGHGGHHHHHHGHHHHHHHHGHHHHHHHHHHHHHHHHGHGHHHHHGHFGGGHGHHHHHFEGHHFGHHHHHHHHHHHGHHHGHGGGGGGGGG
@M05620:46:000000000-D9D58:1:1101:10960:3187 1:N:0:105
GAATGAATGCAGAAATTGGCAAGATAATACTGCACCGATGGGAAATGATACTATCCTGAAACATGAGCAAATTGACCAGCCTCAGGATGTGAACTCATTTGCTGGAGGTCACCAGGGCTCTTTCAAGATAGTAAAAACAGTGACTTGTACAGCATAATGAAAAACCTAGGCATTGATTTTGAAGACATCAGACACATGCAGAATGAAAAATTTTTCAGAAATGATTTTTCTGGTGAGGTTGACTTCAGAGA
+
BBABBFFFFFFFGGGGGGGGGFFHHFHHGHHHHHHHEEEGGHHHFHHGHHHHFHHHHHHFHHHHHGGHHHHHHHHHHHGFFHHHGHFFFGHHHHHHFHHHHGGHHFHGEHHHHHHGGGHHHHHHHHHGHHHHHHHHHGHHHHGHHHHHHHHHHHHHHHHHHGHHGGHGHHHHHHHHHHHHHGHGHHHHHHHHHHHHHHHHHHHHHFHHHHGHHHHHHHHHHHHHFHHHHHHHHHHHHHFHHHGGGGGGFG/
@M05620:46:000000000-D9D58:1:1101:19020:3198 1:N:0:105
GAATGAATGCAGAAATTGGCAAGATAATACTGCACCGATGGGAAATGATACTATCCTGAAACATGAGCAAATTGACCAGCCTCAGGATGTGAACTCATTTGCTGGAGGTCACCAGGGCTCTTTCAAGATAGTAAAAACAGTGACTTGTACAGCATAATGAAAAACCTAGGCATTGATTTTGAAGACATCAGACACATGCAGAATGAAAAATTTTTCAGAAATGATTTTTCTGGTGAGGTTGACTTCAGAGA
+
CCCCCFFFFFFFGGGGGGGGGGGHHHHHHHHHHHHHGGGGGHHHHHHHHHHHHHHHHHHHHHHHHHHHHHHHHHHHHHHHGHHHHHHHHHHGHHHHHHHHHHHHHHHGGHBGDDGGFGHGHHFDHEF3FFHEGHHHHGGHHDFFHFG3FFHGGFGHEGFHHHHHGDGHHFBFGHFDGHHHHGGGFCFGFGFDFGGGHHFFHHFGDHHHHGHHHHFGBGHHFGFCHHHHGFHHGFGGHHHHHFBFBBBFFFF
@M05620:46:000000000-D9D58:1:1101:22690:3260 1:N:0:105
GAATGAATGCAGAAATTGGCAAGATAATACTGCACCGATGGGAAATGATACTATCCTGAAACATGAGCAAATTGACCAGCCTCAGGATGTGAACTCATTTGCTGGAGGTCACCAGGGCTCTTTCAAGATAGTAAAAACAGTGACTTGTACAGCATAATGAAAAACCTAGGCATTGATTTTGAAGACATCAGACACATGCAGAATGAAAAATTTTTCAGAAATGATTTTTCTGGTGAGGTTGACTTCAGAGA
+
BABBBFFFBFFDGFAGGFCBEGFCGDGF5GFGFEGFA2EEAGGFHHHDHHFGHFHHHHDGDDEGEGEFGCHGFFDFGHHFFGHGGGF3FGFDGGFEBGFGGFFFC?EFEHHHFEGFDEHHHHHHHHH3FF?GDGHHHGAGFHFFGHFHFGFHFFBGDGGDF?1@//@GFFFFGDF1GDDGHFHGHHHHGFDDFHHFHFHFHDCDFHHFDCGHHFHHFGHHFFG0C:GH0:GF0::::CGHFFFGFFFBFG/
@M05620:46:000000000-D9D58:1:1101:17044:3315 1:N:0:105
GAATGAATGCAGAAATTGGCAAGATAATACTGCACCGATGGGAAATGATACTATCCTGAAACATGAGCAAATTGACCAGCCTCAGGATGTGAACTCATTTGCTGGAGGTCCCAGGGCTCTTTCAAGATAGTAAAAACAGTGACTTGTACAGCATAATGAAAAACCTAGGCATTGATTTTGAAGACATCAGACACATGCAGAATGAAAAATTTTTCAGAAATGATTTTTCTGGTGAGGTTGACTTCAGAGAA
+
CCCCCFFFFFFFGGGGGGGGGGFHHHHHHHHHHHHHFEEGGHGHHHHHHHHHHHHHHHHHHHHHHHHHHHHHHHHHHHHHGHHHHHHHHHHHHHHHHHHHHHHHHHHGGHHHHHGGGHHHHHHHHHHHHHHHHHHFGHHHHHHHHHHHHHHHHHHHHHHHHHHGGHHHHHHHHHHHHHHHGHHHHHHHHHGHHHHHHHHHHHHHHHHHHHHHHHHHHHHHHHHHHHHHGHHHHHHHHHHHHHGGGGGGGGB
@M05620:46:000000000-D9D58:1:1101:17061:3328 1:N:0:105
GAATGAATGCAGAAATTGGCAAGATAATACTGCACCGATGGGAAATGATACTATCCTGAAACATGAGCAAATTGACCAGCCTCAGGATGTGAACTCATTTGCTGGAGGTCCCAGGGCTCTTTCAAGATAGTAAAAACAGTGACTTGTACAGCATAATGAAAAACCTAGGCATTGATTTTGAAGACATCAGACACATGCAGAATGAAAAATTTTTCAGAAATGATTTTTCTGGTGAGGTTGACTTCAGAGAA
+
CBCCCFFFFFFFGGGGGGGGGGGHHHHHHHHHHHHHFEFGGHHHHHHHHHHHHHHHHHHHHHHHHHHHHHHHHHHHHHHHGHHHGHGHGGHHHHHHHHHHHHHHHHHGGHHHHHGGGHHHHHHHHHHHHHHHHHHHGHHHHHHHHHHHHHHHHHHHHHHHHHHGGHHHHHHHHHHHHHHHGHHHHHHHHHHHHHHHHHHHHHHHHHHHHHHHHHHHHHHHHHHHHHHHHHHHHHHHHHHHHHGGGGGGGCC
@M05620:46:000000000-D9D58:1:1101:21286:3331 1:N:0:105
GAATGAATGCAGAAATTGGCAAGATAATACTGCACCGATGGGAAATGATACTATCCTGAAACATGAGCAAATTGACCAGCCTCAGGATGTGAACTCATTTGCTGGAGGTCCCAGGGCTCTTTCAAGATAGTAAAAACAGTGACTTGTACAGCATAATGAAAAACCTAGGCATTGATTTTGAAGACATCAGACACATGCAGAATGAAAAATTTTTCAGAAATGATTTTTCTGGTGAGGTTGACTTCAGAGAA
+
BBBBBFFFFFFFGGGGGGGFGGGHHHHHHHHHHGHHGEGGGHHHHHHHHHHHHHHHHHHHHHHHHFHHHHHHHHHHHHHHGHHHGHHHHHHGHHHHHHHHHHGHHHHGGHHHHHGGGHHHHHHHHHHHHHHHHHHBFHHHHGHHHHHHHHHHHHHHHHHHHGHGGHGHHHHHHHHHHHHHGHHBGGHHHHHHHHHHHHHFHHHHFFGFGHHHHHHGFHHHHHHHHHHHHHHGHHGHHHHHHHGGGGGGGGG
@M05620:46:000000000-D9D58:1:1101:16994:3379 1:N:0:105
GAATGAATGCAGAAATTGGCAAGATAATACTGCACCGATGGGAAATGATACTATCCTGAAACATGAGCAAATTGACCAGCCTCAGGATGTGAACTCATTTGCTGGAGGTCACCAGGGCTCTTTCAAGATAGTAAAAACAGTGACTTGTACAGCATAATGAAAAACCTAGGCATTGATTTTGAAGACATCAGACACATGCAGAATGAAAAATTTTTCAGAAATGATTTTTCTGGTGAGGTTGACTTCAGAGA
+
AAAAABFFFFBDGCEGGGGBGGGHHGHFHHGHDFHFEEEFFGGGHHHBHHHHHHHHHGFHHAEFFFFHHFHGHHBGHHFGFHHFGFCCGHHDGDG11GGHHGFFBEFEGEEGHFHGGGHHHHHHHHHBGHHHHHHHFFGHHHGHHHHHHFHHHHHHHHHHGGHH?EHHHHHHHHHFHHHHHGHHHHHGFHHHGGHHHHHHHFFHHHFFHFHHFHGHFHHHHHHGFHHGHHHHGHGHHHHHHGGGGGFGGG9
@M05620:46:000000000-D9D58:1:1101:21693:3425 1:N:0:105
GAATGAATGCAGAAATTGGCAAGATAATACTGCACCGATGGGAAATGATACTATCCTGAAACATGAGCAAATTGACCAGCCTCAGGATGTGAACTCATTTGCTGGAGGTCCCAGGGCTCTTTCAAGATAGTAAAAACAGTGACTTGTACAGCATAATGAAAAACCTAGGCATTGATTTTGAAGACATCAGACACATGCAGAATGAAAAATTTTTCAGAAATGATTTTTCTGGTGAGGTTGACTTCAGAGAA
+
A3ABBFDFFFFFGFFGGGCFFGGCGFHHFHFHFFHFEAEEEHHCGHHFHHHGHGHHHGHHHHFHHHFGHHHHHHFFGHHHGHHFGHBFGHF5GEGEFFGHHHHHHGFFEHHHHGGGDFGHHFGHHFHHF3FB4FDHGHFDGBGHH3?BGFHGHHBFGHHFF1FA<CGFHHGHHGGHHHHGFFFFHHHHBFFF0F<GGGHHHFGFGGHF<CHHHHHFFHHGHHGGFHHHHHHGFFBGCGGHBHFGGGGGFG/
@M05620:46:000000000-D9D58:1:1101:13352:3458 1:N:0:105
GAATGAATGCAGAAATTGGCAAGATAATACTGCACCGATGGGAAATGATACTATCCTGAAACATGAGCAAATTGACCAGCCTCAGGATGTGAACTCATTTGCTGGAGGTCACCAGGGCTCTTTCAAGATAGTAAAAACAGTGACTTGTACAGCATAATGAAAAACCTAGGCATTGATTTTGAAGACATCAGACACATGCAGAATGAAAAATTTTTCAGAAATGATTTTTCTGGTGAGGTTGACTTCAGAGA
+
ABABBFFFFFFFGGGGGGGGGGGHHHHHHHHHHHHHGEGGGHHHHHHHHHHHHHHHHHHHHHHHHHGHHHHHHHHHHHHHGHHHHHHHHGHHHHHHHHHHHHHHHHHGGHHHHHHGGGHHHHHHHHHHHHHHHHHHHGHHHHHHHHHHHHHHHHHHHHHHHHHHGGHGHFHHGHHHHHHHHGHHHHHHHHHHHHHHHHHHHHHHGGHHHFFHHHHHHHHHHHHHHHHHHHHHHHHGHHHHHHGGGGGGGG9
@M05620:46:000000000-D9D58:1:1101:12277:3512 1:N:0:105
GAATGAATGCAGAAATTGGCAAGATAATACTGCACCGATGGGAAATGATACTATCCTGAAACATGAGCAAATTGACCAGCCTCAGGATGTGAACTCATTTGCTGGAGGTCCCAGGGCTCTTTCAAGATAGTAAAAACAGTGACTTGTACAGCATAATGAAAAACCTAGGCATTGATTTTGAAGACATCAGACACATGCAGAATGAAAAATTTTTCAGAAATGATTTTTCTGGTGAGGTTGACTTCAGAGAA
+
A>AAAB5BDDFFFGGFGFGBEGGGHHBGFGFB5BGGEEEGGFBGHHHFGEBDDFFHH3BGFBGGFGHGFFHFHHDFFHGGGHHEGHFGGGHBGHGGGHHHFHHHHGHGGHHH3FFGGHHHHHHGHHEEFGFGHHGHGHGHGEFHHHHHFHHHHHHHHHGDGHFGGHHGHHHHHHHHHHHHAGFBHGGGFFGF0GHHEF1D1<GF><D0.CGGGGHHHD<GGHBGGHHHHHHGGHH;:CGHFHFGFBFFGB/
@M05620:46:000000000-D9D58:1:1101:22400:3517 1:N:0:105
GAATGAATGCAGAAATTGGCAAGATAATACTGCACCGATGGGAAATGATACTATCCTGAAACATGAGCAAATTGACCAGCCTCAGGATGTGAACTCATTTGCTGGAGGTCACCAGGGCTCTTTCAAGATAGTAAAAACAGTGACTTGTACAGCATAATGAAAAACCTAGGCATTGATTTTGAAGACATCAGACACATGCAGAATGAAAAATTTTTCAGAAATGATTTTTCTGGTGAGGTTGACTTCAGAGA
+
ABBBAFFFFFFFGGGGGGFGFGFHHHHHHHHHHHHHGEGGGHCHFHHGHHHHHHHGHGHHGHHFHFGHHHFGGHFHHHGHGHHHHHHHHGHGHHHHFHHHHHHHBFHEGFHHHGHGGGHHHHGHHGHFBHHFGGHFHGHHHHHHHHHHHHGHHHHHGHHHHBGHGGHHHHHHHHHHHHHHHGHHHGHHHHHHHFHHHHHHHHHHHHHHHHFHHHHHHHGFHHHHHHFCGGHHHFHHHHHHHHGGGGGGGGF
@M05620:46:000000000-D9D58:1:1101:12290:3528 1:N:0:105
GAATGAATGCAGAAATTGGCAAGATAATACTGCACCGATGGGAAATGATACTATCCTGAAACATGAGCAAATTGACCAGCCTCAGGATGTGAACTCATTTGCTGGAGGTCCCAGGGCTCTTTCAAGATAGTAAAAACAGTGACTTGTACAGCATAATGAAAAACCTAGGCATTGATTTTGAAGACATCAGACACATGCAGAATGAAAAATTTTTCAGAAATGATTTTTCTGGTGAGGTTGACTTCAGAGAA
+
BABBBFFFFFFFGGGGGGGGGGGHHHHHHHHHHHHHGEGGGHHHHHHFHHHGHHHHHHHGHHHHHHHHGHGHHHFGHHHHGHHHGHGGGHHHHHHHGHHHHHHHHHHGFHHHHHGGGHHHHHHHHHHHHHHHHHGHGHHHHHHHHHHHHHHHHHHHHHHHHHHGGHHHHHHHHHHHHHHHGHHHHHHFHHHHHHHHHHHHHHHGGHHHHHHHHHHHHHHHHHHHHHHHHHHGHHHCCGHHHHGGGGGGGGF
@M05620:46:000000000-D9D58:1:1101:15960:3537 1:N:0:105
GAATGAATGCAGAAATTGGCAAGATAATACTGCACCGATGGGAAATGATACTATCCTGAAACATGAGCAAATTGACCAGCCTCAGGATGTGAACTCATTTGCTGGAGGTCCCAGGGCTCTTTCAAGATAGTAAAAACAGTGACTTGTACAGCATAATGAAAAACCTAGGCATTGATTTTGAAGACATCAGACACATGCAGAATGAAAAATTTTTCAGAAATGATTTTTCTGGTGAGGTTGACTTCAGAGAA
+
AABCCFFFFFFFGGGGGGGGGGFHHHHHHHHGHHHHEEGGGGGHHHHHHHHHHHHHHHGHHHHHHHHHHHHHHHHHHHHHGHHHHHHGHGHHHHHHHHHHHHHHHHHGGHHHHHGGGHHHHHHHHHHHHHHHHHHHGHHHHHHHHHHHHHHHHHHHHHHHHHHGGHHHGHHHHHHHHHHHGHHHHHHHHHGHHHHHHHHHHHGGGHHHHHHHHHHHHHHHHHHHHHHHHHHHHHHHHHHHHHGGGGGGGGG
@M05620:46:000000000-D9D58:1:1101:11860:3677 1:N:0:105
GAATGAATGCAGAAATTGGCAAGATAATACTGCACCGATGGGAAATGATACTATCCTGAAACATGAGCAAATTGACCAGCCTCAGGATGTGAACTCATTTGCTGGAGGTCCCAGGGCTCTTTCAAGATAGTAAAAACAGTGACTTGTACAGCATAATGAAAAACCTAGGCATTGATTTTGAAGACATCAGACACATGCAGAATGAAAAATTTTTCAGAAATGATTTTTCTGGTGAGGTTGACTTCAGAGAA
+
AAAABFFFFFFFBGGGGGGGGGFHHFHHHHHHFFFHFEGGGHHFHHHBGFHGGHEGHHBFHHFGFGHHHHHGHGHHHHHHGHFHFFEGHBF5DGGHFFHHGFGGF1GGGHHHGHGGGHHHGHHHFHHGBEHGHHHBGEHHHGHHHHHFHHHGHHGHHHFFHHHGDGHGHHHHHHGHHHHHAGBFHHHHHFFHHHGFHFFHFHHHDDGGFGFHHFGHHF0<DGHHGHHHHHHHHHHC:CGGHFGGGBFFFF:
@M05620:46:000000000-D9D58:1:1101:18172:3696 1:N:0:105
GAATGAATGCAGAAATTGGCAAGATAATACTGCACCGATGGGAAATGATACTATCCTGAAACATGAGCAAATTGACCAGCCTCAGGATGTGAACTCATTTGCTGGAGGTCACCAGGGCTCTTTCAAGATAGTAAAAACAGTGACTTGTACAGCATAATGAAAAACCTAGGCATTGATTTTGAAGACATCAGACACATGCAGAATGAAAAATTTTTCAGAAATGATTTTTCTGGTGAGGTTGACTTCAGAGA
+
BBCBBFFFFFFFGGGGGGGGGGGHHHHHHHHHHHHHFEFGGHFFHHHHHHHHHHHHHHHHHHHHHHHHHHHHHHHHHHHHGHHHHHHHHGHHHHHHHHHHHHHHHHHGGHHHHHHGGGHHHHHHHHHHHHHHHHHHHGHHHHHHHHHHHHHHHHHHGHHHHHHHGGHHHGHHHHHGHHHHHGHHHHGHHHHHHHHHHHHHHHHHHHHHHGFHHHHHHHHHHHHHHHHHHHHHHHHHHHHHHHGGGGGGGGF
@M05620:46:000000000-D9D58:1:1101:15898:3702 1:N:0:105
GAATGAATGCAGAAATTGGCAAGATAATACTGCACCGATGGGAAATGATACTATCCTGAAACATGAGCAAATTGACCAGCCTCAGGATGTGAACTCATTTGCTGGAGGTCCCAGGGCTCTTTCAAGATAGTAAAAACAGTGACTTGTACAGCATAATGAAAAACCTAGGCATTGATTTTGAAGACATCAGCCACATGCAGAATGAAAAATTTTTCAGAAATGATTTTTCTGGTGAGGTTGACTTCAGAGAA
+
AAAAAFFBFFFFGFFFGGGGGCFHHHGHCHEGHHHHE2AEGGFBGHH5GFGHHFGGHGGHFHGHHHGHGFFHHHHHGGGHEHHHHHHHHGHHGFFHHH4FG4EB3FGC1B3F3311?B/BBDEEGDHEG344B4B3?/FF334443BGD2F1FBGGGBFF11@/<F11@0<C1111?1<@FGHHHGFFBG1<<<FHF1F1<GBG000=<./00=/<00=<DGFE0C0;/0:0</0..;:CGB0B9F00;/F
@M05620:46:000000000-D9D58:1:1101:18165:3717 1:N:0:105
GAATGAATGCAGAAATTGGCAAGATAATACTGCACCGATGGGAAATGATACTATCCTGAAACATGAGCAAATTGACCAGCCTCAGGATGTGAACTCATTTGCTGGAGGTCACCAGGGCTCTTTCAAGATAGTAAAAACAGTGACTTGTACAGCATAATGAAAAACCTAGGCATTGATTTTGAAGACATCAGACACATGCAGAATGAAAAATTTTTCAGAAATGATTTTTCTGGTGAGGTTGACTTCAGAGA
+
AABCAFFFFFFFGGGGGGGGGGGHHHHHHHHHHGHHGEGGGHHHHHHHHHHHHHHHHHHHHHHHHHGHHHHHHHHHHHHHGHHHGHHHHHHHHHHHHHHHHHHHHHHFFGHHGHHGGGHHHGGHHHHHHHHFHHHHHGGHHHHHGHHGHHHHHHHHHHHHHHHHGGHHHHHHHHHHGHHHHGHGHHHHGHGHHHHHHHHHGHHHHHHHGHHHGHHHHHFHHHGHHHHHHHHHHHGGHHGGHHGGGGFGGGB
@M05620:46:000000000-D9D58:1:1101:14686:3738 1:N:0:105
GAATGAATGCAGAAATTGGCAAGATAATACTGCACCGATGGGAAATGATACTATCCTGAAACATGAGCAAATTGACCAGCCTCAGGATGTGAACTCATTTGCTGGAGGTCCCAGGGCTCTTTCAAGGTAGTAAAAACCGTGACTTGGACAGCCTAATGGAAAACCTAAGCAATGGTTTTGAAGGACTCCGACCACTGCAGAATGGAAAATTTTTCAGGAATGGTTTTTCTGGTGAGGTTGGCTTCCGAGAA
+
?ABBAFFFFFFFGGGGGGGGGCFGGCHFFHHHGHHHEAEEGHGGHHHHHHHHHHHHHHFHHHGHHHFGFHHGHHHHHHHHGGHHHHHHHHHHHHHHHHGHGHHHGGGFGH3F33FF10?3FH44BB3B433BFGHH//<////?B?2222///22@222@FHHFG221?010?<11?GG0.F11000>1.-<--.<<<0/0<0;/;GFH0CGHHF000C/:0/0;CEG/00:0/09C/;/-//;C/..9-;
@M05620:46:000000000-D9D58:1:1101:14703:3747 1:N:0:105
GAATGAATGCAGAAATTGGCAAGATAATACTGCACCGATGGGAAATGATACTATCCTGAAACATGAGCAAATTGACCAGCCTCAGGATGTGAACTCATTTGCTGGAGGTCCCAGGGCTCTTTCAAGATAGTAAAAACAGTGACTTGTACAGCATAATGAAAAACCTAGGCATTGATTTTGAAGACATCAGACACATGCAGAATGAAAAATTTTTCAGAAATGATTTTTCTGGTGAGGTTGACTTCAGAGAA
+
ABBCBFFFFFFFGGGGGGFGGGFHHHHHHHHHHHHHEEGGGHFHGHHHHHHHHHHHHHHHHHHHHHGFHGHHHHGHHHHHGHHHGHGHHGHHHHHHHHHHHHGHHHHGFHHHHHGGGHHHHHHHHHHHHHGHHHHHGHHHHHHHHHHHHHHHHHHHHHHHHHHGGHHHHHHHHHHHHHHHGHHHHHHHHHHHHHHHHHHHHHHG>GGHHHHHHHHHHHHHHHHHHHHHGHHHGHHCCCHHHHGGGGGGGGF
@M05620:46:000000000-D9D58:1:1101:14684:3755 1:N:0:105
GAATGAATGCAGAAATTGGCAAGATAATACTGCACCGATGGGAAATGATACTATCCTGAAACATGAGCAAATTGACCAGCCTCAGGATGTGAACTCATTTGCTGGAGGTCCCAGGGCTCTTTCAAGATAGTAAAAACAGTGACTTGTACAGCATAATGAAAAACCTAGGCATTGATTTTGAAGACATCAGACACATGCAGAATGAAAAATTTTTCAGAAATGATTTTTCTGGTGAGGTTGACTTCAGAGAA
+
BBCCCFFFFFFFGGGGGGGGGGGHHHHHHHHHHHHHGEGGGHGHHHHHHHHHHHHHHHHHHHGHHHHHHHHHHHGHHHHHGHHHHHGGHGHHHHHHHHHHHHHHHHHD1BB?@3?1>F/3?B4F443FG34DH4G??F24334FFFBDGHD2FG3F3FFHFGC/B2F222==F21FDFFHGF11FFB=11<>C<<1>GG11F1=>G00.CG00<<D000CHDBGH:G0:;GC;GBCGC://C00;90BFGF
@M05620:46:000000000-D9D58:1:1101:15013:3795 1:N:0:105
GAATGAATGCAGAAATTGGCAAGATAATACTGCACCGATGGGAAATGATACTATCCTGAAACATGAGCAAATTGACCAGCCTCAGGATGTGAACTCATTTGCTGGAGGTCACCAGGGCTCTTTCAAGATAGTAAAAACAGTGACTTGTACAGCATAATGAAAAACCTAGGCATTGATTTTGAAGACATCAGACACATGCAGAATGAAAAATTTTTCAGAAATGATTTTTCTGGTGAGGTTGACTTCAGAGA
+
AAABBFFFFFFFGGGGGGGGGGGFHHHHHHHHHHHHFEEGGHGHHHHHHHHHHHHHHHHGHHHHHHHHHHHHHHHHHHGHGHHHGHGHGFGFGHHHHHHHHHHHHHHEEHHHFFHFGGHHHBDFH4B?BGDF?HFHFE/2B?FGFDD?GGDHFGH?GHH?3BGFDFFBDGEFCDGFGHEHHGHHHHHHDFHHHFBCGFHHH1FHFH<DGAGGB0DCGF=0<GHFCHHHHBCFH:CHHC:CCGFF0BFFGGF
@M05620:46:000000000-D9D58:1:1101:12044:3807 1:N:0:105
GAATGAATGCAGAAATTGGCAAGATAATACTGCACCGATGGGAAATGATACTATCCTGAAACATGAGCAAATTGACCAGCCTCAGGATGTGAACTCATTTGCTGGAGGTCCCAGGGCTCTTTCAAGATAGTAAAAACAGTGACTTGTACAGCATAATGAAAAACCTAGGCATTGATTTTGAAGACATCAGACACATGCAGAATGAAAAATTTTTCAGAAATGATTTTTCTGGTGAGGTTGACTTCAGAGAA
+
AABBAFFFFFFFGGGGGGGGGGGHHHHHHHHHHHHHFEEGGHHHHHHHHHHHHHHHHHHHHHHHHHGHHHHHHHHHHHHHGHHHHHHHHHHHHHHGHHHHHHHHHHHGGHHHHHGGGHGHHHHHHHHHHHHHHHHHGHHHHHHHHHHHHHHHHHHHHHHHHHHGGHHHHHHHHHHHHHHHGHHHHHHGHHHHFHHHHHGBHHHHGHBGGGHHHHHHHHHHHGHHHHHHHHHHHHHCGHHHFHGGFGGGGGF
@M05620:46:000000000-D9D58:1:1101:14831:3875 1:N:0:105
GAATGAATGCAGAAATTGGCAAGATAATACTGCACCGATGGGAAATGATACTATCCTGAAACATGAGCAAATTGACCAGCCTCAGGATGTGAACTCATTTGCTGGAGGTCACCAGGGCTCTTTCAAGATAGTAAAAACAGTGACTTGTACAGCATAATGAAAAACCTAGGCATTGATTTTGAAGACATCAGACACATGCAGAATGAAAAATTTTTCAGAAATGATTTTTCTGGTGAGGTTGACTTCAGAGA
+
BBCCCFFFFFFFGGGGGGGGGGGHHHHHHHHHHHHHGFGGGHHHHHHHHHHHHHHHHHHHHHHHHHHHHHHHHHHHHHGHGHHHGHGHGFGHHHHHHHHHHHHHHHHG?GHGFHHGGGHHHFHGHFGBGHF4GHHHFGHFBGFFHDDFFHHHHHHFHFGHHHHHDEFFFGHFFHHHHFFFHGGGGHHHHHHFHFGGBGFHGDHFDGHFDFFHDD0CHHD0GHHHHHHHFCGHFCGBGH/:GFGF0FFGGGB
@M05620:46:000000000-D9D58:1:1101:15346:3918 1:N:0:105
GAATGAATGCAGAAATTGGCAAGATAATACTGCACCGATGGGAAATGATACTATCCTGAAACATGAGCAAATTGACCAGCCTCAGGATGTGAACTCATTTGCTGGAGGTCCCAGGGCTCTTTCAAGATAGTAAAAACAGTGACTTGTACAGCATAATGAAAAACCTAGGCATTGATTTTGAAGACATCAGACACATGCAGAATGAAAAATTTTTCAGAAATGATTTTTCTGGTGAGGTTGACTTCAGAGAA
+
1A>11B@3DFB11FCGDD1AFG1BFGDHFHDHHBHH?00EA00A/FDBFGHF2A1AF1AFGEBAB1BB1BA11AAA1BBFFFHGFH1@F1D@2FFH11FGDHDF1FG/?0@>FGGGCAHGFHHDHFFG1>>BGFGD//F1<BBE2B1B2FDGC1FD>FD1>1GCGFHD00FGD1GDH1FHEHHHB0G1GHB10FH1G1<1101>10<<.<<D0</=GD0CD0;;;G:0C0<00/0;:://;CB;09CB999
@M05620:46:000000000-D9D58:1:1101:19693:3924 1:N:0:105
GAATGAATGCAGAAATTGGCAAGATAATACTGCACCGATGGGAAATGATACTATCCTGAAACATGAGCAAATTGACCAGCCTCAGGATGTGAACTCATTTGCTGGAGGTCCCAGGGCTTTTTCAAGATAGTAAAAACAGTGACTTGTACCGCATAATGAAACCCCTAGGCATTGATTTTAAAGACCTCAGACACATGCAGAATGAAAAATTTTTCAGAAATGATTTTTCTGGTGGGGTTGACTTCAGAGAA
+
CCCCCFFFFFFFGGGGGGGGGGGHHHHHHHHHHHHHGEGGGHHHHHHHHHHHHHHHHHHHHHHHHHHHHHHHHHHHHHHHGHHHHHHHHGHHHHHHHHHHHHHHHHHG>G313F11?G/F3334B4B3?34BFH4F<?B43344B23B33//>//222@GH20/<?/000111<1@G1111?1>00<1F1FHC0011<<00/0=DGF0.=GH00/<0;0/000=GH0C/00C0;.--99-/0000;FF09;
@M05620:46:000000000-D9D58:1:1101:12328:3931 1:N:0:105
GAATGAATGCAGAAATTGGCAAGATAATACTGCACCGATGGGAAATGATACTATCCTGAAACATGAGCAAATTGACCAGCCTCAGGATGTGAACTCATTTGCTGGAGGTCACCAGGGCTCTTTCAAGATAGTAAAAACAGTGACTTGTACAGCATAATGAAAAACCTAGGCATTGATTTTGAAGACATCAGACACATGCAGAATGAAAAATTTTTCAGAAATGATTTTTCTGGTGAGGTTGACTTCAGAGA
+
CCCBCFFFFFFFGGGGGGGGGGGHHHHHGHHHHGHHFEGGGHHHHHHHHHHHHHHHHHHHHHHHHFHHHHHHHHHHHHGHGHHHHHGHHGGGHHHHHHHHHHHHHHHFGHHHHHHGGGHHHHHHHHHHHHHHHHHHHGHHHHHHHHHHHHHHHHHHHHHHHHHHGGHHHHHHHHHHHHHHHGHHHHHHHHHHHHHHHHHHHHHHHGHHHHHHHHHHHHGHHHHHHHHHHHHHHHHHHHHHHGGGGGGGGGF
@M05620:46:000000000-D9D58:1:1101:11124:3980 1:N:0:105
GAATGAATGCAGAAATTGGCAAGATAATACTGCACCGATGGGAAATGATACTATCCTGAAACATGAGCAAATTGACCAGCCTCAGGATGTGAACTCATTTGCTGGAGGTCACCAGGGCTCTTTCAAGATAGTAAAATCAGTGACTTGTACAGCATAATGAAAAACCTAGGCATTGATTTTGAAGACATCAGACACATGCAGAATGAAAAATTTTTCAGAAATGATTTTTCTGGTGAGGTTGACTTCAGAGA
+
CCCCCFFFFFFFGGGGGGGGGGGHHHHHHHHHHHHHGEFGGHHHHHHHHHHHHHHHHHHHHHHHHHHHHHHHHHHHHHHHGHHGHGGHHHHHHHHHHHHHHHHHGGHGGHHHHHHGGGHHHHHHHGHHHHHHHFHHHHHHHHHHHHHHHHHHHHHHHHHHHHHHGGHHHGHHHHHHHHHHHGHHHHHHHHHHHHHHHHGHHHGGG>DGFHHHHHHHHHHHHHHHHHHHHHHHHHH0GHHHGHHHGGGGGGB
@M05620:46:000000000-D9D58:1:1101:17506:3983 1:N:0:105
GAATGAATGCAGAAATTGGCAAGATAATACTGCACCGATGGGAAATGATACTATCCTGAAACATGAGCAAATTGACCAGCCTCAGGATGTGAACTCATTTGCTGGAGGTCACCAGGGCTCTTTCAAGATAGTAAAAACAGTGACTTGTACAGCATAATGAAAAACCTAGGCATTGATTTTGAAGACATCAGACACATGCAGAATGAAAAATTTTTCAGAAATGATTTTTCTGGTGAGGTTGACTTCAGAGA
+
CBCCCFFFFFFFGGGGGGGGGGFHHHHHHHHHHHHHGEFGGHFGHHHHHHHHHHHHHHHHHHHHGGGHHHHHHHHHHHHHGHHHGHGHHGHHHHHHHHHHHGHHHGHGGHHHHHHGGGHHHHHHHHHHHHHHHHHHHGHHHHHHHHHHHHHHHGHHHHHHHHHHGGHHHHHHHHHGHHHHHGHHHHHHHHHHHHHHGHHHHHHHGHHHHHHHHHHHHHHHHHHHHHHHHHHHFHHHHGHHHHGGGGGGFG;
@M05620:46:000000000-D9D58:1:1101:23137:4057 1:N:0:105
GAATGAATGCAGAAATTGGCAAGATAATACTGCACCGATGGGAAATGATACTATCCTGAAACATGAGCAAATTGACCAGCCTCAGGATGTGAACTCATTTGCTGGAGGTCACCAGGGCTCTTTCAAGATAGTAAAAACAGTGACTTGTACAGCATAATGAAAAACCTAGGCATTGATTTTGAAGACATCAGACACATGCAGAATGAAAAATTTTTCAGAAATGATTTTTCTGGTGAGGTTGACTTCAGAGA
+
CBCCCFFFFFFFGGGGGGGGGGGHHHHHHHHHHHHHGCEGGHHHHHHGHHHHHHHHHHHHHHHHFHHHGFHGHHHHHHHHGHHHGHHHHHHGHHHHHHHHHHHHHHHGGHHHEDGGGFHFHHHGHGHEGFBFHHHHHGHFFGHHHBHGHGFFGBGFFDFHHHHGGGFGHHHHHFFDGGHGHGBFDC<DGF<FGFC<CGFFGHFHHHHHHFHHHHHFFHHH/DGBGHHHFFBGFGFFGGHCCGFFFGEFFGF
@M05620:46:000000000-D9D58:1:1101:20991:4059 1:N:0:105
GAATGAATGCAGAAATTGGCAAGATAATACTGCACCGATGGGAAATGATACTATCCTGAAACATGAGCAAATTGACCAGCCTCAGGATGTGAACTCATTTGCTGGAGGTCACCAGGGCTCTTTCAAGATAGTAAAAACAGTGACTTGTACAGCATAATGAAAAACCTAGGCATTGATTTTGAAGACATCAGACACATGCAGAATGAAAAATTTTTCAGAAATGATTTTTCTGGTGAGGTTGACTTCAGAGA
+
AAAACFFFFFFFGGGGGGGGGGGFHHHHHHHHHHHHGFGGGHGGHGHGHHHHGHHHHHHHHHHHHHHHHHHGHHHHHHHHGHHHHHHHHHHGHHHHHHHHHHHHHHHGGHHHHHHGGGHHHHHHHHHFHHHHHHHHHGHHHHHHHHHHHHHHHHHHHHHHHHHHGGHHHGHHHHHHHHHHHGHHHHGHHHHHHHHHHHHHHGHHHHHHHHHHHHHHHHHHHHHHHHHHHHHHHHHHHHHHHHGGGGGGGGC
@M05620:46:000000000-D9D58:1:1101:20999:4084 1:N:0:105
GAATGAATGCAGAAATTGGCAAGATAATACTGCACCGATGGGAAATGATACTATCCTGAAACATGAGCAAATTGACCAGCCTCAGGATGTGAACTCATTTGCTGGAGGTCACCAGGGCTCTTTCAAGATAGTAAAAACAGTGACTTGTACAGCATAATGAAAAACCTAGGCATTGATTTTGAAGACATCAGACACATGCAGAATGAAAAATTTTTCAGAAATGATTTTTCTGGTGAGGTTGACTTCAGAGA
+
BBBBBFFFFFFFGGGGGGGGGCFHHHHHGHHHHHHHGAFGGHHFHHHHHHHHHHHHHHBGFHHHHBGGGFHHHHHHHHHHGHHEGHHHHGHHHHGHHHHHHHHHHHHGGHHHHHHGGGHHGHHHHGHFHHHHHGHEHGHGHHHHHHHHHHFHHHHHGHHHHGHHGGHHHHHHHHHHHHHHGGHGHHHGHHHGHHHHHGHHGHHHGHGHHHGHHHHHHGGHHHHHHHHHHHHGFHHHHHGHHGGGGGGFGGB
@M05620:46:000000000-D9D58:1:1101:17051:4113 1:N:0:105
GAATGAATGCAGAAATTGGCAAGATAATACTGCACCGATGGGAAATGATACTATCCTGAAACATGAGCAAATTGACCAGCCTCAGGATGTGAACTCATTTGCTGGAGGTCACCAGGGCTCTTTCAAGATAGTAAAAACAGTGACTTGTACAGCATAATGAAAAACCTAGGCATTGATTTTGAAGACATCAGACACATGCAGAATGAAAAATTTTTCAGAAATGATTTTTCTGGTGAGGTTGACTTCAGAGA
+
BABBBFFFFFFFFGGGGGGGGGGFGGFHHHHHGHHHGCEGGHHHHGHHHFHHHHHHHHHHHHGHHHHHHHHHHHHHHHGGGHHHHHHHHGHHHHHHHHHHHGHHFGGFGHHHGHHGGGHGGHHHHHHHHHHHFHHHHGHHHHHHHHHHHHHHHHHHHHHHHHHGGGHHHHHHHHHHHHHHHGHHHHHHHHHHHHHHHHHHHHHHHGGHFGHHHHHHGHHGGHHHHHHHGGHHHHFBCGHHHHGGGGGGGGC
@M05620:46:000000000-D9D58:1:1101:17054:4132 1:N:0:105
GAATGAATGCAGAAATTGGCAAGATAATACTGCACCGATGGGAAATGATACTATCCTGAAACATGAGCAAATTGACCAGCCTCAGGATGTGAACTCATTTGCTGGAGGTCACCAGGGCTCTTTCAAGATAGTAAAAACAGTGACTTGTACAGCATAATGAAAAACCTAGGCATTGATTTTGAAGACATCAGACACATGCAGAATGAAAAATTTTTCAGAAATGATTTTTCTGGTGAGGTTGACTTCAGAGA
+
CDCDDFFFFFFFGGGGGGGGGGGHHHHHHHHHHHHHGGGGGHHHHHHHHHHHHHHHHHHHHHHHHHHHHHHHHHHHHHHHGHHHHHHHHHHHHHHHHHHHHHHHHHHGGHHHHHHGGGHHHHHHGHHGHHHHHHHHHGHHHHHHHHHHHHHHHHHHHHHHHHHHGGHHHGHHHHHHHHHHHGHGHHHHHHGHGHHHHHHHHHHGHHHHHGHHHHHHHHGHHHHHHHHHHHHHHHHGHHHHHHGGGGGHGGF
@M05620:46:000000000-D9D58:1:1101:23055:4232 1:N:0:105
GAATGAATGCAGAAATTGGCAAGATAATACTGCACCGATGGGAAATGATACTATCCTGAAACATGAGCAAATTGACCAGCCTCAGGATGTGAACTCATTTGCTGGAGGTCCCAGGGCTCTTTCAAGATAGTAAAAACAGTGACTTGTACAGCATAATGAAAAACCTAGGCATTGATTTTGAAGACATCAGACACATGCAGAATGAAAAATTTTTCAGAAATGATTTTTCTGGTGAGGTTGACTTCAGAGAA
+
BBCCCFFFFFFFGGGGGGGGGGGHHHHHHHHHHHHHFEEGGHHHHHHFHHHHHHHHHHHHGHHHHHGHHHHHHHGHHHHHGHHHHHHHHHHHHHHHHHHHHHHHHHHGGHHHHHGGGHHHHHHHHHHHHHHGHHHHGHHHHHHHHHHHHHHHHHHHHHHHHHHGGHHHHHHHHHHHHHHHGHHHHHHHHGHHHHHHHHHHHHHHHGHHHHHHHHHHHHHGHHHHHHHHHHHHHHHHHHHHHHGGGGGGGGB
@M05620:46:000000000-D9D58:1:1101:18545:4240 1:N:0:105
GAATGAATGCAGAAATTGGCAAGATAATACTGCACCGATGGGAAATGATACTATCCTGAAACATGAGCAAATTGACCAGCCTCAGGATGTGAACTCATTTGCTGGAGGTCCCAGGGCTCTTTCAAGATAGTAAAAACAGTGACTTGTACAGCATAATGAAAAACCTAGGCATTGATTTTGAAGACATCAGACACATGCAGAATGAAAAATTTTTCAGAAATGATTTTTCTGGTGAGGTTGACTTCAAGAAG
+
CCBCCFFFFFFFGGGGGGGGGGGHHHHHHHHHHHHHGEGGGHHHHHHHHHHHHHHHHHHHHHHHHHHHHHHHHHHHHHHHGHHHGHHHHHHHHHHHHHHHHHHHHHHGGHHHHHGGGHHHHHHHHHHHHHHHHHHHGHHHHHHHHHHHHHHHHHHHHHHHHHHGGHHHHHHHHHHHHHHHGHHHHHHHHHHHHHHHHHHHHHHHHHHHHHHHGHHHHGHHHHHHHHHHHHHHHHHHHHHHHHGGGGGGGGG
@M05620:46:000000000-D9D58:1:1101:8427:4282 1:N:0:105
GAATGAATGCAGAAATTGGCAAGATAATACTGCACCGATGGGAAATGATACTATCCTGAAACATGAGCAAATTGACCAGCCTCAGGATGTGAACTCATTTGCTGGAGGTCACCAGGGCTCTTTCAAGATAGTAAAAACAGTGACTTGTACAGCATAATGAAAAACCTAGGCATTGATTTTGAAGACATCAGACACATGCAGAATGAAAAATTTTTCAGAAATGATTTTTCTGGTGAGGTTGACTTCAGAGA
+
BBBBBFFFDDDFFFCGGECGBEFFFHDGGHFHFFHFAAEEGGFFHHHBHEDGDHHFHDA3AAFBGEHEHACFHHBEHCGHGHHBGHCEGFGHFGHHFFHFHFHH31FEGHHHHHFEGGHHHHFHHHFBGFH4FEBGHGEGHGHHFHHHHHHHHHHHHHHHHHHHDGHH1FHHHHHHHHHHHGHHGHHHHHFHHHHHHBGHHHHHHFDGFHFHHHHHGGHHHHGFHFGEHHHHHHHEHECGGFGGGGGGBB;
@M05620:46:000000000-D9D58:1:1101:14552:4289 1:N:0:105
GAATGAATGCAGAAATTGGCAAGATAATACTGCACCGATGGGAAATGATACTATCCTGAAACATGAGCAAATTGACCAGCCTCAGGATGTGAACTCATTTGCTGGAGGTCCCAGGGCTCTTTCAAGATAGTAAAAACAGTGACTTGTACAGCATAATGAAAAACCTAGGCATTGATTTTGAAGACATCAGACACATGCAGAATGAAAAATTTTTCAGAAATGATTTTTCTGGTGAGGTTGACTTCAGAGAA
+
BBCCCFFFFFFFGGGFGGGGGGGHHGHHHHHHHGHHEEFGGHHHHHHHHHHHHHHHHHHHHHHHHGHHGHHHHHHHHHHHGHHHGHFCFBFFGGHHHHHHHHHHHHHGGHHHHHGGGHGHHHHHHHHHHHGHHHHHGHHGFHHHHHHHHHHHHHHHHHHHHHHGGHHHHHHHHHHHHHHHGHHHHHHHHGHHHHHHHHHGHHHGGHFHHHHHHHHHHHHHHHHHHHHHHHHHHHGCFCGHHHGGGGGGGGF
@M05620:46:000000000-D9D58:1:1101:17965:4328 1:N:0:105
GAATGAATGCAGAAATTGGCAAGATAATACTGCACCGATGGGAAATGATACTATCCTGAAACATGAGCAAATTGACCAGCCTCAGGATGTGAACTCATTTGCTGGAGGTCCCAGGGCTCTTTCAAGATAGTAAAAACAGTGACTTGTACAGCATAATGAAAAACCTAGGCATTGATTTTGAAGACATCAGACACATGCAGAATGAAAAATTTTTCAGAAATGATTTTTCTGGTGAGGTTGACTTCAGAGAA
+
CCCCCFFFFFFFGGGGGGGGGGGHHHHHHHHHHHHHEEFGGHHHHHHHHHHHHHHHHHHHHHHHHHGHHHHHHHHHHHHHGHHHHHHHHHHHHHHHHHHHHHHHHHHGGHHHHHGGGHHHHHHHHHHHHHHHHHHHGHHHHHHHHHHHHHHHHHHHHHHHHHHGGHHHHHHHHHHHHHHHGHHHHHHHHHHHHHHHHHHHHHHHHHHHHHHHHHHHHHHHHHHHHHHHHHHHHHHHHHHHHHGGGGGGGGF
@M05620:46:000000000-D9D58:1:1101:19925:4339 1:N:0:105
GAATGAATGCAGAAATTGGCAAGATAATACTGCACCGATGGGAAATGATACTATCCTGAAACATGAGCAAATTGACCAGCCTCAGGATGTGAACTCATTTGCTGGAGGTCACCAGGGCTCTTTCAAGATAGTAAAAACAGTGACTTGTACAGCATAATGAAAAACCTAGGCATTGATTTTGAAGACATCAGACACATGCAGAATGAAAAATTTTTCAGAAATGATTTTTCTGGTGAGGTTGACTTCAGAGA
+
BABCCFFFFFFFGGGGGGGGGGGHHHHHHHHHHHHHGGGGGHHHHHHHHHHHHHHHHHHHHHHHHHHHHHHHHHGHHHHHGHHHHHHHHHHHHHHHHHHHHHHHHHHGGHHHHHHGGGHHHHHHHHHHHHHHHHHHHGHHHHHHHHHHHHHHHHHHHHHHHHHHGGHHHHHHHHHHHHHHHGHHHHHHHHHHHHHHHHHHHHHHHHHHHHHHHHHHHHHHHHHHHHHHHHHHHHHHHHHHHHGGGGGGGGB
@M05620:46:000000000-D9D58:1:1101:13859:4356 1:N:0:105
GAATGAATGCAGAAATTGGCAAGATAATACTGCACCGATGGGAAATGATACTATCCTGAAACATGAGCAAATTGACCAGCCTCAGGATGTGAACTCATTTGCTGGAGGTCACCAGGGCTCTTTCAAGATAGTAAAAACAGTGACTTGTACAGCATAATGAAAAACCTAGGCATTGATTTTGAAGACATCAGACACATGCAGAATGAAAAATTTTTCAGAAATGATTTTTCTGGTGAGGTTGACTTCAGAGA
+
BBBCCFFFFFFFGGGGGGGGGGGHHHHHHHHHHHHHGEGGGHFHHHHGHHHHHHHHHHHHHHHHHHHHGHHHHHGHHHHHGHHHHHFGGGHHHHHHHHHHHHHHHHHGEHHHFFHGDDCGHHFFHFHEGFHEHHHHBFAGFDGFHFHGHHEDFGDH33?GHHHFGG2FG===GDD=GHH1=FFFDFF11<FDGGF0G111FGB1<GHHHHHHHHFB0DFFCD0CGHHH0GFGC;;CGCGGGFBF0;0FFFF
@M05620:46:000000000-D9D58:1:1101:21025:4368 1:N:0:105
GAATGAATGCAGAAATTGGCAAGATAATACTGCACCGATGGGAAATGATACTATCCTGAAACATGAGCAAATTGACCAGCCTCAGGATGTGAACTCATTTGCTGGAGGTCACTCAAACACATGCAGAATGAAAAATTTTTCATTCTGCATGTGTTTGATGTCTTCAAAATCAATGCCTAGGTTTTTCATTATGCCCAGGGCTCTTTCAAGATAGTAAAAACAGTGACTTGTACAGCATAATGAAAAACCTA
+
CCCCCFFFFFFFGGGGGGGGGGGHHHHHHHHHHHHHGEGGGHGHHHHGHFHHFHHHHHGHHHHHHFGHHHHHHHHHHGGHGHHHHHHHHFGGHHHHHHHHHHHHHHHGGHHHGHHHHHHHHHHHHHHHHHHHHHHHHHHHHHHHHHHHHHGHHHHHHGHHHHHGHHHHHHHHHHHHGHHHHDGGFGHHHHFGHHHHHHGGGHHHHHHGDGFGFHGHHHHHGHHDGHHHHHGHGHHHHHHHHHHHHHHGGGC
@M05620:46:000000000-D9D58:1:1101:8526:4380 1:N:0:105
GAATGAATGCAGAAATTGGCAAGATAATACTGCACCGATGGGAAATGATACTATCCTGAAACATGAGCAAATTGACCAGCCTCAGGATGTGAACTCATTTGCTGGAGGTCCCAGGGCTCTTTCAAGATAGTAAAAACAGTGACTTGTACAGCATAATGAAAAACCTAGGCATTGATTTTGAAGACATCAGACACATGCAGAATGAAAAATTTTTCAGAAATGATTTTTCTGGTGAGGTTGACTTCAGAGAA
+
BABBBFFFFFFFGGFGGGGGGGFGHHFHHHHHGHHHEAEGGHHFHHHHHHHHHHHHHHHHHHHHFHHHHHHHHHHHFHGHGHHGGHGHHHHHHHHHHHHHHGHHHFHGFHHFHHGGGHHHHHHHHHHHHHHHHHHHGHHHHHGHHHHGHHGHHHHHHHHHHHHGGHHGHHHHHHGHHHHGGHFHHHHHHHHHHHHHHHHHFHHHGGHHHHGHHHHHHDFGHHGHHHHHHHHHHHHCCGGFFHGGGGGGEG/
@M05620:46:000000000-D9D58:1:1101:8547:4380 1:N:0:105
GAATGAATGCAGAAATTGGCAAGATAATACTGCACCGATGGGAAATGATACTATCCTGAAACATGAGCAAATTGACCAGCCTCAGGATGTGAACTCATTTGCTGGAGGTCCCAGGGCTCTTTCAAGATAGTAAAAACAGTGACTTGTACAGCATAATGAAAATCCTAGGCATTGATTTTGAAGACATCAGACACATGCAGAATGAAAAATTTTTCAGAAATGATTTTTCTGGTGAGGTTGACTTCAGAGAA
+
AAAAAFFFFFFFGGFGGGGGGGGFHFFHFHHHGCFHEEGGGHHHHHHHHHFGHHHFHFHHGHHHHFFHHFFGGHHHHHHHGHHFGHGHHGHGHHHHFGHHHFGG311?EFH13GAE??/GHHHE443B43BGHBGDG/F?3?44?3BGGF3G2DGHF3DDDD2@<222@2@FDDHHHHGHGH11<FFG1<1F0<0FDGHEHHFGGHGHFGFDBGGFHGGHHHHFHHHHHHHHGBC;:GFB/GCFHFF9099
@M05620:46:000000000-D9D58:1:1101:8537:4397 1:N:0:105
GAATGAATGCAGAAATTGGCAAGATAATACTGCACCGATGGGAAATGATACTATCCTGAAACATGAGCAAATTGACCAGCCTCAGGATGTGAACTCATTTGCTGGAGGTCCCAGGGCTCTTTCAAGATAGTAAAAACAGTGACTTGTACAGCATAATGAAAAACCTAGGCATTGATTTTGAAGACATCAGACACATGCAGAATGAAAAATTTTTCAGAAATGATTTTTCTGGTGAGGTTGACTTCAGAGAA
+
CCCCCFFFFFFFGGGGGGGGGGGHHHHHHHHHHHHHEEGGGHGHHHHHHHHHHHHHHHHHGHHHHHHHHHHHHHHHHHGGGHHHGHGHHGGHHHHHHHHHHHHHHFHGGHHHHHGGGHHHHHHHHHHHHHHHHHHHGHHHHHHHHHHHHHHHHHHHHHHHHHHGGHHHHHHHHHHHHHHHGHHHHHHHHHHHHHHHHHGHHHHGGHHHHHHHHHHHHHHHHHHGHHHHHHHHHHHCGGHHHHGGGGGGGGF
@M05620:46:000000000-D9D58:1:1101:17487:4509 1:N:0:105
GAATGAATGCAGAAATTGGCAAGATAATACTGCACCGATGGGAAATGATACTATCCTGAAACATGAGCAAATTGACCAGCCTCAGGATGTGAACTCATTTGCTGGAGGTCCCAGGGCTCTTTCAAGATAGTAAAAACAGTGACTTGTACAGCATAATGAAAAACCTAGGCATTGATTTTGAAGACATCAGACACATGCAGAATGAAAAATTTTTCAGAAATGATTTTTCTGGTGAGGTTGACTTCAGAGAA
+
BBCCCFFFFFFFGGGGGGGGGGGHHHHHHHHHHHHHFEFGGHGHHHHHHHHHHHHHHHHHHHHHHHGHHHHHHGFHHHHHGHHHHHHHHGHHHHHHHHHHHHHHHHHGGHHHFHGGGHHHHHHHHHHHHHHHHGHHGHHHHHHHHHHHHHHHHHHHHHHHHHHGGHHHGHHHHGHHHHHHGHHHHHHHGHHHHHHHHHHHHHHGFGFHHHHHHHHHHHHHHHHHHHHHHHHHHHHHGHHHHHGGGGGGGGG
@M05620:46:000000000-D9D58:1:1101:18399:4512 1:N:0:105
GAATGAATGCAGAAATTGGCAAGATAATACTGCACCGATGGGAAATGATACTATCCTGAAACATGAGCAAATTGACCAGCCTCAGGATGTGAACTCATTTGCTGGAGGTCCCAGGGCTCTTTCAAGATAGTAAAAACAGTGACTTGTACAGCATAATGAAAAACCTAGGCATTGATTTTGAAGACATCAGACACATGCAGAATGAAAAATTTTTCAGAAATGATTTTTCTGGTGAGGTTGACTTCAGAGAA
+
CCCCDFFFFFFFGGGGGGGGGGGHHHHHHHHHHHHHFEGGGHHHHHHHHHHHHHHHHHHHHHHHHHHHHHHHHHHHHHHHGHHHHHHHHGGHHHHHHHHHHHHHHHHGGHHHHHGGGHHHHHHHHHHHHHHHHHHHGHHHHHHHHHHHHHHHHHHHHHHHHHHGGHHHHHHHHHHHHHHHGHHHHHHHHHHHHHHHHHHHHHHHHHHHHHHHHHHHHHHHHHHHHHHHHHHHHHHHHHHHHGGGGHGGGGG
@M05620:46:000000000-D9D58:1:1101:19061:4525 1:N:0:105
GAATGAATGCAGAAATTGGCAAGATAATACTGCACCGATGGGAAATGATACTATCCTGAAACATGAGCAAATTGACCAGCCTCAGGATGTGAACTCATTTGCTGGAGGTCCCAGGGCTCTTTCAAGATAGTAAAAACAGTGACTTGTACAGCATAATGAAAAACCTAGGCATTGATTTTGAAGACATCAGACACATGCAGAATGAAAAATTTTTCAGAAATGATTTTTCTGGTGAGGTTGACTTCAGAGAA
+
CCCCCFFFFFFFGGGGGGGGGGFHHHHHHHHHHGHHGEGGGHFHHHHHHHHHHHHHHGHHHHHHGHHHHGHHHHHHHHHHGHHHHHHHHFGGHHHHHHHHHHHHHHHGGHHHHHGGGHHHHHHHHHHHHHHHHGHHGHHHHHHHHHHHHHHHHHHHHHHHHHHGGHHHHHHHHHHHHHHHGHHHHHHHHHHHHGHHHHHHHHHGGHHHHHHHHHHHHHHHHHHHHHHHHHHHGHHHHHHHHHGGGGGGGGG
@M05620:46:000000000-D9D58:1:1101:18393:4529 1:N:0:105
GAATGAATGCAGAAATTGGCAAGATAATACTGCACCGATGGGAAATGATACTATCCTGAAACATGAGCAAATTGACCAGCCTCAGGATGTGAACTCATTTGCTGGAGGTCCCAGGGCTCTTTCAAGATAGTAAAAACAGTGACTTGTACAGCATAATGAAAAACCTAGGCATTGATTTTGAAGACATCAGACACATGCAGAATGAAAAATTTTTCAGAAATGATTTTTCTGGTGAGGTTGACTTCAGAGAA
+
BBCCCFFFFFFFGGGGGGGGGGGHHGGHHHHHHHHHFEGGGHHHHHHHHHHHHHHHHGHHHHHHHHHHHHHHHHHHHHHHGHHHHHHHHGHHHHHHHHHHHHHHHHHGGHGHFBAF?0FH3G44FEG3GD44BFHHAHF4FB4BBFG3?HDGC3F3B?33FGH/B2=>2FC@2G11@GHFE1GHCGGF=<G<CGHGFFB<G0><10DFFGGGHGB0GHDGD<00:CGHFFF00;0GE////000909BFF0
@M05620:46:000000000-D9D58:1:1101:9851:4546 1:N:0:105
GAATGAATGCAGAAATTGGCAAGATAATACTGCACCGATGGGAAATGATACTATCCTGAAACATGAGCAAATTGACCAGCCTCAGGATGTGAACTCATTTGCTGGAGGTCCCAGGGCTCTTTCAAGATAGTAAAAACAGTGACTTGTACAGCATAATGAAAAACCTAGGCATTGATTTTGAAGACATCAGACACATGCAGAATGAAAAATTTTTCAGAAATGATTTTTCTGGTGAGGTTGACTTCAGAGAA
+
CBCCCFFFFFFFGGGGGGGGFGGHHHHHHHHHHHHHEEEGGHGHHHHFHHHHHFHHHHHGHHHHHHHHHHHHHHGHHHHHGHHHHGGGHFHHHHHHHHHHHHHHHGHFGHHHFHGGGHHHHHHGHHGHHHGHHHHHGHHHHHHHHFHHHHHHFHHHHHHGHHHGGHHHGHHHHGGGHHHHFHHHHGHHHHHHHHHHHHHFHHGGFGHHFFHHHGEGHHHHHHHHHHHHHHHF:CG;:::CGHGGF0BBGFB
@M05620:46:000000000-D9D58:1:1101:11382:4614 1:N:0:105
GAATGAATGCAGAAATTGGCAAGATAATACTGCACCGATGGGAAATGATACTATCCTGAAACATGAGCAAATTGACCAGCCTCAGGATGTGAACTCATTTGCTGGAGGTCACGTCTTCAAAATCAATGCCTAGGTATTTCATTTTGCTGTACAAGTCACTGTTTTTACTATCTTGAAAGAGGCCTGGATGACCGCCAGCGAATGAGTTCACATCCTGAGGCTGTAGTAAAAACAGTGACTTGTACAGCATA
+
CAABCFFFFFFFGGGGGGGGGGGHHHHGHHHHHHHGEEFGGHHGHHHGHHHHHHHHHHGHHHGHHHHHHHHHHHHHHHHHGHHHHHFGHHHFHHHHHHHHHHHHHHHGGHGH?F?GC4EBB?E3BF4433FG33344?B4BDG4B43B?B3GHB2F3?33BB33FFHHGGF2FF>222<<0F?CCC/?GFHHG<C->-CDG-<C<D<=0000;::<CHEE....:CG90;9CA?F0CFB09BF0CFBBF0B
@M05620:46:000000000-D9D58:1:1101:13729:4634 1:N:0:105
GAATGAATGCAGAAATTGGCAAGATAATACTGCACCGATGGGAAATGATACTATCCTGAAACATGAGCAAATTGACCAGCCTCAGGATGTGAACTCATTTGCTGGAGGTCCCAGGGCTCTTTCAAGATAGTAAAAACAGTGACTTGTACAGCATAATGAAAAACCTAGGCATTGATTTTGAAGACATCAGACACATGCAGAATGAAAAATTTTTCAGAAATGATTTTTCTGGTGAGGTTGACTTCAGAGAA
+
CBCCCFFFFFFFGGGGGGGGGGGHHHGHHHHHHHHHEEGGGHHHHHHHHHHHHHHHHHHHHHHHHHHHHHHHHHHHHHHHGHHGHHHGHGHHHHHHHHHHHHHHFHHGFHHHHHGGGHHHHHHHHHHHHHHGHHHHGHHHHHHHHHGHHHFFHHHHHHHHHHHGGHHHHHHHHHHHHHHHGHHHHHHHHGHHHHHHHHFHHHHGGFHHHHHHHHHGHHGHHHHHHGHHHHGFCGHGC;CGHHGGGGGGFGF
@M05620:46:000000000-D9D58:1:1101:18923:4636 1:N:0:105
GAATGAATGCAGAAATTGGCAAGATAATACTGCACCGATGGGAAATGATACTATCCTGAAACATGAGCAAATTGACCAGCCTCAGGATGTGAACTCATTTGCTGGAGGTCACCAGGGCTCTTTCAAGATAGTAAAAACAGTGACTTGTACAGCATAATGAAAAACCTAGGCATTGATTTTGAAGACATCAGACACATGCAGAATGAAAAATTTTTCTGAAATGATTTTTCTGGTGAGGTTGACTTCAGAGA
+
BBBBBBFFFFFFGCBGGGGGFGGHHHHHHHHHHHHGEEEGGHHHHHHEHHHHHHHHHHFHHHFHHHFHFHHHHGEGGGGGEHHGGHGGGHHGHDGEDGHHHGGHHGHGEHHHHGHGGGHHHHHHHHHBGGHHHHHHHGHHGFHFHHHHGHFHHGHGFHHHFFHHGGHHHHHEHHHDHGHHHGHHGHHHHHGHHHHHHHGGHHHHHHHGFHHHHHGHHHFHFHHHHHHHHGHHGCGFHHHHHHGGGGGGGGF
@M05620:46:000000000-D9D58:1:1101:16173:4681 1:N:0:105
GAATGAATGCAGAAATTGGCAAGATAATACTGCACCGATGGGAAATGATACTATCCTGAAACATGAGCAAATTGACCAGCCTCAGGATGTGAACTCATTTGCTGGAGGTCCCAGGGCTCTTTCAAGATAGTAAAAACAGTGACTTGTACAGCATAATGAAAAACCTAGGCATTGATTTTGAAGACATCAGACACATGCAGAATGAAAAATTTTTCAGAAATGATTTTTCTGGTGAGGTTGACTTCAGAGAA
+
AAABBFFFFFFFFGGGGGGGGGGGHHFHHHHHHHHHEEEFGGHHHHHHHHHHGHHHHHGGGHHHHGHHHHGHHHHHHHGGFHHGGHGGGFGGHHHHHHHHGGGHHHHGGHHHHHGGGHHHHHHHHHHHHHHHHGHHGHHGFHGHHHHHHHHHHHHHHHHHHGHGGHHHGHHHHHGGHHHHGGHHFGHHHHHHHHHHHHFHHGHGGHHHFHHHGHHHHGHHHHGHHHFHHHHHHHHFHHHHHGGGGGGFGGF
@M05620:46:000000000-D9D58:1:1101:8977:4727 1:N:0:105
GAATGAATGCAGAAATTGGCAAGATAATACTGCACCGATGGGAAATGATACTATCCTGAAACATGAGCAAATTGACCAGCCTCAGGATGTGAACTCATTTGCTGGAGGTCCCAGGGCTCTTTCAAGATAGTAAAAACAGTGACTTGTACAGCATAATGAAAAACCTAGGCATTGATTTTGAAGACATCAGACACATGCAGAATGAAAAATTTTTCAGAAATGATTTTTCTGGTGAGGTTGACTTCAGAGAA
+
CBBBCFFFFFFFGGGGGGGGGGGHHHHHHHHHHHHHEEFGGHHHHHHGHHHHHHHHHHHHHHHHHHHHHHGHHHHHHHGGGHHHHHGGHGHHHHHHHHHHHHHHHHHGGHHHHHGGGHHHHHHHHHHHHHHHHHHHGHHHHHHHHHHHHHHHHHHHHHHHHHHGGHHHHHHHHHHHHHHHGHHHHHHHHHHHHHHHHHGHHHHHHHHHHHHHHHHHHHHHHHHHHHHHHHHHHHHGGGHHHHGGGGGGGGG
@M05620:46:000000000-D9D58:1:1101:24471:4857 1:N:0:105
GAATGAATGCAGAAATTGGCAAGATAATACTGCACCGATGGGAAATGATACTATCCTGAAACATGAGCAAATTGACCAGCCTCAGGATGTGAACTCATTTGCTGGAGGTCACCAGGGCTCTTTCAAGATAGTAAAAACAGTGACTTGTACAGCATAATGAAAAACCTAGGCATTGATTTTGAAGACATCAGACACATGCAGAATGAAAAATTTTTCAGAAATGATTTTTCTGGTGAGGTTGACTTCAGAGA
+
CCCCCFFFFFFFGGGGGGGGGGGHHHHHHHHHHHHHGGGGGHHHHHHHHHHHHHHHHHHHHHHHHHHHHHHHHHHHHHHHGHHHHFHHHGHGHHHHHHHHHHHHHHHGGHFHF3GEEGG/GD4FFHHH3?D4FHHHHEEHD3344FG3F?FB2GFD3FBHHHHH</2@22F2<FH1FGFGFEHBGGFF1G<DHH00<<GHFF01<GHHD.<GHD0/DDG0/=00<GH:G/0;G0C0:C:C//0;0;FFGG/
@M05620:46:000000000-D9D58:1:1101:23753:4873 1:N:0:105
GAATGAATGCAGAAATTGGCAAGATAATACTGCACCGATGGGAAATGATACTATCCTGAAACATGAGCAAATTGACCAGCCTCAGGATGTGAACTCATTTGCTGGAGGTCCCAGGGCTCTTTCAAGATAGTAAAAACAGTGACTTGTACAGCATAATGAAAAACCTAGGCATTGATTTTGAAGACATCAGACACATGCAGAATGAAAAATTTTTCAGAAATGATTTTTCTGGTGAGGTTGACTTCAGAGAA
+
CCCCBFFFFFFFGGGGGGGGGGFGHHHHHHHHHHHHGFGGGHHHHHHGHHHHHHHHHHHHHHHHGHHHHHHHHHHHHHHHGHHHHHHHHHGGHHHHHHHHHHHHHHHGGHHHHHGGGHHHHHHHHHHGHHHHHHHHGHHHHHHHHHGHHHHHHHHHHHHHHHHGGHHHHHHHHHHHHHHHGHHHHHHHHHHHHHHHHHHGHHHHHHHHHHHHHHHHHHHHHHHHHHHHHHHHHHHHGHHGHHGGGGGGGGG
@M05620:46:000000000-D9D58:1:1101:21831:4888 1:N:0:105
GAATGAATGCAGAAATTGGCAAGATAATACTGCACCGATGGGAAATGATACTATCCTGAAACATGAGCAAATTGACCAGCCTCAGGATGTGAACTCATTTGCTGGAGGTCACCAGGGCTCTTTCAAGATAGTAAAAACAGTGACTTGTACAGCATAATGAAAAACCTAGGCATTGATTTTGAAGACATCAGACACATGCAGAATGAAAAATTTTTCAGAAATGATTTTTCTGGTGAGGTTGACTTCAGAGA
+
CCCCCFFFFFFFGGGGGGGGGGGHHHGHHHHHHHHHEEEGGHHHHHHHHHHHHHHHHHHHHHHHHHHHHHHHHHHHHHHHGHHHGHHHHGHHHHHHHHHHHHHHHHHGGHHHHHHGGGHHHHHHHHHHHHHHHGHHHGHHHHHHHHHHHHHHGHHHHHHHHHHHGGHHHHHGHHHHGHHHHGHHHHHHHHHHHHHHHHHHHHHHHHHHHHHHHHHHHHHHHHHHGHHHHHHHHGHHHHHHHHGGGGGGGGF
@M05620:46:000000000-D9D58:1:1101:8953:4933 1:N:0:105
GAATGAATGCAGAAATTGGCAAGATAATACTGCACCGATGGGAAATGATACTATCCTGAAACATGAGCAAATTGACCAGCCTCAGGATGTGAACTCATTTGCTGGAGGTCACCAGGGCTTTTTCAAGATTGTTAAAACCGTCACTTGTATAGAATAATGAAAAACCTAGGCAGTGCTTTTGAAGACATCAGACACATGCAGAATGAACAATATTTTAGAAATGCTTTTTATGGTGTGGTTGACTTTCGAGA
+
CCCCCFFFFFFFGGGGGGGGGGGBGGHHHHHHHHHHGEFGGHHHHHHHHHHGGHHHHHHHHHHHHHHHHHHHHHFFHHGGFHHHGFFGHHHFHHHHHHHHHHHHGHHGGHH3@FA11?0/B33BH443333D44DG43/<?/?/3323D333333F3>2@GHH0//@2@0?G/??1F1FHD/F?1>01111>1GCF1G0000/=D0=0=/<0=0000:;GGG00:0000.<0C0:.../9:/00000..99
@M05620:46:000000000-D9D58:1:1101:11359:4952 1:N:0:105
GAATGAATGCAGAAATTGGCAAGATAATACTGCACCGATGGGAAATGATACTATCCTGAAACATGAGCAAATTGACCAGCCTCAGGGTGTGAACTCATTTGCTGGAGGTCCCAGGGCTCTTTCAAGATAGTAAAAACAGTGACTTGTACAGCATAATGAAAAACCTAGGCATTGATTTTGAAGACATCAGACACATGCAGAATGAAAAATTTTTCAGAAATGATTTTTCTGGTGAGGTTGACTTCAGAGAA
+
1AAAABFD@@DFGFB1BFCAF11ABGG33G3GGFC0000BAA0AF1FA22DE2A1BD1F1A10BF1E1A01DA1111BBA/B01B00B>>/F2GHDGE2BFG1@G00E>GH0FGA/?>/>>>2222FGE1B22F2GG/<G11>>><1B2B2101B1>B2F1GC//0@100FG111<<111FHHDF0<G11F10FCFF<<1F/DDGHH<..CH00<D<=C/;0<G0000/0<00;GC.////0;0C0000//
@M05620:46:000000000-D9D58:1:1101:20326:4969 1:N:0:105
GAATGAATGCAGAAATTGGCAAGATAATACTGCACCGATGGGAAATGATACTATCCTGAAACATGAGCAAATTGACCAGCCTCGGGATGTGAACTCATTTGCTGGAGGTCCCAGGGCTCTTTCAAGATAGTAAAAACAGTGACTTGTACAGCATAATGAAAAACCTAGGCATTGATTTTGAAGACATCAGACACATGCAGAATGAAAAATTTTTCAGAAATGATTTTTCTGGTGAGGTTGACTTCAGAGAA
+
CAACCFFFFFFFGGGGGGGGGGGHHHGHHHHHHHHHEEFGGHHHHHHHHHHHHHHHHHHHHHHHHHHHHHHHHHHHHHHHGHH?EGFFGGGHHHHHHHHHHHHHHHHGGHHHHHGGGHHHGHHHHHHHHHHHHHHHGHHHHHHHHHHHHHHHHHHHHHHHHHHGGHHHHHHHHHHHHHHHGHHHHHHHHHHHHHHHHHGHHHHGGHHHHHGHHHHHHHHHGHHHHHHHHHHHCHHHHGGGGGGGGGGGGGG
@M05620:46:000000000-D9D58:1:1101:15133:4974 1:N:0:105
GAATGAATGCAGAAATTGGCAAGATAATACTGCACCGATGGGAAATGATACTATCCTGAAACATGAGCAAATTGACCAGCCTCAGGATGTGAACTCATTTGCTGGAGGTCACCAGGGCTCTTTCAAGATAGTAAAAACAGTGACTTGTACAGCATAATGAAAAACCTAGGCATTGATTTTGAAGACATCAGACACATGCAGAATGAAAAATTTTTCAGAAATGATTTTTCTGGTGAGGTTGACTTCAGAGA
+
@ABBCFFFFFFFGGGGGGGGGGDHHHHHGHHGHGHHEEFEGGFHEHHHHHHHHHHGHHHHHHGHHHGHFGGHHHHHHHHHGHHHFHFFGFGFHHHHHHHHHGHHHHHDEGHHHHHGGGHHHHHHHHHGHHHFHHHHHGHHFHFHHHHHHHHHHHGHHHHHHHHHGGHHHHHHHHHHHHHHHGHHHHGHHHHHHHHHHHHHHHHHDGGHGHGHHHHHHHHHFHHHGHHHHHHHHGHFHHGHGHGGFGGGGGF
@M05620:46:000000000-D9D58:1:1101:21639:4997 1:N:0:105
GAATGAATGCAGAAATTGGCAAGATAATACTGCACCGATGGGAAATGATACTATCCTGAAACATGAGCAAATTGACCAGCCTCAGGATGTGAACTCATTTGCTGGAGGTCACCAGGGCTCTTTCAAGATAGTAAAAACAGTGACTTGTACAGCATAATGAAAAACCTAGGCATTGATTTTGAAGACATCAGACACATGCAGAATGAAAAATTTTTCAGAAATGATTTTTCTGGTGAGGTTGACTTCAGAGA
+
CBCCDFFFFFFFGGGGGGGGGGGHHHHHHHHHHHHHEFFGGHHHHHHHHHHHHHHHHHHHHHHHHHHHHHHHHHHHHHHHGHHGHHHHHGHHHHHHHHHHHHHHHHHGGHHHHHHGGGHHHHHHHHHHHGHHHHHHHGHHHHHHHHHHHHHHHHHHHHHHHHHHGGHHHHHHHHHHHHHHHGHHHHHHHHHHHHHHHHHHHHHHHHHHHHHHHHHHHHHHHHHHHHHHHHHHHHHHHHHHHHGGGGGHGGF
@M05620:46:000000000-D9D58:1:1101:20212:5001 1:N:0:105
GAATGAATGCAGAAATTGGCAAGATAATACTGCACCGATGGGAAATGATACTATCCTGAAACATGAGCAAATTGACCAGCCTCAGGATGTGAACTCATTTGCTGGAGGTCCCAGGGCTCTTTCAAGATAGTAAAAACAGTGACTTGTACAGCATAATGAAAAACCTAGGCATTGATTTTGAAGACATCAGACACATGCAGAATGAAAAATTTTTCAGAAATGATTTTTCTGGTGAGGTTGACTTCAGAGAA
+
AABBBBFFFFFFGGGGGGBGGGGFHHHHFHHHHGHHGEGGGGFCFGHGHHHHFHHHHFHGHGGF33FGFHHHHHHHGHGHGHH3FFEFHGHHHHHHDHHHHHGHHHFEGHHHEFGGGF/?FGHEHHEF43BGGFBGGGH4BF44B?BFGDBG23D33G3GHHFFC2@2FFC2GFD<GGHBFFFGFFG1FDBG0<0<<C11D0D><DDG.GHHHFFHG<DFF00;CGFHB0<GG/0:CCCFCC0F9BF09/9
@M05620:46:000000000-D9D58:1:1101:12486:5028 1:N:0:105
GAATGAATGCAGAAATTGGCAAGATAATACTGCACCGATGGGAAATGATACTATCCTGAAACATGAGCAAATTGACCAGCCTCAGGATGTGAACTCATTTGCTGGAGGTCCCAGGGCTCTTTCAAGATAGTAAAAACAGTGACTTGTACAGCATAATGAAAAACCTAGGCATTGATTTTGAAGACATCAGACACATGCAGAATGAAAAATTTTTCAGAAATGATTTTTCTGGTGAGGTTGACTTCAGAGAA
+
B@ABAFFFFFFFGGGGGGGGGGGHHHGHFGHHFGHHFEGGGHFHFGHFHHHHHHFHHGHGEDFHHBGGFHFHHHGHHHHEEHHFHHHGGBGGHHHFHHHHHFGGGHFGEGHHHGGGGGHHHHHHHHHHHFFDHHHHGHHHHHHHHGHHHFHHHHGHFHFHHGGGGHHHHEFHFGHHHHHGGHHHHHHHFHHHHHHHHHHHHHHHHFHHGHHGHHHHFHHFHHFCFFGHHHHHCFG;:;GHGHGFFGGFFGE
@M05620:46:000000000-D9D58:1:1101:22969:5055 1:N:0:105
GAATGAATGCAGAAATTGGCAAGATAATACTGCACCGATGGGAAATGATACTATCCTGAAACATGAGCAAATTGACCAGCCTCAGGATGTGAACTCATTTGCTGGAGGTCACCAGGGCTCTTTCAAGATAGTAAAAACAGTGACTTGTACAGCATAATGAAAAACCTAGGCATTGATTTTGAAGACATCAGACACATGCAGAAGGAAAAATTTTTCGGAAATGATTTTTCTGGTGAGGTTGACTTCGGAGA
+
DCCDDFFFFFFFGGGGGGGGGGGHHHHHHHHHHHHHGFGGGHHHHHHHHHHHHHHHHHHHHHHHHHHHHHHHHHHHHHHHGHHHHHHHHGHHHHHHHHHHHHHHHHHGGH3G33FF1/B?FH44F4?3?434DFHHB?/??334D4B3B33?223F33BGHHHEG/=2F222@2?1FHH11F1=100111<<<0<01<11<F01.<GHHCGHHH0/--;E-0:0<GHHB/0<00/0;.C///0;00...-;
@M05620:46:000000000-D9D58:1:1101:15654:5098 1:N:0:105
GAATGAATGCAGAAATTGGCAAGATAATACTGCACCGATGGGAAATGATACTATCCTGAAACATGAGCAAATTGACCAGCCTCAGGATGTGAACTCATTTGCTGGAGGTCCCAGGGCTCTTTCAAGATAGTAAAAACAGTGACTTGTACAGCATAATGAAAAACCTAGGCGTTGATTTTGAAGACATCAGACACATGCAGAATGAAAAATTTTTCAGAAATGATTTTTCTGGTGAGGTTGACTTCAGAGAA
+
?1AA?FFFFFFFFGG1FGGGFFAGG1FGGHHGFFCAF0AEEHBFEFHBDGFADGDAEGGHDGAFCAEFDGHGFGFFHHFEFHFCEGE1BFGDF@1FBGHHHF1FH0>E>FFGGGFEEFEGHBGHHHHGHHFBGG2<EGGHFHHHGHHHGHHBGDGHEGHGDFHFGFHFHHC?ACHFGHHGGGHHFHGHHFHHGFGHHFHHHHHHGHFHGFBF0=GCHGGGCHHHBG0:/GHFCGF;.;;BFFGF0;FBFGG
@M05620:46:000000000-D9D58:1:1101:18482:5113 1:N:0:105
GAATGAATGCAGAAATTGGCAAGATAATACTGCACCGATGGGAAATGATACTATCCTGAAACATGAGCAAATTGACCAGCCTCAGGATGTGAACTCATTTGCTGGAGGTCACCAGGGCTCTTTCAAGATAGTAAAAACAGTGACTTGTACAGCATAATGAAAAACCTAGGCATTGATTTTGAAGACATCAGACCCATGCAGAATGAAAAATTTTTCAGAAATGATTTTTCTGGTGAGGTTGACTTCAGAGA
+
CBCBCFFFFFFFGGGGGGGGGGGHHGHHHHHHHHHHGGGGGHHHHHHHHHHHHHHHHHHHHHHHHHHHHHHHHGHHHHHHGHHHHHGHHHHHHHHHHHHHHHHHFHHGGHHHFDG11/?/FGBFH4B3E?3?FFHH3/FC433?FED33BD?22BG3FGHHHHCG/F2G2<2F2D1GHHFDGDF1?C1?BB11.<.F0111G0<0GHHH.GHHH0<0=GH/:00CGHG0/;G00;GG.GBCB0F999BBFF
@M05620:46:000000000-D9D58:1:1101:7818:5131 1:N:0:105
GAATGAATGCAGAAATTGGCAAGATAATACTGCACCGATGGGAAATGATACTATCCTGAAACATGAGCAAATTGACCAGCCTCAGGATGTGAACTCATTTGCTGGAGGTCACCAGGGCTCTTTCAAGATAGTAAAAACAGTGACTTGTACAGCATAATGAAAAACCTAGGCATTGATTTTGAAGACATCAGACACATGCAGAATGAAAAATTTTTCAGAAATGATTTTTCTGGTGAGGTTGACTTCAGAGA
+
CBCCCFFFFFFFGGGGGGGGGGGHHHHHHHHHHHHHEEGGGHHHHHHHHHHHHHHHHHHHHHHHHHGHHHHHHHHHHHHHGHHHHHGHHGGGHHHHHHHHHHHHHGHGGHHHHFHGGGG?GHFFHFFBDDG?HHHHH?GHBFFFHHH3G3FBFGDHFHHHHHHHGGFBHC22FGHBGHHHGGGGFBFGBFDG1<0FGG1GFHHFGHFHGGHHHHFFFDGHHGFCHHHHFCGHHCCBGGHHFFBFFBFCBFB
@M05620:46:000000000-D9D58:1:1101:14804:5132 1:N:0:105
GAATGAATGCAGAAATTGGCAAGATAATACTGCACCGATGGGAAATGATACTATCCTGAAACATGAGCAAATTGACCAGCCTCAGGATGTGAACTCATTTGCTGGAGGTCCCAGGGCTCTTTCAAGATAGTAAAAACAGTGACTTGTACAGCATAATGAAAAACCTAGGCATTGATTTTGAAGACATCAGACACATGCAGAATGAAAAATTTTTCAGAAATGATTTTTCTGGTGAGGTTGACTTCAGAGAA
+
ABCCCFFFFFFFGGGGGGGGGGFGHHHHHHHHHHHHEEFGGHGHHHHHHGHHHHHHHHHHHHGHHHGHHGHHHHHHHHGHGHHHGHFGHGGHHHHHHHHHGBGGHHHGGHHHHHGGGHHHHHHHHHHHHHHHHHHHGHHHHHGHHHHHHHHGHHHHHHHHHHHGGHHHHHHHHHHHHHHHGHHHHHHHHHHHHHHHHHHHHHHHFGHHHHHHHHGHHHHHHHHHHHHHHHHHHHH;CCGGHHGGGGGGGGF
@M05620:46:000000000-D9D58:1:1101:19633:5148 1:N:0:105
GAATGAATGCAGAAATTGGCAAGATAATACTGCACCGATGGGAAATGATACTATCCTGAAACATGAGCAAATTGACCAGCCTCAGGATGTGAACTCATTTGCTGGAGGTCACCAGGGCTCTTTCAAGATAGTAAAAACAGTGACTTGTACAGCATAATGAAAAACCTAGGCATTGATTTTGAAGACATCAGACACATGCAGAATGAAAAATTTTTCAGAAATGATTTTTCTGGTGAGGTTGACTTCAGAGA
+
CCDCCFFFFFFFGGGGGGGGGGGHHHHGHHHFHHHHGCEFGHHHEDG5FHGGFHHFGFHHHGGHHAFGHHFGDDFHBEFHFHHEFGFGHFFHHHHHFGHFHFFGFFGGGFHHGFHGGGHHHHHHHGFDFGHGHHHHHFHHHGGHHHHGHHFHHHHHFHHHHHHHGGHFHFFFHFGFHHHHHGHGFGFGFHHHHHHGGHFFFHHHFHHHHFHHHHHHFFHHFHHGHHHHHHGHHGFGHHHHHHFGGGFGFGF
@M05620:46:000000000-D9D58:1:1101:8862:5185 1:N:0:105
GAATGAATGCAGAAATTGGCAAGATAATACTGCACCGATGGGAAATGATACTATCCTGAAACATGAGCAAATTGACCAGCCTCAGGATGTGAACTCATTTGCTGGAGGTCACCAGGGCTCTTTCAAGATAGTAAAAACAGTGACTTGTACAGCATAATGAAAAACCTAGGCATTGATTTTGAAGACATCAGACACATGCAGAATGAAAAATTTTTCAGAAATGATTTTTCTGGTGAGGTTGACTTCAGAGA
+
CBBCCFFFFFFFGGGGGGGGGGGHHHHHHHHHHHHHGEGGGHHHHHHHHHHHHHHHHHHHHHHHHHHHHHHHHHHHHHHHGHHHHHHHHHHHHHHHHHHHHHHHHHHGGHHHHHHGGGHHHHHHHHHHHHHHHHHHHGHHHHHHHHHHHHHHHHHHHHHHHHHHGGHHHHHHHHHHHHHHHGHHHHHHHHHHHHHHHHHHHHHHHGHHHHHHHHHHHHHHHHHHHHHHHHHHHHHGHHHHHHGGGGGGGGF
@M05620:46:000000000-D9D58:1:1101:8856:5202 1:N:0:105
GAATGAATGCAGAAATTGGCAAGATAATACTGCACCGATGGGAAATGATACTATCCTGAAACATGAGCAAATTGACCAGCCTCAGGATGTGAACTCATTTGCTGGAGGTCACCAGGGCTCTTTCAAGATAGTAAAAACAGTGACTTGTACAGCATAATGAAAAACCTAGGCATTGATTTTGAAGACATCAGACACATGCAGAATGAAAAATTTTTCAGAAATGATTTTTCTGGTGAGGTTGACTTCAGAGA
+
AAA3AFFFFFFFGGGGGGGGGGFHHHHHFHHHHFHHGEFGGHFGEHHEDHHHHHHHHHBGHHHFFGGHHHHHHHHHHHHHGHHHHHGHHGHHFHHHHHHHHHHHHHHFGHFHHFHGGGHFHHFHHEHBGGHGGHHHHGEFGGHHHFHHHHFFHEHHFGHHHHHHGDGHHFHHHFFGHHHFHGEFHHCHHFGGHHFCBFGHGHGDGFHHHFFHHHGGBGDGBGHEGHHHHCFHHGF0CAGHFFFGEGEGGE9
@M05620:46:000000000-D9D58:1:1101:25248:5228 1:N:0:105
GAATGAATGCAGAAATTGGCAAGATAATACTGCACCGATGGGAAATGATACTATCCTGAAACATGAGCAAATTGACCAGCCTCAGGATGTGAACTCATTTGCTGGAGGTCACCAGGGCTCTTTCAAGATAGTAAAAACAGTGACTTGTACAGCATAATGAAAAACCTAGGCATTGATTTTGAAGACATCAGACACATGCAGAATGAAAAATTTTTCAGAAATGATTTTTCTGGTGAGGTTGACTTCAGGAA
+
BBCCCFFFFFFFGGGGGGGGGGGHHHHHHHHHHHHHGGGGGHHHHHHHHHHHHHHHHHHHHHHHHHHHHHHGHHHHHHHHGHHHHHHHHHHHHHHHHHHHHHHHHHHGGHHHHFHGGGHHHHHHHHHGHHHHHHHHHGHHHHHHHHHGFHHHFHHHFHHHHHHHGGHHHHHHHHHFHHHHHGHHEHHHFHHHHHHHHHHGHHFHHHHHHHHHHHHHHHHHHHH0GHHHHHHHHHHHHHHHHFGGGGGGGGG
@M05620:46:000000000-D9D58:1:1101:7472:5272 1:N:0:105
GAATGAATGCAGAAATTGGCAAGATAATACTGCACCGATGGGAAATGATACTATCCTGAAACATGAGCAAATTGACCAGCCTCAGGATGTGAACTCATTTGCTGGAGGTCCCAGGGCTCTTTCAAGATAGTAAAAACAGTGACTTGTACAGCATAATGAAAAACCTAGGCATTGATTTTGAAGACATCAGACACATGCAGAATGAAAAATTTTTCAGAAATGATTTTTCTGGTGAGGTTGACTTCAGAGAA
+
BCBBCFFFFFFFGGGGGGGGGGGHHHHHHHHHHHHHGEGGGHHHHHHHHHHHHHHHHHHHHHHHHGGGHHHHHHHHHHHHGHHHHHGHHGGGHHHHHHHHHHHHHHHGFHHHHHGGGHEGHHHHGHHHHGFHHHHHGEGGHFHHHFGFHHHFHHHHHHHHHGHGGHHGGEHHHGGHHHHHGHHHHHHEHFHGFHHHHGGFFHHGGHDFAGHHGFFHFDDHHHHHHHGHHHHHBGEHHGBFHHFGBFFFGGB
@M05620:46:000000000-D9D58:1:1101:16792:5353 1:N:0:105
GAATGAATGCAGAAATTGGCAAGATAATACTGCACCGATGGGAAATGATACTATCCTGAAACATGAGCAAATTGACCAGCCTCAGGATGTGAACTCATTTGCTGGAGGTCCCAGGGCTCTTTCAAGATAGTAAAAACAGTGACTTGTACAGCATAATGAAAAACCTAGGCATTGATTTTGAAGACATCAGACACATGCAGAATGAAAAATTTTTCAGAAATGATTTTTCTGGTGAGGTTGACTTCAGAGAA
+
CCDCCFFFFFFFGGGGGGGGGGGHHHHHHHHHHHHHGFGGGHHHHHHHHHHHHHHHHHHHHHHHHHHHHHHHHHHHHHHHGHHHHHHFHGHHHHHHHHHHHHHHHHHGGHHHHHGGGHHHHHHHHHHHHHHHHHHHGHHHHGHHHHHHHHHHHHHHHHHHHHHGGHHHHHHHHHHHHHHHGHHHHHHHHHHHHHHHHHHHHHHHHHHHHHHHHHHHHHHHHHHHHHHHHHHHHHHHHHHHHHHHHHHGGGG
@M05620:46:000000000-D9D58:1:1101:16806:5365 1:N:0:105
GAATGAATGCAGAAATTGGCAAGATAATACTGCACCGATGGGAAATGATACTATCCTGAAACATGAGCAAATTGACCAGCCTCAGGATGTGAACTCATTTGCTGGAGGTCCCAGGGCTCTTTCAAGATAGTAAAAACAGTGACTTGTACAGCATAATGAAAAACCTAGGCATTGATTTTGAAGACATCAGACACATGCAGAATGAAAAATTTTTCAGAAATGATTTTTCTGGTGAGGTTGACTTCAGAGAA
+
BBBCBFFFFFFFGGGGGGGGGGFGHHHHHHHHGHHHEEGGGHHHHHHGHHGHGHHHHHHHHHHHHGGHHHHHHHHHHHHHGHHHHGHHGFGFFHHHGHHHHHHHHHHGGHHHHBEGFHGHHHFHFHHHHHEFDHHHGHHBGHHHHHHGFH3FF?FGDD3GHHHGGHHHHHGHHGHHHHHGEHGHHHHHFFGHHHHHHHFHHGGFBGHHHHHHHHHDGDBHHHHHGHHHGHFFHHGHHGHHGHGGGGGFGGF
@M05620:46:000000000-D9D58:1:1101:6783:5372 1:N:0:105
GAATGAATGCAGAAATTGGCAAGATAATACTGCACCGATGGGAAATGATACTATCCTGAAACATGAGCAAATTGACCAGCCTCAGGATGTGAACTCATTTGCTGGAGGTCACCAGGGCTCTTTCAAGATAGTAAAAACAGTGACTTGTACAGCATAATGAAAAACCTAGGCATTGATTTTGAAGACATCAGACACATGCAGAATGAAAAATTTTTCAGAAATGATTTTTCTGGTGAGGTTGACTTCAGAGA
+
CCCCDFFFFFFFGGGGGGGGGGGHHHHHHHHHHHHHEEGGGHHHHHHHHHHHHHHHHHHHHHHHHHHHHHHHHHHHGHHHGHHHGHGHHHHHHHHHHHHHHHHHHHHGGHHHHHHGGGHHHHHHHHHHHHHHHGHHHGHHHHHHHHHHHHHHHHHHHHHHHHHHGGHHHHHHHHHHHHHHHGHHHHHHHHHHHHHHHHHHHHHHHHHHHHHHHHHHHHHHHHHHHHGHHHHHHHHHHHHHHHGGGHHHGGB
@M05620:46:000000000-D9D58:1:1101:16559:5393 1:N:0:105
GAATGAATGCAGAAATTGGCAAGATAATACTGCACCGATGGGAAATGATACTATCCTGAAACATGAGCAAATTGACCAGCCTCAGGATGTGAGCTCATTTGCTGGAGGTCCCAGGGCTCTTTCAAGATAGTAAAAACAGTGACTTGTACAGCATAATGAAAAACCTAGGCATTGATTTTGAAGACATCAGACACATGCAGAATGAAAAATTTTTCAGAAATGATTTTTCTGGTGAGGTTGACTTCAGAGAA
+
CCCCCFFFFFFFGGGGGGGGGGGHHHHHHHHHHHHHGFGGGHGHGHHGHHHHHHHHHHGGGHHHHGHHHHHHHHHHHHHHGHHGGHGGHFHHGHHHHHHHHGGGGHHGGHHHHHGGGHHHHHHHHHHHHHGHHHHHGHHHHHHHHHHHHGHHGHHHHHHHGHHGGGHHHHHHHHHHHHHHGHHGHHHHHHGHFHHHHHHHHHHGHHHHHHHHHHHFHHHHHHHHHHHHHHHHGGHHHHHHHHGGGGGGGGF
@M05620:46:000000000-D9D58:1:1101:19938:5540 1:N:0:105
GAATGAATGCAGAAATTGGCAAGATAATACTGCACCGATGGGAAATGATACTATCCTGAAACATGAGCAAATTGACCAGCCTCAGGATGTGAACTCATTTGCTGGAGGTCACCAGGGCTCTTTCAAGATAGTAAAAACAGTGACTTGTACAGCATAATGAAAAACCTAGGCATTGATTTTGAAGACATCAGACACATGCAGAATGAAAAATTTTTCAGAAATGATTTTTCTGGTGAGGTTGACTTCAGAGA
+
AA1AAFFDFF1D1FCGGF1BDBFCBG1GHBGGFFH0A00EEGFHGHG1GHGHGHFHHHE1FFCGBBCGHFHHHHHHHHFEFFHFGFFHH@BGD1@11BGEGEGGBHHG/0F1BFEE?AFCEGHHHGF1FGH22BGGBEHHF1GEHGHGFDF>10BGGFFHHHFGC?0@FGH1@FFHHHHGHFFFHG0GBFHHGBFGF1CG11<FBH0DD.<C0GBGGG0G/00GCG0CFHHB00;:..:GGHFFFB9FBB;
@M05620:46:000000000-D9D58:1:1101:12014:5615 1:N:0:105
GAATGAATGCAGAAATTGGCAAGATAATACTGCACCGATGGGAAATGATACTATCCTGAAACATGAGCAAATTGACCAGCCTCAGGATGTGAACTCATTTGCTGGAGGTCACCAGGGCTCTTTCAAGATAGTAAAAACAGTGACTTGTACAGCATAATGAAAAACCTAGGCATTGATTTTGAAGACATCAGACACATGCAGAAGGAAAAATTTTTCAGAAATGATTTTTCTGGGGGGGTTGACTTCAGAGA
+
BBCCBFFFFFFFGGGGGGGGGGGHHHHHHHHHHHHHGEGGGHHHHHHHHHHHGHHHHHHHHHHHHGHHHHHHHHHHHHHHGHHHGGGHHHHHHHHHHHHHHHHHGGHGGHCHF3GG1/?/FGD4G4B3B4??FHHHF/?BB33?F?B333332??F3B3GHHH0D/2@F222F>FBGHH11F111?01111<1000111<1F<1<GHHH.CHHH0/00=G0000CGHHB/0C:/--@-D=9/0B000000:
@M05620:46:000000000-D9D58:1:1101:12676:5688 1:N:0:105
GAATGAATGCAGAAATTGGCAAGATAATACTGCACCGATGGGAAATGATACTATCCTGAAACATGAGCAAATTGACCAGCCTCAGGATGTGAACTCATTTGCTGGAGGTCACTAGGGCTCTTTCAAGATAGTAAAAACAGTGACTTGTACAGCATAATGAAAAACCTAGGCATTGATTTTGAAGACATCAGACATATGCAGAATGAAAAATTTTTCAGTAATGATTTTTCTGGCGAGGTTGACTTCAGAGA
+
BBCCBFFFFFFFGGGGGGGGGGGHHHHHHHHHHHHHGEGGGHHHHHHHHHHHHHHHHHHHHHHHHHHHHHHHHHHHHHHHGHHHHHGHHHHHHHHHHHHHDH4331BE1233443312B/3?F4FH4F3FGH4F??3/?2?33B4F3333B32B333F333?F0//22<22222@G11FF<CF1FGHH111<1<11111FF1<FF1<F0<C/G0</0000<=G0D000:;GHC0----.//C00000;00C
@M05620:46:000000000-D9D58:1:1101:20180:5701 1:N:0:105
GAATGAATGCAGAAATTGGCAAGATAATACTGCACCGATGGGAAATGATACTATCCTGAAACATGAGCAAATTGACCAGCCTCAGGATGTGAACTCATTTGCTGGAGGTCACCAGGGCTCTTTCAAGATAGTAAAAACAGTGACTTGTACAGCATAATGAAAAACCTAGGCATTGATTTTGAAGACATCAGACACATGCAGAATGAAAAATTTTTCAGAAATGATTTTTCTGGTGAGGTTGACTTCAGAGA
+
AABBBFFFFFFFGGGGGGGGGGGHHHHHHHHHHHHHGEFGGHGHHHHHHHHHHHHHHHHHHHHHHHHHHHHHHHHHHHHHGHHHHHHHHGHHHHHHHHHHHHGHHHHGGHHHHHGGGGHHHHHHHHHEHGHHHHHHHGHHHHHHHHHHHHHHHHHHHHHHHHHHGGHHHHHHHHHHHHHHHGHHHHHHGHHHHHHHHHHGHHHHHHHHHHHHHHHHHHFHHHHHHHHHHHHHHHHHHGHHHHGFGGGGGGB
@M05620:46:000000000-D9D58:1:1101:20200:5707 1:N:0:105
GAATGAATGCAGAAATTGGCAAGATAATACTGCACCGATGGGAAATGATACTATCCTGAAACATGAGCAAATTGACCAGCCTCAGGATGTGAACTCATTTGCTGGAGGTCACCAGGGCTCTTTCAAGATAGTAAAAACAGTGACTTGTACAGCATAATGAAAAACCTAGGCATTGATTTTGAAGACATCAGACACATGCAGAATGAAAAATTTTTCAGAAATGATTTTTCTGGTGAGGTTGACTTCAGAGA
+
CCCCCFFFFFFFGGGGGGGGGGGHHHHHHHHHHHHHGGGGGHHHHHHHHHHHHHHHHHHHHHHHHHHHHHHHHHHHHHHHGHHHHHHHHGHHHHHHHHHHHHHHHHHGGHHHHHHGGGHHHHHHHHHHHHHGHHHHHGHHHHHHHHHHHHHHHHHHHHHHHHHHGGHHHHHHHHHHHHHHHGHHHHHHHHHHHHHHHHHHHHHHHHHHHHHHHHHHHGHGHHHGHHHHHHHHHHHGHHHHHHGGGGGGGGF
@M05620:46:000000000-D9D58:1:1101:14208:5713 1:N:0:105
GAATGAATGCAGAAATTGGCAAGATAATACTGCACCGATGGGAAATGATACTATCCTGAAACATGAGCAAATTGACCAGCCTCAGGATGTGAACTCATTTGCTGGAGGTCCCAGGGCTCTTTCAAGATAGTAAAAACAGTGACTTGTACAGCATAATGAAAAACCTAGGCATTGATTTTGAAGACATCAGACACATGCAGAATGAAAAATTTTTCAGAAATGATTTTTCTGGTGAGGTTGACTTCAGAGAA
+
AAABCFFFFFFFGGGGGGGGGGGHHHHHHHHHHHHHEEGGGHHHHHHHHGHHHHHHHHHHHHHHHHHHHHHHHHHHHHHHGHHHHHHHHHHHHHHHHHHHHHHHHHHGGHHHHHGGGHHHHHHHHHHHHHGHHHHHGHHHHHHHHHHHHHHHHHHHHHHHHHHGGHGHHHHHHHHHHHHHGHHHHHHHHHHHHHHHHHHHHHHHHHHHHHHHHHHHHHHGHHGHHHHHHHHHHHHHGHHHHHGGGGGGGGF
@M05620:46:000000000-D9D58:1:1101:20186:5723 1:N:0:105
GAATGAATGCAGAAATTGGCAAGATAATACTGCACCGATGGGAAATGATACTATCCTGAAACATGAGCAAATTGACCAGCCTCAGGATGTGAACTCATTTGCTGGAGGTCACCAGGGCTCTTTCAAGATAGTAAAAACAGTGACTTGTACAGCATAATGAAAAACCTAGGCATTGATTTTGAAGACATCAGACACATGCAGAATGAAAAATTTTTCAGAAATGATTTTTCTGGTGAGGTTGACTTCAGAGA
+
BBCCCFFFFFFFGGGGGGGGGGGHHHHHHHHHHHHHGGGGGHHHHHHHHHHHHHHHHGGGGHHHHHHHGHHHHHHHHHHHGHHHHHHHHGHHHHHHGHHHHHHHHFFEFHGHHFGGGGGH3?GD4EE3F4FFDHHHHE/2?33B4FBBGF3?2CDFGF33FGFCAE2@2@FGBG1F1GGH1/F11<<F1<DGHHFEG11<11F1GBGHHHHHHGHBGH0GH000;G0GHHFGHBFBCGC;C/:0CBFFFB/
@M05620:46:000000000-D9D58:1:1101:14202:5732 1:N:0:105
GAATGAATGCAGAAATTGGCAAGATAATACTGCACCGATGGGAAATGATACTATCCTGAAACATGAGCAAATTGACCAGCCTCAGGATGTGAACTCATTTGCTGGAGGTCCCAGGGCTCTTTCAAGATAGTAAAAACAGTGACTTGTACAGCATAATGAAAAACCTAGGCATTGATTTTGAAGACATCAGACACATGCAGAATGAAAAATTTTTCAGAAATGATTTTTCTGGTGAGGTTGACTTCAGAGAA
+
AABBBFFBDFBFGFFGGGGGFFFFGHHHGHFHHHHHEEEGGGHHHHFFHHHHGFHGHEHFHHHGHHEHHHHHHHFHGHGFGHHGHGHFGGHHFHGHGHHHHHGHHHGEFHHHFHGGGHHHHHHHHHHHHHHHHHHHGHHFGHHHHHHHHHHHGGHGHHHHHHHGGGGHHHHHHHHHHHHHGHHHHHHHHHHHHHGHHHHHHHFFFGHHGHHHGHHHGHHHHHHHGHHFHHHHGHHC;;GHFHGGGGGEGGF
@M05620:46:000000000-D9D58:1:1101:25287:5768 1:N:0:105
GAATGAATGCAGAAATTGGCAAGATAATACTGCACCGATGGGAAATGATACTATCCTGAAACATGAGCAAATTGACCAGCCTCAGGATGTGAACTCATTTGCTGGAGGTCACCAGGGCTCTTTCAAGATAGTAAAAACAGTGACTTGTACAGCATAATGAAAAACCTAGGCATTGATTTTGAAGACATCAGACACATGCAGAATGAAAAATTTTTCAGAAATGATTTTTCTGGTGAGGTTGACTTCAGAGA
+
CCCCCFFFFFFFGGGGGGGGGGGHHHHHHHHHFHHHGGGGGHGHHHHGHHHHHHHHHHHHHHHHHHGHHHHHHHHHHHHHGHHGHHHFGFGHHHHHGHHHHHGHHHHGGHHHHHHGGGHHHHHHHHHHHHHHHHHFGGHHHHHHHHHGHHHHHGHHGHHHHFHHGGGHHHHHHHHFHGHHHGHHGHHHHHHHHHHHHHHHHHHGHHHBGHHHFHHHHHHHHHHGHHHHHHHHHHHGHHCGFHGFFGGGGGF
@M05620:46:000000000-D9D58:1:1101:7032:5785 1:N:0:105
GAATGAATGCAGAAATTGGCAAGATAATACTGCACCGATGGGAAATGATACTATCCTGAAACATGAGCAAATTGACCAGCCTCAGGATGTGAACTCATTTGCTGGAGGTCACCAGGGCTCTTTCAAGATAGTAAAAACAGTGACTTGTACAGCATAATGAAAAACCTAGGCATTGATTTTGAAGACATCAGACACATGCAGAATGAAAAATTTTTCAGAAATGATTTTTCTGGTGAGGTTGACTTCAGAGA
+
CABCCFFFFFFFGGGGGGGGGGGHHHHHHHHHHHHHFEGGGHHHHHHHHHHHHHHHHHHHHHHHHHHHHHHHHHHHHHHHGHHHHHGHHHHHHHHHHHHHHHHHHHHGGHHHHHHGGGHHHHHHHHHHHHHHHHHHHGHHHHHHHHHHFHHHHHHHHHHHHHHHGGHHHHHGHHHHHHHHHGHHHHHHHHHHHHHHHHHHHHHHHHHHHHHHHHHHHHHHHHHHHHHHHHHHHHHHHHHHHHGGGGGGGGB
@M05620:46:000000000-D9D58:1:1101:20741:5797 1:N:0:105
GAATGAATGCAGAAATTGGCAAGATAATACTGCACCGATGGGAAATGATACTATCCTGAAACATGAGCAAATTGACCAGCCTCAGGATGTGAACTCATTTGCTGGAGGTCCCAGGGCTCTTTCAAGATAGTAAAAACAGTGACTTGTACAGCATAATGAAAAACCTAGGCATTGATTTTGAAGACATCAGACACATGCAGAATGAAAAATTTTTCAGAAATGATTTTTCTGGTGAGGTTGACTTCAGAGAA
+
CCCCDFFFFFFFGGGGGGGGGGGHHHHHGHHHHHHHGEFGGHGHHHHHHHHHHHHHHHHHHHHHHHHHHHHHHHHHHHHHGHHHHHHHHGHHHHHHHHHHHHHHHHHGGHHHHHGGGHHHHHHHHHHHHHHHHHHHGHHHHHHHHHHHHHHHHHHHHHHHHHHGGHHHHHHHHHHHHHHHGHHHHHHHHHHHHHHHHHHHHHHHHHHHHHHHHHHHHHHHHHHHHHHHHHHHHHHHHHHHHHHGGHGGGGG
@M05620:46:000000000-D9D58:1:1101:22612:5830 1:N:0:105
GAATGAATGCAGAAATTGGCAAGATAATACTGCACCGATGGGAAATGATACTATCCTGAAACATGAGCAAATTGACCAGCCTCAGGATGTGAACTCATTTGCTGGAGGTCACCAGGGCTCTTTCAAGATAGTAAAAACAGTGACTTGTACAGCATAATGAAAAACCTAGGCATTGATTTTGAAGACATCAGACACATGCAGAATGAAAAATTTTTCAGAAATGATTTTTCTGGTGAGGTTGACTTCAGAGA
+
CCCCDFFFFFFFGGGGGGGGGGGHHHHHHHHHHHHHGEGGGHHHHHHHHHHHHHHHHHHHHHHHHHHHHHHHHHHHHHHHGHHHHHHHHHHHHHHHGHHHHHHHHHHGGHHHHHHGGGHHHHHHHHHHHHHHHHHHHGHHHHHHHHHHHGHHHGFHHHHGHHHHGGHHHHHHGHHGHHHHHGHHHHHHHHHHHHHHHHHGGHHHHGHHHHHHHHHHHHFHHHGFHHGHHHHHGHHHHHHHHHGGFGGGGGF
@M05620:46:000000000-D9D58:1:1101:22630:5833 1:N:0:105
GAATGAATGCAGAAATTGGCAAGATAATACTGCACCGATGGGAAATGATACTATCCTGAAACATGAGCAAATTGACCAGCCTCAGGATGTGAACTCATTTGCTGGAGGTCACCAGGGCTCTTTCAAGATAGTAAAAACAGTGACTTGTACAGCATAATGAAAAACCTAGGCATTGATTTTGAAGACATCAGACACATGCAGAATGAAAAATTTTTCAGAAATGATTTTTCTGGTGAGGTTGACTTCAGAGA
+
AA3ABFBFFFFDGGFFGFCFGFFHHHGGHHHHHHFGGCFGGGF3AGGEFFHHFFHHHHHHFHFHHDGHBFHHHHHHHFGGGHH3BG3FGHHHHHGGFHHHHHHHHGHDGHHHHHHGCEGEHGHFHHHBGHHHFHHHHGHHHHHHHHHHHHHHHGGFHHHGHHHGGGHHHHHHHFHHHHHHHGGGDGHHHHHHHHGHHHHHHHHHHHEHHHEHHGHHHHDFGHGCGHFHHEHHHHHGHHGHHHGGGGGGGG;
@M05620:46:000000000-D9D58:1:1101:16189:5967 1:N:0:105
GAATGAATGCAGAAATTGGCAAGATAATACTGCACCGATGGGAAATGATACTATCCTGAAACATGAGCAAATTGACCAGCCTCAGGATGTGAACTCATTTGCTGGAGGTCCCAGGGCTCTTTCAAGATAGTAAAAACAGTGACTTGTACAGCATAATGAAAAACCTAGGCATTGATTTTGAAGACATCAGACACATGCAGAATGAAAAATTTTTCAGAAATGATTTTTCTGGTGAGGTTGACTTCAGAGAA
+
AABBBFFFFFFFGGGGGGGGGGFHHGHHHHHHHCHHG?FGGGCGEHGBGHHHHHHHHHHGHHHHHFHHHHGHHHHHHGHHGHHHGHFGGHHHHHHHHHHHHHHHHHHGFHHHHFCFAGHHFHHHFBHHHDHHFHHGGHHGHFGHFFHBGHGHBGHFHFGFFGHGGHFHFHGHHGHGHHHHEHHGGFHGH1GFGHHCFFHFGFD<DFFHEFHHHHGBBG0CFHFGFGHHGHHFCGCFFFHFFHGFFF0FGFF
@M05620:46:000000000-D9D58:1:1101:21764:6003 1:N:0:105
GAATGAATGCAGAAATTGGCAAGATAATACTGCACCGATGGGAAATGATACTATCCTGAAACATGAGCAAATTGACCAGCCTCAGGATGTGAACTCATTTGCTGGAGGTCACCAGGGCTCTTTCAAGATAGTAAAAACAGTGACTTGTACAGCATAATGAAAAACCTAGGCATTGATTTTGAAGACATCAGACACATGCAGAATGAAAAATTTTTCAGAAATGATTTTTCTGGTGAGGTTGACTTCAGAGA
+
CBCCCFFFFFFFGGGGGGGGGGGHHHHHHHHHHHHHGAEGGHHHHHHHHHHHHHHHHGHHHHHHHHHHHHHHHHHHHHHHGHHHHHFHHHHHHHHHHHHHHHHHHFHGGHHHHGHGGGHHHHHHHHHFHHHHHHHHHGHHHHHHHHHHHHHHHHHHHHHHHHHHGGHHHHHHHHHHHHHHHGHHHHHHHHHHHHHHHHHHHHHHHHHHHHHHHHHHHHHHHHHHHHHHHHHHHHHHHHHHHHGGGGGGFFB
@M05620:46:000000000-D9D58:1:1101:21304:6036 1:N:0:105
GAATGAATGCAGAAATTGGCAAGATAATACTGCACCGATGGGAAATGATACTATCCTGAAACATGAGCAAATTGACCAGCCTCAGGATGTGAACTCATTTGCTGGAGGTCACCAGGGCTCTTTCAAGATAGTAAAAACAGTGACTTGTACAGCATAATGAAAAACCTAGGCATTGATTTTGAAGACATCAGACACATGCAGAATGAAAAATTTTTCAGAAATGATTTTTCTGGTGAGGTTGACTTCAGAGA
+
CCCCCFFFFFFFGGGGGGGGGGGHHHHGHHHHHHHHGEGGGHFFHGHGHHHHFHHHHHHHHHHHHHHHGGHGHHFHHHHHGHHHHHGHHGHGHHHHHHHHHHHHHFHGGHHHHHHGGGHHHHHHHFHHHHHHHHHHHGGHHHHHHHHHHHHHHHHHHHHHHHHHGGHHHHHHHHHHHHHHHGHHHHHHHHHGHGHGHHHHHHFHHHHHHHHHHHHHHHFHHHHHHHHHHHHHHHEHHHHHHHGGGGFGFF9
@M05620:46:000000000-D9D58:1:1101:10323:6055 1:N:0:105
GAATGAATGCAGAAATTGGCAAGATAATACTGCACCGATGGGAAATGATACTATCCTGAAACATGAGCAAATTGACCAGCCTCAGGATGTGAACTCATTTGCTGGAGGTCCCAGGGCTCTTTCAAGATAGTAAAAACAGTGACTTGTACAGCATAATGAAAAACCTAGGCATTGATTTTGAAGACATCAGACACATGCAGAATGAAAACTTTTTCAGAAATGATTTTTCTGGTGAGGTTGACTTCAGAGAA
+
AAAAAFDDDFFF1FGFFGFGDGFFBBDGFHFFHDGHEEEGGH0BGFGFEHEGHHFFHHDGHHFGEDCEGH1AFGBGCCGHFGC1BFGCF@DFDFG@@EGGHHHHF0>?EH1GH1/AEG/FGHHFFE11F1G2>>GDE/BE1BEBFGGGFHF10B<GGD211<0CEGHHBGHHFFHFHHHH/G1<B0FFF1>GGCFCBGF1=<D>1=00/<<DGDCDD0GF0GBGFHHHFHFCCG0;:;CB;:B0B0009C/
@M05620:46:000000000-D9D58:1:1101:17305:6074 1:N:0:105
GAATGAATGCAGAAATTGGCAAGATAATACTGCACCGATGGGAAATGATACTATCCTGAAACATGAGCAAATTGACCAGCCTCAGGATGTGAACTCATTTGCTGGAGGTCACCAGGGCTCTTTCAAGATAGTAAAAACAGTGACTTGTACAGCATAATGAAAAACCTAGGCATTGATTTTGAAGACATCAGACCCATGCAGAATGAAAAATTTTTCAGAAATGATTTTTCTGGTGAGGTTGACTTCAGAGA
+
BBBBBFFFFFFFGGGGGGGGGGGHHHHHGHHHHHHHGEFGGHHGHHHHHHHHGHHHHFHHGHHHHGHHHHHHHHHHHGHHGHHHHHHHHHHHHHHHHHHHHHHHFHHGGHHHGFFGEDGFHFFGH4FDFF3?FHHH3?/2FG34G4FDDDF3B23G333FGHH0CDB2@2<<FDB1FGHH1C<?1?F1F1G<F.>.0CBDDGCD0GHFH.<GHHF/0DGFCG00CGHHF/;C0;/;=CGCC/0F000;09F
@M05620:46:000000000-D9D58:1:1101:5890:6079 1:N:0:105
GAATGAATGCAGAAATTGGCAAGATAATACTGCACCGATGGGAAATGATACTATCCTGAAACATGAGCAAATTGACCAGCCTCAGGATGTGAACTCATTTGCTGGAGGTCCCAGGGCTCTTTCAAGATAGTAAAAACAGTGACTTGTACAGCATAATGAAAAACCTAGGCATTGATTTTGAAGACATCAGACACATGCAGAATGAAAAATTTTTCAGAAATGATTTTTCTGGTGAGGTTGACTTCAGAGAA
+
>>>ABFFFFFFFGGGGGGGGGGFHHHHHHHGHHHHHEEEGGHGGHHGFGHHHHHHHHHHHHHHHHGGGHHHGHHGHHHHHGHHHGHGGGGHFHHHHHHHHHHHHHHHGGHHHHHGGGHHHHHHHHHHHHHHHHHHHGHHHHHHHHHHHHHHHHHHHHHHHHHHGGHHHHHHHHHHHHHHGGHHHHHHHHHHHHHHHHHHHGHHGFGHHFHHHHHHHHHHHHGHHHHHHHHHHGHHHHHHHHHGGGGGGGGF
@M05620:46:000000000-D9D58:1:1101:5912:6092 1:N:0:105
GAATGAATGCAGAAATTGGCAAGATAATACTGCACCGATGGGAAATGATACTATCCTGAAACATGAGCAAATTGACCAGCCTCAGGATGTGAACTCATTTGCTGGAGGTCCCAGGGCTCTTTCAAGATAGTAAAAACAGTGACTTGTACAGCATAATGAAAAACCTAGGCATTGATTTTGAAGACATCAGACACATGCAGAATGAAAAATTTTTCAGAAATGATTTTTCTGGTGAGGTTGACTTCAGAGAA
+
>>>AAFFFFFBFGGGGGGBGGGFHGHHHHHHHHHHHGEGFGHGHHHHBGHHHHHHHHFHHHHGHFHHHHHHHHHHHHHHHGHHHHHFFHHHHHHHHHHHHHHHHHHHGGHHGHHGGGHGHHHHHGHHHHHHHHGHHGHHHHHHHHHHHHHHHHHHGHHGHHGHGGHGGGHHHHHGHHHHHGHEHHHHGHFHHHHHHHHHGBFHHHHFHFHHHHGHHHHEHHHHHHHHHHHFHHHFHFFHHEHFGGGGGGGG
@M05620:46:000000000-D9D58:1:1101:22895:6233 1:N:0:105
GAATGAATGCAGAAATTGGCAAGATAATACTGCACCGATGGGAAATGATACTATCCTGAAACATGAGCAAGTTGACCAGCCTCAGGATGTGAACTCATTTGCTGGAGGTCCCAGGGCTCTTTCAAGATAGTAAAAACAGTGACTTGTACAGCATAATGAAAAACCTAGGCATTGATTTTGAAGACATCAGACACATGCAGAATGAAAAATTTTTCAGAAATGATTTTTCTGGTGAGGTTGACTTCAGAGAA
+
BBCBAFFFFFFFGGGGGGGGGGGHHHHHHHHHHHHHGEGGGHGGHHHGHHHHHHHHHHHHHHHHHHHHHHBGHHHHHHHHGHHHGHGHHGHHHHHHHHHHHHHHHHHGGHGH3FFFEHHHFHGF4HHHHFFEHHHHGHH?GDGF?FHG?HFFGDHDFFFFHHHGFF=FFHFGFGBDGHHG/DFHFHFFFFHHHHHFH1GDGGFFFFHHHHGHHHFFFGFHHHBCGHHHFHGGHHGGHFHHFFFFFB9BFF9
@M05620:46:000000000-D9D58:1:1101:23021:6238 1:N:0:105
GAATGAATGCAGAAATTGGCAAGATAATACTGCACCGATGGGAAATGATACTATCCTGAAACATGAGCAAATTGACCAGCCTCAGGATGTGAACTCATTTGCTGGAGGTCCCAGGGCTCTTTCAAGATAGTAAAAACAGTGACTTGTACAGCATAATGAAAAACCTAGGCATTGATTTTGAAGACATCAGACACATGCAGAATGAAAAATTTTTCAGAAATGATTTTTCTGGTGAGGTTGACTTCAGAGAA
+
CCCCCFFFFFFFGGGGGGGGGGGHHHHHHHHHHHHHGGGGGHFHHHHHHHHHHHHH5FHGHHHHHHHHHHHHHHHHHHHHGHHHHHHHHFGGHHHHHHHHHHHGHHHGGHHHHHGGGHHHHHHHHHHHHHHHHHHHGHHHHHHHHHHHHHHHHHHHHHHHHHHGGHHHHHHHHHHHHHHHGHHHHHHHHHHHHHHHHHHHGHHGHHHHHGHHHHHHHHHHHHHHHHHHHHHHHHHHHHHHHHGGHGGGGGF
@M05620:46:000000000-D9D58:1:1101:24910:6245 1:N:0:105
GAATGAATGCAGAAATTGGCAAGATAATACTGCACCGATGGGAAATGATACTATCCTGAAACATGAGCAAATTGACCAGCCTCAGGATGTGAACTCATTTGCTGGAGGTCACCAGGGCTCTTTCAAGATAGTAAAAACAGTGACTTGTACAGCATAATGAAAAACCTAGGCATTGATTTTGAAGACATCAGACACATGCAGAATGAAAAATTTTTCAGAAATGATTTTTCTGGTGAGGTTGACTTCAGAGA
+
BBBBBFFFFFFFGGFGGGGGGGGHHFHH5GHGGGHHEEEGFHGGHHHGHHGHHHHHHHFHFHGGHFFHFGHGHGFGHHGHGHHGFGGGGHHFHHGGGGHHHHFGHFHGGHGHHHHGGGHHHHGHGHHHHHHHHGHGHFHHHHHHHHHHHHGHHHHHHHHHFHHHGGHHHHHHHHHHHHHHHGHHGHHHHHHFHHHHHHHHHFGHHHHHHHHHHHHHGHFGHHH0GHFFHHHHHHHHHFGFFHGFGGGGEF/
@M05620:46:000000000-D9D58:1:1101:7236:6293 1:N:0:105
GAATGAATGCAGAAATTGGCAAGATAATACTGCACCGATGGGAAATGATACTATCCTGAAACATGAGCAAATTGACCAGCCTCAGGATGTGAACTCATTTGCTGGAGGTCACCAGGGCTCTTTCAAGATAGTAAAAACAGTGACTTGTACAGCATAATGAAAAACCTAGGCATTGATTTTGAAGACATCAGACACATGCAGAATGAAAAATTTTTCAGAAATGATTTTTCTGGTGAGGTTGACTTCAGAGA
+
CBCCCFFFFFFFGGGGGGGGGGGHHHHHHHHHHHHHGEGGGHFHHHHGHHHHHHHHHHHHHHGHHHHHHHHHHHHHHHGGGHHHGHGHGGHGHHHHHHHHHHHHHHHGGHHHHHHGGGHHHHHHHHHFHHHHHGHHHGHHHHHHHHHHHHHHHHHHHHHHHHHHGGHHHHHHHHHGHHHHHGHHHHHHHHHHHHHHHHGHHHHHHHHHHHHHHHHHHHHHHHHGHHHHHHHHHHHHHHHHHHGGGGGGGGB
@M05620:46:000000000-D9D58:1:1101:24612:6301 1:N:0:105
GAATGAATGCAGAAATTGGCAAGATAATACTGCACCGATGGGAAATGATACTATCCTGAAACATGAGCAAATTGACCAGCCTCAGGATGTGAACTCATTTGCTGGAGGTCACCAGGGCTCTTTCAAGATAGTAAAAACAGTGACTTGTACAGCATAATGAAAAACCTAGGCATTGATTTTGAAGACATCAGACACATGCAGAATGAAAAATTTTTCAGAAATGATTTTTCTGGTGAGGTTGACTTCAGAGA
+
CCCCCFFFFFFFGGGGGGGGGGGHHHHHHHHHHHHHGGGGGHGHHHHHHHHHHHHHHHHHHH3FHHHHHHHHHHHHHHHHGHHHHHHHHHHHHHHHGHHHHHHHHHHGGHEHDFGGA/C?GHDEHBG3EBG?FHHH3?????E?GGD?3B??2?3F3??HHHH0E/@@G2=2F2=1FGHFEGBDD00=1111<0<0><11<G01<DHHHCGHHH0/0<DF0D:0CHHH0:CG0CCCGAHF//0C9900;CF
@M05620:46:000000000-D9D58:1:1101:17221:6302 1:N:0:105
GAATGAATGCAGAAATTGGCAAGATAATACTGCACCGATGGGAAATGATACTATCCTGAAACATGAGCAAATTGACCAGCCTCAGGATGTGAACTCATTTGCTGGAGGTCCCAGGGCTCTTTCAAGATAGTAAAAACAGTGACTTGTACAGCATAATGAAAAACCTAGGCATTGATTTTGAAGACATCAGACACATGCAGAATGAAAAATTTTTCAGAAATGATTTTTCTGGTGAGGTTGACTTCAGAGAA
+
CCCCCFFFFFFFGGGGGGGGGGGHHHHHHHHHHHHHEEEGGHGHHHHHHHHHHHHHHHHHHHHHHHGHHHHHHHHHHHHHGHHHGHFFGGHHGHHHFGHHHHHHFFHGGHHHFHGGGHHHHHHHFFHHHHHHHHHHGGGHHBHHHHHHHHHEHHFHHFHHHHHGDHHHHHHHHHHHHHHHGHGHHHHFGHHGHHFHHEGHHFHHHHHHHHHHHHGHHHHHHHFHHHHHFHHHHHHHHHHHHHBFFFGFGGF
@M05620:46:000000000-D9D58:1:1101:12013:6323 1:N:0:105
GAATGAATGCAGAAATTGGCAAGATAATACTGCACCGATGGGAAATGATACTATCCTGAAACATGAGCAAATTGACCAGCCTCAGGATGTGAACTCATTTGCTGGAGGTCCCAGGGCTCTTTCAAGATAGTAAAAACAGTGACTTGTACAGCATAATGAAAAACCTAGGCATTGATTTTGAAGACATCAGACACATGCAGAATGAAAAATTTTTCAGAAATGATTTTTCTGGTGAGGTTGACTTCAGAGAA
+
A3AABFFFFFBFGGGFGGGGGGFBGGHGDGGHHHGHFEGGGHFHEGHGFAGGGGEGHFFFGHHHFFFGGHFFGHFHHHHHEGHGFG3BFFGB@FGHHHHHHHHHFGHGEHHHHHGGGHHHHHHHHHHFHHGHHHHHGHHHHHHHHHHHHHHHHHFHHGHHHHHGGHHHHHHHHHGHHHHHGHHHHHHHHHHHHHGHHHHHHHHHHHFHHHHHHHHHHHHGHHHHHHHHHHHHHFEGGHHHHHGGGGGGGG/
@M05620:46:000000000-D9D58:1:1101:22587:6344 1:N:0:105
GAATGAATGCAGAAATTGGCAAGATAATACTGCACCGATGGGAAATGATACTATCCTGAAACATGAGCAAATTGACCAGCCTCAGGATGTGAACTCATTTGCTGGAGGTCCCAGGGCTCTTTCAAGATAGTAAAAACAGTGACTTGTACAGCATAATGAAAAACCTAGGCATTGATTTTGAAGACATCAGACACATGCAGAATGAAAAATTTTTCAGAAATGATTTTTCTGGTGAGGTTGACTTCAGAGAA
+
CCCCCFFFFFFFGGGGGGGGGGGHHGHHHHHHHHHHGFGGGHHHHHHHHHHHHHHHHHHHHHHHHHHHHHHHHHHHHHHHGHHHGHHHHGHHHHHHHHHHHHHHHHHGGHHHHHGGGHHHHHHHHHHHHHHHHHHHGHHHHHHHHHHGHHHHHHHHHHHHHHHGGHHHHHHHHHHHHHHHGHHHHHHHHHHHHHHHHHHHHHHGHHHHHHHHHHHHHHHHHHHHHHHHHHHHHHHHHHHHHHHHHGGFGGG
@M05620:46:000000000-D9D58:1:1101:17814:6358 1:N:0:105
GAATGAATGCAGAAATTGGCAAGATAATACTGCACCGATGGGAAATGATACTATCCTGAAACATGAGCAAATTGACCAGCCTCAGGATGTGAACTCATTTGCTGGAGGTCACCAGGGCTCTTTCAAGATAGTAAAAACAGTGACTTGTACAGCATAATGAAAAACCTAGGCATTGATTTTGAAGACATCAGACACATGCAGAATGAAAAATTTTTCAGAAATGATTTTTCTGGTGAGGTTGACTTCAGAGA
+
BACCCFFFFFFFGGGGGGGGGGGHHHHHGHHHHHHHFEEGGHGHHHHHHHHHHHHHHHHHHHHHHHHHHHHHHHHHHHHHGHHHHHGHHGHHHHHHHHHHHHHHHHHGGHHGHHHGGGHHHHHHHHHHHHHHHHHHHGHHHHHHHHHHHHHHHHHHHHHHHHHHGGHHHHHHHHHHHHHHHGHHHHHHHHHHHHHHHHHHHHHHHHHHHHHHHHHHHHHHHHHHHHHHHHHHHHHHHHHHHHGGGGGGGGF
@M05620:46:000000000-D9D58:1:1101:11038:6363 1:N:0:105
GAATGAATGCAGAAATTGGCAAGATAATACTGCACCGATGGGAAATGATACTATCCTGAAACATGAGCAAATTGACCAGCCTCAGGATGTGAACTCATTTGCTGGAGGTCCCAGGGCTCTTTCAAGATAGTAAAAACAGTGACTTGTACAGCATAATGAAAAACCTAGGCATTGATTTTGAAGACATCAGACACATGCAGAATGAAAAATTTTTCAGAAATGATTTTTCTGGTGAGGTTGACTTCAGAGAA
+
BBCCCFFFFFFFGGGGGGGGGGGGHHHHHHHHHGHHEEFGGHFGHHHHHHHHHHHGHGHHHHHHGDGGFFHHHHHFHHGHGHHHGHFGGFFEFHHHHHHHHHHGFHHGGHHHHHGGGHHHHHHHHHGHHHFHHGHHGGHHHHHHHHGHHHHHHHHHGHHGHHHGGHHHHGHHHHHHHHHHGHHHHGHHHHHHHHHHHHHHHGHGFFGHGHHHHHHHHGHGGGFHHHHHHHHHGHFCCGFGHHGGGGGFGGF
@M05620:46:000000000-D9D58:1:1101:14791:6382 1:N:0:105
GAATGAATGCAGAAATTGGCAAGATAATACTGCACCGATGGGAAATGATACTATCCTGAAACATGAGCAAATTGACCAGCCTCAGGATGTGAACTCATTTGCTGGAGGTCCCAGGGCTCTTTCAAGATAGTAAAAACAGTGACTTGTACAGCATAATGAAAAACCTAGGCATTGATTTTGAAGACATCAGACACATGCAGAATGAAAAATTTTTCAGAAATGATTTTTCTGGTGAGGTTGACTTCAGAGAA
+
CCCCCFFFFFFFGGGGGGGGGGGHHHHHHHHHHHHHGEGGGHHHHHHHHHHHHHHHHGHHHHHHHGHHHHHHHHHHHHHHGHHHHHHHHGGHHHHHHHHHHHHHHHHGGHHHHHGGGHHHHHHHGHHHHHHHHHHHGHHHHHHHHHHHHHHHHHHHHHHHHHHGGHHHHHHHHHHHHHHHGHHHHHHHHHHHHHHHHHHHHHHHHHHHHHHHHHHHHHHHHHHHHHHHHHHHHHGGGGHHHHGGGGGGGGG
@M05620:46:000000000-D9D58:1:1101:20512:6386 1:N:0:105
GAATGAATGCAGAAATTGGCAAGATAATACTGCACCGATGGGAAATGATACTATCCTGAAACATGAGCAAATTGACCAGCCTCAGGATGTGAACTCATTTGCTGGAGGTCCCAGGGCTCTTTCAAGATAGTAAAAACAGTGACTTGTACAGCATAATGAAAAACCTAGGCATTGATTTTGAAGACATCAGACACATGCAGAATGAAAAATTTTTCAGAAATGATTTTTCTGGTGAGGTTGACTTCAGAGAA
+
CCCCCFFFFFFFGGGGGGGGGGGHHHHHHHHHHHHHGEGGGHHHHHHHHHHHHHHHHHHHHHHHHGHHHHHHHHHHHGHHGHHHGHGGGGHGHHHHHHHHHHHHHFHGGHHHHHGGGHHHHHHHHHHHHHHHHHHHGHHHHHHHHHHHHHHHHHHHHHHHHHHGGHHHHHHHHHHHHHHHGHHHHHHHHHHHHHHHHHHHHHHGHHHHHHHHHHHHHHHHHHHHHHHHHHHHHHFHHHHHHHGGGGGGGFF
@M05620:46:000000000-D9D58:1:1101:14436:6424 1:N:0:105
GAATGAATGCAGAAATTGGCAAGATAATACTGCACCGATGGGAAATGATACTATCCTGAAACATGAGCAAATTGACCAGCCTCAGGATGTGAACTCATTTGCTGGAGGTCACCAGGGCTCTTTCAAGATAGTAAAAACAGTGACTTGTACAGCATAATGAAAAACCTAGGCATTGATTTTGAAGACATCAGACACATGCAGAATGAAAAATTTTTCAGAAATGATTTTTCTGGTGAGGTTGACTTCAGAGA
+
A3ABBFFFDFFFGGGFFGFGGGGGHHFHBBFGHHFFE?EFGHFHFGHGHHHHHHD3GDDCGHCGFHFHHFHHHHHEGHHHGHHHFGB@FBGDFFGHHHHHHHFGGHHGGFHHHHHGGGHHHHGHHHHGHHHHHHHHHGHHHHHHHHHHHHHHHHHHHHHHHHHHGGHHHGHHHHHHHHHHHGHHHHHHHHHHHHGHHHHHHHHHHGHHHHHHFHHHHHHHGHHHHHHHGHHHHHHHHHHHHHGGGGGGGGB
@M05620:46:000000000-D9D58:1:1101:18148:6425 1:N:0:105
GAATGAATGCAGAAATTGGCAAGATAATACTGCACCGATGGGAAATGATACTATCCTGAAACATGAGCAAATTGACCAGCCTCAGGATGTGAACTCATTTGCTGGAGGTCACGTCTTCAAAATCAATGCCTAGGTTTTTCATTATGCTGTACAAGTCACTGTTTTTACTATCTTGAAAGAGGCCTGGATGACCGCCAGCGAATGAGTTCACATCCTGAGGCTGTAGTAAAAACAGTGACTTGTACAGCATA
+
BBCCCFFFFFFFGGGGGGGGGGGGHHGHHHHHHHHHFEGGGHHGHHHHHHHHGHHHHHHHHHHHHHHHFHGHHHHHHHHHGHHGHGFHGGHGFHHHHHHHHHHHHHHGGHHHGHHHGHHHHHHHHHHHHHHHBHG3GFGGHHHHHEGFEHHHGHHHHHFHHFGHHGHHHHGHHHEHHHHHHGGGHGGHHHFBGGGGGGFC-@CHHGHHFHHGFHHHHBGAEEHHFG9FFGGFDEGGGFBFGGGGGGGGGGF
@M05620:46:000000000-D9D58:1:1101:19259:6440 1:N:0:105
GAATGAATGCAGAAATTGGCAAGATAATACTGCACCGATGGGAAATGATACTATCCTGAAACATGAGCAAATTGACCAGCCTCAGGATGTGAACTCATTTGCTGGAGGTCCCAGGGCTCTTTCAAGATAGTAAAAACAGTGACTTGTACAGCATAATGAAAAACCTAGGCATTGATTTTGAAGACATCAGACACATGCAGAATGAAAAATTTTTCAGAAATGATTTTTCTGGTGAGGTTGACTTCAGAGAA
+
BBCCCFFFFFFFGGGGGGGGGGGHHHHHHHHHHHHHGGGGGHHHHHHHHHHHHHHHHHHHHHHHHHHHHHHHHHHHHHHHGHHHGHHHHHHHGHHHHHHHHHHHHHH1?GGE@G11?G/B34B?FDHHBE?FHHFHCGH4334BG3BFF?32FD33?3GHHF0/<=22222@@21?G111FH1G==GDG1FGF00111FF101=GHFB.CGHD<<GFH00=00GHHBH/;0C;CBG.:///0000;FGE/F
@M05620:46:000000000-D9D58:1:1101:25635:6441 1:N:0:105
GAATGAATGCAGAAATTGGCAAGATAATACTGCACCGATGGGAAATGATACTATCCTGAAACATGAGCAAATTGACCAGCCTCAGGATGTGAACTCATTTGCTGGAGGTCACCAGGGCTCTTTCAAGATAGTAAAAACAGTGACTTGTACAGCATAATGAAAAACCTAGGCATTGATTTTGAAGACATCAGACACATGCAGAATGAAAAATTTTTCAGAAATGATTTTTCTGGTGAGGTTGACTTCAGAGA
+
CCCCDFFFFFFFGGGGGGGGGGGHHHHHHHHHHHHHGGGGGHHHHHHHHHHHHHHHHHHHHHHHHHHHHHHHHHHHHHHHGHHHHHHHHGHHHHHHHHHHHHHHHHHGGHHHHFHGD?GGHHHHHFHBGGFFHHHHHGFGHFFFHFFDGHFDF2FH?GFHHHHHGDHHHBC2GFFFHHHHGGGFDGCFFFFDGHH01<<1FHC<DGHHHFGHHHFHBHHHBDFFGHHHFCGHECGFHAHHHFBFGGGFFGG
@M05620:46:000000000-D9D58:1:1101:8813:6444 1:N:0:105
GAATGAATGCAGAAATTGGCAAGATAATACTGCACCGATGGGAAATGATACTATCCTGAAACATGAGCAAATTGACCAGCCTCAGGATGTGAACTCATTTGCTGGAGGTCACCAGGGCTCTTTCAAGATAGTAAAAACAGTGACTTGTACAGCATAATGAAAAACCTAGGCATTGATTTTGAAGACATCAGACACATGCAGAATGAAAAATTTTTCAGAAATGATTTTTCTGGTGAGGTTGACTTCAGAGA
+
CCCCCFFFFFFFGGGGGGGGGGGHHHHHHHHHHHHHEEEGGHGHHHHGHHHHHHHHHHHHHHHHHGHHHHHHHHHHHHHHGHHHHHGHHGHHHHHHHHHHHHHHHGHGGHHHHHGGGGHHHHHHHHHFHHHHHHHHHGHHHHHHHHHHHHHHHHHHHHHHHHHHGGHHHHHHHHHHHHHHGGHHHHHHHHHHHHHHHHHHHHHHHGHHHHHHHHHGHHGHHHGHHHHHHHHHHGHEHHHHHHGGGGGFFGB
@M05620:46:000000000-D9D58:1:1101:22485:6454 1:N:0:105
GAATGAATGCAGAAATTGGCAAGATAATACTGCACCGATGGGAAATGATACTATCCTGAAACATGAGCAAATTGACCAGCCTCAGGATGTGAACTCATTTGCTGGAGGTCCCAGGGCTCTTTCAAGATAGTAAAAACAGTGACTTGTACAGCATAATGAAAAACCTAGGCATTGATTTTGAAGACATCAGACACATGCAGAATGAAAAATTTTTCAGAAATGATTTTTCTGGTGAGGTTGACTTCAGAGAA
+
CCCCCFFFFFFFGGGGGGGGGGGHHHHHHHHHHHHHGFGGGHHHHHHHHHHHHHHHHHHHHHHHHHHHHHHHHHHHHHHHGHHHGHHHHGGHHHHHHHHHHHHHHHHGGHHHHHGGGHHHHHHHHHHHHHHHHHHHGHHHHHHHHHHHHHHHHHHHHHHHHHHGGHHHHHHHHHHHHHHHGHHHHHHHHHHHHHHHHHHHHHHGGFHHHHHHHHHHHHHHHHHHHHHHHHHHHHHHHHGHHHGGGGGGGGG
@M05620:46:000000000-D9D58:1:1101:15015:6484 1:N:0:105
GAATGAATGCAGAAATTGGCAAGATAATACTGCACCGATGGGAAATGATACTATCCTGAAACATGAGCAAATTGACCAGCCTCAGGATGTGAACTCATTTGCTGGAGGTCACCAGGGCTCTTTCAAGATAGTAAAAACAGTGACTTGTACAGCATAATGAAAAACCTAGGCATTGATTTTGAAGACATCAGACACATGCAGAATGAAAAATTTTTCAGAAATGATTTTTCTGGTGAGGTTACTTCAGAGAA
+
BBBBBFFFFFFFGGGGGGGGGGFHHHHHCHHHHHHHEAGGEHGGHHHGHHHHHHHHHHHHHGFHHHHHFHHGGHFGHFHHGHHHGHF3FHHFHHGHFHHHHHGHGFHFEGHFHFHGGGHHHHHHHHHFHHHHGHGHHGEHFHFHHHGHHGFHGGFGFHHHFHDHGGFHHHGGHGHFHGHHHFHHGHHHHHHFHHFFHHGGHFHHGDHF<CGHHHGHFHHGHDGCCFHHHHHFC;C0.CCGHFHGGGGEFFB
@M05620:46:000000000-D9D58:1:1101:23206:6486 1:N:0:105
GAATGAATGCAGAAATTGGCAAGATAATACTGCACCGATGGGAAATGATACTATCCTGAAACATGAGCAAATTGACCAGCCTCAGGATGTGAACTCATTTGCTGGAGGTCCCAGGGCTCTTTCAAGATAGTAAAAACAGTGACTTGTACAGCATAATGAAAAACCTAGGCATTGATTTTGAAGACATCAGACACATGCAGAATGAAAAATTTTTCAGAAATGATTTTTCTGGTGCGGTTGACTTCAGAGAA
+
BBCCCFFFFFFFGGGGGGGGGGGHHHHHHHHHHHHHGGGGGHGHHHHHHHHHHHHHHHHHHHHHHFHHHHHHHHHHHHHHGHHHHGGHHHHHHHHHHHHHHHHHHHHGGHHF3311??/33BG?4?3B?3B4F?G3<FC?BFHEE33FH33??B3F3?G3GF0/<@GD2FFGGHH=FGHHGB11=0F1F<110FG1>GH1G0D1G<GH.<0=0DC00000=<00;;G0:CC0C/0-;:ACGBBFB0000/0
@M05620:46:000000000-D9D58:1:1101:7790:6594 1:N:0:105
GAATGAATGCAGAAATTGGCAAGATAATACTGCACCGATGGGAAATGATACTATCCTGAAACATGAGCAAATTGACCAGCCTCAGGATGTGAACTCATTTGCTGGAGGTCACCAGGGCTCTTTCAAGATAGTAAAAACAGTGACTTGTACAGCATAATGAAAAACCTAGGCATTGATTTTGAAGACATCAGACACATGCAGAATGAAAAATTTTTCAGAAATGATTTTTCTGGTGAGGTTGACTTCAGAGA
+
CCCCCFFFFFFFGGGGGGGGGGGHHHHHHHHHHHHHGEGGGHFGGHHGHHHHHHHHHHHHHHHHHFHHHGHHHHHHHHGHGGHHHHGHHFGGGHHHHHHHHFHHGGHGGHHHHHHGGGHHHHHHHHHHHHHHHHHHHGGHHHHHHHHHHHHHHHHHHHHHHHHHGGHHHHHHHHHHHHHGHGHHHHHHHHHHHHHHHHHHHHHHGGGHHGGHHHHHHHHHHHHFHHHHHHHHHHHHHHHHHHGGGGGGGGB
@M05620:46:000000000-D9D58:1:1101:18091:6595 1:N:0:105
GAATGAATGCAGAAATTGGCAAGATAATACTGCACCGATGGGAAATGATACTATCCTGAAACATGAGCAAATTGACCAGCCTCAGGATGTGAACTCATTTGCTGGAGGTCCCAGGGCTCTTTCAAGATAGTAAAAACAGTGACTTGTACAGCATAATGAAAAACCTAGGCATTGATTTTGAAGACATCAGACACATGCAGAATGAAAAATTTTTCAGAAATGATTTTTCTGGTGAGGTTGACTTCAGAGAA
+
BBBBBFFFFFFFGGGGGGGGGFEGFHFFGDHFGHHFEEEGGHHHEHGBGHFGFFHFHGHHHHFHCDEGHHFGGFGHFHFHEGGBFF@@FBFGHFGFFGHGHB@FBEGEEHHFDHGDDFFHHGHHFFDFDGGHHHHFEGHHHFEHGGDFFGGGCGHHHHHHHHHGDGFHFGGGHHFHHHFGGGHHGHHHFGFGGFFHHEFFHHGGHHHHFHHHHFHFHHHBGFHHHHHHHFHHGFFHFHGHFFFGGFGBFGF
@M05620:46:000000000-D9D58:1:1101:14500:6626 1:N:0:105
GAATGAATGCAGAAATTGGCAAGATAATACTGCACCGATGGGAAATGATACTATCCTGAAACATGAGCAAATTGACCAGCCTCAGGATGTGAACTCATTTGCTGGAGGTCCCAGGGCTCTTTCAAGATAGTAAAAACAGTGACTTGTACAGCATAATGAAAAACCTAGGCATTGATTTTGAAGACATCAGACACATGCAGAATGAAAAATTTTTCAGAAATGATTTTTCTGGTGAGGTTGACTTCAGAGAA
+
ABBCBFFFFFFFGGGGGGGGGGGGHGHHHHHHHHHHEEEEGHFHHHHGHHHHFHHHHHHHHHHHHHHGHHHHGGHHHHHHGHHHGHFGGBFGGHHHHHHHHHHHGHHGFFHHHHGGGHHHHHHHHHHHHHFHHHHHGFHHHHHHHHHGHHHHHHGHHHHHHHHGGGHHHHHHHHHHHHHHGHHHHHHHHHHHHHHHHHHHHHHHGFHHHHHHHHHHHHHHHHHHHHHHHHHHHHHC;CGHHHGGGGGGGGG
@M05620:46:000000000-D9D58:1:1101:25275:6834 1:N:0:105
GAATGAATGCAGAAATTGGCAAGATAATACTGCACCGATGGGAAATGATACTATCCTGAAACATGAGCAAATTGACCAGCCTCAGGATGTGAACTCATTTGCTGGAGGTCCCAGGGCTCTTTCAAGATAGTAAAAACAGTGACTTGTACAGCATAATGAAAAACCTAGGCATTGATTTTGAAGACATCAGACACATGCAGAATGAAAAATTTTTCAGAAATGATTTTTCTGGTGAGGTTGACTTCAGAGAA
+
CCCCCFFFFFFFGGGGGGGGGGGHHHHHHHHHHHHHGGGGGHHHHHHHHHHHHHHHHHHHHHHHHHHHHHGHHHHHHHHHGHHHHHHHHGHHHHHHHHHHHHHHHHHGGHHHHHGGGHHHHHHHHHHHHHHHHHHHGHHHHHHHHHHHHHHHHHHHHHHHHHHGGHHHHHHHHHHHHHHHGHHHHHHHHHHHHHHHHHHHHHHHHHHHHHHHHHHHHHHHHHHHHHHHHHHHHHHGGHHHHHGGGGGGGGG
@M05620:46:000000000-D9D58:1:1101:22300:6864 1:N:0:105
GAATGAATGCAGAAATTGGCAAGATAATACTGCACAGATGGGAAATGATACTATCCTGAAACATGAGCAAATTGACCAGCCTCAGGATGTGAACTCATTTGCTGGAGGTCCCTGGGCTCTTTCAAGATAGTAAAAACAGTGACTTGTACAGCATAATGAAAAACCTAGGCATTGATTTTGAAGACATCAGACACATGCAGAATGAAAAATTTTTCAGAAATGATTTTTCTGGTGAGGTTGACTTCAGAGAA
+
BBBBBFFFFFFFGGGGGGGGGGGHHHHHHHGHHHHHHGHHHHGGHGHHHHHHHHHHHHHHHHGHHHHHHHHHHHGHHHHHGHHHGHGGGHHHHHHHFHHHHHHF3GHGEH3G33111?1?GB44F4GHH3BF44F3//FG?34B4BFGF4FBG3GH3BDG33B/?G22222F2FDFHDDFCFHHHH1?<F110FCHHBGBHHHH1111>01=FD<DD00/=0000===<0D00/0../:GHB000;00C/G
@M05620:46:000000000-D9D58:1:1101:5804:6868 1:N:0:105
GAATGAATGCAGAAATTGGCAAGATAATACTGCACCGATGGGAAATGATACTATCCTGAAACATGAGCAAATTGACCAGCCTCAGGATGTGAACTCATTTGCTGGAGGTCCCAGGGCTCTTTCAAGATAGTAAAAACAGTGACTTGTACAGCATAATGAAAAACCTAGGCATTGATTTTGAAGACATCAGACACATGCAGAATGAAAAATTTTTCAGAAATGATTTTTCTGGTGAGGTTGACTTCAGAGAA
+
CBCCCFFFFFFFGGGGGGGGGGGHHHHHHHHHHHHHGFGGGHGHHHHHHHHHHHHHHHHHHHHHHHGHHHHHHHHHHHHHGHHHHHHHHGHHHHHHHHHHHHHHHHHGGHHHGFGGGHHHHHHGHHFFGFFHHHHHGHHDGHHHHHGHHGGHHFHHHFFHHHHGGHHHHGHHHHGHHHHHGHHGHFHHHGHHHHFHHHHHFHHGFHHHHHHHHHFHFDHHGFBCGHHHHHGHCF0GHHHFBHGGGFGBGGF
@M05620:46:000000000-D9D58:1:1101:21475:6873 1:N:0:105
GAATGAATGCAGAAATTGGCAAGATAATACTGCACCGATGGGAAATGATACTATCCTGAAACATGAGCAAATTGACCAGCCTCAGGATGTGAACTCATTTGCTGGAGGTCACCAGGGCTCTTTCAAGATAGTAAAAACAGTGACTTGTACAGCATAATGAAAAACCTAGGCATTGATTTTGAAGACATCAGACACATGCAGAATGAAAAATTTTTCAGAAATGATTTTTCTGGTGAGGTTGACTTCAGAGA
+
CCCCCFFFFFFFGGGGGGGGGGGHHHHHHHGGHHHHFEEGGGFFEHHGHHHHHHHHHHHHHHHHHGHHHGHHHHHHHHGHGHHHHHHHHGHGFHHHHHHHHHHHFHHGGHHHHHHGGGHHHHHHHHHGHHHGHHGHHGHHHHHHHHHHHHHHHHHHHHHGHHHFGGHHHHHHHHHHHHHHHGHHHHHHHGHHHHHHHHHHHHHHHHGHHHGHHHHHHHHHHHHHGHHHHHHHHHHHHHHHHHGGGGGGGGF
@M05620:46:000000000-D9D58:1:1101:10653:6889 1:N:0:105
GAATGAATGCAGAAATTGGCAAGATAATACTGCACCGATGGGAAATGATACTATCCTGAAACATGAGCAAATTGACCAGCCTCAGGATGTGAACTCATTTGCTGGAGGTCACCAGGGCTCTTTCAAGATAGTAAAAACAGTGACTTGTACAGCATAATGAAAAACCTAGGCATTGATTTTGAAGACATCAGACACATGCAGAATGAAAAATTTTTCAGAAATGATTTTTCTGGTGAGGTTGACTTCAGAGA
+
BABBBFFFFFFFGGGGGGGGGGGHHHHHHHHHHHHHGEFGGHHFHGHHHHHHHHHHHHHHGHHHGFHHHHGGHHHHHHHHGHHHHHHHHHHHHHHHHHHHHHHHHHHGGHCHGBGG?EGCGHEFHEH3FGHFEHHH3ECCFG3BGGHFDHFFHBBGDFFGHHHFEDHHHFHBGGG1GGHGGGGD1?<FGFH1F0FCCD<FFGGGHHHHGFCHHHFHFHFG/DCCGHHHFGHHFHHBGCHHFC9FBFFFFGB
@M05620:46:000000000-D9D58:1:1101:15980:6894 1:N:0:105
GAATGAATGCAGAAATTGGCAAGATAATACTGCACCGATGGGAAATGATACTATCCTGAAACATGAGCAAATTGACCAGCCTCAGGATGTGAACTCATTTGCTGGAGGTCCCAGGGCTCTTTCAAGATAGTAAAAACAGTGACTTGTACAGCATAATGAAAAACCTAGGCATTGATTTTGAAGACATCAGACACATGCAGAATGAAAAATTTTTCAGAAATGATTTTTCTGGTGAGGTTGACTTCAGAGAA
+
CBCCCFFFFFFFGGGGGGGGGGGHHHHHHHHHHHHHGEGGGHHHHHHHHHHHHHHHHHHHHHHHHHHHHHHHHHHHHHGHGHHHHHHHHHHHHHHHHHHHHHHHHHHGGHHHHHGGGHHHHHHHHHHHHHHIHHHHGHHHHHHHHHHGHHHHHHHHHHHHHHHGGHHHHHHHHHHHHHHHGHHHHHHHHHHHHHHHHHHHHHHHHHHHHHHHHHHHHHHHHHHHHHHHHHHHHHHHHHHHHHGGGGGGGGG
@M05620:46:000000000-D9D58:1:1101:10704:6896 1:N:0:105
GAATGAATGCAGAAATTGGCAAGATAATACTGCACCGATGGGAAATGATACTATCCTGAAACATGAGCAAATTGACCAGCCTCAGGATGTGAACTCATTTGCTGGAGGTCACCAGGGCTCTTTCAAGATAGTAAAAACAGTGACTTGTACAGCATAATGAAAAACCTAGGCATTGATTTTGAAGACATCAGACACATGCAGAATGAAAAATTTTTCAGAAATGATTTTTCTGGTGAGGTTGACTTCAGGGA
+
BBBBBFFFFFFFGGGGGGGGGGFHHGHHFHGHHHHHGEGGGHGHHHHFHHHHHHHHHHHHHHHHHGGHHHHHHHHHHHHHGHHHHHGHHGHHHHHHHHHHHGHHHHHFGHHHHGHGGGHHGHHHHHHFHHHHHHHHHGHGHHHHHHHHDHHHHHHHHHHHGHHHGGHGHHHGHHHHHHHGGGFGHHGHHHGGFFHHHEHHHHHHGFHHHHHHHHHHHHFGGGHEHHHHHHHHGHHFHHHHHHGGGGGGGG.
@M05620:46:000000000-D9D58:1:1101:10690:6909 1:N:0:105
GAATGAATGCAGAAATTGGCAAGATAATACTGCACCGATGGGAAATGATACTATCCTGAAACATGAGCAAATTGACCAGCCTCAGGATGTGAACTCATTTGCTGGAGGTCACCAGGGCTCTTTCAAGATAGTAAAAACAGTGACTTGTACAGCATAATGAAAAACCTAGGCATTGATTTTGAAGACATCAGACACATGCAGAATGAAAAATTTTTCAGAAATGATTTTTCTGGTGAGGTTGACTTCAGGGA
+
BBBABFFFFFFFGGGGGGGGGGFHHHHHHHHHHHHHGEEGGHHHHGG5GHHHHHHHHHHGFHHHHHHGHHGGHHFHHHHHGHHHGHGHHHHHHHHHFHHHHHHHHHHGGFHFHHHGGGHHHHHHGGHGHEHHHHHHHGGHHHHHHHHHHHHHGHHHFHHHHHGFGGHHHBFHHHHHHHHHHGHHGHHHHHHHHHGGHHFGHHGHHHHHHHHFHHHHHGFHHHHEHHGHHHHHHGF0CGHHHHGGGGGFGGA
@M05620:46:000000000-D9D58:1:1101:19326:7007 1:N:0:105
GAATGAATGCAGAAATTGGCAAGATAATACTGCACCGATGGGAAATGATACTATCCTGAAACATGAGCAAATTGACCAGCCTCAGGATGTGAACTCATTTGCTGGAGGTCCCAGGGCTCTTTCAAGATAGTAAAAACAGTGACTTGTACAGCATAATGAAAAACCTAGGCATTGATTTTGAAGACATCAGACACATGCAGAATGAAAAATTTTTCAGAAATGATTTTTCTGGTGAGGTTGACTTCAGAGAA
+
BBBCCFFFFFFFGGGGGGGGGGGHHHHHHHHHHHHHGEGGGHGHHHHHHHHHHHHHHGHHHHHHHHHHHHHHHHHHHHHHGHHHHHHGHGHHHHHHHHHHHHHHHHHGGHHHHHGGGHHHHHHHHGHHHHHHHHHHGHHHHHHHHHHHHHHHGHHHHHHHHHHGGHHHHHHHHHHHHHHHGHHHHHHHHHHHHHHHHHFHHHHHHHHHHHHHHHHHHHHHHHHHHHHHHHHHHHHHHHHGHHGGGGGGGGG
@M05620:46:000000000-D9D58:1:1101:18808:7010 1:N:0:105
GAATGAATGCAGAAATTGGCAAGATAATACTGCACCGATGGGAAATGATACTATCCTGAAACATGAGCAAATTGACCAGCCTCAGGATGTGAACTCATTTGCTGGAGGTCACCAGGGCTCTTTCAAGATAGTAAAAACAGTGACTTGTACAGCATAATGAAAAACCTAGGCATTGATTTTGAAGACATCAGACACATGCAGAATGAAAAATTTTTCAGAAATGATTTTTCTGGTGAGGTTGACTTCAGAGA
+
CBCCCFFFFFFFGGGGGGGGGGGHHHHHHHHHHHHHFEGGGHHHHHHGHHHHHHHHHHHHHHHHHHHHHHHHHHHHHHGHGHHHHHHHHGHGHHHHHHHHHHHHHHHGGHHHHHHGGGHHHHHHHHHGHHHFHHHHHGHHHHHHHHHHHHHHHHHHHHHHHHHHGGHHHHHHHHHHHHHHHGHHHHHHHHHHHHHHHHHHHHHHHHHHHHHHHHHHHHHHHHHHHHHHHHHHHHHGHHHHHHGGGGGGGGF
@M05620:46:000000000-D9D58:1:1101:6733:7011 1:N:0:105
GAATGAATGCAGAAATTGGCAAGATAATACTGCACCGATGGGAAATGATACTATCCTGAAACATGAGCAAATTGACCAGCCTCAGGATGTGAACTCATTTGCTGGAGGTCACCAGGGCTCTTTCAAGATAGTAAAAACAGTGACTTGTACAGCATAATGAAAAACCTAGGCATTGATTTTGAAGACATCAGACACATGCAGAATGAAAAATTTTTCAGAAATGATTTTTCTGGTGAGGTTGACTTCAGAGA
+
BBCBCFFFFFFFGGGGGGGGGGGHHHHHHHHHHHHHFEGGGHGHHHHGHHHHHHHHHHHHHHHHHHGHHHHHHHGHHHHHGHHHHHGHGFGGHHHHHHHHHHHHGGHGGHHHHHHGGGHHHHHHHHHFHHHHHHHHHGHHHHHHHHHHHHHHHHHHGHHHHHHHGGHHHHHHHHHFHHHHHGHHHHHHHGHHHHHGHHHHHHGHHHHHHHHHHHHHHHHHHHHHHHHHHHHHHHHHHHHHHHGGGGGGGGB
@M05620:46:000000000-D9D58:1:1101:18551:7026 1:N:0:105
GAATGAATGCAGAAATTGGCAAGATAATACTGCACCGATGGGAAATGATACTATCCTGAAACATGAGCAAATTGACCAGCCTCAGGATGTGAACTCATTTGCTGGAGGTCCCAGGGCTCTTTCAAGATAGTAAAAACAGTGACTTGTACAGCATAATGAAAAACCTAGGCATTGATTTTGAAGACATCAGACACATGCAGAATGAAAAATTTTTCAGAAATGATTTTTCTGGTGAGGTTGACTTCAGAGAA
+
CBBBCFFFFFFFGGGGGGGGGGGHHHHHHHHHHHHHGEGGGHGHHHHGHGHHHHHHHHHHHHHHHHGHFHHHHHHHHHHHGHHHHHGHHBGHFHHHHHHHHHHHHHHGGHHHHHGGGHHHHHHHHHHHHHHIHHHHGHHHHHHHHHHHHHHHHHHHHHHHHHHGGHHHHHHHHHHHHHHHGHHHHHHHHHHHHHHHHHHHHHHHHHHHHHHHHHHHHHHHHHHHHHHHHHHHHHHHHHHHHHGGGGGGGGF
@M05620:46:000000000-D9D58:1:1101:8182:7039 1:N:0:105
GAATGAATGCAGAAATTGGCAAGATAATACTGCACCGATGGGAAATGATACTATCCTGAAACATGAGCAAATTGACCAGCCTCAGGATGTGAACTCATTTGCTGGAGGTCACCAGGGCTCTTTCAAGATAGTAAAAACAGTGACTTGTACAGCATAATGAAAAACCTAGGCATTGATTTTGAAGACATCAGACACATGCAGAATGAAAAATTTTTCAGAAATGATTTTTCTGGTGAGGTTGACTTCAGAGA
+
BABBBFFFFFFFGFFGGGC44GFGGEHGDHCHFGHFG2EEEHGHHHHFGHHHHHHHH35G3FGFAFGHFFHGGH5FFHHHGFHCGH3BGH5@GFGD3FGHHGFHFFGGGHHHHHHGGGHHHHHHFFHFHHGHHHHBFE/GHHHHHHHHHFHFHHHDGHHGHHHH?DFHFBHHHGHHHHHHGEHHHHHHHHHFGHH0FFGHH1GGFDGHFHHGGHHHEHFBCGHGHFHHHHHGHHFH.GGFFFFGGGFGFB;
@M05620:46:000000000-D9D58:1:1101:18564:7041 1:N:0:105
GAATGAATGCAGAAATTGGCAAGATAATACTGCACCGATGGGAAATGATACTATCCTGAAACATGAGCAAATTGACCAGCCTCAGGATGTGAACTCATTTGCTGGAGGTCCCAGGGCTCTTTCAAGATAGTAAAAACAGTGACTTGTACAGCATAATGAAAAACCTAGGCATTGATTTTGAAGACATCAGACACATGCAGAATGAAAAATTTTTCAGAAATGATTTTTCTGGTGAGGTTGACTTCAGAGAA
+
BBCCCFFFFFFFGGGGGGGGGGGHHHHHHHHHHHHHEEGGGHFHHHHHHHHHHHHHHHHHHHHHHHHHHHGGHHHHHHHHGHHHGGGGHHHHHHHHHHHHHHHHHHHGGHBH3@111??3F44444BF4BGHBEHHGHGEDB?4B?G33B3FGB3GHFH3BGHGDB2<2<@C<B1G<1FD/1?GCFFHH111<F0<<C1G1GFFGB0GHC/DDHC000=/=0GHB<GHFHF0GHCAG:/GC:09F090;/9
@M05620:46:000000000-D9D58:1:1101:8171:7054 1:N:0:105
GAATGAATGCAGAAATTGGCAAGATAATACTGCACCGATGGGAAATGATACTATCCTGAAACATGAGCAAATTGACCAGCCTCAGGATGTGAACTCATTTGCTGGAGGTCACCAGGGCTCTTTCAAGATAGTAAAAACAGTGACTTGTACAGCATAATGAAAAACCTAGGCATTGATTTTGAAGACATCAGACACATGCAGAATGAAAAATTTTTCAGAAATGATTTTTCTGGTGAGGTTGACTTCAGAGA
+
A?AAAFFFFFFFGFBGGFGFFGGHHHGHHHFHGHHEE2EAEGGFHFG5GHHHGHHHHFF3F33F3BFGGGCFGGFHH3FGGCH3BG3BFGGEGEGD3GHHHHDG3BGGGHFHH3GGGGHHHHHHHFH3FFFFFHBE?E/FHHFHHHGFHFGHHBHGHHHGHFGFADHHHBHHBHH1GHHHHEHGFHHHHFHEHGHBGHGD1F0FD0GGHEHHHHHH0GGDB<G0;C:GGHHHGC/0:.;CCGF0FFBFFB;
@M05620:46:000000000-D9D58:1:1101:19505:7092 1:N:0:105
GAATGAATGCAGAAATTGGCAAGATAATACTGCACCGATGGGAAATGATACTATCCTGAAACATGAGCAAATTGACCAGCCTCAGGATGTGAACTCATTTGCTGGAGGTCACCAGGGCTCTTTCAAGATAGTAAAAACAGTGACTTGTACAGCATAATGAAAAACCTAGGCATTGATTTTGAAGACATCAGACACATGCAGAATGAAAAATTTTTCAGAAATGATTTTTCTGGTGAGGTTGACTTCAGAGA
+
CCCBCFFFFFFFGGGGGGGGGGGHHHHHHHHHHHHHGEFGGHHHHHHHHHHHHHHHHHHHHHHHHHHHHHHHHHHHHHHHGHHHHHGHHHHHHHHHHHHHHHHHHHHGGHHHHHHGGGHHHHHHHHHHHHHHHHHHHGHHHHHHHHHHHHHHHHHHHHHHHHHHGGHHHHHHHHGHHHHHHGHHHHHHHHHHHHHHHHHHHGHHHHHHHHHHHHHHHHHHHHHHHHHHHHHHHHHHHHHHHHGGGGGGGG;
@M05620:46:000000000-D9D58:1:1101:21586:7145 1:N:0:105
GAATGAATGCAGAAATTGGCAAGATAATACTGCACCGATGGGAAATGATACTATCCTGAAACATGAGCAAATTGACCAGCCTCAGGATGTGAACTCATTTGCTGGAGGTCCCAGGGCTCTTTCAAGATAGTAAAAACAGTGACTTGTACAGCATAATGAAAAACCTAGGCATTGATTTTGAAGACATCAGACACATGCAGAATGAAAAATTTTTCAGAAATGATTTTTCTGGTGAGGTTGACTTCAGAGAA
+
CCBCCFFFFFFFGGGGGGGGGGGHHHHHHHHHHHHHFFGGGHGHHHHGHHHHHHHHHHHHFHHHHHGHHHHHHHHHHHHHGHHHHHGHHBFGHHHHHHHHHHGHHHHGGGHHHHGGGHHGHHHHHHHHGHHHHHHHGHHHHHHHHHHHHHHHHHHHHHHHHHHGGHHHHHHHHHHHGHHHGHHHHHHHHHFFHHHHGHHHHHHGHHHHHHHHHHHHHHHFHHGFHHHHHHHHHHHHHHHGHHGGGGGGGFG
@M05620:46:000000000-D9D58:1:1101:21265:7202 1:N:0:105
GAATGAATGCAGAAATTGGCAAGATAATACTGCACCGATGGGAAATGATACTATCCTGAAACATGAGCAAATTGACCAGCCTCAGGATGTGAACTCATTTGCTGGAGGTCACCAGGGCTCTTTCAAGATAGTAAAAACAGTGACTTGTACAGCATAATGAAAAACCTAGGCATTGATTTTGAAGACATCAGACACATGCAGAATGAAAAATTTTTCAGAAATGATTTTTCTGGTGAGGTTGACTTCAGAGA
+
BABBBFFFFFFFGGGGGGGGGGGHHHHHHHHHGHHHGEEGGHHHHHHGHHHHHHHHHHHHHFHGFHHHHHHHHHFHHHHHGHHGHHGFGHHHHHHGHHHHHGHHHHHGGHHHFHHGGGHHHHHGGHHGHHHHHHHHHGHFGHFFHHHHFGHHGHFHHHHHHHHHGGGHHHHHHHHGHHHHGGHHGHBGHHHHHHHHGHHHHHHHGHHHGHHFGGHHHHFD<D;BHHHHGHHHEHHHGHFGHHGGGGGGFGB
@M05620:46:000000000-D9D58:1:1101:20710:7217 1:N:0:105
GAATGAATGCAGAAATTGGCAAGATAATACTGCACCGATGGGAAATGATACTATCCTGAAACATGAGCAAATTGACCAGCCTCAGGATGTGAACTCATTTGCTGGAGGTCCCAGGGCTCTTTCAAGATAGTAAAAACAGTGACTTGTACAGCATAATGAAAAACCTAGGCATTGATTTTGAAGACATCAGACACATGCAGAATGAAAAATTTTTCAGAAATGATTTTTCTGGTGAGGTTGACTTCAGAGAA
+
CCCCCFFFFFFFGGGGGGGGGGGHHHHHHHHHHHHHGEGGGHHHHHHHHHHHHHHHHHHHHHHHHHHHHHHHHHGHHHHHGHHHHHHHHGHHHHHHHHHHHHHHHHHGGHHHDGFGGHHHGHHFFFHHHFGFFHHHGHFHHHHHFHHHFHHHFHH3GHBDHHHGGHHFHHGHHFFHHHHGEFHHHHHHFFHHHHHFHFGFHFDFFFGHHGHHHHHDGHDHHHFFGHHHHHHECGCHHFGFGHGGFBBFGGF
@M05620:46:000000000-D9D58:1:1101:20080:7222 1:N:0:105
GAATGAATGCAGAAATTGGCAAGATAATACTGCACCGATGGGAAATGATACTATCCTGAAACATGAGCAAATTGACCAGCCTCAGGATGTGAACTCATTTGCTGGAGGTCACTCAAACACATGCAGAATGAAAAATTTTTCAGAAATGATTTTTCTGGTGAGGTTGACTTCAGAGAAGATCGGAAGAGCACACGTCTGAACTCCAGTCACCGGCTATGATCTCGTATGCCGTCTTCTGCTTGAAAAAAAAA
+
CBCCCFFFFFFFGGGGGGGGGGGHHHHHHHHHHHHHGGGGGHHHHHHHHHHHHHHHHHHHHHHHHHHHHHHHHHHHHHHHGHHHHHHHHGHGHHHHHHHHHHHHHHHGGHHHHHHHHHHHHHHHHHHHHHHHHHHHHHHHHHHHHHHHHHHHHHHHHHHHHHHGHHHHHHHHHHHHHHHHHHGGGGHHHHHHHGHHHGHHHHHHHHHHHHHGGGGGHHGFFHHHEGHGGGGGGGGGGGGGGGGGGGGGFFD
@M05620:46:000000000-D9D58:1:1101:26238:7312 1:N:0:105
GAATGAATGCAGAAATTGGCAAGATAATACTGCACCGATGGGAAATGATACTATCCTGAAACATGAGCAAATTGACCAGCCTCAGGATGTGAACTCATTTGCTGGAGGTCACCAGGGCTCTTTCAAGATAGTAAAAACAGTGACTTGTACAGCATAATGAAAAACCTAGGCATTGATTTTGAAGACATCAGACACATGCAGAATGAAAAATTTTTCAGAAATGATTTTTCTGGTGAGGTTGACTTCAGAGA
+
CCCCCFFFFFFFGGGGGGGGGGGHHHHHHHHHHHHHGGGGGHHHHHHHHHHHHHHHHHHHHHHHHGHHHHHHHHHHHHHHGHHHHHHHHHHHHHHHHHHHHHHHHHHGGHHHHHHGGGHHHHHHHHHHHHHHHHHHHGHHHHHHHHHHHHHHHHHGHHHHHHHHGGHHHHHHHGHHHHHHHGHHHHHHHHHHHHHHHHHHHHHHHHHHHHHHHHHGHHHHHHHHHHHHHHHHHHHHGHGHHHGGGGGGGGF
@M05620:46:000000000-D9D58:1:1101:20937:7321 1:N:0:105
GAATGAATGCAGAAATTGGCAAGATAATACTGCACCGATGGGAAATGATACTATCCTGAAACATGAGCAAATTGACCAGCCTCAGGATGTGAACTCATTTGCTGGAGGTCCCAGGGCTCTTTCAAGATAGTAAAAACAGTGACTTGTACAGCATAATGAAAAACCTAGGCATTGATTTTGAAGACATCAGACACATGCAGAATGAAAAATTTTTCAGAAATGATTTTTCTGGTGAGGTTGACTTCAGAGAA
+
CCCCCFFFFFFFGGGGGGGGGGGGHHHHHHHHHHHHGFGGGHHHHHHHHHHHHHHHHHHHHHHHHHHHHHHHHHHHHHHHGHHHGHHHHGHHHHHHHHHHHHHHHHHGGHHHHHGGGHHHHHHHHHHHHHHHHHHHGHHHHHHHHHHHHHHHHHHGHHHHHHGGGHHHHHHHHGHHHHHHGHHHHHHHHHHHHHHHHHHHHHHHHHGHHHGHHHHHHHHHHHHHHHHHHHHHHHGGHHHHHHGGGGGGGGB
@M05620:46:000000000-D9D58:1:1101:18261:7342 1:N:0:105
GAATGAATGCAGAAATTGGCAAGATAATACTGCACCGATGGGAAATGATACTATCCTGAAACATGAGCAAATTGACCAGCCTCAGGATGTGAACTCATTTGCTGGAGGTCACCAGGGCTCTTTCAAGATAGTAAAAACAGTGACTTGTACAGCATAATGAAAAACCTAGGCATTGATTTTGAAGACATCAGACACATGCAGAATGAAAAATTTTTCAGAAATGATTTTTCTGGTGAGGTTGACTTCAGAGA
+
CBCCCFFFFFFFGGGGGGGGGGGHHHHHHHHHHHHHGFGGGHHHHHHHHHHHHHHHHHHHHHHHHGHHHHHHHHHHHHHHGHHHHHHHHHHHHHHHHHHHHHHHHHHGGHHHHHHGGGHHHHHHHHHGGHHHHHHHHGHHHHHHHHHHHHGHHHHHHHHHHHHHGGHHHHHHHHHHHHHHHGHHHHHHHHHHHHHHHHHHHHHHHHHHHHHHHHHHHHHHHHHHHHHHHHHHHHHHHHHHHHGGGGGGGGF
@M05620:46:000000000-D9D58:1:1101:15784:7346 1:N:0:105
GAATGAATGCAGAAATTGGCAAGATAATACTGCACCGATGGGAAATGATACTATCCTGAAACATGAGCAAATTGACCAGCCTCAGGATGTGAACTCATTTGCTGGAGGTCCCAGGGCTCTTTCAAGATAGTAAAAACAGTGACTTGTACAGCATAATGAAAAACCTAGGCATTGATTTTGAAGACATCAGACACATGCAGAATGAAAAATTTTTCAGAAATGATTTTTCTGGTGAGGTTGACTTCAGAGAA
+
CCCCCFFFFFFFGGGGGGGGGGFHHHHHHHHHHHHHGFGGGHHHHHHHHHHHHHHHHHHHHHHHHHHHHHHHHHHHHHHHGHHHHHHHHGHHHHHHHHHHHHHHHHHGGHHHHHGGGHHHHHHHHHHHHHHHHHHHGHHHHHHHHHHHHHHHHHHHHHHHHHHGGHHHHHHHHHHHHHHHGHHHHHHHHHHHHHHHHHHHHHHHHHHHHHHHHHHHHHHHHHHHHHHHHHHHHHHHHHHHHHGGGGGGGGG
@M05620:46:000000000-D9D58:1:1101:7249:7369 1:N:0:105
GAATGAATGCAGAAATTGGCAAGATAATACTGCACCGATGGGAAATGATACTATCCTGAAACATGAGCAAATTGACCAGCCTCAGGATGTGAACTCATTTGCTGGAGGTCACCAGGGCTCTTTCAAGATAGTAAAAACAGTGACTTGTACAGCATAATGAAAAACCTAGGCATTGATTTTGAAGACATCAGACACATGCAGAATGAAAAATTTTTCAGAAATGATTTTTCTGGTGAGGTTGACTTCAGAGA
+
CCCCCFFFFFFFGGGGGGGGGGGGHHHHHHHHHHHHGFGGGHHHHHHHHHHHHHHHHHHHHHHHHHGHHHHHHHHHHHHHGHHHHHGHHHHHHHHHHHHHHHHHHHHGGHHHHHHGGGHHHHHHHHHHHHHHHHHHHGHHHHHHHHHHHHHHHHHHHHHHHHHHGGHHHHHHHHHHHHHHHGHHHHHHHHHHHHHHHHHHHHHHHHHHGHHHGHHHHHHHHHHHHHHHHHHHHHHHHHHHHHGGGGGGGGC
@M05620:46:000000000-D9D58:1:1101:15422:7384 1:N:0:105
GAATGAATGCAGAAATTGGCAAGATAATACTGCACCGATGGGAAATGATACTATCCTGAAACATGAGCAAATTGACCAGCCTCAGGATGTGAACTCATTTGCTGGAGGTCACCAGGGCTCTTTCAAGATAGTAAAAACAGTGACTTGTACAGCATAATGAAAAACCTAGGCATTGATTTTGAAGACATCAGACACATGCAGAATGAAAAATTTTTCAGAAATGATTTTTCTGGTGAGGTTGACTTCAGAGA
+
BBCCCFFFFFFFGGGGGGGGGGGGHHHHHHHHGHHHGFGGGHCHHHHGHHHHHHHHHGFHHHHHHHHHHHHHHHHHHHHHGHHHGHFHHGGGHHHHHHHHHHHHHHHGGHHHHGHGGGHHHHHHHHHFHHHHHHHHHGHHHHHHHHHHHHHHHHHHHHHHHHHHGGHHHHHHHHHHHHHHHGHHHHHHHHHHHHHHHHHHHHHHHHHHHHHHHHHHHHHHHHHFHHHHHHHHEGHHHHHGHHGGGGGGGGB
@M05620:46:000000000-D9D58:1:1101:5006:7437 1:N:0:105
GAATGAATGCAGAAATTGGCAAGATAATACTGCACCGATGGGAAATGATACTATCCTGAAACATGAGCAAATTGACCAGCCTCAGGATGTGAACTCATTTGCTGGAGGTCACCAGGGCTCTTTCAAGATAGTAAAAACAGTGACTTGTACAGCATAATGAAAAACCTAGGCATTGATTTTGAAGACATCAGACACATGCAGAATGAAAAATTTTTCAGAAATGATTTTTCTGGTGAGGTTGACTTCAGAGA
+
CCCCCFFFFFFFGGGGGGGGGGFFHHHHGHHHHGHHEEEGGHHHHHHHHHHHHHHHGHHHHHHHHHHHHHHHHHHHHHHHGHHHHHFHHHHHHHHHHHHHHHHHHHHEE23FFH1EAEGHGE4FDFHBGHHFHFH4GAFGHBDGGGHFDG3FGH3GHHFHFHFH?/FGHC=GHHHGGFGFDGHFGG0FGHHGG<GHBFFFGHHFHHBGBGGFDFD/GF0DCGGCHHHCGHHFHC/:GACCGHG0FFGGFF/
@M05620:46:000000000-D9D58:1:1101:18999:7462 1:N:0:105
GAATGAATGCAGAAATTGGCAAGATAATACTGCACCGATGGGAAATGATACTATCCTGAAACATGAGCAAATTGACCAGCCTCAGGATGTGAACTCATTTGCTGGAGGTCCCAGGGCTCTTTCAAGATAGTAAAAACAGTGACTTGTACAGCATAATGAAAAACCTAGGCATTGATTTTGAAGACATCAGACACATGCAGAATGAAAAATTTTTCAGAAATGATTTTTCTGGTGAGGTTGACTTCAGAGAA
+
CCCCCFFFFFFFGGGGGGGGGGGHHHHHHHHHHHHHFEFGGHHHHHHHHHHHHHHHHHHHHHHHHGGHHHHHHHHHHHHHGHHHGHHHHGHHHHHHHHHHHHHHHHHGGHHHHHGGGHHHHHHHHHHHHHGIHHHHGHHHHHGHHHHHHHHHHHHHHHHHHHHGGHHHHHHHHHHHHHHHGHHHHHHHHHHHHHHHHHHHHHHHHHHHHHHHHHHHHHHHHHHHHHHHHHHHHGHHHHHHHHHGGGGGGGG
@M05620:46:000000000-D9D58:1:1101:26221:7530 1:N:0:105
GAATGAATGCAGAAATTGGCAAGATAATACTGCACCGATGGGAAATGATACTATCCTGAAACATGAGCAAATTGACCAGCCTCAGGATGTGAACTCATTTGCTGGAGGTCACTCAAACACATGCAGAATGAAAAATTTTTCAGAAATGATTTTTCTGGTGAGGTTGACTTCAGAGAAGATCGGAAGAGCACACGTCTGAACTCCAGTCACCGGCTATGATCTCGTATGCCGTCTTCTGCTTGAAAAAAAAA
+
BBBBBBFFFFFFGGGGGGGGGGFHHHHHHHHHHHHHGGGGGHGHHHHHHHHHGFHHHHHHHHGHHGFHHHFHHHHHHHGHGHHHHFHHHBFDFHHHHHHHHHHHHHHGGHHHFFGGHHHHHHHHHGHGFHHGHHHHHHHHHGHHHHHHHHHHHHHHHGBFFGHHHHHHHHHHHHHHHHHHHHGGGGHHFHHHHGHHHGHHHHHHHHHFEHHGGGGGHHGHHEHHEEHG09B9?FEGG0FGGGG9F0.;DDF
@M05620:46:000000000-D9D58:1:1101:10560:7555 1:N:0:105
GAATGAATGCAGAAATTGGCAAGATAATACTGCACCGATGGGAAATGATACTATCCTGAAACATGAGCAAATTGACCAGCCTCAGGATGTGAACTCATTTGCTGGAGGTCCCAGGGCTCTTTCAAGATAGTAAAAACAGTGACTTGTACAGCATAATGAAAAACCTAGGCATTGATTTTGAAGACATCAGACACATGCAGAATGAAAAATTTTTCAGAAATGATTTTTCTGGTGAGGTTGACTTCAGAGAA
+
CCCCCFFFFFFFGGGGGGGGGGGHHHHHHHHHHHHHGEGGGHHHHHHHHHHHHHHHHFHHHHHHHHHHHHHHHHHHHHHHGHHHHHGHHGHGHHHHHHHHHHHHHHHGGHGFEGGGGHHHHHHHHHHHHHHHHHHHGHHHFHHHHHHHHHGHHHHHHHHHHGFDGHGHGEHHHHHHHHHHGHGHHHHHHHHHHHHHHHHHGHHHFHHHHHHHHHHGHFGHHHHHHHHHHHHHCGG;CGHHHHGGGGGEFGF
@M05620:46:000000000-D9D58:1:1101:20574:7588 1:N:0:105
GAATGAATGCAGAAATTGGCAAGATAATACTGCACCGATGGGAAATGATACTATCCTGAAACATGAGCAAATTGACCAGCCTCAGGATGTGAACTCATTTGCTGGAGGTCACCAGGGCTCTTTCAAGATAGTAAAAACAGTGACTTGTACAGCATAATGAAAAACCTAGGCATTGATTTTGAAGACATCAGACACATGCAGAATGAAAAATTTTTCAGAAATGATTTTTCTGGTGAGGTTGACTTCAGAGA
+
CCCCCFFFFFFFGGGGGGGGGGGHHHHHHHHHHHHHGEFGGHGHHHHHHHHHHHHHHHHHHHGHHHHHHHHHHHHHHHHHGHHHGHHHHGHGHHHHHHHHHHHHHHHGGHHHHHHGGGHHHHHHHHHHHHHHHHHHHGHHHHHHHHHHHHHHHHHGHHHHHHHHGGHHHHHHHHHHHHHHHGHHHHHHHHHGHHHHHHHHHHHHHHHHHHHHHHHHHHHHHHHHHHHHHHHHHHHHGHFHHHGGGGGGFGF
@M05620:46:000000000-D9D58:1:1101:20435:7641 1:N:0:105
GAATGAATGCAGAAATTGGCAAGATAATACTGCACCGATGGGAAATGATACTATCCTGAAACATGAGCAAATTGACCAGCCTCAGGATGTGAACTCATTTGCTGGAGGTCACCAGGGCTCTTTCAAGATAGTAAAAACAGTGACTTGTACAGCATAATGAAAAACCTAGGCATTGATTTTGAAGACATCAGACACATGCAGAATGAAAAATTTTTCAGAAATGATTTTTCTGGTGAGGTTGACTTCAGAGA
+
BCABCFFFFFFFGGGGGGGGGGGHHHHHHHHHHHHHGFGGGHGHHHHGHHHHHHHHHHHHHHHHHHGHHHHHHFHHHGHHGHHHGHGHHGHGHHHHHHHHHHHHHHHGGHHHHHHGGGHHHHFHHHHBGBHHHHHHHGHHHGHHHHGGHHHHHHGHHHHHHHHHGGHFHHHHHGHHHHHHHGHHHHHHGFHFFHHHHHHHHHHHHHHHHHFHHHGHFHHHHHHHHHHHHHHHHHHGHHHHHHGGGGGGGGF
@M05620:46:000000000-D9D58:1:1101:17601:7649 1:N:0:105
GAATGAATGCAGAAATTGGCAAGATAATACTGCACCGATGGGAAATGATACTATCCTGAAACATGAGCAAATTGACCAGCCTCAGGATGTGAACTCATTTGCTGGAGGTCCCAGGGCTCTTTCAAGATAGTAAAAACAGTGACTTGTACAGCATAATGAAAAACCTAGGCATTGATTTTGAAGACATCAGACACATGCAGAATGAAAAATTTTTCAGAAATGATTTTTCTGGTGAGGTTGACTTCAGAGAA
+
BAABBFFFFFFFGGGGGGGGGGGHHHHHHHHHHHHHGEGGGHHHHHHFHFHHHHHHHFGHHHHHHHHHHGHHHGFHHHHHGHHHGH3GGGHFFHHHGGHHHHHHHFHGGHFH3B??>0/3FG44BBDB4DHHHHHHAC2BD3D4F3F3F33BCGBDH3FFHHFDGF2<FFBGHHGHGHHBFFGHFBGDFFGC0<0>1>DGBGFHHHHGGGHHHHFGF=DGHBGCGHHGFG0CG/0;FHHBCGFGG00;C/C
@M05620:46:000000000-D9D58:1:1101:22850:7656 1:N:0:105
GAATGAATGCAGAAATTGGCAAGATAATACTGCACCGATGGGAAATGATACTATCCTGAAACATGAGCAAATTGACCAGCCTCAGGATGTGAACTCATTTGCTGGAGGTCACCAGGGCTCTTTCAAGATAGTAAAAACAGTGACTTGTACAGCATAATGAAAAACCTAGGCATTGATTTTGAAGACATCAGACACATGCAGAATGAAAAATTTTTCAGAAATGATTTTTCTGGTGAGGTTGACTTCAGAGA
+
BBCBCFFFFFFFGGGGGGGGGGGHHHHHHHHHHHHHGEGGGHHHHHHHHHHHHHHHHHHHHHHHHHHHHHHGHHHHHHHHGHHHHHHHHHHHHHHHHHHHHHHHHHGGGHHHHHHGGGHHHHHHHHHHHHHHHHHHHGHHHHHHHHHHHHHHHHHHHHHHHHHHGGHHHHHHHHHGHHHHHGGHHHHHHHHHHHHHHHHHHHHHHHEHHHGHHHHHHHHHHHHHHHHHHHHHHGHHHHHHHHGGGGGGGGF
@M05620:46:000000000-D9D58:1:1101:15628:7660 1:N:0:105
GAATGAATGCAGAAATTGGCAAGATAATACTGCACCGATGGGAAATGATACTATCCTGAAACATGAGCAAATTGACCAGCCTCAGGATGTGAACTCATTTGCTGGAGGTCCCAGGGCTCTTTCAAGATAGTAAAAACAGTGACTTGTACAGCATAATGAAAAACCTAGGCATTGATTTTGAAGACATCAGACACATGCAGAATGAAAAATTTTTCAGAAATGATTTTTCTGGTGAGGTTGACTTCAGAGAA
+
CCCCCFFFFFFFGGGGGGGGGGGHHHHHHHHHHHHHGGGGGHGHHHHHHHHHHHHHHHHHHHHHHHHHHHHHHHHHHHHHGHHHHHGHHHHHHHHHHHHHHHHHHHHGGHHHHHGGGHHHHHHHHHHHHHHHHHHHGFHHHHHHHHHGHHHHHHHHHHHHHGHGGHHHHHHHHHHHHHHHGHHHHHHHHHHHHHGHHHHHHHHGGGHHHHHHHHHHHHHGHHGHHHHHHHHHHHHCCGHHHHGGGFFGGGF
@M05620:46:000000000-D9D58:1:1101:8870:7671 1:N:0:105
GAATGAATGCAGAAATTGGCAAGATAATACTGCACCGATGGGAAATGATACTATCCTGAAACATGAGCAAATTGACCAGCCTCAGGATGTGAACTCATTTGCTGGAGGTCCCAGGGCTCTTTCAAGATAGTAAAAACAGTGACTTGTACAGCATAATGAAAAACCTAGGCATTGATTTTGAAGACATCAGACACATGCAGAATGAAAAATTTTTCAGAAATGATTTTTCTGGTGAGGTTGACTTCAGAGAA
+
BBBBBBDFFFBFFGCDFGGGG4FFFGHGGGFGEFGHEAAEEF2B2GG5GGHHBGFHHFFFGHHHF3EGFFEGHHBAFHGFFHBGFFFFGGGGHHHFGEFHHGHGGCEEEGFHHGGGGHHHGHHHGGBGFHHHBHHHGHHEGFHHHHHHHHHHHHGFGHHFD?GGAHHGHHHHHHHHHHHHGFGHHHHHHHHHHHFHHHHHHFHG<GFF.GHFHHHHHFHGHH0GHHHGFHHHGFCCCGHGEGFGGGGFFGG
@M05620:46:000000000-D9D58:1:1101:8983:7679 1:N:0:105
GAATGAATGCAGAAATTGGCAAGATAATACTGCACCGATGGGAAATGATACTATCCTGAAACATGAGCAAATTGACCAGCCTCAGGATGTGAACTCATTTGCTGGAGGTCCCAGGGCTCTTTCAAGATAGTAAAAACAGTGACTTGTACAGCATAATGAAAAACCTAGGCATTGATTTTGAAGACATCAGACACATGCAGAATGAAAAATTTTTCAGAAATGATTTTTCTGGTGAGGTTGACTTCAGAGAA
+
BBBBBFFFFFFFGGGGGGGGGGGHHHHHHHHHHHHHGEGGGHHHHHHHBHHGHHHHHHHHHHHHHGHHHHGHHHHHHHHHGHHGHHFHHGHHHHHHHHHHHHHHFGHGGHHHHHGGGHHHHHHHHHHHHHHHHHHHGHHHHHHHHHHHHHHHHHHHHHHHHHHGGHHHHHHHHHHHHHHHGHHHHHHHHHHHHHHHHHHHHHHHGHHHGGHHHHHHHGHHHHHHHHHHHHGHHHHGGHHHGHGGGGGFGGB
@M05620:46:000000000-D9D58:1:1101:20351:7691 1:N:0:105
GAATGAATGCAGAAATTGGCAAGATAATACTGCACCGATGGGAAATGATACTATCCTGAAACATGAGCAAATTGACCAGCCTCAGGATGTGAACTCATTTGCTGGAGGTCCCAGGGCTCTTTCAAGATAGTAAAAACAGTGACTTGTACAGCATAATGAAAAACCTAGGCATTGATTTTGAAGACATCAGACACATGCAGAATGAAAAATTTTTCAGAAATGATTTTTCTGGTGAGGTTGACTTCAGAGAA
+
BCCBBFFFFFFFGGGGGGGGGGGHHHHHHHHHHHHHGCEGGHHHHHHFHHHHHHHHHHHHHHHHHHHHHHHHHHHHHHHHGHHHHHHHHHHHHHHHHHHHHHHHHHHGGHHHHHGGGHHHHHHHHHHHHHHHHHHHGHHHHHHHHHHHHHHHHGHHHHHHHHHGGHGHHHHHHHHHHHHHGHHHHHHHHHHHHHHHHHGHHHHGGGFHHHHHHHHFHHHHHHFHHHHHHHHGGHHHHHHHHHGGGGFFGGG
@M05620:46:000000000-D9D58:1:1101:8983:7697 1:N:0:105
GAATGAATGCAGAAATTGGCAAGATAATACTGCACCGATGGGAAATGATACTATCCTGAAACATGAGCAAATTGACCAGCCTCAGGATGTGAACTCATTTGCTGGAGGTCCCAGGGCTCTTTCAAGATAGTAAAAACAGTGACTTGTACAGCATAATGAAAAACCTAGGCATTGATTTTGAAGACATCAGACACATGCAGAATGAAAAATTTTTCAGAAATGATTTTTCTGGTGAGGTTGACTTCAGAGAA
+
CCDCDFFFFFFFGGGGGGGGGGGHHHHHHHHHHHHHFAEGGHGHHHHHHHHHHHHHHHHHHHHHHHHHHHHHHHHHHHHHGHHHHHGHHGHHHHHHHHHHHHHHHHHGGHHHHHGGGHHHHHHHHHHHHHHHHHHHGHHHHHHHHHHHHHHHHHHHHHHHHHHGGHHHHHHHHHHHHHHHGHHHHHHHHHHHHHHHHHHHHHHHHHHHHHHHHHHHHHFHHHHHHHHHHHHHHHHCCHHHHHGGHGGGGGF
@M05620:46:000000000-D9D58:1:1101:23250:7754 1:N:0:105
GAATGAATGCAGAAATTGGCAAGATAATACTGCACCGATGGGAAATGATACTATCCTGAAACATGAGCAAATTGACCAGCCTCAGGATGTGAACTCATTTGCTGGAGGTCACCAGGGCTCTTTCAAGATAGTAAAAACAGTGACTTGTACAGCATAATGAAAAACCTAGGCATTGATTTTGAAGACATCAGACACATGCAGAATGAAAAATTTTTCAGAAATGATTTTTCTGGTGAGGTTGACTTCAGAGA
+
CCCCCFFFFFFFGGGGGGGGGGGHHHHHHHHHHHHHGGGGGHHHHHHHHHHHHHHHHHHHHHHHHHHHHHHHHHHHHHHHGHHHHHHHHHHHHHHHHHHHHHHHHHHGGHHHHHHGGGHHHHHHHHHHHHHHHHHHHGHHHHHHHHHHHHHHHHHHHHHHHHHHGGHHHHHHHHHGHHHHHGHHHHHHHHHHHHHHHHHHHHHHHHHHHHHHHHHHHGHHHHHHHHHHHHHHHHHHHHHHHHGGHHHGGGC
@M05620:46:000000000-D9D58:1:1101:8948:7855 1:N:0:105
GAATGAATGCAGAAATTGGCAAGATAATACTGCACCGATGGGAAATGATACTATCCTGAAACATGAGCAAATTGACCAGCCTCAGGATGTGAACTCATTTGCTGGAGGTCACCAGGGCTCTTTCAAGATAGTAAAAACAGTGACTTGTACAGCATAATGAAAAACCTAGGCATTGATTTTGAAGACATCAGACACATGCAGAATGAAAAATTTTTCAGAAATGATTTTTCTGGTGAGGTTGACTTCAGAGA
+
CBCCCFFFFFFFGGGGGGGGGGGHHHHHHHHHHHHHGEGGGHHHHHHHHHHHHHHHHHHHHHHHHHHHHHHHHHHHHHHHGHHHHHHHHHHGHHHHHHHHHHHHHHHGGHHHHHHGGGHGHHHHHGHFHHGHHHHHHGHHHHHHHHHHGHGHHHHHHGHHHHHHGGHHHGHFHHHGHHHHHGHHGHFGHHHHHHHHHHHHHHGHHHHHHHHHHHHHHHHHFHHFHHHHGFHHHHHFHHHHHHFGGGGGGGF
@M05620:46:000000000-D9D58:1:1101:5857:7857 1:N:0:105
GAATGAATGCAGAAATTGGCAAGATAATACTGCACCGATGGGAAATGATACTATCCTGAAACATGAGCAAATTGACCAGCCTCAGGATGTGAACTCATTTGCTGGAGGTCACCAGGGCTCTTTCAAGGTAGTAAAAACAGTGACTTGTACAGCATAATGTATAACCTAGGCATTGATTTTGATGACATCAGACACATGCAGAATGATAAATTTTTCAGAAATGATTTTTCTGGTGAGGTTGACTTCAGAGA
+
BABBBFFFFFFFGGGGGGGGGGGHHHHHHHHHHHHHGEGGGHGHHHHHHHHHHHHHHHHHHHHHHHHHHHHHHHFHHHHHGHHHHHBGGGHGHHHHHHHHHHHHHGHGFHHHD31FCGA/3??44?B3F4334B443//?4FF4BGH3FD3B2B?33BB333@2@222<@2<22@>><1F1/1<?1F<F<111F0F11FHH101>111<=00<00/=D00=0<G0<0=</;00</;..CGF/::0;0:00;
@M05620:46:000000000-D9D58:1:1101:24570:7902 1:N:0:105
GAATGAATGCAGAAATTGGCAAGATAATACTGCACCGATGGGAAATGATACTATCCTGAAACATGAGCAAATTGACCAGCCTCAGGATGTGAACTCATTTGCTGGAGGTCACCAGGGCTCTTTCAAGATAGTAAAAACAGTGACTTGTACAGCATAATGAAAAACCTAGGCATTGATTTTGAAGACATCAGACACATGCAGAATGAAAAATTTTTCAGAAATGATTTTTCTGGTGAGGTTGACTTCAGAGA
+
CCBCCFFFFFFFGGGGGGGGGGGHHHHHHHHHHHHHGGGGGHHHHHHHHHHHHHHHHHHHHHHHHHHHHHHHHHHHHHHHGHHHHHHHHGHHHHHHHHHHHHHHHHHGGHHHHHHGGGHHHHHHHHHHHHHHHHHHHGHHHHHHHHHHHHHHHHHHHHHHHHHHGGHHHHHHHHHHHHHHHGHHHHHHHHHHHHHHHHHHHHHHHHHHHHHHHHHHHHHHHHHHHHHHHHHHHHHHHHHHHHGGGGGGGGC
@M05620:46:000000000-D9D58:1:1101:16308:7910 1:N:0:105
GAATGAATGCAGAAATTGGCAAGATAATACTGCACCGATGGGAAATGATACTATCCTGAAACATGAGCAAATTGACCAGCCTCAGGATGTGAACTCATTTGCTGGAGGTCACCAGGGCTCTTTCAAGATAGTAAAAACAGTGACTTGTACAGCATAATGAAAAACCTAGGCATTGATTTTGAAGACATCAGACACATGCAGAATGAAAAATTTTTCAGAAATGATTTTTCTGGTGAGGTTGACTTCAGAGA
+
CCCCCFFFFFFFGGGGGGGGGGGHHHHHHHHHHHHHGEGGGHHHHHHHHHHHHHHHHHHHHHHHHHHHHHGHHHHHHHHHGHHHHHHHHHHHHHHHHHHHHHHHHHHGGHHHHHHGGGHHHHHHHHHHHHHHHHHHHGHHHHHHHHHHHHHHHHHHFHHHHHHHGGHHHHHHHHHHHHHHHGHHHHHHHHHHHHHHHHHHHGHHHHHHHHHHHHHHHGFHHHHHHHGHHHHHHGHHHHHHHHGGGGGGGGF
@M05620:46:000000000-D9D58:1:1101:16324:7921 1:N:0:105
GAATGAATGCAGAAATTGGCAAGATAATACTGCACCGATGGGAAATGATACTATCCTGAAACATGAGCAAATTGACCAGCCTCAGGATGTGAACTCATTTGCTGGAGGTCACCAGGGCTCTTTCAAGATAGTAAAAACAGTGACTTGTACAGCATAATGAAAAACCTAGGCATTGATTTTGAAGACATCAGACACATGCAGAATGAAAAATTTTTCAGAAATGATTTTTCTGGTGAGGTTGACTTCAGAGA
+
CCCCCFFFFFFFGGGGGGGGGGEHHHHHHHHHHHHHGEEGGHFFEHBGHHHHHHGHHFHHHHHHFGHHFHFHHHGHFHGHGGHHGGFCGGHGGHHHHHHHHHGHHHHGGHHHHHHGGGHHHHFHHFHGFHHFFHHHHGGGHGHHHHHGGHGHHHHHHHFHHGHFGGHHHHHHHHHHHHHGHGHHHHHHHGGHHHHHHHHHHHHHHHGGGHHFGGFHHHGHHHHHHFGHHHHHHHHGHHHHHGGGGGGGGGF
@M05620:46:000000000-D9D58:1:1101:11819:7938 1:N:0:105
GAATGAATGCAGAAATTGGCAAGATAATACTGCACCGATGGGAAATGATACTATCCTGAAACATGAGCAAATTGACCAGCCTCAGGATGTGAACTCATTTGCTGGAGGTCACTCAAACACATGCAGAATGAAAAATTTTTCAGAAATGATTTTTCTGGTGAGGTTGACTTCAGAGAAGATCGGAAGAGCACACGTCTGAACTCCAGTCACCGGCTATGATCTCGTATGCCGTCTTCTGCTTGAAAAAAAAA
+
BBBBCFFFFFFFGGGGGGGGGGFGHHHHGHHHHGHHGGGGGHFHHHHGHHHHHHHHHFHHHHHHHHHHHHHHHHHHHHHHGHHHHHHHHGHFHHHHHHHHHHGHHFHGGHGHHHHHGHHHHHHHHHHHFGGFHEHHHHHHHHHFHHHHHHHHHHHHHH?GGGGGHHHHHHHHHHHHFGGHHHGGGFHHHHHHHGHHHGHHHHHHHHHHHHHGGG@DFHFGCGHHEGFGGGGGGGGGGGGGGG?FGFGGFFF
@M05620:46:000000000-D9D58:1:1101:11806:7950 1:N:0:105
GAATGAATGCAGAAATTGGCAAGATAATACTGCACCGATGGGAAATGATACTATCCTGAAACATGAGCAAATTGACCAGCCTCAGGATGTGAACTCATTTGCTGGAGGTCACTCAAACACATGCAGAATGAAAAATTTTTCAGAAATGATTTTTCTGGTGAGGTTGACTTCAGAGAAGATCGGAAGAGCACACGTCTGAACTCCAGTCACCGGCTATGATCTCGTATGCCGTCTTCTGCTTGAAAAAAAAA
+
CCCCCFFFFFFFGGGGGGGGGGGHHHHHHHHHHHHHGEGGGHHHHHHHHHHHHHHHHHHHHHHHHHGHHHHHHHHHHHHHGHHHHHHHHFGGHHHHHHHHHHHHHHHGGHHHHHHHHHHHHHHHHHHHHHHHHHHHHHHHHHHHHHHHFHHHHHHHHHHHGGFGHHHHHHHHHGHHGGCGHHGGGGHHGHHHHGHHHGHHHHHHHHHHHGHGGGGGHHGHFHHHGCHGGGGDGGGGGGGGGGGGGGGGFBD
@M05620:46:000000000-D9D58:1:1101:22854:7957 1:N:0:105
GAATGAATGCAGAAATTGGCAAGATAATACTGCACCGATGGGAAATGATACTATCCTGAAACATGAGCAAATTGACCAGCCTCAGGATGTGAACTCATTTGCTGGAGGTCCCAGGGCTCTTTCAAGATAGTAAAAACAGTGACTTGTACAGCATAATGAAAAACCTAGGCATTGATTTTGAAGACATCAGACACATGCAGAATGAAAAATTTTTCAGAAATGATTTTTCTGGTGAGGTTGACTTCAGAGAA
+
CCDCCFFFFFFFGGGGGGGGGGGHHHHHHHHHHHHHGEGGGHEHHHHHHHHHHHHHHHHHHHHHHHGHHHHHHHHHHHGHGHHHGHFHHFGHHHHHHHHHHHHHHHHGGHHHHHGGGHHHHHHHHGHHHHHHHHHHGHHHHHHHGHHHHHHHHHHHHHHHHHHGGHHGHHHHHHHHHHHHGHEHHHHHHGHHHHHHHHHHHHHFFGGHHHHHHGHHHBGHHHGHHHHHHHHGHHHHHHHGHGGGGGGFGBF
@M05620:46:000000000-D9D58:1:1101:26212:7975 1:N:0:105
GAATGAATGCAGAAATTGGCAAGATAATACTGCACCGATGGGAAATGATACTATCCTGAAACATGAGCAAATTGACCAGCCTCAGGATGTGAACTCATTTGCTGGAGGTCACCAGGGCTCTTTCAAGATAGTAAAAACAGTGACTTGTACAGCATAATGAAAAACCTAGGCATTGATTTTGAAGACATCAGACACATGCAGAATGAAAAATTTTTCAGAAATGATTTTTCTGGTGAGGTTGACTTCAGAGA
+
CCCBCFFFFFFFGGGGGGGGGGGHHGHHHHHHHHHHGGGGGHFHHHHHHHHHHHHHHHHHHHHHHHHHHHHHHHHHFGGGGHHHHHHHHGHHHHHHHHHHHHHHHHHGGHHHHHHGGGHHHHHHHHHHHHHHHHHHHGHHHHHHHHHHHHHHHHHHHHHHHHHHGGHHHHHHHHHHHHHHHGHHHHHHHHHHHHHHHHHHHHHHHHHHHHHHHHHHHHHHHHHHHHHHHHHHHHHGHHHHHHGGGGGGGGB
@M05620:46:000000000-D9D58:1:1101:8612:7977 1:N:0:105
GAATGAATGCAGAAATTGGCAAGATAATACTGCACCGATGGGAAATGATACTATCCTGAAACATGAGCAAATTGACCAGCCTCAGGATGTGAACTCATTTGCTGGAGGTCACCAGGGCTCTTTCAAGATAGTAAAAACAGTGACTTGTACAGCATAATGAAAAACCTAGGCATTGATTTTGAAGACATCAGACACATGCAGAATGAAAAATTTTTCAGAAATGATTTTTCTGGTGAGGTTGACTTCAGAGA
+
AAABBFFFFFFFGGGGGGFGGFFHFHHHHHHHHHHHE2EEGHAGEHHFHHHHFHHHHDBEEHFHHHHHFHFHHHHHGHGHGHHGHHHFGGGHGGHHFHHHHGFGHHHFEGHHHHHGGGHHHGHHHFGFHHHGHHHHHGHHHHGHHHHHHHHHHHHHHHGEBGFFGGHHHGHGHHHHHHHHHGHHHHGHHGHFEHHHHHHFHHHHHFFGFHHGHHHHHHDFFHHHHHHHHHHHHHHEHHHHHHGGGGFGFG/
@M05620:46:000000000-D9D58:1:1101:26420:7989 1:N:0:105
GAATGAATGCAGAAATTGGCAAGATAATACTGCACCGATGGGAAATGATACTATCCTGAAACATGAGCAAATTGACCAGCCTCAGGATGTGAACTCATTTGCTGGAGGTCCCAGGGCTCTTTCAAGATAGTAAAAACAGTGACTTGTACAGCATAATGAAAAACCTAGGCATTGATTTTGAAGACATCAGACACATGCAGAATGAAAAATTTTTCAGAAATGATTTTTCTGGTGAGGTTGACTTCAGAGAA
+
BABBBFFFFFFFGGGGGGGGGGGHHHHHHHHHHHHHGEGGGHHHHHHGHHHHHHHHHFHHHHHHHHHHHHHGHHHHHGHHGHHHHHHHHHHHHHHHHHHHHHHHHHHGGHHHHHGGGHHHHHHHHHHHHHHHHHHHGHHHHHHHHHHHHHHHHHHHHHHHHHHGGHHHHHHHHHHHHHHHGHHHHHHHHHHHHHHHHHHHHHHHHHHGHHHHHHHHHFHHHHGHHHHHHHHHHHHHHHHHHHGGGGGGGGF
@M05620:46:000000000-D9D58:1:1101:13727:8059 1:N:0:105
GAATGAATGCAGAAATTGGCAAGATAATACTGCACCGATGGGAAATGATACTATCCTGAAACATGAGCAAATTGACCAGCCTCAGGATGTGAACTCATTTGCAGGAGTTTACCAGGGTTGTATCAAGATAGTCAAGACAGTGACTTGTACAGCACAATGAATTGCTTATGCAGTGATTTTGAAGACGTCAGACAAATGCATAATGAGAAATGATTCATCTATGGTTTTTCAGTTGAGGGTGACTCCGAAGA
+
B@ABCFFFFFFFGGGGGGGGGGFHHHHHHHHHHHHHEEGGGHHGGHHHHFHHHHHHHHHHHHHHHHHHHHGHHHGHHGGGFHHHGHFHHFGHGHHHGHHHHH4FG1123344DG@F121/?444DG3F34F44443323233D44423D?F32202B2D3D22222D22D2F222FHF1<1/?1F0/</..>100>1111111>1DGHFHH00=G0000000=000.;./000<00G/....0;0/.-;A.
@M05620:46:000000000-D9D58:1:1101:13691:8062 1:N:0:105
GAATGAATGCAGAAATTGGCAAGATAATACTGCACCGATGGGAAATGATACTATCCTGAAACATGAGCAAATTGACCAGCCTCAGGATGTGAACTCATTTGCTGGACGCCACCAGGGCTCTTTCAAGATAGTAAAAACAGTGACTTGTACAGCATAATGAAATACCTATGCATTGATTTTGAAGACATCAGACACATGCAGAATGAGAAATTTTTCAGATATGATTTTTCTGGTGAGGTTGACTTCAGAGA
+
BBBBBFFFFFFFGGGGGGGGGGGHHHHHFHHHHHHHG?EFGHBGFGHGHHHHHHHHHHHHHHHHHFFHGFHGHHHHHHGGGHHHHHFHHHHHHHHHHHHHHH@GH11>//1?BGFG//?/FB??DFBFB4GFD444???FF3F3??2BFGHHG22<DGH2F222<2@>2@<D<D1FHBFDFEH1F001<1<G100FGDG1=0/==GFGGFG00=D/<0000;C0:;0CHCC00<:0C:CGFFFG0;BBFFC
@M05620:46:000000000-D9D58:1:1101:6771:8064 1:N:0:105
GAATGAATGCAGAAATTGGCAAGATAATACTGCACCGATGGGAAATGATACTATCCTGAAACATGAGCAAATTGACCAGCCTCAGGATGTGAACTCATTTGCTGGAGGTCACCAGGGCTCTTTCAAGATAGTAAAAACAGTGACTTGTACAGCATAATGAAAAACCTAGGCATTGATTTTGAAGACATCAGACACATGCAGAATGAAAAATTTTTCAGAAATGATTTTTCTGGTGAGGTTGACTTCAGAGA
+
BABBCFFFFFFFGGGGGGGGGGGHHHHHHHHHHHHHFFFGEHGHFHGGHHHHHHHHHHHGHHHHHGHHHHHHHHHHHHHHGHHHGHFEGGHHHHHHHHHHHHHHHHHGGHHHHHHGGGHHHHHHHHHHHHHHHHHHHGHGHHHHHHGHHHHHHHHHHHHHHHHHGGHHHHHHHHHHHHHHHGHHHHHHHHHHHHHGHHHHHHHHHHGHGHHHHHHHHHGFHHHHHHHHHHHHHHHHHHGHHHGGGGGGGGB
@M05620:46:000000000-D9D58:1:1101:10950:8090 1:N:0:105
GAATGAATGCAGAAATTGGCAAGATAATACTGCACCGATGGGAAATGATACTATCCTGAAACATGAGCAAATTGACCAGCCTCAGGATGTGAACTCATTTGCTGGAGGTCACCAGGGCTCTTTCAAGATAGTAAAAACAGTGACTTGTACAGCATAATGAAAAACCTAGGCATTGATTTTGAAGACATCAGACACATGCAGAATGAAAAATTTTTCAGAAATGATTTTTCTGGTGAGGTTGACTTCAGAGA
+
CBBCBFFFFFFFGGGGGGGGGGGHHHHHHHHHHHHH?EGGGHGHHHHHHHHHHHHHHHHHHHHHHHHHHHHHHHHHHHHHGHHGHHGGGFHHHHHHHHHHHHHHHHHGGHHHHHHGGGHHHHHHHHHFHHHHHHHHHGHHHHHHHHHHHHHHHHHHHHHHHHHHGGHHHHHHHHHHHHHHHGHHHHHHHHHHHHHHHHHHHHHHHHGHHHGHHHHHHHHGHHHHHHHHHHHHHHHGHHHHHHGGGGGGGGF
@M05620:46:000000000-D9D58:1:1101:22233:8171 1:N:0:105
GAATGAATGCAGAAATTGGCAAGATAATACTGCACCGATGGGAAATGATACTATCCTGAAACATGAGCAAATTGACCAGCCTCAGGATGTGAACTCATTTGCTGGAGGTCACCAGGGCTCTTTCAAGTTAGAAAAAACAGGGACTTGAACAGCATAATGAAAAACCTAGGCATTGATTTTGAAGACATCAGACACATGAAGAAGGAAAAATTTTTCAGAAATGATTTTTCTGGTGAGGTTGACTTCAGAGA
+
CCCCCFFFFFFFGGGGGGGGGGGHHHHHHHHHHHHHGGGGGHHHHHHHHHHHHHHHHHHHHHHHHHHHHHHHHHHHHHHHGHHHHHHHHHHHHHHHHHHHHHHHHHHGGH3G33FF>/0/BG44F4?44443DGHHE//2////B2222232=2>F22>FHHH0E/01?001?111@GH11F1<1001111<<0//<0000D//.<GHH.CHHH0/00;G0:00CGHH0/0=00/0;.F///0;000009;
@M05620:46:000000000-D9D58:1:1101:17524:8203 1:N:0:105
GAATGAATGCAGAAATTGGCAAGATAATACTGCACCGATGGGAAATGATACTATCCTGAAACATGAGCAAATTGACCAGCCTCAGGATGTGAACTCATTTGCTGGAGGTCACCAGGGCTCTTTCAAGATAGTAAAAACAGTGACTTGTACAGCATAATGAAAAACCTAGGCATTGATTTTGAAGACATCAGACACATGCAGAATGAAAAATTTTTCAGAAATGATTTTTCTGGTGAGGTGACTTCAGAGAA
+
CCCCCFFFFFFFGGGGGGGGGGGHHHGHHHHHHHHHGEEGGHGGHHHHHHHHHHHHHHHHHHHHHHGHHHHHHHHHHGHHGHHHHHHFHHHHHHHHHHHHHHHHHGHGGHHHHHHGGGHHHHHHHHHHHHGHHHHHHGHHHHHGHHHHHHHHHHHHHHHHHHHHGGHHHHHHHHHHHHHHHGHHHHHHHHHHHHHHHHHHHHHHHHHHHHHHHHHHHHHHHHHHHHHHHHHHHHHHHHHHHHGGGGGGGGF
@M05620:46:000000000-D9D58:1:1101:13555:8224 1:N:0:105
GAATGAATGCAGAAATTGGCAAGATAATACTGCACCGATGGGAAATGATACTATCCTGAAACATGAGCAAATTGACCAGCCTCAGGATGTGAACTCATTTGCTGGAGGTCACCAGGGCTCTTTCAAGATAGTAAAAACAGTGACTTGTACAGCATAATGAAAAACCTAGGCATTGATTTTGAAGACATCAGACACATGCAGAATGAAAAATTTTTCAGAAATGATTTTTCTGGTGAGGTTGACTTCAGAGA
+
CCCCCFFFFFFFGGGGGGGGGGGHHHHHHHHHHHHHGEGGGHHHHHHHHHHHHHHHHHHHHHHHHHHHHHHHHHHHHHHHGHHHHHFHGHHHHHHHHHHHHHHHHHHGGH3GBDGGE?FEGH4?G?F334?BFHHH3//243?4FEF3BF3?22BG3B?HHHHCE/<2F222@<11FGH1?F1?1<0<11<110><F1<1>G01=GHHHAGHHHD/0<GH/=:0;GHHCC0G00:0=.;::/0B000900:
@M05620:46:000000000-D9D58:1:1101:21580:8303 1:N:0:105
GAATGAATGCAGAAATTGGCAAGATAATACTGCACCGATGGGAAATGATACTATCCTGAAACATGAGCAAATTGACCAGCCTCAGGATGTGAACTCATTTGCTGGAGGTCACCAGGGCTCTTTCAAGATAGTAAAAACAGTGACTTGTACAGCATAATGAAAAACCTAGGCATTGATTTTGAAGACATCAGACACATGCAGAATGAAAAATTTTTCAGAAATGATTTTTCTGGTGAGGTTGACTTCAGAGA
+
DCDDDFFFFFFFGGGGGGGGGGGHHHHHHHHHHHHHGFGGGHHHHHHHHHHHHHHHHHHHHHHHHHHHHHHHHHHHHHHHGHHHHHFHHGHHHHHHHHHBF44D31B1?23FFDGGE?FEGHBGH4?3B4F4FHHHFEAFB?3BFB?3??33B2?G3DDHHHHHGAC2GC2=GDD1FHHBDF==100?111<C0<0111<<G<<0DHHHCGHHHF/0<GH0DCBGHHHF/:CC::0;.G///0C90009:C
@M05620:46:000000000-D9D58:1:1101:23481:8362 1:N:0:105
GAATGAATGCAGAAATTGGCAAGATACTACTGCACCGATGGGAAATGATCCTATCCTGAAACATGAGCAAATTGACCAGCCTCAGGATGTGAACTCATTTGCTGGAGGTCCCAGGGCTCTTTCAAGATAGTAAAAACAGTGACTTGTACAGCATAATGAAAAACCTAGGCATTGATTTCGAAGACATCAGACACATGCAGAATGAAAAATTTTTCAGAAATGATTTTTCTGGTGAGGTTGACTTCAGAGAA
+
1AAAABFFFFFFBGCGGGGG1FFAGG1DFGFFHHFHGEEEECG1CGGFA1DFGHHGGDD11B0B11AFGHFFF11BG1CGGHH11ECBGGFHFHHHGBGFHHHFHFEEGFGHB1?/>FEHHHHHGFHFHBHHBDHHGF0GHDGHH1F1FGEHFHH1GF2GFGFGGHFBHFFGHHDGHG1FFF<EGFGH1DBF0F0<<GDGGFFFHHHHEGHHHHHHHGFBG0:GFHHFGB0CCB0C.;G//FFGGFF9B9/
@M05620:46:000000000-D9D58:1:1101:23472:8378 1:N:0:105
GAATGAATGCAGAAATTGGCAAGATAATACTGCACCGATGGGAAATGATACTATCCTGAAACATGAGCAAATTGACCAGCCTCAGGATGTGAACTCATTTGCTGGAGGTCCCAGGGCTCTTTCAAGATAGTAAAAACAGTGACTTGTACAGCATAATGAAAAACCTAGGCATTGATTTTGAAGACATCAGACACATGCAGAATGAAAAATTTTTCAGAAATGATTTTTCTGGTGAGGTTGACTTCAGAGAA
+
CCCCCFFFFFFFGGGGGGGGGGGHHHHHHHHHHHHHGGGGGHHHHHHHHHHHHHHHHHHHHHHHHHHHHHHHHHHHHHHHGHHHHHHHHHHHHHHHHHHHHHHHHHHGGHHHHHGGGHHHHHHHHHHHHHHHHHHHGHHHHHHHHHHHHHHHHHHHHHHHHHHGGHHHHHHHHHHHHHHHGHHHHHHHHHHHHHHHHHHHHHHHHHHHHHHHHHHHHHHHHHHGHHHHHHHHHGHGHHHHHHHHHGGGGGG
@M05620:46:000000000-D9D58:1:1101:8205:8387 1:N:0:105
GAATGAATGCAGAAATTGGCAAGATAATACTGCACCGATGGGAAATGATACTATCCTGAAACATGAGCAAATTGACCAGCCTCAGGATGTGAACTCATTTGCTGGAGGTCACCAGGGCTCTTTCAAGATAGTAAAAACAGTGACTTGTACAGCATAATGAAAAACCTAGGCATTGATTTTGAAGACATCAGACACATGCAGAATGAAAAATTTTTCAGAAATGATTTTTCTGGTGAGGTTGACTTCAGAGA
+
CCCCCFFFFFFFGGGGGGGGGGGHHHHHHHHHHHHHFEGGGHHHHHHHHHHHHHHHHHHHHHHHHHHHHHHHHHHHHHHHGHHHHHHHHG5GHHHHHHHHHHHHHHHGGHHHHHHGGGHHHHHHHHHHHHHHHHHHHGHHHHHHHHHHHHHHHHHHHHHHHHHHGGHHHHHHHHHHHHHHHGHHHHHHHHHHHHHHHHHHHHHHHHHHHHHHHHHHHHHHHHHHHHHHHHHHHHHHHHHHHHGGGGGGGGF
@M05620:46:000000000-D9D58:1:1101:24606:8395 1:N:0:105
GAATGAATGCAGAAATTGGCAAGATAATACTGCACCGATGGGAAATGATACTATCCTGAAACATGAGCAAATTGACCAGCCTCAGGATGTGAACTCATTTGCTGGAGGTCCCAGGGCTCTTTCAAGATAGTAAAAACAGTGACTTGTACAGCATAATGAAAAACCTAGGCATTGATTTTGAAGACATCAGACACATGCAGAATGAAAAATTTTTCAGAAATGATTTTTCTGGTGAGGTTGACTTCAGAGAA
+
BBCCCFFFFFFFGGGGGGGGGGGHHHHHHHHGHHHHGGGGGHHHHHHGHHHHHHHHHHHGHHHHHGHHHHGHHHHHHGHHGHHHHHHHGFGGHHHHHHHHHHHHGHHGGHHHHHGGGGHHHHHHHHHHHHHHHHHGGHHHHHHHHHHHHGHHHHHHHHHHGHHGGGHHHHHHHHHHHHHHGHHHHHHHHHGHHHHHHHHHHHHHGHHHHHHHHHHHHHGHHHHHHHHGHHHHHHHGHHHHHHGGGGGGGGG
@M05620:46:000000000-D9D58:1:1101:24626:8396 1:N:0:105
GAATGAATGCAGAAATTGGCAAGATAATACTGCACCGATGGGAAATGATACTATCCTGAAACATGAGCAAATTGACCAGCCTCAGGATGTGAACTCATTTGCTGGAGGTCCCAGGGCCCTTTCAAGATAGTAAAAACAGTGACTTGTACAGCATAATGAAAAACCTAGGCATTGATTTTGAAGACATCAGACACATGCAGAATGAAAAATTTTTCAGAAATGATTTTTCTGGTGAGGTTGACTTCAGAGAA
+
CCCCCFFFFFFFGGGGGGGGGGGHHHHHHHHHHHHHGGGGGHHHHHHHHHHHHHHHHHHHHHHHHGHHHHHGHHHHHHGHGHHHGGHHHGHGDHHHHHHHHHHHHGHGGHHHHHGGGEGHHHHGHHHHHHHFHHHHGHHHHHHHHHHHHHHHHHHHHHHHHHHGGHHHHHHHHHHHHHHHGHHHHHHHHHGHEHHHHHHHHBHHGHHGGHHHHHHHHHBGHHHHHHHHHHHHHHGHGHHHFGGGGGGGGGB
@M05620:46:000000000-D9D58:1:1101:4457:8470 1:N:0:105
GAATGAATGCAGAAATTGGCAAGATAATACTGCACCGATGGGAAATGATACTATCCTGAAACATGAGCAAATTGACCAGCCTCCGGATGTGAACTCATTTGCTGGAGGTCCCAGGGCTCTTTCAAGATAGTAAAAACAGTGACTTGTACAGCATAATGAAAAACCTAGGCATTGATTTTGAAGACATCAGACACATGCAGAATGAAAAATTTTTCAGAAATGATTTTTCTGGTGAGGTTGACTTCAGAGAA
+
>>AA1B@BFFBF1GBAGF1AAG11DG1FAGDHHFHHG00BE001/BF1AGGHDAD0D111BBFD11B11A11ABA11BBGGFH/BEAEF@F@2FDGFGHFBGGH1G0//>1>FHGGE0EGFHHFHDGDG1BE2FG1EGFF1FGBBHFBFD2F<<F<GHB<11FECBGF0?<?DFF<GBHG/FFHF0GFFHGHBHHHHHHFGF0=0<=D../D0DCGF;CGH0CCHHC::0GF;/0CC9/9FBFGGFBBFFF
@M05620:46:000000000-D9D58:1:1101:10163:8508 1:N:0:105
GAATGAATGCAGAAATTGGCAAGATAATACTGCACCGATGGGAAATGATACTATCCTGAAACATGAGCAAATTGACCAGCCTCAGGATGTGAACTCATTTGCTGGAGGTCCCAGGGCTCTTTCAAGATAGTAAAAACAGTGACTTGTACAGCATAATGAAAAACCTAGGCATTGATTTTGAAGACATCAGACACATGCAGAATGAAAAATTTTTCAGAAATGATTTTTCTGGTGAGGTTGACTTCAGAGAA
+
BACBCFFFFFFFFGGGGGGGGGFGFHHHHHHHHHHHGEGGGHGHHHHHHHHHHHHHHHHHHHHHGHHGHHHGHHHHHHHHGHHHGHGGHGHHFHHHHHHHHHHHHHHGGHHHHHGGGHHHHHHHHHHGHHHHHHHHGHHHHHHHHHHHHHHHHHHHHHHHHHHGGHHHHHHGHHHHHHHHGHHHHHHGHHHHHHHHHHHHHHHHGGHHFHHHHHHHHHGHHHHHHHHHHHHHHHHCCGHHHHGGGGGGFGC
@M05620:46:000000000-D9D58:1:1101:6289:8510 1:N:0:105
GAATGAATGCAGAAATTGGCAAGATAATACTGCACCGATGGGAAATGATACTATCCTGAAACATGAGCAAATTGACCAGCCTCAGGATGTGAACTCATTTGCTGGAGGTCACCAGGGCTCTTTCAAGATAGTAAAAACAGTGACTTGTACAGCATAATGAAAAACCTAGGCATTGATTTTGAAGACATCAGACACATGCAGAATGAAAAATTTTTCAGAAATGATTTTTCTGGTGAGGTTGACTTCAGAGA
+
BBBBBFFFFFFFGGGGFGGGGFFFHHHHHHHHHHHHE2EFGHFHHHHFGHHHHHHHHHHHFHHHHHHHHHHHHGHGHFHHGHHHHHBGGHHHHHGHFHGHHHHHGHHGGHHHHGHGGGHHHHHHH4FFGHHHHHHHHGGHHHHHHHHHHHGHFHFDHHEHBHHFGGHHHHHHHHHHHHHHHGHGHHHHHFHFHHHFHGHHGHHGHHHHHHGHHHHHHHEFGHFHHHHHHHHHFHHBACGHHHGGGGFFBF/
@M05620:46:000000000-D9D58:1:1101:6874:8523 1:N:0:105
GATGAATGCAGAAATTGGCAAGATAATACTGCACCGATGGGAAATGATACTATCCTGAAACATGAGCAAATTGACCAGCCTCAGGATGTGAACTCATTTGCTGGAGGTCCCAGGGCTCTTTCAAGATAGTAAAAACAGTGACTTGTACAGCATAATGAAAAACCTAGGCATTGATTTTGAAGACATCAGACACATGCAGAATGAAAAATTTTTCAGAAATGATTTTTCTGGTGAGGTTGACTTCAGAGAAG
+
BAABAFFFFFFBGCGGGGFGGFHFFBGGHFFHHGHF?EGGFFHFGHGHFHGHHHHGH5FGHCHH3FHHGGGGFFEFGGGFHHHGFFGFBG5@GHF3FHGFFHEFFGCGHHHHHGGGHHHHHFFDGGHHGGHHGFFE?GHHGGHHHGGGHHHHHHHHGHHHHHGGHHGBCGGGGGHHHHFFHHEHHHHHHBFFGFHGHHHHHHH1FGHHHHHHHHHHDGGDFDGGFHHHHHFHHFGAGHFFFHHGGGGGGFG
@M05620:46:000000000-D9D58:1:1101:22354:8536 1:N:0:105
GAATGAATGCAGAAATTGGCAAGATAATACTGCACCGATGGGAAATGATACTATCCTGAAACATGAGCAAATTGACCAGCCTCAGGATGTGAACTCATTTGCTGGAGGTCACCAGGGCTCTTTCAAGATAGTAAAAACAGTGACTTGTACAGCATAATGAAAAACCTAGGCATTGATTTTGAAGACATCAGACACATGCAGAATGAAAAATTTTTCAGAAATGATTTTTCTGGTGAGGTTGACTTCAGAGA
+
CCCCCFFFFFFFGGGGGGGGGGGHHHHHHHHHHHHHEEEGGHGHHHHFHHHHHHHHHHHHHHHHHHHHHHHHHHGHHHHHGHHG3GGHHHHHHHHHGHHHHHHHHHHGGHHHHHHGGGHHHHHHHHHHHHHHHHHHHGHHHHHHHHHHHHHHHHHHHHHHHHHHGGHHHHHHHHHHHHHHHGHHHHHHHHHHHHHHGHHHHHHHHHHHHHHHHHHHHHHHHHHHFHHHHHHHHHHGHHHHHHGGGGGGGGF
@M05620:46:000000000-D9D58:1:1101:15191:8552 1:N:0:105
GAATGAATGCAGAAATTGGCAAGATAATACTGCACCGATGGGAAATGATACTATCCTGAAACATGAGCAAATTGACCAGCCTCAGGATGTGAACTCATTTGCTGGAGGTCCCAGGGCTCTTTCAAGATAGTAAAAACAGTGACTTGTACAGCATAATGAAAAACCTAGGCATTGATTTTGAAGACATCAGACACATGCAGAATGAAAAATTTTTCAGAAATGATTTTTCTGGTGAGGTTGACTTCAGAGAA
+
CCCCCFFFFFFFGGGGGGGGGGGHHHHHHHHHHHHHGEGGGHGHHHHHHHHHHHHHHHHHHHHHHHHHHHHHHHHHHHHHGHHHHHHHHGHGHHHHHHHHHHHHGHHGGHHHHHGGGHHHHHHHHHGHHHHHHHHHGHHHHHHHHHHHHHHHHHHHHHHHHHHGGHHHHHHHHHHHHHHHGHHHHHHHHHHHHHHHHHHHHHHHGHHHGHHHHHHHHHHHHHHHHHHHHHHHHHGCGHHHHHGGGGGGGGF
@M05620:46:000000000-D9D58:1:1101:16138:8628 1:N:0:105
GAATGAATGCAGAAATTGGCAAGATAATACTGCACCGATGGGAAATGATACTATCCTGAAACATGAGCAAATTGACCAGCCTCAGGATGTGAACTCATTTGCTGGAGGTCACCAGGGCTCTTTCAAGATAGTAAAAACAGTGACTTGTACAGCATAATGAAAAACCTAGGCATTGATTTTGAAGACATCAGACACATGCAGAATGAAAAATTTTTCAGAAATGATTTTTCTGGTGAGGTTGACTTCAGAGA
+
CCCCCFFFFFFFGGGGGGGGGGGHHHHHHHHHHHHHGFGGGHHHHHHHHHHHHHHHHHHHHHHHHHHHHHHHHHHHHHHHGHHHGHHHHGGGHHHHHHHHHHHHHHHGGHHHHHHGGGHHHHHHHHHHHHHHHHHHHGHHHHHHHHHHHHHHHHHHHHHHHHHHGGHHHHHHHHHHHHHHHGHHHHHHHHHHHHHHHHHHHHHHHHHHHHHHHHHHHHHHHHHHHHHHHHHHHHHHHHHHHHGGGGGGGGB
@M05620:46:000000000-D9D58:1:1101:24557:8629 1:N:0:105
GAATGAATGCAGAAATTGGCAAGATAATACTGCACCGATGGGAAATGATACTATCCTGAAACATGAGCAAATTGACCAGCCTCAGGATGTGAACTCATTTGCTGGAGGTCCCAGGGCTCTTTCAAGATAGTAAAAACAGTGACTTGTACAGCATAATGAAAAACCTAGGCATTGATTTTGAAGACATCAGACACATGCAGAATGAAAAATTTTTCAGAAATGATTTTTCTGGTGAGGTTGACTTCAGAGAA
+
BBBBBFFFFFFFGGGGGGGFGGGHHHHHHHGHGFHHGGGGFHHHHHHHHHHHHGHHHHHHHHHHHHHHGHHHHHHHHHGGGHHHGFGGGFGGHHHHHHHGHHHGHHHGGHHHGFGGGHHHHHHHHHHHHHHHHHHHGHHHHHHHHHHHHHHHHHHHHHHHHHHGGHHHHHHHHHHHHHHHGHHHHHGHHHGHHHHHHHHHHHHHHHHHGHHHHHHHHGHHHHHGHHHHHGHHHHHHHHHHHHGGGGGGGGG
@M05620:46:000000000-D9D58:1:1101:16132:8648 1:N:0:105
GAATGAATGCAGAAATTGGCCAGATAATACTGCACCGATGGGAAATGATACTATCCTGAAACATGAGCAAATTGACCAGCCTCAGGATGTGAACTCATTTGCTGGAGGTCACCAGGGCTCTTTCAAGATAGTAAAAACAGTGACTTGTACAGCATAATGAAAAACCTAGGCATTGATTTTGAAGACATCAGACACATGCAGAATGAAAAATTTTTCAGAAATGATTTTTCTGGTGAGGTTGACTTCAGAGA
+
BBBBBFFFFFFFCGGGGGGGFFHFHHHHHHHHHHHHFEEEEGGHEHHHHHHHGHHHHFHHHHHHHDGGFFHHHHGHHHGGGHHGHHHHGBGGFHHHHHHHHHFHFGHGGHHHHHHGGGHHHHHHHHHBGHHFFFFHGGHGHGHHHHHGHHHHHHHGHHHHHHHHGGGHHHHHHHHHHHHHHGHHFHHHHHHHHHHHHHHHGHHGHHHHBHFHHFFHHHGFHHHGHFBHHGHHGGHHHHGHHHGGGGFGGGF
@M05620:46:000000000-D9D58:1:1101:20707:8697 1:N:0:105
GAATGAATGCAGAAATTGGCAAGATAATACTGCACCGATGGGAAATGATACTATCCTGAAACATGAGCAAATTGACCAGCCTCAGGATGTGAACTCATTTGCTGGAGGTCACCAGGGCTCTTTCAAGATAGTAAAAACAGTGACTTGTACAGCATAATGAAAAACCTAGGCATTGATTTTGAAGACATCAGACACATGCAGAATGAAAAATTTTTCAGAAATGATTTTTCTGGTGAGGTTGACTTCAGAGA
+
BBBCCFFFFFFFGGGGGGGGGGFHHHHHHHHHHHHHEEGGGHHHHHHGHHHHGHHHHHHHHHHHHHHHHHHHHHHHHGHHGHHHGGHGHFGHHHHHGHHHHHHHHHHGGHHHHHHGGGHHHHHHHHHHGHHHHHHHHGHHHHHHHHHHHHHHHHGHHHHHHHHHGGHHHHHHGHHHHHHHHGHHHHHHHHHHHHHHHHHHHHHHHHHHHHHHHHHHHHHHHHHHGHHHHHHHHHHHHHHHHHGGGGGGGGF
@M05620:46:000000000-D9D58:1:1101:25172:8703 1:N:0:105
GAATGAATGCAGAAATTGGCAAGATAATACTGCACCGATGGGAAATGATACTATCCTGAAACATGAGCAAATTGACCAGCCTCAGGATGTGAACTCATTTGCTGGAGGTCACCAGGGCTCTTTCAAGATAGTAAAAACAGTGACTTGTACAGCATAATGAAAAACCTAGGCATTGATTTTGAAGACATCAGACACATGCAGAATGAAAAATTTTTCAGAAATGATTTTTCTGGTGAGGTTGACTTCAGAGA
+
BABBBFFFFFFFGGGGGGGGFGFHHHHHHHHHHHHHGGGGGHHHHHHHHHHHHHHHHGGHHHHHFHHHHHHGHHHHHHHHGHHHGGFHHHHHHHHHHHHHHHHHHHHGGHHHHHHGGGHHHHHHGHHHHHHHHHHHHGHHHHHHHHHHHHHHHHGHHHHHHHFHGGHHHHHHHHHHHHHHHGHHHHHHHHHHHHHHHHHHHHHHHHHHHFGHHHHHHHHGHHHGHHHHHHHHHHGGHHHHHHGGGGGGGGC
@M05620:46:000000000-D9D58:1:1101:25156:8716 1:N:0:105
GAATGAATGCAGAAATTGGCAAGATAATACTGCACCGATGGGAAATGATACTATCCTGAAACATGAGCAAATTGACCAGCCTCAGGATGTGAACTCATTTGCTGGAGGTCACCAGGGCTCTTTCAAGATAGTAAAAACAGTGACTTGTACAGCATAATGAAAAACCTAGGCATTGATTTTGAAGACATCAGACACATGCAGAATGAAAAATTTTTCAGAAATGATTTTTCTGGTGAGGTTGACTTCAGAGA
+
BAABBFDFDFDDGFGGGGGGGGGBED5F5F5DGHFHCAEFGHCG2FGHHFEGGHDGFE5BDGCGEGFFHHGHHFDECGFHCHF3FBF3FBGFFGFHHHFHHHHHGHHGGHHHHHHGGGHHGHHHHHHHHHHHHHHHHGHHHHHHHHHHHHHHHHHHHHHHHHHHGGHHHHHHHHHHHHHHHGHHHHHHHHHHHHHHHHHHHHHHHHHGHHHHHHHHHHHHHHHFHHHHHHHHGCGHHHHHGHGGGGGGGGF
@M05620:46:000000000-D9D58:1:1101:13436:8729 1:N:0:105
GAATGAATGCAGAAATTGGCAAGATAATACTGCACCGATGGGAAATGATACTATCCTGAAACATGAGCAAATTGACCAGCCTCAGGATGTGAACTCATTTGCTGGAGGTCACCAGGGCTCTTTCAAGATAGTAAAAACAGTGACTTGTACAGCATAATGAAAAACCTAGGCATTGATTTTGAAGACATCAGACACATGCAGAATGAAAAATTTTTCAGAAATGATTTTTCTGGTGAGGTTGACTTCAGAGA
+
CCCCDFFFFFFFGGGGGGGGGGGHHHHHHHHHHHHHGEFGGHHHHHHHHHHHHHHHHHHHHHHHHHHHHHHHHHHHHHHHGHHHHHHHHHHHHHHHHHHHHHHHHHHGFHHHGGHFGFGGHHHHHFHFHHHGHHHHHGGGGHGHHHHGHHHHHHHHHHHHHHHHGGHHHFGHHHHHHHHHHGHHFHHHHHHHHGHHHHHHHHHGGGHHBGGHGHHHHHFHHHHFHHGHHHHHHHHFAGGHFHGGGGGGGGC
@M05620:46:000000000-D9D58:1:1101:6506:8752 1:N:0:105
GAATGAATGCAGAAATTGGCAAGATAATACTGCACCGATGGGAAATGATACTATCCTGAAACATGAGCAAATTGACCAGCCTCAGGATGTGAACTCATTTGCTGGAGGTCACCAGGGCTCTTTCAAGATAGTAAAAACAGTGACTTGTACAGCATAATGAAAAACCTAGGCATTGATTTTGAAGACATCAGACACATGCAGAATGAAAAATTTTTCAGAAATGATTTTTCTGGTGAGGTTGTCTTCAGAGA
+
CABCCFFFFFFFGGGGGGGGGGGHHHHHHHHHHHHHGEGGGHHHHHHHHHHHHHHHHHHHHHHHHHHHHHHHHHHHHHHHGHHGHHGHHGHHHHHHHHHHHHHHHHHGGHHHHHHGGDHHHHHHHFH3EGGFHHHHHGHHHDGGHHHGGFDHFCHHDGGHHHHGG?HHHHF2GDFBHHHHHGHHHFGGHFFGHHHFHHBBGHFFFHHHHHHHGHFFEHHHBGHHHHHHHHHHCGHHHHHHHDFFFFFFFGF
@M05620:46:000000000-D9D58:1:1101:16190:8766 1:N:0:105
GAATGAATGCAGAAATTGGCAAGATAATACTGCACCGATGGGAAATGATACTATCCTGAAACATGAGCAAATTGACCAGCCTCAGGATGTGAACTCATTTGCTGGAGGTCCCAGGGCTCTTTCAAGATAGTAAAAACAGTGACTTGTACAGCATAATGAAAAACCTAGGCATTGATTTTGAAGACATCAGACACATGCAGAATGAAAAATTTTTCAGAAATGATTTTTCTGGTGAGGTTGACTTCAGAGAA
+
CCCCCFFFFFFFGGGGGGGGGGGHHHHHHHHHHHHHGFGGGHHHHHHHHHHHHHHHHHHHHHHHHHHHHHHHHHHHHHHHGHHHHHHHHHHHHHHHHHHHHHHHHHHGGHHHHHGGGHGHHHHHHHHHHHHHHHHHGHHHHHHHHHHHHHHHHHHHHHHHHHHGGHHHHHHHHHHHHHHHGHHHHHHHHHHHHHHHHHHHHHHHHHHHHHHHHHHHHHHHHHHHHHHHHHHHHHHHHHHHHHGGGGGGGGG
@M05620:46:000000000-D9D58:1:1101:16189:8785 1:N:0:105
GAATGAATGCAGAAATTGGCAAGATAATACTGCACCGATGGGAAATGATACTATCCTGAAACATGAGCAAATTGACCAGCCTCAGGATGTGAACTCATTTGCTGGAGGTCCCAGGGCTCTTTCAAGATAGTAAAAAAAGTGACTTGTACAGCATAATGAAAAACCTAGGCATTGATTTTGAAGACATCAGACACATGCAGAATGAAAAATTTTTCAGAAATGATTTTTCTGGTGAGGTTGACTTCAGAGAA
+
CBBCCFFFFFFFGGGGGGGGGGFHHHHHHHHHHHHHEEEGGHGHHHHFHHHGHHHHHHHGHHHHHHHHGFHHHHHHHHGHGHHHGHHHHGGGHHHHHHHHGGGHHHHGGHHHHHGGGHHHHHHHFHHHHHHHHHHG/<EHHHHHHHHHHHHHHHHHHHHHHHHGGHHHHHHHHHHHHHHHGHGHHHHHHHHHHHHHHHHHGHHGHHHHHHHHHHHGHFFHHHHHHHHHHHHHHGFGGGGGGGGGGGFGGFF
@M05620:46:000000000-D9D58:1:1101:24136:8812 1:N:0:105
GATGAATGCAGAAATTGGCAAGATAATACTGCACCGATGGGAAATGATACTATCCTGAAACATGAGCAAATTGACCAGCCTCAGGATGTGAACTCATTTGCTGGAGGTCCCATGGCTCTTTCAAGATAGTAAAAACAGTGACTTGTACAGCATAATGAAAAACCTAGGCATTGATTTTGAAGACATCAGACACATGCAGAATGAAAAATTTTTCAGAAATGATTTTTCTGGTGAGGTTGACTTCAGAGAAG
+
AAAA@FFFFFFBGGBG1GF1GEFFFHHBFDGGHHHACEEEH0FHHG1GBG12F1G2GEHHHFFHFGHFHHHHHEFHGEAFF>G@GGFGGGFHHDDFGGHHF@GHFHGEFHHF1>GFFHH>GDD2FGFHGBB2GHHFHF1F1FG2FGGFH21<<G<FD21GHHCA0FD0G<1@F12>FHF/1?GCGF<<<GCHHGCF1<1F<DD1DGHHFCDHHBD=G0GGF000DGGCGC0<G0C.;CG/0:00:;FGG/B
@M05620:46:000000000-D9D58:1:1101:8321:8831 1:N:0:105
GAATGAATGCAGAAATTGGCAAGATAATACTGCACCGATGGGAAATGATACTATCCTGAAACATGAGCAAATTGACCAGCCTCAGGATGTGAACTCATTTGCTGGAGGTCCCAGGGCTCTTTCAAGATAGTAAAAACAGTGACTTGTACAGCATAATGAAAAACCTAGGCATTGATTTTGAAGACATCAGACACATGCAGAATGAAAAATTTTTCAGAAATGATTTTTCTGGTGAGGTTGACTTCAGAGAA
+
CCCCCFFFFFFFGGGGGGGGGGGHHHHHHHHHHHHHGAEGGHHHHHHGHHHHHHHHHFHHHHHHHHHHHHHHHHHHHHHHGHHHHHGHHGHHHHHHHHHHHHHHHHHGGHHHHHGGGHHHHHHHHHHHHHHHHHHHGHHHHHHHHHHHHHHHHHHHHHHHHHHGGHHHHHHHHHGHHHHHGHHHHHHHHHHHHHHHHHHHHHHHHHHHHHHHHHHHHHGHHHHHFHHHHHHHHHHHHHHHHHGGGGGGGGG
@M05620:46:000000000-D9D58:1:1101:20141:8860 1:N:0:105
GAATGAATGCAGAAATTGGCAAGATAATACTGCACCGATGGGAAATGATACTATCCTGAAACATGAGCAAATTGACCAGCCTCAGGATGTGAACTCATTTGCTGGAGGTCCCAGGGCTCTTTCAAGATAGTAAAAACAGTGACTTGTACAGCATAATGAAAAACCTAGGCATTGATTTTGAAGACATCAGACACATGCAGAATGAAAAATTTTTCAGAAATGATTTTTCTGGTGAGGTTGACTTCAGAGAA
+
BBBBCFFFFFFFGGGGGGGGGGGHHHHHHHHHHHHHGEGGGHHHHHHHHHHHHHHHHHHHHHHHHHHHHHHGHHHHHHHHGHHHHHHHHHHGHHHHHHHHHHHHHHHGGHHHHHGGGHHHHHHHHHHHHHHHHHHFGHHHHFHHHHHGHHHHHHHHHHHHHHHGGHHHHHHHHHHHHHHHGHHHHHHHHHGHHHGFHHHHHHHHHHHHHHHHHHHHHHHHHGFHGHHHHHHHHHHHHHFHGGGGGFFFGGB
@M05620:46:000000000-D9D58:1:1101:13303:8906 1:N:0:105
GAATGAATGCAGAAATTGGCAAGATAATACTGCACCGATGGGAAATGATACTATCCTGAAACATGAGCAAATTGACCAGCCTCAGGATGTGAACTCATTTGCTGGAGGTCACCAGGGCTCTTTCAAGATAGTAAAAACAGTGACTTGTACAGCATAACGAAAAACCTAGGCATTGATTTTGAAGACATCAGACACATGCAGAATGAAAAATTTTTCAGAAATGATTTTTCTGGTGAGGTTGACTTCAGAGA
+
BBABCFFFFFFFGGGGGGGGGGGHHHHHHHHHHHHHGEGGGHHHHHHHHHHHHHHHHHHHHHHHHHHGHHHHHHHHHHHHGHHHHHHHHHHHHHHHHHHHHHFHB1BEE2B33BEEEEG/BGFBHFB3FGGGHGB4GEEEGBFHHHHGFFHH2?FGHGGEG/<GGGHHFHGG1F1FHHHFDFHFH0<GDFFHBFFHFFGHHDGHH0G00<G/0=DGHG00GHF:;0:C0C0CCCHEFF/BFFFGGFFFBFF
@M05620:46:000000000-D9D58:1:1101:14346:8917 1:N:0:105
GAATGAATGCAGAAATTGGCAAGATAATACTGCACCGATGGGAAATGATACTATCCTGAAACATGAGCAAATTGACCAGCCTCAGGATGTGAACTCATTTGCTGGAGGTCACCAGGGCTCTTTCAAGATAGTAAAAACAGTGACTTGTACAGCATAATGAAAAACCTAGGCATTGATTTTGAAGACATCAGACACATGCAGAATGAAAAATTTTTCAGAAATGATTTTTCTGGTGAGGTTGACTTCAGAGA
+
CCCCCFFFFFFFGGGGGGGGGGGHHHHHHHHHHHHHGEGGGHHHHHHHHHHHHHHHHHHHHHGHHHHHHHHHHHHHHHGHGHHHGHHHHGGHHHHHHHHHHHHHHHHGGHHHHHHGGGHHHHHHHHHHHHHHHHHHHGHHHHHHHHHHHHHHHHHHHHHHHHHHGGHHHHHHHHHHHHHHHGHHHHHHHHHHHHHHHHHHHHHHHHHHHHHHHHHHHHHHHHHHHHHHHHHHHGHHHHHHHHGGGGGGGGF
@M05620:46:000000000-D9D58:1:1101:17766:8919 1:N:0:105
GAATGAATGCAGAAATTGGCAAGATAATACTGCACCGATGGGAAATGATACTATCCTGAAACATGAGCAAATTGACCAGCCTCAGGATGTGAACTCATTTGCTGGAGGTCCCAGGGCTCTTTCAAGATGGTAAAAACAGTGACTTGTACAGCATCATGAAAAACCTAGGCATTGATTTTGAAGACATCAGACACATGCAGAATGAAAAATTTTTCAGAAATGATGTTTCTGGTGAGGTTGACTTCAGAGAA
+
BACCCFFFFFFFGGGGGGGGGGGHHFHHHHHHHHHHGEGGGHHHHHHHHHHHHHHHHHHHHHGHHHHHHHHHHHHHHHHHGHHHHHHHHGHHHHHHHHHHHHHHHHHGGHBH331110/?B44444B33?FH4BFGFHB?3BB442B3?33FG32BF?F33FH?/22222222<1@11F</1?G00FGH11<0<01111>1><DF00<C./0=G<000=/=;GH0:<GGH00<G::C:/C/09;C0000/:
@M05620:46:000000000-D9D58:1:1101:27186:8928 1:N:0:105
GAATGAATGCAGAAATTGGCAAGATAATACTGCACCGATGGGAAATGATACTATCCTGAAACATGAGCAAATTGACCAGCCTCAGGATGTGAACTCATTTGCTGGAGGTCCCAGGGCTCTTTCAAGATAGTAAAAACAGTGACTTGTACAGCATAATGAAAAACCTAGGCATTGATTTTGAAGACATCAGACACATGCAGAATGAAAAATTTTTCAGAAATGATTTTTCTGGTGAGGTTGACTTCAGAGAA
+
CCCCCFFFFFFFGGGGGGGGGGGHHHHHHHHHHHHHGGGGGHHHHHHHHHHHHHHHHHHHHHFHHFHHHHHHHHHHHHGGGHHHHGHHHFGGHHHHHHHHHHHHGHHGGHHHHHGGGHHHHHHHHHHHHHHHHHHHGHHFHHHHHHHHHHHHHHHHGHHHHHHGGHHHHGHHHHHHHHHHGHHHHHHHHHHHHHHHHHHGHHHHHHGHFHHHHHHHHFHHHHHHHHHHHHHHHHFHHHHHHHGGGGGGGGG
@M05620:46:000000000-D9D58:1:1101:6754:8944 1:N:0:105
GAATGAATGCAGAAATTGGCAAGATAATACTGCACCGATGGGAAATGATACTATCCTGAAACATGAGCAAATTGACCAGCCTCAGGATGTGAACTCATTTGCTGGAGGTCACCAGGGCTCTTTCAAGATAGTAAAAACAGTGACTTGTACAGCATAATGAAAAACCTAGGCATTGATTTTGAAGACATCAGACACATGCAGAATGAAAAATTTTTCAGAAATGATTTTTCTGGTGAGGTTGACTTCAGAGA
+
CCCCCFFFFFFFGGGGGGGGGGGHHHHHHHHHHHHHGEGGGHHHHHHGHHHHHHHHHHHHHHHHHHHHHHHHHHHHHHHHGHHHGHHHHFGHHHHHHHHHHHHHHHHGGHHHHHHGGGHHHHHHHHHHHHHHHHHHHGHHHHHHHHHHHHHHHHHHHHGHHHHHGGHHHHHHHHHHHHHHHGHHHHHHHHHHHHHHHHHHGHHHHHHHHHHHHHHHHHHHHHHHHHHHHHHHHHHHHHHHHHGGGGGGGGF
@M05620:46:000000000-D9D58:1:1101:16130:8977 1:N:0:105
GAATGAATGCAGAAATTGGCAAGATAATACTGCACCGATGGGAAATGATACTATCCTGAAACATGAGCAAATTGACCAGCCTCAGGATGTGAACTCATTTGCTGGAGGTCACCAGGGCTCTTTCAAGATAGTAAAAACAGTGACTTGTACAGCATAATGAAAAACCTAGGCATTGATTTTGAAGACATCAGACACATGCAGAATGAAAAATTTTTCAGAAATGATTTTTCTGGTGAGGTTGACTTCAGAGA
+
CBBCCFFFFFFFGGGGGGGGGGGHHHHHHHHHHHHHFEFGGHHHHHHHHHHHHHHHHHHHHHHHHHHHHHHHHHHHHHHHGHHHHHHHHFGGHHHHHHHHHHHHHHHGGHHHHHHGGGHHHHHHHHHHHHHHHHHHHGHHHHHHHHHHHHHHHHHHHHHHHHHHGGHHHHHHHHHHHHHHHGHHHHHHHHHHHHHHHHHHHHHHHHHHHHHHHHHHHHHHHHHHHHHHHHHHHHHHHHHHHHGGGGGGGGF
@M05620:46:000000000-D9D58:1:1101:8803:8984 1:N:0:105
GAATGAATGCAGAAATTGGCAAGATAATACTGCACCGATGGGAAATGATACTATCCTGAAACATGAGCAAATTGACCAGCCTCAGGATGTGAACTCATTTGCTGGAGGTCCCAGGGCTCTTTCAAGATAGTAAAAACAGTGACTTGTACAGCATAATGAAAAACCTAGGCATTGATTTTGAAGACATCAGACACATGCAGAATGAAAAATTTTTCAGAAATGATTTTTCTGGTGAGGTTGACTTCAGAGAA
+
ABAAAFD@FFBDFGGGGFFGGGEGHHHHFHFHHGHHA2EED22AAGF5FFHFGFHAGFGGHHCBFFGGFH3GAFADG3FHGFHFGHBBFBGDBGGHBEHGGH4F3?11?BDH3GFGGHH33FG?BGFF43B4FB43ECGB?344BG1FD??GFBGBGFFGB10/?0@@<GCGB<FFDGFH/GFHFHHBGHGHGHHHH1G1<<FF<00=.C<GDBCGH0D<0<0CCG0;/0;0::GC.::/:C;0C0BF0:/
@M05620:46:000000000-D9D58:1:1101:8786:8985 1:N:0:105
GAATGAATGCAGAAATTGGCAAGATAATACTGCACCGATGGGAAATGATACTATCCTGAAACATGAGCAAATTGACCAGCCTCAGGATGTGAACTCATTTGCTGGAGGTCCCAGGGCTCTTTCAAGATAGTAAAAACAGTGACTTGTACAGCATAATGAAAAACCTAGGCATTGATTTTGAAGACATCAGACACATGCAGAATGAAAAATTTTTCAGAAATGATTTTTCTGGTGAGGTTGACTTCAGAGAA
+
CCCCCFFFFFFFFGGGGGGGGGGHHHGHHHHHHHHHGEFGGHGFHHGFHHHHHHHHGHHHHHHHHHGHHHHHHHHHHHHHGHHHGHGHHGHHHHHHHHHHHHHHHHHGGHHHHHGGGHHGHHHHHHHHHHHHHHHHGHHHHHHHHHHHHHHHHHHHHHHHHHHGGHHHHHHHHHHHHHHHGGHHHHHHHHHHHHHHHHHHHHHHFHHHHHHHHHHHHHHHHHHHHHHHHHHHFHHCGGHHHHGGGGGGFFB
@M05620:46:000000000-D9D58:1:1101:24705:8997 1:N:0:105
GAATGAATGCAGAAATTGGCAAGATAATACTGCACCGATGGGAAATGATACTATCCTGAAACATGAGCAAATTGACCAGCCTCAGGATGTGAACTCATTTGCTGGAGGTCCCAGGGCTCTTTCAAGATAGTAAAAACAGTGACTTGTACAGCATAATGAAAAACCTAGGCATTGATTTTGAAGACATCAGACACATGCAGAATGAAAAATTTTTCAGAAATGATTTTTCTGGTGAGGTTGACTTCAGAGAA
+
BABBBFFFFFFFGGGGGGGGGGGHHHHHHHHHHHHHGGGGGHHHHHHHHHHHHHHHGFHGHHHHHHHGHHHGHHHHHGHHGHHHGHHHHFGHHHHHHHHHHHHHHHGGGHHHHHGGGHGHHHHHHHHHHHHHHHHHGHHHHHHHHHHHHHGHHHHHHHHHHHGGGHHHHHGHHHHHHHHHGHHHHHHHHGHHFHHHHGFHHHHHHGHHHHHHHHHGHHGHHHHHHHHHHHHHHHGHHHGHHHGGGGGGGGF
@M05620:46:000000000-D9D58:1:1101:25512:9020 1:N:0:105
GAATGAATGCAGAAATTGGCAAGATAATACTGCACCGATGGGAAATGATACTATCCTGAAACATGAGCAAATTGACCAGCCTCAGGATGTGAACTCATTTGCTGGAGGTCACCAGGGCTCTTTCAAGATAGTAAAAACAGTGACTTGTACAGCATAATGAAAAACCTAGGCATTGATTTTGAAGACATCAGACACATGCAGAATGAAAAATTTTTCAGAAATGATTTTTCTGGTGAGGTTGACTTCAGAGA
+
DCDDDFFFFFFFGGGGGGGGGGGHHHHHHHHHHHHHGGGGGHHHHHHHHHHHHHHHHHHHHHHHHHHHHHHHHHHHHHHHGHHHHHHHHGHHHHHHHHHHHHHHHHHGGHHHHHHGGGHHHHHHHHHHHHHHHHHHHGHHHHHHHHHHHHHHHHHHHHHHHHHHGGHHHHHHHHHHHHHHHGHHHHHHHHHHHHHHHHHHHHGHHHHHHHHHHHHHHHHHHHHHGHHHHHHHHHHHHHHHHHGGGHGGGGF
@M05620:46:000000000-D9D58:1:1101:28133:9031 1:N:0:105
GAATGAATGCAGAAATTGGCAAGATAATACTGCACCGATGGGAAATGATACTATCCTGAAACATGAGCAAATTGACCAGCCTCAGGATGTGAACTCATTTGCTGGAGGTCCCAGGGCTCTTTCAAGATAGTAAAAACAGTGACTTGTACAGCATAATGAAAAACCTAGGCATTGATTTTGAAGACATCAGACACATGCAGAATGAAAAATTTTTCAGAAATGATTTTTCTGGTGAGGTTGACTTCAGAGAA
+
CCCCCFFFFFFFGGGGGGGGGGGHHHHHHHHHHHHHGGGGGHHHHHHHHHHHHHHHHHHHHHHHHHHHHHHHHHHHHHHHGHHHHHHHHGHHHHHHHHHHHHHHHHHGGHHHGHGGGHHHHHHHHHHHHHHHHHGHGHHGHHHHHHFHHHHHHHHGHHHHHHHGGHHHFFHHGHHHHHHHGHHHHHHHHHHHHHHHHHHHHHHHHHHGHHFGHHHHHGHHHHHHHHHHHHHGHHHHHHHHHHGGGGGGGFG
@M05620:46:000000000-D9D58:1:1101:10865:9047 1:N:0:105
GAATGAATGCAGAAATTGGCAAGATAATACTGCACCGATGGGAAATGATACTATCCTGAAACATGAGCAAATTGACCAGCCTCAGGATGTGAACTCATTTGCTGGAGGTCCCAGGGCTCTTTCAAGATAGTAAAAACAGTGACTTGTACAGCATAATGAAAAACCTAGGCATTGATTTTGAAGACATCAGACACATGCAGAATGAAAAATTTTTCAGAAATGATTTTTCTGGTGAGGTTGACTTCAGAGAA
+
CCDCCFFFFFFFGGGGGGGGGGGHHHHHHHHHHHHHFEFGGHHHHHHHHHHHHHHHHHHHHHHHHHHHHHHHHHHHHHHHGHHHGHGHHGHHHHHHHHHHHHHHHHHGGHHHHHGGGHHHHHHHHHHHHHHIHHHHGHHHHHHHHHHHHHHGHHHHHHHHHHHGGHHHHHHHHHHHHHHHGHHHHHHHHHHHHHHHHHHHHHHHHGHHHHHHHHHHHHHHHHHHHHHHHHHHHHHCCCHHHHGGGGGGGGF
@M05620:46:000000000-D9D58:1:1101:25652:9065 1:N:0:105
GAATGAATGCAGAAATTGGCAAGATAATACTGCACCGATGGGAAATGATACTATCCTGAAACATGAGCAAATTGACCAGCCTCAGGATGTGAACTCATTTGCTGGAGGTCCCAGGGCTCTTTCAAGATAGTAAAAACAGTGACTTGTACAGCATAATGAAAAACCTAGGCATTGATTTTGAAGACATCAGACACATGCAGAATGAAAAATTTTTCAGAAATGATTTTTCTGGTGAGGTTGACTTCAGAGAA
+
CCCCCFFFFFFFGGGGGGGGGGGHHHHHHHHHHHHHGGGGGHHHHHHHHHHHHHHHHHHHHHHHHHHHHHHHHHHHHHHHGHHHGGHHHGHHHHHHHHHHHHHHHHHGGHHHHHGGGHHHHHHHHHHHHHHHHHHHGHHHHHHHHHHHHHHHHHHHHHHHHHHGGHHHHHHHHHHHHHHHGHHHHHHHHHHHHHHHHHHHHHHHHHHHHHHHHHHHHHHHHHGHHHHHHHHHHHGHHHHHHHGGGGGGGGG
@M05620:46:000000000-D9D58:1:1101:21339:9067 1:N:0:105
GAATGAATGCAGAAATTGGCAAGATAATACTGCACCGATGGGAAATGATACTATCCTGAAACATGAGCAAATTGACCAGCCTCAGGATGTGAACTCATTTGCTGGAGGTCACCAGGGCTCTTTCAAGATAGTAAAAACAGTGACTTGTACAGCATAATGAAAAACCTAGGCATTGATTTTGAAGACATCAGACACATGCAGAATGAAAAATTTTTCAGAAATGATTTTTCTGGTGAGGTTGACTTCAGAGA
+
CCCCCFFFFFFFGGGGGGGGGGGHHHHHHHHHHHHHGEFGGHHHHHHGHHHHHHHHHHHHHHHHHHHHHHHHHHHHHHHHGHHHHHHHHFGGHHHHHHHHHHHHHHHGGHHHHHHGGGHHHHHHHHHHHHHHHHHHHGHHHHHHHHHHHHHHHHHHHHHHHHHHGGHHHHHHHHHHHHHHHGHHHHHHHHHHHHHHHHHHGHHHHGHHHHHHHHHHHHHHHHHHHHHHHHHHHHHHHHHHHHGGGGGGGGF
@M05620:46:000000000-D9D58:1:1101:22336:9074 1:N:0:105
GAATGAATGCAGAAATTGGCAAGATAATACTGCACCGATGGGAAATGATACTATCCTGAAACATGAGCAAATTGACCAGCCTCAGGATGTGAACTCATTTGCTGGAGGTCCCAGGGCTCTTTCAAGATAGTAAAAACAGTGACTTGTACAGCATAATGAAAAACCTAGGCATTGATTTTGAAGACATCAGACACATGCAGAATGAAAAATTTTTCAGAAATGATTTTTCTGGTGAGGTTGACTTCAGAGAA
+
DCDCDFFFFFFFGGGGGGGGGGGHHHHHHHHHHHHHGFGGGHGHHHHHHHHHHHHHHHHHHHHHHHHHHHHHHHHHHHHHGHHHHHHHHGHHHHHHHHHHHHHHHHHGGHHHHHGGGHHHHHHHHHHHHHHIHHHHGHHHHHHHHHHHHHHHHHHHHHHHHHHGGHHHHHHHHHHHHHHHGHHHHHHHHHHHHHHHHHHHHGHGHHHHHHHHGHHHHHHHHHHHHHHHHHHHHHHHHHHHHHGHGGGGGGG
@M05620:46:000000000-D9D58:1:1101:19623:9117 1:N:0:105
GAATGAATGCAGAAATTGGCAAGATAATACTGCACCGATGGGAAATGATACTATCCTGAAACATGAGCAAATTGACCAGCCTCAGGATGTGAACTCATTTGCTGGAGGTCACCAGGGCTCTTTCAAGATAGTAAAAACAGTGACTTGTACAGCATAATGAAAAACCTAGGCATTGATTTTGAAGACATCAGACACATGCAGAATGAAAAATTTTTCAGAAATGATTTTTCTGGTGAGGTTGACTTCAGAGA
+
ABAABFFFFFFFGGGGGGGGGGGHHHHHHHHHHHHHGFGGGHHHHHHHHHHHHHHHHHHHHHHHHHHHHHHHHFGHHHGHGHHHHHFHHHHDHHHHGHHHHHHHHHHGGHHHHHHGGGHHHHHHHGGGHHHHHHHHHGHHHHHHHHGHHHHHHEHGHHHFGFHGGFHFHHHHHHHHHHHHHGGHHHGHHGHHHFHHHHHHHHHHGHGEHEGHHHHHHHHFHHHFHHHHHHHHGHHHGGHHHGGGGGGGGGF
@M05620:46:000000000-D9D58:1:1101:13954:9130 1:N:0:105
GAATGAATGCAGAAATTGGCAAGATAATACTGCACCGATGGGAAATGATACTATCCTGAAACATGAGCAAATTGACCAGCCTCAGGATGTGAACTCATTTGCTGGAGGTCCCAGGGCTCTTTCAAGATAGTAAAAACAGTGACTTGTACAGCATAATGAAAAACCTAGGCATTGATTTTGAAGACATCAGACACATGCAGAATGAAAAATTTTTCAGAAATGATTTTTCTGGTGAGGTTGACTTCAGAGAA
+
CCCCCFFFFFFFGGGGGGGGGGGHHHHHHHHHHHHHGEGGGHGHHHHGHHHHHHHHHHHHHHHHHGHHHHHGHHHHHHHHGHHHGHGHHFHHHHHHHHHHHHHHHHHGGHHHHHGGGHHHHHHHHGHHHHHHHHHHGHHHHHHHHHHHHHHHHHHHHHHHHGHGGHHHHHHHHHGHHHHHGHHHHHHHHHHHHHGHHHHHHHHHGGHHHHGHHHHHHHHHHHGHHHHHHHHHHHGGGGHHHHGGGGGGGGG
@M05620:46:000000000-D9D58:1:1101:19630:9137 1:N:0:105
GAATGAATGCAGAAATTGGCAAGATAATACTGCACCGATGGGAAATGATACTATCCTGAAACATGAGCAAATTGACCAGCCTCAGGATGTGAACTCATTTGCTGGAGGTCACCAGGGCTCTTTCAAGATAGTAAAAACAGTGACTTGTACAGCATAATGAAAAACCTAGGCATTGATTTTGAAGACATCAGACACATGCAGAATGAAAAATTTTTCAGAAATGATTTTTCTGGTGAGGTTGACTTCAGAGA
+
DCDDDFFFFFFFGGGGGGGGGGGHHHHHHHHHHHHHFAFGGHHHHHHHHHHHHHHHHGHHHHHHHHHHHHHHHHGHHHHHGHHHHHHHHGHHHHHHHHHHHHHHHHHGGHHHHHHGGGHHHHHHHHHHHHHHHHHHHGHHHHHHHHHHHHHHHHHHHHHHHHHHGGHHHHHHHHHHHHHHHGHHHHEGHHHHHHHHHHHHHHHHHHHHHHHHHHHHHHHHHHHHHHHHHHHHHHHHFHHHHHGGGGGGFFC
@M05620:46:000000000-D9D58:1:1101:6248:9157 1:N:0:105
GAATGAATGCAGAAATTGGCAAGATAATACTGCACCGATGGGAAATGATACTATCCTGAAACATGAGCAAATTGACCAGCCTCAGGATGTGAACTCATTTGCTGGAGGTCACCAGGGCTCTTTCAAGATAGTAAAAACAGTGACTTGTACAGCATAATGAAAAACCTAGGCATTGATTTTGAAGACATCAGACACATGCAGAATGAAAAATTTTTCAGAAATGATTTTTCTGGTGAGGTTGACTTCAGAGA
+
BBCBCFFFFFFFGGGGGGGGGGGHHHHHHHHHHHHHGFEGGHHHHHHHHHHHHHHHHHHHHHHHHFHHHHHHHHHHHHHHGHHHHHGGGFGGHHHHHHHHHHHHHFHGGHHHHHHGGGHHHHHHHHGHHHHHHHHHHGHHHHHHHHHHHHHHHHHHHHHGHHHAFGHHHGHHHGHGHHHHHGGHHHHHHHHFHHHFHGHHHHHHHHHHFHFHHHHHHGHHHHHBGHHHHHHHGGHHHEHHHFFGGGGFFGF
@M05620:46:000000000-D9D58:1:1101:6816:9167 1:N:0:105
GAATGAATGCAGAAATTGGCAAGATAATACTGCACCGATGGGAAATGATACTATCCTGAAACATGAGCAAATTGACCAGCCTCAGGATGTGAACTCATTTGCTGGAGGTCACCAGGGCTCTTTCAAGATAGTAAAAACAGTGACTTGTACAGCATAATGAAAAACCTAGGCATTGATTTTGAAGACATCAGACACATGCAGAATGAAAAATTTTTCAGAAATGATTTTTCTGGTGAGGTTGACTTCAGAGA
+
BBBBBFFFFFFFGGGFGGGGGGGHHHHHHHHHHGHHEAEFGGBFEHHGHHHHHHHHHHHHHHGHHFHHFHHHHHGHHHGHGHHHHHFEFBFEFHHHHHHHHHHHGHHGEHGHHGHGGGHHHHHGHHHGHHHHHHHFHGHGFHGHHHHHHHGHHHHHHHHHHHHGGGHHHHHHHHHHHHHGHGHHHHHHGGHHHHHHHHHHHGHHGFHHBGHGHGGHHHGFHHHFHHHHHHGHHHGHHHFFHGGFGGGGGGF
@M05620:46:000000000-D9D58:1:1101:19067:9167 1:N:0:105
GAATGAATGCAGAAATTGGCAAGATAATACTGCACCGATGGGAAATGATACTATCCTGAAACATGAGCAAATTGACCAGCCTCAGGATGTGAACTCATTTGCTGGAGGTCCCAGGGCTCTTTCAAGATAGTAAAAACAGTGACTTGTACAGCATAATGAAAAACCTAGGCATTGATTTTGAAGACATCAGACACATGCAGAATGAAAAATTTTTCAGAAATGATTTTTCTGGTGAGGTTGACTTCAGAGAA
+
AAAAAFFFFFFFGFGGGGFGBFGHHHHHHHHHHHHHEEEGGHHFHHHFHGHHHHHHHHHHHHHHHHGHGHHHHHHHHGHHGGGHHHHHGHHHHHHHHHHHHHHHBCGCGHHHGHGGGGHGHHHHHGGHHHFHHHHGGHGHHHHGHHHHHGHGHHHHHHHGHHHGGHHHGHHHHGHHGHHFFHBHHHHHHFEGHFHHHHHGHHHGHB0DCHH0DGHHGHHEGHHHHHBHGHHGHHBGHHHHFFEGBFFGBFB
@M05620:46:000000000-D9D58:1:1101:19050:9174 1:N:0:105
GAATGAATGCAGAAATTGGCAAGATAATACTGCACCGATGGGAAATGATACTATCCTGAAACATGAGCAAATTGACCAGCCTCAGGATGTGAACTCATTTGCTGGAGGTCCCAGGGCTCTTTCAAGATAGTAAAAACAGTGACTTGTACAGCATAATGAAAAACCTAGGCATTGATTTTGAAGACATCAGACACATGCAGAATGAAAAATTTTTCAGAAATGATTTTTCTGGTGAGGTTGACTTCAGAGAA
+
CCCCCFFFFFFFGGGGGGGGGGGHHHHHHHHHHHHHGEGGGHHHHHHHHHHHHHHHHGHHHHHHHHHHHHHHHHHHHHHHGHHHHHHHHHHHHHHHHHHHHHHHHHHGGHHHHHGGGHHHHHHHHHHHHHHHHHHHGHHHHGHHHHHGHHHHHHHHHHHHHHHGGHHHHHHHHHHHHHHHGHGHHHHHHHHHHHHHHHHHHHHHHHHHHHHHHHHHHGHHHHGHHHHHHHHHHHHHGHHGHHGGGGGGGGG
@M05620:46:000000000-D9D58:1:1101:6802:9179 1:N:0:105
GAATGAATGCAGAAATTGGCAAGATAATACTGCACCGATGGGAAATGATACTATCCTGAAACATGAGCAAATTGACCAGCCTCAGGATGTGAACTCATTTGCTGGAGGTCACCAGGGCTCTTTCAAGATAGTAAAAACAGTGACTTGTACAGCATAATGAAAAACCTAGGCATTGATTTTGAAGACATCAGACACATGCAGAATGAAAAATTTTTCAGAAATGATTTTTCTGGTGAGGTTGACTTCAGAGA
+
BCCCCFFFFFFFGGGGGGGGGGGHHHHHHHHHHHHHFEGGGHCFEHHHHHHHHHHGHGGHHHHHHFHHHFHHGHGGHHHHGHHHHHEFFBGFFHHHHHHHHHHHHHHGGHHGHHHGGGHHHHHHHHHFHHHHHHHHHGHHHHHHGHFGHHHHHHHHHHHHHHHHGGHHHHHHHHHHHHHGHGHHHHHHHHHHHHHHHHHHHHHHHHHHHHHHHHHHHHHHHHHHHHHHHHHGHHHHHHHHHHGGGGGFGGB
@M05620:46:000000000-D9D58:1:1101:19065:9188 1:N:0:105
GAATGAATGCAGAAATTGGCAAGATAATACTGCACCGATGGGAAATGATACTATCCTGAAACATGAGCAAATTGACCAGCCTCAGGATGTGAACTCATTTGCTGGAGGTCCCAGGGCTCTTTCAAGATAGTAAAAACAGTGACTTGTACAGCATAATGAAAAACCTAGGCATTGATTTTGAAGACATCAGACACATGCAGAATGAAAAATTTTTCAGAAATGATTTTTCTGGTGAGGTTGACTTCAGAGAA
+
BBBB@FFBFFFFFGGFGGGGGBFHHCHFHHHHHFHHEEEFGHFFHGHHHHHHHHFHHFHHFHHHFFGHHGFDHHHHHGGHGHHFHHCGGFGBHHHHDGHHHGGGHCGGGHHGGHGGGHHHHHHGGHFFFGGHBGFBFHHHHFHHEHHFHGFHHHHHGFHHGGHGFHGHEFHFGHHGHHHHGHHGGHHHGEFHFGFHHHHFHBDFFDF0.GCHFGHHH00/DHHHHHGHHFGHHHFAGGHGGHGGGFFFFBF
@M05620:46:000000000-D9D58:1:1101:8555:9223 1:N:0:105
GAATGAATGCAGAAATTGGCAAGATAATACTGCACCGATGGGAAATGATACTATCCTGAAACATGAGCAAATTGACCAGCCTCAGGATGTGAACTCATTTGCTGGAGGTCACCAGGGCTCTTTCAAGATAGTAAAAACAGTGACTTGTACAGCATAATGAAAAACCTAGGCATTGATTTTGAAGACATCAGACACATGCAGAATGAAAAATTTTTCAGAAATGATTTTTCTGGTGAGGTTGACTTCAGAGA
+
AAA3A@DDFFFFGCFBFGGGGGGHHFHHHHHHHHGGFGGGGHFHHGHHHHHHHHHHGGEEFFFHGFGFHFHHHGFHHHHGGGHGGHGFFBGHFHHHFHHHGF@FGEHGGHHGHHHGGGHHHHHHHHHHGGHFGHHHHGHHHHHHHHHHHHFHHHHHHHHHGGHHGGHHHHHFGHHHGHHDGGBFFHGHHHHHHHHHGHGHGHHHGFDGGFGHDGFHHHHGFHFGHHFCGHHHGHHHEHHFHGFGGGGGFG/
@M05620:46:000000000-D9D58:1:1101:8536:9227 1:N:0:105
GAATGAATGCAGAAATTGGCAAGATAATACTGCACCGATGGGAAATGATACTATCCTGAAACATGAGCAAATTGACCAGCCTCAGGATGTGAACTCATTTGCTGGAGGTCACCAGGGCTCTTTCAAGATAGTAAAAACAGTGACTTGTACAGCATAATGAAAAACCTAGGCATTGATTTTGAAGACATCAGACACATGCAGAATGAAAAATTTTTCAGAAATGATTTTTCTGGTGAGGTTGACTTCAGAGA
+
CCCCCFFFFFFFGGGGGGGGGGGHHHHHHHHHHHHHGGGGGHHHHHHHHHHHHHHHHHHHHHHHHHHHHHHHHHHHHHHHGHHHHHHHHGGFHHHHHHHHHHHHHHHGGHHHHHHGGGHHHHHHHHHHHGHHHHHHHGHHHHHHHHHHHHHHHHHHHHHHHHHGGGHHHHHHHHHHHHHHHGHHHHHHHHHHHHHHHHHHHHHHHHHHHHHHHHHHHHHHHHHGHHHHHHHHHHHHHHHHHHGGGGGGGGF
@M05620:46:000000000-D9D58:1:1101:27170:9232 1:N:0:105
GAATGAATGCAGAAATTGGCAAGATAATACTGCACCGATGGGAAATGATACTATCCTGAAACATGAGCAAATTGACCAGCCTCAGGATGTGAACTCATTTGCTGGAGGTCACCAGGGCTCTTTCAAGATAGTAAAAACAGTGACTTGTACAGCATAATGAAAAACCTAGGCATTGATTTTGAAGACATCAGACACATGCAGAATGAAAAATTTTTCAGAAATGATTTTTCTGGTGAGGTTGACTTCAGAGA
+
BBBBBFFFFFFFGGGGGGGGGGGHHHHHHHHHHHHHGGGGGHHHHHHGHHHHFHHHHHHHHHHHHHHHHHHHHHHHHHHHGHHHHHHHHHHHHHHHFGHHHHHHF1?1??@@3FHFEDFEG?GHHFHBGHHHHDHFGEGFDGHHFGDFDGDGHFDGFHHGGFD<C<CCGGFHBDGHFFDGDED<FGHHFHHHGHHFHHFGGGHHEGFHFHGHHBGHHFDGBGFHEF0GGHHHCGFFHGGCHHGFGGGGFGF
@M05620:46:000000000-D9D58:1:1101:13100:9236 1:N:0:105
GAATGAATGCAGAAATTGGCAAGATAATACTGCACCGATGGGAAATGATACTATCCTGAAACATGAGCAAATTGACCAGCCTCAGGATGTGAACTCATTTGCTGGAGGTCACTCAAACACATGCAGAATGAAAAATTTTTCATTCTGCATGTGTTTGATGTCTTCAAAATCAATGCCTAGGTTTTTCATTATGCCCAGGGCTCTTTCAAGATAGTAAAAACAGTGGCTTGTACAGGATAATGAAAAACCTA
+
AAABBFFFFFFFGGGGGGGGGGGHHHHHHHHGHGHHEEGGGHHHHHHFHHHHFHFHHHGHHHHHHHGHGGHHHHHHHHFFFHHGFFFGGFFGFFHHGHHHHHGGGGFFFGHHHHHHHHHHHHHGGHHGHHHHHHHHHHHHHHHHHHHGGHHHHHHHHFGHHHHHHHHHHHHGHHHHHHHHH?FDFGHHHHGHHHHHGHGDGHHHHHHBDGHHHHGHGHEBEHG=DFEFHC.;0CFC.00<00:;FFG..//
@M05620:46:000000000-D9D58:1:1101:25767:9256 1:N:0:105
GAATGAATGCAGAAATTGGCAAGATAATACTGCACCGATGGGAAATGATACTATCCTGAAACATGAGCAAATTGACCAGCCTCAGGATGTGAACTCATTTGCTGGAGGTCACTCAAACACATGCAGAATGAAAAATTTTTCAGAAATGATTTTTCTGGTGAGGTTGACTTCAGAGAAGATCGGAAGAGCACACGTCTGAACTCCAGTCACCGGCTATGATCTCGTATGCCGTCTTCTGCTTGAAAAAAAAA
+
AAABBBFFFFFFFGFFFFFGGGGFHGFHHHHHHCHHGCEEGHHHHGHGGGHGGGHHHHEHHHFHFGFHHF3DGHFHHFFHGHGHHHHFHHG5FGGHHHHHHHDGFAGGEFGHGGHEHFHHHGHHHFHFHHEHF3FGHHHHHHHEGFFHFHHHHHHHFH?FDFCFGHHHHHGHHHGCFGGHHHFFGGHHHHHHHGHHHGGHHHHHHHHHHHFFGGGGHHFH0GCGCDHGGGGEGGEGGFGGGGF0C9.-@;=
@M05620:46:000000000-D9D58:1:1101:25776:9272 1:N:0:105
GAATGAATGCAGAAATTGGCAAGATAATACTGCACCGATGGGAAATGATACTATCCTGAAACATGAGCAAATTGACCAGCCTCAGGATGTGAACTCATTTGCTGGAGGTCACTCAAACACATGCAGAATGAAAAATTTTTCAGAAATGATTTTTCTGGTGAGGTTGACTTCAGAGAAGATCGGAAGAGCACACGTCTGAACTCCAGTCACCGGCTATGATCTCGTATGCCGTCTTCTGCTTGCAAAAAAAC
+
AAAAADFDDFFFGGFGGB1AFGF1AFHFDFGGFHFC00E00FB1EFGDFBBFG2FEGBGHBGFGGFEGDGFG1EAF1AB/ABFHGHHFBF1GF@FFGHFHHF@F10FAEGH1FGFHHEHEGCEHB1FBGB11FDHGHHHHH2E>FGGHGHHFHHHDG1BBBFG0GCGFHHDGF>C@FCGFFAEGCEFHCG0C<C0.GFG<CHGG/<D<D0DE@CC?G0CGB0CCE.//0;99-;99B0BFFF.;B0/.---
@M05620:46:000000000-D9D58:1:1101:19878:9278 1:N:0:105
GAATGAATGCAGAAATTGGCAAGATAATACTGCACCGATGGGAAATGATACTATCCTGAAACATGAGCAAATTGACCAGCCTCAGGATGTGAACTCATTTGCTGGAGGTCCCAGGGCTCTTTCAAGATAGTAAAAACAGTGACTTGTACAGCATAATGAAAAACCTAGGCATTGATTTTGAAGACATCAGACACATGCAGAATGAAAAATTTTTCAGAAATGATTTTTCTGGTGAGGTTGACTTCAGAGAA
+
BABBBFFFFFFFGGGGGGGGGGGHHFHHHHGHHHHHFAFGGHHHHHHHHHHHHHGHGDFGFHHHHHHHGHGFHFFEFHHHGHHHGGFGHGHHHHHHHHHHHGHHHHHGGHHHHHGGGHHHHHHHHHHHHHHHHHHHGHHHHHHHHHHHHHHHHHHHHHHHHHHGGHHHHHHHHHHHHHHHGHHGHHHHHHHHHHHHHHHHHHHHHHHHHHHHHHHHHHHFHHHHHHHGHHHHHHHHHHHHHHGGGGGGGGF
@M05620:46:000000000-D9D58:1:1101:24193:9290 1:N:0:105
GAATGAATGCAGAAATTGGCAAGATAATACTGCACCGATGGGAAATGATACTATCCTGAAACATGAGCAAATTGACCAGCCTCAGGATGTGAACTCATTTGCTGGAGGTCACTCAAACACATGCAGAATGAAAAATTTTTCAGAAATGATTTCTCTGGTGAGGTTGACTTCAGAGAAGATCGGAAGAGCACACGTCTGAACTCCAGTCACCGGCTATGATCTCGTATGCCGTCTTCTGCTTGAAAAAAAAA
+
BBCCBFFFFFFFGGGGGGGGGGGHHHHHHHHHHHHHGGGGGHHHHHHHHHHHHHHHHHHHHHHHHHHHHHHHHHHHHHHHGHHHHGFHHHHHHHHHHHHHHHHHHHHGGHHHFFHHHHHHCHHHHGGHHHHHHHHHHFFHHHGHFFHHHHGG3?GHFFGFGGHFGGBGHHHHHHHHCGEHHHFGGFHGHHHHHGFHHGFHFHFFGGHHHHBDCCGGHHHHCGHHGAHG0CB9@FEEGFBFGGF0;0FAF-9
@M05620:46:000000000-D9D58:1:1101:23910:9293 1:N:0:105
GAATGAATGCAGAAATTGGCAAGATAATACTGCACCGATGGGAAATGATACTATCCTGAAACATGAGCAAATTGACCAGCCTCAGGATGTGAACTCATTTGCTGGAGGTCACCAGGGCTCTTTCAAGATAGTAAAAACAGTGACTTGTACAGCATAATGAAAAACCTAGGCATTGATTTTGAAGACATCAGACACATGCAGAATGAAAAATTTTTCAGAAATGATTTTTCTGGTGAGGTTGACTTCGAGAA
+
CCCCCFFFFFFFGGGGGGGGGGGHHHHHHHHHHHHHGGGGGHGHHHHHHHHHHHHHHHHHHHHHHHHHHHHHHHHHHHHHGHHHHHHHHGHGHHHHHHHHHHHHHHHGGHHHHHHGGGHHHHHHHHHHHHHHHHHHHGHHHGHHHHHHHHHHHHHHHHHHHHHHGGHHHHHHHHHHHHHHHGGHHHHHHHHHHHHHHHHHHHHHHHHHHHGHHHHHHHGHHHHHHHHHHHHHHHHGHHHHHHGGGGGGGGD
@M05620:46:000000000-D9D58:1:1101:26663:9300 1:N:0:105
GAATGAATGCAGAAATTGGCAAGATAATACTGCACCGATGGGAAATGATACTATCCTGAAACATGAGCAAATTGACCAGCCTCAGGATGTGAACTCATTTGCTGGAGGTCACCAGGGCTCTTTCAAGATAGTAAAAACAGTGACTTGTACAGCATAATGAAAAACCTAGGCATTGATTTTGAAGACATCAGACACATGCAGAATGAAAAATTTTTCAGAAATGATTTTTCTGGTGAGGTTGACTTCAGAGA
+
ABAAAFFFFFFFGGGGGGGGGGGHHHHHHHHHHGHHGGGGGH2GHHHHHHHHHHHHHHGHHHHHHHHHHHHHHHHHHHHHGGHHHGHHHHHHHHGHHHHHHHHHHHHGGHHHHHHGGGHHHHHHHHHGHHHHHHHHHGHHHHHHHHHHHHHHHHHHHHHHHHHHGGHHHHHHHHHHHHHHHGHHHHHHHHHHHHHHHHHHHHHHHHHHHHHHHHHHGHBHHHHHGHHHGHHHHHHGHHGGHHGGGGGGGGC
@M05620:46:000000000-D9D58:1:1101:14525:9302 1:N:0:105
GAATGAATGCAGAAATTGGCAAGATAATACTGCACCGATGGGAAATGATACTATCCTGAAACATGAGCAAATTGACCAGCCTCAGGATGTGAACTCATTTGCTGGAGGTCCCAGGGCTCTTTCAAGATAGTAAAAACAGTGACTTGTACAGCATAATGAAAAACCTAGGCATTGATTTTGAAGACATCAGACACATGCAGAATGAAAAATTTTTCAGAAATGATTTTTCTGGTGAGGTTGACTTCAGAGAA
+
BACCCFFFFFFFGGGGGGGGGGGHHHHHHHHHHHHHGEGGGHHHHHHHHHHHHHHHHHHHHHHHGHHHHHHHHHHHHHHHGHHHHHGHHHHGHHHHHHHHHHHHHHHGGHHHHHGGGHHHHHHHHHHHHHHHHHHHGHHHHHHHHHHHHHHHHHHHHHHHHHHGGHHHHHHHHHHHHHHHGHHHHHHHHHGHHHHHHHHHHHHHHHHHHHHHHHHHHHHHGHHHHHGHHHHHHHHGGHHHHHGGGGGFFFB
@M05620:46:000000000-D9D58:1:1101:6997:9317 1:N:0:105
GAATGAATGCAGAAATTGGCAAGATAATACTGCACCGATGGGAAATGATACTATCCTGAAACATGAGCAAATTGACCAGCCTCAGGATGTGAACTCATTTGCTGGAGGTCCCAGGGCTCTTTCAAGATAGTAAAAACAGTGACTTGTACAGCATAATGAAAAACCTAGGCATTGATTTTGAAGACATCAGACACATGCAGAATGAAAAATTTTTCAGAAATGATTTTTCTGGTGAGGTTGACTTCAGAGAA
+
BBCCCFFFFFFFGGGGGGGGGGGHHHHHHHHHHHHHGEGGGHGHHHHHHHHHHHHHHHHHHHHHHGHHHHHHHHHHHHHHGHHHGHGGGFGGHHHHHHHHHHHHHHHGGHHHHHGGGHHHHHHHHHHHHHHHHHHHGHHHHHGHHHHHGHHHHHHHHHHHHHHGGHHHHHHHHHHHHHHHGHHHHHHHHHHHHHHHHHHHHHHGFGHHFHHHHHHHHHHHHHHHHHHHHHHHHHHHHHHHHGGGGGGGFGG
@M05620:46:000000000-D9D58:1:1101:3931:9320 1:N:0:105
GAATGAATGCAGAAATTGGCAAGATAATACTGCACCGATGGGAAATGATACTATCCTGAAACATGAGCAAATTGACCAGCCTCAGGATGTGAACTCATTTGCTGGAGGTCCCAGGGCTCTTTCAAGATAGTAAAAACAGTGACTTGTACAGCATAATGAAAAACCTAGGCATTGATTTTGAAGACATCAGACACATGCAGAATGAAAAATTTTTCAGAAATGATTTTTCTGGTGAGGTTGACTTCAGAGAA
+
CCCCCFFFFFFFGGGGGGGGGGGHHHHHHHHHHHHHFEGGGHGGHHHFHHHHHHHHHHHHHHGHHGHHGGHGHHHHHHHHGHHHGHGGGGHGHHHHHHHHHHHHHHHGGHHHHHGGGHHHHHHHHHFHHHHHHHHHGHHHHHHHHHHGHHHHHHHHHHHHHHHGGHHHHHHHHHHHHHHHGHHHHHHHHHHHHHHHHHHHHHHHGGHHHHHGHHHHHHHHHHHHHHHHHHHHHHHHHHHHHHGGGGGGGGG
@M05620:46:000000000-D9D58:1:1101:11725:9380 1:N:0:105
GAATGAATGCAGAAATTGGCAAGATAATACTGCACCGATGGGAAATGATACTATCCTGAAACATGAGCAAATTGACCAGCCTCAGGATGTGAACTCATTTGCTGGAGGTCACCAGGGCTCTTTCAAGATAGTAAAAACAGTGACTTGTACAGCATAATGAAAAACCTAGGCATTGATTTTGAAGACATCAGACACATGCAGAATGGAAAATTTTTCAGAAATGATTTTTCTGGTGAGGGTGACTTCAGAGA
+
AA?AAFFFFFFFGGGGGGGGGGGHHHHHHHHHGFHFEEFGGHFHHGHEHHHHHHHHHHHGFHHHHFGFGGHHHHFGHGHHGHHFGHEGGGHHHHHGFHHHHGHHFCGGGHHHF3B?A/GGHGH444B3FGFFHEFGH?G2BGBD?F2F3F33F23DFDGFHHHG?D222F2<@G11?FGH1?<1?00<<11<1><01111<1F1=/<GDF0GHHH/0=00<0000;FHB/;000;0;G.=.900;00;0F/
@M05620:46:000000000-D9D58:1:1101:15423:9395 1:N:0:105
GAATGAATGCAGAAATTGGCAAGATAATACTGCACCGATGGGAAATGATACTATCCTGAAACATGAGCAAATTGACCAGCCTCAGGATGTGAACTCATTTGCTGGAGGTCCCAGGGCTCTTTCAAGATAGTAAAAACAGTGACTTGTACAGCATAATGAAAAACCTAGGCATTGATTTTGAAGACATCAGACACATGCAGAATGAAAAATTTTTCAGAAATGATTTTTCTGGTGAGGTTGACTTCAGAGAA
+
BABBBFFFFFFFFGGGGGGGGGGHHHHHHHHHHGHHGGGGGHHHHHHHHFHHHHHHHGHHHHGGHBGHFGHGHHHHHHHHGHHHHHFGHHHHHHHHHGHHHHHHHGHGGHHHHHGGGHHHHHHHHHGHFGHHHHHHGHHHHGHHHHHHHHHHHHHHHHGHHHHGGHHHHHHHHHHHHHHHGGHHHHHHGHHHHHGHHHHGFGHHGHHFHGHHHHHHHFHHHHFHHHHHHHGEGHHC;GHFHHGGGGGFGFF
@M05620:46:000000000-D9D58:1:1101:23134:9397 1:N:0:105
GAATGAATGCAGAAATTGGCAAGATAATACTGCACCGATGGGAAATGATACTATCCTGAAACATGAGCAAATTGACCAGCCTCAGGATGTGAACTCATTTGCTGGAGGTCACCAGGGCTCTTTCAAGATAGTAAAAACAGTGACTTGTACAGCATAATGAAAAACCTAGGCATTGATTTTGAAGACATCAGACACATGCAGAATGAAAAATTTTTCAGAAATGATTTTTCTGGTGAGGTTGACTTCAGAGA
+
3>AAAFBFFFB5BGFGFGGGCGGGHHCHFHGHHCHHC?EGGHFHFHFFHHHHBGHHHHGHHHGHFDFGFGHHHFFHHHEGFHHHHFGHHHHBBGGHEGHHHHHHH1F1EFHHHHEEEEGEHHGHHGGGHHFGHBHDGGFGHBGHHHFHHHHGHHHFBGHFDGHGGGHFGHHEHHHDHHHHHGHHHHGHHHHFFFHEHHHHH1FHFBHDFAGHGHHHHGG0GGFHFHHHHHHHHHFBCGHHGFGGGGB0;0C
@M05620:46:000000000-D9D58:1:1101:23114:9408 1:N:0:105
GAATGAATGCAGAAATTGGCAAGATAATACTGCACCGATGGGAAATGATACTATCCTGAAACATGAGCAAATTGACCAGCCTCAGGATGTGAACTCATTTGCTGGAGGTCACCAGGGCTCTTTCAAGATAGTAAAAACAGTGACTTGTACAGCATAATGAAAAACCTAGGCATTGATTTTGAAGACATCAGACACATGCAGAATGAAAAATTTTTCAGAAATGATTTTTCTGGTGAGGTTGACTTCAGAGA
+
CCCCDFFFFFFFGGGGGGGGGGGHHHHHHHHHHHHHGGGGGHHHHHHHHHHHHHHHHHHHHHHHHHHHHHHHHHHHHHHHGHHHHHHHHHHHHHHHHHHHHHHHHHHGGGHHHHHGGGHHHHHHHHHHHHHHHHHHHGHHHHHHHHHHHHHHHHHHHHHHHHHHGGHHHHHHHHHHHHHHHGHHHHHHHHHHHHHHHHGHHHHHHHHGHEHHHHHHHHGHHHHHHHHHHHHHHHHFHHHHHHGGGHGHGGC
@M05620:46:000000000-D9D58:1:1101:4267:9456 1:N:0:105
GAATGAATGCAGAAATTGGCAAGATAATACTGCACCGATGGGAAATGATACTATCCTGAAACATGAGCAAATTGACCAGCCTCAGGATGTGAACTCATTTGCTGGAGGTCACCAGGGCTCTTTCAAGATAGTAAAAACAGCGACTTGTACAGCATAATGAAAAACCTAGGCATTGATTTTGAAGACATCAGACACATGCAGAATGAAAAATTTTTCAGAAATGATTTTTCTGGTGAGGTTGACTTCAGAGA
+
ABBBBFFFFFFFGGGGGGGGGFFCHHBFFHHHHHHHGCGGGHHHHHHHHHHHGHHHHGGHHGGHHGHHHHGHHHGHHHHHGHHHHHHHHHHHGHHHHHHHHHHHGHHGGHHHHHHGGGHHHHHHHHHGHHHHHHGHHGGHFGGGGGHHHHHHHHHHGHHGHHHHGGHHHGHHHHHHHHHHHGHHHHHHHHFHHHHHHGHHFGHHHGHHHHHHHHHHHFFHHHHHHHHHHHHHGHGGGGGFGGGGGGGGGG9
@M05620:46:000000000-D9D58:1:1101:21935:9466 1:N:0:105
GAATGAATGCAGAAATTGGCAAGATAATACTGCACCGATGGGAAATGATACTATCCTGAAACATGAGCAAATTGACCAGCCTCAGGATGTGAACTCATTTGCTGGAGGTCCCAGGGCTCTTTCAAGATAGTAAAAACAGTGACTTGTACAGCATAATGAAAAACCTAGGCATTGATTTTGAAGACATCAGACACATGCAGAATGAAAAATTTTTCAGAAATGATTTTTCTGGTGAGGTTGACTTCAGAGAA
+
BBCCCFFFFFFFGGGGGGGGGGGHHHHHHHHHHHHHGAEGGHGHGHHHHHHHGHHHHHHHHHHHHFGHHHHHHHHHHHHHGHHHGHHHHGHHHHHHHHHHHHHHHGHGGHHHHHGGGHHHHHHGHHHHHGHHHGHHGHHHHHHHHHHHHHHHHHHHHHHHHHHGGHGHHHHHHHHHHHHHGHGHHHHHHHHHHHGHHHHHGHHGGGHHHHHHHHHHHGHHHHHHHHHHHHHHHHHHGHHHHHGGGGGGGFG
@M05620:46:000000000-D9D58:1:1101:27444:9513 1:N:0:105
GAATGAATGCAGAAATTGGCAAGATAATACTGCACCGATGGGAAATGATACTATCCTGAAACATGAGCAAATTGACCAGCCTCAGGATGTGAACTCATTTGCTGGAGGTCCCAGGGCTCTTTCAAGATAGTAAAAACAGTGACTTGTACAGCATAATGAAAAACCTAGGCATTGATTTTGAAGACATCAGACACATGCAGAATGAAAAATTTTTCAGAAATGATTTTTCTGGTGAGGTTGACTTCAGAGAA
+
BCCBCFFFFFFFGGGGGGGGGGGHHHFHFHHHHHHHGFGGGHHHHHHHHHHHHHHHHHHHHHHHHHHHHHHHHHHHHHHHGHHHHHHHHFGGHHHHGHHHHHHHHHHGGHHHGHGGGHHHHHHHHHHHHHHHHHHHGHHHHHHHHHHHHHHHHHHHHHHHHHHGGHHHHHHHHHHHHHHHGHHHHHHHHHGHHHHHHHHHGHHHHHHHHHHHHHHHHHHHHHHHGHHHHHHHGHHHHHHHHGGGGGGGGGF
@M05620:46:000000000-D9D58:1:1101:19231:9521 1:N:0:105
GAATGAATGCAGAAATTGGCAAGATAATACTGCACCGATGGGAAATGATACTATCCTGAAACATGAGCAAATTGACCAGCCTCAGGATGTGAACTCATTTGCTGGAGGTCCCAGGGCTCTTTCAAGATAGTAAAAACAGTGACTTGTACAGCATAATGAAAAACCTAGGCATTGATTTTGAAGACATCAGACACATGCAGAATGAAAAATTTTTCAGAAATGATTTTTCTGGTGAGGTTGACTTCAGAGAA
+
BBBBBFFFFFFFGGGGGGGGGGGHHHHHHHHHHHHHGEGGGHGHHHHHHHHHHHHHHHHHHHHHGGGHHHHHHHHHHHHHGHHHGHGHHHHGHHHHHHHHHHHHHHHGGHHHHHGGGGHHHHHHHHHHHHHHHHHHGHHHHHHHHHHHHHHHGHHHHHHHHHHGGHHHHHHHHHGHHHHHGHHHHHHHHHHHHHHHHHHHHHHHGHGHHHHHGHHHHGHHHHHHHHHHHHHHHHHHHHHHHHGGGGGGGBF
@M05620:46:000000000-D9D58:1:1101:24471:9573 1:N:0:105
GAATGAATGCAGAAATTGGCAAGATAATACTGCACCGATGGGAAATGATACTATCCTGAAACATGAGCAAATTGACCAGCCTCAGGATGTGAACTCATTTGCTGGAGGTCCCAGGGCTCTTTCAAGATAGTAAAAACAGTGACTTGTACAGCATAATGAAAAACCTAGGCATTGATTTTGAAGATATCAGACACATGCAGAATGAAAAATTTTTCAGAAATGATTTTTCTGGTGAGGTTGACTTCAAGAAG
+
BBABBFFFFFFFFGGGGGGGGGGHHHHHBHHHHHHHGEGGGGFHGHHEGHHHFFHHHGGFHHHHFGFHHHFGGFHHHHHHGHHGHHHHHFGEFHHHDHHHHHGHGHFFGGHHHHGGGHHHHHHHHGHHHHHHHHHGGHHHFHHHHHGHHFHHHFHGHHDFGHHGGHHHGHFHHHHHHHHHGHHHHHHHHHHHHHHHHHHHEHHHHHHHHHFGGHHHHGHHHGFHFHGHHHHGHHHHGFGHHHHGGF9FGGF
@M05620:46:000000000-D9D58:1:1101:14931:9588 1:N:0:105
GAATGAATGCAGAAATTGGCAAGATAATACTGCACCGATGGGAAATGATACTATCCTGAAACATGAGCAAATTGACCAGCCTCAGGATGTGAACTCATTTGCTGGAGGTCCCAGGGCTCTTTCAAGATAGTAAAAACAGTGACTTGTACAGCATAATGAAAAACCTAGGCATTGATTTTGAAGACATCAGACACATGCAGAATGAAAAATTTTTCAGAAATGATTTTTCTGGTGAGGTTGACTTCAGAGAA
+
AAABBFFFFFFFGGGGGGFGGGGHHHHHHHHHHGHHGEGEEHGFHHHGHHHHHHHHHFDGHHGHHGGGHFHHHHFGHHHHGHGHGFCFGFGGHHHHFFHHFHHHHHHGEGHHFHE?ECHHHHHHHHGHHEFHHHHHGHHGDGHFHHDGHFHHGHGFHHHFGFHGGHHFEHHG2GHHHFHFGGEGFCGHHGGHHHGHHGFGHGHFFG0DGHFHHHHHHFHHHGGHHHHHHGHFCFHC.CGHHHGFGGGGFBC
@M05620:46:000000000-D9D58:1:1101:3578:9596 1:N:0:105
GAATGAATGCAGAAATTGGCAAGATAATACTGCACCGATGGGAAATGATACTATCCTGAAACATGAGCAAATTGACCAGCCTCAGGATGTGAACTCATTTGCTGGAGGTCCCAGGGCTCTTTCAAGATAGTAAAACCAGTGACTTGTACAGCATAATGAAAAACCTAGGCATTGATTTTGAAGACATCAGACACATGCAGAATGAAAAATTTTTGAGAAATGTTTTTTCTGGTACGGTTGACTTCAGAGAA
+
BBBBAFFFFFFFGGGGGGGGGGGHHHHHHHHHHHHHGGGGGHGHFHHGHHHHGHHHHGGGHHHHHGGHHHHHHHHHHGGHGHHFHHHHGGHGHHHHHHHHHHBF3GGFEHBH3B?110/?FDGDB4F3?34BBDF3//?B33??4BGH3?B2C3FG3??G3F0?/F2<222@22?<GDF1<DBGHHF11D110<<1G1>1FGBG000<<./<<G-<<.;/:00;;GC-/0;0000../:-90;000009/9
@M05620:46:000000000-D9D58:1:1101:23467:9618 1:N:0:105
GAATGAATGCAGAAATTGGCAAGATAATACTGCACCGATGGGAAATGATACTATCCTGAAACATGAGCAAATTGACCAGCCTCAGGATGTGAACTCATTTGCTGGAGGTCCCAGGGCTCTTTCAAGATAGTAAAAACAGTGACTTGTACAGCATAATGAAAAACCTAGGCATTGATTTTGAAGACATCAGACACATGCAGAATGAAAAATTTTTCAGAAATGATTTTTCTGGTGAGGTTGACTTCAGAGAA
+
CCCCCFFFFFFFGGGGGGGGGGGHHHHHHHHHHHHHGGGGGHHHHHHGHHHHHHHHHHHHHHHHHHHHHHHHHHHHHHHHGHHHHHFHHHHGHHHHHHHHHHHHHHHGGHHHHHGGGHHHHHHHHHHHHHHHHHHHGHHHHHHHHHHHHHHHHHHHHHHHHHHGGHHHHHHHHHHHHHHHGHHHHHHHHHHHHHHHHHHHHHHHHHHGHHHHHHHHHHHHHHHHHHHHHHHHHHHHHHHHHHGGGGGGGGG
@M05620:46:000000000-D9D58:1:1101:18489:9625 1:N:0:105
GAATGAATGCAGAAATTGGCAAGATAATACTGCACCGATGGGAAATGATACTATCCTGAAACATGAGCAAATTGACCAGCCTCAGGATGTGAACTCATTTGCTGGAGGTCACCAGGGCTCTTTCAAGATAGTAAAAACAGTGACTTGTACAGCATAATGAAAAACCTAGGCATTGATTTTGAAGACATCAGACACATGCAGAATGAAAAATTTTTCAGAAATGATTTTTCTGGTGAGGTTGACTTCAGAGA
+
BBBBBFDFFFFFFGFGGFGGFGEGHHHGEHHHHHHHGEEGGE2FCGHGHHHHGHHHHHHHHHFEFDGGHFGHGDGFFHGHGHHFGHHHHBFDFHHHEHHHHHGHFHHGGHHHFFFGGGHHHHHHHHHFBFHFHHHFHGHC?GFHHHFHGHFGHHHGHHFBDDGHGGHHFHHHHHGHHHHHHGHHHHHHHHHHGGHHHHHHHGGHHHHGFHEHFHHHGHFHCDGHBGFGGGHGGFHCCCCGHGGGGGFGGGC
@M05620:46:000000000-D9D58:1:1101:4329:9643 1:N:0:105
GAATGAATGCAGAAATTGGCAAGATAATACTGCACCGATGGGAAATGATACTATCCTGAAACATGAGCAAATTGACCAGCCTCAGGATGTGAACTCATTTGCTGGAGGTCACGTCTTCAAAATCAATGCCTAGGTTTTTCATTATGCTGTACAAGTCACTGTTTTTACTATCTTGAAAGAGGCCTGGATGACCGCCAGCGAATGAGTTCACATCCTGAGGCTGTAGTAAAAACAGTGACTTGTACAGCATA
+
CCCCCFFFFFFFGGGGGGGGGGFFHHHHHHHHHHHHGFGGGHFFHHHGHHHHFHHHHHHHHHHHHHHHHHHHHHHHHHHHGHHHHHHHHHHHHHHHHHHHHHHHHHHGGHHHGHHHGHHHHHHHHHHHGHHHFF?GHGGHHHHHHFHHHHHHHHHHHHHHHHHHHGHHHHHHHHHHHHHGHHGGHGHHGHHHHGGGGGGGDFGHDGGHFFHHHHHHHFHGGHHHGGFFGGGGDFGGGGGGGGGGGFGGGGB
@M05620:46:000000000-D9D58:1:1101:27976:9657 1:N:0:105
GAATGAATGCAGAAATTGGCAAGATAATACTGCACCGATGGGAAATGATACTATCCTGAAACATGAGCAAATTGACCAGCCTCAGGATGTGAACTCATTTGCTGGAGGTCACCAGGGCTCTTTCAAGATAGTAAAAACAGTGACTTGTACAGCATAATGAAAAACCTAGGCATTGATTTTGAAGACATCAGACACATGCAGAATGAAAAATTTTTCAGAAATGATTTTTCTGGTGAGGTTGACTTCAGAGA
+
CBCCCFFFFFFFGGGGGGGGGGGHHHHHHHHHHHHHGGGGGHEGHHHHHHGHHHHHHHHHHHHHHHGHHHHHHHHHHHHHGHHHHGHHHGHHHHHHHHHHHHHHHHHGGHHHHGHGGGHHHHHHHHHHHHHHHHHHHGHHHHHHHHHHHHHHHHHHHHHHHHHHGGHHHHHHHHHHHHHHHGHHHHHHHHHHHHHHHHHHHHHGHHHHHHHHHHHHHHHHHHHHHHHHHHHHHHHHHHHHHHGGGGGGGGF
@M05620:46:000000000-D9D58:1:1101:4569:9700 1:N:0:105
GAATGAATGCAGAAATTGGCAAGATAATACTGCACCGATGGGAAATGATACTATCCTGAAACATGAGCAAATTGACCAGCCTCAGGATGTGAACTCATTTGCTGGAGGTCACGTCTTCAAAATCAATGCCTAGGTTTTTCATTATGCTGTACAAGTCACTGTTTTTACTATCTTGAAAGAGGCCTGGATGACCGCCAGCGAATGAGTTCACATCCTGAGGCTGTAGTAAAAACAGTGACTTGTACAGCATA
+
AAABBFFFFFFFGFGGGGGGGBFFHHHHGHHHHHGHGEGGGHGGHHHGHHHHHHHHHHHHGHHHHFFHHFFGHHHHHHHHGHHHHH3GHHHFHHHHHHHHHHHHHFFGGHHFFHGHGFFHHFDHHFFFFFFGFHFDHGFFGHHHHBBHBGGDGFHFEHHHHHHHHGEFHEHFHFFDCDFHHA/FHEH0GC11G@-<CCAC@--C0G:G0::CGH:::GHAEGG:0B;9F0CF.EFBFFFFFGCBF00;BF0
@M05620:46:000000000-D9D58:1:1101:5627:9782 1:N:0:105
GAATGAATGCAGAAATTGGCAAGATAATACTGCACCGATGGGAAATGATACTATCCTGAAACATGAGCAAATTGACCAGCCTCAGGATGTGAACTCATTTGCTGGAGGTCACTCAAACACATGCAGAATGAAAAATTTTTCAGAAATGATTTTTCTGGTGAGGTTGACTTCAGAGAAGATCGGAAGAGCACACGTCTGAACTCCAGTCACCGGCTATGATCTCGTATGCCGTCTTCTGCTTGAAAAAAAAA
+
BBBBBFFFFFFFGGGGGBGGGGGHHHHHHHHHHHHHEEFGGHCGGHHHHHHHHHHHHHHHHHHHHGHHHGHHHHHHHHGHGHHHHHFGGBGFFHHHGHHHHHHHHHHGGFFHHHHHHHHHHHHHHHGFHHGHHHHHHHHHHHHHHHHHGHHHHHHHHHFGGHHGHHHHHHHHHHHHHHHGHHGGGGGHHHHHHGGHHGHHHHHHEGHHHHHGGGCFHHGHFGHGCDGFFBDCDGFGGGGGGFFFGFFFFAB
@M05620:46:000000000-D9D58:1:1101:10143:9834 1:N:0:105
GAATGAATGCAGAAATTGGCAAGATAATACTGCACCGATGGGAAATGATACTATCCTGAAACATGAGCAAATTGACCAGCCTCAGGATGTGAACTCATTTGCTGGAGGTCACTCAAACACATGCAGAATGAAAAATTTTTCAGAAATGATTTTTCTGGTGAGGTTGACTTCAGAGAAGATCGGAAGAGCACACGTCTGAACTCCAGTCACCGGCTATGATCTCGTATGCCGTCTTCTGCTTGAAAAAAAAA
+
CCBCBFFFFFFFGGGGGGGGGGGHHHHHHHHHHHHHGGGGGHHHHHHHHHHHHHHHHHHHHHHHHHHHHHHHHHHHHHHHGHHHHHHHHHHHHHHHHHHHHHHHHHHGGHHHHHHHHHHHHHHHHHHHHHHHHHHHHHHHHHHHHHHHHHHHHHHHHHHHHHHHHHHHHHHHHHHHHHHHHHGGGGGHHHHHHGHHHGHHHHHGHGHHHHHGGGGGHHGHFHHHFGHGGGGGGGGGGGGGGGFGGGGGFFD
@M05620:46:000000000-D9D58:1:1101:24958:9848 1:N:0:105
GAATGAATGCAGAAATTGGCAAGATAATACTGCACCGATGGGAAATGATACTATCCTGAAACATGAGCAAATTGACCAGCCTCAGGATGTGAACTCATTTGCTGGAGGTCACCAGGGCTCTTTCAAGATAGTAAAAACAGTGACTTGTACAGCATAATGAAAAACCTAGGCATTGATTTTGAAGACATCAGACACATGCAGAATGAAAAATTTTTCAGAAATGATTTTTCTGGTGAGGTTGACTTCAGAGA
+
BBBBBFFFFFFFGGGGGGGGGGGHHHHHHHHHHHHHGGGGGGHHHHHHHHHHHHHHHHHFHHHHHHHHHHHHHHHHHHHHGHHHHHHHHHHHHHHHHHHHHHHHHHHGGHHHHHGGGGHHHHHHHHHHHGHHHHHHHGHHHHHHHHHHHGHHHHHHHHHHHHHHGGHHHHGHHHHGHHHHGGHHHHHHHHHHHHHGHHHHHGHHHGHHHHGGHGHHHHHHHHHHHHFHHHHHHHHHHGHGHHGGGGGGGGC
@M05620:46:000000000-D9D58:1:1101:6892:9874 1:N:0:105
GAATGAATGCAGAAATTGGCAAGATAATACTGCACCGATGGGAAATGATACTATCCTGAAACATGAGCAAATTGACCAGCCTCAGGATGTGAACTCATTTGCTGGAGGTCACCAGGGCTCTTTCAAGATAGTAAAAACAGTGACTTGTACAGCATAATGAAAAACCTAGGCATTGATTTTGAAGACATCAGACACATGCAGAATGAAAAATTTTTCAGAAATGATTTTTCTGGTGAGGTTGACTTCAGAGA
+
A3AABFFFFFFFGFFGFDGGGGEGHGHFHHFHFFHHEA2EFGFGHHGFHHHHHFHHHGHHGH3GHHFGFHHHFFGGHHFHGGHGHHGCGGHFHHHHFGHFHHFHFHFGGHHHHFHGGGHHGFHHHHHFDFHGHGHHHGHHHHFHHFHFFGDFHHHFFHHHHGHHGGHHHHHHGFFGHGHHHGHHHHHGHHHFHHHHHFEGHHHHDF<DGFHHBHHFGHGFHHFFCGGBCGHFFFHBGFFFHHGFGFFFGGC
@M05620:46:000000000-D9D58:1:1101:21971:9903 1:N:0:105
GAATGAATGCAGAAATTGGCAAGATAATACTGCACCGATGGGAAATGATACTATCCTGAAACATGAGCAAATTGACCAGCCTCAGGATGTGAACTCATTTGCTGGAGGTCACGTCTTCAAAATCAATGCCTAGGTTTTTCATTATGCTGTACAAGTCACTGTTTTTACTATCTTGAAAGAGGCCTGGATGACCGCCAGCGAATGAGTTCACATCCTGAGGCTGTAGTAAAAACAGTGACTTGTACAGCATA
+
CCCBBFFFFFFFGGGGGGGGGGGHHHHHHHHHHHHHGFGGGHHHHHHGHHHHHHHHHHHHHHHHHHHHFHHHHHHHHHHHGHHHHHHFHGHHHGHHHHHHHHHHHHHGGHHHDHHHGHHHHHHHHHHHHHHHHHGGFFGFFHHHHHHHFHHGEFHHFHHHGGHGHEEHHHHEHHFGFFHFGHFGHGHHHHHHHCGGGGGGFCCC0:;GFFHHFHHGHCGGGFHHGGBFFFFGGGGFFGGGGGBFGGGGGGF
@M05620:46:000000000-D9D58:1:1101:4010:10008 1:N:0:105
GAATGAATGCAGAAATTGGCAAGATAATACTGCACCGATGGGAAATGATACTATCCTGAAACATGAGCAAATTGACCAGCCTCAGGATGTGAACTCATTTGCTGGAGGTCCCAGGGCTCTTTCAAGATAGTAAAAACAGTGACTTGTACAGCATAATGAAAAACCTAGGCATTGATTTTGAAGACATCAGACACATGCAGAATGAAAAATTTTTCAGAAATGATTTTTCTGGTGAGGTTGACTTCAGAGAA
+
A>AAAFFFFBFFFGGGDGGCFGFGGFBHHHFFFHFGEEEFGHBFGHFDGHGGEFHHFFGBGHHHHGHGHHFGHHFDGFGFFGFGBBFBGBG5DEGFHGHHG4GGHFHGGHHHFGGGGHHGHHHGHFGGGHGHHHHHGHHHHHHHHHFHFHHEHHHFFHHHFHGGEHHGHHHHGGGGHHHHGHHGFHHFFHFFHCGHHHHHHHHGGHFHGHHGGHHHHGFHHHEHHHHFHFHHGHFHHHHHE0;CCFFFFFB
@M05620:46:000000000-D9D58:1:1101:4027:10014 1:N:0:105
GAATGAATGCAGAAATTGGCAAGATAATACTGCACCGATGGGAAATGATACTATCCTGAAACATGAGCAAATTGACCAGCCTCAGGATGTGAACTCATTTGCTGGAGGTCCCAGGGCTCTTTCAAGATAGTAAAAACAGTGACTTGTACAGCATAATGAAAAACCTAGGCATTGATTTTGAAGACATCAGACACATGCAGAATGAAAAATTTTTCAGAAATGATTTTTCTGGTGAGGTTGACTTCAGAGAA
+
AAAAAFFFFFFFGCGGGDGGGCGHHHHHHHHHHHHHGEFGGHHHHHHHHHHHGHHHHHHHGHHHHFGHHHHHHHHHHHHHGHHHHHHHHGHHFHHHHHHHHHHFHHGGGHHHHHGGGHGHHHHHHHHHHHFHHHHHGHHHGFGHHHHHHHHGHHHHHHHFHHHGGHHHHHHHGHGHHHHHGHHHHHHHFHHHGHGHHHHFDGHGFHHFHHHHHHHHHGHHHHHHHHHHHHHHHHHHHHHHHHGGGGGFGFG
@M05620:46:000000000-D9D58:1:1101:24419:10174 1:N:0:105
GAATGAATGCAGAAATTGGCAAGATAATACTGCACCGATGGGAAATGATACTATCCTGAAACATGAGCAAATTGACCAGCCTCAGGATGTGAACTCATTTGCTGGAGGTCCCAGGGCTCTTTCAAGATAGTAAAAACAGTGACTTGTACAGCATAATGAAAAACCTAGGCATTGATTTTGAAGACATCAGACACATGCAGAATGAAAAATTTTTCAGAAATGATTTTTCTGGTGAGGTTGACTTCAGAGAA
+
ABBBBFFBFFFFFGGGGGFGGGEGGHFHFHGGHFHHCAFFGEAEGGHFHHHHFHHFHFHHHHFFGFGGFFFHDDHFGHFHGHHEGFFFFBFFBGGHHHHHHHBGFHFDEGFHFHGGGHHFHHHGHHFHHFBGGGHDFEHBFEDEGGFDGGHHHFHHHHHFFGHDGGHGGFHHHGHHHHHHFHHHHFHHHHGHHHHGHGHFFHHHFFFFGGBHFFHGHDGFGDFGFHCFHHHFCGGHFCCGHHGGFGGFGBF
@M05620:46:000000000-D9D58:1:1101:3671:10227 1:N:0:105
GAATGAATGCAGAAATTGGCAAGATAATACTGCACCGATGGGAAATGATACTATCCTGAAACATGAGCAAATTGACCAGCCTCAGGATGTGAACTCATTTGCTGGAGGTCCCAGGGCTCTTTCAAGATAGTAAAAACAGTGACTTGTACAGCATAATGAAAAACCTAGGCATTGATTTTGAAGACATCAGACACATGCAGAATGAAAAATTTTTCAGAAATGATTTTTCTGGTGAGGTTGACTTCAGAGAA
+
BAABBFFFFFFFGGGGGGGGGGGHHHHHHHHHHHHHGEEGGHHHHHHHHGHHHHHHHHHHHHHHHHHHHHHGHHHHHHHHGHHHGHGHHHHHEHHHGHHHHHHHHHHGGHHHHHGGGHHHHHHGHHHHHHHHHHHHGHHHHHHHHHHHHHHHHHHHHHHHHHHGGHHHHHHHGHHHHHHHGHHHHHHHHHHHHHHHHHHHHHHHHHHHGHHHHHHHHFHHHHHHHHHHHHHHHHHHHHHHHHGGGGGGGGG
@M05620:46:000000000-D9D58:1:1101:12965:10237 1:N:0:105
GAATGAATGCAGAAATTGGCAAGATAATACTGCACCGATGGGAAATGATACTATCCTGAAACATGAGCAAATTGACCAGCCTCAGGATGTGAACTCATTTGCTGGAGGTCCCAGGGCTCTTTCAAGATAGTAAAAACAGTGACTTGTACAGCATAATGAAAAACCTAGGCATTGATTTTGAAGACATCAGACACATGCAGAATGAAAAATTTTTCAGAAATGATTTTTCTGGTGAGGTTGACTTCAGAGAA
+
BBCCCFFFFFFFGGGGGGGGGGGFHHHHHHHHHHHHGEGGGHHHHHHHHHHHHHHHHHFHHHHHHHHHHHHHHHHHHHHHGHHHHHFHHHHHHHHHHHHHHHHHHHHGGHHHHHGGGHHHHHHHHHHHHHHHHHHHGGHHHHHHHHHHHHHHHHHHHHHHHHHGGHHHHHHHHHHHHHHHGHHHHHHHHHHHHHHHHHHHHHHHGHHHHHHHHHHHHHHHHHHHHHHHHHHHHHGGHHHGHHGGGGGGGFG
@M05620:46:000000000-D9D58:1:1101:12080:10250 1:N:0:105
GAATGAATGCAGAAATTGGCAAGATAATACTGCACCGATGGGAAATGATACTATCCTGAAACATGAGCAAATTGACCAGCCTCAGGATGTGAACTCATTTGCTGGAGGTCCCAGGGCTCTTTCAAGATAGTAAAAACAGTGACTTGTACAGCATAATGAAAAACCTAGGCATTGATTTTGAAGACATCAGACACATGCAGAATGAAAAATTTTTCAGAAATGATTTTTCTGGTGAGGTTGACTTCAGAGAA
+
A1AAABDDDF1@GB1FGGGBDGFFHHHBGHFG1FG0E0EEECGFHHH1GHFFHGHFHD1FG1B11B1AFBGGFF11FGFEFCH1FG@1@GB2G1F11BFGF@1B1B0E>B1BFCA?EG/GHHHH2BGBDGB2222BEACE1F1>FBHHHG21BGFHHHFFF1C/EGB<0GFFFHHFGFHGCDGHHHHFDFFHBFHHH1FF<<GGHB0DGFH0G0GF00=GHH0:GHBC/;00;/:;:CCG/CFFGFB09//
@M05620:46:000000000-D9D58:1:1101:8380:10352 1:N:0:105
GAATGAATGCAGAAATTGGCAAGATAATACTGCACCGATGGGAAATGATACTATCCTGAAACATGAGCAAATTGACCAGCCTCAGGATGTGAACTCATTTGCTGGAGGTCCCAGGGCTCTTTCAAGATAGTAAAAACAGTGACTTGTACAGCATAATGAAAAACCTAGGCATTGATTTTGAAGACATCAGACACATGCAGAATGAAAAATTTTTCAGAAATGATTTTTCTGGTGAGGTTGACTTCAGAGAA
+
CCCCCFFFFFFFGGGGGGGGGGGGHHHHGHHHHHHHEEFGGHHHHHHGHHHHHHHHHHGGHHHHHH3FHHGHHHHHHGHHGHHGGHFGGFGGHHHHHHHHHHHHHHHFFHHHHHGGGHHHHHHHHFHHHHHHHHHHGEHHHGHHHHHHGHBCBFGHHGHHHHHGCFHHHHGBFHFHHHHBFFBGFHHHHHHHHHHHGFFGHGHHHFHHHHHHHGEBHFHHHHFHFHHHGHHHHHE;;;:GBGFFGFFFGG/
@M05620:46:000000000-D9D58:1:1101:21950:10359 1:N:0:105
GAATGAATGCAGAAATTGGCAAGATAATACTGCACCGATGGGAAATGATACTATCCTGAAACATGAGCAAATTGACCAGCCTCAGGATGTGAACTCATTTGCTGGAGGTCCCAGGGCTCTTTCAAGATAGTAAAAACAGTGACTTGTACAGCATAATGAAAAACCTAGGCATTGATTTTGAAGACATCAGACACATGCAGAATGAAAAATTTTTCAGAAATGATTTTTCTGGTGAGGTTGACTTCAGAGAA
+
CBBCCFFFFFFFGGGGGGGGGGGHHHHHHHHHHHHHGEEGGHGHHHHHHHHHHHHHHHHHHHHHHHGHHHHHHHHHHHHHGHHHHHHFHFGHHHHHHHHHHHHHHHHGGHHHHHGGGHHHHHHHHHHHHHHHHHHHGHHGHHHHHHHHHHHHHHHHHHHHHHHGGHHHHHHGHHHHHHHHGHHHHHHHHHHHHHHHHHHHHHHHHHHHGHHHHHHHHHHHHHHHHHHHHHHHHHHHHHHHHHGGGGGGGGF
@M05620:46:000000000-D9D58:1:1101:26141:10388 1:N:0:105
GAATGAATGCAGAAATTGGCAAGATAATACTGCACCGATGGGAAATGATACTATCCTGAAACATGAGCAAATTGACCAGCCTCAGGATGTGAACTCATTTGCTGGAGGTCCCAGGGCTCTTTCAAGATAGTAAAAACAGTGACTTGTACAGCATAATGAAAAACCTAGGCATTGATTTTGAAGACATCAGACACATGCAGAATGAAAAATTTTTCAGAAATGATTTTTCTGGTGAGGTTGACTTCAGAGAA
+
>AAABFFFFFFFGGGGGGGGGGGHHFGHHHHHHHHHGGGGGHFGFHHHHHHHHHHHHFHHHHGGHGFHHHHHHHHHHGHHGHHHHGGFHFGHHHHHHHHHHHHHGHHGGHHHHHGGGHGHGHHHHHHHHHHHHHHHGGHFGFHHHHGHHHHHHHHHGHHHFHHGGHHHHHHHHHHHHHHHGGGHHHHHGHHHGHHHH1FGFGHHHHEHHHGHFHHHHHHGHFFFGHGHHHHHFGGHGFBCGHFGGFFGGGF
@M05620:46:000000000-D9D58:1:1101:22291:10410 1:N:0:105
GAATGAATGCAGAAATTGGCAAGATAATACTGCACCGATGGGAAATGATACTATCCTGAAACATGAGCAAATTGACCAGCCTCAGGATGTGAACTCATTTGCTGGAGGTCACCAGGGCTCTTTCAAGATAGTAAAAACAGTGACTTGTACAGCATAATGAAAAACCTAGGCATTGATTTTGAAGACATCAGACACATGCAGAATGAAAAATTTTTCAGAAATGATTTTTCTGGTGAGGTTGACTTCAGAGA
+
BBCCCFFFFFFFGGGGGGGGGGGHHHHHHHHHHHHHGEGGGHHHHHHGHHHHHHHHHHHGHHHHHHHHHHGHHHHHHHHHGHHHGGGGHGHHHHHHHHHHHHHHHHHGGHHHHHHGGGHHHHHHHHHHHHHHHHHHGGHHHHHHHGHFHHHHHHGHHGHHHHHHGGHHHHHHHHFHHHHHHGHHHHHHHHHHHHHHHHHHHHHGHHHHHHHHHHHHHHHHHHHHHHHHHHHHHHHHHHHHHHGGGGGGGGF
@M05620:46:000000000-D9D58:1:1101:11734:10476 1:N:0:105
GAATGAATGCAGAAATTGGCAAGATAATACTGCACCGATGGGAAATGATACTATCCTGAAACATGAGCAAATTGACCAGCCTCAGGATGTGAACTCATTTGCTGGAGGTCCCAGGGCTCTTTCAAGATAGTAAAAACAGTGACTTGTACAGCATAATGAAAAACCTAGGCATTGATTTTGAAGACATCAGACACATGCAGAATGAAAAATTTTTCAGAAATGATTTTTCTGGTGAGGTTGACTTCAGAGAA
+
BBABBFFFFFFFGFGGGGGGGFFEGHHHHHHHHHHHFAEEGHHHHHHHHHHHHHHHHHHHHGHHHHHHHHHHHHHHHHHHGHHHHHHGHHHHHHHHHHHHHHHHHGHGGHHGHHGGGHHHHHHHHHHHHGHHHFHHGFHHHHHHHHHHHHGHHHHHHHHHDGHGGHHHHHHHHHHHHHHHGHHGHHHHHHHHGHHHHHHHHHHHHFFHHGHHHHHHHHGCHHHHHHGHGHHHHHGC;GHHHHGGGGGEFFF
@M05620:46:000000000-D9D58:1:1101:8032:10511 1:N:0:105
GAATGAATGCAGAAATTGGCAAGATAATACTGCACCGATGGGAAATGATACTATCCTGAAACATGAGCAAATTGACCAGCCTCAGGATGTGAACTCATTTGCTGGAGGTCCCAGGGCTCTTTCAAGATAGTAAAAACAGTGACTTGTACAGCATAATGAAAAACCTAGGCATTGATTTTGAAGACATCAGACACATGCAGAATGAAAAATTTTTCAGAAATGATTTTTCTGGTGAGGTTGACTTCAGAGAA
+
CCCCCFFFFFFFGGGGGGGGGGGHHHHHHHHHHHHGGGGGGHHHHHHHHHHHHHHHHGHHHHHHHHHHHHHHHHHHHHHHGHHHHHGHHHHHHHHHHHHHHHHHHHHGGHHHHGGGGHHHHHFHHHHHHHHHHHHHGHGHHHHHHGHHHHHHHHHHHHHHHHHGGGHHHHHHHHHHHHHHGHHHHHHHGHHHHHHGHHHHHHHGDGHFGFHHHHFHFHHGHHGHHHHHHHHGHFFHHHHHFHGGGGGFGGG
@M05620:46:000000000-D9D58:1:1101:21804:10551 1:N:0:105
GAATGAATGCAGAAATTGGCAAGATAATACTGCACCGATGGGAAATGATACTATCCTGAAACATGAGCAAATTGACCAGCCTCAGGATGTGAACTCATTTGCTGGAGGTCACCAGGGCTCTTTCAAGATAGTAAAAACAGTGACTTGTACAGCATAATGAAAAACCTAGGCATTGATTTTGAAGACATCAGACACATGCAGAATGAAAAATTTTTCAGAAATGATTTTTCTGGTGAGGTTGACTTCAGAGA
+
BCCCBFFFFFFFGGGGGGGGGGGGHHHHHHHHHGHHGGGGGHHHHHHHHHHHHHHHHGHHHHHHHHHHHHHHHHHHHHHHGHHHHGFHHHHHHHGHHHHHHHHHHHHGFGHHHHHGGGHHHHHHHHHHHHHHHHHHHGHHHHHHHHHHHHHHHHHHHHHHHHHHGGHHHHHHHHHHHHHHHGHHHHHHHHHHHHHHHHHHHHHHGHHHGHHHHHHHHHHHHHHHHHHHHHHHHHHHHHHHHHGGGGGGGGF
@M05620:46:000000000-D9D58:1:1101:21787:10561 1:N:0:105
GAATGAATGCAGAAATTGGCAAGATAATACTGCACCGATGGGAAATGATACTATCCTGAAACATGAGCAAATTGACCAGCCTCAGGATGTGAACTCATTTGCTGGAGGTCACCAGGGCTCTTTCAAGATAGTAAAAACAGTGACTTGTACAGCATAATGAAAAACCTAGGCATTGATTTTGAAGACATCAGACACATGCAGAATGAAAAATTTTTCAGAAATGATTTTTCTGGTGAGGTTGACTTCAGAGA
+
CCCCCFFFFFFFGGGGGGGGGGGHHHHHHHHHHHHHGGGGGHHHHHHHHHHHHHHHHHHHHHHHHHHHHHHHHHHHHHHHGHHHHHHHHGGGHHHHHHHHHHHHHHHGGHHHHHHGGGHHHHHHHHHHHHHHHHHHHGHHHHHHHHHHHHHHHHHHHHHHHHHHGGHHHHHHHHHHHHHHHGHHHHHHHHHHHHHHHHHHHHHHHHHHHHHHHHHHGHHHHHHHHHHHHHHHHGHHHHHHHGGGGGGGGGF
@M05620:46:000000000-D9D58:1:1101:18133:10575 1:N:0:105
GAATGAATGCAGAAATTGGCAAGATAATACTGCACCGATGGGAAATGATACTATCCTGAAACATGAGCAAATTGACCAGCCTCAGGATGTGAACTCATTTGCTGGAGGTCCCAGGGCTCTTTCAAGATAGTAAAAACAGTGACTTGTACAGCATAATGAAAAACCTAGGCATTGATTTTGAAGACATCAGACACATGCAGAATGAAAAATTTTTCAGAAATGATTTTTCTGGTGAGGTTGACTTCAGAGAA
+
AABABFFFFFFFGGGGG5EGGGGHHCHHHHHHHBHHCAEEGEHGHGHHHHHHHHHHHHHHHGHHHFHHHHHHHHHHHHHHGHHGHHGHHHHHHHHHHHHHHHHHHGHGGHHEF3FAEGEGGHHHHHHFGFHGFGDGE/BFGFDHHDGGHEHGHHG3GFHGFHHGDFFF2C<GGGFGHGHFFHHFHFHHHBFFHHGHFFHDFFH1G<0GCHHEGHFF00=/=GHFHFGG/CCGGBCC.;GFG0FFGFFFGEF
@M05620:46:000000000-D9D58:1:1101:23100:10616 1:N:0:105
GAATGAATGCAGAAATTGGCAAGATAATACTGCACCGATGGGAAATGATACTATCCTGAAACATGAGCAAATTGACCAGCCTAAGGATGTGAACTCATTTGCTGGAGGTCACCAGGGCTCTTTCAAGATAGTAAAAACAGTGACTTGTACAGCATAATGAAAAACCTAGGCATTGATTTTGAAGACATCAGACACATGCAGAATGAAAAATTTTTCAGAAATGATTTTTCTGGTGAGGTTGACTTCAGAGA
+
BBCCCFFFFFFFFGGGGGGGGGGHGHHHHHHHHHHHGGGGGHHHHHHHHHHHHHHHHHHHHHHHHHHHHHGHHHHHHHGHGHFHGGHHHHHHHHHHHHHHHHHHHHHGGHHHHHHGGGGHHHHHHHHHHHHHHHHHHGHHHHHHHHHHHHHHHHHHHHHHHHHHGGHHHHHHHHHHHHHHHGHHHHHHHGHHHHHHHHGHHHHHHHHHHHHHHHHHHHHHHHHHHHHHHHHGHHHGHHHHHHGGGGGGGGF
@M05620:46:000000000-D9D58:1:1101:17172:10707 1:N:0:105
GAATGAATGCAGAAATTGGCAAGATAATACTGCACCGATGGGAAATGATACTATCCTGAAACATGAGCAAATTGACCAGCCTCAGGATGTGAACTCATTTGCTGGAGGTCCCAGGGCTCTTTCAAGATAGTAAAAACAGTGACTTGTACAGCATAATGAAAAACCTAGGCATTGATTTTGAAGACATCAGACACATGCAGAATGAAAAATTTTTCAGAAATGATTTTTCTGGTGAGGTTGACTTCAGAGAA
+
CCCCCFFFFFFFGGGGGGGGGGGHHHHHHHHHHHHHGGGGGHHHHHHHHHHHHHHHHHHHHHHHHHHHHHHHHHHHHHHHGHHHHHHHHGGGHHHHHHHHHHHHHHHGGHHHHHGGGHHHHHHHHHHHHHHHHHHHGHHHHHHHHHHHHHHHHGHHHHGHHHHGGHHHHHHHHHHHHHHHGHHHHHHHHHHHHHHHHHHHHHHHHHGHHHHHHHHHHHHHHHHHHHHHHHHHHHHHHHHHHHGGGGGGGGG
@M05620:46:000000000-D9D58:1:1101:25591:10714 1:N:0:105
GAATGAATGCAGAAATTGGCAAGATAATACTGCACCGATGGGAAATGATACTATCCTGAAACATGAGCAAATTGACCAGCCTCAGGATGTGAACTCATTTGCTGGAGGTCCCAGGGCTCTTTCAAGATAGTAAAAACAGTGACTTGTACAGCATAATGAAAAACCTAGGCATTGATTTTGAAGACATCAGACACATGCAGAATGAAAAATTTTTCAGAAATGATTTTTCTGGTGAGGTTGACTTCAGAGAA
+
BBBBBFFFFFFFGGGGGGGGGFFHHGGHHHHHHFHHGEEGGHHHHHHHHHHHHHHHHHHHHHHHHEHHHHHHHHHHHHHHGHHHHHHHHHHHHHHHHHHHHHHHHGHGGHHHHHGGGHHHHHHHHHHHHHHHHHHHGHHHHHHHHHHHHHHHHHHHHHHHHHHGGHGHHHHHHHHHHHHHGHHHHHHHHHHHHHHHHHHHHHHHHHHHHHHHHHHHGHHHHHHHGHHHHHHHHHHHHHHHHHGGGGGGGGG
@M05620:46:000000000-D9D58:1:1101:8016:10751 1:N:0:105
GAATGAATGCAGAAATTGGCAAGATAATACTGCACCGATGGGAAATGATACTATCCTGAAACATGAGCAAATTGACCAGCCTCAGGATGTGAACTCATTTGCTGGAGGTCCCAGGGCTCTTTCAAGATAGTAAAAACAGTGACTTGTACAGCATAATGAAAAACCTAGGCATTGATTTTGAAGACATCAGACACATGCAGAATGAAAAATTTTTCAGAAATGATTTTTCTGGTGAGGTTGACTTCAGAGAA
+
CCCCCFFFFFFFGGGGGGGGGGGGHHHHHHHHHHHHGEEGGHHHHHHHHHHHHHHHHHHHHHHHHGHHHGHHHHGHHHHHGHHHGFHGHHHHHHHHHHHHHHHHGHHGGHHHHHGGGHHHHGHHHHHHHHHHHHHHGHHHHHHHHHHHHGHGHHHHHHHHHHHGGHGHHHHHHHHHHHHHGHGHHHHHHGHGHGHHHHHHHHHHHHHHHHHHHHHHHHHHHGHHHHHHHHHHGFHHHHHHHHGGGGGGGGF
@M05620:46:000000000-D9D58:1:1101:24951:10765 1:N:0:105
GAATGAATGCAGAAATTGGCAAGATAATACTGCACCGATGGGAAATGATACTATCCTGAAACATGAGCAAATTGACCAGCCTCAGGATGTGAACTCATTTGCTGGAGGTCACCAGGGCTCTTTCAAGATAGTAAAAACAGTGACTTGTACAGCATAATGAAAAACCTAGGCATTGATTTTGAAGACATCAGACACATGCAGAATGAAAAATTTTTCAGAAATGATTTTTCTGGTGAGGTTGACTTCAGAGA
+
AA?A?FDDFFFFFGGGGCBGGGFHHHHHHHGHHGHHCEFEFDB3EGHGGHHHHHHCGFHFGHEDFDHHGBGHFGEFHGFGGHHEGCFGG3F5FHFHHHHF@GFFCHEAEHFHFHHGGGHHFHFFHFGGFHFBGD4?FEG2BFFGDGFFHHFFGCGHHHFDFGHFFGHGFFHHHEHHHHHHHGHHHHHHHEFHHGHHHHHHHHHHGFEFHFAGGHHGHHGDCGHGEHGHGHHHG=CCG.:GGHGGGGGGGGF
@M05620:46:000000000-D9D58:1:1101:26622:10777 1:N:0:105
GAATGAATGCAGAAATTGGCAAGATAATACTGCACCGATGGGAAATGATACTATCCTGAAACATGAGCAAATTGACCAGCCTCAGGATGTGAACTCATTTGCTGGAGGTCCCAGGGCTCTTTCAAGATAGTAAAAACAGTGACTTGTACAGCATAATGAAAAACCTAGGCATTGATTTTGAAGACATCAGACACATGCAGAATGAAAAATTTTTCAGAAATGATTTTTCTGGTGAGGTTGACTTCAGAGAA
+
CBCCCFFFFFFFGGFGGGGGGGGHHHHHHHHHHHHHGEGGFHHHHHHHHHHHHHHHHHHHHHHHHHHHHHHHHHHHHHHHGHHFHHHHHHHHHHHHGHHHHHFGFHHGGHHHHHGGGHHHHHHHHGHHHHHGGFGFGHHHHHHHHHHHHHHGHHHHHHHHHHHGGHHHGHHHHHHHHHHHGGHHHFHHFHFGHHGFHFDGFHHHHGGHHHHHHHHHHHHGHGHFHHGGHHHHHGHHGHHHHHGGGGGGGGF
@M05620:46:000000000-D9D58:1:1101:8609:10784 1:N:0:105
GAATGAATGCAGAAATTGGCAAGATAATACTGCACCGATGGGAAATGATACTATCCTGAAACATGAGCAAATTGACCAGCCTCAGGATGTGAACTCATTTGCTGGAGGTCCCAGGGCTCTTTCAAGATAGTAAAAACAGTGACTTGTACAGCATAATGAAAAACCTAGGCATTGATTTTGAAGACATCAGACACATGCAGAATGAAAAATTTTTCAGAAATGATTTTTCTGGTGAGGTTGACTTCAGAGAA
+
CDDDDFFFFFFFGGGGGGGGGGGHHHHHHHHHHHHHGGGGGHHHHHHHHHHHHHHHHHHHHHHHHHHHHHHHHHHHHHHHGHHHHHHHHGHHHHHHHHHHHHHHHHHGGHHHHHGGGHHHHHHHHHHHHHHHHHHHGHHHHHHHHHHHHHHHHHHHHHHHHHHGGHHHHHHHHHHHHHHHGHHHHHHHHHHHHHHHHHHHHHHHHHHHHHHHHHHHHHHHHHHHHHHHHHHHHHHHHHHHHHHGGGGGGGG
@M05620:46:000000000-D9D58:1:1101:21460:10786 1:N:0:105
GAATGAATGCAGAAATTGGCAAGATAATACTGCACCGATGGTAAATGATACTATCCTGAAACATGAGCAAATTGACCAGCCTCAGGATGTGAACTCATTTGCTGGAGGTCCCAGGGCTCTTTCAAGATAGTAAAAACAGTGACTTGTACAGCATAATGAAAAACCTAGGCATTGATTTTGAAGACATCAGACACATGCAGAATGAAAAATTTTTCAGAAATGATTTTTCTGGTGAGGTTGACTTCAGAGAA
+
>A1>>11BFF1D1GGGGFEFFAFFAG1A3BGFC1GGEEGEA12AFFG12GFG22FGHGEF1A01AF1A1GAF11FGHBBA/BFGGHG1BGH@F1BG1GHHFB1B100/?B@0FFGGE0FGGFBG2>1F1F>BGDB1<FGGFBDGHBBG>G2BBFG<GFFGF10CCHHHGFFHHHEFHHHH/GFGHHGFBH<G0<FGHHFBGHFFHHBDGCGGHHHGFFFGDHHFFHFHBCF00CGCCC///CCHFGFG0F/
@M05620:46:000000000-D9D58:1:1101:10418:10811 1:N:0:105
GAATGAATGCAGAAATTGGCAAGATAATACTGCACCGATGGGAAATGATACTATCCTGAAACATGAGCAAATTGACCAGCCTCAGGATGTGAACTCATTTGCTGGAGGTCACCAGGGCTCTTTCAAGATAGTAAAAACAGTGACTTGTACAGCATAATGAAAAACCTAGGCATTGATTTTGAAGACATCAGACACATGCAGAATGAAAAATTTTTCAGAAATGATTTTTCTGGTGAGGTTGACTTCAGAGA
+
DCDDDFFFFFFFGGGGGGGGGGGHHGHHHHHHHHHHGGGGGHHHHHHHHHHHHHHHHGHGFHHHHHHHHHHHHHHHHHHHGHHHHHHHHBGHHHHHHHHHHHHGGHHGGHGHHHHGGGHHHHHHHHHHHHHHHHGHHGHHGGHHHHHHHHHHHHHHHHHHHHGHGGHHHGHHHHHHHHHHHGHHHHHHHHHHHHHHHHHHHGGHHHHGHHHHHHHHGHFHHGHHHHHHHHHHHHHHHHGHHHGGGHGGGGB
@M05620:46:000000000-D9D58:1:1101:26928:10814 1:N:0:105
GAATGAATGCAGAAATTGGCAAGATAATACTGCACCGATGGGAAATGATACTATCCTGAAACATGAGCAAATTGACCAGCCTCAGGATGTGAACTCATTTGCTGGAGGTCCCAGGGCTCTTTCAAGATAGTAAAAACAGTGACTTGTACAGCATAATGAAAAACCTAGGCATTGATTTTGAAGACATCAGACACATGCAGAATGAAAAATTTTTCAGAAATGATTTTTCTGGTGAGGTTGACTTCAGAGAA
+
CCDDDFFFFFFFGGGGGGGGGGGHHHHHHHHHHHHHGGGGGHHHHHHHHHHHHHHHHHHHHHHGHHHGHHHHHGHHHHHHGHHHGGGHHGHHHHHHHHHHHHHHHHHGGHHHHHGGGHHHHHHHHHHHHHHHHHHHGHHGHHHHHHHHHHHHHHHHHHHHHHHGGHHHHHHHHHHHHHHHGHHHHHHHHHHHHHHHHHHHHHHHHHHHHHHHHHHHHHHHHHHHHHHHHHHHHHHHHHHHHHGGGGGGGGG
@M05620:46:000000000-D9D58:1:1101:16696:10816 1:N:0:105
GAATGAATGCAGAAATTGGCAAGATAATACTGCACCGATGGGAAATGATACTATCCTGAAACATGAGCAAATTGACCAGCCTCAGGATGTGAACTCATTTGCTGGAGGTCCCAGGGCTCTTTCAAGATAGTAAAAACAGTGACTTGTACAGCATAATGAAAAACCTAGGCATTGATTTTGAAGACATCAGACACATGCAGAATGAAAAATTTTTCAGAAATGATTTTTCTGGTGAGGTTGACTTCAGAGAA
+
BACCCFFFFFFFGGGGGGGGGGGHHHHHHHHGHHHHGGGGGHHHHHHHHHHHHHHHHHHHHHHHHHHHHHHHHHHHHHHHGHHHHHHHHGHHHHHHHHHHHHHHHHHGGHHHHHGGGHHHHHHHHHHHHHHHHHHHGHHHHHHHHHHHHHHHHHHHHHHHHHHGGHHHHHHHHHHHHHHHGHHHHHHHHHHHHHHHHHGHHHHHHHHHHHHHHHHHHHHHHHHHHHHHHHHHHHHHHHHHHHGGGGGGGGG
@M05620:46:000000000-D9D58:1:1101:14423:10816 1:N:0:105
GAATGAATGCAGAAATTGGCAAGATAATACTGCACCGATGGGAAATGATACTATCCTGAAACATGAGCAAATTGACCAGCCTCAGGATGTGAACTCATTTGCTGGAGGTCCCAGGGCTCTTTCAAGATAGTAAAAACAGTGACTTGTACAGCATAATGAAAAACCTAGGCATTGATTTTGAAGACATCAGACACATGCAGAATGAAAAATTTTTCAGAAATGATTTTTCTGGTGAGGTTGACTTCAGAGAA
+
BBCCCFFFFFFFGGGGGGGGGGGHHHGHHHHHHHHHGGGGGHHHHHHHHHHHHHHHHHHHHHGHGHHHHGHHHHGHHHHHGHHHHFGHHHHHHHHHHHHHHHHHHHHGGHHHGHGGGHHHHHHHHHHHHGHHHHHHGGHHHHHHHHHHHHHHHHHHHHHHHHHGGHHHHHHHHHHHHHHHGHHHHHHHHHGHHHHHHHHHGHHHHHHHHHHHHHHHHHHHHHHHHHHHHHGHHGHGGHHGHHGGGGGFGGG
@M05620:46:000000000-D9D58:1:1101:21250:10821 1:N:0:105
GAATGAATGCAGAAATTGGCAAGATAATACTGCACCGATGGGAAATGATACTATCCTGAAACATGAGCAAATTGACCAGCCTCAGGATGTGAACTCATTTGCTGGAGGTCACTCAAACACATGCAGAATGAAAAATTTTTCAGAAATGATTTTTCTGGTGAGGTTGACTTCAGAGAAGATCGGAAGAGCACACGTCTGAACTCCAGTCACCGGCTATGATCTCGTATGCCGTCTTCTGCTTGAAAAAAAAA
+
CCCCDFFFFFFFGGGGGGGGGGGHHHHHFHHHHHHHGGGGGHHHHHHHHHHHHHHHHHHHHHHHHHHHHHHHHHHHHHHHGHHHHHHHHGHHHHHHHHHHHHHHHHHGGHHHHHHHHHHHHGHHHHHHHHHHHHHHHHHHHHHHHHHHHHHHHHHHHHHHHHHHHHHHHHHHHHHHHHHHHHGGGGHHHHHHHGHHHGHHHHHHHHHHHHHGGGGGHHHHHHHHEDHGGGGGGGGGGGHGGGGGGGGGFFA
@M05620:46:000000000-D9D58:1:1101:15672:10826 1:N:0:105
GAATGAATGCAGAAATTGGCAAGATAATACTGCACCGATGGGAAATGATACTATCCTGAAACATGAGCAAATTGACCAGCCTCAGGATGTGAACTCATTTGCTGGAGGTCCCAGGGCTCTTTCAAGATAGTAAAAACAGTGACTTGTACAGCATAATGAAAAACCTAGGCATTGATTTTGAAGACATCAGACACATGCAGAATGAAAAATTTTTCAGAAATGATTTTTCTGGTGAGGTTGACTTCAGAGAA
+
CCBCCFFFFFFFGGGGGGGGGGGHHHHHHHHHHHHHGGGGGHHHHHHHHHHHHHHHHHHGHHHHHHHHHHHHHHHHHHHHGHHHHHHHHFHHHHHHHHHHHHHHHHHGGHFH33?11?FGHGGHFFH3?BGHBEHH?G2??3F?BFHF3F3GHFFHHHHEGHHDDBGDGFGFHFFHG1G1CDHHBCBGHFEF0CGGFFFHGGGFHG0GH.<0<GCDGGH/DDHHBCFHFHHFHH0.GC:GFG90FB0;:9:
@M05620:46:000000000-D9D58:1:1101:11632:10830 1:N:0:105
GAATGAATGCAGAAATTGGCAAGATAATACTGCACCGATGGGAAATGATACTATCCTGAAACATGAGCAAATTGACCAGCCTCAGGATGTGAACTCATTTGCTGGAGGTCCCAGGGCTTTTTCAAGATAGTAAAAACAGTGACTTGTACAGCATAATGAAAAACCTAGGCATTGATTTTGAAGACATCAGACACATGCAGAATGAAAAATTTTTCAGAAATGATTTTTCTGGTGAGGTTGACTTCAGAGAA
+
CCCCCFFFFFFFGGGGGGGGGGGHHHHHHHHHHHHHGGGGGHHHHHHHHHHHHHHHHHHHHHHHHHHHHHHHHHHHHHHHGHHHHHHHHHHHHHHHHHHHHHHHHHHGGHFHB3FGE0/?BG3?FB334B44FHHHD???3?44F2?B3?3?BB3FF3?FHHHDGC2>FCCCGB11GHHDAG=1FCD1=1<<<<FC1<>11G<10GHHHEHHHH/==0DHB000CHHH/00<;/0:C/CC/:0F09;00/C
@M05620:46:000000000-D9D58:1:1101:7512:10831 1:N:0:105
GAATGAATGCAGAAATTGGCAAGATAATACTGCACCGATGGGAAATGATACTATCCTGAAACATGAGCAAATTGACCAGCCTCAGGATGTGAACTCATTTGCTGGAGGTCCCAGGGCTCTTTCAAGATAGTAAAAACAGTGACTTGTACAGCATAATGAAAAACCTAGGCATTGATTTTGAAGACATCAGACACATGCAGAATGAAAAATTTTTCAGAAATGATTTTTCTGGTGAGGTTGACTTCAGAGAA
+
BABBBFFFFFFFGGGGFGGGGGGHHHHHGHHHHHHHGEEGGHGHHHHFGHHHHHHHHFGFHGGHGHGHHHHHHHHHGHGHGHHGHHFFHGHHHHHHHHHHHHHHGHGEGHHHHHGGGHHHHHHHHHHHHHHHHHHHGHHHHHHHHHHHHHHHHHHHHHHHHHHGGHHHHHHHHHHHHHHHGHHHHHHHHHHHHHHHHHHHHHHHHHGHGHHHHHHHHHHHHHHHHHHHHHHHHHHHHHHHHHGGGGGFGGG
@M05620:46:000000000-D9D58:1:1101:14176:10831 1:N:0:105
GAATGAATGCAGAAATTGGCAAGATAATACTGCACCGATGGGAAATGATACTATCCTGAAACATGAGCAAATTGACCAGCCTCAGGATGTGAACTCATTTGCTGGAGGTCCCAGGGCTCTTTCAAGATAGTAAAAACAGTGACTTGTACAGCATAATGAAAAACCTAGGCATTGATTTTGAAGACATCAGACACATGCAGAATGAAAAATTTTTCAGAAATGATTTTTCTGGTGAGGTTGACTTCAGAGAA
+
CCCCCFFFFFFFGGGGGGGGGGGHHHHHHHHHHHHHGGGGGHHHHHHHHHHHHHHHHHHHHHHHHHHHGHHHHHHHHHHHGHHHHGHHHHHHHHHHHHHHHHHHHHHGGHHHHHGGGHHHHHHHHHHGHHHHHHHHGHHGHHHHHHHHHHHHHHHHHHHHHHHGGHHHHHHHHHGHHHHHGHHHHGHHHHHHHHHHHHHHHHHHHHHHHHGHHHHHHHHHHHHHHHHHHHHHHHHHHHHHHHGGGGGGGGG
@M05620:46:000000000-D9D58:1:1101:14415:10832 1:N:0:105
GAATGAATGCAGAAATTGGCAAGATAATACTGCACCGATGGGAAATGATACTATCCTGAAACATGAGCAAATTGACCAGCCTCAGGATGTGAACTCATTTGCTGGAGGTCCCAGGGCTCTTTCAAGATAGTAAAAACAGTGACTTGTACAGCATAATGAAAAACCTAGGCATTGATTTTGAAGACATCAGACACATGCAGAATGAAAAATTTTTCAGAAATGATTTTTCTGGTGAGGTTGACTTCAGAGAA
+
CBCCCFFFFFFFGGGGGGGGGGGHHHHHHHGGHHHHGGGGGHHHHHHHHHHHHHHHHHHHGHHHHHHHHHHHHHHHHHHHGHHHHHHHHGGHHHHHHHHHHHHGGHHGGHHHHHGGGHHHHHHHHHHHHHHHHHHHGHHHHHHHHHHHHHHHHHHHHHHHHHGGGHHHHHHHHHHHHHHHGHHHHHGHHHHHHHHHHHHHHHHHHHHHHHHHHHHHHHHGHHHHHHHHHHHHHHHHHHHHHHGGGGGGGGG
@M05620:46:000000000-D9D58:1:1101:5859:10839 1:N:0:105
GAATGAATGCAGAAATTGGCAAGATAATACTGCACCGATGGGAAATGATACTATCCTGAAACATGAGCAAATTGACCAGCCTCAGGATGTGAACTCATTTGCTGGAGGTCCCAGGGCTCTTTCAAGATAGTAAAAACAGTGACTTGTACAGCATAATGAAAAACCTAGGCATTGATTTTGAAGACATCAGACACATGCAGAATGAAAAATTTTTCAGAAATGATTTTTCTGGTGAGGTTGACTTCAGAGAA
+
CCCDDFFFFFFFGGGGGGGGGGGHHHHHHHHHHHHHGEGGGHHHHHHGHHHHHHHHHHHHHHHHHHHHHHHHHHHHHHHHGHHHHHHHHHHHHHHHHHHHHHHHHHHGGHHHHHGGGHHHHHHHHHHHHHHHHHHHGHHHHHHHHHHHHHHHHHHHHHHHHHHGGHHHHHHHHHHHHHHHGHHHHHHHHHHHHHHHHHHHGHHHHHHHHHHHHHHHHHHHHHGGHHHHHHHHHHHHHHHGEHGGGGGGGGF
@M05620:46:000000000-D9D58:1:1101:25568:10845 1:N:0:105
GAATGAATGCAGAAATTGGCAAGATAATACTGCACCGATGGGAAATGATACTATCCTGAAACATGAGCAAATTGACCAGCCTCAGGATGTGAACTCATTTGCTGGAGGTCACCAGGGCTCTTTCAAGATAGTAAAAACAGTGACTTGTACAGCATAATGAAAAACCTAGGCATTGATTTTGAAGACATCAGACACATGCAGAATGAAAAATTTTTCAGAAATGATTTTTCTGGTGAGGTGACTTCAGAGAA
+
BBBBBFFFFFFFFGGGGGFGGGEFGHHHHHHHHHHHEEGGCDGFHHFGHHHHHGHHHGHGHHHGHGHHGFHHHGHHHHGHGHHHFFFGGFGFFHHHHHHHGHFGFGHGGHHGHHHGGGHGHHHHHHHHGHHGHHHHHGHHGHHHHHGHHHHHHHHHHHHHGHHHGGHGFHHHHHFHHHHHHGHHHHGHHHHHHHHHHHGHHHGHHHGGHHFHGHHHHHHHHHHHHHHHHHHHGCHHFGCGHHGGGGGGEBC
@M05620:46:000000000-D9D58:1:1101:15217:10852 1:N:0:105
GAATGAATGCAGAAATTGGCAAGATAATACTGCACCGATGGGAAATGATACTATCCTGAAACATGAGCAAATTGACCAGCCTCAGGATGTGAACTCATTTGCTGGAGGTCACCAGGGCTCTTTCAAGATAGTAAAAACAGTGACTTGTACAGCATAATGAAAAACCTAGGCATTGATTTTGAAGACATCAGACACATGCAGAATGAAAAATTTTTCAGAAATGATTTTTCTGGTGAGGTTGACTTCAGAGA
+
CCDDDFFFFFFFGGGGGGGGGGGGHHHHHHHHHHHHGGGGGHHHHHHHHHHHHHHHHHHHHHHHHHHHHHHHHHHHHHHHGHHHHHHHHGHHHHHHHHHHHHHHHHHGGHHHGHHGGGHHHHHHHHHFHHEFHFHHHGHHHHFHHFFHFFGFHHHHFHFHGGGHEDHGHHHFFGGHHGHGHGHHHHHHGGHGHHHFHHGHGHFGHHHHGHHGFHGHFHGFHHHHGHHHHHHGFGGHHH:CGHGGFGGGGGC
@M05620:46:000000000-D9D58:1:1101:14449:10860 1:N:0:105
GAATGAATGCAGAAATTGGCAAGATAATACTGCACCGATGGGAAATGATACTATCCTGAAACATGAGCAAATTGACCAGCCTCAGGATGTGAACTCATTTGCTGGAGGTCCCAGGGCTCTTTCAAGATAGTAAAAACAGTGACTTGTACAGCATAATGAAAAACCTAGGCATTGATTTTGAAGACATCAGACACATGCAGAATGAAAAATTTTTCAGAAATGATTTTTCTGGTGAGGTTGACTTCAGAGAA
+
AA?A?F13DFFDFGBFGACGEGCAAFAG3G3FHBHH?0AE?001/GFDEGHFFEF0EB1FGHB111CD1AAFA1F1FFHHGBGGFFFEF1D2@GFHFFHEBG1B@G0/?FEGFGGGEF/0BGHFHHFFD1BBG2B1</FB1<>2>F1BFHFGF1G1GHB11BF/CFG1@<<<@@GDHDHHFHHHBGHGHG11<GGEF1<<1C1F100D../D<DCDGBD/=0000<00/;<0<C:A://:G:09;;BB9/;
@M05620:46:000000000-D9D58:1:1101:17543:10880 1:N:0:105
GAATGAATGCAGAAATTGGCAAGATAATACTGCACCGATGGGAAATGATACTATCCTGAAACATGAGCAAATTGACCAGCCTCAGGATGTGAACTCATTTGCTGGAGGTCACCAGGGCTCTTTCAAGATAGTAAAAACAGTGACTTGTACAGCATAATGAAAAACCTAGGCATTGATTTTGAAGACATCAGACACATGCAGAATGAAAAATTTTTCAGAAATGATTTTTCTGGTGAGGTTGACTTCAGAGA
+
CCCCCFFFFFFFGGGGGGGGGGGHHHHHHHHHHHHHGGGGGHHHHHHHHHHHHHHHHHHHHHHHHHHHHHHHHHHHHHHHGHHHHHHHHBGGHHHHHHHHHHHHHHHGGHHHHHHGGGHHHHHHHHHHHHHHHHHHHGHHHHHHHHHHHHHHHHHHHHHHHHHHGGGHHHHHHHHHHHHHHGHHHHHHHHHHHHHHHHHHHHHHHHHHHHHHHHHHHHHHHHHHHHHHHHHHHGHHHHHHGHGGGGGGGGF
@M05620:46:000000000-D9D58:1:1101:3765:10933 1:N:0:105
GAATGAATGCAGAAATTGGCAAGATAATACTGCACCGATGGGAAATGATACTATCCTGAAACATGAGCAAATTGACCAGCCTCAGGATGTGAACTCATTTGCTGGAGGTCACCAGGGCTCTTTCAAGATAGTAAAAACAGTGACTTGTACAGCATAATGAAAAACCTAGGCATTGATTTTGAAGACATCAGACACATGCAGAATGAAAAATTTTTCAGAAATGATTTTTCTGGTGAGGTTGACTTCAGAGA
+
BBBBBFFFFFFFGGGGGGGGGGFHHHHHHHFGHHHHGEEGGHHHHHHHHHHHHHHHHGGHHHFHGFHGHFHHHGHHHHHHGHHHGHHHHFGHFGGHHHHHHHHHHHHGGHHHHHHGGGHHHHHHHGHHGHHHHHHHHGHHHHHHHHHHHHFGGHHHHHHHHHHHGGHHHHHHHHHHHHHHHGHHHHHHHGHHHHHHHHHHHHHHHGHHHHHHHHHHHHFHHHHHFHGHHHHHHHHHHHFHHHGGGGGGGGC
@M05620:46:000000000-D9D58:1:1101:22494:10935 1:N:0:105
GAATGAATGCAGAAATTGGCAAGATAATACTGCACCGATGGGAAATGATACTATCCTGAAACATGAGCAAATTGACCAGCCTCAGGATGTGAACTCATTTGCTGGAGGTCACCAGGGCTCTTTCAAGATAGTAAAAACAGTGACTTGTACAGCATAATGAAAAACCTAGGCATTGATTTTGAAGACATCAGACACATGCAGAATGAAAAATTTTTCAGAAATGATTTTTCTGGTGAGGTTGACTTCAGAGA
+
CCDCCFFFFFFFGGGGGGGGGGGHHHHHHHHHHHHHGGGGGHHHHHHHHHHHHHHHHHHHHHHHHHHHHHHHHHHHHHHHGHHHHHHHHGHHHHHHHHHHHHHHHHHGGHHHHHHGGGHHHGHHFHHHHHHHFGHHHGHHGHHHHHHHHHHHHHGHHHHHGHHHGGHHHHHHHHHHHHHHHGHHHHHHHGGHHHHHGHHHHHGHHHFHHHHHHHHHFHHHHHHHGHHHHHHHHHHHHHHHHHGGGGFGGGF
@M05620:46:000000000-D9D58:1:1101:27872:10983 1:N:0:105
GAATGAATGCAGAAATTGGCAAGATAATACTGCACCGATGGGAAATGATACTATCCTGAAACATGAGCAAATTGACCAGCCTCAGGATGTGAACTCATTTGCTGGAGGTCACCAGGGCTCTTTCAAGATAGTAAAAACAGTGACTTGTACAGCATAATGAAAAACCTAGGCATTGATTTTGAAGACATCAGACACATGCAGAATGAAAAATTTTTCAGAAATGATTTTTCTGGTGAGGTTGACTTCAGAGA
+
CBBCCFFFFFFFGGGGGGGGGGGHHHHHHHFGDBGCA2EE?CHFHHHEGHHHHHHBGHEHHF3GHHBDFGHHDD5DAFGGCGHBEGBBFHHFHEHD@FFEH44BF?CFEGHHHBHEAEGEHHDGHHHFHGHHHHFHHFEHDGBFHHEHFFFHHGHFFHGFB?FHDDGHFH2CGGGHGHGEHFFGHHHHHHFHHHHHFHFHHHHHHHHFGHHHFHHHGHGGHGGGCGHHHGHHHGHHHFGGHHGGGGGGGGF
@M05620:46:000000000-D9D58:1:1101:12404:11009 1:N:0:105
GAATGAATGCAGAAATTGGCAAGATAATACTGCACCGATGGGAAATGATACTATCCTGAAACATGAGCAAATTGACCAGCCTCAGGATGTGAACTCATTTGCTGGAGGTCACCAGGGCTCTTTCAAGATAGTAAAAACAGTGACTTGTACAGCATAATGAAAAACCTAGGCATTGATTTTGAAGACATCAGACACATGCAGAATGAAAAATTTTTCAGAAATGATTTTTCTGGTGAGGTTGACTTCAGAGA
+
CCCCCFFFFFFFGGGGGGGGGGGHHHHHHHHHHHHHGGGGGHHHHHHHHHHHHHHHHHHHHHHHHGHHHHHGHHHHHHHHGHHHHHHHHHHGHHHHHHHHHHHHHHHGGHHHHHHGGGHHHHHHHHHGHHHHHHHHHGHHHHHHHHHHHHHHHHHHHHHGHHHHGGHHHHHHHHHGHHHHHGGHHHHHHHHHHHHHHHHHHHHHHHHHHHHHHHHHGHHFHHHFHHHHHHHHHHHHHHHHHHGGGGGGGGB
@M05620:46:000000000-D9D58:1:1101:9928:11071 1:N:0:105
GAATGAATGCAGAAATTGGCAAGATAATACTGCACCGATGGGAAATGATACTATCCTGAAACATGAGCAAATTGACCAGCCTCAGGATGTGAACTCATTTGCTGGAGGTCCCAGGGCTCTTTCAAGATAGTAAAAACAGTGACTTGTACAGCATAATGAAAAACCTAGGCATTGATTTTGAAGACATCAGACACATGCAGAATGAAAAATTTTTCAGAAATGATTTTTCTGGTGAGGTTGACTTCAGAGAA
+
CCCCCFFFFFFFGGGGGGGGGFGHHHHHHHHHHGHHGGGGGHHHHHHFHHHHHHHHHHHHHHHHHHGHHHHHHHHHHHHHGHHHHGGHHHHHHHHHHHHHHHHHHHEFEHHFHHGGGHHHHHHEFHHHHFHHHHHGGEFHHFGHHHGHHHGHHHHEGHFG3GHGGH2GHHFGHHHHHHHHCFHFHHGHHG1GCG<GGHHHGEHHHHFF.GHHHHHHHGFHHFBGFHGHHHEFGHHHGHHHHHGGGFGFFGF
@M05620:46:000000000-D9D58:1:1101:20370:11075 1:N:0:105
GAATGAATGCAGAAATTGGCAAGATAATACTGCACCGATGGGAAATGATACTATCCTGAAACATGAGCAAATTGACCAGCCTCAGGATGTGAACTCATTTGCTGGAGGTCACGTCTTCAAAATCAATGCCTAGGTTTTTCATTATGCTGTACAAGTCACTGTTTTTACTACAGCCTCAGGATGTGAACTCATTCGCTGGCGGTCATCCAGGCCTCTTTCAAGATAGTAAAAACAGTGACTTGTACAGCATA
+
BABBBFFFFFFFGGGGGGGGGGGHHGHHHHHHHHHHGGGGGHHGHHHHHHHHHHHHGHFGHHGHHGGHHHGHHHHHHHHHGHHHHHHHHHGGHHHHHHHHHHHHHHHGGHHHGHHHGHHHHGHHHHHHHHHHGHFHHGGHHHHHHHGHHHHHHHHHHGHHHHGHHGHHHHHHHHHHHHHHHHHHHGHHHHHHHHHGGGGGGGFFEHHHFHHGGHHHHHHHGHHHFGFGGFFGGGGGGGGGGG;CFFGGGG0
@M05620:46:000000000-D9D58:1:1101:13526:11104 1:N:0:105
GAATGAATGCAGAAATTGGCAAGATAATACTGCACCGATGGGAAATGATACTATCCTGAAACATGAGCAAATTGACCAGCCTCAGGATGTGAACTCATTTGCTGGAGGTCACCAGGGCTCTTTCAAGATAGTAAAAACAGTGACTTGTACAGCATAATGAAAAACCTAGGCATTGATTTTGAAGACATCAGACACATGCAGAATGAAAAATTTTTCAGAAATGATTTTTCTGGTGAGGTTGACTTCAGAGA
+
BABBBBFFFFFFGGGGGGGGCCGCHHHGGHHHHFHHGEEGGHHHHGHGHHHHGHHHHGGHHHHHHDGGFHHGHHHHHHHHGHHHHHEHHHHGFHHHHHHHHHHHHHHGGHBGFFGFFAFCGHFHHDGBG4DFFHHH3??CHDGEG4?B1FGDC?FGB?DHHHHGG/0CGC01GF<1FGHDFEFGBF0?F1F1><C<FDFGGHFB<GHHHFCGHH0/0=BF/<C0CHHHGGFH0CCCGFGFC:BFFFBF00/
@M05620:46:000000000-D9D58:1:1101:20282:11104 1:N:0:105
GAATGAATGCAGAAATTGGCAAGATAATACTGCACCGATGGGAAATGATACTATCCTGAAACATGAGCAAATTGACCAGCCTCAGGATGTGAACTCATTTGCTGGAGGTCACCAGGGCTCTTTCAAGATAGTAAAAACAGTGACTTGTACAGCATAATGAAAAACCTAGGCATTGATTTTGAAGACATCAGACACATGCAGAATGAAAAATTTTTCAGAAATGATTTTTCTGGTGAGGTTGACTTCAGAGA
+
CBCCCFFFFFFFGGGGGGGGGGGHHHHHHHHHHHHHGGGGGHHHHHHHHHHHHHHHHHHGHHHHHHHHHHHHHHHHHHHHGHHHHHHHHHHHHHHHHHHHHHHHHHHGGHHHHHHGGGHHHHHHHHHHHHHHHHHHHGHHHHHHHHHHHHHHHHHHHHHHHHHHGGHHHHHHHHHHHHHHHGHHHHHHHHHHHHHHHHHHHHHHHHGHHHHHHHHHHHHHHHHHHHHHHHHHHHHHHHHHHHGGGGGGGGB
@M05620:46:000000000-D9D58:1:1101:17372:11117 1:N:0:105
GAATGAATGCAGAAATTGGCAAGATAATACTGCACCGATGGGAAATGATACTATCCTGAAACATGAGCAAATTGACCAGCCTCAGGATGTGAACTCATTTGCTGGAGGTCACCAGGGCTCTTTCAAGATAGTAAAAACAGTGACTTGTACAGCATAATGAAAAACCTAGGCATTGATTTTGAAGACATCAGACACATGCAGAATGAAAAATTTTTCAGAAATGATTTTTCTGGTGAGGTTGACTTCAGAGA
+
CCCCCFFFFFFFGGGGGGGGGGGHHHHHHHHHHGHHGGFGGHHHHHHHHHHHHHHHHHHHHHHHHHHHHHHHHHHHHHHHGHHHHGGHHHHHHHHHHHHHHHHHGHHGGHHHHHHGGGHHHHHHHFHHHHHHHGHHHGHHHHHHHHHHHHHHHHHHHHHHHHHHGGHHHHHHHHHHHHHHHGHHHHHHHHHHHHHHHHHHHHHHHHHHHHHHHHHHHGFFHHHHHHHHHHHHHHHHHHHHHHGGGGGGGGF
@M05620:46:000000000-D9D58:1:1101:12463:11131 1:N:0:105
GAATGAATGCAGAAATTGGCAAGATAATACTGCACCGATGGGAAATGATACTATCCTGAAACATGAGCAAATTGACCAGCCTCAGGATGTGAACTCATTTGCTGGAGGTCCCAGGGCTCTTTCAAGATAGTAAAAACAGTGACTTGTACAGCATAATGAAAAACCTAGGCATTGATTTTGAAGACATCAGACACATGCAGAATGAAAAATTTTTCAGAAATGATTTTTCTGGTGAGGTTGACTTCAGAGAA
+
BBCCCFFFFFFFGGGGGGGGGGGHHHHHHHHHHHHHGGGGGHGHHHHGHHHHHHHHHHHHHHHHHHHHHHHHHHHHHHHHGHHHHHHHHHHHHHHHHHHHHHHHHFHGGHHHHHGGGHHHHHHHHHHHHHHHHHHHGHHHHHHHHHHHHHHHHHHHHHHHHHHGGHHHHHHHHHHHHHHHGHHHHHHHHHHHHHHHHHHHHHHHHHHHHHHHHHHHHHHHHHHHHHHHHHHHHHGHHHHHHHGGGGGGGGF
@M05620:46:000000000-D9D58:1:1101:12125:11214 1:N:0:105
GAATGAATGCAGAAATTGGCAAGATAATACTGCACCGATGGGAAATGATACTATCCTGAAACATGAGCAAATTGACCAGCCTCAGGATGTGAACTCATTTGCTGGAGGTCACCAGGGCTCTTTCAAGATAGTAAAAACAGTGACTTGTACAGCATAATGAAAAACCTAGGCATTGATTTTGAAGACATCAGACACATGCAGAATGAAAAATTTTTCAGAAATGATTTTTCTGGTGAGGTTGACTTCAGAGA
+
CCCCCFFFFFFFGGGGGGGGGGGHHHHHHHHHHHHHGGGGGHHHHHHHHHHHHHHHHHHHHHHHHHHHHHHHHHHHHHHHGHHHHGHHHHHHHHHHHHHHHHHHHHHGGHHHHHHGGGHHHHHHHGHHHHHHHHHHHGHHHHHHHHHHHHHHHHHHHHHHHHHHGGHHHHHHHHHHHHHHHGHHHHHHHHHHHHHHHHHHHHHHHHHHHHHHHHHHHHHHGHHGHHHHHHHHHHHHHHHHHHGGGGGGGGF
@M05620:46:000000000-D9D58:1:1101:15051:11226 1:N:0:105
GAATGAATGCAGAAATTGGCAAGATAATACTGCACCGATGGGAAATGATACTATCCTGAAACATGAGCAAATTGACCAGCCTCAGGATGTGAACTCATTTGCTGGAGGTCCCAGGGCTCTTTCAAGATAGTAAAAACAGTGACTTGTACAGCATAATGAAAAACCTAGGCATTGATTTTGAAGACATCAGACACATGCAGAATGAAAAATTTTTCAGAAATGATTTTTCTGGTGAGGTTGACTTCAGAGAA
+
BABBCFFFFFFFGGGGGGGGGGGHHHHHHHHHHHHHGCEGGHHGHHHHHHHHHHHHHHHHHHHHHHHHHHHHHHHHHHHHGHHHHHHHHHHHHHHHHHHHHHHHHHHGGHHHHHGGGHGHHHHGHHHHHHHHHHHHGHHHHHGHHHHHHHHHHHHHHHHHHHHGGHGHHHHHHHHHHHHHGHHHHHHHHHHHHHHHHHHHHHHHHHHHHHHHHHHHGGHHHHHHGHHHHHHHHHGHHHHHHHGGGGGGGGG
@M05620:46:000000000-D9D58:1:1101:11327:11239 1:N:0:105
GAATGAATGCAGAAATTGGCAAGATAATACTGCACCGATGGGAAATGATACTATCCTGAAACATGAGCAAATTGACCAGCCTCAGGATGTGAACTCATTTGCTGGAGGTCCCAGGGCTCTTTCAAGATAGTAAAAACAGTGACTTGTACAGCATAATGAAAAACCTAGGCATTGATTTTGAAGACATCAGACACATGCAGAATGAAAAATTTTTCAGAAATGATTTTTCTGGTGAGGTTGACTTCAGAGAA
+
CCCCCFFFFFFFGGGGGGGGGGGHHHHHHHHHHHHHGGGGGHHHHHHHHHHHHHHHHHGHHHHHHHHHHHHHHHHHHHHHGHHHHHHHHHHHHHHHGHHHHHHHHHHGGHHHHHGGGHHHHHHHHHHHHHHHGHHHGHHHHHHHHHHHHHHHHHHHHHHHHHHGGHHHHHHHHHGHHHHHGGHGHHHHHHHHHHHHHHHHHHHHHHHHHHHHHHHHHHHHHHHHHHHHHHHHHHHHHHHHHHGGGGGGGGF
@M05620:46:000000000-D9D58:1:1101:13976:11245 1:N:0:105
GAATGAATGCAGAAATTGGCAAGATAATACTGCACCGATGGGAAATGATACTATCCTGAAACATGAGCAAATTGACCAGCCTCAGGATGTGAACTCATTTGCTGGAGGTCCCAGGGCTCTTTCAAGATAGTAAAAACAGTGACTTGTACAGCATAATGAAAAACCTAGGCATTGATTTTGAAGACATCAGACACATGCAGAATGAAAAATTTTTCAGAAATGATTTTTCTGGTGAGGTTGACTTCAGAGAA
+
CCCCCFFFFFFFGGGGGGGGGGGHHHHHFHHHHHHHGGGGGHHHHHHHHHHHHHHHHHHHHHHHHHHHHHHHHHHHHHHHGHHHHHHHHHHHHHHHHHHHHHHHHHHGGHHHHHGGGHHHHHHHHHHHHHHHHHHHGHHHHHHHHHHHHGHHGHHHHFHHHHHGGHHHHHHHHHGHHHHFFHGHHHHFGHHHFHFHHHHHHHHGHHHHHHHHHHHHHHHHHGHHHHHHFHFHHHGHHHHHHHGGGGGGGGG
@M05620:46:000000000-D9D58:1:1101:13968:11263 1:N:0:105
GAATGAATGCAGAAATTGGCAAGATAATACTGCACCGATGGGAAATGATACTATCCTGAAACATGAGCAAATTGACCAGCCTCAGGATGTGAACTCATTTGCTGGAGGTCCCAGGGCTCTTTCAAGATAGTAAAAACAGTGACTTGTACAGCATAATGAAAAACCTAGGCATTGATTTTGAAGACATCAGACACATGCAGAATGAAAAATTTTTCAGAAATGATTTTTCTGGTGAGGTTGACTTCAGAGAA
+
BBBBBFBFFFFFGGGGGGGGGGGHHHHHFHHHHGHHGGGGGGHHHHHDGHHHHHHHHFHHHHHHHHHHHHHHHHHHHHHHGHHHHHFHHGGFFHHHHHHHHHHHHGHGGHHHHHGGGHGHHHHHHHHHHHHHHHHHGHHHHHHHHHHGHHHHHHHHHHHGHHHGGHHHHHHHHHHHHHHHGHHHHHHHHHHHHHHHHHHHHFHHFHHFHHHHHHHGGHFHHGFHHHHHHHHHHHHHHHHFHHGGGF0FGGF
@M05620:46:000000000-D9D58:1:1101:19579:11279 1:N:0:105
GAATGAATGCAGAAATTGGCAAGATAATACTGCACCGATGGGAAATGATACTATCCTGAAACATGAGCAAATTGACCAGCCTCAGGATGTGAACTCATTTGCTGGAGGTCCCAGGGCTCTTTCAAGATAGTAAAAACAGTGACTTGTACAGCATAATGAAAAACCTAGGCATTGATTTTGAAGACATCAGACACATGCAGAATGAAAAATTTTTCAGAAATGATTTTTCTGGTGAGGTTGACTTCAGAGAA
+
BAABBFFFFFFFFGGGGGGGGGGHHFFHHHHHGHHHGCEGGHGHHHHHHHHHHHHHHFHHHHHHHHHHHHHHHHHHHHHHGHHHHHHHHHHHHHHHHHHHHHHHHHHGGHGHHHGGGHHHHHHHHHHHHHHHGHHHGHHHHHHHHHHHHHHHHHHHHHHHHHHGGHHHHHHHHHHHHHHHGHHHHHHHHHHHHHHHHHHHHHHGHHHHHHHHHHHHHHHHHHHHHHHHHHHHHHHHHHHHHHGGGGGGGGF
@M05620:46:000000000-D9D58:1:1101:18570:11335 1:N:0:105
GAATGAATGCAGAAATTGGCAAGATAATACTGCACCGATGGGAAATGATACTATCCTGAAACATGAGCAAATTGACCAGCCTCAGGATGTGAACTCATTTGCTGGAGGTCACGTCTTCAAAATCAATGCCTAGGTTTTTCATTATGCTGTACAAGTCACTGTTTTTACTATCTTGAAAGAGGCCTGGATGACCGCCAGCGAATGAGTTCACATCCTGAGGCTGTAGTAAAAACAGTGACTTGTACAGCATA
+
AAABBFFFFFFFGGGGGGGGGGGHHHHHHHHHHHHHGGGGGGHHHHHHHHHHHHHHHHHHHHHGHGHHHHHHHHHHHHHHGHHHFGFBGGHGHHHHHHHHHHHHHHHGGGHHGHHHGHHGHHHHHHHGHEHHFHBGHGGHHHHHHFHHHHHHGHHGHHHHFHHHHGHEHHHHHHHEHHFHHHGGHGHFFFHHHGGGCGFC@DGHHHHHHGHHGHHHBGFFEHGCFGFGGBFFGGGGGGGGGGBFGGGGGG0
@M05620:46:000000000-D9D58:1:1101:22879:11357 1:N:0:105
GAATGAATGCAGAAATTGGCAAGATAATACTGCACCGATGGGAAATGATACTATCCTGAAACATGAGCAAATTGACCAGCCTCAGGATGTGAACTCATTTGCTGGAGGTCACCAGGGCTCTTTCAAGATAGTAAAAACAGTGACTTGTACAGCATAATGAAAAACCTAGGCATTGATTTTGAAGACATCAGACACATGCAGAATGAAAAATTTTTCAGAAATGATTTTTCTGGTGAGGTTGACTTCAGAGA
+
CCCCCFFFFFFFGGGGGGGGGGGGHHHHHHHHHHHHGGFGGHHHHHHHHHHHHHHHHHHHHHHHHHHHHHHHHHHHHHHHGHHHHHHHHHHGHHHHHHHHHHHHGGHGGHHHHHHGGGHHHHHHHGHHHHHHHHHHHGHHHHHHHHHHHHHHHHHHHHHHHHHHGGHHHHHHHHHGHHHHHGGHHHHHHHHHHHHHHHHHHHHHHHHHHHHHHHHHGHHHHGHGHHHHHHHHHHHHHHHHHHGGGGGGGGC
@M05620:46:000000000-D9D58:1:1101:20888:11378 1:N:0:105
GAATGAATGCAGAAATTGGCAAGATAATACTGCACCGATGGGAAATGATACTATCCTGAAACATGAGCAAATTGACCAGCCTCAGGATGTGAACTCATTTGCTGGAGGTCCCAGGGCTCTTTCAAGATAGTAAAAACAGTGACTTGTACAGCATAATGAAAAACCTAGGCATTGATTTTGAAGACATCAGACACATGCAGAATGAAAAATTTTTCAGAAATGATTTTTCTGGTGAGGTTGACTTCAGAGAA
+
BBBBBFFFFFFFGGGGGGGGGGGHHHFHHHHHHHHHGGGGGHGHGHHHHHHHHHHHGGGFGHHHHGHHHHHHHHHHHHHHGHHGHHHHHGHHFHHHHHHHHHHHHHHDGHHHEHGGGHHHHHGHHHHHHHHHGGHHGGHHFHHGHHHHHHHGHHGHHHHHHHHGGHGHHHHHEHHHHHHHGHHHHHHHHHBHGHHHHGHHHHHHHHHHHHGHHHHHHHHFBHHHHHHHHHHGHHHHGHHHHHGGGGGGGGG
@M05620:46:000000000-D9D58:1:1101:20868:11386 1:N:0:105
GAATGAATGCAGAAATTGGCAAGATAATACTGCACCGATGGGAAATGATACTATCCTGAAACATGAGCAAATTGACCAGCCTCAGGATGTGAACTCATTTGCTGGAGGTCCCAGGGCTCTTTCAAGATAGTAAAAACAGTGACTTGTACAGCATAATGAAAAACCTAGGCATTGATTTTGAAGACATCAGACACATGCAGAATGAAAAATTTTTCAGAAATGATTTTTCTGGTGAGGTTGACTTCAGAGAA
+
BCCCCFFFFFFFGGGGGGGGGGGHHHHHHHHHHHHHGGGGGHHHHHHHHHHHHHHHHHHHHHHHHHHHHHHHHHHHHHHHGHHHHGHHHHHHHHHHHHHHHHHHHHHGGHHHHHGGGHHHHHHHHHHHHHHIHHHHGHHHHHHHHHHHHHHHHHHHHHHHHHHGGHHHHHHHHHHHHHHHGHHHHHHHHHHHHHHHHHHGHHHHHHHHHHHHHHHHHFHHHHHHHHHHHHHHHHHHGFHHHHGGGGGGGGF
@M05620:46:000000000-D9D58:1:1101:19750:11391 1:N:0:105
GAATGAATGCAGAAATTGGCAAGATAATACTGCACCGATGGGAAATGATACTATCCTGAAACATGAGCAAATTGACCAGCCTCAGGATGTGAACTCATTTGCTGGAGGTCACCAGGGCTCTTTCAAGATAGTAAAAACAGTGACTTGTACAGCATAATGAAAAACCTAGGCATTGATTTTGAAGACACCAGACACATGCAGAATGAAAAATTTTTCAGAAATGATTTTTCTGGTGAGGTTGACTTCAGAGA
+
BCCCCFFFFFFFGGGGGGGGGGGHHHHHHHHHHHHHGGGGGHHHHHHHHHHHHHHHHHHHHHHHHHHHHHHHHHHHHHHHGHHHHHHHHHHGHHHHHHHHHHHHHHHGGHHHHHHGGGHHHHHHHHHHHHHHHHHHHGHHHHHHHHHHHHHHHHHHHHHHHHHHGGHHHHHHHHHHHHHHHGHHHHHGGHHHGHHHHHHHHHHHHHHHHHHHHHHHHHHHHHHHHHHHHHHHHHHGHHHHGGGGGGGGGGB
@M05620:46:000000000-D9D58:1:1101:9153:11426 1:N:0:105
GAATGAATGCAGAAATTGGCAAGATAATACTGCACCGATGGGAAATGATACTATCCTGAAACATGAGCAAATTGACCAGCCTCAGGATGTGAACTCATTTGCTGGAGGTCCCAGGGCTCTTTCAAGATAGTAAAAACAGTGACTTGTACAGCATAATGAAAAACCTAGGCATTGATTTTGAAGACATCAGACACATGCAGAATGAAAAATTTTTCAGAAATGATTTTTCTGGTGAGGTTGACTTCAGAGAA
+
CBBCCFFFFFFFGGGGGGGGGGGHHHHHHHHHHHHHGGGGGHHHHHHHHHHHHHHHHHHHHHHHHHHHHHHHHHHHHHHHGHHHHHHHHHHHHHHHHHHHHHHHHHHGGHHHHHGGGHHHHHHHHHHHHHHHHHHHGHHHHHHHHHHHHHHHHHHHHHHHHHHGGHHHHHHHHHHHHHHHGHHHHHHHHHHHHHHHHHHHHHHHHHHHHHHHHHHHHHHHHHHHHHHHHHHGHHHHHHHHHHGGGGGGGGF
@M05620:46:000000000-D9D58:1:1101:25038:11463 1:N:0:105
GAATGAATGCAGAAATTGGCAAGATAATACTGCACCGATGGGAAATGATACTATCCTGAAACATGAGCAAATTGACCAGCCTCAGGATGTGAACTCATTTGCTGGAGGTCCCAGGGCTCTTTCAAGATAGTAAAAACAGTGACTTGTACAGCATAATGAAAAACCTAGGCATTGATTTTGAAGACATCAGACACATGCAGAATGAAAAATTTTTCAGAAATGATTTTTCTGGTGAGGTTGACTTCAGAGAA
+
CCCCCFFFFFFFGGGGGGGGGGGHHHHHHHHHHHHHGGGGGHHHHHHHHHHHHHHHHHHHHHHHHHHHHHHHHHHHHHHHGHHHHGGHHHHHHHHHHHHHHHHHHHHGGHHHHHGGGHHHHHHHHHHHHHHHGHHHGHHHHHHHHHHHHHHHHHHHHHHHHHHGGHHHHHHHHHHHHHHHGHHHHHHHHHHHHHHHHHHHHHHHHHHHHHHHHHHHHHHHHHGHHHHHHHHGHHHHHHHHGHGGGGGFGGG
@M05620:46:000000000-D9D58:1:1101:3140:11479 1:N:0:105
GAATGAATGCAGAAATTGGCAAGATAATACTGCACCGATGGGAAATGATACTATCCTGAAACATGAGCAAATTGACCAGCCTCAGGATGTGAACTCATTTGCTGGAGGTCCCAGGGCTCTTTCAAGATAGTAAAAACAGTGACTTGTACAGCATAATGAAAAACCTAGGCATTGATTTTGAAGACATCAGACACATGCAGAATGAAAAATTTTTCAGAAATGATTTTTCTGGTGAGGTTGACTTCAGAGAA
+
BAABBFFFFFFFGGGGGGGGGFFFFFGGHHHHHHHHFAFEGHFCGGHHHGHHHHHGHFHGDGCHFDGHHFHFGBFGHFHHGHHGGHGHHGFGHHHHFHHHHHHHFFHGEHHHHHFFGHHHHHHGHFHBHFGGHHHHEFHHGGHFHEHHHHEGHHHFHFHEHGHDGFHHBFHFFBGHHHHFGHHHHHFFHFEHHHHHGHHGGEFHEEDGGCGHHHFFGHFFHGHHFHHHFHHH0CFHGFHBFHGGGGGGB/B
@M05620:46:000000000-D9D58:1:1101:14314:11484 1:N:0:105
GAATGAATGCAGAAATTGGCAAGATAATACTGCACCGATGGGAAATGATACTATCCTGAAACATGAGCAAATTGACCAGCCTCAGGATGTGAACTCATTTGCTGGAGGTCACCAGGGCTCTTTCAAGATAGTAAAAACAGTGACTTGTACAGCATAATGAAAAACCTAGGCATTGATTTTGAAGACATCAGACACATGCAGAATGAAAAATTTTTCAGAAATGATTTTTCTGGTGAGGTTGACTTCAGAGA
+
B?AABFFFFFFFBEGGGGGGFG2AGFFGFHHHGFHHCCGGGGHHEGFFGFHHHHHHFGHHEGGHFBGFFGFGGHHHHHHGGHHGHGHHHHHF5GHHHHHFDGHH3?GGGFHHHHHGGGHHHHHHHHHGHBGHHEHBFEHFHGBGHHHHHHHHHFHFHHFGDGH0CFHBDHHFHHGBHHHHFEFFDFFHHB11GGHHHHHHHHHHFHFBG.GHHBGHHG0DFGH0FHHHHEHHGCGGHHHHHHFFGGC0FB;
@M05620:46:000000000-D9D58:1:1101:19562:11485 1:N:0:105
GAATGAATGCAGAAATTGGCAAGATAATACTGCACCGATGGGAAATGATACTATCCTGAAACATGAGCAAATTGACCAGCCTCAGGATGTGAACTCATTTGCTGGAGGTCCCAGGGCTCTTTCAAGATAGTAAAAACAGTGACTTGTACAGCATAATGAAAAACCTAGGCATTGATTTTGAAGACATCAGACACATGCAGAATGAAAAATTTTTCAGAAATGATTTTTCTGGTGAGGTTGACTTCAGAGAA
+
BACBBFFFFFFFGGGGGGGGGGGHHHHHHHHHHHHHGGGGGHHGHHHHHHHHHHHHHHHHHHHHHGHHHHHHHHHHHHHHGHHHHHGHHHHHGHHHHHHHHHHHHHHGGHHHHHGGGHHHHHHHHHHHHHHHHHHHGHGHHHHHHHHGHHHHHHHHHHHHHHHGGHHHHHHHHHHHHHHHGHHHHHHHHGEGHHHHHHHHHHHHHHHHHHHHHHHHHHHHHHGHHHHHHHHHHFHHHHHGHHGGGGGGGGF
@M05620:46:000000000-D9D58:1:1101:12889:11493 1:N:0:105
GAATGAATGCAGAAATTGGCAAGATAATACCGCACCGATGGGAAATGATACTATCCTGAAACATGAGCAAATTGACCAGCCTCAGGATGTGAACTCATTTGCTGGAGGTCACCGGGGCTCTTTCAAGATGGTAAAAACAGTGACTTGTACAGCATAATGAAAAACCTAGGCATTGATTTTGAAGACATCAGACCCATGCAGAATGAAAAATTTTTCGGAAATGATTTTTCTGGTGAGGTTGACTTCAGAGA
+
CCCCCFFFFFFFGGGGGGGGGGGHHHHHHH4EEGGGGGGGGHHHHHHHHHHHHHHHHHHHHHHHHHHHHHHHHHHHHHHHGHHHHHHHHGHHHHHHHHHHHHHHHHHGGH3G3/>E//</FHD3F3322322DFGH2//222>2F222>222201?111@GHH0E/01F001>111FGH11F100//<00000.../<00:C/00<GHH.CGHHF/--=C-000CFFGF/0;90/0=.C/9/0CB900099
@M05620:46:000000000-D9D58:1:1101:12907:11495 1:N:0:105
GAATGAATGCAGAAATTGGCAAGATAATACTGCACCGATGGGAAATGATACTATCCTGAAACATAAGCAAATTGACCAGCCTCAGGATGTGAACTCATTTGCTGGAGGTCACCAGGGCTCTTTCAAGATAGTAAAAACAGTGACTTGTACAGCATAATGAAAAACCTAGGCATTGATTTTGAAGACATCAGACACATGCAGAATGAAAAATTTTTCAGAAATGATTTTTCTGGTGAGGTTGACTTCAGAGA
+
ABAABFFFFFFFGGGGGGGGGGGHHHHHHH5DFHHHGGGGGHHHHHHHHHHHHHHHHHHHHHHH5AGHHHHHHHHHHHHHGHHHGGHHHHHHFHHHHHHHHHHHGHHGGGFHHHHGGGHHHHHHGHHHHHHHHHHHGGHHHHHHHHHHHHHHGHHHHHHHHHHHGGHHHHHHHHHHHHHHHGHHHHHHHHHHHFHHHHHHHHHGHHHHHHHHHHHHHHHHFHHGHHHHHHHHHHGHHHHHHGGGGGGGGGB
@M05620:46:000000000-D9D58:1:1101:14334:11503 1:N:0:105
GAATGAATGCAGAAATTGGCAAGATAATACTGCACCGATGGGAAATGATACTATCCTGAAACATGAGCAAATTGACCAGCCTCAGGATGTGAACTCATTTGCTGGAGGTCACCAGGGCTCTTTCAAGATAGTAAAAACAGTGACTTGTACAGCATAATGAAAAACCTAGGCATTGATTTTGAAGACATCAGACACATGCAGAATGAAAAATTTTTCAGAAATGATTTTTCTGGTGAGGTTGACTTCAGAGA
+
CBCBCFFFFFFFGGGGGGGGGGGHHHHHHHHHHHHHGGGGGHHHHHHHHHHHHHHHHFHHHHHHHHHHHFHGHHHHHGHHGHHHHHHHHHHHHHHHHHHHHHHHHHHGGHHHHHHGGGHHHHHHHHHHHHHHHHHHHGHHHHHHHHHHHHHHHHHHHHHGHHHHGGHHHHHHHHHHHHHHHGHHHHHHHHHGHHHHHHGHHHFHHHHHHHHHHHHHGHGHHHHHFHHHHHHHHHHHHHHHHHGGGGGGGG/
@M05620:46:000000000-D9D58:1:1101:10263:11558 1:N:0:105
GAATGAATGCAGAAATTGGCAAGATAATACTGCACCGATGGGAAATGATACTATCCTGAAACATGAGCAAATTGACCAGCCTCAGGATGTGAACTCATTTGCTGGAGGTCCCAGGGCTCTTTCAAGATAGTAAAAACAGTGACTTGTACAGCATAATGAAAAACCTAGGCATTGATTTTGAAGACATCAGACACATGCAGAATGAAAAATTTTTCAGAAATGATTTTTCTGGTGAGGTTGACTTCAGAGAA
+
CCCCCFFFFFFFGGGGGFGGGGGHHHHHHHHHHHHHGGGGGHHHHHHHHHHHHHHHHGHHHHHHHHHHGHHHHHHHHHHHGHHHHHHHHHHHHHHHHHHHHHHHHHHGGHHHHHGGGHHHHHHHHHHHHHHHHHHHGHGHHGHHHHHHHHHHHHHHHHHHHHHGGHHHGHHHHHHHHHHHGHHHHHHHHHHHHHHHHHHHHHHHHHHHHHHHHHHHHHHHHHHHHHHHHHHGHHHHGHHHHHGGGGGGFGF
@M05620:46:000000000-D9D58:1:1101:3340:11651 1:N:0:105
GAATGAATGCAGAAATTGGCAAGATAATACTGCACCGATGGGAAATGATACTATCCTGAAACATGAGCAAATTGACCAGCCTCAGGATGTGAACTCATTTGCTGGAGGTCACCAGGGCTCTTTCAAGATAGTAAAAACAGTGACTTGTACAGCATAATGAAAAACCTAGGCATTGATTTTGAAGACATCAGACACATGCAGAATGAAAAATTTTTCAGAAATGATTTTTCTGGTGAGGTTGACTTCAGAGA
+
AAAAADFFFFFFCGGFGGGGGGGCHFGHHHHGHHHHE2EEEFCFCGGFGHHHHHHFFFGHHHHHFAFFGFFGHHBGHHFGGHHHHHHHG@FGHHHHGHHHHHFFFGHFECGG3BEAF>GHHFHGHHHHGHF?4?GHHEEB4F3F44BGBBG3FCFHBH?33BGGEFFGHEG22@?1F@GHGE11G0FG11<GBHHF1FGFFH0FG00GGCG/GFHG0DD0CDC0C0CHH:C0:0;0CA:FGC;CB09CFGB
@M05620:46:000000000-D9D58:1:1101:4515:11656 1:N:0:105
GAATGAATGCAGAAATTGGCAAGATAATACTGCACCGATGGGAAATGATACTATCCTGAAACATGAGCAAATTGACCAGCCTCAGGATGTGAACTCATTTGCTGGAGGTCCCAGGGCTCTTTCAAGATAGTAAAAACAGTGACTTGTACAGCATAATGAAAAACCTAGGCATTGATTTTGAAGACATCAGACACATGCAGAATGAAAAATTTTTCAGAAATGATTTTTCTGGTGAGGTTGACTTCAGAGGA
+
ABBBBFFFFFFFGGGGGGGGGGGHHHHHHHHHHHHHGGGGGHGHHHHHHHHHHHHHHHHHHHGHHHHHHHHHHHHHHHHHGHHHHHHHHHHHHHHHGHHHHHHHHHHGGHHHHHGGGHHHHHHHHHHHHHHHHHHHGHHHHHHHHHHHHHHHHHHHHHHHHHHGGHHHHHHHHHHHHHHHGHHHHHHHHHGHHHHHHHHHGHHHHHHHHHHHHHHHHHHHHHHHHHHHHHHHHHHHHHHHHHGGGGGGGG.
@M05620:46:000000000-D9D58:1:1101:3358:11661 1:N:0:105
GAATGAATGCAGAAATTGGCAAGATAATACTGCACCGATGGGAAATGATACTATCCTGAAACATGAGCAAATTGACCAGCCTCAGGATGTGAACTCATTTGCTGGAGGTCACCAGGGCTCTTTCAAGATAGTAAAAACAGGGACTTGTACAGCATAATGAAAAACCTAGGCATTGATTTTGAAGACATCAGACACATGCAGAATGAAAAATTTTTCAGAAATGATTTTTCTGGTGAGGTTGACTTCAGAGA
+
CABCCFFFFFFFGGGGGGGGGGGHHHHHHHHGHHHHGEGGGHHHHHHHHHHHHHHHHHHHHHHHHHHHHHHHHHHHHHHHGHHHHHHHHGHHHHHHHHHHHHHHHHHGGHFH33FF1/F/GHFDH4?334F4DHHHBE/?//??F2F3DB3?2?3F33>FGHHCE/22F20=F1==GHH11F=F100>111<<<<C1<1<1=/00DHHHAGHHHG/0<GH00::GHHHGF0CC:/0C.CB9/:FFB0009:
@M05620:46:000000000-D9D58:1:1101:21618:11718 1:N:0:105
GAATGAATGCAGAAATTGGCAAGATAATATTGCACCGATGGGAAATGATCCTATCCTGAAACATGAGCAAATTGACCAGCCTCAGGATGGGAACTCATTTGCTGGAGGTCCCAGGGCTCTTTCAAGATAGTAAAAACAGTGACTTGTACAGCATAATGAACAACCTAGGCATTGATTTTGAAGACATCAGACACCTGCAGAATGAAAAATTTTTCAGAAATGATTTTTCTTGTGAGGTTGACTTCAGAGAA
+
>1>A?B1FB1@DB1F1FF1BB11A1D13333DD3FCEEA00001BF11B11D2DAA21BB1BFHBE11101B11FF110A/FCB10111//BF/B111F222@FF0BE/01B11///0?>11222211GF2BG2F<?/01111FB1>GDGHBFH1G22BD1@0/?FF1001<111<<111/?1?00??111>00.00<<1=C0000=0.<BD0=CFFFB:;0CCFBGFGH0:C0;0.;G//000;BF00C/
@M05620:46:000000000-D9D58:1:1101:21469:11719 1:N:0:105
GAATAAATGCAGAAATTGGCAAGATAATACTGCACCGATGGGAAATGATACTATCCTGAAACATGAGCAAATTGACCAGCCTCAGGATGTGAACTCATTTGCTGGAGGTCACTAGGGCTCTTTCAAGATAGTAAAAACAGTGACTTGTACAGCATAATGAAAAACCTAGGCATTGATTTTGAAGACATCATACACATGCAGAATGAAAAATTTTTCAGACATGATGTTTCTGGTGAGGTTGACTTCAGAGA
+
AABB3DFFFFFFGGGGGFGGGGGGHHGHGHHHHHHHGGGGGGHHHHHHHHHHHHHHHGHHHHHHHHHHGHHHHHHHHHHHGHHHHHHHHGHHHGHHHHHHHHHHHHHGGHHH4BG3GCGH3GGGHFG334?F44?FGEFG4G3??4333B3DBG33BFDG3F30??@G2CCH22@21@?DGFHD10FG1F1?F1>GB<CG11F11DFH0../=0<<0<0/<=GHH0;00;:C:0:0.;:CH/G00:0;00/
@M05620:46:000000000-D9D58:1:1101:13422:11754 1:N:0:105
GAATGAATGCAGAAATTGGCAAGATAATACTGCACCGATGGGAAATGATACTATCCTGAAACATGAGCAAATTGACCAGCCTCAGGATGTGAACTCATTTGCTGGAGGTCACCAGGGCTCTTTCAAGATAGTAAAAACAGTGACTTGTACAGCATAATGAAAAACCTAGGCATTGATTTTGAAGACATCAGACACATGCAGAATGAAAAATTTTTCAGAAATGATTTTTCTGGTGAGGTTGACTTCAGAGA
+
CCCCCFFFFFFFGGGGGGGGGGGHHHHHHHHHHHHHGGFGGHHHHHHHHHHHHHHHHHHHHHHHHHHHHHHGHHHHHHHHGHHHHHHHHHHHHHHHHHHHHHHHHHHGGHHHHHHGGGHHHHHHHHHHHHHHHHHHHGHHHHHHHHHHHHHHHHHHHHHHHHHHGGHHHHHHHHHHHHHHHGHHHHHHHHHHHHHHHHHHHGHHHHHHHHHHHHHHHHHHHHHHHHHHHHHHHHHHHHHHHHGGGGGGGGB
@M05620:46:000000000-D9D58:1:1101:6242:11791 1:N:0:105
GAATGAATGCAGAAATTGGCAAGATAATACTGCACCGATGGGAAATGATACTATCCTGAAACATGAGCAAATTGACCAGCCTCAGGATGTGAACTCATTTGCTGGAGGTCACCAGGGCTCTTTCAAGATAGTAAAAACAGTGACTTGTACAGCATAATGAAAAACCTAGGCATTGATTTTGAAGACATCAGACACATGCAGAATGAAAAATTTTTCAGAAATGATTTTTCTGGTGAGGTTGACTTCAGAGA
+
BBCBCFFFFFFFGGGGGGGGGGGHHHHHHHHHHHHHGFGGGHGHHHHHHHHHHHHHHHHHHHHHHHHHHHGGHHFHHHHHGHHHHHHHHHHHHHHHHHHHHHHHHHHGGHHHHHHGGGHHHHHHHHHHHHHHHHHHHGHHHHHHHHHHHHHHHHHHHHHGHHHHGGHHHHHHHHHHHHHHHGHHHHHHHHHHHHHHHHHHHHHHHHGHHHHHHHHHGGGHHHHFHHHHHHHHHHHGHHHHHHGGGGGGGG/
@M05620:46:000000000-D9D58:1:1101:4916:11854 1:N:0:105
GAATGAATGCAGAAATTGGCAAGATAATACTGCACCGATGGGAAATGATACTATCCTGAAACATGAGCAAATTGACCAGCCTCAGGATGTGAACTCATTTGCTGGAGGTCACCAGGGCTCTTTCAAGATAGTAAAAACAGTGACTTGTACAGCATAATGAAAAACCTAGGCATTGATTTTGAAGACATCAGACACATGCAGAATGAAAAATTTTTCAGAAATGATTTTTCTGGTGAGGTTGACTTCAGAGA
+
BBBBCFFFFFFFGGGGGGGGGGGHHHHHHHHHHHHHFEEGGHGHHHHHHHHHHHHHHHHHHHHHHHHHHHHHHHHHHHHHGHHHGHGHHHHHHHHHHHHHHHHHHHHGGHBHD@GGE/B?GH4FHDF3?4B4FHHHHFAGFD34FFF???3???FH3B?HHHHFG/C@G2<2@<D1GHHFGGFG1C0<1<1<<0G0F1<<BHFGBHHHHFHHHH0C0DGF<DFFHHHHC/:C00:0C.G/CGBF0FFGFFF
@M05620:46:000000000-D9D58:1:1101:25333:11893 1:N:0:105
GAATGAATGCAGAAATTGGCAAGATAATACTGCACCGATGGGAAATGATACTATCCTGAAACATGAGCAAATTGACCAGCCTCAGGATGTGAACTCATTTGCTGGAGGTCACCAGGGCTCTTTCAAGATAGTAAAAACAGTGACTTGTACAGCATAATGAAAAACCTAGGCATTGATTTTGAAGACATCAGACACATGCAGAATGAAAAATTTTTCAGAAATGATTTTTCTGGTGAGGTTGACTTCAGAGA
+
ABAAAFFFFFFFGGGFGGFGGGGGFFGHHHHHHHHHGGGGGGHHHHHHHHGHHHHHHHFHHHGHHHHHHHHHHHHHHHFGGHHHHGHHHGGFHHHHHHHFHHHGGHHGGHGHGEHGGDFGHHGHHHGEGGHFGHHHHFEGGGHHHFHFHGFFFFGFDFGHHHHGGGHFHFBFGHHHHHHGHGGGEGGGDFFHHHGGHGGFFHHHGHGHHEFHFHB/DDGHHHHHHHHGGHGHG;GGGGGB:FFGGEFGGGB
@M05620:46:000000000-D9D58:1:1101:19917:11907 1:N:0:105
GAATGAATGCAGAAATTGGCAAGATAATACTGCACCGATGGGAAATGATACTATCCTGAAACATGAGCAAATTGACCAGCCTCAGGATGTGAACTCATTTGCTGGAGGTCACTCAAACACATGCAGAATGAAAAATTTTTCATTCTGCATGTGTTTGATGTCTTCAAAATCAATGCCTAGGTTTTTCATTATGCCCAGGGCTCTTTCAAGATAGTAAAAACAGTGACTTGTACAGCATAATGAAAAACCTA
+
CCDCBFFFFFFFGGGGGGGGGGGHHHHHHHHHHHHHGGGGGHHHHHHHHHHHHHHHHHHHHHHHHHHHHHHHHHHHHHHHGHHHHHHHHFGGHHHHHHHHHHHHHHHGGHHHGHBFHDGGEHG3??EGHHHFHHFC??GFHHGHHDB43GGB?BFFC3?3GDFD2HH22FGFGBFB=2FCBHH1=FFHDD1?11=GGGE..<.01FDBGHGGHFHHBDDFAG<=D;CHHCHHHBGFCGHGHCBCGFA.A90
@M05620:46:000000000-D9D58:1:1101:7822:11916 1:N:0:105
GAATGAATGCAGAAATTGGCAAGATAATACTGCACCGATGGGAAATGATACTATCCTGAAACATGAGCAAATTGACCAGCCTCAGGATGTGAACTCATTTGCTGGAGGTCCCAGGGCTCTTTCAAGATAGTAAAAACAGTGACTTGTACAGCATAATGAAAAACCTAGGCATTGATTTTGAAGACATCAGACACATGCAGAATGAAAAATTTTTCAGAAATGATTTTTCTGGTGAGGTTGACTTCAGAGAA
+
CCCCCFFFFFFFGGGGGGGGGGGHHHHHHHHHHHHHGEGGGHHHHHHHHHHHHHHHHGHHHHHHHHHHHHHHHHHHHHHHGHHHHHHHHHHFHHHHHHHHHHHHHHHGGHHHHHGEEFGHHHHHHHFHHHHHHHHHGHHHHHHHHHHFHHHHHHHFHHHHHHHGGHHHHHGHHHGHHHHHGHHHHHHHHHHHHHHGHHHHHHHGHHHHHHHHHHGGGHHHHGFHHHHHHHHGHHHHHHHHGFGFFGGGGGG
@M05620:46:000000000-D9D58:1:1101:23190:11922 1:N:0:105
GAATGAATGCAGAAATTGGCAAGATAATACTGCACCGATGGGAAATGATACTATCCTGAAACATGAGCAAATTGACCAGCCTCAGGATGTGAACTCATTTGCTGGAGGTCCCAGGGCTCTTTCAAGATAGTAAAAACAGTGACTTGTACAGCATAATGAAAAACCTAGGCATTGATTTTGAAGACATCAGACACATGCAGAATGAAAAATTTTTCAGAAATGATTTTTCTGGTGAGGTTGACTTCAGAGAA
+
CCCCDFFFFFFFGGGGGGGGGGGHHHHHHHHHHHHHGGGGGHHHHHHHHHHHHHHHHHHHHHHHHHHHHHHHHHHHHHHHGHHHHHHHHHHHHHHHHHHHHHHHHHHGGHHHHHGGGHHHHHHHHHHHHHHHHHHHGHHHHHHHHHHHHHHHHHHHHHHHHHHGGHHHHHHHHHHHHHHHGHHHHHHHHHHHHHHHHHHHHHHHHHHHHHHHHHHHHHHHHHHHHHHHHHHHHHHHHHHHHHHGGHHGGGG
@M05620:46:000000000-D9D58:1:1101:2657:11942 1:N:0:105
GAATGAATGCAGAAATTGGCAAGATAATACTGCACCGATGGGAAATGATACTATCCTGAAACATGAGCAAATTGACCAGCCTCAGGATGTGAACTCATTTGCTGGAGGTCCCAGGGCTCTTTCAAGATAGTAAAAACAGTGACTTGTACAGCATAATGAAAAACCTAGGCATTGATTTTGAAGACATCAGACACATGCAGAATGAAAAATTTTTCAGAAATGATTTTTCTGGTGAGGTTGACTTCAGAGAA
+
A>>3ABFFFFFFDFGGFGGGBFFGHGGHFHHGGFGHAAEFGH23CGFFGFFGFHBGEGFGEGCHH3F3FGCGHHEGBGBBBFEFFFCEFBDDFFGFEGGBFBGGF1BEEE3?F@1EE0FGFH444BFFDG4?44FF/FC4FD4FDGHF3?32B?F3FF33FGHGGHHGF<<FGG1?FHHG/1?GCGFFBBH10FFFD1<>F0<>>0DFHHCHFFCBGFDGDDCGBGHHFGHHCC0CF/;G::0990;BFF/
@M05620:46:000000000-D9D58:1:1101:14550:11944 1:N:0:105
GAATGAATGCAGAAATTGGCAAGATAATACTGCACCGATGGGAAATGATACTATCCTGAAACATGAGCAAATTGACCAGCCTCAGGATGTGAACTCATTTGCTGGAGGTCACCAGGGCTCTTTCAAGATAGTAAAAACAGTGACTTGTACAGCATAATGAAAAACCTAGGCATTGATTTTGAAGACATCAGACACATGCAGAATGAAAAATTTTTCAGAAATGATTTTTCTGGTGAGGTTGACTTCAGAGA
+
CCBCCFFFFFFFGGGGGGGGGGGHHHHHHHHHGHHHGGGGGHHHHHHHHHHHHHHHHHHHHHGHHHHHHHHHHHHHHHHHGHHHGGGHHHHGHHHHHHHHHHHGGHHGGHHHHHHGGGHHHHHHHHHHHHHHHHHHHGHHHHHHHHHHHHHHHHHHHHHHHHHHGGHHHHHHHHHHHHHHGGHHHHHHHHHHHHHHHHHHHHHHHHHHHHGHHHHHGHHHHHHHHHHHHHHHHHGHHHHHHHGGGGGGGGB
@M05620:46:000000000-D9D58:1:1101:15528:11945 1:N:0:105
GAATGAATGCAGAAATTGGCAAGATAATACTGCACCGATGGGAAATGATACTATCCTGAAACATGAGCAAATTGACCAGCCTCAGGATGTGAACTCATTTGCTGGAGGTCACCAGGGCTCTTTCAAGATAGTAAAAACAGTGACTTGTACAGCATAATGAAAAACCTAGGCATTGATTTTGAAGACATCAGACACATGCAGAATGAAAAATTTTTCAGAAATGATTTTTCTGGTGAGGTTGACTTCAGAGA
+
CCCCCFFFFFFFGGGGGGGGGGGHHHHHHHHHHHHHGGGGGHHHHHHHHHHHHHHHHHHHHHHHHHHHHHHHHHHHHHHHGHHHHHHHHGHFHHHHHHHHHHHHHHHGGHHHHHHGGGHHHHHHHHHHHHHHHHHGHGHHHHHHHHHHHHHHHHHHHHHHHHHHGGHHHHHHHHHHHHHHHGHHHHHHHHHHHHHHHHHHHHHHHHHHHGHHHHHHHHHHHHHHHHHHHHHHHHHHHHHHHHGGGGGGGGF
@M05620:46:000000000-D9D58:1:1101:2674:11952 1:N:0:105
GAATGAATGCAGAAATTGGCAAGATAATACTGCACCGATGGGAAATGATACTATCCTGAAACATGAGCAAATTGACCAGCCTCAGGATGTGAACTCATTTGCTGGAGGTCCCAGGGCTCTTTCAAGATAGTAAAAACAGTGACTTGTACAGCATAATGAAAAACCTAGGCATTGATTTTGAAGACATCAGACACATGCAGAATGAAAAATTTTTCAGAAATGATTTTTCTGGTGAGGTTGACTTCAGAGAA
+
CBCCCFFFFFFFGGGGGGGGGGGHHHHHHHHHHHHHFEEGGHHHHHHHHHHHHHHHGHHHHHHHHHHHHHHGHHHHHHHHGHHHHHHHHHHHHHHHGHHHHHHHHHHGGHHHHHGGGHHHHHHHHHHHHHHHHHHHGHHHHHHHHHHHHHHHHHHHHHHHHHHGGHHHHHHHHHHHHHHHGHHHHHHHHHHHHHHHHHHHHHGHHHHHHHHHHHHHHHHHHHHHHHHHHHHHHHHHHHHHHHGGGGGGGGF
@M05620:46:000000000-D9D58:1:1101:3578:11995 1:N:0:105
GAATGAATGCAGAAATTGGCAAGATAATACTGCACCGATGGGAAATGATACTATCCTGAAACATGAGCAAATTGACCAGCCTCAGGATGTGAACTCATTTGCTGGAGGTCACCAGGGCTCTTTCAAGATAGTAAAAACAGTGACTTGTACAGCATAATGAAAAACCTAGGCATTGATTTTGAAGACATCAGACACATGCAGAATGAAAAATTTTTCAGAAATGATTTTTCTGGTGAGGTTGACTTCAGAGA
+
AACCBFFFFFFFGGFGGGGEGFGFHHGGFBHHHHHHEAEEGHFFHHHGHGHHGHHHFFHGHHHFH3GHHGGHFHHGFHHHGHHHGHHGHGG5GFGHHHHHHHHHHHHFGHHHHHHGGGHHHGFHHHHFHHHHGFHHGFHHGHHHHHHGGHHHHGHHGHHHHHGHGGHHHHHHHHHHHGHHHGHHHHHHHHHHHHHHHHFHHHHHHHHHGHGHHHHHEHFBFHHGHHHHHHHFHGGGHHHHHHFGGGGGFF/
@M05620:46:000000000-D9D58:1:1101:24121:12027 1:N:0:105
GAATGAATGCAGAAATTGGCAAGATAATACTGCACCGATGGGAAATGATACTATCCTGAAACATGAGCAAATTGACCAGCCTCAGGATGTGAACTCATTTGCTGGAGGTCACCAGGGCTCTTTCAAGATAGTAAAAACAGTGACTTGTACAGCATAATGAAAAACCTAGGCATTGATTTTGAAGACATCAGACACATGCAGAATGAAAAATTTTTCAGAAATGATTTTTCTGGTGAGGTTGACTTCAGAGA
+
BBBBBFFFFFFFGGGGGGGGGGGHHHHHHHDHFHHHGEGGGHFHHHGGHHHHHHHHHHHHHHHHHHHHHHGHHGHHHHHHGHHHHEGHHHHFHHHHHHHHHHHHHHHGGHHHHHGGGGHHHHHHFGGFGHGHHHHHDEEHHHHHHGHHHHFHHHHHEHHHHHHHGGHGHFHHHHHGGHHHHFHHHHHGHGHHEFHHHHGHGHFHFHHHHHHHHHHHGHDFEGFHFHHHHHHHHHHFFHBGHHGGGGGGGGF
@M05620:46:000000000-D9D58:1:1101:24555:12044 1:N:0:105
GAATGAATGCAGAAATTGGCAAGATAATACTGCACCGATGGGAAATGATACTATCCTGAAACATGAGCAAATTGACCAGCCTCAGGATGTGAACTCATTTGCTGGAGGTCCCAGGGCTCTTTCAAGATAGTAAAAACAGTGACTTGTACAGCATAATGAAAAACCTAGGCATTGATTTTGAAGACATCAGACACATGCAGAATGAAAAATTTTTCAGAAATGATTTTTCTGGTGAGGTTGACTTCAGAGAA
+
CCCCCFFFFFFFGGGGGGGGGGGHHHHHHHHHHGHHGCGGG2GHHGHGHHHHHHHHHHHHHHGHHHHHHHHHHHHHHHHHGHHHHHHHHHHHGHHHHHHFHHHHHHHFGHHHHHGGGHHHHHHHHHHHHHHHHHHHGHHHHHHHGHHHHHHHHHHHHHHHHHHGGHHHHHHHHHHHHHHHGHHHHGHHHHGHHHHHHHHHGFHHHHGHGHHHHHHHHHHFHHHEHHHHHHHHHHHHHHHHHHGGGGGGGGB
@M05620:46:000000000-D9D58:1:1101:18055:12047 1:N:0:105
GAATGAATGCAGAAATTGGCAAGATAATACTGCACCGATGGGAAATGATACTATCCTGAAACATGAGCAAATTGACCAGCCTCAGGATGTGAACTCATTTGCTGGAGGTCCCAGGGCTCTTTCAAGATAGTAAAAACAGTGACTTGTACAGCATAATGAAAAACCTAGGCATTGATTTTGAAGACATCAGACACATGCAGAATGAAAAATTTTTCAGAAATGATTTTTCTGGTGAGGTTGACTTCAGAGAA
+
CBBCCFFFFFFFGGGGGGGGGGGHHHHHHHHHHHHHGGGGGHGHHHHHHHHHHHHHHHHHHHHHHHHHHHHHHHHHHHGHGHHHGGHHGGGGHHHHGHHHHHHHHHHGGHHHHHGGGHHHHHHHHHHHHHHHHHHHGGHHHHHHHHHHHHHHHHHHHHHGHHHGGHHHHGHHHHHHHHHHGHHHHHHHHHHHHHHHHHHHHHHHHHHHHHHHHHHHHHHHHHGHHHHHHHHHHHHHHHHHHHGGGGGGGGG
@M05620:46:000000000-D9D58:1:1101:23092:12050 1:N:0:105
GAATGAATGCAGAAATTGGCAAGATAATACTGCACCGATGGGAAATGATACTATCCTGAAACATGAGCAAATTGACCAGCCTCAGGATGTGAACTCATTTGCTGGAGGTCCCAGGGCTCTTTCAAGATAGTAAAAACAGTGACTTGTACAGCATAATGAAAAACCTAGGCATTGATTTTGAAGACATCAGACACATGCAGAATGAAAAATTTTTCAGAAATGATTTTTCTGGTGAGGTTGACTTCAGAGAA
+
CCDDDFFFFFFFGGGGGGGGGGGHHHHHHHHHHHHHGGGGGHHHHHHHHHHHHHHHHHHHHHHHHHHHHHHHHHHHHHHHGHHHHHHHHHHHHHHHHHHHHHHHHHHGGHHHHHGGGHHHHHHHHHHHHHHHHGHHGHHHHHHHHHHHHHHHHHHHHHHHHHHGGHHHHHHHHHHHHHHHGHHHHHHHHHGHHHHHHHHHHHHHHHHHHHHHGHHHHHHHHHHHHHHHHHHHHHHHHHHHHHGHHHHGGGG
@M05620:46:000000000-D9D58:1:1101:24572:12051 1:N:0:105
GAATGAATGCAGAAATTGGCAAGATAATACTGCACCGATGGGAAATGATACTATCCTGAAACATGAGCAAATTGACCAGCCTCAGGATGTGAACTCATTTGCTGGAGGTCCCAGGGCTCTTTCAAGATAGTAAAAACAGTGACTTGTACAGCATAATGAAAAACCTAGGCATTGATTTTGAAGACATCAGACACATGCAGAATGAAAAATTTTTCAGAAATGATTTTTCTGGTGAGGTTGACTTCAGAGAA
+
CCCCCFFFFFFFGGGGGGGGGGGHHHHHHHHHHHHHGGGGGHHHHHHHHHHHHHHHHHHHHHHHHHHHHHHHHHHHHHHHGHHHHGHHHGHHHHHHHHHHHHHHHHHGGHHHHHGGGHHHGHHHHHGHHHHHHHHHGHHHHHHHHHHHHHHHHHHHHHHHHHHGGHHHHHHHHHHHHHHHGHHHHHHHHHHHHHHHHHHHHHHHHHHHHHHHHHHHHHHHHHHHHHHHHHHHHHHHHHHHHHGGGGGGGGG
@M05620:46:000000000-D9D58:1:1101:23103:12064 1:N:0:105
GAATGAATGCAGAAATTGGCAAGATAATACTGCACCGATGGGAAATGATACTATCCTGAAACATGAGCAAATTGACCAGCCTCAGGATGTGAACTCATTTGCTGGAGGTCCCAGGGCTCTTTCAAGATAGTAAAAACAGTGACTTGTACAGCATAATGAAAAACCTAGGCATTGATTTTGAAGACATCAGACACATGCAGAATGAAAAATTTTTCAGAAATGATTTTTCTGGTGAGGTTGACTTCAGAGAA
+
BB@ABBFFFFFFFGGFGFFGCBFFDFEDGGF5G4BGCFFFGHFBGFGFHGGHBEGHHHHFGFBGHGHHHHFHFFBGA3BAFFGGGHCCFBFGHFDHFGHGHGHHHAAEGHHH3@?ADGHFHHHHFHHGHHHHHHHBEHHBGBGGHGFHF3GBCHDFHGHHHFGGD<GGFHGHHHGGGHHHGGHHHHHBHGHHHHHFHGEHHHHHHF0DCHFDGDGHGFF<0GFFFBCFHCGFCHHHACGHHHGGBFGGGE/
@M05620:46:000000000-D9D58:1:1101:21605:12089 1:N:0:105
GAATGAATGCAGAAATTGGCAAGATAATACTGCACCGATGGGAAATGATACTATCCTGAAACATGAGCAAATTGACCAGCCTCAGGATGTGAACTCATTTGCTGGAGGTCACCAGGGCTCTTTCAAGATAGTAAAAACAGTGACTTGTACAGCATAATGAAAAACCTAGGCATTGATTTTGAAGACATCAGACACATGCAGAATGAAAAATTTTTCAGAAATGATTTTTCTGGTGAGGTTGACTTCAGAGA
+
CCCCCFFFFFFFGGGGGGGGGGGHGHHHHHHHHHHHGGGGGHHHHHHHHHHHHHHHHHHHHHHHHHHHHHHHHHHHHHHHGHHHHHHHHHHHHHHHHHHHHHHHHHHGGHHHHHHGGGHHHGHHHHHHHHHHHHHHHGHHHHHHHHHHHHHHHHHHHHHHHHHHGGHHHHHHHHHHHHHHHGHHHHHHHHHHHHHHHHHHHHHHHHHHHHGHHHHHHHHHHHHHHHHHHHHHHHHHHHHHHHGGGGGGGGF
@M05620:46:000000000-D9D58:1:1101:8080:12132 1:N:0:105
GAATGAATGCAGAAATTGGCAAGATAATACTGCACCGATGGGAAATGATACTATCCTGAAACATGAGCAAATTGACCAGCCTCAGGATGTGAACTCATTTGCTGGAGGTCACCAGGGCTCTTTCAAGATAGTAAAAACAGTGACTTGTACAGCATAATGAAAAACCTAGGCATTGATTTTGAAGACATCAGACACATGCAGAATGAAAAATTTTTCAGAAATGATTTTTCTGGTGAGGTTGACTTCAGAGA
+
CBCCCFFFFFFFGGGGGGGGGGGHHHHHHHHHHHHHGEGGGHHHHHHHHHHHHHHHHHHHHHHHHFHHHHGHHHHHHHHHGHHHGHHHHGGHFHHHGHHHHHHHHFHGGHHHBDFFGEFHHDHGFEHHFH3DGGHHHDHFHHGFF?BGDBHD?F3G?DGDDHHHDGHF2C2@CF11?FGHF/?DHFHFF<BGFHHHFGFF1GCDGGBGHHHFHHHFBDHBGGC0:;GHHGHC0CGCHHGGHHFF0B0;FGB
@M05620:46:000000000-D9D58:1:1101:10536:12136 1:N:0:105
GAATGAATGCAGAAATTGGCAAGATAATACTGCACCGATGGGAAATGATACTATCCTGAAACATGAGCAAATTGACCAGCCTCAGGATGTGAACTCATTTGCTGGAGGTCCCAGGGCTCTTTCAAGATAGTAAAAACAGTGACTTGTACAGCATAATGAAAAACCTAGGCATTGATTTTGAAGACATCAGACACATGCAGAATGAAAAATTTTTCAGAAATGATTTTTCTGGTGAGGTTGACTTCAGAGAA
+
CCCCCFFFFFFFGGGGGGGGGGGHHHHHHHHHHHHHGGGGGHHHHHHHHHHHHHHHHHHHHHHHHHHHHHHHHHHHHHFGGHHHHHHHHHHHHHHHHHHHHHHHHHHGGHHHHGGGGHHHGHFHHFHHHHHFGHHHGHGFHGHHHHHGFHGHGHHFHHFFHHHGGHHHHHGFHHFHHHHHEHGHHHHHFBHHHHHHHFDDGGHHGHHHHGHHHHHFGHFHHGBGHHHHHHHGGHGHHHHHBGGFFB9FGGB
@M05620:46:000000000-D9D58:1:1101:20349:12171 1:N:0:105
GAATGAATGCAGAAATTGGCAAGATAATACTGCACCGATGGGAAATGATACTATCCTGAAACATGAGCAAATTGACCAGCCTCAGGATGTGAACTCATTTGCTGGAGGTCACCAGGGCTCTTTCAAGATAGTAAAAACAGTGACTTGTACAGCATAATGAAAAACCTAGGCATTGATTTTGAAGACATCAGACACATGCAGAATGAAAAATTTTTCAGAAATGATTTTTCTGGTGAGGTTGACTTCAGAGA
+
CCCCCFFFFFFFGGGGGGGGGGGHHHHHHHCHHFHHGGGGGHHHHHHHHHHHHHHHGHHHHHHHHGHHHHHHGHHHHHGHGHHHGGHFGGHFHHHHHGHGHHHHHHFEFHHHGHHGGGHHHHFHGHF3FBFFBDHHHGHHGHFHHGFHBFGFHHHHHHFHBHHHGGHHGB2<GDFHGHHHHAHFFHHFGFHEFGHCGHGHHGGFHHHEFHHHFHDGBGD0GFGCCCHHHGHGHHGBFH:CGHGFFG9FBF/
@M05620:46:000000000-D9D58:1:1101:22987:12186 1:N:0:105
GAATGAATGCAGAAATTGGCAAGATAATACTGCACCGATGGGAAATGATACTATCCTGAAACATGAGCAAATTGACCAGCCTCAGGATGTGAACTCATTTGCTGGAGGTCCCAGGGCTCTTTCAAGATAGTAAAAACAGTGACTTGTACAGCATAATGAAAAACCTAGGCATTGATTTTGAAGACATCAGACACATGCAGAATGAAAAATTTTTCAGAAATGATTTTTCTGGTGAGGTTGACTTCAGAGAA
+
CBCCCFFFFFFFGGGGGGGGGGGHHGGHHHHHHHHHGGGGGHHHHHHHHHHHGHHHHHHHHHHHHHHHHHHHHHHHHHHGGHHHHHHHGGHHHHHHHHHHHHHHHHHGGHHHHHGGGHHHHHHHHHHHHHHHHHHHGHHHHHHHHHHHHHHHHHHHHHHHHHHGGHHHHHHHHHHHHHHHGHHHHHHHHHHHHHHHHHHHHHHHHHHHHHHHHHHHHHHHHHHHHHHHHHHHHHHHHHHHHHGGGGGGGGG
@M05620:46:000000000-D9D58:1:1101:21518:12220 1:N:0:105
GAATGAATGCAGAGATTGGCAAGATAATACTGCACCGATGGGAAATGATACTATCCTGAAACATGAGCAAATTGACCAGCCTCAGGATGTGAACTCATTTGCTGGAGGTCACCAGGGCTCTTTCAAGATAGTAAAAACAGTGACTTGTACAGCATAATGAAAAACCTAGGCATTGATTTTGAAGACATCAGACACATGCAGAATGAAAAATTTTTCAGAAATGATTTTTCTGGTGAGGTTGACTTCAGAGA
+
AAA3AFFFFFFFGGGGGGGFG4FHHFHFFHGGHGHHGGEEEGHHHHEFFHFHHEGGF3FGFGBGFBFEFHFDGFHGGHGHGHHHGGGGHHHHGHHHHFGFGHHGFGHCGFHHHHFEE?FHHHHHHHFHHHHHBGHHHGEHFGHHFHHGFHHHHHGGHHHHGHHHGGHHHGHHHGGFHGGHGGHGHHFGHHHEHHHEFGGHGBGHBFFHHHHHHHGHHHHHGHHHHHHHHHHHBCCFFHHCGGGGGGGEFF/
@M05620:46:000000000-D9D58:1:1101:21506:12240 1:N:0:105
GAATGAATGCAGAAATTGGCAAGATAATACTGCACCGATGGGAAATGATACTATCCTGAAACATGAGCAAATTGACCAGCCTCAGGATGTGAACTCATTTGCTGGAGGTCACCAGGGCTCTTTCAAGATAGTAAAAACAGTGACTTGTACAGCATAATGAAAAACCTAGGCATTGATTTTGAAGACATCAGACACATGCAGAATGAAAAATTTTTCAGAAATGATTTTTCTGGTGAGGTTGACTTCAGAGA
+
CCCCCFFFFFFFGGGGGGGGGGGHHHHHHHHHHHHHGGGGGHHHHHHHHHHHHHHHHHHHHHHHHHHHHHHHHHHHHHHHGHHHHHHHHHHHHHHHHHHHHHHHHHHGGHHHHHHGGGHHHHHHHHHHHHHHHHHHHGHHHHHHHHHHHHHHHHHHHHHHHHHHGGHHHHHHHHHHHHHHHGHHHHHHHHHHHHHHHHHHHHHGHHHHHHHHHHHHHHHHHHHHHHHHHHHHHHHHHHHHHHGGGGGGGGB
@M05620:46:000000000-D9D58:1:1101:5555:12304 1:N:0:105
GAATGAATGCAGAAATTGGCAAGATAATACTGCACCGATGGGAAATGATACTATCCTGAAACATGAGCAAATTGACCAGCCTCAGGATGTGAACTCATTTGCTGGAGGTCACCAGGGCTCTTTCAAGATAGTAAAAACAGTGACTTGTACAGCATAATGAAAAACCTAGGCATTGATTTTGAAGACATCAGACACATGCAGAATGAAAAATTTTTCAGAAATGATTTTTCTGGTGAGGTTGACTTCAGAGA
+
BBBBBFFFFFFFGGFGGGGGGGFFHHHHHHFHHHHHGEGGGHGHGHHHHHHHGHHHHHHHHHFHGGHHFHHHHGHGFGHHGHHGGBGFGGGFGHHHHHHHGHHGBFHGGHHHHHHGGGHHHHHHHHHHHHGHHHHFHGHHHFHHGHHHHHFHGHHHHHHHHHHHGGGHHHHHHHHHHHHHHGHHHHHHGHHHCHHHHHHHHHHHHHGGGHFHHHHHHHHHHHHHHHHHHHHHHHHHFGGFHHGGFGGGGGF
@M05620:46:000000000-D9D58:1:1101:5552:12322 1:N:0:105
GAATGAATGCAGAAATTGGCAAGATAATACTGCACCGATGGGAAATGATACTATCCTGAAACATGAGCAAATTGACCAGCCTCAGGATGTGAACTCATTTGCTGGAGGTCACCAGGGCTCTTTCAAGATAGTAAAAACAGTGACTTGTACAGCATAATGAAAAACCTAGGCATTGATTTTGAAGACATCAGACACATGCAGAATGAAAAATTTTTCAGAAATGATTTTTCTGGTGAGGTTGACTTCAGAGA
+
CABCCFFFFFFFGGGGGGGGGGGHHHHHHHHHHHHHFEGGGHHHHHHHHHHHHHHHHHHHHHHHHHHHHHHHHHHHHHHHGHHHHHHHHGHHHHHHHHHHHHHHHHHGGHHHHHHGGGHHHHHHHHHHHHHHHHHHHGHHHHHHHHHHHHHHHHGHHHHHHHHHGGHHHHHHGHHHHHHHHGHGHHHHHHHHHHHHHHHHHHHHHHHHHHHHHHHHHHHHHHHHHHHHHHHHHHHGHHHHHHGGGGGGGGB
@M05620:46:000000000-D9D58:1:1101:15234:12344 1:N:0:105
GAATGAATGCAGAAATTGGCAAGATAATACTGCACCGATGGGAAATGATACTATCCTGAAACATGAGCAAATTGACCAGCCTCAGGATGTGAACTCATTTGCTGGAGGTCCCAGGGCTCTTTCAAGATAGTAAAAACAGTGACTTGTACAGCATAATGAAAAACCTAGGCATTGATTTTGAAGACATCAGACACATGCAGAATGAAAAATTTTTCAGAAATGATTTTTCTGGTGAGGTTGACTTCAGAGAA
+
CCCCCFFFFFFFGGGGGGGGGGGHHHGHHHHHHHHHGGGGGHHHHHHHHHHHHHHHHHHHHHHHHHHHHHHHHHHHHHHHGHHHHGHHHHHHHHHHHHHHHHHHHHHGEFHHGFGDGHHHHHHHHGHHHHFHHHHHGGFG3FGHHHHHHHFHHHFHHGHHHFHGGHFHFHFHHGHHGHGHGHHHHHHGHHBFGHHHHGHFHGHHHHGGGHHFFHFHHHHGHGFHHHHHHHHGHHHGHHHHFHGFGFFGGGF
@M05620:46:000000000-D9D58:1:1101:15247:12357 1:N:0:105
GAATGAATGCAGAAATTGGCAAGATAATACTGCACCGATGGGAAATGATACTATCCTGAAACATGAGCAAATTGACCAGCCTCAGGATGTGAACTCATTTGCTGGAGGTCCCAGGGCTCTTTCAAGATAGTAAAAACAGTGACTTGTACAGCATAATGAAAAACCTAGGCATTGATTTTGAAGACATCAGACACATGCAGAATGAAAAATTTTTCAGAAATGATTTTTCTGGTGAGGTTGACTTCAGAGAA
+
CCCCCFFFFFFFGGGGGGGGGGGHHHHHHHHHHHHHGGGGGHHHHHHHHHHHHHHHHHHHHHHHHHHHHHHHHHHHHHHHGHHHHHHHHGHHHHHHHHHHHHHHHHHGGHHHHHGGGHHHHHHHHHHHHHHHHHHHGHHHHHHHHHHHHHHHHHHHHHHHHHHGGHHHHHHHHHHHHHHHGHHHHHHHHHHHHHHHHHHHHHHHHHHHHHHHHHHHHHHHHHHHHHHHHHHHHHHHHHHHHHGGGGGGGGG
@M05620:46:000000000-D9D58:1:1101:11436:12408 1:N:0:105
GAATGAATGCAGAAATTGGCAAGATAATACTGCACCGATGGGAAATGATACTATCCTGAAACATGAGCAAATTGACCAGCCTCAGGATGTGAACTCATTTGCTGGAGGTCCCAGGGCTCTTTCAAGATAGTAAAAACAGTGACTTGTACAGCATAATGAAAAACCTAGGCATTGATTTTGAAGACATCAGACACATGCAGAATGAAAAATTTTTCAGAAATGATTTTTCTGGTGAGGTTGACTTCAGAGAA
+
DCDDDFFFFFFFGGGGGGGGGGGHHHHHHHHHHHHHGGGGGHHHHHHHHHHHHHHHHHHHHHHHHHHHHHHHHHHHHHHHGHHHHHHHHHHHHHHHHHHHHHHGHHHGGHHHHHGGGHHHHHHHHHHHHHHIHHHHGHHHHHHHHHHHHHHHHHHHHHHHHHHGGHHHHHHHHHHHHHHHGHHHHHHHHHHHHHHHHHHHHHHHHHHHHHHHHHHHHHHHHHHHHHHHHHHHHHHHHHHHHHHGGGGGGGF
@M05620:46:000000000-D9D58:1:1101:7352:12414 1:N:0:105
GAATGAATGCAGAAATTGGCAAGATAATACTGCACCGATGGGAAATGATACTATCCTGAAACATGAGCAAATTGACCAGCCTCAGGATGTGAACTCATTTGCTGGAGGTCACCAGGGCTCTTTCAAGATAGTAAAAACAGTGACTTGTACAGCATAATGAAAAACCTAGGCATTGATTTTGAAGACATCAGACACATGCAGAATGAAAAATTTTTCAGAAATGATTTTTCTGGTGAGGTTGACTTCAGAGA
+
BBBBBFFFFFFFGGGGGGFGDGFFHHHHHHFGHHHHF2EFGFFGEGGFGHHHHHHGHHFEGHHHHFGDGGFGFGGDGHGHGHHFGHGGGFGFDHHHGHHHHHGGGHFEEHFHGHHGGGHHFHHFHGHHHFHFGFHFHGHFFHBGHHHHHHHFHFH3FHFHHDHHGGFFFFHHGHGDHHHGHGHGGHGGFGHHGFHHHHHHHHHHHHHHHHHHHHHHHHGGHGG0CGGFGHHGGGGFCF::GGFBFGGGGG/
@M05620:46:000000000-D9D58:1:1101:7371:12421 1:N:0:105
GAATGAATGCAGAAATTGGCAAGATAATACTGCACCGATGGGAAATGATACTATCCTGAAACATGAGCAAATTGACCAGCCTCAGGATGTGAACTCATTTGCTGGAGGTCACCAGGGCTCTTTCAAGATAGTAAAAACAGTGACTTGTACAGCATAATGAAAAACCTAGGCATTGATTTTGAAGACATCAGACACATGCAGAATGAAAAATTTTTCAGAAATGATTTTTCTGGTGAGGTTGACTTCAGAGA
+
CCCCBFFFFFFFGGGGGGGGGGGHHHHHHHHHHHHHGFGGGHGHGHGGHHHHHHHHHHHHHHHHGGHHHGHHHHHHHHHHGHHHGHGGHGHHHHHHHHHHHHGHGGHGGHHHHHHGGGHHHHHHHHHHHHHHHHHHHGHHHHHHHHHHHHHHHHHHHHHHHHHHGGHHHGGHHHHHHHHHHGHHHHHHHHHHEGHHHHHHHGHHHHHHHHHHHHHHHHHHHHHHHHHHHGHHFFGHHGHFHHGGGGGGGGB
@M05620:46:000000000-D9D58:1:1101:6991:12422 1:N:0:105
GAATGAATGCAGAAATTGGCAAGATAATACTGCACCGATGGGAAATGATACTATCCTGAAACATGAGCAAATTGACCAGCCTCAGGATGTGAACTCATTTGCTGGAGGTCCCAGGGCTCTTTCAAGATAGTAAAAACAGTGACTTGTACAGCATAATGAAAAACCTAGGCATTGATTTTGAAGACATCAGACACATGCAGAATGAAAAATTTTTCAGAAATGATTTTTCTGGTGAGGTTGACTTCAGAGAA
+
CCCCCFFFFFFFGGGGGGGGGGFHHHHHHHHHHHHHGEGGGHHGHHHHHHHHHHHHHHHHHHHHHHHHHHHHHHHHHHHHGHHHHHHHHGHHHHHHHHHHHHHHHHHGGHHHHHGGGHHHHHHHHHHHHHHHHHHHGHHHHHHHHHHHHHHHHHHHHHHHHHHGGHHHHHHHHHHHHGHHGHHHHHHHHHHHHHHHHHHHHHHGFGHHHGHHHHHHHGHHGHHHHHHHHHHHHHHHHHHHHHGGGGGGGGF
@M05620:46:000000000-D9D58:1:1101:19511:12427 1:N:0:105
GAATGAATGCAGAAATTGGCAAGATAATACTGCACCGATGGGAAATGATACTATCCTGAAACATGAGCAAATTGACCAGCCTCAGGATGTGAACTCATTTGCTGGAGGTCACCAGGGCTCTTTCAAGATAGTAAAAACAGTGACTTGTACAGCATAATGAAAAACCTAGGCATTGATTTTGAAGACATCAGACACATGCAGAATGAAAAATTTTTCAGAAATGATTTTTCTGGTGAGGTTGACTTCAGAGA
+
CCCCCFFFFFFFGGGGGGGGGGGHHHHHHHHHHHHHGGGGGHHHHHHHHHHHHHHHHHHHHHHHHHHHHHHHHHHHHHHHGHHHHHHHHHHGHHHHHHHHHHHHGHHGGHHHHHHGGGHHHHHHHHHHHHHHHHHHHGHHHHHHHHHHHHHHHHHHHHHHHHHHGGHHHHHHHHHHHHHHHGHHHHHHHHHHHHHHHHHHHHHHHHHHHGHHHHHHHHHHHHHHHHHHHHHHGHHHHHHHHHGGGGGGGGF
@M05620:46:000000000-D9D58:1:1101:26251:12456 1:N:0:105
GAATGAATGCAGAAATTGGCAAGATAATACTGCACCGATGGGAAATGATACTATCCTGAAACATGAGCAAATTGACCAGCCTCAGGATGTGAACTCATTTGCTGGAGGTCACCAGGGCTCTTTCAAGATAGTAAAAACAGTGACTTGTACAGCATAATGAAAAACCTAGGCATTGATTTTGAAGACATCAGACACATGCAGAATGAAAAATTTTTCAGAAATGATTTTTCTGGTGAGGTTGACTTCAGAGA
+
CBCCCFFFFFFFGGGGGGGGGGGHHHHHHHHHHHHHGGGGGHHHHHHHHHHHGHHHHHHHHHHHHHHHHHHHHHHHHHHHGHHHHHHHHHHHHHHHHHHHHHHHHHHGGHHHHFHGGEHEHHFHHGHDGFBFHHHHHGHFFFFFHGHFGHGHFCGHDHHHHHHHGGFFHFFBHGHFHHHHHGFFDFFHHFGGHHGGHHFHHHFHHHHHHHHHHHFCBDHHBDGFHHHHGGFHC:GFG.CCC:BFFGFGFFF
@M05620:46:000000000-D9D58:1:1101:25002:12469 1:N:0:105
GAATGAATGCAGAAATTGGCAAGATAATACTGCACCGATGGGAAATGATACTATCCTGAAACATGAGCAAATTGACCAGCCTCAGGATGTGAACTCATTTGCTGGAGGTCACCAGGGCTCTTTCAAGATAGTAAAAACAGTGACTTGTACAGCATAATGAAAAACCTAGGCATTGATTTTGAAGACATCAGACACATGCAGAATGAAAAATTTTTCAGAAATGATTTTTCTGGTGAGGTTGACTTCAGAGA
+
BBBBBFFFFFFFGGGGGGGGGGGFHHHHHHHHHHHHGGGGGHHHHHHHHHHHHHHHHHHHHHHHHHHHHHHHHHHHHHHHGHHHHHHHHHHHHHHHHHHHHHHHHHHGGHHHHHHGGGHHHHHHHHHHHHHHHHHHHGHHHHHHHHHHHHHHHHHGHHHGHHHHGGHHHHHHHHHHHHHHHGHHHHHHHHFHHHHHHHHHGFHHHHGHHHHHHHHHHHHGHHHHHHHHHHHHHHHGHHHGGHGGGGGGGGC
@M05620:46:000000000-D9D58:1:1101:26259:12475 1:N:0:105
GAATGAATGCAGAAATTGGCAAGATAATACTGCACCGATGGGAAATGATACTATCCTGAAACATGAGCAAATTGACCAGCCTCAGGATGTGAACTCATTTGCTGGAGGTCACCAGGGCTCTTTCAAGATAGTAAAAACAGTGACTTGTACAGCATAATGAAAAACCTAGGCATTGATTTTGAAGACATCAGACACATGCAGAATGAAAAATTTTTCAGAAATGATTTTTCTGGTGAGGTTGACTTCAGAGA
+
CCCCCFFFFFFFGGGGGFGGGGGHHHHHFHHHHGHHGEEGFFHHHHHHHFHHHHHHHHHHHHHHFFHGHHHHHHHHHHHHGHHHHHGHHHHHHHHHHHHHHHHHHHHGGHFHHHHGGGGHHHHHHHHFHHHGHHHHFFHHHGFGHHGGDHHFHHHFHHFHHHHHGGHHHHHGHHF1FHHHHGHGFHGHGF11FFGHHHHHHFGHGFHFHHHHHHGHFGHBFGGFHHHHHFHHBHHGFAGFG:BFBFFGGG/
@M05620:46:000000000-D9D58:1:1101:19347:12548 1:N:0:105
GAATGAATGCAGAAATTGGCAAGATAATACTGCACCGATGGGAAATGATACTATCCTGAAACATGAGCAAATTGACCAGCCTCAGGATGTGAACTCATTTGCTGGAGGTCACCAGGGCTCTTTCAAGATAGTAAAAACAGTGACTTGTACAGCATAATGAAAAACCTAGGCATTGATTTTGAAGACATCAGACACATGCAGAATGAAAAATTTTTCAGAAATGATTTTTCTGGTGAGGTTGACTTCAGAGA
+
BBBBBFFFFFFFGGGGGGGGGGGHHHHHHHHHHHHHGFGGGHHHHHHHFHHHHHHHHHHHHHHHHHHHHHHHHHHHHHHHGHHHGHHHHGHHHHHHHHHHHHHHHHHGGHHHHHHGGGHHHHHHHHHHHHHHHHHHHGHHHHHHHHHHHHHHHHHHHHHHHHHHGGHHHHHHHHHHHHHHHGHHHHHHHHHHHHHHHHHHHHHHHHHHHHHHHHHHHHHHHHHHHHHHHHHHHHHHHHHHHHGGGGGGGGC
@M05620:46:000000000-D9D58:1:1101:15888:12551 1:N:0:105
GATGAATGCAGAAATTGGCAAGATAATACTGCACCGATGGGAAATGATACTATCCTGAAACATGAGCAAATTGACCAGCCTCAGGATGTGAACTCATTTGCTGGAGGTCCCAGGGCTCTTTCAAGATAGTAAAAACAGTGACTTGTACAGCATAATGAAAAACCTAGGCATTGATTTTGAAGACATCAGACACATGCAGAATGAAAAATTTTTCAGAAATGATTTTTCTGGTGAGGTTGACTTCAGAGAAG
+
CCCCCFFFFFFFGGGGGGGGGGHHHHHHHHHHGHHGGGGGHHHHHGGHHHHEHHHHHHHHHHHHHHHHHHHHHHHHHHGGHHGHHHHHHHHHHHHHHHHHHHHHHHGGHHHHHGGGHHHHHHHHHHHHHHHIHHHGHHGHHHHHHHHHHGHHHHHHHHHHHHGGHHHHHHHHHHHHHHHGHHHHHHHHHHHHHHHHHHHHHHHHHHHHHHHHGHHHHHHGHHHHHHHHHHHCGHHHHHHHHHHGGGGGGGG
@M05620:46:000000000-D9D58:1:1101:11490:12562 1:N:0:105
GAATGAATGCAGAAATTGGCAAGATAATACTGCACCGATGGGAAATGATACTATCCTGAAACATGAGCAAATTGACCAGCCTCAGGATGTGAACTCATTTGCTGGAGGTCACCAGGGCTCTTTCAAGATAGTAAAAACAGTGACTTGTACAGCATAATGAAAAACCTAGGCATTGATTTTGAAGACATCAGACACATGCAGAATGAAAAATTTTTCAGAAATGATTTTTCTGGTGAGGTTGACTTCAGAGA
+
CCCCCFFFFFFFGGGGGGGGGGGHHHHHHHHHHHHHGGGGGHHHHHHHHHHHHHHHHHHHHHHHHHHHHHHHHHHHHHHHGHHHHGHHHGHHHHHHHHHHHHHHHHHGGHHHHHHGGGHHHHHHHHHHHHHHHHHHHGGHHHHHHHHHHHHHHHHHHHHHHHHHGGHHHHHHHHHHHHHHHGHHHHHHHHHHHHHHHHHHHHHHHHHHHHHHHHHHHHHHHHHHHHHHHHHHHHHEHHHHHHGGGGGGGGB
@M05620:46:000000000-D9D58:1:1101:7831:12580 1:N:0:105
GAATGAATGCAGAAATTGGCAAGATAATACTGCACCGATGGGAAATTATACTATCCTGAAACATGAGCAAATTGACCAGCCTCAGGATGTGAACTCATTTGCTGGAGGTCACCAGGGCTCTTTCAAGATAGTAAAAACAGTGACTTGTACAGCATAATGAAAAACCTAGGCATTGATTTTGAAGACATCAGACACATGCAGAATGAAAAATTTTTCAGAAATGATTTTTCTGGTGAGGTTGACTTCAGAGA
+
BBCBCFFFFFFFGGGGGGGGGGGHHHHHHHHHHHHHGGGGGHHHHHHHHHHHHHHHHHHHHHHHHHHHHHHHHHHHHHHHGHHHHHHHHGHHHHHHHHHHHHHHHHHGGHHHHHHGGGHHHHHHHHHHGHHHHHHHHGHHHHHHHHHHHHHHHHHHHHHHHHHHGGHHHHHHHHHHHHHHHGHHHHHHHHHHHHHHHHHHHGHHHHHHHHHHHHHHHHHHHHHHHHHHHHHHHHHHHHHHGFGGGGGGGGC
@M05620:46:000000000-D9D58:1:1101:28723:12590 1:N:0:105
GAATGAATGCAGAAATTGGCAAGATAATACTGCACCGATGGGAAATGATACTATCCTGAAACATGAGCAAATTGACCAGCCTCAGGATGTGAACTCATTTGCTGGAGGTCCCAGGGCTCTTTCAAGATAGTAAAAACAGTGACTTGTACAGCATAATGAAAAACCTAGGCATTGATTTTGAAGACATCAGACACATGCAGAATGAAAAATTTTTCAGAAATGATTTTTCTGGTGAGGTTGACTTCAGAGAA
+
CCCCCFFFFFFFGGGGGGGGGGGHHHHHHHHHHHHHGGGGGHHHHHHHHHHHHHHHHHHHHHHHHHHHHHHHHHHHHHHHGHHHHHGHHGHHHHHHHHHHHHHHHHHGGHHHHHGGGHHHHHHHHHHHHHHHHHHHGHHHHHHHHHHHHHHHHHHHHHHHHHHGGHHHHHHHHHHHHHHHGHHHHHHHHHHHHHHHHHHHHHHHHHHHHHHHHHHHHDHHHHHHHHHHHHHHHHHHHHHHHHGGGGGGGGF
@M05620:46:000000000-D9D58:1:1101:20881:12624 1:N:0:105
GAATGAATGCAGAAATTGGCAAGATAATACTGCACCGATGGGAAATGATACTATCCTGAAACATGAGCAAATTGACCAGCCTCAGGATGTGAACTCATTTGCTGGAGGTCACCAGGGCTCTTTCAAGATAGTAAAAACAGTGACTTGTACAGCATAATGAAAAACCTAGGCATTGATTTTGAAGACATCAGACACATGCAGAATGAAAAATTTTTCAGAAATGATTTTTCTGGTGAGGTTGACTTCAGAGA
+
CCDDDFFFFFFFGGGGGGGGGGGHHHHHHHHHHHHHGGGGGHHHHHHHHHHHHHHHHHHHHHHHHHHHHHHHHHHHHHHHGHHHGFGHHGGGHHHHHHHHHHHHHHHGGHHHHHHGGGHHHHHHHHHHHHHHHHHHHGHHHHHHHHHHHHHHHHHHHHHHHHHHGGHHHHHHHHHHHHHHHGHHHHHHHHHHHHHHHHHHHHHHHHHHHHGHHHHHHHHHHHHHHHHHHHHHHHHGHHHHHHGGHHGGGGB
@M05620:46:000000000-D9D58:1:1101:18920:12626 1:N:0:105
GAATGAATGCAGAAATTGGCAAGATAATACTGCACCGATGGGAAATGATACTATCCTGAAACATGAGCAAATTGACCAGCCTCAGGATGTGAACTCATTTGCTGGAGGTCACCAGGGCTCTTTCAAGATAGTAAAAACAGTGACTTGTACAGCATAATGAAAAACCTAGGCATTGATTTTGAAGACATCAGACACATGCAGAATGAAAAATTTTTCAGAAATGATTTTTCTGGTGAGGTTGACTTCAGAGA
+
CCCCDFFFFFFFGGGGGGGGGGGHHHHHHHHHHHHHGGGGGHHHHHHHHHHHHHHHHHHHHHHHHHHHHHHHGHHHHHGHGHHHHHGHHGHHHHHHHHHHHHHHHHHEEHHHHHHGGGHHHHHHHHHHHHHHHHHHHGHHHHHHHHHHHGHHHHHHHHHHHHHHGGHHHHHHHHHHHHGHHGHHHHHHHHGHHHHHHHHHHHHGHGHHHHHHHHHHHHHHHHHGHHHHHHHHHHHHHHHGHHGGHGGGGGG
@M05620:46:000000000-D9D58:1:1101:13930:12627 1:N:0:105
GAATGAATGCAGAAATTGGCAAGATAATACTGCACCGATGGGAAATGATACTATCCTGAAACATGAGCAAATTGACCAGCCTCAGGATGTGAACTCATTTGCTGGAGGTCCCAGGGCTCTTTCAAGATAGTAAAAACAGTGACTTGTACAGCATAATGAAAAACCTAGGCATTGATTTTGAAGACATCAGACACATGCAGAATGAAAAATTTTTCAGAAATGATTTTTCTGGTGAGGTTGACTTCAGAGAA
+
AAABBFFFFFFFGGGGGGGGGGGHFFDGDGFFHHHHGGAE2FHHGFGBGFGGHGHGGGGHHHHHGHFGFHEGHEFHHHHFGHHHHFHHHGHFHHHHHHGHGFHHFGFFGHHHHHGGGHHHGHHHHHHHHHHGHHGHGHHHHHHHHHHHHHHHHHHHHHHHHHHGGHHHHHHHHHHHHHHHGHHHHHHHHHFHHHHHHHHHHHHHHHHHFHHHHHHHHHHHHHHHHHGHHHHHHHGHHHHHHHGGGGGFGGG
@M05620:46:000000000-D9D58:1:1101:13947:12634 1:N:0:105
GAATGAATGCAGAAATTGGCAAGATAATACTGCACCGATGGGAAATGATACTATCCTGAAACATGAGCAAATTGACCAGCCTCAGGATGTGAACTCATTTGCTGGAGGTCCCAGGGCTCTTTCAAGATAGTAAAAACAGTGACTTGTACAGCATAATGAAAAACCTAGGCATTGATTTTGAAGACATCAGACACATGCAGAATGAAAAATTTTTCAGAAATGATTTTTCTGGTGAGGTTGACTTCAGAGAA
+
CCBCCFFFFFFFGGGGGGGGGGGHHHHHHHHHHHHHGGGGGGHGHHHHHHHHHHHHHHHHHHHHHGHHHHHHHHHHHHHHGHHHHHHHHHHHHHHHHHHHHHHHHHHGGHHHHHGGGHHHHHHHHHHHHHHHHHHHGHHHHHHHHHHHHHHHHHHHHHHHHHHGGHHHHHHHHHHHHHHHGHHHHHHHHHHHHHHHHHHHHHHHHHHHHHHHHHHHGHHGGHHHHHHGHHGHHHHHGHHHHHGGGGGGGGG
@M05620:46:000000000-D9D58:1:1101:23533:12662 1:N:0:105
GAATGAATGCAGAAATTGGCAAGATAATACTGCACCGATGGGAAATGATACTATCCTGAAACATGAGCAAATTGACCAGCCTCAGGATGTGAACTCATTTGCTGGAGGTCCCAGGGCTCTTTCAAGATAGTAAAAACAGTGACTTGTACAGCATAATGAAAAACCTAGGCATTGATTTTGAAGACATCAGACACATGCAGAATGAAAAATTTTTCAGAAATGATTTTTCTGGTGAGGTTGACTTCAGAGAA
+
ABBBBFFFFFFFGGGGGGGGGGGHHHHHHHHHHHHHGGGGGGFGHHHGHHHHHHHHHHHHGHHHHHHHGHHHHHHHHHHHGHHHHHHHGGHGHHHHHHHHHHHHHGHGGHHHHHGGGHHHHHHHHHEHHHHHHHGHGGHHHHHHHHHHHHHHHHGHHHHFHHHGGHHHHHHHHHGGHGHHGHHHHGHHHHHHHHHHHHHEHHHHHGHHHHHHGHHHGDGGFHHHHHHHGHHHHHHHHHHHHHGGGGGGGGF
@M05620:46:000000000-D9D58:1:1101:5152:12664 1:N:0:105
GAATGAATGCAGAAATTGGCAAGATAATACTGCACCGATGGGAAATGATACTATCCTGAAACATGAGCAAATTGACCAGCCTCAGGATGTGAACTCATTTGCTGGAGGTCACCAGGGCTCTTTCAAGATAGTAAAAACAGTGACTTGTACAGCATAATGAAAAACCTAGGCATTGATTTTGAAGACATCAGACACATGCAGAATGAAAAATTTTTCAGAAATGATTTTTCTGGTGAGGTTGACTTCAGAGA
+
BBBBBFFFFFFFFFCGGGGGGGGHHGHHHHHHGHHFE?EGEGFHHHHHHGHHHHHHHHEHHEFHHGFHFHHHHHHHHHHHGHHHFHFFGGHHHHHHFHHHHFHHHHHGGHHHFHHGGGHHHHHHHHHFHFFHHHHHHGFHGDHHHHHHGHHHHHGGGHHHGHHHGGHHHHHFHHHHHHHHHGHHHHHHHHGHHHHGHHGHHHHHHHHHHGHFHHHHHHHGHHGHHHHHHHHHFCGCFHGGGHGGGGGGGGB
@M05620:46:000000000-D9D58:1:1101:22781:12682 1:N:0:105
GAATGAATGCAGAAATTGGCAAGATAATACTGCACCGATGGGAAATGATACTATCCTGAAACATGAGCAAATTGACCAGCCTCAGGATGTGAACTCATTTGCTGGAGGTCCCAGGGCTCTTTCAAGATAGTAAAAACAGTGACTTGTACAGCATAATGAAAAACCTAGGCATTGATTTTGAAGACATCAGACACATGCAGAATGAAAAATTTTTCAGAAATGATTTTTCTGGTGAGGTTGACTTCAGAGAA
+
CBCCCFFFFFFFGGGGGGGGGGGHHHGHHHHHHHHHGGGGGHHHHHHHHHHHHHHHHHHHHHHHHHHHHHHHHHHHHHHHGHHHHHHHHGHGHHHHHHHHHHHHHHHGGHHHHHGGGHHHHHHHHHHHHHHHHHHHGHHHHHHHHHHHHHHHHHHHHHHHHHHGGHHHHHHHHHHHHHHHGHHHHHHHHHHHHHHHHHHHHHHHHHGHHHHHHHHHHHHHHHHHHHHHGHHHHHHHHHHHHHGGGGGGGGG
@M05620:46:000000000-D9D58:1:1101:24675:12686 1:N:0:105
GAATGAATGCAGAAATTGGCAAGATAATACTGCACCGATGGGAAATGATACTATCCTGAAACATGAGCAAATTGACCAGCCTCAGGATGTGAACTCATTTGCTGGAGGTCACCAGGGCTCTTTCAAGATAGTAAAAACAGTGACTTGTACAGCATAATGAAAAACCTAGGCATTGATTTTGAAGACATCAGACACATGCAGAATGAAAAATTTTTCAGATATGATTTTTCTGGTGAGGTTGACTTCAGAGA
+
CCCCCFFFFFFFGGGGGGGGGGGHHGHHHHHHHHHHGGGGGHHHHHHHHHHHHHHHHHHHHHHHHHHHHHHHHHHHHHHHGHHHHHHHHHHHHHHHHHHHHHHHHHHGGHFGFBGE?FHCH3FGEFDH3FFFHHHFHDCG433B?GB3FBFF2GF3FGDHHHFF<CFF2222=@=BGHGFDEH1GCFHHH1GHH0<1<GHFDCGDHHHF.CHHB=GHHH0<DC0GHHCGFFHHBFCCHC///CBBBBFGGC
@M05620:46:000000000-D9D58:1:1101:5786:12747 1:N:0:105
GAATGAATGCAGAAATTGGCAAGATAATACTGCACCGATGGGAAATGATACTATCCTGAAACATGAGCAAATTGACCAGCCTCAGGATGTGAACTCATTTGCTGGAGGTCCCAGGGCTCTTTCAAGATAGTAAAAACAGTGACTTGTACAGCATAATGAAAAACCTAGGCATTGATTTTGAAGACATCAGACACATGCAGAATGAAAAATTTTTCAGAAATGATTTTTCTGGTGAGGTTGACTTCAGAGAA
+
CCCCCFFFFFFFGGGGGGGGGGGHHHHHHHHHHHHHFFGGGHHHHHHHHHHHHHHHHHHHHHHHHHHHHHHHHHHHHHHHGHHHHHHHHHHHHHHHHHHHHHHHHHHGGHHHHHGGGHHHHHHHHHHHHHHHHHHHGHHHHHHHHHHHHHHHHHHHHHHHHHHGGHHHHHHHHHHHHHHHGHHHHHHHHHHHHHHHHHHHHHHHHHHHHHHHHHHHHHHHHHHHHHHHHHHHHHHHHHHHHHGGGGGGGGG
@M05620:46:000000000-D9D58:1:1101:7157:12777 1:N:0:105
GAATGAATGCAGAAATTGGCAAGATAATACTGCACCGATGGGAAATGATACTATCCTGAAACATGAGCAAATTGACCAGCCTCAGGATGTGAACTCATTTGCTGGAGGTCCCAGGGCTCTTTCAAGATAGTAAAAACAGTGACTTGTACAGCATAATGAAAAACCTAGGCATTGATTTTGAAGACATCAGACACATGCAGAATGAAAAATTTTTCAGAAATGATTTTTCTGGTGAGGTTGACTTCAGAGAA
+
CBCCCFFFFFFFGGGGGGGGGGGHHHHHHHHGHHHHFEGGGHHHHHHHHHHHHHHHHHHGHHHHHGHHHHHHHHGHHHHHGHHHGGGGGFGGHHHGHHHHHHHHHHHGGHBHFBE110/BGDD44?F?4?GH4BFH/GCB??F4??G?3?3FG?BGHFH?3GH//2=@B=2=>>1F1=GD/=FH00FGHB<100<<<1FG1F1=G<0DGA<0=GG<<0G0<<GH00CGGHF0GHCGGC:C/;;0C00;:B:
@M05620:46:000000000-D9D58:1:1101:11999:12811 1:N:0:105
GAATGAATGCAGAAATTGGCAAGATAATACTGCACCGATGGGAAATGATACTATCCTGAAACATGAGCAAATTGACCAGCCTCAGGATGTGAACTCATTTGCTGGAGGTCCCAGGGCTCTTTCAAGATAGTAAAAACAGTGACTTGTACAGCATAATGAAAAACCTAGGCATTGATTTTGAAGACATCAGACACATGCAGAATGAAAAATTTTTCAGAAATGATTTTTCTGGTGAGGTTGACTTCAGAGAA
+
CCCCCFFFFFFFGGGGGGGGGGGHHHHHHHHHHHHHGGGGGHHHHHHHHHHHHHHHHGHHHHHHHHHHHHHHHHHHHHHHGHHHHGHHHHHHHHHHHHHHHHHHHHHGGHHHHGGGGHHHHHHHHHHHHHHHHGHHGHHHHGHHHHHHHHHGHHHHHHHHHHHGGHHHHGHHHHHHHHHHGHHHHHHHHHHHHHHHHGHHHHHHHHHHHHHHHHHHHHHHHHHHHHHHHHHHHHHHHHHHHHGGGGGGGGF
@M05620:46:000000000-D9D58:1:1101:26873:12815 1:N:0:105
GAATGAATGCAGAAATTGGCAAGATAATACTGCACCGATGGGAAATGATACTATCCTGAAACATGAGCAAATTGACCAGCCTCAGGATGTGAACTCATTTGCTGGAGGTCCCAGGGCTCTTTCAAGATAGTAAAAACAGTGACTTGTACAGCATAATGAAAAACCTAGGCATTGATTTTGAAGACATCAGACACATGCAGAATGAAAAATTTTTCAGAAATGATTTTTCTGGTGAGGTTGACTTCAGAGAA
+
CBCCCFFFFFFFGGGGGGGGGGGHHHHHHHHHHHHHGFGGGGGHHHGHHHHHGHHHHGHHHHHHHHHHHHHHHHHHHHHHGHHHHGGHHGHBHHHHHHHHHHHHHHHGGHHHHHGGGHHHHHHHHHHHHHHHHHHHGHHHHHHHHHHGHHHHHHHHHHHHHHHGGHHHHHHHHHHHHHHHGHHHHHHHHHHHHHHHHHGHHHHHHHHHHHGHGHHHHHHGHHHHHHHGHHHHHHHHHHHHHHGGGGGGGGG
@M05620:46:000000000-D9D58:1:1101:24040:12860 1:N:0:105
GAATGAATGCAGAAATTGGCAAGATAATACTGCACCGATGGGAAATGATACTATCCTGAAACATGAGCAAATTGACCAGCCTCAGGATGTGAACTCATTTGCTGGAGGTCACCAGGGCTCTTTCAAGATAGTAAAAACAGTGACTTGTACAGCATAATGAAAAACCTAGGCATTGATTTTGAAGACATCAGACACATGCAGAATGAAAAATTTTTCAGAAATGATTTTTCTGGTGAGGTTGACTTCAGAGA
+
BBBBBFFFFFFFGGGFGGGGGGGHHHHHHHHHHHHHGGGGGHHHHGHHHHHHHHHHHFHHHHHHHHGHHHHHHHHHHHHHGHHHHFHHHGHHHHHHHHHHHHGHHHHDGHHHHHHGGGHHGHHHHHHHHHHHHHHHHGGHHHHHHHHHHHHHHHHHHGGHHHHHGGHGGHHHGHHGHHGHHGHHHHGHGHHHHHHHHHGHGHHHHHHHHHHHHHHHHHHHHHHHHGHHHHHHHHHEHFHGHGGGGGGGGGF
@M05620:46:000000000-D9D58:1:1101:28501:12866 1:N:0:105
GAATGAATGCAGAAATTGGCAAGATAATACTGCACCGATGGGAAATGATACTATCCTGAAACATGAGCAAATTGACCAGCCTCAGGATGTGAACTCATTTGCTGGAGGTCCCAGGGCTCTTTCAAGATAGTAAAAACAGTGACTTGTACAGCATAATGAAAAACCTAGGCATTGATTTTGAAGACATCAGACACATGCAGAATGAAAAATTTTTCAGAAATGATTTTTCTGGTGAGGTTGACTTCAGAGAA
+
CCCCCFFFFFFFGGGGGGGGGGGHHHHHHHHHHHHHGGGGGHHHHHHHHHHHHHHHHHHHHHHHHHHHHHHHHHHHHHHHGHHHHGHHHHHHHHHHHHHHHHHHHHHGGHHHHHGGGHHHHHHHHHHHHHHHHHHHGHHHHHHHHHHHHHHHHHHHHHHHHHHGGHHHHHHHHHHHHHHHGHHHHHHHHHGHHHHHHHHHHHHHHHHHHHHHHHHHGHGHHHHHHHHHHHHHHHHFHHHHHHGGGGGGGGG
@M05620:46:000000000-D9D58:1:1101:17677:12868 1:N:0:105
GAACTCCAGTCACAGCGATAGATCTCGTATGCCGTCTTCTGCTTGAAAAAAAAACATAAAACCTTCTAAAATTTACCCACCTCAGTCTTTTCCCTCCTTTCCTTTATTTCTCCTCTCCCTCTCCCGCTTGTTCACCCCCTTCCTCTTCCACCCACCTTCATTCCTATGGCCTCTCTTTACCCACCTTCCTACCCCCCCCGCCCTACCTCATTACCATCCACTCTATACCTTCCTCCTCATCCTTCCCCTCC
+
BBBBBFFFFFFFGGGGGEGGGGGFHHGFFHGHHGEEHGHHHHHHHFCHHHGG?01135@@B313333554343344333B1BF3343B444B3B32/?3B3?44434B?4B4332433322B3B?/////0222220///0GGG111111?0<.>A01<1111<111<0.<<.</0=0000/<...0//0:0;..-----;---;.;/;//;//////.//:9/9///9///////..////;B/99;.9.
@M05620:46:000000000-D9D58:1:1101:24047:12878 1:N:0:105
GAATGAATGCAGAAATTGGCAAGATAATACTGCACCGATGGGAAATGATACTATCCTGAAACATGAGCAAATTGACCAGCCTCAGGATGTGAACTCATTTGCTGGAGGTCACCAGGGCTCTTTCAAGATAGTAAAAACAGTGACTTGTACAGCATAATGAAAAACCTAGGCATTGATTTTGAAGACATCAGACACATGCAGAATGAAAAATTTTTCAGAAATGATTTTTCTGGTGAGGTTGACTTCAGAGA
+
CCCCDFFFFFFFGGGGGGGGGGGHHHHHHHHHHHHHGGGGGHHHHHHHHHHHHHHHHHHHHHHHHHHHHHHHHHHHHHHHGHHHHHHHHHHHHHHHHHHHHHHHHHHGGHHHHHHGGGHHHHHHHHHHHHHHHHHHHGHHHHHHHHHHHHHHHHHHHHHHHHHHGGHHHHHHHHHHHHHHHGHHHHHHHHHHHHHHHHHHHHHHHHHHHHHHHHHHHHGHHHHHHHHHHHHHHHHHHHHHHHGGGGHHGGF
@M05620:46:000000000-D9D58:1:1101:18894:12923 1:N:0:105
GAATGAATGCAGAAATTGGCAAGATAATACTGCACCGATGGGAAATGATACTATCCTGAAACATGAGCAAATTGACCAGCCTCAGGATGTGAACTCATTTGCTGGAGGTCCCAGGGCTCTTTCAAGATAGTAAAAACAGTGACTTGTACAGCATAATGAAAAACCTAGGCATTGATTTTGAAGACATCAGACACATGCAGAATGAAAAATTTTTCAGAAATGATTTTTCTGGTGAGGTTGACTTCAGAGAA
+
CCCCCFFFFFFFGGGGGGGGGGGHHHHHHHHHHHHHGGGGGHHHHHHHHHHHHHHHHHHHHHHHHHHHHHHHHHHHHHHHGHHHHHHHHGHHHHHHHHHHHHHHHHHGGHHHHHGGGHHHHHHHHHHHHHHHHHHHGHHHHHHHHHHHHHHHHHHHHHHHHHHGGHHHHHHHHHHHHHHHGHHHHHHHHHHHHHHHHHHHHHHHHHHHHHHHHHHHHHHHHHHHHHHHHHHHHHHHHHHHHHGGGGGGGGG
@M05620:46:000000000-D9D58:1:1101:8087:12961 1:N:0:105
GAATGAATGCAGAAATTGGCAAGATAATACTGCACCGATGGGAAATGATACTATCCTGAAACATGAGCAAATTGACCAGCCTCAGGATGTGAACTCATTTGCTGGAGGTCACCAGGGCTCTTTCAAGATAGTAAAAACAGTGACTTGTACAGCATAATGAAAAACCTAGGCATTGATTTTGAAGACATCAGACACATGCAGAATGAAAAATTTTTCAGAAATGATTTTTCTGGTGAGGTTGACTTCAGAGA
+
33AABFFFFFFFFGGGGGGGGFFHHHHHBGHHHCHHGFGGGHGGHHHHHHHHHHHHGFHHHHHHHHHHGGHHHHHHGHHHGHHHGHHFHHHHHHHHHHHHHHHHHHHGGGFFHHHGGGHHFHHHFHHHHHEHHHFGFFHHHHHHHHHHHHHHHHHHHHHHHHHGGGHHHHHHHHHFHHHHHGHHHHFFHHHGHHHGHHHHHFHHEHGHHHHHHHHHBGHFHHFHGHHHHHHHHHGHHHHHHGFF0FFGGG;
@M05620:46:000000000-D9D58:1:1101:19578:12969 1:N:0:105
GAATGAATGCAGAAATTGGCAAGATAATACTGCACCGATGGGAAATGATACTATCCTGAAACATGAGCAAATTGACCAGCCTCAGGATGTGAACTCATTTGCTGGAGGTCCCAGGGCTCTTTCAAGATAGTAAAAACAGTGACTTGTACAGCATAATGAAAAACCTAGGCATTGATTTTGAAGACATCAGACACATGCAGAATGAAAAATTTTTCAGAAATGATTTTTCTGGTGAGGTTGACTTCAGAGAA
+
CBCCCFFFFFFFGGGGGGGGGGGHHGHHHHHHHHHHGGGGGHHHHHHHHGHHHHHHHHHHHHHHHHHHHHHHHHHHHHHHGHHHHHHHHHHHHHHHHHHHHHHHHHHGGHHHHHGGGHHHHHHHHHHHHHHHHHHHGHHHHHHHHHHHHHHHHGHHHHHHHHHGGHHHGHHHHHHHHHHHGHHHHHHHHHHHHHHHHHHHHHHHHHHHHHHHHHHHHHHHHHGHHHHGHHHHHHFHHHHHHHGGGGGGGGF
@M05620:46:000000000-D9D58:1:1101:8083:12980 1:N:0:105
GAATGAATGCAGAAATTGGCAAGATAATACTGCACCGATGGGAAATGATACTATCCTGAAACATGAGCAAATTGACCAGCCTCAGGATGTGAACTCATTTGCTGGAGGTCACCAGGGCTCTTTCAAGATAGTAAAAACAGTGACTTGTACAGCATAATGAAAAACCTAGGCATTGATTTTGAAGACATCAGACACATGCAGAATGAAAAATTTTTCAGAAATGATTTTTCTGGTGAGGTTGACTTCAGAGA
+
BABCCFFFFFFFGGGGGGGGGGGHHHHHHHHHHHHHGEGGGHHHHHHHHHHHHHHHHHHHHHHHHHGHHHHHHHHHHGHHGHHHHGHHHGHHHHHHHHHHHHHHHHHGGHHHHHHGGGHHHHHHHHHHHHHHHGHHHGHHHHHHHHHHGHHHHHHHHHHHHHHHGGHHHHHHHHHHHHHHHGHHHHHHHHHHHHHHHHHHHHHHHHHHHHHHHHHHHHGHHHHGHGHHHHHHHHHHHHHHHHGGGGGGGGB
@M05620:46:000000000-D9D58:1:1101:29015:12993 1:N:0:105
GAATGAATGCAGAAATTGGCAAGATAATACTGCACCGATGGGAAATGATACTATCCTGAAACATGAGCAAATTGACCAGCCTCAGGATGTGAACTCATTTGCTGGAGGTCCCAGGGGCTTTTTCAGGTTGGAAAAACAGGGGCCTTGACCGCCATATTGAAAACCCTGGGCTTTGTTTTTGAGGCATTAGGCCCATGGCAGAATGAAAATTTTTTAGGAATTGTTTTTTCTGGTGAGGTTGCTTTCGGGGA
+
BCCBBFFFFFFFGGGGGGGGGGGHHHHHHHHHHHHHGGGGGHBHHHHFHHHHGHHHHHGHHHHHHHHHHHHHHHHHHHHHGHHHHHGHGGHFHHHHHHHHHHHHHHHGGH3F33FF////BG33D43432/3BFGH//2/////?22222/////?111?GFH0E.00>..0>011>GH.-<./..0000000..///./.:/00;FFG0=FGG-./0;F0000;CFG-/0;00/0;.;//.0;00.-.-@
@M05620:46:000000000-D9D58:1:1101:27227:13005 1:N:0:105
GAATGAATGCAGAAATTGGCAAGATAATACTGCACCGATGGGAAATGATACTATCCTGAAACATGAGCAAATTGACCAGCCTCAGGATGTGAACTCATTTGCTGGAGGTCACCAGGGCTCTTTCAAGATAGTAAAAACAGTGACTTGTACAGCATAATGAAAAACCTAGGCATTGATTTTGAAGACATCAGACACATGCAGAATGAAAAATTTTTCAGAAATGATTTTTCTGGTGAGGTTGACTTCAGAGA
+
BACCCFFFFFFFGGGGGGGGGGGHHHHHHHHHHHHGGGGGGHHHHHHHHHHHHHHHHHHHHHHHHHHHHHHHHHHHHHHHGHHHHHHHHHHHHHHHHHHHHHHHFHHGGHHHHHHGGGHHHHHHHHHGHHHHHHHHHGHHHHGHHHHHHHHHHGHHHHGHHHHHGGHHHHGHHHHHHHHHHGHHHHHHHHHHHHHHHHHHHHHHHHHHGCGHHGHHHHHGGHHHHHHHHHHHHHHFHHHHHHGGGGGGGG;
@M05620:46:000000000-D9D58:1:1101:11171:13006 1:N:0:105
GAATGAATGCAGAAATTGGCAAGATAATACTGCACCGATGGGAAATGATACTATCCTGAAACATGAGCAAATTGACCAGCCTCAGGATGTGAACTCATTTGCTGGAGGTCCCAGGGCTCTTTCAAGATAGTAAAAACAGTGACTTGTACAGCATAATGAAAAACCTAGGCATTGATTTTGAAGACATCAGACACATGCAGAATGAAAAATTTTTCAGAAATGATTTTTCTGGTGAGGTTGACTTCAGAGAA
+
BBCCCFFFFFFFGGGGGGGGGGGHHHHHHHHHHHHHGGGGGHHHHHHGHHHHHHHHHHHHHGHHHHHHGGHHHHGHHHHHGHHHGFGGGGGHHHHHGHHHHGHGGGHGGHHHHHGGGHHHHHHHGGGHHHHHHHHHGHHHHGHHHHHHHGHGFHHHHHHHHHHGGHGHHHHHHHHHHHHEGHGHHHHHHHHHHHHHHGHHHFHGGHHHHHHHHHHHHHHHHHFHHHHGHHHHFHFHFHHHHHGGGGGGGGF
@M05620:46:000000000-D9D58:1:1101:8092:13026 1:N:0:105
GAATGAATGCAGAAATTGGCAAGATAATACTGCACCGATGGGAAATGATACTATCCTGAAACATGAGCAAATTGACCAGCCTCAGGATGTGAACTCATTTGCTGGAGGTCCCAGGGCTCTTTCAAGATAGTAAAAACAGTGACTTGTACAGCATAATGAAAAACCTAGGCATTGATTTTGAAGACATCAGACACATGCAGAATGAAAAATTTTTCAGAAATGATTTTTCTGGTGAGGTTGACTTCAGAGAA
+
CCCCCFFFFFFFGGGGGGGGGGGHHHHHHHHHHHHHGEGGGHHHHHHHHHHHHHHHHFHHHHHHHHGHHHHHHHHHHHHHGHHHHHHHHHHHHHHHHHHHHHHHHHHGGHHHHHGGGHHHHHHHHGHHHHHHHHHHGGHHHHHHHHHHHHHHHHHHHHHHHHHGGHHHHHHHHHHHHHHHGHHHHHHHHHHHHHHHHHHHHHHHHGFHHHHHHHHHHHHHHHHHHHHHHHHHHHHHHHHHHHGGGGGGGGB
@M05620:46:000000000-D9D58:1:1101:12305:13033 1:N:0:105
GAATGAATGCAGAAATTGGCAAGATAATACTGCACCGATGGGAAATGATACTATCCTGAAACATGAGCAAATTGACCAGCCTCAGGATGTGAACTCATTTGCTGGAGGTCCCAGGGCTCTTTCAAGATAGTAAAAACAGTGACTTGTACAGCATAATGAAAAACCTAGGCATTGATTTTGAAGACATCAGACACATGCAGAATGAAAAATTTTTCAGAAATGATTTTTCTGGTGAGGTTGACTTCAGAGAA
+
BBBBAFFFFFFFGGGGGFGGGGGHHFGHHHHHHHHHGGEGGHHHHHHHHHHHHHHHHHHHHHHHHEGGGHHGHHHHHHGHGHHHHHGHHHHHHHHHHHHHHHHHHFHGGHHHHHGGGHEHHHHDHHHHHHHHGBHHGAFHHHHHHHHHHFHHFHHHHHHEGHHGGHHHHHCGHHHHHHHHGHHFH0FGGHBGHHFHHHHHHHHHHHGFGHHHHHHGHHFFHHHHHHHHHHHHHFHHHHHHHHGGGBFCGGF
@M05620:46:000000000-D9D58:1:1101:12314:13051 1:N:0:105
GAATGAATGCAGAAATTGGCAAGATAATACTGCACCGATGGGAAATGATACTATCCTGAAACATGAGCAAATTGACCAGCCTCAGGATGTGAACTCATTTGCTGGAGGTCACCAGGGCTCTTTCAAGATAGTAAAAACAGTGACTTGTACAGCATAATGAAAAACCTAGGCATTGATTTTGAAGACATCAGACACATGCAGAATGAAAAATTTTTCAGAAATGATTTTTCTGGTGAGGTTGACTTCAGAGA
+
CCCCCFFFFFFFGGGGGGGGGGGHHHHHHHHHHHHHGGGGGHHHHHHHHHHHHHHHHHHHHHHHHHHHHHHHHHHHHHHHGHHHHGHHHGHHHHHHHHHHHHHHHHHGGHHHHHHGGGHHHHHHHGHHHHHHHHHHHGHHHHHHHHHHHHHHHHHHHHHHHHHHGGHHHHHGHHHHHHHHHGGHHHHHHHHHHHHHHHHHHHGHHHHHHHHHHHHHHHHHHHHHHHHHHHHHHGHHHHHHHHGGGGGGGGF
@M05620:46:000000000-D9D58:1:1101:4149:13076 1:N:0:105
GAATGAATGCAGAAATTGGCAAGATAATACTACACCGATGGGAAATGATACTATCCTGAAACATGAGCAAATTGACCAGCCTCAGGATGTGAACTCATTTGCTGGAGGTCACCAGGGCTCTTTCAAGATAGTAAAAACAGTGACTTGTACAGCATAATGAAAAACCTAGGCATTGATTTTGAAGACATCAGACACATGCAGAATGAAAAATTTTTCAGAAATGATTTTTCTGGTGAGGTTGACTTCAGAGA
+
BAABBFFFFFFFGGGGGGGGGGGGHHHHHHH5FGHHEEEFGHHHHHHHHHHHGHHHHHHHHHHHHHGHHHGHHHHHHHHHGHHFHHHHHFGHHGHHHHHGHHHHHHHGGHHHHHHGGGHHHHHHHGHGHHHHGHHHHGFH4BGHHHHHHHHHHHHHFHHHHHHHGGGHHHHHHHHGHHHHHGFGHHGHHFHHHHHGHHHHHGHHHHFGHHHHHHHHHHHBHHHGHGHHHHHHHHHHGHHHHHGGGGGGGGB
@M05620:46:000000000-D9D58:1:1101:20654:13081 1:N:0:105
GAATGAATGCAGAAATTGGCAAGATAATACTGCACCGATGGGAAATGATACTATCCTGAAACATGAGCAAATTGACCAGCCTCAGGATGTGAACTCATTTGCTGGAGGTCACCAGGGCTCTTTCAAGATAGTAAAAACAGTGACTTGTACAGCATAATGAAAAACCTAGGCATTGATTTTGAAGACATCAGACACATGCAGAATGAAAAATTTTTCAGAAATGATTTTTCTGGTGAGGTTGACTTCAGAGA
+
BBBBBFFFFFFFGGGGGGGGGGGHHHHHHHHHHHHHGGGGGHGGHHHHHHHHHHHHHHHHHHHHHHHHHHHHHHHHHHHHGHHHHHHHHHHHHHHHHHHHHHHHHHHGGHHHHFFGGGHEFHHFFGGFHFFHHHHHHGGHHHGHFHGHFHHHHHHEHFFFHHHHFGFCGHGGFGFFHHHHGGGHHHHHFHFHHHHHGHHHFGHEFHHFHHHHHHHFFHGHHHGHHHHHHHGFHHHHHHHHEFGGGFFFFF/
@M05620:46:000000000-D9D58:1:1101:19954:13087 1:N:0:105
GAATGAATGCAGAAATTGGCAAGATAATACTGCACCGATGGGAAATGATACTATCCTGAAACATGAGCAAATTGACCAGCCTCAGGATGTGAACTCATTTGCTGGAGGTCCCAGGGCTCTTTCAAGATAGTAAAAACAGTGACTTGTACAGCATAATGAAAAACCTAGGCATTGATTTTGAAGACATCAGACACATGCAGAATGAAAAATTTTTCAGAAATGATTTTTCTGGTGAGGTTGACTTCAGAGAA
+
CCCCCFFFFFFFGGGGGGGGGGGHHHHHHHHHHHHHGGGGGHHHHHHHHHHHHHHHHHHHHHHHHHHHHHHHHHHHHHHHGHHHHHHHHHHHHHHHHHHHHHHHHHHGGHHHHHGGGHHHHHHHHHHHHHHHHHHHGHHHHHHHHHHHHHHHHHHHHHHHHHHGGHHHHHHHHHHHHHHHGHHHHHHHHHHHHHHHHHHHHHHHHHHHHHHHHHHHHHHHHHHHHHHHHHHHHHHHHHHHHHGGGGGGGGG
@M05620:46:000000000-D9D58:1:1101:4155:13097 1:N:0:105
GAATGAATGCAGAAATTGGCAAGATAATACTGCACCGATGGGAAATGATACTATCCTGAAACATGAGCAAATTGACCAGCCTCAGGATGTGAACTCATTTGCTGGAGGTCACCAGGGCTCTTTCAAGATAGTAAAAACAGTGACTTGTACAGCATAATGAAAAACCTAGGCATTGATTTTGAAGACATCAGACACATGCAGAATGAAAAATTTTTCAGAAATGATTTTTCTGGTGAGGTTGACTTCAGAGA
+
BBBBBFFFBFFFFFGGGGGGGGGHHHHHHHHHHHHHGEEGGGGHHHHHHHHHHHHHHHHHHHGHHHHHHHHHHHFHHHGHGHHHHHHHHGGGGHHHHGHHHHHHHHHGGHHHHHHGGGHHHHHHHHHHHFFHHHHHHGHHBGHHHHHHHHHHHHHHHHHHHHGHGGHHHHHHHHHHHHHHHGHHHHHHHHHEHHHHHHGHGGHHHHHHHHFHHHHHHHHFHGHFHHHHHHHHHHHHHHHHHHGGGGGGGG/
@M05620:46:000000000-D9D58:1:1101:28394:13127 1:N:0:105
GAATGAATGCAGAAATTGGCAAGATAATACTGCACCGATGGGAAATGATACTATCCTGAAACATGAGCAAATTGACCAGCCTCAGGATGTGAACTCATTTGCTGGAGGTCCCAGGGCTCTTTCAAGATAGTAAAAACAGTGACTTGTACAGCATAATGAAAAACCTAGGCATTGATTTTGAAGACATCAGACACATGCAGAATGAAAAATTTTTCAGAAATGATTTTTCTGGTGAGGTTGACTTCAGAGAA
+
CCDDCFFFFFFFGGGGGGGGGGGHHGHHHHHHHHHHGGGGGHGHGHHHHHHHHHHHHHHHHHHHHHHHHHHHHHHHHHHHGHHHHGGHHHHHHHHHHHHHHHHHHHHGGHHHHHGGGHHHHHHHHHHHHGHHHHHHGHHHHHHHHHHHHHHHHHHHHHHHHHHGGHGHHHHHHHHHHHHHGHHHHHHHHHHHHHHGHHHHHHHHHHHHGHGHHHHHHHHHHHHHHHHHHHHFHHHHHHHHHHGGHGHHGGG
@M05620:46:000000000-D9D58:1:1101:12097:13132 1:N:0:105
GAATGAATGCAGAAATTGGCAAGATAATACTGCACCGATGGGAAATGATACTATCCTGAAACATGAGCAAATTGACCAGCCTCAGGATGTGAACTCATTTGCTGGAGGTCCCAGGGCTCTTTCAAGATAGTAAAAACAGTGACTTGTACAGCATAATGAAAAACCTAGGCATTGATTTTGAAGACATCAGACACATGCAGAATGAAAAATTTTTCAGAAATGATTTTTCTGGTGAGGTTGACTTCAGAGAA
+
BBBB?FFFFFFFFGGFFGGGGGFGHHHHHGHHHHHHGCCEGGHFHHHHHHHHHHHHGEFHHHHHFHHGHHHGHHHGHHGHGHHHHHHHHHHGFHHHHFHHHHHHHHHGGHHHHHGGGHHHHHHHHFFGHHHHFHHHGHHHHHHHHHHHHHHHHHHHHHHHHHHGGHHHHHHHHHHHHHHHGHHGHHHHHHHHHHGHHHHHGFHHHHHHHHGHHHHHHFFHHHHHHHHHHHHHHHHHHHHHHHGGFGGGGGF
@M05620:46:000000000-D9D58:1:1101:24650:13202 1:N:0:105
GAATGAATGCAGAAATTGGCAAGATAATACTGCACCGATGGGAAATGATACTATCCTGAAACATGAGCAAATTGACCAGCCTCAGGATGTGAACTCATTTGCTGGAGGTCACCAGGGCTCTTTCAAGATAGTAAAAACAGTGACTTGTACAGCATAATGAAAAACCTAGGCATTGATTTTGAAGACATCAGACACATGCAGAATGAAAAATTTTTCAGAAATGATTTTTCTGGTGAGGTTGACTTCAGAGA
+
BBBBBFFFFFFFGGGGGGGGGGGHHHHHHHHHHHHHGGGGGHHHGHHHHHHHHHHHHHGHHHHHHHHHHHHHHHHHHHHHGHHHHHHHHHHHHHHHHHHHHHHHHHHGGHHHHHHGGGHHHHHHHHHHHHHHHHHHHGHHHHHHHHHHHHHHHHHHHHHHHHHHGGHHHHHHHHHGHHHHHGHHHHHHHHHHHHHHHHHHHHHHHHHHHHHHHHHHGHGFHHHFHHHHHHHHHHHHHHHGHHGGGGGGGGF
@M05620:46:000000000-D9D58:1:1101:2716:13219 1:N:0:105
GAATGAATGCAGAAATTGGCAAGATAATACTGCACCGATGGGAAATGATACTATCCTGAAACATGAGCAAATTGACCAGCCTCAGGATGTGAACTCATTTGCTGGAGGTCACCAGGGCTCTTTCAAGATAGTAAAAACAGTGACTTGTACAGCATAATGAAAAACCTAGGCATTGATTTTGAAGACATCAGACACATGCAGAATGAAAAATTTTTCAGAAATGATTTTTCTGGTGAGGTTGACTTCAGAGA
+
BBCBCFFFFFFFGGGGGGGGGGGHHHHHHHHHHHHHGGGGGHHHHHHHHHHHHHHHHFHHHHHHHHHHHHHHHHFHHHHHGHHHHHHHHGHHHHHHHHHHHGHHHHHGGHHHHHHGGGHHHHHHHHHHHHHHHHHGHGHHHHHHHHHHHHHHHHHHHHHHHHHHGGHHHHHHHHHHHHHHHGHHHHHHHHHHHHHHHHHHHHHHHHHHHHHGHHHHHHHHHHHHHHHHHHHHHGHHGHHGHHGFGGGGGGB
@M05620:46:000000000-D9D58:1:1101:7188:13291 1:N:0:105
GAATGAATGCAGAAATTGGCAAGATAATACTGCACCGATGGGAAATGATACTATCCTGAAACATGAGCAAATTGACCAGCCTCAGGATGTGAACTCATTTGCTGGAGGTCACCAGGGCTCTTTCAAGATAGTAAAAACAGTGACTTGTACAGCATAATGAAAAACCTAGGCATTGATTTTGAAGACATCAGACACATGCAGAATGAAAAATTTTTCAGAAATGATTTTTCTGGTGAGGTTGACTTCAGAGA
+
CCCCCFFFFFFFGGGGGGGGGGGHHHHHHHHHHHHHGFGGGHGHHHHHHHHHHHHHHHHHHHHHHHHHHHHHHHHHHHHHGHHHHHHHHFGGHHHHHHHHHHHHHHHGGHHHHHHGGGHHHHHHHHHHHHHHHHHHHGHHHHHHHHHHHHHHHHHHHHHHHHHHGGHHHGHHHHHHHHHHHGHHHHHHHHHHHHHHHHHHHHHHHHHHHHHHHHHHHHHHHHHFGHHHHHHHHHHHHHHHHHGGGGGGGGC
@M05620:46:000000000-D9D58:1:1101:23788:13314 1:N:0:105
GAATGAATGCAGAAATTGGCAAGATAATACTGCACCGATGGGAAATGATACTATCCTGAAACATGAGCAAATTGACCAGCCTCAGGATGTGAACTCATTTGCTGGAGGTCCCAGGGCTCTTTCAAGATAGTAAAAACAGTGACTTGTACAGCATAATGAAAAACCTAGGCATTGATTTTGAAGACATCAGACACATGCAGAATGAAAAATTTTTCAGAAATGATTTTTCTGGTGAGGTTGACTTCAGAGAA
+
BBBBBFFFFFFFGGGGGGGGGGGHHHHHHHHHHHHFEEGGEHHHHGHHHHHHHHHHHGHHHHHHHHHHHHHHHHHHHHHGGHHHHHHHHHHHGHHHHHHHHGHHGHHGGHHHGHGGGHHHHHHHGHHHGHGGHHHHGHGHHHHHHHGFHHHGGHHGHGFFHHHGGHHHHHGHHHGHHHHHGHHGHHHGHFGHFHHHHHHHHHGHGHHHHGHHHHGFFGFHGHEGHHHHHHHGHHHHHHHHHHGGGGGGGGG
@M05620:46:000000000-D9D58:1:1101:17500:13340 1:N:0:105
GAATGAATGCAGAAATTGGCAAGATAATACTGCACCGATGGGAAATGATACTATCCTGAAACATGAGCAAATTGACCAGCCTCAGGATGTGAACTCATTTGCTGGAGGTCCCAGGGCTCTTTCAAGATAGTAAAAACAGTGACTTGTACAGCATAATGAAAAACCTAGGCATTGATTTTGAAGACATCAGACACATGCAGAATGAAAAATTTTTCAGAAATGATTTTTCTGGTGAGGTTGACTTCAGAGAA
+
CCCCCFFFFFFFGGGGGGGGGGGHHHHHHHHHHHHHGGGGGHGHHHHHHHHHHHHHHGHHHHHHFHHHHHHHHHHHHHHHGHHHHHHHHHHHHHHHHHHHHHHHHHHGGHHHHHGGGHHHHHHHHHHHHHHHHHGHGHHHGHHHHHHHHHHHHHHHHHHHHHHGGHFHHHHHHGGHHHHHGHHHHHHHHHHHFHGHDHHHGHHGHGHHHHHHHHHGGGHGHFEFHHHHHHFHHHHHHHHFGHGGFFGFFFF
@M05620:46:000000000-D9D58:1:1101:6802:13359 1:N:0:105
GAATGAATGCAGAAATTGGCAAGATAATACTGCACCGATGGGAAATGATACTATCCTGAAACATGAGCAAATTGACCAGCCTCAGGATGTGAACTCATTTGCTGGAGGTCACCAGGGCTCTTTCAAGATAGTAAAAACAGTGACTTGTACAGCATAATGAAAAACCTAGGCATTGATTTTGAAGACATCAGACACATGCAGAATGAAAAATTTTTCAGAAATGATTTTTCTGGTGAGGTTGACTTCAGAGA
+
CBBCCFFFFFFFGGGGGGGGGGGHHHHHHHHHHHHHGEGGGHHHHHHHHHHHHHHHHHHHHHHHHHHHHHHHHHHHHHHHGHHHHGHHHGHHHHHHHHHHHHHHHHHGGHHHHHHGGGHHHHHHHHHHHHHHHHHHHGHHHHHHHHHHHHHHHHHHHHHHHHHHGGHHHHGHHHHHHHHHHGHHHHHHHHHGHHHHHHHHHHHHHHHHHHHHHHHHHHHHHHHHHHHHHHHHHHHHHHHHHHGGGGGGGG:
@M05620:46:000000000-D9D58:1:1101:14550:13359 1:N:0:105
GAATGAATGCAGAAATTGGCAAGATAATACTGCACCGATGGGAAATGATACTATCCTGAAACATGAGCAAATTGACCAGCCTCAGGATGTGAACTCATTTGCTGGAGGTCACCAGGGCTCTTTCAAGATAGTAAAAACAGTGACTTGTACAGCATAATGAAAAACCTAGGCATTGATTTTGAAGACATCAGACACATGCAGAATGAAAAATTTTTCAGAAATGATTTTTCTGGTGAGGTTGACTTCAGAGA
+
CBCCCFFFFFFFGGGGGGGGGGGHHHHHHHHHHHHHGGFGGHHHHHHHHHHHHHHHHHHHHHHHHHHHHHHHHHHHHHHHGHHHHHHHHHHHHHHHHHHHHHHHHHHGGHHHHHHGGGHHHHHHHHHHHHHHHHHHHGHHHHHHHHHHHHHHHHHHHHHHHHHHGGHHHGHHHHHHHHHHHGHHHHHHHHHHHHHHHHHHHHHHHHHHHHHHHHHHHHHHHHHHHHHHHHHHHHHHHHHHHHGGGGGGGGC
@M05620:46:000000000-D9D58:1:1101:17596:13372 1:N:0:105
GAATGAATGCAGAAATTGGCAAGATAATACTGCACCGATGGGAAATGATACTATCCTGAAACATGAGCAAATTGACCAGCCTCAGGATGTGAACTCATTTGCTGGAGGTCACGTCTTCAAAATCAATGCCTAGGTTTTTCATTATGCTGTACAAGTCACTGTTTTTACTATCTTGAAATAGGCCTGTATGACCGCCAGCGAATGAGTTCACATCCTGAGGCTGTAGTAAAAACAGTGACTTGTACAGCATA
+
CCCCBFFFFFFFGGGGGGGGGGGHHHHHHHHHHHHHGGGGGFHHHHHHHHHHHHHHHGHHHHGHHHHGHHHHHFHHHHHHGHHHHFFHHHHFHHHHHHHHHHHHH1GGGH3G?CFGFH4343BFGB4433FF?3333/??4FF4GD333B3FH32B3?F333?22?FFG2>2FHF2<21?1?11?<11?FHHB--<--.<CGGHG0=<D<C0<CG:FC/..;CG00G0;0909.9CFBFBFGF0CBBGEFB
@M05620:46:000000000-D9D58:1:1101:20111:13379 1:N:0:105
GAATGAATGCAGAAATTGGCAAGATAATACTGCACCGATGGGAAATGATACTATCCTGAAACATGAGCAAATTGACCAGCCTCAGGATGTGAACTCATTTGCTGGAGGTCACCAGGGCTCTTTCAAGATAGTAAAAACAGTGACTTGTACAGCATAATGAAAAACCTAGGCATTGATTTTGAAGACATCAGACACATGCAGAATGAAAAATTTTTCAGAAATGATTTTTCTGGTGAGGTTGACTTCAGAGA
+
BABCCFFFFFFFGGGGGGGGGGGHHHHHHHHHHHHHGGGGGHHHHHHHHHHHHHHHHHHHHHHHHGHHHHHHHHHHHHHHGHHHGGHHGFGHHHHHHHHHHHHHHHHGGHHHHHHGGGHHHHHHHHHHHHHHHHHHHGHHHHHHHHHHHHHHHHHHHHHHHHHHGGHHHHHHHHHHHHHHHGHHHHHHHHHHHHHHHHHHHHHHHHHHHHHHHHHHHHHHHHHFHHHHHHHHHHHHHHHHHHGGGGGHGGC
@M05620:46:000000000-D9D58:1:1101:7928:13379 1:N:0:105
GAATGAATGCAGAAATTGGCAAGATAATACTGCACCGATGGGAAATGATACTATCCTGAAACATGAGCAAATTGACCAGCCTCAGGATGTGAACTCATTTGCTGGAGGTCCCAGGGCTCTTTCAAGATAGTAAAAACAGTGACTTGTACAGCATAATGAAAAACCTAGGCATTGATTTCGAAGACATCAGACACATGCAGAATGAAAAATTTTTCAGAAATGATTTTTCTGGTGAGGTTGACTTCAGAGAA
+
CCCCCFFFFFFFGGGGGGGGGGGHHHHHHHHHHHHHGEGGGHHHHHHHHHHHHHHHHHHHHHHHHHHHHHHHHFHHHHHHGHHHHGHHHFGGHHHHHHHHHHHHHHHGGHHHHHGGGHHHHHHHHHHHHHHHHHHHGHHHHHHHHHHHHHHHHHHHHHHHHHHGGHHHGHHHHHHHHH1GGHGGHHHHHHHHHHHHHHHHHHHHHGHHHHHHHHHHHHHHHHGHHHHHHHHHHGHHGHHGGGGGGGGGGGG
@M05620:46:000000000-D9D58:1:1101:10693:13386 1:N:0:105
GAATGAATGCAGAAATTGGCAAGATAATACTGCACCGATGGGAAATGATACTATCCTGAAACATGAGCAAATTGACCAGCCTCAGGATGTGAACTCATTTGCTGGAGGTCACTCAAACACATGCAGAATGAAAAATTTTTCAGAAATGATTTTTCTGGTGAGGTTGACTTCAGAGAAGATCGGAAGAGCACACGTCTGAACTCCAGTCACCGGCTATGATCTCGTATGCCGTCTTCTGCTTGAAAAAAAAA
+
BABCCFFFFFFFGGGGGGGGGGGHHHHHHHGHHHHHGGGGGHHHHHHHHHHHHHHHHHHHHHHHGHHHHHHHHHHHHHHHGHHHHGHHHHHHHHHHHHHHHHHHHHHGGHHHHHGHHHHHHHHHHHHHHHHHHHHHHHHHHHHHHHHHGHHHHHHHHHHHGHHHHHHHHHHHHHHHHHHHHHGGGGHHHHHHHGHHHGHHHHHHHHHHHHGGGGGGHHHHFHHHEDHGGGGGGGGGGGGGGGFGGGGGFA@
@M05620:46:000000000-D9D58:1:1101:26357:13416 1:N:0:105
GAATGAATGCAGAAATTGGCAAGATAATACTGCACCGATGGGAAATGATACTATCCTGAAACATGAGCAAATTGACCAGCCTCAGGATGTGAACTCATTTGCTGGAGGTCACCAGGGCTCTTTCACGATAGTAAAAACAGTGACTTGTACAGCATAATGAAAAACCTAGGCATTGATTTTGAAGACATCAGACACATGCAGAATGAAAAATTTTTCAGAAATGATTTTTCTGGTGAGGTTGACTTCAGAGA
+
BBBBBFFFFFFFGGGGGGGGGGGHHHGHHHHHHHHHGEGGGFHFHHHHHHHHGHHHHHGHHHHHHHHHFHHHHHGHHHHHGHHHHGHHHHHHHHHHHHHHHHHHHHHGGHHH33??FGGHH3GFE4?EEF<BDFGGHGHF4FD?B3BGDFHBFCDG3FD2<GGHDDF2<@FF<F1<1DGHF/<GHCFGF1<FGHHH1F1F1</=DDGHHFHCGHHE0DCBGFHF:;GHHHHB0<G0CCGFBBB099;0FF;
@M05620:46:000000000-D9D58:1:1101:13988:13419 1:N:0:105
GAATGAATGCAGAAATTGGCAAGATAATACTGCACCGATGGGAAATGATACTATCCTGAAACATGAGCAAATTGACCAGCCTCAGGATGTGAACTCATTTGCTGGAGGTCACCAGGGCTCTTTCAAGATAGTAAAAACAGTGACTTGTACAGCATAATGAAAAACCTAGGCATTGATTTTGAAGACATCAGACACATGCAGAATGAAAAATTTTTCAGAAATGATTTTTCTGGTGAGGTTGACTTCAGAGA
+
CCCCCFFFFFFFGGGGGGGGGGGHHHHHHHHHHHHHGGGGGHHHHHHHHHHHHHHHHHHHHHHFHHHHHHHHHHHHHHHHGHHHHHHHHHHHHHHHHHHHHHHHHHHGGHHHHHHGGGHHHHHHHHHHHHHHHHHHHGHHGFHHHHHHHHHHHHHHHHHHHHHHGGHHHEFHHHHGHHHHHGHHHHHHHFFGFHHGHHFHHHHHGHHHHHFHHHHHGHHFHHHHHHHHHHHHHHHHHFHHHHGGGGFFGGF
@M05620:46:000000000-D9D58:1:1101:5653:13431 1:N:0:105
GAATGAATGCAGAAATTGGCAAGATAATACTGCACCGATGGGAAATGATACTATCCTGAAACATGAGCAAATTGACCAGCCTCAGGATGTGAACTCATTTGCTGGAGGTCCCAGGGCTCTTTCAAGATAGTAAAAACAGTGACTTGTACAGCATAATGAAAAACCTAGGCATTGATTTTGAAGACATCAGACACATGCAGAATGAAAAATTTTTCAGAAATGATTTTTCTGGTGAGGTTGACTTCAGAGAA
+
AAAABFFFFFFFGCGGGGGFGGGFFFHHHHHHHGHHGGFGGGHCEHHHHGHHFHGHHFHFHHHHHEGFHHHHFHHHHHFEFGHFGG@GHHHHEHGHHHHHHHHHHGGGGHHHEFFGEFFHFHF44BBDDGGHHHHHGHHHFHHGHHHHHHGFHHHHGHFHHHHGGHHHGHGGGGGFGHGHGHHEBHFHHHFHFFGGFHHGGHGGHHHHHHCGEGHGFDHHHHECBGBHBGHEGBFAFHHHHHGGGFGFGBC
@M05620:46:000000000-D9D58:1:1101:4192:13440 1:N:0:105
GAATGAATGCAGAAATTGGCAAGATAATACTGCACCGATGGGAAATGATACTATCCTGAAACATGAGCAAATTGACCAGCCTCAGGATGTGAACTCATTTGCTGGAGGTCACCAGGGCTCTTTCAAGATAGTAAAAACAGTGACTTGTACAGCATAATGAAAAACCTAGGCATTGATTTTGAAGACATCAGACACATGCAGAATGAAAAATTTTTCAGAAATGATTTTTCTGGTGAGGTTGACTTCAGAGA
+
CCCCCFFFFFFFGGGGGGGGGGGHHHHHHHHHHHHHGEGGGHHHHHHHHHHHHHHHHHHHHHHHHHHHHHHGHHHHHHHHGHHHHHHHHHHHHHHHHHHHHHHHHHHGGHHHHHHGGGHHHHHHHHHHHHHHHHHHHGGHHHHHHHHHHHHHHHHHHHHHHHHHGGHHHHHHHHHHHHHHHGHGHHHHHHHHHHHHHHHHHHHHHHHHHGHHHHHHHHFHFGHHHHHHHHHHGHFFHHHHHHGGGGGGGGC
@M05620:46:000000000-D9D58:1:1101:28777:13481 1:N:0:105
GAATGAATGCAGAAATTGGCAAGATAATACTGCACCGATGGGAAATGATACTATCCTGAAACATGAGCAAATTGACCAGCCTCAGGATGTGAACTCATTTGCTGGAGGTCACTCAAACACATGCAGAATGAAAAATTTTTCAGAAATGATTTTTCTGGTGAGGTTGACTTCAGAGAAGATCGGAAGAGCACACGTCTGAACTCCAGTCACCGGCTATGATCTCGTATGCCGTCTTCTGCTTGAAAAAAAAA
+
CBCCCFFFFFFFGGGGGGGGGGGHHHHHHHGHHHHHGGGGGHHHHHHHHHHHHHHHHHHHHHHHHHHHHHHHHHHHHHHHGHHHHHHHHGGGHHHHHHHHHHHHHHHGGHHHHHHHHHHHHHHHHHHHHHHHHHHHHHHHHHHHHHHHHHHHHHHHHHGGHHHHHHHHHHHHHHHHHHHHHHGGGGHHHHHHHGHHHGGHHHHHHHHHHHHGGGGGHHHHHHHHEDHGGGGDGGGGGGGGGGGCFFFC;F:
@M05620:46:000000000-D9D58:1:1101:18321:13482 1:N:0:105
GAATGAATGCAGAAATTGGCAAGATAATACTGCACCGATGGGAAATGATACTATCCTGAAACATGAGCAAATTGACCAGCCTCAGGATGTGAACTCATTTGCTGGAGGTCCCAGGGCTCTTTCAAGATAGTAAAAACAGTGACTTGTACAGCATAATGAAAAACCTAGGCATTGATTTTGAAGACATCAGACACATGCAGAATGAAAAATTTTTCAGAAATGATTTTTCTGGTGAGGTTGACTTCAGAGAA
+
A1AAAFFBFFBFGBFGGBGCEGGCHFHF3F3FAAGCE0EEEGGBGHHFHHHGHGHGH11FFGCEGHFD1FGHFFFDFGHHGHHGHHBFGHF2F@GDFFGHHHFHB0BFEHFHHCFCFCFGH1FGHFHHFBG2GHDGEHFEBE>GHDF122>BGF1FGHHBFD</ACG<C0FGFB1GHBFG/F1DFGD<?F1GC<01<CFHGFB1GDHFCGHHHBCD0GHHHFFFGGHHHF0:CC0.::://CBFGGB;9/9
@M05620:46:000000000-D9D58:1:1101:6167:13497 1:N:0:105
GAATGAATGCAGAAATTGGCAAGATAATACTGCACCGATGGGAAATGATACTATCCTGAAACATGAGCAAATTGACCAGCCTCAGGATGTGAACTCATTTGCTGGAGGTCCCAGGGCTCTTTCAAGATAGTAAAAACAGTGACTTGTACAGCATAATGAAAAACCTAGGCATTGATTTTGAAGACATCAGACACATGCAGAATGAAAAATTTTTCAGAAATGATTTTTCTGGTGAGGTTGACTTCAGAGAA
+
CCCCCFFFFFFFGGGGGGGGGGGHHHHHHHHHHHHHGCGGGHHHHHHHHHHHHHHHHFHHHHHHHGHHHHHHHHHHHHHHGHHHHHHHHHHGHHHHHHHHHHHHHHHGGHHHHHGGGHHHHHHHHHHHHHHHHHHHGHHHHHHHHHHHHHHHHHHHHHHHHHHGGHHHHHHHHHHHHHHHGHHHHHHHHHHHHHHHHHHHHHHHHHHHHHHHHHHHHHHHHHHHHHHHHHHHHHHHHHHHHHGGGGGGGGG
@M05620:46:000000000-D9D58:1:1101:18308:13502 1:N:0:105
GAATGAATGCAGAAATTGGCAAGATAATACTGCACCGATGGGAAATGATACTATCCTGAAACATGAGCAAATTGACCAGCCTCAGGATGTGAACTCATTTGCTGGAGGTCCCAGGGCTCTTTCAAGATAGTAAAAACAGTGACTTGTACAGCATAATGAAAAACCTAGGCATTGATTTTGAAGACATCAGACACATGCAGAATGAAAAATTTTTCAGAAATGATTTTTCTGGTGAGGTTGACTTCAGAGAA
+
BBBBBFBFFFFFG44FGGGGGFGHHHHHHHHGHFHHGGGGGGBEEGHFHHHHHHHHHFGBGGEHGHHHFFFHHGHHHGHHGHHFHHFHHGHEHHHHHHHHBHHFHFHCGHHHHGGGGHHHHHHFFH3GGHGFH4FFGHHHHHGHHHHBGBGHFGFHHGDGFGFGGHBGFG<GHHHHHHHHFHGHHGFGF<GHHHHHBFFDGGHHH0G0CGHHHHHHHHHHHBCHHHHHHHHGHFFCGHHFHHGGGFGGGBF
@M05620:46:000000000-D9D58:1:1101:28623:13567 1:N:0:105
GAATGAATGCAGAAATTGGCAAGATAATACTGCACCGATGGGAAATGATACTATCCTGAAACATGAGCAAATTGACCAGCCTCAGGATGTGAACTCATTTGCTGGAGGTCCCAGGGCTCTTTCAAGATAGTAAAAACAGTGACTTGTACAGCATAATGAAAAACCTAGGCATTGATTTTGAAGACATCAGACACATGCAGAATGAAAAATTTTTCAGAAATGATTTTTCTGGTGAGGTTGACTTCAGAGAA
+
CCCCCFFFFFFFGGGGGGGGGGGHHHHHHHHHHHHHGGGGGHHHHHHHHHHHHHHHHHHHHHHHHHHHHHHHHHHHHHHHGHHHHHHHHHHGHHHHHHHHHHHHHHHGGHHHHHGGGHHHHHHHHHHHHHHHHHHHGHHHHHHHHHHHHHHHHHHHHHHHHHHGGHHHHHHEHHHHHHHHGHHHHHHHHHHHHHHHHHHHHHHHHHHHHHHHHHHHHGHGHHHHHHHHHHHHHHHHHHHHHHHGGGGGGGG
@M05620:46:000000000-D9D58:1:1101:12488:13586 1:N:0:105
GAATGAATGCAGAAATTGGCAAGATAATACTGCACCGATGGGAAATGATACTATCCTGAAACATGAGCAAATTGACCAGCCTCAGGATGTGAACTCATTTGCTGGAGGTCCCAGGGCTCTTTCAAGATAGTAAAAACAGTGACTTGTACAGCATAATGAAAAACCTAGGCATTGATTTTGAAGACATCAGACACATGCAGAATGAAAAATTTTTCAGAAATGATTTTTCTGGTGAGGTTGACTTCAGAGAA
+
BABBBFFFFFFFGGGGGGGGCGGHHHGHGGHHHGGHECCEEHFHGHGHHHHHGGHHHGFFHHGGHHHHHHEHHHHHHGHGGFGHGFHHHGHHHHGHFHHHHHGHHHHGGHHHHHGGGHHHGHHHGHHHHHHHHGHHFFHHHHGHHHHHHGGEFHGHHHGHHGHGGGHHHHHHHHHHHHGHGGHHHHHHGHHHHHHHHGHHHHHHHHGHHHHHFHHHHHHGGHHHHFHHHHHGHHHHHFHHHHGGGGGFGFF
@M05620:46:000000000-D9D58:1:1101:6002:13589 1:N:0:105
GAATGAATGCAGAAATTTGCAAGATAATACTGCACCGATGGGAAATGATACTATCCTGAAACATGAGCAAATTGACCAGCCTCAGGATGTGAACTCATTTGCTGGAGGTCACCAGGGCTCTTTCAAGATAGTAAAAACAGTGACTTGTACAGCATAATGAAAAACCTAGGCATTGATTTTGAAGACATCAGACACATGCAGAATGAAAAATTTTTCAGAAATGATTTTTCTGGTGAGGTTGACTTCAGAGA
+
CCCCCFFFFFFFGGGGGGGGGGHHHHHHHHHHHHHHGFGGGHGHHHHHHHHHHHHHHHHHHHHHHHHHHHHHHHHHHHHHGHHHHHHHHGHHHHHHHHHHHHHHHHHGGHHHHHHGGGHHHHHHHHHGHHFHHHHHHGHHEGHHHHHHHHHHHHHHHHHHHHHHGGHHHHHHHHHHHHHHHGGHGHHHHHHGHHHHHHGHHHHHHHGHFHHHHHHHHHHHHHHHHHHHHHHHHHHGHHHHHHHHGGGGGGF
@M05620:46:000000000-D9D58:1:1101:12471:13592 1:N:0:105
GAATGAATGCAGAAATTGGCAAGATAATACTGCACCGATGGGAAATGATACTATCCTGAAACATGAGCAAATTGACCAGCCTCAGGATGTGAACTCATTTGCTGGAGGTCCCAGGGCTCTTTCAAGATAGTAAAAACAGTGACTTGTACAGCATAATGAAAAACCTAGGCATTGATTTTGAAGACATCAGACACATGCAGAATGAAAAATTTTTCAGAAATGATTTTTCTGGTGAGGTTGACTTCAGAGAA
+
CBCCCFFFFFFFGGGGGGGGGGGHHHHHHHHHHHHHGGGGGHHHHHHHHHHHHHHHHHHHHHHHHHHHHHHHHHHHHHHHGHHHHHHHHHHHHHHHHHHHHHHHHHHGGHHHHHGGGHHHHHHHHHHHHHHIHHHHGHHHHHHHHHHHHHHHHHHHHHHHHHHGGHHHHHHHHHHHHHHHGHGHHHHHHHGHHHHHHHHHHHHHHHHHHHHGHHHHHGHHHHHHHHHHHHHHHHHHHHHHHHHHGGGGGGG
@M05620:46:000000000-D9D58:1:1101:5984:13598 1:N:0:105
GAATGAATGCAGAAATTTGCAAGATAATACTGCACCGATGGGAAATGATACTATCCTGAAACATGAGCAAATTGACCAGCCTCAGGATGTGAACTCATTTGCTGGAGGTCACCAGGGCTCTTTCAAGATAGTAAAAACAGTGACTTGTACAGCATAATGAAAAACCTAGGCATTGATTTTGAAGACATCAGACACATGCAGAATGAAAAATTTTTCAGAAATGATTTTTCTGGTGAGGTTGACTTCAGAGA
+
A1AAAFFFFFFFFBFGFGGGGGHHHFHHHHHHGHHHGEEEGHECGGHHHHHGFHHHHHFGHHGHHGHHHHHHHHGHHHGHGHHHHHGHHGHFHHHHHHGHHHHHHGFGGHHHHHHEFGHHHDHHHFHHHFHHFHHHHGEHHHHHHHHHHGGHHGHGHHHFHDHHGGHHHGHHHHHGHHHHHGHHHHGHHFFFHHGHHHHHHGHHHEDHHFGHHHHHHHGDHHHHHHHHHGHHHGHHFHHHFHHHGGGFGGC
@M05620:46:000000000-D9D58:1:1101:11703:13609 1:N:0:105
GAATGAATGCAGAAATTGGCAAGATAATACTGCACCGATGGGAAATGATACTATCCTGAAACATGAGCAAATTGACCAGCCTCAGGATGTGAACTCATTTGCTGGAGGTCACCAGGGCTCTTTCAAGATAGTAAAAACAGTGACTTGTACAGCATAATGAAAAACCTAGGCATTGATTTTGAAGACATCAGACACATGCAGAATGAAAAATTTTTCAGAAATGATTTTTCTGGTGAGGTTGACTTCAGAGA
+
AAAAAFFFFFFFGGGGGGGGGGGHHHHHHHHHHHHHGGGGGHHHHHHDHGHHHHHHHFHHHHGHHHHHHHHHHHHHHHHHGHHHHHHHHGHHHHHHHHHHGHHHHHHGGHHGHHHGGGHHHHHHHHHHFFHHFHHHHGHHHHGHHHHHHHHHHHHHHHHHHHHHGGHHHHGHHHHHHHHHHGGHHHGHHHHHHHHHHHHHHHHHHHHHHHHHHHHHHHHFFFHHHHHHHHHHFGHHGHHHHHGGGGGGGG/
@M05620:46:000000000-D9D58:1:1101:11637:13642 1:N:0:105
GAATGAATGCAGAAATTGGCAAGATAATACTGCACCGATGGGAAATGATACTATCCTGAAACATGAGCAAATTGACCAGCCTCAGGATGTGAACTCATTTGCTGGAGGTCACCAGGGCTCTTTCAAGATAGTAAAAACAGTGACTTGTACAGCATAATGAAAAACCTAGGCATTGATTTTGAAGACATCAGACACATGCAGAATGAAAAATTTTTCAGAAATGATTTTTCTGGTGAGGTTGACTTCAGAGA
+
CCCCCFFFFFFFFGGGGGGGGGGHHHHHHHHHHHHHGFGGGHHGHHHHHHHHHHHHHHHHHHHHHHHHHGHHHHHHHHHHGHHHHHHHHHHHHHHHHHHHHHHHHHHGGHHHHHHGGGHHHHHHHHHHHHHHHHHHHGHHHHHHHHHHHHHHHHHHHHHHHHHHGGHGHHHHHHHHHHHHHGHHHHHHHHHHHHHHHHHHHHHHHHFHHGHHHHHHHHHHHHHHHHHHHHHHHGHHHHHHHHGGGGGGGGB
@M05620:46:000000000-D9D58:1:1101:11982:13679 1:N:0:105
GAATGAATGCAGAAATTGGCAAGATAATACTGCACCGATGGGAAATGATACTATCCTGAAACATGAGCAAATTGACCAGCCTCAGGATGTGAACTCATTTGCTGGAGGTCCCAGGGCTCTTTCAAGATAGTAAAAACAGTGACTTGTACAGCATAATGAAAAACCTAGGCATTGATTTTGAAGACATCAGACACATGCAGAATGAAAAATTTTTCAGAAATGATTTTTCTGGTGAGGTTGACTTCAGAGAA
+
ABCBBFFFFFFFGGGGGGGGGGGGHHHHHHHHHHHHGGGGGHHHHHHHHHHHHHHHHHHHHHHHHHHHHHHHHHHHHHHHGHHHHHHHHGHHHHHHHHHHHHHHHGHGGHHHHHGGGHHHHHHHHHHHHGHHHHHHGHHHHGHHHHHHHHHHHHHHHHHHHHHGGHHHHHHHHHHHHHHHGHHHHHHHHHHHHHHGHHHGHFHHHHFFHFHHHHHHHHHHHHGHHHHHHGHEHHHGHHHHHHGGGGGGGGF
@M05620:46:000000000-D9D58:1:1101:27466:13708 1:N:0:105
GAATGAATGCAGAAATTGGCAAGATAATACTGCACCGATGGGAAATGATACTATCCTGAAACATGAGCAAATTGACCAGCCTCAGGATGTGAACTCATTTGCTGGAGGTCCCAGGGCTCTTTCAAGATAGTAAAAACAGTGACTTGTACAGCATAATGAAAAACCTAGGCATTGATTTTGAAGACATCAGACACATGCAGAATGAAAAATTTTTCAGAAATGATTTTTCTGGTGAGGTTGACTTCAGAGAA
+
AABBAFFFFFFFGGGGGGGGGGGGHHHHHHHHGHHHGEEGGHFHHHGGGGHHHHHHHGHHHHHHHHGHEHHGHFGHHHGGGHHHHGGHGGHFHHHHHHHHHHHGHHEFGHHGGHGGGHHHHHHHHGGHHGGHHHHHGHHGHHHHHHHHHHHHHHHHHHHHHHHGGHHHHHHHFGFHHHHHGHHHGHHHHHHHHHHFHHHHHHHHHGHHHHEFGHHFHGHHHHHHFHGHHHHBCB0CAGFHHHGFFBGFFGB
@M05620:46:000000000-D9D58:1:1101:6139:13714 1:N:0:105
GAATGAATGCAGAAATTGGCAAGATAATACTGCACCGATGGGAAATGATACTATCCTGAAACATGAGCAAATTGACCAGCCTCAGGATGTGAACTCATTTGCCGTCCGTCCCAGGTCTTTTTCAAGATAGTAAAAACAGTGTCGTGTACAGCATAGTGAAACACCGAGGCATTTATTTTGAAGACATCAGACACATGCAGTATGAAAAATTTTTCAGATGTGTTTTTTGTGGAGAGGTTGTTCTCAGAGAA
+
BBBBBFFFFFFFGGGGGGGGGGGFHGHHHHHHHHHHGEGGGHGHHHHHHHHHHHHHHGHHHHGHHGHHHHHGHHHHHHHHGHHHHHHHHHHHHHHHHHHHH43/1/1/1B113B/3BG3F4334B4?3434BFH4F//F4333/?//B3332B22222@GH220//////.1111>GD<1<>1F0010<0DHF//000<0000:;GF0.;GH00/<0G00;00;GF.A-9/;0;/../9/9.000;CF0.;
@M05620:46:000000000-D9D58:1:1101:21517:13751 1:N:0:105
GAATGAATGCAGAAATTGGCAAGATAATACTGCACCGATGGGAAATGATACTATCCTGAAACATGAGCAAATTGACCAGCCTCAGGATGTGAACTCATTTGCTGGAGGTCCCAGGGCTCTTTCAAGATAGTAAAAACAGTGACTTGTACAGCATAATGAAAAACCTAGGCATTGATTTTGAAGACATCAGACACATGCAGAATGAAAAATTTTTCAGAAATGATTTTTCTGGTGAGGTTGACTTCAGAGAA
+
BCCCCFFFFFFFGGGGGGGGGGGGHHHHHHHHHHHHGGGGGHHHHHHHHHHHHHHHHHHHHHHHHHHHHHHHHGHHHHHHGHHHHHFHHGHEHHHHHHHHHHHGFHHEGHHHHHGGGHHHHHHHHHHHHHHHHHHHGGHHHHHHHHHHHHFHHHHHHHHHHHHGGHHHHHHHHHHHHHHHGHHHHHHHHHGHHHHHHHHHHHHHHHHHHHHHHHHHHHHHHHHHHHHHHHHHHHHHHHHHHHGGGGGGGGG
@M05620:46:000000000-D9D58:1:1101:10930:13760 1:N:0:105
GAATGAATGCAGAAATTGGCAAGATAATACTGCACCGATGGGAAATGATACTATCCTGAAACATGAGCAAATTGACCAGCCTCAGGATGTGAACTCATTTGCTGGAGGTCCCAGGGCTCTTTCAAGATAGTAAAAACAGTGACTTGTACAGCATAATGAAAAACCTAGGCATTGATTTTGAAGACATCAGACACATGCAGAATGAAAAATTTTTCAGAAATGATTTTTCTGGTGAGGTTGACTTCAGAGAA
+
BACCCFFFFFFFGGGGGGGGGGGHHHHHHHHHHHHHGGGGGHHHHHHHHHHHHHHHHHHHHHHHHHHHHHHHHHHHHHHHGHHHGGGHHGHHHHHHHHHHHHHHHHHGGHHHHHGGGHHHHHHHHHHHHHHHHHHHGHHHHHHHHHHHHHHHHHHHHHHHHHHGGHHHHHHHHHHHHHHHGHHHHHHHHHHHHHHHHHHHHHHHHHHHHHHHHHGHHHHHGHHHHHHHHHHHHHHHHHHHHHGGGGGGGGF
@M05620:46:000000000-D9D58:1:1101:5245:13767 1:N:0:105
GAATGAATGCAGAAATTGGCAAGATAATACTGCACCGATGGGAAATGATACTATCCTGAAACATGAGCAAATTGACCAGCCTCAGGATGTGAACTCATTTGCTGGAGGTCACTCAAACACATGCAGAATGAAAAATTTTTCATTCTGCATGTGTTTGATGTCTTCAAAATCAATGCCTAGGTTTTTCATTATGCCCAGGGCTCTTTCAAGATAGTAAAAACAGTGACTTGTACAGCATAATGAAAAACCTA
+
BBBBCFFFFFFFGGGGGGGGGGGHHHHHHHHHHHHHGFGGGGHHHHHHHHHHHHHHHHHHHHHHHHHHHHHHHHHHHHHHGHHHHHHHHHHHHHHHFHHHHHHHHHHGGHHHHFCCD3GGCGDBGGHEGH3GHHHHHHFHCHEHE44BDGHFEHHHCBDFHEF3HDFDGFG22@222F>FC11??F0GGFHHHHHFFF.C?FFBFGHHHE0DDF<D0GHH.GFGH0CHBBCGGGGGHHFGFFF00CCAEFF
@M05620:46:000000000-D9D58:1:1101:12962:13780 1:N:0:105
GAATGAATGCAGAAATTGGCAAGATAATACTGCACCGATGGGAAATGATACTATCCTGAAACATGAGCAAATTGACCAGCCTCAGGATGTGAACTCATTTGCTGGAGGTCACCAGGGCTCTTTCAAGATAGTAAAAACAGTGACTTGTACAGCATAATGAAAAACCTAGGCATTGATTTTGAAGACATCAGACACATGCAGAATGAAAAATTTTTCAGAAATGATTTTTCTGGTGAGGTTGACTTCAGAGA
+
BBBBBFFFFFFFGGGGGGGGGGGHHHHGHHHHHHHHGGGGGHGGHHHHHGHHHHHHHFHHGHHHHFHHHHHHGFBHHHHHFHHHGGGEGBFGEGHGHHHHHHHHHFGGGHHGHGHGGGHHHHHHHHHFHFHHFHHHHGFFFFHHHHHHHHHHHHHHHHHGHGHGGGGGHHGHGHHHHHHHHGHHHHGHHGHHFHHGHHGFHFGHHHFFHHHHHHHHHF00/DGFFGBGHFHHHHHHHHFGHBFFGGGGGGB
@M05620:46:000000000-D9D58:1:1101:24236:13795 1:N:0:105
GAATGAATGCAGAAATTGGCAAGATAATACTGCACCGATGGGAAATGATACTATCCTGAAACATGAGCAAATTGACCAGCCTCAGGATGTGAACTCATTTGCTGGAGGTCACCAGGGCTCTTTCAAGATAGTAAAAACAGTGACTTGTACAGCATAATGAAAAACCTAGGCATTGATTTTGAAGACATCAGACACATGCAGAATGAAAAATTTTTCAGAAATGATTTTTCTGGTGAGGTTGACTTCAGAGA
+
BBB@AFFFFFFFGGGGGGGGFFGHHHHHHHHHHHHHGGFGEHHHHHHHHHHHHHHHHFHFHHHHHGHHHFHGHHHHHGGHGHHHGHHHHHHHHHHHHHHHHHHHHHHGGHHHHHHGGGHHHHHHHHHHHHGHFHHHHGHHHHHGHHHHHHHHHHFHHHHHHHGFGGHHHFHHHHHGHHHHGGHEHHHHHHHGHHHHHHHHFHHHHHHHBGFHHHHHEHFFHHHHHHHHHHHHHGFFHEHHFHGGEGGGGGB
@M05620:46:000000000-D9D58:1:1101:22735:13796 1:N:0:105
GAATGAATGCAGAAATTGGCAAGATAATACTGCACCGATGGGAAATGATACTATCCTGAAACATGAGCAAATTGACCAGCCTCAGGATGTGAACTCATTTGCTGGAGGTCCCAGGGCTCTTTCAAGATAGTAAAAACAGTGACTTGTACAGCATAATGAAAAACCTAGGCATTGATTTTGAAGACATCAGACACATGCAGAATGAAAAATTTTTCAGAAATGATTTTTCTGGTGAGGTTGACTTCAGAGAA
+
CCCCCFFFFFFFGGGGGGGGGGGHHHHHHHHHHHHHGGGGGHHHHHHHHHHHHHHHHHHHHHHHHHHHHHHHHHHHHHHHGHHHHHHHHGHHHHHHHHHHHHHHHHHGGHFH33FGA0/BGHB?G433B3?BGHHH//B?B??4F3B3333?23?GD3?FHHH/E2=>G22=FD1=@GH1/F110=?1111<00011<111>11<DGHH.GGHH/DB0=G<<0;CGHH/:0<0:0.C:C//00C90009/:
@M05620:46:000000000-D9D58:1:1101:24947:13803 1:N:0:105
GAATGAATGCAGAAATTGGCAAGATAATACTGCACCGATGGGAAATGATACTATCCTGAAACATGAGCAAATTGACCAGCCTCAGGATGTGAACTCATTTGCTGGAGGTCACCAGGGCTCTTTCAAGATAGTAAAAACAGTGACTTGTACAGCATAATGAAAAACCTAGGCATTGATTTTGAAGACATCAGACACATGCAGAATGAAAAATTTTTCAGAAATGATTTTTCTGGTGAGGTTGACTTCAGAGA
+
BBBBBFFFFFFFGGGGGGGGGFFGHGHHHHGHHHHHGGGGGHHHGHHHHHHHHHHHFFHHHHHHHGHHHEHHHHHHHHHHGHHHGGHHHFGGHHHHHHHGHHHHGHHGGHGHHHHGGFHHHHGHHHHHHHHGGFFFHGHHFHHHHHHHHHGHHHGHHHHFHHHHGGHHHGHHHHHHHHGHHGHHHHHHHGHHHHHGHHHHHHGHHHEHHHHGFHHHHHHFHHHHHHHHHHHHHHHHHFHFHHGGGGFGFGC
@M05620:46:000000000-D9D58:1:1101:17131:13805 1:N:0:105
GAATGAATGCAGAAATTGGCAAGATAATACTGCACCGATGGGAAATGATACTATCCTGAAACATGAGCAAATTGACCAGCCTCAGGATGTGAACTCATTTGCTGGAGGTCACCAGGGCTCTTTCAAGATAGTAAAAACAGTGACTTGTACAGCATAATGAAAAACCTAGGCATTGATTTTGAAGACATCAGACACATGCAGAATGAAAAATTTTTCAGAAATGATTTTTCTGGTGAGGTTGACTTCAGAGA
+
CBCCCFFFFFFFGGGGGGGGGGGHHHHHHHHHHHHHGGGGGHHHHHHHHHHHHHHHHHHHHHGHHHHHHHHHHHHHHHHHGHHHHHHHHGHGHHHHHHHHHHHHGHHGGHHHHHHGGGHHHHHHHHHHHHHHHHHHHGHHHHHHHHHHHHHHHHHHHHHHHHHHGGHHHHHHHHHHHHHHGGHHHHHHHHHHHHHHHHHHHHHHHHHHHHHHHHHHHHHHHHHHHHHHHHHHHHHHHGHGHHGGGGGGGGF
@M05620:46:000000000-D9D58:1:1101:2365:13813 1:N:0:105
GAATGAATGCAGAAATTGGCAAGATAATACTGCACCGATGGGAAATGATACTATCCTGAAACATGAGCAAATTGACCAGCCTCAGGATGTGAACTCATTTGCTGGAGGTCACCAGGGCTTTCTCAAGATAGTAAAAAGAGTGTCTTGTACAGCATTATGAAAAATCTAGGTATTGATTTTGAAGATCTCAGACATACGCAGTATGAAAAATTTCTCAGATATGATTTTTCTGGTGAGGTTGTTCTCAGAGG
+
AABBAFFFFFFFGGGGGGGGGGGHHHHHHHHGHHHHGFGGGGFHHGGGHFHHHHHGHFFHHHGHFDFA33FGHHHGHGGGGHHHHHHHGFG5GHHHHHHHHHHHHFHGGH3333B1>EG/B34B?GGH3434BFH4B//B43444B33B3332B3333B?GF2002>22222>2@2@GF11/F1F1111@1?GFF<10.>-.11<>GH0.<<G0=0D0D000=0=GC0</;:C0C0:.;//..000;F0B.
@M05620:46:000000000-D9D58:1:1101:24222:13814 1:N:0:105
GAATGAATGCAGAAATTGGCAAGATAATACTGCACCGATGGGAAATGATACTATCCTGAAACATGAGCAAATTGACCAGCCTCAGGATGTGAACTCATTTGCTGGAGGTCACCAGGGCTCTTTCAAGATAGTAAAAACAGTGACTTGTACAGCATAATGAAAAACCTAGGCATTGATTTTGAAGACATCAGACACATGCAGAATGAAAAATTTTTCAGAAATGATTTTTCTGGTGAGGTTGACTTCAGAGA
+
CCDDDFFFFFFFGGGGGGGGGGGHHHHHHHHHHHHHGGGGGHHHHHHHHHHHHHHHHHHHHHHHHHHHHHHHHHHHHHHHGHHHHFHHHHHHHHHHHHHHHHHHHHHGGHHHHHHGGGHHHHHHHHHHHHHHHHHHHGHHHHHHHHHHHHHHHHHHHHHHHHHHGGHHHHHHHHHHHHHHHGHHHHHHHHHHHHHHHHHHHHHHHHHHHHGHHHHHHGHHHHHGHHHHHHHHHHHHHHHHHHGGHGGGGGG
@M05620:46:000000000-D9D58:1:1101:14705:13852 1:N:0:105
GAATGAATGCAGAAATTGGCAAGATAATACTGCACCGATGGGAAATGATACTATCCTGAAACATGAGCAAATTGACCAGCCTCAGGATGTGAACTCATTTGCTGGAGGTCACCAGGGCTCTTTCAAGATAGTAAAAACAGTGACTTGTACAGCATAATGAAAAACCTAGGCATTGATTTTGAAGACATCAGACACATGCAGAATGAAAAATTTTTCAGAAATGATTTTTCTGGTGAGGTTGACTTCAGAGA
+
CCCCCFFFFFFFGGGGGGGGGGGHHHHHHHHGHHHHGGGGGHHHHHHHHHHHHHHHHHHHHHHHHHHHHHHHHHHHHHHHGHHHHGHHHGGHHHHHHHHHHHHHHHHGGHHHHHHGGGGHHHHHHHHHHHHHHHHHHGHHHHHHHHHHHHHHHHHHHHHHHHGHGGHHHHHHHHHHH1FHHGHHHHHHHHHHHHHHHHHHHHHHHHHHHHHHHHHHHHHHHHHHHHHHHHHHHGHHHHHHHHGGGGGGGGB
@M05620:46:000000000-D9D58:1:1101:11664:13853 1:N:0:105
GAATGAATGCAGAAATTGGCAAGATAATACTGCACCGATGGGAAATGATACTATCCTGAAACATGAGCAAATTGACCAGCCTCAGGATGTGAACTCATTTGCTGGAGGTCCCAGGGCTCTTTCAAGATAGTAAAAACAGTGACTTGTACAGCATAATGAAAAACCTAGGCATTGATTTTGAAGACATCAGACACATGCAGAATGAAAAATTTTTCAGAAATGATTTTTCTGGTGAGGTTGACTTCAGAGAA
+
CCCCCFFFFFFFGGGGGGGGGGGHHHHHHHHHHHHHGGGGGHHHHHHHHHHHHHHHHHHHHHHHHHHHHHHHHHHHHHHHGHHHHGHHHGHHHHHHHHHHHHHHGHHGGHHHGHGGGHHHHHHHHHHHHHHHHHHHGHHHHHHHHHHHHHGHHHHHHHHHHHHGGHHHHHHHHHHHHHGHGHHHHHHHHHHHHHHHHHHHHHHHHHHHHHHHHHHHHHHHHHHHHHHHHHHHGHHHGHHHHHGGGGGGGGF
@M05620:46:000000000-D9D58:1:1101:2519:13860 1:N:0:105
GAATGAATGCAGAAATTGGCAAGATAATACTGCACCGATGGGAAATGATACTATCCTGAAACATGAGCAAATTGACCAGCCTCAGGATGTGAACTCATTTGCTGGAGGTCCCAGGGCTCTTTCAAGATAGTAAAAACAGTGACTTGTACAGCATAATGAAAAACCTAGGCATTGATTTTGAAGACATCAGACACATGCAGAATGAAAAATTTTTCAGAAATGATTTTTCTGGTGAGGTTGACTTCAGAGAA
+
BBBBBFFFBFFFGGGGGFGGGGGHHGHHHHHFHFHHG?EGEGCHHHHHHEHHFGHGHGHFHHHHHHHHGHHHHHHHHHHHGHHHGHGHHHHHHHHHHHHHHHHHEHHFGHHHGFCDFHHHHHHEHHHHHHHGHHHHGHGHHHHHHHHGHHHHHHHHHFHHHHHGGHHHGHHHGFHHHHHGGGGHHGHHGDFHHHHHGHHHHGHHHHHHHHFHHGHHG=DGHGFHHHHGHHFHHHHHHHHHHHGGGGFGFGG
@M05620:46:000000000-D9D58:1:1101:14689:13860 1:N:0:105
GAATGAATGCAGAAATTGGCAAGATAATACTGCACCGATGGGAAATGATACTATCCTGAAACATGAGCAAATTGACCAGCCTCAGGATGTGAACTCATTTGCTGGAGGTCACCAGGGCTCTTTCAAGATAGTAAAAACAGTGACTTGTACAGCATAATGAAAAACCTAGGCATTGATTTTGAAGACATCAGACACATGCAGAATGAAAAATTTTTCAGAAATGATTTTTCTGGTGAGGTTGACTTCAGAGA
+
CCCCCFFFFFFFGGGGGGGGGGGHHHHHHHHHHHHHGGGGGHHHHHHHHHHHHHHHHHHHHHHHHHHHHHHHHHHHHHHHGHHHHHHHHGHHHHHHHHHHHHHHHHHGGH3G3@FF1/0/FHG4G44334?4DGFHH//F43?4F423333322?F333FHHHFGD=2F22@FDD1GHH11F11?=0==1<<<<<<<<11<F010DGHHHHHHHB/0=DHCDC:GHHHBC:G00::C.G::CBFBB0009C
@M05620:46:000000000-D9D58:1:1101:25351:13881 1:N:0:105
GAATGAATGCAGAAATTGTCAAGATAATACTGCACCGATGGGAAATGATACTATCCTGAAACATGAGCAAATTGACCAGCCTCAGGATGTGAACTCATTTGCTGGAGGTCCCAGGGCTCTTTCAAGATAGTAAAAACAGTGACTTGTACAGCCTAATGAAAAACCTAGGCATTGATTTTGAAGACATCAGACACATGCAGAATGAAAAATTTTTCAGAAATGATTTTTCTTGTGAGGTTGACTTCCGGGAA
+
?AAAAFFFFFFFG1BAAG3FGCHFHFEHHHHHHHHHA0A0AFHFHHHHHHHGHGGHHGHHHHHHHHHHFFHHHFHFFHGHGHHGHHFHHHHHFGHHHFHF22FEHHHGGH1F11??EE>0FF2BG2BGFF22GHHH?/0BBF>2B1B1F22B/0<B1BFFFHH/C0@1F@1<FDF1GHHF/?1??0<?D1>1CHF111<==011FGBGF.CHGHE0=0=C0000=GHHFB0;0000:/:/;00:00.-9-;
@M05620:46:000000000-D9D58:1:1101:23267:13883 1:N:0:105
GAATGAATGCAGAAATTGGCAAGATAATACTGCACCGATGGGAAATGATACTATCCTGAAACATGAGCAAATTGACCAGCCTCAGGATGTGAACTCATTTGCTGGAGGTCACCAGGGCTCTTTCAAGATAGTAAAAACAGTGACTTGTACAGCATAATGAAAAACCTAGGCATTGATTTTGAAGACATCAGACACATGCAGAATGAAAAATTTTTCAGAAATGATTTTTCTGGTGAGGTTGACTTCAGAGA
+
CCCCCFFFFFFFGGGGGGGGGGGGHHHHGHHHHHHHGFGGGHGHHHHHHHHHHHHHHHHHHHHHHHHHHHHHHHHHHHHHGHHHHHHHHGHHHHHHHHHHHHHHHHHGGHHHHHHGGGHHHHHHHHHHHHHHHHHHHGHHHHHHHHHHHHHHHHHHHHHHHHHHGGHHGHHHHHHHHHHHHGHHHHHHHHHHHHHHHHHHHHHHHHHHHHHHHHHHHHHHHHHFHHHHHHHHHHHHHHHHHHGGGGGGGGF
@M05620:46:000000000-D9D58:1:1101:22623:13885 1:N:0:105
GAATGAATGCAGAAATTGGCAAGATAATACTGCACCGATGGGAAATGATACTATCCTGAAACATGAGCAAATTGACCAGCCTCAGGATGTGAACTCATTTGCTGGAGGTCACCAGGGCTCTTTCAAGATAGTAAAAACAGTGACTTGTACAGCATAATGAAAAACCTAGGCATTGATTTTGAAGACATCAGACACATGCAGAATGAAAAATTTTTCAGAAATGATTTTTCTGGTGAGGTTGACTTCAGAGA
+
BABBBFFFFFFFGGGGGGGGGGGHHHGHGHHHHHHHGEGGFHHHGHHGHHHHHHHHHGHHHHHHHHHHHGHHHHGHHHHHGHHHHHHHHHHHHHHHHHHHHHHHEGHGGHHHHHHFGGHHHHHHHHHHGHHHGHHHHGHHFHGHHHHHHHHHFHGHHGHHHHHHGGHHGFFHFHHHHHHHHFHGHHHGHHGGHHHHGHGHGFFFHHHHHHAGFHHHHHGHHGHFEHHHHHHHHFHFEGFHHFGGGGGGFF9
@M05620:46:000000000-D9D58:1:1101:2889:13892 1:N:0:105
GAATGAATGCAGAAATTGGCAAGATAATACTGCACCGATGGGAAATGATACTATCCTGAAACATGAGCAAATTGACCAGCCTCAGGATGTGAACTCATTTGCTGGAGGTCACCAGGGCTCTTTCAAGATAGTAAAAACAGTGACTTGTACAGCATAATGAAAAACCTAGGCATTGATTTTGAAGACATCAGACACATGCAGAATGAAAAATTTTTCAGAAATGATTTTTCTGGTGAGGTTGACTTCAGAGA
+
CCCCBFFFFFFFGGGGGGGGGGGHHHHHHHHHHHHHGGGGGHHHHHHHHHHHHHHHHHGHHHHHHHHHHHHHHHHHHHHHGHHHHHHHHHHHHHHHHHHHHHHHHHHGGHHHHHHGGGF/FHHHHHHEFFH?FHHHHGHHFHHGHHHGHHHGHHFFHGHHHHHHGGGFHGHHHHHGHHHHHGHGHFFFBHFHHFGFHHHHGHHHFHHHHHHHHHHFHFGHFHHGHHHHH/CGHHHBGHHHHHFGFFGGFF9
@M05620:46:000000000-D9D58:1:1101:7852:13912 1:N:0:105
GAATGAATGCAGAAATTGGCAAGATAATACTGCACCGATGGGAAATGATACTATCCTGAAACATGAGCAAATTGACCAGCCTCAGGATGTGAACTCATTTGCTGGAGGTCACCAGGGCTCTTTCAAGATAGTAAAAACAGTGACTTGTACAGCATAATGAAAAACCTAGGCATTGATTTTGAAGACATCAGACACATGCAGAATGAAAAATTTTTCAGAAATGATTTTTCTGGTGAGGTTGACTTCAGAGA
+
CBCCCFFFFFFFGGGGGGGGGGGHHHHHHHHHHHHHGFGGGHHHHHHHHHHHHHHHHHHHHHHHHHHHHHHHHHHHHHHHGHHHHHGGHGHHHHHHHHHHHHHHHHHGGHHHHHHGGGHHHHHHHHHHHHHHHHHHHGHHHHHHHHHHHHHHHHHHHHHHHHHHGGHHHHHHHHHHHHHHHGHHHHHHHHHHHHHHHHHHHHHHHHHHHHHHHHHHHHHHHHHHHHHHHHHHHHGHHHHHHHGGHHGGGGB
@M05620:46:000000000-D9D58:1:1101:12236:13926 1:N:0:105
GAATGAATGCAGAAATTGGCAAGATAATACTGCACCGATGGGAAATGATACTATCCTGAAACATGAGCAAATTGACCAGCCTCAGGATGTGAACTCATTTGCTGGAGGTCACCAGGGCTCTTTCAAGATAGTAAAAACAGTGACTTGTACAGCATAATGAAAAACCTAGGCATTGATTTTGAAGACATCAGTCACATGCAGAATGAAAAATTTTTCAGAAATGATTTTTCTGGTGAGGTTGACTTCAGAGA
+
CDCCDFFFFFFFGGGGGGGGGGGHHHHHHHHHHHHHGFGGGHHHHHHHHHHHHHHHHHHHHHHHHHHHHHHHHHHHHHHHGHHHHHHHHHGHHHHHHHHHHHHHHHHGGHHHHHHGGGHHHHHHHHHHHHHHHHHHHGHHHHHHHHHHHHHHHHHHHHHHHHHHGGHHHHHHHHHHHHHHHGHHHHHHHHHHHHHHHHHHHHHHHHHHHHHHHHHHHHHHHHHHHHHHHHHHHHHHHHHHHHHHGGGGGGB
@M05620:46:000000000-D9D58:1:1101:28753:13944 1:N:0:105
GAATGAATGCAGAAATTGGCAAGATAATACTGCACCGATGGGAAATGATACTATCCTGAAACATGAGCAAATTGACCAGCCTCAGGATGTGAACTCATTTGCTGGAGGTCACCAGGGCTCTTTCAAGATAGTAAAAACAGTGACTTGTACAGCATAATGAAAAACCTAGGCATTGATTTTGAAGACATCAGACACATGCAGAATGAAAAATTTTTCAGAAATGATTTTTCTGGTGAGGCTGACTTCAGAGA
+
AAAA1DFFDFFF1GGGGFG1BGGFGHFHHHHHHGHHCAEE?0GHAGFG2BGGDGHGHGHHFDAGHHHHHFGHHGHHEHGHEFGGGG@FGFG2FFHHHHFGGHHGGG0E/B1@FDHA?EFGB1>FFFH1B1D2G>G>GCHFHHGDF>GGEBDBBBFDFDGFB1FGBA0FHGHHHHHEHFBGDFHDDGGHHHEFGBFHFDFGFGHB0<0D0GF<0=0CHF0GCGF0CCCBBFF00;C0C...C.FB9FFEF99
@M05620:46:000000000-D9D58:1:1101:28242:13959 1:N:0:105
GAATGAATGCAGAAATTGGCAAGATAATACTGCACCGATGGGAAATGATACTATCCTGAAACATGAGCAAATTGACCAGCCTCAGGATGTGAACTCATTTGCTGGAGGTCCCAGGGCTCTTTCAAGATAGTAAAAACAGTGACTTGTACAGCATAATGAAAAACCTAGGCATTGATTTTGAAGACATCAGACACATGCAGAATGAAAAATTTTTCAGAAATGATTTTTCTGGTGAGGTTGACTTCAGAGAA
+
AAAA1113D1FF11CFGGGFGFFBHH1GBEHHB1FF0AEFEHHHGHHHHDGHHHFCGFFFHHH1111AD0FGD11DBFAAFFHHB>C1FHHH2@G1G1G22EBFFHG?ECFHGHCEGGHFBDGFFGBFGHFGHHHEEFHHG1BFEDGH>2FFBDGFGFFGF1FFCGHHHHGHFDGDD1DGE1GGHGHHGHHHEFGCG1DG1GGGDH0D.G<G0DGGGHFCDGH:GHC:GHFG0;GCGCGFFHGFFBBFGGG
@M05620:46:000000000-D9D58:1:1101:4461:13961 1:N:0:105
GAATGAATGCAGAAATTGGCAAGATAATACTGCACCGATGGGAAATGATACTATCCTGAAACATGAGCAAATTGACCAGCCTCAGGATGTGAACTCATTTGCTGGAGGTCACCAGGGCTCTTTCAAGATAGTAAAAACAGTGACTTGTACAGCATAATGAAAAACCTAGGCATTGATTTTGAAGACATCAGACACATGCAGAATGAAAAATTTTTCAGAAATGATTTTTCTGGTGAGGTTGACTTCAGAGA
+
CCCCCFFFFFFFGGGGGGGGGGGHHHHHHHHHHHHHFFGGGHHHHHHHHHHHHHHHHHHHHHHHHHHHHGHHHHHHHHHHGHHHHHHHHFGGHHHHHHHHHHHHHHHFGHHHGHHGGGHHHHHHHHHHHHHHHHGHHGHHGHHHHHHFHHHHHHHHHHHHHHHHGGHHGHHHHHHHHHHHHGHGHHHHHHHHHHHHHHHHHHHHHHHHHHHHHHHHHHHHHHHHHHHHHHHHHHHHHHHHHHGGGGGGGGF
@M05620:46:000000000-D9D58:1:1101:9844:13997 1:N:0:105
GAATGAATGCAGAAATTGGCAAGATAATACTGCACCGATGGGAAATGATACTATCCTGAAACATGAGCAAATTGACCAGCCTCAGGATGTGAACTCATTTGCTGGAGGTCACCAGGGCTCTTTCAAGATAGTAAAAACAGTGACTTGTACAGCATAATGAAAAACCTAGGCATTGATTTTGAAGACATCAGACACATGCAGAATGAAAAATTTTTCAGAAATGATTTTTCTGGTGAGGTTGACTTCAGAGA
+
CBCCCFFFFFFFGGGGGGGGGGGHHHHHHHHHHHHHGGGGGHHHHHHHHHHHHHHHHHHHHHHHHHHHHHHHHHHHHHHHGHHHHHHHHGHHHHHHHHHHHHHHHHHGGHHHHHHGGGHHHHHHHHHHHHHHHHHHHGHHHHHHHHHHHHHHHHHHHHHHHHHHGGHHHHHHHHHGHHHHHGHHHHHHHHGHHHHHHHHHHHHHHHHHHHHHHHHHHHGFHHHFHHHHHHHHHHHHHHHHFFGGGGGGGGB
@M05620:46:000000000-D9D58:1:1101:2252:14003 1:N:0:105
GAATGAATGCAGAAATTGGCAAGATAATACTGCACCGATGGTAAATGATACTATCCTGAAACATGAGCAAATTGACCAGCCTCAGGATGTGAACTCATTTGCTGGAGGTCCCAGGGCTCTTTCAAGATAGTAAAAACAGTGACTTGTACAGCATAATGAAAAACCTAGGCATTGATTTTGAAGACATCAGACACATGCAGAATGAAAAATTTTTCAGAAATGATTTTTCTGGTGAGGTTGACTTCAGAGAA
+
CCCCCFFFFFFFGGGGGGGGGGGHHHHHHHHHHHHHGEGGGHHHHHHHHHHHHHHHHHHHHHHHHHHHHHHHHHHHHHHHGHHHHHHHHHHHHHHHHHHHHHHHHHHGGHHHHHGGGHHHHHHHHHHGHHFHHHHHGHHHHGHGHHHHHHHHHHHHHHHGHHHGGHHHHHHHGGHHHHHHGHHHHHHHHHHHHHHHHHHHHHHHHHHHHHGHHHHHHHHEHHHHHHHHHHHHGHFHHFHHHHHHHGGGGGG
@M05620:46:000000000-D9D58:1:1101:2262:14020 1:N:0:105
GAATGAATGCAGAAATTGGCAAGATAATACTGCACCGATGGTAAATGATACTATCCTGAAACATGAGCAAATTGACCAGCCTCAGGATGTGAACTCATTTGCTGGAGGTCCCAGGGCTCTTTCAAGATAGTAAAAACAGTGACTTGTACAGCATAATGAAAAACCTAGGCATTGATTTTGAAGACATCAGACACATGCAGAATGAAAAATTTTTCAGAAATGATTTTTCTGGTGAGGTTGACTTCAGAGAA
+
CCCCCFFFFFFFGGGGGGGGGGGHHHHHHHHHHHHHGGGGGAGHHHHGHHHHHHHHHHHHHHHHFGFHGHHHHHGHHHHHGHHHGHGHHHHHHHHHHHHHHHHHHHHGGHHHHHGGGHHHHHHHHHHHHHHHHHHHGHHHHHHHHHHHHHHHHHHHHHGHHHHGGHHHHHGHHHHHHHHGFHHHHHHHHFHHHHHHGHHGHHHHHFHFFHHHHHHHHHHGHGHHHHHHHHHHHHHHHHHHHHHHHGGGGGG
@M05620:46:000000000-D9D58:1:1101:13353:14025 1:N:0:105
GAATGAATGCAGAAATTGGCAAGATAATACTGCACCGATGGGAAATGATACTATCCTGAAACATGAGCAAGTTGACCAGCCTCAGGATGTGAACTCATTTGCTGGAGGTCCCAGGGCTCTTTCAAGATAGTAAAAACAGTGACTTGTACAGCATAATGAAAAACCTAGGCATTGATTTTGAAGACATCAGACACATGCAGAATGAAAAATTTTTCAGAAATGATTTTTCTGGTGAGGTTGACTTCAGAGAA
+
CBCCCFFFFFFFGGGGGGGGGGGHHHHHHHHHHHHHGGGGGHHHHHHHHHHHHHHHHHHHHHHHHHHHHHBGHHHHHHHHGHHHGGHHHGHHHHHHHHHHHHHHHHHGGHHHHHGGGHHHHHHHHHHHHHHIHHHHGHHHHHHHHHHHHHHHHHHHHHHHHHHGGHHHHHHHHHHHHHHHGHHHHHHHHHHHHHHHHHHHHHHHHHHHHHHHHHHHHHHHHGHHHHHHHHHHHGHHHHHHHHGGGGGGGGG
@M05620:46:000000000-D9D58:1:1101:4821:14075 1:N:0:105
GAATGAATGCAGAAATTGGCAAGATAATACTGCACCGATGGGAAATGATACTATCCTGAAACATGAGCAAATTGACCAGCCTCAGGATGTGAACTCATTTGCTGGAGGTCCCAGGGCTCTTTCAAGATAGTAAAAACAGTGACTTGTACAGCATAATGAAAAACCTAGGCATTGATTTTGAAGACATCAGACACATGCAGAATGAAAAATTTTTCAGAAATGATTTTTCTGGTGAGGTTGACTTCAGAGAA
+
CBABCFFFFFFFGGGGGGGGGGGHHHHHGHHHHHHHEEFGGHHHHHHHHHHHHHHHHHHGHHHHHHGHHHHHHHGHHGHHGHHHGHHGHGGHHHHHHHHHHHHHHHHGGHHHHHGGGHHHHHHHHHHHHHHHHHHHGHHHHHHHHHHHHHHHHHHHHHHHHGHGGHHHHHHHHHHHHHHHGHHHHHHHHHHHHHHHHGHHHHHGHHHHHHHHGHHFHHHHHHHHHHHHHHHHHHHHHHHHHGGGGGGGGGG
@M05620:46:000000000-D9D58:1:1101:27039:14075 1:N:0:105
GAATGAATGCAGAAATTGGCAAGATAATACTGCACCGATGGGAAATGATACTATCCTGAAACATGAGCAAATTGACCAGCCTCAGGATGTGAACTCATTTGCTGGAGGTCCCAGGGCTCTTTCAAGATAGTAAAAACAGTGACTTGTACAGCATAATGAAAAACCTAGGCATTGATTTTGAAGACATCAGACACATGCAGAATGAAAAATTTTTCAGAAATGATTTTTCTGGTGAGGTTGACTTCAGAGAA
+
BBABBFFFFFFFGGGGGGGGGFFGHHHHGHHHHHHHGGGEGGHGHHHGHHHHHHHHHHHHHHHHGHHHHHHHHHHHHHHHGHHHHGHHHGHHHHHHHHHHHHHHHHHGGHBFGHGGGGHHHGGHHHFFHHHHHHHGGHHFFHFHHHFFFGHHHHHHHHHHHHHGGHHGC2FHFGHHHHHHGHHHHHGGHHGFFFHHHHHHHEHGHGHHHHHHHGHHHHHFGHHHHHHGHFFHFGGHHHHEFFGGGGGFFGB
@M05620:46:000000000-D9D58:1:1101:15132:14091 1:N:0:105
GAATGAATGCAGAAATTGGCAAGATAATACTGCACCGATGGGAAATGATACTATCCTGAAACATGAGCAAATTGACCAGCCTCAGGATGTGAACTCATTTGCTGGAGGTCCCAGGGCTCTTTCAAGATAGTAAAAACAGTGACTTGTACAGCATAATGAAAAACCTAGGCATTGATTTTGAAGACATCAGACACATGCAGAATGAAAAATTTTTCAGAAATGATTTTTCTGGTGAGGTTGACTTCAGAGAA
+
CCCCCFFFFFFFGGGGGGGGGGGHHHHHHHHHHHHHGGGGGHHHHHHHHHHHHHHHHHHHHHHHHHHHHHHHHHHHHHHHGHHHHHHHHHHHHHHHHHHHHHHHHHHGGHHHHHGGGHHHHHHHHHHHHHHHHHHHGHHHHHHHHHHHHHHHHHHHHHHHHHHGGHHHHHHHHHHHHHHHGHHHHHHHHHHHHHHGHGHHHHHHHHHHHFHHHHHFHHHHHHHHHHHHHHHHGHGHHHHHHHGGGGGGGGF
@M05620:46:000000000-D9D58:1:1101:12300:14141 1:N:0:105
GAATGAATGCAGAAATTGGCAAGATAATACTGCACCGATGGGAAATGATACTATCCTGAAACATGAGCAAATTGACCAGCCTCAGGATGTGAACTCATTTGCTGGAGGTCACCAGGGCTCTTTCAAGATAGTAAAAACAGTGACTTGTACAGCATAATGAAAAACCTAGGCATTGATTTTGAAGACATCAGACACATGCAGAATGAAAAATTTTTCAGAAATGATTTTTCTGGTGAGGTTGACTTCAGAGA
+
CBCCCFFFFFFFGGGGGGGGGGGHHHHHFHHHHHHHGEGGEHHHHHHHHHHHHHHHHHHHHHHHHHHHHHHHHHHHHHHHGHHHHHHHHHHHHHHHHHHHHHHHHHHGGHHHHHHGGGHHHHHHHGHFHHHHHHHHHGHGHHFDHHHHHHHHGFHHHGHHHHHHGGHHHHHHCFHFHHHHHGHHHHGHHHHHHHHHHGGHHHGGHHHHGGHHHHGHHHGHFFHHHHGHHHHGHGHBHGCFGHGGGGGGGGF
@M05620:46:000000000-D9D58:1:1101:19048:14144 1:N:0:105
GAATGAATGCAGAAATTGGCAAGATAATACTGCACCGATGGGAAATGATACTATCCTGAAACATGAGCAAATTGACCAGCCTCAGGATGTGAACTCATTTGCTGGAGGTCACCAGGGCTCTTTCAAGATAGTAAAAACAGTGACTTGTACAGCATAATGAAAAACCTAGGCATTGATTTTGAAGACATCAGACACATGCAGAATGAAAAATTTTTCAGAAATGATTTTTCTGGTGAGGTTGACTTCAGAGA
+
BBBBBFFFFFFFGGGGGGGGGGGHHHHHHHHHHHHHGGGGGHHHHHHHHHHHHHHHHGHHHHHHHHFHGHHHHGHHHHHHGHHHHHGHHHHHHHHHHHHHHHHHHHHGGHHHE3GGA/0/BGEHHGD33??FGHHHFE/?BB3EHG2B3?B3223FDDGHHHHFGDBCHFCCGDB<GHHFFGF11F01111110<<>1<D1GCBGHHGHHHHHGB/0<GG/DG0GGHHF/;CBCGBCFHF//CFFB090BC
@M05620:46:000000000-D9D58:1:1101:26435:14170 1:N:0:105
GAATGAATGCAGAAATTGGCAAGATAATACTGCACCGATGGGAAATGATACTATCCTGAAACATGAGCAAATTGACCAGCCTCAGGATGTGAACTCATTTGCTGGAGGTCACCAGGGCTCTTTCAAGATAGTAAAAACAGTGACTTGTACAGCATAATGAAAAACCTAGGCATTGATTTTGAAGACATCAGACACATGCAGAATGAAAAATTTTTCAGAAATGATTTTTCTGGTGAGGTTGACTTCAGAGA
+
BBBBBFFFFFFFGGGGGGGGGGGGHHHHHHHHHHHHFCGGGGGFGHHHHHHHHHHHHGHHHHGHHHHHGHHHHHHHHHFHGHHHGHGGGBGGFHHHHHHGHHFGHFHGGHHHHHHGGGHHHHHHHHHHHHHHHHHHHGHHGGHHHHHHHHHHHHHHHHHGHHHHGGHHGHHHHGHGHHHHHGHHHHHHHHGGHHHHHHGHGHHHGHHGGHEHHHHHHHHHHHHGEHHHHHHHHGH0CCGFHHGGGGEGGGF
@M05620:46:000000000-D9D58:1:1101:11386:14189 1:N:0:105
GAATGAATGCAGAAATTGGCAAGATAATACTGCACCGATGGGAAATGATACTATCCTGAAACATGAGCAAATTGACCAGCCTCAGGATGTGAACTCATTTGCTGGAGGTCACCAGGGCTCTTTCAAGATAGTAAAAACAGTGACTTGTACAGCATAATGAAAAACCTAGGCATTGATTTTGAAGACATCAGACACATGCAGAATGAAAAATTTTTCAGAAATGATTTTTCTGGTGAGGTTGACTTCAGAGA
+
CDDDDFFFFFFFGGGGGGGGGGGHHHHHHHHHHHHHGGGGGHHHHHHHHHHHHHHHHHHHHHHHHHHHHHHHHHHHHHHHGHHHHHHHHGHHHHHHHHHHHHHHHHHGGHHHHHHGGGHHHHHHHHHGHGHHGHHHHGHHHHHHHHHHHHHHHHHGHHHHHHHHGGHHHHHHHHHHHHHHHGHHHHHHHHGHHHHHHHGHHHHFFHHHHHGHHHHGHHGHHHHHGHHHHHHHHHHFGHHHHHGGGGGGGGB
@M05620:46:000000000-D9D58:1:1101:21658:14229 1:N:0:105
GAATGAATGCAGAAATTGGCAAGATAATACTGCACCGATGGGAAATGATACTATCCTGAAACATGAGCAAATTGACCAGCCTCAGGATGTGAACTCATTTGCTGGAGGTCACCAGGGCTCTTTCAAGATAGTAAAAACAGTGACTTGTACAGCATAATGAAAAACCTAGGCATTGATTTTGAAGACATCAGACACATGCAGAATGAAAAATTTTTCAGAAATGATTTTTCTGGTGAGGTTGACTTCAGAGA
+
?AAABDFFFFFFDGCFGGGBFGGHHBHHBHGHHBFGFGGFEGHHHHGFHDHHFHGGHHEFGHGGCDGHHFHHHHHHHFHHGHHHHHFGGFGFFHHHHHHHDGHHHFHAEHHHHHHGGGHHGHHGHHHFHHHHHHHHHGHHHGGHHGHHHHFHFHHGHHHHHHFHGGHHHGGHHHGHHHHHHGHGGHHHHHFFHFHHHHHHHGHHHHGHGGHHHBFHHHBBGHHFHGHHHHHGFHHHHHHHHEGGGGGGGF;
@M05620:46:000000000-D9D58:1:1101:13973:14256 1:N:0:105
GAATGAATGCAGAAATTGGCAAGATAATACTGCACCGATGGGAAATGATACTATCCTGAAACATGAGCAAATTGACCAGCCTCAGGATGTGAACTCATTTGCTGGAGGTCCCAGGGCTCTTTCAAGATAGTAAAAACAGTGACTTGTACAGCATAATGAAAAACCTAGGCATTGATTTTGAAGACATCAGACACATGCAGAATGAAAAATTTTTCAGAAATGATTTTTCTGGTGAGGTTGACTTCAGAGAA
+
CCCCCFFFFFFFGGGGGGGGGGGHHHHHHHHHHHHHGGGGGHHHHHHHHHHHHHHHHHHHHHHHHHHHHHHHHHHHHHHHGHHHHHHHHGHHHHHHHHHHHHHHHHHGGHHHHHGGGHHHHHHHHHHHHHHIHHHHGHHHHH4GHHHHHHHHHHHHHHHHHHHGGHHHHHHHHHHHHHHHGHHHHHHHHHHHHHHHHHHHHHHHHHHHHHHHHHHHHHHHHHHHHHHHHHHHHHHHHHHHHHGGGGGGGGG
@M05620:46:000000000-D9D58:1:1101:11778:14266 1:N:0:105
GAATGAATGCAGAAATTGGCAAGATAATACTGCACCGATGGGAAATGATACTATCCTGAAACATGAGCAAATTGACCAGCCTCAGGATGTGAACTCATTTGCTGGAGGTCACCAGGGCTCTTTCAAGATAGTAAAAACAGTGACTTGTACAGCATAATGAAAAACCTAGGCATTGATTTTGAAGACATCAGACACATGCAGAATGAAAAATTTTTCAGAAATGATTTTTCTGGTGAGGTTGACTTCAGAGA
+
CCCCCFFFFFFFGGGGGGGGGGGHHHHHHHHHHHHHGGGGGHGHHHHHHHHHHHHHHHHHHHHHHHHHHHHGFHHHHHHHGHHHHHHHHHHHHHHHHHHHHHHHHGHGGHHHHHHGGGHHHHHHHHHHHHHHHHHHHGHHHHHHHHHHHHHHHHHHHHHHHHHHGGHHHHHHHHHHHHHHHGHHHHHHHHHHHHHHHHHHHHHHHHHHHHHHHHHHHHHHFHHHHHHHHHHHHHHHHHHHHHGGGGGGGGF
@M05620:46:000000000-D9D58:1:1101:28681:14284 1:N:0:105
GAATGAATGCAGAAATTGGCAAGATAATACTGCACCGATGGGAAATGATACTATCCTGAAACATGAGCAAATTGACCAGCCTCAGGATGTGAACTCATTTGCTGGAGGTCCCAGGGCTCTTTCAAGATAGTAAAAACAGTGACTTGTACAGCATAATGAAAAACCTAGGCATTGATTTTGAAGACATCAGACACATGCAGAATGAAAAATTTTTCAGAAATGATTTTTCTGGTGAGGTTGACTTCAGAGAA
+
A1AAAFBDFF1BF11FGGGFBGFCGBGDGGGGFFH0A0EECGFFHHHFGHHHHHHHHFBG11BFFHCFFBGGEE1AFGGCAGH1BFFBFGFFHDG11GGHHHHGHCFG?GFHHHGG/G/EGD2GGFHHGEHBGHBGGG0FF1FGHHGDF2FGHHGBGHHB>1@CCGHHFHGHGHFHHGHFFHHEHHG1<D<<GFHHHH1GHGDFHHHGC.GHHHHGHHHHHGGFCCGHHHHECG0GFHHFFHGGGGGFGFB
@M05620:46:000000000-D9D58:1:1101:15776:14313 1:N:0:105
GAATGAATGCAGAAATTGGCAAGATAATACTGCACCGATGGGAAATGATACTATCCTGAAACATGAGCAAATTGACCAGCCTCAGGATGTGAACTCATTTGCTGGAGGTCCCAGGGCTCTTTCAAGATAGTAAAAACAGTGACTTGCACAGCATAATGAAAAACCTAGGCATTGATTTTGAAGACATCAGACACATGCAGAATGAAAAATTTTTCAGAAATGATTTTTCTGGTGAGGTTGACTTCAGAGAA
+
A1AAAFBFFF@1FA1FF1A1AGGCHBGA3F3FD1G000AEA0G1GGFBHHHHHFHHHADHDA0ABFEF1AFGBB111FFGC>FFCH11BGF2F1F11BFDGF1B1FCE?0D01B///B/0>1BGH21B11F22>>1</FBGFEFEG111<BCGFG1BB21G10/?0CGHBC1<<FH11FHGGHFF01<1<G1<FFHF11>GHBHHHEB.G/<0DCDG0DC00000;0C/0C00/0.C//:C00CF09099/
@M05620:46:000000000-D9D58:1:1101:5635:14339 1:N:0:105
GAATGAATGCAGAAATTGGCAAGATAATACTGCACCGATGGGAAATGATACTATCCTGAAACATGAGCAAATTGACCAGCCTCAGGATGTGAACTCATTTGCTGGAGGTCACGTCTTCAAAATCAATGCCTAGGTTTTTCATTATGCTGTACAAGTCACTGTTTTTACTATCTTGAAAGAGGCCTGGATGACCGCCAGCGAATGAGTTCACATCCTGAGGCTGTAGTAAAAACAGTGACTTGTACAGCATA
+
CBBCCFFFFFFFGGGGGGGGGGGHHHHHHHGHHHHHGFGGGGHHHHHGHHHHHHHHHHGGHGHHHHFFHHHHHHGHHHHHGHHGHHHFHHHGHHGFBFHGHHHHGHHGGHHHGHHHGHHHHHHHHHHHHHHHHHGBGGGCHHHHHGFHHHHEFHGHHHEHHHHHHGGHHHHGGHEGHHHHFHGGGGHHHHGHHGGGGGGGGGGHHHHHGHFHHHHHEHHEEHHHGGCFGGGGGGGBBFGGGGFFFFGGGGF
@M05620:46:000000000-D9D58:1:1101:2823:14381 1:N:0:105
GAATGAATGCAGAAATTGGCAAGATAATACTGCACCGATGGGAAATGATACTATCCTGAAACATGAGCAAATTGACCAGCCTCAGGATGTGAACTCATTTGCTGGAGGTCACCAGGGCTCTTTCAAGATAGTAAAAACAGTGACTTGTACAGCATAATGAAAAACCTAGGCATTGATTTTGAAGACATCAGACACATGCAGAATGAAAAATTTTTCAGAAATGATTTTTCTGGTGAGGTTGACTTCAGAGA
+
A>A3AFDFFDFDDFGGGGGFGGFEFDGHHHHG5FGHEAEFGFFFGHGGFFHHHHHGHHHHFFFGFFGGFFFHFGFFFGGHFHHFGFFFGBGFHHGBGHHHGGGGHHHGGHHGGGHGGGHHGHHHHHHHHHEFFGGHGEHHHHHHHFDFDFGHGHGHHHHBGHFCCFHHHHHHFHGGGHHHHFFHHHHHGHHFGHGHHHHHHHHGHHHGHHHGGHHFHHHHHHHHHHGHGBHFECHGHF;CCCFFFGFGFG/
@M05620:46:000000000-D9D58:1:1101:2858:14394 1:N:0:105
GAATGAATGCAGAAATTGGCAAGATAATACTGCACCGATGGGAAATGATACTATCCTGAAACATGAGCAAATTGACCAGCCTCAGGATGTGAACTCATTTGCTGGAGGTCACCAGGGCTCTTTCAAGATAGTAAAAACAGTGACTTGTACAGCATAATGAAAAACCTAGGCATTGATTTTGAAGACATCAGACACATGCAGAATGAAAAATTTTTCAGAAATGATTTTTCTGGTGAGGTTGACTTCAGAGA
+
ABBBAFFFFFFFGGGGGGGGGCFCHCHHGHHHHGHHGAFGGFHFFHHGHGHHHHHHHGHHHHHHGGHHHHGHHHHHHHHHGHHHHHHHHHHHHHHHHHHHGHHHHHHGGHHHHHHGGGHGHHHHHHHFHHHFHHHHHGFFHHHHHHHHFHGFHHGGGHHFHHGHGGHGHGHHGHHHHHHHEAHHHHHGHGFGHHHHFFFHFHGHHEHHHHFHHGHHHHHHHHFHHHHFHHHHGHHHGH/GFHGGGGFB0F9
@M05620:46:000000000-D9D58:1:1101:2828:14401 1:N:0:105
GAATGAATGCAGAAATTGGCAAGATAATACTGCACCGATGGGAAATGATACTATCCTGAAACATGAGCAAATTGACCAGCCTCAGGATGTGAACTCATTTGCTGGAGGTCACCAGGGCTCTTTCAAGATAGTAAAAACAGTGACTTGTACAGCATAATGAAAAACCTAGGCATTGATTTTGAAGACATCAGACACATGCAGAATGAAAAATTTTTCAGAAATGATTTTTCTGGTGAGGTTGACTTCAGAGA
+
BABCCFFFFFFFGGGGGGGGGGFHHHHHHHHGGHHHEEGGGHGHHHHHHHHHHHHHHHHHHHHHHGGGGHHHHHHHHHGGFHHHGHHGGFGFHHHHGHHHHGHGHGHGGGHHHGHGGGHHHHHHHHHHHHGFHHHHHGHHGFHHHHHHHHHHHHGGHHHHHHGHGGHHHHGHHHHHHHHHHGHHHHHHGHHFGHHHHHGHHHHHGHHHHGHHHHHHGHGHGHFGHHHHHHHHGHHHHHHHHHGGGGGGGGB
@M05620:46:000000000-D9D58:1:1101:6837:14411 1:N:0:105
GAATGAATGCAGAAATTGGCAAGATAATACTGCACCGATGGGAAATGATACTATCCTGAAACATGAGCAAATTGACCAGCCTCAGGATGTGAACTCATTTGCTGGAGGTCACCAGGGCTCTTTCAAGATAGTAAAAACAGTGACTTGTACAGCATAATGAAAAACCTAGGCATTGATTTTGAAGACATCAGACACATGCAGAATGAAAAATTTTTCAGAAATGATTTTTCTGGTGAGGTTGACTTCAGAGA
+
CCCCCFFFFFFFGGGGGGGGGGGHHHHHHHHHHHHHGFGGGHHHHHHHHHHHHHHHHHHHGHHHHHHHHHHHHHHHHHHHGHHHHHHHHGHHHHHHHHHHHHHHHHHGGHHHHHHGGGHHHHHHHHHHGHHHHHHHHGHHHGHHHHHHHHHHHHHHHHHHHHHHGGHHHGHHHHHHHHHHHGHHHHHHHHHHHHHHHHHHHHFHHHHHHHHHHHHHHHHHFHHHHHHHHHHHHHHHHHHHHHGGGGGGFG/
@M05620:46:000000000-D9D58:1:1101:2847:14411 1:N:0:105
GAATGAATGCAGAAATTGGCAAGATAATACTGCACCGATGGGAAATGATACTATCCTGAAACATGAGCAAATTGACCAGCCTCAGGATGTGAACTCATTTGCTGGAGGTCACCAGGGCTCTTTCAAGATAGTAAAAACAGTGACTTGTACAGCATAATGAAAAACCTAGGCATTGATTTTGAAGACATCAGACACATGCAGAATGAAAAATTTTTCAGAAATGATTTTTCTGGTGAGGTTGACTTCAGAGA
+
AAAAAB1FFFFFBGGFGGGFGFGHGFHHGGHHHCGHG0EFAFFFEHE1FGHHGGHHHBGAAFGG11GEB01DFBFGFHGHGGHHHHFHHFGHHHGHGHHHHHHFHH0EEHEFHHHEEEHHGHHHF2FFHHHGHFFHFGHHHHEGFHHHHHHFHHHHFGGFHE1GEGHHB0@GHHFHHHHHGGE1DFFHHHHGHHHHHHHHEHHHGHFFDCCGGHHHGGFBGHHHHHFHHGHGGHEEG.GGHGGGGGFBFFF
@M05620:46:000000000-D9D58:1:1101:18659:14418 1:N:0:105
GAATGAATGCAGAAATTGGCAAGATAATACTGCACCGATGGGAAATGATACTATCCTGAAACATGAGCAAATTGACCAGCCTCAGGATGTGAACTCATTTGCTGGAGGTCCCAGGGCTCTTTCAAGATAGTAAAAACAGTGACTTGTACAGCATAATGAAAAACCTAGGCATTGATTTTGAAGACATCAGACACATGCAGAATGAAAAATTTTTCAGAAATGATTTTTCTGGTGAGGTTGACTTCAGAGAA
+
CBABCFFFFFFFGGFGGGGGGGGGHHHHHHFGHHHHGGGGGGHHHHHHHHHHHHHHGHHHHHHHHHGHGHGHHHHHHHGHGHHHGGFHGGHHGHHHFHHGHHGHHHHGGHHHGHGGGHGHHHHGHHHHHHGHHHFFDFHHHHHHHHHHHHHHHHHHHHHHHHHGFHHHHHHHHHHHHGHGGHHHHGHHHHHHHHHHHHGGHFGHHHHHGHHHHHHHHHHHHHEHHHHHHHHHHHEHHHHGHHGGGGGGGGG
@M05620:46:000000000-D9D58:1:1101:7399:14423 1:N:0:105
GAATGAATGCAGAAATTGGCAAGATAATACTGCACCGATGGGAAATGATACTATCCTGAAACATGAGCAAATTGACCAGCCTCAGGATGTGAACTCATTTGCTGGAGGTCACCAGGGCTCTTTCAAGATAGTAAAAACAGTGACTTGTACAGCATAATGAAAAACCTAGGCATTGATTTTGAAGACATCAGACACATGCAGAATGAAAAATTTTTCAGAAATGATTTTTCTGGTGAGGTTGACTTCAGAGA
+
CCCCCFFFFFFFGGGGGGGGGGGHHHHHHHHHHHHHGFGGGHHHHHHHHHHHHHHHHHHHHHHHHFGHHHHHHHHHHHHHGHHHHHHHHGHHHHHHHHHHHHHHHHHGGHHHHHHGGGHHHHHHHHHHHHHHHHHHHGHHHHHHHHHHHHHHHHHHHHHHHHHHGGHHHHHHHHHHHHHHHGHHHHHHHHHHHHHHHHHHHHHHGHHHHHGHHHHHHHHHHHHGHHHHHHHHHHGGHHHHHHGGGGGGGGF
@M05620:46:000000000-D9D58:1:1101:13291:14426 1:N:0:105
GAATGAATGCAGAAATTGGCAAGATAATACTGCACCGATGGGAAATGATACTATCCTGAAACATGAGCAAATTGACCAGCCTCAGGATGTGAACTCATTTGCTGGAGGTCACCAGGGCTCTTTCAAGATAGTAAAAACAGTGACTTGTACAGCATAATGAAAAACCTAGGCATTGATTTTGAAGACATCAGACACATGCAGAATGAAAAATTTTTCAGAAATGATTTTTCTGGTGAGGTTGACTTCAGAGA
+
BBCCCFFFFFFFGGGGGGGGGGGHHHHHHHGHHHHHGGGGGHHHHHHHHHHHGHHHHGHHHHHHHHHGHHHHHHHHHHHHGHHHHHHHHHHHHHHHHHHHHHHHHHHGGHHHHHHGGGHHHHHHHHHGHHHHHHHHHGHHHHHHHHHHHHHHGHHHHHHHHHHHGGHHHHHHHHHHHHHHHGHHHHHHHHHHHHHHHHHHHHHHHHHHHHHHHHHHHGHHHHHGHHHHHGHHHFHHHHHHHHGGGGGGGGB
@M05620:46:000000000-D9D58:1:1101:10948:14435 1:N:0:105
GAATGAATGCAGAAATTGGCAAGATAATACTGCACCGATGGGAAATGATACTATCCTGAAACATGAGCAAATTGACCAGCCTCAGGATGTGAACTCATTTGCTGGAGGTCCCAGGGCTCTTTCAAGATAGTAAAAACAGTGACTTGTACAGCATAATGAAAAACCTAGGCATTGATTTTGAAGACATCAGACACATGCAGAATGAAAAATTTTTCAGAAATGATTTTTCTGGTGAGGTTGACTTCAGAGAA
+
CCCCCFFFFFFFGGGGGGGGGGGHHHHHHHHHHHHHGGGGGHHHHHHHHHHHHHHHHHHHHHHHHHHHHHHHHHHHHHHHGHHHHHHHGFHHHHHHHHHHHHHHHHHGGHHHHHGGGGHHHHGHHHHHHHHHHHHHGHHHHHHHHHHHHHHHHHHHHHHHHHHGGHHHHGHHHHHHHHHHGHHHHHHHHHHHHHHHHHHHHHHHHHHHHHHHHHHHHHHHHHHHHHHHHHHHHHHHHHHHHHGGGGGGGGF
@M05620:46:000000000-D9D58:1:1101:9877:14438 1:N:0:105
GAATGAATGCAGAAATTGGCAAGATAATACTGCACCGATGGGAAATGATACTATCCTGAAACATGAGCAAATTGACCAGCCTCAGGATGTGAACTCATTTGCTGGAGGTCCCAGGGCTCTTTCAAGATAGTAAAAACAGTGACTTGTACAGCATAATGAAAAACCTAGGCATTGATTTTGAAGACATCAGACACATGCAGAATGAAAAATTTTTCAGAAATGATTTTTCTGGTGAGGTTGACTTCAGAGAA
+
CBBCCFFFFFFFGGGGGGGGGGGHHHHHHHHHHHHHGGGGGHHHHHHHHHHHHHHHHHHHHHHHHHHHHHHHHHHHHHHHGHHHHHHHHHHHHHGHHHHHHHHHHHHGGHHHHHGGGHHHHHHHHHHHHHHHHHHHGHHHHGHHHHHHHHHHHHHHHHHHHHHGGHHHGHHHHHHHHHHGFHHHHBGHHHHHHHHHHHHHGHHHHHGHGHHHHHHHHHHHHHHHHHHHHGHGHHHGHHHHGHGGGGGGGGF
@M05620:46:000000000-D9D58:1:1101:18441:14460 1:N:0:105
GAATGAATGCAGAAATTGGCAAGATAATACTGCACCGATGGGAAATGATACTATCCTGAAACATGAGCAAATTGACCAGCCTCAGGATGTGAACTCATTTGCTGGAGGTCCCAGGGCTCTTTCAAGATAGTAAAAACAGTGACTTGTACAGCATAATGAAAAACCTAGGCATTGATTTTGAAGACATCAGACACATGCAGAATGAAAAATTTTTCAGAAATGATTTTTCTGGTGAGGTTGACTTCAGAGAA
+
CCCCCFFFFFFFGGGGGGGGGGGHHHHHHHHHHHHHGGGGGGHHHHHHHHHHHHHHHHHHHHHHHHHHHHHHHHHHHHHHGHHHHHHHHFGHHHHHHHHHHHGHHHHGGHHHHHGGGHHHHHHHHHHHHHHHHHHHGHHHHHHHHHHHHHHHHHHHHHHHHHHGGHHHHHHHHHHHHHHHGHHHHHHHHHHHHHHHHHHHHHHHHHHHHHHHHHHHHHHHHGHHHHHHHHGHHHHHHHHHHHGGGGGGGGG
@M05620:46:000000000-D9D58:1:1101:6832:14475 1:N:0:105
GAATGAATGCAGAAATTGGCAAGATAATACTGCACCGATGGGAAATGATACTATCCTGAAACATGAGCAAATTGACCAGCCTCAGGATGTGAACTCATTTGCTGGAGGTCACCAGGGCTCTTTCAAGATAGTAAAAACAGTGACTTGTACAGCATAATGAAAAACCTAGGCATTGATTTTGAAGACATCAGACACATGCAGAATGAAAAATTTTTCAGAAATGATTTTTCTGGTGAGGTTGACTTCAGAGA
+
CBBCCFFFFFFFGGGGGGGGGGGHHHHHHHHHHHHHGGGGGHHHHHHHHHHHHHHHHHHHHHHHHHHHHHHHHHHHHHHHGHHHHHHHHHHHHHHHHHHHHHHHHHHGGHHHHHHGGGHFHHHHHHHHHHHHHHHGHGHHFFHHHHHGHHHHHHHHHHHGGHHGGGHGHHHFHHHHHHHHHGHHHHHHHHGHHHHHHHHHGGFHGGHHHHHHHHHHGFGFHHHHHHHGHHHHHHGHHHHHHHGGGGGGGGF
@M05620:46:000000000-D9D58:1:1101:3781:14480 1:N:0:105
GAATGAATGCAGAAATTGGCAAGATAATACTGCACCGATGGGAAATGATACTATCCTGAAACATGAGCAAATTGACCAGCCTCAGGATGTGAACTCATTTGCTGGAGGTCACCAGGGCTCTTTCAAGATAGTAAAAACAGTGACTTGTACAGCATAATGAAAAACCTAGGCATTGATTTTGAAGACATCAGACACATGCAGAATGAAAAATTTTTCAGAAATGATTTTTCTGGTGAGGTTGACTTCAGAGA
+
BBBBBFFFFFFFFGGGGGGGGGGHHHHHHHHHHHHHEFGGGHHHHHHHHHHHHHHHHHHHHHHHHHGHHHHGHHHHHHHHGHHHGHHHHGGGHHHHHHHHHHHHHHHGGHHGBFF?1FHEGFGF4GGHBFFEGHHBHD/GB33?4FGDGDFHFHHF3FDHHHGF<A<<FFB22@G1GHDGFEHFHFHHFGFHHHFCFDHHHGBGFHHHFAGHHGGCGGH0/=G0GHHGHCBGHGGGFC;G:/0;CBFGGG/
@M05620:46:000000000-D9D58:1:1101:13906:14535 1:N:0:105
GAATGAATGCAGAAATTGGCAAGATAATACTGCACCGATGGGAAATGATACTATCCTGAAACATGAGCAAATTGACCAGCCTCAGGATGTGAACTCATTTGCTGGAGGTCCCAGGGCTCTTTCAAGATAGTAAAAACAGTGACTTGTACAGCATAATGAAAAACCTAGGCATTGATTTTGAAGACATCAGACACATGCAGAATGAAAAATTTTTCAGAAATGATTTTTCTGGTGAGGTTGACTTCAGAGAA
+
CCCCCFFFFFFFGGGGGGGGGGGHHHHHHHHHHGHHGGGGGHHHHHHHHHHHHHHHHHHHHHHHHHHHHHHGHHHHHHHHGHHHHHHHHGHHHHHHHHHHHHHHHHHGGHHHHHGGGHHHHHHHHHHGHHFHHHHHGHHHHHHHHHHHHHHHGHHHHHHHHHHGGGHHHHHHEHHHHHHHGHGGHHHHHGHHHHHHHGHHHHHHHHHHHHGHGHGHHHHHHHHHHHGHGHHFGFFHHHHGHHGGGGGGGGG
@M05620:46:000000000-D9D58:1:1101:21902:14559 1:N:0:105
GAATGAATGCAGAAATTGGCAAGATAATACTGCACCGATGGGAAATGATACTATCCTGAAACATGAGCAAATTGACCAGCCTCAGGATGTGAACTCATTTGCTGGAGGTCCCAGGGCTCTTTCAAGATAGTAAAAACAGTGACTTGTACAGCATAATGAAAAACCTAGGCATTGATTTTGAAGACATCAGACACATGCAGAATGAAAAATTTTTCAGAAATGATTTTTCTGGTGAGGTTGACTTCAGAGAA
+
CCCCCFFFFFFFGGGGGGGGGGGHHHHHHHHHHHHHGGGGGHHHHHHHHHHFHHHHHHGHHHHHHHHHHHHHHHHHHHHHGHHHHHHHHGHHHHHHHHHHHHHHHHHGGHHHHHGGGHHHHHHHHHHHHHHHHHHHGHHHHHHHHHHHHHHHHHHHHHHHHHHGGHHGHHHHHHHHHHHHGHHHHHHHHHHHHHHHHHHHHHHHHHHHHHHHHHHHHHHHHHHHHHHHHHHHHHHHHHHHHHGGGGGGGGG
@M05620:46:000000000-D9D58:1:1101:24597:14581 1:N:0:105
GAATGAATGCAGAAATTGGCAAGATAATACTGCACCGATGGGAAATGATACTATCCTGAAACATGAGCAAATTGACCAGCCTCAGGATGTGAACTCATTTGCTGGAGGTCACCAGGGCTCTTTCAAGATAGTAAAAACAGTGACTTGTACAGCATAATGAAAAACCTAGGCATTGATTTTGAAGACATCAGACACATGCAGAATGAAAAATTTTTCAGAAATGATTTTTCTGGTGAGGTTGACTTCAGAGA
+
CCCCCFFFFFFFGGGGGGGGGGGHHHHHHHHHHHHHGGGGGHHHHHHHHHHHHHHHHHHHHHHHHHHHHHHHHHHHHHHHGHHHHGHHHHHHHHHHHHHHHHHHHHHGGHHHHHHGGGHHHHHHHHHHHHHHHHHHHGHHHHHHHHHHHHHHHHHHHHHHHHHHGGHHHHHHHHHHHHHHHGHHHHHHHHHHHHHHHHHHFHHHHHHHHHHHHHHHHHHHHHHHHHHHHHHHHHHHHHHHHHGGGGGGGGF
@M05620:46:000000000-D9D58:1:1101:9771:14596 1:N:0:105
GAATGAATGCAGAAATTGGCAAGATAATACTGCACCGATGGGAAATGATACTATCCTGAAACATGAGCAAATTGACCAGCCTCAGGATGTGAACTCATTTGCTGGAGGTCACCAGGGCTCTTTCAAGATAGTAAAAACAGTGACTTGTACAGCATAATGAAAAACCTAGGCATTGATTTTGAAGACATCAGACACATGCAGAATGAAAAATTTTTCAGAAATGATTTTTCTGGTGAGGTTGACTTCAGAGA
+
BBCBCFFFFFFFGGGGGGGGGGGHHHHHHHHHHHHHGGGGGHHHHHHHHHHHHHHHHHHHHHHHHHHHHHHHHHHHHHHHGHHHHHGHHGHHHHHHHHHHHHHHHGHGGHHHHHHGGGHHHHHHHHHHHHHHHHHHHGHHHHHHHHHHHHHHHHHHHHHHHHHHGGHHHHHHHHHHHHHHHGHHHHHHHHHHHHHHHHHHHHHHHHHHHHHHHHHHHHHHHHHHHHHHHHHHHHHHHHHHHHGGGGGGGGB
@M05620:46:000000000-D9D58:1:1101:24602:14599 1:N:0:105
GAATGAATGCAGAAATTGGCAAGATAATACTGCACCGATGGGAAATGATACTATCCTGAAACATGAGCAAATTGACCAGCCTCAGGATGTGAACTCATTTGCTGGAGGTCACCAGGGCTCTTTCAAGATAGTAAAAACAGTGACTTGTACAGCATAATGAAAAACCTAGGCATTGATTTTGAAGACATCAGACACATGCAGAATGAAAAATTTTTCAGAAATGATTTTTCTGGTGAGGTTGACTTCAGAGA
+
CCCCCFFFFFFFGGGGGGGGGGGGHHHHHHHHGHHHGGGGGHHHGHHHHHHHHHHHHHHHHHHHHHHHHHHHHHHHHHHHGHHHHHHHHHHHHHHHHHHHHHHHHHHGGHHHHHHGGGHHHHHHHHHHHHHHHHHHHGHHHHHHHHHHHHHHHHHHHHHGHHHGGGHHHHHHHHHHGHHHGGHGHHHHHHEHHHHHHHHHHHHHHHGHFHHHHHHHHHGHHHHHHHHHHHHHGHEFGHHHHHGGGGGGGGF
@M05620:46:000000000-D9D58:1:1101:17307:14721 1:N:0:105
GAATGAATGCAGAAATTGGCAAGATAATACTGCACCGATGGGAAATGATACTATCCTGAAACATGAGCAAATTGACCAGCCTCAGGATGTGAACTCATTTGCTGGAGGTCCCAGGGCTCTTTCAAGATAGTAAAAACAGTGACTTGTACAGCATAATGAAAAACCTAGGCATTGATTTTGAAGACATCAGACACATGCAGAATGAAAAATTTTTCAGAAATGATTTTTCTGGTGAGGTTGACTTCAGAGAA
+
CBBCCFFFFFFFGGGGGGGGGGGHHHHHHHHHHHHHGGGGGHHHHHHHHHHHHHHHHHHGHHHHHHHHHHHHHHHHHHHHGHHHHHHHHHHHHHHHHHHHHHHHHHHGGHHHHHGGGHHHHHHHHHHHHHHHHHHHGHHHHGHHHHHHHHHHHHHHHHHHHHHGGHHHHHHHHHHHHHHHGHHHHHHHHHHHHHHHHHHHHHHHHHHHHHHHHHHHHHHHHHHHHHHHHHHGHHHHHHHHHHGGGGGGGGG
@M05620:46:000000000-D9D58:1:1101:6923:14753 1:N:0:105
GAATGAATGCAGAAATTGGCAAGATAATACTGCACCGATGGGAAATGATACTATCCTGAAACATGAGCAAATTGACCAGCCTCAGGATGTGAACTCATTTGCTGGAGGTCCCAGGGCTCTTTCAAGATAGTAAAAACAGTGACTTGTACAGCATAATGAAAAACCTAGGCATTGATTTTGAAGACATCAGACACATGCAGAATGAAAAATTTTTCAGAAATGATTTTTCTGGTGAGGTTGACTTCAGAGAA
+
CCCCDFFFFFFFGGGGGGGGGGGHHHHHHHHHHHHHFEGGGHHHHHHHHHHHHHHHHHHHHHHHHHHHHHHHHHHHHHHHGHHHHHHHHGGHHHHHHHHHHHHHHHHGGHHHHHGGGHHHHHHHHHHHHHHHHHHHGHHHHHHHHHHHHHHHHHHHHHHHHHHGGHHHHHHGHHHHHHHHGHHHHHHHHHHHHHHHHHHHHHHHHHHHHHHHHHHHHHHHHHHHHHHHHHHHHHHHHHHHHHGHHGGGGGF
@M05620:46:000000000-D9D58:1:1101:2712:14758 1:N:0:105
GAATGAATGCAGAAATTGGCAAGATAATACTGCACCGATGGGAAATGATACTATCCTGAAACATGAGCAAATTGACCAGCCTCAGGATGTGAACTCATTTGCTGGAGGTCCCAGGGCTCTTTCAAGATAGTAAAAACAGTGACTTGTACAGCATAATGAAAAACCTAGGCATTGATTTTGAAGACATCAGACACATGCAGAATGAAAAATTTTTCAGAAATGATTTTTCTGGTGAGGTTGACTTCAGAGAA
+
BBBBBFFFFFFFGGGGGGGGGGGHHHHHHHHHHHHHGGGGGHHHHHHHHHHHHHHHHHHHHHHHHHHHGHHHHHHHHHHHGHHHHHGHHHHHHHHHGHHHHHHHGHHGGHHHHHGGGHHHHHHHHHHHHHHHHHHGGHGHHGHHHHHHHHHHHHHHHHHHHHHGGHHHHHHHHHHHHHHHGHHHHHHHHGHHHHHHHHHHHGHHHHHHFHHHHHHHHGHHHHHHHHHHHHHHHHHHHHHHHHGGGGGGGGG
@M05620:46:000000000-D9D58:1:1101:5389:14762 1:N:0:105
GAATGAATGCAGAAATTGGCAAGATAATACTGCACCGATGGGAAATGATACTATCCTGAAACATGAGCAAATTGACCAGCCTCAGGATGTGAACTCATTTGCTGGAGGTCACCAGGGCTCTTTCAAGATAGTAAAAACAGTGACTTGTACAGCATAATGAAAAACCTAGGCATTGATTTTGAAGACATCAGACACATGCAGAATGAAAAATTTTTCAGAAATGATTTTTCTGGTGAGGTTGACTTCAGAGA
+
CCDDDFFFFFFFGGGGGGGGGGGHHHHHHHHHHHHHGEGGGHHHHHHHHHHHHHHHHHHHHHHHHHHHHHHHHHHHHHHHGHHHGHHHHGHHHHHHHHHHHHHHHHHGGHHHHHHGGGHHHHGHHHHHHHHHHHHHHGGHHHHHHHHHHHHHHHHHGHHHHHHHGGHHHHHGHHHHHHHHHGHHHHGHHGHHHHHHHHHHHHHHFHHHHHHHHGHFFHHGGHHHHHHHHHHGBGGHHHHHHHGGGGGGGGF
@M05620:46:000000000-D9D58:1:1101:9002:14766 1:N:0:105
GAATGAATGCAGAAATTGGCAAGATAATACTGCACCGATGGGAAATGATACTATCCTGAAACATGAGCAAATTGACCAGCCTCAGGATGTGAACTCATTTGCTGGAGGTCCCAGGGCTCTTTCAAGATAGTAAAAACAGTGACTTGTACAGCATAATGAAAAACCTAGGCATTGATTTTGAAGACATCAGACACATGCAGAATGAAAAATTTTTCAGAAATGATTTTTCTGGTGAGGTTGACTTCAGAGAA
+
BACCBFFFFFFFGGGGGGGGGGGHHHHHHHHHHHHHGGGGGHHHHHHHHHHHHHHHHHHHHHHHHHGGHHHHHHHHHHHHGHHHGGHHHGHHHHHHHFHHHHHHHHHGGHGGHHGGGHHHFHHGGHGHHH4HHHHHGGHHHHHHHHGGFHHHHHGHHHHHGHHGGHHHHHHHBHGHHHHHGHHGHHHHHHHHHHHHHHHHHGHHHHGHGHHFFGHHHHHHHHHHHHHHHHHGHGGHECGHHHGGGGGGFGF
@M05620:46:000000000-D9D58:1:1101:8986:14773 1:N:0:105
GAATGAATGCAGAAATTGGCAAGATAATACTGCACCGATGGGAAATGATACTATCCTGAAACATGAGCAAATTGACCAGCCTCAGGATGTGAACTCATTTGCTGGAGGTCCCAGGGCTCTTTCAAGATAGTAAAAACAGTGACTTGTACAGCATAATGAAAAACCTAGGCATTGATTTTGAAGACATCAGACACATGCAGAATGAAAAATTTTTCAGAAATGATTTTTCTGGTGAGGTTGACTTCAGAGAA
+
BBBBBFFFFFFFGGGGGGGGGGFHHHHHHHFGHHHHGGGGGHGHFHHHHHHHHHHHHHHHHHHFFFHGHHHHGHHHHHHHGHHHHGHHHGGFHHHHHHHHGHHHHHHGGHHHGHGGGHGHHHHHHHGHHHHHHGHHGHHHFHHHHHHHHHHHHHHHHHHHHHHGGHHHHHHGFHHHHHHHGHHHHHHHHHGHHHHHHHHHGHHGHHHHGHHHHHHHHHDCFFGHHHHHHHHFCGHHHHHGHHGFFGGGGGF
@M05620:46:000000000-D9D58:1:1101:24351:14782 1:N:0:105
GAATGAATGCAGAAATTGGCAAGATAATACTGCACCGATGGGAAATGATACTATCCTGAAACATGAGCAAATTGACCAGCCTCAGGATGTGAACTCATTTGCTGGAGGTCACCAGGGCTCTTTCAAGATAGTAAAAACAGTGACTTGTACAGCATAATGAAAAACCTAGGCATTGATTTTGAAGACATCAGACACATGCAGAATGAAAAATTTTTCAGAAATGATTTTTCTGGTGAGGTTGACTTCAGAGA
+
CCCCCFFFFFFFGGGGGGGGGGGHHHHHHHGHHHHHGGGGGHHHHHHHHHHHHHHHHHHHHHHHHHHHHHHHHHHHHHHHGHHHHHHHHHHHHHHHHHHHHHHHHHHGGHHHHHHGGGHHHHHHHHHHHHHHHHHHHGHHHHHHHHHHHHHHHHHHHHHHHHHHGGHHHHHHHHHHHHHHHGHHHHHHHHGHHHHHHHHHGHHHHHHHHHGHHHHHHHFHHHHHHHHHHHHHHHHHHHHHHHGGGGGGGGF
@M05620:46:000000000-D9D58:1:1101:18709:14813 1:N:0:105
GAATGAATGCAGAAATTGGCAAGATAATACTGCACCGATGGGAAATGATACTATCCTGAAACATGAGCAAATTGACCAGCCTCAGGATGTGAACTCATTTGCTGGAGGTCACCAGGGCTCTTTCAAGATAGTAAAAACAGTGACTTGTACAGCATAATGAAAAACCTAGGCATTGATTTTGAAGACATCAGACACATGCAGAATGAAAAATTTTTCAGAAATGATTTTTCTGGTGAGGTTGACTTCAGAGA
+
CCCCCFFFFFFFGGGGGGGGGGGHHHHHHHHHHHHHGGGGGHHHHHHHHHHHHHHHHHHHHHHHHHHHHHHHHHHHHHHHGHHHHHHHHHHHHHHHHHHHHHHHHGHGGHHHHHHGGGHHHHHHHHHHHHHHHHHHHGHHHHHHHHHHHHHHHHHHHHHHHHHHGGHHHHHHHHHHHHHHHGHHHHHHHHHHHHHHHHHHHHHHHHHHHHHHHHHHHHHHHHHHHHHHHHHHHHHHHHHHHHGGGGGGGGB
@M05620:46:000000000-D9D58:1:1101:28233:14830 1:N:0:105
GAATGAATGCAGAAATTGGCAAGATAATACTGCACCGATGGGAAATGATACTATCCTGAAACATGAGCAAATTGACCAGCCTCAGGATGTGAACTCATTTGCTGGAGGTCCCAGGGCTCTTTCAAGATAGTAAAAACAGTGACTTGTACAGCATAATGAAAAACCTAGGCATTGATTTTGAAGACATCAGACACATGCAGAATGAAAAATTTTTCAGAAATGATTTTTCTGGTGAGGTTGACTTCAGAGAA
+
ABBBBFFBFFFFFGGGGGGGGGGHHHHHHHHGHFHHF?FFFHFFHHHHHHHHHGHFHFHHFHHEHFHHGHHHHHHHHHFGGHHHHHFHGFGGFHHHHHHHGHHHHGGGGHHHHHGGGHHHHHGHHHHHHHHHGGHHGHHHHHHHGHHHHHHHHHHHHHFHHHHGGHHHHHHHGHHHHHHHGHHHHHHHHHHHHHHHHHGHHHHHHHGHHHHHEHHHHFHHHHHHGHGHHHHHHFHHHHGHHHGGGGGFGGG
@M05620:46:000000000-D9D58:1:1101:5584:14838 1:N:0:105
GAATGAATGCAGAAATTGGCAAGATAATACTGCACCGATGGGAAATGATACTATCCTGAAACATGAGCAAATTGACCAGCCTCAGGATGTGAACTCATTTGCTGGAGGTCCCAGGGCTCTTTCAAGATAGTAAAAACAGTGACTTGTACAGCATAATGAAAAACCTAGGCATTGATTTTGAAGACATCAGACACATGCAGAATGAAAAATTTTTCAGAAATGATTTTTCTGGTGAGGTTGACTTCAGAGAA
+
BABBBFFFFFFFGCFGGGGGGGGHHHHHHGHHHHHHEAEGDDGHHHHHHHHHHHHHHHHHHGHHHHFHHHHHHGHHHHHHGHHFGHGGGFGHHHHG@GHGHHHGHGHGEHHGGHGGGGHHHHHFGHHHHGFGHHFFFFHFHHHHHHHFFFHFGHFHHHHGHHHGDGHHFFHFDGHHHGHHGHFHGHHHGHHHHHHFFHHEFHFFFGHGHGHFFHHHHFHCHHHHHHFHHHFH;CFAA:CGFCFEFGFGGBF
@M05620:46:000000000-D9D58:1:1101:23341:14847 1:N:0:105
GAATGAATGCAGAAATTGGCAAGATAATACTGCACCGATGGGAAATGATACTATCCTGAAACATGAGCAAATTGACCAGCCTCAGGATGTGAACTCATTTGCTGGAGGTCACCAGGGCTCTTTCAAGATAGTAAAAACAGTGACTTGTACAGCATAATGAAAAACCTAGGCATTGATTTTGAAGACATCAGACACATGCAGAATGAAAAATTTTTCAGAAATGATTTTTCTGGTGAGGTTGACTTCAGAGA
+
CCDCDFFFFFFFGGGGGGGGGGGHHHHHHHHHHHHHGGGGGHHHHHHHHHHHHHHHHHHHHHHHHHHHHHHHHHHHHHHHGHHHHHHHHGGGHHHHHHHHHHHHHHHGGHHHHHHGGGHHHHHHHHHGHHHHHHHHHGHHHHHHHHHHGHHHHHHHHHHHHHHHGGHHHGHHHHHHHHHHGGHHHHHHHHHHHHHHHHHHHHHHHHHHHHHHHHHHHHHHGHHHHHHHHHHHHHHGHHHHHHGGGGHGGGF
@M05620:46:000000000-D9D58:1:1101:6746:14878 1:N:0:105
GAATGAATGCAGAAATTGGCAAGATAATACTGCACCGATGGGAAATGATACTATCCTGAAACATGAGCAAATTGACCAGCCTCAGGATGTGAACTCATTTGCTGGAGGTCCCAGGGCTCTTTCAAGATAGTAAAAACAGTGACTTGTACAGCATAATGAAAAACCTAGGCATTGATTTTGAAGACATCAGACACATGCAGAATGAAAAATTTTTCAGAAATGATTTTTCTGGTGAGGTTGACTTCAGAGAA
+
BABBCFFFFFFFGGGGGGGGGGGHHHHHHHHHHHHHGGGGGHHHHHHHHHHHHHHHHHGHHHHHHFGHHHHHHHHHHHHHGHHHHHGFHHHGHHHHHGHHHHHHHFHGGHHHGHGGGHHHHHHHHHHHHHHHGHHHGHHHHGHHHHHHHHHHHHHHHHHHHHHGGHHHHHHHHHHHHHHHGHGHHHHHHGHHHGHHHHHHGFHHHGHHHHHHHHHHHHHHHHHHHHHHHHHHHHHHHHGHHHGGGGGGGGG
@M05620:46:000000000-D9D58:1:1101:6712:14884 1:N:0:105
GAATGAATGCAGAAATTGGCAAGATAATACTGCACCGATGGGAAATGATACTATCCTGAAACATGAGCAAATTGACCAGCCTCAGGATGTGAACTCATTTGCTGGAGGTCCCAGGGCTCTTTCAAGATAGTAAAAACAGTGACTTGTACAGCATAATGAAAAACCTAGGCATTGATTTTGAAGACATCAGACACATGCAGAATGAAAAATTTTTCAGAAATGATTTTTCTGGTGAGGTTGACTTCAGAGAA
+
BBBBBFFFFFFFGGGGGGGGGGGHHHHFGHFHHGHHEAEEEGFGHHHGHHHGHHHHHHHHHFHHGGFHGFHHHHBGHHHHGHHGGHHGGGHFHFGGHGFHHHFGFGFGGHHHFHGGGGGFHHHHHGHHHHHGHGHEEGCHHGGHHHF??FFHHHHHGHHHFHHGGHHHFGHFHHHHHGHHEHBGHHFHGHHHFHHHHGHHGHHGFGFFFGHHHBGFHDGGHHFH:CHHHGHHFBHHHGGFHHGGGBFBGBC
@M05620:46:000000000-D9D58:1:1101:18284:14893 1:N:0:105
GAATGAATGCAGAAATTGGCAAGATAATACTGCACCGATGGGAAATGATACTATCCTGAAACATGAGCAAATTGACCAGCCTCAGGATGTGAACTCATTTGCTGGAGGTCACCAGGGCTCTTTCAAGATAGTAAAAACAGTGACTTGTACAGCATAATGAAAAACCTAGGCATTGATTTTGAAGACATCAGACACATGCAGAATGAAAAATTTTTCAGAAATGATTTTTCTGGTGAGGTTGACTTCAGAGA
+
CCCCCFFFFFFFGGGGGGGGGGGHHHHHHHHHHHHHGGGGGHHHHHHHHHHHHHHHHHHHHHHHHHHHHHHHHHHHHHHHGHHHHHHHHGGFHHHHHHHHHHHHHHHGGHHHHHHGGGHHHHHHHHHHHHHHHHHHHGEFGFHHHHHFHHEHFHHHHGFHHHHHGGHHHHHHHGGHHHHHHGHHHCFHHHFFCGHHHHHHHHHHFHHHHHHHHHHHFFFHHHGGHHHHHGFHHFFFHAGGBBFGGFFFFBF
@M05620:46:000000000-D9D58:1:1101:9581:14926 1:N:0:105
GAATGAATGCAGAAATTGACAAGATAATACTGCACCGATGGGAAATGATACTATCCTGAAACATGAGCAAATTGACCAGCCTCAGGATGTGAACTCATTTGCTGGAGGTCCCAGGGCTCTTTCAAGATAGTAAAAACAGTGACTTGTACAGCATAATGAAAAACCTAGGCATTGATTTTGAAGACATCAGACACATGCAGAATGAAAAATTTTTCAGAAATGATTTTTCTGGTGAGGTTGACTTCAGAGAA
+
?AAABFFDFFDFGGFGGFDGDGFHGGHH5FFFHGHHGCEFFFBFEGFGHHHH5GHGH3EHHHEGF3A3D3FFGFHHHHHHGGHFHCEFGFHBGGBGHHHHFHDG@GH?EHHHFHGGGHFHGHHFHGFFFHF4GHFDFEHFGFDEGHHFHHFHHGHFFHFBFHHDGHHHFEBGHFHDHHHGGHHHHFHHHHFGFHHHHGHHHHGHHGHHHGGHHHFGHDHBD0DHHHHFGHFH0:GHHH:GHGFFGGFFFF9
@M05620:46:000000000-D9D58:1:1101:7727:14950 1:N:0:105
GAATGAATGCAGAAATTGGCAAGATAATACTGCACCGATGGGAAATGATACTATCCTGAAACATGAGCAAATTGACCAGCCTCAGGATGTGAACTCATTTGCTGGAGGTCACCAGGGCTCTTTCAAGATAGTAAAAACAGTGACTTGTACAGCATAATGAAAAACCTAGGCATTGATTTTGAAGACATCAGACACATGCAGAATGAAAAATTTTTCAGAAATGATTTTTCTGGTGAGGTTGACTTCAGAGA
+
BBAABFFFFFFFGGGGGGGGGGGHHHHHHHHHHHHHGEGGGHHHHHHHHHHHHHHHHHHHHHHHHHHHHHHGHHHHHHHHGHHHHHHHHHHHHHHHHHHHHHHHHHHGGHHHHHHGGGHHHHHHHHHHHHHHHHHHHGHHHHHHHHHHHHHHHHHGHHHHHHHHGGHHHHHHHHHHHHHHHGHHHHHHHHHHHHHHHHHHHHHHHHHHHHHHHHHHHHHHHHHHHHHHHHHHHHHHHHHHHGGGGGGGGGF
@M05620:46:000000000-D9D58:1:1101:13128:14952 1:N:0:105
GAATGAATGCAGAAATTGGCAAGATAATACTGCACCGATGGGAAATGATACTATCCTGAAACATGAGCAAATTGACCAGCCTCAGGATGTGAACTCATTTGCTGGAGGTCCCAGGGCTCTTTCAAGATAGTAAAAACAGTGACTTGTACAGCATAATGAAAAACCTAGGCATTGATTTTGAAGACATCAGACACATGCAGAATGAAAAATTTTTCAGAAATGATTTTTCTGGTGAGGTTGACTTCAGAGAA
+
CBCCCFFFFFFFGGGGGGGGGGGHHHHHHHHHHHHHGGGGGHHHHHHHHHHHHHHHHHHHHHHHHHHHHHHHHHHHHHHHGHHHHGHHHHHHHHHHHHHHHHHHHHHGGHHHHHGGGHHHHHHHHHHHHHHHHHHHGHHHHHHHHHHHHHHHHHHHHHHHHHHGGHHHHHHHHHHHHHHHGHHHHHHHHHHHHHHHHHHHHHHHHHHHHHHHHHHHHHHGHHHHHHHHHHHHHHHHHHHHHHGGGGGGGGG
@M05620:46:000000000-D9D58:1:1101:27608:14954 1:N:0:105
GAATGAATGCAGAAATTGGCAAGATAATACTGCACCGATGGGAAATGATACTATCCTGAAACATGAGCAAATTGACCAGCCTCAGGATGTGAACTCATTTGCTGGAGGTCCCAGGGCTCTTTCAAGATAGTAAAAACAGTGACTTGTACAGCATAATGAAAAACCTAGGCATTGATTTTGAAGACATCAGACACATGCAGAATGAAAAATTTTTCAGAAATGATTTTTCTGGTGAGGTTGACTTCAGAGAA
+
BBBBBFFFFFFFGGGGGGGGGGGHHHHHHHGHHFHHGFGGGHHHHHHHHHHHHHHGHHHHHHGHHHHHGHHHHHHHHHHHGHHHGHGFGGHHHHHHHHHHHHHHGHHGGHHHFHGGGHHHHHHHHHGHHGGHHHHHGGHHHHHHHHFHHHHHHHHHHHHHGGHGGHHHHHHHHHHHHHHHGHHHHHHHHHHHHHHHHHHHHHHHHHGHHHHHHHHHHFHHHHHHHHHHHHHHGHHHHHHHHHGGGGGGGGG
@M05620:46:000000000-D9D58:1:1101:7736:14968 1:N:0:105
GAATGAATGCAGAAATTGGCAAGATAATACTGCACCGATGGGAAATGATACTATCCTGAAACATGAGCAAATTGACCAGCCTCAGGATGTGAACTCATTTGCTGGAGGTCACCAGGGCTCTTTCAAGATAGTAAAAACAGTGACTTGTACAGCATAATGAAAAACCTAGGCATTGATTTTGAAGACATCAGACACATGCAGAATGAAAAATTTTTCAGAAATGATTTTTCTGGTGAGGTTGACTTCAGAGA
+
CCCCCFFFFFFFGGGGGGGGGGGHHHHHHHHHHHHHGGGGGHHHHHHHHHHHHHHHHHHHHHHHHHHHHHHHHHGHHHHHGHHHHHFHHHHHHHHHHHHHHHHHHHHGGHHHHHHGGGHHHHHHHHHHHHHHHHHHHGHHHHHHHHHHGHHHHHHHHHHHHHHHGGHHHHHHHHHHHHHHGGHHHHHHHHHFHHHHHHHHHHHHHGHHHHHHHHHHHGFHHHHHHHHHHHHHHHHHHFHHHHGGGGGGGG9
@M05620:46:000000000-D9D58:1:1101:13804:15012 1:N:0:105
GAATGAATGCAGAAATTGGCAAGATAATACTGCACCGATGGGAAATGATACTATCCTGAAACATGAGCAAATTGACCAGCCTCAGGATGTGAACTCATTTGCTGGAGGTCCCAGGGCTCTTTCAAGATAGTAAAAACAGTGACTTGTACAGCATAATGAAAAACCTAGGCATTGATTTTGAAGACATCAGACACATGCAGAATGAAAAATTTTTCAGAAATGATTTTTCTGGTGAGGTTGACTTCAGAGAA
+
CCCCCFFFFFFFGGGGGGGGGGGHHGHHHHHHHHHHGFGGGHHHHHHHHHHHHHHHHHHHHHHHHHHHHHGGHHHHHHHHGHHHHHHHHHHHHHHHHHHHHHHHHHHGGHHHHHGGGHHHHHHHHHHHHHHHGHHHGHGHHHHHHHHHHHHHHHHGHGHHHHHGGHHHHHGHHHHHHHHHGHHGHHHHHHHHHHHHHHHHHHHHGHHHHHHHHHHHGHHHHHGHHHHHGHGHHHEHHHHHHHGGGGGFFGG
@M05620:46:000000000-D9D58:1:1101:19051:15016 1:N:0:105
GAATGAATGCAGAAATTGGCAAGATAATACTGCACCGATGGGAAATGATACTATCCTGAAACATGAGCAAATTGACCAGCCTCAGGATGTGAACTCATTTGCTGGAGGTCCCAGGGCTCTTTCAAGATAGTAAAAACAGTGACTTGTACAGCATAATGAAAAACCTAGGCATTGATTTTGAAGACATCAGACACATGCAGAATGAAAAATTTTTCAGAAATGATTTTTCTGGTGAGGTTGACTTCAGAGAA
+
CCCCCFFFFFFFGGGGGGGGGGGHHHHHHHHHHHHHGGGGGHHHGHHHHHHHHHHHHHHHHHHHHHHHHHHHHHHHHHHHGHHHHHHHHHHHHHHHHHHHHHHHHHHGGHHHGHGGGHHHHHHHHHHHHHHHHHHHGEGHGHHHHHFFHHHHFHHHHHHHHHHGGHHHHHHHHHHHHHHGGHHHHHGHFFHHGHHHHHHGHHHGHHHHHHHHHHHHHFHHHHHHHHHHHHHHHHHHHHHHHHGGGFGGGFF
@M05620:46:000000000-D9D58:1:1101:13725:15018 1:N:0:105
GAATGAATGCAGAAATTGGCAAGATAATACTGCACCGATGGGAAATGATACTATCCTGAAACATGAGCAAATTGACCAGCCTCAGGATGTGAACTCATTTGCTGGAGGTCCCAGGGCTCTTTCAAGATAGTAAAAACAGTGACTTGTACAGCATAATGAAAAACCTAGGCATTGATTTTGAAGACATCAGACACATGCAGAATGAAAAATTTTTCAGAAATGATTTTTCTGGTGAGGTTGACTTCAGAGAA
+
BABBCFFFFFFFGGGGGGGGGGGHHHHHHHHHHHHHGGGGGHHHHHHHHHHGHHHHHHHHHHGHHHHHHHHHHHHHHHHHGHHHHHHHHHGGHHHHHHHHHHHHHHHGGHHHHHGGGHHHHHHHHHHHHHHHHHHHGHHHHHGHHHHHHHHHEHHHHHGHHBFGGHHHHHHGGHHHHHGHGHGHHHHHHGHHHHHHHHHFGHGHHHHHHHGHHHHHGHHFHHHGHGHGHGHHHHHHHHHHHHGGGGGGGGF
@M05620:46:000000000-D9D58:1:1101:13724:15037 1:N:0:105
GAATGAATGCAGAAATTGGCAAGATAATACTGCACCGATGGGAAATGATACTATCCTGAAACATGAGCAAATTGACCAGCCTCAGGATGTGAACTCATTTGCTGGAGGTCCCAGGGCTCTTTCAAGATAGTAAAAACAGTGACTTGTACAGCATAATGAAAAACCTAGGCATTGATTTTGAAGACATCAGACACATGCAGAATGAAAAATTTTTCAGAAATGATTTTTCTGGTGAGGTTGACTTCAGAGAA
+
CCDDCFFFFFFFGGGGGGGGGGGHHHHHHHHHHHHHGEGGGHHHHHHHHHHHHHHHHHHHHHHHHHHHHHHHHHGHHHHHGHHHHHHHHGHFHHHHHHHHHHHHHHHGGHHHHHGGGHHHHHHHHHHHGHHHHHHHGHHHHHHHHHHHHHHHHHHHHHHHHHHGGHHHHGHHHHHHHHHHGHHHHHHHHHGHHHHHHHHHHHHHHHHHGHHHHHHHHHHGHHHHHHHHHHHHHHGHHHHHHHGGGGGGGGF
@M05620:46:000000000-D9D58:1:1101:7452:15056 1:N:0:105
GAATGAATGCAGAAATTGGCAAGATAATACTGCACCGATGGGAAATGATACTATCCTGAAACATGAGCAAATTGACCAGCCTCAGGATGTGAACTCATTTGCTGGAGGTCACCAGGGCTCTTTCAAGATAGTAAAAACAGTGACTTGTACAGCATAATGAAAAACCTAGGCATTGATTTTGAAGACATCAGACACATGCAGAATGAAAAATTTTTCAGAAATGATTTTTCTGGTGAGGTTGACTTCAGAGA
+
BCCCBFFFFFFFGGGGGGGGGGGHHHHHHHHHHHHHGEGGGHHGHHHHHHHHHHHHHHHHHHHHHHHHHHHHHFHHHHHHGHHGHHHGHGHHHHHHHHHHHHHHHGHGGHHHHHHGGGHHHHHHHGHHHHGHHHHHHGHHHHGHHHHHGHGHHGHHHHGGHHHHGGHHHHHHHHHHHHHHGGHGHHHHHHGHHHHHHHHHGHHHGHHHHHHHHHHHHHHHHHGEHHHHHHHHFGHHHHHHHHGGGGGGGGF
@M05620:46:000000000-D9D58:1:1101:7467:15072 1:N:0:105
GAATGAATGCAGAAATTGGCAAGATAATACTGCACCGATGGGAAATGATACTATCCTGAAACATGAGCAAATTGACCAGCCTCAGGATGTGAACTCATTTGCTGGAGGTCACCAGGGCTCTTTCAAGATAGTAAAAACAGTGACTTGTACAGCATAATGAAAAACCTAGGCATTGATTTTGAAGACATCAGACACATGCAGAATGAAAAATTTTTCAGAAATGATTTTTCTGGTGAGGTTGACTTCAGAGA
+
BCCCCFFFFFFFGGGGGGGGGGGHHHHHHHHHHHHHGGGGGHHHHHHHHHHHHHHHHHHHHHHHHHHHHGHHHHHHHHHHGHHHHHHHHHHHGHHHHHHHHHHHHAGGGHHHHHHGGGHHHHHHHHHHHHHHHHHHHGHHHHHHHHHHHHHHHHHHHHHHHHHHGGHHHHHHHHHHHHHHHGHHHHHHHHHHHHHHHHHHHHHHHHHHHHHHHHHHHHHHHHHHHHHHHHHHGHHEHHHHFHGGGGGGGGF
@M05620:46:000000000-D9D58:1:1101:4798:15076 1:N:0:105
GAATGAATGCAGAAATTGGCAAGATAATACTGCACCGATGGGAAATGATACTATCCTGAAACATGAGCAAATTGACCAGCCTCAGGATGTGAACTCATTTGCTGGAGGTCACGTCTTCAAAATCAATGCCTAGGTTTTTCATTATGCTGTACAAGTCACTGTTTTTACTATCTTGAAAGAGGCCTGGATGACCGCCAGCGAATGAGTTCACATCCTGAGGCTGTAGTAAAAACAGTGACTTGTACAGCATA
+
CBCBCFFFFFFFGGGGGGGGGGGHHHHHHHHHHHHHFEGGGHHHHHHHHHHHHHHHHHHHHHHHHHHHHHHHHHHHHHHHGHHHHHHHHHHHHHHHGHHHHHGHHHHGGHHHGHHHGHHHHHHHHHHHHHHHHHEGHGGGHHHHHFFHHHHHHHFHHFHHHHHHHGHHHHHGHHHHHHHGFHGGHGHHHHHDHGGGGGGGGEGGGHHHHHHHHHHHHHHGGHHHGGCFGGGGGGGGGGGGGFFFGGGGGGF
@M05620:46:000000000-D9D58:1:1101:4348:15151 1:N:0:105
GAATGAATGCAGAAATTGGCAAGATAATACTGCACCGATGGGAAATGATACTATCCTGAAACATGAGCAAATTGACCAGCCTCAGGATGTGAACTCATTTGCTGGAGGTCCCAGGGCTCTTTCAAGATAGTAAAAACAGTGACTTGTACAGCATAATGAAAAACCTAGGCATTGATTTTGAAGACATCAGACACATGCAGAATGAAAAATTTTTCAGAAATGATTTTTCTGGTGAGGTTGACTTCAGAGAA
+
BBCBCFFFFFFFGGGGGGGGGGGHHHHHHHHHHHHHGEGGGHHHHHHHHHHHHHHHHHHHHHHHHHHHHHHHHHHHHHHHGHHHHHFHHHHHHHHHHHHHHHHHGHHGGHHHHHGGGHHHHHHHHHHHHHHHHHHHGHHHHHHHHHHHHHHHHHHHHHHGHHHGGHHHHHHHHHHHHHHHGHHHHHHHHHHHHHHHHHHHHHHHHHFHHHHHHHHHHHHHHHFHHHHHHHHHHHGHHHHHHHGGGGGGGGG
@M05620:46:000000000-D9D58:1:1101:5715:15152 1:N:0:105
GAATGAATGCAGAAATTGGCAAGATAATACTGCACCGATGGGAAATGATACTATCCTGAAACATGAGCAAATTGACCAGCCTCAGGATGTGAACTCATTTGCTGGAGGTCCCAGGGCTCTTTCAAGATAGTAAAAACAGTGACTTGTACAGCATAATGAAAAACCTAGGCATTGATTTTGAAGACATCAGACACATGCAGAATGAAAAATTTTTCAGAAATGATTTTTCTGGTGAGGTTGACTTCAGAGAA
+
BBBBBFFFFFFFFGFGGGGGGGGHHHHHHHHHHHHHGEEGGHHHHHHHHHHHHHHHGHHHHHGHHGHHHHHHHHHHHGHHGHHHHGHHHGHHHHHHHHHHHHHHGFGEFHHHHHGGGHHHHHHHHHHHHHHHHHHHGGHHHHHHHHHHHHHHGHGHHHHHGHHGGHHHHHHHHHHHHHHHGHHHHHHHHHGHHHHHHHHHEHHHHHFFHHHHHHHHHHHHHHHHHHGHHHHHHHHHHHHHHHGGGGGFGGF
@M05620:46:000000000-D9D58:1:1101:4367:15154 1:N:0:105
GAATGAATGCAGAAATTGGCAAGATAATACTGCACCGATGGGAAATGATACTATCCTGAAACATGAGCAAATTGACCAGCCTCAGGATGTGAACTCATTTGCTGGAGGTCCCAGGGCTCTTTCAAGATAGTAAAAACAGTGACTTGTACAGCATAATGAAAAACCTAGGCATTGATTTTGAAGACATCAGACACATGCAGAATGAAAAATTTTTCAGAAATGATTTTTCTGGTGAGGTTGACTTCAGAGAA
+
BBAABFFFFFFFGGGGGGGGGGGGHHCHGHHHHHHHGAFGGGHHHGHHHHHHHHHHHGFGHHHHHHHHHHGGHHHHHHHHGHHHHHFHHGHFHHHHGHHHHHHHBGHGGHHHHHGGEFFGHHHHHGHHGHHHHFFHGGHGHFGHHHHHHHFGHHFFHHHFFGHGGHHDFHGGFHHHHHHHFHHHHEGHH11FFHHHHGEGFHFHHGHBHHHHHHHHF0GHHHFHFHHHHHHFHHFFHHHHHHGGGG0;BBG
@M05620:46:000000000-D9D58:1:1101:13304:15157 1:N:0:105
GAATAATGCAGAAATTGGCAAGATAATACTGCACCGATGGGAAATGATACTATCCTGAAACATGAGCAAATTGACCAGCCTCAGGATGTGAACTCATTTGCTGGAGGTCACCAGGGCTCTTTCAAGATAGTAAAAACAGTGACTTGTACAGCATAATGAAAAACCTAGGCATTGATTTTGAAGACATCAGACACATGCAGAATGAAAAATTTTTCAGAAATGATTTTTCTGGTGAGGTTGACTTCAGAGAA
+
CBCCCFFFFFFFGGGGGGGGGGHHHHHHHHHGGHHGGGGGFHHDGFFHFHHBGGHHHDGHHHHHFHHGHHGHGHHHHHHGHHEHHHHHHHGGHHHHHHHHHHHHHHGGHHHHHHGGGHHHHHHHHHHHHHHHHHHHGHHHHHHHHHHHHHHHHHHHHHHHHHHGGHHHHHHHHHHHHHHHGHHHHHGHHHHHHHHHHHHHGHHHHHHHGHHHHHHHHHEHHHHHHHHHHHHHHHHHHHHHHHGGGGGFGGF
@M05620:46:000000000-D9D58:1:1101:14319:15166 1:N:0:105
GAATGAATGCAGAAATTGGCAAGATAATACTGCACCGATGGGAAATGATACTATCCTGAAACATGAGCAAATTGACCAGCCTCAGGATGTGAACTCATTTGCTGGAGGTCCCAGGGCTCTTTCAAGATAGTAAAAACAGTGACTTGTACAGCATAATGAAAAACCTAGGCATTGATTTTGAAGACATCAGACACATGCAGAATGAAAAATTTTTCAGAAATGATTTTTCTGGTGAGGTTGACTTCAGAGAA
+
AAABCFFFFFFFGGGGGGGGGGGHHHHHHHHHHHHHGGGGGHHHHHHHHHHHHHHHHHHHHHHHHHHHHHHHHHHHHHHHGHHHHHHHHHHHHHHHHHHHHHHHHHHGGHGHHHGGGHHHHHHHHHHHHHHHHHHHGHHHHHHHHHHHHHHHHHHHHHHHHHHGGHHHHHHHHHHHHHHHGHHHHHHHHHHHHHHHHHHHHHHHHGHHHHHHHHHHHHHHHHHHHHHHHHHHHHHHHHHHHGGGGGGGGGG
@M05620:46:000000000-D9D58:1:1101:8934:15178 1:N:0:105
GAATGAATGCAGAAATTGGCAAGATAATACTGCACCGATGGGAAATGATACTATCCTGAAACATGAGCAAATTGACCAGCCTCAGGATGTGAACTCATTTGCTGGAGGTCCCAGGGCTCTTTCAAGATAGTAAAAACAGTGACTTGTACAGCATAATGAAAAACCTAGGCATTGATTTTGAAGACATCAGACACATGCAGAATGAAAAATTTTTCAGAAATGATTTTTCTGGTGAGGTTGACTTCAGAGAA
+
CACCCFFFFFFFGGGGGGGGGGGHHHHHHHHHHHHHGGGGGHHHHHHHHHHHHHHHHHFHHHHHHHHHHHHGHHHHHHHHGHHHGGHHHHHHHHHHHHHHHHHHHHHGGHHHHHGGGHHHHHHHHHHGHHHHHHHGGHHHHGHHHHHHHHHHHHHHHHHHHHHGGHHHHHHHGHHHHHHHGHHHHHHHHHHHHHHHHHHHHHHHHHHHGHHHHHHHHHHHHHHHHHHHHHHHHHHHHHHGFHGGGGGGGGF
@M05620:46:000000000-D9D58:1:1101:10789:15196 1:N:0:105
GAATGAATGCAGAAATTGGCAAGATAATACTGCACCGATGGGAAATGATACTATCCTGAAACATGAGCAAATTGACCAGCCTCAGGATGTGAACTCATTTGCTGGAGGTCACCAGGGCTCTTTCAAGATAGTAAAAACAGTGACTTGTACAGCATAATGAAAAACCTAGGCATTGATTTTGAAGACATCAGACACATGCAGAATGAAAAATTTTTCAGAAATGATTTTTCTGGTGAGGTTGACTTCAGAGA
+
CCCCCFFFFFFFGGGGGGGGGGGHHHHHHHHHHHHHGGGGGHHHHHHHHHHHHHHHHHHHHHHHHHHHHHHHHHHHHHHHGHHHHHHHHFGFHHHHHHHHGHHHHHHGGHHHHHHGGGHHHHHHHHHHHHGHHHHHHGHHHHHHHHHHHHHHHHHHHHHHHHHHGGHHHHHHHHHHHHHHHGHHHHHHHHHHHHHHHHHHHHHHHHHHHHHHHHHHHHHHHHHHHHHHHHHHHHHHHGHHHHGGGGGGGGB
@M05620:46:000000000-D9D58:1:1101:2362:15226 1:N:0:105
GAATGAATGCAGAAATTGGCAAGATAATACTGCACCGATGGGAAATGATACTATCCTGAAACATGAGCAAATTGACCAGCCTCAGGATGTGAACTCATTTGCTGGAGGTCCCAGGGCTCTTTCAAGATAGTAAAAACAGTGACTTGTACAGCATAATGAAAAACCTAGGCATTGATTTTGAAGACATCAGACACATGCAGAATGAAAAATTTTTCAGAAATGATTTTTCTGGTGAGGTTGACGAATATCGG
+
CCCCCFFFFFFFGGGGGGGGGGGHHHHHHHHHHHHHGGGGGHHHHHHHHHHHHHHHHHHHHHHHHGGHHHHGHHGHHGGHGHHHHHFHHHHHHHHHHHHHHHHHHHHGGHHHFHGGGHHHHHHHHHHHHHHHHHHHGHHHHHHHHHHHHHHHHHHHHHHHHHHGGHHHHHHHHHHGHHHHGHHHHHHHHHHHHHHGHHHHHHHHHHHHGHHHHHHHHHHGHHHHHHHHHHHEHHHHHHHHHHGGGGGGGGG
@M05620:46:000000000-D9D58:1:1101:24351:15233 1:N:0:105
GAATGAATGCAGAAATTGGCAAGATAATACTGCACCGATGGGAAATGATACTATCCTGAAACATGAGCAAATTGACCAGCCTCAGGATGTGAACTCATTTGCTGGAGGTCCCAGGGCTCTTTCAAGATAGTAAAAACAGTGACTTGTACAGCATAATGAAAAACCTAGGCATTGATTTTGAAGACATCAGACACATGCAGAATGAAAAATTTTTCAGAAATGATTTTTCTGGTGAGGTTGACTTCAGAGAA
+
BAABCFFFFFFFGGGGGGGGGGGHHHHHHHHHHHHHGGGGGHHHHHHHHGHHGHHHHGHHHHHHHHHHHHHHHHHHHHHHGHHHHGGHHHHGHHHHHHHHHHHHHHHGGHHHHHGGGHHHHHHHHHHHHHHHHHHHGHHHHHHHHHHHHHHHHHHHHHHHHHHGGHHHHHHHHHHHHHHHGHHHHHHHHHHHHHHHHHHHHHHHHHHHHHHHHHHHHHHHHHHHHHHHHHHHHHGHGHHHHHGGGGGGGBF
@M05620:46:000000000-D9D58:1:1101:10948:15238 1:N:0:105
GAATGAATGCAGAAATTGGCAAGATAATACTGCACCGATGGGAAATGATACTATCCTGAAACATGAGCAAATTGACCAGCCTCAGGATGTGAACTCATTTGCTGGAGGTCACCAGGGCTCTTTCAAGATAGTAAAAACAGTGACTTGTACAGCATAATGAAAAACCTAGGCATTGATTTTGAAGACATCAGACACATGCAGAATGAAAAATTTTTCAGAAATGATTTTTCTGGTGAGGTTGACTTCAGAGA
+
BBBBBFFFFFFFGGGGGGGGGGGHHHHHHHFHHHHHGGGGGHGHHHHHHHHHHHHHHHHHHHHGHGHGHHHHGHHHHHHHGHHHGGGHHGHHHHHHHHHHFHFHHHHGGHGHHHHGGGHHHHHHHHHHHHHHHHHGHGHHHHHHHHHHHHHHHHHHHHHHHHHHGGHHHGHHHHHHHHHHHGHHHHHHHGHHHHHHHHHHHHHHHHHHHHHHHHHHHHHHHHHHHHHHHHHHHGHGHHHHHHGGGGGGGGB
@M05620:46:000000000-D9D58:1:1101:25933:15256 1:N:0:105
GAATGAATGCAGAAATTGGCAAGATAATACTGCACCGATGGGAAATGATACTATCCTGAAACATGAGCAAATTGACCAGCCTCAGGATGTGAACTCATTTGCTGGAGGTCACCAGGGCTCTTTCAAGATAGTAAAAACAGTGACTTGTACAGCATAATGAAAAACCTAGGCATTGATTTTGAAGACATCAGACACATGCAGAATGAAAAATTTTTCAGAAATGATTTTTCTGGTGAGGTTGACTTCAGAGA
+
BBBBAFFFFFFFFGGGGGGGGGGHHHHHHHHHHHHHGFFGGGHHHHGGHHHHHHHHGHHGHHHHHHHFHHHHHHHHHHHHGHHHHHFHHHHHHHHHHHHHHHGHHHHGGHHHHHHGGGHHHHHHHHHHFHHHHHHHHGHHHHHHHHHHHHHHHHHHHHHHHHHHGGHHHHHHHHHGHHHHHGHHHHHHHHHHGHHHHHHHHHGGHHHGHHHHHHHHHHHHHHHHHHHHHHHHGHHHHHCHHHGGGGGGGGF
@M05620:46:000000000-D9D58:1:1101:19603:15279 1:N:0:105
GAATGAATGCAGAAATTGGCAAGATAATACTGCACCGATGGGAAATGATACTATCCTGAAACATGAGCAAATTGACCAGCCTCAGGATGTGAACTCATTTGCTGGAGGTCCCAGGGCTCTTTCAAGATAGTAAAAACAGTGACTTGTACAGCATAATGAAAAACCTAGGCATTGATTTTGAAGACATCAGACACATGCAGAATGAAAAATTTTTCAGAAATGATTTTTCTGGTGAGGTTGACTTCAGAGAA
+
CCCCCFFFFFFFGGGGGGGGGGGHHHHHHHHHHHHHGFGGGHHHHHHHHGHHHHHHHHHHHHHHHHHHHHHHHHHHHHHHGHHHHHHHHGHHHHHHHHHHHHHHHHHGGHHHHHGGGHHHHHHHHHHHHHHHHHHHGHHHHHHHHHHHHHHHGHHHHHHHHHHGGHHHHHGHHHHHHHHHGHHHHHHHHHFHHHHHHHHHHHHHHHHHHHHHHHHHHGHHHHGHHHHHHHHHHHGHHHHGHHGGGGGGGGG
@M05620:46:000000000-D9D58:1:1101:2156:15300 1:N:0:105
GAATGAATGCAGAAATTGGCAAGATAATACTGCACCGATGGGAAATGATAATATCCTGAAACATGAGCAAATTGACCAGCCTCAGGATGTGAACTCATTTGCTGGAGGTCACCAGGGCTCTTTCAAGATAGTAAAAACAGTGACTTGTACAGCATAATGAAAAACCTAGGCATTGATTTTGAAGACATCAGACACATGCAGAATGAAAAATTTTTCAGAAATGATTTTTCTGGTGAGGTTGACTTCAGAGA
+
BBBBAFFFFFFFGGGGGFGGGFGFHFHHFHHHHHHHGEFGGGHHHHHHHHHGHHHHHDGFFHHGGGHGFHGGHHGHHHHHGHHGGHHHHHHHHHHHHHHHHHHHHGHGGHHHHHHGGGHHHHHHHHHHHHHHHHHHHGHHHHHHHHHHHHGHHHHHHHHHHHHHGGHHHHHHHHHHHHHHGGHHHHHHHHHHHHHHHHHHHHHHEHHFHHHHHHHHHHHGHHHHHHHHHHHHHHHHHGHHHHHGGGGGGGF
@M05620:46:000000000-D9D58:1:1101:15932:15306 1:N:0:105
GAATGAATGCAGAAATTGGCAAGATAATACTGCACCGATGGGAAATGATACTATCCTGAAACATGAGCAAATTGACCAGCCTCAGGATGTGAACTCATTTGCTGGAGGTCACCAGGGCTCTTTCAAGATAGTAAAAACAGTGACTTGTACAGCATAATGAAAAACCTAGGCATTGATTTTGAAGACATCAGACACATGCAGAATGAAAAATTTTTCAGAAATGATTTTTCTGGTGAGGTTGACTTCAGAGA
+
CCCCCFFFFFFFGGGGGGGGGGGHHHHHHHHHHHHHGGGGGHHHHHHHHGHHHHHHHHHHHHHHHHHHHHHHHHHHHHHHGHHHHHHHHGHGHHHHHHHHHHHHHHHGGHHHHGHGGGHHHHHHHHHFHHHHHHHHHGHHHHHHHHHHHHHHHHHHHHHHHHHHGGHHHHHHHGHHHHHHHGHHHHHHHHHHHHHHHHHHHHHGHHHHHHHHGHHHHHGHHHHHHHHHHHHHGHHHHHHHHHGFGGGGGGB
@M05620:46:000000000-D9D58:1:1101:11607:15327 1:N:0:105
GAATGAATGCAGAAATTGGCAAGATAATACTGCACCGATGGGAAATGATACTATCCTGAAACATGAGCAAATTGACCAGCCTCAGGATGTGAACTCATTTGCTGGAGGTCCCAGGGCTCTTTCAAGATAGTAAAAACAGTGACTTGTACAGCATAATGAAAAACCTAGGCATTGATTTTGAAGACATCAGACACATGCAGAATGAAAAATTTTTCAGAAATGATTTTTCTGGTGAGGTTGACTTCAGAGAA
+
BBCCCFFFFFFFGGGFGGGGGGGHHHHHHHFHHGHHGFGGGHHHHHHHHHHHHHHHHHHHHHHHHHHHHGGHHHHHHHHHGHHHHHHHGBGHHHHHHHHHHHHHHHHGGHHHHHGGGHHHHHHHHHHHHHHHHHHHGHHFGHGHHHHHHGGHHGHHHHHHHHHGGHHHHHHHHHHHHHHHGHHHHGHHHHGHHHHHHHHHHHHHHHHHHHHHHHHHHGHHHHHHHHHHHHHHFHFHHHHHHHGGGGGGGGF
@M05620:46:000000000-D9D58:1:1101:11372:15329 1:N:0:105
GAATGAATGCAGAAATTGGCAAGATAATACTGCACCGATGGGAAATGATACTATCCTGAAACATGAGCAAATTGACCAGCCTCAGGATGTGAACTCATTTGCTGGAGGTCCCAGGGCTCTTTCAAGATAGTAAAAACAGTGACTTGTACAGCATAATGAAAAACCTAGGCATTGATTTTGAAGACATCAGACACATGCAGAATGAAAAATTTTTCAGAAATGATTTTTCTGGTGAGGTTGACTTCAGAGAA
+
CCCCCFFFFFFFGGGGGGGGGGGHHHHHHHHHHHHHGGGGGHHHHHHHHHHHHHHHHHHHHHHHHHHHHHHHHHHHHHHHGHHHHHHHHHHHHHHHHHHHHHHHGHHGGHGHHHGGGHHHHHHHHHHHHHHHHHHHGHHHHHHHHHHHHHHHGHHHHHHHHHHGGHHHGHHHHHHHHHHHGHHHHHHHHHHHHHHHHHHHHHHHHHHHHHHHHHHHHHHHHHHHHHHHHHHHHHHHHHHHHHGGGGGGGGG
@M05620:46:000000000-D9D58:1:1101:11355:15340 1:N:0:105
GAATGAATGCAGAAATTGGCAAGATAATACTGCACCGATGGGAAATGATACTATCCTGATACATGAGCAAATTGACCAGCCTCAGGATGTGAACTCATTTGCTGGAGGTCCCAGGGCTCTTTCAAGATAGTAAAAACAGTGACTTGTACAGCATAATGACAAACCTCGGCATTGATTTTGCAGACATCAGACCCATGCAGAATGAAAAATTTTTCAGAAATGATTTTTCTGGTGAGGTTGACTTCAGAGAA
+
A?AAABBDDFFFGBFF55CF4EFBG55GFGH5BFGG22AE22C32BF5ADFGAFGHFA555DDG53BB333DBAADH31FAGHGGB3FGHHF5GFHFGHHFHHEBCH?EGDG3GFDEFHFHHH44?FGFGHHGEG3E/CG33BGHBGBGHGHEG1?GD211B0?FF0F/FBCHFBGHFHG1GFGGCGGF111.>CC0FG11/G0D000<CHGHHHBF0;/C00CCGFHHHG0CG0..CG/CBFGGBF009/
@M05620:46:000000000-D9D58:1:1101:20597:15342 1:N:0:105
GAATGAATGCAGAAATTGGCAAGATAATACTGCACCGATGGGAAATGATACTATCCTGAAACATGAGCAAATTGACCAGCCTCAGGATGTGAACTCATTTGCTGGAGGTCCCAGGGCTCTTTCAAGATAGTAAAAACAGTGACTTGTACAGCATAATGAAAAACCTAGGCATTGATTTTGAAGACATCAGACACATGCAGAATGAAAAATTTTTCAGAAATGATTTTTCTGGTGAGGTTGACTTCAGAGAA
+
BAABBFFFFFFFGGGGGGGGGGGHHHHHHHHHHHHHGGGGGHHGHHHHHHHHHHHHHGHGHHHHHHHHHHHHHHGHHHHHGHHHGGHHHHHHHHHHHHHHHHHHHHHGGHHHHHGGGHGHHHHHHHHHHHHHHHHHGHHHHHHHHHHHHHHHHHHHHHHHHHHGGHHHHHHHHHHHHHHHGHHHHHHHHHHHHHHHHHHHHHHHHHHHHHHHHHHHHHHHHHHHHHHHHHHHHHHHHHHHHHGGGGGGGGG
@M05620:46:000000000-D9D58:1:1101:23809:15359 1:N:0:105
GAATGAATGCAGAAATTGGCAAGATAATACTGCACCGATGGGAAATGATACTATCCTGAAACATGAGCAAATTGACCAGCCTCAGGATGTGAACTCATTTGCTGGAGGTCACCAGGGCTCTTTCAAGATAGTAAAAACAGTGACTTGTACAGCATAATGAAAAACCTAGGCATTGATTTTGAAGACATCAGACACATGCAGAATGAAAAATTTTTCAGAAATGATTTTTCTGGTGAGGTTGACTTCAGAGA
+
CCCCCFFFFFFFGGGGGGGGGGGHHHHHHHHHHHHHGGGGGHHHGHHHHHHHHHHHHHHHHHHHHHGHHHGHHHHHHHHHGHHHHHHHHGGBGHHHHHHHHHHHHHHGEHHHFFHFGGHHHFHHFHGHGHHGHHHDHFHHFHFHGHFDGFHHHHGHDGHGHHEGEDHGGHHHHHHHHHGHHGHGHGHHEHFHHHHHHEHHHFFHHHHHHHHHGDDCHHH0<GHFHHHFHHHHHFHHHHHGFHGGFFGGGG/
@M05620:46:000000000-D9D58:1:1101:18021:15432 1:N:0:105
GAATGAATGCAGAAATTGGCAAGATAATACTGCACCGATGGGAAATGATACTATCCTGAAACATGAGCAAATTGACCAGCCTCAGGATGTGAACTCATTTGCTGGAGGTCCCAGGGCTCTTTCAAGATAGTAAAAACAGTGACTTGTACAGCATAATGAAAAACCTAGGCATTGATTTTGAAGACATCAGACACATGCAGAATGAAAAATTTTTCAGAAATGATTTTTCTGGTGAGGTTGACTTCAGAGAA
+
CCCCCFFFFFFFGGGGGGGGGGGHHHHHHHHHHHHHGGGGGHGHHHHGHHHHHHHHHHHHHHHHHHHHHHHHHHHHHHHHGHHHGGGHHGHHHHHHHHHHHHFGHHHGGHHHHHGGGHHHHHHHHHHHHHHHHHHHGHHHGHHHHHHFHHHHHHHHHHHHHHHGGHHHHHGHGHHHHHHHGHHHHHHHHHHHHHHHHHHHHHHHHHHHHHHHHHHHHHHHHHHHHHHHHHHHHHHGHHHHHHGGGGGGGGG
@M05620:46:000000000-D9D58:1:1101:3878:15442 1:N:0:105
GAATGAATGCAGAAATTGGCAAGATAATACTGCACCGATGGGAAATGATACTATCCTGAAACATGAGCAAATTGACCAGCCTCAGGATGTGAACTCATTTGCTGGAGGTCCCAGGGCTCTTTCAAGATAGTAAAAACAGTGACTTGTACAGCATAATGAAAAACCTAGGCATTGATTTTGAAGACATCAGACACATGCAGAATGAAAAATTTTTCAGAAATGATTTTTCTGGTGAGGTTGACTTCAGAGAA
+
BABCCFFFFFFFGGGGGGGGGGGGHHHHHHHHHHHHGFGGGHHHHHHHHHHHHHHHHHHHHHHHHHHHHHHHHHHHHHHHGHHHHHHHHHHHHHHHHHHHHHHHHHHGGHHHHHGGGHHHHHHHHHHHHHHHHHHHGHHHHHHHHHHHHHHHHHHHHHHHHHHGGHHHHGGHHHHHHHHHGHHHGHHHHHHHHHHHHHGHHHHHHHHHHHHHHHHHHGHHHHHHHHHHHHHGHHHHHHHHHHGGGGGGGGG
@M05620:46:000000000-D9D58:1:1101:8182:15476 1:N:0:105
GAATGAATGCAGAAATTGGCAAGATAATACTGCACCGATGGGAAATGATACTATCCTGAAACATGAGCAAATTGACCAGCCTCAGGATGTGAACTCATTTGCTGGAGGTCACCAGGGCTCTTTCAAGATAGTAAAAACAGTGACTTGTACAGCATAATGAAAAACCTAGGCATTGATTTTGAAGACATCAGACACATGCAGAATGAAAAATTTTTCAGAAATGATTTTTCTGGTGAGGTTGACTTCAGAGA
+
CCCCCFFFFFFFGGGGGGGGGGGHHHHHHHHHHHHHGGGGGHHHHHHHHHHHHHHHHHHHHHHHHHHHHHHGHHHHHHHHGHHHHHHHHHHHHHHHHHHHHHHHHHHGGHHHHHHGGGHHHHHHHHHGHHHHHHHHHGHHHHHHHHHHHHHHHHHHHHHHHHHHGGHHHHHHHHHGHHHHHGHHHHHHHHHHHHHHHHHHHHHGHHHHFHHHHHHHHHFHHHHFHHHHHHHHHHHHHHHHHHGGGGGGGGB
@M05620:46:000000000-D9D58:1:1101:11635:15536 1:N:0:105
GAATGAATGCAGAAATTGGCAAGATAATACTGCACCGATGGGAAATGATACTATCCTGAAACATGAGCAAATTGACCAGCCTCAGGATGTGAACTCATTTGCTGGAGGTCACCAGGGCTTTTTCAAGATAGTAAAAACAGGGACTTGTACAGCAAAAGAAAAAACCTAGGCATTGATTTTGAAGACATCAGACCCATGCAGAATGAAAAATTTTTCAGAAATGTTTTTTTTGGTGAGGTTGACTTCAGAGA
+
CCCCCFFFFFFFGGGGGGGGGGGHHHHHHHHHHHHHGGGGGHHHHHHHHFHHHHHHHHHHHHHHHHHHHHHHHHHHHHHHGHHHHHHHHHHHHHHHHGHHHHHHHHHGGH3F@3BF1/0/BF33B44334B4BGHH3//B////BC233333222B22/@FGH?EA01?001?111@GHD1FD1100111111...//000=<00<GGHGHHHHB/00<C0:00;GHG?--9-..0;:FBBC0C:09000:
@M05620:46:000000000-D9D58:1:1101:10654:15588 1:N:0:105
GAATGAATGCAGAAATTGGCAAGATAATACTGCACCGATGGGAAATGATACTATCCTGAAACATGAGCAAATTGACCAGCCTCAGGATGTGAACTCATTTGCTGGAGGTCACCAGGGCTCTTTCAAGATAGTAAAAACAGTGACTTGTACAGCATAATGAAAAACCTAGGCATTGATTTTGAAGACATCAGACACATGCAGAATGAAAAATTTTTCAGAAATGATTTTTCTGGTGAGGTTGACTTCAGAGA
+
CCCCCFFFFFFFGGGGGGGGGGGHHHHHHHHHHHHHGGGGGHHGHHHHHHHHHHHHHHHHHHHHHHHHHHHHHHHHHHHHGHHHHHHHHHHHHHHHHHHHHHHHHHHGGHHHHHHGGGHHHHHHHHHGHHHHHHHHHGGHHHHHHHHHHHHHHHHHHHHHHHHHGGHHHHHHHHHHHHHHHGHEHHHHHHHHHHHHHHHHHGHHHHHHHGHHHHHHHHHFHHHHHHHHHHHHHHFGHHHHHHGGGGGGGGB
@M05620:46:000000000-D9D58:1:1101:11200:15595 1:N:0:105
GAATGAATGCAGAAATTGGCAAGATAATACTGCACCGATGGGAAATGATACTATCCTGAAACATGAGCAAATTGACCAGCCTCAGGATGTGAACTCATTTGCTGGAGGTCCCAGGGCTCTTTCAAGATAGTAAAAACAGTGACTTGTACAGCATAATGAAAAACCTAGGCATTGATTTTGAAGACATCAGACACATGCAGAATGAAAAATTTTTCAGAAATGATTTTTCTGGTGAGGTTACTTCAGAGAAG
+
CCCCCFFFFFFFGGGGGGGGGGGHHHGHHHHHHHHHGGGGGHHHHHHHHHHHHHHHGHHHHHHHHHHHGHHHHHHHHHHHGHHHHHHGGFFGHHHHHHHHHHHHHHHGGHHHHHGGGHHHHHHHHHHHHHHHHHHHGGHHHHHHHHHHHHHHHHHHHHHHHHHGGHHHHHHHGHHHHHHHGHHHGHHHHHGHHHHGHHHHHHHHHHHHHHHHHHHHHHHHHHHHHHGHHHHHGHHHHHGHHHHGGGFGGFF
@M05620:46:000000000-D9D58:1:1101:5436:15601 1:N:0:105
GAATGAATGCAGAAATTGGCAAGATAATACTGCACCGATGGGAAATGATACTATCCTGAAACATGAGCAAATTGACCAGCCTCAGGATGTGAACTCATTTGCTGGAGGTCACCAGGGCTCTTTCAAGATAGTAAAAACAGTGACTTGTACAGCATAATGAAAAACCTAGGCATTGATTTTGAAGACATCAGACACATGCAGAATGAAAAATTTTTCAGAAATGATTTTTCTGGTGAGGTTGACTTCAGAGA
+
CCCCCFFFFFFFGGGGGGGGGGGHHHHHHHHHHHHHFEGGGHHHHHHHHHHHHHHHHHHHHHHHHHHHHHHHHHHHHHHHGHHHHHHHHHHHHHHHFHHHHHHHHHHGGHFHFFGGE/F?GH4BH4F?D4G4FHHHBECFBFDDHFHBDFF3?B?G3?DHHHHFGECCG2=@GHF1GHHFDFD==F0=1<><100<<FCDGH<DDHHHHAGHHHF/0DHH0DFCGHHHC/CG0::CCGHFCC0F090FFGF
@M05620:46:000000000-D9D58:1:1101:15438:15616 1:N:0:105
GAATGAATGCAGAAATTGGCAAGATAATACTGCACCGATGGGAAATGATACTATCCTGAAACATGAGCAAATTGACCAGCCTCAGGATGTGAACTCATTTGCTGGAGGTCCCAGGGCTCTTTCAAGATAGTAAAAACAGTGACTTGTACAGCATAATGAAAAACCTAGGCATTGATTTTGAAGACATCAGACACATGCAGAATGAAAAATTTTTCAGAAATGATTTTTCTGGTGAGGTTGACTTCAGAGAA
+
DDDDDFFFFFFFGGGGGGGGGGGHHHHHHHHHHHHHGGGGGHHHHHGHHHHHHHHHHHHHHHHHHHHHHHHHHHHHHHHHGHHHGGHHHFGGHHHHHHHHHHHHHHHGGHHHHHGGFHHHHHHHHHFHHHGHGHHHGGFHHHHHHHHHHHHHHHGGHHHHHHHGGHHHHGGHHHGHHHHGGHGHHGGHHHHHHHHHFHHHHGHHGHHHHHHHHHHHHFHGHHGHHHHHHGHHHHFHHHHHHHGGGGGGGGG
@M05620:46:000000000-D9D58:1:1101:16753:15624 1:N:0:105
GAATGAATGCAGAAATTGGCAAGATAATACTGCACCGATGGGAAATGATACTATCCTGAAACATGAGCAAATTGACCAGCCTCAGGATGTGAACTCATTTGCTGGAGGTCACCAGGGCTCTTTCAAGATAGTAAAAACAGTGACTTGTACAGCATAATGAAAAACCTAGGCATTGATTTTGAAGACATCAGACACATGCAGAATGAAAAATTTTTCAGAAATGATTTTTCTGGTGAGGTTGACTTCAGAGA
+
BABBBFFFFFFFGGGGGGFGGGGHGHHHHHHHHHHHGFGGGHHGHHHGHHHHHHHHHHHHHHHHGHHHGHHGHHFHHHHHGHHHHHHHHHHHHHHHGHHHHHHHHHHGGHHHHHHGGGHHHHHHHHHGHHHFHHGHHGEHHHGGHHGGHHFHHFFFHHHHHHHGGGHHHHGHHHHHHHHHGGGFFHHHHFHHHHHGHGHDHGHEHFHHHGHHHHHHGHGFHHFHHHHHHGHHFHFFHGFGFBFFGGGGGGF
@M05620:46:000000000-D9D58:1:1101:16769:15640 1:N:0:105
GAATGAATGCAGAAATTGGCAAGATAATACTGCACCGATGGGAAATGATACTATCCTGAAACATGAGCAAATTGACCAGCCTCAGGATGTGAACTCATTTGCTGGAGGTCACCAGGGCTCTTTCAAGATAGTAAAAACAGTGACTTGTACAGCATAATGAAAAACCTAGGCATTGATTTTGAAGACATCAGACACATGCAGAATGAAAAATTTTTCAGAAATGATTTTTCTGGTGAGGTTGACTTCAGAGA
+
CCCCCFFFFFFFGGGGGGGGGGGHHHHHHHHHHHHHGGGGGHHHHHHHHHHHHHHHHFHHHHHHHHHHHHHHHHHHHHHHGHHHHHHHHHHHHHHHHHHHHHHHHHHGGHGHGFHGGGGGHHHHHFHFGFGFHHHHHGHFFBEGHGHBFGHHHHHHFFGHHHHEGFGFHFGFGHGFGHHFGGFB?GFGFDG<GFFGGHCGFFB1GGHHHGHHHHHFDDHHBGHFHHHHGGHH0CGCGFHFFFFFFFFFFFF
@M05620:46:000000000-D9D58:1:1101:6482:15664 1:N:0:105
GAATGAATGCAGAAATTGGCAAGATAATACTGCACCGATGGGAAATGATACTATCCTGAAACATGAGCAAATTGACCAGCCTCAGGATGTGAACTCATTTGCTGGAGGTCACTCAAACACATGCAGAATGAAAAATTTTTCATTCTGCATGTGTTTTATGTCTTCAAAATCAATGCCTAGGTTTTTCATTATGCCCAGGGCTCTTTCAAGATAGTAAAAACAGTGACTTGTACAGCATAATGAAAAACCTA
+
CCBCCFFFFFFFGGGGGGGGGGGHHHHHHHHHHHHHGFGGGHHHHHHHHHHHHHHHHHHHHHHHHHHHHHHHHHHHHHHHGHHHHHHHHFGHHHHHHHHHHHGHHHHGGHHHHHHHHHHHHHHHHHHHHHHHHHHHHHHHHHHHHHHHHHHHHHHHGHHHHHHHHHHHHHHHHHHHHHHHHGFHFGHHHHHHHGHGHHGGGHHHHHHGGHBGHHFHDHHHGHHGDGFHHHGFHHHHFHHHHHHHHHHGGG9
@M05620:46:000000000-D9D58:1:1101:16820:15672 1:N:0:105
GAATGAATGCAGAAATTGGCAAGATAATACTGCACCGATGGGAAATGATACTATCCTGAAACATGAGCAAATTGACCAGCCTCAGGATGTGAACTCATTTGCTGGAGGTCACCAGGGCTCTTTCAAGATAGTAAAAACAGTGACTTGTACAGCATAATGAAAAACCTAGGCATTGATTTTGAAGACATCAGACACATGCAGAATGAAAAATTTTTCAGAAATGATTTTTCTGGTGAGGTTGACTTCAGAGA
+
CCCCCFFFFFFFGGGGGGGGGGGHHHHHHHHHHHHHGGGGGHHHHHHHHHHHGHHHHFHHHHHHHHHHHHHHHHHHHHHHGHHHHHHHHGGHHHHHHHHHHHHHHHHGGHHHHHHGGGHHHHHHHHHHHHHHHHHHHGHHHHHHHHHHHHHHHHHHHHHHHHHHGGHHHHHHHHHHHHHHHGHHHHHHHHHHHHHHHHHHHHHHHHHHHHHHHHHHHHHHHHHHHHHHHHHHHHHHHHHHHHGGGGGGGGF
@M05620:46:000000000-D9D58:1:1101:10024:15701 1:N:0:105
GAATGAATGCAGAAATTGGCAAGATAATACTGCACCGATGGGAAATGATACTATCCTGAAACATGAGCAAATTGACCAGCCTCAGGATGTGAACTCATTTGCTGGAGGTCCCAGGGCTCTTTCAAGATAGTAAAAACAGTGACTTGTACAGCATAATGAAAAACCTAGGCATTGATTTTGAAGACATCAGACACATGCAGAATGAAAAATTTTTCAGAAATGATTTTTCTGGTGAGGTTGACTTCAGAGAA
+
CCCCCFFFFFFFGGGGGGGGGGGHHHHHHHHHHHHHGGGGGHHHHHHHHGHHHHHHHHHHHHHHHHHHHHHHHHHHHHHHGHHHHGGHHGGGHHHHHHHHHHHHHHHGGHHHHHGGGHHHHHHHHHHHHHHHHHHGGGHHHHHHHHHHGHHHHHHHHHHHHHGGGHHHHHHHHHGHHHHHGHGHHHHHHHHHHHHHHHHHHHHGHHHHHHHHHHGHHHHHHHGHHHHHHHHHHHGHHHHHHHGGGGGGGG0
@M05620:46:000000000-D9D58:1:1101:8287:15759 1:N:0:105
GAATGAATGCAGAAATTGGCAAGATAATACTGCACCGATGGGAAATGATACTATCCTGAAACATGAGCAAATTGACCAGCCTCAGGATGTGAACTCATTTGCTGGAGGTCCCAGGGCTCTTTCAAGATAGTAAAAACAGTGACTTGTACAGCATAATGAAAAACCTAGGCATTGATTTTGAAGACATCAGACACATGCAGAATGAAAAATTTTTCAGAAATGATTTTTCTGGTGAGGTTGACTTCAGAGAA
+
CCCCCFFFFFFFGGGGGGGGGGGHHHHHHHHHHHHHGEGGGHHHHHHHHHHHGHHHHGHHHHHHHHHHHHHGHHHHHHHHGHHHHHHHHGHHFHHHHHHHHHHHHHHGGHHHHHGGGHHHHHHHHHHHHHHHHHHHGHHHHHHHHHHHHHHHHHGHHHHHHHHGGHHHHHGHHHHHHHHHGHHHHHHHHHHHHHHHHHHHHHHHHHHHHHHHHHHHHGHHHHHHHHHHHHHFGHHHHHHHHHGGGGGGGGF
@M05620:46:000000000-D9D58:1:1101:2646:15801 1:N:0:105
GAATGAATGCAGAAATTGGCAAGATAATACTGCACCGATGGGAAATGATACTATCCTGAAACATGAGCAAATTGACCAGCCTCAGGATGTGAACTCATTTGCTGGAGGTCACTCAAACACATGCAGAATGAAAAATTTTTCAGAAATGATTTTTCTGGTGAGGTTGACTTCAGAGAAGATCGGAAGAGCACACGTCTGAACTCCAGTCACCGGCTATGATCTCGTATGCCGTCTTCTGCTTGAAAAAAAAA
+
BBABBFFFFFFFGGGGGGGGGGGGGHHHHHHHHHHHGGGGGHHHHHGGFHHHHHHHHGFHHHHHHHHHGHHHHHHHHHHHGHHHHHHHHGHHHHHHHHHHHHHHHHHGGHHHGHHHHHHHHHHHHHHHHGHHHHHHHHHHHHHHHHHHHHHHHHHHHHFHHHHHHHHHHHHHHHHHHHHHHHGGGGHGHHHHHGHHHGFFHHHHHHHHHHHGGGGGHHHH0GGHGGHGGGGGGGGGGEFGGGFFFBFAFC;
@M05620:46:000000000-D9D58:1:1101:16023:15809 1:N:0:105
GAATGAATGCAGAAATTGGCAAGATAATACTGCACCGATGGGAAATGATACTATCCTGAAACATGAGCAAATTGACCAGCCTCAGGATGTGAACTCATTTGCTGGAGGTCACCAGGGCTCTTTCAAGATAGTAAAAACAGTGACTTGTACAGCATAATGAAAAACCTAGGCATTGATTTTGAAGACATCAGACACATGCAGAATGAAAAATTTTTCAGAAATGATTTTTCTGGTGAGGTTGACTTCAGAGA
+
CCCCCFFFFFFFGGGGGGGGGGGHHHHHHHHHHHHHGCGGGGFFFGHHHHHHHHHHHHHFHHGFFFHHHHHHHFFHHHGHGHHHHHGHGBGFGHHHHHHHHHHGGHHGGHHHHHHGGGHHHHGHHHHFHFHHGHHHHGHGHHGHHHHHHHHHHHHHHHHHHHHHGGHHHHHHHHHHHHHHHGHHHGHHHHGHGHGHHHHHHHHGHHHFHHHHHHHGGHDGHHHHGHHHHHHGHHHGHHFGHHGGGGFGGGF
@M05620:46:000000000-D9D58:1:1101:2629:15810 1:N:0:105
GAATGAATGCAGAAATTGGCAAGATAATACTGCACCGATGGGAAATGATACTATCCTGAAACATGAGCAAATTGACCAGCCTCAGGATGTGAACTCATTTGCTGGAGGTCACTCAAACACATGCAGAATGAAAAATTTTTCAGAAATGATTTTTCTGGTGAGGTTGACTTCAGAGAAGATCGGAAGAGCACACGTCTGAACTCCAGTCACCGGCTATGATCTCGTATGCCGTCTTCTGCTTGAAAAAAAAA
+
AAAABFFFFBFFGFFGGGGFFGF4FGFHHHHHGHHHEAEGGHFGFHHHHGHHFHHHHHHGHHHHHGHHGHHGHHGFHHGFFGHHFGGGHGGFHFGGFHHHGFFGHHHGEHHHGGFFHHHHHHGGFHHGFHFHHHHHHHHHFGDFHHHFHHHHHHGHGHBFFGH@GGFGFHGBGGHHFGGGHHGGGGFHFHHHHGHEHGGHHHGHHHHHHHH<DFADGH:;CGHGEFCGGFFDDGGFFGFGFGFFGFGGFFD
@M05620:46:000000000-D9D58:1:1101:7229:15813 1:N:0:105
GAATGAATGCAGAAATTGGCAAGATAATACTGCACCGATGGGAAATGATACTATCCTGAAACATGAGCAAATTGACCAGCCTCAGGATGTGAACTCATTTGCTGGAGGTCCCAGGGCTCTTTCAAGATAGTAAAAACAGTGACTTGTACAGCATAATGAAAAACCTAGGCATTGATTTTGAAGACATCAGACACATGCAGAATGAAAAATTTTTCAGAAATGATTTTTCTGGTGAGGTTGACTTCAGAGAA
+
CCCCCFFFFFFFGGGGGGGGGGGHHHHHHHHHHHHHGFGGGHHHHHHHHHHHHHHHHHHHHHHHHHHHHHHHHHHHHHHHGHHHHHHHHHHHHHHHHHHHHHHHHHHGGHHHHHGGGHHHHHHHHHHHHHHHHHHHGHHHHHHHHHHHHHHHHHHHHHHHHHHGGHHHHHHHHHHHHHHHGHHHHHHHHHHHHHHHHHHHHHHHHHHHHHHHHHHHHHHHHHHGHHHHHHHHHHHHHHHHHHGGGGGGGGG
@M05620:46:000000000-D9D58:1:1101:27663:15830 1:N:0:105
GAATGAATGCAGAAATTGGCAAGATAATACTGCACCGATGGGAAATGATACTATCCTGAAACATGAGCAAATTGACCAGCCTCAGGATGTGAACTCATTTGCTGGCGGTCCAAGGGCTCTTTAAAAAAAGCAAAAACATGGACTGGATAATGAAAATGAAAAGCCTTGGCTTTGATTTTAAAAGAATCATGCAGATTGAAAATGAAAAATGTTTTGAAATTGCTGTTGAGGGTGAGTTCAGCTTAGATAAG
+
CCCCCFFFFFFFGGGGGGGGGGGHHHHHHHHHHHHHGGGGGHHHHHHHHHHHHHHHHHHHHHHHHGHHHHHHHHHHHHHHGHHHGGHHHHHHHHHHHHHE@4@F31>>/>>333//?0/3BB4434B/>/0B2@2=</2=22=2//=11=11?1FG1111?10>011>101>F<F100000000..0<0000<0;00000<;000000..0;00/..009;00;0;;000;.:AA.9C0000000000000
@M05620:46:000000000-D9D58:1:1101:5103:15848 1:N:0:105
GAATGAATGCAGAAATTGGCAAGATAATACTGCACCGATGGGAAATGATACTATCCTGAAACATGAGCAAATTGACCAGCCTCAGGATGTGAACTCATTTGCTGGAGGTCCCAGGGCTCTTTCAAGATAGTAAAAACAGTGACTTGTACAGCATAATGAAAAACCTAGGCATTGATTTTGAAGACATCAGACACATGCAGAATGAAAAATTTTTCAGAAATGATTTTTCTGGTGAGGTTGACTTCAGAGAA
+
CCCCCFFFFFFFGGGGGGGGGGGGHHHHHHHHHHHHGGGGGHHHHHHHHHHHHHHHHHHHHHHHHHHHHHHHHHHHHHHHGHHHHHHHHHHHHHHHHHHHHHHHHHHGGHHHHHGGGHHHHHHHHHGHHHHHHHHHGHHHHHHHHHHHHHHHHHHHHHHHHHHGGHHHHHHHHHHHHHHHGHHHHHHHHHHHHHHHHHHHHHHGHHHHHHHHHHHHHHHHHHHHHHHHHHHHHHHHHHHHHHGGGGGGGGG
@M05620:46:000000000-D9D58:1:1101:15582:15848 1:N:0:105
GAATGAATGCAGAAATTGGCAAGATAATACTGCACCGATGGGAAATGATACTATCCTGAAACATGAGCAAATTGACCAGCCTCAGGATGTGAACTCATTTGCTGGAGGTCCCAGGGCTCTTTCAAGATAGTAAAAACAGTGACTTGTACAGCATAATGAAAAACCTAGGCATTGATTTTGAAGACATCAGACACATGCAGAATGAAAAATTTTTCAGAAATGATTTTTCTGGTGAGGTTGACTTCAGAGAA
+
CCCCCFFFFFFFGGGGGGGGGGGHHHHHHHHHHHHHGGGGGHHHHHHHHHHHGHHHHGHHHHHHHHHHHHHHHHHHHHHHGHHHHHHHHGGFHHHHHHHHHHHHHHHGGHHHHHGGGHHHHHHHHHHHHHHHHHGHGHHHHHHHHHHHHHHHHHHHHHHHHHHGGHHHHHHHHHHHHHHHGHHHHHHHHHHHHHHHHHHHHHHHHHGHFHHHHHHHHHHHHHHHHHHHHHHHHHHHHHHHHHHHHGGGGGG
@M05620:46:000000000-D9D58:1:1101:8864:15860 1:N:0:105
GAATGAATGCAGAAATTGGCAAGATAATACTGCACCGATGGGAAATGATACTATCCTGAAACATGAGCAAATTGACCAGCCTCAGGATGTGAACTCATTTGCTGGAGGTCCCAGGGCTCTTTCAAGATAGTAAAAACAGTGACTTGTACAGCATAATGAAAAACCTAGGCATTGATTTTGAAGACATCAGACACATGCAGAATGAAAAATTTTTCAGAAATGATTTTTCTGGTGAGGTTGACTTCAGAGAA
+
CACCCFFFFFFFGGGGGGGGGGGHHHHHHHHHHFHHEEGGGGHHHHHHHGHHHHHHHHHHHHHHHHFHHHHHHHHHHHHHGHHGGGGFGFGHHHHHHHHHHHGGHHHGGHHHHHGGGHHHHHHHHHHHHHHHHHHHGHHHHHGHHHFHHHHFHHGHHHHHHGHGGHHHHHHHGHGHHHGHGHHHHHHHHHHHHHHHHHHHHHHHHHHHHHHHHHHHHFHHHHHHHHHHHHHGFHHHHGHHHHGGGGGFGGF
@M05620:46:000000000-D9D58:1:1101:7916:15873 1:N:0:105
GAATGAATGCAGAAATTGGCAAGATAATACTGCACCGATGGGAAATGATACTATCCTGAAACATGAGCAAATTGACCAGCCTCAGGATGTGAACTCATTTGCTGGAGGTCACCAGGGCTCTTTCAAGATAGTAAAAACAGTGACTTGTACAGCATAATGAAAAACCTAGGCATTGATTTTGAAGACATCAGACACATGCAGAATGAAAAATTTTTCAGAAATGATTTTTCTGGTGAGGTTGACTTCAGAGA
+
AA@AAFFFFFBFGFCFFGGGGGGFFCFDBDDFGDGHE?EEEGGHHBGHHFGHGHGGHFHHGFFHHHGFFGFFFFHHGFHGEFGGGFGCG3DGGHHHHHHGHHFFGHHDEGCGHHHGGGHGHHFHGHHHGHHGHFHHHGHHHHGHHHFHHHHHHHGHHHHGGFGHGGHHHHHHHHHGHHHHHGEHHHHHGBHGHFFHHHGGHHHGHHHHGFHHHFHGHFF0<DH0GCGHFHHGHHFBHFGHHHGEFFGFFG;
@M05620:46:000000000-D9D58:1:1101:7904:15888 1:N:0:105
GAATGAATGCAGAAATTGGCAAGATAATACTGCACCGATGGGAAATGATACTATCCTGAAACATGAGCAAATTGACCAGCCTCAGGATGTGAACTCATTTGCTGGAGGTCACCAGGGCTCTTTCAAGATAGTAAAAACAGTGACTTGTACAGCATAATGAAAAACCTAGGCATTGATTTTGAAGACATCAGACACATGCAGAATGAAAAATTTTTCAGAAATGATTTTTCTGGTGAGGTTGACTTCAGAGA
+
CCCCCFFFFFFFGGGGGGGGGGGHHHHHHHHHHHHHGEGGGHHHHHHHHHHHHHHHHHHHHHHHHHHHHHHHHHHHHHHHGHHHHHHHHGHGHHHHHHHHHHHHHHHGGHHHHHHGGGHHHHHHHHHHHHHHHHHHHGHHHHHHHHHHHHHHHHHHHHHHHHHHGGHHHHHHHHHHHHHHHGHHHHHHHHHHHHHHHHHHHHHHHHHHHHHHHHHHHHHHHHHHHHHHHHHHHHHHHHHHHHGGGGGGGGB
@M05620:46:000000000-D9D58:1:1101:12892:15904 1:N:0:105
GAATGAATGCAGAAATTGGCAAGATAATACTGCACCGATGGGAAATGATACTATCCTGAAACATGAGCAAATTGACCAGCCTCAGGATGTGAACTCATTTGCTGGAGGTCACTCAAACACATGCAGAATGAAAAATTTTTCATTCTGCATGTGTTTGATGTCTTCAAAATCAATGCCTAGGTTTTTCATTATGCCCAGGGCTCTTTCAAGATAGTAAAAACAGTGACTTGTACAGCATAATGAAAAACCTA
+
CCCCCFFFFFFFGGGGGGGGGGGBHHHHHHHHHHHHGGGGGHHHHHHHHHHHHHHHHHHHHHHHHHHHHHHHHHHHHHHHGHHHHHHHHGHHHHHHHHHHHHHHHHHGGHHHHHHGHHHHHHHHHHHHHHHHHHHHHHHHHHHHHHHHHHHHHHHHHGHHHHHHHHHHHHHHHHHHHHHHHGHGFGHHHHHGGHHHHHGGGHHHHHHHHHHHHHHHHHHGGHHDGHHHHHHHHHHHHHHHHHHHHHHGGGB
@M05620:46:000000000-D9D58:1:1101:18415:15912 1:N:0:105
GAATGAATGCAGAAATTGGCAAGATAATACTGCACCGATGGGAAATGATACTATCCTGAAACATGAGCAAATTGACCAGCCTCAGGATGTGAACTCATTTGCTGGAGGTCCCAGGGCTCTTTCAAGATAGTAAAAACAGTGACTTGTACAGCATAATGAAAAACCTAGGCATTGATTTTGAAGACATCAGACACATGCAGAATGAAAAATTTTTCAGAAATGATTTTTCTGGTGAGGTTGACTTCAGAGAA
+
CCCCCFFFFFFFGGGGGGGGGGGHHHHHHHHHHHHHGGGGGHHHHHHHHHHHHHHHHHHHHHHHHHHHHHHHHHHHHHHHGHHHGHHHHGGHHHHHHHHHHHHHHHHGGHHHHHGGGHHHHHHHHHHHHHHHHHHHGHHHHHHHHHHHHHHHHHHHHHHHHHHGGHHHHHHHHHHHHHHHGHHHHHHHHHHHHHHHHHHHHHHHHHHHHHHHHHHHHHHHHHHHHHHHHHHHHHHHHHHHHHHHHGGGGGG
@M05620:46:000000000-D9D58:1:1101:10341:15916 1:N:0:105
GAATGAATGCAGAAATTGGCAAGATAATACTGCACCGATGGGAAATGATACTATCCTGAAACATGAGCAAATTGACCAGCCTCAGGATGTGAACTCATTTGCTGGAGGTCACCAGGGCTCTTTCAAGATAGTAAAAACAGTGACTTGTACAGCATAATGAAAAACCTAGGCATTGATTTTGAAGACATCAGACACATGCAGAATGAAAAATTTTTCAGAAATGATTTTTCTGGTGAGGTTGACTTCAGAGA
+
CCCCCFFFFFFFGGGGGGFGGGGGHHHHGHFHHHHHGEGGGHGHHHHHHHHHHHHHHHGFHHHGHHHHHHHHHHHHHHHHGHHHGGGHHEGGHHHHHHHHHHHHFHHGGHGHGFHGFGGEHHDGHFHFEGHFGHHHHGHHHHHHHHFGHHGDHHFHDHHHHHHGGGGHHBGGHFFEHHHHHGGGFB0FGFFBCFG0GFFHHHFFFHHHHFHHHHDGDGGGGFHFHHHHH/;CC0G0GFHEGGBFBFBF;B9
@M05620:46:000000000-D9D58:1:1101:21210:15939 1:N:0:105
GAATGAATGCAGAAATTGGCAAGATAATACTGCACCGATGGGAAATGATACTATCCTGAAACATGAGCAAATTGACCAGCCTCAGGATGTGAACTCATTTGCTGGAGGTCCCAGGGCTCTTTCAAGATAGTAAAAACAGTGACTTGTACAGCATAATGAAAAACCTAGGCATTGATTTTGAAGACATCAGACACATGCAGAATGAAAAATTTTTCAGAAATGATTTTTCTGGTGAGGTTGACTTCAGAGAA
+
CCCCDFFFFFFFGGGGGGGGGGGHHHHHHHHHHHHHGGGGGHHHHHHHHHHHHHHHHHHHHHHHHHHHHHHHHHHHHHHHGHHHHHHHHHHHHHHHHHHHHHHGGHHGGHHHHHGGGHHHHHHHHHHHHHHHHHHHGHHHHHHHHHHHHHHHHHHHHHHHHHHGGHHHHHHHHHHHHHHHGHHHHHHHHHHHHHHHHHHHHHHHHHGHHHHHHHHHHHHHHHHHHHHHHHHHFHHHHHHHHHGGHHHGGGG
@M05620:46:000000000-D9D58:1:1101:22356:15961 1:N:0:105
GAATGAATGCAGAAATTGGCAAGATAATACTGCACCGATGGGAAATGATACTATCCTGAAACATGAGCAAATTGACCAGCCTCAGGATGTGAACTCATTTGCTGGAGGTCACCAGGGCTCTTTCAAGATAGTAAAAACAGTGACTTGTACAGCATAATGAAAAACCTAGGCATTGATTTTGAAGACATCAGACACATGCAGAATGAAAAATTTTTCAGAAATGATTTTTCTGGTGAGGTTGACTTCAGAGA
+
CCCCCFFFFFFFGGGGGGGGGGGHHHHHHHHHHHHHGGGGGHHHHHHHHHHHHHHHHHHHHHHHGHHHHHHHHHHHHHHHGHHGHHHHHHHHHHHHHHHHHHHHHHHGGHHHHHHGGGHHHHHHHHHHHHHHHHHHHGHHHH3GHHHHHHHHHHHHFHHHHHHHGGHHGHHHHHHHHHHHHGHHFGHHHHGEHFGHFHHHHHHHHGHHHHHHGHHHFHGHHHHHHHHHHHHHGHHHHHHGHHFGGGGGGGB
@M05620:46:000000000-D9D58:1:1101:13221:15980 1:N:0:105
GAATGAATGCAGAAATTGGCAAGATAATACTGCACCGATGGGAAATGATACTATCCTGAAACATGAGCAAATTGACCAGCCTCAGGATGTGAACTCATTTGCTGGAGGTCCCAGGGCTCTTTCAAGATAGTAAAAACAGTGACTTGTACAGCATAATGAAAAACCTAGGCATTGATTTTGAAGACATCAGGCACATGCAGAATGAAAAATTTTTCAGAAATGATTTTTCTGGTGAGGTTGACTTCAGAGAA
+
CCCCCFFFFFFFGGGGGGGGGGGHHHHHHHHHHHHHGGGGGHHHHHHHHHHHHHHHHHHHHHHHHHHHHHHHHHHHHHHHGHHHHHHHHGHHHHHHHHHHHHHHHHHGGHHHHHGGGHHHHHHHHHHGHHHHHHHHGHHHHHHHHHHHHHHHHHHHHHHHHHHGGHHHHHHHHHHHHHHHGHHHHHHHHH1FGHHHHHGHHHHHHHHHHHHHHHHHHHHHHHHHHHHHHHHHHHHHHHHHHHGGGGGGGGF
@M05620:46:000000000-D9D58:1:1101:24475:15984 1:N:0:105
GAATGAATGCAGAAATTGGCAAGATAATACTGCACCGATGGGAAATGATACTATCCTGAAACATGAGCAAATTGACCAGCCTCAGGATGTGAACTCATTTGCTGGAGGTCACCAGGGCTCTTTCAAGATAGTAAAAACAGTGACTTGTACAGCATAATGAAAAACCTAGGCATTGATTTTGAAGACATCAGACACATGCAGAATGAAAAATTTTTCAGAAATGATTTTTCTGGTGAGGTTGACTTCAGAGA
+
CCDCCFFFFFFFGGGGGGGGGGGHHHHHHHHHHHHHGGGGGHHGHHHHHHHHHHHHHHHHHHHHHHHHHHHHHHHHHHHHGHHHHHHHHHHFHHHHHHHHHHHHHHHGGHHHHHHGGGHHHHHHHHHHHHHHHHHHHGHHHHHHHHHHHHHHHHHHHHHHHHHHGGHHHHHHHHHHHHHHHGHHHHHHHHHHHHHHHHHHHHHHHHHHHHGHHHHHHHHHHHHHHHHHHHHHHHHHHHHHHHGHHHGGHGF
@M05620:46:000000000-D9D58:1:1101:20485:16015 1:N:0:105
GAATGAATGCAGAAATTGGCAAGATAATACTGCACCGATGGGAAATGATACTATCCTGAAACATGAGCAAATTGACCAGCCTCAGGATGTGAACTCATTTGCTGGAGGTCACCAGGGCTCTTTCAAGATAGTAAAAACAGTGACTTGTACAGCATAATGAAAAACCTAGGCATTGATTTTGAAGACATCAGACACATGCAGAATGAAAAATTTTTCAGAAATGATTTTTCTGGTGAGGTTGACTTCAGAGA
+
CABCCFFFFFFFGGFGGGGGGGGHHHHHHHHFFFHHGCFGGHHGHHHHHHHHHHHHHHHHHHFHHHGHGHHHHHHHHHGHGHHGGHFFFFGFHHHHFHHHHHHFGHHGGHGGGHHGGGHHHHHHGFHHHHHHHHGGHEEHHHHHHHHHHHGHHGHHEHHHHHGHGGHGHHHHHHHHHHGHHGHGGHHHHHHHHHHHHHHHHGHHHHEFEHHHHHHGGHFHHHHFHHHGHHHHFCHHHHCHHHGGGGGGGGC
@M05620:46:000000000-D9D58:1:1101:3551:16083 1:N:0:105
GAATGAATGCAGAAATTGGCAAGATAATACTGCACCGATGGGAAATGATACTATCCTGAAACATGAGCAAATTGACCAGCCTCAGGATGTGAACTCATTTGCTGGAGGTCACCAGGGCTTTTTCAAGATAGTAAAAACAGTGACTTGTACAGCATAATGAAAAACCTAGGCATTGATTTTGAAGACATCAGACACATGCAGAATGAAAAATTTTTCAGAAATGATTTTTTTGGTGAGGTTGACTTCAGAGA
+
BABBBFFFFFFFGGGGGGGGGGFGHHHHHHHHHHHHFAEGGHHHHHHGHHHHHHHHHGHHHHHHHHHHHHHHHHHHHHHHGHHHHHHHHHHHHHHHHHHHHHHHHHHGGHCHHDGGE/0/BFE?FD4334??BGHHF</B4B34DF2?33B3223B3BFHHHHCDA22@2F2FHB1?GHGDFD1<?0111111000>111110>D0GHHCGGHHDCD0GG/CG0;GHHF-:@?..0;9CB/:9;90FGGB/
@M05620:46:000000000-D9D58:1:1101:17883:16084 1:N:0:105
GAATGAATGCAGAAATTGGCAAGATAATACTGCACCGATGGGAAATGATACTATCCTGAAACATGAGCAAATTGACCAGCCTCAGGATGTGAACTCATTTGCTGGAGGTCACCAGGGCTCTTTCAAGATAGTAAAAACAGTGACTTGTACAGCATAATGAAAAACCTAGGCATTGATTTTGAAGACATCAGACACATGCAGAATGAAAAATTTTTCAGAAATGATTTTTCTGGTGAGGTTGACTTCAGAGA
+
BBBBBFFFFFFFFGGGGGGGGGGFFHHHHHHHHGHHGFGEGGFFHHHHHHHHHHHGHGHHHHGHGFHHHHHHGHHGHHGGGHHHHHHFGBGFFHHHHHHHHHHHFHHGGHHHHGHGGGHHHHHGHHHHHHHHHHHHHGHHHHHHHHGHHHHHHHHHHHHHHHHHGGHHHHHHHHHHHHHHHGHHHHHGHHHHHHHHHHHHHHHHHHHGHHHHGHHHHHGFHHHHGHHHHHHHHGHHHHGHHGGGGGGGGGC
@M05620:46:000000000-D9D58:1:1101:6876:16099 1:N:0:105
GAATGAATGCAGAAATTGGCAAGATAATACTGCACCGATGGGAAATGATACTATCCTGAAACATGAGCAAATTGACCAGCCTCAGGATGTGAACTCATTTGCTGGAGGTCACCAGGGCTCTTTCAAGATAGTAAAAACAGTGACTTGTACAGCATAATGAAAAACCTAGGCATTGATTTTGAAGACATCAGACACATGCAGAATGAAAAATTTTTCAGAAATGATTTTTCTGGTGAGGTTGACTTCAGAGA
+
BBCCCFFFFFFFGGGGGGGGGGFHHHHHHHHHHHHHGGGGGHHHHHHHHHHHHHHHHHHHHHHHHHHHHHHHHHHHHHHHGHHGHHHHHGHHHHHHHHHHHHHHHHHGGHHHHHHGGGHHHHHHHHHHHHHHHHHHHGHHHHHHHHHHHHHHHHHHHHHHHHHHGGHHHHHHHHHHHHHHHGHHHHHHHHHHGHHHHHHHHHHHHHHHHHGHHHHHHHHHHHHGHHHHHHHHHHHHHHHHHHGGGGGGGGF
@M05620:46:000000000-D9D58:1:1101:9520:16106 1:N:0:105
GAATGAATGCAGAAATTGGCAAGATAATACTGCACCGATGGGAAATGATACTATCCTGAAACATGAGCAAATTGACCAGCCTCAGGATGTGAACTCATTTGCTGGAGGTCACCAGGGCTCTTTCAAGATAGTAAAAACAGTGACTTGTACAGCATAATGAAAAACCTAGGCATTGATTTTGAAGACATCAGACACATGCAGAATGAAAAATTTTTCAGAAATGATTTTTCTGGTGAGGTTGACTTCAGAGA
+
CCCCCFFFFFFFGGGGGGGGGGGHHHHHHHHHHHHHGGGGGHHHGHHHHHHHGHHHHHHGHHHHHGHHHHHHHHHHHHHHGHHHHHHHHGHHHHHHHHHHHHHHHHHGGHHHHHHGGGHHHHHHHHHHHHHHHHHHHGHHHHHHHHHHHHHHGHGHHHHHHHHHGGHHHHHHHHHHHHHHHGHGHHHHHHGHHHHHHHGHHHHGFHHHHHHHHHHHHHHHHHHHHHHHHHHHHHHHHHHHHHGGGGGGGGB
@M05620:46:000000000-D9D58:1:1101:23046:16107 1:N:0:105
GAATGAATGCAGAAATTGGCAAGATAATACTGCACCGATGGGAAATGATACTATCCTGAAACATGAGCAAATTGACCAGCCTCAGGATGTGAACTCATTTGCTGGAGGTCCCAGGGCTCTTTCAAGATAGTAAAACAGTGACTTGTACAGCATAATGAAAAACCTAGGCATTGATTTTGAAGACATCAGACACATGCAGAATGAAAAATTTTTCAGAAATGATTTTTCTGGTGAGGTTGACTTCAGAGAAG
+
CCDCCFFFFFFFGGGGGGGGGGGHHHHHHHHHHHHHGGGGEHHHHHHHHHHHHHHHHHHHHHHHHHHHHHGHHHHHHHHHGHHHHHHHHHHHHHHHHHHHHHHHHGH1EHFHHFFGGHGHFHHBFGHHHGFFDHHHHG4?GFHGDFDGFGHHGDHHFHDFHHF?GHD2CCHBDBHDGHHEDGHHGHHHGDFFHHFGFFH1GHHHGEHHHHHHHHGG0GFGFFH0:GHFHHEHHHHHGHHFCCBHBFBFFFG
@M05620:46:000000000-D9D58:1:1101:21190:16138 1:N:0:105
GAATGAATGCAGAAATTGGCAAGATAATACTGCACCGATGGGAAATGATACTATCCTGAAACATGAGCAAATTGACCAGCCTCAGGATGTGAACTCATTTGCTGGAGGTCCCAGGGCTCTTTCAAGATAGTAAAAACAGTGACTTGTACAGCATAATGAAAAACCTAGGCATTGATTTTGAAGACATCAGACACATGCAGAATGAAAAATTTTTCAGAAATGATTTTTCTGGTGAGGTTGACTTCAGAGAA
+
CCCCCFFFFFFFGGGGGGGGGGGHHHHHHHHHHHHHGGGGGHHHHHHHHHHHHHHHHHHHHHHHHHHHHHHHHHHHHHGHGHHHGGHHHGGHHHHHHHHHHHHHHHHGGHHHHHGGGHHHHHHGHHGHHHHHHHHHGHHHHHHHHHHHHHHHHHHHHHHHHHHGGHHHHHHHHHHHHHHHGHHHHHHHHHHHHHHGHHHHHHHHHHHHHHHHHHHHHFHHHHHGHHHHHHHHHHHHHHHHHHGGGGGGGGG
@M05620:46:000000000-D9D58:1:1101:19048:16147 1:N:0:105
GAATGAATGCAGAAATTGGCAAGATAATACTGCACCGATGGGAAATGATACTATCCTGAAACATGAGCAAATTGACCAGCCTCAGGATGTGAACTCATTTGCTGGAGGTCACGTCTTCAAAATCAATGCCTAGGTTTTTCATTATGCTGTACAAGTCACTGTTTTTACTATCTTGAAAGAGGCCTGGATGACCGCCAGCGAATGAGTTCACATCCTGAGGCTGTAGTAAAAACAGTGACTTGTACAGCATA
+
BBBBBFFFFFFFGGGGGGGGGGGHHGHHHHHHHHHHGGGGGHHHHHHHHHHHHHGHHHGGHHHHHHGGHHBGHFHHEGGHGGHHHFGHHGGHGGHHHHHHHHHHHHHGGHHHEGHHGHGGHGHHHHGHHHHHGFBFGEGBGHHBHHHGHFFFFHGHHHGHHGGGHGEHHHGHHHHHGHHGHGGGHGHFH1CGGCGGGGG?ADCFFHHCHGGFCCCH0CGEEGHAFF0C;BBF;AFFFGFBGGBFFGF0BFB
@M05620:46:000000000-D9D58:1:1101:1764:16151 1:N:0:105
GAATGAATGCAGAAATTGGCAAGATAATACTGCACCGATGGGAAATGATACTATCCTGAAACATGAGCAAATTGACCAGCCTCAGGATGTGAACTCATTTGCTGGAGGTCCCAGGGCTCTTTTTCGATAGTATAAACACTGTCTTGTATAGAATATTGTAAAACCTCGGCACTGTTTTTGTAGACATCTCACACATGTAGAATGTAAAATTTTTTTGAAATGTTTTTTTTGGTGTGGTTGTCTTTTGAGAA
+
11>>>11D3D1D111FF1CCFEFBGG1GDGHFFBGEE0EEEF0FAFGFGGFGGHHFHAA1FF0GBAGFGFFFHFBGCCGFFGG1FFFGHHHFEFGDFGHHHHHHBFGCGF1B11/?/>?G1B110>>2G/222BFF1F01B21221B12B2212B22>22BDG1/00/////001?<GF/011>1<1111>1><E1<110=00=00=GG0/DHH---;0:0::00;EG-A--9C.;.9:--//////;AE/
@M05620:46:000000000-D9D58:1:1101:19043:16165 1:N:0:105
GAATGAATGCAGAAATTGGCAAGATAATACTGCACCGATGGGAAATGATACTATCCTGAAACATGAGCAAATTGACCAGCCTCAGGATGTGAACTCATTTGCTGGAGGTCACGTCTTCAAAATCAATGCCTAGGTTTTTCATTATGCTGTACAAGTCACTGTTTTTACTATCTTGAAAGAGGCCTGGATGACCGCCAGCGAATGAGTTCACATCCTGAGGCTGTAGTAAAAACAGTGACTTGGACAGCATA
+
CCBCCFFFFFFFGGGGGGGGGGGHHHHHHHHHHHHHGGGGGHHHHHHHHGHHHHHHHHHHHHHHHHHHHHHHHHHHHHHHGHHHHHHHHGHGHFHHHHHHGHHHHHHGEHHHGHHHGHHHHGHHHHHHGHHHHHBFHGGHHHHHBGHHHGHHHHHHHHHHHGHHHGHGHHHHHHGGHGGHBGDEHGHGFHFDGGGGGGGGGGGHHHFHHHGHGHHHHHHGGHFCFG0BFGGGDFF00FGFFF0;CFGEFBB
@M05620:46:000000000-D9D58:1:1101:19596:16203 1:N:0:105
GAATGAATGCAGAAATTGGCAAGATAATACTGCACCGATGGGAAATGATACTATCCTGAAACATGAGCAAATTGACCAGCCTCAGGATGTGAACTCATTTGCTGGAGGTCACCAGGGCTCTTTCAAGATAGTAAAAACAGTGACTTGTACAGCATAATGAAAAACCTAGGCATTGATTTTGAAGACATCAGACACATGCAGAATGAAAAATTTTTCAGAAATGATTTTTCTGGTGAGGTTGACTTCAGAGA
+
CBCCCFFFFFFFGGGGGGGGGGGHHHHHHHHGHHHHGGGGGHHHHHHHHHHHHHHHHHHHHHHHHHGHHHHHHGHHHHHHGHHHHHHHHHHHHHHHHHHHHHHHHHHGGHHHHHHGGGHHHHHHHHHGHHHHHHHHHGHHHHHHGGHHGHHGHHHGHHHHHHHHGGHHHHGFHHHHHHHHHGGHHHHHHHHHHHHHHHHHHGFGGHHHFHEGHHHHHHHGHHHHHHHHHHHHGHHHHHGHHHGGGGGGGG;
@M05620:46:000000000-D9D58:1:1101:20858:16205 1:N:0:105
GATGAATGCAGAAATTGGCAAGATAATACTGCACCGATGGGAAATGATACTATCCTGAAACATGAGCAAATTGACCAGCCTCAGGATGTGAACTCATTTGCTGGAGGTCCCAGGGCTCTTTCAAGATAGTAAAAACAGTGACTTGTACAGCATAATGAAAAACCTAGGCATTGATTTTGAAGACATCAGACACATGCAGAATGAAAAATTTTTCAGAAATGATTTTTCTGGTAGGTTGACTTCAGAGAAGA
+
ACCABFFFFFFFFGGGGGGGGGHHHHHHHHHHHHHEGGGGHHHGHGGHHHHHHHHHHGHHHHHGHHHGHHGHGGHHHGGFHHHGHHHHGGHFFHHHHHHHHHHHCHGGHHHHCGGGHHHHHHHHHHHHHGHHHHGFHHGGHHHHHHHHGHFHHHHHHHHGHHGGHHHHHHHHHHHHHHHGHHHHHHHHHHHFFHHHHFBGHHHHHHHHHFDGHHGHHHHDGDHHHHHHHHHCGHGHGHHHHHHHGGGGGG:
@M05620:46:000000000-D9D58:1:1101:20835:16213 1:N:0:105
GATGAATGCAGAAATTGGCAAGATAATACTGCACCGATGGGAAATGATACTATCCTGAAACATGAGCAAATTGACCAGCCTCAGGATGTGAACTCATTTGCTGGAGGTCCCAGGGCTCTTTCAAGATAGTAAAAACAGTGACTTGTACAGCATAATGAAAAACCTAGGCATTGATTTTGAAGACATCAGACACATGCAGAATGAAAAATTTTTCAGAAATGATTTTTCTGGTAGGTTGACTTCAGAGAAGA
+
BBAABFFFFFFFGCGGGGGFGFGBHHHHHHHGCGHEGEGGGHHHGFDGHHHHGHGHHHFFFBGHHHHHHHHHHFHHHHEEHFHHHHHHHHGFGHHGHHHHHHHHCHGFHHHHHGFCHHHHHHHHHHGGHBGGHHGGHH4BGGHFHHFHFHHHHHHHH2GFFFDDHHHFHHHHHHHHHHHGHGHHHHHHHHHHHGHHHHHHFHHHHHHFGFHHGHHHFHFDGGHHHHFFHHHHHHGHHFFHHHHEFFFGGG/
@M05620:46:000000000-D9D58:1:1101:22561:16231 1:N:0:105
GAATGAATGCAGAAATTGGCAAGATAATACTGTACCGATGGGAAATGATACTATCCTGAAACATGAGCAAATTGACCAGCCTCAGGATGTGAACTCATTTGCTGGAGGTCACCAGGGCTCTTTCAAGATAGTAAAAACAGTGACTTGTACAGCATAATGAAAAACCTAGGCATTGATTTTGAAGACATCAGACACATGCAGAATGAAAAATTTTTCAGAAATGATTTTTCTGGTGAGGTTGACTTCAAGAT
+
BBBBBFFFFFFFGGGGGGGGGGGHHHHHHHFHHHHHGGGGEDFHFHGGFHHHHHHHHGHHHHFHHHHHFHHFHFHHHHHHGHHGHHHFGGHGHHHHHGHGHHFGHGGGFHHHHHHGGGHHHHHHHHHHHHHGGHHHHGHHHHFHGHHHGHHHGHGHHGHHHHHHGGHHHHGHGHHHHHHHHGFHHHGHHGHHHHHHHHHHGHHHHHFHHHHGHHHHHHGHGHHHGHHHHHHGHHGHHHHHHHHHHGGGGGF
@M05620:46:000000000-D9D58:1:1101:9334:16239 1:N:0:105
GAATGAATGCAGAAATTGGCAAGATAATACTGCACCGATGGGAAATGATACTATCCTGAAACATGAGCAAATTGACCAGCCTCAGGATGTGAACTCATTTGCTGGAGGTCCCAGGGCTCTTTCAAGATAGTAAAAACAGTGACTTGTACAGCATAATGAAAAACCTAGGCATTGATTTTGAAGACATCAGACACATGCAGAATGAAAAATTTTTCAGAAATGATTTTTCTGGTGAGGTTGACTTCAGAGAA
+
AAAABFFFFFFFGGFGGGGGGGGHHHFGHHHHFFHHGGGGGHHHGHHHHHHHEHFFHGHBFHHHHGHHHGHHHFHHFHFHGHHHG?FGGGHHHHGHGHHHHHHHHHEGGHHGHHGGGHHHHHGHHFHDFHFEGHGHGHHBFHHHHHFHGHDFGFHGHHHHHHHGGHEFGHHHHEFHHHHGGHHHFHGBFHFGHHHHHFHGHHHEGFHHHHHGHHHHGGHFHHHHHGHHHGHHHFHHAGHHGGGGGGFFG/B
@M05620:46:000000000-D9D58:1:1101:27150:16253 1:N:0:105
GAATGAATGCAGAAATTGGCAAGATAATACTGCACCGATGGGAAATGATACTATCCTGAAACATGAGCAAATTGACCAGCCTCAGGATGTGAACTCATTTGCTGGAGGTCCCAGGGCTCTTTCAAGATAGTAAAAACAGTGACTTGTACAGCATAATGAAAAACCTAGGCATTGATTTTGAAGACATCAGACACATGCAGAATGAAAAATTTTTCAGAAATGATTTTTCTGGTGAGGTTGACTTCAGAGAA
+
CCCCCFFFFFFFGGGGGGGGGGGHHHHHHHHHHHHHGGGGGHHHHHHHHHHHHHHHHHHHHHHHHHHHHHHHHHHHHHHHGHHHHHHHHHHHHHHHHHHHHHHHHHGGGHHHHHGGGHHHHHHGHHFHHHHHHHHHGHHHHHHHHHHHHHHHHHHHHHHHHHHGGHHHHHHHHHHHHHHHGHHHHHHHHGHHHHHHHHHHHHHHHHHHHHGHHHHHHGHHHHHHHHHHHHHHHHHHHHHHHHGGGGGGGGG
@M05620:46:000000000-D9D58:1:1101:27144:16271 1:N:0:105
GAATGAATGCAGAAATTGGCAAGATAATACTGCACCGATGGGAAATGATACTATCCTGAAACATGAGCAAATTGACCAGCCTCAGGATGTGAACTCATTTGCTGGAGGTCCCAGGGCTCTTTCAAGATAGTAAAAACAGTGACTTGTACAGCATAATGAAAAACCTAGGCATTGATTTTGAAGACATCAGACACATGCAGAATGAAAAATTTTTCAGAAATGATTTTTCTGGTGAGGTTGACTTCAGAGAA
+
A3>AAFFFFFFFGGCFGGGGGFGHHHHHGHHHHHHHGGGGGHHHHHHHHHHHHHGHHHHHHHHHHHHHHHHHHHGHHHHHGHHHHHHHHHHHGHHHHHHHGGHHHHHGGH3GFHGCEHHGHHHHGFBHHHHHHHH3ECGHHHHHHGHHHGFHHHHHHHHHGHHGGHHHHHHHHHHHHHHGGHHHHHHHHFFHHHHHHHHEEHHBFFGFFHFGFHGHHHGEHGEHHHHHHHGHFCHHHHHHFHGGGGGGGGG
@M05620:46:000000000-D9D58:1:1101:20952:16272 1:N:0:105
GAATGAATGCAGAAATTGGCAAGATAATACCGCACCGATGGGAAATGATACTATCCTGAAACATGAGCAAATTGACCAGCCTCAGGATGTGAACTCATTTGCTGGAGGTCCCAGGGCTCTTTCAAGATAGTAAAAACAGTGACTTGTACAGCATAATGAAAAACCTAGGCATTGATTTTGAAGACATCAGACACATGCAGAATGAAAAATTTTTCAGAAATGATTTTTCTGGTGAGGTTGACTTCAGAGAA
+
CCCCCFFFFFFFGGGGGGGGGGGHHHHHHH4EEFGGGGGGGHHHHHHHHHHHHHHHHHHHHHHHHHHHHHHHHHHHHHHHGHHHHHHHHHHHHHHHHHHHHHHHHHHGGHHHFHGGGGHHDGFBDFGHHHFHHHHHGHFGHFGHDFHGFHFFFFHDFHDGHHHGGFFGFHHFFHFHHHHHADFHFHHHFFGGHHHFHBGFHCGHEFHHHFHGHHFFFGGGHHCBCGHHFHGBCGCHABBBBFFB9;9FGG0
@M05620:46:000000000-D9D58:1:1101:5258:16292 1:N:0:105
GAATGAATGCAGAAATTGGCAAGATAATACTGCACCGATGGGAAATGATACTATCCTGAAACATGAGCAAATTGACCAGCCTCAGGATGTGAACTCATTTGCTGGAGGTCCCAGGGCTCTTTCAAGATAGTAAAAACAGTGACTTGTACAGCATAATGAAAAACCTAGGCATTGATTTTGAAGACATCAGACACATGCAGAATGAAAAATTTTTCAGAAATGATTTTTCTGGTGAGGTTGACTTCAGAGAA
+
BBBBCFFFFFFFGGGGGGGGGGGGHHHHHHHHHHHHGGGGGHHHHHHHHHHHHHHHHHHGHHHHHHHHHHGHHHHHHHGHGHHHHGGGHBFGHHHHHHHHHHHHHHHGGHHHHHGGGHHHHHHHGHHHHHFHHHHGGHHHHHHHHHHHHHHHHHHHHHHHHHGGGFHHGHHGHHHHGHHHGHHHHHHHHEHHHHHGHHHGHHGFGHHHHHGHHHHGHHHGHGGHHHHHHHHHGHHHHGHHHHGGGGGGGGG
@M05620:46:000000000-D9D58:1:1101:5271:16306 1:N:0:105
GAATGAATGCAGAAATTGGCAAGATAATACTGCACCGATGGGAAATGATACTATCCTGAAACATGAGCAAATTGACCAGCCTCAGGATGTGAACTCATTTGCTGGAGGTCCCAGGGCTCTTTCAAGATAGTAAAAACAGTGACTTGTACAGCATAATGAAAAACCTAGGCATTGATTTTGAAGACATCAGACACATGCAGAATGAAAAATTTTTCAGAAATGATTTTTCTGGTGAGGTTGACTTCAGAGAA
+
CBCCCFFFFFFFGGGGGGGGGGGHHHHHHHHHHHHHGFGGGHHHHHHHHHHHHHHHHHHHHHHHHHHHHHHHHHHHHHHHGHHHHHHHHHHHHHHHHHHHHHHHHHHGGHFHFC?EAFGHGHF?DEH3G3B?EHHHDHCBGFGGG3GBGHHFFFHFFHDBGHHGDFBD=CGGFD=?GHHFCDDGGHHFDDHHHHHFGFDFBCDFDDGHHGHHHHFDGHFGFF0:CGHHFHH0;GCGGCCC/000;00FFGB
@M05620:46:000000000-D9D58:1:1101:13813:16339 1:N:0:105
GAATGAATGCAGAAATTGGCAAGATAATACTGCACCGATGGGAAATGATACTATCCTGAAACATGAGCAAATTGACCAGCCTCAGGATGTGAACTCATTTGCTGGAGGTCCCAGGGCTCTTTCAAGATAGTAAAAACAGTGACTTGTACAGCATAATGAAAAACCTAGGCATTGATTTTGAAGACATCAGACACATGCAGAATGAAAAATTTTTCAGAAATGATTTTTCTGGTGAGGTTGACTTCAGAGAA
+
CBCDDFFFFFFFGGGGGGGGGGGHHHHHHHHHHHHHGGGGGHHHHHHHHHHHHHHHHHHHHHHHHHHHHHHHHHHHHHHHGHHHHHHHHHHHHHHHHHHHHHHHHHHGGHHHHHGGGHHHHHHHHHHHHHHHHHHHGHHHHHHHHHHHHHHHHHHHHHHHHHHGGHHHHHHHHHHHHHHHGHHHHHHHHHHHHHHHHHHHHHHHHHHHHHHHHHHHHHHGHHHHHHHHHHHHHHHHGHHHHHGGHHHGGGG
@M05620:46:000000000-D9D58:1:1101:10028:16341 1:N:0:105
GAATGAATGCAGAAATTGGCAAGATAATACTGCACCGATGGGAAATGATACTATCCTGAAACATGAGCAAATTGACCAGCCTCAGGATGTGAACTCATTTGCTGGAGGTCACCAGGGCTCTTTCAAGATAGTAAAAACAGTGACTTGTACAGCATAATGAAAAACCTAGGCATTGATTTTGAAGACATCAGACACATGCAGAATGAAAAATTTTTCAGAAATGATTTTTCTGGTGAGGTTGACTTAGAGAA
+
BBBBBFFFFFFFGGGGGGGGGGGHHHHHFHHHHHHHGGGGGHHHHHHHHHHHHHHHHGHHHHHHHHHHHGHGHHHHGHHHGHHHHGHHHHHHHHHHHHHHHHHHHHHGGHHHFGHGGGHHHEHHGHHHHHGHHGHHHGHHHFGHHHHFHHHHGHHHHHHGHHHHGGHHHGGFFHHGHHHHHGHHHHHGHHFHHHHGFFEHHHGFFHHHHFCGHHHHHHHBGHHGHHHHHHHHHHHFGCCGHFFGGGGFGGF
@M05620:46:000000000-D9D58:1:1101:20819:16350 1:N:0:105
GAATGAATGCAGAAATTGGCAAGATAATACTGCACCGATGGGAAATGATACTATCCTGAAACATGAGCAAATTGACCAGCCTCAGGATGTGAACTCATTTGCTGGAGGTCACCAGGGCTCTTTCAAGATAGTAAAAACAGTGACTTGTACAGCATAATGAAAAACCTAGGCATTGATTTTGAAGACATCAGACACATGCAGAATGAAAAATTTTTCAGAAATGATTTTTCTGGTGAGGTTGACTTCAGAGA
+
CBCCDFFFFFFFGGGGGGGGGGGHHHHHHHHHHHHHGGGGGHHHHHHHHHHHHHHHHHHHHHHHHHHHHHHHHHHHHHHHGHHHHHHHHGHHHHHHHHHHHHHHHHHGGHHHHHHGGGHHHHHHHHHHHHHHHHHHHGHHHHHHHHHHHHHHGHHHHHHHHHHHGGHHHHHHHHHHHHHHHGHHHHHHHHHHHHHHHHHHHHHHHHHHHHHHHHHHHHHHHHHHHHHHHHHHHHHHHHHHHHGGHHGGGGC
@M05620:46:000000000-D9D58:1:1101:27579:16417 1:N:0:105
GAATGAATGCAGAAATTGGCAAGATAATACTGCACCGATGGGAAATGATACTATCCTGAAACATGAGCAAATTGACCAGCCTCAGGATGTGAACTCATTTGCTGGAGGTCACCAGGGCTCTTTCAAGATAGTAAAAACAGTGACTTGTACAGCATAATGAAAAACCTAGGCATTGATTTTGAAGACATCAGACACATGCAGAATGAAAAATTTTTCAGAAATGATTTTTCTGGTGAGGTTGACTTCAGAGA
+
CDDDDFFFFFFFGGGGGGGGGGGHHHHHHHHHHHHHGGGGGHHHHHHHHHHHHHHHHHHHHHHHHHHHHHHHHHHHHHHHGHHHHHHHHHHHHHHHHHHHHHHHHHHGGHHHHHHGGGHHHHHHHHHHHHHHHHHHHGHHHHHHHHHHHHHHHHHHHHHHHHHHGGGHHHHHHHHHHHHHHGHHHHHHHHHHHHHHHHHHHHHHHHHHHHHHHHHHHHHHHHHHHHHHHHHHHHHHHHHHHHGGGHGHHGF
@M05620:46:000000000-D9D58:1:1101:21132:16419 1:N:0:105
GAATGAATGCAGAAATTGGCAAGATAATACTGCACCGATGGGAAATGATACTATCCTGAAACATGAGCAAATTGACCAGCCTCAGGATGTGAACTCATTTGCTGGAGGTCCCAGGGCTCTTTCAAGATAGTAAAAACAGTGACTTGTACAGCATAATGAAAAACCTAGGCATTGATTTTGAAGACATCAGACACATGCAGAATGAAAAATTTTTCAGAAATGATTTTTCTGGTGAGGTTGACTTCAGAGAA
+
BABBBFFFFFFFGGGGGGGGGGGHHHHHGHHHHGHHGEGGGHHGHHHHHHHHHHHHHHHHHHHHHHHHHHHHHHHHHHHHGHHHGGBGGGHHHHHHHHHHHHHHHHHGGHHHHHGGGHGHHHHHHHHHHHHHHGHHEHHHHHHHHHHFHHHHHHHHHHHHHHHGGHHHHHHHHHHHHHHHGHGHHHHHHHHHGHHHHHHHHHHHHHHHHHHHHHHHHGHHHHGHHHHHHHHHHHBFFHHHHHGGGGGFFFF
@M05620:46:000000000-D9D58:1:1101:4587:16425 1:N:0:105
GAATGAATGCAGAAATTGGCAAGATAATACTGCACCGATGGGAAATGATACTATCCTGAAACATGAGCAAATTGACCAGCCTCAGGATGTGAACTCATTTGCTGGAGGTCACCAGGGCTCTTTCAAGATAGTAAAAACAGTGACTTGTACAGCATAATGAAAAACCTAGGCATTGATTTTGAAGACATCAGACACATGCAGAATGAAAAATTTTTCAGAAATGATTTTTCTGGTGAGGTTGACTTCAGAGA
+
BBBCCFFFFFFFGGGGGGGGGGFHHHGHHHHGHHHHEEGGGHHHHHHHHHHHHHHHHHHHHHHHHHHHHHHHHHHHHHHHGHHHHHHHHHHHHHHHHHHHHHHHHHHGGHHHHHHGGGHHHHHHHHHHHHHHHHHHHGHHHHHHHHHHHHHHHHHHHHHHHHHHGGHHHHHHHHHHHHHHHGHHHHHHHHHHHHHHHGHHHHHGHHHHHHHHHHHHHHHHGHHHHHHHHHHHHHHHHHGHHHGGGHHGGGB
@M05620:46:000000000-D9D58:1:1101:27575:16437 1:N:0:105
GAATGAATGCAGAAATTGGCAAGATAATACTGCACCGATGGGAAATGATACTATCCTGAAACATGAGCAAATTGACCAGCCTCAGGATGTGAACTCATTTGCTGGAGGTCACCAGGGCTCTTTCAAGATAGTAAAAACAGTGACTTGTACAGCATAATGAAAAACCTAGGCATTGATTTTGAAGACATCAGACACATGCAGAATGAAAAATTTTTCAGAAATGATTTTTCTGGTGAGGTTGACTTCAGAGA
+
ABABAFFFFFFFGGGGGCBGGGGHHCHHHHHHHHHHGCEGGHFFHHGHHHHHBGHHHGGHHHHHHFHHHHHHHHHHHHGHGHHHHHHHGBGGHHHHHHHGGFHHGHHGGGHHHHHGGGHHFFHHHHHFGGHGHGFHHGHHHHHHHHGHHHHHHHEHHHHHHHHHGGHGGHHHHHHFHHHHHGHHHHHHHHHHHHHHGHHGHFGHHGHHGHHGGHHGHHFHFHHHHHGHHHHHHGH:GGHHHHGGGGGGGG/
@M05620:46:000000000-D9D58:1:1101:6676:16467 1:N:0:105
GAATGAATGCAGAAATTGGCAAGATAATACTGCACCGATGGGAAATGATACTATCCTGAAACATGAGCAAATTGACCAGCCTCAGGATGTGAACTCATTTGCTGGAGGTCCCAGGGCTCTTTCAAGATAGTAAAAACAGTGACTTGTACAGCATAATGAAAAACCTAGGCATTGATTTTGAAGACATCAGACACATGCAGAATGAAAAATTTTTCAGAAATGATTTTTCTGGTGAGGTTGACTTCAGAGAA
+
AABAAFFFFFFFGGGGGGGGGGFHHHHHHHFGHHHHFEGGGHFFGHHHHHHHHHHHHGHHHHGHFFHHFFHHHGHHGHHHGHHHGGFFGBGHFHHHHHHHGGHHGHHGGHHFFHGGGHHHGHHHHHHHHHHHHHHHGGHGHFHHHHHHHHGGHHHHHHHHGHHGGHHHHHHGHHHHHHHHGHHHHHHHHHHHHHHHHGHHGGHHHHGGHHHFFHHHHGHFHHHGHHHHHHGHGHFHHHHHGHGGGGGGGGF
@M05620:46:000000000-D9D58:1:1101:21524:16503 1:N:0:105
GAATGAATGCAGAAATTGGCAAGATAATACTGCACCGATGGGAAATGATACTATCCTGAAACATGAGCAAATTGACCAGCCTCAGGATGTGAACTCATTTGCTGGAGGTCCGAGGGCTCTTTCAAGATAGTAAAAACAGTGATTTGCACAGCATAATGAAAAACCTAGGCATTGATTTTGAAGACATCAGACACATGCAGAATGAAAAATTTTTGAGAAATGATTTCTCTGGTGATGTTGACTTCAGAGAA
+
BBBBBFFFFFF5F4GGGGGGGGGCHHHHHHHHHHHHGCGGGHBHHHHGHHHHGHHHHHGGHHHHHHHHHHHHHHGHHHHHGGHHHHHGHGHGHHHHHHHHEGHHFHHGGHD/1>//EH/F3??4F4B3BB4BGH4F/?GF1122BB2B110/@111>GFHH1<//?110011111FG1?F.G1F00F<G<GHHB/0<0<=0/=0DGH0<CGH00-:::0/0:0;GE0C:0CFFF00090000;90CFBB/C
@M05620:46:000000000-D9D58:1:1101:21511:16519 1:N:0:105
GAATGAATGCAGAAATTGGCAAGATAATACTGCACCGATGGGAAATGATACTATCCTGAAACATGAGCAAATTGACCAGCCTCAGGATGTGAACTCATTTGCTGGAGGTCCCAGGGCTCTTTCAAGATAGTAAAAACAGTGACTTGTACAGCATAATGAAAAACCTAGGCATTGATTTTGAAGACATCAGACACATGCAGAATGAAAAATTTTTCAGAAATGATTTTTCTGGTGAGGTTGACTTCAGAGAA
+
CCCCCFFFFFFFGGGGGGGGGGGHHHHHHHHHHHHHGGGGGHHHHHHHHHHHHHHHHHHHHHHHHHHHHHHHHHHHHHHHGHHHHHHHHHHHHHHHHHHHHHHHHGHGGHHHHHGGGHHHHHHHHHHHHHHHHHHHGHHHHHHHHHHHHHHHHHHHHHHHHHHGGHHHHHHHHHHHHHHHGHHHHHHHHHHHHHHHHHHHHHHHHHHHHHHHHHHHHHHHHHHHHHHHHHHHHHHHHHHHHHGGGFGFGGG
@M05620:46:000000000-D9D58:1:1101:15881:16530 1:N:0:105
GAATGAATGCAGAAATTGGCAAGATAATACTGCACCGATGGGAAATGATACTATCCTGAAACATGAGCAAATTGACCAGCCTCAGGATGTGAACTCATTTGCTGGAGGTCCCAGGGCTCTTTCAAGATAGTAAAAACAGTGACTTGTACAGCATAATGAAAAACCTAGGCATTGATTTTGAAGACATCAGACACATGCAGAATGAAAAATTTTTCAGAAATGATTTTTCTGGTGAGGTTGACTTCAGAGAA
+
CBCCCFFFFFFFGGGGGGGGGGGHHHHHHHHHHHHHGGGGGHHHHHHHHHHHHHHHHHHHHHHHHHHHHHHHHHHHHHHHGHHHHHHHHHHHHHHHHHHHHHHHHHHGGHHHHHGGGHHHHHHHHHHHGHHHHHHHGHHHHHHHHHHHHHHHHHHHHHHHHHHGGHHHHHHHHHHHHHHHGHHHHHHHHHHHHHHHHHHHHHHGHHHHHHHHHHHGHHHHHHHHHHHHHHHHHHHHHHHHHHGGGGGGGGG
@M05620:46:000000000-D9D58:1:1101:18858:16560 1:N:0:105
GAATGAATGCAGAAATTGGCAAGATAATACTGCACCGATGGGAAATGATACTATCCTGAAACATGAGCAAATTGACCAGCCTCAGGATGTGAACTCATTTGCTGGAGGTCCCAGGGCTCTTTCAAGATAGTAAAAACAGTGACTTGTACAGCATAATGAAAAACCTAGGCATTGATTTTGAAGACATCAGACACATGCAGAATGAAAAATTTTTCAGAAATGATTTTTCTGGTGAGGTTGACTTCAGAGAA
+
CCCCCFFFFFFFGGGGGGGGGGGHHHHHHHHHHHHHGGGGGHHHGHHHHHHHHHHHHHHHHHHHHHHHHHHHHHHHHHHHGHHHHHHHHGGHHHHHHHHHHHHHHHHGGHHHHHGGGHHHHHHHGHHHHHHHGHHHGHHHHHHHHHHHHHHGHHHHHHHGHHHGGHHHHHHHHHHHHHHHGHHGHHHHHHHHHHHHHHGHHHGHHGHHGHHHHGHFHGHHHHHHHHHHHHHHHHHHHHHHGHGGGGGGGGG
@M05620:46:000000000-D9D58:1:1101:2364:16563 1:N:0:105
GAATGAATGCAGAAATTGGCAAGATAATACTGCACCGATGGGAAATGATACTATCCTGAAACATGAGCAAATTGACCAGCCTCAGGATGTGAACTCATTTGCTGGAGGTCACCAGGGCTCTTTCAAGATAGTAAAAACAGTGACTTGTACAGCATAATGAAAAACCTAGGCATTGATTTTGAAGACATCAGACACATGCAGAATGAAAAATTTTTCAGAAATGATTTTTCTGGTGAGGTTGACTTCAGAGA
+
CBBCCFFFFFFFGGGGGGGGGGGHHHHHHHHGHHHHEEEGGHHHHHHHHHHHHHHHHHHHHHHHHHHHHHHHHHHHHHHHGHHHHHHHHGHGHHHHHHHHHHHHHHHGGHHHHHHGGGHHHHHHHHHHHHHHFHHHHGHGHHHHHHHHHHHHHHHHHHHHHHHHGGHHGHHHHHHHHHHHHGHHHHHHHHHHHHHHHHHHHHHHHHHHHHHHHHHHHHHFHHHHHHHHHHHHHGHEHHHHGGGGGGGGGGF
@M05620:46:000000000-D9D58:1:1101:28935:16621 1:N:0:105
GAATGAATGCAGAAATTGGCAAGATAATACTGCACCGATGGGAAATGATACTATCCTGAAACATGAGCAAATTGACCAGCCTCAGGATGTGAACTCATTTGCTGGAGGTCCCAGGGCTCTTTCAAGATAGTAAAAACAGTGACTTGTACAGCATAATGAAAAACCTAGGCATTGATTTTGAAGACATCAGACACATGCAGAATGAAAAATTTTTCAGAAATGATTTTTCTGGTGAGGTTGACTTCAGAGAA
+
CCCCCFFFFFFFGGGGGGGGGGGHHHHHHHHHHHHHGEGGGHGHHHHFHHHHHHHHHHHHHHHHHHHHHHHHHHHHHHHHGHHHHHHHHHHHHHHHHHHHHHHHHFHGGHHHHHGGGHHHHHHHHHHGHHHHHHHHGHHHHHHHHHHHHHHHHHHHHHHHHHHGGHFHHHHHHHHHHHHHGHHHHHHHHHGHHHHHHHHHHHHHHHHGHHFHHHHHHHFHHHHHHHHHHHHHHHHHHHHHHHGGGGGGGGG
@M05620:46:000000000-D9D58:1:1101:9678:16629 1:N:0:105
GAATGAATGCAGAAATTGGCAAGATAATACTGCATCGATGGGAAATGATACTATCCTGAAACATGAGCAAATTGACCAGCCTCAGGATGTGAACTCATTTGCTGGAGGTCCCAGGCCTCTTCTAAGACAGCAAAAACAGAGACTTGTACATTATATTGAAAGACCTAGGCATCAATTTTGAAGACATCATTTTCAGGCAGGATTAATAATGTTTGAGTAACGTCATTGCTGGTGGGGTTGACACCCGTGTG
+
CCCCCFFFFFFFGGGGGGGGGGGHHHHHHHHHHHBHGHHHGHHHHHHHHHHHHHHHHGHHHIHHHHHHHHHHHHHHHHHHGHHHHHHHHHHHHHHHHHHHHHHHHH11123BG3111313334444D3BG/F2BG//?233BG3F334DH333333D33DG3BG2F22F22222222222?1?G0F=111111@G1=0>.->G11111110=00/0.00=0./...0000<0C/.=-:--/;00..;....
@M05620:46:000000000-D9D58:1:1101:16428:16683 1:N:0:105
GAATGAATGCAGAAATTGGCAAGATAATACTGCACCGATGGGAAATGATACTATCCTGAAACATGAGCAAATTGACCAGCCTCAGGATGTGAACTCATTTGCTGGAGGTCACCAGGGCTCTTTCAAGATAGTAAAAACAGTGACTTGTACAGCATAATGAAAAACCTAGGCATTGATTTTGAAGACATCAGACACATGCAGAATGAAAAATTTTTCAGAAATGATTTTTCTGGTGAGGTTGACTTCAGAGA
+
CBBCCFFFFFFFGGGGGGGGGGGHHHHHHHHHHHHHGGGGGHHHHHHHHHHHHHHHHHHHHHHHHHGHHHHHHHHHHHHHGHHHHHFGGFGHHHHHHHHHHHHHHHHGGGHHHHHGGGHHHHHHHHHHHHGHHHHHHGHHHHHHHHHHHHHHHHHHHHHHHHHHGGHHHHHHHHHHHHHHHGHHHHHHHHHHHHHHHHHHHHHHHHHHHHGHHHHHHHGHHHHHHHHHHGHHHHHHHHHHHHGGHHHGHGC
@M05620:46:000000000-D9D58:1:1101:14100:16706 1:N:0:105
GAATGAATGCAGAAATTGGCAAGATAATACTGCACCGATGGGAAATGATACTATCCTGAAACATGAGCAAATTGACCAGCCTCAGGATGTGAACTCATTTGCTGGAGGTCCCAGGGCTCTTTCAAGATAGTAAAAACAGTGACTTGTACAGCATAATGAAAAACCTAGGCATTGATTTTGAAGACATCAGACACATGCAGAATGAAAAATTTTTCAGAAATGATTTTTCTGGTGAGGTTGACTTCAGAGAA
+
CCCCCFFFFFFFGGGGGGGGGGGHHHHHHHHHHHHHGGGGGHHHHHHHHHHHHHHHHHHHHHHHHHHHHHHHHHGHHHHHGHHHHHHHHGHHHHHHHHHHHHHHHHHGGHFHHFC>E?/CFGHDD43BFHHFGFHHEHF?3GFHFFB3B?HCGGD?FDHHBFHF?CHFBCGHBFHHHHGDCG11FGFDDF1GHCGFHHHB10<FGHD<GCCD0DCD===GDGHCHFFHGHC00:0:AFHHFFGFGF0;CF0
@M05620:46:000000000-D9D58:1:1101:12010:16733 1:N:0:105
GAATGAATGCAGAAATTGGCAAGATAATACTGCACCGATGGGAAATGATACTATCCTGAAACATGAGCAAATTGACCAGCCTCAGGATGTGAACTCATTTGCTGGAGGTCACCAGGGCTCTTTCAAGATAGTAAAAACAGTGACTTGTACAGCATAATGAAAAACCTAGGCATTGATTTTGAAGACATCAGACACATGCAGAATGAAAAATTTTTCAGAAATGATTTTTCTGGTGAGGTTGACTTCAGAGA
+
3A3>>DFDFFFFGGFGGFCGGGEEGHFGFHFGHGHHEEGEECFE2FGBFHHHFGHHHF5FGHHGFDGFHFCFABEEF3GGGHHHHBFGFBGEEGFHFHHHGHBGFHF?EHHF33GGGGHHHHFFHBGGDGG4GGEEGEGEFGFHHHFFHHFFHGB1FG?2FDHFGGF1DGHHH1GFHFHHHGHHHHGGGFHFHFGGHHHHBGFHHHHGFFCGDGFGGGD0GDF:CGCCGFHFCGHFFACGGHGFFGFGGGB
@M05620:46:000000000-D9D58:1:1101:20372:16745 1:N:0:105
GAATGAATGCAGAAATTGGCAAGATAATACTGCACCGATGGGAAATGATACTATCCTGAAACATGAGCAAATTGACCAGCCTCAGGATGTGAACTCATTTGCTGGAGGTCACCAGGGCTCTTTCAAGATAGTAAAAACAGTGACTTGTACAGCATAATGAAAAACCTAGGCATTGATTTTGAAGACATCAGACACATGCAGAATGAAAAATTTTTCAGAAATGATTTTTCTGGTGAGGTTGACTTCAGAGA
+
CCCCCFFFFFFFGGGGGGGGGGGHHHHHHHHHHHHHGGGGGHHHHHHGHHHHHHHHHHHHHHHHHGHHHHHHHHHHHHHHGHHHGGHHHHGGHHHHHHHHHHHHHHHGGHHHHHHGGGHHHHHHHHHHHHHHHHHHHGHHHHGHHHHHHHHHHHHHHHHHHHHHGGHHHHHHHHHHHHHHHGHHHHHHHHHHHHHHHHHHHHHHHHHHHHHHHHHHHHHHHHHHHHHHHHHHHHHHHHHHHHGGGGGGGGB
@M05620:46:000000000-D9D58:1:1101:6297:16754 1:N:0:105
GAATGAATGCAGAAATTGGCAAGATAATACTGCACCGATGGGAAATGATACTATCCTGAAACATGAGCAAATTGACCAGCCTCAGGATGTGAACTCATTTGCTGGAGGTCACCAGGGCTCTTTCAAGATAGTAAAAACAGTGACTTGTACAGCATAATGAAAAACCTAGGCATTGATTTTGAAGACATCAGACACATGCAGAATGAAAAATTTTTCAGAAATGATTTTTCTGGTGAGGTTGACTTCAGAGA
+
BCCCCFFFFFFFGGGGGGGGGGFHHHHHHHHHHHHHGEGGGHHHGHHHHHHHHHHHHFGHHHHHHHHHHHHGHHGHHGHHGHHHHHFGHHHGFHGHHHHHHHHHHGHGGHHHHHHGGGHHHHHHHHHHHHHHHHHHHGHHHHHHHHHHHHHHHHHHGHHHHHHGGGHHHHHHHHHHHHHHGGHHHHHHHHHHHHHHHHHHHHHHHHHGHHGHHHHHGBFHHHHHHHHHHHHHHHHCHHHHHHGGGGGGFFC
@M05620:46:000000000-D9D58:1:1101:25515:16769 1:N:0:105
GAATGAATGCAGAAATTGGCAAGATAATACTGCACCGATGGGAAATGATACTATCCTGAAACATGAGCAAATTGACCAGCCTCAGGATGTGAACTCATTTGCTGGAGGTCCCAGGGCTCTTTCAAGATAGTAAAAACAGTGACTTGTACAGCATAATGAAAAACCTAGGCATTGATTTTGAAGACATCAGACACATGCAGAATGAAAAATTTTTCAGAAATGATTTTTCTGGTGAGGTTGACTTCAGAGAA
+
CCCCCFFFFFFFGGGGGGGGGGFHHHHHHHHHHHHHGEFGGHHGHHHHHHHHHHHHHHHHHHGHHHHHHHHHHHHGHHHHGHHHGGGGGHFGGHHHHHHHHHHHHHGGGHHHHHGGFHHFHHHHHHHHHHHHHHHHGHHHHHHHHHHHHHHHGHGHHHHHHHHGGHHHHHHHHHHHHHHHGHHHHHHHHHHHHHGHHHHHHHHHHHHHGHHHHHHHHHHHHHHHHHHHHHHHGHHHHHGHGBBFFGFFGFF
@M05620:46:000000000-D9D58:1:1101:15009:16781 1:N:0:105
GAATGAATGCAGAAATTGGCAAGATAATACTGCACCGATGGGAAATGATACTATCCTGAAACATGAGCAAATTGACCAGCCTCAGGATGTGAACTCATTTGCTGGAGGTCACCAGGGCTCTTTCAAGATAGTAAAAACAGTGACTTGTACAGCATAATGAAAAACCTAGGCATTGATTTTGAAGACATCAGACACATGCAGAATGAAAAATTTTTCAGAAATGATTTTTCTGGTGAGGTTGACTTCAGAGA
+
BABBAFFFFFFFGGGGGGGGGGGHHHHHHHHHHHHHGGGGGHFHHHHHHHHHHHHHHGHHHHHHHHHHHHHHHHHHHHHHGHHHHHHHHHHHHHHHHHHHHHHHGHHGGHHHHHHGGGHHHHHHHHHGHHHHHHHHHGHHHHGHHHHHHHHGHHHHHHHHHHHHGGHHHHHHHHHHHHHHHGHHHHHHHHHHHHHHHHHHHHHHHHHHHGHHHHHHHFHHHHHHHHHHHHHHHHHHHHHHHHGGGGGGGGF
@M05620:46:000000000-D9D58:1:1101:19731:16789 1:N:0:105
GAATGAATGCAGAAATTGGCAAGATAATACTGCACCGATGGGAAATGATACTATCCTGAAACATGAGCAAATTGACCAGCCTCAGGATGTGAACTCATTTGCTGGAGGTCACCAGGGCTCTTTCAAGATAGTAAAAACAGTGACTTGTACAGCATAATGAAAAACCTAGGCATTGATTTTGAAGACATCAGACACATGCAGAATGAAAAATTTTTCAGAAATGATTTTTCTGGTGAGGTTGACTTCAGAGA
+
CCCCCFFFFFFFGGGGGGGGGGGHHHHHHHHHHHHHGGGGGHHHHHHHHHHHHHHHHHHHHHHHHHHHHHHHHHHHHHHHGHHHHHHHHHHHHHHHHHHHHHHHGHHGGHHHHHHGGGHHHHHHHHHHHHHHHHHHHGHHHHHHHHHHHHHHHHHHHHHHHHHHGGHHHHHHHHHHHHHHHGHHHHHHHHHHHHHHHHHHHHHHHHHHHHHHHHHHHHGHHHHHHHHHHHHHHHHHHGHHHHGGGGGGGGC
@M05620:46:000000000-D9D58:1:1101:19821:16823 1:N:0:105
GAATGAATGCAGAAATTGGCAAGATAATACTGCACCGATGGGAAATGATACTATCCTGAAACATGAGCAAATTGACCAGCCTCAGGATGTGAACTCATTTGCTGGAGGTCACCAGGGCTCTTTCAAGATAGTAAAAACAGTGACTTGTACAGCATAATGAAAAACCTAGGCATTGATTTTGAAGACATCAGACACATGCAGAATGAAAAATTTTTCAGAAATGATTTTTCTGGTGAGGTTGACTTCAGAGA
+
A?ABBFFFFFFFGGGGGGGGGGGHHGHHGHHHHHHHGGGGGHHHHHHGHHHHHHHHHFGGGHHHGHHHHHHHHHFHGHGFFHHFHFHHHHHHHHHHHHHHHHHHHHHGGHHHHGHGGGHHHHHHHHHHHFGHHHHGHGHHHGHHGHHHHHHHHHHHHHHGHGHHGGHHHHHFHHHGHHHHHGHHHHHHHHHHHHHHHHHHGHHGHHHGGHHHHDGHGHGFHHHHHEHHFHHHHHHEFHCCGHGGGGGGGFB
@M05620:46:000000000-D9D58:1:1101:9514:16829 1:N:0:105
GAATGAATGCAGAAATTGGCAAGATAATACTGCACCGATGGGAAATGATACTATCCTGAAACATGAGCAAATTGACCAGCCTCAGGATGTGAACTCATTTGCTGGAGGTCACCAGGGCTCTTTCAAGATAGTAAAAACAGTGACTTGTACAGCATAATGAAAAACCTAGGCATTGATTTTGAAGACATCAGACACATGCAGAATGAAAAATTTTTCAGAAATGATTTTTCTGGTGAGGTTGACTTCAGAGA
+
BBCBCFFFFFFFGGGGGGGGGGGHHHHHHHHHHHHHGGGGGHHHHHHHHHHHHHHHHHHHHHHHHHHHHHHHHHHHHHHHGHHHHHHHHHHHHHHHHHHHHHHHHHHGGHHHHHHGGGHHHHHHHHHHHHHHHHHHHGHHHHHHHHHHHHHHHHHHHHHHHHHHGGHHHHHHHHHHHHHHHGHGHHHHHHHGHHHHHHHHHHHHHHHHHHHHHHHHHHHHHHHFHHHHHHHHHHHHHGHHHHGHHHGGGGF
@M05620:46:000000000-D9D58:1:1101:23330:16861 1:N:0:105
GAATGAATGCAGAAATTGGCAAGATAATACTGCACCGATGGGAAATGATACTATCCTGAAACATGAGCAAATTGACCAGCCTCAGGATGTGAACTCATTTGCTGGAGGTCACCAGGGCTCTTTCAAGATAGTAAAAACAGTGACTTGTACAGCATAATGAAAAACCTAGGCATTGATTTTGAAGACATCAGACACATGCAGAATGAAAAATTTTTCAGAAATGATTTTTCTGGTGAGGTTGACTTCAGAGA
+
BABBBFFFFFFFGGGFGGFGGGFGHHHHHHHHHHHHGCGGFHHHHHHHHHHHGHHHHGHHHHHHHHHHHHHHHHHHHGGHGHHHHGHHHHHHHHHHHHHHHHHHHHHGGHHHHHHGGGHHHHHHHHHHHHHHHHHHHGHHHHHHHHHHHHHHHHHHHHHHHHHHGGHHHHHHHHHHHHHHHGHHHHHHHHHHHHHHHHHHHHHHHHGHHHHHHHHHHHHHHHHHHHHHHHHHHGFHHHHHHHGGGGGGGGC
@M05620:46:000000000-D9D58:1:1101:3774:16876 1:N:0:105
GAATGAATGCAGAAATTGGCAAGATAATACTGCACCGATGGGAAATGATACTATCCTGAAACATGAGCAAATTGACCAGCCTCAGGATGTGAACTCATTTGCTGGAGGTCCCAGGGCTCTTTCAAGATAGTAAAAACAGTGACTTGTACAGCATAATGAAAAACCTAGGCATTGATTTTGAAGACATCAGACACATGCAGAATGAAAAATTTTTCAGAAATGATTTTTCTGGTGAGGTTGACTTCAGAGAA
+
AAABBFFFFFFFGGGGGGGGGGGHHGHHHHHHHHHHGGGGGHCHGHHHHHHHHHHHHHHHHHHGGHHHHHHHHHHHHHHHGHHHGHHHHHHHHHHHHHHHHHHHHGHGGHHHHHGGGHHGHHHHHHHHHHHHHHHHGHHHFHHHHHHHHHHHHHHHHHHHHHHGGHHHHHHHGHHHHHHHGHHHHHHHHHHHHHGHHHHHHHHHHHHHHHHHHHHHHHHHHHHHHHHHGHHHHHHHHHHHHHGGGGGFGGG
@M05620:46:000000000-D9D58:1:1101:25507:16881 1:N:0:105
GAATGAATGCAGAAATTGGCAAGATAATACTGCACCGATGGGAAATGATACTATCCTGAAACATGAGCAAATTGACCAGCCTCAGGATGTGAACTCATTTGCTGGAGGTCCCAGGGCTCTTTCAAGATAGTAAAAACAGTGACTTGTACAGCATAATGAAAAACCTAGGCATTGATTTTGAAGACATCAGACACATGCAGAATGAAAAATTTTTCAGAAATGATTTTTCTGGTGAGGTTGACTTCAGAGAA
+
CCCCCFFFFFFFGGGGGGGGGCFHHHHHHHHHHHHHGGGGGHHGHHHHHHHHHHHHHHHHHHHHHHHHHHHHHHHHHHHHGHHHGHHHHHHHHHHHHHHHHHHHHHHGGHHHHHGGGHHHHHHHHHHHHHHHHHHHGHHHHHHHHHHHGHHHHHHHHHHHHHHGGHHHHHHHHHHHHHHHGHHHHHHHHHHHHHHHHHHHHHHHHHHHHHHHHHHHHHHHHHHHHHHHHHHHHGHHHHHHHHGGGGGGGGF
@M05620:46:000000000-D9D58:1:1101:23324:16881 1:N:0:105
GAATGAATGCAGAAATTGGCAAGATAATACTGCACCGATGGGAAATGATACTATCCTGAAACATGAGCAAATTGACCAGCCTCAGGATGTGAACTCATTTGCTGGAGGTCACCAGGGCTCTTTCAAGATAGTAAAAACAGTGACTTGTACAGCATAATGAAAAACCTAGGCATTGATTTTGAAGACATCAGACACATGCAGAATGAAAAATTTTTCAGAAATGATTTTTCTGGTGAGGTTGACTTCAGAGA
+
B@ABBFFFFFFFGGGGGGGGGGGHHHHHHHHHHHHHGGGGGHHHGHHEFFHHHHHHHHHFHHHHEGBFHHFHHFFHHHHHGHHHHGGHHHHHHHHHHHHHHHHHGGHGGHFHHHHGGGHGHHHHHFHHHHHHGHGEHGFHHHFHHHHHHHFHHFGHGHHFHFHHGGHHHHHHHHHHHHHHGGHHHHHHHHHHHHHGHGHHHH0GH<DDFHGHHGHHHF<DGFHHGGCGGGHHFGHHHHGHHHGFFFFFGGC
@M05620:46:000000000-D9D58:1:1101:14054:16917 1:N:0:105
GAATGAATGCAGAAATTGGCAAGATAATACTGCACCGATGGGAAATGATACTATCCTGAAACATGAGCAAATTGACCAGCCTCAGGATGTGAACTCATTTGCTGGAGGTCACCAGGGCTCTTTCAAGATAGTAAAAACAGTGACTTGTACAGCATAATGAAAAACCTAGGCATTGATTTTGAAGACATCAGACACATGCAGAATGAAAAATTTTTCAGAAATGATTTTTCTGGTGAGGTTGACTTCAGAGA
+
CBCCCFFFFFFFGGGGGGGGGGGGHHHHHHHHHHHHGGGGGGHHHHHHHHHHHHHHHFGHHHHHHHHHHHHHHHHHHHHHGHHHHHHHHHHHHHHHHHHHHHHHHHHGGHHHHHHGGGHHHHHHHGHHHHHHHHHHHGHHHHHHHHHHHHHHHHHHHHHHHHHHGGHHHGHHHHHHHHHHHGHHHHHHHHHHHHHHHHHHHHHHHHHHHHHHHHHHFGHHHHHHHHHHHHHHHHHHHGHHHHGGGGGGGG/
@M05620:46:000000000-D9D58:1:1101:19632:16930 1:N:0:105
GAATGAATGCAGAAATTGGCAAGATAATACTGCACCGATGGGAAATGATACTATCCTGAAACATGAGCAAATTGACCAGCCTCAGGATGTGAACTCATTTGCTGGAGGTCACTCAAACACATGCAGAATGAAAAATTTTTCATTCTGCATGTGTTTGATGTCTTCAAAATCAATGCCTAGGTTTTTCATTATGCCCAGGGCTCTTTCAAGATAGTAAAAACAGTGACTTGTACAGCATAATGAAAAACCTA
+
BABCCFFFFFFFGGGGGGGGGGGHHHHHHHHHHHHHGGGGGHHHHHHHHHHHHHHHHHHHFHHHHHHHHHHHHHHHHHHHGHHHHHHHHHHHHHHHHHHHHHHHHHHGGHHHHGHHHHHHHHHHHHHHHHHHHHHHHHHHHHHHHHHHHHHHHHHHHHHHHHHHHHHHHHHHHHHHHHHHHGFHFGHHHHHHHHHHHHGGGHHHHHHHHHGHHHHHHHHHGHHGGHHHHHHHHHHHHHHHHHHHHHHGGG/
@M05620:46:000000000-D9D58:1:1101:26335:16948 1:N:0:105
GAATGAATGCAGAAATTGGCAAGATAATACTGCACCGATGGGAAATGATACTATCCTGAAACATGAGCAAATTGACCAGCCTCAGGATGTGAACTCATTTGCTGGAGGTCCCAGGGCTCTTTCAAGATAGTAAAAACAGTGACTTGTACAGCATAATGAAAAACCTAGGCATTGATTTTGAAGACATCAGACACATGCAGAATGAAAAATTTTTCAGAAATGATTTTTCTGGTGAGGTTGACTTCAGAGAA
+
CCCCCFFFFFFFGGGGGGGGGGGHHHHHHHHHHHHHGGGGGHHHHHHHHHHHHHHHHHHHHHHHHHHHHHHHHHHHHHHHGHHHHHHHHHHHHHHHHHHHHHHHGHHGGHHHHHGGGHHHHHHHHHHHHHHHHHHHGHHHHHHHHHHHHHHHHHHHHHHHHHHGGHHHHHHHHHHHHHHHGHHHHHHHHHHHHHHHHHHHHHHHHHHHHHHHHHHHHHHHHHHHHHHHHHHHHHHHHHHHHHGG09BBBF:
@M05620:46:000000000-D9D58:1:1101:22585:16948 1:N:0:105
GAATGAATGCAGAAATTGGCAAGATAATACTGCACCGATGGGAAATGATACTATCCTGAAACATGAGCAAATTGACCAGCCTCAGGATGTGAACTCATTTGCTGGAGGTCACCAGGGCTCTTTCAAGATAGTAAAAACAGTGACTTGTACAGCATAATGAAAAACCTAGGCATTGATTTTGAAGACATCAGACACATGCAGAATGAAAAATTTTTCAGAAATGATTTTTCTGGTGAGGTTGACTTCAGAGA
+
CCCCCFFFFFFFGGGGGGGGGGGHHHHHHHHHHHHHGGGGGHHHHHHHHHHHHHHHHHHHHHHHHHHHHHHHHHHHHHHHGHHHHHHHHHHGHHHHHHHHHHHHHHHGGHHHHHHGGGHHHHHHHHHHHHHHHHHHHGHHHHHHHHHHHHHHHHHHHHHHHHHHGGHHHHHHHHHHHHHHHGHHHHHHHHHHHHHHHHHHHHHHHHHHHHHHHHHHHHGHHHHHGHHHHHHHHHHHHHHHHHGGGGGGGGF
@M05620:46:000000000-D9D58:1:1101:2461:16975 1:N:0:105
GAATGAATGCAGAAATTGGCAAGATAATACTGCACCGATGGGAAATGATACTATCCTGAAACATGAGCAAATTGACCAGCCTCAGGATGTGAACTCATTTGCTGGAGGTCACCAGGGCTCTTTCAAGATAGTAAAAACAGTGACTTGTACAGCATAATGAAAAACCTAGGCATTGATTTTGAAGACATCAGACACATGCAGAATGAAAAATTTTTCAGAAATGATTTTTCTGGTGAGGTTGACTTCAGAGA
+
CBBCCFFFFFFFGGGGGGGGGGGHHHGHHHHHHHHHGEGGGHHHGHHHHGHHHHHHHHFHHHHHGFGHHHHHHHHHHHHHGHHHHHHHHHHHHHHHHHHHHHHHHHHGGHHHHHHGGGHHHHHHHHHHHHHHHHHHHGHHHHHHHHHHHHHHHHHHHHHHHHHHGGGHHHHHHHHHHHHHHGHHHHHHHHHHHHHHHHHGHHHHHHHHHHHHHHHHHHHHHHHHHHHHHHHHHHHHHHHHHHGGGGGGGGC
@M05620:46:000000000-D9D58:1:1101:28711:16992 1:N:0:105
GAATGAATGCAGAAATTGGCAAGATAATACTGCACCGATGGGAAATGATACTATCCTGAAACATGAGCAAATTGACCAGCCTCAGGATGTGAACTCATTTGCTGGAGGTCACTCAAACACATGCAGAATGAAAAATTTTTCATTCTGCATGTGTTTGATGTCTTCAAAATCAATGCCTAGGTTTTTCATTATGCCCAGGGCTCTTTCAAGATAGTAAAAACAGTGACTTGTACAGCATAATGAAAAACCTA
+
CCCCCFFFFFFFGGGGGGGGGGGHHHHHHHHHHGHHGGGGGHHHHHHHHHHHHHHHHHHHHHHHHHHHGHHHHHHHHHHHGHHGHHHHHHHFHHHHHHHHHHHHHHHGGHHHHHHHHHHHHHHHHHHHHHHHHHHHHHHHHHHHHHHHHHHHHHHHHHHHHHHHHHHHHHHHHHGHHHHHFGHHFGHHHHGHHHHHHHGGGHHHHHHHHHFHFHHHHHHHGHHGHHHHHHHHHHHHHHHHHHHHGHHGGG9
@M05620:46:000000000-D9D58:1:1101:28704:17009 1:N:0:105
GAATGAATGCAGAAATTGGCAAGATAATACTGCACCGATGGGAACTGATACTATCCTGAAACATGAGCAAATTGACCAGCCTCAGGATGTGAACTCATTTGCTGGAGGTCACTCAAACACATGCAGAATGAAAAATTTTTCATTCTGCATGTGTTTGATGTCTTCAAAATCAATGCCTAGGTTTTTCATTATGCCCAGGGCTCTTTCAAGATAGTAAAAACAGTGACTTGTACAGCATAATGAAAAACCTA
+
AABBBFFFFFFFGGGGGGGGBEF4G5DGGHHHHHHHGEGGDEBF2BAGHHHHEGHHFEDFFHHHHF3FGFHHH5GGHHHHEHHFHFHHHFGGFHHHHHHGGHHHH?GEGHHHFHFCBFHHCGFGHF3?GG3B3F0GGHHHHFHHHHHHFHHHHHHHFHHHGHHHHFD2BGHGFHHHHHG0G1GHFGHBGHHHHHHHBGF?CGHHHHH00<<GDGHHFFGHCCG=GHHHHHHFHHHF:F:CGFFHFHEGGG/
@M05620:46:000000000-D9D58:1:1101:19486:17011 1:N:0:105
GAATGAATGCAGAAATTGGCAAGATAATACTGCACCGATGGGAAATGATACTATCCTGAAACATGAGCAAATTGACCAGCCTCAGGATGTGAACTCATTTGCTGGAGGTCCCAGGGCTCTTTCAAGATAGTAAAAACAGTGACTTGTACAGCATAATGAAAAACCTAGGCATTGATTTTGAAGACATCAGACACATGCAGAATGAAAAATTTTTCAGAAATGATTTTTCTGGTGAGGTTGACTTCAGAGAA
+
CCDCDFFFFFFFGGGGGGGGGGGHHHHHHHHHHHHHGGGGGHHHHHHHHHHHHHHHHHHHHHGHHHHHHHHHHHHHHHHHGHHHHHHHHHHHHHHHHHHHHHHHHHHGGHHHHHGGGHHHHHHHHHGHHHHHHHHHGHHHHHHHHHHHHHHHHHHHHHHHHHHGGHHHHHHHHHHHHHHHGHHHHHHHHHHHHHHHHHHHHHHHHHHHHHHHHHHHHHHHHHGHHHHHHHHHHHHHHHHHHHHGHGHGGGF
@M05620:46:000000000-D9D58:1:1101:12213:17042 1:N:0:105
GAATGAATGCAGAAATTGGCAAGATAATACTGCACCGATGGGAAATGATACTATCCTGAAACATGAGCAAATTGACCAGCCTCAGGATGTGAACTCATTTGCTGGAGGTCCCAGGGCTCTTTCAAGATAGTAAAAACAGTGACTTGTACAGCATAATGAAAAACCTAGGCATTGATTTTGAAGACATCAGACACATGCAGAATGAAAAATTTTTCAGAAATGATTTTTCTGGTGAGGTTGACTTCAGAGAA
+
CBCCCFFFFFFFGGGGGGGGGGGHHHHHHHHHHHHHGGGGGHHHHHHHHHHHHHHHHHHHHHHHHHHHHHGHHHHHHHHHGHHHHHHHHGGGHHHHHHHHHHHHHHHGGHHHHHGGGHHHHHHHHHHHGHHHHHHHGHHHHHHHHHHHHHHHHHHHHHHHHHHGGHHHHHHHHHHHHHHHGHHHHHHHHHHHHHHHHHHHHHHHHHHHHHHHHHHHHHHHHHHHHHHHHHHHHHHGHHHHHHGGGGHGGGF
@M05620:46:000000000-D9D58:1:1101:23881:17053 1:N:0:105
GAATGAATGCAGAAATTGGCAAGATAATACTGCACCGATGGGAAATGATACTATCCTGAAACATGAGCAAATTGACCAGCCTCAGGATGTGAACTCATTTGCTGGAGGTCACCAGGGCTCTTTCAAGATAGTAAAAACAGTGACTTGTACAGCATAATGAAAAACCTAGGCATTGATTTTGAAGACATCAGACACATGCAGAATGAAAAATTTTTCAGAAATGATTTTTCTGGTGAGGTTGACTTCAGAGA
+
CCCCCFFFFFFFGGGGGGGGGGGHHHHHHHHHHHHHGGGGGHGHHHHHHGHHHHHHHHHHHHHHHHHHHHHHHHHHHHHHGHHHHHHHHHHHHHHHHHHHHHHHHHHGGHHHHHHGGGHHHHHHHHHHHHHHHHHHHGHHHHHHHHHHHHHHHHHHHHHHHHHHGGHHHHHHHHHHHHHHHGHHHHHHHHHHHHHHHHHHHHHHHHHHHHHHHHHHGH0GHFGBCHHHHHFHHHFHFHGGG/:CF099CB/
@M05620:46:000000000-D9D58:1:1101:8159:17076 1:N:0:105
GAATGAATGCAGAAATTGGCAAGATAATACTGCACCGATGGGAAATGATACTATCCTGAAACATGAGCAAATTGACCAGCCTCAGGATGTGAACTCATTTGCTGGAGGTCCCAGGGCTCTTTCAAGATAGTAAAAACAGTGACTTGTACAGCATAATGAAAAACCTAGGCATTGATTTTGAAGACATCAGACACATGCAGAATGAAAAATTTTTCAGAAATGATTTTTCTGGTGAGGTTGACTTCAGAGAA
+
CBCCDFFFFFFFGGGGGGGGGGGHHHHHHHHHHHHHGFGGGHHHHHHHHHHHHHHHHHHHHHHHHHHHHHHHHHHHHHHHGHHHHHHHHHHHHHHHHHHHHHHHHHHGGHHHHHGGGHGHHHHFHHFHHHHHHHHHGHHGGFGHHHHHHHHHHHHHHHHHHHHGGHHHHHHHHGHHHHHGFHEHHHHHHFHHHHHHHHGGHHHHGHHHHHHHHHFHHFHHHHHHHHHHHHHGHHGEHHHFFHGGGGGFGFB
@M05620:46:000000000-D9D58:1:1101:25021:17143 1:N:0:105
GAATGATGCAGAAATTGGCAAGATAATACTGCACCGATGGGAAATGATACTATCCTGAAACATGAGCAAATTGACCAGCCTCAGGATGTGAACTCATTTGCTGGAGGTCACCAGGGCTCTTTCAAGATAGTAAAAACAGTGACTTGTACAGCATAATGAAAAACCTAGGCATTGATTTTGAAGACATCAGACACATGCAGAATGAAAAATTTTTCAGAAATGATTTTTCTGGTGAGGTTGACTTCAGAGAA
+
BCCDBFFFFFFFGGGGGGGGGGHHHHHHHHHHGHHGGGGGHHHHHFGHHHHHHHHHHHHHGHHHGHHHHHGHHHHHHHGGHHGHHHHHGHHHHHHGHHHHGHHHGHGGHHHHHHGGGHHHHHHHHHHHHHHHHHHGGHHHHHHHHHHHHHHHHHHHHHHHHHHGGHHGHHHHHHHHHHHHGHHHHHHHHHHHHHHHHHHGHHHHHHHGHHHHHHHHHEHHHHHHHHHHHHHHHHHHHHHHHHGGGHGGGGG
@M05620:46:000000000-D9D58:1:1101:25835:17144 1:N:0:105
GAATGAATGCAGAAATTGGCAAGATAATACTGCACCGATGGGAAATGATACTATCCTGAAACATGAGCAAATTGACCAGCCTCAGGATGTGAACTCATTTGCTGGAGGTCACCAGGGCTCTTTCAAGATAGTAAAAACAGTGACTTGTACAGCATAATGAAAAACCTAGGCATTGATTTTGAAGACATCAGACACATGCAGAATGAAAAATTTTTCAGAAATGATTTTTCTGGTGAGGTTGACTTCAGAGA
+
AAABBFFF5FFFGFGGGFGGGGGFHFHHFHFGGGHHG?FEGHHFHHHFHHHHHHHHHHHHHHHHHHHHFHHHFDGHFGHHEHHHHHFHHHHHHHHHGHHHHFHHGGCFEHHHGHHGFEGCHHHFHHHHHHHHHHHHHGHHHHHHHHHHEHHHFFHHHHFDGHGH?DGHHHGHHGFHHEGHHGHHGGHHHHHFFHHHHHGHHHFHHGHHHEHHHFHHGFG0CGHFHHGHHFHFCCFGHGFGHHFGGGGGGGC
@M05620:46:000000000-D9D58:1:1101:20691:17150 1:N:0:105
GAATGAATGCAGAAATTGGCAAGATAATACTGCACCGATGGGAAATGATACTATCCTGAAACATGAGCAAATTGACCAGCCTCAGGATGTGAACTCATTTGCTGGAGGTCCCAGGGCTCTTTCAAGATAGTAAAAACAGTGACTTGTACAGCATAATGAAAAACCTAGGCATTGATTTTGAAGACATCAGACACATGCAGAATGAAAAATTTTTCAGAAATGATTTTTCTGGTGAGGTTGACTTCAGAGAA
+
CCCCCFFFFFFFGGGGGGGGGGGHHHHHHHHHHHHHGGGGGHHHHHHHHHHHHHHHHHHHHHHHHHHHHHHHHHHHHHHHGHHHHHHHHGHHHHHHHHHHHHHHHFHGGHHHFGGEGHHHHHHHHGHHFGHHHHGHGHHHHHHHGHHHHHHHHHHHGHHHHHHGDHHHFGHFHHHHHHHHGHHHGHHHHHHHHHFHHHHHHHHHHHHHHHHFHHHHG0DGHHEHHFHHFHHHGHHHHHHHFHGGGGGGGGG
@M05620:46:000000000-D9D58:1:1101:24404:17171 1:N:0:105
GAATGAATGCAGAAATTGGCAAGATAATACTGCACCGATGGGAAATGATACTATCCTGAAACATGAGCAAATTGACCAGCCTCAGGATGTGAACTCATTTGCTGGAGGTCACCAGGGCTCTTTCAAGATAGTAAAAACAGTGACTTGTACAGCATAATGAAAAACCTAGGCATTGATTTTGAAGACATCAGACACATGCAGAATGAAAAATTTTTCAGAAATGATTTTTCTGGTGAGGTTGACTTCAGAGA
+
CCCCCFFFFFFFGGGGGGGGGGGHHHHHHHHHHHHHGGGGGHHHHHHHHHHHHHHHHHHHHHHHHHHHHHHHHHHHHGHHGHHHHHHHHHHHHHHHHHHHHHHHHHHGGHHHHHHGGGHHHHHHHHHHHHHHHHHHHGHHHHHHHHHHHHHHHHHHHHHHHHHHGGHHHHHHHHHHHHHHHGHHHHHHHHHHHHHHHHHHHHHHHHHHHHHHHHHHHHHHHHHHHHHHHHHHHHHHHHHHHHGGGGGGGGC
@M05620:46:000000000-D9D58:1:1101:13695:17183 1:N:0:105
GAATGAATACAGAAATTGGCAAGATAATACTGCACCGATGGGAAATGATACTATCCTGAAACATGAGCAAATTGACCAGCCTCAGGATGTGAACTCATTTGCTGGAGGTCACTCAAACACATGCAGAATGAAAAATTTTTCAGAAATGATTTTTCTGGTGAGGTTGACTTCAGAGAAGATCGGAAGAGCACACGTCTGAACTCCAGTCACCGGCTATGATCTCGTATGCCGTCTTCTGCTTGAAAAAAAAA
+
B@BABFFFFFFFGGGGG5GGGGFBHGGHHHHHHHHHGCEGEHHHHGHGHHHHHHHHHEHHHHHHHHFHHFHGHHHHHHHHGHHHHHBHHHHHFHHHHHHHHHHHHHHGGHHHGHFHFHHHHHHHHHHHHHHHHHHGHGHHHHHFGGGHGHHHHHHHHHGFFHHHHFGHHHHHHEHGHHHHGHFGGGFGHHHGHGGHHGFHHHHHHFHHHGHGGGGGHHCGCGHGEDGBBGGGGGGGGFGGGGGGFF.@?9>
@M05620:46:000000000-D9D58:1:1101:10914:17187 1:N:0:105
GAATGAATGCAGAAATTGGCAAGATAATACTGCACCGATGGGAAATGATACTATCCTGAAACATGAGCAAATTGACCAGCCTCAGGATGTGAACTCATTTGCTGGAGGTCACCAGGGCTCTTTCAAGATAGTAAAAACAGTGACTTGTACAGCATAATGAAAAACCTAGGCATTGATTTTGAAGACATCAGACACATGCAGAATGAAAAATTTTTCAGAAATGATTTTTCTGGTGAGGTTGACTTCAGAGA
+
CCCCCFFFFFFFGGGGGGGGGGGHHHHHHHHHHHHHGGGGGGHHHHHHHHHHHHHHGHHHHHHHGHHHHHHHHHHHHHHHGHHHHHHHHGGHHHHHHHHHHHHHHHHGGHHHHHHGGGHHHHHHHHHHHGHGHHHHHGHHHHHHHHHHHHHHHHHHHHHHHHHHGGHHHHHHHHGHHHHHHGHHHHHHHHHGHHHHHHHHHHHGHHHHHHHHHHHHHHHHHHHHHGHHHHHHHGHGHHHHHHGGGGGGGGB
@M05620:46:000000000-D9D58:1:1101:5979:17191 1:N:0:105
GAATGAATGCAGAAATTGGCAAGATAATACTGCACCGATGGGAAATGATACTATCCTGAAACATGAGCAAATTGACCAGCCTCAGGATGTGAACTCATTTGCTGGAGGTCCCAGGGCTCTTTCAAGATAGTAAAAACAGTGACTTGTACAGCATAATGAAAAACCTAGGCATTGATTTTGAAGACATCAGACACATGCAGAATGAAAAATTTTTCAGAAATGATTTTTCTGGTGAGGTTGACTTCAGAGAA
+
BBCCCFFFFFFFGGGGGGGGGGGHHHHHHHHHHHHHGEFGGHHGHHHHHHHHHHHHHGHHHHHHHHHHHHHHHHHHHHHHGHHHHHHHHHHHGHHHHHHHHHHHHHFGGHHHHHGGGHHHHHHHHHHHHHEHHHHHGHHHHHHHHHHHHHHHHHHHHHGHHHHGGHGHHHHHHHHHHHHGGHHHHGHHHGHHHGHHHHHHGHHHHHHHHHHHHHHHHGHGHHHHHHHHGHHHHHHHGHHHHHGGGGGGGGF
@M05620:46:000000000-D9D58:1:1101:13701:17201 1:N:0:105
GAATGAATACAGAAATTGGCAAGATAATACTGCACCGATGGGAAATGATACTATCCTGAAACATGAGCAAATTGACCAGCCTCAGGATGTGAACTCATTTGCTGGAGGTCACTCAAACACATGCAGAATGAAAAATTTTTCAGAAATGATTTTTCTGGTGAGGTTGACTTCAGAGAAGATCGGAAGAGCACACGTCTGAACTCCAGTCACCGGCTATGATCTCGTATGCCGTCTTCTGCTTGAAAAAAAAA
+
AABAAFFFFFFFGFGGGGGGGGGGHHHHHHHHHGHHGCFGGGGHGHHGHHHHHHHHHHHGHHGHHHHHFGHGHHHHHHHHGHHHHHHHHHHFHHHHHHHHFHHHHHHGGHHHHHHHGHHHCGBGHFFGHFFHDGHGHHHHHD44?3FFFGHHHHHHGFGFGFG<GGGHHHHHHHHHFFCGGGGGGAGFHCFFHGHHHEGGHHHHGCDGHHHGGGG.;;CF0GGGGGHEFGFGGGEGGFGGFB.:9;F?;@-
@M05620:46:000000000-D9D58:1:1101:5965:17203 1:N:0:105
GAATGAATGCAGAAATTGGCAAGATAATACTGCACCGATGGGAAATGATACTATCCTGAAACATGAGCAAATTGACCAGCCTCAGGATGTGAACTCATTTGCTGGAGGTCCCAGGGCTCTTTCAAGATAGTAAAAACAGTGACTTGTACAGCATAATGAAAAACCTAGGCATTGATTTTGAAGACATCAGACCCCTGCAAAATGAAAAATTTTTCAGAAATGGTTTTTCTGGTGGGGTTGAATTCAGAGAA
+
CCCCCFFFFFFFGGGGGGGGGGGHHHHHHHHHHHHHGEGGGHHHHHHHHHHHHHHHHGHHHHHHHHHHHHHHHHHHHHHHGHHHHHHHHGHFHHHHHHHHHHHHHHHGGH3G33FFE0/?DG44D433434?DGHH//24?B44D3B?333?233D?33FGHH/C22>@222@211@GH1/F1100=11111......011<0<0=GHH.CHHH/000=G000;<GGG:00<0/.-;9A-/00;00900/;
@M05620:46:000000000-D9D58:1:1101:14519:17211 1:N:0:105
GAATGAATGCAGAAATTGGCAAGATAATACTGCACCGATGGGAAATGATACTATCCTGAAACATGAGCAAATTGACCAGCCTCAGGATGTGAACTCATTTGCTGGAGGTCCCAGGGCTCTTTCAAGATAGTAAAAACAGTGACTTGTACAGCATAATGAAAAACCTAGGCATTGATTTTGAAGACATCAGACACATGCAGAATGAAAAATTTTTCAGAAATGATTTTTCTGGTGAGGTTGACTTCAGAGAA
+
CCDDDFFFFFFFGGGGGGGGGGGHHHHHHHHHHHHHGGGGGHHHHHHHHHHHHHHHHHHHHHHHHHHHHHHGHHHHHHHHGHHHHHHHGGHHHHHHHHHHHHHHHHHGGHHHHHGGGHHHHHHHHHHHHHHIHHHHGHHHHHHHHHHHHHHHHHHHHHHHHHHGGHHHHHHHHHHHHHHHGHHHHHHHHHHHHHHHHHHHHHHHHHHHHHHHHHHHHGHHHHHHHHHHHHHHHHHHHHHHHHHHHHHGGGG
@M05620:46:000000000-D9D58:1:1101:15908:17250 1:N:0:105
GAATGAATGCAGAAATTGGCAAGATAATACTGCACCGATGGGAAATGATACTATCCTGAAACATGAGCAAATTGACCAGCCTCAGGATGTGAACTCATTTGCTGGAGGTCCCAGGGCTCTTTCAAGATAGTAAAAACAGTGACTTGTACAGCATAATGAAAAACCTAGGCATTGATTTTGAAGACATCAGACACATGCAGAATGAAAAATTTTTCAGAAATGATTTTTCTGGTGAGGTTGACTTCAGAGAA
+
CCCDCFFFFFFFGGGGGGGGGGGHHHHHHHHHHHHHGGGGGHGHHHHHHHHHHHHHHHHHHHHHHHHHHHHHHHHHHHHHGHHHHHHHHGHGHHHHHHHHHHHHHHHGGHHHHHGGGHHHHHHHHHHHHHHHHHGHGHHHHHHHHHHHHHHHHHHHHHHHHHHGGHHHHHHHHHHHHHGHGHHHHHHHHHHHHHHHHHHHHEHHHHHHHHHHHHHHHHHHHHGHHHHHHHHFHHHGHHHHHHGGGGGGGGF
@M05620:46:000000000-D9D58:1:1101:25205:17266 1:N:0:105
GAATGAATGCAGAAATTGGCAAGATAATACTGCACCGATGGGAAATGATACTATCCTGAAACATGAGCAAATTGACCAGCCTCAGGATGTGAACTCATTTGCTGGAGGTCCCAGGGCTCTTTCAAGATAGTAAAAACAGTGACTTGTACAGCATAATGAAAAACCTAGGCATTGATTTTGAAGACATCAGACACATGCAGAATGAAAAATTTTTCAGAAATGATTTTTCTGGTGAGGTTGACTTCAGAGAA
+
CCCCDFFFFFFFGGGGGGGGGGGHHHHHHHHHHHHHGGGGGHHHHHHHHHHHHHHHHHHHHHHHHHHHHHHHHHHHHHHHGHHHHHHHHHHHHHHHHHHHHHHHHHHGGHHHHHGGGHHHHHHHHHHHGHHIHHHHGHHHHHHHHHHHHHHHHHHHHHHHHHHGGHHHHHHHHHHHHHHHGHHHHHHHHHHHHHHHHHHHHHHHHHHHHHHHHHHHHHHHHHHHHHHHHHHHHHHHHHHHHHHGGGHGGGG
@M05620:46:000000000-D9D58:1:1101:10503:17270 1:N:0:105
GAATGAATGCAGAAATTGGCAAGATAATACTGCACCGATGGGAAATGATACTATCCTGAAACATGAGCAAATTGACCAGCCTCAGGATGTGAACTCATTTGCTGGAGGTCCCAGGGCTCTTTCAAGATAGTAAAAACAGTGACTTGTACAGCATAATGAAAAACCTAGGCATTGATTTTGAAGACATCAGACACATGCAGAATGAAAAATTTTTCAGAAATGATTTTTCTGGTGAGGTTGACTTCAGAGAA
+
A3ABCFFFFFFFGGGGGGGGGGGHHHHHHHHHHHHHGGGGGHHHHHHHHHHHHHHHHHHHHHHHHHHHHHHHHHHHHHHHGHHHHHHHHHHHHHHHHHHHHHHHHHHGGHHHHHGGGHHHHHHHHHHHHHHHHHHHGHHHHHHHHHHHHHHHHHHHHHHHHHHGGHHHHHHHHHHHHHHHGHHHHHHHHHHHHHHHHHHHHHHHHHHFHHHHHHHHHHHHHHHHGHHHHHHHHHHHGHHHHHGGGGGGGGF
@M05620:46:000000000-D9D58:1:1101:8352:17303 1:N:0:105
GAATGAATGCAGAAATTGGCAAGATAATACTGCACCGATGGGAAATGATACTATCCTGAAACATGAGCAAATTGACCAGCCTCAGGATGTGAACTCATTTGCTGGAGGTCCCAGGGCTCTTTCAAGATAGTAAAAACAGTGACTTGTACAGCATAATGAAAAACCTAGGCATTGATTTTGAAGACATCAGACACATGCAGAATGAAAAATTTTTCAGAAATGATTTTTCTGGTGAGGTTGACTTCAGAGAA
+
CCCCCFFFFFFFGGGGGGGGGGGHHHHHHHHHHHHHGEFGGHHHHHHHHHHHHHHHHHHHHHHHHHHHHHHHHHHHHHHHGHHHHHHHHGHHHHHHHHHHHHHHHHHGGHHHHHGGGHHHHHHHHHHHHHHHHHHHGHHHHHHHHHHHHHHHHHHHHHHHHHHGGHHHHHHHHHHHHHHHGHHHHHHHHHHHHHHHHHHHHHHHHHHHHHHHHHHHHHHHHHHHHHHHHHHHHHHHHHHHHHGGGGGGGGF
@M05620:46:000000000-D9D58:1:1101:18358:17314 1:N:0:105
GAATGAATGCAGAAATTGGCAAGATAATACTGCACCGATGGGAAATGATACTATCCTGAAACATGAGCAAATTGACCAGCCTCAGGATGTGAACTCATTTGCTGGAGGTCACCAGGGCTCTTTCAAGATAGTAAAAACAGTGACTTGTACAGCATAATGAAAAACCTAGGCATTGATTTTGAAGACATCAGACACATGCAGAATGAAAAATTTTTCAGAAATGATTTTTCTGGTGAGGTTGACTTCAGAGA
+
CCCCCFFFFFFFFGGGGGGGGGGHHHHHHHHHHHHHGGGGGHHHHHHHHHGHGHHHHHHHHHHHHHHHHHHHHHHHHHHHGHHHHGGGGFGFHHGHHHHHHHHHHHHGGHHHGHHGGGHHHHHHHHHGHHHHHHHHHGHHHHHHHHHHHHHHHHHHHHHHHHHHGGHHHHHHHHHHHHHHHGHHHHHHGHFHHHHHGHHHHHFHHHHGHHHHHHHHHHGHGHHGHHHHHHHHHHHHHHHHHHGGGGGEFGB
@M05620:46:000000000-D9D58:1:1101:18380:17316 1:N:0:105
GAATGAATGCAGAAATTGGCAAGATAATACTGCACCGATGGGAAATGATACTATCCTGAAACATGAGCAAATTGACCAGCCTCAGGATGTGAACTCATTTGCTGGAGGTCACCAGGGCTCTTTCAAGATAGTAAAAACAGTGACTTGTACAGCATAATGAAAAACCTAGGCATTGATTTTGAAGACATCAGACACATGCAGAATGAAAAATTTTTCAGAAATGATTTTTCTGGTGAGGTTGACTTCAGAGA
+
CCCCCFFFFFFFGGGGGGGGGGGHHHHHHHHHHHHHGGGGGHHHHHHHHHHHHHHHHHHHHHHHHHHHHHHHHHHHHHHHGHHHHHHHHHHHHHHHHHHHHHHHHHHGGHHHHHHGGGHHHHHHHHHHHHHHHHHHHGHHHGHHHHHHHHHHHHHHHHHHHHHHGGHHHHHHHHHHHHHHHGHHHHHHHHHHGHHHHHHHHHHHHHHHHHHHHHHHHHHHHHHHHHHHHHHHHHHHHHHHHHGGGGGGGGF
@M05620:46:000000000-D9D58:1:1101:26348:17318 1:N:0:105
GAATGAATGCAGAAATTGGCAAGATAATACTGCACCGATGGGAAATGATACTATCCTGAAACATGAGCAAATTGACCAGCCTCAGGATGTGAACTCATTTGCTGGAGGTCACCAGGGCTCTTTCAAGATAGTAAAAACAGTGACTTGTACAGCATAATGAAAAACCTAGGCATTGATTTTGAAGACATCAGACACATGCAGAATGAAAAATTTTTCAGAAATGATTTTTCTGGTGAGGTTGACTTCAGAGA
+
BAABBFFFFFFFGGGGGGGGGGGHHGHHHHHHHHHHGGGGGHHHHHHHHGHHHHHHHHHGHHHHHHHHHHHHHHHHHHHHGHHHHFHHHHGHHHHHHHHHHHHHHHHGGHHHHHHGGGHHHHHHHHHHHHHHHHGHHGHHHHHHHHHHHHHHGHHHHHHHHHGHGGHHHHHHHHHHHHHHHGHHHHHHHHGHHHHHHHGGHHHHHHHHHHHHHHHHHHHHGHHHHHHHHHHHHHHHHHHGHHGGGGGGGGF
@M05620:46:000000000-D9D58:1:1101:11171:17320 1:N:0:105
GAATGAATGCAGAAATTGGCAAGATAATACTGCACCGATGGGAAATGATACTATCCTGAAACATGAGCAAATTGACCAGCCTCAGGATGTGAACTCATTTGCTGGAGGTCACCAGGGCTCTTTCAAGATAGTAAAAACAGTGACTTGTACAGCATAATGAAAAACCTAGGCATTGATTTTGAAGACATCAGACACATGCAGAATGAAAAATTTTTCAGAAATGATTTTTCTGGTGAGGTTGACTTCAGAGA
+
CCBCCFFFFFFFGGGGGGGGGGGHHHHHHHHHHHHHGGGGGHHHHHHHHHHHGHHHHHHHHHHHHHHHHHHHHHHHHHHHGHHHGGGHHGGHHHHHHHHHHHHHHHHGGHHHHHHGGGHHHHHHHHHHHHHHHHHHHGHHHHHHHHHHHHHHHHGHHGHHHHHHGGHHHHHHGHHHHHHHHGHHHHHHHHHHGHHHHHHHHHHHHHHHHHHHHHHHHHHHGHHHHHHHHHHHHHHHHHHHHHGGGGGGGGF
@M05620:46:000000000-D9D58:1:1101:8584:17324 1:N:0:105
GAATGAATGCAGAAATTGGCAAGATAATACTGCACCGATGGGAAATGATACTATCCTGAAACATGAGCAAATTGACCAGCCTCAGGATGTGAACTCATTTGCTGGAGGTCACTCAAACACATGCAGAATGAAAAATTTTTCAGAAATGATTTTTCTGGTGAGGTTGACTTCAGAGAAGATCGGAAGAGCACACGTCTGAACTCCAGTCACCGGCTATGATCTCGTATGCCGTCTTCTGCTTGAAAAAAAAA
+
CCCCCFFFFFFFGGGGGGGGGGGHHHHHHHHHHHHHGGGGGHHHHHHHHHHHHHHHHHHHHHHHHHHHHHHHHHHHHHHHGHHHHHHHHHHHHHHHHHHHHHHHHHHGGHHHHHHHHHHHHHHHHHHHHHHHHFHHHHHHGHHHHHHHHHHHHHHHHHHHHHHFFHHGHHHHHHHHHHHHHHGGGGHHHHHHHGHHHGHHHHHHGHHHHHHGGGGGHHHHHHHHEGHGGGGEGGGGGGEGGG?FFGGAD>9
@M05620:46:000000000-D9D58:1:1101:3103:17328 1:N:0:105
GAATGAATGCAGAAATTGGCAAGATAATACTGCACCGATGGGAAATGATACTATCCTGAAACATGAGCAAATTGACCAGCCTCAGGATGTGAACTCATTTGCTGGAGGTCCCAGGGTTATTTTAAGATAGTAAAAACAGTGACTTGCACAGTATAATGAAAAACCTAGGCATTGATTTTGAAGACATCAGTCACATGTAGAATGAAAAATTTTTCAGAAATGATTTTTCTGGTGAGGTTGACTTCAGAGAA
+
B3AABFFFFFFFGGGGGGGGGFFGHHHHFHHHHCHHEEGGGHFHHHGGHHHHEHHHHHHHHHHGHHHHFGFHHHHHGHGEGHHHHHHHGFHHHHHHDGHHHHHHHHHCEH3F3@?1?1/3B?4B3FF4G34BGB43?/?FG344BB4B1B01B22DBGD?1BCAC01@GB1GH1>2@11?FB1?0F<11111<FB1<1<11FGF11110./=00/0==0/=000==DG/0<CCG0..;G/C00<0GGFF//
@M05620:46:000000000-D9D58:1:1101:22916:17330 1:N:0:105
GAATGAATGCAGAAATTGGCAAGATAATACTGCACCGATGGGAAATGATACTATCCTGAAACATGAGCAAATTGACCAGCCTCAGGATGTGAACTCATTTGCTGGAGGTCCCAGGGCTCTTTCAAGATAGTAAAAACAGTGACTTGTACAGCATAATGAAAAACCTAGGCATTGATTTTGAAGACATCAGACACATGCAGAATGAAAAATTTTTCAGAAATGATTTTTCTGGTGAGGTTGACTTCAGAGAA
+
CCCCCFFFFFFFGGGGGGGGGGGHHHHHHHHHHHHHGGGGGHGHHHHHHHHHHHHHHHHHHHHHHHHHHHHHHHHHHHHHGHHHHHHHHHHHHHHHHHHHHHHHHHHGGHHHHHGGGHHHHHHHHHHHHHHIHHHHGHHHHHHHHHHHHHHHHHHHHHHHHHHGGHHHHHHHHHHHHHHHGHHHHHHHHHHHHHHHGHHHHHHHHGHHHHHHHHHHHHHHHHHHHHHHHHHHHHHHHHHHHHGGGGGGGGG
@M05620:46:000000000-D9D58:1:1101:3124:17331 1:N:0:105
GAATGAATGCAGAAATTGGCAAGATAATACTGCACCGATGGGAAATGATACTATCCTGAAACATGAGCAAATTGACCAGCCTCAGGATGTGAACTCATTTGCTGGAGGTCCCAGGGCTCTTTCAAGATAGTAAAAACAGTGACTTGTACAGCATAATGAAAAACCTAGGCATTGATTTTGAAGACATCAGACACATGCAGAATGAAAAATTTTTCAGAAATGATTTTTCTGGTGAGGTTGACTTCAGAGAA
+
CBBCCFFFFFFFGGGGGGGGGGGHHHHHHHHHHHHHEAEGGGHHHHHGHHHHHHHHHHHHHHHHHHHHHHFGHHGHHHHHGHHHHHFHHHHHHHHHHHHHHHHHHHHGGHHHHHGGGHHHHHHHHHHHHHHHHHHGGHHHHHHHHHHHHHHGHHHHHHHHHHHGGHHHHHHHHHHHHHHHGHHHHHHHHHHHHHHHHH1FHHHHHHGHHHHHHHHHHHGHHHHHHHHHHHHHGHHHHHHHHHGGGGGGGFF
@M05620:46:000000000-D9D58:1:1101:10704:17336 1:N:0:105
GAATGAATGCAGAAATTGGCAAGATAATACTGCACCGATGGGAAATGATACTATCCTGAAACATGAGCAAATTGACCAGCCTCAGGATGTGAACTCATTTGCTGGAGGTCCCAGGGCTCTTTCAAGATAGTAAAAACAGTGACTTGTACAGCATAATGAAAAACCTAGGCATTGATTTTGAAGACATCAGACACATGCAGAATGAAAAATTTTTCAGAAATGATTTTTCTGGTGAGGTTGACTTCAGAGAG
+
CCCCCFFFFFFFGGGGGGGGGGGHHHHHHHHHHHHHGGGGGHHHHHHHHHHHHHHHHHHHHHHHHHHHHHHHHHHHHHHHGHHHHHHHHGHHHHHHHHHHHHHHHHHGGH3G@31?10FG3GD444F3F344?FHH/F24D3?443D3BF3223D33333DGH//222222=2>111FG1/11?0FD1=1F1GHHB1111>0=110=FHF0DHHCB<G0C00000<GHCGC00;;C./://000000;FG.
@M05620:46:000000000-D9D58:1:1101:16579:17346 1:N:0:105
GAATGAATGCAGAAATTGGCAAGATAATACTGCACCGATGGGAAATGATACTATCCTGAAACATGAGCAAATTGACCAGCCTCAGGATGTGAACTCATTTGCTGGAGGTCCCAGGGCTCTTTCAAGATAGTAAAAACAGTGACTTGTACAGCATAATGAAAAACCTAGGCATTGATTTTGAAGACATCAGACACATGCAGAATGAAAAATTTTTCAGAAATGATTTTTCTGGTGAGGTTGACTTCAGAGAA
+
CBCCCFFFFFFFGGGGGGGGGGGHHHHHHHHHHHHHGGGGGHHHHHHHHHHHHHHHHHHHHHHHHHHHHHHHHHHHHHHHGHHHHHHHHHHHHHHHHHHHHHHHHHHGGHGHBF1>AGHHBGF4BGHEHFFGGHHHFHCBGFGGDFHHFHFBCDHDFD3FGHHD?G2>@GCBFGDFGHHF/DDGFHHFF1GFHHHFFBDFGCFGDDHHHG0DHHFBDF<GHD00;GGHGHC0;C0GCCCG/CB99BBGFGB
@M05620:46:000000000-D9D58:1:1101:23252:17373 1:N:0:105
GAATGAATGCAGAAATTGGCAAGATAATACTGCACCGATGGGAAATGATACTATCCTGAAACATGAGCAAATTGACCAGCCTCAGGATGTGAACTCATTTGCTGGAGGTCACCAGGGCTCTTTCAAGATAGTAAAAACAGTGACTTGTACAGCATAATGAAAAACCTAGGCATTGATTTTGAAGACATCAGACACATGCAGAATGAAAAATTTTTCAGAAATGATTTTTCTGGTGAGGTTGACTTCAGAGA
+
CCCCCFFFFFFFGGGGGGGGGGGHHHHHHHGHHHHHGGGGGHHHHHHHHHHHHHHHHHHHHHHHHHHHHHHHHHHHHHHHGHHHHGHHHHHHHHHHHHHHHHHHHHHGGHHHHHHGGGHHHHHHHGHHHHHHHHHHHGHHHHHHHHHHHHHHHHHHHHHHHHHHGGHHHHHHHHHHHHHHHGHHHHHHHHHHHHHHHHHHHHHHHHHHHHHHHHHHHHFHHHHHHHHHHGHHHHHHHHHHHHGGGGGGGGB
@M05620:46:000000000-D9D58:1:1101:23272:17373 1:N:0:105
GAATGAATGCAGAAATTGGCAAGATAATACTGCACCGATGGGAAATGATACTATCCTGAAACATGAGCAAATTGACCAGCCTCAGGATGTGAACTCATTTGCTGGAGGTCACCAGGGCTCTTTCAAGATAGTAAAAACAGTGACTTGTACAGCATAATGAAAAACCTAGGCATTGATTTTGAAGACATCAGACACATGCAGAATGAAAAATTTTTCAGAAATGATTTTTCTGGTGAGGTTGACTTCAGAGA
+
AAAAAFFFFFFFGGGGGGGGGGGGHHHHHHHHHHHHGEGGGHHHGHHHHHHHHHHHHHHHHHHHHHHHHHHHHHHHHHHHGHHHHHHHHHHHHHHHHHHHHHGHHHHGGHHH3F1FGEGEHHHHGFB??BBF?DGHHGGCF3BGBFGHHFHFHHFB3DDHD3@GDEFGDB2=GGBHGHHGHGHFHHHFFFGGFFGGHD<<FD<F0GFDFHHFFGFHBGDDCFCGGGGHHGHGFGF0CC:CGHGBBB0C0:/
@M05620:46:000000000-D9D58:1:1101:26729:17407 1:N:0:105
GAATGAATGCAGAAATTGGCAAGATAATACTGCACCGATGGGAAATGATACTATCCTGAAACATGAGCAAATTGACCAGCCTCAGGATGTGAACTCATTTGCTGGAGGTCACCAGGGCTCTTTCAAGATAGTAAAAACAGTGACTTGTACAGCATAATGAAAAACCTAGGCATTGATTTTGAAGACATCAGACACATGCAGAATGAAAAATTTTTCAGAAATGATTTTTCTGGTGAGGTTGACTTCAGAGA
+
DDCDDFFFFFFFGGGGGGGGGGGHHHHHHHHHHHHHGGGGGHHHHHHHHHHHHHHHHHHHHHHHHHHHHHHHHHHHHHHHGHHHHHHHHHHHHHHHHHHHHHHHHHHGGHHHHHHGGGHHHHHHHHHHHHHHHHHHHGHHHHHHHHHHHHHHHHHHHHHHHHHHGGHHHHHHHHHHHHHHHGHHHHHHHHHHHHHHHHHHHHHHHHGHHHHHHHHHHHHHHHHHHHHHHHHHHHHHHHHHHHGGGGGGGGF
@M05620:46:000000000-D9D58:1:1101:21981:17505 1:N:0:105
GAATGAATGCAGAAATTGGCAAGATAATACTGCACCGATGGGAAATGATACTATCCTGAAACATGAGCAAATTGACCAGCCTCAGGATGTGAACTCATTTGCTGGAGGTCCCAGGGCTCTTTCAAGATAGTAAAAACAGTGACTTGTACAGCATAATGAAAAACCTAGGCATTGATTTTGAAGACATCAGACACATGCAGAATGAAAAATTTTTCAGAAATGATTTTTCTGGTGAGTTGACTTCAGAGAAG
+
CCCCCFFFFFFFGGGGGGGGGGGHHHHHHHHHHHHHGGGGGHHHHHHHHHHHHHHHHHHHHHHHHHHHHHHHHHHHHHHHGHHHHHHHHHHHHHHHHHHHHHHHHHHGGHHHHHGGGHHHHHHHHHHHHHHHHHHHGHHHHHHHHHHHHHHHHHHHHHHHHHHGGHHHHHHHHHHHHHHHGHHHHHHHHHHHHHHHHHHHHHGHHHHHHHHHHHHHHHHHHHHHHHHHHHHHHHHHHHHHHHHHHGGGGGG
@M05620:46:000000000-D9D58:1:1101:20299:17509 1:N:0:105
GAATGAATGCAGAAATTGGCAAGATAATACTGCACCGATGGGAAATGATACTATCCTGAAACATGAGCAAATTGACCAGCCTCAGGATGTGAACTCATTTGCTGGAGGTCACTCAAACACATGCAGAATGAAAAATTTTTCATTCTGCATGTGTTTGATGTCTTCAAAATCAATGCCTAGGTTTTTCATTATGCCCAGGGCTCTTTCAAGATAGTAAAAACAGTGACTTGTACAGCATAATGAAAAACCTA
+
CCCCCFFFFFFFGGGGGGGGGGGHHHHHHHHHHHHHGGGGGHHHGHHHHHHHHHHHHHHHHHHHHHHHHHHHHHHHHHHHGHHHHFHHHFGGHHHHHHHHHHHHHHHGGHHHHHHHHHHHHGHHHHHHHGHHHHHHHHHHHHHHHHHHHHHHHHHHHHHHHHHHHHHHHHHHHHHHHHHHH?GHGGHGHHHHHHHHHHGGGGHHHHHHHHFHHHFHHHHGGHHGGHHHHHHHHHHHHHHHHHHHHHHGGGC
@M05620:46:000000000-D9D58:1:1101:22316:17512 1:N:0:105
GAATGAATGCAGAAATTGGCAAGATAATACTGCACCGATGGGAAATGATACTATCCTGAAACATGAGCAAATTGACCAGCCTCAGGATGTGAACTCATTTGCTGGAGGTCACCAGGGCTCTTTCAAGATAGTAAAAACAGTGACTTGTACAGCATAATGAAAAACCTAGGCATTGATTTTGAAGACATCAGACACATGCAGAATGAAAAATTTTTCAGAAATGATTTTTCTGGTGAGGTTGACTTCAGAGA
+
CBCCCFFFFFFFGGGGGGGGGGGHHHHHHHHHHHHHGGGGGHHHHHHHHHHHHHHHHHHHHHHHHHHHHHHHHHHHHHHHGHHHHHHHHHHHHHHHHHHHHHHHHHHGGHHHHHHGGGHHHHHHHHHHHHHHHHHHHGHHHHHHHHHHHHHHHHHHHHHHHHHHGGHHHHHHHHHHHHHHHGHHHHHHHHGHHHHHHHHHHHHHHHHHHHHHHHHHGHHHHHHGHHHHHGHHHHHHHHHHHHGGGGGGGGF
@M05620:46:000000000-D9D58:1:1101:6857:17521 1:N:0:105
GAATGAATGCAGAAATTGGCAAGATAATACTGCACCGATGGGAAATGATACTATCCTGAAACATGAGCAAATTGACCAGCCTCAGGATGTGAACTCATTTGCTGGAGGTCCCAGGGCTCTTTCAAGATAGTAAAAACAGTGACTTGTACAGCATAATGAAAAACCTAGGCATTGATTTTGAAGACATCAGACACATGCAGAATGAAAAATTTTTCAGAAATGATTTTTCTGGTGAGGTTGACTTCAGAGAA
+
BABCCFFFFFFFGGGGGGGGGGGHHHHHHHHHHHHHEEGGGHHHHHHHHHHHHHHHGHHHHHHHHHHHHHHHHHHHGHHHGHHHGHGGHGHHHHHHHHHHHHHHHHHGGHHHHHGGGHHHHHHHHHHHHHHHHHHHGHHHHHHHHHHHHHHHHHHHHHHHHHHGGHHHHHHGHHHHHHHHGHHHHHHHHHHHHHHHHHHHHHHHHHHHHHHHHHHHHHHHHHHHHHHHHHHHHHHHHHHHHHGGGGGGGGF
@M05620:46:000000000-D9D58:1:1101:22118:17529 1:N:0:105
GAATGAATGCAGAAATTGGCAAGATAATACTGCACCGATGGGAAATGATACTATCCTGAAACATGAGCAAATTGACCAGCCTCAGGATGTGAACTCATTTGCTGGAGGTCCCAGGGCTCTTTCAAGATAGTAAAAACAGCGACTTGTACAGCATAATGATAAACCTAGGCATTGATTTTGAAGACATCAGACACATGCAGAATGAAAAATTTTTCAGAAATGATTTTTCTGCTGAGGTTGACTTCATAGAA
+
1AA?>1B3FFD11FCGFAAG1GA1DG1FFG3GHFHHC0EEEA0AABFGHHHFBAFFHDF1FFA1A11BFE1DADA1BFGHGFHBG0FCF@F2DGDGHEHFEGDF@FF/?EGG1B>E/0>0BFG2G2GB11B2F2B1/<E0/////BB122>FC1FF>D222@F1<0@1<01<11?DF1FF/?GHB0GGHH110<CFD0D<0C0=G00=C./DD0:0C0C/:00;0CC:/;C0;:0.;//9;0;0;00000;
@M05620:46:000000000-D9D58:1:1101:15451:17540 1:N:0:105
GAATGAATGCAGAAATTGGCAAGATAATACTGCACCGATGGGAAATGATACTATCCTGAAACATGAGCAAATTGACCAGCCTCAGGATGTGAACTCATTTGCTGGAGGTCACCAGGGCTCTTTCAAGATAGTAAAAACAGTGACTTGTACAGCATAATGAAAAACCTAGGCATTGATTTTGAAGACATCAGACACATGCAGAATGAAAAATTTTTCAGAAATGATTTTTCTGGTGAGGTTGACTTCAGAGA
+
CCCCCFFFFFFFGGGGGGGGFGGHHHHHHHHHHHHHGGGGGGHGHHHHHHHHHHHHHHHHHHHHHHHHHHHHHHHHHHHHGHHHHHHHHGHHGHHHHHHHHHHHHHHGGHHHHHHGGGHHHHHHHHHHHHHHHHHHHGGHHHHHHHHHHHGHGHHHHHHHHHHHGGHHHHHHHHHHHHHHHGHHHHHHHHHHHHHHHHHHHHHHHHHHHHHHHHHHHHGHHHHHHHHHHHHHHHHFHHHHHHGGGGGGGGB
@M05620:46:000000000-D9D58:1:1101:6456:17551 1:N:0:105
GAATGAATGCAGAAATTGGCAAGATAATACTGCACCGATGGGAAATGATACTATCCTGAAACATGAGCAAATTGACCAGCCTCAGGATGTGAACTCATTTGCTGGAGGTCCCAGGGCTCTTTCAAGATAGTAAAAACAGTGACTTGTACAGCATAATGAAAAACCTAGGCATTGATTTTGAAGACATCAGACACATGCAGAATGAAAAATTTTTCAGAAATGATTTTTCTGGTGAGGTTGACTTCAGAGAA
+
CABCCFFFFFFFGGGGGGGGGGGHHHHHHHHHHHHHGEGGGHHHHHHHHHHHHHHHHHHHHHHHHHHHHHHHHHHHHHHHGHHHHHGHGGHFFHHHHHHHHHHHFHHGGHHHHHGGGHHHHHHHHHHGHHHHGHHHGHHHHHGHHHHGHHHHHHHHHHHGHHHGGHHHHHGHHHHHHHHHGHHHHHHGHHHHHHHHHHHHHHHGGGHHHGHHHHHHHHHHHHHHHHHHHHHHHHHHHHHHHHGGGGGGGGG
@M05620:46:000000000-D9D58:1:1101:26888:17551 1:N:0:105
GAATGAATGCAGAAATTGGCAAGATAATACTGCACCGATGGGAAATGATACTATCCTGAAACATGAGCAAATTGACCAGCCTCAGGATGTGAACTCATTTGCTGGAGGTCACTCAAACACATGCAGAATGAAAAATTTTTCATTCTGCATGTGTTTGATGTCTTCAAAATCAATGCCTAGGTTTTTCATTATGCCCAGGGCTCTTTCAAGATAGTAAAAACAGTGACTTGTACAGCATAATGAAAAACCTA
+
BCCBBFFFFFFFGGGGGGGGGGGHHHHHHHHHHHHHGGGGGHHHHHHHHHHHHHHHHHHHHHHHHHHHFHHHHHHHHHHHGHHHHHHHHGHGHHHHHHHHHHHHHHHGGHHHGGHHHHHHHHHHHHHHHHHHHHHHHHHHHHHHHHHHHHGHHHHHHHHHHHHHHHHHHHHHHHHHHGHHHGFHGGHHHHGHHHHHGHGCGHGHHHHHHGHHHHHHHHHHGHHHHGHHHHHHHHHHHHHHHHHHHHHGGG9
@M05620:46:000000000-D9D58:1:1101:22047:17579 1:N:0:105
GAATGAATGCAGAAATTGGCAAGATAATACTGCACCGATGGGAAATGATACTATCCTGAAACATGAGCAAATTGACCAGCCTCAGGATGTGAACTCATTTGCTGGAGGTCACTCAAACACATGCAGAATGAAAAATTTTTCATTCTGCATGTGTTTGATGTCTTCAAAATCAATGCCTAGGTTTTTCATTATGCCCAGGGCTCTTTCAAGATAGTAAAAACAGTGACTTGTACAGCATAATGAAAAACCTA
+
BBBBBFFFFFFFGGFGGGGGGGGGHHHHFHHHHGHFE2EGEDHHHGHHHGHHHHHHHHHHHHFHGHFHHFGHHGHHHHHHGHHGGGFFGHHGHHHHGHHHHHFHGHHGEHHHGGHFHHHHEHHGHGHHHHGHGGHHHHHHHHHHHHHHHHHDFHHHHHHGHHHHHHGHFHHHHHHHHGHHE11FFGHHHHGHHGHHHHGGDHHHHGHGFGHHHFGFHFG0CHB<=GFHGHHHFCGFHHFHHHHHHCHGGGB
@M05620:46:000000000-D9D58:1:1101:3452:17592 1:N:0:105
GAATGAATGCAGAAATTGGCAATATAATACTGCACCGATGGGAAATGATACTATCCTGAAACATGAGCAAATTGACCAGCCTCAGGATGTGAACTCATTTGCTGGAGGTCACCAGGGCTCTTTCAAGATAGTAAAAACAGTGACTTGTACAGCATAATGAAAAACCTAGGCATTGATTTTGAAGACATCAGACACATGCAGAATGAAAAATTTTTCAGAAATGATTTTTCTGGTGAGGTTGACTTCAGAGA
+
CCCCCFFFFFFFGGGGGGGGGGHHHHHHHHHHHHHHGEGGGGHHHHHHHHHHHHHHHHHHHHHHHHHHHHHHHHHHHHHHGHHHHHFHHGHHHHHHHHHHHHGHHHHGGHHHHHHGGGHHHHHHFHHFHHHHHHHHHGHHHHHHHHHHHHHHHHHHHHHHHHHHGGHHFHHHHHHHHHHHHGHHHHHHHHHHHHHHEHHHHHHHHHHHHHHHHHHHHGHHHHHHHHHHHHHGHHHHGHHHFFHGGGGFGGB
@M05620:46:000000000-D9D58:1:1101:5927:17634 1:N:0:105
GAATGAATGCAGAAATTGGCAAGATAATACTGCACCGATGGGAAATGATACTATCCTGAAACATGAGCAAATTGACCAGCCTCAGGATGTGAACTCATTTGCTGGAGGTCACCAGGGCTCTTTCAAGATAGTAAAAACAGTGACTTGTACAGCATAATGAAAAACCTAGGCATTGATTTTGAAGACATCAGACACATGCAGAATGAAAAATTTTTCAGAAATGATTTTTCTGGTGAGGTTGACTTCAGAGA
+
CCCCCFFFFFFFGGGGGGGGGGGHHHHHHHHHHHHHGEGGGHHHHHHHHHHHHHHHHHHHHHHHHHHHHHHHHHHHHHHHGHHHHHHHHGHHHHHHHHHHHHHHHHHGGH3F33FF1/?/BG44F44334?4DHHH3//B4334D4?333?3223D3?3DGHH0C/22F222@211@GH11F1=10011<<11000111<1F010<GHH.GHHH0<0<GH0D00CHHH0/0C0;;0C.G::/0;0;0;00C
@M05620:46:000000000-D9D58:1:1101:19849:17644 1:N:0:105
GAATGAATGCAGAAATTGGCAAGATAATACTGCACCGATGGGAAATGATACTATCCTGAAACATGAGCAAATTGACCAGCCTCAGGATGTGAACTCATTTGCTGGAGGTCACCAGGGCTCTTTCAAGATAGTAAAAACAGTGACTTGTACAGCATAATGAAAAACCTAGGCATTGATTTTGAAGACATCAGACACATGCAGAATGAAAAATTTTTCAGAAATGATTTTTCTGGTGAGGTTGACTTCAGAGA
+
DDDDDFFFFFFFGGGGGGGGGGGHHHHHHHHHHHHHGGGGGHHHHHHHHHHHHHHHHHHHHHHHHHHHHHHHHHHHHHHHGHHHGGHHHFGHHHHHHHHHHHHHHHHGGHHHHHHGGGHHHHHHHHHHHHHHHHHHHGHHHHHHHHHHHHHHHHHHHHHHHHHHGGHHHHHHHHHHHHHHHGGHHHHHHHHHHHHHHHHHHHHHHHHHHHHHHHHHHHGHHHHHHHHHHHHHHHHHHHHHHHGGGGHHHGB
@M05620:46:000000000-D9D58:1:1101:4096:17647 1:N:0:105
GAATGAATGCAGAAATTGGCAAGATAATACTGCACCGATGGGAAATGATACTATCCTGAAACATGAGCAAATTGACCAGCCTCAGGATGTGAACTCATTTGCTGGAGGTCCCCAGGCTCTTTTCAAGTAGGTAAAACAGGTGCTTTTAAAGGATTATTGAAAACCTTAGCATTTGTTTTTGAAGCCTTAAGCACATTCAAGATGAAAAATTTTTTAGGAATTGTTTTTCTTGGTGGGGTTGATTCAGAGGA
+
CBCCCFFFFFFFGCGGGGGGGGGFHHHHHHHHHHHHGFGGGHHHHHHHHHHHHHHHHHHHHHHHHHHHHHHHHHHHHHHHGHHHHHHHHHHHHHHHHHHHHHHHHGHGGH3G12?F1003DG44B4444433BFHH3/2/3333D4232332223B333BGHH2C222D222D222?GH//?1110111111100111111>110=DFH.CGHH-./0;C0000;GHG/00C00..;-C--/0;00000.;
@M05620:46:000000000-D9D58:1:1101:14499:17651 1:N:0:105
GAATGAATGCAGAAATTGGCAAGATAATACTGCACCGATGGGAAATGATACTATCCTGAAACATGAGCAAATTGACCAGCCTCAGGATGTGAACTCATTTGCTGGAGGTCCCAGGGCTCTTTCAAGATAGTAAAAACAGTGACTTGTACAGCATAATGAAAAACCTAGGCATTGATTTTGAAGACATCAGACACATGCAGAATGAAAAATTTTTCAGAAATGATTTTTCTGGTGAGGTTGACTTCAGAGAA
+
BABBBFFFFFFFGGGGGGGGGGGHHGHHHHHHHHGHGFGGGHFFFHHHHHHHGHHHHHHHHHHHHGGHHGGHFHHHHHGHGHHHHHHHHFGGHHHHHHHHHHHHGHHGGHHHHHGGGHHHHHHHGHHHHHHHHHHHGGHHHHHHHHHHHHHHGHHGHHHHGGHGGHGHHHHHHHHHHHHHGHGHHHHHHHHHHHHHHHHHGHHHHGEGHHHHHHHHHHHHHHHHHHHHHHHGHHHHGHHGHHGFGFFFFGF
@M05620:46:000000000-D9D58:1:1101:22503:17655 1:N:0:105
GAATGAATGCAGAAATTGGCAAGATAATACTGCACCGATGGGAAATGATACTATCCTGAAACATGAGCAAATTGACCAGCCTCAGGATGTGAACTCATTTGCTGGAGGTCACCAGGGCTCTTTCAAGATAGTAAAAACAGTGACTTGTACAGCATAATGAAAAACCTAGGCATTGATTTTGAAGACATCAGACACATGCAGAATGAAAAATTTTTCAGAAATGATTTTTCTGGTGAGGTTGACTTCAGAGA
+
[truncated: 904,391 more chars]
