# Supplementary material for: Fast but not furious: a streamlined selection method for genome-edited cells
Source: Life Sci Alliance. 2021 Apr 26;4(6):e202101051. doi: 10.26508/lsa.202101051 (PMC8127327; doi:10.26508/lsa.202101051)
Supplement: Supplementary file 1 [file LSA-2021-01051_Supplemental_Data_1.zip › SANGER and Deep Sequencing/AhR/106_S106_L001_R1_001.fastq]

@M05620:46:000000000-D9D58:1:1101:15801:1770 1:N:0:106
GAATGAATGCAGAAATTGGCAAGATAATACTGCACCGATGGGAAATGATACTATCCTGAAACATGAGCAAATTGACCAGCCTCAGGATGTGAACTCATTTGCTGGAGGTCACCAGGGCTCTTTCAAGATAGTAAAAACAGTGACTTGTACAGCATAATGAAAAACCTAGGCATTGATTTTGAAGACATCAGACACATGCAGAATGAAAAATTTTTCAGAAATGATTTTTCTGGTGAGGTTGACTTCAGAGA
+
3>AAAFBFFFFFFCFGGDGGFFFGGGGGGHHHGFHFE2FFGH2FAFHBGGHGGGGGHFDEGHFGGFGHGCHGGGFFGFFHGHHBGFGHHHHBHHGHDHHHHHHHHFHGGHGGFHHGGGHHHHHGGEHEGGHGFFFFFEHHHHHHHHHHHHHHHHHGGHHEFDGFGGGGHHHHHHHFHHHHHGHHHHHHHHHGHHHHHHHHGFGHHHEDGGCHHHHHFHDGHHHGHHHHHHHGHHHEHGHHHHGGGGFFFG;
@M05620:46:000000000-D9D58:1:1101:19102:1835 1:N:0:106
TAATGAATGCAGAAATTGGCAAGATAATACTGCACCGATGGGAAATGATACTATCCTGAAACATGAGCAAATTGACCAGCCTCAGGATGTGAACTCATTCCAGGGCTCTTTCAAGATAGTAAAAACAGTGACTTGTACAGCATAATGAAAAACCTAGGCATTGATTTTGAAGACCTCAGACACCTGCAGAATGAAAAATTTTTTAGAAATGATTTTTCTGGTGAGGTTGACTTTAGAGAAGATCGGAGAGC
+
3>AABFFFFFFFGGGGGGGGGGGHHHHHHHHHHHHHGEGGGHHHHHHGHHHHHHHHHHHHHHHHHHHHHHGGHHHHHHHHGHHGHHHHHHHHHHHHHHH4444FEA11?BG44BBB@43@4BGHHE/BBE3BBF3???4B3233B444FFHH?EB2?GC?2FF22@GH>/FD2222211<10</0<0011>11<GHHHFHHHH-./0=GD<00DHHH/00<</0:C:GC/0:C0000;0;9/90.C.:AG.
@M05620:46:000000000-D9D58:1:1101:17804:1862 1:N:0:106
GAATGAATGCAGAAATTGGCAAGATAATACTGCACCGATGGGAAATGATACTATCCTGAAACATGAGCAAATTGACCAGCCTCAGGATGTGAACTCATTTGCTGGAGGTCACCAGGGCTCTTTCAAGATAGTAAAAACAGTGACTTGTACAGCATAATGAAAAACCTAGGCATTGATTTTGAAGACATCAGACACATGCAGAATGAAAAATTTTTCAGAAATGATTTTTCTGGTGAGGTTGACTTCAGAGA
+
3>3AABFFFFFFGGGGGGGGCGFFGHFGBGHHHHHHE2EFFH2F2FGEGHHHGGGFHHECGHFGGDGGHGFGGGFGHHFGGHHGGHGHGBFFFHGHFHHHHHHHFHFGGHHHHGHGGGHHHHHHHHHGHFHHHHHHHGHFGHHHHHHHHHGHHEHHHHHFHHHHGGHFHHHHHGHHHHHHHGHHHHHHHHHHHEHHHHHGHHFGHHHHHFCGFHHHHFDGGGHHHHHHHHHHGGHFHFGHFCFGGGGGGGB
@M05620:46:000000000-D9D58:1:1101:15453:2230 1:N:0:106
GAATGAATGCAGAAATTGGCAAGATAATACTGCACCGATGGGAAATGATACTATCCTGAAACATGAGCAAATTGACCAGCCTCAGGATGTGAACTCATTTGCTGGAGGTCACCAGGGCTCTTTCAAGATAGTAAAAACAGTGACTTGTACAGCATAATGAAAAACCTAGGCATTGATTTTGAAGACATCAGACACATGCAGAATGAAAAATTTTTCAGAAATGATTTTTCTGGTGAGGTTACTTCAGAGAA
+
AABCCFFFFFFFGGGGGGGGGGGHHHHHHHHHHHHHEEEGGHGGHHHGHHHHHHHHHHHHHHHHHHHHHHHHHHHHHHGHGHHHHHGHHGGGHHHHHHHHHGHHHHHFEHHHHHGGGGHHHHHHHHHHHHHHHHHHHGHHGGHHHHHHHHHHHGGHHHHHHHHHGGHHHGHHHHHHHHHHHGHHHHHHHHHHHGHHHGHHHHFHGDDGHHHHHHHHHHHFHGFHGHHHHHHHHGHGHHGGHHHGGGGGG/C
@M05620:46:000000000-D9D58:1:1101:17823:2336 1:N:0:106
GAATGAATGCAGAAATTGGCAAGATAATACTGCACCGATGGGAAATGATACTATCCTGAAACATGAGCAAATTGACCAGCCTCAGGATGTGAACTCATTTGCTGGAGGTCCCAGGGCTCTTTCAAGATAGTAAAAACAGTGACTTGTACAGCATAATGAAAAACCTAGGCATTGATTTTGAAGACATCAGACACATGCAGAATGAAAAATTTTTCAGAAATGATTTTTCTGGTGAGGTTGACTTCAGAGAA
+
BAABBFFFFFFDFBGGGGGFFGFGFGHHHHHHCHHHEEEGGHEAGHHGGGGGFGHHHGFEGHHHHEFGHHHGHHEHHGHGGHHHFGFEGHHGFHGFFGHHHHGHHFFFGHHABFECFHHHHHHHHHGHFGGGHHGGD/GHHHHHHGFFHGHFEHHHHHFFDGHGGHEFFHHHHHBHFHHHGHHGHHHHBGGHFFFHHGFBGHHGGFHFHHGFHHHHFF0GHHHFHHFFHHHHFHFHHHHHHHFFGGFFFFC
@M05620:46:000000000-D9D58:1:1101:17806:2345 1:N:0:106
GAATGAATGCAGAAATTGGCAAGATAATACTGCACCGATGGGAAATGATACTATCCTGAAACATGAGCAAATTGACCAGCCTCAGGATGTGAACTCATTTGCTGGAGGTCCCAGGGCTCTTTCAAGATAGTAAAAACAGTGACTTGTACAGCATAATGAAAAACCTAGGCATTGATTTTGAAGACATCAGACACATGCAGAATGAAAAATTTTTCAGAAATGATTTTTCTGGTGAGGTTGACTTCAGAGAA
+
BABBBFFFFFDFGFEGGGGFGGGBHHHHHHGHFHHFE2EEFFGGHHHDHHGHHFHHHF5GHHFEAGGFHHHGHGDEFHFCEHHBGHBGGHHEGGH33FGHGFGG3CGGEHGGHHGGGFEHHHFE4EFHFHHHGFHF?FGHHHHFHHHFHFGFHGHFDGFHHHHGGHHHHGFHHHGHHHGHGHEHHHGHHHFHFFHGHHHHHHHHFD<GGGHHFHHHGBHHHHFHHFHHHHHGHHE.FHHHHHGBGGGBFFC
@M05620:46:000000000-D9D58:1:1101:17581:2419 1:N:0:106
GAATGAATGCAGAAATTGGCAAGATAATACTGCACCGATGGGAAATGATACTATCCTGAAACATGAGCAAATTGACCAGCCTCAGGATGTGAACTCATTTGCTGGAGGTCCCAGGGCTCTTTCAAGATAGTAAAAACAGTGACTTGTACAGCATAATGAAAAACCTAGGCATTGATTTTGAAGACATCAGACACATGCAGAATGAAAAATTTTTCAGAAATGATTTTTCTGGTGAGGTTGACTTCAGAGAA
+
CCCCCFFFFFFFGGGGGGGGGGGHHHHHHHHHHHHHGGGGGHFHHHHHHHHHHHHHHHHHHHHHHHHHHGHHHHHHHHHHGHHHHHHHHFGGHHHHHHHHHHHGGHHGGHHHGHGGGHHHHHHHHHHHHHHHHHHHGHHHHHHHHHHHHHHHHHHHHHHHHHHGGHHHHHHHHHHHHHHHGHHGHHHHHGHHHHHHHHHHHHHGGHHHHHHHHHHHHGGFHHHHHHHHHHHHCGHHHHHHHHGGGGGGGGG
@M05620:46:000000000-D9D58:1:1101:18070:2482 1:N:0:106
GAATGAATGCAGAAATTGGCAAGATAATACTGCACCGATGGGAAATGATACTATCCTGAAACATGAGCAAATTGACCAGCCTCAGGATGTGAACTCATTTGCTGGAGGTCACCAGGGCTCTTTCAAGATAGTAAAAACAGTGACTTGTACAGCATAATGAAAAACCTAGGCATTGATTTTGAAGACATCAGACACATGCAGAATGAAAAATTTTTCAGAAATGATTTTTCTGGTGAGGTTGACTTCAGAGA
+
CCCCCFFFFFFFGGGGGGGGGGGHHHHHHHHHHHHHGEGGGHHHGHHHHGHHHHHHHEHHHHHHHHHHHHHHHHHHHHGHGHHHHHGHHGHHHHHHHHHHHHHHHHHGGHHHHHHGGGGCGHHGHHH3FFHFHHHHHGHHHGHHHGHHHFHGHGGGFHHHHHHHGGHGHHHHGFHHHHHHFGHHGFFHFG<FGHHFHHHHGHHFDHHHHHHHHHHHFFHHFFFCHHHHHHHHFGHFHHGGFHGGFGB;0F:
@M05620:46:000000000-D9D58:1:1101:10320:2531 1:N:0:106
GAATGAATGCAGAAATTGGCAAGATAATACTGCACCGATGGGAAATGATACTATCCTGAAACATGAGCAAATTGACCAGCCTCAGGATGTGAACTCATTCCAGGGCTCTTTCAAGATAGTAAAAACAGTGACTTGTACAGCATAATGAAAAACCTAGGCATTGATTTTGAAGACATCAGACACATGCAGAATGAAAAATTTTTCAGAAATGATTTTTCTGGTGAGGTTGACTTCAGAGAAGATCGGAAGAG
+
AAAAADFFFFFD5BBGGGGGFFFCHBGGHHHHFHHHFAAFGG2FGHHGGHEFBFFBGEBFGHFFHEGGHFGHFHGHHGHHGHFCFG@GGBFFEGGGHHHFHFHHFDFGGHHB@FGFFGHFFDFHHGEFGHHHGHHH4GHGEHHFHHHHHGFFAEHCFGFFHHHFGHHHHGHF2@FFHFF<FGGHHGHHBHFFHHHHGFHHHHHHB>1<<GGBHHDGHBFD0=CGGECGGGHEFCGCGFFGEC0CHGCEDFF
@M05620:46:000000000-D9D58:1:1101:10299:2532 1:N:0:106
GAATGAATGCAGAAATTGGAAAGATAATACTGCACCGATGGGAAATGATACTATCCTGAAACATGAGCAAATTGACCAGACTCAGGATGTGAACTCATTCCAGGGCTCTTTCAAGATAGTAAAAACAGTGACTTGTACAGCATAATGAAAAACCTAGGCATTGATTTTGAAGACATCAGACACATGCAGAATGAAAAATTTTTCAGTAATGATTTTTCTGGTGAGGTTGACTTCAGAGAAGATCGGAAGAG
+
AA>AAFBFFFFDGGGGFFCBF1F1B1F3DDGE1B1AAAAAAF0BGGG12FHDGF1FGD11A10F1AF110ADGF1F1AA0/B@1@B11BBD22BDGHFGD22@B/E>/B@D2FGF11@BBFGB2F/GBB>11BBFHHB2>G<<1B2E2B1<FGGC1B<0<BFD1@2FDGGBF@0F1D1@?GHC0FG1<<1F1G11=1<>F<=F01>1<=FDHHHBDFGHFF0<0<<CC:/GFG:0;CHCBGG00:;9..99
@M05620:46:000000000-D9D58:1:1101:10310:2548 1:N:0:106
GAATGAATGCAGAAATTGGCAAGATAATACTGCACCGATGGGAAATGATACTATCCTGAAACATGAGCAAATTGACCAGCCTCAGGATGTGAACTCATTCCAGGGCTCTTTCAAGATAGTAAAAACAGTGACTTGTACAGCATAATGAAAAACCTAGGCATTGATTTTGAAGACATCAGACACATGCAGAATGAAAAATTTTTCAGAAATGATTTTTCTGGTGAGGTTGACTTCAGAGAAGATCGGAAGAG
+
BBBBBFFFFFFFGGGGGGGGGGFGHHHHHHHHHHHHFEFGGHHHHHHGHHHHHHHHHHFGFHHHHHGGGHHHHHHHHHGHGHHHGHBFFGHGHFHHHHHHHGHHGEHHHHHHHHHHHHHHHHHHHGHHGHHHHHHHHHHHHHHHHHHHHHHHGGHGHHHGHHHGHHHHHGHHFHHHG2GGHHHHHHHHHHHHHHHHGHHHHHHHDF>FGHHGHHHHHHHHHDGGHHGHHHHHHHHHGHHHHHGGHGGGGGG
@M05620:46:000000000-D9D58:1:1101:10651:2560 1:N:0:106
GAATGAATGCAGAAATTGGCAAGATAATACTGCACCGATGGGAAATGATACTATCCTGAAACATGAGCAAATTGACCAGCCTCAGGATGTGAACTCATTTGCTGGAGGTCACCAGGGCTCTTTCAAGATAGTAAAAACAGTGACTTGTACAGCATAATGAAAAACCTAGGCATTGATTTTGAAGACATCAGACACATGCAGAATGAAAAATTTTTCAGAAATGATTTTTCTGGTGAGGTTGACTTCAGAGA
+
BBBBBFFFFFFFGGGGGGGGGGFFHHHHFHHHHHHHGEEGGHGHHHHGHHHHHHHHHFHHHHGHHFHGHGHGHHHHHHHHGHHHGHBGGGGGGHHHHHHHHHHHHGHEGGHHGHHGGGHHHHHHHHHFHHHHHHHHHGHHHHHHHHHHHHHHHHHHHHHHHHHHGGHHHHHGHHHFHHHHHGHHHHHHHGHHGHGHHHHHHHHHGDFGHHHHHHHHHHGHFGHGHHGHHHHHHGHBGHHHHBFGGGGGFGB
@M05620:46:000000000-D9D58:1:1101:16220:2663 1:N:0:106
GAATGAATGCAGAAATTGGCAAGATAATACTGCACCGATGGGAAATGATACTATCCTGAAACATGAGCAAATTGACCAGCCTCAGGATGTGAACTCATTTGCTGGAGGTCCCAGGGCTCTTTCAAGATAGTAAAAACAGTGACTTGTACAGCATAATGAAAAACCTAGGCATTGATTTTGAAGACATCAGACACATGCAGAATGAAAAATTTTTCAGAAATGATTTTTCTGGTGAGGTTGACTTCAGAGAA
+
BABCCFFFFFFFGGGGGGGGGGFHHFHHHHHHHHHHEEFGGGFFGHHFHHGHHHHHHHHHHHHHHHHHHHHHHHHGHGHHGHGHGHHHHGGHHHHHHHHHGGGGGHHGGHHHHHGGGHHHHHHHHHHHHHGHHHHHGHHHHHHHHHHHHHHHHHHHHHHHHHHGGHHHHHGHHHHHHHHHGHHHHHHHHHHHHHHHHHHHHHHGGHHHHHHHHHHHHFHHHHHHHHHHHHHHHHHHGHHHHHGGGGGGGFF
@M05620:46:000000000-D9D58:1:1101:19720:2674 1:N:0:106
GAATGAATGCAGAAATTGGCAAGATAATACTGCACCGATGGGAAATGATACTATCCTGAAACATGAGCAAATTGACCAGCCTCAGGATGTGAACTCATTCCAGGGCTCTTTCAAGATAGTAAAAACAGTGACTTGTACAGCATAATGAAAAACCTAGGCATTGATTTTGAAGACATCAGACACATGCAGAATGAAAAATTTTTCAGAAATGATTTTTCTGGTGAGGTTGACTTCAGAGAAGATCGGAAGAG
+
BBBBBFFFFFFFGGGGGGGGGGGHHHHHHHHHHHHHGGGGGHHHHHHHHHHHHHHHHHHFHHHHHGGHHHFGHFGHHHHHGHHHGHGHGGHGHHHHHHHFHGHHGGHHHHHHHHHHGHHHHHHHHGHHFHHHHHHHHHHHHHHHFHHHGHGEFGHHHHHHHHHDFHHHHGHHHHHHGGHHHHGHHGHHHGHHHFHHHGHHHHHFGGFGHHHFHHHHHHHHHGGDGHHHHGHHHGHHHHGHGHHHHG9AFGG
@M05620:46:000000000-D9D58:1:1101:20002:2680 1:N:0:106
GAATGAATGCAGAAATTGGCAAGATAATACTGCACCGATGGGAAATGATACTATCCTGAAACATGAGCAAATTGACCAGCCTCAGGATGTGAACTCATTTGCTGGAGGTCACCAGGGCTCTTTCAAGATAGTAAAAACAGTGACTTGTACAGCATAATGAAAAACCTAGGCATTGATTTTGAAGACATCAGACACATGCAGAATGAAAAATTTTTCAGAAATGATTTTTCTGGTGAGGTTGACTTCAGAGA
+
BBABBFFFFFFFGGGGGGGFGGGHHFHHHHHHHHHHEEGGGHFHHHHGHFHHHHHHHFHFHGHHHHGHHHHHHHGHHHGGGHHHGHFFGFGHHGHHHHHHHHHGGFGGGHGHHHGGGGHHHHHHHHHDHHHHHHHHHGHHHHHHHHHHHHHHHHHHHHHGHHHHGGHHHHGHHHHHHHHHHGHHHHHHHHHHHHHHHHHHHHHHHGFHHHHHHHHHHHFHHHHHHHHHHHHHHGHHHHGGHHGGGGGGFGB
@M05620:46:000000000-D9D58:1:1101:17882:2698 1:N:0:106
GAATGAATGCAGAAATTGGCAAGATAATACTGCACCGATGGGAAATGATACTATCCTGAAACATGAGCAAATTGACCAGCCTCAGGATGTGAACTCATTCCAGGGCTCTTTCAAGATAGTAAAAACAGTGACTTGTACAGCATAATGAAAAACCTAGGCATTGATTTTGAAGACATCAGACACATGCAGAATGAAAAATTTTTCAGAAATGATTTTTCTGGTGAGGTTGACTTCAGAGAAGATCGGAAGAG
+
AAABBFFFFFFFGGGGGGGGFGGHHHGHHHHHHHHHFEEGGHFGHHHHHHHHGHHHHHHHFHHHHFHHHHHHHHHHHHHHGHHGGGFFGHHGHHHHFHHHBGDF1EFEGHHFHFHHHHHGHHHHHGHHGHHHHHHFHFHHFFFHHHHHHHFHGGHFHHGHHHFHFDGHHGGHGHHHHHHHHGHHHHHHGHFHHGHHHHHHHHHFHHHHHHHBHHHHHHFHFDCGHHHHGGHGHHEHHHHFFFGHGBD?FGG
@M05620:46:000000000-D9D58:1:1101:9720:2703 1:N:0:106
GAATGAATGCAGAAATTGGCAAGATAATACTGCACCGATGGGAAATGATACTATCCTGAAACATGAGCAAATTGACCAGCCTCAGGATGTGAACTCATTCCAGGGCTCTTTCAAGATAGTAAAAACAGTGACTTGTACAGCATAATGAAAAACCTAGGCATTGATTTTGAAGACATCAGACACATGCAGAATGAAAAATTTTTCAGAAATGATTTTTCTGGTGAGGTTGACTTCAGAGAAGATCGGAAGAG
+
BABBBFFFFFFFGGGGGGGGGGGFHHHHHHGHHHHGEEFEGGGGHHGFHFGGGHHHHHEHHGGGBGGBGHHGGGFGFHGG1BGCFGBBFGHGHHGHDGHGHHHFEEGCGHHHHHHHGFHFF@HHHFHGHHB4FGHFGEGHBGHHEHHFHHHF/FGHHEGHHHHFFGHHHGHHFHHHHGHHHHHHHHHHHFHHHHFGHHHHHHHGFF<F<GGBHHFHHHHHHGHDGHHHFHHHHFFC:GGHHGEFHGGADFF
@M05620:46:000000000-D9D58:1:1101:20219:2720 1:N:0:106
GAATGAATGCAGAAATTGGCAAGATAATACTGCACCGATGGGAAATGATACTATCCTGAAACATGAGCAAATTGACCAGCCTCAGGATGTGAACTCATTTGCTGGAGGTCACCAGGGCTCTTTCAAGATAGTAAAAACAGTGACTTGTACAGCATAATGAAAAACCTAGGCATTGATTTTGAAGACATCAGACACATGCAGAATGAAAAATTTTTCAGAAATGATTTTTCTGGTGAGGTTGACTTCAGAGA
+
BBBABFFFFFFFGGGGGGGGGGGHHHHHHHHHHHHHFEGGGHFHHHHGHHHHHHHHHHHHHHEGHHGHHHHHHHFHHHGGGHHHGHHHHFGGHHHHHHHHHHHHHHHGGHHHHHFGGGHHHHHGFFHGFGHHHHHHHGEFFFHHHHGHFHHHHHHHHHHGHHFFGAHHFFHGHHHGHHHGHGHHHHGHHGHGHHHHHHHHHHHEGHHHHHGHFHHHHHFHHHHFHHHFHHHHGCGGHFCGFHFGFGGGFG9
@M05620:46:000000000-D9D58:1:1101:19848:2724 1:N:0:106
GAATGAATGCAGAAATTGGCAAGATAATACTGCACCGATGGGAAATGATACTATCCTGAAACATGAGCAAATTGACCAGCCTCAGGATGTGAACTCATTTGCTGGTGGTCCCAGGGCTCTTTCAAGATAGTAAAAACAGTGACTTGTACAGCATAATGAAAAACCTAGGCATTGATTTTGAAGACATCAGACACATGCAGAATGAAAAATTTTTCAGAAATGATTTTTCTGGTGAGGTTGACTTCAGAGAA
+
BBBBBFFFFFFFGGGGGGGGGGEHHHHHHHGHHHHHEAEGGHFGHHHGHHHHHHFHHFHHHHFHHGHHHFHHHHHHHHGGGHHHHHGGHFGFFHHHHHHHHHHHHGHGGHHHHHGGGGHGGHHHHHGHHGHHHGHHGHHGGHHHHHHHHHHHHHHHHHHHHHHGGHHHGHGHHHGHHHHHGHHHHHHHHHHHHHHHHHHHHHHGGGFHHHHHHHHHHGHHHHHHHHHHHHHHHFCGHHGHHHHGGGGGGEB
@M05620:46:000000000-D9D58:1:1101:21889:2766 1:N:0:106
GAATGAATGCAGAAATTGGCAAGATAATACTGCACCGATGGGAAATGATACTATCCTGAAACATGAGCAAATTGACCAGCCTCAGGATGTGAACTCATTCCAGGGCTCTTTCAAGATAGTAAAAACAGTGACTTGTACAGCATAATGAAAAACCTAGGCATTGATTTTGAAGACATCAGACACATGCAGAATGAAAAATTTTTCAGAAATGATTTTTCTGGTGAGGTTGACTTCAGAGAAGATCGGAAGAG
+
BBBBCFFFFFFFGGGGGGGGGGGHHHHHHHHHHHHHFEGGGHHHHHHFHHHHHHHHHHGGHHHHHHGGHHGHHHHHHHHGFHHHFHFGGGHHHHHHHHHHHHHHGGHHHHHHGHHHHHHHHHHHHGHGBFGHHHHGHHHHHHHHHHHHHHHHGGHHHHGHHHHHHHHHHGHHHHHHHHHHHHHHHHHHHHHHHHHHHHHHHHHHHHFHHHGGHHHHHHHHHDGGHHHHHHHHHHHHHHHHHHHHGGGGGGG
@M05620:46:000000000-D9D58:1:1101:20695:2858 1:N:0:106
GAATGAATGCAGAAATTGGCAAGATAATACTGCACCGATGGGAAATGATACTATCCTGAAACATGAGCAAATTGATCAGCCTCAGGATGTGAACTCATTTGCTGGAGGTCACCGGGGCTCTTCCAAGATAGAAAAACCAGTGACTTGTACAGCATAATGAAAAACCTAGCCATTGATTTTGAAGCCATCAGACCAAGGCAGAAGGAAAAATTTTTCAGAATTGATTTTTTTGGTGAGGTTGACTTCAGAGA
+
AAAAAFFFFFFFF4GGGGGGGGDHFFHGHHHHHGGHGEAFGH2GHHHHHHHHHGHHHGECHHFGGFHGHFFGFHG5DFFGHHHHHHFFHFGGGHHHBGHHHHGHHHEDEH3F31>E////BG34B4B034B3BGHE//?F323BF2222>22@<2@222FGFG0E?01?10<FB11FGH1=F11100110<0/./....<<E//:;GHH.;GHF0/00<000:0;FFG0--;-.90C.C9//0B/9/;/BB
@M05620:46:000000000-D9D58:1:1101:20664:2867 1:N:0:106
GAATGAATGCAGAAATTGGCAAGATAATACTGCACCGATGGGAAATGATACTATCCTGAAACATGAGCAAATTGATCAGCCTCAGGATGTGAACTCATTTGCTGGAGGTCACCAGGGCTCTTTCAAGATAGTAAAAACAGTGACTTGTACAGCATAATGAAAAACCTAGGCATTGATTTTGAAGACATCAGACACATGCAGAATGAAAAATTTTTCAGAAATGATTTTTCTGGTGAGGTTGACTTCAGAGA
+
BABBBFFFFFFFGGGGGGGGGGGHHHHHHHHHHHHHFEGGGHGHHHHFHHHHGGHHHHHBHHHHHHHHHHHHHHFHHHHHHHHHGHGHHGHFHHHHHHHHHHHHHGHGGHHHHHHGGGHHHHHHHHHGHHHHHHHHHGHHHHHHHHHHHHGHHHHHHHHHHHHHGGHHHHHHHHHHHHHHHGHHHHHHHHHHHGHHHHHHHHGHHHHFHHHHHHHHHHHFHHHFHHHHHHHHGHHHGHHHHHHHGGGGGG/
@M05620:46:000000000-D9D58:1:1101:20673:2883 1:N:0:106
GAATGAATGCAGAAATTGGCAAGATAATACTGCACCGATGGGAAATGATACTATCCTGAAACATGAGCAAATTGATCAGCCTCAGGATGTGAACTCATTTGCTGGAGGTCACCAGGGCTCTTTCAAGATAGTAAAAACAGTGACTTGTACAGCATAATGAAAAACCTAGGCATTGATTTTGAAGACATCAGACACATGCAGAATGAAAAATTTTTCAGAAATGATTTTTCTGGTGAGGTTGACTTCAGAGA
+
CCCCCFFFFFFFGGGGGGGGGGGHHGHHHHHGHHHHEEFGGHHHHHHHHHHHGHHHGHHHHHHHHHHHHHHHHHHHHHHHHHHHHHHHHHHHHHHHHHHHHHHHHHHGGHHHHHHGGGHHHHHHHHHHHHHHHHHHHGHHHHHHHHHHHHHHHHHHHHHHHHHHGGHHHHHHHHHHHHHHHGHHHHHHHHHHHHHHHHHHHHHHHHHHHHHHHHHHHHHHHHHHHHHHHHHHHHHGHHHHHHHHGGGGGGF
@M05620:46:000000000-D9D58:1:1101:9486:2902 1:N:0:106
GAATGAATGCAGAAATTGGCAAGATAATACTGCACCGATGGGAAATGATACTATCCTGAAACATGAGCAAATTGACCAGCCTCAGGATGTGAACTCATTTGCTGGAGGTCACCAGGGCTCTTTCAAGATAGTAAAAACAGTGACTTGTACAGCATAATGAAAAACCTAGGCATTGATTTTGAAGACATCAGACACATGCAGAATGAAAAATTTTTCAGAAATGATTTTTCTGGTGAGGTTGACTTCAGAGA
+
CBBCCFFFFFFFGGGGGGGGGGGHHHHHHHHHHHHHGEGGGHHHHHHHHHHHHHHHHHHHHHHHHHHHHHHGHHHHHHGFGHHHGHGHHHHGHHHHGHHHHHHHGGFFEHHHHHHGGGHHHHHHHHHFHHHHHGHHHGHHHHHHHHHHHHHHHHHHHHHHHHHHGGHHHHHHHHHHHHHHHGHHHHHHHHHHHHHHHHHHHHHHHGGHHHHGHGHHHHHFHHHHHHHHHHHHHHHHHHHHHHGGGGGGFG9
@M05620:46:000000000-D9D58:1:1101:12638:2930 1:N:0:106
GAATGAATGCAGAAATTGGCAAGATAATACTGCACCGATGGGAAATGATACTATCCTGAAACATGAGCAAATTGACCAGCCTCAGGATGTGAACTCATTCCAGGGCTCTTTCAAGATAGTAAAAACAGTGACTTGTACAGCATAATGAAAAACCTAGGCATTGATTTTGAAGACATCAGACACATGCAGAATGAAAAATTTTTCAGAAATGATTTTTCTGGTGAGGTTGACTTCAGAGAAGATCGGAAGAG
+
CCCCCFFFFFFFGGGGGGGGGGGHHGHHHHHHHHHHFEEGGHHHHHHHHHHHHHHHHHHGHHHHHGHHHHHHHHHHHHHHGHHHHHHHGGGGHHHHHHHFHFHGGEFHHHFHHHHHGHHHHHHHGGHHDFDGHHHFHHHHHHHHHHHHHGFFDFGHHFHHHHHFHHHHHEHHHGHGHBGHHHHGHHEHHHHHGHHHHHHHHHHGFF<>GHGFHHHHHEGFH=GGHHGHFHHHHGHC;CCHHHHHHGGGGGG
@M05620:46:000000000-D9D58:1:1101:20717:2932 1:N:0:106
GAATGAATGCAGAAATTGGCAAGATAATACTGCACCGATGGGAAATGATACTATCCTGAAACATGAGCAAATTGACCAGCCTCAGGATGTGAACTCATTTGCTGGAGGTCCCAGGGCTCTTTCAAGATAGTAAAAACAGTGACTTGTACAGCATAATGAAAAACCTAGGCATTGATTTTGAAGACATCAGACACATGCAGAATGAAAAATTTTTCAGAAATGATTTTTCTGGTGAGGTTGACTTCAGAGAA
+
AABBBFFFFFFFGFGGGGGGGGGFHBHHGHHHHGHHFEGGGHGHGHHHHGHHHHHHHHHEFGHHHGHHHFBGHGHHHHHHGHHHGGGHGGHGHHHHGHHHHHFGHFHGGHHHHHGGGHHHHHHHHHHHHHHHHHHGGHGHHEHHHHHHHHHHGHHHHHHHHHHGGHHHHHHHGHGFHHHHGHHHHGHHHHHGHHHHHHGHHFHGGHGHHHHHHHHHHHHFGHHHGHHHHHHGHHHHHHFFGHFFGGGFFGB
@M05620:46:000000000-D9D58:1:1101:20705:2948 1:N:0:106
GAATGAATGCAGAAATTGGCAAGATAATACTGCACCGATGGGAAATGATACTATCCTGAAACATGAGCAAATTGACCAGCCTCAGGATGTGAACTCATTTGCTGGAGGTCCCAGGGCTCTTTCAAGATAGTAAAAACAGTGACTTGTACAGCATAATGAAAAACCTAGGCATTGATTTTGAAGACATCAGACACATGCAGAATGAAAAATTTTTCAGAAATGATTTTTCTGGTGAGGTTGACTTCAGAGAA
+
CBCCCFFFFFFFGGGGGGGGGGGHHGHHHHHHHHHHFEGGGHGGHHHHHHHHHHHHHHHGHHHHHFGGHHGHHHHHHHGGFHHHGHHHGGHGHHHHGHHHHFHHHHHGGHHHHHGGGHHHHHHHGHHHHHHHHHGHGHHHHHHHHHHHHHHHHHHHHHHHHHHGGHHHHHHHHHGHHHHHGHHHHHHHHHHHHHHHHHGHHHHHGHFHHHHHHHHHHHGHHHHHHHHHHHHHGHHHHHHHHHGGGGGGGGF
@M05620:46:000000000-D9D58:1:1101:10425:3021 1:N:0:106
GAATGAATGCAGAAATTGGCAAGATAATACTGCACCGATGGGAAATGATACTATCCTGAAACATGAGCAAATTGACCAGCCTCAGGATGTGAACTCATTTGCTGGAGGTCCCAGGGCTCTTTCAAGATAGTAAAAACAGTGACTTGTCCAGCATAATGAAAAACCTAGGCATTGATTTTGAAGACATCAGACACATGCAGAATGAAAAATTTTTCAGAAATGATTTTTCTGGTGAGGTTGACTTCAGAGAA
+
AAAAABDDFDFF1EGFGGF11BB1FFFG3GFGFBFGAAAECE01FGF1FHHHGHGAGH11FGFFFEBABFHHFHEHFGFCFCGFFG1GHGFD2@BBEGHBGBFGB0FEEFHHG1C??GHHHHHGHB1FGFH22>F1?/BFH1DG2FB1BFC0<FG1GFB1FGAAACBDFFBCFHHGHHGFFDGFCHHF<FDB00>FFFFHFCFF<=BG.CGGGFGGHBG/=C0;CCFFHFCHGFF;CGGH/FFFF0009//
@M05620:46:000000000-D9D58:1:1101:10442:3031 1:N:0:106
GAATGAATGCAGAAATTGGCAAGATAATACTGCACCGATGGGAAATGATACTATCCTGAAACATGAGCAAATTGACCAGCCTCAGGATGTGAACTCATTTGCTGGAGGTCCCAGGGCTCTTTCAAGATAGTAAAAACAGTGACTTGTACAGCATAATGAAAAACCTAGGCATTGATTTTGAAGACATCAGACACATGCAGAATGAAAAATTTTTCAGAAATGATTTTTCTGGTGAGGTTGACTTCAGAGAA
+
CBCCCFFFFFFFGGGGGGGGGGGGHHHHHHHHHHHHGEFGGHGHHHHGHHHHHHHHHHHHHHHHHGHHHHHHHHHHHHGGGHHHGHFHGGHGHHHHHHHHHHHHGGHGGHHHHHGGGHHHHHHHHHHHHHHHHHHHGHHHHHHHHHHHHHHHHHHHHHHHHHHGGHHHHHHHHHHHHHHHGHHHHHHHHHHHHHHHHHGHHHHGGGGHHGHHHHGHHHHHHHHHHHHHHGHHHHHCCGHHHHGGGGGGGGF
@M05620:46:000000000-D9D58:1:1101:19768:3031 1:N:0:106
GAATGAATGCAGAAATTGGCAAGATAATACTGCACCGATGGGAAATGATACTATCCTGAAACATGAGCAAATTGACCAGCCTCGGGATGTGAACTCATTCCAGGGCTCTTTCAAGATAGTAAAAACAGTGACTTGTACAGCATAATGAAAAACCTAGGCATTGATTTTGAAGACATCAGACACATGCAGAATGAAAAATTTTTCAGAAATGATTTTTCTGGTGAGGTTGACTTCAGAGAAGATCGGAAGAG
+
CCCCCFFFFFFFGGGGGGGGGGGHHHHHGHHHHHHHGEGGGHHHHHHHHHHHHHHHHHHHHHHHHHHHHHHHHHHHHHHHGHHGGGFGGHHHHHHHHHHHFHGHGGHHHHHHFHHHHHHFHHGHGGHH?FHHHHHHHHHHFGHHGHHHHHFHGGHHHHHHHHHHGHHHFEFGFFGHHHHHHGHGHGHGFHGHHHHHHHHHHHGFHH0DCGHHHHHHHGHEFGHFGFGHHHHHHHGHFHFCFGFFGGGEFGG
@M05620:46:000000000-D9D58:1:1101:12951:3072 1:N:0:106
GAATGAATGCAGAAATTGGCAAGATAATACTGCACCGATGGGAAATGATACTATCCTGAAACATGAGCAAATTGACCAGCCTCAGGATGTGAACTCATTCCAGGGCTCTTTCAAGATAGTAAAAACAGTGACTTGTACAGCATAATGAAAAACCTAGGCATTGATTTTGAAGACATCAGACACATGCAGAATGAAAAATTTTTCAGAAATGATTTTTCTGGTGAGGTTGACTTCAGAGAAGATCGGAAGAG
+
BABBBFFFFFFFGGGGGGGFFGGGHHHHHHHHHGHHEAEGGHGFHHHGHHHHHHHHHHHGHHGHHHFGGHHHHHHHHHHFGHHGGH@GGGHGHHHHGHHHHHHGFGHHHHHHHHHEGHHGHFHHHGHHGHFFHHHGHHHHHHHHHHGFHHHHGGHHHHHHHHHHHHHHHGHGHHHHHGFHHHHHHHHHHGHHHHHHHHHHHHHHHFGFFFGHHHHHHHHHHDGGHHHHHHHHHHHH:GGHHHHHHGGEGGG
@M05620:46:000000000-D9D58:1:1101:19355:3119 1:N:0:106
GAATGAATGCAGAAATTGGCAAGATAATACTGCACCGATGGGAAATGATACTATCCTGAAACATGAGCAAATTGACCAGCCTCAGGATGTGAACTCATTCCAGGGCTCTTTCAAGATAGTAAAAACAGTGACTTGTACAGCATAATGAAAAACCTAGGCATTGATTTTGAAGACATCAGACACATGCAGAATGAAAAATTTTTCAGAAATGATTTTTCTGGTGAGGTTGACTTCAGAGAAGATCGGAAGAG
+
BAABCFFFFFFFGGGGGGGGGGGHHHHHHHHHHHGHEEGGGHHFHHHFHHHHHHHHHHHFFHHHHHGHHHHHHHHHHHHGGHHHGHGGGGHHHHHHFHHHHHHHGGHHHHHHHHHHHHHGHHHHGGHHGHBGHHGHHHHHHHHHHHHHHHHHGGHHHHHHHHHHHHHHHGGHHHHHHHHHHHHHHHHHHHFHHHHHHHHHHHHHHHGHHHHHHHHHHHHHHDGHHHGHHHHHHHHHHHHHHHHFGGGGGGG
@M05620:46:000000000-D9D58:1:1101:11763:3182 1:N:0:106
GAATGAATGCAGAAATTGGCAAGATAATACTGCACCGATGGGAAATGATACTATCCTGAAACATGAGCAAATTGACCAGCCTCAGGATGTGAACTCATTTGCTGGAGGTCACTTTTCATTCTGCATGTGTTTGATGTCTTCAAAATCAATGCCTAGGTTTTTCATTATGCTGTACAAGTCACTGTTTTTACTATCTTGCCCAGGGCTCTTTCAAGATAGTAAAAACAGTGACTTGTACAGCATAATGAAAA
+
CCCCCFFFFFFFGGGGGGGGGGGHHHHHHHHHHHHHGEGGGHHHHHHGHHHHHHHHHFGHHHHHHGHHHHHHHHHHHHGHGHHGGHFGHGHFHHHHHHHHHHHHHFFGEHHHHHHHHFHHHHHHHHHHHHHHHHHHHHHHHHHHHHHHHHHHHHHHHBDGGGHHHHHHGGHHHHHHHHHHHHHHHHHHGHHHHHGHHFHHHHHGGDHHHHHHHGHHHHHHHGFHHGHHHECGHHHGHGHGHCGHHHHHHHH
@M05620:46:000000000-D9D58:1:1101:18626:3201 1:N:0:106
GAATGAATGCAGAAATTGGCAAGATAATACTGCACCGATGGGAAATGATACTATCCTGAAACATGAGCAAATTGACCAGCCTCAGGATGTGAACTCATTTGCTGGAGGTCACCAGGGCTCTTTCAAGATAGTAAAAACAGTGACTTGTACAGCATAATGAAAAACCTAGGCATTGATTTTGAAGACATCAGACACATGCAGAATGAAAAATTTTTCAGAAATGATTTTTCTGGTGAGGTTGACTTCAGAGA
+
CCCCDFFFFFFFGGGGGGGGGGFHHHHHHHHHHHHHEEGGGHHHHHHHHHHHHHHHHHHHHHHHHHHHHHHHHHHHHHHHGHHHGHHHHGHHHHHHHHHHHHHHGHHGGHHHHHHGGGHHHHHHHHHHHHHHHHHHHGHHHHHHHHHHHHHHHHHHHHHHHHHHGGHHHHHHHHHHHHHHHGHHHHHHHHHHHHHHHHHHHHHHHHHHHHHHHHHHEHHHHHHHHHHHHHHHHHHHHHHHGHGGGGGGGGF
@M05620:46:000000000-D9D58:1:1101:9089:3271 1:N:0:106
GAATGAATGCAGAAATTGGCAAGATAATACTGCACCGATGGGAAATGATACTATCCTGAAACATGAGCAAATTGACCAGCCTCAGGATGTGAACTCATTCCAGGGCTCTTTCAAGATAGTAAAAACAGTGACTTGTACAGCATAATGAAAAACCTAGGCATTGATTTTGAAGACATCAGACACATGCAGAATGAAAAATTTTTCAGAAATGATTTTTCTGGTGAGGTTGACTTCAGAGAAGATCGGAAGAG
+
>AAAAFFDFBDFBGGFFGB11FEHHFHHHHHHCHGCEEFGGHBFEHHFFFGFFGFFG11FHHHHHBGFGHFFHHHFEHGCFHGFFGBCFBFD2FE@FGFHGGGHEEFGGHH@22BGFHH@DFFFGFFGBFB1FHFGFFGHHHHGGEHGHG<FCCFFGGFCFHHGHHHHHGDFF0FGHDGFGFGGGFC<?F<FHFFHGFGHHHGHD>11/=DGHGHHHHHHF<<<<G/CGCCHHHC<;:C/CCCCABAEGAF
@M05620:46:000000000-D9D58:1:1101:20145:3355 1:N:0:106
GAATGAATGCAGAAATTGGCAAGATAATACTGCACCGATGGGAAATGATACTATCCTGAAACATGAGCAAATTGACCAGCCTCAGGATGTGAACTCATTTGCTGGAGGTCCCAGGGCTCTTTCAAGATAGTAAAAACAGTGACTTGTACAGCATAATGAAAAACCTAGGCATTGATTTTGAAGACATCAGACACATGCAGAATGAAAAATTTTTCAGAAATGATTTTTCTGGTGAGGTTGACTTCAGAGAA
+
ABBBBFFFFFFFGGGGGGGGGGGHHHHHHHHHHHHHGEEGGHGHHHHHHHHHHHHHHHHHHHHHHHHHGHFGHHHHHHHHGHHHHHFGGFGGHHHHHHHHHHGHHHHGGHHHHHGGGHHHHHHGHHHHHHHHHHHHGHHHHHHHHHHHHHHHHHHHHHHHHHHGGHHHHHHHHHHGHHHHGHHHHGHHHHHHHHHHHHHHGHHGGHFHHHHHHHHHHHHHHHHHHHHHHHHHHHHHGHHHHHGGGGGGGGF
@M05620:46:000000000-D9D58:1:1101:19411:3382 1:N:0:106
GAATGAATGCAGAAATTGGCAAGATAATACTGCACCGATGGGAAATGATACTATCCTGAAACATGAGCAAATTGACCAGCCTCAGGATGTGAACTCATTTGCTGGAGGTCCCAGGGCTCTTTCAAGATAGTAAAAACAGTGACTTGTACAGCATAATGAAAAACCTAGGCATTGATTTTGAAGACATCAGACACATGCAGAATGAAAAATTTTTCAGAAATGATTTTTCTGGTGAGGTGACTTCAGAGAAG
+
A3ABBFFFFFFFGGGGGGGGGCFHHHHHHHHHHGHHGFGGGHHHHHHHHHHHHHHHHHHHHHHHFFGHHHHHHHHHHHHHGHHHHHHHGFHHHHHHHHHHHHHHHHHGGHHHHHGGGHHHHHHHFFHHHHHHHHHHGHHFFHEHHHHHGHHHHHHGHHHGHHHGGGHHHFFGHHGHHHHFGHHHHHHGHHHHHHGHHHFFHHHGGHGHFFHHHHHHHGHHHGHCCHHHHGHHHHHHH/CGHHHGFFGGGGF
@M05620:46:000000000-D9D58:1:1101:12188:3454 1:N:0:106
GAATGAATGCAGAAATTGGCAAGATAATACTGCACCGATGGGAAATGATACTATCCTGAAACATGAGCAAATTGACCAGCCTCAGGATGTGAACTCATTTGCTGGAGGTCCCAGGGCTCTTTCAAGATAGTAAAAACAGTGACTTGTACAGCATAATGAAAAACCTAGGCATTGATTTTGAAGACATCAGACACATGCAGAATGAAAAATTTTTCAGAAATGATTTTTCTGGTGAGGTTGACTTCAGAGAA
+
BCBCCFFFFFFFGGGGGGGGGGGHHHHHHHHHHHHHFEGGGHHHHHHGHHHHHHHHHHHHHHGHHHGHHHHHHHFHHHHHGHHGGHGHHHHHHHHHHHHHHHHHHFFGGHHHHHGGGHHHHHHGHHHHHHHHHHHHGHHHHHHHHHHHHHHHHGHHHHHHHHHGGHHHHHHHHHHHHHHHGHGHHHHHHHHHHHHGGHHHHHHHGHHHHHHHGHHHHHHHHHHHHHHHHHHHGHHCCCGHHGGGGGGGGGF
@M05620:46:000000000-D9D58:1:1101:13970:3503 1:N:0:106
GAATGAATGGAGAAATTGGCAAGATAATACTGCACCGATGGGAAATGATACTATCCTGAAACATGAGCAAATTGACCAGCCTCAGGATGTGAACTCATTTGCTGGAGGTCACCAGGGCTCTTTCAAGATAGTAAAAACAGTGACTTGTACAGCATAATGAAACACCTAGGCATTGATTTTGAAGACATCAGACACATGCAGAATGAAAAATTTTTCAGAAATGATTTTTCTGGTGAGGTTGACTTCAGAGA
+
A>AABFFFFBBFGGGGGGGGGFFGHD5DBGHFHHHCEAEGGHHFGHHHHFHGHHGHHEFHBGHGGFFFHHHFHHGGHHHGEGFGGF@GHHHHHHGHHFGHHHFGHHHGGHHHEHHGGGHHHHHHHHHGHHHF4FFBGGGHHHHHHGHHHHGHHHHGHHHE3@2@GGGFFGHHHHHBHHHGFA1G1FGHFBHGB0CGHHGHHHHHHGGHGFGCHHHHHHF0CGHFHHHHHHHHGHHGHFHHHFFGGBB0;C9
@M05620:46:000000000-D9D58:1:1101:16435:3512 1:N:0:106
GAATGAATGCAGAAATTGGCAAGATAATACTGCACCGATGGGAAATGATACTATCCTGAAACATGAGCAAATTGACCAGCCTCAGGATGTGAACTCATTTGCTGGAGGTCACCAGGGCTCTTTCAAGATAGTAAAAACAGTGACTTGTACAGCATAATGAAAAACCTAGGCATTGATTTTGAAGACATCAGACACATGCAGAATGAAAAATTTTTCAGAAATGATTTTTCTGGTGAGGTTGACTTCAGAGA
+
AAA11BD@FFBDEGFGGFACEGC1BGAF3FFHHFHHG0EFCFA1AFG1DHHHBEAGHFG1FGGEGEFFHG1D1DADGEFHGHHBGHHFGEGFGHHHFHHGHHFGFGHEEHHGHDHGGGHHFHFFHFGBEDFDGG2FHFACDGBFGDDGFHF2GBDFDD>DGFHEGGFF<0GHHFGGHHHHHG?FDGFEDDGFF0<FCFGBGFGDHHHHFCCGFHBC0D=GC0FGHHHFHFFC0;CCCC:GFHGGFGFGGGB
@M05620:46:000000000-D9D58:1:1101:15259:3514 1:N:0:106
GAATGAATGCAGAAATTGGCAAGATAATACTGCACCGATGGGAAATGATACTATCCTGAAACATGAGCAAATTGACCAGCCTCAGGATGTGAACTCATTTGCTGGAGGTCACCAGGGCTCTTTCAAGATAGTAAAAACAGTGACTTGTACAGCATAATGAAAAACCTAGGCATTGATTTTGAAGACATCAGACACATGCAGAATGAAAAATTTTTCAGAAATGATTTTTCTGGTGAGGTTGACTTCAGAGA
+
AABCCFFFFFFFGGGGGGGGGGGHHGHHHHHHHHHHEEEFGHHHHHHHHHHHHHHHHHHHHHHHHHHHHHGHHHHHHHHHGHHHHHGGHGHGHHHHHHHHHHHGHFFGEHHHHHGGCGHGHGHHHHGHHHHBGHHHHGHGDDFFHHGHHFHGHHHHHFHHHHGG?EGFFHHHHHHHHHHHHGHGHHGHFHGFHGBHHFBGHHHHHHHHHHHHHHHHHFFDCFGFHEGHHHHHHHHFHFCGFFFGFGFFGGF
@M05620:46:000000000-D9D58:1:1101:13986:3522 1:N:0:106
GAATGAATGGAGAAATTGGCAAGATAATACTGCACCGATGGGAAATGATACTATCCTGAAACATGAGCAAATTGACCAGCCTCAGGATGTGAACTCATTTGCTGGAGGTCACCAGGGCTCTTTCAAGATAGTAAAAACAGTGACTTGTACAGCATAATGAAAAACCTAGGCATTGATTTTGAAGACATCAGACACATGCAGAATGAAAAATTTTTCAGAAATGATTTTTCTGGTGAGGTTGACTTCAGAGA
+
3?A>ADFD544CFGC5BGFFFFCFAADEGHHGGDFGAA2AEGEBEFGFHHFDFHEGFGFGHHGHHFHHHCFHHHHGHHGGEHHHGHGGH3DGHHGFFHBGFBFEFFHEEHHFHHHGGGEHHHFHHHHHHHHBEGHHH?HFFDB4GFG3B3FGBGBFHFHFHHGHGEHHGHHFHGGG?FGHGGHHHHGGHHGHGHHEFG1G1GHFGGHEGHFHBGHFHGGGFFFHGBCFCGFHHGFHHG;GGFG0;FGGFF9
@M05620:46:000000000-D9D58:1:1101:13964:3523 1:N:0:106
GAATGAATGGAGAAATTGGCAAGATAATACTGCACCGATGGGAAATGATACTATCCTGAAACATGAGCAAATTGACCAGCCTCAGGATGTGAACTCATTTGCTGGAGGTCACCAGGGCTCTTTCAAGATAGTAAAAACAGTGACTTGTACAGCATAATGAAAAACCTAGGCATTGATTTTGAAGACATCAGACACATGCAGAATGAAAAATTTTTCAGAAATGATTTTTCTGGTGAGGTTGACTTCAGAGA
+
AABCCFFFFBFFGGGGGGGGGGGHHHHHHHHHHHHHEEGGGHHHHHHHHHHHHHHHHHHHHHHHHHHHHHHHHHGHHHHHGHHHGHGGHGHHHHHHHHHHHHHHHHHGGHHHHHHGGGHHHHHHHHHHHHHHHHHHHGHHHHHHHHHHHHHHHHHHHHHHHHHHGGHHHHHHHHHHHHHHHGHHHHHHHHHHHHHHHHHHHHHHGGHHHHHHHHHHHHHHHHHHHHHHHHHHHGHHHHHHHGGGGGGGGGB
@M05620:46:000000000-D9D58:1:1101:16426:3528 1:N:0:106
GAATGAATGCAGAAATTGGCAAGATAATACTGCACCGATGGGAAATGATACTATCCTGAAACATGAGCAAATTGACCAGCCTCAGGATGTGAACTCATTTGCTGGAGGTCACCAGGGCTCTTTCAAGATAGTAAAAACAGTGACTTGTACAGCATAATGAAAAACCTAGGCATTGATTTTGAAGACATCAGACACATGCAGAATGAAAAATTTTTCAGAAATGATTTTTCTGGTGAGGTTGACTTCAGAGA
+
AABBBFFFFFFFGGGGGGGGGGFHHHHHHHHHHHHHGAFGGGCGEHHHHHHHHGHHHHHHHHGHHGHHGHHHHHHHHHHHGHHHGHHHGBGHHHHHHGHHHHHHHHHGEHHHFFHGGGHHHHHHHFHFHFHDGFHHHGEFBBEGHHGBGHEBBGHHFFFHHHHHFGHBFEHFFFDDGHHFHFDG<GFFFDBHHHHGHGFFHHHFHHFHHHCHGHGHFHHHHEFHHHHFHHFGGCCGEGGHHHGGCFFGGGF
@M05620:46:000000000-D9D58:1:1101:10259:3560 1:N:0:106
GAATGAATGCAGAAATTGGCAAGATAATACTGCGCCGATGGGAAATGATACTATCCTGAAACATGAGCAAATTGACCAGCCTCAGGATGTGAACTCATTTGCTGGAGGTCACCAGGGCTCTTTCAAGATAGTAAAAACAGTGACTTGTACAGCATAATGAAAAACCTAGGCATTGATTTTGAAGACATCAGACACATGCAGAATGAAAAATTTTTCAGAAATGATTTTTCTGGTGAGGTTGACTTCAGAGA
+
A1AAAF1DBFBDDCCGGBGF11BFGHHGHHAG10AAE00AAEGCFGF1DEDGHFEGFF1GGHB1ABB11BFGHHG1BFB?FFG1FG11@FE@21BF11BFFHGHFHGE?GHGH1B/AEHHHHGFFFF1FGHGGHFBHFEGGGFHHFHFBFGFFHFGGHHHGGHGGGFHFFGFHHHHHBFGHGGGE0FGGFFGFHHHHFHHHGCDG0DB0CCCGHHFGHB0/;GGFHFFHFHHHGHFFCFFFGGGGGGGGG9
@M05620:46:000000000-D9D58:1:1101:12468:3605 1:N:0:106
GAATGAATGCAGAAATTGGCAAGATAATACTGCACCGATGGGAAATGATACTATCCTGAAACATGAGCAAATTGACCAGCCTCAGGATGTGAACTCATTTGCTGGAGGTCACCAGGGCTCTTTCAAGATAGTAAAAACAGTGACTTGTACAGCATAATGAAAAACCTAGGCATTGATTTTGAAGACATCAGACACATGCAGAATGAAAAATTTTTCAGAAATGATTTTTCTGGTGAGGTTGACTTCAGAGA
+
BBBBBFFFFFFFGGGGGGGGGGFHHHHHHHHHHHHHGEGGGGGFHHHGHHHHHHHHHEHHHHGHHGHHGHHFHHHHHHHHGHHHHHFFGFGHFHHHHHHHHHHHHHHE?FGHHFHGGGHHHHHHHHHHHHHHHHHHHGHHHHHHHHHHHHHGHHHHHHHHHHHHGGHHHHHHGHHHHHHHGGGHHHHGHHHHHHHHHHHHGHGHHDGHFHHHHHHHGHHHGHHGFGHHHHHHGHHFGEHHFFFGGGGGGGC
@M05620:46:000000000-D9D58:1:1101:20991:3647 1:N:0:106
GAATGAATGCAGAAATTGGCAAGATAATACTGCACCGATGGGAAATGATACTATCCTGAAACATGAGCAAATTGACCAGCCTCAGGATGTGAACTCATTTGCTGGAGGTCCCAGGGCTCTTTCAAGATAGTAAAAACAGTGACTTGTACAGCATAATGAAAAACCTAGGCATTGATTTTGAAGACATCAGACACATGCAGAATGAAAAATTTTTCAGAAATGATTTTTCTGGTGAGGTTGACTTCAGAGAA
+
AABAAFFFFFFDGGFGGFGGGGFGHGHHGHCHFFHHE2EEFFFEFGFAGHHHFHHEHFGHHHFHHFGHF3FGHHHHFHHHGHHHGHEEGGHBHGGGFGHHHHHHHHFFGHFHHHGECFEHHHHHFFHHGGHHFFHG?GGFFFEHHFGHGHHHHHHHHHHHGFCAFGHHEHFHHHHHHEGGFG1FCGH1FDFFGGFFHEHHGGHGFDFHGHHHHHHHHHHFHH00CGHHHGHG0CGGCGFHEHBFGGF0FB/
@M05620:46:000000000-D9D58:1:1101:13591:3677 1:N:0:106
GAATGAATGCAGAAATTGGCAAGATAATACTGCACCGATGGGAAATGATACTATCCTGAAACATGAGCAAATTGACCAGCCTCAGGATGTGAACTCATTTGCTGGAGGTCACCAGGGCTCTTTCAAGATAGTAAAAACAGTGACTTGTACAGCATAATGAAAAACCTAGGCATTGATTTTGAAGACATCAGACACATGCAGAATGAAAAATTTTTCAGAAATGATTTTTCTGGTGAGGTTGACTTCAGAGA
+
CBCCCFFFFFFFGGGGGGGGGGGHHHHHHHHHHHHHEEFGGHHHHHHGHHHHHHHHHHHHHHHHHHHHHHHHHHHHHHHHGHHHGHFHHHHHFHGHHHHHHHHHHFHGGHHHHHGGGGHHHHHHHHHHHHHHHHHHHGHHHHGHHHHHGHHHHHHHHHGHHHHHGGHHHHHHHHHGHHHHHGHHHHGHHHHHHHHHHHHHHHHHHHHHHGHHHHHHHHHHHHGHHHHHHHHHHGHHHHHHHEGGGGGGFGB
@M05620:46:000000000-D9D58:1:1101:17292:3709 1:N:0:106
GAATGAATGCAGAAATTGGCAAGATAATACTGCACCGATGGGAAATGATACTATCCTGAAACATGAGCAAATTGACCAGCCTCAGGATGTGAACTCATTTGCTGGAGGTCACCAGGGCTCTTTCAAGATAGTAAAAACAGTGACTTGTACAGCATAATGAAAAACCTAGGCATTGATTTTGAAGACATCAGACACATGCAGAATGAAAAATTTTTCAGAAATGATTTTTCTGGTGAGGTTGACTTCAGAGA
+
BBCCCFFFFFFFGGGGGGFGGGGGHHHHHHHHHGHHGEGGGHHHHHHFHFHHGHHHFGGHHHGHHHHHHHHHHHHHHHHHGHHHGHFHHHHGHFHHHHHHHHHHHHHGGHHHHHHGGGHHHHHHHHHHHHHHHHHHHGHHHHHHHHHHHHHHHHHHHHHHHHHHGGHHHHHHHHHHHHHHHGHGHHHHHHHHHHHHHHHHHHHHGHHHGHHHHHHHHHGHHHHHHHHHHHHHGHHHHFHHHHGGGGGGGGB
@M05620:46:000000000-D9D58:1:1101:13615:3761 1:N:0:106
GAATGAATGCAGAAATTGGCAAGATAATACTGCACCGATGGGAAATGATACTATCCTGAAACATGAGCAAATTGACCAGCCTCAGGATGTGAACTCATTTGCTGGAGGTCCCAGGGCTCTTTCAAGATAGTAAAAACAGTGACTTGTACAGCATAATGAAAAACCTAGGCATTGATTTTGAAGACATCAGACACATGCAGAATGAAAAATTTTTCAGAAATGATTTTTCTGGTGAGGTTGACTTCAGAGAA
+
CABCCFFFFFFFGGGGGGGGGGGHHHGHHHHHHHHHEEEGGHFHHHHHHHHHHHHHHHHFHHHHHFHGHFHHHHHHHHHHGHHHHHCCGGHHHHHHGHHHHHGHFHHGGHHHHHGGGHHHHHHHHHHHHHHHHHHHGHHHHHHGHHHHHHHHHHHHHHHHGHHGGHHHHHHHHHHHHHHHGHHHHHHHHHHGHHHHHHHHHHGHHHHHFHGHGHHHHHHHHFGHHHHHHHGHCHF;;;CGHHGGGGGGGGG
@M05620:46:000000000-D9D58:1:1101:16661:3816 1:N:0:106
GAATGAATGCAGAAATTGGCAAGATAATACTGCACCGATGGGAAATGATACTATCCTGAAACATGAGCAAATTGACCAGCCTCAGGATGTGAACTCATTTGCTGGAGGTCACCAGGGCTCTTTCAAGATAGTAAAAACAGTGACTTGTACAGCATAATGAAAAACCTAGGCATTGATTTTGAAGACATCAGACACATGCAGAATGAAAAATTTTTCAGAAATGATTTTTCTGGTGAGGTTGACTTCAGAGA
+
CCDCDFFFFFFFGGGGGGGGGGGHHHHHHHHHHHHHGEFGGHHHHHHHHHHHHHHHHHHHHHHHHHHHHHHHHHHHHHHHGHHHHHHHHHHGHHHHHHHHHHHHHHHGGHHHHHHGGGHHHHHHHHHHHHHHHHHHHGHHHHHHHHHHHHHHHHHHHHHHHHHHGGHHHHHHGHHHHHHHHGHHHHHHHHHHHHHHHHHHHHHHGHHHHHHHHHHHHHHHHHHHHHHHHHHHHHHHHHHHHHGGGGGGGGB
@M05620:46:000000000-D9D58:1:1101:22041:3831 1:N:0:106
GAATGAATGCAGAAATTGGCAAGATAATACTGCACCGATGGGAAATGATACTATCCTGAAACATGAGCAAATTGACCAGCCTCAGGATGTGAACTCATTTGCTGGAGGTCCCAGGGCTCTTTCAAGATAGTAAAAACAGTGACTTGTACAGCATAATGAAAAACCTAGGCATTGATTTTGAAGACATCAGACACATGCAGAATGAAAAATTTTTCAGAAATGATTTTTCTGGTGAGGTTGACTTCAGAGAA
+
CCCCCFFFFFFFGGGGGGGGGGGHHHHHHHHHHHHHGEGGGHHHHHHHHHHHHHHHHHHGHHHHHHHHHHHHHHHHHHHHGHHHHHHHHGHGHHHHHHHHHHHHHHHGGHHHHHGGGHHHHHHHHHHHHGHHHHHHGHHHHHHHHHHHHHHHHHHHHHHHHHHGGHHHHHHHHHHHHHHHGHHHHHHHHHHHHHHHHHHHHHHHHHGHHHHHHHHHHHHHHHHHHHHHHHHHHHHHHHHHHHGGGGGGGGG
@M05620:46:000000000-D9D58:1:1101:19244:3849 1:N:0:106
GAATGAATGCAGAAATTGGCAAGATAATACTGCACCGATGGGAAATGATACTATCCTGAAACATGAGCAAATTGACCAGCCTCAGGATGTGAACTCATTTGCTGGAGGTCACCAGGGCTCTTTCAAGATAGTAAAAACAGTGACTTGTACAGCATAATGAAAAACCTAGGCATTGATTTTGAAGACATCAGACACATGCAGAATGAAAAATTTTTCAGAAATGATTTTTCTGGTGAGGTTGACTTCAGAGA
+
AAAAAFFF3FDDG11GGGBBBCFGHFHDFHHFD1GFE0E0AEFBHGHDGFFHHFHHHFFHEF0B1BFGF0FFGFDGHHAFFFH1FHBCCHFBGFH1@FGGHHDG10>EEHHFHHHGFGHEHHHHD>G1GHHHHHBE</?EHHFHHHHHHFGFHFHGHHHGHHHHCFHGHBGH1GHHHHHHHAFB1FGHFDHEGHHHGFGHGF0FG<GGGFHHGHHGGHH0<DGCG0CGGHHHHHFFCFGGHHGFGGFB0B/
@M05620:46:000000000-D9D58:1:1101:12796:3852 1:N:0:106
GAATGAATGCAGAAATTGGCAAGATAATACTGCACCGATGGGAAATGATACTATCCTGAAACATGAGCAAATTGACCAGCCTCAGGATGTGAACTCATTTGCTGGAGGTCCCAGGGCTCTTTCAAGATAGTAAAAACAGTGACTTGTACAGCATAATGAAAAACCTAGGCATTGATTTTGAAGACATCAGACACATGCAGAATGAAAAATTTTTCAGAAATGATTTTTCTGGTGAGGTTGACTTCAGAGAA
+
CCCCCFFFFFFFGGGGGGGGGGGHHHHHHHHHHHHHEEGGGHGHHHHHHHHHHHHHHHHHHHHHHHHHHHHHHHHHHHHHGHHHHHGGHGHHHHHHHHHHHHHHHHHGGHHHGHGGGHHHHHHHHHHHHHHHHHHHGHHHHGHHHHHHHHHHHHHHHHHHGHHGGHHHHHHHHHHHHHHHGHGHHHHHHHHHHHHHHHHHHHHHHHHHHHHHHHHHHHHHGHFHHHHHHHHHHGHGHHHHHHGGGGGGGGG
@M05620:46:000000000-D9D58:1:1101:22605:3897 1:N:0:106
GAATGAATGCAGAAATTGGCAAGATAATACTGCACCGATGGGAAATGATACTATCCTGAAACATGAGCAAATTGACCAGCCTCAGGATGTGAACTCATTCCAGGGCTCTTTCAAGATAGTAAAAACAGTGACTTGTACAGCATAATGAAAAACCTAGGCATTGATTTTGAAGACATCAGACACATGCAGAATGAAAAATTTTTCAGAAATGATTTTTCTGGTGAGGTTGACTTCAGAGAAGATCGGAAGAG
+
BBBBBFFFFFFFGGGGGGGGGGFHHHHHHHFHHHHHEAEGGHGHHHGHHHHHHHHHHHHHHHGGHGHHFHHHFHDHHHHHGHHFFHGGGFGGHHHHGHHHHHHHDGHHHHHHHHHHHHHEFHHHHGHHHHHFHGHGHHGGHHHHFHHHHHHHGGHHHGHHHHHHHHHHHGHHHHHHHHHGHHHHHHHHHHHHHHGHGHHHHHHHHHEFFHGFHHHHHHHHHGGGFHCGGHHHHHGHHGFHHHHGGFDEGGF
@M05620:46:000000000-D9D58:1:1101:17377:3902 1:N:0:106
GAATGAATGCAGAAATTGGCAAGATAATACTGCACCGATGGGAAATGATACTATCCTGAAACATGAGCAAATTGACCAGCCTCAGGATGTGAACTCATTTGCTGGAGGTCACCAGGGCTCTTTCAAGATAGTAAAAACAGTGACTTGTACAGCATAATGAAAAACCTAGGCATTGATTTTGAAGACATCAGACACATGCAGAATGAAAAATTTTTCAGAAATGATTTTTCTGGTGAGGTTGACTTCAGAGA
+
AAAAAFFFFFFFGGGGGGGGGFFHHGGHGHHHHCHHGEGGGHGHHGHHHFHHHHHHHFFGHHHGHGGFHHGGHFFHHHHHGHHHHHFHHHHHHHHHFFGHHHHHGEHGGHHHHHHGGGHHHHHHFHHHHHHHHHFHHGHHHHHHHHHHHHHHHHHHGHHHHHHHGGHHHHGFHHHHHHHHHGHHHHHHHHHHHHHHHFHHHGHGHHHHFHHHHHHHHHHHHHHHHHHHHHHHFHHHHFHGHHGGGGGGFF9
@M05620:46:000000000-D9D58:1:1101:20135:3916 1:N:0:106
GAATGAATGCAGAAATTGGCAAGATAATACTGCACCGATGGGAAATGATACTATCCTGAAACATGAGCAAATTGACCAGCCTCAGGATGTGAACTCATTTGCTGGAGGTCACCAGGGCTCTTTCAAGATAGTAAAAACAGTGACTTGTACAGCATAATGAAAAACCTAGGCATTGATTTTGAAGACATCAGACACATGCAGAATGAAAAATTTTTCAGAAATGATTTTTCTGGTGAGGTTGACTTCAGAGA
+
AA1AAFFFFFFFBGGCGGGGGGE1FGFGGHFHHDGHG0EGFE0FAFFGHHHHHFHBEDF1FGCGFAFGBE1BFF1FFFFGGFHCFFFGGBF2DGHHHHHGHHGGFHH?EFFHBFGGGGHHGHHHHGHFGFGFHHFBFEEFFHBGFHFGFHFGHFFGHFFGEDGCEGHHHHHHHHHEHFHHHGGFGHHHHFFGFHGHHHHHFGHHHHFF0GCHFFHHGHFDGFGCCGC:GGHGH;GGHHGFGHFGGGFFGGB
@M05620:46:000000000-D9D58:1:1101:17395:3917 1:N:0:106
GAATGAATGCAGAAATTGGCAAGATAATACTGCACCGATGGGAAATGATACTATCCTGAAACATGAGCAAATTGACCAGCCTCAGGATGTGAACTCATTTGCTGGAGGTCACCAGGGCTCTTTCAAGATAGTAAAAACAGTGACTTGTACAGCATAATGAAAAACCTAGGCATTGATTTTGAAGACATCAGACACATGCAGAATGAAAAATTTTTCAGAAATGATTTTTCTGGTGAGGTTGACTTCAGAGA
+
AA3A?FFF5BFFGGGGGGCCGFGHHHCHFHHHHHHHEEEGGGHHHHHHHHHHFHHHHEBFDHGGGHHHHFFGHHGHHHHHGHHGHGGGHGHFHHHHHHHHHHHHHAGGGHHH33CFGGFFHHGGE4BEFHGFGFGFHFHEBGFGHFDHHHGFHHFFHHFGGFHGGGHHHFHGBFGGDGHHHEFH10FHHHGHHHGHHGBGFHEHFHFGHCHHHHHHHHB0GFHHHHGHHGHF:0;0:CGHHEFG0F0FFGF
@M05620:46:000000000-D9D58:1:1101:17369:3918 1:N:0:106
GAATGAATGCAGAAATTGGCAAGATAATACTGCACCGATGGGAAATGATACTATCCTGAAACATGAGCAAATTGACCAGCCTCAGGATGTGAACTCATTTGCTGGAGGTCACCAGGGTTCTTTCAAGTTAGAAAAAACAGTGACTTTTACAGCATAATGAAAAACCTAGGCATTGATTTTGAAGACTCCAGACACATGCAGAATGAAAATTTTTTCAGAATTGATTTTTCTGTTGGGGTTGACTCCAGAGA
+
BBBBBFFFFFFFGGGGGGGGGGGHHHHHHHHHHHHHGEGGGHHHHHHGHHHHHHHHHHHGHHHHHHHHHHHHHHEHHHHHGHHHHGGHHHHHHHHHHHHHHHHHGHHGGH3F33BF1200BF44F44?4443BFGH@E/?3333B3333232?23@222@GHH0E/<2@001?111@GH11F111011<111.0<011000=/00<DFH0CGHH-/00;G0000<CHH0/0;000.=-C--/0=0//90::
@M05620:46:000000000-D9D58:1:1101:11134:3940 1:N:0:106
GAATGAATGCAGAAATTGGCAAGATAATACTGCACCGATGGGAAATGATACTATCCTGAAACATGAGCAAATTGACCAGCCTCAGGATGTGAACTCATTTGCTGGAGGTCCCAGGGCTCTTTCAAGATAGTAAAAACAGTGACTTGTACAGCATAATGAAAAACCTAGGCATTGATTTTGAAGACATCAGACACATGCAGAATGAAAAATTTTTCAGAAATGATTTTTCTGGTGAGGTTGACTTCAGAGAA
+
A11AAFFDBDFBGGGGGGFGCBFFF1FDHHHHGHHHG0EFGHHHHHHHHHGFHHHHHHGEBGFHF1FFFHHFGDGHEGFFFHHCGH1FGFGBBGGHHHHHHHHHCFHEAFHHFCFEGHHHHFHHHHFHHHHGHHHHGHFHHEGHHHHHHHEFHFHBGHHGHHHGCFHFFHFHFDGHHHGHGHHHHHGFHHHHGHGHGFDFFBGGDFGHGHHFHFHGHHHGHHFHHHHHFFEFGHHCCCFHHHGGGEGGG/9
@M05620:46:000000000-D9D58:1:1101:22308:3984 1:N:0:106
GAATGAATGCAGAAATTGGCAAGATAATACTGCACCGATGGGAAATGATACTATCCTGAAACATGAGCAAATTGACCAGCCTCAGGATGTGAACTCATTTGCTGGAGGTCACCAGGGCTCTTTCAAGATAGTAAAAACAGTGACTTGTACAGCATAATGAAAAACCTAGGCATTGATTTTGAAGACATCAGACACATGCAGAATGAAAAATTTTTCAGAAATGATTTTTCTGGTGAGGTTGACTTCAGAGA
+
CBCCDFFFFFFFGGGGGGGGGGGHHHHHHHHHHHHHFEFGGHGHGHHHHHHHHHHHHHHHHHHHHHHHHHHHHHHHHHHHGHHHHHHHHHHHHHHHHHHHHHHHHHHGGHHHHHHGGGHFHHHHHHH3FFFFHHHHHGHHHGHFHHHFHHHHHFHHFHHHHHHGGFHHHEFCHGHFHHHHHGGHFHHGHHHHHHHFHHHGHHHHHHHHHHFHHHHHHHHHFGCBGHHHHFHHHHHHHGHHFFFGGGGGGGF
@M05620:46:000000000-D9D58:1:1101:15112:4002 1:N:0:106
GAATGAATGCAGAAATTGGCAAGATAATACTGCACCGATGGGAAATGATACTATCCTGAAACATGGGCAAATTGACCAGCCTCAGGATGTGAACTCATTTGCTGGAGGTCACCAGGGCTCTTTCAAGATAGTAAAAACAGTGACTTGTACAGCATAATGAAAAACCTAGGCATTGATTTTGAAGACATCAGACACATGCAGAATGAAAAATTTTTCAGAAATGATTTTTCTGGTGAGGTTGACTTCAGAGA
+
1AA?A11BFDB1AFG1FDGGG1FFDHHHD1DFDG1FEE0A?C0AEG1GHFEGDBB0F1GGFD0110BFG/01DAFGEGHH/F0EBC@G@1DFF11B1BGHHBGFH0G??01B1BFE?EGGBBGFH>FG11BB>FG2BE/<BGHBGFH1BG22<BGB1BGBF1<0C/<1FF0FB<F11@F<1<<FGBCGGDDGBFBGCD11G1CGG0G0=C</0==<DHDGFHFF:0000:;G0CGHHHC/9B0BBB0;CFF
@M05620:46:000000000-D9D58:1:1101:16207:4028 1:N:0:106
GAATGAATGCAGAAATTGGCAAGATAATACTGCACCGATGGGAAATGATACTATCCTGAAACATGAGCAAATTGACCAGCCTCAGGATGTGAACTCATTCCAGGGCTCTTTCAAGATAGTAAAAACAGTGACTTGTACAGCATAATGAAAAACCTAGGCATTGATTTTGAAGACATCAGACACATGCAGAATGAAAAATTTTTCAGAAATGATTTTTCTGGTGAGGTTGACTTCAGAGAAGATCGGAAGAG
+
AABCCFFFFFFFGGGGGGGGGGGHHHHHHHHHHHHHGGGGGHHHHHHGHHHHHHHHHHHHHHHHHHHHHHHHHHHHHHGHGHHHHHGHHGHGHHHHHHHHHHHHGGHHHHHHHHHGHHHFHHHHHGHGBGHHHHHFHHHHHHHHHHHHHHHHGGHHHHHHHHGGHHHHHGHHHHHHHHHHHHHHHHHHHHHHHHHHHHHHHHHHHHGHHHGHHHHHHGHHHDGHHHGHHHHHHHHHHHHHHHHHHGGGGGG
@M05620:46:000000000-D9D58:1:1101:15006:4049 1:N:0:106
GAATGAATGCAGAAATTGGCAAGATAATACTGCACCGATGGGAAATGATACTATCCTGAAACATGAGCAAATTGACCAGCCTCAGGATGTGAACTCATTTGCTGGAGGTCCCAGGGCTCTTTCAAGATAGTAAAAACAGTGACTTGTACAGCATAATGAAAAACCTAGGCATTGATTTTGAAGACATCAGACACATGCAGAATGAAAAATTTTTCAGAAATGATTTTTCTGGTGAGGTTGACTTCAGAGAA
+
BBCCCFFFFFFFGGGGGGGGGGGHHHHHHHHHHHHHEEFGGHGHHHHHHHHHHHHHHHHHHHHHHHHHHHHHHHHHHHHHGHHHHHHHHGGHHHHHHHHHHGHHHHHEFGHHHFFGGFHHHHFGHGHBGHBEHHHHDHHGHGFGGHHHFHFCFGHHGDFHHHHGGFHHHFFHHHFFHHHGGGFHHHHEF1FGHHHFFGFGHGDF<DGHHFFHHHHFHHFHHHF0CGHHHHHH0GG;::;GHFFGGFFGGF9
@M05620:46:000000000-D9D58:1:1101:17713:4120 1:N:0:106
GAATGAATGCAGAAATTGGCAAGATAATACTGCACCGATGGGAAATGATACTATCCTGAAACATGAGCAAATTGACCAGCCTCAGGATGTGAACTCATTTGCTGGAGGTCACCAGGGCTCTTTCAAGATAGTAAAAACAGTGACTTGTACAGCATAATGAAAAACCTAGGCATTGATTTTGAAGACATCAGACACATGCAGAATGAAAAATTTTTCAGAAATGATTTTTCTGGTGAGGTTGACTTCAGAGA
+
BCBCCFFFFFFFGGGGGGGGGGGHHHHHHHHHHHHHEEEFFHHHHHHGHHHGGHHHHHHHHHHHHGHHHHHHHHHHHHHHGHHHGFGFGGHGHHHHHHHHHHFGHGHGGHHHFHGGGGHHHHHHHHHHHHHHHHHHHGHHHHHHHHHHHHGHHHHHFHHHHHGHGGHHHHHHHHHHHHHHHGHHHHHHHHGHHHHGHHEHHHHHHHGHHHHHHHHHHHHHHGHHHHHHHHHHHGGHHHGGHHGGGGGGGGB
@M05620:46:000000000-D9D58:1:1101:18299:4121 1:N:0:106
GAATGAATGCAGAAATTGGCAAGATAATACTGCACCGATGGGAAATGATACTATCCTGAAACATGAGCAAATTGACCAGCCTCAGGATGTGAACTCATTTGCTGGAGGTCACCAGGGCTCTTTCAAGATAGCAAAAACAGTGACTTGTACAGCATAATGAAAAACCTAGGCATTGATTTTGAAGACATCAGACACATGCAGAATGAAATATTTTTCAGAAATGATTTTTCTGGTGAGGTTGACTTCAGAGA
+
CACCCFFFFFFFGGGGGGGGGGGHHHHHHHHHHHHHFFGGGHHHHHHHHHHHHHHHHHHHHHHHHHHHHHHHHHHHHHHHGHHHHHHHHGHHHHHHHHHHHHHHH?11>B3F3B111E0/33DF4?EG3G33D332FG/2?BFH3F2?3?F3?FFGHBDD2F20CDHBGC22FHHHF1F1=/1=1CCDGH1<GH0G<1<FDHH<000000=000</0D000=0:G0;CC/CGFHHHA.C::/:09;9B09/
@M05620:46:000000000-D9D58:1:1101:18683:4125 1:N:0:106
GAATGAATGCAGAAATTGGCAAGATAATACTGCACCGATGGGAAATGATACTATCCTGAAACATGAGCAAATTGACCAGCCTCAGGATGTGAACTCATTCCGGGGCTCTTTCAAGATAGTAAAAACAGTGACTTGTACAGCATAATGAAAAACCTAGGCATTGATTTTGAAGACATCAGACACATGCAGAATGAAAAATTTTTCAGAAATGATTTTTCTGGTGAGGTTGACTTCAGAGAAGATCGGAAGAG
+
BABBBFFFFFFFCGGGGGGGGGFGHHHHHHGHHFHHGEGGGHHHHHHFHHHHHHHHHHHHGGHHHHHHHHGGHHHHHHHHGHHHGHGHHGHHHHHHHHHHHHGGGGGHHHHFHHHHHGHFHHHHHGHHGHGHHHHHHGHHHHHGHHHHHHHHGGHHHHHHHHHGHHHHHGHHFHHHHHHHHHHHHHHHHHHHHHGHHEGHHHHHHHHGHGDDFHHHHHHHHGFHHHGHHHGHHGGGGGGFGGGGGDGGGGG
@M05620:46:000000000-D9D58:1:1101:8731:4176 1:N:0:106
GAATGAATGCAGAAATTGGCAAGATAATACTGCACCGATGGGAAATGATACTATCCTGAAACATGAGCAAATTGACCAGCCTCAGGATGTGAACTCATTCCAGGGCTCTTTCAAGATAGTAAAAACAGTGACTTGTACAGCATAATGAAAAACCTAGGCATTGATTTTGAAGACATCAGACACATGCAGAATGAAAAATTTTTCAGAAATGATTTTTCTGGTGAGGTTGACTTCAGAGAAGATCGGAAGAG
+
A1AAABB@3F11GGC1F1B1BGF1A11DAD33FGAGE0EEE0BGCAAAAFGFBFD0211A11AF1F11AFADGD1AABF/AFE1FE1BGFG2FEGH1FGGGDF0EEGEHHHHHHHHHHHFHHHHHGHGGHHGHHHHHHHHHHHHHHHHHHHHGGHHHHHHHHHGHHHHHGHHHHHHHHGGHHHFHHHHHHHHHHHHHHHHHHHHFF>FCGGGHHHHHHHFD=GGHGCGHHHHHHHGGHHHHGHHHGGGGFG
@M05620:46:000000000-D9D58:1:1101:8745:4189 1:N:0:106
GAATGAATGCAGAAATTGGCAAGATAATACTGCACCGATGGGAAATGATACTATCCTGAAACATGAGCAAATTGACCAGCCTCAGGATGTGAACTCATTCCAGGGCTCTTTCAAGATAGTAAAAACAGTGACTTGTACAGCATAATGAAAAACCTAGGCATTGATTTTGAAGACATCAGACACATGCAGAATGAAAAATTTTTCAGAAATGATTTTTCTGGTGAGGTTGACTTCAGAGAAGATCGGAAGAG
+
ABCCCFFFFFFFGGGGGGGGGGGHHHHHHHHHHHHHGGGGGHHHHHHHHHHHHHHHHHHHHHHHHHHHHHHHHHGHHHGEGHHHHHHFHHHFHHHHHHHHHHHHGGHHHHHHHHHHHHHFHHHHHGHHFHHHHHHHHHHHHHHHHHHHHGHHGGHHHHHHHHHGHHHHHGHHHHHHHHHHHHHHHHGHHGHHHHHHHHHHHHHHHGFGFHHHHHHHHHHG0=GGHHHHHHHHHHHHGGHGHHHHHGGFGGG
@M05620:46:000000000-D9D58:1:1101:10886:4206 1:N:0:106
GAATGAATGCAGAAATTGGCAAGATAATACTGCACCGATGGGAAATGATACTATCCTGAAACATGAGCAAATTGACCAGCCTCAGGATGTGAACTCATTTGCTGGAGGTCACCAGGGCTCTTTCAAGATAGTAAAAACAGTGACTTGTACAGCATAATGAAAAACCTAGGCATTGATTTTGAAGACATCAGACACATGCAGAATGAAAAATTTTTCAGAAATGATTTTTCTGGTGAGGTTGACTTCAGAGA
+
BABBBBFFFFFFGGGGGFGFFGFFHHHHHHGHHFHFE2EGGGGFHHHGHHHHHHHHHHHHHGC3GHGGFHHHGHGGFHGGGHHGFHE@FFG@FFGGFGHHGHDGFHHEEHHHGHHEGDGGGHHHHDGBGHHFGHHGHGFHHEHHHHHHHHGHHHHHGHGHHHGHGGHHHHHGHHHHHGHHHGHFGHHHGHHGFHHGHGHHHGHHHGDDDHHFGFHHHHBGHFHCCGHHHHHHECGBGHFHHHFFFGGFGGF
@M05620:46:000000000-D9D58:1:1101:9639:4215 1:N:0:106
GAATGAATGCAGAAATTGGCAAGATAATACTGCACCGATGGGAAATGATACTATCCTGAAACATGAGCAAATTGACCAGCCTCAGGATGTGAACTCATTTGCTGGAGGTCCCAGGGCTCTTTCAAGATAGTAAAAACAGTGACTTGTACAGCATAATGAAAAACCTAGGCATTGATTTTGAAGACATCAGACACATGCAGAATGAAAAATTTTTCAGAAATGATTTTTCTGGTGAGGTTGACTTCAGAGAA
+
AAABBFBDFFFFFGGGGGGGGGA4FHEGHHGHHDHHE2AEEHAGEGGFFHHHFGHAFDGCGFFGCAFGGGCGGFDGHHGHGHHGGFFGGFGFGHGHHHHHFHGHCGFEECGHHHGGGHHFHHHHHFHHFHFGHHHHGHHHHFHFHHGHHHFHCFHGFHFFGHHFFHHHGFHHHEHHHFHHFHHHGFGHHGFFHHHHHHHDHHHG1=<DCGGHFHHHHGHGFGGHHHHHFCHF:CCCCGHHHHGGGBFFFFF
@M05620:46:000000000-D9D58:1:1101:11090:4233 1:N:0:106
GAATGAATGCAGAAATTGGCAAGATAATACTGCACCGATGGGAAATGATACTATCCTGAAACATGAGCAAATTGACCAGCCTCAGGATGTGAACTCATTTGCTGGAGGTCACCAGGGCTCTTTCAAGATAGTAAAAACAGTGACTTGTACAGCATAATGAAAAACCTAGGCATTGATTTTGAAGACATCAGACACATGCAGAATGAAAAATTTTTCAGAAATGATTTTTCTGGTGAGGTTGACTTCAGAGA
+
CCCCCFFFFFFFGGGGGGGGGGGHHHHHHHHHHHHHGEFGGHGHHHHGHHHHHHHHHHHHHHHHHHHHHHHHHHHHHHGHGHHHGHGGHHHHHHHHHHHHHHHHHHHFFHHHHFHGFFHHHHGHHHH3GFHGHHHHHGHHFFHGHHHHHHGHHGHHFHGHHHHHGGHHHHHFHHHEHHHGHGHGFHFHHGHGGHHHHHGGHHCGDDGHHFGHHHHGHHHHFHHHHHHHFFGHH;C0GHHHHHGGGFFGGGB
@M05620:46:000000000-D9D58:1:1101:11108:4241 1:N:0:106
GAATGAATGCAGAAATTGGCAAGATAATACTGCACCGATGGGAAATGATACTATCCTGAAACATGAGCAAATTGACCAGCCTCAGGATGTGAACTCATTTGCTGGAGGTCACCAGGGCTCTTTCAAGATAGTAAAAACAGTGACTTGTACAGCATAATGAAAAACCTAGGCATTGATTTTGAAGACATCAGACACATGCAGAATGAAAAATTTTTCAGAAATGATTTTTCTGGTGAGGTTGACTTCAGAGA
+
AABBCFFFFFFFGGGGGGGGGGGHHHGHHHHHHHHHEEGGGGGHHHHGHHHHHHHHHHHGHHHHHGGHHHHHHHHHGHHHGHHHGHGFHGGFHHHHHHHHHGHHHHHGGHHHHHHGGGHHHHHHHHHHHHHHHHHHHGHHHHHHHHHHHHHHHHHHHHHHHGHHGGHHHHHHHHHHHHHHHGHHHHHHHHHHHHHHHHHHHHHHHHHHHGHHHHHHHHHHHHHHHHHHHHHHHHHFHHCGHFGGGGGGGG9
@M05620:46:000000000-D9D58:1:1101:24051:4257 1:N:0:106
GAATGAATGCAGAAATTGGCAAGATAATACTGCACCGATGGGAAATGATACTATCCTGAAACATGAGCAAATTGACCAGCCTCAGGATGTGAACTCATTCCAGGGCTCTTTCAAGATAGTAAAAACAGTGACTTGTACAGCATAATGAAAAACCTAGGCATTGATTTTGAAGACATCAGACACATGCAGAATGAAAAATTTTTCAGAAATGATTTTTCTGGTGAGGTTGACTTCAGAGAAGATCGGAAGAG
+
CCCCCFFFFFFFGGGGGGGGGGGHGHHHHHHHHHHHGGGGGHHGHHHHHHHHHHHHHFHHHHGHHHHHHHHHHHHHHHHHGHHHHHHHHGHHHHHHHHHHHHHHGGHHHHHHHHHHHGHGHHHHHGHHGHHHHHHHHHHHHHHHHHHHFHHHGGHHHHHHHHHHHHHHHGHGHHHHHHHHHHHHHHHHHHHHHHHHHHHHHHHHHHFHHHHFHHHHHHHGGHHHCGGHHHHHHHHHHHFGGGHHHGGGGGG
@M05620:46:000000000-D9D58:1:1101:23416:4342 1:N:0:106
GAATGAATGCAGAAATTGGCAAGATAATACTGCACCGATGGGAAATGATACTATCCTGAAACATGAGCAAATTGACCAGCCTCAGGATGTGAACTCATTCCAGGGCTCTTTCAAGATAGTAAAAACAGTGACTTGTACAGCATAATGAAAAACCTAGGCATTGATTTTGAAGACATCAGACACATGCAGAATGAAAAATTTTTCAGAAATGATTTTTCTGGTGAGGTTGACTTCAGAGAAGATCGGAAGAG
+
BAABBFFFFFFD5FGFGGGGCFFHHHHHHHHFHHHHGGGGGHBBGHGAFGHHGHHHHHGHFHHGHFHHHHHHHHHHHHGHGHHHBFBGGHHFHGGHHHHGGFGHGGGHGHHHEFFFHHHG@GHDGG/FEH34BBGBFFHGHHHHHFHFFBBGGGGHGGHHHHHFEHHHEFHHGHGHHHHHHGHHHHCGHFHHEGHDHEGGHHHHHHHHHDGFHHHHHHHB0=C=.CGFFGHHGHFGGGHHHHGGGD9EDF?
@M05620:46:000000000-D9D58:1:1101:23399:4348 1:N:0:106
GAATGAATGCAGAAATTGGCAAGATAATACTGCACCGATGGGAAATGATACTATCCTGAAACATGAGCAAATTGACCAGCCTCAGGATGTGAACTCATTCCAGGGCTCTTTCAAGATAGTAAAAACAGTGACTTGTACAGCATAATGAAAAACCTAGGCATTGATTTTGAAGACATCAGACACATGCAGAATGAAAAATTTTTCAGAAATGATTTTTCTGGTGAGGTTGACTTCAGAGAAGATCGGAAGAG
+
CCCCCFFFFFFFGGGGGGGGGGGHHHHHHHHHHHHHGGGGGHHHHHHHHHHHHHHHHHHHHHHHHHHHHHHHHHHHHHHHGHHHGHHHHHHHHHHHHHHHHHHHGGHHHHHHHHHHHHHGGHHHHGHGGHHHHHHGHHHHHHHGHHHHHHHHGGHHHGGHHHHHGHHHHGHHHHHHHHGHHHHHHHHHHGFGHHHHHHHHHHHHHHHHHHHHHHHHHHHFGDGDGHHHHHHHHHCFGFGFFHHHGGGEDFF
@M05620:46:000000000-D9D58:1:1101:19841:4411 1:N:0:106
GAATGAATGCAGAAATTGGCAAGATAATACTGCACCGATGGGAAATGATACTATCCTGAAACATGAGCAAATTGACCAGCCTCAGGATGTGAACTCATTTGCTGGAGGTCACTAGGGCTCTTTCAAGATAGTAAAAACAGTGACTTGTACAGCATAATGAAAAACCTAGGCATTGATTTTGAAGACATCAGACACATGCAGAATGAAAAATTTTTCAGAAATGATTTTTCTGGTGAGGTTGACTTCAGAGA
+
CCCCCFFFFFFFGGGGGGGGGGGHHHHHHHHHHHHHGEGGGHHHHHHHHHHHHHHHHHHHHHHHHHHHHHHHHHHHHHHHGHHHHHHHHHHHHHHHHHHHFH4B31BF12@3443312B/33D?HHDGDGHHBHF43//2?33F4F3333FDCGF?3F?333D0//222222=2@G=1F1=/F=GHHH111<1F0011<F110>111=0<.0D00/0000<=G0C0:0</00:C/0.=:::C00CF0CFB/
@M05620:46:000000000-D9D58:1:1101:20214:4448 1:N:0:106
GAATGAATGCAGAAATTGGCAAGATAATACTGCACCGATGGGAAATGATACTATCCTGAAACATGAGCAAATTGACCAGCCTCAGGATGTGAACTCATTTGCTGGAGGTCACCAGGGCTCTTTCAAGATAGTAAAAACAGTGACTTGTACAGCATAATGAAAAACCTAGGCATTGATTTTGAAGACATCAGACACATGCAGAATGAAAAATTTTTCAGAAATGATTTTTCTGGTGAGGTTGACTTCAGAGA
+
BAABBFFFFFFFGGGGGGGFFGFFHHHHHHHHHHHHEEFGGHHGHHHFHHHHHHHHHHGHHGGHHHHHGHGHHHGHHHGFFHHFGHGGGHHHHHHGFHHHHDGGGHHGGHHHHHHGGGHHHHHHHGHEHHHGHHGHHGHHHHHHHHHHHHGHHGHHHHHHHHHHGGHHHHHHHHHHHHHHHGHHHHHHHHGHHHHHHHHHHHHHHHGHHHHHHHHHHHGHHHHHHHHHHHHHHHHHHHGGFHGGGGGGGGB
@M05620:46:000000000-D9D58:1:1101:19848:4465 1:N:0:106
GAATGAATACAGAAATTGGCAAGATAATACTGCACCGATGGGAAATGATACTATCCTGAAACATGAGCAAATTGACCAGCCTCAGGATGTGAACTCATTTGCTGGAGGTCACCAGGGCTCTTTCAAGATAGTAAAAACAGTGACTTGTACAGCATAATGAAAAACCTAGGCATTGATTTTGAAGACATCAGACACATGCAGAATGAAAAATTTTTCAGAAATGATTTTTCTGGTGAGGTTGACTTCAGAGA
+
BACCCFFFFFFFGGGGGGGGGGGHHHHHHHHHHHHHEEEGGHGHHHHHHHHHHHHHHHHHHHHHHHHHHGHHHHHHHHHHGHHHHHHHHGHHHHHHHHHHHHHHHHHGGHHHHHHGGGHHHHHHHHHGHHHGHHHHHGHHHHHHHHHHHHHHHHHHHHHHHHHHGGHHHHHHHHHHHHHHHGHHHHHHHHHHHHHHHHHHHHHHHHHHHHHHHHHHHHHGHHHGHHHHHHHHHHHFHHHHHHGGGGGGGGC
@M05620:46:000000000-D9D58:1:1101:18003:4507 1:N:0:106
GAATGAATGCAGAAATTGGCAAGATAATACTGCACCGATGGGAAATGATACTATCCTGAAACATGAGCAAATTGACCAGCCTCAGGATGTGAACTCATTTGCTGGAGGTCACCAGGGCTCTTTCAAGATAGTAAAAACAGTGACTTGTACAGCATAATGAAAAACCTAGGCATTGATTTTGAAGACATCAGACACATGCAGAATGAAAAATTTTTCAGAAATGATTTTTCTGGTGAGGTTGACTTCAGAGA
+
CCCCCFFFFFFFGGGGGGGGGGGHHHHHHHHHHHHHGEGGGHHHHHHFHHHHHHHHHHHHHHHHHHHHHHHHHHHHHHHHGHHHHHHHHGHHHHHHHHHHHHHHHHHGGHHHHGHGGGHHHHHHHGHFHFHEHHHHHGFHGEFHHHHDHHGHFFGHFHHHHHHHGGHHHFCBHGHGHHHHHGGHHGFDFGFFHHHHHFFFHHHHFHHHHFHHHHFFEHHHHHHHHHHHHHHHFGHHHHHHHHFGGGFGFGF
@M05620:46:000000000-D9D58:1:1101:19600:4534 1:N:0:106
GAATGAATGCAGAAATTGGCAAGATAATACTGCACCGATGGGAAATGATACTATCCTGAAACATGAGCAAATTGACCAGCCTCAGGATGTGAACTCATTTGCTGGAGGTCACCAGGGCTCTTTCAAGATAGTAAAAACAGTGACTTGTACAGCATAATGAAAAACCTAGGCATTGATTTTGAAGACATCAGACACATGCAGAATGAAAAATTTTTCAGAAATGATTTTTCTGGTGAGGTTGACTTCAGAGA
+
AA3AAFFFFFFFGGGGGGFGGGCGHHHHHHGHHHHHGEFFGHEFHHHGFHHHGHHHHHHGHHHHGHHHHGHHGFFHFGGGGHHHFHGGGBGFHHHHHHHHHHFGFFHGGHHHHHHGGGHHHHHHHHHHHHHHHGHFHGHHHHHHGHGHHHHHHHHGHHHHHHHGGGHHHHHHHHHHHHHHHGHHHGHHHHHHHHHHHHHHGGFHHHEFHGGHBHHHHHHFHHHHHHHHGHHHHHHGHHHHHHGGGGBFGG;
@M05620:46:000000000-D9D58:1:1101:7095:4549 1:N:0:106
GAATGAATGCAGAAATTGGCAAGATAATACTGCACCGATGGGAAATGATACTATCCTGAAACATGAGCAAATTGACCAGCCTCAGGATGTGAACTCATTTGCTGGAGGTCCAAGGGCTTTTTCAAGATAGTAAAAACAGTGAATTGAACAGAATAATGAAAAACTAAGGCATTGATTTTGAAGACATAAGAGACGTGCAGAATGAAAAATTTTTCAGAAATGATTTTTCTGGTGAGGTTGACTTCGGAGAA
+
>A11>1B3FDFDEB11BGGCFGF11GBDG133BFC0A0AEEECAAFFD221B2FH0F1FBF1B1F1BFBGBGFH11110//B0BBB1B@FE2F1@B1122B2BBEAGG/G111F//?0/0110222B1B122222F//01112>21111>0B11>12>211B0/111@000@1<1?G111?111?011<1<100.>>..1<F0<000<.</000<=00GF0;0CGHHHF000;CGH.:/:/0000...;;.
@M05620:46:000000000-D9D58:1:1101:8742:4550 1:N:0:106
GAATGAATGCAGAAATTGGCAAGATAATACTGCACCGATGGGAAATGATACTATCCTGAAACATGAGCAAATTGACCAGCCTCAGGATGTGAACTCATTTGCTGGAGGTCACCAGGGCTCTTTCAAGATAGTAAAAACAGTGACTTGTACAGCATTATGAAAAACCTAGGCATTGATTTTGAAGACATCAGACACATGCAGAATGGAAAATTTTTCAGAAATGATTTTTCTGGTGAGGTTGACTTCAGAGG
+
BABBBFFFFFFFGGGGGGGGGGGHHHHHHHHHHHHHGEGGGHHHHHHGHHHHHHHHHHHHHHHHHHHHHHHHHHHHHHHHGHHHHHGHHGHHGHHHHHHHHHHHHHHGGHHHHBCFGAC?3FG44FH3B4???FHHH//B4D344DBF33?B2B?3D?3BFGHH/E22@G222FD<?@GHF/FF100<11<1<F<011<<11FFF/CGHGHHHHH/0=0DGBC00<GHH/0;G::0:C/;:/09F0090;.
@M05620:46:000000000-D9D58:1:1101:6899:4552 1:N:0:106
GAATGAATGCAGAAATTGGCAAGATAATACTGCACCGATGGGAAATGATACTATCCTGAAACATGAGCAAATTGACCAGCCTCAGGATGTGAACTCATTTCAGGGCTCTTTCAAGATAGTAAAAACAGTGACTTGTACAGCATAATGAAAAACCTAGGCATTGATTTTGAAGACATTAGACACATGCAGAATGAAAAATTTTTCGGAAATGATTTTTGTGGTGAGGTTGACTTCAGAGAAGATCGGAAGAG
+
AAABCFFFFFFFGGGGGGGGGGGHHGGHGHHHHHHHEEGGGHGHHHHGHHHHHHHHHHHHHHHHHGGGHHHHHHHHHHGGGHHGGHGGGFGGHHHHGHH44@@FH>11B@@G4FH33BF@4444F//B?334B4?3BFHF3233?FH4BBF?C/FF222B22?F22DFG/>2222@22@11?00?11<<G01?GGG10011110-<CGG0D0GHH00-</.;CCCFGH/:0:000;0C//=C00.:C.9.A
@M05620:46:000000000-D9D58:1:1101:7112:4556 1:N:0:106
GAATGAATGCAGAAATTGGCAAGATAATACTGCACCGATGGGAAATGATACTATCCTGAAACATGAGCAAATTGACCAGCCTCAGGATGTGAACTCATTTGCTGGAGGTCCCAGGGCTCTTTCAAGATAGTAAAAACAGTGACTTGTAAAGCATAATGAAAAACCTAGGCATTGATTTTGAAGACATCAGACACATGCAGAATGAAAAATTTTTCAGAAATGATTTTTCTGGTGAGGTTGACTTCAGAGAA
+
B@ABBFFFFFFFGCFGGGGFDGFHHHGGHHHHFHHFEEEGFHFFFHHBGHDGHHHHHHGGHHGHHGHGFGHGHHDGCGFFFGHFFGFGGGHGHGHEBHHGFFGGFFGGGHHHHGFA?0EFFHFGFGGDBFFFHHFH/FGEFGFGDGBG33F3FFFDDFGHHGHGDBCGHBBG2FGFHHHHGF1?0<GGFDG1FGF1G1<FHHEF<GHHFFHHGF/0DHHFFFBGHHHHFEHH0C:CGH/:CBFGGEF0BF/
@M05620:46:000000000-D9D58:1:1101:8405:4562 1:N:0:106
GAATGAATGCAGAAATTGGCAAGATAATACTGCACCGATGGGAAATGATACTATCCTGAAACATGAGCAAATTGACCAGCCTCAGGATGTGAACTCATTTGCTGGAGGTCACCAGGGCTCTTTCAAGATAGTAAAAACAGTGACTTGTACAGCATAATGAAAAACCTAGGCATTGATTTTGAAGACATCAGACACATGCAGAATGAAAAATTTTTCAGAAATGATTTTTCTGGTGAGGTTGACTTCAGAGA
+
BBBBAFFFFFFFFGFGGGGGGGGHHHGHGHHHHFHHE2EFGHFGGGGFGHHHHHHHHHHHHHGGHDFFFHHHHHGGGHFFFHHHGHCGGFGGGHHHHGHHHGHGGGHFEBGHHHHGGGHHHHHHHHHFHHHGHHHGHGHHHHHHHHFHHHHHHHHHHHHHHHGFGGHHHHHHHHHHHHHHHGHHHHFDGHHGHGHHHHHHHHHHGDDG0CGHHHHHHHDDCHHHGHHHHHHHHHHCHHHHHGGGGGGGGG9
@M05620:46:000000000-D9D58:1:1101:21565:4563 1:N:0:106
GAATGAATGCAGAAATTGGCAAGATAATACTGCACCGATGGGAAATGATACTATCCTGAAACATGAGCAAATTGACCAGCCTCAGGATGTGAACTCATTTGCTGGAGGTCACCAGGGCTCTTTCAAGATAGTAAAAACAGTGACTTGTACAGCATAATGAAAAACCTAGGCATTGATTTTGAAGACATCAGACACATGCAGAATGAAAAATTTTTCAGAAATGATTTTTCTGGTGAGGTTGACTTCAGAGA
+
BAABCFFFFFFFGGGGGGGGGGGHHHHHGHHHHHHHGEFGGHGHHHHHHHHHHHHHHHHHHHGHHHGHHHFHHHHHHGHHGHHHGHHHHGHHHHHHGHHHHHHHHHHGGHFH3BGGAEGEHHEEHFD3FFG?GHHHFEGHGDB?HHH3FDFD2CGHBFFHHHHHG?GFHCC2FFFFHHHHBGFFDCCFFFFHBGFFH1<FGHFF0GHHHFHHGHBG0DHHEHC0GHHGF/GHF;CGGFHFB:0B0B0BFGB
@M05620:46:000000000-D9D58:1:1101:16810:4576 1:N:0:106
GAATGAATGCAGAAATTGGCAAGATAATACTGCACCGATGGGAAATGATACTATCCTGAAACATGAGCAAATTGACCAGCCTCAGGATGTGAACTCATTCCAGGGCTCTTTCAAGATAGTAAAAACAGTGACTTGTACAGCATAATGAAAAACCTAGGCATTGATTTTGAAGACATCAGACACATGCAGAATGAAAAATTTTTCAGAAATGATTTTTCTGGTGAGGTTGACTTCAGAGAAGATCGGAAGAG
+
BBABBFFFFFFFGGGGGGGGGGGHHGHHHHHHHHHHGEGGGHCGHHHFHHHHHHHHHHHHGHHHHGHHHHFGHHHHHHHHGHHHHHFGHGGHHHHHHHHHHHHHFGHHHHHHHHHHHHHDFFHHHGHHDFFHFHHHHGHHGHHHHHHHFHHHGGGHHHHHHHHHHHHHHGHHHHHHHHHHHHHHHHHHHHFHHGHHHHHHHHHF<GFFGHGBGFHHHFHHE=GFGG;CGGHHHHGGFHHHHGHHHDFEDFF
@M05620:46:000000000-D9D58:1:1101:11418:4623 1:N:0:106
GAATGAATGCAGAAATTGGCAAGATAATACTGCACCGATGGGAAATGATACTATCCTGAAACATGAGCAAATTGACCAGCCTCAGGATGTGAACTCATTTGCTGGAGGTCACCAGGGCTCTTTCAAGATAGTAAAAACAGTGACTTGTACAGCATAATGAAAAACCTAGGCATTGATTTTGAAGACATCAGACACATGCAGAATGAAAAATTTTTCAGAAATGATTTTTCTGGTGAGGTTGACTTCAGAGA
+
CCCCCFFFFFFFGGGGGGGGGGGGHGGHHHHHHHHHGEGGGHHHHHHFHHHHHHHHHHHHHHHHHHGHHHHHHHHGHHHHGHHHGHGHHGHHHHHHFHHHHHHHHGGEEGHHFFHGEGF?GHFGHFHDGHFBGHHHFGHGFFHFHGHFHGHEFFFHFHHHHHHHGFHFHFBCHHHFHHHHBFGHHFBGGFHHFHHHHHFFGHBGGHHHHHHHHHGFFHHHHFHFHHHHHHHHFGGBGFHGHCBGGGFFBFB
@M05620:46:000000000-D9D58:1:1101:9057:4655 1:N:0:106
GAATGAATGCAGAAATTGGCAAGATAATACTGCACCGATGGGAAATGATACTATCCTGAAACATGAGCAAATTGACCAGCCTCAGGATGTGAACTCATTTGCTGGAGGTCACCAGGGCTCTTTCAAGATAGTAAAAACAGTGACTTGTACAGCATAATGAAAAACCTAGGCATTGATTTTGAAGACATCAGACACATGCAGAATGAAAAATTTTTCAGAAATGATTTTTCTGGTGAGGTTGACTTCAGAGA
+
CCCCCFFFFFFFGGGGGGGGGGGHHHHHHHHHHHHHEEEGGHHHGHHHHHHHHHHHHHHHHHHHHGHFHHHHHHHHHHGGGHHGGFGGHGHGHHHHHHHHHGGHHFGFFGHHGHHGGGHHHHHHHHHEHGHGGHHHHGGHHGGGHHHHHGHHGFHHFHHHHHHHGGHFHGHFHHHHHHHHHGHHHHHHHHHHEHFFHFFFHHGGHHHHHHHHHHHHHHFHFHHHHHHHHHHHHFHFHHHHHHFGGGGGGGB
@M05620:46:000000000-D9D58:1:1101:11475:4675 1:N:0:106
GAATGAATGCAGAAATTGGCAAGATAATACTGCACCGATGGGAAATGATACTATCCTGAAACATGAGCAAATTGACCAGCCTCAGGATGTGAACTCATTCCAGGGCTCTTTCAAGATAGTAAAAACAGTGACTTGTACAGCATAATGAAAAACCTAGGCATTGATTTTGAAGACATCAGACACATGCAGAATGAAAAATTTTTCAGAAATGATTTTTCTGGTGAGGTTGACTTCAGAGAAGATCGGAAGAG
+
CBCCCFFFFFFFGGGGGGGGGGGHHHHHGHHHHHHHEAEFGHHHHHHHHHHHHHHHHHHHHHHHHHHHHHHHHHHHHHHHGHHGGGGGHGGHHHHHHHHHHHHHGGHHHHHHHHHHHHHHHHGHHGHHFHHHHHHHHHHHHHHHHHHHHHHHGGHHHHHHHHHHHHHHHGHHHHHHHGHHHHHHHHHHHHHHHHHHHHHHHHHHHFFGGHGHHHHHHHHHHDGHHHGHHHHHHHGGCHHHHHHGHGGGGGG
@M05620:46:000000000-D9D58:1:1101:9764:4688 1:N:0:106
GAATGAATGCAGAAATTGGCAAGATAATACTGCACCGATGGGAAATGATACTATCCTGAAACATGAGCAAATTGACCAGCCTCAGGATGTGAACTCATTCCAGGGCTCTTTCAAGATAGTAAAAACAGTGACTTGTACAGCATAATGAAAAACCTAGGCATTGATTTTGAAGACATCAGACACATGCAGAATGAAAAATTTTTCAGAAATGATTTTTCTGGTGAGGTTGACTTCAGAGAAGATCGGAAGAG
+
B@BBBFFFFFFFGCGFGGGGGGGHHFFGGHHHHGHHGEGFGHFHGFHFFGHHHHHHHHGHHHHHHGGGHFFHHHGHFGGGFHHFFFFGGFGFHHHHFHH4BGHHGFFFGGFHHHHFGFGHFFFHHGHHFFFHFGHFEHHHHHFHDGGHFHGAABGHGGHHHGHDHHHHHGGGBCGHHEDGHHFHBG1FHHHFFEFHHFGFDFHFGGGGFHHFHHHHH/DDD</0<.CHFCCGH0GC:C//;GHF.DEA.AF
@M05620:46:000000000-D9D58:1:1101:12812:4690 1:N:0:106
GAATGAATGCAGAAATTGGCAAGATAATACTGCACCGATGGGAAATGATACTATCCTGAAACATGAGCAAATTGACCAGCCTCAGGATGTGAACTCATTCCAGGGCTCTTTCAAGATAGTAAAAACAGTGACTTGTACAGCATAATGAAAAACCTAGGCATTGATTTTGAAGACATCAGACACATGCAGAATGAAAAATTTTTCAGAAATGATTTTTCTGGTGAGGTTGACTTCAGAGAAGATCGGAAGAG
+
CBCCCFFFFFFFGGGGGGGGGGGHHHHHHHHHHHHHGFGGGHHHHHHHHHHHHHHHHHHHGHHHHHHHHHHHHHHHHHHHGHHHHHGHHGGGHHHHHHHHHHHHGGHHHHHHHHHHHGHGHHHHHGHHDGHFHHHFHHHHHHHHGHHHHHHHGGHHHHHHHHHHHHHHHGHHHHHHHFGHHHHHHHHHHHGHHHHHHHHHHHHHHF<FGHFBHHHHHFHHH=GHHHCGHHHHHHHGCGHGHHHHHGDEDGG
@M05620:46:000000000-D9D58:1:1101:17619:4694 1:N:0:106
GAATGAATGCAGAAATTGGCAAGATAATACTGCACCGATGGGAAATGATACTATCCTGAAACATGAGCAAATTGACCAGCCTCAGGATGTGAACTCATTCCAGGGCTCTTTCAAGATAGTAAAAACAGTGACTTGTACAGCATAATGAAAAACCTAGGCATTGATTTTGAAGACATCAGACACATGCAGAATGAAAAATTTTTCAGAAATGATTTTTCTGGTGAGGTTGACTTCAGAGAAGATCGGAAGAG
+
CCCCCFFFFFFFGGGGGGGGGGGGHHHHHHGHHHHHGFGGGHFFFHHBHHHHHGHHGHHHHHGHHGHHHGHHGHHFHHHHGGHGHHHGGFHHHHHHGHHGHHHHGGHHHHHHGHHHHHHDHHHHHGGGBFHHHHGHHFHFHHHHEHHHHHHHGGFFHHHGHHHHHHGHGGHHHHHHHHHHHHHHHHHHHHHHGHHHHHHHHHHFGHHHGHGBDGFFHHHHHFHHHHGHHHHGHHHGHFHHHHHHHGGGGFF
@M05620:46:000000000-D9D58:1:1101:16677:4706 1:N:0:106
GAATGAATGCAGAAATTGGCAAGATAATACTGCACCGATGGGAAATGATACTATCCTGAAACATGAGCAAATTGACCAGCCTCAGGATGTGAACTCATTTGCTGGAGGTCACCAGGGCTCTTTCAAGATAGTAAAAACAGTGACTTGTACAGCATAATGAAAAACCTAGGCATTGATTTTGAAGACATCAGACACATGCAGAATGAAAAATTTATCAGAAATGATTTTTCTGGGGAGGTTGACTTCAGAGA
+
CCCCCFFFFFFFGGGGGGGGGGGHHHHHHHHHHHHHEEGGGHGHHHHHHHHHHHHHHHHHHHHHHHHHHGHHHHHHHHHHGHHHHHHHHGHHHHHHHHHHHHHHHHH1>FG3@3111/B/B344F?43BG34DG4F3E/B4334DB2?3FH?2FHBG3?FHD2=</2@22222@11F1==FF1=1?G11<1110<0<F1GD1G10DG0<<CH000<DD00<G00CG0GC/CG:/;.:A9://C90009CFB
@M05620:46:000000000-D9D58:1:1101:18692:4754 1:N:0:106
GAATGAATGCAGAAATTGGCAAGATAATACTGCACCGATGGGAAATGATACTATCCTGAAACATGAGCAAATTGACCAGCCTCAGGATGTGAACTCATTCCAGGGCTCTTTCAAGATAGTAAAAACAGTGACTTGTACAGCATAATGAAAAACCTAGGCATTGATTTTGCAGACATTAGACACATGCAGAATGAAAAATTTTTGAGAAATGATTTTTCTGGGGAGGTTGACTTCAGAGAAGATCGGAAGAG
+
CCCCCFFFFFFFGGGGGGGGGGGHHHHHHHHHHHHHGGGGGHHHHHHHHHHHHHHHHHHHHHHHHHGHHHHHHHHHHHHHGHHHGHHHHGHGHHHHHHH444BBE111F34FH4F33@3D444DGAGE4D344?B3444D3B?3344F3D30//2B2F2B2B?22F2@F2@220@G2>=11?0?111111?111>11001<1>->.CHHHH0GH000/000/-.--CGB/00<0CH0:/0/9C0...;EF.
@M05620:46:000000000-D9D58:1:1101:6613:4782 1:N:0:106
GAATGAATGCAGAAATTGGCAAGATAATACTGCACCGATGGGAAATGATACTATCCTGAAACATGAGCAAATTGACCAGCCTCAGGATGTGAACTCATTCCAGGGCTCTTTCAAGATAGTAAAAACAGTGACTTGTACAGCATAATGAAAAACCTAGGCATTGATTTTGAAGACATCAGACACATGCAGAATGAAAAATTTTTCAGAAATGATTTTTCTGGTGAGGTTGACTTCAGAGAAGATCGGAAGAG
+
BAABBFFFFFFFGFGGGGGGFGFGHHGHGHHHHHHHEAEGGHHFHHHDHHEGFHHHHHHGGHHHGFFFGHFHHHGHHHFABGGHGHFHFFHGHHHFHHHHHGGGGGHHHHHHHHHHHHHBGHHHHGHFBGGHHHHGHHHHHHHHHHHFGHHHGGHHHHGHGGHHHHHHHGHHGHFHHHHHHHHHGHHHHHHHHHHHHHHHGHHHFHHGHHDDDGHHHGHHHGGHHH;CGHHHHHHHHHHHHHGHEFDFGFF
@M05620:46:000000000-D9D58:1:1101:14493:4831 1:N:0:106
GAATGAATGCAGAAATTGGCAAGATAATACTGCACCGATGGGAAATGATACTATCCTGAAACATGAGCAAATTGACCAGCCTCAGGATGTGAACTCATTCCAGGGCTCTTTCAAGATAGTAAAAACAGTGACTTGTACAGCATAATGAAAAACCTAGGCATTGATTTTGAAGACATCAGACACATGCAGAATGAAAAATTTTTCAGAAATGATTTTTCTGGTGAGGTTGACTTCAGAGAAGATCGGAAGAG
+
A1AAAB1@3F11F11FFDG11GF1FGG3FHBF11G000EA00GBGHF1GH1DGFHFFHBFH10AFG1BDFHHFA1DFGF/E0G1@G11@FG2G1F11@BFGFFBEGEGHDBGHHHHHFHHFFHFBECG1B11GHF1>>FFGHHHHFF2EGFF/C0GGHHFFFDGHDGHHGHHBFC1@D?GFGFGHFB?GHFBFHHGFFHBGFG0<=1>G<DD<=DFGHHHF0<DFH::/CGHHHHH0GFHHHCGCECEAF?
@M05620:46:000000000-D9D58:1:1101:6777:4839 1:N:0:106
GAATGAATGCAGAAATTGGCAAGATAATACTGCACCGATGGGAAATGATACTATCCTGAAACATGAGCAAATTGACCAGCCTCAGGATGTGAACTCATTCCAGGGCTCTTTCAAGATAGCAAAAACAGAGAATTGTACAGCTTAATGAAAAACCTAGGCATTGATTTTGAAGACATCAGACACATGCAGACTGACAAATTTTTCAGTTATGCTTTTTTTGGTGTGGTTGACTTCAGAGATGATCGGAAGAG
+
CCCCCFFFFFFFGGGGGGGGGGGHHHHHHHHHHHHHGEGGGHGHHHHHHHHHHHHHHHHHHHHHHHHHHHHHHHHHHHHHGHHHHHGHHGHHGHHHHHH444@FF11F33@44443B@33DG3F?>/B33B3?43D44D43333D4443F3B</BF?22B222D2222>/22222?1?111000111?1>011<1>1F<G1110>0000=D00<000---:CE.:.C.C/00000000/099009;AEGG?
@M05620:46:000000000-D9D58:1:1101:9321:4846 1:N:0:106
GAATGAATGCAGAAATTGGCAAGATAATACTGCACCGATGGGAAATGATACTATCCTGAAACATGAGCAAATTGACCAGCCTCAGGATGTGAACTCATTTGCTGGAGGTCACCAGGGCTCTTTCAAGATAGTAAAAACAGTGACTTGTACAGCATAATGAAAAACCTAGGCATTGATTTTGAAGACATCAGACACATGCAGAATGAAAAATTTTTCAGAAATGATTTTTCTGGTGAGGTTGACTTCAGAGA
+
CCCCCFFFFFFFGGGGGGGGGGGHHHHHHHHHHHHHGEGGGHHHHHHHHHHGHHHHHHHHHHHHHHGHHHHHHHHHHHHHGHHHGHGHHGHHHHHHHHHHHHHHHHHGGHHHHHHGGGHGHHHHHHHFHHHBGHHHHGHFFHFHHHHHHHHHHHHHHHHHHHHHGGHHHHHHHHHHHHHHHGHHGHHHHHHHHHHHGHHHHGHHH0GHHHHHHHHHGHHHHGHFFHHHHHHHHHHGHHFHGCGGGGGGGGB
@M05620:46:000000000-D9D58:1:1101:15492:4862 1:N:0:106
GAATGAATGCAGAAATTGGCAAGATAATACTGCACCGATGGGAAATGATACTATCCTGAAACATGAGCAAATTGACCAGCCTCAGGATGTGAACTCATTTGCTGGAGGTCCCAGGGCTCTTTCAAGAGAGAAAAAACAGTGACTTGTACAGCATAATGAAAAACCTAGGCATTGATTTTGAAGACATCAGACACATGCAGAATGAAAAATTTTTCAGAAATGAGTTTTCTGGTGAGGTTGACTTCAGAGAA
+
AAACCFFFFFFFGGGGGGGGGGGHHHHHHHHHHHHHFEGGGHHHHHHHHHHHHHHHHGHHHHHHHHHHHHHHHHHHHHHGGHHHGHHFGFHHHHHHHHHHHHHHHHHGGH3GF31?10FG3G4444F0F//33FGG/G23D3333BF33D3222D22222DGH//0?100111=111@G1.11F<G1111>1FGH00<00=/0<00=GHA0=CHF0:G0C0000:<GH0G000;:;:/://000000;FG0
@M05620:46:000000000-D9D58:1:1101:8078:4867 1:N:0:106
GAATGAATGCAGAAATTGGCAAGATAATACTGCACCGATGGGAAATGATACTATCCTGAAACATGAGCAAATTGACCAGCCTCAGGATGTGAACTCATTTGCTGGAGGTCACCAGGGCTCTTTCAAGGTAGTAAAAACAGTGACTTGTACAGCATAATGAAAAACCTAGGCATTGATTTTGAAGACATCAGACACATGCAGACTGAAAAATTTTTCAGGAATGATTTTTCTGGTGAGGTTGACTTCAGAGA
+
BABBBFFFFFFFGGGGGGGGGGGGHHHHHHHHHHHHGEFGGHGHHHHHHHHHHHHHHHHHHHHHHHHHHHHHHHGHHHHHGHHHGHHHHHHHHHHHGHHHHHHHHHHGGHHH3F111?0??344FGE33B3F4?4B3?/243B4G3?3B3F3G?3?33B332@0//@2<2<@2?11<<G11/?1<FH11F111>CG>111110<<CGH0..=GHH/<=0<;0:00CG:0GG0:0;GGC://9B0B9FFFG/
@M05620:46:000000000-D9D58:1:1101:19253:4868 1:N:0:106
GAATGAATGCAGAAATTGGCAAGATAATACTGCACCGATGGGAAATGATACTATCCTGAAACATGAGCAAATTGACCAGCCTCAGGATGTGAACTCATTTGCTGGAGGTCCCAGGGCTCTTTCAAGATAGTAAAAACAGGGACTTGTACAGCATAATGAAAAACCTAGGCATTGATTTTGAAGACATCAGACACATGCAGAATGAAAAATTTTTCAGAAATGATTTTTCTGGTGAGGTTGACTTCAGAGAA
+
CCCCCFFFFFFFGGGGGGGGGGGHHHHHHHHHHHHHGGGGGHHHHHHHHHHHHHHHHHHHHHHHHHHHHHHHHHHHHHHHGHHHHHHHHHHHHHHHHHHHHHHHHHHGGHDH33FF10/?FG44D4??4B44FHHH/?2//??0F2?3BB32B?3D?32FGHHAGC22FBC=F11=FGH1/F11?0>1<<11<00111F11CDD0DHHH.GHHH/000<G000:CGHH/:0C0:0:C/C//00;09000/9
@M05620:46:000000000-D9D58:1:1101:13251:4884 1:N:0:106
GAATGAATGCAGAAATTGGCAAGATAATACTGCACCGATGGGAAATGATACTATCCTGAAACATGAGCAAATTGACCAGCCTCAGGATGTGAACTCATTCCAGGGCTCTTTCAAGATAGTAAAAACAGTGACTTGTACAGCATAATGAAAAACCTAGGCATTGCTTTTGAAGACATCAGACACATGCAGAATGAAAAATTTTTCAGAAATGATTTTTCTGGTGAGGTTGACTTCAGAGAAGATCGGAAGAG
+
BABBBFBFFFDDDGGGGGFFGGGCHHHHGHHFFHHHGCCEEGHFHHHHHGHGHBGHFGGHHHHHHFGFHHHFHHGFGHHHGHHHBF3FGFGGHHHHHFHFHHHGGGHEGHHHFHFHFHHGHDGFHCHHGHGHFFGGBGHHHGHHGHHEHHHFFGHHHBGFHHH2@2GHHEFFGHHHHHGFFHHFFDFFHGHHHHGFFFFGGHGBGGHD/GDHFHHHHFHFHDG0GFGHHFHHHGHG0;CCGHGHEE.E?FF
@M05620:46:000000000-D9D58:1:1101:23159:4885 1:N:0:106
GAATGAATGCAGAAATTGGCAAGATAATACTGCACCGATGGGAAATGATACTATCCTGAAACATGAGCAAATTGACCAGCCTCAGGATGTGAACTCATTTGCTGGAGGTCACCAGGGCTCTTTCAAGATAGTAAAAACAGTGACTTGTACAGCATAATGAAAAACCTAGGCATTGATTTTGAAGACATCAGACACATGCAGAATGAAAAATTTTTCAGAAATGATTTTTCTGGTGAGGTTGACTTCAGAGA
+
BBBBBFFFFFFFGGGGGGGGGGFGHHHHHHHHHHHHGGGGGHHHHHHHHHHHHHHHHHHHHHGHHHHHGHHHHHHHHHHHGHHHHHHHHGHHHHHHHHHHHHHHHGHGGHHHHHHGGGHHHHHHHHHGHHHHHHHHHGHHHHHHHHHHHHHHHHHHHHHHHHHHGGHHHHHHHHHHHHHHHGHHHHHHHHHHHHHHHHHHHHHHHHHHHHHHHHHHHHGGHHHHHHHHHHHHHGHFHHHHHHGGGGGGGG9
@M05620:46:000000000-D9D58:1:1101:13234:4888 1:N:0:106
GAATGAATGCAGAAATTGGCAAGATAATACTGCACCGATGGGAAATGATACTATCCTGAAACATGAGCAAATTGACCAGCCTCAGGATGTGAACTCATTCCAGGGCTCTTTCAAGATAGTAAAAACAGTGACTTGTACAGCATAATGAAAAACCTAGGCATTGATTTTGAAGACATCAGACACATGCAGAATGAAAAATTTTTCAGAAATGATTTTTCTGGTGAGGTTGACTTCAGAGAAGATCGGAAGAG
+
BBCCCFFFFFFFGGGGGGGGGGGHHHHHHHHHHGHHGGGGGHHHHHHGHHHHHHHHHHHHHHHHHHHHHGHHHHHHHHHHGHHHHHHHHGHHHHHHHHHHHHHHGGHHHHHHHHHHHHHGHHHHHGHHFHHHHHHHHHHHHHHHHHHHHHHHGGHHHHHHHHHHHHHHHGHHHHHHHGHHHHHHHHHHHHHHHHHHHHHHHHHHGGGGHHGGHHHHHHHHHGHHHHCHHHHHHHHGGHHHHHHHHGGGGGG
@M05620:46:000000000-D9D58:1:1101:16088:4907 1:N:0:106
GAATGAATGCAGAAATTGGCAAGATAATACTGCACCGATGGGAAATGATACTATCCTGAAACATGAGCAAATTGACCAGCCTCAGGATGTGAACTCATTTGCTGGAGGTCACCAGGGCTCTTTCAAGATAGTAAAAACAGTGACTTGTACAGCATAATGAAAAACCTAGGCATTGATTTTGAAGACATCAGACACATGCAGAATGAAAAATTTTTCAGAAATGATTTTTCTGGTGAGGTTGACTTCAGAGA
+
?AABAB55DFFFDFGEBDGGGGFFHHFHHHHHHGHHEAEEEFBFEHFGHHHHHHGHHFGGFHFGFEHG3CGHHHHHHHGHGHGHGHHGFBFGGGHGHHHHFGGHFHHCEHHHHHHGFFFHHHHGHGHHHHHFGFHHHGGG4EEHFGHGGHHGHHFHHHFHGHHHGGGHFGHHHHHHHBGHDFFGGGHFHHHGHHHHGFHFHHHHHHHGHHFHFBGHHHFFHFGFGGCFFHGHGFHFFF:CGHFFFGGGGGB
@M05620:46:000000000-D9D58:1:1101:24449:4952 1:N:0:106
GAATGAATGCAGAAATTGGCAAGATAATACTGCACCGATGGGAAATGATACTATCCTGAAACATGAGCAAATTGACCAGCCTCAGGATGTGAACTCATTCCAGGGCTCTTTCAAGATAGTAAAAACAGTGACTTGTACAGCATAATGAAAAACCTAGGCATTGATTTTGAAGACATCAGACACATGCAGAATGAAAAATTTTTCAGAAATGATTTTTCTGGTGAGGTTGACTTCAGAGAAGATCGGAAGAG
+
BBBBBFFFFFFFGGGGGGGGGGFFHGHGGHHHHHHHGEGGGHFHHHHGHHHHGGGHHHEGHFHFG3GGHHFGHGFHHHGHGHHHHGHHHFGGHHHHHHHDE4@GEEGHHBGHHEF3BFFFFG44FEEG4??GHGHHHHHFHGGHFGFFDGBACFBGFHFHHHFHBDBF>FGGGHFG2DGHGGFHHFBGDGHHGFHHGH<CGEGH<GBBBGDB0=DFHCBBG=G0<<;/C:CCHHBF:GCCF:CGHG..C.A
@M05620:46:000000000-D9D58:1:1101:10897:4952 1:N:0:106
GAATGAATGCAGAAATTGGCAAGATAATACTGCACCGATGGGAAATGATACTATCCTGAAACATGAGCAAATTGACCAGCCTCAGGATGTGAACTCATTTGCTGGAGGTCCCAGGGCTCTTTCAAGATAGTAAAAACAGTGACTTGTACAGCATAATGAAAAACCTAGGCATTGATTTTGAAGACATCAGACACATGCAGAATGAAAAATTTTTCAGAAATGATTTTTCTGGTGAGGTTGACTTCAGAGAA
+
1A1>>1@DFFFFEG1GGFF1FG1FGGGHHHHHHHHHG?EFFGBGFHFBEHHHFFHFGGGBGGCFFDGGFFFGEGBFGGGHGFHHGHFFG@FBDHFHFHHGFHGGEGFCEEFHHGGGGHHFHHHHHHGHHD>BGGGHGHH11EGFEGDGHHEHHGHBBGGHHGHGGFHFC<FBGFHHHHHHGHHHHHHHHHFGHHHHHHHDDGBF1=GHAGFHHEGHHFGF0DCGHHGFFFHFCFFC.;:CHHGEFGGFFGF
@M05620:46:000000000-D9D58:1:1101:23695:4956 1:N:0:106
GAATGAATGCAGAAATTGGCAAGATAATACTGCACCGATGGGAAATGATACTATCCTGAAACATGAGCAAATTGACCAGCCTCAGGATGTGAACTCATTTGCTGGAGGTCACCAGGGCTCTTTCAAGATAGTAAAAACAGTGACTTGTACAGCATAATGAAAAACCTAGGCATTGATTTTGAAGACATCAGACACATGCAGAATGAAAAATTTTTCAGAAATGATTTTTCTGGTGAGGTTGACTTCAGAGA
+
DCCDDFFFFFFFGGGGGGGGGGGHHHHHHHHHHHHHGGGGGHGHHHHHHHHHHHHHHHHHHHHHHHHHHHHHHHHHHHHHGHHHHHHHHHHHHHHHHHHHHHHHHHHGGHHHHHHGGGHHHHHHHHHHHGHHHHHHHGHHHFHHHHHHHHHHHGHHHHHHHHHHGGHHHHGGHHHHHHHHHGHHHHGHHHHHHHHHHHHGHHHHHHHHHHHHHHHHHHHHFHHGHHHHHHHHHHHHHHHHHHGGGGGGGGB
@M05620:46:000000000-D9D58:1:1101:10114:4963 1:N:0:106
GAATGAATGCAGAAATTGGCAAGATAATACTGCACCGATGGGAAATGATACTATCCTGAAACATGAGCAAATTGACCAGCCTCAGGATGTGAACTCATTTGCTGGAGGTCACCAGGGCTCTTTCAAGATAGTAAAAACAGTGACTTGTACAGCATAATGAAAAACCTAGGCATTGATTTTGAAGACATCAGACACATGCAGAATGAAAAATTTTTCAGAAATGATTTTTCTGGTGAGGTTGACTTCAGAGA
+
BBCCCFFFFFFFGGGGGGGGGGGHHHHHHHHHHHHHGEGGGHHHHHHHHHHHHHHHHHHHHHHHHHHHHHHHHHHHHHHHGHHHHHHHHGHHGHHHHHHHHHHHHHHGGHHHHHHGGGHHHHHHHHHHHHHHHHHHHGHHHHHHHHHHHHHHHHHHHHHHHHHHGGHHHHHHHHHHHHHHHGHHHHHHHHHHHHHGHHHHHHHHHGHHHHHHHHHHHHHHHGHHHHHHHHHHHHHHHHHHHHGGGGGGGGB
@M05620:46:000000000-D9D58:1:1101:10132:4975 1:N:0:106
GAATGAATGCAGAAATTGGCAAGATAATACTGCACCGATGGGAAATGATACTATCCTGAAACATGAGCAAATTGACCAGCCTCAGGATGTGAACTCATTTGCTGGAGGTCACCAGGGCTCTTTCAAGATAGTAAAAACAGTGACTTGTACAGCATAATGAAAAACCTAGGCATTGATTTTGAAGACATCAGACACATGCAGAATGAAAAATTTTTCAGAAATGATTTTTCTGGTGAGGTTGACTTCAGAGA
+
BBB@AFFFFFFFGGGGGGGGGGGHHFHHHHHHHHHHGCGGGHHHHHHHHGHHHHHHHFHHHHHHGHHHHHHHHGHGHHHHGHHHFHHHHHHGFGHHHHHHHHHGHGEGGHHHGHHEDFHHHGEHHBFHHGGHHHGHHGHHGHFHHHHHGHHHHHFHHHHHGGHHGDHFGHHHFHHHHHHHGGFDFFFHHHFHGHHHHGHHHHHHHGFHHHHHEGHFFFHGFHHHGFFHEHHHG:CGHGFFFFGGGGGG0FB
@M05620:46:000000000-D9D58:1:1101:16374:5021 1:N:0:106
GAATGAATGCAGAAATTGGCAAGATAATACTGCACCGATGGGAAATGATACTATCCTGAAACATGAGCAAATTGACCAGCCTCAGGATGTGAACTCATTCCAGGGCTCTTTCAAGATAGTAAAAACAGTGACTTGTACAGCATAATGAAAAACCTAGGCATTGATTTTGAAGACATCAGACACATGCAGAATGAAAAATTTTTCAGAAATGATTTTTCTGGTGAGGTTGACTTCAGAGAAGATCGGAAGAG
+
CCCDDFFFFFFFGGGGGGGGGGGHHHHHHHHHHHHHGGGGGHGHHHHHHHHHHHHHHHHHHHHHHHGHHHHHHHHHHHHHGHHHGHGGHGHHHHHHHHHHHHHHGGHHHHHHHHHHHHHHHHHHHGHHGHHHHHHHHHHHHHHHHHHHHHHHGGHHHHHHHHHHHHHHHGHHHHHHHHHHHHHHHHHHHHHHHHHHHHHHHHHHHHHHHHGFGHHHHHHHHGHHHHGFHHHHHHHHHHHHHHHHGEGGGGG
@M05620:46:000000000-D9D58:1:1101:16390:5029 1:N:0:106
GAATGAATGCAGAAATTGGCAAGATAATACTGCACCGATGGGAAATGATACTATCCTGAAACATGAGCAAATTGACCAGCCTCAGGATGTGAACTCATTCCAGGGCTCTTTCAAGATAGTAAAAACAGTGACTTGTACAGCATAATGAAAAACCTAGGCATTGATTTTGAAGACATCAGACACATGCAGAATGAAAAATTTTTCAGAAATGATTTTTCTGGTGAGGTTGACTTCAGAGAAGATCGGAAGAG
+
A?A3AF5BB@555BGFGGFCGGGHHHCHFHHHHCHHE2AEADFBFFGGHHGGFHBCFBHHFHFGGHG3EGFFFHGHHGFHGHGHFGGFG@DBDFGHGHDDDFHGG?FHHHFHHHHHHEGBFGFHFEEFGFFHHF3BFGFHHHH3BBEFGFHHGGGEFCHGFHHFHH2GHCGHGHHDGFBHHHH0GHHHGHGFFGHHHHHHFHHHFGBGHG=DD<DHFHG<<=/GHE;;CFHFGHHGHHEHHGCGED9EDFF
@M05620:46:000000000-D9D58:1:1101:9370:5054 1:N:0:106
GAATGAATGCAGAAATTGGCAAGATAATACTGCACCGATGGGAAATGATACTATCCTGAAACATGAGCAAATTGACCAGCCTCAGGATGTGAACTCATTTGCTGGAGGTCACCAGGGCTCTTTCAAGATAGTAAAAACAGTGACTTGTACAGCATAATGAAAAACCTAGGCATTGATTTTGAAGACATCAGACACATGCAGAATGAAAAATTTTTCAGAAATGATTTTTCTGGTGAGGTTGACTTCAGAGA
+
CBCCCFFFFFFFGGGGGGGGGGGHHHHHHHHHHHHHEEEGGHHHHHHHHHHHHHHHHHHHHHHHHHHHHHHHHHHHHHHHGHHGHHGHGGHGHHHHHHHHHHHHHHHGFHHHHHHGGGHEHHFHHHHGHFHGHHHHHGHHHGFDGHH3GHHHFGFHFHFHHHHHGGHCGHF2GHHFHHHHGFHHHHHFHHFHHHHHFGHHGGFHDGHHGFFHHHHHHGHGEHHGHHHHHFFHHFG0CFCGGHFFFGGGGG9
@M05620:46:000000000-D9D58:1:1101:22628:5055 1:N:0:106
GAATGAATGCAGAAATTGGCAAGATAATACTGCACCGATGGGAAATGATACTATCCTGAAACATGAGCAAATTGACCAGCCTCAGGATGTGAACTCATTTGCTGGAGGTCACCAGGGCTCTTTCAAGATAGTAAAAACAGTGACTTGTACAGCATAATGAAAAACCTAGGCATTGATTTTGAAGACATCAGACACATGCAGAATGAAAAATTTTTCAGAAATGATTTTTCTGGTGAGGTTGACTTCAGAGA
+
BBBBBFFFFFFFGGGGGGGGGGEFHHHHHHGHHHHHEAAFEGBFEHGGGHHHHFHGHGHHHHFDFFHHGCBGGF5EGHFCFGHHGHGGFBFDFHFHHHHHHHHGBGGEEHFGFHHGGGHHHHHFHDGGGHFGGFGFHGHHGHHHHHFHGHHHHGGHHHGGHHHHGGHHHFHHHFHHHHHHHGHHHHHHHHHGHHHGHHHHHHFFHHGFFHFHFHHHFHGFHHHHGH0CGHHGGCGGGF:GHHGGGGGGGGF
@M05620:46:000000000-D9D58:1:1101:19911:5062 1:N:0:106
GAATGAATGCAGAAATTGGCAAGATAATACTGCACCGATGGGAAATGATACTATCCTGAAACATGAGCAAATTGACCAGCCTCAGGATGTGAACTCATTTGCTGGAGGTCCCAGGGCTCTTTCAAGATAGTAAAAACAGTGACTTGTACAGCATAATGAAAAACCTAGGCATTGATTTTGAAGACATCAGACACATGCAGAATGAAAAATTTTTCAGAAATGATTTTTCTGGTGAGGTTGACTTCAGAGAA
+
CCCDDFFFFFFFGGGGGGGGGGGHHHHHHHHHHHHHGGGGGHGHHHHHHHHHHHHHHHHHGHHHHHHHHHHHHHHHHHHHGHHHHHHHHGHHHHHHHHHHHHHHHHHGGHHHHHGGGHHHHHHHHHHHHHHHHHHHGHHHHHHHHHHHHHHHHHHHHHHHHHHGGHHHHHHHHHHHHHHHGHHHHHHHHHHHHHHHHHFHHHHHHHHHHHHHHHHHHHHHHHHHHHHHHHHHHHHHHHHHHHGGHGGGGGG
@M05620:46:000000000-D9D58:1:1101:7754:5074 1:N:0:106
GAATGAATGCAGAAATTGGCAAGATAATACTGCACCGATGGGAAATGATACTATCCTGAAACATGAGCAAATTGACCAGCCTCAGGATGTGAACTCATTCCAGGGCTCTTTCAAGATAGTAAAAACAGTGACTTGTACAGCATAATGAAAAACCTAGGCATTGATTTTGAAGACATCAGACACATGCAGAATGAAAAATTTTTAAGAAATGATTTTTCTGGTGAGGTTGACTTCAGAGAAGATCGGAAGAG
+
A1AAAFFFFFFFGBBFGGGGGGFHGFGGFHHHGFHGEAEFEHGHGHHDHGHHGGGHHDBCGHFHHHHHHHGGHHF1FCGGEHHGHHGFHGG2FGHHHFH2@FEGGAF/BFEGGHFHGFHF2DDD1AEF>111BGE1B2F21BG1G2B211F0/?<GHF01<<GHEF@@FF1G1<0FBGFBC<GFFHHHGFH1>F1=1GHB111.1=1FC<<DGHGHHHHHF=/=GA:CBB0CG0CBC0:::/00;AE9..:
@M05620:46:000000000-D9D58:1:1101:7764:5094 1:N:0:106
GAATGAATGCAGAAATTGGCAAGATAATACTGCACCGATGGGAAATGATACTATCCTGAAACATGAGCAAATTGACCAGCCTCAGGATGTGAACTCATTCCAGGGCTCTTTCAAGATAGTAAAAACAGTGACTTGTACAGCATAATGAAAAACCTAGGCATTGATTTTGAAGACATCAGACACATGCAGAATGAAAAATTTTTCAGAAATGATTTTTCTGGTGAGGTTGACTTCAGAGAAGATCGGAAGAG
+
A@ABBFFFFFFFGGGGGGGGGGGGGHHHGHHHHHHHGEGGGHHGHHHHHHEGFGHHHHGHHHHHHHHHHHHHHHHHHHFHFHHGGHFHHGHHHHHHGHHHHGHHDEFFHHHHHHHHHHHGHHHHHCHHBFHHHHHGHHHHHGHEHHHHGHGHGGHHHHHHHHHHHHHHHGHHHHHHHHHHHHHHHHGHHHHHHHHHGHHHGHHHHHGHHHGFGHHHHHGHHHHHHHCCGHFHHHHHHHHGHGGHEGG?DGG
@M05620:46:000000000-D9D58:1:1101:24971:5099 1:N:0:106
GAATGAATGCAGAAATTGGCAAGATAATACTGCACCGATGGGAAATGATACTATCCTGAAACATGAGCAAATTGACCAGCCTCAGGATGTGAACTCATTTGCTGGAGGTCACCAGGGCTCTTTCAAGATAGTAAATACAGCGACTTGTACAGCATAATGAAAAACCTAGGCATTGATTTTGAAGACATCAGACACATGCAGTATGAAAAATTTTTCAGAAATGATGTTGCTGGCGAGGTTGACTTCAGAGA
+
BCCBCFFFFFFFGGGGGGGGGGGHHHHHHHHHHHHHGGGGGHHHHHHHHHHHHHHHHHHHHHHHHHHHHHHHHHHHHHHHGHHHHGHHGGHHHHHHHHHHHHHHC1?1?23@33F11/?/33B?G?4BBFFE44?4DFGD3////?D??3G3F2FG2GED22>@//@1<00111<?11?1DFDD1<<D1>111>0>10<D000=000DDF.0DDB/00000<C0<0:;0;CG0.----9/;C0009FGBB/
@M05620:46:000000000-D9D58:1:1101:15964:5135 1:N:0:106
GAATGAATGCAGAAATTGGCAAGATAATACTGCACCGATGGGAAATGATACTATCCTGAAACATGAGCAAATTGACCAGCCTCAGGATGTGAACTCATTCCAGGGCTCTTTCAAGATAGTAAAAACAGTGACTTGTACAGCATAATGAAAAACCTAGGCATTGATTTTGAAGACATCAGACACATGCAGAATGAAAAATTTTTCAGAAATGATTTTTCTGGTGAGGTTGACTTCAGAGAAGATCGGAAGAG
+
AABCCFFFFFFFGGGGGGGGGGGHHHHHHHHHHHHHGGGGGHHHHHHGHHHHHHHHHHHHHHHHHHHHHHHHHHHHHHHHGHHHGGHHHGGGHHHHHHHHHHHHGGHHHHHHHHHHHHHGHHHHHGHHFGHHHHHGHHHHHHHHHHHHHHHHGGHHHHHHHHHHHHHHHGHHHHHHHHHHHHHHHHHHHHHHHHHHHHHHHHHHHHHHHHGHHHHHHHHGHDGGHHGHFHHHHHHHHHHHHHEFHGGGGGG
@M05620:46:000000000-D9D58:1:1101:19271:5141 1:N:0:106
GAATGAATGCAGAAATTGGCAAGATAATACTGCACCGATGGGAAATGATACTATCCTGAAACATGAGCAAATTGACCAGCCTCAGGATGTGAACTCATTTGCTGGAGGTCCCAGGGCTCTTTCAAGATAGTAAAAACAGTGACTTGTACAGCATAATGAAAAACCTAGGCATTGATTTTGAAGACATCAGACACATGCAGAATGAAAAATTTTTCAGAAATGATTTTTCTGGTGAGGTTGACTTCAGAGAA
+
CBBCCFFFFFFFGGGGGGGGGGGHHHGHHHHHHHHHFEGGGHHHHHHHHHHHHHHHHHHHHHHHGHHHHGGHHHHGHHHHGHHHGHHHHGHHHHHHHHHHHHHHHHHGGHHHHHGGGHHHHHHHHHHHHHHHGHHHGHHHHHHHHHHHHHHHHHHHHHHHHHHGGHHHHHHGHHHGHHHHGHHHHHHHHHHHHHHHHHHHHHHGHHHHHHHHHHHHHHGHHHHHHHHHHHHHHHHHHHHHHHGGGGGGGGF
@M05620:46:000000000-D9D58:1:1101:10518:5174 1:N:0:106
GAATGAATGCAGAAATTGGCAAGATAATACTGCACCGATGGGAAATGATACTATCCTGAAACATGAGCAAATTGACCAGCCTCAGGATGTGAACTCATTTGCTGGAGGTCCCAGGGCTCTTTCAAGATAGTAAAAACAGTGACTTGTACAGCATAATGAAAAACCTAGGCATTGATTTTGAAGACATCAGACACATGCAGAATGAAAAATTTTTCAGAAATGATTTTTCTGGTGAGGTTGACTTCAGAGAA
+
CCBCCFFFFFFFGGGGGGGGGGGGHHHHHHHHHHHHEAEGGHHHHHHFHHHHHFHHHHHHHHHHHHHHHGHHHHHHHHHHGHHGHHHHGGHGHHHHGHHHHHHGHHHGGHHHHHGGGHGHHHHHHHHHHHHHHHHHGHHHHHHHHHHHHHHHHHHHHHHHHHHGGHHHHHHHHHHHHHHHGHHGHHHHHHHHHHHHHHHHHHHHGHHHHHHHHHHHHHHHHHHHHHHHHHHHGHHGHGHHHHGGGGGGGGF
@M05620:46:000000000-D9D58:1:1101:14914:5181 1:N:0:106
GAATGAATGCAGAAATTGGCAAGATAATACTGCACCGATGGGAAATGATACTATCCTGAAACATGAGCAAATTGACCAGCCTCAGGATGTGAACTCATTTGCTGGAGGTCACCAGGGCTCTTTCAAGATAGTAAAAACAGTGACTTGTACAGCATAATGAAAAACCTAGGCATTGATTTTGAAGACATCAGACACATGCAGAATGAAAAATTTTTCAGAAATGATTTTTCTGGTGAGGTTGACTTCAGAGA
+
BBBCCFFFFFFFGGGFGGGGGGGHHHHHHHHHHHHHEEGGGHHHHHHHHHHHHHHHHHHHHHHHHHHHHHHHHHHHHHHHGHHHGHGGGFHHHHHHHHHHHHHHHHHGFHHHHHHGGGHHHHGHHHHFGHHBHHHHHGHHGFHHHHHGHHGFGHHHFHGHHHHHGGHHHGHFHHHGHHHHHGHGHHGHHGHHHHHHHHHGHHGHDGHHHHHHHHHHGHHHGHGHGHHHHHHHHHHFHHHHHHGGFGEGGGF
@M05620:46:000000000-D9D58:1:1101:20345:5181 1:N:0:106
GAATGAATGCAGAAATTGGCAAGATAATACTGCACCGATGGGAAATGATACTATCCTGAAACATGAGCAAATTGACCAGCCTCAGGATGTGAACTCATTTGCTGGAGGTCACCAGGGCTCTTTCAAGATAGTAAAAACAGTGACTTGTACAGCATAATGAAAAACCTAGGCATTGATTTTGAAGACATCAGACACATGCAGAATGAAAAATTTTTCAGAAATGATTTTTCTGGTGAGGTTGACTTCAGAGA
+
BBBBBFFFFFFFFFGGGGGFGFFGHHHGHHGHHHHFEAFGFHHGHHHGHFHFHHHGHBDGHBEGFEFHFGGGHHFHGHHHGHGFFFFEGHHHGFGGFHHFHHHHHCGGGHEFGHHAE?GGHHHHHHHHHHHHFFFFGFHHHHHHHHHHHHFHHHHHHHHHHGHHGGHHGHFHHHHHGHHHHGHHHHHHHHHHHHHHHFHHHGHGHHHHHHHHHHHHHHFHHFHCHHFFHHHHGHHHHHGHHHGGGGFGGGB
@M05620:46:000000000-D9D58:1:1101:20331:5196 1:N:0:106
GAATGAATGCAGAAATTGGCAAGATAATACTGCACCGATGGGAAATGATACTATCCTGAAACATGAGCAAATTGACCAGCCTCAGGATGTGAACTCATTTGCTGGAGGTCACCAGGGCTCTTTCAAGATAGTAAAAACAGTGACTTGTACAGCATAATGAAAAACCTAGGCATTGATTTTGAAGACATCAGACACATGCAGAATGAAAAATTTTTCAGAAATGATTTTTCTGGTGAGGTTGACTTCAGAGA
+
A1AAAFBFBFFDG11GFFFFGGGGHGHFEHDGFBH0A0EFCHHCHHHEHHHHGFHGHHHHGFBGHHFHFHHHFHEGHHHHGFHHHHFEGHHBHGG@1FGHHFEGEGHGGH1BFGEEGCG>GHFHDGHHHHGHB22BFAFHHHHGHHFGHHBFHHHHFHFHFEFHGCHHFGCGFHHHFHHGDCFGFFHHGFFDHHHFGFGHF<CGHGFGHFHGHFGHDHDFGHC0GG0CGFHGFHGHHFCGCGGBFBBFGF/
@M05620:46:000000000-D9D58:1:1101:13632:5254 1:N:0:106
GAATGAATGCAGAAATTGGCAAGATAATACTGCACCGATGGGAAATGATACTATCCTGAAACATGAGCAAATTGACCAGCCTCAGGATGTGAACTCATTTGCTGGAGGTCACCAGGGCTCTTTCAAGATAGTAAAAACAGTGACTTGTACAGCATAATGAAAAACCTAGGCATTGATTTTGAAGACATCAGACACATGCAGAATGAAAAATTTTTCAGAAATGATTTTTCTGGTGAGGTTGACTTCAGAGA
+
CCCCCFFFFFFFGGGGGGGGGGGHHHHHHHHHHHHHGFEGGHHHHHHHHHHHHHHHHHHHHHHHHGGHHHHHHHHHHHHHGHHHHHGHHGHHHHHGHHHHHHHHHHHGGHHHHHFFFECEEGHHFHHFFHHFEHHHHDGFBGFFDHHGFDDGFHFDHHFFHHHHDG2CFHBFGGFDHHHHGFHGBFCGDDFFHFFFHHHFFDHFG0GGHFGHHHHBFGBGHHFCCGHHHFFHH;G0:GCHB/FFGBBFFG/
@M05620:46:000000000-D9D58:1:1101:19582:5256 1:N:0:106
GAATGAATGCAGAAATTGGCAAGATAATACTGCACCGATGGGAAATGATACTATCCTGAAACATGAGCAAATTGACCAGCCTCAGGATGTGAACTCATTTGCTGGAGGTCCCAGGGCTCTTTCAAGATAGTAAAAACAGTGACTTGTACAGCATAATGAAAAACCTAGGCATTGATTTTGAAGACATCAGACACATGCAGAATGAAAAATTTTTCAGAAATGATTTTTCTGGTGAGGTTGACTTCAGAGAA
+
BBBBBFFFFFFFGGGGGGGGGGGHHHHHHHHHHHHHGGGGGHHHHHHHHHHHHHHHHHHHHHHHGGHHHHHHHHHHHHHHGHHHHHHHHHHHHHHHHHHHHHHHGEGGGHHHHHGFFHHHHHHHHHHHHHHHHHHHGHHHHHHHHHHHHHHHHHHHHHHHHHHGGHGHHHGHHHGHHHHFGHHHHHHHHGHHFHHHHHHHHHGGHHFHHHHHHHHHHHHGHGHHHHHHHHHHHHHHHHHHHHGGGGGGGFF
@M05620:46:000000000-D9D58:1:1101:16862:5259 1:N:0:106
GAATGAATGCAGAAATTGGCAAGATAATACTGCACCGATGGGAAATGATACTATCCTGAAACATGAGCAAATTGACCAGCCTCAGGATGTGAACTCATTTGCTGGAGGTCACCAGGGCTCTTTCAAGATAGTAAAAACAGTGACTTGTACAGCATAATGAAAAACCTAGGCATTGATTTTGAAGACATCAGACACATGCAGAATGAAAAATTTTTCAGAAATGATTTTTCTGGTGAGGTTGACTTCAGAGA
+
BBCCCFFFFFFFGGGGGGGGGGGHHHHHHHHHHHHHGEGGGHGGHHHHHHHHHHHHHHHHHHHHHHHHHHHHHHHHHHHHGHHHHHHGHGHHHHHHHHHHHHHHGGHGGHHHHHHGGGHHHHHHHHHHHHHHHHHHHGHHHHHHHHHHHHHHHHHHHHHHHHHHGGHHHHHHHHHHHHHHHGHHHHHHHHHHHHHHHHHHHHHHHHHHHGHHGHHHHHGHHHHHHHHHHHHHHHHHHHHHHHGGGGGGGGF
@M05620:46:000000000-D9D58:1:1101:19931:5269 1:N:0:106
GAATGAATGCAGAAATTGGCAAGATAATACTGCACCGATGGGAAATGATACTATCCTGAAACATGAGCAAATTGACCAGCCTCAGGATGTGAACTCATTCCAGGGCTCTTTCAAGATAGTAAAAACAGTGACTTGTACAGCATAATGAAAAACCTAGGCATTGATTTTGAAGACATCAGACACATGCAGAATGAAAAATTTTTCAGAAATGATTTTTCTGGTGAGGTTGACTTCAGAGAAGATCGGAAGAG
+
1>>>>B13BFFF1GGGGGGFGGA1FGFGHHCHHFHHC0ABCEBECGG1EGHFDDF0GBHBGFBEB1FFDFGHD1AFFEFGFFHFFFC@F@DD2FEGD1FGFGDG?EHHHFFDFGGFHBH2FFGFGEGG>>GHHG1FGGFFHFHFFGFED>DGEGBBGHHFFDD>F2GGFGFGHHHDGDGDFHFHGGFFFGC1FFHHHAGFHHGCDG1</0=D0=<GFCHHF0/0<C//:/:0;C:CFF/;CFGFCB....:
@M05620:46:000000000-D9D58:1:1101:16875:5273 1:N:0:106
GAATGAATGCAGAAATTGGCAAGATAATACTGCACCGATGGGAAATGATACTATCCTGAAACATGAGCAAATTGACCAGCCTCAGGATGTGAACTCATTTGCTGGAGGTCACCAGGGCTCTTTCAAGATAGTAAAAACAGTGACTTGTACAGCATAATGAAAAACCTAGGCATTGATTTTGAAGACATCAGACACATGCAGAATGAAAAATTTTTCAGAAATGATTTTTCTGGTGAGGTTGACTTCAGAGA
+
1AA111@BFFFFBGF1FGBBGGEGFGHHHHFGHFHHG0EEEE0AEGHB2GHHFDAFDAGGFD0E1AFAACBAEGHFCCFGGHHFFFE1B@F22GFHHFHFFHGGEGCE>EF1FEHGGGHHEHHGHFHFGHHBGDGGFEFF>GGHFGFGGHHHHGEHEBDFGHHFGGFGGCHHFGGFHHHHHGHHFFGGFHGGFHFCGHGHHHCFGDGD<<CHGD0CFGGDGFFF0G;;C/GFB;GFF.:G:GBF0C0FGGF
@M05620:46:000000000-D9D58:1:1101:11434:5291 1:N:0:106
GAATGAATGCAGAAATTGGCAAGATAATACTGCACCGATGGGAAATGATACTATCCTGAAACATGAGCAAATTGACCAGCCTCAGGATGTGAACTCATTTGCTGGAGGTCCCAGGGCTCTTTCAAGATAGTAAAAACAGTGACTTGTACAGCATAATGAAAAACCTAGGCATTGATTTTGAAGACATCAGACACATGCAGAATGAAAAATTTTTCAGAAATGATTTTTCTGGTGAGGTTGACTTCAGAGAA
+
CBCCCFFFFFFFGGGGGGGGGGGHHGHHGHHHHHHHEEGGGHHHHHHHHHHHHHHHHHHHHHHHHHGFHHHHHHHHHHHHGHHHGGHHHFGHHHHHHHHHHHHHHHHGGHHGHHGGGHHHHHHHHHHHHHHHHHHHGHHHHHHHHHHHGHHHHHHHHHHHHHHGGHHHHHHHHHHHHHHHGHHHHHHHHHHHHHHHHHHHHHHHGHHHHHHHHHHHHHHHHHHHHHHHHHHHHHHCCGHHHHGGGGGGGGF
@M05620:46:000000000-D9D58:1:1101:17730:5302 1:N:0:106
GAATGAATGCAGAAATTGGCAAGATAATACTGCACCGATGGGAAATGATACTATCCTGAAACATGAGCAAATTGACCAGCCTCAGGATGTGAACTCATTCCAGGGCTCTTTCAAGATAGTAAAAACAGTGACTTGTACAGCATAATGAAAAACCTAGGCATTGATTTTGAAGACATCAGACACATGCAGAATGAAAAATTTTTCAGAAATGATTTTTCTGGTGAGGTTGACTTCAGAGAAGATCGGAAGAG
+
CCCCCFFFFFFFGGGGGGGGGGGHHHHHHHHHHHHHGGGGGHHHHHHHHHHHHHHHHHHHHHHHHHHHHHHHHHHHHHGGGHHHGHGGHFGGHHHHHHHHHHHHGGHHHHHHHHHHHHHGHHHHHGHHFGFHHHHHHHHHHHHHHHHHHHHHGGHHHHHHHHHHHHHHHGHHHHHHHHHHHHHHHHHHHHHHHHHHHHHHHHHHHHGHHHGGHHHHHHHHHDGFHHCHHHHHHHHHHHHHHHHHHGGGGGG
@M05620:46:000000000-D9D58:1:1101:21721:5324 1:N:0:106
GAATGAATGCAGAAATTGGCAAGATAATACTGCACCGATGGGAAATGATACTATCCTGAAACATGAGCAAATTGACCAGCCTCAGGATGTGAACTCATTCCAGGGCTCTTTCAAGATAGTAAAAACAGTGACTTGTACAGCATAATGAAAAACCTAGGCATTGATTTTGAAGACATCAGACACATGCAGAATGAAAAATTTTTCAGAAATGATTTTTCTGGTGAGGCTGACTTCAGAGAAGATCGGAAGAG
+
BCBCCFFFFFFFGGGGGGGGGGGHHGGHHHHHHHHHGGGGGHHHHHHHHHHHHHHHHHHHHHHH3FGHHHHHHHHHHHHHGHHHHHHHHHHHHHHHHHHBDFFHGAGFFE4@@F43BF3F4FH?GEHGG3FBE?B?4F?4F2F3B44H?3D0//B2222B2??>22@>>/2DG22FD21GCGHHHD1=B1?FG11<F0G1GD1<FGH10DG00<=0<<GG0DC0<..;CCFBCC0C0CH0/:00;;;EAAC
@M05620:46:000000000-D9D58:1:1101:15023:5335 1:N:0:106
GAATGAATGCAGAAATTGGCAAGATAATACTGCACCGATGGGAAATGATACTATCCTGAAACATGAGCAAATTGACCAGCCTCAGGATGTGAACTCATTTGCTGGAGGTCCCAGGGCTCTTTCAAGATAGTAAAAACAGTGACTTGTACAGCATAATGAAAAACCTAGGCATTGATTTTGAAGACATCAGACACATGCAGAATGAAAAATTTTTCAGAAATGATTTTTCTGGTGAGGTTGACTTCAGAGAA
+
AAABBFFFFFFFGGGGGGGGGGGHHHHHHHHGGHHHEAEGGHHHHHHHHHHHHHHHHHHHHHHHHHHHHHHHHHHHHHHHGHHHGHGGGFGHHHHHHHHHHHHGHHHGFHHHHHGGGHHHHHHHHHHHHHHHHHHHGHHHHHHHHHHHHHHHHHHHHHHHHHHGGHHHHHHHHHHHHHHHGHHHHHHHHHHHHHHGHHHHHHHGGHHHGHHHGHHHHHHHHHHHHHGHHHHHHHHGFGHHHHGGGGGGGGG
@M05620:46:000000000-D9D58:1:1101:25248:5351 1:N:0:106
GAATGAATGCAGAAATTGGCAAGATAATACTGCACCGATGGGAAATGATACTATCCTGAAACATGAGCAAATTGACCAGCCTCAGGATGTGAACTCATTTGCTGGAGGTCACCAGGGCTCTTTCAAGATAGTAAAAACAGTGACTTGTACAGCATAATGAAAAACCTAGGCATTGATTTTGAAGACATCAGACACATGCAGAATGAAAAATTTTTCAGAAATGATTTTTCTGGTGAGGTTGACTTCAGAGA
+
CCCCCFFFFFFFGGGGGGGGGGGHHHHHHHHHHHHHGGGGGHHHHHHHHHHHHHHHHHHHHHHHHHGHHHHGHHHHHHHHGHHHHHGHHHHGHHHHHHHHHHHHHHHGGHHHHHHGGGHHHHHHHGHHHHHHHHHHHGHHHHHHHHHHHHHGHHHHHHHHHHHHGGHHHHHHHHHHHHHHHGHHHHHHHHHHHHHHHHGHHHHHHGHHHHHHHHHHHHGHHHHCHHHHHHHHHHHHHHHHHHGGGGGGGGB
@M05620:46:000000000-D9D58:1:1101:12437:5365 1:N:0:106
GAATGAATGCAGAAATTGGCAAGATAATACTGCACCGATGGGAAATGATACTATCCTGAAACATGAGCAAATTGACCAGCCTCAGGATGTGAACTCATTCCAGGGCTCTTTCAAGATAGTAAAAACAGTGACTTGTACAGCATAATGAAAAACCTAGGCATTGATTTTGAAGACATCAGACACATGCAGAATGAAAAATTTTTCAGAAATGATTTTTCTGGTGAGGTTGACTTCAGAGAAGATCGGAAGAG
+
B@BBBFFFFFFFGGGGGEGGGFFHHGHHHHHHHHHHGEGGGHGHGHHHHFGHFHHHGHHHHHHHHHGHHHHHHHHHHHHHGHHHHHHHHGGHHHHHHHHFFHHHGGHHHHHHHHHHHHHGHHHGHGHHGHHHHHHDHHHHBFHHHHHHHHHHGGHFHEHHHHHGHHHHHGHHHHHHHHGHHEHHHGHHHHGHHHHHHFGHHHHHHG=FHHHFHHHHHHHHHHHHHHCHHHHHHGHHCGCGHEHBGGDGGGF
@M05620:46:000000000-D9D58:1:1101:12375:5366 1:N:0:106
GAATGAATGCAGAAATTGGCAAGATAATACTGCACCGATGGGAAATGATACTATCCTGAAACATGAGCAAATTGACCAGCCTCAGGATGTGAACTCATTTGCTGGAGGTCACCAGGGCTCTTTCAAGATAGTAAAAACAGTGACTTGTACAGCATAATGAAAAACCTAGGCATTGATTTTGAAGACATCAGACACATGCAGAATGAAAAATTTTTCAGAAATGATTTTTCTGGTGAGGTTGACTTCAGAGA
+
BBBBBFFFFFFFGGGGGGGGGGGHHHHHHHHHHHHGEEGGGHHHHHHFHHHHHHHHHHGHHHHHHHHHHHHHHHGHHHHHGHHHGHGFGHHHHHHHHHHHHHHHHHHGEGHHHHHGGGHHHHHHHEHBFHHGHHHHHGHHHHHHHHHHHHHHHHHHHHFHHHHHGGHHHHHHHHHHHHGHHGHGGHHHHHFGHGHHHHHHGFHHGGHFFHHHHHHHHGBGHHHFHHHHHHHHE;GFFHCGHHGGGGGGGGC
@M05620:46:000000000-D9D58:1:1101:8441:5371 1:N:0:106
GAATGAATGCAGAAATTGGCAAGATAATACTGCACCGATGGGAAATGATACTATCCTGAAACATGAGCAAATTGACCAGCCTCAGGATGTGAACTCATTTGCTGGAGGTCACCAGGGCTCTTTCAAGATAGTAAAAACAGTGACTTGTACAGCATAATGAAAAACCTAGGCATTGATTTTGAAGACATCAGACACATGCAGAATGAAAAATTTTTCAGAAATGATTTTTCTGGTGAGGTTGACTTCAGAGA
+
CABCCFFFFFFFGGGGGGGGGGGHHHHHHHHHHHHHGEGGGHBGHHHHHHHHHHHHHHHHHHHHHGHHHHHHHHFHHHHHGHHHHHHHHHHHGHHHHHHHHHHHHHHGGHHHGHHGGGHHHHHHHHHEFHHHHHHHFFHHHHHGGHHHHHHHGHHHHHHHFHHHGGHHHHHHHHHHHHHHHGGHHHHHHHHHHHGHHHGHHGHGHGDGHHHHHHHHHHGEGHGHHHHHGHHHHHHFHHHGHHGGGGGGGFB
@M05620:46:000000000-D9D58:1:1101:12425:5383 1:N:0:106
GAATGAATGCAGAAATTGGCAAGATAATACTGCACCGATGGGAAATGATACTATCCTGAAACATGAGCAAATTGACCAGCCTCAGGATGTGAACTCATTCCAGGGCTCTTTCAAGATAGTAAAAACAGTGACTTGTACAGCATAATGAAAAACCTAGGCATTGATTTTGAAGACATCAGACACATGCAGAATGAAAAATTTTTCAGAAATGATTTTTCTGGTGAGGTTGACTTCAGAGAAGATCGGAAGAG
+
CCCCCFFFFFFFGGGGGGGGGGGHHHHHHHHHHHHHGGGGGHHHHHHHHHHHHHHHHHHHHHHHHHHHHHHHHHHHHHHHGHHGHHFGGGHHHHHHHHHHHHHHGGHHHHHHHHHHHHHHHHHHHGHHGHHHHHGHHHGHHHHHHHHHHHHHGGHHHHHHHHHHHHHHHGHHHHHHHHGHHHHHHHHGHHHHHHHHHHHHHHHHGGGHGHHHHHHHHHHHHGHGHHGHGGHHHHHHHHHHHHHHHGGGGGG
@M05620:46:000000000-D9D58:1:1101:23875:5410 1:N:0:106
GAATGAATGCAGAAATTGGCAAGATAATACTGCACCGATGGGAAATGATACTATCCTGAAACATGAGCAAATTGACCAGCCTCAGGATGTGAACTCATTTGCTGGAGGTCACCAGGGCTCTTTCAAGATAGTAAAAACAGTGACTTGTACAGCATAATGAAAAACCTAGGCATTGATTTTGAAGACATCAGACACATGCAGAATGAAAAATTTTTCAGAAATGATTTTTCTGGTGAGGTTGACTTCAGAGA
+
BBBCCFFFFFFFGGGGFGGGGGGHHHHHHHHHHHHHGGGGGHHHHHHGHHHHHHHHHHHHHHHHHHHHHHHHHHHHHHGHGHHHHHHHHHHGHHHHHHHHHHHHHHHGGHCHD3FG?AF/GHF4H44BF4E4FHHHF/?C??3BF4G??B3F22?G333FGHHFG/2@GC22@>D1FHHF1F1=1=0111<<<<00<<1<<G>1<DHHHCGHHHDC00GF0<::CHHHB/:GC0:;;:G:C/0;B90;;0:
@M05620:46:000000000-D9D58:1:1101:23883:5428 1:N:0:106
GAATGAATGCAGAAATTGGCAAGATAATACTGCACCGATGGGAAATGATACTATCCTGAAACATGAGCAAATTGACCAGCCTCAGGATGTGAACTCATTTGCTGGAGGTCACCAGGGCTCTTTCAAGATAGTAAAAACAGTGACTTGTACAGCATAATGAAAAACCTAGGCATTGATTTTGAAGACATCAGACACATGCAGAATGAAAAATTTTTCAGAAATGATTTTTCTGGTGAGGCTGACTTCAGAGA
+
A1>AAD1D3DD1FF1GG1GEFGFFGHHD3G3FAAGA00A00CG1GHFBGHHAG2GAFGGHHF0FFG1A1FGG111A1FGAFEH1BF11BFG2GEGF11@@F@FGF00E/BG11FAA/EFGHBEFGHHGHGFFH2>BGCGHBGGGHHDBD2GGHHFGDFHHFFGGC?FHHG0GFGF11<D11?1<1FG1?GHHECGFCGHB11FGBDD00CG<DHHFE0GHFHF00CC:0C0:CCGGAA.:CFFFFBGGEG/
@M05620:46:000000000-D9D58:1:1101:10401:5454 1:N:0:106
GAATGAATGCAGAAATTGGCAAGATAATACTGCACCGATGGGAAATGATACTATCCTGAAACATGAGCAAATTGACCAGCCTCAGGATGTGAACTCATTCCAGGGCTCTTTCAAGATAGTAAAAACAGTGACTTGTACAGCATAATGAAAAACCTAGGCATTGATTTTGAAGACATCAGACACATGCAGAATGAAAAATTTTTCAGAAATGATTTTTCTGGTGAGGTTGACTTCAGAGAAGATCGGAAAAG
+
A>>>1BDB311@1AEGFGCBGGFGF1AG3FHGE1FCE0EECGBBGFG1GFDADFHHHH1GFGHB11A1B01DF1GFEGC/AFGHHF1BGFG2FFHHHEE@GHBF//BCFGGHBGDEG11FGDGBDE/FGFBEGEFGEF221B<1FFFEBGGHGAGBG0G1BFG1@FF>FFFG10CGG1FGFFC0<GH1?F0<11>D1>0<=GFHFGBGGH<G0DG0DHHH0<CDGH/GHCGHFHGHH0FHBFHHGB.9-//
@M05620:46:000000000-D9D58:1:1101:19411:5455 1:N:0:106
GAATGAATGCAGAAATTGGCAAGATAATACTGCACCGATGGGAAATGATACTATCCTGAAACATGAGCAAATTGACCAGCCTCAGGATGTGAACTCATTTGCTGGAGGTCACCAGGGCTCTTTCAAGATAGTAAAAACAGTGACTTGTACAGCATAATGAAAAACCTAGGCATTGATTTTGAAGACATCAGACACATGCAGAATGAAAAATTTTTCAGAAATGATTTTTCTGGTGAGGTTGACTTCAGAGA
+
BBBCBFFFFFFFGGGGGGGGGGGGFHHHHHHHHHHHGEGGGHHHHHHGHHHHFHHHHHHHHHHHFGHHHHGHHHGHHHHHGHHGGGHHHHHHHGHHHHHHHHHHGGHGGHHHHHGGGGHHHHHHFHHHHHGHHHHHHGHHFHGHHHHHHHFDGHHHHGHHHHHHGGHHHHFHHHHHHHHHEFHGHHEHGHFHFHHHHGHHGFHHFGHHHHHHHHHGHHDHHGHGHHHHHFHGHCHHFHHHHFFFFFFFGG/
@M05620:46:000000000-D9D58:1:1101:10411:5471 1:N:0:106
GAATGAATGCAGAAATTGGCAAGATAATACTGCACCGATGGGAAATGATACTATCCTGAAACATGAGCAAATTGACCAGCCTCAGGATGTGAACTCATTCCAGGGCTCTTTCAAGATAGTAAAAACAGTGACTTGTACAGCATAATGAAAAACCTAGGCATTGATTTTGAAGACATCAGACACATGCAGAATGAAAAATTTTTCAGAAATGATTTTTCTGGTGAGGTTGACTTCAGAGAAGATCGGAAGAG
+
CCCCCFFFFFFFGGGGGGGGGGGHHHHHHHHHHHHHGGGGGHHHHHHHHHHHHHHHHHHHHHHHHGHHHHHHHHHHHHHHGHHHHHHHHHHHHHHHHHHHHHHHGGHHHHHHHHHHHHHGHHHHHGHHGGHHHHHHHHHHHHHHHHHHHHHHGGHHHHHHHHHHHHHHHGHHHHHHHFHHHHHHHHHHHHHHHHHHHHHHHHHFGGGGGFHHHHHHHHHHHDHHHHGHHHHHHHGGHHHHHHHHHGGEFFF
@M05620:46:000000000-D9D58:1:1101:19406:5474 1:N:0:106
GAATGAATGCAGAAATTGGCAAGATAATACTGCACCGATGGGAAATGATACTATCCTGAAACATGAGCAAATTGACCAGCCTCAGGATGTGAACTCATTTGCTGGAGGTCACCAGGGCTCTTTCAAGATAGTAAAAACAGTGACTTGTACAGCATAATGAAAAACCTAGGCATTGATTTTGAAGACATCAGACACATGCAGAATGAAAAATTTTTCAGAAATGATTTTTCTGGTGAGGTTGACTTCAGAGA
+
BBBCCFFFFFFFGGGGGGGGGGGHHHHHHHHHHHHHGFGGGHGHGHHHHHHHHHHHHHHHHHHHHHHHHHHHHHGHHHHHGHHHHHHHHFGFHHHHGHHHHHHHHHHGFHHHHHHGGGHHHHHHHHHFHHHHGHHGHGHHHHHGHHHHGHHHHHHHHHHHHHGFDGHHGHHHHHHHHGHHHGGHHHHHGHHHHHHHHHGHHGHHHHHFGHHHHHHHHHHHHHHGHHHHGHHHH:GHGHCGHHGGGGGGGG/
@M05620:46:000000000-D9D58:1:1101:17058:5476 1:N:0:106
GAATGAATGCAGAAATTGGCAAGATAATACTGCACCGATGGGAAATGATACTATCCTGAAACATGAGCAAATTGACCAGCCTCAGGATGTGAACTCATTTGCTGGAGGTCACCAGGGCTCTTTCAAGATAGTAAAAACAGTGACTTGTACAGCATAATGAAAAACCTAGGCATTGATTTTGAAGACATCAGACACATGCAGAATGAAAAATTTTTCAGAAATGATTTTTCTGGTGAGGTTGACTTCAGAGA
+
A>>A3DFFFFFFG4CEG5GGGFFGHHBGHDGHHHHHGECGGHFFEFG5GBHHBGHHHDEGFHHGEFHHHFBDGF5GHGHHGHHFHHFHHFHFEHHHGGHHHHHHHGGGGHGHGHGGGFHHHHHHFDDBFGHHHHBBHGGHHHHHHGHHGHBHHFBGHHHHDGHHGGHHHHGBGHHBHHGHHGHHDHHHHHHHHEHCHHGHHHBGHBGHH.GHHHHHHG0D/=GHGHHHHHHHHFFHFHGHHHGGGGGGGB;
@M05620:46:000000000-D9D58:1:1101:17089:5483 1:N:0:106
GAATGAATGCAGAAATTGGCAAGATAATACTGCACCGATGGGAAATGATACTATCCTGAAACATGAGCAAATTGACCAGCCTCAGGATGTGAACTCATTTGCTGGAGGTCACCAGGGCTCTTTCAAGATAGTAAAAACAGTGACTTGTACAGCATAATGAAAAACCTAGGCATTGATTTTGAAGACATCAGACACATGCAGAATGAAAAATTTTTCAGAAATGATTTTTCTGGTGAGGTTGACTTCAGAGA
+
AA?AABFDDFFFGF4FFFBGGFFAGDG5FGGHFBFGEEEGGGGGGHA5FGFHHHHHBFHFFBGHHEGGAAGG5BBFGCFAFHHE@BBBGGGFH3GE3@B@BEGHBGFGFFFCDFHEEGGHGGFFGFHEFFHGGHEBEDGFGBGHGGDGFGHFFHEHDHHGGFDCDGHHHEHFHHHFHHBGFCFH1F01F1DFFFGGGFFFFFBG0D00=GFFDD0CGHBFGHFB0CGFFHGGHGGGGHHHFHG0;C9;FG:
@M05620:46:000000000-D9D58:1:1101:9074:5488 1:N:0:106
GAATGAATGCAGAAATTGGCAAGATAATACTGCACCGATGGGAAATGATACTATCCTGAAACATGAGCAAATTGACCAGCCTCAGGATGTGAACTCATTTGCTGGAGGTCACCAGGGCTCTTTCAAGATAGTAAAAACAGTGACTTGTACAGCATAATGAAAAACCTAGGCATTGATTTTGAAGACATCAGACACATGCAGAATGAAAAATTTTTCAGAAATGATTTTTCTGGTGAGGTTGACTTCAGAGA
+
AAAA1FFFFFF@1FGFGBFEB1EHHGHHHFCFDDGHEAEEEC01AFFGFGFFFFFHHHHGHG01F1BGDFBAFGHB1BFGGHGFFHC@BBF2@EFEF@FDGHGGBG0>E011@DGE/AEFGDHDHEEGHHEHHHD2G?/F1FDGGE<FFGHB1<D1DBG211@0EFFH1@F1<@GHHHHHGGF1<G0DFFFFBGFFFBGHHB<FDG0=DCGH000<=D<0<DH00;0CGHFFGCG0..:/B/9FFGGFGG/
@M05620:46:000000000-D9D58:1:1101:7902:5493 1:N:0:106
GAATGAATGCAGAAATTGGCAAGATAATACTGCACCGATGGGAAATGATACTATCCTGAAACATGAGCAAATTGACCAGCCTCAGGATGTGAACTCATTTGCTGGAGGTCACCAGGGCTCTTTCAAGATAGTAAAAACAGTGACTTGTACAGCATAATGAAAAACCTAGGCATTGATTTTGAAGACATCAGACACATGCAGAATGAAAAATTTTTCAGAAATGATTTTTCTGGTGAGGTTGACTTCAGAGA
+
AAAABFFFFFFFGGCFGGGGGGGBHHFGDGGHHHHHF2EEEHFFHHHFHHDFFGHFHFHHGHHHGBFHHHFGHHFHHHHHGHHHHHGHHHHHFGGGFGHHHHHHGGHGGGGHHHHGGGGGGGHHHHHBHHHGHHFHHGHGHHFHHHHHGHHHFHHFHHHGGHGHGDHHHHFHHHHHHHHHHGHHHHHHHHHFHHHGHHHFHHHHHHGGGHHHHHHHHFG0CHHHHGHHHHHHHGHFHGHHHHGGGGGFGG/
@M05620:46:000000000-D9D58:1:1101:5854:5548 1:N:0:106
GAATGAATGCAGAAATTGGCAAGATAATACTGCACCGATGGGAAATGATACTATCCTGAAACATGAGCAAATTGACCAGCCTCAGGATGTGAACTCATTTGCTGGAGGTCACCAGGGCTCTTTCAAGATAGTAAAAACAGTGACTTGTACAGCATAATGAAAAACCTAGGCATTGATTTTGAAGACATCAGACACATGCAGAATGAAAAATTTTTCAGAAATGATTTTTCTGGTGAGGTTGACTTCAGAGA
+
BBBBBFFFFFFFGGGGGFCCFGGHHFGHCHGHGGHHGEEFGHHGEGGDHHHHHHHHHFGHHGGHBGGHGFHGHHFHHHHHGHHHHHGHHHHGHHHHFHHHHHHHHHHGGHEHGFHGGGHGHHHHHB43FF3BGHHFGGEFHGGFHHDDFHHGGFHHHGHGEHHEGGHGGEHHHGEHHHHGGGGEGBCGHGFGHEHGHFGHHEHDGHFHHFCHHGHHFFFGHGHCGHHHGHGH0GHFFAGFBGFGGGGF00B
@M05620:46:000000000-D9D58:1:1101:18277:5549 1:N:0:106
GAATGAATGCAGAAATTGGCAAGATAATACTGCACCGATGGGAAATGATACTATCCTGAAACATGAGCAAATTGACCAGCCTCAGGATGTGAACTCATTTGCTGGAGGTCACCAGGGCTCTTTCAAGATAGTAAAAACAGTGACTTGTACAGCATAATGAAAAACCTAGGCATTGATTTTGAAGACATCAGACACATGCAGAATGAAAAATTTTTCAGAAATGATTTTTCTGGTGAGGTTGACTTCAGAGA
+
CCCCCFFFFFFFGGGGGGGGGGGHHHHHHHHHHHHHGEGGGHHHHHHHHHHHHHHHHHHHHHHHHHHHHHHHHHHHHHHHGHHHHHHHGGHHHHHHHHHHHHHHHHHGGHHHHHHGGGHHHHHHHHHHHHHHHHHHHGHHHHHHHHHHHHHHHHHHHHHHHHHHGGGHHHHHHHHHHHHHHGHHHHHHHHHHHHHHHHHHHHHHHHHHHHHHHHHHGHHHHHHHHHHGHHHHHGGHHHHHGHGGGGGGGGF
@M05620:46:000000000-D9D58:1:1101:18294:5558 1:N:0:106
GAATGAATGCAGAAATTGGCAAGATAATACTGCACCGATGGGAAATGATACTATCCTGAAACATGAGCAAATTGACCAGCCTCAGGATGTGAACTCATTTGCTGGAGGTCACCAGGGCTCTTTCAAGATAGTAAAAACAGTGACTTGTACAGCATAATGAAAAACCTAGGCATTGATTTTGAAGACATCAGACACATGCAGAATGAAAAATTTTTCAGAAATGATTTTTCTGGTGAGGTTGACTTCAGAGA
+
CCCCCFFFFFFFGGGGGFGGGGGHHHHHHHHHHHHHGEGGGHHHHHHHHHHHHHHHHHHHHHHHHHHHHHHHHHHHHHHHGHHHHHGHHHHHHHHHHHHHHHHHHHHGGHHHHFFGGGFACGHEFHHFHBFFDHHHHGEFHFHHFHBGDGGHHHHDGFDFFHHHAGHFHHHGHHHGFGHHEFHHHGFGDGGHHFHFFHGHGHGFFFHHGHHHHHHFFHFGGGCGHHHHHFFFFGHBHFHHBFGFGBBBBB/
@M05620:46:000000000-D9D58:1:1101:23615:5580 1:N:0:106
GAATGAATGCAGAAATTGGCAAGATAATACTGCACCGATGGGAAATGATACTATCCTGAAACATGAGCAAATTGACCAGCCTCAGGATGTGAACTCATTTGCTGGAGGTCACCAGGGCTCTTTCAAGATAGTAAAAACAGTGACTTGTACAGCATAATGAAAAACCTAGGCATTGATTTTGAAGACATCAGACACATGCAGAATGAAAAATTTTTCAGAAATGATTTTTCTGGTGAGGTTGACTTCAGAGA
+
BCCCCFFFFFFFGGGGGGGGGGGHHHHHHHHHHHHHGGGGGHHGHHHHHHHHGHHHHHGHHHHHHGHHGHHHHHHHHHHHGHHHHHGHHGHHHHHHHHHHHHHHHHHGGHHHB3FFDDF/GHHEH4B3B?34DHHHD</E?33BGDD?DD3?2?3F3?3BGHHAFA22F@2CF2?1FHHH1FGB=C0=1FGGB0F0<F<D1G<BDHHHHFHHHHFFBGHH00;0CGHHGC0GGGBBGCHGGHFG0B0BB:C
@M05620:46:000000000-D9D58:1:1101:21765:5600 1:N:0:106
GAATGAATGCAGAAATTGGCAAGATAATACTGCACCGATGGGAAATGATACTATCCTGAAACATGAGCAAATTGACCAGCCTCAGGATGTGAACTCATTCCAGGGCTCTTTCAAGATAGTAAAAACAGTGACTTGTACAGCATAATGAAAAACCTAGGCATTGATTTTGAAGACATCAGACACATGCAGAATGAAAAATTTTTCAGAAATGATTTTTCTGGTGAGGTTGACTTCAGAGAAGATCGGAAGAG
+
A>AAAFFFFFFFGGGGGGGGGGGHHHHHHHHHHHHHGEGGGHGGHHHHHHHHFHHHHHHGHHHHHHGHFHHHHHHHHGHEGHHHHHGGHHHFHHHGGHHHHHHHGGHHHHHHHHHHHHGEHHHHHGHHHHFFHHHHHHHHHHHHHHHGHHHHGGHHHHHHHHHHHHHHGGHHHHGHHHHHHHHHHHHHHHHHHHHGGHHHHHHHHGHHHGGDGHHHHHHHHGGGFH:GHHHHHHHHHHHHHGHHGGEGGGG
@M05620:46:000000000-D9D58:1:1101:20063:5601 1:N:0:106
GAATGAATGCAGAAATTGGCAAGATAATACTGCACCGATGGGAAATGATACTATCCTGAAACATGAGCAAATTGACCAGCCTCAGGATGTGAACTCATTCCAGGGCTCTTTCAAGATAGTAAAAACAGTGACTTGTACAGCATAATGAAAAACCTAGGCATTGATTTTGAAGACATCAGACACATGCAGAATGAAAAATTTTTCAGAAATGATTTTTCTGGTGAGGTTGACTTCAGAGAAGATCGGAAGAG
+
AAAB3DFFFFFFGGGGGGGGGGGHHHHHHHHHHHHHGEGGGHHHHHHHHHHHHHHHHHHHHHHHHHHHHHHHHHGHHHHHGHHHGHHHHHHHHHHHHHHHHHHHGGHHHHHHHHHHHHHHHHHHHGHHGHHHHHHHHHHHHHHHHHHHHHHHGGHHHHHHHHHHHHHHHGHHHHHHHHHHHHHHHHHHHHHHHHHHHHHHHHHHHHHHHHHHHHHHHHHHHHHHHHCHHHHHHHHHHHHHHHHHHGGGGGG
@M05620:46:000000000-D9D58:1:1101:21753:5617 1:N:0:106
GAATGAATGCAGAAATTGGCAAGATAATACTGCACCGATGGGAAATGATACTATCCTGAAACATGAGCAAATTGACCAGCCTCAGGATGTGAACTCATTCCAGGGCTCTTTCAAGATAGTAAAAACAGTGACTTGTACAGCATAATGAAAAACCTAGGCATTGATTTTGAAGACATCAGACACATGCAGAATGAAAAATTTTTCAGAAATGATTTTTCTGGTGAGGTTGACTTCAGAGAAGATCGGAAGAG
+
CCCCCFFFFFFFGGGGGGGGGGGHHHHHHHHHHHHHGEFGGHHHHHHHHHHHHHHHHHHHHHHHHHHHHHHHHHFHHHHHGHHHHHHHHFGGHHHHHHHHHHHHGGHHHHHHHHHHHHHHHHHHHGGHDGHHHHHHHGHHHHHHHHHHGHHHGGHHHHHHHHHHGHHHHGHGHHHHHHHHHHHHHHHHHHHHHHHHHHHHHHHHHGHHHHHHHHHHHGHHH=CDHGGHHHHHHHHHHHHHHHFHHGGGFFG
@M05620:46:000000000-D9D58:1:1101:25665:5635 1:N:0:106
GAATGAATGCAGAAATTGGCAAGATAATACTGCACCGATGGGAAATGATACTATCCTGAAACATGAGCAAATTGACCAGCCTCAGGATGTGAACTCATTTGCTGGAGGTCCCAGGGCTCTTTCAAGATAGTAAAAACAGTGACTTGTACAGCATAATGAAAAACCTAGGCATTGATTTTGAAGACATCAGACACATGCAGAATGAAAAATTTTTCAGAAATGATTTTTCTGGTGAGGTTGACTTCAGAGAA
+
3AAAAFFFFFFFGGGFGGGGGGFHHHFHHHGHHHHHGCGGGHCGCGHHHHHHHHHFGGHHHHHHE3FBGGHHHHHHHHFGGHHHHFFHGGGDFHHHHHHHHHHHGHFAEFGCBGGGGFCGHHHFHHGHHHFGHFHFGFHGFHFHHH3GFHDHHHHFFHHGHHHDGHHHHGHHHGHHHHHHFHHHHGHFHHGHFHHHHFHGHHBGFGFGFGHHHHBGHGGFHHHGHHCGFGHHG/CGHHHCGHGGGGFFFFG
@M05620:46:000000000-D9D58:1:1101:10975:5697 1:N:0:106
GAATGAATGCAGAAATTGGCAAGATAATACTGCACCGATGGGAAATGATACTATCCTGAAACATGAGCAAATTGACCAGCCTCAGGATGTGAACTCATTTGCTGGAGGTCACCAGGGCTCTTTCAAGATAGTAAAAACAGTGACTTGTACAGCATAATGAAAAACCTAGGCATTGATTTTGAAGACATCAGACACATGCAGAATGAAAAATTTTTCAGAAATGATTTTTCTGGTGAGGTTGACTTCAGAGA
+
BBBBBFFFFFFFFGGGGGGGGGGHHHHHHHHHHHHHGEEGGHGHHHHHHHHHHHHHHHHHHHHHHFHHHHFHGHHHHHGHGHHHHHFHHFGGGHHHHHHHHHHHGHHFEHHHHHHGGGHHHHHHHHHGHHHHHGGHHGHHHHHHHHHHHHHHHHHHHHFHHHHHGGHHHHHHHHHGHHHHHGHHHHHHHHHHHHHHHHHHHHHFGGHHHHHHHGHHHHGHHHHGGHHHHHHHHFGCGHGHHHGGGGGGGGB
@M05620:46:000000000-D9D58:1:1101:10962:5712 1:N:0:106
GAATGAATGCAGAAATTGGCAAGATAATACTGCACCGATGGGAAATGATACTATCCTGAAACATGAGCAAATTGACCAGCCTCAGGATGTGAACTCATTTGCTGGAGGTCCCAGGGCTCTTTCAAGATAGTAAAAACAGTGACTTGTACAGCATAATGAAAAACCTAGGCATTGATTTTGAAGACATCAGACACATGCAGAATGAAAAATTTTTCAGAAATGATTTTTCTGGTGAGGTTGACTTCAGAGAA
+
BABBBFFFFFDFGFFGGGGGGGGHHFHHHHGHGFHFEEFEGHHGHHHEHHFGHHHGHHGHHHHHHHFHGHHHHHFHHHFGFHHFGGCFGGHDFGHGBHHHGFFEEGFEEHHHHEGGGFFGHHFHFHHHHHGHHGHHGGFHHHGHHHHHHHHHHHHHGHHHHHHGFHGHGFCHFHHHHHHHGHHHHHHGHHFGFHFBFHGHHHHHFDDHHHH0GHHHGHGHHHHHHHGFHHHGGHHCCGHHHHGGGGGGGFE
@M05620:46:000000000-D9D58:1:1101:5771:5733 1:N:0:106
GAATGAATGCAGAAATTGGCAAGATAATACTGCACCGATGGGAAATGATACTATCCTGAAACATGAGCAAATTGACCAGCCTCAGGATGTGAACTCATTCCAGGGCTCTTTCAAGATAGTAAAAACAGTGACTTGTACAGCATAATGAAAAACCTAGGCATTGATTTTGAAGACATCAGACACATGCAGAATGAAAAATTTTTCAGAAATGATTTTTCTGGTGAGGTTGACTTCAGAGAAGATCGGAAGAG
+
BBBBBFFFFFFFGGGGGGGCGGFFHHGHHHGGGGHCEEEFGHFFEGHGHGHHGHHHHHEHHHGHHGGHHHHGHHHHHHGHGHHFGFFGGGGFGHHHFHGHHBFGGGHHHHHHFHHHHFHEHHEHHGHHBFGFGHHGHHHFFHHHHHHHEHHHGGHHHHHHHHHFHHHHHEDGFHHHHHHFFHHGHHHHHFHHHHGHHHHHHHHHEHGHFHGDGHHHHHHFHDG0CH:GHHHHHHGHCGHFGGHHHG?.ACF
@M05620:46:000000000-D9D58:1:1101:10846:5761 1:N:0:106
GAATGAATGCAGAAATTGGCAAGATAATACTGCACCGATGGGAAATGATACTATCCTGAAACATGAGCAAATTGACCAGCCTCAGGATGTGAACTCATTTGCTGGAGGTCACCAGGGCTCTTTCAAGATAGTAAAAACAGTGACTTGTACAGCATAATGAAAAACCTAGGCATTGATTTTGAAGACATCAGACACATGCAGAATGAAAAATTTTTCAGAAATGATTTTTCTGGTGAGGTTGACTTCAGAGA
+
CCCCDFFFFFFFGGGGGGGGGGGHHHHHHHHHHHHHGGGGGHHHHHHHHHHHGHHHHHHHHHHHHHHHHHHHHHHHHHHHGHHHHHHHHHHHHHHHHHHHHHHHHHHGFHHHHHHGGGHHHHHHHHHHHHHGHHHHHGHHHHHHHHHHHHHHHHHHHHHHHHHHGGHHHHHHHHHHHHHHHGHHHHHHHHHHHHHHHHHHHHHHHHHHHHHHHHHHHHHHHGHHHHHHHHHHHHHGHHHHHHGGGGGGGGF
@M05620:46:000000000-D9D58:1:1101:22638:5782 1:N:0:106
GAATGAATGCAGAAATTGGCAAGATAATACTGCACCGATGGGAAATGATACTATCCTGAAACATGAGCAAATTGACCAGCCTCAGGATGTGAACTCATTTGCTGGAGGTCCCAGGGCTCTTTCAAGATAGTAAAAACAGTGACTTGTACAGCATAATGAAAAACCTAGGCATTGATTTTGAAGACATCAGACACATGCAGAATGAAAAATTTTTCAGAAATGATTTTTCTGGTGAGGTTGACTTCAGAGAA
+
AABBBFFFFFFFGGGGGGGGGGGHHHHHHHHHHHHHGEGGEHGHHHHFHHHHHHHHHHHHHHHGHGHGHHHHHHHHHHHHGHHHGHGGHFGFHHHHHHHHHHHHHHHGGHHHHHGGGHHHHHHHHHHHHHHHHHHHGHHHHHHHHHHHHHHHHHHHHHHGHHHGGHHHHGHHHHHHHHHHGHHHHHHHHHHHHHHHHHHHHHHHHHHHHHHHHHHHHHHHHHHHHHHHGHHHHHHHHHHHHHGGGGGGGGG
@M05620:46:000000000-D9D58:1:1101:24410:5784 1:N:0:106
GAATGAATGCAGAAATTGGCAAGATAATACTGCTCCGATGGGAAATGATACTATCCTGAAACATGAGCAAATTGACCAGCCTCAGGATGTGAACTCATTTGCTGGAGGTCACCAGGGCTCTTTCAAGATAGTAAAAACAGTGACTTGTACAGCATAATGAAAAACCTAGGCATTGATTTTGAAGACATCAGACACATGCAGAATGGAAAATTTTTCAGAAATGATTTTTCTGGTGAGGTTGACTTCAGAGA
+
BBCBCFFFFFFFGGGGGGGGGGGHHHHHHHHHHGHHGGGGGHHHHHHHHHHHHHHHHHHIHHHHHHHHHHHHHHHHHHHHGHHHHGHHHGGHHHHHHHHHHHHHHHHGGHHHHHHGGGHHHHHHHHHHHHHHHHHHHGHHHHHHHHHHHHHHHHHHHHHHHHHHGGHHHHHHHHHHHHHHHGHHHHHHHHHHHHHHHHGHHHHHHHHHHHGHHHGHHHHHHHHBHHHHHHHHHHHHHHHHHHHHHHHGGG:
@M05620:46:000000000-D9D58:1:1101:17453:5788 1:N:0:106
GAATGAATGCAGAAATTGGCAAGATAATACTGCACCGATGGGAAATGATACTATCCTGAAACATGAGCAAATTGACCAGCCTCAGGATGTGAACTCATTTGCTGGAGGTCCCAGGGCTCTTTCAAGATAGTAAAAACAGTGACTTGTACAGCATAATGAAAAACCTAGGCATTGATTTTGAAGACATCAGACACATGCAGAATGAAAAATTTTTCAGAAATGATTTTTCTGGTGAGGTTGACTTCAGAGAA
+
ABBBBFFFFFFFGGGGGGGGGGGFHHGHFHHHGFGHFEEGGHGHHHHHHHHHHHHHGFFFGHHHHHGHHHHHHHGHHHHHGHHHHHHGGGHHHHHHHHHHHHHHHHFGGHHHHHGFGHHHHHHHHHHHHHHHHHHHGHHHHHHHHHHHHHHHHHHHHHGHHHGGGHHHGHGHHHHHHHHHGGHHHHHHHHHHHGHHHHGHHHHHHHHGHGFHGHHHHHGHGHHHHHHHHHHHHHGHHHHGHHGGGGGGGGF
@M05620:46:000000000-D9D58:1:1101:21563:5791 1:N:0:106
GAATGAATGCAGAAATTGGCAAGATAATACTGCACCGATGGGAAATGATACTATCCTGAAACATGAGCAAATTGACCAGCCTCAGGATGTGAACTCATTTGCTGGAGGTCACCAGGGCTCTTTCAAGGTAGGAAAAACAGTGACTTGTACAGCATAATGAAAAACCTAGGCATTGATTTTTAAGACATCAGACACATGCAGAATGGAAAATTTTTCAGGAATGATTTTTCTGGTGAGGTTGACTTTAGAGA
+
BBBBBFBFFFFFGGGGGGGGGGGHHHHHHHHHHGHHGGGGGHCHHHHHHHHHHHHHHHHHHHHHHHHHGHGHGGHHHHHHGHHHHHHHHFGHHHHHGHHHHHHHHHHGGHHHH31FF/B/3BF4?GF3B43/3BFFC<?243333BB3333322?3B332@FHH/?222<2?1?111@GG1/?11?<11111<<00111>11/00/<DGFDGHHHBD00;G0000<GHH/:0G0/0:C/C//00;00;900
@M05620:46:000000000-D9D58:1:1101:11270:5800 1:N:0:106
GAATGAATGCAGAAATTGGCAAGATAATACTGCACCGATGGGAAATGATACTATCCTGAAACATGAGCAAATTGACCAGCCTCAGGATGTGAACTCATTCCAGGGCTCTTTCAAGATAGTAAAAACAGTGACTTGTACAGCATAATGAAAAACCTAGGCATTGATTTTGAAGACATCAGACACATGCAGAATGAAAAATTTTTCAGAAATGATTTTTCTGGTGAGGTTGACTTCAGAGAAGATCGGAAGAG
+
CBCCCFFFFFFFGGGGGGGGGGGGHHHHHHHHHHHHGEGGGHHHHHHHHHHHHHHHHHHHHHHHHHGHHHHHHHHHHHGHGHHHHHGHHBGGHHHHHHHHHHHHFGHHHHHHHHHHHHHHHHHHHGHHFHHHHHHHHHHHHHHHHHHHHHHHGGHHHHHHHHHHHHHHHGHHHHHHHGHHHHHHHHHHHHHHHHHHHHHHHHHHGGGHHHHHHHHHHHHHHGGHHHGHHHHHHHHHGHHHHHGHHGGFGGG
@M05620:46:000000000-D9D58:1:1101:22305:5816 1:N:0:106
GAATGAATGCAGAAATTGGCAAGATAATACTGCACCGATGGGAAATGATACTATCCTGAAACATGAGCAAATTGACCAGCCTCAGGATGTGAACTCATTCCAGGGCTCTTTCAAGATAGTAAAAACAGTGACTTGTACAGCATAATGAAAAACCTAGGCATTGATTTTGAAGACATCAGACACATGCAGAATGAAAAATTTTTCAGAAATGATTTTTCTGGTGAGGTTGACTTCAGAGAAGATCGGAAGAG
+
BBBBBFFFFFFFGGGGGGGFGGGHHFFDGHGHHHHFGGGGGHHHHHHGHGHHHGHHGGHHHHHHHHGHGHFHHHEGHHFGFHHHHHGEFFGGHHHHGHHHFHHHEGHFHHGHHHHHHFHHHHFHHGEG?FDHHHHHFHHGHHHHHGHHHFHHGGHHHHGHHHHHFFHHHGHHHHHG2GHHHHHHGHHHHHHHHHHHGHHHHFHHGHHHHHHHHHHHHHHHHDCDCF:CFHHHHHHGGGFHGHBGGGFGGGF
@M05620:46:000000000-D9D58:1:1101:16737:5835 1:N:0:106
GAATGAATGCAGAAATTGGCAAGATAATACTGCACCGATGGGAAATGATACTATCCTGAAACATGAGCAAATTGACCAGCCTCAGGATGTGAACTCATTTGCTGGAGGTCACCAGGGCTCTTTCAAGATAGTAAAAACAGTGACTTGTACAGCATAATGAAAAACCTAGGCATTGATTTTGAAGACATCAGACACATGCAGAATGAAAAATTTTTCAGAAATGATTTTTCTGGTGAGGTTGACTTCAGAGA
+
BBBCCFFFFFFFGGGGGGGGGGGHHHHHHHHHHHHHFEGGGHHHHHHHHHHHHHHHHHHHHHHHHHHHHHHHHHHHHHGHGHHHHHHHHGHHHHHHHHHHHHHGGHHGGHHHHHHGGGHHHHHHHHHHHHHHHHHHHGHHHHHHHHHHHHHHHHHHHHHHHHHHGGHHHHHHHHHHHHHHHGHHHHHHHHHHHHHHHHHHHHHHHHHHHGHHHHHHHHDGHHHHHHHHHHHHHGHHHHGHHHGGGGGGGGF
@M05620:46:000000000-D9D58:1:1101:24525:5898 1:N:0:106
GAATGAATGCAGAAATTGGCAAGATAATACTGCACCGATGGGAAATGATACTATCCTGAAACATGAGCAAATTGACCAGCCTCAGGATGTGAACTCATTTGCTGGAGGTCACCAGGGCTCTTTCAAGATAGTAAAAACAGTGACTTGTACAGCATAATGAAAAACCTAGGCATTGATTTTGAAGACATCAGACACATGCAGAATGAAAAATTTTTCAGAAATGATTTTTCTGGTGAGGTTGACTTCAGAGA
+
BABBBFFFFFFFGGGGGGGGGFFHHGHHBGHGHGHHGEEGGH2EGGHGHFHHHHHHHHHHFHHHFHHHHCGFGHGHHHHHGHHHGHGGGGGFEHGGHHHHHHHHH1FFGHGHHGHGGGHGHHHHH4GDGGHHHFEGEEHGHEHHHHHHHHHHHGHHFHHHGHHHGGHHHGGHHHHGHHHHHGGHHHHHHFHFHHHCGHHHHD<FHHBFBCCHHHHHHHDDGDHGGHHHHHHGBGGFFHHHFHGGGGGGGG/
@M05620:46:000000000-D9D58:1:1101:24509:5907 1:N:0:106
GAATGAATGCAGAAATTGGCAAGATAATACTGCACCGATGGGAAATGATACTATCCTGAAACATGAGCAAATTGACCAGCCTCAGGATGTGAACTCATTTGCTGGAGGTCACCAGGGCTCTTTCAAGATAGTAAAAACAGTGACTTGTACAGCATAATGAAAAACCTAGGCATTGATTTTGAAGACATCAGACACATGCAGAATGAAAAATTTTTCAGAAATGATTTTTCTGGTGAGGTTGACTTCAGAGA
+
CCCCCFFFFFFFGGGGGGGGGGGHHHHHHHHHHHHHGGGGGHHHGHHHHHHHHHHHHHHHHHHHHHHHHHHHHHHHHHHHGHHGHGHHHGGFHHHHHHHHHHHHHHHGGHHHHHHGGGHHHHHHHHHHHHHHGHHHHGHHHHHHHHHHHHHHHHHHHHHHGHHHGGHFHHHHHHHHHHHHHGHHHHHHHHHHHHHHHHHHHHHHHHHFHHGHHHHHHHGHHHHHHHHHHHHHGHHHHGHHHHGGGGGGGG;
@M05620:46:000000000-D9D58:1:1101:8697:5919 1:N:0:106
GAATGAATGCAGAAATTGGCAAGATAATACTGCACCGATGGGAAATGATACTATCCTGAAACATGAGCAAATTGACCAGCCTCAGGATGTGAACTCATTTGCTGGAGGTCCCCAGGCCTTTTTCAGGTTGTTAAAACCGTTACTTTTACCGCCTTATTGAAAACCTTAGCCTTTGTTTTTGAGGCCTCCAGCCCCTTCCAGATTGAAAATTTTTCAGGAATTATTTTTCTTGTTAGGTTTGCCTCCGAGGA
+
BBBBBFFFFFFFCGGGGGGGGGGGHHHHHHHHHGHHG?EGGHFFHHHGHHHHGHHHHFFGFGGGFGGHFFGGHHGHHHHHGHHHGHGHHHHHHHHHHHHHHHHHHEGFGHBG12?F1/33BF3?B4?432//BBFFEA////?3B33322/////@222@2GF0E011?1<1F111?FG<-<.0..1..//<.<...//00;000;C:C0CGHH/00::/0000;CFG/00;9009:9C9.00;0..-;-;
@M05620:46:000000000-D9D58:1:1101:18080:5959 1:N:0:106
GAATGAATGCAGAAATTGGCAAGATAATACTGCACCGATGGGAAATGATACTATCCTGAAACATGAGCAAATTGACCAGCCTCAGGATGTGAACTCATTCCAGGGCTCTTTCAAGATAGTAAAAACAGTGACTTGTACAGCATAATGAAAAACCTAGGCATTGATTTTGAAGACATCAGACACATGCAGAATGAAAAATTTTTCAGAAATGATTTTTCTGGTGAGGTTGACTTCAGAGAAGATCGGAAGAG
+
CBCCCFFFFFFFFGGGGGGGGGGFHBGHHHHHHHHHGFGGGHHHHHHHHHHHHHHHHFHHHHGHHHHHHHHHHHHHHHHHGHHHGHFHHHHHHHHHHHHHHGHHGGHHHHHHHHHFHHHHFFHHHGHHGFHHHHHHHHFHHHHHFHHHFHHFGGHHHHHGHHHFHHHHHGHHHHHHHHHDHHHHHHHHHGHHHFHHFFGHHHHHHHFGFGHFHHHHHHHHHDHFGHGHHFHHHHHHHHFHFHFHHGGGGGF
@M05620:46:000000000-D9D58:1:1101:16354:5964 1:N:0:106
GAATGAATGCAGAAATTGGCAAGATAATACTGCACCGATGGGAAATGATACTATCCTGAAACATGAGCAAATTGACCAGCCTCAGGATGTGAACTCATTTGCTGGAGGTCCCAGGGCTCTTTCAAGATAGTAAAAACAGTGACTTGTACAGCATAATGAAACACCTAGGCATTGATTTTGAAGACATCAGACACATGCAGAATGAACAATTTTTCAGAAATGATTTTTCTGGTGAGGTTGACTTCAGAGAA
+
BBBBBFFFFFFFGGGGGGGGCGGHHHCHHHHHHGHHGEGGGHGFHGHHHHHHHHHHHHFGHHHHHFHHHCGGHHHHHHHHGHHFHHGHHHHFFHHHGHHHHHHHHHHGGHHF3311EEGHHHHHFBGH4BGGFG43??EE3BF?FGHHFBFHFHD3??D?D2@@BGGFFF2FDG2F?DH1F<G1F0?FF1FCGGCFGGHGD0GG100=/<DGHFFG00D/=DDGHFCGCHCGC/;.:;GFFHFCF900CFB
@M05620:46:000000000-D9D58:1:1101:14971:5964 1:N:0:106
GAATGAATGCAGAAATTGGCAAGATAATACTGCACCGATGGGAAATGATACTATCCTGAAACATGAGCAAATTGACCAGCCTCAGGATGTGAACTCATTTGCTGGAGGTCCCTGGGCTCTTTCACGATAGTAAAAACACTGACTTGTACAGCATAATGTAAAACCCAGGCATTGATTTTGAAGACATCTCACACATGCAGAATGAAAAATTTTTCAGAAATGTTTTTTCTGGGGAGGTTTACTTCAGAGAA
+
A3AABFFFFFFFGGGGGGGGGGGGHHHHHHHHHHHHGEFGGHHGEHHHHGHHFHHHHHHHHHGHHGGHGHHHHHHHHHHHGHHCGH3GHGHFFHHHHHHHHHHHHFHFFHFH331??2?G3G444/>/?/??4BFEEF03B32332F3??3?23B33B22@FFDA//////111111@G1/1110<1111111FD1<111</0=000=<./=GH/00=0;0;000;EGFH00/;.;9.;0/990000;CF/
@M05620:46:000000000-D9D58:1:1101:15984:6031 1:N:0:106
GAATGAATGCAGAAATTGGCAAGATAATACTGCACCGATGGGAAATGATACTATCCTGAAACATGAGCAAATTGACCAGCCTCAGGATGTGAACTCATTCCAGGGCTCTTTCAAGATAGTAAAAACAGTGACTTGTACAGCATAATGAAAAACCTAGGCATTGATTTTGAAGACATCAGACACATGCAGAATGAAAAATTTTTCAGAAATGATTTTTCTGGTGAGGTTGACTTCAGAGAAGATCGGAAGAG
+
AAABBFFFFFDFGGGGGGGGGGGHHHH5FHGHHHHFEAFGGGHGHHHFHHHHHHHHHHGHHHCGHHGHFFHGHGHHHHHHGHHFGHEFGGHGHFHFGHHHHHHHDGGHHHHF4FGDGHHFHHHGHGHHGFFEGHHGHGHFHHHBGHGHHHHHGGHFHHHHHHHHHHHHHGHHHHHHHHHHHHHHHGHHGHGHGHFHHHHHHHHFHHBDGFGBGGHHHHHEFDCGHHCGHHHHHHHHFHHHHHFHEGFEDFF
@M05620:46:000000000-D9D58:1:1101:18431:6042 1:N:0:106
GAATGAATGCAGAAATTGGCAAGATAATACTGCACCGATGGGAAATGATACTATCCTGAAACATGAGCAAATTGACCAGCCTCAGGATGTGAACTCATTCCAGGGCTCTTTCAAGATAGTAAAAACAGTGACTTGTACAGCATAATGAAAAACCTAGGCATTGATTTTGAAGACATCAGACACATGCAGAATGAAAAATTTTTCAGAAATGATTTTTCTGGTGAGGTTGACTTCAGAGAAGATCGGAAAGC
+
A3AABFFFFFFFGGGGFGGGGGGFFFHHHHHHHHHHEGGGGHFHHHHGHHHHHHHHHHHHHHHHHGHHHHHHHHGHHHGGFHHHGHGGGGHGFHHHHGGGHHHHFGHHHHHHHHHHHHHGHHHHHGGGBGGHHHHGHHHHHHHHHHHFHHHHFGHHHHHHHHHHHHHHHGFHGHHHHHHHHHHHHFHHHHHHHHHHHHGHGHHHHHFGFHGDGGHHHHHFHGHHFH:CCGHHHFHHHHHFGHHHHGGFFGB
@M05620:46:000000000-D9D58:1:1101:20015:6042 1:N:0:106
GAATGAATGCAGAAATTGGCAAGATAATACTGCACCGATGGGAAATGATACTATCCTGAAACATGAGCAAATTGACCAGCCTCAGGATGTGAACTCATTCCAGGGCTCTTTCAAGATAGTAAAAACAGTGACTTGTACAGCATAATGAAAAACCTAGGCATTGATTTTGAAGACATCAGACACATGCAGAATGAAAAATTTTTCAGAAATGATTTTTCTGGTGAGGTTGACTTCAGAGAAGATCGGAAGAG
+
AAABBFFFFFFFGGGGGGGGGGFHHHGHHHHHHHHHGGGFGHGGHGHHHHHHHHHHHGHHHHHHHHHHHHHHHFGHHHHHGHHHHHEGHGGHGHHHHHHHHHHHGGHHHHHHFHHHHHHHGHHHHGHHGHGHHHHGHHHHHHHHHHHHHHHHGGHGGHHHHHHDHHHHHGHHHHHHHHHGHHHHHHHHHBFHHHHHHFGHHHHHHHFHFHHDGHHHHHHHHGC0CGGFGCGHHHHHHGHHHHFGHFACFGG
@M05620:46:000000000-D9D58:1:1101:22700:6047 1:N:0:106
GAATGAATGCAGAAATTGGCAAGATAATACTGCACCGATGGGAAATGATACTATCCTGAAACATGAGCAAATTGACCAGCCTCAGGATGTGAACTCATTTGCTGGAGGTCCCAGGGCTCTTTCAAGATAGTAAAAACAGTGACTTGTACAGCATAATGAAAAACCTAGGCATTGATTTTGAAGACATCAGACACATGCAGAATGAAAAATTTTTCAGAAATGATTTTTCTGGTGAGGTTGACTTCAGAGAA
+
CBCCCFFFFFFFGGGGGGGGGGGHHHHHHHHHHHHHGGGGGHGHHHHHHHHHHHHHHHHHHHHHHHHHHHHHHHHHHHHHGHHHHHHHHHHHHHHHGHHHHHHHHHHGGHHHGGGGGHHHHHHHHHHHHHHHHHHHGHHHHHHHHHHGHHHHHHHHHHHHHHHGGHHHHHHHHHHHHHHHGHHHHHHHHHHHHHHHHHHHHHHHHHGHHHHHHHHHHHHHGHHHHHHHHHHHHHHHHHHHHHGGGGGGGGF
@M05620:46:000000000-D9D58:1:1101:20028:6054 1:N:0:106
GAATGAATGCAGAAATTGGCAAGATAATACTGCACCGATGGGAAATGATACTATCCTGAAACATGAGCAAATTGACCAGCCTCAGGATGTGAACTCATTCCAGGGCTCTTTCAAGATAGTAAAAACAGTGACTTGTACAGCATAATGAAAAACCTAGGCATTGATTTTGAAGACATCAGACACATGCAGAATGAAAAATTTTTCAGAAATGATTTTTCTGGTGAGGTTGACTTCAGAGAAGATCGGAAGAG
+
?A?ABFB5DFFFBGGGGGCGGGFAGHFGFHFHHHHHEAEGGD2CCFFBGHHGHGHCHFFGGH3EGEGHECBGFDFGHHFGGHHFGHEFFBF5FHHHHHHHHGHHDFHHHHHFEGHGHHH@EEEGHGHGBBGHHHEHHFHFHFHHHHHGFD?GGGHFHHHEHHFBFGGFHGHHHHHGGFHGHHFHHHGGHGHHHHHHHHFHHHGFFH1BCGFGGFHHHHHHH<<=CG::CGHFHHHHHHHHHHGHHG.EDFG
@M05620:46:000000000-D9D58:1:1101:7137:6086 1:N:0:106
GAATGAATGCAGAAATTGGCAAGATAATACTGCACCGATGGGAAATGATACTATCCTGAAACATGAGCAAATTGACCAGCCTCAGGATGTGAACTCATTCCAGGGCTCTTTCAAGATAGTAAAAACAGTGACTTGTACAGCATAATGAAAAACCTAGGCATTGATTTTGAAGACATCAGACACATGCAGAATGAAAAATTTTTCAGAAATGATTTTTCTGGTGAGGTTGACTTCAGAGAAGATCGGAAGAG
+
A?ABBFFFFFFFGFEGGGGCFGFFHHHHFHGGBFHFE?EEDFGFHHHBGHHHGHHHHHGHFFFGHHFHGFHHHHEGFGHEGHHFFH3BFGHBFFHF3GGGFHGFDGHEGGHHHGHHHHG@GHHFFGFGBFFEGFGGHFF?3BF?GHHHHGHHGGFFFFHHHGHFHHHHHGHFBFFGGFHHHHHHHHHHHH0GHHGHH0FGFGH01G1</DDDHHGHHHHGH=<0<CCGGGGHGHHGFCHCGHHHGFAGGFF
@M05620:46:000000000-D9D58:1:1101:7126:6102 1:N:0:106
GAATGAATGCAGAAATTGGCAAGATAATACTGCACCGATGGGAAATGATACTATCCTGAAACATGAGCAAATTGACCAGCCTCAGGATGTGAACTCATTCCAGGGCTCTTTCAAGATAGTAAAAACAGTGACTTGTACAGCATAATGGAAAACCTAGGCATTGATTTTGAAGACATCAGACACATGCAGAATGAAAAATTTTTCTGAAATGATTTTTCTGGTTAGGTTGACTTCAGAGAAGAACGGAAGAG
+
BABBBFFFFFFFGGGGGGGFGGGGHFHHGHGHFDHHGEFEGFGHHHHFHHHHHHHHHFGHHHGHGHHHHGHGHHFGGHGFFGHHGHBFGGHEHHHGDGH44BBGGEA1B@4FEDBEG43F4FF43/FF43BBF433F44?32BB?G43?F3F2E22222?2?FGB2FGFF2FD2<><2111?0FCFGHF1C11>FDGA011<<01>1D<0<0=GHHDCDBB000.<DGH/CGFC0GCFC/::/;.A.CE.F
@M05620:46:000000000-D9D58:1:1101:7150:6103 1:N:0:106
GAATGAATGCAGAAATTGGCAAGATAATACTGCACCGATGGGAAATGATACTATCCTGAAACATGAGCAAATTGACCAGCCTCAGGATGTGAACTCATTCCAGGGCTCTTTCAAGATAGTAAAAACAGTGACTTGTACAGCATAATGAAAAACCTAGGCATTGATTTTGAAGACATCAGACACATGCAGAATGAAAAATTTTTCAGAAATGATTTTTCTGGTGAGGTTGACTTCAGAGAAGATCGGAAGAG
+
AAAAAFFFFFFFGGGGGGCEF4CFFGGGHHGHHHHFC2EGGHHHHHHGHHHHHHHHHGFFHHGHHGHHHHHHHHHHHEFHGHHGHH@GHHHFEHHHFHHHHHHHGGHGHHHHHHHEGHHHHHGHHGHHGHHHHHEHEGHHHHHHHGEDGHH0CFHHFHHGHGHHHHEHFFHGHHHHHHHHHFHHHFHHHHGHFHGHHFFHHHHGGHHHHHHGHHEHHHHHHGE0GF:GHHHHHHHHHHHHHHHHH.EECFF
@M05620:46:000000000-D9D58:1:1101:12707:6129 1:N:0:106
GAATGAATGCAGAAATTGGCAAGATAATACTGCACCGATGGGAAATGATACTATCCTGAAACATGAGCAAATTGACCAGCCTCAGGATGTGAACTCATTCCAGGGCTCTTTCAAGATAGTAAAAACAGTGACTTGTACAGCATAATGAAAAACCTAGGCATTGATTTTGAAGACATCAGACACATGCAGAATGAAAAATTTTTCAGAAATGATTTTTCTGGTGAGGTTGACTTCAGAGAAGATCGGAAGAG
+
CCCCCFFFFFFFGGGGGGGGGGGHHHHHHHHHHHHHGGGGGHHHHHHHHHHHHHHHHHHGGHHHHHHHHHHHHHHHHHHHGHHHGHGHGFGHGHHHHHHHHHHHGGHHHHHHHHHHHHHGHHHHHGHHGGHHHHHGHHHHHHHHHHHHHHHHGGHHHHHHHHGHHHHHHGHHHHHHHDGHHHHHHHHHHGHGHHHHHGHHHHHHGFFGFHHHHHHHHHHHHGHHHHCGHHHHHHHHGHHHHHFFGGGFGFF
@M05620:46:000000000-D9D58:1:1101:17073:6153 1:N:0:106
GAATGAATGCAGAAATTGGCAAGATAATACTGCACCGATGGGAAATGATACTATCCTGAAACATGAGCAAATTGACCAGCCTCAGGATGTGAACTCATTCCAGGGCTCTTTCAAGATAGTAAAAACAGTGACTTGTACAGCATAATGAAAAACCTAGGCATTGATTTTGAAGACATCAGACACATGCAGAATGAAAAATTTTTCAGAAATGATTTTTCTGGTGAGGTTGACTTCAGAGAAGATCGGAAGAG
+
AA?AAFFF3BDFGGGGGFGFGGGGHGFHFHGGHGGBAE0AEHFHHHHGHGFFDFEHHFHHGHHHHGHHGHHHHGFHHHGHGFHHHHGEGGEFGHHGHGHHHBHHCGFGBHHHHGH1GFGHHFHHHGEHGHHHHHHGFHHHHGHHHHHFHHHGGGHHHFHHHHHBGHHHHGHHGGHFHGFGHHHHHHHFFBCHFHHHGHHHHHHGGH1><GGFHHHHHHHHHDFHFH:GGFGHHCFGHGFHHHHHHGCFGFF
@M05620:46:000000000-D9D58:1:1101:10264:6196 1:N:0:106
GAATGAATGCAGAAATTGGCAAGATAATACTGCACCGATGGGAAATGATACTATCCTGAAACATGAGCAAATTGACCAGCCTCAGGATGTGAACTCATTTGCTGGAGGTCACCAGGGCTCTTTCAAGATAGTAAAAACAGTGACTTGTACAGCATAATGAAAAACCTAGGCATTGATTTTGAAGACATCAGACACATGCAGAATGAAAAATTTTTCAGAAATGATTTTTCTGGTGAGGTTGACTTCAGAGA
+
CCCCCFFFFFFFGGGGGGGGGGGHHHHHHHHHHHHHGEGGGHHHHHHHHHHHHHHHHHHHHHHHHHHHHHHHHHHHHHHHGHHHGHFHHHHHHHHHHHHHHHHHHHHGGHHHHHHGGGHHHHHHHHHHHHHHHHHHHGHHHHHHHHHHHHHHHHHHHHHHHHHHGGHHHGHHHHHHHHHHHGHHFHHHHHHHHGHHHHHHHHHHHHHHHHHHHHHHHHHHHHHGHHHHHHHHGHHBGHHHHGGGGGGGGGF
@M05620:46:000000000-D9D58:1:1101:19470:6211 1:N:0:106
GAATGAATGCAGAAATTGGCAAGATAATACTGCACCGATGGGAAATGATACTATCCTGAAACATGAGCAAATTGACCAGCCTCAGGATGTGAACTCATTCCAGGGCTCTTTCAAGATAGTAAAAACAGTGACTTGTACAGCATAATGAAAAACCTAGGCATTGATTTTGAAGACATCAGACACATGCAGAATGAAAAATTTTTCAGAAATGATTTTTCTGGTGAGGTTGACTTCAGAGAAGATCGGAAGAG
+
BBBBBFFFFFFFGGGGGGGGGGFHHHHHHHHGHHHHGGGGGHEGGHHFHHHHHHHGHHHHHHHHHGGHHHGHHHHHHHGHGHHHGGFHHFGGHHHHHHHHHGHHGGHHHHHHHHHHHHHGHHHHHGHFBGHHHHHHHHHHHHHHGHHFHHHHGGHHHHHHHHHHHHHHHGHHHHFHHHHHHHHHHHHHHHHGHHHHGHHHHHHFGG1GHHDGHFHHHHHHHGHFHH;GGFHHHFHHHHHHHHHHHGDGGGG
@M05620:46:000000000-D9D58:1:1101:21742:6243 1:N:0:106
GAATAAATGCAGAAATTGGCAAGATAATACTGCACCGATGGGAAATGATACTATCCTGAAACATGAGCAAATTGACCAGCCTCAGGATGTGAACTCATTTGCTGGAGGTCACCAGGGCTCTTTCAAGATAGTAAAAACAGTGACTTGTACAGCATAATGAAAAACCTAGGCATTGATTTTGAAGACATCAGACACATGCAGAATGAAAAATTTTTCAGAAATGATTTTTCTGGTGAGGTTGACTTCAGAGA
+
CCCCCFFFFFFFGGGGGGGGGGFHHHHHHHHHHHHHGGGGGHFHHHHHHHHHHGHHHHHHHHHHGFGHHHHHHHHHHHHHGHHHHHHHHGHFHHHHHHHHHHHHHFHGGHHHHHHGGGHHHHGHHHHFHHGHHHHHHGHGHHHHHHHHHHHHHHGHHHHHHHFHGGHHHGHHGHHHHHHHHGHHHHFHHHGHHHHHHHHHHGHHHHHHGHFHHHHHGHHHHHHHHHHHHHHHHHHFHHHHHHGGGGGGGG;
@M05620:46:000000000-D9D58:1:1101:18688:6283 1:N:0:106
GAATGAATGCAGAAATTGGCAAGATAATACTGCACCGATGGGAAATGATACTATCCTGAAACATGAGCAAATTGACCAGCCTCAGGATGTGAACTCATTCCAGGGCTCTTTCAAGATAGTAAAAACAGTGACTTGTACAGCATAATGAAAAACCTAGGCATTGATTTTGAAGACATCAGACACATGCAGAATGAAAAATTTTTCAGAAATGATTTTTCTGGTGAGGTTGACTTCAGAGAAGATCGGAAGAG
+
CBBCCFFFFFFFGGGGGGGGGGGHHHHHHHGHHHHHGEGGGHHHHHHHHHHHHHHHHHHHHHGHHBFGGHHHHHGHHHHHGHHHGHGHHHHHHHHHHHHGHHFGGGHHGHHHHHHHHHHHHHHHHGHHFHGHHHHGEFHHHHHHHHHGHHGGGGHHHHHGHHH>HHHHHGHHEGHHHHHHHHHHHHHHHGHHGHHHHGHHHHHGHHHHHHGDHHHHHHHHHHFFGHCHFCGHHGHHHHFHHHHHHGGGFGG
@M05620:46:000000000-D9D58:1:1101:17398:6317 1:N:0:106
GAATGAATGCAGAAATTGGCAAGATAATACTGCACCGATGGGAAATGATACTATCCTGAAACATGAGCAAATTGACCAGCCTCAGGATGTGAACTCATTTGCTGGAGGTCCCAGGGCTCTTTCAAGATAGTAAAAACAGTGACTTGTACAGCATAATGAAAAACCTAGGCATTGATTTTGAAGACATCAGACACATGCAGAATGAAAAATTTTTCAGAAATGATTTTTCTGGTGAGGTTGACTTCAGAGAA
+
BBABBFFFFFFFGGGGGFFGGGGGHHHHHHHHHHHHF2EGGHFFGHHGFHHHGHHFHHHHHHFHFFGHHHHHHHHHHGGHGHHHHHFGHFGGHHHHHHHHHHFHHHHGGHHHHHGGGHHHHHHHHHHHHEHHHHFHGGHHHHHGHHHHHHHHHHHHHHHHHHHGGHHHHHGHHHHHHHHHGHHHHHHHHGFHHHHHHGHHGHHHHHHHFHFHHHHHHHHFHGFHHHHHGHHHHHGHHHHHHHGGGGGGGGG
@M05620:46:000000000-D9D58:1:1101:21859:6331 1:N:0:106
GAATGAATGCAGAAATTGGCAAGATAATACTGCACCGATGGGAAATGATACTATCCTGAAACATGAGCAAATTGACCAGCCTCAGGATGTGAACTCATTCCAGGGCTCTTTCAAGATAGTAAAAACAGTGACTTGTACAGCATAATGAAAAACCTAGGCATTGATTTTGAAGACATCAGACACATGCAGAATGAAAAATTTTTCAGAAATGATTTTTCTGGTGAGGTTGACTTCAGAGAAGATCGGAAGAG
+
CCCCCFFFFFFFGGGGGGGGGGGHHHHHHHHHHHHHGGGGGHHHHHHHHHHHHHHHHHHHHHHHHHHHHHHHHHHHHHHHGHHHHHGHHGGGHHHHHHHHHGHHGGHHHHHHHHHHHHHHHHGHHGHHGHHHHHHHHHHHHHHHHHHHHHHHGGHHHHHHHHHHHHHHHGHHHHHHHHHHHHHHHHHHHHHHHHHHHGHHHHHHHHGHHHGFHHHHHHHHHGHHHHGHHHHHHHHHGHHHHHHHHGGGGGG
@M05620:46:000000000-D9D58:1:1101:21853:6348 1:N:0:106
GAATGAATGCAGAAATTGGCAAGATAATACTGCACCGATGGGAAATGATACTATCCTGAAACATGAGCAAATTGACCAGCCTCAGGATGTGAACTCATTCCAGGGCTCTTTCAAGATAGTAAAAACAGTGACTTGTACAGCATAATGAAAAACCTAGGCATTGATTTTGAAGACATCAGACACATGCAGAATGAAAAATTTTTCAGAAATGATTTTTCTGGTGAGGTTGACTTCAGAGAAGATCGGAAGAG
+
CCCCCFFFFFFFGGGGGGGGGGGHHHHHHHHHHHHHGGGGGHHHHHHHHHHHGHHHHHHHHHHHHHHHHHHHHGHHHHHHGHHHHHGHHGHGHHHHHHH4B4@FEFFHHFHHHHHFDFFHFF?HHGHHBG3GHFGFFGGDFHEHBG4H3EF0C?GHHFHHGHG2@GHFHAGD2CGHFGFGGHFHHF1DGHHFHFFHH0FFFHHHHHGGHHHFGHD=DCDB0=CF<CHHFFGFHGHHGFBFHBGFHAAFGGC
@M05620:46:000000000-D9D58:1:1101:9359:6372 1:N:0:106
GAATGAATGCAGAAATTGGCAAGATAATACTGCACCGATGGGAAATGATACTATCCTGAAACATGAGCAAATTGACCAGCCTCAGGATGTGAACTCATTTGCTGGAGGTCCCAGGGCTCTTTCAAGATAGTAAAAACAGTGACTTGTACAGCATAATGAAAAACCTAGGCATTGATTTTGAAGACATCAGACACATGCAGAATGAAAAATTTTTCAGAAATGATTTTTCTGGTGAGGTTGACTTCAGAGAA
+
CBCCCFFFFFFFGGGGGGGGGGGHHHHHHHHHHHHHEEFGGHGHHHHFHHHHHHHHHHHHHHHHHHHHHHHHHHHHHHHHGHHHGHFGGHHHHHHHHHHHHHHHHHCE?EGGGHAEDHEFGGGHBFFGHBBFHFHHGFHFF3GHHHGGHHFFHHHHHHHHGHFDGHFGFFEHHHHHGHHHGGHDHHHGHHHHBFGGHHHGFHGGGFD0.CHBGGFFHDDGHH0GHFHFFHHHHHBCGCGH/GFGFFFGGGB
@M05620:46:000000000-D9D58:1:1101:11398:6373 1:N:0:106
GAATGAATGCAGAAATTGGCAAGATAATACTGCACCGATGGGAAATGATACTATCCTGAAACATGAGCAAATTGACCAGCCTCAGGATGTGAACTCATTTGCTGGAGGTCACCAGGGCTCTTTCAAGATAGTAAAAACAGTGACTTGTACAGCATAATGAAAAACCTAGGCATTGATTTTGAAGACATCAGACACATGCAGAATGAAAAATTTTTCAGAAATGATTTTTCTGGTGAGGTTGACTTCAGAGA
+
BABBBFFFFFFFFGGGGGGGGGGHHCFFFHHHHHHGGEGGGHGHHHHHHHHHHHHHHGHHHHHH3GHHHGHHHHGHHHHHGHHHHHFGHHHHHHHHGHHHHHHHFGHGGHBHHHHGCGHHHHHHHHHBGHHGFHHGHGHFHHGHHHHHHHHHGHHFHHHHDGFFFGHHHHHHHHHHHHHHHGGHHHHFHHGGHBGHHHEGHF0>DDDDFHHHHHHHHHG0<GHFHHHHHHHHGHH0GHHHHHFGGGFGGFC
@M05620:46:000000000-D9D58:1:1101:9351:6388 1:N:0:106
GAATGAATGCAGAAATTGGCAAGATAATACTGCACCGATGGGAAATGATACTATCCTGAAACATGAGCAAATTGACCAGCCTCAGGATGTGAACTCATTTGCTGGAGGTCCCAGGGCTCTTTCAAGATAGTAAAAACAGTGACTTGTACAGCATAATGAAAAACCTAGGCATTGATTTTGAAGACATCAGACACATGCAGAATGAAAAATTTTTCAGAAATGATTTTTCTGGTGAGGTTGACTTCAGAGAA
+
A3AABFFFFFBDGFEGGFFFFGGFHDHDHHGHDDHEE2EEEHCGAGGBGHHGHFHGHHHGDBEG33BFFHBGHHEDGHGHGHCHGH3EGHHHFGGE@FHFHHHHFHGE1?FB3BF??F/FGHBEFHHHHF4G4?43/?0FD3?FGGGBHGBBFDGFFHHDHD0??011CFHFHH1FDDGH/1<1GGDGHDFG0FHBGHF1=<GHHHB0<G/D<DHHD00<D0;:CHHG/CG0GH0..:/;/C00FFF00//
@M05620:46:000000000-D9D58:1:1101:10267:6431 1:N:0:106
GAATGAATGCAGAAATTGGCAAGATAATACTGCACCGATGGGAAATGATACTATCCTGAAACATGAGCAAATTGACCAGCCTCAGGATGTGAACTCATTCCAGGGCTCTTTCAAGATAGTAAAAACAGTGACTTGTACAGCATAATGAAAAACCTAGGCATTGATTTTGAAGACATCAGACACATGCAGAATGAAAAATTTTTCAGAAATGATTTTTCTGGTGAGGTTGACTTCAGAGAAGATCGGAAGAG
+
BBBBBFFFFFFFGGGGGGGGGGGHHHHHHHHHHHHHGEGGGHGHHHHGHHHHHHHHHHHHHHHHHHGHHHGHHHHHHHHHGHHHGHGHGGGGHHHHHHHHHHHHGFHHHHHGGHHDGHHBGHFHHGHG?FGHHHHHHHHFHBHHHHHGHHHHGGHHHHGHHHHFHHHHHGHHHHHHHGHHHHHHHHHHHHHHGHHHHHHHHHHHGF11<GG0DHHHHCGHHGF0CGGGHGHHHHHG<CGHHHHHHGGFGGG
@M05620:46:000000000-D9D58:1:1101:9234:6455 1:N:0:106
GAATGAATGCAGAAATTGGCAAGATAATACTGCACCGATGGGAAATGATACTATCCTGAAACATGAGCAAATTGACCAGCCTCAGGATGTGAACTCATTTGCTGGAGGTCACCAGGGCTCTTTCAAGATAGTAAAAACAGTGACTTGTACAGCATAATGAAAAACCTAGGCATTGATTTTGAAGACATCAGACACATGCAGAATGAAAAATTTTTCAGAAATGATTTTTCTGGTGAGGTTGACTTCAGAGA
+
CCCCCFFFFFFFGGGGGGGGGGGHHHHHHHHHHHHHGEGGGHHHHHHHHHHHHHHHHHHHHHHHHHHHHHHHHHHHHHGHGHHHGHFHHHHHHHHHHHHHHHHHHGHGGHHHHHHGGGHHHHHHHHHGHHHHHHHHHGHHHHHHHHHHHHHHHHHHHHHHHHHHGGHHHHHHHHHGHHHHHGHHHHHHHHHHHHHHHHHHHHHHHHHHHHHHHHHHHGHHHHHHHHHHHHHHHGHFHHHHHHGGGGGGGGF
@M05620:46:000000000-D9D58:1:1101:14756:6506 1:N:0:106
GAATGAATGCAGAAATTGGCAAGATAATACTGCACCGATGGGAAATGATACTATCCTGAAACATGAGCAAATTGACCAGCCTCAGGATGTGAACTCATTTGCTGGAGGTCCCAGGGCTCTTTCAAGATAGTAAAAACAGTGACTTGTACAGCATAATGAAAAACCTAGGCATTGATTTTGAAGACATCAGACACATGCAGAATGAAAAATTTTTCAGAAATGATTTTTCTGGTGAGGTTGACTTCAGAGAA
+
CCCCCFFFFFFFGGGGGGGGGGGHHHHHGHHHHHHHGFGGGHGHHHHHHHHHHHHHHHHHHHHHHHHHHHHHHHHHHHHHGHHHGHGGHGGGHHHHHHHHHHHHHHHGGHHHHHGGGHHHHHHHHHHHHHHHHHHHGHHGHGHHHHHHHHHHHHHHHHHHHHHGGHHHHHHHHHHHHHHHGHHHHHHHHHHHHHHHHHHHHHHGGHHHHHHHHHHHHHHHHHHHHHHHHHHHHHHCCGHHHHGGGGGGGGG
@M05620:46:000000000-D9D58:1:1101:4870:6523 1:N:0:106
GAATGAATGCAGAAATTGGCAAGATAATACTGCACCGATGGGAAATGATACTATCCTGAAACATGAGCAAATTGACCAGCCTCAGGATGTGAACTCATTCCAGGGCTCTTTCAAGATAGTAAAAACAGTGACTTGTACAGCATAATGAAAAACCTAGGCATTGATTTTGAAGACATCAGACACATGCAGAATGAAAAATTTTTCAGAAATGATTTTTCTGGTGAGGTTGACTTCAGAGAAGATCGGAAGAG
+
CCCCCFFFFFFFGGGGGGGGGGGHHHHHHHHHHHHHGFGGGHGHHHHHHHGHHHHHHHHHHHHHHHGGHHHGGHHHHHGGGHHHGHFGHHHFHHHHHHHHFEFGGGACGGHHHGFH3FGFDFF4FFHH4BFGFHGGGHH4FCGBGHHB?FGFDDHHFCBCCGHHGFFHFFFHHHGHFHBFGCGHFHHFHF0?GHFHHHHFGGHHGF<GHGHHHHHHHHHGH<G<C<GHFHHHHFC0:0CGFF00GAAAA.:
@M05620:46:000000000-D9D58:1:1101:24064:6525 1:N:0:106
GAATGAATGCAGAAATTGGCAAGATAATACTGCACCGATGGGAAATGATACTATCCTGAAACATGAGCAAATTGACCAGCCTCAGGATGTGAACTCATTTGCTGGAGGTCACCAGGGCTCTTTCAAGATAGTAAAAACAGTGACTTGTACAGCATAATGAAAAACCTAGGCATTGATTTTGAAGACATCAGACACATGCAGAATGAAAAATTTTTCAGAAATGATTTTTCTGGTGAGGTTGACTTCAGAGA
+
CCCCCFFFFFFFGGGGGGGGGGGHHHHHHHHHHHHHGGGGGHHHHHHHHHHHHHHHHHHHHHHHHHHHHHHHHHHHHHHHGHHHHHHHHGGGHHHHHHHHHHHHHHHGGHHHHHHGGGHHHHHHHHHHGHHHHHHHHGHHHHHHHHHHHHHHHHHHHHHHHHHHGGHHHHHHHHHHHHHHHGHHHHHHHHHHHHHHHHHHHHHHHHHHHHHHHHHHHHHHHHHHHHHHHHHHGHHGHHHHHGGGGGGGGGC
@M05620:46:000000000-D9D58:1:1101:24072:6543 1:N:0:106
GAATGAATGCAGAAATTGGCAAGATAATACTGCACCGATGGGAAATGATACTATCCTGAAACATGAGCAAATTGACCAGCCTCAGGATGTGAACTCATTTGCTGGAGGTCACCAGGGCTCTTTCAAGATAGTAAAAACAGTGACTTGTACAGCATAATGAAAAACCTAGGCATTGATTTTGAAGACATCAGACACATGCAGAATGAAAAATTTTTCAGAAATGATTTTTCTGGTGAGGTTGACTTCAGAGA
+
CCCCCFFFFFFFGGGGGGGGGGGHHHHHHHHHHHHHGGGGGHHHHHHHHHHHHHHHHHHHHHHHHHHHHHHHHHHHHHHHGHHHGGHHHGHHHHHHHHHHHHHHHHHGGHHHGDHGFC?/FGHHHHHFFBBEFHHHHECHF3FGHG2?D33FBG?DGHBHHHHCGGFFGHFBGHB?GHHH1F1<?00FBBDBF0<<G1CFEHHGEHHHGHFHHHHB0DGHFHB;GGHHHBBCC:C0GFHGB/CFFFFFFFB
@M05620:46:000000000-D9D58:1:1101:4971:6562 1:N:0:106
GAATGAATGCAGAAATTGGCAAGATAATACTGCACCGATGGGAAATGATACTATCCTGAAACATGAGCAAATTGACCAGCCTCAGGATGTGAACTCATTTGCTGGAGGTCACCAGGGCTCTTTCAAGATAGTAAAAACAGTGACTTGTACAGCATAATGAAAAACCTAGGCATTGATTTTGAAGACATCAGACACATGCAGAATGAAAAATTTTTCAGAAATGATTTTTCTGGTGAGGTTGACTTCAGAGA
+
BBBBBFFFFFFFDGGGGGGCFGFFHHHHHHGHHGHHGEFGGHFAGGGFGHHHHHHHHGHHHHGHHEHHFGHGFHFFGHGHGHHHHHFFGBGGFHHHHHHHHHHHGGFEEBGCGFGGGGHHHHHGHHHBGHHFHHHHHGEHHHHHHFHHHHGHHHHHHHHFGHHHGGHHHHHHHHHHHHHFHGFGGEGHFDGHFHGFHHGHHGGFGGDGFGHHHFHHFHGHFHHHGHGHHHFHFCGFG.CGGGFGGGEGGGB
@M05620:46:000000000-D9D58:1:1101:17728:6579 1:N:0:106
GAATGAATGCAGAAATTGGCAAGATAATACTGCACCGATGGGAAATGATACTATCCTGAAACATGAGCAAATTGACCAGCCTCAGGATGTGAACTCATTTGCTGGAGGTCCCAGGGCTCTTTCAAGATAGTAAAAACAGTGACTTGTACAGCATAATGAAAAACCTAGGCATTGATTTTGAAGACATCAGACACATGCAGAATGAAAAATTTTTCAGAAATGATTTTTCTGGTGAGGTTGACTTCAGAGAA
+
CCCCCFFFFFFFGGGGGGGGGGGHHHHHHHHHHHHHGEGGGHHHHHHHHHHHHHHHHHHHHHHHHHHHHHHHHHHHHHHHGHHHGHGHHGHHHHHHHHHHHHHHHHHGGHHHHHGGGHHHGHGFHHHHHHHHHHHHGHHHHHHHGHHHHHHHHHHHHHHHHHHGGHHHHHHFHHHHHHHHGHHHHHHHHHHGHHGFHFGGHHHGFGHHHHHHHHHFGHFGHHFGFFHHHHHHHHGHHHHHHFGGGGFGGGE
@M05620:46:000000000-D9D58:1:1101:16032:6598 1:N:0:106
GAATGAATGCAGAAATTGGCAAGATAATACTGCACCGATGGGAAATGATACTATCCTGAAACATGAGCAAATTGACCAGCCTCAGGATGTGAACTCATTTGCTGGAGGTCCCAGGGCTCTTTCAAGATAGTAAAAACAGTGACTTGTACAGCATAATGAAAAACCTAGGCATTGATTTTGAAGACATCAGACACATGCAGAATGAAAAATTTTTCAGAAATGATTTTTCTGGTGAGGTTGACTTCAGAGAA
+
BBBBBFFFFFFFGCFGGGGGGFFFHHHHFHHHH4GHGEEGGHF3FGFFHHHHFHHHHHFHHHCGGFGHHFHGGDFHHHHHGHHHHHGHHHHGDGGHHHHHHHHHFFHDGHHHHHFDFHHHHHHHHHHG4BGGHDFHG/FHHGHHHHHBGBFHHHGHHGGFHDHGGHGHHHHHHHHHHHHHGHHHHGGHHGFHHHHHHHFGHHHHFGGHHHHHHHHHHGHFHHFHHHHHHHGHHHHFGGGGHHGGGEBFGGB
@M05620:46:000000000-D9D58:1:1101:20800:6609 1:N:0:106
GAATGAATGCAGAAATTGGCAAGATAATACTGCACCGATGGGAAATGATACTATCCTGAAACATGAGCAAATTGACCAGCCTCAGGATGTGAACTCATTTGCTGGAGGTCACCAGGGCTCTTTCAAGATAGTAAAAACAGTGACTTGTACAGCATAATGAAAAACCTAGGCATTGATTTTGAAGACATCAGACACATGCAGAATGAAAAATTTTTCAGAAATGATTTTTCTGGTGAGGTTGACTTCAGAGA
+
CBBCCFFFFFFFGGGGGGGGGGGHHHHHHHHHHGHHFEGGGHGHHHHGHHHHHHHHHHHHHHGHHHGHGHHHHHHHHHHHGHHHGHGGHFGHHHHHHHHHHHHHHHHGGHHHHHHGGGHHHHHHHHHHHHHHHHHHHGHHHHGHHHHHGHHHHHGHHHHHHHHHGGHHHGHHGHGHHHHHHGHHHHHHHHHHGHHGHHHHHHHHHHHHHHHHHHHHHHGHHHHHHHHHHHHHHHHHGHGGHHGGGGGGGG/
@M05620:46:000000000-D9D58:1:1101:16037:6620 1:N:0:106
GAATGAATGCAGAAATTGGCAAGATAATACTGCACCGATGGGAAATGATACTATCCTGAAACATGAGCAAATTGACCAGCCTCAGGATGTGAACTCATTTGCTGGAGGTCCCAGGGCTCTTTCAAGATAGTAAAAACAGTGACTTGTACAGCATAATGAAAAACCTAGGCATTGATTTTGAAGACATCAGACACATGCAGAATGAAAAATTTTTCAGAAATGATTTTTCTGGTGAGGTTGACTTCAGAGAA
+
CCCCCFFFFFFFGGGGGGGGGGGHHHHHHHHGHHHHGFGGGHGHHHHHHHHHHHHHHGHHHHHHHHHHHHHHHHHHHHGHGHHHGHGGGBGFHHHHHHHHHHHHGHHGGHHHGHGGGHHHHHHHHHHHHHHHHHHHGHHHHHHHHHHHGHHHHHHHHHHHHHHGGHHHHHHHHHHHHHHHGHHHHHHHHGHHHHHHHHHHHHHHHHHHHHHHHHHHHHHGHHHHHHHHHHHHHHHHHHHHHHGGGGGGGGG
@M05620:46:000000000-D9D58:1:1101:20262:6635 1:N:0:106
GAATGAATGCAGAAATTGGCAAGATAATACTGCACCGATGGGAAATGATACTATCCTGAAACATGAGCAAATTGACCAGCCTCAGGATGTGAACTCATTTGCTGGAGGTCACCAGGGCTCTTTCAAGATAGTAAAAACAGTGACTTGTACAGCATAATGAAAAACCTAGGCATTGATTTTGAAGACATCAGACACATGCAGAATGAAAAATTTTTCAGAAATGATTTTTCTGGTGAGGTTGACTTCAGAGA
+
1A1>>1@3FF1@1FGGGDBG1GA1BG1GGHFFHFHHE00BA00A/GFBFGHF2AA0DBA1FF01A1FDD01G1AFACGFGGHHFCEE1B@D@2GDGFFHHEHDG1GG?EBCCFFHGGFHHFHBEG2GE1FE2FBFBGEA<1FBGGHFBDHDDHFHHEDGBBGHEGGHFBCHFFDFDGFHHHGED<?FFFFHF1<0CGGHHGGFGHFBD<CCG<DDGBGD0G0GCGG:0;;C;0:C:CC/:CCF0BFEGGGB
@M05620:46:000000000-D9D58:1:1101:7282:6693 1:N:0:106
GAATGAATGCAGAAATTGGCAAGATAATACTGCACCGATGGGAAATGATACTATCCTGAAACATGAGCAAATTGACCAGCCTCAGGATGTGAACTCATTTGCTGGAGGTCACCAGGGCTCTTTCAAGATAGTAAAAACAGTGACTTGTACAGCATAATGAAAAACCTAGGCATTGATTTTGAAGACATCAGACACATGCAGAATGAAAAATTTTTCAGAAATGATTTTTCTGGTGAGGTTGACTTCAGAGA
+
CBCCCFFFFFFFGGGGGGGGGGGHHHHHHHHHHHHHEEFGGHFGHHHHHHHHHHHHHHHHHHHHHHHHHHHHHHGHHHHHGHHHGHFGHGHHHHHHHHHHHHHHHGHGGHHHH3FFGE0/3FHE?HH3E4?BBGHHHA?EDFBE4FGGFDFDF2?3F?D3GHHHAFGFDGFCCGFBGGHHGEHH=GCF=<DD<<<0G<FGDDHEFBHHHGHHHHHB0=0DHFC;CGHHH/;GHCFBFHGHBCFFGB0B09/
@M05620:46:000000000-D9D58:1:1101:7278:6711 1:N:0:106
GAATGAATGCAGAAATTGGCAAGATAATACTGCACCGATGGGAAATGATACTATCCTGAAACATGGGCAAATTGACCAGCCTCAGGATGTGAACTCATTTGCTGGAGGTCACCAGGGCTCTTTCAAGATAGTAAAAACAGTGACTTGTACAGCATAATGAAAAACCTAGGCATTGATTTTGAAGACATCAGACACATGCAGAATGAAAAATTTTTCAGAAATGATTTTTCTGGTGAGGTTGACTTCAGAGA
+
ABAAAFFFFFFFGGGGGGGGGGGFHHHHHHHHHHHHGEEGGHAGEGHGFHHHHHH353DFHF3332BFHGFFBGAGG3BGCFG3BG33B3DD4FDGGHHBFD4F3?C1?C3333B?/AGHCG44FFG3FDG?F444FAE2FGFG33D3BF3?F23FDHFHF2<GDBFFGBCHHHEHBDG1FFFGFB0GFFGHFEHG1FFGGFGFDG0<0<<G00=/=D0GFGF0GHH00C0:C0C0;::C/9F00;BFBGF
@M05620:46:000000000-D9D58:1:1101:7417:6733 1:N:0:106
GAATGAATGCAGAAATTGGCAAGATAATACTGCACCGATGGGAAATGATACTATCCTGAAACATGAGCAAATTGACCAGCCTCAGGATGTGAACTCATTTGCTGGAGGTCACCAGGGCTCTTTCAAGATAGTAAAAACAGTGACTTGTACAGCATAATGAAAAACCTAGGCATTGATTTTGAAGACATCAGACACATGCAGAATGAAAAATTTTTCAGAAATGATTTTTCTGGTGAGGTTGACTTCAGAGA
+
BBBBBFFFFFFFGGGGGGGGGGCEHHHHGHGHHGHHG2EGGHBCEGHBGHHHHHHGHGHHHHFGGFGHHHFGHHHHHHGHGHHFFHCGGBF@DHHHFHHHHHHGFGFEGHGHFHHGGGHHHHFHHGHFGFHGHFGFHFHGGHHHHHGGHHFGHHHHHHGHFHHGGGHHHHHHHGHHHHHHHGHHHHHHHGHHHHHGHHHHHHHHGGGHGHFHFHHHHHFBGFHFCHGBGGHFHCGHHHGHHHGGGGFGGGC
@M05620:46:000000000-D9D58:1:1101:23571:6738 1:N:0:106
GAATGAATGCAGAAATTGGCAAGATAATACTGCACCGATGGGAAATGATACTATCCTGAAACATGAGCAAATTGACCAGCCTCAGGATGTGAACTCATTCCAGGGCTCTTTCAAGATAGTAAAAACAGTGACTTGTACAGCATAATGAAAAACCTAGGCATTGATTTTGAAGACATCAGACACATGCAGAATGAAAAATTTTTCAGAAATGATTTTTCTGGTGAGGTTGACTTCAGAGAAGATCGGAAGAG
+
CCDDDFFFFFFFGGGGGGGGGGGHHHHHHHHHHHHHGGGGGHHHHHHHHHHHHHHHHHHHHHHHHHHHHHHHHHHHHHHHGHHHHHHHHHHHHHHHHHHHHHHHGGHHHHHHHHHHHHHHHHHHHGHHHHHHHHHHHHHHHHHGHHHHHHHHGGHHHHHHHHHHHHHHHGHHHHHHHHHHHHHHHHHHHHHHHHHGHHHHHHHHHHGHHHHGHHHHHHHHHGHHHHHHHHHHHHHHGHHHHHHHHGGGGGG
@M05620:46:000000000-D9D58:1:1101:9335:6742 1:N:0:106
GAATGAATGCAGAAATTGGCAAGATAATACTGCACCGATGGGAAATGATACTATCCTGAAACATGAGCAAATTGACCAGCCTCAGGATGTGAACTCATTTGCTGGAGGTCCCAGGGCTCTTTCAAGATAGTAAAAACAGTGACTTGTACAGCATAATGAAAAACCTAGGCATTGATTTTGAAGACATCAGACACATGCAGAATGAAAAATTTTTCAGAAATGATTTTTCTGGTGAGGTTGACTTCAGAGAA
+
BABBBFFFFFFFGGGGGGGGGGGHHHHHHHHHHHHHEEFGGHGHHHHGHHHHHHHHHHHHHHHHHGHHHHHHHHHHHHHHGHHHGHFGHHHHHHHHHHHHHHHHHHHGGHBHHBC1EF/B??444B3BFGFGDHBFEHHG334BHHF33?F2FDG?3B3FH30/<CGFFH2@GH11FG1@/111?FG<GDH<0<0<DF1>1<DF1GH0.<CDDDB<D00<=DHFFHC;;GF0C/0;;GGG::FG0FB09/9
@M05620:46:000000000-D9D58:1:1101:10639:6773 1:N:0:106
GAATGAATGCAGAAATTGGCAAGATAATACTGCACCGATGGGAAATGATACTATCCTGAAACATGAGCAAATTGACCAGCCTCAGGATGTGAACTCATTTGCTGGAGGTCACCAGGGCTCTTTCAAGATAGTAAAAACAGTGACTTGTACAGCATAATGAAAAACCTAGGCATTGATTTTGAAGACATCAGACACATGCAGAATGAAAAATTTTTCAGAAATGATTTTTCTGGTGAGGTTGACTCAGAGAA
+
CCCCCFFFFFFFGGGGGGGGGGGHHHHHHHGHHGHHGEGGGHFFHHGGHHHHHGHHHHHHHHHHGHHHHHHHHHHHHHGHGHHHGHHHHFGFHHHHHHHHHHHGGGHFFFHHHHHGGGHHHHHHHHHGHHHHHGHHHGHHHHHHHHHHHHHHHHHHGHHHHHHHGGHHHGHHGGHGHHHHHGHHHHHHHGHHHGHHHHGHHHHHHHGHGHHHHHHHHHHHHHHHHHHHHHHHHHHFHHFHHHGGGGGGGGF
@M05620:46:000000000-D9D58:1:1101:10256:6788 1:N:0:106
GAATGAATGCAGAAATTGGCAAGATAATACTGCACCGATGGGAAATGATACTATCCTGAAACATGAGCAAATTGACCAGCCTCAGGATGCGAACTCATTCCAGGGCTCTTTCAAGATAGTAAAAACAGTGACTTGTACAGCATAATGAAAACCCTAGGCATTGCTTTTGAATACATCTGACACATGTAGAATGAAAAATTTTTGAGAAATGTTTTTTCTGGTGTGGTTGACTTCAGAGAAGATCGGAAGAG
+
BABCCFFFFFFFGGGGGGGGGGGHHHHHHHHHHHHHFEGGGHGHFHHHHHHHHHHHHGHHHHHHHHHHHHHHHHHHHHGHGHHHGHGHH2EEFGHHHHH4444B?1?1B@4BG4B3343B444BG/FG4B34?43?4B443B33333B3F32</0@2@GHFDD2>@>2F/G111?G1111?F1G111111F<11F11001<1D-<CGHEGH0=G/.::CC00:...;C./00;0C;00////;0...AEF.
@M05620:46:000000000-D9D58:1:1101:5675:6815 1:N:0:106
GAATGAATGCAGAAATTGGCAAGATAATACTGCACCGATGGGAAATGATACTATCCTGAAACATGAGCAAATTGACCAGCCTCAGGATGTGAACTCATTCCAGGGCTCTTTCAAGATAGTAAAAACAGTGACTTGTACAGCATAATGAAAAACCTAGGCATTGATTTTGAAGACATCAGACACATGCAGAATGAAAAATTTTTCAGAAATGATTTTTCTGGTGAGGTTGACTTCAGAGAAGATCGGAAGAG
+
CCCCCFFFFFFFGGGGGGGGGGGHHHHHHHHHHHHHEFGGGHHHHHHHHHHHHHHHHHHHHHHHHHHHHHHHHHHHGHHHGHHHGHGGHGHHHHHHGHHHHHHHGGHHHHHHHHHHHHHGGHHHHGHHHHHHHHHHHHHHHHHHHHHHHHHHGGHHHGHHHHHHHHHHHGHHHHHHHHHHHHHHHHHHGHHHHHHHHHHHHHHGHHHHHHGHHHHHHHHHHHHHHHGHHHHGHHHHHHHHHHHHHGFGGGG
@M05620:46:000000000-D9D58:1:1101:13944:6854 1:N:0:106
GAATGAATGCAGAAATTGGCAAGATAATACTGCACCGATGGGAAATGATACTATCCTGAAACATGAGCAAATTGACCAGCCTCAGGATGTGAACTCATTTGCTGGAGGTCACCAGGGCTCTTTCAAGATAGTAAAAACAGTGACTTGTACAGCATAATGAAAAACCTAGGCATTGATTTTGAAGACATCAGACACATGCAGAATGAAAAATTTTTCAGAAATGATTTTTCTGGTGAGGTTGACTTCAGAGA
+
BBBBAFFFFFFFGGGGGGFGGGGHHGHHHHHHHHGHEEFGGHGHHHHHHHHHGGHHHHGHHHGHHFHFHHHHHHGFHHHHGHHHGHFGHGHHHHHHGHHHHHHHHFHGGHHHHHGGGGHHHHGHHFHHHHHHHGHHHGHHHHHHHHHHHHHHHHHHHHHFHHHHGGHHHHHHGHHHHHHHHGGGHHHHHHHHHHHHHHHHHHHHHDGFHHHHGGHHHHGDHHHHGHHHHHHHFCGGHHCGGHGFGGGGFG:
@M05620:46:000000000-D9D58:1:1101:7835:6862 1:N:0:106
GAATGAATGCAGAAATTGGCAAGATAATACTGCACCGATGGGAAATGATACTATCCTGAAACATGAGCAAATTGACCAGCCTCAGGATGTGAACTCATTTGCTGGAGGTCACCAGGGCTCTTTCAAGATAGTAAAAACAGTGACTTGTACAGCATAATGAAAAACCTAGGCATTGATTTTGAAGACATCAGACACATGCAGAATGAAAAATTTTTCAGAAATGATTTTTCTGGTGAGGTTGACTTCAGAGA
+
BBCBBFFFFFFFGGGGGGGGGGFHHHHHHHHHHHHHEEEGGHGHEHHHHHHHHHHHHHHHHHHHHHGHHHHHHHHHHHHGGHHHHHGGGGHHHHHHHHHHHHHHGGHGEHHHHHHGGGHHHHHHHHHDHHHHHHHHHGHHHGHHHHHHHHHHHHHFFHHFHGHHGGHHHHHHHHHDHHHHHGFFHHHHHHHGHHHHHGHHHHHHHGHHHHHHHHHHHHHBGHGBGHHHHHHHHHEFHHHHHEGGGGGGGGB
@M05620:46:000000000-D9D58:1:1101:5359:6867 1:N:0:106
GAATGAATGCAGAAATTGGCAAGATAATACTGCACCGATGGGAAATGATACTATCCTGAAACATGAGCAAATTGACCAGCCTCAGGATGTGAACTCATTTGCTGGAGGTCCCAGGGCTCTTTCAAGATAGTAAAAACAGTGACTTGTACAGCATAATGAAAAACCTAGGCATTGATTTTGAAGACATCAGACACATGCAGAATGAAAAATTTTTCAGAAATGATTTTTCTGGTGAGGTTGACTTCAGAGAA
+
AAABAFFFFFFFGGGGGGGGGGFGHHHHHHHHHHHHGEGGGHFGHHHFHHHHHHHHHHHHHHHHHEGGGHHHHHHGGHBAFHHHGH@FGFGFFHHHHHHHHHHHHGHGGHHHHHGGGHHHHHHGHHHHHHHHHGHHGHHGGFHHHGGFHHHHHHHHHHHHHHHGGGHHHHHHHHHHHHHHGHGHHHHHHHHHHHHHHHHHHHHF>DDHHHHEHHHHHGHHHHHHHHGHHEHHGHHHHHHHGHGGGGGFFFB
@M05620:46:000000000-D9D58:1:1101:7855:6868 1:N:0:106
GAATGAATGCAGAAATTGGCAAGATAATACTGCACCGATGGGAAATGATACTATCCTGAAACATGAGCAAATTGACCAGCCTCAGGATGTGAACTCATTTGCTGGAGGTCACCAGGGCTCTTTCAAGATAGTAAAAACAGTGACTTGTACAGCATAATGAAAAACCTAGGCATTGATTTTGAAGACATCAGACACATGCAGAATGAAAAATTTTTCAGAAATGATTTTTCTGGTGAGGTTGACTTCAGAGA
+
AAABAFFFFFFFGGGGGGFGGGFHHHFHHHHHHHHHGEFGGHHGFGHGHHHHGHHHHGHHFHHHGGHHHBEGHHGHHHHHGHHFGHFGHCGHGHHHGHHHHHHHHHHEGHHHHHHGGGHHHHHHEFHHHHHD4FFGHGHFHGHFHHGHHHHGHHHHGGHHHHGFGGEHHFGGHGHGHHGHHGHHHHHHHHHHHHHFHGFF1FFGHFGBDAGHGHHGFHHHGHHFGHHHHHHHCGHHHHHGFFFGFFFBGFB
@M05620:46:000000000-D9D58:1:1101:5373:6879 1:N:0:106
GAATGAATGCAGAAATTGGCAAGATAATACTGCACCGATGGGAAATGATACTATCCTGAAACATGAGCAAATTGACCAGCCTCAGGATGTGAACTCATTTGCTGGAGGTCCCAGGGCTCTTTCAAGATAGTAAAAACAGTGACTTGTACAGCATAATGAAAAACCTAGGCATTGATTTTGAAGACATCAGACACATGCAGAATGAAAAATTTTTCAGAAATGATTTTTCTGGTGAGGTTGACTTCAGAGAA
+
CCCCCFFFFFFFGGGGGGGGGGGHHHHHHHHHHCHHGGGGGHHHHHHHHHHHHHHHHHHHHHHHHHGHGHHGHHHHHHHHGHHHHHFHHHHHHHHHHHHHHHHHHHHGGHHHHHGGGHHHHHHHHHHGHHHHHHHHGHHHHHHHHHHGHGHHHHHHHHHHHHHGGHHHHHHHHHHHHHHHGHHHHHHHHHGHHHHHHHHHHHHHHHHHHHHHHHHHHFHHHHHHHHHHHHHHHGHHHHHHHHGGGGGEGGG
@M05620:46:000000000-D9D58:1:1101:13010:6895 1:N:0:106
GAATGAATGCAGAAATTGGCAAGATAATACTGCACCGATGGGAAATGATACTATCCTGAAACATGAGCAAATTGACCAGCCTCAGGATGTGAACTCATTTGCTGGAGGTCCCAGGGCTCTTTCAAGATAGTAAAAACAGTGACTTGTACAGCATAATGAAAAACCTAGGCATTGATTTTGAAGACATCAGACACATGCAGAATGAAAAATTTTTCAGAAATGATTTTTCTGGTGAGGTTGACTTCAGAGAA
+
BABCCFFFFFFFGGGGGGGGGGGHHHHHHHHHHGHHEEGGGHGHHHHGHHHHHHHHHHHHHHHHHHHHHHHHHHHHHHHHGHHGGHGGGGHHHHHHHHHHHHHHHHHGGHHHHHGGGHHHHHHHHHHHHHHIHHHHGHHHHHHHHHHHHHHHHHHHHHHHHHHGGHHHHHHHHHHHHHHHGHHHHHHHHHHHHHHHHHHHHHHGDGHHHHHHHHHHHHHHHHHHHHHHHHHHHHHCCCHHHHGGGGHGGGG
@M05620:46:000000000-D9D58:1:1101:11629:6899 1:N:0:106
GAATGAATGCAGAAATTGGCAAGATAATACTGCACCGATGGGAAATGATACTATCCTGAAACATGAGCAAATTGACCAGCCTCAGGATGTGAACTCATTTGCTGGAGGTCACCAGGGCTCTTTCAAGATAGTAAAAACAGTGACTTGTACAGCATAATGAAAAACCTAGGCATTGATTTTGAAGACATCAGACACATGCAGAATGAAAAATTTTTCAGAAATGATTTTTCTGGTGAGGTTGACTTCAGAGA
+
CBCCCFFFFFFFGGGGGGGGGGGHHHHHHHHHHHHHGEGGGHHHHHHHHHHHHHHHHHHHHHHHHHHHHHHHHHHHHHHHGHHHHHGHHHHHHHHHHHHHHHHHHGHGGHHHHHHGGGHHHHHHHHHHHHHHHHHHHGHHHHHHHHHHHHHHHHHHHHHHHHHHGGHHHHHHHHHHHHHHHGHHHHHHHHHHGHHHHHHHHHHHHGGHHHGHHHHHHHHHHHHHHHHHHHHHHHHHGHHHHHGGGGGGGGF
@M05620:46:000000000-D9D58:1:1101:12078:6908 1:N:0:106
GAATGAATGCAGAAATTGGCAAGATAATACTGCACCGATGGGAAATGATACTATCCTGAAACATGAGCAAATTGACCAGCCTCAGGATGTGAACTCATTCCAGGGCTCTTTCAAGATAGTAAAAACAGTGACTTGTACAGCATAATGAAAAACCTAGGCATTGATTTTGAAGACATCAGACACATGCAGAATGAAAAATTTTTCAGAAATGATTTTTCTGGTGAGGTTGACTTCAGAGAAGATCGGAAGAG
+
ABBABFFFFFFFGGGGGGGGGGGCHHGHFHGHHHHHGEEGGFCEGGHEGHHHEGGHHGHHHGFGHDGFGHHHHHHHHGGHGHHGHHEGGFGFFHHHHHHHHBGGEFHHHHHHHFHHHHHFHHHHHGHGFEGHHHGHHHGHHHHGHHHHH3DFFGHFHHHHHFHGFGHHHGGHHHHHHEHHHHHHHGHHHHHHHHHGHGHHHHHGGF>FGHFBGHHHHGHHHDGGGHGGHFHGHHGG;CHHHGHHHGGEDFF
@M05620:46:000000000-D9D58:1:1101:22463:6917 1:N:0:106
GAATGAATGCAGAAATTGGCAAGATAATACTGCACCGATGGGAAATGATACTATCCTGAAACATGAGCAAATTGACCAGCCTCAGGATGTGAACTCATTTGCTGGAGGTCACCAGGGCTCTTTCAAGATAGTAAAAACAGTGACTTGTACAGCATAATGAAAAACCTAGGCATTGATTTTGAAGACATCAGACACATGCAGAATGAAAAATTTTTCAGAAATGATTTTTCTGGTGAGGTTGACTTCAGAGA
+
CBCCDFFFFFFFGGGGGGGGGGGHHHHHHHHHHHHHGEGGGHHHHHHHHHHHHHHHHHHHHHHHHHHHHHHHHHHHHHHHGHHHHHHHHGHHHHHHHHHHHHHHHHHGGHHHHHHGGGHHHHHHHHHHHHHHHHHHHGHHHHGHHHHHHHHHHHHHHHHHHHHHGGHHHHHHHHHHHHHHHGHHGHHHHHHHHHHHHHHHHHHHHHHHHHHHHHHHHHFHHHHHHHHHHHHHHHHHGHHHHHGGGGGGGGG
@M05620:46:000000000-D9D58:1:1101:6467:6988 1:N:0:106
GAATGAATGCAGAAATTGGCAAGATAATACTGCACCGATGGGAAATGATACTATCCTGAAACATGAGCAAATTGACCAGCCTCAGGATGTGAACTCATTTGCTGGAGGTCCCAGGGCTCTTTCAAGATAGTAAAAACAGTGACTTGTACAGCATAATGAAAAACCTAGGCATTGATTTTGAAGACATCAGACACATGCAGAATGAAAAATTTTTCAGAAATGATTTTTCTGGTGAGGTTGACTTCAGAGAA
+
A>AAAFFFFF5DFFGCDBGBGGGFHHGHHHHHFHHHG?EGEHHHFHH5AEGG5GDGFFHH3EFFBAEFBGCE5GHBGHHEGHHHGHG3GHHHHHFEHHHHHGHHFGGFGEFFHGFEGFHGDFHHHHGHBHBFG4GHDCHD?GHHFHBGFFDFHGFGFBDH1DA??HHFGHG1FGFHGHHFFHHF0FGDF<F1GFHBDBFD10GG1GGFAHFFGHHFHHFFHHGF0CGHHHHFHHFFAGFFFB00;BBBFGG
@M05620:46:000000000-D9D58:1:1101:10600:6989 1:N:0:106
GAATGAATGCAGAAATTGGCAAGATAATACTGCACCGATGGGAAATGATACTATCCTGAAACATGAGCAAATTGACCAGCCTCAGGATGTGAACTCATTTGCTGGAGGTCACCAGGGCTCTTTCAAGATAGTAAAAACAGTGACTTGTACAGCATAATGAAAAACCTAGGCATTGATTTTGAAGACATCAGACACATGCAGAATGAAAAATTTTTCAGAAATGATTTTTCTGGTGAGGTTGACTTCAGAGA
+
BBBBBFFFFFFFGGGGGGGGGGGHHHHHGHHHHHHHGEFGGHGHHHHGHHHHHHHHFHHHHHHHHHGGHHHHHHHHHHHHGHHHHHGHHGGGFHHHHHHHHHHHHGFFFHHHHFHGGGHHBGHHFHHFHHHHHHHHHGEHHHFFHHHHGHHGHGHHHHFHHHHHGGHHHHHHHHHHHHHHHGFHHHFGHFHHHGHHHFHHHHHHHFHHHHHHHGHHHHHHCF0GHFFHHHHHHCGBGCGCBCFFGFFFFGF
@M05620:46:000000000-D9D58:1:1101:19725:6989 1:N:0:106
GAATGAATGCAGAAATTGGCAAGATAATACTGCACCGATGGGAAATGATACTATCCTGAAACATGAGCAAATTGACCAGCCTCAGGATGTGAACTCATTTGCTGGAGGTCCCAGGGCTCTTTCAAGATAGTAAAAACAGTGACTTGTACAGCATAATGAAAAACCTAGGCATTGATTTTGAAGACATCAGACACATGCAGAATGAAAAATTTTTCAGAAATGATTTTTCTGGTGAGGTTGACTTCAGAGAA
+
CCCCCFFFFFFFGGGGGGGGGGGHHHHHHHHHHHHHGEGGGHHHHHHGHHHHFHHHHHHA3AGG33B3BG3BAA5FE3BFEFF3F?G3BFF@GGFFHGHHD4BFHHF1?2FF3311?F/3GHF44B33B3G?4F4G<GGE33D4BB33?3322B33DB33DF0/CCGH2FHB2>FHHD1DFFD1F0F11F1F00CFDGFH10>FFGFHHHFH0GHHHHHFHHBGHHHHHHH0GHGHEHHHHHGGGGFFFGC
@M05620:46:000000000-D9D58:1:1101:10586:7000 1:N:0:106
GAATGAATGCAGAAATTGGCAAGATAATACTGCACCGATGGGAAATGATACTATCCTGAAACATGAGCAAATTGACCAGCCTCAGGATGTGAACTCATTTGCTGGAGGTCACCAGGGCTCTTTCAAGATAGTAAAAACAGTGACTTGTACAGCATAATGAAAAACCTAGGCATTGATTTTGAAGACATCAGACACATGCAGAATGAAAAATTTTTCAGAAATGATTTTTCTGGTGAGGTTGACTTCAGAGA
+
BBBBBFFFFFFFGGGGGGGGGGGFHHHHFHHHHHHHGFGGGHGHHHHHHHHHHHHHHHHHHHHHHHGHHHHHHHHHHHHHGHHHHHHHHGHHHHHHHHHHHHHHHGHGGHHHHHHGGGHHHHHHHHGGHHHHHHHHHGHHHHHHHHHHHHHGHHHHHHHHHHHHGGHHHHHHHHHHHHHHHGHHHHGHHHHHHHHHHHHHHHHHHHHHHHHHHHHHHHHHHHHHHHHHHHHHHHHFGGHHHHGGGGGGGGF
@M05620:46:000000000-D9D58:1:1101:6444:7003 1:N:0:106
GAATGAATGCAGAAATTGGCAAGATAATACTGCACCGATGGGAAATGATACTATCCTGAAACATGAGCAAATTGACCAGCCTCAGGATGTGAACTCATTCCAGGGCTCTTTCAAGATAGTAAAAACAGTGACTTGTACAGCATAATGAAAAACCTAGGCATTGATTTTGAAGACATCAGACACATGCAGAATGAAAAATTTTTCAGAAATGATTTTTCTGGTGAGGTTGACTTCAGAGAAGATCGGAAGAG
+
BABBCFFFFFFFGGGGGGGGGGFHHHHHHHHHHHHHGEGGGHFHHHHGHHHHHHHHHHHHHHHHHGHHHHHHHHHHHHHHGHHHHHCHGFGGHHHGHHHHHHHHGGHHHHHHHHHHHHHHHHHHHGHGDGHHHHHHHHHHHHHHGHHHHHHHGGHHHHHHHHHHHHHHHGHHGHHHHHHHHHHHHHHHHGHHHHHHHHGHHHHHGHHHHHFFHHHHHHHHHDFHGHCGHHHHHHHHHHHHHHHGHGDEGGG
@M05620:46:000000000-D9D58:1:1101:19735:7010 1:N:0:106
GAATGAATGCAGAAATTGGCAAGATAATACTGCACCGATGGGAAATGATACTATCCTGAAACATGAGCAAATTGACCAGCCTCAGGATGTGAACTCATTTGCTGGAGGTCCCAGGGCTCTTTCAAGATAGTAAAAACAGTGACTTGTACAGCATAATGAAAAACCTAGGCATTGATTTTGAAGACATCAGACACATGCAGAATGAAAAATTTTTCAGAAATGATTTTTCTGGTGAGGTTGACTTCCGAGAA
+
BBBCCFFFFFFFGGGGGGGGGGGHHHHHHHHHHHHHGEGGGHHHHHHHHHHHHHHHHHHHHHHHHHHHHHHGHHHHHHHHGHHHHHHHHHHHHHHHHHHHHHHHHHHGGHHHBCFGD0/3DG44FB3D434BFHHHG/?BB?44D3B333?22?3D?33DGHHFG222F<2@F<<1FHH1/?<100111>110>0111111F1<1DHHHGGHHH/DD0DGD000<GHH/00<;/0.C:C//00;009.9AF
@M05620:46:000000000-D9D58:1:1101:23195:7035 1:N:0:106
GAATGAATGCAGAAATTGGCAAGATAATACTGCACCGATGGGAAATGATACTATCCTGAAACATGAGCAAATTGACCAGCCTCAGGATGTGAACTCATTCCAGGGCTCTTTCAAGATAGTAAAAACAGTGACTTGTACAGCATAATGAAAAACCTAGGCATTGATTTTGAAGACATCAGACACATGCAGAATGAAAAATTTTTCAGAAATGATTTTTCTGGTGAGGTTGACTTCAGAGAAGATCGGAAGAG
+
BBBBBFFFFFFFFGGGGGGGGGFFHHGHHHHHHHHHGGGGGHCGHHHHHHHHHHHHHHHHHHHHHFHHHHHHHHHHGHGHGHHGGHGHGBGFHHHHHHHHHHHHEGHHHHHHHGHHHHHFHHHHHGHHGGHHHHHHHHGHHHHHHHGHHFHHGGHHHHHHHHHHHHHHHGHHHHHHHHHHHHHHHHHHHHHHHHHGHHHHHHHHHHGGHHGFGGHHHHHGHDHHHHCCGHHHHHHHEFGHHHHHHGGGGGG
@M05620:46:000000000-D9D58:1:1101:5295:7041 1:N:0:106
GAATGAATGCAGAAATTGGCAAGATAATACTGCACCGATGGGAAATGATACTATCCTGAAACATGAGCAAATTGACCAGCCTCAGGATGTGAACTCATTTGCTGGAGGTCACCAGGGCTCTTTCAAGATAGTAAAAACAGTGACTTGTACAGCATAATGAAAAACCTAGGCATTGATTTTGAAGACATCAGACACATGCAGAATGAAAAATTTTTCAGAAATGATTTTTCTGGTGAGGTTGACTTCAGAGA
+
BBBCCFFFFFFFGGGGGGGGGGGHHHHHHHHHHHHHEEEGGHGHHHHHHHHHHHHHHHHHHHHHHHGHHHHHHHHHHHGFFHHHGHGHHGHHHHHHHHHHHHHHHHHGGHHHFFGGGDHFHHFFHFHBGFH?GHHHFFEHHBG?HFH?DGFBB?DHBDDHHHHHG?=CG=22GDF1GHHGFGFGDF0FFDGDBGGCCDC1GHCGDHHHHAGHHHFC0DGHCDC0GHHHH/CGC;CCGGHFFFBFFFBFBGF
@M05620:46:000000000-D9D58:1:1101:5306:7056 1:N:0:106
GAATGAATGCAGAAATTGGCAAGATAATACTGCACCGATGGGAAATGATACTATCCTGAAACATGAGCAAATTGACCAGCCTCAGGATGTGAACTCATTTGCTGGAGGTCACCAGGGCTCTTTCAAGATAGTAAAAACAGTGACTTGTACAGCATAATGAAAAACCTAGGCATTGATTTTGAAGACATCAGACACATGCAGAATGAAAAATTTTTCAGAAATGATTTTTCTGGTGAGGTTGACTTCAGAGA
+
CCCCCFFFFFFFGGGGGGGGGGGHHHHHHHHHHHHHGFGGGHHHHHHHHHHHHHHHHGHHHHHHHHHHHHHHHHHHHHHHGHHHHHHHHHHHHHHHHHHHHHHHHHHGGHHHHHHGGGHHHHHHHHHHHGHHHHHHHGGHHHHHHHHHHHHHHHHHHGHHHHHHGGHHHHHHHHHHHHHHHGHHHHHHHHHHHHHHHHGHHHHHHHHHHHHHHHHHHHHGHHHHHHHHHHHHHHHHHHHHHHGGGGGGGGG
@M05620:46:000000000-D9D58:1:1101:22242:7111 1:N:0:106
GAATGAATGCAGAAATTGGCAAGATAATACTGCACCGATGGGAAATGATACTATCCTGAAACATGAGCAAATTGACCAGCCTCAGGATGTGAACTCATTTGCTGGAGGTCACCAGGGCTCTTTCAAGATAGTAAAAACAGTGACTTGTACAGCATAATGAAAAACCTAGGCATTGATTTTGAAGACATCAGACACATGCAGAATGAAAAATTTTTCAGAAATGATTTTTCTGGTGAGGTTGACTTCAGAGA
+
CCCCCFFFFFFFGGGGGGGGGGGHHHHHHHHHHHHHGGGGGHHHHHHHHHHHHHHHHHHHGHHHHHHHHHHHHHHHHHHHGHHGHHHGHHHHHHHHHHHHHHHHHHHGGHHHHHHGGGHHHHHHHHHHHHHHHHHHHGHHHHHHHHHHHHHHHHHHHHHHHHHHGGHHHHHHHHHGHHHHHGHHHHHHHHHHHHHHHHHHHHHGHHHHHHHHHHHHHHHHHHHHHHHHHHHHHHHHHHHHHHGGHGHHGGF
@M05620:46:000000000-D9D58:1:1101:22222:7153 1:N:0:106
GAATGAATGCAGAAATTGGCAAGATAATACTGCACCGATGGGAAATGATACTATCCTGAAACATGAGCAAATTGACCAGCCTCAGGATGTGAACTCATTTGCTGGAGGTCACCAGGGCTCTTTCAAGATAGTAAAAACAGTGACTTGTACAGCATAATGAAAAACCTAGGCATTGATTTTGAAGACATCAGACACATGCAGAATGAAAAATTTTTCAGAAATGATTTTTCTGGTGAGGTTGACTTCAGAGA
+
CCCCCFFFFFFFGGGGGGGGGGGHHHHHHHHHHHHHGGGGGHHHHHHHHHHHHHHHHHHHHHHHHHHHHHHHHHHHHHHHGHHHHHHHHHHHHHHHHHHHHHHHHHHGGHHHHHHGGGHHHHHHHHHGFHHHHHHHHGHHHHHHHHHHHHHHHHHHHHHHHHHHGGHHHHHHHHHHHHHHHGHHHHHHHHHHHHHHHHHHHHHHHHGHGHHHHHHHHHHGHHHHHHHHHHHHHHHGHHFHHGGGGHGGGGB
@M05620:46:000000000-D9D58:1:1101:10599:7180 1:N:0:106
GAATGAATGCAGAAATTGGCAAGATAATACTGCACCGATGGGAAATGATACTATCCTGAAACATGAGCAAATTGACCAGCCTCAGGATGTGAACTCATTTGCTGGAGGTCACCAGGGCTCTTTCAAGATAGTAAAAACAGTGACTTGTACAGCATAATGAAAAACCTAGGCATTGATTTTGAAGACATCAGACACATGCAGAATGAAAAATTTTTCAGAAATGATTTTTCTGGTGAGGTTGACTTCAGAGA
+
ABCCCFFFFFFFGGGGGGGGGGGHHHHHHHHHHHHHFEGGGHFHHHHGHHHHHHHHHHHHHHHHHHHHHHHHHHHHHHHHGHHHHHGHHGHHHHHHHHHHHHHHHGHGGHHHGFH1EEHHHHHFFFE?GBGHHHDHFEHFGGGHGHHFHHHHFGHHHGHHHGDGEFGC2FGHHHHFHHHHFFHHFFHHFDGFFFCCGGFHGFFHHHHHB.GCFHFFF0=D0DFBGFGFCGFHC;CFGHHHGBFFFFGFFFF
@M05620:46:000000000-D9D58:1:1101:7681:7184 1:N:0:106
GAATGAATGCAGAAATTGGCAAGATAATACTGCACCGATGGGAAATGATACTATCCTGAAACATGAGCAAATTGACCAGCCTCAGGATGTGAACTCATTTGCTGGAGGTCACCAGGGCTCTTTCAAGATAGTAAAAACAGTGACTTGTACAGCATAATGAAAAACCTAGGCATTGATTTTGAAGACATCAGACACATGCAGAATGAAAAATTTTTCAGAAATGATTTTTCTGGTGAGGTTGACTTCAGAGA
+
CCCCCFFFFFFFGGGGGGGGGGGHHHHHHHHHHHHHGEFGGHGHHHHHHHHHHHHHHHHHHHHHHHHHHHHHHHHHHHHHGHHHGHFGGFGGHHHHHHHHHHHHHHHGGHHHHHHGGGHHHHHHHHHGHHHHHHHHHGHHHHHHHHHHHHHHHHHHHHHHHHHHGGHHHHHHGHHHHHHHHGHHHHHHHHHHHHHHHHHHHHHHHHHHHHHHFHHHHHGHHHHGHHHHHHHHHHHGHHHHHGGGGGGGGG/
@M05620:46:000000000-D9D58:1:1101:15281:7191 1:N:0:106
GAATGAATGCAGAAATTGGCAAGATAATACTGCACCGATGGGAAATGATACTATCCTGAAACATGAGCAAATTGACCAGCCTCAGGATGTGAACTCATTTGCTGGAGGTCACCAGGGCTCTTTCAAGATAGTAAAAACAGTGACTTGTACAGCATAATGAAAAACCTAGGCATTGATTTTGAAGACATCAGACACATGCAGAATGAAAAATTTTTCAGAAATGATTTTTCTGGTGAGGTTGACTTCAGAGA
+
CCCCCFFFFFFFGGGGGGGGGGGHHHHHHHHHHHHHGEGGGHHHHHHHHHHHHHHHHHHGHHHHHHHHHHHHHHHHHHHHGHHGGHGGHFHHHHHHHHHHHHHHHHHGGHHHHHHGGGHHHHHHHHHHHHHHHHHHHGHHHHHHHHHHHHHHHHHHHHHHHHHHGGHHHHHHHHHHHHHHHGHHHHHHHHHHHHHHHHGHHHHHHHHHHHHHHHHHHHHHHHHHHHHHHHHHHHHFHHHHHHGGGGGGGGB
@M05620:46:000000000-D9D58:1:1101:8286:7195 1:N:0:106
GAATGAATGCAGAAATTGGCAAGATAATACTGCACCGATGGGAAATGATACTATCCTGAAACATGAGCAAATTGACCAGCCTCAGGATGTGAACTCATTTGCTGGAGGTCACCAGGGCTCTTTCAAGATAGTAAAAACAGTGACTTGTACAGCATAATGAAAAACCTAGGCATTGATTTTGAAGACATCAGACACATGCAGAATGAAAAATTTTTCAGAAATGATTTTTCTGGTGAGGTTGACTTCAGAGA
+
BBBBBFFFFFFFGGGGGGGGGGGHHHHHHHHHHHHHGEGGGHHHHHHHHHHHHHHHHHHHHHHHHHHHHHHHHHHHHHHHGHHHHHGHHHHHHHHHHHHHHHHHHHHGGHHHHHHGGGHHGHHHHHHHHHHHHHHHHGHHHHHHHHHHHHHHHHHHHHHHHHHHGGHHHHHHHHHHHHHHHGHHHHHHHHHHHHHHHHHHHGHHHHHHHHHHHHHHHGHGHHHEHHHHHHHHHHHHHHHHHHGGGGGGGGF
@M05620:46:000000000-D9D58:1:1101:8296:7209 1:N:0:106
GAATGAATGCAGAAATTGGCAAGATAATACTGCACCGATGGGAAATGATACTATCCTGAAACATGAGCAAATTGACCAGCCTCAGGATGTGAACTCATTTGCTGGAGGTCACCAGGGCTCTTTCAAGATAGTAAAAACAGTGACTTGTACAGCATAATGAAAAACCTAGGCATTGATTTTGAAGACATCAGACACATGCAGAATGAAAAATTTTTCAGAAATGATTTTTCTGGTGAGGTTGACTTCAGAGA
+
BBBBBFFFFFFFGGGGGGGGGGGHHHHHHHHHHHHHGEFGGHHHHHHHHHHHHHHHHHHHHHHHHGHHHHGHHHHHHHHHGHHHHHHHHHHHHHHHHHHHHHHHHHHGGHHHHHHGGGHHHHHHHGHHHHHHHHHHHGHGHHHGHHHHHHHHHHGHHHHHHHHGGGHHHHHHHHHHHHHHHGHHHHHHGHHHHHHHHHHHHHHHHHHHHFGHHHHHHFHHFHGFHHGHHHHHHHHFHHGHHHGGGGGGGG/
@M05620:46:000000000-D9D58:1:1101:23446:7235 1:N:0:106
GAATGAATGCAGAAATTGGCAAGATAATACTGCACCGATGGGAAATGATACTATCCTGAAACATGAGCAAATTGACCAGCCTCAGGATGTGAACTCATTTGCTGGAGGTCCCAGGGCTCTTTCAAGATAGTAAAAACAGTGACTTGTACAGCATAATGAAAAACCTAGGCATTGATTTTGAAGACATCAGACACATGCAGAATGAAAAATTTTTCAGAAATGATTTTTCTGGTGAGGTTGACTTCAGAGAA
+
CCCCCFFFFFFFGGGGGGGGGGGHHHHHHHHHHHHHGGGGGHGHHHHHHHHHHHHHHHHHHHHHHHHHHHHGHHHHHHHHGHHHHHHHHFHGHHHHHHHHHHHHHHHGGHHHHHGGGHHHHHHHHHHHHHHHHHHHGHHHHHHHHHHHHHHHHHHHHHHHHHHGGHHHHHHHHHHHHHHHGHHHHHHHHHHHHHHHHHHHGHHHHHHHHHHHHHHHHGHHHHHHHHHHHHHHHHHHHHHHHHGGGGGGGGG
@M05620:46:000000000-D9D58:1:1101:17292:7240 1:N:0:106
GAATGAATGCAGAAATTGGCAAGATAATACTGCACCGATGGGAAATGATACTATCCTGAAACATGAGCAAATTGACCAGCCTCAGGATGTGAACTCATTTGCTGGAGGTCACCAGGGCTCTTTCAAGATAGTAAAAACAGTGACTTGTACAGCATAATGAAAAACCTAGGCATTGATTTTGAAGCCATCAGCCCCATGCAGATTGAAAAATTTTTCAGAATTGATTTTTCTGGTGAGGTTGCCTTCAGGGA
+
AABBBFFFFFFFGGGGGGGGGGGHHGHHFHHHHFHHGEGGGHHHHHHHHHHHGHHHHHFGHHHHHGHHHHGGHHHHHHHHGHHHHHHHHHHHEHHHHHHHHHHHHEHGGH3FB3FF1/0/BG4?F4B3?434BBGH3<?2?334BBF33333B2BF3??FGHF0?/@2F2<2@2<1@GH1?F1?100<<1<1<.>.<01<<G000<GFH.<GHH0<00=:0::0CHHHC::G0::0;.CCB.0;00000.9
@M05620:46:000000000-D9D58:1:1101:14546:7280 1:N:0:106
GAATGAATGTAGAAATTGGCAAGATAATACTGCACCGATGGGAAATGATACTATCCTGAAACATGAGCAAATTGACCAGCCTCAGGATGTGAACTCATTCCAGGGCTCTTTCAAGATAGTAAAAACAGTGACTTGTACAGCATAATGAAAAACCTAGGCATTGATTTTGAAGACATCAGACACATGCAGAATGAAAAATTTTTCTGAAATGATTTTTCTGGTGAGGTTGCCTTCAGAGAAGATCGGAAGAG
+
BBABBFFFFDFFGGGGGGGGGGFFHCFHHHHHHHHHGGGGGGGFGGHFHHHHHHHHHHFHHHHHHHHHGHFGHHHHHHHHGHHHHB3BF3FD@FG33BEDFHHHGGHEFEFFFDFEF43BGHF?GECGHBF?EFF3FF443BGB3B?43B3B/<FHHHGCGGDFHHFFDF2G>FFDGDFDGHHHH1<1?1?FHHHFFHHHHHHH1>1>1=D=GHHBF/D0DGHB<C<CB.<:CF:G:0;CG:CFC.99..;
@M05620:46:000000000-D9D58:1:1101:20995:7281 1:N:0:106
GAATGAATGCAGAAATTGGCAAGATAATACTGCACCGATGGGAAATGATACTATCCTGAAACATGAGCAAATTGACCAGCCTCAGGATGTGAACTCATTTGCTGGAGGTCCCAGGGCTCTTTCAAGATAGTAAAAACAGTGACTTGTACAGCATAATGAAAAACCTAGGCATTGATTTTGAAGACATCAGACACATGCAGAATGAAAAATTTTTCAGAAATGATTTTTCTGGTGAGGTTGACTTCAGAGAA
+
CBCCCFFFFFFFGGGGGGGGGGGHHHHHHHHHHHHHGEEFGHHHHHHHHHHHHHHHHFHHHHHHFHHHHFHGHHFHHHHHGHHHHHHGGHHHHHHHHHHHHHHHHHHGGHHHHFGGGHHHHHHHHHGHHHHHHHHHGHHHHGHHHHHHHHHHHHHHHHHHHHHGGHHGGHHHHHHHHHHGGHGHHHHGHHGHHHHHHGHHHHGGHHHHHHHHHHHGHHHHHHGHHHHHHHHGHHHHHHHFFHGGGGGGGGF
@M05620:46:000000000-D9D58:1:1101:22980:7293 1:N:0:106
GAATGAATGCAGAAATTGGCAAGATAATACTGCACCGATGGGAAATGATACTATCCTGAAACATGAGCAAATTGACCAGCCTCAGGATGTGAACTCATTTGCTGGAGGTCACCAGGGCTCTTTCAAGATAGTAAAAACAGTGACTTGTACAGCATAATGAAAAACCTAGGCATTGATTTTGAAGACATCAGACACATGCAGAATGAAAAATTTTTCAGAAATGATTTTTCTGGTGAGGTTGACTTCAGAGA
+
CCCCCFFFFFFFGGGGGGGGGGGHHHHHHHHHHHHHGCGGGHGHHHHHHHHHHHHHHHHHHHHHHGHHHHHHHHHHHHHHGHHHHHFHHGGGHHHHHHHHHHHHHHGGGHHHHHHGGGHHHHHHHHHHHHHHHHHHHGHHHHHHHHHHHHHHHHHHHHHHHHHHGGHHHGHHHHHHHHHHHGGHHHHHHHHHHHHHHHHHHHHHHHHHHHFHHHHHHHHHHHHHHHHHHHHHHHHHHHHHHHGGGGGGGGB
@M05620:46:000000000-D9D58:1:1101:14537:7295 1:N:0:106
GAATGAATGTAGAAATTGGCAAGATAATACTGCACCGATGGGAAATGATACTATCCTGAAACATGAGCAAATTGACCAGCCTCAGGATGTGAACTCATTCCAGGGCTCTTTCAAGATAGTAAAAACAGTGACTTGTACAGCATAATGAAAAACCTAGGCATTGATTTTGAAGACATCAGACACATGCAGAATGAAAAATTTTTCAGAAATGATTTTTCTGGTGAGGTTGACTTCAGAGAAGATCGGAAGAG
+
CCCCCFFFFFFFGGGGGGGGGGGHHHHHHHHHHHHHGGGGGHGHHHHHHGHHHHHHHGHHHHHHHHHHHHHHHHHHHHHHGHHHHHGHHHHHHHHHHHHHHHHHGGHHHHHDFEGGGFFDFHHHHGHHFGHHHHHHFHHGHFHHHHHHHHGHGGHHHHHHFFFFHHHHGFHHGFHHHHGGHGHHHHHHHHGHHHGHHHHHHHGHHF1FCGG0DHHBHCGHHHFFGFGHHHHHHHHGGGCCGGGHHGGEGGG
@M05620:46:000000000-D9D58:1:1101:17321:7310 1:N:0:106
GAATGAATGCAGAAATTGGCAAGATAATACTGCACCGATGGGAAATGATACTATCCTGAAACATGAGCAAATTGACCAGCCTCAGGATGTGAACTCATTTGCTGGAGGTCACCAGGGCTCTTTCAAGATAGTAAAAACAGTGACTTGTACAGCATAATGAAAAACCTAGGCTTTGATTTTGAAGACCTCAGACACATGCAGAATGAAAAATTTTTCAGAATTGATTTTTCTGGTGAGGTTGACTTCAGAGA
+
BBBBBFFFFFFFGGGGGGGGGFFHHGHHHHHHGHHHGEEGGHHHHHHGHHHHHHHHHHHHHHFGHHHHHHHHHHGHHHHHGHHFGHGFGHHHHFHHFHHHHHHHF?FGGHHHEGGECEFFHHHFHFD3BG34BFFBDE/2BD3?GG2B?GFB223F3?333B@0E?FGF222@<F1FGF11C1<?00<G111>GHCFGBG110FD0DD0.<CGD0<0=D000:0<GBH0FGC00:<..;///CF900CFB/
@M05620:46:000000000-D9D58:1:1101:17302:7312 1:N:0:106
GAATGAATGCAGAAATTGGCAAGATAATACTGCACCGATGGGAAATGATACTATCCTGAAACATGAGCAAATTGACCAGCCTCAGGATGTGAACTCATTTGCTGGAGGTCACCAGGGCTCTTTCAAGTTAGTAAAAACAGTGACTTGTACAGCATAATGAAAAACCTAGGCATTGATTTTGAAGACATCAGACACATGCAGACTGAAAAATTTTTCAGAAATGATTTTTCTGGTGTGGTTGACTTCAGAGA
+
AA3A3FFFFF5DGCFGGGGGFGGHHHHGHHHHGHHFEAEGGHCBGGFAGFHHGGHHHGDG3FFGEGFHG33DGDAGH3FGGHHHGHHFHHHEEGHHBGGHHFHHFFF1?GFHGBHG?>EGHH4EG4G4444B4BGFFGE0BGB4FHFFFHF2B?FG1BDBB1F0<?GFFBB<GBF1FFD1?F<11?0<1111<FF0GG1<G10<<CFGE.CGH<0CDGFFGHB0:CHH0:GC:0/...;CEBFG0BBBFG9
@M05620:46:000000000-D9D58:1:1101:5736:7357 1:N:0:106
GAATGAATGCAGAAATTGGCAAGATAATACTGCACCGATGGGAAATGATACTATCCTGAAACATGAGCAAATTGACCAGCCTCAGGATGTGAACTCATTCCAGGGCTCTTTCAAGATAGTAAAAACAGTGACTTGTACAGCATAATGAAAAACCTAGGCATTGATTTTGAAGACATCAGACACATGCAGAATGAAAAATTTTTCAGAAATGATTTTTCTGGTGAGGTTGACTTCAGAGAAGATCGGAAGAG
+
BABBBFFDDFFFGFGGGFFGGGFFHHHFFHFHEFHFE2EAEHHCHHHDHHEGHHHHHGGHGHFGHHFHBGHHGFBFGHHGGHHFGH3BFGHDGGGF@GGHDHGFEGHEHHHHHFHFFBG4FDGHHGHHHFD?FGHFGFHHGFGD?GGBFFGADDFHFHFGGHHHFGGHHGHGFHHHBHFFFGHGFHFHBF<GHHGBGHHFHHGGGGHFCGGFFGHHHGHHF=GGGHHHHHGGHHC0;CCGHFFBCDG?...
@M05620:46:000000000-D9D58:1:1101:8910:7369 1:N:0:106
GAATGAATGCAGAAATTGGCAAGATAATACTGCACCGATGGGAAATGATACTATCCTGAAACATGAGCAAATTGACCAGCCTCAGGATGTGAACTCATTTGCTGGAGGTCACCAGGGCTCTTTCAAGATAGTAAAAACAGTGACTTGTACAGCATAATGAAAAACCTAGGCATTGATTTTGAAGACATCAGACACATGCAGAATGAAAAATTTTTCAGAAATGATTTTTCTGGTGGGGTTGACTTCAGAGA
+
CCCCCFFFFFFFGGGGGGGGGGGHHHHHHHHHHHHHGEGGGHHHHHHHHHHHHHHHHHHHHHHHHHHHHHHHHHHHHHHHGHHHHHHHHGHHHHHHHHHHHHHHHHHGGHCHB3GG1/0/FG4FH4F3B?BBFHHGBEG2?3?BF?F??F?322DG3FDHHHH0C<==G=C2F2=1FGHFFG1F1?0??1<<F0C0<<11=G0<DGHGH.GHHH0/0<GH<0C0CGHH0::C::C.;-E-:/0C090909;
@M05620:46:000000000-D9D58:1:1101:24349:7375 1:N:0:106
GAATGAATGCAGAAATTGGCAAGATAATACTGCACCGATGGGAAATGATACTATCCTGAAACATGAGCAAATTGACCAGCCTCAGGATGTGAACTCATTCCAGGGCTCTTTCAAGATAGTAAAAACAGTGACTTGTACAGCATAATGAAAAACCTAGGCATTGATTTTGAAGACATCAGACACATGCAGAATGAAAAATTTTTCAGAAATGATTTTTCTGGTGAGGTTGACTTCAGAGAAGATCGGAAGAG
+
CCCCCFFFFFFFFGGGGGGGGGGHHHHHHHHHHHHHGGGGGHHHHHHHHHHHHHHHHHHHHHHHHHHHHHHHHHHHHHHHGHHHHHHHGGGGHHHHHHHHFHHHGGHHHHHHHHHHHHHHHHHHHGHHGHHHHHHHHHHHHHHHHHHHHHHHGGHHHHHHHHHHHHHHHGHHHHHHHHHHHHHHHHHHHHHHHHHHHHHHHHHHGHHHHHHHHHHHHHHHHHHHHHGHHHHHHHHHHHHHHHHHHGGFGGG
@M05620:46:000000000-D9D58:1:1101:7459:7381 1:N:0:106
GAATGAATGCAGAAATTGGCAAGATAATACTGCACCGATGGGAAATGATACTATCCTGAAACATGAGCAAATTGACCAGCCTCAGGATGTGAACTCATTTGCTGGAGGTCCCAGGGCTCTTTCAAGATAGTAAAAACAGTGACTTGTACAGCATAATGAAAAACCTAGGCATTGATTTTGAAGACATCAGACACATGCAGAATGAAAAATTTTTCAGAAATGATTTTTCTGGTGAGGTTGACTTCAGAGAA
+
BAAABFBFFFFFGGFGGGGGGGFEFFHHFHFGFHHHGCF2EDFAGHHFGGHHHGHHHGGHGHFHFGHHHHGHHHHHHHHHGHHHHHCGFGHGHGHHBGGHHHHHHHHGGHFH3GGGGFHHGHHGFFFGFFBGHHEFGHHHH3FFBGGHFHFHHHH3GHFHBHFEGHHFHGFHHHHGFHHHGGHBFHHHHHHHFHBGHHGFFGHG10DB<G/GFGHFHHGFFDCHCFG0GHHHFHHFAGFHFHGFFFGFFFF
@M05620:46:000000000-D9D58:1:1101:15457:7385 1:N:0:106
GAAGAATGCAGAAATTGGCAAGATAATACTGCACCGATGGGAAATGATACTATCCTGAAACATGAGCAAATTGACCAGCCTCAGGATGTGAACTCATTCCAGGGCTCTTTCAAGATAGTAAAAACAGTGACTTGTACAGCATAATGAAAAACCTAGGCATTGATTTTGAAGACATCAGACACATGCAGAATGAAAAATTTTTCAGAAATGATTTTTCTGGTGAGGTTGACTTCAGAGAAGATCGGAAGAGC
+
CCCCCFFFFFFFGGGGGGGGGGHHHHHHHHHHHHHGGGGGHHHHHHGHHHHHHHHHHGHHHGHHFGHHHHHHHHHHHHHGHHHGHEHHGHHHHHHHHHHHHHHGGHGHHHHGGHFHFHHHHHGHGHHHHHHHHHHHHHHHHHHGHHH3GHHGGHHHHHHHHHDHHHHHEHHHHHHHGHHHHHHHHHHHHHHHHHGHHHHHHHHGG1FHGHFHFHHHHHHHDFHHHGHHGHHHHHHFHHGHHHHHGGGGGGF
@M05620:46:000000000-D9D58:1:1101:8905:7386 1:N:0:106
GAATGAATGCAGAAATTGGCAAGATAATACTGCACCGATGGGAAATGATACTATCCTGAAACATGAGCAAATTGACCAGCCTCAGGATGTGAACTCATTTGCTGGAGGTCACCAGGGCTCTTTCAAGATAGTAAAAACAGTGACTTGTACAGCATAATGAAAAACCTAGGCATTGATTTTGAAGACATCAGACACATGCAGAATGAAAAATTTTTCAGAAATGATTTTTCTGGTGAGGTTGACTTCAGAGA
+
CBCCCFFFFFFFGGGGGGGGGGGFHHHHHHHHHHHHGGGGGHHHAHHHHHHHHHHHHHHHFHHHHGGHGGHHHHHHHHHHGHHHHGGHGGFHHHHHHHHHHHHBGHHGGHHHHHHGGGHHHHHHHGHHHFHHHHHHHGHFGHHHHHHHHHHGHHHHHHHHFHFHGGHGHHHHHHHHHHHHHGHHFHHHHHFFHFHHHHHHHHHHHHHHGHHHHHHHHHHHHHHGHHHHHHHHHHHCGHHFFGGGGGGGFGF
@M05620:46:000000000-D9D58:1:1101:9770:7416 1:N:0:106
GAATGAATGCAGAAATTGGCAAGATAATACTGCACCGATGGGAAATGATACTATCCTGAAACATGAGCAAATTGACCAGCCTCAGGATGTGAACTCATTTGCTGGAGGTCACCAGGGCTCTTTCAAGATAGTAAAAACAGTGACTTGTACAGCATAATGAAAAACCTAGTCATTGATTTTGAAGCCATCAGACACATGCAGAATGAAAAATTTTTCAGAATTGATTTTTCTGGGGGGGTTGCCTTCAGAGA
+
CCCCCFFFFFFFGGGGGGGGGGGHHHHHHHHHHHHHGFGGGHFHHHHFHHHHHHHHHHHHHHHHHHHHHHHHHHHHHHHHGHHGHHHHHFHHHHHHHHHHHHHHHHFFEF3GD31?1/FGGHB4B?D33?B4DFGD3/F2FBD4F4?33B33?2DGGGBFHFFFDDBFH2@FGHD1@GH1?FGD1<0<GFB110>FC111FGC1=G0D0.<<DG0/=0=G0=<0<CHF0/0CC/--;-;@-.;:0900099
@M05620:46:000000000-D9D58:1:1101:13293:7423 1:N:0:106
GAATGAATGCAGAAATTGGCAAGATAATACTGCACCGATGGGAAATGATACTATCCTGAAACATGAGCAAATTGACCAGCCTCAGGATGTGAACTCATTCCAGGGCTCTTTCAAGATAGTAAAAACAGTGACTTGTACAGCATAATGAAAAACCTAGGCATTGATTTTGAAGACATCAGACACATGCAGAATGAAAAATTTTTCAGAAATGATTTTTCTGGTGAGGTTGACTTCAGAGAAATCGGAAGAGC
+
CBCCCFFFFFFFGGGGGGGGGGGHHHHHHHHHHHHHGEGGGHFHHHHHHHHHHHHHHHHHHHHHHHHHHHHHHHHHHHHHGHHHHHFHHHHHHHHHHHHHHHHHGGHHHHHHHHHHHHHGHHHHHGHHHHHHHHFHHHHHHHHHHHHHHGHHGGHHHHHHHHHHHHHHHGHHHHHHHHHHHHHHHHHHHHHHHHHHHHHHHHHHHGGHHHHGHHHHHHHHHHHHHHGGHFHHHHHGGGHHHHHGGGGGGGF
@M05620:46:000000000-D9D58:1:1101:21955:7454 1:N:0:106
GAATGAATGCAGAAATTGGCAAGATAATACTGCACCGATGGGAAATGATACTATCCTGAAACATGAGCAAATTGACCAGCCTCAGGATGTGAACTCATTTGCTGGAGGTCACCAGGGCTCTTTCAAGATAGTAAAAACAGTGACTTGTACAGCATAATGAAAAACCTAGGCATTGATTTTGAAGACATCAGACACATGCAGAATGAAAAATTTTTCAGAAATGATTTTTCTGGTGAGGTTGACTTCAGAGA
+
BBCBCFFFFFFFGGGGGGGGGGGHHHHHHHHHHHHHFEEGGHHHHHHHHHHHHHHHGHHHHHHHHHHHGHHHHHHHHHHHGHHHHHHHHGHHHHHHHHHHHHHHHHHGGHHHHHHGGGHHHHHHHHHHHHHHHHHHHGHHHHHHHHHHHHHHHHHHHHHHHHHHGGHHHHHHGHHGHHHHHGHHHHGHHGHHHHHGHGHHHHHHHHHHHHHHHHHHHHHHHHHHHHHHHHHHHHHHGHHGHHGGGGGGEGC
@M05620:46:000000000-D9D58:1:1101:26870:7475 1:N:0:106
GAATGAATGCAGAAATTGGCAAGATAATACTGCACCGATGGGAAATGATACTATCCTGAAACATGAGCAAATTGACCAGCCTCAGGATGTGAACTCATTTGCTGGAGGTCACCAGGGCTCTTTCAAGATATTAAAAACAGTGACTTGTACAGCATAATGAAAAACCTAGGCATTGATTTTGAAGACATCAGACACATGCAGAATGAAAAATTTTTCAGAAATGATTTTTCTGGTGAGGTTGACTTCCGAGA
+
A11A1DFFFFFFFCFGFFGGFB1AF11D3DDFFGH000AEGGBCGFG1A2GG2GHFHBF11A0E11BDFC1DG1FGCFHCFGGBC>GFGBFHFHEFBGGHBGEF10F/?FCFGB0/E/FHFHDGF221FG2BB2EGFGACFHFGHHFBBF22B0B<DDGHED<GAAGFHEG1CD11<?GDDF1F1C0GB11>F0<0FFFDGDGF0GGDGCFF<=GF0<0<<D:00CGHGHF0:0:0:.:;//99B00999-
@M05620:46:000000000-D9D58:1:1101:21291:7477 1:N:0:106
GAATGAATGCAGAAATTGGCAAGATAATACTGCACCGATGGGAAATGATACTATCCTGAAACATGAGCAAATTGACCAGCCTCAGGATGTGAACTCATTTGCTGGAGGTCCCAGGGCTCTTTCAAGGTAGTAAAAACAGTGACTTGTACAGCATAATGAAAAACCTAGGCATTGATTTTGAAGACATCAGACACATGCAGAATGAAAAATTTTTCAGAAATGATTTTTCTGGTGAGGTTTACTTCAGAGAA
+
BABBBFFFFFFFGGGGGGGGGGGHHHHHHHHHHHHHGEFGGHGHHHHGHHHHHHHHHHGGHHHHHHHHHHHGBHHHHHHHGHHHHHGHHHHGHHHHHHHHHHHHHHHGGHHH@FFGA?/3BG44FF3B4B??FHHHG/?BBF44B3?3B?FG2?3F?33FGHH?E<<<GB22G11?FHH1/F11?0F1111<0F<C111=<F1>0GHHHFGHHH/=<0=CD000<GHH/;0C;/0.:/;0/;9C0000;9B
@M05620:46:000000000-D9D58:1:1101:12648:7516 1:N:0:106
GAATGAATGCAGAAATTGGCAAGATAATACTGCACCGATGGGAAATGATACTATCCTGAAACATGAGCAAATTGACCAGCCTCAGGATGTGAACTCATTTGCTGGTGGTCCCAGGGCTCTTTCAAGATAGTAAAAACAGTGACTTGTACAGCATAATGAAAAACCTAGGCATTGATTTTGAAGACATCAGACACATGCAGAATGAAAAATTTTTCAGAAATGATTTTTCTGGTGAGGTTGACTTCAGAGAA
+
CCDDDFFFFFFFGGGGGGGGGGGHHHHHHHHHHHHHFEGGGHHHHHHHHHHHHHHHHHHHHHHHHHHHHHHHHHHHHHHHGHHHHHGHHGHHHHHHHHHHHHHHHGHGGHHHHHGGGHHHHHHHHHHHHHHIIHHHGHHHHHHHHHHHHHHHHHHHHHHHHHHGGHHHHHHHHHHHHHHHGHHHHHHHHHHHHHHHHHHHHHHHGGHHHHHHHHHHHHHHHHGHHHHHHHHHHHHCGGHHHHHGGGGFGGG
@M05620:46:000000000-D9D58:1:1101:11985:7532 1:N:0:106
GAATGAATGCAGAAATTGGCAAGATAATACTGCACCGATGGGAAATGATACTATCCTGAAACATGAGCAAATTGACCAGCCTCAGGATGTGAACTCATTCCAGGGCTCTTTCAAGATAGTAAAAACAGTGACTTGTACAGCATAATGAAAAACCTAGGCATTGATTTTGAAGACATCAGACACATGCAGAATGAAAAATTTTTCAGAAATGATTTTTCTGGTGAGGTTGACTTCAGAGAAGATCGGAAGAG
+
BABBCFFFFFFFGGGGGGGGGGGHHHHHHHHHHHHHGFGGGHHFHHHFHHHHHHHHGFHHHHHHHGHHHHHHHHHHHHHHGHHHGGFHHHHHHHHHHHHHHHHHFGHHHHHHHHHGHHHGGGHHHGHHHHHHHHHHHHHHHHHFGHHHHHHHGGHHHHHHHHHBHHHHHFHGHHHHHHHDHHHHHHHHHGFHEHHHGGGHHHHHFGFGGHHFHHHHHHHHHHHHGHGHHHHHHHFHGHHHHHBGHFBEGGG
@M05620:46:000000000-D9D58:1:1101:5985:7578 1:N:0:106
GAATGAATGCAGAAATTGGCAAGATAATACTGCACCGATGGGAAATGATACTATCCTGAAACATGAGCAAATTGACCAGCCTCAGGATGTGAACTCATTTGCTGGAGGTCCCAGGGCTCTTTCAAGATAGTAAAAACAGTGACTTGTACAGCATAATGAAAAACCTAGGCATTGATTTTGAAGACATCAGACACATGCAGAATGAAAAATTTTTCAGAAATGATTTTTCTGGTGAGGTTGACTTCAGAGAA
+
AABBBFFFFFFFCGGGGGGGGGGHHHHHHHHHHGHHGEFGGHHHGHHFHHHHHHHHHHGHHHHHHGGFGFHHHHHHHHGGGHHHGHCGHHHHHHHGHHHHHHHHFCHGGHGHHHGGGHGHHHHBGH3GBGHHHHGGGAGGGDGHHFGHGHHGHHHHHHHHHFHGEHHHGHHHHHHGHHGFGHHHGCGGHHDGFGCGFHHHGHHGFDHFFCFHGGHHGDGGHHGHHHGFHHFHHGFFHHHHHGGGGFB0FFB
@M05620:46:000000000-D9D58:1:1101:4089:7582 1:N:0:106
GAATGAATGCAGAAATTGGCAAGATATACTGCACCGATGGGAAATGATACTATCCTGAAACATGAGCAAATTGACCAGCCTCAGGATGTGAACTCATTTGCTGGAGGTCACCAGGGCTCTTTCAAGATAGTAAAAACAGTGACTTGTACAGCATAATGAAAAACCTAGGCATTGATTTTGAAGACATCAGACACATGCAGAATGAAAAATTTTTCAGAAATGATTTTTCTGGTGAGGTGACTTCAGAGAAG
+
>>>1AFFFFFFF1G1BFGG1BGFCF1F33DG111AAAEAEHFFAFG1B2BFGFFF2GGFGFHFG1FGHBGFEF1GCEFAFCF1BC1BFFG2DEGDGDE2EGHHH00EEFFF11GEG?0FE1FBH2BFGDD22>F2<</0>FGFD2FGHHBF10BFD2FG1B10//@GFC@11GFDFGHHHEDGHGHFHEHBFH0<1>CGH1>1>=G0=.<GGDGF000=CDG0GHHHH:CGFHH0.CCECFBFBFGGGFGF
@M05620:46:000000000-D9D58:1:1101:18490:7624 1:N:0:106
GAATGAATGCAGAAATTGGCAAGATAATACTGCACCGATGGGAAATGATACTATCCTGAAACATGAGCAAATTGACCAGCCTCAGGATGTGAACTCATTTGCTGGAGGTCACCAGGGCTCTTTCAAGATAGTAAAAACAGTGACTTGTACAGCATAATGAAAAACCTAGGCATTGATTTTGAAGACATCAGACACATGCAGAATGAAAAATTTTTCAGAAATGATTTTTCTGGTGAGGTTGACTTCAGAGA
+
CCCCDFFFFFFFGGGGGGGGGGGHHHHHHHHHHHHHGEGGGHHHHHHHHHHHHHHHHHHHHHHHHHHHHHHHHHHHHHHHGHHHHHHHHGHHHHHHHHHHHHHHHHHGGHHHHHHGGGHHHHHHHHHHHHHHHHHHHGHHHHHHHHHHHHHHHHHHHHHHHHHHGGHHHHHHHHHHHHHHHGHHHHHHHHHHHHHHHHHHHHHHGHGHHHHHHHHHHHHHFHHGHHHHHHHHHHHHHHHHHHGGGGGGFFC
@M05620:46:000000000-D9D58:1:1101:6571:7628 1:N:0:106
GAATGAATGCAGAAATTGGCAAGATAATACTGCACCGATGGGAAATGATACTATCCTGAAACATGAGCAAATTGACCAGCCTCAGGATGTGAACTCATTCCAGGGCTCTTTCAAGATAGTAAAAACAGTGACTTGTACAGCATAATGAAAAACCTAGGCATTGATTTTGAAGACATCAGACACATGCAGAATGAAAAATTTTTCAGAAATGATTTTTCTGGTGAGGTTGACTTCAGAGAAGATCGGAAGAG
+
BBCBBFFFFFFFGGGGGGGGGGGHHHHHHHHHHHHHGGGGGHGHHHHGHHHHHHHHHHHHHHHHHGGHHHHGHHHHHGHHGHHHHHFHHHHHHHHHHHHHHHHHGGHHHHHHHHHHHHHHHHHHHGHHGHHHHHHHHHHHHHHHHHHHHHHHGGHHHHHHHHHFHHHHHGHHHHHHHHHHHHHHHHHHHGHHHHHHHHHHHHHHFHHHHHHHHHHHHHHHHDCDCHGHHHHHHHHHHHHHHHHHHGGGGGG
@M05620:46:000000000-D9D58:1:1101:6587:7640 1:N:0:106
GAATGAATGCAGAAATTGGCAAGATAATACTGCACCGATGGGAAATGATACTATCCTGAAACATGAGCAAATTGACCAGCCTCAGGATGTGAACTCATTCCAGGGCTCTTTCAAGATAGTAAAAACAGTGACTTGTACAGCATAATGAAAAACCTAGGCATTGATTTTGAAGACATCAGACACATGCAGAATGAAAAATTTTTCAGAAATGATTTTTCTGGTGAGGTTGACTTCAGAGAAGATCGGAAGAG
+
BCBBBFFFFFFFGGGGGGGGGGGHHHHHHHHHHHHHGGGGDHHHHHHHHHHHHHHHHFHHHHHHHFHHHHGGHHFHHHHHGHHHHHHHHHHHHHHHHHHHHHHHGGHHHHHHHHHGHHHHHHHHHGHHHHHHHHFGHHHHHHHHHHHHHHHHGGHHHHHHHHHGHHHHHGHHHHHHHHHHHHHHHHGHHHHHHHHHHGHHHHHHHFGHHHHHHHHHHHHHHHHHGHFHHHHHHHHHHHHHHHHHHGGGGGG
@M05620:46:000000000-D9D58:1:1101:23810:7642 1:N:0:106
GAATGAATGCAGAAATTGGCAAGATAATACTGCACCGATGGGAAATGATACTATCCTGAAACATGAGCAAATTGACCAGCCTCAGGATGTGAACTCATTCCAGGGCTCTTTCAAGATAGTAAAAACAGTGACTTGTACAGCATAATGAAAAACCTAGGCATTGATTTTGAAGACATCAGACACATGCAGAATGAAAAATTTTTCAGAAATGATTTTTCTGGTGAGGTTGACTTCAGAGAAGATCGGAAGAG
+
ABBBBFFFFFFFGGGGGGGGGGDHHHHHFHHHHHHHGGGGGHHHHHHHHHHHHHHHHHHHHHHHHHHHHHGHHHHHHHHHGHHHHHHHHHHFHHHHHHHHHHHHGGHHHHHHHHHHHHHFHHHHHGHHFHHHHHHHHHHHHHHHHHHHHHHHGGHHHHHHHHHHHGHHHGHHHHHHHHHHHHHHHHHHGHHHHHHHHHHHHHHHGHBHHHGFHHHHHHHGHDGHHHGGHHHHHHHHGHFHHHHHHGGEGGG
@M05620:46:000000000-D9D58:1:1101:4991:7651 1:N:0:106
GAATGAATGCAGAAATTGGCAAGATAATACTGCACCGATGGGAAATGATACTATCCTGAAACATGAGCAAATTGACCAGCCTCAGGATGTGAACTCATTTGCTGGAGGTCCCAGGGCTCTTTCAAGATAGTAAAAACAGTGACTTGTACAGCATAATGAAAAACCTAGGCATTGATTTTGAAGACATCAGACACATGCAGAATGAAAAATTTTTCAGAAATGATTTTTCTGGTGAGGTTGACTTCAGAGAA
+
CCCCCFFFFFFFGGFGGGGGGGGHHHHHHHHHHHHHGEGGGHHHHHHHHHHHHHHHHHHH3FHHHHHHHFHHHHHHHHHHGHHHHHFGGGHGHHHHHHHHHHHHHHHGGHHHHHGGGHHHHHHHHHHHHHHHHHHHGHHHHHHHHHHHHHHHHHHHHHHHHHHGGHHHHHHHHHHHHHHHGHHHHHHHHHHHHHHHHHHHHHHHGGHHHHHHHHHHHHHHHHHHHHHHHHHHHHHHHHHHHHGGGGGGGGF
@M05620:46:000000000-D9D58:1:1101:21213:7714 1:N:0:106
GAATGAATGCAGAAATTGGCAAGATAATACTGCACCGATGGGAAATGATACTATCCTGAAACATGAGCAAATTGACCAGCCTCAGGATGTGAACTCATTCCAGGGCTCTTTCAAGATAGTAAAAACAGTGACTTGTACAGCATAATGAAAAACCTAGGCATTGATTTTGAAGACATCAGACACATGCAGAATGAAAAATTCTTCAGAAATGATTTTTCTGGTGAGGTTGACTTCAGAGAAGATCGGAAGAG
+
CBCCCFFFFFFFGGGGGGGGGGGHHHHHHHHHHHHHGFGGGHHHHHHHHHHHHHHHHHHHGHHHHHHHHHHHHHHHHHHHGHHHHHHHHHHGHHHHHHHHHHHHGGHHHHHHHHHHHHHHFHHHHGHHGHHHHHHHHHHHHHHHHHHHHHHHGGHGHHHHHHHHHHHHHGHHHHHHHHHGHHHHHHHHHHGHHHHHHHHH1GHHHHHHHHHFGHHHHHHHHGHGGHGHHGHHHHHHHHHHHHHHHGFGGGG
@M05620:46:000000000-D9D58:1:1101:8111:7725 1:N:0:106
GAATGAATGCAGAAATTGGCAAGATAATACTGCACCGATGGGAAATGATACTATCCTGAAACATGAGCAAATTGACCAGCCTCAGGATGTGAACTCATTTGCTGGAGGTCACCAGGGCTCTTTCAAGATAGTAAAAACAGTGACTTGTACAGCATAATGAAAAACCTAGGCATTGATTTTGAAGACATCAGACACATGCAGAATGAAAAATTTTTCAGAAATGATTTTTCTGGTGAGGTTGACTTCAGAGA
+
BABBAFFFFFFFGGGGFGGGGBFGGGFHHHHHHGHHGEGGGHCCGHHGHFGGGHHHHGEFHHHGGFFGBFHGGHHHHHHHGHHHHHFHHGGHGHHGHHHHHHHHHHHGGHHHHHHGFEHHHHHHHHHGHFGGHFHHHGHHHHHHHHHHHHHHHGHHHHHHGHHHGGHHHHHHHGFFGHHHHGGHHHHHFHGHHHHGHGHHGGHHHE<DDGHFGHHHFHHHHHHGHHHHHHHHHHHHHHCFFGGGGGGGGG9
@M05620:46:000000000-D9D58:1:1101:17785:7767 1:N:0:106
GAATGAATGCAGAAATTGGCAAGATAATACTGCACCGATGGGAAATGATACTATCCTGAAACATGAGCAAATTGACCAGCCTCAGGATGTGAACTCATTTGCTGGAGGTCACCAGGGCTCTTTCAAGATAGTAAAAACAGTGACTTGTACAGCATAATGAAAAACCTAGGCATTGATTTTGAAGACATCAGACACATGCAGAATGAAAAATTTTTCAGAAATGATTTTTCTGGTGAGGTTGACTTCAGAGA
+
CCCCCFFFFFFFGGGGGGGGGGGHHHHHHHHHHHHHGEGGGHGGHHHHHHHHHHHHHHHHHHHHHHHGHHHHHHHHHHHHGHHHHGGHHBGHHHHHHGHHHHHHHHHGGHHHHHHGGGHHHHHHHHHFHHHGHHHHHGHHHHHHHHHHHHHHHHHHHHHHHHHHGGHHHHHHHHHHHHHHHGHHGHHHHFHHHHHHHHHHHHHHHHHHHGGHHHHHGHHHHHHHHHHHHHHHHGHHHHHHHHGGGGGGGGB
@M05620:46:000000000-D9D58:1:1101:9263:7779 1:N:0:106
GAATGAATGCAGAAATTGGCAAGATAATACTGCACCGATGGGAAATGATACTATCCTGAAACATGAGCAAATTGACCAGCCTCAGGATGTGAACTCATTCCAGGGCTCTTTCAAGATAGTAAAAACAGTGACTTGTACAGCATAATGAAAAACCTAGGCATTGATTTTGAAGACATCAGACACATGCAGAATGAAAAATTTTTCAGAAATGATTTTTCTGGTGAGGTTGACTTCAGAGAAGATCGGAAGAG
+
BCBCCFFFFFFFGGGGGGGGGGGHHHHHGHHHHHHHGGGGGHGHHHHHHHHHHHHHHHHHHHHHHHHHHHHHHHHHHHHHGHHHGHGHHGHHHHHHHHHHHHHHGGHHHHHHHHHHHHHHHHHHHGHHGHHHHHHHHHHHHHHHFHHHHHHHGGHHHHHHHHHHHHHHHGHHHHHHHFHHHHHHHHHHHHHHGHHHHHGHHHHHGGFGHHGGHHHHHFHHHGHHHHCGHHHHHHHHHHHHHHHHHGGGGGG
@M05620:46:000000000-D9D58:1:1101:9386:7782 1:N:0:106
GAATGAATGCAGAAATTGGCAAGATAATACTGCACCGATGGGAAATGATACTATCCTGAAACATGAGCAAATTGACCAGCCTCAGGATGTGAACTCATTTGCTGGAGGTCCCAGGGCTCTTTCAAGATAGTAAAAACAGTGACTTGTACAGCATAATGAAAAACCTAGGCATTGATTTTGAAGACATCAGACACATGCAGAATGAAAAATTTTTCAGAAATGATTTTTCTGGTGAGGTTGACTTCAGAGAA
+
CCCCCFFFFFFFGGGGGGGGGGGHHHHHHHHHHHHHFEEGGHHHHHHHHHHHGHHHHHHHGHHHHHHHHHGGHHHHHHHHGHHHHHGHHFGHHHHHHHHHHHHHHHHGGGHHHHGGGHHHHHHHHHHHHHHHHGHHGHHHHHHHHHHHHHHHHHHHHHHHHHHGGHHHHHHHHHGHHHHHGHHHHHHHHHHHHHHHHHHHHHHHFHHHHHHHHHHHHHGGHHHHHHHHHHHHHHHCCGHHHHGGGGGFGFF
@M05620:46:000000000-D9D58:1:1101:13861:7793 1:N:0:106
GAATGAATGCAGAAATTGGCAAGATAATACTGCACCGATGGGAAATGATACTATCCTGAAACATGAGCAAATTGACCAGCCTCAGGATGTGAACTCATTTGCTGGAGGTCCCAGGGCTCTTTCAAGATAGTAAAAACAGTGACTTGTACAGCATAATGAAAAACCTAGGCATTGATTTTGAAGACATCAGACACATGCAGAATGAAAAATTTTTCAGAAATGATTTTTCTGGTGAGGTTGACTTCAGAGAA
+
BBBBBFFFFFFFGGGGGGGGFGGFHHFGHHHHHHHHGEFGGHFGFGHEGGHHEGHHHGBGHHHHHHHHHHFGHHGHHHGHGHHFHHFGHGHGHHHHHHHHHHHHFGHGGHGHHHGGGHHHHHHHHFFHFHFHHHFHGHHHGEGHHHHHHGHHFHHFHFHFHHFDGFHFFHFHHHHHHHHGFHHGHHHHHHHHHHHHHHFHGCHGF<GHFGHHHHHHHGFHHHHHHHHHHHHGHGHC;CGHGHGGGGBFFFB
@M05620:46:000000000-D9D58:1:1101:7839:7837 1:N:0:106
GAATGAATGCAGAAATTGGCAAGATAATACTGCACCGATGGGAAATGATACTATCCTGAAACATGAGCAAATTGACCAGCCTCAGGATGTGAACTCATTCCAGGGCTCTTTCAAGATAGTAAAAACAGTGACTTGTACAGCATAATGAAAAACCTAGGCATTGATTTTGAAGACATCAGACACATGCAGAATGAAAAATTTTTCAGAAATGATTTTTCTGGTGAGGTTGACTTCAGAGAAGATCGGAAGAG
+
BBCBCFFFFFFFGGGGGGGGGGGHHHHHHHHHHHHHFEGGGHGHHHHGHHHHHHHHHHHHHHHHHHHHHHHHHHHHHHHHGHHHHHEGGGHGHHHHHHHHHHHHGGHHHHHHHHHFHHHHFHHHHGHHFFHGHHHHHHHHHHHHHHHHHHHHGGHHHHHHHHHHHHHHHGHHHHHHHHHHHHHHHHHHHHHHHHHHHHHHHHHHGFGHHHHHHHHHHHHHHDHFGHGHHHHHHHGHHHHHHHHHHGGGGGG
@M05620:46:000000000-D9D58:1:1101:20637:7844 1:N:0:106
GAATGAATGCAGAAATTGGCAAGATAATACTGCACCGATGGGAAATGATACTATCCTGAAACATGAGCAAATTGACCAGCCTCAGGATGTGAACTCATTCCAGGGCTCTTTCAAGATAGTAAAAACAGTGACTTGTACAGCATAATGAAAAACCTAGGCATTGATTTTGAAGACATCAGACACATGCAGAATGAAAAATTTTTCAGAAATGATTTTTCTGGTGAGGTTGACTTCAGAGAAGATCGGAAGAG
+
ABBCBFFFFFFFGGGGGGGGGGGHHHHHGHHHHHHHGGFGGHHHHHHHHHHHGHHHHFHHHHHHHGHHHHHHHHHHHHFFFHGGGGGGGBFFGHHHHHHHHHHHGGGHHHHHHHHHHHHDFHHHHGHFDGHHHHHGHHHHHHHHHHHHHHHHGGHHHHHHHHHHHHHHHGHHHHHFHHHHHHHHHHHHHGHHHHHHHHHHHHHHHHHHHGGFGHHHHHHHHGHHGH;CGGHHHHGHFHHHHHCHGGDFGFG
@M05620:46:000000000-D9D58:1:1101:15940:7860 1:N:0:106
GAATGAATGCAGAAATTGGCAAGATAATACTGCACCGATGGGAAATGATACTATCCTGAAACATGAGCAAATTGACCAGCCTCAGGATGTGAACTCATTTGCTGGAGGTCACCAGGGCTCTTTCAAGATAGTAAAAACAGTGACTTGTACAGCATAATGAAAAACCTAGGCATTGATTTTGAAGACATCAGACACATGCAGAATGAAAAATTTTTCAGAAATGATTTTTCTGGTGAGGTTGACTTCAGAGA
+
B??AABFFFFFFGGGGGGGGGFGHHB5GEFFHHGHHFEGGDHGHHHHFHHHHHHHHFG5FGHHHHHHGHHHHHHFFHHGAFHFHGHHGGBFBFHHFHHHHHHHFFFFGGHHGFGFGG/GEFHHHGEE3?DGBFGHHHGEHHBGGFHFFFHHFGHHHHHHHDHHFGGHEFHGHHHHFHFFFFGHG10GHHHHFFFEHGFHGHGHHGHHHGHHHHHFHGHGFCHFHHHHHGFGHHGFBGFHHFHFGFFBFFG/
@M05620:46:000000000-D9D58:1:1101:12775:7876 1:N:0:106
GAATGAATGCAGAAATTGGCAAGATAATACTGCACCGATGGGAAATGATACTATCCTGAAACATGAGCAAATTGACCAGCCTCAGGATGTGAACTCATTCCAGGGCTCTTTCAAGATAGTAAAAACAGTGACTTGTACAGCATAATGAAAAACCTAGGCATTGATTTTGAAGACATCAGACACATGCAGAATGAAAAATTTTTCAGAAATGATTTTTCTTGTGAGGTTGACTTCAGAGAAGATCGGAAGAG
+
CBCCDFFFFFFFGGGGGGGGGGGHHHHHHHHHHHHHGFGGGHHHHHHHHHHHHHHHHHHHHHHHHHGHHHHHHHHHHHHHGHHHHHGHHHHHHHHHHHHDHHGH?AFEGGHDHHGHHHH@BGEGHFHFEBGDHH3BGHHFHHHHHHHGHB?FFDGCGHHHHHEHHGHHHGHFHGFDFFDHFGFHHHFDD1?GDHGHGHHHHHH01><<0GHFHHHHHFGGGHGHHF;CCC0GGGGCCHHHBG0;:EDEDFF
@M05620:46:000000000-D9D58:1:1101:21279:7897 1:N:0:106
GAATGAATGCAGAAATTGGCAAGATAATACTGCACCGATGGGAAATGATACTATCCTGAAACATGAGCAAATTGACCAGCCTCAGGATGTGAACTCATTTGCTGGAGGTCCCAGGGCTCTTTCAAGATAGTAAAAACAGTGACTTGTACAGCATAATGAAAAACCTAGGCATTGATTTTGAAGACATCAGACACATGCAGAATGAAAAATTTTTCAGAAATGATTTTTCTGGTGAGGTTGACTTCAGAGAA
+
CBCCCFFFFFFFGGGGGFGGGGGHHHHHHHHHHHHHFEEGGHGHHHHHHHHHHHHHHHHHHHHHHHHHGHHHHHHHHHHHGHHHHHHHHHHHHHHHHHHHHHHHHGHGGHHHHHGGGHHHHHHHHHHHHHHHHHHHGHHHHHHHHHHHHHHHHHHHHHHHHHHGGHHHHHHHHHHHHHHHGHGHHHHHHHGHHHHHHHHHHHHHHHHHHHHHHHHHHHHHHHHHHHHHHHHHHHHHHHHHHHGGGGFGGFF
@M05620:46:000000000-D9D58:1:1101:20005:7926 1:N:0:106
GAATGAATGCAGAAATTGGCAAGATAATACTGCACCGATGGGAAATGATACTATCCTGAAACATGAGCAAATTGACCAGCCTCAGGATGTGAACTCATTCCAGGGCTCTTTCAAGATAGTAAAAACAGTGACTTGTACAGCATAATGAAAAACCTAGGCATTGATTTTGAAGACATCAGACACATGCAGAATGAAAAATTTTTCAGAAATGATTTTTCTGGTGAGGTTGACTTCAGAGAAGATCGGAAGAG
+
ABBBBFFFFFFFBCGCFGGBG4FFFGHFFGFGFDHCEGCEEGGHHHHHEGHHBGAFHHF3GHFGE3BFHGBGGHEBGHHHGHFHGF3GGBF5GFGHHHHHHHHFEEHHHFHBDHHHHFHBBEFGFGEFBFHHGHHDDGFFFHHGHHHBD?EGGGHFHHHHGHGDGHHHHEHHHHHHHGHHHHHHHDC?GBCFHHEHBGGGHHHEHHGDCGGHHHHHHFHHGDGDGHCGGFGGH0:0CCGFGFHHEG.AEFG
@M05620:46:000000000-D9D58:1:1101:17292:7929 1:N:0:106
GAATGAATGCAGAAATTGGCAAGATAATACTGCACCGATGGGAAATGATACTATCCTGAAACATGAGCAAATTGACCAGCCTCAGGATGTGAACTCATTTGCTGGAGGTCACCAGGGCTCTTTCAAGTTAGTAAAAACAGTGACTTGTACAGCATAATGAAAAACCTAGGCATTGATTTTGAAGACATCAGACACATGCAGAATGAAAAATTTTTCAGAAATGATTTTTCTGGTGAGGTTGACTTCAGAGA
+
BABBBBFFFFFFGGGGGGFGCGGHHDDGEHGHHHHFGEFGGHHHHGHBGGHHHHHGHBGGHHFH3BGHHHHGHFHHHGHHGHHHHHBGHHHFFHGHGGHHHHHHFGHGGHCHFFHG?>FGHHHFHBD4B44F4FFF3<?GHB3BFGFDGHGBC?GF3?B3BF20?BGHF<F2CDF1@FGFHGDG<FFFDBBBGFH<FDCB>G0><DGFB.CGHG<G0GGB/DGBHFHHFFHH0;:0.CGFBFGGB09BFGF
@M05620:46:000000000-D9D58:1:1101:20969:7933 1:N:0:106
GAATGAATGCAGAAATTGGCAAGATAATACTGCACCGATGGGAAATGATACTATCCTGAAACATGAGCAAATTGACCAGCCTCAGGATGTGAACTCATTTGCTGGAGGTCCCAGGGCTCTTTCAAGATAGTAAAAACAGTGACTTGTACAGCATAATGAAAAACCTAGGCATTGATTTTGAAGACATCAGACACATGCAGAATGAAAAATTTTTCAGAAATGATTTTTCTGGTGAGGTTGACTTCAGAGAA
+
BBBBBFFFFFFFBGGGGGGGGGGHHHHHHGFHHHHHG2EGGHGHHHHFHHHHHHHHHHFGGHHHHHHHHHHGHHHHHGHGGHHEGHHHHFGGHHHHEGHHHHHHHHGGGHHHHHGGGHHHHHHHHHHHHHHHHHHHGHHHHHHHHHHGHHHFHHHFHHFHHHHGGHHGHHHHHHHHHHHHGHHHHHHHHGHHHHHHHHHHHHGGHFHHHHHHHHHHGHHHHGHHHHHHHHHHHHHHHHHHHHGGGGGGGGF
@M05620:46:000000000-D9D58:1:1101:26891:7937 1:N:0:106
GAATGAATGCAGAAATTGGCAAGATAATACTGCACCGATGGGAAATGATACTATCCTGAAACATGAGCAAATTGACCAGCCTCAGGATGTGAACTCATTTGCTGGAGGTCACCAGGGCTCTTTCAAGATAGTAAAAACAGTGACTTGTACAGCATAATGAAAAACCTAGGCATTGATTTTGAAGACATCAGACACATGCAGAATGAAAAATTTTTCAGAAATGATTTTTCTGGTGAGGTTGACTTCAGAGA
+
BBBBBFFFFFFFGGGGGGGGGCGHHHGHHHHHHHHHGGGGGHGHHHHFHHHHHHHHHHHGHHHHFGHHHHHHHHHHHHHHGHHHHHHHHHHHHHHHHHHHHHHHHHHGGGGHHHFGGGHHHHHHHHHHHHHHHHHHHGHHHHHHHHHHHHHHHGHHHHHHHHHHGGHHHHHHHHHHHHHHGGHHHHGHHHHHHHHHHHHHHHHHHHHHHHHHHHHHHHHFHHHHHHHHHHHHHHHHHHHHHHGGGGGGGGB
@M05620:46:000000000-D9D58:1:1101:16620:7942 1:N:0:106
GAATGAATGCAGAAATTGGCAAGATAATACTGCACCGATGGGAAATGATACTATCCTGAAACATGAGCAAATTGACCAGCCTCAGGATGTGAACTCATTCCAGGGCTCTTTCAAGATAGTAAAAACAGTGACTTGTACAGCATAATGAAAAACCTAGGCATTGATTTTGAAGACATCAGACACATGCAGAATGAAAAATTTTTCAGAAATGATTTTTCTGGTGAGGTTGACTTCAGAGAAGATCGGAAGAG
+
DDDDDFFFFFFFGGGGGGGGGGGHHHHHHHHHHHHHGGGGGHFHHHHHHHHHHHHHHHHHHHHHHGHHHHHHHHHHHHGHGHHHHHGHGFGFHHHHHHHHHHHHGGHHHHHHHHHHHHHHHHHHHGHHBGHHHHHHHHHHHHHHHHHHHHHHGGHHHHHHHHHHHHHHHGHHHHHHHHHHHHHHHHHHHHHHHHHHHHHHHHHHHHHHHHGHHHFHHHHHHGHHHHCGGHHHHHHGHHHHHHHHHGGGGGG
@M05620:46:000000000-D9D58:1:1101:23866:7951 1:N:0:106
GAATGAATGCAGAAATTGGCAAGATAATACTGCACCGATGGGAAATGATACTATCCTGAAACATGAGCAAATTGACCAGCCTCAGGATGTGAACTCATTTGCTGGAGGTCACCAGGGCTCTTTCAAGATAGTAAAAACAGTGACTTGTACAGCATAATGAAAAACCTAGGCATTGATTTTGAAGACATCAGACACATGCAGAATGAAAAATTTTTCAGAAATGATTTTTCTGGTGAGGTTGACTTCAGAGA
+
BBABBFFFFFBFFGEGGGGGGGGHHHGHHHHHHHHHGGGGGHCGHHHFHHHHFHHHHHHHHHHHGHHHHGHHFHHGHHGHGHHHHGGHHBGDHHHHGHHHHHHHHGHDGHHHHHHGGGHHHHHHHHHFHGHGHHGFHGHHHHHHHHHHHHHHHHHHHHHHHHGHGGHHHHHHHHHHHHHHHGHHGHHHHHHHHHHHHHHHHHHHHGHFHHHHHHHHHGGHHGHHHHHGHHHHHCHHGEGGHHGGGGGGGGB
@M05620:46:000000000-D9D58:1:1101:25456:7992 1:N:0:106
GAATGAATGCAGAAATTGGCAAGATAATACTGCACCGATGGGAAATGATACTATCCTGAAACATGAGCAAATTGACCAGCCTCAGGATGTGAACTCATTTGCTGGAGGTCACCAGGGCTCTTTCAAGATAGTAAAAACAGTGACTTGTACAGCATAATGAAAAACCTAGGCATTGATTTTGAAGACATCAGACACATGCAGAATGAAAAATTTTTCAGAAATGATTTTTCTGGTGAGGTTGACTTCAGAGA
+
BBBBBFFFFFFFGGGGGGGGGGGFHHHHHHHHHHHHGGGGGHHHHHHHHHHHHHHHHHHHHHHHHHHHHHHHHHHHHHHHGHHHHHHHHGHHHHHHHHHHHHHHHHHGGHHHHHHGGGHHHHHHHHHGHHHHHHHHHGHHHHHHHHHHHHHHHHHHHHHHHHHHGGHHHHHHGHHGHHHHHGHHHHHHHHHHHHHHHHHHHHHHHHHHHHGHHHHHHHHFHHHHHHHHHHHHHHHHGHHHHHGGGGGGGGF
@M05620:46:000000000-D9D58:1:1101:22544:8017 1:N:0:106
GAATGAATGCAGAAATTGGCAAGATAATACTGCACCGATGGGAAATGATACTATCCTGAAACATGAGCAAATTGACCAGCCTCAGGATGTGAACTCATTTGCTGGAGGTCACCAGGGCTCTTTCAAGATAGTAAAAACAGTGACTTGTACAGCATAATGAAAAACCTAGGCATTGATTTTGAAGACATCAGACACATGCAGAATGAAAAATTTTTCAGAAATGATTTTTCTGGTGAGTTGACTTCAGAGAA
+
BABCCFFFFFFFGGGGGGGGGGGHHHHHHHHHHHHHGGGGGHHHHHHHHHHHHHHHHHHHHHHHHHHHHHHHHHHHHHHHGHHHHHHHHHHHHHHHHHHHHHHHHHHGGHHHHHHGGGHHHHHHHHHHHHHHHHHHHGHHHHHHHHHHHHHHHHHHHHHHHHHHGGHHHHHHHHHHHHHHHGHHHHHHHHHHHHHHHHHHHHHHHHHHHHHHHHHHHHHHHHHHHHHHHHHHHHHHHHHHHHHHGGGGGGG
@M05620:46:000000000-D9D58:1:1101:19494:8038 1:N:0:106
GAATGAATGCAGAAATTGGCAAGATAATACTGCACCGATGGGAAATGATACTATCCTGAAACATGAGCAAATTGACCAGCCTCAGGATGTGAACTCATTCCAGGGCTCTTTCAAGATAGTAAAAACAGTGACTTGTACAGCATAATGAAAAACCTAGGCATTGATTTTGAAGACATCAGACACATGCAGAATGAAAAATTTTTCAGAAATGATTTTTCTGGTGAGGTTGACTTCAGAGAAGATCGGAAGAG
+
CCCCCFFFFFFFGGGGGGGGGGGHHHHHHHHHHHHHGGGGGHHHHHHHHHHHHHHHHHHHHHHHHHHHHHGGHHGHHHHHGHHHHHHHHHHHHHHHHHHHHHHHGGHHHHHHHHHHHHHHGHHHHGHHGHGHHHHHHHHHHGHHHHHHHHHHGGHHHHHHHHHGHHHHHGHHHHHHHHHHHHHHHHHHHHHHHHHHHHHHHHHHHHHHHHHFHHHHHHHHHHHHGGCHHHHHHHHHHHHHHHHHHGDGGFG
@M05620:46:000000000-D9D58:1:1101:21369:8097 1:N:0:106
GAATGAATGCAGAAATTGGCAAGATAATACTGCACCGATGGGAAATGATACTATCCTGAAACATGAGCAAATTGACCAGCCTCAGGATGTGAACTCATTCCAGGGCTCTTTCAAGATAGTAAAAACAGTGACTTGTACAGCATAATGAAAAACCTAGGCATTGATTTTGAAGACATCAGACACATGCAGAATGAAAAATTTTTCAGAAATGATTTTTCTGGTGAGGTTGACTTCAGAGAAGATCGGAAGAG
+
CBCCCFFFFFFFGGGGGGGGGGGHHHHHHHHHHHHHGGGGGHHHHHHHHHHHHHHHHHHHHHHHHHHHHHHHHHHHHHHHGHHHHHGHHGHHHHHHHHHHHHHHGGHHHHHHHHHHHHHHHHHHHGHHGHHHHHHHHHHHHHHHHHHGHHHHGGHHHHHHHHHHHHHHHGHHHHHHHHHHHHHHHHHHHHGHHHHGHHHHHHHHHHHGHHGGHHHHHHHHHHHGHHGHHHHHHHHHHHHHHHHHHGFGGGG
@M05620:46:000000000-D9D58:1:1101:5662:8104 1:N:0:106
GAATGAATGCAGAAATTGGCAAGATAATACTGCACCGATGGGAAATGATACTATCCTGAAACATGAGCAAATTGACCAGCCTCAGGATGTGAACTCATTCCAGGGCTCTTTCAAGATAGTAAAAACAGTGACTTGTACAGCATAATGAAAAACCTAGGCATTGATTTTGAAGACATCAGACACATGCAGAATGAAAAATTTTTCAGAAATGATTTTTCTGGTGAGGTTGACTTCAGAGAAGATCGGAAGAG
+
CCDCDFFFFFFFGGGGGGGGGGGHHHHHHHHHHHHHGGGGGHGHHHHHHHHHHHHHHHHHHHHHHHHHHHHHHHHHHHHHGHHHGHFHHGHHHHHHHHHHHHHHGGHHHHHHGHHHHHHFHHHHHGHGFHHHHHHHHHHHHHHHHHHHHHHHGGHHHHHHHHHHHHHHHGHHHHHHHHHHHHHHGHHHHHHGHHHGHHHHHHHHGHHHGHGFHHGHHHHHHGHHHHCHHHHHHHHHGHHHHGHHGGGEEFF
@M05620:46:000000000-D9D58:1:1101:18710:8121 1:N:0:106
GAATGAATGCAGAAATTGGCAAGATAATACTGCACCGATGGGAAATGATACTATCCTGAAACATGAGCAAATTGACCAGCCTCAGGATGTGAACTCATTCCAGGGCTCTTTCAAGATAGTAAAAACAGTGACTTGTACAGCATAATGAAAAACCTAGGCATTGATTTTGAAGACATCAGACACATGCAGAATGAAAAATTTTTCAGAAATGATTTTTCTGGTGAGGTTGACTTCAGAGAAGATCGGAAGAG
+
CCCDDFFFFFFFGGGGGGGGGGGHHGHHHHHHHHHHGGGGGHHHHHHHHHHHHHHHHHHHHHHHHHHHHHHHHHHHHHHHGHHHHHGGGFGGHHHHHHHHHHHHGGHHHHHHHHHHHHHGHHHHHGHHBGHHHHHGHHHHHHHHHHHHHHHHGGHHHHHHHHHFHHHHHGHHHHHHHHHHHHHHHHHHHHHHHHHHHHHHHHHHHHHHHHGHHHHHHHHHHDHHHH;GCGHHHHHHHHHHHHHHHGGGGGG
@M05620:46:000000000-D9D58:1:1101:21708:8126 1:N:0:106
GAATGAATGCAGAAATTGGCAAGATAATACTGCACCGATGGGAAATGATACTATCCTGAAACATGAGCAAATTGACCAGCCTCAGGATGTGAACTCATTTGCTGGAGGTCCCAGGGCTCTTTCAAGATAGTAAAAACAGTGACTTGTACAGCATAATGAAAAACCTAGGCATTGATTTTGAAGACATCAGACACATGCAGAATGAAAAATTTTTCAGAAATGATTTTTCTGGTGAGGTTGACTTCAGAGAA
+
CCDDDFFFFFFFGGGGGGGGGGGHHHHHHHHHHHHHGEGGGHHHHHHHHHHHHHHHHHHHHHHHHFGHHHHHHHHHHHHHGHHHGHHFHGHHHHHHHHHHHHHHHHHGGHHHHHGGGHHHHHHHHHHHHHHHHHHHGHHHHHHHHHHHHHHHHHHHHHHHHHHGGHHHHHHHHHHHHHHHGHHHHHHHHHHHHHHHHHHHHHHHHHHHHHHHHHHHHHHHHHHHHHHHHHHHHHHHHHHHHHHGHGHGGGG
@M05620:46:000000000-D9D58:1:1101:17545:8129 1:N:0:106
GAATGAATGCAGAAATTGGCAAGATAATACTGCACCGATGGGAAATGATACTATCCTGAAACATGAGCAAATTGACCAGCCTCAGGATGTGAACTCATTCCAGGGCTCTTTCAAGATAGTAAAAACAGTGACTTGTACAGCATAATGAAAAACCTAGGCATTGATTTTGAAGACATCAGACACATGCAGAATGAAAAATTTTTCAGAAATGATTTTTCTGGTGAGGTTGACTTCAGAGAAGATCGGAAGAG
+
CCCCCFFFFFFFGGGGGGGGGGGHHHHHHHHHHHHHGEGGGHHHHHHHHHHHGHHHHHHHHHHHGHGHHHHHHHHHHHHHGHHHHHGHHHHHHHHHHHHFFHHHGGHHHHHHHHHHFHHHHHHHGGHH4FFHHHHGFHHHHHHGGHHHHHHGDGHFHHHHHHHFHHHHHGHHHHHHHFFHHHHHHHHHHGHHFHGHHHHGHHHFGFDFFGGGFHHHHFHFHDGDGA;CCGHHHGHHHHHFHHFHHGFGAF9
@M05620:46:000000000-D9D58:1:1101:3926:8159 1:N:0:106
GAATGAATGCAGAAATTGGCAAGATAATACTGCACCGATGGGAAATGATACTATCCTGAAACATGAGCAAATTGACCAGCCTCAGGATGTGAACTCATTTGCTGGAGGTCACCAGGGCTCTTTAAAGATAGTAAAAACAGTGACTTGTACAGCATAATGAAAAACCTAGGAATTGATTTTGAAGACATAAGACACATGAAGAATGAAAAATTTTTCAGAAATGATTTTTCTGGTGAGGTTGACTTCAGAGA
+
A3>AABFFDDDD5B4FGGGB4FFFGGFFFHGGBEGFAAAEEHGBEHF5GDEGHHHHHHGFGG3FGEEGFGHGHH5DABB1ABG3BEB@FFGFB3F33BEGG4BEFCGGDHHH33GA1EFHGHG4B3?3B4FGHHFHHG/F?BG4BFGGHFBF101112?GFDGH//0<FE11@<11FD1??/DGF00?1>1F1<GF1F11>FFF1DD0D<<CGD0/0=G</=;CGCBF0/00C0/0:.:/C:GB0000BB9
@M05620:46:000000000-D9D58:1:1101:3941:8169 1:N:0:106
GAATGAATGCAGAAATTGGCAAGATAATACTGCACCGATGGGAAATGATACTATCCTGAAACATGAGCAAATTGACCAGCCTCAGGATGTGAACTCATTTGCTGGAGGTCACCAGGGCTCTTTCAAGATAGTAAAAACAGTGACTTGTACAGCATAATGAAAAACCTAGGCATTGATTTTGAAGACATCAGACACATGCAGAATGAAAAATTTTTCAGAAATGATTTTTCTGGTGAGGTTGACTTCAGAGA
+
BBCBCFFFFFFFGGGGGGGGGGGHHHHHHHHHHHHHEEGGGHHHHHHHHHHHHHHHHHHHHHHHHHHHHHHHHHHHHHHHGHHHHHHHHHHGHHHHHHHHHHHHHAGGGHCHHHHGGGHHHHFFHHHDGGHFHHHHHGGHHGHHHHHGFHGHHFHHFHHHHHHGGGGHHBGFHHGFHHHHHGEHDGFGHHHEHHHFHHFHHHFHGGGHH.CGHH0CFGGHFHFFHHHHGHHHC<CCCFHHGC0FBFBCFFB
@M05620:46:000000000-D9D58:1:1101:25583:8177 1:N:0:106
GAATGAATGCAGAAATTGGCAAGATAATACTGCACCGATGGGAAATGATACTATCCTGAAACATGAGCAAATTGACCAGCCTCAGGATGTGAACTCATTTGCTGGAGGTCACCAGGGCTCTTTCAAGATAGTAAAAACAGTGACTTGTACAGCATAATGAAAAACCTAGGCATTGATTTTGAAGACATCAGACACATGCAGAATGAAAAATTTTTCAGAAATGATTTTTCTGGTGAGGTTGACTTCAGAGA
+
CCCCCFFFFFFFGGGGGGGGGGGHHHHHHHHHHHHHGGGGGHHHHHHHHHHHHHHHHHHHHHHHHHHHHHHHHHHHHHHHGHHHGGHHHGHHHHHHHHHHHHHHHFHGGHHHHHHGGGHHHHHHHHHHHHHHHHHHHGHHHHHHHHHHHHHHHHHHHHHHHHHHGGHHHHHHHHHHHHHHHGHHHHHHHHHHHHHHHHHHHGHHHHHHHHGHHHHHHHGHGHHHHHHHHHHHHHHHHHHGHHGGGGGGGGB
@M05620:46:000000000-D9D58:1:1101:17196:8185 1:N:0:106
GAATGAATGCAGAAATTGGCAAGATAATACTGCACCGATGGGAAATGATACTATCCTGAAACATGAGCAAATTGACCAGCCTCAGGATGTGAACTCATTTGCTGGAGGTCACCAGGGCTCTTTCAAGATAGTAAAAACAGTGACTTGTACAGCATAATGAAAAACCTAGGCATTGATTTTGAAGACATCAGACACATGCAGAATGAAAAATTTTTCAGAAATGATTTTTCTGGTGAGGTTGACTTCAGAGA
+
CCCCCFFFFFFFGGGGGGGGGGGHHHHHHHHHHHHHGGGGGHHHHHHHHHHHHHHHHHHHHHHHHHHHHHHHHHHHHHHHGHHHHHHHHHHHHHHHHHHHHHHHHHHGEHHHHHHEGFGECGHHHBHFGHGHHHHHHGHHGHFHHGFGFHHEFHHFHHHHHGFHGGHGHFFFGHHGHHHHHGFGDGHHHHHFHFHGHHHHHGHHFHHGFFGHHHHHHHBGFHHFHHFHGHHHCCHBHHFGGFGGGGGGGGF
@M05620:46:000000000-D9D58:1:1101:19223:8201 1:N:0:106
GAATGAATGCAGAAATTGGCAAGATAATACTGCACCGATGGGAAATGATACTATCCTGAAACATGAGCAAATTGACCAGCCTCAGGATGTGAACTCATTTGCTGGAGGTCACCAGGGCTCTTTCAAGATAGTAAAAACAGTGACTTGTACAGCATAATGAAAAACCTAGGCATTGATTTTGAAGACATCAGACACATGCAGAATGAAAAATTTTTCAGAAATGATTTTTCTGGTGAGGTTGACTTCAGAGA
+
BABCBFFFFFFFGGGGGGGGGGGHHHHHHHHHHHHHEECGGHHHHHHHHHHHHHHGHGHHHHHHHHHHHHHHHHHHHHHHGHHHHGHHHGHHHHHHHHHBGGHHH1FGGHHCHE1FGEE?3FGD?GGDE4B?4FHHHCCCGF?B4G2DDF3BBG?3FG33DGHHDGF<@C2@<FDDDGHH1/FGFC01<<DFF0F0F1>D11GDFBGHHHEFFHH/0D=GHF0;;GHHH/C:GGBBGGFGB/BBC0;;0C/
@M05620:46:000000000-D9D58:1:1101:26864:8215 1:N:0:106
GAATGAATGCAGAAATTGGCAAGATAATACTGCACCGATGGGAAATGATACTATCCTGAAACATGAGCAAATTGACCAGCCTCAGGATGTGAACTCATTTGCTGGAGGTCACCAGGGCTCTTTCAAGATAGTAAAAACAGTGACTTGTACAGCATAATGAAAAACCTAGGCATTGATTTTGAAGACATCAGACACATGCAGAATGAAAAATTTTTCAGAAATGATTTTTCTGGTGAGGTTGACTTCAGAGA
+
CCCCCFFFFFFFGGGGGGGGGGGHHHHHHHHHHHHHGGGGGHHHHHHHHHHHHHHHHHHHHHHHHHHHHHHHHHHHHHHHGHHHHHHHHGHHHHHHHHHHHHHHHHHGGHHHHHHGGGHHHHHHHHHHHGHHHHHHHGHHHHHHHHHHHHHHHGHGFGHGHHHHGGHHHHHHHHHHHHHHHGHHHHGHHHHHHHHGHGHHHHHFFHHHHHFHHHHHHHFHHHHHHHHHHHHHHHHHHHHHHHGGGGGGGGF
@M05620:46:000000000-D9D58:1:1101:26598:8218 1:N:0:106
GAATGAATGCAGAAATTGGCAAGATAATACTGCACCGATGGGAAATGATACTATCCTGAAACATGAGCAAATTGACCAGCCTCAGGATGTGAACTCATTTGCTGGAGGTCACCAGGGCTCTTTCAAGATAGTAAAAACAGTGACTTGTACAGCATAATGAAAAACCTAGGCATTGATTTTGAAGACATCAGACACATGCAGAATGAAAAATTTTTCAGAAATGATTTTTCTGGTGAGGTTGACTTCAGAGA
+
BABBBFFFFFFFGGGGFGGGGGFFFF5GFGGGHHFH?2EEFHGHEGHHHHHHHHFHFAFBBG3GEGFFFFHFGHHHFHHHEHHFGFCFGFGBGGFHFHHHHHHHHHHGGHHHHHHGGGHHHHHHHHHHHHHHHHHHHGHHHGHHHHHGGHHGHFHHGHHHHHHHGGHHHHHFHHHGGHHHHGHHGHHHHHHHHHHHHHHHGHHHHHHHHHHHHHHHHHHHHHHHHHHHHHHHGHHHHGHHHHGGGGGGGGF
@M05620:46:000000000-D9D58:1:1101:8880:8227 1:N:0:106
GAATGAATGCAGAAATTGGCAAGATAATACTGCACCGATGGGAAATGATACTATCCTGAAACATGAGCAAATTGACCAGCCTCAGGATGTGAACTCATTTGCTGGAGGTCACCAGGGCTCTTTCAAGATAGTAAAAACAGTGACTTGTACAGCATAATGAAAAACCTAGGCATTGATTTTGAAGACATCAGACACATGCAGAATGAAAAATTTTTCAGAAATGATTTTTCTGGTGAGGTTGACTTCAGAGA
+
CCCCCFFFFFFFGGGGGGGGGGGHHHHHHHHHHHHHGFGGGHGHHHHHHHHHHHHHHHHHHHHHHGHHHHHHHHHHHHHHGHHHHHHHHHHHHHHHHHHHHHHHHHHGGHHHHHHGGGHHHHHHHHHHHHHHHHHHHGHGHHHHHHHHHHHHHHHHHHHHHGHHGGHHHHHHHGHHHHHHHGHHFHHHHHHHHHHGHGHHHHHHHFHHHHHHHHHHHHHHEHHHHHHHHHHHHGHFGGHHHHGGGGGGGGF
@M05620:46:000000000-D9D58:1:1101:8981:8246 1:N:0:106
GAATGAATGCAGAAATTGGCAAGATAATACTGCACCGATGGGAAATGATACTATCCTGAAACATGAGCAAATTGACCAGCCTCAGGATGTGAACTCATTTGCTGGAGGTCACCAGGTCTCTTTCAAGATAGTAAAAACAGTGACTTGTACAGCATAATGAAAAACCTAGGCATTGATTTTGAAGACATCAGACACATGCAGAATGAAAAATTTTTCAGAAATGATTTTTCTGGTGTGGTTGACTTCAGAGA
+
CCCCCFFFFFFFGGGGGGGGGGGHHHHHHHHHHHHHGEGGGHHHHHHHHHHHHHHHHHHHHHHHHHHHHHHHHHHHHHHHGHHHHHEGHGHHHHHHHHHHHHHHHHHA123@@31133DF4?444FG3?FB?FBH4B/??F3?B44B?4B3?223DGDBHD?3B/<2F>22@GHF2>=F=D=G=100=GHDG10>GCDG1GHHHFH110<C0<<=<D00=0D00D0C00:;CH::.=:/;.::0B0CF9B/
@M05620:46:000000000-D9D58:1:1101:10724:8262 1:N:0:106
GAATGAATGCAGAAATTGGCAAGATAATACTGCACCGATGGGAAATGATACTATCCTGAAACATGAGCAAATTGACCAGCCTCAGGATGTGAACTCATTTGCTGGAGGTCACCAGGGCTCTTTCAAGATAGTAAAAACAGTGACTTGTACAGCATAATGAAAAACCTAGGCATTGATTTTGAAGACATCAGACACATGCAGAATGAAAAATTTTTCAGAAATGATTTTTCTGGTGAGGTTGACTTCAGAGA
+
CCCCDFFFFFFFGGGGGGGGGGGHHHHHHHHHHHHHEEGGGHHHHHHHHHHHHHHHHHHHHHHHHHHHGHHHHHHHHHHHGHHHHHHHHGGGHHHHHHHHHHHHHHHGGHHHHHHGGGHHHHHHHHHFHGHHHGHHHGHHHFHHHHHHGHHHHHHHHHHHHHHHGGHHHGHHHHHGHHHHHGHHFGFGHHHFGHHGHHHHHHFGGHHHHHHHHHHHGHHHFGHHHGHHHHHHGHHCGGHGHGGGGGFE0F:
@M05620:46:000000000-D9D58:1:1101:5973:8275 1:N:0:106
GAATGAATGCAGAAATTGGCAAGATAATACTGCACCGATGGGAAATGATACTATCCTGAAACATGAGCAAATTGACCAGCCTCAGGATGTGAACTCATTTGCTGGAGGTCACCAGGGCTCTTTCAAGATAGTAAAAACAGTGACTTGTACAGCATAATGAAAAACCTAGGCATTGATTTTGAAGACATCAGACACATGCAGAATGAAAAATTTTTCAGAAATGATTTTTCTGGTGAGGTTGACTTCAGAGA
+
CBCCCFFFFFFFGGGGGGGGGGFHHHHHHHHHHHHHGEFGGHGHHHHHHHHHHHHHHHHHHHHHHHGHHHHHHHHHHHGHGHHHGHGHHGGHHHHHHHHHHHHHHHHGGHHHHGHGGFHHHHBHHFHEGGHEHHHHGGEHFFHHHFHGGBDGGFGHFHHHHHHHGACGHFC2GFHGHHHGGGFFGFCFGDG1CFGFFFEGGHB<DHHHHCHHHHHCBGHHHFFFHHHHHFHHG:CFGFHHGHFGFGBFFFF
@M05620:46:000000000-D9D58:1:1101:20813:8276 1:N:0:106
GAATGAATGCAGAAATTGGCAAGATAATACTGCACCGATGGGAAATGATACTATCCTGAAACATGAGCAAATTGACCAGCCTCAGGATGTGAACTCATTTGCTGGAGGTCACCAGGGCTCTTTCAAGATAGTAAAAACAGTGACTTGTACAGCATAATGAAAAACCTAGGCATTGATTTTGAAGACATCAGACACATGCAGAATGAAAAATTTTTCAGAAATGATTTTTCTGGTGAGGTTGACTTCAGAGA
+
CCCCDFFFFFFFGGGGGGGGGGGHHHHHHHHHHHHHGEGGGHHHHHHGHHHHHHHHHHHHHHHHHHHHHHHHHHHHHHHHGHHHHHHHHHHHHHHHHHHHHHHHBGHGGHHHHHHGGGHHHHHHHHHHHHHHHHHHHGHHHHHHHHHHHHHHHHHHHHHHHHHHGGHHHHHHHHHHHHHHHGHHHHGHHHHHHHHHHHHHHHHHHHHHHHHHHHHHHHGGHHHHHHHHHHHHHHHHGHHHHHGGGGGGGGC
@M05620:46:000000000-D9D58:1:1101:22778:8302 1:N:0:106
GAATGAATGCAGAAATTGGCAAGATAATACTGCACCGATGGGAAATGATACTATCCTGAAACATGAGCAAATTGACCAGCCTCAGGATGTGAACTCATTTGCTGGAGGTCACCAGGGCTCTTTCAAGATAGTAAAAACAGTGACTTGTACAGCATAATGAAAAACCTAGGCATTGATTTTGAAGACATCAGACACATGCAGAATGAAAAATTTTTCAGAAATGATTTTTCTGGTGAGGTTGACTTCAGAGA
+
CCCCCFFFFFFFGGGGGGGGGGGHHHHHHHHHHHHHGEGGGHGHHHHHHHHHHHHHHHHHHHHHHGHHHHHHHHHHHHHHGHHHHGFGHGGGHHHH3BGHHHFGHHHDEBGCGHGFEFHFHDGDDGF3FF??4DGD3EHGEBEHHHHHGH3?CHHB3FHHHBHCD/GHHGHHBGBGDDGGFCBDHHFH1<F<<FHHFHHDGHGHGB0=<<.CBGHFDG0GCGFHHFCFFFHFBCGBCACGGCFBFGFFFFB
@M05620:46:000000000-D9D58:1:1101:8393:8320 1:N:0:106
GAATGAATGCAGAAATTGGCAAGATAATACTGCACCGATGGGAAATGATACTATCCTGAAACATGAGCAAATTGACCAGCCTCAGGATGTGAACTCATTTGCTGGAGGTCACCAGGGCTCTTTCAAGATAGTAAAAACAGTGACTTGTACAGCATAATGAAAAACCTAGGCATTGATTTTGAAGACATCAGACACATGCAGAATGAAAAATTTTTCAGAAATGATTTTTCTGGTGAGGTTGACTTCAGAGA
+
CCCCCFFFFFFFGGGGGGGGGGGHHHHHHHGGHHHHGCGGGHGFHHHHHHHHHHHHHHHHHHHHFHHHHHHHHHHHHHHHGHHHHHGGHGHGFHHHHHHHHHHHHHHGEHHFFHF1?EFGEFGFHBHBGFF4GHDHFEHEF?3BGHFDFHHHFHHFHHHHHFGCDDHBDB2GFHHFHHHGHGHGBGHHHHHGHFFHHHGHFBHHHHHB<AFHDGHHHH00GHBBGH0C0CHHGCGBAG/:CCFB0FFFGGF
@M05620:46:000000000-D9D58:1:1101:17070:8331 1:N:0:106
GAATGAATGCAGAAATTGGCAAGATAATACTGCACCGATGGGAAATGATACTATCCTGAAACATGAGCAAATTGACCAGCCTCAGGATGTGAACTCATTTGCTGGAGGTCACCAGGGCTCTTTCAAGATAGTAAAAACAGTGACTTGTACAGCATAATGAAAAACCTAGGCATTGATTTTGAAGACATCAGACACATGCAGAATGAAAAATTTTTCAGAAATGATTTTTCTGGTGAGGTTGACTTCAGAGA
+
BABBBFFFFFFFGGGGGGGGGGGFHHHHHHHHHHHHGEFGGHHHHHHHHHHHHHHHHFHHHHHHCGHHHHHHHHHHHHHHGHHGHHGHHHHHHHHHHHHHHHHHHHHGGHHHBDG1E?FGHHDGHGH3B?3F4GHHHCHEFFBFDHHFDHFBGFDF3BGDDGH0?AFBFCG2CG11@GFDBGHGFH0<DGBDGGH0CBFBGG0F0GHFH.<GGH0CFFHGCGFGHEFHH/GH0C/0CCGHFH0C0BFFGFF
@M05620:46:000000000-D9D58:1:1101:12500:8333 1:N:0:106
GAATGAATGCAGAAATTGGCAAGATAATACTGCACCGATGGGAAATGATACTATCCTGAAACATGAGCAAATTGACCAGCCTCAGGATGTGAACTCATTTGCTGGAGGTCCCAGGGCTCTTTCAAGATAGTAAAAACAGTGACTTGTACAGCATAATGAAAAACCTAGGCATTGATTTTGAAGACATCAGACACATGCAGAATGAAAAATTTTTCAGAAATGATTTTTCTGGTGAGGTTGACTTCAGAGAA
+
CCCCCFFFFFFFGGGGGGGGGGGHHHHHHHHHHHHHEEGGGHHHHHHHHHHHHHHHHHHHHHHHHGGHHHHHHHHHHHHHGHHHHHGHHGHHHHHHHHHHHHHHHHHGGHHHHHGGGHHHHHHHHHHHHHHIHHHHGHHHHHHHHHHHHHHHHHHHHHHHHHHGGHHHHHHHHHHHHHHHGHGHHHHHHHHHHHHHHHHHHHHHGHHHHHHHHHHHHHHHHHHHHHHHHHHHHHHCCCHHHHGGGGGGGGG
@M05620:46:000000000-D9D58:1:1101:20493:8381 1:N:0:106
GAATGAATGCAGAAATTGGCAAGATAATACTGCACCGATGGGAAATGATACTATCCTGAAACATGAGCAAATTGACCAGCCTCAGGATGTGAACTCATTTGCTGGAGGTCACCAGGGCTCTTTCAAGATAGTAAAAACAGTGACTTGTACAGCATAATGAAAAACCTAGGCATTGATTTTGAAGACATCAGACACATGCAGAATGAAAAATTTTTCAGAAATGATTTTTCTGGTGAGGTTGACTTCAGAGA
+
CCCCCFFFFFFFGGGGGGGGGGGHHHHHHHHHHHHHGGGGGHHHHHHHHHHHHHHHHHHHHHHHHHHHHHHHHHHHHHHHGHHHGHHHHGGGHHHHHHHHHHHHHHHGGHHHHHHGGGHHHHHHHHHHHHHGHHHHHGHHHHHHHHHHHHHHHHHHGHHHHHHHGGHHHHHGHHHHHHHHHGGHHHHHHHGHHHHHHHHHHHHHHHHHHGHHHHHHHHHHGHHHHHHHHHHHHHHHHHHHHHGGGGGGGGB
@M05620:46:000000000-D9D58:1:1101:14685:8409 1:N:0:106
GAATGAATGCAGAAATTGGCAAGATAATACTGCACCGATGGGAAATGATACTATCCTGAAACATGAGCAAATTGACCAGCCTCAGGATGTGAACTCATTCCAGGGCTCTTTCAAGATAGTAAAAACAGTGACTTGTACAGCATAATGAAAAACCTAGGCATTGATTTTGAAGACATCAGACACATGCAGAATGAAAAATTTTTCAGAAATGATTTTTCTGGTGAGGTTGACTTCAGAGAAGATCGGAAGAG
+
DDDDCFFFFFFFGGGGGGGGGGGHHHHHHHHHHHHHGFGGGHHHHHHHHHHHHHHHHHHGHHHHHGHHHHHHHHHHHHHHGHHHGHGGHGHHHHHHHHHHHHHHGGHHHHHHHHHHHHHGHHHHHGHHGHHHHHHHHHHGHHHHHHHHHHHHGGHHHHHHHHHHHHHHHGHHHHHHHHHHHHHHHHHHHHHHHHHHHHHHHHHGGHFGHHGFHHHHHHHHHGHHHHGGHHHHHHHHGHHHHHGHGGGGGGG
@M05620:46:000000000-D9D58:1:1101:6004:8411 1:N:0:106
GAATGAATGCAGAAATTGGCAAGATAATACTGCACCGATGGGAAATGATACTATCCTGAAACATGAGCAAATTGACCAGCCTAAGGATGTGAACTCATTCCAGGGCTCTTTCAAGATAGTAAAAACAGTGACTTGTACAGCATAATGAAAAACCTAGGCATTGATTTTGAAGACATCAGACACATGCAGAATGAAAAATTTTTCAGAAATGATTTTTCTGGTGAGGTTGACTTCAGAGAAGATCGGAAGAG
+
BABBCFFFFFFFGGGGGGGGGGGHHHHHHHHHHHHHGEGGGHHHHHHGHHHHHHHHHHHHHHHHHHHHHHHHHHHHHHHHGHFHGFGHHHHHHHHHHHHFFHHHGGGHHHHHFHHHHHF4@BFFHGHFHD34FHGFGHHHFHFF?GHBHDHAEBHHHBFHBGHHGHHGHGHH2FF2>FHBFHGFFB1??GFDGH1GBFHFGFD0<<GHHFGDGHHBDCDD0GHHHGGHHHHFFBC0;GFBCH0;CAG?..9
@M05620:46:000000000-D9D58:1:1101:9056:8427 1:N:0:106
GAATGAATGCAGAAATTGGCAAGATAATACTGCACCGATGGGAAATGATACTATCCTGAAACATGAGCAAATTGACCAGCCTCAGGATGTGAACTCATTTGCTGGAGGTCACCAGGGCTCTTTCAAGATAGTAAAAACAGTGACTTGTACAGCATAATGAAAAACCTAGGCATTGATTTTGAAGACATCAGACACATGCAGAATGAAAAATTTTTCAGAAATGATTTTTCTGGTGAGGTTGACTTCAGAGA
+
CCBCCFFFFFFFGGGGGGGGGGGHHHHHHHHHHHHHEEFGGHHHHHHFHHHHHHHHHGHGHHHHHGHHHHHHHHHHHHGGFHHHHHFHGGHHHHHHHHHHHHHHHHHFFHHHHHHGGGHHHHHHHHHGHHHHHHHHHGHHHHHHHHHHHHHHHHHHHHHHHHHHGGHHHHHHHHHHHHHHHGHHHHHHHHHHHHHHHHHHHHHHHGHHHHGHHHHHHHHGHHHHHHHHHHHHHHHEHHHHHHGGGGGGGGB
@M05620:46:000000000-D9D58:1:1101:13418:8430 1:N:0:106
GAATGAATGCAGAAATTGGCAAGATAATACTGCACCGATGGGAAATGATACTATCCTGAAACATGAGCAAATTGACCAGCCTCAGGATGTGAACTCATTTGCTGGAGGTCACCAGGGCTCTTTCAAGATAGTAAAAACAGTGACTTGTACAGCATAATGAAAAACCTAGGCATTGATTTTGAAGACATCAGACACATGCAGAATGAAAAATTTTTCAGAAATGATTTTTCTGGTGAGGTTGACTTCAGAGA
+
BABCCFFFFFFFGGGGGGGGGGGHHHHHHHHHHHHHEEFGGHHHHHHHHHHHHHHHHHHHHHHHHHHHHHHHHHHHHHGGGHHHGHHHHGHGHHHHGHHHHHHHHHHGGHHHHHHGGGHHHHHHHHHHHHHHHHHHHGHHHHGHHHHHHHHHH2GHHHHHHHHHGGHHHHHHHHHHHHHHHGHHHHHHHHHHHHHHHHHHHHHHHGHHHHHHHHHHGHHHHHHHHHHHHHHHHHHHGHHHHHGGGGGGGGC
@M05620:46:000000000-D9D58:1:1101:13395:8432 1:N:0:106
GAATGAATGCAGAAATTGGCAAGATAATACTGCACCGATGGGAAATGATACTATCCTGAAACATGAGCAAATTGACCAGCCTCAGGATGTGAACTCATTTGCTGGAGGTCACCAGGGCTCTTTCAAGATAGTAAAAACAGTGACTTGTACAGCATAATGAAAAACCTAGGCATTGATTTTGAAGACATCAGACACATGCAGAATGAAAAATTTTTCAGAACTGATTTTTCTGGTGAGGTTGACTTCAGAGA
+
AAAA1F1DDFFFG1FGGGGGGFGHHG1FGHHHH1GHGEEEGHFHFGFGGHHHHHHFHDGHFGFGF1FDGFGFHGFHHHHHGHHHHHGHHHHFHHHHHHHHHHHHHAGFGHFHHHHGGGHHHHHHGFG1GGHHBFG21?F0FGHHHHGHBGGGHFHGBGF211F<EGGFGBGBFFF1FGHHHFBF1??FGFGBGGHEHFHHHHFHFF00=.CGFHHHHFB0/;C:CGCGHHHHCGF0FACCFGFGGGFFGFC
@M05620:46:000000000-D9D58:1:1101:17405:8439 1:N:0:106
GAATGAATGCAGAAATTGGCAAGATAATACTGCACCGATGGGAAATGATACTATCCTGAAACATGAGCAAATTGACCAGCCTCAGGATGTGAACTCATTTGCTGGAGGTCCCAGGGCCCTTTCAAGGTAGGAAAAACCGTGACTTGGACAGCATAATGGAAAACCTTGGCATTGGTTTTTGAAACCTCAGGCACCTGGCGAATGGAAAATTTTTCAGGAATGATTTTTCTGGTGAGGTTTGCTTTCGGGGA
+
CCCCCFFFFFFFGGGGGGGGGGGHHHHHHHHHHHHHGEGGGHHHHHHHHHHHHHHHHHHHHHHHHHHHHHHHHHHHHHHHGHHHHHHHHHHHHHHHHHHHHHHHHHHGGH3G33?E1///BG34D43343/3DFGH///<///3D22222//222D222@FHH2E011?011?111?GG.->11100011//...//..--;-00<GHH0CHHH/000;F0000=FGG/00;;/0.=/;0.00;00.-.9;
@M05620:46:000000000-D9D58:1:1101:17414:8456 1:N:0:106
GAATGAATGCAGAAATTGGCAAGATAATACTGCACCGATGGGAAATGATACTATCCTGAAACATGAGCAAATTGACCAGCCTCAGGATGTGAACTCATTTGCTGGAGGTCACCAGGGCTCTTTCAAGATAGTAAAAACAGTGACTTGTACAGCATAATGAAAAACCTAGGCATTGATTTTGAAGACATCAGACACATGCAGAATGAAAAATTTTTCAGAAATGATTTTTCTGGTGAGGTTGACTTCAGAGA
+
AAAAAFFFFFFFFGGGGGGGGGGHHGHHHHHFFFGHEAEEGGGFHHHFHHHHHHHHHHHHHHHHFFHHHGHHHHGHHHHHGHHHGHGGHHGFGHHHHHHGHHFHFHHGGGHHHHHGGFHHHHHHHGHFFGHHHHHHEEHHBDGHHHHGFHFHHFFFFHHHHGHHGGFHHHGFHHHHHHHHHGGHHBGFHGHGHFHHHHFFGHFHHHFHHHHHGHHHHGEHHHHHGHHGHHHG0GGHHFHHFHFB0CBFFGF
@M05620:46:000000000-D9D58:1:1101:13756:8475 1:N:0:106
GAATGAATGCAGAAATTGGCAAGATAATACTGCACCGATGGGAAATGATACTATCCTGAAACATGAGCAAATTGACCAGCCTCAGGATGTGAACTCATTTGCTGGAGGTCACCAGGGCTCTTTCAAGATAGTAAAAACAGTGACTTGTACAGCATAATGAAAAACCTAGGCATTGATTTTGAAGACATCAGACACATGCAGAATGAAAAATTTTTCAGAAATGATTTTTCTGGTGAGGTTGACTTCAGAGA
+
BBBBBFFFFFFFGGGGGGGGGGGHHGHHHHHHHGHHGEGGGHFHHHHGHHHHHHHHHHHGFHHHHGGFGHGHHHGHHHHHGHHHGHFHGFGGFHHHHHHHHHHGGGHFGHGHHHHGGGHHGHHHHGHFHHHFGHHHHGHHHHHHHHHHHHHHHHHHHHHHHGHHGGHHHHHHHHHHHHHHHGHHGHHHHGHGHHHHHHHHHHHHG<DHHHHHHHHHHHHHHHHHHHHHHHHHFGHFHHGHHHGGGGGGGG9
@M05620:46:000000000-D9D58:1:1101:13739:8477 1:N:0:106
GAATGAATGCAGAAATTGGCAAGATAATACTGCACCGATGGGAAATGATACTATCCTGAAACATGAGCAAATTGACCAGCCTCAGGATGTGAACTCATTTGCTGGAGGTCACCAGGGCTCTTTCAAGATAGTAAAAACAGTGACTTGTACAGCATAATGAAAAACCTAGGCATTGATTTTGAAGACATCAGACACATGCAGAATGAAAAATTTTTCAGAAATGATTTTTCTGGTGAGGTTGACTTCAGAGA
+
CCCCCFFFFFFFGGGGGFGGGGGHHHHHHHHHHHHHGGGGGHHFHHHHHHHHHHHHHHHHHHHHHHHHHHHHHHHHHHGGGHHHHHHHHHHHHHHHHHHHHHHHHHHEFHHHHHHGGGHHHHHHHHHHHHH4FGHHHGHHHHHHHHHHHHHHHHGHHHHHHHHHGGHHHHHHHHHHHHHHHGHHHHHHHHHHHFHHHHHHHHHHHHHHHHHHHHHHHHHHHHHGHHHHHHHHHHHHHHHHHGGG0FGGGGB
@M05620:46:000000000-D9D58:1:1101:18500:8493 1:N:0:106
GAATGAATGCAGAAATTGGCAAGATAATACTGCACCGATGGGAAATGATACTATCCTGAAACATGAGCAAATTGACCAGCCTCAGGATGTGAACTCATTTGCTGGAGGTCACCAGGGCTCTTTCAAGATAGTAAAAACAGTGACTTGTACAGCATAATGAAAAACCTAGGCATTGATTTTGAAGACATCAGACACATGCAGAATGAAAAATTTTTCAGAAATGATTTTTCTGGTGAGGTTGACTTCAGAGA
+
CCCCCFFFFFFFGGGGGGGGGGGGHHHHHHHHHHHHGEEGGHHHHHHHHHHHHHHHHHHHHHHHHHHHHHHHHHHHHHHHGHHHHHHHHHHHHHHHHHHHHHHHHHHGGHFHHFHGC?G/GHFFHBG3FFFGHHHHFGEGGFDDHGHDDGFDGCGHFHHHHHHFG<GGH2FCGFGDGHHFGGGH1FCDGFG<FBGFGHFGGGCGGHHHHFGHHHFHFHHHFGFFHHHHFCFHECGGGFHHHGBFBFFFEFF
@M05620:46:000000000-D9D58:1:1101:7397:8496 1:N:0:106
GAATGAATGCAGAAATTGGCAAGATAATACTGCACCGATGGGAAATGATACTATCCTGAAACATGAGCAAATTGACCAGCCTCAGGATGTGAACTCATTTGCTGGAGGTCACCAGGGCTCTTTCAAGATAGTAAAAACAGTGACTTGTACAGCATAATGAAAAACCTAGGCATTGATTTTGAAGACATCAGACACATGCAGAATGAAAAATTTTTCAGAAATGATTTTTCTGGTGAGGTTGACTTCAGAGA
+
BABCCFFFFFFFGGGGGGGGGGGHHHHHHHHHHHHHFEFGGHHHHHHHHHHHHHHHHHHGHHHHHFHHHHHHHHDHGHHHGHHFFGGGGGGFHHHHHHHHHFHHHHGGGHHHHGHGGGHHHHHHGHHFHHHHHHHHGGHHHHHHHHFHHGHGHHGHHHHHHHHFGGHHHGFHHHHHHGHHHGFEGFHHHGFHHFHGHHGHGFFHHHHHHHHHHHHHHHHGHHHHHHHHHHHHHHHHHHGHHHGGGGGGGGB
@M05620:46:000000000-D9D58:1:1101:18510:8508 1:N:0:106
GAATGAATGCAGAAATTGGCAAGATAATACTGCACCGATGGGAAATGATACTATCCTGAAACATGAGCAAATTGACCAGCCTCAGGATGTGAACTCATTTGCTGGAGGTCACCAGGGCTCTTTCAAGATAGTAAAAACAGTGACTTGTACAGCATAATGAAAAACCTAGGCATTGATTTTGAAGACATCAGACACATGCAGAATGAAAAATTTTTCAGAAATGATTTTTCTGGTGAGGTTGACTTCAGAGA
+
CCCCCFFFFFFFGGGGGGGGGGGHHHHHHHHHHHHHFEGGGHHHHHHHHHHHHHHHHHHHHHHHHHHHGHHHHHHHHHHHGHHHHHHHHGHFHHHHHHHHHHGHHHGGGHHHHHHGGGHHHHGHHHHGHHHHHHHHHGHHHHHHHHHHHHHHHHHHHHHHHHHHGGHHHHHHHGHHHGHHHGHHHHHHHHGHHHHHHHHHHHHHHHHHHHHHHHHHGHHHHHHHHHHHHHHHHGHHHHHHHHGGGGGGGGC
@M05620:46:000000000-D9D58:1:1101:7410:8512 1:N:0:106
GAATGAATGCAGAAATTGGCAAGATAATACTGCACCGATGGGAAATGATACTATCCTGAAACATGAGCAAATTGACCAGCCTCAGGATGTGAACTCATTTGCTGGAGGTCACCAGGGCTCTTTCAAGATAGTAAAAACAGTGACTTGTACAGCATAATGAAAAACCTAGGCATTGATTTTGAAGACATCAGACACATGCAGAATGAAAAATTTTTCAGAAATGATTTTTCTGGTGAGGTTGACTTCAGAGA
+
BBABBFFFFFFFGGGGGGGGGGGHHHHHHHHHHHHHGFGGGHHHHHHHHHHHHHHHHHHGHHHHHHHHHHHHHHHHHHHHGHHHHHGGGFGGHHHHHHHHHHHHHGHGFHHHHHHGGGHHHHHHHHHHHHHHHHHHHGHHHHHHHHHHHHHHHHHHHHHHHHGGGGHHHGHHGHHHHHHHHGHHHHHHGHHHHHHHHHHHHGHHHHHHHHHHHHHHHGGHHHHHHHHHHHHFGHHHHHHHHHGGGGGGGGF
@M05620:46:000000000-D9D58:1:1101:8409:8512 1:N:0:106
GAATGAATGCAGAAATTGGCAAGATAATACTGCACCGATGGGAAATGATACTATCCTGAAACATGAGCAAATTGACCAGCCTCAGGATGTGAACTCATTCCAGGGCTCTTTCAAGATAGTAAAAACAGTGACTTGTACAGCATAATGAAAAACCTAGGCATTGATTTTGAAGACATCAGACACATGCAGAATGAAAAATTTTTCAGAAATGATTTTTCTGGTGAGGTTGACTTCAGAGAAGATCGGAAGAG
+
BBCCCFFFFFFFGGGGGGGGGGGHHHHHHHHHHHHHEEFGGHHHHHHHHHHHHHHHHHHHHHHHHHHHHHHHHHHHHGHHGHHHHHGHHHHHHHHHHHHHHHHHGGHHHHHHHHHHHHHGHHHHHGHHFHHHHHHHHHHHHHHHHHHHHHHHGGHHHHHHHHHHHHHHHGGHHHHHHHHHHHHHHHHHHHHHHHHHHHHHHHHHGFGHFHHHEGHHHHHHHGHHGHCGGHHHHHHGGHHHHHHHHGGGGGG
@M05620:46:000000000-D9D58:1:1101:8394:8524 1:N:0:106
GAATGAATGCAGAAATTGGCAAGATAATACTGCACCGATGGGAAATGATACTATCCTGAAACATGAGCAAATTGACCAGCCTCAGGATGTGAACTCATTCCCGGGCTCTTTCAAGATAGTAACAACAGTGACTTGACCATCATAATGAAAACCCTAGGCATTGCTTTTGCAGACATCTGACACATGTAGAATGAAAACTTTTTCAGAAATGATTTTTCTGGGATGGTTGACTTCAGAGAGGCTCGGGAGAG
+
BABBAFFFFFFFGGGGGGGGGCGHHHHHHHHHHHHHGGGGGHHFHHHHHHHHHHHHHHHFGHHHHGHHHCHHHHHHHHHHGHHHHHFHGGHGGHHHHHH443>EGGFEG34FGBF3343B444BG/F24B34B4333B333B33333B3?32//?B2@<GFDF22@2FH2G110?F<111?11F11111=>111<1><1111>/==0DCGD0GH000<<00/./:.GF./0;C0GC:0/...;.---;?E.
@M05620:46:000000000-D9D58:1:1101:12804:8530 1:N:0:106
GAATGAATGCAGAAATTGGCAAGATAATACTGCACCGATGGGAAATGATACTATCCTGAAACATGAGCAAATTGACCAGCCTCAGGATGTGAACTCATTTGCTGGAGGTCACCAGGGCTCTTTCAAGATAGTAAAAACAGTGACTTGTACAGCATAATGAAAAACCTAGGCATTGATTTTGAAGACATCAGACACATGCAGAATGAAAAATTTTTCAGAAATGATTTTTCTGGTGAGGTTGACTTCAGAGA
+
CBCCCFFFFFFFGGGGGGGGGGGHHHHHHHHHHHHHEEEGGHHHHHHHHHHHHHHHHHHHHHHHHHGHHHHHHHHHHHHHGHHHHHHHHHHHHHHHHHHHHHHHHHHGGHHHHHHGGGHHHHHHHHGHHHHHHHHHHGHHHHHHHHHHHHHHHHFHHHHHHHHHGGHHHHHHHHHHHHHHHGHGHHHHHHHHHHHHHHHHHHHHHHHHHHHHHHHHHGHHHHHHHHHHHHHHHHHFHHHHHGGGGGGGGG9
@M05620:46:000000000-D9D58:1:1101:24776:8531 1:N:0:106
GAATGAATGCAGAAATTGGCAAGATAATACTGCACCGATGGGAAATGATACTATCCTGAAACATGAGCAAATTGACCAGCCTCAGGATGTGAACTCATTTGCTGGAGGTCACCAGGGCTCTTTCAAGATAGTAAAAACAGTGACTTGTACAGCATAATGAAAAACCTAGGCATTGATTTTGAAGACATCAGACACATGCAGAATGAAAAATTTTTCAGAAATGATTTTTCTGGTGAGGTTGACTTCAGAGA
+
AAAAA1FFFFFFGGGFGGGGBFG1EGHHHHHHHHHH?0AEGHCCGHHFFGGHFHHHHHHBBGBGHHHHBGHGHGHHHGHHGHHFHHHHHHG2GHHHHHHHGHHHHHFGGHFHHHGECFHHHHHHHDFEGFHHGGEDHGHGHHHHHHHHEHHHHHHFHHHFHHHHGGHFDHHHHHHEHHHHHGHFFGHHHHHFHHHFHHHHHBCGHGG0<<GHHHHHGGB0GGHGGHHHHHHHBGGFHFFGFHFGGGGFGF:
@M05620:46:000000000-D9D58:1:1101:5669:8535 1:N:0:106
GAATGAATCCAGAAATTGGCAAGATAATACTGCACCGATGGGAAATGATACTATCCTGAAACATGAGCAAATTGACCAGCCTCAGGATGTGAACTCATTTGCTGGAGGTCACCAGGGCTCTTTCAAGATAGTAAAAACAGTGACTTGTACAGCATAATGAAAAACCTAGGCATTGATTTTGAAGACATCAGACACATGCAGAATGAAAAATTTTTCAGAAATGATTTTTCTGGTGAGGTTGACTTCAGAGA
+
BABBBFFFBFFFGFFGFGGGGGGGHFHHHHHHHHHHGGGGGHBGHHHFHHHHHHHHHHHHHHHHHHGHHHHHHHGHHHGHGHHHGHFGHFGHHHHGHHHHHHHHHHHGGHHHHHHGGGHHHHHHHHHFHHHHHHHHHGHHHHHHHHHHHHHHHHHHHHHHHHGGGFHGHHHHHHHHHHHHHGHHHHHHHHHHHHHHHHHHHHHHHHHHHHHHHGHHHHFHHHHHHHFHHHHHHHHFHGHHHGGGGGGGGGF
@M05620:46:000000000-D9D58:1:1101:24760:8542 1:N:0:106
GAATGAATGCAGAAATTGGCAAGATAATACTGCACCGATGGGAAATGATACTATCCTGAAACATGAGCAAATTGACCAGCCTCAGGATGTGAACTCATTTGCTGGAGGTCACCAGGGCTCTTTCAAGATAGTAAAAACAGTGACTTGTACAGCATAATGAAAAACCTAGGCATTGATTTTGAAGACATCAGACACATGCAGAATGAAAAATTTTTCAGAAATGATTTTTCTGGTGAGGTTGACTTCAGAGA
+
CCCDDFFFFFFFGGGGGGGGGGGHHHHHHHHHHHHHGGGGGHHHHHHHHHHHHHHHHHHHHHHHHHHHHHHHHHHHHHHHGHHHGGHHHGHHHHHHHHHHHHHHHHHGGHHHHHHGGGHHHHHHHHHHHHHHHHHHHGHHHHHHHHHHHHHHHHGHHHHHHHHHGGHHHHHHHHHHHHHHHGHHHHHHHHHHHHHHHHHHHHHHHHHHHHHHHHHHHHFHHHHHHHHHHHHHHHHHHHHHHHGGGGGGGGF
@M05620:46:000000000-D9D58:1:1101:13798:8561 1:N:0:106
GAATGAATACAGAAATTGGCAAGATAATACTGCACCGATGGGAAATGATACTATCCTGAAACATGAGCAAATTGACCAGCCTCAGGATGTGAACTCATTTGCTGGAGGTCACCAGGGCTCTTTCAAGATAGTAAAAACAGTGACTTGTACAGCATAATGAAAAACCTAGGCATTGATTTTGAAGACATCAGACACATGCAGAATGAAAAATTTTTCAGAAATGATTTTTCTGGTGAGGTTGACTTCAGAGA
+
CBCCCFFFFFFFGGGGGGGGGGGHHHHHHHHHHHHHGFGGGHCHHHHHHHHHHHHHHHHHHHHHHHHHHHHHHHHHHHHHGHHHHHHHHHHHHHHHHHHHHHHHHGHFGHHHHHHGGGHHHHHHHHHHHHHHHHHHHGHHHHHHHHHHHHHHHHHHGHHHGHHHGGHHHGHHGHHHHHHHHGHHHHHHHHGHHHHHHHHHHHGHHHHHHGHHHHHHHHHHHHHHHHHHHHHHHHHGHGHHGHGGGGGGGGB
@M05620:46:000000000-D9D58:1:1101:12639:8569 1:N:0:106
GAATGAATGCAGAAATTGGCAAGATAATACTGCACCGATGGGAAATGATACTATCCTGAAACATGAGCAAATTGACCAGCCTCAGGATGTGAACTCATTCCAGGGCTCTTTCAAGATAGTAAAAACAGTGACTTGTACAGCATAATGAAAAACCTAGGCATTGATTTTGAAGACATCAGACACATGCAGAATGAAAAATTTTTCAGAAATGATTTTTCTGGTGAGGTTGACTTCAGAGAAGATCGGAAGAG
+
CCCCDFFFFFFFGGGGGGGGGGGHHHHHHHHHHHHHGGGGGHHHHHHHHHHHHHHHHHHHHHHHHHHHHHHHHHHHHHHHGHHHHHGHHGHHHHHHHHHHHHHHGGHHHHHHHGHHHHHHHHHHHGHHGHHHHHHHHHFHHHHHHHHHHHHHGGHHHHHHHHHHHHHHHGHHHHHHHFHHHHHHHHHHHHHHHHHHHHHHHHHHHFFGHHHHHHHHHHHHHGHFGHGHFHHHHHHGCGGFHHGHGFGGGGG
@M05620:46:000000000-D9D58:1:1101:22993:8570 1:N:0:106
GAATGAATGCAGAAATTGGCAAGATAATACTGCACCGATGGGAAATGATACTATCCTGAAACATGAGCAAATTGACCAGCCTCAGGATGTGAACTCATTTGCTGGAGGTCACCAGGGCTCTTTCAAGATAGTAAAAACAGTGACTTGTACAGCATAATGAAAAACCTAGGCATTGATTTTGAAGACATCAGACACATGCAGAATGAAAAATTTTTCAGAAATGATTTTTCTGGTGAGGTTGACTTCAGAGA
+
CCCCCFFFFFFFGGGGGGGGGGGHHHHHHHHHHHHHGEGGGHHHHHHFHHHHHHHHHHHHHHHHHHHHHHHHHHHGHHGHGHHHHHHHHGHHHHHHHHHHHHHHHHHGGHHHHHHGGGHHHHHHHHHGHHHHHHHHHGHHHHHHHHHHHHHHHHHHHHHHHHHHGGHHHHHHHHHGHHHHHGHHHHHHHHHHHHHHHHHHHHHHHHHHHHFHHHHHGHGHHHHHGHHHHHHHHHHHHHHHHHGGGGGGGGB
@M05620:46:000000000-D9D58:1:1101:24784:8581 1:N:0:106
GAATGAATGCAGAAATTGGCAAGATAATACTGCACCGATGGGAAATGATACTATCCTGAAACATGAGCAAATTGACCAGCCTCAGGATGTGAACTCATTTGCTGGAGGTCACCAGGGCTCTTTCAAGATAGTAAAAACAGTGACTTGTACAGCATAATGAAAAACCTAGGCATTGATTTTGAAGACATCAGACACATGCAGAATGAAAAATTTTTCAGAAATGATTTTTCTGGTGAGGTTGACTTCAGAGA
+
CCCCCFFFFFFFGGGGGGGGGGGHHHHHHHHHHHHHGGGGGHGHHHHHHHHHHHHHHHHHHHHHHHHHHHHHHHHHHHHHGHHHHHHHHGHHHHHHHHHHHHHHHHHGGHHHHHHGGGHHHHHHHHHHHHHHHHHHHGHHHHHHHHHHHHHHHHHHHHHHHHHHGGHHHHHHHHHHHHHHHGHHHHHHHHHHHHHHHHHHHHHHHHHHHHHHHHHHHHHHHHHHHHHHHHHHHHHHHHHHHHGGGGGGGGF
@M05620:46:000000000-D9D58:1:1101:24116:8663 1:N:0:106
GAATGAATGCAGAAATTGGCAAGATAATACTGCACCGATGGGAAATGATACTATCCTGAAACATGAGCAAATTGACCAGCCTCAGGATGTGAACTCATTCCAGGGCTCTTTCAAGATAGTAAAAACAGTGACTTGTACAGCATAATGAAAAACCTAGGCATTGATTTTGAAGACATCAGACACATGCAGAATGAAAAATTTTTCAGAAATGATTTTTCTGGTGAGGTTGACTTCAGAGAAGATCGGAAGAG
+
CCCCCFFFFFFFGGGGGGGGGGGHHHHHHHHHHHHHGGGGGHHHHHHHHHHHHHHHGHHHHHHHHHHHHHHHHHHHHHHHGHHHHHHHHGHHHHHHHHHHGHHHGGHHHHHHHHHHHHHFHHHHHGHHGHHHHHHHHHHHHHHHFHHHHHHHGGHHHHHHHHHHHHHHHGHHHHGHGHHHHHHHHHHHHHHHHHHHHHHHHHHHHHHHHHHHHHHHHHHHHHHFGHCGHHHHHHHHHHHGHHHHHGGGGGG
@M05620:46:000000000-D9D58:1:1101:15451:8673 1:N:0:106
GAATGAATGCAGAAATTGGCAAGATAATACTGCACCGATGGGAAATGATACTATCCTGAAACATGAGCAAATTGACCAGCCTCAGGATGTGAACTCATTTGCTGGAGGTCACCAGGGCTCTTTCAAGATAGTAAAAACAGTGACTTGTACAGCATAATGAAAAACCTAGGCATTGATTTTGAAGACATCAGACACATGCAGAATGAAAAATTTTTCAGAAATGATTTTTCTGGTGAGGTTGACTTCAGAGA
+
CCCCCFFFFFFFGGGGGGGGGGGFHHHHHHHHHHHHEEFGGHHFHHHFHHHHHHHHHGHHHHHHHHHHHHHHHHHHHHHHGHHHHHHHHGHHHHHHHHHHHHHHHHHGGHHHHHHGGGHHGHHHHHHGHHHGHHHHHGHHHHHHHHHHHHHHHHHGHHHHHHHHGGHHHHHHHHHHHHHHHGHHHHHHHHHHHHHHHHHHHHHHHGGHHHHHHHHHHHFHHHHHHHHHHHHHHHHHHHHGHHGGGGGGGGB
@M05620:46:000000000-D9D58:1:1101:25810:8682 1:N:0:106
GAATGAATGCAGAAATTGGCAAGATAATACTGCACCGATGGGAAATGATACTATCCTGAAACATGAGCAAATTGACCAGCCTCAGGATGTGAACTCATTTGCTGGAGGTCACCAGGGCTCTTTCAAGATAGTAAAAACAGTGACTTGTACAGCATAATGAAAAACCTAGGCATTGATTTTGAAGACATCAGACACATGCAGAATGAAAAATTTTTCAGAAATGATTTTTCTGGTGAGGTTGACTTCAGAGA
+
A3AABFFFFFFDGGBFGFFGGGGHFFDGDF5FGHFHCGGEFG2GEGGGHFDGGHDFG3AEGH3GBGFHFHHHHHFEHHGHCHHFFBFEGBG5GGGHHHHHHHGHFHHGGHHHHHHGGGHHHHHHHHHHHHHHHHHHHGHHHHHHHHHHHHGHHGEHHHHHHHHHGGGHHHHFHHHHHHHHHGHHHHHHHGHHHHHHHHHGHHGHHHHHHHGHHHHHHHHHHHHGHHHHHHHGHGGCGGGGHHGGGGGGFGC
@M05620:46:000000000-D9D58:1:1101:7766:8694 1:N:0:106
GAATGAATGCAGAAATTGGCAAGATAATACTGCACCGATGGGAAATGATACTATCCTGAAACATGAGCAAATTGACCAGCCTCAGGATGTGAACTCATTTGCTGGAGGTCCCAGGGCTCTTTCAAGATAGTAAAAACAGTGACTTGTACAGCATAATGAAAAACCTAGGCATTGATTTTGAAGACATCAGACACATGCAGAATGAAAAATTTTTCAGAAATGATTTTTCTGGTGAGGTTGACTTCAGAGAA
+
CCCCCFFFFFFFGGGGGGGGGGGGHHHHHHHHHHHHGEFGGHFFHHHHHHHHHHHHHHHHHHHHHHHHHHGHHHHHHHHHGHHHGHGGHGHHHHHHHHHHHHHHHHHGGHHHHHGGGHGHHHHHHGHHHHHHHHHHGHHHGHHHHHHHHHHHHHHHHHHHHHHGGHHHHGHHHHHHHHHHGHHHHHHHHHHHHHHHHHHHHHHGFHHHHHHHHHHHHHHHHHHHHHHHHHGFGHHHHHHHHHGGGGGGGGG
@M05620:46:000000000-D9D58:1:1101:27002:8721 1:N:0:106
GAATGAATGCAGAAATTGGCAAGATAATACTGCACCGATGGGAAATGATACTATCCTGAAACATGAGCAAATTGACCAGCCTCAGGATGTGAACTCATTCCAGGGCTCTTTCAAGATAGTAAAAACAGTGACTTGTACAGCATAATGAAAAACCTAGGCATTGATTTTGAAGACATCAGACACATGCAGAATGAAAAATTTTTCAGAAATGATTTTTCTGGTGAGGTTGACTTCAGAGAAGATCGGAAGAG
+
CCCCCFFFFFFFGGGGGGGGGGGHHHHHHHHHHHHHGGGGGHGHHFHHHHHHHHHHHHHHHHHHHHHHHHHHHHHHHHHHGHHHHHHHHGHGHHHHHHHHHHHHGGHHHHHHHHHGHHHHHHHHHGHHHHHHHHHHHHHHHHHHHHHHHHHHGGHHHHHGGHHHHHHHHGHHHHGHHHHHHHHHHHHHHHHHHHHHHHHHHHHHHHHHHHGHHHHHHHHGHGHFHGGHGHHHHHHHGHHHHHGHHGGGGGG
@M05620:46:000000000-D9D58:1:1101:11463:8791 1:N:0:106
GAATGAATGCAGAAATTGGCAAGATAATACTGCACCGATGGGAAATGATACTATCCTGAAACATGAGCAAATTGACCAGCCTCAGGATGTGAACTCATTCCAGGGCTCTTTCAAGATAGTAAAAACAGTGACTTGTACAGCATAATGAAAAACCTAGGCATTGATTTTGAAGACATCAGACACATGCAGAATGAAAAATTTTTCAGAAATGATTTTTCTGGTGAGGTTGACTTCAGAGAAGATCGGAAGAG
+
A?ABAFFFFFFDEGGGGGFGGGGHHFHHFHHHFFHHGEEGGGBGAGHHHGHFHHHCGGHHHHHHHHHBFBGHHHHFAGHFGFHHGHFFGBGFHHHHHHHHHHHHGGHHHHHGFHFBGHH@GGHHHGGHF?GGHHGHGHGBGHHGHGHFHHHFDGHGHHHHGFFHHBDFHGGGGHHHHEGGHHHHHHHHGFGHHHHHGHGHHHHHFF<</DD=D0GBGFHHHBGBCF::;:GHFFHG:CGH/C0GGFDEGFF
@M05620:46:000000000-D9D58:1:1101:8605:8819 1:N:0:106
GAATGAATGCAGAAATTGGCAAGATAATACTGCACCGATGGGAAATGATACTATCCTGAAACATGAGCAAATTGACCAGCCTCAGGATGTGAACTCATTTGCTGGAGGTCACCAGGGCTCTTTCAAGATAGTAAAAACAGTGACTTGTACAGCATAATGAAAAACCTAGGCATTGATTTTGAAGACATCAGACACATGCAGAATGAAAAATTTTTCAGAAATGATTTTTCTGGTGAGGTTGACTTCAGAGA
+
CABCCFFFFFFFGGGGGGGGGGGHHHHHGHHHHHHHEEEGGHHHHHHGHHHHGHHHHHHGHHHHHHHFHHHHHHGHHHHHGHHHGHHHHFHHHHHHGHHHHHHHHHHGGHHHHHHGGGHHHHHHHHHHHHHHHHHHHGHHHGHHHHHHHHHHHHHHHHHHHHHHGGHHHHHHHHHHHHHHHGHHHHHHHHHHHHHHHHHHHHHHHHHHHHHHHHHHHHHHHHHHHHHHHHHHHHHHHHHHHHGGGGGGGGB
@M05620:46:000000000-D9D58:1:1101:21920:8826 1:N:0:106
GAATGAATGCAGAAATTGGCAAGATAATACTGCACCGATGGGAAATGATACTATCCTGAAACATGAGCAAATTGACCAGCCTCAGGATGTGAACTCATTCCAGGGCTCTTTCAAGATAGTAAAAACAGTGACTTGTACAGCATAATGAAAAACCTAGGCATTGATTTTGAAGACATCAGACACATGCAGAATGAAAAATTTTTCAGAAATGATTTTTCTGGTGAGGTTGACTTCAGAGAAGATCGGAAGAG
+
CCCCCFFFFFFFCGGGGGGGGGGHHHHHGHGHHHHHGGGGGHHHHHHHHHHHHHHHHHHHHHHHHHHHHHHHHHHHHHHHGHHHHHHHHHHHHHHHHHH444BGGGCCF@4FHBHB343F44?FHEHC4D3BF??3?44?BF?33B?GEGB0</2B2F?GFFD22DD>F/F222@G22<<CGFG111?<BH11<G1<0<<11F0FFHHHHH0GH000/=000<0<.CH//0;G0GHBG/0/:G0:A.EGG.
@M05620:46:000000000-D9D58:1:1101:3388:8835 1:N:0:106
GAATGAATGCAGAAATTGGCAAGATAATACTGCACCGATGGGAAATGATACTATCCTGAAACATGAGCAAATTGACCAGCCTCAGGATGTGAACTCATTTGCTGGAGGTCACCAGGGCTCTTTCAAGATAGTAAAAACAGTGACTTGTACAGCATAATGAAAAACCTAGGCATTGATTTTGAAGACATCAGACACATGCAGAATGAAAAATTTTTCAGAAATGATTTTTCTGGTGAGGTTGACTTCAGAGA
+
CAACCFFFFFFFGGFGGGGGGGGHHHGHGHHHHHHHEAEGGHHHHHHGHHHHHHHHHHHHHHHHHGGHHHHHHHHHHHHHGHHHFGGHHGHHHHHHGHHHHFHHHGHGGHHHHGHGGDHHHHHHGHHFHHHGFHHHHGHGHHHBHHHGHHHFGHHHHGGHHHHHDGHHHHHHHHHGHGHHHGHHHHHHHHHHHHHHHHGHHHHHGHFHHHFHHHHHHHFHGHHGHGHHGHFHGCHHHHGHHGGGGGGGGG/
@M05620:46:000000000-D9D58:1:1101:16116:8842 1:N:0:106
GAATGAATGCAGAAATTGGCAAGATAATACTGCACCGATGGGAAATGATACTATCCTGAAACATGAGCAAATTGACCAGCCTCAGGATGTGAACTCATTTGCTGGAGGTCACCAGGGCTCTTTCAAGATAGTAAAAACAGTGACTTGTACAGCATAATGAAAAACCTAGGCATTGATTTTGAAGACATCAGACACATGCAGAATGAAAAATTTTTCAGAAATGATTTTTCTGGTGAGGTTGACTTCAGAGA
+
CCCCCFFFFFFFGGGGGGGGGGGGHHHHHHHHHHHHGGGGGHGHHHHHHHHHHHHHHHHHHHHHHHHHHHGGHHHHHHHHGHHHHHHHHGHGHHHHHHHHHHHHHHHGGHHHHHHGGGHHHHHHHHHHHHHHHHHHHGHHHHHHHHHHHHHHHHHHHHHHHHHHGGHHHHHHHHHHHHHHHGHHHHHHHHHHHHHHHHHHHHGHHHHHHHHHHHHHHHHHHHHHHHHHHHHHHFHHHHHHHHGGGGGGGGC
@M05620:46:000000000-D9D58:1:1101:7595:8885 1:N:0:106
GAATGAATGCAGAAATTGGCAAGATAATACTGCACCGATGGGAAATGATACTATCCTGAAACATGAGCAAATTGACCAGCCTCAGGATGTGAACTCATTTGCTGGAGGTCACCAGGGCTCTTTCAAGATAGTAAAAACAGTGACTTGTACAGCATAATGAAAAACCTAGGCATTGATTTTGAAGACATCAGACACATGCAGAATGAAAAATTTTTCAGAAATGATTTTTCTGGTGAGGTTGACTTCAGAGA
+
AABBBFFFFFFFGGGGGGFGFBFFHHHHFHGHHHHHGFGGGHCEEGGDGHHHHHHHHGHGHHHHHDGHHHGHHHFHHHHHGHHFGHHHGFGGHHHH3GHHHHHHGGFGGHFHHHHGGGHFHHFGHGH3FDFGGHHHFGEGFG3FGHGGFGHGFFFEDDGHFFHAEDF2G<CGHHFFHHHFHGHFDGHGBFDBGFFBGHGHHHHGGGHHEHGHGHFBFGHH/GG0CGCHBCGGBCG0CHHGC/9FBFB00B;
@M05620:46:000000000-D9D58:1:1101:20221:8967 1:N:0:106
GAATGAATGCAGAAATTGGCAAGATAATACTGCACCGATGGGAAATGATACTATCCTGAAACATGAGCAAATTGACCAGCCTCAGGATGTGAACTCATTCCAGGGCTCTTTCAAGATAGTAAAAACAGTGACTTGTACAGCATAATGAAAAACCTAGGCATTGATTTTGAAGACATCAGACACATGCAGAATGAAAAATTTTTCAGAAATGATTTTTCTGGTGAGGTTGACTTCAGAGAAGATCGGAAGAG
+
CCCCCFFFFFFFGGGGGGGGGGGHHHHHHHHHHHHHGFGGGHHHHHHHHHHHHHHHHHHHHHHHHHGHHHHHHHHHHHHHGHHHHHGHHFGGHHHHHHHHHHHHGGHHHHHHHHHHHHHGHHHHHGHHBGHHHHHHHHHHHHHHHHHHHHHHGGHHHHHHHHHGHHHHHGHHHHHHHHHHHHHHHHHHHHHHHHHHHHHHHHHGHHHHHHDDGGHHHHHHHGFHGF;CGGHHGHHHHHHHHHHHHGGGGGG
@M05620:46:000000000-D9D58:1:1101:25879:8979 1:N:0:106
GAATGAATGCAGAAATTGGCAAGATAATACTGCACCGATGGGAAATGATACTATCCTGAAACATGAGCAAATTGACCAGCCTCAGGATGTGAACTCATTTGCTGGAGGTCCCAGGGCTCTTTCAAGATAGTAAAAACAGTGACTTGTACAGCATAATGAAAAACCTAGGCATTGATTTTGAAGACATCAGACACATGCAGAATGAAAAATTTTTCAGAAATGATTTTTCTGGTGAGGTTGACTTCAGAGAA
+
A?AAABFFDF@@G11FGFFFCFFBHFHBDGDFEDG000AEAFGBGHGBGHHGHGHHHFFHH10BBG1FBFHGDB1DGGCGFEHBEGB1FHHEH1G11BGFGG1DCEAEEGFFGHGCFHAGHHHHEDGHDHF22F2<A<FBFBGGHHHEHEHEGHEHHHHHHFHGGHFFGFHHHGFDGGHGFDGGHGHHFHBGGHHFHH1<1<FGFDDGHHHHHHHGHDDGHFGHHHFHG:GCCCC.G/GHHHGBFFGBF/;
@M05620:46:000000000-D9D58:1:1101:24442:8981 1:N:0:106
GAATGAATGCAGAAATTGGCAAGATAATACTGCACCGATGGGAAATGATACTATCCTGAAACATGAGCAAATTGACCAGCCTCAGGATGTGAACTCATTCCAGGGCTCTTTCAAGATAGTAAAAACAGTGACTTGTACAGCATAATGAAAAACCTAGGCATTGATTTTGAAGACATCAGACACATGCAGAATGAAAAATTTTTCAGAAATGATTTTTCTGGTGAGGTTGACTTCAGAGAAGATCGGAAGAG
+
CCCCCFFFFFFFGGGGGGGGGGFHHHHHHHHHHHHHGGGGGHHHHHHHHHHHHHHHHHHHHHHHHHHHHHHHHHHHHHHGGHHHHHHHHHHGHHHHHHHHHHHHGGHHHHHHHHHHHHHHHHHHHGHHHHHHHHHHHHHHHHHHHHHHHHHHGGHHHHHHHHHHHHHHHGHHHHGHHHHHHHHHHHHHHHHHHHHHHHHHHHHHHHHHHHHHHHHHHHHHHGHGGHCGHHHHHHHHHHHHHHGHHGGGGGG
@M05620:46:000000000-D9D58:1:1101:13253:9005 1:N:0:106
GAATGAATGCAGAAATTGGCAAGATAATACTGCACCGATGGGAAATGATACTATCCTGAAACATGAGCAAATTGACCAGCCTCAGGATGTGAACTCATTTGCTGGAGGTCCCAGGGCTCTTTCAAGATAGTAAAAACAGTGACTTGTACAGCATAATGAAAAACCTAGGCATTGATTTTGAAGACATCAGACACATGCAGAATGAAAAATTTTTCAGAAATGATTTTTCTGGTGAGGTTGACTTCAGAGAA
+
ABBBAFB5DFFFFFGGGDFGGGEBFHFHHHGHHCHHE2EEDG2E2GDGHHHGHFHEHBDGHGCEFBGGFFHHFEF5BGBGGFHGFG@BBBFB@GGHHHHHHH@B3FA>>FDGHHGGFGGB?GGFHEGGGEBGHFHFGEHEEFBEFHDDFHFHHDHGFHFBDDGDECGFCHGHGFFGHFHHGHHHEEHHHHFFFHHFHHG1DFDF<0DB<A/=0DFGHFGFF<00:GCBCGHC;:C=:;/:GBF0FGGFFFF
@M05620:46:000000000-D9D58:1:1101:17257:9026 1:N:0:106
GAATGAATGCAGAAATTGGCAAGATAATACTGCACCGATGGGAAATGATACTATCCTGAAACATGAGCAAATTGACCAGCCTCAGGATGTGAACTCATTTGCTGGAGGTCCCAGGGCTCTTTCAAGATAGTAAAAACAGTGACTTGTACAGCATAATGAAAAACCTAGGCATTGATTTTGAAGACATCAGACACATGCAGAATGAAAAATTTTTCAGAAATGATTTTTCTGGTGAGGTTGACTTCAGAGAA
+
CCCCCFFFFFFFGGGGGGGGGGGHHHHHHHHHHHHHEEFGGHHHHHHHHHHHHHHHHHHFHHHHHHHHHHHHHHHHHHHHGHHHGHHFHGHFHHHHHHHHHHHHHHHGGHHHHHGGGHHHHHHHHHHHHHHHHHHHGHHHHHHHHHHHHHHHHHHHHHHHHHHGGHHHHHHHHHHHHHHHGHHHHHHHHHHHHHHHHHHHHHHHHHHHHHHHHHHHHFHHHHHHHHHHHHHGGFHHHHHHHHGGHHGGGGF
@M05620:46:000000000-D9D58:1:1101:27011:9027 1:N:0:106
GAATGAATGCAGAAATTGGCAAGATAATACTGCACCGATGGGAAATGATACTATCCTGAAACATGAGCAAATTGACCAGCCTCAGGATGTGAACTCATTTGCTGGAGGTCACCAGGGCTCTTTCAAGATAGTAAAAACAGTGACTTGTACAGCATAATGAAAAACCTAGGCATTGATTTTGAAGACATCAGACACATGCAGAATGAAAAATTTTTCAGAAATGATTTTTCTGGTGAGGTTGACTTCAGAGA
+
CCCCCFFFFFFFGGGGGGGGGGGHHGHHHHHHHHHHGGGGGHHHHHHHHHHHHHHHHHHHHHHHHHHHGHHHHHHHHHHHGHHHHHHHHHHHHHHHHHHHHHHHHHHGGHHHHHHGGGHHHHHHHHHHHHHHHHHHHGHHHGHHHHHHHHHHHHHHHHHFHHHHGGHHHHHHHHHHHHHHHGHGHHHHHHHHHHHHHHHHHHHHHHHHHHHHHHHHHHHHHHHHHHHHHHHHHHHGHHHHHHGGGGGGGGC
@M05620:46:000000000-D9D58:1:1101:5275:9038 1:N:0:106
GAATGAATGCAGAAATTGGCAAGATAATACTGCACCGATGGGAAATGATACTATCCTGAAACATGAGCAAATTGACCAGCCTCAGGATGTGAACTCATTTGCTGGAGGTCACCAGGGCTCTTTCAAGATAGTAAAAACAGTGACTTGTACAGCATAATGAAAAACCTAGGCATTGATTTTGAAGACATCAGACACATGCAGAATGAAAAATTTTTCAGAAATGATTTTTCTGGTGAGGTTGACTTCAGAGA
+
BCCCCFFFFFFFGGGGGGGGGGGGHHHHHHHHHHHHGGGGGHHHHHHGHHHHHHHHHHHHHHHHHHHHHHHHHHHHHHHHGHHHHHHHHHHHHHHHHHHHHHHHHHHGGHFHFGHGEEFHHF?GHHHHFHGEGHHHHGEHHHHHHHHFHFFHHHHHHHFHGFFHGDBGHBHHFHHHHHHHHGHHGHHHHGHHHHGFFFGHHHHHHGFHHFHHDHFFFHBDFHHFFH0;;CHHHGHBCFGGGFGFBFFGGGB
@M05620:46:000000000-D9D58:1:1101:13889:9041 1:N:0:106
GAATGAATGCAGAAATTGGCAAGATAATACTGCACCGATGGGAAATGATACTATCCTGAAACATGAGCAAATTGACCAGCCTCAGGATGTGAACTCATTTGCTGGAGGTCCCAGGGCTCTTTCAAGATAGTAAAAACAGTGACTTGTACAGCATAATGAAAAACCTAGGCATTGATTTTGAAGACATCAGACACATGCAGAATGAAAAATTTTTCAGAAATGATTTTTCTGGTGAGGTTGACTTCAGAGAA
+
BBCBBFFFFFFFGGGGGGGGGGGHHHHHHHHHHHHHGEGGGHGGHHHHHGHHHHHHHHHHHHHHHHHHHHHHHHHHHHHHGHHHGHHHHHHHHHHHHHHHHHHHHGHGGHHHB3EAEFEHHHGDHB3FDGFGFB4?A??FGBFHGFHBFHHHFFHGHHD???GDEC2>22FGGGGFHGHHEHDHGHHE111CC0<C<C<GD0=<GG0DGFGF0<GGF=D0DD0:CGHHFGFHHHFC.:CHHHGFGFFBFGG
@M05620:46:000000000-D9D58:1:1101:21380:9044 1:N:0:106
GAATGAATGCAGAAATTGGCAAGATAATACTGCACCGATGGGAAATGATACTATCCTGAAACATGAGCAAATTGACCAGCCTCAGGATGTGAACTCATTCCAGGGCTCTTTCAAGATAGTAAAAACAGTGACTTGTACAGCATAATGAAAAACCTAGGCATTGATTTTGAAGACATCAGACACATGCAGAATGAAAAATTTTTCAGAAATGATTTTTCTGGTGAGGTTGACTTCAGAGAAGATCGGAAGAG
+
CBCCCFFFFFFFGGGGGGGGGGGHHHHHHHHHHHHHGGGGGHHHHHHHHHHHHHHHHGHHHHHHHHHHHHHHHHHHHHHHGHHHHHGGHGHHHHHHHHHHHHHHGGHHHHHHHHHHHHHHHHHHHGHHGHHHHHHHGHHHHHHHHHHHHHHHGGHHHGHHHHHHHHHHHGHHHHHHHHHGHHHHHHHHHHHHHHHHHHHHHHHHHHHHHHHGHHHHHHHHHFHHGHGHHGHHHHFHHHHHHHHHHGDGGGG
@M05620:46:000000000-D9D58:1:1101:5450:9077 1:N:0:106
GAATGAATGCAGAAATTGGCAAGATAATACTGCACCGATGGGAAATGATACTATCCTGAAACATGAGCAAATTGACCAGCCTCAGGATGTGAACTCATTTCAGGGCTCTTTCAAGGTAGTAAAAACAGTGACTTGAACAGCATAATGAAAAACCTAGGCATTGATTTTGAAGACATTAGACACATGCAGAATGAAAAATTTTTCAGAAATGATTTTTCTGGTGAGGTTGACTTCAGGGAAGATCGGAAGAG
+
CABCCFFFFFFFGGGGGGGGGGGHHHHHHHHHHHHHGFGGGHHHHHHHHHHHHHHHHHHHHHHHHHHHHHHHHHHHHHHHGHHHHHGHHGGHHHHHHHH444BDG111B34FGDH3@4BF444BG?GFFF344433BB?G0G333DFF?FD0/<?FFFCG22222@2>F/FF22@D21111F=C1111=1FB1FGB10<<11>011FGHHF0DG000/000=<<..GH//00<0;C0;..;CG0...9CA.
@M05620:46:000000000-D9D58:1:1101:28068:9086 1:N:0:106
GAATGAATGCAGAAATTGGCAAGATAATACTGCACCGATGGGAAATGATACTATCCTGAAACATGAGCAAATTGACCAGCCTCAGGATGTGAACTCATTTGCTGGAGGTCACCAGGGCTCTTTCAAGATAGTAAAAACAGTGACTTGTACAGCATAATGAAAAACCTAGGCATTGATTTTGAAGACATCAGACACATGCAGAATGAAAAATTTTTCAGAAATGATTTTTCTGGTGAGGTTGACTTCAGAGA
+
AA?AA4@@FFFFFGGGF5CGGGD4AGEG5GDGHBHHC2AFEGCFFGGBGHHHFDFEFAFGGHCDE33BBC3FGGHEFFFGGHHFG33BBBFEFHHHHBHFFHFGBG?1?FCC@EHGGGHHGHFGHDHGFHF4G4EDGAF0BGDGHGD??GFFGHHHHH??FDHADGCCD0FG@DFDGDGDHGFFBGHGHFFHFHHGHHHHFFHDGGD=DC.C<=DGGHFDGFGFCG:CCGHF:;G0::/CGCFCBF9FGG;
@M05620:46:000000000-D9D58:1:1101:22474:9107 1:N:0:106
GAATGAATGCAGAAATTGGCAAGATAATACTGCACCGATGGGAAATGATACTATCCTGAAACATGAGCAAATTGACCAGCCTCAGGATGTGAACTCATTTGCTGGAGGTCACCAGGGCTCTTTCAAGATAGTAAAAACAGTGACTTGTACAGCATAATGAAAAACCTAGGCATTGATTTTGAAGACATCAGACACATGCAGAATGAAAAATTTTTCAGAAATGATTTTTCTGGTGAGGTTGACTTCAGAGA
+
BAABBFFFFFFFFGGGGGGGGGFHHHHHHHHHHHHHGFGGGHHHHHHHHHHHHHHHHHHHHHHHHGGHHHHHHHHHHHGHGHHHHHHHHHHGHHHHHHHHHHHHHHHGGHGHHHHGGGHHHHHHHHHGHHHHHHHHHGHHHHHHHHHBHHHHHHGHHHHHHHHHGGHHHHHHHHHHHHHHHGHHHHGHHHGHHHHHHHHHHHHGHHHHHHGHHHHHHHHHHHHHHHHHHHHHHHHGHHHHHHGGGGGGGGB
@M05620:46:000000000-D9D58:1:1101:17283:9155 1:N:0:106
GAATGAATGCAGAAATTGGCAAGATAATACTGCACCGATGGGAAATGATACTATCCTGAAACATGAGCAAATTGACCAGCCTCAGGATGTGAACTCATTTGCTGGAGGTCACCAGGGCTCTTTCAAGATAGTAAAAACAGTGACTTGTACAGCATAATGAAAAACCTAGGCATTGATTTTGAAGACATCAGACACATGCAGAATGAAAAATTTTTCAGAAATGATTTTTCTGGTGAGGTTGACTTCAGAGA
+
CBCCCFFFFFFFGGGGGGGGGGGHHHHHHHHHHHHHGFGGGHHHHHHHHHHHHHHHHHHHHHHHHHHHHHHHHHHHHHHHGHHHHHHHHGHHHHHHHHHHHHHHHHHGGHHHHHHGGGHHHHHHHHHHHHHHHHHHHGHHHHHHHHHHHHHHHHHHHHHHHHHHGGHHHHHHHHHGHHHHHGHHHHHHHHHHHHHHHHHHHHFHHHHHHHHHHHHHHHHHHHHHHHHHHHHHHHHHHHHHHHGGGGGGGGF
@M05620:46:000000000-D9D58:1:1101:27353:9176 1:N:0:106
GAATGAATGCAGAAATTGGCAAGATAATACTGCACCGATGGGAAATGATACTATCCTGAAACATGAGCAAATTGACCAGCCTCAGGATGTGAACTCATTTGCTGGAGGTCACCAGGGCTCTTTCAAGCTAGTAAAACCAGTGCCTTGTACAGATTAATGAAAACCCTAGCAATTGTTTTTGAAGACTTAAGACCAATGCAGAATGAAAAATTTTTCAGAAATGATTTTTCTGGTGAGGTTGACTTCAGAGA
+
BBBBBFFFFFFFGGGGCGGGGGEHHHHHHHHHHHGHGEGGGHGHHHHFHHHHHHHHHHHHHHHHHGHHHHHHHHHHHHHHGHHHHFHHGHHHHHHHHHHHHHGHHEHFGHBGB3FF?/B?FH44FBB333B3BGHH3//?3333B3?33333333B33?BGFH2?/02@222@211?FH//F11101111>1100.1111=G/00<DGHGGHHHF/0=<G/;0:<GHHF/::;0/0;.C///9C990090C
@M05620:46:000000000-D9D58:1:1101:4542:9188 1:N:0:106
GAATGAATGCAGAAATTGGCAAGATAATACTGCACCGATGGGAAATGATACTATCCTGAAACATGAGCAAATTGACCAGCCTCAGGATGTGAACTCATTTGCTGGAGGTCCCAGGGCTCTTTCAAGATAGTAAAAACAGTGACTTGTACAGCATAATGAAAAACCTAGGCATTGATTTTGAAGACATCAGACACATGCAGAATGAAAAATTTTTCAGAAATGATTTTTCTGGTGAGGTTGACTTCAGAGAA
+
BBBBBFFFFFFFGGGGGFGGGGGGHGGHHHHHHHHHGCGGGHHHEEGFHDHHHHHHHHBFFHFGFDGHHHBGHHHHHGGHGHHGGHGHHHHHHHHHHHHHHHHHGFHGGHHHHHGGGHHHHHHHHHGHHHHHGGHHGHHHGHHHHHHHHHHHHHHHGHHGHHGGGHHHHHHHHHHHHHHHGHGHHHHHHFHHFHCHHGHHHHHGDGGHACHHHFHHHFHHGHBGHGHHHHHHH/FGFHHHHHGGGFFBBFB
@M05620:46:000000000-D9D58:1:1101:10126:9192 1:N:0:106
GAATGAATGCAGAAATTGGCAAGATAATACTGCACCGATGGGAAATGATACTATCCTGAAACATGAGCAAATTGACCAGCCTCAGGATGTGAACTCATTTGCTGGAGGTCCCAGGGCTCTTTCAAGATAGTAAAAACAGTGACTTGTACAGCATAATGAAAAACCTAGGCATTGATTTTGAAGACATCAGACACATGCAGAATGAAAAATTTTTCAGAAATGATTTTTCTGGTGAGGTTGACTTCAGAGAA
+
BBBBBFFFFFFFFGFGGGGGFCFHHHHHHFHHHGHHGEFEGHBGFHHGHHHHHHHHHHHHBHHHGHHHHHFHHHFHHHHHGHHHHGHHGFFGHHHHGHHHHHHHGHHGGHHFHHGGGHHHHHHHHHHHHHHHHHHHGHHHHHHHHHHHHHHGFHHHHHHHHHFGGHHHHHHHHHHHHHHHGHGHHHHHGFHHHHHHHHHHHGHHHHHHHHHHHHHGHFHHHHGFFHHHHHHHHHHCCGHGHHGGGGGFGEC
@M05620:46:000000000-D9D58:1:1101:10105:9194 1:N:0:106
GAATGAATGCAGAAATTGGCAAGATAATACTGCACCGATGGGAAATGATACTATCCTGAAACATGAGCAAATTGACCAGCCTCAGGATGTGAACTCATTTGCTGGAGGTCCCAGGGCTCTTTCAAGATAGTAAAAACAGTGACTTGTACAGCATAATGAAAAACCTAGGCATTGATTTTGAAGACATCAGACACATGCAGAATGAAAAATTTTTCAGAAATGATTTTTCTGGTGAGGTTGACTTCAGAGAA
+
BAABBFFFFFFFGGGGGGGGGGGGHFHHHHHHHHHHGEGGGHHHHHHHHHHHHHHHHHHHHHHHHHHHHHHGHHHHHHHHGHHHHHGGHHHGHHHHFHHHHHHHHHHGGHHHHHGGGHGHHHHHHHHHHGHHGHHHGHHHHHHHHHHHHHHHGHFHHHHFHGAEGHHHHHEHHHFHHHHHEHHHHHHHHHGHHHHHHHHHHEHHHHGHHHHHHHHHHHHFHHHHHGHHHHGHHGECGGHHHHGGGGGGGFF
@M05620:46:000000000-D9D58:1:1101:6594:9197 1:N:0:106
GAATGAATGCAGAAATTGGCAAGATAATACTGCACCGATGGGAAATGATACTATCCTGAAACATGAGCAAATTGACCAGCCTCAGGATGTGAACTCATTCCAGGGCTCTTTCAAGATAGTAAAAACAGTGACTTGTACAGCATAATGAAAAACCTAGGCATTGATTTTGAAGACATCAGACACATGCAGAATGAAAAATTTTTCAGAAATGATTTTTCTGGTGAGGTTGACTTCAGAGAAGATCGGAAGAG
+
CCCDDFFFFFFFGGGGGGGGGGGHHHHHHHHHHHHHGGGGGHGHHHHHHHHHHHHHHHHHHHHHHHGHHHHHHHHHHHHHGHHGGHGGHGHHHHHHHHHHHHHHGGHHHHHHHHHHHHHHHHHHHGHHGHHHHHHHHHHHHHHHHHHHHHHHGGHHHHHHHHHHHHHHHGHHHHHHHHHHHHHHHHHHHHHHHHHHHHHHHHHHGHHHHHGFHHHHHHHHHGHFGHGHHHHHHHHHHHHHHHHHHGGGGGG
@M05620:46:000000000-D9D58:1:1101:6602:9213 1:N:0:106
GAATGAATGCAGAAATTGGCAAGATAATACTGCACCGATGGGAAATGATACTATCCTGAAACATGAGCAAATTGACCAGCCTCAGGATGTGAACTCATTCCAGGGCTCTTTCAAGATAGTAAAAACAGTGACTTGTACAGCATAATGAAAAACCTAGGCATTGATTTTGAAGACATCAGACACATGCAGAATGAAAAATTTTTCAGAAATGATTTTTCTGGTGAGGTTGACTTCAGAGAAGATCGGAAGAG
+
CBCCCFFFFFFFGGGGGGGGGGGHHHHHHHHHHHHHGGGGGHHHHHHHHHHHHHHHHHHHHHHHHHHHHHHHHHHHHHHHGHHHHHGHHFGGHHHHHHHHHHHHGGHHHHHHHHHHHHHHHHHHHGHHGHHHHHHHHHHHHHHHHHHHGHHHGGHHHHGHHHHHHHHHHGHHHHHHGHHHHHHHHHGHHHGHHHHHHHHHHHHHGHHHHHHHGHHHHHHHHDFHHHGHGFHHHHHHHHHHHGHHHGGGGGF
@M05620:46:000000000-D9D58:1:1101:9237:9244 1:N:0:106
GAATGAATGCAGAAATTGGCAAGATAATACTGCACCGATGGGAAATGATACTATCCTGAAACATGAGCAAATTGACCAGCCTCAGGATGTGAACTCATTTGCTGGAGGTCCCAGGGCTCTTTCAAGATAGTAAAAACAGTGACTTGTACAGCATAATGAAAAACCTAGGCATTGATTTTGAAGACATCAGACACATGCAGAATGAAAAATTTTTCAGAAATGATTTTTCTGGTGAGGTTGACTTCAGAGAA
+
CCCCCFFFFFFFGGGGGGGGGGFHHHHHHHHHHHHHGGGGGHHHHHHHHHHHHHHHHHHHHHHHHHHHHHHHHHHHHHHHGHHHHHGHHGHHHHHHHHHHHHHHHHHGGHHHHHGGGHHHHHHHHHHHHHHHHHHHGHHHHHHHHHHHHHHHHHHHHHHHHHHGGHHHHHHHHHHHHHHHGHHHHHHHHHHHHHHHHHHHHHHGFGHHHHHHHHHHHHHHHHHHHHHHHHHHHHHGCGHHHHGGGGGGGGF
@M05620:46:000000000-D9D58:1:1101:25167:9246 1:N:0:106
GAATGAATGCAGAAATTGGCAAGATAATACTGCACCGATGGGAAATGATACTATCCTGAAACATGAGCAAATTGACCAGCCTCAGGATGTGAACTCATTTGCTGGAGGTCCCAGGGCTCTTTCAAGATAGTAAAAACAGTGACTTGTACAGCATAATGAAAAACCTAGGCATTGATTTTGAAGACATCAGACACATGCAGAATGAAAAATTTTTCAGAAATGATTTTTCTGGTGAGGTTGACTTCAGAGAA
+
AAAAAFFFFFFFGGFGGGFF11F1FGCGHHHHGHHHAEEFGGHFHHHF2GHFHHHHGHGBFGGHHHGFFFHGHHHHHHHEGHHGGF@GGFHHGFGHHHHHHHHHGFHFGHHHHHGGGHHHHHHHHHHHGHHHHHHHGHHHHHHHHHHHHHHHHHHHHHHHHHHGGHHHHHHHHHHHHHHHGHHHHHHHHHHHHHHHHHHHGHHHHHHHHHHHHHHHHHGHHHHHHHHHHHHHHHGHHHHHHGGGGGGGGGG
@M05620:46:000000000-D9D58:1:1101:20677:9256 1:N:0:106
GAATGAATGCAGAAATTGGCAAGATAATACTGCACCGATGGGAAATGATACTATCCTGAAACATGAGCAAATTGACCAGCCTCAGGATGTGAACTCATTTGCTGGAGGTCCCAGGGCTCTTTCAAGATAGTAAAAACAGTGACTTGTACAGCATAATGAAAAACCTAGGCATTGATTTTGAAGACATCAGACACATGCAGAATGAAAAATTTTTCAGAAATGATTTTTCTGGTGAGGTTGACTTCAGAGAA
+
BBBBBFFFFFFFGGGGGGGGGGGFHHHHHHHGHHHHEEFGGHFFHHHGHHHHHFHHHGHHHHHHHHHHHHHHHHHHHHGHGHHHGHGFGFGFHHHHHHHHHHGHHHHGGHHHHHGGGHHHHHHHHHHHHHHHHHHHGHHHHHHHHHHHHHHHHHHHHHHHGHHGGHHGHHHHHHHHHHHHGHHHHHHHHHHHHHHHHHHHGHHGGFFHFHFHHHHHHHHHHFGHHHHHHHHFHFHHHGHGHHGGGGGGGGG
@M05620:46:000000000-D9D58:1:1101:10532:9271 1:N:0:106
GAATGAATGCAGAAATTGGCAAGATAATACTGCACCGATGGGAAATGATACTATCCTGAAACATGAGCAAATTGACCAGCCTCAGGATGTGAACTCATTTGCTGGAGGTCCCAGGGCTCTTTCAAGATAGTAAAAACAGTGACTTGTACAGCATAATGAAAAACCTAGGCATTGATTTTGAAGACATCAGACACATGCAGAATGAAAAATTTTTCAGAAATGATTTTTCTGGTGAGGTTGACTTCAGAGAA
+
CCCCCFFFFFFFGGGGFGGGBGFHHHHHHHHHHHHHFEFGGHHHHHHHHHHHHHHHHHHHHHHHHHHHHHHHHHHHHHHHGHHHHHGFHGHHHHHHHHHHHHHHHHHGGHGHHEFGGHHHHHHHHHHHHHHHHGHHGHHHHHHHHHHHHHHHHHGHHHHHHHHGGHHHHHHHHHHHHHHHGHGHHHHHHHHHHHGHGGHGGHHHHFFHAGHHHHHHHHGFHHHHHGHHHHGGHHF;CCHCGHGGGGGGGFF
@M05620:46:000000000-D9D58:1:1101:23649:9281 1:N:0:106
GAATGAATGCAGAAATTGGCAAGATAATACTGCACCGATGGGAAATGATACTATCCTGAAACATGAGCAAATTGACCAGCCTCAGGATGTGAACTCATTTGCTGGAGGTCACCAGGGCTCTTTCAAGATAGTAAAAACAGTGACTTGTACAGCATAATGAAAAACCTAGGCATTGATTTTGAAGACATCAGACACATGCAGAATGAAAAATTTTTCAGAAATGATTTTTCTGGTGAGGTTGACTTCAGAGA
+
CCCCCFFFFFFFGGGGGGGGGGGHHHHHHHHGHHHHGGGGGHHHHHHHHHHHHHHHHHHHHHHHHHHHHHHHHHHHHHHHGHHHHHHHHFGGHHHHHHHHHHHHHHHGGH3GB3FF1/B?GH44F4F3B4?4DGHHDA?FB334F4B3?FD32??G3??GHHH0E<==F2=2F211@GH1=F1=1=0=11>1<<001<11<G010DHHHFCHHHF/0<GH00;CCHHHB/;GB;/0C.GC//0;090;;9F
@M05620:46:000000000-D9D58:1:1101:16995:9294 1:N:0:106
GAATGAATGCAGAAATTGGCAAGATAATACTGCACCGATGGGAAATGATACTATCCTGAAACATGAGCAAATTGACCAGCCTCAGGATGTGAACTCATTTGCTGGAGGTCACCAGGGCTCTTTCAAGATAGTAAAAACAGTGACTTGTACAGCATAATGAAAAACCTAGGCATTGATTTTGAAGACATCAGACACATGCAGAATGAAAAATTTTTCAGAAATGATTTTTCTGGTGAGGTTGACTTCAGAGA
+
BBCCCFFFFFFFGGGGGGGGGGGHHHHHHHHHHHHHGEGGGHHHHHHHHHHHHHHHHHHHHHHHHHHHHHHHHHHHHHHHGHHHHHHHHHHHHHHHHHHHHHHGHGEEGHHHHHHGGGHHHHGHHHHBGHHHHHHHHGHHHHHHHHGHHHHHHHHHHHHGFHHHGGHHHHHHHHHHHHHHHGHGHHHHHHGHHHHHHHGFHGGHHHGHGHHHHHHGHHGHHHHHGHHGHHHHFGHHHHHHHGGGGGGGGGB
@M05620:46:000000000-D9D58:1:1101:19183:9326 1:N:0:106
GAATGAATGCAGAAATTGGCAAGATAATACTGCACCGATGGGAAATGATACTATCCTGAAACATGAGCAAATTGACCAGCCTCAGGATGTGAACTCATTTGCTGGAGGTCCCAGGGCTCTTTCAAGATAGTAAAAACAGTGACTTGTACAGCATAATGAAAAACCTAGGCATTGATTTTGAAGACATCAGACACATGCAGAATGAAAAATTTTTCAGAAATGATTTTTCTGGTGAGGTTGACTTCAGAGAA
+
CCCCCFFFFFFFGGGGGGGGGGGHHHHHHHHHHHHHGGGGGHHHHHHHHHHHHHHHGHHHHHHHHHHHHHHHHHHHHHHHGHHHHHHHHHHHHHHHHHHHHHHHHHHGGHHHHHGGGHHHHHHHHHHHHHHIHHHHGHHHHHHHHHHHHHHHHHHHHHHHHHHGGHHHHHHHHHHHHHHHGHHHHHHHHHHHHHHHHHHHHHHHHHHHHHHHGHHHHHHHHHHHHHHHHHHHHHHHGHHHHHGGGGGGGGF
@M05620:46:000000000-D9D58:1:1101:11690:9342 1:N:0:106
GAATGAATGCAGAAATTGGCAAGATAATACTGCACCGATGGGAAATGATACTATCCTGAAACATGAGCAAATTGACCAGCCTCAGGATGTGAACTCATTTGCTGGAGGTCACCAGGGCTCTTTCAAGATAGTAAAAACAGTGACTTGTACAGCATAATGAAAAACCTAGGCATTGATTTTGAAGACATCAGACACATGCAGAATGAAAAATTTTTCAGAAATGATTTTTCTGGTGAGGTTGACTTCAGAGA
+
BBBBBFFFFFFFGGGGGGGGGGGHHHHHHHHHHHHHGGGGGHHHHHHHHHHHHHHHHHHHHHHHGHHHHHHHHHHHHHHHGHHHGFGHHGHGHHHHHHHHHHGHHEGGGHGHHHHGGGHHHHHHHHHFHHHHHHHHHGHHHHHHHHHHHHHHHHHHHHHHHHHGGGHHHHHHHHHHHHHHHGEHHHHHHHHHHHHHHHHHHHHHGGGHHGHHHHHHHHGHHHHGFHHHHHHHHHHGHHHHHHGGGGGGFG;
@M05620:46:000000000-D9D58:1:1101:25795:9355 1:N:0:106
GAATGAATGCAGAAATTGGCAAGATAATACTGCACCGATGGGAAATGATACTATCCTGAAACATGAGCAAATTGACCAGCCTCAGGATGTGAACTCATTTGCTGGAGGTCCCAGGGCTCTTTCAAGATAGTAAAAACAGTGACTTGTACAGCATAATGAAAAACCTAGGCATTGATTTTGAAGACATCAGACACATGCAGAATGAAAAATTTTTCAGAAATGATTTTTCTGGTGAGGTTGACTTCAGAGAA
+
CCCCCFFFFFFFGGGGGGGGGGGGHHHHHHHHHHHHGGGGGHGHHHHHHHHHHHHHHHHHHHHHHHHHHHGHHHHHHHHHGHHHHGGHHGGGHHHHHHHHHHHHHHHGGHHHHHGGGHHHHHHHHHHHHHHHHHHHGHHHHHHHHHHHHHHHHHHHHHHHHHHGGHHHHHHHHHHHHHHHGHHHHHHHHHHHHHHHHHHGHHHHHHHHHHHHHHHHHHHHHHHHHHHHHHHHHHEHHHHHHHGGGGGGGGF
@M05620:46:000000000-D9D58:1:1101:4329:9359 1:N:0:106
GAATGAATGCAGAAATTGGCAAGATAATACTGCACCGATGGGAAATGATACTATCCTGAAACATGAGCAAATTGACCAGCCTCAGGATGTGAACTCATTTGCTGGAGGTCACCAGGGCTCTTTCAAGATAGTAAAAACAGTGACTTGTACAGCATAATGAAAAACCTAGGCATTGATTTTGAAGACATCAGACACATGCAGAATGAAAAATTTTTCAGAAATGATTTTTCTGGTGAGGTTGACTTCAGAGA
+
ABBBBFFFFFFFGCFGGGGGGGGGHHHHHHHHHHHHE2FGGHGHHHHGHHHGHHHHHFHHHGHHHFGHHHHHHHHHHHHHGHHHHHHHHHHFHHHHHHHHHHHHHHHGGHHHHHHGGGHHHHHHHHHFHHHHHHHHHGHHHHHHHHHHHHHHHHHHHHHHHFHHGGHHHHHHHHHHHHHHHGHHGHHHHHHHHHHHHHHHHHHHHFHHHHHHHHHHHHHHHHHHHHHHHHHHHHHHHHHHHHGGGGGGGGB
@M05620:46:000000000-D9D58:1:1101:18253:9366 1:N:0:106
GAATGAATGCAGAAATTGGCAAGATAATACTGCACCGATGGGAAATGATACTATCCTGAAACATGAGCAAATTGACCAGCCTCAGGATGTGAACTCATTTGCTGGAGGTCACCAGGGCTCTTTCAAGATAGTAAAAACAGTGACTTGTACAGCATAATGAAAAACCTAGGCATTGATTTTGAAGACATCAGACACATGCAGAATGAAAAATTTTTCAGAAATGATTTTTCTGGTGAGGTTGACTTCAGAGA
+
AABCCFFFFFFFGGGGGGGGGGGHHHHHHHHHHHHHGGGGGHFHHHHGHHHHHHHHHHHHHHHHHHHHHHHHHHHHHHHHGHHHGHHGHGHGHHHHHHHHHHHHHHHGGHHHHHHGGGHHHHHHHHHHHHHHHHHHHGHHHHHHHHHHHHHGHHHHGHHHHHHHGGHHHHHHHHHHHHHHHGHHHHHHHHHHHHHHHHHGHHHHHHHHHHGHHHHHHHFHHHHHHHHHHHHHHHHGHGHHHHGGGGGGGGF
@M05620:46:000000000-D9D58:1:1101:18234:9376 1:N:0:106
GAATGAATGCAGAAATTGGCAAGATAATACTGCACCGATGGGAAATGATACTATCCTGAAACATGAGCAAATTGACCAGCCTCAGGATGTGAACTCATTTGCTGGAGGTCACCAGGGCTCTTTCAAGATAGTAAAAACAGTGACTTGTACAGCATAATGAAAAACCTAGGCATTGATTTTGAAGACATCAGACACATGCAGAATGAAAAATTTTTCAGAAATGATTTTTCTGGTGAGGTTGACTTCAGAGA
+
BBBBBFFFFFFFFGGGGGGGGGGGHFHHHHHHHHHHGGGGGHFFHHHFHHHHHHHHHHFHHHFHGDFGHFHHHHHHHHHHGHHHHHHHHHHHHHHHHHHHHHHHHHHGGHHHHHHGGGHHHHHHHHHHHHHHHHHHGGHHHHHHHHHHHHHHHHHHGHHHHHHFGGHHHHHHHHHHHHHHHGGHHHHHHFHGGHHHHHHHHHGHHHHHFFHHHHHHHHGHHHHHHHHHGHHGEHHGHHHHHHGGGGGGFGB
@M05620:46:000000000-D9D58:1:1101:4330:9377 1:N:0:106
GAATGAATGCAGAAATTGGCAAGATAATACTGCACCGATGGGAAATGATACTATCCTGAAACATGAGCAAATTGACCAGCCTCAGGATGTGAACTCATTTGCTGGAGGTCACCAGGGCTCTTTCAAGATAGTAAAAACAGTGACTTGTACAGCATAATGAAAAACCTAGGCATTGATTTTGAAGACATCAGACACATGCAGAATGAAAAATTTTTCAGAAATGATTTTTCTGGTGAGGTTGACTTCAGAGA
+
AAAAABFFFFBFGGGGGGGGGGGFHHGGHHHHHGHHG2EGGHGFHHHHHHHHEFHHHHGHHHHHHHHHFHHHHHHHHHHHGHHEHHCHHHHGBGGHFHHHHHHHEHGGGGFHHHHGGGHHHHHHGHHGHHHHHHHHHGEHHHHHHHHHHHHHHHGHHHHHHHHGDGHHHHHHGHHEHHHHHGHGHHHHHHDDGGHHHHHHEHGHHHHHFHHHHHHHHHDGFGHGGHHHHHHHFHEBFHHGHHGGGGGGEF9
@M05620:46:000000000-D9D58:1:1101:4301:9377 1:N:0:106
GAATGAATGCAGAAATTGGCAAGATAATACTGCACCGATGGGAAATGATACTATCCTGAAACATGAGCAAATTGACCAGCCTCAGGATGTGAACTCATTCCAGGGCTCTTTCAAGATAGTAAAAACAGTGACTTGTACAGCATAATGAAAAACCTAGGCATTGATTTTGAAGACATCAGACACATGCAGAATGAAAAATTTTTCAGAAATGATTTTTCTGGTGAGGTTGACTTCAGAGAAGACGGAAGAGC
+
BBBBBFFFFFFFFGGGGGGGFGGCHHHHHHHHHHHHGEGGGHHHHGHHHHHHHHHHHHGHHHHHHHGHHHHGHHHHHHHHGHHHGHHHHHHFHHHHHHHHHHHHGGHHHHHHHHHGHHHHHGHHHGHHHHHHHHHHHHHHHHHHHHHHGHHHGGHHHHHHHHHHHHHHHGHHHHHHHHHHHHHHHHHHHHHHHHHFHGHHHHHHGHHHGGGFHHHHHHHHHDGHHHHHHHHHHHGHEGGHHHHGFEFGGGE
@M05620:46:000000000-D9D58:1:1101:18250:9386 1:N:0:106
GAATGAATGCAGAAATTGGCAAGATAATACTGCACCGATGGGAAATGATACTATCCTGAAACATGAGCAAATTGACCAGCCTCAGGATGTGAACTCATTTGCTGGAGGTCACCAGGGCTCTTTCAAGATAGTAAAAACAGTGACTTGTACAGCATAATGAAAAACCTAGGCATTGATTTTGAAGACATCAGACACATGCAGAATGAAAAATTTTTCAGAAATGATTTTTCTGGTGAGGTTGACTTCAGAGA
+
BABCCFFFFFFFGGGGGGGGGGGHHHHHHHHHHHHHEEFGGHHHHHHHHHHHHHHHHHHHHHHHHHHHGHHHHHHHHHHHGHHHHHHHGBGGHHHGHHHHHHHHHHHGGHHHHHHGGGHHHHHHHHHHGHHHHHHHHGHHHFHHHHHHHHHHHHHHHHHHHHHHGGHGHHHHHHHHHHHHHGHHHHHHHHHHHHHHHHHHHHHHHHHHHHHHHHHHHFHHHHHGHHHHHHHHFCHHHHHHHHGGGGGGFGF
@M05620:46:000000000-D9D58:1:1101:25700:9424 1:N:0:106
GAATGAATGCAGAAATTGGCAAGATAATACTGCACCGATGGGAAATGATACTATCCTGAAACATGAGCAAATTGACCAGCCTCAGGATGTGAACTCATTTGCTGGAGGTCACCAGGGCTCTTTCAAGATAGTAAAAACAGTGACTTGTACAGCATAATGAAAAACCTAGGCATTGATTTTGAAGACATCAGACACATGCAGAATGAAAAATTTTTCAGAAATGATTTTTCTGGTGAGGTTGACTTCAGAGA
+
BBBBBFFFFFBFGGGGGGGGGGGGHHHHFHHHHHHHGGGGGHHHHGHFHBGHGHHHHHHGFHHHHFFGGHBFHHBGHHHHGHHHHGFHHHHGHHHHHHHHHHHHHHHGGHHHHHHGGGHHHHHHHHHHHHHHHHHHHGHGHHHHHHHHGHHHHHHHHHHHHHHHGGHHHHHHHHHHHHHHHGHHHHHHHHHHHHHHHHHHHHFHHHGHFFGHHHHHHHFHHHHHHHHHHHHHHHHEHGHHHGGGGGGGGGB
@M05620:46:000000000-D9D58:1:1101:12402:9430 1:N:0:106
GAATGAATGCAGAAATTGGCAAGATAATACTGCACCGATGGGAAATGATACTATCCTGAAACATGAGCAAATTGACCAGCCTCAGGATGTGAACTCATTCCAGGGCTCTTTCAAGATAGTAAAAACAGTGACTTGTACAGCATAATGAAAAACCTAGGCATTGCTTTTGAAGACATCAGACACATGCAGAATGAAAAATTTTTCAGAAATGATTTTTCTGGTGAGGTTGACTTCAGAGAAGATCGGAAGAG
+
CCCCCFFFFFFFGGGGGGGGGGGHHHHHHHHHHHHHGGGGGHHHHHHHHHHHHHHHHHHHHHGHHHHHHHHHHE55A3AA1B2F3E33BBB5FHD3B@4FGHB31111BBF44DBFDG3GDB44F>GF433BFH3D4F4FC?FG34B43B30/??BFGCGFG22@2@2FFB2FGH221?1FGH0G?GHHB1=11GH10<C1FHH1=11<DG0<=HDG/=0D</0<C::/GCGHHGHFGHHHHHHHGGGGGF
@M05620:46:000000000-D9D58:1:1101:7167:9449 1:N:0:106
GAATGAATGCAGAAATTGGCAAGATAATACTGCACCGATGGGAAATGATACTATCCTGAAACATGAGCAAATTGACCAGCCTCAGGATGTGAACTCATTTGCTGGAGGTCACCAGGGCTCTTTCAAGATAGTAAAAACAGTGACTTGTACAGCATAATGAAAAACCTAGGCATTGATTTTGAAGACATCAGACACATGCAGAATGAAAAATTTTTCAGAAATGATTTTTCTGGTGAGGTTGACTTCAGAGA
+
BABCCFFFFFFFGGGGGGGGGGGFHHHHHHHHHHHHGEGGGHGHHHHHHHHHHHHHHHHHHHHHHHHHHHHHHHHHHHHHGHHHGHGGHHGHHHHHHHHHHHHHHHHGGHHHHHHGGGHHHHHHHHHHHHHHHHHHHGHHHHHHHHHHHHHHHHHHHHHHHHHHGGHHHHHHHHHHHHHHHGHHHHHHHHHHHHHHHHHHHGHHHHHHHHHHHHHHHHHHHHHHHHHHHHHHHHHHHHHHHHGGGGGGGGF
@M05620:46:000000000-D9D58:1:1101:24595:9459 1:N:0:106
GAATGAATGCAGAAATTGGCAAGATAATACTGCACCGATGGGAAATGATACTATCCTGAAACATGAGCAAATTGACCAGCCTCAGGATGTGAACTCATTCCAGGGCTCCTTCAAGATAGTAAAAACAGTGACTTGTACAGCATAATGAAAAACCTAGGCATTGATTTTGAAGACATCAGACACATGCAGAATGAAAAATTTTTCAGAAATGATTTTTCTGGTGAGGTTGACTTCAGAGAAGATCGGAAGAG
+
CCCCCFFFFFFFGGGGGGGGGGGHHHHHHHHHHHHHGGGGGHHHHHHHHHHHHHHHHHHHHHGHHHHHGHHHHHHHHHHHGHHHHHHHHHHHHHHHHHHHF4FHGGEGFGDDDBGHHHHHGHHFHGHHFFHHHHHDGF4?BGHHBGDGEHBHFGHFFFFHGHFGF2>GGEGGFBCDGGHHFFGHHFHHHBGHGHH1FFGFFHFFFHGHHEDBHHHHFHFFG</0<GGHFFGHHG0GHHHGGF0C??;AFGF
@M05620:46:000000000-D9D58:1:1101:17853:9469 1:N:0:106
GAATGAATGCAGAAATTGGCAAGATAATACTGCACCGATGGGAAATGATACTATCCTGAAACATGAGCAAATTGACCAGCCTCAGGATGTGAACTCATTTGCTGGAGGTCACCAGGGCTCTTTCAAGTTAGTAAAAACAGTGACTTGTACAGCATAATGAAAAACCTAGGCATTGATTTTGAAGCCATCAGACACATGCAGAATGAAAAATTTTTCAGAAATGATTTTTCTGGTGAGGTTGACTTCAGAGA
+
BABCCFFFFFFFGGGGGGGGGGGHHHHHHHHHHHHHGGGGGHHHHHHGHHHHHHHHHHHHHHHHHHHHHHHGHHHHHHHHGHHHGHHHHHHHHHHHHHHHHHHHHHHGGH3GD3FFE/?/FG?FH444?444BGHH3E/2?33?F?B3?F3322?D3B3FHHH0C<<2F2@2@211@GHF1F<1100?1<<1<0><<<<<=G010DGHH.CGHHDC0DGH/0;:CGHHF/:C00:0;.CC:/0C090000C
@M05620:46:000000000-D9D58:1:1101:3335:9511 1:N:0:106
GAATGAATGCAGAAATTGGCAAGATAATACTGCACCGATGGGAAATGATACTATCCTGAAACATGAGCAAATTGACCAGCCTCAGGATGTGAACTCATTTGCTGGAGGTCCCAGGGCTCTTTCAAGATAGTAAAAACAGTGTCTTGTACAGCATAATGAAAAACCTAGGCATTGTTTTTGAAGACATCAGACACATGCAGAATGAAAAATTTTTCAGAAATGATTTTTCTGGTGAGGTTGACTTCAGAGAA
+
BABBBFFFFFFFDAGFGGGGGGFFGFHGHHHHFHHHEEEGGHHHHHHFHHHHGHHHHHHHHHHHHHHHHHHHHHGHFHHGFGHFGHFGHGHHGHHHHHHHHHHHHHHGGHGHHFEFEHHHFF44B4DFGFH4GHHEGAB?F??F4GHFHHFG2BG3?F33FGGC?B2@C2G<FF1?FGGCABDFHHGH<FGFHHHBG1D1GCDD0DGHAFCGHHB<GH0C;FCGHHHHHHHG0C0CFFGG/09FF000CF/
@M05620:46:000000000-D9D58:1:1101:20221:9518 1:N:0:106
GAATGAATGCAGAAATTGGCAAGATAATACTGCACCGATGGGAAATGATACTATCCTGAAACATGAGCAAATTGACCAGCCTCAGGATGTGAACTCATTTGCTGGAGGTCACATCCAGGGCTCTTTCAAGATAGTAAAAACAGTGACTTGTACAGCATAATGAAAAACCTAGGCATTGATTTTGAAGACATCAGACACATGCAGAATGAAAAATTTTTCAGAAATGATTTTTCTGGTGAGGTTGACTTCAG
+
CCCDDFFFFFFFGGGGGGGGGGGHHHHHHHHHHHHHGEFGGHHHHHHHHHHHHHHHHHHHHHHHHHHHHHHHHHHHHHHHGHHHHHHHHHHHHHHHHHHHHHHHHHHGGHHHHHHHHHHGGHHHHHHHHHGHHHHHHHHHGHHGHHHHHHHHHHHHHHHHHHHHHHHGGHHHHHHHHHHHHHHHGHHHHHHHHHHHHHHHHHHHHHGGHHHHHHHHHHHHHHHHGHFHHHHHHHHHHHHHHHHGGGGGGGG
@M05620:46:000000000-D9D58:1:1101:7086:9527 1:N:0:106
GAATGAATGCAGAAATTGGCAAGATAATACTGCACCGATGGGAAATGATACTATCCTGAAACATGAGCAAATTGACCAGCCTCAGGATGTGAACTCATTTGCTGGAGGTCACCAGGGCTCTTTCAAGATAGTAAAAACAGTGACTTGTACAGCATAATGAAAAACCTAGGCATTGATTTTGAAGACATCAGACACATGCAGAATGAAAAATTTTTCAGAAATGATTTTTCTGGTGAGGTTGACTTCAGAGA
+
CBCCCFFFFFFFGGGGGGGGGGGHHHHHHHHHHHHHFEGGGHHHHHHHHHHHHHHHHHHHHHHHHHHHHHHHHHHHHHHHGHHGHHGHHGGHHHHHHHHHHHHHHHHGGHHHHHHGGGHHHHHHHHHHHHHHHHHHHGHHHHHHHHHHHHHHHHHHHHHHHHHHGGHHHHHHHHHHHHHHHGHHHHHHHHHHHHHHHHHHHHHHHHHHHHHHHHHHHHHHHHHHHHHHHHHHHHHHHHHHHHGGGGGGGGB
@M05620:46:000000000-D9D58:1:1101:9501:9538 1:N:0:106
GAATGAATGCAGAAATTGGCAAGATAATACTGCACCGATGGGAAATGATACTATCCTGAAACATGAGCAAATTGACCAGCCTCAGGATGTGAACTCATTTGCTGGAGGTCCCAGGGCTCTTTCAAGATAGTAAAAACAGTGACTTGTACAGCATAATGAAAAACCTAGGCATTGATTTTGAAGACATCAGACACATGCAGAATGAAAAATTTTTCAGAAATGATTTTTCTGGTGAGGTTGACTTCAGAGAA
+
CCCDDFFFFFFFGGGGGGGGGGGHHHHHHHHHHHHHGEGGGHHHHHHHHHHHHHHHHHHHHHHHHHHHHHHHHHHHHHHHGHHHHHGGHGHHHHHHHHHHHHHHHHHGGHHHHHGGGHHHHHHHHHHHHHHHHHHHGHHHHHHHHHHHHHHHHHHHHHHHHHHGGHHHHHHHHHHHHHHHGHHHHHHHHHHHHHHHHHGHHHHHGGHHHHHHHHHHHHHHHHHHHHHHHHHGHHHCCGHHHHHGGGGGGGB
@M05620:46:000000000-D9D58:1:1101:16640:9551 1:N:0:106
GAATGAATGCAGAAATTGGCAAGATAATACTGCACCGATGGGAAATGATACTATCCTGAAACATGAGCAAATTGACCAGCCTCAGGATGTGAACTCATTCCAGGGCTCTTTCAAGATAGTAAAAACAGTGACTTGTACAGCATAATGAAAAACCTAGGCATTGATTTTGAAGACATCAGACACATGCAGAATGAAAAATTTTTCAGAAATGATTTTTCTGGTGAGGTTGACTTCAGAGAAGATCGGAAGAG
+
CCCDDFFFFFFFGGGGGGGGGGGHHHHHHHHHHHHHGGGGGHHHHHHHHHHHHHHHHHHHHHHHHHHHHHHHHHHHHHHHGHHHHHHHHGGHHHHHHHHHHGHHGGHHHHHHHHHGHHHHHHHHHGGHFGHHHHHHHHHHHHHHHHHHHHHFFGHHGHHHHHHFHHHHHGHHHHHHHHHHHHHHHHHHHGHHGHHHHHHHHHHFHHHHHHGGHHHHHHHHHDFFCHCHFGHHHHHHHHHHHHHHHGGGGGG
@M05620:46:000000000-D9D58:1:1101:8613:9588 1:N:0:106
GAATGAATGCAGAAATTGGCAAGATAATACTGCACCGATGGGAAATGATACTATCCTGAAACATGAGCAAATTGACCAGCCTCAGGATGTGAACTCATTTGCTGGAGGTCACCAGGGCTCTTTCAAGATAGTAAAAACAGTGACTTGTACAGCATAATGAAAAACCTAGGCATTGATTTTGAAGACATCAGACACATGCAGAATGAAAAATTTTTCAGAAATGATTTTTCTGGTGAGGTTGACTTCAGAGA
+
CCDDDFFFFFFFGGGGGGGGGGGHHHHHGHHHHHHHGGGGGHHHHHHHHHHHHHHHHHHHHHHHHGHHHHHHHHHHHHHHGHHHHHHHHGHHHHHHHHHHHHHGGHHGGHHHHHHGGGHHHHHHHHHHHHHHHHHHHGHHHGHHHHHHHHHHHHHHHHHHHHHHGGHHHHHHHHHHHHHHHGHHHHHHHHHHHHHHHHHHHHHHHHHHHHHHHHHHHHHHGHHHHHHHHHHHHHHGHHHHHHGGGGGGGGB
@M05620:46:000000000-D9D58:1:1101:3454:9590 1:N:0:106
GAATGAATGCAGAAATTGGCAAGATAATACTGCACCGATGGGAAATGATACTATCCTGAAACATGAGCAAATTGACCAGCCTCAGGATGTGAACTCATTTGCTGGAGGTCACCAGGGCTCTTTCAAGATAGTAAAAACAGTGACTTGTACAGCATAATGAAAAACCTAGGCATTGATTTTGAAGACATCAGACACATGCAGAATGAAAAATTTTTCAGAAATGATTTTTCTGGTGAGGTTTACTTCAGAGA
+
1>AAAFFBFFFFGFGFFB1B1GGHHHFHHHHHHGHHGGGCFG0AAGHEGFHG2GGFH1AFEHFHH1AGGHFHHHHHHHHHGHHFGHFHHHHFGHHHHFGHGGHHHAG?EHBGHFHGGGGHHGHHGGHEGFFBGHHEGFEGHEGGHFHGHGF2GHFHHHHHHHGGGGFHBBGHHH1<GHHHHGH1FFBGHFFHHHHGHFGFFHBGGGDD0CC/DGHHFD0=CGH:GHBHGHCGHHHF.CGB0:;FGFBFGEB
@M05620:46:000000000-D9D58:1:1101:12243:9599 1:N:0:106
GAATGAATGCAGAAATTGGCAAGATAATACTGCACCGATGGGAAATGATACTATCCTGAAACATGAGCAAATTGACCAGCCTCAGGATGTGAACTCATTTGCTGGAGGTCACCAGGGCTCTTTCAAGATAGTAAAAACAGTGACTTGTACAGCATAATGAAAAACCTAGGCATTGATTTTGAAGACATCAGACACATGCAGAATGAAAAATTTTTCAGAAATGATTTTTCTGGTGAGGTTGACTTCAGAGA
+
CCCCCFFFFFFFGGGGGGGGGGGHHHHHHHHHHHHHGEEGGHGHHHHHHHHHHHHHHHHHHHHHHHHHHHHHHHHHHHHHGHHHHHGHHGHGHHHHHHHHHHHHHHHGGGGHHHHGGGHHHHHHHHHHHHHHHHHHHGHHHHHHHHHHHHHHHHHHHHHHHHHHGGHHHHHHHHHHHHHHHGGHHHHHHHHHHHHHHHHGGHHHHGGHHHHHHHHHHGDGHHHHHGHHHHHHHHHFHHHGHHGGGGGGGGB
@M05620:46:000000000-D9D58:1:1101:23605:9600 1:N:0:106
GAATGAATGCAGAAATTGGCAAGATAATACTGCACCGATGGGAAATGATACTATCCTGAAACATGAGCAAATTGACCAGCCTCAGGATGTGAACTCATTTGCTGGAGGTCCCAGGGCTCTTTCAAGATAGTAAAAACAGTGACTTGTACAGCATAATGAAAAACCTAGGCATTGATTTTGAAGACATCAGACACATGCAGAATGAAAAATTTTTCAGAAATGATTTTTCTGGTGAGGTTGACTTCAGAGAA
+
CDCCDFFFFFFFGGGGGGGGGGGHHHHHHHHHHHHHGGGGGHGHHHHHHHHHHHHHHHHHHHHHHHHHHHHGHHHHHHHHGHGHGGHHHGHHHHHHHHHHHHHHHHHGGHHHHHGGGHHHHHHHHHHHHHHIHHHHGHHHHHHHHHHHHHHHHHHHHHHHHHHGGHHHHHHHHHHHHHHHGGHHHHHGHHHHHHGHHHGHHHHHHHHHHHHHHHHHHHHHHHHFHHHHHHGHHHHHHGHHHHGGGGGGGGG
@M05620:46:000000000-D9D58:1:1101:3439:9602 1:N:0:106
GAATGAATGCAGAAATTGGCAAGATAATACTGCACCGATGGGAAATGATACTATCCTGAAACATGAGCAAATTGACCAGCCTCAGGATGTGAACTCATTTGCTGGAGGTCACCAGGGCTCTTTCAAGATAGTAAAAACAGTGACTTGTACAGCATAATGAAAAACCTAGGCATTGATTTTGAAGACATCAGACACATGCAGAATGAAAAATTTTTCAGAAATGATTTTTCTGGTGAGGTTGACTTCAGAGA
+
BBBBBFFFFFFFGGGGGGGGGGGFHHHHHHHHHHHHGFGGGHFHHHHHHHHHHHHHHHFHHHHHHHHHHHHHHHHHHHHHGHHHGHHHHHHHGHHHHHHHHHHHCGHGGHHHHHHGGGHHHHHHHHHHGHHHHHHHHGHHHHHHHHHDFGHHHGHHHHGHHHHHGGHHHHHHHHFHHHHHHGHHHHHHHHHHHHHHHHHHHHHHGHHHHHHHHHHHGHFHFHHCHHHHHHHHHGHHHHHHEFGGFGGGGG/
@M05620:46:000000000-D9D58:1:1101:7619:9605 1:N:0:106
GAATGAATGCAGAAATTGGCAAGATAATACTGCACCGATGGGAAATGATACTATCCTGAAACATGAGCAAATTGACCAGCCTCAGGATGTGAACTCATTTGCTGGAGGTCACCAGGGCTCTTTCAAGATAGTAAAAACAGTGACTTGTACAGCATAATGAAAAACCTAGGCATTGATTTTGAAGACATCAGACACATGCAGAATGAAAAATTTTTCAGAAATGATTTTTCTGGTGAGGTTGACTTCAGAGA
+
CCCCCFFFFFFFGGGGGGGGGGGHHHHHHHHHHHHHGEGGGHHHHHHHHHHHHHHHHHHHHHHHHHHHHHHHHHHHHHHHGHHHHHHHHGHHHHHHHHHHHHHHHGHGGHHHHHHGGGHHHHHHHHHHHHHHHHHHHGHHHHHHHHHHHHHHHHHHHHHHHHHHGGHHHHHHHHHHHHHHHGHHHHHHHHHHHHHHHHHHHHHHHHGHGHHHHHHHHHHHHHHHHHHHHHHHHHHHHHHHHHGGGGGGGGB
@M05620:46:000000000-D9D58:1:1101:26584:9608 1:N:0:106
GAATGAATGCAGAAATTGGCAAGATAATACTGCACCGATGGGAAATGATACTATCCTGAAACATGAGCAAATTGACCAGCCTCAGGATGTGAACTCATTCGCGGGCTCTTTCAAGATAGTAAAAACAGTGACTTGTCCAGCATAATGACAAAACTAGGCATTGATTTTGAAGACATCAGACACATGCAGAATGAAAAATTTTTCAGAAATGATTTTTCTGGGGAGGTTGACTTCAGAGAAGATCGGAAGAG
+
CCCCDFFFFFFFGGGGGGGGGGGHHHHHHHHHHHHHGGGGGHGHHHHHHHHHHHHHHHHHHHHHHHHHHHHHHHHHHHHHGHHHHHHHHGHHHHHHHHH441/>E///FF?GH4F3343FD44DG/G23D3333?323322@22>22F2F22001?1?0F11=11@1=F.F110>G1<1<1>0F000000==00=00..000=/C0GHHHH0GH000/000/-.:-;F//00C0CG00/0/0C09..;DF.
@M05620:46:000000000-D9D58:1:1101:13617:9623 1:N:0:106
GAATGAATGCAGAAATTGGCAAGATAATACTGCACCGATGGGAAATGATACTATCCTGAAACATGAGCAAATTGACCAGCCTCAGGATGTGAACTCATTTGCTGGAGGTCACCAGGGCTCTTTCAAGATAGTAAAAACAGTGACTTGTACAGCATAATGAAAAACCTAGGCATTGATTTTGAAGACATCAGACACATGCAGAATGAAAAATTTTTCAGAAATGATTTTTCTGGTGAGGTTGACTTCAGAGA
+
BBCCCFFFFFFFGGGGGGGGGGGHHHHHHHHHHHHHGEGGGHHHHHHHHHHHHHHHHHHHHHHHHHHHHHHHHHHHHHHHGHHHHHHHHGHHHHHHHHHHHHHHHHHGGHHHHHHGGGHHHHHHHHHHHHHHHHHHHGHHHHHHHHHHHHHHHHHGHHHFHHHHGGHHHHHHHHHGHHHHHGGHHHHHHHHHHHHHHHHHHHHHHGHHHHGHHHHHHHHHHHHHHHHHHHHHHHHHHHHHHHGGGGGGGGF
@M05620:46:000000000-D9D58:1:1101:28016:9627 1:N:0:106
GAATGAATGCAGAAATTGGCAAGATAATACTGCACCGATGGGAAATGATACTATCCTGAAACATGAGCAAATTGACCAGCCTCAGGATGTGAACTCATTTGCTGGAGGTCCCAGGGCTCTTTCAAGATAGTAAAAACAGTGACTTGTACAGCATAATGAAAAACCTAGGCATTGATTTTGAAGACATCAGACACATGCAGAATGAAAAATTTTTCAGAAATGATTTTTCTGGTGAGGTTGACTTCAGAGAA
+
BBCCCFFFFFFFGGGGGGGGGGGHHHHHHHHHHGHHGGGGGHHHHGHHHFHHHHHHHHHHHHHHHHHHHHHHHHHHHHGHGHHHGHHHHGHGHHHHHHHHHHHHHHHGGHHHHHGGGHHHHHHHHHHHHHHHHHHHGHHHHHHHHHHHHHHHHHHHHHHHHHHGGHHHHHHHHHFHHHHGGHHHHHHHHHHHHHHHHHHHHHHHHHHHGHHHHHHHHFHHHHHHHHHHHHHHHHFHHHHHHHGGGGGGGGG
@M05620:46:000000000-D9D58:1:1101:8755:9664 1:N:0:106
GAATGAATGCAGAAATTGGCAAGATAATACTGCACCGATGGGAAATGATACTATCCTGAAACATGAGCAAATTGACCAGCCTCAGGATGTGAACTCATTTGCTGGAGGTCACCAGGGCTCTTTCAAGATAGTAAAAACAGTGACTTGTACAGCATAATGAAAAACCTAGGCATTGATTTTGAAGACATCAGACACATGCAGAATGAAAAATTTTTCAGAAATGATTTTTCTGGTGAGGTTGACTTCAGAGA
+
CCCCCFFFFFFFGGGGGGGGGGGHHHHHHHHHHHHHGFGGGHFHHFGGHHHHHHHHHHHHHHHHHHHHHHHHHHHHHHHHGHHGHHGHHGGHHHHHHHHHHHHHHHHGGHHHHHHGGGHHHHHHHHHHHHHHHHHHHGHHHHHHHHHHHHHHHHHHHHHHHHHHGGHHHHHHHHHHHHHHHGHHHHHHHHHHHHHHHHHHHHHHHFGHHHGHHHHHHHHHHHHGHHGHHHHHECGCHHHHHHGGGGGGGG/
@M05620:46:000000000-D9D58:1:1101:4725:9689 1:N:0:106
GAATGAATGCAGAAATTGGCAAGATAATACTGCACCGATGGGAAATGATACTATCCTGAAACATGAGCAAATTGACCAGCCTCAGGATGTGAACTCATTTGCTGGAGGTCACCAGGGCTCTTTCAAGATAGTAAAAACAGTGACTTGTACAGCATAATGAAAAACCTAGGCATTGATTTTGAAGACATCAGACACATGCAGAATGAAAAATTTTTCAGAAATGATTTTTCTGGTGAGGTTGACTTCAGAGA
+
CCCCCFFFFFFFGGGGGGGGGGGHHGHHHH5FHHHHGFGGGHHHHHHHHHHHHHHHHHHHHHHHHHHHHHHHHHHHHHHHGHHHHHGHHHHHHHHHHHHHHHHHHHHGGHHHHHHGGGHHHHHHHHHGHHHHHHHHHGHHHHHHHHHHHHHHGHGHHHHHGHHHGGHHHHHHHHHGHHHHHGHHHHHHHHHHHHHHHHGHHHHHHHHHHHHHHHHHHHHHHHHHHHHHHHHHHHHHHHHHHHGGGGGGGGC
@M05620:46:000000000-D9D58:1:1101:16137:9690 1:N:0:106
GAATGAATGCAGAAATTGGCAAGATAATACTGCACCGATGGGAAATGATACTATCCTGAAACATGAGCAAATTGACCAGCCTCAGGATGTGAACTCATTCCAGGGCTCTTTCAAGATAGTAAAAACAGTGACTTGTACAGCATAATGAAAAACCTAGGCATTGATTTTGAAGACATCAGACACATGCAGAATGAAAAATTTTTCAGAAATGATTTTTCTGGTGAGGTTGACTTCAGAGAAGATCGGAAGAG
+
BBCBBFFFFFFFGGGGGGGGGGGHHHHHHHHHHHHHGGGGGHHHHHHHHHHHHHHHHHHHGHHHHGHHHHHHHHHHHHHHGHHHHHHHGGHGGHHHHHHHHHHHGGHHHHHHHHHHHHHGHHHHHGHHGHHHGHHHHHHHHHHHHHHHHHHHGGHHHHHHHHHHHHHHHGHHHHHHHHHHHHHHHHHHHHFHHHHHHHHHHHHHHHGHHHGFGHHHHHHGHGGHHGCGHHHHHHHHHHHHHHFHHGGGGGF
@M05620:46:000000000-D9D58:1:1101:17148:9714 1:N:0:106
GAATGAATGCAGAAATTGGCAAGATAATACTGCACCGATGGGAAATGATACTATCCTGAAACATGAGCAAATTGACCAGCCTCAGGATGTGAACTCATTCCAGGGCTCTTTCAAGATAGTAAAAACAGTGACTTGTACAGCATAATGAAAAACCTAGGCATTGATTTTGAAGACATCAGACACATGCAGAATGAAAAATTTTTCAGAAATGATTTTTCTGGTGAGGTTGACTTCAGAGAAGATCGGAAGAG
+
BBBBBFFFFFFFGGGGGGGGGGGHHHHHHHHHHHHHFEGGGHHGHHHFHHHHHHHHHHHHHGGHGHFHHHHHHHGHHHHHGHHHGHGGGHHGHHHHFHHHHHHHGGHHHHHHHHHHHHGFHGHHHGHHFGHHHHHGHHGHHHHHHHHHHHHHGGHHHHHHHHHFHHHHHGHHHHHHHHGFHHHHHHHHHHHHGHHHHHHHHHHGHHHHFHHHHHHHHFHHHGHHCHCHHHHHHHHGGHHHHHHHHGGGGGF
@M05620:46:000000000-D9D58:1:1101:21882:9730 1:N:0:106
GAATGAATGCAGAAATTGGCAAGATAATACTGCACCGATGGGAAATGATACTATCCTGAAACATGAGCAAATTGACCAGCCTCAGGATGTGAACTCATTCCAGGGCTCTTTCAAGATAGTAAAAACAGTGACTTGTACAGCATAATGAAAAACCTAGGCATTGATTTTGAAGACATCAGACACATGCAGAATGAAAAATTTTTCAGAAATGATTTTTCTGGTGAGGTTGACTTCAGAGAAGATCGGAAGAG
+
CCDDDFFFFFFFGGGGGGGGGGGHHHHHHHHHHHHHGGGGGHGHHHHHHHHHHHHHHHHHHHHHHGHHHHHHHHHHHHHHGHHHHHHHHGHHHHHHHGHHHHHHGGHHHHHHHHHHGHHFHHHHHGHHFGHHHHHHHHHHGHHHHHHHHHHHGGHHHHHHHHHHHHHHHGHHHHHHGHHHHHHHHHHHHHHHHHHHHGHHHHHHHHHHHHGFHHHHHHHFHDHHHHGHHHHHHHHHHHHHHHHHHGGGGGG
@M05620:46:000000000-D9D58:1:1101:9762:9762 1:N:0:106
GAATGAATGCAGAAATTGGCAAGATAATACTGCACCGATGGGAAATGATACTATCCTGAAACATGAGCAAATTGACCAGCCTCAGGATGTGAACTCATTTGCTGGAGGTCACCAGGGCTCTTTCAAGATAGTAAAAACAGTGACTTGTACAGCATAATGAAAAACCTAGGCATTGATTTTGAAGACATCAGACACATGCAGAATGAAAAATTTTTCAGAAATGATTTTTCTGGTGAGGTTGACTTCAGAGA
+
CBCCCFFFFFFFGGGGGGGGGGGHHHHHHHHHHHHHGEGGGHHHHHHHHHHHHHHHHGGHHHHHHHHHHHHHHHHHHHGHGHHHHHHHHHHHHHHHHHHHHHHHHHHGGHHHHHHGGGHHHHHHHHHGHGHHHHHHHGHHHHHHHHHHHHHHHHHHGHHHHHHHGGHHHGHHHHHHHHHHHGGHGHHHHHHHHGHGHHHHHHGHHFHHHHHHHHHHHHHHHHHHHHHHHHHHHHHHHHHHHHGGGGGGGGF
@M05620:46:000000000-D9D58:1:1101:5611:9792 1:N:0:106
GAATGAATGCAGAAATTGGCAAGATAATACTGCACCGATGGGAAATGATACTATCCTGAAACATGAGCAAATTGACCAGCCTCAGGATGTGAACTCATTTGCTGGAGGTCCCAGGGCTCTTTCAAGATAGTAAAAACAGTGACTTGTACAGCATAATGAAAAACCTAGGCATTGATTTTGAAGACATCAGACACATGCAGAATGAAAAATTTTTCAGAAATGATTTTTCTGGTGAGGTTGACTTCAGAGAA
+
CCCCCFFFFFFFGGGGGGGGGGGHHHHHHHHHHHHHGGGGGHGHHHHGHHHHHHHHHHHHHHHHHHHHHHHHHHHHHHHHGHHHHHHHHGHHHHHHHHHHHHHHHHHGGHHHHHGGGHHHHHHHHHHHHHHHHHHHGHHHHHHHHHHHHHHHHHHHHHHHHGGGGHHHHHHHGHHHHHHHGGHHHHHHHHHHHHHHHHHHHHHHHHHHHHHGFHHHHHHHHHGFHHHHHHHHHHHHHHHHHHGGGGGGGGG
@M05620:46:000000000-D9D58:1:1101:21035:9832 1:N:0:106
GAATGAATGCAGAAATTGGCAAGATAATACTGCACCGATGGGAAATGATACTATCCTGAAACATGAGCAAATTGACCAGCCTCAGGATGTGAACTCATTTGCTGGAGGTCCCAGGGCTCTTTCAAGATAGTAAAAACAGTGACTTGTACAGCATAATGAAAAACCTAGGCATTGATTTTGAAGACATCAGACACATGCAGAATGAAAAATTTTTCAGAAATGATTTTTCTGGTGAGGTTGACTTCAGAGAA
+
B>ABBFFFFFFBGGEGGGBBEGGEGDGG5FDGFAGFE2EEEHHBHHHFHHFHHHHHHEFH3F3FEGGG3AEFGGDGFHHHGFHEGG@BFHF5GFGEB@GGGFEG3F1EEHFHH3FEECGFHHHHHFHHF3GD4FDGEHGGHDEHHDBFBFDFHHFFGHH1FF0?EHFFFFGGHHDHHGHBFHHFCGHFFFDCFHFFDGFHE0FFH<GGFGHHHHGFDHHFHFF:CGHHHHCC:C0CA:CBCGFFGGGBFFB
@M05620:46:000000000-D9D58:1:1101:21275:9834 1:N:0:106
GAATGAATGCAGAAATTGGCAAGATAATACTGCACCGATGGGAAATGATACTATCCTGAAACATGAGCAAATTGACCAGCCTCAGGATGTGAACTCATTTGCTGGAGGTCCCAGGGCTCTTTCAAGATAGTAAAAACAGTGACTTGTACAGCATAATGAAAAACCTAGGCATTGATTTTGAAGACATCAGACACATGCAGAATGAAAAATTTTTCAGAAATGATTTTTCTGGTGAGGTTGACTTCAGAGAA
+
CCCCCFFFFFFFGGGGGGGGGGGHHHHHHHHHHHHHGEGGGHGHHHHHHHHHHHHHHHHHHHHHHHHHHHGHHHHHHHHHGHHHHHGHHGHHHHHHHHHHHHHHHHHGGHHHHHGGGHHHHHHHHHHHHHHIHHHHGHHHHHHHHHHHHHHHHHHHHHHHHHHGGHHHHHHHHHHHHHHHGHHHHHHHHHEHHHHHHHHHHHHHHHHHHHHHHHHHHHHHHHHHHHHHHHHHHHHHHHHHHHGGGGGGGGG
@M05620:46:000000000-D9D58:1:1101:5358:9838 1:N:0:106
GAATGAATGCAGAAATTGGCAAGATAATACTGCACCGATGGGAAATGATACTATCCTGAAACATGAGCAAATTGACCAGCCTCAGGATGTGAACTCATTTGCTGGAGGTCACCAGGGCTCTTTCAAGATAGTAAAAACAGTGACTTGTACAGCATAATGAAAAACCTAGGCATTGATTTTGAAGACATCAGACACATGCAGAATGAAAAATTTTTCAGAAATGATTTTTCTGGTGAGGTTGACTTCAGAGA
+
BABBBFFFFFFFGGGCGGGGGGGGFFFHGHFHHHHHGEFGGGGHEHHHGHHHHHHHGFFHHHHHFHGHHHGHHHGHHHHHGHHGHHFGHGHFHHHHHHHHHEGHHGHGEGFFGGFEECHHFGDHHGHFHDHGHFHFHFHFFGGHHHGGHGHHHGHHHGHHHHHFADHHHHHHGHHHHHHHHGHHHHHHHGHHHHHHHHGGHHGHHGHHGHHHHHHHHHHHHHHHHHHGHHHHHHHHHHHHHHGGGGGGGGF
@M05620:46:000000000-D9D58:1:1101:7456:9866 1:N:0:106
GAATGAATGCAGAAATTGGCAAGATAATACTGCACCGATGGGAAATGATACTATCCTGAAACATGAGCAAATTGACCAGCCTCAGGATGTGAACTCATTTGCTGGAGGTCACCAGGGCTCTTTCAAGATAGTAAAAACAGTGACTTGTACAGCATAATGAAAAACCTAGGCATTGATTTTGAAGACATCAGACACATGCAGAATGAAAAATTTTTCAGAAATGATTTTTCTGGTGAGGTTGACTTCAGAGA
+
CCCCCFFFFFFFGGGGGGGGGGGHHHHHGHHHHHHHGFGGGHGHHHHHHHHHHHHHHHHHHHHHHHHHHHHHHHFHHHHHGHHHHHHHHGHHHHHHHHHHHHHHHHGDGHHHHHHGGGHHHHHHHHFGHHHHHHHHHGFHHHHHHHHGHHGHHHHHHHHHHHHHGGHHHHHHHGHHHHHHGGHHGHHHHHHHHHHGHGHHHHHGHHHHHHHHHHHGHHHHHHHEHHHHHHHHHGHHHHHGHHGGGGGGGG;
@M05620:46:000000000-D9D58:1:1101:5455:9898 1:N:0:106
GAATGAATGCAGAAATTGGCAAGATAATACTGCACCGATGGGAAATGATACTATCCTGAAACATGAGCAAATTGACCAGCCTCAGGATGTGAACTCATTTGCTGGAGGTCACCAGGGCTCTTTCAAGATAGTAAAAACAGTGACTTGTACAGCATAATGAAAAACCTAGGCATTGATTTTGAAGACATCAGACACATGCAGAATGAAAAATTTTTCAGAAATGATTTTTCTGGTGAGGTTGACTTCAGAGA
+
CCCDCFFFFFFFGGGGGGGGGGGHHHHHHHHHHHHHGEGGGHHHGHHHHHHHHHHHHHHHHHHHHHGHGHHHHHHHHHHHGHHHGHHHHGHHHHHHHHHHHHHHHHHGGHHHHHHGGGHHHHHHHHHHHHHHHHHHHGHHHHHHHHHHHHHHHHHHHHHHHHHHGGHHHHHGHHHHHHHHHGHHHHHHHHHHHHHHHHHHHHHHHHHHHHGHHHHHHHHHHHHHGHHHHHHHH;CGGCGCGHFGGGBBBFF
@M05620:46:000000000-D9D58:1:1101:8710:9913 1:N:0:106
GAATGAATGCAGAAATTGGCAAGATAATACTGCACCGATGGGAAATGATACTATCCTGAAACATGAGCAAATTGACCAGCCTCAGGATGTGAACTCATTTGCTGGAGGTCACCAGGGCTCCTTCAAGATAGTAAAAACAGTGACTTGTACAGCATAATGAAAAACCTAGGCATTGATTTTGAAGACATCAGACACATGCAGAATGAAAAATTTTTCAGAAATGATTTTTCTGGTGAGGTTGACTTCAGAGA
+
CCCCDFFFFFFFGGGGGGGGGGGHHHHHHHHHHHHHGEGGGHHHHHHHHHHHHHHHHHHHHHGHHHHHHHHHHHHHHHHHGHHHHHHHHHHHHHHHHHHHHHHHHHHGGHHHHHHGGGHHGHHHHHHHHHHHHH4GHGHHHHHHHHHHHHHHHHHHHHHHHHHHGGHHHHHHHHHHHHHHHGHHHHHHHHHHHHHHHHHHHHHHHHHHHHHHHHHHHHHHHHHHHHHHHHHHHHHHHHHHHGGHHHGGGGF
@M05620:46:000000000-D9D58:1:1101:21613:9963 1:N:0:106
GAATGAATGCAGAAATTGGCAAGATAATACTGCACCGATGGGAAATGATACTATCCTGAAACATGAGCAAATTGACCAGCCTCAGGATGTGAACTCATTTGCTGGAGGTCCCAGGGCTCTTTCAAGATAGTAAAAACAGTGACTTGTACAGCATAATGAAAAACCTAGGCATTGATTTTGAAGACATCAGACACATGCAGAATGAAAAATTTTTCAGAAATGATTTTTCTGGTGAGGTTGACTTCAGAGAA
+
CACCCFFFFFFFGGGGGGGGGGGHHHHHHHHHHHHHGFGGGHHHHHHHHGHHHHHHHGHHHHHHGHHHHHHHHHHHHHHHGHHHHHHHHHHHHHHHHHHHHHHHHHHGGHHHHHGGGHHHHHHHHHHHHHHHHHHHGHHHHHHHHHHHHHHHHHHHHHHHHHHGGHHHHHHHHHHHHHHHGHHHHHHHHHHHHHHHHHHHHHHHHHHHHHHHHHHHHHHHHHGHHHHHGHHHHHHHHGHHHHGGGGGGGGG
@M05620:46:000000000-D9D58:1:1101:14608:9978 1:N:0:106
GAATGAATGCAGAAATTGGCAAGATAATACTGCACCGATGGGAAATGATACTATCCTGAAACATGAGCAAATTGACCAGCCTCAGGATGTGAACTCATTCCAGGGCTCTTTCAAGATAGTAAAAACAGTGACTTGTACAGCATAATGAAAAACCTAGGCATTGATTTTGAAGACATCAGACACATGCAGAATGAAAAATTTTTCAGAAATGATTTTTCTGGTGAGGTTGACTTCAGAGAAGATCGGAAGAG
+
BBCCCFFFFFFFGGGGGGGGGGFGHHHHHHHHHFHHEEGGEHHGHHGHFHHHHHHHHGHHHHGHCGGHHHHHHHHHGHHHGHHHFFFGHGHHGHHHHHHHHHHHGGHHHHHHGHHGHHHGHHHHHGHHGHGHHHHHHHHHHHHHHHHHHHHHGGHHHGHHHHHHHHHHHGHHHHHHHHGHHHHHHHHHHGHHHHHHHHHHHHHFFGFGGHFGGHHHHHHHHFHHHGCGHHHHHHHHHHGHHHHHHGGGGGG
@M05620:46:000000000-D9D58:1:1101:21600:9978 1:N:0:106
GAATGAATGCAGAAATTGGCAAGATAATACTGCACCGATGGGAAATGATACTATCCTGAAACATGAGCAAATTGACCAGCCTCAGGATGTGAACTCATTTGCTGGAGGTCCCAGGGCTCTTTCAAGATAGTAAAAACAGTGACTTGTACAGCATAATGAAAAACCTAGGCATTGATTTTGAAGACATCAGACACATGCAGAATGAAAAATTTTTCAGAAATGATTTTTCTGGTGAGGTTGACTTCAGAGAA
+
BBCBCFFFFFFFGGGGGGGGGGGHHHHHHHHHHHHHGFGGGHHHHHHHHGHHHHHHHHHHHHHHHHHHHHHHHHHHHHHHGHHHHHGHHHHHHHHGHHHHHHHHHHHGGHHHHHGGGHHHHHHHHHHHHHHHHHHHGHHHHHHHHHHHHHHHHHHHHHHHHHHGGHHHHHHHHHHHHHHHGHHHHHHHHHHHHHHHHHHHHHHHHHGHGHHHHHHHHHHHHHHHHHHHHHHFGHGHHHHHHHGGGGGGGGG
@M05620:46:000000000-D9D58:1:1101:3784:10011 1:N:0:106
GAATGAATGCAGAAATTGGCAAGATAATACTGCACCGATGGGAAATGATACTATCCTGAAACATGAGCAAATTGACCAGCCTCAGGATGTGAACTCATTTGCTGGAGGTCCCAGGGCTCTTTCAAGATAGTAAAAACAGTGACTTGTACAGCATAATGAAAAACCTAGGCATTGATTTTGAAGACATCAGACACATGCAGAATGAAAAATTTTTCAGAAATGATTTTTCTGGTGAGGTTGACTTCAGAGAA
+
CCCCCFFFFFFFGGGGGGGGGGGHHHHHHHHHHHHHGFGGGHHHHHHHHHHHGHHHHHGHHHHHHHHHHHHHHHFHHHHHGHHHHHGHHHHHHHHHHHHHHHHHHHHGGHHHHHGGGHHHHHHHHHHHHHHHHHHHGHHHHHHHHHHHHHHHHHHHHHHHHHHGGHHHHHHHHHHHHHHHGHHHHHHHHHHHHHHHHHHHGHHHFHHHHHHHHHHHHGHHHHHHHHHHHHHHHHGHGHHHHHGGGGGGGGF
@M05620:46:000000000-D9D58:1:1101:11639:10020 1:N:0:106
GAATGAATGCAGAAATTGGCAAGATAATACTGCACCGATGGGAAATGATACTATCCTGAAACATGAGCAAATTGACCAGCCTCAGGATGTGAACTCATTCCAGGGCTCTTTCAAGATAGTAAAAACAGTGACTTGTACAGCATAATGAAAAACCTAGGCATTGATTTTGAAGACATCAGACACATGCAGAATGAAAAATTTTTCAGAAATGATTTTTCTGGTGAGGTTGACTTCAGAGAAGATCGGAAGAG
+
CCCCCFFFFFFFGGGGGGGGGGFHHHHHHHHHHHHHGGGGGHHHHHHHHHHHHHHHHHHHHHHHHHHHHHGGHHHHHHHHGHHHHHGHHHHHHHHHHHHHHHHHGGHGHHHHHHHHHHHFHHHHHGHHGHHHHHGGHHHGHHHHHHHGHHHHGGHHHHHHHHHFHHHHHGHHHHGHHHGHHHHHHHHHHHHHHHHHHHHHHHGHHF1GGFGFHHHHHHHHHGGFHHCGHHHHHHHHGHHHHHGHHGGGGGG
@M05620:46:000000000-D9D58:1:1101:9160:10023 1:N:0:106
GAATGAATGCAGAATTGGCAAGATAATACTGCACCGATGGGAAATGATACTATCCTGAAACATGAGCAAATTGACCAGCCTCAGGATGTGAACTCATTCCAGGGCTCTTTCAAGATAGTAAAAACAGTGACTTGTACAGCATAATGAAAAACCTAGGCATTGATTTTGAAGACATCAGACACATGCAGAATGAAAAATTTTTCAGAAATGATTTTTCTGGTGAGGTTGACTTCAGAGAAGATCGGAAGAGC
+
BBBBBFFFFFFFGGFGGGGGGGGHHHGHHFHHHHHGGEGGHGHHHHFGFHEDGFHFHFGHHGFGFGFHHHHHHEHHGFEGHGHGHFFHGHBHHEGFHGF@EFGGEFHHHFHHHHHHFHFFFDBGGGHHHHHHHFFFHHHFHHFFHHFHHHHGGHHGEFHHHHHGDHHHGEH2CGGHFHBHHHHHBGFBGFFGHHHGGGFHHGFDFFGFHFDGHHFGGHFHHHHHFHHHHFGHHGHBGFBGHCGCAFEGFGF
@M05620:46:000000000-D9D58:1:1101:25304:10024 1:N:0:106
GAATGAATGCAGAAATTGGCAAGATAATACTGCACCGATGGGAAATGATACTATCCTGAAACATGAGCAAATTGACCAGCCTCAGGATGTGAACTCATTTGCTGGAGGTCACCAGGGCTCTTTCAAGATAGTAAAAACAGTGACTTGTACAGCATAATGAAAAACCTAGGCATTGATTTTGAAGACATCAGACACATGCAGAATGAAAAATTTTTCAGAAATGATTTTTCTGGTGAGGTTGACTTCAGAGA
+
CCCCCFFFFFFFGGGGGGGGGGGHHHHHHHHHHHHHGGGGGHHHHHHHHHHHHHHHHHHHHHHHHHHHHHHHHHHHHHHHGHHHHHHHHHHHHHHHHHHHHHHHHHHGGHHHHHHGGGHHHHHHHHHHHHHHHHHHHGHHHHHHHHHHHHHHHHHHHHHHHHHHGGHHHHHHHHHHHHHHHGHHHHHHHHHHHHHHHHHHHHHHHHHHHHHHHHHHHHHHHHHHHHHHHHHHHHHHHHHHHHGGGGGGGGB
@M05620:46:000000000-D9D58:1:1101:4406:10024 1:N:0:106
GAATGAATGCAGAAATTGGCAAGATAATACTGCACCGATGGGAAATGATACTATCCTGAAACATGAGCAAATTGACCAGCCTCAGGATGTGAACTCATTTGCTGGAGGTCCCAGGGCTCTTTCAAGATAGTAAAAACAGTGACTTGTACAGCATAATGAAAAACCTAGGCATTGATTTTGAAGACATCAGACACATGCAGAATGAAAAATTTTTCAGAAATGATTTTTCTGGTGAGGTTGACTTCAGAGAA
+
BCCCCFFFFFFFGGGGGGGGGGGGHHHHHHHHHHHHGGGGGHBGGHHHHHHHHHHHHGHHHHHHHDGHFHHHHHHHHHHHGHHGGHHHHFGGHGHFHHHHHHHHHHGGGHHHHHGGGGHHHHHGHHHHHHHHHHHHGHHHHHHHHHHHHHHHHHHHHHHHHHHGGHHHHHHHHHGHHHHHGHHHHHHHHHHHHHHHHHHHHHHGFHFHHHGHHHHHHHHHHHHHHHHHHHHHHHHGHHHGHHGGGGGGGGF
@M05620:46:000000000-D9D58:1:1101:23216:10036 1:N:0:106
GAATGAATGCAGAAATTGGCAAGATAATACTGCACCGATGGGAAATGATACTATCCTGAAACATGAGCAAATTGACCAGCCTCAGGATGTGAACTCATTCCAGGGCTCTTTCAAGATAGTAAAAACAGTGACTTGTACAGCATAATGAAAAACCTAGGCATTGATTTTGAAGACATCAGACACATGCAGAATGAAAAATTTTTCAGAAATGATTTTTCTGGTGAGGTTGACTTCAGAGAAGATCGGAAGAG
+
CBCCCFFFFFFFGGGGGGGGGGGHHHHHHHHHHHHHGGGGGHHHHHHHHHHHHHHHHHHHHHHHHHHHHHHHHHHHHHHFGHHHHHHHHHHHHHHHHHHBBEFGDAFFFGF@4@BDGHHHFFFHHGHFBEFFF??G4FEFHHHEHHFG3BGHG?GHF22BGFHFHFGHHA2FGHCDHHFDHHFCC1CGF1FHHHBGFHH1GHH0<1<FCBD<GGEHH/GFGHHHHH:CHHBGHHFC0CCGGHFCGD?ADGF
@M05620:46:000000000-D9D58:1:1101:20273:10046 1:N:0:106
GAATGAATGCAGAAATTGGCAAGATAATACTGCACCGATGGGAAATGATACTATCCTGAAACATGAGCAAATTGACCAGCCTCAGGATGTGAACTCATTCCAGGGCTCTTTCAAGATAGTAAAAACAGTGACTTGTACAGCATAATGAAAAACCTAGGCATTGATTTTGAAGACATCAGACACATGCAGAATGAAAAATTTTTCAGAAATGATTTTTCTGGTGAGGTTGACTTCAGAGAAGATCGGAAGAG
+
CBCCCFFFFFFFGGGGGGGGGGGHHHHHHHHHHHHHGGGGGHHHHHHHHHHHHHHHHHHHHGHHHHHHHHHHHHHHHHHHGHHHHHHHHGHHHHHHHHHHHHHHGGHHHHHHHHHHHHHHHHHHHGHHGHHHHHHFHHHHHHHHHHHHHHGHGGHGHHHHHGGGHGHHHGHHHHHHHHHHHHHHHHHHHHHHHHHHHHHHHHHFHHFHHHGGGHHHHHHHHFFHHHCGGHHHHHHHGHHHHHHHHGGGGGG
@M05620:46:000000000-D9D58:1:1101:23783:10086 1:N:0:106
GAATGAATGCAGAAATTGGCAAGATAATACTGCACCGATGGGAAATGATACTATCCTGAAACATGAGCAAATTGACCAGCCTCAGGATGTGAACTCATTTGCTGCCGATGACCAGGTCTCTTTCAAGATAGTAAAAACAGTGACTTGTACAGCATAATGCAAAACCTAGGCATTGATTTTGACGACATCAGACACATGCAGAATGACAAATTTTTCAGATATGATTTTTCTGGTGAGGTTGACTTCAGAGG
+
BBBBBFFFFFFFGGGGGGGGGGGHHHGHGHHHHHHHGGGGGHGHHHHHHHHHHHHHHHHHHHHHHHHHHHHGHHHHHHHHGHHHHHHHHHHHHHHHHHHHHHHH31///14B33113B4B44G4444FDG34B444BE/243BF4423?3F3BG3BG?333@2@F/F2F22<FGHH111<1/1/<<-.>G11>G0G1<<GBHHD0<00</<00<=:0;00<<00<0;00/0000/0..//;F0009C00;.
@M05620:46:000000000-D9D58:1:1101:23770:10100 1:N:0:106
GAATGAATGCAGAAATTGGCAAGATAATACTGCACCGATGGGAAATGATACTATCCTGAAACATGAGCAAATTGACCAGCCTCAGGATGTGAACTCATTTGCTGGAGGTCACCAGGGCTCTTTCAAGATAGTAAAAACAGTGACTTGTACAGCATAATGAAAAACCTAGGCATTGATTTTGAAGACATCAGACACATGCAGAATGAAAAATTTTTCAGAAATGATTTTTCTGGTGAGGTTGACTTCAGAGA
+
CBBBCFFFFFFFGGGGGGGGGGGGHHGHHHGGHHHHGGGGGHGHHHHHHHHHHHHHHHGHHHHHHHHHHHHHGHHHHHGHGHHHHHHHHGGFHHHHHHHHHHHHFGHGGHHHHFHGGGHHHHHHHHHHHHHHHHHHHGHHGHHHHHHHHHHHHHHHHHHHHHHHGGHHHHHHHHHHHHHHHGHHHHHHHGHHHHHHHHHHHHHHHHGHHHGHHHHHHHHHHHHGFHHHHHHHHGHGHHHHHHGGGGGGGGF
@M05620:46:000000000-D9D58:1:1101:6832:10110 1:N:0:106
GAATGAATGCAGAAATTGGCAAGATAATACTGCACCGATGGGAAATGATACTATCCTGAAACATGAGCAAATTGACCAGCCTCAGGATGTGAACTCATTCCAGGGCTCTTTCAAGATAGTAAAAACAGTGACTTGTACAGCATAATGAAAAACCTAGGCATTGATTTTGAAGACATCAGACACATGCAGAATGAAAAATTTTTCAGAAATGATTTTTCTGGTTAGGTTGACTTCAGAGAAGATCGGAAGAG
+
CBCCDFFFFFFFGGGGGGGGGGGHHHHHHHHHHHHHGGGGGHHHHHHHHHHHHHHHHHHHHHHHHHHHHHHHHHHHHHHHGHHHGHBGGGHGHHHHHHH444BFGA11?B4@4BF3343D4DH4G>GGG3G4B???4D?4F2F3?4?GFEHC//F2???G22B>>22>2/2DGCCG22=FFHHHH11?=1G1111DG<<<GG<0F<F10=D0000<=/DGGG00</:<C:;0C0000CG0/0:0=C.E..:
@M05620:46:000000000-D9D58:1:1101:6840:10128 1:N:0:106
GAATGAATGCAGAAATTGGCAAGATAATACTGCACCGATGGGAAATGATACTATCCTGAAACATGAGCAAATTGACCAGCCTCAGGATGTGAACTCATTCCAGGGCTCTTTCAAGATAGTAAAAACAGTGACTTGTACAGCATAATGAAAAACCTAGGCATTGATTTTGAAGACATCAGACACATGCAGAATGAAAAATTTTTCAGAAATGATTTTTCTGGTGAGGTTGACTTCAGAGAAGATCGGAAGAG
+
CCCCCFFFFFFFGGGGGGGGGGGHHHHHHHHHHHHHGGGGGHHHHHHHHHHHHHHHHHHHHHHHHHHHHHHHHHHHHHHHGHHGGHFGGGGHHHHHGHHHHGHHGGHHHHHHHHHHHHHFHHHHHGHHGHHHHHHHHHHHHHHHHHGHHHHHGGHHHHHHHGHHHHHHHGHHHHHHHHHHHHHHHGHHHHHHHHHHHHHHHHHHHHHHHHH0GHHHHHHHHDHHHHGHHHHHHHHHHHHGHHHHHGFGGGG
@M05620:46:000000000-D9D58:1:1101:20548:10134 1:N:0:106
GAATGAATGCAGAAATTGGCAAGATAATACTGCACCGATGGGAAATGATACTATCCTGAAACATGAGCAAATTGACCAGCCTCAGGATGTGAACTCATTCCAGGGCTCTTTCAAGATAGTAAAAACAGTGACTTGTACAGCATAATGAAAAACCTAGGCATTGATTTTGAAGACATCAGACACATGCAGAATGAAAAATTTTTCAGAAATGATTTTTCTGGTGAGGTTGACTTCAGAGAAGATCGGAAGAG
+
CCCCCFFFFFFFGGGGGGGGGGGHHHHHHHHHHHHHGEGGGHHHHHHHHHHHHHHHHHHHHHHHHHGFHHHHHHHHHHHHGHHHGHHGHGGGHHHHHHHHHGHHGGHHHHHHHGGHHHHGHFHHHGHHDGHHEHHGHHHHHHHHHHHGHHHHGGHHHHHHHGFGHHHHHGHHHHHHHHHHHHHHHGHHHHHHHHHHHHHHHHHHHHHHHHFDGHHGHHHHHDGFGH;CGCGHHHHHHHHHFHFHHGEFGGG
@M05620:46:000000000-D9D58:1:1101:10008:10151 1:N:0:106
GAATGAATGCAGAAATTGGCAAGATAATACTGCACCGATGGGAAATGATACTATCCTGAAACATGAGCAAATTGACCAGCCTCAGGATGTGAACTCATTTGCTGGAGGTCACCAGGGCTCTTTCAAGATAGTAAAAACAGTGACTTGTACAGCATAATGAAAAACCTAGGCATTGATTTTGAAGACATCAGACACATGCAGAATGAAAAATTTTTCAGAAATGATTTTTCTGGTGAGGTTGACTTCAGAGA
+
CCCCCFFFFFFFGGGGGGGGGGGHHHHHHHGHHHHHGFGGGHGHHHHGHHHHHHHHHHHHHHHHHHHHHHHGHHHHHHHHGHHHHHHHHHHHHHHHHGHHHHHHHHHGGHGHHHHGGGGHHHHHHGHFHHFHHHHHHGHHHGHHHHHGHHHGHHHHFHHHHHHHGGHHHHHHHHHHHHHHGGHHFHHHHHHGGHHHHFFHHHHHHHHHHHHHHHFHHHHHGHHHHGHHHHHHGCGCGGHFHHGGFGGGGGG
@M05620:46:000000000-D9D58:1:1101:13734:10175 1:N:0:106
GAATGAATGCAGAAATTGGCAAGATAATACTGCACCGATGGGAAATGATACTATCCTGAAACATGAGCAAATTGACCAGCCTCAGGATGTGAACTCATTCCAGGGCTCTTTCAAGATAGTAAAAACAGTGACTTGTACAGCATAATGAAAAACCTAGGCATTGATTTTGAAGACATCAGACACATGCAGAATGAAAAATTTTTCAGAAATGATTTTTCTGGTGAGGTTGACTTCAGAGAAGATCGGAAGAG
+
CCCCCFFFFFFFGGGGGGGGGGGHHHHHHHHHHHHHGGGGGHHHHHHHHHHHHHHHHHHHHHHHHHHHHHHHHHHHHHHHGHHHHHGHHGHHHHHHHHHHHFHHGGHHHHHHHGHGGHHHHHHHHGHHGHHHHHHHHHFHHHHHHHHHHHHGGGHGHGHHHHHGHHHHHGHEDHHHHFGHHHGHHFHHHHEHHHHHHHHHGHHHHGHHFHHHHHHHHHHGHDGDFHCGHHHHHHGG0CGHFHHHHGGGGGG
@M05620:46:000000000-D9D58:1:1101:5220:10189 1:N:0:106
GAATGAATGCAGAAATTGGCAAGATAATACTGCACCGATGGGAAATGATACTATCCTGAAACATGAGCAAATTGACCAGCCTCAGGATGTGAACTCATTTGCTGGAGGTCACCAGGGCTCTTTCAAGATAGTAAAAACAGTGACTTGTACAGCATAATGAAAAACCTAGGCATTGATTTTGAAGACATCAGACACATGCAGAATGAAAAATTTTTCAGAAATGATTTTTCTGGTGAGGTTGACTTCAGAGA
+
CBCCCFFFFFFFGGGGGGGGGGGHHHHHHHHHHHHHGEGGGHGHHHHHHHHHHHHHHHHHHHHHHHHHHHHHHHHHHHGHGHHHGHHHHHHHHHHHHHHHGGGGHFGGGFBF3DFFFEHGGHHHHGHEGGHFHHHGHGHGFGFHHHFGHFHFGFHHHFHFGFHHGGHHHHHGHHGGHHHHHFFHGHHHHBGHHHHFGGGHHHHHGDGHGGHHHHHHHHHFFHHHHHHHHHHHHGHHHHHHHHGGGGGGGGB
@M05620:46:000000000-D9D58:1:1101:25301:10228 1:N:0:106
GAATGAATGCAGAAATTGGCAAGATAATACTGCACCGATGGGAAATGATACTATCCTGAAACATGAGCAAATTGACCAGCCTCAGGATGTGAACTCATTTGCTGGAGGTCACCAGGGCTCTTTCAAGATAGTAAAAACAGTGACTTGTACAGCATAATGAAAAACCTAGGCATTGATTTTGAAGACATCAGACACATGCAGAATGAAAAATTTTTCAGAAATGATTTTTCTGGTGAGGTTGACTTCAGAGA
+
CBCCCFFFFFFFGGGGGGGGGGGHHHHHHHHHHHHHGGGGGHEHGHHHHHHHHHHHHHHHHHHHHHHHFHHHHHHHHHHHGHHHHHHHHHHHHHHHHHHHHHHHHHHGGHHHHHHGGGHHHHHHHHHHHHHHHHHHHGHHHHHHHHHHHHHHHHHHHHHHHHHHGGHHHHHHHHHHHHHHHGHHHHHHHHHHHHHHHHHHHHHHHHHHHHHHHHHHHHHHHHHHHHHHHHHHHHHGHHHGHHGGGGGGGGB
@M05620:46:000000000-D9D58:1:1101:25283:10231 1:N:0:106
GAATGAATGCAGAAATTGGCAAGATAATACTGCACCGATGGGAAATGATACTATCCTGAAACATGAGCAAATTGACCAGCCTCAGGATGTGAACTCATTTGCTGGAGGTCACCAGGGCTCTTTCAAGATAGTAAAAACAGTGACTTGTACAGCATAATGAAAAACCTAGGCATTGATTTTGAAGACATCAGACACATGCAGAATGAAAAATTTTTCAGAAATGATTTTTCTGGTGAGGTTGACTTCAGAGA
+
CCCCCFFFFFFFGGGGGGGGGGGHHHHHHHHHHHHHGGGGGHHHHHHHHHHHHHHHHHHHHHHHHHHHHHHHHHHHHHHHGHHHHHHHHHHHHHHHHHHHHHHHHHHGGHHHHHHGGGHHHHHHHHHHHHHHHHHHHGHHHHHHHHHHHHHHHGHHHHHHHHHHGGHHHHHHHHHHHHHHHGHHHHHHHHHHHHHHHHHHHHHHHHHHHGHHHHHHHHGHFHHHHHHHHHHHHHHHHHHHHHGGGGGGGGF
@M05620:46:000000000-D9D58:1:1101:10392:10232 1:N:0:106
GAATGAATGCAGAAATTGGCAAGATAATACTGCACCGATGGGAAATGATACTATCCTGAAACATGAGCAAATTGACCAGCCTCAGGATGTGAACTCATTCCAGGGCTCTTTCAAGATAGTAAAAACAGTGACTTGTACAGCATAATGAAAAACCTAGGCATTGATTTTGAAGACATCAGACACATGCAGAATGAAAAATTTTTCAGAAATGATTTTTCTGGTGAGGTTGACTTCAGAGAAGATCGGAAGAG
+
BABBBFFFFFFDFFCGGGGFGGGGHHHFFHGHHFHBEAEFACGFHHHFHHHHHHHHHHEHHB3GGHEHFHHHHGEGHHFHGCHBFH@3BFGFHDGF3GGHHGFFDEFHHHHGHHHGGHHGHDFFHGHHHHHDGHFHBFFHHGHHFHHHHHFFGGHHHHHHHHHGHHHHGEHHHHHGHHHFHHHHHFFHGHGGHHHHHHHGHHHGDGFHGFHEHD0DGCGHH=/=GH/CFFGHHHHHF:GHGHEHHGBEAA.
@M05620:46:000000000-D9D58:1:1101:28209:10237 1:N:0:106
GAATGAATGCAGAAATTGGCAAGATAATACTGCACCGATGGGAAATGATACTATCCTGAAACATGAGCAAATTGACCAGCCTCAGGATGTGAACTCATTTGCTGGAGGTCACCAGGGCTCTTTCAAGATAGTAAAAACAGTGACTTGTACAGCATAATGAAAAACCTAGGCATTGATTTTGAAGACATCAGACACATGCAGAATGAAAAATTTTTCAGAAATGATTTTTCTGGTGAGGTTGACTTCAGAGA
+
BACBCFFFFFFF5GGGGGGGGGGHHHFGHHHHHHHHGEGGFHGFHHHHHHHHDHHHGHFGGHHHHGHHHHCFGHHHHHHHGHHHGGHHHGHGHHHHHFHHHHHHHHHFGHHHHHHGD/F?GHFHGGGBGFFGHHHHGGGFGED4FHHDDHFFFCDF3FFGHHECE/FGHFE2FGHFHHHHGGGGDH0?GDD1GGHCGHHGGFCGHGHHF<GHHHEHEHFF<FB0GHGHFBGHHHGBG.GHCC0F0BBFBF;
@M05620:46:000000000-D9D58:1:1101:25182:10238 1:N:0:106
GAATGAATGCAGAAATTGGCAAGATAATACTGCACCGATGGGAAATGATACTATCCTGAAACATGAGCAAATTGACCAGCCTCAGGATGTGAACTCATTCCAGGGCTCTTTCAAGATAGTAAAAACAGTGACTTGTACAGCATAATGAAAAACCTAGGCATTGATTTTGAAGACATCAGACACATGCAGAATGAAAAATTTTTCAGAAATGATTTTTCTGGTGAGGTTGACTTCAGAGAAGATCGGAAGAG
+
CCCCCFFFFFFFGGGGGGGGGGGHHHHHHHHHHHHHGGGGGHHHHHHHHHHHHHHHHHGHHHHHHHHHHHHHHHHHHHHHGHHHHHHHHHHHHHHHHHHHGHHHGGHHHHHHHHHHHHHFHHHHHGHHGGHHHHHHHHHHHHHHHHHHHHHHGGHHHHHHHHHGHHHHHGHHHHHHHHHHHHHHHHHHHHHHHHHHHHHHHHHHGHHHHHFGHHHHHHHGHHHHHGCGFHHHHHHHHHHHHHHHHGGGGGG
@M05620:46:000000000-D9D58:1:1101:21095:10247 1:N:0:106
GAATGAATGCAGAAATTGGCAAGATAATACTGCACCGATGGGAAATGATACTATCCTGAAACATGAGCAAATTGACCAGCCTCAGGATGTGAACTCATTCCAGGGCTCTTTCAAGATAGTAAAAACAGTGACTTGTACAGCATAATGAAAAACCTAGGCATTGATTTTGAAGACATCAGACACATGCAGAATGAAAAATTTTTCAGAAATGATTTTTCTGGTGAGGTTGACTTCAGAGAAGATCGGAAGAG
+
CCCCCFFFFFFFGGGGGGGGGGFHHHHHHHGHHHHHGEGGGHHHHHHHHHHHHHHHHHHHGHHHHHHHHHHHHHHHHHHHGHHHHHGHHGGGHHHHHHHHHHHHGGHHHHHHHHHHHHHHHHHHHGHHFHGHHHHHHHHHHHHHHHHHHHHHGGHHHHHHHHHGHHHHHGHHHHHHHHHHHHHHHHHHHHHHHHHHHHHHHHHHGHHHHHGHHHHHHHHHHGHHHHCHHGHHHHHHHHHHHHBHHGDFGGG
@M05620:46:000000000-D9D58:1:1101:21079:10255 1:N:0:106
GAATGAATGCAGAAATTGGCAAGATAATACTGCACCGATGGGAAATGATACTATCCTGAAACATGAGCAAATTGACCAGCCTCAGGATGTGAACTCATTCCAGGGCTCTTTCAAGATAGTAAAAACAGTGACTTGTACAGCATAATGAAAAACCTAGGCATTGATTTTGAAGACATCAGACACATGCAGAATGAAAAATTTTTCAGAAATGATTTTTCTGGTGAGGTTGACTTCAGAGAAGATCGGAAGAG
+
A?A?AFBFFFBFAFFFGGGGFFGFHH5FFHHHHHHHGGGGGHGCAGEDGFGHHHHBGAAFFGFGB3FGBEFGHHEFHBGHGHHGGHFGGGHHHHHHHHHD44EGGGFFHEG44BB3BFDD4FFEG/FGGFFHHFF?E4DFGHGE3GFBF3?0/AGBF0GHHHDDGBFFFC11FFCGBB1<1FGHHHGHH10?F1B11<FCFFFHGB1</=GF<DGGFGGHHHFB..:;CCGFHFBF00CG/B0GED..A.A
@M05620:46:000000000-D9D58:1:1101:14312:10257 1:N:0:106
GAATGAATGCAGAAATTGGCAAGATAATACTGCACCGATGGGAAATGATACTATCCTGAAACATGAGCAAATTGACCAGCCTCAGGATGTGAACTCATTTGCTGGAGGTCACCAGGGCTCTTTCAAGATAGTAAAAACAGTGACTTGTACAGCATAATGAAAAACCTAGGCATTGATTTTGAAGACATCAGACACATGCAGAATGAAAAATTTTTCAGAAATGATTTTTCTGGTGAGGTTGACTTCAGAGA
+
CCCCCFFFFFFFGGGGGGGGGGGHHHHHHHHHHHHHEEEGGHHHHHHHHHHHGHHHHHHHHHHHHHHHHHHHHHHHHHHHGHHHGHGHHGHHGHHHHHHHHHHHHHHGGHHHHHHGGGHHHHHHHHHHGHHHHHHHHGHGHHHHHHHHHHHHHHHHHHHHHHHHGGHHHHHGHHHHHHHHHGHGHHHHHHHHGHHHHHHHHGFHHHHHHHHHHHHHHHFHHHHGHHHHHHHHGGHEGHHHHHGGGGGGGGF
@M05620:46:000000000-D9D58:1:1101:9862:10262 1:N:0:106
GAATGAATGCAGAAATTGGCAAGATAATACTGCACCGATGGGAAATGATACTATCCTGAAACATGAGCAAATTGACCAGCCTCAGGATGTGAACTCATTTGCTGGAGGTCACCAGGGCTCTTTCAAGATAGTAAAAACAGTGACTTGTACAGCATAATGAAAAACCTAGGCATTGATTTTGAAGACATCAGACACATGCAGAATGAAAAATTTTTCAGAAATGATTTTTCTGGTGAGGTTGACTTCAGAGA
+
CCCCCFFFFFFFGGGGGGGGGGFHHGHHHHHHHHHHGEEGGHHHHHHGHHHHHHHHHFHHHHHHHHHHGHHGHHHHHHHHGHHHHHHHHHHHHHHHHHHHHHHHHGHGGH3GGHHGGEHHHHGHHGH3EBEFHHHHFEHFE?3BGHDF3GFDGGFHFHHHGHGHGDFGHBCFGDGBGHHHHGGF1?0FGFF1<0F0CB111F0FDDHHGAGHHHDGFFHF/GGBGGGHE:GGC0:0CCGC:/0CBFF0;0F
@M05620:46:000000000-D9D58:1:1101:18219:10268 1:N:0:106
GAATGAATGCAGAAATTGGCAAGATAATACTGCACCGATGGGAAATGATACTATCCTGAAACATGAGCAAATTGACCAGCCTCAGGATGTGAACTCATTTGCTGGAGGTCCCAGGGCTCTTTCAAGATAGTAAAAACAGTGACTTGTACAGCATAATGAAAAACCTAGGCATTGATTTTGAAGACATCAGACACATGCAGAATGAAAAATTTTTCAGAAATGATTTTTCTGGTGAGGTTGACTTCAGAGAA
+
CABCCFFFFFFFGGGGGGGGGGGHHHGHHHHHHHHHFEGGGHGHHHHGHHHHHHHHHHHGHHHHHGGHHHGHHHHHHHHHGHHGGFGHHHHHHHHHGHHHHHHHHHHEFHHGHHGGGHHHHHHHHHHHHHGHHHHHGHHHHHHHHHHHHHHHHHHHHHHHHHHGGHHHHHHHHHHHHHHHGHGHHHHHHHHHHHHHHHHHHHHHGHHHGHHHHHHHHGHHHHHHHHHHHHHHHHHHHHHHHHGGGGGGGGG
@M05620:46:000000000-D9D58:1:1101:9689:10269 1:N:0:106
GAATGAATGCAGAAATTGGCAAGATAATACTGCACCGATGGGAAATGATACTATCCTGAAACATGAGCAAATTGACCAGCCTCAGGATGTGAACTCATTTGCTGGAGGTCCCAGGGCTCTTTCAAGATAGTAAAAACAGTGACTTGTACAGCATAATGAAAAACCTAGGCATTGATTTTGAAGACATCAGACACATGCAGAATGAAAAATTTTTCAGAAATGATTTTTCTGGTGAGGTTGACTTCAGAGAA
+
CCCCCFFFFFFFGGGGGGGGGGGHHHHHHHHHHHHHGEGGGHFHHHHHHHHHHHHHHHHHHHHHHHHHHHHHHHHHHHHHGHHHHHHHHGHHHHHHHHHHHHHHHHHGGHHHHHGGGHHHHHHHHHHHHHHIHHHHGHHHHHHHHHHHHHHHHHHHHHHHHHHGGHHHHHHHHHHHHHHHGHHHHHHHHHHHHHHHHHHHHHHHHHHHHHHHHHHHHHHHHHHHHHHHHHHHHHHCCCHHHHGGGGGGGGF
@M05620:46:000000000-D9D58:1:1101:17390:10276 1:N:0:106
GAATGAATGCAGAAATTGGCAAGATAATACTGCACCGATGGGAAATGATACTATCCTGAAACATGAGCAAATTGACCAGCCTCAGGATGTGAACTCATTTGCTGGAGGTCACCAGGGCTCTTTCAAGATAGTAAAAACAGTGACTTGTACAGCATAATGAAAAACCTAGGCATTGATTTTGAAGACATCAGACACATGCAGAATGAAAAATTTTTCAGAAATGATTTTTCTGGTGAGGTTGACTTCAGAGA
+
CCCCCFFFFFFFGGGGGGGGGGGHHHHHHHHHHHHHGFGGGHHHHHHHHHHHHHHHHHHHHHHHHHHHHHHHHHHHHHHHGHHHHHHHGGHGHHHHHHHHHHHHHHHGGHHHHHHGGGHHHHHHHHHHHHHHHHHHHGHHHHHHHHHHHHHHHHHHHHHHHHHHGGHHHHHHHHHHHHHHHGHHHHHHHHHHHHHHHHHHHHHHHHHHHHHHHHHHHHHHHHHHHHHHHHHHHHHHHGHHHHGGHGGGGGF
@M05620:46:000000000-D9D58:1:1101:20637:10311 1:N:0:106
GAATGAATGCAGAAATTGGCAAGATAATACTGCACCGATGGGAAATGATACTATCCTGAAACATGAGCAAATTGACCAGCCTCAGGATGTGAACTCATTTGCTGGAGGTCACCAGGGCTCTTTCAAGATAGTAAAAACAGTGACTTGTACAGCATAATGAAAAACCTAGGCATTGATTTTGAAGACATCAGACACATGCAGAATGAAAAATTTTTCAGAAATGATTTTTCTGGTGAGGTTGACTTCAGAGA
+
CCCCCFFFFFFFGGGGGGGGGGGHHHHHHHHHHHHHGEGGGHHHHEGGHHHHHHHHHHHHHHHHHHHHHHHHHHHHHHHHGHHHHHHHHGHHHHHHHHHHHHHHHHHGGHHHHHHGGGHHHHHHHHHHHHHHHHHHHGHHHHHHHHHHHHHHHHHHHHHHHHHHGGHHHHHHHHHHHHHHHGHHHHHHHHHHHHHHHHHHHHHHHHHHHHHHHHHHHHFFGHHGHHHHHHHHHHHHHHHHHHGGGGGGGG/
@M05620:46:000000000-D9D58:1:1101:27030:10318 1:N:0:106
GAATGAATGCAGAAATTGGCAAGATAATACTGCACCGATGGGAAATGATACTATCCTGAAACATGAGCAAATTGACCAGCCTCAGGATGTGAACTCATTTGCTGGAGGTCACCAGGGCTCTTTCAAGATAGTAAAAACAGTGACTTGTACAGCATAATGAAAAACCTAGGCATTGATTTTGAAGACATCAGACACATGCAGAATGAAAAATTTTTCAGAAATGATTTTTCTGGTGAGGTTGACTTCAGAGA
+
CCCCCFFFFFFFGGGGGGGGGGGHHHHHHHHHHHHHGGGGGHHHHHHHHHHHHHHHHHHHHHHHHFHHHHHHHHHHHHHHGHHHHGHHGFHHHHHHHHHHHHHHHGGGGHHHHHHGGGHHHHHHHHHHHHHHHHHHHGHHHHHHHHGHHHHHHHHHHHHHHHHHGGHHHHHHHHHHHHHHHGHHHHHHHHHHHHHHHHHGHHHHHHHHHHGHHHHHHHFHHHHHHHHHHHHHHHHHHHGHHHGGGGGGGGF
@M05620:46:000000000-D9D58:1:1101:3889:10364 1:N:0:106
GAATGAATGCAGAAATTGGCAAGATAATACTGCACCGATGGGAAATGATACTATCCTGAAACATGAGCAAATTGACCAGCCTCAGGATGTGAACTCATTTGCTGGAGGTCCCAGGGCTCTTTCAAGATAGTAAAAACAGTGACTTGTACAGCATAATGAAAAACCTAGGCATTGATTTTGAAGACATCAGACACATGCAGAATGAAAAATTTTTCAGAAATGATTTTTCTGGTGAGGTTGACTTCAGAGAA
+
BBACBFFFFFFFGGFGGGGGGGGHGGGHHHHHHHHHEAFGGHGHHHHDHHHHHHHHHHFHGHHHHGGHGHHGHHFHHHGFFHHGGHFGHGHHHHHHGHHFHHHHHGHGGHHHHHGGGHHHHHHHHHHHHGHHHHHHGHHHHHHHHHHHHGHHHHHGHHHHHHHGGHHHHHHHHHHHHHHHGHHHHGHHHHHHHHHHHHGHHHHG1GHHHHHHHHHHHHHHHHHHHHHHHHHHHHHHFHHHHHGGGGGGGGC
@M05620:46:000000000-D9D58:1:1101:17014:10374 1:N:0:106
GAATGAATGCAGAAATTGGCAAGATAATACTGCACCGATGGGAAATGATACTATCCTGAAACATGAGCAAATTGACCAGCCTCAGGATGTGAACTCATTTGCTGGAGGTCACCAGGGCTCTTTCAAGATAGTAAAAACAGTGACTTGTACAGCATAATGAAAAACCTAGGCATTGATTTTGAAGACATCAGACACATGCAGAATGAAAAATTTTTCAGAAATGATTTTTCTGGTGAGGTTGACTTCAGAGA
+
CCCCCFFFFFFFGGGGGGGGGGGHHHHHHHHHHHHHGEGGGHHHHHHHHHHHHHHHHHHHHHHHHHHHHHHHHHHHHHHHGHHHHHHHHHHHHHHHHHHHHHHHHHHGGHHHHHHGGGHHHHHHHHHHHHHHHHHHHGHHHHHHHHHHHHHHHHHHHHHHHHHHGGHHHHHHHHHHHHHHHGHHHHHHHHHHHHHHHHHHHHHHHHHHHGHHHHHHHHHHHHHHHHHHHHHHHGHHHHHHHHGGGGGGGGB
@M05620:46:000000000-D9D58:1:1101:19844:10380 1:N:0:106
GAATGAATGCAGAAATTGGCAAGATAATACTGCACCGATGGGAAATGATACTATCCTGAAACATGAGCAAATTGACCAGCCTCAGGATGTGAACTCATTTGCTGGAGGTCACCAGGGCTCTTTCAAGATAGTAAAAACAGTGACTTGTACAGCATAATGAAAAACCTAGGCATTGATTTTGAAGACATCAGACACATGCAGAATGAAAAATTTTTCAGAAATGATTTTTCTGGTGAGGGTGACTTCAGAGA
+
A3ABAFDFFBFFFGEGGFGGFFFFFFDFHFDBGBCGE2AEGHHHAGHHHHHGDGFGFFHCFAGG33EFDHHHHD5DCEFCAGH3FHHCF@@@53@FGEGFGGHHGHHGGHHFBFEFGGHGCH?GGFFBGDG?GFE4FEGGEDGEFGHFD22?CGHDDGF2DGFC/AGHFFFHGHGFHFGHG/BD1FFGFHFFGF0<GFFDGDFBGFD<DGC<0GGBHH=0<DHC0GHGHGHHH:CFHG.;EGGGGEBFFGB
@M05620:46:000000000-D9D58:1:1101:21360:10389 1:N:0:106
GAATGAATGCAGAAATTGGCAAGATAATACTGCACCGATGGGAAATGATACTATCCTGAAACATGAGCAAATTGACCAGCCTCAGGATGTGAACTCATTTGCTGGAGGTCACCAGGGCTCTTTCAAGATAGTAAAAACAGTGACTTGTACAGCATAATGAAAAACCTAGGCATTGATTTTGAAGACATCAGACACATGCAGAATGAAAAATTTTTCAGAAATGATTTTTCTGGTGAGGTTGACTTCAGAGA
+
CCDCCFFFFFFFGGGGGGGGGGGHHHHHHHHHHHHHFEEGGHGHHHHGHHHHHHHHHHHHHHHHHHHHHHHHHHHHHHHHGHHHHHHHHHHHHHHHHHHHHHHHHHHGGHGHHHHGGFHFHHFHHFHFFHHFHHHHHGHFHFHGHHHFHHHGHFHHHHGHHHHHGDHHHHHCHHHHHHHHHGGHFHFDGGFFGFFFHHGFHHGHFHHHHFGHHHGHFHHHHHHFHHHHHFHHFGGHHHHHHHFGFFFGGGG
@M05620:46:000000000-D9D58:1:1101:19660:10437 1:N:0:106
GAATGAATGCAGAAATTGGCAAGATAATACTGCACCGATGGGAAATGATACTATCCTGAAACATGAGCAAATTGACCAGCCTCAGGATGTGAACTCATTTGCTGGAGGTCACCAGGGCTCTTTCAAGATAGTAAAAACAGTGACTTGTACAGCATAATGAAAAACCTAGGCATTGATTTTGAAGACATCAGACACATGCAGAATGAAAAATTTTTCAGAAATGATTTTTCTGGTGAGGTTGACTTCAGAGA
+
CCCCCFFFFFFFGGGGGGGGGGGHHHHHHHHHHHHHGEGGGHHHHHHHHHHHHHHHHHHHHHHHHHHHHHHHHHHHHHHHGHHHHHHHHGHHHHHHHHHHHHHHHHHGGHHHHHHGGGHHHHHHHHHHHHHHHHHHHGHHHHFHHHHHHHHHHHHHHHHHHHHHGGHHHHHHHHHHHHHHHGHHHHHHHHHHHHHHHHHHHHHHHHHHHHHHHHHHHHHHHHHHHHHHHHHGHHHFHGGHHFGFGGGGGG/
@M05620:46:000000000-D9D58:1:1101:11545:10455 1:N:0:106
GAATGAATGCAGAAATTGGCAAGATAATACTGCACCGATGGGAAATGATACTATCCTGAAACATGAGCAAATTGACCAGCCTCAGGATGTGAACTCATTCCAGGGCTCTTTCAAGATAGTAAAAACAGTGACTTGTACAGCATAATGAAAAACCTAGGCATTGATTTTGAAGACATCAGACACATGCAGAATGAAAAATTTTTCAGAAATGATTTTTCTGGTGAGGTTGACTTCAGAGAAGATCGGAAGAG
+
CCCCCFFFFFFFGGGGGGGGGGGHHHHHHHGHHHHHGGGGGGHHHHHHHHHHHHHHHHHHHHHHHHHHHHHHHHFHHHHHGHHHGHGGGGGGHHHHHHHHHHHGGGHHHHHHHHHHHHHEHHHHHGHHHHHHHHGHHHHHHHHHFHHHHHHHGGHHGHHHHHHHHHHHHGHHHHHHHHHFHHHHHHHHHHHHGHHHHHHHHHHHGGDGGHGBGHGHHHHHHHHFGHCGGFHHHHHHHGHHHGFGHGGGGGF
@M05620:46:000000000-D9D58:1:1101:6066:10468 1:N:0:106
GAATGAATGCAGAAATTGGCAAGATAATACTGCACCGATGGGAAATGATACTATCCTGAAACATGAGCAAATTGACCAGCCTCAGGATGTGAACTCATTTGCTGGAGGTCACCAGGGCTCTTTCAAGATAGTAAAAACAGTGACTTGTACAGCATAATGAAAAACCTAGGCATTGATTTTGAAGACATCAGACACATGCAGAATGAAAAATTTTTCAGAAATGATTTTTCTGGTGAGGTTGACTTCAGAGA
+
C@ABBFFFFFBFGGGGGGGGGGGHHCHHGHHHGHHHEEAEGHFFEHHGHFFHHHGHHHFFEGGHHEFHFHHHHHEGHGGGEHHGGFFEGFGFFGHHFHHHHHHHHFHGGHHHHHHGGGHGHHHHFHHFHGHHHHGGHGHHHHHHHHHGHHHHHGHGHHHHHHHG?GHHHHGHFHHHHGHHHGHHHHHHHGHHHHGHHHHHHFHGHFHHHHHHHHHHHHHFHHGFHHHHHHGHFFHHHGHHGFGFFFGGGG/
@M05620:46:000000000-D9D58:1:1101:8418:10474 1:N:0:106
GAATGAATGCAGAAATTGGCAAGATAATACTGCACCGATGGGAAATGATACTATCCTGAAACATGAGCAAATTGACCAGCCTCAGGATGTGAACTCATTTGCTGGAGGTCACCAGGGCTCTTTCAAGATAGTAAAAACAGTGACTTGTACAGCATAATGAAAAACCTAGGCATTGATTTTGAAGACATCAGACACATGCAGAATGAAAAATTTTTCAGAAATGATTTTTCTGGTGAGGTTGACTTCAGAGA
+
CBCCCFFFFFFFGGGGGGGGGGGHHHHHHHHHHHHHGEGGGHHHHHHHHGHHHHHHHHHHHHHHHHHHHHHHHHHHHHHHGHHGHHHHHGHHHHHHHHHHHHHHHHHGGHHHHHHGGGHHHHHHHHHHHHHHHHHHHGHHHHHHHHHHHHHHHHHHHHHHHHHHGGHHHHHHHHHHHHHHGGHHHHHHHHHHHHHHHHHHHHHHHHHHHHHHFHHHHGHHHGHHHHHHHHHHHHHGHGHHHHGGGGGGGGB
@M05620:46:000000000-D9D58:1:1101:3048:10487 1:N:0:106
GAATGAATGCAGAAATTGGCAAGATAATACTGCACCGATGGGAAATGATACTATCCTGAAACATGAGCAAATTGACCAGCCTCAGGATGTGAACTCATTTGCTGGAGGTCACCAGGGCTCTTTCAAGATAGTAAAAACAGTGACTTGTACAGCATAATGAAAAACCTAGGCATTGATTTTGAAGACATCAGACACATGCAGAATGAAAAATTTTTCAGAAATGATTTTTCTGGTGAGGTTGACTTCAGAGA
+
CCCBBFFFFFFFFGGGGGGGGGGHHHHHHHHHHGHHEAEGGGFFFGHHHHHHHHHFHHHHHHGHFFHHHFHHHHHHHHHEGGHHGFEFGGGFFHHHHHHHHHHHGGHGGHGHHHHGGGHHHHHHHHHHFHHHHHHHHGHHGHHHHHHHHHHHHHHHGHGHHHHHGGHHHHHHHHGHHHHHHGHHHHHHHHHHHHHHGHHHGHHHGGFHFHHHHHHHHHFHHHHGHHHHHGHHGHHHHHHHFCFFGGGGGG/
@M05620:46:000000000-D9D58:1:1101:6661:10495 1:N:0:106
GAATGAATGCAGAAATTGGCAAGATAATACTGCACCGATGGGAAATGATACTATCCTGAAACATGAGCAAATTGACCAGCCTCAGGATGTGAACTCATTTGCTGGAGGCCAGGGCTCTTTCAAGATAGTAAAAACAGCGACTTGTACAGCATAATGAAAAACCTAGGCATTGATTTTGAAGACATCAGACACATGCAGAATGAAAAATTTTTCAGAAATGATTTTTCTGGTGAGGTTGACTTCAGAGAAGA
+
CCCCCFFFFFFFGGGGGGGGGGGHHHHHHHHHHHHHGEGGGHHHHHHHHHHHHHHHHHHHHHHHHHHHHHHHHHHHHHHHGHHHHHGHHGHHHHHHHHHHHHHHHHHGCGHE11>F/BD4??44F34BGHB4GHEHF0////?2G?33?FHD>GFFH22GHDDCFDB0C11=1G1?GGA<GHB0FGH<<1<<0G<C0D<G0DH00=GGG<DHCC0;G0CFHHE:CHBGECGHBCF//FB00;FB900/CF9
@M05620:46:000000000-D9D58:1:1101:4338:10503 1:N:0:106
GAATGAATGCAGAAATTGGCAAGATAATACTGCACCGATGGGAAATGATACTATCCTGAAACATGAGCAAATTGACCAGCCTCAGGATGTGAACTCATTTGCTGGAGGTCCCAGGGCTCTTTCAAGATAGTAAAAACAGTGACTTGTACAGCATAATGAAAAACCTAGGCATTGATTTTGAAGACATCAGACACATGCAGAATGAAAAATTTTTCAGAAATGATTTTTCTGGTGAGGTTGACTTCAGAGAA
+
BBBBBFFFFFFFGGGGGGGGGGGHHHHHHHHHHHHHGGGGGHHHHHHHHHHHHHHHHGHHHHHHHHHHGHHHHHHHHHHHGHHHHHHGGFGHHHHHHHHHHHHHHHHGGHHHHHGGGHHHHHHHGHHHHHFHHHHHGHHHHHHHHHHHHHHHHHHHHHHHHHHGGHHHHHHHHHHHHHHHGHHHHHHHHHHHHHHHHHHHHHHHGHHHHHHHHHHHHHHHHHHGHHGGHHHHHHHHHHHHHHGGGGGGGGG
@M05620:46:000000000-D9D58:1:1101:27530:10505 1:N:0:106
GAATGAATGCAGAAATTGGCAAGATAATACTGCACCGATGGGAAATGATACTATCCTGAAACATGAGCAAATTGACCAGCCTCAGGATGTGAACTCATTTGCTGGAGGTCACCAGGGCTCTTTCAAGATAGTAAAAACAGTGACTTGTACAGCATAATGAAAAACCTAGGCATTGATTTTGAAGACATCAGACACATGCAGAATGAAAAATTTTTCAGAAATGATTTTTCTGGTGAGGTTGACTTCAGAGA
+
CCDDDFFFFFFFGGGGGGGGGGGHHHHHHHHHHHHHGGGGGHHHHHHHHHHHHHHHHHHHHHGHHHHHGHHHHHHHHHHHGHHHHHHHHHHHHHHHHHHHHHHHHHHGGHHHHGHGGGHHHHHHHHHHHHHHHFHHHGHHHGHHHHHHHHHHHHHHHHHHHHHHGGHHHHHHHHHHHHHHHGHHHHHHHGHHHHHHHHHGHHHHHHHHHHGHHHHHGHGFHHHHHHHHHHHGHHHHHHHHHHGGGGGGGGF
@M05620:46:000000000-D9D58:1:1101:5198:10507 1:N:0:106
GAATGAATGCAGAAATTGGCAAGATAATACTGCACCGATGGGAAATGATACTATCCTGAAACATGAGCAAATTGACCAGCCTCAGGATGTGAACTCATTTGCTGGAGGTCCCAGGGCTCTTTCAAGATAGTAAAAACAGTGACTTGTACAGCATAATGAAAAACCTAGGCATTGATTTTGAAGACATCAGACACATGCAGAATGAAAAATTTTTCAGAAATGATTTTTCTGGTGAGGTTGACTTCAGAGAA
+
CCCCCFFFFFFFGGGGGGGGGGGHHHHHHHHHHHHHGGGGGHCGHHHFGHHHHHHHHHGHHHGHHHHHHHHGHHDGHHHHGHHHHHHHHHHHHHHHHHHHHHHHHFHGGHHHHHGGGHHHHHHHHHHHGHHHHHHHGHGHHHHHHHHGHHHHHHHHHHHHHHHGGHHHHHHHHHHHHHGHGHHHHHHHHHHHHHHHHHHHHHHHFHFFCGHHHHHHHHHEHHFHHHHHHGHHHHGGHHHHHHGGGGGBFFG
@M05620:46:000000000-D9D58:1:1101:11040:10519 1:N:0:106
GAATGAATGCAGAAATTGGCAAGATAATACTGCACCGATGGGAAATGATACTATCCTGAAACATGAGCAAATTGACCAGCCTCAGGATGTGAACTCATTCCAGGGCTCTTTCAAGATAGTAAAAACAGTGACTTGTACAGCATAATGAAAAACCTAGGCATTGATTTTGAAGACATCAGACACATGCAGAATGAAAAATTTTTCAGAAATGATTTTTCTGGTGAGGTTGACTTCAGAGAAGATCGGAAGAG
+
BBBBBFFFFFFFFGGGGGGGGGGHHHHHHHGHHHHHGGGGGHFHHHHGHHHHHHHHHGHFFGHHHHHHHHHHHHHHHHHHGHHHHHHFHGGHHHHHHHHGGHHHGGHHHFDHHBFHHHHGHHGHHGHHGFGHEHFBBG4GHHHHFHHHHHFHGGHHHHEHHHHFGHFHHEHHHHHHHHGHFHHHHHHHGFHHHHHGHGHFHHHGFFDFC0=DGHHHBGDDD=CBGH;CCHHHHHHGGCGGGHBFGFAE?FF
@M05620:46:000000000-D9D58:1:1101:24482:10544 1:N:0:106
GAATGAATGCAGAAATTGGCAAGATAATACTGCACCGATGGGAAATGATACTATCCTGAAACATGAGCAAATTGACCAGCCTCAGGATGTGAACTCATTCCAGGGCTCTTTCAAGATAGTAAAAACAGTGACTTGTACAGCATAATGAAAAACCTAGGCATTGATTTTGAAGACATCAGACACATGCAGAATGAAAAATTTTTCAGAAATGATTTTTCTGGTGAGGTTGACTTCAGAGAAGATCGGAAGAG
+
AAAAAFFBFFFFGFGFGGGGGCFHHBHHHHHFHHFHGCAFEFHHGHHHHHHHHHHHHHHGFHHHGEHHHFHHHHGHHHHHGGHHFGGGFBF@GGGHHHHHHFGHCGHHHHHGFHHHHHHFHHHHHGEHBDGBGHHFGHGHGFHHHHHHHGHHGGHHHHGFHHFFHHHHHGHHFHFGHHHHHFHHHHBHHHHHHHHHHGHHHHHHHHBHHHGHHHHHGHHHH<GFGH::CGHHHHEHHHHHHGFHGGDEDGF
@M05620:46:000000000-D9D58:1:1101:10000:10564 1:N:0:106
GAATGAATGCAGAAATTGGCAAGATAATACTGCACCGATGGGAAATGATACTATCCTGAAACATGAGCAAATTGACCAGCCTCAGGATGTGAACTCATTTGCTGGAGGTCACCAGGGCTCTTTCAAGATAGTAAAAACAGTGACTTGTACAGCATAATGAAAAACCTAGGCATTGATTTTGAAGACATCAGACACATGCAGAATGAAAAATTTTTCAGAAATGATTTTTCTGGTGAGGTTGACTTCAGAGA
+
CCBCCFFFFFFFGGGGGGGGGGGHHHHHHHHHHHHHGGGGGHHHHHHHHHHHHHHHHHHHHHHHHHHHHHHHHHHHHHHHGHHHHHHHHGHHHHHHHHHHHHHHHHHGGHHHHHHGGGHHHHHHHHHHHHHGHHHHHGHHHHHHHHHHHHHHHHHHHHHHHHHHGGHHHHHHHHHHHHHHGGHHHHHHHHHHHHHHHHHHHHHHHHHHHHHHHHHHHHHGHHHHHHHHHHHHHHHHHHHHHHGGGGGGGGE
@M05620:46:000000000-D9D58:1:1101:19605:10579 1:N:0:106
GAATGAATGCAGAAATTGGCAAGATAATACTGCACCGATGGGAAATGATACTATCCTGAAACATGAGCAAATTGACCAGCCTCAGGATGTGAACTCATTTGCTGGAGGTCCCAGGGCTCTTTCAAGATAGTAAAAACAGTGACTTGTACAGCATAATGAAAAACCTAGGCATTGATTTTGAAGACATCAGACACATGCAGAATGAAAAATTTTTCAGAAATGATTTTTCTGGTGAGGTTGACTTCAGAGAA
+
BBBBBFFFFFFFGGGGGGGGGGGHHHHHHHHHHHHHCEGGGHGHHHHHHHHHHGHHHHHHHHHHHHHHHHHHHHHHHHHHGHHHHGGHGFGHGHHHHHHHHHGHHHHGGHHHHHGGGHHHHHHHHGHHHHHHHHHHGHHHHHHHHHHHHGHHHGHHHHHHHGHGGHHHGHFHHHHHHHHHGHHHHHHHHHHHHHHHHHHHHHHHHHHGHHGHGHHHHGGHHHHHGHHHHHHHHHHHGGHHHHGFGGGGGGF
@M05620:46:000000000-D9D58:1:1101:13826:10582 1:N:0:106
GAATGAATGCAGAAATTGGCAAGATAATACTGCACCGATGGGAAATGATACTATCCTGAAACATGAGCAAATTGACCAGCCTCAGGATGTGAACTCATTTGCTGGAGGTCACCAGGGCTCTTTCAAGATAGTAAAAACAGTGACTTGTACAGCATAATGAAAAACCTAGGCATTGATTTTGAAGACATCAGACACATGCAGAATGAAAAATTTTTCAGAAATGATTTTTCTGGTGAGGTTGACTTCAGAGA
+
BBBBBFFFFFFFGGGGGGGGGGGHHHHHHHHHHHHHGGGGGHHHHHHHHHHHHHHHHHHHHHHHHHHHHHHHHHHHHGHHGHHHHHHHHHHHHHHHHHHHHHHHHHHGGHHHHHHGGGHHHHHHHHHHHHHHHHHHHGHHHHHHHHHHHHHHHHHHHHHHHHHHGGHHHHHHHHHHHHHHHGHHHHHHHHHHHHHHHHHHHHHHHHHHHHHHHHHHHHHHHHHHHHHHHHHHHHHHHHHHHHGGGGGGGGF
@M05620:46:000000000-D9D58:1:1101:22268:10603 1:N:0:106
GAATGAATGCAGAAATTGGCAAGATAATACTGCACCGATGGGAAATGATACTATCCTGAAACATGAGCAAATTGACCAGCCTCAGGATGTGAACTCATTTGCTGGAGGTCCCAGGGCTCTTTCAAGATAGTAAAAACAGTGACTTGTACAGCATAATGAAAAACCTAGGCATTGATTTTGAAGACATCAGACACATGCAGAATGAAAAATTTTTCAGAAATGATTTTTCTGGTGAGGTTGACTTCAGAGAA
+
DCDDDFFFFFFFGGGGGGGGGGGHHHHHHHHHHHHHGGGGGHHHGHHHHHHHHHHHHGHHGHHHHHHHHGHHHHHHHHHHGHHHHHHHHFGGHHHHHHHHHHHHGHHGGHHHHHGGGHHHHHHHHHHHHHHHHHHHGHHHHHHHHHHHHHHHHHHHHHHHHHHGGHHHHHHHHHHHHHHHGHHHHHHHHHHHHHHHHHHHHHHHHHHHHHHHHHHHHHHHHHHGHHHHHHHHHHHHHHHHGHGGHHGGGGF
@M05620:46:000000000-D9D58:1:1101:18824:10655 1:N:0:106
GAATGAATGCAGAAATTGGCAAGATAATACTGCACCGATGGGAAATGATACTATCCTGAAACATGAGCAAATTGACCAGCCTCAGGATGTGAACTCATTTGCTGGAGGTCACCAGGGCTCTTTCAAGATAGTAAAAACAGTGACTTGTACAGCATAATGAAAAACCTAGGCATTGATTTTGAAGACATCAGACACATGCAGAATGAAAAATTTTTCAGAAATGATTTTTCTGGTGAGGTTGACTTCAGAGA
+
CBBCBFFFFFFFGGGGGGGGGGGHHHHHHHHHHHHHGGGGGHHHHHHHHHHHHHHHHHHHHHHHHHHHHHHHHHHHHHHHGHHHHHHHHGGHHHHHHHHHHHHHHHHGGHGHHHHGGGHHHHHHHHHHHHGHHHHHHGHHHHHHHHHHHHHHHHHHHHHHHHHHGGHHHHHHHHHHHHHHHGHHHHHGHHHGHHHHHHHHHHHHHHHHHHHHHHHHHHHGHHHGHHHHGHHHHHHHHHHHHGGGGGGGGGF
@M05620:46:000000000-D9D58:1:1101:11881:10659 1:N:0:106
GAATGAATGCAGAAATTGGCAAGATAATACTGCACCGATGGGAAATGATACTATCCTGAAACATGAGCAAATTGACCAGCCTCAGGATGTGAACTCATTTGCTGGAGGTCACCAGGGCTCTTTCAAGATAGTAAAAACAGTGACTTGTACAGCATAATGAAAAACCTAGGCATTGATTTTGAAGACATCAGACACATGCAGAATGAAAAATTTTTCAGAAATGATTTTTCTGGTGAGGTTGACTTCAGAGA
+
CCCCDFFFFFFFGGGGGGGGGGGHHHHHHHHHHHHHGGGGGHHHHHHHHHHHHHHHHHHHHHHHHHHHHHHHHHHHHHHHGHHHHFHHHHHHHHHHHHHHHHHHHHHGGHHHHGHGGGHHHHHHHHHHHHHHHHHHHGHHHHHHHHHHHHHHGHHHHHGHHHHHGGHHHHGHHHHHHHHHHGHHHHGHHHHHHHHGHHGGHHHHHHHHHHHHHHHHFHHHHHFFHHHHHHHHHHHHHHHGHHGGGGGGGGF
@M05620:46:000000000-D9D58:1:1101:18841:10659 1:N:0:106
GAATGAATGCAGAAATTGGCAAGATAATACTGCACCGATGGGAAATGATACTATCCTGAAACATGAGCAAATTGACCAGCCTCAGGATGTGAACTCATTTGCTGGAGGTCACCAGGGCTCTTTCAAGATAGTAAAAACAGTGACTTGTACAGCATAATGAAAAACCTAGGCATTGATTTTGAAGACATCAGACACATGCAGAATGAAAAATTTTTCAGAAATGATTTTTCTGGTGAGGTTGACTTCAGAGA
+
CBCCCFFFFFFFGGGGGGGGGGGHHHHHHHHHHHHHGGGGGHHHHHHHHHHHHHHHHHHHHHHHHHHHHHHHHHHHHHHHGHHHHHHHHFHHHHHHHHHHHHHHHHHGGHHHHHHGGGHHHHHHHHHHHHHHHHHHHGHHHHHHHHHHHHHHHHHHHHHHHHHHGGHHHHHHHHHHHHHHHGHHHHHHHHHHHHHHHHHHHHHHHHHHHHHHHHHHHHHGHHHHHHHHHHHHHGHHHHHHHHGGGGGGGGB
@M05620:46:000000000-D9D58:1:1101:27395:10663 1:N:0:106
GAATGAATGCAGAAATTGGCAAGATAATACTGCACCGATGGGAAATGATACTATCCTGAAACATGAGCAAATTGACCAGCCTCAGGATGTGAACTCATTTGCTGGAGGTCCCAGGGCTCTTTCAAGATAGTAAAAACAGTGACTTGTACAGCATAATGAAAAACCTAGGCATTGATTTTGAAGACATCAGACACATGCAGAATGAAAAATTTTTCAGAAATGATTTTTCTGGTGAGGTTGACTTCAGAGGA
+
BBBBBFFFFFDFGGFGGGGGGGFGHHHGHHHGGGHHGGGGDHHHHHHGHHHHHHHHHHHHHFFFAGHHHHHHHGFHHHGHGHHHHHFGFGHFHFHHFHHHHHHFHHFGGHHGHHGGGHHHHHHHFHHHGHGHFHHGEHHHHHHHHHHHHGHHHGHFFGHHHHHGGHHHHHHHHHHHHHHHGHHHHGHHHHGHHHHEHHHHHHHHHHHHHGHHHHHHHGHHHGHHHHGHHHGHHHFHFHHHHHGGGGGGGEA
@M05620:46:000000000-D9D58:1:1101:23539:10668 1:N:0:106
GAATGAATGCAGAAATTGGCAAGATAATACTGCACCGATGGGAAATGATACTATCCTGAAACATGAGCAAATTGACCAGCCTCAGGATGTGAACTCATTCCAGGGCTCTTTCAAGATAGTAAAAACAGTGACTTGTACAGCATAATGAAAAACCTAGGCATTGATTTTGAAGACATCAGACACATGCAGAATGAAAAATTTTTCAGAAATGATTTTTCTGGTGAGGTTGACTTCAGAGAAGATCGGAAGAG
+
CCCBCFFFFFFFGGGGGGGGGGGHHGHHHHHHHHHHGGGGGHHHHHHHHHHHHHHHHHHHHHHHHHHHHHHHHHHHHHHHGHHHHGGHHHHFHHHHHHHHHHHHGGHHHHGHHHHHHHHHHHHHHGHHGHHHHHHHHGHHHHHHHHHGHHHHGGGHHHHHHHHHHGHHHGGHHHHHHHHHHHHHHHHHHHHHHHHHHHHHHHHHHHFHFHGFHHHHHHHHHGHHHHHHHHHHHHGHHHHHHHHHHGGGGGG
@M05620:46:000000000-D9D58:1:1101:18821:10675 1:N:0:106
GAATGAATGCAGAAATTGGCAAGATAATACTGCACCGATGGGAAATGATACTATCCTGAAACATGAGCAAATTGACCAGCCTCAGGATGTGAACTCATTTGCTGGAGGTCACCAGGGCTCTTTCAAGATAGTAAAAACAGTGACTTGTACAGCATAATGAAAAACCTAGGCATTGATTTTGAAGACATCAGACACATGCAGAATGAAAAATTTTTCAGAAATGATTTTTCTGGTGAGGTTGACTTCAGAGA
+
BBBBBFFFFFFFGGGGGGGGGGGHHGHHHHHHHHHHGGGGGHHHHHHHHHHHHHHHHHHGHHHHHGHHGHHHHHHHHHHHGHHHHGHHGGHHHHHHHHHHHHHHHGHGGHHHHHHGGGHHHHHHHHHHHHHHHHEHHGHHHHHHHHHGHHHHHHGHHHHHHHHHGGHHHHHHGHHHHHHHHGHHHHHHHHHHHHHHHHHHGFHHHHHDGHGGHHHHHHHGCHGHHHHHHHHHCCGBGFHFFHGGGGGGGGC
@M05620:46:000000000-D9D58:1:1101:26778:10689 1:N:0:106
GAATGAATGCAGAAATTGGCAAGATAATACTGCACCGATGGGAAATGATACTATCCTGAAACATGAGCAAATTGACCAGCCTCAGGATGTGAACTCATTTGCTGGAGGTCCCAGGGCTCTTTCAAGATAGTAAAAACAGTGACTTGTACAGCATAATGAAAAACCTAGGCATTGATTTTGAAGACATCAGACACATGCAGAATGAAAAATTTTTCAGAAATGATTTTTCTGGTGAGGTTGACTTCAGAGAA
+
CCCBCFFFFFFFGGGGGGGGGGGGHHHHHHHHHHHHGGGGGHGHHHHGHHHHHHHHHHHHHHHHHHHGHHHHHHHHHHHHGHHHGGHHHHHHHHHHHHHHHHHHHHHGGHHHHHGGGHHHHHHHHHHHHHHHHHHHGHHHHHHHHHHHHHHHHHHHHHHHHHHGGHHHHHHHHHHHHHHGGGHHHHHHHHHHHHHHHHHGHHHHHHHHHHHHHHHHHHHHHHHHHHHHGHHHHGHHHHHHGHGGFGGGGGF
@M05620:46:000000000-D9D58:1:1101:10802:10694 1:N:0:106
GAATGAATGCAGAAATTGGCAAGATAATACTGCACCGATGGGAAATGATACTATCCTGAAACATGAGCAAATTGACCAGCCTCAGGATGTGAACTCATTTGCTGGAGGCCAGGGCTCTTTCAAGATAGTAAAAACAGTGACTTGTACAGCATAATGAAAAACCTAGGCATTGATTTTGAAGACATCAGACACATGCAGAATGAAAAATTTTTCAGAAATGATTTTTCTGGTGAGGTTGACTTCAGAGAAGA
+
CBCCCFFFFFFFGGGGGGGGGGGHHGHHHHHHHHHHGGGGGHHHHHHHHHHHHHHHHHHHHHHGHHHHHHHHHHHHHHHHGHHHHHHHGGHHHHHHHHHHHHHHHHHGGGHHHGGHHHHHHHHHHHHHHHHHHHGGHGHHHHHHGHHGHHHHHHHHHHHHHGGHHHHHGHHHHHHGHHGHHHHGHGHHHHGHHHHHGHHHHGHHHHHHHHHHHFHHGHHHHHHHHHGHHHGHHHHHHHHGHHGGGFGFGGE
@M05620:46:000000000-D9D58:1:1101:18393:10698 1:N:0:106
GAATGAATGCAGAAATTGGCAAGATAATACTGCACCGATGGGAAATGATACTATCCTGAAACATGAGCAAATTGACCAGCCTCAGGATGTGAACTCATTTGCTGGAGGTCACCAGGGCTCTTTCAAGATAGTAAAAACAGTGACTTGTACAGCATAATGAAAAACCTAGGCATTGATTTTGAAGACATCAGACACATGCAGAATGAAAAATTTTTCAGAAATGATTTTTCTGGTGAGGTTGACTTCAGAGA
+
CCCDDFFFFFFFGGGGGGGGGGGHHHHHHHHHHHHHGGGGGHHHGHHHHHHHHHHHHHHHHHHHHHHHHHHHHHHHHGHHGHHHHHHHHGGHHHHHHHHHHHHHHHHGGHHHHHHGGGHHHHHHHHHHHHHHHHHHHGHHHHHHHHHHHHHHHHHHHHHHHHHHGGHHHHHHHHHHHHHHHGHHHHHHHHHHHHHHHHHHHHHHHHHHHHGHHHHHHHHHHHHHHHHHHHHHHHHHHHHHHHGHHHGGGGF
@M05620:46:000000000-D9D58:1:1101:18664:10698 1:N:0:106
GAATGAATGCAGAAATTGGCAAGATAATACTGCACCGATGGGAAATGATACTATCCTGAAACATGAGCAAATTGACCAGCCTCAGGATGTGAACTTATTCCAGGGCTCTTTCAAGATAGTAAAAACAGTGACTTGTACAGCATAATGAAATACCTAGGCATTGATTTTGAAGACATCAGACACATGCAGAATGAAAAATTTTTCAGAAATGATTTTTCTGGTGAGGTTGACTTCAGAGAAGATCGGAAGAG
+
CCCDDFFFFFFFGGGGGGGGGGGHHHHHHHHHHHHHGGGGGHHHHHHHHHHHHHHHHHHHHHHHHHHHHHHHHHHHHHHHGHHHHGHHHGHGHHHHHHHHHHHHGGHHHHHHHHHHHHHGHHHHHGHHGFHHHHHHHHHHHHHHHHHHHHHHHHHHHHHHHHHHHHHHHGHHHHHHHHHHHHHHHHHHHHHHHHHHHHHHHHHHGHFHGHGHHHHHHHHHHDHHHHCGGHHHHHHHHHHHHHHHHGGGGGF
@M05620:46:000000000-D9D58:1:1101:18377:10710 1:N:0:106
GAATGAATGCAGAAATTGGCAAGATAATACTGCACCGATGGGAAATGATACTATCCTGAAACATGAGCAAATTGACCAGCCTCAGGATGTGAACTCATTTGCTGGAGGTCACCAGGGCTCTTTCAAGATAGTAAAAACAGTGACTTGTACAGCATAATGAAAAACCTAGGCATTGATTTTGAAGACATCAGACACATGCAGAATGAAAAATTTTTCAGAAATGATTTTTCTGGTGAGGTTGACTTCAGAGA
+
BBBBBFFFFFFFGGGGGGGGGGGHHHHHHHGHHHHHGGGGGHHGHHHHHHHHHHHHHHFGHHHHHEHHHGHHHHHHHHGHGHHHGFFHGGHHFHHHHHHHHHHHHHHGGGHGHGHGGGHHGHHHHHHFHHHHHHHHHGGHHHHHHGHHHHHHHGHHHHHHHHHGGGGHHGHHHHHHHHHHHGBHHHHHHHFHHBFHHGHHHHGHHHGHHHHHHGBCGGGEHHHGHHFHHHHHFGHGHHFHHHGGGGGFGGF
@M05620:46:000000000-D9D58:1:1101:14149:10716 1:N:0:106
GAATGAATGCAGAAATTGGCAAGATAATACTGCACCGATGGGAAATGATACTATCCTGAAACATGAGCAAATTGACCAGCCTCAGGATGTGAACTCATTCCAGGGCTCTTTCAAGATAGTAAAAACAGCGACTTGTACAGCATAATGAAAAACCTAGGCATTGATTTTGAAGACATCAGACACATGCAGAATGAAAAACTTTTCAGAAATGATTTTTCTGGTGAGGTTGACTTCAGAGAAGATCGGAAGAG
+
1AAA?D@3BDBDDGFGGGCGFB11BA1F3F3DGFHH?EEAE001/BG12FHFBAG0A1ABGG0GG1G11FFF1EGE11FEGHFHF0BFF1D22B1BFFG2FBD>//B?C1F222B1F1BBF2FFB>/>0///<EFH1FFBB0F11BDF11BFCCFGHBBC1111@D2@@F<1<GCBF1?<FFB<1>B1FG01<11<10.<DFGHDH0DB0=FF000=/;CG0C:C./:CG0C00000:9B//0;.9?...;
@M05620:46:000000000-D9D58:1:1101:16100:10720 1:N:0:106
GAATGAATGCAGAAATTGGCAAGATAATACTGCACCGATGGGAAATGATACTATCCTGAAACATGAGCAAATTGACCAGCCTCAGGATGTGAACTCATTTGCTGGAGGTCACTTTTCATTCTGCATGTGTTTGATGTCTTCAAAATCAATGCCTAGGTTTTTCATTATGCTGTACAAGTCACTGTTTTTACTATCTTGCCCAGGGCTCTTTCAAGATAGTAAAAACAGTGACTTGTACAGCATAATGAAAA
+
CCCCCFFFFFFFGGGGGGGGGGGHHHHHHHHHHHHHGGGGGHHHHHHHHHHHHHHHHHHHHHHHHHHHHHHHHHHHHHHHGHHHHHHHHHHGHHHHHHHHHHHHHHHGGHHHGHHHHHHHHHHHHHHFHGHHHHHHHHHHHHHGHHFHHHHHHHHHGGFGFGHHHHHHHGHGHHHHHHHHHHHHHHHHGHHHHHGHEHFGHGGGDDGHGHHHB0GFHHHHHGHGHGHHHHHHHHFGCFFFHHHHHHGHHHH
@M05620:46:000000000-D9D58:1:1101:4678:10745 1:N:0:106
GAATGAATGCAGAAATTGGCAAGATAATACTGCACCGATGGGAAATGATACTATCCTGAAACATGAGCAAATTGACCAGCCTCAGGATGTGAACTCATTTGCTGGAGGTCACCAGGGCTCTTTCAAGATAGTAAAAACAGTGACTTGTACAGCATAATGAAAAACCTAGGCATTGATTTTGAAGACATCAGACACATGCAGAATGAAAAATTTTTCAGAAATGATTTTTCTGGTGAGGTTGACTTCAGAGA
+
BBBCCFFFFFFFGGGGGGGGGGGHHHHHHHHHHHHHGGGGGHHHHHHHHHHHHHHHHGHHHHHHHHHHHHHHHHGHHHHHGHHHHHHHHGHHHHHHHHHHHHHHHGHGGHHHHHHGGGHHHHHHGHHHGHHHGHHHHGHGHHHHHHHHFHHHHHHHHHHHHHHHGGHHHHHHFHHHHHHHHGHHHHHGHHHGHHHHHHGHHHHHHHHHHHGHHHHHHHFGHFHHFHHHHHHHHHHHHGFHHHGGGGGGGGF
@M05620:46:000000000-D9D58:1:1101:14361:10748 1:N:0:106
GAATGAATGCAGAAATTGGCAAGATAATACTGCACCGATGGGAAATGATACTATCCTGAAACATGAGCAAATTGACCAGCCTCAGGATGTGAACTCATTCCAGGGCTCTTTCAAGATAGTAAAAACAGTGACTTGTACAGCATAATGAAAAACCTAGGCATTGATTTTGAAGACATCAGACACATGCAGAATGAAAAATTTTTCAGAAATGATTTTTCTGGTGAGGTTGACTTCAGAGAAGATCGGAAGAG
+
BABBBFFFFFFFGGGFGGGGFGGHHHHHHGGHHHHHGEGGEAGHHGFFGHHHHHFHGDEGHHHHHHHGHHHHGHHHHHFHEHHHGGGEGFGFHHHHHHHHHHHHEGHHHHHHHHHHHHHGHHHHHGHHHHHHHHHHHHHHHHHHGHHHHHHHGGHHHHHHHHHHHHHHHGHHHHHHHHHHHHHHHHHHHHHHHHHHHHHHHHHHHHGGHHGFHHHHHHHHHHHHHHGGHHHHHHGHHHHHHHHHHGGEFGF
@M05620:46:000000000-D9D58:1:1101:25014:10766 1:N:0:106
GAATGAATGCAGAAATTGGCAAGATAATACTGCACCGATGGGAAATGATACTATCCTGAAACATGAGCAAATTGACCAGCCTCAGGATGTGAACTCATTTGCTGGAGGTCACCAGGGCTCTTTCAAGATAGTAAAAACAGTGACTTGTACAGCATAATGAAAAACCTAGGCATTGATTTTGAAGACATCAGACACATGCAGAATGAAAAATTTTTCAGAAATGATTTTTCTGGTGAGGTTGACTTCAGAGA
+
CCCCCFFFFFFFGGGGGGGGGGGHHHHHHHHHHHHHGGGGGHHHHHHHHHHHHHHHHHHHHHHHHHHHHHHHHHHHHHGGGHHHHHHHHHHHHHHHHHHHHHHHHHHGGHHHHHHGGGHHHHHHHGHHHHHHHHHHHGHHHHHHHHHHHHHHHHHHHHHHHHHHGGHHHHHHHHHHHHHHHGHHHHHHHHHHHHHHHHHHHHHHHHHHHHHHHHHHHHHHHHHHHHHHHHHHHHHHHHGHHHGGGHHHHGB
@M05620:46:000000000-D9D58:1:1101:25625:10800 1:N:0:106
GAATGAATGCAGAAATTGGCAAGATAATACTGCACCGATGGGAAATGATACTATCCTGAAACATGAGCAAATTGACCAGCCTCAGGATGTGAACTCATTTGCTGGAGGTCACCAGGGCTCTTTCAAGATAGTAAAAACAGTGACTTGTACAGCATAATGAAAAACCTAGGCATTGATTTTGAAGACATCAGACACATGCAGAATGAAAAATTTTTCAGAAATGATTTTTCTGGTGAGGTTGACTTCAGAGA
+
CCCCCFFFFFFFGGGGGGGGGGGHHHHHHHHHHHHHGGGGGHHGHHHHHHHHHHHHHHHHHHHHHHHHHHHHHHHHHHHHGHHHHGHHHHHGHHHHHHHHHHHGHHHGGHGHHHHGGEFAHHHHHFHFHFFFHHHHHGHHHHHDHHHHHHGFFBFHDFGHHHHHGFGFHFGFHHGDGHHGHGHHFHCGFGGFHHHFGHFFGHFGGHHHHHHHHHGGFGHHGFHBHHHHHHHHCCHHHEHHHGGGFGFGGGF
@M05620:46:000000000-D9D58:1:1101:2927:10843 1:N:0:106
GAATGAATGCAGAAATTGGCAAGATAATACTGCACCGATGGGAAATGATACTATCCTGAAACATGAGCAAATTGACCAGCCTCAGGATGTGAACTCATTCCAGGGCTCTTTCAAGATAGTAAAAACAGTGACTTGTACAGCATAATGAAAAACCTAGGCATTGATTTTGAAGACATCAGACACATGCAGAATGAAAAATTTTTCAGAAATGATTTTTCTGGTGAGGTTGACTTCAGAGAAGATCGGAAGAG
+
A3AAAFFFF@FFDFFBDGGFBCFBGFHHH5GGFGHGAAEFGGFCAGG5F5FFGHAGGHFFFDFGHEGFFFCFGHF53BB1BB?FFC@FGBFFGEGHFHHFB4BBEEGGHGHHGHGHEFH4B@BF?/?B?BE?GFBB4BGD3EGHB4GBGFHAAAGFGHECGDG@DFDHHEFHG22GBDFFFF0CGHBGGHFHHHEGHGEFGFGBGGB</DDGFGF0<CGFFBG=GF;/::0G:00:CGGHHGFCCC.AE.F
@M05620:46:000000000-D9D58:1:1101:27860:10852 1:N:0:106
GAATGAATGCAGAAATTGGCAAGATAATACTGCACCGATGGGAAATGATACTATCCTGAAACATGAGCAAATTGACCAGCCTCAGGATGTGAACTCATTTGCTGGAGGTCACCAGGGCTCTTTCAAGATAGTAAAAACAGTGACTTGTACAGCATAATGAAAAACCTAGGCATTGATTTTGAAGACATCAGACACATGCAGAATGAAAAATTTTTCAGAAATGATTTTTCTGGTGAGGTTGACTTCAGAGA
+
CABCCFFFFFFFGGGGGGGGGGGHHGGHHFHGGFHGGEEGGGBGGHHHHHHHHHHFHGHHHHHHHHHFFHFHHGHHHGGFFHHHHFGHHGGDHHHHHHHFHFFGGGHGGHFHHHHGGGHHHHHHGFHHHHHHHHHHHGGHHGHHFFFGHHHHHHHHHHHHHHHHGGHHHHHHHHHHHHHHHGHHHHGHHGHHHGHHHHHHHHHHHHHHGFHHHHHHHHHHGHHHHHHHHGHHGHGHHGHHHHGGGGGGGGF
@M05620:46:000000000-D9D58:1:1101:2943:10855 1:N:0:106
GAATGAATGCAGAAATTGGCAAGATAATACTGCACCGATGGGAAATGATACTATCCTGAAACATGAGCAAATTGACCAGCCTCAGGATGTGAACTCATTCCAGGGCTCTTTCAAGATAGTAAAAACAGTGACTTGTACAGCATAATGAAAAACCTAGGCATTGATTTTGAAGACATCAGACACATGCAGAATGAAAAATTTTTCAGAAATGATTTTTCTGGTGAGGTTGACTTCAGAGAAGATCGGAAGAG
+
BCBCCFFFFFFFGGGGGGGGGGGHHHHHHHHHHHHHGGGGGHHGHHHHHHHHHHHHHHHHHHHHHHGGHHHHHHHHHHHHGHHHGHGGGBGHHHHHHHHHGFHHGGHHHHHHHGHHHHHGHHHHHGHHBFHHHHHGHHGGHHHHGFHFGHHFFGHHHHHHHHHHHHHHHGHHHGHHHHHHHHHHHHHHHHHHHHHHHGFGHHHGHHFHFHFGHHHHHHHHHGHGHHGHGHHGHHHHFHHHGGGHHGGEFGG
@M05620:46:000000000-D9D58:1:1101:18043:10858 1:N:0:106
GAATGAATGCAGAAATTGGCAAGATAATACTGCACCGATGGGAAATGATACTATCCTGAAACATGAGCAAATTGACCAGCCTCAGGATGTGAACTCATTTGCTGGAGGTCACCAGGGCTCTTTCAAGATAGTAAAAACAGTGACTTGTACAGCATAATGAAAAACCTAGGCATTGATTTTGAAGACATCAGACACATGCAGAATGAAAAATTTTTCAGAAATGATTTTTCTGGTGAGGTTGACTTCAGAGA
+
BBBBBFFFBFFFGGGGGGGGGGGHHHHHHHGHHGHHGGGGGFFHHHGHHHHHHHHHGHHHHHHHHHHHHHGHHHHHHHHHGHHHFHHHHFGFHHHGHGHFGHHHHHGGGHHHHHGGGGHHHHHHHGHHHHHHHHHGHGHHHHHHHHHHHHHHHHHHHHHHHHHHGGHHHGHHHHHHHHHHHGHHHHHHHHHHHHHHHHHGHHHHHHHHHHHHHHGHHHHHHHHHGHHHHHHHGGHHHHHHHHGGGGGGGGF
@M05620:46:000000000-D9D58:1:1101:28856:10867 1:N:0:106
GAATGAATGCAGAAATTGGCAAGATAATACTGCACCGATGGGAAATGATACTATCCTGAAACATGAGCAAATTGACCAGCCTCAGGATGTGAACTCATTTGCTGGAGGTCCCAGGGCTCTTTCAAGATAGTAAAAACAGTGACTTGTACAGCATAATGAAAAACCTAGGCATTGATTTTGAAGACATCAGACACATGCAGAATGAAAAATTTTTCAGAAATGATTTTTCTGGTGAGGTTGACTTCAGAGAA
+
AA1AAFDFFFFFGGGGGBAFGGGGHHHHHHHGHGHHEAEGGGFCAFGGFHHHGHHGFDBEFGFGFFHHHFHHFHFHHCBGGHH1BFFHGFGFFHFHGGHHGHHGFHHGGGH0EFFGGAGHFHHHFHGHFFF2GGG1EHHHFFHHHHHHHHHHHGHHHHHHHHHGGHHFHHHGFD1<GHHHFHHGHHGGHHHHHHHHHGFHFFHHHHDHHHHHGHHHHGHB0DFG:CCGGHHFGFHFHHHHHHGGFFGFBFF
@M05620:46:000000000-D9D58:1:1101:11372:10876 1:N:0:106
GAATGAATGCAGAAATTGGCAAGATAATACTGCACCGATGGGAAATGATACTATCCTGAAACATGAGCAAATTGACCAGCCTCAGGATGTGAACTCATTTGCTGGAGGTCACCAGGGCTCTTTCAAGATAGTAAAAACAGTGACTTGTACAGCATAATGAAAAACCTAGGCATTGATTTTGAAGACATCAGACACATGCAGAATGAAAAATTTTTCAGAAATGATTTTTCTGGTGAGGTTGACTTCAGAGA
+
AAAAA4FFFFFFFAGDGGGGD4FFHFHHFFFGHHHHGEEEGDCBGHHFHHHHFHDFDFDE3DFGHHBFAA3FFEHBGHHHGHCCGGBFFGH5FFGFGHFDGHHHFAGAEHHGHHG1DEHEHBGFHHHHGHHGHFFHGFFFEGFFFBGHGHHFHEFGFHHFGF1FEGGFHFHHFHHGHGFDGFGHEFGHHHGHHBCGFHHHGBGHHHFDGCGHFFHF0=DHHDGHFFCHFHHGFCGGFFGGGEFFBFGGEGF
@M05620:46:000000000-D9D58:1:1101:19900:10890 1:N:0:106
GAATGAATGCAGAAATTGGCAAGATAATACTGCACCGATGGGAAATGATACTATCCTGAAACATGAGCAAATTGACCAGCCTCAGGATGTGAACTCATTTGCTGGAGGTCACCAGGGCTCTTTCAAGATAGTAAAAACAGTGACTTGTACAGCATAATGAAAAACCTAGGCATTGATTTTGAAGACATCAGACACATGCAGAATGAAAAATTTTTCAGAAATGATTTTTCTGGTGAGGTTGACTTCAGAGA
+
CCCCCFFFFFFFGGGGGGGGGGGHHHHHHHHHHHHHGGGGGHHHHHHHHHHHHHHHHHHHHHHHHHHHHHHHHHHHHHHHGHHHHHHHHHHHHHHHHHHHHHHHHHHGGHHHDGECGEHHHFHF4BFHGHHFDDHHHGHFBGFEF??GFDGFFB?GBHFBFHHHDDGGFGFFCGGBFDGHFCFFHGHGG1<GGHHHFGBBDGFFF0<GHHHFHHHE0GHBGHFF00GHHCGFBGHFHFCGHBB9C00BFGF
@M05620:46:000000000-D9D58:1:1101:12554:10909 1:N:0:106
GAATGAATGCAGAAATTGGCAAGATAATACTGCACCGATGGGAAATGATACTATCCTGAAACATGAGCAAATTGACCAGCCTCAGGATGTGAACTCATTTGCTGGAGGTCACCAGGGCTCTTTCAAGATAGTAAAAACAGTGACTTGTACAGCATAATGAAAAACCTAGGCATTGATTTTGAAGACATCAGACACATGCAGAATGAAAAATTTTTCAGAAATGATTTTTCTGGTGAGGTTGACTTCAGAGA
+
AABBBFFFFFFFGGGGGGGGGGGHHHHHHHHHHHHHGGGGGHHHHHHHHHHHHHHHHHHHHHHHHHHGHHHHHHHHHHGHGHHHHGHHHGHHHHHHHHHHHHHHHHHGGHHHHHHGGGHHHHHHHHHHHHHHHHHHHGFHFHFHHHGHHHHHHHHHHHHHHHHHGGHHHHHHHHHHHHHHHGHHHHHHHHHHHHHHHHHHHHHHHGHHGHHHHHHHHHGHHHHHGHHHHHHGHGHHHHHHHHGGGGGGGGF
@M05620:46:000000000-D9D58:1:1101:26421:10914 1:N:0:106
GAATGAATGCAGAAATTGGCAAGATAATACTGCACCGATGGGAAATGATACTATCCTGAAACATGAGCAAATTGACCAGCCTCAGGATGTGAACTCATTTGCTGGAGGTCACCAGGGCTCTTTCAAGATAGTAAAAACAGTGACTTGTACAGCATAATGAAAAACCTAGGCATTGATTTTGAAGACATCAGACACATGCAGAATGAAAAATTTTTCAGAAATGATTTTTCTGGTGAGGTTGACTTCAGAGA
+
BAABBFFFFFDFGGGCGGFGGGGCAG5G5DADGHFHCEGEFH2GAAGGHHFGHH5GDD5BGH3FFHFFHHHGGFHFFHGHEGFCFB33FBGDBGEGFGFGHHFGCGHGGHHHHHHGGGHHHHHHHHHHHHHHHHHHHGHHHHHHHHHHHHHHHHHHHHHHHHHHGGHHHHHHHHHHHHHHHGHHHHHHHHHHHGHHHHHHHHHHHHHHHHHHHHHHHHHHHHHHHHHHHHHHHHHHHHHHHHGGGGGGGGB
@M05620:46:000000000-D9D58:1:1101:3144:10922 1:N:0:106
GAATGAATGCAGAAATTGGCAAGATAATACTGCACCGATGGGAAATGATACTATCCTGAAACATGAGCAAATTGACCAGCCTCAGGATGTGAACTCATTTGCTGGAGGTCACCAGGGCTCTTTCAAGATAGTAAAAACAGTGACTTGTACAGCATAATGAAAAACCTAGGCATTGATTTTGAAGACATCAGACACATGCAGAATGAAAAATTTTTCAGAAATGATTTTTCTGGTGAGGTTGACTTCAGAGA
+
CCCCCFFFFFFFGGGGGGGGGGGHHHHHHHHHHHHHEEEGGHGHHHHHHHHHHHHHHHHHHHHHHHHHHHHHHHHHHHHHGHHHHHGHHHHHHHHHHHHHHHHHHHHGGHHHHHHFGGHHHGHHHHHHHHGFHBHHHGHHHGHHHGHHFFGFHHHHGHHHGHHHDGHHGHHHHHFHHHHHGGHHGHHHHHHHHGHHHHHHHHHHHHHHHHHHHHHHHHDFFHHFHHHHHGFHGHHHHGHHGHGGGFFFGG:
@M05620:46:000000000-D9D58:1:1101:22650:10933 1:N:0:106
GAATGAATGCAGAAATTGGCAAGATAATACTGCACCGATGGGAAATGATACTATCCTGAAACATGAGCAAATTGACCAGCCTCAGGATGTGAACTCATTCCAGGGCTCTTTCAAGATAGTAAAAACAGCGACTTGTACAGCATAATGAAAAACCTAGGCATTGATTTTGAAGACATCAGACACATGCAGAATGAAAAATTTTTCAGAACTGATTTTTCTGGTGAGGTTCACTTCACACAAGATCGGACGAG
+
@A?AAFFF3DFB11FFGGGFCGF1G1FG3DE3B1FB00AE0CGBC1GBADE12ADHFHG1AGHHHEFFHHBGGDHHHGFEGB01G0FEE@F2DDGDHHGDGBGFG?0/BGG22B@1BF1222BG1EGB0//>EGBBBG2B10FB<D>2<F<FAECC1GFCCGHB22GFGFH1FGBGFFEHFCBG111F1101FD11=CAHFB0CDH0<<0<BD0=0C/;CGFCB:.:/00;00F00=/.9;/0C?E.--;-
@M05620:46:000000000-D9D58:1:1101:22676:10936 1:N:0:106
GAATGAATGCAGAAATTGGCAAGATAATACTGCACCGATGGGAAATGATACTATCCTGAAACATGAGCAAATTGACCAGCCTCAGGATGTGAACTCATTCCAGGGCTCTTTCAAGATAGTAAAAACAGTGACTTGTACAGCATAATGAAAAACCTAGGCATTGATTTTGAAGACATCAGACACATGCAGAATGAAAAATTTTTCAGAAATGATTTTTCTGGTGAGGTTGACTTCAGAGAAGATCGGAAGAG
+
BACCCFFFFFFFGGGGGGGGGGGHHHHHHHHHHHHHGGGGGHHHHHHHHHHHHHHHHHHHHHHHHHHHHHHHHHGHHHHHGHHHGHHHHHHHHHHHHHHHHHHHGGHHHHHHHHHHHHHHHHHHHGHHGHHHHHHHHHHHHHHHHHHHHHHHGGHHHHHHHHHHHHHHHGHHHHHHHHHHHHHHHHHHHHHHHHHHHHHHHHHHHHHHHHHDHHHHHHHHHHHHHHHHHHHHHGHHHHHHHHHHHGGGGGF
@M05620:46:000000000-D9D58:1:1101:5361:10937 1:N:0:106
GAATGAATGCAGAAATTGGCAAGATAATACTGCACCGATGGGAAATGATACTATCCTGAAACATGAGCAAATTGACCAGCCTCAGGATGTGAACTCATTTGCTGGAGGTCACCAGGGCTCTTTCAAGATAGTAAAAACAGTGACTTGTACAGCATAATGAAAAACCTAGGCATTGATTTTGAAGACATCAGACACATGCAGAATGAAAAATTTTTCAGAAATGATTTTTCTGGTGAGGTTGACTTCAGAGA
+
CBCCCFFFFFFFGGGGGGGGGGGHHHHHHHHHHHHHFFGGGHHHHHHHHHHHHHHHHHHHHHHHHHGHHHHHHHHHHHHHGHHHGHHHHHHHHHHHHHHHHHHHHHHGGHHHHFHGGDGFHHFGHFFBGDHBHHHHHEEHGDFGHHHFHHFF2CGHBHFHHHHHGGFGHFCCHBGFHHHHGGFFD=0==FD<<CHFHFBDDHFDDGHHHHHHHHF/0DGH0GCCHHHHFCGHHHFGGHHHFBBFFFFFFFF
@M05620:46:000000000-D9D58:1:1101:8402:10945 1:N:0:106
GAATGAATGCAGAAATTGGCAAGATAATACTGCACCGATGGGAAATGATACTATCCTGAAACATGAGCAAATTGACCAGCCTCAGGATGTGAACTCATTCCAGGGCTCTTTCAAGATAGTAAAAACAGTGACTTGTACAGCATAATGAAAAACCTAGGCATTGATTTTGAAGACATCAGACACATGCAGAATGAAAAATTTTTCAGAAATGATTTTTCTGGTGAGGTTGACTTCAGAGAAGATCGGAAGAG
+
CCCCCFFFFFFFGGGGGGGGGGGHHHHHHHHHHHHHGGGGGHHHHHHHHHHHHHHHHHHHHHHHHHHHHHHHHHHHHHHHGHHHHHHHHGGHHHHHHHHHHHHHGGHHHHHHHHHHHHHHHHHHHGHHHHHHHHHHHHHHHHHHHHHHHHHHGGHHHHHHHHHHHHHHHGHHGHHHHHHHHHHHHHHHHHHHHHHHHHHHHHHHHHHHGHHHHHHHHHHHHGHHHHGHGHHHHHHHHHHHHHHHGGEGGGG
@M05620:46:000000000-D9D58:1:1101:16363:10973 1:N:0:106
GAATGAATGCAGAAATTGGCAAGATAATACTGCACCGATGGGAAATGATACTATCCTGAAACATGAGCAAATTGACCAGCCTCAGGATGTGAACTCATTCCAGGGCTCTTTCAAGATAGTAAAAACAGTGACTTGTACAGCATAATGAAAAACCTAGGCATTGATTTTGAAGACATCAGACACATGCAGAATGAAAAATTTTTCAGAAATGATTTTTCTGGTGAGGTTGACTTCAGAGAAGATCGGAAGAG
+
DCDDDFFFFFFFGGGGGGGGGGGHHHHHHHHHHHHHGGGGGHHHHHHHHHHHHHHHHHHHHHHHHHHHHHHHHHHHHHHHGHHHHHHHHGHHHHHHHHHHHHHHGGHHHHHHHHHHHHHHHHHHHGHHGHHHHHHHHHHHHHHHHHHHHHHHGGHHHHHHHHHHHHHHHGHHHHHHHHHHHHHHHHHHHHHHHHHGHHHHHHHHHHHHHHHHHHHHHHHHHGHHHHGHHHHHHHHHHHHHHHHHHGGGGGG
@M05620:46:000000000-D9D58:1:1101:3874:10974 1:N:0:106
GAATGAATGCAGAAATTGGCAAGATAATACTGCACCGATGGGAAATGATACTATCCTGAAACATGAGCAAATTGACCAGCCTCAGGATGTGAACTCATTTGCTGGAGGTCCCAGGGCTCTTTCAAGATAGTAAAAACAGTGACTTGTACAGCATAATGAAAAACCTAGGCATTGATTTTGAAGACATCAGACACATGCAGAATGAAAAATTTTTCAGAAATGATTTTTCTGGTGAGGTTGACTTCAGAGAA
+
BBBBBFFFFFFFGFGGGGGGFBFHGHHHHHDGFHHHEFEGGHFHHHHHHBGGHHGBGGDHFHFHHHFHHBGHHFBGFGHHGHHFGFFGGHHHHHHHHHHHHFGGHGFGGGBGHHGGFHFHHHHFFHHHHHEFHHHHEEHHHHGHHHHHHFHFHHFHHHHHHHFAGHFHGHHHHHFFHHFFGHHDHHHHHEGHHHFFHHHHHHFHFHHHFHHFHHHFHGHFHHHFFHHEHFHHGHHHHHFGHHGGEGGBFGB
@M05620:46:000000000-D9D58:1:1101:26432:10975 1:N:0:106
GAATGAATGCAGAAATTGGCAAGATAATACTGCACCGATGGGAAATGATACTATCCTGAAACATGAGCAAATTGACCAGCCTCAGGATGTGAACTCATTTGCTGGAGGTCACCAGGGCTCTTTCAAGATAGTAAAAACAGTGACTTGTACAGCATAATGAAAAACCTAGGCATTGATTTTGAAGACATCAGACACATGCAGAATGAAAAATTTTTCAGAAATGATTTTTCTGGTGAGGTTGACTTCAGAGA
+
CCCCDFFFFFFFGGGGGGGGGGGHHHHHHHHHHHHHGGGGGHHHHHHHHHHHHHHHHHHHHHHHHHHHHHHHHHHHHHGHGHHHHHHHHGGGHHHHHHHHHHHHHHHGGHHHHHHGGGHHHHHHHHHHHHHHHHHHHGHHHHHHHHHHHHHHHHHHHHHHHHHHGGHHHHHHHHHHHHHHHGHHHHHHHHHHHHHGHGHHHHHHHHHHHGGHHHHHHGDGHHHHHHHHHHHHHHHHHHHHHHGGGGGGGGB
@M05620:46:000000000-D9D58:1:1101:21246:10993 1:N:0:106
GAATGAATGCAGAAATTGGCAAGATAATACTGCACCGATGGGAAATGATACTATCCTGAAACATGAGCAAATTGACCAGCCTCAGGATGTGAACTCATTCCAGGGCTCTTTCAAGATAGTAAAAACAGTGACTTGTACAGCATAATGAAAAACCTAGGCATTGATTTTGAAGACATCAGACACATGCAGAATGAAAAATTTTTCAGAAATGATTTTTCTGGTGAGGTTGACTTCAGAGAAGATCGGAAGAG
+
CCCCCFFFFFFFFGGGGGGGGGGGHHHHHHHHHGHHGGGGGHHGHHHHHHHHHHHHFHHHHHHHHHHHHHHHHHHHHHHHGHHHHHHHHHHHHHHHHGHHHHHHGGHHHHHHHHHHHHHHHHHHHGHHHHHHHHHHHHHHHHHHHHHGHHGHGGHGHHHHHHHGHGHHHGHHHHHHHHHHHHHHHHHHHHHHHHHHHHHHHHHHHHHHHHHGHHHHHHHHHHHHHHGHHHHHHHGHHHHHHHHHHGFGGGG
@M05620:46:000000000-D9D58:1:1101:9134:10998 1:N:0:106
GAATGAATGCAGAAATTGGCAAGATAATACTGCACCGATGGGAAATGATACTATCCTGAAACATGAGCAAATTGACCAGCCTCAGGATGTGAACTCATTTGCTGGAGGTCACCAGGGCTCTTTCAAGATAGTAAAAACAGTGACTTGTACAGCATAATGAAAAACCTAGGCATTGATTTTGAAGACATCAGACACATGCAGAATGAAAAATTTTTCAGAAATGATTTTTCTGGTGAGGTTGACTTAGAGAA
+
CBCCCFFFFFFFGGGGGGGGGGGHHHHHHHHHHHHHGGGGGHHGHHHHHHHHHHHHHHHHHHHHHHHHHHHFHHHHHHHHGHHHHHHHHGHHHHHHHHHHHHHHHHHGGGHHHHHGGGHHHHHHHHHHHHGHHHHHHGHHHHHHHHHHHHHHHHHHHHHHHHHHGGHGHHHHHHHHHHHHHGHHHHHHHHGHHHHHHHHHHGHHGHHGHFHHHHHHGGGHGHHFFHHHHHHHHHHGHHHHHHGGGGGGGFB
@M05620:46:000000000-D9D58:1:1101:17472:11007 1:N:0:106
GAATGAATGCAGAAATTGGCAAGATAATACTGCACCGATGGGAAATGATACTATCCTGAAACATGAGCAAATTGACCAGCCTCAGGATGTGAACTCATTTGCTGGAGGTCCCAGGGCTCTTTCAAGATAGTAAAAACAGTGACTTGTACAGCATAATGAAAAACCTAGGCATTGATTTTGAAGACATCAGACACATGCAGAATGAAAAATTTTTCAGAAATGATTTTTCTGGTGAGGTTGACTTCAGAGAA
+
BABBBFFFFFFFGGGGGGGGGGGHHHHHHHHHHHHHGEGGGHGHHHHHHHHHGHHHHHHHHHHHHHHHHHHHHHHHHHG1FHHHHHHHHHHHHHHHHHHHHHGHHHHGGHHHFHGGGHHHHHHGHHHHHHHHGHHHGHHHHHHHHHHHHHHHHHHHHHHHHHHGGHGHHHHHHHGHHHHHGGHHHHGHHHHHHHHHGHHHGFHHHHGGGHHHHHHHHHGGHHFHHHHHHHHGFHHHHHHHHHGGGGGFGFF
@M05620:46:000000000-D9D58:1:1101:16723:11008 1:N:0:106
GAATGAATGCAGAAATTGGCAAGATAATACTGCACCGATGGGAAATGATACTATCCTGAAACATGAGCAAATTGACCAGCCTCAGGATGTGAACTCATTTGCTGGAGGTCACCAGGGCTCTTTCAAGATAGTAAAAACAGTGACTTGTACAGCATAATGAAAAACCTAGGCATTGATTTTGAAGACATCAGACACATGCAGAATGAAAAATTTTTCAGAAATGATTTTTCTGGTGAGGTTGACTTCAGAGA
+
CCCCCFFFFFFFGGGGGGGGGGGHHHGHHHHHHHHHGGGGGHHCHGHHHHHHHHHHHHHHHHHHHHHHHHHHHHHHHHHHGHHHHHHHHGHGHHHHHHHHHHHHHHHGGHHHEEFFEGHEHHFHHHGHEEGGGGHEFGHHH3DGFHFDD3DBFHFHBHHFHHDGG?GHHEF2GHFBGGHHFGGE1F0DDFDFCGF<FFGHGF0GHH00D.GHFHFHBGDH/<CBGHHHFCGHHHF0:CGGFFBFBBBB0B;
@M05620:46:000000000-D9D58:1:1101:18131:11057 1:N:0:106
GAATGAATGCAGAAATTGGCAAGATAATACTGCACCGATGGGAAATGATACTATCCTGAAACATGAGCAAATTGACCAGCCTCAGGATGTGAACTCATTCCAGGGCTCTTTCAAGATAGTAAAAACAGTGACTCGTACAGCATAATGAAAAACCTAGGCATTGATTTTGAAGACATCAGACACATGCAGAATGAAAAATTTTTCAGAAATGATTTTTCTGGTGAGGTTGACTTCAGAGAAGATCGGAAGAG
+
BBBBBFFFFFFFGGGGGGGGGGGFHHHHHHHHHHHHGGGGGHHGHHHHHHHHHHHHHHGGHHGHHHHHFHGHHHHHHHHHGHHHHHHHHHHGHHHHHHHBFDFGGGGHHFEHHDHGBEDHFF4GHEHF4G3FG3F0?FEBGHFG3BEG3F30??FHFHGHHGF2@HHHHEHF2@GHFD11FGFHFFBDFBGBGGHBF<GGHFHFHHFHFGH0GH<=DGHF0=C0::GHFBCGHFHHHF/CG/CBEDAEGGA
@M05620:46:000000000-D9D58:1:1101:18590:11070 1:N:0:106
GAATGAATGCAGAAATTGGCAAGATAATACTGCACCGATGGGAAATGATACTATCCTGAAACATGAGCAAATTGACCAGCCTCAGGATGTGAACTCATTCCAGGGCTCTTTCAAGATAGTAAAAACAGTGACTTGTACAGCATAATGAAAAACCTAGGCATTGATTTTGAAGACATCAGACACATGCAGAATGAAAAATTTTTCAGAAATGATTTTTCTGGTGAGGTTGACTTCAGAGAAGATCGGAAGAG
+
BCCBCFFFFFFFGGGGGGGGGGGHHHHHHHHHHHHHGGGGGHHHHGHHHHHHHHHHHFHFHHHHHHHHHHHHHHHHHHHHGHHHHHHHHHHGHHHHHHHHHHHHGGHHHHHHGHHHHHHGHHFHHGHHHHHHFHHFFHHHHHHHHHHHHHHHGGHHHHHGHHHGFHHHHGHHGHHHHHHFHHHHHHHHGHHHHHHHHHGHHHHHHHGHHHHFHHHHGHHGHHHHHHGHHHHHHFHHHHHHHHHHHG?EGGF
@M05620:46:000000000-D9D58:1:1101:27919:11080 1:N:0:106
GAATGAATGCAGAAATTGGCAAGATAATACTGCACCGATGGGAAATGATACTATCCTGAAACATGAGCAAATTGACCAGCCTCAGGATGTGAACTCATTTGCTGGAGGTCACCAGGGCTCTTTCAAGATAGTAAAAACAGTGACTTGTACAGCATAATGAAAAACCTAGGCATTGATTTTGAAGACATCAGACACATGCAGAATGAAAAATTTTTCAGAAATGATTTTTCTGGTGAGGTTGACTTCAGAGA
+
BCCCCFFFFFFFGGGGGGGGGGGHHHHHHHHHHHHHGGGGGHHHGHHHHHHHGHHHHHGGHHHHHHHHHHHHGHHHHHHHGHHHHHHHHGHGHHHHHHHHHHGGGHHGGHHHGHHGGGHHHHHHHHGHHHHHHHFFHGHHHHHHHHHHHHHHGHHHHHHGHHHHGGFHHHHGHHHHHHHHHGHHHHHHHHHHHGHGHHGHHGHHHGHHHHFHHHGHHHHFHHHHHHFHHHHHHHHEHHGHFGGGGGGGGGB
@M05620:46:000000000-D9D58:1:1101:7933:11140 1:N:0:106
GAATGAATGCAGAAATTGGCAAGATAATACTGCACCGATGGGAAATGATACTATCCTGAAACATGAGCAAATTGACCAGCCTCAGGATGTGAACTCATTCCAGGGCTCTTTCAAGATAGTAAAAACAGTGACTTGTACAGCATAATGAAAAACCTAGGCATTGATTTTGAAGACATCAGACACATGCAGAATGAAAAATTTTTCAGAAATGATTTTTCTGGTGAGGTTGACTTCAGAGAAGATCGGAAGAG
+
BABBBFFFFFFFGGGGGGGGGGGHHHHHHHHHHHHHGGGGGHHHHHHHHHHHHHHHHHHHHHHHHGGHFHHHHHHHHHHHGHHFHHGHHGHHGHHHHHHHHFHHGGHHHHHHHHHHHHHFHHHHHGHHHHHHHHHHHHHHHHHHHHHHHHHHGGHGHHGHHHHHHHHHHGHHHHHHHHHHHHHHHHHHHGGHHHHHHHHHHHHHHHHHHHHFHHHHHHHHHGHGGHGHHHHHHHHGHHHHHHHHHGGGGGG
@M05620:46:000000000-D9D58:1:1101:5503:11151 1:N:0:106
GAATGAATGCAGAAATTGGCAAGATAATACTGCACCGATGGGAAATGATACTATCCTGAAACATGAGCAAATTGACCAGCCTCAGGATGTGAACTCATTCCAGGGCTCTTTCAAGATAGTAAAAACAGTGACTTGTACAGCATAATGAAAAACCTAGGCATTGATTTTGAAGACATCAGACACATGCAGAATGAAAAATTTTTCAGAAATGATTTTTCTGGTGAGGTTGACTTCAGAGAAGATCGGAAGAG
+
CACCCFFFFFFFGGGGGGGGGGGHHHHHHHGHHHHHGGGGGHHHHHHHHHHHHHHHHHHHHHGHHHHHHHHHHHHHHHHHGHHHHHGHHHHHHHHHHHHHHHHHGGGHHHHHHHHHHHHHHHHHHGHHHHHHHHHHHHHHHHHHHHHHHHGHGGHHHHHHHHHHGHHHHGHHHHHHHHHHHHHHHHHHHHHHHHGHHHHHHHHHHHHHHHHGHHHHHHHHHGHHHHGHHHHHHHHHHHHHHHHHHGGGGGG
@M05620:46:000000000-D9D58:1:1101:6478:11153 1:N:0:106
GAATGAATGCAGAAATTGGCAAGATAATACTGCACCGATGGGAAATGATACTATCCTGAAACATGAGCAAATTGACCAGCCTCAGGATGTGAACTCATTCCAGGGCTCTTTCAAGATAGTAAAAACAGTGACTTGTACAGCATAATGAAAAACCTAGGCATTGATTTTGAAGACATCAGACACATGCAGAATGAAAAATTTTTCAGAAATGATTTTTCTGGTGAGGTTGACTTCAGAGAAGATCGGAAGAG
+
AAABBFFFFFFFFGGGGGGGGGGHHHHHHHHHGHHHFGGGGHHHHHHHHHHHHHHHHHHHHHHHHGHHHHFGHHBHHHHHGHHHHHGGGGHGHHHHHHHHHHFHGGGHHHHHHFHHHHHFHHHHHGHHGHHHHHHHHGGHHHHHHHHHGHHHGGHHHHGHHHHHHHHHHGHHHHHHHHHHHHHHHHHHHHHHHHHHHHHHHHHHHH1FGHGFGHHHHHHHHHHBGH:CGHHHHHHHHHHHHHHHHGDFGGG
@M05620:46:000000000-D9D58:1:1101:5990:11191 1:N:0:106
GAATGAATGCAGAAATTGGCAAGATAATACTGCACCGATGGGAAATGATACTATCCTGAAACATGAGCAAATTGACCAGCCTCAGGATGTGAACTCATTTGCTGGAGGTCACCAGGGCTCTTTCAAGATAGTAAAAACAGTGACTTGTACAGCATAATGAAAAACCTAGGCATTGATTTTGAAGACATCAGACACATGCAGAATGAAAAATTTTTCAGAAATGATTTTTCTGGTGAGGTTGACTTCAGAGA
+
AABCCFFFFFFFGGGGGGGGGGGHHHHHHHHHHHHHGEGGGHFHHHHHHHHHHHHHHHHHHHHHHHGHHHHGHHHHHHHHGHHHGHHHHGHHHHHHHHHHHHHHHHHGGHHHHHHGGGHHHHHHHHHHHFHHHHHHHGHHHHHHHHHHHHHHHHHHHHHHHHHHGGHHHHHHHHHHHHHHHGHHGHHHHGHHHHHHHHHHHHHHHHHHHGHHHHHHHHHHHHHHHHHHHHHHHHGEHHHHHHGGGGGGGG/
@M05620:46:000000000-D9D58:1:1101:3652:11207 1:N:0:106
GAATGAATGCAGAAATTGGCAAGATAATACTGCACCGATGGGAAATGATACTATCCTGAAACATGAGCAAATTGACCAGCCTCAGGATGTGAACTCATTTGCTGGAGGTCACCAGGGCTCTTTCAAGATAGTAAAAACAGTGACTTGTACAGCATAATGAAAAACCTAGGCATTGATTTTGAAGACATCAGACACATGCAGAATGAAAAATTTTTCAGAAATGATTTTTCTGGTGAGGTTGACTTCAGAGA
+
BBBCCFFFFFFFGGGGGGGGGGGHHHHHHHHHHHHHGEGGGHHHHHHHHHHHHHHHHHHHHHHHHHHHHHHHHHHHHHHHGHHHGHGHHHHHHHHHHHHHHHHHHGHGGHHHHHHGGGHHHHHHHHHHHHHHHHHHHGHHHHGHHHHHHHHHHHHHHHHHHHHHGGHHHHHHHHHHHHHHHGHHGHHHHHHGHHHHHHHHHHHHHHHHHGHHHHHHHGGGHHHHHHHHHHHHHHHHHHHHHHGGGGGGGG:
@M05620:46:000000000-D9D58:1:1101:27483:11208 1:N:0:106
GAATGAATGCAGAAATTGGCAAGATAATACTGCACCGATGGGAAATGATACTATCCTGAAACATGAGCAAATTGACCAGCCTCAGGATGTGAACTCATTTGCTGGAGGTCCCAGGGCTCTTTCAAGATAGTAAAAACAGTGACTTGTACAGCATAATGAAAAACCTAGGCATTGATTTTGAAGACATCAGACACATGCAGAATGAAAAATTTTTCAGAAATGATTTTTCTGGTGAGGTTGACTTCAGAGAA
+
BBCBCFFFFFFFGGGGGGGGGGGHHHHHHHHHHHHHGGGGGHHHHHHHHHHHHHHHHGHHHHHHHHHHHHHHHHHHHHHHGHHHHHHHHHHHHHHHGHHHHHHHHHHGGHHHHHGGGHGHHHHHHHHHHHHHHHHHGHHHHHHHHHHHHHHHHHHHHHHHHHHGGHHHGHHHHHHHHHHHGHHHHHHHHHHHHHHHHHGHHHHHHHHHHHHHHHHHHHHEHHHHHHHHHHHHHGHHHHHHHHGGGGGGGGF
@M05620:46:000000000-D9D58:1:1101:27465:11209 1:N:0:106
GAATGAATGCAGAAATTGGCAAGATAATACTGCACCGATGGGAAATGATACTATCCTGAAACATGAGCAAATTGACCAGCCTCAGGATGTGAACTCATTTGCTGGAGGTCCCAGGGCTCTTTCAAGATAGTAAAAACAGTGACTTGTACAGCATAATGAAAAACCTAGGCATTGATTTTGAAGACATCAGACACATGCAGAATGAAAAATTTTTCAGAAATGATTTTTCTGGTGAGGTTGACTTCAGAGAA
+
BBBBBFFFFFFFGGGGGGGGGGGGHHHHHHHHHHHHGGGGGHHHGGHHHHHHHHHHHHHHHHHHHHHHHHHHHGHHHHHHGHHHHHHHHHHHF3GDD@B@HG433FCE1BFEG311>0??DG4EHF3GBGBHDH4G/?BB3344B3B3??3C?3FFD?H3330/C@2D2G2<<2<FHHF1?1<<0?<<DHHH0<0<FGF<D01<>D<GHHFE0=CHF0DCGHHB0C0:/0;00/0../;C/09FGFBC9F/
@M05620:46:000000000-D9D58:1:1101:3670:11211 1:N:0:106
GAATGAATGCAGAAATTGGCAAGATAATACTGCACCGATGGGAAATGATACTATCCTGAAACATGAGCAAATTGACCAGCCTCAGGATGTGAACTCATTTGCTGGAGGTCACCAGGGCTCTTTCAAGATAGTAAAAACAGTGACTTGTACAGCATAATGAAAAACCTAGGCATTGATTTTGAAGACATCAGACACATGCAGAATGAAAAATTTTTCAGAAATGATTTTTCTGGTGAGGTTGACTTCAGAGA
+
AAABBFFFFFFFGBGGGGGGFGGHHHHHHHGHHHHHGEGGGFHHHHHHHHHGGHHHHHHGHHHHHFHHHHHHGGHHHHHHGHHHHGHHHHHGHHGHHHHHHHHHGHHGGHHHHHHGGGHHHHHHHHGHHHHHHHHHHGFHHHFHFHHHHHHHHHHGGHGGHGHHGGHHHHHFHHHHHHHHHGHGGHGHHHHHHHHHHFHHHHHGGHHHHHHHHHHHHFHHGHF0GHFHGHHFHFGBFFGGGHGGGGGFGGC
@M05620:46:000000000-D9D58:1:1101:24135:11277 1:N:0:106
GAATGAATGCAGAAATTGGCAAGATAATACTGCACCGATGGGAAATGATACTATCCTGAAACATGAGCAAATTGACCAGCCTCAGGATGTGAACTCATTTGCTGGAGGTCCCAGGGCTCTTTCAAGATAGTAAAAACAGTGACTTGTACAGCATAATGAAAAACCTAGGCATTGATTTTGAAGACATCAGACACATGCAGAATGAAAAATTTTTCAGAAATGATTTTTCTGGTGAGGTTGACTTCAGAGAA
+
CCCCCFFFFFFFGGGGGGGGGGGHHHHHHHHHHHHHGGGGGHHHHHHHHHHHHHHHHHHHHHHHHHHHFHHHHHHHHHHHGHHHHGHHGFHHHHHHHHHHHHHHHHHGGHHHHHGGGHGHHHHHHHGHHHHHHHDHGHHHHHHHHHHHHHHHHHHHHHHHHHHGGHHHHHHHHHHHHHHHGHGHHHHHHGHHHHHHHHHHHHHHHHHHHHHHHHHHHHHHHHHHHHHHHHGHHHHHHHHHHHGGGGGGGGF
@M05620:46:000000000-D9D58:1:1101:15519:11290 1:N:0:106
GAATGAATGCAGAAATTGGCAAGATAATACTGCACCGATGGGAAATGATACTATCCTGAAACATGAGCAAATTGACCAGCCTCAGGATGTGAACTCATTTGCTGGAGGTCACTAGGGCTCTTTCAAGATAGTAAAAACAGTGACTTTTACAGCATAATGAAAAACCTAGGCATTGATTTTGAAGACATCAGACACATGCAGAATGAAAAATTTTTCAGAAATGATTTTTCTGGTGAGGTTGACTTCAGAGA
+
CCCCCFFFFFFFGGGGGGGGGGGHHHHHHHHHHHHHGFGGGHHHHHHHHHHHHHHHHHHHHHHHHHHHHHHHHHHHHHHHGHHHHHHHHHHHHHHHHHHHHHHHHHHGGHHH443GGHEGFHH44FDEGFHF4GHHHEE2?33?4B4B3??F22D3FB33DHHH/C2<2@222F<11FGH1/?1100<?11<1<F01DBDFFG111=GHHEGHHH/0=<DG000;CHHH/C0C0:0CG/;//00C0009C/
@M05620:46:000000000-D9D58:1:1101:24122:11292 1:N:0:106
GAATGAATGCAGAAATTGGCAAGATAATACTGCACCGATGGGAAATGATACTATCCTGAAACATGAGCAAATTGACCAGCCTCAGGATGTGAACTCATTTGCTGGAGGTCCCAGGGCTCTTTCAAGATAGTAAAAACAGTGACTTGTACAGCATAATGAAAAACCTAGGCATTGATTTTGAAGACATCAGACACATGCAGAATGAAAAATTTTTCAGAAATGATTTTTCTGGTGAGGTTGACTTCAGAGAA
+
AABBBFFFFFFFGGGGGGGGGGGHHHHHHHHHHHHHGGEGGHHHHGHHHHHHHHHHHGHHHHHHHHGHHHHHHHHHHGGHGHHHHHHHHGHBHHHHHHHHHHHHHHGGGHHHHHGGGHHHHHHHHHHHHHHHHHHHGHHHHHHHHHHHHHHHHGHHHHHEFHHGGHHHHHGHHHHHHHHHGHHHHHHHHHHHHHHHHHHHHHHHHFHHGHHHHHHHHHHHHHHHHHGGHHHGHHHGHHHHHHGGGGGGGGG
@M05620:46:000000000-D9D58:1:1101:16863:11326 1:N:0:106
GAATGAATCAGAAATTGGCAAGATAATACTGCACCGATGGGAAATGATACTATCCTGAAACATGAGCAAATTGACCAGCCTCAGGATGTGAACTCATTTGCTGGAGGTCCCAGGGCTCTTTCAAGATAGTAAAAACAGTGACTTGTACAGCATAATGAAAAACCTAGGCATTGATTTTGAAGACATCAGACACATGCAGAATGAAAAATTTTTCAGAAATGATTTTTCTGGTGAGGTTGACTCAGAGAAGA
+
BBBCBFFFFFFFGGGGGGGGGGHHHHHHHHHHGHHEGGGGGHGHHGGHHHHHHHHHHGHGHGHHHHHHHHHHHHHHHHHGHHFHHHHHHHHGHHHGHHHHHHHHHHGGHHHHHGGGHHHHHHHHHHHHHHHHHGHGHHGHHHHHHGHHHHHHHHHHHGHHHHGGHHGHHHHHHHHHHHGGGHHHHHHHHHHHHFHHHHGHHHHHHHHHGHHHHHHHGHHGHHHHHHHHHHHHHHHHHHHGHHGGGGGGGGE
@M05620:46:000000000-D9D58:1:1101:10357:11337 1:N:0:106
GAATGAATGCAGAAATTGGCAAGATAATACTGCACCGATGGGAAATGATACTATCCTGAAACATGAGCAAATTGACCAGCCTCAGGATGTGAACTCATTTGCTGGAGGTCACCCAGGGCTCTTTCAAGATAGTAAAAACAGTGACTTGTACAGCATAATGAAAAACCTAGGCATTGATTTTGAAGACATCAGACACATGCAGAATGAAAAATTTTTCAGAAATGATTTTTCTGGTGAGGTTGACTTCAGAG
+
CCCCCFFFFFFFGGGGGGGGGGGHHHHHHHHHHHHHGGGGGHHHHHHHHHHHHHHHHHHHHHHHHHHHHHHHHHHHHHHHGHHHHHHHHHHHHHHHHHHHHHHHHHHGGHHHHHGHGGGHHHHHHHHHHHHHHHGHHHGGHHHHHHHHHHHHHHHHHHHHHHHHHGGHHHHHHHHHGHHHHHGHHHHHHHHHHHHHHHHGHHHHHHHHHHHHHHHHHHHGHHHHHHHHHHHHHHHHGHHHHGGGGGGGGGG
@M05620:46:000000000-D9D58:1:1101:19383:11337 1:N:0:106
GAATGAATGCAGAAATTGGCAAGATAATACTGCACCGATGGGAAATGATACTATCCTGAAACATGAGCAAATTGACCAGCCTCAGGATGTGAACTCATTCCAGGGCTCTTTCAAGATAGTAAAAACAGTGACTTGTACAGCATAATGAAAAACCTAGGCATTGATTTTGAAGACATCAGACACATGCAGAATGAAAAATTTTTCAGAAATGATTTTTCTGGTGAGGTTGACTTCAGAGAAGATCGGAAGAG
+
BBBBBBBFFFFFGGGGGGGGGGGGHHGHHHHHHGHHGGGGGGHHHHHHHHHHEHHHHFGHHHHHHHHHGHHHHHHHHHHHGHHHGCECGHHGGHHHHHHHHEHHEDGHHHHHGFHFHHHFGHHHHGHHFHHHHHHHHHHHHHHHHHHHHHHGGGHHHFHHHHHHHHGHHGHGHHHHHHHHHHHHHHHHHHHHHGHHHHHHHHHHHHGHHHHDHFHHHHHHHDCFGGHHHHHHHHHHHHGHGGHH.CAEGGF
@M05620:46:000000000-D9D58:1:1101:19365:11338 1:N:0:106
GAATGAATGCAGAAATTGGCAAGATAATACTGCACCGATGGGAAATGATACTATCCTGAAACATGAGCAAATTGACCAGCCTCAGGATGTGAACTCATTCCAGGGCTCTTTCAAGATAGTAAAAACAGTGACTTGTACAGCATAATGAAAAACCTAGGCATTGATTTTGAAGACATCAGACACATGCAGAATGAAAAATTTTTCAGAAATGATTTTTCTGGTGAGGTTGACTTCAGAGAAGATCGGAAGAG
+
CCCCCFFFFFFFGGGGGGGGGGGHHHHHHHHHHHHHGGGGGHHGHHHHHHHHHHHHHHHHHHHHHHHHHHHHHHHHHHHHGHHHHHHHHGHHHHHHHHHHHFHHGGHHHHHHHHHHHFHHHHHHHGHHHHHHHHGHHHHHHHHHHHHHHHHHGGHHHHHHHHHHHHHHHGHHHHHHHHHHHHHHHHHHHHFHHHHGBFFGHHHHHHFHHHHFHHHHHHHHHHH0CHGHHGHHHHHHHHHHHHHHHGDGDFG
@M05620:46:000000000-D9D58:1:1101:21488:11370 1:N:0:106
GAATGAATGCAGAAATTGGCAAGATAATACTGCACCGATGGGAAATGATACTATCCTGAAACATGAGCAAATTGACCAGCCTCAGGATGTGAACTCATTTGCTGGAGGTCACCAGGGCTCTTTCAAGATAGTAAAAACAGTGACTTGTACAGCATAATGAAAAACCTAGGCATTGATTTTGAAGACATCAGACACATGCAGAATGAAAAATTTTTCAGAAATGATTTTTCTGGTGAGGTTGACTTCAGAGA
+
BBCCCFFFFFFFGGGGGGGGGGGHHGHHHHHHHHHHGEEGGHHHHHHHHHHHHHHHHGHHHHHHHHHHHHHGHHHHHHHHGHHHGHFHHHHHHHHHHHHHHHHHHHHGGHHCH3BFEEGFCGH4BGF3FDFB?GHHH?/BB33?BG2B?F33?2F3GF3?GHHHDGF2<GF2@G1?<GHHF?GGFFCGFHGGGBCFF1><DFHD0DGHHHHHHHHF000DHF0;0CGHHFF0C0/0CGCG:/CFFFBFFF/
@M05620:46:000000000-D9D58:1:1101:17790:11391 1:N:0:106
GAATGAATGCAGAAATTGGCAAGATAATACTGCACCGATGGGAAATGATACTATCCTGAAACATGAGCAAATTGACCAGCCTCAGGATGTGAACTCATTTGCTGGAGGTCCCAGGGCTCTTTCAAGATAGTAAAAACAGTGACTTGTACAGCATAATGAAAAACCTAGGCATTGATTTTGAAGACATCAGACACATGCAGAATGAAAAATTTTTCAGAAATGATTTTTCTGGTGAGGTTGACTTCAGAGAA
+
>A?AB45FFFFFFGGGGGGGGGGCGHHHDHHHHFHHG?EEACGGHGHFGGHHFHHHGGFFGHFHHGEHHHFGHGHHHGHHGHHFHHFHHHHEFHHHDHHHHHHHHFHFGHHHHHGGGHGHHHHGHHHHHGHFHHFHGHHHHHHHHHHHHGFHHHF1GHGDGFHGGHHHGHHHHHGHHHHHEGHHHCGHHGFHHHFHHHBG1<FHGHFHFHHHHHHGF0DFGHEHHHHHHHHFHHGHHHHHHHGGFFFFFGB
@M05620:46:000000000-D9D58:1:1101:28079:11403 1:N:0:106
GAATGAATGCAGAAATTGGCAAGATAATACTGCACCGATGGGAAATGATACTATCCTGAAACATGAGCAAATTGACCAGCCTCAGGATGTGAACTCATTCCAGGGCTCTTTCAAGATAGTAAAAACAGTGACTTGTACAGCATAATGAAAAACCTAGGCATTGATTTTGAAGACATCAGACACATGCAGAATGAAAAATTTTTCAGAAATGATTTTTCTGGTGAGGTTGACTTCAGAGAAGATCGGAAGAG
+
CCCCCFFFFFFFGGGGGGGGGGGHHHHHHHHHHHHHGGGGGHHHHHHHHHHHHHHHHHHHHHHHHHHHHHHHHHHHHHHHGHHHHHHHHHHHHHHHHHHBFFBGGGFHHBFH4@@3@GGFGB44F>EG4FH4FEFFGHHEHHFHEFF4D33FGDCCFBFHHDFHGGHB2/@GDHHGB2D1F000FFFHBH0?GHHFHCCHFHGFHH11CGDFDGHHH/=0D0CD<C/CGBCGC0<CCHHEHCGFA..99CA
@M05620:46:000000000-D9D58:1:1101:17794:11414 1:N:0:106
GAATGAATGCAGAAATTGGCAAGATAATACTGCACCGATGGGAAATGATACTATCCTGAAACATGAGCAAATTGACCAGCCTCAGGATGTGAACTCATTTGCTGGAGGTCCCAGGGCTCTTTCAAGATAGTAAAAACAGTGACTTGTACAGCATAATGAAAAACCTAGGCATTGATTTTGAAGACATCAGACACATGCAGAATGAAAAATTTTTCAGAAATGATTTTTCTGGTGAGGTTGACTTCAGAGAA
+
BBCCCFFFFFFFGGGGGGGGGGGHHHHHHHHHHHHHGGGGGGHHHHHHHHHHHHHHHHHHHHHHHHHHHHHHHHHHHHHHGHHHHHHHHHHHHHHHHHHHHHHHGHHGGHHHHHGGGHHHHHHHHHHHHHHHHHHHGHHHHHHHHHHHHHHHHHHHHHHHHHHGGHHHHHHHHHHHHHHHGHHHHHHHHHHHHHHHHHHHHHHHHGHFHHHHHHHHHHHHHHHHHHHHHHHHHHHHHHHHHHGGGGGGGGG
@M05620:46:000000000-D9D58:1:1101:3894:11454 1:N:0:106
GAATGAATGCAGAAATTGGCAAGATAATACTGCACCGATGGGAAATGATACTATCCTGAAACATGAGCAAATTGACCAGCCTCAGGATGTGAACTCATTCCAGGGCTCTTTCAAGATAGTAAAAACAGTGACTTGTACAGCATAATGAAAAACCTAGGCATTGATTTTGAAGACATCAGACACATGCAGAATGAAAAATTTTTCAGAAATGATTTTTCTGGTGAGGTTGACTTCAGAGAAGATCGGAAGAG
+
BAABBFBFFFFFGGGGGGGGFGGGHGHHHHGHGGHFGEEGGHHFHHHHHHHHHHHGHFEGHHHHFHHHGHHHHHHHHHHHGHHFHHGHHHHDHHHGFFHHHHHHDGGHHHHHHHHBHFHFGGHHHGHHHHFHHHHFHHHHHHHGHHHHHGHFGFFFFHHHHHHHHHHHHGHEDHHHHHHGHHHHHHGHGFGHHHHGHHGHHHHHHFGHHHHGHHHHHHHHHHFDGHHHHHHHHHHC;GHHHHHHHGDEF?F
@M05620:46:000000000-D9D58:1:1101:25812:11465 1:N:0:106
GAATGAATGCAGAAATTGGCAAGATAATACTGCACCGATGGGAAATGATACTATCCTGAAACATGAGCAAATTGACCAGCCTCAGGATGTGAACTCATTTGCTGGAGGTCCCAGGGCTCTTTCAAGATAGTAAAAACAGTGACTTGTACAGCATAATGAAAAACCTAGGCATTGATTTTGAAGACATCAGACACATGCAGAATGAAAAATTTTTCAGAAATGATTTTTCTGGTGAGGTTGACTTCAGAGAA
+
BCCCBFFFFFFFGGGGGGGGGGGHHHHHHHGHHHHHGGGGGHHHHHHHHHHHHHHHHHHHHHHHHHHHHHHHGHHHHHGHGGHHGFGHGGFDFHHHHHHHHHHGGHHGGHHHHHGGGHHHHHHHHFHFHHHHHHHHGHHHHHHHHHHHHHHHHHHHHHFHHHHGGHHHHHHHHHHHHHHHGHHHHHHHHHHHHHHHHHHHHHHHHHHHHHGHHHHHHHHHHHHHHHHHHGHHHHHHHHHHHHHGGGGGGGG
@M05620:46:000000000-D9D58:1:1101:20432:11470 1:N:0:106
GAATGAATGCAGAAATTGGCAAGATAATACTGCACCGATGGGAAATGATACTATCCTGAAACATGAGCAAATTGACCAGCCTCAGGATGTGAACTCATTTGCTGGAGGTCACCAGGGCTCTTTCAAGATAGTAAAAACAGTGACTTGTACAGCATAATGAAAAACCTAGGCATTGATTTTGAAGACATCAGACACATGCAGAATGAAAAATTTTTCAGAAATGATTTTTCTGGTGAGGTTGACTTCAGAGA
+
CBCCCFFFFFFFGGGGGGGGGGGHHHHHHHHHHHHHGGGGGHHHHHHHHHHHHHHHHHHHHHHHHHHHHHHHHHHHHHHHGHHHHHHHHHHHHHHHHHHHHHHHHHHGGHHHHGHGGGHHHHHHHHHHHHHHHHHHHGHHHHHHHHHHHHHHHHHHHHHHHHHHGGHHHHHHHHHHHHHHHGHHHHHHHHHHHHHHHHHHHHHHHHHHHHHHHHHHHHHHHHHHHHHHHHHHHHHHHHHHHHGGGGGGGGB
@M05620:46:000000000-D9D58:1:1101:8760:11489 1:N:0:106
GAATGAATGCAGAAATTGGCAAGATAATACTGCACCGATGGGAAATGATACTATCCTGAAACATGAGCAAATTGACCAGCCTCAGGATGTGAACTCATTTGCTGGAGGTCCCAGGGCTCTTTCAAGATAGTAAAAACAGTGACTTGTACAGCATAATGAAAAACCTAGGCATTGATTTTGAAGACATCAGACACATGCAGAATGAAAAATTTTTCAGAAATGATTTTTCTGGTGAGGTTGACTTCAGAGAA
+
CBCCCFFFFFFFGGGGGGGGGGGHHHHHHHHHHHHHGGGGGHHHHHHHHHHHHHHHHHHHHHHHHGHHHHHHHHHHHHHHGHHHHHHHHHHGHHHHHHHHHHHHHHHGGHHHHHGGGHHHHHHHHHHHHHHHHHHHGHHHHHHHHHHHHHHHHHHHHHHHHHHGGHHHHHHHHHHHHHHHGHHHHHHHHHHHHHHHHHHHHHHHHHHHHHHHHHHHHHHHHHHHHHHHHHHHHHHHHHHHHHGGGGGGGGG
@M05620:46:000000000-D9D58:1:1101:20437:11490 1:N:0:106
GAATGAATGCAGAAATTGGCAAGATAATACTGCACCGATGGGAAATGATACTATCCTGAAACATGAGCAAATTGACCAGCCTCAGGATGTGAACTCATTTGCTGGAGGTCACCAGGGCTCTTTCAAGATAGTAAAAACAGTGACTTGTACAGCATAATGAAAAACCTAGGCATTGATTTTGAAGACATCAGACACATGCAGAATGAAAAATTTTTCAGAAATGATTTTTCTGGTGAGGTTGACTTCAGAGA
+
BBBBBFFFDFFFGGGGFGGGGGGHHGHHGHHHHHHHGFFG?GBCEGHFGGHHHHHHHHGHGHHHHHHHHHEGHGGHHFHHGHHFHECHHHHFHHHHHHHHHHHHGAGFGGCHH3GEFGHHHHHHEDGGGHFHHBHBGDEHHHEFFGHHBGDGH?GFBGHFFGDGGGGGHEGBHGHBHHHHHGEHFHHHHBG1FFH0GGHBGG0FF00=<.GHHHHHGHGHHHHCGHHHHHGGHHG0CHGG/CFFFGFFFFC
@M05620:46:000000000-D9D58:1:1101:16359:11491 1:N:0:106
GAATGAATGCAGAAATTGGCAAGATAATACTGCACCGATGGGAAATGATACTATCCTGAAACATGAGCAAATTGACCAGCCTCAGGATGTGAACTCATTTGCTGGAGGTCCCAGGGCTCTTTCAAGATAGTAAAAACAGTGACTTGTACAGCATAATGAAAAACCTAGGCATTGATTTTGAAGACATCAGACACATGCAGAATGAAAAATTTTTCAGAAATGATTTTTCTGGTGAGGTTGACTTCGAGAAG
+
CBCCCFFFFFFFGGGGGGGGGGGHHHHHHHHHHHHHGGGGGHCBHHHHHHHHHHHHHHGHHHHHHHHHHHHHHHHHHHHHGHHHHHHHHHHHHHHHHHHHHHHHGHHGGHHHHHGGGHHHHHHHHHHHHHHHHHHHGGHHHHHHHHHHHGGHHHHHHHHHHGFGGHHHHHHHHHHHHHHHGHHHHHHHHHHHHHHHHHHHHHHHHHHHHHHHHHHHHGHHHHHHHHHHGHHHHHGHHHHHHHGGGGFGEGG
@M05620:46:000000000-D9D58:1:1101:2574:11534 1:N:0:106
GAATGAATGCAGAAATTGGCAAGATAATACTGCACCGATGGGAAATGATACTATCCTGAAACATGAGCAAATTGACCAGCCTCAGGATGTGAACTCATTTGCTGGAGGTCACCAGGGCTCTTTCAAGATAGTAAAAACAGTGACTTGTACAGCATAATGAAAAACCTAGGCATTGATTTTGAAGACATCAGACACATGCAGAATGAAAAATTTTTCAGAAATGATTTTTCTGGTGAGGTTGACTTCAGAGA
+
CBBCCFFFFFFFGGGGGGGGGGGHHHHHHHHHHHHHGAEGGHGHHHHHHHHHHHHHHHHHHHHHHGHHHHHHHHHHHHGHGHHHGHHHHGHHHHHHHHHHHHHHHHHGGH3GGFHGDAE/FHEHHFGFFFHBGHHHDEEHGB34FHHBGHGDCCDHDGHHHHHHGCGFG222GHGBGHHHHGGG1?0?1<F1F0FCGGCBDHBGFGHHHFHHHHFC<DGF0DB0GHHHFCFHHFGCGGHHGF0BBF0FBFB
@M05620:46:000000000-D9D58:1:1101:24135:11542 1:N:0:106
GAATGAATGCAGAAATTGGCAAGATAATACTGCACCGATGGGAAATGATACTATCCTGAAACATGAGCAAATTGACCAGCCTCAGGATGTGAACTCATTTGCTGGAGGTCACCAGGGCTCTTTCAAGATAGTAAAAACAGTGACTTGTACAGCATAATGAAAAACCTAGGCATTGATTTTGAAGACATCAGACACATGCAGAATGAAAAATTTTTCAGAAATGATTTTTCTGGTGAGGTTGACTTCAGAGA
+
CCDCDFFFFFFFGGGGGGGGGGGHHHHHHHHHHHHHGGGGGHHHHHHHHHHHHHHHHHHHHHHHHHHHHHHHHHHHHHHHGHHHHHHHHGHHHHHHHHHHHHHHHHHGGHHHHHHGGGHHHHHHHHHHHHHHHHHHHGHHHHHHGHHHHHHHHHHHHHHHHHHHGGHHHHHHHHHHHHHHHGHHHHHHHHHHHHHHHHHHHGHHHHHHHHHHHHHHHHHHHHHGHHHHHHHHHGGFHHGHHHGGGHHGGGG
@M05620:46:000000000-D9D58:1:1101:16685:11559 1:N:0:106
GAATGAATGCAGAAATTGGCAAGATAATACTGCACCGATGGGAAATGATACTATCCTGAAACATGAGCAAATTGACCAGCCTCAGGATGTGAACTCATTCCAGGGCTCTTTCAAGATAGTAAAAACAGTGACTTGTACAGCATAATGAAAAACCTAGGCATTGATTTTGAAGACATCAGACACATGCAGAATGAAAAATTTTTCAGAAATGATTTTTCTGGTGAGGTTGACTTCAGAGAAGATCGGAAGAG
+
DDDDDFFFFFFFGGGGGGGGGGGHHHHHHHHHHHHHGGGGGHHHHHHHHHHHHHHHHHHHHHHHHHHHHHHHHHHHHHHHGHHHHHHHHGHHHHHHHHHBG4EFFECFGHFHEHHGG@34B@B4FE/EHD??BBGFGHHHFBG33GHBG?GCFAHHGBFHGFDGD>FGHFFF2=@F2D11?GGFF1=11F0?DH1GD<<<D<FC1<GHHHG0GHHD</DFDHHHACGHFBC:CC:C:GF0CG00:9E...:
@M05620:46:000000000-D9D58:1:1101:21025:11583 1:N:0:106
GAATGAATGCAGAAATTGGCAAGATAATACTGCACCGATGGGAAATGATACTATCCTGAAACATGAGCAAATTGACCAGCCTCAGGATGTGAACTCATTTGCTGGAGGTCACCAGGGCTCTTTCAAGATAGTAAAAACAGTGACTTGTACAGCATAATGAAAAACCTAGGCATTGATTTTGAAGACATCAGACACATGCAGAATGAAAAATTTTTCAGAAATGATTTTTCTGGTGAGGTTGACTTCAGAGG
+
BABBBFFFFFFFGGGGGGGGGGGHHHHHHHHHHHHHGGGGGHHHHHHHHHHHHHHHHHHHHHHHGHHHHHHHHHHHHHHHGHHHHHGHHHHHHHHHHHHHHHHHHHHGGHHHH3?1E>0?3GH44BF334?B4FHHHE/BB33?4B233?332?B3BB33BGHHAEF2@GCCFG11<FGH1/FD1<0<11<<<000<1<111>100=DDFFHHHH/0=0=GB000<CHHGC0GC/0:C:C//00;00;09.
@M05620:46:000000000-D9D58:1:1101:2566:11586 1:N:0:106
GAATGAATGCAGAAATTGGCAAGATAATACTGCACCGATGGGAAATGATACTATCCTGAAACATGAGCAAATTGACCAGCCTCAGGATGTGAACTCATTTGCTGGAGGTCACCAGGGCTCTTTCAAGATAGTAAAAACAGTGACTTGTACAGCATAATGAAAAACCTAGGCATTGATTTTGAAGACATCAGACACATGCAGAATGAAAAATTTTTCAGAAATGATTTTTCTGGTGAGGTTGACTTCAGAGA
+
BABCCFFFFFFFGGGGGGGGGGGHHHHHHHHHHHHHGFGGGHHHHHHHHHHHHHHHHHHHHHHHHHGFHHHGHHHHHHHHGHHFGHGHHHGGGHHHHHHHHFHHHGHGGHHHFHHGGGHHHHGGHGHFHHHGFHFHHGHHHHHHHHHGHHGHCFHHHHFHHHHHGDHHHHHGHHHDHHHHHGHHHHHHHHHHHHHGHHGHHHHHFGHHHHGHHHHGGHHFCHFCHHHHHHHHH0G0GHHHHFGGGGGGGGF
@M05620:46:000000000-D9D58:1:1101:4754:11599 1:N:0:106
GAATGAATGCAGAAATTGGCAAGATAATACTGCACCGATGGGAAATGATACTATCCTGAAACATGAGCAAATTGACCAGCCTCAGGATGTGAACTCATTTGCTGGAGGTCCCAGGGCTCTTTCAAGATAGTAAAAACAGTGACTTGTACAGCATAATGAAAAACCTAGGCATTGATTTTGAAGACATCAGACACATGCAGAATGAAAAATTTTTCAGAAATGATTTTTCTGGTGAGGTTGACTTCAGAGAA
+
CCCCDFFFFFFFGGGGGGGGGGGHHHHHHHHHHHHHGEGGGHGHHHHHHHHHHHHHHHHHHHHHHHHHHHHHHHHHHHHHGHHHGHHHHGHHHHHHHHHHHHHHGHHGGHHHHHGGGHHHHHHHHHHHHHHHHHHHGHHHHHHHHHHHHHHHHHHHHHHHHHHGGHHHHHHHHHHHHHHHGHHHGHHHHHHHHHHHHGHHHHHHHHHHHHHHHHHHHHHHHHHHHHHHHHHHHHHHHHHHHHGHHGGGGGG
@M05620:46:000000000-D9D58:1:1101:4737:11603 1:N:0:106
GAATGAATGCAGAAATTGGCAAGATAATACTGCACCGATGGGAAATGATACTATCCTGAAACATGAGCAAATTGACCAGCCTCAGGATGTGAACTCATTTGCTGGAGGTCCCAGGGCTCTTTCAAGATAGTAAAAACAGTGACTTGTACAGCATAATGAAAAACCTAGGCATTGATTTTGAAGACATCAGACACATGCAGAATGAAAAATTTTTCAGAAATGATTTTTCTGGTGAGGTTGACTTCAGAGAA
+
BBBBBFFFFFFFGFFGGGGGGGGFHHHFHHHHHGHHFAFGGGHHHHHGHHHHHHHHHHHHFGHGFHGHHHHGHGFHHHHHGHHFGHGFGHHGHHGGGHHHHHHGHFGGGFHHHHGGGHHHHHGHHHHHFHHHHGHHGHHHHHHHHHHHHHHHGHGHHGHHHHHGGHCHHGHHHHHHHHHHGGHHHHHHHHHHHHHFHGFHHHHGHFGHHFHHHHHHGHHHHGGHHHHHGHHHHHGHHHHHHHGGGGFFFFB
@M05620:46:000000000-D9D58:1:1101:8647:11604 1:N:0:106
GAATGAATGCAGAAATTGGCAAGATAATACTGCACCGATGGGAAATGATACTATCCTGAAACATGAGCAAATTGACCAGCCTCAGGATGTGAACTCATTTGCTGGAGGTCACCAGGGCTCTTTCAAGATAGTAAAAACAGTGACTTGTACAGCATAATGAAAAACCTAGGCATTGATTTTGAAGACATCAGACACATGCAGAATGAAAAATTTTTCAGAAATGATTTTTCTGGTGAGGTTGACTTCAGAGA
+
BBABBFFFFFFFGGGGGGFGGGGHGHHHHHHHHHHHGEGFGFHHGHHHHHHHHHHHHFHHHHGHGHFHHHGGFHHHHHHHGHHHGGGFHFGDHHHHHHHHHHHGHHGGGHHGHHHGGGHHGHHHHHHHHHHHHGHHHGHHHHHHHHHHHGHHHHHHHHHHHHHHGGHHHHHHGHHHHHHHHGHHHHHHHHHHHHHHHHHHHHHHGHHHHHHHHHHHHHHHHHHGHHHHHHHHEGHGHGGGHHGGGGGGGG/
@M05620:46:000000000-D9D58:1:1101:4771:11605 1:N:0:106
GAATGAATGCAGAAATTGGCAAGATAATACTGCACCGATGGGAAATGATACTATCCTGAAACATGAGCAAATTGACCAGCCTCAGGATGTGAACTCATTTGCTGGAGGTCCCAGGGCTCTTTCAAGATAGTAAAAACAGTGACTTGTACAGCATAATGAAAAACCTAGGCATTGATTTTGAAGACATCAGACACATGCAGAATGAAAAATTTTTCAGAAATGATTTTTCTGGTGAGGTTGACTTCAGAGAA
+
?AAABFFFFFFFEGGGGGGGGGGHHHGHHHHHHHHHGGGGGAGGHHHHHHHHHHHHHHHGHHHHHHHHHHHHHHFHHGHHGHHHHHFGHGHHHHHHHHHHHHHHHHHD??DF@GFGGHFHGDGFGFEGHG?GHEHFEGHHBBGGGGDGHHBHHHDFHHHGEH0EDC2G2<GHHFHHHDHHGHB1FGGHGFBGGHBGFFHDDC1>FH00<CHFFFBG0<DGFHCFHFF0CHHBCGG.CCC:/GB0CBFFGGF
@M05620:46:000000000-D9D58:1:1101:14225:11611 1:N:0:106
GAATGAATGCAGAAATTGGCAAGATAATACTGCACCGATGGGAAATGATACTATCCTGAAACATGAGCAAATTGACCAGCCTCAGGATGTGAACTCATTTGCTGGAGGTCACCAGGGCTCTTTCAAGATAGTAAAAACAGTGACTTGTACAGCATAATGAAAAACCTAGGCATTGATTTTGAAGACATCAGACACATGCAGAATGAAAAATTTTTCAGAAATGATTTTTCTGGTGAGGTTGACTTCAGAGA
+
CCDDDFFFFFFFGGGGGGGGGGGHHHHHHHHHHHHHGGGGGHHHHHHHHHHHHHHHHHHHHHHHHHHHHHHHHHHHHHHHGHHHHHHHHHHHHHHHHHHHHHHHHHHGGHHHHHHGGGHHHHHHHHHHHHHHHHHHHGHHHHHHHHHHHHHHHHHHHHHHHHHHGGHHHHHHHHHHHHHHHGHHHHHHHHHHHHHHHHHHHHHHHHHHHHHHHHHHHHHHHHHHGHHHHHHHHHHHHHHHHHGGGGGGGGF
@M05620:46:000000000-D9D58:1:1101:27369:11630 1:N:0:106
GAATGAATGCAGAAATTGGCAAGATAATACTGCACCGATGGGAAATGATACTATCCTGAAACATGAGCAAATTGACCAGCCTCAGGATGTGAACTCATTTGCTGGAGGTCACCAGGGCTCTTTCAAGATAGTAAAAACAGTGACTTGTACAGCATAATGAAAAACCTAGGCATTGATTTTGAAGACATCAGACACATGCAGAATGAAAAATTTTTCAGAAATGATTTTTCTGGTGAGGTTGACTTCAGAGA
+
A11AAFFFFFFFBGFFGE1GA1FGGFHFFFFG1EFHEGGG?CCBFGEF2FHHGHHGHDDBDFHHHHE1FEHHFFHHHFHGECGHEBFGFFE2@FDDGFHHGBGG1GGCEGGHFGHG?EHHHHHHB2G1GHHHHFHHFGHHHGHHGDGHHHHHHHHG<GH2FB@@AEFGHGHFHHFFHEHGFFH1FCFGHHHFHGHFHHGHGFCGGFBGGACGHGFGFF<DCGHCCCHGHFHHFHHHHHHHGEFFGGGGFFC
@M05620:46:000000000-D9D58:1:1101:21912:11675 1:N:0:106
GAATGAATGCAGAAATTGGCAAGATAATACTGCACCGATGGGAAATGATACTATCCTGAAACATGAGCAAATTGACCAGCCTCAGGATGTGAACTCATTCCAGGGCTCTTTCAAGATAGTAAAAACAGTGACTTGTACAGCATAATGAAAAACCTAGGCATTGATTTTGAAGACATCAGACACATGCAGAATGAAAAATTTTTCAGAAATGATTTTTCTGGTGAGGTTGACTTCAGAGAAGATCGAAGAGC
+
CCCCCFFFDFFFGGGGGFGGGGGGHHHHHHHHHHHHGGGGGHHHHHHHHHHHGHHHHHHHHHHHHGHHHHHHHHHHHHHHGHHHHGHHHHHHHHHHHHHHHHHHDGGHHHHHHHHHHHHFHHHHHGHHHGHHHHFGHHHHHHHHHHHHFHHHGGHHHHHHHHHFHHHHHGHHHHHHHHHHHHHHHHHHHGFHGHHHHHHHHHHHHGHHHHHHHHHHHHHHHHHGHHGHGHHHHHHHHHHHGHHHHDFEGGE
@M05620:46:000000000-D9D58:1:1101:21158:11675 1:N:0:106
GAATGAATGCAGAAATTGGCAAGATAATACTGCACCGATGGGAAATGATACTATCCTGAAACATGAGCAAATTGACCAGCCTCAGGATGTGAACTCATTTGCTGGAGGTCACCAGGGCTCTTTCAAGATAGTAAAAACAGTGACTTGTACAGCATAATGAAAAACCTAGGCATTGATTTTGAAGACATCAGACACATGCAGAATGAAAAATTTTTCAGAAATGATTTTTCTGGTGAGGTTGACTTCAGAGA
+
BCCCCFFFFFFFGGGGGGGGGGGHHHHHHHHHHHHHGGGGGHHGHHHHHHHHHHHHHHHHHHHHHHHHHHHHHHHHHHHHGHHHHHHHHHHHHHHHHHHHHHHHHHHGGHFHD3FFEDF?GHFDH?D3B4DBGHHHBEF2433?FDDB??BDFC3G?FGHHHHFGDC=GC=2FGF1GHHGFGBD1==?F111<<F0FG<FDHF1<GHHHFGHHHFC0<GH0GC0GHHHGHFHB;:0C.GHCCBFFF0000B
@M05620:46:000000000-D9D58:1:1101:3271:11676 1:N:0:106
GAATGAATGCAGAAATTGGCAAGATAATACTGCACCGATGGGAAATGATACTATCCTGAAACATGAGCAAATTGACCAGCCTCAGGATGTGAACTCATTTGCTGGAGGTCACCAGGGCTCTTTCAAGATAGTAAAAACAGTGACTTGTACAGCATAATGAAAAACCTAGGCATTGATTTTGAAGACATCAGACACATGCAGAATGAAAAATTTTTCAGAAATGATTTTTCTGGTGAGGTTGACTTCAGAGA
+
AAABBFFFFFFFGGGGGGGGGGGHHHHHHHHHHHHHFEFGGHFGHHHHHHHHHHHHHHHHFGFHHHGHHHHGHGGHHHFFFHHHHHHFHGHHBGHFHHHHHGGHHHHGGH3GHHHGGGHHHHHHH4FGHGHHGGFFHGGHHHGHHHHFFHHHHHHGHFHHHHHHGGEHHGFBGHGDGHHGHGHHHHEHFFHHHGHGHHHEFGGHHHHFHFHHHHHGHHHF/DCCHHHHHFFHHHHFHHHEGFFGGFFFEFB
@M05620:46:000000000-D9D58:1:1101:3273:11698 1:N:0:106
GAATGAATGCAGAAATTGGCAAGATAATACTGCACCGATGGGAAATGATACTATCCTGAAACATGAGCAAATTGACCAGCCTCAGGATGTGAACTCATTTGCTGGAGGTCACCAGGGCTCTTTCAAGATAGTAAAAACAGTGACTTGTACAGCATAATGAAAAACCTAGGCATTGATTTTGAAGACATCAGACACATGCAGAATGAAAAATTTTTCAGAAATGATTTTTCTGGTGAGGTTGACTTCAGAGA
+
CCCCCFFFFFFFGGGGGGGGGGGHHHHHHHHHHGHHGEGGGHHHHHHHHHHHHHHHHHHHHHHHHHHHHHHGHHHHHHHHGHHHHHHHHHHHHHHHHHHHHHHHHHHGGGHHHHHGGGHHHHHHHHHHHHHHHHHHHGHHHHHHHHHHHHHHHHHHHHHHHHHHGGHHHHHHHHHHHHHHHGHHHHHHHHHHHHHHHHHHHHHHHHHHGHHHHHHHHHHHHHHHHHHHHHHHHHHHHHHHHHGGGGGGGGC
@M05620:46:000000000-D9D58:1:1101:8818:11707 1:N:0:106
GAATGAATGCAGAAATTGGCAAGATAATACTGCACCGATGGGAAATGATACTATCCTGAAACATGAGCAAATTGACCAGCCTCAGGATGTGAACTCATTTGCTGGAGGTCACCAGGGCTCTTTCAAGATAGTAAAAACAGTGACTTGTACAGCATAATGAAAAACCTAGGCATTGATTTTGAAGACATCAGACACATGCAGAATGAAAAATTTTTCAGAAATGATTTTTCTGGTGAGGTTGACTTCAGAGA
+
CACCCFFFFFFFGGGGGGGGGGGHHHHHHHHHHHHHGGGGGHHHHHHHHHHHHHHHHHHHHHHHHHHHHHHHHHHHHHHHGHHHGGGHHHHHFHHHHHHHHGHHHHHGGHHHHHHGGGHHHHHHHHHHHHHHHHHHHGHHHHHHHHHHHHHHHHHHGHHHHHHHGGHHHHHHHHHHHHHHHGHHHHHHHHGHHHHHHHGHHGHHHHHHHHHHHHHHHHHHHHHHHHHHHHHHHHHHHHHHHHGGGGGGGGB
@M05620:46:000000000-D9D58:1:1101:24652:11733 1:N:0:106
GAATGAATGCAGAAATTGGCAAGATAATACTGCACCGATGGGAAATGATACTATCCTGAAACATGAGCAAATTGACCAGCCTCAGGATGTGAACTCATTTGCTGGAGGTCACATCCAGGGCTCTTTCAAGATAGTAAAAACAGTGACTTGTACAGCATAATGAAAAACCTAGGCATTGATTTTGAAGACATCAGACACATGCAGAATGAAAAATTTTTCAGAAATGATTTTTCTGGTGAGGTTGACTTCAG
+
BBBCCFFFFFFFGGGGGGGGGGGHHHHHHHHHHHHHGGGGGHHHHHHHHHHHHHHHHHHHHHHHHHHHHHHHHHHHHHHHGHHHHHHHHHHHHHHHHHHHHHHHHHHGGHHHHHHHHHHGGHHHHHHHHHHHHHHHHHHHGHHHHHHHHHHHHHHHHGHHHHHHHHHGGHHHHHHHHHHHHHHHGHHHHHHHHHHHHHHHHHHHHHGHFHHHEHHHHHHHHHHHHHFHHHHHHHHHHHHHHHHGGGGGGGF
@M05620:46:000000000-D9D58:1:1101:21848:11733 1:N:0:106
GAATGAATGCAGAAATTGGCAAGATAATACTGCACCGATGGGAAATGATACTATCCTGAAACATGAGCAAATTGACCAGCCTCAGGATGTGAACTCATTTGCTGGAGGTCACCAGGGCTCTTTCAAGATAGTAAAAACAGTGACTTGTACAGCATAATGAAAAACCTAGGCATTGATTTTGAAGACATCAGACACATGCAGAATGAAAAATTTTTCAGAAATGATTTTTCTGGTGAGGTTGACTTCAGAGA
+
CCCCCFFFFFFFGGGGGGGGGGGHHHHHHHHHHHHHGGGGGHHHHHHHHHHHHHHHHHHHHHHHHHHHHHHHHHHHHHHHGHHHHHHHHHHHHHHHHHHHHHHHHHHGGHHHHHHGGGHHHHHHHHHHHHHHHHHHHGHHHHHHHHHHHHHHHHHHHHHHHHHHGGHHHHHHHHHHHHHHHGHHHHHHHHHHHHHHHHHHHHHHHHHHHHHHHHHHHGHHHHHHHHHHHHHHHHHHHHHHHHGGGGGGGGF
@M05620:46:000000000-D9D58:1:1101:21858:11752 1:N:0:106
GAATGAATGCAGAAATTGGCAAGATAATACTGCACCGATGGGAAATGATACTATCCTGAAACATGAGCAAATTGACCAGCCTCAGGATGTGAACTCATTTGCTGGAGGTCACCAGGGCTCTTTCAAGATAGTAAAAACAGTGACTTGTACAGCATAATGAAAAACCTAGGCATTGATTTTGAAGACATCAGACACATGCAGAATGAAAAATTTTTCAGAAATGATTTTTCTGGTGAGGTTGACTTCAGAGA
+
AABBBFFFFFFFGFGFGGGGGFGHHHHHHHHHHHHHGGGGGHHHHHHFHHGHGHHHHGHHHHHHHGHHGHHHHHHHHHHHGHHHHHHHGFHGHHHHGHHHHHHHHHHGGHHHHHHGGGHHHHHHHHHHHHHHHHHHHGHHHHHHHHHHHHHHHHHHFHHHFHHHGGGHHHHHHHHHHHHHHGHHHHHHEGHHHHHHHGHHGHFHHHHHHHHHHHHHHHHEFGHHHHHGHHHHFGHHHHHGHHGGGGGEFGB
@M05620:46:000000000-D9D58:1:1101:18429:11758 1:N:0:106
GAATGAATGCAGAAATTGGCAAGATAATACTGCACCGATGGGAAATGATACTATCCTGAAACATGAGCAAATTGACCAGCCTCAGGATGTGAACTCATTTGCTGGAGGTCACCAGGGCTCTTTCAAGATAGTAAAAACAGTGACTTGTACAGCATAATGAAAAACCTAGGCATTGATTTTGAAGACATCAGACACATGCAGAATGAAAAATTTTTCAGAAATGATTTTTCTGGTGAGGTTGACTTCAGAGA
+
CBBCCFFFFFFFFGGGGGGGGGGHHHHHHHHHHHHHGGGGGHHHHHHHHHHHHHHHHHHHHHHHGHHHHHHHHHHHHHHHGHHHHGHHHGHHHHHHHHHHHHHHHHHGGHHHHHHGGGHHHHHHHHHHHHHHHHHHHGHHHHHHHHHHHHHHHHHHHHHHHHHHGGHHHHHHHHHHHHHHHGHHHHHHHHHHHHHHHHHHHHHHGHHHHHHHHHHHHHFHHHHHHHHHHHHHHHHHHHHHHHGGGGGGGGF
@M05620:46:000000000-D9D58:1:1101:28130:11793 1:N:0:106
GAATGAATGCAGAAATTGGCAAGATAATACTGCACCGATGGGAAATGATACTATCCTGAAACATGAGCAAATTGACCAGCCTCAGGATGTGAACTCATTCCCGGGCTCTTTTTTGAAGGTAGTAACAGCAACGACTAGAACATCATGATGAACAACGTCGTCGTTGTTTATGAAGTCATCAGACTCCAGCATGAAGAATTTTTCTGCAGTGATGATTTTGCTGGGGTGGACTACTTCGAAGAAGGTCGGAG
+
ABAABFFFFFFFGGGGGGGGGGGFHFFGHHHHHFHHGGGGGHHHHHHHHHHHFHHHHHDEHHHHHGHHHHHHHHHHHHHHGHHHHGHFHGHHHHHHHHHF431>E//1B344@//?333BF33BG4B30220///?/223B@22@G2@22@F22@<///////->0<F011>F111=D00000//0//=/<00<00=G:0;=C/;00<:0/;C00;C0;00;F/.;.-9./0/;0;0..;AD//.//9;B-
@M05620:46:000000000-D9D58:1:1101:8003:11826 1:N:0:106
GAATGAATGCAGAAATTGGCAAGATAATACTGCACCGATGGGAAATGATACTATCCTGAAACATGAGCAAATTGACCAGCCTCAGGATGTGAACTCATTCCAGGGCTCTTTCAAGATAGTAAAAACAGTGACTTGTACAGCATAATGAAAAACCTAGGCATTGATTTTGAAGACATCAGACACATGCAGAATGAAAAATTTTTCAGAAATGATTTTTCTGGTGAGGTTGACTTCAGAGAAGATCGGAAGAG
+
BBCCCFFFFFFFGGGGGGGGGGGHHHHHHHHHHHHHGGGGGHHHHHHHHHHHHHHHHHHHHHHHHHHHHHHHHHHHHHHHGHHHHHGHHGHGHHHHHHHHHHHHGGGHHHHHHHHHHHHGHFHHHGHHHHHHHHHGHHHHHHHHHHHHHHHHGGHHHHHHHHHHHHHHHGHHHHHHHHHHHHHHHHHHHHHHHHHHHHHHHHHHHHEHGHGGHHHHHHHHHGHFGHGHHHHHHHHHHHHHHHHHHGGGGGG
@M05620:46:000000000-D9D58:1:1101:26822:11826 1:N:0:106
GAATGAATGCAGAAATTGGCAAGATAATACTGCACCGATGGGAAATGATACTATCCTGAAACATGAGCAAATTGACCAGCCTCAGGATGTGAACTCATTTGCTGGAGGTCACCAGGGCTCTTTCAAGATAGTAAAAACAGTGACTTGTACAGCATAATGAAAAACCTAGGCATTGATTTTGAAGACATCAGACACATGCAGAATGAAAAATTTTTCAGAAATGATTTTTCTGGTGAGGTTGACTTCAGAGA
+
BBBBBFFFFFBFGGGGGGGGGGGGHHFHHHHH5GHHGGGGGHHHHHHHDGHHBFHHGGFCGHHHHBGHHHHHHGHHHBHFFHHHHHHHHHHBFGHHHHHHHBHGGGGGGHHHHHHGGGGHHGHHHHGHHHHHHHGFGFGHHHHHGHHHHHHHHHHHHHHHHHHHGGHHFHHHHHHHHHHHGGHHHFHHHHHHHHHHHHHHHHHHHHGFFFHGHHHHFHG0GHHFFHHHHHHGHHHHFFGGHHGGGGGGGGB
@M05620:46:000000000-D9D58:1:1101:24188:11837 1:N:0:106
GAATGAATGCAGAAATTGGCAAGATAATACTGCACCGATGGGAAATGATACTATCCTGAAACATGAGCAAATTGACCAGCCTCAGGATGTGAACTCATTTGCTGGAGGTCACTTCCAGGGCTCTTTCACGATAGTAAAAACAGCGAATTGTACAGCATAATGAAAAACCTAGGCATTGATTTTGAAGACATCAGAGACATGCAGTATGGAAAAGTTTTCTGTAATGAGTTTTCTGTTGGAGTTGACTTCAG
+
BBBBBFFFFFFFGGGGGGGGGGGHHHHGHHHHHHHHGGGGGHHHHGGHHHHHHHHHHHHHHHHHHHHHHHHHHHHHHHHHGHHHHHHHHFGHHHHHHHHHHHHHHHHGGHH34BG3FG3//0/B?4BF4//?/<44444BEHH0///<?F2F>GDG<GH222@222?//?1?00111111=1<1>11100<1>100</<0<000000=/=GH//0;CH000000;;G00;C0000000.0://;C9;0;C0
@M05620:46:000000000-D9D58:1:1101:26833:11841 1:N:0:106
GAATGAATGCAGAAATTGGCAAGATAATACTGCACCGATGGGAAATGATACTATCCTGAAACATGAGCAAATTGACCAGCCTCAGGATGTGAACTCATTTGCTGGAGGTCACCAGGGCTCTTTCAAGATAGTAAAAACAGTGACTTGTACAGCATAATGAAAAACCTAGGCATTGATTTTGAAGACATCAGACACATGCAGAATGAAAAATTTTTCAGAAATGATTTTTCTGGTGAGGTTGACTTCAGAGA
+
CCDCDFFFFFFFGGGGGGGGGGGHHHHHHHHHHHHHGGGGGHHHHHHHHHHHHHHHHHHHHHHHHHHHHHHHHHHHHHHHGHHHHHHHHHHHHHHHHHHHHHHHHHHGGHHHHHHGGGHHHHHHHHHHHHHHHHHHHGHHHHHHHHHHHHHHHHHHHHHHHHHHGGHGHHHHHHHGHHHHHGGHHHHHHHHHHHHHHHHHHHHHHHHHHHGHHHHHHHHHHHHHGHHHHHHHHHHFHHHHHHGGGGHGGGC
@M05620:46:000000000-D9D58:1:1101:26767:11842 1:N:0:106
GAATGAATGCAGAAATTGGCAAGATAATACTGCACCGATGGGAAATGATACTATCCTGAAACATGAGCAAATTGACCAGCCTCAGGATGTGAACTCATTTGCTGGAGGTCCCAGGGCTCTTTCAAGATAGTAAAAACAGTGACTTGTACAGCATAATGAAAAACCTAGGCATTGATTTTGAAGACATCAGACACATGCAGAATGAAAAATTTTTCAGAAATGATTTTTCTGGTGAGGTTGACTTCAGAGAA
+
BBBCCFFFFFFFGGGGGGGGGGGHHHHHHHHHHHHHGGGGGHHHHHHHHHHHHHHHHHHHHHHHHHHHHHHHHHHHHHHHGHHHGGGGGFGHHHHHHHHHHHGHHHHGGHHHGHGGGHHHHGHHHHGHHHHHHHHHGHHHHHHHHHHHHHHHHHHHHHHHHHHGGHHHHHHHHHHHHHHGGHHHHHHHHGGHHHHHHHHHHHHHGHHHHGHHHHGHHHHHHHHHHHHHHHHHHHHHHHHHHHGGGGGFGGG
@M05620:46:000000000-D9D58:1:1101:21354:11847 1:N:0:106
GAATGAATGCAGAAATTGGCAAGATAATACTGCACCGATGGGAAATGATACTATCCTGAAACATGAGCAAATTGACCAGCCTCAGGATGTGAACTCATTCCCGGGCTCTTTCAAGATAGTAAATACAGTGACTTGTACAGCATACTGAAAAACCTAGGCATTGATTTTGAGGACATCAGACACATGCAGAATGAAAAATTTTTCTGAAATGATTTTTCTGGAGAGGTTGACTTCAGAGAAGATCGGCAGAG
+
CCBCCFFFFFFFGGGGGGGGGGGHHHHHHHHHHHHHGGGGGHHHHHHHHHHHHHHHHHGHHHHHHHHHHHHHHHHHHHHHGHHHHFGHHGGGHHHHHHH4B31>E>/?FDDH444334?F4444?BGG43D4F???F??43B?F3D332D3B/?222222=>@G22>F>//0?/01111110=F=FHH1<F111F1>001<0<<0=DGHE00=GHHD<0000.0:.CG//<C000CGH/0/09;..-;AGG
@M05620:46:000000000-D9D58:1:1101:26780:11855 1:N:0:106
GAATGAATGCAGAAATTGGCAAGATAATACTGCACCGATGGGAAATGATACTATCCTGAAACATGAGCAAATTGACCAGCCTCAGGATGTGAACTCATTTGCTGGAGGTCCCAGGGCTCTTTCAAGATAGTAAAAACAGTGACTTGTACAGCATAATGAAAAACCTAGGCATTGATTTTGAAGACATCAGACACATGCAGAATGAAAAATTTTTCAGAAATGATTTTTCTGGTGAGGTTGACTTCAGAGAA
+
DDDDDFFFFFFFGGGGGGGGGGGHHHHHHHHHHHHHGGGGGHHHHHHHHHHHHHHHHHHHHHHHHHHHHHHHHHHHHHHHGHHHHHHHHHHHHHHHHHHHHHHHHHHGGHHHHHGGGHHHGHHHFHHHHHGHHHHHGHGGHHHHHHHHHHGHHHHHFHHHHHHGGHFHHHHHFHHHHHHHGGGHHHHHHHHHHHHGGHHHHHHHHEHHHHHHHHHHHHFHHHFFGHHHHHHFGHGHHHFFGHGFFFFGGGF
@M05620:46:000000000-D9D58:1:1101:28900:11861 1:N:0:106
GAATGAATGCAGAAATGGCAAGATAATACTGCACCGATGGGAAATGATACTATCCTGAAACATGAGCAAATTGACCAGCCTCAGGATGTGAACTCATTTGCTGGAGGTCACCAGGGCTCTTTCAAGATAGTAAAAACAGTGACTTGTACAGCATAATGAAAAACCTAGGCATTGATTTTGAAGACATCAGACACATGCAGAATGAAAAATTTTTCAGAAATGATTTTTCTGGTGAGGTTGACTTCAGAGAA
+
AAAABFFFFFFFFC4FGFFCFABFG5FHHFFDFGHGCGGGGHHHGGFGDFFFEHHHGDBGH3GHDFHGG3DGFHHHHG1FFH3FGHHHFHFFGHHGHHHHHHHHHGGGFHHHBGFGGHHHFFHHHHBGFGDDFHFHGHHDGFHHHGFGHHGHHGDGHHHHHGHG?FHHHHHHHHHGHHHHFHGHHFGHFBDGBGGHHEGHHHFHHHFGHCCGHHHHHDHHHHGHHHFHFHGGCCCGHHHHGHGGGGGFFFF
@M05620:46:000000000-D9D58:1:1101:21421:11912 1:N:0:106
GAATGAATGCAGAAATTGGCAAGATAATACTGCACCGATGGGAAATGATACTATCCTGAAACATGAGCAAATTGACCAGCCTCAGGATGTGAACTCATTCCAGGGCTCTTTCAAGATAGTAAAAACAGTGACTTGTACAGCATAATGAAAAACCTAGGCATTGATTTTGAAGACATCAGACACATGCAGAATGAAAAATTTTTCAGAAATGATTTTTCTGGTGAGGTTGACTTCAGAGAAGATCGGAAGAG
+
DDCCCFFFFFFFGGGGGGGGGGGHHHHHHHHHHHHHGGGGGHHHHHHHHHHHHHHHHGHHHHHHHHHHHHHHHHHHHHHHGHHHHHHHHHHFHHHHHHHHHHHHGGHHHHHHHHHHHFHGHHHHHGGHGHHHHHHHHHHHHHHHDHHHHHHHGGHHHHHHHHHHHHHHHGHHHHHHHHHHHHHHHHGHHHHHHHHHHHHHHHHHHHHHHHGGFHHHHHHHHDGGHH;CHHHHHHHHHHHHHHHHHGDGFGG
@M05620:46:000000000-D9D58:1:1101:13591:11941 1:N:0:106
GAATGAATGCAGAAATTGGCAAGATAATACTGCACCGATGGGAAATGATACTATCCTGAAACATGAGCAAATTGACCAGCCTCAGGATGTGAACTCATTTGCTGGAGGTCACTAGGGCTCTTTCAAGATAGTAAAAACAGTGACTTGTACAGCATAATGAAAAACCTAGGCATTGATTTTGAAGACATCAGACACATGCAGAATGAAAAATTTTTCAGAAATGATTTTTTTGGGGAGGTTGACTTCGAGAA
+
BBBBBFFFFFFFGGGGGGGGGFGFHHCHGHHHHHHHGGGGGHHHHHGHHFHHHHHHHFG3FGGHHHGGFE3FHFHHHHFHGHHHHHHHHHHGGHHHHHHHHHFGGGHGFH3F44FGA2?/BF44FDD3343FDDGG3//?43BBFFBB33?3??3F3B?FGBHHD?2@G2F2CFF2FGHB<F?11<?FD<111000<F111=011<FDGAGHHG0/000</=D0CFGHF--A-.-.9:C/9/090BEGGG?
@M05620:46:000000000-D9D58:1:1101:22746:11945 1:N:0:106
GAATGAATGCAGAAATTGGCAAGATAATACTGCACCGATGGGAAATGATACTATCCTGAAACATGAGCAAATTGACCAGCCTCAGGATGTGAACTCATTTGCTGGAGGTCACCAGGGCTCTTTCAAGATAGTAAAAACAGTGACTTGTACAGCATAATGAAAAACCTAGGCATTGATTTTGAAGACATCAGACACATGCAGAATGAAAAATTTTTCAGAAATGATTTTTCTGGTGAGGTTGACTTCAGAGA
+
CCBCCFFFFFFFGGGGGGGGGGGHHHHHHHHHHHHHGGGGGHHHHHHHHHHHHHHHHHHHHHHHHHHHHHHHHHHHHHHHGHHHHHHHHHGHHHHHHHHHHHGHHHHGGHHHHHHGGGHHHHHHHHHHHHHHHHHHHGHHHHHHHHHHHHHHHHHHHHHHHHHHGGHHHHHHHHHHHHHHHGHHHHHHHHHHHHHHHHHHHHHHHHHHHHHHHHHHHHHHHHHHHHHHHHHHHHHHHHHHHHGGGGGGGGF
@M05620:46:000000000-D9D58:1:1101:22754:11961 1:N:0:106
GAATGAATGCAGAAATTGGCAAGATAATACTGCACCGATGGGAAATGATAGTATCCTGAAACATGAGCAAATTGACCAGCCTCAGGATGTGAACTCATTTGCTGGAGGTCACCAGGGCTCTTTCAAGATAGTAAAAACAGTGACTTGTACAGCATAATGAAAAACCTAGGCATTGATTTTGAAGACATCAGACACATGCAGAATGAAAAATTTTTCAGAAATGATTTTTCTGGTGAGGTTGACTTCAGAGA
+
CCCCCFFFFFFFGGGGGGGGGGGHHHHHHHHHHHHHGGGGGHHHHHHHHHGHHHHHHHHHHHHHHHHHHHHHHHHHHHHHGHHHHHHHHGHHHHHHHHHHHHHHHHHGGHHHHHHGGGHHHHHHHHHHHHHHIHHHHGHHHHHHHHHHHHHHHHHHHHHHHHHHGGHHHHHHHHHHHHHHHGHHHHHHHHHHHHHHHHHHHHHHHHHHHHHHGHHHHHHHHHHHHHHHHHHHHHHHHHHHHHHGGHGHGGF
@M05620:46:000000000-D9D58:1:1101:22737:11968 1:N:0:106
GAATGAATGCAGAAATTGGCAAGATAATACTGCACCGATGGGAAATGATAGTATCCTGAAACATGAGCAAATTGACCAGCCTCAGGATGTGAACTCATTTGCTGGAGGTCACCAGGGCTCTTTCAAGATAGTAAAAACAGTGCCTTGTACAGCATAATGAAAACCCTAGGCATTGATTTTGAAGACATCAGCCACATGCAGAATGAAAATTTTTTCAGAAATGATTTTTCTGGTGAGGTTGACTTCAGAGA
+
BBBBBFFFFFFFGGGGGGGGGGGHHHGHHHHHHHHHGGGGGHHHAGHHHG5GGHHHHGHHHHHHHHHHHHHHHHHHHHHHGHHHHGFHHHHHHHHHHHHHHHHHGHHGGH3G33GG110/BG44F4B3?4F4BFHH3?/2?333B4B33B33B2?F333BBGF2C/<2@2<2@21<FHH1FE1110011<11<0<0<1111>0=0DGDF0<FHH-C0;CF/;00<CGH0/0C:CB0C.CBB/090;000BC
@M05620:46:000000000-D9D58:1:1101:11836:11977 1:N:0:106
GAATGAATGCAGAAATTGGCAAGATAATACTGCACCGATGGGAAATGATACTATCCTGAAACATGAGCAAATTGACCAGCCTCAGGATGTGAACTCATTCCAGGGCTCTTTCAAGATAGTAAAAACAGTGACTTGTACAGCATAATGAAAAACCTAGGCATTGATTTTGAAGACATCAGACACATGCAGAATGAAAAATTTTTCAGAAATGATTTTTCTGGTGAGGTTGACTTCAGAGAAGATCGGAAGAG
+
CCCCCFFFFFFFGGGGGGGGGGGHHHHHHHHHHHHHGGGGGHHHHHHHHHHHHHHHHHHHHHHHHHHHHHHHHGHHHHHHGHHHHHHHHHHFHHHHHHHHHFHGFGHHHHFHHHHHFHHHFHFHHGHGHHDGHHHFHHGHHHHHFHHHHHHHGAGHHGHHHHGGHHHHHGHGFHHHHHHGHHHHHGHHBGHGHHHGGFGHHHFHHFHHFHGFGHHHHFHHEGHBCFGHHFFHHHHHHHFHGBCGGGGEDGG
@M05620:46:000000000-D9D58:1:1101:14570:11997 1:N:0:106
GAATGAATGCAGAAATTGGCAAGATAATACTGCACCGATGGGAAATGATACTATCCTGAAACATGAGCAAATTGACCAGCCTCAGGATGTGAACTCATTTGCTGGAGGTCACCAGGGCTCTTTCAAGATAGTAAAAACAGTGACTTGTACAGCATAATGAAAAACCTAGGCATTGATTTTGAAGACATCAGACACATGCAGAATGAAAAATTTTTCAGAAATGATTTTTCTGGTGAGGTTGACTTCAGAGA
+
CCCCCFFFFFFFGGGGGGGGGGGHHHHHHHHHHHHHGGGGGGHHHHHHHHHHHHHHHHHHHHHHHHHHHHHHHHHHHHHHGHHHHGHHHGHHHHHHHHHHHHHHHHFGGHHHHHHGGGHHHHHHHHHHHHHHHHHHHGHHHHHHHHHHHHHHGHHHHHHHHHHHGGHHHHHHHHHHGHHHHGHHHHHHHHHHHHHHHHGHHHHHHHHHHHGHHHHHHHFHHHHHHHHHHHHHHHHGHHHHHHGGGGGGGGB
@M05620:46:000000000-D9D58:1:1101:8824:12021 1:N:0:106
GAATGAATGCAGAAATTGGCAAGATAATACTGCACCGATGGGAAATGATACTATCCTGAAACATGAGCAAATTGACCAGCCTCAGGATGTGAACTCATTTGCTGGAGGTCCCAGGGCTCTTTCAAGATAGTAAAAACAGTGACTTGTACAGCATAATGAAAAACCTAGGCATTGATTTTGAAGACATCAGACACATGCAGAATGAAAAATTTTTCAGAAATGATTTTTCTGGTGAGGTTGACTTCAGAGAA
+
CBCCCFFFFFFFGGGGGGGGGGGHHHHHHHHHHHHHGGGGGHHHHHHHHHHHGHHHHHHHHHHHHHHHHHHHHHHHHHGHGHHHHHHHHGHHHHHHHHHHHHHHHHHGGHHHGHGGGHHHHHHHHHHHHHHHHHHHGHHHHHHHHHHHHHHHHHHHHHHHHHHGGHHHHHHHHHHHHHHHGHHHHHHHHHHHHHHHHHHHHHHHGHHHHHHHHHHHHFHHHHHGHHHHHHHHHHHHHHHGHHGGGGGFGGF
@M05620:46:000000000-D9D58:1:1101:20992:12030 1:N:0:106
GAATGAATGCAGAAATTGGCAAGATAATACTGCACCGATGGGAAATGATACTATCCTGAAACATGAGCAAATTGACCAGCCTCAGGATGTGAACTCATTTGCTGGAGGTCACCAGGGCTCTTTCAAGATAGTAAAAACAGTGACTTGTACAGCATAATGAAAAACCTAGGCATTGATTTTGAAGACATCAGACACATGCAGAATGAAAAATTTTTCAGAAATGATTTTTCTGGTGAGGTTGACTTCAGAGA
+
CBCCCFFFFFFFGGGGGGGGGGGHHHHHHHHHHHHHGGFGGHHHHHHGHHHHHHHHHHHHHHHHHHHHHHHHHHHHHHGHGHHHHHHHHGGGHHGHHHHGHHGHHHHGGHHHHHHGGGHHHHHHHHHHHHHHHHHHHGHHHHHHHHHHHHHHHHGHEHHHGHHHGGHHHHGHHHHHHHHHHGHHGHHHHHHHHGHEHHHHHHHHHHHFFGHHHHHHHHHHHHHGHHHHHHHHHHHHHHGGHHGGGGGGGGB
@M05620:46:000000000-D9D58:1:1101:2400:12048 1:N:0:106
GAATGAATGCAGAAATTGGCAAGATAATACTGCACCGATGGGAAATGATACTATCCTGAAACATGAGCAAATTGACCAGCCTCAGGATGTGAACTCATTCCAGGGCTCTTTCAAGATAGTAAAAACAGTGACTTGTACAGCATAATGAAAAACCTAGGCATTGATTTTGAAGACATCAGACACATGCAGAATGAAAAATTTTTCAGAAATGATTTTTCTGGTGAGGTTGACTTCAGAGAAGATCGGAAGAG
+
BBBBBFFFFFFFGGGGGGGGGGGHHHHHHHHHHHHHGEGGGHHHHHHHHHHHHHHHHGHHHHHHHHHHHHGHHHGHHHHHGHHHHHHHHHHHHHHHHHH4444BEE11FF4FHBBB@DHF4@F43EGCH33BFH3B4G4GCHFHHFH4F330<B?2B2BGGF2>2@DF2?@F22<>@21<F0?0<DBD11F1FBFG1<FCDG10>G1=/0=DGGB0GHHF0D<=../:/=CGH0F0;CGHH/;G...;.99
@M05620:46:000000000-D9D58:1:1101:12272:12097 1:N:0:106
GAATGAATGCAGAAATTGGCAAGATAATACTGCACCGATGGGAAATGATACTATCCTGAAACATGAGCAAATTGACCAGCCTCAGGATGTGAACTCATTTGCTGGAGGTCCCAGGGCTCTTTCAAGATAGTAAAAACAGTGACTTGTACAGCATAATGAAAAACCTAGGCATTGATTTTGAAGACATCAGACACATGCAGAATGAAAAATTTTTCAGAAATGATTTTTCTGGTGAGGTTGACTTCAGAGAA
+
CCCCCFFFFFFFGGGGGGGGGGGHHGHHHHHHHHHHGGGGGHHHFHHGHHHHHHHHHHHHHHHHHHHGHHHHHHHHHHHHGHHHHHHHGGHHHHHGHHHHHHHHHHHGGHHHHHGGGHHHHHHHHHHHHHHHHGHHGHHHHHHHHHHHHHHHHHHHHHHHHHHGGHHGHHHHHHHHHHHHGHHHHHHHHHHHHHHHHHHHHHHHHHHHHHHHHHHHHHHHHHHHHHHHHHHHHHHHHHHHHHGGGGGGGGF
@M05620:46:000000000-D9D58:1:1101:12265:12113 1:N:0:106
GAATGAATGCAGAAATTGGCAAGATAATACTGCACCGATGGGAAATGATACTATCCTGAAACATGAGCAAATTGACCAGCCTCAGGATGTGAACTCATTTGCTGGAGGTCCCAGGGCTCTTTCAAGATAGTAAAAACAGTGACTTGTACAGCATAATGAAAAACCTAGGCATTGATTTTGAAGACATCAGACACATGCAGAATGAAAAATTTTTCAGAAATGATTTTTCTGGTGAGGTTGACTTCAGAGAA
+
CCCCCFFFFFFFGGGGGGGGGGGHHHHHHHHHHHHHGGGGGHHHHHHHHHHHHHHHHHHHHHHHHHHHHHHHHHHHHHHHGHHHHHHHGGHGHHHHHHHHHHHHHHHGGHHHHHGGGHHHHHHHHHHHHHHHHHHHGHHHHHHHHHHHHHHHHHHHHHHHHHHGGHHHHHHHHHHHHHHHGHHHHHHHHHHHHHHHHHHHHHHHHHHHHHHHHHHHHHHHHHHHHHHHHHHHHHHHHHHHHHGGGGGGGGG
@M05620:46:000000000-D9D58:1:1101:20039:12114 1:N:0:106
GAATGAATGCAGAAATTGGCAAGATAATACTGCACCGATGGGAAATGATACTATCCTGAAACATGAGCAAATTGACCAGCCTCAGGATGTGAACTCATTTGCTGGAGGTCACCAGGGCTCTTTCAAGATAGTAAAAACAGTGACTTGTACAGCATAATGAAAAACCTAGGCATTGATTTTGAAGACATCAGACACATGCAGAATGAAAAATTTTTCAGAAATGATTTTTCTGGTGAGGTTGACTTCAGAGA
+
CBBCCFFFFFFFGGGGGGGGGGGHHHHHHHHHHHHHGFGGGHHHHHHHHHHHHHHHHHHHHHHHHHHHHHHHHHGHHHHHGHHHHHHHHGHHHHHHHHHHHHHHHHHGGHHHHHHGGGHHHHHHHHHHHHHHHHHHHGHHHHHHHHHHGHHHHHHHHHHGHGHHGGHHHHHHHHHHHGHHHGHHHHHHHHHHHHHHHHHHHHHHHHHHGHHHHHGHHHHHHHHFHHHHHHHHHHHHHGHHHGGGGGGGGG/
@M05620:46:000000000-D9D58:1:1101:3855:12123 1:N:0:106
GAATGAATGCAGAAATTGGCAAGATAATACTGCACCGATGGGAAATGATACTATCCTGAAACATGAGCAAATTGACCAGCCTCAGGATGTGAACTCATTCCAGGGCTCTTTCAAGATAGTAAAAACAGTGACTTGTACAGCATAATGAAAAACCTAGGCATTGATTTTGAAGACATCAGACACATGCAGAATGAAAAATTTTTCAGAAATGATTTTTCTGGTGAGGTTGACTTCAGAGAAGATCGGAAGAG
+
BBBBBFFFFFFFGGGGGGGGGGGHHHHHHHHHHHHHGGGGGHHHHHHHHHHHHHHHHHHHHHHHHHHHHHHHHHHHHHHHGHHHHHHHHHHHHHHHHHHFGFHHGGGGHHHHHHHHHDGBGGHFHGGHHGHHHHHEGHHHHHHHHHHFHHHHGGHHHHHHHHHHFDHHHGHGGGFGGHFHHHHHHHHFHHHHHHGGFFGHGHHGHHGHHHHDHHHHHHHGHHHHFHHHHHGGHGGHHHFFHHHHGGGEGGF
@M05620:46:000000000-D9D58:1:1101:15601:12125 1:N:0:106
GAATGAATGCAGAAATTGGCAAGATAATACTGCACCGATGGGAAATGATACTATCCTGAAACATGAGCAAATTGACCAGCCTCAGGATGTGAACTCATTTGCTGGAGGTCACCAGGGCTCTTTCAAGATAGTAAAAACAGTGACTTGTACAGCATAATGAAAAACCTAGGCATTGATTTTGAAGACATCAGACACATGCAGAATGAAAAATTTTTCAGAAATGATTTTTCTGGTGAGGTTGACTTCAGAGA
+
CBCCCFFFFFFFGGGGGGGGGGGHHHHHHHHHHHHHGGGGGHHHHHHHHHHHHHHHHHHHHHHHHHHHHHHHHHHHHHHHGHHHHHHHHHHHHHHHBDGH4FBGHH?1E2GHFHHCEGGFG3FGD?G3FG??4FH4?EGFE3BGHFHHFHB3FGHB?FHHHDG=C<2FHCHH2@FF1=?DD/1=GCHGF11110<<GGF1GHCGD0000.<GBD0CD00D0DC0;:00CGGF0:CCFGGGGCFB0C9000/
@M05620:46:000000000-D9D58:1:1101:24494:12153 1:N:0:106
GAATGAATGCAGAAATTGGCAAGATAATACTGCACCGATGGGAAATGATACTATCCTGAAACATGAGCAAATTGACCAGCCTCAGGATGTGAACTCATTTGCTGGAGGTCACCAGGGCTCTTTCAAGATAGTAAAAACAGTGACTTGTACAGCATAATGAAAAACCTAGGCATTGATTTTGAAGACATCAGACACATGCAGAATGAAAAATTTTTCAGAAATGATTTTTCTGGTGAGGTTGACTTCAGAGA
+
CBCCCFFFFFFFGGGGGGGGGGGHHHHHHHGGHHHHGGGFFHHHHHHHHHHHHHHHHHHHHHHHHHHHHHHHHHHHHHHHGHHHHHHHHGHDGHHHHHHHHHHHHHHGGHHHHHHGGGHHHHHHHHHHHHHHHHHHHGHHHHHHHHHHHHHHHHHHHHHHHHHHGGHGHHHHHHHHHHHHHGHHHHHHHHHHHGHHHHHGHHHHHHHHHHGHHHHHHHHHGHHHHHHHHHHHHHGHHHHGHHGGGGGGGGB
@M05620:46:000000000-D9D58:1:1101:20159:12175 1:N:0:106
GAATGAATGCAGAAATTGGCAAGATAATACTGCACCGATGGGAAATGATACTATCCTGAAACATGAGCAAATTGACCAGCCTCAGGATGTGAACTCATTCCAGGGCTCTTTCAAGATAGTAAAAACAGTGACTTGTACAGCATAATGAAAAACCTAGGCATTGATTTTGAAGACATCAGACACATGCAGAATGAAAAATTTTTCAGAAATGATTTTTCTGGTGAGGCTGACTTCAGAGAAGATCGGAAGAG
+
CCCCCFFFFFFFGGGGGGGGGGGHHHHHHHHHHHHHGGGGGHHHHHHHHHHHHHHHHHHHHHHHHHHHHHHHHHHHHHHHGHHHHHHHHHHHHHHHHHH4B4BFGE1?BE@@FF43@4BG4FHBH/GHH3G??4?344?EG2F3?4?F33D0<?FCD?BGB22222>2@/2DGC2F2>=G=GHHH1=DD1G1111<F0<1>1<<GDG10DG00000</=F<GC0...;G;C0CC0:0<G0/00:=9.C..A
@M05620:46:000000000-D9D58:1:1101:12548:12182 1:N:0:106
GAATGAATGCAGAAATTGGCAAGATAATACTGCACCGATGGGAAATGATACTATCCTGAAACATGAGCAAATTGACCAGCCTCAGGATGTGAACTCATTTGCTGGAGGTCACCAGGGCTCTTTCAAGATAGTAAAAACAGTGACTTGTACAGCATAATGAAAAACCTAGGCATTGATTTTGAAGACATCAGACACATGCAGAATGAAAAATTTTTCAGAAATGATTTTTCTGGTGAGGTTGACTTCAGAGA
+
AABABFFFFFFFGFGGGGGGGGGHHHHHHHHHHHHHGGGGGHHHHHHHHHHHHHHHHFHHHHHHHHHHHHHHHHHHHHHHGHHHGHHFHHHFHHHHHFGFHHHHFCCFGFHHHHHGGGHHHGHHFHHHGHFHHFHHFGHHHFHHHHHHHHHHGHHHHFHHDFHHGGHHHHBGHHH1FGHHHEHHHHEHHHHHHHHHGGEEHFHHHHHHHHHHHHHHHHDGHHHHHHHHHHHF0CGHHHGGHFGFGGGGFG:
@M05620:46:000000000-D9D58:1:1101:3001:12224 1:N:0:106
GAATGAATGCAGAAATTGGCAAGATAATACTGCACCGATGGGAAATGATACTATCCTGAAACATGAGCAAATTGACCAGCCTCAGGATGTGAACTCATTCCAGGGCTCTTTCAAGATAGTAAAAACAGTGACTTGTACAGCATAATGAAAAACCTAGGCATTGATTTTGAAGACATCAGACACATGCAGAATGAAAAATTTTTCAGAAATGATTTTTCTGGTGAGGTTGACTTCAGAGAAGATCGGAAGAG
+
AAAAAFFDFFFFFGGGGGGGFGCCHGHHFHFGHGHHGAEGGECEGGHHGHHHGGHBGFFBGFFEEAFFGFGHDAGDHFFHGHHFGFEFGBGFFHHHHHHHHFFGAEGHHGGGHHHGFHH4GEGGHGHG?3FHHHFHHEHFFHGHHHFFFFGFGGFGGHHHGHHEHFHHHGHGHHHHHHGHHHHHHHEHHHGHHHHHHHFGHHHFFHFHFHGHFHHHGHHHHBGFFH/;GHHGHHHHHGHHGGCHHFD.AFF
@M05620:46:000000000-D9D58:1:1101:28571:12319 1:N:0:106
GAATGAATGCAGAAATTGGCAAGATAATACTGCACCGATGGGAAATGATACTATCCTGAAACATGAGCAAATTGACCAGCCTCAGGATGTGAACTCATTTGCTGGAGGCCAGGGCTCTTTCAAGATAGTAAAAACAGTGACTTGTACAGCATAATGAAAAACCTAGGCATTGATTTTGAAGACATCAGACACATGCAGAATGAAAAATTTTTCAGAAATGATTTTTCTGGTGAGGTTGACTTCAGAGAAGA
+
CCCCCFFFFFFFGGGGGGGGGGGHHHHHHHHHHHHHGGGGGHHHHHHHHHHHHHHHHHHHHHHHHHHHHHHHHHHHHHGFGHHHHHHHHHHHHHHHHHHHHHHHGHHGGGHHHGGHHHHHHHHHHHHHHHHHHHGHHGHHHHHHGHHHHHHHHHHHHHHHHGGHHHHHHHHHHHHHHHGHHHHHHHHHHHHHHHHHHHHHHHHHHHHHHHHHHHHHHHHD<GFHHHHHHGCHHHHHHHHHHHGGGGGGGGF
@M05620:46:000000000-D9D58:1:1101:27211:12333 1:N:0:106
GAATGAATGCAGAAATTGGCAAGATAATACTGCACCGATGGGAAATGATACTATCCTGAAACATGAGCAAATTGACCAGCCTCAGGATGTGAACTCATTTGCTGGAGGTCCCAGGGCTCTTTCAAGATAGTAAAAACAGTGACTTGTACAGCATAATGAAAAACCTAGGCATTGATTTTGAAGACATCAGACACATGCAGAATGAAAAATTTTTCAGAAATGATTTTTCTGGTGAGGTTGACTTCAGAGAA
+
CCCCCFFFFFFFGGGGGGGGGGGHHHHHHHHHHHHHGGGGGHHHHHHHGHHHHHHHHHHHHHHHHEHHHBGHHHHHHHHHGHHHHHHHHHHHHHHHHHHHHHHHHHHGGHHHHHGGGHHHHHHHHHHHHHHHHHHHGHHHHHHHHHHHHHHHHHHHHHHHHHHGGHHHHHHHHHHHHHHHGHHHHHHHHHHHHHHHHHHHHHHHHHHHHHHHHHHHHHHGHHHHHHHHHHHHHHHHHHHHHHGGGGGGGGG
@M05620:46:000000000-D9D58:1:1101:12908:12344 1:N:0:106
GAATGAATGCAGAAATTGGCAAGATAATACTGCACCGATGGGAAATGATACTATCCTGAAACATGAGCAAATTGACCAGCCTCAGGATGTGAACTCATTTGCTGGAGGTCACCAGGGCTCTTTCAAGATAGTAAAAACAGTGACTTGTACAGCATAATGAAAAACCTAGGCATTGATTTTGAAGACATCAGACACATGCAGAATGAAAAATTTTTCAGAAATGATTTTTCTGGTGAGGTTGACTTCAGAGA
+
BBBBBFFFFFFFGGGGGGGGGFGGFHHHHHHHHHHHGGGGGHGGHHHHHHHHHHHHHGHHGHHFHGHHGHHHHHHHGHFHGHHHHHHFGFGGHGFHHGHHGHHHFFHGGHHHHHHGGGHHHHHHGGHHEHHFHGHHHFHFEFFHHHFHHHHHHHGHHHHHHHHFGGHGHGEHGHHHHHHHHGFHHHHHHGHGHHHHHHGHGHHHHHGHHHHHFHHHHHGDFFHHHHHHHHHHHGHFFFGHHHGGGGEGFGB
@M05620:46:000000000-D9D58:1:1101:4914:12361 1:N:0:106
GAATGAATGCAGAAATTGGCAAGATAATACTGCACCGATGGGAAATGATACTATCCTGAAACATGAGCAAATTGACCAGCCTCAGGATGTGAACTCATTTGCTGGAGGTCCCAGGGCTCTTTCAAGATAGTAAAAACAGTGACTTGTACAGCATAATGAAAAACCTAGGCATTGATTTTGAAGACATCAGACACATGCAGAATGAAAAATTTTTCAGAAATGATTTTTCTGGTGAGGTTGACTTCAGAGAA
+
BABBCFFFFFFFGGGGGGGGGGGHHHHHHHHHHHHHGFGGGHHHHHHHHHHHHHHHHHHHHHHHHHGHHHHHHHHHHHHHGHHHGHHHHHHHHHHHHHHHHHHHHHHGGHHHHHGGGHHHHHHHHHHHHHHHHHHHGHHHHHHHHHHHHHHHHHHHHHHHHHHGGHHHHHHHHHHHHHHHGHHHHHHHHHHHHHHHHHHHHHHHHHHHHHHHHHHHHHHFHHHHHHHHHHHHHHHHHHHHHHGGGGGGGGF
@M05620:46:000000000-D9D58:1:1101:20395:12374 1:N:0:106
GAATGAATGCAGAAATTGGCAAGATAATACTGCACCGATGGGAAATGATACTATCCTGAAACATGAGCAAATTGACCAGCCTCAGGATGTGAACTCATTCCAGGGCTCTTTCAAGATAGTAAAAACAGTGACTTGTACAGCATAATGAAAAACCTAGGCATTGATTTTGAAGACATCAGACACATGCAGAATGAAAAATTTTTCAGAAATGATTTTTCTGGTGAGGTTGACTTCAGAGAAGATCGGAAGAG
+
CCCCCFFFFFFFGGGGGGGGGGGHHHHHHHHGHHHHGGGGGHHHHHHHHHHHHHHHHHHHHHHHHHHHHHGHHHHHHHHHGHHHHHHHHGHGHHHHHHHHHHHHFGHHHHHHHHHHHHHFHHHHHGHHEGHHHHHHHHHHHHHHHHHHHHHHGGHHHHHHHHHHHHHHHGHHHHHHHHHHHHHHHHHHHHHHHHHHHHHHHHHHHHHHHHHHHHHHHHHFHDGGHHCGHGHHHHHHHHHHHHHHHGGGGGG
@M05620:46:000000000-D9D58:1:1101:17044:12394 1:N:0:106
GAATGAATGCAGAAATTGGCAAGATAATACTGCACCGATGGGAAATGATACTATCCTGAAACATGAGCAAATTGACCAGCCTCAGGATGTGAACTCATTCCAGGGCTCTTTCAAGATAGTAAAAACAGTGACTTGTACAGCATAATGAAAAACCTAGGCATTGATTTTGAAGACATCAGACACATGCAGAATGAAAAATTTTTCAGAAATGATTTTTCTGGTGAGGTTGACTTCAGAGAAGATCGGAAGAG
+
DCDDDFFFFFFFGGGGGGGGGGGHHHHHHHHHHHHHGGGGGHHHHHHHHHHHHHHHHHHHHHHHHHHHHHHHHHHHHHHHGHHHHHHHHGHHHHHHHHHFHGHHGGHHHHHHHHHHHHHHHEFHHGHHGHHHHHHGHHHHHGHHHHHHHHHHGGHHHHHHHHHHHHHHHGHHHHHGHHHGHHHHHHHHDGHHHHHHHHHHHHHHFHGHHHF0GHHHHHHHHDFHHFHHHHHHHHHHHHHHHHFHGGDFGGG
@M05620:46:000000000-D9D58:1:1101:11458:12405 1:N:0:106
GAATGAATGCAGAAATTGGCAAGATAATACTGCACCGATGGGAAATGATACTATCCTGAAACATGAGCAAATTGACCAGCCTCAGGATGTGAACTCATTTGCTGGAGGTCACCAGGGCTCTTTCAAGATAGTAAAAACAGTGACTTGTACAGCATAATGAAAAACCTAGGCATTGATTTTGAAGACATCAGACACATGCAGAATGAAAAATTTTTCAGAAATGATTTTTCTGGTGAGGTTGACTTCAGAGA
+
ABBBAFFFFFFFGGGGGGCGGGGHHHHHHHHHHHHHGEGGGHFHEHHHHHHHHHHHHEHHHHGGFFHHHFHHFGFFHHHHGHHHGFGGG@FDFHHHHHHHGHGFCGGEGHHHHHHGGGHHHHGHHFHFGHGGHGHHHGHG4FGHHHGGHHHFHHGHGHHEHHHHGGHGGHHHHFHFHHHHHGHHHHHHHGHHFHHHHHHHHHGHHHFHGHFHHHHHGHFGHFFHHHHHHHHHG;CGGHGHHHGGFGGGGGB
@M05620:46:000000000-D9D58:1:1101:25217:12421 1:N:0:106
GAATGAATGCAGAAATTGGCAAGATAATACTGCACCGATGGGAAATGATACTATCCTGAAACATGAGCAAATTGACCAGCCTCAGGATGTGAACTCATTTGCTGGAGGTCACCAGGGCTCTTTCAAGATAGTAAAAACAGTGACTTGTACAGCATAATGAAAAACCTAGGCATTGATTTTGAAGACATCAGACACATGCAGAATGAAAAATTTTTCAGAAATGATTTTTCTGGTGAGGTTGACTTCAGAGA
+
ABBBAFFFFFFFGGGGGDGGGGGHHHHHFHHHHCGHGAEFGHFHHGHGG5FHFHHHHGDFHHFGFBHHHCGGHHHHHGHHGHHFH3FGHHHGEHHHHHHHHHHHGHHCEGHHHHHGGGHHGHHHHHHHHHHHFHHHHGHFHHGHHHHGFHHFHHHGHHHHHHHHGGHEDGHHHHGDGHHHHGHFHHHHHHDFGHHFHHHGHG0GFHHBGGGHHHHH0DGFHHFHHHHHHGHHBHB:CFCCFCFGGGFFFF/
@M05620:46:000000000-D9D58:1:1101:25201:12438 1:N:0:106
GAATGAATGCAGAAATTGGCAAGATAATACTGCACCGATGGGAAATGATACTATCCTGAAACATGAGCAAATTGACCAGCCTCAGGATGTGAACTCATTTGCTGGAGGTCACCAGGGCTCTTTCAAGATAGTAAAAACAGTGACTTGTACAGCATAATGAAAAACCTAGGCATTGATTTTGAAGACATCAGACACATGCAGAATGAAAAATTTTTCAGAAATGATTTTTCTGGTGAGGTTGACTTCAGAGA
+
CCCCCFFFFFFFGGGGGGGGGGGHHHHHHHHHHHHHGGGGGHHHHHHHHHHHHHHHHHHHHHHHHHHHHHHHHHHHHHHHGHHHHHHHHHHHHHHHHHHHHHHHHHHGGHHHHHHGGGHHHHHHHHHHHHHHHHHHHGHHHHHHHHHHHHHHHHHHHHHHHHHHGGHHHHHHHHHHHHHHHGHHHHHHHHHHHHHHHHHHHHHHHHHHHHHHHHHHHHHHHHHHHHHHHHHHHHHGHHHHHHGGGGGGGGF
@M05620:46:000000000-D9D58:1:1101:27080:12445 1:N:0:106
GAATGAATGCAGAAATTGGCAAGATAATACTGCACCGATGGGAAATGATACTATCCTGAAACATGAGCAAATTGACCAGCCTCAGGATGTGAACTCATTTGCTGGAGGTCCCAGGGCTCTTTCAAGATAGTAAAAACAGTGACTTGTACAGCATAATGAAAAACCTAGGCATTGATTTTGAAGACATCAGACACATGCAGAATGAAAAATTTTTCAGAAATGATTTTTCTGGTGAGGTTGACTTCAGAGAA
+
CCCCDFFFFFFFGGGGGGGGGGGHHHHHHHHHHHHHGGGGGHHHHHHHHHHHHHHHHHHHHHHHHHHHHHHHHHHHHHHHGHHHHHHHHGHHHHHHHHHHHHHHHHHGGHGHHHGGGHHHHHHHHHHHHHDHHHHHGHHHHHHHHHHHHHHHHHHHHHHHHHHGGHHHHHHHHHHHHHHHGHHHHHHHHHHHHHHHHHHHHHHHHHHHHHHHHHHHHHHHHHHHHHGHHHHGHHHHHHHHHHGGGGGGGGG
@M05620:46:000000000-D9D58:1:1101:28160:12464 1:N:0:106
GAATGAATGCAGAAATTGGCAAGATAATACTGCACCGATGGGAAATGATACTATCCTGAAACATGAGCAAATTGACCAGCCTCAGGATGTGAACTCATTTGCTGGAGGTCCCAGGGCTCTTTCAAGATAGTAAAAACAGTGACTTGTACAGCATAATGAAAAACCTAGGCATTGATTTTGAAGACATCAGACACATGCAGAATGAAAAATTTTTCAGAAATGATTTTTCTGGTGAGGTTGACTTCAGAGAA
+
CBCCCFFFFFFFGGGGGGGGGGGHHHHHHHHGGHHHGFGGGHHHHHHHHHHHHHHHHHHHHHHHHHHHHHHHHHGHHHHHGHHHHHHHHHHHHH4GHHHHHGHGHHHGGHHHHHGGGHHHHHHHHHHHHHHHHHHGGHHHHHHHHHHHHGHHHGHHHHHHHHHGGHHHHGHHHHHHHHHHGHHHHHHHGHHHHHHHHHHHHHHHHHHHGHHHHHHHHHHFHFHHHHHHHHHHHHHHHHHGHHGGGGGGGGF
@M05620:46:000000000-D9D58:1:1101:27969:12485 1:N:0:106
GAATGAATGCAGAAATTGGCAAGATAATACTGCACCGATGGGAAATGATACTATCCTGAAACATGAGCAAATTGACCAGCCTCAGGATGTGAACTCATTTGCTGGAGGTCCCAGGGCTCTTTCAAGATAGTAAAAACAGTGACTTGTACAGCATAATGAAAAACCTAGGCATTGATTTTGAAGACATCAGACACATGCAGAATGAAAAATTTTTCAGAAATGATTTTTCTGGTGAGGTTGACTTCAGAGAA
+
CCCCCFFFFFFFGGGGGGGGGGFHHHHHHHHHHHHHGGGGGHHHHHHHHHHHHHHHHHHHHHHHGHHHHHHHHHHHHHHHGHHHHHHHHHHHHHHHHHHHHHHHGHHGGHHHHHGGGHHHHHHHHHHHHHHHHHHHGHHHHHHHHHHHHHGGHHHHHHHHHHHGGHHGHGHHHGHHHGHHGHHHHGHGHHHHHHHFHHHHGHGHHHHHGGHHHHHHHHGHHHGFHHHHHHHGGFCHEHHGHHGGGGGGGGG
@M05620:46:000000000-D9D58:1:1101:10442:12499 1:N:0:106
GAATGAATGCAGAAATTGGCAAGATAATACTGCACCGATGGGAAATGATACTATCCTGAAACATGAGCAAATTGACCAGCCTCAGGATGTGAACTCATTTGCTGGAGGTCACCAGGGCTCTTTCAAGATAGTAAAAACAGTGACTTGTACAGCATAATGAAAAACCTAGGCATTGATTTTGAAGACATCAGACACATGCAGAATGAAAAATTTTTCAGAAATGATTTTTATGGTGAGGTTGACTTCAGAGA
+
ABBBCFFFFFFFGGGGGGGGGGGHHHHHHHHHHHHHGGGGGHHHHHHHHHHHHHHHHHHHHHHHHHHHHHHHHHHHHHHHGHHHGHHHHGHHHHHHHHHHHHHHHHHGGHHH3@FG?/?/BG?4G4?3343?DGHHFAAGFB??F?B3??33?2?F?3BHHHHCE/2=F2=2@2=1FHH1=F1=10011<1<1<001<1<=F0=0DGHH.GHHHD/0<DH0<C0CHHHB.0C0;:0C.G/::0C0909009
@M05620:46:000000000-D9D58:1:1101:24701:12534 1:N:0:106
GAATGAATGCAGAAATTGGCAAGATAATACTGCACCGATGGGAAATGATACTATCCTGAAACATGAGCAAATTGACCAGCCTCAGGATGTGAACTCATTCCAGGGCTCTTTCAAGATAGTAAAAACAGTGACTTGTACAGCATAATGAAAAACCTAGGCATTGATTTTGAAGACATCAGACACATGCAGAATGAAAAATTTTTCAGAAATGATTTTTCTGGTGAGGTTGACTTCAGAGAAGATCGGAAGAG
+
CCCCCFFFFFFFGGGGGGGGGGGHHHHHHHHHHHHHGGGGGHHHHHHHHHHHHHHHHHHHHHHHHHHHHHHHHHHHHHHHGHHHHHHHHHHHHHHHHHHHHHHHGGGHHHHHHHHHHHHHHHHHHGHHHHHHHHHHHHHHHHHHHHHHHHHHGGHHHHHHHHHHHHHHHGHHHHHHHHHHHHHHHHHHHHHHHHHHHHHHHHHHHHHHHHHHHHHHHHHHHGHGHHCHHHHHHHHHHHHHHHHHHGDGGGG
@M05620:46:000000000-D9D58:1:1101:27288:12537 1:N:0:106
GAATGAATGCAGAAATTGGCAAGATAATACTGCACCGATGGGAAATGATACTATCCTGAAACATGAGCAAATTGACCAGCCTCAGGATGTGAACTCATTTGCTGGAGGTCACCAGGGCTCTTTCAAGATAGTAAAAACAGTGACTTGTACAGCATAATGAAAAACCTAGGCATTGATTTTGAAGACATCAGACACATGCAGAATGAAAAATTTTTCAGAAATGATTTTTCTGGTGAGGTTGACTTCAGAGA
+
CCCCCFFFFFFFGGGGGGGGGGGHHHHHHHHHHHHHGGGGGHHHHHHHHHHHHHHHHHHHHHHHHHHHHHHHFHHHHHHHGHHHHHFHHHHHHHHHHHHHHGHHHHHGGH3GB3GG1EF?GHEFH4F3?4B4FHHHBE/FF3B4FED333BB?2BG3GBHHHHCE<=CH222FFD1FHHGFGF110011<<1<<<><<<<FG<D0<GHHCCHHHB/0=GH<G00CHHHGFGHFCCGHFHHF/9B0;BFFBF
@M05620:46:000000000-D9D58:1:1101:12574:12538 1:N:0:106
GAATGAATGCAGAAATTGGCAAGATAATACTGCACCGATGGGAAATGATACTATCCTGAAACATGAGCAAATTGACCAGCCTCAGGATGTGAACTCATTTGCTGGAGGTCCCAGGGCTCTTTCAAGATAGTAAACACAGTGACTTGTACAGCATAATGAAAAACCTAGGCATTGATTTTGAAGACATCAGACACATGCAGAATGAAAAATTTTTCAGAAATGATTTTTCTGGTGAGGTTGACTTCAGAGAA
+
CCCCCFFFFFFFGFGGGGGGGGGHHHHHHHHHGHHHGGGGGHHHHHHHHHHHHHHHGHHHHHHHHHHHHHHHGHHGHHHHGHHHHHHHGBFGHHHHHHHHHHHHHHHGGHHHHHGGGHHHHHHHHGHHHHGHHHEHHHHHHHHHHHHHHHHHHHHHHHHHHHHGGHHHHHHHHHHHHGHHGHHHHHHHHHHHHHHHHHHHHHHHHHHHHHHHHGHHHHGHHHHHHHHHHHHHCGHHHHHHHHHGGGGGGGF
@M05620:46:000000000-D9D58:1:1101:13912:12560 1:N:0:106
GAATGAATGCAGAAATTGGCAAGATAATACTGCACCGATGGGAAATGATACTATCCTGAAACATGAGCAAATTGACCAGCCTCAGGATGTGAACTCATTCCAGGGCTCTTTCAAGATAGTAAAAACAGTGACTTGTACAGCATAATGAAAAACCTAGGCATTGATTTTGAAGACATCAGACACATGCAGAATGAAAAATTTTTCAGAAATGATTTTTCTGGTGAGGTTGACTTCAGAGAAGATCGGAAGAG
+
CCCCCFFFFFFFGGGGFGGGGGGGHHHHHHHHHHHHGGGGGHGHHHHHHHHHHHHHHHHFHHHHFGHHHHHGHHHHHHHHGHHHHHHHHGGHHHHHHHHHHGHHGGHHHHHHHHHHHGH@GHHHHGHHHHHHHHHHHHHHHHHHHHHGHHHHGGHHHHHHHHHGHHHHHGHGFGHHHHHGHHHHHHHHHHHHHHHHHHHHHHHHGHBGHFGHHFHHHHHHHGHHGF;GHGHHHHHHHGHHHHHHHGFGGGG
@M05620:46:000000000-D9D58:1:1101:11031:12593 1:N:0:106
GAATGAATGCAGAAATTGGCAAGATAATACTGCACCGATGGGAAATGATACTATCCTGAAACATGAGCAAATTGACCAGCCTCAGGATGTGAACTCATTTGCTGGAGGTCACCAGGGCTCTTTCAAGATAGTAAAAACAGTGACTTGTACAGCATAATGAAAAACCTAGGCATTGATTTTGAAGACATCAGACACATGCAGAATGAAAAATTTTTCAGAAATGATTTTTCTGGTGAGGTTGACTTCAGAGA
+
BBAABFBFFFFFFGGGGGGGFGEHGFFHFGFGGFHHEFGFGGGFEFFFGHHHGHHHGHHFFBGHHGHHEFFHHHFGGHHHGHGHFFFFFBFFBBGHFFHHHHHGHFHGGHCFGGHGGCHHHHHHFEHHHGHHHHHHHGHHGDHHFHHGFHFHFFGHGHHHHHGHGGFHHGGFFGFGHHHHGGGHHHHHHHGHFGHF<GHHHGFGGGFEHFHHFHFFGFFHGHFHHHHHGHHHHHGHHGGHFCBCBFFGGGB
@M05620:46:000000000-D9D58:1:1101:11007:12598 1:N:0:106
GAATGAATGCAGAAATTGGCAAGATAATACTGCACCGATGGGAAATGATACTATCCTGAAACATGAGCAAATTGACCAGCCTCAGGATGTGAACTCATTTGCTGGAGGTCACCAGGGCTCTTTCAAGATAGTAAAAACAGTGACTTGTACAGCATAATGAAAAACCTAGGCATTGATTTTGAAGACATCAGACACATGCAGAATGAAAAATTTTTCAGAAATGATTTTTCTGGTGAGGTTGACTTCAGAGA
+
BABBBFBFFFFF5FGGGGGGBCFFHHHHHHHHHHHHGEGGGHCHFGHFHHHHFHHHH3D3GHFHFGHF3BBFGGHHHHGGGHHHHHGHHHHHHHHHHHHHHGHGFGGFGHGHHBAEDGEGGHHHGHHHFHHHB4FGFF?GHHHHGHBGDGGHHFHF1GDGFDGFDGHHGGHBGFFFHHHHGGHFHHBGF1<1F<GFHFHBGFCG0<DGHHGHHHHHEGB0/<CCFHHHHHGCCHFBGHHH/:0BFFBFFF/
@M05620:46:000000000-D9D58:1:1101:12719:12619 1:N:0:106
GAATGAATGCAGAAATTGGCAAGATAATACTGCACCGATGGGAAATGATACTATCCTGAAACATGAGCAAATTGACCAGCCTCAGGATGTGAACTCATTTGCTGGAGGTCACCAGGGCTCTTTCAAGATAGTAAAAACAGTGACTTGTACAGCATAATGAAAAACCTAGGCATTGATTTTGAAGACATCAGACACATGCAGAATGAAAAATTTTTCAGAAATGATTTTTCTGGTGAGGTTGACTTCAGAGA
+
CCCCCFFFFFFFGGGGGGGGGGGHHHHHHHHHHHHHGGGGGHHHHHHHHHHHHHHHHHHHHHHHHHHHHHHHHHHHHHHHGHHHHHHHGFGHHHHHHHHHHHHHHHHGGHHHHHHGGGHHHHHHHHHHHHHHHHHHHGHHHHHHHHHHHHHHHHHHHHHHHHHHGGHHHHHHGHHHHHHHHGHHHHHHHHHHHHHHHHHHHHHHHHHHHHHHHHHHHHHHHHHHHHHHHHHHHHHHHHHHHHGGGHHGGGF
@M05620:46:000000000-D9D58:1:1101:13818:12634 1:N:0:106
GAATGAATGCAGAAATTGGCAAGATAATACTGCACCGATGGGAAATGATACTATCCTGAAACATGAGCAAATTGACCAGCCTCAGGATGTGAACTCATTTGCTGGAGGTCACCAGGGCTCTTTCAAGATAGTAAAAACAGTGACTTGTACAGCATAATGAAAAACCTAGGCATTGATTTTGAAGACATCAGACACATGCAGAATGAAAAATTTTTCAGAAATGATTTTTCTGGTGAGGTTGACTTCAGAGA
+
CCCCCFFFFFFFGGGGGGGGGGGHHHHHHHHGHHHHGGGGGHHHHHHHHHHHHHHHHHHHHHHHHHHHHHHHHHHHHHHHGHHHHHHHHGHGHHHHHHHHHHHHHHHGGHHHHHHGGGHHHHHHHHHHHHHHHHHHHGHHHHHHHHHHHHHHHHHHHHHHHHHHGGHHHHHHHHHHHHHHHGHHHHHHHHHHHHHHHHHHHHHHHHGHHHHHHHHHGHHHHHHHHHHHHHHHHGHHHHHHHHGGGGGGGGF
@M05620:46:000000000-D9D58:1:1101:2977:12641 1:N:0:106
GAATGAATGCAGAAATTGGCAAGATAATACTGCACCGATGGGAAATGATACTATCCTGAAACATGAGCAAATTGACCAGCCTCAGGATGTGAACTCATTTGCTGGAGGTCACCAGGGCTCTTTCAAGATAGTAAAAACAGTGACTTGTACAGCATAATGAAAAACCTAGGCATTGATTTTGAAGACATCAGACACATGCAGAATGAAAAATTTTTCAGAAATGATTTTTCTGGTGAGGTTGACTTCAGAGA
+
CBCCCFFDFFFFGGGGGGGGGGGHHGGHHHHHHHHHFFGGGHHHHHHHHHHHHHHHHHHHHHHHHHGHHHHHHHHHHHHHGHHHHHHHHGHHHHHHHHHHHHHHHHFFFHHHHHHGGGHHHHHHHHHGHHHFHHHHGGHGHHHHGHHGHHFGHHGHHHHHHHHHFGHHHHHHHHHHHHHHHGHHHHGHHHFHFHHHHHHGHHHHGHGHHHHGHHHHHGFHFHHGHHHGHHHHHGHFHHCGHHGGGGGGGGB
@M05620:46:000000000-D9D58:1:1101:4081:12648 1:N:0:106
GAATGAATGCAGAAATTGGCAAGATAATACTGCACCGATGGGAAATGATACTATCCTGAAACATGAGCAAATTGACCAGCCTCAGGATGTGAACTCATTCCAGGGCTCTTTCAAGATAGTAAAAACAGTGACTTGTACAGCATAATGAAAAACCTAGGCATTGATTTTGAAGACATCAGACACATGCAGAATGAAAAATTTTTCAGAAATGATTTTTCTGGTGAGGTTGACTTCAGAGAAGATCGGAAGAG
+
BBBBBFFFFFFFGGGGGGGGBGGHHHHHGHHHHHHHGEGGGHHHHHHFHHHHGHHHHGFFHHHHFFHGHHHHHGGHHHHHGHHHHHHHHHHHGHHHFHHHHFHHGGHHHHHHEHHGHHHHFHHHHGGHGHHHHHHHGHHHHHHGHHHHGHFCDGHFFHHFHHHGHHHHHGHHHHHHHFHHHHHHHHHHHHGHHGHHGFGHHHHGHHHHGHHHHHFHHHHHHHFHFGHHFHGHHHH0GHHHHGGHHGFGGGG
@M05620:46:000000000-D9D58:1:1101:4060:12648 1:N:0:106
GAATGAATGCAGAAATTGGCAAGATAATACTGCACCGATGGGAAATGATACTATCCTGAAACATGAGCAAATTGACCAGCCTCAGGATGTGAACTCATTCCAGGGCTCTTTCAAGATAGTAAAAACAGTGACTTGTACAGCATAATGAAAAACCTAGGCATTGATTTTGAAGACATCAGACACATGCAGAATGAAAAATTTTTCAGAAATGATTTTTCTGGTGAGGTTGACTTCAGAGAAGATCGGAAGAG
+
CACBCFFFFFFFGFGGGGGGGGGHHHHHHHHHHHHHGGGGGHHHHHHGHHHHHHHHHHHHHHHHHHGHHHHHHHHHHHHHGHHHHHGHHGHGHHHHHHHHHHHHGGHHHHHHGHHHHFHHHHHHHGHHHHHHHHHHHHHHHHHGHHHHHHHHGGHHHHHHHHHHHHHHHGHHHHHHHHHFHHHHHHHHHHHHHHHHHGHHHHHHHHHFHHHGHHHHHHHHHGHGHHGHHHHHHHHHFHHHHHHHHGGGGGG
@M05620:46:000000000-D9D58:1:1101:15693:12649 1:N:0:106
GAATGAATGCAGAAATTGGCAAGATAATACTGCACCGATGGGAAATGATACTATCCTGAAACATGAGCAAATTGACCAGCCTCAGGATGTGAACTCATTTGCTGGAGGTCCCAGGGCTCTTTCAAGATAGTAAAAACAGTGACTTGTACAGCATAATGAAAAACCTAGGCATTGATTTTGAAGACATCAGACACATGCAGAATGAAAAATTTTTCAGAAATGATTTTTCTGGTGAGGTTGACTTCAGAGAA
+
BABBBFFFFFFFGGGGGGGGGGGHHHHHHHHHHHHHGGGGGHHHHHHHHHHHHHHHHHHHHHHHHHGHHHHHHHHHHHHHGHHHGGHHHHHHHHHHHHHHHHHHHHHGGHHHHHGGGHHHHHHHHHHHHHHHHHHHGHGHHHHHHHHHHHHHHHHHHHHHHHHGGHHHHHHHHHHHHHHHGHHHHHHHHHHHHHHHHHHHHHHHHHHHHHHHHHHHHHHHHHHHHHHHHHHHHHHHHHHHHHGGGGGGGGG
@M05620:46:000000000-D9D58:1:1101:22582:12659 1:N:0:106
GAATGAATGCAGAAATTGGCAAGATAATACTGCACCGATGGGAAATGATACTATCCTGAAACATGAGCAAATTGACCAGCCTCAGGATGTGAACTCATTTGCTGGAGGTCACCAGGGCTCTTTCAAGATAGTAAAAACAGTGACTTGTACAGCATAATGAAAAACCTAGGCATTGATTTTGAAGACATCAGACACATGCAGAATGAAAAATTTTTCAGAAATGATTTTTCTGGTGAGGTTGACTTCAGAGA
+
BBBBBFFFFFFFGGGGGGGGGEFFGFHHHHHHHHHHGGFGGHHHHHHGHHHHHHHHGHHHGHHHHHHHHHHHHHFHHHHHGHHHHGFHHHGHGHHHHHHHHHHHHHHGGHGHHHHGGGHGHHHHHHGHHHHHHHHHHGHHHHHHHHHHHHHHHHHHHHHHHHGHGGGHHHHHHHHHHHHHHGHHHHGHHHHHHHHHHHHHHGHHHHHHHHHFHFHHHHHHHHHHHFHHHHHHFCHHHHFHHHGGGGGGGG/
@M05620:46:000000000-D9D58:1:1101:23350:12662 1:N:0:106
GAATGAATGCAGAAATTGGCAAGATAATACTGCACCGATGGGAAATGATACTATCCTGAAACATGAGCAAATTGACCAGCCTCAGGATGTGAACTCATTTGCTGGAGGTCACCAGGGCTCTTTCAAGATAGTAAAAACAGTGACTTGTACAGCATAATGAAAAACCTAGGCATTGATTTTGAAGACATCAGACACATGCAGAATGAAAAATTTTTCAGAAATGATTTTTCTGGTGAGGTTGACTTCAGAGA
+
CCCCCFFFFFFFGGGGGGGGGGGHHHGHGHHHHHHHGGGGGHHHHHHHHHHHHHHHHHHHHHHHHHHGHHHHHHHHHHHHGHHHGGHHHHHHHHHHHHHHHHHHHHHGGGHHHHHGGGHHHHHHHHHHHHHHHHHHHGHHHGHHHHHHHHHHHHHHHHHHHHHHGGHHHHGHHHHHHHHHHGHGHHHHHHHHHHHHHHHHHHHHHHHHHHHHHHHHHHHHHHHHHHGHHHHHHHHHHHHHHHGGGGGGGG:
@M05620:46:000000000-D9D58:1:1101:4068:12665 1:N:0:106
GAATGAATGCAGAAATTGGCAAGATAATACTGCACCGATGGGAAATGATACTATCCTGAAACATGAGCAAATTGACCAGCCTCAGGATGTGAACTCATTCCAGGGCTCTTTCAAGATAGTAAAAACAGTGACTTGTACAGCATAATGAAAAACCTAGGCATTGATTTTGAAGACATCAGACACATGCAGAATGAAAAATTTTTCAGAAATGATTTTTCTGGTGAGGTTGACTTCAGAGAAGATCGGAAGAG
+
A3AABFFFFFFFGGGGGGGGGBFCGDFHHHHHHHHHGCEGGGBFAHHGHFHHHHHHHHHHHHEHGFHHHHGGHFFHHHHHGHHHGGFHHHHFHHHHGHHHFHHHGGEHHHHGHHHGHHHHHHHHHGHHHHFHGHH?FHHHHHHHHHHHFHEFGGHHHHHHHHHGHHHGHGHHHHHHHHHHHHHHHHHHHHHHHHHHGHHHHHHHHGHHGHHHHHHHHHHHHGHHFHGHHHHGHHHFHFHHGHHHHGGEGFF
@M05620:46:000000000-D9D58:1:1101:22567:12673 1:N:0:106
GAATGAATGCAGAAATTGGCAAGATAATACTGCACCGATGGGAAATGATACTATCCTGAAACATGAGCAAATTGACCAGCCTCAGGATGTGAACTCATTTGCTGGAGGTCACCAGGGCTCTTTCAAGATAGTAAAAACAGTGACTTGTACAGCATAATGAAAAACCTAGGCATTGATTTTGAAGACATCAGACACATGCAGAATGAAAAATTTTTCAGAAATGATTTTTCTGGTGAGGTTGACTTCAGAGA
+
CCCCCFFFFFFFGGGGGGGGGGGHHHHHGHHHHHHHGGGGGHHHHHHHHHHHHHHHHHHHHHHHHHHHHHHHHHHHHHHHGHHHHHHHHGHGHHHHHHHHHHHHHHHGGHHHHHHGGGHHHHHHHHHHHHHHHHHHHGHHHHHHHHHHHHHHHHHHHHHHHHHHGGHHHHHHHHHHHHHHHGHHHHHGHHHHHHGHHHFHHHHHHHHHHHGHHHHHHHHFHHHHHHHHHHHHHHHHHHFHHHGGGGGGGGF
@M05620:46:000000000-D9D58:1:1101:6866:12684 1:N:0:106
GAATGAATGCAGAAATTGGCAAGATAATACTGCACCGATGGGAAATGATACTATCCTGAAACATGAGCAAATTGACCAGCCTCAGGATGTGAACTCATTTGCTGGAGGTCACCAGGGCTCTTTCAAGATAGTAAAAACAGTGACTTGTACAGCATAATGAAAAACCTAGGCATTGATTTTGAAGACATCAGACACATGCAGAATGAAAAATTTTTCAGAAATGATTTTTCTGGTGAGGTTGACTTCAGAGA
+
CBABCFFFFFFFGGGGGGGGGGGHHHHHHHHGHHHHEEFGGHHHHHHHHHHHHHHHHHHHHHHHHHHHHHHHHHHHHHFGGHHHGHHGGGGGHHHHHHHHHHFFGGHGGHHHHHHGGGHHHHHHHHHHHHHHHHHHHGHHHHGHHHHHHHHHHHHHHHHHHHHHGGHHHHHHHHHHHHHHHGHHHHHHHHHHHHHHHHHHHHHHHHHHHHHHHHHHHHHHHHHHGHHHHHHHHHHHHHHHHHGGGGGGGGC
@M05620:46:000000000-D9D58:1:1101:28798:12728 1:N:0:106
GAATGAATGCAGAAATTGGCAAGATAATACTGCACCGATGGGAAATGATACTATCCTGAAACATGAGCAAATTGACCAGCCTCAGGATGTGAACTCATTTGCTGGAGGTCACCAGGGCTCTTTCAAGATAGTAAAAACAGTGACTTGTACAGCATAATGAAAAACCTAGGCATTGATTTTGAAGACATCAGACACATGCAGAATGAAAAATTTTTCAGAAATGATTTTTCTGGTGAGGTTGACTTCAGAGA
+
A>ABBFFFFFFFGGGGGGGGGGFGHFHHHHHHFHHHFEEEECHGHHHHHHGGHHHBGFGHHHHFFHHHHFHHGBGHEGFHEHHHHHHFGHHHHHHHHHHGHHHHF?FFEGHHHHHE1FFCHGFGHHHEHHHHBGHHHGHHEHFFHHGHHFFHFBDGBGF3?F2FD<GHFFEHFHDBHFFGHGGGFHHHHFF1GHGFHGFFHB0>DGFGF.CHHFFGGHFDFDG0CGHHHCGFC:C0::GCHBFGGGGFFG/
@M05620:46:000000000-D9D58:1:1101:12384:12747 1:N:0:106
GAATGAATGCAGAAATTGGCAAGATAATACTGCACCGATGGGAAATGATACTATCCTGAAACATGAGCAAATTGACCAGCCTCAGGATGTGAACTCATTTGCTGGAGGTCACCAGGGCTCTTTCAAGATAGTAAAAACAGTGACTTGTACAGCATAATGAAAAACCTAGGCATTGATTTTGAAGACATCAGACACATGCAGAATGAAAAATTTTTCAGAAATGATTTTTCTGGTGAGGTTGACTTCAGAGA
+
CCCCCFFFFFFFGGGGGGGGGGGHHHHHHHHHHHHHGGGGGHHHHHHHHHHHHHHHHHHHHHHHHHHHHHHHHHHHHHHHGHHHHHHHHGGHHHHHHHHHHHHHHHHGGHHHHHHGGGHHHHHHGHHHHHHHHHHHHGHHHHHHHHHHHHHHHHHHHHHHHHHHGGHHHHHHHHHHHHHHHGHHHHHHHHHHHHHHHHHHHHHHHHHHHHFHGHHHHHHGGHHGHHHHHHHHHHHGHHHHHHGGGGGGGGB
@M05620:46:000000000-D9D58:1:1101:9795:12756 1:N:0:106
GAATGAATGCAGAAATTGGCAAGATAATACTGCACCGATGGGAAATGATACTATCCTGAAACATGAGCAAATTGACCAGCCTCAGGATGTGAACTCATTTGCTGGAGGTCACCAGGGCTCTTTCAAGATAGTAAAAACAGTGACTTGTACAGCATAATGAAAAACCTAGGCATTGATTTTGAAGACATCAGACACATGCAGAATGAAAAATTTTTCAGAAATGATTTTTCTGGTGAGGTTGACTTCAGAGA
+
CBCCCFFFFFFFGGGGGGGGGGGHHHHHHHHHHHHHGGGGGHHHHHHHHHHHHHHHHHHFHHHHHHHHHHHHHHHHHHHHGHHHHHHHHHHHHHHHHHHHHHHHHHHGGHGHFFHG1/B?GHDBHDGBDFGFGHHHHGEGFF34FGFBFFDDG2?G?FGHFHH0EAFFH2G2FFF1FHHGEGGG1F01?FD1FCG0C1<GDH0FGHHHH.CHHHDHFDGH0DF0GHHHF/CGBGF0GCHHFC9FBFGFEFB
@M05620:46:000000000-D9D58:1:1101:21905:12772 1:N:0:106
GAATGAATGCAGAAATTGGCAAGATAATACTGCACCGATGGGAAATGATACTATCCTGAAACATGAGCAAATTGACCAGCCTCAGGATGTGAACTCATTTGCTGGAGGTCACCAGGGCTCTTTCAAGATAGTAAAAACAGTGACTTGTACAGCATAATGAAAAACCTAGGCATTGATTTTGAAGACATCAGACACATGCAGAATGAAAAATTTTTCAGAAATGATTTTTCTGGTGAGGTTGACTTCAGAGA
+
CCCCCFFFFFFFGGGGGGGGGGGHHHHHHHHHHHHHGGGGGHHHHHHHHHHHHHHHHHHHHHHHHHHHHHHHHHHHHHHHGHHHHHHHHGGGHHHHHHHHHHHHHHHGGHHHHHHGGGHHHHHHHHHHHHHHHHHHHGHHHGHHHHHHHHHHHHHHHHHHHHHHGGHHHHHHHHHHHHHHHGHHHHHHHHHHHHHHHHHHHHHHHHHHHHHHHHHHHHGHHHHHHHHHHHHHHHHHHHHHHHGGGGGGGGB
@M05620:46:000000000-D9D58:1:1101:25631:12801 1:N:0:106
GAATGAATGCAGAAATTGGCAAGATAATACTGCACCGATGGGAAATGATACTATCCTGAAACATGAGCAAATTGACCAGCCTCAGGATGTGAACTCATTTGCTGGAGGTCACCAGGGCTCTTTCAAGATAGTAAAAACAGTGACTTGTACAGCATAATGAAAAACCTAGGCATTGATTTTGAAGACATCAGACACATGCAGAATGAAAAATTTTTCAGAAATGATTTTTCTGGTGAGGTTGACTTCAGAGA
+
BBBBBFFFFFFFGGGGGFGGGGGHHHHHHHHHHGHHGGGGGHHHHHHHHHHHHHHHHHHHHHHHHHHHHHHHHHHHHHHHGHHHHHHHHHHHHHHHHHHHHHHHHHHGGHFHHHHGGGHHHFHHHHHHHHHHHHHHHGHHHFHHHHHGHHHHHHHHHHHHHHHHGGHHHHGHGHGHHHHHHGHGHHHHHHHHHHHHHHHHHHHGHFHHHHHHHHHHHHBGHHHHHHHHHHHHFGH0GFGHHHGGGGGGGG9
@M05620:46:000000000-D9D58:1:1101:25615:12808 1:N:0:106
GAATGAATGCAGAAATTGGCAAGATAATACTGCACCGATGGGAAATGATACTATCCTGAAACATGAGCAAATTGACCAGCCTCAGGATGTGAACTCATTCCAGGGCTCTTTCAAGATAGTAAAAACAGTGACTTGTACAGCATAATGAAAAACCTAGGCATTGATTTTGAAGACATCAGACACATGCAGAATGAAAAATTTTTCAGAAATGATTTTTCTGGTGAGGTTGACTTCAGAGAAGATCGGAAGAG
+
BCCDDFFFFFFFGGGGGGGGGGGHHHHHHHHHHHHHGGGGGHHHHHHHHHHHHHHHHHHHHHHHHHHHGHHHHHHHHHHHGHHHHHHHHHHHHHHHHHHHHHHHGGHHHHHHHFHHHHH4GHFFHGHHHBGHFHGGHHHHHGHHHHHFFGFHGGHHHGHHHHHHHHHGHAGHGFFHHHHHHHHGHHHHHHHHHHGHHGGHHGGHGH1FGHGDHHHGHHHEEGGHGHGHHFGHHGFHHHHGFFCGGGGGGGG
@M05620:46:000000000-D9D58:1:1101:13093:12810 1:N:0:106
GAATGAATGCAGAAATTGGCAAGATAATACTGCACCGATGGGAAATGATACTATCCTGAAACATGAGCAAATTGACCAGCCTCAGGATGTGAACTCATTTGCTGGAGGTCACCAGGGCTCTTTCAAGATAGTAAAAACAGTGACTTGTACAGCATAATGAAAAACCTAGGCATTGATTTTGAAGACATCAGACACATGCAGAATGAAAAATTTTTCAGAAATGATTTTTCTGGTGAGGTTGACTTCAGAGA
+
CCCCCFFFFFFFGGGGGGGGGGGHHHHHHHHHHHHHGGGGGHHHHHHHHHHHHHHHHHHHHHHHHHHHHHHHHHHHHHHHGHHHHHHHHHHHHHHHHHHHHHHHHHHGGHHHHHHGGGHHHHHHHHHHHHHHHHHHHGHHHHHHHHHHHHHHHHHHHHHHHHHHGGHHHHHHHHHHHHHHHGHHHHHHHGHHHHHHHHHHHHHHHHHHHHHHHHHHHHGHHHHHHHHHHHHHHHHHHHHHHHGGGGGGGGF
@M05620:46:000000000-D9D58:1:1101:2007:12814 1:N:0:106
GAATGAATGCAGAAATTGGCAAGATAATACTGCACCGATGGGAAATGATACTATCCTGAAACATGAGCAAATTGACCAGCCTCAGGATGTGAACTCATTTGCTGGAGGTCACCAGGGCTCTTTCAAGATAGTAAAAACAGTGACTTGTACAGCATAATGAAAAACCTAGGCATTGATTTTGAAGACATCAGACACATGCAGAATGAAAAATTTTTCAGAAATGATTTTTCTGGTGAGGTTGACTTCAGAGA
+
CBCCCFFFFFFFGGGGGGGGGGGHHHHHHHHHHHHHGFGGGHHHHHHHHHHHHHHHHHHHHHHHHHHHHHHHHHHHHHHHGHHHHHHHHHHHHHHHHGHHHHHHHHHGGHHHHHHGGGHHHHHHHHHHHHHHHHHHHGHHHHHGHHHHHHHHHHHHHHHHHHHHGGHHHGHHHHHHHHHHGGHHHHHHHHHHHHHHHHHHHHHHGHHHHHGHHHHHHHHFHHHHHHHHHHHHHHHHHHHHHHGGGGGGGG/
@M05620:46:000000000-D9D58:1:1101:15265:12825 1:N:0:106
GAATGAATGCAGAAATTGGCAAGATAATACTGCACCGATGGGAAATGATACTATCCTGAAACATGAGCAAATTGACCAGCCTCAGGATGTGAACTCATTTGCTGGAGGTCACCAGGGCTCTTTCAAGATAGTAAAAACAGTGACTTGTACAGCATAATGAAAAACCTAGGCATTGATTTTGAAGACATCAGACACATGCAGAATGAAAAATTTTTCAGAAATGATTTTTCTGGTGAGGTTGACTTCAGAGA
+
BAAABFFFFFFFGGGGGGGGGFGHGHGHHHHGFFGHFGGGGHHHHHHHHGHHFHHHHHHGHHGHGHHHHHHHHHHHHHHHGHFFGHHFGFFGHHGHFHHHHHHHHHHGGEHHHHHGGGHHHHHHHHHHHHHHHGHHGGHHHGHHHHHHHHHHGHHHGHHHHHGHGGHHHHGFHHHHHHHHHGHHHHHGGHHHHHHHGHHHHHHGHHHGHHHHHHHHHHHHGHFHHFGHGHHHHHHHHHHHHHGGGGGGGG:
@M05620:46:000000000-D9D58:1:1101:15248:12836 1:N:0:106
GAATGAATGCAGAAATTGGCAAGATAATACTGCACCGATGGGAAATGATACTATCCTGAAACATGAGCAAATTGACCAGCCTCAGGATGTGAACTCATTTGCTGGAGGTCACCAGGGCTCTTTCAAGATAGTAAAAACAGTGACTTGTACAGCATAATGAAAAACCTAGGCATTGATTTTGAAGACATCAGACACATGCAGAATGAAAAATTTTTCAGAAATGATTTTTCTGGTGAGGTTGACTTCAGAGA
+
CCCCCFFFFFFFGGGGGGGGGGGHHHHHHHHHHHHHGGGGGHHHHHHHHHHHHHHHHHHGHHHHHHHHHHHHHHHHHHHHGHHHHHHHHHGEGHHHHHHHHHHHHHHGGHHHHHHGGGHHHHHHHHHHHHHHHHHHHGHHHHHHHHHHHHHHHHHHHHHHHHHHGGHHHHHHHHHHHHHHHGHHHHHHHHHHHHHHHHHHHHHHHHHHHHHHHHHHHHHHHHHHHHHHHHHHHHHHHHHHHHGGGHGGGGF
@M05620:46:000000000-D9D58:1:1101:5747:12840 1:N:0:106
GAATGAATGCAGAAATTGGCAAGATAATACTGCACCGATGGGAAATGATACTATCCTGAAACATGAGCAAATTGACCAGCCTCAGGATGTGAACTCATTCCAGGGCTCTTTCAAGATAGTAAAAACAGTGACTTGTACAGCATAATGAAAAACCTAGGCATTGATTTTGAAGACATCAGACACATGCAGAATGAAAAATTTTTCAGAAATGATTTTTCTGGTGAGGTTGACTTCAGAGAAGATCGGAAGAG
+
AAAAABFFDFFF1FGGGFGFGGGHHFBHFFHHHHHGEEGGGCH1EFGGHEGGFHHHHFFFFEHHFGFHHGFHGHHHHHHHGGHHHGHCGGHEHHHHHHHHHHHHFEHEFHHFFHGBGGHEFHHHHGHHGFFFHHGBGHHGHHHHHHGHGHBFGGHHGHHHHHHFFHGHHGHHHHHFFHGHFHHHHHGHGHFHHHHHGHHHGHHGHG11<DGHHGHHHGHHHDCFGH;GFFHHHHHHHHHHHHCFHGBEC.C
@M05620:46:000000000-D9D58:1:1101:23143:12868 1:N:0:106
GAATGAATGCAGAAATTGGCAAGATAATACTGCACCGATGGGAAATGATACTATCCTGAAACATGAGCAAATTGACCAGCCTCAGGATGTGAACTCATTTGCTGGAGGTCCCAGGGCTCTTTCAAGATAGTAAAAACAGTGACTTGTACAGCATAATGAAAAACCTAGGCATTGATTTTGAAGACATCAGACACATGCAGAATGAAAAATTTTTCAGAAATGATTTTTCTGGTGAGGTTGACTTCAGAGAA
+
CCCCCFFFFFFFGGGGGGGGGGGHHHHHHHHHHHHHGEGGGHHHHHHHHHHHHHHHHHHHHHHHHGHHHHHHHHHHHHHHGHHHHHHHHHHFHHHHHHHHHHHHHHHGGHHHHHGGGHHHHHHHHHHHHHHHHHHHGHHHHHHHHHHHHHHHHHHHHHHHHHHGGHHHHHHHHHHHHHHHGHHHHHHHHHHHHHHHHHHHHHHHHHHHHHHHGHHHHHHHHHHHHHHHHHHHHHHHHHHHHHGGGGGGGGG
@M05620:46:000000000-D9D58:1:1101:20569:12871 1:N:0:106
GAATGAATGCAGAAATTGGCAAGATAATACTGCACCGATGGGAAATGATACTATCCTGAAACATGAGCAAATTGACCAGCCTCAGGATGTGAACTCATTTGCTGGAGGTCACCAGGGCTCTTTCAAGATAGTAAAAACAGTGCCTTGTACAGCATAATGAAAAACCTAGGCATTGATTTTGAAGCCATCAGACACTTGCAGAATGAAAAATTTTTCAGAAATGATTTTTCTGGTGGGGTTGACTTCAGAGA
+
CCCCCFFFFFFFGGGGGGGGGGGHHHHHHHHHHHHHGGGGGHHHHHHHHHHHHHHHHHHHHHHHHHHHHHHHHHHHHHHHGHHHHHHHHHHHHHHHHHHHHHHHHHHGGHCG33BF1/B/FG44F4433434DFHH3//?B333D42333332?3D333DGHH0E/22@222@1=1@GH11F1110011111100111111F010<GHH.CGHH0/0<=G0000<GHH0/0=00/.=-=--/0;000000;
@M05620:46:000000000-D9D58:1:1101:2969:12874 1:N:0:106
GAATGAATGCAGAAATTGGCAAGATAATACTGCACCGATGGGAAATGATACTATCCTGAAACATGAGCAAATTGACCAGCCTCAGGATGTGAACTCATTTGCTGGAGGTCACCAGGGCTCTTTCAAGATAGTAAAAACAGTGACTTGTACAGCATAATGAAAAACCTAGGCATTGATTTTGAAGACATCAGACACATGCAGAATGAAAAATTTTTCAGAAATGATTTATCTGGTGAGGTTGACTTCAGAGA
+
BABBBFFFFFFFGGGGGGGGGGFHHHHHHHHHHHHHEEFGGHHHHHHHHHHHHHHHHHGHHHHHHHGHHHHHHHHHHHHHGHHHGHHHHGHHHHHHGHHHHHHHHHHGGHHHGHHGGGHHHHHHHHHHGHGFHHHHHGHHHHHHHHHHHHHHHHHHHGHHHHHHGGHHHGHGHHHHHHHHHGHHHHHHHHHHHHHGHHHGHHHHFHHHHGHHHHHHFHHHGGHHHHH0GHHHHCGFHHHHFGGGGGGGGGF
@M05620:46:000000000-D9D58:1:1101:15160:12898 1:N:0:106
GAATGAATGCAGAAATTGGCAAGATAATACTGCACCGATGGGAAATGATACTATCCTGAAACATGAGCAAATTGACCAGCCTCAGGATGTGAACTCATTCCAGGGCTCTTTCAAGATAGTAAAAACAGTGACTTGTACAGCATAATGAAAAACCTAGGCATTGATTTTGAAGACATCAGACACATGCAGAATGAAAAATTTTTCAGAAATGATTTTTCTGGTGAGGTTGACTTCAGAGAAGATCGGAAGAG
+
BABBBFFFFF@BFC4GGGFFGGGFHFHBFGEGFFH422EE2EHFHHHGHHGHHHHHHBDGFFBF3GCGFBHGDFDGGHFHFFHBGHE@FHHEHFHHFHGHHHFHEGHHHHHHHFHGHHG4EGHHHGHHHF?4FFHGHHFHFFHGEGF4EGHHGDGHHHGHHHHHHGGHHGGHHGHHHHHHHHHFHHHHH1FGHHHHHHGHHGFHHHFDGDGBHHHHHFHFFDG0<CFHHHFHHHF00:GHGHHHGGDAFF?
@M05620:46:000000000-D9D58:1:1101:28039:12905 1:N:0:106
GAATGAATGCAGAAATTGGCAAGATAATACTGCACCGATGGGAAATGATACTATCCTGAAACATGAGCAAATTGACCAGCCTCAGGATGTGAACTCATTTGCTGGAGGTCCCAGGGCTCTTTCAAGATAGTAAAAACAGTGACTTGTACAGCATAATGAAAAACCTAGGCATTGATTTTGAAGACATCAGACACATGCAGAATGAAAAATTTTTCAGAAATGATTTTTCTGGTGAGGTTGACTTCAGAGAA
+
CCCCCFFFFFFFGGGGGGGGGGGHHHHHGHHHHHHHGGGGGHHFHGHGHHHHGGHHHHFHHHHHHHHHHHHHHHHHHHHHGHHHHHGHHHHFHHHHHHHHHHHHHF11>BFFFC111F/?FFFHBEFGHGGHHHHGEEH4B3FFGFDFHHF2GHFHGHHHHHFDBGBDF2<GGD1GHGHHGFHBFHHHFF1F0F0<G1F1<F1<GH00<GH0<DCGH00CGG0CGCGHFHHFGF0:GH///CFGEFE0BF9
@M05620:46:000000000-D9D58:1:1101:28020:12912 1:N:0:106
GAATGAATGCAGAAATTGGCAAGATAATACTGCACCGATGGGAAATGATACTATCCTGAAACATGAGCAAATTGACCAGCCTCAGGATGTGAACTCATTTGCTGGAGGTCCCAGGGCTCTTTCAAGATAGTAAAAACAGAGACTTGTACAGCATATTGAAAAACCTAGGCATTGATTTTGAAGACATCAGACACATGCACAATGAAAAATTTTTCAGAAATGAGATTTCTGTTGAGGGGGACTTCAGAGAA
+
DDDDDFFFFFFFGGGGGGGGGGGHHHHHHHHHHHHHGGGGGHHHHHHHHHHHHHHHHHHHHHHHHGHHHHHHHHHHHHHHGHHHHGHHHGHFHHHGHHHHHHHHHHHGGH3G331E10?G3D44?4D3D3444DGHAH23B?2342D33D3223D33?33DFH//2@222222111=@G1/11?1F=111>1>GH11111>01<00=GH.0=GF/00D0<:0000;CH0C000=0C/.----:0000;CF0
@M05620:46:000000000-D9D58:1:1101:6787:12920 1:N:0:106
GAATGAATGCAGAAATTGGCAAGATAATACTGCACCGATGGGAAATGATACTATCCTGAAACATGAGCAAATTGACCAGCCTCAGGATGTGAACTCATTTGCTGGAGGTCACCAGGGCTCTTTCAAGATAGTAAAAACAGTGACTTGTACAGCATAATGAAAAACCTAGGCATTGATTTTGAAGACATCAGACACATGCAGAATGAAAAATTTTTCAGAAATGATTTTTCTGGTGAGGTTGACTTCAGAGA
+
CCCCCFFFFFFFGGGGGGGGGGGHHHHHHHHHGHHHGEGGGHHHHHHHHHHHHHHHHGHHHHHHHHHHHHHHHHHHHHGHGHHHHHHHGGHHHHHHHHHHHHHGHHHGGHHHHHHGGGHHHHHHHHHHHHHHHHHHHGHHHHHHHHHHHHHHHHHHHHHHHHHHGGHHHHHHHHHHHHHHHGHHHHHHGHHHHHFHHHHHHGHHHHHHHHHHHHHHHHHHHHHGHHHHHHHHHHHHHHHHHGGGGGGGGGB
@M05620:46:000000000-D9D58:1:1101:2901:12934 1:N:0:106
GAATGAATGCAGAAATTGGCAAGATAATACTGCACCGATGGGAAATGATACTATCCTGAAACATGAGCAAATTGACCAGCCTCAGGATGTGAACTCATTTGCTGGAGGTCCCAGGGCTCTTTCAAGATAGTAAAAACAGTGACTTGTACAGCATAATGAAAAACCTAGGCATTGATTTTGAAGACATCAGACACATGCAGAATGAAAAATTTTTCAGAAATGATTTTTCTGGTGAGGTTGACTTCAGAGAA
+
BBBCBFFFFFFFGGGGGGGGGGGHHHHHHHHHHHHHGEGGGHHHHHHHHHHHHHGHHHHHHHHHHGHHHHHHHHHHHHGHGHHHFHGHHGHHHHHHHHHHHHHHHHHGGHHHHGGGGHHHHHHHFGHEHHGGHHHHGHHHHHGHHHHGGHG2FGHDHDGFHHHGCHHHHHHFDHFHHHHGGHHGHHGFHGHHHHHHHEFGHHFGFHHHHHHHHGHHHGHHHHFGHHHHGHFGGHHHHHHHFHGFGFBFGG;
@M05620:46:000000000-D9D58:1:1101:25680:12962 1:N:0:106
GAATGAATGCAGAAATTGGCAAGATAATACTGCACCGATGGGAAATGATACTATCCTGAAACATGAGCAAATTGACCAGCCTCAGGATGTGAACTCATTCCAGGGCTCTTTCAAGATAGTAAAAACAGTGACTTGTACAGCATAATGAAAAACCTAGGCATTGATTTTGAAGACATCAGACACATGCAGAATGAAAAATTTTTCAGAAATGATTTTTCTGGTGAGGTTGACTTCAGAGAAGATCGGAAGAG
+
BBBBBFFFFFFFB4GFFFBGGGGCHDEG5FGHHHHHGEEAEGBG2GHHFHHHHHHHHFGHFGCHF3GG3AFFFDBGGHHHGHHHHHHHHHHHHHHHHHHDDEDHCGFCGDBGFFGHFHF4FG4?GGFF4334B4FDGHFG3F333FH433BBB<FFG0GHFFGF2FGHHG111@@11@F1CG00F1?DGD0G1G1G100<=GF<=11DC<DDGHG0DFFBDDGBAAGHH/00CC0C00//;:;0C.9....
@M05620:46:000000000-D9D58:1:1101:24722:12965 1:N:0:106
GAATGAATGCAGAAATTGGCAAGATAATACTGCACCGATGGGAAATGATACTATCCTGAAACATGAGCAAATTGACCAGCCTCAGGATGTGAACTCATTCCAGGGCTCTTTCAAGATAGTAAAAACAGTGACTTGTACAGCATAATGAAAAACCTAGGCATTGATTTTGAAGACATCAGACACATGCAGAATGAAAAATTTTTCAGAAATGATTTTTCTGGTGAGGTTGACTTCAGAGAAGATCGGAAGAG
+
CBCCCFFFFFFFGGGGGGGGGGGGHHHHHHHHHHHHGGGGGHHHHHHHHHHHHHHHHHHHHHHHHHHHHHHHHHHHHHGHGHHHHHHHHHHHHHHHHHHHHHHGFGHHHHHHHHHHGHHGHHHHHGHHHHHHHHHHHHHHHGHHHHHHHHHHGGHHHHHHHHHHHHHHHGHHHHHHHHHHHHHGHHHHHHHHHHHHHHHHHHHHHHHHHHGHHGGHHHHHHFHHHHCGGHHHHHGHGHHHHHHHHGFFGGG
@M05620:46:000000000-D9D58:1:1101:22298:12970 1:N:0:106
GAATGAATGCAGAAATTGGCAAGATAATACTGCACCGATGGGAAATGATACTATCCTGAAACATGAGCAAATTGACCAGCCTCAGGATGTGAACTCATTCCAGGGCTCTTTCAAGATAGTAAAAACAGTGACTTGTACAGCATAATGAAAAACCTAGGCATTGATTTTGAAGACATCAGACACATGCAGAATGAAAAATTTTTCAGAAATGATTTTTCTGGTGAGGTTGACTTCAGAGAAGATCGGAAGAG
+
CCCCCFFFFFFFGGGGGGGGGGGHHHHHHHHGHHHHGGGGGHHHHHHHHHHHHFHHHHHFFHHHHHHHHHGHHHHHHHHHGHHGHHHHGGGGHHHHHHHHHHHHGGHHHHHHGHHFHHHFHHHHHGHHGHHHHHHHHHHHHHHHHHHHHGHHGGHHHHHGHHHHHHHHHGHHHHHHHHHHHGHHHHHHHGGHHHHHHHHHHHHHHHHHGHGHHHHHFHHHHGHGHGGHFGHHHHHHHHHHHHHHHGGGGGG
@M05620:46:000000000-D9D58:1:1101:16328:12992 1:N:0:106
GAATGAATGCAGAAATTGGCAAGATAATACTGCACCGATGGGAAATGATACTATCCTGAAACATGAGCAAATTGACCAGCCTCAGGATGTGAACTCATTTGCTGGAGGTCACCAGGGCTCTTTCAAGGTAGGAAAAAAAGGGACTTGTACCGCCTTATGAAAAAACTAGGCATTGGTTTTGGAGACGTCAGACACATGCAGGATGGAAAATTTTTCAGGAATGGTTTTTCTGGGGAGGGTGGCTTCAGAGG
+
CCCDDFFFFFFFGGGGGGGGGGGHHHHHHHHHHHHHGGGGGHHHHHHHHHHHHHHHHHHHHHHHHHHHHHHHHHHHHHHHGHHHHHHHHHHHHHHHHHHHHHHHHHHGGHHHH31?E/B?3FG44D43?43/3DGHH///////0@22222/////?111@FHH-C111>011>111<GG.-=/0<.....00///00000.=00.;CGG0FGGGE000;F0000=CEG900;/-.-;-;.-..;/0000.
@M05620:46:000000000-D9D58:1:1101:9320:13001 1:N:0:106
GAATGAATGCAGAAATTGGCAAGATAATACTGCACCGATGGGAAATGATACTATCCTGAAACATGAGCAAATTGACCAGCCTCAGGATGTGAACTCATTTGCTGGAGGTCCCAGGGCTCTTTCAAGATAGTAAAAACAGTGACTTGTACAGCATAATGAAAAACCTAGGCATTGATTTTGAAGACATCAGACACATGCAGAATGAAAAATTTTTCAGAAATGATTTTTCTGGTGAGGTTGACTTCAGAGAA
+
CBCCCFFFFFFFGGGGGGGGGGGHHHHHHHHHHHHHGGGGEHHHHHHHHHHHGHHHHHHHHHHHHGHHHHHHHHHHHHHHGHHHHHHHHGHHHHHHHHHHHHHHHHHGGHHHHHGGGHHHHHHHHHHHHHHHHHHHGHHHHHHHHHHHHHHHHHHHHHHHHHHGGHHHHHHHHHHHHHHHGHHHHHHHHHHHHHHHHHHHHHHHHHHHHHHHHHHHHHHHHHHHHHHHHHHHHHHHHHHHHHGGGGGGGGF
@M05620:46:000000000-D9D58:1:1101:3875:13019 1:N:0:106
GAATGAATGCAGAAATTGGCAAGATAATACTGCACCGATGGGAAATGATACTATCCTGAAACATGAGCAAATTGACCAGCCTCAGGATGTGAACTCATTTGCTGGAGGTCCCAGGGCTCTTTCAAGATAGTAAAAACAGTGACTTGTACAGCATAATGAAAAACCTAGGCATTGATTTTGAAGACATCAGACACATGCAGAATGAAAAATTTTTCAGAAATGATTTTTCTGGTGAGGTTGACTTCAGAGAA
+
BAABCFFFFFFFGGGGGGGGGGGGHHHHHHHHHHHHGEGGGHHHHHHHHHHHHHHHHHHHHHHHHHHHHHHGHHHHGHHHGHHHHHGHHHHHHHHGHHHHHHHHHHHGGHHHHHGGGHHHHHHHHHHHHHHHHHHHGHHHHGHHHHHHHHHHHHHHHHHHHHHGGHHHHHHHHHHHHHHHGHGHHHHHHGGHFHHHHHHHHHHHHHHHHHHHHHHHHHHFHFFHHHHHHHGHHFHHHHHHHHGGGGGGGFF
@M05620:46:000000000-D9D58:1:1101:3887:13034 1:N:0:106
GAATGAATGCAGAAATTGGCAAGATAATACTGCACCGATGGGAAATGATACTATCCTGAAACATGAGCAAATTGACCAGCCTCAGGATGTGAACTCATTTGCTGGAGGTCCCAGGGCTCTTTCAAGATAGTAAAAACAGTGACTTGTACAGCATAATGAAAAACCTAGGCATTGATTTTGAAGACATCAGACACATGCAGAATGAAAAATTTTTCAGAAATGATTTTTCTGGTGAGGTTGACTTCAGAGAA
+
AAAAAFFFFFFFBGBFGGGGGGGHHFHHHHHHHHHHGEFGGFCGHHHHHHHHHHHHHBGCGGEGHGGGDFFDGGFHHHHHGHHHHHGHHHHGFHHHGGHHHHHHHEHFGHHHHGGDEHGHHHHHBHHHGHHHHBHHFHHHHGHHHHHHHHHHHHHGHHHEBFFGGHFHHHHGHHEFHHHHGHHHGHHHHHHHHHHHHHHGHFHHBD0DCGGHFHHHFFGHHHHHHHHHHHHHHHFHGHHGHHGGGGEFGF;
@M05620:46:000000000-D9D58:1:1101:1974:13035 1:N:0:106
GAATGAATGCAGAAATTGGCAAGATAATACTGCACCGATGGGAAATGATACTATCCTTAAACATGAGCAAATTGACCAGCCTCAGGATGTGAACTCATTTGCTGGAGGTCACAAGGGCTCTTTAAAGATAGTAAAAACAGTGACTTGTACAGCATAATGAAAAACCTAGGCATTGATTTTGAAGACATCAGACACATGCGGAATGAAAAATTTTTCAGAAATGATTTTTCTGGTGAGGTTGACTTCGGAGA
+
A1AAAF1@3DBFGGGGGGGG1FG1GGHHHHHHD1GHG0EEG0F1GGB1GHFEHGHB222BDFG1BFHG1GHGF1A1BGGGFHHGHHBGFHGDHFHHHHHGHFHF1F0E?GEH11BF//>/B>12B111>11BFG2F1//<1111B>1B122B101B122BFGFC</0@G001@1<1@DG11F<1100??D1110<0<<1.-<-.00=GD.CGHF0/:0<0/;;0CGHH0/;000/0;.;///0;00.99:-
@M05620:46:000000000-D9D58:1:1101:12791:13042 1:N:0:106
GAATGAATGCAGAAATTGGCAAGATAATACTGCACCGATGGGAAATGATACTATCCTGAAACATGAGCAAATTGACCAGCCTCAGGATGTGAACTCATTTGCTGGAGGTCACCAGGGCTCTTTCAAGATAGTAAAAACAGTGACTTGTACAGCATAATGAAAAACCTAGGCATTGATTTTGAAGACATCAGACACATGCAGAATGAAAAATTTTTCAGAAATGATTTTTCTGGTGAGGTTGACTTCAGAGA
+
CCCCCFFFFFFFGGGGGGGGGGGHHHHHHHHHHHHHGGGGGHHHHHHHHHHHHHHHHHHHHHHHHHHHHHHHHHHHHHHHGHHHHHHHHGHHHHHHHHHHHHHHHHHGGHHHHHHGGGHHHHHHHHHHHHHHHHHHHGHHHHHHHHHHHHHHHHHHHHHHHHHHGGHHHHHHHHHHHHHHHGHHHHHHHHHHHHHHHHGHHHHHHHHHHHHHHHHHHHHHHHHHHHHHHHHHGHHHHHHHHHGGGGGGGGF
@M05620:46:000000000-D9D58:1:1101:18522:13077 1:N:0:106
GAATGAATGCAGAAATTGGCAAGATAATACTGCACCGATGGGAAATGATACTATCCTGAAACATGAGCAAATTGACCAGCCTCAGGATGTGAACTCATTCCAGGGCTCTTTCAAGATAGTAAAAACAGTGACTTGTACAGCATAATGAAAAACCTAGGCATTGATTTTGAAGACATCAGACACATGCAGAATGAAAAATTTTTCAGAAATGATTTTTCTGGTGAGGTTGACTTCAGAGAAGATCGGAAGAG
+
BBBBB4BFFFFFGGGGGGGGGGGHHHHHHHHHHHHHGGGGGHHHHHHHHHHHHHHHHHHHHHHHHHHHHHHHHHGHHHHHGHHHGFFHHGGGHHGHHHHHHHHHGGHHHHHHHHHHHGHFHHHGHGHHHHHHHHHGHHHHHHHHHHHHHHHHGGHHHHHHHHHHHHHHHGHHHHHHHHHHHHHHHHHHGHHHHHHHHHHHHHHHGHHHHHGGFHHHHHHHHHHFGHGFGHHHHHHHHHHHHHHHHGGGGGG
@M05620:46:000000000-D9D58:1:1101:15677:13084 1:N:0:106
GAATGAATGCAGAAATTGGCAAGATAATACTGCACCGATGGGAAATGATACTATCCTGAAACATGAGCAAATTGACCAGCCTCAGGATGTGAACTCATTCCAGGGCTCTTTCAAGATAGTAAAAACAGTGACTTGTACAGCATAATGAAAAACCTAGGCATTGATTTTGAAGACATCAGACACATGCAGAATGAAAAATTTTTCAGAAATGATTTTTCTGGTGAGGTTGACTTCAGAGAAGATCGGAAGAG
+
CCCCCFFFFFFFGGGGGGGGGGGHHHHHHHHHHHHHGGGGGHHHHHHHHHHHHHHHHHHHHHHHHHHHHHHHHHHHHHHHGHHHHHHHHGHGHHHHHHH4F4BFGEACFGF4444FG4FGH4EHHFHFBBBE?D3FE4B4GHF3GHFG3?GHFDF2B2B?2FF2GGGHFA2DFF2@GHF1?F=0?=1=G1FFGHF<GHHHFGHB11<F0DDGH00DG/DGBHH0GF:/;;CCGH0:;0:CGHB0;...=F?
@M05620:46:000000000-D9D58:1:1101:29430:13085 1:N:0:106
GAATGAATGCAGAAATTGGCAAGATAATACTGCACCGATGGGAAATGATACTATCCTGAAACATGAGCAAATTGACCAGCCTCAGGATGTGAACTCATTTGCTGGAGGTCCCAGGGCTCTTTCAAGATAGTAAAAACAGTGACTTGTACAGCATAATGAAAAACCTAGGCATTGATTTTGAAGACATCAGACACATGCAGAATGAAAAATTTTTCAGAAATGATTTTTCTGGTGAGGTTGACTTCAGAGAA
+
CCCCBFFFFFFFGGGGFGGGGGGHHHHHHHHHHHHHGGGGEHFFHHHHHHHHHHHHHHHHHHHHFFGFGHGHHHHHFHGGFHHHGHHHHHHHGHHHGGHGHHHHHHHGGHHHHHGGGHHHHFHHHHHHHHGHHHHHGHHHHHHGHEHHHHHFFHHHHFFBHGHGGFGHHEGHFHHHEGHHGHHHHHHGHGGHHHHHHHFFHHGHHHHHHHHGHHGHHHHHHGHHFFGHHHHHGHHFFGCGHHGGGGGGGGF
@M05620:46:000000000-D9D58:1:1101:15657:13089 1:N:0:106
GAATGAATGCAGAAATTGGCAAGATAATACTGCACCGATGGGAAATGATACTATCCTGAAACATGAGCAAATTGACCAGCCTCAGGATGTGAACTCATTCCAGGGCTCTTTCAAGATAGTAAAAACAGTGACTTGTACAGCATAATGAAAAACCTAGGCATTGATTTTGAAGACATCAGACACATGCAGAATGAAAAATTTTTCAGAAATGATTTTTCTGGTGAGGTTGACTTCAGAGAAGATCGGAAGAG
+
A??BAFFFFFFFGGGGGGGGFGGGHHHHGHHHHGHHGGGGGHCHGFHGHHHHEGGHH3GHFHHHHHHHHHCFGBFHHGGHGHHHHHFHHHHGHHHFHGHGHHHGGGHHHHHHGFHHHDGFFGDHHGCGGHHHGHHHHHHHHHHFFHHFDF3FEGHHHGHHHHHFHHHHHGHHHHHHGHHHHHHHHHHHHFFHHHH1FGFHHHHHFHGHHHHFGHHHHHHGHHHEGHGHGHHHHHHFFFGHHHHHHGEGGFF
@M05620:46:000000000-D9D58:1:1101:7132:13094 1:N:0:106
GAATGAATGCAGAAATTGGCAAGATAATACTGCACCGATGGGAAATGATACTATCCTGAAACATGAGCAAATTGACCAGCCTCAGGATGTGAACTCATTTGCTGGAGGTCCCAGGGCTCTTTCAAGATAGTAAAAACAGTGACTTGTACAGCATAATGAAAAACCTAGGCATTGATTTTGAAGACATCAGACACATGCAGAATGAAAAATTTTTCAGAAATGATTTTTCTGGTGAGGTTGACTTCAGAGAA
+
CBCCCFFFFFFFGGGGGGGGGGGHHHHHHHHHHGHHGFGGGHHHGHHHHHHHHHHHHHHHHHHHHHHHHHHHHHHHHGHHGHHHHHHHHHHHHHHHHHHHHHHHHHHGGHHHHHGGGHHHHHHHHHHHHHGGHHHHGHHHHHHGHHHHHHGHHGHFHHHHHGHGGHHHHHHHHHHHHHHHGHHHHHHHHHHHGHHHHHHHFHGGHHHHHHFHHHHHHHHHHHHHHHHHHHHBCGHHHHHHHHGGGGGFGGF
@M05620:46:000000000-D9D58:1:1101:20276:13096 1:N:0:106
GAATGAATGCAGAAATTGGCAAGATAATACTGCACCGATGGGAAATGATACTATCCTGAAACATGAGCAAATTGACCAGCCTCAGGATGTGAACTCATTCCAGGGCTCTTTCAAGATAGTAAAAACAGTGACTTGTACAGCATAATGAAAAACCTAGGCATTGATTTTGAAGACATCAGACACATGCAGAATGAAAAATTTTTCAGAAATGATTTTTCTGGTGAGGTTGACTTCAGAGAAGATCGGAAGAG
+
CBCCDFFFFFFFGGGGGGGGGGGHHHHHHHHHHHHHGGGGGHHHHHHHHHHHHHHHHHHHHHHHHHHHHHHHHHHHHHHHGHHHGGHHHFGGHHHHHHHHHHHHGGGHHHHHHHHHHHHGHHHHHGHHHHHHHHHHHHHHHHHHFHHHHHHHGGHHHHHHHHHGHHHHHGHHHHHHHHHHHHHHHHHHHHHHHHHHHHHHHHHHHHHHHHHHHHHHHHHFHGHFGHCGHHHHHHHHHHHHHHHHHGGGGGG
@M05620:46:000000000-D9D58:1:1101:27974:13098 1:N:0:106
GAATGAATGCAGAAATTGGCAAGATAATACTGCACCGATGGGAAATGATACTATCCTGAAACATGAGCAAATTGACCAGCCTCAGGATGTGAACTCATTTGCTGGAGGTCACCAGGGCTCTTTCAAGATAGTAAAAACAGTGACTTGTACAGCATAATGAAAAACCTAGGCATTGATTTTGAAGACATCAGACACATGCAGAATGAAAAATTTTTCAGAAATGATTTTTCTGGTGAGGTTGACTTCAGAGA
+
DCDDDFFFFFFFGGGGGGGGGGGHHHHHHHHHHHHHGGGGGHHHHHHHHHHHHHHHHHHHHHHHHHHHHHHHHHHHHHHHGHHHHGHHHGHHHHHHHHHHHHHHGHHGGHHHHHHGGGHHHHHHHHHHHHHHHHHHHGHHHHHHHHHHHHHHHHHHHHHHHHHHGGHHHHHHHHHHHHHHHGHHHHHHHHHHHHHHHHHHHHHHHHHHHHHHHHHHGHGHHHHHHHHHHHHHHHHHHHHHHHGGGHHHGGF
@M05620:46:000000000-D9D58:1:1101:6385:13103 1:N:0:106
GAATGAATGCAGAAATTGGCAAGATAATACTGCACCGATGGGAAATGATACTATCCTGAAACATGAGCAAATTGACCAGCCTCAGGATGTGAACTCATTTGCTGGAGGTCACCAGGGCTCTTTCAAGATAGTAAAAACAGTGACTTGTACAGCATAATGAAAAACCTAGGCATTGATTTTGAAGACATCAGACACATGCAGAATGAAAAATTTTTCAGAAATGATTTTTCTGGTGAGGTTGACTTCAGAGA
+
ABCBCFFFFFFFGGGGGGGGGGGHHHHHFHHHHHHHGEEGGGHHHHHHHHHHHHHHHFGHHHHHHHHHHHHHHHHHHHHHGHHHHHGHHGHHHHHHHHHHHHHHHHHGGHHHHEHGGGHHHHHHHHHHHHHHHHHHHGHHHHHHHHHHHHHHHHHHHHHHFHHHGGHHHHHHHHHHHHHHHGHHEHHHHHHFHHHHHHHHHHHHHHHHHHHHHHHHHHGFHHHHHHHHHHHHGHHHHHHHHHGGGGGGGGB
@M05620:46:000000000-D9D58:1:1101:7322:13130 1:N:0:106
GAATGAATGCAGAAATTGGCAAGATAATACTGCACCGATGGGAAATGATACTATCCTGAAACATGAGCAAATTGACCAGCCTCAGGATGTGAACTCATTTGCTGGAGGTCACCAGGGCTCTTTCAAGATAGTAAAAACAGTGACTTGTACAGCATAATGAAAAACCTAGGCATTGATTTTGAAGACATCAGACACATGCAGAATGAAAAATTTTTCAGAAATGATTTTTCTGGTGAGGTTGACTTCAGAGA
+
BABBCFFFFFFFGGGGGGGGGGGHHHHHHHHHHHHHGEGGGHHHHHHHHHHHHHHHGHHHHHHHHHHHHHHHHHHHHHGHGHHHGHHHHGHHHHHHHHHHHHHHHHHGGHHHHHHGGGHHHHHHHHHHHHHHHHHHHGHHHHHHHHHHHHHHHHHHHHHHGHHHGGHHHHHHHHHHHHHHHGHHHHHHHHHHHHHHHHHHHHHGHHHHHHHHHHHHHHHHHHHHHHHHHHHHHHHHHHHHHHGGGGGGGGB
@M05620:46:000000000-D9D58:1:1101:12955:13136 1:N:0:106
GAATGAATGCAGAAATTGGCAAGATAATACTGCACCGATGGGAAATGATACTATCCTGAAACATGAGCAAATTGACCAGCCTCAGGATGTGAACTCATTTGCTGGAGGTCACCAGGGCTCTTTCAAGATAGTAAAAACAGTGACTTGTACAGCATAATGAAAAACCTAGGCATTGATTTTGAAGACATCAGACACATGCAGAATGAAAAATTTTTCAGAAATGATTTTTCTGGTGAGGTTGACTTCAGAGA
+
BABBBFFFFFFFGGBGDGFGGGGHGHFHFHGGCHHHCAEEECEGFHHGHHDGHGGFHEHHHGHGHGHHFHFFAAFGGH1GAGHGGHBFGB@GGHDDGGHGHEBFFGF1?FHHGDGEEGHHHHHHGEG3GGHHFFGFFEHHHHHHFHHHDBGFHHGHGHGBGHGFEGGHHHGHHHGFHFHEGEFGDGFGBFGHHHHHHHHHHGHGHHDHHHGFHHFHHHDGFDHHHHHHFFHGCCGEGHHHHHGGGGFGGG;
@M05620:46:000000000-D9D58:1:1101:8140:13142 1:N:0:106
GAATGAATGCAGAAATTGGCAAGATAATACTGCACCGATGGGAAATGATACTATCCTGAAACATGAGCAAATTGACCAGCCTCAGGATGTGAACTCATTTGCTGGAGGTCACCAGGGCTCTTTCAAGATAGTAAAAACAGTGACTTGTACAGCATAATGAAAAACCTAGGCATTGATTTTGAAGACATCAGACACATGCAGAATGAAAAATTTTTCAGAAATGATTTTTCTGGTGAGGTTGACTTCAGAGA
+
BABBBFFFFFFFGGGGGGGGGGGHHGHHHHHHHHHHGEGGGGCHHGHHHGHHGHHHHHHHHHFHFGGFGGHGHGHFHHHHGHHHGHHHHHHHHHHHHHHHHHHHHHHGGHHHHHHGGGHHHHHHHHHHHHHHHGHFHGHHHHHHHHHHGHHHHHHHEHHHHHHHGGHHHFHHHHHHHHHHHGHHEHHHHHHDHHHHHGHHGGGHHFFDHHGHHHHHHFBFFGHCHHHHHHHHFHHHHFHHHFGGGGGGGGF
@M05620:46:000000000-D9D58:1:1101:12088:13168 1:N:0:106
GAATGAATGCAGAAATTGGCAAGATAATACTGCACCGATGGGAAATGATACTATCCTGAAACATGAGCAAATTGACCAGCCTCAGGATGTGAACTCATTTGCTGGAGGTCACCAGGGCTCTTTCAAGATAGTAAAAACAGTGACTTGTACAGCATAATGAAAAACCTAGGCATTGATTTTGAAGACATCAGACACATGCAGAATGAAAAATTTTTCAGAAATGATTTTTCTGGTGAGGTTGACTTCAGAGA
+
CCCCDFFFFFFFGGGGGGGGGGGHHHHHHHHHHHHHGGGGGHGHHHHHHHHHHHHHHHHHHHHHHHHHHHHHHH5FHHHHGHHHHHHHHHHHHHHHHHHHHHHHHHHGGHHHHHHGGGHHHHHHHHHHHHHHHHHHHGHHHHHHHHHHHHHHHHHHHHHGHHHHGGHHHHHHHHHGHHHHHGGHHHHHHHHHHHHHHHHHHHHHHHHHHHHHHHHHHHHHHHHHHHHHHHHHHHHHHHHHHHGHHHHGGGF
@M05620:46:000000000-D9D58:1:1101:21469:13190 1:N:0:106
GAATGAATGCAGAAATTGGCAAGATAATACTGCACCGATGGGAAATGATACTATCCTGAAACATGAGCAAATTGACCAGCCTCAGGATGTGAACTCATTTGCTGGAGGTCACCAGGGCTCTTTCAAGATAGTAAAAACAGTGACTTGTACAGCATAATGAAAAACCTAGGCATTGATTTTGAAGACATCAGACACATGCAGAATGAAAAATTTTTCAGAAATGATTTTTCTGGTGAGGTTGACTTCAGAGA
+
CCCCCFFFFFFFGGGGGGGGGGGHHHHHHHHHHHHHGGGGGHHHHHHHHHHHHHHHGHHHHHHHHHHHHHHHHHHHHHHHGHHHHHHHGFGGHHHHGFHHHHHHHHHGGHHHHHHGGGHHHHHHHHHGHHHHHHHHHGGHHHHHHHHHHHHHHHHHHHHHFHGHGGHHHHHHHHHHHHHHHGHHHHHHHHHHHHHHHHHHHHHHHHHHHHHHHHHHHHHHHHHHHHHHHHHHHHHHHHHHGHGGGGGGGGB
@M05620:46:000000000-D9D58:1:1101:27577:13212 1:N:0:106
GAATGAATGCAGAAATTGGCAAGATAATACTGCACCGATGGGAAATGATACTATCCTGAAACATGAGCAAATTGACCAGCCTCAGGATGTGAACTCATTCCAGGGCTCTTTCAAGATAGTAAAAACAGTGACTTGTACAGCATAATGAAAAACCTAGGCATTGATTTTGAAGACATCAGACACATGCAGAATGAAAAATTTTTCAGAAATGATTTTTCTGGTGAGGTTGACTTCAGAGAAGATCGGAAGAG
+
CCCCCFFFFFFFGGGGGGGGGGGHHHHHHHHHHGHHGGGGGHGHHHHHHHHHHHHHHGHHHHHHHHHHHHHHHHHHHHHHGHHHHGHHHHHHHHHHHHHDF4@FFEF1FF@HH4G3BF3F@@4FGGHF4FF?????4B?4BGGF3?FHBGD0?/?G2FFHBF22DFDGH/GF2=GH221?=GGHC===1FG11<FFD0<><<G<GGGHHHFBGHF00<=D0=<0<.;CCC:CGFHH:CBC/0GCGFDGGG.
@M05620:46:000000000-D9D58:1:1101:25524:13217 1:N:0:106
GAATGAATGCAGAAATTGGCAAGATAATACTGCACCGATGGGAAGTGATACTATCCTGAAACATGAGCAAATTGACCAGCCTCAGGATGTGAACTCATTTGCTGGAGGTCACCAGGGCTCTTTCAAGATAGTAAAAACAGTGACTTGTACAGCATAATGAAAAACCTAGGCATTGATTTTGAAGACATCAGACACATGCAGAATGAAAAATTTTTCAGAAATGATTTTTCTGGTGAGGTTGACTTCAGAGA
+
CCCCCFFFFFFFGGGGGGGGGGGHHHHHHHHHHHHHGGGGGHHHEBGHHHHHHHHHHHHHHHHHHHHHHHHHHHHHHHHHGHHGHHHHHGHFHHHHHHHHHHHHHHHGGHHHHHHGGGHHHHHHHHHHHHHHHHHHHGHHHHHHHHHHHHHHHHHHHHHHHHHHGGHHHHHHHHHHHHHHHGHHHHHHHHHGHHHHHHHHHHGHHHHHHHHHHHHGHHDHHHHFHHHHHHHHGHHGGHHHHHGGGGGGGGF
@M05620:46:000000000-D9D58:1:1101:27569:13236 1:N:0:106
GAATGAATGCAGAAATTGGCAAGATAATACTGCACCGATGGGAAATGATACTATCCTGAAACATGAGCAAATTGACCAGCCTCAGGATGTGAACTCATTCCAGGGCTCTTTCAAGATAGTAAAAACAGCGACTTGTACAGCATAATGAAAAACCTAGGCATTGATTTTGAAGACATCAGACACATGCAGAATGAAAAATTTTTCAGAAATGATTTTTCTGGTGAGGTTGACTTCATAGAAGATCGGAAGAG
+
AAAAADFFFFFFFGFGGGGG1GF1GH1F3GFHHFHHG?GGCFFHHGGFHHHHDFEGHFGHHHHHGGGGBFHHGGFGHGHHGHHFHGGGHCGBGHGHHHHFFB1B//>FFH1@22@FHHGFG22BFEHH0/>E/E1GHEGBFGG1BG2G1>FGGGF1@0GBF<<>F>>F2/?GHHHHHH1FFHHHGGHFHDGGGHBFGFG/<DGH0<0=<D00DDDFHGGC0;CCGA/:CGBGFG0009CFGGBFA.99CF.
@M05620:46:000000000-D9D58:1:1101:13543:13236 1:N:0:106
GAATGAATGCAGAAATTGGCAAGATAATACTGCACCGATGGGAAATGATACTATCCTGAAACATGAGCAAATTGACCAGCCTCAGGATGTGAACTCATTTGCTGGAGGTCCCAGGGCTCTTTCAAGATAGTAAAAACAGTGACTTGTACAGCATAATGAAAAACCTAGGCATTGATTTTGAAGACATCAGACACATGCAGAATGAAAAATTTTTCAGAAATGATTTTTCTGGTGAGGTTGACTTCAGAGAA
+
CCCCCFFFFFFFGGGGGGGGGGGHHHHHHHHHHHHHGGGGGHHHHHHHHHHHHHHHHHHHHHHHHHHHHHHHHHHHHHHHGHHHHHHHHHHHHHHHHHHHHHHHHHHGGHHHHHGGGHHHHHHHHHHHHHHHHHHHGHHHHHHHHHHHHHHHHHHHHHHHHHHGGHHHHHHHHHHHHHHHGHHHHHHHHHHHHHHHHHHHHHHHHHHHHHHHHHHHHHHHHHHHHHHHHHHHHHGHHHHHHHHHHGGGGGF
@M05620:46:000000000-D9D58:1:1101:29492:13252 1:N:0:106
GAATGAATGCAGAAATTGGCAAGATAATACTGCACCGATGGGAAATGATACTATCCTGAAACATGAGCAAATTGACCAGCCTCAGGATGTGATCGCATTCCAAGTGTCTTGCACAATATAAAGAACAGCGACGGCTTTGACATAGAAGACAACCTACACATGGAGAATGAAGACTTCATACACATTGAGTTTGCTAAAGTGTTCAGCTTTAGAGTTGCTCGTAAGAGTAACTGCATAAAATATCGTCACAT
+
CCDCCFFFFFFFGGGGGGGGGGGHHHHHHHHHHHHHGGGGGHFHHHHHHHHHHHHHHHHHHHHHHHHHHHHHHHHHHHHHGHHHHHHHHHHF55?1B114444B344DFH33BF323D4BD44FGCH30//<<////22322D22222@2@2?/0?01?FH10?010>FGHDH01>111>=1<F000=000=000000<000=00;000000000000<0;-.=:000000;000000;00090;/.;.;0
@M05620:46:000000000-D9D58:1:1101:9250:13253 1:N:0:106
GAATGAATGCAGAAATTGGCAAGATAATACTGCACCGATGGGAAATGATACTATCCTGAAACATGAGCAAATTGACCAGCCTCAGGATGTGAACTCATTCCAGGGCTCTTTCAAGATAGTAAAAACAGTGACTTGTACAGCATAATGAAAAACCTAGGCATTGATTTTGAAGACATCAGACACATGCAGAATGAAAAATTTTTCAGAAATGATTTTTCTGGTGAGGTTGACTTCAGAGAAGATCGGAAGAG
+
BBBBBFFFFFFFGGGGGGGGGGGHHHHHHHHHHHHHGGGGGHHHHHHHHHHHHHHHHHHHHHHHHHHHHHHGHHHHHHHHGHHHHHHHHGHHHHHHHHHHHHHHGGHHHHHHFHHHHHFHGFHHHGHHHHHHHHHHHHHHHHHHHHHHHHHHGGHHHHHHHGHGHHHHHGHHHHHHHHHHHHHHHGHHHHHHHHHHHHHHHHHHHHHHGHHGHHHHHHHHHGHHHHCFGHHHHHHHHHHHHHFHHGGGGGG
@M05620:46:000000000-D9D58:1:1101:21458:13257 1:N:0:106
GAATGAATGCAGAAATTGGCAAGATAATACTGCACCGATGGGAAATGATACTATCCTGAAACATGAGCAAATTGACCAGCCTCAGGATGTGAACTCATTTGCTGGAGGTCCCAGGGCTCTTTCAAGATAGTAAAAACAGTGACTTGTACAGCATAATGAAAAACCTAGGCATTGATTTTGAAGACATCAGACACATGCAGAATGAAAAATTTTTCAGAAATGATTTTTCTGGTGAGGTTGACTTCAGAGAA
+
CBBBCFFFFFFFGGGGGGGGGGGHHHHHGHHHHHHHGGGGGHHHHHHHHHHHHHHHHHHHHHHHHHHHHHHHHHHHHHHHGHHHHHHHHHHHHHHHHHHHHHHHHHHGGHHHHHGGGHHHHHHHGHHHHHHHHHHHGHHHHHHHHHHHHHHHHHHHHHFBHHGGGHHHHHGHHHHHHHHGGHHHHHGHHHHHHHHHHHHHHHHHHHHHHHHHHHHHGGHGHHFHEGHHGHGHHHHGHHHHHHGGGGGGGGG
@M05620:46:000000000-D9D58:1:1101:29498:13270 1:N:0:106
GAATGAATGCAGAAATTGGCAAGATAATACTGCACCGATGGGAAATGATACTATCCTGAAACATGAGCAAATTGACCAGCCTCAGGATGTGAACTCATTCCAGGGCTCTTTCAAGATAGTAAAAACAGTGACTTGTACAGCATAATGAAAAACCTAGGCATTGATTTTGAAGACATCAGACACATGCAGAATGAAAAATTTTTCAGAAATGATTTTTCTGGTGAGGTTGACTTCAGAGAAGATCGGAAGAG
+
BBAABFFFFFFFGGGGGGGGGGGHHHHHGHHHHHHHGGGGFHHHHHHHHHHHGHHHHGHHHHHGHGHHHHHHHHHHHHHHGHHHHHHHHFGHHHHHHHHHHHHHGGHHHHHHHEHHHHHBHG4FHGHHBFHHHHHHHHHHHHHHDGFHHHFHGGHHHHHHHHHGGHHHGGFGFHHHHHHHHHHHHHHHHHHGHHHGHHAHHHHHGFDGFHHHGHFHHHGHHFGHHHCGFEGFHHGBHFGGHGHHAE.AEFG
@M05620:46:000000000-D9D58:1:1101:17246:13327 1:N:0:106
GAATGAATGCAGAAATTGGCAAGATAATACTGCACCGATGGGAAATGATACTATCCTGAAACATGAGCAAATTGACCAGCCTCAGGATGTGAACTCATTCCAGGGCTCTTTCAAGATAGTAAAAACAGTGACTTGTACAGCATAATGAAAAACCTAGGCATTGATTTTGAAGACATCAGACACATGCAGAATGAAAAATTTTTCAGAAATGATTTTTCTGGTGAGGTTGACTTCAGAGAAGATCGGAAGAG
+
BBCCCFFFFFFFGGGGGGGGGGGHHHHHHHHHHHHHGGGGGHHHHHHHHHHHHHHHHFHHHHHHHHHHHHHHHHHHHHHHGHHHHHHHHHHHHHHHHHHHHHHHGGHHHHHHHHHHHHHHHHHHHGHHHHHHHHHHHHHHHHHHHHHHHHHHGGHGHHHHHHHHHHHHHGHHHHHHHHHHHHHHHHGHHGHHHHHHGHHHHHHHHGHHHHHHHHHHHHHHHHHGHHHHHHHHHHHHHHHHHHHHHGGGGGF
@M05620:46:000000000-D9D58:1:1101:17269:13341 1:N:0:106
GAATGAATGCAGAAATTGGCAAGATAATACTGCACCGATGGGAAATGATACTATCCTGAAACATGAGCAAATTGACCAGCCTCAGGATGTGAACTCATTCCCGGGCTCTTTCAAGATAGTAAAAACAGTGACTTGTACAGCATAATGAAAAACCTAGGCATTGATTTTGAAGACATCATACACATGCAGAATGAAAACTTTTTCAGAAATGATTTTTCTGGTGAGGTTGACTTCAGAGAAGATCGGAAGAG
+
BBBBB4DFFFFFGGGGGGGGGGGGHHHHHHHHHHHHGGGF2GHBAGHGHFHHHHGHHDBGFGHHHGFHHHFGHGFHFHHGGHHHHH@GHHH5FHHHEGH@F3?EEEFEHEFHE4FE3F3FFB4BEEHH4GBF??33BF4FBGFF3DDF33B0??CF2CCHFHG2>GHFG/FB10FH11111?FHFF1<<GH11DGFG0<FFHHEGDB<GGH0DG00=GH000;0:.;C//CGHBGHFF/CF/;9.9.9A.C
@M05620:46:000000000-D9D58:1:1101:11684:13342 1:N:0:106
GAATGAATGCAGAAATTGGCAAGATAATACTGCACCGATGGGAAATGATACTATCCTGAAACATGAGCAAATTGACCAGCCTCAGGATGTGAACTCATTCCAGGGCTCTTTCAAGATAGTAAAAACAGTGACTTGTACAGCATAATGAAAAACCTAGGCATTGATTTTGAAGACATCAGACACATGCAGAATGAAAAATTTTTCAGAAATGATTTTTCTGGTGAGGTTGACTTCAGAGAAGATCGGAAGAG
+
CCCCCFFFFFFFGGGGGGGGGGGHHHHHHHHHHHHHGGGGGHHGHHHHHHHHHHHHHHHHHHHHHHHHHHHHHHHHHHHHGHHHHHHHHGHHHHHHHHHHHHHHGGHHHHHHHHHHHHHHHHHHHGHHHHHHHHHHHHHHHHHHHHHHHHHHGGHHHHHHHHHHHHHHHGHHHHHHHHHHHHHHHHHHHHHHHHHHGHHHHHHHHGGHHHGGHHHHHHHHHHHHHH;GHHHHHHHHHHHHHHHHGGDGGGG
@M05620:46:000000000-D9D58:1:1101:27764:13365 1:N:0:106
GAATGAATGCAGAAATTGGCAAGATAATACTGCACCGATGGGAAATGATACTATCCTGAAACATGAGCAAATTGACCAGCCTCAGGATGTGAACTCATTCCAGGGCTCTTTCAAGATAGTAAAAACAGTGACTTGTACAGCATAATGAAAAACCTAGGCATTGATTTTGAAGACATCAGACACATGCAGAATGAAAAATTTTTCAGAAATGATTTTTCTGGTGAGGTTGACTTCAGAGAAGATCGGAAGAG
+
AABBCFFFFFFFGGGGGFGGGGGHHHHHHHHHHHHHGGGGGHHHHHHHHHHHHHHHHHHHHHHHHHHHHHHHHHHHHHHHEHHHHHHHGGHHFHHHHHHHHHHHEGFHHHHHGHHGGHHBHFHHHGHHHHHHHHHGHHHGHHHGHHHFHHHHGGHHHHHHHHHHHHHHHGHHHHHHHHHHHHHGHHHHHHFHHHHGHHHHHHHHHHFHHHHHHHHHHHHGHFHHHGCGHHHHHHHHHHHHHHHHHGGGGGG
@M05620:46:000000000-D9D58:1:1101:9772:13369 1:N:0:106
GAATGAATGCAGAAATTGGCAAGATAATACTGCACCGATGGGAAATGATACTATCCTGAAACATGAGCAAATTGACCAGCCTCAGGATGTGAACTCATTTGCTGGAGGTCACCAGGGCTCTTTCAAGTTAGTAAAAACAGTGACTTGTACAGCATAATGAAAAACCTAGGCATTGATTTTGAAGACATCAGACACATGCAGAATGAAAAATTTTTCAGAAATGATTTTTCTGGTGAGGTTGACTTCAGAGA
+
1AAAAFFF3DBFGFGFFGCGCGG1GD1GFHDHGHHHEEEGCCHHFGHHFHHHHHHHHFGGHFFFEGGHHHHHHHHHHHGHGHHHGFCEGBGEBGFHHHHHHHHHHFHEGEFHHGFFEEHCGH1EGGG22>2BFF2E1</<111BEFGDDG2BC01<122FDGHFEACBG0B<FFHEGHHB1F111?0???<FGFGCGDBBFD>GBHHHGEGHHGD/=DGFGFB0GGHH0CFH0:/:GFHHHF0C0CBFFG/
@M05620:46:000000000-D9D58:1:1101:25716:13378 1:N:0:106
GAATGAATGCAGAAATTGGCAAGATAATACTGCACCGATGGGAAATGATACTATCCTGAAACATGAGCAAATTGACCAGCCTCAGGATGTGAACTCATTTGCTGGAGGTCCCAGGGCTCTTTCAAGATAGTAAAAACAGTGACTTGTACAGCATAATGAAAAACCTAGGCATTGATTTTGAAGACATCAGACACATGCAGAATGAAAAATTTTTCAGAAATGATTTTTCTGGTGAGGTTGACTTCAGAGAA
+
CCCCCFFFFFFFGGGGGGGGGGGHHHHHHHHHHHHHGGGGGHHHHHHHHFHHGHHHHHHHHHHHHHHHGGHHHHGHHGHHGGHHHHHHHHHHGHHHHHHHHHHHHHHGGHHHHHGGGHHHHHHHHHHHHHHHHHHHGHHHHHHHHHHHHHHHHHHHHHHHHHHGGHHHHHHHHHHHHHHHGHHHHHHHHHHHHHHHHHHHHHHHHHHHHHHHHHHHHHHFHHHHHHHHHHHHHHHHHHHHHHGGGGGGGGF
@M05620:46:000000000-D9D58:1:1101:9758:13390 1:N:0:106
GAATGAATGCAGAAATTGGCAAGATAATACTGCACCGATGGGAAATGATACTATCCTGAAACATGAGCAAATTGACCAGCCTCAGGATGTGAACTCATTTGCTGGAGGTCACCAGGGCTCTTTCAAGATAGTAAAAACAGTGACTTGTACAGCATAATGAAAAACCTAGGCATTGATTTTGAAGACATCAGACACATGCAGAATGAAAAATTTTTCAGAAATGATTTTTCTGGTGAGGTTGACTTCAGAGA
+
BBBBBFFFFFFFGGGGGGGGGGGHHHHHHHHHHHHHGGGGGGGHHHHHHHHHHHHHHHHHHHHHHHGHHHHHHHHHHHHHGHHHHHHHHHHHHHHHHHHHHHHHHFHGGHHHHHHGGGHHHHHHHHHHHHHGHHHHHGHGHHHHHHHHHHHGHHHHHHHHHHHHGGHHHHHHHHHHHHHHHGHGHHHHHHHHHHHHHHHHHHHHHHHHHHHHHHHHHGHHHHHHHHHHHHHHHHGGHGHHHHGGGGGGGGB
@M05620:46:000000000-D9D58:1:1101:25043:13440 1:N:0:106
GAATGAATGCAGAAATTGGCAAGATAATACTGCACCGATGGGAAATGATACTATCCTGAAACATGAGCAAATTGACCAGCCTCAGGATGTGAACTCATTTGCTGGAGGTCACCAGGGCTCTTTCAAGATAGTAAAAACAGTGACTTGTACAGCATAATGAAAAACCTAGGCATTGATTTTGAAGACATCAGACACATGCAGAATGAAAAATTTTTCAGAAATGATTTTTCTGGTGAGGTTGACTTCAGAGA
+
BCCCCFFFFFFFGGGGGGGGGGGGHHHHHHHHHHHHGGGGGGHHHHHHHHHHHHHHHHHHHHHHHHHHHHHHHHHHHHHHGHHHHHHHHGHFHHHHHHHHHHHHHHHGGHHHHHHGGGHHHHHHHHHGHHHHHHHGHGHHHHGHHHHHHHHHHHHHHHHHHHHHGGHHHHHHHHHHHHHHHGHHHHHHHHGHHHHHHHHHHHHHHHHHHGHHHHHHHHGHFGHHHHHHHHHHHHHHHHHHHHGGGGGGGGF
@M05620:46:000000000-D9D58:1:1101:25021:13441 1:N:0:106
GAATGAATGCAGAAATTGGCAAGATAATACTGCACCGATGGGAAATGATACTATCCTGAAACATGAGCAAATTGACCAGCCTCAGGATGTGAACTCATTTGCTGGAGGTCACCAGGGCTCTTTCAAGATAGTAAAAACAGTGACTTGTACACCATAATGAAAAACCTAGGCATTGATTTTGAAGACTTCAGACACATGCAGATTGAAAAATTTTTCGGAAATGATTTTTCTGGTGAGTTTGATTCCAGAGA
+
BBBBBFFFFFFFGGGGFEGGGGGHHHHHHHHHHHHHGGGGGHCHHHHHHHHHHHHHHHHGHHEHHHHHHHFGHHHHHHHHGHHHHGHGGFHHFHHHHHHHGHHHHHHGGH3G33BF1/0/BG44F4B3?4B4B?HHHE/2?334B4233B33?/2B233BGFG<E<22F2<<G111@GH11F11101111111000<<1<11111DGHH.CGHH0/-<;C-000;GGH0/:C00/0;9C9000;09000;C
@M05620:46:000000000-D9D58:1:1101:6135:13446 1:N:0:106
GAATGAATGCAGAAATTGGCAAGATAATACTGCACCGATGGGAAATGATACTATCCTGAAACATGAGCAAATTGACCAGCCTCAGGATGTGAACTCATTTGCTGGAGGTCACCAGGGCTCTTTCAAGATAGTAAAAACAGTGACTTGTACAGCATAATGAAAAACCTAGGCATTGATTTTGAAGACATCAGACACATGCAGAATGAAAAATTTTTCAGAAATGATTTTTCTGGTGAGGTTGACTTCAGAGA
+
CCCCCFFFFFFFGGGGGGGGGGGHHHHHHHHHHHHHGEEGGHFCHGHHHHHHHHHHHHHHHHHHHHHHGHHGHHHHHHHHGHHHGGGGHHHHDGHHHHHHHHHHHGHGGHHHHHHGGGHHHHHHHHHHHHHHHHHHHGHHHHHHHHHHHHHHHHHHHHHHHHHHGGHHHHHHHHHHHHHHGGHHHHHHHHHHHHHHHHHHHHGHHHHGHHHHHHHHHFGHHHHGHHHHHHHHHHHHHHHHHHGGGGGGGGC
@M05620:46:000000000-D9D58:1:1101:3733:13451 1:N:0:106
GAATGAATGCAGAAATTGGCAAGATAATACTGCACCGATGGGAAATGATACTATCCTGAAACATGAGCAAATTGACCAGCCTCAGGATGTGAACTCATTTGCTGGAGGTCACCAGGGCTCTTTCAAGATAGTAAAAACAGTGACTTGTACAGCATAATGAAAAACCTAGGCATTGATTTTGAAGACATCAGACACATGCAGAATGAAAAATTTTTCAGAAATGATTTTTCTGGTGAGGTTGACTTCAGAGA
+
BBBBCFFFFFFFGFGGGGGGGFGHHHHHHHHHHHHHGAEGGGFCHHHFHHHHHHHHHHHHGHGHHHHHHHHHHHHHHHHHGHHHHHHHHHHFHHHHHHHHHHHHHHHGGHHHGHHGGGFCGHFHHFHEHHHHHHHHGGHGHGFGHHHFHG3DGCGHFHFFGHHHFAGHHGHCCHGGHHHHHGGHGH0GHGFFB0>FHHHHHHGHHGHHHEGHGGHHFGD0CGGHHHGHE/CHHHHCGFHHGHBGGGGGEG/
@M05620:46:000000000-D9D58:1:1101:3747:13464 1:N:0:106
GAATGAATGCAGAAATTGGCAAGATAATACTGCACCGATGGGGAATGATACTATCCTGAAACATGAGCAAATTGACCAGCCTCAGGATGTGAACTCATTTGCTGGAGGTCACCAGGGCTCTTTCAAGATAGTAAAAACAGTGACTTGTACAGCATAATGAAAAACCTAGGCATTGATTTTGAAGACATCAGACACATGCAGAATGAAAAATTTTTCAGAAATGATTTTTCTGGTGAGGTTGACTTCAGAGA
+
CBCCCFFFFFFFGGGGGGGGGGGHHHHHHHHHHHHHGFFGGH2CEHHHHHHHHHHHHHHHHHHHHHHHHHHGHHHHHHHHGHHHHHHHHHHHFHHHHHHHHHHHHHHGGHHHHHHGGGHHHHHHHHHHHHHHHHHHHGHHHHHHHHHHHHHHHHHHHHHHHHHHGGHHHHHHHHHHHHHHHGHHHHHHHHHHHHHHHHHHHHHHHHHHHHHHHHHHHHHHHHHHHHHHHHHHHHHHHHHHGGGGGGGGGGC
@M05620:46:000000000-D9D58:1:1101:12042:13484 1:N:0:106
GAATGAATGCAGAAATTGGCAAGATAATACTGCACCGATGGGAAATGATACTATCCTGAAACATGAGCAAATTGACCAGCCTCAGGATGTGAACTCATTTGCTGGAGGTCACCAGGGCTCTTTCAAGATAGTAAAAACAGTGACTTGTACAGCATAATGAAAAACCTAGGCATTGATTTTGAAGACATCAGACACATGCAGAATGAAAAATTTTTCAGAAATGATTTTTCTGGTGAGGTTGACTTCAGAGA
+
CCCCCFFFFFFFGGGGGGGGGGGHHHHHHHHHHHHHGGGGGHHHHHHHHHHHHHHHHHHHHHHHHHHHHHHGHHHHHHHHGHHHHHHHHGHHHHHHHHHHHHHHHHHGGHHHHHHGGGHHHHHHHHHHHHHHHHHHHGHHHHHHHHHHHHHHHHHHHHHHHHHHGGHHHHHHHHHHHHHHHGHHGHHHHHHHHHHHHHHHHHHHGHHHHHHHHHHHHHHHHHHHHHHHHHHHHHHHHHHHHHGGGGGGGG9
@M05620:46:000000000-D9D58:1:1101:12315:13493 1:N:0:106
GAATGAATGCAGAAATTGGCAAGATAATACTGCACCGATGGGAAATGATACTATCCTGAATCATGTTCAAATCGACCAGCCTCAGCAGGTGAACTCATTTGTTGGAGGTCCCTGGGCTCTTTCAAGATAGTAAAAACAGTGACTTGTACAGCATAATGAAAACCCTAGGCATTGATTTTGAAGACATCAGACACATGCAGATTGAAAAATTTTTCAGAAATGATTTTTCTGGTGAGGTTGACTTCAGAGAA
+
CCCCCFFFFFFFGGGGGGGGGGGGHHHHHHHHHGHHGCFGGHHHHHHHHHHHHHHHHHH355BH5555DG55311A001B1??3B351??B3EG43FGHHB42B?CF>E2F133//?GF3F4444B33B3D4?G4F/GHDF3F33B3??3322333D222DG2/?0FHCGHCG11<111<FDFDFCF<1G<GC00C1F1F00=GHHF0CHGGDHHGFGGGFHHHGFHHFBFFC:;C.:FFFGGFBBBBFF0
@M05620:46:000000000-D9D58:1:1101:4100:13498 1:N:0:106
GAATGAATGCAGAAATTGGCAAGATAATACTGCACCGATGGGAAATGATACTATCCTGAAACATGAGCAAATTGACCAGCCTCAGGATGTGAACTCATTTGCTGGAGGTCACCAGGGCTCTTTCAAGATAGTAAAAACAGTGACTTGTACAGCATAATGAAAAACCTAGGCATTGATTTTGAAGACATCAGACACATGCAGAATGAAAAATTTTTCAGAAATGATTTTTCTGGTGAGGTTGACTTCAGAGA
+
BABBBFFFFFFFGGGGGGGGGGGFHGHHHHHHHHHHGGGGGHGHHHHFHHHHHHHHHGGHHHHHHFHHHHHHHHHHHHHHGHHHHHHHHHHGHHHHHHHHHHHHHGHGGHHHHHHGGGHHHHHHHHHHHFGHHHHHHGHHHHHHHHHHGHHHHHHHHHHGGHHFGGHHHHHHHHHEHHHHHGHHHHHGHHHHHHHHHHHHGGHHGHHHHHHHHHHHHHGDGHHHHHHHHHHHFGHFHHFHHHGGGGGFGG/
@M05620:46:000000000-D9D58:1:1101:15768:13516 1:N:0:106
GAATGAATGCAGAAATTGGCAAGATAATACTGCACCGATGGGAAATGATACTATCCTGAAACATGAGCAAATTGACCAGCCTCAGGATGTGAACTCATTTGCTGGAGGTCACCAGGGCTCTTTCAAGATAGTAAAAACAGTGACTTGTACAGCATAATGAAAAACCTAGGCATTGATTTTGAAGACATCAGACACATGCAGAATGAAAAATTTTTCAGAAATGATTTTTCTGGTGAGGTTGACTTCAGAGA
+
BCCCCFFFFFFFGGGGGGGGGGGHHHHHHHGHHHHHGGGGGHHHHHHGHHHHHHHHHHGHHHHHHHHHHHHHHHHHHHHHGHHHHHHHHHHHHHHHHHHHHHHHHHHGGHHHHHHGGGHHHHHHGHHHHHGHHGHHHGHHHHHHHHHHHHHHHHHHGHHHHHHHGGHHHHHHHHHHHHHHHGHHHHHHHHHHHHHHHHHHHHFHHGHHGHFHHHHHHHHHHGHHHHHHHHHHHHHHHHHHHHGGGGGGGGC
@M05620:46:000000000-D9D58:1:1101:3913:13516 1:N:0:106
GAATGAATGCAGAAATTGGCAAGATAATACTGCACCGATGGGAAATGATACTATCCTGAAACATGAGCAAATTGACCAGCCTCAGGATGTGAACTCATTTGCTGGAGGTCACCAGGGCTCTTTCAAGATAGTAAAAACAGTGACTTGTACAGCATAATGAAAAACCTAGGCATTGATTTTGAAGACATCAGACACATGCAGAATGAAAAATTTTTCAGAAATGATTTTTCTGGTGAGGTTGACTTCAGAGA
+
CCCCCFFFFFFFGFGGGGGGGGGHHHHHGHHHHHHHGAFGGHHHGHHGHHHHHHHHHHHHHHHHHHHHHHHGHHHHHHHHGHHHHHGHHGGGHHHHFHHHHHHHHHHGGHFHHFFGGGHEHHHHHFHHHHBHHHHHHGEBFFFHHFGHFHHHHHHHHHHHHHHHGGHHHHGFHHHFHHHHHGHHEHHHGFGGHFGGHHGGFFCGHHHHHHHHHHGHHHGGHGHGHHHHHHGH0;GGGGHFEFFGFGGFGGF
@M05620:46:000000000-D9D58:1:1101:12302:13517 1:N:0:106
GAATGAATGCAGAAATTGGCAAGATAATACTGCACCGATGGGAAATGATACTATCCTGAAACATGAGCAAATTGACCAGCCTCAGGATGTGAACTCATTTGCTGGAGGTCCCAGGGCTCTTTCAAGATAGTAAAAACAGTGACTTGTACAGCATAATGAAAAACCTAGGCATTGATTTTGAAGACATCAGACACATGCAGAATGAAAAATTTTTCAGAAATGATTTTTCTGGTGAGGTTGACTTCAGAGAA
+
BBBBBFFFFFFFGGGGGGGGGGGHHHHHHHHHHHHHGGGGGHHHHHHGHHHHHHHHHGHHHHHHHHHHHHHGHHHHHHHHGHHHHHHHHHHHHHHHHHHHHHHHFGHGGHFH3@FFAC/3FG?4FE3F?D?EGHFH??2BFD4GGBG3333F2?3F?GHHHHHGG222GFFFGFBGGHH1/FDFFCGG111<<F0<1<B11>GH1GHHFCGHHH/B000CD0FFHHHH/;0::C0.;:;//:;F00;BF/9
@M05620:46:000000000-D9D58:1:1101:20187:13520 1:N:0:106
GAATGAATGCAGAAATTGGCAAGATAATACTGCACCGATGGGAAATGATACTATCCTGAAACATGAGCAAATTGACCAGCCTCAGGATGTGAACTCATTTGCTGGAGGTCACCAGGGCTCTTTCAAGATAGTAAAAACAGTGACTTGTACAGCATAATGAAAAACCTAGGCATTGATTTTGAAGACATCAGACACATGCAGAATGAAAAATTTTTCAGAAATGATTTTTCTGGTGAGGTTGACTTCAGAGA
+
CCCCCFFFFFFFGGGGGGGGGGGHHHHHHHHHHHHHGGGGGHHHHHHHHHHHHHHHHHHHHHHHHHHHHHHHHHHHHHHHGHHHHHHHHHHHHHHHHHHHHHHHHHHGGHHHHHHGGGHHHHHHHHHHHHHHHHHHHGHHHHHHHHHHHHHHHHHHHHHHHHHHGGHHHHHHHHHHHHHHHGHHHHHHHHHHHHHHHHHHHHHHHHHHHHHHHHHHHHHHHHHHHHHHHHHHHHHHHHHHHHGGGGHHGGF
@M05620:46:000000000-D9D58:1:1101:14359:13522 1:N:0:106
GAATGAATGCAGAAATTGGCAAGATAATACTGCACCGATGGGAAATGATACTATCCTGAAACATGAGCAAATTGACCAGCCTCAGGATGTGAACTCATTCCAGGGCTCTTTCAAGATAGTAAAAACAGTGACTTGTACAGCATAATGAAAAACCTAGGCATTGATTTTGAAGACATCAGACACATGCAGAATGAAAAATTTTTCAGAAATGATTTTTCTGGTGAGGTTGACTTCAGAGAAGATCGGAAGAG
+
3AABAFFFFFFFGFGGGGGFGGGHHCHHHHGFHFHHC?EEGFHFEDFGFHHHGFFBG35AFG3DHBEHHGHHGGHEGGHHGGFHGGHGH3FGHGGHFHHHHEHGGGEHGHHHDBGHHHGB@F4GGGHHGHGFHHFGHHHGHGGHGHFHHHHFGGHHHHHFFHF@2GHGHGHHFFHHHEFHHHEHHH1GGDHHGHHHHHHGHHHHGHHHHHGHFH0FFFHDGDHFCC/:CGHFHFHHHEBGGHBGGG?AEFF
@M05620:46:000000000-D9D58:1:1101:13854:13561 1:N:0:106
GAATGAATGCAGAAATTGGCAAGATAATACTGCACCGATGGGAAATGATACTATCCTGAAACATGAGCAAATTGACCAGCCTCAGGATGTGAACTCATTTGCTGGAGGTCACCAGGGCTCTTTCAAGATAGTAAAAACAGTGACTTGTACAGCATAATGAAAAACCTAGGCATTGATTTTGAAGACATCAGACACATGCAGAATGAAAAATTTTTCAGAAATGATTTTTCTGGTGAGGTTGACTTCAGAGA
+
CCCCCFFFFFFFGGGGGGGGGGGHHHHHHHHHHHHHGGGGGHHHHHHHHHHHHHHHHHHHHHHHHGHHHHHGHHHHHHHHGHHHHHHHHHHHHHHHHHHHHHHHHHHGGHGHFFHGEDHCHHFGHDD3FEG?GHHHGFFF?3FGHFFFDGFDCGDGFFDHHHHGGGFFHCCCGFG1GHHHEGFGFCCF1<F1<<0<CGCFFHGGDHHHHFGHHHHF0DHHFDGGGHHHHFGH0;CCGAGGGGFGFGFFFFF
@M05620:46:000000000-D9D58:1:1101:5830:13574 1:N:0:106
GAATGAATGCAGAAATTGGCAAGATAATACTGCACCGATGGGAAATGATACTATCCTGAAACATGAGCAAATTGACCAGCCTCAGGATGTGAACTCATTTGCTGGAGGTCCCAGGGCTCTTTCAAGATAGTAAAAACAGTGACTTGTACAGCATAATGAAAAACCTAGGCATTGATTTTGAAGACATCAGACACATGCAGAATGAAAAATTTTTCAGAAATGATTTTTCTGGTGAGGTTGACTTCAGAGAA
+
CBCCCFFFFFFFGGGGGGGGGGGHHHHHHHHHHHHHGEFGGHHHHHHHHHHHHHHHHHHHHHHHHHHHHHHHHHHHHHHHGHHHHHHHHHHHHHHHHHHHHHHHHHHGGHHHHHGGGHGHHHHHHHHHHHHHHHHHGHHHHHHHHHHHHHHHHHHHHHHHHHHGGHHHHHHHHHHHHHHHGHHHHHHHHHHHHHHHHHHHHHHHHHHHHHHHHHHHHHHHHHHHHHHHHHHHHHHHHHHHHHGGGGGGGGG
@M05620:46:000000000-D9D58:1:1101:15414:13591 1:N:0:106
GAATGAATGCAGAAATTGGCAAGATAATACTGCACCGATGGGAAATGATACTATCCTGAAACATGAGCAAATTGACCAGCCTCAGGATGTGAACTCATTCCAGGGCTCTTTCAAGATAGTAAAAACAGTGACTTGTACAGCATAATGAAAAACCTAGGCATTGATTTTGAAGACATCAGACACATGCAGAATGAAAAATTTTTCAGAAATGATTTTTCTGGTGAGGTTGACTTCAGGGAAGATCGGAAGAG
+
CCCCCFFFFFFFGGGGGGGGGGGHHHHHHHHHHHHHGGGGGHHHHHHHHHHHHHHHHHHHHHHHHHHHHHHHHHHHHHHHGHHHHHHHHGHHGHHHHHHHHHHHGGHHHHHHHHHHHHGDFHHHHGHHHHHHHGHHHHHHHHHHHHHHHHHHGGHHHHHHHHHHHHHHHGHHHHHHHHHHHHHHHHHHHHHHHHHHGGHHHHHHHHHHHHHHHHHHHHHHHHHFHHCHHHHHHHHG0CEHGHHHGGGGGGG
@M05620:46:000000000-D9D58:1:1101:5823:13591 1:N:0:106
GAATGAATGCAGAAATTGGCAAGATAATACTGCACCGATGGGAAATGATACTATCCTGAAACATGAGCAAATTGACCAGCCTCAGGATGTGAACTCATTTGCTGGAGGTCCCAGGGCTCTTTCAAGATAGTAAAAACAGTGACTTGTACAGCATAATGAAAAACCTAGGCATTGATTTTGAAGACATCAGACACATGCAGAATGAAAAATTTTTCAGAAATGATTTTTCTGGTGAGGTTGACTTCAGAGAA
+
ABBBBFFFFFFFFGGGGGGGFGGGHHHHHHHHHGHHGEGGECEGAGGHHHHFFGHHHGE3FGGGFGGFHHBFFD5GGHHHGHHBGHHHHFGHHHHHHHHHHHHHHHFFEHHHGHGGGHHFHHHHHGGFGHBGHHHHGHHGHHHHHHHGHHHHGFHHFHHGEFHGGGHFGHGHHHHGHHGHGHHGHGFGHHHHHHHHHHHEHGGHHHEHFHHHHHHHHHHFHHHHHHHHHHHHGHHHEGHHHGGFGFGFGGF
@M05620:46:000000000-D9D58:1:1101:8391:13595 1:N:0:106
GAATGAATGCAGAAATTGGCAAGATAATACTGCACCGATGGGAAATGATACTATCCTGAAACATGAGCAAATTGACCAGCCTCAGGATGTGAACTCATTTGCTGGAGGTCCCAGGGCTCTTTCAAGATAGTAAAAACAGTGACTTGTACAGCATAATGAAAAACCTAGGCATTGATTTTGAAGACATCAGACACATGCAGAATGAAAAATTTTTCAGAAATGATTTTTCTGGTGAGGTTGACTTCAGAGAA
+
CBCCCFFFFFFFGGGGGGGGGGGHHHHHHHHHHHHHGGGGGHHHHHHHHHHHHHHHHHHHHHHHHHHHHHHHHHHHHHHHGHHHHHHHHGHHHHHHHHHHHHHHHHHGGHHHHGGGGHHHHHHHHHHHHHHHHHHHGHHHHHHHHHHHHHHHHHHHHHHHHHHGGHHHHHHHGHHHHHHHGHHHHHHHHHHHHHHHHHHHHHHHHHHHHHHHHHHHHHHHHHHHHHHHHHHHHHHHHHHHHHGGGGGGGGG
@M05620:46:000000000-D9D58:1:1101:3042:13604 1:N:0:106
GAATGAATGCAGAAATTGGCAAGATAATACTGCACCGATGGGAAATGATACTATCCTGAAACATGAGCAAATTGACCAGCCTCAGGATGTGAACTCATTTGCTGGAGGTCACCAGGGCTCTTTCAAGATAGTAAAAACAGTGACTTGTACAGCATAATGAAAAACCTAGGCATTGATTTTGAAGACATCAGACACATGCAGAATGAAAAATTTTTCAGAAATGATTTTTCTGGTGAGGTTGACTTCAGAGA
+
CABCCFFFFFFFGGGGGGGGGGGHHHHHHHHHHHHHGFGGGHGHHHHHHHHHHHHHHHHHHHHHHGGHHHGHHHGHHHHHGHHHGHHFGGHHHHHHGHHHHGHHHGHGGHHHHHHGGGHHHHHHHHHHHHHHHHHHHGHHHHHHHHFGHHHHHHHHHHHHHHHHGGHHHHHGHGHHHHHHHGHHHHHHHHHHHHHGHHHHHHHHHHHHHHGHHHHHHHHHHHHHHHHHHHHHHHHHHGHHGHGGGGGGGGC
@M05620:46:000000000-D9D58:1:1101:3110:13620 1:N:0:106
GAATGAATGCAGAAATTGGCAAGATAATACTGCACCGATGGGAAATGATACTATCCTGAAACATGAGCAAATTGACCAGCCTCAGGATGTGAACTCATTTGCTGGAGGTCCCAGGGCTCTTTCAAGATAGTAAAAACAGTGACTTGTACAGCATAATGAAAAACCTAGGCATTGATTTTGAAGACATCAGACACATGCAGAATGAAAAATTTTTCAGAAATGATTTTTCTGGTGAGGTTGACTTCAGAGAA
+
AABCCFFFFFFFGGGGGGGGGGGHHHHHHHHHHHHHEAEGGGEGHHHHHHHHHHHHHHHHHHGHGFHHHHHHHHHHHHHHGHHHHHHGHFGGHHHHHHHHHHHGGGHGGGHH3GGGGHHFHHHHHHHHHFBGHFHGGHHHHGHHHHHHFHHHHHHHHHHHHHHDFFHHGHHHHFHHHHHHEHHHHHHHGHGGFHHHHHFHGFHGBFDBHHHHHHGGHFHHHHHGHFHHHHFH0::CH:CHBBFGGGGBFGG
@M05620:46:000000000-D9D58:1:1101:3887:13633 1:N:0:106
GAATGAATGCAGAAATTGGCAAGATAATACTGCACCGATGGGAAATGATACTATCCTGAAACATGAGCAAATTGACCAGCCTCAGGATGTGAACTCATTTGCTGGAGGTCACCAGGGCTCTTTCAAGATAGTAAAAACAGTGACTTGTACAGCATAATGAAAAACCTAGGCATTGATTTTGAAGACATCAGACACATGCAGAATGAAAAATTTTTCAGAAATGATTTTTCTGGTGAGGTTGACTTCAGAGA
+
BBCCCFFFFFFFGGGGGGGGGGGHHHHHHHHHHHHHGGGGGHGFHHHGHHHHHHHHHHGHHHHHHHGHGFFGHHHHHHHHGHHHHHGHHGHFHHHHHHHHHHHHHGHGGHHHHHHGGGHHHHHHHHHGHHHHHHHHHGHHHHGHHHHHHHHHGHHHHHHHHHGHGGHHHHHGHHHHHHHHHGHGHHHHHHHGHHHHHHHHHHHHHHHHGHHHHHHHHHGBHHHHHHHHHHHHHHHFHHHHHHGGGGGGGGB
@M05620:46:000000000-D9D58:1:1101:22678:13661 1:N:0:106
GAATGAATGCAGAAATTGGCAAGATAATACTGCACCGATGGGAAATGATACTATCCTGAAACATGAGCAAATTGACCAGCCTCAGGATGTGAACTCATTCCCGGGCTCTTTCAAGATAGTAACAACAGTGACTTGTACAGCATAATGAAAAACCTAGGCATTGATTTTGAAGACATCAGACACATGCAGAATGAAAAATTTTTCAGAAATGATTTTTCTGGTGAGGTTGACTTCAGAGAAGATCGGAAGAG
+
AABBBFFFFFFFGGFGGGGGGGGHHHGHHHHHGHHHFGGGDHHHHHHHHHHHHHHHHBG3FGHHHGGHFHFGHFFHHFFHGHHHHHHHGGBGHGHHHHH4B31>EECCGE4BGBG334?B444BFFC24B3B4F334BBEGHD?333B3??0?/2?2FCHFD222@>DHCD11?FH1111FGFHB1111<F111><<00FD<G<FBGHHH00GH0<DCDB0;/0..;G//;;G;CB0B////;0...C...
@M05620:46:000000000-D9D58:1:1101:22700:13663 1:N:0:106
GAATGAATGCAGAAATTGGCAAGATAATACTGCACCGATGGGAAATGATACTATCCTGAAACATGAGCAAATTGACCAGCCTCAGGATGTGAACTCATTCCAGGGCTCTTTCAAGATAGTAAAAACAGTGACTTGTACAGCATAATGAAAAACCTAGGCATTGATTTTGAAGACATCAGACACATGCAGAATGAAAAATTTTTCAGAAATGATTTTTCTGGTGAGGTTGACTTCAGAGAAGATCGGAAGAG
+
CCCCCFFFFFFFGGGGGGGGGGGHHHHHHHHHHHHHGGGGGHHHHHHHHHHHHHHHHHHHHHHHHHHHHHHHHHHHHHHHGHHHHHHHHHHHHHHHHHHHHHHHGGHHHHHHHHHHHHHFHHHHHGHHHHHHHHHHHHHHHHHHHHHHHHHHGGHHHHHHHHHHHHHHHGHHHHHHHHHHHHHHHHHHHHHHHHHHHHHHHHHHGHHHGHHHHHHHHHHHHFHHHHGHHGHHHHGGHHHHHHHHHGGGGGG
@M05620:46:000000000-D9D58:1:1101:8316:13699 1:N:0:106
GAATGAATGCAGAAATTGGCAAGATAATACTGCACCGATGGGAAATGATACTATCCTGAAACATGAGCAAATTGACCAGCCTCAGGATGTGAACTCATTCCAGGGCTCTTTCAAGATAGTAAAAACAGTGACTTGTACAGCATAATGAAAAACCTAGGCATTGATTTTGAAGACATCAGACACATGCAGAATGAAAAATTTTTCAGAAATGATTTTTCTGGTGAGGTTGACTTCAGAGAAGATCGGAAGAG
+
BABBBFFFFFFFGGGGGGGGGGGHHHHHFHHHHHHHGGGGGHHHHHHHHHHHHHHHHGHHHHHHHHHHHHHHHHHHHHHHGHHHHHFHHHHEHHHHHHHHHHHHGGHHHHHHHHHHHHHFHHHHHGHHGHHHHHGHHHHHHHHHHHHHHHHHGGHHHHHHHHHGHHHHHGGHHHHHHHHHHHHHHHHHHHHHHHHHHHHHHHHHHHHHHGGGGHHHHHHHH0CDCH;GGHHHHHHHHHHHHHEHHGGGGGG
@M05620:46:000000000-D9D58:1:1101:20365:13720 1:N:0:106
GAATGAATGCAGAAATTGGCAAGATAATACTGCACCGATGGGAAATGATACTATCCTGAAACATGAGCAAATTGACCAGCCTCAGGATGTGAACTCATTCCAGGGCTCTTTCAAGATAGTAAAAACAGTGACTTGTACAGCATAATGAAAAACCTAGGCATTGATTTTGAAGACATCAGACACATGCAGAATGAAAAATTTTTCAGAAATGATTTTTCTGGTGAGGTTGACTTCAGAGAAGATTGGAAGAG
+
BBCBCFFFFFFFGGGGGGGGGGGHHHHHHHHHHHHHGGGGGHHGHHHHHHHHHHHHHHHHHHHHHHHHHHHHHHHHHHHHGHHHGGHHHHHGHHHHHHHBFEEHGGEEGDEHHDGFBFEHF@BFGEHF4FFEF433?FDFGHBF3BGHBF3??<?GBG2GCDD22FHDHCH222FHD2<<GHEHFD1?FGFD<DG1<0>F1DGFGDGHHHHBGH0=</<=D=C0<.GGF/CBGCGHCB/CGCG0::9CFGF
@M05620:46:000000000-D9D58:1:1101:11078:13720 1:N:0:106
GAATGAATGCAGAAATTGGCAAGATAATACTGCACCGATGGGAAATGATACTATCCTGAAACATGAGCAAATTGACCAGCCTCAGGATGTGAACTCATTTGCTGGAGGTCACCAAGGCTCTTTCAAGATAGGAAAAACAGTGACTTGTACAGCATAATGAAAAACCTAGGCATTGATTTTGAAGACATCAGACACATGCAGAATGAAAAATTTTTCAGAAATGATTTTTCTGGTGAGGTTGACTTCAGAGG
+
CBCCCFFFFFFFGGGGGGGGGGGHHHHHHHHHHHHHGGGGGHHHHHHHHHHHHHHHHHHHHHHHHHHHHHHHHHHHHHHHGHHHHHHHHHHHHHHHHHHHHHHHHHHGGHHHH31BF?303DG?4FF334?33DGHH//243344D2B333?2233D333DGHHAGC22F222?11=FGH1/F11?0111111000111<11>100DGHFCGHHHC0<0=C0000=GHHB00C;C::G:G//:0C00;09.
@M05620:46:000000000-D9D58:1:1101:21359:13728 1:N:0:106
GAATGAATGCAGAAATTGGCAAGATAATACTGCACCGATGGGAAATGATACTATCCTGAAACATGAGCAAATTGACCAGCCTCAGGATGTGAACTCATTCCAGGGCTCTTTCAAGATAGTAAAAACAGTGACTTGTACAGCATAATGAAAAACCTAGGCATTGATTTTGAAGACATCAGACACATGCAGAATGAAAAATTTTTCAGAAATGATTTTTCTGGTGAGGTTGACTTCAGAGAAGATCGGAAGAG
+
CCCCCFFFFFFFGGGGGGGGGGGGHHHHHHHHHHHHGGGGGHHHHHHHHHHHHHHHHHHHHHHHHHHHHHHHHHGHHHHHGHHHHHHHGFGFHHHHHHHHHHHHGGHHHHHHHHHHHGHBHHHHHGHHGHHHHHHHHHHHHHHHHHHHHHHHGGHHHHHHHHHHHHHHHGHHHHHHHHHHHHHHHHHHHHHHHGHHHHHHHHHHHHGHHHGDGHHHHHHHHGHHHHGHHGHHHHHHHHHHHHHHHGFGGGG
@M05620:46:000000000-D9D58:1:1101:11083:13737 1:N:0:106
GAATGAATGCAGAAATTGGCAAGATAATACTGCACCGATGGGAAATGATACTATCCTGAAACATGAGCAAATTGACCAGCCTCAGGATGTGAACTCATTTGCTGGAGGTCACCAGGGCTCTTTCAAGATAGTAAAAACAGTGACTTGTACAGCATAATGAAAAACCTAGGCATTGATTTTGAAGACATCAGACACATGCAGAATGAAAAATTTTTCAGAAATGATTTTTCTGGTGAGGTTGACTTCAGAGA
+
CCCCCFFFFFFFGGGGGGGGGGGHHHHHHHHHHHHHGGGGGHHHHHHHHHHHHHHHHHHHHHHHHHHHHHHGHHHHHHHHGHHHHHHHHHHHHHHHHHHHHHHHHHHGGHHHHGHGEDHGHHHFHFHBGFDBFHHHFGE2FDF?HHHBGHFFFCGHFGGHHHHFGFFHHFHCHHHEHHHGGGHGFFCGHGHFGHHFHHFFGH<DDGHHHFGHHHFFBGHHFFFFHHHHFFFHFGHHG.GGFFBFBFFFFGG
@M05620:46:000000000-D9D58:1:1101:18723:13798 1:N:0:106
GAATGAATGCAGAAATTGGCAAGATAATACTGCACCGATGGGAAATGATACTATCCTGAAACATGAGCAAATTGACCAGCCTCAGGATGTGAACTCATTTGCTGGAGGTCACCAGGGCTCTTTCAAGATAGTAAAAACAGTGACTTGTACAGCATAATGAAAAACCTAGGCATTGATTTTGAAGACATCAGACACATGCAGAATGAAAAATTTTTCAGAAATGATTTTTCTGGTGAGGTTGACTTCAGAGA
+
CCCCCFFFFFFFGGGGGGGGGGGHHHHHHHHHHHHHGGGGGHHHHHHHHHHHHHHHHHHHHHHHHHHHHHHHHHHHHHHHGHHHHHHHHGHGHHHHHHHHHHHHHHHGGHHHHHHGGGHHHHHHHHHHHHHHHHHHHGHHHHHHHHHHHHHHHHHHHHHHHHHHGGHHHHHHHHHHHHHHHGHHHHHHHHHHHHHHHHGHHHHHHHHHHHGHHHHHHHHHHHHHHHHHHHHHHHHHHHHHHHGGGGGGGGC
@M05620:46:000000000-D9D58:1:1101:15025:13813 1:N:0:106
GAATGAATGCAGAAATTGGCAAGATAATACTGCACCGATGGGAAATGATACTATCCTGAAACATGAGCAAATTGACCAGCCTCAGGATGTGAACTCATTTGCTGGAGGTCCCAGGGCTCTTTCAAGATAGTAAAAACAGTGACTTGTACAGCATAATGAAAAACCTAGGCATTGATTTTGAAGACATCAGACACATGCAGAATGAAAAATTTTTCAGAAATGATTTTTCTGGTGAGGTTGACTTCAGAGAA
+
CCCCCFFFFFFFGGGGGGGGGGGHHHHHHHHHHHHHGGGGGHHHHHHHHHHHHHHHHHHHHHHHHHHHHHHHHHHHHHHHGHHHHHHHHGHHHHHHHHHHEHHGBG1>EHHHBECA>GEFDFGDHHGFH3G?4?GFEACB?FDHFFGGGHFHEBD?3F333F0//FB2CCGBDBDGDG<FAGDBFH1FH1DGGHHFF1<=1<<GHHHE.CHHHHCG0<<C0=CFGC::GH00:CFGA;CGFG0;CGGGG/C
@M05620:46:000000000-D9D58:1:1101:9600:13820 1:N:0:106
GAATGAATGCAGAAATTGGCAAGATAATACTGCACCGATGGGAAATGATACTATCCTGAAACATGAGCAAATTGACCAGCCTCAGGATGTGAACTCATTCCAGGGCTCTTTCAAGATAGTAAAAACAGTGACTTGTACAGCATAATGAAAAACCTAGGCATTGATTTTGAAGACATCAGACACATGCAGAATGAAAAATTTTTCAGAAATGATTTTTCTGGTGAGGTTGACTTCAGAGAAGATCGGAAGAG
+
CCCCCFFFFFFFGGGGGGGGGGGHHHHHHHHHHHHHGGGGGHHHHHHHHHHHHHHHHHHHHHHHHHHHHHHHHHHHHHHHGHHHHHHHHHHGHHHHHHHHHHHHGGHHHHHHHGHHHHFGHHHHHGHHGHHHHHGHHHHHHHHHHHHHHHHHGGHHHHHHHGHHHHHHHGHHHHHHHHHHHHHHHHHHHHHHHHHHHHHHHHHHHGHHHHHHHHHHHHHHHGHHHHGHHHHHHHHHHHHHGHHHHGGGGGG
@M05620:46:000000000-D9D58:1:1101:15004:13824 1:N:0:106
GAATGAATGCAGAAATTGGCAAGATAATACTGCACCGATGGGAAATGATACTATCCTGAAACATGAGCAAATTGACCAGCCTCAGGATGTGAACTCATTTGCTGGAGGTCCCAGGGCTCTTTCAAGATAGTAAAAACAGTGACTTGTACAGCATAATGAAAAACCTAGGCATTGATTTTGAAGACATCAGACACATGCAGAATGAAAAATTTTTCAGAAATGATTTTTCTGGTGAGGTTGACTTCAGAGAA
+
CCCCCFFFFFFFGGGGGGGGGGGGHHHHHHHHHHHHGEGGGHHHHHHHHHHHHHHHHHHHHHHHHHHHHHHHHHHHHHHHGHHHHHFHGGHHHHHHHHHHHHHHGHHGGHHHHHGGGHHHHHHHHHHHHHHHHHHHGHHHHGHHHHHHHHHHHHHGHHHHHHHGGHHHHHHHHHHHHHHHGHHHHHHHHHHHHHHHHHHHGHHHHHHHHHHHHHHHHHHHHHEHHHHHHHHHHHHHHHHHHHGGGGGGGGG
@M05620:46:000000000-D9D58:1:1101:27201:13825 1:N:0:106
GAATGAATGCAGAAATTGGCAAGATAATACTGCACCGATGGGAAATGATACTATCCTGAAACATGAGCAAATTGACCAGCCTCAGGATGTGAACTCATTCCAGGGCTCTTTCAAGATAGTAAAAACAGTGACTTGTACAGCATAATGAAAAACCTAGGCATTGATTTTGAAGACATCAGACACATGCAGAATGAAAAATTTTTCAGAAATGATTTTTCTGGTGAGGTTGACTTCAGAGAAGATCGGAAGAG
+
CCCCCFFFFFFFGGGGGGGGGGGHHHHHHHHHHHHHGGGGGHHHHHHGHHHHHHHHHHHHHHHHHHHGHHHHHHHHHHHHGHHHGHHFGGGGHHHHGHHHHHHHGGGHHHHHHHHHHHHEHHHHGGHHHHHHHHHHHHHHHHHHHHHHHHHHGGHHHHHHHHHHHHHHHGHHHHHHHHHHHHHHHHGHHHGHHHHHHHHHHHHHHHHHHHHHHHHHHHHHHDHFHHCHHHHHHHHHHHHHGHHHHGGGGGG
@M05620:46:000000000-D9D58:1:1101:12196:13828 1:N:0:106
GAATGAATGCAGAAATTGGCAAGATAATACTGCACCGATGGGAAATGATACTATCCTGAAACATGAGCAAATTGACCAGCCTCAGGATGTGAACTCATTTGCTGGAGGTCCCAGGGCTCTTTCAAGATAGTAAAAACAGTGACTTGTACAGCATAATGAAAAACCTAGGCATTGATTTTGAAGACATCAGACACATGCAGAATGAAAAATTTTTCAGAAATGATTTTTCTGGTGAGGTTGACTTCAGAGAA
+
BBBBBFFFFFFFGGFFGGGFGGGHHHGHHHHG5GHHGGGGGFGHFHGFHFGGFFHHHHHHHHGGGFHGHGHHHHHHHHFHGHHGGGHHHHHHHHHHHHHFFHGGGHHGGHHHFHGGGHHFHHHHHGGHHHHHHHHHGHHHHHHHHHGHHGHEHHHHHHHHHHHGGHFHHHHHHHHHHHHHGHHHHHFHHHHHGHHHHHHHHHHHHHHHHHHHHHHHHHHHHHHHHHHHGHHHGHHHGGHFFHGGGGGEFFB
@M05620:46:000000000-D9D58:1:1101:27183:13839 1:N:0:106
GAATGAATGCAGAAATTGGCAAGATAATACTGCACCGATGGGAAATGATACTATCCTGAAACATGAGCAAATTGACCAGCCTCAGGATGTGAACTCATTCCAGGGCTCTTTCAAGATAGTAAAAACAGTGACTTGTACAGCATAATGAAAAACCTAGGCATTGATTTTGAAGACATCAGACACATGCAGAATGAAAAATTTTTCAGAAATGATTTTTCTGGTGAGGTTGACTTCAGAGAAGATCGGAAGAG
+
B@AABFFFD5FFFFFBGFGGGBFGFBGFFFHHHFFFAECGGGFFGHFHHHHHGGGBFGGHEDGFCGCFGGFGFGHGGHGGFHHFHCEGG@DFFHHFFHHHHGHHFGFFHFHBBFGFHFHFGFHHHGHHFFHF44GGGGGHGHHHFHHFHHHHGGGHHHEFHHHGHFFFHFHHGHGFHFHHHHGFHHHHHHFHHHHHHHHHHHHHGHHFHHHFEGFHFHG0D=CGHG/CCHHGHFFHHGHHHGHHGDDEGGF
@M05620:46:000000000-D9D58:1:1101:18665:13879 1:N:0:106
GAATGAATGCAGAAATTGGCAAGATAATACTGCACCGATGGGAAATGATACTATCCTGAAACATGAGCAAATTGACCAGCCTCAGGATGTGAACTCATTTGCTGGAGGTCACCAGGGCTCTTTCAAGATAGTAAAAACAGTGACTTGTACAGCATAATGAAAAACCTAGGCATTGATTTTGAAGACATCAGACACATGCAGAATGAAAAATTTTTCAGAAATGATTTTTCTGGTGAGGTTGACTTCAGAGA
+
CCCCCFFFFFFFGGGGGGGGGGGHHHHHHHHHHHHHGGGGGHHHHHHHHHHHHHHHHHHHHHHHHHHHHHHHHHHHHHHHGHHHHHHHHHHHHHHHHHHHHHHHHHHGGHHHHHHGGGHHHHHHHHHHHHHHHHHHHGHHHHHHHHHHHHHHHHHHHHHHHHHHGGFHHHHHHHHHHHHHHGHHHHHHHHHHHHHHHHHHHHHHHHHHHHHHHHHHHHHHHHHHHHHHHHHHHHHHHHHHHHGGGHHGGGC
@M05620:46:000000000-D9D58:1:1101:26729:13888 1:N:0:106
GAATGAATGCAGAAATTGGCAAGATAATACTGCACCGATGGGAAATGATACTATCCTGAAACATGAGCAAATTGACCAGCCTCAGGATGTGAACTCATTCCAGGGCTCTTTCAAGATAGTAAAAACAGTGACTTGTACAGCATAATGAAAAACCTAGGCATTGATTTTGAAGACATCAGACACATGCAGAATGAAAAATTTTTCAGAAATGATTTTTCTGGTGAGGTTGACTTCAGAGAAGATCGGAAGAG
+
BBABBFFFFFFFGGGGGGGGGGGHHHHHHHHHHHHHGGGGGHCHFHHGHHHHHHHHHGHHHHHHHGHGHHHHHGHHHHHHGHHHHHGHGFGGFHHHHHHHHHHHGGHHHHHHHHHHHHH4FFHHHGEHGBGHFHFHHHGHHGHFBHGDHDGHGFHHHGHHHHFHHDGHHGDGGHHHHFHHHGHHHHEBDGFGHHHHGHGHHHHHGHFGFHGD<GHHGFFFFDGHGHCFGHFGHHFHHHHGHHGHGDDEAFF
@M05620:46:000000000-D9D58:1:1101:15821:13897 1:N:0:106
GAATGAATGCAGAAATTGCAAGATAATACTGCACCGATGGGAAATGATACTATCCTGAAACATGAGCAAATTGACCAGCCTCAGGATGTGAACTCATTTGCTGGAGGTCACCAGGGCTCTTTCAAGATAGTAAAAACAGTGACTTGTACAGCATAATGAAAAACCTAGGCATTGATTTTGAAGACATCAGACACATGCAGAATGAAAAATTTTTCAGAAATGATTTTTCTGGTGAGGTTGACTTCAGAGAA
+
BBBBBFFFFFFFGGGGGGGFGGHHHHHCHHHHHHHGGGGGHGHHHHDGHHHHHHHHHBHHHFGHEHHHHHHHHGFHHGFFHFHHHHHHGHFHHHHHHHHHGGHHHFGGHHHHHHGGGHHHHHHHHHHHHHHHHHHHGHHHHHHHHHHHHHHHHHHHHHHHHHHGGHHHHHHHHHHHHHHHGHHHHHHHHHHHHHHHHHHHHHHHHHHHHHHHHHHHHHHHHHHHGHHHHHHHHHFHHHHHHHHHGGGGGGG
@M05620:46:000000000-D9D58:1:1101:9670:13923 1:N:0:106
GAATGAATGCAGAAATTGGCAAGATAATACTGCACCGATGGGAAATGATACTATCCTGAAACATGAGCAAATTGACCAGCCTCAGGATGTGAACTCATTTGCTGGAGGTCACCAGGGCTCTTTCAAGATAGTAAAAACAGTGACTTGTACAGCATAATGAAAAACCTAGGCATTGATTTTGAAGACATCAGACACATGCAGAATGAAAAATTTTTCAGAAATGATTTTTCTGGTGAGGTTGACTTCAGAGA
+
CABCCFFFFFFFGGGGGGGGGGGHHHHHHHHHHHHHGGGGGHHHHHHHHHHHHHHHHHHHHHHHHHHHHHHHHHHHHHHHGHHHHHGHHHGGHHHHHHHHHHHHHHHGGHHHHHHGGGHHHHHHHHHHHHHHHHHHHGHHHHHHHHHHHHHHHGHHHHHHHHGHGGHHHHHHHHHHHHHHHGHHHHHHHHHHHHHHHHHHHHHHHHHHHHHHGHHHHGHHHHHHHHHHHHHHGGHHHHHHHHGGGGGGGG/
@M05620:46:000000000-D9D58:1:1101:20634:13940 1:N:0:106
GAATGAATGCAGAAATTGGCAAGATAATACTGCACCGATGGGAAATGATACTATCCTGAAACATGAGCAAATTGACCAGCCTCAGGATGTGAACTCATTTGCTGGAGGTCACCAGGGCTCTTTCAAGATAGTAAAAACAGTGACTTGTACAGCATAATGAAAAACCTAGGCATTGATTTTGAAGACATCAGACACATGCAGAATGAAAAATTTTTCAGAAATGATTTTTCTGGTGAGGTTGACTTCAGAGA
+
BCCCBFFFFFFFGGGGGGGGGGGHHHHHHHGHHHHHGGGGGHHFHHGHHHHGGFHHGHFHHHHHHHHHHHHHGHHGHHGHGHHHHHHHHGGGHHHHHGHGGHHHHHHGGHHHHFHGGGHHHHHGFHHFHHHHFHHHHGHHGHGHEHHHFHHHHHHDHFFHHHHHGGHHGHHHGHGHHHHHHGHHGHHHHHHGGHHGGHHHHHHHHHHHHHHHHHHBDGGHHHHHHHHHHGHGHHHHFHHHHGGFGFFGGG/
@M05620:46:000000000-D9D58:1:1101:14279:13963 1:N:0:106
GAATGAATGCAGAAATTGGCAAGATAATACTGCACCGATGGGAAATGATACTATCCTGAAACATGAGCAAATTGACCAGCCTCAGGATGTGAACTCATTTGCTGGAGGTCCCAGGGCTCTTTCAAGATAGTAAAAACAGTGACTTGTACAGCATAATGAAAAACCTAGGCATTGATTTTGAAGACATCAGACACATGCAGAATGAAAAATTTTTCAGAAATGATTTTTCTGGTGAGGTTGACTTCAGAGAA
+
DCDDDFFFFFFFGGGGGGGGGGGHHHHHHHHHHHHHGGGGGHHHHHHHHHHHHHHHHHHHHHHHHHHHHHHHHHHHHHHHGHHHHHHHHGHHHHHHHHHHHHHHHHHGGHHHHHGGGHHHHHHHHHHHHHHHHHHHGHHHHHHHHHHHHHHHHHHHHHHHHHHGGHHHHHHHHHHHHHHHGGHHHHHHHHHHHHHHHHHHHHHHHHHHHHFHHHHHHHHHHHHHHHHHHHHHHHHHHHHHHHGHGGGGFGF
@M05620:46:000000000-D9D58:1:1101:21098:13964 1:N:0:106
GAATGAATGCAGAAATTGGCAAGATAATACTGCACCGATGGGAAATGATACTATCCTGAAACATGAGCAAATTGACCAGCCTCAGGATGTGAACTCATTCCAGGGCTCTTTCAAGATAGTAAAAACAGTGACTTGTACAGCATAATGAAAAACCTAGGCATTGATTTTGAAGACATCAGACACATGCAGAATGAAAAATTTTTCAGAAATGATTTTTCTGGTGAGGTTGACTTCAGAGAAGATCGGAAGAG
+
CCCCCFFFFFFFGGGGGGGGGGGGHHGHFHGGHHHHGFGGGHGHHHHGHHHHHHHHHFHHHHFHGHHHHFHGHGHHHHHHGHHHHGHGGHHGHHHHHHGHHHHHGGHHHGHHHHHFHHH4GHHHHGHHHHGGHHHHHHHHGFGHHHHFHHFHGGHHHHHHHHHHHHHHHGGHHHHHHHGHHHHHHHHHHHHHHHHHHHHHHHHHHHHFGHGFHGHHHHHFDDCDGCGHHHHHHHGFEFHHHHHHHGDE?AA
@M05620:46:000000000-D9D58:1:1101:23039:13971 1:N:0:106
GAATGAATGCAGAAATTGGCAAGATAATACTGCACCGATGGGAAATGATACTATCCTGAAACATGAGCAAATTGACCAGCCTCAGGATGTGAACTCATTCCAGGGCTCTTTCAAGATAGTAAAAACAGTGACTTGTACAGCATAATGAAAAACCTAGGCATTGATTTTGAAGACATCAGACACATGCAGAATGAAAAATTTTTCAGAAATGATTTTTCTGGTGAGGTTGACTTCATAGAAGATCGGAAGAG
+
B3ABBFFFFFFFGGFGGGFGGGGHHHHHFHHCHHHFEEEF2CGFAGHGHFHHHHHHHFFHHFFGFFFFFFHGFEBGHFHHGGHFGHBEFGHFGFHFDGHHHFFGEGHGGFFHGBH3FGB44FFHHGHHHB3?FFHDGHFHGFGHFHFBGGBGGGECGHBFHHGFFDGHHGBFFGHHBDGFFFHGHHHHH1?GHFB1<FGGHH1<FGB</=D0DD=GGHHGH0/0<.:CGFFHGHB0:;0G0CCCCEG.CFA
@M05620:46:000000000-D9D58:1:1101:7216:13981 1:N:0:106
GAATGAATGCAGAAATTGGCAAGATAATACTGCACCGATGGGAAATGATACTATCCTGAAACATGAGCAAATTGACCAGCCTCAGGATGTGAACTCATTTGCTGGAGGTCCCAGGGCTCTTTCAAGATAGTAAAAACAGTGACTTGTACAGCATAATGAAAAACCTAGGCATTGATTTTGAAGACATCAGACACATGCAGAATGAAAAATTTTTCAGAAATGATTTTTCTGGTGAGGTTGACTTCAGAGAA
+
BBBBBFFFFFFFGGGGGGGGFGFFHHGHHHGGFHHHEEEEGHHHHHHHHHHHHHHHHHHGHHHHHHGHFHHHGHHHHHGGGHHFFFFFFBFGHHHHHHHHHGGGFHHGGHHHGHGGGHHHHHHHHHHHHHGHHGHHGHHHHHHGHHHHGHHHGHGHGHHHHHHGGHHHHHHHHHGHHHHHGHHHHHHHHHHHHHHHHHGHGHHGGHHHHHHHHHHHHHHHHHHHHHHGHHHHHHHHHHHHHHGGGGGGGGG
@M05620:46:000000000-D9D58:1:1101:13896:13987 1:N:0:106
GAATGAATGCAGAAATTGGCAAGATAATACTGCACCGATGGGAAATGATACTATCCTGAAACATGAGCAAATTGACCAGCCTCAGGATGTGAACTCATTTGCTGGAGGTCACCAGGGCTCTTTCAAGATAGTAAAAACAGTGACTTGTACAGCATAATGAAAAACCTAGGCATTGATTTTGAAGACATCAGACACATGCAGAATGAAAAATTTTTCAGAAATGATTTTTCTGGTGAGGTTGACTTCAGAGA
+
CCCCCFFFFFFFGGGGGGGGGGGHHHHHHHHHHHHHG2EGEHHHHHHHHHHHHHHHHHHHHHHHHHHHHHGHHHHHHHHHGHHHHHHHHFGHHHHHHHHHHHHHHHHGGHHHHHHGGGHHHHHHHHHHHHHHHHHHHGHHHHHHHHHHHHHHHHHHHHHHHHHHGGHHHHHHGHHHHHHHHGHHHHHHHHHHHHHHHHHHHHHHHHHHHHHHHHHHHHHHHHHHHHHHHHHHHGHHHGHHHHGGGGGGGGB
@M05620:46:000000000-D9D58:1:1101:28585:13994 1:N:0:106
GAATGAATGCAGAAATTGGCAAGATAATACTGCACCGATGGGAAATGATACTATCCTGAAACATGAGCAAATTGACCAGCCTCAGGATGTGAACTCATTCCAGGGCTCTTTCAAGATAGTAAAAACAGAGACTTGTACAGCATATTGAAAAACCTAGGCATTGATTTTGAAGACATCAGACACATGTAGAATGAAAAATTTTTCAGAAATGATTTTTCTGGTGAGGTTGACTTCAGAGAAGATCGGAAGAG
+
CCCCCFFFFFFFGGGGGGGGGGGHHHHHHHHHHHHHGGGGGHHHHHHHHHHHHHHHHHHHHHHHHHHHHHHHHHHHHHHHGHHHHHHHHHHHHHHHHHHD4B4FF111F34GH4GE34@F44?FG/GE3B22B433B4443F?34?BF?G30//2B2B2FC2222D>2F/F222@G11111F0F111??=G11<G110<111>0GDFHHHF0GH000<0000/0<.;G//0:C0GH00/0/0C0:..CFG.
@M05620:46:000000000-D9D58:1:1101:17144:14048 1:N:0:106
GAATGAATGCAGAAATTGGCAAGATAATACTGCACCGATGGGAAATGATACTATCCTGAAACATGAGCAAATTGACCAGCCTCAGGATGTGAACTCATTTGCTGGAGGTCACCAGGGCTCTTTCAAGATAGTAAAAACAGTGACTTGTACAGCATAATGAAAAACCTAGGCATTGATTTTGAAGACATCAGACACATGCAGAATGAAAAATTTTTCAGAAATGATTTTTCTGGTGAGGTTGACTTCAGAGA
+
CCCCCFFFFFFFGGGGGGGGGGGHHHHHHHHHHHHHGGGGGHHHHHHHHHHHHHHHHHHHHHHHHHHHHHHHHHHHHHHHGHHHHHHHHGHHHHHHHHHHHHHHHHHGGHHHHHHGGGHHHHHHHHHHHHHHHHHHHGHHHHHHHHHHHHHHHHHHHHHHHHHHGGHHHHHHHHHHHHHHHGHHHHHHHHHHHHHHHHHHHHHHHHHHHHHHHHHHHHGHHHHHHHHHHHHHHHHHHHHHHHGGGGGGGGB
@M05620:46:000000000-D9D58:1:1101:10747:14049 1:N:0:106
GAATGAATGCAGAAATTGGCAAGATAATACTGCACCGATGGGAAATGATACTATCCTGAAACATGAGCAAATTGACCAGCCTCAGGATGTGAACTCATTCCAGGGCTCTTTCAAGATAGTAAAAACAGTGACTTGTACAGCATAATGAAAAACCTAGGCATTGATTTTGAAGACATCAGACACATGCAGAATGAAAAATTTTTCAGAAATGATTTTTCTGGTGAGGTTGACTTCAGAGAAGATCGGAAGAG
+
CBCCCFFFFFFFGGGGGGGGGGGHHHHHHHHHHGHHGCGGGGHHHHHHHHHHHHHHHHHHHHGHHHHHHHHHHHGHHHHHGHHGGGGGGGHFHHHHGHHHHHHGGGHHHHHHHHHHHHHGGFHHHGHHHHGFHHHGHHGHHGHHGHHGHHHHGGHGHHHHHHHHHHHHHGGHHHHHHHHHHHHHHHHHHHHHHHHHHHHHHHHHHHHFFHGDHHHHHHHHHDGGHHGHFHHHHHHHHGGHHGFHGGGGFFF
@M05620:46:000000000-D9D58:1:1101:21804:14050 1:N:0:106
GAATGAATGCAGAAATTGGCAAGATAATACTGCACCGATGGGAAATGATACTATCCTGAAACATGAGCAAATTGACCAGCCTCAGGATGTGAACTCATTTGCTGGAGGTCACCAGGGCTCTTTCAAGATAGTAAAAACAGTGACTTGTACAGCATAATGAAAAACCTAGGCATTGATTTTGAAGACATCAGACACATGCAGAATGAAAAATTTTTCAGAAATGATTTTTCTGGTGAGGTTGACTTCAGAGA
+
BABBBBFFBF5@E44FGGGGCGGGHHHDEHDGFFGEE?EEAAHFHHHFHHHGHHHHHFBHHF3FGH33D3GG5A5D3FGEFHH3FGF3EGHFHFH33BGHHHFFFCAF?GGHFGF1?/FGHHFFEHHHHFHHHF4FGDEHHHHFHHHHHHDDHHBGBFFH11@GG?GHGFFBGHHHHEHFHEHHHHGFDF<GHHHHHH1GF101DDDFGFGBFDDG0<0GCDFGHHFGHFGHCHFFFC:GCFFFFFBB09/
@M05620:46:000000000-D9D58:1:1101:20001:14052 1:N:0:106
GAATGAATGCAGAAATTGGCAAGATAATACTGCACCGATGGGAAATGATACTATCCTGAAACATGAGCAAATTGACCAGCCTCAGGATGTGAACTCATTTGCTGGAGGTCACCAGGGCTCTTTCAAGATAGTAAAAACAGTGACTTGTACAGCATAATGAAAAACCTAGGCATTGATTTTGAAGACATCAGACACATGCAGAATGAAAAATTTTTCAGAAATGATTTTTCTGGTGAGGTTGACTTCAGAGA
+
CABCCFFFFFFFGGGGGGGGGGGHHHHHHHHHHHHHGGGGGHHHHHHHHHHHHHHHHHHHHHHHHHHHHHHHHHHHHHHHGHHGHHHGGHHHHHHHHHHHHHHGHHHGGHHHHHHGGGHHHHHHHHHHHHHHHHHHHGHHHHHHHHHHHHHHHHHHHHHHHHHHGGHHHHHHHHHHHHHHHGHHHHHHHHHHHHHHHHGHHHGHHHHHHHHHHHHHHHHHHHHHHHHHHHHHHGHHHGHHGHGGGGGGGGB
@M05620:46:000000000-D9D58:1:1101:5822:14057 1:N:0:106
GAATGAATGCAGAAATTGGCAAGATAATACTGCACCGATGGGAAATGATACTATCCTGAAACATGAGCAAATTGACCAGCCTCAGGATGTGAACTCATTCCAGGGCTCTTTCAAGATAGTAAAAACAGTGACTTGTACAGCATAATGAAAAACCTAGGCATTGATTTTGAAGACATCAGACACATGCAGAATGAAAAATTTTTCAGAAATGATTTTTCTGGTGAGGTTGACTTCAGAAAGATCGGAAGAGC
+
CCCCDFFFFFFFGGGGGGGGGGGHHHHHHHHHHGHHGGGGGHHHHHHHHHHHHHHHHHHHHHHHHHHHHHHHHHHHHHHHGHHHHGHHHGHHHHHHHHHHHHHHGGHHHHHHHHHHHHHHHHHHHGHHHHHHHHHHHHHHHHHHHHHHHHHHGGHHHHHHHHHHHHHHHGHHHHHHHHHHHHHHHHHHHHHHHHHHHHHHHHHGHHHHHHGGHHHHHHHHHHHHHHCHHHHHHHHHHHHHHHHHGGGGGGE
@M05620:46:000000000-D9D58:1:1101:16230:14071 1:N:0:106
GAATGAATGCAGAAATTGGCAAGATAATACTGCACCGATGGGAAATGATACTATCCTGAAACATGAGCAAATTGACCAGCCTCAGGATGTGAACTCATTTGCTGGAGGTCACCAGGGCTCTTTCAAGATAGTAAAAACAGTGACTTGTACAGCATAATGAAAAACCTAGGCATTGATTTTGAAGACATCAGACACATGCAGAATGAAAAATTTTTCAGAAATGATTTTTCTGGTGAGGTTGACTTCAGAGA
+
[truncated: 1,500,742 more chars]
