# Supplementary material for: Fast but not furious: a streamlined selection method for genome-edited cells
Source: Life Sci Alliance. 2021 Apr 26;4(6):e202101051. doi: 10.26508/lsa.202101051 (PMC8127327; doi:10.26508/lsa.202101051)
Supplement: Supplementary file 1 [file LSA-2021-01051_Supplemental_Data_1.zip › SANGER and Deep Sequencing/AhR/107_S107_L001_R1_001.fastq]

@M05620:46:000000000-D9D58:1:1101:16083:1764 1:N:0:107
GAATGAATGCAGAAATTGGCAAGATAATACTGCACCGATGGGAAATGATACTATCCTGAAACATGAGCAAATTGACCAGCCTCAGGATGTGAACTCATTTGCTGGACCAGGGCTCTTTCAAGATAGTAAAAACAGTGACTTGTACAGCATAATGAAAAACCTAGGCATTGATTTTGAAGACATCAGACACATGCAGAATGAAAAATTTTTCAGAAATGATTTTTCTGGTGAGGTTGACTTCAGAGAAGATC
+
1>AAAF1FDFBFGGGGGGGGB1FHGHHHGHHHHFHEE0EEFHB1EGHFHGHGGFHFGEFFHHHHB1FFF0FFGHHGGHGGGGHBGHFGHHHEFFGGGHHHHHHHEAA0/0>//BGFEGHFBG1>GH2B2F21><GHBB>FGGDGH2EG0DGHGHGGBGHFGHF10FFGHE1DGF1@AG1<FGHHHE110GCFFH1GHGG<FD110=GGDFFG0=D/GG0G0D0DCGHH;/0C;CGBGHHHCFF;F/BFFFF
@M05620:46:000000000-D9D58:1:1101:14523:1896 1:N:0:107
GAATGAATGCAGAAATTGGCAAGATAATACTGCACCGATGGGAAATGATACTATCCTGAAACATGAGCAAATTGACCAGCCTCAGGATGTGAACTCATTTGCTGGACCAGGGCTCTTTCAAGATAGTAAAAACAGTGACTTGTACAGCATAATGAAAAACCTAGGCATTGATTTTGAAGACATCAGACACATGCAGAATGAAAAATTTTTCAGAAATGATTTTTCTGGTGAGGTTGACTTCAGAGAAGATC
+
AABBBFFFFFFFGGGGGGGGGGGHHHFHHHGFEGGHEAEFGDBFGHHFHHGHHHHHHFHHHHHHHHFEGHHHHHHGHFFGGHHHHHCFFBGGFHHGFHHHHHFFGGHHHHGFFHHHGHHHHGHHHHGDHHHHGHFBFGHHHHHHHHHHHHHGHHHHHHHGGGFHHHHHBGHHHHHHGGGGFHHFHGGFHHHHGHHHHGHHHHHHAGHHHHHHHFHHHHDGHHHHHHHH;GFHHGHCGGHFHHHGFFFFFF;
@M05620:46:000000000-D9D58:1:1101:13925:1999 1:N:0:107
GAATGAATGCAGAAATTGGCAAGATAATACTGCACCGATGGGAAATGATACTATCCTGAAACATGAGCAAATTGACCAGCCTCAGGATGTGAACTCATTTGCTGGAGGTCCCAGGGCTCTTTCAAGATAGTAAAAACAGTGACTTGTACAGCATAATGAAAAACCTAGGCATTGATTTTGAAGACATCAGACACATGCAGAATGAAAAATTTTTCAGAAATGATTTTTCTGGTGAGGTTGACTTCAGAGAA
+
AABBBFFFFFFFGFFGGGFGGGGHHFFHHHHGGFHHEEEGGHFHHHHEHGFHFHFHHGHFFGHHHBFGHHFHHHGHEFHHFFFHFHGBFBEDGHHHGHHHHHFGEGHG1FHHGHGGGHHGHHGHHHFHHGFGHHHHGHCDHHHHEHGFHHHHHGFHHGHHHGHGGGHHHHHGHHGHHGFHGHHHHHHHHFHHGHHBGBGHHF1F1=DGCFHFFHHBFFFHBGHHHHHHHHHH:C:;C:CGFHGBFGF0BBB
@M05620:46:000000000-D9D58:1:1101:16859:2061 1:N:0:107
GAATGAATGCAGAAATTGGCAAGATAATACTGCACCGATGGGAAATGATACTATCCTGAAACATGAGCAAATTGACCAGCCTCAGGATGTGAACTCATTTGCTGGACCAGGGCTCTTTCAAGATAGTAAAAACAGTGACTTGTACAGCATAATGAAAAACCTAGGCATTGATTTTGAAGACATCAGACACATGCAGAATGAAAAATTTTTCAGAAATGATTTTTCTGGTGAGGTTGACTTCAGAGAAGATC
+
BBAABFFFFFFFGGGFFGGGGGGHGHHFGHHHGHHHGCGGGHBBFGHBEFHFFHHFHD5GFGBFF3BFEACDFDEGGHHGGHHHGHHHHHHGFHGFGHH4FHDF3FAFGHFEDHHHHFBHFGGGBBGB4GHF?HHGBG?FGGGF4BDBCGHHHHFFHHHDGHHFH2FFFFHH2FDG/?DFFFDFDHH1GBGEHG1F<0FDDHHHHFFFHFG0=BHFFGGHDFGHFFFB:;CGHCFCB:G0CHB0C/C/CFC
@M05620:46:000000000-D9D58:1:1101:13098:2170 1:N:0:107
GAATGAATGCAGAAATTGGCAAGATAATACTGCACCGATGGGAAATGATACTATCCTGAAACATGAGCAAATTGACCAGCCTCAGGATGTGAACTCATTTGCCCAGGGCTCTTTCAAGATAGTAAAAGCAGTGACTTGTACAGCATAATGAAAAACCTAGGCATTGATTTTGAAGACATCAGACACATGCAGAATGAAAAATTTTTCAGAGATGATTTTTCTGGTGAGGTTGACTTCAGAGAAGATCGGAA
+
CCCCCFFFFFFFGGGGGGGGGGFHHHHHHHHHHHHHFEFGGHGGHHHGHHHHHHHHHHHHHHHHHHGHHHHHHHHHHHHHGHHHHHGHHGHGHHHHHHH@F433@??E1F1BB@4F4@3BGD4FH4G303?4334DBB34FH43FH3FEBDHDD0//2BB222<@22D2>@GGBD2GH1D<111000<F1F11>F1GH11<FG1F1<DD00<GD0DHGHD/DG00=0.C////<00:0;CGH0:000;CG.
@M05620:46:000000000-D9D58:1:1101:18475:2253 1:N:0:107
GAATGAATGCAGAAATTGGCAAGATAATACTGCACCGATGGGAAATGATACTATCCTGAAACATGAGCAAATTGACCAGCCTCAGGATGTGAACTCATTTGCTGGACCAGGGCTCTTTCAAGATAGTAAAAACAGTGACTTGTACAGCATAATGAAAAACCTAGGCATTGATTTTGAAGACATCAGACACATGCAGAATGAAAAATTTTTCAGAAATGATTTTTCTGGTGAGGTTGACTTCAGAGAAGATC
+
BBBBBFFFFFFFGGGGGGGGGGGFHHHGGGHHHHHHEAEGGHEGFGHGHHHHGHHHHHHHHHHHHEGHFFGGHHFGHFGGGHHGGHFGGFGFFHHHFGHHHHHGFB1FGHGGGHHHHHHGFGHHGHHGHHHHGGHGHFHHHHHHHHHHHGHGHHHFGHHGGHHGHGHHHHHHHHHHFHHHHHGHHHFHHHFFHHGHFGGHFHFGFHGHHGHHHHGHHHHHHHGHHHHHHHGHHHHHGFHHHHHGFF/FGFB
@M05620:46:000000000-D9D58:1:1101:14264:2333 1:N:0:107
GAATGAATGCAGAAATTGGCAAGATAATACTGCACCGATGGGAAATGATACTATCCTGAAACATGAGCAAATTGACCAGCCTCAGGATGTGAACTCATTTGCCCAGGGCTCTTTCAAGATAGTAAAAACAGTGACTTGTACAGCATAATGAAAAACCTAGGCATTGATTTTGAAGACATCAGACACATGCAGAATGAAAAATTTTTCAGAAATGATTTTTCTGGTGAGGTTGACTTCAGAGAAGATCGGAA
+
AAABBFFFFFFFGGGGGGGGGGFGHHHHHHGHHHHHEEFGGHFGGHGFGFHGGHHHHHHHHHHHHHFGGHHGHHHHHHGGGHHGGHFGGFHGHHHGHHHHHFFGHHGGGHHHHHHHGHEHFGFHHFHHGFHGHFHHHHHHFHHEGHHHHHHHHHHDDHHHHFHHHHGGHHHHAFHGGCGHHHHHFHHHHHHHHHHHHHHGFHHHHHGHGDDGHHHHHFHHFHFHGHGGGCHHGFGCGFFCCCCG0FFGGGA
@M05620:46:000000000-D9D58:1:1101:20005:2446 1:N:0:107
GAATGAATGCAGAAATTGGCAAGATAATACTGCACCGATGGGAAATGATACTATCCTGAAACATGAGCAAATTGACCAGCCTCAGGATGTGAACTCATTTGCTGGACCAGGGCTCTTTCAAGATAGTAAAAACAGTGACTTGTACAGCATAATGAAAAACCTAGGCATTGATTTTGAAGACATCAGACACATGCAGAATGAAAAATTTTTCAGAAATGATTTTTCTGGTGAGGTTGACTTCAGAGAAGATC
+
CCCCCFFFFFFFGGGGGGGGGGGHHHHHHHHHHHHHGEGGGHHHHHHHHHHHHHHHHHHHHHHHHHHHHHHHHHHHH3FGGHHHGHHHHGHGHHHHHHHHHHHHHHHHHHGGGHHHHHHHHHHHHHHHHHHHGHHFHHHHHHHHHHHHHHHHHHHHHHHGGHHHHGHHHHHHHHHHGHHHHHHHHHGHHHHHHHHGHGHHHHHHHHHHHHHHHEGHHHHHFHHHHHHGGHHFHHHGEHHHHHGHGGGGGG;
@M05620:46:000000000-D9D58:1:1101:20316:2478 1:N:0:107
GAATGAATGCAGAAATTGGCAAGATAATACTGCACCGATGGGAAATGATACTATCCTGAAACATGAGCAAATTGACCAGCCTCAGGATGTGAACTCATTTGCTGGAGGTCCCAGGGCTCTTTCAAGATAGTAAAAACAGTGACTTGTACAGCATAATGAAAAACCTAGGCATTGATTTTGAAGACATCAGACACATGCAGAATGAAAAATTTTTCAGAAATGATTTTTCTGGTGAGGTTGACTTCAGAGAA
+
CBCBCFFFFFFFGGGGGGGGGGFHHHHHGHHHHHHHEEGGGHHFHHHHHHHHHHGHHHHHHHHHHHGHHHHHHHHHHGHHGHHHHHGHHFGFHHHFHHHHHHHHHHHGGHHHHHGGGHHHHHHHHHHHHHHHHHHHGHHHHHGHHHHHHHHHHHHHHHHHHHHGGGHHHHGHGHHGHHHHGHHHGHHHHHHHHHHHHHHHGEHGGHHGGHHHHHHHHHHHHHHHGHHGHHHHHHFHHHHHHHGGGGGGGGB
@M05620:46:000000000-D9D58:1:1101:20297:2485 1:N:0:107
GAATGAATGCAGAAATTGGCAAGATAATACTGCACCGATGGGAAATGATACTATCCTGAAACATGAGCAAATTGACCAGCCTCAGGATGTGAACTCATTTGCTGGAGGTCCCAGGGCTCTTTCAAGATAGTAAAAACAGTGACTTGTACAGCATAATGAAAAACCTAGGCATTGATTTTGAAGACATCAGACACATGCAGAATGAAAAATTTTTCAGAAATGATTTTTCTGGTGAGGTTGACTTCAGAGAA
+
AB?ABB@F5FFFGAFGFFGBDGGCFHHHHHCGGFH4E2EEEHHGHHGBGFF5FBGGGBFGH3E33FFFAFCFHFBBFCBBAEG3EGFFFGHEFFHDDGGFGGGGHHGGEHFHHHGEE?EHHHHFGHGBHH44EGGGGH0FFFFHFFGHHBGFFEDGGHHHHHHDAHHHFEHGHGGEHHHGGHHGCFHHFFF1FHHFGHHGFBFGGGHHCF/=GHHHHGHCFHHFHFHHG0CHGCGHAGHHHHFBFFFFGGF
@M05620:46:000000000-D9D58:1:1101:15138:2502 1:N:0:107
GAATGAATGCAGAAATTGGCAAGATAATACTGCACCGATGGGAAATGATACTATCCTGAAACATGAGCAAATTGACCAGCCTCAGGATGTGAACTCATTTGCTGGAGGTCCCAGGGCTCTTTCAAGATAGTAAAAACAGTGACTTGTACAGCATAATGAAAAACCTAGGCATTGATTTTGAAGACATCAGACACATGCAGAATGAAAAATTTTTCAGAAATGATTTTTCTGGTGAGGTTGACTTCAGAGAA
+
AABBCFFFFFFFFFFGGGGGGGFFGHHHHHHHGGGHEAEFGGEGEHGFFHGHHHHFHHHHHHHHHGEGHHGGHHGHFHGEGHHGGHBFGGHHHHGGGHHHGHFHFHHGEFHHHHGFGHGHHHHHBHFHGHHHHHHHGHHHHGHHGHHHHHHHHHFHHHHHHHHFGHHHHGHHHHHHHHHHGHHHHHHFHFFHHHFFFGGHFFHHBGHHFCGHHHGHHBGHHHHFBGHHHHHHHHHGGCFGHHFFFBFBFFB
@M05620:46:000000000-D9D58:1:1101:11174:2557 1:N:0:107
GAATGAATGCAGAAATTGGCAAGATAATACTGCACCGATGGGAAATGATACTATCCTGAAACATGAGCAAATTGACCAGCCTCAGGATGTGAACTCATTTGCTGGAGGTCCCAGGGCTCTTTCAAGATAGTAAAAACAGTGACTTGTACAGCATAATGAAAAACCTAGGCATTGATTTTGAAGACATCAGACACATGCAGAATGAAAAATTTTTCAGAAATGATTTTTCTGGTGAGGTTGACTTCAGAGAA
+
AAABBFFFFFFFGFGGGGFGGFFGHGGHHHHHHCGHFEGGGHGHGHHFHHHHFHHHHHGHHHHHHFGHHHGGGGFHHHHHGHHHGHFHHGHGHHHHHHHHHGHHHGHGGHHHHHGGGHHHHHHHHHFHHHGHHHHHGGHGHGHHHHHHHHHGHHHHHHHHHHGGGHHHHHHHHHHHHHHHGHHHHHGHHHHHHHHHHGHHGHHFFGGHCGHHHHHHGHHHHHHHHHGHHHHHHHHCCGFHEHGGGGGFGFF
@M05620:46:000000000-D9D58:1:1101:19905:2613 1:N:0:107
GAATGAATGCAGAAATTGGCAAGATAATACTGCACCGATGGGAAATGATACTATCCTGAAACATGAGCAAATTGACCAGCCTCAGGATGTGAACTCATTTGCTGGAGGTCCCAGGGCTCTTTCAAGATAGTAAAAACAGTGACTTGTACAGCATAATGAAAAACCTAGGCATTGATTTTGAAGACATCAGACACATGCAGAATGAAAAATTTTTCAGAAATGATTTTTCTGGTGAGGTTGACTTCAGAGAA
+
BBBBBFFFFFFFGGGGGGGGGGGHHHHGHHHHHHHHGEGGGHHHHHHHHHHHHHHHHHHHHHHHHHHHFHHHHHHHHHHHGHHHHHGHHGHHHHHHHHHHHHHHHHHGGHHHHHGGGHHHHHHHHHHHHGHHHHHHGHHHHHHHHHHHGHHHHHHHHHHHHHHGGHHHHHHHHHHGHHHHGHHHHGHHHHHHHHHHHHHHHHHHHHHHHHHHHHHHHHHHHHHHHHHHHHHHHHHHHHHGHHGGGGG0FFF
@M05620:46:000000000-D9D58:1:1101:19794:2711 1:N:0:107
GAATGAATGCAGAAATTGGCAAGATAATACTGCACCGATGGGAAATGATACTATCCTGAAACATGAGCAAATTGACCAGCCTCAGGATGTGAACTCATTTGCTGGACCAGGGCTCTTTCAAGATAGTAAAAACAGTGACTTGTACAGCATAATGAAAAACCTAGGCATTGCTTTTGTAGACATCAGACACATGCAGAATGAAAAATTTTTCAGAAATGATTTTTCTGGTGAGGTTGACTTCAGAGAAGATC
+
BBBAADFFFFFFFGFGGGFFBGEAGHHHHHHHHGHHEEEFGH2AFGHBGHHFAFFFHGHFHHCGF3BFFCFGGFFGECBGGGHFGF@GGBG@5GDHBFHHHHDGGHEHAFFFEF1B3444B43FGGFDGHHB>GFH?34FEHH4?4FBF?FBFG2FF10/ABGG0GCFGF12@FDB01?1<FG1DGB1?C0CGFHG10>1FGG100<DG0<0<==/<==D0DHFGHGFHH0;GCCGCFCGGFC00/;CFF0
@M05620:46:000000000-D9D58:1:1101:14519:2713 1:N:0:107
GAATGAATGCAGAAATTGGCAAGATAATACTGCACCGATGGGAAATGATACTATCCTGAAACATGAGCAAATTGACCAGCCTCAGGATGTGAACTCATTTGCCCAGGGCTCTTTCAAGATAGTAAAAACAGTGACTTGTACAGCATAATGAAAAACCTAGGCATTGATTTTGAAGACATCAGACACATGCAGAATGAAAAATTTTTCAGAAATGATTTTTCTGGTGAGGTTGACTTCAGAGAAGATCGGAA
+
A3AABFFFFFFFGFGGGGGGGGFFGFGHHHHHBGHHEEEGFGFGEHGEGGBFEGHFHHFHFHHHHHGGGHHHHGFFFGHF1GGFFFB@FBGFHHHGGHHHHBGHHHGGDHHHHHHHGHHFHFBGHFHFGHHGHHHGHHHGGHHFHHHHHHHHHHGGGHHHHFGHGHHHHHHHGHHHHFHHHHHHHHHFGHHHHHHHHGGHHHHGHHGBDDDHHHHDGGHHFGHH=:CGF/;CGHHGHHHHFCCGG0BF?AA
@M05620:46:000000000-D9D58:1:1101:20590:2817 1:N:0:107
GAATGAATGCAGAAATTGGCAAGATAATACTGCACCGATGGGAAATGATACTATCCTGAAACATGAGCAAATTGACCAGCCTCAGGATGTGAACTCATTTGCTGGAGGTCCCAGGGCTCTTTCAAGATAGTAAAAACAGTGACTTGTACAGCATAATGAAAAACCTAGGCATTGATTTTGAAGACATCAGACACATGCAGAATGAAAAATTTTTCAGAAATGATTTTTCTGGTGAGGTTGACTTCAGAGAA
+
A3>AAFFFFFFFGGGFGGGFGFGHHGHHHHHHGBGHGEEGGHH3FGH5GFHGGHHHHHFGFGHGEGGH33FDGG5FGGGHGHHGHHFGHHH5FGGHFHHHHHHHF1FEGHHGHHGGEHHHHHHHHG3FFGHHHHGDEGF?GFHHHGDFGHHHHGHGHHHHHHHGGHFHHFFHGHHHHGHHGEFFGHHHHHGHCHFHHHGHFGGF>00<CGHGHHHHHHFFGHCGHHHHHHHHHF0GHHHHCCBFGFGFFFF
@M05620:46:000000000-D9D58:1:1101:19241:2855 1:N:0:107
GAATGAATGCAGAAATTGGCAAGATAATACTGCACCGATGGGAAATGATACTATCCTGAAACATGAGCAAATTGACCAGCCTCAGGATGTGAACTCATTTGCTGGAGGTCCCAGGGCTCTTTCAAGATAGTAAAAACAGTGACTTGTACAGCATAATGAAAAACCTAGGCATTGATTTTGAAGACATCAGACACATGCAGAATGAAAAATTTTTCAGAAATGATTTTTCTGGTGAGGTTGACTTCAGAGAA
+
BBBCCFFFFFFFGGGGFGGGGGGFG5GGHHHHHHHGEAAEGGAGEHHFHGFDEFGGHHHGFHHHHGGHFFGFGHFHHFGEGHHHGFGHHFGGFFGGHHHGHFGGGHGEGHGHEGGGGGGGHHFFHH3FHHHHFDHHGHHHHHGHGHGDGGHCCGBGHHHHHFCA?GHHHHHHHHHHHHHHEHGFHHHHHGHHHHHEGHHHHHHGGFGGHHHHFHFFHGFHHHGHFGFGHHHE;CEHHHHHHHGGGGGFGFF
@M05620:46:000000000-D9D58:1:1101:14868:2884 1:N:0:107
GAATGAATGCAGAAATTGGCAAGATAATACTGCACCGATGGGAAATGATACTATCCTGAAACATGAGCAAATTGACCAGCCTCAGGATGTGAACTCATTTGCTGGAGGTCCCAGGGCTCTTTCAAGATAGTAAAAACAGTGACTTGTACAGCATAATGAAAAACCTAGGCATTGATTTTGAAGACATCAGACACATGCAGAATGAAAAATTTTTCAGAAATGATTTTTCTGGTGAGGTTGACTTCAGAGAA
+
ABACCFFFFFFFGGGGGGGGGGFHHHHHHHHHHHHHGEGGGGGHHHHHHGHHHHHHHHHHHHHHHHHHHHHHHHHHHHHGGHHHGHGGHGHHHHHHHHHHHHHHHHHFGHHHHHGGGHHHHHHHHHHHHHHHHHHHGHHHHHHHHHHHHHHHHHHHHHHHHHHGGHHHHHHHHHHHHHHHGHHHHHHHHHHHHHHHHHHHHHHHGHHHGHHHHHHHHHHGHHHHHHHHGHHHHHHGHHHHHHGGGGGGGGF
@M05620:46:000000000-D9D58:1:1101:14855:2896 1:N:0:107
GAATGAATGCAGAAATTGGCAAGATAATACTGCACCGATGGGAAATGATACTATCCTGAAACATGAGCAAATTGACCAGCCTCAGGATGTGAACTCATTTGCTGGAGGTCCCAGGGCTCTTTCAAGATAGTAAAAACAGTGACTTGTACAGCATAATGAAAAACCTAGGCATTGATTTTGAAGACATCAGACACATGCAGAATGAAAAATTTTTCAGAAATGATTTTTCTGGTGAGGTTGACTTCAGAGAA
+
@AABBFFFFFFFGGGGGGGGGGGGHHGHGHHHHHHHEEEEGHGHHHGGHHHHHHHHHHHHHHHHHHGHHHHHHHHHHHHHGHHGHHGHGFGGHHHHHHHHHHHGHGHGEHHHHHGGGHHHHHHHHGHHHHHHHHHHGHHHHHHHHHHHHHHHHGHHGHHHHHHGGHHHHHHHHHHHHHGHGHHHHHHHHHHHHHHHHHHHHHHGFGHGHHHHHHHHHHFFHHGHHHHHGHHHHHHGGGHHHHGGGGGGGGF
@M05620:46:000000000-D9D58:1:1101:9687:2932 1:N:0:107
GAATGAATGCAGAAATTGGCAAGATAATACTGCACCGATGGGAAATGATACTATCCTGAAACATGAGCAAATTGACCAGCCTCGGGATGTGAACTCATTTGCTGGACCAGGGCTCTTTCAAGATAGTAAAAACAGTGACTTGTACAGCATAATGAAAAACCTAGGCATTGATTTTGAAGACATCAGACACATGCAGAATGAAAAATTTTTCAGAAATGATTTTTCTGGTGAGGTTGACTTCAGAGAAGATC
+
AAAAAFFFFFBDFGFGG1GGDGFCGHFG3GFHGFHHE0AEEGFFEGHAFHGFHFHFFDGHHFCE1BFGEBHHGF1AFGGHGGHAAE?AFHHFFFGFFGHHHH1F1BFHHHGGGHHHGHHHHGFHHGFH2FHGFEBHB1GGHHHHEGHHHHHHGHHBDHHGGHHFGHHHHEGHHHHHGBBGHHHHGHHHHHFHHGHHHHHHHFGGFCCGHHFGGHHGHHCCCCGHHHHEHHHHHHHHHHGGGGGB9FBFBF0
@M05620:46:000000000-D9D58:1:1101:18850:3083 1:N:0:107
GAATGAATGCAGAAATTGGCAAGATAATACTGCACCGATGGGAAATGATACTATCCTGAAACATGAGCAAATTGACCAGCCTCAGGATGTGAACTCATTTGCTGGAGGTCCCAGGGCTCTTTCAAGATAGTAAAAACAGTGACTTGTACAGCATAATGAAAAACCTAGGCATTGATTTTGAAGACATCAGACACATGCAGAATGAAAAATTTTTCAGAAATGATTTTTCTGGTGAGGTTGACTTCAGAGAA
+
CCCCCFFFFFFFGGGGGGGGGGGGHHHHHHHHHHHHGGGGGHHHHHHHHHHHHHHHHHHHGHGHHHHHGHHHHHGHHHHHGHHHHHHHHGGHHHHHHHHHHHHHHHHGGHHHHHGGGHHHHHHHHHHHHHHHHHHHGHHHHHHHHHHHHHHHHHHHHHHHHHHGGHHHHHHHHHHHHHHHGHHHHHHHHHHHHHHHHHHHHGHGHHHHHHHHHHHHHHHHHHHHHHHHHHHHHHHHHHHHHHGGGGGGGGG
@M05620:46:000000000-D9D58:1:1101:19301:3199 1:N:0:107
GAATGAATCCAGAAATTGGCAAGATAATACTGCACCGATGGGAAATGATACTATCCTGAAACATGAGCAAATTGACCAGCCTCAGGATGTGAACTCATTTGCTGGACCAGGGCTCTTTCAAGATAGTAAAAACAGTGACTTGTACAGCATAATGAAAAACCTAGGCATTGATTTTGAAGACATCAGACACATGCAGAATGAAAAATTTTTCAGAAATGATTTTTATGGTGAGGTTGACTTCAGAGAAGATC
+
CBCCCFFFFFFFGGGGGGGGGGGHHHHHHHHHHHHHGGGGGHGGHHHHHHHHHHHHHHHHHHHHHHHHHHHHHHHHHHHHGHHHHHHHHHHHHHHHHHHHHHHHHHHHHHGGGHHHHHHHHHHHHHHHHHHHGHHGHHHHHHHFHHHHHHHHHGGHGHHGGHHHHHHHGHHHHHHGFHGHHHHHHHHHHHHHHHHHHHHHHHHGHHHHHHGHGHHHGHHHHHHHHHHHGFHHHGHHHHHHHHHGGGGGGGF
@M05620:46:000000000-D9D58:1:1101:9232:3296 1:N:0:107
GAATGAATGCAGAAATTGGCAAGATAATACTGCACCGATGGGAAATGATACTATCCTGAAACATGAGCAAATTGACCAGCCTCAGGATGTGAACTCATTTGCTGGACCAGGGCTCTTTCAAGATAGTAAAAACCGTGACTTGTACAGCATAATGAAAAACCTAGGCATTGATTTTGAAGACATCAGACACATGCAGAATGAAAAATTTTTCAGAAATGATTTTTCTGGTGAGGTTGACTTCAGAGAAGATC
+
A3ABBFFFFFFFGGGGGGGGGGGHHHHHHHHHHHHHGEEGGHBGHGHFHHHHHHHHHHHHHHHHFGGHHHGGHHGHHHFFFHHHHHFFGGHGHHHHHHHHHH4GH1FFGFED11?FGH4F4FGGHHH?GHFFC/<EG/??FGFGDFFECHHHHF33BFC/CF2@G<2FGD2<<GHDGBDFGHF<1FFFFFBGG1F<=GFF10<0.<<DGG/0DG0/=D0;CGHHHHHHHHCGCGHGHGFGFGFFF/9;FG0
@M05620:46:000000000-D9D58:1:1101:9244:3310 1:N:0:107
GAATGAATGCAGAAATTGGCAAGATAATACTGCACCGATGGGAAATGATACTATCCTGAAACATGAGCAAATTGACCAGCCTCAGGATGTGAACTCATTTGCTGGACCAGGGCTCTTTCAAGATAGTAAAAACAGTGACTTGTACAGCATAATGAAAAACCTAGGCATTGATTTTGAAGACATCAGACACATGCAGAATGAAAAATTTTTCAGAAATGATTTTTCTGGTGAGGTTGACTTCAGAGAAGATC
+
CCCCCFFFFFFFGGGGGGGGGGGGHHHHHHHHHHHHGEGGGHHHHHHGHHHHHHHHHHHHHHHHHHHHHHHHHHHHHHHHGHHHHHGHHHHHHHHHHHHHHHHHHHHHHHGGGHHHHHHHFHHHHHHHHHHHGHHHHHHHHHHHHFHHHHHHHHFHHHHGGHHHHHHHHHGHHHHHGHHHHHHHHHHHHHHHHGHHHHHHHHHHFGGHHHGHHHHGHGDGHHHHHHHHHGHHHHHHHHHHHHHHGGGGGGB
@M05620:46:000000000-D9D58:1:1101:11898:3385 1:N:0:107
GAATGAATGCAGAAATTGGCAAGATAATACTGCACCGATGGGAAATGATACTATCCTGAAACATGAGCAAATTGACCAGCCTCAGGATGTGAACTCATTTGCTGGAGGTCCCAGGGCTCTTTCAAGATAGTAAAAACAGTGACTTGTACAGCATAATGAAAAACCTAGGCATTGATTTTGAAGACATCAGACACATGCAGAATGAAAAATTTTTCAGAAATGATTTTTCTGGTGAGGTTGACTTCAGAGAA
+
CCCCCFFFFFFFGGGGGGGGGGGHHHHHHHHHHHHHFEFGGHHHHHHHHGHGHHHHHHHHHHHHHHHHHHHHHHHHHHHHGHHHGHGGHHHHHHHHHHHHHHHHHHHGFHHHHHGGGHHHHHHHHHHHHHHHHHHHGHHHHHHHHHHHHHHHHHHHHHHHHHHGDHHHHHEHHHHHHHHHGEDGHCGFFFFGGFFHFHFGHHHGGHFHEGHHHHHHHFHHGHFHHHHHFGHFGH0=:GHHGHGFGFGFFGB
@M05620:46:000000000-D9D58:1:1101:22156:3426 1:N:0:107
GAATGAATGCAGAAATTGGCAAGATAATACTGCACCGATGGGAAATGATACTATCCTGAAACATGAGCAAATTGACCAGCCTCAGGATGTGAACTCATTTGCTGGACCAGGGCTCTTTCACGATAGTAAAAACAGTGACTTGTACAGCATAATGAAAAACCTAGGCATTGATTTTGAAGACATCAGACACATGCAGAATGAAAAATTTTTCAGAAATGATTTTTCTGGTGAGGTTGACTTCAGAGAAGATC
+
BBCCCFFFFFFFGGGGGGGGGGGHHHHHHHHHHHHHGEGGGHHGHHHHHHHHHHHHHHHHHHHHHHGHHHHHHHHHHHHHGHHHGHHHHHHHHHHHHHHHHHHHHHF?EE1?EF1FFGHF4?>G/>44D4GE<GE??GHFGGFGH3BF?B3FFDH3FH?A/<FDCH2GFH>><GHHG1<10F<1G1G1<F0<F11<10<1>FG<.</=D0<0=00/=DGG0G00CCGHFG0CGHBB:CGG0FB0:/CFGB;
@M05620:46:000000000-D9D58:1:1101:11624:3435 1:N:0:107
GAATGAATGCAGAAATTGGCAAGATAATACTGCACCGATGGGAAATGATACTATCCTGAAACATGAGCAAATTGACCAGCCTCAGGATGTGAACTCATTTGCTGGACCAGGGCTCTTTCAAGATAGTAAAAACAGTGACTTGTACAGCATAATGAAAAACCTAGGCATTGATTTTGAAGACATCAGACACATGCAGAATGAAAAATTTTTCAGAAATGATTTTTCTGGTGAGGTTGACTTCAGAGAAGATC
+
BABBBFFFFFFFGGGGGGGGFGFGHHHFHHHHHHHFE?EGGHHHHHHFHHGHHHHHHDFHHHFGHFHHGHHHHHFHFHHHGHHBFH3GGGHFHHHHFHHHHHHGGFHHHGFDGGHHHHHGHHHHHFFHHHHHGGHGFHHHHHHHHHHHHHHHHHHFHHHGGHHGHHHHHHHHHHHHGGHHHHHHHHHHGHHHHHHHFHHFHHHHGHHHHHGHHGHHHHHGGHHHHHHHHHFHHHHHHHHHHHHFGFGGGGB
@M05620:46:000000000-D9D58:1:1101:22153:3454 1:N:0:107
GAATGAATGCAGAAATTGGCAAGATAATACTGCACCGATGGGAAATGATACTATCCTGAAACATGAGCAAATTGACCAGCCTCAGGATGTGAACTCATTTGCTGGACCAGGGCTCTTTCAATATAGTAAAAACAGAGACTTGTACAGCATAATGAAAAACCTACGCATTGATTTTTAATACATCAGACACATGCAGAATGAAAGATTTTTCAGAAATGATTTTTCTGGCTAGGTTGACTTCAGTGAAGATC
+
ABABBFFFFFFFGBGGGBFGGGGHHHHHHHHHHHHHGCEGGHHGHHHFHHHHHHHGHGHHHHHHHHHHGHGHHHHHHHGHGHHHHHHGHGGBGHGHFGHHHHHHFHA211?1>1133FH44444BGB4444BEGC33F?GE??4?44??B1BB2BF11BBA0G0?/?/<@GHHBG1/111<???111>G<G11FG11<1<FG00<0DD0DC0000<=00=G00;/C:00/:;:00;/0C:C0009;900;;
@M05620:46:000000000-D9D58:1:1101:18356:3476 1:N:0:107
GAATGAATGCAGAAATTGGCAAGATAATACTGCACCGATGGGAAATGATACTATCCTGAAACATGAGCAAATTGACCAGCCTCAGGATGTGAACTCATTTGCTGGACCAGGGCTCTTTCAAGATAGTAAAAACAGTGACTTGTACAGCATAATGAAAAACCTAGGCATTGATTTTGAAGACATCAGACACATGCAGAATGAAAAATTTTTCAGAAATGATTTTTCTGGTGAGGTTGACTTCAGAGAAGATC
+
ABAAAFFFFFFFGGGGGGGGGGGHHHHHHHHHHHHHEEEGGHFHHHHGHHHHHHHHHHHHHHHHHGHHHGHHHHHHHHHHGHHHHHHHHGHGHHHHFHHHHHHHHHHHAFEFDHEHHHHHHHFGHHGHDH4FF/FBGFHHHHHHFHHGHHFGHHHHHGHFGGGFFHHGHHHHFHBFABGHHHHGHHEHHHHHHHHHBGFFHFHH0CC<DHHHHFHHHHHHHB0GHHHHFHHHHHGHHHHHHHGHGFGGGGC
@M05620:46:000000000-D9D58:1:1101:18337:3477 1:N:0:107
GAATGAATGCAGAAATTGGCAAGATAATACTGCACCGATGGGAAATGATACTATCCTGAAACATGAGCAAATTGACCAGCCTCAGGATGTGAACTCATTTGCTGGACCAGGGCTCTTTCAAGATAGTAAAAACAGTGACTTGTACAGCATAATGAAAAACCTAGGCATTGATTTTGAAGACATCAGACACATGCAGAATGAAAAATTTTTCAGAAATGATTTTTCTGGTGAGGTTGACTTCAGAGAAGATC
+
ABBBCFFFFFFFGGGGGGGGGGGHHHHHHHHHHHHHGEGGGHGFHHHHHHHHHHHHHHHHHHHHHHHGHHHHHHHHHHGHGHHHHHHHHGGGHHHHHHHHHHHHHHHHHHGGGHHHHHHHGHHHHHHHHHHHGHHHHHHHHHHHHHHHGHHHHHHHGGHGGHHHHHHHHHHHGHHHGHHEHHHHHHHHHHHHHHHHGHHHHHHFHGHGHHHHHHHHHHDGGHHHHHHHHHFHHGHHGHHHHHHHGFGGGGB
@M05620:46:000000000-D9D58:1:1101:15640:3545 1:N:0:107
GAATGAATGCAGAAATTGGCAAGATAATACTGCACCGATGGGAAATGATACTATCCTGAAACATGAGCAAATTGACCAGCCTCAGGATGTGAACTCATTTGCTGGACCAGGGCTCTTTCAAGATAGAAAAAACAGTGACTTGTACAGCATAATGAAAAACCTAGGCATTGATTTTGAAGACATCAGACACATGCAGAATGAAAAATTTTTCAGAAATGATTTTTCTGTTGAGGTTGACTTCAGAGAAGATC
+
BBCCCFFFFFFFGGGGGGGGGGGHHHHHHHHHHHHHEEGGGHHHHHHHHGHHHHHHHHHHHHHHHHHHHHGHHHHHHHHHGHHHGHGHHHHHHHHHHHHHHHHHHH121111?1FB3FF4443FHG3B?F0EEEB43D4GBFF33F32FGF33?GH2>GEG2FB2CF2=DGHH1G=/1=1GG1FGFBGHEGFFCG1GCGGFH<<CGH00=CD000CC0GFFB0CCG00000:///;/;00;0;00C09BC0
@M05620:46:000000000-D9D58:1:1101:21969:3577 1:N:0:107
GAATGAATGCAGAAATTGGCAAGATAATACTGCACCGATGGGAAATGATACTATCCTGAAACATGAGCAAATTGACCAGCCTCAGGATGTGAACTCATTTGCTGGAGGTCCCAGGGCTCTTTCAAGATAGTAAAAACAGTGACTTGTACAGCATAATGAAAAACCTAGGCATTGATTTTGAAGACATCAGACACATGCAGAATGAAAAATTTTTCAGAAATGATTTTTCTGGTGTGGTTGACTTCAGAGAA
+
CCCCCFFFFFFFGGGGGGGGGGFHHHHHFHHHGHHHGEEGGHGHHHHHHHHHHHHHHHHHHHHHHHHHHHHHHHHHHHHHGHHHHHGHHHHHHHHHHHHHHHHHHHHGGHFHD3?EAEHH3G44?4FDH?B44BGHEH2?B3BB4?FB3F3223D3?33?DGHDA=22@==2>21??GH1/11GCHFG1<FCHHH11111><<>10GHH.0DHH/00=0G0<0::CHH/GC0;G:E?:CA/090000;CF0
@M05620:46:000000000-D9D58:1:1101:14026:3598 1:N:0:107
GAATGAATGCAGAAATTGGCAAGATAATACTGCACCGATGGGAAATGATACTATCCTGAAACATGAGCAAATTGACCAGCCTCAGGATGTGAACTCATTTGCCCAGGGCTCTTTCAAGATAGTAAAAACAGTGACTTGTACAGCATAATGAAAAACCTAGGCATTGATTTTGAAGACATCAGACACATGCAGAATGAAAAATTTTTCAGAAATGATTTTTCTGGTGAGGTTGACTTCAGAGAAGATCGGAA
+
?ABCCFFFFFFFGGGGGGGGGGGHHHHHHHHHHHHHFEGGGHGFHHHHHHHHHHHHHHHHHHGGHHGHHHHHHHHHHHHHGHHHGHFHHHHGHHHHHHHHHHFHHHGEEHHHHHHHHGHHHHHHHGHFGHHFDHHHGHFGHHGHHHHHHHHHHGHGDHHHHHHHHHHHHHHHGGHHGHHHHHHHGHHFDFHHHHHGHGDGFFHHGGGHDDGHGHFGHFHGGHFFHHHGEGHHBHHHHHHHHCCGHGFGGGE
@M05620:46:000000000-D9D58:1:1101:22689:3617 1:N:0:107
GAATGAATGCAGAAATTGGCAAGATAATACTGCACCGATGGGAAATGATACTATCCTGAAACATGAGCAAATTGACCAGCCTCAGGATGTGAACTCATTTGCTGGACCAGGGCTCTTTCAAGATAGTAAAAACAGTGACTTGTACAGCATAATGAAAAACCTAGGCATTGATTTTGAAGACATCAGACACATGCAGAATGAAAAATTTTTCAGAAATGATTTTTCTGGTGAGGTTGACTTCAGAGAAGATC
+
BABBBFFFFFFFGGGGGGGGGGFGHFHHGHHHHHHHEEEGGHGHHHHGHHHHHHHHHHHHHHHHHHHHHHFGHHHHHHGGGHHHGHGGHGHHHHHHHHHHHHHHGHFHEFFGCGHHHHFGHHFGFHHFHHHHGCGBGDFFHFFGB?FGGGFHHH?GHHHGGGFHF==FGHDFHHHHFHHFH0FFGFHGHHCGGHFDGHHHGHHHHHHHHHHDDDHHHFDDGHGHHFHHGFGHHGGHGHHHCCGCF;CFFF0
@M05620:46:000000000-D9D58:1:1101:22673:3632 1:N:0:107
GAATGAATGCAGAAATTGGCAAGATAATACTGCACCGATGGGAAATGATACTATCCTGAAACATGAGCAAATTGACCAGCCTCAGGATGTGAACTCATTTGCTGGACCAGGGCTCTTTCAAGATAGTAAAAACAGTGACTTGTACAGCATAATGAAAAACCTAGGCATTGATTTTGAAGACATCAGACACATGCAGAATGAAAAATTTTTCAGAAATGATTTTTCTGGTGAGGTTGACTTCAGAGAAGATC
+
BBBCCFFFFFFFGGGGGGGGGGGHHHHHHHHHHHHHGEGGGHHHHHHHHHHHHHHHHHHHHHHHHGHHHHHHHHHHHHHHGHHHHHHHHHHHHHHHHHHHHHHHHHHHHHGGGHHHHHHHHHHHHHHHHHHHGHHHHHHHHHHHHHGHHHHHHHHHHHHGGHHHHFHHHHHHHHHHGHHHHHHHHHHHHHHHHHHHHHHHHHHHHHHHHHHHHHHHHHHHHHHHHHHHFHHHHHHHHHGHHHHHGGGGGGF
@M05620:46:000000000-D9D58:1:1101:13165:3716 1:N:0:107
GAATGAATGCAGAAATTGGCAAGATAATACTGCACCGATGGGAAATGATACTATCCTGAAACATGAGCAAATTGACCAGCCTCAGGATGTGAACTCATTTGCCCAGGGCTCTTTCAAGATAGTAAAAACAGTGACTTGTACAGCATAATGAAAAACCTAGGCATTGATTTTGAAGACATCAGACACATGCAGAATGAAAAATTTTTCAGAAATGATTTTTCTGGTGAGGTTGACTTCAGAGAAGATCGGAA
+
CCCDCFFFFFFFGGGGGGGGGGGHHHHHHHHHHHHHEEFGGHHHHHHFHHHHGHHHHHHHHHHHHHGHHHHHHHHHHGHHGHHHHHFGGGHHHHHHHHHHHHHHHHGGGHHHHHHHHHHHHHHHHHHHGHHHHHHHHHHHHHHHHHHHHHHHHHHGGHHHHHHHHHHHHHHHGHHHHGHHHHHHHHHHHHHHHHHHGHHHHHHHHHHHHGHHHHHHHHHHHHHHFHHHHHHHHHHHHHHHHHHHHGGGGGE
@M05620:46:000000000-D9D58:1:1101:16562:3739 1:N:0:107
GAATGAATGCAGAAATTGGCAAGATAATACTGCACCGATGGGAAATGATACTATCCTGAAACATGAGCAAATTGACCAGCCTCAGGATGTGAACTCATTTGCCCAGGGCTCTTTCAAGATAGTAAAAACAGTGACTTGTACAGCATAATGAAAAACCTAGGCATTGATTTTGAAGACATCAGACACATGCAGAATGAAAAATTTTTCAGAAATGATTTTTCTGGTGAGGTTGACTTCAGAGAAGATCGGAA
+
CBCCCFFFFFFFGGGGGGGGGGGHHHHHHHHHHHHHGEGGGHHHHHHHHHHHHHHHHHHHHHHHHHHHHHHHHHHHHHHHGHHHGHGHHGHHHHHHHHHHHHHHHHGGGHHHHHHHGHFHHHGHHHHHGHHGHHHHHHGHHHHFHHHHHHHHHHHGGHHHHHHHHHHHHHHHGHHHHHHHHHHHGGHHHHHGHHHHFHHHHHHHHGHHHHHHHHGHHHHHHHGGDGGHHHHHHGHHHHGHHEHHHGGGGGG
@M05620:46:000000000-D9D58:1:1101:18124:3744 1:N:0:107
GAATGAATGCAGAAATTGGCAAGATAATACTGCACCGATGGGAAATGATACTATCCTGAAACATGAGCAAATTGACCAGCCTCAGGATGTGAACTCATTTGCTGGAGGTCCCAGGGCTCTTTCAAGATAGTAAAAACAGTGACTTGTACAGCATAATGAAAAACCTAGGCATTGATTTTGAAGACATCAGACACATGCAGAATGAAAAATTTTTCAGAAATGATTTTTCTGGTGAGGTTGACTTCAGAGAA
+
BBCCCFFFFFFFGGGGGGGGGGGHHHHHHHHHHHHHEFGGGHHHHHHHHHHHHHHHHHHHHHHHHHHHHHHHHHHHHHHHGHHHHHGHHHHHHHHHHHHHHHHHHHHGGHHHHHGGGHHHHHHHHHHHHHHHHHHHGEHHHHHHHHHHHHHGHHHHHHHHHHHGGHHHHHHHHHHHHHHHGHHHHHHHHHHHHHHHHHHHHHHHHHHGFHHHHHHHHGHGHHHHHHHHHHHHHHHHHHHHHHGGGGGGGFB
@M05620:46:000000000-D9D58:1:1101:21564:3812 1:N:0:107
GAATGAATGCAGAAATTGGCAAGATAATACTGCACCGATGGGAAATGATACTATCCTGAAACATGAGCAAATTGACCAGCCTCAGGATGTGAACTCATTTGCCCAGGGCTCTTTCAAGATAGTAAAAACAGTGACTTGTACAGCATAATGAAAAACCTAGGCATTGATTTTGAAGACATCAGACACATGCAGAATGAAAAATTTTTCAGAAATGATTTTTCTGGTGAGGTTGACTTCAGAGAAGATCGGAA
+
CBCCCFFFFFFFGGGGGGGGGGGHHHHHHHHHHHHHGEGGGHGHHHHGHHHHHHHHHHHHHHHHHHHHHHHHHHHHHHHHGHHHHHHFGFGFHHHHHHHHHHHHHHGGGHHHHHHHHHHHHHHHHHHHGHHHHHHHHHHHHHHHHHHHHHHHHHHGGHHHHHHHHHHHHHHHGHHHHHHHHHHHHHHHHHHHHHHH1GHHEHHHHHHHHHHHHHHHHHHHHHHHFHGHHHHHHHHHHHHGHHHHHGGGGGG
@M05620:46:000000000-D9D58:1:1101:15133:3847 1:N:0:107
GAATGAATGCAGAAATTGGCAAGATAATACTGCACCGATGGGAAATGATACTATCCTGAAACATGAGCAAATTGACCAGCCTCAGGATGTGAACTCATTTGCCCAGGGCTCTTTCAAGATAGTAAAAACAGTGACTTGTACAGCATAATGAAAAACCTAGGCATTGATTTTGAAGACATCAGACACATGCAGAATGAAAAATTTTTCAGAAATGATTTTTCTGGTGAGGTTGACTTCAGAGAAGATCGGAA
+
ABABBFFFFFFFGGGGGGGGCGFGHFHHFHHHHHHHEAEGGHGHFHHHHGHHHHHHHHHHHHHHHHCHFHHHHHHGHHHGFHHHGFEFGGHGHHHHGHHHHHHHHHGGEHHHHHHHHFHHHHHHHHHHGHHHGHGHHHFFHFGHHHHFHHHHHHHDDHHHHHHHGHHHHHHHGGHHHGHHGHHGHHHHHGFHHGFGFGBGGHGHHHHGGHHHFHHHHHFDGHHGGFFHH:CGHHHHHHGGGHHHF0FFA9A
@M05620:46:000000000-D9D58:1:1101:19291:3891 1:N:0:107
GAATGAATGCAGAAATTGGCAAGATAATACTGCACCGATGGGAAATGATACTATCCTGAAACATGAGCAAATTGACCAGCCTCAGGATGTGAACTCATTTGCCCAGGGCTCTTTCAAGATAGTAAAAACAGTGACTTGTACAGCATAATGAAAAACCTAGGCATTGATTTTGAAGACATCAGACACATGCAGAATGAAAAATTTTTCAGAAATGATTTTTCTGGTGAGGTTGACTTCAGAGAAGATCGGAA
+
CCCCCFFFFFFFGGGGGGGGGGGHHHHHHHHHHHHHGEEGGHHHHHHHHHHHHHHHHHHHHHHHGHHHHHHHHHHHHHHHGHHHGHGFHGHFHHHHHHHHHHHGHHGGGHHHHHHHHHHHHHHHHHHHGHHHHHHHHHHHHGHHHHHHHHHHHHGGGHHHGHHHHHHHHHHHGHHHHHHHHHHHHHGHHHHHHHFHHHHHGHHHHHHHGGGFGHGHFHHHFFHGHGCGHHHHHHHHHFHGHHHHGFFGGG?
@M05620:46:000000000-D9D58:1:1101:19280:3907 1:N:0:107
GAATGAATGCAGAAATTGGCAAGATAATACTGCACCGATGGGAAATGATACTATCCTGAAACATGAGCAAATTGACCAGCCTCAGGATGTGAACTCATTTGCCCAGGGCTCTTTCAAGATAGTAAAAACAGTGACTTGTACAGCATAATGAAAAACCTAGGCATTGATTTTGAAGACATCAGACACATGCAGAATGAAAAATTTTTCAGAAATGATTTTTCTGGTGAGGTTGACTTCAGAGAAGATCGGAA
+
AAAAADDBFFDFFFGGGGFGC1FHHHHHFDHHHDFFG?EGGHBFFGHDHDGHHHHHHHHBBGHHHHHHHF1FGHHHHFGGFHHHGHBHHFHGGHHHHHHHHHHHHGFEGHHHHGHHHHHHHHHHHHGHGHHFHEHHGHHHHGHHHHHFEGBHHHHGGEHH0GGFHBFHHHBFFHHGHHEFDFGHHHFFGHBDGGHGFHFF0FGHHGHFHGHBBDGHHHHHBHBGDF0CGGHBFHGFHBCFEHFBFFFG.9.
@M05620:46:000000000-D9D58:1:1101:13052:3983 1:N:0:107
GAATGAATGCAGAAATTGGCAAGATAATACTGCACCGATGGGAAATGATACTATCCTGAAACATGAGCAAATTGACCAGCCTCAGGATGTGAACTCATTTGCTGGAGGTCCCAGGGCTCTTTCAAGATAGTAAAAACAGTGACTTGTACAGCATAATGAAAAACCTAGGCATTGATTTTGAAGACATCAGACACATGCAGAATGAAAAATTTTTCAGAAATGATTTTTCTGGTGAGGTTGACTTCAGAGAA
+
CCCCCFFFFFFFGGGGGGGGGGGHHHHHHHHHHHHHFEFGGHHHHHHHHHHHHHHHHHHGHHHHHHHHHHGHHHHHHHHHGHHGGHGHHGHHHHHHHHHHHHHHHHHGGHHHHHGGGHHHHHHHHHHHHHHHHHHHGHHHHHHHHHHHHHHGHHHHHHHHHHHGGGHHHHHHHHHHHHHHGHHHHHHHHHHHHHHHHHHHHHHHGHHHHHHHHHHGHHHHHHHHGHHHHHHHHHHC;CHHHHGGGGGGGGE
@M05620:46:000000000-D9D58:1:1101:14031:4065 1:N:0:107
GAATGAATGCAGAAATTGGCAAGATAATACTGCACCGATGGGAAATGATACTATCCTGAAACATGAGCAAATTGACCAGCCTCAGGATGTGAACTCATTTGCTGGACCAGGGCTCTTTCAAGATAGTAAAAACAGTGACTTGTACAGCATAATGAAAAACCTAGGCATTGATTTTGAAGACATCAGACACATGCAGAATGAAAAATTTTTCAGAAATGATTTTTCTGGTGAGGTTGACTTCAGAGAAGATC
+
BBCCCFFFFFFFGGGGGGGGGGFHHHHHHHHHHHHHEFGGGHHHHHHHHHHHHHHHHHHHHHHHHHGHHHHHHHHHHHHHGHHHFGFGHGHHHHHHHHHHHHHHHHHHHHEDGFGHFHHH4DFHDGB?GDHHGHGBFGHFHHGGHFEGCGBGHGHGHHCDDCHFGH2GDGFDFHHHGDG1GGDFHHDCFGHFGHHHHHHFHFHH<CGHFFBGDD0CFGDDDDFFBGHFGFCGHGHGGGHHGHGFFFBBFF9
@M05620:46:000000000-D9D58:1:1101:21226:4087 1:N:0:107
GAATGAATGCAGAAATTGGCAAGATAATACTGCACCGATGGGAAATGATACTATCCTGAAACATGAGCAAATTGACCAGCCTCAGGATGTGAACTCATTTGCTGGACCAGGGCTCTTTCAAGATAGTAAAAACAGTGACTTGTACAGCATAATGAAAAACCTAGGCATTGATTTTGAAGACATCAGACACATGCAGAATGAAAAATTTTTCAGAAATGATTTTTCTGGTGAGGTTGACTTCAGAGAAGATC
+
BABBCFFFFFFFGGGGGGGGGGGHHGHHHHHHHHHHGEGGGHHHHHHHHHHHHHHHHHHHHHHHHHHHHHHHHHHHHHHHGHHHGHFGHGGGGHHHHHHHHHHHHHHHGHGGGHHHHHHHHHHHHHHGHHHHGHHHHHHHHHHHHHHHHHHHHFGHHHHGGHHHHHHHHHHHHHHGEHHHHHHHHHHHHHHHHFGHHHHHHHHHHHHHHHHHHBGGHHGHHHHHHHHHGHFHHHHHHHHHHHHFFFGGGGB
@M05620:46:000000000-D9D58:1:1101:14588:4114 1:N:0:107
GAATGAATGCAGAAATTGGCAAGATAATACTGCACCGATGGGAAATGATACTATCCTGAAACATGAGCAAATTGACCAGCCTCAGGATGTGAACTCATTTGCCCAGGGCTCTTTCAAGATAGTAAAAACAGTGACTTGTACAGCATAATGAAAAACCTAGGCATTGATTTTGAAGACATCAGACACATGCAGAATGAAAAATTTTTCAGAAATGATTTTTCTGGTGAGGTTGACTTCAGAGAAGATCGGAA
+
AABCCFFFFFFFGGGGGGGGGGGHHHHHHHHHHHHHEEEGGHGHHHHGHHHHHHHHHHHHHHHHHHFHHHHHHHHHHHHGGHHHGHFGGGHGFHHHHHHHHFHHHGGGGHFHHHEBHHHFFGGHHHHGGHHHGHHFFHHHHHFHHHHHHHHDFHHGFHFGFHHFHHDGHGHHGHHHHHHHEHHFHHHHGGHHGHDGGFHHGHGGBGCHGG0GHHHHHEFGCGHGGHCGH/;GBHHEFGHFGHCCCFFGBDE
@M05620:46:000000000-D9D58:1:1101:19255:4115 1:N:0:107
GAATGAATGCAGAAATTGGCAAGATAATACTGCACCGATGGGAAATGATACTATCCTGAAACATGAGCAAATTGACCAGCCTCAGGATGTGAACTCATTTGCTGGACCAGGGCTCTTTCAAGATAGTAAAAACAGTGACTTGTACAGCATAATGAAAAACCTAGGCATTGATTTTGAAGACATCAGACACATGCAGAATGAAAAATTTTTCAGAAATGATTTTTCTGGTGAGGTTGACTTCAGAGAAGATC
+
CCCCCFFFFFFFGGGGGGGGGGGHHHHHHHHHHHHHGEGGGHHHHHHHHHHHHHHHHHHHHHHHHHGHHHHHHHHHHHHHGHHHHHHHHHHHHHHHHHHHHHHHHHHHHHGGGHHHHHHHHHHHHHHHHHHHGHGHHHHHHHHHHHHHHHHHHHHHHHHGGHHHHHHHHHHHHHHHGHHHHHHHHHHHHHHHHHHHHHHHHHHHHHHHHHHHHEHHHHHHHHHHHHHHHHHHHHHHHHHHHHHGGGGGGHB
@M05620:46:000000000-D9D58:1:1101:19415:4125 1:N:0:107
GAATGAATGCAGAAATTGGCAAGATAATACTGCACCGATGGGAAATGATACTATCCTGAAACATGAGCAAATTGACCAGCCTCAGGATGTGAACTCATTTGCTGGAGGTCCCAGGGCTCTTTCAAGATAGTAAAAACAGTGACTTGTACAGCATAATGAAAAACCTAGGCATTGATTTTGAAGACATCAGACACATGCAGAATGAAAAATTTTTCAGAAATGATTTTTCTGGTGAGGTTGACTTCAGAGAA
+
111>ADFDFFF1AFA1FF11G111FD1AA1BEGB1AA0FEECGG/GGHFFHHFFDFAA1FGF0F1FGG101DFHF1110B/>01BF@@B1D22BFGHHDEFH1FF>0/?B1B11//?B>F>122>>BFHBB2>22<//0BFFF2>1>F222<B<G1>GFFG1FE/01<0@<FGBGDG1?1<1<?00?111><CG0<1111>0GGF00=../=G0CDGHGHFHG00;0:CC0:G/CFF/:/CB00F0909//
@M05620:46:000000000-D9D58:1:1101:19040:4128 1:N:0:107
GAATGAATGCAGAAATTGGCAAGATAATACTGCACCGATGGGAAATGATACTATCCTGAAACATGAGCAAATTGACCAGCCTCAGGATGTGAACTCATTTGCTGGAGGTCCCAGGGCTCTTTCAAGATAGTAAAAACAGTGACTTGTACAGCATAATGAAAAACCTAGGCATTGATTTTGAAGACATCAGACACATGCAGAATGAAAAATTTTTCAGAAATGATTTTTCTGGTGAGGTTGACTTCAGAGAA
+
BCCCCFFFFFFFGGGGGGGGGGGHHHHHGHHHHHHHGFGGGHGHHHHHHHHHHHHHHHHHGHHHHGHHHHHHHHHHHHHHGHHHGHFHHGGHHHHHHHHHHHHHHHHGGHHHHHGGGHHGHHHHHHHHHHHHHGHHGHHHHHHHHHHHHHHHHHHHHHHHHHHGGHHHHHHHHHHHHHHHGHHHHHHHHHGHHHHHHHHHHHHHHFGHGHHHHHHHHHHHHHHHHHHHHHHHHHHGHHHHHHGGGGGGGGE
@M05620:46:000000000-D9D58:1:1101:14599:4136 1:N:0:107
GAATGAATGCAGAAATTGGCAAGATAATACTGCACCGATGGGAAATGATACTATCCTGAAACATGAGCAAATTGACCAGCCTCAGGATGTGAACTCATTTGCCCAGGGCTCTTTCAAGATAGTAAAAACAGTGACTTGTACAGCATAATGAAAAACCTAGGCATTGATTTTGAAGACATCAGACACATGCAGAATGAAAAATTTTTCAGAAATGATTTTTCTGGTGAGGTTGACTTCAGAGAAGATCGGAA
+
3A?AAFFFFFFFGGFGGGGGGGGHHHDHFHHHHHHHEAEGGHHHHHHFHHHHHHHHHGHHHHHHGHHHHFHHHHHHHGFFFHFFFC@BFFFDDFHHHHHHHGFHHHGGGHHHFHGHGHHHHFFHHHHGGGGBGHGHEHHHHHHHHHHHHGEHHHHGGHHGFHHHHHHHHHHHGHHHHHHHHGHHHHHHHHHHHGHHGHGHGHHHHHHHGGHHHHHHHHHHHHGFHHHHHCGHHHHHGFHHGFHHHBFEFDE
@M05620:46:000000000-D9D58:1:1101:8572:4166 1:N:0:107
GAATGAATGCAGAAATTGGCAAGATAATACTGCACCGATGGGAAATGATACTATCCTGAAACATGAGCAAATTGACCAGCCTCAGGATGTGAACTCATTTGCTGGACCAGGGCTCTTTCAAGATAGTAAAAACAGTGACTTGTACAGCATAATGAAAAACCTAGGCATTGATTTTGAAGACATCAGACACATGCAGAATGAAAAATTTTTCAGAAATGATTTTTCTGGTGAGGTTGACTTCAGAGAAGATC
+
AAAA>FFFFFFFCGGGGFBBGFA4FGEHFHHGHGHHEAEFGCBFABEDFGHHHHH3FFAGGHHAEBFFFGBEEG5FAFBAFGHFFG3FBBDBDFFHHHHHFGFGFHFGEGFGDFFBGHHFHG3FFHDEFHGGFHHGGFBBGHHEBFGFCDBDGFHEFFHGGEGHGHHEFGDGFGHF/1F1?GDDGG1GHHHHHHHG1FBDFHE1><GHHHHHH0=C<D0DGHHHHHHFCF0CGGFCCCHHBCC;C/9BFGB
@M05620:46:000000000-D9D58:1:1101:8585:4181 1:N:0:107
GAATGAATGCAGAAATTGGCAAGATAATACTGCACCGATGGGAAATGATACTATCCTGAAACATGAGCAAATTGACCAGCCTCAGGATGTGAACTCATTTGCTGGACCAGGGCTCTTTCAAGATAGTAAAAACAGTGACTTGTACAGCATAATGAAAAACCTAGGCATTGATTTTGAAGACATCAGACACATGCAGAATGAAAAATTTTTCAGAAATGATTTTTCTGGTGAGGTTGACTTCAGAGAAGATC
+
>1AAAFBD3DD@1B1BFAAFFGFFBGHHFFDFB1FCE00BEC01/BAFGDGGD2GCH111B10F11FF1EGBFH1FHGFHGHHFFF1@@G1GFEDFBFHGHGHH1BGHHGEECHHGHHHHHFHHHHFFHHHHGGBGHHFHHHHHHHHHHHHHHBGHGHHGGHHFFGHHHFHHGHHHGHHHHHHHHGGHHHFH1GGHBFFGHGHHHHGHHHFGHBHHEGHDDGHGHHHFFFGHFHG/CGHHHFFHFBFB/C0
@M05620:46:000000000-D9D58:1:1101:8712:4229 1:N:0:107
GAATGAATGCAGAAATTGGCAAGATAATACTGCACCGATGGGAAATGATACTATCCTGAAACATGAGCAAATTGACCAGCCTCAGGATGTGAACTCATTTGCTGGAGGTCCCAGGGCTCTTTCAAGAGAGTAAAAACAGTGACTTGTACAGCATAATGAAAAACCTAGGCATTGATTTTGAAGACATCAGAGACATGCAGAATGAGAAATTTTTCAGAAATGATTTTTCTGGGGAGGTTGACTTCAGAGAA
+
BBBBBFFFFFFFGGGGGGGFGGGHHHHHHHGHHHHHEEGGGHGHHHHHHHHHHHHHHHEHHHHHHHHHHHHHHHHHHHGHGHHHHHGHGGHGFHHHHHHHHHHHHHHEFHFHEGEF10?GFHD?B4F0B/34BFHHEHEBGD4?F2G3?GDF2?F?3F33@FHDDC2<C22@<?11@GGD/1?F0FGD1>G1FGHGFFD<G0<<00=GHFGGHHF0DH0<<:00:<GH/GG0/A.=;.9//0;;;00CFG/
@M05620:46:000000000-D9D58:1:1101:17542:4243 1:N:0:107
GAATGAAATGCAGAAATTGGCAAGATAATACTGCACCGATGGGAAATGATACTATCCTGAAACATGAGCAAATTGACCAGCCTCAGGATGTGAACTCATTTGCCCAGGGCTCTTTCAAGATAGTAAAAACAGTGACTTGTACAGCATAATGAAAAACCTAGGCATTGATTTTGAAGACATCAGACACATGCAGAATGAAAAATTTTTCAGAAATGATTTTTCTGGTGAGGTTGACTTCAGAGAAGATCGGA
+
CBCCCFFFFFFFGGGGGGGGGGGGHHHHHHHGHHHHHGGGGGHHHHHHHHGHHHHHHHHHHHHHHHHHHHHHHHHHHHHHHGHHHHHHHHHHGHHHHHHHHHHHHHHGGGHHHHHHHHHHHHHHHHHHHGHHHHHHHHHHHHHHHHHHHHHHHHHHGGHHHHHHHHHHHHHHHGHHHHHHHHHHHHHHHHHHHHHHHHHHHHHHHHHHGHFHHHHHHHHHHGHHHGHHHHHHHHHHHHHHHHHHHGGGGGD
@M05620:46:000000000-D9D58:1:1101:13307:4257 1:N:0:107
GAATGAATGCAGAAATTGGCAAGATAATACTGCACCGATGGGAAATGATACTATCCTGAAACATGAGCAAATTGACCAGCCTCAGGATGTGAACTCATTTGCCCAGGGCTCTTTCAAGATAGTAAAAACAGTGACTTGTACAGCATAATGAAAAACCTAGGCATTGATTTTGAAGACATCAGACACATGCAGAATGAAAAATTTTTCAGAAATGATTTTTCTGGTGAGGTTGACTTCAGAGAAGATCGGAA
+
BBBBBFFFFFFFGGGGGGGGGGGHHHHHHHGHHHHHGGGGGHGHHHHGHHHHHHHHHHHHHHHHGHHHHHHFHHFHHGHHGHHGGHFGHHHHHHHHGHHHHHHHHHGGGHHHHHHHFHHHHHHHHHHHGHHHHHHHHHHHGHHHGHHHHHGHGHHGGHHHHHHHHHHHHHHHGHHHHGHHHHHHHHHHHFHHHHHHHHHHHHHHHHHGHGHHHHHHHHHHHHHHGFHHHCGHHHHHHHHHHHHHHGGGGGG
@M05620:46:000000000-D9D58:1:1101:20206:4267 1:N:0:107
GAATGAATGCAGAAATTGGCAAGATAATACTGCACCGATGGGAAATGATACTATCCTGAAACATGAGCAAATTGACCAGCCTCAGGATGTGAACTCATTTGCCCAGGGCTCTTTCAAGATAGTAAAAACAGTGACTTGTACAGCATAATGAAAAACCTAGGCATTGATTTTGAAGACATCAGACACATGCAGAATGAAAAATTTTTCAGTAATGATTTTTCTGGTGAGGTTGACTTCAGAGAAGATCGGAA
+
ABBCBFFFFFFFGGGGGGGGGGGHHHHHHHHHHGHHGEEGGHGHHHHHHHHHHHGHHHHHHHHHGHGGHHHHHHGHHHHHGHHHHHHHHFGFHHHHHHHHHHHHHHGGGHHHHHHHHHHHHHHHHHHHGHHHHHHHHHHHHHHHHHHGHHHHHHHGGHHHHHHHHHHHDFHHGHHHHHHHHHHHHHHHHFHHHHHHHHHHHHHHHHHHD0=GGHHHHHHHGHHHGHCGHGGHHHHHHHHHHHHHHFGGGGE
@M05620:46:000000000-D9D58:1:1101:13307:4276 1:N:0:107
GAATGAATGCAGAAATTGGCAAGATAATACTGCACCGATGGGAAATGATACTATCCTGAAACATGAGCAAATTGACCAGCCTCAGGATGTGAACTCATTTGCCCAGGGCTCTTTCAAGATAGTAAAAACAGTGACTTGTACAGCATAATGAAAAACCTAGGCATTGATTTTGAAGACATCAGACACATGCAGAATGAAAAATTTTTCAGAAATGATTTTTCTGGTGAGGTTGACTTCAGAGAAGATCGGAA
+
CCCCCFFFFFFFGGGGGGGGGGGHHHHHHHHHHHHHGEGGGHHHHHHHHHHHHHHHGHHHHHHHGHHHGHGHHHHHHHHHGHHHHHGGHGHHGHHHHHHHHHHHHHGGGHHHHHHHGHHHHHHHHHHHGHGHHFHFHHHHHHHHHHHHHHHHHHHGGHHHGHHHHHHHHHHHGHGHHHHHHHHHHHHHHHHHGHHHHHGHHHHHHHHGHHHHGHHHHHHHHHHHBGFHHCGGHHHGHHHGHHHHHGGGGGE
@M05620:46:000000000-D9D58:1:1101:18975:4297 1:N:0:107
GAATGAATGCAGAAATTGGCAAGATAATACTGCACCGATGGGAAATGATACTATCCTGAAACATGAGCAAATTGACCAGCCTCAGGATGTGAACTCATTTGCTGGACCAGGGCTCTTTCAAGATAGTAAAAACAGTGACTTGTACAGCATAATGAAAAACCTAGGCATTGATTTTGAAGACATCAGACACATGCAGAATGAAAAATTTTTCAGAAATGATTTTTCTGGTGAGGTTGACTTCAGAGAAGATC
+
CCCCCFFFFFFFGGGGGGGGGGGHHHHHHHHHHHHHGEGGGHHHHHHHHHHHHHHHHHHHHHHHHHHHHHHHHHHHHHHHGHHHHHHHHHHHHHHHHHHHHHHHHHGHFGFEGHGHHFEEFEGEHHGHFHHHEHHEE?FGHHFHFHHHHHHFDD?GHECACCGHFHHHFHDDGHHF/FDDFGGGHHHFHFFHFCGF1F1<DGHFGFGFHHHFD<DGHHGHDHFGGGHFHH0GHHHFHHHHFHFC9/CFGF;
@M05620:46:000000000-D9D58:1:1101:12209:4302 1:N:0:107
GAATGAATGCAGAAATTGGCAAGATAATACTGCACCGATGGGAAATGATACTATCCTGGAACATGAGCAAATTGACCAGCCTCAGGATGTGAACTCATTTGCTGGACCAGGGCTCTTTCAAGATAGTAAAAACAGTGACTTGTACAGCATAATGAAAAACCTAGGCATTGATTTTGAAGACATCAGACACATGCAGAATGAAAAATTTTTCAGAAATGATTTTTCTGGTGAGGTTGACTTCAGAGAAGATC
+
CCCCCFFFFFFFGGGGGGGGGGFHHHHHHHHHHHHHGGGGGHFHHHHHHHHHHHHHHH3FGHHHHHGHGHHHHHHHHHHHGHHHGHGHHGHHHHHHHHHHHHHHHHFB?1?11FEFG?4B44FGBGHHEEHHFHG43EGGGHHFB??GFGDHHBF3?FHDACC2BCBCDD2FGFHB/1?GFGGHH11FCGBG1<<GDGB1G1FGHFFHHHHF0DGGFHHH0=GHHH00CGCAHC:CC0CGHBCBFBFFGB0
@M05620:46:000000000-D9D58:1:1101:18997:4306 1:N:0:107
GAATGAATGCAGAAATTGGCAAGATAATACTGCACCGATGGGAAATGATACTATCCTGAAACATGAGCAAATTGACCAGCCTCAGGATGTGAACTCATTTGCTGGACCAGGGCTCTTTCAAGATAGTAAAAACAGTGACTTGTACAGCATAATGAAAAACCTAGGCATTGATTTTGAAGACATCAGACACATGCAGAATGAAAAATTTTTCAGAAATGATTTTTCTGGTGAGGTTGACTTCAGAGAAGATC
+
ABACBFFFFFFFGGGGGGGGGGGHHHGHHHHHHHHHGEFGGHHHHHHHHHHHHHHHHHHHHHHHHHHHHHHHHHHHHHHHGHHHHHHHHHHHHHHHHHHHHHHHHHGHHHGGGGHHFGHGHHHHHHHFHHHHGHHGHHHHHHHHHHGHHHFHHHHHHHHGGHHHHHHHHHGGHHHHGHHHHGHHHHHGGHHGHHHHHFFHHGHHGHHHHGHHGHHGGHDGGGHHEGHHHHGFHCGHHGHHHGHGBB9FFF0
@M05620:46:000000000-D9D58:1:1101:16215:4314 1:N:0:107
GAATGAATGCAGAAATTGGCAAGATAATACTGCACCGATGGGAAATGATACTATCCTGAAACATGAGCAAATTGACCAGCCTCAGGATGTGAACTCATTTGCTGGACCAGGGCTCTTTCAAGATAGTAAAAACAGTGACTTGTACAGCATAATGAAAAACCTAGGCATTGATTTTGAAGACATCAGACACATGCAGAATGAAAAATTTTTCAGAAATGATTTTTCTGGTGAGGTTGACTTCAGAGAAGATC
+
?AABAFFFFFFFFGGGGGCGGGFFHHHHHHHGHFHHA2AEDCBEAHFHFGHGHHHFGEHHHHFHGBGHGFHHGFHHHHGHGHHHFHFFGBFDBHFHHGHHHHBFCHFHHHGGEHHHFHHHHHHDHHB4GHHHGHHGFFHHHHHHHHFHGFFHFHHHGHHGGHHHGHHHGFHFHGHGGFHHHHGGGHHHFFF1GHGHHGGEDFFFECGGBFFBGHFHHHFHHFHFHHHGGGGHFG/GHHHHHFHHGGGGGB;
@M05620:46:000000000-D9D58:1:1101:20999:4406 1:N:0:107
GAATGAATGCAGAAATTGGCAAGATAATACTGCACCGATGGGAAATGATACTATCCTGAAACATGAGCAAATTGACCAGCCTCAGGATGTGAACTCATTTGCCCAGGGCTCTTTCAAGATAGTAAAAACAGTGACTTGTACAGCATAATGAAAAACCTAGGCATTGATTTTGAAGACATCAGACACATGCAGAATGAAAAATTTTTCAGAAATGATTTTTCTGGTGAGGTTGACTTCAGAGAAGATCGGAA
+
CBCCCFFFFFFFGGGGGGGGGGGHHHHHHHHHHHHHGEFGGHHHHHHHHHHHHHHHHHHHHHHHHHHHHHHHHHHHHHGGGHHHHHGHGFGGHHHHHHHHHHHHHHGGGHHHHHHHHHHHHHHHHHHHGHHHHHHHHHHHHHHHHHHHHHHHHHHGGHHHHHHHHHHHHHHHGHHHHHHHHHHHHHHHHHHHHHHHGHHHHHHHHHHHGDHHGHHHHHHHHHHHDHGHHGHHHHHHHHHHHHHHHGGGGGF
@M05620:46:000000000-D9D58:1:1101:11500:4505 1:N:0:107
GAATGAATGCAGAAATTGGCAAGATAATACTGCACCGATGGGAAATGATACTATCCTGAAACATGAGCAAATTGACCAGCCTCAGGATGTGAACTCATTTGCTGGAGGTCCCAGGGCTCTTTCAAGATAGTAAAAACAGTGACTTGTACAGCATAATGAAAAACCTAGGCATTGATTTTGAAGACATCAGACACATGCAGAATGAAAAATTTTTCAGAAATGATTTTTCTGGTGAGGTTGACTTCAGAGAA
+
CCCCCFFFFFFFGGGGGFGGGGGHHHHHHHHHHHHHGEGGGHHHHHHHHHHHHHHHHHHHHHHHHHGHHHHHHHHHHHHHGHHHHHHHHHHHHHHHHHHHHGHHHCGGEHHHHHGGGHHHHHHHHHHHHHHHFHHHGEGHHHHHHHHHHHHFHHGHHFFGHHHGDGHHHHHHHHHHHHHHGHHGHHHHHHHHHHHHGHGFHHHHGHFHHHHHHHHFGFHHHHHHHGHHHHHHHHHCCCHFHGGGGGFGFGF
@M05620:46:000000000-D9D58:1:1101:17992:4525 1:N:0:107
GAATGAATGCAGAAATTGGCAAGATAATACTGCACCGATGGGAAATGATACTATCCTGAAACATGAGCAAATTGACCAGCCTCAGGATGTGAACTCATTTGCTGGACCAGGGCTCTTTCAAGATAGTAAAAACAGTGACTTGTACAGCATAATGAAAAACCTAGGCATTGATTTTGAAGACATCAGACACATGCAGAATGAAAAATTTTTCAGAAATGATTTTTCTGGTGAGGTTGACTTCAGAGAAGATC
+
CCCCCFFFFFFFGGGGGGGGGGGHHHHHHHHHHHHHGEGGGHHHHHHHHHHHHHHHHHHHHHHHHHHHHHHHHHHHHHHHGHHHHHGHHHHGHHHHHHHHHHHHHHHGHGEEGGFHHHHGHHFDGFBGGHHHGHH4GDFHHHHFGHHHHHHHHFDHHFHGGHHHGHHFHHFHHHHHAFGDGHGHHHHHHFHHHHHGBCFFFHHFGGCGGFGDGB=CGHHHHHHHHHHHFHFHHHHGHHHHHHHBF9FGGGF
@M05620:46:000000000-D9D58:1:1101:13445:4594 1:N:0:107
GAATGAATGCAGAAATTGGCAAGATAATACTGCACCGATGGGAAATGATACTATCCTGAAACATGAGCAAATTGACCAGCCTCAGGATGTGAACTCATTTGCTGGACCAGGGCTCTTTCAAGATAGTAAAAACAGTGACTTGTACAGCATAATGAAAAACCTAGGCATTGATTTTGAAGACATCAGACACATGCAGAATGAAAAATTTTTCAGAAATGATTTTTCTGGTGAGGTTGACTTCAGAGAAGATC
+
BBBBBFFFFFFFFFGGGGGGGGFHHHHGHHHHHHHHEEGGGHHHHHGFHGHHHHHHHHHHHHHHHHGHHHHHHHHHHHHHGHHHHHHHHGGFGHHHHHHHHGHHHHHHHHGGGHHHHHHHHHHHHHHHGHHHGHHHHHFHGHHHHHHHHHHHHHHGHHHGGHHHHHHHHHHHHHHHGGHHHHHHHHGHHHHHHHHHHHHHHHFHHHHHHHFHHHHHHHFHHFHHHHHGGGFGH:GCCGHHHHHHGGEGGGB
@M05620:46:000000000-D9D58:1:1101:8365:4633 1:N:0:107
GAATGAATGCAGAAATTGGCAAGATAATACTGCACCGATGGGAAATGATACTATCCTGAAACATGAGCAAATTGACCAGCCTCAGGATGTGAACTCATTTGCTGGAGGTCCCAGGGCTCTTTCAAGATAGTAAAAACAGTGACTTGTACAGCATAATGAAAAACCTAGGCATTGATTTTGAAGACATCAGACACATGCAGAATGAAAAATTTTTCAGAAATGATTTTTCTGGTGAGGTTGACTTCAGAGAA
+
BBBBBFFFFFFFGGGGGGGGGGGHHHGHHHHHHHHHEEGGGHHHHHHGHHHHHHHHHHHHHHHHHFGHHHHHHHHHHHHHGHHGGHGHHHHHHHHHHHHHHHHHHHHGGHHHHHGGGHHHHHHHHHHHHHHHHHHHGHHHHHHHHHHHHHHHHHHHHHHHHHHGGHHHHHHHHHHHHHHHGHHHHHHHHHHHHHHGHHHHHHHHGHHHHHFHGHHHHHHHHGHFHHGHHHHHHHHGGHHHHHGGGGGGGGF
@M05620:46:000000000-D9D58:1:1101:12954:4642 1:N:0:107
GAATGAATGCAGAAATTGGCAAGATAATACTGCACCGATGGGAAATGATACTATCCTGAAACATGAGCAAATTGACCAGCCTCAGGATGTGAACTCATTTGCTGGACCAGGGCTCTTTCAAGATAGTAAAAACAGTGACTTGTACAGCATAATGAAAAACCTAGGCATTGATTTTGAAGACATCAGACACATGCAGAATGAAAAATTTTTCAGAAATGATTTTTCTGGTGAGGTTGACTTCAGAGAAGATC
+
CCCCCFFFFFFFGGGGGGGGGGGHHHHHHHHHHHHHGEGGGHHHHHHGHHHHHHHHHHHHHHHHHHHHHHHHHHHHHHHHGHHHHGGGGFGHHHHHHHHHHHHHHHFFHHGGGHHHBGHGFHFFHH4?GFFGEHFDEFGHHFDFFFHFCFGFHHHHGFGDDFHGHHHHFGHHHGFHEDF?GHHHGFFHGHHHHHHGFHHHHHHFHGHHHHHFG0GHEHHHHHGHGHHB;C:CHHHGCGHGFFCCFGFFGG;
@M05620:46:000000000-D9D58:1:1101:8182:4651 1:N:0:107
GAATGAATGCAGAAATTGGCAAGATAATACTGCACCGATGGGAAATGATACTATCCTGAAACATGAGCAAATTGACCAGCCTCAGGATGTGAACTCATTTGCTGGAGGTCCCAGGGCTCTTTCAAGATAGTAAAAACAGTGACTTGTACAGCATAATGAAAAACCTAGGCATTGATTTTGAAGACATCAGACACATGCAGAATGAAAAATTTTTCAGAAATGATTTTTCTGGTGAGGTTGACTTCAGAGAA
+
AAAAAFFF31@@GF1FGGB11BFB1FBGHHBGFBFBE?E0ECGFEHHGHEBGGHHFFFGFGBG1FFGBGC1F1F11F1C//BF1FGFEGCD2FDGD11@FG2BGC00B>FHA11//?CCGHHHF2GDBGFGHHHFBEH0FGFFHFFHE22DCGHHHFBGFHHHECGGGGHHHGHFGFDFGGE1DCGHHDDB<0FFFHH11GGBF<GHGFH/0GGGGFFF/D=:CFGHHFGE00/C..C//CCEBBBBBF/9
@M05620:46:000000000-D9D58:1:1101:20319:4652 1:N:0:107
GAATGAATGCAGAAATTGGCAAGATAATACTGCACCGATGGGAAATGATACTATCCTGAAACATGAGCAAATTGACCAGCCTCAGGATGTGAACTCATTTGCCCAGGGCTCTTTCAAGATAGTAAAAACAGTGACTTGTACAGCATAATGAAAAACCTAGGCATTGATTTTGAAGACATCAGACACATGCAGAATGAAAAATTTTTCAGAAATGATTTTTCTGGTGAGGTTGACTTCAGAGAAGATCGGAA
+
CBCCCFFFFFFFGGGGGGGGGGGHHHHHHHHHHHHHEEEGGHHHGHHGHHHHHHHHHHHHHHHHHGHHHHHHHHHHHHHHGHHHGHGHGGHGFHHHHHHHHHHHHHGGGHHHHHHHHHHHHHHHHHHHGHHHHHHHHHGHHHHHHHHHHHHHHGHGGHHHHHHHHHHHHHHHGHHHHHHHHHHHHHHHHHHHHHHHHHHHHHHHHHHGGGHHHHHHHHHHHHHHGGGHHCGHHHHHHGHHHHHHHGGGGGE
@M05620:46:000000000-D9D58:1:1101:7892:4658 1:N:0:107
GAATGAATGCAGAAATTGGCAAGATAATACTGCACCGATGGGAAATGATACTATCCTGAAACATGAGCAAATTGACCAGCCTCAGGATGTGAACTCATTTGCTGGACCAGGGCTCTTTCAAGATAGTAAAAACAGTGACTTGTACAGCATAATGAAAAACCTAGGCATTGATTTTGAAGACATCAGACACATGCAGAATGAAAAATTTTTCAGAAATGATTTTTCTGGTGAGGTTGACTTCAGAGAAGATC
+
ABBBBFFFFFFFFGGGGGGCGGFHHHHHHHFHGHHHEEEGGHEFHHHGHHHHHHHHHHHHHHGHHBGGHGFGHHHHFHFGGHHHHHFGHFGDGHHHHHHHHHHHBGHGHHGF1BEFHFFH4G3??FFEHHHE/?G4F3DFGHDE4BB?BBGFGGHHHHAGD2@F<G<GBGGGHHDFGBDB<GHB??1??GBCGCD11F1=GHHB0CGHHG/0DFGH000=DGHDCCGGGB:GHHF/GBGC:0;CCB/9/F0
@M05620:46:000000000-D9D58:1:1101:11755:4712 1:N:0:107
GAATGAATGCAGAAATTGGCAAGATAATACTGCACCGATGGGAAATGATACTATCCTGAAACATGAGCAAATTGACCAGCCTCAGGATGTGAACTCATTTGCTGGACCAGGGCTCTTTCAAGATAGTAAAAACAGTGACTTGTACAGCATAATGAAAAACCTAGGCATTGATTTTGAAGACATCAGACACATGCAGAATGAAAAATTTTTCAGAAATGATTTTTCTGGTGAGGTTGACTTCAGAGAAGATC
+
CCCCCFFFFFFFGGGGGGGGGGGHHHHHHHHHHHHHGEGGGHGHHHHHHHHHHHHHHHHGHHHHHHHHGHGHHHHHHHHHGHHHHHGHHFGHHHHHHHHHHHHGHHHHHHGGGHHHHHHHHHHHHHHHHHHHGHHFFHHHHHHHHHHHHHGHHHHHHHHGGHHHHHHHHHHHHHHHGFGHHHHHGHGGHHHHHGHHHHHHHHHGHHHHHHHHHHHHHHHHHHHHHHHHHFHHHGGGGHHHHHHGGGGGGGE
@M05620:46:000000000-D9D58:1:1101:16343:4723 1:N:0:107
GAATGAATGCAGAAATTGGCAAGATAATACTGCACCGATGGGAAATGATACTATCCTGAAACATGAGCAAATTGACCAGCCTCAGGATGTGAACTCATTTGCCCAGGGCTCTTTCAAGATAGTAAAAACAGTGACTTGTACAGCATAATGAAAAACCTAGGCATTGATTTTGAAGACATCAGACACATGCAGAATGAAAAATTTTTCAGAAATGATTTTTCTGGTGAGGTTGACTTCAGAGAAGATCGGAA
+
BBCCCFFFFFFFGGGGGGGGGGFHHHHHHHHHHHHHGFFEGHGHHHHHHHHHHHHHHHHHGHHHHHHHHHHHHHHHHHHHGHHGGHGGGGGGHHHHHHHHHHHHHHGGGHHHHHHHHHHHHHHHHHHHGHHHHHHHHHGHHHHHHHHHHHHHHHHGGFHHHHHHHHHHHHHHGHHHHHHHHHHHHHHHHHGHHHHHHHHHHHHHHHHGGHHHHHHFHHHHGHHHGGHHHGHHHHHHHGHHHHGHHGGGGGG
@M05620:46:000000000-D9D58:1:1101:16516:4744 1:N:0:107
GAATGAATGCAGAAATTGGCAAGATAATACTGCACCGATGGGAAATGATACTATCCTGAAACATGAGCAAATTGACCAGCCTCAGGATGTGAACTCATTTGCTGGACCAGGGCTCTTTCAAGATAGTAAAAACAGTGACTTGTACAGCATAATGAAAAACCTAGGCATTGATTTTGAAGACATCAGACACATGCAGAATGAAAAATTTTTCAGAAATGATTGTTCTGGTGAGGTTGACTTCAGAGAAGATC
+
CCCCCFFFFFFFGGGGGGGGGGGHHHHHHHHHHHHHGEGGGHFHHHHHHHHHHHHHHHHHHHHHHHHHHGHHHHHHHHHHGHHHHHGHHFHHHHHHHHHHHHHHHHFFGGC>111?BGHB443BGH44D4BFEHF43F4GGDB???43?F3BDFHH?BG/<=G222F222FHHDBF/1?11F=1F11FHBGFDGHF1<FGHHE1F.CDDGG<D0DG0DHFH0<GBGCG0:0CC/;C/:CFF::0:F0::B:
@M05620:46:000000000-D9D58:1:1101:21287:4747 1:N:0:107
GAATGAATGCAGAAATTGGCAAGATAATACTGCACCGATGGGAAATGATACTATCCTGAAACATGAGCAAATTGACCAGCCTCAGGATGTGAACTCATTTGCTGGACCAGGGTTCTTTCAAGATAGTACAAACAGTGACTTGTACAGCATAATGAACAACCTAGGCATTGTTTTTGCAGCCATCAGATACATGCAGAATGAAAAATTTGTCAGAAATGATTTTTCTGGGGTGGCTGACTTCAGAGAAGATC
+
CCBCCFFFFFFFGGGGGGGGGGGHHHHHHHHHHHHHGGGGGHHHHHHHHHHHHHHHHHHHHHHHHHHHHHHHHHHHHHHHGHHHHHHHHHHHHHHHHHHHHHHHHH121?112BG3B444FH33F34D4D43?F2FF34?43?444432?DF?3F333B//2B22=FGHD2222//1@11/0=?G1G11?G1111>FF<1>1110>000<0=00=0=<0=0=00/:0C/:.;-.;../000;090/0;000
@M05620:46:000000000-D9D58:1:1101:17250:4757 1:N:0:107
GAATGAATGCAGAAATTGGCAAGATAATACTGCACCGATGGGAAATGATACTATCCTGAAACATGAGCAAATTGACCAGCCTCAGGATGTGAACTCATTTGCCCAGGGCTCTTTCAAGATAGTAAAAACAGTGACTTGTACAGCATAATGAAAAACCTAGGCATTGATTTTGAAGACATCAGACACATGCAGAATGAAAAATTTTTCAGAAATGATTTTTCTGGTGAGGTTGACTTCAGAGAAGATCGGAA
+
AABBBFFFFFFFGGGGGGGGGGFGHHHHDHFGFBHHE2EGGHHFHHGDGHHHHHHHHDFHHHCFCHHHDGHHHDEFGHGGGFHHHHCBFGG@GFHHHFGHHHF3C11E11F3BG444@3343BGFF4D/?FG3EFGGF3?B4BECFB343?F3GF/?G2222C2222@2F22<@FGF0?111F1FGFG11<><G1D111=<0FD1</<==0/DD00=0==BGH0=G0..:C:CFHEGF;0CC///00CD:E
@M05620:46:000000000-D9D58:1:1101:10999:4761 1:N:0:107
GAATGAATGCAGAAATTGGCAAGATAATACTGCACCGATGGGAAATGATACTATCCTGAAACATGAGCAAATTGACCAGCCTCAGGATGTGAACTCATTTGCTGGACCAGGGCTCTTTCAAGATAGTAAAAACAGTGACTTGTACAGCATAATGAAAAACCTAGGCATTGATTTTGAAGACATCAGACACATGCAGAATGAAAAATTTTTCAGAAATGATTTTTCTGGTGAGGTTGACTTCAGAGAAGATC
+
BABBBFFFFFFFGGGGGGGGGFFGHHHHHHHHHGHHGEGGGHHHHHHHHHHHHHHHHHHHHHHHHHGGHHHHHHHHHHHHGHHHHHFHHGHHHHHHHHHHHGGHH1BGHHGGGHHHHHHHHHHHHHHHHHHHGHHHHHHHHHHHHHHHHHHHHHHHGGHGGHHHHHHHHHFHHHHHGGHGHHHHHHHHHHHHHHHHHHGHHGHHGHHHHHHHHHHHHHGHHHHHHHHHGHHHHHHHHHHHHHHGGFGFFGB
@M05620:46:000000000-D9D58:1:1101:21275:4762 1:N:0:107
GAATGAATGCAGAAATTGGCAAGATAATACTGCACCGATGGGAAATGATACTATCCTGAAACATGAGCAAATTGACCAGCCTCAGGATGTGAACTCATTTGCTGGACCAGGGAGCGTTCTATCTAGTTAGAAAAATGAGTTGTACGGCATGCATAATGACCAAGCCAGTGATTGAGTTTGCATAAGTCACATGCAGGAAGAATGATTTTTCAGTAAGGATTGTTCTGTTGGGGTTGACTTCCTTGAGGATC
+
AABBBFFFFFFFFGGGGGGGGGGHHHHHHHHHHHHHGAEGGHBEGHHHHHHHHHHFHHGGHHHHHHGHGHFGHHHGHHGGGHHHGHGHHGHGFHHHHHHHHHHHGH121111111//?F/4444BF44B4?F4B003B3B43333/////0222@F22@222?0//?011?FG11111111>11111>F1>11>GD../<CG00<00<0=/0000;0/<:G/0;;G0000.:-.-;/0;000000;0/0//
@M05620:46:000000000-D9D58:1:1101:7388:4850 1:N:0:107
GAATGAATGCAGAAATTGGCAAGATAATACTGCACCGATGGGAAATGATACTATCCTGAAACATGAGCAAATTGACCAGCCTCAGGATGTGAACTCATTTGCCCAGGGCTCTTTCAAGATAGTAAAAACAGTGACTTGTACAGCATAATGAAAAACCTAGGCATTGATTTTGAAGACATCAGACACATGCAGAATGAAAAATTTTTCAGAAATGATTTTTCTGGTGAGGTTGACTTCAGAGAAGATCGGAA
+
BAABBFFFFFDFGFBGGGGF4GFFFGFGHHGHGGHCEEEGFGHFHHHBGH5EGFHHHHFHHFFGHHFFFHHHGHBFAGFA1GHBFH@BFGH@GDGF3GGHGBGEHHEGDHEHHHHHHHGGHGEGHFGGEHG4FHGHHGGFF?GHFGFFFGHFFFHCEHFGFFHHFFDHHGHHEFGHHHHHHHHHHGFGGFHHHFHFGGDGHHHGHHGBD<GHHHHHHHHHHFGGGCHHC::CCGGHBBHHHHHHGFGGBGE
@M05620:46:000000000-D9D58:1:1101:8417:4856 1:N:0:107
GAATGAATGCAGAAATTGGCAAGATAATACTGCACCGATGGGAAATGATACTATCCTGAAACATGAGCAAATTGACCAGCCTCAGGATGTGAACTCATTTGCTGGAGGTCCCAGGGCTCTTTCAAGATAGTAAAAACAGTGACTTGTACAGCATAATGAAAAACCTAGGCATTGATTTTGAAGACATCAGACACATGCAGAATGAAAAATTTTTCAGAAATGATTTTTCTGGTGAGGTTGACTTCAGAGAA
+
BBBBBFFFFFFFGGGGGGGGGGFGGHHHHHHHGHHHFEFGGHHGHHHFHHHHHHHHHHHHHHHHHGHGGHHHHHBGHHGHGGHFGHEGGGHFHHHHFHHHGFBGFGGFGHHHHHGGGHHHHHHHHHHHHHGHHHHHGHHGHHHHHHHHFHHHHHHHHHHHHHFGGHHHHHHHGHGHHHHHGHHHHHHGHHHGHHHHGHHHHGHGGGHHFGHHHHHGHHHHHHGGFHHHGHHGHHC=CCGHHGGGGGGGGGF
@M05620:46:000000000-D9D58:1:1101:6575:4858 1:N:0:107
GAATGAATGCAGAAATTGGCAAGATAATACTGCACCGATGGGAAATGATACTATCCTGAAACATGAGCAAATTGACCAGCCTCAGGATGTGAACTCATTTGCTGGACCAGGGCTCTTTCAAGATAGTAAAAACAGTGACTTGTACAGCATAATGAAAAACCTAGGCATTGATTTTGAAGACATCAGACACATGCAGAATGAAAAATTTTTCAGAAATGATTTTTCTGGTGAGGTTGACTTCAGAGAAGATC
+
BBBBBFFFFFFFFFBGGGGGBBFHHGHHGHHHGGHHFEEGGHFFGHHDGHHHHGHHHHFHHEHHHEGHHHGFFGHHGFGGGHGHFFFFGBFFGHGGFHHHFHHGH?GFHHGGGHHHGHHHHHHFBGGHEGFFAEGGHFHHHHFFFFHFHGGFHHHHHFHGGGHHHFHHHHFHHHGEFDHHGGHHHHEHHGHHHFHHHHFGGHHHFC<DDG/DGBHGHF=GHEFHHEGH:GHHHHFFGGFHGHHBFCFBFF9
@M05620:46:000000000-D9D58:1:1101:6552:4866 1:N:0:107
GAATGAATGCAGAAATTGGCAAGATAATACTGCACCGATGGGAAATGATACTATCCTGAAACATGAGCAAATTGACCAGCCTCAGGATGTGAACTCATTTGCTGGACCAGGGCTCTTTCAAGATAGTAAAAACAGTGACTTGTAAAGTATAATGAAAAATCTAGGCCTTGATTTTGAAGATATCAGACACATGCAGAATGAAAAATTTTTCAGAAATGATTTTTCTGGTGAGGTTGACTTCAGAGATGATC
+
AABBCFFFFFFFGGGGGGGGGGGGHHHHHHHHHHHHEEEGGHGHHHHGHHHHHHHHHHHHHHHHHGGHGHHHHHFGHHGGGHHHGHFGGGGHHHHHHHHHHHHHHHA21111E1?334444?3B434B4F4B>/B4?F444FG444B43BG3BF3F3FG023B?222<@22@22@>/@F111<1@GGHH001?1111>GH1F1>FHB1<1/=<00/=<==000=/0<<FC0.::/;:000;0<C0/0:C90
@M05620:46:000000000-D9D58:1:1101:14205:4933 1:N:0:107
GAATGAATGCAGAAATTGGCAAGATAATACTGCACCGATGGGAAATGATACTATCCTGAAACATGAGCAAATTGACCAGCCTCAGGATGTGAACTCATTTGCTGGACCAGGGCTCTTTCAAGATAGTAAAAACAGTGACTTGTACAGCATAATGAAAAACCTAGGCATTGATTTTGAAGACATCAGACACATGCAGAATGAAAAATTTTTCAGAAATGATTTTTCTGGTGAGGTTGACTTCAGAGAAGATC
+
@BBBAFFFFFFFGGGGGGGGFGFGHHHHHHHHHHHHGFGGGGFHHHHHHHHHHHGHHHHHHHHHFEGHHHHGGHHHHHGGCGGFGHGGHHGHFHHHHHHHHEFHHFHHHHGGGHHHHHHHHHHHGHBGHHHHGHGBG?FGHHHGHHHHHHHHHHDGHHHGGHHHHGHHHHGHHHHGGHFDGHHHHHHHHHHHHHHHGHHHHHHFCHHHFHEHGHHHHHGHHGHFHHHH;CGHHHHGGHHHHHHGFFGGGFF
@M05620:46:000000000-D9D58:1:1101:14210:4953 1:N:0:107
GAATGAATGCAGAAATTGGCAAGATAATACTGCACCGATGGGAAATGATACTATCCTGAAACATGAGCAAATTGACCAGCCTCAGGATGTGAACTCATTTGCTGGACCAGGGCTCTTTCAAGATAGTAAAAACAGTGACTTGTACAGCATAATGAAAAACCTAGGCATTGATTTTGAAGACATCAGACACATGCAGAATGAAAAATTTTTCAGAAATGATTTTTCTGGTGAGGTTGACTTCAGAGAAGATC
+
AAABBFFFFFFFGGGGGGGGGGGHHHHHHHHGGHHHEEGEGHGHGHHHHHHHHHHHHHHGGHHHHHGHHHGHHHGHHGHGGHGGGGGFFBFGFHHHHHHHHHHHGHHHHHGGGHHHHHHHHHHHHHFFHHHHGHHGHHHHHHHGHHHHHHHHHHHHHHHGGHHHHHHHHHHHHGHHGFHHHHHHHHHHHHHHHHHHHHHHHHHHFFHHHHGHHHHHHHHHHFHGHHHH;GHHHGHCHHHHHHHHGGGGGF;
@M05620:46:000000000-D9D58:1:1101:10630:4960 1:N:0:107
GAATGAATGCAGAAATTGGCAAGATAATACTGCACCGATGGGAAATGATACTATCCTGAAACATGAGCAAATTGACCAGCCTCAGGATGTGAACTCATTTGCTGGACCAGGGCTCTTTCAAGATAGTAAAAACAGTGACTTGTACAGCATAATGAAAAACCTAGGCATTGATTTTGAAGACATCAGACACATGCAGAATGAAAAATTTTTCAGAAATGATTTTTCTGGTGAGGTTGACTTCAGAGAAGATC
+
CBCCCFFFFFFFGGGGGGGGGGGHHHHHHHHHHHHHGEGGGHHHHHHHHHHHHHHHHHHGHHHHHHHHHHHHHHHHHHHHGHHHGHGHHHHHHHHHHHHHHHHHHHHHHHGGDGHGHHHHHHHHHHHHHHHHGHHHHFHGHHFHHGHFFGHHHGHHHHHGGHHHHHHHHHGGHFHGFGHHHHHHHHHHHHHHHFHHHHHGHHHFFGHHHHFGFHHGHHDGGHHHHHHHGFGHH/CGGGHHHHHHGFGGGG;
@M05620:46:000000000-D9D58:1:1101:19758:4993 1:N:0:107
GAATGAATGCAGAAATTGGCAAGATAATACTGCACCGATGGGAAATGATACTATCCTGAAACATGAGCAAATTGACCAGCCTCAGGATGTGAACTCATTTGCTGGAGGTCCCAGGGCTCTTTCAAGATAGTAAAAACAGTGACTTGTACAGCATAATGAAAAACCTAGGCATTGATTTTGAAGACATCAGACACATGCAGAATGAAAAATTTTTCAGAAATGATTTTTCTGGTGAGGTTGACTTCAGAGAA
+
B@?BBFFFFFBFGFCGGGGGBCFHHFHFDGHGHHHGEEAEFGCGHGHBB5GHHHFGGDFBFHGHFFGHHHEHHHEHEHHHGHCBBFG3FGHHGGGHBGHFG@FHHHGGGHFFHHGGGHHGHHHHHGHHHHGHFHHHGHHHHHGHHHGGHHHHHHHHHHHHHHHGGHHHHHGHGHHHHHHHGGGHGHHGHHHGHHHHHHGHHHHGHHHHGHHHGHHHHHHHHHHHHHHHHHHHFHHHHHHHHHGGGGGGGGG
@M05620:46:000000000-D9D58:1:1101:9245:5050 1:N:0:107
GAATGAATGCAGAAATTGGCAAGATAATACTGCACCGATGGGAAATGATACTATCCTGAAACATGAGCAAATTGACCAGCCTCAGGATGTGAACTCATTTGCTGGAGGTCCCAGGGCTCTTTCAAGATAGTAAAAACAGTGACTTGTACAGCATAATGAAAAACCTAGGCATTGATTTTGAAGACATCAGACACATGCAGAATGAAAAATTTTTCAGAAATGATTTTTCTGGTGAGGTTGACTTCAGAGAA
+
BCCBCFFFFFFFGGGGGGGGGGGHHHHHHHHHHHHHGFGGGHHHHHHHHHHHHHHGHHHHHHHHHHHHHHHHHHHHHHHHGHHHHHGHHFGHHHHHHHHHHHHHHGHGGHHHHHGGGHHHHHHHHHHHHHHHHHHHGHHHHHHHHHHHHHHGHHHHGHHHHHHGGHHHHHHHGHHHHHHHGHHHHHHHHHHHHHHHHGHHHHGGFDHHHHHHHHHHHHHHHHHGHHHHHHHHHHHGGGHHHHGGGGGGGGG
@M05620:46:000000000-D9D58:1:1101:18426:5053 1:N:0:107
GAATGAATGCAGAAATTGGCAAGATAATACTGCACCGATGGGAAATGATACTATCCTGAAACATGAGCAAATTGACCAGCCTCAGGATGTGAACTCATTTGCCCAGGGCTCTTTCAAGATAGTAAAAACAGTGACTTGTACAGCATAATGAAAAACCTAGGCATTGATTTTGAAGACATCAGACACATGCAGAATGAAAAATTTTTCAGAAATGATTTTTCTGGTGAGGTTGACTTCAGAGAAGATCGGAA
+
CBCCCFFFFFFFGGGGGGGGGGGHHHHHHHHHHHHHGFGGFHHHGHHHHHHHHHHHHHHHHHHHHHHHHHHHHHHHHHHHGHHHHHHHHGHHGHHHHHHHHHHHHGGGGHGHHHHHHHHHHGHHGHHHGHHFGFHGHHGHHHHHHFHGHHHHHHHFGHHHHGHHHGHGHHHHGHGHHHHHHHHHHHHHHGGHHHHHHHHHEFGHHHHGGGHHHHHHHHHGHHHGDGGHHHHEHHHHHHHGHHHHHGGGDGG
@M05620:46:000000000-D9D58:1:1101:17072:5076 1:N:0:107
GAATGAATGCAGAAATTGGCAAGATAATACTGCACCGATGGGAAATGATACTATCCTGAAACATGAGCAAATTGACCAGCCTCAGGATGTGAACTCATTTGCTGGACCAGGGCTCTTTCAAGATAGTAAAAACAGTGACTTGTACAGCATAATGAAAAACCTAGGCATTGATTTTGAAGACATCAGACACATGCAGAATGAAAAATTTTTCAGAAATGATTTTTCTGGTGAGGTTGACTTCAGAGAAGATC
+
CBBCCFFFFFFFGGGGGGGGGGFHHHHHHHHHHHHHEEGGGHGFHHHHHHHHHHHHHHHHHHGHHGHHHHHHHHHHHHHHGHHHHHHHHGHFHHHGGHHHHHHHHHHFHHGGGHHHHHHGHHHFHHHGHHHHGHHGHHHHHHHHHHHHHHHHHHHHHHHGGHHHHHHHHHGHHHHHGHHHHHHHHHHHHHHHHHHHHHHHHHHHHHHHHHHHHHHHHHHHHHHHHHHHFHHHHGHHHHHHHHHHGFGGGGB
@M05620:46:000000000-D9D58:1:1101:22338:5133 1:N:0:107
GAATGAATGCAGAAATTGGCAAGATAATACTGCACCGATGGGAAATGATACTATCCTGAAACATGAGCAAATTGACCAGCCTCAGGATGTGAACTCATTTGCTGGACCAGGGCTCTTTCAAGATAGTAAAAACAGTGACTTGTACAGCATAATGAAAAACCTAGGCATTGATTTTGAAGACATCAGACACATGCAGAATGAAAAATTTTTCAGAAATGATTTTTCTGGTGAGGTTGACTTCAGAGAAGATC
+
BABBBFFFFFFFGFGGGGGGGGFFHFHGDHGHGHHFE2EEEHHFHHHFHHFGHHHHHHHHFHHHHHGGHHHHHHFHGHGFEGHGFHBFGGHGHHGEFGGHHDFFFGGGHHFEDHHHHHHHGGHHHFGFFFGFGHHBFGHHHFHHHFGGHHHHHH3BGFHGDH@FG@@GGHFHHGGFEHFFHHHHFHHHFHHHHFFHGHHHHHHHHHHHHHHEGHHHHGGHHGGHHFHH0CCGG:GHFFHGFGGCCFFGGGF
@M05620:46:000000000-D9D58:1:1101:22326:5150 1:N:0:107
GAATGAATGCAGAAATTGGCAAGATAATACTGCACCGATGGGAAATGATACTATCCTGAAACATGAGCAAATTGACCAGCCTCAGGATGTGAACTCATTTGCTGGACCAGGGCTCTTTCAAGATAGTAAAAACAGTGACTTGTACAGCATAATGAAAAACCTAGGCATTGATTTTGAAGACATCAGACACATGCAGAATGAAAAATTTTTCAGAAATGATTTTTCTGGTGAGGTTGACTTCAGAGAAGATC
+
CBBCCFFFFFFFGGGGGGGGGGGHHHHHHHHHHGHHGFGGGHHGHHHHHHHHHHHHHHHHHHHHHHHHHHHHHHGHHHHHGHHGHHGHHGHHHHHHHHHHHHHHHHHHHHGGGHHHHHHHHHHHHHHGFHFFGHHGHHHHHHHHHHHGHHHHHHGHHHHGGHHHGGHHHHHHHHHHGHHHHHHHHHHHHHGHHHHGHHHHHHHHHHHHHHHGHHHHHHHHHHHHHHHHFHHHHGHHHHHHHHHFGGGGGGF
@M05620:46:000000000-D9D58:1:1101:15201:5158 1:N:0:107
GAATGAATGCAGAAATTGGCAAGATAATACTGCACCGATGGGAAATGATACTATCCTGAAACATGAGCAAATTGACCAGCCTCAGGATGTGAACTCATTTGCTGGACCAGGGCTCTTTCAAGATAGTAAAAACAGTGACTTGTACAGCATAATGAAAAACCTAGGCATTGATTTTGAAGACATCAGACACATGCAGAATGAAAAATTTTTCAGAAATGATTTTTCTGGTGAGGTTGACTTCAGAGAAGATC
+
AAAABFFFFFFFGGGGGGGGGGEGHHGHHHHGHHHHEAEGEHFFFHHGHHHHHHHHHGHGHHHHHHHHHHHHHHFGHGGGFHHGFHGGGFGGFHHHHHHHGGGGHHHHHHGGGHHHGHHHHHHHHHBGHHHHGHHGHHHHHHHFHHHHHHHHHHHHGHHGGGHHHHHHHHHHHHHHFFHGHHHHHHHHHHHHHHHHHHHHHHGGHHFHFHHHHHHHHHHHHHHHHHHFCGHHHHHCGGGHHHHHGGGGGGC
@M05620:46:000000000-D9D58:1:1101:14093:5176 1:N:0:107
GAATGAATGCAGAAATTGGCAAGATAATACTGCACCGATGGGAAATGATACTATCCTGAAACATGAGCAAATTGACCAGCCTCAGGATGTGAACTCATTTGCCCAGGGCTCTTTCAAGATAGTAAAAACAGTGACTTGTACAGCATAATGAAAAACCTAGGCATTGATTTTGAAGACATCAGACACATGCAGAATGACAAATTTTTCAGAAATGATTTTTCTGGTGAGGTTGACTTCAGAGAAGATCGGCA
+
?AAAAFF5@D5FDGGBDGGGDGGBFGCGHFGHG4EGEEGGGHFFGHGGBGFGEHFGHEBGEGFG3DBGGFGFHFDGH3A1BCGHGEBBFHHHF3GGFGHHHHHHHHGGECAFHHHDDFDGDGHEHHFFEGF433BBDGGEHBGBG33?BFFF1G0/?0?BFH111GBGFFHF/@G1?01FH11G<GCGBG<GDGHHF11<<FFFDGF0DB0/GG0DBDGFCGFG0<CHH/CGGHBGGBC0CFEF;BFEF--
@M05620:46:000000000-D9D58:1:1101:14111:5185 1:N:0:107
GAATGAATGCAGAAATTGGCAAGATAATACTGCACCGATGGGAAATGATACTATCCTGAAACATGAGCAAATTGACCAGCCTCAGGATGTGAACTCATTTGCCCAGGGCTCTTTCAAGATAGTAAAAACAGTGACTTGTACAGCATAATGAAAAACCTAGGCATTGATTTTGAAGACATCAGACACATGCAGAATGAAAAATTTTTCAGAAATGATTTTTCTGGTGAGGTTGACTTCAGAGAAGATCGGAA
+
1>AAAFFDDFFFDGGFFGGEBF1BGFHHHHCFGDFFEAEEGG01AGHFGBGGHHB0FBFGHFFFHDF1A0GFHDGDFBFGFHHHGHB@@BFD@1FFFGHGFEE1GHGGA0G0FGEDDFGEDHDFGFGGGHB1BBGB2GBFGB2FHHFGED2BGHHGGBGFBHHHFHHGBFGGGHHFFFDDFFF1GHFHBGHFHFHHGGHHH0FB1F/0==GGFGGD0<DGHHGH0;GAG/CCFG0:CFHFFFHGH;;EBGE
@M05620:46:000000000-D9D58:1:1101:19929:5193 1:N:0:107
GAATGAATGCAGAAATTGGCAAGATAATACTGCACCGATGGGAAATGATACTATCCTGAAACATGAGCAAATTGACCAGCCTCAGGATGTGAACTCATTTGCTGGACCAGGGCTCTTTCAAGATAGTAAAAACAGTGACTTGTACAGCATAATGAAAAACCTAGGCATTGATTTTGAAGACATCAGACACATGCAGAATGAAAAATTTTTCAGAAATGATTTTTCTGGTGAGGTTGACTTCAGAGAAGATC
+
CCCDDFFFFFFFGGGGGGGGGGGHHHHHHHHHHHHHGGGGGHHHHHHHHHHHHHHHHHHHHHHHHHHHHHHHHHHHHHHHGHHHHHHHHGHHHHHHHHHHHHHHHHHHHHGGGHHHHHHHHHHHHHHIHHHHGHHHHGHHHHHHHHHHHHHHHHHHHHHGGHHHHHHHHHGHHHHHGHHHHHHHHHHFGHHHHHHHHHHHHHHHHHHHHHHHHHHHHHGHHHHHHHHHHGHHHHHHHHHHHHHHGGGGGGF
@M05620:46:000000000-D9D58:1:1101:19518:5205 1:N:0:107
GAATGAATGCAGAAATTGGCAAGATAATACTGCACCGATGGGAAATGATACTATCCTGAAACATGAGCAAATTGACCAGCCTCAGGATGTGAACTCATTTGCCCAGGGCTCTTTCAAGATAGTAAAAACAGTGACTTGTACAGCATAATGAAAAACCTAGGCATTGATTTTGAAGACATCAGACACATGCAGAATGAAAAATTTTTCAGAAATGATTTTTCTGGTGAGGTTGACTTCAGAGAAGATCGGAA
+
B?ABBFFFFFFFGBGGGGFFEGFGHDGHFHGHFFHHEEGGGGHHHHHFHH5FGFHEFFFHGFBGFFFHFBGGF5FGFGHHGHHFGHBFGHFFHHHFGFGGHFHHHHAFFHFFHHFDGHFFGH4FGHHFEGBGHHHGHGHBFEBGCGFEFHHHHHFGFGHHEHECG1@FGDGHFHFHHHGHHHHHHFHFHHFEFGHHFHFFFGHFFFCDD<=/DFHFHHFHC0GGGG0:CGG:/CFGGHHGHHHHGBFF.;.
@M05620:46:000000000-D9D58:1:1101:19496:5214 1:N:0:107
GAATGAATGCAGAAATTGGCAAGATAATACTGCACCGATGGGAAATGATACTATCCTGAAACATGAGCAAATTGACCAGCCTCAGGATGTGAACTCATTTGCCCAGGGCTCTTTCAAGTTAGAAAAAACAGTGACTTGTACAGCATAATGAAAAACCTAGGCATTGATTTTGAAGACATCAGACACATGCAGAATGAAAAATTTTTCAGAAATGATTTTTCTGGTGAGGTTGACTTCAGAGAAGATCGAAA
+
CCCCCFFFFFFFGGGGGGGGGGGGHHHHHHHHHHHHGGGGGFHHCAE5D5AD5AG3D3FGHF3B33BEGHBG55EG33BGAFG3BF33FB@F@@@33FG4@GGGEGG1E11FG4BF44444?3DGHHEA/2B334D43B??BB2?3D33BGHFHAF/2<F222@<22DHH21FDGEB01<11<<CFBC<111=0=1FHBG0GHHH0/0=DG/000GFHHE:0GFCC0;.;///0<:00;;BF///00C.;.
@M05620:46:000000000-D9D58:1:1101:15832:5236 1:N:0:107
GAATGAATGCAGAAATTGGCAAGATAATACTGCACCGATGGGAAATGATACTATCCTGAAACATGAGCAAATTGACCAGCCTCAGGATGTGAACTCATTTGCTGGACCAGGGCTCTTTCAAGATAGTAAAAACAGTGACTTGTACAGCATAATGAAAAACCTAGGCATTGATTTTGAAGACATCAGACACATGCAGAATGAAAAATTTTTCAGAAATGATTTTTCTGGTGAGGTTGACTTCAGAGAAGATC
+
AAACCFFFFFFFGGGGGGGGGGFGHHHHHHHHHHHHEEFGGGGHGHHGHHHHHHHHHHHHHHHHHHHHHHHHHHHHHHHHGHHHGHHHHGHHHHHHHHHHHHHHGHHHHHGGGHHHHHHHHGGHHHFFHHHHGHGFGHHHHHHHHHHHHHHHHHHHHHHGGHHHHHHHHHGHHHHHGHHHHHHHGHHHHHHHHHHHHHHGHHHGHHHHHHGFGHHHHHGHHHHGHHHHCGHHHHHGHHHHHHHGFFGGGGB
@M05620:46:000000000-D9D58:1:1101:24676:5250 1:N:0:107
GAATGAATGCAGAAATTGGCAAGATAATACTGCACCGATGGGAAATGATACTATCCTGAAACATGAGCAAATTGACCAGCCTCAGGATGTGAACTCATTTGCTGGACCAGGGCTCTTTCAAGATAGTAAAAACAGTGACTTGTACAGCATAATGAAAAACCTAGGCATTGATTTTGAAGACATCAGACACATGCAGAATGAAAAATTTTTCAGAAATGATTTTTCTGGTGAGGTTGACTTCAGAGAAGATC
+
CCCCCFFFFFFFGGGGGGGGGGGHHHHHHHHHHHHHGGGGGHHHHHHHHHHHHHHHHHHHHHHHHGHHHHHHHHHHHHHHGHHHHHHHHHHHHHHHHHHHHHHHHHHHHHGGGHHHHHHHHHHGHHHHHHHHGHHHHHHHHHHHHHHHHHHHHHFHHHHGGHHHHHHHHHDHHHHHGGHHHHHHHHHHHHHHHGHHHHHHHHHHHHHHHHHHGFGHHHHHHHHHHHHGGGCHHHHHGHHHHHHFFGGGGGB
@M05620:46:000000000-D9D58:1:1101:12877:5252 1:N:0:107
GAATGAATGCAGAAATTGGCAAGATAATACTGCACCGATGGGAAATGATACTATCCTGAAACATGAGCAAATTGACCAGCCTCAGGATGTGAACTCATTTGCTGGACCAGGGCTCTTTCAAGATAGTAAAAACAGTGACTTGTACAGCATAATGAAAAACCTAGGCATTGATTTTGAAGACATCAGACACATGCAGAATGAAAAATTTTTCAGAAATGATTTTTCTGGTGAGGTTGACTTCAGAGAAGATC
+
CCCCDFFFFFFFGGGGGGGGGGGHHHHHHHHHHHHHGGGGGHGHHHHHHHHHHHHHHHHHHHGHHHHHHHHHHHHHHHHHGHHHHHHHHGHHHHHHHHHHHHHHGHHHHHGGGHHHHHHHHHHHHHHHHHHHGHHGHHHHHHHHHHHHHHGHHHHHHHHGGHHHHHHHHHHHHHHHGHHHHHHHHHHHHHHHHHHHHHHHHHHHHHHHHHHHHHHHHHHHHGHHHHHHFHHHHHHGGHHHHHHHGGGGGGC
@M05620:46:000000000-D9D58:1:1101:16101:5257 1:N:0:107
GAATGAATGCAGAAATTGGCAAGATAATACTGCACCGATGGGAAATGATACTATCCTGAAACATGAGCAAATTGACCAGCCTCAGGATGTGAACTCATTTGCTGGACCAGGGCTCTTTCAAGATAGTAAAAACAGTGACTTGTACAGCATAATGAAAAACCTAGGCATTGATTTTGAAGACATCAGACACATGCAGAATGAAAAATTTTTCAGAAATGATTTTTCTGGTGAGGTTGACTTCAGAGAAGATC
+
AABCBFFFFFFFGGGGGGGGGGGHHHHHHHHHHHHHGEFGGFGHHHHHHHHHHHHHHGHHHHHHHHHHHHHHHGHHHHHHGHGHHHHHHGGHHHHHHHHHHHHHGHHHHHGGGHHHGHHHHHHFHHGFGHHHGHGFGHHHHFGGHHHHHHGHFHHHEFHGGHHHGGHHHFGHHHHHEFHGHHGHFGFHHHHHFHHHHHHFHHFFHHHHGHHFFHHHHHGHHHGHHGHH:GHHHCGHHHHGHGHHFFFGGCC
@M05620:46:000000000-D9D58:1:1101:19891:5279 1:N:0:107
GAATGAATGCAGAAATTGGCAAGATAATACTGCACCGATGGGAAATGATACTATCCTGAAACATGAGCAAATTGACCAGCCTCAGGATGTGAACTCATTTGCTGGACCAGGCCTCTGTCACGATCGTGAAAACAGAGACTTGGACATCATAATGATAATGCTAGGCCTTGACTTTGAAGACATCAGCATCATGCAGAATGAAAAATTTTACAGATATGGTTTTTCTGGTGCTGTTGACTTTGGCTTCGATG
+
BBBBBFFFFFFFGGGGGGGGGGGHHHHHHHHHHHHHGGGGGHHHHHHHHHHHHHHHHHHHHHHHHHHHHHHHHHHHHHHHGHHHHHFHHGHHHHHHHHHHHHHHHH121111?31334B44//?//20B/B33?233BF23?2BG222233B33B2@G2222@20@2@2@111@FGH111001111111><11>G1F011>1<D../000000000000=0.;./<00</00<0;CH00<00///./-.00
@M05620:46:000000000-D9D58:1:1101:18413:5287 1:N:0:107
GAATGAATGCAGAAATTGGCAAGATAATACTGCACCGATGGGAAATGATACTATCCTGAAACATGAGCAAATTGACCAGCCTCAGGATGTGAACTCATTTGCTGGAGGTCCCAGGGCTCTTTCAAGATAGTAAAAACAGTGACTTGTACAGCATAATGAAAAACCTAGGCATTGATTTTGAAGACATCAGACACATGCAGAATGAAAAATTTTTCAGAAATGATTTTTCTGGTGAGGTTGACTTCAGAGAA
+
A?AABFFFFFFFFGGGGGGGFGGGHHHHHHHHGFGHEAEGGHCGFHFGGFHHHHHHHHHFFGFHHFGGFFHHGHGHHHFFFHHHGHHGFBFDFHHHHHHHHHGGFFHGGHHHHHGGGHHGHHHHHHHHGHHHHHGGGHHGFGHHHHHFHGHHFHHHHHHHGHHGGHGHHHHHHHHHHHHHGGHHHFHHHGGHHHHHHHHHGHGGFFHGEHHHHHGFHGHFHFFGGHHHHHHHHHGHHGHHHHGGGGGGGGF
@M05620:46:000000000-D9D58:1:1101:19873:5288 1:N:0:107
GAATGAATGCAGAAATTGGCAAGATAATACTGCACCGATGGGAAATGATACTATCCTGAAACATGAGCAAATTGACCAGCCTCAGGATGTGAACTCATTTGCTGGACCAGGGCTCTTTCAAGATAGTAAAAACAGTGACTTGTACAGCATAATGAAAAACCTAGGCATTGATTTTGAAGACATCAGACACATGCAGAATGAAAAATTTTTCAGAAATGATTTTTCTGGTGAGGTTGACTTCAGAGAAGATC
+
BABBBFFFFFFFGB4GGGGFFGGHHHHGHHHHGFHCE2EEEGHFHHHHHHGHHHHHHHEHHFFHGHHHGHHHHGFHHHHHGHHCGHEBFGHFHGHFDGHHHHFGCGHHHHGG?GAGHFHHDFGHHHHHHHFHGHBHB3GHHHHGHHHGHHHFHGFHEHHGGHFFHEHHHHGHGHHGGHHHHHHFHHHHGHHHGHHHHHHHFFFDGGHHHHHFHBGHHHBGDGHFHFHF;CFHHHHFHHHHGGGHFGGGBCB
@M05620:46:000000000-D9D58:1:1101:17601:5344 1:N:0:107
GAATGAATGCAGAAATTGGCAAGATAATACTGCACCGATGGGAAATGATACTATCCTGAAACATGAGCAAATTGACCAGCCTCAGGATGTGAACTCATTTGCTGGACCAGGGCTCTTTCAAGATAGTAAAAACAGTGACTTGTACAGCATAATGAAAAACCTAGGCATTGATTTTGAAGACATCAGACACATGCAGAATGAAAAATTTTTCAGAAATGATTTTTCTGGTGAGGTTGACTTCAGAGAAGATC
+
BBCCBFFFFFFFGGGGGGGGGGGHHHHHHHHHHHHHGEGGGHFHHHHGHHHHHHHHHGGHHHHHHFHHHHHHHHHHHHHHGHHFGHHHHGGGHHHHHHHHHHHHGHFHHHGGGHHHHHHHHHHHHHHGHHHHGHHHHHHHHHHHGHHHHHGHHHHHHHHGGHHHHHHHHHHHHHHHGHHHHHHHHHHHHHHHHHHHHHHHHHHHHHGHHHHHHHHHHHHHGGHHHHHHHHHHHHHHHHGHHGHHGFFGGGF
@M05620:46:000000000-D9D58:1:1101:21720:5374 1:N:0:107
GAATGAATGCAGAAATTGGCAAGATAATACTGCACCGATGGGAAATGATACTATCCTGAAACATGAGCAAATTGACCAGCCTCAGGATGTGAACTCATTTGCTGGAGGTCCCAGGGCTCTTTCAAGATAGTAAAAACAGTGACTTGTACAGCATAATGAAAAACCTAGGCATTGATTTTGAAGACATCAGACACATGCAGAATGAAAAATTTTTCAGAAATGATTTTTCTGGTGAGGTTGACTTCAGAGAA
+
CBCCCFFFFFFFGGGGGFGGGGGGHHHHGHHHGFHFEAEGGHHHHHHGHHGGHHHGHGHHHHFHHHHHHHHHHHEHFHFFGHHHGHFCGGHHHHHHHHHHGFGGHFHGGHFHHFGGGHAGHHB4FE?EGHFHFHHHGHGGBGGEHBFDHFHHHHEFHHGHGGH?DFHFHEFFGHFHHHHHGHHEHHHHHFBGCGHFHHHHHHFGFHHHHFGHFFHHHFHHBHEHHHHHHHFF;:0CHGHFFFBFGGFGGGF
@M05620:46:000000000-D9D58:1:1101:24410:5431 1:N:0:107
GAATGAATGCAGAAATTGGCAAGATAATACTGCACCGATGGGAAATGATACTATCCTGAAACATGAGCAAATTGACCAGCCTCAGGATGTGAACTCATTTGCTGGAGGTCCCAGGGCTCTTTCAAGATAGTAAAAACAGTGACTTGTACAGCATAATGAAAAACCTAGGCATTGATTTTGAAGACATCAGACACATGCAGAATGAAAAATTTTTCAGAAATGATTTTTCTGGTGAGGTTGACTTCAGAGAA
+
BABBBFFFFFFFFFGFGGGFGGGHHHHHHHHHHHHFEAEGGHHHHHHHHHHHHHHHHHGHHHGGHHHGHHHHHHHGBHGHGHHFGHHHHHHHHHHGDHHHHHGHGHHGGHGHFHGGGHHHHHHFHHHHHHHHHGHHGGHHHHHGHHFFHHHHFHHHHHHHHHGGGHHHGHHHHHHHHHHHEHHFHHHHHHHHHHHHHHHHGHHHHHHHHHGHHFFHHHHEDFFHHHHHHHHGHHHHGHHHHHGFBFFFGGG
@M05620:46:000000000-D9D58:1:1101:9353:5433 1:N:0:107
GAATGAATGCAGAAATTGGCAAGATAATACTGCACCGATGGGAAATGATACTATCCTGAAACATGAGCAAATTGACCAGCCTCAGGATGTGAACTCATTTGCTGGAGGTCCCAGGGCTCTTTCAAGATAGTAAAAACAGTGACTTGTACAGCATAATGAAAAACCTAGGCATTGATTTTGAAGACATCAGACACATGCAGAATGAAAAATTTTTCAGAAATGATTTTTCTGGTGAGGTTGCCTTCAGAGAA
+
A3AA@FFFFFFFGFGGGFGGGGFFG5DDGHGHHHHGFEE2EGFGFGFFFGHHFHHHHEDFHHHHFGE3FFFGGFEHGHECFFCGFGF@FHHFBFF@@FFFH4FFF11EEHHHF@1EEHHHHHDGGHHFDGHF4FFH<EEHGHHHHHHHGEGHHHGGHFH3FD0?DFHFHHHHHD1?GGHB<FHBCGGHFBDFGFFCGHGBFCGGGHHH.<C<=GFFEF0/<<;CCCBGHGFHHFFFCCHH.0BFFFF00;C
@M05620:46:000000000-D9D58:1:1101:9369:5449 1:N:0:107
GAATGAATGCAGAAATTGGCAAGATAATACTGCACCGATGGGAAATGATACTATCCTGAAACATGAGCAAATTGACCAGCCTCAGGATGTGAACTCATTTGCTGGAGGTCCCAGGGCTCTTTCAAGATAGTAAAAACAGTGACTTGTACAGCATAATGAAAAACCTAGGCATTGATTTTGAAGACATCAGACACATGCAGAATGAAAAATTTTTCAGAAATGATTTTTCTGGTGAGGTTGACTTCAGAGAA
+
AAAABFFDFFFFGGGGGGGGGFGCFHGHHHHHHHHHGGGGGHFGHHFGGHHHFGFHHHHHFHFHHGHFHHGHHHGHHHHHGHHHGGFGHGHHHHHHHHHHHHHGBFGGGHHHHHGGGHHHGHHHHHHHHHFHHHFFGHFGGHHHGHHHHGHHHHHHHHHHHHHGGHHHHHHHHHHHHHHHGHGHHHHHHHGHGHHGHHFHHHHHDGFHFHFHGHHHHHHHHHFHEHGHHHHHGHFCCCFHHGGGGGBFGB/
@M05620:46:000000000-D9D58:1:1101:9351:5455 1:N:0:107
GAATGAATGCAGAAATTGGCAAGATAATACTGCACCGATGGGAAATGATACTATCCTGAAACATGAGCAAATTGACCAGCCTCAGGATGTGAACTCATTTGCTGGAGGTCCCAGGGCTCTTTCAAGATAGTAAAAACAGTGACTTGTACAGCATAATGAAAAACCTAGGCATTGATTTTGAAGACATCAGACACATGCAGAATGAAAAATTTTTCAGAAATGATTTTTCTGGTGAGGTTGACTTCAGAGAA
+
CBCCCFFFFFFFGGGGGGGGGGGHHHHHHHHHHHHHGEGGGHHHHHHGHHHHHHHHHHHHHHHHHHGHHHHHHHHHHHHHGHHHHHGHHHHHHHHHHHHHHHHHHHHGGHHHHHGGGHHHHHHHHHHHHHHHHHHHGHHHHHHHHHHHHHHHHHHHHHHHHHHGGHHHHHHHHHHHHHHHGHHHHHHHHHHHHGHHHHHHHHHHHHHHHHHHHHHHHHHHHHHHHHHHHHHHHHHGGHFHHHGGGGGGGGG
@M05620:46:000000000-D9D58:1:1101:6502:5483 1:N:0:107
GAATGAATGCAGAAATTGGCAAGATAATACTGCACCGATGGGAAATGATACTATCCTGAAACATGAGCAAATTGACCAGCCTCAGGATGTGAACTCATTTGCTGGACCAGGGCTCTTTCAAGATAGTAAAAACAGTGACTTGTACAGCATAATGAAAAACCTAGGCATTGATTTTGAAGACATCAGACACATGCAGAATGAAAAATTTTTCAGAAATGATTTTTCTGGTGAGGTTGACTTCAGAGAAGATC
+
AABBBFFFFFFFGGGGGGGGCGGHHHHHHHHHHHHHGEFGGHFFGGHDGHHHHHGHHGDGHHEGHHHHEBEFGHGHGHFEFHHFGHGHHHFFHHHHHHHHHHHHHFFFHHGDEAGEHHHGEE3FGHGBGFGHGHHDF3BFGGHEGBGCGHF3FGHFFBGFAFGGGGHFFGHHGGGB/1?<0GDDGBBFGGGHFHHF=GEHFHF1><C<DFBGDDGF0GG=DDGH/GGC:CCGHB/CCGGH:0;0B//FFF0
@M05620:46:000000000-D9D58:1:1101:16129:5548 1:N:0:107
GAATGAATGCAGAAATTGGCAAGATAATACTGCACCGATGGGAAATGATACTATCCTGAAACATGAGCAAATTGACCAGCCTCAGGATGTGAACTCATTTGCCCAGGGCTCTTTCAAGATAGTAAAAACAGTGACTTGTACAGCATAATGAAAAACCTAGGCATTGATTTTGAAGACATCAGACACATGCAGAATGAAAAATTTTTCAGAAATGATTTTTCTGGTGAGGTTGACTTCAGAGAAGATCGGAA
+
BBCCCFFFFFFFGGGGGGGGGGGHHHHHHHHHHGHHEEGGGHGHHHHHHHHHHHHHHHHHHHHHHHHHGHHHHHHHHHGHGHHHGHHHGFGGFHHHHHHHHHHHHHGGGHHHHHHHHHHHHGHHHHHGGHHFGHHHHHHHHHHHHHHHHHHHHHHGGHHHHHHHHHHHHHHHGHHHHHHHHHHHHHHHHHHHHHHHHHHHHHHHHHHHDGHHHHHHFHHHHHHHDGHHHCHHHHHHHHHHHHHHHFGGGGG
@M05620:46:000000000-D9D58:1:1101:15748:5553 1:N:0:107
GAATGAATGCAGAAATTGGCAAGATAATACTGCACCGATGGGAAATGATACTATCCTGAAACATGAGCAAATTGACCAGCCTCAGGATGTGCACTCATTTGCCCAGGGCTCTTTCAAGATAGTAAAAACAGTGACTTGTACAGCATAATGAAAAACCTAGGCATTGATTTTGAAGACATCAGACACATGCAGAATGAAAAATTTTTCAGAAATGATTTTTCTGGTGAGGTTGACTTCAGAGAAGCTCGGAA
+
A1AAAFF3DDFF1FGDGGFGGFCAGFBGBBGHHFHHEEGGGHF1/FG1F2EF2DGGGADEDHFGBABGFFFGFBGFHGHHGHHHGGGHFGH2FEHBFFGHF2FGFHEEGHHHHHH2FDDGBFGHHBFBEHFGFHFFHDGHHFHHHHB<FFHFFHAACHHHFFHGFHGHHGHGE1F1GHHHFGFHHHFCGE1F1FDFGHFGFGBHHFHFFFFFHBBGHGFGFHHE=G;:G;G:GGGFHCGH:GCG/9;E-EF
@M05620:46:000000000-D9D58:1:1101:15747:5571 1:N:0:107
GAATGAATGCAGAAATTGGCAAGATAATACTGCACCGATGGGAAATGATACTATCCTGAAACATGAGCAAATTGACCAGCCTCAGGATGTGAACTCATTTGCCCAGGGCTCTTTCAAGATAGTAAAAACAGTGACTTGTACAGCATAATGAAAAACCTAGGCATTGATTTTGAAGACATCAGACACATGCAGAATGAAAAATTTTTCAGAAATGATTTTTCTGGTGAGGTTGACTTCAGAGAAGATCGGAA
+
AAAAAFD@3DD1GFCGGFFFAGEBGGHFCHFGEDHFA0EEECHCHHG1GHFGHDHFGGFHHBGAEGCAFHHHF1A1AFC/FCGCEG1@BGH2GFH11@@EG2GGFA/E>>?BFFGEHHHFGG>FHHHBEFHHFHDGEFHFFFHFGHHHFHFDGFCCCFHBGFH1GG1@F2GFCHGHFGFHGHHGHHH<GHHHGHFHFHGHHAFD<DCDD0DCGFHFHFDGFFGH0:CGHCGCHHHHHHHHGGHGH0BAA.A
@M05620:46:000000000-D9D58:1:1101:6677:5573 1:N:0:107
GAATGAATGCAGAAATTGGCAAGATAATACTGCACCGATGGGAAATGATACTATCCTGAAACATGAGCAAATTGACCAGCCTCAGGATGTGAACTCATTTGCCCAGGGCTCTTTCAAGATAGTAAAAACAGTGACTTGTACAGCATAATGAAAAACCTAGGCATTGATTTTGAAGACATCAGACACATGCAGAATGAAAAATTTTTCAGAAATGATTTTTCTGGTGAGGTTGACTTCAGAGAAGATCGGAA
+
A1AAABFDFFBFE1BGGGGCBGFFHBGDEGGHFGHFA0EEAGGCHGH1GHFFHHHHHFEGHHCGGFGHFHHGGH1FFHFAFFFBFG1BFHGDGEG11BGHG2FGHHEGGHCFGHGGHHFFGGFHHHHBECGHHHFHHHHFGBGFBGH1BGGFHGFA?FGFGCGFGF@GGFHHAHHF<GFHDGHGGGHHGHFFFHGGDHFF<GGFGHHB==0CGHGFHFHH/DHH<C0C::CB/GGGGGHHHCGHBF0C.9.
@M05620:46:000000000-D9D58:1:1101:18773:5644 1:N:0:107
GAATGAATGCAGAAATTGGCAAGATAATACTGCACCGATGGGAAATGATACTATCCTGAAACATGAGCAAATTGACCAGCCTCAGGATGTGAACTCATTTGCTGGACCAGGGCTCTTTCAAGATAGTAAAAACAGTGACTTGTACAGCATAATGAAAAACCTAGGCATTGATTTTGAAGACATCAGACACATGCAGAATGAAAAATTTTTCAGAAATGATTTTTCTGGTGAGGTTGACTTCAGAGAAGATC
+
ABBCCFFFFFFFGGGGGGGGGGGHHFFHHHHHHHHHEFGGGHHHHHHFHHHHHHHHHHHHHHHHHHHHHHHHHHHHHHGGGHHHHHHHHFGGHHHHGHHHHHHGHHHFHGGDGHHHHHHHHHHHHHHGHHHHGHHGHHHHHHHHGHHHHHHHHHHHHHHGGHGHHHHHHHHHHHHHGHHHHHHHHHHHHHHHHHHHGHHHHHHHHHHHHHHHHHHHHHFHHHHHHHHHFHHHGGHHHHHGHHHHGFGGGGB
@M05620:46:000000000-D9D58:1:1101:15835:5734 1:N:0:107
GAATGAATGCAGAAATTGGCAAGATAATACTGCACCGATGGGAAATGATACTATCCTGAAACATGAGCAAATTGACCAGCCTCAGGATGTGAACTCATTTGCTGGACCAGGGCTCTTTCAAGATAGTAAAAACAGTGACTTGTACAGCATAATGAAAAACCTAGGCATTGATTTTGAAGACATCAGACACATGCAGAATGAAAAATTTTTCAGAAATGATTTTTCTGGTGAGGTTGACTTCAGAGAAGATC
+
AABCCFFFFFFFGGGGGGGGGGFHHHHHGHHHHHHHEEEGGHHHHHHHHHHHHHHHHHHHHHHHHHHHHHHHHHHHHHHHGHHHGHHHHFGHHHHHHHHHHHHHHHHHHHGGGHHHHHHHHHHHHHHHHHHHGHHGHHHHHHHHHHHHHHHHHHHHHHHGGHHHHHHHHHGHHHHHGHHHHHHHHHHHHHHHHHHHHHHHHHHHHHHHHHHHHHHHHHHHHHHHHHHHCGFHHHHHHHHHHHHHGGGGGGF
@M05620:46:000000000-D9D58:1:1101:7094:5791 1:N:0:107
GAATGAATGCAGAAATTGGCAAGATAATACTGCACCGATGGGAAATGATACTATCCTGAAACATGAGCAAATTGACCAGCCTCAGGATGTGAACTCATTTGCTGGACCAGGGCTCTTTCAAGATAGTAAAAACAGTGACTTGTACAGCATAATGAAAAACCTAGGCATTGATTTTGAAGACATCAGACACATGCAGAATGAAAAATTTTTCAGAAATGATTTTTCTGGTGAGGTTGACTTCAGAGAAGATC
+
ABBABFFFFFFFGGGGGGGGGGGHHHHHHHGHHHHFEEEGGHHHHHHGHHFHHHHHGHGHHFHHHHHHGHHHHHFHHHGGGHHHHHGHHHHHHHHHHHHHHHHHHFGHHHGGGHHHHHHHHHHHHHHHHHHHGHHHHHFHHHHHGHHHGHHHHHHHHHHGGHHHHFHHHHGHHGHHGHHHHHHHHHHHGHHHHGHHHHHHHHHHHGHHHHGHHHHHHHDGDFHHHHHHFHFHHHFHHHHHHHHGF/FGGGB
@M05620:46:000000000-D9D58:1:1101:14813:5798 1:N:0:107
GAATGAATGCAGAAATTGGCAAGATAATACTGCACCGATGGGAAATGATACTATCCTGAAACATGAGCAAATTGACCAGCCTCAGGATGTGAACTCATTTGCCCAGGGCTCTTTCAAGATAGTAAAAACAGTGACTTGTACAGCATAATGAAAAACCTAGGCATTGATTTTGAAGACATCAGACACATGCAGAATGAAAAATTTTTCAGAAATGATTTTTCTGGTGAGGTTGACTTCAGAGAAGATCGGAA
+
ABCCCFFFFFFFGGGGGGGGGCFHHHGHHHHHHHHHGEGGGGCGGHHGHHHHHHHHHGHHHHHGGHHHHHHHHHFHHHGHGHHHGHGGGFHHHHHHHHHHHHHGHHGGGHHHHHHHHHHHHHHHHHHGGHGFGHHHHHHHHHHHHHHHHHHHHHHGGHHHHHHHHHHHHHHHGHGHHGHHHHHHHHHHHHHHHHHHHHHHHHHHHHHGGGHHHHHHHHHHHHHHBGHHHGHHHHHHHHGHHHHHHGGGGGE
@M05620:46:000000000-D9D58:1:1101:10759:5816 1:N:0:107
GAATGAATGCAGAAATTGGCAAGATAATACTGCACCGATGGGAAATGATACTATCCTGAAACATGAGCAAATTGACCAGCCTCAGGATGTGAACTCATTTGCTGGACCAGGGCTCTTTCAAGATAGTAAAAACAGTGACTTGTACAGCATAATGAAAAACCTAGGCATTGATTTTGAAGACATCAGACACATGCAGAATGAAAAATTTTTCAGAAATGATTTTTCTGGTGAGGTTGACTTCAGAGAAGATC
+
BCCCCFFFFFFFGGGGGGGGGGGHHHHHHHHHHHHHGEGGGHHHHHHHHHHHHHHHHHHHHHHHHHHHHHHHHHHHHHHHGHHGHHCGGHHHHHHHHHHHHHHHGGHHHHGGGHHHHHFHGHHHHHGHHFHHGHHHHHHHHHHHHHHHHHHHHHHHHHHGGHHHHHHHHHHHHHHHGGHHHHHFHHGHHHHHHHHHHHHHHHHHGHHHHHHHHHHHHHDGHHHHHHHHGFGHHHHHHHHHHHHHGGGGGGF
@M05620:46:000000000-D9D58:1:1101:10747:5833 1:N:0:107
GAATGAATGCAGAAATTGGCAAGATAATACTGCACCGATGGGAAATGATACTATCCTGAAACATGAGCAAATTGACCAGCCTCAGGATGTGAACTCATTTGCTGGACCAGGGCTCTTTCAAGATAGTAAAAACAGTGACTTGTACAGCATAATGAAAAACCTAGGCATTGATTTTGAAGACATCAGACACATGAAAAATGAAAAGTTTTTCAGAAATGATTTTTCTGGTGAGGTGGACTTCAGAGAAGATC
+
BBBCBFFFFFFFGGGGGGGGGGGHHHHHHHHHHHHHGEGGGHGHGHHHHHHHHHHHHHHGHHHHHHHHHHHHHHHHHHHHGHHHHHHHHHHHHHHHH444444D31B211?1>B?F344DF4F3434B4D43>/24?F44433D?443BBF333F?B3F//2@2222@222222D2F1<1001111F1F<0111>1>0F<111=0<0=D./0000/<000=000:CCG0/0..:.:./00;:00:CFGGF;
@M05620:46:000000000-D9D58:1:1101:10765:5833 1:N:0:107
GAATGAATGCAGAAATTGGCAAGATAATACTGCACCGATGGGAAATGATACTATCCTGAAACATGAGCAAATTGACCAGCCTCAGGATGTGAACTCATTTGCTGGACCAGGGCTCTTTCAAGATAGTAAAAACAGTGACTTGTACAGCATAATGAAAAACCTAGGCATTGATTTTGAAGACATCAGACACATGCAGAATGAAAAATTTTTCAGAAATGATTTTTCTGGTGAGGTTGACTTCAGAGAAGATC
+
BBBBBFFFFFFFGFGGGFGGGGGHHHHHHHHHHHHGGEGGGHHHHHHHHHHHHHHHHFGHHGH33FFHHHHHHHHHHHHHGHHHHHGGHHHHHHHHFHHHHHHHHHHHHHGGGHHHHHGHHHHHGHGHHHHHGEHGBGGHHHHHHHHHHHHHHGGHHHHGGHHHHHHHHBFBGHHHGGGHHHHHHHHHHHGHFHFHHHHHHHHHHGHHHHHHHHHHHH0DGHHHHHHHHFFFH/CGHFHGHHHHGGGGGGF
@M05620:46:000000000-D9D58:1:1101:17250:5923 1:N:0:107
GAATGAATGCAGAAATTGGCAAGATAATACTGCACCGATGGGAAATGATACTATCCTGAAACATGAGCAAATTGACCAGCCTCAGGATGTGAACTCATTTGCTGGAGGTCCCAGGGCTCTTTCAAGATAGTAAAAACAGTGACTTGTACAGCATAATGAAAAACCTAGGCATTGATTTTGAAGACATCAGACACATGCAGAATGAAAAATTTTTCAGAAATGATTTTTCTGGTGAGGTTGACTTCAGAGAA
+
BBBBBFFFFFFFGGGGGGGGGGGFHHFHHHHHHHHHGEGGGHHGHHHDGFHHHHHHHHHHHHHHGGHHHGHGHHHHHHHHGHHFGHFHHHHHHHHHHHHHHHHHHGHGGHHHBGFDAHEHHFHF4F3FFEGGHHHFG/BFHFGGHHFFHBFFGFHFGDG33FFDGH2FCF2@GGHHHGHFGH<<F0?GHHHHHFBFD<DD10>F>==G.CHHHHHG00=<DGFGFFHFGHHHHGBAGGGCCGFGFGG00//
@M05620:46:000000000-D9D58:1:1101:17257:6034 1:N:0:107
GAATGAATGCAGAAATTGGCAAGATAATACTGCACCGATGGGAAATGATACTATCCTGAAACATGAGCAAATTGACCAGCCTCAGGATGTGAACTCATTTGCCCAGGGCTCTTTCAAGTTAGTAAAAACAGTGACTTGTACAGCATAATGAAAAACCTGGGCATTGATTTTGAAGACATCAGACACATGCAGAATGAAAAGTTTTTCAGAAATGATTTTTCTGGTGAGGTTGACTTCAGAGACGATCGGAA
+
CCCCCFFFFFFFGGGGGGGGGGGHHHHHHHHHHHHHFEEGGHHHHHHHHHHHHHHHHHHHHHHHHHHHHHHHHHHGHHHHGHHHHHGHHHGGHHHHGHHHHH33@?FG??E?B@44@4444?D4FH4F/GHH3F4F?3?4?4?B2F33?4D33D0//F00//@2>22222>2/2DF00F=11?1FGHH11111><<111>0<1><./DFH0<=<0000<=<DHDGF0C./=G/0;0:000=G/9-.9A..;
@M05620:46:000000000-D9D58:1:1101:13887:6073 1:N:0:107
GAATGAATGCAGAAATTGGCAAGATAATACTGCACCGATGGGAAATGATACTATCCTGAAACATGAGCAAATTGACCAGCCTCAGGATGTGAACTCATTTGCTGGAGGTCCCCGGGCTCTTTCACGATAGTAAAAACAGTGACTTGTACAGCATATTGTAAAACCCAGGCATTGATTTTTTAGACATCAGACACATGCAGAATGTGAAATTTTTCAGAAATGATTTTTCTGGTGAGGTTGACTTCAGAGAG
+
AABBCFFFFFFFGGGGGGGGGGGGHHHHHHHHHHHHFFGGGHGHHHHHHHHHHHHHHHHHHHHHHHHHHHHHHHHHHHHHGHHHHHGHHHHHHHHHHHHHHHHHHHHGGH3G1//>//?G3F444/?/F/444DGHAH23B33?32F22D2222D22222DFG2///////111111>F1-.0>1D0000</CGH00000=/0;00;GH00<GH/00;0;00000<FG/C000;0=./9//000000;CF.
@M05620:46:000000000-D9D58:1:1101:16673:6149 1:N:0:107
GAATGAATGCAGAAATTGGCAAGATAATACTGCACCGATGGGAAATGATACTATCCTGAAACATGAGCAAATTGACCAGCCTCAGGATGTGAACTCATTTGCTGGAGGTCCCAGGGCTCTTTCAAGATAGTAAAAACAGTGACTTGTACAGCATAATGAAAAACCTAGGCATTGATTTTGAAGACATCAGACACATGCAGAATGAAAAATTTTTCAGAAATGATTTTTCTGGTGAGGTTGACTTCAGAGAA
+
CCDDCFFFFFFFGGGGGGGGGGGHHHHHHHHHHHHHGFGGGHHHHHHHHHHHHHHHHHHHHHHHFHGHHHHHHHHGHHGHGHHHGHHHHGHGHHHGHHHHHHHHHHHGGHHHHHGGGHHHHHHHHHHHHHHIHHHHGHHHHHHHHHHHHHHHHHHHHHHHHHHGGHHHHHHHHHHHHHHHGHHHHHHHHHHHHHHHHHHHHHHHHFHHHHHHHHHHHHHHHHGHHHHHHHHHHHGHHHHHGHGGGGGGGGG
@M05620:46:000000000-D9D58:1:1101:16870:6186 1:N:0:107
GAATGAATGCAGAAATTGGCAAGATAATACTGCACCGATGGGAAATGATACTATCCTGAAACATGAGCAAATTGACCAGCCTCAGGATGTGAACTCATTTGCTGGACCAGGGCTCTTTCAAGATAGTAAAAACAGTGACTTGTACAGCATAATGAAAAACCTAGGCATTGATTTTGAAGACATCAGACACATGCAGAATGAAAAATTTTTCAGAAATGATTTTTCTGGGGAGGTTGACTTCAGAGAAGATC
+
CCCCCFFFFFFFGGGGGGGGGGGHHHHHHHHHHHHHGFGGGHHHHHHHHHHHGHHHHHHHHHHHHHHHHHHHHHHHHHHHGHHHHHHHHGHHHHHHHHHHHHHHHHHFHHEGDHEHHFFH4F3FHGHHHBHFG/F??3GGHFHFHGFGHHFHHHHHGFFDGF=GBFCGHBBGFHHHGGGGHHHHHGFGCHC<GGHHFGHEHH1=<GGGGHHHB0<GHB=DGGHFHHHF/;:@FAG:BFGGGGGGFFBFBFC
@M05620:46:000000000-D9D58:1:1101:16888:6191 1:N:0:107
GAATGAATGCAGAAATTGGCAAGATAATACTGCACCGATGGGAAATGATACTATCCTGAAACATGAGCAAATTGACCAGCCTCAGGATGTGAACTCATTTGCTGGACCAGGGCTCTTTCAAGATAGTAAAAACAGTGACTTGTACAGCATAATGAAAAACCTAGGCATTGATTTTGAAGACATCAGACACATGCAGAATGAAAAATTTTTCAGAAATGATTTTTCTGGTGAGGTTGACTTCAGAGAAGATC
+
BABCBFFFFFFFGGGGGGGGGGGHHHHHHHHHHHHHEFGGGHHHHHHHHHHHHHHHHHHHHHHHHHHHHHHHHHHHHHGHGHHHGHHHHGHHHHHHHHHHHHHHHHHHGHGGGHHHHHHHHHHHHHHHHHHHGHHHHHHHHHHHHHHGHHHHHHHHGHHGGHHHHHHHHHHHHHHHGHHHHHHHHHHHHHHHHHHHHHHHHHHGHHHHHHHHHFHHHHHHHHHHHHHGCFHHHFHHHHHHHHHHGGGGGGB
@M05620:46:000000000-D9D58:1:1101:25050:6230 1:N:0:107
GAATGAATGCAGAAATTGGCAAGATAATACTGCACCGATGGGAAATGATACTATCCTGAAACATGAGCAAATTGACCAGCCTCAGGATGTGAACTCATTTGCTGGAGGTCCCAGGGCTCTTTCAAGATAGTAAAAACAGTGACTTGTACAGCATAATGAAAAACCTAGGCATTGATTTTGAAGACATCAGACACATGCAGAATGAAAAATTTTTCAGAAATGATTTTTCTGGTGAGGTTGACTTCAGAGAA
+
1AAAAFFFFFFFGFCGFGFFGGE1BF1GBGBGHFHHGCEGFCGFBFGEF2GHBGFBGFD1B10D1FFGFEGGDGFHHHGHGFGCGB11FBD2FGGF1FGHGHBG1FHAFGFH1FFGGGHFDFFFFHGGFFGFHG2<EEHGHHGFHHDFBGGHHHGDGHFHFHHCGFHHHFFHHHHGHHHHFHHHHFGDGHFHFHGBHGFHHEHGGHHGGGHHFHGHHDDGHHGHGHHC:CC0CF0GFGFFHGFB09FFFFB
@M05620:46:000000000-D9D58:1:1101:14084:6235 1:N:0:107
GAATGAATGCAGAAATTGGCAAGATAATACTGCACCGATGGGAAATGATACTATCCTGAAACATGAGCAAATTGACCAGCCTCAGGATGTGAACTCATTTGCTGGAGGTCCCAGGGCTCTTTCAAGATAGTAAAAACAGTGACTTGTACAGCATAATGAAAAACCTAGGCATTGATTTTGAAGACATCAGACACATGCAGAATGAAAAATTTTTCAGAAATGATTTTTCTGGTGAGGTTGACTTCAGAGAA
+
BBBCDFFFFFFFGGGGGGGGGGGHHHHHHHHHHHHHGEGGGHFGHHHGHHHHHHHHHHHHHHHHHHHHHHHHHHHHHHHHGHHHGHGHHGHGHHHHHHHHHHHHGHHGGHHHHHGGGHHHHHHHHHHHHHHIHHHHGHHHHHHHHHHHHHHHHHHHHHHHHHHGGHHHHHHHHHHHHHHHGHHHHHHHHHHHHHHHHHHHHHHHGGHHHHHHHHHHHHHHHGHHHHHHHHHHHHHCGGHHHHGGGGGGGGG
@M05620:46:000000000-D9D58:1:1101:6493:6242 1:N:0:107
GAATGAATGCAGAAATTGGCAAGATAATACTGCACCGATGGGAAATGATACTATCCTGAAACATGAGCAAATTGACCAGCCTCAGGATGTGAACTCATTTGCTGGAGGTCCCAGGGCTCTTTCAAGATAGTAAAAACAGTGACTTGTACAGCATAATGAAAAACCTAGGCATTGATTTTGAAGACATCAGACACATGCAGAATGAAAAATTTTTCAGAAATGATTTTTCTGGTGAGGTTGACTTCAGAGAA
+
BBBBBFFFFFFFGGGGGGGGGGGHHHHHHHHHHHHHEAEGGHGFGHHFHHFGGHHHHHGHHGGHHHGHHHHGHHFHHHHGGHGHFHGHHHHHFHHHHHHHHHHHHFGGGHGGHCFFEFHHFHDF4?GGHFHB?FHHGHFGGBFFDGHGBHDGBGH3DG3?FHHGFGBDF2@@FFBHGHHHAGDFHHGFDBGFFHGHB1<FHGGH1DHHHFHHHHBDGH0GHH0;;GHHBGFFCGCGHCFB/:FBBBBFGF9
@M05620:46:000000000-D9D58:1:1101:11462:6243 1:N:0:107
GAATGAATGCAGAAATTGGCAAGATAATACTGCACCGATGGGAAATGATACTATCCTGAAACATGAGCAAATTGACCAGCCTCAGGATGTGAACTCATTTGCTGGAGGTCCCAGGGCTCTTTCAAGATAGTAAAAACAGTGACTTGTACAGCATAATGAAAAACCTAGGCATTGATTTTGAAGACATCAGACACATGCAGAATGAAAAATTTTTCAGAAATGATTTTTCTGGTGAGGTTGACTTCAGAGAA
+
CCCCCFFFFFFFGGGGGGGGGGGHHHHHHHHHHHHHGAFGGHHHHHHHHHHHHHHHHHHHHHHHHFGHHHHGHHEHHHHHGHHHHHGHGHHHHHHHHHHHHHHHHHHGGHHHHFCE?GHHFHHHHBGHHHHFHFHFGHFGDGHHHGHEHDFFGHHHHGGFFHHGGHHHGHHHHFGHHHHHFHFHHFGHHHFHHHHGFHDHFCGFB==DGHHHHFHGHGHHFFECGFHHBGHEGE0=CCGFFHGGGGGGGFF
@M05620:46:000000000-D9D58:1:1101:23213:6255 1:N:0:107
GAATGAATGCAGAAATTGGCAAGATAATACTGCACCGATGGGAAATGATACTATCCTGAAACATGAGCAAATTGACCAGCCTCAGGATGTGAACTCATTTGCTGGACCAGGGCTCTTTCAAGATAGTAAAAACAGTGACTTGTACAGCATAATGAAAAACCTAGGCATTGATTTTGAAGACATCAGACACATGCAGAATGAAAAATTTTTCAGAAATGATTTTTCTGGTGAGGTTGACTTCAGAGAAGATC
+
BBCCCFFFFFFFGGGGGGGGGGGHHHHHHHHHHGHHGGGGGHHHHHHHHHHHHHHHHGHHHHHHHGHHHHHHHHHHHHHHGHHHGGHHHGGGHHHHHHHHHHGHHHHHHHGGGHHHHHHHHHHHHHHHHHHHGHHHHHHHHHHHHHHHHHGHHHHHHHHGGHHHHHHGHHHHHHHHGHHHHHHHHHHHHHHHHHHHHHHHHHHHHHHHHHHHHEFHHHGGHHHHHHHHFHHHHHHHHHHHHHHHGGFGGGG
@M05620:46:000000000-D9D58:1:1101:24588:6278 1:N:0:107
GAATGAATGCAGAAATTGGCAAGATAATACTGCACCGATGGGAAATGATACTATCCTGAAACATGAGCAAATTGACCAGCCTCAGGATGTGAACTCATTTGCTGGAGGTCCCAGGGCTCTTTCAAGATAGTAAAAACAGTGACTTGTACAGCATAATGAAAAACCTAGGCATTGATTTTGAAGACATCAGACACATGCAGAATGAAAAATTTTTCAGAAATGATTTTTCTGGTGAGGTTGACTTCAGAGAA
+
CCCCCFFFFFFFGGGGGGGGGGGHHHHHHHHHHHHHGGGGGHHHHHHHHHHHHHHHHHHHHHHHHHHHHHHHHHHHHHHHGHHHHHHHHHHHHHHHHHHHHHHHHHHGGHHHHHGGGHHHHHHHHHHHHHHHHHHHGHHHHHHHHHHHHHHHHHHHHHHHHHHGGHHHHHHHHHHHHHHHGHHHHHHHHHHHHHHHHHHHHHHHHHHHHHHHHHHHHHHHHHHHHHHHFGHCGC:CFHHFCCFB09090C0
@M05620:46:000000000-D9D58:1:1101:5762:6327 1:N:0:107
GAATGAATGCAGAAATTGGCAAGATAATACTGCACCGATGGGAAATGATACTATCCTGAAACATGAGCAAATTGACCAGCCTCAGGATGTGAACTCATTTGCTGGACCAGGGCTCTTTCAAGATAGTAAAAACAGTGACTTGTACAGCATAATGAAAAACCTAGGCATTGATTTTGAAGACATCAGACACATGCAGAATGAAAAATTTTTCAGAAATGATTTTTCTGGTGAGGTTGACTTCAGAGAAGATC
+
CBCCCFFFFFFFGGGGGGGGGGFGHHHHHHHHHHHHFEGGGHFGHHHHHHHHHHHHHHHHHHHHHHGHHHHGHHHHHHHHGHHHHHFHHHHHHHHHHHHHHHHHHHHFHHGGGHHHHHHHHHHHHHHHHHHHGHHGHGHHHHHHHHHHHHHHHHHHHEHGGHHHHHHHHHGHHHHHGHHHHHHHHHHHHHHHHHHHHHHHHHHHFHHHHHHHHHHFHHGHHHHHGHHHFHFHGHHHHHHHHHHHGFFGGGB
@M05620:46:000000000-D9D58:1:1101:24823:6334 1:N:0:107
GAATGAATGCAGAAATTGGCAAGATAATACTGCACCGATGGGAAATGATACTATCCTGAAACATGAGCAAATTGACCAGCCTCAGGATGTGAACTCATTTGCTGGACCAGGGCTCTTTCAAGATAGTAAAAACAGTGACTTGTACAGCATAATGAAAAACCTAGGCATTGATTTTGAAGACATCAGACACATGCAGAATGAAAAATTTTTCAGAAATGATTTTTCTGGTGAGGTTGACTTCAGAGAAGATC
+
BBBBBFFFFFFFGGGGGGGBGGGFHHFHHHHHHHHHGGGGGHGHHHHGHHHHFHHHHHHHHHHHHHHHHHGHHGHHHGHHGHHHHFHHHHHFHHHHHHHHHHHHHGHHFHGGGHHHHHHHFHFHHHHHHGHHGHHGHHHHHHHHHHHHHHFHHHGHHHHGGHHHFHHHHHHGHHHHGHHFHHHHHHHHHHEHHHHHHHHHGGHGHHHHHHHHHGGHHHGHGHHHHHHHCGHHHHHHFHHHHHHGFBCFGGB
@M05620:46:000000000-D9D58:1:1101:19642:6338 1:N:0:107
GAATGAATGCAGAAATTGGCAAGATAATACTGCACCGATGGGAAATGATACTATCCTGAAACATGAGCAAATTGACCAGCCTCAGGATGTGAACTCATTTGCTGGACCAGGGCTCTTTCAAGATAGTAAAAACAGTGACTTGTACAGCATAATGAAAAACCTAGGCATTGATTTTGAAGACATCAGACACATGCAGAATGAAAAATTTTTCAGAAATGATTTTTCTGGTGAGGTTGACTTCAGAGAAGATC
+
CCBCCFFFFFFFGGGGGGGGGGGHHHHHHHHHHHHHGEGGGHHHHHHHHHHHHHHHHHHHHHHHHHHHHHHHHHHHHHHHGHHHGHHHHHHHHHHHHHHHHHHHHHHHEHGGGHHHHHHHFHFHHHHFHHGHGHHFGHHHHHHHHHHHHHGFHHHHHGHGGHHHGHHHHHHHHHHHGHHHHHHHHHHHHHHHHHHHGHHHHHHGHHHHHHHGHHFHHHHHHHHHHHHH:CGGHGHHHHHHHHHFFGFGGGF
@M05620:46:000000000-D9D58:1:1101:20897:6355 1:N:0:107
GAATGAATGCAGAAATTGGCAAGATAATACTGCACCGATGGGAAATGATACTATCCTGAAACATGAGCAAATTGACCAGCCTCAGGATGTGAACTCATTTGCTGGAGGTCCCAGGGCTCTTTCAAGATAGTAAAAACAGTGACTTGTACAGCATAATGAAAAACCTAGGCATTGATTTTGAAGACATCAGACACATGCAGAATGAAAAATTTTTCAGAAATGATTTTTCTGGTGAGGTTGACTTCAGAGAA
+
CBCCCFFFFFFFGGGGGGGGGGGHHHHHHHHHHHHHGEGGGHHHHHHHHHHHHHHHHHHHHHHHHHHHHHHGHHHHHHHHGHHHHHGHHGHHHHHHHHHHHHHHHHHGGHHHHHGGGHHHHHHHHHHHHHHHHHHHGHHHHHHHFHHHHHHHHHHHHHGHHHHGGHHHHHHHHHGHHHHHGHHHHHHGHHHHHHHGHHGHGHHFFGHHHHHHHHHFHHFHHHGHHHHHHHHGHHFHHHHHGHGGFGFGGGF
@M05620:46:000000000-D9D58:1:1101:18620:6390 1:N:0:107
GAATGAATGCAGAAATTGGCAAGATAATACTGCACCGATGGGAAATGATACTATCCTGAAACATGAGCAAATTGACCAGCCTCAGGATGTGAACTCATTTGCTGGACCAGGGCTCTTTCAAGATAGTAAAAACAGTGACTTGTACAGCATAATGAAAAACCTAGGCATTGATTTTGAAGACATCAGACACATGCAGAATGAAAAATTTTTCAGAAATGATTTTTCTGGTGAGGTTGACTTCAGAGAAGATC
+
BABBBBFFFFDDGFAGGGGGGGFC4BEGFGDGHHHHEEFGGH2GEFFDGHFHFGFFFF5FGHFHHHCGDGHHHHEGHHHHEHHBFG3@FFGDGFGHDFGHHHHHHHFGEH11EGHHGHHDBF3FEH?4FGFHGHGFGHFGGFFD4EGHHHFFGFHHFEHGGGHGFBGFGDGHHFHHC<GGHHHHHGDGHGHGHHHHHHBHHH1=GFHFGHFFG0<GHGHHHHHHFHHH;;:CCCGGGCGFFGHC9/CFGB0
@M05620:46:000000000-D9D58:1:1101:24801:6398 1:N:0:107
GAATGAATGCAGAAATTGGCAAGATAATACTGCACCGATGGGAAATGATACTATCCTGAAACATGAGCAAATTGACCAGCCTCAGGATGTGAACTCATTTGCTGGAGGTCCCAGGGCTCTTTCAAGATAGTAAAAACAGTGACTTGTACAGCATAATGAAAAACCTAGGCATTGATTTTGAAGACATCAGACACATGCAGAATGAAAAATTTTTCAGAAATGATTTTTCTGGTGAGGTTGACTTCAGAGAA
+
BCCCCFFFFFFFGGGGGGGGGGGHHGHHHHHHHHHHGGGGGHHHHHHHHHHHHHHHHHHHHHHHHFFHHHFGHHGHHHHHGHHHHGHHHHHHHHHHHHHHHHHHHHHGGHHHHHGGGHHHHGHHHHHHHHHHHHHHGHGGGGHHHHHHGFHHHHGHHHHHHHHGGHHHHGHHFFGHHHHHEHHHHHHHHHHHHHHHGGHHGHHHHHHHHHHHHHHHFDGHHHHHGHHHHHHGHHHHGHHHHHGGGGEGGGF
@M05620:46:000000000-D9D58:1:1101:11425:6416 1:N:0:107
GAATGAATGCAGAAATTGGCAAGATAATACTGCACCGATGGGAAATGATACTATCCTGAAACATGAGCAAATTGACCAGCCTCAGGATGTGAACTCATTTGCTGGACCAGGGCTCTTTCAAGATAGTAAAAACAGTGACTTGTACAGCATAATGAAAAACCTAGGCATTGATTTTGAAGACATCAGACACATGCAGAATGAAAAATTTTTCAGAAATGATTTTTCTGGTGAGGTTGACTTCAGAGAAGATC
+
CBCCDFFFFFFFGGGGGGGGGGFGHHHHHHHHHHHHEEEGGHHHHHHGHHHHHHHHHHHHHHHHHHHHHHHGHHHHHHHHGHHHGHGHHHHHHHHHHHHHHHHHHHHHHHGGGHHHHHHHHHHHHHHGHHHHGHHHHHHHHHHHHHHHHHHHHHHHHHHGGHHHHHHHHHHHHHHHGGHHHHHHHHHHHHHHHHHGHHHHHHHHHHHHHHHHHHHHHHFGHHHHHHHHCHHHHHHGGHHHHHHHGFGGGGB
@M05620:46:000000000-D9D58:1:1101:24402:6432 1:N:0:107
GAATGAATGCAGAAATTGGCAAGATAATACTGCACCGATGGGAAATGATACTATCCTGAAACATGAGCAAATTGACCAGCCTCAGGATGTGAACTCATTTGCTGGACCAGGGCTCTTTCAAGATAGTAAAAACAGTGACTTGTACAGCATAATGAAAAACCTAGGCATTGATTTTGAAGACATCAGACACATGCAGAATGAAAAATTTTTCAGAAATGATTTTTCTGGTGAGGTTGACTTCAGAGAAGATC
+
CCCCCFFFFFFFGGGGGGGGGGGGHGHHHHHHHHHHGCEGGHFHHHHHHHHHHHHHHHHHHHHHHHHHHHHHHHHHHHHHGHHHGHHFHGGHHHHHHHHHHGFHHHHFHHGGGHHHHHHHHHHGHHHHHHHHGHHGGGHHHHHHHHHHHHHHHHHHHHHGGHHHGHHHHHGHGHHHGHHHHHHHHHHHHHHHHHHHHHHHGHHHHHHHGHF0DGGHHH0DDHHHHHGC<GHHHHHFHHHHHHHFFFFGGG0
@M05620:46:000000000-D9D58:1:1101:24394:6448 1:N:0:107
GAATGAATGCAGAAATTGGCAAGATAATACTGCACCGATGGGAAATGATACTATCCTGAAACATGAGCAAATTGACCAGCCTCAGGATGTGAACTCATTTGCTGGACCAGGGCTCTTTCAAGATAGGAAAAACAGTGACTTGTACAGCATAATGAAAAACCTAGGCATTGATTTTGAAGACATCAGACACATGCAGAATGAAAAATTTTTCGGAAATGATTTTTCTGGTGAGGTTGACTTCAGAGAAGATC
+
BB@BBFFFFFFFGGGGGGGGGGGHHHHHHHHHHHHHGGGGGHHHHHHHHHHHHHHHHHHHHHHHHHHHHHHHHHHHHHHHGHHHHHHHHGHHHHHHHHHHHHHHHHF??F1?E11?344?4433F33B3F2?EHCB3???FH?FB4FBHEH33??GH30<C2G2FG<CFG2@GHDFAB<1<F1<GBHC000>F11=10111>GD..<0=0<-<..:;CGG0C00:CG0CC0GHH/9/:BF9FF00/CFG0;
@M05620:46:000000000-D9D58:1:1101:20354:6510 1:N:0:107
GAATGAATGCAGAAATTGGCAAGATAATACTGCACCGATGGGAAATGATACTATCCTGAAACATGAGCAAATTGACCAGCCTCAGGATGTGAACTCATTTGCCCAGGGCTCTTTCAAGATAGTAAAAACAGTGACTTGTACAGCATAATGAAAAACCTAGGCATTGATTTTGAAGACATCAGACACATGCAGAATGAAAAATTTTTCAGAAATGATTTTTCTGGTGAGGTTGACTTCAGAGAAGATCGGAA
+
BCBCCFFFFFFFGGGGGGGGGGGHHHHHHHHHHGHHGGGGGHHHHHHGHHHHHHHHHHGHHHHHHGGHHHHHHHHHHHHHGHHHGHGHHHHHHHHHHHHHHHHHHGGGGHHHHHHGEHHHHGHHHHHGGHGGHHHHHHHHHHHHHHHFHHHHHHGGGHHHHHHHHHHGHHHHGHHHGHFHFHHHHHGHHHHHHHHHHHEGFHHHHH/DDDGHHHHHHHHHHHHHDGCGHFHHFHHHHHHHHEHGFFGGGGE
@M05620:46:000000000-D9D58:1:1101:14391:6557 1:N:0:107
GAATGAATGCAGAAATTGGCAAGATAATACTGCACCGATGGGAAATGATACTATCCTGAAACATGAGCAAATTGACCAGCCTCAGGATGTGAACTCATTTGCCCAGGGCTCTTTCAAGATAGTAAAAACAGTGACTTGTACAGCATAATGAAAAACCTAGGCATTGATTTTGAAGACATCAGACACATGCAGAATGAAAAATTTTTCAGAAATGATTTTTCTGGTGAGGTTGACTTCAGAGAAGATCGGAA
+
CBCCCFFFFFFFGGGGGGGGGGGHHHHHHHHHHHHHGFGGGHFHHHHHHHHHHHHHHHHHHHHHHHHHHHHHHHHHHHHHGHHHGHGGHHHHHHHHHHHHHHHHHHGGGHHHHHHHHHHHHHHHHGHHGHHHHHHHHHHHHHHHHHHHHHHHHHHGGHHHHHHHHHHHHHHHGHHHHHHHHHHHHHHHHHHHHHHHHHHHHHHHHHHHGFGHHHFHHHHHHHHHHHHHHCGHHHHHHHHHHHHHFGGGGGE
@M05620:46:000000000-D9D58:1:1101:21550:6594 1:N:0:107
GAATGAATGCAGAAATTGGCAAGATAATACTGCACCGATGGGAAATGATACTATCCTGAAACATGAGCAAATTGACCAGCCTCAGGATGTGAACTCATTTGCTGGAGGTCCCAGGGCTCTTTCAAGATAGTAAAAACAGTGACTTGTACAGCATAATGAAAAACCTAGGCATTGATTTTGAAGACATCAGACACATGCAGAATGAAAAATTTTTCAGAAATGATTTTTCTGGTGAGGTTGACTTCAGAGAA
+
DCDDDFFFFFFFGGGGGGGGGGGHHHHHHHHHHHHHGEGGGHGHHHHHHHHHHHHHHHHHHHHHHHHHGHHHHHHHHHHHGHHHHHHHHGGHHHHHHHHHHHHHHHHGGHHHHHGGGHHHGHHHHHHHHHHHHHHHGHHHHHHHHHHHHHHHHHHHHHHHHHHGGHHHHHHHHHHHHHHHGHHHHHHHHHHHHHHHHHHHHHHGHHHHHHHHHHHHHHHHHHHHHHHHHHHHHHHHHHHHHHGGGGGGGGG
@M05620:46:000000000-D9D58:1:1101:24610:6672 1:N:0:107
GAATGAATGCAGAAATTGGCAAGATAATACTGCACCGATGGGAAATGATACTATCCTGAAACATGAGCAAATTGACCAGCCTCAGGATGTGAACTCATTTGCTGGACCAGGGCTCTTTCAAGATAGTAAAAACAGTGACTTGTACAGCATAATGAAAAACCTAGGCATTGATTTTGAAGACATCAGACACATGCAGAATGAAAAATTTTTCAGAAATGATTTTTCTGGTGAGGTTGACTTCAGAGAAGATC
+
BBBBBFFFFFFFGGGGGGGGGGGHHHHHGHFHGHHHGEFGGHHHHHHFHHGHHHHHHHHHHHHHHHGHFHFGGHGHHHGHGHHGHHFHGHHFHHGGHHHHHHFGFHHGHHGGGHHHHHHGHHHHHHHHHHHHGHHHHHHHHHHHHHHHGHHHHHHHHHHGGGHHEHHHHFGHHHHHFHGHHHHHHHHGHHHHGHHHHHHHHHHGHHGHHHFFHFGFHHGGDGHFHHHH0CGHFHHHHHHHHHHHGGGGGGF
@M05620:46:000000000-D9D58:1:1101:24593:6678 1:N:0:107
GAATGAATGCAGAAATTGGCAAGATAATACTGCACCGATGGGAAATGATACTATCCTGAAACATGAGCAAGTTGACCAGCCTCAGGATGTGAACTCATTTGCTGGACCAGGGCTCTTTCAAGATAGTAAAAACAGTGACTTGTACAGCATAATGAAAAACCTAGGCATTGATTTTGAAGACATCAGACACATGCAGAATGAAAAATTTTTCAGAAATGATTTTTCTGGTGAGGTTGACTTCAGAGAAGATC
+
BAAABFFFFFFFGGGGGGCGFGEGFFFHFH5FFFFG22AEEH2FEHFEGGHHHDHFGB5BGGFHBFGFGF25BGHHHFHEFHHCFFBFGB@GHGFHHHHHHHHHFHHHHHEGGHHHHHHHHHHHFHGHGHHHGHHFHHHHHHHHHHHHHHHHHHHHHHHGGGHHHHHHHHHHHHGHGHHHHHHHHHHHHHGHHGHHFHGHHHHHGHHGHHHHFGHGHGDGDGHHHFHCGGHHHBGFHHHHHHG0FFFGGGB
@M05620:46:000000000-D9D58:1:1101:26382:6689 1:N:0:107
GAATGAATGCAGAAATTGGCAAGATAATACTGCACCGATGGGAAATGATACTATCCTGAAACATGAGCAAATTGACCAGCCTCAGGATGTGAACTCATTTGCCCAGGGCTCTTTCAAGATAGTAAAAACAGTGACTTGTACAGCATAATGAAAAACCTAGGCATTGATTTTGAAGACATCAGACACATGCAGAATGAAAAATTTTTCAGAAATGATTTTTCTGGTGAGGTTGACTTCAGAGAAGATCGGAA
+
BBBBBFFFFFFFGGGGGGGGGGFHHHHHHHHHHGHHGCEFGHFFGHHFHHHHHHHGHHHGHHHHHHHHHHHHHHGGHHGGGHHFGHGHGFGFGHHHHHHHHHHGHHGGGHHHHHGHHHHHHHGHHHGHGHHHHHHHHHHFHHHHHHGHGGBBGGHGGGHHHHHHGHHGHHHHGHHHHHHHHHHHHHHHHHHHHHHHDGHHHHHHHHHFGGHHHHFHHHHHHHHHGHFHHCGHHHHHHGHHHFHHHGGGGGE
@M05620:46:000000000-D9D58:1:1101:26363:6690 1:N:0:107
GAATGAATGCAGAAATTGGCAAGATAATACTGCACCGATGGGAAATGATACTATCCTGAAACATGAGCAAATTGACCAGCCTCAGGATGTGAACTCATTTGCCCAGGGCTCTTTCAAGATAGTAAAAACAGTGACTTGTACAGCATAATGAAAAACCTAGGCATTGATTTTGAAGACATCAGACACATGCAGAATGAAAAATTTTTCAGAAATGATTTTTCTGGCGAGGTTGACTTCAGAGAAGATCGGAA
+
BBBBBFFFFFFFGFGGGGFGGGGFHHHHHHHHHHHHGGGGGHFHHHHFHHHHHHHGHHGHHHHHHHHHHHHHHHHHHHHHGHHFGHHHHGGFGHHHHHHHHHF3F?111?1?FHH44BF3GH44GB4FEH243F4G4FB4?44BG33EGBGH33FDAGHFCCH222FHHBFGCB22FGDGFF1GHCHFFHHF1<<FHH11GGG<FF/0=00C0DGDG0DD<G0<0:-;-.:CCCFFB;900C///00E..=
@M05620:46:000000000-D9D58:1:1101:12369:6691 1:N:0:107
GAATGAATGCAGAAATTGGCAAGATAATACTGCACCGATGGGAAATGATACTATCCTGAAACATGAGCAAATTGACCAGCCTCAGGATGTGAACTCATTTGCTGGAGGTCCCAGGGCTCTTTCAAGATAGTAAAAACAGTGACTTGTACAGCATAATGAAAAACCTAGGCATTGATTTTGAAGACATCAGACACATGCAGAATGAAAAATTTTTCAGAAATGATTTTTCTGGTGAGGTTGACTTCAGAGAA
+
CBBCBFFFFFFFGGGGGGGGGGGHHHGHHHHHHHHHEAEGGHHHHHHGHHHHHHHHHHHGHHGHHHHHHHHHHHHHHHHHGHHHGHGGHGGGHHHHHHHHHHGGGHHGGHHHHHGGGHHHHHHHHHHHHHHHHHHHGHHHHHHHHHHHHHHHHHHHHHHHHHHGGHHHHHHHHHHHHHHHGHHHHHHHHHHHHHHHHHGHHHHGGGHHHHHHHHHHHHHHHHHHHHHHHHHHGHHCCGHHHHGGGGGGGGG
@M05620:46:000000000-D9D58:1:1101:16282:6737 1:N:0:107
GAATGAATGCAGAAATTGGCAAGATAATACTGCACCGATGGGAAATGATACTATCCTGAAACATGAGCAAATTGACCAGCCTCAGGATGTGAACTCATTTGCTGGACCAGGGCTCTTTCACGCTAGTAAAAACGGTGACTTGTACAGCATAATGAAATACCTAGGCATTGATTTTGTGGTCATCAGACACTTGCAGAATGAAAGATTTTTCAGAAATGCTTTTTCTGGTGAGGTTGACTTCAGAGCTTATC
+
BBBBBFFFFFFFGGGGGGGGGGGHHHHHHHHHHHHHGEGGGHHHHHHHHHHHHHHHHHHHHHHHHHHHHHHHHHHHHHHHGHHHHHHHHHHHHHHHHHHHHHHHHH121111?1F334444/0?//?BG4G3////??2?32333B32233F3332@2@<22@22<G221?1111100/011?1@11<001111>1F0=1<0=0CDD0<0/D<00/=00;0000/000;/0..=/C/::00090:/0/000
@M05620:46:000000000-D9D58:1:1101:19520:6764 1:N:0:107
GAATGAATGCAGAAATTGGCAAGATAATACTGCACCGATGGGAAATGATACTATCCTGAAACATGAGCAAATTGACCAGCCTCAGGATGTGAACTCATTTGCTGGAGGTCCCAGGGCTCTTTCAAGATAGTAAAAACAGTGACTTGTACAGCATAATGAAAAACCTAGGCATTGATTTTGAAGACATCAGACACATGCAGAATGAAAAATTTTTCAGAAATGATTTTTCTGGTGAGGTTGACTTCAGAGAA
+
BABCCFFFFFFFGGGGGGGGGGGHHHHHHHHHHHHHGFGGGHHHHHHFHHHHHHHHHGHHHHHHHHHHHHHHHHHHHHHHGHHHHHHHHGHHHHHHHHHHHHHHHHHGGHHHHHGGGHHHHHHHHHHHHHHHHHHHGHHHHHHHHGHHHHHHHHHHHHHHHHHGGHHHHHHHHHHHHHHHGHGGHHHHHHEHHHGHHGHHHHHHHHHHHHHHGHHHHFFHHHHHGHHHHHHHHHHGFHHHHHGGGGGGGGF
@M05620:46:000000000-D9D58:1:1101:5188:6769 1:N:0:107
GAATGAATGCAGAAATTGGCAAGATAATACTGCACCGATGGGAAATGATACTATCCTGAAACATGAGCAAATTGACCAGCCTCAGGATGTGAACTCATTTGCTGGACCAGGGCTCTTTCAAGATAGTAAAAACAGTGACTTGTACAGCATAATGAAAAACCTAGGCATTGATTTTGAAGACATCAGACACATGCAGAATGAAAAATTTTTCAGAAATGATTTTTCTGGTGAGGTTGACTTCAGAGAAGATC
+
BBBBBFFFFFFFGGGGGFGGGGGGHHHHHHHHHHHHGGGGGHHHHHHHHHHHHHHHHFHHHHHHGHHGHHHHHHHHHHHHGHHHHHGHHHHHHHHHHHHHHHHHHHHG1GFEFFHHHHGF4F3FGFGHFHFHGHFDEHFGHHHHGEH3GHHFFHGHGFHDGCGGEHBGGFFFDGHFEGD1FCFHHHHHGFBFHFF<GHGGHHHEGHHHFFFH0<<CGHHHFHBHGFC0CC0CCGCFFHHHGCFGF/BFGFC
@M05620:46:000000000-D9D58:1:1101:22084:6800 1:N:0:107
GAATGAATGCAGAAATTGGCAAGATAATACTGCACCGATGGGAAATGATACTATCCTGAAACATGAGCAAATTGACCAGCCTCAGGATGTGAACTCATTTGCTGGACCAGGGCTCTTTCAAGATAGTAAAAACAGTGACTTGTACAGCATAATGAAAAACCTAGGCATTGATTTTGAAGACATCAGACACATGCAGAATGAAAAATTTTTCAGAAATGATTTTTCTGGTGAGGTTGACTTCGAGAAGATCG
+
CCCCDFFFFFFFGGGGGGGGGGGHHHHHHHHHHHHHGGGGGHHHHHHHHHHHHHHHHHHHHHHHHHHHHHHHHHHHHHHHGHHHHHGHHGHHHHHHHHHHHHHHGHFGAC1>EGHGEHHFFF3FGHF?GGFHGHH4DGHHHFGFGGFGCFDDFHHHFDGGGHHGFCHHHDGHHHGH/?GDGHHFDG1FHFHFFHHFGCGHHHGBHHG<DHH0H00<DGHHHHHHHGGC0;GHFGHHGFHHHF.F.CFGGF?
@M05620:46:000000000-D9D58:1:1101:21268:6890 1:N:0:107
GAATGAATGCAGAAATTGGCAAGATAATACTGCACCGATGGGAAATGATACTATCCTGAAACATGAGCAAATTGACCAGCCTCAGGATGTGAACTCATTTGCTGGACCAGGGCTCTTTCAAGATAGTAAAAACAGTGACTTGTACAGCATAATGAAAAACCTAGGCATTGATTTTGAAGACATCAGACACATGCAGAATGAAAAATTTTTCAGAAATGATTTTTCTGGTGAGGTTGACTTCAGAGAAGATC
+
CCCCCFFFFFFFGGGGGGGGGGGHHHHHHHHHHHHHGEEGGHHHHHHGHHHHHHHHHHHHHHHHHHHHHHHHHHHHHHHHGHHHGHGHHGGGHHHHFHHHHHHHFFHFEGGGGHHHHHHHHHHHHHHHHGFHGHHGHGHHHHHHHHHHHHFHHHHHHGHGGHHHGHHHHHGHHHHHGHHGHGHHHHHHHHHHHGHHHHHGHHHHGHGHHHHHHFFHHHHHHHHHHHHHHHFGHHHHHHHHHGHHGFFFGGF
@M05620:46:000000000-D9D58:1:1101:18501:6910 1:N:0:107
GAATGAATGCAGAAATTGGCAAGATAATACTGCACCGATGGGAAATGATACTATCCTGAAACATGAGCAAATTGACCAGCCTCAGGATGTGAACTCATTTGCCCAGGGCTCTTTCAAGATAGTAAAAACAGTGACTTGTACAGCATAATGAAAAACCTAGGCATTGATTTTGAAGACATCAGACACATGCAGAATGAAAAATTTTTCAGAAATGATTTTTCTGGTGAGGTTGACTTCAGAGAAGATCGGAA
+
BACCCFFFFFFFGGGGGGGGGGGHHHHHHHHHHHHHGEEGGHGHHHHFHHHHHHHHHHHHHHHHHHHHHHHHHHGHHHHHGHHHHHHHHGHGHHHHGHHHHHHHHHGGGHHHHHHHHHHHHHHFHHHHGHFGFHHHHHEGHHHHHHHGHHHHHHHGGHHHHHHHHHGHHHHHGHHHHHHHHHHHHHGHHHHHHHHHHHGHHHHHHHHHHDGHHHHHHHHHHHHHGGGGHGHHEHHHGGFHHHHHGFGGGGG
@M05620:46:000000000-D9D58:1:1101:14690:6983 1:N:0:107
GAATGAATGCAGAAATTGGCAAGATAATACTGCACCGATGGGAAATGATACTATCCTGAAACATGAGCAAATTGACCAGCCTCAGGATGTGAACTCATTTGCTGGAGGTCCCAGGGCTCTTTCAAGATAGTAAAAACAGTGACTTGTACAGCATAATGAAAAACCTAGGCATTGATTTTGAAGACATCAGACACATGCAGAATGAAAAATTTTTCAGAAATGATTTTTCTGGTGAGGTTGACTTCAGAGAA
+
BBCCCFFFFFFFGGGGGGGGGGFHHHHHHHHHHHHHEEGGGHHHHHHHHHHHHHHHHHHHHHHHHHGHHHHHHHHHHHHHGHHHHHGHHGHHHHHHHHHHHHHHHHHGGHHHHHGGGHHHHHHHHHHHHHHHHHHHGHHHHHHHHHHHHHHHHHHHHHHHHGHGGHHHHHHHHHHHHHHHGHHHHHHHHHHHHHHHHHHHGHHGGGHHHHHHHHHHHHHHHHGHHHHHHHHHHHHGGHHHHHGGGGGGGGF
@M05620:46:000000000-D9D58:1:1101:14670:6983 1:N:0:107
GAATGAATGCAGAAATTGGCAAGATAATACTGCACCGATGGGAAATGATACTATCCTGAAACATGAGCAAATTGACCAGCCTCAGGATGTGAACTCATTTGCTGGAGGTCCCAGGGCTCTTTCAAGATAGTAAACACAGTGACTTGTACCGCATAATGAAAAACCTAGGCATTGATTTTGAAGACATCAGACACATGCAGAGTGAAAATTTTTTCAGAAATGATTTTTCTGGTGGGGTTGACTTCAGAGGA
+
CBCCCFFFFFFFGGGGGGGGGGGHHFHHHHHHHHHHGEGGGHHHHHHHHHHHHHHHHHHHHHHHHHHHHHHHHHHHHHHHGHHHGHGHHHHHHHHHHHHHHHHHHGHFFH3G3311?G/G34D4F4F3434DGH4F0?F?3344D3?D33//>//3>>FHH20//2=2=01111=FG1==/F1F0<F1G1GHHB0<11>=0.0<=GH00=GH<-/<;F00;00CGH0G/00C:C.9-.--/0000;BFB.;
@M05620:46:000000000-D9D58:1:1101:24165:7033 1:N:0:107
GAATGAATGCAGAAATTGGCAAGATAATACTGCACCGATGGGAAATGATACTATCCTGAAACATGAGCAAATTGACCAGCCTCAGGATGTGAACTCATTTGCCCAGGGCTCTTTCAAGATAGTAAAAACAGTGACTTGTACAGCATAATGAAAAACCTAGGCATTGATTTTGAAGACATCAGACACATGCAGAATGAAAAATTTTTCAGAAATGATTTTTCTGGTGAGGTTGACTTCAGAGAAGATCGGAA
+
CCCCCFFFFFFFGGGGGGGGGGGHHHHHHHHHHHHHGGGGGHHHHHHHHHHHHHHHHHHHHHHHHHHHHHHHHHHHHHHHGHHHHGGHHHHGHHHHHHHHH4@3BGGGFGHHHHHFHFGFFHHHHHGHGHHHGHGHGFGHFHFHFHHGGGHHHHHGGHHHGGHHHHFHHHHH/DHHGCHHFGHGHHHHFCGGGHGHEHFHFHGHGHHHHHFFHHHGHHHHHHHHHHBFFCGHGGGHFFCBGHHGCBFGFGE
@M05620:46:000000000-D9D58:1:1101:16421:7049 1:N:0:107
GAATGAATGCAGAAATTGGCAAGATAATACTGCACCGATGGGAAATGATACTATCCTGAAACATGAGCAAATTGACCAGCCTCAGGATGTGAACTCATTTGCTGGACCAGGGCTCTTTCAAGATAGTAAAAACAGTGACTTGTACAGCATAATGAAAAACCTAGGCATTGATTTTGAAGACATCAGACACATGCAGAATGAAAAATTTTTCAGAAATGATTTTTCTGGTGAGGTTGACTTCAGAGAAGATC
+
BBCCBFFFFFFFGGGGGGGGGGGHHHHHHHHHHHHHGEGGGHHHHHHGHHHHHHHHHHHHHHHHGHHHHHHHHHHHHHHHGHHHHHHHHHHHHHHHHHHHHHHHHHHHHHGGGHHHHHHHHHFHHHHFHHGHGHHGDHHHHGGFHHHHHHHFHHHHHFHGGHHFHFHHHHHHHHHHFHHHHHHHHHFHHHHHHHHHHHHHHHGGHHHHHHHGHFHHHHHHHHHHHHHH;CCGGHHHHHHGHHGEFFFGGGF
@M05620:46:000000000-D9D58:1:1101:14913:7058 1:N:0:107
GAATGAATGCAGAAATTGGCAAGATAATACTGCACCGATGGGAAATGATACTATCCTGAAACATGAGCAAATTGACCAGCCTCAGGATGTGAACTCATTTGCTGGACCAGGGCTCTTTCAAGATAGTAAAAACAGTGACTTGTACAGCATAATGAAAAACCTAGGCATTGATTTTGAAGACATCAGACACATGCAGAATGAAAAATTTTTCAGAAATGATTTTTCTGGTGAGGTTGACTTCAGAGAAGATC
+
CCCCCFFFFFFFGGGGGGGGGGFHHHHHHHFHGHHHEEEGGHGHHHHHHHHGHHHHHHHHHHHHHHHHHHHGHHHHHHHHGHHGGHGHHFHHHHHHHHHHHHHHHHHHHHGGGHHHHHHHGHHHHHHHHHHHGHHHHGHHHHHGHHHGHHHGHHHHHGHGGHHHHHHHHHHHHHHHGHGGHHHHHHHHHHHHHHHHHHHHHHHHHGHHHHGHGHGHHHFGFHHHHHHHFHHHHHHGGHHHHHGHFBFGGGC
@M05620:46:000000000-D9D58:1:1101:18990:7062 1:N:0:107
GAATGAATGCAGAAATTGGCAAGATAATACTGCACCGATGGGAAATGATACTATCCTGAAACATGAGCAAATTGACCAGCCTCAGGATGTGAACTCATTTGCTGGACCAGGGCTCTTTCAAGATAGTAAAAACAGTGACTTGTACAGCATAATGAAAAACCTAGGCATTGATTTTGAAGACATCAGACACATGCAGAATGAAAAATTTTTCAGAAATGATTTTTCTGGTGAGGTTGACTTCAGAGAAGATC
+
BBBBBFFFFFFFGGGGGGGGGGGHHHHHHHHHHFHHEAFGFFFGHHHFHHHHHFHHHHHHHHFHHHGHGGHHHHHHHHHHGHHHEGFFGHHFHHHGHHHHHHGHGHHGHGGGGHHHHHHHHHGHHHHHHHHHGEGHHFHHHHHHHHHHGHHHHHHHGHHGGHHHHHHHHHGHHHHHGHHHHHHHHHHHHHGHHHHHHHGHHHHBFHHHHHHHHHGHHHGGGFHFHHHGCGFGHHHHFHHHGGHHGFFGGGB
@M05620:46:000000000-D9D58:1:1101:26774:7082 1:N:0:107
GAATGAATGCAGAATTGGCAAGATAATACTGCACCGATGGGAAATGATACTATCCTGAAACATGAGCAAATTGACCAGCCTCAGGATGTGAACTCATTTGCTGGACCAGGGCTCTTTCAAGATAGTAAAAACAGTGACTTGTACAGCATAATGAAAAACCTAGGCATTGATTTTGAAGACATCAGACACATGCAGAATGAAAAATTTTTCAGAAATGATTTTTCTGGTGAGGTTGACTTCAGAGAAGATCG
+
BAABBFFFFFFFGGGGGGGFGFFFGAFHHHHHHGHGGGGGHFHHHHGHHHHHHHHGHHHHHHHHHHHHHHHHHHHHHHGGHHHGHHHHHHFHHHGHHHHHHHHHGHGHHGGGHHHHHHHFHHHGHGHGHHHGGHGHHHHHHHHHHHHHHHHHHHHHHHGGHHHHHHHHHHHHHHGGHGHHHHHHHHHHGHHHHGHGFHHHHHHHHHHHHHHHFHHHHHHHFHHHFHHFGHHHHHHHHHHHHHGHGGGGGGG
@M05620:46:000000000-D9D58:1:1101:7401:7083 1:N:0:107
GAATGAATGCAGAAATTGGCAAGATAATACTGCACCGATGGGAAATGATACTATCCTGAAACATGAGCAAATTGACCAGCCTCAGGATGTGAACTCATTTGCCCAGGGCTCTTTCAAGATAGTAAAAACAGTGACTTGTACAGCATAATGAAAAACCTAGGCATTGATTTTGAAGACATCAGACACATGCAGAATGAAAAATTTTTCAGAAATGATTTTTCTGGTGAGGTTGACTTCAGAGAAGATCGGAA
+
CCCCCFFFFFFFGGGGGGGGGGGHHHHHHHHHHHHHGFGGGHHHHHHHHHHHHHHHHHHHHHHHHHHHHHHHHHHHHHHHGHHHHHFGGGHGHHHHHHHHHHHHHHGGGHHHHHHHHHHHHHHHHHHHGHHHHHHHHHHHHHHHHHHHHHHHHHHGGHHHHHHHHHHHHHHHGHHHHHHHHHHHHHHHHFHHHHHHHHHHHHHHHHHHGGHHHHHHHHHHHHHHGHHHHGHHHHHHHHHHHHHHHGGGGGG
@M05620:46:000000000-D9D58:1:1101:10876:7092 1:N:0:107
GAATGAATGCAGAAATTGGCAAGATAATACTGCACCGATGGGAAATGATACTATCCTGAAACATGAGCAAATTGACCAGCCTCAGGATGTGAACTCATTTGCCCAGGGCTCTTTCAAGATAGTAAAAACAGTGACTTGTACAGCATAATGAAAAACCTAGGCATTGATTTTGAAGACATCAGACACATGCAGAATGAAAAATTTTTCAGAAATGATTTTTCTGGTGAGGTTGACTTCAGAGAAGATCGGAA
+
CCCCCFFFFFFFGGGGGGGGGGFHHHHHHHHHHHHHGEGGGHHHHHHGHHHHHHHHHHHHHHHHHHHHHHHHHHHHHHHHGHHHGHGGHHHGHHHHHHHHHHHFHHGGGHHHHHHHHHHHHHHHHHHHGHHHHHHHHGHHHHHHHHHHHHHHHHHGGHHHHHHHHHHHHHHHGHHHHHHHHHHHHHHHHHHHHHHHHHHHHHHHHHHHGGHHHHFHHHHHHHHHGGGHHCHHHHHHHHHHHHHHHGGGGGF
@M05620:46:000000000-D9D58:1:1101:9200:7101 1:N:0:107
GAATGAATGCAGAAATTGGCAAGATAATACTGCACCGATGGGAAATGATACTATCCTGAAACATGAGCAAATTGACCAGCCTCAGGATGTGAACTCATTTGCTGGAGGTCCCAGGGCTCTTTCAAGATAGTAAAAACAGTGACTTGTACAGCATAATGAAAAACCTAGGCATTGATTTTGAAGACATCAGACACATGCAGAATGAAAAATTTTTCAGAAATGATTTTTCTGGTGAGGTTGACTTCAGAGAA
+
CBCCCFFFFFFFFFGGGGGGGGFHHHHHHHHHGHHHEEEGGHHHHHHGHHHHHHHHHHHHHHHHHHGHHFHHHHGHHHGHGHHHGHFEGGHGHHHHHHHHHHHHGGHGGHHHHHGGGHHFHHFHHGFHHGH4GHHHGHHHFFHHHHHGHFHHHHFHHGHHHHHGGHFHHGHGHHFHHHHHFHHHHHHGHHHHHHHGHHBGHHGGBGHHHHHHHHHGHFHGHEFHHHHHHFHHGCGCGCGEFHGGGEFBFBF
@M05620:46:000000000-D9D58:1:1101:21610:7147 1:N:0:107
GAATGAATGCAGAAATTGGCAAGATAATACTGCACCGATGGGAAATGATACTATCCTGAAACATGAGCAAATTGACCAGCCTCAGGATGTGAACTCATTTGCCCAGGGCTCTTTCAAGATAGTAAAAACAGTGACTTGTACAGCATAATGAAAAACCTAGGCATTGATTTTGAAGACATCAGACACATGCAGAATGAAAAATTTTTCAGAAATGATTTTTCTGGTGAGGTTGACTTCAGAGAAGATCGGAA
+
CCCCCFFFFFFFGGGGGGGGGGGHHHHHHHHHHHHHGEGGGHHHHHHGHHHHHHHHHHHHHHHHHHHHHHHHHHHHHHHHGHHHHHGHHGHHHHHHHHHHHHE3BFFG1FGGGFD44@3FE34DG4F3//B4BFFD43D4?GB323BGDB?3D3F??CGFCFHF>DG2>>>G/>G20=F=GFBG0F0?1?GFHFF111>1FCH11=CGG000=D0<0=0DC0DFGF0C:GFG/0;;C;0C0/0;:9B.AEE
@M05620:46:000000000-D9D58:1:1101:10721:7160 1:N:0:107
GAATGAATGCAGAAATTGGCAAGATAATACTGCACCGATGGGAAATGATACTATCCTGAAACATGAGCAAATTGACCAGCCTCAGGATGTGAACTCATTTGCTGGACCAGGGCTCTTTCAAGATAGTAAAAACAGTGACTTGTACAGCATAATGAAAAACCTAGGCATTGATTTTGAAGACATCAGACACATGCAGAATGAAAAATTTTTCAGAAATGATTTTTCCGGTGAGGTTGACTTCAGAGAAGATC
+
CBBCCFFFFFFFGGGGGGGGGGGHHHHHHHHHHGHHGEGGGHHHGHHGHHHHHHHHHHHHHHHHHHHHHHHHHHHHHHGHGHHHGHGHHGGHHHHHHHHHHHHGHHHHHHGGGHHHHHHHHHHHHHHHIHHHGHHHHHHHHHHHHHHHHHHHHHHHHHHGGHHHHHHHHHHHHHHHGGHFHHHHHHHHHHHHHHHHHHHHHHHHHHHHHHHHHHHHHHHHHHHHH0CEAEGHHHHGGGGGGGGGGGGGGGB
@M05620:46:000000000-D9D58:1:1101:26422:7180 1:N:0:107
GAATGAATGCAGAAATTGGCAAGATAATACTGCACCGATGGGAAATGATACTATCCTGAAACATGAGCAAATTGACCAGCCTCAGGATGTGAACTCATTTGCTGGAGGTCCCAGGGCTCTTTCAAGATAGTAAAAACAGTGACTTGTACAGCATAATGAAAAACCTAGGCATTGATTTTGAAGACATCAGACACATGCAGAATGAAAAATTTTTCAGAAATGATTTTTCTGGTGAGGTTGACTTCAGAGAA
+
BBBBBFFFFFFFFGGGGGGGGGGHHHFHHHHHHHHHGGGGGHGGHHHGHFHHHHHHHHHHGHHHHHHHHHHHHHHHHHHHGHHHGHHHHGHHHHHHHHHHHHHHHHHGGHHHHHGGGHHHHHHHHHHHHHHHHHHHGHHHHHHGHHHHHHHHHHHHHHHHHHHGGHHHHHHHHHHHHHHHGHHHHHHHHHHHHHHHHHGHHHHHHHHHHHHHHHHHHGHHHHHHHHHHHHHHHHHHHHHHGHGGGGGGGGG
@M05620:46:000000000-D9D58:1:1101:20011:7209 1:N:0:107
GAATGAATGCAGAAATTGGCAAGATAATACTGCACCGATGGGAAATGATACTATCCTGAAACATGAGCAAATTGACCAGCCTCAGGATGTGAACTCATTTGCCCAGGGCTCTTTCAAGATAGTAAAAACAGTGACTTGTACAGCATAATGAAAAACCTAGGCATTGATTTTGAAGACATCAGACACATGCAGAATGAAAAATTTTTCAGAAATGATTTTTCTGGTGAGGTTGACTTCAGAGAAGATCGGAA
+
CCCCCFFFFFFFGGGGGGGGGGGHHHHHHHHHHHHHGEGGGHHHHHHHHHHHHHHHHHHHHHHHHHHHHHHHHHHHHHGHGHHHGHGHHHHHHHHHHHHHHHHHHHGGGHHHHHHHHHHHHHHHHHHHGHHGHHHHHHHHHHHHHHHHHHHHHHHGGHHHHHHHHHHHHHHHGHHHHHHHHHHHHHHHHHHHHHHHGHHHHHHHHHHHGGHHHHGHHHHHHHHHFHGHHGHHHHHHHHHHHHHHHGGGGGG
@M05620:46:000000000-D9D58:1:1101:19121:7232 1:N:0:107
GAATGAATGCAGAAATTGGCAAGATAATACTGCACCGATGGGAAATGATACTATCCTGAAACATGAGCAAATTGACCAGCCTCAGGATGTGAACTCATTTGCCCAGGGCTCTTTCAAGATAGTAAAAACAGTGACTTGTACAGCATAATGAAAAACCTAGGCATTGATTTTGAAGACATCAGACACATGCAGAATGAAAAATTTTTCAGAAATGATTTTTCTGGTGAGGTTGACTTCAGAGAAGATCGGAA
+
CCCCCFFFFFFFGGGGGGGGGGGHHHHHHHHHHGHHGEGGGHFHHHHHHHHHGHHHHGHHHHHHHHHHHHHHHHHHHHHHGHHHHHHHHHHHHHHHHHHHHHD@EGGGEGHFFHG4443F4?BFH4HHGEHGFHHEFGHGGFFH2FGHDGB33FF<BGHGBCCF<GBB2BFD/@GHB0FDHFHGFHFGGHHHBCGFB1FG0FGGFF/GDD0/DD0=GGFDFFGHHFCGFCFHGFHHGG0;GG/:/90?A.A
@M05620:46:000000000-D9D58:1:1101:5622:7233 1:N:0:107
GAATGAATGCAGAAATTGGCAAGATAATACTGCACCGATGGGAAATGATACTATCCTGAAACATGAGCAAATTGACCAGCCTCAGGATGTGAACTCATTTGCCCAGGGCTCTTTCAAGATAGTAAAAACAGTGACTTGTACAGCATAATGAAAAACCTAGGCATTGATTTTGAAGACATCAGACACATGCAGAATGAAAAATTTTTCAGAAATGATTTTTCTGGTGAGGTTGACTTCAGAGAAGATCGGAA
+
BABCCFFFFFFFGGGGGGGGFGFGHHHHHHHHGHHHFEGGGHGHHHHFHHHHHHHHHHHHHHHHHHHHHHHHHHGHHHHGGHHHGHFGGGHHHHHHHHHHHGHHHHGGGHHHHHHHHHHHHHHHHHHHGHGGGHHHHHHHHHHHHHHHHHHHHHHGGHHHHHHHHHHHHHHHGHHHHHHHHHHHHHHHHHHHHHHHHHHHHHHHHHHGGGHHHHHHHHHHHHHHGHFHHCGHHHHHHHHHHHFHHGGGGGE
@M05620:46:000000000-D9D58:1:1101:24797:7262 1:N:0:107
GAATGAATGCAGAAATTGGCAAGATAATACTGCACCGATGGGAAATGATACTATCCTGAAACATGAGCAAATTGACCAGCCTCAGGATGTGAACTCATTTGCCCAGGGCTCTTTCAAGATAGTAAAAACAGTGACTTGTACAGCATAATGAAAAACCTAGGCATTGATTTTGAAGACATCAGACACATGCAGAATGAAAAATTTTTCAGAAATGATTTTTCTGGTGAGGTTGACTTCAGAGAAGATCGGAA
+
BBBBBFFFFFFFGGGGGGGGGGGHHHHHHHHHHHHHGGGGGHHHHHHHHHHHGHHHHGFHHHHHHHHHHHHHHHHHHHHHGHHHHGHHHHHHHHHHHHHHHH33B?FFAFGFHGB44@3FEFFGHFHGA/2?BG4??B3F?G4B2BGHG?33F3FFA2FG22GCD2F2FDGHC>2@<<F<GGF<<C0FFCGFH0=D1<GFGAHFFFBHHBGCGGB0<<0DC0BFG:0.CGCGFBGB00;00////;0.CE9
@M05620:46:000000000-D9D58:1:1101:14946:7267 1:N:0:107
GAATGAATGCAGAAATTGGCAAGATAATACTGCACCGATGGGAAATGATACTATCCTGAAACATGAGCAAATTGACCAGCCTCGGGATGTGAACTCATTTGCCCAGGGCTCTTTCAAGATAGTAAAAACAGTGACTTGTACAGCATAATGAAAAACCTAGGCATTGATTTTGAAGACATCAGACACATGCAGAATGAAAAATTTTTCAGAAATGATTTTTCTGGTGAGGTTGACTTCAGAGAAGATCGGAA
+
CCCCCFFFFFFFGGGGGGGGGGGHHHHHHHHHHHHHEEGGGHGHHHHGHHHHHHHHHHHHHHHHHGHHHHHHHHHHHHHHGHHAFGCFFGGGHHHHHHHHHHHHHHGGGHHHHHHHHHFHGHHHHHHHGHHHHHHHHHHGHHHHHHHHHHHHHHHGGHHHHHHHHHHHHHHHGHHHHHHHHHHHHHHHHHHHHHHHHHHHHHHHHHHHGDGHHHFHHHHHHHHHCGHHHGHHHHHHHHHGGFGGGGGGGGF
@M05620:46:000000000-D9D58:1:1101:26072:7366 1:N:0:107
GAATGAATGCAGAAATTGGCAAGATAATACTGCACCGATGGGAAATGATACTATCCTGAAACATGAGCAAATTGACCAGCCTCAGGATGTGAACTCATTTGCTGGACCAGGGCTCTTTCAAGATAGTAAAAACAGTGACTTGTACAGCATAATGAAAAACCTAGGCATTGATTTTGAAGACATCAGACACATGCAGAATGAAAAATTTTTCAGAAATGATTTTTCTGGTGAGGTTGACTTCAGAGAAGATC
+
A?AAAFBDFFBDGA1GGFGFDFFBHHHFHHFGFCHFA0EECFHFHHGFHHHHHHHHHHGHHHC1FGHHEGHHBEDBGGGGGHH1FHEFEGG2GEGDFFHHGGFGCHHHHHGFCGFHFGDFHGFFHHGHHBEGCACHBGEGFGGHGFFHEHGDGBHBHFHGGHHHGHFHFFFB>FHHGHHBGHHHHHEHHGBGHHHHGHHFFBDGHHFHFGCBD0=CHHDD=GHGHHH::CHAC:CCHHFHFFCHGGGFFG0
@M05620:46:000000000-D9D58:1:1101:4615:7413 1:N:0:107
GAATGAATGCAGAAATTGGCAAGATAATACTGCACCGATGGGAAATGATACTATCCTGAAACATGAGCAAATTGACCAGCCTCAGGATGTGAACTCATTTGCTGGACCAGGGCTCTTTCAAGATAGTAAAAACAGTGACTTGTACAGCATAATGAAAAACCTAGGCATTGATTTTGAAGACATCAGACACATGCAGAATGAAAAATTTTTCAGAAATGATTTTTCTGGTGAGGTTGACTTCAGAGAAGATC
+
ABBAAFFFFFFFGGGGGGGGGGFFHHDGHHHHHGHHG?EGGHBFFFHFGHHHFGHHHFFGGHFHHGHHHGHHFHEHHGGHGHHFGFEGHGHHHHHHHHHHHHHHGGHHHHGGGFHHHFHHFHBGEGHDGFHGGHHHGBGHHHHHHGHHGH3GF?G?DH0DGHHGGHBGBHFD>FHHGGHGGHHHHHBFFGGHHHHHBFFDHBGG<<CGHHHFGHFHHHDGGFHGHHHHHH:.FGGHFHHHGFH0C//CFG0
@M05620:46:000000000-D9D58:1:1101:21796:7415 1:N:0:107
GAATGAATGCAGAAATTGGCAAGATAATACTGCACCGATGGGAAATGATACTATCCTGAAACATGAGCAAATTGACCAGCCTCAGGATGTGAACTCATTTGCTGGACCAGGGCTCTTTCAAGATAGTAAAAACAGTGACTTGTACAGCATAATGAAAAACCTAGGCATTGATTTTGAAGACATCAGACACATGCAGAATGAAAAATTTTTCAGAAATGATTTTTCTGGTGAGGTTGACTTCAGAGAAGATC
+
B@BBAFBF5@DFGGGGGGGGGGGHHHHHHHHHHHHHGEFGGGGGHHHHHGGHFHHHHHHGHHHHHGHHHHGHHHHHHHGHGHHGHHGGHHFFGHHHHHHHHHHHHHHHFEFGEHHHHFHH4DHHHHHEFFGHGHHGHFHHHHHHGHFFGGGHHGHHFFHGGHHHHHGFHFGHHHHHGHHHHHHHHHEHHHEFDHHHGHHHFGGFFHCGHGHGHEFCGFGGDGHHHHHHGBHGHFGHHHHGGHFHFBFFGG0
@M05620:46:000000000-D9D58:1:1101:21771:7416 1:N:0:107
GAATGAATGCAGAAATTGGCAAGATAATACTGCACCGATGGGAAATGATACTATCCTGAAACATGAGCAAATTGACCAGCCTCAGGATGTGAACTCATTTGCTGGACCAGGGCTCTTTCAACATAGTAAAAACAGTGACTTGTACAGCATAATGAAAAACCTAGTCATTGTTTTTGAAGACATCAGCCACATGCAGCATGAAAAATTTTTCAGAAATGATGTTTCTGGTGAGGTTGACTTCAGAGAAGATC
+
CCCCCFFFFFFFGGGGGGGGGGGHHHHHHHHHHHHHGFGGGHHHHHHHHHHHHHHHHHHHHHHHHHHHHHHHHHHHHHHHGHHHHHHHHHHHHHHHHHHHHHHHHHAG1B11>??BF44444??33DG4?FHGH24?3B?B3F44?4BGD3DG3G33DGAB2=22>2>>>2D2=F//1?FC0FGH1100001111>1>11F1<=GFF<DHC000=00=D=0;<G0G:0<G0.://;/00;C0009/;CGB0
@M05620:46:000000000-D9D58:1:1101:13905:7432 1:N:0:107
GAATGAATGCAGAAATTGGCAAGATAATACTGCACCGATGGGAAATGATACTATCCTGAAACATGAGCAAATTGACCAGCCTCAGGATGTGAACTCATTTGCTGGACCAGGGCTCTTTCAAGATAGTAAAAACAGTGACTTGTACAGCATAATGAAAAACCTAGGCATTGATTTTGAAGACATCAGACACATGCAGAATGAAAAATTTTTCAGAAATGATTTTTCTGGTGAGGTTGACTTCAGAGAAGATC
+
BBBBBFFFFFFFGGGGGGGGGGGFHHHHHHHHHHHHGEGGGHGHHHHFHHHHHHHHHHHHHHHHHHHHHHHHHHHHHHHHGHHHHHGHHGHHHHHHHGHHHHHHHHHHHHGGGHHHHHHHHHBGGFHHGHGGGGHHHGHHHHHFHHHHHHHHHHHFHGHGGHHHEHGHHHHHHHHHGGGDGHHHHHHHHHHHHHGHHGHHHHHGGCGHHHGHHFGHHHGGHHHHHHHHHHHHHHHH:GHHHHHGGFFGGGB
@M05620:46:000000000-D9D58:1:1101:19339:7438 1:N:0:107
GAATGAATGCAGAAATTGGCAAGATAATACTGCACCGATGGGAAATGATACTATCCTGAAACATGAGCAAATTGACCAGCCTCAGGATGTGAACTCATTTGCTGGACCAGGGCTCTTTCAAGTTAGTAAAAACAGTGACTTGTACAGCATAATGAAAAACCTAGGCATTGGTTTTGAAGACATCAGACACATGCAGAATGAAAAATTTTTCAGAAATGATTTTTCTGGTGAGGTTGACTTCAGAGTAGATC
+
CCCCBFFFFFFFGGGGGGGGGGGHHHHHHHHHHHHHGEGGGHHHHHHHHHHHHHHHHHHGHHHHHHHHHGHHHHHHHHHHGHHHHHHHHGHHHHHHHHHHHHHHHHA21?1>E1?B@FH44B4B44B4B4BBEG?4BFGDGF?FG4432B3B3?F3BF?/?<G<2@2F<F2@?FGHGD1100<F11110>CC1FHBG01<F=FG.<<<00<<000<0<0=00<0/C::GC0.;:GHHF:C00900000090
@M05620:46:000000000-D9D58:1:1101:15797:7470 1:N:0:107
GAATGAATGCAGAAATTGGCAAGATAATACTGCACCGATGGGAAATGATACTATCCTGAAACATGAGCAAATTGACCAGCCTCAGGATGTGAACTCATTTGCTGGACCAGGGCTCTTTCAAGATAGTAAAAACAGTGACTTGTACAGCATAATGAAAAACCTAGGCATTGATTTTGAAGACATCAGACACATGCAGAATGAAAAATTTATCAGAAATGATTTTTCTGGTGAGGTTGACTTCAGAGAAGATC
+
CCCCCFFFFFFFGGGGGGGGGGGHHHHHHHHHHHHHGEGGGHHHHHHHHHHHHHHHHHHHHHHHHHHHHHHHHHHHHHHHGHHHHHHHHGHHHHHHHHHHHHHHHHHHHHGGGHHHHHHHHHHHHGHIGHHHGHHHHHHHHHHHHHHHHHHHHHHHHHHGGHHHHHHHHHHHHHHHGHHHHHHHHHHHHHHHHHHHGHHHHHHHHGHHGHHHHFGHHHHHGHHHHHHHFHHHHHHHHHHHHHHGGFFGGGB
@M05620:46:000000000-D9D58:1:1101:26537:7472 1:N:0:107
GAATGAATGCAGAAATTGGCAAGATAATACTGCACCGATGGGAAATGATACTATCCTGAAACATGAGCAAATTGACCAGCCTCAGGATGTGAACTCATTTGCTGGAGGTCCCAGGGCTCTTTCAAGATAGTAAAAACAGTGACTTGTACAGCATAATGAAAAACCTAGGCATTGATTTTGAAGACATCAGACACATGCAGAATGAAAAATTTTTCAGAAATGATTTTTCTGGTGAGGTTGACTTCAGAGAA
+
AABBBFFFFFFFGGGGGGGGGGFHHHHHHHHHFGHHGGGGGHGHHHHGHFHHHHHHHHGHHHHGHGHHHHHHHHHHHHHHGHHHGGHHHHHFHHHHHHHHHHHHHHHGGHHHHHGGGHHHHHHGHHGHHHHHHHHHGHHHHHHHHHHHHHHHHHHFHHHHHHGGGHHHHHGHHHHHHHHHFHHHHHHHHHHHHHHHHHHHHHHHHGHHHHHHHHHHHHHHFHFHHHHHHGHHHHFGGHHHHHGGGGGGGGF
@M05620:46:000000000-D9D58:1:1101:26521:7489 1:N:0:107
GAATGAATGCAGAAATTGGCAAGATAATACTGCACCGATGGGAAATGATACTATCCTGAAACATGAGCAAATTGACCAGCCTCAGGATGTGAACTCATTTGCTGGAGGTCCCAGGGCTCTTTCAAGATAGTAAAAACAGTGACTTGTACAGCATAATGAAAAACCTAGGCATTGATTTTGAAGACATCAGACACATGCAGAATGAAAAATTTTTCAGAAATGATTTTTCTGGTGAGGTTGACTTCAGAGAA
+
BBBBBFFFFFFFGGGGGGGGGGGHHHHHHHHHHHHHEGGGGHHHHHHHHHHHHHHHHHHGHHHHHHHGHHHHFHHHHHHHGHHHHHHGGGGGHHHHHHHHHHHHHGHGDGHHHHGFGHGHHHHGHHHHGHHHHHHHGHHHHEHHHHHHHHHHHHHHHHGHHGHGGHHHHHHHHHHHHHHHGHHHHHHHHHHHFHHHGHHEHHGHHHFFFHHHHHHHHFHHHHHHGGHHHHHHHHHHGHHHGHGGGGGGEFF
@M05620:46:000000000-D9D58:1:1101:18295:7491 1:N:0:107
GAATGAATGCAGAAATTGGCAAGATAATACTGCACCGATGGGAAATGATACTATCCTGAAACATGAGCAAATTGACCAGCCTCAGGATGTGAACTCATTTGCCCAGGGCTCTTTCAAGATAGTAAAAACAGTGACTTGTACAGCATAATGAAAAACCTAGGCATTGATTTTGAAGACATCAGACACATGCAGAATGAAAAATTTTTCAGAAATGATTTTTCTGGTGAGGTTGACTTCAGAGAAGATCGGAA
+
CCCCCFFFFFFFGGGGGGGGGGGHHHHHHHHHHHHHGEGGGHHHHHHHHHHHHHHHHHHHHHHHHHHHHHHHHHHHHHHHGHHHHHGHHGHGHHHHHHHHHHHHHHGGGHHHHHHHFHFHHHHHHHHHGHHHHHHHHHHHHHHHHHHHHHHHHHHGGHHHGHHHHHHHHHHHEHHGHHHHHHHHHHHHHHHHHHHHHHHHHHHHHHHHHBGHHHFHHHHHHHHHHHHHGGHHHHHHHHHHHGHHHGGGGGG
@M05620:46:000000000-D9D58:1:1101:17495:7522 1:N:0:107
GAATGAATGCAGAAATTGGCAAGATAATACTGCACCGATGGGAAATGATACTATCCTGAAACATGAGCAAATTGACCAGCCTCAGGATGTGAACTCATTTGCTGGAGGTCCCAGGGCTCTTTCAAGATAGTAAAAACAGTGACTTGTACAGCATAATGAAAAACCTAGGCATTGATTTTGAAGACATCAGACACATGCAGAATGAAAAATTTTTCAGAAATGATTTTTCTGGTGAGGTTGACTTCAGAGAA
+
AAAAAFFFFD1@FGGGGBGGFGG1GAFG3FFGHEHGG0EEECC1GFGBGGHGHHHHHFFCEGGG1FFF10ADFA1FGHHHGFHFGH@@FGGDFGGGFFHHHHFHFFA/EGHHEHFGGHFHHHHFE2FGFFEGBFFHF/GHFEHHHHHEFDFGCFHDGFFFGDGCCFHGEGCFF1GHHHHHEG1DGHFFB<DF0FHFHF11F<GGDB0=CCCGHGHHHHHGDFH00C:;GHHGHG0CGGGF/CFGG0;;09/
@M05620:46:000000000-D9D58:1:1101:8828:7529 1:N:0:107
GAATGAATGCAGAAATTGGCAAGATAATACTGCACCGATGGGAAATGATACTATCCTGAAACATGAGCAAATTGACCAGCCTCAGGATGTGAACTCATTTGCCCAGGGCTCTTTCAAGATAGTAAAAACAGTGACTTGTACAGCATAATGAAAAACCTAGGCATTGATTTTGAAGACATCAGACACATGCAGAATGAAAAATTTTTCAGAAATGATTTTTCTGGTGAGGTTGACTTCAGAGAAGATCGGAA
+
CCCCCFFFFFFFGGGGGGGGGGGHHHHHHHHHHHHHEFGGGHHGHHHHHHHHHHHHHHHHHHHHHHHHHHHHHHHHHHHHGHHHGHFHHGHGHHHHHHHHHHHHHHGGGHHHHHHGHHHHHHHHHHHHGHHHHHHHHHHHHHHHHHGHHHHHHHHGGHHHHHHHHHHHHHHHGHHHHHHHHHHHHHHHHHHHHHHHHHHGHHHHHHHHHHHHHHFHHHHHHHHH0CCHHGHHHHHHHHHHHHHHHGGGGGG
@M05620:46:000000000-D9D58:1:1101:13701:7540 1:N:0:107
GAATGAATGCAGAAATTGGCAAGATAATACTGCACCGATGGGAAATGATACTATCCTGAAACATGAGCAAATTGACCAGCCTCAGGATGTGAACTCATTTGCTGGAGGTCCCAGGGCTCTTTCAAGATAGTAAAAACAGTGACTTGTACAGCATAATGAAAAACCTAGGCATTGATTTTGAAGACATCAGACACATGCAGAATGAAAAATTTTTCAGAAATGATTTTTCTGGTGAGGTTGACTTCAGAGAA
+
BBAABFFFFFFFAGFGGGGGGGEHFHHGHHHGHFHGGCGGGHCHHHFEGGHHHGHHHFFHHHGHHHHHHHHHHHHHHHGHGHHHHHGCFGHFDGHHHFHHFGGGHHHGGHHHHHGGGHHHHHFHHHHHHHGFGFHHGGHHDHHHHHHHHHHHFBHHHHGHEHFGGHHHHHHHGHHGHHHGGHGGHGHHHEHHHFHHHHHHGGDGFDDDGHHHHHHHGHHFGHHFHHHHGHHHFHHCGGHHHHGGGGGGGGB
@M05620:46:000000000-D9D58:1:1101:20729:7541 1:N:0:107
GAATGAATGCAGAAATTGGCAAGATAATACTGCACCGATGGGAAATGATACTATCCTGAAACATGAGCAAATTGACCAGCCTCAGGATGTGAACTCATTTGCCCAGGGCTCTTTCAAGATAGTAAAAACAGTGACTTGTACAGCATAATGAAAAACCTAGGCATTGATTTTGAAGACATCAGACACATGCAGAATGAAAAATTTTTCAGAAATGATTTTTCTGGTGAGGTTGACTTCAGAGAAGATCGGAA
+
ABCBCFFFFFFFGGGGGGGGGGGHHHHHHHHHHHHHGEFGGHHHHHHHHHHHHHHHHHHHHHHHHHGHHHHHHHHHHHHHGHHHGHFHHHHGHHHHHHHHHHHHHHGGGHHHHHHHFHGFHHHHHHHHGHHHHHHHHHHHHHHHHHHHHHHHHHFGGHHHHHHHHHHHHHHHGGGHHHHHHHHHHHHHHHHHHHHHHHGGHHHGHHHHGGHHHHHHHHHHHHHGGHGHHGHHHHHHHHHHHHHHGGGGGGG
@M05620:46:000000000-D9D58:1:1101:27308:7551 1:N:0:107
GAATGAATGCAGAAATTGGCAAGATAATACTGCACCGATGGGAAATGATACTATCCTGAAACATGAGCAAATTGACCAGCCTCAGGATGTGAACTCATTTGCCCAGGGCTCTTTCAAGATAGTAAAAACAGTGACTTGTACAGCATAATGAAAAACCTAGGCATTGATTTTGAAGACATCAGACACATGCAGAATGAAAAATTTTTCAGAAATGATTTTTCTGGTGAGGTTGACTTCAGAGAAGATCGGAA
+
AA?ABFFFFFFFFGGGGFFGGGGHHHGGHHHHHHHHGAFGGHHHGGHFHGHH5GHHHGFCHHGHBFHHHHHHHHHHHHGHGHHGHHHHHGHGHHHHBGHHHHHHCGGGGHHHHHHHEGGHHHHHHHHHGHHGHGHHHHFGHHHGHHHEGFFD?GFGGHBGHHHHHHFHHHHHGHHHHHHHHHHHGHGHHHHHHGHHFGFHAGHHHHHFHFFHGHGHHHGGHHHHDH:GHGHGHHHHHHHFHGGHHGGGGGG
@M05620:46:000000000-D9D58:1:1101:17108:7573 1:N:0:107
GAATGAATGCAGAAATTGGCAAGATAATACTGCACCGATGGGAAATGATACTATCCTGAAACATGAGCAAATTGACCAGCCTCAGGATGTGAACTCATTTGCCCAGGGCTCTTTCAAGATAGTAAAAACAGTGACTTGTACAGCATAATGAAAAACCTAGGCATTGATTTTGAAGACATCAGACACATGCAGAATGAAAAATTTTTCAGAAATGATTTTTCTGGTGAGGTTGACTTCAGAGAAGATCGGAA
+
BABBBFFFFFFFGGFGGGGGGGGFHHHHHHHHHHHHGFGGGHHGHHHHHHHHHHHHHHHHHHHHGHHHHHHHHHHHHHHHGHHHHHHHHHHFHHHHHHHHHHHGHHGEGHHHHHHH4GEHHHHHHHHFGHHGFFHHHHGHHHHFHHHGHHHBHHHGGHHHHHHGHHHHHHHHGHHGHHHHHHHHFHFFGHHGHFHHHFHHGHHHHHHHHGGHHHHHHHHHFHHHHHFHFHHHHHHHHGFGHFFHHGGGGGG
@M05620:46:000000000-D9D58:1:1101:23279:7621 1:N:0:107
GAATGAATGCAGAAATTGGCAAGATAATACTGCACCGATGGGAAATGATACTATCCTGAAACATGAGCAAATTGACCAGCCTCAGGATGTGAACTCATTTGCTGGACCAGGGCTCTTTCAAGATAGTAAAAACAGTGACTTGTACAGCATAATGAAAAACCTAGGCATTGATTTTGAAGACATCAGACACATGCAGAATGAAAAATTTTTCAGAAATGATTTTTCTGGTGAGGTTGACTTCAGAGAAGATC
+
BBBBBFFFFFFFGGGGGGGGGFFFGFGGHHGGHHHHEEGGGHHHHHHFHHHHEHHHHHHHHHFH3DGHHHHHHHEHFHHHGHHFHGHGGFFGHHGHHHHHHHFHHFHHEGEEGEAEFGGG4BEHHF4BGDGFGHHHFBGGHHFHHFDCGG3BDBG?FHFGGFH22FCGGHGG2FFGGFGHHHFFGHHFFHFGHHHBGFHFGBGHGH<<B<CFGB=CFHBFG0GGFGCGGHECGFHFHHHHH0CGFBFBFG9
@M05620:46:000000000-D9D58:1:1101:17631:7672 1:N:0:107
GAATGAATGCAGAAATTGGCAAGATAATACTGCACCGATGGGAAATGATACTATCCTGAAACATGAGCAAATTGACCAGCCTCAGGATGTGAACTCATTTGCCCAGGGCTCTTTCAAGATAGTAAAAACAGTGACTTGTACAGCATAATGAAAAACCTAGGCATTGATTTTGAAGACATCAGACACATGCAGAATGAAAAATTTTTCAGAAATGATTTTTCTGGTGAGGTTGACTTCAGAGAAGATCGGAA
+
CBCCCFFFFFFFGGGGGGGGGGGHHHHHHHHHHHHHGEGGGHGHHHHHHHHHGHHHHHHHHHHHHHHHHHHHHHHHHHHHGHHHHGHHHHHFHHHHHHHHHHGHHHGGGHHHHHHHBHFHHHHHHHHGGHHHHHHHHHGHHHHHHHHHHHHHHHHGGHHHGHHHHHHHHHHHGHHHHHHHHHHHHHGHHHHHHHHGHHHHGHHHHHHHGDDFHHFHHHHHHHHHHHFHHGHHHHHHHGHHHFHHHGGGGGG
@M05620:46:000000000-D9D58:1:1101:6395:7672 1:N:0:107
GAATGAATGCAGAAATTGGCAAGATAATACTGCACCGATGGGAAATGATACTATCCTGAAACATGAGCAAATTGACCAGCCTCAGGATGTGAACTCATTTGCTGGACCAGGGCTCTTTCAAGATAGTAAAAACAGTGACTTGTACAGCATAATGAAAAACCTAGGCATTGATTTTGAAGACATCAGACACATGCAGAATGAAAAATTTTTCAGAAATGATTTTTCTGGTGAGGTTGACTTCAGAGAAGATC
+
BBCCCFFFFFFFGGGGGGGGGGGFGFHHHHHHHGHHGEGGGHFHHHHGHHHHGHHHHHHHHHHHHGHHHHHGHHHHHHHHGHHHHHGHHHHHHHHHHHHHHHHHHHHHHHGGGHHHHHHHHHHHHHHHHHHHGGHHHHFHHHHHHHHHHHHHHHHGHHHGGHHHHHHHHHHHHHHHGHHHHHHHHHHHHHHHHHHHHHHHHHHHHGHHHHHHHHHHHHGGHHHHHHHHHHHHHHHHHHHHHHHGGFFGGGF
@M05620:46:000000000-D9D58:1:1101:13604:7701 1:N:0:107
GAATGAATGCAGAAATTGGCAAGATAATACTGCACCGATGGGAAATGATACTATCCTGAAACATGAGCAAATTGACCAGCCTCAGGATGTGAACTCATTTGCTGGACCAGGGCTCTTTCAAGATAGTAAAAACAGTGACTTGTACAGCATAATGAAAAACCTAGGCATTGATTTTGAAGACATCAGACACATGCAGAATGAAAAATTTTTCAGAAATGATTTTTCTGGTGAGGTTGACTTCAGAGAAGATC
+
CCCCCFFFFFFFGGGGGGGGGGGHHHHHHHHHHHHHGGGGGHGFHHHGHHHHHHHHHHHHHHHHHHHHHHHHHHHHHHHHGHHHHHFGHGHGHHHHHHHHHHHHHHHHHHGGGHHHHHHHHHHHHHHHHHHHGHHHHHHHHHHHHHHHHHHGHHHHHHHGGHHHHHHHHGHHHHGGGHGHHHHHHGHHHHHHGHHHHHHHHHHHEGHHHHHHHHGHHHHGHHHHHHHHGHHHHHHHCFHHHHHHGFGGGGB
@M05620:46:000000000-D9D58:1:1101:7270:7731 1:N:0:107
GAATGAATGCAGAAATTGGCAAGATAATACTGCACCGATGGGAAATGATACTATCCTGAAACATGAGCAAATTGACCAGCCTCAGGATGTGAACTCATTTGCCCAGGGCTCTTTCAAGATAGTAAAAACAGTGACTTGTACAGCATAATGAAAAACCTAGGCATTGATTTTGAAGACATCAGACACATGCAGAATGAAAAATTTTTCAGAAATGATTTTTCTGGTGAGGTTGACTTCAGAGAAGATCGGAA
+
BBCCCFFFFFFFGGGGGGGGGGGHHHHHHHHHHHHHFEGGGHHHHHHHHHHHHHHHHHHHHHHHHHHHHHHHHHHHHHHHGHHHGH@GHGGGHHHHHHHHHHHHHHGGGHHHHHHHHHHHHHHHHHHHGHHHHHHHHHHHHHHHHHHHHHHHHHHGGHHHHHHHHHGHHHHHGHHHHHHHHHHHHHHHHHHHHHHHHHHHHHHHHHHHGHHHHHGHHHHHHHHHDGHHHGHHHHHHHHHHGHHHHGGGGGE
@M05620:46:000000000-D9D58:1:1101:9029:7739 1:N:0:107
GAATGAATGCAGAAATTGGCAAGATAATACTGCACCGATGGGAAATGATACTATCCTGAAACATGAGCAAATTGACCAGCCTCAGGATGTGAACTCATTTGCCCAGGGCTCTTTCAAGATAGTAAAAACAGTGACTTGTACAGCATAATGAAAAACCTAGGCATTGATTTTGAAGACATCAGACACATGCAGAATGAAAAATTTTTCAGAAATGATTTTTCTGGTGAGGTTGACTTCAGAGAAGATCGGAA
+
CCCCCFFFFFFFGGGGGGGGGGGHHHHHHHHHHHHHGEGGGHGHHHHHHHHHHHHHHHHHHHHHHHHHHHHHHHHHHHHHGHHHGHEGGGHGHHHHHHHHHHHHHHGGGHHHHHHHFHGHHHHHHHHHGHHHHHHHHHHHHHHHHHGHHHGHHHHGGHHHHHHHHHHHHHHHGHHHHHHHHHHHHHHHHHHHHHHHHHHHHHHHHHHHGDHHHHGHHHHHHHHHHHGHHGHHGHHHHHHHGGHHHGGGGGG
@M05620:46:000000000-D9D58:1:1101:11610:7750 1:N:0:107
GAATGAATGCAGAAATTGGCAAGATAATACTGCACCGATGGGAAATGATACTATCCTGAAACATGAGCAAATTGACCAGCCTCAGGATGTGAACTCATTTGCTGGAGGTCCCAGGGCTCTTTCAAGATAGTAAAAACAGTGACTTGTACAGCATAATGAAAAACCTAGGCATTGATTTTGAAGACATCAGACACATGCAGAATGAAAAATTTTTCAGAAATGATTTTTCTGGTGAGGTTGACTTCAGAGAA
+
BBCCCFFFFFFFGGGGGGGGGGGHHHHHHHHHGHHHGEFGGHGHHHHGHGHHHHHHHHHHHHHHHHHHHHGHHHHHHHHHGHHHGHGHHHHHHHHHHHHHHHHHHHHGGHHHHHGGGHHHHHHHHHHHHHHHHHHHGHHHHHGHHHHHHHHHHHHHHHHGHHHGGHHHHHHHHHHHHHHHGHGHHHHHHGEHHHHHHHHHHGHGGDHGHGHHHHHHHHHGHHHHHHHHHHHHHHHCGGHHHHGGGGGGGGF
@M05620:46:000000000-D9D58:1:1101:14658:7752 1:N:0:107
GAATGAATGCAGAAATTGGCAAGATAATACTGCACCGATGGGAAATGATACTATCCTGAAACATGAGCAAATTGACCAGCCTCAGGATGTGAACTCATTTGCTGGAGGTCCCAGGGCTCTTTCAAGATAGTAAAAACAGTGACTTGTACAGCATAATGAAAAACCTAGGCATTGATTTTGAAGACATCAGACACATGCAGAATGAAAAATTTTTCAGAAATGATTTTTCTGGTGAGGTTGACTTCAGAGAA
+
AAAAAFD5FFFFGGFGGGFGCGFEHHCGGHGHHGHHE2EEGGACEGHGGHHHEEHCGFFGHHEGF3GADEEGGFFDF3BGGHHGGE3FF@FEBGFHFHHHHHGGFGFEFFFADGEGFFGHHHHHHFEGEHGFFFFFFEGGDGFEGHGGH3?GCFG3DGBDGFHDGFGD2F2FHEHHHHHHAGHEHGGFHHFCCHHHHFFHDGD><<DFACFHHHHHHBGBFDCCCGBCCCGC=G0;::::GFF0F909;/B
@M05620:46:000000000-D9D58:1:1101:18481:7762 1:N:0:107
GAATGAATGCAGAAATTGGCAAGATAATACTGCACCGATGGGAAATGATACTATCCTGAAACATGAGCAAATTGACCAGCCTCAGGATGTGAACTCATTTGCCCAGGGCTCTTTCAAGATAGTAAAAACAGTGACTTGTACAGCATAATGAAAAACCTAGGCATTGATTTTGAAGACATCAGACACATGCAGAATGAAAAATTTTTCAGAAATGATTTTTCTGGTGAGGTTGACTTCAGAGAAGATCGGAA
+
CBCCCFFFFFFFGGGGGGGGGGFHHHHHHHHHHHHHGAEGGHHHHHHHHHHHHHHHHHHHHHHHHHHHHHHHHHHHHHHHGHHHGHFGHGHGHHHHHHHHHHHHHHGGGHHHHHHHHHHHHHHHHHHHGHHHHHHHHHHHHHHHHHHHHHHHHHHGGHHHHHHHHHHHHHHHGHHHHHHHHGHHHHGHHHHHHHHHHHHHHHHHHHHGHHHHHHHHHHHHHHHHFHHHHCHHHHHHHHHHHGHHHGGGGGG
@M05620:46:000000000-D9D58:1:1101:14174:7801 1:N:0:107
GAATGAATGCAGAAATTGGCAAGATAATACTGCACCGATGGGAAATGATACTATCCTGAAACATGAGCAAATTGACCAGCCTCAGGATGTGAACTCATTTGCTGGACCAGGGCTCTTTCAAGATAGTAAAAACAGCGACTTGTACAGCATAATGAAAAACCTAGGCATTGATTTTGAAGACATCAGACACATGCAGAATGAAAAATTTTTCAGAAATGATTTTTCTGGTGAGGTTGACTTCAGAGAAGATC
+
AABBAFFFFFFFGGGFGGGGGGGFHHHHHHHHGHHHGGGGGHGHHHHHHHHHHHHHHFFBGHHHHFHHGFHHHHHHHHHHGHHHHHFHHGHHFHHHHHHHHHHHHHHFHHGGGHHHHHHHHHFHHHBEGHHHGEHAEEEDGHHHHHHHGHHFHHHGHHHGGHHHGHHHHHHHHHHHGGG?GGGHHHGHHHFHGHHHHEHHHHHHHCHHHHGHHF:GHHCGGHHHHHHHCHHHHHFGCFGGGGGFGBFGGGF
@M05620:46:000000000-D9D58:1:1101:24052:8002 1:N:0:107
GAATGAATGCAGAAATTGGCAAGATAATACTGCACCGATGGGAAATGATACTATCCTGAAACATGAGCAAATTGACCAGCCTCAGGATGTGAACTCATTTGCCCAGGGCTCTTTCAAGATAGTAAAAACAGTGACTTGTACAGCATAATGAAAAACCTAGGCATTGATTTTGAAGACATCAGACACATGCAGAATGAAAAATTTTTCAGAAATGATTTTTCTGGTGAGGTTGACTTCAGAGAAGATCGGAA
+
CCCDCFFFFFFFGGGGGGGGGGGHHHHHHHHHHHHHGGGGGHHHHHHHHHHHHHHHHHHHHHHHHHHHHHHHHHHHHHHHGHHHGHGHHGHHHHHHHHHHHHHHHHGGGHHHHHHHHHHHHHHHHHHHGHHHHHHHHHHHHHHHHHHHHHHHHHHGGHHHHHHHHHHHHHHHGHHHHHHHHHHHHHHHHHHHHHHHHHHHHHHHHHHHHHHHHHHHHHHHHHHHGHHHHGHHHHHHHGHHHHHHHGGGGGG
@M05620:46:000000000-D9D58:1:1101:23715:8048 1:N:0:107
GAATGAATGCAGAAATTGGCAAGATAATACTGCACCGATGGGAAATGATACTATCCTGAAACATGAGCAAATTGACCAGCCTCAGGATGTGAACTCATTTGCTGGAGGTCCCAGGGCTCTTTCAAGATAGTAAAAACAGTGACTTGTACAGCATAATGAAAAACCTAGGCATTGATTTTGAAGACATCAGACACATGCAGAATGAAAAATTTTTCAGAAATGATTTTTCTGGTGAGGCTGACTTCAGAGAA
+
CCCBCFFFFFFFGGGGGGGGGGGHHHHHHHHHHHHHCEEGGHHHHHHHHGHHHHHHHHHFHHHHHHHHHHHHHHHHHHHHGHHHHGHHHHHHHHHHHHHHHHHHHHHGGHHHHHGGGHHHHHHHHHHHGHHHHHHHGHHHHHHHHHHHHHHHHHHHHHHHHHHGGHHHHHHHHHHHHHHHGHHHHHHHHHHHHHHHHHHHHHHHHFHHHHHHHHHHHHHHHHHHHHHHHHHHHHHHHAGHHGGGGGGGGGG
@M05620:46:000000000-D9D58:1:1101:6662:8061 1:N:0:107
GAATGAATGCAGAAATTGGCAAGATAATACTGCACCGATGGGAAATGATACTATCCTGAAACATGAGCAAATTGACCAGCCTCAGGATGTGAACTCATTTGCTGGACCAGGGCTCTTTCAAGATAGTAAAAACAGTGACTTGTACAGCATAATGAAAAACCTAGGCATTGATTTTGAAGACATCAGACACATGTAGAATGAAAAATTTTTCAGAAATGATTTTTCTGGTGAGGTTGACTTCAGAGAAGATC
+
CCCCCFFFFFFFGGGGGGGGGGGHHHHHHHHHHHHHEEGGGHFHHHHGHHHHHHHHHHHHHHHHHHHHHHHHHHHHHHHHGHHHGGFCGGGHHHHHHHHHHHHHGHHHHHGGGGHHHHHHHHHHHHHHHHHHGHHGGHHHHHHHHHHHHHHHHHHHHHHGGHHHHHHHHHHHHHHGGHHHHHHHHHHHHGHHHHHGHHHHHHHHHHHHHHHHHHHHHHHHHHHHGHHHCHHHHHHHHHHHHFHHHFGGGGF
@M05620:46:000000000-D9D58:1:1101:8535:8085 1:N:0:107
GAATGAATGCAGAAATTGGCAAGATAATACTGCACCGATGGGAAATGATACTATCCTGAAACATGAGCAAATTGACCAGCCTCAGGATGTGAACTCATTTGCTGGAGGTCCCAGGGCTCTTTCAAGATAGTAAAAACAGTGACTTGTACAGCATAATGAAAAACCTAGGCATTGATTTTGAAGACATCAGACACATGCAGAATGAAAAATTTTTCAGAAATGATTTTTCTGGTGAGGTTGACTTCAGAGAA
+
CCCCCFFFFFFFGGGGGGGGGGGHHHHHHHHHHGHHEEFGGHHHGHHHHHHHHHHGHHHHHHGHHHHHGHHHHHHHHHHHGHHHGHFFGGHFHHHHHHHHHHHHGHHGGHHHFHGGGHHHHHHGHGHHHHHHHHHGGHHHGHHHHHHHHHHHHHHHHHHHHHHGGHHHHHHHHHHHHHHHGHHHHHHHHHHHHHHHHHHHHHHHGGHHHHHHHHHHHHHGHHGHHHHHHHHHGHH;;;GHHHGGGGGGGGF
@M05620:46:000000000-D9D58:1:1101:12693:8103 1:N:0:107
GAATGAATGCAGAAATTGGCAAGATAATACTGCACCGATGGGAAATGATACTATCCTGAAACATGAGCAAATTGACCAGCCTCAGGATGTGAACTCATTTGCTGGACCAGGGCTCTTTCAAGATAGTAAAAACAGTGACTTGTACAGCATAATGAAAAACCTAGGCATTGATTTTGAAGACATCAGACACATGCAGAATGAAAAATTTTTCAGAAATGATTTTTCTGGTGAGTTGACTTCAGAGAAGATCG
+
CCCCCFFFFFFFGGGGGGGGGGGHHHHHHHHHHHHHFAEGFHGHHHHHHHHHHHHHHHHHHHHHHHGHHHHHHHHHHHHHGHHHHHFHGGGFGHHHHHHHHHHHHHHHHHGGGHHHHHHHHHHHHHHHIHHHGHHGHHHHHHHHHHHHHHHHHHHHHHHGGHHHHHHHHHHHHHHHGGGGHHHHHHHHHHHHHHHHHHHHHHHHHHHHHHHHHHHHHHHHGHGHHHHHCGHHHHHGHHHHHHHHHGGGGGG
@M05620:46:000000000-D9D58:1:1101:20375:8115 1:N:0:107
GAATGAATGCAGAAATTGGCAAGATAATACTGCACCGATGGGAAATGATACTATCCTGAAACATGAGCAAATTGACCAGCCTCAGGATGTGAACTCATTTGCTGGAGGTCCCAGGGCTCTTTCAAGATAGTAAAAACAGTGACTTGTACAGCATAATGAAAAACCTAGGCATTGATTTTGAAGACATCAGACACATGCAGAATGAAAAATTTTTCAGAAATGATTTTTCTGGTGAGGTTGACTTCAGAGAA
+
DCDDDFFFFFFFGGGGGGGGGGGHHHHHHHHHHHHHGEGGGHHHHHHGHHHHHHHHHHHHHHHHHHHHHHHHHHHHHHHHGHHHHHHHHHHHHHHHHHHHHHHHHHHGGHHHHHGGGHHHHHHHHHHHHHHIHHHHGHHHHHHHHHHHHHHHHHHHHHHHHHHGGHHHHHHHHHHHHHHHGHHHHHHHHHHHHHHHHHHHHHHHGHHHGHHHHHHHHHHGHHHHHHHHHHHHHHHHHHHHHHGGGGGGGGF
@M05620:46:000000000-D9D58:1:1101:21945:8117 1:N:0:107
GAATGAATGCAGAAATTGGCAAGATAATACTGCACCGATGGGAAATGATACTATCCTGAAACATGAGCAAATTGACCAGCCTCAGGATGTGAACTCATTTGCTGGACCAGGGCTCTTTCAAGATAGTAAAAACAGTGACTTGTACAGCATAATGAAAAACCTAGGCATTGATTTTGAAGACATCAGACACATGCAGAATGAAAAATTTTTCAGAAATGATTTTTCTGGTGAGGTTGACTTCAGAGAAGATC
+
BABCCFFFFFFFGGGGGGGGGGGHHHHHHHHHHHHHGEGGGHGGHHHHHHHHHHHHHHHHHHHHHHHHHHHHHHHHHHHHGHHHHHHHHHHHHHHHHHHHHHHHFHHGHGGGGHHHHHHHHHHHHHHHHHHHGHHHHHHHHHHHHHHHHHGHHHHHHHHGGHHHHHHHHHHHHHHHGHHGHHHHHHHHHHHHHHHHFHHHHHHHHHHHHHHHHHHHHHHHHHHHHHHHCFGHHHHHHHHHHHHCFFGGGGF
@M05620:46:000000000-D9D58:1:1101:9700:8150 1:N:0:107
GAATGAATGCAGAAATTGGCAAGATAATACTGCACCGATGGGAAATGATACTATCCTGAAACATGAGCAAATTGACCAGCCTCAGGATGTGAACTCATTTGCTGGAGGTCCCAGGGCTCTTTCAAGATAGTAAAAACAGTGACTTGTACAGCATAATGAAAAACCTAGGCATTGATTTTGAAGACATCAGACACATGCAGAATGAAAAATTTTTCAGAAATGATTTTTCTGGTGAGGTTGACTTCAGAGAA
+
CCCCCFFFFFFFGGGGGGGGGGGGHHHHHHHHHHHHGGGGGHHHGHHHHHHHHHHHHHHHHHHHHFHHHHHHHHHHHHHHGHHHHHFGHGHHHHHHHHHHHHHHGHHGGHHHHHGGGHHHHHHHHHHHHHHHHHHHGHHHHHHHHHHHHHHHHHHHHHHHHHHGGHHHHHHGHHHHHHHHGHHHHHHHHHHHHHHHHHHHHHHHGHFHGHHHHHHHHHHHHHHHHHHHHHHGGHHCGGFHHHGGGGGGGGF
@M05620:46:000000000-D9D58:1:1101:16335:8154 1:N:0:107
GAATGAATGCAGAAATTGGCAAGATAATACTGCACCGATGGGAAATGATACTATCCTGAAACATGAGCAAATTGACCAGCCTCAGGATGTGAACTCATTTGCCCAGGGCTCTTTCAAGATAGTAAAAACAGTGACTTGTACAGCATAATGAAAAACCTAGGCATTGATTTTGAAGACATCAGACACATGCAGAATGAAAAATTTTTCAGAAATGATTTTTCTGGTGAGGTTGACTTCAGAGAAGATCGGAA
+
CCCCCFFFFFFFGGGGGGGGGGGHHHHHHHHHHHHHGEGGGHHHHHHHHHHHHHHHHHHHHHHHHHHHHHHHHHHHHHHHGHHHGHGHHFGGHHHHHHHHHHHHHHGGGHHHHHHHHHHHHHHHHHHGGHHHHHHHHHGHHHHHHHHHHHHHHHHGGHHHHHHHHHHHHHHHGHHHHHHHHGHHHHHHHHHHHHHHHHHHHHHHHHHHHGHHHHHHHHHHHHHHGGGHHCHHHHHHHHHHHHHHHGGGGGG
@M05620:46:000000000-D9D58:1:1101:21403:8163 1:N:0:107
GAATGAATGCAGAAATTGGCAAGATAATACTGCACCGATGGGAAATGATACTATCCTGAAACATGAGCAAATTGACCAGCCTCAGGATGTGAACTCATTTGCTGGAGGTCCCAGGGCTCTTTCAAGATAGTAAAAACAGTGACTTGTACAGCATAATGAAAAACCTAGGCATTGATTTTGAAGACATCAGACACATGCAGAATGAAAAATTTTTCAGAAATGATTTTTCTGGTGAGGTTGACTTCAGAGAA
+
CCCCCFFFFFFFGGGGGGGGGGGHHHHHHHHHHHHHGEGGGHGHHHHHHHHHHHHHHHHHHHGHHHHHHHHHHHHHHHHHGHHHHHGHHGHHHHHHHHHHHHHHHHHGGHHHHHGGGHHHHHHHHHHHHHHHHHHHGHHHHHHHHHHHHHHHHHHHHHHGHHHGGHHHHHHHHHHHHHHHGHHHHHHHHHHHHHHHHHHHHHHHHHFHFGHHHHHHHGHHHHFHHHHHHHHHHHHHHHHHHHGGGGGGGGF
@M05620:46:000000000-D9D58:1:1101:22752:8172 1:N:0:107
GAATGAATGCAGAAATTGGCAAGATAATACTGCACCGATGGGAAATGATACTATCCTGAAACATGAGCAAATTGACCAGCCTCAGGATGTGAACTCATTTGCTGGACCAGGGCTCTTTCAAGATAGTAAAAACAGTGACTTGTACAGCATAATGAAAAACCTAGGCATTGATTTTGAAGACATCAGACACATGCAGAATGAAAAATTTTTCAGAAATGATTTTTCTGGTGAGGTTGACTTCAGAGAAGATC
+
CCDCCFFFFFFFGGGGGGGGGGGHHHHHHHHHHHHHGEGGGHHHHHHHHHHHGHHHHHHHHHHHHHHHHHHHHHHHHHHHGHHHHHHHHGHHHHHHHHHHHHHHHHHFEHGEGFHHHHHGDGFHGHGFHFHHGHHEGFHHHHHHHHBHHHBGHGH3GHAFGHHGFHGHHHGBGHHHGFHDGGGHHH1FCGHHHHHGHHHFHHHHFHHGFFF<D0<CGGGGFHHFGHHFGCCFHFHHHHHHFGH09/0CBB0
@M05620:46:000000000-D9D58:1:1101:8836:8172 1:N:0:107
GAATGAATGCAGAAATTGGCAAGATAATACTGCACCGATGGGAAATGATACTATCCTGAAACATGAGCAAATTGACCAGCCTCAGGATGTGAACTCATTTGCCCAGGGCTCTTTCAAGTTAGTAAAAACAGTGACTTGTACAGCATAATGAAAAACCTAGGCATTGATTTTGAAGACATCAGACACATGCAGAATGAAAAATTTTTCAGAAATGATTTTTCTGGTGAGGTTGACTTCAGAGAAGATCGGAA
+
BBCCBFFFFFFFGGGGGGGGGGGHHHHHHHHHHGHHGEFGGHGHHHHHHHHHHHHHHHHHHHHHHHHHHHHHHHHHHHHHGHHHGHFGGFGFHHHHHHHHHGHGHHGGGHHHHHHHFHHHHHHHHGHFGHHEGFHHHHFHHHHGHHFHHHGHHHHGGHHHHHHHHGHHHHGHGHHHHCGHHHHHHHGHHHHHHFHHGHGHHHHHHHHHHDFFHHGHHHHHGHFHGGGHHHHHHHHHHHHHHHHHHGGGGGF
@M05620:46:000000000-D9D58:1:1101:8823:8186 1:N:0:107
GAATGAATGCAGAAATTGGCAAGATAATACTGCACCGATGGGAAATGATACTATCCTGAAACATGAGCAAATTGACCAGCCTCAGGATGTGAACTCATTTGCCCAGGGCTCTTTCAAGATAGTAAAAACAGTGACTTGTACAGCATAATGAAAAACCTAGGCATTGATTTTGAAGACATCAGACACATGCAGAATGAAAAATTTTTCAGAAATGATTTTTCTGGTGAGGTTGACTTCAGAGAAGATCGGAA
+
AA@AAFFFFFFFGFGGGGGGGGGHHHHHGHFHHHHHEAFFGHFHHHHGHHHHGHHHHGHHHHHHFFGEHHGHHGHHFFHHGHHHFG3FHHGGGHHHGHHHHHHFHHGGGHHHHHHGHHEHHHHHHHHHGHGGDFHHHHHHHGHHHGFHHHHHHHCD?GHHHHHHHHFHGHHHGHGGHFHHHEHHFHHHHGEGHEBFGGEHGFHGGHGGGGHHHHEHHHHHHHHHHHHHHFHHHHHHHHHHHHHHHGGGGGE
@M05620:46:000000000-D9D58:1:1101:6080:8215 1:N:0:107
GAATGAATGCAGAAATTGGCAAGATAATACTGCACCGATGGGAAATGATACTATCCTGAAACATGAGCAAATTGACCAGCCTCAGGATGTGAACTCATTTGCCCAGGGCTCTTTCAAGATAGTAAAAACAGTGACTTGTACAGCATAATGAAAAACCTAGGCATTGATTTTGAAGACATCAGACACATGCAGAATGAAAAATTTTTCAGAAATGATTTTTCTGGTGAGGTTGACTTCAGAGAAGATCGGAA
+
A>ABCFFFFFFFGGCGGGGGGGFHHHHHHHHHHGHHEEEGGHGFHHGFHGHHHHGHHHHHHHHHHGEFGHHHHHFGFFGECGHHFGFGGFHDGFHGFHHHHGFHHHGGGHGHGHFHHHFGHFFHHHHHGHHFGHGHHHGHHHHBGHHHHHHHHHHBFFGHHHHBGHGHHHHHEHHGFFHHGHHHHGHHHHGHFGHHHHHHHHHHHHFDDGHHHGHHHHHHFHHH=GCCG:CGEHHHHHHGHFHHHGFEGFA
@M05620:46:000000000-D9D58:1:1101:6102:8218 1:N:0:107
GAATGAATGCAGAAATTGGCAAGATAATACTGCACCGATGGGAAATGATACTATCCTGAAACATGAGCAAATTGACCAGCCTCAGGATGTGAACTCATTTGCCCAGGGCTCTTTCAAGATAGCAAAAACAGTGACTTGTACAGCATAATGAAAAACCTAGGCATTGATTTTGAAGACATCAGACACATGCAGAATGAAAAATTTTTCAGAAATGATTTTTCTGGTGAGGTTGACTTCAGAGAAGATCGGAA
+
CCCCCFFFFFFFGGGGGGGGGGGHHHHHHHHHHFHHGEFGGHGBGGHHHHHHFHHHHHGHHHGHHBGGGHHGHHEHFHFGGHHHHHGHGFHGGHHHHHHHHHB3@1FGCCHFH444@B3F4334F3C/ECG4?FGHFG3BBG?C23?BDD33B3FDA2FB<CCGG2G2GDF2/221FCG<G11?0001?<GFH0<<11=1FFH1FGGHD00/DD0=0=GGC000C/0.:C/;/0C0C000:////9;CD?E
@M05620:46:000000000-D9D58:1:1101:6411:8228 1:N:0:107
GAATGAATGCAGAAATTGGCAAGATAATACTGCACCGATGGGAAATGATACTATCCTGAAACATGAGCAAATTGACCAGCCTCAGGATGTGAACTCATTTGCTGGACCAGGGCTCTTTCAAGATAGTAAAAACAGTGACTTGTACAGCATAATGAAAAACCTAGGCATTGATTTTGAAGACATCAGACACATGCAGAATGAAAAATTTTTCAGAAATGATTTTTCTGGTGAGGTTGACTTCAGAGAAGATC
+
BBBBCFFFFFFFGGGGGGGGGGGHHHHHHHHHHHHHGEGGGHHHHHHHHHHHHHHHHFHHHHHHHGGHHHHHHHGHHHHHGHHHHHGHHHHHHHHHHHHHHHHHHHGFCFFEGHHHHGFFBGBGHHBHBFGGGHHGHHHHHHHHHGHHHHHFFGBHHHHGGHHHFHHHFHBGHHFHFHDDGHHHHGHFHHGHHFHHHHHGHHHGEHHHHHHFGBDHHHHHGFFHGHGBGHFGHHHHHHHHHHFCFFBFGGF
@M05620:46:000000000-D9D58:1:1101:6393:8229 1:N:0:107
GAATGAATGCAGAAATTGGCAAGATAATACTGCACCGATGGGAAATGATACTATCCTGAAACATGAGCAAATTGACCAGCCTCAGGATGTGAACTCATTTGCTGGACCAGGGCTCTTTCAAGATAGTAAAAACAGTGACTTGTACAGCATAATGAAAAACCTAGGCATTGATTTTGAAGACATCAGACACATGCAGAATGAAAAATTTTTCAGAAATGATTTTTCTGGTGAGGTTGACTTCAGAGAAGATC
+
BAABBFFFFFFFFGGFGGGGFGFHHHHHGHHHHHHHFEEGGHFHGGGGHHHHHHHHHHHHHGFHHHHHHHHHHHHHHHHHGHGGHHGHHHHHHHHHHHHHHHHHHHHHHHGGGHHHHHHGFHHHHHHFHHHHGHHGGFHHHHHHHHHHGGFHHHHHHHHGGHFGHHHHHHHHGHHHGHHHHHHGHFGHHHHHHHHHHHHHHHHHHHGHHGHFHHHHHHGDDGHHGHHGCGGFGHHHHHHHHHHHFBBBFGB
@M05620:46:000000000-D9D58:1:1101:20087:8297 1:N:0:107
GAATGAATGCAGAAATTGGCAAGATAATACTGCACCGATGGGAAATGATACTATCCTGAAACATGAGCAAATTGACCAGCCTCAGGATGTGAACTCATTTGCTGGACCAGGGCTCTTTCAAGATAGTAAAAACAGTGACTTGTACAGCATAATGAAAAACCTAGGCATTGATTTTGAAGACATCAGACACATGCAGAATGAAAAATTTTTCAGAAATGATTTTTCTGGTGAGGTTGACTTCAGAGAAGATC
+
CCCCCFFFFFFFGGGGGGGGGGGHHHHHHHHHHHHHGFGGGHHHHHHHHHHHHHHHHHHHHHHHHHHHHHHHHHHHHHHHGHHHHHHHHFHHHHHHHHHHHHHHGHHGHHGGGHHHHHHHHHHHHHFHHHHHGHHHHHHHHHHHHHHHHHHFHGHHHHGGGHGHHHHHHHHHHHHHGHHGHFHHHHHHHHHHHHGHHHHHHHHHHHHHHHHHHHFHHHHHHHHHHHHHGHHHHHHGHHHHHHHHGCFGGGB
@M05620:46:000000000-D9D58:1:1101:17605:8301 1:N:0:107
GAATGAATGCAGAAATTGGCAAGATAATACTGCACCGATGGGAAATGATACTATCCTGAAACATGAGCAAATTGACCAGCCTCAGGATGTGAACTCATTTGCTGGACCAGGGCTCTTTCAAGATAGTAAAAACAGTGACTTGTACAGCATAATGAAAAACCTAGGCATTGATTTTGAAGACATCAGACACATGCAGAATGAAAAATTTTTCAGAAATGATTTTTCTGGTGAGGTTGACTTCAGAGAAGATC
+
BAABCFFFFFFFGGGGGGGGGGGHHHHHHHHHHHHHFEEGGHHHHHHHHHHHFHHHHHHGHHHHHHHHHHHHHHHHHHHHGHHHGHHHHGHHHHHHHHHHHHHHHHHHHHGGGHHHHHHHHHGHHHHHHHHHGHHHHGHHHHHHHHHHHHHHHHHHHHHGGHHHHHHHHHHHHHHHGHHHHHHHHHHHHHHHHHHHHHHHHHHHHHHHHHHHHGHHHHHHHHHHHHHH;GFHHHHHHHHHHHHHGGGGGGF
@M05620:46:000000000-D9D58:1:1101:5491:8303 1:N:0:107
GAATGAATGCAGAAATTGGCAAGATAATACTGCACCGATGGGAAATGATACTATCCTGAAACATGAGCAAATTGACCAGCCTCAGGATGTGAACTCATTTGCTGGACCAGGGCTCTTTCAAGATAGTAAAAACAGTGACTTGTACAGCATAATGAAAAACCTAGGCATTGATTTTGAAGACATCAGACACATGCAGAATGAAAAATTTTTCAGAAATGATTTTTCTGGTGAGGTTGACTTCAGAGAAGATC
+
CACCCFFFFFFFGGGGGGGGGGGHHHHHHHHHHHHHEEGGGHHHHHHGHHHHGHHHHHHHHHHHHHFGHHHHHHHHHHHHGHHHGHGHHGHGHHHHHHHHHHHHHHHHHHGGGHHHHHHHHHHHHHHHHHHHGHHGHHHHHHHHHHHHHHHHHHHHHHHGGHHHHHHHHHHHHHHHGHHHHHHHHHHHHHHHHHHHHHHHHHHHHHHHHHHHHHHHHHHHHHHHHHHHGHCGHHHHHHHHHHHHFFGGGGB
@M05620:46:000000000-D9D58:1:1101:20560:8329 1:N:0:107
GAATGAATGCAGAAATTGGCAAGATAATACTGCACCGATGGGAAATGATACTATCCTGAAACATGAGCAAATTGACCAGCCTCAGGATGTGAACTCATTTGCTGGACCAGGGCTCTTTCAAGATAGTAAAAACAGTGACTTGTACAGCATAATGAAAAACCTAGGCATTGATTTTGAAGACATCAGACACATGCAGAATGAAAAATTTTTCAGAAATGATTTTTCTGGTGAGGTTGACTTCAGAGAAGATC
+
CCCCCFFFFFFFGGGGGGGGGGGHHHHHHHHHHHHHGEGGGHHHHHHGHHHHHHHHHHHHHHHHHHHHHHHHHHHHHHGHGHHHHHHHHGHHHHHHHHHHHHHHHHHHHHGGGHHHHHHHHGHHHHHIHHHHGHHGHHHHHHHHHHHHHHGHHHHHHHHGGHHHHHHHHHHHHHHHGHHHHHHHHHHHHHHHHHHHGHHHHHHGHHHHHHHHHFGHHHHHHHHHHHHHFHHGHHHHHHHHHHHHGFFGGGF
@M05620:46:000000000-D9D58:1:1101:20564:8348 1:N:0:107
GAATGAATGCAGAAATTGGCAAGATAATACTGCACCGATGGGAAATGATACTATCCTGAAACATGAGCAAATTGACCAGCCTCAGGATGTGAACTCATTTGCTGGACCAGGGCTCTTTCAAGATAGTAAAAACAGTGACTTGTACAGCATAATGAAAAACCTAGGCATTGATTTTGAAGACATCAGACACATGCAGAATGAAAAATTTTTCAGAAATGATTTTTCTGGTGAGGTTGACTTCAGAGAAGATC
+
AAAABFFFFFFFGGGGGGGGGGGHHHHHHHHHHHHHGEGGGHGBAFGFGAGHHHFHHHHHFHHHHHHHHHHHHHHHHHHHGHHHHH@GGFGHEGGHHHHHHHFHHHGHFHFGGHHHHHHGF4FGGHHHHDHFGHHBFGHHHHHHHHHHHHE3DHHHHGGGGHHHHHHHHHHHHHHHGHHBHHHHHHBHHHHHHEFHHHHHGFHHFHGGHHHEFF0CFHHHHHHHHHHGHH0CGHHHGHHHHEHHFFGGFGB
@M05620:46:000000000-D9D58:1:1101:24585:8357 1:N:0:107
GAATGAATGCAGAAATTGGCAAGATAATACTGCACCGATGGGAAATGATACTATCCTGAAACATGAGCAAATTGACCAGCCTCAGGATGTGAACTCATTTGCTGGACCAGGGCTCTTTCAAGATAGTAAAAACAGTGACTTGTACAGCATAATGAAAAACCTAGGCATTGATTTTGAAGACATCAGACACATGCAGAATGAAAAATTTTTCAGAAATGATTTTTCTGGTGAGGTTGACTTCAGAGAAGATG
+
AAABBFFFFFFFGGGGGGGGGGGHGHHHHHHHHHHHGGGFGHGHHHHHHHHHHHHHHHHHHHHHHHHHHGHHHHHHHHGHGHHHHHHGGFGFHHHHHHHHHHFHFHHHHHGGGHHHHHHHHHHHHHHHHHHHGEHFGFHHHHHHHHHHHHHHHHHHHHHGGHHHHHHHHHHHHHHHEHHHHHHHHHHGHHGHHHHHHHHHHHHHHHHHHHHHHHFHHHHHHGHHHHHCCGHHFCGHHHHHHHHHGGFGGGG
@M05620:46:000000000-D9D58:1:1101:17178:8359 1:N:0:107
GAATGAATGCAGAAATTGGCAAGATAATACTGCACCGATGGGAAATGATACTATCCTGAAACATGAGCAAATTGACCAGCCTCAGGATGTGAACTCATTTGCCCAGGGCTCTTTCAAGATAGTAAAAACAGTGACTTGTACAGCATAATGAAAAACCTAGGCATTGATTTTGAAGACATCAGACACATGCAGAATGAAAAATTTTTCAGAAATGATTTTTCTGGTGAGGTTGACTTCAGAGAAGATCGGAA
+
CCCCCFFFFFFFGGGGGGGGGGGHHHHHHHHHHHHHGEGGGHFHHHHHHHHHHHHHHHHHHHHHHHHHHHHHHHHHHHHHGHHHHHGHHGHGGHHHHHHHHHFEHHGGGHHHHHHFHHDGEG4FHFHEEHHB3GGHHHGHHHHGHFHHHHGBGBGGDGHHGHHHFFHFFFHHEGGGFHHGHHHHHHFHHFHHH0FFFGFHHHHHHHHHH0DGGHDDGHHHHGHFGGBCGHBGFHHGGCFCFFFHFCFFGGG
@M05620:46:000000000-D9D58:1:1101:12464:8378 1:N:0:107
GAATGAATGCAGAAATTGGCAAGATAATACTGCACCGATGGGAAATGATACTATCCTGAAACATGAGCAAATTGACCAGCCTCAGGATGTGAACTCATTTGCTGGACCAGGGCTCTTTCAAGATAGTAAAAACAGTGACTTGTACAGCATAATGAAAAACCTAGGCATTGATTTTGAAGACATCAGACACATGCAGAATGAAAAATTTTTCAGAAATGATTTTTCTGGTGAGGTTGACTTCAGAGAAGATC
+
A3ABBFFFFFFFFGGGGGGGGGGHHHHHHHFHHGHHEEEGGHEGGHHHHHHHHFHHHHHHGHHHHHHFHGHHHHHFGHHHGHHHGHGGHGHFBGHHHHHHHHGGFHFHHHGGDHGFGHGHFFHFHBGGGEHHGHGHHHHHHHHHHGHHHHHFHHHHHGHGGHHHHGHHGHHHHGGHFFGHGHHHHGHHHHHHGHHHGHHHHHGGCCHHHHHHHHHHHHFGGHHHHHHHHHHHGHHC:CHHHHBGBCFGGGF
@M05620:46:000000000-D9D58:1:1101:25835:8389 1:N:0:107
GAATGAATGCAGAAATTGGCAAGATAATACTGCACCGATGGGAAATGATACTATCCTGAAACATGAGCAAATTGACCAGCCTCAGGATGTGAACTCATTTGCTGGACCAGGGCTCTTTCAAGATAGTAAAAACAGTGACTTGTACAGCATAATGAAAAACCTAGGCATTGATTTTGAAGACATCAGACACATGCAGAATGAAAAATTTTTCAGAAATGATTTTTCTGGTGAGGTTGACTTCAGAGAAGATC
+
BBBBBFFFFFFFGGFGGFGBDGGCHHFGHFGGHHFHCEEEFHGHHHHGFHHHHHHFHHHEHHFFFHEFHFHHFHHHHFFHGHHHFBCHH3F@5GHGHHHHHF4FHHHHHHGGGHHHHFHHHHHHHHEFFGDGGHHHHGHHHHHGHHHHHHHFHFHHHHHGGHHHGHHHHFB@GHHFGHGHHHHHHHHHHHGHGFFHHHHHHHHHFGGGGHHHGDGHHHGD=DGGFHHH0CGFEGCBGHHHHHH0CGFFFFF
@M05620:46:000000000-D9D58:1:1101:26871:8393 1:N:0:107
GAATGAATGCAGAAATTGGCAAGATAATACTGCACCGATGGGAAATGATACTATCCTGAAACATGAGCAAATTGACCAGCCTCAGGATGTGAACTCATTTGCTGGACCAGGGCTCTTTCAAGATAGTAAAAACAGTGACTTGTACAGCATAATGAAAAACCTAGGCATTGATTTTGAAGACATCAGACACATGCAGAATGAAAAATTTTTCAGAAATGATTTTTCTGGTGAGGTGACTTCAGAGAAGATCG
+
BCCCCFFFFFFFGGGGGGGGGGGHHHHHHHHHHHHHGGGGGHHHHHHHHHHHHHHHHHHHFHHHHHHHHHHHHHHHHHHHGHHHHHHHHGHHHHHHHHHHHHHHHHHHHHGGGHHHHHHHHHHHHHHHHHHHGHHHHHHHHHHHHHHHHHHHHHHHHHHGGHHHHHHHHHGHHHHHGHHHHHHHHHHHHHHHHHHHHHHHHHHHHHHHHHHHHHHHHHHHGHHGHHHH;GHHHHHHHHHHHHHHGGGGGGG
@M05620:46:000000000-D9D58:1:1101:6235:8425 1:N:0:107
GAATGAATGCAGAAATTGGCAAGATAATACTGCACCGATGGGAAATGATACTATCCTGAAACATGAGCAAATTGACCAGCCTCAGGATGTGAACTCATTTGCTGGACCAGGGCTCTTTCAAGATAGTAAAAACAGTGACTTGTACAGCATAATGAAAAACCTAGGCATTGATTTTGAAGACATCAGACACATGCAGAATGAAAAATTTTTCAGAAATGATTTTTCTGGTGAGGTTGACTTCAGAGAAGATC
+
AAAAAFFFFFFFFGGGGGGGBFFHHFHHHHGHHFHHG0EEGHHFGGHGGHHHGGHGHBFGHGFHFGHHFHHHHHHFFGFHGHH1FGEGGFGGBHHHHHHHHHHHFGHHHFEGGHHHHFFDEFGHHHHHHHGFGHBFGEGHHHHHGHHGFGGGHGFGHHHGGHFHGHHHHHFGHHHHGHH1FGGHHHHHGH0FGHFHGHHGFFHHFCGHHHHHHBGGHHFHGHHHGHGFGFFHFHFHGHHHHGHGF/FGFGB
@M05620:46:000000000-D9D58:1:1101:23729:8466 1:N:0:107
GAATGAATGCAGAAATTGGCAAGATAATACTGCACCGATGGGAAATGATACTATCCTGAAACATGAGCAAATTGACCAGCCTCAGGATGTGAACTCATTTGCTGGACCAGGGCTCTTTCAAGATAGTAAAAACAGTGACTTGTACAGCATAATGAAAAACCTAGGCATTGATTTTGAAGACATCAGACACATGCAGAATGAAAAATTTTTCAGAAATGATTTTTCTGGTGAGGTTGACTTCAGAGAAGATC
+
CBCCCFFFFFFFGGGGGGGGGGGHHHHHHHHHHHHHGGGGGHHHHHHHHHHHHHHHHHHHHHHHHHHHHHHHHHHHHHHHGHHHHHHHHHHHHHHHHHHHHHHHHHHHHHGGGHHHHHHHHHHHHHHHHHHHGHHFGHHHHHHGHHHHHHHHHHHHHHHGGHHHHHHHHHHHHHHHGHHHHHHHHHHHHHHHHGHHHFHHHHHHGHHHHHHHHBDHHHHHHGHHHHHH0GGHHHHHHHHHHHHGGFGGGGF
@M05620:46:000000000-D9D58:1:1101:23706:8473 1:N:0:107
GAATGAATGCAGAAATTGGCAAGATAATACTGCACCGATGGGAAATGATACTATCCTGAAACATGAGCAAATTGACCAGCCTCAGGATGTGAACTCATTTGCTGGACCAGGGCTCTTTCAAGATAGTAAAAACAGTGACTTGTACAGCATAATGAAAAACCTAGGCATTGATTTTGAAGACATCAGACACATGCAGAATGAAAAATTTTTCAGAAATGATTTTTCTGGTGAGGTTGACTTCAGAGAAGATC
+
AABBAF5FFFFFFGGGGGGGGGGFHBGHFHFHFHGHGGGGDHHHAGHHGEGHHGHHH3EEHHHHHHFGHGHHHGHHHHHHGHHFHFHHHHHGHHHHFHHGGHHFHHHHFHEEEHGHHHHGHEHHHEG4FGFHGHGB3FHGEB3F4G4FGHFFHFHE3F0CF22F2FGHB22GHB2DCFBGFFHF1D1FCFHGGGGBF011DGFHHGHEHHEFHF0<DDGFBBGHFGBB0:GF.GB/GCFHHHGB0CBFFFC
@M05620:46:000000000-D9D58:1:1101:8718:8491 1:N:0:107
GAATGAATGCAGAAATTGGCAAGATAATACTGCACCGATGGGAAATGATACTATCCTGAAACATGAGCAAATTGACCAGCCTCAGGATGTGAACTCATTTGCTGGACCAGGGCTCTTTCAAGATAGTTAAAACAGTGACTTGTACAGCCTAATGAATGACCTAGGCATTGATTTTGATGACATCCGTCACATGCATAATGAAAGATTTTTCAGTCATGATTTTTCTGGTGAGGTTGACTTCAGAGAGGATC
+
CCCCCFFFFFFFGGGGGGGGGGGGHHHHHHHHHHHHGEGGGHHHHHHHHHHHHHHHHGHHHHHHHHHHHHHHHHHHHHHHGHHHHHGHHHHHHHHHHHHHHHHHHHA21B11111?@FH44433DF44D44D3F243D4D4334B443/22233DG33D22BF222F2>2DHHD2>/2=11?110//?C<G11>G1111>GH11><<10G/0<00<<0=0D0<D/DD00/0;.//;/0=00000:C.9./9
@M05620:46:000000000-D9D58:1:1101:21190:8510 1:N:0:107
GAATGAATGCAGAAATTGGCAAGATAATACTGCACCGATGGGAAATGATACTATCCTGAAACATGAGCAAATTGACCAGCCTCAGGATGTGAACTCATTTGCCCAGGGCTCTTTCAAGATAGTAAAAACAGTGACTTGTACAGCATAATGAAAAACCTAGGCATTGATTTTGAAGACATCAGACACATGCAGAATGAAAAATTTTTCAGAAATGATTTTTCTGGTGAGGTTGACTTCAGAGAAGATCGGAA
+
BBCCCFFFFFFFGGGGGGGGGGGHHHHHHHHHHHHHGEGGGHHHHHHHHHHHHHHHHHHHHHHHHHHHHHHHHHHHHHHHGHHHHHHHHGHHHHHHHHHHHHHHHHGGGHHHHHHHHHHHGHHHHHHHGHHGHHHHHHHHHHHHHHHHHHHHHHHGGHHHHGHHHHHHHHHHGHHHHHHHHHHHHHHHHHHHHHHHHHHHFHHHHHHHHHHHHHFHHHHHHHHHDGHHHFHHHHHHHHHHHHHHGGGGGGG
@M05620:46:000000000-D9D58:1:1101:4760:8519 1:N:0:107
GAATGAATGCAGAAATTGGCAAGATAATACTGCACCGATGGGAAATGATACTATCCTGAAACATGAGCAAATTGACCAGCCTCAGGATGTGAACTCATTTGCTGGACCAGGGCTCTTTCAAGATAGTAAAAACAGTGACTTGTACAGCATAATGAAAAACCTAGGCATTGATTTTGAAGACATCAGACACATGCAGAATGAAAAATTTTTCAGAAATGATTTTTCTGGTGAGGTTGACTTCAGAGAAGATC
+
CBBCCFFFFFFFGGGGGGGGGGGHHHHHHHGHHHHHEEFGGHHHHHHHHHHHHHHHHHHHHHHHHGHHGHHHHHHHHHGHGHHHGHFGGGHFHHHHHHHHHHHHHHHHHHGGGHHHHHHHHHHFHGEFFHHFGHHFFGHHHHHHGHHGHHHGGHGHFGHGGHHHHHGHFHFFHHGHCFHHHGHHHHHHHHGHHHHHGHHHGHHFFHHHHHHFFHHHHHGHFFHHHHHGHHCHGFGHHHHHHFHFGCGGGG;
@M05620:46:000000000-D9D58:1:1101:15242:8557 1:N:0:107
GAATGAATGCAGAAATTGGCAAGATAATACTGCACCGATGGGAAATGATACTATCCTGAAACATGAGCAAATTGACCAGCCTCAGGATGTGAACTCATTTGCTGGACCAGGGCTCTTTCAAGATAGTAAAAACAGTGACTTGTACAGCATAATGAAAAACCTAGGCATTGATTTTGAAGACATCAGACACATGCAGAATGAAAAATTTTTCAGAAATGATTTTTCTGGTGAGGTTGACTTCAGAGAAGATC
+
BBCBBFFFFFFFGGGGGGGGGGGGHHHHHHHHHGHHGGGGGHHHHHHGHHHHHHHGHHHHHHHHGHHHGHHHHHGHHHHHGHHHHHFEGGGHHHHHHHHHHHHHHHHHHHGGGHHHHHHHGHFHFHGHHHHHGHHFGDHHHHHHHGHHHHHHHHFHHFHGGHHHHHHHHHHHHHGGGHHDGHHGHHHFHFHHHHGHHHHHGGEGHHHHHHHFGFFHHHDGGHHHGHHHHHHHHHGGGFHHHFHCFFGGGGF
@M05620:46:000000000-D9D58:1:1101:8820:8573 1:N:0:107
GAATGAATGCAGAAATTGGCAAGATAATACTGCACCGATGGGAAATGATACTATCCTGAAACATGAGCAAATTGACCAGCCTCAGGATGTGAACTCATTTGCTGGACCAGGGCTCTTTCAAGATAGTAAAAACAGTGACTTGTACAGCATAATGAAAAACCTAGGCATTGATTTTGAAGACATCAGACACATGCAGAATGAAAAATTTTTCAGAAATGATTTTTCTGGTGAGGTTGACTTCAGAGAAGATC
+
BBCCCFFFFFFFGGGGGGGGGGGHHHHHHHHHHHHHEEFGGHGHHHHGHHHHHHHHHHHHHHHHHHHHHGHHHHHHHHHHGHHHGHGGHFGHHHHHHHHHHHHHGHHHHHGGGHHHHHHHHHHHHHHHHHHHGHHGHHHHHHHHHHHEHHHHHHHHHHHGGHHHHHHHHHHHHHHHGHHGHHHHHHHHHHHHHHHHHHHHHHHHFHHHHHHHHHHHHHFGGHHHHHHHGHHHFHHGGHHHHHHHGGGGGGF
@M05620:46:000000000-D9D58:1:1101:3938:8585 1:N:0:107
GAATGAATGCAGAAATTGGCAAGATAATACTGCACCGATGGGAAATGATACTATCCTGAAACATGAGCAAATTGACCAGCCTCAGGATGTGAACTCATTTGCCCAGGGCTCTTTCAAGATAGTAAAAACAGTGACTTGTACAGCATAATGAAAAACCTAGGCATTGATTTTGAAGACATCAGACACATGCAGAATGAAAAATTTTTCAGAAATGATTTTTCTGGTTAGGTTGACTTCAGAGAAGATCGGAA
+
BABBBFFFFFFFGGGGGGGGGGGHHHHHHHHHHHHHGGGGGHFFHHHHHHHHHHHHHHHHHHHHGDGHHHHHHHHHHHHHGHHHGHFHGGHGHHHHGHHHHHHHHHGGGHHHHHHGHHHHHFHHHHHHGGHGHHHHHGGFHGHHHHHHHHHHHHHDGHHHHHHHHGHHHHHHGGHHHHHHHHHHHHHHHHHHHHHHHHHGHHHHHHHHGDDHHHHHHHHHHHHHF0CFHHHHHHHHHHGHHHHGHHGGGGG
@M05620:46:000000000-D9D58:1:1101:27834:8587 1:N:0:107
GAATGAATGCAGAAATTGGCAAGATAATACTGCACCGATGGGAAATGATACTATCCTGAAACATGAGCAAATTGACCAGCCTCAGGATGTGAACTCATTTGCCCAGGGCTCTTTCAAGATAGTAAAAACAGTGACTTGTACAGCATAATGAAAAACCTAGGCATTGATTTTGAAGACATCAGACACATGCAGAATGAAAAATTTTTCAGAAATGATTTTTCTGGTGAGGTTGACTTCAGAGAAGATCGGAA
+
CCCCCFFFFFFFGGGGGGGGGGGHHHHHHHHHHHHHGGGGGHHHHHHHHHHHHHHHHHHHHHHHHHHHHHGHHHHHHHHHGHHHHFFHHGGGFHHHHHHGHHHHHHGGGHHHHHHFFHHHHHFGHHGGGEFDFGHHHHHHHHHHFGFHHHHFHHHGGHHHHHGHHHHGHHHHEHHHHFHGHGHHHHFFFFFHGGEGHHHHHHHHHHHHHFHFHFGGHHHHHHHGDFHHFHFCGHGHFFHHBHGHHGGGBDE
@M05620:46:000000000-D9D58:1:1101:27854:8589 1:N:0:107
GAATGAATGCAGAAATTGGCAAGATAATACTGCACCGATGGGAAATGATACTATCCTGAAACATGAGCAAATTGACCAGCCTCAGGATGTGAACTCATTTGCCCAGGGCTCTTTCACGCTAGTAAAAACAGTGACTTGTACAGCATAATGACAAACCTAGGCATTGATTTTGAAGACATCAGACACATGCAGAATGAAAAATTTTTCAGAAATGATTTTTCTGGTGAGGTTGACTTCAGAGAAGCTCGGAA
+
BBBBBFFFFFFFGGGGGGGGGGGHHHHHHHHHHHHHGGGGGHHHHHHHHHHHHHHHHHHHHHHHHHHHHHHHHHHHHHHHGHHHHHHHHHHGHHHHHHHHHHD331FGDFGHF4B@411?//3BH?G3?/?43BE4BE3?4F4323BGD332B3F/?2FB22F2@DG>F2>2/?<1<<F1F11100011>FBG01111><G0C000/GG0=/DD<<0<=D<000CG0:.G/C/0:CC00::////00.AEG
@M05620:46:000000000-D9D58:1:1101:16215:8617 1:N:0:107
GAATGAATGCAGAAATTGGCAAGATAATACTGCACCGATGGGAAATGATACTATCCTGAAACATGAGCAAATTGACCAGCCTCAGGATGTGAACTCATTTGCTGGAGGTCTCAGGGCTCTTTCAAGATAGTAAAAACAGTGACTTGTACAGCCTAATGAAAAACCTAGGCATTGATTTTGAAGACATCAGACACATGCAGAATGAAAAATTTTTCAGAAATGATTTTTCTGGTGAGGTTGACTTCCGAGAA
+
CCCCCFFFFFFFGGGGGGGGGGGHHHHHHHHHHGHHGGGGGHGFHHHHHHHHHHHHHHHHHHHHHHHHFHHHHHHHHHHHGHHHHHHHHHHHHHHHHHHHHHHHHHHGGHHHDFHHC113DGB4FF33?34BFHHHF/BF3344F??B33?B/22B?33DGHHDG222FB2FG2>=FHH1?F=100?111110<011<111><11FHHHFHHHHC0=0DGF000<GHH/:0;0/0.C:G//;0C009.;-C
@M05620:46:000000000-D9D58:1:1101:9720:8626 1:N:0:107
GAATGAATGCAGAAATTGGCAAGATAATACTGCACCGATGGGAAATGATACTATCCTGAAACATGAGCAAATTGACCAGCCTCAGGATGTGAACTCATTTGCTGGACCAGGGCTCTTTCAAGATAGTAAAAACAGTGACTTGTACAGCATAATGAAAAACCTAGGCATTGATTTTGAAGACATCAGACACATGCAGAATGAAAAATTTTTCAGAAATGATTTTTCTGGTGAGGTTGACTTCAGAGAAGATC
+
BBBBBFFFFFFFGGGGGGGGGGGHHHHHHHHHHHHHGGGGGHHHHHHHHHHHHHHHHHHHHHHHHHGHHHHHHHHHHHHHGH?GGHGHHGHFHHHHHHHHHHHHHHHHHHGGGHHHHHHHHHFHHHHHHGHHGHHFHHHHHHHHHHHHHHHHHHHHGHHGGHHHHHHHHHHHHHHHGGHGHHHHHHGHHHHHHHHHHHHHHHHHFGGHHHGHHHGHHE=DGHHHHHHHFHHHFHHGCGHHHGHHGGGBFGB
@M05620:46:000000000-D9D58:1:1101:17167:8655 1:N:0:107
GAATGAATGCAGAAATTGGCAAGATAATACTGCACCGATGGGAAATGATACTATCCTGAAACATGAGCAAATTGACCAGCCTCAGGATGTGAACTCATTTGCTGGACCAGGGCTCTTTCAAGATAGTAAAAACAGTGACTTGTACAGCATAATGAAAAACCTAGGCATTGATTTTGAAGACATCAGACACATGCAGAATGAAAAATTTTTCAGAAATGATTTTTCTGGTGAGGTTGACTTCAGAGAAGATC
+
BBAABFFFFFFFGGGGGGGGGGGHHHHHHHHHHGHHGEGGGHFGHHHHHHHHHHHHHHHHHHHHHHHHHHHHHHHHHGHHGHHHGHHHHHHHHHHHFHHHHHHHHGHHHHGGGHHHHHHHHHHHHHHHHHHHGHHFGHHHHHHHHHHHHHHFHGDDHHHGGHHHHHHHHGHHHHHHGHHGHHHHHHFHHHHHHHHHGHGHHHHHHHHHHHGHHEHHHHHHHHHHHHHHCGHHEGGHHHHHHHHHGFFGGGF
@M05620:46:000000000-D9D58:1:1101:4919:8672 1:N:0:107
GAATGAATGCAGAAATTGGCAAGATAATACTGCACCGATGGGAAATGATACTATCCTGAAACATGAGCAAATTGACCAGCCTCAGGATGTGAACTCATTTGCCCAGGGCTCTTTCAAGATAGTAAAAACAGTGACTTGTACAGCATAATGAAAAACCTAGGCATTGATTTTGAAGACATCAGACACATGCAGAATGAAAAATTTTTCAGAAATGATTTTTCTGGTGAGGTTGACTTCAGAGAAGATCGGAA
+
CCBCCFFFFFFFGGGGGGGGGGGHHHGHGHHHHHHHEEGGGHHHHHHAGHHHHHHHHHHHHHHHHFHHHHHHHHHHHHHHGHHHGHFGHGHHHHHHHHHHHHHGHHGGGHHHHHHHHHHHHHHHHHHGGHHHHHHHHHHHHHHHHHHHHHHHHHHGGHHHHHHHHHHHHHHHGHHHHHHHHHHHHHHHHHHHHHHHHHHHHHHHHHHHGGHHHHHHGHHHHHHGDGHHHGHHHHHHHHHHHGHHHFGGGGG
@M05620:46:000000000-D9D58:1:1101:12248:8676 1:N:0:107
GAATGAATGCAGAAATTGGCAAGATAATACTGCACCGATGGGAAATGATACTATCCTGAAACATGAGCAAATTGACCAGCCTCAGGATGTGAACTCATTTGCTGGAGGTCCCAGGGCTCTTTCAAGATAGTAAAAACAGTGACTTGTACAGCATAATGAAAAACCTAGGCATTGATTTTGAAGACATCAGACACATGCAGAATGAAAAATTTTTCAGAAATGATTTTTCTGGTGAGGTTGACTTCAGAGAA
+
CCDDDFFFFFFFGGGGGGGGGGGHHHHHHHHHHHHHGFGGGHHHHHHHHHHHHHHHHHHHHHHHHHHHHHHHHHHHHHHHGHHHHHHHHHHHHHHHHHHHHHHHHHHGGHHH3@FGD0/3DG4EHEBD43?4FHHHE??B3BB4F3?3B?D2BB3FD??GHHHGG22>FCGFHD1DGHHD/GFDGFF11<1<0F0<1><11GF=1DHHHEHHHH/DD0DGF000GHHHE00C;/0;GCGB/:0B09909/C
@M05620:46:000000000-D9D58:1:1101:19744:8676 1:N:0:107
GAATGAATGCAGAAATTGGCAAGATAATACTGCACCGATGGGAAATGATACTATCCTAAAACATGAGCAAATTGACCAGCCTCAGGATGTGAACTCATTTGCCCAGGGCTCTTTCAAGATAGTAAAAACAGTGACTTGTACAGCATAATGAAAAACCTAGGCATTGATTTTGAAGACATCAGACACATGCAGAATGAAAAATTTTTCAGAAATGATTTTTCTGGTGAGGTTGACTTCAGAGAAGATCGGAA
+
BBABBFFFFFFFGGGGGGGGGGFFHHHHHHGHHFHHGFEGGHFHHHHHHHHHHHHHHFHHHHHHHGHHHHHHHHHHHHHHGHFGGHHHHFGHHHHHFHHHHHHHHHGGGHHHHHFHFHHHHGHHHHHGGHHBGFHHGHHHHHGHGHHHHHHHHHHGGHHHHHHHHHHHHHHHGHGHGHHHHHHHHHHHHHHHHHHHGHHHHHHHHHHHGDGHHHHHHHHGGHHHFGFHGCGHHHHHHHHHGHHHGGGGGGE
@M05620:46:000000000-D9D58:1:1101:8112:8764 1:N:0:107
GAATGAATGCAGAAATTGGCAAGATAATACTGCACCGATGGGAAATGATACTATCCTGAAACATGAGCAAATTGACCAGCCTCAGGATGTGAACTCATTTGCTGGACCAGGGCTCTTTCAAGATAGTAAAAACAGTGACTTGTACAGCATAATGAAAAACCTAGGCATTGATTTTGAAGACATCAGACACATGCAGAATGAAAAATTTTTCAGAAATGATTTTTCTGGTGAGGTTGACTTCAGAGAAGATC
+
CCCCCFFFFFFFGGGGGGGGGGGHHHHHHHHHHHHHGEGGGHFHHHHHHHHHHHHHHHHHHHHHHHHHHHHHHHHHHHHHGHHHGHGHHHHHHHHHHHHHHHHHHHHHHHGGGHHHHHHHHHHHHHHHHHHHGHHFGHHHHHHHHHHHHHHHHHHHHHHGGHHHHHHHHHHHHHHHGHHHHHHHHFBHHHHHGHHHHHHHHGHHHHHHHHHHHFHHHHHHHHHHHHHHHHHGHHHHHHHHHHHFGFFFGGB
@M05620:46:000000000-D9D58:1:1101:11075:8781 1:N:0:107
GAATGAATGCAGAAATTGGCAAGATAATACTGCACCGATGGGAAATGATACTATCCTGAAACATGAGCAAATTGACCAGCCTCAGGATGTGAACTCATTTGCTGGACCAGGGCTCTTTCAAGATAGTAAAAACAGTGACTTGTACAGCATAATGAAAAACCTAGGCATTGATTTTGAAGACATCAGACACATGCAGAATGAAAAATTTTTCAGAAATGATTTTTCTGGTGAGGTTGACTTCAGAGAAATCG
+
AAAAAFBFFFFFGFFEGGGGGGFFHFGHHGHHFGHFA?EFEEFGHFHEGGHFFFHHHHGHFHHHFFFFFGHHEFGHHFFGFFGHBGGFF3DBDFGGHHHHHHEBEGHHHHEFGHHGHBGGHDGFHHFFHHGHEHHFGHHHHHHGHHHHHHHHHGHGHHGGFFGFF2GGHHGHGHGHFGFFFFGHHHBFHEHGHHHHGHHHHHGHHHHBFGFHHGHEHHEHHHHFHFHH;G0CGHF;=C0GHHGFFFFGGGD
@M05620:46:000000000-D9D58:1:1101:17625:8848 1:N:0:107
GAATGAATGCAGAAATTGGCAAGATAATACTGCACCGATGGGAAATGATACTATCCTGAAACATGAGCAAATTGACCAGCCTCAGGATGTGAACTCATTTGCTGGAGGTCCCAGGGCTCTTTCAAGATAGTAAAAACAGTGACTTGTACAGCATAATGAAAAACCTAGGCATTGATTTTGAAGACATCAGACACATGCAGAATGAAAAATTTTTCAGAAATGATTTTTCTGGTGAGGTTGACTTCAGAGAA
+
CCCCCFFFFFFFGGGGGGGGGGGHHGHHGHHHHHHHGFGGGHGHHHHHHHHHHHHHHHHGHHHHHHHHHHHHHHHHHHHHGHHHHHHHGFGGHHHHHHHHHHHHHHHGGHHHHHGGGHHHHHHHHHHHHHHHHHHHGHHHHHHHHHHHHHHHHHHHHHHHHHHGGHHHHHHHHHHHHHHHGHHHHHHHHHHHHHHHGHHHHHHGGHHFHHHGHHHHHFHHHHHHHHHHGHHHHHHHHHHHHHGGGGGGGGF
@M05620:46:000000000-D9D58:1:1101:9551:8864 1:N:0:107
GAATGAATGCAGAAATTGGCAAGATAATACTGCACCGATGGGAAATGATACTATCCTGAAACATGAGCAAATTGACCAGCCTCAGGATGTGAACTCATTTGCTGGAGGTCCCAGGGCTCTTTCAAGATAGTAAAAACAGTGACTTGTACAGCATAATGAAAAACCTAGGCATTGATTTTGAAGACATCAGACACATGCAGAATGAAAAATTTTTCAGAAATGATTTTTCTGGTGAGGTTGACTTCAGAGAA
+
CCCCCFFFFFFFGGGGGGGGGGGHHHHHHHHHHHHHGFGGGHHHGHHHHHHHHHHHHHHHHHHHHGHHHHHHHHHHHHHHGHHHHHGHGGHHHHHHHHHHHHHHHHHGGHHHGHGGGHHHHHHFFHHHHHHHGHHHGHHHGHHHHHHHHHHHHHHHHHGFHHHGGHHGHHHEGGFHHHHHEFHHHGHHHGHHGHHHHFHHEHGHGDFHHHHHHHHGHHHHHHHHHGHHHHHFHHHGHGFHHGGGGGGFFGF
@M05620:46:000000000-D9D58:1:1101:13616:8869 1:N:0:107
GAATGAATGCAGAAATTGGCAAGATAATACTGCACCGATGGGAAATGATACTATCCTGAAACATGAGCAAATTGACCAGCCTCAGGATGTGAACTCATTTGCTGGACCAGGGCTCTTTCAAGATAGTAAAAACAGTGACTTGTACAGCATAATGAAAAACCTAGGCATTGATTTTGAAGACATCAGACACATGCAGAATGAAAAATTTTTCAGAAATGATTTTTCTGGTGAGGTTGACTTCAGAGAAGATC
+
CCCCDFFFFFFFGGGGGGGGGGGHHHHHHHHHHHHHGFEGGHHHHHHHHHHHHHHHHHHHHHHHHHHHHHHHHHHHHHHHGHHHHHHHHGHHHHHHHHHHHHHHHHHHGHGGGHHHHHHHHHHHHHHFHHHHGHHFGHHHHHHHHHGFHHHHHHHHFHHGGHHHHHHHHHHHHHHHGFGDGHHHGFHHHHHHHHHHHFHHHHHEHHHHHHHHHFHHGHHHHHGHHHHHCGHHHHHGCGHHHHFFGFFGGGF
@M05620:46:000000000-D9D58:1:1101:19056:8903 1:N:0:107
GAATGAATGCAGAAATTGGCAAGATAATACTGCACCGATGGGAAATGATACTATCCTGAAACATGAGCAAATTGACCAGCCTCAGGATGTGAACTCATTTGCTGGACCAGGGCTCTTTCAAGATAGTAAAAACAGTGACTTGTACAGCATAATGAAAAACCTAGGCATTGATTTTGAAGACATCAGACACATGCAGAATGAAAAATTTTTCAGAAATGATTTTTCTGGTGAGGTTGACTTCAGAGAAGATC
+
CBCCDFFFFFFFGGGGGGGGGGGHHHHHHHHHHHHHGEGGGHHHHHHGHHHHHHHHHHHHHHHHHHGHHHHHHHHHHHHHGHHHHHHHHGGHHHHHHHHHHHHHHHHHHHGGGHHHHHHHHHHHHHHHHHHHGHHHHHHHHHHHHHHHHHHHHHHHHHHGGHGHHHHHHHHHHHHHGHHHHHHHHHHHHHHHHHHHHHHHHHHHHHHHHHGHHHHHHHHHHHHHHHHHGHHHHHHGHHHHHHHHGGFGGGF
@M05620:46:000000000-D9D58:1:1101:7957:9001 1:N:0:107
GAATGAATGCAGAAATTGGCAAGATAATACTGCACCGATGGGAAATGATACTATCCTGAAACATGAGCAAATTGACCAGCCTCAGGATGTGAACTCATTTGCCCAGGGCTCTTTCAAGATAGTAAAAACAGTGACTTGTACAGCATAATGAAAAACCTAGGCATTGATTTTGAAGACATCAGACACATGCAGAATGAAAAATTTTTCAGAAATGATTTTTCTGGTGAGGTTGACTTCAGAGAAGATCGGAA
+
CCCCCFFFFFFFGGGGGGGGGGGHHHHHHHHHHHHHGGGGGHHHHHHHHHHHHHHHHHHFHHHHHHHHHHHHHHHHHHHFGHHHGHGHHHHHHHHHHHHHHHHHHHGGGHHHHHHHHHHHHHHHHHHHGHHHHHHHHHHHHHHHHHHHHHHHHHHGGHHHHHHHHHHHHHHHGHHHHHHHHHHHHHHHHHHHHHHHHHHHHHHHHHHHHHHHHHHHHHHHHHHHDGHHHGHHHHHHHHHHHHHHHGGGGGE
@M05620:46:000000000-D9D58:1:1101:23993:9008 1:N:0:107
GAATGAATGCAGAAATTGGCAAGATAATACTGCACCGATGGGAAATGATACTATCCTGAAACATGAGCAAATTGACCAGCCTCAGGATGTGAACTCATTTGCCCAGGGCTCTTTCAAGATAGTAAAAACAGTGACTTGTACAGCATAATGAAAAACCTAGGCATTGATTTTGAAGACATCAGACACATGCAGAATGAAAAATTTTTCAGAAATGATTTTTCTGGTGAGGTTGACTTCAGAGAAGATCGGAA
+
CCCCCFFFFFFFGGGGGGGGGGGHHHHHHHHHHHHHGGGGGHGHHHHHHHHHHHHHHHHHHHHHHHHHHHHHHHHHHHGHGHHHHGGHHHHGHHHHHHHHHHHHHHGGGHHHHHHHHHGHHHHHHHHHGHHHHHHHHHHHHHHHHHHGHHFHHHHGGHGHHHHHHHHHHHHHGHHHHHHHHHHHHHHHHHHHHHHHHHHGHHHHHHHHHHHHHHHHHHHHHHHHFGHHHGHHHHHHHHHHHHHHHGGGGGG
@M05620:46:000000000-D9D58:1:1101:4912:9029 1:N:0:107
GAATGAATGCAGAAATTGGCAAGATAATACTGCACCGATGGGAAATGATACTATCCTGAAACATGAGCAAATTGACCAGCCTCAGGATGTGAACTCATTTGCTGGAGGTCCCAGGGCTCTTTCAAGATAGTAAAAACAGTGACTTGTACAGCATAATGAAAAACCTAGGCATTGATTTTGAAGACATCAGACACATGCAGAATGAAAAATTTTTCAGAAATGATTTTTCTGGTGAGGTTGACTTCAGAGAA
+
BBBBBFFFFFFFFGGGGGGGGGGHHGGHHHHHHGHHEEFGGHGHFHHHHHHHHHHHHGHHHHHHHGHHGHHHHHHHHHGHGHHHGHGGFBGGHHHHHHHHHHHGGHHGGHHHGHGGGHHHHHHHHHHHHHHHHHHHGHHHHHHHHHHHHHHHHHHHHHHHHHHGGHHHHHHHHHHHHHHHGHHHHHHHHHHHHHHHHHHHHHHGFHHGHHHHHHHHHHHGHHHHHHHHHHHHHHHHHHHHHHGGGGGGGGG
@M05620:46:000000000-D9D58:1:1101:10220:9037 1:N:0:107
GAATGAATGCAGAAATTGGCAAGATAATACTGCACCGATGGGAAATGCTACTATCCTGAAACATGAGCAAATTGACCAGCCTCAGGATGTGAACTCATTTGCTGGAGGTCCCAGGGCTCTTTCAAGATAGTAAAAACAGTTACTTGTACAGCATAATGAAAAACCTAGGCATTGATTTTGAAGACATCAGACACATGCAGAATGAAACCTTTTTCAGAACTGATTTTTCTGGTGAGGTTGACTTCAGAGAA
+
?1>AA1FFF11FFGGEDBGAF1E1FEGHHGHCHGHHGGA0EG0FFHF1FGHFHHHHHF11BFGGFFGFDACGGGEGH1FGGHHGGG1FCGEF2GHHGHHHHHHHE00EEHFHEFFGEFHHFHH22B1>>FGD2>2FEHHH22BGHHD1B2BFFFDHHB2FD10CCCGF0F1<GF<GHHHB/FGBG0FGH11>0FFB1FGB<0DF1000.<DHHHHHED0/DB0CGFHFGHGGGFCFGHHG/:BFFF000//
@M05620:46:000000000-D9D58:1:1101:10207:9059 1:N:0:107
GAATGAATGCAGAAATTGGCAAGATAATACTGCACCGATGGGAAATGATACTATCCTGAAACATGAGCAAATTGACCAGCCTCAGGATGTGAACTCATTTGCTGGAGGTCCCAGGGCTCTTTCAAGATAGTAAAAACAGTGACTTGTACAGCATAATGAAAAACCTAGGCATTGATTTTGAAGACATCAGACACATGCAGAATGAAAAATTTTTCAGAAATGATTTTTCTGGTGAGGTTGACTTCAGAGAA
+
CBCCCFBFFFFFGGGGGGGGGGFGHHHHHHHHHHHHGAEGGHHHHHHFHHHHHHHHHHGHHHHHGGHHHHHGHHHHHHHHGFHFGH@CGFHHFFGHEGHHHHHGCAGEEHHFGGEDECCGHGHHDGDFGBHFHHHBGHHHHBDGHFHBGHHHHHHGHHHGGHFGGHGHHHFHHHBHHHHHGHGGH0FGHHFHEHGHFHHHHGHHGGFHAGHHHFGHHGGCGGFHHHHHGHGEGG0;:GHHBCFBFBFBFG:
@M05620:46:000000000-D9D58:1:1101:18463:9098 1:N:0:107
GAATGAATGCAGAAATTGGCAAGATAATACTGCACCGATGGGAAATGATACTATCCTGAAACATGAGCAAATTGACCAGCCTCAGGATGTGAACTCATTTGCTGGAGGTCCCAGGGCTCTTTCAAGATAGTAAAAACAGTGACTTGTACAGCATAATGAAAAACCTAGGCATTGATTTTGAAGACATCAGACACATGCAGAATGAAAAATTTTTCAGAAATGATTTTTCTGGTGAGGTTGACTTCAGAGAA
+
CBCCDFFFFFFFGGGGGGGGGGGHHGHHHHHHHHHHEEGGGHGHHHHFHHHHHHHHHHHHHHHHHHHGHHHHHHHHHHHHGHHHHHGHHGHHHHHHHHHHHHHHHHHGGHHHHHGGGHHHHHHHHHHHHHHHHHHHGHHHHHHHHHHHHHHHHHHHHHHHHHHGGHHHHHHHHHHHHHHHGHGHHHHHHHHHHHHHHHHHHHHGGGHHHHHHHHHHHHHHHHHHHHHHHHHHHHHHHHHHHHHHHGGGGGG
@M05620:46:000000000-D9D58:1:1101:7658:9140 1:N:0:107
GTATGAATGCAGAAATTGGCAAGATAATACTGCACCGATGGGAAATGATACTATCCTGAAACATGAGCAAATTGACCAGCCTCAGGATGTGAACTCATTTGCTGGAGGTCCCAGGGCTCTTTCAAGATAGTAAAAACAGTGACTTGTACAGCATAATGAAAAACCTAGGCATTGATTTTGAAGACATCAGACACATGCAGAATGAAAAATTTTTCAGAAATGATTTTTCTGGTGAGGTTGACTTCAGAGAA
+
BABBBFFFFFFFGGGGGGGGGGFHHHHHGGDHHHHHGEEGGHFFHHHGHHHHHHHHFHGHHHHHGDFHHHHHHHGHHHHHGHHHGHGFHFGFHHHHHFHHHHHHHHHGGHHHHHGGGHHHHHHHHHHHHHHHHHHHGHHHHHGHHGHHGHHGFHHHHHHHHHHGGHHHHHHHHFHHHHHHGHHHHHHHEFHHHHGHHHHHHHGHGHGHEHHHHHHHHHHFHHHHHHHHHHHHFHGCHGHHHHHGGGGGGGF
@M05620:46:000000000-D9D58:1:1101:4716:9186 1:N:0:107
GAATGAATGCAGAAATTGGCAAGATAATACTGCACCGATGGGAAATGATACTATCCTGAAACATGAGCAAATTGACCAGCCTCAGGATGTGAACTCATTTGCTGGAGGTCCCAGGGCTCTTTCAAGATAGTAAAAACAGTGACTTGTACAGCATAATGAAAAACCTAGGCATTGATTTTGAAGACATCAGACACATGCAGAATGAAAAATTTTTCAGAAATGATTTTTCTGGTGAGGTTGACTTCAGAGAA
+
CCBCCFFFFFFFGGGGGGGGGGGHHHHHHHHHHHHHGEFGGHHHHHHHHHHHHHHHHHHHHHHHHHHHHHHHHHHHHHHHGHHHHHHHHHHGHHHHHHHHHHHHHHHGGHHHHHGGGHHHHHHHHHHHHHHHHHHHGHHHHHHHHHHHHHHHHHHHHHHHHHHGGHHHHHHHHHHHHHHHGHHHHHHHHHHHHHGHHHHHHHHHGHHHFHHHHHHHHGHHHHHHHHHHHHHHHHHHHHHHHHGGGGGGGGG
@M05620:46:000000000-D9D58:1:1101:23863:9220 1:N:0:107
GAATGAATGCAGAAATTGGCAAGATAATACTGCACCGATGGGAAATGATACTATCCTGAAACATGAGCAAATTGACCAGCCTCAGGATGTGAACTCATTTGCCCAGGGCTCTTTCAAGATAGTAAAAACAGTGACTTGTACAGCATAATGAAAAACCTAGGCATTGATTTTGAAGACATCAGACACATGCAGAATGAAAAATTTTTCAGAAATGATTTTTCTGGTGAGGTTGACTTCAGAGAAGATCGGAA
+
BABBBFFFFFFFFGGGGGGGFFFHHHHHHHHHHHHHGCGGGHHHGHHFHHHHFHHHHGFHFHHHHHGHHHHHHHFHHHHGGHHHGFFHHHHHHHHHHFHHHHDFFEGG??GFHHFE4FFHFHBEGBGFEAGBFHHFDEHFHGB3?BEGHHFFGDGDABGHHHHHFFHGHGHD/>GBG0GHHHHHFCGGFGFGHHHFBDGFHEGGFFFHFB<CGH0=DGFGCGEHHF0CCGEFBBFFCCF0GCFHGBFEDAC
@M05620:46:000000000-D9D58:1:1101:26289:9257 1:N:0:107
GAATGAATGCAGAAATTGGCAAGATAATACTGCACCGATGGGAAATGATACTATCCTGAAACATGAGCAAATTGACCAGCCTCAGGATGTGAACTCATTTGCCCAGGGCTCTTTCAAGATAGTAAAAACAGTGACTTGTACAGCATAATGAAAAACCTAGGCATTGATTTTGAAGACATCAGACACATGCAGAATGAAAAATTTTTCAGAAATGATTTTTCTGGTGAGGTTGACTTCAGAGAAGATCGGAA
+
CCCCCFFFFFFFGGGGGGGGGGGHHHHHHHHHHHHHGGGGGHHHHHHHHHHHHHHHHHHHHHHHHHHHHHHHHHHHHHHHGHHHHHHHHGHHHHHHHHHHHHFGGHFFGHEHHHHHHHHHHHHHHHHHGHHHHHHHHHHHHGHHHHHHHHHHHHHGGHHHHHHHHHHHHHHHGHHHHHHHHHHHHGHHHHHHHHHHGHHHHHHHHHGHHHGHHHHHHHHHHHHHHHGHH:CHHHGGHHGFHHHHHGGGGGG
@M05620:46:000000000-D9D58:1:1101:6444:9258 1:N:0:107
GAATGAATGCAGAAATTGGCAAGATAATACTGCACCGATGGGAAATGATACTATCCTGAAACATGAGCAAATTGACCAGCCTCAGGATGTGAACTCATTTGCCCAGGGCTCTTTCAAGATAGTAAAAACAGTGACTTGTACAGCATAATGAAAAACCTAGGCATTGATTTTGAAGACATCAGACACATGCAGAATGAAAAATTTTTCAGAAATGATTTTTCTGGTGAGGTTGACTTCAGAGAAGATCGGAA
+
CCCCCFFFFFFFGGGGGGGGGGGHHHHHHHHHHHHHGEGGGHHHHHHHHHHHHHHHHHHHHHHHHHHHHHHHHHHHHHHHGHHHHHGHHHHHHHHHHHHHHHHHHHGGGHHHHHHHHHHHHHHHHHHHGHHHHHHHHHHHHHHHHHHHHHHHHHHGGHHHHHHHHHHHHHHHGHHHHHHHHHHHHHHHHHHHHHHHHHHHHHHHHHHGHGHHHHHHHHHHHHHHGGGHHCGHHHHHHHHHHHHHHGGGGGG
@M05620:46:000000000-D9D58:1:1101:10231:9290 1:N:0:107
GAATGAATGCAGAAATTGGCAAGATAATACTGCACCGATGGGAAATGATACTATCATGAAACATGAGCAAATTGACCAGCCTCAGGATGTGAACTCATTTGCTGGAGGTCCCAGGGCTCTTTCAAGATAGTAAAAACAGTGACTTGTACAGCATAATGAAAAACCTAGGCATTGATTTTGAAGACATCAGACACATGCAGAATGAAAAATTTTTCAGAAATGATTTTTCTGGTGAGTTTGACTTCAGAGAA
+
BBBBBFFFFFFFGGGGGGGGGGGHHHHHHHHHHHHHGEGGGHFHHHHHHHHHHHH5FFHHHHHHHHHHHHHHHHHHHHHHGHHHHHHHHHHHHHHHHHHHHHHHGGHG>GGF3B11?G/G?DF?G4G?FF4FHH4G//FF?344FF3FD3?2F333BFHHHF0<?GGB<22@F22FGFG1FGDHC0FFHBGHHEC<GFGGG<FFFHHB.<GHDDCGGH0<GF0<GHCHC0;F;G0;00;;:0:;;FGFF/B
@M05620:46:000000000-D9D58:1:1101:10479:9292 1:N:0:107
GAATGAATGCAGAAATTGGCAAGATAATACTGCACCGATGGGAAATGATACTATCCTGAAACATGAGCAAATTGACCAGCCTCAGGATGTGAACTCATTTGCTGGAGGTCCCAGGGCTCTTTCAAGATAGTAAAAACAGTGACTTGTACAGCATAATGAAAAACCTAGGCATTGATTTTGAAGACATCAGACACATGCAGAATGAAAAATTTTTCAGAAATGATTTTTCTGGTGAGGTTGACTTCAGAGAA
+
BACBCFFFFFFFGGGGGGGGGGGHHHHHHHHHHHHHFEFGGHHHHHHHHHHHHHHHHHHHHHHHHHHHHHHHHHHHHHHHGHHHGHGGHHHHHHHHGHHHHHHHHHHGGHHHHHGGGHHHHHHHHHHHHHHHHHHHGHHHHHHHHHHHHHHHHHHHHHHHHHHGGHHHHHHHHHHHHHHHGHHHHHHHHHHHHHHHHHHHHHHHGHHHHHHHHHHHHHGHHHGHHHHHHHHHGHHCGHHHHHGGGGGGGGG
@M05620:46:000000000-D9D58:1:1101:6724:9301 1:N:0:107
GAATGAATGCAGAAATTGGCAAGATAATACTGCACCGATGGGAAATGATACTATCCTGAAACATGAGCAAATTGACCAGCCTCAGGATGTGAACTCATTTGCTGGACCAGGGCTCTTTCAAGATAGTAAAAACAGTGACTTGTACAGCATAATGAAAAACCTAGGCATTGATTTTGAAGACATCAGACACATGCAGAATGAAAAATTTTTCAGAAATGATTTTTCTGGTGAGGTTGACTTCAGAGAAGATC
+
BBCCCFFFFFFFGGGGGGGGGGGHHHHHHHHHHHHHGEGGGHFHHHHGHHHHHHHHHHHHHHHHHGHHHHHHHHHHHHHHGHHHGHGHGFGGHHHHHHHHHHHHHHHHHHGGGHHHHHHHHHHHHHHHHHHHGHHHHHHHHHHHHHHHHHHHHHHHHHHGGHHHHHHHHHHHHHHHGHHHHHHHHHHHHHHHHHHHHHHHHHHHHHHHHHHHHHHHHHHHGHHHHHHHGHHHHHHHHHHHHHHHGFGGGGF
@M05620:46:000000000-D9D58:1:1101:19099:9302 1:N:0:107
GAATGAATGCAGAAATTGGCAAGATAATACTGCACCGATGGGAAATGATACTATCCTGAAACATGAGCAAATTGACCAGCCTCAGGATGTGAACTCATTTGCTGGAGGTCCCAGGGCTCTTTCAAGATAGTAAAAACAGTGACTTGTACAGCATAATGAAAAACCTAGGCATTGATTTTGAAGACATCAGACACATGCAGAATGAAAAATTTTTCAGAAATGATTTTTCTGGTGAGGTTGACTTCAGAGAA
+
CCBCCFFFFFFFGGGGGGGGGGGHHHHHHHHHHHHHGFGGGHHHHHHHHHHHHHHHHHHHHHHHHHHHHHHHHHHHHHHHGHHHHHHHHGHHHHHHHHHHHHHHHHHGGHHHHHGGGHHHHHHHHHHGHHHHHHHHGHHHHHHHHHHHHHHHHHHHHHHHHHHGGHHHHHHHHHHHHHHHGHHHHHHHHHHHHHHHHHHHHHHHHHHHHHHHHHHHHHHHHHGHHHHHHHHHHHHHHHHEHHGGGGGGGGF
@M05620:46:000000000-D9D58:1:1101:10217:9308 1:N:0:107
GAATGAATGCAGAAATTGGCAAGATAATACTGCACCGATGGGAAATGATACTATCATGAAACATGAGCAAATTGACCAGCCTCAGGATGTGAACTCATTTGCTGGAGGTCCCAGGGCTCTTTCAAGATAGTAAAAACAGTGACTTGTACAGCATAATGAAAAACCTAGGCATTGATTTTGAAGACATCAGACACATGCAGAATGAAAAATTTTTCAGAAATGATTTTTCTGGTGAGGTTGACTTCAGAGAA
+
CCCCCFFFFFFFGGGGGGGGGGFFHHHHHHHHHHHHGEGGGHHHHHHHHHHHHHH5FGHHHHHHHHHHHHHHHHHHHHHHGHHHHHH3FGGHHHHHHHHHHHHHGHGGGHHHHHGGGHHHHHHHHHHHHHHHHHHHGHHHHHHHHHHHHHHHHHHHHHHHHHHGGHHHHHHHHHHHHHHHGHHHHHHHHHHHHHHHHHHHHHHHGHHHHHHHHHHHHHFHHHHHHHHHHHHFHHHGCGHHHHHGGGGFFGF
@M05620:46:000000000-D9D58:1:1101:18014:9310 1:N:0:107
GAATGAATGCAGAAATTGGCAAGATAATACTGCACCGATGGGAAATGATACTATCCTGAAACATGAGCAAATTGACCAGCCTCAGGATGTGAACTCATTTGCTGGAGGTCCCAGGGCTCTTTCAAGATAGTAAAAACAGTGACTTGTACAGCATAATGAAAAACCTAGGCATTGATTTTGAAGACATCAGACACATGCAGAATGAAAAATTTTTCAGAAATGATTTTTCTGGTGAGGTTGACTTCAGAGAA
+
BBBBBFFFFFFFGGGGGGGGGGGHHHHHHHHHHHHHGEGGGHHHHHHHHHHHHHHHHHHHHHHHHHHHHHHHHHHHHHGHGHHHGHGHHHHHHHHHHHHHHHHHHHHGGHHHHHGGGHHHHHHHHHHHHHHHHHHHGHHHHHHHHHHGHGHHHHHHHHHHHHHGGHHHHHHHHHHHHHHHGHHHHHHHHHHHHHHHHHHHGHHHHHHFFHHHHHHHHGHFHHHHHHHHHHHHHHHHGHHHHHGGGGGGGGF
@M05620:46:000000000-D9D58:1:1101:10234:9313 1:N:0:107
GAATGAATGCAGAAATTGGCAAGATAATACTGCACCGATGGGAAATGATACTATCATGAAACATGAGCAAATTGACCAGCCTCAGGATGTGAACTCATTTGCTGGAGGTCCCAGGGCTCTTTCAAGATAGTAAAAACAGTGACTTGTACAGCATAATGAAAAACCTAGGCATTGATTTTGAAGACATCAGACACATGCAGAATGAAAAATTTTTCAGAAATGATTTTTCTGGTGAGGTTGACTTCAGAGAA
+
BBCCBFFFFFFFGGGGGGGGGGGHHHHHHHHHHHHHFEGGGHGHHHHGHHHHHHHGHHHHHHHHHHHHHHFGHHGHHHHHGHHHHHGGGGHGHHHHHHHHHGGHGGHGGHHHHHGGGHHHHHHHFHGHHHHHHHHHGHHHHHHHHHHHHHHHHHHHHHHHHHHGGHHHHHHHHHHHHHHHGHHGHGHHHHEHHHHHHHHHHHHHGHFHHHHHHHHHHGDHHHHHHHHHHHHHHHHGHHHHGHGGGGGGGGG
@M05620:46:000000000-D9D58:1:1101:6490:9342 1:N:0:107
GAATGAATGCAGAAATTGGCAAGATAATACTGCACCGATGGGGAATGATACTATCCTGAAACATTAGCAAATTGACCAGCCTCAGGATGTGAACTCATTTGCTGGACCAGGGCTCTTTCAAGATAGTAAAAACAGTGACTTGTACAGCATAATGAAAAACCTAGGCATTGATTTTGAAGACATCAGACACATGCAGAATGAAAAATTTTTCAGAAATGATTTTTCTGGTGAGGTTGACTTCAGAGAAGATC
+
111>11D33@@B1BGBFGFFGFE1FE1DAEBGHHCEE0EEEG/ABFF1E21FGFH0E11BG1FE11DFH11AFGFHHFGHGCC1BCHEGBF22B11@FDBGHF1BGF0GHEAEHGGBD22FGDGHBG2FGHFEEF111BFGFBF2BF<FF<FFB2GHHHGFFFH0F1CGH1@DGHF/GFDFGFDGBGHFFBGGHF1<<GD1DH<.<CDDG/=<FDBGFD<GDGGC0GGGHH.G:GHFEHGFGBFF//:/90
@M05620:46:000000000-D9D58:1:1101:3252:9368 1:N:0:107
GAATGAATGCAGAAATTGGCAAGATAATACTGCACCGATGGGAAATGATACTATCCTGAAACATGAGCAAATTGACCAGCCTCAGGATGTGAACTCATTTGCTGGAGGTCCCAGGACTCTTTCAAGATAGTAAAAACAGTGACTTGTACAGCATAATGAAAAACCTAGTCATTGTTTTTGAAGACATCAGACACATGCAGAATGAAGAATTTTTCAGAAATGATTTTTCTGGTGAGGTTGACTTCAGAGAA
+
CCCCCFFFFFFFGGGGGGGGGGGHHHHHHHHHHHHHGFFGGHHHHHHHHHHHHHHHHHHHHHHHHHHHHHHHHHHHHHHHGHHHHHHHHHHHFHHHHHHHHGHHHGHGGHBH3@11?B3?G44444DB4?FD4?FGGHGEF3D4?3FF33?FGDDGH?HD3FHG/F22222>2@2D2?F//1?DC0?GH11>0<0<GFBG1F11<00=CD0<GHG0<<D<00DGC0CGFHF0GH0:CF/:/C09C000;;C
@M05620:46:000000000-D9D58:1:1101:18957:9392 1:N:0:107
GAATGAATGCAGAAATTGGCAAGATAATACTGCACCGATGGGAAATGATACTATCCTGAAACATGAGCAAATTGACCAGCCTCAGGATGTGAACTCATTTGCCGAGGGCTCTTTCAAGATAGTAAAAACAGTGACTTGTACAGCATAATGAAAAACCTAGGCATTGATTTTGAAGACATCAGACACATGCAGAATGAAAAATTTTTCAGAAATGATTTTTCTGGTGAGGTTGACTTCAGAGAAGATCGGAA
+
CCCCCFFFFFFFGGGGGGGGGGGHHHHHHHHHHHHHGFGGGHHHHHHHHHHHHHHHHHHHHHHHHHHHHHHHHHHHHHHHGHHHHHHHHGHHHHHHHHHHHH3/>/EEAE/?DGHHHHHHHHHHHHHHGHHHHHHHHHHHHHHHHHHHHHHHHHHGGHHHHHHHHHGHHHHHGHHHHHHHHHHHHHHHHHHHHHHHHHHHHHHHHHHHHHHHHHFHHHHHHHHHGHFHHHHHHGGGGGGGGGGGGGGGGGG
@M05620:46:000000000-D9D58:1:1101:22665:9517 1:N:0:107
GAATGAATGCAGAAATTGGCAAGATAATACTGCACCGATGGGAAATGATACTATCCTGAAACATGAGCAAATTGACCAGCCTCAGGATGTGAACTCATTTGCTGGACCAGGGCTCTTTCAAGATAGTAAAAACAGTGACTTGTACAGCATAATGAAAAACCTAGGCATTGATTTTGAAGACATCAGACACATGCAGAATGACAAATTTTTCAGAAATGATTTTTCTGGTGAGGTTGACTTCAGAGACGATC
+
BABABFFFFFFFGGGGGGGGGGGGHGHHHHHHHHHHGFFGGHHHHHHHHHHHHHHHHHGHHHHHHHHHHHGGFGHHHHHHGHHHHHHHHHHHHHHHFHHHHHHHHHC21B1EGCFEF4GBEH33F3G4F443//B?BGHFH3FGF?4FHHD33FGG33FADGH2222@<@2FDDF2/1110FFFBG11?0FCGFH1FBGHH1<1<FD<=0CGDGG/D0DFD==0<0GH0:0.=/C//0;;CBC0://99.E
@M05620:46:000000000-D9D58:1:1101:4359:9533 1:N:0:107
GAATGAATGCAGAAATTGGCAAGATAATACTGCACCGATGGGAAATGATACTATCCTGAAACATGAGCAAATTGACCAGCCTCAGGATGTGAACTCATTTGCTGGAGGTCCCAGGGCTCTTTCAAGATAGTAAAAACAGTGACTTGTACAGCATAATGAAAAACCTAGGCATTGATTTTGAAGACATCAGACACATGCAGAATGAAAAATTTTTCAGAAATGATTTTTCTGGTGAGGTTGACTTCAGAGAA
+
A?AAAFFFDFFF5FGGGGGGGGGFHHHHBFHHFHHHGEGGGHHGHHHHHEHHHHHHHHGFFHFHHGFHEFGHHHEGFHFBFHGFHHBGGBGFFGGFFHHHHHHHHAGEGHHHFGGGGHHFHHFHFHGGFHGHGHHBEHHHFHHGHHFFFHHHHHHHFHHHHHHCGHHFHHHBHHGHGHHGGHHGGHGHHHFHGFFGHHFF1GHG>D0GGHGHHHHHHHHHHHHHHHHHGHHGHCGHFFHEBGGGGGGFFBB
@M05620:46:000000000-D9D58:1:1101:4367:9549 1:N:0:107
GAATGAATGCAGAAATTGGCAAGATAATACTGCACCGATGGGAAATGATACTATCCTGAAACATGAGCAAATTGACCAGCCTCAGGATGTGAACTCATTTGCTGGAGGTCCCAGGGCTCTTTCAAGATAGTAAAAACAGTGACTTGTACAGCATAATGAAAAACCTAGGCATTGATTTTGAAGACATCAGACACATGCAGAATGAAAAATTTTTCAGAAATGATTTTTCTGGTGAGGTTGACTTCAGAGAA
+
CCCCCFFFFFFFGGGGGGGGGGGHHHHHGHHHHHHHGEGGGHHHHHHHHHHGGHHHHHHHHHHHHHGHHHHHHHHHHHHHGHHHHHHHHGHHHHHHHHHHHHHHGHHGGHHHHHGGGHHHHHHHHHHHHHHHHHHHGHHHHHHHHHHHHHHHHHGHHHHHHHHGGHHHHHGHHHHHHHHHGHHHHHHHHHHHHHHHHHHHHHHHGHHGHHHHHHHHHHHHHHFHHHHHHHHHHHHHHHHHHHGGGGGGGGG
@M05620:46:000000000-D9D58:1:1101:3938:9612 1:N:0:107
GAATGAATGCAGAAATTGGCAAGATAATACTGCACCGATGGGAAATGATACTATCCTGAAACATGAGCAAATTGACCAGCCTCAGGATGTGAACTCATTTGCTGGAGGTCCCAGGGCTCTTTCAAGATAGTAAAAACAGTGACTTGTACAGCATAATGAAAAACCTAGGCATTGATTTTGAAGACATCAGACACATGCAGAATGAAAAATTTTTCAGAAATGATTTTTCTGGTGAGGTTGACTTCAGAGAA
+
BBCCCFFFFFFFGGGGGGGGGGGHHHHHHHHHHHHHGEGGGHEFHHHHHHHHHHHHHHHHHHHHHHHHHHHGHHHHHHHHGHHHGHGHHFHGHHHHHGHHHHHHHHHGGHHHHHGGGHHHHHHHHHHHHHHHHHHHGHHHHHHHHHHHHHHHHHHHHHHHHHHGGHHHHHHHHHHHHHHHGHGHHHHHHHHHHHHHHHHHHHHHGHHHHHHHHHHHHHHHHHFHHHHHHHHHHHHGHHHHHHGGGGGFGGF
@M05620:46:000000000-D9D58:1:1101:21337:9681 1:N:0:107
GAATGAATGCAGAAATTGGCAAGATAATACTGCACCGATGGGAAATGATACTATCCTGAAACATGAGCAAATTGACCAGCCTCAGGATGTGAACTCATTTGCTGGACCAGGGCTCTTTCAAGATAGTAAAAACAGTGACTTGTACAGCATAATGAAAAACCTAGGCATTGATTTTGAAGACATCAGACACATGCAGAATGAAAAATTTTTCAGAAATGATTTTTCTGGTGAGGTTGACTTCAGAGAAGATC
+
BABBBFFFFFFFGGGGGGGGGGGHHHHHHHHHHHHHGFGGGHHHGHHHHHHHHHHHHGHHHHHHHFHHHHHFHHHHHHHHGHHHHHGHHHHHDHHHHHHHHHHHHHHHEGEGGHHHHHHHHHFHFHHHHHHHGGHHHHHHHHHHHHHHHHBGHHFGHGHGGHHHBHHHHHFHHHHHGGHGHHHHHHFHHHGHHHHHEFHHFHHHHHHHHHHHGHGHHHHGHHHHHHHHGHGGGHHHGHHHHHHGFBCFGGF
@M05620:46:000000000-D9D58:1:1101:10424:9700 1:N:0:107
GAATGAATGCAGAAATTGGCAAGATAATACTGCACCGATGGGAAATGATACTATCCTGAAACATGAGCAAATTGACCAGCCTCAGGATGTGAACTCATTTGCTGGAGGTCCCAGGGCTCTTTCAAGATAGTAAAAACAGTGACTTGTACAGCATAATGAAAAACCTAGGCATTGATTTTGAAGACATCAGACACATGCAGAATGAAAAATTTTTCAGAAATGATTTTTCTGGTGAGGTTGACTTCAGAGAA
+
B@BBAFFFFFFFGGGGGGGGGGGBGGHHHHHHHHHHGFEGGHGEHHHFHGHGGHHHG3FGGHHHHHHHHHFHHHGFHEHGGHHHHHEGGGHHGHHHHGHHHGHHHGHEEHHHHHGGGHHHHHHHHHFHHHHFHFHHGHHFHHHHHHHHHHHHHHHHHHHGHHHGGHHHGFGHFHHHHHHHGHEGHHHFHHHHHHHHGHHGHHHHGDGHHAGHHHHGHDFHHHHHHGHEGHHFHGFCCGCHFHGGGGGEGEC
@M05620:46:000000000-D9D58:1:1101:9955:9714 1:N:0:107
GAATGAATGCAGAAATTGGCAAGATAATACTGCACCGATGGGAAATGATACTATCCTGAAACATGAGCAAATTGACCAGCCTCAGGATGTGAACTCATTTGCTGGACCAGGGCTCTTTCAAGATAGTAAAAACAGTGACTTGTACAGCATAATGAAAAACCTAGGCATTGATTTTGAAGACATCAGACACATGCAGAATGAAAAATTTTTCAGAAATGATTTTTCTGGTGAGGTTGACTTCAGAGAAGATC
+
CCCCCFFFFFFFGGGGGGGGGGGHHHHHHHHHHHHHG?GGGHHHHHHHHHHHHH5GHHHHHHHHHHHHHHHGHHHHHHHHGHHHHHGHHGHHHHHHHHHHHHHHHHHHHHGGGHHHHHHHHHHHHHHHHHHHGHHHHHHHHHHHHHHHHHGHHHHHHHHGGHHHHHHHHHHHHHHHGHHHHHHHHHHHHHHHHHHHHHHHHHHHHHHHHHHHHFGHHHHGHHHHHHHHCGFHHHHHGHHHHGHGGGFGGGF
@M05620:46:000000000-D9D58:1:1101:15964:9746 1:N:0:107
GAATGAATGCAGAAATTGGCAAGATAATACTGCACCGATGGGAAATGATACTATCCTGAAACATGAGCAAATTGACCAGCCTCAGGATGTGAACTCATTTGCTGGACCAGGGCTCTTTCAAGATAGTAAAAACAGTGACTTGTACAGCATAATGAAAAACCTAGGCATTGATTTTGAAGACATCAGACACATGCAGAATGAAAAATTTTTCAGAAATGATTTTTCTGGTGAGGTTGACTTCAGAGAAGATC
+
BBBBBFFFFFFFGGGFGGGGGGGHHHHHHHHHFHHFE2EEFGHHGHHGHHHHHHHHHHHHHHHHHHHHGGHHHHGHHHHHGHHHHHHHHFGGHHHHHHHHHHHHHFHHHHGGGHHGFGHHGHHGHHHHFHHHGHHHHGHHHHHHHHHHGHHHHHHHHHHGGHHHHHHHHHGHHHHHGHHHHHHHGHHHHHHHHHHHHHHHGHHFHHHHHHGGHGHHHHHHGHHHGHHHFHHHFHGFHHHHHHHHGGBFGGB
@M05620:46:000000000-D9D58:1:1101:15946:9747 1:N:0:107
GAATGAATGCAGAAATTGGCAAGATAATACTGCACCGATGGGAAATGATACTATCCTGAAACATGAGCAAATTGACCAGCCTCAGGATGTGAACTCATTTGCTGGACCAGGGCTCTTTCAAGATAGTAAAAACAGTGACTTGTACAGCATAATGAAAAACCTAGGCATTGATTTTGAAGACATCAGACACATGCAGAATGAAAAATTTTTCAGAAATGATTTTTCTGGTGAGGTTGACTTCAGAGAAGATC
+
CCCCCFFFFFFFGGGGGGGGGGGHHHHHHHHHHHHHGGGGGHHHHHHHHHHHHHHHHHHHHHHHHHHHHHHHHHHHHHHHGHHHHHHHHGHHHHHHHHHHHHHHHHHHHHGGGHHHHHHHHHHHHHHHIHHHGHHHHHHHHHHHHHHHHHHHHHHHHHHGGHHHHHHHHHHHHHHHGHHHHHHHHHHHHHHHHHHHHHHHHHGHHHHHHHGHHHHHHHHHHHHHHHHHFHHHHHHHHHHHHHHHGGGGGGF
@M05620:46:000000000-D9D58:1:1101:21647:9771 1:N:0:107
GAATGAATGCAGAAATTGGCAAGATAATACTGCACCGATGGGAAATGATACTATCCTGAAACATGAGCAAATTGACCAGCCTCAGGATGTGAACTCATTTGCTGGAGGTCCCAGGGCTCTTTCAAGATAGTAAAAACAGTGACTTGTACAGCATAATGAAAAACCTAGGCATTGATTTTGAAGACATCAGACACATGCAGAATGAAAAATTTTTCAGAAATGATTTTTCTGGTGAGGTTGACTTCAGAGAA
+
CCCCCFFFFFFFGGGGGGGGGGFHHHHHHHHHHHHHGEGGGHFHHHHHHHHHHHHHHHHHHHHHHHHHHHHHHHHHHHHHGHHHHHHHHHHHHHHHHHHHHHHHHHHGGHHHHHGGGHHHHHHHHHHHHHHHHGHHGHHHHHHHHHHHHHHHHHHHHGHHHHHGGHHHHHHHHHHHHHHHGHHHHHHHHGGHHHHHHHHHHHHHHHHHHHHHHHHHGGHHHHHHHHHHHHHGHHHHHHHHHHGGGGGFGGG
@M05620:46:000000000-D9D58:1:1101:16597:9825 1:N:0:107
GAATGAATGCAGAAATTGGCAAGATAATACTGCACCGATGGGAAATGATACTATCCTGAAACATGAGCAAATTGACCAGCCTCAGGATGTGAACTCATTTGCTGGACCAGGGCTCTTTCAAGATAGTAAAAACAGTGACTTGTACAGCATAATGAAAAACCTAGGCATTGATTTTGAAGACATCAGACACATGCAGAATGAAAAATTTTTCAGAAATGATTTTTCTGGTGAGGTTGACTTCAGAGAAGATC
+
BBBCCFFFFFFFGGGGGGGGGGGHHHHHHHHHHHHHFEGGGHHHHHHHHHHHHHHHHHHHHHHHHHHHHHHHHHHHHHHHGHHHGHHHHGHHHHHHHHHHHHHHHHHHHHGGGHHHHHHHHHHHHHHHHHHHGHHGHHHHHHHHHHHHHHHHHHHHHHHGGHHHHHHHHHHHHHHHGHHHHHHHHHHHHHHHHGHHHHHHHHHHHHHHHHHHHGHHHHHHHHHHHHHHFHHHHHHHHHHHHHHHGGGGGHC
@M05620:46:000000000-D9D58:1:1101:20610:9846 1:N:0:107
GAATGAATGCAGAAATTGGCAAGATAATACTGCACCGATGGGAAATGATACTATCCTGAAACATGAGCAAATTGACCAGCCTCAGGATGTGAACTCATTTGCTGGACCAGGGCTCTTTCAAGATAGTAAAAACAGTGACTTGTACAGCATAATGAAAAACCTAGGCATTGATTTTGAAGACATCAGACACATGCAGAATGAAAAATTTTTCAGAAATGATTTTTCTGGTGAGGTTGACTTCAGAGAAGATC
+
AAB@BFFFFFFFGGGGGGGGGGGHHHHHHHHHHHHHEEEGGHHGHHFGHHGHHHHFHHHHGHGHHFGHHFHHGHHHHHHHGHHHGHHEGBFFHHHHHHHGHHHHHHHHGHGGGHHHHHHHHHHHHHHHHHHHGHHFDFFHHHHHHHHHHHHHHHHHHHHGGHHHHHHHHHHHFHHHGHHHHHHHHHHHHHHHHHHHHHHHHHGHHHGGGHHHHHEHHHFHHHHHHHHHHHHHHHHHHHHHHGHHGFGGGGF
@M05620:46:000000000-D9D58:1:1101:20629:9847 1:N:0:107
GAATGAATGCAGAAATTGGCAAGATAATACTGCACCGATGGGAAATGATACTATCCTGAAACATGAGCAAATTGACCAGCCTCAGGATGTGAACTCATTTGCTGGACCAGGGCTCTTTCAAGATAGTAAAAACAGTGACTTGTACAGCATAATGAAAAACCTAGGCATTGATTTTGAAGACATCAGACACATGCAGAATGAAAAATTTTTCAGAAATGATTTTTCTGGTGAGGTTGACTTCAGAGAAGATC
+
>1>1>DFBFB1BGGGGGGGCFGC1B1AFGHCHHDHHEEEE0GGF/FADGB1FGBGEGGAF1B0AG1FH101DEDFHFFE//00@FFBFE@FDB1@@GHB2EG1F1GHFE0///B?FEG22FHHDGDHHBGBEE/B>1<>BGHFGHGFFHHF<GF2GFGCEGG1G0@1GH11@2@GDF1FGGFFF1G1FGGCGF11=10=<DDD<GCG<D<<GF=DGDD0D00DDGCFGHBHFFGG//0CG0C:;CC/C/CB
@M05620:46:000000000-D9D58:1:1101:11237:9874 1:N:0:107
GATGAATGCAGAAATTGGCAAGATAATACTGCACCGATGGGAAATGATACTATCCTGAAACATGAGCAAATTGACCAGCCTCAGGATGTGAACTCATTTGCTGGACCAGGGCTCTTTCAAGATAGTAAAAACAGTGACTTGTACAGCATAATGAAAAACCTAGGCATTGATTTTGAAGACATCAGACACATGCAGAATGAAAAATTTTTCAGAAATGATTTTTCTGGTGAGGTTGACTTCAGAGAAGATCG
+
CCCCCFFFFFFFGGGGGGGGGFFFHHHHHHHCHHHGCEEGHHHHEGDFHGHHGHHHHGHHHHHHGHFHGGGHFGHFHHEGHHGGHFHHHHHGHHGHGHHHFHHHHHHHHGGGGHHHHHHHHHHHFGHGHHHGHFGGGHHHHHHHHHHHHHHHHHHHHHGGHFEHHHFHHHHHHHHGHHFHHFFHHBHHHFFHHHHGBHHFHHHEGHHHFFFHHHGFHFFGDGHHGHH<CCHHHHHGFHHGGGHHGBFFFGE
@M05620:46:000000000-D9D58:1:1101:22556:9910 1:N:0:107
GAATGAATGCAGAAATTGGCAAGATAATACTGCACCGATGGGAAATGATACTATCCTGAAACATGAGCAAATTGACCAGCCTCAGGATGTGAACTCATTTGCTGGACCAGGGCTCTTTCAAGATAGTAAAAACAGTGACTTGTACAGCATAATGAAAAACCTAGGCATTGATTTTGAAGACATCAGACACATGCAGAATGAAAAATTTTTCAGAAATGATTTTTCTGGTGAGGTTGACTTCAGAGAAGATC
+
CCCCCFFFFFFFGGGGGGGGGGGHHHHHHHHHHHGHGEGGGHHHHHHGHHHHHHHHHHHHHHHHHHHHHHHHHHHHHHHHGHHHGHHHHFGGHHHHGHHHHHHHHHHHHHGGGHHHHHHHHHHHHHHHHHHHGHHHHHHHHHHHHHHHHHHHHHHHHHHGGHHHHHHHHHHHHHHHGHHHHHHHHHHHHHHHHGHHHHHHHHHHHHHHHHHHHHHHHHHHHHHHHHHHFHHHHHHHHHHHHHHHGGGGGGF
@M05620:46:000000000-D9D58:1:1101:11993:9952 1:N:0:107
GAATGAATGCAGAAATTGGCAAGATAATACTGCACCGATGGGAAATGATACTATCCTGAAACATGAGCAAATTGACCAGCCTCAGGATGTGAACTCATTTGCTGGACCAGGGCTCTTTCAAGATAGTAAAAACAGTGACTTGTACAGCATAATGAAAAACCTAGGCATTGATTTTGAAGACATCAGACACATGCAGAATGAAAAATTTTTCAGAAATGATTTTTCTGGTGAGGTTGACTTCAGAGAAGATC
+
CCCCDFFFFFFFGGGGGGGGGGGHHHHHHHHHHHHHGEGGGHHHHHHHHHHHHHHHHHHHHHHHHHHGHHHHHHHHHGGHGHHHHHGHHGHHHHHHHHHHHHHHHHHHGHGGGHHHHHHHHHHHHHHHIHHHGHHHHHHHHHHHHHHHHHHHHHHHHHHGGHHHHHHHHHHHHHHHGGHHHHHHHHHHHHHHHHHHHHHHHHHFHGHHHHHHHHHHHHHHHHHHHHHHGHHHHHHHGHHHHHHHGGGGGGF
@M05620:46:000000000-D9D58:1:1101:16073:9957 1:N:0:107
GATGAATGCAGAAATTGGCAAGATAATACTGCACCGATGGGAAATGATACTATCCTGAAACATGAGCAAATTGACCAGCCTCAGGATGTGAACTCATTTGCTGGACCAGGGCTCTTTCAAGATAGTAAAAACAGTGACTTGTACAGCATAATGAAAAACCTAGGCATTGATTTTGAAGACATCAGACACATGCAGAATGAAAAATTTTTCAGAAATGATTTTTCTGGTGAGGTTGACTTCAGAGAAGATCG
+
DDCCDFFFFFFFGGGGGGGGGGHHHHHHHHHHHHHGFGGGHHHGHFGHHHHHHHHHHHHHHHHHHHHHHHHHGHHHHHHGHHHGHGHHHHHHHHHGHHHHHHHHHHHHHGGGGHHHHHHHHHHHHHHHHHHGGHGHHHHHHHHHHHHHHHHHHHHHHHGGHGHHHHHHHHHHHHHGHHHHHHHHHHHHHHHHHHHHHHHHHHHHHHHHHHHHHHHHHHHHHHHHHHHCGGHHHHHHHHHHHHHHGGGGGGG
@M05620:46:000000000-D9D58:1:1101:10152:9979 1:N:0:107
GAATGAATGCAGAAATTGGCAAGATAATACTGCACCGATGGGAAATGATACTATCCTGAAACATGAGCAAATTGACCAGCCTCAGGATGTGAACTCATTTGCCCAGGGCTCTTTCAAGATAGTAAAAACAGTGACTTGTACAGCATAATGAAAAACCTAGGCATTGATTTTAAAGACATCAGACACATGCAGAATGAAAAATTTTTCAGAAATGATTTTTCTGGTGAGGTTGACTTCAGAGAAGATCGGAA
+
CCCCCFFFFFFFGGGGGGGGGGGHHGHHHHHHHHHHGGGGGHHHHHHHHHHHHHHHHHHGHHHHHGHHHHGHHHHHHHHHGHHGGHGHGFGHHHHHHHHHHHHHHHGGGHHHHHHHHHHHHHHHHHHHGHHHHHHHHHHHHHHHHHHHHHHHHHHGGHHHHHHHHHHHGHH2FHHHHHHHHHHHFHHHHHHHHHHHHHHHHHHHHGHHHHHHHHHHHHHHHHHHGHHHHHHHHHHHHHGHHHHHHGGGGGF
@M05620:46:000000000-D9D58:1:1101:10133:9979 1:N:0:107
GAATGAATGCAGAAATTGGCAAGATAATACTGCACCGATGGGAAATGATACTATCCTGAAACATGAGCAAATTGACCAGCCTCAGGATGTGAACTCATTTGCCCAGGGCTCTTTCAAGATAGTAAAAACAGTGACTTGTACAGCATAATGAAAAACCTAGGCATTGATTTTGAAGACATCAGACACATGCAGAATGAAAAATTTTTCAGAAATGATTTTTCTGGTGAGGTTGACTTCAGAGAAGATCGGAA
+
BBCCCFFFFFFFGGGGGGGGGGGHHHHHHHHHHHHHGEGGGHHFHHHFHHHHHHHHHHEGHHHHHEHHGFHGHHGHHHHHGHHHGHHHHHHHHHHHHHHHHHHHHHGGGHHHHHHHBHFHGHHHHHHHGHHHHGHHHHHGHHHHFHEHHHHGHHHGGHHHFHHHHHGHHHH2FGHHHEHHHGDGFHHFGHHHHFGHF1F1FHHHHGHHHFHHHH0GHHHHHHHHGHHHHFHHHHHHHHHFHHFHHGGGGFA
@M05620:46:000000000-D9D58:1:1101:8425:9986 1:N:0:107
GAATGAATGCAGAAATTGGCAAGATAATACTGCACCGATGGGAAATGATACTATCCTGAAACATGAGCAAATTGACCAGCCTCAGGATGTGAACTCATTTGCCCAGGGCTCTTTCAAGATAGTAAAAACAGTGACTTGTACAGCATAATGAAAAACCTAGGCATTGATTTTGAAGACATCAGACACATGCAGAATGAAAAATTTTTCAGAAATGATTTTTCTGGTGAGGTTGACTTCAGAGAAGATCGGAA
+
CBCCCFFFFFFFGGGGGGGGGGGHHHHHHHHHHHHHGEGGGHHHHHHHHHHHHHHHHHHHHHHHHHHHHHHHHHHHHHGHGHHHGHEFGGHGHHHHHHHHHHHHHHGGGHHHHHHHHHHHHHFHHHHGGHHGHHHHGHGHHHHFHHHHHHHHHHHGGHHHHHHFGHHHHFHHGHHHHFHHHHHHHHHHHHHHHHHHGHHHHHHHHHHHHFFHHHHHGHHHHHHHGGGHGGHHHHHHHHHHHEHHGFGGGGG
@M05620:46:000000000-D9D58:1:1101:22047:10006 1:N:0:107
GAATGAATGCAGAAATTGGCAAGATAATACTGCACCGATGGGAAATGATACTATCCTGAAACATGAGCAAATTGACCAGCCTCAGGATGTGAACTCATTTGCCCAGGGCTCTTTCAAGATAGCAAAAACAGTGACTTGTACAGCATAATGAAAAACCTAGGCATTGATTTTGAAGACATCAGACACATGCAGAATGAAAAATTTTTCAGAAATGATTTTTCTGGTGAGGTTGACTTCAGAGAAGATCGGAA
+
BCCCCFFFFFFFGGGGGGGGGGGHHHHHHHHHHHHHGFGGGHHHHGHHHFHHHHHHHGHHHHHHHFHHHHHHHHHHHHHHGHHHGHGGHGHHHHHHHHHHHH33@CGG11?3FDFF443B4?3DFCH/>/?4?GGF4BB?BF432?3F3333B3?</2BDBCH22@FFD2@2/221<0?1F1<C0<01<<GBH0<DFFHDGFHFFFCG<0</DG0==0DB/<=<GG0::G/C/0CGH0CBC//;/909DFE
@M05620:46:000000000-D9D58:1:1101:7615:10013 1:N:0:107
GAATGAATGCAGAAATTGGCAAGATAATACTGCACCGATGGGAAATGATACTATCCTGAAACATGAGCAAATTGACCAGCCTCAGGATGTGAACTCATTTGCTGGAGGTCCCAGGGCTCTTTCAAGATAGTAAAAACAGTGACTTGTACAGCATAATGAAAAACCTAGGCATTGATTTTGAAGACATCAGACACATGCAGAATGAAAAATTTTTCAGAAATGATTTTTCTGGTGAGGTTGACTTCAGAGAA
+
A>AABFFFFFFFGFCGGGGGFGGHHHHGHHGHDEGGAAFFEGHFFHHFHHHHHGHHHGFHHFHHFHGHFHFHHHEGFHHHGHHGGHFFFGHDGFGFDGGHHHHHHHFGGHHHHHGGGGGHHHHHHGHHHHHHHGHHGHGHHGHHHHHHHGHGHHHHHHHFHHHGGHHHHGGHHHGHHHHHFHHHHHHHGHEHFHHHHHEHHHFGDGHHHHHHHHHHHHFFHEFFGHHHHHHHCGHHHGHHHHGGGGGFFFB
@M05620:46:000000000-D9D58:1:1101:21328:10033 1:N:0:107
GAATGAATGCAGAAATTGGCAAGATAATACTGCACCGATGGGAAATGATACTATCCTGAAACATGAGCAAATTGACCAGCCTCAGGATGTGAACTCATTTGCTGGAGGTCCCAGGGCTCTTTCAAGATAGTAAAAACAGTGACTTGTACAGCATAATGAAAAACCTAGGCATTGATTTTGAAGACATCAGACACATGCAGAATGAAAAATTTTTCAGAAATGATTTTTCTGGTGAGGTTGACTTCAGAGAA
+
CBCCCFFFFFFFGGGGGGGGGGGHHHHHHHHHHHHHGEGGGHHHHHHHHHHHHHHHHHHHHHHHHHHHHHHHHHHHHHHHGHHHHHGHHHHHHHHHHHHHHHHHHHHGGHHHHHGGGHHHHHHHHHHHHHHHHHHHGHHHHHHHHHHHHHHHHHHHHGHHHHHGGHHHHHHHHHHHHHHHGHHHHHHHHHHHHHHHHHHHHGHHHHHHHGHHHHHHHHHHHHHHHHHHHHHHHHHHHHHHHGGGGGGGGGG
@M05620:46:000000000-D9D58:1:1101:22717:10060 1:N:0:107
GAATGAATGCAGAAATTGGCAAGATAATACTGCACCGATGGGAAATGATACTATCCTGAAACATGAGCAAATTGACCAGCCTCAGGATGTGAACTCATTTGCTGGAGGTCCCAGGGCTCTTTCAAGATAGTAAAAACAGTGACTTGTACAGCATAATGAAAAACCTAGGCATTGATTTTGAAGACATCAGACACATGCAGAATGAAAAATTTTTCAGAAATGATTTTTCTGGTGAGGTTGACTTCAGAGAA
+
CCCBCFFFFFFFGGGGFGGGGCFHHHHHHHHHHHHHGEFGGHGHGHHHGHHHHHHHHFHHHHHHGFHHHHHHHHHHHHHHGHHHHHHEHGGHHHHHHGHGHHHHHHFGGHHHHHGGGHHHGHHHHHHHHHFHHGHHGHHFHFHHGHHHHGHHHHGHFHHGGGHGGHGHHGHHHHGHHHHHGHGHGHHGHHHGHHHFHBHHHHHGFFHHGFHHHHHHHFHHHHGHHHHHHHGGFFFHHHHHHHGGGGGEFF;
@M05620:46:000000000-D9D58:1:1101:26559:10064 1:N:0:107
GAATGAATGCAGAAATTGGCAAGATAATACTGCACCGATGGGAAATGATACTATCCTGAAACATGAGCAAATTGACCAGCCTCAGGATGTGAACTCATTTGCTGGACCAGGGCTCTTTCAAGATAGTAAAAACAGTGACTTGTACAGCATAATGAAAAACCTAGGCATTGATTTTGAAGACATCAGACACATGCAGAATGAAAAATTTTTCAGAAATGATTTTTCTGGTGAGGTTGACTTCAGAGAAGATC
+
BBBBBFFFFFFFGGGGGGGGGGFHHGHHFHHHHHHHGFGGGHFGFGHFHFHHHHHHHH5GHHEGHGHHHHBFHHGHHHHHGHHGGHHHHGHHHHHHHHHHHHHHHHHHFHGGGHHHHHHHHHHHGHHHHGHHGFGHHGHHHHHHHHHHHHGHHHGDFDGGFHHHHHFHHHFHHHHHFFHFGHHHGHHHHHHHHHHHHFHHHHHHHHGHHHHHHFGGHHDGGHHHHHHHCHGHHHHGHHHHHHH;BC/BFGB
@M05620:46:000000000-D9D58:1:1101:22281:10070 1:N:0:107
GAATGAATGCAGAAATTGGCAAGATAATACTGCACCGATGGGAAATGATACTATCCTGAAACATGAGCAAATTGACCAGCCTCAGGATGTGAACTCATTTGCTGGACCAGGGCTCTTTCAAGATAGTAAAAACAGTGACTTGTACAGCATAATGAAAAACCTAGGCATTGATTTTGAAGACATCAGACACATGCAGAATGAAAAATTTTTCAGAAATGATTTTTCTGGTGAGGTTGACTTCAGAGAAGATC
+
BBBBBFFFFFFFGGGGGGGGGGFHHHHHHHGHHHHHGEGGGHEFEHHHHHHHHHHHHBHHHHHHFFHHHHHHHHHHHHHHGHHHGHGFHFGGFHHHHHHHHHHHHHHHHHGGGHHHHHHHHHGHHHHHHHHHGHHHGHHHHHHHHHHGHGHHHHHHHHHGGHHHHHHHHHHFHHHHGHHHHHHHHHHHHHHHGHHHHHHGHHHHHHHHHHHGHFHHHHHHGHHHHHHHFHHHHGHHHHHHHHHFGFGGGGF
@M05620:46:000000000-D9D58:1:1101:22404:10082 1:N:0:107
GAATGAATGCAGAAATTGGCAAGATAATACTGCACCGATGGGAAATGATACTATCCTGAAACATGAGCAAATTGACCAGCCTCAGGATGTGAACTCATTTGCCGAGGGCTATTTAGGGCTCTTACAAGCAAGGACTTGCACAGCATAGTAAAGCATCTAGACATTGCTATGGATTGCATCTGAAGCCTTCAGACTCATGCAGATTGCAGAATTGATTTGTCTTGAGAGTTTGGCTTCGGAGGAGATCAGAG
+
CCCCCFFFFFFFGGGGGGGGGGGHHHHHHHHHHHHHGEGGGHHHHHHHHHHHHHHHHHHHHHHHHHHHHHHHHHHHHHHHGHHHHHHHHHHHHHHHHHHHHH3///>E?003B4443B2B/3D44DGB/232/B02223B23B/2D32D22D22@2222D22@2111?1111?11011@11>F111011>FHH111<000<000=00=0DG0D00<0000000<00.00;00.0=./-;.--=..;C0:F0
@M05620:46:000000000-D9D58:1:1101:8152:10089 1:N:0:107
GAATGAATGCAGAAATTGGCAAGATAATACTGCACCGATGGGAAATGATACTATCCTGAAACATGAGCAAATTGACCAGCCTCAGGATGTGAACTCATTTGCCCAGGGCTCTTTCAAGATAGTAAAAACAGTGACTTGTACAGCATAATGAAAAACCTAGGCATTGATTTTGAAGACATCAGACACATGCAGAATGAAAAATTTTTCAGAAATGATTTTTCTGGTGAGGTTGACTTCAGAGAAGATCGGAA
+
CCCCCFFFFFFFGGGGGGGGGGGHHHHHHHHHHHHHGFGGGHHHHHHHHHHHHHHHHHHHHHHHHHHHHGHHHHHHHHHHGHHHHHGHHGHHHHHHHHHHHHHHHHGGGHHHHHHHHHHHHHHHHHHHGHHHHHHHHHHHHHHHHHHHHHHHHHHGGHHHHHHHHHHHHHHHGHHHHHHHHHHHHHHHHGHHHHHHHHHHHHHHHHHHHHHHHHHHHHHHHHHH=GGGHCGHHHHHHGHHHHHHHGGGGGG
@M05620:46:000000000-D9D58:1:1101:11783:10172 1:N:0:107
GAATGAATGCAGAAATTGGCAAGATAATACTGCACCGATGGGAAATGATACTATCCTGAAACATGAGCAAATTGACCAGCCTCAGGATGTGAACTCATTTGCTGGACCAGGGCTCTTTCAAGATAGTAAAAACAGTGACTTGTACAGCATAATGAAAAACCTAGGCATTGATTTTGAAGACATCAGACACATGCAGAATGAAAAATTTTTCAGAAATGATTTTTCTGGTGAGGTTGACTTCAGAGAAGATC
+
CBCCCFFFFFFFGGGGGGGGGGGHHHHHHHHHHHHHGEFGGHHHHHHHHHHHHHHHHHHHHHHHHHHHHHHHHHHHHHHHGHHHHHHHHHHHHHHHHHHHHHHHHHHHHHGGGHHHHHHHHHGHHHHHHHHHGHHFGHHHHHHHHHHHHHHHHHHHGHHGGHHHGHHHHHGHHHHHGHGGHHHHHHHHHHHHHHHHHGHHHHHHHGGHHHHHHEHFHHGHHHGHHHHHCHHHHHHHGFHHHHFGGGGGGGF
@M05620:46:000000000-D9D58:1:1101:14497:10192 1:N:0:107
GAATGAATGCAGAAATTGGCAAGATAATACTGCACCGATGGGAAATGATACTATCCTGAAACATGAGCAAATTGACCAGCCTCAGGATGTGAACTCATTTGCCCAGGGCTCTTTCAAGATAGTAAAAACAGTGACTTGTACAGCATAATGAAAAACCTAGGCATTGATTTTGAAGACATCAGACACATGCAGAATGAAAAATTTTTCAGAAATGATTTTTCTGGTGAGGTTGACTTCAGAGAAGATCGGAA
+
CCCCCFFFFFFFGGGGGGGGGGGHHHHHHHHHHHHHFFGGGHHHHHHHHHHHHHHHHHHHHHHHHHHHHHHHHHHHHHGGGHHHHHGHGFGGHHHHHHHHHHHHHHGGGHHHHHHHHHHHHHHHHHHGGHHHHHHGHHHHHHHHHHHGHHHHHHHGGHHHHHHHHHHHHHHHGHHHHHHHHHHHHHHHHHHHHHHHHHHHGHHHHHHHGHHHHHHHHHHHHHHHGGHHHGGHHHHHHHHHHHHHHGGGGGG
@M05620:46:000000000-D9D58:1:1101:16012:10228 1:N:0:107
GAATGAATGCAGAAATTGGCAAGATAATACTGCACCGATGGGAAATGATACTATCCTGAAACATGAGCAAATTGACCAGCCTCAGGATGTGAACTCATTTGCTGGACCAGGGCTCTTTCAAGATAGTAAAAACAGTGACTTGTACAGCATAATGAAAAACCTAGGCATTGATTTTGAAGACATCAGACACATGCAGAATGAAAAATTTTTCAGAAATGATTTTTCTGGTGAGGTTGACTTCAGAGAAGATC
+
CBCCCFFFFFFFGGGGGGGGGGGHHHHHHHHHHHHHGFGGGHHHHHHHHHHHHHHHHHHHHHHHHHHHHHHHHHHHHHHHGHHHGHHHGHHHHHHHGHHHHHHHHHHHHHGGGHHHHHHHHHHHGHFHHHHHGHGGHGHHHHHHEHGGFHHFHHHHHHHGGGHHHHHHHHFGFHHHGHGFHHHHGHHHHHHHHHHGHHFHHHHHHHHHHHGGHHHHHH0DDHHHHHHHCGCGFHHHGGHFHEGGFBFGGGF
@M05620:46:000000000-D9D58:1:1101:6977:10238 1:N:0:107
GAATGAATGCAGAAATTGGCAAGATAATACTGCACCGATGGGAAATGATACTATCCTGAAACATGAGCAAATTGACCAGCCTCAGGATGTGAACTCATTTGCTGGACCAGGGCTCTTTCAAGATAGTAAAAACAGTGACTTGTACAGCATAATGAAAAACCTAGGCATTGATTTTGAAGACATCAGACACATGCAGAATGAAAAATTTTTCAGAAATGATTTTTCTGGTGAGGTTGACTTCAGAGAAGATC
+
BBBB?BFFFFFFGGGFFGGGFGGHHHHHHHHHHHHHFEFGFHGHHHGGHHHHHHHHGHFHGHHHFFHHHHHHHHHHGHHHGHHGHHHFHGHHHHHHGHHFGHHHHHHHHHGGGGHHHHHHHHHHHGHFHHHHGGHGGHHHHHHHHHHHHHHHHHHHHHHGGHHHHHGHHHGGFHHHGGHHHHHHHHHHHGHHHHHHHHHHHHHHHHHHHHHHHGHHHHHHHHHHHHHGCGHHHFHFHHHGHHHHGFGGGGF
@M05620:46:000000000-D9D58:1:1101:26145:10240 1:N:0:107
GAATGAATGCAGAAATTGGCAAGATAATACTGCACCGATGGGAAATGATACTATCCTGAAACATGAGCAAATTGACCAGCCTCAGGATGTGAACTCATTTGCTGGACCAGGGCTCTTTCAAGATAGTAAAAACAGTGACTTGTACAGCATAATGAAAAACCTAGGCATTGATTTTGAAGACATCAGACACATGCAGAATGAAAAATTTTTCAGAAATGATTTTTCTGGTGAGGTTGACTTCAGAGAAGATC
+
CCCDDFFFFFFFGGGGGGGGGGGHHHHHHHHHHHHHGGGGGHGHHHHHHHHHHHHHHHHHHHHHHHHHHHHHHHHHHHHHGHHHHHHHHGGGHHHHHHHHHHHHHHHHHHGGGHHHHHHHHHHHHHHHHHHHGHHGHHHHHHHHHHHHHHHHHHHHHHHGGHHHHHHHHHHHHHHHGHHHHHHHHHHHHHHHHHHHHHHHHGHHHHHHHHHHHHHHHHHFDHHHHHHGCGHHHHHHHHHHHHHHFFGGGGB
@M05620:46:000000000-D9D58:1:1101:5512:10262 1:N:0:107
GAATGAATGCAGAAATTGGCAAGATAATACTGCACCGATGGGAAATGATACTATCCTGAAACATGAGCAAATTGACCAGCCTCAGGATGTGAACTCATTTGCCCAGGGCTCTTTCAAGATAGTAAAAACAGTGACTTGTACAGCATAATGAAAAACCTAGGCATTGATTTTGAAGACATCAGACACATGCAGAATGAAAAATTTTTCAGAAATGATTTTTCTGGTGAGGTTGACTTCAGAGAAGATCGGAA
+
CCCCCFFFFFFFGGGGGGGGGGGHHHHHHHHHHHHHEEGGGHHHHHHHHHHHHHHHHHHHHHHHHHGGHHHHHHHHHHHHGHHHGHGGGGHHGHHHHHHHHHHGHHGGGHHHHHHHHHHHHHHHHHHHGHHGHHHHHHHHHHHHHHHHHHHHHHHGGHHHHHHHHHHHHHHHGHHHHHHHHHHHHHHHHHHHHGHHHHHHHHHGHHHHHGHHHHHHHHHHHHHHDGHHHCHHHHHHHHHGHHHHHGGGGGG
@M05620:46:000000000-D9D58:1:1101:19387:10286 1:N:0:107
GAATGAATGCAGAAATTGGCAAGATAATACTGCACCGATGGGAAATGATACTATCCTGAAACATGAGCAAATTGACCAGCCTCAGGATGTGAACTCATTTGCCCAGGGCTCTTTCAAGATAGTAAAAACAGTGACTTGTACAGCATAATGAAAAACCTAGGCATTGATTTTGAAGACATCAGACACATGCAGAATGAAAAATTTTTCAGAAATGATTTTTCTGGTGAGGTTGACTTCAGAGAAGATCGGAA
+
CCCCCFFFFFFFGGGGGGGGGGGHHHHHHHHHHHHHGFGGGHHFHHHHHHHHHHHHHHHHHHHHHHHHHHHHHHHHHHHHGHHHHHGHHHHHHHHHHHHHHHHHHHGGGHHHHHHHHHHHHHHHHHHHGHHHHHHHHHHHHHHHHHHHHHHHHHHGGHHHHHHHHHFHHHHHGHHHHHHHHHHHHHHHHHHHHHHHHHGHHHHHHHHGGHHHHHHHHHHHHHHHHHHHHGHHHHHHHHHHHHHHHGGGGGG
@M05620:46:000000000-D9D58:1:1101:19046:10296 1:N:0:107
GAATGAATGCAGAAATTGGCAAGATAATACTGCACCGATGGGAAATGATACTATCCTGAAACATGAGCAAATTGACCAGCCTCAGGATGTGAACTCATTTGCTGGACCAGGGCTCTTTCAAGATAGTAAAAACAGAGACTTGTACAGCATAATGCAAAACCTAGGCATTGATTTTGAAGACATCAGACACATGCAGAATGAAAAATTTTTCAGAAATGATTTTTCTGGTGAGGTTGACTTCAGAGAAGATC
+
CBCCCFFFFFFFGGGGGGGGGGGHHHHHHHHHHHHHGFGGGHHHHHHHHHHHHHHHHHHHHHHHHGHHHHHHHHHHHHHHGHHHHHHHHGHHHHHHHHHHHHHHHHF21B1>1?FCDF?4?43F43?D4F4GE/?3BF2??GHDF4?2?FH3DH33?FHC<=FD=22=FD2>2>G1/FD1==FDGHHHH0<1FF<<1>GH1GDGHHFDB<CHB00<D0DFG0<GGBGFH/0..:::/CGGB0CF0/09;B;
@M05620:46:000000000-D9D58:1:1101:11507:10303 1:N:0:107
GAATGAATGCAGAAATTGGCAAGATAATACTGCACCGATGGGAAATGATACTATCCTGAAACATGAGCAAATTGACCAGCCTCAGGATGTGAACTCATTTGCTGGAGGTCCCAGGGCTCTTTCAAGATAGTAAAAACAGTGACTTGTACAGCATAATGAAAAACCTAGGCATTGATTTTGAAGACATCAGACACATGCAGAATGAAAAATTTTTCAGAAATGATTTTTCTGGTGAGGTTGACTTCAGAGAA
+
BABBBFFFFFFFGGGGGGGGGGGHHHHHHHHHHHHHFEFGGHGHHHHGHHHFHHHHGHHHHHHGHGGHHHHHHHHHHHHHGHHHGHFGGFHFHHHHHGHHHHHHHHHGGHHHHHGGGHHHHHHHHHHHHHHHHHHGGEHHHHHHHHHHHHHHHHHHHHGHHHHGGHHHHHHHHHHHHHHHGHHHHHHHHHHHHHHHGHHHHHHHHEGHHHHHHHHHHHHHHGGHHGHHGHHHFHHCCGGHHHGGGGGFGFG
@M05620:46:000000000-D9D58:1:1101:24653:10310 1:N:0:107
GAATGAATGCAGAAATTGGCAAGATAATACTGCACCGATGGGAAATGATACTATCCTGAAACATGAGCAAATTGACCAGCCTCAGGATGTGAACTCATTTGCTGGACCAGGGCTCTTTCAAGATAGTAAAAACAGTGACTTGTACAGCATAATGAAAAACCTAGGCATTGATTTTGAAGACATCAGACACATGCAGAATGAAAAATTTTTCAGAAATGATTTTTCTGGTGAGGTTGACTTCAGAGAAGATC
+
BBBBBFFFFFFFCGGGGGFGGGGHHHHHGHFHHHHHGGGGGHHHHHHGFHHHHHHHHHHHHHHHHFHHHHHHHHHHHHHHGHHHHHHHGGHHHHHHHHHHHHHHHHHHHHGGGHHHHHHHHHHHHHHHHHHHGHHGHGHHHHHHHHHHHHHHHHHHHHHGGHHHHHGHHHHHHHHHGHHHHHHHHHHHHHHHHHHHHHHHHHHHHHHHHHHGHHHHHHHHHHHHHHHG;GHHGHHHHHHHHHHFFFFGGGB
@M05620:46:000000000-D9D58:1:1101:19051:10314 1:N:0:107
GAATGAATGCAGAAATTGGCAAGATAATACTGCACCGATGGGAAATGATACTATCCTGAAACATGAGCAAATTGACCAGCCTCAGGATGTGAACTCATTTGCTGGACCAGGGCTCTTTCAAGATAGTAAAAACAGTGACTTGTACAGCATAATGAAAAACCTAGGCATTGATTTTGAAGACATCAGACACATGCAGAATGAAAAATTTTTCAGAAATGATTTTTCTGGTGAGGTTGACTTCAGAGAAGATC
+
BABCCFFFFFFFGGGGGGGGGGGHHHHHHHHHHHHHGFGGGHHHHHHDHHHHHHHHHGHHHHHHHHHHGHHHHHHHHGHHGHHHHHFHHGHHHHHHHHHHHHHHHHHHHHGDGHHHHHHGHHHHFHFHHHHHGHE4FHHHGHFGHHHHHHFHHHH3BGHGGHHHHHHHHHHHGHHHGHHHHHHHHHHHHHGHHHHGHHHHHHHHHGGGHHHFGGFHHHFHHHEFHHHHHHHHHGHHHHHHFHHFFCFGGGB
@M05620:46:000000000-D9D58:1:1101:12310:10324 1:N:0:107
GAATGAATGCAGAAATTGGCAAGATAATACTGCACCGATGGGAAATGATACTATCCTGAAACATGAGCAAATTGACCAGCCTCAGGATGTGAACTCATTTGCTGGACCAGGGCTCTTTCAAGATAGTAAAAACAGTGACTTGTACAGCATAATGAAAAACCTAGGCATTGATTTTGAAGACATCAGACACATGCAGAATGAAAAATTTTTCAGAAATGATTTTTCTGGTGAGGTTGACTTCAGAGAAGATC
+
CCCCCFFFFFFFGGGGGGGGGGGHHHHHHHHHHHHHGEGGGHHHHHHHHHHHHHHHHHHHHHHHHHHHHHHHHHHHHHHHGHHHHHGHHGHHHHHHHHHHHHHHHHHGEHGGGHHHHHHHHHFHHHHHHHHHGHHGGHHHHHHHHHHHHHHHHHHHHHHGGHHHHHHHHHHHHHHGGEGFHHHHHHHHHHHHHHHHHHHHHHHFGGGHHHHGHEHHHHHHHGHHHHHHCGHHHHHGCGHHFFHFGGGGGGF
@M05620:46:000000000-D9D58:1:1101:24641:10326 1:N:0:107
GAATGAATGCAGAAATTGGCAAGATAATACTGCACCGATGGGAAATGATACTATCCTGAAACATGAGCAAATTGACCAGCCTCAGGATGTGAACTCATTTGCTGGACCAGGGCTCTTTCAAGATAGTAAAAACAGTGACTTGTACAGCATAATGAAAAACCTAGGCATTGATTTTGAAGACATCAGACACATGCAGAATGAAAAATTTTTCAGAAATGATTTTTCTGGTGAGGTTGACTTCAGAGAAGATC
+
BABBBFFFFFFFGFFGGFGGGGGHHHHGHHGGHCHFA?EGDGHFHHHGHHHHHHHHHHGHHGBGGHHHEHHHGFBFGHGGGGHFEGFEFGGFHHHFFFHHHHDGGGHHHHGGDHHFHHHHFHHHHGBDDD4FEHH?GHHHHHHHFFFHGFGFHHFFBBGGDHHHHGFHFFFHFHFFEGGHHFHHGHHHGHHHHHHHHHHHEFHHHHHHHHHEFHHFHHHHHGHHHHHF0CCG:;CGFHHHFHHFBFGGGGF
@M05620:46:000000000-D9D58:1:1101:24644:10358 1:N:0:107
GAATGAATGCAGAAATTGGCAAGATAATACTGCACCGATGGGAAATGATACTATCCTGAAACATGAGCAAATTGACCAGCCTCAGGATGTGAACTCATTTGCTGGACCAGGGCTTTTTCAAGATAGTAAAAACAGTGACTTGTACAGCATAATGAAAAACCTAGGCATTGATTTTGAAGACATCAGACACATGCAGAATGAAAAATTTTTCAGAAATGATTTTTCTGGTGAGGTTGACTTCAGAGATGATC
+
1AAAABF33DFDEBAG1AAA1FFHFF1AG13DGHHFE00AAGGC/1BGH2AD2ADAEEA1AF0BGAGG1FGA1DAAA1BA/B01B0F1F1D@21@FHFE2B21@1>0>FGA//B/>@FB22F11F1BFDG2></0111BFF11>2F2<F<1F2GD<GHFA<01@00F11FF2FB1?/?11001G11110>01<<<=101<1><1F.CD0G/GD0=GGG<D<<<D/0::;;0..:://C0:CCG00;0:;00
@M05620:46:000000000-D9D58:1:1101:27211:10398 1:N:0:107
GAATGAATGCAGAAATTGGCAAGATAATACTGCACCGATGGGAAATGATACTATCCTGAAACATGAGCAAATTGACCAGCCTCAGGATGTGAACTCATTTGCTGGACCAGGGCTCTTTCAAGATAGTAAAAACAGTGACTTGTACAGCATAATGAAAAACCTAGGCATTGATTTTGAAGACATCAGACACATGCAGAATGAAAAATTTTTCAGAAATGATTTTTCTGGTGAGGTTGACTTCAGAGAAGATC
+
CCCCCFFFFFFFGGGGGGGGGGGHHHHHHHHHHHHHGGGGGHHHHHHHHHHHHHHHHHHHHHHHHHHHHHHHHHHHHHHHGHHHHHHHHGHHHHHHHHHHHHHHHHHHHHGGGHHHHHHHHHHHHHHHHHHHGHHHHHHHHHHHHHHHHHHHHHHHHHHGGGHHHHHHHHHHHGHHGHHHHHHHHHHHHHHHHHHHHHHHHHHHHHHHHHHHHHHHHHHHGGHHHHHHCGHHHHHHHHHHHHHHGFGGGGF
@M05620:46:000000000-D9D58:1:1101:14111:10439 1:N:0:107
GAATGAATGCAGAAATTGGCAAGATAATACTGCACCGATGGGAAATGATACTATCCTGAAACATGAGCAAATTGACCAGCCTCAGGATGTGAACTCATTTGCTGGACCAGGGCTCTTTCAAGATAGTAAAAACAGTGACTTGTACAGCATAATGAAAAACCTAGGCATTGATTTTGAAGACATCAGACACATGCAGAATGAAAAATTTTTCAGAAATGATTTTTCTGGTGAGGTTGACTTCAGAGAAGATC
+
BBBBBFFFFFFFGGGGGGGGGGFGHGHHHHHHHFHGEEEGGHHFHHHHHHHHHHHHHHHGHHGHHGHFFHFHGGFHHHGHGHHEGHGGGGHHHHHGFHHBGHHFEFHHFHGGGHHHHHHGHFHGHHHGHHHHGHHHHHHHHHHHHHHHHHHFHHGFHHFGGHHHHHHHHHHHHHHHGHHHHFHHHHHHHHGGHHGHHHHGHHHHHHHHHHFHGGHHHHGHHHHHHHHGFHHGHHFGGHHHHHHFGBCFGGB
@M05620:46:000000000-D9D58:1:1101:4717:10468 1:N:0:107
GAATGAATGCAGAAATTGGCAAGATAATACTGCACCGATGGGAAATGATACTATCCTGAAACATGAGCAAATTGACCAGCCTCAGGATGTGAACTCATTTGCTGGACCAGGGCTCTTTCAAGATAGTAAAAACAGTGACTTGTACAGCATAATGAAAAACCTAGGCATTGATTTTGAAGACATCAGACACATGCAGAATGAAAAATTTTTCAGAAATGATTTTTCTGGTGAGGTTGACTTCAGAGAAGATC
+
BAABCFFFFFFFGGGGGGGGGGGHHHHHHHHHHHHHFEGGGHHHHHHGHHHHHHHHHHHHHHHHHHHHGHGHHHHHHHHHGHHHGHFGHHHHGHHHHHHHHHHHHHHHHHGGGHHHHHHHHHHHHHHHHHHHGHHBGHHHHHHHHHHHHHHHHHHHHHHGGHHHHHHHHHGGHHHHGHHHHHHHHHHHGHHHHGHHHHHHGHHHHHHHHHHGHHHHHHHHHHHHHHHHFHBGHGHHHHHHHGHHFFGGGGC
@M05620:46:000000000-D9D58:1:1101:4729:10481 1:N:0:107
GAATGAATGCAGAAATTGGCAAGATAATACTGCACCGATGGGAAATGATACTATCCTGAAACATGAGCAAATTGACCAGCCTCAGGATGTGAACTCATTTGCTGGACCAGGGCTCTTTCAAGATAGTAAAAACAGTGACTTGTACAGCATAATGAAAAACCTAGGCATTGATTTTGAAGACATCAGACACATGCAGAATGAAAAATTTTTCAGAAATGATTTTTCTGGTGAGGTTGACTTCAGAGAAGATC
+
BABCCFFFFFFFGGGGGGGGGGGHHHHHHHHHHHHHGFGGGHHHHHHHHHHHHHHHHHHHHHHHHHHHHHHHHHHHHHHHGHHHHHHHHHHHHHHHHHHHHHHHHHHGHHGGGHHHHHHHHHHHHHHEFHGHGGHHHHGHHHHHHFHHHHGHHHFFHFHGGHHHHFHHHHHHFHHHGHHHHGHHHHHHHHHHHFGHHHGFHHHHHHHHHHGFHHHHHHHHHGFHHHHFCGGHHHHHHHHHHHHHFGGFGGB
@M05620:46:000000000-D9D58:1:1101:17354:10529 1:N:0:107
GAATGAATGCAGAAATTGGCAAGATAATACTGCACCGATGGGAAATGATACTATCCTGAAACATGAGCAAATTGACCAGCCTCAGGATGTGAACTCATTTGCTGGACCAGGGCTCTTTCAAGATAGTAAAAACAGTGACTTGTACAGCATAATGAAAAACCTAGGCATTGATTTTGAAGACATCAGACACATGCAGAATGAAAAATTTTTCAGAAATGATTTTTCTGGTGAGGTTGACTTCAGAGAAGATC
+
CCCCCFFFFFFFGGGGGGGGGGGGHHHHHHHHHHHHGEGGGHHHHHHHHHHHHHHHHHHHHHHHHHHHHHHHHHHHHHHHGHHHHHHHHHHFHHHHHHHHHHHHHHHHHHGGGHHHHHHHHHHHHHHHHHHHGHGGHHHHHHHHHHHHHHHGHHHHHHHGGHHHHHHHHHHHHHHHGHHHHHHHHHGHHHHHHHHHHHHHHHGGHHHHHHHHHFHHHHHHHHHHHHHHCGGHHHHHHHHHHHHHGGGGGGF
@M05620:46:000000000-D9D58:1:1101:18347:10532 1:N:0:107
GAATGAATGCAGAAATTGGCAAGATAATACTGCACCGATGGGAAATGATACTATCCTGAAACATGAGCAAATTGACCAGCCTCAGGATGTGAACTCATTTGCTGGACCAGGGCTCTTTCAAGATAGTAAAAACAGTGACTTGTACAGCATAATGAAAAACCTAGGCATTGATTTTGAAGACATCAGACACATGCAGAATGAAAAATTTTTCAGAAATGATTTTTCTGGTGAGGTTGACTTCAGAGAAGATC
+
BBBBBFFFFFFFGGGGGGGGFGGGHGHGFHGHHHHHEEEEGHGHHHHHHGHHGHHHHHHGFHHHHFHHGGGHHHHHHHHHGHHHHGHFHFHHHHHHHHHHHHHHHHHHHHGGGHHHHHHHHHHHHHGHHHHHGHHEGHHHHHHHHEHHHHHHHHHGHHHGGHHHHHHHHHHHHHGHGHHHHHHHHHHHHHHHHGGHHGHHHHHHHHHHHHGHHFHHHHHHHHHHHHHGCGHHHHHHHHHHHHHFGFGGGGB
@M05620:46:000000000-D9D58:1:1101:20783:10553 1:N:0:107
GAATGAATGCAGAAATTGGCAAGATAATACTGCACCGATGGGAAATGATACTATCCTGAAACATGAGCAAATTGACCAGCCTCAGGATGTGAACTCATTTGCTGGAGGTCCCAGGGCTCTTTCAAGATAGTAAAAACAGTGACTTGTACAGCATAATGAAAAACCTAGGCATTGATTTTGAAGACATCAGACACATGCAGAATGAAAAATTTTTCAGAAATGATTTTTCTGGTGAGGTTGACTTCAGAGAA
+
CBCCCFFFFFFFGGGGGGGGGGGHHHHHHHHHHHHHGGGGGHHHHHHHHHHHHHHHHHHHHHHHHHHHHHHHHHHHHHHHGHHHHHHHHHHHHHHHHHHHHHHHHHHGGHHHHHGGGHHHHHHHHHHHHHHHHHHHGHHHHHHHHHHHHHHHHHHHHHHHHHHGGHHHHHHHHHHHHHHHGHHHHHHHHHHHHHHHHHHHHHHHHHHHHHHHHHHHHHHHHHHHHHHHHHHHHHHHHHHHHHGGGGGGGGG
@M05620:46:000000000-D9D58:1:1101:21326:10568 1:N:0:107
GAATGAATGCAGAAATTGGCAAGATAATACTGCACCGATGGGAAATGATACTATCCTGAAACATGAGCAAATTGACCAGCCTCAGGATGTGAACTCATTTGCTGGACCAGGGCTCTTTCAAGATAGTAAAAACAGTGACTTGTACAGCATAATGAAAAACCTAGGCATTGATTTTGAAGACATCAGACACATGCAGAATGAAAAATTTTTCAGAAATGATTTTTCTGGTGAGGTTGACTTCAGAGAAGATC
+
BAABBFFFFFFFGGGGGGGGFGGGHHGHHHHGGHHHGCFGGGHHGHGHHHHGHHHHHHEHHHGFHHFFBHHHB5BEFGGHGHHFHHHHHHHFHFHHFHHHHHHGFHGHHHGGEHHHHHHHHHHHFHHEHFFHGHHDGEHHHHHHHHHFGGFHHHHHHGHDDGFHHFHHHGFGFHGHGFHHGFHHHGHHHGCGGBDFGHHHHFHHGFGHH0CHFHGFGF0DDFHHEGHF;GHHGGGBHHHGHHHFGFFGGE;
@M05620:46:000000000-D9D58:1:1101:23482:10579 1:N:0:107
GAATGAATGCAGAAATTGGCAAGATAATACTGCACCGATGGGAAATGATACTATCCTGAAACATGAGCAAATTGACCAGCCTCAGGATGTGAACTCATTTGCTGGACCAGGGCTCTTTCAAGATAGTAAAAACAGTGACTTGTACAGCATAATGAAAAACCTAGGCATTGATTTTGAAGACATCAGACACATGCAGAATGAAAAATTTTTCAGAAATGATTTTTCTGGTGAGGTTGACTTCAGAGAAGATC
+
CCDDDFFFFFFFGGGGGGGGGGGHHHHHHHHHHHHHGGGGGHHHHHHHHHHHHHHHHHHHHHHHHHHHHHHHHHHHHHHHGHHHHGHHHHHHHHHHHHHHHHHHHHHHHHFDEHHHGHHGFGFHHHHFHGGHGHHDGHHHHHFGHGHHGHHHHHHHGGHGGHHHHHHHHHHHHHGHGGHFHHHHHHFHHGHFHHHHGHHHHHGHHHHHHHGFGFHHHFHHHHHHHHHF:CGFHCGHHFHHFFF;FGGFFF;
@M05620:46:000000000-D9D58:1:1101:23042:10655 1:N:0:107
GAATGAATGCAGAAATTGGCAAGATAATACTGCACCGATGGGAAATGATACTATCCTGAAACATGAGCAAATTGACCAGCCTCAGGATGTGAACTCATTTGCTGGAGGTCCCAGGGCTCTTTCAAGATAGTAAAAACAGTGACTTGTACAGCATAATGAAAAACCTAGGCATTGATTTTGAAGACATCAGACACATGCAGAATGAAAAATTTTTCAGAAATGATTTTTCTGGTGAGGTTGACTTCAGAGAA
+
CBABCFFFFFFFGGGGGGGGGGGHHHHHHHHHHHHHGGGGGHHHHHHHHHHHHHHHHHGHHHHGHHHHHHHHHHHHHHHHGHHHGHHHHHHHHHHHHHHHHHHHHHHGGHHHHHGGGHHHHHHHHHHGHHHHHHHHGHHHHHHHHHHHHHHHGHHHHHHHHHHGGHHHHHHHHHHHHHHHGHHHHHHHHHHHHHHHHHGHHHHHHHHHHHHHHHHHHHHHHHHHHHHHHHHHHHHHHHHHHHGGGGGGGGG
@M05620:46:000000000-D9D58:1:1101:12705:10728 1:N:0:107
GAATGAATGCAGAAATTGGCAAGATAATACTGCACCGATGGGAAATGATACTATCCTGAAACATGAGCAAATTGACCAGCCTCAGGATGTGAACTCATTTGCCCAGGGCTCTTTCAAGATAGTAAAAACAGTGACTTGTACAGCATAATGAAAAACCTAGGCATTGATTTTGAAGACATCAGACACATGCAGAATGAAAAATTTTTCAGAAATGATTTTTCTGGTGAGGTTGACTTCAGAGAAGATCGGAA
+
CBCCCFFFFFFFGGGGGGGGGGGHHGHHHHHHHHHHGGGGGHHHHHHHHHHHHHHHHHHHHHHHHHHHHHHHHHHHHHGHGHHHHHHHGHHHHHHHHHHHHHHHHHGGGHHHHHHHHHHHHHHHHHHHGGHHHHHHHHHHHHHHHHHHHHHHHHHGGHHHHHHHHHFHHHHHGHHHHHHHHHHHHHHHHHHGHHHGHHGHHHHHHHHHGHHHHHHGHHHGGHHHDGFHHCHHHHHHHHHHHHHHHGGGGGG
@M05620:46:000000000-D9D58:1:1101:25277:10729 1:N:0:107
GAATGAATGCAGAAATTGGCAAGATAATACTGCACCGATGGGAAATGATACTATCCTGAAACATGAGCAAATTGACCAGCCTCAGGATGTGAACTCATTTGCTGGAGGTCCCAGGGCTCTTTCAAGATAGTAAAAACAGTGACTTGTACAGCATAATGAAAAACCTAGGCATTGATTTTGAAGACATCAGACACATGCAGAATGAAAAATTTTTCAGAAATGATTTTTCTGGTGAGGTTACTTCAGAGAAG
+
BAABBFFFFFFFGFGGGDGFGGGHHHHHHHHHHHHHGCFGGHGFHHHHHFHHHHHHHHHHHHEHHFHHFHHHHHHHHGHHGHHHGGCHHHHHFHHGHHHHHHHHHFHGGHHHGFGGGHHHHHHHHHHHGHHHHFHHGHHHHHHHHHHHHGHHHHHHHHHHHHHGGHHHHGHHHHHHHHHHGHHHHHHHHHHHHHHHHHHHEFHGFB0GGHHHHHHHGDFHHHHFHHHHHHHHHFHHHHHHGHHGGGFFFGG
@M05620:46:000000000-D9D58:1:1101:12726:10740 1:N:0:107
GAATGAAAGCAGAAATTGGCAAGATAATACTGCACCGATGGGAAATGATACTATCCTGAAACATGAGCAAATTGACCAGCCTCAGGATGTGAACTCATTTGCCCAGGGCTCTTTCAAGATAGTAAAAACAGTGACTTGTACAGCATAATGAAAAACCTAGGCATTGATTTTGAAGACATCAGACACATGCAGAATGAAAAATTTTTCAGAAATGATTTTTCTGGTGAGGTTGACTTCAGAGAAGATCGGAA
+
BABABFFBFFFFGGGGGGGGCGGGGFHHFGGFHFHHGGGGGHFCGHGGHFGHFHHHHGHHHHHFFFFGHHHHGHHHHHFHGHHHFBFFGFFGFGHGGHHHGHHHGHGGGHHHHHHHGHHHHHFHHHHHGGHHHHFHHHGHHFHHHHGHGHHGHHHGGHFFHHHHHFFHHFHHGHHGHHGHFHHHHHHHGHHHHFFHHGHHHHHHHHHFFHHHHGHGHGHHHHHG:CCHH;GFHHHHGHGHHHHGB9CEDFF
@M05620:46:000000000-D9D58:1:1101:27100:10760 1:N:0:107
GAATGAATGCAGAAATTGGCAAGATAATACTGCACCGATGGGAAATGATACTATCCTGAAACATGAGCAAATTGACCAGCCTCAGGATGTGAACTCATTTGCTGGAGGTCCCAGGGCTCTTTCAAGATAGTAAAAACAGTGACTTGTACAGCATAATGAAAAACCTAGGCATTGATTTTGAAGACATCAGACACATGCAGAATGAAAAATTTTTCAGAAATGATTTTTCTGGTGAGGTTGACTTCAGAGAA
+
CCCCCFFFFFFFGGGGGGGGGGGHHHHHHHHHHHHHGGGGGHHHHHHHHHHHHHHHHHHHHHHHHHHHHHHHHHHHHHHHGHHHHHHHHHHHHHHHHHHHHHHHHHHGGHHHHHGGGHHHHHHHHHHHHHHIHHHHGHHHHHHHHHHHHHHHHHHHHHHHHHHGGHHHHHHHHHGHHHHHGHHHHHHHHHHHHHHHHHHHHHHHHHHHHHHHHHHHHHHGHHHHHHHHHHHHHHHHHHHHHHGGGGGGGGG
@M05620:46:000000000-D9D58:1:1101:16250:10785 1:N:0:107
GAATGAATGCAGAAATTGGCAAGATAATACTGCACCGATGGGAAATGATACTATCCTGAAACATGAGCAAATTGACCAGCCTCAGGATGTGAACTCATTTGCTGGACCAGGGCTCTTTCAAGATAGTAAAAACAGTGACTTGTACAGCATAATGAAAAACCTAGGCATTGATTTTGAAGACATCAGACACATGCAGAATGAAAAATTTTTCAGAAATGATTTTTCTGGTGAGGTTGACTTCAGAGAAGATC
+
CCCCCFFFFFFFGGGGGGGGGGGHHHHHHHHHHHHHGGGGGHHHHHHHHHHHHHHHHHHHHHHHHGHHHHHHHHHHHHHHGHHHHHHHHGGHHHHHHHHHHHHHHHHHHHGGGHHHHHHHHHHHHHHHHHHHGHHHHHHHHHHHGHHHHHHHHHHHHHHGGHHHHHHHHHHHHHHHGHHHHHHHHHHHHHHHHHHHHHHHHHHHHHHHHHHHHHHHHHDDDHHGHHHHHHHHHHHHHHHHHHHHGGGGGGF
@M05620:46:000000000-D9D58:1:1101:20471:10789 1:N:0:107
GAATGAATGCAGAAATTGGCAAGATAATACTGCACCGATGGGAAATGATACTATCCTGAAACATGAGCAAATTGACCAGCCTCAGGATGTGAACTCATTTGCTGGAGGTCCCAGGGCTCTTTCAAGATAGTAAAAACAGTGACTTGTACAGCATAATGAAAAACCTAGGCATTGATTTTGAAGACATCAGACACATGCAGAATGAAAAATTTTTCAGAAATGATTTTTCTGGTGAGGTTGACTTCAGAGAA
+
CCCCCFFFFFFFGFGGGGGGGGGHHFGHGFHHHGHHGGGGGGGHHHHHHHHHGHHHHHHGHHHGHGHHGHHHHHHHHHGHGHHHGHHHHFGFFHHHHHHHHHHHHHHGGHHHHHGGGHHHHHHHGHHHHHHHFHHHGHHGHHHHHHHGHHHHHHHHHHHHGGGGGHHHHHHHHHHHHHHHGHHGHHHHHHHHHHHHHHHHHHHHGHHHHHHHHHHHHGHGHHHHHHHHGHHGHHHHHHHHHHGGGGGFGGF
@M05620:46:000000000-D9D58:1:1101:16265:10798 1:N:0:107
GAATGAATGCAGAAATTGGCAAGATAATACTGCACCGATGGGAAATGATACTATCCTGAAACATGAGCAAATTGACCAGCCTCAGGATGTGAACTCATTTGCTGGACCAGGGCTCTTTCAAGATAGTAAAAACAGTGACTTGTACAGCATAATGAAAAACCTAGGCATTGATTTTGAAGACATCAGACACATGCAGAATGAAAAATTTTTCAGAAATGATTTTTCTGGTGAGGTTGACTTCAGAGAAGATC
+
CBCCCFFFFFFFGGGGGGGGGGGHHGHHHHHHHHHHGGGGGHHHHHHHHHHHHHHHHGHHGHGHHHHHHHGHHHHHHHHHGHHHHHHHHBFFGHHHHHHHHHHHHHHHHHGGGHHHHHHHHHHHHHGHHHHHGHHHHHHHHHHHHHGHHHHHHHHHHHHGGHHHHHHHHHHHHHHHGHHHHHHHHHHHHHHHHHHGHHHHHHHHHHHHFHHHHHGHHHGHHHHHHHHHBGHHHHHGHHHHHHHHGGGGGGF
@M05620:46:000000000-D9D58:1:1101:17218:10845 1:N:0:107
GAATGAATGCAGAAATTGGCAAGATAATACTGCACCGATGGGAAATGATACTATCCTGAAACATGAGCAAATTGACCAGCCTCAGGATGTGAACTCATTTGCTGGAGGTCCCAGGGCTCTTTCAAGATAGTAAAAACAGTGACTTGTACAGCATAATGAAAAACCTAGGCATTGATTTTGAAGACATCAGACACATGCAGAATGAAAAATTTTTCAGAAATGATTTTTCTGGTGAGGTTGACTTCAGAGAA
+
BCCCBFFFFFFFGGGGGGGGGGGHHHHHHHHHHHHHGGGGGHHHHHHHHHHHHHHHHHHHHHHHHHHHHHHHHHHHHHHHGHHHHGHHHGGHHHHHHHHHHHHHHHHGGHHHHHGGGHHGHHHHHHHHHHHHHHHHGHHHHHHHHHHHHHHHHHHHHHHHHHHGGHHHHHHHHHHHHHHHGHHHHHHHHHHHHHHHHHHHHHHHHHHHHHHHHHHHHHHHHHGHHHHHHHHHHHHHHHHHHHHGHGGGGGF
@M05620:46:000000000-D9D58:1:1101:2798:10860 1:N:0:107
GAATGAATGCAGAAATTGGCAAGATAATACTGCACCGATGGGAAATGATACTATCCTGAAACATGAGCAAATTGACCAGCCTCAGGATGTGAACTCATTTGCTGGACCAGGGCTCTTTCAAGATAGTAAAAACAGTGACTTGTACAGCATAATGAAAAACCTAGGCATTGATTTTGAAGACATCAGACACATGCAGAATGAAAAATTTTTCAGAAATGATTTTTCTGGTGAGGTTGACTTCAGAGAAGATC
+
BBBBBFFFFFFFGGGGGGGGGGGHHGHHHHHHHFHHGFGGGHHHHHHHHHHHHHHHHHHHHHHHHHHHHHHHHHGHHHHFGHHGHHEHHHHHHHHHHHHHHHHHHHHHHHGGGHHHHHHHHHHHHHHHHHHHGHHGHGHHHHHHHHHHHHHGHHHGHHHGGHHHGHHHHHGHHHHHGHHHHHHHHHHHHHHHHHHHHHGHHHHHFHHHHHGHHHHHHHHGGHHHHHHHGFHHGHGGHHHHHHHHGFGGGGE
@M05620:46:000000000-D9D58:1:1101:22499:10911 1:N:0:107
GAATGAATGCAGAAATTGGCAAGATAATACTGCACCGATGGGAAATGATACTATCCTGAAACATGAGCAAATTGACCAGCCTCAGGATGTGAACTCATTTGCCCAGGGCTCTTTCAAGATAGTAAAAACAGTGACTTGTACAGCATAATGAAAAACCTAGGCATTGATTTTGAAGACATCAGACACATGCAGAATGAAAAATTTTTCAGAAATGATTTTTCTGGTGAGGTTGACTTCAGAGAAGATCGGAA
+
CCDDDFFFFFFFGGGGGGGGGGGHHHHHHHHHHHHHGGGGGHHHHHHHHHHHHHHHHHHHHHHHHHHHHHHHHHHHHHGHGHHHGHHHHGHHHHHHHHHHHHHHHHFGGHHHHBGHHHHHHHHHHHHHGHHGHHHHHHFGHHHHHHHHHHHHHHHGGHGHHHHHHHHGHHHHGHHGHHHHHGHHHHHHHHHHHHHHHHHFHHHHHGHGHFHHHHGHFHHHHHHHGHHHHHHHGHHHHHHHHFHHHGGGGGG
@M05620:46:000000000-D9D58:1:1101:14058:10941 1:N:0:107
GAATGAATGCAGAAATTGGCAAGATAATACTGCACCGATGGGAAATGATACTATCCTGAAACATGAGCAAATTGACCAGCCTCAGGATGTGAACTCATTTGCTGGACCAGGGCTCTTTCAAGATAGTAAAAACAGTGACTTGTACAGCATAATGAAAAACCTAGGCATTGATTTTGAAGACATCAGACACATGCAGAATGAAAAATTTTTCAGAAATGATTTTTCTGGTGAGGTTGACTTCAGAGAAGATC
+
BABBBFFFFFFFGCGGGFGGGGGHHHHHBGFHHGHHFAEGGCFFHHHHHHHHHHHHHGHGHHFHHGHHDA3GFFEFGHFHGFHHHHFFGGHEHHHHGFHHHHFGFFGHHGEEFHEFFFFHHHHHH3FFFBHBEHHEF3GGGHHFHFHGHHHHGHFGHGA?DCFHHGBGHFBDBFHHGHHBHGHGFHHBGHFHHFHFHHGGHHBHHGHHHHHHHGHFHG0DBFHHHFHFCCGHHGF//CCGHEH0F;9FFF0
@M05620:46:000000000-D9D58:1:1101:7628:10966 1:N:0:107
GAATGAATGCAGAAATTGGCAAGATAATACTGCACCGATGGGAAATGATACTATCCTGAAACATGAGCAAATTGACCAGCCTCAGGATGTGAACTCATTTGCTGGACCAGGGCTCTTTCAAGATAGTAAAAACAGTGACTTGTACAGCATAATGAAAAACCTAGGCATTGATTTTGAAGACATCAGACACATGCAGAATGAAAAATTTTTCAGAAATGATTTTTCTGGTGAGGTTGACTTCAGAGAAGATC
+
CCCCCFFFFFFFGGGGGGGGGGGHHHHHHHHHHHHHGEGGGHGHHHHHHHHHHHHHHHHGHHHHHHHHHHHHHHGHHHHHGHHHHHHHHGGFHHHHHHHHHHHHGHHHHHGGGHHHHHHHHHHHHHHHHHHHGHHHHHHHHHHHHHHFHHHHHHHHHHHGGHHHHHHHHHHHHHHHGHHHHHHHHHHHHHHHHHHFHHHHHHHGHHHHHHGGHHHHHHHGHHHHHHHHGHHHHHHGHHHHHHHHGFGGGGF
@M05620:46:000000000-D9D58:1:1101:25042:11002 1:N:0:107
GAATGAATGCAGAAATTGGCAAGATAATACTGCACCGATGGGAAATGATACTATCCTGAAACATGAGCAAATTGACCAGCCTCAGGATGTGAACTCATTTGCCCAGGGCTCTTTCAAGATAGTAAAAACAGTGACTTGTACAGCATAATGACAAACCTAGGCATTGATTTTGAAGACATCAGACACTTGCAGAATGAAAAATTTTTCAGAAATGATTTTTCTGGTGAGGTTGACTTCAGAGCAGATCGGAA
+
BBBBBFFFFFFFGGGGGGGGGGGHHHGHHHHHHHHHGGGGGHHHHHHHHHHHHHHHHHHHHHHHHHHHGHHHHHHHHHHHGHHHHHHHHHHDHHHHHHHHHH33@FFGE1GCF@4@4B3FFG4FH4G?EA?43FEF4FB4?FF323?F4B32B3B/??FF2BGCD<FHBFG2/222<<F<G11<0?1?1?GFG0<<11>1GFHFDGGGF00/=D0=0==<<0D0GC0::G:GF:CCC0:;C/::::BEGGG
@M05620:46:000000000-D9D58:1:1101:5425:11038 1:N:0:107
GAATGAATGCAGAAATTGGCAAGATAATACTGCACCGATGGGAAATGATACTATCCTGAAACATGAGCAAATTGACCAGCCTCAGGATGTGAACTCATTTGCTGGAGGTCCCAGGGCTCTTTCAAGATAGTAAAAACAGTGACTTGTACAGCATAATGAAAAACCTAGGCATTGATTTTGAAGACATCAGACACATGCAGAATGAAAAATTTTTCAGAAATGATTTTTCTGGTGAGGTTGACTTCAGAGAA
+
BABB@FFFFFFFGFFGGGGGGGGHHHHHCHHHHHHHGGGGGGGGAGHFHHHHHHHHHFDHFHHHFFHHHHHHHHGHHHHHGHHHHHHHHHHHHHHHFHHHHHHHFGFGGHHHHHGGGHHHHHHHHHBHFHHHHHHHGFHHHHHHHHHHHHHHGHHGHHHFHHFGGHHHHHHHHHHHHHHHGHHHHHHHGHGHFHHHGHHHEHGHHHGHFEHGGHHHHHHBGHFHHHHHHHHHHHGHFHHHGHGGGGFFGGB
@M05620:46:000000000-D9D58:1:1101:12069:11079 1:N:0:107
GAATGAATGCAGAAATTGGCAAGATAATACTGCACCGATGGGAAATGATACTATCCTGAAACATGAGCAAATTGACCAGCCTCAGGATGTGAACTCATTTGCTGGACCAGGGCTCTTTCAAGATAGTAAAAACAGTGACTTGTACAGCATAATGAAAAACCTAGGCATTGATTTTGAAGACATCAGACACATGCAGAATGAAAAATTTTTCAGAAATGATTTTTCTGGTGAGGTTGACTTCAGAGAAGATC
+
BBBBBFFFFFFFGGGGGGGGGFGHHHHHHHHHHHHHG?EGEHHHHHHHHHHHHHHHHGHHHHHHHHHHHHHHHHHHHHHHGHHGHHHHHHHGHHHHHHHHHHHHHHHHHHGGGHHHHHHHHHHHHHHHHHHHGHHHHFHHHHHHHHHHHHFHHHGHHHHGGHFHHHHHHHFHHHHHGHHFGHHHHHHHHHHHHHHHHHHHHHHHHHHHHHHHHFHHHHHGGHHHHHHHFHHHHHHGHHHHHHHGGFFGGGF
@M05620:46:000000000-D9D58:1:1101:10081:11108 1:N:0:107
GAATGAATGCAGAAATTGGCAAGATAATACTGCACCGATGGGAAATGATACTATCCTGAAACATGAGCAAATTGACCAGCCTCAGGATGTGAACTCATTTGCTGGACCAGGGCTCTTTCAAGATAGTAAAAACAGTGACTTGTACAGCATAATGAAAAACCTAGGCATTGATTTTGAAGACATCAGACACATGCAGACTGAAAAATTTTTCAGAAATGATTTTTCTGGTGAGGTTGACTTCAGAGAAGATC
+
CCCCCFFFFFFFGGGGGGGGGGGHHHHHHHHHHHHHGGGGGHHHHHHHHHHHHHHHHHHHHHHHHHHHHHGGHHHHHHHHGHHHHHGHHGHHFHHHHHHHHHHHHHFGEHEFEFGGHHHB44?FGHB4GBFGEHFBFHDFH3FFG4EC2B33B?GHF3GABCHHFHHHFHHHHHFDA?F=CGGD111?G=GGDHHED0<FGHFFHFCGFHHGF0DGGFHGHFDHHHFG0::GC/:GBCGF0000:C0/9B;
@M05620:46:000000000-D9D58:1:1101:5748:11133 1:N:0:107
GAATGAATGCAGAAATTGGCAAGATAATACTGCACCGATGGGAAATGATACTATCCTGAAACATGAGCAAATTGACCAGCCTCAGGATGTGAACTCATTTGCTGGACCAGGGCTCTTTCAAGATAGTAAAAACAGTGACTTGTACAGCATAATGAAAAACCTAGGCATTGATTTTGAAGACATCAGACACATGCAGAATGAAAAATTTTTCAGAAATGATTTTTCTGGTGAGGTTGACTTCAGAGAAGATC
+
BABCCFFFFFFFGGGGGGGGGGGHHHHHHHHHHHHHGEGGGHHHHHHHHHHHHHHHHHHHHHHHHHHHHHHHHHHHHHHHGHHHHGHHHHHFHHHHHHHHHHHHHGHHFHGGGHHHHHHHFHHHHHHHHHHHGHHGHHHHHHHHHHHHHHHHHHHHHHHGGHHHHHHHHHHHHHHHGHHHHHHHHHHHHHHHHHHHHHHHHHHHGHHHHHHHHHHHHHHHHHHHHHHHHHHHHHHHHHHHHHHHGFGGGGC
@M05620:46:000000000-D9D58:1:1101:17458:11137 1:N:0:107
GAATGAATGCAGAAATTGGCAAGATAATACTGCACCGATGGGAAATGATACTATCCTGAAACATGAGCAAATTGACCAGCCTCAGGATGTGAACTCATTTGCCCAGGGCTCTTTCAAGATAGTAAAAACAGTGACTTGTACAGCATAATGAAAAACCTAGGCATTGATTTTGAAGACATCAGACACATGCAGAATGAAAAATTTTTCAGAAATGATTTTTCTGGTGAGGTTGACTTCAGAGAAGATCGGAA
+
CCCCCFFFFFFFGGGGGGGGGGGHHHGHHHHHHHHHGGGGGHHHHHHHHHHHHHHHHHHHHHHHHHHHHHHHHHHHHHHHGHHHHHHHHHHHHHHHHHHHHHHHHHGGGHHHHHHHHHHHHHHHHHHHGHHHHHHHHHHHHHHHHHHHHHHHHHHGGHHHHHHHHHGHHHHHGHHHHHHHHHHHHHHHHHHHHHHHHHHHHHHHHHHGHGHGHHHHHHHHHHHHGHHHHGHHHHHHHHHHHHHHHGGGGGG
@M05620:46:000000000-D9D58:1:1101:10751:11138 1:N:0:107
GAATGAATGCAGAAATTGGCAAGATAATACTGCACCGATGGGAAATGATACTATCCTGAAACATGAGCAAATTGACCAGCCTCAGGATGTGAACTCATTTGCTGGAGGTCCCAGGGCTCTTTCAAGATAGTAAAAACAGTGACTTGTACAGCATAATGAAAAACCTAGGCATTGATTTTGAAGACATCAGACACATGCAGAATGAAAAATTTTTCAGAAATGATTTTTCTGGTGAGGTTGACTTCAGAGAA
+
BBABBFFFFFFFGFGFGGGGFCFHHDGHFFGFGFGHGGGGGHGHGHHHHHGFFHHHHHHGFGFHHGGHGFFHHHGGGFHHGHCHFFGFH@FFGGHHHHHGHGGHGHHGGFHHHHGGGHHHHHHHGGGFHHDFDGHHGHHGHHHHGG3GBHHGHHHHHHHHHGHDGHHHHGHGEHFGHHHGEHHHFHHFHHGCGHHHGHFHGFEGHFGHGAGFFG/DGDFGFHGHFHHHFHFG0C:CFGFGHFEBFBFGFF/
@M05620:46:000000000-D9D58:1:1101:14525:11149 1:N:0:107
GAATGAATGCAGAAATTGGCAAGATAATACTGCACCGATGGGAAATGATACTATCCTGAAACATGAGCAAATTGACCAGCCTCAGGATGTGAACTCATTTGCTGGACCAGGGCTCTTTCAAGATAGTAAAAACAGTGACTTGTACAGCATAATGAAAAACCTAGGCATTGATTTTGAAGACATCAGACACATGCAGAATGAAAAATTTTTCAGAAATGATTTTTCTGGTGAGGTTGACTTCAGAGAAGATC
+
CCCCCFFFFFFFGGGGGGGGGGGHHHHHHHHHHHHHGGGGGHHGHHHHHHHHHHHHHHHHHHHHHHHHHHHHHHHHHHHHGHHHHHHHHHHHHHHHHHHHGHHHHHHFFHFGGHHHFHHHHGFGHHHGHHHHGHHFGHFHHFHHHFHGEGHHHGHHGFHGGFHFGFHHHHHHHGHGEGF1FHHHHHFHHFHGHHHHDGGHHHHHHHHGGHGHFBDGHGHHHHHHHHHE:CFHFHHHHHHHHGH0FFBBFFC
@M05620:46:000000000-D9D58:1:1101:10129:11233 1:N:0:107
GAATGAATGCAGAAATTGGCAAGATAATACTGCACCGATGGGAAATGATACTATCCTGAAACATGAGCAAATTGACCAGCCTCAGGATGTGAACTCATTTGCTGGACCAGGGCTCTTTCAAGATAGTAAAAACAGTGACTTGTACAGCATAATGAAAAACCTAGGCATTGATTTTGAAGACATCAGACACATGCAGAATGAAAAATTTTTCAGAAATGATTTTTCTGGTGAGGTTGACTTCAGAGAAGATC
+
BBBBBFFFFFFFFGGGGGGGGGGHHHHHFHHHHHHHGGGGGHHHHHHHHHHHHHHHHHHGHHGHHFHHHHGHHHHHHHHHGHHHHGHHHHGFHHHHHHHHHHHHGHHHHHGGGHHHHHHHHHHHHHHHHHHHGHHGHHHHHHHHHHHHHHGHHHHHHHHGGHGHHHHHHHFHHHHHGGHHHHHHGHGHHHHHGHHHGHHHHGHHGHGHHHHHHEHHHH=DGHHHHHHHHHFHHHHHHHHHHHGGGGGGGGF
@M05620:46:000000000-D9D58:1:1101:4875:11246 1:N:0:107
GAATGAATGCAGAAATTGGCAAGATAATACTGCACCGATGGGAAATGATACTATCCTGAAACATGAGCAAATTGACCAGCCTCAGGATGTGAACTCATTTGCCCAGGGCTCTTTCAAGATAGTAAAAACAGTGACTTGTACAGCATAATGAAAAACCTAGGCATTGATTTTGAAGACATCAGACACATGCAGAATGAAAAATTTTTCAGAAATGATTTTTCTGGTGAGGTTGACTTCAGAGCAGATCGGAA
+
CCCCCFFFFFFFGGGGGGGGGGGHHHHHHHHHHHHHGEGGGHHHHHHHHHHHHHHHHHHHHHHHGHHHHHHHHHHHHHHHGHHHHHFHHHHGHHHHHHHHHHFFHHGGGFGFGDFF4B@GFF4DH4G3>/24DFGHFH3?FHD3?33FDD33F3GF??GGGHHFGBF2>@G>C@22?FHDGFDHBF0FGFGHHCFD11G1<GH1DHHHF00CGF0<=<GGBD<<GF0.:G:GC0GGGC:;C/::C0BEDFA
@M05620:46:000000000-D9D58:1:1101:18042:11252 1:N:0:107
GAATGAATGCAGAAATTGGCAAGATAATACTGCACCGATGGGAAATGATACTATCCTGAAACATGAGCAAATTGACCAGCCTCAGGATGTGAACTCATTTGCTGGACCAGGGCTCTTTCAAGATAGTAAAAACAGTGACTTGTACAGCATAATGAAAAACCTAGGCATTGATTTTGAAGACATCAGACACATGCAGAATGAAAAATTTTTCAGAAATGATTTTTCTGGTGAGGTTGACTTCAGAGAAGATC
+
>3AAABFFFFDFFGGGGGGGGGGFFA5G5GGGHHHHG2EEECHBFGHFHFFHFGHHGG5F3GGH3BGFHFHHHFGHHFHHGHHBGGEHHHHF5GHHGHHHHGHHHHHHHEGAEHGHHHHHGGFFHFGFHBG3EEHHHHHHH3FFHBDG0FDDGFHFGECDGHFHHHHHHGDGHHHHFHF1?GHFFBDGGH0GHHFGFGGGG11=CGGHHFHBDHFHHE0DFGHGGHGHCFFCEFGHHHHHHF0;9C/9BFF
@M05620:46:000000000-D9D58:1:1101:6281:11260 1:N:0:107
GAATGAATGCAGAAATTGGCAAGATAATACTGCACCGATGGGAAATGATACTATCCTGAAACATGAGCAAATTGACCAGCCTCAGGATGTGAACTCATTTGCCCAGGGCTCTTTCAAGATAGTAAAAACAGTGACTTGTACAGCATAATGAAAAACCTAGGCATTGATTTTGAAGACATCAGACACATGCAGAATGAAAAATTTTTCAGAAATGATTTTTCTGGTGAGGTTGACTTCAGAGAAGATCGGAA
+
BBBBBFFFFFFFGGGGGGGGGGGHHHHHHHHHHHHHGEEEGHGHHHHHHHHHHHHHHHHHGHHHGHGHHFHGHHHHHGHHGHHHFHGHHHHHHHHHHFHHHHHHHHGGGHHHHHHHHHFHHGHHHHGHGHHHHHHHHHGGHHHHHHHFHHHHGFHGGHHHGHHHHHGHHHHHGHHHHHHHGHHHHHHHHHHHGHHHHGHFGHHHHHHHHEGHHHFHHHHHHHBH=GFGHGHHEHHHHGHGHEFHHGGGGGG
@M05620:46:000000000-D9D58:1:1101:18054:11268 1:N:0:107
GAATGAATGCAGAAATTGGCAAGATAATACTGCACCGATGGGAAATGATACTATCCTGAAACATGAGCAAATTGACCAGCCTCAGGATGTGAACTCATTTGCTGGACCAGGGCTCTTTCAAGATAGTAAAAACAGTGACTTGTACAGCATAATGAAAAACCTAGGCATTGATTTTGAAGACATCAGACACATGCAGAATGAAAAATTTTTCAGAAATGATTTTTCTGGTGAGGTTGACTTCAGAGAAGATC
+
CCCCCFFFFFFFGGGGGGGGGGGHHHHHHHHHHHHHGGGGGHHHHHHHHHHHHHHHHHHHHHHHHHHHHHHHHHHHHHGHGHHHHHGHGFGGHHHHHHHHHHHHHHHHHHGGGHHHHHHHHHHHHHHHHHHHGHHGHHHHHHHHHHHHHHHHHHHHHHHGGHHHHHHHHHHHHHHHGHHHHHHHHHHHHHGHHHGHGHHHHGHHHHHHHHHHHGHHHHGHHHHHHHHHFHHHHHHGHHHHHHHHGGGGGGF
@M05620:46:000000000-D9D58:1:1101:19581:11305 1:N:0:107
GAATGAATGCAGAAATTGGCAAGATAATACTGCACCGATGGGAAATGATACTATCCTGAAACATGAGCAAATTGACCAGCCTCAGGATGTGAACTCATTTGCCCAGGGCTCTTTCAAGATAGTAAAAACAGTGACTTGTACAGCATAATGAAAAACCTAGGCATTGATTTTGAAGACATCAGACACATGCAGAATGAAAAATTTTTCAGAAATGATTTTTCTGGTGAGGTTGACTTCAGAGAAGATCGGAA
+
BABBBFFFFFFF5EGFGFGGGGGFGHHHGHHHHBHHGGEEEAFCGHHHHHHHHHHHHHGFFHFHGFHHHHHHHGFHHHGHGHHFF3FHHHHFHHHHHHHHFFHHGGGGGHHHHHHHHHHHHGFHHHHGGHHHHGHHGEHFHHHEHHHGGHHHHGHGGHGHEGHHHHHHHHGGGEHHHGHHHHHGHHGHHHHHHGHHGHGHFHHGHHH0DFHEGHHHHHHHHHHG=CGHGHHFGFGGFCFF0G/CCFGG.C.
@M05620:46:000000000-D9D58:1:1101:8175:11411 1:N:0:107
GAATGAATGCAGAAATTGGCAAGATAATACTGCACCGATGGGAAATGATACTATCCTGAAACATGAGCAAATTGACCAGCCTCAGGATGTGAACTCATTTGCTGGACCAGGGCTCTTTCAAGATAGTAAAAACAGTGACTTGTACAGCATAATGAAAAACCTAGGCATTGATTTTGAAGACATCAGACACATGCAGAATGAAAAATTTTTCAGAAATGATTTTTCTGGTGAGGTTGACTCAGAGAAGATCG
+
CCCCCFFFFFFFGGGGGGGGGGGHHHHHHHHHHHHHGEGGGHHHHHHHHHHHHHHHHHHGHHHHHHHHHHHHHHHHHHHHGHHHHHHHHHHHHHHHHHHHHHHHHHHHHHGGGHHHHHHHHHHHHHHHHHHHGHFFHHHHHHHHHHHHHHHHHHHHHHHGGHHHHHHHHHHHHHHGGHHHHHHHHHHHHHHHHHHHHHHHHHHHHHHHHHHGHGHHHGGGHHHHHHHHHFHHHHHHHHHHHHHGGGGGGGG
@M05620:46:000000000-D9D58:1:1101:23727:11435 1:N:0:107
GAATGAATGCAGAAATTGGCAAGATAATACTGCACCGATGGGAAATGATACTATCCTGAAACATGAGCAAATTGACCAGCCTCAGGATGTGAACTCATTTGCCCAGGGCTCTTTCAAGATAGTAAAAACAGTGACTTGTACAGCATAATGAAAAACCTAGGCATTGATTTTGAAGACATCAGACACATGCAGACTGAAAAATTTTTCAGAAATGATTTTTCTGGTGAGGTTGACTTCAGAGAAGATCGGAA
+
A?AAA1DFFFFFFF1BGFFGFGFFGF1FFGAGHFHHEAEGCAFGAGF1FHHHBFH0F1A1FHCEGHBFFGGGGHFFHFGHGHHEG0BFFFGBFGFHDGHFFHH1CGCEGHHHHF22@B1FGF2BG2FBE>E>>>FDE1DFGEBGB1BBBD21>1FEG01<0<GHFHHGBDGHGB11CBG1FGFGFFCFDBGGH0CC1><1FCFBFFCFH0D/DGDGGFHGHHFGDCFFAH/CFBGGH;0GGFFC/BF.CBE
@M05620:46:000000000-D9D58:1:1101:15963:11449 1:N:0:107
GAATGAATGCAGAAATTGGCAAGATAATACTGCACCGATGGGAAATGATACTATCCTGAAACATGAGCAAATTGACCAGCCTCAGGATGTGAACTCATTTGCTGGACCAGGGCTCTTTCAAGATAGTAAAAACAGTGACTTGTACAGCATAATGAAAAACCTAGGCATTGATTTTGAAGACATCAGACACATGCAGAATGAAAAATTTTTCAGAAATGATTTTTCTGGTGAGGTTGACTTCAGAGAAGATC
+
AAA?ABFFFFBDB1FBG1BGG1FHH1DF3FGHHFGGGEEABGB1/BFFGFHHFHHHHHF11AAF11CGDF1FGF1GGFGHGFHFFGFEGHFFGHHG1BFGGHBG1>FC/F//EHHGHHHDBGEHB1GFHH2>??G1FGDGHFF>F2FGFHHFHHFFGG0?CF1GFG<GH1>FGHGB<1FGGCFG111?FG0G<FH1<0FDG11>A.<==<CGH0DGGFD=<0GGFHF0;:0;CC///<;CG0C0B/;BFGF
@M05620:46:000000000-D9D58:1:1101:23736:11451 1:N:0:107
GAATGAATGCAGAAATTGGCAAGATAATACTGCACCGATGGGAAATGATACTATCCTGAAACATGAGCAAATTGACCAGCCTCAGGATGTGAACTCATTTGCCCAGGGCTCTTTCAAGATAGTAAAAACAGTGACTTGTACAGCATAATGAAAAACCTAGGCATTGATTTTGAAGACATCAGACACATGCAGAATGAAAAATTTTTCAGAAATGATTTTTCTGGTGAGGTTGACTTCAGAGAAGATCGGAA
+
CBCCCFFFFFFFFGGGGGGGGGGHHHHHHHHHHHHHGGFGGHHHHHHHHHHHHHHHHHHHHHHHHGHGHHHHHHHHHHHHGHHHHHHHHHHHHHHHHHHHHHHHHHGGGHHHHHHHHHHHHHGHHHHGGHHHHHHHHHHHHHHHHHHHHHHHHHHGGHHHGHHHHHGHHHHHGHHHHHHHHHHHHGHGHHHHHHHHHGHHHHHHHHHHHEHHHHHHHHHHHHHHGGGHHGHHHHHHHHHHHHHHHGGGGBF
@M05620:46:000000000-D9D58:1:1101:15951:11467 1:N:0:107
GAATGAATGCAGAAATTGGCAAGATAATACTGCACCGATGGGAAATGATACTATCCTGAAACATGAGCAAATTGACCAGCCTCAGGATGTGAACTCATTTGCTGGACCAGGGCTCTTTCAAGATAGTAAAAACAGTGACTTGTACAGCATAATGAAAAACCTAGGCATTGATTTTGAAGACATCAGACACATGCAGAATGAAAAATTTTTCAGAAATGATTTTTCTGGTGAGGTTGACTTCAGAGAAGATC
+
CCCCCFFFFFFFGGGGGGGGGGGHHHHHHHHHHHHHGGGGGHHGHGHHHHHHHHHHHFHHHHHHHHHHHHHHHHHHHHHHGHHHHHHHGHHHHHHHHHHHHHHHHHHHHGGGGHHHHHHHHHHGHHHHHHHHGHHHHHHHHHHHHHHHHHBGHHHHHHHGGHHHHHHHHHHHHHHHGHHGHHHHHHHHHHHHHHHHGGHHHHHHHHHHHHHHHDGHHHGHHHHHHHHHGHFHHHHHFHHHHHHCGGGGGGG
@M05620:46:000000000-D9D58:1:1101:16741:11481 1:N:0:107
GAATGAATGCAGAAATTGGCAAGATAATACTGCACCGATGGGAAATGATACTATCCTGAAACATGAGCAAATTGACCAGCCTCAGGATGTGAACTCATTTGCTGGACCAGGGCTCTTTCAAGATAGTAAAAACAGTGACTTGTACAGCATAATGAAAAACCTAGGCATTGATTTTGAAGACATCAGACACATGCAGAATGAAAAATTTTTCAGAAATGATTTTTCTGGTGAGGTTGACTTCAGAGAAGATC
+
BBCCCFFFFFFFGGGGGGGGGGGHHHHHHHHHHHHHGGGGGHHHHHHHHHHHHHHHHHHHHHHHHHHHHHHHHHHHHHHHGHHHHHHHHGHHHHHHHHHHHHHHHHHHHHGGGHHHHHHHHHHHHHHHHHHHGHHGHHHHHHHHHHHHHHHHHHHHHHHGGHHHHHHHHHHHHHHGGHHHHHHHHHHHHHHHHHHHHHHHGHHHHHHHHHHHHHHHHHHHHHHHHHHHCGHHHHHHHHHHHHHGGGGGGGB
@M05620:46:000000000-D9D58:1:1101:15964:11481 1:N:0:107
GAATGAATGCAGAAATTGGCAAGATAATACTGCACCGATGGGAAATGATACTATCCTGAAACATGAGCAAATTGACCAGCCTCAGGATGTGAACTCATTTGCTGGACCTGGCCCCTTTGCACATACAAGATACAGAGACTTGTACCTTATACTGCATAATCTAGGACTTGGGTTTGGAGTTATCAGACATCAGCAGCATGCAGAATTTATCAGTATTGATTTTTGTGGTGTCTTGGACTTCTGACTTCAGC
+
AABABFFFFFFFCGCGGGGGGGGHHHHHHHHHHGHHGFEGEHHHGGHHHHHHHHHHHHFHHHEGHHHHHHHHHGHHHGHHGHHHHHGHHGHGFHHHGHHHHHHHHG122211B1>11333433B333B323B43343B234BG4??333BF33B3B3FF333B22222@22///?//?010111?FDGH111>1100>FG1F1>GH00000=0000=0=0000=-/:.;../00000:00;0;C0000;00
@M05620:46:000000000-D9D58:1:1101:11230:11486 1:N:0:107
AAATGAATGCAGAAATTGGCAAGATAATACTGCACCGATGGGAAATGATACTATCCTGAAACATGAGCAAATTGACCAGCCTCAGGATGTGAACTCATTTGCTGGACCAGGGCTCTTTCAAGATAGTAAAAACAGTGACTTGTACAGCATAATGAAAAACCTAGGCATTGATTTTGAAGACATCAGACACATGCAGAATGAAAAATTTTTCAGAAATGATTTTTCTGGTGAGGTTGACTTCAGAGAAGATC
+
CCCCCFFFFFFFGGGGGGGGGGGHHGHHHHHHHHHHGCGGGHHHHHHHHHHHHHHHHHHHHHHHHHHHHHHHHHHHHHGHGHHHHHHHGGHFHHHHHHHHHGFHGHHHHHGGGHHHHHGHHHFHHHHHHHHHGHHGHHHHHHHHHHGHHHHHFGHHHHHGGHHHFHHGHHHHHHHHGHHHHHHHHHGHHHHHHFHHHHHGEHHHHGHHHHFFFFGHHHBGGHHHGHHGCGBFGHHGHHHHGHHFGFFGGGF
@M05620:46:000000000-D9D58:1:1101:6517:11487 1:N:0:107
GAATGAATGCAGAAATTGGCAAGATAATACTGCACCGATGGGAAATGATACTATCCTGAAACATGAGCAAATTGACCAGCCTCAGGATGTGAACTCATTTGCTGGAGGTCCCAGGGCTCTTTCAAGATAGTAAAAACAGTGACTTGTACAGCATAATGAAAAACCTAGGCATTGATTTTGAAGACATCAGACACATGCAGAATGAAAAATTTTTCAGAAATGATTTTTCTGGTGAGGTTGACTTCAGAGAA
+
BABBBFFFFFFFGGGGGGGGGGGFHHHHFHHHHHHHGFGGGHFHHHHHHHHHHHHHHHHHHHHHHHHGHHHGHHHHHHGHGHHHGHHHHGHHHHHHHHHHHHHHHHHGGHHHHHGGGHHHHHHHHHHHHHHHHHHHGHHHHHHHHHHHHHHHHHHHHHGHHGHGGHHHHHHHHHHHHHHHGGHHHHHHHHHHHHHHHHHHHHHHHHHHHHHHHHHHHHHHHHFFHHHHHHHGHHHHFHHHHHGGGGGFGGF
@M05620:46:000000000-D9D58:1:1101:11008:11501 1:N:0:107
GAATGAATGCAGAAAATTGGCAAGATAATACTGCACCGATGGGAAATGATACTATCCTGAAACATGAGCAAATTGACCAGCCTCAGGATGTGAACTCATTTGCCCAGGGCTCTTTCAAGATAGTAAAAACAGTGACTTGTACAGCATAATGAAAAACCTAGGCATTGATTTTGAAGACATCAGACACATGCAGAATGAAAAATTTTTCAGAAATGATTTTTCTGGTGAGGTTGACTTCAGAGAAGATCGGA
+
BABBBFFFFFFFGGGFGGGGGGHGBGHGHFGHHGFHHE2EGGGHHHHH5GFFHFGHFHHHHFHFHGHFHHHCHHHGHHHHHEGHEHHBGHFGHHFGFBGHHHDFGHHGEFHHHHHHHHEFHFHFHGHFHGEHEGHHHHHHHHFHEHHGHHHGHFHHGGHHHHHHFHHHHHHHHGHGFFFGHHHHHHFFHHGGHGHHHFHHHHHHHHHHHF0<CGHHHHGHHHHHBGFCC.CGHEHHHFBGFHBCFGGGGG?
@M05620:46:000000000-D9D58:1:1101:17838:11557 1:N:0:107
GAATGAATGCAGAAATTGGCAAGATAATACTGCACCGATGGGAAATGATACTATCCTGAAACATGAGCAAATTGACCAGCCTCAGGATGTGAACTCATTTGCTGGACCAGGGCTCTTTCAAGATAGTAAAAACAGTGACTTGTACAGCATAATGAAAAACCTAGGCATTGATTTTGAAGACATCAGACACATGCAGAATGAAAAATTTTTCAGAAATGATTTTTCTGGTGAGGTTGACTTCAGAGAAGATC
+
BCCCBFFFFFFFGGGGGGGGGGGHHHHHHHHHHHHHGGGGGHGHHHHHHHHHHHHHHHHHHHHHHHHHHHHHHHHHHHHHGHHHHHHHHHHHHHHHHHHHHHHHHHHHHHGGGHGHHHHHHHGHHHHHHHHHGHHHHHHHHHHHHHHHHHHHHHHHHHHGGHGHHHHHHHHHHHHHGHHHHHHHHHHHHHHHHHHHHGHHHHHHHHHHHHHHHGHHHHGGHHHHHHHHGFGHHHHHHHHHHHGHGGGGGFB
@M05620:46:000000000-D9D58:1:1101:6908:11560 1:N:0:107
GAATGAATGCAGAAATTGGCAAGATAATACTGCACCGATGGGAAATGATACTATCCTGAAACATGAGCAAATTGACCAGCCTCAGGATGTGAACTCATTTGCCCAGGGCTCTTTCAAGATAGTAAAAACAGTGACTTGTACAGCATAATGAAAAACCTAGGCATTGATTTTGAAGACATCAGACACATGCAGAATGAAAAATTTTTCAGAAATGATTTTTCTGGTGAGGTTGACTTCAGAGAAGATCGGAA
+
CBBCCFFFFFFFGGGGGGGGGGGHHHHHHHHHHHHHGGGGGHHHHHHHHHHHHHHHHHHHHHHHHHHHHHHHHHHHHHHHGHHHHHFHHGHGHHHHHHHHHHBEGGGGGFHFGFHF4@3FFE4DHDHF>?EB?GGFDGFEGHF3F3?GEFD3G3F/<BGGBCGCGHHHHFGF/>>@0CGGHDB1=00?==GDH0<F<DGDGGHGDGGHH0DCGH0<<<DD<D0DGGCG:GCHBCGGF:CCC/0::0;.DGG
@M05620:46:000000000-D9D58:1:1101:14573:11575 1:N:0:107
GAATGAATGCAGAAATTGGCAAGATAATACTGCACCGATGGGAAATGATACTATCCTGAAACATGAGCAAATTGACCAGCCTCAGGATGTGAACTCATTTGCCCAGGGCTCTTTCAAGATAGTAAAAACAGTGACTTGTACAGCATAATGAAAAACCTAGGCATTGATTTTGAAGACATCAGACACATGCAGAATGAAAAATTTTTCAGAAATGATTTTTCTGGTGAGGTTGACTTCAGAGAAGATCGGAA
+
B@AABFFFFFFFGGGGGGGGGGGGHHHHHHHFHHHHG?EFGGHHHHHHHGHHGHHHHHHHHHHHHFHHHHHHFHHHHGHHGHHHGHHHHHGGGFHHHHHGHHHHHHGGGHHHHHHGFHHHHHFHFHHHGHHHHHHHHHGHHHGHHHHHHGHHHGHGGHHHHHHHHHHHHHHHGHHHHHHHGHHHHHHHHHHHHHHHFHHHHHHHHHHHGFHHHHDGHHHGFHHH0CFGHCGHBHHHHGHFHHHHHGGGGGG
@M05620:46:000000000-D9D58:1:1101:24862:11578 1:N:0:107
GAATGAATGCAGAAATTGGCAAGATAATACTGCACCGATGGGAAATGATACTATCCTGAAACATGAGCAAATTGACCAGCCTCAGGATGTGAACTCATTTGCTGGACCAGGGCTCTTTCAAGATAGTAAAAACAGTGACTTGTACAGCATAATGAAAAACCTAGGCATTGATTTTGAAGACATCAGACACATGCAGAATGAAAAATTTTTCAGAAATGATTTTTCTGGTGAGGTTGACTTCAGAGAAGATC
+
BBCCCFFFFFFFGGGGGGGGGGGHHHHHHHHHHHHHGEEFGHHHHHHHHHHHHHHHHHHHHHHHHHHHHHHGHHHHHHHHGHHHHHHHHHHGHHHHHHHHHHHHFHHHHHGGGHHHHHHHHHGHHHHHHHHHGHHHHHHHHHHHHHHHHGGFHHFHHHHGGHHHHHHHHHHHHHHHGHHGHHHHHHGHHHHHHGHHHGHHHHHHHHGGGHHHHEHHHHGGGHHHHHHHGH0GAGHHHHHHHHHHGFGGGGB
@M05620:46:000000000-D9D58:1:1101:2521:11578 1:N:0:107
GAATGAATGCAGAAATTGGCAAGATAATACTGCACCGATGGGAAATGATACTATCCTGAAACATGAGCAAATTGACCAGCCTCAGGATGTGAACTCATTTGCTGGAGGTCCCAGGGCTCTTTCAAGATAGTAAAAACAGTGACTTGTACAGCATAATGAAAAACCTAGGCATTGATTTTGAAGACATCAGACACATGCAGAATGAAAAATTTTTCAGAAATGATTTTTCTGGTGAGGTTGACTTCAGAGAA
+
AABBBFFFFFFFGGGGGGGGGFFGGHHHHHHHHHHHGAEGGHFFHHHHHHHHHHHHHHHGHHFHHHHHHHGGHHHHFHHHGHHFGHHHHHHGFHHHHHHHHHHHHHGGGHHHHHGGGHHHHHHHHHHHHHHHHHHHGHHHHGHHGHHHFFHHHHGHHHHHHHGGGHHHHHHHHHHHHHHHGHHHHHGHHHFHGHHHHHHHHHHHFHHHFFGHHHHHHGHHHHFHHHHHHHHHGHHHHHHHHHGGGGGGGGG
@M05620:46:000000000-D9D58:1:1101:17419:11643 1:N:0:107
GAATGAATGCAGAAATTGGCAAGATAATACTGCACCGATGGGAAATGATACTATCCTGAAACATGAGCAAATTGACCAGCCTCAGGATGTGAACTCATTTGCTGGACCAGGGCTCTTTCAAGATAGTAAAAACAGTGACTTGTACAGCATAATGAAAAACCTAGGCATTGATTTTGAAGACATCAGACACATGCAGAATGAAAAATTTTTCAGAAATGATTTTTCTGGTGAGGTTGACTTCAGAGAAGATC
+
CCCCCFFFFFFFGGGGGGGGGGGHHHHHHHHHHHHHGGGGGHHHHHHHHHHHHHHHHHHHHHHHHHHHHHHHHHHHHHHHGHHHHHHHHHHHGHHHHHHHHHHHHHHGHHGGGHHGHHDGHHBHHGHHHHHHGHHGFEHHHHHHHHHGHHHHHHGHHHHGGGHHFHFHHHEHHHGGGHBGHHHHHHHHHHHHHGHHHHHHFHHGFHGFHHHHFHHFHHGHFHHHHHHHHHGHGHFHHHHHHHHHFBFGGG;
@M05620:46:000000000-D9D58:1:1101:16566:11656 1:N:0:107
GAATGAATGCAGAAATTGGCAAGATAATACTGCACCGATGGGAAATGATACTATCCTGAAACATGAGCAAATTGACCAGCCTCAGGATGTGAACTCATTTGCTGGAGGTCCCAGGGCTCTTTCAAGATAGTAAAAACAGTGACTTGTACAGCATAATGAAAAACCTAGGCATTGATTTTGAAGACATCAGACACATGCAGAATGAAAAATTTTTCAGAAATGATTTTTCTGGTGAGGTTGACTTCAGAGAA
+
CCCDCFFFFFFFGGGGGGGGGGGHHHHHHHHHHHHHGGGGGHHHHHHHHHHHHHHHHHHHHHHHHHHHHHHHHHHHHHHHGHHHHGHHHGHHHHHHHHHHHHHHEFEAEGFH3F1A1FCEED?HDFGGHFBFHFGFFFFHHFFFEHDHFHHBCGHHHGGDDGCBEFCFHFCGHHFDBGFDFFFHGHHFFD1FFCFCFCFGHHFF1000<CC0DDC<GG0CGD00CC0G/CGHHBCFGGHBHCFBFGGGGF0
@M05620:46:000000000-D9D58:1:1101:5735:11664 1:N:0:107
GAATGAATGCAGAAATTGGCAAGATAATACTGCACCGATGGGAAATGATACTATCCTGAAACATGAGCAAATTGACCAGCCTCAGGATGTGAACTCATTTGCTGGAGGTCCCAGGGCTCTTTCAAGATAGTAAAAACAGTGACTTGTACAGCATAATGAAAAACCTAGGCATTGATTTTGAAGACATCAGACACATGCAGAATGAAAAATTTTTCAGAAATGATTTTTCTGGTGAGGTTGACTTCAGAGAA
+
CBCCCFFFFFFFGGGGGGGGGGFHHHHHHHHHHHHHFEGGGHHHHHHHHHHHHHHHHHHHHHHHHHHHHHHHHHHHHHHHGHHHGHHHHHHHHHHHHHHHHHHHHHHGGHHHHHGGGHHHHHHHHHHHHHHHHHHHGHHHHHHHHHHHHHHHHHHHHHHHHHHGGHHHHHHHGHHHHHHHGHHHHHHHHHHHHHHHHHHHHHHHHHHHHHHHHHHHHHHHHHHHHHHHHHHHHHHHHHHHGHGGGGGGGGG
@M05620:46:000000000-D9D58:1:1101:22386:11665 1:N:0:107
GAATGAATGCAGAAATTGGCAAGATAATACTGCACCGATGGGAAATGATACTATCCTGAAACATGAGCAAATTGACCAGCCTCAGGATGTGAACTCATTTGCTGGAGGTCCCAGGGCTCTTTCAAGATAGTAAAAACAGTGACTTGTACAGCATAATGAAAAACCTAGGCATTGATTTTGAAGACATCAGACACATGCAGAATGAAAAATTTTTCAGAAATGATTTTTCTGGTGAGGTTGACTTCAGAGAA
+
DDDDDFFFFFFFGGGGGGGGGGGHHHHHHHHHHHHHGGGGGHHHHHHHHHHHHHHHHHHHHHHHHHHHHHHHHHHHHHHHGHHHHHHHHFGGHHHHHHHHHHHHHHHGGHHHHHGGGHHHHHHHHHHHHHHHHHHHGHHHHHHHGHHHHHHGHHHHHHHHHHHGGHHGHGHHHHHHHGHHGHGHHHHHHHHHHHHHHHHHHHGHHHHHHHHHHHHHHHHHHHHHHHHHHHHHHHHHHHHHHHHHHGGGGGF
@M05620:46:000000000-D9D58:1:1101:25786:11665 1:N:0:107
GAATGAATGCAGAAATTGGCAAGATAATACTGCACCGATGGGAAATGATACTATCCTGAAACATGAGCAAATTGACCAGCCTCAGGATGTGAACTCATTTGCCCAGGGCTCTTTCAAGATAGTAAAAACAGTGACTTGTACAGCATAATGAAAAACCTAGGCATTGATTTTGAAGACATCAGACACATGCAGAATGAAAAATTTTTCAGAAATGATTTTTCTGGTGAGGTTGACTTCAGAGAAGATCGGAA
+
BBBBBFFFFFFFGGGGGGGGGGGHHGHHHHHHHGHHGGGGGHGHHHHGHHHHHHHHHHHHHHHHHHHHGHHHHHHHHHHHGHHHHHGHHHBGHHHHHHHHGHHFHHFGGHHHHHHHHHHHHHHHHHHFGHHEHHHHHHHHHHHHHHHHHHGHHHHGGHHGHHHHHHHHHHHHGGGHHHHHHHHHHHHHHFHHHHHHFHFFHHHHHHHFHGGHHHGHHHHHHHHHDHHHHGHHHHHHHHHGHFHHHGGGGFG
@M05620:46:000000000-D9D58:1:1101:8283:11686 1:N:0:107
GAATGAATGCAGAAATTGGCAAGATAATACTGCACCGATGGGAAATGATACTATCCTGAAACATGAGCAAATTGACCAGCCTCAGGATGTGAACTCATTTGCTGGACCAGGGCTCTTTCAAGATAGTAAAAACAGTGACTTGTACAGCATAATGAAAAACCTAGGCATTGATTTTGAAGACATCAGACACATGCAGAATGAAAAATTTTTCAGAAATGATTTTTCTGGTGAGGTTGACTTCAGAGAAGATC
+
CCCCCFFFFFFFGGGGGGGGGGGHHHHHHHHHHHHHGEGGGHHHHHHHHHHHHHHHHEGHHHHHFGHHHHHHHGHHHHHHGHHHHHGHHHHHHHHHHHHHHHHHHHHHHHGGGHHHHHHHHHHHHHHHHHHHGHHHHHHHHHHHHHHHHHHHHHHHHGHGGHHHHHHHHHHHHHHH/FHHHHHHHHHHHHHHHHHHHHHHHHHHHHGHHHHHHHHHHHGGHHHHGHHHFHEHHHHHHHHHHHHBFCFGGGF
@M05620:46:000000000-D9D58:1:1101:22720:11695 1:N:0:107
GAATGAATGCAGAAATTGGCAAGATAATACTGCACCGATGGGAAATGATACTATCCTGAAACATGAGCAAATTGACCAGCCTCAGGATGTGAACTCATTTGCTGGAGGTCCCAGGGCTCTTTCAAGATAGTAAAAACAGTGACTTGTACAGCATAATGAAAAACCTAGGCATTGATTTTGAAGACATCAGACACATGCAGAATGAAAAATTTTTCAGAAATGATTTTTCTGGTGAGGTTGACTTCAGAGAA
+
AAABAFFFFFFFGGGGGGGGGGGHHHHHHHHHHHHHGEGGGHHHHHHHHHHHHHHHHHHHHHHHHHHHHHHHHHHHHHGHGHHHGGGHHFGGHHHHHHHHHHHHHHHGGHHHHHGGGHHHHHHHHHHHHHHHHHHHGHHHHHHHHHHHHHHHHHHHHHHHHHHGGHHHHHGHHHHHHHHHGHHHHHHHHHHHHHHHHHHHHGHHHHHHHHHHHHHHHHHHHHHHHHHHHHHHHHHHHHHHHHGGFGGGGGF
@M05620:46:000000000-D9D58:1:1101:13324:11702 1:N:0:107
GAATGAATGCAGAAATTGGCAAGATAATACTGCACCGATGGGAAATGATACTATCCTGAAACATGAGCAAATTGACCAGCCTCAGGATGTGAACTCATTTGCCCAGGGCTCTTTCAAGATAGTAAAAACAGTGACTTGTACAGCATAATGAAAAACCTAGGCATTGATTTTGAAGACATCAGACACATGCAGAATGAAAAATTTTTCAGAAATGATTTTTCTGGTGAGGTTGACTTCAGAGAAGATCGGAA
+
AABBBFFFFFFFGGGGGGGGGGGHHHHHHHHHHHHHGGGGGHHHHHHHHHHHHHHHGFHHHHHHGGHHHHHHHHHHGHHHGHHHGHHHHHHHHHHHHHHGHHHGHHGGGHHHHHHHHHHHHHHHHHHHGHHHHHHGGHHHHGHHHHHGHHHHHHHGGHHHFFHHHHHHHHHHGHHHHHHHHHHHHHHHHHHHHHHHHHHHHHHHHHHHGGHHHHHHHHHHHHHHGHHHHGHHHHHHGHHHHHHHGGGGGGF
@M05620:46:000000000-D9D58:1:1101:2225:11708 1:N:0:107
GAATGAATGCAGAAATTGGCAAGATAATACTGCACCGATGGGAAATGATACTATCCTGAAACATGAGCAAATTGACCAGCCTCAGGATGTGAACTCATTTGCTGGACCAGGGCTCTTTCAAGATAGTAAAAACAGTGACTTGTACAGCATAATGAAAAACCTAGGCATTGATTTTGAAGACATCAGACACATGCAGAATGAAAAATTTTTCAGAAATGATTTTTCTGGTGAGGTTGACTTCAGAGAAGATC
+
ABBBAFFFFFFFFGGGGGGGGGGHHHGHHHGHHHHHGEGGGHHHHGHHHHHHHHHHHGHHHHHHHHHHHHHGHHHHHHHHGHHHHHHHHHHFHHHHHHHHHHHHHHHHHHGGGHHHHHHHHHHHHHHHHHHHGHHHFFHHHHHHHFHHHHHHHHHHHHGGGHHGGHHHHHHHHHHHGGHHHHHHHHHHHHHHHHHHHHHHHHHHFHGHHHHHHHHHHGFGHGHHHHHGGGHHHHHHGHHHHHHGFFGFGGF
@M05620:46:000000000-D9D58:1:1101:26110:11719 1:N:0:107
GAATGAATGCAGAAATTGGCAAGATAATACTGCACCGATGGGAAATGATACTATCCTGAAACATGAGCAAATTGACCAGCCTCAGGATGTGAACTCATTTGCTGGACCAGGGCTCTTTCAAGATAGTAAAAACAGTGACTTGTACAGCATAATGAAAAACCTAGGCATTGATTTTGAAGACATCAGACACATGCAGAATGAAAAATTTTTCAGAAATGATTTTTCTGGTGAGGTTGACTTCAGAGAAGATC
+
ABBBAFFFFFF@BFEFGFGGGGFFFHFHFHDGFEGHE2EFA22FCGFFHHHHGDHFHHFFFGBEFFFFGFHH5AEEGFBGGHHHHFGFFFG5EGGHFHHHGH4FEHFHFHGGFHEHFHHHGBBGGFBEGFHEEFFHG3?BFHHFGBFHFGGFFGH?BBC/BCGFFGHFGGDBGFHHCBGFGFGDDFFHHFFGHHHHDCG1111F0CGDDGHGFB0CFG=DD0DGHHFFHHGFCGGFBGCFFHHFF/BFFFF
@M05620:46:000000000-D9D58:1:1101:6160:11732 1:N:0:107
GAATGAATGCAGAAATTGGCAAGATAATACTGCACCGATGGGAAATGATACTATCCTGAAACATGAGCAAATTGACCAGCCTCAGGATGTGAACTCATTTGCTGGACCAGGGCTCTTTCAAGATAGTAAAAACAGTGACTTGTACAGCATAATGAAAAACCTAGGCATTGATTTTGAAGACATCAGACACATGCAGAATGAAAAATTTTTCAGAAATGATTTTTCTGGTGAGGTTGACTTCAGAGAAGATC
+
CCCCCFFFFFFFGGGGGGGGGGGHHHHHHHHHHHHHGFGGGHHHHGHGHHHHHHHHHHHHHHHHHHHHHHHHHHHHHHHHGHGHHHGHHGHHHHHHHHHHHHHHHHHGHHGGGHHHHHHHHHFHHHHHHHHHGHHGHHHHHGHHHHHHHHFGHHHHGHHGGHHHHHHHHHHHHHHHGHHHHHHHHHGHHHHHHHHHHHHHHHHHFHGGHHHGHFGHHHHHHFHHHHHHCCHHHHHHHHHHHHHFGFFEGGC
@M05620:46:000000000-D9D58:1:1101:26786:11743 1:N:0:107
GAATGAATGCAGAAATTGGCAAGATAATACTGCACCGATGGGAAATGATACTATCCTGAAACATGAGCAAATTGACCAGCCTCAGGATGTGAACTCATTTGCCCAGGGCTCTTTCAAGATAGTAAAAACAGTGACTTGTACAGCATAATGAAAAACCTAGGCATTGATTTTGAAGACATCAGACACATGCAGAATGAAAAATTTTTCAGAAATGATTTTTCTGGTGAGGTTGACTTCAGAGAAGATCGGAA
+
CCCCCFFFFFFFGGGGGGGGGGGHHHHHHHHHHHHHGGGGGHHHHHHHHHHHHHHHHHHHHHHHHHHHHHHHHHHHHHHHGHHHHHGHGGHHHHHHHHHHHHHHHHGGGHHHHHHHHHHHHHHHHHHHGHHHGHHHHHHHHHHHHHHHHHGHHHHGGHHHHHHHHHHHHHHHGHHHHHHHHHHHHHHHHGHHHHHHHHGHHHHHHHHHHHHHHHHHHHHHHHHH=CGHH;GHHHHHHHHHHHHHHGGGGGE
@M05620:46:000000000-D9D58:1:1101:6714:11757 1:N:0:107
GAATGAATGCAGAAATTGGCAAGATAATACTGCACCGATGGGAAATGATACTATCCTGAAACATGAGCAAATTGACCAGCCTCAGGATGTGAACTCATTTGCCCAGGGCTCTTTCAAGATAGTAAAAACAGTGACTTGTACAGCATAATGAAAAACCTAGGCATTGATTTTGAAGACATCAGACACATGCAGAATGAAAAATTTTTCAGAAATGATTTTTCTGGTGAGGTTGACTTCAGAGAAGATCGGAA
+
AAAAAFFDFFFFGGGGGGGGGFFFGHEGHBAAFDG4E2EFEEGHEGG5D5FF5FG3FGHHBGCEFFEFGH3FFD5GC3BGEB?3BC3@FBFGHBED3FGFF4BEGHGEGGHHHFGGDGBGGFBGFHFH?GFB?FD4GHHHFHHGGHHGHHFHFHHDGGHHFGGFGGFDGHHHFGGBGCGDGHHHHECGHFG1FHHHGHDGHHHGFFHHFBGCGFHBGFHG<<DBDC:CF;CGHHFFB0GHBBCCHBFEDG.
@M05620:46:000000000-D9D58:1:1101:21575:11768 1:N:0:107
GAATGAATGCAGAAATTGGCAAGATAATACTGCACCGATGGGAAATGATACTATCCTGAAACATGAGCAAATTGACCAGCCTCAGGATGTGAACTCATTTGCTGGACCAGGGCTCTTTCAAGATAGTAAAAACAGTGACTTGTACAGCATAATGAAAAACCTAGGCATTGATTTTGAAGACATCAGACACATGCAGAATGAAAAATTTTTCAGAAATGATTTTTCTGGTGAGGTTGACTTCAGAGAAGATC
+
BBBBBFFFFFFFGGGGGGGGGGGHHHGHHHHHHHHHGEGGGHHHHHHHHGHHHHHHHGHHHHGHHGHHHGHHHHHHHHHHGHHHHHHHHHHHHHHHHHHHHHHHHHHHHHGGGHHHHHHHHHHHH3GHHHHHGHHHHEGHHHHHHHHHHHHHHHHHHHHGGHHHHHHHHHHHHHHGGGHHHHHHHHHHHHHHHGHHHHHGHHHHHGHHHHHGHFHGHHFGGHHHHHHHCFHHGHHHHHHHHHHGFFFGGGB
@M05620:46:000000000-D9D58:1:1101:21582:11784 1:N:0:107
GAATGAATGCAGAAATTGGCAAGATAATACTGCACCGATGGGAAATGATACTATCCTGAAACATGAGCAAATTGACCAGCCTCAGGATGTGAACTCATTTGCTGGACCAGGGCTCTTTCAAGATAGTAAAAACAGTGACTTGTACAGCATAATGAAAAACCTAGGCATTGATTTTGAAGACATCAGACACATGCAGAATGAAAAATTTTTCAGAAATGATTTTTCTGGTGAGGTTGACTTCAGAGAAGATC
+
BBCCCFFFFFFFGGGGGGGGGGGHHHHHHHHHHHHHGGGGGHHHHHHHHHHHHHHHHHHHHHHHHHHHHHHHHHHHHHHHGHHHHHHHHHHHHHHHHHHHHHHHHHHHHHGGGHHHHHHHHHHHHHHIHHHHGHHHHHHHHHHHHHHHHHGHHHHHHHHGGHHHHHHHHHHHHHHHGHHHHHHHHHHHHHHHHHHHHHHHHHHHHHHHHHGHHFHHHHHHFHHHHHHHCGHHHHHHHHHHHHHHFFFGGGB
@M05620:46:000000000-D9D58:1:1101:27406:11792 1:N:0:107
GAATGAATGCAGAAATTGGCAAGATAATACTGCACCGATGGGAAATGATACTATCCTGAAACATGAGCAAATTGACCAGCCTCAGGATGTGAACTCATTTGCTGGACCAGGGCTCTTTCAAGATAGTAAAAACAGTGACTTGTACAGCATAATGAAAAACCTAGGCATTGATTTTGAAGACATCAGACACATGCAGAATGAAAAATTTTTCAGAAATGATTTTTCTGGTGAGGTTGACTTCAGAGAAGATC
+
BCCCCFFFFFFFGGGGGGGGGGGHHHHHHHHHHHHHGGGGGHHHHHHHHHHHHHHHHHHHHHHHHHHHHHHHHHHHHHHHGHHHHHHHHHHHHHHHHHHHHHHHHHHHHHGGGHHHHHHHHHHHHHHHHHHHGHHHHHHHHHHHHHHHHHGHHHHHHHHGGHHHHHHHHHHHHHHHGHHHHHHHHHHHHHHHHHHHHHHHGHHHHHHHHHGHHHHHHHHHGHHHGHHHFHHHHHHHHHHHHHHHGGGGGGB
@M05620:46:000000000-D9D58:1:1101:20180:11807 1:N:0:107
GAATGAATGCAGAAATTGGCAAGATAATACTGCACCGATGGGAAATGATACTATCCTGAAACATGAGCAAATTGACCAGCCTCAGGATGTGAACTCATTTGCTGGACCAGGGCTCTTTCAAGATAGTAAAAACAGTGACTTGTACAGCATAATGAAAAACCTAGGCATTGATTTTGAAGACATCAGACACATGCAGAATGAAAAATTTTTCAGAAATGATTTTTCTGGTGAGGTTGACTTCAGAGAAGATC
+
BBBBBFFFFFFFGGGGGGGGGGGHHHHHHHHHHHHHGGGGGHHHHHHGHHHHHHHHHHHHHHHHGHHGHHHHGFHHHHHHGHHHHHHHHHHHHHHHHHHHHHHHHHHGGHGGGHHHHHHHHHHHHHHHHHHHGHHHHGHHHHHHHHHHHHGHHHHHGHHGGHHHGHHHHHHHHHHGGHHGHHHHHHHHHHHHHHHHHHHHHHHHHHHGHHGGHEGGHHHHHHHHHHHHFHHFHHHHHHHHHHHHG9FFGGF
@M05620:46:000000000-D9D58:1:1101:26297:11820 1:N:0:107
GAATGAATGCAGAAATTGGCAAGATAATACTGCACCGATGGGAAATGATACTATCCTGAAACATGAGCAAATTGACCAGCCTCAGGATGTGAACTCATTTGCTGGACCAGGGCTCTTTCAAGATAGTAAAAACAGTGACTTGTACAGCATAATGAAAAACCTAGGCATTGATTTTGAAGACATCAGACACATGCAGAATGAAAAATTTTTCAGAAATGATTTTTCTGGTGAGGTTGACTTCAGAGAAGATC
+
CCCCCFFFFFFFGGGGGGGGGGGHHHHHHHHHHHHHGGGGGHHHHHHHHHHHHHHHHHHHHHHHHHHHHHHHHHHHHHHHGHHHHHHHHHHHHHHHHHHHHHHHHHHHHHGGGHHHHHHHHHHHHHHHHHHHGHHHHHHHHHHHHHHHHHGHHHHHHHHGGHHHHHHHHHHHHHHHGHHHHHHHHHHHHHHHHHHHHHHHHHHHHHHHHHHHGHHHHHHHDGHHHHHHFHGHHHHHHHHHHHHHGGGGGGB
@M05620:46:000000000-D9D58:1:1101:20173:11825 1:N:0:107
GAATGAATGCAGAAATTGGCAAGATAATACTGCACCGATGGGAAATGATACTATCCTGAAACATGAGCAAATTGACCAGCCTCAGGATGTGAACTCATTTGCTGGACCAGGGCTCTTTCAAGATAGTAAAAACAGTGACTTGTACAGCATAATGAAAAACCTAGGCATTGATTTTGAAGACATCAGACACATGCAGAATGAAAAATTTTTCAGAAATGATTTTTCTGGTGAGGTTGACTTCAGAGAAGATC
+
BBBBBFFFFFFFGGGGGGGGGGGHHHHHHHHHHHHHGGGGFFGHHHHHHHHHHHHGHHHHHHHHHHHHHHHHGFHFHHGHGHHHGEGGGFGGHHHHHHHHHHHHHHHHHHGGGHHHHGGHHHHHHHHHHHHGGGHHHHHHHHHHHHHHHHHHHHHHHHHGGHHHHHHHHHGHHHHHGHHHFHHHHHHHHHHHHHHHHHHHHHHHHHHHHGHHHHHHHHGHHFGHHHHHGHHFGGFHGHFHHGH:FFCFGGF
@M05620:46:000000000-D9D58:1:1101:17542:11850 1:N:0:107
GAATGAATGCAGAAATTGGCAAGATAATACTGCACCGATGGGAAATGATACTATCCTGAAACATGAGCAAATTGACCAGCCTCAGGATGTGAACTCATTTGCTGGAGGTCCCAGGGCTCTTTCAAGATAGTAAAAACAGTGACTTGTACAGCATAATGAAAAACCTAGGCATTGATTTTGAAGACATCAGACACATGCAGAATGAAAAATTTTTCAGAAATGATTTTTCTGGTGAGGTTGACTTCAGAGAA
+
CCCCCFFFFFFFGGGGGGGGGGGHHHHHHHHHHHHHGGGGGHHHHHHHHHHHGHHHHHHHHHHHHHHHHHHHHHHHHHHHGHHHHHHHHGHHHHHHHHHHHHHHHHHGGHHHHHGGGHHHHHHHHHHHHHHHHHHHGHHHHHHHHHHHHHHHHHHHHHHHHHHGGHHHHHHHHHHHHHHHGHHHHGHHHHHHHHHHHHHHHHHHHHHHHHHHHHHHHHHHHHGHHHHHHHHHHHHHHHHHHHGHHHGGGGG
@M05620:46:000000000-D9D58:1:1101:13640:11917 1:N:0:107
GAATGAATGCAGAAATTGGCAAGATAATACTGCACCGATGGGAAATGATACTATCCTGAAACATGAGCAAATTGACCAGCCTCAGGATGTGAACTCATTTGCCCAGGGCTCTTTCAAGATAGTAAAAACAGTGACTTGTACAGCATAATGAAAAACCTAGGCATTGATTTTGAAGACATCAGACACATGCAGAATGAAAAATTTTTCAGAAATGATTTTTCTGGTGAGGTTGACTTCAGAGAAGATCGGAA
+
CCCCCFFFFFFFGGGGGGGGGGGHHHHHHHHHHHHHGGGGGHHHHHHHHHHHHHHHHHHHHHHHHHHHHHHHHHHHHHHHGHHHHHHHGGHHHHHHHHHHHHHGHHGGGHHHHHHHHHHHHHHHHHHHGHHHHHHHHHHHHHHHHHHHHHGHGHHGGHHHGHHHHHHHHHHHGHHHHHHHHHHHHHHHHHHHHHHHHHHHHHHHHHHGHGHHHHHHHHHHHHHHDGHHHCHHHHHHHHHHHHHHHGGGGGF
@M05620:46:000000000-D9D58:1:1101:2745:11923 1:N:0:107
GAATGAATGCAGAAATTGGCAAGATAATACTGCACCGATGGGAAATGATACTATCCTGAAACATGAGCAAATTGACCAGCCTCAGGATGTGAACTCATTTGCCCAGGGCTCTTTCAAGATAGTAAAAACAGTGACTTGTACAGCATAATGAAAAACCTAGGCATTGATTTTGAAGACATCAGACACATGCAGAATGAAAAATTTTTCAGAAATGATTTTTCTGGTGAGGTTGACTTCAGAGAAGATCGGAA
+
AABB@FFFFFFFGGGGGGGGGGGHHHHHHHHHHHHHG2EFGHGHHGGGGHHHFHHHHHFHGHHHHDHHFHEGHHHHHHGHGHHGGHGFGGHGGHHHGHHHHHGCGEFGGHEHGGDD4FGHGHBGHFEBFHGBFHHHHHEGHHHGGFHGGGGHHGHGGFHHGGHHFGHHHHHFAGGECCHFHDDCGHEFDFHGHHFF<DGHHFHFHHHFHBD<GGDFFGFGBGHFD:;GFG/GHHFHHGHFH:CGHGFFGDG
@M05620:46:000000000-D9D58:1:1101:25138:11992 1:N:0:107
GAATGAATGCAGAAATTGGCAAGATAATACTGCACCGATGGGAAATGATACTATCCTGAAACATGAGCAAATTGACCAGCCTCAGGATGTGAACTCATTTGCTGGACCAGGGCTCTTTCAAGATAGTAAAAACAGTGACTTGTACAGCATAATGAAAAACCTAGGCATTGATTTTGAAGACATCAGACACATGCAGAATGAAAAATTTTTCAGAAATGATTTTTCTGGTGAGGTTGACTTCAGAAAAGATC
+
BABCCFFFFFFFGGGGGGGGGGGHHHHHHHGHHHHHGGGGGHHGHHHHHHHHHHHHGGHHHHHHHHHHHHHHHHHHHHHHGHHHHHHHHHHHHHHHHGHHHHHHHHHHHHGGGHHHHHHHHHHHHHHHHHHHGHHHHHHHHHHHHFHHHHGHHHGHHHHGGHHHHHHHHHHHHHHHGHHHHHHHGHHHHHHHHHHHHHHHHHHHHHGGHHHHHHHHHHGHHHHHHHHHCGFHHHHHHHHHHHHHGFGGGGF
@M05620:46:000000000-D9D58:1:1101:21871:12005 1:N:0:107
GAATGAATGCAGAAATTGGCAAGATAATACTGCACCGATGGGAAATGATACTATCCTGAAACATGAGCAAATTGACCAGCCTCAGGATGTGAACTCATTTGCTGGACCAGGGCTCTTTCAAGATAGTAAAAACAGTGACTTGTACAGCATAATGAAAAACCTAGGCATTGATTTTGAAGACATCAGACACATGCAGAATGAAAAATTTTTCAGAAATGATTTTTCTGGTGAGGTTGACTTCAGAGAAGATC
+
BBBBBFFBFFFFGGGGGGFGGGGGHGHHHHHGHGHHGGGGFFHHFHHEHGHHHHHHHHHHHHGHGFHHHFHHHGHHHEGHGHHHHHHHHGGFFFHHHHHHFHGGGHHHHHGGGHHHHHHGHHHHHGHFEHHGGHHHGHGHHHHHHGHHHGHFHFHHGHHGGHHHGHHGHHGGDGHHGHHGHHGHHHHHHHHGHHHHHHGHGHHHHHHHHHHBGDGHHHGHDGGDGHHHGHFHHHHHHHHGHHHHGCFGGGF
@M05620:46:000000000-D9D58:1:1101:21888:12013 1:N:0:107
GAATGAATGCAGAAATTGGCAAGATAATACTGCACCGATGGGAAATGATACTATCCTGAAACATGAGCAAATTGACCAGCCTCAGGATGTGAACTCATTTGCTGGACCAGGGCTCTTTCAAGATAGTAAAAACAGTGACTTGTACAGCATAATGAAAAACCTAGGCATTGATTTTGAAGACATCAGACACATGCAGAATGAAAAATTTTTCAGAAATGATTTTTCTGGTGAGGTTGACTTCAGAGAAGATC
+
AAAA?113DF1@1GFGGFFFFGCFDGFHEHFGHFHHA0EEE001AGF1EGHFG2FCGFBGHF0A11FF1AFGAAFFGHFGGFHFGHFCG1F@GHEHGHHHFHEGCHFHHHGGGHFGHHHHHGEGHHFHGFHFEEFHG1FGGHHHHHHHFGGHFGHFFGHCCGHHFHHGFFGFFFGHEFHFGHGHHHFGHHHHHHHHBGFGFHGGHHHHFFHFGDDHGHFHBDHHHHHFCHFCCCFHHHFGFHHE9;9FGG;
@M05620:46:000000000-D9D58:1:1101:20932:12022 1:N:0:107
GAATGAATGCAGAAATTGGCAAGATAATACTGCACCGATGGGAAATGATACTATCCTGAAACATGAGCAAATTGACCAGCCTCAGGATGTGAACTCATTTGCTGGACCAGGGCTCTTTCAAGATAGTAAAAACAGTGACTTGTACAGCATAATGAAAAACCTAGGCATTGATTTTGAAGACATCAGACACATGCAGAATGAAAAATTTTTCAGAAATGATTTTTCTGGTGAGGTTGACTTCAGAGAAGATC
+
CBCCCFFFFFFFGGGGGGGGGGGHHHHHHHHHHGHHGGGGGHHHHHHHHHHHHHHHHHHHHHHHHHHGHHHHHHHHHHHHGHHHGHHHHGHHHHHHHHHGHHHHHHHHHHGGGHHHHHHHHHHHHHHHHHHHGHHGHHHHHHHHHHHHHHHHHHHHHHGGGHHHHHHHHHHHHHHHGHHHHHHHHHHHHHHHHHHHHHHHHHHHHHHHHHHHHHGHHHHHHFHHHHHHHHHHHHHHHHHHHGHGGFGGGGB
@M05620:46:000000000-D9D58:1:1101:17214:12041 1:N:0:107
GAATGAATGCAGAAATTGGCAAGATAATACTGCACCGATGGGAAATGATACTATCCTGAAACATGAGCAAATTGACCAGCCTCAGGATGTGAACTCATTTGCTGGACCAGGGCTCTTTCAAGATAGTAAAAACAGTGACTTGTACAGCATAATGAAAAACCTAGGCATTGATTTTGAAGACATCAGACACATGCAGAATGAAAAATTTTTCAGAAATGATTTTTCTGGTGAGGTTGACTTCAGAGAAGATC
+
CCCCCFFFFFFFGGGGGGGGGGGHHHHHHHHHHHHHGGGGGHHHHHHHHHHHHHHHHHHHHHHHHHHHHHHHHHHHHHHHGHHHHHHHHGHHHHHHHHHHHHHHGHHHHHGGGHHHHHHHHHHHHHHHHHHHGHHGHHHHHHHHHHHHHHGHHHHHHHHGGHHHHHHHHHHHHHHHGHHHHHHHHHHHHHHHHHHHHHHHHHHHHHGHHHHHGHHHHHHHHHHHHHHHHHHHHHHHHHHHHHHHGGGGGGF
@M05620:46:000000000-D9D58:1:1101:18066:12085 1:N:0:107
GAATGAATGCAGAAATTGGCAAGATAATACTGCACCGATGGGAAATGATACTATCCTGAAACATGAGCAAATTGACCAGCCTCAGGATGTGAACTCATTTGCTGGACCAGGGCTCTTTCAAGATAGTAAAAACAGTGACTTGTACAGCATAATGAAAAACCTAGGCATTGATTTTGAAGACATCAGACACATGCAGAATGAAAAATTTTTCAGAAATGATTTTTCTGGTGAGGTTGACTTCAGAGAAGATC
+
CBCDDFFFFFFFGGGGGGGGGGGHHHHHHHHHHHHHGGGGGHHHHHHHHHHHHHHHHHHHHHHHHHHHHHHHHHHHHHHHGHHHHGHHHGHHHHHHHHHHHHHHHHHHHHGGGHHHHHHHHHHHHHHIHHHHGHHGHHHHHHHHHHHHHHHHHHHHHHHGGHHHHHHHHHHHHHHHGHHHHHHHHHHHHHHHHHHHHHHHHHHHHHHHHHHHHHHHHHHHHGHHHHHHGHHHHHHHHHHHHHHHGGGGGGF
@M05620:46:000000000-D9D58:1:1101:25261:12091 1:N:0:107
GAATGAATGCAGAAATTGGCAAGATAATACTGCACCGATGGGAAATGATACTATCCTGAAACATGAGCAAATTGACCAGCCTCAGGATGTGAACTCATTTGCCCAGGGCTCTTTCAAGATAGTAAAAACAGTGACTTGTACAGCATAATGAAAAACCTAGGCATTGATTTTGAAGACATCAGACACATGCAGAATGAAAAATTTTTCAGAAATGATTTTTCTGGTGAGGTTGACTTCAGAGAAGATCGGAA
+
CCCCCFFFFFFFGGGGGGGGGGGHHHHHHHHHHHHHGGGGGHHHHHHHHHHHHHHHHHHHHHHHHGHHHHHHHHHHHHHHGHHHHHHHHHHHHHHHHHHHHHHHHHGGGHHHHHHHHHHHHHHHHHHHGHHHHHHHHHHHHHHHHHHHHHHHHHHGGHHHHHHHHHGHHHHHGHHHHHHHHHHHHHHHHHHHHHHHHHHHHHHHHHHHHHHHHHHHHHHHHHHHFHHHHFHHHHHHHHHHHHHHHHGGGGG
@M05620:46:000000000-D9D58:1:1101:23124:12106 1:N:0:107
GAATGAATGCAGAAATTGGCAAGATAATACTGCACCGATGGGAAATGATACTATCCTGAAACATGAGCAAATTGACCAGCCTCAGGATGTGAACTCATTTGCTGGAGGTCCCAGGGCTCTTTCAAGATAGTAAAAACAGTGACTTGTACAGCATAATGAAAAACCTAGGCATTGATTTTGAAGACATCAGACACATGCAGAATGAAAAATTTTTCAGAAATGATTTTTCTGGTGAGGTTGACTTCAGAGAA
+
DCDCDFFFFFFFGGGGGGGGGGGHHHHHHHHHHGHHGGGGGHHHHHHHHHHHHHHHHHHHHHHHHHHHHHHHHHHHHHHHGHHHHGHHHGHGHHHHHHHHHHHHHHHGGHHHHHGGGHHHHHHHHHHHHHHHHHHHGHHHHHHHHHHHHHHHHHHHHHHHHHHGGHHHHHHHHHHHHHHHGHHHHHHHHGHHGGHHHHHHHHHHGHHHHHHHHHHHHHHHHHHHHHHHHHHHHHHHHHHHHHGGHGGGGGG
@M05620:46:000000000-D9D58:1:1101:17233:12237 1:N:0:107
GAATGAATGCAGAAATTGGCAAGATAATACTGCACCGATGGGAAATGATACTATCCTGAAACATGAGCAAATTGACCAGCCTCAGGATGTGAACTCATTTGCCCAGGGCTCTTTCAAGATAGTAAAAACAGTGACTTGTACAGCATAATGAAAAACCTAGGCATTGATTTTGAAGACATCAGACACATGCAGAATGAAAAATTTTTCAGAAATGATTTTTCTGGTGAGGTTGACTTCAGAGAAGATCGGAA
+
CCDDCFFFFFFFGGGGGGGGGGGHHHHHHHHHHHHHGGGGGGHHHHHHHHHHHHHHHHHHHHHHHGHHHHHHHHHHHHHHGHHHGHHHHFGFHHHHHHHHHHHHHHGGGHHHHHHHGHHHGGDHHHHHGHHHHHHHHHHHHHHHHHHGHHHHHHHGGHHHHHHHHHHHHHHHGHHHHHHHHHHHHHHHHHHHHHHHHHHHHHHHHHHGGHHHHHHHHHHHGHHHFHHHHGHHHHHHHHHHHHHHHGGGGGE
@M05620:46:000000000-D9D58:1:1101:8203:12272 1:N:0:107
GAATGAATGCAGAAATTGGCAAGATAATACTGCACCGATGGGAAATGATACTATCCTGAAACATGAGCAAATTGACCAGCCTCAGGATGTGAACTCATTTGCCCAGGGCTCTTTCAAGATAGTAAAAACAGTGACTTGTACAGCATAATGAAAAACCTAGGCATTGATTTTGAAGACATCAGACACATGCAGAATGAAAAATTTTTCAGAAATGATTTTTCTGGTGAGGTTGACTTCAGAGAAGATCGGAA
+
BBCCCFFFFFFFGGGGGGGGGGGGHHHHHHHHHHHHGEFGGGHHGHGHGHHHHHHHHHHHHHHHHGGGHHHHHGHHHHGHGHHHGFGFGGHHFHHHGHHHHHHHHHGGGHHHGHFHHHHHHHGGHHHHGHHBFGHHHHHHHGHHHHHHHHHHHHHGGHHHHHHHHHHHHHHHGHHHHHHHHHHHHHHHHHHHGHHHHHHGHHHHHHHHFHHHHHHHHGHHHHHHDGFHHCHHHHHHHHHHHHHHHGGGGGE
@M05620:46:000000000-D9D58:1:1101:4453:12305 1:N:0:107
GAATGAATGCAGAAATTGGCAAGATAATACTGCACCGATGGGAAATGATACTATCCTGAAACATGAGCAAATTGACCAGCCTCAGGATGTGAACTCATTTGCTGGACCAGGGCTCTTTCAAGATAGTAAAAACAGTGACTTGTACAGCATAATGAAAAACCTAGGCATTGATTTTGAAGACATCAGACACATGCAGAATGAAAAATTTTTCAGAAATGATTTTTCTGGTGAGGTTGACTTCAGAGAAGATC
+
CBCCBFFFFFFFGGGGGGGGGGGHHHHHHHHHHHHHGEFGGGHHHHHGHHHHHHHHHHHHHHHHHHHHHHGHHHHHHHHHGHHHHHGHHGHHHHHHHHHHHHHHGHFCC1?AGHHHHH4EFHHFHHHH4GHHGHG?FBGHHHHGDHHGHFGFDF3FGFGDFGFFGFFHGHBDHHHHA=GFCGFHH1GFHHHGFFHHHFDBDGHFFHFHHHGFGFFFHHFFGGHHFHHBHF0CGFCCGHHHGG:;CCFGGGC
@M05620:46:000000000-D9D58:1:1101:24712:12323 1:N:0:107
GAATGAATGCAGAAATTGGCAAGATAATACTGCACCGATGGGAAATGATACTATCCTGAAACATGAGCAAATTGACCAGCCTCAGGATGTGAACTCATTTGCTGGACCAGGGCTCTTTCAATCTAGAAAAAACAGAGACTTGTACAGCATAATTAAAAACCTAGGCATTGATTTTGAAGACATCAGTCACATGCAGACTGAAAAATTTTTCAGTAATGATTTTTCTGGCGAGTTTGACTTCAGAGAAGATC
+
CCCCCFFFFFFFGGGGGGGGGGGHHHHHHHHHHHHHGGGGGHHHHHHHHHHHHHHHHHHHHHHHHHHHHHHHHHHHHHHHGHHHHHHHHHHHHHHHHHHHHHHHHH1211111B133DG44434DF43D20>/G233B2F323333322?3333DF22@<<2@222@211?GH111/111=?11111>G1F11FG1101>CG00=.<00=/0000=00;:G00C/<000--;-.0;90;000000;0/000
@M05620:46:000000000-D9D58:1:1101:29156:12333 1:N:0:107
GAATGAATGCAGAAATTGGCAAGATAATACTGCACCGATGGGAAATGATACTATCCTGAAACATGAGCAAATTGACCAGCCTCAGGATGTGAACTCATTTGCTGGAGGTCCCAGGGCTCTTTCAAGATAGTAAAAACAGTGACTTGTACAGCATAATGAAAAACCTAGGCATTGATTTTGAAGACATCAGACACATGCAGAATGAAAAATTTTTCAGAAATGATTTTTCTGGTGAGGTTGACTTCAGAGAA
+
CDDCDFFFFFFFGGGGGGGGGGGHHHHHHHHHHHHHGGGGGHHHHHHHHHHHHHHHHHHHHHHHHHHHHHHHHHHHHHHHGHHHHHHHHHGGHHHHHHHHHHHHHGHGGHHHHFGGGFHHFHHHFHHHHHGGHHHHGHHHHGHFFHFHHHHF2FGDFHB3GHHGEHHHFFFHHHBGFHHGEGHHHHHHFHHFHHHFHF1FFHHGGHHHHHHHGHHHHHFHGHFGFHHHGHHB;GGGFHHHFFGGFFFGGF0
@M05620:46:000000000-D9D58:1:1101:22512:12364 1:N:0:107
GAATGAATGCAGAAATTGGCAAGATAATACTGCACCGATGGGAAATGATACTATCCTGAAACATGAGCAAATTGACCAGCCTCAGGATGTGAACTCATTTGCTGGAGGTCCCAGGGCTCTTTCAAGATAGTAAAAACAGTGACTTGTACAGCATAATGAAAAACCTAGGCATTGATTTTGAAGACATCAGACACATGCAGAATGAAAAATTTTTCAGAAATGATTTTTCTGGTGAGGTTGACTTCAGAGAA
+
AA1AAD13DD@FGFFBDE11FAFH1G1A3FAFBDCAEEEE0GB1FGF1D2FA2FD0DAAFGF01BGFBA0FABG1F1FF/AB0@FC11FGG2@BGE1@2FG2FFHHCA?0B0B@>E?HC>BGDGGHHFGHGF>GFHE/GGH11FDGFHFHF1F<DGFFGHF<0/C0<GFGFGHHFHFDGHGDGB00?<GH1<<<<GGHF1>FGHGF0GFA/D==GHH0BGHFHHB0GHHFHECGCCHFCGFHGFFFFBFG/
@M05620:46:000000000-D9D58:1:1101:28685:12398 1:N:0:107
GAATGAATGCAGAAATTGGCAAGATAATACTGCACCGATGGGAAATGATACTATCCTGAAACATGAGCAAATTGACCAGCCTCAGGATGTGAACTCATTTGCTGGACCAGGGCTCTTTCAAGATAGTAAAAACAGTGACTTGTACAGCATAATGAAAAACCTAGGCATTGATTTTGAAGACATCAGACACATGCAGAATGAAAAATTTTTCAGAAATGATTTTTCTGGTGAGGTTGACTTCAGAGAAGATC
+
CCCCCFFFFFFFGGGGGGGGGGGHHHHHHHHHHHHHGGGGGHHHHHHHHHHHHHHHHHHHHHHHHHHHHHHHHHHHHHHHGHHHHHHHHFGFHHHHHHHHHHHHHHGHHHGGGHHHHHHGHHHHHHHGHHHHGHHGHHHHHHHHHGHHHHHHHHGHGHHGGHHHHHHHHGGHHHHHGGHHHHHGHHFHHHHHHHHHHHHHHHHHHHHHHHHEGHHHHHGGGHHHHHHHCFFHFGHHHHHGHHHHFFFGGGB
@M05620:46:000000000-D9D58:1:1101:13605:12415 1:N:0:107
GAATGAATGCAGAAATTGGCAAGATAATACTGCACCGATGGGAAATGATACTATCCTGAAACATGAGCAAATTGACCAGCCTCAGGATGTGAACTCATTTGCTGGACCAGGGCTCTTTCAAGATAGTAAAAACAGTGACTTGTACAGCATAATGAAAAACCTAGGCATTGATTTTGAAGACATCAGACACATGCAGAATGAAAAATTTTTCAGAAATGATTTTTCTGGTGAGGTTGACTTCAGAGAAGATC
+
CBCCCFFFFFFFGGGGGGGGGGGHHHHHHHHHHHHHGGGGGHHHHHHHHHHHHHHHHHHHHHHHHHHHHHHHHHHHHHHHGHHHHHHHHHHHHHHHHHHHHHHHFGHHHHGGGHHHHHHHGHHHHHHHHHHHGHHHGHHHHHHHHHHHHHGHHHHHHHHGGHHHHHHHHHHHHHHHGHHHHHHHHHHHHHHHHHHHHHHHHHHHHHHHHHGHHHHHHHHGHHHHHHHHHHHHHHHHHHHHHHHFGGFFGGF
@M05620:46:000000000-D9D58:1:1101:11573:12416 1:N:0:107
GAATGAATGCAGAAATTGGCAAGATAATACTGCACCGATGGGAAATGATACTATCCTGAAACATGAGCAAATTGACCAGCCTCAGGATGTGAACTCATTTGCTGGACCAGGGCTCTTTCAAGATAGTAAAAACAGTGACTTGTACAGCATAATGAAAAACCTAGGCATTGATTTTGAAGACATCAGACACATGCAGAATGAAAAATTTTTCAGAAATGATTTTTCTGGTGAGGTTGACTTCAGAGAAGATC
+
CCCCCFFFFFFFGGGGGGGGGGGHHHHHHHHHHHHHGGGGGHHHHHHHHHHHHHHHHGHHHHHHHGHHHHHHHHHHHHHHGHHHGFGHHGFFHHHHHHHHHHHHHHHHHHGGGFHHHHHHHHFHHHHHHHHHGHHHFHHHHHHHHHHHHHFHFFHFHHGGGHHHGHHHHHGHHHHHGGHFHHHHHHGHHHHHHHHHHGHFHHHHFHHGHFHFGGFFHHFHHHHHHHHHHFFGGHHGFGHHHHHHFFFGFF0
@M05620:46:000000000-D9D58:1:1101:26697:12468 1:N:0:107
GAATGAATGCAGAAATTGGCAAGATAATACTGCACCGATGGGAAATGATACTATCCTGAAACATGAGCAAATTGACCAGCCTCAGGATGTGAACTCATTTGCTGGACCAGGGCTCTTTCAAGATAGTAAAAACAGTGACTTGTACAGCATAATGAAAAACCTAGGCATTGATTTTGAAGACATCAGACACATGCAGAATGAAAAATTTTTCAGAAATGATTTTTCTGGTGAGGTTGACTTCAGAGAAGATC
+
ABBBBFFFFFFFGGGGGGFGGGGHHHHHHHHHHHHHFEGGGGHHGHHHHHHHHHHHHGHHHHHHFGHGFFHHHHHGHHHHGHHHGHHFGGHGHHHHHHHHHGHGFHHHHHGGGHHHHHHHHHGHHHGHHHHHGHHHHGHFHHHHHHHHHGHHHHHHHHHGGHHHGHHHHHHHHHHHEHHHHHHHHHHHHHHHHGHHHHHHHHHHHHHHHHHFHBGHHHHHGHHHHHHHFHHFHHFHHHHHHHGBFBFGGGF
@M05620:46:000000000-D9D58:1:1101:2821:12469 1:N:0:107
GAATGAATGCAGAAATTGGCAAGATAATACTGCACCGATGGGAAATGATACTATCCTGAAACATGAGCAAATTGACCAGCCTCAGGATGTGAACTCATTTGCTGGACCAGGGCTCTTTCAAGATAGTAAAAACAGTGACTTGTACAGCATAATGAAAAACCTAGGCATTGATTTTGAAGACATCATACACATGCAGAATGAAAAATTTTTCAGAAATGATTTTTCTGGTGAGGTTGACTTCAGAGAAGATC
+
AAABBFFFFFFFGGGGGGGGGGGHHHHHHHHHHHHHGCGGGGHGHHHHHHGHHHHHHGHHHHHHHHHHGG3GHFBHHHHGGHHHHHHHHGHGHHHHHHHHHFFFHHHHHHGGGHHFHHHGFHHHHHHHHHGHGHHDHHHHHHHHGHHHHHGHHHHGHFHGGHHHHHHHHHHHHHHHGHEGHHHHHHHHHHHGHGHGHHHHHHHHHHHHHHHFGGHHHHHHHHGHHHHFGGGHHHHGHHHHHHHGHGGGFFB
@M05620:46:000000000-D9D58:1:1101:19796:12545 1:N:0:107
GAATGAATGCAGAAATTGGCAAGATAATACTGCACCGATGGGAAATGATACTATCCTGAAACATGAGCAAATTGACCAGCCTCAGGATGTGAACTCATTTGCTGGAGGTCCCAGGGCTCTTTCAAGATAGTAAAAACAGTGACTTGTACAGCATAATGAAAAACCTAGGCATTGATTTTGAAGACATCAGACACATGCAGAATGAAAAATTTTTCAGAAATGATTTTTCTGGTGAGGTTGACTTCAGAGAA
+
AABBBFFFFFFFGGGGGGGGGGGHHHHHFHGHHHHHGEGGDHHHFGHHHHHHHHHHHHHHHHHHHHHHHHHHFHHHHGGHGHHHHHHHHFGGFHGHHHHHHHHHGHGEGHHHGHGGGGHGHHHHHHHHHHHHHHHGGHHGFHHHGHFHHHHHHHHHHHHHGHHGGGHHHHHHHHHHHHHHGHHHHHHHHHFHHHHHHHHHGGHHGHFHHHHHGHHHHGHHHGHHFHEHHHHHGHFHHHFHHHGGGGGFGBF
@M05620:46:000000000-D9D58:1:1101:27012:12552 1:N:0:107
GAATGAATGCAGAAATTGGCAAGATAATACTGCACCGATGGGAAATGATACTATCCTGAAACATGAGCAAATTGACCAGCCTCAGGATGTGAACTCATTTGCTGGACCAGGGCTCTTTCAAGATAGTAAAAACAGTGACTTGTACAGCATAATGAAAAACCTAGGCATTGATTTTGAAGACATCAGACACATGCAGAATGAAAAATTTTTCAGAAATGATTTTTCTGGTGAGGTTGACTTCAGAGAAGATC
+
3AAAAF5DFFFFCFGGGGBGBGFGHHHHHHHHHGHH?AEEAA2GCFFGGHHD5FGFHGGBGHBAF3ADGFC5FBG5GFFGGHHGH3FGGBF55GGHFHHF4F@F3GCGGHGGGHHHHGFHGGHFHFGDDGHHGECFG3FGBHHGHGHHHFHHFFHHHHH?EHFFFHGHFHDD2DDGFHHHHHGHGHHGFHHHHHHHHHB11>DGFAGDFGFGGGHHGH=D==GFGHFEFHGFGGHHBGFHHBFFF9/FGGB
@M05620:46:000000000-D9D58:1:1101:29280:12553 1:N:0:107
GAATGAATGCAGAAATTGGCAAGATAATACTGCACCGATGGGAAATGATACTATCCTGAAACATGAGCAAATTGACCAGCCTCAGGATGTGAACTCATTTGCCCAGGGCTCTTTCAAGATAGTAAAAACAGTGACTTGTACAGCATAATGAAAAACCTAGGCATTGATTTTGAAGACATCAGACACATGCAGAATGAAAAATTTTTCAGAAATGATTTTTCTGGTGAGGTTGACTTCAGAGAAGATCGGAA
+
CCCCCFFFFFFFGGGGGGGGGGGHHHHHHHHHHHHHGGGGGHHHHHHHHHHHHHHHHHHHHHHHHHHHHHHHHHHHHHHHGHHHHHHHHHGGHHHHHHHHHHHGHHGGGHHHHHHGBFGHHGHHGHHHGHH4BGHHHHFGHHFGHHBBFFDHHHHGGHHGGHHHHGGHHHHHFHHHFGHHHGHHHHHHHHHHHGGFHHGFHHHHHHHHHFHGHHFHHHHHHHHHDGFH.;GHHHHHFGFFHCCHHGGGGGE
@M05620:46:000000000-D9D58:1:1101:3884:12563 1:N:0:107
AATGAATGCAGAAATTGGCAAGATAATACTGCACCGATGGGAAATGATACTATCCTGAAACATGAGCAAATTGACCAGCCTCAGGATGTGAACTCATTTGCTGGACCAGGGCTCTTTCAAGATAGTAAAAACAGTGACTTGTACAGCATAATGAAAAACCTAGGCATTGATTTTGAAGACATCAGACACATGCAGAATGAAAAATTTTTCAGAAATGATTTTTCTGGTGAGGTTGACTTCAGAGAAGATCG
+
CCCCCFFFFFFFGGGGGGGGGGHHHHHHHHHHGHHGGGGGHHHHHHHHHHHHHHHHHHHHHHHHHHHGHHGHFGHHHHGGHHHHHFHHHHHGGHHGHHHHHHHHHHHHHGGGGHHHHHHHHHHHHHHHHHHGHHHHHHHHHHHHHHHHHGFHHHFHHHGGHGHHHHHHHHHHGHHGHHHHHHHHHHHHHHHHHHHHHHHHHHHHHHHHHHGHGHHHHHHHHHHHHHHCGGHHHHHHHGHHGHGHGGGGGGF
@M05620:46:000000000-D9D58:1:1101:29295:12571 1:N:0:107
GAATGAATGCAGAAATTGGCAAGATAATACTGCACCGATGGGAAATGATACTATCCTGAAACATGAGCAAATTGACCAGCCTCAGGATGTGAACTCATTTGCCCAGGGCTCTTTCAAGATAGTAAAAACAGTGACTTGTACAGCATAATGAAAAACCTAGGCATTGATTTTGAAGACATCAGACACATGCAGAATGAAAAATTTTTCAGAAATGATTTTTCTGGTGAGGTTGACTTCAGAGAAGATCGGAA
+
AA3ABFFFFFFFGGGGFGGGGGGGHHHHHHGHHHHHGGGGGHHFGHHHHHHHGGBGHHHHHHHHGHHHHHHHHGHHHHGGGHHHFHFHHGHBGHHHHHHHHHHHHHFGGHHHHHHGFGFGHHGHFHHHGHHGGGHHHFFGHHF?FFD3BG3GGBGGGHHFBFGHHFDGGGGGAGHGHGHFHHHHHHHHHEHHGGGHHHBGFHHHHHH<DBGHHHHHHHGHHHHHFHGH.;CGFHHHHHGGH/CGHGEGBGE
@M05620:46:000000000-D9D58:1:1101:14983:12573 1:N:0:107
GAATGAATGCAGAAATTGGCAAGATAATACTGCACCGATGGGAAATGATACTATCCTGAAACATGAGCAAATTGACCAGCCTCAGGATGTGAACTCATTTGCTGGACCAGGGCTCTTTCAAGATAGTAAAAACAGTGACTTGTACAGCATAATGAAAAACCTAGGCATTGATTTTGAAGACATCAGACACATGCAGAATGAAAAATTTTTCAGTAATGATTTTTCTGGTGAGGGTGACTTCAGAGAAGATA
+
CBCCCFFFFFFFGGGGGGGGGGGHHHHHHHHHHHHHGGGGGHHHHHHHHHHHHHHHGHHHHHHHHHHHHHHHHHHHHHHHGHHHHHHHHGHHHHHHHHHHHHHHHH12??1111133FH44?33BG?4B4?F/F24?B4F43B?4443233333FG33B//2@2@2F222@GH2>2/1110?<1?11?G0F11FG1101>FH11>./00=<<<00=00D0G00D<CC00/0;...;.:C000:0:C/9/00
@M05620:46:000000000-D9D58:1:1101:16412:12577 1:N:0:107
GAATGAATGCAGAAATTGGCAAGATAATACTGCACCGATGGGAAATGATACTATCCTGAAACATGAGCAAATTGACCAGCCTCAGGATGTGAACTCATTTGCCCAGGGCTCTTTCAAGATAGTAAGAACAGTAACTTGGACAGCATAATGAAATACCGAGGAATTGATGTTGTGGACATCAAACCAATACACACTGACAGATTGATCAGATATGCAGTTTCTGTTGAGGTTGACTTCAGAGAAGATCGGAA
+
CCCCCFFFFFFFGGGGGGGGGGGHHHHHHHHHHHHHGGGGGHHHHHHHHHHHHHHHHHHHHHHHHHHHHHHHHHHHHHHHGHHHHGHHHHHHHHHHHHHHHH3331BE??G3B444443B434DG4D323344D?443333B//233D4333D3D22/?///@222D22>110//111?1?111...111>1>.0<10=0<<G0000=0000=00000000000<000/;/;/00000000/0/000.=CE
@M05620:46:000000000-D9D58:1:1101:26356:12582 1:N:0:107
GAATGAATGCAGAAATTGGCAAGATAATACTGCACCGATGGGAAATGATACTATCCTGAAACATGAGCAAATTGACCAGCCTCAGGATGTGAACTCATTTGCTGGAGGTCCCAGGGCTCTTTCAAGATAGTAAAAACAGTGACTTGTACAGCATAATGAAAAACCTAGGCATTGATTTTGAAGACATCAGACACATGCAGAATGAAAAATTTTTCAGAAATGATTTTTCTGGTGAGGTTGACTTCAGAGAA
+
CCCDCFFFFFFFGGGGGGGGGGGGHHHHHHHHHHHHGGGGGHHHHHHHHHHHHHHHHHHHHHHHHHHHHHHHHHHHHHHHGHHHHHHFHHHHHHHHHHHHHHHHHHHGGHHHHHGGGHHHHHHHHHHHHHHHHHHHGHHHHHHHHHHHHHHHHHHHHHHHHHHGGHHHHHHHHHHHHHHHGHHHHHHHHHHHHHHHHGHHHHHHHHHHHHHHHHHHHHHGHHHHHHHHHHHHHHHHHHHHHHGGGGGGGGG
@M05620:46:000000000-D9D58:1:1101:6409:12606 1:N:0:107
GAATGAATGCAGAAATTGGCAAGATAATACTGCACCGATGGGAAATGATACTATCCTGAAACATGAGCAAATTGACCAGCCTCAGGATGTGAACTCATTTGCTGGAGGTCCCAGGGCTCTTTCAAGATAGTAAAAACAGTGACTTGTACAGCATAATGAAAAACCTAGGCATTGATTTTGAAGACATCAGACACATGCAGAATGAAAAATTTTTCAGAAATGATTTTTCTGGTGAGGTTGACTTCAGAGAA
+
BBBBBFFFFFFFGGGFGGGGCGFHHHFHHHHHHHHHGEFGGHGHHHHHGBGHGHHHHGHHHHHHFFHHFFFHHHHFHHHHGHHHGHGHHHHFHHHHHHHHHHHHHHGGGHHHHHGGGHHHHHHHHHHHHHGHGHHHGHHHHHHHHHHHHHHHHFHHHHGHGHFGGHHHHGHEHHHHHHHHGHGHHHHHHFHHHHGHHHHGHHHGHHFGHHHHEGHHHHHGHHGFHHHHHHHFHHHHHHHHHHGGGGGFFGF
@M05620:46:000000000-D9D58:1:1101:29220:12618 1:N:0:107
GAATGAATGCAGAAATTGGCAAGATAATACTGCACCGATGGGAAATGATACTATCCTGAAACATGAGCAAATTGACCAGCCTCAGGATGTGAACTCATTTGCCCAGGGCTCTTTCAAGATAGTAAAAACAGTGACTTGTACAGCATAATGAAAAACCTAGGCATTGATTTTGAAGACATCAGACACATGCAGAATGAAAAATTTTTCAGAAATGATTTTTCTGGTGAGGTTGACTTCAGAGAAGATCGGAA
+
BBCCCFFFFFFFGGGGGGFGGGGHHHHHHHHHHHHHGGGGGHGHHHHHHHHHHHHHHHHGHHHHHHHHHHGHHHHHHHGHGHHHHHGHHGHFHHHHHHHHHHHHHHGGGHHHHHHF@GGHHEEFHHHFGHGBBFGHHGBGHHGFHHFFHHFHHFHGGHGFFGHHHGFHHHHHEGFHHGHHHGHHHHHHFHHHHBGHHHH1GHHHHHHHHHHCHHGHFHHHFHHHBGHH.CGHHGHHGCGHHFHHHGGGGGG
@M05620:46:000000000-D9D58:1:1101:16445:12630 1:N:0:107
GAATGAATGCAGAAATTGGCAAGATAATACTGCACCGATGGGAAATGATACTATCCTGAAACATGAGCAAATTGACCAGCCTCAGGATGTGAACTCATTTGCTGGACCAGGGCTCTTTCAAGATAGTAAAAACAGTGACTTGTACAGCATAATGAAAAACCTAGGCATTGATTTTGAAGACATCAGACACATGCAGAATGAAAAATTTTTCAGAAATGATTTTTCTGGTGAGGTTGACTTCAGAGAAGATC
+
CCCCDFFFFFFFGGGGGGGGGGGHHHHHHHHHHHHHGGGGGHHHHHHHHHHHHHHHHHHHHHHHHHHHHHHHHHHHHHHHGHHHHHHHHGHHHHHHHHHHHHHHHHHGHHGGGHHHHHHHHHHHHHHHIHHHGHHFHHHHHHHHHHHHHHHHHHHHHHHGGHHHHHHHHHHHHHHHGHHHHHHHHHHHHHHHHFHHHHHHHHHHHHHHHHHHHHHHHHHHHHHHHHHHGGHHHHHHHHHHHHHHGGGGGGF
@M05620:46:000000000-D9D58:1:1101:15930:12655 1:N:0:107
GAATGAATGCAGAAATTGGCAAGATAATACTGCACCGATGGGAAATGATACTATCCTGAAACATGAGCAAATTGACCAGCCTCAGGATGTGAACTCATTTGCTGGACCAGGGCTCTTTCAAGATAGTAAAAACAGTGACTTGTACAGCATAATGAAAAACCTAGGCATTGATTTTGAAGACATCAGACACATGCAGAATGAAAAATTTTTCAGAAATGATTTTTCTGGTGAGGTTGACTTCAGAGAAGATC
+
CBCCCFFFFFFFGGGGGGGGGGGHHHHHHHHHHHHHGGGGGHHHHHHHHHHHHHHHHHHHHHHHHHHHHHHHHHHHHHHHGHHHHGHHHHH5GHHHHHHHHHHHGHHHHHGGGHHHHHHHHHHHHHHHHHHHGHHHHHHHHHHHHHHHHHHHHHHHHHHGGHHHHHHHHHHHHHHHGHHHHHHHHHHHHHHHHHHHHHHHHHHHHHHHHHHHHGHHHHHHHHHHGHHHFHHHHHHGHHHHHHHHGFFGGGF
@M05620:46:000000000-D9D58:1:1101:17747:12696 1:N:0:107
GAATGAATGCAGAAATTGGCAAGATAATACTGCACCGATGGGAAATGATACTATCCTGAAACATGAGCAAATTGACCAGCCTCAGGATGTGAACTCATTTGCTGGACCAGGGCTCTTTCAAGATAGTAAAAACAGTGACTTGTACAGCATAATGAAAAACCTAGGCATTGATTTTGAAGACATCAGACACATGCAGAATGAAAAATTTTTCAGAAATGATTTTTCTGGTGAGGTTGACTTCAGAGAAGATC
+
CDDDDFFFFFFFGGGGGGGGGGGHHHHHHHHHHHHHGGGGGHHHHHHHHHHHHHHHHHHGHHHHHHHHHHHHHHHHHHHHGHHHHHHHHGHHHHHHHHHHHHHHHGHHHHGGGHHHHHHHHHFHHHHHHHHHGHHGHHHHHHHHHHHHHHGHHHHHHHHGGHHHHHHHHHGHHHHHGHHGHHHHHHHHHHHHHHHHHHHHHGHHHHHHHHHHGHHHHHFHHHHHHHHHGFHHHHHHHHHHHHHHGGGGGHF
@M05620:46:000000000-D9D58:1:1101:21273:12704 1:N:0:107
GAATGAATGCAGAAATTGGCAAGATAATACTGCACCGATGGGAAATGATACTATCCTGAAACATGAGCAAATTGACCAGCCTCAGGATGTGAACTCATTTGCTGGAGGTCCCCCGGCTCTTTTTAGAGAGTAAAAACACAGACTTGTACAGCATATTGAGAAACATCGACGTTTTTTTTTTAGACATCACACACATGCAGAATGAGAAATATTTTTGAAATGATATTTTTGTTGAGGTTGTGTTCTGAGAG
+
CCCCCFFFFFFFGGGGGGGGGGGHHHHHHHHHHHHHGGGGGHHHHHHHHHHHHHHHHHHHHHHHHHHHHHHHHHHHHHHHGHHHHHHHHHHHHHHHHHHHHHHHHHHGGH3F11/>//?G3F43/3B3D/344DFH/G0/B2023>D22D2222@22222??G0011/0//<.0..<<C--./=0C0000;0CEG00000;/0000;CF00;FG00-;0;00000;CG0B-//;0;////..//000;BF0
@M05620:46:000000000-D9D58:1:1101:19801:12741 1:N:0:107
GAATGAATGCAGAAATTGGCAAGATAATACTGCACCGATGGGAAATGATACTATCCTGAAACATGAGCAAATTGACCAGCCTCAGGATGTGAACTCATTTGCTGGAGGTCCCAGGGCTCTTTCAAGATAGTAAAAACAGTGACTTGTACAGCATAATGAAAAACCTAGGCATTGATTTTGAAGACATCAGACACATGCAGAATGAAAAATTTTTCAGAAATGATTTTTCTGGTGAGGTTGACTTCAGAGAA
+
CBBCCFFFFFFFGGGGGGGGGGGHHHHHHHHHHHHHGGGGGHHHHHHHHHHHHHHHHHHHHHHHHHHHHHHHHHHHHHHHGHHHHGGHHHHHHHHHHHHHHHHHHHHGGHHHHHGGGFHHFDHFFFFHHHHFHHHFGEFGHHGHHHDHHFHHHHHHHHHHFHHFFFHHHGHGHHFHHHFHGG1DFGFFDFHCGHFGFGHHHFFGHFEGHGFHHHHHHFHFFHGHHHFGHHHFCGBCGGHFHFFGGGG0BBF
@M05620:46:000000000-D9D58:1:1101:25650:12750 1:N:0:107
GAATGAATGCAGAAATTGGCAAGATAATACTGCACCGATGGGAAATGATACTATCCTGAAACATGAGCAAATTGACCAGCCTCAGGATGTGAACTCATTTGCTGGAGGTCCCAGGGCTCTTTCAAGATAGTAAAAACAGTGACTTGTACAGCATAATGAAAAACCTAGGCATTGATTTTGAAGACATCAGACACATGCAGAATGAAAAATTTTTCAGAAATGATTTTTCTGGTGAGGTTGACTTCAGAGAA
+
DDDDDFFFFFFFGGGGGGGGGGGHHHHHHHHHHHHHGGGGGHHHHHHHGHHHHHHHHHHHHHHHHHHHHHHHHHHHHHHHGHHHHHHHHGHHHHHHHHHHHHHHGHHGGHHHHHGGGHHHHHHHHHHHHHHIHHHHGHHHHHHHHHHHHHHHHHHHHHHHHHHGGHHHHHHHHHHHHHHHGHHHHHHHHHHHHHHHHHHHHHHHHHHHHHHHHHHHHHHHHHHHHHHHHHHHH/CHHHHHHHGHGGGGGGG
@M05620:46:000000000-D9D58:1:1101:18440:12763 1:N:0:107
GAATGAATGCAGAAATTGGCAAGATAATACTGCACCGATGGGAAATGATACTATCCTGAAACATGAGCAAATTGACCAGCCTCAGGATGTGAACTCATTTGCCCAGGGCTCTTTCAAGATAGTAAAAACAGTGACTTGTACAGCATAATGAAAAACCTAGGCATTGATTTTGAAGACATCAGACACATGCAGAATGAAAAATTTTTCAGAAATGATTTTTCTGGTGAGGTTGACTTCAGAGAAGATCGGAA
+
CBCCCFFFFFFFGGGGGGGGGGGGHHHHHHHHHHHHGGGGGHHHHHHHHHHHHHHHHHHHHHHHHHHHHHHHHHHHHHHHGHHHGHHFFBGFHHHHHHHHHHHHHHGGGHHHHHHHHHHHHHHHHHHHGHHHHHHHHHHHHGHHHHFHHHHHHHHGGHHHGHHHHHHHHHHHGHHHHHHHHHHHHHHHHHHHHHHHHHHHGHHHHHHHHHHHHHHHHHHHHHHH<GGHHCGHHHHHGHHHHHHHHGGGDGE
@M05620:46:000000000-D9D58:1:1101:15056:12797 1:N:0:107
GAATGAATGCAGAAATTGGCAAGATAATACTGCACCGATGGGAAATGATACTATCCTGAAACATGAGCAAATTGACCAGCCTCAGGATGTGAACTCATTTGCCCAGGGCTCTTTCAAGATAGTAAAAACAGTGACTTGTACAGCATAATGAAAAACCTAGGCATTGATTTTGAAGACATCAGACACATGCAGAATGAAAAATTTTTCAGAAATGATTTTTCTGGTGAGGTTGACTTCAGAGAAGATCGGAA
+
CCCCCFFFFFFFGGGGGGGGGGGHHHHHHHHHHHHHGGGGGHHHHHHHHHHHHHHHHHHHHHHHHHHHHHHHHHHHHHHHGHHHGGGHHGGGHHHHHHHHHHHGHHGGGHHHHHHHHHHHHHHHHHHHGHHHGGHHGHHHHHHHHHHHHHHHHHHGGHHHHHHHHHHGHHHHFHHHHHHHHHHHHHHGHHHHGHGHHHHHHHHHHHHGHHHHHHHHHHHHHHHHGGHHHGHHHHHHHHHHHHHHHGGGGGG
@M05620:46:000000000-D9D58:1:1101:6592:12805 1:N:0:107
GAATGAATGCAGAAATTGGCAAGATAATACTGCACCGATGGGAAATGATACTATCCTGAAACATGAGCAAATTGACCAGCCTCAGGATGTGAACTCATTTGCTGGAGGTCCCAGGGCTCTTTCAAGATAGTAAAAACAGTGACTTGTACAGCATAATGAAAAACCTAGGCATTGATTTTGAAGACATCAGACACATGCAGAATGAAAAATTTTTCAGAAATGATTTTTCTGGTGGGGTTGACTTCAGAGAA
+
BBCCCFFFFFFFGGGGGGGGGGGHHHHHGHHHHHHHGEGGGHHFHGHHHHHHHHHHHHHHHHHHHHHHHGHHHHHHHHHHGHHHHHHHHHHHHHHHHHHHHHHHHHHGGHHHHHGGGHHHHHHHHHHHHHHHHHHHGHHHHHHHHHHHHHHHHHHHHHHHHHHGGHHHHHHHHHHHHHHHGHHHHHHHHHHHHHHHHHHHHHHHHHHHHHHHHHHHHHHHHHGHHHHHHHHFHH.;?GGGGGGGGGGGGGF
@M05620:46:000000000-D9D58:1:1101:17546:12808 1:N:0:107
GAATGAATGCAGAAATTGGCAAGATAATACTGCACCGATGGGAAATGATACTATCCTGAAACATGAGCAAATTGACCAGCCTCAGGATGTGAACTCATTTGCTGGAGGTCCCAGGGCTCTTTCAAGATAGTAAAAACAGTGACTTGTACAGCATAATGAAAAACCTAGGCATTGATTTTGAAGACATCAGACACATGCAGAATGAAAAATTTTTCAGAAATGATTTTTCTGGTGAGGTTGACTTCAGAGAA
+
CCCCCFFFFFFFGGGGGGGGGGGHHHHHHHHHHHHHGGGGGHHHHGHHHHHHHHHHHHHHHHHHHHHHHHHHHHHHHHHHGHHHHHHHGGHGHHHHHHHHHHHHGHHGGHHHHHGGGHHHHHHHHHHHHHHHHHHHGHHHHHHHHHHHHHHHHHHHHHHHHHHGGHHHHHHHHHHHHHHHGHHHHHHHHHHHHHHHHHHHHHHHHGHHHHHHHHHHHHHHHHGHHHHHHHHHHHHHGHHHHHGGGGGGGGG
@M05620:46:000000000-D9D58:1:1101:17532:12820 1:N:0:107
GAATGAATGCAGAAATTGGCAAGATAATACTGCACCGATGGGAAATGATACTATCCTGAAACATGAGCAAATTGACCAGCCTCAGGATGTGAACTCATTTGCTGGAGGTCCCAGGGCTCTTTCAAGATAGTAAAAACAGTGACTTGTACAGCATAATGAAAAACCTAGGCATTGATTTTGAAGACATCAGACACATGCAGAATGAAAAATTTTTCAGAAATGATTTTTCTGGTGAGGTTGACTTCAGAGAA
+
AAA?ABFB5DFFGGCFGFGGFF2FFCBGGHHHGFHF22EEGEAF2GFBHHGHHGHFFA53BGCFFA333GFGHHFHHGHHGFHEGGFHHBGGHHHHHGHHHFHHGGH?EHHHBBFGGHHHHHHGHHGH4GHFBBFFEAGGHFFGHGHHHBHHEHHEGHFGHF<EEHHHFCFHHHHHHHHH/FGGHGHHFHGFFHEHHFFHHEFGF<D0.<GHGGHHEHBCDG0CHHHHHHGGGF0CGGHHHHGGGGFF0/;
@M05620:46:000000000-D9D58:1:1101:15696:12841 1:N:0:107
GAATGAATGCAGAAATTGGCAAGATAATACTGCACCGATGGGAAATGATACTATCCTGAAACATGAGCAAATTGACCAGCCTCAGGATGTGAACTCATTTGCTGGAGGTCCCAGGGCTCTTTCAAGATAGTAAAAACAGTGACTTGTACAGCATAATGAAAAACCTAGGCATTGATTTTGAAGACATCAGACACATGCAGAATGAAAAATTTTTCAGAAATGATTTTTCTGGTGAGGTTGACTTCAGAGAA
+
CBCBCFFFFFFFGGGGGGGGGGGHHHHHHHHHHHHHGGGGGHHHHHHGHHHHHHHHHHHHGHHHHGHHGHHHHHHHHHHHGHHHHHHHHGHHHHHHHHHHHHHHHHHGGHHHHHGGGHHHHHHHHHHHHHHHHHHHGHHHHHHHHHHHHHHHHHHGHHHHHHHGGHHHHHHHHHHHHHHHGHHHHHHHHHHHHHHHHHHHHHHHHHHHHHHHHHHHHHHEHHGHGHHGHHGHHHHFGHHHHHHHGGGGGEF
@M05620:46:000000000-D9D58:1:1101:18039:12873 1:N:0:107
GAATGAATGCAGAAATTGGCAAGATAATACTGCACCGATGGGAAATGATACTATCCTGAAACATGAGCAAATTGACCAGCCTCAGGATTTGAACTCATTTGCTGGAGGTCCCAGGGCTCTTTCAAGATAGTAAAAACAGTGACTTGTACAGCATAATGAAAAACCTAGGCATTGATTTTGAAGACATCAGACACATGCAGAATGAAAAATTTTTCAGAAATGATTTTTCTGGTGAGGTTGACTTCAGAGAA
+
BBBBBFFFFFFFGGGGGGGGGGGHHHGHHHHGHHHHGEGGGHHHHHHHGHHHGHHHHFHHHHFHGHHHHFHHHHHHHHHHGHHHHHFHHHHFHHHHHHHHHHHHGHHGGHGHFHGGGHHHHHHHHHHHHHHHHHHFGGHHHHHHHHHGGHHHHHHHHHGHHHHGGHHHHHHGHFHHHHHHGHHHHHHHHHGHHHHHHHHHGGHHHHHHHHHHHHHHHHHHHHHHHHHHHHHHHHHHHHHHHHGGGGGGGGG
@M05620:46:000000000-D9D58:1:1101:3441:12946 1:N:0:107
GAATGAATGCAGAAATTGGCAAGATAATACTGCACCGATGGGAAATGATACTATCCTGAAACATGAGCAAATTGACCAGCCTCAGGATGTGAACTCATTTGCTGGACCAGGGCTCTTTCAAGATAGTAAAAACAGTGACTTGTACAGCATAATGAAAAACCTAGGCATTGATTTTGAAGACATCAGACACATGCAGAATGAAAAATTTTTCAGAAATGATTTTTCTGGTGAGGTTGACTTCAGAGAAGATC
+
BACCCFFFFFFFGGGGGGGGGGGHHHHHHHHHHHHHGEGGGHFHHHHHHHHHHHHHGGHHHHHHHHHHHHHHHHHHHHHHGHHHHHHHHHHHHHHHHHHHHHHHHHHHHHGGGHHHHHHHHHHHHHHHHHHHGHHGHHHHHHHGHHHHHHHHHHHHHHHGGHHHHHHHHHGHHHHGGHHHHHHHHHHHHHHHHHHHHGHHHHHHHHHHHHHHHHHHHHHHHHHHHHHHCFBHHHHHHHHHHHHGGFGGGGF
@M05620:46:000000000-D9D58:1:1101:14147:12966 1:N:0:107
GAATGAATGCAGAAATTGGCAAGATAATACTGCACCGATGGGAAATGATACTATCCTGAAACATGAGCAAATTGACCAGCCTCAGGATGTGAACTCATTTGCCCAGGGCTCTTTCAAGATAGTAAAAACAGTGACTTGTACAGCATAATGAAAAACCTAGGCATTGATTTTGAAGACATCAGACACATGCAGAATGAAAAATTTTTCAGAAATGATTTTTCTGGTGAGGTTGACTTCAGAGAAGATCGGAA
+
CCCCCFFFFFFFGGGGGGGGGGGHHHHHHHHHHHHHGGGFGHHHHHHHHHHHHHHGHHHHHHHHHHHHHHGHHHHHHHHHGHHHHHHHHFGGHHHHHHHHHHHHHHGGGHHHHHHHHHHHHHHHHHHHGHHHGGHHHHGHHHHHHHHHHHHHHHHGGHGHHHHHHHHHHHHHFHGHHHHHHGHHHHHHHHHHHHHHHHHHHHHHHHHGHHHHHHHHHHHHHHHHDGHHHGHHHHHHHHHHHHHHHGGGGGG
@M05620:46:000000000-D9D58:1:1101:17811:12994 1:N:0:107
GAATGAATGCAGAAATTGGCAAGATAATACTGCACCGATGGGAAATGATACTATCCTGAAACATGAGCAAATTGACCAGCCTCAGGATGTGAACTCATTTGCTGGACCAGGGCTCTTTCAAGATAGTAAAAACAGTGACTTGTACAGCATAATGAAAAACCTAGGCATTGATTTTGAAGACATCAGACACATGCAGAATGAAAAATTTTTCAGAAATGATTTTTCTGGTGAGGTTGACTTCAGAGAAGATC
+
CCCCCFFFFFFFGGGGGGGGGGGHHHHHHHHHHHHHGGGGGHHHHHHFHHHHHHHHHHHHHHHHHHHHHHHHHHHHHGFGGHHHHHHHHHHDHHHHHHHHHHHHHHHHHHGGGHHHHHHHHGEGHHHHGHHHGHHFHBGHHHHGHHHHHHHGHHHHHHHGGHHHHGHHHHFHHHHHGHH1GGHHGHHHHHHHHHHHHHHHHHHGHHGHHHHHHHHHHHGGGHHHHHHHCGGHHHHHGHHHHHHGFBFGGGB
@M05620:46:000000000-D9D58:1:1101:18902:12999 1:N:0:107
GAATGAATGCAGAAATTGGCAAGATAATACTGCACCGATGGGAAATGATACTATCCTGAAACATGAGCAAATTGACCAGCCTCAGGATGTGAACTCATTTGCCCAGGGCTCTTTCAAGATAGTAAAAACAGTGACTTGTACAGCATAATGAAAAACCTAGGCATTGATTTTGAAGACATCAGACACATGCAGAATGAAAAATTTTTCAGAAATGATTTTTCTGGTGAGGTTGACTTCAGAGAAGATCGGAA
+
CCCCDFFFFFFFGGGGGGGGGGGHHHHHHHHHHHHHGGGGGHHHHHHHHHHHHHHHHEHHHHHHHHHHHHHHHHHHHHHHGHHHGGGHHHHHHHHHHHHHHHHHHHGGGHHHHHHFHHGHHHHHHHHHGHHHHHHHHHHHHHHHHHHHHHHHHHHGGHHHHHHHHHHHHHHHGHHHHHHHHHHHHHHHHHHHHHHHHHHGHHHHHHHHHHHHHHHHHHHHHHHHDGHHHHHHHHHHHHHHGHHHGGGGGGG
@M05620:46:000000000-D9D58:1:1101:6958:13023 1:N:0:107
GAATGAATGCAGAAATTGGCAAGATAATACTGCACCGATGGGAAATGATACTATCCTGAAACATGAGCAAATTGACCAGCCTCAGGATGTGAACTCATTTGCTGGACCAGGGCTCTTTCAAGATAGTAAAAACAGTGACTTGTACAGCATAATGAAAAACCTAGGCATTGATTTTGAAGACATCAGACACATGCAGAATGAAAAATTTTTCAGAAATGATTTTTCTGGTGAGGTTGACTTCAGAGAAGATC
+
BABBBFFFFFFFGGGGGFGGGGGHHHHHHHHHHHHHGEGGGHHHHHHHHHHHHHHHHHHHHHHHHHHHHHHHHHHHHHHHGHHHHHGHHHHHHHHHHHHHHHHHHHHHHHGGGHHHHHHHHHHHHHHHHHHHGHHGGHHHHGGHHHHHHHHHHHHHHHHGGHHHHHHHHHHHHHHHGHHHHHHHHHHHHHHHHHHHHHHHHHHHHHHHHHHHHFHHHHHHHHHHHHHHCHHHHHHHHHHHHHHFGFGGGGF
@M05620:46:000000000-D9D58:1:1101:15134:13035 1:N:0:107
GAATGAATGCAGAAATTGGCAAGATAATACTGCACCGATGGGAAATGATACTATCCTGAAACATGAGCAAATTGACCAGCCTCAGGATGTGAACTCATTTGCTGGACCAGGGCTCTTTCAAGATAGTAAAAACAGTGACTTGTACAGCATAATGAAAAACCTAGGCATTGATTTTGAAGACATCAGACACATGCAGAATGAAAAATTTTTCAGAAATGATTTTTCTGGTGAGGTTGACTTCAGAGAAGATC
+
CCCCCFFFFFFFGGGGGGGGGGGHHHHHHHHHHHHHGGGGGHHHHHHHHHHHHHHHHHHHHHHHHHHHHHHHHHHHHHHHGHHHHHHHHGHHGHHHHHHHHHGGHHHHHHGGGHHHHHHHHHHHHHGHHHFHGHHHHGHHHHHHHHHHHHHHHHHHHHHGGHHHHHHHHHHHHHHHGHHGHHHHHHHHGHHHGHHHHHHHHHHHHHHHHHHGHHHHHHFGHHHHHHHHGHHHHHGHHHHHHHHHGFFGGGF
@M05620:46:000000000-D9D58:1:1101:20060:13035 1:N:0:107
GAATGAATGCAGAAATTGGCAAGATAATACTGCACCGATGGGAAATGATACTATCCTGAAACATGAGCAAATTGACCAGCCTCAGGATGTGAACTCATTTGCTGGACCAGGGCTCTTTCAAGATAGTAAAAACAGTGACTTGTACAGCATAATGAAAAACCTAGGCATTGATTTTGAAGACATCAGACACATGCAGAATGAAAAATTTTTCAGAAATGATTTTTCTGGTGAGGTTGACTTCAGAGAAGATC
+
CCCCCFFFFFFFGGGGGGGGGGGHHHHHHHHHHHHHGGGGGHHHHHHHHHHHHHHHHHHHHHHHHHHHHHHHHHHHHHHHGHHHHHHHHHHHHHHHHHHHHHHHHHEE?B?>1B?F3GHD??3BGH?4F4BFEHF43FEHGB3?4?4?2B33?BGHD3FAAFHB=2GCGFHHHFFF/=11?GFG1?1FGBHC1GHB10=FHHG<GFG0DGH<000<0=GGHFDGGGG00::C.:;GFCGFC0:09C9BBB0
@M05620:46:000000000-D9D58:1:1101:9006:13054 1:N:0:107
GAATGAATGCAGAAATTGGCAAGATAATACTGCACCGATGGGAAATGATACTATCCTGAAACATGAGCAAATTGACCAGCCTCAGGATGTGAACTCATTTGCTGGAGGTCCCAGGGCTCTTTCAAGATAGTAAAAACAGTGACTTGTACAGCATAATGAAAAACCTAGGCATTGATTTTGAAGACATCAGACACATGCAGAATGAAAAATTTTTCAGAAATGATTTTTCTGGTGAGGTTGACTTCAGAGAA
+
CCCCCFFFFFFFGGGGGGGGGGGHHHHHHHHHHHHHGGFGGHHHHHHHHHHHHHHHGHHHHHHHHHHHHHHHHHHHHHHHGHHHHGHHGGHHGHHHHHHHHHHHHHHGGHHHHHGGGHHHHHHHHHHHHHHHHHHHGHHHHHHHHHHHHHHFHHHHHHHHGHHGGHHHHHHHHHHHHHHHGHHHHHHHHGHHHHHHHHHHHHHHHHHHHHHHHHHHHGHFHHHHHHHHHHHHHHHHHHHHHHGGGGGGGGF
@M05620:46:000000000-D9D58:1:1101:24621:13070 1:N:0:107
GAATGAATGCAGAAATTGGCAAGATAATACTGCACCGATGGGAAATGATACTATCCTGAAACATGAGCAAATTGACCAGCCTCAGGATGTGAACTCATTTGCTGGAGGTCCCAGGGCTCTTTCAAGATAGTAAAAACAGTGACTTGTACAGCATAATGAAAAACCTAGGCATTGATTTTGAAGACATCAGACACATGCAGAATGAAAAATTTTTCAGAAATGATTTTTCTGGTGAGGTTGACTTCAGAGAA
+
CCCCCFFFFFFFGGGGGGGGGGGHHHHHHHHHHHHHGGGGGHHHHHHHHHHHHHHHHHHHHHHHHHHHHHHHHHHHHHHHGHHHHHHHHHHHHHHHHHHHHHHHHHHGGHHHHHGGGHHHHHHHHHHHHHHHHHHHGHHHHHHHHHHHHHHHHHHHHHHHHHHGGHHHHHHHHHHHHHHHGHHHHHHHHHHHHHHHHHHGHHHHHGHHHHHHHHHHHHHHHHHHHHHHHHHFHHHHGHHHHHGGGGGGGGG
@M05620:46:000000000-D9D58:1:1101:18903:13077 1:N:0:107
GAATGAATGCAGAAATTGGCAAGATAATACAGCACCGATGGGAAATGATACTATCCTGAAACATGAGCAAATTGACCAGCCTCAGGATGTGAACTCATTTGCTGGAGGTCCCAGGGCTCTTTCAAGATAGTAAAAACAGTGACTTGTACAGCATAATGAAAAACCTAGGCATTGATTTTGAAGACATCAGACACATGCAGAATGAAAAATTTTTCAGAAATGATTTTTCTGGTGAGGTTGACTTCAGAGAA
+
A>ABBFFFFFFFGGGGGGGGGGGHHHHHHF4DGHHHGAFGGGHGHFGFHHHHHHHHHHGHHHHHGFHHFGFHFHHHHHHHGHHHHFHGGFGGHHGHHHHHGHHHFHGGGHHHFGGGGHHHHHHHHHHGHHHHHHHFGHHHHHHHHHHHHHHHHHHHHHHHHHHGDHHHHHHHHHHHHHHHGHHHHHHHHHHHHGHHHHHHHHHHHFHHHHHHHHHFHFG/FHHHGHHHHGHGGGGFCHHFGFFGEFFFGGE
@M05620:46:000000000-D9D58:1:1101:3391:13087 1:N:0:107
GAATGAATGCAGAAATTGGCAAGATAATACTGCACCGATGGGAAATGATACTATCCTGAAACATGAGCAAATTGACCAGCCTCAGGATGTGAACTCATTTGCCCAGGGCTCTTTCAAGATAGTAAAAACAGTGACTTGTACAGCATAATGAAAAACCTAGGCATTGATTTTGAAGACATCAGACACATGCAGAATGAAAAATTTTTCAGAAATGATTTTTCTGGTGAGGTTGACTTCAGAGAAGATCGGAA
+
CBCCCFFFFFFFGGGGGGGGGGGGHHHHHHHHHHHHGFGGGHHHHHHHHHHHHHHHHHHHHHHHHHHHHHHHHHHHHHHHGHHHHHHHHGHGHHHHHHHHHHHGHHCAEHGHHHHDHFHFGFFHHHEGEGHBFDGEHHGHHHHHHHHGGHHHHHHGGHFHFFCFGHDHHFHHFHHHHHHHHGHHHHHFFHHGFCGGHHHHHHHHHHFHHHHCGHFHHHHHGHHHDGCCC:CCCHHFHHHHHFHHHGFGGAE
@M05620:46:000000000-D9D58:1:1101:12764:13140 1:N:0:107
GAATGAATGCAGAAATTGGCAAGATAATACTGCACCGATGGGAAATGATACTATCCTGAAACATGAGCAAATTGACCAGCCTCAGGATGTGAACTCATTTGCCCAGGGCTCTTTCAAGATAGTAAAAACAGTGACTTGTACAGCATAATGAAAAACCTAGGCATTGATTTTGAAGACATCAGACACATGCAGAATGAAAAATTTTTCAGAAATGATTTTTCTGGTGAGGTTGACTTCAGAGAAGATCGGAA
+
CCCCCFFFFFFFGGGGGGGGGGGHHHHHHHHHHHHHGGGGGHHHHHHHHHHHHHHHHFHHHHHHHHHHHHHHHHHHHHHHGHHHHHHHHHHHHHHHHHHHHHFFFH1>EG1GGGFBHDGDGB4FHH4GE?G4334BGD3FFEF3F333FDHHH30/BCFFC22=@2>FHFHHEHBGG01DH=FGHGCB1FGF10=<FHHF0>GHFGGHFH0<BG0DHHFHCGDH0CCF./;//:;GHHHHHFHHEFBA.;A
@M05620:46:000000000-D9D58:1:1101:3919:13185 1:N:0:107
GAATGAATGCAGAAATTGGCAAGATAATACTGCACCGATGGGAAATGATACTATCCTGAAACATGAGCAAATTGACCAGCCTCAGGATGTGAACTCATTTGCTGGACCAGGGCTCTTTCAAGATAGTAAAAACAGTGACTTGTACAGCATAATGAAAAACCTAGGCATTGATTTTGAAGACATCAGACACATGCAGAATGAAAAATTTTTCAGAAATGATTTTTCTGGTGAGGTTGACTTCAGAGAAGATC
+
CCCCCFFFFFFFGGGGGGGGGGGHHHHHHHHHHHHHGEGGGHHHHHHHHHHHHHHHHHHHHHHHHHHHHHHHHHHHHGHHGHHHHHHHHHHHHHHHHHHHHHHHHHGHHHGGGHHHHHHHHHHHHHHHHGHHGHHHHHHHHHHHHHHHFHHHHHFHHHHGGHHHHHHHHHHHHHHHGHHFHGHHHHHHHHHHHHHGHHHHHHHHEGHHHHHGGHHHHHHHHHHGHHHGCGFHHHHHHHHHHHFFGFGGGGG
@M05620:46:000000000-D9D58:1:1101:6871:13207 1:N:0:107
GAATGAATGCAGAAATTGGCAAGATAATACTGCACCGATGGGAAATGATACTATCCTGAAACATGAGCAAATTGACCAGCCTCAGGATGTGAACTCATTTGCTGGACCAGGGCTCTTTCAAGATAGTAAAAACAGTGACTTGTACAGCATAATGAAAAACCTAGGCATTGATTTTGAAGACATCAGACACATGCAGAATGAAAAATTTTTCAGAAATGATTTTTCTGGTGAGGTTGACTTCAGAGAAGATC
+
BB?ABFFFFFFFGGBFGGGGGFGHHFHHGFDGHHHHGFCGGGHHHHGGHHHHHHGFGHHHHHHHHHHHGHHHHHHHHGHHGHHGHHHHHGHFHHHHHHHHHHHHHHHHHHGGGHHHHHHHHHHHGHHHHHHHGHHBGHHHHHHHHHHHHHHHHHHHHHHGGHFHHHHHHHHHHHHHGHHHHHHHHHHHHHHHHHHHHHHHGHHHHHGHHHHHHHHGHGGHHHHHHHHHGHHHHGHHHHHHHHHFGFGGGGF
@M05620:46:000000000-D9D58:1:1101:5267:13226 1:N:0:107
GAATGAATGCAGAAATTGGCAAGATAATACTGCACCGATGGGAAATGATACTATCCTGAAACATGAGCAAATTGACCAGCCTCAGGATGTGAACTCATTTGCTGGAGGTCCCAGGGCTCTTTCAAGTTAGTAAAAACAGTACCTTGTACAGCATAATGAAAAACCTAGGCATTGATTTTGAATTCATCAGACACATGCAGAACGAAAAATTTTTCAGAAATGATTTTTCTGGTGAGGTTGACTTCAGTGAA
+
CBCCCFFFFFFFGGGGGGGGGGGHHHHHHHHHHHHHGEGGGHGHHHHHHHHHHHHHHGHHHHGHHHHHHHHHHHHHHHHHGHHHHHHHHHHHHHHHHHHHHHHHHHHGGHFH3311?0/??4444444B??F4E43?G2B43?BFH3333B2B3F33B3BG30/?2@22F2<@F11@G1?/111??<1F1?1000111111<0<<CE-<./000/0000/;<G00C00/<00=/0;GHFB/9CF9F0000;
@M05620:46:000000000-D9D58:1:1101:13442:13240 1:N:0:107
GAATGAATGCAGAAATTGGCAAGATAATACTGCACCGATGGGAAATGATACTATCCTGAAACATGAGCAAATTGACCAGCCTCAGGATGTGAACTCATTTGCTGGACCAGGGCTCTTTCAAGATAGTAAAAACAGTGACTTGTACAGCATAATGAAAAACCTAGGCATTGATTTTGAAGACATCAGACACATGCAGAATGAAAAATTTTTCAGAAATGATTTTTCTGGTGAGGTTGACTTCAGAGAAGATC
+
BBCBCFFFFFFFGGGGFGGGGGGHHHHHHHHHHHHHGEFGGHHHHHHHHHHHHHHHHGHHHHHHHHHHHHHHHHHHHHHHGHHHHHHHHHHHHHHHHHHHHHHHHHHGHHGGGHHHHHHHHHHHHHHHHHHHGHHHHHHHHGHHHHHHHHGHHHHHHHHGGHHHHHHHHHHHHHHGFHHHHHHHHHHHHHHHHHHHHHHHHHHHHEGHHHFHHFHH0=DDGHHHFGGHGBCHHCGFCCGGF0:0CFFFFGB
@M05620:46:000000000-D9D58:1:1101:5279:13241 1:N:0:107
GAATGAATGCAGAAATTGGCAAGATAATACTGCACCGATGGGAAATGATACTATCCTGAAACATGAGCAAATTGACCAGCCTCAGGATGTGAACTCATTTGCTGGAGGTCCCAGGGCTCTTTCAAGATAGTAAAAACAGTGACTTGTACAGCATAATGAAAAACCTAGGCATTGATTTTGAAGACATCAGACACATGCAGAATGAAAAATTTTTCAGAAATGATTTTTCTGGTGAGGTTGACTTCAGAGAA
+
BBBCCFFFFFFFGGGGGGGGGGGHHHHHHHHHHHHHGGGGGHHGHHHHHHHHHHHHHHHHHHHHHHHHHHHHHHHHHHHHGHHGHHGHHHHHHHHHHHHHHHHHHGHGGHGHHFFFFFHHBG4?BDHFHB4BDGHHGHFFHBFHF?GFHHFGCDGDHHFGHGHGGH2<CHHCGFEGHHHFAGDGHHGD<DGHHHH1<1FFHFFHFFHHGFHHHHFGFHFHHF0;CGHHFHH0:GFHFFCFCBB0CBFFGG/
@M05620:46:000000000-D9D58:1:1101:21189:13322 1:N:0:107
GAATGAATGCAGAAATTGGCAAGATAATACTGCACCGATGGGAAATGATACTATCCTGAAACATGAGCAAATTGACCAGCCTCAGGATGTGAACTCATTTGCCCAGGGCTCTTTCAAGATAGTAAAAACAGTGACTTGTACAGCATAATGAAAAACCTAGGCATTGATTTTGAAGACATCAGACACATGCAGAATGAAAAATTTTTCAGAAATGATTTTTCTGGTGAGGTTGACTTCAGAGAAGATCGGAA
+
BABBCFFFFFFFGGGGGGGGGGGHHHHHHHHHHGHHGGGGGHHGHHHHHHHHHHHHHHHHHHGHHHHHHHHHHHHHHHHHGHHHHHHHHHHHHHHHHHHHHHHFHHGGGHHHHHHHHHHHHHHHHHHHGHHHHGHHHGHHHHHHHHHHGHHHHHHGGHHHHHHHHHHHHHHHGHHHHGHHHHHHHHHHHHHHHHHHHHHHGHHHHHHHHHHHHHFHHHHHHHHHHHHHHHHHHHHHHHHHHHHHHGGGGGE
@M05620:46:000000000-D9D58:1:1101:17848:13327 1:N:0:107
GAATGAATGCAGAAATTGGCAAGATAATACTGCACCGATGGGAAATGATACTATCCTGAAACATGAGCAAATTGACCAGCCTCAGGATGTGAACTCATTTGCTGGACCAGGGCTCTTTCAAGATAGTAAAAACAGTGACTTGTACAGCATAATGAAAAACCTAGGCATTGATTTTGAAGACATCAGACACATGCAGAATGAAAAATTTTTCAGAAATGATTTTTCTGGTGAGGTTGACTTCAGAGAAGATC
+
CCDCDFFFFFFFGGGGGGGGGGGHHHHHHHHHHHHHGGGGGHHHHHHHHHHHHHHHHHHHHHHHHHHHHHHHHHHHHHHHGHHHHHHHHGHHHHHHHHHHHHHHHHHHHHGGGHHHHHHHHHHHHHHHHHHHGHHGHHHHHHHHHHHHHHHHHHHHHHHGGHHHHHHHHHHHHHHHGHHHHHHHHHHHHHHHHHHHHHHHHHHHHHHHHHHHHHHHHHGHHHHHHHHHHFHHHHHHHHGHHHHHGGGGGGF
@M05620:46:000000000-D9D58:1:1101:3703:13340 1:N:0:107
GAATGAATGCAGAAATTGGCAAGATAATACTGCACCGATGGGAAATGATACTATCCTGAAACATGAGCAAATTGACCAGCCTCAGGATGTGAACTCATTTGCCCAGGGCTCTTTCAAGATAGTAAAAACAGTGACTTGTACAGCATAATGAAAAACCTAGGCATTGATTTTGAAGACATCAGACACATGCAGAATGAAAAATTTTTCAGAAATGATTTTTCTGGTGAGGTTGACTTCAGAGAAGATCGGAA
+
CBCCCFFFFFFFGGGGGFGGGGGHHHHHHHHHHHHHGFGGGHHHHHHHHHHHHHHHHHHHHHHHHHHHHHHHHHHHHHHHGHHHHHFHHHHHHHHHHHHHHHHHHHGGGHHHHHHHHHHHHHHHHHHHGHHHHHHHHHHHHHHHHHHHHHHHHHHGGHHHHHHHHGHHHHHHGHHHGHHHHHGHHHHHHHHHHHHHHHHHHHHHHHHHHHHHHHHHHHHHHHFHGHHHHGHHHGHHHHGFGCGHHGGGGGG
@M05620:46:000000000-D9D58:1:1101:27143:13346 1:N:0:107
GAATGAATGCAGAAATTGGCAAGATAATACTGCACCGATGGGAAATGATACTATCCTGAAACATGAGCAAATTGACCAGCCTCAGGATGTGAACTCATTTGCCCAGGGCTCTTTCAAGATAGTAAAAACAGTGACTTGTACAGCATAATGAAAAACCTAGGCATTGATTTTGAAGACATCAGACACATGCAGAATGAAAAATTTTTCAGAAATGATTTTTCTGGTGAGGTTGACTTCAGAGAAGATCGGAA
+
CCCCCFFFFFFFGGGGGGGGGGGHHHHHHHHHHHHHGGGGGHHHHHHHHHHHHHHHHHHHHHHHHHHHHHHHHHHHHHHHGHHHHHHHHGHFHHHHHHHHHHGFGEGGGHEFGHF@FD33EGHBHHBGDHHHGHGBFG?GHF4FFHFG?BG?3FBAAG222FHFFGHFGGD2/@GHHFHH11GCHHHHHHFF1GHGFD1>0F<GBGHHHGFCGFHFBDDD<GH0DCGH.:=GGHFHHCGBGH0C0CFGDDG
@M05620:46:000000000-D9D58:1:1101:18650:13367 1:N:0:107
GAATGAATGCAGAAATTGGCAAGATAATACTGCACCGATGGGAAATGATACTATCCTGAAACATGAGCAAATTGACCAGCCTCAGGATGTGAACTCATTTGCTGGACCAGGGCTCTTTCAAGATAGTAAAAACAGTGACTTGTACAGCATAATGAAAAACCTAGGCATTGATTTTGAAGACATCAGACACATGCAGAATGAAAAATTTTTCAGAAATGATTTTTCTGGTGAGGTTGACTTCAGAGAAGATC
+
CCCCCFFFFFFFGGGGGGGGGGGHHHHHHHHHHHHHGGGGGHHHHHHHHHHHHHHHHHHHHHHHHHHHHHHHHHHHHHHHGHHHHHHHHGHHHHHHHHHHHHHHHHHHHHGGGHHHHHHHHHHHHHHHHHHHGHHGHHHHHHHHHHHHHHHHHHHHHHHGGHHHHHHHHHHHHHHHGHHGHHHHHHHHHHHHHHHHHHHHHHHHHHHHHHHHGHHHHHHHHHHHHHHHCFHHHHHHHHHHHHHHGGGGGGB
@M05620:46:000000000-D9D58:1:1101:18669:13367 1:N:0:107
GAATGAATGCAGAAATTGGCAAGATAATACTGCACCGATGGGAAATGATACTATCCTGAAACATGAGCAAATTGACCAGCCTCAGGATGTGAACTCATTTGCTGGACCAGGGCTCTTTCAAGATAGTAAAAACAGTGACTTGTACAGCATAATGAAAAACCTAGGCATTGATTTTGAAGACATCAGACACATGCAGAATGAAAAATTTTTCAGAAATGATTTTTCTGGTGAGGTTGACTTCAGAGAAGATC
+
CCCCCFFFFFFFGFGGGGGGGGGHHGHHHHHGHHHHGAFGGHHHHHHGHGHHHHHHHGHHHHFHGHHHHGHHFHHHHGHHGHHHHHHHHEHHHHHGHGGHHHHHGHHGHHGGGHHHHHGHHHHHHGHHHHHHGHHFGDFGHHHHHHHHHHHHHHGFGHHGGHFHHHGGHHGHHHHHGHHHHHHHHHHHHHHHHHFHHHHHHGHHHHGHHHHHHFHHHGHHDGHHHHHHGGGHHHHHHHHGHHFFFCFFGGB
@M05620:46:000000000-D9D58:1:1101:2756:13394 1:N:0:107
GAATGAATGCAGAAATTGGCAAGATAATACTGCACCGATGGGAAATGATACTATCCTGAAACATGAGCAAATTGACCAGCCTCAGGATGTGAACTCATTTGCTGGACCAGGGCTCTTTCAAGATAGTAAAAACAGTGACTTGTACAGCATAATGAAAAACCTAGGCATTGATTTTGAAGACATCAGACACATGCAGAATGAAAAATTTTTCAGAAATGATTTTTCTGGTGAGGTTGACTTCAGAGAAGATC
+
CCCCCFFFFFFFGGGGGGGGGGGHHHHHHHHHHHHHFAEGGHHHHHHHHHHHHHHHHHGHHHGHFHGHFHGHHHHHHHHHGHHHGHGHGHHHHHHHFHHHHHHGGHHFHHGGGHHHHHHHHHHHHHHHHHHHGHHGHHHHHHHHHGHGHHHHHHHHHHHGGHHHHHHHHHHHHHHHGHHHHHHHHHHHHHHHHGHHHHHHHHHHHHHHHHFEHHHHHHDGGHHHHHHGGFGGHHHFFHHHHGHFGGFFFGB
@M05620:46:000000000-D9D58:1:1101:29222:13414 1:N:0:107
GAATGAATGCAGAAATTGGCAAGATAATACTGCACCGATGGGAAATGATACTATCCTGAAACATGAGCAAATTGACCAGCCTCAGGATGTGAACTCATTTGCTGGACCAGGGCTCTTTCAAGATAGTAAAAACAGTGACTTGTACAGCATAATGAAAAACCTAGGCATTGATTTTGAAGACATCAGACACATGCAGAATGAAAAATTTTTCAGAAATGATTTTTCTGGTGAGGTTGACTTCAGAGAAGATC
+
CCCCCFFFFFFFGGGGGGGGGGGHHHHHHHHHHHHHGGFGGHGHGHHHHHHHHHHHHHHHHHHHHGHHHHGGHHHHHHHHGHHGHHHHHGGFHHHHHHHHHHHHHHHHHHGGGHGGHHHHGFGGHHHGHHHHGHHHHGHHHHHHHFGGCGBGDHHFHFFGGHHHHHHHHHFHHHHHG<GFHHHHHHHHHHHHHHHHGH1GHHHHGHHGHHHHH<GHHHBDDDHHGHHHGGBFGHGHHHHHHHHCFCCFGG0
@M05620:46:000000000-D9D58:1:1101:9876:13427 1:N:0:107
GAATGAATGCAGAAATTGGCAAGATAATACTGCACCGATGGGAAATGATACTATCCTGAAACATGAGCAAATTGACCAGCCTCAGGATGTGAACTCATTTGCTGGACCAGGGCTCTTTCAAGATAGTAAAAACAGTGACTTGTACAGCATAATGAAAAACCTAGGCATTGATTTTGAAGACATCAGACACATGCAGAATGAAAAATTTTTCAGAAATGATTTTTCTGGTGAGGTTGACTTCAGAGAAGATC
+
CCCCCFFFFFFFGGGGGGGGGGGHHHHHHHHHHHHHGGGGGHHHHHHHHHHHHHHHHHHHHHHHHHHHHHHHHHHHHHHHGHHHHHHHHHHHHHHHHHHHHHHHHHHHHHGGGHHHHHHHHHHHHHHHHHHHGHHHHHHHHHHHHHHHHHHHHHHHGHHGGHGHHHHHHHHHHHHHGGHHHHHHHHHHHHHHHGHHHHHHHHHHHHHHHHHHHHHHHHHDDGHHHHHHGGHHHHHFFHHHHHHHGFGGGGE
@M05620:46:000000000-D9D58:1:1101:27025:13470 1:N:0:107
GAATGAATGCAGAAATTGGCAAGATAATACTGCACCGATGGGAAATGATACTATCCTGAAACATGAGCAAATTGACCAGCCTCAGGATGTGAACTCATTTGCCCAGGGCTCTTTCAAGATAGTAAAAACAGTGACTTGTACAGCATAATGAAAAACCTAGGCATTGATTTTGAAGACATCAGACACATGCAGAATGAAAAATTTTTCAGAAATGATTTTTCTGGTGAGGTTGACTTCAGAGAAGATCGGAA
+
BBCBCFFFFFFFGGGGGGGGGGGHHHHHHHHHHHHHGGGGGHHHHHHHHHHHHHHHHHHHHHHHHHHHHHHHHHHHHHHHGHHHHHHHHHHFHHHHHHHHHHHHHHGGGHHHHHHHHHHHHHHHHHHHGHHHHHHHHHHHHHHHHHGHHHHHHHHGGHGHGHHHHHHHHHHHGHHGHHHHHHHHHHHHHHHHHHHHHHHHEGGHHHGHHFHHHHHHHHHHHHHHGHHHHGHHHHHHHHHHHHHHHHGGGGG
@M05620:46:000000000-D9D58:1:1101:26174:13477 1:N:0:107
GAATGAATGCAGAAATTGGCAAGATAATACTGCACCGATGGGAAATGATACTATCCTGAAACATGAGCAAATTGACCAGCCTCAGGATGTGAACTCATTTGCTGGAGGTCCCAGGGCTCTTTCAAGATAGTAAAAACAGTGACTTGTACAGCATAATGAAAAACCTAGGCATTGATTTTGAAGACATCAGACACATGCAGAATGAAAAATTTTTCAGAAATGATTTTTCTGGTGAGGTTGACTTCAGAGAA
+
CCCCCFFFFFFFGGGGGGGGGGGHHHHHHHHHHGHHGGGGGHGHHHHHHGHHHHHHHHHHHHHHHHHHHHHHHHHHHHHHGHHHHHHHHHHFHHHHHHHHHHHHHHHGGHHHHHGGGHHHHHHHHHHHGHHHHHHHGHHHHHHHHHHHHHHHHHHHHHHHHHHGGHHHHHHHHHHHHHHHGHHHHHHHHHHHHHHHHHGGHHHHHHHHHHHHHHHHHGHHHHHHGHHHHHHFGHHGHHHHHHGGGGGGGGG
@M05620:46:000000000-D9D58:1:1101:11893:13516 1:N:0:107
GAATGAATGCAGAAATTGGCAAGATAATACTGCACCGATGGGAAATGATACTATCCTGAAACATGAGCAAATTGACCAGCCTCAGGATGTGAACTCATTTGCTGGACCAGGGCTCTTTCAAGATAGTAAAAACAGTGACTTGTACAGCATAATGAAAAACCTAGGCATTGATTTTGAAGACATCAGACACATGCAGAATGAAAAATTTTTCAGAAATGATTTTTCTGGTGAGGTTGACTTCAGAGAAGATC
+
BBCBBFFFFFFFGGGGGGGGGGGHHHHHHHHHHHHHGGGGGHHHHHHHHHHHHHHHHBGGHHHHHHHHHHHGHHHHHHHHGHHHHHHHHGHHHHHHHHHHHHHHHHHHHHGGGHHHHHHHHHHHHHHHHHHHGHHHFHHHHHHHHHHHHHHHHHHHHHHGGHHHHHHHHHHHHHHHGHHFHHHHHHHHHHHHHHHHHHHHHHHHHHHHHHHHHBGHHHHHHHHHHHHHHHHGHHHHGHHHHHHFGFFFGGF
@M05620:46:000000000-D9D58:1:1101:22239:13523 1:N:0:107
GAATGAATGCAGAAATTGGCAAGATAATACTGCACCGATGGGAAATGATACTATCCTGAAACATGAGCAAATTGACCAGCCTCAGGATGTGAACTCATTTGCTGGACCAGGGCTCTTTCAAGATAGTAAAAACAGTGACTTGTACAGCATAATGAAAAACCTAGGCATTGATTTTGAAGACATCAGACACATGCAGAATGAAAAATTTTTCAGAAATGATTTTTCTGGTGAGGTTGACTTCAGAGAAGATC
+
CCCCCFFFFFFFGGGGGGGGGGGHHHHHHHHHHHHHGGGGGHHHHHHHHHHHHHHHHHHHHHHHHHHHHHHHHHHHHHHHGHHHHHHHHHHHHHHHHHHHHHHHHHHHHHGGGHHHHHHHHHHHHHHHHHHHGHHHHHHHHHHHHHGHHHGHHHHHHHHGGHHHHHHHHHHHHHHHGHHHHHHHHHHHHHHHHHHHHHHHHHHHHHHHHHHHHFHHHHHHFHHHHHHHGHHHHHHHHHHHHHHHFFFGGGB
@M05620:46:000000000-D9D58:1:1101:23389:13542 1:N:0:107
GAATGAATGCAGAAATTGGCAAGATAATACTGCACCGATGGGAAATGATACTATCCTGAAACATGAGCAAATTGACCAGCCTCAGGATGTGAACTCATTTGCCCAGGGCTCTTTCAAGATAGTAAAAACAGTGACTTGTACAGCATAATGAAAAACCTAGGCATTGATTTTGAAGACATCAGACACATGCAGAATGAAAAATTTTTCAGAAATGATTTTTCTGGTGAGGTTGACTTCAGAGAAGATCGGAA
+
CCCCCFFFFFFFGGGGGGGGGGGHHHHHHHHHHHHHGGGGGHHHHHHHHHHHHHHHHHHHHHHHHHHHHHHHHHHHHHHHGHHHHGGHHHHEHHHHHHHHHHHHHHGGGHHHHHHHHHHHHHHHHHHHGHHGHHHHHHHHHHHHHHHGHHHHHHHGGHHHHHHHHHHHHHHHGHGHHHHHHHHHHHHHHHHHHHHHHHHGHHHHHHHHHHHHHHHHHHHHHHHHBGHHHCGHHHHHHHHHHHHHHGGGGGG
@M05620:46:000000000-D9D58:1:1101:24277:13582 1:N:0:107
GAATGAATGCAGAAATTGGCAAGATAATACTGCACCGATGGGAAATGATACTATCCTGAAACATGAGCAAATTGACCAGCCTCAGGATGTGAACTCATTTGCTGGAGGTCCCAGGGCTCTTTCAAGATAGTAAAAACAGTGACTTGTACAGCATAATGAAAAACCTAGGCATTGATTTTGAAGACATCAGACACATGCAGAATGAAAAATTTTTCAGAAATGATTTTTCTGGTGAGGTTGACTTCAGAGAA
+
CCCCCFFFFFFFGGGGGGGGGGGHHHHHFHHHHHHHGGGGGHHHHHHHHHHHHHHHHHHHHHHHHHHHHHHHHHHHHHHHGHHHHHHHHHHHHHHHHHHHHHHHHHHGGHHHHHGGGHHHHHHHHHHHHHHIHHHHGHHHHHHHHHHHHHHHHHHHHHHHHHHGGHHHHHHHHHHHHHHHGHHHHHHHHHHHHHHHHHHHHHHHHHHHHHHHHHHHHHHHHHHHHHHHHHHHHHHHHHHHHHGGGGGGGGG
@M05620:46:000000000-D9D58:1:1101:7443:13600 1:N:0:107
GAATGAATGCAGAAATTGGCAAGATAATACTGCACCGATGGGAAATGATACTATCCTGAAACATGAGCAAATTGACCAGCCTCAGGATGTGAACTCATTTGCTGGACCAGGGCTCTTTCAAGATAGTAAAAACAGTGACTTGTACAGCATAATGAAAAACCTAGGCATTGATTTTGAAGACATCAGACACATGCAGAATGAAAAATTTTTCAGAAATGATTTTTCTGGTGAGGTTGACTTCAGAGAAGATC
+
CCCCDFFFFFFFGGGGGGGGGGGHHHHHHHHHHHHHGEGGGHHHHHHHHHHHHHHHHHHHHHHHHHHHHHHHHHHHHHHHGHHHHHHHHGHHHHHHHHHHHHHHHHHHHHGGGHHHHHHHHHHHHHHHIHHHGHHHHHHHHHHHHHHHHHHHHHHHHHHGGHHHHHHHHHHHHHHHGHHHHHHHHHHHHHHHHHHHHHHHHHHHHHHHHHHHHFHHHHHHHHHHHHHHCGHHFHHHHHHHHHHHGGGGGGF
@M05620:46:000000000-D9D58:1:1101:7379:13653 1:N:0:107
GAATGAATGCAGAAATTGGCAAGATAATACTGCACCGATGGGAAATGATACTATCCTGAAACATGAGCAAATTGACCAGCCTCAGGATGTGAACTCATTTGCTGGAGGTCCCTGGGCTCTTTCAAGATAGTAAAAACAGTGACTTGTACAGCATAATGAAAAACCTAGGCATTGATTTTGAAGACATCAGACACATGCAGAATGAAAAATTTGTCAGAAATGATGTTTCTGGTGAGGTTGACTTCAGTGAA
+
BBCCCFFFFFFFGGGGGGGGGGGHHHHHHHHHHHHHGEGGGHHHHHHHHHHHHHHHHHHHHHHHHFGHHHHHHHHHHHGHGHHHGHHFGGHGHHHHHHHHHHHHHHHGGHG13311?2/F3F44F43G43F44D43</2F3F4?433DB3DGFH33??B??30?/@22=222@22F11=DF11=0=?G11<1>GH1111=F0<FHHHHH.<00<=G000<DG0<0:0000000:0..////0000;90;FF
@M05620:46:000000000-D9D58:1:1101:25550:13660 1:N:0:107
GAATGAATGCAGAAATTGGCAAGATAATACTGCACCGATGGGAAATGATACTATCCTGAAACATGAGCAAATTGACCAGCCTCAGGATGTGAACTCATTTGCTGGAGGTCCCAGGGCTCTTTCAAGATAGTAAAAACAGTGACTTGTACAGCATAATGAAAAACCTAGGCATTGATTTTGAAGACATCAGACACATGCAGAATGAAAAATTTTTCAGAAATGATTTTTCTGGTGAGGTTGACTTCAGAGAA
+
CCCCCFFFFFFFGGGGGGGGGGGHHHHHHHHHHHHHGGGGGHHHHHHHHHHHHHHHHHHHHHHHHHHHHHHHHHHHHHHHGHHHHGHHHGHGHHHHHHHHHHHHHHHGGHHHHHGGGHHHHHHHHHHHHHHHHHHHGHHHHHHHHHHHHHHHHHHHHHHHHHHGGHHHHHHHHHHHHHHHGHHHHHHHHHHHHHHHHHHHHHHHHHHHHHHHHHHHHHHHHHHHHHHHHHHHHHHHHHHHHHGGGGGGGGG
@M05620:46:000000000-D9D58:1:1101:19428:13675 1:N:0:107
GAATGAATGCAGAAATTGGCAAGATAATACTGCACCGATGGGAAATGATACTATCCTGAAACATGAGCAAATTGACCAGCCTCAGGATGTGAACTCATTTGCTGGAGGTCCCAGGGCTCTTTCAAGATAGTAAAAACAGTGACTTGTACAGCATAATGAAAAACCTAGGCATTGATTTTGAAGACATCAGACACATGCAGAATGAAAAATTTTTCAGAAATGATTTTTCTGGTGAGGTTGACTTCAGAGAA
+
CCDCDFFFFFFFGGGGGGGGGGGGHHHHHHHHHHHHGGGGGHHHHHHHHHHHHHHHHGHHHHHHHHHHHHHHHHHHHHHHGHHHHGHHHGHHHHHHHHHHHHHHGHHGGHHHHHGGGHHHHHHHHHHHHHHHHHHHGHHHHHHHHHHHHHHHHHHHHHGHHHHGGHHHHHHHHHHHHHHHGHHHHHHHHGHHHHHHHHHHGHHHHHHGHHHHHHHHHHHHHGHHHHHHHHHHHHHHHHHHHHHGHGGGGGG
@M05620:46:000000000-D9D58:1:1101:18948:13677 1:N:0:107
GAATGAATGCAGAAATTGGCAAGATAATACTGCACCGATGGGAAATGATACTATCCTGAAACATGAGCAAATTGACCAGCCTCAGGATGTGAACTCATTTGCTGGACCAGGGCTCTTTCAAGATAGTAAAAACAGTGACTTGTACAGCATAATGAAAAACCTAGGCATTGATTTTGAAGACATCAGACACATGCAGAATGAAAAATTTTTCAGAAATGATTTTTCTGGTGAGGTTGACTTCAGAGAAGATC
+
AABBAFFFFFFFGFGGGGGGGGGHHGGHHHHHHHHHGGGGEFHHHHHHHHHHGHHHHGHHHHHHHGHHHHHHHHHHHHGGEHHHHHHHHGHHHHHHHHHHFHHHHHHHHHGGFHHHHHHHHHHHHGHHHHHHGHHHGGHHHHHGHHHHHHHHHHHHHHGGGHHHHHHHHHHHHHHHGHHHHHHGHHHHHHHHHHHHGHHHHHHHGHGFHGGGHHHHHHFHHDGHGHHF;CHFFCFHHHHGEGGGGCFGGGB
@M05620:46:000000000-D9D58:1:1101:18967:13683 1:N:0:107
GAATGAATGCAGAAATTGGCAAGATAATACTGCACCGATGGGAAATGATACTATCCTGAAACATGAGCAAATTGACCAGCCTCAGGATGTGAACTCATTTGCTGGACCAGGGCTCTTTCAAGATAGTAAAAACAGTGACTTGTACAGCATAATGAAAAACCTAGGCATTGATTTTGAAGACATCAGACACATGCAGAATGAAAAATTTTTCAGAAATGATTTTTCTGGTGAGGTTGACTTCAGAGAAGATC
+
CBCCCFFFFFFFGGGGGGGGGGGHHHHHHHGHHHHHGGGGGHHHHHHHHHHHHHHHHHHHGHHHHHHHHHHHHHHHHHHHGHHHHHHHHHHHHHHHHHHHHHHHGHHHHHGGGHHHHHHHHHHHHHHHHHHHGHHHHHHHHHHHHHHHHHHHHHHHHHHGGHHHHHHHHHHHHHHHGHHHHHHHHGHHHHHHHHFHFHHHHHHHHHHHHHGHHGHHHHHHFHGGHHHHHHHHHHHHHHHHHHHFGGGGGGB
@M05620:46:000000000-D9D58:1:1101:21645:13688 1:N:0:107
GAATGAATGCAGAAATTGGCAAGATAATACTGCACCGATGGGAAATGATACTATCCTGAAACATGAGCAAATTGACCAGCCTCAGGATGTGAACTCATTTGCCCAGGGCTCTTTCAAGATAGTAAAAACAGTGACTTGTACAGCATAATGAAAAACCTAGGCATTGATTTTGAAGACATCAGACACATGCAGAATGAAAAATTTTTCAGAAATGATTTTTCTTGTGAGGTTGACTTCAGAGAAGATCGGAA
+
CCCCCFFFFFFFGGGGGGGGGGGHHHHHHHHHHHHHGGGGGHHHHHHHHHHHHHHHHHHHHHHHHHHHHHHHHHHHHHHHGHHHHHHHHHHHHHHHHHHHHH@3@?FG?11?B4@4BG3G43FB4FF?E/243B44B33B??G3BGB3BD3G3?G//?2F2@GB<2>F2>FDF22200F<1FGGC<01<FGHHB11F111<<1=GFBHHHHFHD<G0<0=/<0=0:0:.;:/:0C0:0C00/;CCFG.AF.
@M05620:46:000000000-D9D58:1:1101:22252:13701 1:N:0:107
GAATGAATGCAGAAATTGGCAAGATAATACTGCACCGATGGGAAATGATACTATCCTGAAACATGAGCAAATTGACCAGCCTCAGGATGTGAACTCATTTGCTGGAGGTCCCTGGGTTTTTTCAAGATCGAAAACACAGAGACTTGAACATCATACAGTAAAACCTAGCCTTCGAGTTTGAAGACATCAGACATAGGCCGAATTAATAATTTTCCAGGACTGTGTTTTTGGGTGCGTCTGACTCAAGAAGA
+
BBBBBFFFFFFFGGGGGGGGGGGHHHHHHHHHHHHHGCGGGHGFGGHDGHHHHGHHHHHHHHHHHHFHHHHHFHHHHGGHGHHHHHHHGFGGHHGHHHHHHHHGHHHGGH@G33?13?/F//34B4FG3//B/<3?0/02BF2B3?2@<>222@222222@2@1?011101?1/?0<>1G1F<G0F11111//0000//---..<C00;;0000<00/../.000;BF.--....-.9.CFG000/9///;
@M05620:46:000000000-D9D58:1:1101:21651:13708 1:N:0:107
GAATGAATGCAGAAATTGGCAAGATAATACTGCACCGATGGGAAATGATACTATCCTGAAACATGAGCAAATTGACCAGCCTCAGGATGTGAACTCATTTGCCCAGGGCTCTTTCAAGATAGTAAAAACAGTGACTTGTACAGCATAATGAAAAACCTAGGCATTGATTTTGAAGACATCAGACACATGCAGAATGAAAAATTTTTCAGAAATGATTTTTCTGGTGAGGTTGACTTCAGAGAAGATCGGAA
+
AAABBFFFFFFFFFCGGGGGGFEGFHGGHHFGHHHHGGGGDDHHHHHHHHHHGHHHHHHHHHHHHGEHGFHHHHFHHHHHGHHHHGGHHHHBHHHHHHHHGHHHHGFGGHHHHHFHHHHGGFHHHFHHGHHHHEHHHHHHHHHGHHHGHHHHHGGGGHFGGHHHFHBHHHGHGHEFHHHGHGFHHHHHHHHGHHHHHFGHHHHHHHGHHHHHGFHHHHHHHHFGDGHHH;CCGHFHFGHHHHHHFFGGBDE
@M05620:46:000000000-D9D58:1:1101:22240:13713 1:N:0:107
GAATGAATGCAGAAATTGGCAAGATAATACTGCACCGATGGGAAATGATACTATCCTGAAACATGAGCAAATTGACCAGCCTCAGGATGTGAACTCATTTGCTGGAGGTCCCAGGGCTCTTTCAAGATAGTAAAAACAGTGACTTGTACAGCATAATGAAAAACCTAGGCATTGATTTTGAAGACATCAGACACATGCAGAATGAAAAATTTTTCAGAAATGATTTTTCTGGTGAGGTTGACTTCAGAGAA
+
CCCCCFFFFFFFGGGGGGGGGGGHHHHHHHHHHHHHGGGGGHHHHHHHHHHHHHHHHHHHHHHHHHHHHHHHHHHHHHGHGHHHHHHHHHHHGHHHHHHHHHHHHHHGGHHHHHGGGHHHHHHHHHHHHHGHHHHHGHHHHHHHHHHHHHHHHHHHHHHHHHHGGHHHHHHHHHHHHHHHGHHHHHHHHHHHHHHHHHHHHHHHHHHHHHHHHHHHHHHHHHHHHHHHHHHHHHHHHHHHHHGGGGGGGGG
@M05620:46:000000000-D9D58:1:1101:27018:13717 1:N:0:107
GAATGAATGCAGAAATTGGCAAGATAATACTGCACCGATGGGAAATGATACTATCCTGAAACATGAGCAAATTGACCAGCCTCAGGATGTGAACTCATTTGCTGGAGGTCCCAGGGCTCTTTCAAGATAGTAAAAACAGTGACTTGTACAGCATAATGAAAAACCTAGGCATTGATTTTGAAGACATCAGACACATGCAGAATGAAAAATTTTTCAGAAATGATTTTTCTGGTGAGGTTGACTTCAGAGAA
+
CCCCCFFFFFFFGGGGGGGGGGGHHHHHHHHHHHHHGGGGGHGHHHHHHHHHHHHHHHHHHHHHHHHHHHHHHHHHHHFGFHHHHHHHHGHHHHHHHHHHHHHHHHHGGHHHHHGGGHHHHHHHHHHHHHHHHHHHGHHHHHHHHHHHHHHHHHHHHHHHHHHGGHHHHHHHHHHHHHHHGHHHHHHHHHHHHHHHHHHHHHHHHHHHHHHHHHHHHHHGHHHHHHHHHHHHHHHHHHHHHHGGGGGFFGG
@M05620:46:000000000-D9D58:1:1101:6338:13728 1:N:0:107
GAATGAATGCAGAAATTGGCAAGATAATACTGCACCGATGGGAAATGATACTATCCTGAAACATGAGCAAATTGACCAGCCTCAGGATGTGAACTCATTTGCCCAGGGCTCTTTCAAGATAGTAAAAACAGTGACTTGTACAGCATAATGAAAAACCTAGGCATTGATTTTGAAGACATCAGACACATGCAGAATGAAAAATTTTTCAGAAATGATTTTTCTGGTGAGGTTGACTTCAGAGAAGATCGGAA
+
CBBCCFFFFFFFGGGGGGGGGGGHHHHHHHHHHHHHGFGGGGHHHHHHHHHHHHHHHHHHHHHHGHHHHHHHHHHHHHHHGHHHHHFGHHHFHHHHHHHHHHHHHHGGGHHHHHHHHHHHHHHHHHHHGHHHGGHHHHHHHHHHHHHHHHEHHHHGGHHHHHHGHHFHHHHHGHHGHHHHHHHHHHHHHGHHHHHHHHHGHHHGHHHGHGHHHHHHHHHHGHHHDGHHHCGHHHHHHHHHHHHHHGGGGGG
@M05620:46:000000000-D9D58:1:1101:19972:13735 1:N:0:107
GAATGAATGCAGAAATTGGCAAGATAATACTGCACCGATGGGAAATGATACTATCCTGAAACATGAGCAAATTGACCAGCCTCAGGATGTGAACTCATTTGCCCAGGGCTCTTTCAAGATAGTAAAAACAGTGACTTGTACAGCATAATGAAAAACCTAGGCATTGATTTTGAAGACATCAGACACATGCAGAATGAAAAATTTTTCAGAAATGATTTTTCTGGTGAGGTTGACTTCAGAGAAGATCGGAA
+
CCCCCFFFFFFFGGGGGGGGGGGHHHHHHHHHHHHHGGGGGHHGHHHHHHHHHHHHHHHHHHHHHHHHHHHHHHHHHHGHGHHHHGHHGGHGFHHHHHHHHHHGHHGGGHHHHHHHHHHHHHHHHHHHGHHHHHHHHHHHHHHHHHHGHHHHHHHGGHHHGHHHHHHHHHHHGHHHHHHHHHHHHHHHHHHHHHHHHHHHHHHHHHHGHHHHGHHHHHHHHHHHDGHHHHHHHHHHHHHHHHHHHGGGGGF
@M05620:46:000000000-D9D58:1:1101:19989:13743 1:N:0:107
GAATGAATGCAGAAATTGGCAAGATAATACTGCACCGATGGGAAATGATACTATCCTGAAACATGAGCAAATTGACCAGCCTCAGGATGTGAACTCATTTGCCCAGGGCTCTTTCAAGATAGTAAAAACAGTGACTTGTACAGCATAATGAAAAACCTAGGCATTGATTTTGAAGACATCAGACACATGCAGAATGAAAAATTTTTCAGAAATGATTTTTCTGGTGAGGTTGACTTCAGAGAAGATCGGAA
+
A?AAAFFFFFFFFGGGGGGGGGGHGFHHHHHGHHFHGEEEEEHHGGHHHHHGFGHHHFGHHGGHG3GDG3CDFHFHHFHHGHHHHH3FGHH5GFFHGFHHHFHHFHFEEHHHGGHHHHHHHHHHFHGHGHHFGFHHHGHEHHHHGHGFHHHHHF?FFHHHFHHHHHHHHHGHGHHGGGHGFHHGHHHFFHFHHHHHHHHGCHHHGGHBFFGCGHFHGHHHHHGG=CGGFCCGEFHHHGFB0//CCFG??E.
@M05620:46:000000000-D9D58:1:1101:8345:13751 1:N:0:107
GAATGAATGCAGAAATTGGCAAGATAATACTGCACCGATGGGAAATGATACTATCCTGAAACATGAGCAAATTGACCAGCCTCAGGATGTGAACTCATTTGCCCAGGGCTCTTTCAAGATAGTAAAAGCAGGGACTTGCACAGCATAGTGCAACATCTTGACATTGATTTTGAAGGCATCTGACGCCTGCAGACTGAAGCATTTTTCAGAATTGATTTTTCTTGAGAGTTCGACTTCGGATGAGATCGGAG
+
CCCCCFFFFFFFGGGGGGGGGGGHHHHHHHHHHHHHGFGGGHHHHHHHHHHHHHHHHHHHHHHHHHHHHHHHHHHHHHHHGHHHHHHHHGHHHHHHHHHHHH3331BF1?1?B4444D3B43F44FH3033/>F/0334B33B/2D32D33D32B2233D22D2222D2222?221/0?01?G1//-0.>GHH011>111<000=0/=0DG0D00=0000/00<00.:0<0...;.0.;..-;00;F.;E-
@M05620:46:000000000-D9D58:1:1101:7283:13776 1:N:0:107
GAATGAATGCAGAAATTGGCAAGATAATACTGCACCGATGGGAAATGATACTATCCTGAAACATGAGCAAATTGACCAGCCTCAGGATGTGAACTCATTTGCTGGACCAGGGCTCTTTCAAGATAGTAAAAACAGTGACTTGTACAGCATAATGAAAAACCTAGGCATTGATTTTGAAGACATCAGACACATGCAGAATGAAAAATTTTTCAGAAATGATTTTTCTGGTGAGGTTGACTTCAGAGAAGATC
+
CCCCCFFFFFFFGGGGGGGGGGGHHHHHHHHHHHHHGEGGGHHHHHHHHHHHHHHHHHHHHHHHHHHHHHHHHHHHHHHHGHHHHHHHHGHHHHHHHHHHHHHHHHHHHFGDGFHHHHHHFHHHHHHFHHHHGHHBFHHHHFDGHFHFHHDHHFHFHHHGGFHGGHHHHHFGDHHHGGHFHHHFFG1FFGHHGHHGHGGFHHHHHECDGGGDGDGGGFDGHHHHHHHHG/0CHCGHHFHHFCG;BB9/BB0
@M05620:46:000000000-D9D58:1:1101:8174:13803 1:N:0:107
GAATGAATGCAGAAATTGGCAAGATAATACTGCACCGATGGGAAATGATACTATCCTGAAACATGAGCAAATTGACCAGCCTCAGGATGTGAACTCATTTGCCCAGGGCTCTTTCAAGATAGTAAAAACAGTGACTTGTACAGCATAATGAAAAACCTAGGCATTGATTTTGAAGACATCAGACACATGCAGAATGAAAAATTTTTCAGAAATGATTTTTCTGGTGAGGTTGACTTCAGAGAAGATCGGAA
+
BBBBBFFFFFFFGGGGGGGGGGGHHHHHHHHHHHHHGCGGGHHHHHHHHHHHHHHHHHHHHHFHHHHHHHHHHHGGHHGHGHHHGHHHHHHFHHHHHHHHHHHHHHGGGHHHHHHHHHHHGHHHHHHHGHHHHGHHHHHHHHHHHHHGHHHHHHHGGHHHGHHHHHHHHHHHGHHHHHHHHHHHHHHHHHHHHHHHHHGFHHHHHHHHHHHHHHHHHHHHHHFH=GGHHFHHHHHHHGHHHHHHHGGGGGG
@M05620:46:000000000-D9D58:1:1101:11289:13942 1:N:0:107
GAATGAATGCAGAAATTGGCAAGATAATACTGCACCGATGGGAAATGATACTATCCTGAAACATGAGCAAATTGACCAGCCTCAGGATGTGAACTCATTTGCTGGACCAGGGCTCTTTCAAGATAGTAAAAACAGTGACTTGTACAGCATAATGAAAAACCTAGGCATTGATTTTGAAGACATCAGACACATGCAGAATGAAAAATTTTTCAGAAATGATTTTTCTGGTGAGGTTGACTTCAGAGAAGATC
+
CBCCCFFFFFFFGGGGGGGGGGGHHHHHHHHHHHHHGGGGGHHHHHHHHHHHHHHHHHHHHHHHHHHHHHHHHHHHHHHHGHHHHHHHHGHHHHHHHHHHHHHHHHHHHHGGGHHHHHHHHHHHHHFHHHHHGHHGHHHHHHHHHHHHHHHHHHHHHHHGGHHHHHHHHHHHHHHGGHHHHHHHHHHHHHHHHHHHHHHHHHHHHHHHHHGGHHHHHHHHHHHHHHHHGHHHHHHGHHHHHHHHGFGGGGB
@M05620:46:000000000-D9D58:1:1101:25701:13967 1:N:0:107
GAATGAATGCAGAAATTGGCAAGATAATACTGCACCGATGGGAAATGATACTATCCTGAAACATGAGCAAATTGACCAGCCTCAGGATGTGAACTCATTTGCCCAGGGCTCTTTCAAGATAGTAAAAACAGTGACTTGTACAGCATAATGAAAAACCTAGGCATTGATTTTGAAGACATCAGACACATGCAGAATGAAAAATTTTTCAGAAATGATTTTTCTGGTGAGGTTGACTTCAGAGAAGATCGGAA
+
CCCCCFFFFFFFGGGGGGGGGGGHHHHHHHHHHHHHGGGGGHHHHHHHHHHHHHHHHHHHHHHHHHHHHHHHHHHHHHHHGHHHHHHHHHHHHHHHHHHHHHHHHHGGGHHHHHHHHHHHHHHHHHHHGHHHHHHHHHHHHHHHHGHHHHHFHHHGGHHHHHHHHHHHHHHHGHHHHHHHHHHHHHHHHHHHHHHHHHHHHHHHHHHHHHHHHHFHHHHHHHHHGHHHHHHHHHHHHHHHHHHHHGGGGGG
@M05620:46:000000000-D9D58:1:1101:7990:13972 1:N:0:107
GAATGAATGCAGAAATTGGCAAGATAATACTGCACCGATGGGAAATGATACTATCCTGAAACATGAGCAAATTGACCAGCCTCAGGATGTGAACTCATTTGCTGGACCAGGGCTCTTTCAAGATAGTAAAAACAGTGACTTGTACAGCATAATGAAAAACCTAGGCATTGATTTTGAAGACATCAGACACATGCAGAATGAAAAATTTTTCAGAAATGATTTTTCTGGTGAGGTTGACTTCAGAGAAGATC
+
CCCCCFFFFFFFGGGGGGGGGGGHHHGHHHHHHHHHGFGGGHHHHHHHHHHHHHHHHHHGHHHHHHHHHHHHHHHHHHHHGHHHHHHHHHGGHHHHHHHHHHHGGHHHHHGGGHHHHHHHHHHHHHHHHHHHGHHHHHHHHHHHHHHHHHHHHHHHHHHGGHHHHHHHHHHHHHHHGHHHHHHHHHHHHHHHHHGHHHHHHHHHHHHHHHHHHHHHHHGGDGHHGHHHCGHHHHHGHHHHHHHHGGGGGGB
@M05620:46:000000000-D9D58:1:1101:23037:13998 1:N:0:107
GAATGAATGCAGAAATTGGCAAGATAATACTGCACCGATGGGAAATGATACTATCCTGAAACATGAGCAAATTGACCAGCCTCAGGATGTGAACTCATTTGCTGGAGGTCCCAGGGCTCTTTCAAGATAGTAAAAACAGTGACTTGTACAGCATAATGAAAAACCTAGGCATTGATTTTGAAGACATCAGACACATGCAGAATGAAAAATTTTTCAGAAATGATTTTTCTGGTGATGTTGACTTCAGAGAA
+
A?ABBFFFFFFDGGGGFGGGGBFHGHHHGHCGFHHHGEAEEHHB2GHFFFGHHGHHGGDAAF3FHEFG3AGGGHFHHFHHGHFHGEC@GBGBBGHHFFGGHHHHHFHGDGHH3B1EEHHHHHHF4GEF4D4FF44E/GHGHGHHHHGFH2GGGHEBF2GBGFGGGHGHFGHFHG1GH<GHEHHHHGGHFGHFFHFCGHGHHFFG1DGEAH<<DGHGHFGHHHGHHEGFBHCHHHFHFHHHEHHFHGBBF//
@M05620:46:000000000-D9D58:1:1101:23024:14012 1:N:0:107
GAATGAATGCAGAAATTGGCAAGATAATACTGCACCGATGGGAAATGATACTATCCTGAAACATGAGCAAATTGACCAGCCTCAGGATGTGAACTCATTTGCTGGAGGTCCCAGGGCTCTTTCAAGATAGTAAAAACAGTGACTTGTACAGCATAATGAAAAACCTAGGCATTGATTTTGAAGACATCAGACACATGCAGAATGAAAAATTTTTCAGAAATGATTTTTCTGGTGATGTTGACTTCAGAGAA
+
BBBBBFFFFFFFGGGGGGGGGGGHHGHGFHFHHHHHGGGGGHHGHHHGHHHHHHHHHHHHHHGHGHHHHHHHHHHHHHHHGHHHGGHFGHHHHHHHHHHHHHHHHGHGGHHHHHGGGHHHHHHHHHHHHHHHHHHHGHHHHGHHGHHHHHHHHHHHHHHHHGHGGHHGHGHHHHHGHHHHGHHHHHHHHGHGHHHHHHHHHHHHHHGFHHHHHHHHGFHGHHHHHHHHHHHGHHFGHHHHGHHHHGGFGGG
@M05620:46:000000000-D9D58:1:1101:5975:14019 1:N:0:107
GAATGAATGCAGAAATTGGCAAGATAATACTGCACCGATGGGAAATGATACTATCCTGAAACATGAGCAAATTGACCAGCCTCAGGATGTGAACTCATTTGCCCAGGGCTCTTTCAAGATAGTAAAAACAGTGACTTGTACAGCATAATGAAAAACCTAGGCATTGATTTTGAAGACATCAGACACATGCAGAATGAAAAATTTTTCAGAAATGATTTTTCTGGTGAGGTTGACTTCAGAGAAGATCGGAA
+
CABCCFFFFFFFGGGGGGGGGGGHHHHHHHHHHHHHGEFGGHGHHHHHHHHHHHHHHHHHHHHHHHHHHHHHHHHHHHHHGHHHHHGGHHHHHHHHHHHHHHHHHHGGGHHHHHHHHHHHHHGHHHHHGHHHHHHHHHHHHHHHHHHHHHHHHHHGGHHHHHHHHHHHHHHHGHHHHHHHHHHHHHHHHHHHHHHHHHHHHHHHHHHHHHHGHHHHHHHHHHHHGGHHHGHHHHHHGHHHHHHHHFGGGFE
@M05620:46:000000000-D9D58:1:1101:17732:14032 1:N:0:107
GAATGAATGCAGAAATTGGCAAGATAATACTGCACCGATGGGAAATGATACTATCCTGAAACATGAGCAAATTGACCAGCCTCAGGATGTGAACTCATTTGCTGGAGGTCCCAGGGCTCTTTCAAGATAGTAAAAACAGTGACTTGTACAGCATAATGAAAAACCTAGGCATTGATTTTGAAGACATCAGACACATGCAGAATGAAAAATTTTTCAGAAATGATTTTTCTGGTGAGGTTGACTTCAGAGAA
+
CCCCCFFFFFFFGGGGGGGGGGGHHHHHHHHHHHHHGGGGGHHHHHHHHHHHHHHHHHHHHHHHHHHHHHHHHHHHHHHHGHHHHGGHHHHHHHHHHHHHHHHHHHHGGHHHHHGGGHHHHHHHHHHHHHHHHHHHGHHHHHGHHHHHHHHHHHHHHHHHHHHGGHHHHHHHHHHHHHHHGHHHHHHHHHHHHHHHHHHHHGHHHHHHHHHHHHHHHHHHHHHHGHHHHHHHGHGHHHHHHHGGGGGGGGG
@M05620:46:000000000-D9D58:1:1101:5967:14035 1:N:0:107
GAATGAATGCAGAAATTGGCAAGATAATACTGCACCGATGGGAAATGATACTATCCTGAAACATGAGCAAATTGACCCGCCTCAGGATGTGAACTCATTTGCCCAGGGCTCTTTCAAGATAGTAAAAACAGTGACTTGTACAGCATAATGAAAAACCTAGGCATTGATTTTGAAGACATCAGACACATGCAGAATGAAAAATTTTTCAGAAATGATTTTTCTGGTGAGGTTGACTTCAGAGAAGATCGGAA
+
AA3AABDFFFFFGGCGFGGGGGGHHHCHFHFGHGHHGEGGEGFFHHHEGFGH5DGHF35BFG3GFDFHBGBEGFBEH2AFGGGFHHBGGGG4BGHHBHHHHHHHHHG?EHHHHHGFHGFGHHBEHHEHEHF?3BGHHHHGHEHHFGFBGHE1FGHGFH1FGHHGHFFHHHHGFFHBFBGHFFFHFHGHHHHH1GFGBFGFGFFHFFHDG0=CGH0GHHHHHG0GGFGHG:GHGHHHF0CFF/CF90FEGGE
@M05620:46:000000000-D9D58:1:1101:5903:14147 1:N:0:107
GAATGAATGCAGAAATTGGCAAGATAATACTGCACCGATGGGAAATGATACTATCCTGAAACATGAGCAAATTGACCAGCCTCAGGATGTGAACTCATTTGCTGGAGGTCCCAGGGCTCTTTCAAGATAGTAAAAACAGTGACTTGTACAGCATAATGAAAAACCTAGGCATTGATTTTGAAGACATCAGACACATGCAGAATGAAAAATTTTTCAGAAATGATTTTTCTGGTGAGGTTGACTTCAGAGAA
+
DCDDDFFFFFFFGGGGGGGGGGGHHHHHHHHHHHHHFEFGGHHHHHHHHHHHHHHHHGHHHHHHHHHHHHHHHHHHHHHHGHHHHHFHHHHHHHHHHHHHHHHHGHHGGHHHHHGGGHHHHHHHHHHHHHHIHHHHGHHHHHHHHHHHHHHHHHHHHHHHHHHGGHHHHHHHHHHHHHHHGHHHHHHHHHHHHHHHHHHHHHHHHHHHHHHHHHHHHHHHHHHHHHHHHHHHHHHHHHHHHHGHHGHGGGG
@M05620:46:000000000-D9D58:1:1101:25457:14153 1:N:0:107
GAATGAATGCAGAAATTGGCAAGATAATACTGCACCGATGGGAAATGATACTATCCTGAAACATGAGCAAATTGACCAGCCTCAGGATGTGAACTCATTTGCCCAGGGCTCTTTCAAGATAGTAAAAACAGTGACTTGTACAGCATAATGAAAAACCTAGGCATTGATTTTGAAGACATCAGACACATGCAGAATGAAAAATTTTTCAGAAATGATTTTTCTGGTGAGGTTGACTTCAGAGAAGATCGGAA
+
ABBBAFFFFFFFGGGGGFFGGGFFHFHHFHFGHFHHGGGGCACGAHFHHFHFHDFGHEFGFFHHHGHFFHHHHGHHHFGHGHHHCCFGFBD@GHHHHHHFHHHHFFEEGHHHHHHGGGB@FGBDGFFHGHF?F3GHHHFHHHHHEGFEGFHHHHHGGHHHHHHHHGHHFHHGGHHHHGHHFHGHEHGHGF1GGGHHGHBFFHHHHHHHHHHFFHHHHHHHHHHH0CCCHGHHHGHHHHFHHGFHHFFGGGE
@M05620:46:000000000-D9D58:1:1101:6321:14161 1:N:0:107
GAATGAATGCAGAAATTGGCAAGATAATACTGCACCGATGGGAAATGATACTATCCTGAAACATGAGCAAATTGACCAGCCTCAGGATGTGAACTCATTTGCTGGACCAGGGCTCTTTCAAGATAGTAAAAACAGTGACTTGTACAGCATAATGAAAAACCTAGGCATTGATTTTGAAGACATCAGACACATGCAGAATGAAAAATTTTTCAGAAATGATTTTTCTGGTGAGGTTGACTTCAGAGAAGATC
+
CCCCCFFFFFFFGGGGGGGGGGGHHHHHHHHHHHHHGEGGGHHHHHHHHHHHHHHHHHHHHHHHHGHHHHHHHHHHHHHHGHHHHHHHHGHHHHHHHHHHHHHHHHHHHHGGGHHHHHHHHHHHHHHHHHHHGHHHHHHHHHHHHHHHHHHHHHHHHHHGGHHHHHHHHHHHHHHHGHHHHHHHHGHHHHHHHHHHHHHHHHHHHHHHHHHHHHHHHGHGHHHHHHHHCHHHHHHHHHHHHHHHGGGGGGF
@M05620:46:000000000-D9D58:1:1101:14541:14178 1:N:0:107
GAATGAATGCAGAAATTGGCAAGATAATACTGCACCGATGGGAAATGATACTATCCTGAAACATGAGCAAATTGACCAGCCTCAGGATGTGAACTCATTTGCTGGAGGTCCCAGGGCTCTTTCAAGATAGTAAAAACAGTGACTTGTACAGCATAATGAAAAACCTAGGCATTGATTTTGAAGACATCAGACACATGCAGAATGAAAAATTTTTCAGAAATGATTTTTCTGGTGAGGTTGACTTCAGAGAA
+
DCCDDFFFFFFFGGGGGGGGGGGHHHHHHHHHHHHHGGGGGHHHHHHHHHHHHHHHHHHHHHHHHHHHHHHHHHHHHHHHGHHHHHHHHGGHHHHHHHHHHHHHHHHGGHHHHHGGGHGHHHHHHHHHHHHHHHHHGHHHHHHHHHHHHHHHHHHHHHHHHHHGGHHHHHHHHHHHHHHHGHHHHHHHHHHHHHHHHHHHHHHHHHHGHHHHGHHHHHHHHHHHHHHGHHHHHHHHHHHHHHGGGGGGGGG
@M05620:46:000000000-D9D58:1:1101:24421:14187 1:N:0:107
GAATGAATGCAGAAATTGGCAAGATAATACTGCACCGATGGGAAATGATACTATCCTGAAACATGAGCAAATTGACCAGCCTCAGGATGTGAACTCATTTGCCCAGGGCTCTTTCAAGATAGTAAAAACAGTGACTTGTACAGCATAATGAAAAACCTAGGCATTGATTTTGAAGACATCAGACACATGCAGAATGAAAAATTTTTCAGAAATGATTTTTCTGGTGAGGTTGACTTCAGAGAAGATCGGAA
+
CCDDDFFFFFFFGGGGGGGGGGGHHHHHHHHHHHHHGFGGGHHHHHHHHHHHHHHHHHHHHHHHHHHHHHHHHHHHHHHHGHHHHHHHHHHHHHHHHHHHHHHHHHGGGHHHHHHHHHHHHHHHHHHHGHHGHHHHHHHHHHHHHHHHHHHHHGHGGHHHHHHHHHHHHHHHGHHHHHHHHHHHHHHHHHHHHHHHHHHGHHHHHHHHHHHHHHHHHHHHHHHHFHHHHCHHHHHHHHHGHHHHHGGGGGG
@M05620:46:000000000-D9D58:1:1101:17163:14192 1:N:0:107
GAATGAATGCAGAAATTGGCAAGATAATACTGCACCGATGGGAAATGATACTATCCTGAAACATGAGCAAATTGACCAGCCTCAGGATGTGAACTCATTTGCCCAGGGCTCTTTCAAGATAGTAAAAACAGTGACTTGTACAGCATAATGAAAAACCTAGGCATTGATTTTGAAGACATCAGACACATGCAGAATGAAAAATTTTTCAGAAATGATTTTTCTGGTGAGGTTGACTTCAGAGAAGATCGGAA
+
CCCCCFFFFFFFGGGGGGGGGGGHHHHHHHHHHHHHGGGGDHHHHHHHHHHHHHHHHHHHHHHHHHHHHHHHHHHHHHHHGHHHHHHHHGHHHHHHHHHHHHHHHHGGGHHHHHHHHHHHHHHHHHHHGHHHHHHHHHHHHHHHHHHHHHHHHGHGGHHHGHHHHHHHHHHHGHHHHHHHHHHHHHHHHHHHHHHHHHGHHHHHHHHHGHHHHHHGHHHGHHHHGHHHHHHHHHHHHHHHHHHHHGGGGGG
@M05620:46:000000000-D9D58:1:1101:10787:14207 1:N:0:107
GAATGAATGCAGAAATTGGCAAGATAATACTGCACCGATGGGAAATGATACTATCCTGAAACATGAGCAAATTGACCAGCCTCAGGATGTGAACTCATTTGCTGGACCAGGGCTCTTTCAAGATAGTAAAAACAGTGACTTGTACAGCATAATGAAAAACCTAGGCATTGATTTTGAAGACATCAGACACATGCAGAATGAAAAATTTTTCAGAAATGATTTTTCTGGTGAGGTTGACTTCAGAGAAGATC
+
AACCAFFFFFFFFGGGGGGGGGGHHHHHHHHHHHHHGGGGGGFHGHGGHHHHHHHHHGHHHHGFFFHHGGHHGHHHHHHHGHHHGGFGHGGFFHHHHHHGHHHHGHHHHHGGGHHHHHGHHHHHHHHHHHHHGHHGGHHHHHHHHHHHHHHDHHHHHHHGGHHHHHHHGHGHGHHHGGHHHHHHHHHHHHFHHHHHHHGHHGHHHHHHHHHFHHHHHHHHGHHHHHHHFHHFFCBGHHHGHHHHGGGGGGB
@M05620:46:000000000-D9D58:1:1101:24402:14210 1:N:0:107
GAATGAATGCAGAAATTGGCAAGATAATACTGCACCGATGGGAAATGATACTATCCTGAAACATGAGCAAATTGACCAGCCTCAGGATGTGAACTCATTTGCCCAGGGCTCTTTTAAGATAGTAAAAACAGTGACTTGTACAGCATAATGAAAAACCTAGGCATTGATTTTGAAGACATCAGACACATGCAGAATGAAAAATTTTTCAGAAATGATTTTTCTGGTGCGGTTGACTTCAGAGAAGATCGGAA
+
AAA>A4@5FFFFGGGFGGFGAFFEFHGHHHFFDDGHCCGGGC2AFGHFHHHHHBGGHFHFHHGBFGHHHHHHFDGHGHHHGHHBFFGFF@FFFHFHHHHHFGHGGHGGGHHGGHFHHHFFGH?GHHGGFGFFFFGHFGFGHGFHHF3DGDDDGDFFGHFGHHHHGGHHHHHHGDGGHHHHHEFHHHFCFH<GGHHGDGG10FGHFHGDGH0CDH=GHHHGHHGH<C0;@C@CGHHHHCCFGGBFGFGGGGA
@M05620:46:000000000-D9D58:1:1101:4651:14235 1:N:0:107
GAATGAATGCAGAAATTGGCAAGATAATACTGCACCGATGGGAAATGATACTATCCTGAAACATGAGCAAATTGACCAGCCTCAGGATGTGAACTCATTTGCCCAGGGCTCTTTCAAGATAGTAAAAACAGTGACTTGTACAGCATAATGAAAAACCTAGGCATTGATTTTGAAGACATCAGACACATGCAGAATGAAAAATTTTTCAGAAATGATTTTTCTGGTGAGGTTGACTTCAGAGAAGATCGGAA
+
B@ABBFFFFFFFGGGGGGGGFGGGHHHFHHHHDFHFE2EFDGHHHHHHHHGHGHHGHHGHHFGHFHGHHHHGGG5FGHHEGFHBFGCBFGHDFGHGBHHHHHHHHHGGGHHHGHGFGHHHHHFHHHHHGGHHHHHHHHHHHGHHHGFFGFGHHHHGGHHHHGFHHHGHHHHHGHHHHHHHHHHHHHHHHHHHHHHHFGGHHHHGHHHHFGHHHHHHHHHHFHHHGFCHHCHFHHGHHHHHHHHHHGGGGGE
@M05620:46:000000000-D9D58:1:1101:18330:14333 1:N:0:107
GAATGAATGCAGAATTGGCAAGATAATACTGCACCGATGGGAAATGATACTATCCTGAAACATGAGCAAATTGACCAGCCTCAGGATGTGAACTCATTTGCTGGACCAGGGCTCTTTCAAGATAGTAAAAACAGTGACTTGTACAGCATAATGAAAAACCTAGGCATTGATTTTGAAGACATCAGACACATGCAGAATGAAAAATTTTTCAGAAATGATTTTTCTGGTGAGGTTGACTTCAGAGAAGATCG
+
AAAAAFFFFFFFGGFG1G11GCEDFHFDG3AAFGHE?A0EGBHHHB1FAFAAFAGAE1GHHBDF1EEGHHFHHBAGFFEGFCGGGFCGBF2GFFGHFGHFD1FGAEGEF>/EGCFF@2B2B11FB2G2GFB/GEB1BFFGHGHD2GFHHHFGG2GHB0ACFHFHHHHFHGGHHGGA111<F1DGDHCFFCGBCFFDCDD<GHFFFCDDDH0<0=<DGHGGHDGGHHBGC0GHHFGBFHHGHHB:9FGGFFE
@M05620:46:000000000-D9D58:1:1101:5251:14336 1:N:0:107
GAATGAATGCAGAAATTGGCAAGATAATACTGCACCGATGGGAAATGATACTATCCTGAAACATGAGCAAATTGACCAGCCTCAGGATGTGAACTCATTTGCTGGACCAGGGCTCTTTCAAGATAGTAAAAACAGTGACTTGTACAGCATAATGAAAAACCTAGGCATTGATTTTGAAGACATCAGACACATGCAGAATGAAAAATTTTTCAGAAATGATTTTTCTGGTGAGGTTGACTTCAGAGAAGATC
+
CCCCCFFFFFFFGGGGGGGGGGGHHHHHHHHHHHHHGEGGGHHHHHHHHHHHHHHHHHHHHHHHHHHHHHHHHHHHHHHHGHHHHHHHHHHHHHHHHHHHHHHHHHHHHHGGGHHHHHHHHHHHHHHHHHHHGHHFGGHHHHHHHHHHHHHHHHHHHHHGGHHHHHHHHHHHHHHHGHHHHHHHHHHHHHHHHHHHHHHHHHHGHHHHHHHHHHHHHHHHHHHHHHHHHHHHHHHHHHHHHHHHGGGGGGF
@M05620:46:000000000-D9D58:1:1101:15665:14346 1:N:0:107
GAATGAATGCAGAAATTGGCAAGATAATACTGCACCGATGGGAAATGATACTATCCTGAAACATGAGCAAATTGACCAGCCTCAGGATGTGAACTCATTTGCTGGAGGTCCCAGGGCTCTTTCAAGATAGTAAAAACAGTGACTTGTACAGCATAATGAAAAACCTAGGCATTGATTTTGAAGACATCAGACACATGCAGAATGAAAAATTTTTCAGAAATGATTTTTCTGGTGAGGTTGACTTCAGAGAA
+
AAABBFFFFFFFGFFGGGGGGGGGHGHHFHGHFHHFEAEEEHHHHHHHHHHHHHHHHHHHHHFH3GFGFHHGGGFGHHHHGHHHGHGFGHHFHHHFDGHHHHHHFACGGHHHHFGGGHGHHGHHHFHHGHHHHHHHGHEHHFGHHHGFFGHHHHHHHHHHFBGGGHHGGGGHHHGHHHHHGHHGHHHHHHHFHHGHHHFHHFFGHHHGEFHHHHHFGHHGHFFGCGHHHHCFCCGFFFHHGFGGGGGGGGG
@M05620:46:000000000-D9D58:1:1101:2731:14377 1:N:0:107
GAATGAATGCAGAAATTGGCAAGATAATACTGCACCGATGGGAAATGATACTATCCTGAAACATGAGCAAATTGACCAGCCTCAGGATGTGAACTCATTTGCTGGACCAGGGCTCTTTCAAGATAGTAAAAACAGTGACTTGTACAGCATAATGAAAAACCTAGGCATTGATTTTGAAGACATCAGACACATGCAGAATGAAAAATTTTTCAGAAATGATTTTTCTGGTGAGGTTGACTTCAGAGAAGATC
+
CBABCFFFFFFFGGGGGGGGGGFHHHGHHHHGGHHHEGGGGHHHHHHHHHHHFHHHHHHFHHHHHHGHHHGHHHGHEFHGFHHGGFGGHFGHGHHHFGHHHHGHHHHHHHGGGHHHHHHGHHHHHHHHHHHGGHHFGHHHHHGGHHHHGHHHHHHHHGHGGHHHHHHHHHHHHHHHGHHHHHHHHHHHHHHHHFHHHHHHHHHHHHHHHHGHHHHHHHHHHHFHHHHHCFHHHHHHHHHHHHHHGFGGGGB
@M05620:46:000000000-D9D58:1:1101:19265:14387 1:N:0:107
GAATGAATGCAGAAATTGGCAAGATAATACTGCACCGATGGGAAATGATACTATCCTGAAACATGAGCAAATTGACCAGCCTCAGGATGTGAACTCATTTGCTGGACCAGGGCTCTTTCAAGATAGTAAAAACAGTGACTTGTACAGCATAATGAAAAACCTAGGCATTGATTTTGAAGACATCAGACACATGCAGAATGAAAAATTTTTCAGAAATGATTTTTCTGGTGAGGTTGACTTCAGAGAAGATC
+
CCCDCFFFFFFFGGGGGGGGGGGHHHHHHHHHHHHHGGGGGHHHHHHHHHHHHHHHHHHHHHHHHHHHHHHHHHHHHHHHGHHHHHHHHHHHHHHHHHHHHHHHHHHHHHGGGHHHHHHHHHGHHHHHIHHHGHHHHHHHHHHHHHHHHHHHHHHHHHHGGHHHGHHHHHHHHHHHGHHHHHHHHHHHHHHHHHHHHHHHHHHHHHHHHHHHGHHHHHHHHHHHHHHHHHHHHHHHGHHHHHHGGGFGGGF
@M05620:46:000000000-D9D58:1:1101:2746:14396 1:N:0:107
GAATGAATGCAGAAATTGGCAAGATAATACTGCACCGATGGGAAATGATACTATCCTGAAACATGAGCAAATTGACCAGCCTCAGGATGTGAACTCATTTGCTGGACCAGGGCTCTTTCAAGATAGTAAAAACAGTGACTTGTACAGCATAATGAAAAACCTAGGCATTGATTTTGAAGACATCAGACACATGCAGAATGAAAAATTTTTCAGAAATGATTTTTCTGGTGAGGTTGACTTCAGAGAAGATC
+
BAABCFFFFFFFGGGGGGGGGGGHHHHHHHHHHHHHGFGGGHHHHHHHHHHHGHHHHHHHGHHGFFHHHHGHHHHHHHHHGHHHHHHHHGHHHGHHHHHHHHHGHHFHHHGGGHHHHHHHHHHHHHHHHHHHGHHHHHHHHHHHHHHHHHHHHHHHHHHGGHHHGHHHHHHHHHHGGHHHHHHHHHHHHHHHHHHHHHHHHHHHHHHHHHHHHGHHHHHGGHHGHHHHHGGGHHHHHHHHHHHHGFGGGGB
@M05620:46:000000000-D9D58:1:1101:18282:14441 1:N:0:107
GAATGAATGCAGAAATTGGCAAGATAATACTGCACCGATGGGAAATGATACTATCCTGAAACATGAGCAAATTGACCAGCCTCAGGATGTGAACTCATTTGCTGGACCAGGGCTCTTTCAAGATAGTAAAAACAGTGACTTGTACAGCATAATGAAAAACCTAGGCATTGATTTTGAAGACATCAGACACATGCAGAATGAAAAATTTTTCAGAAATGATTTTTCTGGTGAGGTTGACTTCAGAGAAGATC
+
CCCCCFFFFFFFGGGGGGGGGGGHHHHHHHHGHGHHGGGGGHHHHHHHHHHHHHHHHGHHFHGHHGHHHHHHGHHHHHHHGHHHHGHHHGHHHHHHHHHHHHHHHHHGHHGGGHHHHHGHHHHHHHHGHHHHGHHGHHHHHHHHHHHGHHHHGHHHHHHGGHHHHHHGHHHHHHHHGGHHHHHHHHHHHHGHHHHHHHHHHHHHHHHHHHHHHHHGHHHHGHHHHHHGGHHHFHGHGHHHHHHGGGGGGGB
@M05620:46:000000000-D9D58:1:1101:27742:14468 1:N:0:107
GAATGAATGCAGAAATTGGCAAGATAATACTGCACCGATGGGAAATGATACTATCCTGAAACATGAGCAAATTGACCAGCCTCAGGATGTGAACTCATTTGCCCAGGGCTCTTTCAAGATAGTAAAAACAGTGACTTGTACAGCATAATGAAAAACCTAGGCATTGATTTTGAAGACATCAGACACATGCAGAATGAAAAATTTTTCAGAAATGATTTTTCTGGTGAGGTTGACTTCAGAGAAGATCGGAA
+
CCCCCFFFFFFFGGGGGGGGGGGHHHHHHHHHHHHHGGGGGHHHHHHHHHHHHHHHHHHHHHHHHHHHHHHHHHHHHHHHGHHHHHGHHHHHHHHHHHHHHHFHHHGGGHHHHHHHHGGHEHEHHHHFGFHGFHFHHGHGHHFFHHFHHHHFHFGGDHHHHGHFHHFHHHHHEFHBGFHHHFFHHGFFFBFHGHEFHHHGFFHHHGFHG00CGHFFFFHHFFFFGHCFGFHHHHHHHFHFGG:GBCFGGGG
@M05620:46:000000000-D9D58:1:1101:7955:14480 1:N:0:107
GAATGAATGCAGAAATTGGCAAGATAATACTGCACCGATGGGAAATGATACTATCCTGACACATGAGCAAATTGACCAGCCTCAGGATGTGAACTCATTTGCTGGACCAGGGCTCTTTCATGATAGTAAAAACAGTGCCTTGTACAGCATAATGAAAAGCCTAGGCATTGCTTTTATATACATCAGACCCATGCAAAATGAAAAATTTTTCAGTACTGATTTTTCTGGTGAGGTTGACTTCAGTGCAGATC
+
AB@A3DFFFFFBFGFFGFFGFGGHHHHHFHHHHGHGFEGGGG2B2BGDHGHG5GHHHDG3BFBGEBGHBF3FGF5GHGGHGHHFHHFHHGHHGHHHEHHHFHHHHHF2EEC?1G13D4444444B44???BB>/2B33?4BCF444B32?33333B?32002@22F2@FH22@GD221111?F1?FF1/F/F011110<>FG1=0<>0DFC0=0000D000D00/==0C/0.:G///0<C:;;000CHGB/
@M05620:46:000000000-D9D58:1:1101:8045:14497 1:N:0:107
GAATGAATGCAGAAATTGGCAAGATAATACTGCACCGATGGGAAATGATACTATCCTGAAACATGAGCAAATTGACCAGCCTCAGGATGTGAACTCATTTGCCCAGGGCTCTTTCAAGATAGTAAAAACAGTGACTTGTACAGCATAATGAAAAACCTAGGCATTGATTTTGAAGACATCAGACACATGCAGAATGAAAAATTTTTCAGAAATGATTTTTCTGGGGAGGTTGACTTCAGAGAAGATCGGAA
+
CCCCCFFFFFFFGGGGGGGGGGGHHHHHHHHHHHHHGEGGGDHHHHHHHHHHGHHHHHHHFHHHHGHHHHHHHHFHHHHHGHGBGHGHHGHHHHHHHHHHHHB3FGGGGGHFF@GHDHGFFBHFF4FFEH24DFB?B?3?F?GCF??3DFFDGDFF??FFB2F22D2@GD2GFHD2BGHF11?1GFHFEFFDGGFEDHFG<FF1DGGHEGHHHD0DHHHEC000/:.;-EHB/0<G0;F00/090;C:AA:
@M05620:46:000000000-D9D58:1:1101:17650:14500 1:N:0:107
GAATGAATGCAGAAATTGGCAAGATAATACTGCACCGATGGGAAATGATACTATCCTGAAACATGAGCAAATTGACCAGCCTCAGGATGTGAACTCATTTGCCCAGGGCTCTTTCAAGATAGTAAAAACAGTGACTTGTACAGCATAATGAAAAACCTAGGCATTGATTTTGAAGACATCAGACACATGCAGAATGAAAAATTTTTCAGAAATGATTTTTCTGGTGAGGTTGACTTCAGAGAAGATCGGAA
+
CCDDDFFFFFFFGGGGGGGGGGGHHHHHHHHHHHHHGGGGGHHHHHHHHHHHHHHHHHHHHHHHHHHHHHHHHHHHHHHHGHHHHHHHGGHHHHHHHHHHHHHHHHGGGHHHHHHHHHHHGGGHHHHHGHHHHHHHHHHHHHHHHHHHHHHHHHHGGHHHHHHHHHHHHHHHGHHHHHHHHHHHHHHHGHHHHHHHHHHHHHHHHHHHHHHHHHHHHHHHHHHHGHHHHGHHHHHHHHHHHHHHHGGGGGG
@M05620:46:000000000-D9D58:1:1101:11381:14525 1:N:0:107
GAATGAATGCAGAAATTGGCAAGATAATACTGCACCGATGGGAAATGATACTATCCTGAAACATGAGCAAATTGACCAGCCTCAGGATGTGAACTCATTTGCTGGACCAGGGCTCTTTCAAGATAGTAAAAACAGTGACTTGTACAGCATAATGAAAAACCTAGGCATTGATTTTGAAGACATCAGACACATGCAGAATGAAAAATTTTTCAGAAATGATTTTTCTGGTGAGGTTGACTTCAGAGAAGATC
+
CCDCDFFFFFFFGGGGGGGGGGGHHHHHHHHHHHHHGGGGGHHHHHHHHHHHHHHHHHHHHHHHHHHHHHHHHHHHHGHHGHHHHHHHHGGGHHHHHHHHHHHHHHHHHHGG?HHHHHHHHHHHHHHHHHHHGGHGHFHHHHHHHHHHHHGHHHGHHHHGGHGHHHGHHHFHHHHHGGHHHGHHHHHHHHGHHHHHHHHHHHHHHHHHHHGFHFFHHGFGHHHGHHHHGHGHHHHGGHHHHFHHGGGGGG0
@M05620:46:000000000-D9D58:1:1101:26216:14537 1:N:0:107
GAATGAATGCAGAAATTGGCAAGATAATACTGCACCGATGGGAAATGATACTATCCTGAAACATGAGCAAATTGACCAGCCTCAGGATGTGAACTCATTTGCTGGACCAGGGCTCTTTCAAGATAGTAAAAACAGTGACTTGTACAGCATAATGAAAAACCTAGGCATTGATTTTGAAGACATCAGACACATGCAGAATGAAAAATTTTTCAGAAATGATTTTTCTGGTGAGGTTGACTTCAGAGAAGATC
+
BBABCFFFFFFFGGGGGGGGGGGFHHHHHHHHHFHHGEGFGHHHGHHHHHHHHHHHHHHHFHHHHHFFHHGHHHHHHHFEFHGHHGHEGGGHHHHHHHHHHHFGGHHHHHGGGHHHHHHHGHHGGHHHHHHHGGHHHHHHHHHHHHHHHHHHHHHHHHHGGHHHGHFHHGHHHHHHGHHGHGHHGHHHFHHHHHHHHHHHGHHHHHHHHHHHHHHHHHGHHFFFHFHGCGHGHHGGGHHHGHGHGGGGGGB
@M05620:46:000000000-D9D58:1:1101:13882:14538 1:N:0:107
GAATGAATGCAGAAATTGGCAAGATAATACTGCACCGATGGGAAATGATACTATCCTGAAACATGAGCAAATTGACCAGCCTCAGGATGTGAACTCATTTGCCCAGGGCTCTTTCAAGATAGTAAAAACAGTGACTTGTACAGCATAATGAAAAACCTAGGCATTGATTTTGAAGACATCAGACACATGCAGAATGAAAAATTTTTCAGAAATGATTTTTCTGGTGAGGTTGACTTCAGAGAAGATCGGAA
+
CCCCCFFFFFFFGGGGGGGGGGGHHHHHHHHHHHHHGGGGGHHHHHHHHHHHHHHHHHHHHHHHHHHHHHHHHHHHHHHHGHHHHHHHHHHHHHHHHHHHHHHHHHGGGHHHHHHGFHGHHHHHHHHHGHHHGHHHHHHHHHHHGHHHHHHHHHHGGHHHHGHHHHHHHHHHEGHFHHHHHHHHHHHHHHHHHHHHHHHHHHHHHHHHHFHHHHHHHHHHFHHFGGFHHHHHGHHHHGHHHGHHHGGGGGG
@M05620:46:000000000-D9D58:1:1101:13859:14538 1:N:0:107
GAATGAATGCAGAAATTGGCAAGATAATACTGCACCGATGGGAAATGATACTATCCTGAAACATGAGCAAATTGACCAGCCTCAGGATGTGAACTCATTTGCCCAGGGCTCTTTCAAGATAGTAAAAACCGTGACTTGTACAGCATAATGCAAAACCTAGGCATTGATTTTGAAGACATCAGACACATGCAGACTGAAAAATTTTTCAGCCATGCTTTTTCTGGTGAGGTTGACTTCAGAGACGATCGGAA
+
BBBBBFFFFFFFFGGGGGGGGFFHHFGHHHHHHHHHGGGGGHHHHHHGHHHHHHHHHHFHHHGHHHHHHHGGHGHHHFHHGHHHHHFHHHHGEHHHHGHHGHGC31FCEHHHHFFG443F?BGBG4B3>//???FHHFGFGHFC233BD333B3BCABGF2FF<GGGFGHFHEF11<0?111110?0>11FBF0<111<1>FHFGF/<00/.<</0<D<GC;C0<:C..;/G/:;GH;009//;9CA9..;
@M05620:46:000000000-D9D58:1:1101:26230:14549 1:N:0:107
GAATGAATGCAGAAATTGGCAAGATAATACTGCACCGATGGGAAATGATACTATCCTGAAACATGAGCAAATTGACCAGCCTCAGGATGTGAACTCATTTGCTGGACCAGGGCTCTTTCAAGATAGTAAAAACAGTGACTTGTACAGCATAATGAAAAACCTAGGCATTGATTTTGAAGACATCAGACACATGCAGAATGAAAAATTTTTCAGAAATGATTTTTCTGGTGAGGTTGACTTCAGAGAAGATC
+
CCCCCFFFFFFFGGGGGGGGGGGHHHHHHHHHHHHHGGGGGHHGHHHHHFHHHHGHGHHHHHHHHFHHHHHHHHHHHHHHGHHHHGHHHHHHHHHHHHHHGHHHHHGF?C1EEEGHEHDB?FGDHEB4EHHHEHC?F??BFDHFFD?C2FGFFG33FGH?BFGGBGHFGG2FBHHF/==GGHF11?GCGHHBBGFBH<<111FGHCCGHHG0<D0<DF0DDGHHHHFC<G0C:::CCC0:00:GFB:CGG;
@M05620:46:000000000-D9D58:1:1101:5955:14579 1:N:0:107
GAATGAATGCAGAAATTGGCAAGATAATACTGCACCGATGGGAAATGATACTATCCTGAAACATGAGCAAATTGACCAGCCTCAGGATGTGAACTCATTTGCCCAGGGCTCTTTCAAGATAGTAAAAACAGTGACTTGTACAGCATAATGAAAAACCTAGGCATTGATTTTGAAGACATCAGACACATGCAGAATGAAAAATTTTTCAGAAATGATTTTTCTGGTGAGGTTGACTTCAGAGAAGATCGGAA
+
BBCCBFFFFFFFGGGGGGGGGGGHHHHHHHHHHHHHFEEEGHHHGHHHHHHHGHHHHFGHHHHHHHFFHFHGHHHHGHHHGHHFGHGFGGHGHHHHGHHHHGHHHHGGGGHHGHHHHHHHGGGHHGHHGHHHHHHHHHHHGFHHGHHFHHHHHHHGGHHHHHHHHHHHHHHHEHHHHHHHHHGHHFHHHHHHHHHHHGHHHHHGGHHHHFHHHHHHHHHHHHHH0CGHHFGGHHHHHHHFHGHHHFGGGGE
@M05620:46:000000000-D9D58:1:1101:7139:14643 1:N:0:107
GAATGAATGCAGAAATTGGCAAGATAATACTGCACCGATGGGAAATGATACTATCCTGAAACATGAGCAAATTGACCAGCCTCAGGATGTGAACTCATTTGCTGGAGGTCCCAGGGCTCTTTCAAGATAGTAAAAACAGTGACTTGTACAGCATAATGAAAAACCTAGGCATTGATTTTGAAGACATCAGACACATGCAGAATGAAAAATTTTTCAGAAATGATTTTTCTGGTGAGGTTGACTTCAGAGAA
+
BBBBBFFFFFFFGGGGGGGGGFFFHHHHHHHHHHHHGEEGGHGHHHHGHHHHHHHHHHHHHHHHHHHHHHHHHHHHHHHHGHHGGHGHHHHHHHHHHHHHHHHHHHHGGHHHGHGGGHHHHHHHHHHHHHHFHHHHGHHHHHHHHHHHGHHHHHHHHHHHHHHGGHHHHHHHHHHGHHHHGHHHHHHHHHFHHGHHHHHHHHHHHHHFHFHHHHHHHHHHHGHHHHHHGHHHHHHHHHHHGHGGGGGGGGB
@M05620:46:000000000-D9D58:1:1101:21721:14653 1:N:0:107
GAATGAATGCAGAAATTGGCAAGATAATACTGCACCGATGGGAAATGATACTATCCTGAAACATGAGCAAATTGACCAGCCTCAGGATGTGAACTCATTTGCCCAGGGCTCTTTCAAGATAGTAAAAACAGTGACTTGTACAGCATAATGAAAAACCTAGGCATTGATTTTGAAGACATCAGACACATGCAGAATGAAAAATTTTTCAGAAATGATTTTTCTGGTGAGGTTGACTTCAGAGAAGATCGGAA
+
CCCCCFFFFFFFFGGGGGGGGGGHHGHHHHHHHHHHGGGGGHHHHHHHHHHHHHHHHHHHHHHHHHHHHGHHHHHHHHHHGHHHGFGHHGHHHHHHHHHHHHHHHHGGGHHHHHHHHHGHHHHHHHHHGHGGHHHHHHHHHHHHHHHGHHHHHHHGGHHHHHHHHHGHHHHHGHHHHHHHHHHHHHHHHHHHHGHHHHHHHHHHHHHHHHHGHHHHHHHHHHHHDGHHHGHHHHHHGHHHHHHHHGGGGGF
@M05620:46:000000000-D9D58:1:1101:18332:14660 1:N:0:107
GAATGAATGCAGAAATTGGCAAGATAATACTGCACCGATGGGAAATGATACTATCCTGAAACATGAGCAAATTGACCAGCCTCAGGATGTGAACTCATTTGCCCAGGGCTCTTTCAAGATAGTAAAAACAGTGACTTGTACAGCATAATGAAAAACCTAGGCATTGATTTTGAAGACATCAGACACATGCAGAATGAAAAATTTTTCAGAAATGATTTTTCTGGTGAGGTTGACTTCAGAGAAGATCGGAA
+
CCCCCFFFFFFFGGGGGGGGGGGHHHHHHHHHHHHHGGGGGHHHHHHHHHHHHHHHHHHHHHHHHHHHHHHHHHHHHHHHGHHHHHHHHHHGHHHHHHHHHHHHHHGGGHHHHHHHHHHHHGGHHHHHGHHHHHHHHHHHHHHHHHHHHHHHHHHGGHHHHHHHHHHHHHHHGHHHHHHHHHHHHHHHHHHHHHHHHHHHHHHHHHHHHHHHHHHHHHHHHHHHGHHHHGHCHHHHHHHHHHHHHGGGGGG
@M05620:46:000000000-D9D58:1:1101:4501:14707 1:N:0:107
GAATGAATGCAGAAATTGGCAAGATAATACTGCACCGATGGGAAATGATACTATCCTGAAACATGAGCAAATTGACCAGCCTCAGGATGTGAACTCATTTGCTGGACCAGGGCTCTTTCAAGATAGTAAAAACAGTGACTTGTACAGCATAATGAAAAACCTAGGCATTGATTTTGAAGACATCAGACACATGCAGAATGAAAAATTTTTCAGAAATGATTTTTCTGGTGAGGTTGACTTCAGAGAAGATC
+
CCCCCFFFFFFFGGGGGGGGGGGHHHHHHHHHHHHHGEGGGHHHHHHHHHHHHHHHHHHHHHHHHHGHGGHHHHHHHHHHGHHHHHGHHGHHHHHHHHHHHHHHHHHHHHGGGHHHHHHHHHHHHHHHIHHHGHHGHHHHHHHHHHHHHHHHHHHHHHHGGHHHHHHHHHHHHHHHGHHHHHHHHHHHHHHHHHHHHHHHHHHHHHHHHHHHHHHHHHGHHHHHHHHHGGHHHHHHGHHHHHHHGGGGGGF
@M05620:46:000000000-D9D58:1:1101:21513:14719 1:N:0:107
GAATGAATGCAGAAATTGGCAAGATAATACTGCACCGATGGGAAATGATACTATCCTGAAACATGAGCAAATTGACCAGCCTCAGGATGTGAACTCATTTGCCCAGGGCTCTTTCAAGATAGTAAAAACAGTGACTTGTACAGCATAATGAAAAACCTAGGCATTGATTTTGAAGACATCAGACACATGCAGAATGAAAAATTTTTCAGAAATGATTTTTCTGGTGAGGTTGACTTCAGAGAAGATCGGAA
+
CCCCCFFFFFFFGGGGGGGGGGGHHHHHHHHHHHHHGGGGGHHHHHHHHHHHHHHHHHHHHHHHHHHHHHHHHHHHHHHHGHHHHHHHHHHHHHHHHHHHHHHHHHGGGHHHHHHHHHHHHHHHHHHHGHHHHHHHHHHHHHHHHHHFHHHHHHHGGHHHHHHHHHFHHHHHGHHHHHHHHHHHHHHHHHHHHHHHHHHHHHHHHHHHHHHHHHHGHHHHHHHHFGHHHCHHHHHHFHHHHHHHHGGGGGG
@M05620:46:000000000-D9D58:1:1101:27590:14737 1:N:0:107
GAATGAATGCAGAAATTGGCAAGATAATACTGCACCGATGGGAAATGATACTATCCTGAAACATGAGCAAATTGACCAGCCTCAGGATGTGAACTCATTTGCCCAGGGCTCTTTCAAGATAGTAAAAACAGTGACTTGTACAGCATAATGAAAAACCTAGGCATTGATTTTGAAGACATCAGACACATGCAGAATGAAAAATTTTTCAGAAATGATTTTTCTGGTGAGGTTGACTTCAGAGAAGATCGGAA
+
BBBBBFFFFFFFGFGGGGGGGFFHHHHHHHHHHHHHGGGGEGHHHHHHHHHHGHHHHHHFHHHHHHHHHHGHHHGHHHGGGHHHGHHHHHHGFHHHHHHHHHHHHHGGGHHHHHHHHHHHHHHHHHHHGHHHHHHHHHHHHHHHHHHHHHFHHHHGGHHFFHHHHHHHHHHHGHHGHHHHHGHHHHHHHHHHHGHHHHHFHHHHHHHHHEHHHHHHHHHGHHHHGGHHECGHHHHHHCHFGHHHHGGGGGF
@M05620:46:000000000-D9D58:1:1101:21506:14737 1:N:0:107
GAATGAATGCAGAAATTGGCAAGATAATACTGCACCGATGGGAAATGATACTATCCTGAAACATGAGCAAATTGACCAGCCTCAGGATGTGAACTCATTTGCCCAGGGCTCTTTCAAGATAGTAAAAACAGTGACTTGTACAGCATAATGAAAAACCTAGGCATTGATTTTGAAGACATCAGACACATGCAGAATGAAAAATTTTTCAGAAATGATTTTTCTGGTGAGGTTGACTTCAGAGAAGATCGGAA
+
AAAAADFFFF5DGGFGGGGGGGGCHHGHBGGHHHHHECGFFCFHAGGEHHHHBGHHHEGHHHHHHHFHHHHHHHHHHEGHGHHEFBBFFGG5EGHHBHHHHHHGEEAEDHHHGFFEGHBDBEFGHEFHEFGGDFFFFHHHHHHHHGHDGFFBBGFGDCCHHHHHFHEHHHGGGDDF0GGDHFFHHH0FFFHHFFFHED11CCHBGHEDD00<GD<=DFGGCG0DG/CCGC/G/0GGGC0CC/CGFFGEEGG
@M05620:46:000000000-D9D58:1:1101:18533:14741 1:N:0:107
GAATGAATGCAGAAATTGGCAAGATAATACTGCACCGATGGGAAATGATACTATCCTGAAACATGAGCAAATTGACCAGCCTCAGGATGTGAACTCATTTGCTGGACCAGGGCTCTTTCAAGATAGTAAAAACAGTGACTTGTACAGCATAATGAAAAACCTAGGCATTGATTTTGAAGACATCAGACACATGCAGAATGAAAAATTTTTCAGAAATGATTTTTCTGGTGAGGTTGACTTCAGAGAAGATC
+
CBCCCFFFFFFFGGGGGGGGGGGGCHHHHHHHHHHHGGGGGHHHHHGGHHHHGHHHHHHFFHGHHHFHHHFHHHHGHHGGGHHGGGHGGGFGFHHHHHHHHHHGGHHHHHGGGHHHHHHHHFGFHHGHHHHHGHHGHGHHHHHHHHHHHHHHHHHHHHHGGHHHHHHHHHGHHHHHGHHGHHHHHHGHGHHHHHFHHHHHHHHHHHHHHHHHHHHHHHFHHHHHHHHHGHHHHHHHHHHGHHGHGGGGFGB
@M05620:46:000000000-D9D58:1:1101:27581:14758 1:N:0:107
GAATGAATGCAGAAATTGGCAAGATAATACTGCACCGATGGGAAATGATACTATCCTGAAACATGAGCAAATTGACCAGCCTCAGGATGTGAACTCATTTGCCCAGGGCTCTTTCAAGATAGTAAAAACAGTGACTTGTACAGCATAATGAAAAACCTAGGCATTGATTTTGAAGACATCAGACACATGCAGAATGAAAAATTTTTCAGAAATGATTTTTCTGGTGAGGTTGACTTCAGAGAAGATCGGAA
+
CCCCCFFFFFFFCGGGGGGGGGGHHHHHHHHHHHHHGGGGGHHHHHHHHHHHHHHHHHHHHHHHHHHHHHHHGHHHHHHHGHHHHHHHGGHFHHHHHHHHFHHHHHGGGHHHHHHHHHHHHHHHHHHHGHHHHHHHHHHHHHHHHHHHHHHHHHHGGHHHHHHHHHHHHHHHGHHHHHHHHHHHHHHHHHHHHHHHHHHHFHHHGHHHFFHHHHHHHHHHHHHHGGGHHGHHHHHHHHHHHHGHHGGGGGE
@M05620:46:000000000-D9D58:1:1101:10542:14781 1:N:0:107
GAATGAATGCAGAAATTGGCAAGATAATACTGCACCGATGGGAAATGATACTATCCTGAAACATGAGCAAATTGACCAGCCTCAGGATGTGAACTCATTTGCTGGACCAGGGCTCTTTCAAGATAGTAAAAACAGTGACTTGTACAGCATAATGAAAAACCTAGGCATTGATTTTGAAGACATCAGACACATGCAGAATGAAAAATTTTTCAGAAATGATTTTTCTGGTGAGGTTGACTTCAGAGAAGATC
+
CCBCCFFFFFFFGGGGGGGGGGGHHHHHHHHHHHHHGGGGGHGHHHHHHHHHHHHHHGHHHHHHHFHGHHHGHHHHHHHHGHHHHGHHHHHHHHHHHHHHDHGGFFGHHFFEGHHHHHHHFHBGHGGHHFHHGHFFHHHHHFGFGGHHGHGHHDHGHHHGGHHHFHHHHHHHGHHHGHHHHHHHHHGHHHGHHHHHHHHHHHHFCCGHHHHHFDGHHHDDGHHHHHHH0GGHHGHHHHFFHHGHGCFGGGF
@M05620:46:000000000-D9D58:1:1101:9359:14783 1:N:0:107
GAATGAATGCAGAAATTGGCAAGATAATACTGCACCGATGGGAAATGATACTATCCTGAAACATGAGCAAATTGACCAGCCTCAGGATGTGAACTCATTTGCTGGAGGTCCCAGGGCTCTTTCAAGATAGTAAAAACAGTGACTTGTACAGCATAATGAAAAACCTAGGCATTGATTTTGAAGACATCAGACACATGCAGAATGAAAAATTTTTCAGAAATGATTTTTCTGGTGAGGTTGACTTCAGAGAA
+
CCCCDFFFFFFFGGGGGGGGGGGHHHHHHHHHHHHHGGGGGHHHHHHHHHHHHHHHHHHHHHHHHHHHHHHHHHHHHHHHGHHHHHHHHHHGHHHHHHHHHHHHHHHGGHHHHHGGGHHHHHHHHHHHHHHHHHHHGHHHHHHHHHHHHHHHHHHHHHHHHHHGGHHHHHHHHHHHHHHGGHHHHHHHHHHHHHHHHHHHHHHHHHHHHHHHHHHHHHHHHHHHHHHHHHHHHHHHHHHHHHGGGGHGGGG
@M05620:46:000000000-D9D58:1:1101:22231:14797 1:N:0:107
GAATGAATGCAGAAATTGGCAAGATAATACTGCACCGATGGGAAATGATACTATCCTGAAACATGAGCAAATTGACCAGCCTCAGGATGTGAACTCATTTGCTGGACCAGGGCTCTTTCAAGATAGTAAAAACAGTGACTTGTACAGCATAATGAAAAACCTAGGCATTGATTTTGAAGACATCAGACACATGCAGAATGAAAAATTTTTCAGAAATGATTTTTCTGGTGAGGTTGACTTCAGAGAAGATC
+
CCCCCFFFFFFFGGGGGGGGGGGHHHHHHHHHGHHHGGGGGHHHHHHHHHHHHHHHGHHHHHHHHHHHHHHHHHHHHHHHGHHHHHHHHGHHHHHHHHHHHHHHHHHHHHGGGHHHHHHHHHHHHHHHHHHHGHHHHHHHHHHHHHHHHHGHHHHHHHHGGHHHHHHHHHHHHHHHGHHHHHHHHHHHHHHHHHHHHHHHHHHHHHHHHHHGHBHHHHHHGHHHGHHHGHHHHHHHHHHHHHHHFBFGGGF
@M05620:46:000000000-D9D58:1:1101:9354:14800 1:N:0:107
GAATGAATGCAGAAATTGGCAAGATAATACTGCACCGATGGGAAATGATACTATCCTGAAACATGAGCAAATTGACCAGCCTCAGGATGTGAACTCATTTGCTGGAGGTCCCAGGGCTCTTTCAAGATAGTAAAAACAGTGACTTGTACAGCATAATGAAAAACCTAGGCATTGATTTTGAAGACATCAGACACATGCAGAATGAAAAATTTTTCAGAAATGATTTTTCTGGTGAGGTTGACTTCAGAGAA
+
AAAAAFBFFFFFGF1FGGFGGGGHHFGGHHHHHGHHE0EFEGGHAFGFHDHHGHGHHED11FFH1EGHBGFGHE1GHEFHGHHBGGHHHHFH2FHHHHHHGHHHGC>/EHHHFHGGGHHHHHHHHHHHHFHH22BDEFGHFFGHHHHHHHGHHHHGHHHHGHFFGHFGHHFHHFGHGHHF/DHHHHHHHHFHHHHHGHHHGHHHHEFDGGHHHHHHHHFBGH0GGHHHHHHFGF0.:CHGFHGGGFFFBB9
@M05620:46:000000000-D9D58:1:1101:5815:14810 1:N:0:107
GAATGAATGCAGAAATTGGCAAGATAATACTGCACCGATGGGAAATGATACTATCCTGAAACATGAGCAAATTGACCAGCCTCAGGATGTGAACTCATTTGCTGGACCAGGGCTCTTTCAAGATAGTAAAAACAGTGACTTGTACAGCATAATGAAAAACCTAGGCATTGATTTTGAAGACATCAGACACATGCAGAATGAAAAATTTTTCAGAAATGATTTTTCTGGTGAGGTTGACTTCAGAGAAGATC
+
CCCCCFFFFFFFGGGGGGGGGGGHHHHHHHHHHHHHGFGGGHHHHHHHHHHHHHHHHHHHHHHHHHHHHHHHHHHHHHHHGHHHHHHHHHHHHHHHHHHHHHHHHHHHHHGGGHHHHHHHHHHHHHHHHHHHGHHFGHHHHHHHHHHHHHHHHHGHHGHGGHHHHHHHHHHHHHHHGHHHHHHHHHHHHHHHHHHHHGHHHHHHHHGHHHHHHFHHHHHHHHHHHHHHFHEHHHHHGHHHHHHGGGGGGGF
@M05620:46:000000000-D9D58:1:1101:23100:14820 1:N:0:107
GAATGAATGCAGAAATTGGCAAGATAATACTGCACCGATGGGAAATGATACTATCCTGAAACATGAGCAAATTGACCAGCCTCAGGATGTGAACTCATTTGCTGGACCAGGGCTCTTTCAAGATAGTAAAAACAGTGACTTGTACAGCATAATGAAAAACCTAGGCATTGATTTTGAAGACATCAGACACATGCAGAATGAAAAATTTTTCAGAAATGATTTTTCTGGTGAGGTTGACTTCAGAGAAGATC
+
BBBBBFFFFFFFGGFGGAGGEGGHHFHHHHFFF4GHGGGGGHHHGHHBHGHHGHHHHHHHFHHHHHHHHGHHHHHHHHHHGHHHH3FHHHHEFHHHHHHHHHHHBCGFHFEGGHHHHGGHGHHGBGGFHHHHGHGFFGGHHHHHHHHHGGHHHHGHFFHGGHHHFGGHHEFGHHHHGGHHHHHHHHGHHHHHHFHHHHGHHHFHHGHHGFFHHHGHHHHGDDGDGHHHGHHHHHHHHHHHHHHGFBFFGGB
@M05620:46:000000000-D9D58:1:1101:23103:14840 1:N:0:107
GAATGAATGCAGAAATTGGCAAGATAATACTGCACCGATGGGAAATGATACTATCCTGAAACATGAGCAAATTGACCAGCCTCAGGATGTGAACTCATTTGCTGGACCAGGGCTCTTTCAAGATAGTAAAAACAGTGACTTGTACAGCATAATGAAAAACCTAGGCATTGATTTTGAAGACATCAGACACATGCAGAATGAAAAATTTTTCAGAAATGATTTTTCTGGTGAGGTTGACTTCAGAGAAGATC
+
CCCCCFFFFFFFGGGGGGGGGGGHHHHHHHHHHHHHGGGGGHHHHHHHHHHHHHHHHHHHHHHHHHHHHHHHHHHHHHHHGHHHHHGHHHHGHHHHHHHHHHHHHHHHHHGGGHHHHHHHHHHHGHHHHHHHGHHHHHHHHHHHHHHHHHFHHHHHHHHGGHHHHHHHHHHHHHHHGHHHHHHHHHFHHHHHHHHHHHHHHHHHHHHHHHHHHHHHHHGGGHHHHHHHFHGGHHHHHHHHHHHHGFFGGGF
@M05620:46:000000000-D9D58:1:1101:19417:14871 1:N:0:107
GAATGAATGCAGAAATTGGCAAGATAATACTGCACCGATGGGAAATGATACTATCCTGAAACATGAGCAAATTGACCAGCCTCAGGATGTGAACTCATTTGCTGGACCAGGGCTCTTTCAAGATAGTAAAAACAGTGACTTGTACAGCATAATGAAAAACCTAGGCATTGATTTTGAAGACATCAGACACATGCAGAATGAAAAATTTTTCAGAAATGATTTTTCTGGTGAGGTTGACTTCAGAGAAGATC
+
CCCCCFFFFFFFGGGGGGGGGGGHHHHHHHHHHHHHGGGGGHHHHHHHHHHHHHHHHHHHHHHHHHHHHHHHHHHHHHHHGHHGHHHHHGHHHHHHHHHHHHHHHHHHGHGGGHHHHHHHHHGHHHHHHHHHGHHHHHHHHHHHHHHHGHHGHHHHHHHGGHHHHHHHHHHHHHHHGHHHHHHHHHHHHHHHHHHHHHHHHHHHHHHHHHHHHHHHHHHHHHHHHHHHHHHHHHHGHHHHHHHGGFFGGGF
@M05620:46:000000000-D9D58:1:1101:26536:14879 1:N:0:107
GAATGAATGCAGAAATTGGCAAGATAATACTGCACCGATGGGAAATGATACTATCCTGAAACATGAGCAAATTGACCAGCCTCAGGATGTGAACTCATTTGCTGGAGGTCCCAGGGCTCTTTCAAGATAGTAAAAACAGTGACTTGTACAGCATAATGAAAAACCTAGGCATTGATTTTGAAGACATCAGACACATGCAGAATGAAAAATTTTTCAGAAATGATTTTTCTGGTGAGGTTGACTTCAGAGAA
+
BBCCBFFFFFFFGGGGGGGGGGGHHHHHHHHHHHHHGGGGGHFHHHHHHHHHHHHHHHHHHHHHHHHHHHHGHHHHHHHHGHHHHHHHHHHHHHHHHHHHHHHHHHHGGHHHHHGGGHHHHHHHHHHHHHHHHHHHGHHHHHHHHHHHHHHHHHHHHHHHHHHGGHHHHHHHHHHHHHHHGHHGHHHHHHHHHHHHHHHHHHHHGHHHHHHHHHHGHHHGHHHHHHHHHHHHHHHHHHHHGHGGGGGFGFB
@M05620:46:000000000-D9D58:1:1101:23555:14903 1:N:0:107
GAATGAATGCAGAAATTGGCAAGATAATACTGCACCGATGGGAAATGATACTATCCTGAAACATGAGCAAATTGACCAGCCTCAGGATGTGAACTCATTTGCTGGAGGTCCCAGGGCTCTTTCAAGATAGTAAAAACAGTGACTTGTACAGCATAATGAAAAACCTAGGCATTGATTTTGAAGACATCAGACACATGCAGAATGAAAAATTTTTCAGAAATGATTTTTCTGGTGAGGTTGACTTCAGAGAA
+
BBCCCFFFFFFFGGGGGGGGGGGHHHHHHHHHHGHHGGGGGHHHHHHGHHHHHHHHHHHHHHHHHFHHHHHHHHHHHHHHGHHHGGGHHHHHHHHHHHHHHHHHHHHGGHHHHHGGGHGHHHHHHHHHGHHGHHHHGHHHHHHHHHHHHHHHHHHHHHHHHHHGGHHHHHHHHHBHHHHHGHHHHHHHHHHHHHHHHHHHHHHHGHHHHHHHHHHHHHHHHHHHHHHHHHHHHGHHGHHHHHGGGGGGGGG
@M05620:46:000000000-D9D58:1:1101:25407:14929 1:N:0:107
GAATGAATGCAGAAATTGGCAAGATAATACTGCACCGATGGGAAATGATACTATCCTGAAACATGAGCAAATTGACCAGCCTCAGGATGTGAACTCATTTGCTGGAGGTCCCAGGGCTCTTTCAAGATAGTAAAAACAGTGACTTGTACAGCATAATGAAAAACCTAGGCATTGATTTTGAAGACATCAGACACATGCAGAATGAAAAATTTTTCAGAAATGATTTTTCTGGTGAGGTTGACTTCAGAGAA
+
DDDDDFFFFFFFGGGGGGGGGGGHHHHHHHHHHHHHGGGGGHHHHHHHHHHHHHHHHHHHHHHHHHHHHHHHHHHHHHHHGHHHHHHHHHHHHHHHHHHHHHHHHHHGGHHHHHGGGHHHHHHHHHHHHHHHHHHHGHHHHHHHHHHHHHHHHHHHHHHHHHHGGHHHHHHHHHHHHHHHGHHHHHHHHHHHHHHGHHHHHHHHHHHHHHHHHHHHHHHHHHFHHHHHHHHGHHHHGHHHHHGGGGGGGGG
@M05620:46:000000000-D9D58:1:1101:10449:14963 1:N:0:107
GAATGAATGCAGAAATTGGCAAGATAATACTGCACCGATGGGAAATGATACTATCCTGAAACATGAGCAAATTGACCAGCCTCAGGATGTGAACTCATTTGCTGGACCAGGGCTCTTTCAAGATAGTAAAAACAGTGACTTGTACAGCATAATGAAAAACCTAGGCATTGATTTTGAAGACATCAGACACATGCAGAATGAAAAATTTTTCAGAAATGATTTTTCTGGTGAGGTTGACTTCAGAGAAGATC
+
BABBCFFFFFFFGGGGGGGGGGGHHHHHHHHHHHHHGGGGGHHHHHHHHHHHHHHHHGHHHHHHHHHHHHHHHHHHHHHHGHHHHHHHHGHHHHHHHHHHHHHHHHHHHHGGGHHHHHHHHHHHHHHHHHHHGHHDGFHHHHHHHHHHGHGHHHHHHHHGGHHHHHHHHHHHHHHGGHHHHHHHHHHHHHHHHHHHHHHHHHHHGHHHHHHHHHHHHHGGGHHHHHHHCHHHHHHHHHHHHHHHGGGGGGF
@M05620:46:000000000-D9D58:1:1101:4781:14972 1:N:0:107
GAATGAATGCAGAAATTGGCAAGATAATACTGCACCGATGGGAAATGATACTATCCTGAAACATGAGCAAATTGACCAGCCTCAGGATGTGAACTCATTTGCTGGAGGTCCCAGGGCTCTTTCAAGATAGTAAAAACAGTGACTTGTACAGCATAATGAAAAACCTAGGCATTGATTTTGAAGACATCAGACACATGCAGAATGAAAAATTTTTCAGAAATGATTTTTCTGGTGAGGTTGACTTCAGAGAA
+
CCCCDFFFFFFFGGGGGGGGGGGHHHHHHHGHHHHHEEFGGHHHHHGHHHHHHHHHHHHHHHHHHHFHGHHHHHHHHHHHGHHHHHHHHHHHHHHHHHHHHHHHHHHGGHHHHHGGGHHHHHHHHHHHHHHHHHHHGHHHHHHHHHHHHHHHHHHHHHHHHHHGGHHHHHHHHHHHHHHHGHHHHHHHHHHHHHHHHHHHHHHHHHHHHHHHHHHHHHHHHHHHHHHHHHHHHHHHHHHHHHHHHHGGGGG
@M05620:46:000000000-D9D58:1:1101:3134:14981 1:N:0:107
GAATGAATGCAGAAATTGGCAAGATAATACTGCACCGATGGGAAATGATACTATCCTGAAACATGAGCAAATTGACCAGCCTCAGGATGTGAACTCATTTGCTGGACCAGGGCTCTTTCAAGATAGTAAAAACAGTGACTTGTACAGCATAATGAAAAACCTAGGCATTGATTTTGAAGACATCAGACACATGCAGAATGAAAAATTTTTCAGAAATGATTTTTCTGGTGAGGTTGACTTCAGAGAAGATC
+
BBCBBFFFFFFFGGGGGGGGGGGHHHHHHHHHHHHHGEEGGHHHHHHHHHHHHHHHHHHHHHHHHHHHHHHHHHHHHHHHGHHHGHHHHGHGHHHHHHHHHHHHHHHHHHGGGHHHHHHHHHHHHHHHHHHHGHHGHHHHHHHHHHHHHHHHHHHHHGHGGHHHHHHHHHGHHHHHGHHHHHHHHHHHHHHHHHHHHHHGHHHHHHHHHHHFHHHHHHHHHHHHHHHHGHHHHHHFHHHHHHHHGFGGGGF
@M05620:46:000000000-D9D58:1:1101:26346:14989 1:N:0:107
GAATGAATGCAGAAATTGGCAAGATAATACTGCACCGATGGGAAATGATACTATCCTGAAACATGAGCAAATTGACCAGCCTCAGGATGTGAACTCATTTGCTGGACCAGGGCTCTTTCAAGATAGTAAAAACAGTGACTTGTACAGCATAATGAAAAACCTAGGCATTGATTTTGAAGACATCAGACACATGCAGAATGAAAAATTTTTCAGAAATGATTTTTCTGGTGAGGTTGACTTCAGAGAAGATC
+
CCCCCFFFFFFFGGGGGGGGGGGHHHHHHHHHHHHHGFGGGGHHHHHHHHHHHHHHHHHHHHHHHHHHHHHHHHHHHHGHGHHHHHHHGGHHHHHHHHHHHHGGHGHHHHGGGHHHHHHHHHHHHHHHHHHHGHHHHHHHHHHHHFHHHHHHHHHGHHHGGHHHHHHHHHHHHHHHGHHHHHHHHHGHHHHHHHHHGHHHHHHHHHHHHHHHHEGHHHGGGGHHHHHHCGBGHHHHGHHHHHHHGBFGGGF
@M05620:46:000000000-D9D58:1:1101:10829:14996 1:N:0:107
GAATGAATGCAGAAATTGGCAAGATAATACTGCACCGATGGGAAATGATACTATCCTGAAACATGAGCAAATTGACCAGCCTCAGGATGTGAACTCATTTGCCCAGGGCTCTTTCAAGATAGTAAAAACAGTGACTTGTACAGCATAATGAAAAACCTAGGCATTGATTTTGAAGACATCAGACACATGCAGAATGAAAAATTTTTCAGAAATGATTTTTCTGGTGAGGTTGACTTCAGAGAAGATCGGAA
+
A33AAFFDFFFFFGFEGGGGGGDHHFFHGGCFBDG4FE?EGHFFEGGGHBDFGHFHHBGBBGEGCBGHEFFGFHFHGFAFFGGEFFFBGB@DD3FFHGH4EDBGHFFEGAGFGGHFHHHHHHGGHHHHEEG?B?4GHG3FBBGHHFFFHHHHHHG?F2FGFFCHEHHHHHGHEHHHF0FFGHHFHGFEDF1FHFGFFHFGFGH1FFHFDDFG0DDDDGBGGBGF=GGGH//:::CGBBHB;CFFFFFGBD?
@M05620:46:000000000-D9D58:1:1101:10810:14997 1:N:0:107
GAATGAATGCAGAAATTGGCAAGATAATACTGCACCGATGGGAAATGATACTATCCTGAAACATGAGCAAATTGACCAGCCTCAGGATGTGAACTCATTTGCCCAGGGCTCTTTCAAGATAGTAAAAACAGTGACTTGTACAGCATAATGAAAAACCTAGGCATTGATTTTGAAGACATCAGACACATGCAGAATGAAAAATTTTTCAGAAATGATTTTTCTGGTGAGGTTGACTTCAGAGAAGATCGGAA
+
CCCDDFFFFFFFGGGGGGGGGGGHHHHHHHHHHHHHGGGGGHHHHHHHHHHHHHHHHHHHHHHHHHHHHHHHHHHHHHHHGHHHHHHHGGHHHHHHHHHHHHHHHHGGGHHHHHHHHHHHHHHHHHHHGHHFHHHHHHHHHHHHHHHHHHHHHHHGGHHHHHHHHHHHHHHHGHGHHHHHHHHHHHHHHHHHHHHHHHHHHHHHHHHHHHHHHHHHHHHHHHHHFHHHHHHHHHHHHHHHHHHHHGGGGGE
@M05620:46:000000000-D9D58:1:1101:19610:14998 1:N:0:107
GAATGAATGCAGAAATTGGCAAGATAATACTGCACCGATGGGAAATGATACTATCCTGAAACATGAGCAAATTGACCAGCCTCAGGATGTGAACTCATTTGCCCAGGGCTCTTTCAAGATAGTAAAAACAGTGACTTGTACAGCATAATGAAAAACCTAGGCATTGATTTTGAAGACATCAGACACATGCAGAATGAAAAATTTTTCAGAAATGATTTTTCTGGTGAGGTTGACTTCAGAGAAGATCGGAA
+
CCCCCFFFFFFFGGGGGGGGGGGHHHHHHHHHHHHHGGGGGHHHHHHHHHHHHHHHHHHHHHHHHHHHHHHHHHHHHHHHGHHHHGGHGGGFHHHHHHHHHHHHHHGGGHHHHHHHHHHHHHHHHHHHGHHHHHHHHHHHHHHHHHHHHHHHHHHGGHHHGHHHHHGHHHHHGHHHHHHHHHHHHHHHHHHHHHHHHHGHHHHHHHHHHHHGHHGHHHHHHHHHGHGHHHHHHHHHHGHHHHHHHGGGGGG
@M05620:46:000000000-D9D58:1:1101:27147:15079 1:N:0:107
GAATGAATGCAGAAATTGGCAAGATAATACTGCACCGATGGGAAATGATACTATCCTGAAACATGAGCAAATTGACCAGCCTCAGGATGTGAACTCATTTGCTGGACCAGGGCTCTTTCAAGATAGTAAAAACAGTGACTTGTACAGCATAATGAAAAACCTAGGCATTGATTTTGAAGACATCAGACACATGCAGAATGAAAAATTTTTCAGAAATGATTTTTCTGGTGAGGTTGACTTCAGAGAAGATC
+
CCCCCFFFFFFFGGGGGGGGGGGGHHHHHHHHHHHHGGGGGHHHHHHHHHHHHHHHHHHHHHHHHHHHHHHHHHGHHHHHGHHHGGGHHHHFHHHHGHHHHHHHHHHHHGGGGHHHHHHHHHGHHHHHGHHGGHHHHHHHHHHHHHHHHHGHHHHHGHHGGHHHHHHHHHGHHHHHGHHHHHHHHHHHHHGHHHHHHHHHHHHHHHHHHHHHHHHHHHHGGHHHHHHGHHHHHHHHHHHHHHHGGBFGGGF
@M05620:46:000000000-D9D58:1:1101:15459:15083 1:N:0:107
GAATGAATGCAGAAATTGGCAAGATAATACTGCACCGATGGGAAATGATACTATCCTGAAACATGAGCAAATTGACCAGCCTCAGGATGTGAACTCATTTGCTGGACCAGGGCTCTTTCAAGATAGTAAAAACAGTGACTTGTACAGCATAATGAAAAACCTAGGCATTGATTTTGAAGACATCAGACACATGCAGAATGAAAAATTTTTCAGAAATGATTTTTCTGGTGAGGTTGACTTCAGAGAAGATC
+
BBCBCFFFFFFFGGGGGGGGGGGHHHHHHHHHHHHHGGGGGHHHHHHHHHHHHHHHHHHHHHHHHHHHHHHHHHHHHHHHGHHHHHHHHGHGHHHHHHHHHHHHHHHHHHGGGHHHHHHHHHHHHHHHHHHHGHHHHHHHHHHHHHHHHHHHHHHHHHHGGHHHHHHHHHHHHHHHGHHHHHHHHHHHHHHHGHHHFHHHHHHHHHHHHHHHHHHHHGGHHHHHHHHHGGHHHHHHHHHHHHHHGFFFGGE
@M05620:46:000000000-D9D58:1:1101:15449:15098 1:N:0:107
GAATGAATGCAGAAATTGGCAAGATAATACTGCACCGATGGGAAATGATACTATCCTGAAACATGAGCAAATTGACCAGCCTCAGGATGTGAACTCATTTGCTGGACCAGGGCTCTTTCAAGATAGTAAAAACAGTGACTTGTACAGCATAATGAAAAACCTAGGCATTGATTTTGAAGACATCAGACACATGCAGAATGAAAAATTTTTCAGAAATGATTTTTCTGGTGAGGTTGACTTCAGAGAAGATC
+
BAAABFBFFFFFGGGGGGGGGGGHHHHHGHHHHHHHGGGGGHHHHHHHHHHHHHHHHHHHHHHHHHHHHHHHHHHHHHGHGHHHHHHHHHHGHHHHHHHHHHHHHGHHHHGGGHHHHHHHGHGHHHHFHHGHGGHGHHHHHHHHHHHHGHBGHHHHHGHGGHHHFHHHHHHHHHHHGHHGHHHHHHFHHHHHGHGGGHHHGFHGGHGHHHHHHFHHHH<DHHHHHHHHFFHHFGHGFHHHHHHHGGFFGGF
@M05620:46:000000000-D9D58:1:1101:14329:15114 1:N:0:107
GAATGAATGCAGAAATTGGCAAGATAATACTGCACCGATGGGAAATGATACTATCCTGAAACATGAGCAAATTGACCAGCCTCAGGATGTGAACTCATTTGCTGGACCAGGGCTCTTTCAAGATAGTAAAAACAGTGACTTGTACAGCATAATGAAAAACCTAGGCATTGATTTTGAAGACATCAGACACATGCAGAATGAAAAATTTTTCAGAAATGATTTTTCTGGTGAGGTTGACTTCAGAGAAGATG
+
CCCCCFFFFFFFGGGGGGGGGGGHHHHHHHHHHHHHGGGGGHHHHHHHHHHHHHHHHHGHHHGHHHHHHHHHHHHHHHHHGHHHHHHHHHHHHHHHHHHHHHHHHHHHHHGGGHHHHHHHHHHHHGHHHHHHGHHGHHHHHHHHHGGGHHHHHHFHHHHGGHHHHHHHHHFHHHHHGHHHHHHHHHHHHHHHHHHHHHHHHHHHHHGHHHHHHFHHHHFHHHHHHHHGCHHHHHHHHHHHHHHFGFFGGGB
@M05620:46:000000000-D9D58:1:1101:29249:15138 1:N:0:107
GAATGAATGCAGAAATTGGCAAGATAATACTGCACCGATGGGAAATGATACTATCCTGAAACATGAGCAAATTGACCAGCCTCAGGATGTGAACTCATTTGCTGGACCAGGGCTCTTTCAAGATAGTAAAAACAGTGACTTGTACAGCATAATGAAAAACCTAGGCATTGATTTTGAAGACATCAGACACATGCAGAATGAAAAATTTTTCAGAAATGATTTTTCTGGTGAGGTTGACTTCAGAGAAGATC
+
BBBBBFFFFFFFGGGGEGFGGGGGHHHHGHHHHHHHGEEEGHGHHHHGHHHHHHHHHHHBGFFHGGFHHHHHHHHHHHHHGGHHHHHHHBGGFHHHHHHHHHHHHHHHHHGGGHHHHHGHHHHHHHHHHFHFGHHFFGGHHHHHGD4FFG3GHHBHFFHAFFGHHHHHHHHHHHHHG?FFGHHHHHBGHHHHHHHHFHFHGHHGFGGGHHHFH0GHHHGHGHHFGHHGFHCHHGHHHHFHHHHFFBBFGGB
@M05620:46:000000000-D9D58:1:1101:28750:15143 1:N:0:107
GAATGAATGCAGAAATTGGCAAGATAATACTGCACCGATGGGAAATGATACTATCCTGAAACATGAGCAAATTGACCAGCCTCAGGATGTGAACTCATTTGCTGGACCAGGGCTCTTTCAAGATAGTAAAAACAGTGACTTGTACAGCATAATGAAAAACCTAGGCATTGATTTTGAAGACATCAGACACATGCAGAATGAAAAATTTTTCAGAAATGATTTTTCTGGTGAGGTTGACTTCAGAGAAGATC
+
CCCCCFFFFFFFGGGGGGGGGGGHHHHHHHHHHHHHGGGGGHHBHHHHHHHHGHHHHHHHHHHHHHHHGHHHHHHHHHHHGHHHHGHHHGHFHHHHHHHHHHHHHHHHHHGGGHHHHHHHHHHHHHHHHHHHGHHHHHHHHHHHHHHHHHGFHHHHHHHGGHHHHHHHHHHHHHHHGHHGHHHHHHGHHHHHHHHHHGHHHHHHHHHHHHHHHGHHHHHHDHHHHHHHFGHGHHHHHHHHHHHHFFBFGGF
@M05620:46:000000000-D9D58:1:1101:8031:15156 1:N:0:107
GAATGAATGCAGAAATTGGCAAGATAATACTGCACCGATGGGAAATGATACTATCCTGAAACATGAGCAAATTGACCAGCCTCAGGATGTGAACTCATTTGCTGGACCAGGGCTCTTTCAAGATAGTAAAAACAGTGACTTGTACAGCATAATGAAAAACCTAGGCATTGATTTTGAAGACATCAGACACATGCAGAATGAAAAATTTTTCAGAAATGATTTTTCTGGTGAGGTTGACTTCAGAGAAGATC
+
AA@ABFBFFFFFGFGGGFGFGGFGHHFHHHHHHHHGGAEGGHC3CFGGG5GG5GHHHF5BFFGHGGHHDAFFGDGHHHHHGHHFGHFHHHHFFHGGGGHHHGGHFFGHHFGGGHHHHHHHFHHHFHFDGD4GEGHHHFHGHGHHHFHHCGFFGHHFHHHGGHFGHHHHHHFHHHHHGHHGHHHHGBDGHHFH1FHHFFGFGDF1CGCGHHHFG=<CGHFGGHHHHHHHFCCGFHHHEHHHHFH0FFFGFGF
@M05620:46:000000000-D9D58:1:1101:8049:15157 1:N:0:107
GAATGAATGCAGAAATTGGCAAGATAATACTGCACCGATGGGAAATGATACTATCCTGAAACATGAGCAAATTGACCAGCCTCAGGATGTGAACTCATTTGCTGGACCAGGGCTCTTTCAAGATAGTAAAAACAGTGACTTGTACAGCATAATGAAAAACCTAGGCATTGATTTTGAAGACATCAGACACATGCAGAATGAAAAATTTTTCAGAAATGATTTTTCTGGTGAGGTTGACTTCAGAGAAGATC
+
BBBBBFBFFFFFGGGGGGGGGGGHHGFHEGGHFHHHGEEGGGHGHHHFHHHGGHGHHFFFGHHHHHHHEGGGHHHGHGHHGHHFGFGHHGGHHHHHHHHHHHFHGHHFHHGGGHHHHHHHHHHHGHHGHHHHGHHFFHHHHHHHHHHHHHHHHHFGHHHGGHHHHHHHHHHHHHGGGGGHGHHHGFHHGHHHHHGGHHHHGHHHHHHHHGHHHEHHHHGHHHHHHHHHFHHFFGGGBFGHHHHGGBFGGGF
@M05620:46:000000000-D9D58:1:1101:21898:15239 1:N:0:107
GAATGAATGCAGAAATTGGCAAGATAATACTGCACCGATGGGAAATGATACTATCCTGAAACATGAGCAAATTGACCAGCCTCAGGATGTGAACTCATTTGCCCAGGGCTCTTTCAAGATAGTAAAAACAGTGACTTGTACAGCATAATGAAAAACCTAGGCATTGATTTTGAAGACATCAGACACATGCAGAATGAAAAATTTTTCAGAAATGATTTTTCTGGTGAGGTTGACTTCAGAGAAGATCGGAA
+
CCCCCFFFFFFFGGGGGGGGGGGHHHHHHHHHHHHHGGGGGHHHHHHHHHHHHHHHHHHHHHHHHHHHHHHHHHHHHHHHGHHHHHHHHHHGHHHHHHHHHHHHHHGGGHHHHHHHHHHHHHHHHHHHGHHHHHHHHHHHHHHHHHHFHHHHHHHGGHHHGHHHHHHHHHHHGHHHHHHHHHHHHHHHHHHHGHHHHHHHHHHHHHHHHHHHHHHHHHHHGHHHBGHHHGHHHHHHHHHGHHGHHGGGGGG
@M05620:46:000000000-D9D58:1:1101:13282:15247 1:N:0:107
GAATGAATGCAGAAATTGGCAAGATAATACTGCACCGATGGGAAATGATACTATCCTGAAACATGAGCAAATTGACCAGCCTCAGGATGTGAACTCATTTGCTGGAGGTCCCAGGGCTCTTTCAAGATAGTAAAAACAGTGACTTGTACAGCATAATGAAAAACCTAGGCATTGATTTTGAAGACATCAGACACATGCAGAATGAAAAATTTTTCAGAAATGATTTTTCTGGTGAGGTTGACTTCAGAGAA
+
CCCCCFFFFFFFGGGGGGGGGGGGHHHHHHHHHHHHGGFGGHHGEGHHHHHHHHHHHHGHHHHHHGHHHHHGHHHHHHHHGHHHHHHHHHHHHHHHHHHHHHHHHHHGGHHHHHGGGHHHHHHGHHHHHHHHHGHHGHHHHHHHHHHHHHHHGHHHHHHHHHHGGHHHHHHHHHHHHHHHGHHHHHHHHHFHFHHHHGHHHHHHHHGHCGHHHHHHHEHHHHHHHHHHHHHHHHHHHHHHHHGGGGGGGFF
@M05620:46:000000000-D9D58:1:1101:3701:15260 1:N:0:107
GAATGAATGCAGAAATTGGCAAGATAATACTGCACCGATGGGAAATGATACTATCCTGAAACATGAGCAAATTGACCAGCCTCAGGATGTGAACTCATTTGCTGGAGGTCCCAGGGCTCTTTCAAGATAGTAAAAACAGTGACTTGTACAGCATAATGAAAAACCTAGGCATTGATTTTGAAGACATCAGACACATGCAGAATGAAAAATTTTTCAGAAATGATTTTTCTGGTGAGGTTGACTTCAGAGAA
+
BBABBFFFFFFFGGCGGGGGFGFFHHFHFHHHHHHHG2EFG2GFHGHHHHHHFHHHHEGGHHHHFGHHHGHGHDGHHGHHGHHHHGBGHHH5DGGHFGHHHHHHHHAEFHGH331?EFGHFHF4?4B?B3FGGHFEFH0BGFFFFHHBDH2FFHBBFHFGFFHGFH<10FB1G11?GHH1/1FHFHHHBGFGHHHFD1D1D0FGF0DGAGCDHHHFHD0CGH0CGHHHHHC0<C:.CCCCFCBB;000FG9
@M05620:46:000000000-D9D58:1:1101:4819:15261 1:N:0:107
GAATGAATGCAGAAATTGGCAAGATAATACTGCACCGATGGGAAATGATACTATCCTGAAACATGAGCAAATTGACCAGCCTCAGGATGTGAACTCATTTGCTGGAGGTCCCAGGGCTCTTTCAAGATAGTAAAAACAGTGACTTGTACAGCATAATGAAAAACCTAGGCATTGATTTTGAAGACATCAGACACATGCAGAATGAAAAATTTTTCAGAAATGATTTTTCTGGTGAGGTTGACTTCAGAGAA
+
BBBBBFFFFFFFGGGGGGGGGGGGHHHHHHHHHHHHG?GGGHHHHHHHGHHHHHHHHHHHHHHHFGHHHHHHHHGHHHHHGHHHHHHFGGHGHHHHFHHHHHHHFHHGGHGHHHGGGHHHHHHHHGHHHHHFHHFGGHHHHHHHHHHHHHHHHHGHHHFHHGHGGHHHHHHHHHHHHHHHGHHHHHHHHGHHHHHHHGHGHGHGHHHHGHHHHHHHHHHFHHGHHHHHCFHHGHFHFHHHHHGFFFBFFFB
@M05620:46:000000000-D9D58:1:1101:4804:15276 1:N:0:107
GAATGAATGCAGAAATTGGCAAGATAATACTGCACCGATGGGAAATGATACTATCCTGAAACATGAGCAAATTGACCAGCCTCAGGATGTGAACTCATTTGCTGGAGGTCCCAGGGCTCTTTCAAGATAGTAAAAACAGTGACTTGTACAGCATAATGAAAAACCTAGGCATTGATTTTGAAGACATCAGACACATGCAGAATGAAAAATTTTTCAGAAATGATTTTTCTGGTGAGGTTGACTTCAGAGAA
+
BABBAFFFFFFFGGGGGGGGGGGHHHHHHHHHHHHHGEEGGHHHHHHHHHHHHHHHHHHHHHHHHFGHFHHHHHHHHHHHGHHHGGGHHHHHHHHHHGHHHGHHHHHGGHHHHHGGGHHHHHHHHHHHHHHHHHHHGHHHHHHHHHHHHHHHHHHHHHHHHHHGGHHHHHHHHHHHHHHHGHHHGHHHHHHHHHHHHHHHHHHHHHHHHHHHHHHHHHHHHHHHHHHHHHHHHHHHHHHHHHGGGGGFGGF
@M05620:46:000000000-D9D58:1:1101:11124:15339 1:N:0:107
GAATGAATGCAGAAATTGGCAAGATCATACTGCACCGATGGGAAATGATACTATCCTGAAACATGAGCAAATTGACCAGCCTCAGGATGTGAACTCATTTGCTGGACCAGGGCTCTTTCAAGATAGTAAAAACAGTGACTTGTACAGCATAATGAAAAACCTAGGCATTGATTTTGAAGACATCAGACACATGCAGAATGAAAAATTTTTCAGAAATGATTTTTCTGGTGAGGTTGACTTCAGAGAAGATC
+
A>AAAFFFBDDDGGCEGFBG1GGB11AFBE1DFGGBE0EFE0BG/FFEBEFG2GBFB11A1BFHAFEFDA1ABGFFGG0FEG01B>@@F@G22DDGFGGHHGHHFHFHHHGGGHGHHHHHGHGHHHHHHHHGGHHGGHHHHHHGHHHHHHHHHHHHHHHGGHHHHHHHHHHHGHHHGHHHHHHHHGHGHHHHFHHHHHHHHHGHHHHHHHGHHHHHHHBGDHHHHHHH<GHHHHHHGHHHHHHHGGFGGGE
@M05620:46:000000000-D9D58:1:1101:21874:15350 1:N:0:107
GAATGAATGCAGAAATTGGCAAGATAATACTGCACCGATGGGAAATGATACTATCCTGAAACATGAGCAAATTGACCAGCCTCAGGATGTGAACTCATTTGCTGGACCAGGGCTCTTTCAAGATAGTAAAAACAGTGACTTGTACAGCATAATGAAAAACCTAGGCATTGATTTTGAAGACATCAGACACATGCAGAATGAAAAATTTTTCAGAAATGATTTTTCTGGTGAGGTTGACTTCAGAGAAGATC
+
CCCCCFFFFFFFGGGGGGGGGGGHHHHHHHHHHHHHGGGGGHHHHHHHHHHHHHHHHHHHHHHHHHHHHHHHHHHHHHHHGHHHHHHHHHHHHHHHHHHHHHHHHHHFEEFADFFGFHHB44BFGHF?FGFH/GF??GDGGF?BFEDE2?33B?FHD?GGAFHDBFGBGDGHHHG2/<<1?GG<1<1?GGHCFHH<1FFHHHGHHHGFFHG0D0DGHGFFHFFHHHH00:;G.::GFFHHG000:CBCBB0
@M05620:46:000000000-D9D58:1:1101:28878:15372 1:N:0:107
GAATGAATGCAGAAATTGGCAAGATAATACTGCACCGATGGGAAATGATACTATCCTGAAACATGAGCAAATTGACCAGCCTCAGGATGTGAACTCATTTGCTGGAGGTCCCAGGGCTCTTTCAAGATAGTAAAAACAGTGACTTGTACAGCATAATGAAAAACCTAGGCATTGATTTTGAAGACATCAGACACATGCAGAATGAAAAATTTTTCAGAAATGATTTTTCTGGTGAGGTTGACTTCAGAGAA
+
CCCCCFFFFFFFGGGGGGGGGGGHHHGGHHHHHHHHGGGGGHHHHHHHHHHHHHHHHHHHHHHHHHHHHHHHHHHHHHHHGHHHHGHHHGHHHHHHHHHHHHHHHHHGGHHHGHGGGHHHHHHHHHHHHHHHHHHHGGHGHGHHHHHHHHHHHHHHHHHHHHHGGHHHHHHHHHHHHHHHGHHHHHHHHHHHHHHHHHHHHHHHHHHHHHHHHHHHHHHHHGGHHHHHHHHHGHHHHHHHHHGGGGGGGGG
@M05620:46:000000000-D9D58:1:1101:3294:15382 1:N:0:107
GAATGAATGCAGAAATTGGCAAGATAATACTGCACCGATGGGAAATGATACTATCCTGAAACATGAGCAAATTGACCAGCCTCAGGATGTGAACTCATTTGCTGGAGGTCCCAGGGCTCTTTCAAGATAGTAAAAACAGTGACTTGTACAGCATAATGAAAAACCTAGGCATTGATTTTGAAGACATCAGACACATGCAGAATGAAAAATTTTTCAGAAATGATTTTTCTGGTGAGGTTGACTTCAGAGAA
+
AAAAAFBDFFFFGC1FGAFGGGABGHHH3GBGGHHHE0AECC0F/FDFDHHHHFHFHFFFHHFF1AGHGBCHFHEDGHGHGCGHHFFGH@FGFHBGFHHFGHGHFGHGGFFGFHGGCFFGHHHHHHFHHFGHDDG1EFHGDGBEGHFGHHHEHDGFHHGD><FCGHEDCFFBGDGHHHHGEHGHGHHGHHHGGHGHHHHB10GGBFBGFHHHGHHFHGHFGHGHCGBCHHHG0:FHA/CCGFFFGGGGFGC
@M05620:46:000000000-D9D58:1:1101:19023:15393 1:N:0:107
GAATGAATGCAGAAATTGGCAAGATAATACTGCACCGATGGGAAATGATACTATCCTGAAACATGAGCAAATTGACCAGCCTCAGGATGTGAACTCATTTGCCCAGGGCTCTTTCAAGATAGTAAAAACAGTGACTTGTACAGCATAATGAAAAACCTAGGCATTGGTTTTGAAGACATCAGACACATGCAGAATGAAAAATTTTTCAGAAATGATTTTTCTGGTGAGGTTGACTTCAGAGAAGATCGGAA
+
BABBBFFFFFFFGGGGGGGGGGGHHHHHHHFGHHHHGEEGGEHGHHHFHHHHHHHHHGFHHHHHFHHHFHHHHFHFHHGHGHHHGHGGGHHBHFHHHHHHHHHHHHGDCHGHFFGGGHFHHHHHHHHHGHHHHHHHHGGHHHHHHHHHHHHHHHHGGHGHFHHHHH2@GGGHGHFFHHHHHGHHHHHHHHHHHHHHHHGFGHHHHHHHFFGHHHHHHGHHGFFH0GHHHCHHHHHHHFHFHBFGGGGGGFE
@M05620:46:000000000-D9D58:1:1101:8393:15394 1:N:0:107
GAATGAATGCAGAAATTGGCAAGATAATACTGCACCGATGGGAAATGATACTATCCTGAAACATGAGCAAATTGACCAGCCTCAGGATGTGAACTCATTTGCTGGAGGTCCCAGGGCTCTTTCAAGATAGTAAAAACAGTGACTTGTACAGCATAATGAAAAACCTAGGCATTGATTTTGAAGACATCAGACACATGCAGAATGAAAAATTTTTCAGAAATGATTTTTCTGGTGAGGTTGACTTCAGAGAA
+
CCCCCFFFFFFFGGGGGGGGGGGHHHHHHHHHHHHHGGGGGHHHHHHGHHHHHHHHHHHHHHHHHHHHHHHHHHHHHHHHGHHHHHHHHGHHHHHHHHHHHHHHHHHGGHHHHHGGGHGHHHHHHHHHHHHHHHHHGHHHHHHHHHHHHHHHHHHHHHHHHHHGGHHHHHHHHHHHHHHHGHHHHHHHHHHGHHHHHGHHHHHHHHHHHHHHHHHHHHHHHHHHHHHHHHHHHHHHHHHHHHGGGGGGGGF
@M05620:46:000000000-D9D58:1:1101:23857:15400 1:N:0:107
GAATGAATGCAGAAATTGGCAAGATAATACTGCACCGATGGGAAATGATACTATCCTGAAACATGAGCAAATTGACCAGCCTCAGGATGTGAACTCATTTGCCCAGGGCTCTTTCAAGATAGTAAAAACAGTGACTTGTACAGCATAATGAAAAACCTAGGCATTGATTTTGAAGACATCAGACACATGCAGAATGAAAAATTTTTCAGAAATGATTTTTCTGGTGAGGTTGACTTCAGAGAAGATCGGAA
+
BBBBBFFFFFFFGGGGGGGFGGGGHHHHHHHHHHHHGFFGGHC3FHHHHHHHHHHHGHGGDGHHHHHFHFHHHHHHHHGGGHFHFGFGHGHHHHHHHHHHFFFHHFFAFHHHHHGHHGDGGHHHHHHHGHHHHEHHHHGHHHHFHHHHHHFHHHHGGHHHBHHHHHHHHHGFEHHHHHHHHHFHHHHHHGHHHHHGHHHHHHFGHHFFHHHHHHHHHHGHHHFH=CCGHGHFBHHHF:GHHGHHHGGGGGE
@M05620:46:000000000-D9D58:1:1101:25294:15409 1:N:0:107
GAATGAATGCAGAAATTGGCAAGATAATACTGCACCGATGGGAAATGATACTATCCTGAAACATGAGCAAATTGACCAGCCTCAGGATGTGAACTCATTTGCCCAGGGCTCTTTCAAGATAGTAAAAACAGTGACTTGTACAGCATAATGAAAAACCTAGGCATTGATTTTGAAGACATCAGACACATGCAGAATGAAAAATTTTTCAGAAATGATTTTTCTGGTGAGGTTGACTTCAGAGAAGATCGGAA
+
CCCCCFFFFFFFGGGGGGGGGGGHHHHHHHHHHHHHGGGGGHHHHHHGHHHHHHHHHGHHHHHHHHHHHHHHHHHHHHHHGHHHHHFHHHHGHHHHHHHHHHHGHHGGGHHHHHHHGHHHHHHHHHHHGHHHHHHHHHHHHHHHHHFHGHHHHHHGGHHHGHHHHHHHHHHHGHHHHHHHHHHHHHHHHHHHHHHHHHBGGHHHHHHHHGHHGHFHHHHHHHHHDGHHHGHHHHHHHHHHHFHHHGGGGGG
@M05620:46:000000000-D9D58:1:1101:12260:15412 1:N:0:107
GAATGAATGCAGAAATTGGCAAGATAATACTGCACCGATGGGAAATGATACTATCCTGAAACATGAGCAAATTGACCAGCCTCAGGATGTGAACTCATTTGCCCAGGGCTCTTTCAAGATAGTAAAAACAGTGACTTGTACAGCATAATGAAAAACCTAGGCATTGATTTTGAAGACATCAGACACATGCAGAATGAAAAATTTTTCAGAAATGATTTTTCTGGTGAGGTTGACTTCAGAGAAGATCGGAA
+
CCCCCFFFFFFFGGGGGGGGGGGHHHHHHHHHHHHHGGGGGHHHHHHHHHHHHHHHHHGHHHHHHHHHHHHGHHHHHGHHGHHHHGGHHGGGHHHHHHHHHHHHHHGGGHHHHHHHHHHHHHHHHHHHGHHHHHHHHHGHHHHHHHHHHHHHHHHGGHHHHHHHHGHHHHHHGHHHHHHHHHHHHHHHHHHHHHHHHHGHHHHHHHHHHHHHHHFHHHHHHHHHGGHHHHHHHHGHHHHHHHHHHGGGGGG
@M05620:46:000000000-D9D58:1:1101:11134:15417 1:N:0:107
GAATGAATGCAGAAATTGGCAAGATAATACTGCACCGATGGGAAATGATACTATCCTGAAACATGAGCAAATTGACCAGCCTCAGGATGTGAACTCATTTGCTGGACCAGGGCTCTTTCAAGATAGTAAAAACAGTGACTTGTACAGCATAATGAAAAACCTAGGCATTGATTTTGAAGACATCAGACACATGCAGAATGAAAAATTTTTCAGAAATGATTTTTCTGGTGAGGTTGACTTCAGAGAAGATC
+
CCCCCFFFFFFFGGGGGGGGGGGHHHHHHHHHHHHHGGGGGHHHHHHHHHHHHHHHHHHHHHHHHGHHHHHHHHHHHHHHGHHHHHHHHGHHHHHHHHHHHHHHHHHHHHGGGHHHHHHHHHHHHHHHHHHHGHHFFHHHHHHHHHHHHHHHHHHHHHHGGHHHHHHHHHHHHHHHGHHHHHHHHHHHHHHHHHHHHHHHHHHHHHHHHHHHHHHHHHGGGHHHHHHHHHHHHHHHHHHHHHHHGGGGGGF
@M05620:46:000000000-D9D58:1:1101:23108:15426 1:N:0:107
GAATGAATGCAGAAATTGGCAAGATAATACTGCACCGATGGGAAATGATACTATCCTGAAACATGAGCAAATTGACCAGCCTCAGGATGTGAACTCATTTGCTGGACCAGGGCTCTTTCAAGATAGTAAAAACAGTGACTTGTACAGCATAATGAAAAACCTAGGCATTGATTTTGAAGACATCAGACACATGCAGAATGAAAAATTTTTCAGAAATGATTTTTCTGGTGAGGTTGACTTCAGAGAAGATC
+
CCCCCFFFFFFFGGGGGGGGGGGHHHHHHHHHHHHHGFGGGHHHHHHHHHHHHHHHHHHHHHHHGHHHHHHHHHHHHHHHGHHHHHHHHHHHHHHHHHHHHHHHGHHHHHGGGHHHHHHHHHHHHHHHHHHHGHGHHHHHHHHHHHHHHHGHHHHHHHHGGHHHHHHHHHHHHHHHGHHHHHHHHHHHHHHHHHHHHHHHHHHHHHHHHHHHHFHHHHGHGHHHHHHHCGHHHHHHHHHHHHHFGGGGGGB
@M05620:46:000000000-D9D58:1:1101:25874:15440 1:N:0:107
GAATGAATGCAGAAATTGGCAAGATAATACTGCACCGATGGGAAATGATACTATCCTGAAACATGAGCAAATTGACCAGCCTCAGGATGTGAACTCATTTGCTGGACCAGGGCTCTTTCAAGATAGTAAAAACAGTGACTTGTACAGCATAATGAAAAACCTAGGCATTGATTTTGAAGACATCAGACACATGCAGAATGAAAAATTTTTCAGAAATGATTTTTCTGGTGAGGTTGACTTCAGAGAAGATC
+
BB@BBFFFFFFFGGGGGGGGGGGGHHHHHHHHHHHHGGGGGHFFHHHGFHHHHHHHHHHHHHHHHGHHHHHHHHHHHHHHGHHHHHHHHHHHGHHHGHHHGHHHHHHHHHGGGHHHHHHHHHEHGHHHHHHHGGHGGFHFHHHHHFHHHHHHHHHHHHHGGHHHGHHGHHGHHFHHGHHHHHHHHHHHHGHHHHHHHHHHHHHHHHHHHHHHFBDHHHHHD<GHHHHGHHFHHHHHHHHHHHHFGFFGGGF
@M05620:46:000000000-D9D58:1:1101:18907:15467 1:N:0:107
GAATGAATGCAGAAATTGGCAAGATAATACTGCACCGATGGGAAATGATACTATCCTGAAACATGAGCAAATTGACCAGCCTCAGGATGTGAACTCATTTGCTGGACCAGGGCTCTTTCAAGATAGTAAAAACAGTGACTTGTACAGCATAATGAAAAACCTAGGCATTGATTTTGAAGACATCAGACACATGCAGACTGAAAAATTTTTCAGAAATGATTTTTCTGGTGAGGTTGACTTCAGAGAAGATC
+
CCCCCFFFFFFFGGGGGGGGGGGHHHHHHHHHHHHHGGGGGHHHHHHHHHHHHHHHHHHHHHHHHHHHHHHHHHHHHHHHGHHHHHHHHHHHHHHHHHHHHHHHHH12?111>11?3FH4443?FH4DG4?F/G243F4FE???44432B3333FH33F//=F222F=>2FHH222/=110F1=111?GCGC1FG1=01>GH11F.<0<GC<<00<<0DDH0=GCGC00/0;.:;GC:C;:0;00C0/0;0
@M05620:46:000000000-D9D58:1:1101:24880:15497 1:N:0:107
GAATGAATGCAGAAATTGGCAAGATAATACTGCACCGATGGGAAATGATACTATCCTGAAACATGAGCAAATTGACCAGCCTCAGGATGTGAACTCATTTGCCCAGGGCTCTTTCAAGATAGTAAAAACAGTGACTTGTACAGCATAATGAAAAACCTAGGCATTGATTTTGAAGACATCAGACACATGCAGAATGAAAAATTTTTCAGAAATGATTTTTCTGGTGAGGTTGACTTCAGAGAAGATCGGAA
+
CCDDCFFFFFFFGGGGGGGGGGGHHHHHHHHHHHHHGGGGGHHHHHHHHHHHHHHHHHHHHHHHHHHGHHEHHHHHHGGGGHHHHHHHHHHHHHHHHHHHHHHHHHGGGHHHHHHHHHHHHHHHHHHHGHHHGGHHHHHHHHHHHGHHHHHFHHHGGHHHHHHHHHHHHHHHGHHHHHHHGHHHHHGHHHHHHHHHHHHHGHHHHHHHHHHHHHEHHHHHHHHHDGHHHGHHHHHHHHHHHHHHHGGGGGG
@M05620:46:000000000-D9D58:1:1101:11240:15501 1:N:0:107
GAATGAATGCAGAAATTGGCAAGATAATACTGCACCGATGGGAAATGATACTATCCTGAAACATGAGCAAATTGACCAGCCTCAGGATGTGAACTCATTTGCCCAGGGCTCTTTCAAGATAGTAAAAACAGTGACTTGTACAGCATAATGAAAAACCTAGGCATTGATTTTGAAGACACCAGACACATGCAGAATGAAAAATTTTTCAGAAATGATTTTTCTGGTGAGGTTGACTTCAGAGAAGATCGGAA
+
CCCCCFFFFFFFGGGGGGGGGGGHHHHHHHHHHHHHGGGGGHHHHHHHHHHHHHHHHGHHHHHHHHHHHHHHHHHHHHHHGHHHGHFHHHHHHHHHHHHHGHHHHHGGGHHHHHHGFHHHHHHHHGHHGHHHHHHHHHHHHHHHHHHGHHHHHHHGGHHHHHHHHHHHHHHHGHHHHHHGHHHGHHHHHHHHHHHHHHGHHHHHHHHHGHHHHHHHHHHHGHHHHHHHHHHHHHHHHHFHGFGGFGGGGGG
@M05620:46:000000000-D9D58:1:1101:6079:15505 1:N:0:107
GAATGAATGCAGAAATTGGCAAGATAATACTGCACCGATGGGAAATGATACTATCCTGAAACATGAGCAAATTGACCAGCCTCAGGATGTGAACTCATTTGCCCAGGGCTCTTTCAAGATAGTAAAAACAGTGACTTGTACAGCATAATGAAAAACCTAGGCATTGATTTTGAAGACATCAGACACATGCAGAATGAAAAATTTTTCAGAAATGATTTTTCTGGTGAGGTTGACTTCAGAGAAGATCGGAA
+
BBCBBFFFFFFFGGGGGGGGGGGGHHHHHHHHHHHHGGGGGHHHHHHHHHHHHHHHHHHHHHHHHHGGGHHHHHHHGHHHGHHHGHGHHFGFHHHHHHHHHHHHHHGGGHHHHHHHHHHHHHHHHHHHGHHDHFHHHHHHHHHHHHHHHHHHHHHGGHHHHHHHHHHHHHHHGHHGHHHHHHHHHHHHHHHHHHHHHHHHHHHHHHHHHHHHHHHHHHHHFHHHDGHHHHHHHHHHHCGHGHHHHGGGGGG
@M05620:46:000000000-D9D58:1:1101:23399:15522 1:N:0:107
GAATGAATGCAGAAATTGGCAAGATAATACTGCACCGATGGGAAATGATACTATCCTGAAACATGAGCAAATTGACCAGCCTCAGGATGTGAACTCATTTGCTGGAGGTCCCAGGGCTCTTTCAAGATAGTAAAACAGTGACTTGTACAGCATAATGAAAAACCTAGGCATTGATTTTGAAGACATCAGACACATGCAGAATGAAAAATTTTTCAGAAATGATTTTTCTGGTGAGGTTGACTTCAGAGAAG
+
BBBBBFFFFFFFGGGGGGGGGGFHHHHHHHHHHHHHGGGGGHHHHHHHHHHHHHHHHHGHHHHHHHHHHHHHHHHHHHHHGHHHHGGHHHHHHHHHHHHHHGHHHHHGGHHHHHGGGHHHHHHHHHHHHHHHHHHHHHHHHHHHHGFHFHHHHHGHHDGHHHGGHFHHHHHHHHHHHHHGHHGHHHHHHHHHHHHHHHHHHHGHHHHHHHHHHHHHHHHGHFHHHHHHHGHHHHGHHHHHHHHHGGGGGGF
@M05620:46:000000000-D9D58:1:1101:19159:15540 1:N:0:107
GAATGAATGCAGAAATTGGCAAGATAATACTGCACCGATGGGAAATGATACTATCCTGAAACATGAGCAAATTGACCAGCCTCAGGATGTGAACTCATTTGCTGGACCAGGGCTCTCTCAATATAGTAAAAACAGAGACTTGTACAGCATAATGAAAAACCTAGGCATTGATTTTGAAGACATCAGACACATGCAGAATGAAAAATTTTTCAGAAATGATTTTTCTGGCGAGGTTGACTTCAGTGAAGATC
+
ABABAFFFFFFBFFGGGFGGGFGHHHHHGHFHFHHHG?EF2EFGEHHHHHHHGHHHHAAGFHHHFHHHBGHGHHFHHHHHGGHHFHHHHHHGHHHHHHHHFHHHBGC2?1111B?E3BG34444BH44B44FFH?33BFHGB???E42?BB3333?33F/?CG222@2F2FHH211/111?CFD111?FCG11>G1101FD11=<.C00=<0000<DFGHGB0CCGC00-:=-99CBBFBF000000;099
@M05620:46:000000000-D9D58:1:1101:19145:15552 1:N:0:107
GAATGAATGCAGAAATTGGCAAGATAATACTGCACCGATGGGAAATGATACTATCCTGAAACATGAGCAAATTGACCAGCCTCAGGATGTGAACTCATTTGCTGGACCAGGGCTCTTTCAAGATAGTAAAAACAGTGACTTGTACAGCATAATGAAAAACCTAGGCATTGATTTTGAAGACATCAGACACATGCAGAATGAAAAATTTTTCAGAAATGATTTTTCTGGTGAGGTTGACTTCAGAGAAGATC
+
AABBBFFFFFFFGGGGGGGGGGGFHHHGGHGHHFHHGGGGFHHHHGHGHHHHHHHHHGGHHHFHHHHHHGHHHHFHHHHHGHHHHHHGGGHHHHHHGHHHHHHHHHHHHHGGGHHHHHHHHGHHHHHHHHHHGHHHHHHHHHHHHHHHHHHHHHHHHHHGGGHHHHHHHHGHHHHHGGHHGHHHHHGHBGFHHHHHHGHHHHHHHHHHHHHHGHHHHHHFDGHHHHHHHHHGHHHHHHHHHHHFGGBFGGG
@M05620:46:000000000-D9D58:1:1101:19161:15561 1:N:0:107
GAATGAATGCAGAAATTGGCAAGATAATACTGCACCGATGGGAAATGATACTATCCTGAAACATGAGCAAATTGACCAGCCTCAGGATGTGAACTCATTTGCTGGACCAGGGCTCTTTCAAGATAGTAAAAACAGTGACTTGTACAGCATAATGAAAAACCTAGGCATTGATTTTGAAGACATCAGACACATGCAGAATGAAAAATTTTTCAGAAATGATTTTTCTGGTGAGGTTGACTTCAGAGAAGATC
+
CCCCCFFFFFFFGGGGGGGGGGGHHHHHHHHHHHHHGGGGGHHHHHHHHHHHHHHHHHHHHHHHHHHHHHHHHHHHHHHHGHHHHHHHHHHHHHHHHHHHHHHHHHHHHHGGGHHHHHHHHHHHHHHHHHHHGHHHHHHHHHHHHHHHHHHHHHHHHHFGGFCGCGGHHHFHHHGDGFF1FFHDD=DGCFFCGBD1GFFGHHHHCGGHHF<<GHHFDGDDGHHDFFHG;/;GFHGC/CGCC0::CF0/BC0
@M05620:46:000000000-D9D58:1:1101:2716:15625 1:N:0:107
GAATGAATGCAGAAATTGGCAAGATAATACTGCACCGATGGGAAATGATACTATCCTGAAACATGAGCAAATTGACCAGCCTCAGGATGTGAACTCATTTGCTGGAGGTCCCAGGGCTCTTTCAAGATAGTAAAAACAGTGACTTGTACAGCATAATGAAAAACCTAGGCATTGATTTTGAAGACATCAGACACATGCAGAATGAAAAATTTTTCAGAAATGATTTTTCTGGTGAGGTTGACTTCAGAGAA
+
BABCCFFFFFFFGGGGGGGGGGGHHHGHHHHHHHHHFEGGGHHHHHHHHGHHHHHHGHHHHHHHHHHHHHHHHHHHHGHHGHHHGHGHHGHHHHHHGHHHHGHHHHHGGHHHHHGGGHHHHHHHHHHHHHGHHHHHGHHHHHHHHHHHHHHHHHHHHHHHHHHGGHHHHHHHHHHHHHHGGHGHHHHHHHHGHHHHHHHHHHHHHHHHHHHHHHHHHHHHHHGHHHHHHHHHHHHHHHHHHHGGGGGGGGG
@M05620:46:000000000-D9D58:1:1101:23550:15665 1:N:0:107
GAATGAATGCAGAAATTGGCAAGATAATACTGCACCGATGGGAAATGATACTATCCTGAAACATGAGCAAATTGACCAGCCTCAGGATGTGAACTCATTTGCTGGACCAGGGCTCTTTCAAGATAGTAAAAACAGTGACTTGTACAGCATAATGAAAAACCTAGGCATTGATTTTGAAGACATCAGACACATGCAGAATGAAAAATTTTTCAGAAATGATTTTTCTGGTGAGGTTGACTTCAGAGAAGATC
+
CCCCCFFFFFFFGGGGGGGGGGGHHHHHHHHHGHHHGGGFGHHHHHHHHHHHHHHHHHHHHHHHHHHHHHHHHHHHHGHHGHHHHHHHHGHGHHHHHHHHHHHHHHHHHHGGGHHHHHGHHHHHHHHHHHHHGHHHHGHHHHHHHHHHHHHHHHHHHHHGGHHHHHHHHHHHHHHHGHHHHHHHHHHHHHGHHHHHHHGHHHHHHHHHHHHHHGHHHHHHHHHHHHHHGHHHHHHHHHHHHHHCFBBFGGB
@M05620:46:000000000-D9D58:1:1101:3744:15677 1:N:0:107
GAATGAATGCAGAAATTGGCAAGATAATACTGCACCGATGGGAAATGATACTATCCTGAAACATGAGCAAATTGACCAGCCTCAGGATGTGAACTCATTTGCCCAGGGCTCTTTCAAGATAGTAAAAACAGTGACTTGTACAGCATAATGAAAAACCTAGGCATTGATTTTGAAGACATCAGACACATGCAGAATGAAAAATTTTTCAGAAATGATTTTTCTGGTGAGGTTGACTTCAGAGAAGATCGGAA
+
CCCCCFFFFFFFGGGGGGGGGGGHHHHHHHHHHHHHGFGGGHHHGHHHHHHHHHHHHHHHHHHHHHGHHHGHHHGHHHHHGHHHGHGHHGHGHHHHHHHHHHHHHHGGGHHHHHHHHHHHHHGHHHHHGHGGHHHHHHHHHHHHHHHHHHHGHHHGGHHHHHHHHHHHHHHHGHHHHHHHHHHHHHHHHHHHHHHHHHHHHHHHHHHGHHHHHHHGHHHHHHHHHHHHHGHHHHHHHHHHHHHHHGGGGGE
@M05620:46:000000000-D9D58:1:1101:28117:15680 1:N:0:107
GAATGAATGCAGAAATTGGCAAGATAATACTGCACCGATGGGAAATGATACTATCCTGAAACATGAGCAAATTGACCAGCCTCAGGATGTGAACTCATTTGCTGGACCAGGGCTCTTTCAAGATAGTAAAAACAGTGACTTGTACAGCATAATGAAAAACCTAGGCATTGATTTTGAAGACATCAGACACATGCAGAATGAAAAATTTTTCAGAAATGATTTTTCTGGTGAGGTTGACTTCAGAGAAGTTC
+
AAAAAFFFDFFFGGGGGBEGGGGHHHHGHHHHHGHHGCEG?GHHGFHHHHHHHHHGH3DGDGHHGFHHHHHGHHHGHHFHGFHHHGHFHHHHGHHHHHHGHGBGF1CFHHGGGHHHHHHHHHHHHFHGGHHHGFHGFHGHGDGHHGDFHFHHHGFHHHGGGFBH2CGFFHGHHH22?FDHHHHFFFHHH00CGBGHHG1FGHGHHHHGHHHHFHHHGDHD<DDGHFFHCCGH.GHFHHHHGFFFBFFF0;9
@M05620:46:000000000-D9D58:1:1101:28172:15680 1:N:0:107
GAATGAATGCAGAAATTGGCAAGATAATACTGCACCGATGGGAAATGATACTATCCTGAAACATGAGCAAATTGACCAGCCTCAGGATGTGAACTCATTTGCTGGAGGTCCCAGGGCTCTTTCAAGATAGTAAAAACAGTGACTTGTACAGCATAATGAAAAACCTAGGCATTGATTTTGAAGACATCAGACACATGCAGAATGAAAAATTTTTCAGAAATGATTTTTCTGGTGAGGTTGACTTCAGAGAA
+
BBCCCFFFFFFFGGGGFGGGGGGHHHHHHHHHHHHHGGGGGHHHHHHHHHHHHHHHHHHHFHHHHGHHHHHHGGFHHGGHEHHHHGHHHFGGHHHHHHHHHHHGGGHGGHHHFHGGGHHHHHHHHHGHHHHHHHHHGHHHHHHHHGHHHFHHHHHHHHHHHHHGGHHHHHHHHHHHHHHHGHHHGGHHHHHHHHHHHHHHHHHHHHHHHHHHHHHGHHHFHHHHHHHHGHHHCGHFHHHHHHGGGGGGGGF
@M05620:46:000000000-D9D58:1:1101:26056:15732 1:N:0:107
GAATGAATGCAGAAATTGGCAAGATAATACTGCACCGATGGGAAATGATACTATCCTGAAACATGAGCAAATTGACCAGCCTCAGGATGTGAACTCATTTGCTGGACCAGGGCTCTTTCAAGATAGTAAAAACAGTGACTTGTACAGCATAATGAAAAACCTAGGCATTGATTTTGAAGACATCAGACACATGCAGAATGAAAAATTTTTCAGAAATGATTTTTCTGGTGAGGTTGACTTCAGAGAAGATC
+
AAAAAFFFFFDFGGG1GGCGDGFC1FEHDA3FHHCGEAEEECCHCDGGHHDGGH1BF11FBG0FGHBHHFHFHGHFFGGHGHHGFBFCFBGDGHFHHHBFFHHFGHHHHHGGGHHHHHHHHHHHHHGHHHHHGHHFGHHHHHHHHEHHHHHHHHHHHHHGGHHHGHHHHHHHHHHHGHHHHHHHHHHHGHHGHHHHFHHHHHHHGHHHHHHFDDGHHHGHGHHGGHHHCGFGGCHFHHHGHHHHGGGGGG;
@M05620:46:000000000-D9D58:1:1101:2427:15745 1:N:0:107
GAATGAATGCAGAAATTGGCAAGATAATACTGCACCGATGGGAAATGATACTATCCTGAAACATGAGCAAATTGACCAGCCTCAGGATGTGAACTCATTTGCTGGACCAGGGCTCTTTCAAGATAGTAAAAACAGTGACTTGTACAGCATAATGAAAAACCTAGGCATTGATTTTGAAGACATCAGACACATGCAGAATGAAAAATTTTTCAGAAATGATTTTTCTGGTGAGGTTGACTTCAGAGAAGATC
+
BBBBBFFFFFFFFGGGGGGGGGFHFHHHHHGHHHHHGFGGGGFHGHHHHHHHHHHHHHHHHHGHHHHGHHHFHHHHHHHHGHHHHGHHHGHHHHHHHHHHHHHHHHHHHHGGGHHHHHHHHHHHHHHHHHHHGHHGHHHHHHHHHHHFHHHHHHHHHHHGGHHHHHHHHHHHHHHGGHHHHHHHHHHHHHGHHHHHGHHHHHHGHHHHHHHHHHHHHHGHHHHHHHHHFHHHGHHGHHHHFGHGGGGGGGF
@M05620:46:000000000-D9D58:1:1101:26268:15808 1:N:0:107
GAATGAATGCAGAAATTGGCAAGATAATACTGCACCGATGGGAAATGATACTATCCTGAAACATGAGCAAATTGACCAGCCTCAGGATGTGAACTCATTTGCTGGACCAGGGCTCTTTCAAGATAGTAAAAACAGTGACTTGTACAGCATAATGAAAAACCTAGGCATTGATTTTGAAGACATCAGACACATGCAGAATGAAAAATTTTTCAGAAATGATTTTTCTGGTGAGGTTGACTTCAGAGAAGATC
+
BCCCCFFFFFFFGGGGGGGGGGGHHHHHHHHHHHHHGGGGGHHHHHHHHHHHHHHHHHHHHHHHHHHHHHHHHHHHHHHHGHHHHHGHHHHHHHHHHHHHHHHHHHFCGFA1E11?@EHG4BDGDEF4HFHGGHF4BGHHHHGHH4?3?F3FGFHGHHCAAFHF2GCGFH2D2GHHG1F1?FDFDG=GGGHFDHHGHGGDH1GH<.C0=<CDD00<<B0=0=GFBGGHGG::CCGHHHFHH0C00/09CB0
@M05620:46:000000000-D9D58:1:1101:24627:15815 1:N:0:107
GAATGAATGCAGAAATTGGCAAGATAATACTGCACCGATGGGAAATGATACTATCCTGAAACATGAGCAAATTGACCAGCCTCAGGATGTGAACTCATTTGCTGGACCAGGGCTCTTTCAAGATAGTAAAAACAGTGACTTGTACAGCATAATGAAAAACCTAGGCATTGATTTTGAAGACATCAGACACATGCAGAATGAAAAATTTTTCAGAAATGATTTTTCTGGTGAGGTTGACTTCAGAGAAGATC
+
CCCCCFFFFFFFGGGGGGGGGGGHHHHHHHHHHHHHGGGGGHHHHHHHHHHHHHHHHHHHHHHHHHHHHHHHHHHHHHHHGHHHHHHHHHHHHHHHHHHHHHHHHHHHHHGGGHHHHHHHHHHHHHHHHHHHGHHHHHHHHHHHHHHHHHHHHHHHHHHGGHHHHHHHHHHHHHHHGHHHHHHHHGHHHHHHHHHHHGHHHHHHHHHHHHHHHGHHHHHHGHHHHHHHCHHHGHHGHHHHHHHHGFGGGGF
@M05620:46:000000000-D9D58:1:1101:26778:15840 1:N:0:107
GAATGAATGCAGAAATTGGCAAGATAATACTGCACCGATGGGAAATGATACTATCCTGAAACATGAGCAAATTGACCAGCCTCAGGATGTGAACTCATTTGCCCAGGGCTCTTTCAAGATAGTAAAAACAGTGACTTGTACAGCATAATGAAAAACCTAGGCATTGATTTTGAAGACATCAGACACATGCAGAATGAAAAATTTTTCAGAAATGATTTTTCTGGTGAGGTTGACTTCAGAGAAGATCGGAA
+
@BABBFF5FFF@EGGGGGGGFGEHHHFHFHFGHFHH?2EEDCCFAFGGHHHHEGHCGGFHHHEB3D3GFHHHFDDEGBFHGHHHGEFGGFG5GHGHEGHFBGHFCG1?EHHHHHHHHHF3GH4GHFGFGHG?DBGHFG?4GFFHFFFFGB2BFGHGFFFDHHHHHFHBDBDFGFGFHEHHHGFHFGFHGHHHHFGHFGDFGHHGHHHEHFFHGGHFG=GGHHHH=CGHFGG:GHHHHHFHHHHCGCBFDFG
@M05620:46:000000000-D9D58:1:1101:28260:15842 1:N:0:107
GAATGAATGCAGAAATTGGCAAGATAATACTGCACCGATGGGAAATGATACTATCCTGAAACATGAGCAAATTGACCAGCCTCAGGATGTGAACTCATTTGCTGGACCAGGGCTCTTTCAAGATAGTAAAAACAGTGACTTGTACAGCATAATGAAAAACCTAGGCATTGATTTTGAAGACATCAGACACATGCAGAATGAAAAATTTTTCAGAAATGATTTTTCTGGTGAGGTTGACTTCAGAGAAGATC
+
CCCCCFFFFFFFGGGGGGGGGGFHHHHHHHHHHHHHGGGGGHHHHHHHHHHHHHHHHHHHHHHHHHHHHHHHHHHHHHHHGHHHHHHHHHHGHHHHHHHHHGHHHHHHHHGGGHHHHHHHHGFHHHHHHHHHGHHFGGHHHHHHHHHGHHEHHHFHHHHGGHHHHHHHHHFHHHHHGHHHHHHHHHHHHHHHHHHHHHHHHHHHHHGGHHHHHFHHHHHHGGHHHHHHCGHHHGHHHHHHHGHHFBCGGGF
@M05620:46:000000000-D9D58:1:1101:13151:15845 1:N:0:107
GAATGAATGCAGAAATTGGCAAGATAATACTGCACCGATGGGAAATGATACTATCCTGAAACATGAGCAAATTGACCAGCCTCAGGATGTGAACTCATTTGCTGGACCAGGGCTCTTTCAAGATAGTAAAAACAGTGACTTGTACAGCATAATGAAAAACCTAGGCATTGATTTTGAAGACATCAGACACATGCAGAATGAAAAATTTTTCAGAAATGATTTTTCTGGTGAGGTTGACTTCAGAGAAGATC
+
CCCCCFFFFFFFGGGGGGGGGGGHHHHHHHHHHHHHGGGGGHHHHHHHHHHHHHHHHHHHHHHHHHHHHHHHHHHHHHHHGHHHHHHHHHHHHHHHHHHHHHHHHHHHHHGGGHGHHHHHGHFHHHHHHHHHGHHFGHHHHHHHGHHHHHHHHGHHHGGGGHHHFFHHHFHHHHHGGHHHHHHHGFDHHHHHHHHGGHHHGHHHHHHGHHHHHHFHHHFHHHHHHHHHCFGHHHHHHHHHFFFCFGFGGGF
@M05620:46:000000000-D9D58:1:1101:22431:15850 1:N:0:107
GAATGAATGCAGAAATTGGCAAGATAATACTGCACCGATGGGAAATGATACTATCCTGAAACATGAGCAAATTGACCAGCCTCAGGATGTGAACTCATTTGCTGGAGGTCCCAGGGCTCTTTCAAGATAGTAAAAACAGTGACTTGTACAGCATAATGAAAAACCTAGGCATTGATTTTGAAGACATCAGACACATGCAGAATGAAAAATTTTTCAGAAATGATTTTTCTGGTGAGGTTGACTTCAGAGAA
+
CBCCCFFFFFFFGGGGGGGGGGGHHHHHHHHHHHHHGGGGGHHHHHHHHHHHHHHHHHHHHHHHHHHHHHHHHHHHHHHHGHHHHHHHHHHHHHHHHHHHHHHHHHHGGHHHHHGGGHHHHHHH4GHHHHHHHHHHGHHHHHHHHHHHHHHHHHHHHHHHHHHGGHHHHHHHHHHHHHHHGHHHHHHGHHHHHHHHHHHHHHHGHHHHHHHHGHHHHHHHHHHHGHHHHHHHHHHHHHHHHHGGGGGGGGG
@M05620:46:000000000-D9D58:1:1101:26775:15860 1:N:0:107
GAATGAATGCAGAAATTGGCAAGATAATACTGCACCGATGGGAAATGATACTATCCTGAAACATGAGCAAATTGACCAGCCTCAGGATGTGAACTCATTTGCCCAGGGCTCTTTCAAGATAGTAAAAACAGTGACTTGTACAGCATAATGAAAAACCTAGGCATTGATTTTGAAGACATCAGACACATGCAGAATGAAAAATTTTTCAGAAATGATTATTCTGGTGAGGTTGACTTCAGAGAAGATCGGAA
+
BBBBBFFFFFFFGGGGGGGGGGGHHHHHHHHHHHHHGGGGGHHHHHHGHHHHHHHHHGHHHHHHHGHHHHHHHHHHHHHHGHHHHHHHHHHHHHGHHHHHHHHHHHGGGHHHHHHHHGHGHHHHHGHHGHHHFHHHHHHHHHHHHHHFHHHH3GGGGHHHGGHHHGHHHHHHGHHHHHHHHHHHHHHHHGHHEHFHHGDGAFHHHHHHHHFHHHHGHHHHHHHGGHFHF:CHEHHHHHHGHHGHHGGGG?C
@M05620:46:000000000-D9D58:1:1101:25532:15878 1:N:0:107
GAATGAATGCAGAAATTGGCAAGATAATACTGCACCGATGGGAAATGATACTATCCTGAAACATGAGCAAATTGACCAGCCTCAGGATGTGAACTCATTTGCCCAGGGCTCTTTCAAGATAGTAAAAACAGTGACTTGTACAGCATAATGAAAAACCTAGGCATTGATTTTGAAGACATCAGACACATGCAGAATGAAAAATTTTTCAGAAATGATTTTTCTGGTGAGGTTGACTTCAGAGAAGATCGGAA
+
CCCCCFFFFFFFGGGGGGGGGGGHHHHHHHHHHHHHGGGGGHHHHHHHHHHHHHHHHHHHHHHHHHHHHHHHHHHHHHGHGHHHHHHHHHHFHHFHHHHHHHHHHHGGGHHHHHHHHHHHHHHHHHHHGHHHHHHHHHHHHHHHHHHHHHHHHHHGGHHHHGHHHHHHHHHHGHHHHHHHHHHHHHHHHHHHHHHHHHHHHHHHHHHHHHHHGHHHHHHHHHHHGHHHHGHHHHHHHHHHHHHHHGGGGGG
@M05620:46:000000000-D9D58:1:1101:8541:15885 1:N:0:107
GAATGAATGCAGAAATTGGCAAGATAATACTGCACCGATGGGAAATGATACTATCCTGAAACATGAGCAAATTGACCAGCCTCAGGATGTGAACTCATTTGCCCAGGGCTCTTTCAAGATAGTAAAAACAGTGACTTGTACAGCATAATGAAAAACCTAGGCATTGATTTTGAAGACATCAGACACATGCAGAATGAAAAATTTTTCAGAAATGATTTTTCTGGTGAGGTTGACTTCAGAGAAGATCGGAA
+
CBCCCFFFFFFFGGGGGGGGGGGHHHHHHHHHHHHHGGGGGHHHHHHHHHHHHHHHHHHHHHHHHHHHHHHHHHHHHHHHGHHHGHHHHGHHHHHHHHHHHHHHHHGGGHHHHHHHHHHHHHHHHHHHGHHHGHHHHHHHHHHHHHHHHHHHHHHGGHHHHHHHHHHHHHHHGHHHHHHHHHHHHHHHHHHHHHHHHHHHHHHHHHHFHHHHHHHHHHHHHHHHGHHHHCGHHHHHHHHHHHHGHGGGGGG
@M05620:46:000000000-D9D58:1:1101:15140:15935 1:N:0:107
GAATGAATGCAGAAATTGGCAAGATAATACTGCACCGATGGGAAATGATACTATCCTGAAACATGAGCAAATTGACCAGCCTCAGGATGTGAACTCATTTGCTGGACCAGGGCTCTTTCAAGATAGTAAAAACAGTGACTTGTACAGCATAATGAAAAACCTAGGCATTGATTTTGAAGACATCAGACACATGCAGAATGAAAAATTTTTCAGAAATGATTTTTCTGGTGAGGTTGACTTCAGAGAAGATC
+
CCCCCFFFFFFFGGGGGGGGGGGHHHHHHHHHHHHHGGGGGHHHHHHHHHHHHHHHHHHHHHHHHHHHHHHHHHHHHHHHGHHHHHHHHGGGHHHHHHHHHHHHHHGFFGF?GHHEBDBHHHFEGH4FEHEDEHFFE3?FHHHHHFHFHHHHFFDHHFGGGFHHHHFGHHFGHHHHGFG1FHFDHGHFGHFGFFGD<FGFFGHFCFGDGGGDGDDGHHHFDHFFHHHHHH0GGHHGHGHHHHG:B9FGGF;
@M05620:46:000000000-D9D58:1:1101:25506:15976 1:N:0:107
GAATGAATGCAGAAATTGGCAAGATAATACTGCACCGATGGGAAATGATACTATCCTGAAACATGAGCAAATTGACCAGCCTCAGGATGTGAACTCATTTGCCCAGGGCTCTTTCAAGATAGTAAAAACAGTGACTTGTACAGCATAATGAAAAACCTAGGCATTGATTTTGAAGACATCAGACACATGCAGAATGAAAAATTTTTCAGAAATGATTTTTCTGGTGAGGTTGACTTCAGAGAAGATCGGAA
+
AAABBFFFFFFFGGGGGGGGGGGHHHHHHHHHHFHHGGGGGHGHHGHHHHHHHHHHHGHGFHHHHHHGGFHHHHHHHHGGGHHHHHFHGFHFFGHHGHHHHHHHHHGGGHHHHHHHHHHHHHHHGHHGGHHGHFHHHHHHHHHHHHGHHHHHHHHGGHGHHHHHGHHHHHHHGHHHHHHHHHHHHHHHGHHHHHHHHHGHHHHHHHHEGHGHFHFGHGHHHHHHHHHHHCFHHHGHGHHHGHHHHGGGGFG
@M05620:46:000000000-D9D58:1:1101:5511:15988 1:N:0:107
GAATGAATGCAGAAATTGGCAAGATAATACTGCACCGATGGGAAATGATACTATCCTGAAACATGAGCAAATTGACCAGCCTCAGGATGTGAACTCATTTGCCCAGGGCTCTTTCAAGATAGTAAAAACAGTGACTTGTACAGCATAATGAAAAACCTAGGCATTGATTTTGAAGACATCAGACACATGCAGAATGAAAAATTTTTCAGAAATGATTTTTCTGGTGAGGTTGACTTCAGAGAAGATCGGAA
+
CCCCCFFFFFFFGGGGGGGGGGGHHHHHHHHHHHHHGFFGGHHHHHHHHHHHHHHHHHHHHHHHHHHHHHHHHHHHHHHHGHHHHHHHHGHHHHHHHHHHHHHHHHGGGHHHHHHHHHHHHHGHHHHHGHHHHHHHHHHHHHHHHHHHHHHHHHHGGHHHHHGHHHHHHHHHGHHHHHHHHHHHHHHHHHHHHHGHHHHHHHHGHHHHHHHHHHHGHHHHHHGHGGHHHCHHHHHHHHHHHHHHHGGGGGG
@M05620:46:000000000-D9D58:1:1101:5589:16002 1:N:0:107
GAATGAATGCAGAAATTGGCAAGATAATACTGCACCGATGGGAAATGATACTATCCTGAAACATGAGCAAATTGACCAGCCTCAGGATGTGAACTCATTTGCTGGAGGTCCCAGGGCTCTTTCAAGATAGTAAAAACAGTGACTTGTACAGCATAATGAAAAACCTAGGCATTGATTTTGAAGACATCAGACACATGCAGAATGAAAAATTTTTCAGAAATGATTTTTCTGGTGAGGTTGACTTCAGAGAA
+
BACCCFFFFFFFGGGGGGGGGGGHGHHHHHHHHCHHEEGGGHGHHHGHHHHHHHHHHHHHHHHHHFFFGHHHHHHHGHHHGHHHHGGFHFGHHHHHHHHHHHHHHHHGGGHHHHGGGHGHHHHHHHHHHHHHHHHHGHHHHHHHHHHFHHHHHHHHHHHHHHHGGHHHHHHHHHGHHHHHGHHHGHHFGHHHHHHHHHHHGHHHHHHGHHHHHHHHHHHHHHHGHHHHHHHHHHHHHHHHHHGGGGGGGGF
@M05620:46:000000000-D9D58:1:1101:9621:16003 1:N:0:107
GAATGAATGCAGAAATTGGCAAGATAATACTGCACCGATGGGAAATGATACTATCCTGAAACATGAGCAAATTGACCAGCCTCAGGATGTGAACTCATTTGCTGGACCAGGGCTCTTTCAAGATAGTAAAAACAGTGACTTGTACAGCATAATGAAAAACCTAGGCATTGATTTTGAAGACATCAGACACATGCAGAATGAAAAATTTTTCAGAAATGATTTTTCTGGTGAGGTTGACTTCAGAGAAGATC
+
CCCCCFFFFFFFGGGGGGGGGGGHHHHHHHHHHHHHGGGGFHHHHHHHHHHHHHHHHHHHHHHHHHHHHHHHHHHHHHHHGHHHHHHHHGHHHHHHHHHHHHHHHHHHHHGGGHHHHHHGHHHGHHHHHHHHGHHDGHHHHHGFHHGHHHHHHHHHHHHGGHHGHHHHHHHHHHHHGHGGHHGHHHFHHHHHHHHHHHGHHHHHHGGGHHHGHHHHHHHHHHHHHHHHCGHHHGHHHHHHHGGFFGGGGG;
@M05620:46:000000000-D9D58:1:1101:16778:16013 1:N:0:107
GAATGAATGCAGAAATTGGCAAGATAATACTGCACCGATGGGAAATGATACTATCCTGAAACATGAGCAAATTGACCAGCCTCAGGATGTGAACTCATTTGCCCAGGGCTCTTTCAAGATAGTAAAAACAGTGACTTGTACAGCATAATGAAAAACCTAGGCATTGATTTTGAAGACATCAGACACATGCAGAATGAAAAATTTTTCAGAAATGATTTTTCTGGTGAGGTTGACTTCAGAGAAGATCGGAA
+
CCCCCFFFFFFFGGGGGGGGGGGHHHHHHHHHHHHHGGGGGHHHHHHHHHHHHHHHHHHHHHHHHHHHHHHHHHHHHHHHGHHHHHHHHHHHHHHHHHHHHHHHHHEGGHHHHHHHFHHHHHFFHHHHGHHFHHHHHHHHHHHHHHHHHHHHHHHGGHHHHHHHHHHHHHHHGHHHHHHHHHHHHHHHHHHHHHHHHHHHHHHHHHHHHHGHHHHGHHHHHHHHGHGHHGHHHHHHHHHGHFHHGFFGDGG
@M05620:46:000000000-D9D58:1:1101:5596:16020 1:N:0:107
GAATGAATGCAGAAATTGGCAAGATAATACTGCACCGATGGGAAATGATACTATCCTGAAACATGAGCAAATTGACCAGCCTCAGGATGTGAACTCATTTGCTGGAGGTCCCAGGGCTCTTTCAAGATAGTAAAAACAGTGACTTGTACAGCATAATGAAAAACCTAGGCATTGATTTTGAAGACATCAGACACATGCAGAATGAAAAATTTTTCAGAAATGATTTTTCTGGTGAGGTTGACTTCAGAGAA
+
BBBBBFFFFFFFGGGGGGGGGGGFHHHHHHHHHHHHG2EGGDCFEGHGGHHHHHHHHHHHHHFHFFHHGGGHHGFHHHHHGGHHHHHHHFGFFHHHHHHHHHFHBGGEEHHHHHGGGHHGHHHGHHHHHFGHHFHGGGHHHFHHHHFFFHHHHFHFGHHHGHHFGGHHHHHHHHHHHFHHGHHHGHHHHHEHGHHHHGHGHHHGFDDGHHFHHGHHHGHGHHFFGHGHHGHHGHHHHHHHHHGFGGGGGGG
@M05620:46:000000000-D9D58:1:1101:16783:16033 1:N:0:107
GAATGAATGCAGAAATTGGCAAGATAATACTGCACCGATGGGAAATGATACTATCCTGAAACTTGAGCAAATTGACCAGCCTCAGGATGTGTACTGATTTGCCCAGGGCTCTTTCAAGATAGTAAAAACAGTGACTTGTACAGCATAATGAAAAACCTAGGCATTGATTTTGAAGACATCAGACACATGCAGAATGAAAAATTTTTCTGAAATGATTTTTCTGGTGAGGTTGACTTCAGAGAAGATCGGAA
+
A1AAAB@33D1BG1AFFG111BFCG1GE3DAFE1F000E000B1FG11FG1AGDGBG11B11111B1A10BF11111BBA/FG1F01@BGF22DG22B22F2F1BF///B>BFFG2GF1@F1GBGH21?GBB1FGGFEHB>2FFGH11BBGH1FC/CGFD0<1@FD>FFGFF/@<10?1F<11FG0GH111?GHG11<FH0<1F1100==<00<=0DD<DFDG00/<C./;:/00000:00;CCG0C..=.
@M05620:46:000000000-D9D58:1:1101:8713:16067 1:N:0:107
GAATGAATGCAGAAATTGGCAAGATAATACTGCACCGATGGGAAATGATACTATCCTGAAACATGAGCAAATTGACCAGCCTCAGGATGTGAACTCATTTGCTGGACCAGGGCTCTTTCAAGATAGTAAAAACAGTGACTTGTACAGCATAATGAAAAACCTAGGCATTGATTTTGAAGACATCAGACACATGCAGAATGAAAAATTTTTCAGAAATGATTTTTCTGGTGAGGTTGACTTCAGAGAAGATC
+
BBBBAFFFFFFFGGGGGGGGGGGHHHHHHHHHHHHHGGGGGHHHHHHHHHHHHHHHHHHHHHHHHHHHHHGGHHHHHHHHGHHHHGHHHHGHHHHHHHHHHHHHHHHGHHGGGHHHHHHHHHHHHHHHHHHHGHHGHHHHHHHHHHHHHHHHHHHHHHHGGHHHHGHHHHHHHHHHGHHHHHHHHHHHHHHHHHHHHHHHHHHHHHHHHHHHHHHHHHGGHHHHHHHHGHHHHHHHHHHHHHHHGFGGGGF
@M05620:46:000000000-D9D58:1:1101:8724:16084 1:N:0:107
GAATGAATGCAGAAATTGGCAAGATAATACTGCACCGATGGGAAATGATACTATCCTGAAACATGAGCAAATTGACCAGCCTCAGGATGTGAACTCATTTGCTGGACCAGGGCTCTTTCAAGATAGTAAAAACAGTGACTTGTACAGCATAATGAAAAACCTAGGCATTGATTTTGAAGACATCAGACACATGCAGAATGAAAAATTTTTCAGAAATGATTTTTCTGGTGAGGTTGACTTCAGAGAAGATC
+
CABCCFFFFFFFGGGGGGGGGGGHHHHHHHHHHHHHGGGGGHHHHHHHHHHHHHHHHHHHHHHHHHHHHHHHHHHHHHHHGHHHHHHHHGHHHHHHHHHHHHHHGHHHHHGGGHHHHHHHHHHHHHHHHHHGGHHGGGHHHHFFHHHHHHHHHHHHGHHGGHHHHHHHHHHHHHHHGGHGHHHHHHFHHHHHHHHHHHGHHHHHHHHHHGGHHHHHHHHHHHHHHHHHCGHHHHHHHHHHHHHHGGGGGGF
@M05620:46:000000000-D9D58:1:1101:15246:16102 1:N:0:107
GAATGAATGCAGAAATTGGCAAGATAATACTGCACCGATGGGAAATGATACTATCCTGAAACATGAGCAAATTGACCAGCCTCAGGATGTGAACTCATTTGCCCAGGGCTCTTTCAAGATAGTAAAAACAGTGACTTGTACAGCATAATGAAAAACCTAGGCATTGATTTTGAAGACATCAGACACATGCAGAATGAAAAATTTTTCAGAAATGATTTTTCTGGTGAGGTTGACTTCAGAGAAGATCGGAA
+
CCCCCFFFFFFFGGGGGGGGGGGHHHHHHHHHHHHHGGGGGHHHHHHHHHHHHHHHHHHHHHHHHHHHHHHHHHHHHHHHGHHHGGGHHFGGHHHHHHHHHHHFHHGGGHHHHHHHHHHHHHHHHHHHGHHHFGHHHHGHHHHGHHHHHHHHHHHGGHHHHHHHHHHHHHHHGHHHHGGHHHHHHHHHHHHHHHHHHHHHHHHHHHHHHFHHHHHHHHHHHHHHDGHHHCHHHHHHHHHHHHHHHGGGGGG
@M05620:46:000000000-D9D58:1:1101:24244:16113 1:N:0:107
GAATGAATGCAGAAATTGGCAAGATAATACTGCACCGATGGGAAATGATACTATCCTGAAACATGAGCAAATTGACCAGCCTCAGGATGTGAACTCATTTGCTGGACCAGGGCTCTTTTAAGACAGGAAAAAAAGTGAATTGAACAGCATAATAAAAAGAAAAGGCATGGAATTGGAAGAGATGAGACACGAGAAGAGTAGAAAGTTAAACAGAAATGATATTACTGGTGAGGTGGGCTTCGGAGTAGATG
+
CCCCCFFFFFFFGGGGGGGGGGGHHFHHHHHHHHHHGGGGGHHHHHHHHHHHHHHHGGHHHHHHHHHHHHHHHHHHHHHHGHHHHHHHHGHGHHHHHHHGHHHHGH121111?11334443343B2/F2B20/>/23333DF3?2?B0F2F2222@F2//00?0/?010?<1?G1111000><1>1F1//.--.<//.000<C0/0000000////0<<00=000;B/;/0;FF..-.;C/-..-9/////
@M05620:46:000000000-D9D58:1:1101:14973:16114 1:N:0:107
GAATGAATGCAGAAATTGGCAAGATAATACTGCACCGATGGGAAATGATACTATCCTGAAACATGAGCAAATTGACCAGCCTCAGGATGTGAACTCATTTGCTGGACCAGGGCTCTTTCAAGATAGTAAAAACAGTGACTTGTACAGCATAATGAAAAACCTAGGCATTGATTTTGAAGACATCAGACACATGCAGAATGAAAAATTTTTCAGAAATGATTTTTCTGGTGAGGTTGACTTCAGAGAAGATC
+
CCCDDFFFFFFFGGGGGGGGGGGHHHHHHHHHHHHHGGGGGHHHHHHHHHHHHHHHHHHHHHHHHHHHHHHHHHHHHHHHGHHHHHHHHGHHHHHHHHHHHHHHHHHHHHGGGHHHHHHHHHHHHHHHIHHHGHHHHHHHHHHHHGHHHHHHHHHHHHHGGHHHHHHHHHHHHHHHGHHHHHHHHHHHHHHHHHHHHHHHHHHHHHHHHHHHHHHHHHHHHHHHHHHHHHHHHHHHHHHHHHHGGGGGGGF
@M05620:46:000000000-D9D58:1:1101:9955:16194 1:N:0:107
GAATGAATGCAGAAATTGGCAAGATAATACTGCACCGATGGGAAATGATACTATCCTGAAACATGAGCAAATTGACCAGCCTCAGGATGTGAACTCATTTGCTGGACCAGGGCTCTTTCAAGATAGTAAAAACAGTGACTTGTACAGCATAATGAAAAACCTAGGCATTGATTTTGAAGACATCAGACACATGCAGAATGAAAAATTTTTCAGAAATGATTTTTCTGGTGAGGTTGACTTCAGAGAAGATC
+
B@BBBFFFFFFFGFCGGGGGGGGGHHHHHHHHHHHFGGGGFHHHHHHGHHHHHHHHHHHHHHHHHHFHHHHHHHHHHHHHGHHFFGFFGGHHHHHGGHHHHHHHHHHFHHGGGHFHHHHHHHGHGHHHHHHHGHHGHGHGHHHHHHHHHHHGHHFFHHHGGHHHHHHHHHFHHHHHGHHHHHHHHHHHHHGHHHGGGHHHHFHHGHGGHHHFHHHHHHFGGHHHHHHGHHHHHHHHGCGHHHHCFGGGGGB
@M05620:46:000000000-D9D58:1:1101:6254:16205 1:N:0:107
GAATGAATGCAGAAATTGGCAAGATAATACTGCACCGATGGGAAATGATACTATCCTGAAACATGAGCAAATTGACCAGCCTCAGGATGTGAACTCATTTGCTGGAGGTCCCAGGGCTCTTTCAAGATAGTAAAAACAGTGACTTGTACAGCATAATGTAAAACCTAGGCATTGATTTTGAAGACATCAGACACATGCAGAATGAAAAATTTTTCAGAAATGATTTTTCTGGTGAGGTTGACTTCAGAGAA
+
CBBCCFFFFFFFGGGGGGGGGGFHHHHHHHHHHHHHGEGGGHHHHHHHHHHHHHHHHHHHHHHHHHGHHHHHHHHHHHHHGHHHGHGGGGGGHHHHHHHHHHGHHHHGGHHHHHGGGHHHHHHHHHHHHHHHHHHHGHHHHHHHHHHHHHHHHHHHHHHHHHHHGHHHHHHHHHHHHHHHGHHHHHHHHHFHHHHHHHHHHHHGFHHHHHHHHHHHHHHHHHHHHHHHHHHHGHHHGHHHHHHGHGGGGG/
@M05620:46:000000000-D9D58:1:1101:12890:16219 1:N:0:107
GAATGAATGCAGAAATTGGCAAGATAATACTGCACCGATGGGAAATGATACTATCCTGAAACATGAGCAAATTGACCAGCCTCAGGATGTGAACTCATTTGCTGGAGGTCCCAGGGCTCTTTCAAGATAGTAAAAACAGTGACTTGTACAGCATAATGAAAAACCTAGGCATTGATTTTGAAGACATCAGACACATGCAGAATGAAAAATTTTTCAGAAATGATTTTTCTGGTGAGGTTGACTTCAGAGAA
+
BBABAFFFFFFFGGGGGGGGFGGGGHHHCHDGHHHHGEGGGGGHHGHHHHHHFHHGHHHFFHFHFHHHGGFHHFBGHHHHGHHHHGFGHFGFFHHHHHHHFHFHFHGGGHHHHHGGGGHGHHHHHFHHFFGFHFHHGHHHFHFHHHHHHGHHHHFHHH3DG3FDGGHFHHHGGHHHHHHFFGFFHHHHHHBGGHHHHHHHDGHHFFFHHHHHHFHHHGFHHGHHHHHHHHHEHHHHGHHHHHGGGGFGGGG
@M05620:46:000000000-D9D58:1:1101:13527:16234 1:N:0:107
GAATGAATGCAGAAATTGGCAAGATAATACTGCACCGATGGGAAATGATACTATCCTGAAACATGAGCAAATTGACCAGCCTCAGGATGTGAACTCATTTGCCCAGGGCTCTTTCAAGATAGTAAAAACAGTGACTTGTACAGCATAATGAAAAACCTAGGCATTGATTTTGAAGACATCAGACACATGCAGAATGAAAAATTTTTCAGAAATGATTTTTCTGGTGAGGTTGACTTCAGAGAAGATCGGAA
+
CCCCCFFFFFFFGGGGGGGGGGGHHHGHHHHHHHHHGGGGGHHHGGHHHHHHHHHHHGHHHHHHHHGG3FGFGDHHFHHHGHHHHFFHHHHHFHHHHHHHHGHFGHFGGHHHHGHFGHHHHHHHHHHFGEFHHHHHHFGHHGHHHHDFGHFHFFHGGHHFBGGHHHHHHHHHGHHGHHHHHHGHHHHHHHHHHHHHHHHHGHHHGHHHHHHHHGFHHHHHHHGHGHHHGCHFFHHHHHHHHFHGHGGGGGE
@M05620:46:000000000-D9D58:1:1101:7608:16240 1:N:0:107
GAATGAATGCAGAAATTGGCAAGATAATACTGCACCGATGGGAAATGATACTATCCTGAAACATGAGCAAATTGACCAGCCTCAGGATGTGAACTCATTTGCTGGACCAGGGCTCTTTCAAGATAGTAAAAACAGTGACTTGTACAGCATAATGAAAAACCTAGGCATTGATTTTGAAGACATCAGACACATGCAGAATGAAAAATTTTTCAGAAATGATTTTTCTGGTGAGGTTGACTTCAGAGAAGATC
+
CBCCCFFFFFFFGGGGGGGGGGFGHHHHHHHHHHHHGEGFGHHHHHHHHHHHHHHHHHHHHHHHHHHHHHHHHHHHHHHHGHHHHHHHHGHHHHHHHHHHHHHHHHGFHHGG?FGHHHHHHHHHHHHHGHHHGHHBFDGHHHHHHHHHHHHHHHHHFFGGGHHHHGHHHHDHHHHHGGHHHHHHGHGHHHHHHHHHHHGFGHHGFHHHHGFHHGHHHEGGHGHHHHHGGHGHHGHCGHHHEGHHGGGGGG0
@M05620:46:000000000-D9D58:1:1101:27738:16337 1:N:0:107
GAATGAATGCAGAAATTGGCAAGATAATACTGCACCGATGGGAAATGATACTATCCTGAAACATGAGCAAATTGACCAGCCTCAGGATGTGAACTCATTTGCCCAGGGCTCTTTCAAGATAGTAAAAACAGAGACTTGTACAGCATAATGAAAAACCTAGGCATTGATTTTGAAGACATCAGACACATGCAGAATGAAAAATTTTTCAGAAATGATTTTTCTGGTGAGGTTGACTTCAGAGAAGATCGGAA
+
CCCDCFFFFFFFGGGGGGGGGGGHHHHHHHHHHHHHGGGGGHHHHHHHHHHHHHHHHHHHHHGHHHHHHHHHHHHHHHHHGHHHHGHHHHHHHHHHHHHHHH3331FF11F3@44@4B@G?34BF4G3>/233B??4?34?F4323BF3B33F3FA/2BB22F2@>G222@2/22100?1?=1??0011<FDG0111<FFGHH110<GD000=DDD000=/000;/0.;C:G/00:;0:;0:0/:999AFG
@M05620:46:000000000-D9D58:1:1101:9481:16400 1:N:0:107
GAATGAATGCAGAAATTGGCAAGATAATACTGCACCGATGGGAAATGATACTATCCTGAAACATGAGCAAATTGACCAGCCTCAGGATGTGAACTCATTTGCCCAGGGCTCTTTCAAGATAGTAAAAACAGTGACTTGTACAGCATAATGAAAAACCTAGGCATTGATTTTGAAGACATCAGACACATGCAGAATGAAAAATTTTTCAGAAATGATTTTTCTGGTGAGGTTGACTTCAGAGAAGATCGGAA
+
BBCCBFFFFFFFGGGGGGGGGGGHHHHHHHHHHHHHGGGGGHGHGHHGHHHHHHHHHHHHHHHHHHHGHHHHHHHHHHHHGHHHGGHHHGHHHHHHHHHGHHHHHHGGGHHHHHHHHHHHHHFHHHHHGHHHHHHHHHHHHGHHHHHHHHHHHHHGGHHHHHHHHHHHHHHHGHHHHHHHHHHHHHHHHHHHHHHHHHHHHHHHHHHGHHHFGHHHHHHHHHHHGHHHHHHGHHHHHHHHHHHHHGGGGGG
@M05620:46:000000000-D9D58:1:1101:6680:16405 1:N:0:107
GAATGAATGCAGAAATTGGCAAGATAATACTGCACCGATGGGAAATGATACTATCCTGAAACATGAGCAAATTGACCAGCCTCAGGATGTGAACTCATTTGCCCAGGGCTCTTTCAAGATAGTAAAAACAGTGACTTGTACAGCATAATGAAAAACCTAGGCATTGATTTTGAAGACATCAGACACATGCAGAATGAAAAATTTTTCAGAAATGATTTTTCTGGTGAGGTTGACTTCAGAGAAGATCGGGA
+
DCCDDFFFFFFFGGGGGGGGGGGHHHHHHHHHHHHHFEFGGHHHHHHHHHHHHHHHHHHHHHHHHHHHHHHHHHHHHHHHGHHHHHHHHHHGHHHHHHHHHHHHFHGGGHHHHHHHHHHHHHHHHHHHGHHHHHHHHHHHHHHHHHHHHHHHHHHGGHHHHHHHHHHHHHHHGHHHHHHHHHHHHHHHHHHHHHHHHHHHHHHHHHHHHHHHHHHHHHHHHHHHGHHHHCHHHHHHHHHHHHHHHGGGGG-
@M05620:46:000000000-D9D58:1:1101:6696:16420 1:N:0:107
GAATGAATGCAGAAATTGGCAAGATAATACTGCACCGATGGGAAATGATACTATCCTGAAACATGAGCAAATTGACCAGCCTCAGGATGTGAACTCATTTGCCCAGGGCTCTTTCAAGATAGTAAAAACAGTGACTTGTACAGCATAATGAAAAACCTAGGCATTGATTTTGAAGACATCAGACACATGCAGAATGAAAAATTTTTCAGAAATGATTTTTCTGGTGAGGTTGACTTCAGAGAAGATCGGAA
+
CAABBBFFFFFFGGGGGGGGGGGHHHDHGHHHHHHHEEFGGHFHHHHHHHHHHHHHGHHHHGHHHHHGHHGHHHHHHGHHGHHHHGHFGGHHFHHHGHHHHGHHGHGGGHHHHHHHHHHHHHHHHHHHGHHGHHHHHHHHHHHHHHHHHHHHHHHGGHHHHHHHHHHHHGHHGHHHHHHHHHHHHHHHHHHHGHHHHHHHGHHGHHHHHFFHHHHHHHHHHHHHFHHHHGHHHHGHHGHHHEGGHGFGGGE
@M05620:46:000000000-D9D58:1:1101:5038:16450 1:N:0:107
GAATGAATGCAGAAATTGGCAAGATAATACTGCACCGATGGGAAATGATACTATCCTGAAACATGAGCAAATTGACCAGCCTCAGGATGTGAACTCATTTGCTGGACCAGGGCTCTTTCAAGATAGTAAAAACAGTGACTTGTACAGCATAATGAAAAACCTAGGCATTGATTTTGAAGACATCAGACACATGCAGAATGAAAAATTTTTCAGAAATGATTTTTCTGGTGAGGTTGACTTCAGAGAAGATC
+
CBCCDFFFFFFFGGGGGGGGGGGHHHHHHHHHHHHHGGGGGHHHHHHHHHHHHHHHHHHHHHHHHGHHHHHHHHHHHHHHGHHHHHHHHGHHHHHHHHHHHHHHHHHHHHFFGHFGHHHGGHHHHHHDHFHGGHGBEGHHHHHHHGHHHHHHHFHBGHFGGHHGGHHHHHGFHHHHGGHGHFHGGHHHFHHHGHHGHHHGHGHHHHHHEFFBGHFHHHFHFHHHHHHFGGHHHGHHHHHHGFHHFFGGFF0
@M05620:46:000000000-D9D58:1:1101:21946:16475 1:N:0:107
GAATGAATGCAGAAATTGGCAAGATAATACTGCACCGATGGGAAATGATACTATCCTGAAACATGAGCAAATTGACCAGCCTCAGGATGTGAACTCATTTGCTGGACCAGGGCTCTTTCAAGATAGTAAAAACAGTGACTTGTACAGCATAATGAAAAACCTAGGCATTGATTTTGAAGACATCAGACACATGCAGAATGAAAAATTTTTCAGAAATGATTTTTCTGGTGAGGTTGACTTCAGAGAAGATC
+
CCCCCFFFFFFFGGGGGGGGGGGHHGHHHHHHHHHHGGGGGGGHHHHHHGHHFHHHHHHHHHGHHHHHHHHHHFHHHHHHGHHHHHHHHHHHHHHHHHHHHHHHHHHHHHGEGHHHHHHGGHHGHHFGHHHHGHHFGFHHHHGHHHHHGHHHHHHHGHGGGHHHGFHHHHHHHHHGEFHFGHGHHGGHHHHHFFHHHHHHHHHHGHHHHHHGFEFHHGFHGHHHHHHB::CHFFHHFCHHHGHFFFGGGEB
@M05620:46:000000000-D9D58:1:1101:24715:16519 1:N:0:107
GAATGAATGCAGAAATTGGCAAGATAATACTGCACCGATGGGAAATGATACTATCCTGAAACATGAGCAAATTGACCAGCCTCAGGATGTGAACTCATTTGCTGGACCAGGGCTCTTTCAAGATAGTAAAAACAGTGACTTGTACAGCATAATGAAAAACCTAGGCATTGATTTTGAAGACATCAGACACATGCAGAATGAAAAATTTTTCAGAAATGATTTTTCTGGTGAGGTTGACTTCAGAGAAGATC
+
CCCCCFFFFFFFGGGGGGGGGGGHHHHHHHHHHHHHGGGGGHHHHHHHHHHHHHHHHHHHHHHHHHHHHHHHHHHHHHHHGHHHHGHHHGHHHHHHHHHHHHHHHHHHHHGGGHHHHHHGHHHHHHHHHHHHGHHGHGHHHGHHHHHHHHHHHHHHHHHGGHHHHHHHHHHHHHHHGHHHHHHHHHHHHHHHHHHHHHHHHHHHHHHHHHHHHFGHHHGHGHHHHHHCCGHHHHHGHHHHHHHHGGGGGGB
@M05620:46:000000000-D9D58:1:1101:27256:16522 1:N:0:107
GAATGAATGCAGAAATTGGCAAGATAATACTGCACCGATGGGAAATGATACTATCCTGAAACATGAGCAAATTGACCAGCCTCAGGATGTGAACTCATTTGCCCAGGGCTCTTTCAAGATAGTAAAAACAGTGACTTGTACAGCATAATGAAAAACCTAGGCATTGATTTTGAAGACATCAGACACATGCAGAATGAAAAATTTTTCAGAAATGATTTTTCTGGTGAGGTTGACTTCAGAGAAGATCGGAA
+
CCCCCFFFFFFFGGGGGGGGGGGHHHHHHHHHHHHHGGGGGHHHHHHHHHHHHHHHHHHHHHHHHHHHHHHHHHHHHHHHGHHHHHHHHGGGHHHHHHHHHHHHHHGGGHHHHHHHHHHHHHHHHHHHGHHHHHHHHHHHHHHHHHHHHHHHHHHGGHHHHHHHHHHHHHHHGHHHHHHHHHHHHHHHHHHHHHHHHHHHHHHHHHHHHHHHHHHHHHHHHHHHFHHHHGHHHHHHHHHHHHHHHGGGGGG
@M05620:46:000000000-D9D58:1:1101:2670:16528 1:N:0:107
GAATGAATGCAGAAATTGGCAAGATAATACTGCACCGATGGGAAATGATACTATCCTGAAACATGAGCAAATTGACCAGCCTCAGGATGTGAACTCATTTGCTGGAGGTCCCAGGGCTCTTTCAAGATAGTAAAAACAGTGACTTGTACAGCATAATGAAAAACCTAGGCATTGATTTTGAAGACATCAGACACATGCAGAATGAAAAATTTTTCAGAAATGATTTTTCTGGTGAGGTTGACTTCAGAGAA
+
AAABBFFFFFFFGF4AF5CGFFFFGFHHHGHGFHHHGFEFGHHHHHHBGGFGGHHHHHHHHHBGGGHHHHHHHFHHHHGHGHHHHEGHHHHHHHHHHHHHHHHHGHHGGHHHHFGEEHHGHHHHHFBFB3?FHHH3EEHHGFHHHFGEFFDHHHHGHFHG1FHGGHHHGHFHHGFHHHH1C111C0FGHFHHHHGHHHHHHHHH1GFFHFHHGHHHEHB/DGCGHHHHHFHBGHCGAGFHFHGGEF000/9
@M05620:46:000000000-D9D58:1:1101:24573:16532 1:N:0:107
GAATGAATGCAGAAATTGGCAAGATAATACTGCACCGATGGGAAATGATACTATCCTGAAACATGAGCAAATTGACCAGCCTCAGGATGTGAACTCATTTGCTGGACCAGGGCTCTTTCAAGATAGTAAAAACAGTGACTTGTACAGCATAATGAAAAACCTAGGCATTGATTTTGAAGACATCAGACACATGCAGAATGAAAAATTTTTCAGAAATGATTTTTCTGGTGAGGTTGACTTCAGAGAAGATC
+
AA3ABFFFFFFFGGGGGGGGGGGHHHHHHHHHHHHHGGGGGGHHHHHHHHHHHHHHHHHHHHHHHHHHHHGHHHHHHHHHGHHHHHHHHHHHHHHHHHHHHHHHHHF2???1E?1?B44D4D3?F?BF4HBD/GC?BB4BGH3FE4FCGBHBG33FH30//2F@2G2@<GD2GHD2/1?10F1<F1G1??0<<11=1<1<1FGD0.<=0DC0=<<<<DDD0D0=CGG0CC0GHH///:CG:GC0:/FFGF;
@M05620:46:000000000-D9D58:1:1101:9559:16547 1:N:0:107
GAATGAATGCAGAAATTGGCAAGATAATACTGCACCGATGGGAAATGATACTATCCTGAAACATGAGCAAATTGACCAGCCTCAGGATGTGAACTCATTTGCTGGACCAGGGCTCTTTCAAGATAGTAAAAACAGTGACTTGTACAGCATAATGAAAAACCTAGGCATTGATTTTGAAGACATCAGACACATGCAGAATGAAAAATTTTTCAGAAATGATTTTTCTGGTGAGGTTGACTTCAGAGAAGATC
+
CCCCCFFFFFFFGGGGGGGGGGGHHHHHHHHHHHHHGGGGGHGHGHHHHHHHHHHHHHHHHHGGHHHHHHHHHHHHHHHHFHHGHFGHGFGHHHHHHHHHGHHHHHFHHHGGDFEGGH4GHGHHBFFEHHHHGECFGBG4HHHHHGFHHHDHHHGHHHHGGFFGHHFFGHFDHHHHFHHGHGGFHHFF0CGFFGFFFHHHEHHHHHHHHHHHGFGHHH0GHHHHHGHHHHFGGGHCGHFFCGFCFFGGFF9
@M05620:46:000000000-D9D58:1:1101:26980:16548 1:N:0:107
GAATGAATGCAGAAATTGGCAAGATAATACTGCACCGATGGGAAATGATACTATCCTGAAACATGAGCAAATTGACCAGCCTCAGGATGTGAACTCATTTGCTGGACCAGGGCTCTTTCAAGATAGTAAAAACAGTGACTTGTACAGCATAATGAAAAACCTAGGCATTGATTTTGAAGACATCAGACACATGCAGAATGAAAAATTTTTCAGAAATGATTTTTCTGGTGAGGTTGACTTCAGAGAAGATC
+
BBBBBFFFFFFFGGGGGGGGGGGHHGHHFHHGHHHHGGGGGHHHGHHHHHHHHHHHHGHHHHHHHHHHHHHHHHHHHHHHGHHHHHHHHHHHHHHHHHHHHHHHHHGHHHGGGHHHHHGHHHHHHHHHHHHGGHHHFHHHHHHHHGHHHHHHHGGHHHHGGHHHHGHHHHHHEHHHGHHHHHHHHHHHHHHHHGHHHHHHHHHHHHHHHGFFHHHHHHFHHHHHHHHHGHBGHHGHHHHHHGHCFCFGGGB
@M05620:46:000000000-D9D58:1:1101:24583:16550 1:N:0:107
GAGTGAATGCAGAAATTGGCAAGATAATACTGCACCGATGGGAAATGATACTATCCTGAAACATGAGCAAATTGACCAGCCTCAGGATGTGAACTCATTTGCTGGACCAGGGCTCTTTCAAGATAGTAAAAACAGTGACTTGTACAGCATAATGAAAAACCTAGGCATTGATTTTGAAGACATCAGACACATGCAGAATGAAAAATTTTTCAGAAATGATTTTTCTGGTGAGGTTGACTTCAGAGAAGATC
+
AA3>AFBFFFFFGFGFGGGGGEFGHGHHHHHHHHHHGGEGGFHHGHHHFHHHHHHHHHHHHHHHGHGFHHHHHHHHHGHHGHHHHGHFHHHHHHHHHHHGGHHHHCFHHHGGGHHHHHHFGGHHHHGHHHHHGHHGHHHHHHHHHGHHHHGHHHHHFHHGGHGHHHHHHHFHHHHHGHHHHHHHHHHHHHHHHHHGGHHHHHGHGHHHHHGHHEGHHHBGGGHHHHHG0GFHHHHFGHHHHHHFG/CBFGB
@M05620:46:000000000-D9D58:1:1101:26970:16563 1:N:0:107
GAATGAATGCAGAAATTGGCAAGATAATACTGCACCGATGGGAAATGATACTATCCTGAAACATGAGCAAATTGACCAGCCTCAGGATGTGAACTCATTTGCTGGACCAGGGCTCTTTCAAGATAGTAAAAACAGTGACTTGTACAGCATAATGAAAAACCTAGGCATTGATTTTGAAGACATCAGACACATGCAGAATGAAAAATTTTTCAGAAATGATTTTTCTGGTGAGGTTGACTTCAGAGAAGATC
+
BBABCFFFFFFFGGGGGGGGGGGHHHGHHHHHHHHHGGGGGHHHHHHFHHHHHHHHHGHGFHHHHHHHHHHHHHHHHHHHGHHHHGHHHGHHHHHHHHHHHHHGHGHHHHGGGHHHHHHHHHHHHHHHHHHHGGHHHHHHHHHHHHHHHHHHHHHHHHGGGHHHHHHHHHHHHHHHGHHHHHHHHHHHGHHHHHHHHHHHHHHHHHHHHHHHHFHHHHHHGHHHHHHHGHFHGHHHHHHHHHHHGGGGGGF
@M05620:46:000000000-D9D58:1:1101:26061:16566 1:N:0:107
GAATGAATGCAGAAATTGGCAAGATAATACTGCACCGATGGGAAATGATACTATCCTGAAACATGAGCAAATTGACCAGCCTCAGGATGTGAACTCATTTGCCGAAGGTCCCTGGGCGCTAGCAAGATCAGCAACTCGGACACCTGTACGGCATACTGAGGCATCGATTCAGAAAATTTGAGGAAATCAGAGACAGGAAGAATGAACAGTTTTGCAGTATTGGGTGTTCTGGAGTTCAGAACAGAAGGGAA
+
ABAAAFFFFFFFGGGGGGBFFGFHHHHHHHFGHGHHGCFFDGCEGGHGHHHHFFDGHHHHHHHGGFFFHFHHGGHHFBFGGHHFHGG3FBFEFGFHHHHHFH3>//>?33B1B3///>/>//BBG2B333323??22/<//<0/222@2///>/?111?1/.>1<.>.1<11111/</=0<./0//000<<0:::/..;.;/<0000;/000;.099000000.:.-.0;0B0.//00000//////.9;A
@M05620:46:000000000-D9D58:1:1101:20147:16588 1:N:0:107
GAATGAATGCAGAAATTGGCAAGATAATACTGCACCGATGGGAAATGATACTATCCTGAAACATGAGCAAATTGACCAGCCTCAGGATGTGAACTCATTTGCTGGACCAGGGCTCTTTCAAGATAGTAAAAACAGTGACTTGTACAGCATAATGAAAAACCTAGGCATTGATTTTGAAGACATCAGACACATGCAGAATGAAAAATTTTTCAGAAATGATTTTTCTGGTGAGGTTGACTTCAGAGAAGATC
+
AAABBFFFFFFFGFGGGGGGGGGHHFFHHHFGGBGHFCFGGHHHHHHFHHHHHHHHHFDGGGFHFHFFHFHHHFHHHHHHGHHHHHHFGEGGHHHHGHHHHHHHHHHHHHGGGHHHHHHHHHHHHHHHHHHHGEHGHHGHHGHHHGHHGHHHHHGFDFHGGHHHGHHHHHGHHHHHGGHGGHHHHHFHHHFHHHHHGHHHGGHGHHHHHHHHHHHHHHHHGHHHHHHH:GFHHHHHHHHHHHHHGGGGGGB
@M05620:46:000000000-D9D58:1:1101:20144:16613 1:N:0:107
GAATGAATGCAGAAATTGGCAAGATAATACTGCACCGATGGGAAATGATACTATCCTGAAACATGAGCAAATTGACCAGCCTCAGGATGTGAACTCATTTGCTGGACCAGGGCTCTTTCAAGATAGTAAAAACAGTGACTTGTACAGCATAATGAAAAACCTAGGCATTGATTTTGAAGACATCAGACACATGCAGAATGAAAAATTTTTCAGAAATGATTTTTCTGGTGAGGTTGACTTCAGAGAAGATC
+
CCCCDFFFFFFFGGGGGGGGGGGHHHHHHHHHHHHHGGGGGHHHHHHGHHHHHHHHHHHHHHHHHHHHHHHHHHHHHHHHGHHHHHHHHHHHHHHHHHHHHHHHHHHHHHGGGHHHHHHHHHHHHHHHHHHHGHHHHHHHHHHHHHHHHHHHHHHHHHHGGHHHHHHHHHHHHHHHGHHHHHHHHHHHHHHHHGHHHHHHHHGHHHHHHGHHHHHHHHHHHHHHHHHHFHHHHHHHHHHHHHHGGGGGGGF
@M05620:46:000000000-D9D58:1:1101:17058:16650 1:N:0:107
GAATGAATGCAGAAATTGGCAAGATAATACTGCACCGATGGGAAATGATACTATCCTGAAACATGAGCAAATTGACCAGCCTCAGGATGTGAACTCATTTGCTGGACCAGGGCTCTTTCAAGATAGTAAAAACAGTGACTTGTACAGCATAATGAAAAACCTAGGCATTGATTTTGAAGACATCAGACACATGCAGAATGAAAAATTTTTCAGAAATGATTTTTCTGGTGAGGTTGACTTCAGAGAGGATC
+
CBCCCFFFFFFFGGGGGGFGGGGHHHHHHHHHHHHHGGGGGHHHHHHGHHHHHHHHGHHHHHHHHGHHHHHHHHHHHHHHGHHHGGHHHGHHHHHHHHHHHHHHHH121B1?11?BBGHD4B33DG??F4?F/FE43D4FE3B44??32?33??FG33B//2@@2@G22>FHH>22/1110?11==1?G0G1<FH1101>GH1<F.000=C0000<<0D<G00DCGFC0:0C.//:/:C00000:F...//
@M05620:46:000000000-D9D58:1:1101:21995:16720 1:N:0:107
GAATGAATGCAGAAATTGGCAAGATAATACTGCACCGATGGGAAATGATACTATCCTGAAACATGAGCAAATTGACCAGCCTCAGGATGTGAACTCATTTGCTGGAGGTCCCAGGGCTCTTTCAAGATAGTAAAAACAGTGACTTGTACAGCATAATGAAAAACCTAGGCATTGATTTTGAAGACATCAGACACATGCAGAATGAAAAATTTTTCAGAAATGATTTTTCTGGTGAGGTTGACTTCAGAGAA
+
DCDDDFFFFFFFGGGGGGGGGGGHHHHHHHHHHHHHGGGGGHHHHHHHHHHHHHHHHHHHHHHHHHHHHHHHHHHHHHHHGHHHHGHHHGHHHHHHHHHHHHHHHHHGGHHHHHGGGHHHHHHHHHHHHHHHHHHHGHHHHHHHHHHHHHHHHHHHHHHHHHHGGHHHHHHHGHHHHHHHGHHHHHHHHHHHHHHHHHHHHHHHHHHHHHHHHHHHHHHHHHHGHHHHHHHHHHHHHHHHHHGGGGGGGGG
@M05620:46:000000000-D9D58:1:1101:9221:16744 1:N:0:107
GAATGAATGCAGAAATTGGCAAGATAATACTGCACCGATGGGAAATGATACTATCCTGAAACATGAGCAAATTGACCAGCCTCAGGATGTGAACTCATTTGCCCAGGGCTCTTTCAAGACAGTAAAAATAGTGACTTGTACAGCATAATGAAAAACCTAGGCATTGATTTTGAAGACATCAGACACATGCAGAATGAACAATTTTTCAGAAATGATTTTTCTGGTGAGGCTGACTTCAGAGAAGATCGGAA
+
AABC?FFFFFFFGGGGGGGGGGGHHHHFHHGHHHHHGEFEEFHHHHHHHHHHHHHHHHHHFGFHFHHGGFGGHGBHHGGHGHHHHHGHHHHHHHHHHHHHGH3@3EFGD113@B444432?BF4FF4G0BFHBHGB43B4?4BC2B?3B4GD3F0//FF222@2F<22>@@F/2FG2<F<1<FFGHHHFHHG1F1<1=1><11GHFFGHG0/==0==B0=/DFBD/0...;GCGFGGCF0CG///0;:..9
@M05620:46:000000000-D9D58:1:1101:11773:16848 1:N:0:107
GAATGAATGCAGAAATTGGCAAGATAATACTGCACCGATGGGAAATGATACTATCCTGAAACATGAGCAAATTGACCAGCCTCAGGATGTGAACTCATTTGCTGGACCAGGGCTCTTTCAAGATAGTAAAAACAGTGACTTGTACAGCATAATGAAAAACCTAGGCATTGATTTTGAAGACATCAGACACATGCAGAATGAAAAATTTTTCAGAAATGATTTTTCTGGTGAGGTTGACTTCAGAGAAGATC
+
CBCCCFFFFFFFGGGGGGGGGGGHHHHHHHHHHHHHGGGGGHHHHHHHHHHHHHHHHHHHHHHHGHHHHHHHHHHHHHHHGHHHHHHHHHHHHHHHHHHHHHHHHHHHHHGGGHHHHHHHHHHHHHHHHHHHGHHHHHHHHHHHHFHHHHHGHHHHHHHGGHHHHHHHHHHHHHHHGHHGHHHHHGHHHHHHHHHGHHHHHHHHGHHHHHHHHHHHHHHGHHHHHHHHCGHHHHHHHHHHHHHHGGGGGGF
@M05620:46:000000000-D9D58:1:1101:15456:16912 1:N:0:107
GAATGAATGCAGAAATTGGCAAGATAATACTGCACCGATGGGAAATGATACTATCCTGAAACATGAGCAAATTGACCAGCCTCAGGATGTGAACTCATTTGCCCAGGGCTCTTTCAAGATAGTAAAAACAGTGACTTGTACAGCATAATGAAAAACCTAGGCATTGATTTTGAAGACATCAGACACATGCAGAATGAAAAATTTTTCAGAAATGATTTTTCTGGTGAGGTTGACTTCAGAGAAGATCGGAA
+
BBBBBFFFFFFFGGGFGFGGGGGHHHHHHHHHHGHHGGGGGHHHHHHHHHHHHHHHHHHHHHGHHHHHHGHHHHHHHHHHGHHHHHHHHHHFHHHHHHHHHHHFHHGGGHHHHHHFGHHHGEGHHHHHEHHFGHHHHHHHHHHGHHHFHHDHHHHGGHHHGBGFH2>GHGHHFHDDGHHHHHHHHHGHHHDDBGHH1GFDFGGDFHGHEHFHHHHHHHDDCGBBDCCGFCGHFGHHHGHGH/CGHFGGDGE
@M05620:46:000000000-D9D58:1:1101:7616:16917 1:N:0:107
GAATGAATGCAGAAATTGGCAAGATAATACTGCACCGATGGGAAATGATACTATCCTGAAACATGAGCAAATTGACCAGCCTCAGGATGTGAACTCATTTGCCCAGGGCTCTTTCAAGATAGTAAAAACAGTGACTTGTACAGCATAATGAAAAACCTAGGCATTGATTTTGAAGACATCAGACACATGCAGAATGAAAAATTTTTCAGAAATGATTTTTCTGGTGAGGTTGACTTCAGAGAAGATCGGAA
+
CCCCCFFFFFFFGGGGGGGGGGGHHHHHHHHHHHHHGGGGGHHHHHHHHHHHHHHHHHHHHHHHGHHHHHHHHHHHHHHHGHHHHHHHHHHFHHHHHHHHHHHGFHGGGHHHHHHHHHHHHHHHHHHHGHHHHHHHHHHHHHHHHHHHHHHHHHHGGHHHHHHHHHHHHHHHGHHHHHHHHHHHHHHHHHHHHHHHHHHHHHHHHHHHHHHHHHGHHHHHHHHHGGHHHGHHHHHHHHHHHBGHHGGGGGG
@M05620:46:000000000-D9D58:1:1101:29487:16920 1:N:0:107
GAATGAATGCAGAAATTGGCAAGATAATACTGCACCGATGGGAAATGATACTATCCTGAAACATGAGCAAATTGACCAGCCTCAGGATGTGAACTCATTTGCTGGACCAGGGCTCTTTCAAGATAGTAAAAACAGTGACTTGTACAGCATAATGAAAAACCTAGGCATTGATTTTGAAGACATCAGACAAATGCAGAATGAAAAATTTTTCAGAAATGATTTTTCTGGTGAGGTTGACTTCAGAGAAGATC
+
CBBCCFFFFBFFGGGGGGGGGGGHGHHHFHHHHHHHGGGGGHHHHHHGHGHHHHHHHHHHHHHHHHHHHHHHHHHHHHHHGHHHHHHHHHHGHHHHHHHHGHHHHHFCEGAEFGCGFDBHDBFDGEFHFHBGAG?4BB4BFHGFB4FFGGHGGDBGG3BBA2FD@GBGFGF2GHHH/?F1?GB1GGHFF0<=D1GDB<>11>GG0<<<00CDDFE/DGHH0GD0CCH0CGCHHHCGGCGH0CC0C/CFGG0
@M05620:46:000000000-D9D58:1:1101:29468:16928 1:N:0:107
GAATGAATGCAGAAATTGGCAAGATAATACTGCACCGATGGGAAATGATACTATCCTGAAACATGAGCAAATTGACCAGCCTCAGGATGTGAACTCATTTGCTGGACCAGGGCTCTTTCAAGATAGTAAAAACAGTGACTTGTACAGCATAATGAAAAACCTAGGCATTGATTTTGAAGACATCAGACACATGCAGAATGAAAAATTTTTCAGAAATGATTTTTCTGGTGAGGTTGACTTCAGAGAAGATC
+
>AAAABFFFFFBDGGDGGFGFGGHDGGHHHGHHFHHC?EE?F0AFGHHHHHHHHHFBFGFFHFEFDCAAFG1DBGEGGGHGHHFH0BFFBF2EGFGHDGFFGGG@GEGEHGGCF/0B@FGHHHFHF2>FFGHGFFFFDGHFGHHE22FCBDDGDHFBBGBAGH1FGHGHGHHFHGGEBFFFGFFGHGFH<GGHGHHHFBFHD<F<.GFBBC000DGFHDG=DGFGHG0;CGF.;/:CGHFHFGFFFFFGE;
@M05620:46:000000000-D9D58:1:1101:2378:16945 1:N:0:107
GAATGAATGCAGAAATTGGCAAGATAATACTGCACCGATGGGAAATGATACTATCCTGAAACATGAGCAAATTGACCAGCCTCAGGATGTGAACTCATTTGCTGGACCAGGGCTCTTTCAAGATAGTAAAAACAGTGACTTGTACAGCATAATGAAAAACCTAGGCATTGATTTTGAAGACATCAGACACATGCAGAATGAAAAATTTTTCAGAAATGATTTTTCTGGTGAGGTTGACTTCAGAGAAGATC
+
BABBBFFFFFFFFFFGGGGGGFFGHFHHGGHGGHHHEAEFGHHHGHFFHGEGGHHHHHHGHGFHHHGFFHGHHHHHHFHFFHHGFGFGHGHHHHHGFHHHHEGHHHHFHHGGGHGHHHHHHGHHHHGHHHHHGGHGGGGHHHHHHHHFHHGGHHFFHGHGGHHHHGFHHHGHHHHHGGHHHHHHHHHHGHHHHHFHHHHHHHHHHHHHHHGHGFHGHHFHHHHHHHHGCGCGGGHFHHHHHHHGGGFGGG9
@M05620:46:000000000-D9D58:1:1101:2395:16952 1:N:0:107
GAATGAATGCAGAAATTGGCAAGATAATACTGCACCGATGGGAAATGATACTATCCTGAAACATGAGCAAATTGACCAGCCTCAGGATGTGAACTCATTTGCTGGACCAGGGCTCTTTCAAGATAGTAAAAACAGTGACTTGTACAGCATAATGAAAAACCTAGGCATTGATTTTGAAGACATCAGACACATGCAGAATGAAAAATTTTTCAGAAATGATTTTTCTGGTGAGGTTGACTTCAGAGAAGATC
+
AA@A?FFFFFFFBGGGGGGGGGGGHHHHFHHHHGHHG?AEGHBCCGFDFHHHHHHHH3GHGHHHFEHFFFHHHHEHFFGHGHHHHGBGHHHGFGHHHGHHHHHHFHHEFHEFFHG3@@FHGDE?D3?4BDG3EH2G33FGFGGHHH4?FG?GHFHFFFHD?GH2FGFHHHFH2GHHGG1<?GB11?11<FG1DGHHBGHGF1<10<CB0DF<0DFFHF0===G0CG;0<G0..::GFHHGH0000/9/B0;
@M05620:46:000000000-D9D58:1:1101:7444:16957 1:N:0:107
GAATGAATGCAGAAATTGGCAAGATAATACTGCACCGATGGGAAATGATACTATCCTGAAACATGAGCAAATTGACCAGCCTCAGGATGTGAACTCATTTGCTGGAGGTCCCAGGGCTCTTTCAAGATAGTAAAAACAGTGACTTGTACAGCATAATGAAAAACCTAGGCATTGATTTTGAAGACATCAGACACATGCAGAATGAAAAATTTTTCAGAAATGATTTTTCTGGTGAGGTTGACTTCAGAGAA
+
A>ABBFFFFFFFGFGGGGGGGGGHHEFFDGHGGGHGG2EFGHHHHGHGHGHHHHHHHGFHHFFGFGGHGFHGHGFHGHHHGHHFGHGGGHHFFGFFFHHHHHHHHFHGGHHHHHGGGHHHHHHHHHHHHDHHFHHHGHGHHFGHHHGHHHGHHHHHHHHHFHFDGFHHHHHHGHEHHHHHGHHHGHHHFH1FGHGHGGHHGFHGHFHHHGGHHFHFHHHHHFFFGFHHHHFHFFF:CGHFCGGGGGF00C/
@M05620:46:000000000-D9D58:1:1101:4328:16966 1:N:0:107
GAATGAATGCAGAAATTGGCAAGATAATACTGCACCGATGGGAAATGATACTATCCTGAAACATGAGCAAATTGACCAGCCTCAGGATGTGAACTCATTTGCCCAGGGCTCTTTCAAGATAGTAAAAACAGTGACTTGTACAGCATAATGAAAAACCTAGGCATTGATTTTGAAGACATCAGACACATGCAGAATGAAAAATCTTTCAGAAATGATTTTTCTGGTGAGGTTGACTTCAGAGAAGATCGGAA
+
A3>AAFFBFFFFGGGGGDGFGGGHHHFHHGGGFHHGEEFFGH2FHHHGHHHHFHHHHHHHFHEG3GGHHHHHHFBHHEGGGHHFGHGGGHHHHHHHHHHHGHHHHHGFDHHHHHFHHHHHHDBGHFHHGHHHHFHHHGHGHHHHHHHHHHGHHHHGGHHHHHHHHHGHFHHGGGHHHHHHGGHHHHHGEHHGEHHHGHGHHH1GHHHHHHHGHHHHHHHHGHHGGHEHFCGHGHHHHHHGHFHFHGFGFGE
@M05620:46:000000000-D9D58:1:1101:2716:16966 1:N:0:107
GAATGAATGCAGAAATTGGCAAGATAATACTGCACCGATGGGAAATGATACTATCCTGAAACATGAGCAAATTGACCAGCCTCAGGATGTGAACTCATTTGCTGGACCAGGGCTCTTTCAAGATAGTAAAAACAGTGACTTGTACAGCATAATGAAAAACCTAGGCATTGATTTTGAAGACATCAGACACATGCAGAATGAAAAATTTTTCAGAAATGATTTTTCTGGTGAGGTTGACTTCAGAGAAGATC
+
AA?A11@@F11111AB1AGCA1AGF1AGHHHFHHHBE0AAEHA1GGGA2DGG22BFF1AF1FGD11BAB0A1BG1FBFAGEHC1FFHBF@DGHHF1BEFGF2GG1000EFCA?GEFGHFD2BGGHHGHFDEFEEEFF1BFHGF1GFHHHHHDFG2B>GFECFGFFH1GGH>DGFHHAGGB?GFFB1GHHGHHGFHEHHHFEFHHHHGHHHFHHHHGHH0==GHHHHH0;GFFHGHFHGHHHHHHGGGGGGF
@M05620:46:000000000-D9D58:1:1101:4349:16969 1:N:0:107
GAATGAATGCAGAAATTGGCAAGATAATACTGCACCGATGGGAAATGATACTATCCTGAAACATGAGCAAATTGACCAGCCTCAGGATGTGAACTCATTTGCCCAGGGCTCTTTCAAGATAGTAAAAACAGTGACTTGTACAGCATAATGAAAAACCTAGGCATTGATTTTGAAGACATCAGACACATGCAGAATGAAAAATTTTTCAGAAATGATTTTTCTGGTGAGGTTGACTTCAGAGAAGATCGGAA
+
CCCCCFFFFFFFGGGGGGGGGGGHHHHHHHHHHHHHGEFGGHHHHHHHHHHHHHHHHHHHHHHHHHHHHHHHHHHHHGHHGHHHHHGHHGHGHHHHHHHHHHHGHHGGGHHHHHHHHHHHHHHHHHHHGHHHHHHHHHHHGHHHHHHHHHHHHHHGGHHHHHHHHHHHHHHHGHHHHHHHHHGHHHHHHHHHHHHHHHHHFHHGHHHGHHHHHHHHHHHHHHHHDHHHHGHHHHHHHHHGHHHHGGGGGGE
@M05620:46:000000000-D9D58:1:1101:17348:16971 1:N:0:107
GAATGAATGCAGAAATTGGCAAGATAATACTGCACCGATGGGAAATGATACTATCCTGAAACATGAGCAAATTGACCAGCCTCAGGATGTGAACTCATTTGCTGGACCAGGGCTCTTTCAAGATAGTAAAAACAGTGACTTGTACAGCATAATGAAAAACCTAGGCATTGATTTTGAAGACATCAGACACATGCAGAATGAAAAATTTTTCAGAAATGATTTTTCTGGTGAGGTTGACTTCAGAGAAGATC
+
BBBBBFFFFFFFGGGGGGGGGBFHHHHHGHHHHGHHGGGGGHHHHHHHHHHHHHHHHHGHHHHHHHHHHHHHHHHHHHHHGHHHHHHHHHHHHHHHHHHHHHHHHHHHGHGGGHHHHHHHHHHHHHHHHHHHGGHFGFHHHHHHHGHHGHHHHHHGHHGGGHHHHHHHHHGHHHHHGHHHHHHHHGHHHHGHHHHHGHHHHHHHHHHHHHHHHHHHHHBGHHHHHHHGHHHHHGGHHHHHHGHHGCFGGGB
@M05620:46:000000000-D9D58:1:1101:14196:16996 1:N:0:107
GAGTGAATGCAGAAATTGGCAAGATAATACTGCACCGATGGGAAATGATACTATCCTGAAACATGAGCAAATTGACCAGCCTCAGGATGTGAACTCATTTGCCCAGGGCTCTTTCAAGATAGTAAAAACAGTGACTTGTACAGCATAATGAAAAACCTAGGCATTGATTTTGAAGACATCAGACACATGCAGAATGAAAAATTTTTCAGAAATGATTTTTCTGGTGAGGTTGACTTCAGAGAAGATCGGAA
+
BB?ABFFFFFFFGGGGGGGGGGGHHHHHHHHHHHHHGGGGGHHHHHHHHHHHHHHHHGHHHHHHHHHHHHHHHHHHHHHHGHHHHHGHHHHGHHHHHHHHHHHHHHGGGHHHHHHHHHHHHHHHHHHHGHHHHFHHHHHHHHHGHHHHHHHHHHHGGHFHHHGHHGGHHHHHGHHHHHHHHHHHHHHHHHHHHHHHHHHHHHHHHHHHGHHHHHHFHHHHGHHHHHHHHHHHHHHHHHHHHGHHHGGGGGF
@M05620:46:000000000-D9D58:1:1101:13511:17001 1:N:0:107
GAATGAATGCAGAAATTGGCAAGATAATACTGCACCGATGGGAAATGATACTATCCTGAAACATGAGCAAATTGACCAGCCTCAGGATGTGAACTCATTTGCCCAGGGCTCTTTCAAGATAGTAAAAACAGTGACTTGTACAGCATAATGAAAAACCTAGGCATTGATTTTGAAGACATCAGACACATGCAGAATGAAAAATTTTTCAGAAATGATTTTTCTGGTGAGGTTGACTTCAGAGAAGATCGGAA
+
CCCCCFFFFFFFGGGGGGGGGGGGHHHHHHHHHHHHGGGGGHGHHHHHHHHHHHHHHGHHHHGHHHHHGHHHHHHHHHHHGHHHHHHHHHGFHHHHHHHHHHHHHHGGGHHHHHHHHHHHHHHHHHHHGHHHHHHHHGHHHHHGHHFHHHGHHHHGGHGHHHHHHHHHHHHHGHGHHHHHHHHHHHHHHHHHHHHHHHGHHHHHHHHGHHHHHHHHHHGHHHHHGGHHHGHHHHHHHHHHHHHHHGGGGGG
@M05620:46:000000000-D9D58:1:1101:12172:17041 1:N:0:107
GAATGAATGCAGAAATTGGCAAGATAATACTGCACCGATGGGAAATGATACTATCCTGAAACATGAGCAAATTGACCAGCCTCAGGATGTGAACTCATTTGCTGGAGGTCCCAGGGCTCTTTCAAGATAGTAAAAACAGTGACTTGTACAGCATAATGAAAAACCTAGGCATTGATTTTGAAGACATCAGACACATGCAGAATGAAAAATTTTTCAGAAATGATTTTTCTGGTGAGGTTGACTTCAGAGAA
+
CBCCCFFFFFFFGGGGGGGGGGGHHHHHHHHHHHHHGGGGGHHHHHHHHHHHHHHHHHHHHHHHHHHHHHHHHHHHHHHHGHHHHHHHHGHHHHHHHHHHHHHHHHHGGHHHHHGGGHHHHHHHHHHHHHHHHHHHGHHHHHHHHHHHHHHHHHHHHHHHHHHGGHHHHHHHHHHHHHHHGHHHHHHHHHHGHHHHHHHHHHHHHHHHHHHHHHHHHHHHHHHHHHHHHHGHHHGHHHHGHHGGFGGGGGG
@M05620:46:000000000-D9D58:1:1101:4069:17061 1:N:0:107
GAATGAATGCAGAAATTGGCAAGATAATACTGCACCGATGGGAAATGATACTATCCTGAAACATGAGCAAATTGACCAGCCTCAGGATGTGAACTCATTTGCTGGACCAGGGCTCTTTCAAGATAGTAAAAACAGTGACTTGTACAGCATAATGAAAAACCTAGGCATTGATTTTGAAGACATCAGACACATGCAGAATGAAAAATTTTTCAGAAATGATTTTTCTGGTGAGGTTGACTTCAGAGAAGATC
+
BABBBFFFFFFFGGGGGGGGGGGHHHHHHHHHHHHHFEEGGHGHHHHHHHHHHHHHHHHHHHHHHHHHHHHHHHHHHHHHGHHHHHHHHGHHHHHHHHHHHHHHHHHHFHGGGHHHHHHHHHFHHHHHHGHHGHHGHGHHHHHHHHHHHHHGGHGHHHHGGHHHHHHHHHBHGHHGGHHHHHHHHHHHHHHHHHHHHHHHHHHHHHHHHHHHHHHHHHFHHHHHHHHHCGHHHHHHHHHHHHGFGBFGGGF
@M05620:46:000000000-D9D58:1:1101:9453:17175 1:N:0:107
GAATGAATGCAGAAATTGGCAAGATAATACTGCACCGATGGGAAATGATACTATCCTGAAACATGAGCAAATTGACCAGCCTCAGGATGTGAACTCATTTGCTGGAGGTCCCAGGGCTCTTTCAAGATAGTAAAAACAGTGACTTGTACAGCATAATGAAAAACCTAGGCATTGATTTTGAAGACATCAGACACATGCAGAATGAAAAATTTTTCAGAAATGATTTTTCTGGTGAGGTTGACTTCAGAGAG
+
BBBBBFFFFFFFGGGGGGGGGGGHHFHHHHHHHHHHGGGGGHHGHHHHHHHHHHHHHHHHHHHHHHHHHHHGHHHHHHHHGHHHHGCHHHHHHHHHHHHHHHHHBFGGGHGH3BEF?FGHFHB444BF434BBFHG/?24F3DFFBGGFF?2B3G3?3?GGHHG?<2<2FF<221@FGH1/11?CGD<11<CFHHB<11=<<11FGHHEFGHHH/<<HBGB00;:GHG/C:00C0;:;//:0900009CB.
@M05620:46:000000000-D9D58:1:1101:4233:17192 1:N:0:107
GAATGAATGCAGAAATTGGCAAGATAATACTGCACCGATGGGAAATGATACTATCCTGAAACATGAGCAAATTGACCAGCCTCAGGATGTGAACTCATTTGCCCAGGGCTCTTTCAGGATAGTAAAAACAGTGACTTGTACAGCATAATGAAAAACCTAGGCATTGATTTTGAAGACATCAGACACATGCAGAATGAAAAATTTTTCAGAAATGATTTTTCTGGTGAGGTTGACTTCAGAGAAGATCGGAA
+
CCCCCFFFFFFFGGGGGGGGGGGHHHHHHHHHHHHHGFGGGHFHHHHHHHHHHHHHHHFFHHHHGHHHHHHGHHHHHHHHGHHHHHGHHHHGFHHHHHHHHHHHGHGGGHHHHHHH4FGHHHHHHHGHGHHHFHHHHGHHHGHHHHHHHHHHHGHGGHHHHHHHHHHHHHHGGHHHHHHHHHHHHGHHHGHHHHHHHHHFAGHHHHHGHHHFHHHHHHHHHHHHGHHHHGHHGHHHHHHHHGHHGGGGGGF
@M05620:46:000000000-D9D58:1:1101:4702:17202 1:N:0:107
GAATGAATGCAGAAATTGGCAAGATAATACTGCACCGATGGGAAATGATACTATCCTGAAACATGAGCAAATTGACCAGCCTCAGGATGTGAACTCATTTGCTGGACCAGGGCTCTTTCAAGATAGTAAAAACAGTGACTTGTACAGCATAATGAAAAACCTAGGCATTGATTTTGAAGACATCAGACACATGCAGAATGAAAAATTTTTCAGAAATGATTTTTCTGGTGAGGTTGACTTCAGAGAAGATC
+
AAAABBFFFFFFGGGGGGGGGGFFGHHHGHHHHHHHG2EGGHFHEHGHHGHHHHHHHGFHHHHHGHFDFHFHHHFHGFHHGHHHHHHHH@GHHHGHHHHHHHHHHHHHHHGDGHHHHHHGFHHHHEFHHHHHGHHGHHHHHHHHHHGHGHHHHHGDGFHGGHFHFHHHHHHHHHHGGHEFGHHHHHGHFGHHHGHHHGHHHEGGFHGHHHHHHHHHHHHHFHFHHHHFGFCFHHGHHHHHHHHHGF/CCBC
@M05620:46:000000000-D9D58:1:1101:5808:17203 1:N:0:107
GAATGAATGCAGAAATTGGCAAGATAATACTGCACCGATGGGAAATGATACTATCCTGAAACATGAGCAAATTGACCAGCCTCAGGATGTGAACTCATTTGCTGGACCAGGGCTCTTTCAAGATAGTAAAAACAGTGACTTGTACAGCATAATGAAAAACCTAGGCATTGATTTTGAAGACATCAGACACATGCAGAATGAAAAATTTTTCAGAAATGATTTTTCTGGTGAGGTTGACTTCAGAGAAGATC
+
BABBCFFFFFFFGGGGGGGGGGGHHHHHHHHHHHHHGEGGGHHHHHHHHHHHHHHHHHHHHHGHHGHHHHHHHHHHHHGGGHHHGHHHHGHHHHHHHHHHHHHHHHHHGHGGGHHHHHHHHGHHHHHHHHHHGHHGHGHHHHHHHHHHHHHHHHHHHHHGGHFHHHHHGHHHHHHHGHHHHHHHHHHHHHHHHHHHHHHHHHHHHHHHHHHFHHHHHHHHHHHHHHHHGGHHHHHHHHHHHHHHGGGGGGF
@M05620:46:000000000-D9D58:1:1101:4723:17204 1:N:0:107
GAATGAATGCAGAAATTGGCAAGATAATACTGCACCGATGGGAAATGATACTATCCTGAAACATGAGCAAATTGACCAGCCTCAGGATGTGAACTCATTTGCTGGACCAGGGCTCTTTCAAGATAGTAAAAACAGTGACTTGTACAGCATAATGAAAAACCTAGGCATTGATTTTGAAGACATCAGACACATGCAGAATGAAAAATTTTTCAGAAATGATTTTTCTGGTGAGGTTGACTTCAGAGAAGATC
+
AABAAFFFFFFFGGGGGGCGGGGHHHGHHHHHHHGGGGGEGEHHGGHHHGHHFHHHHFGBGHHHEGHHHHHHHEHHHHHHGHHHHHEBGGGFGHHHHHHHFGHHHAGHHHAGGGHHHHHGBGHHHFHGHFFHGGHGHHGHH3GHHHHHEGFFHHHGHHGGGHH2CGGHHHHHHHHHGHFHGHHHHBDGHHHHGGGGHBGB1FBFFGHHHHHHFFFHHHGDGDGDGHECGFGF;:GHHHHHGHHHFGFGFGF
@M05620:46:000000000-D9D58:1:1101:18204:17214 1:N:0:107
GAATGAATGCAGAAATTGGCAAGATAATACTGCACCGATGGGAAATGATACTATCCTGAAACATGAGCAAATTGACCAGCCTCAGGATGTGAACTCATTTGCCCAGGGCTCTTTCAAGATAGTAAAAACAGTGACTTGTACAGCATAATGAAAAACCTAGGCATTGATTTTGAAGACATCAGACACATGCAGAATGAAAAATTTTTCAGAAATGATTTTTCTGGTGAGGTTGACTTCAGAGAAGATCGGAA
+
CCCCDFFFFFFFGGGGGGGGGGGHHHHHHHHHHHHHGGGGGHHHHHHHHHHHHHHHHHHHHHHHHHHHHHHHHHHHHHHHGHHHGHHHHGHHHHHHHHHHHHHHHHGGGHHHHHHHHHHHHHHHHHHHGHHHHHHHHHHHHHHHHHHHHHHHHHHGGHHHGHHHHHGHHHHHGHHHHHHHHHHHHHHHHHHHHHHHHHHHHHHHHHHHHGHGHHFHHHHHHHHHGGHHHGHHHHHHHHHHHHGHHFGGGGG
@M05620:46:000000000-D9D58:1:1101:4716:17222 1:N:0:107
GAATGAATGCAGAAATTGGCAAGATAATACTGCACCGATGGGAAATGATACTATCCTGAAACATGAGCAAATTGACCAGCCTCAGGATGTGAACTCATTTGCTGGACCAGGGCTCTTTCAAGATAGTAAAAACAGTGACTTGTACAGCATAATGAAAAACCTAGGCATTGATTTTGAAGACATCAGACACATGCAGAATGAAAAATTTTTCAGAAATGATTTTTCTGGTGAGGTTGACTTCAGAGAAGATC
+
CCCCCFFFFFFFGGGGGGGGGGGHHHHHHHHHHHHHGEGGGHHHHHHHHHHHHHHHHHHHHHHHHHHHHHHHHHHHHHHHGHHHGHHHHHHHHHHHHHHHHHHHHHHHHHGGGHHHHHHHHHHHHHHHIHHHGHHHHHHHHHHHHHHHHHHHHHHHHHHGGHHHHHHHHHHHHHHHGHHHHHHHHHHHHHHHHHHHHHHHHHHHHHHHHHHHHHHHHHHHHHHHHHHHCCHHHHHHHHHHHHHHGGGGGGF
@M05620:46:000000000-D9D58:1:1101:6842:17298 1:N:0:107
GAATGAATGCAGAAATTGGCAAGATAATACTGCACCGATGGGAAATGATACTATCCTGAAACATGAGCAAATTGACCAGCCTCAGGATGTGAACTCATTTGCTGGACCAGGGCTCTTTCAAGATAGTAAAAACAGTGACTTGTACAGCATAATGAAAAACCTAGGCATTGATTTTGAAGACATCAGACACATGCAGAATGAAAAATTTTTCAGAAATGATTTTTCTGGTGAGGTTGACTTCAGAGAAGATC
+
CCCCCFFFFFFFGGGGGGGGGGGHHHHHGHHHHHHHGEGGGHHHHHHHHHHHHHHHHHHHHHHHHHHHHGHHHHHHHHHHGHHGGHHHHHHHHHHHHHHHHHHHHHHHHHGGGHHHHHHHHHHHHHHHHHHHGHHFHHHHHHHHHHHHHHHHHHHHHHHGGHGHHGHHHHHHHHHHGHHHHHHHHHHHHHHHHGHHHHHHHHHHHHHHHHHHHHHHHHGHHHHHHHHHGGHHHHHHHHHHHHHHGFGGGGB
@M05620:46:000000000-D9D58:1:1101:23473:17311 1:N:0:107
GAATGAATGCAGAAATTGGCAAGATAATACTGCACCGATGGGAAATGATACTATCCTGAAACATGAGCAAATTGACCAGCCTCAGGATGTGAACTCATTTGCTGGAGGTCCCAGGGCTCTTTCAAGATAGTAAAAACAGTGACTTGTACAGCATAATGAAAAACCTAGGCATTGATTTTGAAGACATCAGACACATGCAGAATGAAAAATTTTTCAGAAATGATTTTTCTGGTGAGGTTGACTTCAGAGAA
+
11AAAFFFBFFFDEGFGGFFG1FBGFFDGFFGFFAEEGEEA0FCEFGGFFHHHGHFHHHHFGHBFHHD10AFEBB1G1FCFHFHG01FGBGFEEHHHHF2@DGEGFGEEHFFHHEECHHH1FGBEFHH11GD2FG1?GFHFGFHGHHHFDFFHFFDGHBBGDGCCHFHFHHHDFGFHGHHFHGGHFGHGHHGHHHHHHHHEFGFGBGGCG/DDHHHGG0CDHFCGGCHHHFHHHHHFGHHHFGGFFGFFGF
@M05620:46:000000000-D9D58:1:1101:6999:17367 1:N:0:107
GAATGAATGCAGAAATTGGCAAGATAATACTGCACCGATGGGAAATGATACTATCCTGAAACATGAGCAAATTGACCAGCCTCAGGATGTGAACTCATTTGCTGGACCAGGGCTCTTTCAAGATAGTAAAAACAGTGACTTGTACAGCATAATGAAAAACCTAGGCATTGATTTTGAAGACATCAGACACATGCAGAATGAAAAATTTTTCAGAAATGATTTTTCTGGTGAGGTTGACTTCAGAGAAGATC
+
ABBBBFFDFFFFGGGGGFGGGGFCGHFHGHFHHFHHG2EGGDGFEGHFHHHHHFHFHEDGHHFGHFGGFECGGADDEFGHGHHHHHFGGFHDGHHHFHHHGHBG3ECFEGGGGHHHGHHEGGEGHEFGHHHGGGFGFDFEEGHHHHFHHHFDDFHFFFGDGFHHFHHFDGBHHDGFFGHHFHHHGHFFHGGGHHHHGHFHBDGDGHHHHHHEFHGFHHGHDGHHHHHHGHFHHCGFHHHHHHHHGEBGGGF
@M05620:46:000000000-D9D58:1:1101:2636:17395 1:N:0:107
GAATGAATGCAGAAATTGGCAAGATAATACTGCACCGATGGGAAATGATACTATCCTGAAACATGAGCAAATTGACCAGCCTCAGGATGTGAACTCATTTGCTGGACCAGGGCTCTTTCAAGATAGTAAAAACAGTGACTTGTACAGCATAATGAAAAACCTAGGCATTGATTTTGAAGACATCAGACACATGCAGAATGAAAAATTTTTCAGAAATGATTTTTCTGGTGAGGTTGACTTCAGAGAAGATC
+
BABBBFFFFFFFGGGGGGGGGGGHHHHFFHHHGHHHG2EEGHCHHGHHHHHHHHHHHGHHHHEHEGHHHHGGHHGHHHHHGHHEGHCGHHHHHHHGFHHHHHHHFFHFHFGGGHHHHDGHHHHHBDGHHHGHGG2G3DBFG3B?FGFHHFHHHB3BGDHGGGF22<<GHFHGFHFGC111?FGHHGBBC00FDCHHHHHEB=GGFGCDHFBGDHHEHHD=<DGBGHB0<CB:GGGFBGHHFG0009BBBFB
@M05620:46:000000000-D9D58:1:1101:25467:17484 1:N:0:107
GAATGAATGCAGAAATTGGCAAGATAATACTGCACCGATGGGAAATGATACTATCCTGAAACATGAGCAAATTGACCAGCCTCAGGATGTGAACTCATTTGCTGGACCAGGGCTCTTTCAAGATAGTAAAAACAGTGACTTGTACAGCATAATGAAAAACCTAGGCATTGATTTTGAAGACATCAGACACATGCAGAATGAAAAATTTTTCAGAAATGATTTTTCTGGTGAGGTTGACTTCAGAGAAGATC
+
CCCCCFFFFFFFGGGGFGGGGGGGHHHHHHHHHHHHGGGGGHHHHHHDGHHHHHHHHHHHHHHHHFHFHHHHHHHHHHHHGHHHGGGHHHHHHHHHGHHHHHHHHHHGHHGGGHHHHHHHHHHHHHHHHHHHGHHGHHHHHHHHHHHHHHHHHHHHHHGGGHHHHHHHHHHHHHHHGHHHHHHHHHHHHHGHHHHHHHGHHHHHHHHHHHHHHHHHHHHHGHHHHHHGGHFHHHHHHHHHHHHHGGFGGGB
@M05620:46:000000000-D9D58:1:1101:28411:17530 1:N:0:107
GAATGAATGCAGAAATTGGCAAGATAATACTGCACCGATGGGAAATGATACTATCCTGAAACATGAGCAAATTGACCAGCCTCAGGATGTGAACTCATTTTCCCAGGGCTCTTTCAAGATAGTAAAAACAGTGACTTGTACAGCATAATGAAAAACCTAGGCATTGATTTTGAAGACATCAGACACATGCAGAATGAAAAATTTTTCAGAAATGATTTTTCTGGTGAGGTTGACTTCAGAGAAGATCGGAA
+
CCCCCFFFFFFFGGGGGGGGGGGHHHHHHHHHHHHHGGGGGHHHHHHHHHHHHHHHHHGHHHHHHHHHHHHHHHHHHHHHGHHHHGGHHHHHHHHHHHHHHHFHFGAEFHHHHEGHFH33FB4G4HFFEFGDDGH4FHFHDDGEGBHFHEDHGEFDDHHGHHBGHHFFHHEHFFF2FHGHHFHFHGEFF1GF10FFFHGF<F<FGG0<DDFHGGHGGHFGFHHGHHCHHGGFBBGHHHH00GHHHBFEGGE
@M05620:46:000000000-D9D58:1:1101:9227:17550 1:N:0:107
GAATGAATGCAGAAATTGGCAAGATAATACTGCACCGATGGGAAATGATACTATCCTGAAACATGAGCAAATTGACCAGCCTCAGGATGTGAACTCATTTGCCCAGGGCTCTTTCAAGATAGTAAAAACAGTGACTTGTACAGCATAATGAAAAACCTAGGCATTGATTTTGAAGACATCAGACACATGCAGAATGAAAAATTTTTCAGAAATGATTTTTCTGGTGAGGTTGACTTCAGAGAAGATCGGAA
+
BBBBAFFFFFFFGGFGGGGGGGGGHHHHHHHHHHHHGEGGDFFFGHHHHHHHHHHHHGHHHHGHFGHHHHHHHHHHGHHHGHHHFGGGGFGGFHGHHHHHHHHHHHGGGHHHHHHGHHHFHHFGHHHHGHHGEFHGHHHHHGHHHHHGHGHHHHHGGHHHGHHHHGFHHHHHGHHHHHHHHHHHHHHHGHHHGHHHHGHGHHHHHHHEHHHFGHHGHHHHHHHHDGGHHGGFHHHHGHHHHHHGHGGGGDE
@M05620:46:000000000-D9D58:1:1101:14233:17564 1:N:0:107
GAATGAATGCAGAAATTGGCAAGATAATACTGCACCGATGGGAAATGATACTATCCTGAAACATGAGCAAATTGACCAGCCTCAGGATGTGAACTCATTTGCCCAGGGCTCTTTCAAGATAGTAAAAACAGTGACTTGTACAGCATAATGAAACATCTAGGCATTGATTTTGAATGCATCTGACACCTGCAGAATGAAACATTTTTCAGAAATGATTTTTCTTGAGAGTTTGACTTCAGAGGAGATCGGAG
+
CACCCFFFFFFFGGGGGGGGGGGHHHHHHHHHHHHHGGGGGHHHHHHHHHHHHHHHHHHHHHHHHHHHHHHHHHHHHHHHGHHHHHHHHHHHHHHHHHHHHH333?FGE?13B4@44D@F4BG44DH3>/243D44433D44D32D33D33D32B2233D22B2222D2>22?22222D21?G111/00?GGH011>111>111=10>1FG0=00=0000/00=00.00=000;;;00C00.;..;G.AF-
@M05620:46:000000000-D9D58:1:1101:2036:17570 1:N:0:107
GAATGAATGCAGAAATTGGCAAGATAATACTGCACCGATGGGAAATGATACTATCCTGAAACATGAGCAAATTGACCAGCCTCAGGATGTGAACTCATTTGCTGGAGGTCCCAGGGCTCTTTCAAGATAGTAAAAACAGTGACTTGTACAGCATAATGAAAAACCTAGGCATTGATTTTGAAGACATCAGACACATGCAGAATGAAAAATTTTTCAGAAATGATTTTTCTGGTGAGGTTGACTTCAGAGAA
+
CCBCCFFFFFFFGGGGGGGGGGGHHHHHHHHHHHHHGGGGGHHHHHHHHHHHHHHHHHHHHHHHHHHHHHHHHHHHHHHHGHHHGHGHHGGGHHHHHHHHHHHHHHHGGHHHHHGGGHHHHHHHHHHHHHHHHHHHGHHHHHHHHHHHHHHHHHHHHHHHHHHGGHHHHHHHHHHHHHHHGHHHGHHFHHHHHHHHHHHHHGHGFHHHHHHHHHHHHHHHHHHHHHHHHHHHGFGHHHHHHHGGGGGGGGF
@M05620:46:000000000-D9D58:1:1101:17027:17578 1:N:0:107
GAATGAATGCAGAAATTGGCAAGATAATACTGCACCGATGGGAAATGATACTATCCTGAAACATGAGCAAATTGACCAGCCTCAGGATGTGAACTCATTTGCTGGACCAGGGCTCTTTCAAGATAGTAAAAACAGTGACTTGTACAGCATAATGAAAAACCTAGGCATTGATTTTGAAGACATCAGACACATGCAGAATGAAAAATTTTTCAGAAATGATTTTTCTGGTGAGGTTGACTTCAGAGAAGATC
+
BABCCFFFFFFFGGGGGGGGGGGHHHHHHHGHHGHHGGGGGHHHHHHHHHHHHGHHHFHHHHHHHHHHHHHHHHHHHHGHGHHHGHHHHGGHHHHHHHHHHHHHHHHHHHGGGHHHHHHHHHHHHHHHHHGHGHHGHGHHHHHHHHHHHHHHHHHHHHHGGHHHHGHHHHHHHHHHGHHHHHHHHHGHGHHHHGFHHHHHHHHHHHHHHHHGHHGHHHFHHHHHHHHHCGHHGHHHHHHHHGGCFFFGGGF
@M05620:46:000000000-D9D58:1:1101:22733:17601 1:N:0:107
GAATGAATGCAGAAATTGGCAAGATAATACTGCACCGATGGGAAATGATACTATCCTGAAACATGAGCAAATTGACCAGCCTCAGGATGTGAACTCATTTGCTGGACCAGGGCTCTTTCAAGATAGTAAAAACAGTGACTTGTACAGCATAATGAAAAACCTAGGCATTGATTTTGAAGACATCAGACACATGCAGAATGAAAAATTTTTCAGAAATGATTTTTCTGGTGAGGTTGACTTCAGAGAAGATC
+
B?ABBFFFFFFFGFFGGGGFEGGFHGHHGHGHFHHGEEEE2EHHHHHDGHFHHHHHHBBGHFGFBHHEGGHHDAD5EGGHEHHFHHFFGHF@GGHGFHHHHGFHGA12??111BC?@FEGDF3BFD?FEGHHF/043B?FF3BB44EFBFF12?F11FG/<0@<C01CGFFGHFFHF1FG0FGFD11<<0>11FDFFGBGHF11<<<00=/=0<0CDG0DGFE0:CC0:/;CFCCFG0CF00:00CBFFB;
@M05620:46:000000000-D9D58:1:1101:13753:17649 1:N:0:107
GAATGAATGCAGAAATTGGCAAGATAATACTGCACCGATGGGAAATGATACTATCCTGAAACATGAGCAAATTGACCAGCCTCAGGATGTGAACTCATTTGCCCAGGGCTCTTTCAAGATAGTAAAAACAGTGACTTGTACAGCATAATGAAAAACCTAGGCATTGATTTTGAAGACATCAGACACATGCAGAATGAAAAATTTTTCAGAAATGATTTTTCTGGTGAGGTTGACTTCAGAGAAGATCGGAA
+
CBCCCFFFFFFFGGGGGGGGGGGHHHHHHHHHHHHHGGGGGHHHHHHHHHHHHHHHHHHHHHHHHHHHHHHHHHHHHHHHGHHHHHHHHHHHHHHHHHHHHHECEFGG?F1FF@H4443343F?44?3EGHBFHBHEF?F4443BBD3F333D3F/CFFF222@F<GD@@GD<>2F0?<DD111<?GF?GH1<GD11G1>0<<<1</0=BGHB00GGHHFBDG<0:;.:GGH/CGFB;GHHC://9C...C
@M05620:46:000000000-D9D58:1:1101:9719:17660 1:N:0:107
GAATGAATGCAGAAATTGGCAAGATAATACTGCACCGATGGGAAATGATACTATCCTGAAACATGAGCAAATTGACCAGCCTCAGGATGTGAACTCATTTGCTGGACCAGGGCTCTTTCAAGATAGTAAAAACAGTGACTTGTACAGCATAATGAAAAACCTAGGCATTGATTTTGAAGACATCAGACACATGCAGAATGAAAAATTTTTCAGAAATGATTTTTCTGGTGAGGTTGACTTCAGAGAAGATC
+
CCBCCFFFFFFFGGGGGGGGGGGHHHHHHGHGHHHHGEGGGHHHHHHHHGHHHHHHHHHHHHHHHHHHHHHHHHHHHHHHGHHHHHHHGGHHHHHHHHHHHHHHHHHGHHGGGHHHHHHHHHHHGHGGHHHHGHHFGFHFHHHHHHHHHHHHHHHHHHHGGHHHHHGHGHHHHHHHGHHHHHGHHHHHHHHHHHHHHHHHHHHHHHHHHHHFHHHHHHHHHHHHHHHHGHHHHHHFHHHHHGHCFGGGGGB
@M05620:46:000000000-D9D58:1:1101:11571:17685 1:N:0:107
GAATGAATGCAGAAATTGGCAAGATAATACTGCACCGATGGGAAATGATACTATCCTGAAACATGAGCAAATTGACCAGCCTCAGGATGTGAACTCATTTGCCCAGGGCTCTTTCAAGATAGTAAAAACAGTGACTTGTACAGCATAATGAAAAACCTAGGCATTGATTTTGAAGACATCAGACACATGCAGAATGAAAAATTTTTCAGAAATGATTTTTCTGGTGAGGTTGACTTCAGAGAAGATCGGAA
+
CCCCCFFFFFFFGGGGGGGGGGGHHGHHHHHHHHHHGGFGGHHHHHHHHGHHHHHHHHHHHHGHHHHFHHHGGHHHHHHHGHHHHHHHHHHGHHHHHHHHHHHGHHGGGHGHHHFHHHHHHHHHHHHHGHHHGHHHHHHHHHHGHHHGHHHHHHHGGHHHHHHFFHHHHHHHGHHGHHHHHHHHHHHHHHHHHHHHHHHHHGHHHHHHHHHHHHHHHHHHHHHHHGGHHHHFHHHHHGHHHHHEHGGGGGG
@M05620:46:000000000-D9D58:1:1101:14153:17686 1:N:0:107
GAATGAATGCAGAAATTGGCAAGATAATACTGCACCGATGGGAAATGATACTATCCTGAAACATGAGCAAATTGACCAGCCTCAGGATGTGAACTCATTTGCTGGACCAGGGCTCTTTCAAGATAGTAAAAACAGTGACTTGTACAGCATAATGAAAAACCTAGGCATTGATTTTGAAGACATCAGACACATGCAGAATGAAAAATTTTTCAGAAATGATTTTTCTGGTGAGGTTGACTTCAGAGAAGATC
+
DDDDDFFFFFFFGGGGGGGGGGGHHHHHHHHHHHHHGGGGGHHHHHHHHHHHHHHHHHHHHHHHHHHHHHHHHHHHHHHHGHHHHHHHHHHHHHHHHHHHHHHHHHHHHHGGGHHHHHHHHHHHHHHHHHHHGHHGHHHHHHHHHGHHHHHHHHHHHHHGGHHHHHHHHHHHHHHHGHHHHHHHHHHHHHHHHHHHHHHHHHHHHHHHHHHGHHHHHHFHHHHHHHHHCFHHGHHHHHHHHHHHGGGGGHF
@M05620:46:000000000-D9D58:1:1101:14248:17706 1:N:0:107
GAATGAATGCAGAAATTGGCAAGATAATACTGCACCGATGGGAAATGATACTATCCTGAAACATGAGCAAATTGACCAGCCTCAGGATGTGAACTCATTTGCCCAGGGCTCTTTCAAGATAGTAAAAACAGTGACTTGTACAGCATAATGAAAAACCTAGGCATTGATTTTGAAGACATCAGACACATGCAGAATGAAAAATTTTTCAGAAATGATTTTTCTGGTGAGGTTGACTTCAGAGAAGATCGGAA
+
BACCBFFFFFFFGGGGGGGGGGGGHHHHHHFGHGHHGFGGGFFFEHHHHHHHHHHHHGHHHHGFFFFGGHHHHHHHHHHHGHHHFGFCGFGFFHFHHHHHHHHGHHGGGHHHHHHGFHHGHHFGHHHHGHGGFFHHHHHHHHHHHHHGHHHHHHHGGHHHGHHHGHHHHHHHGHHHHHHHHHFHHHHHHGHHHHHHHHHGHHHHHHHGGHHHHHHHHHHHHHHH<GHFHCGHHHHHHHHHHHHGHGGGGGG
@M05620:46:000000000-D9D58:1:1101:25516:17716 1:N:0:107
GAATGAATGCAGAAATTGGCAAGATAATACTGCACCGATGGGAAATGATACTATCCTGAAACATGAGCAAATTGACCAGCCTCAGGATGTGAACTCATTTGCTGGACCAGGGCTCTTTCAAGATAGTAAAAACAGTGACTTGTACAGCATAATGAAAAACCTAGGCATTGATTTTGAAGACATCAGACACATGCAGAATGAAAAATTTTTCAGAAATGATTTTTCTGGTGAGGTTGACTTCAGAGAAGATC
+
BBBBBFFFDFFFGGGGGGGGFGGGHHHHHHHHHHHHGEFGGHHHHHHHHHHHHHHHHBGEGGHH3GGGGHHHHHHHHHGHGHHHHHGHHHHGHHHHHHHHHHHHFGHHHEAAEGHHHHHHGGFHHHHGGHHHGHHFHDFGHHHGHFHGHHGGFF3GHHHGGHHHHHHHHHFHHHHHGHGGFHHHHEHFHHFHHGFHHHGGGHGFFGHHHHHHFDD<GHDGGHHHHHHCCG0GHHHGFHHHGHHC99CFFG;
@M05620:46:000000000-D9D58:1:1101:29283:17731 1:N:0:107
GAATGAATGCAGAAATTGGCAAGATAATACTGCACCGATGGGAAATGATACTATCCTGAAACATGAGCAAATTGACCAGCCTCAGGATGTGAACTCATTTGCTGGACCAGGGCTCTTTCAAGATAGTAAAAACAGTGACTTGTACAGCATAATGAAAAACCTAGGCATTGATTTTGAAGACATCAGACACATGCAGAATGAAAAATTTTTCAGAAATGATTTTTCTGGTGAGGTTGACTTCAGAGAAGATC
+
BCBBBFFFFFFFGGGGGGGGGGGHHHHHHHHHHHHHGGGGGHHHHHHHHHHHHHHHHHHHHHHHHHHHHHHHHHHHGHHHGHHHHGHHHHHHHHHHHHHHFGHHHHHHGHGGGHHHHHHGGHHHHHHHHHHGGHE?DGHHBFHGHBGHFHHHGHHGFHHGFFHHGHHHFHGHHHHHGHHHGGHHGFHHGGHHHGHHHHGHHHHHHHGFHHHB0DDCGHHHFDGDGHH0<CGFGBGHHHHHHHHHGGGGFG9
@M05620:46:000000000-D9D58:1:1101:2799:17740 1:N:0:107
GAATGAATGCAGAAATTGGCAAGATAATACTGCACCGATGGGAAATGATACTATCCTGAAACATGAGCAAATAGACCAGCCTCAGGATGTGAACTCATTTGCCCAGGGCTCTTTCAAGATAGTAAAAACAGTGACTTGTACAGCATAATGAAAAACCTAGGCATTGATTTTGAAGACATCAGACACATGCAGAATGAAAAATTTTTCAGAAATGATTTTTCTGGTGAGGTTGACTTCAGAGAAGATCGGAA
+
A>AAAFFFFFFFGGGGGGGGGBFGHHGHHHHHHHHHGEGFGHGHGGHGHEHHGHHHHHHHHHHGGFHGHHHGHHHHHFGHGHHFHHHHHHHGHHHHHHHHHHFFFE?AEFHFGHFGFD3GF34?F4FBEGGDFHGHFFGBGHHCBDBHFFHDG1GG/GGFFFHHB1GHGFFD/1F100?FGEFGCC0<?FGFH0<1DGDGFHFHHHHHHB0/DFDDDHHF/GFBG/0..CCGBCGGFF0CC/;//00:EFG
@M05620:46:000000000-D9D58:1:1101:19036:17747 1:N:0:107
GAATGAATGCAGAAATTGGCAAGATAATACTGCACCGATGGGAAATGATACTATCCTGAAACATGAGCAAATTGACCAGCCTCAGGATGTGAACTCATTTGCTGGAGGTCCCAGGGCTCTTTCAAGATAGTAAAAACAGTGACTTGTACAGCATAATGAAAAACCTAGGCATTGATTTTGAAGACATCAGACACATGCAGAATGAAAAATTTTTCAGAAATGATTTTTCTGGTGAGGTTGACTTCAGAGAA
+
CCCDDFFFFFFFGGGGGGGGGGGHHHHHHHHHHHHHGGGGGHHHHHHHHHHHHHHHHHHHHHHHHHHHHHHHHHHHHHHHGHHHHHHHHGHHHHHHHHHHHHHHHHHGGHHHHHGGGHHHHHHHHHHHHHHHHHHHGHHHHHHHHHHHHHHHHHHHHHHHHHHGGHHHHHHHHHHHHHHHGHHHHHHHHHHHHHHGHHHHHHHHHHHHHHHHHHHHHHHHHHHHHHHHHHHHHHHHHHHHHHGGHHHGGGG
@M05620:46:000000000-D9D58:1:1101:20285:17747 1:N:0:107
GAATGAATGCAGAAATTGGCAAGATAATACTGCACCGATGGGAAATGATACTATCCTGAAACATGAGCAAATTGACCAGCCTCAGGATGTGAACTCATTTGCTGGACCAGGGCTCTTTCAAGATAGTAAAAACAGTGACTTGTACAGCATAATGAAAAACCTAGGCATTGATTTTGAAGACATCAGACACATGCAGAATGAAAAATTTTTCAGAAATGATTTTTCTGGTGAGGTTGACTTCAGAGAAGATC
+
DDCDDFFFFFFFGGGGGGGGGGGHHHHHHHHHHHHHGGGGGHHHHHHHHHHHHHHHHHHHHHHHHHHHHHHHHHHHHHHHGHHHHHHHHHHHHHHHHHHHHHHHHHHHHHGGGHHHHHHHHHHHHHHHHHHHGHHGHHHHHHHHHHHHHHHHHHHHHHHGGHHHHHHHHHHHHHHHGHHHHHHHHHHHHHHHHHHHHHHHHHHHHHHHHHHGHHHHHHGHHHHHHHHHGHHHHHHHHHHHHHHGGGGGGGB
@M05620:46:000000000-D9D58:1:1101:5726:17752 1:N:0:107
GAATGAATGCAGAAATTGGCAAGATAATACTGCACCGATGGGAAATGATACTATCCTGAAACATGAGCAAATTGACCAGCCTCAGGATGTGAACTCATTTGCTGGACCAGGGCTCTTTCAAGATAGTAAAAACAGTGACTTGTACAGCATAATGAAAAACCTAGGCATTGATTTTGAAGACATCAGACACATGCAGAATGAAAAATTTTTCAGAAATGATTTTTCTGGTGAGGTTGACTTCAGAGAAGATC
+
AAAABFFFFFFFFGGGGGGGGGGHHHHHHHHHHHHHGEGGGHGHFHHHHHHHHHHHHHHHHHHHHGHHHHHHHHHHHHHHGHHHHHGHHGHFHHHHHHHHHHHHGHHHHHGGGHHHHHHHHHHHHGHHHHHHGGHHHHHHHHHHHHHGHHHHHHHHHHHGGHGHHHHHHHHHHHHHGHHHHHHHGHHHHHHHHHHHHHHHHHGHHHHHHHHGHHHHHHHHHGHHHHHGCGHHGGGHHHHHGHFHGGGGGGE
@M05620:46:000000000-D9D58:1:1101:13667:17755 1:N:0:107
GAATGAATGCAGAAATTGGCAAGATAATACTGCACCGATGGGAAATGATACTATCCTGAAACATGAGCAAATTGACCAGCCTCAGGATGTGAACTCATTTGCTGGAGGTCCCAGGGCTCTTTCAAGATAGTAAAAACAGTGACTTGTACAGCATAATGAAAAACCTAGGCATTGATTTTGAAGACATCAGACACATGCAGAATGAAAAATTTTTCAGAAATGATTTTTCTGGTGAGGTTGACTTCAGAGAA
+
CCCCDFFFFFFFGGGGGGGGGGGHHHHHHHHHHHHHGGGGGHHHHHHHHHHHGHHHHHHHHHHHHHHHHHHHHHHHHHHHGHHHHHHHHHHHHHHHHHHHHHHHHHHGGHHHHHGGGHHHHHHHHHHHHHHHHHHHGHHHHHHHHHHHHHHHHHHHHHHHHHHGGHHHHHHHHHHHHHHHGHHHHHHHHHHHHHHHHHHHHHHHHHHHHHHHHHHHHHHGHHHHHHHHHHHHHHHHHHHHHHHHGGHGGGG
@M05620:46:000000000-D9D58:1:1101:2809:17757 1:N:0:107
GAATGAATGCAGAAATTGGCAAGATAATACTGCACCGATGGGAAATGATACTATCCTGAAACATGAGCAAATAGACCAGCCTCAGGATGTGAACTCATTTGCCCAGGGCTCTTTCAAGATAGTAAAAACAGTGACTTGTACAGCATAATGAAAAACCTAGGCATTGATTTTGAAGACATCAGACACATGCAGAATGAAAAATTTTTCAGAAATGATTTTTCTGGTGAGGTTGACTTCAGAGAAGATCGGAA
+
BBCCCFFFFFFFGGGGGGGGGGGHHHHHHHHHHHHHGEGGGHHHHHHHHHHGHHHHHHHHHHHHHHHHHHHHHHHHHHGHGHHHHHHHHGGHHHHHHHHHHHHHHHGGGHHHHHHHHHHHHHHGHHHHGHHHHHHHHHHHHHHHHHHHHHHHHHHGGHHHHHHHHHHHHHHHGHHHHHHHHHHHHHGHHGHHHHHGHHHGHGHHHHHHHHHHHHHHHHHHHHHHGHHHHGHHHHHHHHHHHHHHBFGGGGE
@M05620:46:000000000-D9D58:1:1101:23369:17781 1:N:0:107
GAATGAATGCAGAAATTGGCAAGATAATACTGCACCGATGGGAAATGATACTATCCTGAAACATGAGCAAATTGACCAGCCTCAGGATGTGAACTCATTTGCCCAGGGCTCTTTCAAGATAGTAAAAACAGTGACTTGTACAGCATAATGAAAAACCTAGGCATTGATTTTGAAGACATCAGACACATGCAGAATGAAAAATTTTTCAGAAATGATTTTTCTGGTGAGGTTGACTTCAGAGAAGATCGGAA
+
DCCCDFFFFFFFGGGGGGGGGGGHHHHHHHHHHHHHGGGGGHHHHHHHHHHHHHHHHHHHHHHHHHHHHHHHHHHHHHHHGHHHHGHHHHHHHHHHHHHHHHHHHHGGGHHHHHHHHHHHHHHHHHHHGHHGHHHHHHHHHHHHHHHHHHHHHHHGGHHHHHHHHHHHHHHHGHHHHHHHHHHHHHHHHHHHHHHHHHHHHHHHHHHGHGHHHHHHHHHHHHHHFHFHHGGHHHHHHHHHHHHHHGGGGGF
@M05620:46:000000000-D9D58:1:1101:5202:17786 1:N:0:107
GAATGAATGCAGAAATTGGCAAGATAATACTGCACCGATGGGAAATGATACTATCCTGAAACATGAGCAAATTGACCAGCCTCAGGATGTGAACTCATTTGCCCAGGGCTCTTTCAAGATAGTAAAAACAGTGACTTGTACAGCATAATGAAAAACCTAGGCATTGATTTTGAAGACATCAGACACATGCAGAATGAAAAATTTTTCAGAAATGATTTTTCTGGTGAGGTTGACTTCAGAGAAGATCGGAA
+
CBCCDFFFFFFFGGGGGGGGGGGHHGHHHHGHHHHHGGGGGHHHHHHGHHHHHHHHHHHHHHHHHGHHHHHHHHHHHHHHGHHHHHGGGGGGHHHHHHHHHHHGHHGGGHHHHHHHHHHHHHFHHHHHGHHGHHHHHHHHHGHHHHHHHHHHHHHGGHHHHHHHHHHHHHHHGHHHHHHHHHHHHHHHHHHHHHHHHHHHHHHHHHHHHHHHHHHFHHHHHHHHFHHHGGHHHHHHHHHHHHHHHGGGGGG
@M05620:46:000000000-D9D58:1:1101:22366:17848 1:N:0:107
GAATGAATGCAGAAATTGGCAAGATAATACTGCACCGATGGGAAATGATACTATCCTGAAACATGAGCAAATTGACCAGCCTCAGGATGTGAACTCATTTGCTGGACCAGGGCTCTTTCAAGATAGTAAAAACAGTGACTTGTACAGCATAATGAAAAACCTAGGCATTGATTTTGAAGACATCAGACACATGCAGAATGAAAAATTTTTCAGAAATGATTTTTCTGGTGAGGTTGACTTCAGAGAAGATC
+
CCDDDFFFFFFFGGGGGGGGGGGGHHHHHHHHHHHHGGGGGHHHHHHHHHHHHHHHHHHHHHHHHHHHHHHHHHHHHHHHGHHHGGHHHGGHHHHHHHHHHHHHHHHHHHGGGHHHGHHHHHHHHHHHHHHHGHHHHHHHHHHHHHHHHHHHHHHHHHHGGHHHHHHHHHHHHHHHGHHHHHHHHHHHHHHHHHHHHHHHHHHHHHHHHHHHHFGHHHHHGHHGHHHGCHHHHGHHHHHHGHHHGGGGGHF
@M05620:46:000000000-D9D58:1:1101:5553:17854 1:N:0:107
GAATGAATGCAGAAATTGGCAAGATAATACTGCACCGATGGGAAATGATACTATCCTGAAACATGAGCAAATTGACCAGCCTCAGGATGTGAACTCATTTGCTGGACCAGGGCTCTTTCAAGATAGTAAAAACAGTGACTTGTACAGCATAATGAAAAACCTAGGCATTGATTTTGAAGACATCAGACACATGCAGAATGAAAAATTTTTCAGAAATGATTTTTCTGGTGAGGTTGACTTCAGAGAAGATC
+
A?AABFFFFFFFGFGGGGGGGFFHHCHHGHHHCGHHGAGGGHGGHHHGFHHHHHHHHEBCDGHHHFHHHHHGHHGFHHHFGHHGGHGGGGHBGFGGHGGHHHGGFFGHHFGGGFHHHHHHHHHHFHGHHHHHGGHFHEFHHHHHHHGHHHHGHHHHGHGGGHGHHGHHHHHHHGHHGGHHHGHHGBDFFHHHHHHHGHHHHHGHHHHHHHHHHFGHHHFGGHGHHHHG::GGGCGHHGHHHGFGGGFGGFF
@M05620:46:000000000-D9D58:1:1101:16072:17866 1:N:0:107
GAATGAATGCAGAAATTGGCAAGATAATACTGCACCGATGGGAAATGATACTATCCTGAAACATGAGCAAATTGACCAGCCTCAGGATGTGAACTCATTTGCTGGACCAGGGCTCTTTCAAGATAGTAAAAACAGTGACTTGTACAGCATAATGAAAAACCTAGGCATTGATTTTGAAGACATCAGACACATGCAGAATGAAAAATTTTTCAGAAATGATTTTTCTGGTGAGGTTGACTTCAGAGAAGATC
+
CCCCCFFFFFFFGGGGGGGGGGGHHHHHHHHHHHHHGGGGGHGGHHHHHHHHHHHHHHHHHHHHHHHHGHHHHHHHHHHHGHHHHHHHHGGHHHHHHHHHHHGHHHHHHHGGGHHHHHHHHHHHHHHHHHHHGHHHHHHHHHHHHHHHHHHHHHHHHHHGGHHHHHHHHHHGHHHHGHHHHHHHHHHHHHHHHHHHHHHHHHGHHHHHHHHHHHHHHHFFHHHHHHHHHFHHHGHHHHHHHHHGFFGGGGC
@M05620:46:000000000-D9D58:1:1101:10405:17871 1:N:0:107
GAATGAATGCAGAAATTGGCAAGATAATACTGCACCGATGGGAAATGATACTATCCTGAAACATGAGCAAATTGACCAGCCTCAGGATGTGAACTCATTTGCTGGAGGTCCCAGGGCTCTTTCAAGATAGTAAAAACAGTGACTTGTACAGCATAATGAAAAACCTAGGCATTGATTTTGAAGACATCAGACACATGCAGAATGAAAAATTTTTCAGAAATGATTTTTCTGGTGAGGTTGACTTCAGAGAA
+
BBBBBFFFFFFFGGGGGGGGGGFFHHHHHHGFGHHHGCGGEHFFEHHHHHHHHHHHHHHHGHFHHGHHHHHHHHHHHFHHGHHHHHHHFFGFFGHHHHHHHHHGHHHGGHHHHHGGGHHHHHHHHHHHHHHHHHHHGGHGHHHHHHHHHHHHHHHGHHHHHHHGGHHHHHHHHHHHHHHHGHHHHHHHHHHHHHHHHHHHHHHHHHHHHHHHHGHHHHHHHHHGHHHHHHHHHHHGHHHHHHGGGGGGGGE
@M05620:46:000000000-D9D58:1:1101:15159:17872 1:N:0:107
GAATGAATGCAGAAATTGGCAAGATAATACTGCACCGATGGGAAATGATACTATCCTGAAACATGAGCAAATTGACCAGCCTCAGGATGTGAACTCATTTGCTGGACCAGGGCTCTTTCAAGATAGTAAAAACAGTGACTTGTACAGCATAATGAAAAACCTAGGCATTGATTTTGAAGACATCAGACACATGCAGAATGAAAAATTTTTCAGAAATGATTTTTCTGGTGAGGTTGACTTCAGAGAAGATC
+
CCCCDFFFFFFFGGGGGGGGGGGHHHHHHHHHHHHHGGGGGHHHHHHHHHHHHHHHHHHHHHHHHHHHHHHHHHHHHHHHGHHHHHHHHHHHHHHHHHHHHHHHHHHHHHGGGHHHHHHHHHHHHHHIHHHHGHHGHHHHHHHHHHHHHHHHHHHHHHHGGHHHHHHHHHHHHHHHGHHGHHHHHHHHHHHHHHHHGHHHHHHHHHHHHGHHHHHHHHHHHHHHHHHHGHHHHHHHHHHHHHHFFFGGGGB
@M05620:46:000000000-D9D58:1:1101:10415:17899 1:N:0:107
GAATGAATGCAGAAATTGGCAAGATAATACTGCACCGATGGGAAATGATACTATCCTGAAACATGAGCAAATTGACCAGCCTCAGGATGTGAACTCATTTGCTGGACCAGGGCTCTTTCAAGATAGTAAAAACAGTGACTTGTACAGCATAATGAAAAACCTAGGCATTGATTTTGAAGACATCAGACACATGCAGAATGAAAAATTTTTCAGAAATGATTTTTCTGGTGAGGTTGACTTCAGAGAAGATC
+
CCCCCFFFFFFFGGGGGGGGGGGHHHHHHHHHHHHHGFGGGHHHHHHHHHHHHHHHHHHHHHHHHHHHHHHHHHHHHHHHGHHHHHHHHGHHHHHGHHHHHHHHHFHHHHGGGHHHHHHHHHHFHHHHHHHHGHHFGHHHHHHHHGHGHHHHHHHHHHHGGHHHHHHHHHGHHHHHGHHHHHHHHHHHHHHHHHHHHHHGHHHHHHHHHHHFHFHGHHHHGHHHHHHHFHGHHHHGHHHHHHHGGFFGGGF
@M05620:46:000000000-D9D58:1:1101:23577:17899 1:N:0:107
GAATGAATGCAGAAATTGGCAAGATAATACTGCACCGATGGGAAATGATACTATCCTGAAACATGAGCAAATTGACCAGCCTCAGGATGTGAACTCATTTGCTGGAGGTCCCAGGGCTCTTTCAAGATAGTAAAAACAGTGACTTGTACAGCATAATGAAAAACCTAGGCATTGATTTTGAAGACATCAGACACATGCAGAATGAAAAATTTTTCAGAAATGATTTTTCTGGTGAGGTTGACTTCAGAGAG
+
CBCCCFFFFFFFGGGGGGGGGGGHHHHHHHHHHHHHGGGGGHHHHHHHHHHHHHHHHHHHHHHHHHHHHHHHHHHHHHHHGHHHHHHHHGHHHHHHHHHHHHHHHHHGGHHHHHGGGHHHHHHHHHHHHHHHHHHHGHHHHHHHHHHHHHHHHHHHHHHHHHHGGHHHHHHHHHHHHHHHGHHHHHHHHHHHHHHHHHGHHHHHHHHHHHHHHHHHHHHHHHHHHHHHHHHHHHHHHHHHHHGGGGGGGGG
@M05620:46:000000000-D9D58:1:1101:7741:17900 1:N:0:107
GAATGAATGCAGAAATTGGCAAGATAATACTGCACCGATGGGAAATGATACTATCCTGAAACATGAGCAAATTGACCAGCCTCAGGATGTGAACTCATTTGCTGGACCAGGGCTCTTTCAAGATAGTAAAAACAGTGACTTGTACAGCATAATGAAAAACCTAGGCATTGATTTTGAAGACATCAGACACATGCAGAATGAAAAATTTTTCAGAAATGATTTTTCTGGTGAGGTTGACTTCAGAGAAGATC
+
CCCDDFFFFFFFGGGGGGGGGGGHHHHHHHHHHGHHFEGGGHHHHHHHHHHHHHHHHHHHHHHHHHHHHHHHHHHHHHHHGHHHHHHHHHHHHHHHHHHHHHHHHHHGHHGGGHHHGHHHHHHHHHHHHHHHGHHFGHHHHHGGGHHHHHHHHHHHHHHGGHHHHGHGHHHHHHHHGHHHHHHHHHGHHHHHHHHHHHHHHHHHHHHHHHHGFGHHHHHHHHHHHHHHCHGHHHHHHHHHHHHGFFGGGGF
@M05620:46:000000000-D9D58:1:1101:10280:17918 1:N:0:107
GAATGAATGCAGAAATTGGCAAGATAATACTGCACCGATGGGAAATGATACTATCCTGAAACATGAGCAAATTGACCAGCCTCAGGATGTGAACTCATTTGCCCAGGGCTCTTTCAAGATAGTAAAAACAGTGACTTGTACAGCATAATGAAAAACCTAGGCATTGATTTTGAAGACATCAGACACATGCAGAATGAAAAATTTTTCAGAAATGATTTTTCTGGTGAGGTTGACTTCAGAGAAGATCGGAA
+
CABCCFFFFFFFGGGGGGGGGGGHHHHHHHHHHHHHGGGGGHHHHHHHHHHHHHHHHHHHHHHHHHHHHHHHHHHHHHHHGHHHHHHHHHHHHHHHHHHHHHHGHHGGGHHHHHHHHHHHHHFHHHHHGHHHHHHHGHHHHHHHHHHHHHHHHHHGGHHHHHHHHHHHHHHHGHHHHHHHHHHHHHHHHHHHHHHHHHHHHHHHHHHHHHHFHHHHHHHHHHHHGHHHHGHHHHHHFGHHHGHHHFGGGGE
@M05620:46:000000000-D9D58:1:1101:12968:17934 1:N:0:107
GAATGAATGCAGAAATTGGCAAGATAATACTGCACCGATGGGAAATGATACTATCCTGAAACATGAGCAAATTGACCAGCCTCAGGATGTGAACTCATTTGCCCAGGGCTCTTTCAAGATAGTAAAAACAGTGACTTGTACAGCATAATGAAAAACCTAGGCATTGATTTTGAAGACATCAGACACATGCAGAATGAAAAATTTTTCAGAAATGATTTTTCTGGTGAGGTTGACTTCAGAGAAGATCGGAA
+
BBCBBFFFFFFFGGGGGGGGGGGHHHHHHHGHHHHHGGGGGHHHHHHHHHHHHHHHHHHHHHHHHHHHGHHHHHHHHHHHGHHHHHHFHGGGHHHHHHHHHHHHHHGGGHHHHHHHHHHHHHGHHHHHGHHGHHHHHHHHHHHHHHHGHHHHHHHGGHHHHHHHHHHHHHHHGHHHHHHHHHHHHHHHHGHHHHHHHHHHHHHHHHHGHHHHHHHHHHHHHHHHDGHHHCHGHHHHHHHHHHHHHGGGGGG
@M05620:46:000000000-D9D58:1:1101:21647:18013 1:N:0:107
GAATGAATGCAGAAATTGGCAAGATAATACTGCACCGATGGGAAATGATACTATCCTGAAACATGAGCAAATTGACCAGCCTCAGGATGTGAACTCATTTGCCCAGGGCTCTTTCAAGATAGTAAAAACAGTGACTTGTACAGCATAATGAAAAACCTAGGCATTGATTTTGAAGACATCAGACACATGCAGAATGAAAAATTTTTCAGAAATGATTTTTCTGGTGAGGTTGACTTCAGAGAAGATCGGAA
+
CCCCCFFFFFFFGGGGGGGGGGGHHHHHHHHHHHHHGGGGGHHHHHHHHHHHHHHHHHHHHHHHHHHHHHHHHHHHHHHHGHHHHHHHHFGGHHHHHHHHHHHHHHGGGHHHHHHHHHHHHHHHHHHHGHHHHHHHHHHHHHHHHHHHHHHHHHHGGHHHHHHHHHHHHHHHGHHHHHHHHHHHHHHHHHHHHHHHHHHHHHHHHHHHHHHHHHHHHHHHHHHHDGGHHGHHHHHHHGHHHGHHHGGGGGG
@M05620:46:000000000-D9D58:1:1101:15364:18040 1:N:0:107
GAATGAATGCAGAATTGGCAAGATAATACTGCACCGATGGGAAATGATACTATCCTGAAACATGAGCAAATTGACCAGCCTCAGGATGTGAACTCATTTGCCCAGGGCTCTTTCAAGATAGTAAAAACAGTGACTTGTACAGCATAATGAAAAACCTAGGCATTGATTTTGAAGACATCAGACACATGCAGAATGAAAAATTTTTCAGAAATGATTTTTCTGGTGAGGTTGACTTCAGAGAAGATCGGAAG
+
B@BBBFFFFFFFGFGGGGGGFFHHFHHHHHHHFHHGGGGGEHHDHHHHGHGHHHHHHEHHHCGHFHHHHGHHFHFGGFHGHHHHHFHHFGBFGHHFHHHHHHHHHGGGHHHHHGHHGHHHGHHHFHHGHHGHFHHHHHHGHHHHHGHHHEFHHHGGHHHHHHHHHHHGHHHGHHHHHHHHHHHHGHHHHFHGHHHHHHHHHHGHHGHHEGHGGHDGHHFHHHGHGHHHHHHHHHHHFGHHHFGGFGGGGED
@M05620:46:000000000-D9D58:1:1101:11728:18157 1:N:0:107
GAATGAATGCAGAAATTGGCAAGATAATACTGCACCGATGGGAAATGATACTATCCTGAAACATGAGCAAATTGACCAGCCTCAGGATGTGAACTCATTTGCTGGACCAGGGCTCTTTCAAGATAGTAAAAACAGTGACTTGTACAGCATAATGAAAAACCTAGGCATTGATTTTGAAGACATCAGACACATGCAGAATGAAAAATTTTTCAGAAATGATTTTTCTGGTGAGGTTGACTTCAGAGAAGATC
+
BBCBCFFFFFFFGGGGGGGGGGGHHHHHHHHHHHHHGGGGGHHHHHHHHHHHHHHHHHHHHHHHHHHHHHHHHHHHHHHHGHHHHHHHHGHHHHHHHHHHHHHHHHHFHHGGGHHHHHHHHHHHHHHHHHHHGHHHHHHHHHHHHHHHHHHGHHHFHHHGGHHHHHHHHHHHHHHHGHHHHHHHHHHHHHHHHHHHHHHHHHHHHHGGHHGGHHHHHHGGHHHHHHHHGHHHHHHHHHHHHHHHGGBFGGF
@M05620:46:000000000-D9D58:1:1101:17549:18157 1:N:0:107
GAATGAATGCAGAAATTGGCAAGATAATACTGCACCGATGGGAAATGATACTATCCTGAAACATGAGCAAATTGACCAGCCTCAGGATGTGAACTCATTTGCTGGACCAGGGCTCTTTCAAGATAGTAAAAACAGTGACTTGTACAGCATAATGAAAAACCTAGGCATTGATTTTGAAGACATCAGACACATGCAGAATGAAAAATTTTTCAGAAATGATTTTTCTGGTGAGGTTGACTTCAGAGAAGATC
+
CCCCCFFFFFFFGGGGGGGGGGGHHHHHHHHHHHHHGGGGGHHHHHHHHHHHHHHHHHHHHHHHHHHHHHHHHHHHHHHHGHHHHHHHHHHHHHHHHHHHHHHHHHHHHHGGGHGHHHHHHHHHHHHHHHHHGHHGHHGHHHHHHHHHHHGHHHHHHGHGGHHHHHHHHHHHHHHHGHHHHHHHHHHHHHHHHHHHHHHHHHHGHHHHHHHHHFGHHHHHHGHHHHHHCFHHHGGHHHHHHHHCFFGGGGC
@M05620:46:000000000-D9D58:1:1101:3009:18177 1:N:0:107
GAATGAATGCAGAAATTGGCAAGATAATACTGCACCGATGGGAAATGATACTATCCTGAAACATGAGCAAATTGACCAGCCTCAGGATGTGAACTCATTTGCTGGAGGTCCCAGGGCTCTTTCAAGATAGTAAAAACAGTGACTTGTACAGCATAATGAAAAACCTAGGCATTGATTTTGAAGACATCAGACACATGCAGAATGAAAAATTTTTCAGAAATGATTTTTCTGGTGAGGTTGACTTCAGAGAA
+
AAAAAFFFFFFFGGGGGGFGGGGFHHHHHHHGHGHHEEEFGHGFGHGGHHHHHHHHHHGHHHFHGFHHGGGHHHHHFHGHGHHEGHGHHFGFHHHHFHHHHGGGHHHGGHHHGGFGGHFHHHHHHHHHHHFHHGHH/GG?GHHHHHHGHHHGHGHHHHHGHHGGFHGHHBGHHHGHHHHHGGHHHHHBGHHHHFHFHHHGHGHGHHHHHHEHHHHGHGHHHHGHHHHHHHHHGFFHHHHGHHGGGGFFBBB
@M05620:46:000000000-D9D58:1:1101:7867:18178 1:N:0:107
GAATGAATGCAGAAATTGGCAAGATAATACTGCACCGATGGGAAATGATACTATCCTGAAACATGAGCAAATTGACCAGCCTCAGGATGTGAACTCATTTGCTGGACCAGGGCTCTTTCAAGATAGTAAAAACAGTGACTTGTACAGCATAATGAAAAACCTAGGCATTGATTTTGAAGACATCAGACACATGCAGAATGAAAAATTTTTCAGAAATGATTTTTCTGGTGAGGTTGACTTCAGAGAAGATC
+
BBBBBFFFFFFFGGGGGGGGGGGHHHHHHHHHHHHHGEGGGHHHHHHHHHHHHHHHHHHHHHHHHHHHHHHHHHGHHHHHGHHGGHGGGGHHHHHHHHHHHHHHGHHFGFEGFFHGHHHFEHFGHHGBGFFHGHH??GDHFFG?FE4CFGFGGHHHB3FA?CGFHFHHHGHHHHFHEFGFCGF<D11FGCHGFHHFFCFFHHH1GHHHHHHEFFGGBGHHFFBGHHHHC/:G.:CGHCHFFC0:;CBBBC9
@M05620:46:000000000-D9D58:1:1101:3831:18182 1:N:0:107
GAATGAATGCAGAAATTGGCAAGATAATACTGCACCGATGGGAAATGATACTATCCTGAAACATGAGCAAATTGACCAGCCTCAGGATGTGAACTCATTTGCTGGACCAGGGCTCTTTCAAGATAGTAAAAACAGTGACTTGTACAGCATAATGAAAAACCTAGGCATTGATTTTGAAGACATCAGACACATGCAGAATGAAAAATTTTTCAGAAATGATTTTTCTGGTGAGGTTGACTTCAGAGAAGATC
+
CBBCCFFFFFFFGGGGGGGGGGGHHHHHHHHHHHHHFEGGGHHHHHHFHHHHGHHHHHHHHHHHHHHHHHHHHHHHGHHHGHHGGHHHHGHGHHHHGHHHHHHHHHHHHHGGGHHHHHHHHHHHHHHHHHHHGHHGHHHHHHHDHHHHHHHHHHHHHHHGGHHHHHHHHHHHHHHHGHHHHHHHHHHHHHHHHGHHHHHHHHHHHHHHHHHHHHHHHHHGGHHHHHHGCGHHGHHHHHHHHHHHGGGGGGB
@M05620:46:000000000-D9D58:1:1101:3025:18184 1:N:0:107
GAATGAATGCAGAAATTGGCAAGATAATACTGCACCGATGGGAAATGATACTATCCTGAAACATGAGCAAATTGACCAGCCTCAGGATGTGAACTCATTTGCTGGAGGTCCCAGGGCTCTTTCAAGATAGTAAAAACAGTGACTTGTACAGCATAATGAAAAACCTAGGCATTGATTTTGAAGACATCAGACACATGCAGAATGAAAAATTTTTCAGAAATGATTTTTCTGGTGAGGTTGACTTCAGAGAA
+
CCCCCFFFFFFFGGGGGGGGGGGHHHHHHHHHHHHHGGGGGHHHHHHHHHHHHHHHHHHHHHHHHHHHHHHHHHHHHHHHGHHHHHHHHGHHHHHHHHHHHHHHHHHGGHHHHHGGGHHHHHHHHHHHHHHHHHHHGHHHHHHHHHHHHHHHHHHHHHHHHHHGGHHHHHHHHHHHHHHGGHHHHHHHHHHHHGHHHHHGHHHGHHHHHHHHHHHHHHHHHHGHHHHHHHHHFFHHHHHFHHGGGGGGGGF
@M05620:46:000000000-D9D58:1:1101:22095:18212 1:N:0:107
GAATGAATGCAGAAATTGGCAAGATAATACTGCACCGATGGGAAATGATACTATCCTGAAACATGAGCAAATTGACCAGCCTCAGGATGTGAACTCATTTGCCCAGGGCTCTTTCAAGATAGTAAAAACAGTGACTTGTACAGCATAATGAAAAACCTAGGCATTGATTTTGAAGACATCAGACACATGCAGAATGAAAAATTTTTCAGAAATGATTTTTCTGGTGAGGTTGACTTCAGAGAAGATCGGAA
+
BBCCCFFFFFFFGGGGGGGGGGGHHHHHHHHHHHHHGGGGGHHHHHHHHGHHHHHHHHHHHHHHHHHHHHHHHHHHHHHHGHHHHHHHHFGGHHHHHHHHHHHHHHGGGHHHHHHHHHHHHHHHHHHFGHHHHFHHHHHHHHHHHHHBHHHHHHHGGHHHHHHHGHHHHHHGGHHHHHHHHHHHHHHGHHHHHHGHHHHHHHHHHHHHHHFHHHHHHHHHHHHH0CCHH;CFHHHHHHHHHGFHHGGGDGE
@M05620:46:000000000-D9D58:1:1101:2949:18261 1:N:0:107
GAATGAATGCAGAAATTGGCAAGATAATACTGCACCGATGGGAAATGATACTATCCTGAAACATGAGCAAATTGACCAGCCTCAGGATGTGAACTCATTTGCTGGACCAGGGCTCTTTCAAGATAGTAAAAACAGTGACTTGTACAGCATAATGAAAAACCTAGGCATTGATTTTGAAGACATCAGACACATGCAGAATGAAAAATTTTTCAGAAATGATTTTTCTGGTGAGGTTGACTTCAGAGAAGATC
+
CCCCCFFFFFFFGGGGGGGGGGGHHHHHHHHHHHHHGFGGGHHHHHHHHHHHHHHHHHHHHHHHHHHHHHHHHHHHHHHHGHHHHHHHHGHHHHHHHHHHHHHHHHHHHHGGGHHHHHHHHHHGHHHHIHHHGHHHHHHHHHHHHHHHHHHHHHHHHHHGGHHHHHHHHHFHHHHHGHHHHHHHHHHHHHHHHGHHHHGHHHHGHHHHHHGHHHHHHHHGGHHHHHHCCCBHGHGHHHHHHHHHGGGGGGB
@M05620:46:000000000-D9D58:1:1101:9293:18372 1:N:0:107
GAATGAATGCAGAAATTGGCAAGATAATACTGCACCGATGGGAAATGATACTATCCTGAAACATGAGCAAATTGACCAGCCTCAGGATGTGAACTCATTTGCTGGAGGTCCCAGGGCTCTTTCAAGATAGTAAAAACAGTGACTTGTACAGCATAATGAAAAACCTAGGCATTGATTTTGAAGACATCAGACACATGCAGAATGAAAAATTTTTCAGAAATGATTTTTCTGGTGAGGTTGACTTCAGAGAA
+
CABCCFFFFFFFGGGGGGGGGGGHHHHHHHHHHHHHGGGGGHHHHHHHHHHHHHHHHHHHHHHHHHHGHHHHHHHHHHHHGHHHHHHGGGHHHHHHHHHHHHHHHHHGGHFHGFGGGHHHHHHHHHHHHHGHHHGHGHHGHHHHHHHHHHHGHHGHHHHGGHGGGHHHGHHHEHHHHHHHGHGHHHHHGHHGHFFHHGHHGHHHHHHHHHHHHHHGHGHFGHHHHHHHHHHHHFGHHGHHHHGGGGGGGGF
@M05620:46:000000000-D9D58:1:1101:12576:18388 1:N:0:107
GAATGAATGCAGAAATTGGCAAGATAATACTGCACCGATGGGAAATGATACTATCCTTAAACATGAGCAAATTGACCAGCCTCAGGATGTGAACTCATTTGCTGGAGGTCCCAGGGCTCTTTCAAGATAGTAAAAACAGTGACTTGTACAGCATAATGAAAAACCTAGGCATTGATTTTGAAGACATCAGACACATGCAGAATGAAAAATTTTTCAGAAATGATTTTTCTGGTGAGGTTGACTTCAGAGAA
+
CBCCDFFFFFFFGGGGGGGGGGGHHHHHHHHHHHHHGGGGGHHHHHHHHHHHHHHHHHHHHHHHHHHHHHHHHHHHHHHHGHHHHHHHHGHHHHHHHHHHHHHHHHHGGHHHHHGGGHHHHHHHHHHHHHHIHHHHGHHHHHHHHHHHHHHHHHHHHHHHHHHGGHHHHHHHHHHHHHHHGHHHHHHHHHHHHHHHHHHHHHHHHHHHHHHHHHHHHHHHHHHHHHHHHHHHHHHHHHHHHHHGHHHGGGG
@M05620:46:000000000-D9D58:1:1101:26171:18440 1:N:0:107
GAATGAATGCAGAAATTGGCAAGATAATACTGCACCGATGGGAAATGATACTATCCTGAAACATGAGCAAATTGACCAGCCTCAGGATGTGAACTCATTTGCCCAGGGCTCTTTCAAGATAGTAAAAACAGTGACTTGTACAGCATAATGAAAAACCTAGGCATTGATTTTGAAGACATCAGACACATGCAGAATGAAAAATTTTTCAGAAATGATTTTTCTGGTGAGGTTGACTTCAGAGAAGATCGGAA
+
CCCCCFFFFFFFGGGGGGGGGGGHHHHHHHHHHHHHGGGGGHHHHHHHHHHHHHHHHHHHHHHHHHHHHHHHHHHHHHHHGHHHHHHHHHHHHHHHHHHHHHHHFHEGGHHGHHHFGGGHHHHHHHHHGHHGFHHHHHGHFGHHHHHHHHGHHHHGFHHHHHHHHHHHHHHHGFHHHHHHHHHHHHHHHGHHHHHHHHHGHHGHHHHGGFHHHHHHHHHHGHHH0CCGHHGHFHHHHHHHHHGHHGGGFFE
@M05620:46:000000000-D9D58:1:1101:13024:18455 1:N:0:107
GAATGAATGCAGAAATTGGCAAGATAATACTGCACCGATGGGAAATGATACTATCCTGAAACATGAGCAAATTGACCAGCCTCAGGATGTGAACTCATTTGCCCAGGGCTCTTTCAAGATAGTAAAAACAGTGACTTGTACAGCATAATGAAAAACCTAGGCATTGATTTTGAAGACATCAGACACATGCAGAATGAAAAATTTTTCAGAAATGATTTTTCTGGTGAGGTTGACTTCAGAGAAGATCGGAA
+
BBBBBFFFFFFFGGGGGGGGGGGHHHHHHHHHHHHHGGGGGHHHHHHHHHHHHHHHHHHHGHHHHHHHHHHHHHHHHHHHGHHHGGFGGFHGEHHHHHHHHHHEHHGGGHHHHHHHHHHHHHHHHHHHGGHHHHHHHGHHHHHHHHHGHHHGHHHGGHHGHHHHHHGHHHGHGHGHHHHHHHHHHHHHHGHHGHHHHH1G0GHHHHHHHHHHHHGHHHHHHHHH=CCGH;GHHHHHGGHHHHHGHGGGGDE
@M05620:46:000000000-D9D58:1:1101:21411:18521 1:N:0:107
GAATGAATGCAGAAATTGGCAAGATAATACTGCACCGATGGGAAATGATACTATCCTGAAACATGAGCAAATTGACCAGCCTCAGGATGTGAACTCATTTGCTGGACCAGGGCTCTTTCAAGATAGTAAAAACAGTGACTTGTACAGCATAATGAAAAACCTAGGCATTGATTTTGAAGACATCAGACACATGCAGAATGAAAAATTTTTCAGAAATGATTTTTCTGGTGAGGTTGACTTCAGAGAAGATC
+
AAAAA1D3DDD1BFEGGCCGDGCBGF1F3G3GHGHHE0EEA001FFFDEFGGBAFGFBE1FGFDFGBGB01BFAEGF1BGGHH1G0FGGBG@2GGGBFHFEHFG1GFHEHGGCHHHFGFEFGEGHFHGFFH1ECGHFDHGFHHFHHFHHFHFDFFDDGCCCFGFGHHGFF1FFFHHGFHHFHHHHHFHHHHFHHHHHFFGBGHHGHGDGGHBDGGHHHFGGGGGHHHBHHGCCGGGFGHHHGG0F/FFGFB
@M05620:46:000000000-D9D58:1:1101:4448:18540 1:N:0:107
GAATGAATGCAGAAATTGGCAAGATAATACTGCACCGATGGGAAATGATACTATCCTGAAACATGAGCAAATTGACCAGCCTCAGGATGTGAACTCATTTGCTGGACCAGGGCTCTTTCAAGATAGTAAAAACAGTGACTTGTACAGCATAATGAAAAACCTAGGCATTGATTTTGAAGACATCAGACACATGCAGAATGAAAAATTTTTCAGAAATGATTTTTCTGGTGAGGTTGACTTCAGAGAAGATC
+
CCCCCFFFFFFFGGGGGGGGGGGHHHHHHHHHHHHHGFGGGHHHHHHHHHHHHHHHHHHHHHHHHHHHHHHHHHHHHGHHGHHHGHFHHHHHHHHHHHHHHHHHHHHHHHGGGHHHHHHHHHHHHHHHHHHHGHHGHHHHHHHHHHHHHHHHHHHHHHHGGHHHHHHHHHHHHHHHGHHHHHHHHGHHHHHHHHHHHHHHHHHHHHHHHHHHHHHHHHHHHHHHHHHHCFHHHHHHHHHHHHHFGGGFGGB
@M05620:46:000000000-D9D58:1:1101:24284:18553 1:N:0:107
GAATGAATGCAGAAATTGGCAAGATAATACTGCACCGATGGGAAATGATACTATCCTGAAACATGAGCAAATTGACCAGCCTCAGGATGTGAACTCATTTGCTGGAGGTCCCAGGGCTCTTTCAAGATAGTAAAAACAGTGACTTGTACAGCATAATGAAAAACCTAGGCATTGATTTTGAAGACATCAGACACATGCAGAATGAAAAATTTTTCAGAAATGATTTTTCTGGTGAGGTTGACTTCAGAGAA
+
BB?ABFFFFFFFGGGGGGGGGGFGHHHHHHHHHFHHGGGGGHFFHHHGHEHHHHHHHHHHFHHHHEHHHFHGHHGHHHHHGHHHHGHHHGHHHHHGHHHHFHHHHHHGGHHHHHGGGHHHHHHHGHGHHHHHHHHFFHHFHGHHHHDFFFHHHHHHHHHHHHGGGGHHFGHHHHHHHHHHGHGHHHHFHHHFHHHHHHHHHFHHHHFDHGGFGHHGHHHHHHHHHHHHHHH0;BGHFHHGHGGGGGGFGGF
@M05620:46:000000000-D9D58:1:1101:11395:18588 1:N:0:107
GAATGAATGCAGAAATTGGCAAGATAATACTGCACCGATGGGAAATGATACTATCCTGAAACATGAGCAAATTGACCAGCCTCAGGATGTGAACTCATTTGCTGGAGGTCCCAGGGCTCTTTCAAGATAGTAAAAACAGTGACTTGTACAGCATAATGAAAAACCTAGGCATTGATTTTGAAGACATCAGACACATGCAGAATGAAAAATTTTTCAGAAATGATTTTTCTGGTGAGGTTGACTTCAGAGAA
+
CCCCCFFFFFFFGGGGGGGGGGGHHHHHHHHHHHHHGGGGGHHHHHHGHHHHHHHHHHHGHHHHGHHHHHHGHHHHHHHHGHHHHHHHHGHHHHHHHHHHHHHHHHHGGHHHHHGGGHHHHHHHHHHHGHHHHHHHGHHHHHHHHHHHHHHHHHHHHHHHHHHGGHHHHHHHHHHHHHHHGHHHHHHHHHBFHHHHHHHHGHHHHHHHHHHHHHHHHHHHHHHHHHHHHHHHHHGHHHHHHHGGGGGGGGG
@M05620:46:000000000-D9D58:1:1101:11382:18604 1:N:0:107
GAATGAATGCAGAAATTGGCAAGATAATACTGCACCGATGGGAAATGATACTATCCTGAAACATGAGCAACTTGACCAGCCTCAGGATGTGAACTCATTTGCTGGAGGTCCCAGGGCTCTTTCAAGATAGTAAAAACAGTGACTTGTACAGCATAATGAAAAACCTAGGCATTGATTTTGAAGACATCAGACACATGCAGAATGAAAAATTTTTCAGAACTGATTTTTCTGGTGAGGTTGACTTCAGAGAA
+
AA1AADFFFF1FGGBFGBEGBGCAGHDGFHHHHGHHG?EGGHFFHFG1DGHHGGHHHB1AGG0GG11B1B0BFF1FCBGGGHHFHFFHHHHBDGFG1GHHDGGH1GGGGHFHFBFF/0FGFHHBE2B>11B2B22B/<FDGGFHGHH1F22B01B1BG21><FCFBC1<F1<111<FFHFFFHG0FG11F1CBGHBGE1<F0FB<000.GHGGGBGB0</=:00=CHHBGG0:/0;.::/C9B0B0000//
@M05620:46:000000000-D9D58:1:1101:5361:18703 1:N:0:107
GAATGAATGCAGAAATTGGCAAGATAATACTGCACCGATGGGAAATGATACTATCCTGAAACATGAGCAAATTGACCAGCCTCAGGATGTGAACTCATTTGCTGGACCAGGGCTCTTTCAAGATAGTAAAAACAGTGACTTGTACAGCATAATGAAAAACCTAGGCATTGATTTTGAAGACATCAGACACATGCAGAATGAAAAATTTTTCAGAAATGATTTTTCTGGTGAGGTTGACTTCAGAGAAGATC
+
BABBBFFFFFFFGGGGGGGGGGGHHHHHHHHHGHHHFEGGGGHGHHHHHHHHHHHHHHHHHHFHHHFHGHHHHHFHHHHHGHHGGHGFGHHGHHHFFHHHHHHGGHHHHHGGGHGHHHHHHHHHHHGGHHGHGHHFFHFHHGHHHFHGHHHGHHDFFGHGGHHHHHGHHHFHHHHGGHHGHHHHHHHHFHHHHFHHHHHHGHHGHHHHHHHFGHHHHHHHHHGHHHGHCGGHHGFHHHHHHHHFGGGGGGB
@M05620:46:000000000-D9D58:1:1101:7989:18709 1:N:0:107
GAATGAATGCAGAAATTGGCAAGATAATACTGCACCGATGGGAAATGATACTATCCTGAAACATGAGCAAATTGACCAGCCTCAGGATGTGAACTCATTTGCTGGACCAGGGCTCTTTCAAGATAGTAAAAACAGTGACTTGTACAGCATAATGAAAAACCTAGGCATTGATTTTGAAGACATCAGACACATGCAGAATGAAAAATTTTTCAGAAATGATTTTTCTGGTGAGGTTGACTTCAGAGAAGATC
+
CCCCCFFFFFFFGGGGGGGGGGGHHHHHHHHHHHHHGAEGGHFHHHHHHHHHGHHHGFFHHHHHHGGHHHHHHGFGHHHHGHHHHHHHHFGHHGHGHHHHHHHHHHHHHHGGGHHHHHHHGHHHHHHHHHHHGHHHHHHHHHHHHHHHHHHGHHHHHHHGGHHHHHHHHHHHHHHHGHHFHHHHHHGHHHHHHGHHEGHHHHHHHHHHHHHHGHHHHHHGGHHHHHHHHHHHHHGHHHHHHHHHGFFGGGF
@M05620:46:000000000-D9D58:1:1101:20622:18758 1:N:0:107
GAATGAATGCAGAAATTGGCAAGATAATACTGCACCGATGGGAAATGATACTATCCTGAAACATGAGCAAATTGACCAGCCTCAGGATGTGAACTCATTTGCCCAGGGCTCTTTCAAGATAGTAAAAACAGTGACTTGTACAGCATAATGAAAAACCTAGGCATTGATTTTGAAGACATCAGACACATGCAGAATGAAAAATTTTTCAGAAATGATTTTTCTGGTGAGGTTGACTTCAGAGAAGATCGGAA
+
CCBCCFFFFFFFGGGGGGGGGGGHHHHHHHHHHHHHGGGGGHHHHHHHHHHHHHHHHHHHHHHHHHHHHHHHHHHHHHHHGHHHHHHHHGHHHHHHHHHHHHHHHHGGGHHHHHHHGHHHHHHHHHHGGHGGHHHHHHGHHHHHHHHFHHGHHHHGGHHHHHHHHHFHHHHHGHHHHHHHHHHHHHHHHHHHHHHHHGHFHHHHHHHHHHHGHHHHHHHHHHHH0GGHFGGHFHHHHGHHHHHFFFGGGGE
@M05620:46:000000000-D9D58:1:1101:26750:18761 1:N:0:107
GAATGAATGCAGAAATTGGCAAGATAATACTGCACCGATGGGAAATGATACTATCCTGAAACATGAGCAAATTGACCAGCCTCAGGATGTGAACTCATTTGCCCAGGGCTCTTTCAAGATAGTAAAAACAGTGACTTGTACAGCATAATGAAAAACCTAGGCATTGATTTTGAAGACATCAGACACATGCAGAATGAAAAATTTTTCAGAAATGATTTTTCTGGTGAGGTTGACTTCAGAGAAGATCGGAA
+
A?A1AFFFF1D@GBGGGE1EGGFFB11GFHHFGFHHGEGE0AFBFFHHHGHHHHHFFFGG1GFGGA1DGFHHHGHHGHGHGGHHHFFBFHFFFHHHHHHH2FGGHA/EECGBGFGFFHGHHGHHFFHFEHFFHFHHEFGGHFHHFGHFHHHHHHG??GH1GGFHHHHHHHHFFHFHHHGHHFFFHHFHFFFFHBFHHGHFGFEHHGHHHHHEGHHDFGB=GD0DDGGC./C/BGFHHHHHHHHGFBB?ECA
@M05620:46:000000000-D9D58:1:1101:18255:18770 1:N:0:107
GAATGAATGCAGAAATTGGCAAGATAATACTGCACCGATGGGAAATGATACTATCCTGAAACATGAGCAAATTGACCAGCCTCAGGATGTGAACTCATTTGCCCAGGGCTCTTTCAAGATAGTAAAAACAGTGACTTGTACAGCATAATGAAAAACCTAGGCATTGATTTTGAAGACATCAGACACATGCAGAATGAAAAATTTTTCAGAAATGATTTTTCTGGTGAGGTTGACTTCAGAGAAGATCGGAA
+
CCCCCFFFFFFFGGGGGGGGGGGHHHHHHHHHHHHHGGGGGHHHHHHHHHHHHHHHGHHHHHHHHHHHHHHHHHHHHHHHGHHHGGHFHGHHHHHHHHHHHHHHHHGGGHHHHHHHHHHHGHHHHHHHGHHGHHHHHHHHHHHHHHHHHHHHHHHGGHHHHHHHHHDHHHHHGHHHHHHGHHHHHHHHHGHHHHHHHHHHHHHHHHHHHHHFFHGHHHHHHHHHHHHHHCHHHHHHHHHHHHHHFFGGGGF
@M05620:46:000000000-D9D58:1:1101:26762:18774 1:N:0:107
GAATGAATGCAGAAATTGGCAAGATAATACTGCACCGATGGGAAATGATACTATCCTGAAACATGAGCAAATTGACCAGCCTCAGGATGTGAACTCATTTGCCCAGGGCTCTTTCAAGATAGTAAAAACAGTGACTTGTACAGCATAATGAAAAACCTAGGCATTGATTTTGAAGACATCAGACACATGCAGAATGAAAAATTTTTCAGAAATGATTTTTCTGGTGAGGTTGACTTCAGAGAAGATCGGAA
+
CCCCCFFFFFFFGGGGGGGGGGGHHHHHHHHHHHHHGGGGGHGHHHHHHHHHHHHHHHHHHHHHHHHHHHHHHHHHHHHHGHHHHGCHHGGFHHHHHHHHHHHHHGGGGHHHHHHHHHHHHHHHHHHHGHHGGHHHHHHHHHHHHHGHHHGHHHHGGHHHHHHHHHHHHHHHGHHHHHHHHHHHHHHHHHHHHHHHHHHHFHHHHHHHHHHHHHHHHHHHHHHHGHHHHGHHHHHHHHHHHHHHHGGGGGG
@M05620:46:000000000-D9D58:1:1101:20645:18781 1:N:0:107
GAATGAATGCAGAAATTGGCAAGATAATACTGCACCGATGGGAAATGATACTATCCTGAAACATGAGCAAATTGACCAGCCTCAGGATGTGAACTCATTTGCTGGAGGTCCCAGGGCTCTTTCAAGATAGTAAAAACAGTGACTTGTACAGCATAATGAAAAACCTAGGCATTGATTTTGAAGACATCAGACACATGCAGAATGAAAAATTTTTCAGAAATGATTTTTCTGGTGAGGTTGACTTCAGAGAA
+
BBBBCFFFFFFFGGGGGGGGGGGHHHHHHHHHHHHGGFGGGHGHHHHHHHHHHHHHHGHGHGGHHHHHHHHHHHHHHHHHGHHGGGHHHHHHHHHHHHHHHHHHFHHGGHHHFHEFEHHHFHGGHFHHHGGF4GHHEHFFHBEHGFHFFHHHHHHDGGFGHHHGFCFDFGFGGDB?GFGHA1GHFHHF11GGHHHFHGBDGCDDD0FHHGFHHHFFHHHHGF0;:GHHHHHFFG0GFGFHBBBBF0;FGF:
@M05620:46:000000000-D9D58:1:1101:18758:18790 1:N:0:107
GAATGAATGCAGAAATTGGCAAGATAATACTGCACCGATGGGAAATGATACTATCCTGAAACATGAGCAAATTGACCAGCCTCAGGATGTGAACTCATTTGCTGGACCAGGGCTCTTTCAAGATAGTAAAAACAGTGACTTGTACAGCATAATGAAAAACCTAGGCATTGATTTTGAAGACATCAGACACATGCAGAATGAAAAATTTTTCAGAAATGATTTTTCTGGTGAGGTTGACTTCAGAGAAGATC
+
DCCDDFFFFFFFGGGGGGGGGGGHHHHHHHHHHHHHGGGGGHHHHHHHHHHHHHHHHHHHHHHHHHHHHHHHHHHHHHHHGHHHHHHHHGHHHHHHHHHHHHHHHHHHHHGGGHHHHHHHHHHHHHHHHHHHGHHHHHHHHHHHHHHHHHHHHHHHHGHGGHHHHHHHHHHHHHHHGHHGHHHHHHHHHHHHHGHHHHHHGHHHHHHHHHHFHHHHHHGGDGHHHHHHCGFHHHHGHHHHHHHHGBFGGGB
@M05620:46:000000000-D9D58:1:1101:14335:18798 1:N:0:107
GAATGAATGCAGAAATTGGCAAGATAATACTGCACCGATGGGAAATGATACTATCCTGAAACATGAGCAAATTGACCAGCCTCAGGATGTGAACTCATTTGCTGGAGGTCCCAGGGCTCTTTCAAGATAGTAAAAACAGTGACTTGTACAGCATAATGAAAAACCTAGGCATTGATTTTGAAGACATCAGACACATGCAGAATGAAAAATTTTTCAGAAATGATTTTTCTGGTGAGGTTGACTTCAGAGAA
+
CCCCCFFFFFFFGGGGGGGGGGGHHHHHHHHHHHHHGGGGGCFHGHHHHHHHHHHHHHHHHHGHGHHHHHHHHHHHHHHHGHHHHHHHHHHHHHHHHHHHHHHHHH1>>23?33111B/3B?4F4?3BG3BFH4DBE/2B33BF4?BDHHB2FG3GBFHH3?0?/@2>22=FG21FF1?GF=11FGFD111<<<0<FCG1<G11FH00.=G00<<DG00<G00CHFH0/CGC:C0.;:://<0CF00CFF;
@M05620:46:000000000-D9D58:1:1101:14696:18819 1:N:0:107
GAATGAATGCAGAAATTGGCAAGATAATACTGCACCGATGGGAAATGATACTATCCTGAAACATGAGCAAATTGACCAGCCTCAGGATGTGAACTCATTTGCTGGACCAGGGCTCTTTCAAGATAGTAAAAACAGTGACTTGTACAGCATAATGAAAAACCTAGGCATTGATTTTGAAGACATCAGACACATGCAGAATGAAAAATTTTTCAGAAATGATTTTTCTGGTGAGGTTGACTTCAGAGAAGATC
+
[truncated: 836,381 more chars]
