# Supplementary material for: Fast but not furious: a streamlined selection method for genome-edited cells
Source: Life Sci Alliance. 2021 Apr 26;4(6):e202101051. doi: 10.26508/lsa.202101051 (PMC8127327; doi:10.26508/lsa.202101051)
Supplement: Supplementary file 2 [file LSA-2021-01051_TableS1.xlsx]

## Sheet: Sheet1
Gene	Primer Sequence
tCD19 fv	GCAAAAAAGAAAAAGGAATTCGAGGGCAGGGGCAGCCTG
tCD19 rv	AGCGAGCTCTAGTTAGAATTCTCAGAACCTCCTGGTGGG
UGT1A1 gRNA fw	CACCGGTTCGCAAGATTCGATGGTC
UGT1A1 gRNA rv	AAACGACCATCGAATCTTGCGAAC
UGT1A1 HRMA fw	TCCTGTGGCGGTACACTG
UGT1A1 HRMA rv	TTTGGGGTAGCCACTTAACAA
DMD gRNA fw	CACCGGGTAGCATCCTGTAGGACAT
DMD gRNA rv	AAACATGTCCTACAGGATGCTACCC
DMD HRMA fw	GCCTGGCTTACAGAAGCTGA
DMD HRMA rv	AGCCTTTCCTTACGGGTAGC
ACTB gRNA fw	CACCGGTTCGCAAGATTCGTGGT
ACTB gRNA rv	AAACACCACGAATCTTGCGAACC
ACTB HRMA fw	CGTACCACTGGCATCGTG
ACTB HRMA rv	AGGGCATACCCCTCGTAGAT
CPAP gRNA fw	CACCGGTAATGTGCTAATGGACA
CPAP gRNA rv	AAACTGTCCATTAGCACATTACC
CPAP HRMA fw	CCGGTCGGATAAGAGTTAAGG
CPAP HRMA rv	TCAGTTACTGTTACTTCATGATCACAT
NDUFS1 gRNA fw	CACCGGCAAGTTGGCACATACATTGA
NDUFS1 gRNA rv	AAACGGCACCTACAGGGCAGATAC
NDUFS1 HRMA fw	GCAAGTTGGCACATACATTGA
NDUFS1 HRMA rv	GGCACCTACAGGGCAGATA
AFPgRNA fw	CACCGAAACTGACCACGCTGGAACG
AFPgRNA rv	AAACCGTTCCAGCGTGGTCAGTTTC
AFP HRMA fw	CAGAATGCTGCAAACTGACC
AFP HRMA rv	CAGGTTTTTCATCATTTTCTGC
AFP Illumina fw	ACACTCTTTCCCTACACGACGctcttccgatctAAACCAAGCAGACACTCACCGCT
AFP Illumina rv	TGACTGGAGTTCAGACGTGTGctcttccgatctAGCTGACCTCATGTCTTCTGGCA
UGT1A1 Illumina fw	ACACTCTTTCCCTACACGACGctcttccgatctTAGCTGTGCTTAAGCCATTTTCT
UGT1A1 Illumina rv	TGACTGGAGTTCAGACGTGTGctcttccgatctTCCTTCAGAGGACCCCTGTTTTC
